# Supplementary material for: DeepFRET, a software for rapid and automated single-molecule FRET data classification using deep learning
Source: eLife. 2020 Nov 3;9:e60404. doi: 10.7554/eLife.60404 (PMC7609065; doi:10.7554/eLife.60404)
Supplement: Figure 4—source data 1. [file elife-60404-fig4-data1.zip › Figure 4-source data 1/Fig_S4a/Traces/traces_all_n294/Traces_Fig2d_4mMAc_mov2_combined_tif_pair45.txt]

Exported by DeepFRET
Date: 2020-08-26, 18:13
Video filename: None
FRET pair #45
Bleaches at 56
D-Dexc-bg	A-Dexc-bg	A-Aexc-bg	D-Dexc-rw	A-Dexc-rw	A-Aexc-rw	S	E	p_bleached	p_aggregated	p_noisy	p_scrambled	p_static	p_dynamic
0.0	0.0	0.0	42948.5824	9674.6147	NaN	NaN	0.1838	0.0706	0.1714	0.0401	0.0663	0.6095	0.0421
0.0	0.0	0.0	44292.5824	11357.6147	NaN	NaN	0.2041	0.0681	0.1725	0.0368	0.0646	0.6182	0.0398
0.0	0.0	0.0	49404.5824	12626.6147	NaN	NaN	0.2036	0.0685	0.1966	0.0358	0.0591	0.604	0.0361
0.0	0.0	0.0	42888.5824	10134.6147	NaN	NaN	0.1911	0.0671	0.1978	0.0363	0.0604	0.6031	0.0353
0.0	0.0	0.0	42018.5824	8740.6147	NaN	NaN	0.1722	0.069	0.1939	0.0356	0.0603	0.6061	0.0352
0.0	0.0	0.0	44078.5824	9359.6147	NaN	NaN	0.1751	0.0707	0.1866	0.0354	0.0606	0.6115	0.0352
0.0	0.0	0.0	47099.5824	8342.6147	NaN	NaN	0.1505	0.0743	0.1911	0.035	0.059	0.6059	0.0347
0.0	0.0	0.0	49645.5824	6296.6147	NaN	NaN	0.1126	0.0761	0.194	0.0348	0.0602	0.5997	0.0352
0.0	0.0	0.0	39592.5824	8556.6147	NaN	NaN	0.1777	0.0767	0.1914	0.0347	0.0599	0.6017	0.0356
0.0	0.0	0.0	39637.5824	10052.6147	NaN	NaN	0.2023	0.077	0.1881	0.0343	0.0596	0.6049	0.0361
0.0	0.0	0.0	39129.5824	10833.6147	NaN	NaN	0.2168	0.0783	0.1844	0.034	0.0591	0.6071	0.0371
0.0	0.0	0.0	41058.5824	12035.6147	NaN	NaN	0.2267	0.0779	0.1812	0.0335	0.0587	0.6109	0.0378
0.0	0.0	0.0	44666.5824	11683.6147	NaN	NaN	0.2073	0.0802	0.1799	0.0338	0.0578	0.6093	0.039
0.0	0.0	0.0	41807.5824	10094.6147	NaN	NaN	0.1945	0.0806	0.1778	0.0338	0.057	0.6107	0.0401
0.0	0.0	0.0	37284.5824	10202.6147	NaN	NaN	0.2148	0.081	0.1789	0.0344	0.0565	0.607	0.0421
0.0	0.0	0.0	35444.5824	13891.6147	NaN	NaN	0.2816	0.0786	0.1813	0.0356	0.0566	0.6045	0.0434
0.0	0.0	0.0	44115.5824	10790.6147	NaN	NaN	0.1965	0.0751	0.1821	0.0373	0.0583	0.6026	0.0446
0.0	0.0	0.0	37711.5824	8282.6147	NaN	NaN	0.1801	0.0765	0.1796	0.0369	0.0579	0.6032	0.0459
0.0	0.0	0.0	46183.5824	9259.6147	NaN	NaN	0.167	0.0751	0.1782	0.0364	0.0576	0.6064	0.0464
0.0	0.0	0.0	42015.5824	9225.6147	NaN	NaN	0.18	0.077	0.1787	0.0369	0.0578	0.6028	0.0468
0.0	0.0	0.0	39098.5824	11910.6147	NaN	NaN	0.2335	0.0768	0.1807	0.0372	0.0575	0.603	0.0448
0.0	0.0	0.0	40773.5824	8582.6147	NaN	NaN	0.1739	0.0792	0.1813	0.0378	0.058	0.5991	0.0446
0.0	0.0	0.0	39724.5824	8235.6147	NaN	NaN	0.1717	0.0782	0.1824	0.038	0.0582	0.5997	0.0435
0.0	0.0	0.0	40553.5824	8021.6147	NaN	NaN	0.1651	0.0782	0.1834	0.0384	0.0589	0.5987	0.0424
0.0	0.0	0.0	46207.5824	14270.6147	NaN	NaN	0.236	0.078	0.1858	0.0383	0.0585	0.5984	0.041
0.0	0.0	0.0	41084.5824	7084.6147	NaN	NaN	0.1471	0.0779	0.1884	0.038	0.0582	0.5987	0.0388
0.0	0.0	0.0	44209.5824	10139.6147	NaN	NaN	0.1866	0.0774	0.1885	0.0372	0.0579	0.601	0.0378
0.0	0.0	0.0	35332.5824	10522.6147	NaN	NaN	0.2295	0.0756	0.1868	0.0367	0.0593	0.6037	0.038
0.0	0.0	0.0	41383.5824	10878.6147	NaN	NaN	0.2082	0.0732	0.185	0.0364	0.0599	0.608	0.0375
0.0	0.0	0.0	39502.5824	10069.6147	NaN	NaN	0.2031	0.0727	0.1841	0.0369	0.0613	0.6072	0.0378
0.0	0.0	0.0	40374.5824	9292.6147	NaN	NaN	0.1871	0.0722	0.1831	0.0367	0.0609	0.6096	0.0374
0.0	0.0	0.0	41969.5824	9085.6147	NaN	NaN	0.178	0.0718	0.1817	0.0371	0.0615	0.6104	0.0374
0.0	0.0	0.0	40567.5824	6674.6147	NaN	NaN	0.1413	0.0717	0.1805	0.0372	0.062	0.6108	0.0378
0.0	0.0	0.0	40449.5824	11298.6147	NaN	NaN	0.2183	0.0719	0.1815	0.0369	0.0613	0.6109	0.0375
0.0	0.0	0.0	40083.5824	14334.6147	NaN	NaN	0.2634	0.072	0.1821	0.0371	0.0617	0.6096	0.0375
0.0	0.0	0.0	40240.5824	8975.6147	NaN	NaN	0.1824	0.0731	0.1817	0.0374	0.0619	0.6085	0.0374
0.0	0.0	0.0	41569.5824	7760.6147	NaN	NaN	0.1573	0.0735	0.1803	0.0375	0.0622	0.6089	0.0375
0.0	0.0	0.0	36575.5824	10543.6147	NaN	NaN	0.2238	0.0738	0.1795	0.0377	0.0625	0.6093	0.0373
0.0	0.0	0.0	41554.5824	9935.6147	NaN	NaN	0.193	0.0752	0.1775	0.0378	0.0622	0.6103	0.037
0.0	0.0	0.0	44927.5824	10449.6147	NaN	NaN	0.1887	0.0758	0.1773	0.0381	0.0627	0.6089	0.0373
0.0	0.0	0.0	39359.5824	10496.6147	NaN	NaN	0.2105	0.0775	0.1768	0.0379	0.0617	0.6093	0.0368
0.0	0.0	0.0	38476.5824	5974.6147	NaN	NaN	0.1344	0.0777	0.1765	0.0375	0.0608	0.6114	0.0361
0.0	0.0	0.0	40731.5824	10470.6147	NaN	NaN	0.2045	0.0755	0.178	0.0371	0.0603	0.614	0.0351
0.0	0.0	0.0	40210.5824	10114.6147	NaN	NaN	0.201	0.074	0.1787	0.037	0.0604	0.6154	0.0345
0.0	0.0	0.0	46480.5824	9984.6147	NaN	NaN	0.1768	0.0725	0.179	0.0365	0.0596	0.6187	0.0337
0.0	0.0	0.0	44229.5824	8149.6147	NaN	NaN	0.1556	0.0717	0.1823	0.0369	0.0593	0.6163	0.0334
0.0	0.0	0.0	40450.5824	11925.6147	NaN	NaN	0.2277	0.0706	0.1832	0.0372	0.0594	0.6159	0.0338
0.0	0.0	0.0	40401.5824	11786.6147	NaN	NaN	0.2258	0.0689	0.1833	0.0374	0.0593	0.6164	0.0347
0.0	0.0	0.0	36972.5824	8552.6147	NaN	NaN	0.1879	0.0676	0.1827	0.0372	0.0584	0.6194	0.0348
0.0	0.0	0.0	40168.5824	8305.6147	NaN	NaN	0.1713	0.0675	0.1827	0.0384	0.06	0.6156	0.0358
0.0	0.0	0.0	37284.5824	9910.6147	NaN	NaN	0.21	0.0666	0.1814	0.0387	0.0625	0.6136	0.0372
0.0	0.0	0.0	43111.5824	10716.6147	NaN	NaN	0.1991	0.0652	0.175	0.039	0.0652	0.6168	0.0388
0.0	0.0	0.0	44610.5824	10305.6147	NaN	NaN	0.1877	0.0647	0.1692	0.0398	0.0687	0.6169	0.0407
0.0	0.0	0.0	37158.5824	10771.6147	NaN	NaN	0.2247	0.0652	0.1657	0.0398	0.0698	0.6164	0.0432
0.0	0.0	0.0	34662.5824	7385.6147	NaN	NaN	0.1756	0.0591	0.1489	0.0389	0.0709	0.6371	0.0451
0.0	0.0	0.0	42310.5824	9838.6147	NaN	NaN	0.1887	0.0728	0.1593	0.0429	0.0822	0.5927	0.0501
0.0	0.0	0.0	11052.5824	7769.6147	NaN	NaN	0.4128	0.678	0.1218	0.0246	0.0324	0.1126	0.0306
0.0	0.0	0.0	2957.5824	3270.6147	NaN	NaN	0.5251	0.8703	0.0387	0.0166	0.0201	0.0323	0.022
0.0	0.0	0.0	3180.5824	2243.6147	NaN	NaN	0.4136	0.8867	0.0324	0.0173	0.0207	0.0246	0.0184
0.0	0.0	0.0	2209.5824	5528.6147	NaN	NaN	0.7145	0.8904	0.0298	0.0178	0.021	0.023	0.0179
0.0	0.0	0.0	2393.5824	805.6147	NaN	NaN	0.2518	0.8945	0.0264	0.0183	0.0213	0.0216	0.0179
0.0	0.0	0.0	433.5824	2781.6147	NaN	NaN	0.8651	0.8972	0.0238	0.019	0.0213	0.0206	0.0181
0.0	0.0	0.0	698.5824	1014.6147	NaN	NaN	0.5922	0.8986	0.0228	0.0193	0.021	0.02	0.0183
0.0	0.0	0.0	1513.5824	3070.6147	NaN	NaN	0.6698	0.8981	0.0224	0.0199	0.0209	0.0201	0.0187
0.0	0.0	0.0	2601.5824	5355.6147	NaN	NaN	0.6731	0.8978	0.0221	0.0203	0.0208	0.02	0.019
0.0	0.0	0.0	2138.5824	2238.6147	NaN	NaN	0.5114	0.8982	0.0221	0.0203	0.0208	0.0199	0.0188
0.0	0.0	0.0	2409.5824	-433.3853	NaN	NaN	-0.2193	0.8992	0.0219	0.02	0.0206	0.0199	0.0183
0.0	0.0	0.0	3991.5824	2193.6147	NaN	NaN	0.3547	0.8996	0.0219	0.0199	0.0205	0.02	0.0181
0.0	0.0	0.0	842.5824	1566.6147	NaN	NaN	0.6503	0.8992	0.0221	0.0199	0.0203	0.0202	0.0181
0.0	0.0	0.0	884.5824	4467.6147	NaN	NaN	0.8347	0.8979	0.0226	0.0202	0.0204	0.0208	0.0181
0.0	0.0	0.0	1202.5824	3275.6147	NaN	NaN	0.7315	0.8971	0.0231	0.0203	0.0205	0.0211	0.0179
0.0	0.0	0.0	2589.5824	2681.6147	NaN	NaN	0.5087	0.8963	0.0233	0.0204	0.0209	0.0211	0.0179
0.0	0.0	0.0	1745.5824	2613.6147	NaN	NaN	0.5996	0.8986	0.0226	0.0197	0.0208	0.0204	0.0179
0.0	0.0	0.0	760.5824	1110.6147	NaN	NaN	0.5935	0.8985	0.0227	0.0195	0.021	0.0203	0.018
0.0	0.0	0.0	3512.5824	962.6147	NaN	NaN	0.2151	0.8968	0.0233	0.0198	0.0212	0.0205	0.0184
0.0	0.0	0.0	1745.5824	1346.6147	NaN	NaN	0.4355	0.895	0.0241	0.02	0.0214	0.0209	0.0186
0.0	0.0	0.0	1772.5824	4093.6147	NaN	NaN	0.6978	0.8942	0.0253	0.0198	0.0214	0.0209	0.0184
0.0	0.0	0.0	2780.5824	2671.6147	NaN	NaN	0.49	0.8893	0.0281	0.0203	0.0222	0.0217	0.0183
0.0	0.0	0.0	1767.5824	2373.6147	NaN	NaN	0.5732	0.8829	0.032	0.0206	0.0231	0.0229	0.0184
0.0	0.0	0.0	4221.5824	2570.6147	NaN	NaN	0.3785	0.8767	0.0359	0.0206	0.024	0.024	0.0188
0.0	0.0	0.0	-622.4176	223.6147	NaN	NaN	-0.3	0.8719	0.0392	0.0204	0.0247	0.0249	0.0189
0.0	0.0	0.0	1501.5824	3317.6147	NaN	NaN	0.6884	0.8602	0.0455	0.0206	0.0267	0.0269	0.02
0.0	0.0	0.0	2240.5824	3123.6147	NaN	NaN	0.5823	0.8537	0.0496	0.0201	0.0279	0.028	0.0207
0.0	0.0	0.0	2312.5824	2670.6147	NaN	NaN	0.5359	0.845	0.0541	0.0199	0.0296	0.0289	0.0224
0.0	0.0	0.0	634.5824	2142.6147	NaN	NaN	0.7715	0.847	0.0526	0.0193	0.0302	0.0277	0.0232
0.0	0.0	0.0	1972.5824	682.6147	NaN	NaN	0.2571	0.8543	0.0482	0.0188	0.0296	0.0257	0.0233
0.0	0.0	0.0	1478.5824	-308.3853	NaN	NaN	-0.2635	0.8574	0.0466	0.0184	0.0298	0.0248	0.023
0.0	0.0	0.0	2091.5824	78.6147	NaN	NaN	0.0362	0.8557	0.048	0.0179	0.0308	0.0252	0.0223
0.0	0.0	0.0	5025.5824	3786.6147	NaN	NaN	0.4297	0.8423	0.0555	0.0181	0.0345	0.0254	0.0241
0.0	0.0	0.0	2383.5824	3372.6147	NaN	NaN	0.5859	0.8438	0.0552	0.0175	0.0355	0.0234	0.0246
0.0	0.0	0.0	1492.5824	1354.6147	NaN	NaN	0.4758	0.8475	0.0535	0.0172	0.0355	0.022	0.0244
0.0	0.0	0.0	2169.5824	1682.6147	NaN	NaN	0.4368	0.8519	0.051	0.0173	0.0351	0.0212	0.0236
0.0	0.0	0.0	624.5824	1033.6147	NaN	NaN	0.6233	0.853	0.05	0.0175	0.0356	0.0208	0.0232
0.0	0.0	0.0	3359.5824	3738.6147	NaN	NaN	0.5267	0.8481	0.0516	0.0182	0.0379	0.0205	0.0237
0.0	0.0	0.0	3468.5824	2896.6147	NaN	NaN	0.4551	0.8496	0.0499	0.0187	0.039	0.0197	0.023
0.0	0.0	0.0	2598.5824	2126.6147	NaN	NaN	0.4501	0.8511	0.0474	0.0194	0.0401	0.0193	0.0226
0.0	0.0	0.0	1406.5824	2068.6147	NaN	NaN	0.5953	0.8586	0.0429	0.0196	0.0382	0.0194	0.0213
0.0	0.0	0.0	1653.5824	155.6147	NaN	NaN	0.086	0.8663	0.0385	0.0196	0.0356	0.0197	0.0203
0.0	0.0	0.0	576.5824	235.6147	NaN	NaN	0.2901	0.8665	0.0381	0.0196	0.0357	0.0199	0.0202
0.0	0.0	0.0	-522.4176	634.6147	NaN	NaN	1.3	0.8672	0.0378	0.0191	0.0366	0.0195	0.0198
0.0	0.0	0.0	1225.5824	4991.6147	NaN	NaN	0.8029	0.8567	0.0413	0.0195	0.0423	0.0192	0.0211
0.0	0.0	0.0	2965.5824	2922.6147	NaN	NaN	0.4964	0.8479	0.0447	0.0196	0.0465	0.0193	0.0219
0.0	0.0	0.0	2367.5824	1729.6147	NaN	NaN	0.4221	0.8503	0.044	0.0192	0.0455	0.0192	0.0218
0.0	0.0	0.0	2270.5824	3370.6147	NaN	NaN	0.5975	0.8493	0.0439	0.0192	0.0464	0.0192	0.022
0.0	0.0	0.0	-796.4176	5426.6147	NaN	NaN	1.172	0.8447	0.0454	0.0194	0.0483	0.0193	0.0229
0.0	0.0	0.0	731.5824	3485.6147	NaN	NaN	0.8265	0.849	0.0442	0.019	0.046	0.0189	0.0229
0.0	0.0	0.0	867.5824	7368.6147	NaN	NaN	0.8947	0.8436	0.0457	0.02	0.047	0.019	0.0246
0.0	0.0	0.0	1594.5824	1986.6147	NaN	NaN	0.5547	0.854	0.0427	0.0193	0.0413	0.0185	0.0242
0.0	0.0	0.0	1024.5824	4843.6147	NaN	NaN	0.8254	0.8517	0.0426	0.0206	0.0404	0.0187	0.0261
0.0	0.0	0.0	-28.4176	4895.6147	NaN	NaN	1.0058	0.8583	0.0404	0.0205	0.0365	0.0184	0.0259
0.0	0.0	0.0	991.5824	3534.6147	NaN	NaN	0.7809	0.8617	0.0385	0.021	0.0341	0.0184	0.0263
0.0	0.0	0.0	507.5824	2786.6147	NaN	NaN	0.8459	0.867	0.0362	0.0208	0.0317	0.0183	0.026
0.0	0.0	0.0	1250.5824	4256.6147	NaN	NaN	0.7729	0.8614	0.0376	0.0219	0.0328	0.0187	0.0275
0.0	0.0	0.0	1696.5824	4396.6147	NaN	NaN	0.7216	0.8638	0.0367	0.0212	0.0313	0.0193	0.0277
0.0	0.0	0.0	2286.5824	3986.6147	NaN	NaN	0.6355	0.8533	0.0402	0.0219	0.0325	0.0209	0.0311
0.0	0.0	0.0	3719.5824	3969.6147	NaN	NaN	0.5163	0.8559	0.0406	0.0212	0.0304	0.0212	0.0307
0.0	0.0	0.0	1747.5824	3260.6147	NaN	NaN	0.6511	0.8578	0.0407	0.0212	0.0288	0.0213	0.0302
0.0	0.0	0.0	-719.4176	1277.6147	NaN	NaN	1.3	0.8658	0.0378	0.0206	0.0265	0.021	0.0283
0.0	0.0	0.0	1009.5824	1938.6147	NaN	NaN	0.6576	0.8671	0.0371	0.0205	0.0257	0.021	0.0287
0.0	0.0	0.0	-1433.4176	7245.6147	NaN	NaN	1.2466	0.8609	0.0396	0.0216	0.0266	0.0209	0.0304
0.0	0.0	0.0	1573.5824	392.6147	NaN	NaN	0.1997	0.8676	0.0374	0.021	0.0254	0.0202	0.0285
0.0	0.0	0.0	1967.5824	1267.6147	NaN	NaN	0.3918	0.8755	0.0332	0.0209	0.024	0.0196	0.0269
0.0	0.0	0.0	1771.5824	3773.6147	NaN	NaN	0.6805	0.872	0.034	0.0218	0.0251	0.0194	0.0277
0.0	0.0	0.0	471.5824	820.6147	NaN	NaN	0.6351	0.8826	0.0299	0.0206	0.0229	0.019	0.025
0.0	0.0	0.0	1721.5824	4470.6147	NaN	NaN	0.722	0.8759	0.0319	0.0219	0.0241	0.0191	0.0271
0.0	0.0	0.0	3117.5824	2373.6147	NaN	NaN	0.4323	0.8793	0.031	0.0214	0.0236	0.0185	0.0261
0.0	0.0	0.0	3125.5824	3638.6147	NaN	NaN	0.5379	0.8766	0.0317	0.022	0.0247	0.0185	0.0265
0.0	0.0	0.0	4487.5824	821.6147	NaN	NaN	0.1548	0.881	0.0302	0.0214	0.0243	0.0181	0.0249
0.0	0.0	0.0	4813.5824	1293.6147	NaN	NaN	0.2118	0.8765	0.0317	0.022	0.0259	0.0185	0.0255
0.0	0.0	0.0	188.5824	2131.6147	NaN	NaN	0.9187	0.8829	0.0296	0.0208	0.0247	0.0181	0.0239
0.0	0.0	0.0	533.5824	4877.6147	NaN	NaN	0.9014	0.8718	0.0337	0.0224	0.0275	0.0184	0.0262
0.0	0.0	0.0	1508.5824	2001.6147	NaN	NaN	0.5702	0.8798	0.0313	0.0211	0.0255	0.0177	0.0245
0.0	0.0	0.0	4451.5824	4561.6147	NaN	NaN	0.5061	0.8656	0.0367	0.0233	0.029	0.0184	0.027
0.0	0.0	0.0	-212.4176	-1249.3853	NaN	NaN	0.8547	0.8826	0.0307	0.0203	0.025	0.0185	0.023
0.0	0.0	0.0	2656.5824	2504.6147	NaN	NaN	0.4853	0.8732	0.0331	0.0223	0.0273	0.0188	0.0253
0.0	0.0	0.0	1862.5824	4087.6147	NaN	NaN	0.687	0.8748	0.0333	0.0216	0.0266	0.018	0.0256
0.0	0.0	0.0	3265.5824	6033.6147	NaN	NaN	0.6488	0.8593	0.0399	0.0234	0.0291	0.0182	0.0301
0.0	0.0	0.0	3417.5824	4248.6147	NaN	NaN	0.5542	0.8636	0.0396	0.0223	0.028	0.018	0.0285
0.0	0.0	0.0	1082.5824	245.6147	NaN	NaN	0.1849	0.8687	0.0373	0.0218	0.0268	0.0179	0.0276
0.0	0.0	0.0	2406.5824	3962.6147	NaN	NaN	0.6222	0.8663	0.0384	0.0219	0.0275	0.0179	0.028
0.0	0.0	0.0	-387.4176	3789.6147	NaN	NaN	1.1139	0.8752	0.0349	0.0207	0.0255	0.0176	0.0261
0.0	0.0	0.0	2537.5824	1101.6147	NaN	NaN	0.3027	0.8703	0.0362	0.0216	0.0268	0.0181	0.027
0.0	0.0	0.0	-153.4176	826.6147	NaN	NaN	1.2279	0.881	0.0315	0.0199	0.0246	0.0178	0.0252
0.0	0.0	0.0	1093.5824	2492.6147	NaN	NaN	0.6951	0.8665	0.0368	0.0219	0.027	0.0182	0.0296
0.0	0.0	0.0	455.5824	3033.6147	NaN	NaN	0.8694	0.8713	0.0357	0.0214	0.0262	0.0176	0.0278
0.0	0.0	0.0	1986.5824	-98.3853	NaN	NaN	-0.0521	0.8736	0.0341	0.0216	0.0262	0.0177	0.0269
0.0	0.0	0.0	604.5824	3481.6147	NaN	NaN	0.852	0.877	0.0324	0.0214	0.0257	0.0177	0.0259
0.0	0.0	0.0	1887.5824	1864.6147	NaN	NaN	0.4969	0.8761	0.0326	0.0216	0.0259	0.0179	0.0259
0.0	0.0	0.0	1167.5824	2025.6147	NaN	NaN	0.6344	0.8781	0.0316	0.0215	0.0257	0.0182	0.025
0.0	0.0	0.0	1226.5824	2590.6147	NaN	NaN	0.6787	0.878	0.0313	0.0215	0.026	0.0188	0.0244
0.0	0.0	0.0	1441.5824	224.6147	NaN	NaN	0.1348	0.8815	0.0299	0.0208	0.0253	0.0194	0.0231
0.0	0.0	0.0	2077.5824	262.6147	NaN	NaN	0.1122	0.8815	0.0297	0.0208	0.0253	0.02	0.0227
0.0	0.0	0.0	356.5824	-1370.3853	NaN	NaN	1.3	0.8847	0.0285	0.0201	0.0246	0.0202	0.0218
0.0	0.0	0.0	497.5824	799.6147	NaN	NaN	0.6164	0.8847	0.0284	0.0202	0.0248	0.0202	0.0217
0.0	0.0	0.0	-540.4176	2855.6147	NaN	NaN	1.2334	0.8855	0.0282	0.0202	0.0248	0.02	0.0213
0.0	0.0	0.0	948.5824	1730.6147	NaN	NaN	0.6459	0.886	0.0281	0.02	0.0247	0.0202	0.021
0.0	0.0	0.0	-682.4176	1622.6147	NaN	NaN	1.3	0.8885	0.0272	0.0196	0.024	0.0203	0.0205
0.0	0.0	0.0	1.5824	-25.3853	NaN	NaN	1.0665	0.8889	0.0268	0.0195	0.024	0.0203	0.0204
0.0	0.0	0.0	1877.5824	1046.6147	NaN	NaN	0.3579	0.8901	0.0263	0.0194	0.0239	0.0201	0.0202
0.0	0.0	0.0	952.5824	1820.6147	NaN	NaN	0.6565	0.8905	0.026	0.0195	0.024	0.0198	0.0202
0.0	0.0	0.0	1293.5824	2787.6147	NaN	NaN	0.683	0.8897	0.0262	0.0196	0.0244	0.0197	0.0204
0.0	0.0	0.0	1658.5824	1906.6147	NaN	NaN	0.5348	0.8902	0.0261	0.0195	0.0243	0.0196	0.0204
0.0	0.0	0.0	718.5824	2931.6147	NaN	NaN	0.8031	0.8888	0.0264	0.0197	0.0246	0.0197	0.0208
0.0	0.0	0.0	2253.5824	-248.3853	NaN	NaN	-0.1239	0.8897	0.0262	0.0194	0.024	0.0199	0.0208
0.0	0.0	0.0	800.5824	-74.3853	NaN	NaN	-0.1024	0.8894	0.0261	0.0194	0.024	0.0201	0.0211
0.0	0.0	0.0	4082.5824	-655.3853	NaN	NaN	-0.1912	0.8897	0.0259	0.0194	0.0238	0.0201	0.0211
0.0	0.0	0.0	1811.5824	2366.6147	NaN	NaN	0.5664	0.8888	0.0262	0.0196	0.0239	0.02	0.0215
0.0	0.0	0.0	397.5824	-716.3853	NaN	NaN	1.3	0.8899	0.0259	0.0195	0.0235	0.0198	0.0214
0.0	0.0	0.0	559.5824	2875.6147	NaN	NaN	0.8371	0.8886	0.0264	0.0198	0.0238	0.0197	0.0217
0.0	0.0	0.0	2604.5824	145.6147	NaN	NaN	0.0529	0.8902	0.026	0.0195	0.0231	0.0196	0.0215
0.0	0.0	0.0	1696.5824	657.6147	NaN	NaN	0.2793	0.8903	0.026	0.0197	0.0231	0.0193	0.0217
0.0	0.0	0.0	752.5824	2280.6147	NaN	NaN	0.7519	0.8893	0.0265	0.0199	0.0234	0.019	0.0219
0.0	0.0	0.0	-167.4176	2891.6147	NaN	NaN	1.0615	0.8908	0.0262	0.0198	0.0228	0.0188	0.0216
0.0	0.0	0.0	3414.5824	2236.6147	NaN	NaN	0.3958	0.8896	0.0265	0.0201	0.0227	0.0191	0.0219
0.0	0.0	0.0	1008.5824	-129.3853	NaN	NaN	-0.1472	0.8926	0.0256	0.0197	0.022	0.0189	0.0214
0.0	0.0	0.0	2054.5824	6669.6147	NaN	NaN	0.7645	0.8891	0.0268	0.0205	0.0228	0.0188	0.022
0.0	0.0	0.0	-607.4176	1545.6147	NaN	NaN	1.3	0.8919	0.0259	0.0199	0.022	0.0188	0.0215
0.0	0.0	0.0	1888.5824	463.6147	NaN	NaN	0.1971	0.8905	0.0261	0.0204	0.0222	0.019	0.0218
0.0	0.0	0.0	1373.5824	2611.6147	NaN	NaN	0.6553	0.8926	0.0255	0.02	0.0218	0.0186	0.0214
0.0	0.0	0.0	986.5824	3782.6147	NaN	NaN	0.7931	0.8904	0.0262	0.0207	0.0224	0.0184	0.0219
0.0	0.0	0.0	52.5824	2636.6147	NaN	NaN	0.9804	0.8923	0.0257	0.0203	0.0219	0.0184	0.0215
0.0	0.0	0.0	331.5824	1994.6147	NaN	NaN	0.8575	0.8931	0.0256	0.0204	0.0217	0.0177	0.0215
0.0	0.0	0.0	1162.5824	1807.6147	NaN	NaN	0.6086	0.8931	0.0262	0.0204	0.0219	0.0169	0.0215
0.0	0.0	0.0	1903.5824	2866.6147	NaN	NaN	0.6009	0.8896	0.0276	0.0209	0.023	0.0166	0.0222
0.0	0.0	0.0	-436.4176	3887.6147	NaN	NaN	1.1265	0.8903	0.0276	0.0206	0.0227	0.0169	0.022
0.0	0.0	0.0	392.5824	230.6147	NaN	NaN	0.3701	0.8919	0.0267	0.0202	0.0222	0.0173	0.0216
0.0	0.0	0.0	1244.5824	-609.3853	NaN	NaN	-0.3	0.8978	0.0248	0.0192	0.0212	0.0163	0.0208
0.0	0.0	0.0	-994.4176	4927.6147	NaN	NaN	1.2528	0.8878	0.0283	0.0208	0.0239	0.0157	0.0234
0.0	0.0	0.0	1043.5824	-196.3853	NaN	NaN	-0.2318	0.889	0.0285	0.0204	0.0236	0.015	0.0234
0.0	0.0	0.0	4352.5824	1948.6147	NaN	NaN	0.3092	0.8831	0.0309	0.0214	0.0251	0.0145	0.0249
0.0	0.0	0.0	3811.5824	2888.6147	NaN	NaN	0.4311	0.8808	0.0319	0.0219	0.0259	0.0144	0.0251
0.0	0.0	0.0	1726.5824	2003.6147	NaN	NaN	0.5371	0.884	0.0312	0.0214	0.0249	0.0143	0.0243
0.0	0.0	0.0	1202.5824	2248.6147	NaN	NaN	0.6515	0.8845	0.0312	0.0215	0.0244	0.0139	0.0246
0.0	0.0	0.0	1623.5824	2359.6147	NaN	NaN	0.5924	0.8808	0.0325	0.0223	0.0253	0.0137	0.0253
0.0	0.0	0.0	1834.5824	4814.6147	NaN	NaN	0.7241	0.8807	0.0329	0.0224	0.0254	0.0137	0.0249
0.0	0.0	0.0	308.5824	4801.6147	NaN	NaN	0.9396	0.8765	0.0346	0.0232	0.026	0.0148	0.0249
0.0	0.0	0.0	-712.4176	-2107.3853	NaN	NaN	0.7474	0.8886	0.0303	0.0212	0.023	0.0153	0.0215
0.0	0.0	0.0	-784.4176	-203.3853	NaN	NaN	0.2059	0.8945	0.0274	0.0208	0.0215	0.0148	0.021
0.0	0.0	0.0	19.5824	5078.6147	NaN	NaN	0.9962	0.8837	0.0308	0.0237	0.0239	0.0141	0.0239
0.0	0.0	0.0	55.5824	4895.6147	NaN	NaN	0.9888	0.875	0.0338	0.0259	0.0258	0.0141	0.0254
0.0	0.0	0.0	1825.5824	4117.6147	NaN	NaN	0.6928	0.8729	0.0342	0.0268	0.0264	0.0146	0.0252
0.0	0.0	0.0	2182.5824	2079.6147	NaN	NaN	0.4879	0.8811	0.0311	0.0254	0.0245	0.0149	0.023
0.0	0.0	0.0	642.5824	53.6147	NaN	NaN	0.077	0.8863	0.0288	0.0246	0.0232	0.015	0.022
0.0	0.0	0.0	-578.4176	3178.6147	NaN	NaN	1.2225	0.8865	0.0283	0.0251	0.0232	0.0147	0.0222
0.0	0.0	0.0	-699.4176	4508.6147	NaN	NaN	1.1836	0.8806	0.0296	0.0268	0.0248	0.0149	0.0232
0.0	0.0	0.0	2392.5824	1397.6147	NaN	NaN	0.3687	0.8822	0.0291	0.0264	0.0247	0.015	0.0226
0.0	0.0	0.0	398.5824	2761.6147	NaN	NaN	0.8739	0.8801	0.0293	0.0269	0.0257	0.0154	0.0226
0.0	0.0	0.0	3648.5824	697.6147	NaN	NaN	0.1605	0.8861	0.0275	0.0251	0.0245	0.0153	0.0215
0.0	0.0	0.0	796.5824	1830.6147	NaN	NaN	0.6968	0.8807	0.0286	0.0265	0.0257	0.0155	0.0229
0.0	0.0	0.0	-131.4176	-607.3853	NaN	NaN	0.8221	0.8855	0.0276	0.0258	0.0244	0.0143	0.0224
0.0	0.0	0.0	13520.5824	4169.6147	NaN	NaN	0.2357	0.8614	0.0335	0.0315	0.0309	0.0146	0.028
0.0	0.0	0.0	2956.5824	1910.6147	NaN	NaN	0.3925	0.8714	0.0321	0.0283	0.0288	0.0142	0.0252
0.0	0.0	0.0	5336.5824	4234.6147	NaN	NaN	0.4424	0.8708	0.032	0.028	0.0293	0.0145	0.0254
0.0	0.0	0.0	7411.5824	625.6147	NaN	NaN	0.0778	0.8764	0.0307	0.0266	0.028	0.0144	0.024
0.0	0.0	0.0	6131.5824	2092.6147	NaN	NaN	0.2544	0.874	0.0311	0.0268	0.0289	0.0147	0.0245
0.0	0.0	0.0	5517.5824	1644.6147	NaN	NaN	0.2296	0.881	0.0293	0.0253	0.0269	0.0146	0.0229
0.0	0.0	0.0	7214.5824	-163.3853	NaN	NaN	-0.0232	0.876	0.0304	0.0262	0.0288	0.0144	0.0242
0.0	0.0	0.0	5571.5824	4464.6147	NaN	NaN	0.4449	0.8716	0.0318	0.0264	0.0307	0.0146	0.0249
0.0	0.0	0.0	7025.5824	3438.6147	NaN	NaN	0.3286	0.8724	0.0321	0.0258	0.0306	0.0147	0.0243
0.0	0.0	0.0	5004.5824	2174.6147	NaN	NaN	0.3029	0.8766	0.0314	0.0245	0.0294	0.0146	0.0235
0.0	0.0	0.0	7990.5824	2059.6147	NaN	NaN	0.2049	0.874	0.0325	0.0243	0.0306	0.0144	0.0242
0.0	0.0	0.0	7912.5824	5994.6147	NaN	NaN	0.431	0.8698	0.0345	0.0244	0.0318	0.0147	0.0248
0.0	0.0	0.0	644.5824	2444.6147	NaN	NaN	0.7913	0.8779	0.0328	0.0228	0.0286	0.0154	0.0225
0.0	0.0	0.0	429.5824	1377.6147	NaN	NaN	0.7623	0.8841	0.0303	0.0219	0.0261	0.0163	0.0213
0.0	0.0	0.0	963.5824	2734.6147	NaN	NaN	0.7394	0.8869	0.0287	0.0214	0.0249	0.0169	0.0211
0.0	0.0	0.0	-445.4176	1586.6147	NaN	NaN	1.3	0.8885	0.028	0.0213	0.024	0.0166	0.0215
0.0	0.0	0.0	2116.5824	4696.6147	NaN	NaN	0.6893	0.8845	0.0294	0.0225	0.0249	0.0164	0.0224
0.0	0.0	0.0	839.5824	3169.6147	NaN	NaN	0.7906	0.8853	0.0294	0.0224	0.0243	0.0165	0.0221
0.0	0.0	0.0	1454.5824	-444.3853	NaN	NaN	-0.3	0.8852	0.0294	0.0226	0.0239	0.0168	0.0221
0.0	0.0	0.0	329.5824	1297.6147	NaN	NaN	0.7975	0.8878	0.0284	0.0223	0.023	0.0168	0.0217
0.0	0.0	0.0	-211.4176	3159.6147	NaN	NaN	1.0717	0.8867	0.0288	0.0227	0.023	0.0169	0.0219
0.0	0.0	0.0	853.5824	1889.6147	NaN	NaN	0.6888	0.8877	0.0283	0.0223	0.0227	0.0174	0.0216
0.0	0.0	0.0	1093.5824	32.6147	NaN	NaN	0.029	0.8906	0.027	0.0217	0.0221	0.0172	0.0213
0.0	0.0	0.0	-451.4176	3339.6147	NaN	NaN	1.1563	0.8897	0.0274	0.0222	0.0222	0.0164	0.0221
0.0	0.0	0.0	1118.5824	4757.6147	NaN	NaN	0.8096	0.8868	0.0289	0.0228	0.0227	0.0158	0.023
0.0	0.0	0.0	2656.5824	2170.6147	NaN	NaN	0.4497	0.8848	0.0299	0.023	0.0231	0.0158	0.0234
0.0	0.0	0.0	191.5824	2637.6147	NaN	NaN	0.9323	0.8854	0.0297	0.0226	0.023	0.0162	0.0231
0.0	0.0	0.0	934.5824	530.6147	NaN	NaN	0.3621	0.8876	0.0287	0.022	0.0226	0.0165	0.0226
0.0	0.0	0.0	2610.5824	610.6147	NaN	NaN	0.1896	0.8885	0.0283	0.0219	0.0222	0.0163	0.0228
0.0	0.0	0.0	-1136.4176	3125.6147	NaN	NaN	1.3	0.8861	0.029	0.0223	0.023	0.0167	0.0229
0.0	0.0	0.0	-2579.4176	1712.6147	NaN	NaN	-0.3	0.8904	0.0273	0.0214	0.022	0.0167	0.0221
0.0	0.0	0.0	897.5824	3369.6147	NaN	NaN	0.7897	0.8882	0.0279	0.0221	0.0227	0.0167	0.0225
0.0	0.0	0.0	550.5824	2041.6147	NaN	NaN	0.7876	0.8899	0.0275	0.0217	0.0222	0.0164	0.0223
0.0	0.0	0.0	1119.5824	3177.6147	NaN	NaN	0.7395	0.8872	0.0284	0.0222	0.0232	0.0168	0.0222
0.0	0.0	0.0	-469.4176	520.6147	NaN	NaN	1.3	0.8931	0.0264	0.0207	0.0218	0.017	0.021
0.0	0.0	0.0	-1076.4176	4138.6147	NaN	NaN	1.3	0.8895	0.0273	0.0215	0.0228	0.0173	0.0216
0.0	0.0	0.0	-907.4176	1753.6147	NaN	NaN	1.3	0.8921	0.0264	0.0208	0.0222	0.0177	0.0209
0.0	0.0	0.0	576.5824	2418.6147	NaN	NaN	0.8075	0.8903	0.0266	0.021	0.0227	0.0183	0.0211
0.0	0.0	0.0	-2175.4176	967.6147	NaN	NaN	-0.3	0.8934	0.0255	0.02	0.0219	0.0186	0.0206
0.0	0.0	0.0	1143.5824	-478.3853	NaN	NaN	-0.3	0.8921	0.0257	0.0203	0.0222	0.0186	0.021
0.0	0.0	0.0	-161.4176	6070.6147	NaN	NaN	1.0273	0.8901	0.0264	0.0209	0.0226	0.0184	0.0216
0.0	0.0	0.0	955.5824	6282.6147	NaN	NaN	0.868	0.8869	0.0276	0.0215	0.0234	0.0185	0.0222
0.0	0.0	0.0	1130.5824	4972.6147	NaN	NaN	0.8148	0.8897	0.0267	0.0206	0.0227	0.0185	0.0217
0.0	0.0	0.0	1048.5824	2635.6147	NaN	NaN	0.7154	0.89	0.0265	0.0204	0.0225	0.0187	0.0218
0.0	0.0	0.0	-381.4176	3902.6147	NaN	NaN	1.1083	0.8902	0.0264	0.0201	0.0224	0.019	0.0219
0.0	0.0	0.0	713.5824	962.6147	NaN	NaN	0.5743	0.8927	0.0256	0.0195	0.0217	0.0191	0.0214
0.0	0.0	0.0	0.5824	6174.6147	NaN	NaN	0.9999	0.8903	0.0262	0.0199	0.0222	0.0194	0.022
0.0	0.0	0.0	-1250.4176	1333.6147	NaN	NaN	1.3	0.8929	0.0256	0.0192	0.0215	0.0195	0.0214
0.0	0.0	0.0	-1423.4176	2546.6147	NaN	NaN	1.3	0.8928	0.0253	0.0193	0.0215	0.0196	0.0214
0.0	0.0	0.0	-610.4176	1662.6147	NaN	NaN	1.3	0.8932	0.0252	0.0192	0.0214	0.0197	0.0213
0.0	0.0	0.0	-435.4176	1346.6147	NaN	NaN	1.3	0.8936	0.0249	0.0193	0.0214	0.0195	0.0214
0.0	0.0	0.0	-311.4176	4697.6147	NaN	NaN	1.071	0.8928	0.025	0.0196	0.0216	0.0193	0.0217
0.0	0.0	0.0	2363.5824	2795.6147	NaN	NaN	0.5419	0.8934	0.0249	0.0195	0.0214	0.0192	0.0215
0.0	0.0	0.0	2109.5824	2812.6147	NaN	NaN	0.5714	0.8929	0.0251	0.0195	0.0213	0.0196	0.0217
0.0	0.0	0.0	-14.4176	365.6147	NaN	NaN	1.0411	0.8943	0.0245	0.0192	0.0209	0.0196	0.0214
0.0	0.0	0.0	5486.5824	6951.6147	NaN	NaN	0.5589	0.8903	0.0254	0.02	0.0218	0.0201	0.0224
0.0	0.0	0.0	-78.4176	4361.6147	NaN	NaN	1.0183	0.8926	0.025	0.0193	0.0212	0.0201	0.0218
0.0	0.0	0.0	1267.5824	3460.6147	NaN	NaN	0.7319	0.8912	0.0252	0.0196	0.0215	0.0207	0.0219
0.0	0.0	0.0	965.5824	2539.6147	NaN	NaN	0.7245	0.8918	0.0249	0.0194	0.0213	0.0209	0.0216
0.0	0.0	0.0	-361.4176	4586.6147	NaN	NaN	1.0855	0.8898	0.0252	0.0198	0.0217	0.0213	0.0221
0.0	0.0	0.0	-1131.4176	2359.6147	NaN	NaN	1.3	0.8912	0.0249	0.0196	0.0214	0.0212	0.0216
0.0	0.0	0.0	396.5824	1202.6147	NaN	NaN	0.752	0.8901	0.025	0.0199	0.0217	0.0215	0.0217
0.0	0.0	0.0	1693.5824	1397.6147	NaN	NaN	0.4521	0.8906	0.0248	0.0199	0.0216	0.0215	0.0215
0.0	0.0	0.0	174.5824	1016.6147	NaN	NaN	0.8534	0.891	0.0246	0.0199	0.0216	0.0215	0.0213
0.0	0.0	0.0	-1663.4176	3567.6147	NaN	NaN	1.3	0.8914	0.0244	0.0199	0.0216	0.0215	0.0212
0.0	0.0	0.0	-2017.4176	3244.6147	NaN	NaN	1.3	0.8919	0.0242	0.0199	0.0215	0.0215	0.021
0.0	0.0	0.0	180.5824	-738.3853	NaN	NaN	1.3	0.8922	0.024	0.02	0.0215	0.0214	0.0209
0.0	0.0	0.0	1535.5824	2606.6147	NaN	NaN	0.6293	0.8929	0.0239	0.02	0.0213	0.021	0.0209
0.0	0.0	0.0	638.5824	1213.6147	NaN	NaN	0.6552	0.8937	0.0237	0.0199	0.0212	0.0206	0.0208
0.0	0.0	0.0	-174.4176	3920.6147	NaN	NaN	1.0466	0.8944	0.0236	0.0199	0.0212	0.0203	0.0207
0.0	0.0	0.0	895.5824	2576.6147	NaN	NaN	0.7421	0.8947	0.0236	0.0198	0.0213	0.0201	0.0206
0.0	0.0	0.0	341.5824	3517.6147	NaN	NaN	0.9115	0.8949	0.0236	0.0198	0.0214	0.0198	0.0205
0.0	0.0	0.0	1272.5824	1140.6147	NaN	NaN	0.4727	0.8948	0.0236	0.0198	0.0215	0.0197	0.0205
0.0	0.0	0.0	-389.4176	743.6147	NaN	NaN	1.3	0.8947	0.0236	0.0197	0.0218	0.0198	0.0204
0.0	0.0	0.0	-54.4176	-125.3853	NaN	NaN	0.6973	0.8948	0.0236	0.0197	0.0218	0.0198	0.0203
0.0	0.0	0.0	-1617.4176	405.6147	NaN	NaN	-0.3	0.8955	0.0233	0.0196	0.0218	0.0196	0.0201
0.0	0.0	0.0	244.5824	4420.6147	NaN	NaN	0.9476	0.8971	0.0228	0.0197	0.0216	0.019	0.0199
0.0	0.0	0.0	-950.4176	1680.6147	NaN	NaN	1.3	0.8978	0.0226	0.0196	0.0215	0.0189	0.0197
0.0	0.0	0.0	467.5824	61.6147	NaN	NaN	0.1164	0.898	0.0225	0.0196	0.0214	0.0187	0.0197
0.0	0.0	0.0	-703.4176	2853.6147	NaN	NaN	1.3	0.8982	0.0225	0.0197	0.0214	0.0186	0.0196
0.0	0.0	0.0	579.5824	4314.6147	NaN	NaN	0.8816	0.8982	0.0226	0.0197	0.0213	0.0186	0.0196
0.0	0.0	0.0	-805.4176	-81.3853	NaN	NaN	0.0918	0.8979	0.0228	0.0194	0.0214	0.019	0.0196
0.0	0.0	0.0	-1193.4176	2527.6147	NaN	NaN	1.3	0.8979	0.0227	0.0194	0.0214	0.019	0.0195
0.0	0.0	0.0	-984.4176	-248.3853	NaN	NaN	0.2015	0.8982	0.0227	0.0193	0.0214	0.019	0.0195
0.0	0.0	0.0	2004.5824	3468.6147	NaN	NaN	0.6337	0.8987	0.0224	0.0195	0.0213	0.0187	0.0194
0.0	0.0	0.0	-1297.4176	2210.6147	NaN	NaN	1.3	0.8989	0.0224	0.0194	0.0212	0.0187	0.0194
0.0	0.0	0.0	-527.4176	3279.6147	NaN	NaN	1.1916	0.8983	0.0226	0.0195	0.0213	0.0188	0.0196
0.0	0.0	0.0	899.5824	3519.6147	NaN	NaN	0.7964	0.8977	0.0229	0.0196	0.0212	0.019	0.0197
0.0	0.0	0.0	-1046.4176	1434.6147	NaN	NaN	1.3	0.8968	0.0231	0.0196	0.0213	0.0192	0.0199
0.0	0.0	0.0	530.5824	680.6147	NaN	NaN	0.5619	0.8962	0.0234	0.0196	0.0214	0.0195	0.02
0.0	0.0	0.0	-668.4176	1576.6147	NaN	NaN	1.3	0.8959	0.0234	0.0196	0.0215	0.0196	0.02
0.0	0.0	0.0	722.5824	-406.3853	NaN	NaN	-0.3	0.8959	0.0234	0.0196	0.0214	0.0196	0.02
0.0	0.0	0.0	-1706.4176	3718.6147	NaN	NaN	1.3	0.896	0.0233	0.0196	0.0214	0.0195	0.0202
0.0	0.0	0.0	-200.4176	2379.6147	NaN	NaN	1.092	0.8966	0.0232	0.0196	0.0212	0.0194	0.02
0.0	0.0	0.0	-347.4176	4648.6147	NaN	NaN	1.0808	0.8965	0.0233	0.0196	0.0212	0.0194	0.0201
0.0	0.0	0.0	-222.4176	979.6147	NaN	NaN	1.2937	0.8961	0.0234	0.0196	0.0211	0.0196	0.0202
0.0	0.0	0.0	-231.4176	1971.6147	NaN	NaN	1.133	0.8953	0.0236	0.0196	0.0213	0.0198	0.0204
0.0	0.0	0.0	-255.4176	1547.6147	NaN	NaN	1.1977	0.8947	0.0237	0.0197	0.0215	0.02	0.0205
0.0	0.0	0.0	1127.5824	254.6147	NaN	NaN	0.1842	0.8944	0.0237	0.0197	0.0216	0.02	0.0205
0.0	0.0	0.0	-679.4176	923.6147	NaN	NaN	1.3	0.8943	0.0237	0.0197	0.0217	0.0201	0.0205
0.0	0.0	0.0	387.5824	136.6147	NaN	NaN	0.2606	0.8944	0.0237	0.0197	0.0216	0.0201	0.0204
0.0	0.0	0.0	-848.4176	929.6147	NaN	NaN	1.3	0.8944	0.0237	0.0198	0.0216	0.0201	0.0204
0.0	0.0	0.0	982.5824	0.6147	NaN	NaN	0.0006	0.8944	0.0236	0.0198	0.0216	0.0202	0.0204
0.0	0.0	0.0	405.5824	2158.6147	NaN	NaN	0.8418	0.8941	0.0237	0.0198	0.0217	0.0203	0.0204
0.0	0.0	0.0	-1929.4176	358.6147	NaN	NaN	-0.2283	0.8938	0.0237	0.0198	0.0218	0.0204	0.0205
0.0	0.0	0.0	-1368.4176	3113.6147	NaN	NaN	1.3	0.8938	0.0237	0.0199	0.0218	0.0204	0.0206
0.0	0.0	0.0	-989.4176	3342.6147	NaN	NaN	1.3	0.8935	0.0237	0.0199	0.0219	0.0204	0.0206
0.0	0.0	0.0	-613.4176	993.6147	NaN	NaN	1.3	0.8936	0.0236	0.0198	0.022	0.0205	0.0205
0.0	0.0	0.0	-1645.4176	1253.6147	NaN	NaN	-0.3	0.8934	0.0237	0.0199	0.0221	0.0205	0.0205
0.0	0.0	0.0	-1533.4176	-57.3853	NaN	NaN	0.0361	0.8934	0.0236	0.0199	0.0221	0.0205	0.0205
0.0	0.0	0.0	389.5824	2120.6147	NaN	NaN	0.8448	0.8936	0.0235	0.0199	0.022	0.0204	0.0206
0.0	0.0	0.0	-387.4176	-342.3853	NaN	NaN	0.4691	0.8936	0.0235	0.0199	0.0221	0.0205	0.0205
0.0	0.0	0.0	-991.4176	3853.6147	NaN	NaN	1.3	0.8933	0.0235	0.02	0.0221	0.0205	0.0206
0.0	0.0	0.0	-338.4176	125.6147	NaN	NaN	-0.3	0.8932	0.0236	0.0199	0.0222	0.0206	0.0206
0.0	0.0	0.0	-1725.4176	821.6147	NaN	NaN	-0.3	0.8932	0.0235	0.0199	0.0222	0.0206	0.0206
0.0	0.0	0.0	-1331.4176	-541.3853	NaN	NaN	0.2891	0.8931	0.0235	0.0199	0.0222	0.0206	0.0206
0.0	0.0	0.0	-17.4176	-1442.3853	NaN	NaN	0.9881	0.8931	0.0235	0.02	0.0222	0.0206	0.0207
0.0	0.0	0.0	0.5824	5089.6147	NaN	NaN	0.9999	0.8935	0.0235	0.02	0.0218	0.0204	0.0207
0.0	0.0	0.0	-1200.4176	4731.6147	NaN	NaN	1.3	0.894	0.0235	0.02	0.0216	0.0203	0.0206
0.0	0.0	0.0	610.5824	-1565.3853	NaN	NaN	1.3	0.8935	0.0236	0.02	0.0218	0.0204	0.0207
0.0	0.0	0.0	-507.4176	2030.6147	NaN	NaN	1.3	0.8935	0.0236	0.02	0.0217	0.0205	0.0207
0.0	0.0	0.0	-905.4176	1503.6147	NaN	NaN	1.3	0.8934	0.0236	0.02	0.0216	0.0205	0.0208
0.0	0.0	0.0	2384.5824	2817.6147	NaN	NaN	0.5416	0.8936	0.0236	0.02	0.0215	0.0204	0.0209
0.0	0.0	0.0	966.5824	3874.6147	NaN	NaN	0.8003	0.894	0.0236	0.0199	0.0215	0.0204	0.0207
0.0	0.0	0.0	-1107.4176	-1071.3853	NaN	NaN	0.4917	0.8931	0.0237	0.02	0.0219	0.0206	0.0208
0.0	0.0	0.0	-243.4176	2082.6147	NaN	NaN	1.1323	0.8933	0.0236	0.02	0.0218	0.0206	0.0208
0.0	0.0	0.0	-906.4176	2594.6147	NaN	NaN	1.3	0.8937	0.0236	0.0199	0.0216	0.0205	0.0207
0.0	0.0	0.0	468.5824	4292.6147	NaN	NaN	0.9016	0.894	0.0234	0.0199	0.0214	0.0204	0.0208
0.0	0.0	0.0	-244.4176	2508.6147	NaN	NaN	1.1079	0.8941	0.0235	0.0199	0.0213	0.0204	0.0208
0.0	0.0	0.0	-328.4176	2152.6147	NaN	NaN	1.18	0.8941	0.0234	0.0199	0.0213	0.0204	0.0208
0.0	0.0	0.0	-312.4176	7118.6147	NaN	NaN	1.0459	0.8942	0.0234	0.0199	0.0213	0.0204	0.0208
0.0	0.0	0.0	123.5824	1934.6147	NaN	NaN	0.94	0.8941	0.0234	0.0198	0.0216	0.0204	0.0208
0.0	0.0	0.0	-1822.4176	3164.6147	NaN	NaN	1.3	0.8938	0.0235	0.0198	0.0218	0.0204	0.0208
0.0	0.0	0.0	-2186.4176	369.6147	NaN	NaN	-0.2034	0.8938	0.0234	0.0198	0.0219	0.0204	0.0207
0.0	0.0	0.0	999.5824	978.6147	NaN	NaN	0.4947	0.8945	0.0232	0.0197	0.0217	0.0202	0.0206
0.0	0.0	0.0	-779.4176	741.6147	NaN	NaN	-0.3	0.8948	0.0232	0.0197	0.0216	0.0202	0.0206
0.0	0.0	0.0	737.5824	4997.6147	NaN	NaN	0.8714	0.8953	0.0231	0.0197	0.0213	0.02	0.0206
0.0	0.0	0.0	-2214.4176	3683.6147	NaN	NaN	1.3	0.8955	0.0231	0.0196	0.0213	0.02	0.0206
0.0	0.0	0.0	-192.4176	2600.6147	NaN	NaN	1.0799	0.8954	0.0231	0.0197	0.0213	0.0199	0.0206
0.0	0.0	0.0	644.5824	843.6147	NaN	NaN	0.5669	0.8954	0.0232	0.0196	0.0214	0.0199	0.0205
0.0	0.0	0.0	461.5824	402.6147	NaN	NaN	0.4659	0.8956	0.0231	0.0196	0.0213	0.0198	0.0205
0.0	0.0	0.0	1800.5824	844.6147	NaN	NaN	0.3193	0.8956	0.0231	0.0196	0.0212	0.0199	0.0205
0.0	0.0	0.0	-789.4176	3724.6147	NaN	NaN	1.2689	0.8957	0.0232	0.0197	0.0211	0.0199	0.0205
0.0	0.0	0.0	-1573.4176	3694.6147	NaN	NaN	1.3	0.8954	0.0233	0.0197	0.0211	0.02	0.0206
0.0	0.0	0.0	566.5824	6642.6147	NaN	NaN	0.9214	0.8951	0.0234	0.0197	0.0211	0.02	0.0206
0.0	0.0	0.0	-1571.4176	2174.6147	NaN	NaN	1.3	0.8949	0.0234	0.0197	0.0213	0.0201	0.0206
0.0	0.0	0.0	731.5824	676.6147	NaN	NaN	0.4805	0.894	0.0235	0.0198	0.0218	0.0202	0.0207
0.0	0.0	0.0	262.5824	-388.3853	NaN	NaN	1.3	0.8934	0.0235	0.0199	0.0221	0.0204	0.0207
0.0	0.0	0.0	380.5824	924.6147	NaN	NaN	0.7084	0.894	0.0234	0.0199	0.022	0.0203	0.0205
0.0	0.0	0.0	-396.4176	-186.3853	NaN	NaN	0.3198	0.8942	0.0233	0.0198	0.022	0.0202	0.0204
0.0	0.0	0.0	-62.4176	2927.6147	NaN	NaN	1.0218	0.8948	0.0232	0.0198	0.0217	0.0201	0.0204
0.0	0.0	0.0	296.5824	361.6147	NaN	NaN	0.5494	0.895	0.0232	0.0198	0.0216	0.02	0.0204
0.0	0.0	0.0	-197.4176	1722.6147	NaN	NaN	1.1294	0.8951	0.0232	0.0198	0.0216	0.02	0.0203
0.0	0.0	0.0	-1306.4176	2426.6147	NaN	NaN	1.3	0.8949	0.0233	0.0198	0.0216	0.02	0.0204
0.0	0.0	0.0	1.5824	1084.6147	NaN	NaN	0.9985	0.8945	0.0233	0.0199	0.0218	0.0201	0.0204
0.0	0.0	0.0	-1490.4176	-121.3853	NaN	NaN	0.0753	0.8942	0.0234	0.0199	0.0219	0.0203	0.0204
0.0	0.0	0.0	-1031.4176	1482.6147	NaN	NaN	1.3	0.8944	0.0233	0.0199	0.0218	0.0202	0.0204
0.0	0.0	0.0	966.5824	2443.6147	NaN	NaN	0.7166	0.8945	0.0233	0.0199	0.0217	0.0202	0.0204
0.0	0.0	0.0	-939.4176	1764.6147	NaN	NaN	1.3	0.8944	0.0234	0.0199	0.0217	0.0202	0.0204
0.0	0.0	0.0	-412.4176	3286.6147	NaN	NaN	1.1435	0.8945	0.0234	0.0199	0.0216	0.0202	0.0204
0.0	0.0	0.0	-999.4176	2957.6147	NaN	NaN	1.3	0.8941	0.0235	0.02	0.0216	0.0203	0.0205
0.0	0.0	0.0	1351.5824	3325.6147	NaN	NaN	0.711	0.8944	0.0235	0.02	0.0215	0.0202	0.0205
0.0	0.0	0.0	-956.4176	1265.6147	NaN	NaN	1.3	0.8937	0.0236	0.0201	0.0217	0.0203	0.0206
0.0	0.0	0.0	-1228.4176	3548.6147	NaN	NaN	1.3	0.8938	0.0236	0.0201	0.0217	0.0203	0.0206
0.0	0.0	0.0	-617.4176	3542.6147	NaN	NaN	1.2111	0.8935	0.0236	0.0201	0.0218	0.0203	0.0207
0.0	0.0	0.0	-1589.4176	194.6147	NaN	NaN	-0.1395	0.8934	0.0236	0.0201	0.0219	0.0204	0.0206
0.0	0.0	0.0	1223.5824	2345.6147	NaN	NaN	0.6572	0.8938	0.0235	0.0201	0.0218	0.0203	0.0206
0.0	0.0	0.0	60.5824	1378.6147	NaN	NaN	0.9579	0.8939	0.0235	0.02	0.0218	0.0203	0.0205
0.0	0.0	0.0	-818.4176	121.6147	NaN	NaN	-0.1745	0.8938	0.0235	0.0201	0.0217	0.0204	0.0205
0.0	0.0	0.0	-1141.4176	3087.6147	NaN	NaN	1.3	0.894	0.0235	0.02	0.0216	0.0204	0.0205
0.0	0.0	0.0	-2214.4176	2503.6147	NaN	NaN	1.3	0.8939	0.0235	0.02	0.0217	0.0204	0.0205
0.0	0.0	0.0	-1664.4176	3053.6147	NaN	NaN	1.3	0.8937	0.0235	0.02	0.0217	0.0205	0.0205
0.0	0.0	0.0	-56.4176	1527.6147	NaN	NaN	1.0383	0.8938	0.0235	0.0201	0.0217	0.0205	0.0205
0.0	0.0	0.0	-838.4176	3355.6147	NaN	NaN	1.3	0.894	0.0235	0.0201	0.0216	0.0204	0.0205
0.0	0.0	0.0	37.5824	5337.6147	NaN	NaN	0.993	0.894	0.0235	0.0201	0.0216	0.0204	0.0205
0.0	0.0	0.0	-1062.4176	223.6147	NaN	NaN	-0.2666	0.8933	0.0235	0.0201	0.022	0.0207	0.0205
0.0	0.0	0.0	-2010.4176	1238.6147	NaN	NaN	-0.3	0.8929	0.0236	0.0201	0.0221	0.0208	0.0205
0.0	0.0	0.0	-1324.4176	-356.3853	NaN	NaN	0.212	0.8929	0.0235	0.0201	0.0222	0.0208	0.0206
0.0	0.0	0.0	-1788.4176	1495.6147	NaN	NaN	-0.3	0.8932	0.0234	0.0201	0.0221	0.0207	0.0205
0.0	0.0	0.0	525.5824	931.6147	NaN	NaN	0.6393	0.8933	0.0234	0.0201	0.0221	0.0207	0.0205
0.0	0.0	0.0	-1043.4176	2273.6147	NaN	NaN	1.3	0.8934	0.0233	0.0201	0.022	0.0207	0.0205
0.0	0.0	0.0	-1950.4176	943.6147	NaN	NaN	-0.3	0.8932	0.0234	0.0201	0.0221	0.0207	0.0205
0.0	0.0	0.0	-620.4176	1282.6147	NaN	NaN	1.3	0.8934	0.0233	0.0201	0.0221	0.0207	0.0205
0.0	0.0	0.0	-2153.4176	-1258.3853	NaN	NaN	0.3688	0.8931	0.0234	0.0201	0.0221	0.0207	0.0206
0.0	0.0	0.0	-197.4176	960.6147	NaN	NaN	1.2587	0.8936	0.0233	0.02	0.022	0.0206	0.0205
0.0	0.0	0.0	-774.4176	4458.6147	NaN	NaN	1.2102	0.8938	0.0233	0.0201	0.0218	0.0205	0.0205
0.0	0.0	0.0	-593.4176	3627.6147	NaN	NaN	1.1956	0.8941	0.0233	0.02	0.0216	0.0205	0.0205
0.0	0.0	0.0	-238.4176	2273.6147	NaN	NaN	1.1171	0.8937	0.0234	0.02	0.0218	0.0205	0.0206
0.0	0.0	0.0	-731.4176	30.6147	NaN	NaN	-0.0437	0.8931	0.0234	0.0201	0.0221	0.0207	0.0206
0.0	0.0	0.0	-1008.4176	807.6147	NaN	NaN	-0.3	0.893	0.0234	0.0201	0.0221	0.0207	0.0207
0.0	0.0	0.0	-96.4176	694.6147	NaN	NaN	1.1612	0.8932	0.0234	0.0201	0.0219	0.0207	0.0207
0.0	0.0	0.0	994.5824	2243.6147	NaN	NaN	0.6929	0.8937	0.0234	0.02	0.0217	0.0205	0.0206
0.0	0.0	0.0	-111.4176	1415.6147	NaN	NaN	1.0854	0.8938	0.0234	0.02	0.0217	0.0205	0.0206
0.0	0.0	0.0	504.5824	664.6147	NaN	NaN	0.5684	0.8938	0.0234	0.02	0.0217	0.0206	0.0206
0.0	0.0	0.0	-539.4176	2558.6147	NaN	NaN	1.2671	0.8938	0.0234	0.0199	0.0216	0.0206	0.0206
0.0	0.0	0.0	-60.4176	2011.6147	NaN	NaN	1.031	0.8939	0.0234	0.0199	0.0216	0.0205	0.0206
0.0	0.0	0.0	-1326.4176	2013.6147	NaN	NaN	1.3	0.8938	0.0233	0.0198	0.0218	0.0206	0.0206
0.0	0.0	0.0	-1868.4176	-972.3853	NaN	NaN	0.3423	0.8935	0.0234	0.0198	0.0219	0.0206	0.0207
0.0	0.0	0.0	-1594.4176	4441.6147	NaN	NaN	1.3	0.8942	0.0233	0.0198	0.0217	0.0205	0.0206
0.0	0.0	0.0	295.5824	2195.6147	NaN	NaN	0.8813	0.8943	0.0233	0.0197	0.0216	0.0204	0.0206
0.0	0.0	0.0	-780.4176	3195.6147	NaN	NaN	1.3	0.8942	0.0233	0.0197	0.0218	0.0204	0.0206
0.0	0.0	0.0	680.5824	108.6147	NaN	NaN	0.1376	0.8941	0.0233	0.0197	0.0218	0.0205	0.0206
0.0	0.0	0.0	-759.4176	2668.6147	NaN	NaN	1.3	0.8944	0.0233	0.0197	0.0217	0.0203	0.0205
0.0	0.0	0.0	592.5824	2891.6147	NaN	NaN	0.8299	0.8946	0.0233	0.0197	0.0217	0.0203	0.0205
0.0	0.0	0.0	-1418.4176	2265.6147	NaN	NaN	1.3	0.8948	0.0232	0.0196	0.0217	0.0202	0.0205
0.0	0.0	0.0	143.5824	256.6147	NaN	NaN	0.6412	0.8943	0.0233	0.0197	0.0219	0.0203	0.0205
0.0	0.0	0.0	-399.4176	3461.6147	NaN	NaN	1.1304	0.8946	0.0232	0.0197	0.0218	0.0202	0.0205
0.0	0.0	0.0	328.5824	1879.6147	NaN	NaN	0.8512	0.8944	0.0232	0.0198	0.0219	0.0202	0.0205
0.0	0.0	0.0	-23.4176	-2421.3853	NaN	NaN	0.9904	0.8942	0.0232	0.0198	0.022	0.0203	0.0205
0.0	0.0	0.0	-467.4176	3666.6147	NaN	NaN	1.1461	0.8948	0.0232	0.0198	0.0217	0.0201	0.0204
0.0	0.0	0.0	-1048.4176	1235.6147	NaN	NaN	1.3	0.8951	0.0232	0.0197	0.0217	0.02	0.0203
0.0	0.0	0.0	925.5824	672.6147	NaN	NaN	0.4209	0.8954	0.0231	0.0197	0.0215	0.0199	0.0203
0.0	0.0	0.0	147.5824	803.6147	NaN	NaN	0.8448	0.8956	0.0231	0.0197	0.0215	0.0199	0.0202
0.0	0.0	0.0	266.5824	2247.6147	NaN	NaN	0.894	0.8957	0.0231	0.0197	0.0214	0.0199	0.0202
0.0	0.0	0.0	-961.4176	2257.6147	NaN	NaN	1.3	0.8956	0.0231	0.0197	0.0214	0.0199	0.0203
0.0	0.0	0.0	-790.4176	2520.6147	NaN	NaN	1.3	0.8956	0.0231	0.0197	0.0213	0.0199	0.0203
0.0	0.0	0.0	-967.4176	4771.6147	NaN	NaN	1.2543	0.8955	0.0232	0.0197	0.0213	0.0199	0.0203
0.0	0.0	0.0	-1313.4176	3333.6147	NaN	NaN	1.3	0.8953	0.0232	0.0197	0.0214	0.02	0.0204
0.0	0.0	0.0	-87.4176	-1046.3853	NaN	NaN	0.9229	0.8947	0.0233	0.0198	0.0217	0.0202	0.0204
0.0	0.0	0.0	-305.4176	3900.6147	NaN	NaN	1.085	0.8948	0.0233	0.0198	0.0216	0.0202	0.0204
0.0	0.0	0.0	-492.4176	3075.6147	NaN	NaN	1.1906	0.8949	0.0233	0.0198	0.0215	0.0202	0.0203
0.0	0.0	0.0	-1303.4176	3324.6147	NaN	NaN	1.3	0.8949	0.0233	0.0198	0.0215	0.0202	0.0204
0.0	0.0	0.0	1302.5824	3827.6147	NaN	NaN	0.7461	0.8952	0.0233	0.0198	0.0213	0.0201	0.0203
0.0	0.0	0.0	143.5824	1741.6147	NaN	NaN	0.9238	0.8953	0.0233	0.0197	0.0214	0.0201	0.0203
0.0	0.0	0.0	-386.4176	433.6147	NaN	NaN	1.3	0.895	0.0233	0.0198	0.0215	0.0202	0.0203
0.0	0.0	0.0	-268.4176	2655.6147	NaN	NaN	1.1124	0.8951	0.0233	0.0198	0.0214	0.0202	0.0202
0.0	0.0	0.0	-349.4176	3135.6147	NaN	NaN	1.1254	0.8953	0.0233	0.0198	0.0213	0.0202	0.0201
0.0	0.0	0.0	586.5824	3447.6147	NaN	NaN	0.8546	0.8955	0.0232	0.0198	0.0211	0.0202	0.0201
0.0	0.0	0.0	25.5824	1619.6147	NaN	NaN	0.9845	0.8955	0.0233	0.0198	0.0211	0.0203	0.0201
0.0	0.0	0.0	-724.4176	4403.6147	NaN	NaN	1.1969	0.896	0.0232	0.0198	0.0208	0.0201	0.02
0.0	0.0	0.0	-658.4176	1384.6147	NaN	NaN	1.3	0.8954	0.0233	0.0199	0.021	0.0203	0.0201
0.0	0.0	0.0	2996.5824	2597.6147	NaN	NaN	0.4643	0.8952	0.0233	0.02	0.021	0.0204	0.0201
0.0	0.0	0.0	-468.4176	174.6147	NaN	NaN	-0.3	0.8945	0.0234	0.02	0.0213	0.0205	0.0202
0.0	0.0	0.0	-1908.4176	1133.6147	NaN	NaN	-0.3	0.8941	0.0235	0.0201	0.0215	0.0206	0.0203
0.0	0.0	0.0	936.5824	2785.6147	NaN	NaN	0.7484	0.8944	0.0234	0.0201	0.0214	0.0206	0.0202
0.0	0.0	0.0	-19.4176	1225.6147	NaN	NaN	1.0161	0.894	0.0234	0.0201	0.0216	0.0206	0.0203
0.0	0.0	0.0	-503.4176	1289.6147	NaN	NaN	1.3	0.8937	0.0234	0.0201	0.0218	0.0207	0.0202
0.0	0.0	0.0	495.5824	451.6147	NaN	NaN	0.4768	0.894	0.0234	0.02	0.0218	0.0206	0.0202
0.0	0.0	0.0	-1633.4176	-326.3853	NaN	NaN	0.1665	0.8942	0.0233	0.02	0.0219	0.0206	0.0201
0.0	0.0	0.0	-1869.4176	2163.6147	NaN	NaN	1.3	0.8944	0.0232	0.02	0.0219	0.0205	0.02
0.0	0.0	0.0	688.5824	712.6147	NaN	NaN	0.5086	0.8945	0.0231	0.02	0.0219	0.0205	0.02
0.0	0.0	0.0	-1701.4176	706.6147	NaN	NaN	-0.3	0.8946	0.0231	0.02	0.0219	0.0204	0.02
0.0	0.0	0.0	-1183.4176	1037.6147	NaN	NaN	-0.3	0.8946	0.0232	0.0199	0.022	0.0205	0.0199
0.0	0.0	0.0	-1370.4176	-854.3853	NaN	NaN	0.384	0.8941	0.0232	0.02	0.0221	0.0206	0.02
0.0	0.0	0.0	-980.4176	-302.3853	NaN	NaN	0.2357	0.8945	0.0232	0.02	0.022	0.0205	0.02
0.0	0.0	0.0	-933.4176	2878.6147	NaN	NaN	1.3	0.8948	0.0231	0.02	0.0218	0.0203	0.02
0.0	0.0	0.0	-749.4176	6802.6147	NaN	NaN	1.1238	0.895	0.0231	0.0201	0.0216	0.0201	0.0201
0.0	0.0	0.0	-1706.4176	903.6147	NaN	NaN	-0.3	0.8947	0.0232	0.0201	0.0216	0.0202	0.0202
0.0	0.0	0.0	47.5824	4110.6147	NaN	NaN	0.9886	0.8945	0.0233	0.0201	0.0215	0.0202	0.0203
0.0	0.0	0.0	-731.4176	1677.6147	NaN	NaN	1.3	0.8943	0.0234	0.0201	0.0216	0.0203	0.0204
0.0	0.0	0.0	2207.5824	3217.6147	NaN	NaN	0.5931	0.8941	0.0234	0.0201	0.0217	0.0203	0.0204
0.0	0.0	0.0	-1290.4176	-5.3853	NaN	NaN	0.0042	0.8931	0.0236	0.0202	0.0221	0.0205	0.0205
0.0	0.0	0.0	-2205.4176	3515.6147	NaN	NaN	1.3	0.8936	0.0235	0.0201	0.0219	0.0204	0.0205
0.0	0.0	0.0	728.5824	1742.6147	NaN	NaN	0.7052	0.8937	0.0235	0.0201	0.0218	0.0204	0.0205
0.0	0.0	0.0	65.5824	2782.6147	NaN	NaN	0.977	0.8942	0.0234	0.0201	0.0216	0.0203	0.0204
0.0	0.0	0.0	526.5824	164.6147	NaN	NaN	0.2382	0.8941	0.0235	0.02	0.0216	0.0204	0.0204
0.0	0.0	0.0	38.5824	1183.6147	NaN	NaN	0.9684	0.8944	0.0234	0.02	0.0214	0.0203	0.0204
0.0	0.0	0.0	387.5824	4781.6147	NaN	NaN	0.925	0.8949	0.0235	0.02	0.0212	0.0201	0.0204
0.0	0.0	0.0	-1025.4176	3506.6147	NaN	NaN	1.3	0.895	0.0234	0.0199	0.0212	0.0202	0.0203
0.0	0.0	0.0	551.5824	346.6147	NaN	NaN	0.3859	0.8948	0.0235	0.0199	0.0213	0.0202	0.0204
0.0	0.0	0.0	538.5824	3714.6147	NaN	NaN	0.8734	0.895	0.0234	0.0199	0.0212	0.0202	0.0203
0.0	0.0	0.0	993.5824	2182.6147	NaN	NaN	0.6872	0.8954	0.0234	0.0198	0.021	0.0201	0.0202
0.0	0.0	0.0	1322.5824	2570.6147	NaN	NaN	0.6603	0.8958	0.0234	0.0197	0.0209	0.0201	0.0201
0.0	0.0	0.0	-1275.4176	2752.6147	NaN	NaN	1.3	0.8958	0.0234	0.0197	0.0209	0.0201	0.0201
0.0	0.0	0.0	-405.4176	5673.6147	NaN	NaN	1.077	0.8957	0.0235	0.0197	0.0209	0.0201	0.0201
0.0	0.0	0.0	-1610.4176	5804.6147	NaN	NaN	1.3	0.8956	0.0235	0.0198	0.0209	0.0201	0.0202
0.0	0.0	0.0	-729.4176	6264.6147	NaN	NaN	1.1318	0.8956	0.0234	0.0198	0.0209	0.02	0.0202
0.0	0.0	0.0	114.5824	2311.6147	NaN	NaN	0.9528	0.8952	0.0234	0.0198	0.0211	0.0202	0.0202
0.0	0.0	0.0	104.5824	505.6147	NaN	NaN	0.8286	0.8944	0.0234	0.02	0.0214	0.0205	0.0203
0.0	0.0	0.0	-436.4176	2435.6147	NaN	NaN	1.2183	0.8945	0.0234	0.02	0.0214	0.0204	0.0203
0.0	0.0	0.0	-303.4176	3744.6147	NaN	NaN	1.0882	0.895	0.0233	0.02	0.0213	0.0203	0.0202
0.0	0.0	0.0	-2562.4176	1832.6147	NaN	NaN	-0.3	0.8952	0.0231	0.0199	0.0213	0.0202	0.0201
0.0	0.0	0.0	-928.4176	1961.6147	NaN	NaN	1.3	0.8955	0.023	0.0199	0.0212	0.0202	0.0201
0.0	0.0	0.0	794.5824	984.6147	NaN	NaN	0.5534	0.8956	0.023	0.02	0.0211	0.0202	0.0201
0.0	0.0	0.0	647.5824	4241.6147	NaN	NaN	0.8675	0.896	0.0229	0.02	0.0209	0.02	0.0201
0.0	0.0	0.0	-1764.4176	2059.6147	NaN	NaN	1.3	0.8956	0.023	0.02	0.0213	0.0201	0.0201
0.0	0.0	0.0	-761.4176	-732.3853	NaN	NaN	0.4903	0.8945	0.0231	0.0201	0.0217	0.0204	0.0202
0.0	0.0	0.0	-909.4176	-1673.3853	NaN	NaN	0.6479	0.8947	0.0231	0.0201	0.0216	0.0204	0.0201
0.0	0.0	0.0	-102.4176	1871.6147	NaN	NaN	1.0579	0.8957	0.023	0.02	0.0212	0.0201	0.02
0.0	0.0	0.0	-1970.4176	4965.6147	NaN	NaN	1.3	0.8962	0.0229	0.02	0.0209	0.02	0.02
0.0	0.0	0.0	614.5824	1974.6147	NaN	NaN	0.7626	0.896	0.023	0.02	0.0209	0.0201	0.02
0.0	0.0	0.0	1320.5824	1544.6147	NaN	NaN	0.5391	0.8955	0.0232	0.0201	0.021	0.0202	0.02
0.0	0.0	0.0	-849.4176	3212.6147	NaN	NaN	1.3	0.8952	0.0233	0.0201	0.021	0.0203	0.0201
0.0	0.0	0.0	-88.4176	1220.6147	NaN	NaN	1.0781	0.8948	0.0234	0.0201	0.0211	0.0204	0.0202
0.0	0.0	0.0	-519.4176	1937.6147	NaN	NaN	1.3	0.8946	0.0234	0.0201	0.0211	0.0204	0.0202
0.0	0.0	0.0	-57.4176	1944.6147	NaN	NaN	1.0304	0.8945	0.0235	0.0201	0.0212	0.0205	0.0202
0.0	0.0	0.0	1524.5824	2920.6147	NaN	NaN	0.657	0.8945	0.0236	0.0201	0.0211	0.0205	0.0202
0.0	0.0	0.0	-81.4176	4455.6147	NaN	NaN	1.0186	0.8947	0.0235	0.0201	0.0211	0.0205	0.0202
0.0	0.0	0.0	-1396.4176	3183.6147	NaN	NaN	1.3	0.8944	0.0236	0.02	0.0212	0.0206	0.0202
0.0	0.0	0.0	214.5824	1282.6147	NaN	NaN	0.8567	0.8943	0.0236	0.02	0.0212	0.0206	0.0202
0.0	0.0	0.0	-1350.4176	2919.6147	NaN	NaN	1.3	0.8941	0.0237	0.02	0.0213	0.0206	0.0202
0.0	0.0	0.0	244.5824	1587.6147	NaN	NaN	0.8665	0.8941	0.0236	0.02	0.0214	0.0206	0.0202
0.0	0.0	0.0	-1093.4176	1339.6147	NaN	NaN	1.3	0.8937	0.0236	0.02	0.0216	0.0207	0.0203
0.0	0.0	0.0	-2274.4176	-574.3853	NaN	NaN	0.2016	0.8933	0.0237	0.0201	0.0219	0.0207	0.0203
0.0	0.0	0.0	577.5824	605.6147	NaN	NaN	0.5118	0.8939	0.0235	0.02	0.0217	0.0206	0.0202
0.0	0.0	0.0	-709.4176	895.6147	NaN	NaN	1.3	0.8942	0.0235	0.02	0.0216	0.0206	0.0202
0.0	0.0	0.0	-544.4176	1316.6147	NaN	NaN	1.3	0.8947	0.0234	0.0199	0.0214	0.0205	0.0201
0.0	0.0	0.0	-1466.4176	2616.6147	NaN	NaN	1.3	0.8949	0.0234	0.0199	0.0212	0.0204	0.0201
0.0	0.0	0.0	-1137.4176	2113.6147	NaN	NaN	1.3	0.895	0.0235	0.0199	0.0211	0.0203	0.0202
0.0	0.0	0.0	-575.4176	3106.6147	NaN	NaN	1.2273	0.8951	0.0235	0.0199	0.021	0.0203	0.0203
0.0	0.0	0.0	223.5824	2211.6147	NaN	NaN	0.9082	0.8951	0.0235	0.0199	0.021	0.0202	0.0203
0.0	0.0	0.0	146.5824	3507.6147	NaN	NaN	0.9599	0.895	0.0236	0.0199	0.0209	0.0202	0.0203
0.0	0.0	0.0	-1849.4176	3428.6147	NaN	NaN	1.3	0.8949	0.0237	0.0199	0.0211	0.0202	0.0203
0.0	0.0	0.0	-1303.4176	1831.6147	NaN	NaN	1.3	0.8945	0.0237	0.0199	0.0213	0.0203	0.0204
0.0	0.0	0.0	-1251.4176	2662.6147	NaN	NaN	1.3	0.8942	0.0237	0.0199	0.0214	0.0204	0.0204
0.0	0.0	0.0	348.5824	857.6147	NaN	NaN	0.711	0.8944	0.0237	0.0198	0.0214	0.0203	0.0204
0.0	0.0	0.0	-773.4176	1459.6147	NaN	NaN	1.3	0.8946	0.0236	0.0198	0.0214	0.0203	0.0203
0.0	0.0	0.0	316.5824	3550.6147	NaN	NaN	0.9181	0.895	0.0235	0.0198	0.0211	0.0203	0.0203
0.0	0.0	0.0	-931.4176	3096.6147	NaN	NaN	1.3	0.8954	0.0234	0.0198	0.0209	0.0202	0.0203
0.0	0.0	0.0	-1095.4176	3373.6147	NaN	NaN	1.3	0.8955	0.0234	0.0198	0.0208	0.0201	0.0203
0.0	0.0	0.0	2167.5824	3591.6147	NaN	NaN	0.6236	0.8958	0.0234	0.0198	0.0206	0.02	0.0203
0.0	0.0	0.0	-1528.4176	2312.6147	NaN	NaN	1.3	0.8957	0.0234	0.0198	0.0207	0.0201	0.0203
0.0	0.0	0.0	122.5824	563.6147	NaN	NaN	0.8214	0.8953	0.0235	0.0198	0.0208	0.0203	0.0203
0.0	0.0	0.0	-757.4176	3007.6147	NaN	NaN	1.3	0.8953	0.0235	0.0198	0.0208	0.0202	0.0203
0.0	0.0	0.0	-1325.4176	2073.6147	NaN	NaN	1.3	0.8953	0.0235	0.0198	0.0209	0.0202	0.0203
0.0	0.0	0.0	521.5824	1191.6147	NaN	NaN	0.6956	0.8952	0.0234	0.0198	0.021	0.0203	0.0203
0.0	0.0	0.0	-311.4176	1039.6147	NaN	NaN	1.3	0.8953	0.0234	0.0198	0.021	0.0203	0.0203
0.0	0.0	0.0	352.5824	1667.6147	NaN	NaN	0.8255	0.8955	0.0234	0.0199	0.0208	0.0202	0.0203
0.0	0.0	0.0	-1150.4176	2877.6147	NaN	NaN	1.3	0.8958	0.0233	0.0198	0.0208	0.0201	0.0203
0.0	0.0	0.0	-1102.4176	961.6147	NaN	NaN	-0.3	0.8957	0.0234	0.0197	0.0209	0.0201	0.0203
0.0	0.0	0.0	-94.4176	692.6147	NaN	NaN	1.1578	0.8956	0.0234	0.0197	0.0209	0.0201	0.0203
0.0	0.0	0.0	-1472.4176	4759.6147	NaN	NaN	1.3	0.8957	0.0233	0.0198	0.0208	0.0201	0.0203
0.0	0.0	0.0	463.5824	3875.6147	NaN	NaN	0.8932	0.8961	0.0233	0.0197	0.0206	0.02	0.0203
0.0	0.0	0.0	-1161.4176	5026.6147	NaN	NaN	1.3	0.8959	0.0234	0.0197	0.0207	0.0201	0.0203
0.0	0.0	0.0	-678.4176	2283.6147	NaN	NaN	1.3	0.8956	0.0234	0.0196	0.0209	0.0202	0.0202
0.0	0.0	0.0	157.5824	2005.6147	NaN	NaN	0.9272	0.8954	0.0235	0.0196	0.0211	0.0202	0.0202
0.0	0.0	0.0	-160.4176	3744.6147	NaN	NaN	1.0448	0.8956	0.0234	0.0196	0.0212	0.0202	0.0201
0.0	0.0	0.0	-1181.4176	1504.6147	NaN	NaN	1.3	0.8957	0.0232	0.0196	0.0214	0.0201	0.02
0.0	0.0	0.0	-384.4176	1054.6147	NaN	NaN	1.3	0.8958	0.0231	0.0196	0.0215	0.0201	0.02
0.0	0.0	0.0	2107.5824	1189.6147	NaN	NaN	0.3608	0.8965	0.0229	0.0196	0.0214	0.0198	0.0198
0.0	0.0	0.0	1830.5824	1707.6147	NaN	NaN	0.4826	0.8971	0.0227	0.0196	0.0214	0.0196	0.0196
0.0	0.0	0.0	3190.5824	-520.3853	NaN	NaN	-0.1949	0.8971	0.0227	0.0195	0.0215	0.0195	0.0196
0.0	0.0	0.0	449.5824	-1178.3853	NaN	NaN	1.3	0.8974	0.0226	0.0195	0.0215	0.0194	0.0195
0.0	0.0	0.0	1533.5824	1410.6147	NaN	NaN	0.4791	0.898	0.0225	0.0195	0.0214	0.0192	0.0194
0.0	0.0	0.0	-616.4176	-862.3853	NaN	NaN	0.5832	0.8981	0.0225	0.0194	0.0213	0.0192	0.0194
0.0	0.0	0.0	234.5824	987.6147	NaN	NaN	0.8081	0.898	0.0225	0.0195	0.0214	0.0192	0.0194
0.0	0.0	0.0	264.5824	239.6147	NaN	NaN	0.4752	0.8978	0.0226	0.0195	0.0214	0.0193	0.0195
0.0	0.0	0.0	476.5824	2555.6147	NaN	NaN	0.8428	0.8976	0.0227	0.0196	0.0214	0.0193	0.0196
0.0	0.0	0.0	173.5824	770.6147	NaN	NaN	0.8162	0.8973	0.0228	0.0195	0.0214	0.0194	0.0197
0.0	0.0	0.0	213.5824	1887.6147	NaN	NaN	0.8984	0.8969	0.0229	0.0196	0.0214	0.0194	0.0198
0.0	0.0	0.0	2040.5824	2090.6147	NaN	NaN	0.5061	0.8966	0.023	0.0196	0.0214	0.0195	0.0199
0.0	0.0	0.0	732.5824	3389.6147	NaN	NaN	0.8223	0.8961	0.0232	0.0197	0.0214	0.0196	0.02
0.0	0.0	0.0	-527.4176	2487.6147	NaN	NaN	1.2691	0.8959	0.0233	0.0197	0.0215	0.0197	0.02
0.0	0.0	0.0	-682.4176	3493.6147	NaN	NaN	1.2427	0.8954	0.0234	0.0197	0.0216	0.0198	0.0201
0.0	0.0	0.0	1948.5824	2015.6147	NaN	NaN	0.5085	0.895	0.0235	0.0197	0.0217	0.02	0.0202
0.0	0.0	0.0	631.5824	2592.6147	NaN	NaN	0.8041	0.8946	0.0236	0.0197	0.0218	0.02	0.0203
0.0	0.0	0.0	-108.4176	-233.3853	NaN	NaN	0.6828	0.8944	0.0236	0.0198	0.0219	0.0201	0.0203
0.0	0.0	0.0	575.5824	2600.6147	NaN	NaN	0.8188	0.8947	0.0235	0.0197	0.0218	0.02	0.0202
0.0	0.0	0.0	231.5824	-1641.3853	NaN	NaN	1.1643	0.8948	0.0234	0.0197	0.0218	0.0201	0.0202
0.0	0.0	0.0	-785.4176	2114.6147	NaN	NaN	1.3	0.8949	0.0234	0.0197	0.0217	0.0201	0.0202
0.0	0.0	0.0	433.5824	2429.6147	NaN	NaN	0.8486	0.8953	0.0234	0.0198	0.0215	0.0199	0.0202
0.0	0.0	0.0	2225.5824	2360.6147	NaN	NaN	0.5147	0.8953	0.0234	0.0198	0.0213	0.02	0.0202
0.0	0.0	0.0	1767.5824	1301.6147	NaN	NaN	0.4241	0.8949	0.0235	0.0198	0.0213	0.0202	0.0203
0.0	0.0	0.0	-986.4176	2460.6147	NaN	NaN	1.3	0.8945	0.0237	0.0198	0.0214	0.0203	0.0204
0.0	0.0	0.0	-1238.4176	2771.6147	NaN	NaN	1.3	0.894	0.0238	0.0199	0.0214	0.0204	0.0205
0.0	0.0	0.0	1983.5824	3765.6147	NaN	NaN	0.655	0.8937	0.0239	0.0199	0.0215	0.0205	0.0205
0.0	0.0	0.0	1690.5824	-656.3853	NaN	NaN	-0.3	0.8933	0.0239	0.02	0.0218	0.0205	0.0205
0.0	0.0	0.0	-605.4176	778.6147	NaN	NaN	1.3	0.8928	0.0239	0.02	0.022	0.0207	0.0206
0.0	0.0	0.0	-606.4176	2455.6147	NaN	NaN	1.3	0.893	0.0239	0.02	0.0219	0.0207	0.0206
0.0	0.0	0.0	1129.5824	3308.6147	NaN	NaN	0.7455	0.8931	0.0238	0.02	0.0218	0.0206	0.0206
0.0	0.0	0.0	-1408.4176	3160.6147	NaN	NaN	1.3	0.893	0.0238	0.02	0.022	0.0206	0.0206
0.0	0.0	0.0	486.5824	-1535.3853	NaN	NaN	1.3	0.8932	0.0238	0.02	0.022	0.0206	0.0205
0.0	0.0	0.0	-132.4176	-293.3853	NaN	NaN	0.689	0.8933	0.0237	0.02	0.022	0.0206	0.0204
0.0	0.0	0.0	-1054.4176	-208.3853	NaN	NaN	0.165	0.8939	0.0235	0.0199	0.0219	0.0205	0.0202
0.0	0.0	0.0	-1674.4176	2269.6147	NaN	NaN	1.3	0.8945	0.0234	0.0198	0.0218	0.0205	0.0201
0.0	0.0	0.0	93.5824	-155.3853	NaN	NaN	1.3	0.8945	0.0234	0.0198	0.0217	0.0206	0.02
0.0	0.0	0.0	625.5824	1977.6147	NaN	NaN	0.7597	0.8949	0.0233	0.0198	0.0215	0.0204	0.02
0.0	0.0	0.0	1184.5824	1994.6147	NaN	NaN	0.6274	0.895	0.0233	0.0198	0.0214	0.0204	0.02
0.0	0.0	0.0	493.5824	-354.3853	NaN	NaN	-0.3	0.8945	0.0234	0.0199	0.0215	0.0205	0.0201
0.0	0.0	0.0	-318.4176	648.6147	NaN	NaN	1.3	0.8941	0.0235	0.02	0.0216	0.0206	0.0202
0.0	0.0	0.0	1235.5824	1192.6147	NaN	NaN	0.4912	0.8936	0.0237	0.0201	0.0217	0.0207	0.0203
0.0	0.0	0.0	-725.4176	4258.6147	NaN	NaN	1.2053	0.8932	0.0238	0.0202	0.0218	0.0207	0.0204
0.0	0.0	0.0	-563.4176	1768.6147	NaN	NaN	1.3	0.8928	0.0239	0.0202	0.0219	0.0209	0.0204
0.0	0.0	0.0	-947.4176	-1420.3853	NaN	NaN	0.5999	0.8922	0.0241	0.0202	0.0221	0.021	0.0204
0.0	0.0	0.0	993.5824	1035.6147	NaN	NaN	0.5104	0.8923	0.024	0.0203	0.0221	0.021	0.0205
0.0	0.0	0.0	-1858.4176	1570.6147	NaN	NaN	-0.3	0.8922	0.024	0.0202	0.0221	0.021	0.0205
0.0	0.0	0.0	-425.4176	-540.3853	NaN	NaN	0.5595	0.8919	0.024	0.0202	0.0223	0.0211	0.0205
0.0	0.0	0.0	-2794.4176	613.6147	NaN	NaN	-0.2814	0.8922	0.024	0.0201	0.0222	0.0211	0.0204
0.0	0.0	0.0	-1811.4176	-159.3853	NaN	NaN	0.0809	0.8922	0.024	0.0201	0.0222	0.021	0.0204
0.0	0.0	0.0	-2869.4176	857.6147	NaN	NaN	-0.3	0.8923	0.0239	0.0201	0.0222	0.0211	0.0204
0.0	0.0	0.0	-1544.4176	2440.6147	NaN	NaN	1.3	0.8922	0.0239	0.0203	0.022	0.021	0.0205
0.0	0.0	0.0	-639.4176	1484.6147	NaN	NaN	1.3	0.8925	0.0239	0.0203	0.022	0.021	0.0205
0.0	0.0	0.0	-1089.4176	2700.6147	NaN	NaN	1.3	0.8924	0.0239	0.0203	0.022	0.021	0.0205
0.0	0.0	0.0	-1731.4176	843.6147	NaN	NaN	-0.3	0.8924	0.0239	0.0202	0.0221	0.021	0.0205
0.0	0.0	0.0	-1672.4176	1978.6147	NaN	NaN	1.3	0.8922	0.0239	0.0203	0.0221	0.021	0.0206
0.0	0.0	0.0	-1443.4176	4510.6147	NaN	NaN	1.3	0.8927	0.0239	0.0202	0.0218	0.0209	0.0205
0.0	0.0	0.0	161.5824	1510.6147	NaN	NaN	0.9034	0.8928	0.0239	0.0201	0.0217	0.0208	0.0206
0.0	0.0	0.0	1239.5824	3216.6147	NaN	NaN	0.7218	0.893	0.0239	0.0201	0.0216	0.0207	0.0206
0.0	0.0	0.0	520.5824	3453.6147	NaN	NaN	0.869	0.8931	0.024	0.02	0.0217	0.0207	0.0205
0.0	0.0	0.0	-618.4176	-980.3853	NaN	NaN	0.6132	0.8925	0.024	0.0201	0.0219	0.0208	0.0207
0.0	0.0	0.0	330.5824	2605.6147	NaN	NaN	0.8874	0.893	0.0239	0.02	0.0217	0.0207	0.0206
0.0	0.0	0.0	-98.4176	2650.6147	NaN	NaN	1.0386	0.8933	0.0239	0.02	0.0215	0.0207	0.0206
0.0	0.0	0.0	1162.5824	2450.6147	NaN	NaN	0.6782	0.8936	0.0239	0.0199	0.0214	0.0206	0.0206
0.0	0.0	0.0	-1449.4176	4519.6147	NaN	NaN	1.3	0.8937	0.0239	0.0199	0.0214	0.0206	0.0206
0.0	0.0	0.0	-847.4176	-246.3853	NaN	NaN	0.2253	0.8932	0.0239	0.0199	0.0216	0.0207	0.0206
0.0	0.0	0.0	715.5824	1895.6147	NaN	NaN	0.726	0.8932	0.0239	0.0199	0.0216	0.0208	0.0206
0.0	0.0	0.0	-1047.4176	-465.3853	NaN	NaN	0.3076	0.8932	0.0238	0.0198	0.0217	0.0208	0.0206
0.0	0.0	0.0	-1141.4176	1731.6147	NaN	NaN	1.3	0.8937	0.0237	0.0198	0.0215	0.0208	0.0205
0.0	0.0	0.0	-1589.4176	5399.6147	NaN	NaN	1.3	0.8942	0.0236	0.0197	0.0213	0.0207	0.0204
0.0	0.0	0.0	127.5824	1593.6147	NaN	NaN	0.9259	0.8942	0.0236	0.0197	0.0214	0.0207	0.0204
0.0	0.0	0.0	-48.4176	1630.6147	NaN	NaN	1.0306	0.8939	0.0236	0.0197	0.0215	0.0207	0.0205
0.0	0.0	0.0	562.5824	1474.6147	NaN	NaN	0.7238	0.8943	0.0235	0.0197	0.0214	0.0207	0.0204
0.0	0.0	0.0	-1502.4176	2569.6147	NaN	NaN	1.3	0.8942	0.0235	0.0197	0.0214	0.0207	0.0204
0.0	0.0	0.0	-78.4176	4053.6147	NaN	NaN	1.0197	0.8942	0.0235	0.0197	0.0215	0.0207	0.0204
0.0	0.0	0.0	-1358.4176	-279.3853	NaN	NaN	0.1706	0.8933	0.0236	0.0199	0.0219	0.0208	0.0206
0.0	0.0	0.0	-1098.4176	-333.3853	NaN	NaN	0.2328	0.8934	0.0235	0.0199	0.022	0.0208	0.0206
0.0	0.0	0.0	441.5824	2638.6147	NaN	NaN	0.8566	0.8939	0.0234	0.0198	0.0218	0.0207	0.0204
0.0	0.0	0.0	-1565.4176	-748.3853	NaN	NaN	0.3234	0.8939	0.0234	0.0198	0.0218	0.0207	0.0204
0.0	0.0	0.0	1655.5824	633.6147	NaN	NaN	0.2768	0.8946	0.0233	0.0198	0.0215	0.0206	0.0203
0.0	0.0	0.0	696.5824	1823.6147	NaN	NaN	0.7236	0.8949	0.0233	0.0197	0.0214	0.0205	0.0202
0.0	0.0	0.0	-98.4176	676.6147	NaN	NaN	1.1702	0.8946	0.0233	0.0198	0.0214	0.0206	0.0203
0.0	0.0	0.0	-531.4176	646.6147	NaN	NaN	1.3	0.8946	0.0233	0.0198	0.0213	0.0206	0.0203
0.0	0.0	0.0	-721.4176	3698.6147	NaN	NaN	1.2423	0.8948	0.0234	0.0198	0.0212	0.0205	0.0203
0.0	0.0	0.0	691.5824	2717.6147	NaN	NaN	0.7971	0.8948	0.0234	0.0198	0.0211	0.0205	0.0204
0.0	0.0	0.0	412.5824	2606.6147	NaN	NaN	0.8633	0.8948	0.0234	0.0198	0.0212	0.0205	0.0204
0.0	0.0	0.0	364.5824	1138.6147	NaN	NaN	0.7575	0.8945	0.0235	0.0198	0.0213	0.0205	0.0204
0.0	0.0	0.0	-636.4176	2698.6147	NaN	NaN	1.3	0.8946	0.0235	0.0198	0.0213	0.0205	0.0204
0.0	0.0	0.0	-454.4176	2058.6147	NaN	NaN	1.2833	0.8945	0.0235	0.0198	0.0213	0.0205	0.0204
0.0	0.0	0.0	-139.4176	1606.6147	NaN	NaN	1.095	0.8948	0.0234	0.0198	0.0212	0.0204	0.0204
0.0	0.0	0.0	922.5824	5833.6147	NaN	NaN	0.8634	0.8952	0.0234	0.0198	0.021	0.0202	0.0204
0.0	0.0	0.0	-2251.4176	1356.6147	NaN	NaN	-0.3	0.895	0.0234	0.0197	0.0212	0.0203	0.0204
0.0	0.0	0.0	173.5824	1941.6147	NaN	NaN	0.9179	0.8948	0.0234	0.0197	0.0213	0.0203	0.0204
0.0	0.0	0.0	20.5824	614.6147	NaN	NaN	0.9676	0.8948	0.0234	0.0197	0.0214	0.0203	0.0204
0.0	0.0	0.0	-1111.4176	2186.6147	NaN	NaN	1.3	0.8952	0.0233	0.0197	0.0213	0.0202	0.0203
0.0	0.0	0.0	2913.5824	1846.6147	NaN	NaN	0.3879	0.8954	0.0233	0.0197	0.0211	0.0201	0.0203
0.0	0.0	0.0	-823.4176	1566.6147	NaN	NaN	1.3	0.8957	0.0233	0.0196	0.021	0.0201	0.0203
0.0	0.0	0.0	165.5824	2565.6147	NaN	NaN	0.9394	0.8955	0.0233	0.0196	0.0211	0.0201	0.0203
0.0	0.0	0.0	-379.4176	2347.6147	NaN	NaN	1.1928	0.8953	0.0233	0.0196	0.0212	0.0202	0.0204
0.0	0.0	0.0	507.5824	390.6147	NaN	NaN	0.4349	0.8952	0.0234	0.0196	0.0212	0.0202	0.0204
0.0	0.0	0.0	523.5824	4457.6147	NaN	NaN	0.8949	0.8952	0.0233	0.0197	0.0211	0.0202	0.0205
0.0	0.0	0.0	-365.4176	2850.6147	NaN	NaN	1.147	0.8953	0.0233	0.0197	0.0211	0.0201	0.0205
0.0	0.0	0.0	2509.5824	3780.6147	NaN	NaN	0.601	0.8953	0.0233	0.0197	0.0211	0.0201	0.0205
0.0	0.0	0.0	-1283.4176	1569.6147	NaN	NaN	1.3	0.8953	0.0233	0.0196	0.0212	0.0201	0.0204
0.0	0.0	0.0	-1461.4176	2603.6147	NaN	NaN	1.3	0.8953	0.0233	0.0197	0.0213	0.02	0.0204
0.0	0.0	0.0	410.5824	-1709.3853	NaN	NaN	1.3	0.8946	0.0233	0.0197	0.0216	0.0203	0.0205
0.0	0.0	0.0	434.5824	1889.6147	NaN	NaN	0.813	0.8956	0.0232	0.0197	0.0212	0.02	0.0203
0.0	0.0	0.0	905.5824	2564.6147	NaN	NaN	0.739	0.8959	0.0231	0.0196	0.021	0.02	0.0203
0.0	0.0	0.0	-765.4176	4226.6147	NaN	NaN	1.2211	0.8958	0.0232	0.0196	0.0211	0.02	0.0203
0.0	0.0	0.0	396.5824	1385.6147	NaN	NaN	0.7775	0.8956	0.0232	0.0197	0.0212	0.0201	0.0203
0.0	0.0	0.0	-1055.4176	1189.6147	NaN	NaN	1.3	0.8952	0.0233	0.0197	0.0213	0.0202	0.0204
0.0	0.0	0.0	-526.4176	2644.6147	NaN	NaN	1.2485	0.8951	0.0232	0.0197	0.0213	0.0202	0.0204
0.0	0.0	0.0	-104.4176	2230.6147	NaN	NaN	1.0491	0.8952	0.0232	0.0197	0.0213	0.0202	0.0204
0.0	0.0	0.0	-698.4176	952.6147	NaN	NaN	1.3	0.8948	0.0233	0.0198	0.0214	0.0203	0.0204
0.0	0.0	0.0	-618.4176	8239.6147	NaN	NaN	1.0811	0.895	0.0233	0.0198	0.0213	0.0202	0.0204
0.0	0.0	0.0	895.5824	2548.6147	NaN	NaN	0.74	0.8943	0.0234	0.0199	0.0217	0.0204	0.0205
0.0	0.0	0.0	-2188.4176	-1730.3853	NaN	NaN	0.4416	0.8927	0.0235	0.0201	0.0223	0.0207	0.0207
0.0	0.0	0.0	-668.4176	2246.6147	NaN	NaN	1.3	0.8934	0.0234	0.02	0.0221	0.0206	0.0205
0.0	0.0	0.0	-484.4176	-1439.3853	NaN	NaN	0.7482	0.8934	0.0234	0.02	0.0221	0.0206	0.0205
0.0	0.0	0.0	-485.4176	141.6147	NaN	NaN	-0.3	0.894	0.0232	0.0199	0.022	0.0205	0.0204
0.0	0.0	0.0	-632.4176	318.6147	NaN	NaN	-0.3	0.8942	0.0232	0.0199	0.0218	0.0205	0.0204
0.0	0.0	0.0	-30.4176	4385.6147	NaN	NaN	1.007	0.895	0.0232	0.0199	0.0214	0.0203	0.0203
0.0	0.0	0.0	-1759.4176	2265.6147	NaN	NaN	1.3	0.8947	0.0232	0.0199	0.0214	0.0204	0.0204
0.0	0.0	0.0	-540.4176	3910.6147	NaN	NaN	1.1604	0.8948	0.0232	0.0199	0.0213	0.0204	0.0203
0.0	0.0	0.0	536.5824	-207.3853	NaN	NaN	-0.3	0.8942	0.0234	0.02	0.0215	0.0205	0.0204
0.0	0.0	0.0	-1074.4176	2782.6147	NaN	NaN	1.3	0.8946	0.0233	0.02	0.0213	0.0204	0.0204
0.0	0.0	0.0	-333.4176	4867.6147	NaN	NaN	1.0735	0.8945	0.0234	0.02	0.0212	0.0205	0.0204
0.0	0.0	0.0	-440.4176	3976.6147	NaN	NaN	1.1245	0.8944	0.0234	0.02	0.0213	0.0205	0.0204
0.0	0.0	0.0	52.5824	2089.6147	NaN	NaN	0.9755	0.8934	0.0236	0.0201	0.0216	0.0207	0.0205
0.0	0.0	0.0	-1504.4176	2652.6147	NaN	NaN	1.3	0.8928	0.0236	0.0202	0.0219	0.0209	0.0206
0.0	0.0	0.0	-656.4176	2647.6147	NaN	NaN	1.3	0.8926	0.0236	0.0202	0.022	0.0209	0.0207
0.0	0.0	0.0	-1306.4176	1800.6147	NaN	NaN	1.3	0.8927	0.0236	0.0202	0.0221	0.0209	0.0207
0.0	0.0	0.0	-388.4176	2069.6147	NaN	NaN	1.231	0.8929	0.0235	0.0202	0.022	0.0208	0.0206
0.0	0.0	0.0	-1929.4176	689.6147	NaN	NaN	-0.3	0.8929	0.0235	0.0202	0.0221	0.0208	0.0206
0.0	0.0	0.0	487.5824	406.6147	NaN	NaN	0.4547	0.8932	0.0234	0.0202	0.0219	0.0208	0.0205
0.0	0.0	0.0	-1563.4176	2090.6147	NaN	NaN	1.3	0.8934	0.0234	0.0201	0.0218	0.0207	0.0205
0.0	0.0	0.0	-2283.4176	3777.6147	NaN	NaN	1.3	0.8934	0.0233	0.0201	0.0218	0.0207	0.0205
0.0	0.0	0.0	-2172.4176	838.6147	NaN	NaN	-0.3	0.8933	0.0234	0.0201	0.0219	0.0208	0.0206
0.0	0.0	0.0	-1041.4176	1419.6147	NaN	NaN	1.3	0.8935	0.0233	0.0201	0.0217	0.0208	0.0205
0.0	0.0	0.0	231.5824	1632.6147	NaN	NaN	0.8758	0.8936	0.0233	0.0201	0.0218	0.0207	0.0205
0.0	0.0	0.0	247.5824	1844.6147	NaN	NaN	0.8817	0.8933	0.0233	0.0202	0.0219	0.0208	0.0206
0.0	0.0	0.0	-1368.4176	-1030.3853	NaN	NaN	0.4295	0.893	0.0234	0.0202	0.0219	0.0209	0.0206
0.0	0.0	0.0	789.5824	2107.6147	NaN	NaN	0.7275	0.8936	0.0234	0.0202	0.0216	0.0208	0.0205
0.0	0.0	0.0	-1828.4176	3606.6147	NaN	NaN	1.3	0.8939	0.0234	0.0201	0.0214	0.0207	0.0205
0.0	0.0	0.0	-731.4176	1438.6147	NaN	NaN	1.3	0.8939	0.0234	0.0201	0.0214	0.0207	0.0205
0.0	0.0	0.0	26.5824	2094.6147	NaN	NaN	0.9875	0.8937	0.0235	0.0201	0.0214	0.0207	0.0206
0.0	0.0	0.0	-390.4176	5929.6147	NaN	NaN	1.0705	0.894	0.0235	0.0201	0.0213	0.0206	0.0205
0.0	0.0	0.0	988.5824	79.6147	NaN	NaN	0.0745	0.8931	0.0236	0.0202	0.0216	0.0209	0.0207
0.0	0.0	0.0	-1032.4176	93.6147	NaN	NaN	-0.0997	0.8929	0.0235	0.0201	0.0218	0.021	0.0207
0.0	0.0	0.0	-2404.4176	3096.6147	NaN	NaN	1.3	0.8931	0.0236	0.0201	0.0217	0.021	0.0206
0.0	0.0	0.0	-1458.4176	2729.6147	NaN	NaN	1.3	0.8931	0.0236	0.0201	0.0216	0.021	0.0207
0.0	0.0	0.0	491.5824	2891.6147	NaN	NaN	0.8547	0.8934	0.0235	0.02	0.0215	0.021	0.0206
0.0	0.0	0.0	-1383.4176	2274.6147	NaN	NaN	1.3	0.8933	0.0235	0.02	0.0216	0.0209	0.0206
0.0	0.0	0.0	-2580.4176	1518.6147	NaN	NaN	-0.3	0.8933	0.0235	0.02	0.0217	0.0209	0.0206
0.0	0.0	0.0	247.5824	3456.6147	NaN	NaN	0.9332	0.8936	0.0234	0.0199	0.0216	0.0209	0.0206
0.0	0.0	0.0	-1386.4176	2700.6147	NaN	NaN	1.3	0.8938	0.0233	0.0199	0.0216	0.0208	0.0206
0.0	0.0	0.0	32.5824	2123.6147	NaN	NaN	0.9849	0.8939	0.0233	0.0198	0.0217	0.0207	0.0205
0.0	0.0	0.0	-236.4176	-1403.3853	NaN	NaN	0.8558	0.8938	0.0232	0.0198	0.0219	0.0207	0.0205
0.0	0.0	0.0	-1409.4176	898.6147	NaN	NaN	-0.3	0.8938	0.0232	0.0198	0.0219	0.0208	0.0205
0.0	0.0	0.0	-593.4176	1610.6147	NaN	NaN	1.3	0.8941	0.0232	0.0198	0.0218	0.0207	0.0205
0.0	0.0	0.0	254.5824	2011.6147	NaN	NaN	0.8877	0.8942	0.0232	0.0198	0.0217	0.0207	0.0204
0.0	0.0	0.0	-744.4176	1144.6147	NaN	NaN	1.3	0.8943	0.0232	0.0198	0.0216	0.0206	0.0204
0.0	0.0	0.0	-390.4176	2390.6147	NaN	NaN	1.1952	0.8949	0.0232	0.0197	0.0214	0.0205	0.0204
0.0	0.0	0.0	2405.5824	1805.6147	NaN	NaN	0.4288	0.895	0.0232	0.0197	0.0212	0.0204	0.0204
0.0	0.0	0.0	396.5824	3889.6147	NaN	NaN	0.9075	0.8951	0.0232	0.0197	0.0212	0.0204	0.0204
0.0	0.0	0.0	880.5824	1950.6147	NaN	NaN	0.689	0.8946	0.0233	0.0198	0.0214	0.0205	0.0205
0.0	0.0	0.0	-743.4176	910.6147	NaN	NaN	1.3	0.8938	0.0235	0.0199	0.0216	0.0206	0.0206
0.0	0.0	0.0	-638.4176	2288.6147	NaN	NaN	1.3	0.8937	0.0235	0.0199	0.0217	0.0207	0.0206
0.0	0.0	0.0	444.5824	199.6147	NaN	NaN	0.3099	0.8935	0.0235	0.0199	0.0218	0.0207	0.0206
0.0	0.0	0.0	-1874.4176	2363.6147	NaN	NaN	1.3	0.8935	0.0235	0.0199	0.0218	0.0208	0.0206
0.0	0.0	0.0	861.5824	1868.6147	NaN	NaN	0.6844	0.894	0.0234	0.0199	0.0216	0.0206	0.0205
0.0	0.0	0.0	642.5824	3975.6147	NaN	NaN	0.8609	0.8945	0.0233	0.0198	0.0214	0.0205	0.0205
0.0	0.0	0.0	357.5824	973.6147	NaN	NaN	0.7314	0.8944	0.0234	0.0198	0.0214	0.0205	0.0205
0.0	0.0	0.0	-491.4176	1459.6147	NaN	NaN	1.3	0.8945	0.0233	0.0198	0.0214	0.0205	0.0205
0.0	0.0	0.0	-850.4176	1153.6147	NaN	NaN	1.3	0.8947	0.0233	0.0198	0.0213	0.0205	0.0204
0.0	0.0	0.0	-1476.4176	2512.6147	NaN	NaN	1.3	0.8951	0.0232	0.0198	0.0212	0.0204	0.0204
0.0	0.0	0.0	-362.4176	908.6147	NaN	NaN	1.3	0.895	0.0232	0.0198	0.0213	0.0204	0.0203
0.0	0.0	0.0	-682.4176	2765.6147	NaN	NaN	1.3	0.8951	0.0232	0.0198	0.0212	0.0204	0.0203
0.0	0.0	0.0	-2103.4176	1625.6147	NaN	NaN	-0.3	0.895	0.0232	0.0198	0.0212	0.0205	0.0203
0.0	0.0	0.0	-800.4176	4110.6147	NaN	NaN	1.2418	0.8956	0.0231	0.0197	0.021	0.0204	0.0202
0.0	0.0	0.0	-674.4176	697.6147	NaN	NaN	1.3	0.8954	0.0231	0.0197	0.0211	0.0204	0.0202
0.0	0.0	0.0	125.5824	3955.6147	NaN	NaN	0.9692	0.8956	0.0231	0.0197	0.021	0.0204	0.0201
0.0	0.0	0.0	-1521.4176	2590.6147	NaN	NaN	1.3	0.8953	0.0232	0.0198	0.021	0.0205	0.0202
0.0	0.0	0.0	-1912.4176	6623.6147	NaN	NaN	1.3	0.8953	0.0232	0.0198	0.0211	0.0205	0.0202
0.0	0.0	0.0	-1116.4176	2741.6147	NaN	NaN	1.3	0.8941	0.0233	0.0199	0.0215	0.0206	0.0204
0.0	0.0	0.0	-130.4176	-156.3853	NaN	NaN	0.5453	0.8939	0.0234	0.02	0.0217	0.0207	0.0204
0.0	0.0	0.0	-1011.4176	4582.6147	NaN	NaN	1.2832	0.894	0.0233	0.02	0.0217	0.0207	0.0203
0.0	0.0	0.0	-1136.4176	2822.6147	NaN	NaN	1.3	0.8939	0.0234	0.02	0.0217	0.0207	0.0203
0.0	0.0	0.0	-1066.4176	-356.3853	NaN	NaN	0.2505	0.8934	0.0235	0.02	0.0219	0.0208	0.0204
0.0	0.0	0.0	-402.4176	-1201.3853	NaN	NaN	0.7491	0.8934	0.0235	0.02	0.0218	0.0209	0.0204
0.0	0.0	0.0	-2965.4176	4119.6147	NaN	NaN	1.3	0.894	0.0234	0.0199	0.0217	0.0208	0.0202
0.0	0.0	0.0	-1292.4176	157.6147	NaN	NaN	-0.1389	0.8938	0.0234	0.02	0.0217	0.0208	0.0203
0.0	0.0	0.0	-2450.4176	830.6147	NaN	NaN	-0.3	0.894	0.0233	0.02	0.0216	0.0208	0.0203
0.0	0.0	0.0	29.5824	3741.6147	NaN	NaN	0.9922	0.8943	0.0233	0.0201	0.0214	0.0207	0.0202
0.0	0.0	0.0	-592.4176	245.6147	NaN	NaN	-0.3	0.8939	0.0234	0.02	0.0216	0.0208	0.0203
0.0	0.0	0.0	-536.4176	1200.6147	NaN	NaN	1.3	0.8937	0.0234	0.0201	0.0216	0.0208	0.0203
0.0	0.0	0.0	-1397.4176	1766.6147	NaN	NaN	1.3	0.8938	0.0234	0.0201	0.0215	0.0208	0.0203
0.0	0.0	0.0	1130.5824	3179.6147	NaN	NaN	0.7377	0.8942	0.0233	0.0202	0.0213	0.0207	0.0203
0.0	0.0	0.0	-396.4176	2243.6147	NaN	NaN	1.2146	0.894	0.0234	0.0201	0.0214	0.0208	0.0203
0.0	0.0	0.0	-1161.4176	-1039.3853	NaN	NaN	0.4723	0.8934	0.0236	0.0202	0.0216	0.0209	0.0203
0.0	0.0	0.0	-686.4176	1498.6147	NaN	NaN	1.3	0.8931	0.0237	0.0202	0.0217	0.021	0.0203
0.0	0.0	0.0	-966.4176	2893.6147	NaN	NaN	1.3	0.8931	0.0237	0.0202	0.0216	0.021	0.0203
0.0	0.0	0.0	-419.4176	-430.3853	NaN	NaN	0.5065	0.893	0.0237	0.0202	0.0217	0.0211	0.0203
0.0	0.0	0.0	532.5824	-1322.3853	NaN	NaN	1.3	0.8928	0.0238	0.0202	0.0217	0.0211	0.0203
0.0	0.0	0.0	-553.4176	-288.3853	NaN	NaN	0.3426	0.893	0.0238	0.0202	0.0217	0.0211	0.0203
0.0	0.0	0.0	1248.5824	-147.3853	NaN	NaN	-0.1338	0.8929	0.0238	0.0202	0.0216	0.0212	0.0203
0.0	0.0	0.0	-2034.4176	311.6147	NaN	NaN	-0.1809	0.8931	0.0237	0.0202	0.0216	0.0212	0.0203
0.0	0.0	0.0	-1155.4176	3924.6147	NaN	NaN	1.3	0.8935	0.0236	0.0202	0.0213	0.0211	0.0203
0.0	0.0	0.0	-2541.4176	2193.6147	NaN	NaN	-0.3	0.8934	0.0237	0.0202	0.0213	0.0211	0.0204
0.0	0.0	0.0	-177.4176	3600.6147	NaN	NaN	1.0518	0.8934	0.0236	0.0202	0.0212	0.0211	0.0205
0.0	0.0	0.0	-2321.4176	4006.6147	NaN	NaN	1.3	0.8929	0.0238	0.0203	0.0214	0.0212	0.0206
0.0	0.0	0.0	-3468.4176	2334.6147	NaN	NaN	-0.3	0.8925	0.0238	0.0203	0.0215	0.0212	0.0207
0.0	0.0	0.0	-3244.4176	3008.6147	NaN	NaN	-0.3	0.8925	0.0238	0.0203	0.0215	0.0212	0.0207
0.0	0.0	0.0	-1524.4176	2498.6147	NaN	NaN	1.3	0.8928	0.0238	0.0202	0.0214	0.0212	0.0206
0.0	0.0	0.0	850.5824	3826.6147	NaN	NaN	0.8181	0.8932	0.0237	0.0202	0.0213	0.0211	0.0206
0.0	0.0	0.0	-2109.4176	2050.6147	NaN	NaN	-0.3	0.893	0.0237	0.0201	0.0215	0.0211	0.0206
0.0	0.0	0.0	-2126.4176	2755.6147	NaN	NaN	1.3	0.8931	0.0237	0.0202	0.0214	0.0211	0.0206
0.0	0.0	0.0	381.5824	1331.6147	NaN	NaN	0.7773	0.8936	0.0236	0.0201	0.0213	0.021	0.0205
0.0	0.0	0.0	412.5824	2582.6147	NaN	NaN	0.8623	0.8941	0.0234	0.02	0.0211	0.0209	0.0204
0.0	0.0	0.0	242.5824	648.6147	NaN	NaN	0.7278	0.8939	0.0235	0.02	0.0211	0.021	0.0205
0.0	0.0	0.0	-523.4176	2497.6147	NaN	NaN	1.2651	0.894	0.0235	0.02	0.021	0.021	0.0204
0.0	0.0	0.0	-795.4176	3844.6147	NaN	NaN	1.2609	0.894	0.0236	0.02	0.021	0.0209	0.0204
0.0	0.0	0.0	1136.5824	2293.6147	NaN	NaN	0.6687	0.8942	0.0235	0.02	0.021	0.0209	0.0204
0.0	0.0	0.0	-1095.4176	-1709.3853	NaN	NaN	0.6094	0.8935	0.0236	0.02	0.0213	0.021	0.0205
0.0	0.0	0.0	239.5824	2006.6147	NaN	NaN	0.8933	0.894	0.0235	0.02	0.0211	0.021	0.0204
0.0	0.0	0.0	-336.4176	2238.6147	NaN	NaN	1.1769	0.894	0.0235	0.02	0.0211	0.021	0.0204
0.0	0.0	0.0	360.5824	595.6147	NaN	NaN	0.6229	0.8939	0.0235	0.02	0.0212	0.021	0.0205
0.0	0.0	0.0	-1868.4176	1819.6147	NaN	NaN	-0.3	0.8936	0.0235	0.0199	0.0214	0.021	0.0205
0.0	0.0	0.0	-1134.4176	-251.3853	NaN	NaN	0.1814	0.8934	0.0235	0.0199	0.0216	0.021	0.0205
0.0	0.0	0.0	-930.4176	-33.3853	NaN	NaN	0.0346	0.8934	0.0235	0.0199	0.0216	0.0211	0.0205
0.0	0.0	0.0	-1927.4176	3454.6147	NaN	NaN	1.3	0.894	0.0233	0.0199	0.0214	0.021	0.0204
0.0	0.0	0.0	482.5824	1567.6147	NaN	NaN	0.7646	0.8944	0.0233	0.0198	0.0213	0.0209	0.0203
0.0	0.0	0.0	-2059.4176	539.6147	NaN	NaN	-0.3	0.8944	0.0232	0.0198	0.0214	0.0209	0.0203
0.0	0.0	0.0	-305.4176	1622.6147	NaN	NaN	1.2319	0.895	0.0231	0.0197	0.0211	0.0208	0.0202
0.0	0.0	0.0	-288.4176	2870.6147	NaN	NaN	1.1117	0.8954	0.0231	0.0197	0.0209	0.0208	0.0202
0.0	0.0	0.0	703.5824	5057.6147	NaN	NaN	0.8779	0.8953	0.0231	0.0197	0.0209	0.0208	0.0202
0.0	0.0	0.0	-1428.4176	839.6147	NaN	NaN	-0.3	0.8945	0.0233	0.0198	0.0212	0.0209	0.0203
0.0	0.0	0.0	-1933.4176	-99.3853	NaN	NaN	0.0489	0.8939	0.0234	0.0199	0.0215	0.021	0.0204
0.0	0.0	0.0	-1788.4176	871.6147	NaN	NaN	-0.3	0.8937	0.0234	0.0199	0.0215	0.021	0.0204
0.0	0.0	0.0	-979.4176	3432.6147	NaN	NaN	1.3	0.8942	0.0233	0.0198	0.0214	0.0209	0.0203
0.0	0.0	0.0	257.5824	685.6147	NaN	NaN	0.7269	0.8946	0.0233	0.0198	0.0212	0.0209	0.0203
0.0	0.0	0.0	-555.4176	2916.6147	NaN	NaN	1.2352	0.8954	0.0231	0.0198	0.0208	0.0207	0.0202
0.0	0.0	0.0	1681.5824	3087.6147	NaN	NaN	0.6474	0.8953	0.0232	0.0198	0.0207	0.0207	0.0203
0.0	0.0	0.0	-620.4176	2237.6147	NaN	NaN	1.3	0.8951	0.0232	0.0198	0.0208	0.0208	0.0203
0.0	0.0	0.0	-391.4176	1376.6147	NaN	NaN	1.3	0.8942	0.0235	0.0199	0.0211	0.021	0.0204
0.0	0.0	0.0	-2922.4176	1868.6147	NaN	NaN	-0.3	0.8939	0.0235	0.0199	0.0212	0.021	0.0205
0.0	0.0	0.0	-626.4176	3239.6147	NaN	NaN	1.2397	0.8944	0.0234	0.0199	0.021	0.0209	0.0204
0.0	0.0	0.0	-2276.4176	393.6147	NaN	NaN	-0.2091	0.8942	0.0235	0.0199	0.0211	0.0209	0.0204
0.0	0.0	0.0	-300.4176	2078.6147	NaN	NaN	1.1689	0.8945	0.0234	0.0199	0.021	0.0209	0.0203
0.0	0.0	0.0	-202.4176	1899.6147	NaN	NaN	1.1193	0.8942	0.0235	0.0199	0.0211	0.021	0.0204
0.0	0.0	0.0	472.5824	1780.6147	NaN	NaN	0.7903	0.8944	0.0235	0.0198	0.0211	0.021	0.0203
0.0	0.0	0.0	-3544.4176	2920.6147	NaN	NaN	-0.3	0.8945	0.0234	0.0198	0.021	0.021	0.0203
0.0	0.0	0.0	-1963.4176	2185.6147	NaN	NaN	1.3	0.8949	0.0233	0.0198	0.0209	0.0209	0.0202
0.0	0.0	0.0	-984.4176	5224.6147	NaN	NaN	1.2322	0.8947	0.0234	0.0198	0.021	0.0209	0.0202
0.0	0.0	0.0	-420.4176	930.6147	NaN	NaN	1.3	0.8942	0.0235	0.0198	0.0212	0.021	0.0203
0.0	0.0	0.0	-702.4176	2568.6147	NaN	NaN	1.3	0.894	0.0235	0.0198	0.0213	0.021	0.0203
0.0	0.0	0.0	-2030.4176	268.6147	NaN	NaN	-0.1525	0.8941	0.0235	0.0198	0.0213	0.021	0.0203
0.0	0.0	0.0	-1835.4176	4160.6147	NaN	NaN	1.3	0.8951	0.0233	0.0198	0.0209	0.0208	0.0202
0.0	0.0	0.0	-381.4176	3196.6147	NaN	NaN	1.1355	0.8949	0.0233	0.0198	0.0208	0.0208	0.0203
0.0	0.0	0.0	298.5824	3760.6147	NaN	NaN	0.9264	0.8948	0.0233	0.0198	0.0209	0.0208	0.0203
0.0	0.0	0.0	-614.4176	499.6147	NaN	NaN	-0.3	0.8938	0.0236	0.0199	0.0213	0.021	0.0204
0.0	0.0	0.0	-2984.4176	-661.3853	NaN	NaN	0.1814	0.8933	0.0236	0.0199	0.0215	0.0211	0.0205
0.0	0.0	0.0	-397.4176	1373.6147	NaN	NaN	1.3	0.8935	0.0236	0.0199	0.0214	0.0211	0.0205
0.0	0.0	0.0	-887.4176	2276.6147	NaN	NaN	1.3	0.8943	0.0234	0.0198	0.0211	0.021	0.0204
0.0	0.0	0.0	-1641.4176	5833.6147	NaN	NaN	1.3	0.8943	0.0234	0.0199	0.021	0.021	0.0204
0.0	0.0	0.0	-795.4176	1510.6147	NaN	NaN	1.3	0.8937	0.0236	0.0199	0.0212	0.0211	0.0205
0.0	0.0	0.0	-800.4176	1827.6147	NaN	NaN	1.3	0.8933	0.0236	0.02	0.0214	0.0212	0.0205
0.0	0.0	0.0	-2319.4176	368.6147	NaN	NaN	-0.189	0.8927	0.0237	0.02	0.0216	0.0213	0.0207
0.0	0.0	0.0	538.5824	2004.6147	NaN	NaN	0.7882	0.8934	0.0236	0.02	0.0213	0.0213	0.0205
0.0	0.0	0.0	1077.5824	953.6147	NaN	NaN	0.4695	0.8936	0.0235	0.02	0.0211	0.0212	0.0205
0.0	0.0	0.0	-600.4176	107.6147	NaN	NaN	-0.2184	0.8935	0.0235	0.02	0.0212	0.0212	0.0205
0.0	0.0	0.0	-563.4176	2473.6147	NaN	NaN	1.295	0.8933	0.0236	0.02	0.0213	0.0213	0.0206
0.0	0.0	0.0	-3062.4176	-1855.3853	NaN	NaN	0.3773	0.8927	0.0237	0.0201	0.0215	0.0214	0.0207
0.0	0.0	0.0	-1476.4176	2450.6147	NaN	NaN	1.3	0.8932	0.0235	0.02	0.0213	0.0213	0.0206
0.0	0.0	0.0	-1696.4176	2900.6147	NaN	NaN	1.3	0.8931	0.0236	0.02	0.0213	0.0214	0.0206
0.0	0.0	0.0	-39.4176	661.6147	NaN	NaN	1.0634	0.8933	0.0235	0.02	0.0212	0.0214	0.0206
0.0	0.0	0.0	337.5824	2048.6147	NaN	NaN	0.8585	0.8934	0.0235	0.02	0.0211	0.0213	0.0206
0.0	0.0	0.0	-1152.4176	3342.6147	NaN	NaN	1.3	0.894	0.0234	0.02	0.0209	0.0212	0.0205
0.0	0.0	0.0	-1588.4176	1618.6147	NaN	NaN	1.3	0.8939	0.0234	0.02	0.0209	0.0212	0.0206
0.0	0.0	0.0	1468.5824	718.6147	NaN	NaN	0.3286	0.894	0.0233	0.0199	0.0209	0.0212	0.0206
0.0	0.0	0.0	-606.4176	4710.6147	NaN	NaN	1.1478	0.894	0.0233	0.02	0.0209	0.0212	0.0206
0.0	0.0	0.0	-1878.4176	598.6147	NaN	NaN	-0.3	0.8932	0.0235	0.02	0.0212	0.0213	0.0207
0.0	0.0	0.0	-1940.4176	3200.6147	NaN	NaN	1.3	0.8932	0.0235	0.0199	0.0213	0.0213	0.0207
0.0	0.0	0.0	-2502.4176	939.6147	NaN	NaN	-0.3	0.8928	0.0236	0.02	0.0214	0.0214	0.0208
0.0	0.0	0.0	-2244.4176	2129.6147	NaN	NaN	-0.3	0.8931	0.0235	0.02	0.0214	0.0213	0.0207
0.0	0.0	0.0	454.5824	52.6147	NaN	NaN	0.1037	0.8934	0.0234	0.02	0.0213	0.0213	0.0207
0.0	0.0	0.0	-520.4176	863.6147	NaN	NaN	1.3	0.8941	0.0233	0.0199	0.021	0.0211	0.0205
0.0	0.0	0.0	-786.4176	807.6147	NaN	NaN	1.3	0.8941	0.0233	0.0199	0.021	0.0211	0.0206
0.0	0.0	0.0	-1683.4176	3491.6147	NaN	NaN	1.3	0.8949	0.0231	0.0198	0.0207	0.021	0.0205
0.0	0.0	0.0	-1083.4176	4729.6147	NaN	NaN	1.2971	0.8948	0.0232	0.0199	0.0206	0.021	0.0206
0.0	0.0	0.0	-1139.4176	873.6147	NaN	NaN	-0.3	0.8942	0.0233	0.0198	0.0209	0.0211	0.0206
0.0	0.0	0.0	129.5824	1284.6147	NaN	NaN	0.9084	0.8938	0.0234	0.0199	0.0211	0.0212	0.0206
0.0	0.0	0.0	-2232.4176	754.6147	NaN	NaN	-0.3	0.8932	0.0236	0.0199	0.0213	0.0213	0.0207
0.0	0.0	0.0	-1426.4176	6202.6147	NaN	NaN	1.2987	0.894	0.0234	0.0198	0.0211	0.0211	0.0206
0.0	0.0	0.0	-2864.4176	3039.6147	NaN	NaN	1.3	0.8939	0.0234	0.0198	0.0212	0.0211	0.0206
0.0	0.0	0.0	-2374.4176	1581.6147	NaN	NaN	-0.3	0.8942	0.0233	0.0198	0.0211	0.021	0.0205
0.0	0.0	0.0	-94.4176	4073.6147	NaN	NaN	1.0237	0.8946	0.0233	0.0198	0.021	0.0209	0.0205
0.0	0.0	0.0	-2048.4176	852.6147	NaN	NaN	-0.3	0.8945	0.0233	0.0198	0.0211	0.0209	0.0205
0.0	0.0	0.0	-1042.4176	600.6147	NaN	NaN	-0.3	0.8943	0.0233	0.0197	0.0213	0.0209	0.0205
0.0	0.0	0.0	-2134.4176	1031.6147	NaN	NaN	-0.3	0.8943	0.0233	0.0197	0.0214	0.0208	0.0205
0.0	0.0	0.0	-468.4176	486.6147	NaN	NaN	1.3	0.8944	0.0232	0.0197	0.0215	0.0208	0.0205
0.0	0.0	0.0	-1957.4176	2059.6147	NaN	NaN	1.3	0.8945	0.0232	0.0196	0.0214	0.0207	0.0205
0.0	0.0	0.0	-738.4176	976.6147	NaN	NaN	1.3	0.8947	0.0232	0.0196	0.0212	0.0207	0.0205
0.0	0.0	0.0	349.5824	1319.6147	NaN	NaN	0.7906	0.8955	0.0231	0.0196	0.0209	0.0206	0.0204
0.0	0.0	0.0	455.5824	1074.6147	NaN	NaN	0.7023	0.8957	0.023	0.0196	0.0208	0.0205	0.0204
0.0	0.0	0.0	-1868.4176	4871.6147	NaN	NaN	1.3	0.8957	0.023	0.0196	0.0208	0.0205	0.0205
0.0	0.0	0.0	-332.4176	2982.6147	NaN	NaN	1.1254	0.8952	0.0232	0.0197	0.0209	0.0205	0.0206
0.0	0.0	0.0	-1652.4176	6471.6147	NaN	NaN	1.3	0.8951	0.0232	0.0197	0.0209	0.0205	0.0206
0.0	0.0	0.0	-1617.4176	1611.6147	NaN	NaN	-0.3	0.8946	0.0233	0.0197	0.0212	0.0205	0.0206
0.0	0.0	0.0	625.5824	2364.6147	NaN	NaN	0.7908	0.8945	0.0233	0.0197	0.0213	0.0206	0.0205
0.0	0.0	0.0	-1012.4176	-922.3853	NaN	NaN	0.4767	0.894	0.0234	0.0198	0.0216	0.0207	0.0205
0.0	0.0	0.0	604.5824	3897.6147	NaN	NaN	0.8657	0.8942	0.0233	0.0198	0.0215	0.0207	0.0205
0.0	0.0	0.0	-1710.4176	32.6147	NaN	NaN	-0.0194	0.8938	0.0234	0.0198	0.0217	0.0207	0.0206
0.0	0.0	0.0	-1408.4176	1036.6147	NaN	NaN	-0.3	0.894	0.0233	0.0198	0.0216	0.0208	0.0205
0.0	0.0	0.0	-3161.4176	2771.6147	NaN	NaN	-0.3	0.894	0.0234	0.0199	0.0214	0.0208	0.0206
0.0	0.0	0.0	4174.5824	3341.6147	NaN	NaN	0.4446	0.8949	0.0232	0.0198	0.021	0.0206	0.0204
0.0	0.0	0.0	5083.5824	-961.3853	NaN	NaN	-0.2332	0.8942	0.0233	0.0199	0.0213	0.0207	0.0206
0.0	0.0	0.0	-2408.4176	-1813.3853	NaN	NaN	0.4295	0.8939	0.0235	0.0198	0.0216	0.0208	0.0205
0.0	0.0	0.0	-1288.4176	-2158.3853	NaN	NaN	0.6262	0.8936	0.0236	0.0199	0.0216	0.0208	0.0205
0.0	0.0	0.0	-1601.4176	1379.6147	NaN	NaN	-0.3	0.894	0.0235	0.0198	0.0214	0.0208	0.0205
0.0	0.0	0.0	-148.4176	1803.6147	NaN	NaN	1.0897	0.8939	0.0235	0.0198	0.0213	0.0209	0.0205
0.0	0.0	0.0	-1261.4176	1262.6147	NaN	NaN	1.3	0.8938	0.0236	0.0198	0.0213	0.0209	0.0205
0.0	0.0	0.0	-1724.4176	202.6147	NaN	NaN	-0.1331	0.8935	0.0237	0.0199	0.0214	0.021	0.0206
0.0	0.0	0.0	-3520.4176	2722.6147	NaN	NaN	-0.3	0.8937	0.0236	0.0198	0.0214	0.0209	0.0205
0.0	0.0	0.0	-3836.4176	1748.6147	NaN	NaN	-0.3	0.8937	0.0236	0.0198	0.0215	0.0208	0.0205
0.0	0.0	0.0	-2387.4176	1840.6147	NaN	NaN	-0.3	0.894	0.0235	0.0197	0.0215	0.0207	0.0205
0.0	0.0	0.0	-1879.4176	2465.6147	NaN	NaN	1.3	0.8944	0.0234	0.0197	0.0214	0.0207	0.0204
0.0	0.0	0.0	-1722.4176	3882.6147	NaN	NaN	1.3	0.8946	0.0234	0.0197	0.0214	0.0207	0.0203
0.0	0.0	0.0	-2075.4176	2123.6147	NaN	NaN	1.3	0.8946	0.0234	0.0197	0.0214	0.0206	0.0203
0.0	0.0	0.0	-82.4176	255.6147	NaN	NaN	1.3	0.8943	0.0235	0.0197	0.0215	0.0207	0.0204
0.0	0.0	0.0	-3352.4176	2359.6147	NaN	NaN	-0.3	0.8941	0.0235	0.0197	0.0215	0.0207	0.0204
0.0	0.0	0.0	-2509.4176	2311.6147	NaN	NaN	-0.3	0.8945	0.0234	0.0197	0.0213	0.0207	0.0204
0.0	0.0	0.0	-560.4176	-84.3853	NaN	NaN	0.1309	0.8943	0.0234	0.0198	0.0214	0.0208	0.0204
0.0	0.0	0.0	-1282.4176	1565.6147	NaN	NaN	1.3	0.8942	0.0233	0.0198	0.0215	0.0208	0.0204
0.0	0.0	0.0	-2421.4176	-1541.3853	NaN	NaN	0.389	0.8934	0.0236	0.0199	0.0217	0.0209	0.0205
0.0	0.0	0.0	-766.4176	-480.3853	NaN	NaN	0.3853	0.8933	0.0236	0.0199	0.0217	0.0209	0.0206
0.0	0.0	0.0	-2650.4176	-60.3853	NaN	NaN	0.0223	0.8933	0.0236	0.0199	0.0217	0.021	0.0206
0.0	0.0	0.0	-1530.4176	807.6147	NaN	NaN	-0.3	0.8934	0.0235	0.0199	0.0217	0.021	0.0206
0.0	0.0	0.0	-2460.4176	-962.3853	NaN	NaN	0.2812	0.8931	0.0236	0.0199	0.0217	0.021	0.0207
0.0	0.0	0.0	-442.4176	2612.6147	NaN	NaN	1.2039	0.8939	0.0233	0.0199	0.0214	0.0209	0.0206
0.0	0.0	0.0	-2257.4176	2188.6147	NaN	NaN	-0.3	0.8935	0.0234	0.02	0.0215	0.0209	0.0207
0.0	0.0	0.0	-995.4176	3627.6147	NaN	NaN	1.3	0.8938	0.0233	0.02	0.0214	0.0209	0.0207
0.0	0.0	0.0	-1351.4176	-143.3853	NaN	NaN	0.0959	0.8935	0.0234	0.02	0.0215	0.0209	0.0207
0.0	0.0	0.0	-882.4176	333.6147	NaN	NaN	-0.3	0.8936	0.0234	0.0199	0.0215	0.0209	0.0206
0.0	0.0	0.0	-334.4176	1779.6147	NaN	NaN	1.2314	0.8939	0.0233	0.0199	0.0214	0.0209	0.0206
0.0	0.0	0.0	-2292.4176	1216.6147	NaN	NaN	-0.3	0.8937	0.0234	0.0199	0.0215	0.0209	0.0206
0.0	0.0	0.0	-1805.4176	-362.3853	NaN	NaN	0.1672	0.8935	0.0235	0.0198	0.0216	0.021	0.0206
0.0	0.0	0.0	-1100.4176	4773.6147	NaN	NaN	1.2996	0.8938	0.0234	0.0198	0.0215	0.021	0.0205
0.0	0.0	0.0	-657.4176	563.6147	NaN	NaN	-0.3	0.8936	0.0235	0.0198	0.0215	0.021	0.0206
0.0	0.0	0.0	-2172.4176	3286.6147	NaN	NaN	1.3	0.894	0.0233	0.0197	0.0214	0.021	0.0205
0.0	0.0	0.0	-937.4176	1403.6147	NaN	NaN	1.3	0.8941	0.0233	0.0197	0.0213	0.021	0.0205
0.0	0.0	0.0	-1469.4176	2827.6147	NaN	NaN	1.3	0.8943	0.0232	0.0197	0.0213	0.021	0.0205
0.0	0.0	0.0	-888.4176	1950.6147	NaN	NaN	1.3	0.8941	0.0233	0.0197	0.0214	0.021	0.0206
0.0	0.0	0.0	-2333.4176	5364.6147	NaN	NaN	1.3	0.8944	0.0232	0.0196	0.0214	0.0209	0.0205
0.0	0.0	0.0	-2591.4176	-113.3853	NaN	NaN	0.0419	0.8938	0.0233	0.0197	0.0216	0.021	0.0207
0.0	0.0	0.0	-3038.4176	2946.6147	NaN	NaN	-0.3	0.8945	0.023	0.0197	0.0214	0.0208	0.0206
0.0	0.0	0.0	-2439.4176	3202.6147	NaN	NaN	1.3	0.8946	0.0228	0.0197	0.0215	0.0208	0.0206
0.0	0.0	0.0	-602.4176	1127.6147	NaN	NaN	1.3	0.8943	0.0228	0.0197	0.0217	0.0208	0.0206
0.0	0.0	0.0	-2316.4176	-268.3853	NaN	NaN	0.1038	0.8939	0.0229	0.0199	0.0218	0.0208	0.0207
0.0	0.0	0.0	-2722.4176	214.6147	NaN	NaN	-0.0856	0.8942	0.0229	0.0198	0.0218	0.0207	0.0206
0.0	0.0	0.0	-2497.4176	967.6147	NaN	NaN	-0.3	0.8943	0.0229	0.0198	0.0218	0.0207	0.0206
0.0	0.0	0.0	-2598.4176	1531.6147	NaN	NaN	-0.3	0.8947	0.0227	0.0197	0.0217	0.0207	0.0205
0.0	0.0	0.0	1934.5824	-580.3853	NaN	NaN	-0.3	0.8947	0.0227	0.0198	0.0216	0.0207	0.0205
0.0	0.0	0.0	-964.4176	2532.6147	NaN	NaN	1.3	0.8945	0.0228	0.0199	0.0215	0.0208	0.0205
0.0	0.0	0.0	-594.4176	2583.6147	NaN	NaN	1.2988	0.8943	0.0229	0.0199	0.0215	0.0209	0.0206
0.0	0.0	0.0	-505.4176	919.6147	NaN	NaN	1.3	0.8937	0.023	0.0199	0.0216	0.021	0.0207
0.0	0.0	0.0	-1410.4176	4763.6147	NaN	NaN	1.3	0.8938	0.023	0.0199	0.0215	0.0211	0.0207
0.0	0.0	0.0	-2296.4176	2728.6147	NaN	NaN	1.3	0.8934	0.0231	0.02	0.0217	0.0211	0.0208
0.0	0.0	0.0	-1443.4176	-34.3853	NaN	NaN	0.0233	0.893	0.0232	0.02	0.0219	0.0211	0.0208
0.0	0.0	0.0	-395.4176	1015.6147	NaN	NaN	1.3	0.8931	0.0232	0.02	0.0219	0.0211	0.0207
0.0	0.0	0.0	-1897.4176	-492.3853	NaN	NaN	0.206	0.8926	0.0233	0.0201	0.022	0.0212	0.0208
0.0	0.0	0.0	-3127.4176	2723.6147	NaN	NaN	-0.3	0.8927	0.0232	0.0201	0.022	0.0212	0.0208
0.0	0.0	0.0	-2817.4176	1587.6147	NaN	NaN	-0.3	0.8927	0.0232	0.02	0.022	0.0212	0.0208
0.0	0.0	0.0	-1981.4176	1461.6147	NaN	NaN	-0.3	0.8931	0.0231	0.02	0.0219	0.0212	0.0208
0.0	0.0	0.0	-2697.4176	2246.6147	NaN	NaN	-0.3	0.8935	0.0229	0.0199	0.0219	0.0211	0.0207
0.0	0.0	0.0	-1168.4176	1854.6147	NaN	NaN	1.3	0.8937	0.0229	0.0199	0.0218	0.021	0.0207
0.0	0.0	0.0	-3127.4176	742.6147	NaN	NaN	-0.3	0.8935	0.0229	0.0199	0.0218	0.0211	0.0208
0.0	0.0	0.0	-3146.4176	5196.6147	NaN	NaN	1.3	0.894	0.0228	0.0198	0.0217	0.0211	0.0207
0.0	0.0	0.0	-1982.4176	840.6147	NaN	NaN	-0.3	0.8935	0.0229	0.0198	0.0218	0.0211	0.0208
0.0	0.0	0.0	-1212.4176	369.6147	NaN	NaN	-0.3	0.8939	0.0228	0.0198	0.0217	0.0211	0.0207
0.0	0.0	0.0	-2327.4176	959.6147	NaN	NaN	-0.3	0.8936	0.023	0.0198	0.0217	0.0211	0.0208
0.0	0.0	0.0	-294.4176	602.6147	NaN	NaN	1.3	0.8936	0.023	0.0198	0.0217	0.0212	0.0208
0.0	0.0	0.0	-1116.4176	1308.6147	NaN	NaN	1.3	0.8935	0.023	0.0198	0.0217	0.0212	0.0208
0.0	0.0	0.0	-834.4176	298.6147	NaN	NaN	-0.3	0.8934	0.0232	0.0198	0.0216	0.0212	0.0208
0.0	0.0	0.0	-571.4176	1764.6147	NaN	NaN	1.3	0.8941	0.023	0.0197	0.0213	0.0212	0.0207
0.0	0.0	0.0	-2647.4176	5565.6147	NaN	NaN	1.3	0.8941	0.0229	0.0198	0.0212	0.0212	0.0208
0.0	0.0	0.0	693.5824	3315.6147	NaN	NaN	0.827	0.894	0.023	0.0197	0.0212	0.0213	0.0208
0.0	0.0	0.0	-2124.4176	4199.6147	NaN	NaN	1.3	0.8941	0.023	0.0197	0.0212	0.0212	0.0207
0.0	0.0	0.0	-1841.4176	972.6147	NaN	NaN	-0.3	0.8936	0.0233	0.0197	0.0214	0.0212	0.0208
0.0	0.0	0.0	-298.4176	3421.6147	NaN	NaN	1.0955	0.8939	0.0232	0.0197	0.0214	0.0212	0.0207
0.0	0.0	0.0	-560.4176	1332.6147	NaN	NaN	1.3	0.8938	0.0232	0.0197	0.0214	0.0212	0.0208
0.0	0.0	0.0	-1717.4176	-1127.3853	NaN	NaN	0.3963	0.8938	0.0232	0.0196	0.0214	0.0211	0.0207
0.0	0.0	0.0	-1389.4176	5068.6147	NaN	NaN	1.3	0.8944	0.023	0.0196	0.0213	0.0211	0.0206
0.0	0.0	0.0	-1223.4176	1442.6147	NaN	NaN	1.3	0.894	0.0232	0.0196	0.0214	0.0211	0.0207
0.0	0.0	0.0	-2439.4176	68.6147	NaN	NaN	-0.0289	0.8941	0.0232	0.0196	0.0213	0.021	0.0207
0.0	0.0	0.0	-2279.4176	3621.6147	NaN	NaN	1.3	0.8946	0.0231	0.0196	0.0212	0.021	0.0206
0.0	0.0	0.0	-942.4176	2095.6147	NaN	NaN	1.3	0.8945	0.0231	0.0196	0.0211	0.021	0.0206
0.0	0.0	0.0	-1061.4176	3840.6147	NaN	NaN	1.3	0.8946	0.023	0.0196	0.0211	0.021	0.0206
0.0	0.0	0.0	-847.4176	17.6147	NaN	NaN	-0.0212	0.8942	0.0232	0.0196	0.0213	0.021	0.0207
0.0	0.0	0.0	-1190.4176	1497.6147	NaN	NaN	1.3	0.8942	0.0232	0.0197	0.0213	0.021	0.0207
0.0	0.0	0.0	-2061.4176	1347.6147	NaN	NaN	-0.3	0.8941	0.0232	0.0197	0.0212	0.021	0.0208
0.0	0.0	0.0	-3117.4176	591.6147	NaN	NaN	-0.2342	0.8942	0.0231	0.0197	0.0212	0.021	0.0209
0.0	0.0	0.0	-1922.4176	4251.6147	NaN	NaN	1.3	0.8943	0.023	0.0197	0.0211	0.021	0.0208
0.0	0.0	0.0	-1993.4176	3070.6147	NaN	NaN	1.3	0.8939	0.0231	0.0198	0.0213	0.021	0.0209
0.0	0.0	0.0	-2738.4176	1019.6147	NaN	NaN	-0.3	0.8933	0.0232	0.0199	0.0216	0.0209	0.021
0.0	0.0	0.0	-764.4176	-739.3853	NaN	NaN	0.4917	0.8935	0.0232	0.0199	0.0216	0.0209	0.021
0.0	0.0	0.0	-2061.4176	1747.6147	NaN	NaN	-0.3	0.894	0.0231	0.0198	0.0214	0.0208	0.0209
0.0	0.0	0.0	-1578.4176	2428.6147	NaN	NaN	1.3	0.8943	0.023	0.0198	0.0213	0.0208	0.0208
0.0	0.0	0.0	-773.4176	2037.6147	NaN	NaN	1.3	0.8943	0.0229	0.0198	0.0212	0.0209	0.0208
0.0	0.0	0.0	-3034.4176	1314.6147	NaN	NaN	-0.3	0.8937	0.0231	0.0199	0.0214	0.0209	0.0209
0.0	0.0	0.0	-1195.4176	1012.6147	NaN	NaN	-0.3	0.8939	0.0231	0.0199	0.0213	0.0209	0.0209
0.0	0.0	0.0	-3433.4176	3065.6147	NaN	NaN	-0.3	0.8937	0.0231	0.02	0.0213	0.021	0.021
0.0	0.0	0.0	-1332.4176	1658.6147	NaN	NaN	1.3	0.8937	0.023	0.02	0.0213	0.021	0.021
0.0	0.0	0.0	720.5824	3380.6147	NaN	NaN	0.8243	0.8937	0.023	0.0199	0.0213	0.021	0.021
0.0	0.0	0.0	-2044.4176	-226.3853	NaN	NaN	0.0997	0.8929	0.0232	0.02	0.0216	0.0211	0.0211
0.0	0.0	0.0	-2644.4176	-1084.3853	NaN	NaN	0.2908	0.8928	0.0233	0.02	0.0217	0.021	0.0212
0.0	0.0	0.0	-1734.4176	614.6147	NaN	NaN	-0.3	0.8928	0.0232	0.02	0.0217	0.0211	0.0212
0.0	0.0	0.0	-1918.4176	2685.6147	NaN	NaN	1.3	0.8936	0.023	0.0199	0.0214	0.021	0.0211
0.0	0.0	0.0	-1143.4176	4333.6147	NaN	NaN	1.3	0.8938	0.0229	0.0199	0.0214	0.0211	0.021
0.0	0.0	0.0	-2566.4176	1950.6147	NaN	NaN	-0.3	0.8936	0.023	0.0199	0.0214	0.0211	0.021
0.0	0.0	0.0	-1681.4176	2407.6147	NaN	NaN	1.3	0.8934	0.0231	0.0199	0.0216	0.0211	0.021
0.0	0.0	0.0	-1830.4176	-118.3853	NaN	NaN	0.0607	0.8932	0.0231	0.0199	0.0216	0.021	0.0211
0.0	0.0	0.0	-591.4176	1219.6147	NaN	NaN	1.3	0.8939	0.023	0.0198	0.0214	0.0209	0.0209
0.0	0.0	0.0	690.5824	1324.6147	NaN	NaN	0.6573	0.894	0.023	0.0198	0.0214	0.021	0.0209
0.0	0.0	0.0	-879.4176	1949.6147	NaN	NaN	1.3	0.8942	0.0229	0.0197	0.0213	0.021	0.0209
0.0	0.0	0.0	-345.4176	1045.6147	NaN	NaN	1.3	0.8938	0.0231	0.0197	0.0214	0.021	0.0209
0.0	0.0	0.0	-2246.4176	3339.6147	NaN	NaN	1.3	0.8937	0.0231	0.0197	0.0215	0.0211	0.021
0.0	0.0	0.0	-1462.4176	1268.6147	NaN	NaN	-0.3	0.8935	0.0232	0.0197	0.0215	0.021	0.021
0.0	0.0	0.0	-1078.4176	-1446.3853	NaN	NaN	0.5729	0.8933	0.0232	0.0198	0.0216	0.021	0.021
0.0	0.0	0.0	-618.4176	2140.6147	NaN	NaN	1.3	0.8941	0.0231	0.0196	0.0215	0.021	0.0208
0.0	0.0	0.0	165.5824	2867.6147	NaN	NaN	0.9454	0.8945	0.023	0.0195	0.0214	0.0209	0.0207
0.0	0.0	0.0	-2006.4176	1518.6147	NaN	NaN	-0.3	0.8941	0.0231	0.0195	0.0215	0.0209	0.0208
0.0	0.0	0.0	-2022.4176	2783.6147	NaN	NaN	1.3	0.894	0.0231	0.0196	0.0216	0.0209	0.0208
0.0	0.0	0.0	-2151.4176	-2873.3853	NaN	NaN	0.5718	0.8936	0.0231	0.0197	0.0218	0.0208	0.0209
0.0	0.0	0.0	-151.4176	1813.6147	NaN	NaN	1.0911	0.8944	0.023	0.0195	0.0217	0.0208	0.0207
0.0	0.0	0.0	-3685.4176	2273.6147	NaN	NaN	-0.3	0.8938	0.023	0.0197	0.0219	0.0207	0.0209
0.0	0.0	0.0	-1884.4176	-603.3853	NaN	NaN	0.2425	0.8938	0.023	0.0197	0.0219	0.0207	0.0209
0.0	0.0	0.0	-2862.4176	1219.6147	NaN	NaN	-0.3	0.8938	0.023	0.0197	0.022	0.0206	0.0209
0.0	0.0	0.0	-1321.4176	2657.6147	NaN	NaN	1.3	0.8944	0.0228	0.0197	0.0219	0.0205	0.0207
0.0	0.0	0.0	-2834.4176	565.6147	NaN	NaN	-0.2493	0.8944	0.0228	0.0197	0.0219	0.0205	0.0208
0.0	0.0	0.0	-2020.4176	2014.6147	NaN	NaN	-0.3	0.895	0.0227	0.0195	0.0217	0.0205	0.0206
0.0	0.0	0.0	-1048.4176	5076.6147	NaN	NaN	1.2603	0.8952	0.0227	0.0195	0.0216	0.0205	0.0205
0.0	0.0	0.0	-726.4176	1648.6147	NaN	NaN	1.3	0.8946	0.0228	0.0196	0.0218	0.0205	0.0206
0.0	0.0	0.0	-861.4176	906.6147	NaN	NaN	1.3	0.894	0.023	0.0198	0.0219	0.0205	0.0207
0.0	0.0	0.0	-963.4176	1174.6147	NaN	NaN	1.3	0.8937	0.0231	0.0199	0.0219	0.0206	0.0207
0.0	0.0	0.0	-158.4176	463.6147	NaN	NaN	1.3	0.8936	0.0232	0.0199	0.0219	0.0206	0.0207
0.0	0.0	0.0	-1146.4176	423.6147	NaN	NaN	-0.3	0.8933	0.0233	0.0199	0.022	0.0207	0.0207
0.0	0.0	0.0	-1805.4176	2045.6147	NaN	NaN	1.3	0.8935	0.0233	0.0199	0.0219	0.0207	0.0207
0.0	0.0	0.0	-396.4176	236.6147	NaN	NaN	-0.3	0.8931	0.0234	0.02	0.022	0.0208	0.0208
0.0	0.0	0.0	-1494.4176	2489.6147	NaN	NaN	1.3	0.8932	0.0233	0.0199	0.0219	0.0209	0.0207
0.0	0.0	0.0	-1536.4176	3176.6147	NaN	NaN	1.3	0.8932	0.0233	0.0199	0.022	0.0209	0.0207
0.0	0.0	0.0	-1575.4176	44.6147	NaN	NaN	-0.0291	0.8928	0.0234	0.02	0.022	0.0209	0.0208
0.0	0.0	0.0	-547.4176	1866.6147	NaN	NaN	1.3	0.8931	0.0234	0.02	0.022	0.0209	0.0207
0.0	0.0	0.0	-2122.4176	-2118.3853	NaN	NaN	0.4995	0.8924	0.0236	0.0202	0.0222	0.0209	0.0208
0.0	0.0	0.0	-1955.4176	1557.6147	NaN	NaN	-0.3	0.8929	0.0235	0.0201	0.022	0.0209	0.0207
0.0	0.0	0.0	-4174.4176	155.6147	NaN	NaN	-0.0387	0.8927	0.0236	0.0201	0.0221	0.0209	0.0207
0.0	0.0	0.0	-3157.4176	-173.3853	NaN	NaN	0.0521	0.893	0.0235	0.0201	0.022	0.0208	0.0206
0.0	0.0	0.0	-2288.4176	-571.3853	NaN	NaN	0.1998	0.893	0.0235	0.0201	0.022	0.0208	0.0207
0.0	0.0	0.0	-1533.4176	-395.3853	NaN	NaN	0.205	0.8933	0.0234	0.02	0.0219	0.0208	0.0206
0.0	0.0	0.0	-1920.4176	-1645.3853	NaN	NaN	0.4614	0.8931	0.0234	0.0201	0.0219	0.0208	0.0207
0.0	0.0	0.0	-1339.4176	1163.6147	NaN	NaN	-0.3	0.8936	0.0233	0.02	0.0218	0.0207	0.0206
0.0	0.0	0.0	-1253.4176	1277.6147	NaN	NaN	1.3	0.8937	0.0232	0.02	0.0218	0.0208	0.0206
0.0	0.0	0.0	-2749.4176	605.6147	NaN	NaN	-0.2825	0.8936	0.0232	0.02	0.0218	0.0208	0.0206
0.0	0.0	0.0	-1417.4176	2001.6147	NaN	NaN	1.3	0.8934	0.0232	0.02	0.0218	0.0209	0.0207
0.0	0.0	0.0	-1442.4176	971.6147	NaN	NaN	-0.3	0.893	0.0233	0.02	0.0219	0.0209	0.0207
0.0	0.0	0.0	-3175.4176	983.6147	NaN	NaN	-0.3	0.8927	0.0234	0.0201	0.022	0.021	0.0208
0.0	0.0	0.0	-2641.4176	507.6147	NaN	NaN	-0.2379	0.8926	0.0234	0.0201	0.022	0.021	0.0209
0.0	0.0	0.0	-1474.4176	4278.6147	NaN	NaN	1.3	0.893	0.0232	0.02	0.022	0.021	0.0208
0.0	0.0	0.0	-3137.4176	-245.3853	NaN	NaN	0.0725	0.8923	0.0234	0.0202	0.0222	0.021	0.0209
0.0	0.0	0.0	-2521.4176	1609.6147	NaN	NaN	-0.3	0.8928	0.0233	0.0201	0.0221	0.0209	0.0208
0.0	0.0	0.0	-963.4176	-806.3853	NaN	NaN	0.4556	0.8927	0.0233	0.0201	0.0221	0.0209	0.0208
0.0	0.0	0.0	-2944.4176	770.6147	NaN	NaN	-0.3	0.8931	0.0232	0.0201	0.022	0.0208	0.0208
0.0	0.0	0.0	-1024.4176	-130.3853	NaN	NaN	0.1129	0.8935	0.023	0.02	0.0219	0.0208	0.0207
0.0	0.0	0.0	1449.5824	4277.6147	NaN	NaN	0.7469	0.8943	0.0228	0.0199	0.0217	0.0207	0.0206
0.0	0.0	0.0	-3041.4176	2155.6147	NaN	NaN	-0.3	0.8935	0.023	0.02	0.0219	0.0209	0.0207
0.0	0.0	0.0	-2983.4176	2551.6147	NaN	NaN	-0.3	0.8938	0.023	0.0199	0.0218	0.0208	0.0207
0.0	0.0	0.0	-2790.4176	2121.6147	NaN	NaN	-0.3	0.8934	0.0231	0.0199	0.0219	0.0209	0.0207
0.0	0.0	0.0	-2367.4176	3614.6147	NaN	NaN	1.3	0.894	0.023	0.0198	0.0217	0.0209	0.0206
0.0	0.0	0.0	-751.4176	2663.6147	NaN	NaN	1.3	0.8937	0.0231	0.0199	0.0218	0.0209	0.0206
0.0	0.0	0.0	-1972.4176	2080.6147	NaN	NaN	1.3	0.8939	0.0231	0.0198	0.0217	0.0209	0.0206
0.0	0.0	0.0	-1587.4176	4065.6147	NaN	NaN	1.3	0.8941	0.023	0.0197	0.0217	0.021	0.0205
0.0	0.0	0.0	-1735.4176	2952.6147	NaN	NaN	1.3	0.8937	0.0231	0.0198	0.0218	0.021	0.0206
0.0	0.0	0.0	-2419.4176	3436.6147	NaN	NaN	1.3	0.8936	0.023	0.0199	0.0219	0.0209	0.0206
0.0	0.0	0.0	-1737.4176	2154.6147	NaN	NaN	1.3	0.8936	0.0231	0.02	0.022	0.0209	0.0205
0.0	0.0	0.0	-1011.4176	-109.3853	NaN	NaN	0.0976	0.8937	0.023	0.02	0.022	0.0209	0.0205
0.0	0.0	0.0	-1382.4176	2101.6147	NaN	NaN	1.3	0.8939	0.0229	0.0199	0.022	0.0209	0.0205
0.0	0.0	0.0	-1686.4176	1170.6147	NaN	NaN	-0.3	0.894	0.0228	0.0198	0.022	0.0209	0.0205
0.0	0.0	0.0	-1220.4176	2724.6147	NaN	NaN	1.3	0.8939	0.0228	0.0198	0.022	0.021	0.0205
0.0	0.0	0.0	-3840.4176	3286.6147	NaN	NaN	-0.3	0.8938	0.0228	0.0199	0.0221	0.021	0.0205
0.0	0.0	0.0	-1910.4176	-507.3853	NaN	NaN	0.2099	0.8937	0.0229	0.02	0.0221	0.0209	0.0205
0.0	0.0	0.0	-2429.4176	700.6147	NaN	NaN	-0.3	0.8938	0.0228	0.02	0.0221	0.0208	0.0205
0.0	0.0	0.0	-2849.4176	-180.3853	NaN	NaN	0.0595	0.8938	0.0229	0.02	0.022	0.0209	0.0204
0.0	0.0	0.0	-1102.4176	2251.6147	NaN	NaN	1.3	0.8942	0.0227	0.0199	0.022	0.0209	0.0204
0.0	0.0	0.0	-1807.4176	3087.6147	NaN	NaN	1.3	0.8942	0.0227	0.0198	0.0219	0.021	0.0203
0.0	0.0	0.0	-896.4176	157.6147	NaN	NaN	-0.2133	0.8939	0.0229	0.0199	0.022	0.021	0.0203
0.0	0.0	0.0	-2522.4176	1263.6147	NaN	NaN	-0.3	0.8938	0.023	0.02	0.022	0.021	0.0204
0.0	0.0	0.0	-2081.4176	-216.3853	NaN	NaN	0.0942	0.8937	0.023	0.0199	0.0219	0.021	0.0204
0.0	0.0	0.0	-742.4176	4271.6147	NaN	NaN	1.2104	0.8939	0.0229	0.0199	0.0219	0.021	0.0204
0.0	0.0	0.0	-579.4176	2540.6147	NaN	NaN	1.2954	0.8934	0.023	0.0199	0.022	0.0212	0.0205
0.0	0.0	0.0	-2109.4176	1425.6147	NaN	NaN	-0.3	0.893	0.0232	0.02	0.022	0.0212	0.0205
0.0	0.0	0.0	-3114.4176	1087.6147	NaN	NaN	-0.3	0.8927	0.0233	0.0201	0.022	0.0212	0.0205
0.0	0.0	0.0	-3256.4176	3330.6147	NaN	NaN	1.3	0.893	0.0232	0.0201	0.022	0.0212	0.0206
0.0	0.0	0.0	-1510.4176	205.6147	NaN	NaN	-0.1576	0.8929	0.0231	0.02	0.022	0.0213	0.0207
0.0	0.0	0.0	-2221.4176	3354.6147	NaN	NaN	1.3	0.8932	0.023	0.0199	0.022	0.0214	0.0206
0.0	0.0	0.0	-1935.4176	3881.6147	NaN	NaN	1.3	0.8928	0.023	0.02	0.0221	0.0215	0.0207
0.0	0.0	0.0	-2636.4176	1709.6147	NaN	NaN	-0.3	0.8924	0.0231	0.0201	0.0222	0.0215	0.0207
0.0	0.0	0.0	-1535.4176	433.6147	NaN	NaN	-0.3	0.8921	0.0232	0.0203	0.0222	0.0215	0.0207
0.0	0.0	0.0	-2948.4176	331.6147	NaN	NaN	-0.1267	0.8923	0.0233	0.0203	0.0221	0.0214	0.0207
0.0	0.0	0.0	-1193.4176	-666.3853	NaN	NaN	0.3583	0.8925	0.0232	0.0202	0.022	0.0214	0.0208
0.0	0.0	0.0	-2386.4176	3007.6147	NaN	NaN	1.3	0.8927	0.023	0.02	0.0219	0.0215	0.0208
0.0	0.0	0.0	-1456.4176	2366.6147	NaN	NaN	1.3	0.8926	0.023	0.02	0.0219	0.0215	0.0209
0.0	0.0	0.0	-2425.4176	2519.6147	NaN	NaN	1.3	0.8923	0.0232	0.0201	0.022	0.0215	0.0209
0.0	0.0	0.0	-2980.4176	1512.6147	NaN	NaN	-0.3	0.892	0.0233	0.0202	0.0221	0.0215	0.021
0.0	0.0	0.0	-1098.4176	183.6147	NaN	NaN	-0.2007	0.892	0.0233	0.0202	0.022	0.0215	0.021
0.0	0.0	0.0	-2316.4176	790.6147	NaN	NaN	-0.3	0.8919	0.0233	0.0202	0.0221	0.0215	0.021
0.0	0.0	0.0	-1553.4176	1343.6147	NaN	NaN	-0.3	0.8922	0.0231	0.0202	0.022	0.0215	0.021
0.0	0.0	0.0	-346.4176	1520.6147	NaN	NaN	1.295	0.8923	0.0231	0.0202	0.0219	0.0215	0.021
0.0	0.0	0.0	-289.4176	-497.3853	NaN	NaN	0.6322	0.892	0.0232	0.0202	0.022	0.0216	0.021
0.0	0.0	0.0	-3555.4176	4884.6147	NaN	NaN	1.3	0.8922	0.0232	0.0201	0.0219	0.0216	0.021
0.0	0.0	0.0	-2762.4176	1063.6147	NaN	NaN	-0.3	0.8919	0.0233	0.0202	0.022	0.0216	0.0211
0.0	0.0	0.0	-3686.4176	2222.6147	NaN	NaN	-0.3	0.8923	0.0232	0.0201	0.0218	0.0216	0.021
0.0	0.0	0.0	-975.4176	2236.6147	NaN	NaN	1.3	0.8924	0.0232	0.0201	0.0218	0.0216	0.021
0.0	0.0	0.0	-1399.4176	1424.6147	NaN	NaN	1.3	0.8927	0.0232	0.02	0.0217	0.0215	0.0209
0.0	0.0	0.0	-4491.4176	4101.6147	NaN	NaN	-0.3	0.8925	0.0232	0.0201	0.0218	0.0215	0.021
0.0	0.0	0.0	-1150.4176	1588.6147	NaN	NaN	1.3	0.8925	0.0232	0.02	0.0218	0.0214	0.021
0.0	0.0	0.0	-1634.4176	1853.6147	NaN	NaN	1.3	0.8931	0.0231	0.02	0.0215	0.0214	0.0209
0.0	0.0	0.0	-2329.4176	2083.6147	NaN	NaN	-0.3	0.8934	0.023	0.0199	0.0215	0.0213	0.0209
0.0	0.0	0.0	-1628.4176	3644.6147	NaN	NaN	1.3	0.8937	0.0229	0.0199	0.0214	0.0213	0.0208
0.0	0.0	0.0	-1045.4176	590.6147	NaN	NaN	-0.3	0.8932	0.023	0.02	0.0216	0.0213	0.0209
0.0	0.0	0.0	-3045.4176	-195.3853	NaN	NaN	0.0603	0.8926	0.0232	0.0201	0.0218	0.0213	0.021
0.0	0.0	0.0	-2539.4176	1765.6147	NaN	NaN	-0.3	0.8927	0.0232	0.0201	0.0217	0.0212	0.021
0.0	0.0	0.0	-2898.4176	2075.6147	NaN	NaN	-0.3	0.893	0.0231	0.02	0.0216	0.0212	0.021
0.0	0.0	0.0	-2699.4176	2607.6147	NaN	NaN	-0.3	0.8936	0.023	0.02	0.0213	0.0212	0.0209
0.0	0.0	0.0	-1243.4176	7067.6147	NaN	NaN	1.2135	0.8943	0.0227	0.0199	0.0211	0.0212	0.0208
0.0	0.0	0.0	-1385.4176	1419.6147	NaN	NaN	1.3	0.8935	0.023	0.02	0.0213	0.0212	0.0209
0.0	0.0	0.0	-1409.4176	1072.6147	NaN	NaN	-0.3	0.8936	0.023	0.02	0.0213	0.0211	0.0209
0.0	0.0	0.0	-1635.4176	1732.6147	NaN	NaN	1.3	0.8934	0.0231	0.0201	0.0213	0.0211	0.021
0.0	0.0	0.0	-1591.4176	5023.6147	NaN	NaN	1.3	0.8937	0.023	0.02	0.0212	0.021	0.021
0.0	0.0	0.0	-1604.4176	6390.6147	NaN	NaN	1.3	0.8938	0.0229	0.02	0.0213	0.021	0.021
0.0	0.0	0.0	-1809.4176	300.6147	NaN	NaN	-0.1992	0.8933	0.0231	0.02	0.0216	0.021	0.021
0.0	0.0	0.0	-1195.4176	2845.6147	NaN	NaN	1.3	0.8935	0.0231	0.02	0.0216	0.0209	0.0209
0.0	0.0	0.0	-57.4176	1331.6147	NaN	NaN	1.0451	0.8933	0.0231	0.02	0.0218	0.0209	0.0209
0.0	0.0	0.0	-1069.4176	-931.3853	NaN	NaN	0.4655	0.8931	0.0231	0.02	0.0219	0.0209	0.021
0.0	0.0	0.0	-970.4176	704.6147	NaN	NaN	-0.3	0.8934	0.023	0.02	0.0218	0.0208	0.0209
0.0	0.0	0.0	-3146.4176	4791.6147	NaN	NaN	1.3	0.894	0.0228	0.02	0.0217	0.0207	0.0208
0.0	0.0	0.0	-1482.4176	2190.6147	NaN	NaN	1.3	0.8939	0.0228	0.02	0.0217	0.0207	0.0209
0.0	0.0	0.0	-2295.4176	3210.6147	NaN	NaN	1.3	0.8938	0.0228	0.02	0.0217	0.0207	0.0209
0.0	0.0	0.0	-2171.4176	3069.6147	NaN	NaN	1.3	0.8934	0.0229	0.0201	0.0218	0.0208	0.0209
0.0	0.0	0.0	-1343.4176	1850.6147	NaN	NaN	1.3	0.8934	0.0229	0.0201	0.0219	0.0207	0.021
0.0	0.0	0.0	-987.4176	1193.6147	NaN	NaN	1.3	0.8931	0.0231	0.02	0.0221	0.0208	0.021
0.0	0.0	0.0	-1116.4176	983.6147	NaN	NaN	-0.3	0.8929	0.0231	0.02	0.0221	0.0208	0.021
0.0	0.0	0.0	-3557.4176	150.6147	NaN	NaN	-0.0442	0.8925	0.0233	0.0201	0.0222	0.0208	0.0211
0.0	0.0	0.0	-2207.4176	1994.6147	NaN	NaN	-0.3	0.8928	0.0232	0.0201	0.0222	0.0208	0.021
0.0	0.0	0.0	-1830.4176	2150.6147	NaN	NaN	1.3	0.8931	0.0231	0.02	0.0221	0.0208	0.0209
0.0	0.0	0.0	-629.4176	666.6147	NaN	NaN	1.3	0.8932	0.023	0.02	0.0221	0.0207	0.0209
0.0	0.0	0.0	-2569.4176	1452.6147	NaN	NaN	-0.3	0.8931	0.0231	0.0201	0.0221	0.0207	0.0209
0.0	0.0	0.0	-1162.4176	2501.6147	NaN	NaN	1.3	0.8932	0.0231	0.0201	0.0221	0.0207	0.0208
0.0	0.0	0.0	-2286.4176	-815.3853	NaN	NaN	0.2629	0.8929	0.0232	0.0201	0.0221	0.0207	0.0209
0.0	0.0	0.0	-1489.4176	1283.6147	NaN	NaN	-0.3	0.8931	0.0232	0.0201	0.0221	0.0207	0.0208
0.0	0.0	0.0	-1574.4176	1471.6147	NaN	NaN	-0.3	0.893	0.0232	0.0201	0.0221	0.0207	0.0208
0.0	0.0	0.0	-1832.4176	-55.3853	NaN	NaN	0.0293	0.8926	0.0233	0.0202	0.0221	0.0208	0.0209
0.0	0.0	0.0	-2224.4176	2582.6147	NaN	NaN	1.3	0.8925	0.0234	0.0202	0.0222	0.0209	0.0209
0.0	0.0	0.0	-1965.4176	1891.6147	NaN	NaN	-0.3	0.8921	0.0236	0.0203	0.0222	0.0209	0.021
0.0	0.0	0.0	-541.4176	-737.3853	NaN	NaN	0.5766	0.892	0.0236	0.0203	0.0222	0.0209	0.021
0.0	0.0	0.0	-2153.4176	2626.6147	NaN	NaN	1.3	0.8926	0.0235	0.0202	0.022	0.0208	0.0209
0.0	0.0	0.0	-585.4176	2704.6147	NaN	NaN	1.2762	0.8929	0.0234	0.0201	0.022	0.0208	0.0208
0.0	0.0	0.0	-2030.4176	1784.6147	NaN	NaN	-0.3	0.8923	0.0236	0.0202	0.0221	0.0209	0.0209
0.0	0.0	0.0	-509.4176	-182.3853	NaN	NaN	0.2636	0.892	0.0237	0.0204	0.0222	0.0209	0.0209
0.0	0.0	0.0	-2440.4176	83.6147	NaN	NaN	-0.0355	0.8917	0.0237	0.0205	0.0223	0.0209	0.0209
0.0	0.0	0.0	-3777.4176	606.6147	NaN	NaN	-0.1913	0.8915	0.0238	0.0206	0.0223	0.0208	0.021
0.0	0.0	0.0	-1755.4176	-547.3853	NaN	NaN	0.2377	0.8918	0.0237	0.0205	0.0223	0.0207	0.0209
0.0	0.0	0.0	-2083.4176	616.6147	NaN	NaN	-0.3	0.892	0.0237	0.0205	0.0222	0.0207	0.0209
0.0	0.0	0.0	-2143.4176	1883.6147	NaN	NaN	-0.3	0.8927	0.0235	0.0203	0.0221	0.0206	0.0207
0.0	0.0	0.0	-3013.4176	3293.6147	NaN	NaN	1.3	0.8931	0.0234	0.0202	0.022	0.0206	0.0207
0.0	0.0	0.0	-2446.4176	112.6147	NaN	NaN	-0.0483	0.8929	0.0235	0.0203	0.022	0.0206	0.0207
0.0	0.0	0.0	-1990.4176	6105.6147	NaN	NaN	1.3	0.8938	0.0232	0.0201	0.0218	0.0206	0.0205
0.0	0.0	0.0	-2630.4176	4011.6147	NaN	NaN	1.3	0.8929	0.0235	0.0202	0.022	0.0207	0.0207
0.0	0.0	0.0	-2568.4176	769.6147	NaN	NaN	-0.3	0.8923	0.0237	0.0205	0.0221	0.0207	0.0209
0.0	0.0	0.0	-2561.4176	255.6147	NaN	NaN	-0.1109	0.8921	0.0238	0.0205	0.0221	0.0207	0.0209
0.0	0.0	0.0	-2458.4176	867.6147	NaN	NaN	-0.3	0.8922	0.0238	0.0204	0.022	0.0206	0.0209
0.0	0.0	0.0	-2256.4176	3024.6147	NaN	NaN	1.3	0.8927	0.0236	0.0203	0.022	0.0206	0.0208
0.0	0.0	0.0	-348.4176	2053.6147	NaN	NaN	1.2043	0.893	0.0235	0.0202	0.0219	0.0207	0.0207
0.0	0.0	0.0	-2194.4176	7.6147	NaN	NaN	-0.0035	0.8925	0.0236	0.0203	0.022	0.0208	0.0208
0.0	0.0	0.0	-1951.4176	1952.6147	NaN	NaN	1.3	0.8929	0.0235	0.0202	0.0219	0.0207	0.0207
0.0	0.0	0.0	-1419.4176	43.6147	NaN	NaN	-0.0317	0.8924	0.0236	0.0203	0.0221	0.0207	0.0209
0.0	0.0	0.0	-2468.4176	-532.3853	NaN	NaN	0.1774	0.8921	0.0237	0.0204	0.0222	0.0207	0.0209
0.0	0.0	0.0	-3492.4176	1684.6147	NaN	NaN	-0.3	0.8921	0.0237	0.0204	0.0222	0.0207	0.0209
0.0	0.0	0.0	-4035.4176	-1051.3853	NaN	NaN	0.2067	0.8918	0.0238	0.0205	0.0222	0.0207	0.021
0.0	0.0	0.0	-2973.4176	2762.6147	NaN	NaN	-0.3	0.8924	0.0236	0.0203	0.0221	0.0207	0.0209
0.0	0.0	0.0	-3231.4176	1061.6147	NaN	NaN	-0.3	0.8922	0.0236	0.0203	0.0222	0.0208	0.0209
0.0	0.0	0.0	-3034.4176	970.6147	NaN	NaN	-0.3	0.8923	0.0235	0.0203	0.0222	0.0208	0.0209
0.0	0.0	0.0	-2617.4176	2806.6147	NaN	NaN	1.3	0.8922	0.0235	0.0202	0.0222	0.0209	0.0209
0.0	0.0	0.0	-2181.4176	1498.6147	NaN	NaN	-0.3	0.8919	0.0236	0.0203	0.0223	0.0209	0.021
0.0	0.0	0.0	-1807.4176	-1109.3853	NaN	NaN	0.3803	0.8911	0.0238	0.0206	0.0224	0.0209	0.0212
0.0	0.0	0.0	-2784.4176	62.6147	NaN	NaN	-0.023	0.8911	0.0238	0.0206	0.0224	0.0209	0.0212
0.0	0.0	0.0	166.5824	-598.3853	NaN	NaN	1.3	0.8911	0.0238	0.0205	0.0224	0.021	0.0212
0.0	0.0	0.0	-1088.4176	1796.6147	NaN	NaN	1.3	0.8913	0.0237	0.0204	0.0224	0.021	0.0212
0.0	0.0	0.0	548.5824	838.6147	NaN	NaN	0.6045	0.8912	0.0237	0.0204	0.0224	0.0211	0.0212
0.0	0.0	0.0	-1798.4176	1031.6147	NaN	NaN	-0.3	0.8909	0.0238	0.0204	0.0224	0.0212	0.0212
0.0	0.0	0.0	-625.4176	2462.6147	NaN	NaN	1.3	0.8906	0.0238	0.0204	0.0225	0.0214	0.0213
0.0	0.0	0.0	-1860.4176	2906.6147	NaN	NaN	1.3	0.8904	0.0239	0.0204	0.0225	0.0214	0.0214
0.0	0.0	0.0	-3440.4176	1976.6147	NaN	NaN	-0.3	0.8899	0.024	0.0205	0.0226	0.0215	0.0215
0.0	0.0	0.0	-2870.4176	4730.6147	NaN	NaN	1.3	0.8901	0.0239	0.0204	0.0226	0.0215	0.0215
0.0	0.0	0.0	-1119.4176	3083.6147	NaN	NaN	1.3	0.8899	0.024	0.0205	0.0226	0.0215	0.0215
0.0	0.0	0.0	-1781.4176	-357.3853	NaN	NaN	0.1671	0.8895	0.0241	0.0206	0.0227	0.0215	0.0216
0.0	0.0	0.0	-1216.4176	928.6147	NaN	NaN	-0.3	0.8895	0.0241	0.0207	0.0226	0.0215	0.0217
0.0	0.0	0.0	-1815.4176	847.6147	NaN	NaN	-0.3	0.8898	0.024	0.0206	0.0226	0.0214	0.0216
0.0	0.0	0.0	-1353.4176	1967.6147	NaN	NaN	1.3	0.8901	0.0238	0.0205	0.0225	0.0215	0.0216
0.0	0.0	0.0	-944.4176	3678.6147	NaN	NaN	1.3	0.8905	0.0237	0.0204	0.0225	0.0215	0.0214
0.0	0.0	0.0	-617.4176	779.6147	NaN	NaN	1.3	0.8903	0.0238	0.0204	0.0225	0.0215	0.0215
0.0	0.0	0.0	-365.4176	-213.3853	NaN	NaN	0.3687	0.8901	0.0238	0.0205	0.0225	0.0216	0.0215
0.0	0.0	0.0	-2280.4176	3314.6147	NaN	NaN	1.3	0.8902	0.0238	0.0204	0.0225	0.0216	0.0215
0.0	0.0	0.0	-2184.4176	1221.6147	NaN	NaN	-0.3	0.8897	0.0239	0.0205	0.0226	0.0217	0.0216
0.0	0.0	0.0	-2966.4176	1831.6147	NaN	NaN	-0.3	0.8897	0.0239	0.0205	0.0226	0.0218	0.0216
0.0	0.0	0.0	-2087.4176	2663.6147	NaN	NaN	1.3	0.8895	0.024	0.0204	0.0226	0.0219	0.0216
0.0	0.0	0.0	-820.4176	176.6147	NaN	NaN	-0.2743	0.8894	0.024	0.0204	0.0227	0.022	0.0216
0.0	0.0	0.0	-1809.4176	2549.6147	NaN	NaN	1.3	0.8892	0.024	0.0204	0.0227	0.0221	0.0216
0.0	0.0	0.0	-1806.4176	77.6147	NaN	NaN	-0.0449	0.8887	0.0241	0.0205	0.0228	0.0221	0.0217
0.0	0.0	0.0	-758.4176	524.6147	NaN	NaN	-0.3	0.8889	0.024	0.0205	0.0228	0.0221	0.0217
0.0	0.0	0.0	-1256.4176	660.6147	NaN	NaN	-0.3	0.889	0.024	0.0205	0.0228	0.0221	0.0216
0.0	0.0	0.0	-2208.4176	1837.6147	NaN	NaN	-0.3	0.8894	0.0239	0.0204	0.0227	0.022	0.0216
0.0	0.0	0.0	-1518.4176	2027.6147	NaN	NaN	1.3	0.8894	0.0239	0.0203	0.0227	0.0221	0.0215
0.0	0.0	0.0	-2172.4176	1280.6147	NaN	NaN	-0.3	0.8893	0.024	0.0203	0.0227	0.0222	0.0215
0.0	0.0	0.0	183.5824	5153.6147	NaN	NaN	0.9656	0.8897	0.024	0.0202	0.0226	0.0223	0.0213
0.0	0.0	0.0	-2194.4176	1829.6147	NaN	NaN	-0.3	0.8893	0.024	0.0202	0.0227	0.0223	0.0214
0.0	0.0	0.0	-2138.4176	202.6147	NaN	NaN	-0.1047	0.8887	0.0241	0.0204	0.0229	0.0224	0.0215
0.0	0.0	0.0	-2418.4176	386.6147	NaN	NaN	-0.1903	0.8886	0.0241	0.0204	0.023	0.0224	0.0215
0.0	0.0	0.0	-1430.4176	3081.6147	NaN	NaN	1.3	0.889	0.0241	0.0203	0.0229	0.0224	0.0214
0.0	0.0	0.0	-3137.4176	-408.3853	NaN	NaN	0.1152	0.8879	0.0242	0.0206	0.0231	0.0225	0.0216
0.0	0.0	0.0	-871.4176	185.6147	NaN	NaN	-0.2707	0.8879	0.0242	0.0206	0.023	0.0227	0.0216
0.0	0.0	0.0	-2324.4176	220.6147	NaN	NaN	-0.1049	0.8878	0.0243	0.0205	0.023	0.0229	0.0216
0.0	0.0	0.0	-702.4176	6446.6147	NaN	NaN	1.1223	0.8887	0.0244	0.0201	0.0228	0.0228	0.0212
0.0	0.0	0.0	-1798.4176	3623.6147	NaN	NaN	1.3	0.8884	0.0245	0.02	0.0229	0.0229	0.0213
0.0	0.0	0.0	-1688.4176	-125.3853	NaN	NaN	0.0691	0.8881	0.0245	0.0201	0.0229	0.023	0.0214
0.0	0.0	0.0	-940.4176	340.6147	NaN	NaN	-0.3	0.8873	0.0245	0.0204	0.023	0.0231	0.0216
0.0	0.0	0.0	-4290.4176	1749.6147	NaN	NaN	-0.3	0.8878	0.0244	0.0203	0.0229	0.023	0.0216
0.0	0.0	0.0	-2184.4176	3675.6147	NaN	NaN	1.3	0.8887	0.0242	0.0201	0.0228	0.0229	0.0213
0.0	0.0	0.0	-908.4176	1429.6147	NaN	NaN	1.3	0.889	0.0242	0.02	0.0227	0.0228	0.0213
0.0	0.0	0.0	-1053.4176	-2598.3853	NaN	NaN	0.7115	0.889	0.0242	0.0201	0.0226	0.0228	0.0212
0.0	0.0	0.0	-1148.4176	1693.6147	NaN	NaN	1.3	0.8898	0.0241	0.0199	0.0225	0.0227	0.0211
0.0	0.0	0.0	-1330.4176	2201.6147	NaN	NaN	1.3	0.8896	0.0242	0.0199	0.0225	0.0227	0.0211
0.0	0.0	0.0	-2260.4176	-1405.3853	NaN	NaN	0.3834	0.8897	0.0241	0.02	0.0224	0.0226	0.0212
0.0	0.0	0.0	-2221.4176	1362.6147	NaN	NaN	-0.3	0.8898	0.0242	0.0199	0.0224	0.0225	0.0212
0.0	0.0	0.0	-3228.4176	1472.6147	NaN	NaN	-0.3	0.8908	0.024	0.0197	0.0222	0.0223	0.021
0.0	0.0	0.0	-142.4176	3340.6147	NaN	NaN	1.0445	0.8899	0.0243	0.0198	0.0223	0.0226	0.0211
0.0	0.0	0.0	-2021.4176	1494.6147	NaN	NaN	-0.3	0.889	0.0245	0.0199	0.0225	0.0228	0.0214
0.0	0.0	0.0	-959.4176	4597.6147	NaN	NaN	1.2637	0.8889	0.0245	0.0199	0.0225	0.0228	0.0215
0.0	0.0	0.0	-769.4176	1090.6147	NaN	NaN	1.3	0.8892	0.0244	0.0198	0.0224	0.0227	0.0215
0.0	0.0	0.0	-1415.4176	3442.6147	NaN	NaN	1.3	0.8898	0.0242	0.0196	0.0224	0.0226	0.0214
0.0	0.0	0.0	-2481.4176	192.6147	NaN	NaN	-0.0842	0.8909	0.024	0.0194	0.0223	0.0224	0.021
0.0	0.0	0.0	-2929.4176	2203.6147	NaN	NaN	-0.3	0.8907	0.024	0.0195	0.0224	0.0225	0.021
0.0	0.0	0.0	-3766.4176	2815.6147	NaN	NaN	-0.3	0.8911	0.0239	0.0195	0.0223	0.0224	0.0208
0.0	0.0	0.0	-2857.4176	779.6147	NaN	NaN	-0.3	0.8915	0.0238	0.0196	0.0222	0.0222	0.0207
0.0	0.0	0.0	-2274.4176	2153.6147	NaN	NaN	-0.3	0.8917	0.0237	0.0197	0.0221	0.0222	0.0206
0.0	0.0	0.0	-1920.4176	-809.3853	NaN	NaN	0.2965	0.8916	0.0237	0.0197	0.0221	0.0223	0.0205
0.0	0.0	0.0	-3945.4176	2034.6147	NaN	NaN	-0.3	0.8916	0.0237	0.0198	0.0221	0.0224	0.0204
0.0	0.0	0.0	-1620.4176	3551.6147	NaN	NaN	1.3	0.8902	0.0241	0.02	0.0223	0.0228	0.0207
0.0	0.0	0.0	-3010.4176	560.6147	NaN	NaN	-0.2288	0.8908	0.0241	0.0199	0.0221	0.0227	0.0204
0.0	0.0	0.0	-3548.4176	956.6147	NaN	NaN	-0.3	0.8783	0.0269	0.0218	0.0243	0.0255	0.0231
0.0	0.0	0.0	-1346.4176	-435.3853	NaN	NaN	0.2444	0.8956	0.0225	0.0188	0.0219	0.0226	0.0185
