# Supplementary material for: DeepFRET, a software for rapid and automated single-molecule FRET data classification using deep learning
Source: eLife. 2020 Nov 3;9:e60404. doi: 10.7554/eLife.60404 (PMC7609065; doi:10.7554/eLife.60404)
Supplement: Figure 4—source data 1. [file elife-60404-fig4-data1.zip › Figure 4-source data 1/Fig_S4a/Traces/traces_all_n294/Traces_Fig2d_4mMAc_mov2_combined_tif_pair51.txt]

Exported by DeepFRET
Date: 2020-08-26, 18:13
Video filename: None
FRET pair #51
Bleaches at 18
D-Dexc-bg	A-Dexc-bg	A-Aexc-bg	D-Dexc-rw	A-Dexc-rw	A-Aexc-rw	S	E	p_bleached	p_aggregated	p_noisy	p_scrambled	p_static	p_dynamic
0.0	0.0	0.0	28779.4929	7543.1806	NaN	NaN	0.2077	0.4358	0.0308	0.1284	0.294	0.0728	0.0382
0.0	0.0	0.0	34755.4929	10093.1806	NaN	NaN	0.225	0.4843	0.0339	0.0956	0.2841	0.0746	0.0275
0.0	0.0	0.0	29950.4929	7780.1806	NaN	NaN	0.2062	0.6186	0.0299	0.0711	0.1982	0.0594	0.0228
0.0	0.0	0.0	25373.4929	5751.1806	NaN	NaN	0.1848	0.6007	0.0293	0.0789	0.2112	0.0554	0.0246
0.0	0.0	0.0	28765.4929	10927.1806	NaN	NaN	0.2753	0.5035	0.0294	0.0938	0.2826	0.0639	0.0268
0.0	0.0	0.0	27099.4929	7918.1806	NaN	NaN	0.2261	0.4501	0.0286	0.1005	0.3241	0.0688	0.028
0.0	0.0	0.0	27260.4929	7352.1806	NaN	NaN	0.2124	0.4215	0.0271	0.1041	0.3485	0.0707	0.0281
0.0	0.0	0.0	33061.4929	2837.1806	NaN	NaN	0.079	0.38	0.0263	0.1066	0.3809	0.078	0.0282
0.0	0.0	0.0	32968.4929	6864.1806	NaN	NaN	0.1723	0.374	0.0261	0.103	0.3891	0.0799	0.0279
0.0	0.0	0.0	28490.4929	7450.1806	NaN	NaN	0.2073	0.3968	0.0263	0.1021	0.3655	0.0818	0.0276
0.0	0.0	0.0	30760.4929	4159.1806	NaN	NaN	0.1191	0.3937	0.0267	0.102	0.3648	0.0847	0.0281
0.0	0.0	0.0	24850.4929	10925.1806	NaN	NaN	0.3054	0.3883	0.0277	0.1054	0.359	0.0916	0.028
0.0	0.0	0.0	27139.4929	6353.1806	NaN	NaN	0.1897	0.3703	0.0285	0.1106	0.3631	0.0983	0.0293
0.0	0.0	0.0	22899.4929	4632.1806	NaN	NaN	0.1682	0.3635	0.0289	0.1154	0.3584	0.1036	0.0302
0.0	0.0	0.0	24526.4929	8806.1806	NaN	NaN	0.2642	0.3652	0.0299	0.1156	0.3513	0.1082	0.0299
0.0	0.0	0.0	24483.4929	5192.1806	NaN	NaN	0.175	0.3826	0.0304	0.109	0.3397	0.1085	0.0298
0.0	0.0	0.0	29365.4929	7812.1806	NaN	NaN	0.2101	0.4215	0.0307	0.0998	0.3116	0.1074	0.029
0.0	0.0	0.0	28020.4929	6317.1806	NaN	NaN	0.184	0.4468	0.0306	0.0961	0.2896	0.1075	0.0294
0.0	0.0	0.0	30083.4929	7220.1806	NaN	NaN	0.1936	0.5208	0.0304	0.0876	0.233	0.1008	0.0274
0.0	0.0	0.0	26934.4929	2941.1806	NaN	NaN	0.0984	0.5762	0.0306	0.0786	0.1955	0.0927	0.0264
0.0	0.0	0.0	30404.4929	6694.1806	NaN	NaN	0.1804	0.6489	0.0293	0.0659	0.1526	0.0796	0.0238
0.0	0.0	0.0	27224.4929	7902.1806	NaN	NaN	0.225	0.694	0.0283	0.0577	0.1281	0.0698	0.0222
0.0	0.0	0.0	28188.4929	4421.1806	NaN	NaN	0.1356	0.7185	0.0269	0.0524	0.1166	0.0645	0.0211
0.0	0.0	0.0	25733.4929	6215.1806	NaN	NaN	0.1945	0.7025	0.0273	0.0539	0.1265	0.0677	0.0221
0.0	0.0	0.0	31748.4929	8405.1806	NaN	NaN	0.2093	0.6958	0.0276	0.0524	0.1317	0.0707	0.0218
0.0	0.0	0.0	25270.4929	6594.1806	NaN	NaN	0.2069	0.7023	0.0285	0.0501	0.1287	0.0688	0.0216
0.0	0.0	0.0	27930.4929	6517.1806	NaN	NaN	0.1892	0.7529	0.0276	0.0415	0.1005	0.0586	0.0188
0.0	0.0	0.0	27660.4929	5386.1806	NaN	NaN	0.163	0.7634	0.0267	0.0401	0.0942	0.0563	0.0193
0.0	0.0	0.0	30822.4929	6990.1806	NaN	NaN	0.1849	0.7464	0.0283	0.0424	0.1038	0.0586	0.0205
0.0	0.0	0.0	27487.4929	6600.1806	NaN	NaN	0.1936	0.7647	0.0285	0.0388	0.0921	0.0566	0.0194
0.0	0.0	0.0	32834.4929	3978.1806	NaN	NaN	0.1081	0.7778	0.0299	0.0391	0.0804	0.0529	0.0199
0.0	0.0	0.0	29187.4929	5470.1806	NaN	NaN	0.1578	0.8153	0.0294	0.0335	0.0585	0.0455	0.0179
0.0	0.0	0.0	6548.4929	267.1806	NaN	NaN	0.0392	0.8557	0.0267	0.0274	0.0387	0.0357	0.0159
0.0	0.0	0.0	1509.4929	4798.1806	NaN	NaN	0.7607	0.8635	0.0267	0.027	0.0329	0.0328	0.0171
0.0	0.0	0.0	128.4929	-847.8194	NaN	NaN	1.1786	0.8682	0.0257	0.027	0.0299	0.0314	0.0177
0.0	0.0	0.0	1390.4929	2094.1806	NaN	NaN	0.601	0.876	0.0244	0.0258	0.0277	0.029	0.0171
0.0	0.0	0.0	3113.4929	2305.1806	NaN	NaN	0.4254	0.8812	0.0235	0.0249	0.0263	0.0275	0.0166
0.0	0.0	0.0	3224.4929	2844.1806	NaN	NaN	0.4687	0.8859	0.0226	0.0238	0.0254	0.0265	0.0159
0.0	0.0	0.0	1899.4929	784.1806	NaN	NaN	0.2922	0.8885	0.0224	0.023	0.0245	0.0258	0.0158
0.0	0.0	0.0	2396.4929	2388.1806	NaN	NaN	0.4991	0.8894	0.0224	0.0228	0.0242	0.0255	0.0156
0.0	0.0	0.0	1313.4929	1094.1806	NaN	NaN	0.4545	0.8884	0.0229	0.0231	0.0243	0.0257	0.0157
0.0	0.0	0.0	1101.4929	2144.1806	NaN	NaN	0.6606	0.8868	0.0234	0.0235	0.0248	0.026	0.0156
0.0	0.0	0.0	1510.4929	3093.1806	NaN	NaN	0.6719	0.8843	0.0239	0.0241	0.0258	0.0266	0.0153
0.0	0.0	0.0	3309.4929	2264.1806	NaN	NaN	0.4062	0.8831	0.0235	0.0246	0.0272	0.027	0.0146
0.0	0.0	0.0	1262.4929	1700.1806	NaN	NaN	0.5739	0.8815	0.0224	0.0252	0.0297	0.0269	0.0143
0.0	0.0	0.0	16719.4929	6087.1806	NaN	NaN	0.2669	0.8361	0.02	0.0429	0.0528	0.0306	0.0175
0.0	0.0	0.0	36019.4929	7483.1806	NaN	NaN	0.172	0.4292	0.0282	0.1397	0.2502	0.122	0.0307
0.0	0.0	0.0	35769.4929	2016.1806	NaN	NaN	0.0534	0.2814	0.0255	0.1443	0.3619	0.1564	0.0305
0.0	0.0	0.0	36765.4929	6981.1806	NaN	NaN	0.1596	0.2058	0.0224	0.1672	0.4103	0.1625	0.0319
0.0	0.0	0.0	40997.4929	9371.1806	NaN	NaN	0.1861	0.1669	0.0215	0.1702	0.4443	0.1668	0.0302
0.0	0.0	0.0	39907.4929	4518.1806	NaN	NaN	0.1017	0.16	0.0209	0.1684	0.4619	0.1605	0.0283
0.0	0.0	0.0	34798.4929	4932.1806	NaN	NaN	0.1241	0.1565	0.0216	0.166	0.4784	0.1501	0.0274
0.0	0.0	0.0	41766.4929	7027.1806	NaN	NaN	0.144	0.1611	0.0231	0.1607	0.4883	0.1398	0.027
0.0	0.0	0.0	46080.4929	8577.1806	NaN	NaN	0.1569	0.1776	0.0246	0.1554	0.4834	0.132	0.0269
0.0	0.0	0.0	38453.4929	9245.1806	NaN	NaN	0.1938	0.2163	0.026	0.1466	0.4569	0.1263	0.0278
0.0	0.0	0.0	42516.4929	4844.1806	NaN	NaN	0.1023	0.2553	0.027	0.1386	0.4299	0.1199	0.0293
0.0	0.0	0.0	33566.4929	3755.1806	NaN	NaN	0.1006	0.2732	0.0271	0.1277	0.4283	0.1139	0.0299
0.0	0.0	0.0	42717.4929	5346.1806	NaN	NaN	0.1112	0.2542	0.0277	0.124	0.4511	0.1134	0.0295
0.0	0.0	0.0	41686.4929	6911.1806	NaN	NaN	0.1422	0.2294	0.0273	0.1113	0.4974	0.1061	0.0285
0.0	0.0	0.0	42930.4929	5602.1806	NaN	NaN	0.1154	0.2131	0.0275	0.1017	0.5289	0.1016	0.0272
0.0	0.0	0.0	37389.4929	6357.1806	NaN	NaN	0.1453	0.1982	0.0275	0.0887	0.5649	0.0946	0.0262
0.0	0.0	0.0	41330.4929	7041.1806	NaN	NaN	0.1456	0.2022	0.0285	0.0854	0.5619	0.0963	0.0257
0.0	0.0	0.0	46040.4929	6436.1806	NaN	NaN	0.1226	0.2027	0.0291	0.0829	0.5627	0.0972	0.0255
0.0	0.0	0.0	33324.4929	5344.1806	NaN	NaN	0.1382	0.2086	0.0301	0.0813	0.5553	0.0994	0.0253
0.0	0.0	0.0	36882.4929	5948.1806	NaN	NaN	0.1389	0.2132	0.0309	0.0811	0.5472	0.1029	0.0247
0.0	0.0	0.0	41622.4929	4204.1806	NaN	NaN	0.0917	0.2065	0.0315	0.0799	0.5526	0.1057	0.0238
0.0	0.0	0.0	31823.4929	6693.1806	NaN	NaN	0.1738	0.2168	0.0324	0.0828	0.5354	0.1093	0.0233
0.0	0.0	0.0	38856.4929	5198.1806	NaN	NaN	0.118	0.2152	0.0324	0.0819	0.5383	0.1087	0.0234
0.0	0.0	0.0	38649.4929	6133.1806	NaN	NaN	0.137	0.2175	0.0324	0.0812	0.5375	0.1074	0.024
0.0	0.0	0.0	43117.4929	6078.1806	NaN	NaN	0.1236	0.2351	0.0328	0.0823	0.5175	0.108	0.0243
0.0	0.0	0.0	47692.4929	8559.1806	NaN	NaN	0.1522	0.2403	0.0327	0.0822	0.5128	0.1075	0.0246
0.0	0.0	0.0	41457.4929	7169.1806	NaN	NaN	0.1474	0.2503	0.0325	0.0846	0.4995	0.1083	0.0248
0.0	0.0	0.0	46257.4929	6632.1806	NaN	NaN	0.1254	0.2621	0.0319	0.0867	0.4859	0.1082	0.0252
0.0	0.0	0.0	38188.4929	7282.1806	NaN	NaN	0.1602	0.27	0.0316	0.0893	0.4756	0.108	0.0255
0.0	0.0	0.0	41581.4929	6793.1806	NaN	NaN	0.1404	0.2756	0.0313	0.091	0.4673	0.1091	0.0257
0.0	0.0	0.0	33735.4929	8408.1806	NaN	NaN	0.1995	0.2739	0.0303	0.0938	0.4651	0.1109	0.0261
0.0	0.0	0.0	40187.4929	7222.1806	NaN	NaN	0.1523	0.2612	0.0299	0.1004	0.4665	0.1159	0.0261
0.0	0.0	0.0	31771.4929	8264.1806	NaN	NaN	0.2064	0.2543	0.0295	0.1022	0.4724	0.1156	0.026
0.0	0.0	0.0	34842.4929	6151.1806	NaN	NaN	0.1501	0.2579	0.0299	0.1049	0.4636	0.1182	0.0255
0.0	0.0	0.0	38436.4929	9304.1806	NaN	NaN	0.1949	0.2578	0.0302	0.1027	0.4695	0.1147	0.0251
0.0	0.0	0.0	37820.4929	9285.1806	NaN	NaN	0.1971	0.269	0.0312	0.1037	0.4583	0.1131	0.0247
0.0	0.0	0.0	39509.4929	9320.1806	NaN	NaN	0.1909	0.275	0.0319	0.1018	0.4566	0.1101	0.0246
0.0	0.0	0.0	37812.4929	3946.1806	NaN	NaN	0.0945	0.2801	0.0327	0.1018	0.4525	0.1088	0.0241
0.0	0.0	0.0	44388.4929	7974.1806	NaN	NaN	0.1523	0.2751	0.0328	0.1025	0.4584	0.1076	0.0237
0.0	0.0	0.0	43119.4929	6886.1806	NaN	NaN	0.1377	0.2552	0.0325	0.1025	0.4805	0.1062	0.0231
0.0	0.0	0.0	37731.4929	7335.1806	NaN	NaN	0.1628	0.2421	0.0324	0.1041	0.4946	0.1043	0.0224
0.0	0.0	0.0	41061.4929	5713.1806	NaN	NaN	0.1221	0.2225	0.0321	0.103	0.5197	0.1012	0.0216
0.0	0.0	0.0	37005.4929	6551.1806	NaN	NaN	0.1504	0.2077	0.032	0.103	0.5381	0.0987	0.0205
0.0	0.0	0.0	40171.4929	6695.1806	NaN	NaN	0.1429	0.1942	0.0316	0.1018	0.5579	0.095	0.0194
0.0	0.0	0.0	41266.4929	9565.1806	NaN	NaN	0.1882	0.1756	0.0306	0.0987	0.5839	0.0926	0.0186
0.0	0.0	0.0	41156.4929	6245.1806	NaN	NaN	0.1318	0.1686	0.0299	0.0974	0.5957	0.0902	0.0182
0.0	0.0	0.0	41133.4929	5781.1806	NaN	NaN	0.1232	0.1605	0.0292	0.0957	0.6085	0.0882	0.018
0.0	0.0	0.0	37081.4929	6835.1806	NaN	NaN	0.1556	0.1546	0.0291	0.0967	0.6138	0.0879	0.0179
0.0	0.0	0.0	37907.4929	2689.1806	NaN	NaN	0.0662	0.1535	0.0289	0.0979	0.6138	0.0879	0.0179
0.0	0.0	0.0	39199.4929	5264.1806	NaN	NaN	0.1184	0.151	0.0289	0.1001	0.6123	0.0898	0.0178
0.0	0.0	0.0	37520.4929	7398.1806	NaN	NaN	0.1647	0.1492	0.0287	0.1003	0.614	0.09	0.0178
0.0	0.0	0.0	38973.4929	7693.1806	NaN	NaN	0.1649	0.148	0.0285	0.1011	0.6137	0.091	0.0177
0.0	0.0	0.0	38334.4929	6618.1806	NaN	NaN	0.1472	0.1459	0.0286	0.1012	0.6158	0.091	0.0176
0.0	0.0	0.0	37123.4929	6457.1806	NaN	NaN	0.1482	0.1462	0.0286	0.101	0.6159	0.0907	0.0176
0.0	0.0	0.0	37633.4929	6280.1806	NaN	NaN	0.143	0.1446	0.0284	0.1014	0.6167	0.0912	0.0176
0.0	0.0	0.0	39606.4929	5829.1806	NaN	NaN	0.1283	0.1424	0.0285	0.1019	0.618	0.0915	0.0176
0.0	0.0	0.0	37357.4929	7955.1806	NaN	NaN	0.1756	0.1412	0.0287	0.1026	0.6177	0.092	0.0178
0.0	0.0	0.0	39797.4929	3620.1806	NaN	NaN	0.0834	0.1456	0.0291	0.1045	0.6097	0.0931	0.0181
0.0	0.0	0.0	38860.4929	5639.1806	NaN	NaN	0.1267	0.1508	0.03	0.106	0.6008	0.0941	0.0183
0.0	0.0	0.0	36888.4929	3092.1806	NaN	NaN	0.0773	0.1626	0.0309	0.1052	0.5883	0.0941	0.0189
0.0	0.0	0.0	28653.4929	5822.1806	NaN	NaN	0.1689	0.1788	0.0315	0.1044	0.5714	0.0943	0.0195
0.0	0.0	0.0	35154.4929	4040.1806	NaN	NaN	0.1031	0.1835	0.0315	0.1022	0.5668	0.0959	0.0201
0.0	0.0	0.0	35256.4929	5291.1806	NaN	NaN	0.1305	0.1849	0.0311	0.1	0.5672	0.096	0.0207
0.0	0.0	0.0	40218.4929	5483.1806	NaN	NaN	0.12	0.1804	0.0304	0.0994	0.5715	0.0972	0.0211
0.0	0.0	0.0	40822.4929	7591.1806	NaN	NaN	0.1568	0.1731	0.0297	0.0972	0.5835	0.0952	0.0214
0.0	0.0	0.0	36205.4929	8371.1806	NaN	NaN	0.1878	0.1735	0.0297	0.0969	0.585	0.0935	0.0214
0.0	0.0	0.0	42786.4929	6116.1806	NaN	NaN	0.1251	0.1748	0.0297	0.0941	0.5901	0.0901	0.0213
0.0	0.0	0.0	35171.4929	6900.1806	NaN	NaN	0.164	0.1805	0.0303	0.0922	0.5879	0.0879	0.0212
0.0	0.0	0.0	39294.4929	3354.1806	NaN	NaN	0.0786	0.1938	0.0304	0.0883	0.582	0.0843	0.0212
0.0	0.0	0.0	43377.4929	5133.1806	NaN	NaN	0.1058	0.1943	0.0301	0.0839	0.5889	0.0815	0.0214
0.0	0.0	0.0	39865.4929	3275.1806	NaN	NaN	0.0759	0.1978	0.0302	0.0822	0.5887	0.0799	0.0213
0.0	0.0	0.0	45065.4929	6822.1806	NaN	NaN	0.1315	0.1898	0.0298	0.0804	0.6012	0.0779	0.021
0.0	0.0	0.0	39049.4929	8086.1806	NaN	NaN	0.1716	0.1828	0.0304	0.0796	0.61	0.0767	0.0205
0.0	0.0	0.0	36415.4929	6710.1806	NaN	NaN	0.1556	0.1892	0.0309	0.0785	0.6052	0.0759	0.0203
0.0	0.0	0.0	40108.4929	6787.1806	NaN	NaN	0.1447	0.1928	0.0311	0.0772	0.6032	0.0754	0.0204
0.0	0.0	0.0	37755.4929	7640.1806	NaN	NaN	0.1683	0.1994	0.0314	0.0776	0.5953	0.076	0.0203
0.0	0.0	0.0	37071.4929	4094.1806	NaN	NaN	0.0995	0.2101	0.0315	0.079	0.5817	0.0773	0.0205
0.0	0.0	0.0	39528.4929	6050.1806	NaN	NaN	0.1327	0.212	0.0316	0.0802	0.5771	0.0783	0.0208
0.0	0.0	0.0	37179.4929	8850.1806	NaN	NaN	0.1923	0.2203	0.032	0.0818	0.5656	0.0791	0.0213
0.0	0.0	0.0	39246.4929	3830.1806	NaN	NaN	0.0889	0.236	0.0326	0.0831	0.5456	0.0807	0.022
0.0	0.0	0.0	38386.4929	4934.1806	NaN	NaN	0.1139	0.251	0.033	0.0847	0.5254	0.083	0.0228
0.0	0.0	0.0	36349.4929	3539.1806	NaN	NaN	0.0887	0.2696	0.0333	0.0853	0.5035	0.0844	0.0239
0.0	0.0	0.0	38681.4929	4096.1806	NaN	NaN	0.0958	0.2872	0.0337	0.0859	0.4824	0.0863	0.0246
0.0	0.0	0.0	38309.4929	7741.1806	NaN	NaN	0.1681	0.2913	0.0342	0.0868	0.4746	0.0879	0.0252
0.0	0.0	0.0	41325.4929	7430.1806	NaN	NaN	0.1524	0.2928	0.0346	0.0873	0.4711	0.0885	0.0256
0.0	0.0	0.0	36529.4929	7648.1806	NaN	NaN	0.1731	0.2977	0.0354	0.0889	0.4626	0.0899	0.0256
0.0	0.0	0.0	39216.4929	7034.1806	NaN	NaN	0.1521	0.3059	0.0365	0.091	0.45	0.0914	0.0252
0.0	0.0	0.0	40538.4929	3660.1806	NaN	NaN	0.0828	0.3135	0.0375	0.0925	0.4388	0.0927	0.0249
0.0	0.0	0.0	36980.4929	3172.1806	NaN	NaN	0.079	0.3216	0.0389	0.0955	0.4249	0.0949	0.0242
0.0	0.0	0.0	39915.4929	6313.1806	NaN	NaN	0.1366	0.3129	0.0396	0.0974	0.4287	0.0975	0.0239
0.0	0.0	0.0	36402.4929	5857.1806	NaN	NaN	0.1386	0.31	0.0401	0.0993	0.4278	0.0993	0.0236
0.0	0.0	0.0	35247.4929	5163.1806	NaN	NaN	0.1278	0.3106	0.0402	0.1	0.4257	0.1003	0.0232
0.0	0.0	0.0	35350.4929	5748.1806	NaN	NaN	0.1399	0.3075	0.0403	0.1004	0.4274	0.1015	0.0229
0.0	0.0	0.0	38150.4929	4642.1806	NaN	NaN	0.1085	0.3157	0.0405	0.0999	0.4194	0.1022	0.0224
0.0	0.0	0.0	40375.4929	3124.1806	NaN	NaN	0.0718	0.3421	0.0401	0.0966	0.3969	0.102	0.0224
0.0	0.0	0.0	36417.4929	6848.1806	NaN	NaN	0.1583	0.3526	0.0396	0.0944	0.3882	0.1022	0.0229
0.0	0.0	0.0	40620.4929	9312.1806	NaN	NaN	0.1865	0.3585	0.0391	0.0934	0.3827	0.1029	0.0234
0.0	0.0	0.0	38291.4929	5207.1806	NaN	NaN	0.1197	0.3619	0.0388	0.0945	0.3775	0.1036	0.0238
0.0	0.0	0.0	43389.4929	917.1806	NaN	NaN	0.0207	0.3642	0.0387	0.0969	0.373	0.1036	0.0237
0.0	0.0	0.0	39171.4929	2398.1806	NaN	NaN	0.0577	0.3404	0.0382	0.1005	0.3935	0.1036	0.0238
0.0	0.0	0.0	36280.4929	8510.1806	NaN	NaN	0.19	0.3279	0.0386	0.1041	0.4052	0.1002	0.0239
0.0	0.0	0.0	32399.4929	4555.1806	NaN	NaN	0.1233	0.3036	0.038	0.1051	0.4315	0.097	0.0248
0.0	0.0	0.0	35046.4929	4931.1806	NaN	NaN	0.1233	0.2488	0.0366	0.1057	0.4866	0.0976	0.0247
0.0	0.0	0.0	40787.4929	5727.1806	NaN	NaN	0.1231	0.1819	0.038	0.101	0.5543	0.1022	0.0226
0.0	0.0	0.0	43262.4929	6865.1806	NaN	NaN	0.137	0.1544	0.0454	0.1037	0.5601	0.1129	0.0235
0.0	0.0	0.0	23769.4929	5409.1806	NaN	NaN	0.1854	0.3851	0.0412	0.1311	0.3394	0.0765	0.0267
0.0	0.0	0.0	885.4929	-246.8194	NaN	NaN	-0.3	0.9149	0.012	0.0209	0.0222	0.0176	0.0123
0.0	0.0	0.0	-1223.5071	500.1806	NaN	NaN	-0.3	0.8806	0.0263	0.0248	0.024	0.0239	0.0203
0.0	0.0	0.0	1118.4929	2487.1806	NaN	NaN	0.6898	0.8944	0.0224	0.0209	0.0212	0.02	0.0212
0.0	0.0	0.0	-862.5071	1331.1806	NaN	NaN	1.3	0.8836	0.0251	0.0223	0.0239	0.0228	0.0223
0.0	0.0	0.0	966.4929	-202.8194	NaN	NaN	-0.2656	0.8842	0.0245	0.0222	0.0241	0.023	0.0219
0.0	0.0	0.0	1453.4929	2067.1806	NaN	NaN	0.5872	0.8851	0.0237	0.0223	0.0241	0.0231	0.0217
0.0	0.0	0.0	607.4929	3026.1806	NaN	NaN	0.8328	0.8859	0.0232	0.022	0.0239	0.0233	0.0217
0.0	0.0	0.0	797.4929	1786.1806	NaN	NaN	0.6913	0.8857	0.0231	0.022	0.0239	0.0234	0.0219
0.0	0.0	0.0	2464.4929	1140.1806	NaN	NaN	0.3163	0.8865	0.0228	0.0218	0.0238	0.0234	0.0217
0.0	0.0	0.0	50.4929	3286.1806	NaN	NaN	0.9849	0.8872	0.0226	0.0216	0.0239	0.0233	0.0215
0.0	0.0	0.0	1798.4929	757.1806	NaN	NaN	0.2963	0.8882	0.0223	0.0215	0.0237	0.0231	0.0212
0.0	0.0	0.0	1604.4929	4221.1806	NaN	NaN	0.7246	0.8882	0.0223	0.0215	0.0237	0.0231	0.0211
0.0	0.0	0.0	1845.4929	20.1806	NaN	NaN	0.0108	0.8874	0.0227	0.0217	0.0237	0.0232	0.0212
0.0	0.0	0.0	2428.4929	-1364.8194	NaN	NaN	-0.3	0.8873	0.0229	0.0217	0.0238	0.0232	0.0211
0.0	0.0	0.0	1090.4929	-1906.8194	NaN	NaN	1.3	0.8871	0.023	0.0217	0.0239	0.0233	0.021
0.0	0.0	0.0	189.4929	225.1806	NaN	NaN	0.543	0.8873	0.0231	0.0216	0.0239	0.0233	0.0208
0.0	0.0	0.0	1714.4929	1100.1806	NaN	NaN	0.3909	0.8871	0.0233	0.0217	0.0238	0.0233	0.0207
0.0	0.0	0.0	945.4929	1175.1806	NaN	NaN	0.5542	0.8868	0.0237	0.0219	0.0238	0.0232	0.0206
0.0	0.0	0.0	2040.4929	2833.1806	NaN	NaN	0.5813	0.8876	0.0237	0.0219	0.0235	0.0229	0.0204
0.0	0.0	0.0	133.4929	2682.1806	NaN	NaN	0.9526	0.8888	0.0235	0.0217	0.0232	0.0227	0.0201
0.0	0.0	0.0	1634.4929	295.1806	NaN	NaN	0.153	0.89	0.0233	0.0215	0.023	0.0225	0.0197
0.0	0.0	0.0	-2701.5071	3340.1806	NaN	NaN	1.3	0.8911	0.0231	0.0213	0.0228	0.0223	0.0194
0.0	0.0	0.0	205.4929	661.1806	NaN	NaN	0.7629	0.8923	0.0229	0.0211	0.0225	0.0221	0.0191
0.0	0.0	0.0	194.4929	-665.8194	NaN	NaN	1.3	0.8927	0.023	0.021	0.0224	0.0219	0.019
0.0	0.0	0.0	-1743.5071	-486.8194	NaN	NaN	0.2183	0.893	0.023	0.021	0.0223	0.0218	0.0189
0.0	0.0	0.0	-1345.5071	-957.8194	NaN	NaN	0.4158	0.8936	0.0229	0.0209	0.0223	0.0214	0.0189
0.0	0.0	0.0	783.4929	529.1806	NaN	NaN	0.4031	0.8942	0.0227	0.0209	0.0222	0.021	0.019
0.0	0.0	0.0	357.4929	1828.1806	NaN	NaN	0.8364	0.8939	0.0227	0.021	0.0223	0.0208	0.0193
0.0	0.0	0.0	582.4929	1414.1806	NaN	NaN	0.7083	0.8936	0.0227	0.0211	0.0224	0.0208	0.0195
0.0	0.0	0.0	-329.5071	669.1806	NaN	NaN	1.3	0.8931	0.0227	0.0212	0.0225	0.0209	0.0196
0.0	0.0	0.0	482.4929	2756.1806	NaN	NaN	0.851	0.8928	0.0227	0.0213	0.0226	0.021	0.0197
0.0	0.0	0.0	324.4929	6847.1806	NaN	NaN	0.9548	0.8919	0.0229	0.0214	0.0228	0.0211	0.0199
0.0	0.0	0.0	2410.4929	-269.8194	NaN	NaN	-0.126	0.8923	0.0229	0.0213	0.0227	0.021	0.0198
0.0	0.0	0.0	221.4929	1000.1806	NaN	NaN	0.8187	0.8924	0.0228	0.0212	0.0227	0.021	0.0199
0.0	0.0	0.0	31.4929	944.1806	NaN	NaN	0.9677	0.8922	0.0227	0.0213	0.0228	0.021	0.02
0.0	0.0	0.0	2205.4929	4470.1806	NaN	NaN	0.6696	0.8915	0.0227	0.0214	0.023	0.0211	0.0202
0.0	0.0	0.0	1836.4929	2628.1806	NaN	NaN	0.5887	0.8916	0.0226	0.0214	0.023	0.0211	0.0203
0.0	0.0	0.0	3516.4929	1914.1806	NaN	NaN	0.3525	0.8911	0.0226	0.0215	0.0232	0.0211	0.0204
0.0	0.0	0.0	1631.4929	-1824.8194	NaN	NaN	1.3	0.8921	0.0226	0.0212	0.0231	0.0208	0.0203
0.0	0.0	0.0	1827.4929	1609.1806	NaN	NaN	0.4682	0.891	0.0228	0.0214	0.0234	0.0209	0.0204
0.0	0.0	0.0	747.4929	453.1806	NaN	NaN	0.3774	0.8911	0.023	0.0214	0.0233	0.0209	0.0203
0.0	0.0	0.0	1920.4929	-723.8194	NaN	NaN	-0.3	0.8908	0.0231	0.0215	0.0233	0.021	0.0203
0.0	0.0	0.0	-619.5071	4527.1806	NaN	NaN	1.1585	0.8903	0.0234	0.0216	0.0234	0.0211	0.0202
0.0	0.0	0.0	471.4929	2718.1806	NaN	NaN	0.8522	0.89	0.0238	0.0217	0.0233	0.0211	0.0201
0.0	0.0	0.0	1804.4929	-904.8194	NaN	NaN	-0.3	0.8898	0.024	0.0217	0.0232	0.0212	0.0201
0.0	0.0	0.0	390.4929	1418.1806	NaN	NaN	0.7841	0.8897	0.0242	0.0216	0.0232	0.0213	0.02
0.0	0.0	0.0	2880.4929	3116.1806	NaN	NaN	0.5197	0.8879	0.0248	0.0218	0.0234	0.0217	0.0204
0.0	0.0	0.0	-485.5071	1426.1806	NaN	NaN	1.3	0.8889	0.0247	0.0215	0.0231	0.0215	0.0203
0.0	0.0	0.0	2241.4929	4550.1806	NaN	NaN	0.67	0.8875	0.0251	0.0218	0.0234	0.0217	0.0206
0.0	0.0	0.0	-1029.5071	3474.1806	NaN	NaN	1.3	0.8891	0.0247	0.0216	0.0229	0.0215	0.0203
0.0	0.0	0.0	1096.4929	598.1806	NaN	NaN	0.353	0.8894	0.0246	0.0215	0.0228	0.0214	0.0202
0.0	0.0	0.0	-300.5071	1810.1806	NaN	NaN	1.1991	0.8899	0.0245	0.0214	0.0227	0.0214	0.0202
0.0	0.0	0.0	-902.5071	4104.1806	NaN	NaN	1.2819	0.8897	0.0245	0.0214	0.0227	0.0214	0.0204
0.0	0.0	0.0	-52.5071	735.1806	NaN	NaN	1.0769	0.8901	0.0244	0.0213	0.0226	0.0212	0.0203
0.0	0.0	0.0	-1885.5071	2168.1806	NaN	NaN	1.3	0.8902	0.0243	0.0213	0.0226	0.0212	0.0204
0.0	0.0	0.0	174.4929	296.1806	NaN	NaN	0.6293	0.8901	0.0242	0.0213	0.0226	0.0212	0.0205
0.0	0.0	0.0	-1473.5071	1022.1806	NaN	NaN	-0.3	0.8906	0.024	0.0213	0.0225	0.0211	0.0205
0.0	0.0	0.0	-1673.5071	4586.1806	NaN	NaN	1.3	0.8903	0.0241	0.0214	0.0224	0.0211	0.0208
0.0	0.0	0.0	-345.5071	-133.8194	NaN	NaN	0.2792	0.8918	0.0236	0.0213	0.0219	0.0207	0.0207
0.0	0.0	0.0	737.4929	1440.1806	NaN	NaN	0.6613	0.892	0.0236	0.0213	0.0216	0.0206	0.0208
0.0	0.0	0.0	-1219.5071	1407.1806	NaN	NaN	1.3	0.8932	0.0235	0.0209	0.0213	0.0204	0.0206
0.0	0.0	0.0	175.4929	932.1806	NaN	NaN	0.8416	0.8937	0.0234	0.0208	0.0211	0.0203	0.0207
0.0	0.0	0.0	1265.4929	3603.1806	NaN	NaN	0.7401	0.8929	0.0236	0.0209	0.0211	0.0204	0.0211
0.0	0.0	0.0	603.4929	2224.1806	NaN	NaN	0.7866	0.893	0.0236	0.0209	0.0211	0.0203	0.0211
0.0	0.0	0.0	-1201.5071	1969.1806	NaN	NaN	1.3	0.8941	0.0232	0.0206	0.0209	0.0203	0.0208
0.0	0.0	0.0	1199.4929	1603.1806	NaN	NaN	0.572	0.8939	0.0232	0.0207	0.0209	0.0204	0.0209
0.0	0.0	0.0	-883.5071	-427.8194	NaN	NaN	0.3262	0.8944	0.023	0.0206	0.0208	0.0204	0.0208
0.0	0.0	0.0	377.4929	3912.1806	NaN	NaN	0.912	0.8932	0.0233	0.0208	0.021	0.0206	0.0211
0.0	0.0	0.0	-799.5071	-1578.8194	NaN	NaN	0.6638	0.8942	0.023	0.0206	0.0207	0.0205	0.0209
0.0	0.0	0.0	1393.4929	790.1806	NaN	NaN	0.3619	0.8928	0.0234	0.0208	0.0209	0.0208	0.0213
0.0	0.0	0.0	156.4929	3496.1806	NaN	NaN	0.9572	0.8923	0.0236	0.0208	0.0209	0.0208	0.0215
0.0	0.0	0.0	292.4929	3322.1806	NaN	NaN	0.9191	0.8921	0.0236	0.0209	0.0209	0.0209	0.0215
0.0	0.0	0.0	565.4929	135.1806	NaN	NaN	0.1929	0.8929	0.0233	0.0209	0.0208	0.0209	0.0213
0.0	0.0	0.0	-341.5071	-984.8194	NaN	NaN	0.7425	0.8931	0.0231	0.0209	0.0208	0.021	0.0212
0.0	0.0	0.0	-1250.5071	3134.1806	NaN	NaN	1.3	0.8926	0.0232	0.021	0.0208	0.0211	0.0213
0.0	0.0	0.0	-559.5071	1729.1806	NaN	NaN	1.3	0.8924	0.0232	0.021	0.0209	0.0211	0.0214
0.0	0.0	0.0	-1212.5071	1295.1806	NaN	NaN	1.3	0.8927	0.0231	0.021	0.0209	0.0211	0.0212
0.0	0.0	0.0	708.4929	961.1806	NaN	NaN	0.5757	0.8925	0.0232	0.0211	0.0209	0.0211	0.0212
0.0	0.0	0.0	-1700.5071	1519.1806	NaN	NaN	-0.3	0.8927	0.0231	0.0211	0.0209	0.0211	0.0211
0.0	0.0	0.0	-647.5071	1704.1806	NaN	NaN	1.3	0.8928	0.0231	0.0211	0.0209	0.0211	0.021
0.0	0.0	0.0	2265.4929	-1624.8194	NaN	NaN	-0.3	0.893	0.023	0.0211	0.0208	0.021	0.021
0.0	0.0	0.0	1839.4929	-1215.8194	NaN	NaN	-0.3	0.8931	0.023	0.0211	0.0207	0.021	0.021
0.0	0.0	0.0	1595.4929	3472.1806	NaN	NaN	0.6852	0.8928	0.0231	0.0212	0.0207	0.021	0.0212
0.0	0.0	0.0	-1666.5071	593.1806	NaN	NaN	-0.3	0.8934	0.023	0.021	0.0207	0.021	0.021
0.0	0.0	0.0	-471.5071	193.1806	NaN	NaN	-0.3	0.8935	0.023	0.021	0.0206	0.021	0.0209
0.0	0.0	0.0	-1072.5071	3671.1806	NaN	NaN	1.3	0.8934	0.0231	0.021	0.0206	0.021	0.0209
0.0	0.0	0.0	750.4929	1899.1806	NaN	NaN	0.7168	0.8928	0.0232	0.0212	0.0207	0.0211	0.0211
0.0	0.0	0.0	1938.4929	-581.8194	NaN	NaN	-0.3	0.8921	0.0232	0.0214	0.0207	0.0212	0.0213
0.0	0.0	0.0	1114.4929	4541.1806	NaN	NaN	0.8029	0.8918	0.0233	0.0215	0.0207	0.0211	0.0215
0.0	0.0	0.0	-317.5071	2709.1806	NaN	NaN	1.1328	0.8923	0.0233	0.0213	0.0207	0.0211	0.0213
0.0	0.0	0.0	1464.4929	1427.1806	NaN	NaN	0.4935	0.8923	0.0232	0.0213	0.0208	0.0211	0.0213
0.0	0.0	0.0	-572.5071	813.1806	NaN	NaN	1.3	0.8927	0.0231	0.0211	0.0208	0.0211	0.0212
0.0	0.0	0.0	-689.5071	4110.1806	NaN	NaN	1.2016	0.8926	0.023	0.0211	0.0209	0.0211	0.0213
0.0	0.0	0.0	-164.5071	1211.1806	NaN	NaN	1.1572	0.8929	0.0229	0.0209	0.021	0.0211	0.0212
0.0	0.0	0.0	238.4929	3006.1806	NaN	NaN	0.9265	0.8929	0.0228	0.0209	0.0211	0.0211	0.0212
0.0	0.0	0.0	1154.4929	4008.1806	NaN	NaN	0.7764	0.8934	0.0227	0.0208	0.021	0.021	0.0211
0.0	0.0	0.0	275.4929	916.1806	NaN	NaN	0.7688	0.8936	0.0227	0.0207	0.0211	0.021	0.021
0.0	0.0	0.0	1209.4929	-796.8194	NaN	NaN	-0.3	0.8934	0.0226	0.0208	0.0212	0.0211	0.021
0.0	0.0	0.0	1137.4929	3247.1806	NaN	NaN	0.7406	0.8938	0.0226	0.0208	0.021	0.0209	0.0209
0.0	0.0	0.0	2251.4929	3316.1806	NaN	NaN	0.5956	0.894	0.0226	0.0207	0.021	0.0208	0.0208
0.0	0.0	0.0	163.4929	1120.1806	NaN	NaN	0.8726	0.8933	0.0228	0.0207	0.0213	0.0212	0.0207
0.0	0.0	0.0	-781.5071	-61.8194	NaN	NaN	0.0733	0.8926	0.023	0.0207	0.0215	0.0215	0.0207
0.0	0.0	0.0	1012.4929	1289.1806	NaN	NaN	0.5601	0.8925	0.023	0.0208	0.0215	0.0216	0.0206
0.0	0.0	0.0	-1716.5071	2794.1806	NaN	NaN	1.3	0.8925	0.023	0.0207	0.0216	0.0216	0.0206
0.0	0.0	0.0	-857.5071	1937.1806	NaN	NaN	1.3	0.8925	0.023	0.0207	0.0216	0.0216	0.0205
0.0	0.0	0.0	196.4929	-205.8194	NaN	NaN	1.3	0.8921	0.0232	0.0208	0.0217	0.0217	0.0206
0.0	0.0	0.0	1641.4929	534.1806	NaN	NaN	0.2455	0.8924	0.0231	0.0207	0.0217	0.0216	0.0205
0.0	0.0	0.0	-798.5071	2705.1806	NaN	NaN	1.3	0.893	0.023	0.0206	0.0216	0.0214	0.0204
0.0	0.0	0.0	-1289.5071	2672.1806	NaN	NaN	1.3	0.8932	0.0229	0.0206	0.0216	0.0214	0.0203
0.0	0.0	0.0	487.4929	-392.8194	NaN	NaN	-0.3	0.8932	0.0229	0.0206	0.0216	0.0214	0.0203
0.0	0.0	0.0	-368.5071	2825.1806	NaN	NaN	1.15	0.8935	0.0228	0.0205	0.0216	0.0213	0.0202
0.0	0.0	0.0	369.4929	861.1806	NaN	NaN	0.6998	0.8929	0.0228	0.0207	0.0218	0.0213	0.0204
0.0	0.0	0.0	693.4929	2139.1806	NaN	NaN	0.7552	0.8932	0.0227	0.0207	0.0218	0.0212	0.0204
0.0	0.0	0.0	-1668.5071	-2564.8194	NaN	NaN	0.6059	0.8931	0.0226	0.0207	0.0219	0.0212	0.0204
0.0	0.0	0.0	1854.4929	764.1806	NaN	NaN	0.2918	0.8938	0.0224	0.0206	0.0218	0.0211	0.0203
0.0	0.0	0.0	1907.4929	1537.1806	NaN	NaN	0.4462	0.8939	0.0225	0.0205	0.0217	0.0211	0.0202
0.0	0.0	0.0	-1396.5071	-12.8194	NaN	NaN	0.0091	0.8942	0.0224	0.0205	0.0217	0.021	0.0202
0.0	0.0	0.0	-627.5071	2429.1806	NaN	NaN	1.3	0.8944	0.0223	0.0204	0.0217	0.021	0.0203
0.0	0.0	0.0	-450.5071	1345.1806	NaN	NaN	1.3	0.8943	0.0223	0.0204	0.0216	0.021	0.0203
0.0	0.0	0.0	705.4929	4276.1806	NaN	NaN	0.8584	0.8945	0.0223	0.0204	0.0215	0.0209	0.0204
0.0	0.0	0.0	-708.5071	3129.1806	NaN	NaN	1.2927	0.8946	0.0223	0.0203	0.0216	0.0209	0.0204
0.0	0.0	0.0	870.4929	2156.1806	NaN	NaN	0.7124	0.8944	0.0224	0.0203	0.0216	0.0209	0.0203
0.0	0.0	0.0	766.4929	992.1806	NaN	NaN	0.5642	0.8943	0.0224	0.0203	0.0217	0.021	0.0203
0.0	0.0	0.0	-1333.5071	-830.8194	NaN	NaN	0.3839	0.8942	0.0224	0.0203	0.0217	0.021	0.0203
0.0	0.0	0.0	-111.5071	2790.1806	NaN	NaN	1.0416	0.8939	0.0225	0.0204	0.0217	0.0212	0.0204
0.0	0.0	0.0	1294.4929	579.1806	NaN	NaN	0.3091	0.8937	0.0226	0.0204	0.0216	0.0214	0.0204
0.0	0.0	0.0	-885.5071	3243.1806	NaN	NaN	1.3	0.8934	0.0227	0.0204	0.0216	0.0215	0.0204
0.0	0.0	0.0	154.4929	1355.1806	NaN	NaN	0.8977	0.8933	0.0228	0.0204	0.0216	0.0215	0.0204
0.0	0.0	0.0	53.4929	-224.8194	NaN	NaN	1.3	0.8931	0.0229	0.0205	0.0215	0.0216	0.0204
0.0	0.0	0.0	276.4929	-727.8194	NaN	NaN	1.3	0.8928	0.023	0.0205	0.0215	0.0217	0.0204
0.0	0.0	0.0	-172.5071	2051.1806	NaN	NaN	1.0918	0.8926	0.0231	0.0205	0.0216	0.0219	0.0203
0.0	0.0	0.0	989.4929	3847.1806	NaN	NaN	0.7954	0.8923	0.0233	0.0204	0.0216	0.022	0.0203
0.0	0.0	0.0	-1258.5071	1354.1806	NaN	NaN	1.3	0.892	0.0234	0.0204	0.0217	0.0221	0.0204
0.0	0.0	0.0	-354.5071	980.1806	NaN	NaN	1.3	0.8915	0.0235	0.0204	0.0218	0.0222	0.0205
0.0	0.0	0.0	-1432.5071	2016.1806	NaN	NaN	1.3	0.8913	0.0236	0.0204	0.0219	0.0222	0.0206
0.0	0.0	0.0	646.4929	2027.1806	NaN	NaN	0.7582	0.8911	0.0236	0.0204	0.022	0.0223	0.0207
0.0	0.0	0.0	-1165.5071	1204.1806	NaN	NaN	1.3	0.8911	0.0235	0.0205	0.0219	0.0222	0.0208
0.0	0.0	0.0	-1613.5071	-1490.8194	NaN	NaN	0.4802	0.8911	0.0233	0.0206	0.0219	0.0222	0.0208
0.0	0.0	0.0	697.4929	-169.8194	NaN	NaN	-0.3	0.8911	0.0232	0.0206	0.022	0.0222	0.0209
0.0	0.0	0.0	-1088.5071	716.1806	NaN	NaN	-0.3	0.891	0.0232	0.0206	0.022	0.0222	0.0209
0.0	0.0	0.0	2153.4929	-441.8194	NaN	NaN	-0.2581	0.8909	0.0231	0.0207	0.0221	0.0223	0.021
0.0	0.0	0.0	-577.5071	-281.8194	NaN	NaN	0.328	0.8908	0.023	0.0207	0.0221	0.0223	0.021
0.0	0.0	0.0	-48.5071	-86.8194	NaN	NaN	0.6416	0.8909	0.023	0.0207	0.0222	0.0223	0.021
0.0	0.0	0.0	-453.5071	1387.1806	NaN	NaN	1.3	0.891	0.023	0.0207	0.0222	0.0222	0.021
0.0	0.0	0.0	-386.5071	9.1806	NaN	NaN	-0.0243	0.8911	0.023	0.0207	0.0223	0.022	0.0209
0.0	0.0	0.0	-370.5071	-2658.8194	NaN	NaN	0.8777	0.8913	0.0229	0.0208	0.0223	0.0218	0.0209
0.0	0.0	0.0	329.4929	392.1806	NaN	NaN	0.5434	0.8913	0.0228	0.0207	0.0224	0.0219	0.0209
0.0	0.0	0.0	-2024.5071	2175.1806	NaN	NaN	1.3	0.8913	0.0228	0.0207	0.0224	0.0219	0.0209
0.0	0.0	0.0	-457.5071	14.1806	NaN	NaN	-0.032	0.8913	0.0228	0.0207	0.0223	0.0218	0.021
0.0	0.0	0.0	746.4929	967.1806	NaN	NaN	0.5644	0.8913	0.0228	0.0208	0.0224	0.0218	0.021
0.0	0.0	0.0	-103.5071	-954.8194	NaN	NaN	0.9022	0.8914	0.0228	0.0208	0.0224	0.0217	0.021
0.0	0.0	0.0	686.4929	-438.8194	NaN	NaN	-0.3	0.8914	0.0228	0.0208	0.0224	0.0216	0.021
0.0	0.0	0.0	2076.4929	-1068.8194	NaN	NaN	-0.3	0.8915	0.0228	0.0208	0.0224	0.0215	0.021
0.0	0.0	0.0	-141.5071	-1643.8194	NaN	NaN	0.9207	0.8915	0.0228	0.0208	0.0224	0.0215	0.021
0.0	0.0	0.0	-791.5071	136.1806	NaN	NaN	-0.2078	0.8916	0.0227	0.0207	0.0223	0.0216	0.021
0.0	0.0	0.0	-201.5071	2812.1806	NaN	NaN	1.0772	0.8914	0.0228	0.0206	0.0223	0.0218	0.021
0.0	0.0	0.0	709.4929	-360.8194	NaN	NaN	-0.3	0.8911	0.0229	0.0207	0.0223	0.0219	0.0211
0.0	0.0	0.0	221.4929	-718.8194	NaN	NaN	1.3	0.8911	0.023	0.0207	0.0223	0.0218	0.021
0.0	0.0	0.0	-1737.5071	-761.8194	NaN	NaN	0.3048	0.8911	0.023	0.0208	0.0223	0.0218	0.021
0.0	0.0	0.0	1159.4929	362.1806	NaN	NaN	0.238	0.891	0.023	0.0207	0.0224	0.022	0.021
0.0	0.0	0.0	415.4929	-145.8194	NaN	NaN	-0.3	0.8909	0.023	0.0207	0.0223	0.0221	0.021
0.0	0.0	0.0	784.4929	-293.8194	NaN	NaN	-0.3	0.8908	0.023	0.0207	0.0223	0.0221	0.021
0.0	0.0	0.0	1430.4929	-853.8194	NaN	NaN	-0.3	0.8907	0.023	0.0207	0.0223	0.0222	0.0211
0.0	0.0	0.0	-1231.5071	203.1806	NaN	NaN	-0.1976	0.8906	0.0231	0.0207	0.0223	0.0222	0.0211
0.0	0.0	0.0	-1181.5071	561.1806	NaN	NaN	-0.3	0.8906	0.0231	0.0208	0.0223	0.0221	0.0211
0.0	0.0	0.0	-948.5071	-456.8194	NaN	NaN	0.3251	0.8908	0.023	0.0209	0.0224	0.0219	0.0211
0.0	0.0	0.0	-1473.5071	-2955.8194	NaN	NaN	0.6673	0.891	0.0229	0.0209	0.0223	0.0217	0.021
0.0	0.0	0.0	-715.5071	-1242.8194	NaN	NaN	0.6346	0.8915	0.0228	0.0207	0.0223	0.0217	0.021
0.0	0.0	0.0	-99.5071	1170.1806	NaN	NaN	1.0929	0.8915	0.0229	0.0205	0.0223	0.0218	0.021
0.0	0.0	0.0	-1169.5071	-313.8194	NaN	NaN	0.2116	0.8916	0.0229	0.0205	0.0222	0.0218	0.021
0.0	0.0	0.0	-1199.5071	813.1806	NaN	NaN	-0.3	0.8916	0.023	0.0205	0.0222	0.0219	0.021
0.0	0.0	0.0	-528.5071	-1.8194	NaN	NaN	0.0034	0.8916	0.023	0.0204	0.0221	0.0219	0.021
0.0	0.0	0.0	-1185.5071	-821.8194	NaN	NaN	0.4094	0.8918	0.023	0.0204	0.0221	0.0218	0.0209
0.0	0.0	0.0	-159.5071	460.1806	NaN	NaN	1.3	0.8917	0.023	0.0204	0.0221	0.0219	0.0209
0.0	0.0	0.0	-318.5071	1117.1806	NaN	NaN	1.3	0.8917	0.0231	0.0204	0.0221	0.0219	0.0209
0.0	0.0	0.0	258.4929	1755.1806	NaN	NaN	0.8716	0.8916	0.0231	0.0204	0.0221	0.0219	0.0209
0.0	0.0	0.0	735.4929	1326.1806	NaN	NaN	0.6433	0.8918	0.0231	0.0204	0.0221	0.0218	0.0209
0.0	0.0	0.0	-1220.5071	949.1806	NaN	NaN	-0.3	0.8918	0.0231	0.0204	0.0221	0.0217	0.0208
0.0	0.0	0.0	471.4929	-409.8194	NaN	NaN	-0.3	0.8919	0.0231	0.0204	0.0221	0.0217	0.0208
0.0	0.0	0.0	-543.5071	627.1806	NaN	NaN	1.3	0.8918	0.0231	0.0204	0.0222	0.0217	0.0207
0.0	0.0	0.0	-759.5071	-1067.8194	NaN	NaN	0.5844	0.892	0.0231	0.0205	0.0222	0.0215	0.0207
0.0	0.0	0.0	-144.5071	-2729.8194	NaN	NaN	0.9497	0.8921	0.023	0.0206	0.0223	0.0213	0.0207
0.0	0.0	0.0	-1992.5071	-2335.8194	NaN	NaN	0.5397	0.892	0.0229	0.0208	0.0223	0.0212	0.0208
0.0	0.0	0.0	-786.5071	426.1806	NaN	NaN	-0.3	0.8923	0.0229	0.0207	0.0223	0.0212	0.0207
0.0	0.0	0.0	-233.5071	-1901.8194	NaN	NaN	0.8906	0.8925	0.0228	0.0207	0.0222	0.0211	0.0207
0.0	0.0	0.0	258.4929	-112.8194	NaN	NaN	-0.3	0.8924	0.0229	0.0206	0.0222	0.0213	0.0207
0.0	0.0	0.0	294.4929	-1638.8194	NaN	NaN	1.2191	0.8925	0.0229	0.0205	0.0221	0.0213	0.0206
0.0	0.0	0.0	853.4929	331.1806	NaN	NaN	0.2796	0.8923	0.023	0.0205	0.0221	0.0214	0.0206
0.0	0.0	0.0	-2811.5071	1675.1806	NaN	NaN	-0.3	0.8923	0.023	0.0206	0.0221	0.0213	0.0207
0.0	0.0	0.0	-1670.5071	122.1806	NaN	NaN	-0.0789	0.8922	0.023	0.0207	0.0222	0.0212	0.0207
0.0	0.0	0.0	-680.5071	-725.8194	NaN	NaN	0.5161	0.8924	0.0229	0.0206	0.0222	0.0212	0.0206
0.0	0.0	0.0	1509.4929	1463.1806	NaN	NaN	0.4922	0.8927	0.0229	0.0205	0.0222	0.0212	0.0205
0.0	0.0	0.0	1923.4929	457.1806	NaN	NaN	0.192	0.8925	0.0229	0.0206	0.0223	0.0212	0.0206
0.0	0.0	0.0	-721.5071	-808.8194	NaN	NaN	0.5285	0.8925	0.0228	0.0207	0.0223	0.0211	0.0205
0.0	0.0	0.0	-142.5071	-1272.8194	NaN	NaN	0.8993	0.8925	0.0228	0.0207	0.0224	0.0212	0.0205
0.0	0.0	0.0	-1357.5071	-862.8194	NaN	NaN	0.3886	0.8926	0.0228	0.0207	0.0223	0.0211	0.0205
0.0	0.0	0.0	-1698.5071	-849.8194	NaN	NaN	0.3335	0.8928	0.0227	0.0208	0.0223	0.0211	0.0204
0.0	0.0	0.0	-2133.5071	-3829.8194	NaN	NaN	0.6422	0.8929	0.0227	0.0208	0.0222	0.021	0.0203
0.0	0.0	0.0	46.4929	460.1806	NaN	NaN	0.9082	0.893	0.0227	0.0208	0.0222	0.021	0.0203
0.0	0.0	0.0	-939.5071	-2126.8194	NaN	NaN	0.6936	0.893	0.0227	0.0208	0.0222	0.021	0.0203
0.0	0.0	0.0	-762.5071	-2499.8194	NaN	NaN	0.7663	0.8929	0.0227	0.0209	0.0222	0.021	0.0203
0.0	0.0	0.0	-794.5071	-2393.8194	NaN	NaN	0.7508	0.8928	0.0227	0.0209	0.0222	0.021	0.0203
0.0	0.0	0.0	-502.5071	-1131.8194	NaN	NaN	0.6925	0.8931	0.0227	0.0208	0.0221	0.021	0.0204
0.0	0.0	0.0	162.4929	-2209.8194	NaN	NaN	1.0794	0.8929	0.0227	0.0208	0.0221	0.021	0.0204
0.0	0.0	0.0	263.4929	1352.1806	NaN	NaN	0.8369	0.8928	0.0228	0.0207	0.0222	0.0212	0.0204
0.0	0.0	0.0	-2452.5071	189.1806	NaN	NaN	-0.0836	0.8924	0.0228	0.0209	0.0222	0.0212	0.0205
0.0	0.0	0.0	-864.5071	-1034.8194	NaN	NaN	0.5448	0.8924	0.0228	0.0208	0.0222	0.0212	0.0205
0.0	0.0	0.0	-411.5071	-1137.8194	NaN	NaN	0.7344	0.8925	0.0228	0.0208	0.0222	0.0212	0.0205
0.0	0.0	0.0	-1139.5071	-1127.8194	NaN	NaN	0.4974	0.8925	0.0228	0.0208	0.0222	0.0212	0.0205
0.0	0.0	0.0	-63.5071	1392.1806	NaN	NaN	1.0478	0.8924	0.0229	0.0207	0.0222	0.0213	0.0205
0.0	0.0	0.0	-1609.5071	-2519.8194	NaN	NaN	0.6102	0.8923	0.0229	0.0208	0.0222	0.0213	0.0206
0.0	0.0	0.0	-929.5071	-2000.8194	NaN	NaN	0.6828	0.8923	0.0229	0.0208	0.0221	0.0213	0.0205
0.0	0.0	0.0	821.4929	-2221.8194	NaN	NaN	1.3	0.8924	0.0229	0.0208	0.0221	0.0213	0.0205
0.0	0.0	0.0	961.4929	-2559.8194	NaN	NaN	1.3	0.8925	0.0229	0.0207	0.0219	0.0214	0.0205
0.0	0.0	0.0	-1229.5071	-1679.8194	NaN	NaN	0.5774	0.8925	0.023	0.0206	0.0219	0.0215	0.0205
0.0	0.0	0.0	-566.5071	3860.1806	NaN	NaN	1.172	0.8925	0.0231	0.0204	0.0218	0.0216	0.0206
0.0	0.0	0.0	-2247.5071	-363.8194	NaN	NaN	0.1393	0.8925	0.0231	0.0205	0.0218	0.0215	0.0206
0.0	0.0	0.0	174.4929	-1466.8194	NaN	NaN	1.135	0.8926	0.0231	0.0204	0.0218	0.0215	0.0206
0.0	0.0	0.0	-971.5071	-937.8194	NaN	NaN	0.4912	0.8926	0.0231	0.0203	0.0217	0.0216	0.0206
0.0	0.0	0.0	-868.5071	1285.1806	NaN	NaN	1.3	0.8926	0.0232	0.0202	0.0217	0.0216	0.0206
0.0	0.0	0.0	-1221.5071	1113.1806	NaN	NaN	-0.3	0.8925	0.0233	0.0202	0.0218	0.0217	0.0206
0.0	0.0	0.0	-2273.5071	-922.8194	NaN	NaN	0.2887	0.8924	0.0233	0.0202	0.0218	0.0216	0.0206
0.0	0.0	0.0	-2748.5071	-124.8194	NaN	NaN	0.0434	0.8926	0.0232	0.0203	0.0217	0.0215	0.0207
0.0	0.0	0.0	-863.5071	-1929.8194	NaN	NaN	0.6909	0.8927	0.0232	0.0203	0.0216	0.0215	0.0207
0.0	0.0	0.0	-1964.5071	921.1806	NaN	NaN	-0.3	0.8928	0.0232	0.0201	0.0217	0.0216	0.0206
0.0	0.0	0.0	525.4929	1631.1806	NaN	NaN	0.7563	0.8928	0.0233	0.02	0.0217	0.0216	0.0206
0.0	0.0	0.0	-219.5071	1849.1806	NaN	NaN	1.1347	0.8928	0.0233	0.02	0.0217	0.0215	0.0206
0.0	0.0	0.0	-1139.5071	-1065.8194	NaN	NaN	0.4833	0.8927	0.0233	0.02	0.0217	0.0216	0.0206
0.0	0.0	0.0	-1189.5071	400.1806	NaN	NaN	-0.3	0.8929	0.0233	0.02	0.0217	0.0216	0.0206
0.0	0.0	0.0	433.4929	3033.1806	NaN	NaN	0.875	0.893	0.0233	0.0199	0.0217	0.0216	0.0206
0.0	0.0	0.0	-466.5071	-2083.8194	NaN	NaN	0.8171	0.8934	0.0232	0.0199	0.0216	0.0214	0.0205
0.0	0.0	0.0	-1538.5071	-1245.8194	NaN	NaN	0.4474	0.8936	0.0231	0.0199	0.0216	0.0214	0.0205
0.0	0.0	0.0	-493.5071	3030.1806	NaN	NaN	1.1945	0.8937	0.0231	0.0198	0.0216	0.0214	0.0204
0.0	0.0	0.0	-2286.5071	1245.1806	NaN	NaN	-0.3	0.8938	0.0231	0.0199	0.0216	0.0213	0.0204
0.0	0.0	0.0	-983.5071	-658.8194	NaN	NaN	0.4012	0.8941	0.0229	0.0199	0.0215	0.0212	0.0204
0.0	0.0	0.0	446.4929	-663.8194	NaN	NaN	1.3	0.8942	0.0229	0.0199	0.0215	0.0212	0.0204
0.0	0.0	0.0	628.4929	347.1806	NaN	NaN	0.3558	0.8943	0.0229	0.0198	0.0215	0.0212	0.0203
0.0	0.0	0.0	1407.4929	-369.8194	NaN	NaN	-0.3	0.8946	0.0228	0.0197	0.0215	0.0211	0.0203
0.0	0.0	0.0	1486.4929	1596.1806	NaN	NaN	0.5178	0.8944	0.0228	0.0197	0.0216	0.0212	0.0203
0.0	0.0	0.0	461.4929	461.1806	NaN	NaN	0.4998	0.8944	0.0228	0.0198	0.0216	0.0211	0.0204
0.0	0.0	0.0	1409.4929	1010.1806	NaN	NaN	0.4175	0.8943	0.0227	0.0198	0.0217	0.0212	0.0204
0.0	0.0	0.0	-60.5071	-419.8194	NaN	NaN	0.874	0.894	0.0228	0.0198	0.0217	0.0213	0.0204
0.0	0.0	0.0	-45.5071	1304.1806	NaN	NaN	1.0362	0.8934	0.0228	0.02	0.0218	0.0214	0.0205
0.0	0.0	0.0	1069.4929	-766.8194	NaN	NaN	-0.3	0.8931	0.0228	0.0202	0.0218	0.0214	0.0206
0.0	0.0	0.0	-145.5071	-842.8194	NaN	NaN	0.8528	0.8928	0.0228	0.0203	0.0219	0.0215	0.0207
0.0	0.0	0.0	-540.5071	537.1806	NaN	NaN	-0.3	0.8932	0.0227	0.0201	0.0219	0.0214	0.0206
0.0	0.0	0.0	1145.4929	2677.1806	NaN	NaN	0.7003	0.8933	0.0227	0.0199	0.022	0.0215	0.0206
0.0	0.0	0.0	1821.4929	-2785.8194	NaN	NaN	1.3	0.893	0.0228	0.02	0.022	0.0216	0.0207
0.0	0.0	0.0	-318.5071	1744.1806	NaN	NaN	1.2234	0.8922	0.0229	0.0202	0.0221	0.0218	0.0208
0.0	0.0	0.0	-1046.5071	-1247.8194	NaN	NaN	0.5439	0.8918	0.023	0.0205	0.0222	0.0217	0.0208
0.0	0.0	0.0	-1372.5071	-2810.8194	NaN	NaN	0.6719	0.892	0.0229	0.0206	0.0222	0.0214	0.0209
0.0	0.0	0.0	-1132.5071	-2240.8194	NaN	NaN	0.6643	0.8922	0.0228	0.0206	0.0222	0.0214	0.0209
0.0	0.0	0.0	494.4929	-176.8194	NaN	NaN	-0.3	0.8923	0.0227	0.0204	0.0221	0.0215	0.0209
0.0	0.0	0.0	729.4929	1736.1806	NaN	NaN	0.7041	0.8926	0.0227	0.0201	0.0221	0.0216	0.0208
0.0	0.0	0.0	1093.4929	2262.1806	NaN	NaN	0.6741	0.8922	0.0229	0.0201	0.0221	0.0218	0.0209
0.0	0.0	0.0	-1430.5071	419.1806	NaN	NaN	-0.3	0.8916	0.0231	0.0203	0.0221	0.0218	0.0209
0.0	0.0	0.0	-2574.5071	-105.8194	NaN	NaN	0.0395	0.8917	0.0232	0.0204	0.0221	0.0217	0.0209
0.0	0.0	0.0	180.4929	447.1806	NaN	NaN	0.7124	0.8917	0.0232	0.0205	0.0222	0.0216	0.0208
0.0	0.0	0.0	-1040.5071	-90.8194	NaN	NaN	0.0803	0.8917	0.0231	0.0206	0.0223	0.0216	0.0208
0.0	0.0	0.0	-1433.5071	-1779.8194	NaN	NaN	0.5539	0.8915	0.0231	0.0207	0.0224	0.0215	0.0208
0.0	0.0	0.0	-2589.5071	440.1806	NaN	NaN	-0.2048	0.8918	0.0229	0.0207	0.0224	0.0214	0.0207
0.0	0.0	0.0	-1148.5071	-799.8194	NaN	NaN	0.4105	0.8922	0.0229	0.0206	0.0222	0.0213	0.0207
0.0	0.0	0.0	-1666.5071	-430.8194	NaN	NaN	0.2054	0.8925	0.0228	0.0205	0.0221	0.0214	0.0206
0.0	0.0	0.0	-1301.5071	1609.1806	NaN	NaN	1.3	0.8924	0.0229	0.0204	0.0221	0.0216	0.0206
0.0	0.0	0.0	-658.5071	964.1806	NaN	NaN	1.3	0.8922	0.023	0.0204	0.0221	0.0216	0.0206
0.0	0.0	0.0	-2171.5071	-1425.8194	NaN	NaN	0.3964	0.8918	0.0231	0.0207	0.0222	0.0215	0.0207
0.0	0.0	0.0	-1320.5071	-1723.8194	NaN	NaN	0.5662	0.8918	0.023	0.0207	0.0223	0.0214	0.0207
0.0	0.0	0.0	-1073.5071	-3518.8194	NaN	NaN	0.7662	0.8919	0.023	0.0208	0.0223	0.0213	0.0208
0.0	0.0	0.0	-304.5071	-1834.8194	NaN	NaN	0.8577	0.8926	0.0229	0.0206	0.0221	0.0212	0.0206
0.0	0.0	0.0	223.4929	24.1806	NaN	NaN	0.0976	0.8929	0.0229	0.0204	0.0219	0.0214	0.0206
0.0	0.0	0.0	-569.5071	778.1806	NaN	NaN	1.3	0.8926	0.0229	0.0203	0.0219	0.0216	0.0206
0.0	0.0	0.0	-1069.5071	4260.1806	NaN	NaN	1.3	0.8922	0.0231	0.0202	0.0219	0.0218	0.0207
0.0	0.0	0.0	-964.5071	-1194.8194	NaN	NaN	0.5533	0.8923	0.0232	0.0204	0.0218	0.0217	0.0206
0.0	0.0	0.0	191.4929	-2567.8194	NaN	NaN	1.0806	0.8922	0.0232	0.0205	0.0218	0.0217	0.0207
0.0	0.0	0.0	-1706.5071	-1836.8194	NaN	NaN	0.5184	0.8923	0.0232	0.0205	0.0218	0.0217	0.0206
0.0	0.0	0.0	-589.5071	849.1806	NaN	NaN	1.3	0.8921	0.0232	0.0205	0.0218	0.0218	0.0207
0.0	0.0	0.0	-1012.5071	236.1806	NaN	NaN	-0.3	0.8922	0.0231	0.0204	0.0217	0.0218	0.0207
0.0	0.0	0.0	663.4929	-1620.8194	NaN	NaN	1.3	0.892	0.0232	0.0204	0.0217	0.0219	0.0207
0.0	0.0	0.0	-85.5071	-264.8194	NaN	NaN	0.7559	0.8919	0.0232	0.0205	0.0217	0.0219	0.0208
0.0	0.0	0.0	1238.4929	-160.8194	NaN	NaN	-0.1492	0.8919	0.0232	0.0204	0.0217	0.022	0.0208
0.0	0.0	0.0	-572.5071	-1863.8194	NaN	NaN	0.765	0.892	0.0232	0.0204	0.0217	0.0219	0.0208
0.0	0.0	0.0	-944.5071	-336.8194	NaN	NaN	0.2629	0.892	0.0232	0.0204	0.0217	0.022	0.0208
0.0	0.0	0.0	-1628.5071	1174.1806	NaN	NaN	-0.3	0.8923	0.0232	0.0204	0.0216	0.0219	0.0207
0.0	0.0	0.0	-58.5071	-825.8194	NaN	NaN	0.9338	0.8919	0.0232	0.0204	0.0216	0.0221	0.0207
0.0	0.0	0.0	-1597.5071	3550.1806	NaN	NaN	1.3	0.8915	0.0233	0.0205	0.0217	0.0222	0.0208
0.0	0.0	0.0	-757.5071	-1427.8194	NaN	NaN	0.6534	0.8912	0.0235	0.0206	0.0217	0.0222	0.0208
0.0	0.0	0.0	-568.5071	-369.8194	NaN	NaN	0.3941	0.8911	0.0234	0.0206	0.0217	0.0222	0.0209
0.0	0.0	0.0	-1977.5071	1130.1806	NaN	NaN	-0.3	0.8912	0.0234	0.0206	0.0217	0.0222	0.0209
0.0	0.0	0.0	-1152.5071	287.1806	NaN	NaN	-0.3	0.8911	0.0235	0.0206	0.0217	0.0223	0.0209
0.0	0.0	0.0	-787.5071	2260.1806	NaN	NaN	1.3	0.8909	0.0235	0.0206	0.0217	0.0223	0.0209
0.0	0.0	0.0	-872.5071	251.1806	NaN	NaN	-0.3	0.8907	0.0236	0.0207	0.0218	0.0222	0.021
0.0	0.0	0.0	171.4929	-970.8194	NaN	NaN	1.2145	0.8908	0.0235	0.0207	0.0217	0.0222	0.021
0.0	0.0	0.0	-805.5071	1362.1806	NaN	NaN	1.3	0.8904	0.0236	0.0208	0.0219	0.0223	0.021
0.0	0.0	0.0	30.4929	-934.8194	NaN	NaN	1.0337	0.8903	0.0237	0.0209	0.0219	0.0222	0.0211
0.0	0.0	0.0	-356.5071	-684.8194	NaN	NaN	0.6576	0.8904	0.0236	0.0209	0.0219	0.0221	0.0211
0.0	0.0	0.0	-155.5071	-2278.8194	NaN	NaN	0.9361	0.8904	0.0236	0.021	0.0219	0.022	0.0211
0.0	0.0	0.0	-2496.5071	16.1806	NaN	NaN	-0.0065	0.8907	0.0236	0.021	0.0218	0.0219	0.021
0.0	0.0	0.0	-1720.5071	378.1806	NaN	NaN	-0.2817	0.891	0.0235	0.0209	0.0218	0.0219	0.0209
0.0	0.0	0.0	-581.5071	45.1806	NaN	NaN	-0.0842	0.8909	0.0236	0.0209	0.0218	0.0219	0.0209
0.0	0.0	0.0	-2305.5071	2086.1806	NaN	NaN	-0.3	0.8907	0.0236	0.021	0.0219	0.0219	0.0209
0.0	0.0	0.0	-2461.5071	-1356.8194	NaN	NaN	0.3553	0.8904	0.0236	0.0213	0.0221	0.0217	0.021
0.0	0.0	0.0	-2879.5071	-1767.8194	NaN	NaN	0.3804	0.8903	0.0235	0.0214	0.0222	0.0215	0.0211
0.0	0.0	0.0	-2589.5071	536.1806	NaN	NaN	-0.2611	0.8912	0.0233	0.0212	0.0221	0.0213	0.0209
0.0	0.0	0.0	618.4929	-1137.8194	NaN	NaN	1.3	0.8914	0.0233	0.0211	0.022	0.0213	0.0209
0.0	0.0	0.0	-2041.5071	-969.8194	NaN	NaN	0.3221	0.8918	0.0232	0.0209	0.022	0.0213	0.0208
0.0	0.0	0.0	-419.5071	-499.8194	NaN	NaN	0.5437	0.8916	0.0232	0.021	0.022	0.0213	0.0208
0.0	0.0	0.0	-1081.5071	-1585.8194	NaN	NaN	0.5945	0.8913	0.0232	0.0212	0.0221	0.0212	0.0209
0.0	0.0	0.0	-3297.5071	-585.8194	NaN	NaN	0.1509	0.8916	0.0232	0.0212	0.022	0.0211	0.0209
0.0	0.0	0.0	-1112.5071	-3179.8194	NaN	NaN	0.7408	0.8919	0.0231	0.0211	0.022	0.0211	0.0208
0.0	0.0	0.0	-2259.5071	4369.1806	NaN	NaN	1.3	0.8927	0.023	0.0208	0.0218	0.0212	0.0206
0.0	0.0	0.0	-942.5071	-59.8194	NaN	NaN	0.0597	0.892	0.0232	0.0209	0.0219	0.0213	0.0207
0.0	0.0	0.0	-2213.5071	-1799.8194	NaN	NaN	0.4485	0.8917	0.0232	0.0211	0.022	0.0213	0.0208
0.0	0.0	0.0	-1154.5071	1564.1806	NaN	NaN	1.3	0.8914	0.0233	0.0211	0.0221	0.0214	0.0208
0.0	0.0	0.0	-2617.5071	-1994.8194	NaN	NaN	0.4325	0.8913	0.0233	0.0213	0.0221	0.0212	0.0209
0.0	0.0	0.0	-1690.5071	-2237.8194	NaN	NaN	0.5697	0.8915	0.0232	0.0212	0.022	0.0212	0.0208
0.0	0.0	0.0	-2840.5071	-1933.8194	NaN	NaN	0.405	0.8918	0.0231	0.0211	0.0219	0.0212	0.0207
0.0	0.0	0.0	-933.5071	2274.1806	NaN	NaN	1.3	0.8921	0.0232	0.0209	0.0218	0.0213	0.0207
0.0	0.0	0.0	-2416.5071	1806.1806	NaN	NaN	-0.3	0.8921	0.0231	0.0209	0.0218	0.0214	0.0207
0.0	0.0	0.0	398.4929	-952.8194	NaN	NaN	1.3	0.8917	0.0233	0.021	0.0218	0.0214	0.0208
0.0	0.0	0.0	-3155.5071	-2509.8194	NaN	NaN	0.443	0.8914	0.0233	0.0212	0.0219	0.0214	0.0208
0.0	0.0	0.0	-1111.5071	1202.1806	NaN	NaN	1.3	0.8918	0.0232	0.021	0.0219	0.0214	0.0208
0.0	0.0	0.0	-1691.5071	229.1806	NaN	NaN	-0.1567	0.8918	0.0231	0.0211	0.0219	0.0213	0.0208
0.0	0.0	0.0	-1071.5071	-560.8194	NaN	NaN	0.3436	0.8919	0.0231	0.021	0.0219	0.0213	0.0208
0.0	0.0	0.0	-2899.5071	-1757.8194	NaN	NaN	0.3774	0.892	0.023	0.0211	0.0219	0.0212	0.0208
0.0	0.0	0.0	-17.5071	-626.8194	NaN	NaN	0.9728	0.8925	0.0229	0.0208	0.0218	0.0212	0.0207
0.0	0.0	0.0	486.4929	1298.1806	NaN	NaN	0.7274	0.8924	0.0229	0.0208	0.0218	0.0214	0.0208
0.0	0.0	0.0	-2025.5071	-3383.8194	NaN	NaN	0.6256	0.8922	0.0229	0.0209	0.0218	0.0214	0.0208
0.0	0.0	0.0	-1557.5071	2817.1806	NaN	NaN	1.3	0.8923	0.0229	0.0208	0.0218	0.0214	0.0207
0.0	0.0	0.0	-1210.5071	-2757.8194	NaN	NaN	0.695	0.8921	0.0229	0.0209	0.0219	0.0213	0.0208
0.0	0.0	0.0	-966.5071	83.1806	NaN	NaN	-0.0942	0.8923	0.0228	0.0209	0.0219	0.0212	0.0209
0.0	0.0	0.0	19.4929	-3613.8194	NaN	NaN	1.0054	0.8923	0.0227	0.0209	0.0219	0.0212	0.0209
0.0	0.0	0.0	-326.5071	1950.1806	NaN	NaN	1.2011	0.8926	0.0227	0.0207	0.0219	0.0213	0.0208
0.0	0.0	0.0	-1854.5071	407.1806	NaN	NaN	-0.2813	0.8926	0.0226	0.0207	0.0219	0.0213	0.0209
0.0	0.0	0.0	814.4929	-1385.8194	NaN	NaN	1.3	0.8927	0.0226	0.0208	0.0219	0.0212	0.0208
0.0	0.0	0.0	-1155.5071	-3985.8194	NaN	NaN	0.7753	0.8923	0.0226	0.021	0.0221	0.0211	0.021
0.0	0.0	0.0	-685.5071	-3682.8194	NaN	NaN	0.8431	0.8929	0.0225	0.0208	0.022	0.021	0.0208
0.0	0.0	0.0	-79.5071	-48.8194	NaN	NaN	0.3804	0.8927	0.0225	0.0208	0.022	0.0211	0.0208
0.0	0.0	0.0	-2325.5071	-2500.8194	NaN	NaN	0.5182	0.8928	0.0225	0.0208	0.0219	0.0211	0.0208
0.0	0.0	0.0	-1539.5071	-1785.8194	NaN	NaN	0.537	0.8928	0.0226	0.0208	0.0219	0.0211	0.0208
0.0	0.0	0.0	-35.5071	-1222.8194	NaN	NaN	0.9718	0.8928	0.0226	0.0208	0.0218	0.0211	0.0208
0.0	0.0	0.0	-878.5071	-1128.8194	NaN	NaN	0.5623	0.893	0.0226	0.0208	0.0217	0.0211	0.0208
0.0	0.0	0.0	-1402.5071	111.1806	NaN	NaN	-0.0861	0.8927	0.0227	0.0208	0.0218	0.0212	0.0209
0.0	0.0	0.0	-930.5071	-1187.8194	NaN	NaN	0.5607	0.8926	0.0228	0.0208	0.0217	0.0212	0.0209
0.0	0.0	0.0	-271.5071	1791.1806	NaN	NaN	1.1787	0.8926	0.0228	0.0208	0.0216	0.0212	0.0209
0.0	0.0	0.0	-1183.5071	-1642.8194	NaN	NaN	0.5813	0.8923	0.0229	0.0209	0.0217	0.0213	0.021
0.0	0.0	0.0	-2774.5071	1760.1806	NaN	NaN	-0.3	0.8924	0.023	0.0208	0.0216	0.0213	0.0209
0.0	0.0	0.0	-592.5071	582.1806	NaN	NaN	-0.3	0.8921	0.0231	0.0209	0.0216	0.0213	0.021
0.0	0.0	0.0	-1818.5071	-270.8194	NaN	NaN	0.1296	0.8922	0.0231	0.0209	0.0216	0.0213	0.021
0.0	0.0	0.0	-189.5071	2360.1806	NaN	NaN	1.0873	0.8921	0.0231	0.0209	0.0216	0.0213	0.021
0.0	0.0	0.0	-1417.5071	-37.8194	NaN	NaN	0.026	0.8918	0.0231	0.021	0.0216	0.0213	0.0211
0.0	0.0	0.0	-1423.5071	-498.8194	NaN	NaN	0.2595	0.8919	0.0231	0.0211	0.0217	0.0212	0.0211
0.0	0.0	0.0	-2407.5071	633.1806	NaN	NaN	-0.3	0.892	0.023	0.0211	0.0217	0.0211	0.0211
0.0	0.0	0.0	-1587.5071	-1198.8194	NaN	NaN	0.4303	0.8923	0.0229	0.021	0.0216	0.0211	0.0211
0.0	0.0	0.0	-501.5071	-1344.8194	NaN	NaN	0.7284	0.8924	0.0228	0.0209	0.0216	0.0211	0.0211
0.0	0.0	0.0	-1169.5071	-2048.8194	NaN	NaN	0.6366	0.8923	0.0228	0.021	0.0216	0.0211	0.0211
0.0	0.0	0.0	-1010.5071	-171.8194	NaN	NaN	0.1453	0.8924	0.0228	0.021	0.0216	0.0211	0.0212
0.0	0.0	0.0	-2310.5071	-343.8194	NaN	NaN	0.1295	0.8923	0.0228	0.0209	0.0216	0.0211	0.0212
0.0	0.0	0.0	-1275.5071	-401.8194	NaN	NaN	0.2396	0.8926	0.0227	0.0209	0.0215	0.0211	0.0212
0.0	0.0	0.0	-1055.5071	-546.8194	NaN	NaN	0.3413	0.8928	0.0227	0.0208	0.0215	0.0211	0.0211
0.0	0.0	0.0	-1917.5071	-407.8194	NaN	NaN	0.1754	0.8928	0.0227	0.0208	0.0215	0.0211	0.0211
0.0	0.0	0.0	422.4929	-995.8194	NaN	NaN	1.3	0.8928	0.0227	0.0208	0.0215	0.0211	0.0211
0.0	0.0	0.0	-1093.5071	1076.1806	NaN	NaN	-0.3	0.8927	0.0227	0.0208	0.0215	0.0211	0.0212
0.0	0.0	0.0	-3441.5071	-2381.8194	NaN	NaN	0.409	0.8922	0.0228	0.021	0.0216	0.0211	0.0213
0.0	0.0	0.0	-2035.5071	612.1806	NaN	NaN	-0.3	0.8928	0.0227	0.0208	0.0215	0.021	0.0212
0.0	0.0	0.0	-1833.5071	-638.8194	NaN	NaN	0.2584	0.8927	0.0227	0.0208	0.0215	0.0211	0.0212
0.0	0.0	0.0	-192.5071	802.1806	NaN	NaN	1.3	0.8932	0.0226	0.0206	0.0214	0.0211	0.0211
0.0	0.0	0.0	-710.5071	193.1806	NaN	NaN	-0.3	0.8929	0.0227	0.0206	0.0215	0.0212	0.0211
0.0	0.0	0.0	-1010.5071	-2100.8194	NaN	NaN	0.6752	0.8927	0.0228	0.0207	0.0215	0.0212	0.0211
0.0	0.0	0.0	764.4929	245.1806	NaN	NaN	0.2428	0.8929	0.0227	0.0206	0.0214	0.0212	0.0211
0.0	0.0	0.0	-1200.5071	820.1806	NaN	NaN	-0.3	0.8928	0.0228	0.0205	0.0214	0.0213	0.0211
0.0	0.0	0.0	-2474.5071	-140.8194	NaN	NaN	0.0538	0.8928	0.0228	0.0205	0.0214	0.0213	0.0211
0.0	0.0	0.0	-433.5071	1388.1806	NaN	NaN	1.3	0.8931	0.0228	0.0204	0.0214	0.0213	0.021
0.0	0.0	0.0	-1682.5071	-291.8194	NaN	NaN	0.1478	0.8923	0.0229	0.0206	0.0215	0.0214	0.0212
0.0	0.0	0.0	-2515.5071	-1978.8194	NaN	NaN	0.4403	0.8922	0.0229	0.0207	0.0215	0.0213	0.0213
0.0	0.0	0.0	-2121.5071	1293.1806	NaN	NaN	-0.3	0.8925	0.0229	0.0207	0.0215	0.0213	0.0212
0.0	0.0	0.0	573.4929	-1202.8194	NaN	NaN	1.3	0.8929	0.0228	0.0205	0.0214	0.0212	0.0211
0.0	0.0	0.0	-890.5071	589.1806	NaN	NaN	-0.3	0.8937	0.0227	0.0202	0.0213	0.0211	0.0209
0.0	0.0	0.0	-519.5071	-137.8194	NaN	NaN	0.2097	0.8938	0.0227	0.0202	0.0214	0.0211	0.0208
0.0	0.0	0.0	-491.5071	1750.1806	NaN	NaN	1.3	0.8942	0.0227	0.0201	0.0213	0.0211	0.0206
0.0	0.0	0.0	-1177.5071	2512.1806	NaN	NaN	1.3	0.8937	0.0228	0.0201	0.0214	0.0211	0.0208
0.0	0.0	0.0	-3251.5071	-825.8194	NaN	NaN	0.2025	0.8937	0.0228	0.0202	0.0214	0.0211	0.0208
0.0	0.0	0.0	-1609.5071	728.1806	NaN	NaN	-0.3	0.8941	0.0228	0.02	0.0214	0.021	0.0207
0.0	0.0	0.0	-142.5071	1238.1806	NaN	NaN	1.1301	0.8944	0.0227	0.0199	0.0214	0.021	0.0206
0.0	0.0	0.0	-469.5071	1972.1806	NaN	NaN	1.3	0.8941	0.0228	0.0199	0.0215	0.0211	0.0207
0.0	0.0	0.0	-1884.5071	-1785.8194	NaN	NaN	0.4866	0.8934	0.0229	0.0201	0.0215	0.0213	0.0208
0.0	0.0	0.0	-1821.5071	374.1806	NaN	NaN	-0.2585	0.8932	0.0229	0.0202	0.0215	0.0213	0.0208
0.0	0.0	0.0	-2915.5071	1467.1806	NaN	NaN	-0.3	0.8941	0.0227	0.0199	0.0214	0.0212	0.0207
0.0	0.0	0.0	-2251.5071	-260.8194	NaN	NaN	0.1038	0.8941	0.0227	0.0199	0.0214	0.0212	0.0207
0.0	0.0	0.0	-1174.5071	747.1806	NaN	NaN	-0.3	0.8946	0.0226	0.0197	0.0215	0.0212	0.0205
0.0	0.0	0.0	55.4929	2813.1806	NaN	NaN	0.9807	0.8944	0.0226	0.0198	0.0215	0.0212	0.0204
0.0	0.0	0.0	-2575.5071	-1310.8194	NaN	NaN	0.3373	0.8933	0.0228	0.0202	0.0216	0.0213	0.0207
0.0	0.0	0.0	-1826.5071	-1271.8194	NaN	NaN	0.4105	0.8935	0.0228	0.0203	0.0216	0.0212	0.0206
0.0	0.0	0.0	-2069.5071	-1506.8194	NaN	NaN	0.4213	0.8931	0.0229	0.0204	0.0217	0.0211	0.0208
0.0	0.0	0.0	-2657.5071	-2097.8194	NaN	NaN	0.4412	0.8934	0.0227	0.0204	0.0217	0.0211	0.0207
0.0	0.0	0.0	-1518.5071	99.1806	NaN	NaN	-0.0699	0.894	0.0226	0.0202	0.0215	0.0211	0.0206
0.0	0.0	0.0	-1185.5071	-1736.8194	NaN	NaN	0.5943	0.8939	0.0227	0.0201	0.0216	0.0212	0.0206
0.0	0.0	0.0	-160.5071	1796.1806	NaN	NaN	1.0981	0.8945	0.0226	0.0198	0.0215	0.0211	0.0204
0.0	0.0	0.0	-1003.5071	188.1806	NaN	NaN	-0.2308	0.8937	0.0228	0.02	0.0216	0.0213	0.0206
0.0	0.0	0.0	-1350.5071	-910.8194	NaN	NaN	0.4028	0.8933	0.0229	0.0201	0.0216	0.0213	0.0207
0.0	0.0	0.0	-164.5071	1965.1806	NaN	NaN	1.0914	0.8935	0.023	0.02	0.0216	0.0213	0.0206
0.0	0.0	0.0	-450.5071	-897.8194	NaN	NaN	0.6659	0.8936	0.023	0.02	0.0216	0.0213	0.0206
0.0	0.0	0.0	-838.5071	2880.1806	NaN	NaN	1.3	0.8941	0.0229	0.0198	0.0216	0.0213	0.0204
0.0	0.0	0.0	656.4929	-911.8194	NaN	NaN	1.3	0.8942	0.0229	0.0197	0.0216	0.0213	0.0203
0.0	0.0	0.0	-73.5071	1248.1806	NaN	NaN	1.0626	0.8944	0.0229	0.0196	0.0216	0.0213	0.0202
0.0	0.0	0.0	-1084.5071	468.1806	NaN	NaN	-0.3	0.8941	0.0229	0.0198	0.0216	0.0214	0.0202
0.0	0.0	0.0	-2231.5071	-442.8194	NaN	NaN	0.1656	0.8942	0.0228	0.0199	0.0216	0.0213	0.0202
0.0	0.0	0.0	-2315.5071	-3850.8194	NaN	NaN	0.6245	0.8941	0.0227	0.0201	0.0218	0.0211	0.0202
0.0	0.0	0.0	-1250.5071	-1595.8194	NaN	NaN	0.5607	0.8946	0.0225	0.02	0.0218	0.021	0.0201
0.0	0.0	0.0	-1937.5071	-1195.8194	NaN	NaN	0.3816	0.8947	0.0225	0.02	0.0218	0.021	0.02
0.0	0.0	0.0	-6.5071	-2274.8194	NaN	NaN	0.9971	0.8952	0.0223	0.0198	0.0217	0.0211	0.0199
0.0	0.0	0.0	-1223.5071	1605.1806	NaN	NaN	1.3	0.8954	0.0223	0.0197	0.0216	0.0211	0.0199
0.0	0.0	0.0	-1324.5071	-104.8194	NaN	NaN	0.0733	0.8954	0.0223	0.0196	0.0215	0.0212	0.0199
0.0	0.0	0.0	-737.5071	-1476.8194	NaN	NaN	0.6669	0.8956	0.0223	0.0196	0.0215	0.0211	0.0199
0.0	0.0	0.0	-602.5071	2002.1806	NaN	NaN	1.3	0.8955	0.0224	0.0196	0.0215	0.0211	0.0199
0.0	0.0	0.0	-125.5071	-1847.8194	NaN	NaN	0.9364	0.8951	0.0225	0.0198	0.0215	0.0211	0.02
0.0	0.0	0.0	301.4929	798.1806	NaN	NaN	0.7258	0.8948	0.0226	0.0199	0.0216	0.0211	0.02
0.0	0.0	0.0	187.4929	-2545.8194	NaN	NaN	1.0795	0.8945	0.0227	0.02	0.0217	0.0211	0.0201
0.0	0.0	0.0	907.4929	-840.8194	NaN	NaN	-0.3	0.8943	0.0228	0.02	0.0217	0.0212	0.0201
0.0	0.0	0.0	7.4929	-193.8194	NaN	NaN	1.0402	0.894	0.0228	0.02	0.0218	0.0213	0.0201
0.0	0.0	0.0	1783.4929	1029.1806	NaN	NaN	0.3659	0.8938	0.0229	0.02	0.0218	0.0214	0.0202
0.0	0.0	0.0	-273.5071	242.1806	NaN	NaN	-0.3	0.8934	0.023	0.0201	0.0218	0.0214	0.0202
0.0	0.0	0.0	-1771.5071	557.1806	NaN	NaN	-0.3	0.8931	0.0231	0.0202	0.0218	0.0214	0.0203
0.0	0.0	0.0	-239.5071	1132.1806	NaN	NaN	1.2683	0.893	0.0231	0.0202	0.0219	0.0215	0.0203
0.0	0.0	0.0	-615.5071	-668.8194	NaN	NaN	0.5208	0.8927	0.0232	0.0204	0.0219	0.0214	0.0204
0.0	0.0	0.0	-482.5071	339.1806	NaN	NaN	-0.3	0.8925	0.0232	0.0205	0.022	0.0214	0.0205
0.0	0.0	0.0	-1713.5071	-1279.8194	NaN	NaN	0.4276	0.8925	0.0231	0.0205	0.0221	0.0213	0.0205
0.0	0.0	0.0	252.4929	-1816.8194	NaN	NaN	1.1614	0.8925	0.0231	0.0206	0.0221	0.0212	0.0206
0.0	0.0	0.0	-1238.5071	656.1806	NaN	NaN	-0.3	0.8928	0.0229	0.0205	0.0221	0.0211	0.0205
0.0	0.0	0.0	-351.5071	-792.8194	NaN	NaN	0.6928	0.8929	0.0229	0.0205	0.0221	0.0211	0.0205
0.0	0.0	0.0	-665.5071	-1863.8194	NaN	NaN	0.7369	0.8929	0.0229	0.0205	0.0221	0.0211	0.0205
0.0	0.0	0.0	867.4929	2231.1806	NaN	NaN	0.72	0.893	0.0229	0.0204	0.0221	0.0212	0.0205
0.0	0.0	0.0	-30.5071	-2130.8194	NaN	NaN	0.9859	0.8925	0.0228	0.0206	0.0222	0.0211	0.0206
0.0	0.0	0.0	-266.5071	-2793.8194	NaN	NaN	0.9129	0.8923	0.0228	0.0208	0.0223	0.0211	0.0207
0.0	0.0	0.0	-2600.5071	-1090.8194	NaN	NaN	0.2955	0.8925	0.0227	0.0208	0.0223	0.021	0.0206
0.0	0.0	0.0	-2016.5071	-1314.8194	NaN	NaN	0.3947	0.8927	0.0227	0.0208	0.0223	0.0209	0.0206
0.0	0.0	0.0	-1878.5071	-455.8194	NaN	NaN	0.1953	0.8929	0.0226	0.0208	0.0222	0.0209	0.0206
0.0	0.0	0.0	-1700.5071	-1153.8194	NaN	NaN	0.4042	0.8929	0.0226	0.0207	0.0222	0.0209	0.0206
0.0	0.0	0.0	-1676.5071	-2232.8194	NaN	NaN	0.5712	0.893	0.0226	0.0207	0.0221	0.0209	0.0206
0.0	0.0	0.0	-1743.5071	-334.8194	NaN	NaN	0.1611	0.893	0.0226	0.0207	0.0221	0.0209	0.0206
0.0	0.0	0.0	-529.5071	-2503.8194	NaN	NaN	0.8254	0.8932	0.0226	0.0207	0.022	0.0208	0.0206
0.0	0.0	0.0	-231.5071	-2642.8194	NaN	NaN	0.9195	0.8931	0.0227	0.0207	0.022	0.0209	0.0206
0.0	0.0	0.0	-1818.5071	-138.8194	NaN	NaN	0.0709	0.8931	0.0227	0.0207	0.022	0.0209	0.0206
0.0	0.0	0.0	-1491.5071	-1099.8194	NaN	NaN	0.4244	0.8932	0.0227	0.0206	0.0218	0.0209	0.0206
0.0	0.0	0.0	-421.5071	-1665.8194	NaN	NaN	0.7981	0.8931	0.0228	0.0207	0.0218	0.021	0.0207
0.0	0.0	0.0	-1209.5071	1896.1806	NaN	NaN	1.3	0.8931	0.0229	0.0205	0.0218	0.0211	0.0206
0.0	0.0	0.0	-1408.5071	285.1806	NaN	NaN	-0.2539	0.8929	0.0229	0.0206	0.0217	0.0212	0.0207
0.0	0.0	0.0	53.4929	-1111.8194	NaN	NaN	1.0505	0.8928	0.023	0.0206	0.0217	0.0213	0.0207
0.0	0.0	0.0	925.4929	1703.1806	NaN	NaN	0.6479	0.8928	0.0231	0.0205	0.0216	0.0214	0.0207
0.0	0.0	0.0	-2289.5071	-780.8194	NaN	NaN	0.2543	0.8925	0.0231	0.0206	0.0216	0.0214	0.0207
0.0	0.0	0.0	14.4929	-748.8194	NaN	NaN	1.0197	0.8923	0.0231	0.0207	0.0216	0.0215	0.0207
0.0	0.0	0.0	-825.5071	-2040.8194	NaN	NaN	0.712	0.8921	0.0232	0.0208	0.0216	0.0215	0.0208
0.0	0.0	0.0	-1787.5071	-902.8194	NaN	NaN	0.3356	0.8922	0.0232	0.0208	0.0216	0.0215	0.0208
0.0	0.0	0.0	-1432.5071	174.1806	NaN	NaN	-0.1384	0.8924	0.0231	0.0207	0.0215	0.0215	0.0208
0.0	0.0	0.0	-168.5071	-867.8194	NaN	NaN	0.8374	0.8924	0.0231	0.0206	0.0215	0.0216	0.0208
0.0	0.0	0.0	-1959.5071	356.1806	NaN	NaN	-0.2222	0.8927	0.0231	0.0205	0.0214	0.0216	0.0207
0.0	0.0	0.0	1890.4929	593.1806	NaN	NaN	0.2388	0.8925	0.0231	0.0205	0.0215	0.0217	0.0207
0.0	0.0	0.0	-1610.5071	646.1806	NaN	NaN	-0.3	0.8925	0.0232	0.0205	0.0214	0.0217	0.0207
0.0	0.0	0.0	-677.5071	-1655.8194	NaN	NaN	0.7096	0.8922	0.0233	0.0206	0.0215	0.0217	0.0208
0.0	0.0	0.0	-2648.5071	-1102.8194	NaN	NaN	0.294	0.8925	0.0232	0.0206	0.0214	0.0216	0.0207
0.0	0.0	0.0	-2321.5071	1261.1806	NaN	NaN	-0.3	0.8925	0.0232	0.0205	0.0215	0.0216	0.0207
0.0	0.0	0.0	-475.5071	-1902.8194	NaN	NaN	0.8001	0.8927	0.0231	0.0204	0.0214	0.0216	0.0208
0.0	0.0	0.0	-398.5071	1635.1806	NaN	NaN	1.3	0.8927	0.023	0.0203	0.0215	0.0217	0.0207
0.0	0.0	0.0	-277.5071	431.1806	NaN	NaN	1.3	0.8924	0.0231	0.0203	0.0216	0.0218	0.0208
0.0	0.0	0.0	-166.5071	3702.1806	NaN	NaN	1.0471	0.8923	0.0232	0.0204	0.0216	0.0218	0.0208
0.0	0.0	0.0	-2391.5071	-2507.8194	NaN	NaN	0.5119	0.892	0.0232	0.0206	0.0216	0.0217	0.0209
0.0	0.0	0.0	-602.5071	-1587.8194	NaN	NaN	0.7249	0.8925	0.0231	0.0205	0.0215	0.0216	0.0208
0.0	0.0	0.0	-1665.5071	2213.1806	NaN	NaN	1.3	0.8929	0.023	0.0204	0.0214	0.0215	0.0208
0.0	0.0	0.0	-1578.5071	-969.8194	NaN	NaN	0.3806	0.8931	0.023	0.0203	0.0214	0.0215	0.0207
0.0	0.0	0.0	-380.5071	-822.8194	NaN	NaN	0.6838	0.8929	0.023	0.0204	0.0214	0.0215	0.0207
0.0	0.0	0.0	-1933.5071	1085.1806	NaN	NaN	-0.3	0.8926	0.0232	0.0205	0.0215	0.0215	0.0208
0.0	0.0	0.0	-66.5071	-329.8194	NaN	NaN	0.8322	0.8926	0.0232	0.0205	0.0214	0.0214	0.0208
0.0	0.0	0.0	-2020.5071	-480.8194	NaN	NaN	0.1922	0.8927	0.0231	0.0205	0.0214	0.0214	0.0208
0.0	0.0	0.0	-334.5071	-918.8194	NaN	NaN	0.7331	0.8929	0.0231	0.0204	0.0214	0.0215	0.0208
0.0	0.0	0.0	911.4929	2281.1806	NaN	NaN	0.7145	0.8928	0.0231	0.0204	0.0214	0.0216	0.0208
0.0	0.0	0.0	1396.4929	-94.8194	NaN	NaN	-0.0728	0.8922	0.0233	0.0205	0.0215	0.0217	0.0209
0.0	0.0	0.0	-620.5071	-288.8194	NaN	NaN	0.3176	0.8919	0.0234	0.0206	0.0215	0.0217	0.0209
0.0	0.0	0.0	-2309.5071	-1841.8194	NaN	NaN	0.4437	0.8918	0.0234	0.0208	0.0215	0.0216	0.0209
0.0	0.0	0.0	-1074.5071	-555.8194	NaN	NaN	0.3409	0.892	0.0233	0.0207	0.0215	0.0216	0.0209
0.0	0.0	0.0	-1061.5071	1024.1806	NaN	NaN	-0.3	0.892	0.0233	0.0206	0.0215	0.0217	0.0209
0.0	0.0	0.0	-3707.5071	843.1806	NaN	NaN	-0.2944	0.8919	0.0233	0.0206	0.0216	0.0217	0.0209
0.0	0.0	0.0	-887.5071	1722.1806	NaN	NaN	1.3	0.8917	0.0233	0.0207	0.0216	0.0218	0.0209
0.0	0.0	0.0	-1752.5071	-265.8194	NaN	NaN	0.1317	0.8917	0.0233	0.0208	0.0216	0.0217	0.0209
0.0	0.0	0.0	-2265.5071	-94.8194	NaN	NaN	0.0402	0.8917	0.0233	0.0208	0.0217	0.0216	0.0209
0.0	0.0	0.0	-3511.5071	1122.1806	NaN	NaN	-0.3	0.892	0.0232	0.0208	0.0216	0.0215	0.0209
0.0	0.0	0.0	-1656.5071	615.1806	NaN	NaN	-0.3	0.8921	0.0231	0.0207	0.0216	0.0215	0.0209
0.0	0.0	0.0	-2269.5071	1284.1806	NaN	NaN	-0.3	0.8924	0.023	0.0206	0.0216	0.0215	0.0208
0.0	0.0	0.0	-2215.5071	529.1806	NaN	NaN	-0.3	0.8922	0.0231	0.0208	0.0217	0.0214	0.0208
0.0	0.0	0.0	-1842.5071	-2947.8194	NaN	NaN	0.6154	0.892	0.0231	0.021	0.0218	0.0213	0.0209
0.0	0.0	0.0	-1366.5071	-909.8194	NaN	NaN	0.3997	0.8922	0.023	0.0209	0.0218	0.0212	0.0209
0.0	0.0	0.0	-3032.5071	-1857.8194	NaN	NaN	0.3799	0.8924	0.0229	0.0209	0.0218	0.0211	0.0209
0.0	0.0	0.0	-2939.5071	2202.1806	NaN	NaN	-0.3	0.8933	0.0227	0.0205	0.0216	0.0212	0.0208
0.0	0.0	0.0	256.4929	-872.8194	NaN	NaN	1.3	0.8931	0.0227	0.0205	0.0215	0.0213	0.0208
0.0	0.0	0.0	-627.5071	1036.1806	NaN	NaN	1.3	0.8933	0.0228	0.0204	0.0215	0.0213	0.0207
0.0	0.0	0.0	304.4929	1558.1806	NaN	NaN	0.8365	0.8929	0.0229	0.0205	0.0215	0.0214	0.0208
0.0	0.0	0.0	-1220.5071	-2206.8194	NaN	NaN	0.6439	0.8924	0.0231	0.0207	0.0216	0.0214	0.0208
0.0	0.0	0.0	-2736.5071	118.1806	NaN	NaN	-0.0451	0.8922	0.0231	0.0208	0.0216	0.0214	0.0209
0.0	0.0	0.0	-1916.5071	-2526.8194	NaN	NaN	0.5687	0.8923	0.0231	0.0208	0.0217	0.0213	0.0209
0.0	0.0	0.0	-937.5071	-665.8194	NaN	NaN	0.4153	0.8925	0.023	0.0207	0.0216	0.0213	0.0208
0.0	0.0	0.0	-2304.5071	328.1806	NaN	NaN	-0.1661	0.8926	0.023	0.0206	0.0216	0.0214	0.0207
0.0	0.0	0.0	-618.5071	-1003.8194	NaN	NaN	0.6188	0.8924	0.0231	0.0207	0.0216	0.0214	0.0208
0.0	0.0	0.0	-1665.5071	253.1806	NaN	NaN	-0.1793	0.8925	0.0231	0.0206	0.0215	0.0214	0.0207
0.0	0.0	0.0	1637.4929	626.1806	NaN	NaN	0.2766	0.8927	0.0231	0.0205	0.0215	0.0215	0.0207
0.0	0.0	0.0	-283.5071	-44.8194	NaN	NaN	0.1365	0.8926	0.0231	0.0206	0.0215	0.0216	0.0207
0.0	0.0	0.0	-2611.5071	1390.1806	NaN	NaN	-0.3	0.8924	0.0232	0.0206	0.0215	0.0216	0.0207
0.0	0.0	0.0	-1869.5071	1095.1806	NaN	NaN	-0.3	0.8919	0.0233	0.0208	0.0217	0.0216	0.0207
0.0	0.0	0.0	-1217.5071	-2646.8194	NaN	NaN	0.6849	0.8915	0.0233	0.0209	0.0218	0.0216	0.0208
0.0	0.0	0.0	-1563.5071	-1741.8194	NaN	NaN	0.527	0.8917	0.0232	0.021	0.0218	0.0214	0.0209
0.0	0.0	0.0	-2680.5071	-1468.8194	NaN	NaN	0.354	0.8918	0.0231	0.021	0.0218	0.0213	0.0209
0.0	0.0	0.0	-1103.5071	-639.8194	NaN	NaN	0.367	0.8925	0.023	0.0207	0.0216	0.0215	0.0207
0.0	0.0	0.0	-383.5071	525.1806	NaN	NaN	1.3	0.8926	0.023	0.0206	0.0216	0.0216	0.0207
0.0	0.0	0.0	-1761.5071	1871.1806	NaN	NaN	1.3	0.8924	0.023	0.0207	0.0216	0.0216	0.0207
0.0	0.0	0.0	458.4929	-584.8194	NaN	NaN	1.3	0.892	0.0231	0.0208	0.0216	0.0216	0.0208
0.0	0.0	0.0	-3232.5071	-3857.8194	NaN	NaN	0.5441	0.8916	0.0232	0.0211	0.0217	0.0215	0.0209
0.0	0.0	0.0	-1817.5071	2007.1806	NaN	NaN	1.3	0.8923	0.023	0.0208	0.0216	0.0215	0.0208
0.0	0.0	0.0	-2614.5071	2012.1806	NaN	NaN	-0.3	0.8922	0.023	0.0208	0.0216	0.0215	0.0209
0.0	0.0	0.0	-2255.5071	-1972.8194	NaN	NaN	0.4666	0.8922	0.023	0.0208	0.0217	0.0215	0.0208
0.0	0.0	0.0	-348.5071	1271.1806	NaN	NaN	1.3	0.8924	0.0229	0.0208	0.0217	0.0214	0.0208
0.0	0.0	0.0	-1229.5071	-2698.8194	NaN	NaN	0.687	0.8921	0.023	0.021	0.0217	0.0213	0.0209
0.0	0.0	0.0	-1455.5071	-1453.8194	NaN	NaN	0.4997	0.8925	0.0228	0.0209	0.0217	0.0213	0.0208
0.0	0.0	0.0	-2000.5071	-1960.8194	NaN	NaN	0.495	0.8925	0.0228	0.0208	0.0217	0.0214	0.0208
0.0	0.0	0.0	-2359.5071	835.1806	NaN	NaN	-0.3	0.8928	0.0228	0.0207	0.0216	0.0214	0.0207
0.0	0.0	0.0	-433.5071	1791.1806	NaN	NaN	1.3	0.8926	0.0228	0.0207	0.0216	0.0215	0.0207
0.0	0.0	0.0	-3640.5071	-1333.8194	NaN	NaN	0.2681	0.8921	0.0229	0.021	0.0217	0.0214	0.0209
0.0	0.0	0.0	-1073.5071	-1578.8194	NaN	NaN	0.5953	0.8918	0.023	0.0211	0.0217	0.0214	0.0209
0.0	0.0	0.0	-2026.5071	-1023.8194	NaN	NaN	0.3356	0.8919	0.0229	0.0211	0.0217	0.0214	0.0209
0.0	0.0	0.0	-2397.5071	624.1806	NaN	NaN	-0.3	0.8922	0.0229	0.0209	0.0216	0.0214	0.0209
0.0	0.0	0.0	-1848.5071	-105.8194	NaN	NaN	0.0541	0.8925	0.0228	0.0208	0.0215	0.0215	0.0209
0.0	0.0	0.0	439.4929	654.1806	NaN	NaN	0.5981	0.8925	0.0229	0.0207	0.0215	0.0216	0.0208
0.0	0.0	0.0	-2037.5071	-50.8194	NaN	NaN	0.0243	0.8923	0.023	0.0207	0.0215	0.0217	0.0209
0.0	0.0	0.0	-1408.5071	1302.1806	NaN	NaN	-0.3	0.8921	0.023	0.0207	0.0215	0.0217	0.0209
0.0	0.0	0.0	-1678.5071	477.1806	NaN	NaN	-0.3	0.8917	0.0232	0.0209	0.0215	0.0217	0.0209
0.0	0.0	0.0	-1849.5071	-1361.8194	NaN	NaN	0.4241	0.8917	0.0232	0.021	0.0216	0.0216	0.021
0.0	0.0	0.0	-944.5071	-1616.8194	NaN	NaN	0.6312	0.8916	0.0232	0.021	0.0216	0.0216	0.021
0.0	0.0	0.0	-13.5071	-2660.8194	NaN	NaN	0.9949	0.8919	0.0231	0.021	0.0215	0.0216	0.0209
0.0	0.0	0.0	-1666.5071	1061.1806	NaN	NaN	-0.3	0.892	0.023	0.0208	0.0215	0.0217	0.021
0.0	0.0	0.0	-1648.5071	-597.8194	NaN	NaN	0.2661	0.8918	0.0231	0.0208	0.0215	0.0218	0.021
0.0	0.0	0.0	-686.5071	-258.8194	NaN	NaN	0.2738	0.8918	0.023	0.0207	0.0215	0.0219	0.021
0.0	0.0	0.0	-1762.5071	681.1806	NaN	NaN	-0.3	0.8915	0.0231	0.0208	0.0216	0.022	0.0211
0.0	0.0	0.0	290.4929	225.1806	NaN	NaN	0.4367	0.8917	0.0231	0.0207	0.0215	0.022	0.021
0.0	0.0	0.0	-2866.5071	-439.8194	NaN	NaN	0.133	0.8916	0.0232	0.0208	0.0215	0.022	0.021
0.0	0.0	0.0	355.4929	-163.8194	NaN	NaN	-0.3	0.8916	0.0232	0.0208	0.0215	0.022	0.021
0.0	0.0	0.0	-761.5071	-313.8194	NaN	NaN	0.2918	0.8916	0.0231	0.0207	0.0216	0.022	0.0209
0.0	0.0	0.0	-1848.5071	72.1806	NaN	NaN	-0.0406	0.8915	0.0232	0.0207	0.0216	0.0221	0.021
0.0	0.0	0.0	-3799.5071	1652.1806	NaN	NaN	-0.3	0.8915	0.0232	0.0207	0.0216	0.022	0.0209
0.0	0.0	0.0	-1446.5071	-1300.8194	NaN	NaN	0.4735	0.8915	0.0232	0.0208	0.0216	0.022	0.0209
0.0	0.0	0.0	-2084.5071	-2406.8194	NaN	NaN	0.5359	0.8916	0.0231	0.0208	0.0216	0.0219	0.0209
0.0	0.0	0.0	-1191.5071	-170.8194	NaN	NaN	0.1254	0.892	0.023	0.0207	0.0216	0.0218	0.0208
0.0	0.0	0.0	-1422.5071	641.1806	NaN	NaN	-0.3	0.892	0.023	0.0207	0.0215	0.0218	0.0208
0.0	0.0	0.0	-1829.5071	-3405.8194	NaN	NaN	0.6505	0.8921	0.023	0.0207	0.0215	0.0218	0.0208
0.0	0.0	0.0	-466.5071	2368.1806	NaN	NaN	1.2453	0.8924	0.0229	0.0205	0.0215	0.0219	0.0208
0.0	0.0	0.0	-1981.5071	1056.1806	NaN	NaN	-0.3	0.892	0.023	0.0206	0.0215	0.022	0.0209
0.0	0.0	0.0	-1519.5071	-1361.8194	NaN	NaN	0.4726	0.892	0.023	0.0206	0.0215	0.0221	0.0209
0.0	0.0	0.0	-456.5071	63.1806	NaN	NaN	-0.1606	0.8917	0.0231	0.0206	0.0216	0.0221	0.0209
0.0	0.0	0.0	-2267.5071	1806.1806	NaN	NaN	-0.3	0.8914	0.0233	0.0207	0.0216	0.0222	0.0209
0.0	0.0	0.0	-2401.5071	1941.1806	NaN	NaN	-0.3	0.8915	0.0232	0.0206	0.0216	0.0221	0.0209
0.0	0.0	0.0	-2014.5071	-360.8194	NaN	NaN	0.1519	0.8915	0.0233	0.0207	0.0216	0.0221	0.0209
0.0	0.0	0.0	-2265.5071	-398.8194	NaN	NaN	0.1497	0.8916	0.0233	0.0207	0.0216	0.0221	0.0208
0.0	0.0	0.0	1115.4929	420.1806	NaN	NaN	0.2736	0.8918	0.0232	0.0206	0.0216	0.022	0.0208
0.0	0.0	0.0	-2093.5071	-1579.8194	NaN	NaN	0.4301	0.8914	0.0233	0.0207	0.0216	0.0221	0.0208
0.0	0.0	0.0	-2027.5071	1277.1806	NaN	NaN	-0.3	0.8915	0.0233	0.0207	0.0217	0.0221	0.0208
0.0	0.0	0.0	-1267.5071	-220.8194	NaN	NaN	0.1484	0.8914	0.0233	0.0208	0.0217	0.0221	0.0208
0.0	0.0	0.0	-2333.5071	59.1806	NaN	NaN	-0.026	0.8915	0.0232	0.0207	0.0217	0.022	0.0208
0.0	0.0	0.0	105.4929	-1256.8194	NaN	NaN	1.0916	0.8916	0.0232	0.0207	0.0217	0.022	0.0208
0.0	0.0	0.0	-992.5071	-10.8194	NaN	NaN	0.0108	0.8917	0.0232	0.0207	0.0217	0.022	0.0208
0.0	0.0	0.0	-1762.5071	6.1806	NaN	NaN	-0.0035	0.8917	0.0231	0.0207	0.0217	0.022	0.0208
0.0	0.0	0.0	-1715.5071	-914.8194	NaN	NaN	0.3478	0.8918	0.0231	0.0206	0.0217	0.022	0.0208
0.0	0.0	0.0	-3152.5071	2007.1806	NaN	NaN	-0.3	0.8917	0.0232	0.0206	0.0217	0.022	0.0208
0.0	0.0	0.0	-1243.5071	-2130.8194	NaN	NaN	0.6315	0.8916	0.0232	0.0207	0.0217	0.022	0.0208
0.0	0.0	0.0	-1862.5071	214.1806	NaN	NaN	-0.1299	0.8914	0.0232	0.0208	0.0218	0.022	0.0207
0.0	0.0	0.0	-1443.5071	-1789.8194	NaN	NaN	0.5536	0.8912	0.0233	0.0209	0.0218	0.022	0.0208
0.0	0.0	0.0	-2483.5071	1124.1806	NaN	NaN	-0.3	0.8915	0.0232	0.0209	0.0218	0.0219	0.0207
0.0	0.0	0.0	-729.5071	-1693.8194	NaN	NaN	0.699	0.8913	0.0232	0.021	0.0219	0.0219	0.0208
0.0	0.0	0.0	-2544.5071	110.1806	NaN	NaN	-0.0453	0.8916	0.0232	0.0209	0.0218	0.0219	0.0207
0.0	0.0	0.0	-535.5071	422.1806	NaN	NaN	-0.3	0.8915	0.0232	0.0208	0.0218	0.0219	0.0207
0.0	0.0	0.0	-1257.5071	-1152.8194	NaN	NaN	0.4783	0.8916	0.0232	0.0208	0.0218	0.0218	0.0208
0.0	0.0	0.0	-1447.5071	128.1806	NaN	NaN	-0.0972	0.8914	0.0232	0.0209	0.0218	0.0218	0.0208
0.0	0.0	0.0	-1552.5071	-712.8194	NaN	NaN	0.3147	0.8915	0.0232	0.0209	0.0218	0.0218	0.0208
0.0	0.0	0.0	-2329.5071	2203.1806	NaN	NaN	-0.3	0.8915	0.0232	0.0209	0.0219	0.0218	0.0207
0.0	0.0	0.0	-1183.5071	-301.8194	NaN	NaN	0.2032	0.8914	0.0232	0.0209	0.0219	0.0218	0.0208
0.0	0.0	0.0	-217.5071	-3261.8194	NaN	NaN	0.9375	0.8913	0.0233	0.021	0.022	0.0217	0.0208
0.0	0.0	0.0	-829.5071	-1520.8194	NaN	NaN	0.6471	0.8913	0.0232	0.021	0.022	0.0217	0.0208
0.0	0.0	0.0	-2274.5071	2115.1806	NaN	NaN	-0.3	0.8916	0.0232	0.0209	0.0219	0.0217	0.0207
0.0	0.0	0.0	-1284.5071	832.1806	NaN	NaN	-0.3	0.8915	0.0232	0.0208	0.0219	0.0218	0.0208
0.0	0.0	0.0	-2955.5071	1004.1806	NaN	NaN	-0.3	0.8912	0.0233	0.0209	0.022	0.0219	0.0208
0.0	0.0	0.0	-493.5071	350.1806	NaN	NaN	-0.3	0.8907	0.0234	0.0211	0.0221	0.0219	0.0208
0.0	0.0	0.0	-148.5071	-2649.8194	NaN	NaN	0.9469	0.8903	0.0234	0.0213	0.0222	0.0218	0.0209
0.0	0.0	0.0	-1962.5071	-898.8194	NaN	NaN	0.3141	0.8901	0.0234	0.0215	0.0224	0.0217	0.0209
0.0	0.0	0.0	-1174.5071	-1058.8194	NaN	NaN	0.4741	0.8904	0.0234	0.0215	0.0223	0.0216	0.0209
0.0	0.0	0.0	-2290.5071	-3508.8194	NaN	NaN	0.605	0.8908	0.0232	0.0214	0.0222	0.0214	0.0209
0.0	0.0	0.0	197.4929	-1495.8194	NaN	NaN	1.1521	0.8912	0.0231	0.0213	0.0222	0.0214	0.0208
0.0	0.0	0.0	-739.5071	1039.1806	NaN	NaN	1.3	0.8911	0.0231	0.0213	0.0222	0.0214	0.0209
0.0	0.0	0.0	-2238.5071	-98.8194	NaN	NaN	0.0423	0.891	0.0231	0.0214	0.0222	0.0214	0.0209
0.0	0.0	0.0	-1181.5071	-2607.8194	NaN	NaN	0.6882	0.891	0.0231	0.0214	0.0221	0.0214	0.0209
0.0	0.0	0.0	482.4929	-859.8194	NaN	NaN	1.3	0.8908	0.0231	0.0215	0.0222	0.0214	0.021
0.0	0.0	0.0	-2783.5071	-2011.8194	NaN	NaN	0.4195	0.8908	0.0232	0.0216	0.0221	0.0214	0.021
0.0	0.0	0.0	-1378.5071	-2419.8194	NaN	NaN	0.6371	0.8908	0.0231	0.0216	0.0221	0.0214	0.0209
0.0	0.0	0.0	-1915.5071	632.1806	NaN	NaN	-0.3	0.8909	0.0231	0.0216	0.0221	0.0214	0.0209
0.0	0.0	0.0	-1347.5071	-2047.8194	NaN	NaN	0.6031	0.891	0.0231	0.0215	0.0221	0.0213	0.021
0.0	0.0	0.0	-2710.5071	-2461.8194	NaN	NaN	0.476	0.8913	0.023	0.0215	0.022	0.0213	0.021
0.0	0.0	0.0	-1621.5071	67.1806	NaN	NaN	-0.0432	0.8912	0.023	0.0214	0.022	0.0214	0.021
0.0	0.0	0.0	-2141.5071	1371.1806	NaN	NaN	-0.3	0.8912	0.0229	0.0214	0.022	0.0214	0.021
0.0	0.0	0.0	-1713.5071	-1044.8194	NaN	NaN	0.3788	0.8909	0.023	0.0216	0.0221	0.0214	0.0211
0.0	0.0	0.0	-3659.5071	-367.8194	NaN	NaN	0.0913	0.8912	0.0229	0.0215	0.022	0.0212	0.0211
0.0	0.0	0.0	-2655.5071	-1650.8194	NaN	NaN	0.3833	0.8913	0.0228	0.0215	0.0221	0.0212	0.0211
0.0	0.0	0.0	-3186.5071	-65.8194	NaN	NaN	0.0202	0.8915	0.0227	0.0214	0.0221	0.0212	0.0211
0.0	0.0	0.0	-2726.5071	1345.1806	NaN	NaN	-0.3	0.8915	0.0227	0.0213	0.0221	0.0213	0.0211
0.0	0.0	0.0	-677.5071	-2612.8194	NaN	NaN	0.7941	0.8914	0.0227	0.0214	0.0221	0.0212	0.0212
0.0	0.0	0.0	-2756.5071	-1662.8194	NaN	NaN	0.3763	0.8913	0.0227	0.0214	0.0221	0.0212	0.0213
0.0	0.0	0.0	-2912.5071	-809.8194	NaN	NaN	0.2176	0.8916	0.0226	0.0213	0.022	0.0213	0.0213
0.0	0.0	0.0	-1820.5071	-987.8194	NaN	NaN	0.3517	0.8917	0.0226	0.0212	0.0219	0.0214	0.0212
0.0	0.0	0.0	-144.5071	401.1806	NaN	NaN	1.3	0.8916	0.0227	0.0211	0.0219	0.0216	0.0212
0.0	0.0	0.0	-2417.5071	-1101.8194	NaN	NaN	0.3131	0.8913	0.0228	0.0211	0.0218	0.0217	0.0213
0.0	0.0	0.0	-1480.5071	-1637.8194	NaN	NaN	0.5252	0.8909	0.023	0.0212	0.0218	0.0218	0.0213
0.0	0.0	0.0	-2064.5071	987.1806	NaN	NaN	-0.3	0.8907	0.023	0.0212	0.0218	0.0219	0.0213
0.0	0.0	0.0	-2788.5071	269.1806	NaN	NaN	-0.1068	0.8906	0.0231	0.0212	0.0218	0.022	0.0214
0.0	0.0	0.0	-1221.5071	-353.8194	NaN	NaN	0.2246	0.8906	0.0231	0.0212	0.0217	0.022	0.0214
0.0	0.0	0.0	-1922.5071	1072.1806	NaN	NaN	-0.3	0.8905	0.0231	0.0211	0.0218	0.0221	0.0214
0.0	0.0	0.0	-1152.5071	818.1806	NaN	NaN	-0.3	0.8905	0.0231	0.0211	0.0217	0.0221	0.0214
0.0	0.0	0.0	-1184.5071	-561.8194	NaN	NaN	0.3217	0.8904	0.0231	0.0212	0.0217	0.0221	0.0214
0.0	0.0	0.0	-1598.5071	-288.8194	NaN	NaN	0.153	0.8901	0.0232	0.0213	0.0218	0.0221	0.0214
0.0	0.0	0.0	-1243.5071	-2852.8194	NaN	NaN	0.6964	0.8901	0.0232	0.0214	0.0218	0.0221	0.0214
0.0	0.0	0.0	-2577.5071	-177.8194	NaN	NaN	0.0645	0.8901	0.0231	0.0214	0.0218	0.0221	0.0215
0.0	0.0	0.0	-1207.5071	-1325.8194	NaN	NaN	0.5234	0.8903	0.023	0.0213	0.0218	0.0221	0.0215
0.0	0.0	0.0	-270.5071	252.1806	NaN	NaN	-0.3	0.8904	0.0229	0.0211	0.0218	0.0222	0.0215
0.0	0.0	0.0	-1882.5071	975.1806	NaN	NaN	-0.3	0.8907	0.0228	0.021	0.0218	0.0222	0.0215
0.0	0.0	0.0	982.4929	-145.8194	NaN	NaN	-0.1743	0.8908	0.0227	0.0209	0.0218	0.0222	0.0215
0.0	0.0	0.0	-1299.5071	-770.8194	NaN	NaN	0.3723	0.8906	0.0227	0.0209	0.0219	0.0223	0.0216
0.0	0.0	0.0	-3481.5071	-593.8194	NaN	NaN	0.1457	0.8908	0.0227	0.0208	0.0218	0.0222	0.0217
0.0	0.0	0.0	-1431.5071	721.1806	NaN	NaN	-0.3	0.8911	0.0225	0.0207	0.0218	0.0221	0.0217
0.0	0.0	0.0	-1609.5071	960.1806	NaN	NaN	-0.3	0.8912	0.0224	0.0206	0.0218	0.0222	0.0217
0.0	0.0	0.0	-2187.5071	-1726.8194	NaN	NaN	0.4412	0.8912	0.0224	0.0207	0.0219	0.0221	0.0217
0.0	0.0	0.0	-1045.5071	-197.8194	NaN	NaN	0.1591	0.8913	0.0224	0.0207	0.0219	0.0221	0.0216
0.0	0.0	0.0	-679.5071	-1490.8194	NaN	NaN	0.6869	0.8915	0.0224	0.0207	0.0219	0.0221	0.0215
0.0	0.0	0.0	-1333.5071	-1909.8194	NaN	NaN	0.5888	0.8917	0.0222	0.0207	0.0219	0.022	0.0215
0.0	0.0	0.0	-3152.5071	-1682.8194	NaN	NaN	0.348	0.892	0.0221	0.0206	0.0218	0.0219	0.0215
0.0	0.0	0.0	-2596.5071	530.1806	NaN	NaN	-0.2566	0.8926	0.022	0.0204	0.0218	0.0219	0.0213
0.0	0.0	0.0	-1394.5071	979.1806	NaN	NaN	-0.3	0.8926	0.022	0.0203	0.0218	0.022	0.0213
0.0	0.0	0.0	-1903.5071	-1124.8194	NaN	NaN	0.3714	0.8925	0.0222	0.0204	0.0218	0.0219	0.0212
0.0	0.0	0.0	-1134.5071	-1544.8194	NaN	NaN	0.5766	0.8922	0.0223	0.0205	0.0217	0.0219	0.0213
0.0	0.0	0.0	-2169.5071	-2113.8194	NaN	NaN	0.4935	0.892	0.0224	0.0206	0.0217	0.0219	0.0213
0.0	0.0	0.0	-339.5071	685.1806	NaN	NaN	1.3	0.8925	0.0223	0.0205	0.0217	0.0219	0.0212
0.0	0.0	0.0	-2160.5071	530.1806	NaN	NaN	-0.3	0.8924	0.0223	0.0204	0.0217	0.022	0.0211
0.0	0.0	0.0	-698.5071	1498.1806	NaN	NaN	1.3	0.8923	0.0225	0.0204	0.0217	0.0221	0.021
0.0	0.0	0.0	-1966.5071	3297.1806	NaN	NaN	1.3	0.8919	0.0227	0.0205	0.0218	0.0222	0.0211
0.0	0.0	0.0	-318.5071	30.1806	NaN	NaN	-0.1047	0.8914	0.0229	0.0206	0.0218	0.0222	0.0211
0.0	0.0	0.0	-1305.5071	2382.1806	NaN	NaN	1.3	0.8913	0.023	0.0207	0.0217	0.0221	0.0211
0.0	0.0	0.0	-2353.5071	1117.1806	NaN	NaN	-0.3	0.8915	0.0231	0.0207	0.0217	0.022	0.021
0.0	0.0	0.0	-1824.5071	326.1806	NaN	NaN	-0.2177	0.8917	0.0231	0.0207	0.0217	0.022	0.0209
0.0	0.0	0.0	-1588.5071	500.1806	NaN	NaN	-0.3	0.8919	0.0231	0.0206	0.0217	0.0218	0.0208
0.0	0.0	0.0	-732.5071	-848.8194	NaN	NaN	0.5368	0.8921	0.023	0.0206	0.0217	0.0217	0.0208
0.0	0.0	0.0	-1890.5071	202.1806	NaN	NaN	-0.1198	0.8923	0.0229	0.0206	0.0217	0.0217	0.0208
0.0	0.0	0.0	-2072.5071	99.1806	NaN	NaN	-0.0503	0.8925	0.0229	0.0205	0.0217	0.0217	0.0208
0.0	0.0	0.0	-2734.5071	2282.1806	NaN	NaN	-0.3	0.8926	0.0228	0.0204	0.0217	0.0218	0.0208
0.0	0.0	0.0	792.4929	2007.1806	NaN	NaN	0.7169	0.8928	0.0228	0.0203	0.0216	0.0218	0.0207
0.0	0.0	0.0	518.4929	604.1806	NaN	NaN	0.5382	0.8925	0.0229	0.0204	0.0217	0.0218	0.0207
0.0	0.0	0.0	-1871.5071	1965.1806	NaN	NaN	1.3	0.8923	0.0231	0.0205	0.0217	0.0217	0.0207
0.0	0.0	0.0	-1451.5071	-1766.8194	NaN	NaN	0.549	0.8923	0.0231	0.0206	0.0218	0.0215	0.0207
0.0	0.0	0.0	-2595.5071	-403.8194	NaN	NaN	0.1346	0.8922	0.0231	0.0207	0.0219	0.0215	0.0207
0.0	0.0	0.0	-1076.5071	-2009.8194	NaN	NaN	0.6512	0.8923	0.023	0.0207	0.022	0.0214	0.0206
0.0	0.0	0.0	-1569.5071	-380.8194	NaN	NaN	0.1953	0.8925	0.0229	0.0207	0.022	0.0213	0.0206
0.0	0.0	0.0	-2381.5071	-3660.8194	NaN	NaN	0.6059	0.8923	0.0228	0.0208	0.0221	0.0213	0.0207
0.0	0.0	0.0	-1269.5071	-1845.8194	NaN	NaN	0.5925	0.8924	0.0228	0.0208	0.0221	0.0212	0.0206
0.0	0.0	0.0	-2247.5071	-1122.8194	NaN	NaN	0.3331	0.8923	0.0228	0.0209	0.0221	0.0212	0.0207
0.0	0.0	0.0	-1404.5071	-2133.8194	NaN	NaN	0.6031	0.8928	0.0226	0.0208	0.022	0.0212	0.0206
0.0	0.0	0.0	-1078.5071	267.1806	NaN	NaN	-0.3	0.893	0.0226	0.0207	0.0219	0.0212	0.0206
0.0	0.0	0.0	-2300.5071	-1355.8194	NaN	NaN	0.3708	0.893	0.0226	0.0206	0.0218	0.0213	0.0206
0.0	0.0	0.0	-1035.5071	-899.8194	NaN	NaN	0.4649	0.8931	0.0226	0.0205	0.0218	0.0214	0.0206
0.0	0.0	0.0	-1528.5071	1587.1806	NaN	NaN	1.3	0.8928	0.0228	0.0205	0.0218	0.0215	0.0206
0.0	0.0	0.0	-3155.5071	620.1806	NaN	NaN	-0.2446	0.8926	0.0229	0.0206	0.0218	0.0215	0.0207
0.0	0.0	0.0	-941.5071	-1550.8194	NaN	NaN	0.6222	0.8925	0.0229	0.0207	0.0218	0.0214	0.0207
0.0	0.0	0.0	-3435.5071	-3503.8194	NaN	NaN	0.5049	0.8925	0.0229	0.0208	0.0219	0.0213	0.0207
0.0	0.0	0.0	1427.4929	-240.8194	NaN	NaN	-0.2029	0.8929	0.0228	0.0206	0.0218	0.0213	0.0206
0.0	0.0	0.0	-1319.5071	231.1806	NaN	NaN	-0.2124	0.893	0.0228	0.0206	0.0217	0.0214	0.0206
0.0	0.0	0.0	418.4929	-255.8194	NaN	NaN	-0.3	0.893	0.0228	0.0205	0.0216	0.0215	0.0205
0.0	0.0	0.0	-1635.5071	707.1806	NaN	NaN	-0.3	0.8928	0.0229	0.0205	0.0216	0.0216	0.0206
0.0	0.0	0.0	126.4929	-1230.8194	NaN	NaN	1.1145	0.8923	0.0231	0.0206	0.0217	0.0217	0.0206
0.0	0.0	0.0	-613.5071	1358.1806	NaN	NaN	1.3	0.8924	0.0231	0.0206	0.0217	0.0217	0.0206
0.0	0.0	0.0	-475.5071	-3240.8194	NaN	NaN	0.872	0.8921	0.0231	0.0208	0.0217	0.0217	0.0206
0.0	0.0	0.0	-1061.5071	-1794.8194	NaN	NaN	0.6284	0.8923	0.023	0.0207	0.0217	0.0216	0.0206
0.0	0.0	0.0	-512.5071	-2734.8194	NaN	NaN	0.8422	0.8925	0.0229	0.0206	0.0217	0.0216	0.0207
0.0	0.0	0.0	-1672.5071	-1026.8194	NaN	NaN	0.3804	0.8925	0.0229	0.0206	0.0217	0.0216	0.0206
0.0	0.0	0.0	-1984.5071	3427.1806	NaN	NaN	1.3	0.8925	0.023	0.0204	0.0217	0.0218	0.0206
0.0	0.0	0.0	-1915.5071	-462.8194	NaN	NaN	0.1946	0.8924	0.023	0.0205	0.0217	0.0218	0.0207
0.0	0.0	0.0	-1308.5071	-3132.8194	NaN	NaN	0.7054	0.8921	0.0231	0.0206	0.0217	0.0218	0.0206
0.0	0.0	0.0	-990.5071	-657.8194	NaN	NaN	0.3991	0.8922	0.0231	0.0206	0.0217	0.0218	0.0206
0.0	0.0	0.0	-734.5071	-1906.8194	NaN	NaN	0.7219	0.8918	0.0232	0.0208	0.0218	0.0218	0.0207
0.0	0.0	0.0	-344.5071	-2128.8194	NaN	NaN	0.8607	0.892	0.0231	0.0208	0.0218	0.0217	0.0206
0.0	0.0	0.0	-3579.5071	-978.8194	NaN	NaN	0.2147	0.8918	0.0231	0.0209	0.0218	0.0217	0.0207
0.0	0.0	0.0	-3254.5071	-3314.8194	NaN	NaN	0.5046	0.8923	0.023	0.0208	0.0217	0.0216	0.0207
0.0	0.0	0.0	6.4929	2291.1806	NaN	NaN	0.9972	0.8931	0.0228	0.0204	0.0215	0.0217	0.0205
0.0	0.0	0.0	-1256.5071	128.1806	NaN	NaN	-0.1136	0.893	0.0228	0.0203	0.0215	0.0218	0.0206
0.0	0.0	0.0	-1034.5071	2187.1806	NaN	NaN	1.3	0.8931	0.0228	0.0203	0.0215	0.0218	0.0205
0.0	0.0	0.0	-2476.5071	-858.8194	NaN	NaN	0.2575	0.8926	0.023	0.0204	0.0216	0.0219	0.0206
0.0	0.0	0.0	332.4929	704.1806	NaN	NaN	0.6793	0.8924	0.0231	0.0204	0.0216	0.022	0.0206
0.0	0.0	0.0	-1155.5071	1366.1806	NaN	NaN	1.3	0.8927	0.023	0.0203	0.0216	0.0219	0.0206
0.0	0.0	0.0	-373.5071	-482.8194	NaN	NaN	0.5638	0.8925	0.023	0.0204	0.0216	0.0219	0.0206
0.0	0.0	0.0	-703.5071	-719.8194	NaN	NaN	0.5057	0.8926	0.023	0.0203	0.0216	0.022	0.0205
0.0	0.0	0.0	-305.5071	955.1806	NaN	NaN	1.3	0.8923	0.0231	0.0203	0.0217	0.0221	0.0206
0.0	0.0	0.0	-709.5071	144.1806	NaN	NaN	-0.255	0.8921	0.0232	0.0204	0.0217	0.0221	0.0205
0.0	0.0	0.0	-189.5071	-1280.8194	NaN	NaN	0.8711	0.8918	0.0233	0.0206	0.0217	0.022	0.0206
0.0	0.0	0.0	-2694.5071	-5004.8194	NaN	NaN	0.65	0.8916	0.0233	0.0208	0.0218	0.0218	0.0207
0.0	0.0	0.0	-2151.5071	-613.8194	NaN	NaN	0.222	0.8919	0.0231	0.0208	0.0218	0.0217	0.0207
0.0	0.0	0.0	-2410.5071	-1599.8194	NaN	NaN	0.3989	0.892	0.023	0.0207	0.0218	0.0217	0.0207
0.0	0.0	0.0	-1697.5071	-799.8194	NaN	NaN	0.3203	0.8923	0.0229	0.0206	0.0217	0.0217	0.0207
0.0	0.0	0.0	-461.5071	-1404.8194	NaN	NaN	0.7527	0.8925	0.0228	0.0206	0.0217	0.0218	0.0207
0.0	0.0	0.0	-1367.5071	793.1806	NaN	NaN	-0.3	0.8922	0.023	0.0206	0.0217	0.0219	0.0207
0.0	0.0	0.0	-3081.5071	-1674.8194	NaN	NaN	0.3521	0.8921	0.023	0.0206	0.0216	0.0219	0.0208
0.0	0.0	0.0	-1268.5071	1716.1806	NaN	NaN	1.3	0.892	0.0231	0.0205	0.0217	0.022	0.0207
0.0	0.0	0.0	-199.5071	722.1806	NaN	NaN	1.3	0.8917	0.0232	0.0206	0.0217	0.022	0.0208
0.0	0.0	0.0	-2622.5071	556.1806	NaN	NaN	-0.2692	0.8919	0.0232	0.0206	0.0217	0.022	0.0208
0.0	0.0	0.0	-1393.5071	-159.8194	NaN	NaN	0.1029	0.8917	0.0233	0.0206	0.0217	0.022	0.0207
0.0	0.0	0.0	1131.4929	1378.1806	NaN	NaN	0.5491	0.8916	0.0233	0.0206	0.0217	0.022	0.0207
0.0	0.0	0.0	-1023.5071	-1239.8194	NaN	NaN	0.5478	0.8914	0.0234	0.0207	0.0218	0.022	0.0207
0.0	0.0	0.0	-1363.5071	-29.8194	NaN	NaN	0.0214	0.8913	0.0234	0.0208	0.0218	0.0219	0.0207
0.0	0.0	0.0	-2377.5071	-957.8194	NaN	NaN	0.2872	0.8914	0.0233	0.0209	0.0218	0.0219	0.0207
0.0	0.0	0.0	-593.5071	-194.8194	NaN	NaN	0.2471	0.8914	0.0233	0.0208	0.0219	0.0219	0.0207
0.0	0.0	0.0	-1772.5071	-1397.8194	NaN	NaN	0.4409	0.8911	0.0233	0.021	0.0219	0.0219	0.0208
0.0	0.0	0.0	-579.5071	-718.8194	NaN	NaN	0.5537	0.891	0.0233	0.0211	0.022	0.0219	0.0207
0.0	0.0	0.0	-2270.5071	-830.8194	NaN	NaN	0.2679	0.8908	0.0233	0.0212	0.022	0.0218	0.0208
0.0	0.0	0.0	-1684.5071	-2906.8194	NaN	NaN	0.6331	0.8909	0.0232	0.0213	0.022	0.0217	0.0209
0.0	0.0	0.0	-2522.5071	366.1806	NaN	NaN	-0.1698	0.8913	0.0231	0.0211	0.022	0.0216	0.0208
0.0	0.0	0.0	-935.5071	-778.8194	NaN	NaN	0.4543	0.8913	0.0231	0.0211	0.022	0.0217	0.0209
0.0	0.0	0.0	-2608.5071	2427.1806	NaN	NaN	-0.3	0.8913	0.0231	0.0211	0.022	0.0217	0.0209
0.0	0.0	0.0	-2499.5071	204.1806	NaN	NaN	-0.089	0.891	0.0232	0.0212	0.022	0.0217	0.0209
0.0	0.0	0.0	-1053.5071	-1962.8194	NaN	NaN	0.6507	0.891	0.0232	0.0213	0.022	0.0216	0.0209
0.0	0.0	0.0	-673.5071	125.1806	NaN	NaN	-0.2283	0.891	0.0232	0.0212	0.022	0.0217	0.0209
0.0	0.0	0.0	-2019.5071	-282.8194	NaN	NaN	0.1228	0.8911	0.0232	0.0212	0.022	0.0216	0.0208
0.0	0.0	0.0	416.4929	-1190.8194	NaN	NaN	1.3	0.891	0.0232	0.0213	0.0221	0.0216	0.0209
0.0	0.0	0.0	-26.5071	-270.8194	NaN	NaN	0.9108	0.891	0.0232	0.0212	0.0221	0.0217	0.0208
0.0	0.0	0.0	-2115.5071	-2059.8194	NaN	NaN	0.4933	0.891	0.0232	0.0213	0.0221	0.0216	0.0209
0.0	0.0	0.0	-2531.5071	-561.8194	NaN	NaN	0.1816	0.8913	0.023	0.0212	0.022	0.0216	0.0209
0.0	0.0	0.0	-2097.5071	580.1806	NaN	NaN	-0.3	0.8914	0.023	0.0211	0.022	0.0216	0.0208
0.0	0.0	0.0	-942.5071	-1942.8194	NaN	NaN	0.6733	0.8913	0.023	0.0212	0.0221	0.0216	0.0209
0.0	0.0	0.0	-3089.5071	-984.8194	NaN	NaN	0.2417	0.8912	0.0229	0.0213	0.0221	0.0215	0.0209
0.0	0.0	0.0	-2228.5071	-1086.8194	NaN	NaN	0.3278	0.8913	0.023	0.0213	0.0221	0.0214	0.0209
0.0	0.0	0.0	-1073.5071	-2232.8194	NaN	NaN	0.6753	0.8914	0.0229	0.0213	0.0221	0.0214	0.0209
0.0	0.0	0.0	-1764.5071	-88.8194	NaN	NaN	0.0479	0.8915	0.0229	0.0212	0.022	0.0215	0.0209
0.0	0.0	0.0	-1574.5071	518.1806	NaN	NaN	-0.3	0.8915	0.0229	0.0211	0.0219	0.0216	0.0209
0.0	0.0	0.0	-2245.5071	-1640.8194	NaN	NaN	0.4222	0.8913	0.023	0.0212	0.0219	0.0217	0.021
0.0	0.0	0.0	-1810.5071	222.1806	NaN	NaN	-0.1399	0.8911	0.0231	0.0211	0.0218	0.0219	0.0209
0.0	0.0	0.0	-1199.5071	-1286.8194	NaN	NaN	0.5176	0.891	0.0232	0.0212	0.0218	0.0218	0.021
0.0	0.0	0.0	-2377.5071	-454.8194	NaN	NaN	0.1606	0.8907	0.0232	0.0213	0.0219	0.0218	0.021
0.0	0.0	0.0	-2024.5071	-762.8194	NaN	NaN	0.2737	0.8907	0.0232	0.0213	0.0219	0.0218	0.021
0.0	0.0	0.0	-2245.5071	-1203.8194	NaN	NaN	0.349	0.8907	0.0232	0.0213	0.0219	0.0218	0.0211
0.0	0.0	0.0	-2344.5071	-521.8194	NaN	NaN	0.1821	0.891	0.0231	0.0212	0.0218	0.0218	0.0211
0.0	0.0	0.0	-1003.5071	-1141.8194	NaN	NaN	0.5322	0.8912	0.023	0.021	0.0217	0.0219	0.0211
0.0	0.0	0.0	-564.5071	-1243.8194	NaN	NaN	0.6878	0.8913	0.023	0.0209	0.0217	0.0221	0.0211
0.0	0.0	0.0	-1553.5071	2211.1806	NaN	NaN	1.3	0.8911	0.023	0.0208	0.0217	0.0222	0.0211
0.0	0.0	0.0	-1870.5071	746.1806	NaN	NaN	-0.3	0.8909	0.0231	0.0208	0.0218	0.0223	0.0211
0.0	0.0	0.0	-2715.5071	1916.1806	NaN	NaN	-0.3	0.8907	0.0232	0.0209	0.0218	0.0223	0.0211
0.0	0.0	0.0	-2859.5071	-948.8194	NaN	NaN	0.2491	0.8907	0.0232	0.021	0.0218	0.0222	0.0211
0.0	0.0	0.0	-1659.5071	-2499.8194	NaN	NaN	0.601	0.891	0.0231	0.021	0.0218	0.0221	0.0211
0.0	0.0	0.0	-1687.5071	-698.8194	NaN	NaN	0.2928	0.8912	0.0229	0.0208	0.0218	0.022	0.0211
0.0	0.0	0.0	-707.5071	-1775.8194	NaN	NaN	0.7151	0.8913	0.0229	0.0207	0.0218	0.0221	0.0212
0.0	0.0	0.0	-1723.5071	311.1806	NaN	NaN	-0.2203	0.8915	0.0228	0.0206	0.0218	0.0222	0.0211
0.0	0.0	0.0	-1739.5071	-382.8194	NaN	NaN	0.1804	0.8914	0.0228	0.0206	0.0218	0.0223	0.0212
0.0	0.0	0.0	-1282.5071	-799.8194	NaN	NaN	0.3841	0.8914	0.0228	0.0206	0.0218	0.0223	0.0211
0.0	0.0	0.0	-1031.5071	-1480.8194	NaN	NaN	0.5894	0.8912	0.0228	0.0207	0.0218	0.0223	0.0212
0.0	0.0	0.0	-2600.5071	950.1806	NaN	NaN	-0.3	0.891	0.0229	0.0207	0.0218	0.0224	0.0211
0.0	0.0	0.0	-1803.5071	63.1806	NaN	NaN	-0.0363	0.8908	0.023	0.0208	0.0218	0.0224	0.0212
0.0	0.0	0.0	-2340.5071	-1369.8194	NaN	NaN	0.3692	0.8911	0.0229	0.0207	0.0218	0.0223	0.0212
0.0	0.0	0.0	1036.4929	-669.8194	NaN	NaN	-0.3	0.8913	0.0228	0.0206	0.0218	0.0223	0.0212
0.0	0.0	0.0	-686.5071	-315.8194	NaN	NaN	0.3151	0.8915	0.0228	0.0205	0.0218	0.0224	0.0211
0.0	0.0	0.0	-2056.5071	827.1806	NaN	NaN	-0.3	0.8912	0.0229	0.0206	0.0218	0.0225	0.0211
0.0	0.0	0.0	-1584.5071	-725.8194	NaN	NaN	0.3142	0.891	0.023	0.0207	0.0218	0.0224	0.021
0.0	0.0	0.0	-2568.5071	-411.8194	NaN	NaN	0.1382	0.8909	0.0231	0.0209	0.0218	0.0223	0.021
0.0	0.0	0.0	-2135.5071	-4433.8194	NaN	NaN	0.6749	0.8911	0.023	0.0209	0.0218	0.0221	0.0211
0.0	0.0	0.0	-168.5071	-843.8194	NaN	NaN	0.8335	0.8918	0.0227	0.0207	0.0218	0.022	0.021
0.0	0.0	0.0	-1088.5071	900.1806	NaN	NaN	-0.3	0.8921	0.0226	0.0205	0.0217	0.0221	0.021
0.0	0.0	0.0	-135.5071	2122.1806	NaN	NaN	1.0682	0.8922	0.0226	0.0204	0.0217	0.0222	0.0209
0.0	0.0	0.0	-65.5071	1404.1806	NaN	NaN	1.0489	0.8917	0.0228	0.0205	0.0217	0.0223	0.021
0.0	0.0	0.0	-2321.5071	-1228.8194	NaN	NaN	0.3461	0.8916	0.0229	0.0205	0.0218	0.0223	0.021
0.0	0.0	0.0	-1347.5071	-1156.8194	NaN	NaN	0.4619	0.8915	0.0229	0.0206	0.0218	0.0222	0.021
0.0	0.0	0.0	-1034.5071	-1854.8194	NaN	NaN	0.642	0.8917	0.0229	0.0205	0.0218	0.0222	0.021
0.0	0.0	0.0	-1832.5071	1093.1806	NaN	NaN	-0.3	0.8916	0.0229	0.0205	0.0218	0.0222	0.0209
0.0	0.0	0.0	-531.5071	-1019.8194	NaN	NaN	0.6574	0.8915	0.023	0.0206	0.0218	0.0221	0.021
0.0	0.0	0.0	-3006.5071	1517.1806	NaN	NaN	-0.3	0.8915	0.023	0.0206	0.0218	0.0221	0.0209
0.0	0.0	0.0	531.4929	-1238.8194	NaN	NaN	1.3	0.8915	0.023	0.0206	0.0218	0.0221	0.0209
0.0	0.0	0.0	-2244.5071	2196.1806	NaN	NaN	-0.3	0.8915	0.0231	0.0207	0.0218	0.0221	0.0209
0.0	0.0	0.0	-1011.5071	-788.8194	NaN	NaN	0.4382	0.8911	0.0232	0.0208	0.0218	0.0222	0.0209
0.0	0.0	0.0	-1120.5071	-1532.8194	NaN	NaN	0.5777	0.891	0.0232	0.0209	0.0219	0.0221	0.0209
0.0	0.0	0.0	-1923.5071	-1866.8194	NaN	NaN	0.4925	0.8907	0.0233	0.0211	0.022	0.022	0.0209
0.0	0.0	0.0	-2532.5071	-2008.8194	NaN	NaN	0.4423	0.891	0.0232	0.0211	0.0219	0.0219	0.0209
0.0	0.0	0.0	-945.5071	-1672.8194	NaN	NaN	0.6389	0.8908	0.0232	0.0211	0.022	0.0219	0.021
0.0	0.0	0.0	-2267.5071	-1115.8194	NaN	NaN	0.3298	0.8911	0.0231	0.021	0.0219	0.0219	0.0209
0.0	0.0	0.0	-2418.5071	570.1806	NaN	NaN	-0.3	0.8911	0.0231	0.021	0.0219	0.0219	0.021
0.0	0.0	0.0	-1291.5071	-3252.8194	NaN	NaN	0.7158	0.8911	0.0231	0.0211	0.0219	0.0219	0.021
0.0	0.0	0.0	-322.5071	133.1806	NaN	NaN	-0.3	0.8912	0.0231	0.021	0.0218	0.0219	0.021
0.0	0.0	0.0	-1634.5071	-268.8194	NaN	NaN	0.1412	0.8912	0.0231	0.0209	0.0218	0.022	0.021
0.0	0.0	0.0	-977.5071	289.1806	NaN	NaN	-0.3	0.8912	0.0231	0.0208	0.0218	0.0221	0.021
0.0	0.0	0.0	-3073.5071	1156.1806	NaN	NaN	-0.3	0.8909	0.0231	0.0209	0.0218	0.0221	0.0211
0.0	0.0	0.0	-2574.5071	-100.8194	NaN	NaN	0.0377	0.8909	0.0232	0.021	0.0219	0.0221	0.021
0.0	0.0	0.0	-785.5071	-454.8194	NaN	NaN	0.3667	0.891	0.0231	0.021	0.0219	0.022	0.021
0.0	0.0	0.0	-2987.5071	-1888.8194	NaN	NaN	0.3873	0.8911	0.0231	0.021	0.0219	0.0219	0.021
0.0	0.0	0.0	-2145.5071	286.1806	NaN	NaN	-0.1539	0.8916	0.0229	0.0208	0.0219	0.0219	0.021
0.0	0.0	0.0	-1866.5071	-1372.8194	NaN	NaN	0.4238	0.8918	0.0227	0.0206	0.0219	0.022	0.021
0.0	0.0	0.0	-1598.5071	1354.1806	NaN	NaN	-0.3	0.892	0.0227	0.0204	0.0219	0.0221	0.021
0.0	0.0	0.0	-659.5071	1427.1806	NaN	NaN	1.3	0.892	0.0226	0.0203	0.0219	0.0221	0.021
0.0	0.0	0.0	-3118.5071	-1139.8194	NaN	NaN	0.2677	0.8917	0.0227	0.0205	0.0219	0.0221	0.021
0.0	0.0	0.0	-1377.5071	-1961.8194	NaN	NaN	0.5875	0.8916	0.0228	0.0207	0.022	0.022	0.021
0.0	0.0	0.0	-1093.5071	-1776.8194	NaN	NaN	0.619	0.8917	0.0227	0.0207	0.022	0.0219	0.021
0.0	0.0	0.0	-1649.5071	-2336.8194	NaN	NaN	0.5862	0.8916	0.0227	0.0207	0.022	0.0219	0.0211
0.0	0.0	0.0	-1028.5071	-1518.8194	NaN	NaN	0.5962	0.8922	0.0225	0.0205	0.0219	0.0219	0.021
0.0	0.0	0.0	-2042.5071	-1617.8194	NaN	NaN	0.442	0.8923	0.0225	0.0204	0.0219	0.0221	0.021
0.0	0.0	0.0	2.4929	-786.8194	NaN	NaN	1.0032	0.8922	0.0225	0.0203	0.0218	0.0222	0.021
0.0	0.0	0.0	-3289.5071	206.1806	NaN	NaN	-0.0669	0.8919	0.0226	0.0204	0.0218	0.0223	0.021
0.0	0.0	0.0	-1186.5071	-1152.8194	NaN	NaN	0.4928	0.8914	0.0228	0.0205	0.0218	0.0224	0.021
0.0	0.0	0.0	-2316.5071	575.1806	NaN	NaN	-0.3	0.8916	0.0228	0.0206	0.0218	0.0223	0.0209
0.0	0.0	0.0	-149.5071	-742.8194	NaN	NaN	0.8325	0.8915	0.0229	0.0206	0.0218	0.0223	0.0209
0.0	0.0	0.0	-3019.5071	-3676.8194	NaN	NaN	0.5491	0.8913	0.0229	0.0207	0.0218	0.0223	0.0209
0.0	0.0	0.0	-1573.5071	278.1806	NaN	NaN	-0.2148	0.8915	0.0229	0.0206	0.0218	0.0223	0.0209
0.0	0.0	0.0	-26.5071	1817.1806	NaN	NaN	1.0148	0.8919	0.0227	0.0204	0.0218	0.0222	0.0209
0.0	0.0	0.0	-1645.5071	-1781.8194	NaN	NaN	0.5199	0.8922	0.0226	0.0204	0.0217	0.0223	0.0209
0.0	0.0	0.0	-1812.5071	4430.1806	NaN	NaN	1.3	0.8925	0.0224	0.0201	0.0217	0.0224	0.0209
0.0	0.0	0.0	-816.5071	2482.1806	NaN	NaN	1.3	0.8923	0.0225	0.0201	0.0218	0.0225	0.0208
0.0	0.0	0.0	3486.4929	1249.1806	NaN	NaN	0.2638	0.8919	0.0227	0.0203	0.0219	0.0225	0.0208
0.0	0.0	0.0	-2677.5071	-846.8194	NaN	NaN	0.2403	0.8917	0.0229	0.0205	0.0219	0.0224	0.0206
0.0	0.0	0.0	-1199.5071	-2835.8194	NaN	NaN	0.7027	0.8919	0.023	0.0206	0.0219	0.0221	0.0206
0.0	0.0	0.0	-2661.5071	-1431.8194	NaN	NaN	0.3498	0.8927	0.0226	0.0204	0.0218	0.0219	0.0206
0.0	0.0	0.0	-219.5071	611.1806	NaN	NaN	1.3	0.8931	0.0224	0.0202	0.0218	0.0219	0.0206
0.0	0.0	0.0	-1044.5071	-1744.8194	NaN	NaN	0.6255	0.8925	0.0225	0.0204	0.022	0.022	0.0206
0.0	0.0	0.0	-907.5071	573.1806	NaN	NaN	-0.3	0.8924	0.0226	0.0205	0.0219	0.022	0.0206
0.0	0.0	0.0	-1640.5071	-3279.8194	NaN	NaN	0.6666	0.8916	0.0228	0.0208	0.0221	0.0219	0.0208
0.0	0.0	0.0	-1068.5071	-2039.8194	NaN	NaN	0.6562	0.8921	0.0227	0.0208	0.022	0.0217	0.0208
0.0	0.0	0.0	-2093.5071	-1450.8194	NaN	NaN	0.4093	0.892	0.0227	0.0208	0.022	0.0217	0.0209
0.0	0.0	0.0	-2235.5071	-1447.8194	NaN	NaN	0.3931	0.8922	0.0226	0.0208	0.0219	0.0218	0.0208
0.0	0.0	0.0	824.4929	3314.1806	NaN	NaN	0.8008	0.8921	0.0227	0.0207	0.0218	0.0219	0.0207
0.0	0.0	0.0	-1188.5071	-2288.8194	NaN	NaN	0.6582	0.8909	0.0231	0.021	0.022	0.022	0.021
0.0	0.0	0.0	-1451.5071	-1974.8194	NaN	NaN	0.5764	0.8904	0.0232	0.0213	0.0221	0.022	0.021
0.0	0.0	0.0	-1642.5071	-1209.8194	NaN	NaN	0.4242	0.89	0.0233	0.0215	0.0222	0.022	0.0211
0.0	0.0	0.0	-1721.5071	-2764.8194	NaN	NaN	0.6163	0.89	0.0233	0.0215	0.0222	0.0219	0.0211
0.0	0.0	0.0	-1419.5071	1346.1806	NaN	NaN	-0.3	0.8902	0.0232	0.0215	0.0222	0.0219	0.0211
0.0	0.0	0.0	-1801.5071	-1133.8194	NaN	NaN	0.3863	0.8902	0.0232	0.0215	0.0222	0.0219	0.0211
0.0	0.0	0.0	-1878.5071	710.1806	NaN	NaN	-0.3	0.8902	0.0232	0.0215	0.0221	0.0218	0.0211
0.0	0.0	0.0	-2628.5071	81.1806	NaN	NaN	-0.0319	0.8899	0.0232	0.0217	0.0222	0.0218	0.0212
0.0	0.0	0.0	-914.5071	-1042.8194	NaN	NaN	0.5328	0.8897	0.0233	0.0219	0.0222	0.0217	0.0212
0.0	0.0	0.0	-2358.5071	-3325.8194	NaN	NaN	0.5851	0.8897	0.0232	0.0219	0.0222	0.0217	0.0213
0.0	0.0	0.0	-1553.5071	876.1806	NaN	NaN	-0.3	0.89	0.0232	0.0218	0.0221	0.0217	0.0212
0.0	0.0	0.0	-1361.5071	156.1806	NaN	NaN	-0.1296	0.8901	0.023	0.0217	0.0221	0.0217	0.0213
0.0	0.0	0.0	-2810.5071	-2841.8194	NaN	NaN	0.5028	0.89	0.0229	0.0217	0.0222	0.0217	0.0215
0.0	0.0	0.0	-414.5071	-1562.8194	NaN	NaN	0.7904	0.8901	0.0229	0.0216	0.0222	0.0218	0.0214
0.0	0.0	0.0	-198.5071	295.1806	NaN	NaN	1.3	0.8903	0.0228	0.0214	0.0221	0.0218	0.0215
0.0	0.0	0.0	-2897.5071	-128.8194	NaN	NaN	0.0426	0.8901	0.0228	0.0215	0.0222	0.0218	0.0216
0.0	0.0	0.0	-3872.5071	-1175.8194	NaN	NaN	0.2329	0.8902	0.0228	0.0215	0.0222	0.0218	0.0216
0.0	0.0	0.0	-3244.5071	236.1806	NaN	NaN	-0.0785	0.8901	0.0228	0.0215	0.0222	0.0218	0.0216
0.0	0.0	0.0	-3161.5071	1190.1806	NaN	NaN	-0.3	0.8901	0.0227	0.0215	0.0223	0.0218	0.0216
0.0	0.0	0.0	-1047.5071	-1298.8194	NaN	NaN	0.5536	0.8901	0.0227	0.0215	0.0223	0.0218	0.0216
0.0	0.0	0.0	-2441.5071	-3890.8194	NaN	NaN	0.6144	0.8901	0.0226	0.0215	0.0223	0.0218	0.0216
0.0	0.0	0.0	-2708.5071	-1028.8194	NaN	NaN	0.2753	0.8906	0.0225	0.0213	0.0222	0.0218	0.0216
0.0	0.0	0.0	-1929.5071	-1560.8194	NaN	NaN	0.4472	0.8909	0.0223	0.0212	0.0221	0.0219	0.0216
0.0	0.0	0.0	-1541.5071	-2457.8194	NaN	NaN	0.6146	0.8906	0.0224	0.0213	0.0221	0.022	0.0216
0.0	0.0	0.0	-3010.5071	-437.8194	NaN	NaN	0.127	0.8906	0.0224	0.0213	0.0221	0.022	0.0216
0.0	0.0	0.0	-2646.5071	-1490.8194	NaN	NaN	0.3603	0.8905	0.0225	0.0213	0.0221	0.022	0.0216
0.0	0.0	0.0	-3308.5071	-1539.8194	NaN	NaN	0.3176	0.8908	0.0224	0.0211	0.022	0.0221	0.0216
0.0	0.0	0.0	-3241.5071	1847.1806	NaN	NaN	-0.3	0.8911	0.0223	0.0208	0.0219	0.0223	0.0216
0.0	0.0	0.0	-488.5071	1314.1806	NaN	NaN	1.3	0.8911	0.0223	0.0208	0.0218	0.0224	0.0216
0.0	0.0	0.0	-591.5071	1008.1806	NaN	NaN	1.3	0.891	0.0224	0.0208	0.0218	0.0225	0.0215
0.0	0.0	0.0	-902.5071	1539.1806	NaN	NaN	1.3	0.8906	0.0226	0.0208	0.0219	0.0226	0.0215
0.0	0.0	0.0	-4150.5071	-205.8194	NaN	NaN	0.0472	0.8901	0.0228	0.021	0.0219	0.0226	0.0216
0.0	0.0	0.0	-1977.5071	-365.8194	NaN	NaN	0.1561	0.8902	0.0228	0.021	0.022	0.0225	0.0215
0.0	0.0	0.0	122.4929	220.1806	NaN	NaN	0.6425	0.89	0.0228	0.021	0.022	0.0226	0.0215
0.0	0.0	0.0	-1377.5071	-2803.8194	NaN	NaN	0.6706	0.8901	0.0228	0.0211	0.022	0.0225	0.0216
0.0	0.0	0.0	-3104.5071	2516.1806	NaN	NaN	-0.3	0.8907	0.0226	0.0209	0.0219	0.0225	0.0215
0.0	0.0	0.0	-1041.5071	-1906.8194	NaN	NaN	0.6467	0.8907	0.0225	0.0208	0.0219	0.0226	0.0215
0.0	0.0	0.0	-1097.5071	5418.1806	NaN	NaN	1.254	0.8913	0.0222	0.0206	0.0218	0.0226	0.0215
0.0	0.0	0.0	-1161.5071	1067.1806	NaN	NaN	-0.3	0.8905	0.0225	0.0208	0.022	0.0227	0.0216
0.0	0.0	0.0	-1961.5071	-2160.8194	NaN	NaN	0.5242	0.8902	0.0227	0.021	0.022	0.0226	0.0215
0.0	0.0	0.0	-2016.5071	-2180.8194	NaN	NaN	0.5196	0.8899	0.0227	0.0212	0.0221	0.0225	0.0216
0.0	0.0	0.0	-2560.5071	-1319.8194	NaN	NaN	0.3401	0.8905	0.0225	0.0211	0.0221	0.0223	0.0216
0.0	0.0	0.0	-1856.5071	-1081.8194	NaN	NaN	0.3682	0.8909	0.0223	0.0209	0.0221	0.0222	0.0216
0.0	0.0	0.0	-1914.5071	427.1806	NaN	NaN	-0.2872	0.8912	0.0222	0.0207	0.0221	0.0223	0.0215
0.0	0.0	0.0	-1794.5071	-1212.8194	NaN	NaN	0.4033	0.8909	0.0223	0.0207	0.0221	0.0224	0.0216
0.0	0.0	0.0	-1748.5071	368.1806	NaN	NaN	-0.2667	0.8908	0.0223	0.0208	0.0221	0.0224	0.0215
0.0	0.0	0.0	-2759.5071	-1516.8194	NaN	NaN	0.3547	0.8901	0.0225	0.0211	0.0223	0.0224	0.0216
0.0	0.0	0.0	-3368.5071	-2118.8194	NaN	NaN	0.3861	0.8903	0.0224	0.0212	0.0223	0.0222	0.0216
0.0	0.0	0.0	-2798.5071	159.1806	NaN	NaN	-0.0603	0.8905	0.0223	0.0211	0.0223	0.0221	0.0215
0.0	0.0	0.0	-1748.5071	-654.8194	NaN	NaN	0.2725	0.8908	0.0223	0.021	0.0223	0.0221	0.0215
0.0	0.0	0.0	-2419.5071	-1250.8194	NaN	NaN	0.3408	0.891	0.0222	0.021	0.0222	0.022	0.0215
0.0	0.0	0.0	-2632.5071	-399.8194	NaN	NaN	0.1319	0.8912	0.0222	0.0209	0.0222	0.022	0.0215
0.0	0.0	0.0	-2365.5071	459.1806	NaN	NaN	-0.2409	0.8914	0.0222	0.0209	0.0221	0.022	0.0215
0.0	0.0	0.0	-1544.5071	-2224.8194	NaN	NaN	0.5902	0.8912	0.0222	0.0209	0.0221	0.022	0.0215
0.0	0.0	0.0	-779.5071	-313.8194	NaN	NaN	0.287	0.891	0.0224	0.021	0.0221	0.0221	0.0214
0.0	0.0	0.0	-1835.5071	-1340.8194	NaN	NaN	0.4221	0.8906	0.0225	0.0212	0.0222	0.0221	0.0215
0.0	0.0	0.0	-2562.5071	-1966.8194	NaN	NaN	0.4342	0.8907	0.0225	0.0211	0.0221	0.0221	0.0214
0.0	0.0	0.0	-931.5071	547.1806	NaN	NaN	-0.3	0.8909	0.0225	0.0211	0.022	0.0221	0.0214
0.0	0.0	0.0	-1593.5071	1406.1806	NaN	NaN	-0.3	0.8908	0.0225	0.021	0.022	0.0222	0.0215
0.0	0.0	0.0	-1258.5071	1200.1806	NaN	NaN	-0.3	0.8906	0.0226	0.021	0.022	0.0223	0.0215
0.0	0.0	0.0	-1215.5071	152.1806	NaN	NaN	-0.1431	0.8901	0.0228	0.0211	0.022	0.0224	0.0216
0.0	0.0	0.0	-2651.5071	-239.8194	NaN	NaN	0.0829	0.89	0.0229	0.0212	0.022	0.0223	0.0215
0.0	0.0	0.0	-799.5071	69.1806	NaN	NaN	-0.0947	0.8901	0.0229	0.0212	0.022	0.0223	0.0215
0.0	0.0	0.0	-3336.5071	-64.8194	NaN	NaN	0.0191	0.8898	0.023	0.0214	0.0221	0.0222	0.0215
0.0	0.0	0.0	-749.5071	-2201.8194	NaN	NaN	0.746	0.8899	0.023	0.0214	0.0221	0.0221	0.0214
0.0	0.0	0.0	-1617.5071	-1940.8194	NaN	NaN	0.5454	0.89	0.0229	0.0215	0.0221	0.022	0.0214
0.0	0.0	0.0	320.4929	-1297.8194	NaN	NaN	1.3	0.89	0.023	0.0215	0.0221	0.022	0.0214
0.0	0.0	0.0	-1713.5071	-1109.8194	NaN	NaN	0.3931	0.8901	0.0229	0.0215	0.022	0.022	0.0214
0.0	0.0	0.0	-1941.5071	-1923.8194	NaN	NaN	0.4977	0.89	0.023	0.0215	0.022	0.0221	0.0215
0.0	0.0	0.0	-1737.5071	1137.1806	NaN	NaN	-0.3	0.89	0.023	0.0215	0.022	0.0221	0.0214
0.0	0.0	0.0	-702.5071	-3128.8194	NaN	NaN	0.8166	0.8895	0.0231	0.0217	0.0221	0.0221	0.0216
0.0	0.0	0.0	-3320.5071	-1242.8194	NaN	NaN	0.2723	0.8893	0.0231	0.0219	0.0221	0.022	0.0216
0.0	0.0	0.0	-2267.5071	5.1806	NaN	NaN	-0.0023	0.8894	0.0231	0.0219	0.0221	0.0219	0.0216
0.0	0.0	0.0	-229.5071	-2138.8194	NaN	NaN	0.9031	0.8896	0.0231	0.0218	0.022	0.0219	0.0216
0.0	0.0	0.0	-2487.5071	-351.8194	NaN	NaN	0.1239	0.8899	0.023	0.0217	0.022	0.022	0.0215
0.0	0.0	0.0	-448.5071	1438.1806	NaN	NaN	1.3	0.8901	0.023	0.0215	0.0219	0.0221	0.0214
0.0	0.0	0.0	-1721.5071	-1742.8194	NaN	NaN	0.5031	0.8896	0.0231	0.0217	0.0219	0.0221	0.0216
0.0	0.0	0.0	-2261.5071	70.1806	NaN	NaN	-0.032	0.8894	0.0232	0.0218	0.022	0.022	0.0216
0.0	0.0	0.0	-2444.5071	-305.8194	NaN	NaN	0.1112	0.8896	0.0231	0.0218	0.022	0.0219	0.0216
0.0	0.0	0.0	-2065.5071	862.1806	NaN	NaN	-0.3	0.8897	0.023	0.0217	0.022	0.0219	0.0216
0.0	0.0	0.0	-3088.5071	183.1806	NaN	NaN	-0.063	0.8899	0.0229	0.0217	0.0221	0.0218	0.0216
0.0	0.0	0.0	451.4929	-502.8194	NaN	NaN	1.3	0.89	0.0229	0.0217	0.0221	0.0218	0.0216
0.0	0.0	0.0	-824.5071	-3667.8194	NaN	NaN	0.8165	0.8898	0.0229	0.0218	0.0222	0.0217	0.0217
0.0	0.0	0.0	-3552.5071	1122.1806	NaN	NaN	-0.3	0.8902	0.0227	0.0218	0.0222	0.0215	0.0216
0.0	0.0	0.0	-3428.5071	-1388.8194	NaN	NaN	0.2883	0.8904	0.0226	0.0218	0.0221	0.0214	0.0217
0.0	0.0	0.0	-2138.5071	-1808.8194	NaN	NaN	0.4582	0.8911	0.0224	0.0215	0.022	0.0214	0.0216
0.0	0.0	0.0	-1454.5071	897.1806	NaN	NaN	-0.3	0.8912	0.0224	0.0214	0.022	0.0215	0.0215
0.0	0.0	0.0	-41.5071	-2188.8194	NaN	NaN	0.9814	0.891	0.0225	0.0215	0.022	0.0215	0.0215
0.0	0.0	0.0	-589.5071	-2706.8194	NaN	NaN	0.8212	0.8906	0.0227	0.0217	0.022	0.0215	0.0216
0.0	0.0	0.0	-1784.5071	-803.8194	NaN	NaN	0.3106	0.8902	0.0228	0.0218	0.022	0.0215	0.0217
0.0	0.0	0.0	-2368.5071	-25.8194	NaN	NaN	0.0108	0.8905	0.0228	0.0218	0.0219	0.0214	0.0216
0.0	0.0	0.0	-2656.5071	-2760.8194	NaN	NaN	0.5096	0.8906	0.0227	0.0217	0.0219	0.0215	0.0216
0.0	0.0	0.0	-2051.5071	1914.1806	NaN	NaN	-0.3	0.8908	0.0227	0.0216	0.0219	0.0216	0.0214
0.0	0.0	0.0	217.4929	1458.1806	NaN	NaN	0.8702	0.8904	0.0229	0.0216	0.0219	0.0217	0.0215
0.0	0.0	0.0	-2743.5071	-2192.8194	NaN	NaN	0.4442	0.8897	0.023	0.0219	0.022	0.0217	0.0218
0.0	0.0	0.0	-2624.5071	2091.1806	NaN	NaN	-0.3	0.8897	0.0231	0.0218	0.022	0.0218	0.0217
0.0	0.0	0.0	-3209.5071	1644.1806	NaN	NaN	-0.3	0.8898	0.0231	0.0218	0.022	0.0217	0.0217
0.0	0.0	0.0	-1991.5071	-1393.8194	NaN	NaN	0.4117	0.8897	0.0231	0.0219	0.022	0.0217	0.0217
0.0	0.0	0.0	-140.5071	-167.8194	NaN	NaN	0.5443	0.8898	0.0231	0.0219	0.022	0.0216	0.0216
0.0	0.0	0.0	-1628.5071	-445.8194	NaN	NaN	0.2149	0.8893	0.0232	0.0222	0.0221	0.0215	0.0217
0.0	0.0	0.0	-2964.5071	-2330.8194	NaN	NaN	0.4402	0.8896	0.0231	0.0222	0.0221	0.0214	0.0217
0.0	0.0	0.0	-2773.5071	-60.8194	NaN	NaN	0.0215	0.89	0.0229	0.0221	0.022	0.0213	0.0216
0.0	0.0	0.0	-2913.5071	614.1806	NaN	NaN	-0.2671	0.8902	0.0228	0.022	0.022	0.0213	0.0217
0.0	0.0	0.0	-1192.5071	-242.8194	NaN	NaN	0.1692	0.8902	0.0228	0.022	0.022	0.0213	0.0217
0.0	0.0	0.0	-3294.5071	249.1806	NaN	NaN	-0.0818	0.8901	0.0228	0.0221	0.022	0.0213	0.0217
0.0	0.0	0.0	-3029.5071	737.1806	NaN	NaN	-0.3	0.8899	0.0229	0.0222	0.022	0.0213	0.0217
0.0	0.0	0.0	-2287.5071	3151.1806	NaN	NaN	1.3	0.8901	0.0229	0.0221	0.022	0.0212	0.0217
0.0	0.0	0.0	-3087.5071	-1744.8194	NaN	NaN	0.3611	0.8901	0.0229	0.0222	0.022	0.0211	0.0217
0.0	0.0	0.0	-1219.5071	-628.8194	NaN	NaN	0.3402	0.8902	0.0228	0.0221	0.0221	0.0212	0.0216
0.0	0.0	0.0	-2258.5071	2190.1806	NaN	NaN	-0.3	0.8904	0.0227	0.0219	0.0222	0.0212	0.0217
0.0	0.0	0.0	-2493.5071	223.1806	NaN	NaN	-0.0983	0.8906	0.0226	0.0219	0.0221	0.0211	0.0217
0.0	0.0	0.0	-3720.5071	-88.8194	NaN	NaN	0.0233	0.8908	0.0225	0.0218	0.0222	0.021	0.0217
0.0	0.0	0.0	-2783.5071	20.1806	NaN	NaN	-0.0073	0.8909	0.0225	0.0218	0.0222	0.021	0.0216
0.0	0.0	0.0	-3645.5071	611.1806	NaN	NaN	-0.2014	0.8911	0.0224	0.0218	0.0222	0.0209	0.0216
0.0	0.0	0.0	-1203.5071	754.1806	NaN	NaN	-0.3	0.8913	0.0223	0.0218	0.0222	0.0209	0.0215
0.0	0.0	0.0	-835.5071	-4165.8194	NaN	NaN	0.8329	0.8913	0.0223	0.0219	0.0222	0.0208	0.0214
0.0	0.0	0.0	-3039.5071	-1850.8194	NaN	NaN	0.3785	0.8915	0.0223	0.0219	0.0222	0.0208	0.0213
0.0	0.0	0.0	-2746.5071	-3167.8194	NaN	NaN	0.5356	0.8917	0.0222	0.0219	0.0222	0.0207	0.0213
0.0	0.0	0.0	-3088.5071	-1640.8194	NaN	NaN	0.3469	0.8916	0.0222	0.0218	0.0222	0.0208	0.0213
0.0	0.0	0.0	-1989.5071	-1029.8194	NaN	NaN	0.3411	0.8916	0.0222	0.0218	0.0222	0.0209	0.0213
0.0	0.0	0.0	-3574.5071	1755.1806	NaN	NaN	-0.3	0.8918	0.0221	0.0217	0.0221	0.021	0.0213
0.0	0.0	0.0	-2019.5071	-2621.8194	NaN	NaN	0.5649	0.8913	0.0223	0.0218	0.0222	0.0211	0.0214
0.0	0.0	0.0	-319.5071	714.1806	NaN	NaN	1.3	0.8913	0.0223	0.0217	0.0222	0.0212	0.0213
0.0	0.0	0.0	-1380.5071	-319.8194	NaN	NaN	0.1881	0.8908	0.0225	0.0218	0.0223	0.0212	0.0214
0.0	0.0	0.0	-1335.5071	-518.8194	NaN	NaN	0.2798	0.8906	0.0226	0.0219	0.0223	0.0212	0.0214
0.0	0.0	0.0	-4548.5071	-1240.8194	NaN	NaN	0.2143	0.8905	0.0227	0.0219	0.0223	0.0212	0.0214
0.0	0.0	0.0	-2532.5071	-2084.8194	NaN	NaN	0.4515	0.8906	0.0227	0.0218	0.0223	0.0212	0.0214
0.0	0.0	0.0	-1968.5071	1521.1806	NaN	NaN	-0.3	0.8906	0.0227	0.0218	0.0223	0.0212	0.0214
0.0	0.0	0.0	-1311.5071	1253.1806	NaN	NaN	-0.3	0.8906	0.0227	0.0218	0.0223	0.0212	0.0214
0.0	0.0	0.0	-1344.5071	-3448.8194	NaN	NaN	0.7195	0.8904	0.0228	0.022	0.0223	0.0212	0.0213
0.0	0.0	0.0	-2923.5071	802.1806	NaN	NaN	-0.3	0.8905	0.0228	0.022	0.0223	0.0211	0.0213
0.0	0.0	0.0	-2160.5071	-3428.8194	NaN	NaN	0.6135	0.8905	0.0228	0.022	0.0223	0.0211	0.0213
0.0	0.0	0.0	-2457.5071	-88.8194	NaN	NaN	0.0349	0.8907	0.0227	0.0219	0.0223	0.0211	0.0212
0.0	0.0	0.0	-2497.5071	1946.1806	NaN	NaN	-0.3	0.8906	0.0227	0.0219	0.0224	0.0211	0.0212
0.0	0.0	0.0	-2986.5071	-2966.8194	NaN	NaN	0.4983	0.8907	0.0227	0.022	0.0223	0.0211	0.0213
0.0	0.0	0.0	-2467.5071	376.1806	NaN	NaN	-0.1799	0.8909	0.0226	0.0219	0.0223	0.0211	0.0212
0.0	0.0	0.0	-1339.5071	2525.1806	NaN	NaN	1.3	0.8911	0.0225	0.0218	0.0222	0.0211	0.0212
0.0	0.0	0.0	-2195.5071	2666.1806	NaN	NaN	1.3	0.8911	0.0225	0.0218	0.0222	0.0211	0.0212
0.0	0.0	0.0	-2359.5071	-2899.8194	NaN	NaN	0.5514	0.891	0.0226	0.0219	0.0223	0.0211	0.0211
0.0	0.0	0.0	-730.5071	-39.8194	NaN	NaN	0.0517	0.8912	0.0226	0.0219	0.0223	0.021	0.021
0.0	0.0	0.0	-1794.5071	-1910.8194	NaN	NaN	0.5157	0.8914	0.0226	0.0219	0.0223	0.0208	0.021
0.0	0.0	0.0	-1289.5071	-2839.8194	NaN	NaN	0.6877	0.8919	0.0225	0.0218	0.0222	0.0207	0.0209
0.0	0.0	0.0	-997.5071	-2802.8194	NaN	NaN	0.7375	0.8919	0.0225	0.0217	0.0222	0.0207	0.0209
0.0	0.0	0.0	-784.5071	661.1806	NaN	NaN	-0.3	0.8923	0.0224	0.0216	0.0222	0.0208	0.0208
0.0	0.0	0.0	-498.5071	119.1806	NaN	NaN	-0.3	0.8922	0.0224	0.0215	0.0222	0.0208	0.0208
0.0	0.0	0.0	-415.5071	-955.8194	NaN	NaN	0.697	0.892	0.0225	0.0216	0.0222	0.0208	0.0209
0.0	0.0	0.0	-1483.5071	-262.8194	NaN	NaN	0.1505	0.8921	0.0226	0.0216	0.0222	0.0208	0.0209
0.0	0.0	0.0	114.4929	-1257.8194	NaN	NaN	1.1001	0.892	0.0226	0.0215	0.0222	0.0208	0.0209
0.0	0.0	0.0	-2089.5071	1162.1806	NaN	NaN	-0.3	0.8921	0.0226	0.0214	0.0222	0.0209	0.0208
0.0	0.0	0.0	455.4929	2210.1806	NaN	NaN	0.8291	0.8921	0.0226	0.0213	0.0222	0.0209	0.0208
0.0	0.0	0.0	-323.5071	-1427.8194	NaN	NaN	0.8153	0.8916	0.0228	0.0215	0.0223	0.0209	0.0209
0.0	0.0	0.0	-2235.5071	-61.8194	NaN	NaN	0.0269	0.8915	0.0229	0.0215	0.0223	0.0208	0.0209
0.0	0.0	0.0	-804.5071	-2665.8194	NaN	NaN	0.7682	0.8918	0.0229	0.0215	0.0223	0.0207	0.0209
0.0	0.0	0.0	276.4929	-145.8194	NaN	NaN	-0.3	0.8916	0.0229	0.0215	0.0223	0.0208	0.021
0.0	0.0	0.0	-1057.5071	334.1806	NaN	NaN	-0.3	0.8916	0.0229	0.0214	0.0223	0.0208	0.0209
0.0	0.0	0.0	-31.5071	-836.8194	NaN	NaN	0.9637	0.8915	0.0229	0.0215	0.0223	0.0208	0.021
0.0	0.0	0.0	-1396.5071	-2577.8194	NaN	NaN	0.6486	0.8915	0.0229	0.0216	0.0223	0.0207	0.021
0.0	0.0	0.0	487.4929	-1204.8194	NaN	NaN	1.3	0.8916	0.0228	0.0215	0.0223	0.0207	0.021
0.0	0.0	0.0	-1298.5071	-2618.8194	NaN	NaN	0.6685	0.8917	0.0227	0.0216	0.0223	0.0207	0.0211
0.0	0.0	0.0	-760.5071	1295.1806	NaN	NaN	1.3	0.8916	0.0227	0.0215	0.0223	0.0208	0.0211
0.0	0.0	0.0	520.4929	-530.8194	NaN	NaN	1.3	0.8917	0.0227	0.0214	0.0223	0.0208	0.021
0.0	0.0	0.0	1708.4929	-2335.8194	NaN	NaN	1.3	0.8917	0.0227	0.0215	0.0223	0.0208	0.021
0.0	0.0	0.0	1547.4929	-1716.8194	NaN	NaN	1.3	0.8918	0.0226	0.0215	0.0223	0.0208	0.021
0.0	0.0	0.0	-714.5071	-1996.8194	NaN	NaN	0.7365	0.892	0.0225	0.0214	0.0222	0.0208	0.021
0.0	0.0	0.0	202.4929	-746.8194	NaN	NaN	1.3	0.8924	0.0225	0.0213	0.0221	0.0209	0.0209
0.0	0.0	0.0	-472.5071	1053.1806	NaN	NaN	1.3	0.8925	0.0225	0.0212	0.0221	0.0209	0.0209
0.0	0.0	0.0	-1489.5071	1086.1806	NaN	NaN	-0.3	0.8922	0.0225	0.0213	0.0222	0.0209	0.021
0.0	0.0	0.0	-1866.5071	-1941.8194	NaN	NaN	0.5099	0.892	0.0224	0.0215	0.0223	0.0208	0.021
0.0	0.0	0.0	-2108.5071	-148.8194	NaN	NaN	0.0659	0.8923	0.0224	0.0215	0.0222	0.0207	0.0209
0.0	0.0	0.0	-693.5071	-1451.8194	NaN	NaN	0.6767	0.8926	0.0223	0.0214	0.0222	0.0207	0.0208
0.0	0.0	0.0	-744.5071	-1882.8194	NaN	NaN	0.7166	0.8928	0.0222	0.0214	0.0221	0.0207	0.0208
0.0	0.0	0.0	-386.5071	-364.8194	NaN	NaN	0.4856	0.8928	0.0222	0.0213	0.0221	0.0208	0.0207
0.0	0.0	0.0	-1344.5071	-1683.8194	NaN	NaN	0.556	0.8928	0.0222	0.0213	0.0221	0.0209	0.0207
0.0	0.0	0.0	80.4929	706.1806	NaN	NaN	0.8977	0.8928	0.0222	0.0212	0.0221	0.0209	0.0207
0.0	0.0	0.0	-779.5071	-0.8194	NaN	NaN	0.0011	0.8928	0.0222	0.0212	0.0221	0.0209	0.0207
0.0	0.0	0.0	-1398.5071	-2186.8194	NaN	NaN	0.6099	0.8928	0.0223	0.0212	0.0221	0.0208	0.0207
0.0	0.0	0.0	-1990.5071	-2023.8194	NaN	NaN	0.5041	0.893	0.0222	0.0211	0.0221	0.0208	0.0207
0.0	0.0	0.0	1579.4929	491.1806	NaN	NaN	0.2372	0.8933	0.0223	0.0209	0.0221	0.0209	0.0206
0.0	0.0	0.0	-983.5071	-1199.8194	NaN	NaN	0.5495	0.8932	0.0223	0.021	0.0221	0.0208	0.0206
0.0	0.0	0.0	-2980.5071	-2275.8194	NaN	NaN	0.433	0.8934	0.0223	0.0209	0.0221	0.0208	0.0205
0.0	0.0	0.0	-1759.5071	-1841.8194	NaN	NaN	0.5114	0.894	0.0223	0.0207	0.0221	0.0207	0.0203
0.0	0.0	0.0	-184.5071	-730.8194	NaN	NaN	0.7984	0.8945	0.0224	0.0204	0.022	0.0207	0.0201
0.0	0.0	0.0	418.4929	-2259.8194	NaN	NaN	1.2273	0.8946	0.0225	0.0202	0.0221	0.0207	0.02
0.0	0.0	0.0	-2264.5071	-2048.8194	NaN	NaN	0.475	0.8945	0.0226	0.0201	0.0222	0.0207	0.0199
0.0	0.0	0.0	-983.5071	918.1806	NaN	NaN	-0.3	0.8947	0.0226	0.02	0.0222	0.0207	0.0198
0.0	0.0	0.0	-1005.5071	-1328.8194	NaN	NaN	0.5693	0.8945	0.0227	0.02	0.0222	0.0208	0.0198
0.0	0.0	0.0	-1333.5071	989.1806	NaN	NaN	-0.3	0.8944	0.0228	0.0199	0.0223	0.0209	0.0197
0.0	0.0	0.0	-691.5071	2160.1806	NaN	NaN	1.3	0.8939	0.0231	0.0199	0.0224	0.0211	0.0196
0.0	0.0	0.0	705.4929	39.1806	NaN	NaN	0.0526	0.8935	0.0232	0.02	0.0225	0.0212	0.0196
0.0	0.0	0.0	189.4929	-770.8194	NaN	NaN	1.3	0.8936	0.023	0.0201	0.0224	0.0212	0.0197
0.0	0.0	0.0	-1533.5071	-1933.8194	NaN	NaN	0.5577	0.893	0.023	0.0203	0.0225	0.0213	0.0199
0.0	0.0	0.0	-1101.5071	313.1806	NaN	NaN	-0.3	0.893	0.0228	0.0204	0.0224	0.0213	0.02
0.0	0.0	0.0	-2611.5071	-1388.8194	NaN	NaN	0.3472	0.8932	0.0226	0.0205	0.0223	0.0212	0.0201
0.0	0.0	0.0	-881.5071	-1181.8194	NaN	NaN	0.5728	0.8933	0.0225	0.0205	0.0223	0.0212	0.0202
0.0	0.0	0.0	-1394.5071	505.1806	NaN	NaN	-0.3	0.8933	0.0224	0.0205	0.0223	0.0212	0.0203
0.0	0.0	0.0	-978.5071	1522.1806	NaN	NaN	1.3	0.893	0.0223	0.0207	0.0223	0.0212	0.0205
0.0	0.0	0.0	867.4929	-776.8194	NaN	NaN	-0.3	0.8926	0.0223	0.021	0.0223	0.0212	0.0207
0.0	0.0	0.0	-1474.5071	-2118.8194	NaN	NaN	0.5897	0.8926	0.0223	0.0211	0.0222	0.0211	0.0208
0.0	0.0	0.0	-1523.5071	-2261.8194	NaN	NaN	0.5975	0.8926	0.0222	0.0212	0.0222	0.021	0.0209
0.0	0.0	0.0	-428.5071	-2692.8194	NaN	NaN	0.8627	0.8923	0.0222	0.0213	0.0222	0.021	0.021
0.0	0.0	0.0	-1215.5071	623.1806	NaN	NaN	-0.3	0.8926	0.0223	0.0213	0.022	0.0209	0.021
0.0	0.0	0.0	-1622.5071	-1653.8194	NaN	NaN	0.5048	0.8924	0.0223	0.0213	0.022	0.0209	0.0211
0.0	0.0	0.0	491.4929	46.1806	NaN	NaN	0.0859	0.8929	0.0222	0.0211	0.0218	0.0209	0.021
0.0	0.0	0.0	1057.4929	-1250.8194	NaN	NaN	1.3	0.8926	0.0222	0.0211	0.0218	0.021	0.0212
0.0	0.0	0.0	-1863.5071	-303.8194	NaN	NaN	0.1402	0.8935	0.022	0.0208	0.0216	0.021	0.0211
0.0	0.0	0.0	-1642.5071	-473.8194	NaN	NaN	0.2239	0.8924	0.0224	0.0211	0.0218	0.0211	0.0212
0.0	0.0	0.0	-2152.5071	627.1806	NaN	NaN	-0.3	0.8932	0.0222	0.0211	0.0216	0.0209	0.021
0.0	0.0	0.0	-391.5071	-189.8194	NaN	NaN	0.3265	0.8937	0.022	0.021	0.0215	0.0209	0.0209
0.0	0.0	0.0	-2501.5071	2091.1806	NaN	NaN	-0.3	0.8942	0.0219	0.0209	0.0215	0.0208	0.0207
0.0	0.0	0.0	-1833.5071	1164.1806	NaN	NaN	-0.3	0.8941	0.0218	0.021	0.0215	0.0209	0.0206
0.0	0.0	0.0	-2190.5071	-1187.8194	NaN	NaN	0.3516	0.8945	0.0216	0.021	0.0215	0.0209	0.0205
0.0	0.0	0.0	466.4929	-1751.8194	NaN	NaN	1.3	0.8942	0.0215	0.0211	0.0217	0.021	0.0205
0.0	0.0	0.0	-3045.5071	-3352.8194	NaN	NaN	0.524	0.8943	0.0213	0.0211	0.0219	0.0209	0.0205
0.0	0.0	0.0	-2109.5071	332.1806	NaN	NaN	-0.1869	0.8945	0.0212	0.021	0.022	0.0209	0.0205
0.0	0.0	0.0	-3332.5071	-1131.8194	NaN	NaN	0.2535	0.8951	0.0211	0.0208	0.0219	0.0207	0.0204
0.0	0.0	0.0	-2053.5071	1472.1806	NaN	NaN	-0.3	0.8955	0.021	0.0207	0.0219	0.0206	0.0202
0.0	0.0	0.0	-711.5071	-1287.8194	NaN	NaN	0.6441	0.8956	0.021	0.0207	0.0218	0.0206	0.0202
0.0	0.0	0.0	-3692.5071	558.1806	NaN	NaN	-0.1781	0.8942	0.0213	0.021	0.0221	0.021	0.0204
0.0	0.0	0.0	-1260.5071	-2096.8194	NaN	NaN	0.6246	0.894	0.0216	0.0211	0.0219	0.021	0.0204
0.0	0.0	0.0	-2263.5071	612.1806	NaN	NaN	-0.3	0.8814	0.0247	0.0232	0.024	0.0236	0.0232
0.0	0.0	0.0	-281.5071	1766.1806	NaN	NaN	1.1896	0.8989	0.0211	0.0196	0.0215	0.0204	0.0184
