# Supplementary material for: DeepFRET, a software for rapid and automated single-molecule FRET data classification using deep learning
Source: eLife. 2020 Nov 3;9:e60404. doi: 10.7554/eLife.60404 (PMC7609065; doi:10.7554/eLife.60404)
Supplement: Figure 4—source data 1. [file elife-60404-fig4-data1.zip › Figure 4-source data 1/Fig_S4a/Traces/traces_all_n294/Traces_Fig2d_4mMAc_mov3_combined_tif_pair17.txt]

Exported by DeepFRET
Date: 2020-08-26, 18:13
Video filename: None
FRET pair #17
Bleaches at 273
D-Dexc-bg	A-Dexc-bg	A-Aexc-bg	D-Dexc-rw	A-Dexc-rw	A-Aexc-rw	S	E	p_bleached	p_aggregated	p_noisy	p_scrambled	p_static	p_dynamic
0.0	0.0	0.0	39022.3013	11995.1097	NaN	NaN	0.2351	0.0768	0.5553	0.0386	0.0613	0.207	0.0611
0.0	0.0	0.0	41784.3013	8194.1097	NaN	NaN	0.164	0.0661	0.5801	0.0361	0.058	0.2008	0.0589
0.0	0.0	0.0	38272.3013	12910.1097	NaN	NaN	0.2522	0.0665	0.6269	0.0338	0.0523	0.1683	0.0523
0.0	0.0	0.0	51096.3013	13354.1097	NaN	NaN	0.2072	0.0685	0.6123	0.0338	0.0555	0.1778	0.0521
0.0	0.0	0.0	42832.3013	9596.1097	NaN	NaN	0.183	0.0669	0.6236	0.0346	0.0547	0.168	0.0522
0.0	0.0	0.0	43335.3013	11160.1097	NaN	NaN	0.2048	0.0695	0.6095	0.0355	0.0572	0.1758	0.0525
0.0	0.0	0.0	31810.3013	7297.1097	NaN	NaN	0.1866	0.0743	0.5862	0.0355	0.0604	0.1916	0.0519
0.0	0.0	0.0	36961.3013	8262.1097	NaN	NaN	0.1827	0.0738	0.5881	0.0363	0.0606	0.1892	0.052
0.0	0.0	0.0	41007.3013	8871.1097	NaN	NaN	0.1779	0.0764	0.5735	0.0365	0.0626	0.1992	0.0517
0.0	0.0	0.0	40015.3013	10201.1097	NaN	NaN	0.2031	0.0786	0.5624	0.0372	0.0636	0.207	0.0511
0.0	0.0	0.0	37425.3013	11926.1097	NaN	NaN	0.2417	0.0821	0.5529	0.0374	0.0647	0.2125	0.0503
0.0	0.0	0.0	41669.3013	8874.1097	NaN	NaN	0.1756	0.0841	0.5381	0.0377	0.0655	0.2245	0.0501
0.0	0.0	0.0	40483.3013	10824.1097	NaN	NaN	0.211	0.0858	0.525	0.0381	0.0659	0.2355	0.0498
0.0	0.0	0.0	37486.3013	9167.1097	NaN	NaN	0.1965	0.0874	0.5093	0.0385	0.0667	0.249	0.0491
0.0	0.0	0.0	36118.3013	9036.1097	NaN	NaN	0.2001	0.0862	0.5045	0.0391	0.0661	0.2564	0.0477
0.0	0.0	0.0	36898.3013	12226.1097	NaN	NaN	0.2489	0.0825	0.5235	0.04	0.0643	0.2428	0.0469
0.0	0.0	0.0	38996.3013	9058.1097	NaN	NaN	0.1885	0.0814	0.5527	0.0399	0.0606	0.2208	0.0446
0.0	0.0	0.0	42455.3013	6679.1097	NaN	NaN	0.1359	0.0818	0.5454	0.0387	0.0611	0.2273	0.0456
0.0	0.0	0.0	32250.3013	6865.1097	NaN	NaN	0.1755	0.0835	0.5319	0.0379	0.0613	0.239	0.0464
0.0	0.0	0.0	37411.3013	8713.1097	NaN	NaN	0.1889	0.0834	0.5265	0.037	0.0615	0.2434	0.0481
0.0	0.0	0.0	33404.3013	12414.1097	NaN	NaN	0.2709	0.0833	0.5198	0.0368	0.0617	0.2494	0.0491
0.0	0.0	0.0	37674.3013	11620.1097	NaN	NaN	0.2357	0.0823	0.5194	0.0368	0.0615	0.2498	0.0503
0.0	0.0	0.0	38085.3013	9968.1097	NaN	NaN	0.2074	0.083	0.5098	0.0369	0.0621	0.2571	0.051
0.0	0.0	0.0	38467.3013	8828.1097	NaN	NaN	0.1867	0.0817	0.5134	0.0373	0.0611	0.2546	0.0519
0.0	0.0	0.0	36963.3013	8697.1097	NaN	NaN	0.1905	0.0814	0.5132	0.0374	0.0611	0.2541	0.0529
0.0	0.0	0.0	38140.3013	8217.1097	NaN	NaN	0.1773	0.081	0.5097	0.0376	0.0615	0.2564	0.0538
0.0	0.0	0.0	38727.3013	11436.1097	NaN	NaN	0.228	0.0808	0.5118	0.0376	0.0617	0.254	0.0542
0.0	0.0	0.0	36121.3013	6948.1097	NaN	NaN	0.1613	0.0802	0.5125	0.0373	0.0621	0.2531	0.0548
0.0	0.0	0.0	37349.3013	11553.1097	NaN	NaN	0.2362	0.0794	0.5123	0.0372	0.0628	0.2529	0.0554
0.0	0.0	0.0	36551.3013	7388.1097	NaN	NaN	0.1681	0.08	0.5139	0.0366	0.0638	0.2502	0.0555
0.0	0.0	0.0	32634.3013	9091.1097	NaN	NaN	0.2179	0.0779	0.5231	0.0369	0.0627	0.2436	0.0558
0.0	0.0	0.0	35257.3013	9504.1097	NaN	NaN	0.2123	0.0773	0.5274	0.0365	0.0635	0.2394	0.0559
0.0	0.0	0.0	31984.3013	10988.1097	NaN	NaN	0.2557	0.0769	0.5306	0.0371	0.063	0.2366	0.0558
0.0	0.0	0.0	36473.3013	9962.1097	NaN	NaN	0.2145	0.0759	0.5428	0.0367	0.0624	0.2258	0.0563
0.0	0.0	0.0	40616.3013	9208.1097	NaN	NaN	0.1848	0.0781	0.534	0.0364	0.0633	0.2318	0.0564
0.0	0.0	0.0	42283.3013	9503.1097	NaN	NaN	0.1835	0.0774	0.5446	0.0367	0.0616	0.2231	0.0566
0.0	0.0	0.0	39847.3013	10106.1097	NaN	NaN	0.2023	0.0787	0.5422	0.0367	0.0615	0.2242	0.0566
0.0	0.0	0.0	32732.3013	8436.1097	NaN	NaN	0.2049	0.079	0.5425	0.0368	0.061	0.2241	0.0566
0.0	0.0	0.0	41247.3013	9912.1097	NaN	NaN	0.1937	0.0789	0.5425	0.0368	0.0609	0.2238	0.0569
0.0	0.0	0.0	36183.3013	10831.1097	NaN	NaN	0.2304	0.0792	0.5387	0.0366	0.0611	0.2277	0.0567
0.0	0.0	0.0	35591.3013	9721.1097	NaN	NaN	0.2145	0.0779	0.5423	0.0366	0.0612	0.2248	0.0572
0.0	0.0	0.0	30905.3013	10331.1097	NaN	NaN	0.2505	0.0789	0.5405	0.0365	0.0615	0.2265	0.0562
0.0	0.0	0.0	29310.3013	9179.1097	NaN	NaN	0.2385	0.0776	0.5546	0.0363	0.0602	0.2152	0.0562
0.0	0.0	0.0	33414.3013	7914.1097	NaN	NaN	0.1915	0.0784	0.5549	0.0359	0.0601	0.2151	0.0556
0.0	0.0	0.0	34892.3013	9966.1097	NaN	NaN	0.2222	0.0773	0.5617	0.0357	0.0588	0.2108	0.0557
0.0	0.0	0.0	35500.3013	4183.1097	NaN	NaN	0.1054	0.0772	0.5654	0.0353	0.0587	0.2076	0.0558
0.0	0.0	0.0	32792.3013	9348.1097	NaN	NaN	0.2218	0.0776	0.5607	0.035	0.0585	0.2123	0.0558
0.0	0.0	0.0	35138.3013	6963.1097	NaN	NaN	0.1654	0.0762	0.5678	0.0346	0.0577	0.2074	0.0563
0.0	0.0	0.0	32911.3013	8275.1097	NaN	NaN	0.2009	0.0764	0.5648	0.0346	0.0571	0.211	0.0562
0.0	0.0	0.0	36490.3013	6967.1097	NaN	NaN	0.1603	0.0761	0.5696	0.0342	0.0564	0.2078	0.0559
0.0	0.0	0.0	33866.3013	10382.1097	NaN	NaN	0.2346	0.0764	0.569	0.0343	0.0558	0.2094	0.0551
0.0	0.0	0.0	34817.3013	6761.1097	NaN	NaN	0.1626	0.0776	0.5691	0.0337	0.0556	0.2097	0.0542
0.0	0.0	0.0	40113.3013	9440.1097	NaN	NaN	0.1905	0.0778	0.5619	0.034	0.0554	0.2169	0.054
0.0	0.0	0.0	37906.3013	5294.1097	NaN	NaN	0.1225	0.0782	0.5628	0.0338	0.055	0.217	0.0532
0.0	0.0	0.0	37239.3013	9594.1097	NaN	NaN	0.2049	0.0787	0.5563	0.0341	0.0549	0.2233	0.0527
0.0	0.0	0.0	36367.3013	7832.1097	NaN	NaN	0.1772	0.0791	0.5585	0.034	0.0547	0.2216	0.0521
0.0	0.0	0.0	31906.3013	4666.1097	NaN	NaN	0.1276	0.0801	0.5548	0.0341	0.0545	0.2252	0.0513
0.0	0.0	0.0	36817.3013	7208.1097	NaN	NaN	0.1637	0.0797	0.5566	0.0339	0.0546	0.2237	0.0514
0.0	0.0	0.0	29983.3013	11403.1097	NaN	NaN	0.2755	0.0789	0.5576	0.0341	0.0545	0.2233	0.0515
0.0	0.0	0.0	34536.3013	7098.1097	NaN	NaN	0.1705	0.0788	0.5649	0.0337	0.0542	0.217	0.0514
0.0	0.0	0.0	37971.3013	7944.1097	NaN	NaN	0.173	0.0788	0.5617	0.034	0.054	0.2201	0.0514
0.0	0.0	0.0	34765.3013	6596.1097	NaN	NaN	0.1595	0.0787	0.5701	0.0341	0.0535	0.2124	0.0512
0.0	0.0	0.0	35098.3013	8285.1097	NaN	NaN	0.191	0.0799	0.5688	0.034	0.0537	0.2127	0.0509
0.0	0.0	0.0	38888.3013	12912.1097	NaN	NaN	0.2493	0.0781	0.57	0.0342	0.0534	0.2123	0.0519
0.0	0.0	0.0	34587.3013	7807.1097	NaN	NaN	0.1842	0.0787	0.5732	0.034	0.0529	0.2099	0.0513
0.0	0.0	0.0	38630.3013	8012.1097	NaN	NaN	0.1718	0.0787	0.5725	0.0338	0.0526	0.2108	0.0516
0.0	0.0	0.0	38449.3013	6295.1097	NaN	NaN	0.1407	0.0773	0.5806	0.0337	0.0518	0.2047	0.052
0.0	0.0	0.0	34324.3013	2611.1097	NaN	NaN	0.0707	0.0774	0.5811	0.0336	0.0512	0.2046	0.0521
0.0	0.0	0.0	36959.3013	7727.1097	NaN	NaN	0.1729	0.0768	0.577	0.0336	0.0515	0.2083	0.0528
0.0	0.0	0.0	34294.3013	7598.1097	NaN	NaN	0.1814	0.0767	0.5765	0.0336	0.0509	0.2096	0.0526
0.0	0.0	0.0	37008.3013	4796.1097	NaN	NaN	0.1147	0.0766	0.5774	0.0336	0.0511	0.2086	0.0527
0.0	0.0	0.0	40837.3013	8189.1097	NaN	NaN	0.167	0.0765	0.5753	0.0336	0.0512	0.2107	0.0527
0.0	0.0	0.0	31605.3013	6084.1097	NaN	NaN	0.1614	0.0754	0.5796	0.034	0.0508	0.2074	0.0527
0.0	0.0	0.0	38710.3013	7511.1097	NaN	NaN	0.1625	0.0744	0.5856	0.034	0.051	0.2023	0.0528
0.0	0.0	0.0	31723.3013	8964.1097	NaN	NaN	0.2203	0.0739	0.5818	0.034	0.0513	0.2063	0.0527
0.0	0.0	0.0	36343.3013	9608.1097	NaN	NaN	0.2091	0.072	0.5919	0.0342	0.0512	0.1979	0.0528
0.0	0.0	0.0	32532.3013	8700.1097	NaN	NaN	0.211	0.0726	0.5913	0.0341	0.0518	0.1984	0.0519
0.0	0.0	0.0	33971.3013	10894.1097	NaN	NaN	0.2428	0.0712	0.5991	0.0343	0.0514	0.1923	0.0517
0.0	0.0	0.0	35411.3013	8772.1097	NaN	NaN	0.1985	0.0717	0.6004	0.034	0.0519	0.1907	0.0513
0.0	0.0	0.0	31254.3013	10253.1097	NaN	NaN	0.247	0.0708	0.6028	0.0342	0.0513	0.1899	0.0511
0.0	0.0	0.0	32948.3013	9262.1097	NaN	NaN	0.2194	0.0713	0.6051	0.034	0.0517	0.1873	0.0506
0.0	0.0	0.0	33692.3013	3604.1097	NaN	NaN	0.0966	0.0716	0.6061	0.0337	0.0511	0.1874	0.0502
0.0	0.0	0.0	37428.3013	5861.1097	NaN	NaN	0.1354	0.0707	0.613	0.0338	0.0505	0.1816	0.0505
0.0	0.0	0.0	30198.3013	5044.1097	NaN	NaN	0.1431	0.0718	0.6075	0.0336	0.0511	0.186	0.0501
0.0	0.0	0.0	33881.3013	9772.1097	NaN	NaN	0.2239	0.0707	0.6125	0.0335	0.0505	0.1824	0.0504
0.0	0.0	0.0	36691.3013	6957.1097	NaN	NaN	0.1594	0.071	0.6111	0.0336	0.0511	0.183	0.0503
0.0	0.0	0.0	35975.3013	6986.1097	NaN	NaN	0.1626	0.0709	0.6149	0.0334	0.0504	0.1805	0.0498
0.0	0.0	0.0	38427.3013	10656.1097	NaN	NaN	0.2171	0.0707	0.6153	0.0337	0.0511	0.1795	0.0498
0.0	0.0	0.0	35902.3013	6712.1097	NaN	NaN	0.1575	0.0706	0.619	0.0336	0.0506	0.1771	0.0491
0.0	0.0	0.0	34934.3013	7232.1097	NaN	NaN	0.1715	0.0695	0.6207	0.034	0.0505	0.1762	0.0491
0.0	0.0	0.0	35318.3013	9894.1097	NaN	NaN	0.2188	0.071	0.6184	0.0338	0.0511	0.1771	0.0486
0.0	0.0	0.0	34481.3013	7283.1097	NaN	NaN	0.1744	0.0699	0.6234	0.0342	0.05	0.1738	0.0487
0.0	0.0	0.0	36569.3013	7256.1097	NaN	NaN	0.1656	0.0707	0.6227	0.0343	0.0505	0.1731	0.0486
0.0	0.0	0.0	31805.3013	5652.1097	NaN	NaN	0.1509	0.0719	0.6164	0.0344	0.0512	0.1778	0.0483
0.0	0.0	0.0	37705.3013	10506.1097	NaN	NaN	0.2179	0.07	0.6261	0.0348	0.0502	0.1699	0.0489
0.0	0.0	0.0	36576.3013	4270.1097	NaN	NaN	0.1045	0.0718	0.619	0.0347	0.0513	0.1746	0.0485
0.0	0.0	0.0	32357.3013	8464.1097	NaN	NaN	0.2073	0.0704	0.6195	0.0351	0.051	0.1748	0.0492
0.0	0.0	0.0	35554.3013	8725.1097	NaN	NaN	0.197	0.0716	0.6162	0.0352	0.0521	0.1761	0.0488
0.0	0.0	0.0	33652.3013	8100.1097	NaN	NaN	0.194	0.0706	0.6167	0.0352	0.0518	0.1764	0.0492
0.0	0.0	0.0	38130.3013	8507.1097	NaN	NaN	0.1824	0.07	0.6193	0.0358	0.0515	0.174	0.0494
0.0	0.0	0.0	31008.3013	7683.1097	NaN	NaN	0.1986	0.0718	0.6076	0.0358	0.0533	0.1821	0.0495
0.0	0.0	0.0	31239.3013	5649.1097	NaN	NaN	0.1531	0.0701	0.6187	0.0362	0.0512	0.1742	0.0496
0.0	0.0	0.0	34475.3013	8707.1097	NaN	NaN	0.2016	0.0709	0.6081	0.0366	0.0531	0.181	0.0504
0.0	0.0	0.0	34230.3013	4803.1097	NaN	NaN	0.1231	0.0707	0.6112	0.0364	0.0527	0.1784	0.0506
0.0	0.0	0.0	35672.3013	8673.1097	NaN	NaN	0.1956	0.071	0.6048	0.0369	0.0534	0.1827	0.0513
0.0	0.0	0.0	35776.3013	8769.1097	NaN	NaN	0.1969	0.0715	0.605	0.0365	0.0538	0.1816	0.0516
0.0	0.0	0.0	33662.3013	9581.1097	NaN	NaN	0.2216	0.0708	0.6046	0.0369	0.0535	0.1821	0.0521
0.0	0.0	0.0	38558.3013	12003.1097	NaN	NaN	0.2374	0.0717	0.6015	0.0369	0.0543	0.1833	0.0523
0.0	0.0	0.0	32446.3013	7910.1097	NaN	NaN	0.196	0.0732	0.5936	0.0369	0.0551	0.1891	0.0521
0.0	0.0	0.0	35103.3013	8471.1097	NaN	NaN	0.1944	0.0719	0.6013	0.037	0.0542	0.1831	0.0525
0.0	0.0	0.0	34378.3013	5451.1097	NaN	NaN	0.1369	0.0747	0.5894	0.0366	0.0558	0.1912	0.0522
0.0	0.0	0.0	32967.3013	5923.1097	NaN	NaN	0.1523	0.0723	0.5992	0.0367	0.0542	0.1846	0.0531
0.0	0.0	0.0	35567.3013	4555.1097	NaN	NaN	0.1135	0.0742	0.5955	0.0364	0.0549	0.1862	0.0528
0.0	0.0	0.0	32436.3013	8328.1097	NaN	NaN	0.2043	0.0728	0.5988	0.0364	0.0545	0.1838	0.0537
0.0	0.0	0.0	33955.3013	9970.1097	NaN	NaN	0.227	0.0726	0.6052	0.0364	0.054	0.1784	0.0534
0.0	0.0	0.0	32553.3013	10312.1097	NaN	NaN	0.2406	0.0733	0.5989	0.0364	0.0551	0.1827	0.0536
0.0	0.0	0.0	35251.3013	9324.1097	NaN	NaN	0.2092	0.0727	0.6068	0.0362	0.0539	0.1773	0.053
0.0	0.0	0.0	39139.3013	7593.1097	NaN	NaN	0.1625	0.0735	0.6067	0.0359	0.0544	0.1769	0.0527
0.0	0.0	0.0	34208.3013	7718.1097	NaN	NaN	0.1841	0.0728	0.6146	0.0358	0.0533	0.1714	0.052
0.0	0.0	0.0	35375.3013	11846.1097	NaN	NaN	0.2509	0.0732	0.616	0.0358	0.0531	0.1703	0.0516
0.0	0.0	0.0	33783.3013	7722.1097	NaN	NaN	0.1861	0.073	0.6175	0.0356	0.0528	0.1695	0.0515
0.0	0.0	0.0	37142.3013	4342.1097	NaN	NaN	0.1047	0.0723	0.6225	0.0353	0.0521	0.1665	0.0512
0.0	0.0	0.0	36591.3013	9583.1097	NaN	NaN	0.2075	0.0724	0.6195	0.0349	0.0528	0.1693	0.0511
0.0	0.0	0.0	38169.3013	7453.1097	NaN	NaN	0.1634	0.0711	0.6264	0.0346	0.0521	0.1646	0.0512
0.0	0.0	0.0	31115.3013	8699.1097	NaN	NaN	0.2185	0.0717	0.6279	0.0345	0.0515	0.1637	0.0506
0.0	0.0	0.0	28753.3013	4211.1097	NaN	NaN	0.1277	0.0707	0.632	0.0343	0.0507	0.1617	0.0506
0.0	0.0	0.0	35399.3013	5830.1097	NaN	NaN	0.1414	0.0707	0.6336	0.0338	0.0503	0.1615	0.0502
0.0	0.0	0.0	34855.3013	8995.1097	NaN	NaN	0.2051	0.0686	0.6376	0.0334	0.0498	0.1598	0.0506
0.0	0.0	0.0	37540.3013	6585.1097	NaN	NaN	0.1492	0.068	0.6426	0.033	0.0492	0.1571	0.0502
0.0	0.0	0.0	36066.3013	8387.1097	NaN	NaN	0.1887	0.0674	0.6438	0.0327	0.0491	0.1568	0.0502
0.0	0.0	0.0	35602.3013	6719.1097	NaN	NaN	0.1588	0.0652	0.6509	0.0324	0.0487	0.1519	0.0508
0.0	0.0	0.0	30412.3013	10518.1097	NaN	NaN	0.257	0.0646	0.6561	0.0321	0.048	0.1487	0.0505
0.0	0.0	0.0	32972.3013	9199.1097	NaN	NaN	0.2181	0.0624	0.6589	0.032	0.0483	0.1468	0.0516
0.0	0.0	0.0	34197.3013	9282.1097	NaN	NaN	0.2135	0.0619	0.6643	0.0319	0.048	0.1431	0.0508
0.0	0.0	0.0	31281.3013	10852.1097	NaN	NaN	0.2576	0.0601	0.6724	0.0318	0.0469	0.1386	0.0503
0.0	0.0	0.0	36513.3013	6141.1097	NaN	NaN	0.144	0.0588	0.6771	0.0319	0.0466	0.1355	0.0501
0.0	0.0	0.0	32992.3013	6355.1097	NaN	NaN	0.1615	0.0574	0.6804	0.0318	0.0465	0.134	0.0499
0.0	0.0	0.0	31783.3013	12455.1097	NaN	NaN	0.2815	0.0556	0.6854	0.0319	0.0462	0.1309	0.05
0.0	0.0	0.0	33940.3013	5700.1097	NaN	NaN	0.1438	0.0548	0.6889	0.0319	0.046	0.1289	0.0494
0.0	0.0	0.0	30541.3013	8448.1097	NaN	NaN	0.2167	0.0529	0.6945	0.0319	0.0452	0.1264	0.0491
0.0	0.0	0.0	32654.3013	8080.1097	NaN	NaN	0.1984	0.0522	0.6951	0.0319	0.0455	0.1264	0.0489
0.0	0.0	0.0	32036.3013	11246.1097	NaN	NaN	0.2598	0.0509	0.7016	0.0319	0.0445	0.1231	0.0479
0.0	0.0	0.0	33182.3013	10465.1097	NaN	NaN	0.2398	0.0503	0.7035	0.032	0.0443	0.1225	0.0474
0.0	0.0	0.0	35488.3013	6848.1097	NaN	NaN	0.1618	0.0506	0.704	0.032	0.044	0.1229	0.0465
0.0	0.0	0.0	33819.3013	7022.1097	NaN	NaN	0.1719	0.0498	0.7098	0.032	0.0429	0.1198	0.0456
0.0	0.0	0.0	29492.3013	6711.1097	NaN	NaN	0.1854	0.0499	0.7101	0.0322	0.0429	0.1199	0.045
0.0	0.0	0.0	29745.3013	9673.1097	NaN	NaN	0.2454	0.0495	0.7131	0.0321	0.0422	0.1189	0.0442
0.0	0.0	0.0	32016.3013	7455.1097	NaN	NaN	0.1889	0.0496	0.7148	0.0322	0.0418	0.1179	0.0437
0.0	0.0	0.0	34951.3013	2890.1097	NaN	NaN	0.0764	0.0507	0.7154	0.0322	0.0412	0.1179	0.0426
0.0	0.0	0.0	30755.3013	7980.1097	NaN	NaN	0.206	0.0507	0.716	0.0325	0.041	0.1176	0.0422
0.0	0.0	0.0	33856.3013	2273.1097	NaN	NaN	0.0629	0.0506	0.7206	0.0326	0.0403	0.1144	0.0416
0.0	0.0	0.0	33532.3013	7358.1097	NaN	NaN	0.1799	0.0502	0.7179	0.0329	0.0407	0.1167	0.0417
0.0	0.0	0.0	32699.3013	7035.1097	NaN	NaN	0.1771	0.0493	0.7203	0.033	0.0407	0.1151	0.0416
0.0	0.0	0.0	31119.3013	7171.1097	NaN	NaN	0.1873	0.0493	0.7198	0.0332	0.0411	0.1153	0.0412
0.0	0.0	0.0	32243.3013	6888.1097	NaN	NaN	0.176	0.0486	0.723	0.0332	0.0411	0.113	0.041
0.0	0.0	0.0	32691.3013	6142.1097	NaN	NaN	0.1582	0.0487	0.726	0.0331	0.0406	0.1113	0.0402
0.0	0.0	0.0	31079.3013	3494.1097	NaN	NaN	0.1011	0.048	0.7313	0.0332	0.0397	0.1082	0.0396
0.0	0.0	0.0	30161.3013	5522.1097	NaN	NaN	0.1548	0.0479	0.7333	0.0331	0.0394	0.1074	0.0389
0.0	0.0	0.0	29098.3013	12947.1097	NaN	NaN	0.3079	0.0465	0.7368	0.0331	0.0392	0.1057	0.0387
0.0	0.0	0.0	35455.3013	7853.1097	NaN	NaN	0.1813	0.0458	0.7431	0.0327	0.0382	0.1024	0.0378
0.0	0.0	0.0	30909.3013	8297.1097	NaN	NaN	0.2116	0.0458	0.7421	0.0327	0.0382	0.1039	0.0374
0.0	0.0	0.0	32142.3013	5714.1097	NaN	NaN	0.1509	0.045	0.7489	0.0323	0.0373	0.0999	0.0366
0.0	0.0	0.0	33672.3013	3006.1097	NaN	NaN	0.082	0.045	0.7527	0.032	0.0366	0.098	0.0357
0.0	0.0	0.0	33482.3013	8319.1097	NaN	NaN	0.199	0.0442	0.7572	0.0319	0.0358	0.0957	0.0352
0.0	0.0	0.0	31700.3013	3866.1097	NaN	NaN	0.1087	0.0447	0.7567	0.0318	0.0358	0.0962	0.0347
0.0	0.0	0.0	32808.3013	6907.1097	NaN	NaN	0.1739	0.0441	0.7609	0.0314	0.0349	0.0946	0.034
0.0	0.0	0.0	38579.3013	4827.1097	NaN	NaN	0.1112	0.0439	0.762	0.0314	0.035	0.0938	0.0338
0.0	0.0	0.0	35975.3013	8627.1097	NaN	NaN	0.1934	0.0428	0.7668	0.0312	0.0347	0.091	0.0335
0.0	0.0	0.0	31548.3013	8885.1097	NaN	NaN	0.2197	0.0422	0.7713	0.0309	0.0341	0.0885	0.0331
0.0	0.0	0.0	32225.3013	7855.1097	NaN	NaN	0.196	0.0419	0.7716	0.0309	0.0341	0.0885	0.033
0.0	0.0	0.0	28785.3013	5773.1097	NaN	NaN	0.1671	0.0412	0.7773	0.0304	0.0334	0.085	0.0326
0.0	0.0	0.0	31520.3013	6642.1097	NaN	NaN	0.174	0.0412	0.7785	0.0302	0.0331	0.0845	0.0324
0.0	0.0	0.0	37923.3013	8069.1097	NaN	NaN	0.1754	0.0407	0.7826	0.03	0.0327	0.082	0.0321
0.0	0.0	0.0	32449.3013	5134.1097	NaN	NaN	0.1366	0.0404	0.7855	0.0296	0.0321	0.0807	0.0317
0.0	0.0	0.0	31856.3013	8031.1097	NaN	NaN	0.2013	0.0401	0.7893	0.0293	0.0313	0.0789	0.0311
0.0	0.0	0.0	34223.3013	6343.1097	NaN	NaN	0.1564	0.0393	0.7907	0.0292	0.0313	0.0782	0.0312
0.0	0.0	0.0	33692.3013	8871.1097	NaN	NaN	0.2084	0.0385	0.7982	0.0285	0.0301	0.0743	0.0304
0.0	0.0	0.0	33154.3013	8944.1097	NaN	NaN	0.2125	0.0384	0.7989	0.0284	0.0298	0.0745	0.0301
0.0	0.0	0.0	33433.3013	5378.1097	NaN	NaN	0.1386	0.038	0.8029	0.028	0.029	0.0725	0.0296
0.0	0.0	0.0	32586.3013	7521.1097	NaN	NaN	0.1875	0.0374	0.8068	0.0276	0.0282	0.0709	0.0291
0.0	0.0	0.0	35554.3013	8465.1097	NaN	NaN	0.1923	0.0365	0.8101	0.0273	0.0277	0.0695	0.0289
0.0	0.0	0.0	34380.3013	3280.1097	NaN	NaN	0.0871	0.0361	0.8143	0.0268	0.0269	0.0676	0.0283
0.0	0.0	0.0	30792.3013	7760.1097	NaN	NaN	0.2013	0.0356	0.817	0.0266	0.0263	0.0666	0.0278
0.0	0.0	0.0	33499.3013	2474.1097	NaN	NaN	0.0688	0.035	0.8203	0.0263	0.026	0.0648	0.0276
0.0	0.0	0.0	31173.3013	4945.1097	NaN	NaN	0.1369	0.0338	0.8264	0.0259	0.025	0.0621	0.0269
0.0	0.0	0.0	33295.3013	4773.1097	NaN	NaN	0.1254	0.0332	0.8289	0.0257	0.0246	0.061	0.0265
0.0	0.0	0.0	30979.3013	5786.1097	NaN	NaN	0.1574	0.0329	0.8297	0.0255	0.0246	0.0609	0.0263
0.0	0.0	0.0	31096.3013	8319.1097	NaN	NaN	0.2111	0.0321	0.8341	0.0253	0.0241	0.0586	0.0258
0.0	0.0	0.0	31452.3013	7017.1097	NaN	NaN	0.1824	0.032	0.8339	0.0251	0.0242	0.059	0.0257
0.0	0.0	0.0	31407.3013	7374.1097	NaN	NaN	0.1901	0.0313	0.838	0.0248	0.0236	0.0571	0.0251
0.0	0.0	0.0	31933.3013	7711.1097	NaN	NaN	0.1945	0.0312	0.8383	0.0248	0.0237	0.0571	0.0249
0.0	0.0	0.0	31167.3013	7817.1097	NaN	NaN	0.2005	0.0307	0.8411	0.0246	0.0235	0.0554	0.0246
0.0	0.0	0.0	34649.3013	9298.1097	NaN	NaN	0.2116	0.0303	0.8432	0.0245	0.0233	0.0545	0.0242
0.0	0.0	0.0	31784.3013	9116.1097	NaN	NaN	0.2229	0.0299	0.8451	0.0244	0.0232	0.0533	0.0241
0.0	0.0	0.0	32741.3013	6903.1097	NaN	NaN	0.1741	0.0297	0.8473	0.0243	0.023	0.0521	0.0237
0.0	0.0	0.0	33970.3013	6368.1097	NaN	NaN	0.1579	0.0294	0.8482	0.0243	0.0231	0.0513	0.0237
0.0	0.0	0.0	38215.3013	7742.1097	NaN	NaN	0.1685	0.0288	0.8512	0.0241	0.0228	0.0496	0.0234
0.0	0.0	0.0	32769.3013	6303.1097	NaN	NaN	0.1613	0.0287	0.853	0.0241	0.0226	0.0486	0.0231
0.0	0.0	0.0	34262.3013	4413.1097	NaN	NaN	0.1141	0.0286	0.8536	0.0241	0.0225	0.0482	0.023
0.0	0.0	0.0	30618.3013	8951.1097	NaN	NaN	0.2262	0.0284	0.853	0.0242	0.0228	0.0484	0.0231
0.0	0.0	0.0	37588.3013	8925.1097	NaN	NaN	0.1919	0.028	0.8553	0.0241	0.0225	0.0471	0.023
0.0	0.0	0.0	32068.3013	5393.1097	NaN	NaN	0.144	0.0284	0.8535	0.0242	0.0228	0.0479	0.0232
0.0	0.0	0.0	28726.3013	6650.1097	NaN	NaN	0.188	0.0287	0.8529	0.0242	0.0227	0.0483	0.0231
0.0	0.0	0.0	32069.3013	7224.1097	NaN	NaN	0.1839	0.0292	0.851	0.0244	0.0229	0.0491	0.0235
0.0	0.0	0.0	34688.3013	5994.1097	NaN	NaN	0.1473	0.0295	0.8513	0.0243	0.0226	0.0492	0.0232
0.0	0.0	0.0	36838.3013	7074.1097	NaN	NaN	0.1611	0.0301	0.849	0.0244	0.0226	0.0506	0.0232
0.0	0.0	0.0	37619.3013	8610.1097	NaN	NaN	0.1862	0.0304	0.8483	0.0244	0.0227	0.051	0.0232
0.0	0.0	0.0	33187.3013	8057.1097	NaN	NaN	0.1954	0.0302	0.8502	0.0243	0.0223	0.0501	0.023
0.0	0.0	0.0	37046.3013	9086.1097	NaN	NaN	0.197	0.0304	0.8495	0.0242	0.0222	0.0508	0.0228
0.0	0.0	0.0	32561.3013	6201.1097	NaN	NaN	0.16	0.0304	0.85	0.0241	0.0222	0.0507	0.0227
0.0	0.0	0.0	32715.3013	5089.1097	NaN	NaN	0.1346	0.0301	0.8528	0.0238	0.0218	0.0492	0.0224
0.0	0.0	0.0	31778.3013	5482.1097	NaN	NaN	0.1471	0.0304	0.8517	0.0238	0.022	0.0498	0.0224
0.0	0.0	0.0	31806.3013	11050.1097	NaN	NaN	0.2578	0.03	0.8538	0.0234	0.0217	0.0488	0.0222
0.0	0.0	0.0	31886.3013	7839.1097	NaN	NaN	0.1973	0.0303	0.8546	0.0231	0.0215	0.0485	0.022
0.0	0.0	0.0	35443.3013	7806.1097	NaN	NaN	0.1805	0.0302	0.8548	0.0229	0.0213	0.0489	0.0218
0.0	0.0	0.0	33897.3013	10140.1097	NaN	NaN	0.2303	0.0302	0.8555	0.0226	0.0212	0.0488	0.0217
0.0	0.0	0.0	33549.3013	9253.1097	NaN	NaN	0.2162	0.03	0.8567	0.0223	0.0209	0.0485	0.0216
0.0	0.0	0.0	33432.3013	8604.1097	NaN	NaN	0.2047	0.0301	0.8566	0.0221	0.0208	0.0488	0.0217
0.0	0.0	0.0	31392.3013	5364.1097	NaN	NaN	0.1459	0.0305	0.8558	0.0219	0.0207	0.0494	0.0218
0.0	0.0	0.0	31315.3013	9186.1097	NaN	NaN	0.2268	0.0308	0.8561	0.0217	0.0204	0.0493	0.0217
0.0	0.0	0.0	31517.3013	3498.1097	NaN	NaN	0.0999	0.0315	0.8545	0.0215	0.0202	0.0505	0.0218
0.0	0.0	0.0	33936.3013	6867.1097	NaN	NaN	0.1683	0.032	0.8533	0.0215	0.02	0.0515	0.0216
0.0	0.0	0.0	39540.3013	7999.1097	NaN	NaN	0.1683	0.0325	0.8512	0.0215	0.0202	0.0529	0.0218
0.0	0.0	0.0	36588.3013	9907.1097	NaN	NaN	0.2131	0.0327	0.8521	0.0213	0.0199	0.0524	0.0216
0.0	0.0	0.0	35513.3013	6805.1097	NaN	NaN	0.1608	0.033	0.8519	0.0212	0.0197	0.0528	0.0214
0.0	0.0	0.0	33591.3013	9546.1097	NaN	NaN	0.2213	0.033	0.851	0.0211	0.0199	0.0535	0.0214
0.0	0.0	0.0	33470.3013	8062.1097	NaN	NaN	0.1941	0.033	0.8525	0.0209	0.0196	0.0528	0.0212
0.0	0.0	0.0	32582.3013	10307.1097	NaN	NaN	0.2403	0.0333	0.8513	0.0209	0.0197	0.0537	0.0211
0.0	0.0	0.0	33790.3013	5833.1097	NaN	NaN	0.1472	0.0336	0.8513	0.0208	0.0197	0.0537	0.0209
0.0	0.0	0.0	32650.3013	6116.1097	NaN	NaN	0.1578	0.0337	0.8521	0.0208	0.0196	0.0532	0.0206
0.0	0.0	0.0	35660.3013	6495.1097	NaN	NaN	0.1541	0.0333	0.8544	0.0207	0.0193	0.052	0.0203
0.0	0.0	0.0	34960.3013	8923.1097	NaN	NaN	0.2033	0.033	0.8554	0.0206	0.0193	0.0513	0.0202
0.0	0.0	0.0	35666.3013	8656.1097	NaN	NaN	0.1953	0.0326	0.8581	0.0205	0.0191	0.0498	0.0199
0.0	0.0	0.0	35522.3013	7525.1097	NaN	NaN	0.1748	0.0321	0.8597	0.0206	0.0192	0.0487	0.0197
0.0	0.0	0.0	36257.3013	9832.1097	NaN	NaN	0.2133	0.031	0.8643	0.0204	0.019	0.0459	0.0193
0.0	0.0	0.0	32987.3013	10153.1097	NaN	NaN	0.2354	0.0302	0.8674	0.0202	0.0191	0.0439	0.0191
0.0	0.0	0.0	33052.3013	8064.1097	NaN	NaN	0.1961	0.0295	0.8698	0.0201	0.0193	0.0423	0.019
0.0	0.0	0.0	31505.3013	7843.1097	NaN	NaN	0.1993	0.0291	0.8696	0.0201	0.0202	0.0417	0.0193
0.0	0.0	0.0	34601.3013	8148.1097	NaN	NaN	0.1906	0.0285	0.871	0.02	0.0208	0.0402	0.0196
0.0	0.0	0.0	33702.3013	7556.1097	NaN	NaN	0.1831	0.0284	0.8702	0.02	0.0217	0.0396	0.0201
0.0	0.0	0.0	30355.3013	9700.1097	NaN	NaN	0.2422	0.0286	0.8696	0.0198	0.0224	0.039	0.0205
0.0	0.0	0.0	28246.3013	8953.1097	NaN	NaN	0.2407	0.029	0.8684	0.0197	0.0229	0.0391	0.0208
0.0	0.0	0.0	31182.3013	6561.1097	NaN	NaN	0.1738	0.0292	0.8686	0.0195	0.0227	0.0392	0.0208
0.0	0.0	0.0	32531.3013	8793.1097	NaN	NaN	0.2128	0.0294	0.868	0.0194	0.0224	0.04	0.0207
0.0	0.0	0.0	32536.3013	9981.1097	NaN	NaN	0.2348	0.0296	0.8674	0.0194	0.0221	0.0407	0.0207
0.0	0.0	0.0	30564.3013	6149.1097	NaN	NaN	0.1675	0.0307	0.8644	0.0197	0.022	0.0424	0.0208
0.0	0.0	0.0	28557.3013	8303.1097	NaN	NaN	0.2253	0.0312	0.8622	0.0199	0.0218	0.0439	0.021
0.0	0.0	0.0	29690.3013	7617.1097	NaN	NaN	0.2042	0.0318	0.8599	0.0202	0.0216	0.0454	0.0212
0.0	0.0	0.0	30600.3013	6803.1097	NaN	NaN	0.1819	0.0322	0.8579	0.0205	0.0213	0.0469	0.0213
0.0	0.0	0.0	35182.3013	6867.1097	NaN	NaN	0.1633	0.033	0.8539	0.021	0.0215	0.0491	0.0216
0.0	0.0	0.0	30917.3013	4497.1097	NaN	NaN	0.127	0.0338	0.8496	0.0214	0.0219	0.0512	0.0222
0.0	0.0	0.0	31669.3013	10350.1097	NaN	NaN	0.2463	0.0344	0.8477	0.0215	0.0217	0.0523	0.0223
0.0	0.0	0.0	27615.3013	7815.1097	NaN	NaN	0.2206	0.0354	0.8431	0.0217	0.022	0.0549	0.0228
0.0	0.0	0.0	29306.3013	7807.1097	NaN	NaN	0.2104	0.0357	0.842	0.0217	0.0214	0.0564	0.0228
0.0	0.0	0.0	28690.3013	9946.1097	NaN	NaN	0.2574	0.0355	0.8395	0.0217	0.0215	0.0585	0.0232
0.0	0.0	0.0	34098.3013	8884.1097	NaN	NaN	0.2067	0.0357	0.8391	0.0215	0.0211	0.0595	0.0231
0.0	0.0	0.0	30524.3013	8360.1097	NaN	NaN	0.215	0.0366	0.8334	0.0216	0.0214	0.0634	0.0235
0.0	0.0	0.0	28132.3013	8227.1097	NaN	NaN	0.2263	0.0375	0.8278	0.0217	0.0217	0.0673	0.0238
0.0	0.0	0.0	29137.3013	6194.1097	NaN	NaN	0.1753	0.0386	0.821	0.022	0.0223	0.0718	0.0243
0.0	0.0	0.0	31791.3013	7340.1097	NaN	NaN	0.1876	0.0397	0.8132	0.0222	0.023	0.0771	0.0247
0.0	0.0	0.0	29214.3013	5954.1097	NaN	NaN	0.1693	0.0418	0.8016	0.0228	0.0241	0.0842	0.0255
0.0	0.0	0.0	29615.3013	7276.1097	NaN	NaN	0.1972	0.044	0.7913	0.0234	0.0251	0.0902	0.026
0.0	0.0	0.0	33967.3013	5707.1097	NaN	NaN	0.1438	0.0458	0.7831	0.024	0.0261	0.0944	0.0265
0.0	0.0	0.0	35349.3013	9779.1097	NaN	NaN	0.2167	0.0473	0.7745	0.0247	0.0274	0.099	0.0272
0.0	0.0	0.0	31637.3013	4082.1097	NaN	NaN	0.1143	0.0488	0.7671	0.0254	0.0291	0.1017	0.028
0.0	0.0	0.0	31286.3013	6077.1097	NaN	NaN	0.1626	0.0504	0.7608	0.026	0.0303	0.1041	0.0284
0.0	0.0	0.0	30914.3013	7202.1097	NaN	NaN	0.189	0.0507	0.7581	0.0265	0.0316	0.1037	0.0294
0.0	0.0	0.0	31416.3013	6267.1097	NaN	NaN	0.1663	0.0516	0.7557	0.0268	0.0327	0.1031	0.0302
0.0	0.0	0.0	28642.3013	10156.1097	NaN	NaN	0.2618	0.0526	0.7534	0.0266	0.0336	0.1031	0.0307
0.0	0.0	0.0	32366.3013	7431.1097	NaN	NaN	0.1867	0.0507	0.7599	0.0258	0.0339	0.0985	0.0312
0.0	0.0	0.0	31906.3013	7229.1097	NaN	NaN	0.1847	0.0502	0.762	0.0256	0.0367	0.0928	0.0326
0.0	0.0	0.0	31799.3013	8118.1097	NaN	NaN	0.2034	0.0667	0.7319	0.0281	0.0412	0.1001	0.032
0.0	0.0	0.0	21402.3013	6386.1097	NaN	NaN	0.2298	0.125	0.6036	0.0317	0.0577	0.1381	0.0438
0.0	0.0	0.0	-646.6987	3217.1097	NaN	NaN	1.2516	0.7294	0.124	0.0283	0.0233	0.0461	0.0489
0.0	0.0	0.0	-868.6987	3741.1097	NaN	NaN	1.3	0.8404	0.0553	0.0259	0.0207	0.0258	0.0319
0.0	0.0	0.0	571.3013	1713.1097	NaN	NaN	0.7499	0.8476	0.0476	0.0257	0.023	0.0272	0.0289
0.0	0.0	0.0	1711.3013	2043.1097	NaN	NaN	0.5442	0.8626	0.0397	0.0231	0.0235	0.0261	0.0251
0.0	0.0	0.0	-673.6987	1365.1097	NaN	NaN	1.3	0.8745	0.0325	0.0209	0.0244	0.0256	0.0221
0.0	0.0	0.0	-1517.6987	49.1097	NaN	NaN	-0.0334	0.882	0.0281	0.02	0.0244	0.0247	0.0208
0.0	0.0	0.0	-133.6987	231.1097	NaN	NaN	1.3	0.8886	0.0246	0.02	0.0235	0.0228	0.0204
0.0	0.0	0.0	446.3013	1232.1097	NaN	NaN	0.7341	0.8917	0.0229	0.0204	0.0229	0.0216	0.0205
0.0	0.0	0.0	754.3013	-520.8903	NaN	NaN	-0.3	0.8923	0.0224	0.0207	0.0227	0.0213	0.0207
0.0	0.0	0.0	111.3013	-38.8903	NaN	NaN	-0.3	0.8927	0.0221	0.0206	0.0227	0.0213	0.0205
0.0	0.0	0.0	-1054.6987	1877.1097	NaN	NaN	1.3	0.894	0.0217	0.0204	0.0225	0.0212	0.0202
0.0	0.0	0.0	297.3013	1093.1097	NaN	NaN	0.7862	0.8953	0.0215	0.0203	0.0221	0.021	0.0199
0.0	0.0	0.0	2662.3013	-1257.8903	NaN	NaN	-0.3	0.8964	0.0213	0.0201	0.0218	0.0208	0.0196
0.0	0.0	0.0	-167.6987	1208.1097	NaN	NaN	1.1612	0.8966	0.0212	0.0199	0.0218	0.0209	0.0195
0.0	0.0	0.0	-913.6987	2496.1097	NaN	NaN	1.3	0.8965	0.0214	0.0199	0.0219	0.021	0.0194
0.0	0.0	0.0	127.3013	2284.1097	NaN	NaN	0.9472	0.8961	0.0216	0.0199	0.0219	0.021	0.0194
0.0	0.0	0.0	888.3013	-1316.8903	NaN	NaN	1.3	0.8956	0.022	0.0201	0.0219	0.021	0.0194
0.0	0.0	0.0	1918.3013	1149.1097	NaN	NaN	0.3746	0.8947	0.0224	0.0203	0.0219	0.0212	0.0195
0.0	0.0	0.0	1282.3013	4037.1097	NaN	NaN	0.7589	0.8941	0.0227	0.0205	0.0218	0.0213	0.0195
0.0	0.0	0.0	-666.6987	-2129.8903	NaN	NaN	0.7616	0.8939	0.0231	0.0205	0.0217	0.0213	0.0196
0.0	0.0	0.0	-1053.6987	1910.1097	NaN	NaN	1.3	0.8944	0.023	0.0204	0.0215	0.0212	0.0194
0.0	0.0	0.0	493.3013	207.1097	NaN	NaN	0.2957	0.8951	0.023	0.0202	0.0214	0.0211	0.0193
0.0	0.0	0.0	142.3013	2395.1097	NaN	NaN	0.9439	0.8959	0.0229	0.0198	0.0213	0.0209	0.0191
0.0	0.0	0.0	673.3013	3801.1097	NaN	NaN	0.8495	0.8963	0.023	0.0197	0.0212	0.0207	0.0191
0.0	0.0	0.0	42.3013	1400.1097	NaN	NaN	0.9707	0.8968	0.0231	0.0196	0.0211	0.0204	0.019
0.0	0.0	0.0	203.3013	2653.1097	NaN	NaN	0.9288	0.8968	0.0232	0.0197	0.021	0.0202	0.0191
0.0	0.0	0.0	-806.6987	1754.1097	NaN	NaN	1.3	0.8969	0.0232	0.0197	0.021	0.02	0.0192
0.0	0.0	0.0	5.3013	1483.1097	NaN	NaN	0.9964	0.897	0.0231	0.0198	0.021	0.0198	0.0193
0.0	0.0	0.0	576.3013	1868.1097	NaN	NaN	0.7642	0.8969	0.0231	0.0198	0.021	0.0198	0.0194
0.0	0.0	0.0	907.3013	1755.1097	NaN	NaN	0.6592	0.8968	0.0231	0.0198	0.0209	0.0198	0.0195
0.0	0.0	0.0	-2249.6987	4185.1097	NaN	NaN	1.3	0.8968	0.0232	0.0198	0.0209	0.0199	0.0196
0.0	0.0	0.0	359.3013	2283.1097	NaN	NaN	0.864	0.8964	0.0233	0.0199	0.0208	0.0199	0.0197
0.0	0.0	0.0	1688.3013	2199.1097	NaN	NaN	0.5657	0.8961	0.0234	0.02	0.0207	0.0199	0.0199
0.0	0.0	0.0	2759.3013	798.1097	NaN	NaN	0.2244	0.8956	0.0236	0.0201	0.0206	0.0199	0.0202
0.0	0.0	0.0	1492.3013	3179.1097	NaN	NaN	0.6805	0.8946	0.024	0.0203	0.0206	0.0199	0.0205
0.0	0.0	0.0	518.3013	3206.1097	NaN	NaN	0.8608	0.8941	0.0243	0.0204	0.0206	0.0199	0.0207
0.0	0.0	0.0	371.3013	640.1097	NaN	NaN	0.6329	0.8942	0.0243	0.0204	0.0205	0.02	0.0205
0.0	0.0	0.0	1146.3013	1929.1097	NaN	NaN	0.6273	0.894	0.0243	0.0206	0.0205	0.02	0.0206
0.0	0.0	0.0	46.3013	3904.1097	NaN	NaN	0.9883	0.8931	0.0244	0.0209	0.0207	0.02	0.0208
0.0	0.0	0.0	1482.3013	4464.1097	NaN	NaN	0.7507	0.8925	0.0245	0.0211	0.0209	0.02	0.021
0.0	0.0	0.0	-34.6987	2429.1097	NaN	NaN	1.0145	0.8929	0.0243	0.0208	0.021	0.0201	0.0208
0.0	0.0	0.0	-1716.6987	907.1097	NaN	NaN	-0.3	0.8936	0.0241	0.0206	0.0211	0.0201	0.0205
0.0	0.0	0.0	1502.3013	4444.1097	NaN	NaN	0.7474	0.8929	0.0243	0.0207	0.0213	0.0202	0.0207
0.0	0.0	0.0	47.3013	4003.1097	NaN	NaN	0.9883	0.8925	0.0244	0.0208	0.0213	0.0202	0.0208
0.0	0.0	0.0	2864.3013	2010.1097	NaN	NaN	0.4124	0.8922	0.0244	0.0209	0.0214	0.0203	0.0209
0.0	0.0	0.0	55.3013	2415.1097	NaN	NaN	0.9776	0.8922	0.0243	0.0208	0.0215	0.0204	0.0207
0.0	0.0	0.0	-891.6987	2590.1097	NaN	NaN	1.3	0.8919	0.0245	0.0209	0.0215	0.0205	0.0207
0.0	0.0	0.0	1712.3013	1691.1097	NaN	NaN	0.4969	0.8927	0.0242	0.0207	0.0213	0.0205	0.0205
0.0	0.0	0.0	-25.6987	2601.1097	NaN	NaN	1.01	0.8926	0.0241	0.0208	0.0213	0.0207	0.0206
0.0	0.0	0.0	444.3013	498.1097	NaN	NaN	0.5285	0.8923	0.0241	0.0209	0.0213	0.0208	0.0207
0.0	0.0	0.0	-921.6987	4886.1097	NaN	NaN	1.2325	0.8918	0.0242	0.021	0.0213	0.0209	0.0208
0.0	0.0	0.0	1036.3013	1859.1097	NaN	NaN	0.6421	0.892	0.0241	0.0209	0.0213	0.0209	0.0208
0.0	0.0	0.0	615.3013	1509.1097	NaN	NaN	0.7104	0.8924	0.0239	0.0208	0.0214	0.0208	0.0207
0.0	0.0	0.0	-2105.6987	1005.1097	NaN	NaN	-0.3	0.8923	0.0238	0.0209	0.0216	0.0208	0.0206
0.0	0.0	0.0	-1024.6987	2666.1097	NaN	NaN	1.3	0.892	0.0238	0.0209	0.0218	0.0208	0.0207
0.0	0.0	0.0	-1282.6987	1940.1097	NaN	NaN	1.3	0.8917	0.0237	0.0211	0.0219	0.0208	0.0208
0.0	0.0	0.0	-273.6987	465.1097	NaN	NaN	1.3	0.8922	0.0235	0.0211	0.022	0.0207	0.0206
0.0	0.0	0.0	740.3013	1274.1097	NaN	NaN	0.6325	0.8931	0.0232	0.021	0.0219	0.0205	0.0204
0.0	0.0	0.0	-1539.6987	129.1097	NaN	NaN	-0.0915	0.8947	0.0227	0.0208	0.0216	0.0202	0.02
0.0	0.0	0.0	-1323.6987	87.1097	NaN	NaN	-0.0704	0.8964	0.0222	0.0206	0.0212	0.0198	0.0197
0.0	0.0	0.0	-1757.6987	-2737.8903	NaN	NaN	0.609	0.8977	0.0219	0.0204	0.021	0.0196	0.0194
0.0	0.0	0.0	-1269.6987	1135.1097	NaN	NaN	-0.3	0.8984	0.0216	0.0204	0.0208	0.0194	0.0193
0.0	0.0	0.0	414.3013	1169.1097	NaN	NaN	0.7383	0.8986	0.0215	0.0204	0.0208	0.0194	0.0194
0.0	0.0	0.0	-647.6987	3224.1097	NaN	NaN	1.2514	0.8986	0.0215	0.0203	0.0208	0.0194	0.0195
0.0	0.0	0.0	831.3013	1858.1097	NaN	NaN	0.6909	0.8983	0.0216	0.0203	0.0207	0.0195	0.0196
0.0	0.0	0.0	-127.6987	5288.1097	NaN	NaN	1.0247	0.898	0.0218	0.0204	0.0207	0.0195	0.0197
0.0	0.0	0.0	411.3013	1082.1097	NaN	NaN	0.7246	0.898	0.0219	0.0203	0.0206	0.0195	0.0197
0.0	0.0	0.0	1233.3013	2626.1097	NaN	NaN	0.6804	0.8975	0.0222	0.0203	0.0206	0.0196	0.0198
0.0	0.0	0.0	-2121.6987	3055.1097	NaN	NaN	1.3	0.8974	0.0223	0.0202	0.0207	0.0197	0.0197
0.0	0.0	0.0	750.3013	3606.1097	NaN	NaN	0.8278	0.897	0.0225	0.0202	0.0208	0.0198	0.0198
0.0	0.0	0.0	-612.6987	2771.1097	NaN	NaN	1.2839	0.8967	0.0226	0.0203	0.0209	0.0198	0.0197
0.0	0.0	0.0	-2931.6987	501.1097	NaN	NaN	-0.2062	0.8968	0.0226	0.0203	0.0209	0.0199	0.0194
0.0	0.0	0.0	-470.6987	-426.8903	NaN	NaN	0.4756	0.8968	0.0227	0.0203	0.021	0.0199	0.0194
0.0	0.0	0.0	-1268.6987	1137.1097	NaN	NaN	-0.3	0.8969	0.0226	0.0202	0.0209	0.0199	0.0194
0.0	0.0	0.0	-4076.6987	2524.1097	NaN	NaN	-0.3	0.8972	0.0225	0.0202	0.0208	0.0199	0.0194
0.0	0.0	0.0	-645.6987	1329.1097	NaN	NaN	1.3	0.8975	0.0224	0.0201	0.0208	0.0198	0.0194
0.0	0.0	0.0	182.3013	-651.8903	NaN	NaN	1.3	0.8977	0.0223	0.0201	0.0208	0.0198	0.0193
0.0	0.0	0.0	-827.6987	2450.1097	NaN	NaN	1.3	0.8977	0.0223	0.0201	0.0208	0.0197	0.0194
0.0	0.0	0.0	-2008.6987	-1029.8903	NaN	NaN	0.3389	0.8976	0.0223	0.0201	0.0209	0.0198	0.0193
0.0	0.0	0.0	-1188.6987	148.1097	NaN	NaN	-0.1423	0.8974	0.0222	0.0202	0.021	0.0198	0.0194
0.0	0.0	0.0	-513.6987	654.1097	NaN	NaN	1.3	0.8972	0.0222	0.0202	0.021	0.0199	0.0194
0.0	0.0	0.0	-1840.6987	-1074.8903	NaN	NaN	0.3687	0.8971	0.0222	0.0203	0.0211	0.0199	0.0194
0.0	0.0	0.0	-1057.6987	1489.1097	NaN	NaN	1.3	0.8969	0.0221	0.0203	0.0211	0.0199	0.0195
0.0	0.0	0.0	-3688.6987	6026.1097	NaN	NaN	1.3	0.8968	0.0221	0.0203	0.0212	0.02	0.0196
0.0	0.0	0.0	-1748.6987	2619.1097	NaN	NaN	1.3	0.8967	0.0221	0.0204	0.0213	0.0199	0.0197
0.0	0.0	0.0	-1644.6987	3877.1097	NaN	NaN	1.3	0.8968	0.0219	0.0204	0.0213	0.0199	0.0197
0.0	0.0	0.0	-1329.6987	1678.1097	NaN	NaN	1.3	0.8969	0.0218	0.0204	0.0214	0.0198	0.0196
0.0	0.0	0.0	-214.6987	1067.1097	NaN	NaN	1.2519	0.8971	0.0218	0.0204	0.0214	0.0198	0.0196
0.0	0.0	0.0	-1412.6987	787.1097	NaN	NaN	-0.3	0.8972	0.0216	0.0204	0.0214	0.0197	0.0197
0.0	0.0	0.0	-57.6987	2268.1097	NaN	NaN	1.0261	0.8972	0.0216	0.0204	0.0214	0.0197	0.0197
0.0	0.0	0.0	-629.6987	2459.1097	NaN	NaN	1.3	0.897	0.0216	0.0204	0.0215	0.0197	0.0198
0.0	0.0	0.0	-1007.6987	-1400.8903	NaN	NaN	0.5816	0.8969	0.0216	0.0205	0.0215	0.0197	0.0198
0.0	0.0	0.0	-1347.6987	1165.1097	NaN	NaN	-0.3	0.8973	0.0215	0.0204	0.0214	0.0196	0.0198
0.0	0.0	0.0	-505.6987	1324.1097	NaN	NaN	1.3	0.8973	0.0215	0.0204	0.0213	0.0196	0.0198
0.0	0.0	0.0	-3494.6987	-1210.8903	NaN	NaN	0.2573	0.897	0.0216	0.0205	0.0214	0.0196	0.0199
0.0	0.0	0.0	-706.6987	6411.1097	NaN	NaN	1.1239	0.8973	0.0216	0.0204	0.0213	0.0196	0.0199
0.0	0.0	0.0	-1007.6987	-152.8903	NaN	NaN	0.1317	0.8968	0.0218	0.0205	0.0213	0.0196	0.02
0.0	0.0	0.0	492.3013	-352.8903	NaN	NaN	-0.3	0.8974	0.0216	0.0204	0.0211	0.0196	0.0199
0.0	0.0	0.0	-38.6987	-3.8903	NaN	NaN	0.0913	0.8972	0.0217	0.0204	0.0211	0.0196	0.0199
0.0	0.0	0.0	1796.3013	2012.1097	NaN	NaN	0.5283	0.8975	0.0217	0.0203	0.021	0.0197	0.0198
0.0	0.0	0.0	-851.6987	760.1097	NaN	NaN	-0.3	0.897	0.0218	0.0203	0.0211	0.0198	0.0199
0.0	0.0	0.0	-854.6987	2448.1097	NaN	NaN	1.3	0.8971	0.0218	0.0203	0.0211	0.0198	0.0199
0.0	0.0	0.0	-976.6987	1457.1097	NaN	NaN	1.3	0.8967	0.0219	0.0203	0.0212	0.0198	0.02
0.0	0.0	0.0	-1535.6987	-248.8903	NaN	NaN	0.1395	0.897	0.0218	0.0202	0.0211	0.0199	0.02
0.0	0.0	0.0	1650.3013	572.1097	NaN	NaN	0.2574	0.8972	0.0218	0.0201	0.0211	0.0199	0.0199
0.0	0.0	0.0	-538.6987	3020.1097	NaN	NaN	1.2171	0.8974	0.0218	0.0201	0.021	0.0199	0.0198
0.0	0.0	0.0	-503.6987	-1296.8903	NaN	NaN	0.7203	0.8968	0.0219	0.0203	0.0212	0.0199	0.02
0.0	0.0	0.0	-1909.6987	889.1097	NaN	NaN	-0.3	0.8974	0.0218	0.0201	0.021	0.0198	0.0199
0.0	0.0	0.0	-1936.6987	3608.1097	NaN	NaN	1.3	0.8979	0.0217	0.0199	0.0209	0.0199	0.0197
0.0	0.0	0.0	-138.6987	4436.1097	NaN	NaN	1.0323	0.8982	0.0216	0.0198	0.0208	0.0199	0.0196
0.0	0.0	0.0	-2095.6987	3957.1097	NaN	NaN	1.3	0.8984	0.0216	0.0198	0.0208	0.0199	0.0195
0.0	0.0	0.0	-1156.6987	2834.1097	NaN	NaN	1.3	0.8984	0.0216	0.0198	0.0208	0.0198	0.0196
0.0	0.0	0.0	-10.6987	1244.1097	NaN	NaN	1.0087	0.8984	0.0216	0.0199	0.0208	0.0196	0.0196
0.0	0.0	0.0	-1874.6987	2452.1097	NaN	NaN	1.3	0.8988	0.0215	0.0198	0.0208	0.0196	0.0195
0.0	0.0	0.0	-56.6987	2582.1097	NaN	NaN	1.0225	0.8989	0.0215	0.0197	0.0208	0.0196	0.0194
0.0	0.0	0.0	-1279.6987	2136.1097	NaN	NaN	1.3	0.8988	0.0215	0.0197	0.0209	0.0196	0.0194
0.0	0.0	0.0	1063.3013	1569.1097	NaN	NaN	0.5961	0.8988	0.0215	0.0198	0.0209	0.0196	0.0194
0.0	0.0	0.0	-938.6987	1197.1097	NaN	NaN	1.3	0.8985	0.0215	0.0198	0.021	0.0196	0.0195
0.0	0.0	0.0	-2228.6987	1698.1097	NaN	NaN	-0.3	0.8988	0.0215	0.0198	0.021	0.0196	0.0194
0.0	0.0	0.0	-2582.6987	1157.1097	NaN	NaN	-0.3	0.8986	0.0215	0.0198	0.021	0.0196	0.0194
0.0	0.0	0.0	1505.3013	-33.8903	NaN	NaN	-0.023	0.899	0.0215	0.0197	0.0208	0.0197	0.0192
0.0	0.0	0.0	-643.6987	4892.1097	NaN	NaN	1.1515	0.8991	0.0215	0.0197	0.0207	0.0197	0.0191
0.0	0.0	0.0	244.3013	301.1097	NaN	NaN	0.5521	0.8987	0.0216	0.0199	0.0208	0.0198	0.0193
0.0	0.0	0.0	-2121.6987	-190.8903	NaN	NaN	0.0825	0.8984	0.0217	0.0199	0.0209	0.0198	0.0193
0.0	0.0	0.0	1004.3013	-218.8903	NaN	NaN	-0.2787	0.8982	0.0218	0.0199	0.0209	0.0199	0.0193
0.0	0.0	0.0	649.3013	-479.8903	NaN	NaN	-0.3	0.8981	0.0218	0.0199	0.0208	0.0199	0.0194
0.0	0.0	0.0	873.3013	1728.1097	NaN	NaN	0.6643	0.8982	0.0218	0.0199	0.0208	0.02	0.0193
0.0	0.0	0.0	-1796.6987	-899.8903	NaN	NaN	0.3337	0.898	0.0219	0.0199	0.0208	0.02	0.0194
0.0	0.0	0.0	-1266.6987	-506.8903	NaN	NaN	0.2858	0.8977	0.022	0.02	0.0208	0.0201	0.0194
0.0	0.0	0.0	-1942.6987	704.1097	NaN	NaN	-0.3	0.8975	0.0221	0.02	0.0208	0.0201	0.0195
0.0	0.0	0.0	-1640.6987	1476.1097	NaN	NaN	-0.3	0.8974	0.0222	0.02	0.0207	0.0202	0.0195
0.0	0.0	0.0	-2137.6987	1596.1097	NaN	NaN	-0.3	0.897	0.0223	0.02	0.0207	0.0204	0.0196
0.0	0.0	0.0	-779.6987	2545.1097	NaN	NaN	1.3	0.897	0.0223	0.02	0.0206	0.0205	0.0195
0.0	0.0	0.0	-2317.6987	274.1097	NaN	NaN	-0.1341	0.8968	0.0224	0.02	0.0206	0.0206	0.0196
0.0	0.0	0.0	315.3013	2755.1097	NaN	NaN	0.8973	0.8967	0.0224	0.02	0.0207	0.0207	0.0196
0.0	0.0	0.0	318.3013	1450.1097	NaN	NaN	0.82	0.8966	0.0224	0.02	0.0207	0.0206	0.0197
0.0	0.0	0.0	-2454.6987	-671.8903	NaN	NaN	0.2149	0.8966	0.0224	0.02	0.0207	0.0206	0.0197
0.0	0.0	0.0	-3105.6987	3643.1097	NaN	NaN	1.3	0.8969	0.0223	0.02	0.0206	0.0205	0.0196
0.0	0.0	0.0	-759.6987	2951.1097	NaN	NaN	1.3	0.8972	0.0222	0.02	0.0205	0.0205	0.0196
0.0	0.0	0.0	-546.6987	2160.1097	NaN	NaN	1.3	0.8976	0.0221	0.0199	0.0205	0.0204	0.0195
0.0	0.0	0.0	-611.6987	4150.1097	NaN	NaN	1.1729	0.8977	0.0221	0.0199	0.0205	0.0203	0.0194
0.0	0.0	0.0	1070.3013	19.1097	NaN	NaN	0.0175	0.8981	0.022	0.0198	0.0205	0.0202	0.0194
0.0	0.0	0.0	-2926.6987	1273.1097	NaN	NaN	-0.3	0.898	0.022	0.0198	0.0207	0.0201	0.0194
0.0	0.0	0.0	-1487.6987	-80.8903	NaN	NaN	0.0516	0.8981	0.0219	0.0198	0.0208	0.02	0.0195
0.0	0.0	0.0	-1181.6987	1434.1097	NaN	NaN	1.3	0.8983	0.0218	0.0197	0.0208	0.0199	0.0194
0.0	0.0	0.0	-1590.6987	1486.1097	NaN	NaN	-0.3	0.8984	0.0218	0.0197	0.0208	0.0199	0.0194
0.0	0.0	0.0	-481.6987	3241.1097	NaN	NaN	1.1746	0.8988	0.0217	0.0196	0.0207	0.0198	0.0193
0.0	0.0	0.0	35.3013	-42.8903	NaN	NaN	1.3	0.8985	0.0218	0.0197	0.0207	0.0199	0.0194
0.0	0.0	0.0	1334.3013	2818.1097	NaN	NaN	0.6787	0.8988	0.0218	0.0197	0.0206	0.0198	0.0194
0.0	0.0	0.0	581.3013	6278.1097	NaN	NaN	0.9153	0.899	0.0217	0.0196	0.0205	0.0197	0.0194
0.0	0.0	0.0	1040.3013	-2840.8903	NaN	NaN	1.3	0.8986	0.0217	0.0197	0.0208	0.0196	0.0196
0.0	0.0	0.0	360.3013	725.1097	NaN	NaN	0.6681	0.898	0.0217	0.0198	0.0211	0.0197	0.0196
0.0	0.0	0.0	-939.6987	59.1097	NaN	NaN	-0.0671	0.8975	0.0218	0.02	0.0212	0.0197	0.0198
0.0	0.0	0.0	-1256.6987	-1607.8903	NaN	NaN	0.5613	0.8974	0.0218	0.02	0.0212	0.0198	0.0198
0.0	0.0	0.0	-669.6987	-329.8903	NaN	NaN	0.33	0.8977	0.0217	0.0199	0.0212	0.0198	0.0198
0.0	0.0	0.0	-1584.6987	1478.1097	NaN	NaN	-0.3	0.8983	0.0216	0.0197	0.0211	0.0197	0.0196
0.0	0.0	0.0	-3267.6987	3076.1097	NaN	NaN	-0.3	0.8985	0.0215	0.0197	0.0211	0.0197	0.0196
0.0	0.0	0.0	-464.6987	2559.1097	NaN	NaN	1.2219	0.8989	0.0215	0.0196	0.021	0.0196	0.0194
0.0	0.0	0.0	-3115.6987	1439.1097	NaN	NaN	-0.3	0.8982	0.0216	0.0199	0.0211	0.0196	0.0196
0.0	0.0	0.0	117.3013	789.1097	NaN	NaN	0.8706	0.8982	0.0216	0.02	0.021	0.0196	0.0196
0.0	0.0	0.0	-977.6987	577.1097	NaN	NaN	-0.3	0.8984	0.0216	0.0199	0.0209	0.0196	0.0196
0.0	0.0	0.0	-1518.6987	1415.1097	NaN	NaN	-0.3	0.8984	0.0215	0.0199	0.0209	0.0196	0.0196
0.0	0.0	0.0	-53.6987	1630.1097	NaN	NaN	1.0341	0.8984	0.0216	0.0199	0.0208	0.0197	0.0196
0.0	0.0	0.0	4.3013	2158.1097	NaN	NaN	0.998	0.8981	0.0217	0.0199	0.0208	0.0199	0.0197
0.0	0.0	0.0	-554.6987	1239.1097	NaN	NaN	1.3	0.8975	0.0218	0.02	0.0208	0.02	0.0199
0.0	0.0	0.0	-1405.6987	2877.1097	NaN	NaN	1.3	0.8972	0.0219	0.0201	0.0208	0.0201	0.0199
0.0	0.0	0.0	-2371.6987	-317.8903	NaN	NaN	0.1182	0.8964	0.0221	0.0203	0.0209	0.0202	0.0201
0.0	0.0	0.0	-309.6987	-196.8903	NaN	NaN	0.3887	0.8964	0.0221	0.0203	0.0209	0.0202	0.0201
0.0	0.0	0.0	-141.6987	1753.1097	NaN	NaN	1.0879	0.8966	0.0221	0.0202	0.0208	0.0202	0.02
0.0	0.0	0.0	-916.6987	721.1097	NaN	NaN	-0.3	0.8968	0.0221	0.0202	0.0207	0.0203	0.0199
0.0	0.0	0.0	-1639.6987	3561.1097	NaN	NaN	1.3	0.8972	0.0219	0.0201	0.0206	0.0203	0.0198
0.0	0.0	0.0	425.3013	2588.1097	NaN	NaN	0.8589	0.8975	0.0218	0.0201	0.0205	0.0203	0.0198
0.0	0.0	0.0	-947.6987	1560.1097	NaN	NaN	1.3	0.8971	0.0219	0.0201	0.0206	0.0203	0.0199
0.0	0.0	0.0	-511.6987	2494.1097	NaN	NaN	1.2581	0.8972	0.0219	0.0201	0.0207	0.0202	0.0199
0.0	0.0	0.0	-1195.6987	-897.8903	NaN	NaN	0.4289	0.8969	0.022	0.0202	0.0208	0.02	0.02
0.0	0.0	0.0	-1292.6987	890.1097	NaN	NaN	-0.3	0.8967	0.022	0.0203	0.0209	0.02	0.0201
0.0	0.0	0.0	-450.6987	284.1097	NaN	NaN	-0.3	0.8971	0.0219	0.0202	0.0209	0.0199	0.02
0.0	0.0	0.0	-1406.6987	1267.1097	NaN	NaN	-0.3	0.8975	0.0219	0.02	0.0208	0.0199	0.0199
0.0	0.0	0.0	860.3013	1022.1097	NaN	NaN	0.543	0.8977	0.0218	0.02	0.0208	0.0199	0.0198
0.0	0.0	0.0	2382.3013	2994.1097	NaN	NaN	0.5569	0.8981	0.0217	0.0199	0.0207	0.0199	0.0197
0.0	0.0	0.0	-156.6987	-2501.8903	NaN	NaN	0.9411	0.8976	0.0218	0.02	0.0208	0.0199	0.0198
0.0	0.0	0.0	-905.6987	4797.1097	NaN	NaN	1.2327	0.8981	0.0217	0.0198	0.0207	0.02	0.0196
0.0	0.0	0.0	-1070.6987	2449.1097	NaN	NaN	1.3	0.8977	0.0219	0.0199	0.0208	0.0201	0.0198
0.0	0.0	0.0	-668.6987	1461.1097	NaN	NaN	1.3	0.8972	0.0219	0.02	0.021	0.0201	0.0199
0.0	0.0	0.0	-308.6987	863.1097	NaN	NaN	1.3	0.8968	0.0221	0.0201	0.021	0.0201	0.0199
0.0	0.0	0.0	-2391.6987	1093.1097	NaN	NaN	-0.3	0.897	0.0221	0.0201	0.021	0.02	0.0199
0.0	0.0	0.0	-1368.6987	420.1097	NaN	NaN	-0.3	0.8971	0.022	0.0201	0.021	0.02	0.0199
0.0	0.0	0.0	-1289.6987	1235.1097	NaN	NaN	-0.3	0.8975	0.0219	0.02	0.0209	0.0199	0.0198
0.0	0.0	0.0	-1386.6987	177.1097	NaN	NaN	-0.1464	0.8976	0.0219	0.02	0.0209	0.0199	0.0198
0.0	0.0	0.0	-2072.6987	1531.1097	NaN	NaN	-0.3	0.8979	0.0218	0.0199	0.0209	0.0198	0.0197
0.0	0.0	0.0	333.3013	2369.1097	NaN	NaN	0.8767	0.8984	0.0217	0.0199	0.0207	0.0198	0.0196
0.0	0.0	0.0	-2434.6987	9.1097	NaN	NaN	-0.0038	0.8981	0.0218	0.0199	0.0207	0.0198	0.0197
0.0	0.0	0.0	159.3013	804.1097	NaN	NaN	0.8346	0.8983	0.0217	0.0199	0.0206	0.0198	0.0197
0.0	0.0	0.0	-1417.6987	2703.1097	NaN	NaN	1.3	0.8981	0.0218	0.0199	0.0205	0.02	0.0197
0.0	0.0	0.0	-2460.6987	2858.1097	NaN	NaN	1.3	0.898	0.0218	0.02	0.0205	0.0201	0.0197
0.0	0.0	0.0	-1426.6987	669.1097	NaN	NaN	-0.3	0.8972	0.0221	0.0201	0.0206	0.0201	0.0199
0.0	0.0	0.0	-2426.6987	779.1097	NaN	NaN	-0.3	0.8967	0.0223	0.0202	0.0206	0.0202	0.02
0.0	0.0	0.0	-1957.6987	-392.8903	NaN	NaN	0.1671	0.8965	0.0224	0.0202	0.0206	0.0204	0.02
0.0	0.0	0.0	-1839.6987	5261.1097	NaN	NaN	1.3	0.8972	0.0221	0.0201	0.0203	0.0204	0.0199
0.0	0.0	0.0	469.3013	2921.1097	NaN	NaN	0.8616	0.8972	0.0221	0.0201	0.0203	0.0204	0.0199
0.0	0.0	0.0	1020.3013	3423.1097	NaN	NaN	0.7704	0.8974	0.022	0.0201	0.0202	0.0204	0.0199
0.0	0.0	0.0	715.3013	1765.1097	NaN	NaN	0.7116	0.8971	0.0221	0.0202	0.0203	0.0204	0.0199
0.0	0.0	0.0	-860.6987	6904.1097	NaN	NaN	1.1424	0.8974	0.022	0.0201	0.0203	0.0203	0.0198
0.0	0.0	0.0	-2125.6987	-1697.8903	NaN	NaN	0.4441	0.8969	0.0223	0.0201	0.0206	0.0202	0.02
0.0	0.0	0.0	-1658.6987	959.1097	NaN	NaN	-0.3	0.8972	0.0221	0.0201	0.0206	0.0201	0.0199
0.0	0.0	0.0	-1796.6987	3295.1097	NaN	NaN	1.3	0.8974	0.0221	0.02	0.0206	0.0201	0.0198
0.0	0.0	0.0	-2078.6987	2260.1097	NaN	NaN	1.3	0.8978	0.0219	0.0199	0.0206	0.02	0.0198
0.0	0.0	0.0	-1960.6987	1187.1097	NaN	NaN	-0.3	0.8976	0.022	0.02	0.0207	0.02	0.0198
0.0	0.0	0.0	14.3013	1749.1097	NaN	NaN	0.9919	0.8983	0.0218	0.0199	0.0206	0.0199	0.0196
0.0	0.0	0.0	-782.6987	1530.1097	NaN	NaN	1.3	0.8982	0.0218	0.02	0.0206	0.0198	0.0196
0.0	0.0	0.0	-3452.6987	-60.8903	NaN	NaN	0.0173	0.8983	0.0217	0.02	0.0206	0.0197	0.0196
0.0	0.0	0.0	-1607.6987	2675.1097	NaN	NaN	1.3	0.8986	0.0217	0.0199	0.0205	0.0197	0.0195
0.0	0.0	0.0	-830.6987	1659.1097	NaN	NaN	1.3	0.8982	0.0218	0.0199	0.0206	0.0198	0.0196
0.0	0.0	0.0	-1367.6987	5517.1097	NaN	NaN	1.3	0.8984	0.0218	0.0199	0.0205	0.0199	0.0196
0.0	0.0	0.0	-911.6987	1653.1097	NaN	NaN	1.3	0.8978	0.022	0.0199	0.0206	0.0199	0.0198
0.0	0.0	0.0	-1517.6987	1497.1097	NaN	NaN	-0.3	0.8976	0.022	0.02	0.0207	0.0199	0.0198
0.0	0.0	0.0	-1633.6987	3527.1097	NaN	NaN	1.3	0.8976	0.022	0.02	0.0207	0.0199	0.0198
0.0	0.0	0.0	-2131.6987	-272.8903	NaN	NaN	0.1135	0.8976	0.022	0.02	0.0208	0.0199	0.0198
0.0	0.0	0.0	-625.6987	2204.1097	NaN	NaN	1.3	0.8979	0.0219	0.0199	0.0208	0.0198	0.0197
0.0	0.0	0.0	-1488.6987	-1653.8903	NaN	NaN	0.5263	0.8978	0.0219	0.02	0.0208	0.0198	0.0197
0.0	0.0	0.0	-1001.6987	324.1097	NaN	NaN	-0.3	0.8982	0.0218	0.0199	0.0207	0.0198	0.0196
0.0	0.0	0.0	-1380.6987	1264.1097	NaN	NaN	-0.3	0.8983	0.0218	0.0199	0.0207	0.0198	0.0196
0.0	0.0	0.0	-2908.6987	100.1097	NaN	NaN	-0.0356	0.8979	0.0219	0.02	0.0207	0.0198	0.0196
0.0	0.0	0.0	-3344.6987	-552.8903	NaN	NaN	0.1419	0.8978	0.0219	0.0201	0.0207	0.0198	0.0197
0.0	0.0	0.0	-1411.6987	1087.1097	NaN	NaN	-0.3	0.8984	0.0218	0.02	0.0206	0.0197	0.0196
0.0	0.0	0.0	-1196.6987	1564.1097	NaN	NaN	1.3	0.8984	0.0217	0.02	0.0205	0.0197	0.0196
0.0	0.0	0.0	-2796.6987	1861.1097	NaN	NaN	-0.3	0.8981	0.0217	0.0201	0.0206	0.0198	0.0197
0.0	0.0	0.0	-1005.6987	2128.1097	NaN	NaN	1.3	0.8978	0.0218	0.0201	0.0206	0.0199	0.0197
0.0	0.0	0.0	-2269.6987	2596.1097	NaN	NaN	1.3	0.8975	0.0219	0.0202	0.0207	0.0199	0.0198
0.0	0.0	0.0	-2398.6987	2387.1097	NaN	NaN	-0.3	0.8974	0.0219	0.0202	0.0207	0.0199	0.0198
0.0	0.0	0.0	-2388.6987	427.1097	NaN	NaN	-0.2177	0.8973	0.022	0.0202	0.0208	0.0199	0.0198
0.0	0.0	0.0	-1502.6987	1341.1097	NaN	NaN	-0.3	0.8974	0.0219	0.0201	0.0208	0.02	0.0198
0.0	0.0	0.0	-1124.6987	2877.1097	NaN	NaN	1.3	0.8974	0.0218	0.0201	0.0209	0.02	0.0198
0.0	0.0	0.0	-1860.6987	2906.1097	NaN	NaN	1.3	0.8973	0.0219	0.0202	0.0209	0.02	0.0198
0.0	0.0	0.0	-4569.6987	-979.8903	NaN	NaN	0.1766	0.8968	0.022	0.0204	0.021	0.02	0.0199
0.0	0.0	0.0	-1752.6987	-1593.8903	NaN	NaN	0.4763	0.897	0.0219	0.0204	0.021	0.0199	0.0198
0.0	0.0	0.0	-1677.6987	1440.1097	NaN	NaN	-0.3	0.8978	0.0217	0.0202	0.0208	0.0198	0.0197
0.0	0.0	0.0	-2535.6987	284.1097	NaN	NaN	-0.1262	0.8979	0.0216	0.0202	0.0208	0.0198	0.0197
0.0	0.0	0.0	-1368.6987	2407.1097	NaN	NaN	1.3	0.898	0.0215	0.0202	0.0207	0.0198	0.0197
0.0	0.0	0.0	-1708.6987	1765.1097	NaN	NaN	1.3	0.8978	0.0216	0.0202	0.0207	0.0198	0.0198
0.0	0.0	0.0	-1568.6987	2025.1097	NaN	NaN	1.3	0.8978	0.0216	0.0202	0.0207	0.0198	0.0199
0.0	0.0	0.0	-1390.6987	1409.1097	NaN	NaN	1.3	0.8977	0.0217	0.0202	0.0206	0.0199	0.0199
0.0	0.0	0.0	-1163.6987	6468.1097	NaN	NaN	1.2194	0.8982	0.0216	0.0201	0.0204	0.0199	0.0199
0.0	0.0	0.0	-2122.6987	2992.1097	NaN	NaN	1.3	0.8973	0.0218	0.0201	0.0207	0.02	0.02
0.0	0.0	0.0	-1444.6987	4881.1097	NaN	NaN	1.3	0.8973	0.0219	0.0201	0.0208	0.02	0.02
0.0	0.0	0.0	-2110.6987	599.1097	NaN	NaN	-0.3	0.8962	0.0221	0.0203	0.0211	0.0201	0.0202
0.0	0.0	0.0	-1088.6987	1415.1097	NaN	NaN	1.3	0.8966	0.022	0.0203	0.021	0.02	0.0201
0.0	0.0	0.0	-1901.6987	1413.1097	NaN	NaN	-0.3	0.8968	0.0219	0.0202	0.0211	0.02	0.0201
0.0	0.0	0.0	-511.6987	855.1097	NaN	NaN	1.3	0.8974	0.0217	0.02	0.021	0.0199	0.0199
0.0	0.0	0.0	-1829.6987	2247.1097	NaN	NaN	1.3	0.8976	0.0216	0.02	0.021	0.0199	0.0199
0.0	0.0	0.0	-2526.6987	-39.8903	NaN	NaN	0.0155	0.8975	0.0217	0.0201	0.021	0.0198	0.0199
0.0	0.0	0.0	-2059.6987	-2016.8903	NaN	NaN	0.4947	0.8971	0.0218	0.0202	0.0211	0.0198	0.02
0.0	0.0	0.0	-2227.6987	-81.8903	NaN	NaN	0.0355	0.8975	0.0216	0.0201	0.021	0.0197	0.02
0.0	0.0	0.0	-2162.6987	-226.8903	NaN	NaN	0.0949	0.8981	0.0214	0.02	0.0209	0.0197	0.0199
0.0	0.0	0.0	-1688.6987	1878.1097	NaN	NaN	1.3	0.8987	0.0212	0.0198	0.0209	0.0197	0.0197
0.0	0.0	0.0	-1128.6987	1793.1097	NaN	NaN	1.3	0.8987	0.0212	0.0199	0.0209	0.0197	0.0197
0.0	0.0	0.0	-98.6987	-2107.8903	NaN	NaN	0.9553	0.898	0.0214	0.0201	0.021	0.0197	0.0198
0.0	0.0	0.0	-1229.6987	53.1097	NaN	NaN	-0.0451	0.8978	0.0215	0.0201	0.021	0.0197	0.0199
0.0	0.0	0.0	-2337.6987	1739.1097	NaN	NaN	-0.3	0.8978	0.0215	0.0201	0.021	0.0197	0.0199
0.0	0.0	0.0	-1575.6987	3070.1097	NaN	NaN	1.3	0.8978	0.0215	0.02	0.0209	0.0198	0.0199
0.0	0.0	0.0	583.3013	956.1097	NaN	NaN	0.6211	0.8975	0.0216	0.02	0.021	0.0198	0.02
0.0	0.0	0.0	63.3013	2754.1097	NaN	NaN	0.9775	0.8975	0.0217	0.02	0.021	0.0199	0.02
0.0	0.0	0.0	-2112.6987	1078.1097	NaN	NaN	-0.3	0.8968	0.0219	0.0202	0.0211	0.0199	0.0201
0.0	0.0	0.0	-533.6987	1572.1097	NaN	NaN	1.3	0.8968	0.0219	0.0202	0.0211	0.0199	0.0201
0.0	0.0	0.0	-2343.6987	-1131.8903	NaN	NaN	0.3257	0.8964	0.022	0.0203	0.0212	0.0199	0.0201
0.0	0.0	0.0	-1343.6987	1454.1097	NaN	NaN	1.3	0.8971	0.0218	0.0202	0.0211	0.0199	0.02
0.0	0.0	0.0	-234.6987	1130.1097	NaN	NaN	1.2621	0.8975	0.0217	0.0201	0.021	0.0198	0.0199
0.0	0.0	0.0	-2499.6987	1710.1097	NaN	NaN	-0.3	0.8978	0.0216	0.02	0.0209	0.0198	0.0198
0.0	0.0	0.0	-1436.6987	-695.8903	NaN	NaN	0.3263	0.8976	0.0217	0.0201	0.021	0.0198	0.0198
0.0	0.0	0.0	-1357.6987	1768.1097	NaN	NaN	1.3	0.8979	0.0216	0.02	0.0209	0.0198	0.0198
0.0	0.0	0.0	-2032.6987	1592.1097	NaN	NaN	-0.3	0.8978	0.0217	0.0201	0.021	0.0198	0.0198
0.0	0.0	0.0	-2168.6987	247.1097	NaN	NaN	-0.1286	0.8977	0.0217	0.0201	0.021	0.0197	0.0198
0.0	0.0	0.0	-2797.6987	68.1097	NaN	NaN	-0.025	0.8976	0.0217	0.0202	0.021	0.0197	0.0197
0.0	0.0	0.0	-1330.6987	1568.1097	NaN	NaN	1.3	0.8977	0.0217	0.0202	0.021	0.0197	0.0197
0.0	0.0	0.0	-3371.6987	2127.1097	NaN	NaN	-0.3	0.8977	0.0217	0.0202	0.021	0.0197	0.0197
0.0	0.0	0.0	-1816.6987	579.1097	NaN	NaN	-0.3	0.8976	0.0217	0.0202	0.021	0.0197	0.0198
0.0	0.0	0.0	-2999.6987	1939.1097	NaN	NaN	-0.3	0.898	0.0216	0.02	0.0209	0.0197	0.0197
0.0	0.0	0.0	-803.6987	3475.1097	NaN	NaN	1.3	0.8982	0.0215	0.02	0.0209	0.0197	0.0197
0.0	0.0	0.0	-1270.6987	2452.1097	NaN	NaN	1.3	0.898	0.0215	0.02	0.0209	0.0197	0.0197
0.0	0.0	0.0	-1318.6987	1669.1097	NaN	NaN	1.3	0.8976	0.0217	0.0202	0.0211	0.0198	0.0197
0.0	0.0	0.0	-3832.6987	-664.8903	NaN	NaN	0.1478	0.8973	0.0218	0.0203	0.0211	0.0197	0.0198
0.0	0.0	0.0	-3511.6987	-158.8903	NaN	NaN	0.0433	0.897	0.0219	0.0204	0.0211	0.0197	0.0199
0.0	0.0	0.0	-1372.6987	-80.8903	NaN	NaN	0.0556	0.8972	0.0218	0.0204	0.0211	0.0196	0.0199
0.0	0.0	0.0	-4538.6987	1067.1097	NaN	NaN	-0.3	0.8975	0.0218	0.0203	0.021	0.0196	0.0198
0.0	0.0	0.0	-2335.6987	2705.1097	NaN	NaN	1.3	0.8984	0.0215	0.0201	0.0208	0.0196	0.0196
0.0	0.0	0.0	59.3013	1603.1097	NaN	NaN	0.9643	0.8986	0.0214	0.02	0.0208	0.0196	0.0196
0.0	0.0	0.0	-1334.6987	3080.1097	NaN	NaN	1.3	0.8984	0.0214	0.0201	0.0208	0.0196	0.0196
0.0	0.0	0.0	-1102.6987	1345.1097	NaN	NaN	1.3	0.8978	0.0216	0.0202	0.0209	0.0197	0.0197
0.0	0.0	0.0	-3113.6987	3385.1097	NaN	NaN	1.3	0.8974	0.0217	0.0203	0.021	0.0198	0.0198
0.0	0.0	0.0	-1910.6987	309.1097	NaN	NaN	-0.193	0.8969	0.0219	0.0204	0.0211	0.0198	0.0199
0.0	0.0	0.0	-3416.6987	-2134.8903	NaN	NaN	0.3846	0.8966	0.022	0.0204	0.0211	0.0199	0.02
0.0	0.0	0.0	-2282.6987	1461.1097	NaN	NaN	-0.3	0.8967	0.022	0.0203	0.0211	0.0199	0.02
0.0	0.0	0.0	-1853.6987	3300.1097	NaN	NaN	1.3	0.897	0.0219	0.0202	0.021	0.02	0.0199
0.0	0.0	0.0	-1949.6987	261.1097	NaN	NaN	-0.1546	0.8969	0.0219	0.0203	0.021	0.02	0.0199
0.0	0.0	0.0	-2492.6987	-1464.8903	NaN	NaN	0.3701	0.8968	0.0219	0.0203	0.0211	0.0199	0.0199
0.0	0.0	0.0	-536.6987	-734.8903	NaN	NaN	0.5779	0.8972	0.0218	0.0203	0.021	0.0199	0.0198
0.0	0.0	0.0	-2543.6987	-522.8903	NaN	NaN	0.1705	0.8971	0.0217	0.0203	0.0211	0.0199	0.0198
0.0	0.0	0.0	-3257.6987	1969.1097	NaN	NaN	-0.3	0.8974	0.0216	0.0203	0.0211	0.0198	0.0198
0.0	0.0	0.0	-1463.6987	313.1097	NaN	NaN	-0.2721	0.8972	0.0217	0.0204	0.0211	0.0199	0.0198
0.0	0.0	0.0	-3698.6987	-1944.8903	NaN	NaN	0.3446	0.897	0.0217	0.0204	0.0211	0.0199	0.0199
0.0	0.0	0.0	-2743.6987	1788.1097	NaN	NaN	-0.3	0.8972	0.0216	0.0203	0.0211	0.0199	0.0199
0.0	0.0	0.0	-2522.6987	4170.1097	NaN	NaN	1.3	0.8974	0.0215	0.0202	0.0211	0.02	0.0199
0.0	0.0	0.0	-2377.6987	1217.1097	NaN	NaN	-0.3	0.897	0.0216	0.0202	0.0212	0.0201	0.02
0.0	0.0	0.0	-1223.6987	1842.1097	NaN	NaN	1.3	0.897	0.0216	0.0202	0.0212	0.0201	0.02
0.0	0.0	0.0	-1432.6987	2427.1097	NaN	NaN	1.3	0.8969	0.0216	0.0202	0.0212	0.0201	0.02
0.0	0.0	0.0	87.3013	1153.1097	NaN	NaN	0.9296	0.8967	0.0217	0.0203	0.0212	0.0201	0.02
0.0	0.0	0.0	-2222.6987	790.1097	NaN	NaN	-0.3	0.8966	0.0217	0.0202	0.0212	0.0202	0.0201
0.0	0.0	0.0	411.3013	2732.1097	NaN	NaN	0.8692	0.8969	0.0217	0.0201	0.0211	0.0202	0.02
0.0	0.0	0.0	-1183.6987	231.1097	NaN	NaN	-0.2426	0.8965	0.0218	0.0202	0.0212	0.0202	0.0201
0.0	0.0	0.0	-1350.6987	1455.1097	NaN	NaN	1.3	0.8967	0.0218	0.0202	0.0211	0.0202	0.02
0.0	0.0	0.0	-1309.6987	841.1097	NaN	NaN	-0.3	0.8963	0.0218	0.0202	0.0212	0.0203	0.0201
0.0	0.0	0.0	-953.6987	1119.1097	NaN	NaN	1.3	0.8966	0.0218	0.0201	0.0211	0.0203	0.0201
0.0	0.0	0.0	-805.6987	-290.8903	NaN	NaN	0.2653	0.8966	0.0218	0.0201	0.0211	0.0203	0.0201
0.0	0.0	0.0	-1982.6987	250.1097	NaN	NaN	-0.1444	0.8971	0.0217	0.0199	0.021	0.0203	0.02
0.0	0.0	0.0	-537.6987	674.1097	NaN	NaN	1.3	0.8976	0.0216	0.0199	0.0209	0.0202	0.0199
0.0	0.0	0.0	-1942.6987	420.1097	NaN	NaN	-0.2759	0.8977	0.0215	0.0198	0.0209	0.0201	0.0199
0.0	0.0	0.0	-578.6987	917.1097	NaN	NaN	1.3	0.8982	0.0214	0.0197	0.0208	0.02	0.0198
0.0	0.0	0.0	388.3013	1356.1097	NaN	NaN	0.7774	0.8982	0.0214	0.0197	0.0208	0.02	0.0198
0.0	0.0	0.0	-3627.6987	1860.1097	NaN	NaN	-0.3	0.8979	0.0215	0.0198	0.0209	0.0201	0.0198
0.0	0.0	0.0	-342.6987	832.1097	NaN	NaN	1.3	0.898	0.0215	0.0198	0.0209	0.02	0.0198
0.0	0.0	0.0	-1188.6987	1717.1097	NaN	NaN	1.3	0.8979	0.0216	0.0198	0.0209	0.02	0.0198
0.0	0.0	0.0	-1613.6987	55.1097	NaN	NaN	-0.0354	0.8978	0.0216	0.0198	0.021	0.02	0.0199
0.0	0.0	0.0	-2382.6987	1010.1097	NaN	NaN	-0.3	0.898	0.0216	0.0198	0.0209	0.0199	0.0198
0.0	0.0	0.0	-2014.6987	1949.1097	NaN	NaN	-0.3	0.8985	0.0215	0.0196	0.0208	0.02	0.0196
0.0	0.0	0.0	-124.6987	4619.1097	NaN	NaN	1.0277	0.8989	0.0214	0.0195	0.0207	0.0199	0.0195
0.0	0.0	0.0	-1958.6987	451.1097	NaN	NaN	-0.2992	0.8979	0.0216	0.0199	0.021	0.0199	0.0198
0.0	0.0	0.0	-1095.6987	498.1097	NaN	NaN	-0.3	0.8983	0.0215	0.0198	0.0209	0.0198	0.0197
0.0	0.0	0.0	-2258.6987	1922.1097	NaN	NaN	-0.3	0.8983	0.0215	0.0198	0.0209	0.0199	0.0197
0.0	0.0	0.0	-1755.6987	3318.1097	NaN	NaN	1.3	0.8987	0.0214	0.0196	0.0208	0.0198	0.0196
0.0	0.0	0.0	-1747.6987	2547.1097	NaN	NaN	1.3	0.8985	0.0215	0.0197	0.0208	0.0198	0.0197
0.0	0.0	0.0	-1871.6987	2667.1097	NaN	NaN	1.3	0.8985	0.0215	0.0197	0.0208	0.0198	0.0197
0.0	0.0	0.0	-2725.6987	3500.1097	NaN	NaN	1.3	0.8984	0.0215	0.0198	0.0209	0.0198	0.0197
0.0	0.0	0.0	-2014.6987	3156.1097	NaN	NaN	1.3	0.8982	0.0215	0.0198	0.0209	0.0197	0.0198
0.0	0.0	0.0	-1147.6987	-1487.8903	NaN	NaN	0.5645	0.8976	0.0217	0.02	0.021	0.0198	0.0199
0.0	0.0	0.0	-1290.6987	1408.1097	NaN	NaN	1.3	0.8979	0.0216	0.0199	0.021	0.0197	0.0198
0.0	0.0	0.0	-1382.6987	1544.1097	NaN	NaN	1.3	0.8978	0.0217	0.0199	0.021	0.0198	0.0198
0.0	0.0	0.0	-876.6987	1074.1097	NaN	NaN	1.3	0.8979	0.0217	0.0199	0.0209	0.0198	0.0198
0.0	0.0	0.0	-1051.6987	2715.1097	NaN	NaN	1.3	0.8979	0.0217	0.0199	0.0209	0.0199	0.0198
0.0	0.0	0.0	-3235.6987	398.1097	NaN	NaN	-0.1403	0.8976	0.0218	0.0199	0.0209	0.0199	0.0199
0.0	0.0	0.0	18.3013	3893.1097	NaN	NaN	0.9953	0.8981	0.0217	0.0199	0.0208	0.0199	0.0197
0.0	0.0	0.0	-125.6987	-1714.8903	NaN	NaN	0.9317	0.8977	0.0218	0.0199	0.0209	0.0199	0.0198
0.0	0.0	0.0	-2047.6987	986.1097	NaN	NaN	-0.3	0.8975	0.0218	0.02	0.0209	0.0199	0.0198
0.0	0.0	0.0	-1392.6987	-235.8903	NaN	NaN	0.1448	0.8969	0.022	0.0201	0.021	0.02	0.0199
0.0	0.0	0.0	-1337.6987	-317.8903	NaN	NaN	0.192	0.8971	0.0219	0.0201	0.021	0.02	0.0199
0.0	0.0	0.0	-2185.6987	1606.1097	NaN	NaN	-0.3	0.8969	0.022	0.0202	0.021	0.02	0.02
0.0	0.0	0.0	-2332.6987	537.1097	NaN	NaN	-0.2991	0.8972	0.0219	0.0201	0.021	0.02	0.0199
0.0	0.0	0.0	372.3013	397.1097	NaN	NaN	0.5161	0.8974	0.0218	0.0201	0.0209	0.02	0.0199
0.0	0.0	0.0	-1878.6987	130.1097	NaN	NaN	-0.0744	0.8974	0.0217	0.0201	0.021	0.02	0.0198
0.0	0.0	0.0	-826.6987	4217.1097	NaN	NaN	1.2438	0.8977	0.0216	0.0201	0.0209	0.0199	0.0197
0.0	0.0	0.0	-1557.6987	-905.8903	NaN	NaN	0.3677	0.8967	0.0219	0.0203	0.0211	0.02	0.02
0.0	0.0	0.0	-2138.6987	589.1097	NaN	NaN	-0.3	0.8968	0.0218	0.0203	0.021	0.0201	0.02
0.0	0.0	0.0	-1593.6987	3668.1097	NaN	NaN	1.3	0.8972	0.0217	0.0201	0.0209	0.0201	0.02
0.0	0.0	0.0	-4666.6987	2273.1097	NaN	NaN	-0.3	0.8969	0.0218	0.0202	0.021	0.0201	0.0201
0.0	0.0	0.0	-533.6987	2685.1097	NaN	NaN	1.2481	0.8966	0.0219	0.0202	0.021	0.0202	0.0201
0.0	0.0	0.0	-286.6987	-84.8903	NaN	NaN	0.2285	0.8964	0.022	0.0203	0.021	0.0202	0.0202
0.0	0.0	0.0	-2548.6987	2963.1097	NaN	NaN	1.3	0.8969	0.0218	0.0202	0.0209	0.0201	0.0201
0.0	0.0	0.0	-849.6987	1916.1097	NaN	NaN	1.3	0.8973	0.0218	0.0201	0.0208	0.0201	0.02
0.0	0.0	0.0	-423.6987	1874.1097	NaN	NaN	1.2921	0.8974	0.0217	0.02	0.0207	0.0201	0.02
0.0	0.0	0.0	-1171.6987	-567.8903	NaN	NaN	0.3265	0.8969	0.0219	0.0202	0.0208	0.0202	0.0201
0.0	0.0	0.0	307.3013	2644.1097	NaN	NaN	0.8959	0.8975	0.0218	0.0201	0.0207	0.0201	0.0199
0.0	0.0	0.0	-1812.6987	-1969.8903	NaN	NaN	0.5208	0.8967	0.0219	0.0203	0.0209	0.0201	0.0201
0.0	0.0	0.0	-1140.6987	103.1097	NaN	NaN	-0.0994	0.8974	0.0218	0.0201	0.0207	0.02	0.02
0.0	0.0	0.0	-806.6987	-440.8903	NaN	NaN	0.3534	0.8975	0.0218	0.02	0.0207	0.02	0.02
0.0	0.0	0.0	340.3013	2745.1097	NaN	NaN	0.8897	0.8981	0.0216	0.02	0.0205	0.02	0.0199
0.0	0.0	0.0	-1514.6987	916.1097	NaN	NaN	-0.3	0.8977	0.0217	0.02	0.0206	0.0201	0.02
0.0	0.0	0.0	-2902.6987	2173.1097	NaN	NaN	-0.3	0.8979	0.0216	0.02	0.0206	0.02	0.0199
0.0	0.0	0.0	-1584.6987	-1406.8903	NaN	NaN	0.4703	0.8973	0.0218	0.0201	0.0207	0.02	0.0201
0.0	0.0	0.0	247.3013	2117.1097	NaN	NaN	0.8954	0.8983	0.0215	0.0199	0.0205	0.02	0.0199
0.0	0.0	0.0	-3116.6987	3980.1097	NaN	NaN	1.3	0.8981	0.0215	0.0199	0.0205	0.02	0.0199
0.0	0.0	0.0	-1579.6987	2886.1097	NaN	NaN	1.3	0.8983	0.0215	0.0199	0.0205	0.02	0.0199
0.0	0.0	0.0	-2070.6987	2190.1097	NaN	NaN	1.3	0.8976	0.0216	0.0201	0.0207	0.02	0.02
0.0	0.0	0.0	-2076.6987	-1267.8903	NaN	NaN	0.3791	0.8972	0.0217	0.0202	0.0209	0.0199	0.0201
0.0	0.0	0.0	-2851.6987	1304.1097	NaN	NaN	-0.3	0.8978	0.0215	0.0201	0.0208	0.0198	0.02
0.0	0.0	0.0	-1715.6987	3221.1097	NaN	NaN	1.3	0.8984	0.0214	0.0199	0.0206	0.0198	0.0199
0.0	0.0	0.0	-1421.6987	1772.1097	NaN	NaN	1.3	0.8986	0.0213	0.0199	0.0206	0.0197	0.0199
0.0	0.0	0.0	-1038.6987	847.1097	NaN	NaN	-0.3	0.8985	0.0213	0.0199	0.0206	0.0197	0.0199
0.0	0.0	0.0	-2624.6987	655.1097	NaN	NaN	-0.3	0.8985	0.0213	0.02	0.0206	0.0197	0.0199
0.0	0.0	0.0	-1634.6987	1683.1097	NaN	NaN	1.3	0.8984	0.0214	0.02	0.0206	0.0197	0.0199
0.0	0.0	0.0	-990.6987	547.1097	NaN	NaN	-0.3	0.8984	0.0213	0.02	0.0206	0.0197	0.0199
0.0	0.0	0.0	-981.6987	2581.1097	NaN	NaN	1.3	0.8987	0.0213	0.02	0.0204	0.0197	0.0199
0.0	0.0	0.0	-2347.6987	2000.1097	NaN	NaN	-0.3	0.8983	0.0214	0.0201	0.0205	0.0198	0.02
0.0	0.0	0.0	-2610.6987	3783.1097	NaN	NaN	1.3	0.8982	0.0214	0.02	0.0205	0.0198	0.02
0.0	0.0	0.0	-2080.6987	2202.1097	NaN	NaN	1.3	0.8977	0.0216	0.0201	0.0206	0.0199	0.0201
0.0	0.0	0.0	-2130.6987	2662.1097	NaN	NaN	1.3	0.8973	0.0217	0.0201	0.0207	0.02	0.0202
0.0	0.0	0.0	-1874.6987	1726.1097	NaN	NaN	-0.3	0.8972	0.0217	0.0201	0.0208	0.02	0.0202
0.0	0.0	0.0	-346.6987	980.1097	NaN	NaN	1.3	0.8973	0.0217	0.0201	0.0208	0.02	0.0202
0.0	0.0	0.0	-3873.6987	3350.1097	NaN	NaN	-0.3	0.8972	0.0217	0.0201	0.0209	0.02	0.0202
0.0	0.0	0.0	-1406.6987	2510.1097	NaN	NaN	1.3	0.8968	0.0218	0.0202	0.021	0.02	0.0202
0.0	0.0	0.0	-2243.6987	-363.8903	NaN	NaN	0.1396	0.8966	0.0218	0.0202	0.0211	0.02	0.0202
0.0	0.0	0.0	-2596.6987	2093.1097	NaN	NaN	-0.3	0.8971	0.0217	0.0202	0.021	0.0199	0.0201
0.0	0.0	0.0	-1764.6987	-1063.8903	NaN	NaN	0.3761	0.8972	0.0216	0.0201	0.021	0.0199	0.0201
0.0	0.0	0.0	-1719.6987	23.1097	NaN	NaN	-0.0136	0.8974	0.0216	0.0201	0.021	0.0199	0.0201
0.0	0.0	0.0	-1154.6987	-509.8903	NaN	NaN	0.3063	0.8974	0.0215	0.02	0.021	0.0199	0.02
0.0	0.0	0.0	-2291.6987	2531.1097	NaN	NaN	1.3	0.8975	0.0216	0.02	0.021	0.0199	0.02
0.0	0.0	0.0	-2849.6987	1284.1097	NaN	NaN	-0.3	0.8971	0.0217	0.0201	0.0211	0.0199	0.0201
0.0	0.0	0.0	-4023.6987	-461.8903	NaN	NaN	0.103	0.8971	0.0217	0.0202	0.0211	0.0199	0.0201
0.0	0.0	0.0	-164.6987	977.1097	NaN	NaN	1.2027	0.8974	0.0216	0.02	0.021	0.0199	0.02
0.0	0.0	0.0	-1701.6987	3657.1097	NaN	NaN	1.3	0.8977	0.0216	0.0199	0.021	0.0199	0.02
0.0	0.0	0.0	185.3013	3220.1097	NaN	NaN	0.9456	0.8978	0.0216	0.0199	0.0209	0.0199	0.0199
0.0	0.0	0.0	164.3013	1267.1097	NaN	NaN	0.8852	0.8975	0.0217	0.0199	0.021	0.0199	0.02
0.0	0.0	0.0	-3827.6987	3455.1097	NaN	NaN	-0.3	0.8972	0.0218	0.02	0.021	0.02	0.02
0.0	0.0	0.0	-133.6987	2783.1097	NaN	NaN	1.0505	0.8973	0.0218	0.02	0.021	0.0199	0.02
0.0	0.0	0.0	-499.6987	7.1097	NaN	NaN	-0.0144	0.8967	0.0219	0.0202	0.0212	0.0199	0.0201
0.0	0.0	0.0	-1274.6987	445.1097	NaN	NaN	-0.3	0.8967	0.0219	0.0202	0.0212	0.0199	0.0201
0.0	0.0	0.0	-978.6987	1060.1097	NaN	NaN	1.3	0.8969	0.0219	0.0202	0.0212	0.0198	0.02
0.0	0.0	0.0	-1696.6987	702.1097	NaN	NaN	-0.3	0.8969	0.0219	0.0201	0.0212	0.0199	0.02
0.0	0.0	0.0	-1389.6987	1141.1097	NaN	NaN	-0.3	0.897	0.0218	0.0201	0.0212	0.0198	0.02
0.0	0.0	0.0	-1966.6987	-389.8903	NaN	NaN	0.1654	0.897	0.0219	0.0201	0.0212	0.0198	0.02
0.0	0.0	0.0	-1919.6987	762.1097	NaN	NaN	-0.3	0.8971	0.0218	0.0201	0.0212	0.0198	0.0199
0.0	0.0	0.0	-2778.6987	2743.1097	NaN	NaN	-0.3	0.8973	0.0218	0.0201	0.0212	0.0199	0.0199
0.0	0.0	0.0	-2918.6987	2686.1097	NaN	NaN	-0.3	0.8975	0.0217	0.02	0.0212	0.0198	0.0198
0.0	0.0	0.0	-950.6987	344.1097	NaN	NaN	-0.3	0.8973	0.0218	0.0201	0.0212	0.0198	0.0198
0.0	0.0	0.0	-1143.6987	1599.1097	NaN	NaN	1.3	0.8973	0.0218	0.0201	0.0212	0.0198	0.0198
0.0	0.0	0.0	-832.6987	873.1097	NaN	NaN	1.3	0.8971	0.0219	0.0202	0.0212	0.0198	0.0198
0.0	0.0	0.0	-2671.6987	762.1097	NaN	NaN	-0.3	0.897	0.0219	0.0202	0.0212	0.0198	0.0199
0.0	0.0	0.0	-3782.6987	785.1097	NaN	NaN	-0.2619	0.8971	0.0219	0.0202	0.0212	0.0198	0.0198
0.0	0.0	0.0	-1026.6987	244.1097	NaN	NaN	-0.3	0.8973	0.0219	0.0201	0.0212	0.0198	0.0198
0.0	0.0	0.0	-1102.6987	-533.8903	NaN	NaN	0.3262	0.897	0.022	0.0202	0.0212	0.0198	0.0198
0.0	0.0	0.0	-2035.6987	838.1097	NaN	NaN	-0.3	0.8971	0.0219	0.0202	0.0212	0.0198	0.0198
0.0	0.0	0.0	-1273.6987	1028.1097	NaN	NaN	-0.3	0.8969	0.022	0.0203	0.0212	0.0198	0.0198
0.0	0.0	0.0	-2432.6987	-180.8903	NaN	NaN	0.0692	0.8969	0.022	0.0203	0.0211	0.0198	0.0198
0.0	0.0	0.0	-1715.6987	-770.8903	NaN	NaN	0.31	0.8971	0.022	0.0203	0.0211	0.0198	0.0198
0.0	0.0	0.0	-1350.6987	-577.8903	NaN	NaN	0.2996	0.8969	0.022	0.0203	0.021	0.0199	0.0198
0.0	0.0	0.0	-1704.6987	4041.1097	NaN	NaN	1.3	0.8972	0.022	0.0202	0.021	0.02	0.0197
0.0	0.0	0.0	-1683.6987	158.1097	NaN	NaN	-0.1036	0.8964	0.0221	0.0203	0.0211	0.0201	0.0199
0.0	0.0	0.0	-3182.6987	-1377.8903	NaN	NaN	0.3021	0.8961	0.0222	0.0205	0.0211	0.0201	0.02
0.0	0.0	0.0	-2028.6987	2306.1097	NaN	NaN	1.3	0.8962	0.0222	0.0204	0.0211	0.0201	0.02
0.0	0.0	0.0	-2620.6987	-485.8903	NaN	NaN	0.1564	0.896	0.0223	0.0205	0.0211	0.0201	0.02
0.0	0.0	0.0	-1922.6987	892.1097	NaN	NaN	-0.3	0.8963	0.0222	0.0205	0.0211	0.02	0.02
0.0	0.0	0.0	-2549.6987	-206.8903	NaN	NaN	0.0751	0.8963	0.0222	0.0205	0.0211	0.02	0.02
0.0	0.0	0.0	-1380.6987	-1003.8903	NaN	NaN	0.421	0.8965	0.0221	0.0204	0.021	0.02	0.02
0.0	0.0	0.0	-2857.6987	528.1097	NaN	NaN	-0.2267	0.8966	0.0221	0.0203	0.021	0.02	0.02
0.0	0.0	0.0	-2321.6987	2647.1097	NaN	NaN	1.3	0.8968	0.022	0.0203	0.021	0.0201	0.0199
0.0	0.0	0.0	-1673.6987	1755.1097	NaN	NaN	1.3	0.8965	0.0221	0.0203	0.021	0.0201	0.02
0.0	0.0	0.0	-3179.6987	441.1097	NaN	NaN	-0.1611	0.8962	0.0221	0.0205	0.021	0.0201	0.02
0.0	0.0	0.0	-2224.6987	-2642.8903	NaN	NaN	0.543	0.896	0.0222	0.0206	0.021	0.02	0.0201
0.0	0.0	0.0	-188.6987	126.1097	NaN	NaN	-0.3	0.8963	0.0221	0.0205	0.021	0.02	0.0201
0.0	0.0	0.0	-2741.6987	130.1097	NaN	NaN	-0.0498	0.8963	0.0221	0.0204	0.021	0.0201	0.0201
0.0	0.0	0.0	-1452.6987	3108.1097	NaN	NaN	1.3	0.8966	0.0219	0.0203	0.0209	0.0201	0.0201
0.0	0.0	0.0	-1942.6987	2429.1097	NaN	NaN	1.3	0.8966	0.0219	0.0203	0.021	0.0202	0.0201
0.0	0.0	0.0	-1057.6987	1326.1097	NaN	NaN	1.3	0.8967	0.0219	0.0203	0.0209	0.0201	0.02
0.0	0.0	0.0	-1396.6987	1160.1097	NaN	NaN	-0.3	0.8963	0.022	0.0204	0.021	0.0201	0.0202
0.0	0.0	0.0	-1049.6987	1841.1097	NaN	NaN	1.3	0.8963	0.022	0.0204	0.021	0.0201	0.0202
0.0	0.0	0.0	-2657.6987	2855.1097	NaN	NaN	1.3	0.8963	0.022	0.0204	0.021	0.0201	0.0202
0.0	0.0	0.0	-2637.6987	1506.1097	NaN	NaN	-0.3	0.8965	0.0219	0.0203	0.021	0.0201	0.0201
0.0	0.0	0.0	-1210.6987	3169.1097	NaN	NaN	1.3	0.8969	0.0218	0.0202	0.0209	0.0201	0.02
0.0	0.0	0.0	-1942.6987	212.1097	NaN	NaN	-0.1226	0.8968	0.0218	0.0202	0.021	0.0202	0.0201
0.0	0.0	0.0	-2072.6987	2227.1097	NaN	NaN	1.3	0.8973	0.0217	0.02	0.0209	0.0202	0.0199
0.0	0.0	0.0	-2365.6987	3596.1097	NaN	NaN	1.3	0.8971	0.0217	0.0201	0.021	0.0202	0.0199
0.0	0.0	0.0	-3041.6987	308.1097	NaN	NaN	-0.1127	0.8967	0.0217	0.0203	0.0211	0.0201	0.0201
0.0	0.0	0.0	-1183.6987	-1286.8903	NaN	NaN	0.5209	0.8967	0.0218	0.0204	0.0212	0.02	0.02
0.0	0.0	0.0	-1062.6987	-330.8903	NaN	NaN	0.2374	0.8972	0.0216	0.0203	0.0211	0.0199	0.02
0.0	0.0	0.0	-2066.6987	1655.1097	NaN	NaN	-0.3	0.8978	0.0215	0.02	0.021	0.0199	0.0198
0.0	0.0	0.0	-1111.6987	1392.1097	NaN	NaN	1.3	0.8982	0.0214	0.0199	0.0209	0.02	0.0198
0.0	0.0	0.0	-1016.6987	2107.1097	NaN	NaN	1.3	0.8985	0.0213	0.0198	0.0208	0.02	0.0197
0.0	0.0	0.0	-1241.6987	1724.1097	NaN	NaN	1.3	0.8981	0.0214	0.0199	0.0209	0.02	0.0198
0.0	0.0	0.0	-1522.6987	1528.1097	NaN	NaN	1.3	0.8976	0.0215	0.0201	0.021	0.02	0.0199
0.0	0.0	0.0	-4234.6987	900.1097	NaN	NaN	-0.2699	0.8973	0.0215	0.0202	0.0211	0.0199	0.0199
0.0	0.0	0.0	-2379.6987	1953.1097	NaN	NaN	-0.3	0.8976	0.0215	0.0201	0.0211	0.0199	0.0199
0.0	0.0	0.0	-904.6987	1288.1097	NaN	NaN	1.3	0.8976	0.0215	0.0201	0.0211	0.0199	0.0199
0.0	0.0	0.0	-1138.6987	5037.1097	NaN	NaN	1.2921	0.8986	0.0212	0.0198	0.0209	0.0199	0.0197
0.0	0.0	0.0	-1867.6987	-21.8903	NaN	NaN	0.0116	0.8978	0.0214	0.0199	0.021	0.02	0.0198
0.0	0.0	0.0	-423.6987	4096.1097	NaN	NaN	1.1154	0.8983	0.0213	0.0198	0.0209	0.02	0.0197
0.0	0.0	0.0	-2800.6987	1032.1097	NaN	NaN	-0.3	0.8973	0.0215	0.0201	0.0212	0.0201	0.0199
0.0	0.0	0.0	-1703.6987	980.1097	NaN	NaN	-0.3	0.8974	0.0215	0.0201	0.0211	0.02	0.0198
0.0	0.0	0.0	-2356.6987	2538.1097	NaN	NaN	1.3	0.8973	0.0216	0.0201	0.0212	0.02	0.0198
0.0	0.0	0.0	-2145.6987	411.1097	NaN	NaN	-0.237	0.8976	0.0215	0.02	0.0211	0.02	0.0198
0.0	0.0	0.0	-512.6987	746.1097	NaN	NaN	1.3	0.8977	0.0215	0.02	0.0211	0.0199	0.0198
0.0	0.0	0.0	424.3013	1835.1097	NaN	NaN	0.8122	0.8982	0.0213	0.0199	0.021	0.0199	0.0197
0.0	0.0	0.0	-1340.6987	879.1097	NaN	NaN	-0.3	0.8982	0.0213	0.0199	0.021	0.0199	0.0197
0.0	0.0	0.0	-2783.6987	3865.1097	NaN	NaN	1.3	0.8982	0.0213	0.02	0.021	0.0198	0.0196
0.0	0.0	0.0	-1695.6987	-314.8903	NaN	NaN	0.1566	0.8979	0.0214	0.0201	0.0211	0.0198	0.0197
0.0	0.0	0.0	-2568.6987	-2283.8903	NaN	NaN	0.4707	0.8976	0.0216	0.0202	0.0211	0.0198	0.0197
0.0	0.0	0.0	-478.6987	532.1097	NaN	NaN	1.3	0.8977	0.0216	0.0202	0.021	0.0197	0.0197
0.0	0.0	0.0	-1390.6987	935.1097	NaN	NaN	-0.3	0.8976	0.0216	0.0202	0.021	0.0198	0.0198
0.0	0.0	0.0	-2338.6987	-465.8903	NaN	NaN	0.1661	0.8975	0.0217	0.0202	0.021	0.0199	0.0198
0.0	0.0	0.0	-1529.6987	2928.1097	NaN	NaN	1.3	0.8982	0.0215	0.0199	0.0207	0.0199	0.0197
0.0	0.0	0.0	40.3013	4438.1097	NaN	NaN	0.991	0.8984	0.0214	0.0199	0.0206	0.02	0.0197
0.0	0.0	0.0	94.3013	2577.1097	NaN	NaN	0.9647	0.8977	0.0216	0.0199	0.0208	0.0201	0.0198
0.0	0.0	0.0	-3081.6987	3719.1097	NaN	NaN	1.3	0.8967	0.0219	0.0201	0.021	0.0202	0.02
0.0	0.0	0.0	-3307.6987	1826.1097	NaN	NaN	-0.3	0.8959	0.0221	0.0203	0.0212	0.0202	0.0202
0.0	0.0	0.0	-1063.6987	2420.1097	NaN	NaN	1.3	0.8961	0.0221	0.0203	0.0211	0.0202	0.0202
0.0	0.0	0.0	-2919.6987	817.1097	NaN	NaN	-0.3	0.896	0.0221	0.0203	0.0212	0.0202	0.0202
0.0	0.0	0.0	-1722.6987	-485.8903	NaN	NaN	0.22	0.8964	0.022	0.0202	0.0211	0.0202	0.0201
0.0	0.0	0.0	-1803.6987	3463.1097	NaN	NaN	1.3	0.8969	0.0219	0.0201	0.021	0.0202	0.02
0.0	0.0	0.0	-2029.6987	595.1097	NaN	NaN	-0.3	0.8967	0.0219	0.0202	0.0211	0.0202	0.02
0.0	0.0	0.0	-3221.6987	-813.8903	NaN	NaN	0.2017	0.8967	0.0219	0.0203	0.0211	0.0201	0.02
0.0	0.0	0.0	-2019.6987	316.1097	NaN	NaN	-0.1856	0.8968	0.0218	0.0203	0.0211	0.0201	0.02
0.0	0.0	0.0	-2014.6987	775.1097	NaN	NaN	-0.3	0.8969	0.0218	0.0202	0.021	0.0201	0.02
0.0	0.0	0.0	-2097.6987	354.1097	NaN	NaN	-0.2031	0.8967	0.0218	0.0203	0.021	0.0201	0.0201
0.0	0.0	0.0	-3082.6987	702.1097	NaN	NaN	-0.2949	0.8969	0.0218	0.0202	0.0209	0.0201	0.0201
0.0	0.0	0.0	-1166.6987	651.1097	NaN	NaN	-0.3	0.8969	0.0218	0.0202	0.0209	0.0201	0.0201
0.0	0.0	0.0	-2025.6987	1286.1097	NaN	NaN	-0.3	0.8973	0.0218	0.02	0.0207	0.0202	0.02
0.0	0.0	0.0	-1446.6987	4467.1097	NaN	NaN	1.3	0.8978	0.0217	0.0199	0.0206	0.0203	0.0199
0.0	0.0	0.0	-445.6987	3381.1097	NaN	NaN	1.1518	0.8972	0.0218	0.0199	0.0207	0.0204	0.02
0.0	0.0	0.0	-3122.6987	3175.1097	NaN	NaN	1.3	0.8967	0.022	0.02	0.0208	0.0204	0.0201
0.0	0.0	0.0	95.3013	-186.8903	NaN	NaN	1.3	0.8962	0.0221	0.0202	0.0209	0.0204	0.0202
0.0	0.0	0.0	-2613.6987	-422.8903	NaN	NaN	0.1393	0.8964	0.0221	0.0201	0.0209	0.0203	0.0202
0.0	0.0	0.0	-1117.6987	1911.1097	NaN	NaN	1.3	0.897	0.0219	0.0199	0.0208	0.0203	0.02
0.0	0.0	0.0	-2063.6987	700.1097	NaN	NaN	-0.3	0.8971	0.0219	0.0199	0.0208	0.0203	0.02
0.0	0.0	0.0	-1242.6987	3333.1097	NaN	NaN	1.3	0.8976	0.0218	0.0198	0.0207	0.0202	0.0199
0.0	0.0	0.0	-2300.6987	841.1097	NaN	NaN	-0.3	0.8974	0.0219	0.0199	0.0207	0.0202	0.02
0.0	0.0	0.0	-827.6987	-943.8903	NaN	NaN	0.5328	0.8976	0.0218	0.0199	0.0207	0.0201	0.0199
0.0	0.0	0.0	-691.6987	-352.8903	NaN	NaN	0.3378	0.8979	0.0217	0.0198	0.0206	0.0201	0.0199
0.0	0.0	0.0	194.3013	1071.1097	NaN	NaN	0.8465	0.8983	0.0217	0.0198	0.0204	0.0201	0.0198
0.0	0.0	0.0	143.3013	5527.1097	NaN	NaN	0.9747	0.8987	0.0216	0.0197	0.0202	0.0201	0.0198
0.0	0.0	0.0	-1368.6987	3239.1097	NaN	NaN	1.3	0.8987	0.0216	0.0197	0.0202	0.02	0.0198
0.0	0.0	0.0	-1725.6987	1452.1097	NaN	NaN	-0.3	0.8987	0.0217	0.0196	0.0202	0.02	0.0198
0.0	0.0	0.0	-801.6987	3289.1097	NaN	NaN	1.3	0.8986	0.0217	0.0196	0.0203	0.02	0.0198
0.0	0.0	0.0	-771.6987	3204.1097	NaN	NaN	1.3	0.8984	0.0218	0.0196	0.0205	0.02	0.0198
0.0	0.0	0.0	-2011.6987	2258.1097	NaN	NaN	1.3	0.8977	0.0219	0.0198	0.0207	0.02	0.0199
0.0	0.0	0.0	-1391.6987	-1116.8903	NaN	NaN	0.4452	0.8971	0.0219	0.02	0.0209	0.0199	0.0201
0.0	0.0	0.0	-2716.6987	416.1097	NaN	NaN	-0.1809	0.8976	0.0218	0.0199	0.0209	0.0199	0.02
0.0	0.0	0.0	-1921.6987	1967.1097	NaN	NaN	1.3	0.8987	0.0215	0.0196	0.0207	0.0198	0.0197
0.0	0.0	0.0	-1378.6987	3236.1097	NaN	NaN	1.3	0.8992	0.0214	0.0195	0.0206	0.0197	0.0196
0.0	0.0	0.0	-1115.6987	1943.1097	NaN	NaN	1.3	0.8991	0.0213	0.0196	0.0207	0.0197	0.0196
0.0	0.0	0.0	-1968.6987	118.1097	NaN	NaN	-0.0638	0.8984	0.0214	0.0198	0.0209	0.0196	0.0198
0.0	0.0	0.0	-1294.6987	-728.8903	NaN	NaN	0.3602	0.8984	0.0214	0.0198	0.0209	0.0196	0.0198
0.0	0.0	0.0	-1594.6987	2023.1097	NaN	NaN	1.3	0.8987	0.0214	0.0197	0.0209	0.0195	0.0198
0.0	0.0	0.0	-2940.6987	1412.1097	NaN	NaN	-0.3	0.8985	0.0214	0.0198	0.0209	0.0196	0.0198
0.0	0.0	0.0	-1121.6987	1258.1097	NaN	NaN	1.3	0.8985	0.0214	0.0198	0.0209	0.0196	0.0198
0.0	0.0	0.0	-1373.6987	373.1097	NaN	NaN	-0.3	0.8982	0.0216	0.0199	0.0209	0.0196	0.0199
0.0	0.0	0.0	-1958.6987	3291.1097	NaN	NaN	1.3	0.8984	0.0215	0.0199	0.0208	0.0196	0.0198
0.0	0.0	0.0	-1115.6987	1295.1097	NaN	NaN	1.3	0.8982	0.0215	0.0199	0.0208	0.0196	0.0199
0.0	0.0	0.0	-591.6987	2712.1097	NaN	NaN	1.279	0.8985	0.0215	0.0199	0.0207	0.0196	0.0197
0.0	0.0	0.0	-1203.6987	3571.1097	NaN	NaN	1.3	0.898	0.0216	0.0199	0.0209	0.0197	0.0198
0.0	0.0	0.0	-317.6987	605.1097	NaN	NaN	1.3	0.8975	0.0219	0.02	0.021	0.0198	0.0199
0.0	0.0	0.0	-2625.6987	-733.8903	NaN	NaN	0.2184	0.897	0.0221	0.0202	0.021	0.0198	0.02
0.0	0.0	0.0	-1432.6987	1846.1097	NaN	NaN	1.3	0.8975	0.0219	0.02	0.0209	0.0197	0.0199
0.0	0.0	0.0	-2013.6987	-158.8903	NaN	NaN	0.0731	0.8976	0.0219	0.02	0.0209	0.0198	0.0199
0.0	0.0	0.0	-183.6987	2750.1097	NaN	NaN	1.0716	0.8981	0.0217	0.0199	0.0208	0.0198	0.0198
0.0	0.0	0.0	-2235.6987	1818.1097	NaN	NaN	-0.3	0.8979	0.0218	0.0199	0.0209	0.0198	0.0197
0.0	0.0	0.0	-537.6987	670.1097	NaN	NaN	1.3	0.8978	0.0218	0.02	0.0209	0.0197	0.0198
0.0	0.0	0.0	-3715.6987	-712.8903	NaN	NaN	0.161	0.8971	0.022	0.0202	0.021	0.0197	0.02
0.0	0.0	0.0	-3050.6987	-642.8903	NaN	NaN	0.1741	0.8976	0.0218	0.0201	0.0209	0.0197	0.0199
0.0	0.0	0.0	-1701.6987	3070.1097	NaN	NaN	1.3	0.8982	0.0216	0.0199	0.0208	0.0197	0.0198
0.0	0.0	0.0	-1007.6987	2354.1097	NaN	NaN	1.3	0.8985	0.0215	0.0199	0.0208	0.0197	0.0196
0.0	0.0	0.0	475.3013	874.1097	NaN	NaN	0.6478	0.8984	0.0216	0.02	0.0208	0.0197	0.0196
0.0	0.0	0.0	-1086.6987	-2854.8903	NaN	NaN	0.7243	0.8973	0.0218	0.0203	0.021	0.0197	0.0199
0.0	0.0	0.0	-3628.6987	805.1097	NaN	NaN	-0.2851	0.8975	0.0218	0.0202	0.0209	0.0197	0.0199
0.0	0.0	0.0	-1972.6987	1451.1097	NaN	NaN	-0.3	0.8976	0.0217	0.0202	0.021	0.0197	0.0199
0.0	0.0	0.0	-1815.6987	3040.1097	NaN	NaN	1.3	0.8979	0.0216	0.02	0.0209	0.0197	0.0198
0.0	0.0	0.0	475.3013	2545.1097	NaN	NaN	0.8426	0.8978	0.0216	0.02	0.0209	0.0197	0.0199
0.0	0.0	0.0	-2079.6987	2120.1097	NaN	NaN	1.3	0.8981	0.0216	0.02	0.0208	0.0197	0.0198
0.0	0.0	0.0	-2137.6987	2586.1097	NaN	NaN	1.3	0.8979	0.0217	0.02	0.0208	0.0198	0.0199
0.0	0.0	0.0	-840.6987	2957.1097	NaN	NaN	1.3	0.8979	0.0216	0.02	0.0208	0.0197	0.0199
0.0	0.0	0.0	-895.6987	694.1097	NaN	NaN	-0.3	0.8975	0.0217	0.0201	0.0209	0.0198	0.0199
0.0	0.0	0.0	-1359.6987	3225.1097	NaN	NaN	1.3	0.8978	0.0217	0.02	0.0209	0.0198	0.0198
0.0	0.0	0.0	-2245.6987	464.1097	NaN	NaN	-0.2605	0.8976	0.0218	0.0201	0.0209	0.0198	0.0198
0.0	0.0	0.0	-546.6987	1203.1097	NaN	NaN	1.3	0.8979	0.0217	0.0201	0.0208	0.0197	0.0198
0.0	0.0	0.0	-1968.6987	-1792.8903	NaN	NaN	0.4766	0.8974	0.0218	0.0201	0.0209	0.0199	0.0199
0.0	0.0	0.0	-593.6987	3634.1097	NaN	NaN	1.1953	0.8981	0.0216	0.02	0.0207	0.0198	0.0198
0.0	0.0	0.0	-979.6987	2848.1097	NaN	NaN	1.3	0.8981	0.0216	0.0199	0.0207	0.0198	0.0198
0.0	0.0	0.0	-2197.6987	1666.1097	NaN	NaN	-0.3	0.8983	0.0216	0.0199	0.0207	0.0198	0.0198
0.0	0.0	0.0	-3299.6987	1381.1097	NaN	NaN	-0.3	0.8977	0.0217	0.02	0.0208	0.0199	0.0199
0.0	0.0	0.0	-1585.6987	2453.1097	NaN	NaN	1.3	0.8979	0.0216	0.02	0.0208	0.0198	0.0198
0.0	0.0	0.0	-462.6987	411.1097	NaN	NaN	-0.3	0.8974	0.0218	0.0201	0.0209	0.0199	0.0199
0.0	0.0	0.0	-2394.6987	-133.8903	NaN	NaN	0.053	0.8973	0.0218	0.0202	0.0209	0.0199	0.0199
0.0	0.0	0.0	-1374.6987	-961.8903	NaN	NaN	0.4117	0.8978	0.0217	0.0201	0.0208	0.0198	0.0198
0.0	0.0	0.0	-1122.6987	650.1097	NaN	NaN	-0.3	0.8983	0.0216	0.0199	0.0207	0.0198	0.0198
0.0	0.0	0.0	-3187.6987	1280.1097	NaN	NaN	-0.3	0.8985	0.0214	0.0199	0.0207	0.0198	0.0197
0.0	0.0	0.0	-682.6987	3333.1097	NaN	NaN	1.2576	0.8986	0.0214	0.0199	0.0207	0.0198	0.0197
0.0	0.0	0.0	-1200.6987	-563.8903	NaN	NaN	0.3196	0.8979	0.0216	0.02	0.0208	0.0199	0.0198
0.0	0.0	0.0	-2537.6987	-411.8903	NaN	NaN	0.1396	0.8977	0.0217	0.0202	0.0208	0.0198	0.0198
0.0	0.0	0.0	-2560.6987	-2183.8903	NaN	NaN	0.4603	0.8974	0.0218	0.0202	0.0209	0.0198	0.0199
0.0	0.0	0.0	-1718.6987	2218.1097	NaN	NaN	1.3	0.8983	0.0215	0.02	0.0207	0.0198	0.0198
0.0	0.0	0.0	-1714.6987	6907.1097	NaN	NaN	1.3	0.8989	0.0213	0.0199	0.0205	0.0197	0.0197
0.0	0.0	0.0	-2096.6987	3030.1097	NaN	NaN	1.3	0.8988	0.0213	0.02	0.0205	0.0198	0.0197
0.0	0.0	0.0	126.3013	804.1097	NaN	NaN	0.8643	0.8987	0.0214	0.02	0.0204	0.0198	0.0197
0.0	0.0	0.0	-2489.6987	3052.1097	NaN	NaN	1.3	0.8985	0.0214	0.02	0.0205	0.0198	0.0198
0.0	0.0	0.0	-970.6987	2456.1097	NaN	NaN	1.3	0.8982	0.0215	0.02	0.0206	0.0198	0.0199
0.0	0.0	0.0	-2392.6987	4818.1097	NaN	NaN	1.3	0.8979	0.0216	0.02	0.0207	0.0199	0.0199
0.0	0.0	0.0	-2999.6987	659.1097	NaN	NaN	-0.2816	0.8973	0.0217	0.0201	0.0209	0.0199	0.02
0.0	0.0	0.0	-2273.6987	1367.1097	NaN	NaN	-0.3	0.8976	0.0217	0.0201	0.0209	0.0198	0.0199
0.0	0.0	0.0	-924.6987	-14.8903	NaN	NaN	0.0158	0.8976	0.0217	0.0201	0.0209	0.0198	0.02
0.0	0.0	0.0	-596.6987	135.1097	NaN	NaN	-0.2927	0.8979	0.0216	0.02	0.0208	0.0198	0.0199
0.0	0.0	0.0	-1266.6987	1817.1097	NaN	NaN	1.3	0.8981	0.0215	0.02	0.0207	0.0198	0.0199
0.0	0.0	0.0	-2155.6987	2575.1097	NaN	NaN	1.3	0.8986	0.0214	0.0199	0.0206	0.0198	0.0198
0.0	0.0	0.0	-2909.6987	3219.1097	NaN	NaN	1.3	0.8988	0.0213	0.0199	0.0205	0.0198	0.0198
0.0	0.0	0.0	-571.6987	437.1097	NaN	NaN	-0.3	0.8987	0.0213	0.0199	0.0205	0.0198	0.0198
0.0	0.0	0.0	-2202.6987	2672.1097	NaN	NaN	1.3	0.8989	0.0213	0.0199	0.0205	0.0197	0.0198
0.0	0.0	0.0	-182.6987	1711.1097	NaN	NaN	1.1195	0.8984	0.0214	0.0199	0.0207	0.0198	0.0198
0.0	0.0	0.0	-2274.6987	-1039.8903	NaN	NaN	0.3137	0.898	0.0215	0.02	0.0208	0.0198	0.0199
0.0	0.0	0.0	-1658.6987	1352.1097	NaN	NaN	-0.3	0.8982	0.0215	0.02	0.0208	0.0197	0.0198
0.0	0.0	0.0	-3263.6987	331.1097	NaN	NaN	-0.1129	0.898	0.0216	0.02	0.0208	0.0197	0.0198
0.0	0.0	0.0	-1716.6987	2007.1097	NaN	NaN	1.3	0.8984	0.0215	0.0199	0.0207	0.0197	0.0197
0.0	0.0	0.0	-1817.6987	677.1097	NaN	NaN	-0.3	0.8983	0.0215	0.02	0.0207	0.0197	0.0198
0.0	0.0	0.0	-576.6987	2369.1097	NaN	NaN	1.3	0.899	0.0213	0.0199	0.0205	0.0196	0.0196
0.0	0.0	0.0	-406.6987	4364.1097	NaN	NaN	1.1028	0.8992	0.0213	0.0198	0.0204	0.0196	0.0196
0.0	0.0	0.0	-2339.6987	642.1097	NaN	NaN	-0.3	0.8986	0.0215	0.0199	0.0207	0.0196	0.0198
0.0	0.0	0.0	-2707.6987	4804.1097	NaN	NaN	1.3	0.8992	0.0213	0.0198	0.0206	0.0196	0.0196
0.0	0.0	0.0	-725.6987	1370.1097	NaN	NaN	1.3	0.8984	0.0215	0.0198	0.0208	0.0197	0.0197
0.0	0.0	0.0	-3741.6987	3494.1097	NaN	NaN	-0.3	0.8982	0.0216	0.0199	0.0209	0.0197	0.0197
0.0	0.0	0.0	-1520.6987	-266.8903	NaN	NaN	0.1493	0.8979	0.0217	0.02	0.021	0.0197	0.0198
0.0	0.0	0.0	-3652.6987	-968.8903	NaN	NaN	0.2096	0.898	0.0217	0.0199	0.0209	0.0196	0.0198
0.0	0.0	0.0	-2513.6987	4704.1097	NaN	NaN	1.3	0.8988	0.0214	0.0198	0.0208	0.0196	0.0196
0.0	0.0	0.0	-2383.6987	4547.1097	NaN	NaN	1.3	0.8992	0.0212	0.0197	0.0208	0.0195	0.0196
0.0	0.0	0.0	-2646.6987	83.1097	NaN	NaN	-0.0324	0.899	0.0212	0.0198	0.0209	0.0195	0.0195
0.0	0.0	0.0	-778.6987	2737.1097	NaN	NaN	1.3	0.8994	0.0212	0.0198	0.0208	0.0194	0.0195
0.0	0.0	0.0	-3187.6987	1503.1097	NaN	NaN	-0.3	0.8986	0.0214	0.0201	0.0209	0.0195	0.0196
0.0	0.0	0.0	-2720.6987	-1386.8903	NaN	NaN	0.3376	0.8983	0.0214	0.0202	0.021	0.0195	0.0197
0.0	0.0	0.0	-1336.6987	2583.1097	NaN	NaN	1.3	0.8984	0.0214	0.0201	0.0209	0.0196	0.0196
0.0	0.0	0.0	-1069.6987	1604.1097	NaN	NaN	1.3	0.8984	0.0215	0.0201	0.0209	0.0196	0.0196
0.0	0.0	0.0	-2352.6987	-36.8903	NaN	NaN	0.0154	0.8981	0.0215	0.0201	0.0209	0.0196	0.0197
0.0	0.0	0.0	56.3013	132.1097	NaN	NaN	0.7012	0.8983	0.0215	0.02	0.0208	0.0197	0.0197
0.0	0.0	0.0	-1136.6987	5437.1097	NaN	NaN	1.2643	0.8982	0.0214	0.0201	0.0207	0.0198	0.0198
0.0	0.0	0.0	-1745.6987	2674.1097	NaN	NaN	1.3	0.8979	0.0215	0.0201	0.0208	0.0198	0.0198
0.0	0.0	0.0	-981.6987	1470.1097	NaN	NaN	1.3	0.8974	0.0217	0.0201	0.021	0.0199	0.0198
0.0	0.0	0.0	-3381.6987	-67.8903	NaN	NaN	0.0197	0.8969	0.0219	0.0203	0.0211	0.02	0.0199
0.0	0.0	0.0	-1267.6987	1258.1097	NaN	NaN	-0.3	0.8968	0.0219	0.0203	0.0211	0.0199	0.0199
0.0	0.0	0.0	-1156.6987	771.1097	NaN	NaN	-0.3	0.8966	0.022	0.0203	0.0211	0.02	0.02
0.0	0.0	0.0	-1132.6987	-96.8903	NaN	NaN	0.0788	0.8973	0.0218	0.0202	0.021	0.0199	0.0198
0.0	0.0	0.0	-2086.6987	1484.1097	NaN	NaN	-0.3	0.8973	0.0217	0.0201	0.021	0.02	0.0198
0.0	0.0	0.0	-2332.6987	50.1097	NaN	NaN	-0.022	0.8975	0.0217	0.0201	0.021	0.0199	0.0198
0.0	0.0	0.0	-2525.6987	169.1097	NaN	NaN	-0.0718	0.8974	0.0217	0.0201	0.021	0.0199	0.0199
0.0	0.0	0.0	-3841.6987	448.1097	NaN	NaN	-0.132	0.8972	0.0217	0.0202	0.021	0.02	0.0199
0.0	0.0	0.0	-3002.6987	6477.1097	NaN	NaN	1.3	0.898	0.0215	0.02	0.0209	0.0199	0.0198
0.0	0.0	0.0	-2911.6987	-376.8903	NaN	NaN	0.1146	0.8972	0.0217	0.0202	0.0211	0.0199	0.0199
0.0	0.0	0.0	-551.6987	814.1097	NaN	NaN	1.3	0.8978	0.0215	0.0201	0.0209	0.0199	0.0197
0.0	0.0	0.0	-613.6987	593.1097	NaN	NaN	-0.3	0.8976	0.0216	0.0202	0.021	0.0199	0.0198
0.0	0.0	0.0	217.3013	-1788.8903	NaN	NaN	1.1383	0.8978	0.0216	0.0201	0.0209	0.0199	0.0197
0.0	0.0	0.0	-2864.6987	579.1097	NaN	NaN	-0.2534	0.8975	0.0216	0.0202	0.021	0.0199	0.0198
0.0	0.0	0.0	-3311.6987	-448.8903	NaN	NaN	0.1194	0.8977	0.0216	0.0201	0.0209	0.0199	0.0198
0.0	0.0	0.0	-702.6987	1303.1097	NaN	NaN	1.3	0.8977	0.0216	0.0201	0.0209	0.0199	0.0198
0.0	0.0	0.0	-973.6987	795.1097	NaN	NaN	-0.3	0.8978	0.0215	0.02	0.0209	0.02	0.0198
0.0	0.0	0.0	-1291.6987	1421.1097	NaN	NaN	1.3	0.8978	0.0215	0.02	0.0209	0.02	0.0198
0.0	0.0	0.0	-788.6987	670.1097	NaN	NaN	-0.3	0.8974	0.0216	0.0201	0.021	0.02	0.0198
0.0	0.0	0.0	-2095.6987	580.1097	NaN	NaN	-0.3	0.8975	0.0216	0.0201	0.0209	0.02	0.0198
0.0	0.0	0.0	-21.6987	2118.1097	NaN	NaN	1.0104	0.8975	0.0216	0.0201	0.0209	0.02	0.0199
0.0	0.0	0.0	-2513.6987	808.1097	NaN	NaN	-0.3	0.8975	0.0217	0.02	0.0209	0.0201	0.0199
0.0	0.0	0.0	-3539.6987	5701.1097	NaN	NaN	1.3	0.8981	0.0216	0.0199	0.0206	0.02	0.0198
0.0	0.0	0.0	-1208.6987	413.1097	NaN	NaN	-0.3	0.8978	0.0217	0.02	0.0206	0.0201	0.0198
0.0	0.0	0.0	1363.3013	6484.1097	NaN	NaN	0.8263	0.8987	0.0214	0.0198	0.0204	0.02	0.0196
0.0	0.0	0.0	405.3013	113.1097	NaN	NaN	0.2182	0.8979	0.0217	0.0199	0.0207	0.0201	0.0198
0.0	0.0	0.0	-1366.6987	-175.8903	NaN	NaN	0.114	0.8979	0.0218	0.02	0.0207	0.02	0.0197
0.0	0.0	0.0	-1988.6987	2290.1097	NaN	NaN	1.3	0.8979	0.0218	0.0199	0.0207	0.02	0.0197
0.0	0.0	0.0	-2531.6987	3225.1097	NaN	NaN	1.3	0.8983	0.0217	0.0198	0.0206	0.0199	0.0196
0.0	0.0	0.0	-624.6987	4146.1097	NaN	NaN	1.1774	0.8983	0.0217	0.0198	0.0205	0.02	0.0196
0.0	0.0	0.0	-1287.6987	-42.8903	NaN	NaN	0.0322	0.8981	0.0218	0.0199	0.0206	0.02	0.0197
0.0	0.0	0.0	-1011.6987	2074.1097	NaN	NaN	1.3	0.8984	0.0217	0.0198	0.0204	0.02	0.0196
0.0	0.0	0.0	-2637.6987	2985.1097	NaN	NaN	1.3	0.8986	0.0216	0.0198	0.0203	0.02	0.0197
0.0	0.0	0.0	-1002.6987	2359.1097	NaN	NaN	1.3	0.8988	0.0215	0.0198	0.0203	0.0199	0.0196
0.0	0.0	0.0	-1811.6987	2954.1097	NaN	NaN	1.3	0.8985	0.0215	0.0198	0.0205	0.0199	0.0197
0.0	0.0	0.0	-2271.6987	-329.8903	NaN	NaN	0.1268	0.898	0.0216	0.02	0.0208	0.0199	0.0198
0.0	0.0	0.0	-3120.6987	-692.8903	NaN	NaN	0.1817	0.8976	0.0218	0.02	0.0208	0.0199	0.0198
0.0	0.0	0.0	-2034.6987	-306.8903	NaN	NaN	0.1311	0.8977	0.0218	0.02	0.0208	0.0199	0.0198
0.0	0.0	0.0	-829.6987	-234.8903	NaN	NaN	0.2206	0.8981	0.0216	0.0199	0.0207	0.0198	0.0198
0.0	0.0	0.0	-2508.6987	1510.1097	NaN	NaN	-0.3	0.8984	0.0215	0.0199	0.0207	0.0198	0.0197
0.0	0.0	0.0	-2731.6987	1240.1097	NaN	NaN	-0.3	0.8987	0.0213	0.0199	0.0206	0.0197	0.0197
0.0	0.0	0.0	-1712.6987	2226.1097	NaN	NaN	1.3	0.8986	0.0213	0.02	0.0206	0.0198	0.0197
0.0	0.0	0.0	-1844.6987	1093.1097	NaN	NaN	-0.3	0.8986	0.0213	0.0201	0.0206	0.0197	0.0197
0.0	0.0	0.0	-2270.6987	3417.1097	NaN	NaN	1.3	0.8988	0.0213	0.02	0.0205	0.0196	0.0197
0.0	0.0	0.0	-2818.6987	125.1097	NaN	NaN	-0.0464	0.8981	0.0215	0.0201	0.0206	0.0197	0.0199
0.0	0.0	0.0	-1666.6987	1973.1097	NaN	NaN	1.3	0.8987	0.0214	0.02	0.0204	0.0197	0.0198
0.0	0.0	0.0	-589.6987	2695.1097	NaN	NaN	1.2801	0.8982	0.0215	0.0201	0.0205	0.0198	0.0199
0.0	0.0	0.0	-1911.6987	4222.1097	NaN	NaN	1.3	0.8984	0.0215	0.0201	0.0204	0.0198	0.0198
0.0	0.0	0.0	-1029.6987	-443.8903	NaN	NaN	0.3012	0.8978	0.0216	0.0201	0.0206	0.0199	0.0199
0.0	0.0	0.0	-1528.6987	502.1097	NaN	NaN	-0.3	0.898	0.0216	0.0201	0.0206	0.0199	0.0199
0.0	0.0	0.0	-1939.6987	4511.1097	NaN	NaN	1.3	0.8982	0.0215	0.0201	0.0205	0.0199	0.0198
0.0	0.0	0.0	439.3013	1316.1097	NaN	NaN	0.7497	0.8982	0.0215	0.0201	0.0205	0.0198	0.0198
0.0	0.0	0.0	-3273.6987	3859.1097	NaN	NaN	1.3	0.898	0.0216	0.0201	0.0206	0.0199	0.0198
0.0	0.0	0.0	-1015.6987	710.1097	NaN	NaN	-0.3	0.8984	0.0215	0.0201	0.0204	0.0198	0.0198
0.0	0.0	0.0	-1059.6987	2908.1097	NaN	NaN	1.3	0.8986	0.0214	0.02	0.0203	0.0198	0.0199
0.0	0.0	0.0	-1112.6987	3479.1097	NaN	NaN	1.3	0.8984	0.0214	0.02	0.0204	0.0199	0.0199
0.0	0.0	0.0	-1597.6987	3637.1097	NaN	NaN	1.3	0.8985	0.0213	0.02	0.0205	0.0199	0.0198
0.0	0.0	0.0	-2628.6987	-992.8903	NaN	NaN	0.2742	0.897	0.0217	0.0202	0.021	0.0199	0.0201
0.0	0.0	0.0	-1070.6987	307.1097	NaN	NaN	-0.3	0.8977	0.0216	0.0201	0.0209	0.0198	0.02
0.0	0.0	0.0	-2470.6987	347.1097	NaN	NaN	-0.1635	0.8976	0.0216	0.0201	0.0209	0.0198	0.02
0.0	0.0	0.0	-2467.6987	320.1097	NaN	NaN	-0.1491	0.898	0.0215	0.0201	0.0207	0.0198	0.0199
0.0	0.0	0.0	-846.6987	5208.1097	NaN	NaN	1.1941	0.899	0.0213	0.02	0.0204	0.0197	0.0197
0.0	0.0	0.0	776.3013	-477.8903	NaN	NaN	-0.3	0.8986	0.0214	0.02	0.0205	0.0197	0.0198
0.0	0.0	0.0	-834.6987	-650.8903	NaN	NaN	0.4381	0.8988	0.0214	0.02	0.0204	0.0197	0.0197
0.0	0.0	0.0	-1578.6987	4422.1097	NaN	NaN	1.3	0.8991	0.0213	0.0199	0.0203	0.0197	0.0197
0.0	0.0	0.0	-3068.6987	2406.1097	NaN	NaN	-0.3	0.8984	0.0214	0.02	0.0205	0.0198	0.0199
0.0	0.0	0.0	-2366.6987	3687.1097	NaN	NaN	1.3	0.898	0.0215	0.02	0.0207	0.0198	0.0199
0.0	0.0	0.0	-2882.6987	1192.1097	NaN	NaN	-0.3	0.8974	0.0217	0.0201	0.021	0.0198	0.02
0.0	0.0	0.0	-2076.6987	1612.1097	NaN	NaN	-0.3	0.8975	0.0217	0.0201	0.0209	0.0198	0.02
0.0	0.0	0.0	-2159.6987	3365.1097	NaN	NaN	1.3	0.898	0.0215	0.02	0.0209	0.0197	0.0199
0.0	0.0	0.0	-3401.6987	1485.1097	NaN	NaN	-0.3	0.8985	0.0214	0.0199	0.0208	0.0197	0.0198
0.0	0.0	0.0	-118.6987	4299.1097	NaN	NaN	1.0284	0.8992	0.0212	0.0198	0.0206	0.0196	0.0196
0.0	0.0	0.0	-1075.6987	2959.1097	NaN	NaN	1.3	0.8991	0.0212	0.0198	0.0208	0.0196	0.0196
0.0	0.0	0.0	-1234.6987	135.1097	NaN	NaN	-0.1229	0.8984	0.0214	0.02	0.021	0.0196	0.0197
0.0	0.0	0.0	-3174.6987	-102.8903	NaN	NaN	0.0314	0.898	0.0215	0.0201	0.021	0.0196	0.0197
0.0	0.0	0.0	-2166.6987	522.1097	NaN	NaN	-0.3	0.8982	0.0215	0.0201	0.021	0.0195	0.0197
0.0	0.0	0.0	-1209.6987	-1051.8903	NaN	NaN	0.4651	0.8981	0.0215	0.0201	0.021	0.0196	0.0198
0.0	0.0	0.0	-1845.6987	1791.1097	NaN	NaN	-0.3	0.8988	0.0213	0.0199	0.0208	0.0195	0.0196
0.0	0.0	0.0	-885.6987	302.1097	NaN	NaN	-0.3	0.8987	0.0214	0.0199	0.0208	0.0196	0.0196
0.0	0.0	0.0	-1300.6987	2738.1097	NaN	NaN	1.3	0.8985	0.0214	0.02	0.0207	0.0197	0.0197
0.0	0.0	0.0	-1824.6987	5831.1097	NaN	NaN	1.3	0.8985	0.0214	0.02	0.0206	0.0197	0.0197
0.0	0.0	0.0	-2873.6987	1363.1097	NaN	NaN	-0.3	0.8976	0.0217	0.0201	0.0209	0.0198	0.0199
0.0	0.0	0.0	-571.6987	2989.1097	NaN	NaN	1.2365	0.8975	0.0217	0.0201	0.021	0.0199	0.0198
0.0	0.0	0.0	-2156.6987	2632.1097	NaN	NaN	1.3	0.8971	0.0219	0.0201	0.0211	0.0199	0.0199
0.0	0.0	0.0	-1912.6987	400.1097	NaN	NaN	-0.2645	0.8967	0.022	0.0203	0.0211	0.0199	0.02
0.0	0.0	0.0	-1925.6987	2264.1097	NaN	NaN	1.3	0.8968	0.022	0.0202	0.0211	0.02	0.02
0.0	0.0	0.0	-1178.6987	940.1097	NaN	NaN	-0.3	0.8968	0.0219	0.0202	0.0211	0.02	0.0199
0.0	0.0	0.0	-1868.6987	1273.1097	NaN	NaN	-0.3	0.8968	0.0219	0.0202	0.0211	0.02	0.0199
0.0	0.0	0.0	-1779.6987	437.1097	NaN	NaN	-0.3	0.897	0.0218	0.0202	0.0211	0.02	0.0199
0.0	0.0	0.0	-2551.6987	-1046.8903	NaN	NaN	0.2909	0.8969	0.0219	0.0203	0.0211	0.02	0.0199
0.0	0.0	0.0	-1583.6987	656.1097	NaN	NaN	-0.3	0.8971	0.0218	0.0202	0.0211	0.0199	0.0199
0.0	0.0	0.0	-791.6987	1278.1097	NaN	NaN	1.3	0.8975	0.0217	0.0201	0.021	0.0199	0.0198
0.0	0.0	0.0	-2816.6987	-378.8903	NaN	NaN	0.1186	0.8973	0.0217	0.0202	0.021	0.0199	0.0199
0.0	0.0	0.0	-1507.6987	2522.1097	NaN	NaN	1.3	0.8979	0.0216	0.0201	0.0209	0.0199	0.0197
0.0	0.0	0.0	-1377.6987	533.1097	NaN	NaN	-0.3	0.8974	0.0217	0.0202	0.0209	0.0199	0.0198
0.0	0.0	0.0	-2688.6987	-979.8903	NaN	NaN	0.2671	0.897	0.0218	0.0203	0.021	0.02	0.0199
0.0	0.0	0.0	-2378.6987	1316.1097	NaN	NaN	-0.3	0.8971	0.0218	0.0202	0.0209	0.02	0.0199
0.0	0.0	0.0	-1750.6987	1455.1097	NaN	NaN	-0.3	0.8972	0.0218	0.0202	0.0209	0.02	0.0199
0.0	0.0	0.0	-1339.6987	1117.1097	NaN	NaN	-0.3	0.8972	0.0217	0.0202	0.0209	0.02	0.02
0.0	0.0	0.0	-1994.6987	2702.1097	NaN	NaN	1.3	0.8973	0.0217	0.0202	0.0209	0.0199	0.0199
0.0	0.0	0.0	-2012.6987	-222.8903	NaN	NaN	0.0997	0.8972	0.0218	0.0202	0.021	0.0199	0.0199
0.0	0.0	0.0	-1557.6987	757.1097	NaN	NaN	-0.3	0.8975	0.0217	0.0202	0.0209	0.0198	0.0199
0.0	0.0	0.0	-1603.6987	1626.1097	NaN	NaN	1.3	0.8976	0.0217	0.0201	0.0209	0.0198	0.0199
0.0	0.0	0.0	-1701.6987	-1596.8903	NaN	NaN	0.4841	0.8975	0.0217	0.0202	0.0209	0.0198	0.0199
0.0	0.0	0.0	-2067.6987	513.1097	NaN	NaN	-0.3	0.8977	0.0216	0.0201	0.0208	0.0198	0.0199
0.0	0.0	0.0	-2754.6987	2274.1097	NaN	NaN	-0.3	0.8976	0.0216	0.0201	0.0209	0.0199	0.02
0.0	0.0	0.0	-1140.6987	2772.1097	NaN	NaN	1.3	0.8979	0.0215	0.02	0.0208	0.0199	0.02
0.0	0.0	0.0	-3840.6987	225.1097	NaN	NaN	-0.0623	0.8977	0.0215	0.02	0.0209	0.0199	0.02
0.0	0.0	0.0	-2759.6987	2092.1097	NaN	NaN	-0.3	0.8982	0.0214	0.0199	0.0208	0.0198	0.0199
0.0	0.0	0.0	-1347.6987	3410.1097	NaN	NaN	1.3	0.8987	0.0213	0.0199	0.0206	0.0198	0.0198
0.0	0.0	0.0	-1750.6987	2606.1097	NaN	NaN	1.3	0.8984	0.0214	0.0199	0.0207	0.0198	0.0198
0.0	0.0	0.0	-2788.6987	1674.1097	NaN	NaN	-0.3	0.8978	0.0216	0.02	0.0209	0.0198	0.0199
0.0	0.0	0.0	-2044.6987	2265.1097	NaN	NaN	1.3	0.898	0.0216	0.0199	0.0208	0.0198	0.0199
0.0	0.0	0.0	-684.6987	1030.1097	NaN	NaN	1.3	0.8981	0.0215	0.0199	0.0208	0.0198	0.0199
0.0	0.0	0.0	237.3013	3683.1097	NaN	NaN	0.9395	0.8989	0.0213	0.0197	0.0206	0.0198	0.0197
0.0	0.0	0.0	-1385.6987	1835.1097	NaN	NaN	1.3	0.8983	0.0215	0.0198	0.0208	0.0198	0.0198
0.0	0.0	0.0	-1478.6987	209.1097	NaN	NaN	-0.1647	0.8982	0.0215	0.0199	0.0208	0.0198	0.0198
0.0	0.0	0.0	-1895.6987	1986.1097	NaN	NaN	1.3	0.898	0.0215	0.02	0.0209	0.0198	0.0198
0.0	0.0	0.0	-1937.6987	-1129.8903	NaN	NaN	0.3683	0.8978	0.0216	0.02	0.021	0.0197	0.0198
0.0	0.0	0.0	-2296.6987	-251.8903	NaN	NaN	0.0988	0.8982	0.0215	0.0199	0.0209	0.0197	0.0198
0.0	0.0	0.0	-547.6987	1436.1097	NaN	NaN	1.3	0.8987	0.0213	0.0198	0.0208	0.0197	0.0197
0.0	0.0	0.0	-1335.6987	3242.1097	NaN	NaN	1.3	0.8988	0.0213	0.0197	0.0208	0.0197	0.0196
0.0	0.0	0.0	-1893.6987	1603.1097	NaN	NaN	-0.3	0.8985	0.0214	0.0198	0.0209	0.0197	0.0197
0.0	0.0	0.0	-2896.6987	1072.1097	NaN	NaN	-0.3	0.8983	0.0215	0.0199	0.0209	0.0197	0.0197
0.0	0.0	0.0	-2943.6987	2703.1097	NaN	NaN	-0.3	0.8983	0.0215	0.0199	0.021	0.0197	0.0197
0.0	0.0	0.0	-2611.6987	2226.1097	NaN	NaN	-0.3	0.8984	0.0215	0.0199	0.021	0.0197	0.0197
0.0	0.0	0.0	-1114.6987	2100.1097	NaN	NaN	1.3	0.8983	0.0215	0.0198	0.021	0.0197	0.0197
0.0	0.0	0.0	-2102.6987	4308.1097	NaN	NaN	1.3	0.8984	0.0215	0.0198	0.021	0.0197	0.0197
0.0	0.0	0.0	-2234.6987	2998.1097	NaN	NaN	1.3	0.8981	0.0216	0.0199	0.0211	0.0198	0.0196
0.0	0.0	0.0	-1440.6987	2216.1097	NaN	NaN	1.3	0.8981	0.0216	0.0199	0.0211	0.0197	0.0196
0.0	0.0	0.0	-2399.6987	-1708.8903	NaN	NaN	0.4159	0.8977	0.0217	0.0201	0.0211	0.0197	0.0197
0.0	0.0	0.0	-1886.6987	-989.8903	NaN	NaN	0.3441	0.8979	0.0217	0.0201	0.0211	0.0197	0.0196
0.0	0.0	0.0	-1490.6987	-834.8903	NaN	NaN	0.359	0.8979	0.0217	0.02	0.021	0.0198	0.0196
0.0	0.0	0.0	-2882.6987	1920.1097	NaN	NaN	-0.3	0.8983	0.0216	0.0199	0.0209	0.0197	0.0195
0.0	0.0	0.0	-1522.6987	-1127.8903	NaN	NaN	0.4255	0.898	0.0217	0.02	0.0209	0.0198	0.0195
0.0	0.0	0.0	-3669.6987	1848.1097	NaN	NaN	-0.3	0.8982	0.0217	0.02	0.0208	0.0198	0.0195
0.0	0.0	0.0	-2441.6987	168.1097	NaN	NaN	-0.0739	0.8978	0.0218	0.0201	0.0209	0.0199	0.0196
0.0	0.0	0.0	-470.6987	1908.1097	NaN	NaN	1.3	0.8981	0.0216	0.0201	0.0208	0.0199	0.0196
0.0	0.0	0.0	-1566.6987	1585.1097	NaN	NaN	1.3	0.8979	0.0216	0.0201	0.0208	0.0199	0.0196
0.0	0.0	0.0	-2648.6987	631.1097	NaN	NaN	-0.3	0.8977	0.0216	0.0202	0.0209	0.0199	0.0197
0.0	0.0	0.0	-796.6987	306.1097	NaN	NaN	-0.3	0.8973	0.0217	0.0203	0.021	0.02	0.0197
0.0	0.0	0.0	-1665.6987	1856.1097	NaN	NaN	1.3	0.897	0.0219	0.0203	0.021	0.02	0.0198
0.0	0.0	0.0	-3787.6987	-992.8903	NaN	NaN	0.2077	0.8964	0.022	0.0205	0.0211	0.0201	0.0199
0.0	0.0	0.0	-1967.6987	2995.1097	NaN	NaN	1.3	0.8969	0.0219	0.0204	0.021	0.02	0.0198
0.0	0.0	0.0	-1896.6987	1085.1097	NaN	NaN	-0.3	0.8968	0.0219	0.0203	0.021	0.0201	0.0199
0.0	0.0	0.0	-1449.6987	2891.1097	NaN	NaN	1.3	0.8972	0.0217	0.0202	0.0209	0.0201	0.0198
0.0	0.0	0.0	-1229.6987	2907.1097	NaN	NaN	1.3	0.897	0.0218	0.0203	0.021	0.0201	0.0198
0.0	0.0	0.0	-2364.6987	25.1097	NaN	NaN	-0.0107	0.8966	0.0219	0.0204	0.021	0.0201	0.0199
0.0	0.0	0.0	-2857.6987	1889.1097	NaN	NaN	-0.3	0.8967	0.0219	0.0204	0.0209	0.0201	0.0199
0.0	0.0	0.0	-2192.6987	-1792.8903	NaN	NaN	0.4498	0.8968	0.0218	0.0204	0.0209	0.0201	0.02
0.0	0.0	0.0	-2105.6987	3849.1097	NaN	NaN	1.3	0.8973	0.0216	0.0203	0.0209	0.02	0.0199
0.0	0.0	0.0	-768.6987	2220.1097	NaN	NaN	1.3	0.8973	0.0216	0.0203	0.0209	0.0201	0.0199
0.0	0.0	0.0	-2729.6987	1521.1097	NaN	NaN	-0.3	0.8972	0.0216	0.0203	0.0209	0.02	0.0199
0.0	0.0	0.0	-969.6987	-1578.8903	NaN	NaN	0.6195	0.8969	0.0217	0.0204	0.0209	0.02	0.02
0.0	0.0	0.0	-2391.6987	1679.1097	NaN	NaN	-0.3	0.8971	0.0216	0.0204	0.0209	0.02	0.02
0.0	0.0	0.0	-4102.6987	4.1097	NaN	NaN	-0.001	0.8969	0.0216	0.0204	0.0209	0.0201	0.0201
0.0	0.0	0.0	-1755.6987	5713.1097	NaN	NaN	1.3	0.898	0.0212	0.0201	0.0207	0.0199	0.02
0.0	0.0	0.0	-726.6987	1894.1097	NaN	NaN	1.3	0.8975	0.0213	0.0202	0.0209	0.02	0.02
0.0	0.0	0.0	-1174.6987	378.1097	NaN	NaN	-0.3	0.8973	0.0215	0.0203	0.0209	0.02	0.02
0.0	0.0	0.0	-2129.6987	-2053.8903	NaN	NaN	0.4909	0.897	0.0216	0.0204	0.021	0.02	0.02
0.0	0.0	0.0	626.3013	-667.8903	NaN	NaN	1.3	0.8974	0.0215	0.0203	0.0209	0.02	0.02
0.0	0.0	0.0	-1944.6987	333.1097	NaN	NaN	-0.2067	0.8973	0.0214	0.0202	0.0209	0.0201	0.0201
0.0	0.0	0.0	-2262.6987	319.1097	NaN	NaN	-0.1642	0.8977	0.0213	0.0201	0.0208	0.0201	0.02
0.0	0.0	0.0	-1432.6987	920.1097	NaN	NaN	-0.3	0.8976	0.0213	0.0201	0.0208	0.0201	0.0201
0.0	0.0	0.0	-1412.6987	1813.1097	NaN	NaN	1.3	0.8978	0.0213	0.02	0.0208	0.0201	0.02
0.0	0.0	0.0	-3018.6987	1735.1097	NaN	NaN	-0.3	0.8975	0.0214	0.0201	0.0209	0.0201	0.02
0.0	0.0	0.0	-2712.6987	590.1097	NaN	NaN	-0.278	0.8977	0.0213	0.0201	0.0209	0.02	0.02
0.0	0.0	0.0	-1782.6987	1899.1097	NaN	NaN	1.3	0.8984	0.0211	0.02	0.0208	0.0199	0.0199
0.0	0.0	0.0	-1384.6987	1221.1097	NaN	NaN	-0.3	0.8988	0.0211	0.0199	0.0207	0.0198	0.0198
0.0	0.0	0.0	-2015.6987	3074.1097	NaN	NaN	1.3	0.8993	0.021	0.0197	0.0206	0.0198	0.0197
0.0	0.0	0.0	-2035.6987	3001.1097	NaN	NaN	1.3	0.8992	0.021	0.0197	0.0206	0.0198	0.0197
0.0	0.0	0.0	-1842.6987	2331.1097	NaN	NaN	1.3	0.8989	0.0211	0.0198	0.0207	0.0198	0.0198
0.0	0.0	0.0	-2041.6987	4702.1097	NaN	NaN	1.3	0.8986	0.0211	0.0198	0.0208	0.0198	0.0198
0.0	0.0	0.0	-3207.6987	39.1097	NaN	NaN	-0.0123	0.8979	0.0213	0.02	0.021	0.0198	0.0199
0.0	0.0	0.0	-1288.6987	1270.1097	NaN	NaN	-0.3	0.8982	0.0213	0.02	0.021	0.0198	0.0198
0.0	0.0	0.0	-2903.6987	3071.1097	NaN	NaN	1.3	0.8982	0.0213	0.0199	0.021	0.0197	0.0198
0.0	0.0	0.0	-2133.6987	1404.1097	NaN	NaN	-0.3	0.8983	0.0213	0.0199	0.0209	0.0198	0.0198
0.0	0.0	0.0	-3852.6987	4646.1097	NaN	NaN	1.3	0.8984	0.0213	0.0198	0.0209	0.0198	0.0198
0.0	0.0	0.0	1510.3013	4753.1097	NaN	NaN	0.7589	0.8988	0.0212	0.0197	0.0208	0.0198	0.0196
0.0	0.0	0.0	-2170.6987	2085.1097	NaN	NaN	-0.3	0.8982	0.0214	0.0199	0.021	0.0198	0.0198
0.0	0.0	0.0	1743.3013	-418.8903	NaN	NaN	-0.3	0.8981	0.0214	0.02	0.0211	0.0197	0.0197
0.0	0.0	0.0	-1696.6987	1732.1097	NaN	NaN	1.3	0.8979	0.0215	0.02	0.0212	0.0198	0.0197
0.0	0.0	0.0	-2317.6987	3468.1097	NaN	NaN	1.3	0.8978	0.0215	0.02	0.0212	0.0198	0.0197
0.0	0.0	0.0	-2095.6987	209.1097	NaN	NaN	-0.1108	0.8972	0.0217	0.0202	0.0213	0.0197	0.0199
0.0	0.0	0.0	-2929.6987	1011.1097	NaN	NaN	-0.3	0.8973	0.0217	0.0201	0.0212	0.0197	0.0198
0.0	0.0	0.0	-2462.6987	-118.8903	NaN	NaN	0.0461	0.8974	0.0217	0.0201	0.0212	0.0197	0.0199
0.0	0.0	0.0	-1584.6987	1716.1097	NaN	NaN	1.3	0.8977	0.0216	0.02	0.0212	0.0197	0.0198
0.0	0.0	0.0	-836.6987	4787.1097	NaN	NaN	1.2118	0.8979	0.0216	0.02	0.0212	0.0197	0.0196
0.0	0.0	0.0	-1788.6987	1247.1097	NaN	NaN	-0.3	0.8976	0.0217	0.0202	0.0213	0.0197	0.0197
0.0	0.0	0.0	-2675.6987	-96.8903	NaN	NaN	0.0349	0.8973	0.0218	0.0203	0.0213	0.0196	0.0197
0.0	0.0	0.0	-2264.6987	-4.8903	NaN	NaN	0.0022	0.8973	0.0218	0.0203	0.0213	0.0196	0.0198
0.0	0.0	0.0	-3361.6987	1838.1097	NaN	NaN	-0.3	0.8974	0.0218	0.0202	0.0212	0.0196	0.0198
0.0	0.0	0.0	-1305.6987	3252.1097	NaN	NaN	1.3	0.8974	0.0218	0.0202	0.0213	0.0197	0.0197
0.0	0.0	0.0	-1232.6987	2717.1097	NaN	NaN	1.3	0.8972	0.0218	0.0203	0.0213	0.0197	0.0197
0.0	0.0	0.0	-3145.6987	23.1097	NaN	NaN	-0.0074	0.8967	0.022	0.0205	0.0214	0.0197	0.0198
0.0	0.0	0.0	-2961.6987	260.1097	NaN	NaN	-0.0963	0.8967	0.022	0.0206	0.0214	0.0196	0.0198
0.0	0.0	0.0	-2386.6987	-832.8903	NaN	NaN	0.2587	0.8965	0.022	0.0207	0.0214	0.0196	0.0198
0.0	0.0	0.0	-1390.6987	909.1097	NaN	NaN	-0.3	0.8971	0.0218	0.0206	0.0213	0.0195	0.0197
0.0	0.0	0.0	-1405.6987	-1016.8903	NaN	NaN	0.4198	0.8971	0.0218	0.0207	0.0213	0.0195	0.0197
0.0	0.0	0.0	-1801.6987	606.1097	NaN	NaN	-0.3	0.8976	0.0217	0.0206	0.0211	0.0194	0.0196
0.0	0.0	0.0	-3079.6987	694.1097	NaN	NaN	-0.291	0.8974	0.0217	0.0206	0.0211	0.0195	0.0196
0.0	0.0	0.0	-2481.6987	3049.1097	NaN	NaN	1.3	0.8973	0.0218	0.0206	0.0211	0.0196	0.0196
0.0	0.0	0.0	-2630.6987	-534.8903	NaN	NaN	0.169	0.8965	0.022	0.0208	0.0212	0.0197	0.0198
0.0	0.0	0.0	-857.6987	-11.8903	NaN	NaN	0.0137	0.8965	0.022	0.0208	0.0212	0.0196	0.0198
0.0	0.0	0.0	-2830.6987	-3907.8903	NaN	NaN	0.5799	0.8959	0.0222	0.021	0.0213	0.0197	0.02
0.0	0.0	0.0	-1910.6987	3225.1097	NaN	NaN	1.3	0.8966	0.022	0.0208	0.0212	0.0196	0.0199
0.0	0.0	0.0	-1016.6987	115.1097	NaN	NaN	-0.1277	0.8961	0.0221	0.0209	0.0212	0.0197	0.02
0.0	0.0	0.0	-3925.6987	174.1097	NaN	NaN	-0.0464	0.8965	0.022	0.0208	0.0212	0.0197	0.0199
0.0	0.0	0.0	-920.6987	3383.1097	NaN	NaN	1.3	0.8966	0.0219	0.0207	0.0211	0.0197	0.0199
0.0	0.0	0.0	-2272.6987	414.1097	NaN	NaN	-0.2228	0.8965	0.0219	0.0208	0.0211	0.0196	0.02
0.0	0.0	0.0	-2246.6987	-333.8903	NaN	NaN	0.1294	0.8966	0.0219	0.0208	0.0211	0.0195	0.02
0.0	0.0	0.0	-2801.6987	3089.1097	NaN	NaN	1.3	0.8968	0.0218	0.0207	0.0211	0.0195	0.0199
0.0	0.0	0.0	-1938.6987	3512.1097	NaN	NaN	1.3	0.8971	0.0217	0.0207	0.0211	0.0195	0.0199
0.0	0.0	0.0	-4238.6987	1004.1097	NaN	NaN	-0.3	0.8968	0.0218	0.0207	0.0212	0.0196	0.0199
0.0	0.0	0.0	-3121.6987	-2877.8903	NaN	NaN	0.4797	0.8966	0.0218	0.0208	0.0212	0.0195	0.0199
0.0	0.0	0.0	-1372.6987	1792.1097	NaN	NaN	1.3	0.8972	0.0217	0.0207	0.0211	0.0194	0.0198
0.0	0.0	0.0	-2944.6987	-262.8903	NaN	NaN	0.082	0.897	0.0217	0.0207	0.0212	0.0194	0.0199
0.0	0.0	0.0	-2928.6987	-1156.8903	NaN	NaN	0.2832	0.8974	0.0216	0.0207	0.0211	0.0194	0.0199
0.0	0.0	0.0	-1146.6987	2619.1097	NaN	NaN	1.3	0.8979	0.0214	0.0205	0.021	0.0194	0.0198
0.0	0.0	0.0	-1681.6987	348.1097	NaN	NaN	-0.261	0.8978	0.0215	0.0205	0.021	0.0194	0.0198
0.0	0.0	0.0	-936.6987	1430.1097	NaN	NaN	1.3	0.8979	0.0214	0.0205	0.021	0.0194	0.0198
0.0	0.0	0.0	-1540.6987	-331.8903	NaN	NaN	0.1772	0.8975	0.0216	0.0205	0.021	0.0195	0.0198
0.0	0.0	0.0	-1360.6987	1689.1097	NaN	NaN	1.3	0.8975	0.0216	0.0205	0.021	0.0195	0.0199
0.0	0.0	0.0	-2053.6987	798.1097	NaN	NaN	-0.3	0.8972	0.0217	0.0205	0.0211	0.0196	0.0199
0.0	0.0	0.0	-1421.6987	1072.1097	NaN	NaN	-0.3	0.8971	0.0217	0.0205	0.0211	0.0196	0.0199
0.0	0.0	0.0	-2959.6987	1029.1097	NaN	NaN	-0.3	0.8969	0.0218	0.0206	0.0212	0.0196	0.02
0.0	0.0	0.0	-2196.6987	807.1097	NaN	NaN	-0.3	0.8968	0.0218	0.0206	0.0212	0.0196	0.0199
0.0	0.0	0.0	-2574.6987	951.1097	NaN	NaN	-0.3	0.8967	0.0218	0.0206	0.0213	0.0196	0.02
0.0	0.0	0.0	-2891.6987	1664.1097	NaN	NaN	-0.3	0.8971	0.0217	0.0206	0.0212	0.0196	0.0199
0.0	0.0	0.0	-2517.6987	678.1097	NaN	NaN	-0.3	0.8971	0.0217	0.0206	0.0212	0.0195	0.0199
0.0	0.0	0.0	-2384.6987	3517.1097	NaN	NaN	1.3	0.8975	0.0216	0.0205	0.0212	0.0195	0.0198
0.0	0.0	0.0	-2878.6987	3133.1097	NaN	NaN	1.3	0.8977	0.0216	0.0204	0.0212	0.0195	0.0197
0.0	0.0	0.0	-3352.6987	5399.1097	NaN	NaN	1.3	0.8977	0.0216	0.0204	0.0212	0.0194	0.0196
0.0	0.0	0.0	-2565.6987	567.1097	NaN	NaN	-0.2838	0.8976	0.0217	0.0205	0.0212	0.0194	0.0196
0.0	0.0	0.0	-876.6987	1366.1097	NaN	NaN	1.3	0.8976	0.0217	0.0205	0.0212	0.0194	0.0196
0.0	0.0	0.0	-1042.6987	-1622.8903	NaN	NaN	0.6088	0.8974	0.0218	0.0205	0.0213	0.0193	0.0197
0.0	0.0	0.0	-4098.6987	3376.1097	NaN	NaN	-0.3	0.8979	0.0217	0.0204	0.0212	0.0193	0.0195
0.0	0.0	0.0	-2422.6987	292.1097	NaN	NaN	-0.1371	0.8977	0.0217	0.0205	0.0212	0.0193	0.0195
0.0	0.0	0.0	-2660.6987	2146.1097	NaN	NaN	-0.3	0.8981	0.0216	0.0205	0.0212	0.0193	0.0194
0.0	0.0	0.0	-1450.6987	-500.8903	NaN	NaN	0.2567	0.8977	0.0217	0.0206	0.0213	0.0192	0.0195
0.0	0.0	0.0	-155.6987	-3210.8903	NaN	NaN	0.9538	0.8979	0.0217	0.0207	0.0212	0.0192	0.0194
0.0	0.0	0.0	-3647.6987	2238.1097	NaN	NaN	-0.3	0.898	0.0216	0.0205	0.0212	0.0193	0.0194
0.0	0.0	0.0	-1854.6987	3220.1097	NaN	NaN	1.3	0.8981	0.0216	0.0205	0.0212	0.0193	0.0194
0.0	0.0	0.0	-4240.6987	1627.1097	NaN	NaN	-0.3	0.8976	0.0217	0.0206	0.0213	0.0194	0.0195
0.0	0.0	0.0	-1680.6987	1965.1097	NaN	NaN	1.3	0.8974	0.0217	0.0206	0.0213	0.0194	0.0196
0.0	0.0	0.0	-2693.6987	403.1097	NaN	NaN	-0.176	0.8969	0.0219	0.0207	0.0214	0.0195	0.0197
0.0	0.0	0.0	-2709.6987	3919.1097	NaN	NaN	1.3	0.8972	0.0218	0.0207	0.0213	0.0194	0.0196
0.0	0.0	0.0	-1419.6987	-73.8903	NaN	NaN	0.0495	0.8967	0.0219	0.0208	0.0215	0.0195	0.0197
0.0	0.0	0.0	-556.6987	356.1097	NaN	NaN	-0.3	0.8967	0.0219	0.0208	0.0215	0.0195	0.0197
0.0	0.0	0.0	-8.6987	312.1097	NaN	NaN	1.0287	0.8966	0.0219	0.0208	0.0215	0.0195	0.0197
0.0	0.0	0.0	-3710.6987	2174.1097	NaN	NaN	-0.3	0.8961	0.0221	0.0209	0.0216	0.0195	0.0198
0.0	0.0	0.0	-919.6987	-249.8903	NaN	NaN	0.2137	0.8957	0.0222	0.021	0.0216	0.0196	0.0199
0.0	0.0	0.0	-2650.6987	990.1097	NaN	NaN	-0.3	0.8957	0.0222	0.0209	0.0216	0.0197	0.0199
0.0	0.0	0.0	-712.6987	16.1097	NaN	NaN	-0.0231	0.8955	0.0223	0.021	0.0217	0.0197	0.0199
0.0	0.0	0.0	-344.6987	2436.1097	NaN	NaN	1.1648	0.8953	0.0223	0.021	0.0217	0.0198	0.0199
0.0	0.0	0.0	-3186.6987	-2533.8903	NaN	NaN	0.4429	0.8946	0.0225	0.0211	0.0218	0.0199	0.02
0.0	0.0	0.0	-1349.6987	-924.8903	NaN	NaN	0.4066	0.8947	0.0225	0.0211	0.0218	0.0199	0.02
0.0	0.0	0.0	-1979.6987	2166.1097	NaN	NaN	1.3	0.8945	0.0225	0.0211	0.0218	0.02	0.0201
0.0	0.0	0.0	-1812.6987	-1303.8903	NaN	NaN	0.4184	0.8944	0.0226	0.0211	0.0218	0.02	0.0202
0.0	0.0	0.0	-2517.6987	1428.1097	NaN	NaN	-0.3	0.8943	0.0225	0.0211	0.0218	0.0201	0.0202
0.0	0.0	0.0	-2613.6987	3888.1097	NaN	NaN	1.3	0.8943	0.0226	0.0211	0.0217	0.0201	0.0202
0.0	0.0	0.0	-3458.6987	-1375.8903	NaN	NaN	0.2846	0.8941	0.0226	0.0212	0.0218	0.02	0.0203
0.0	0.0	0.0	-1029.6987	-1233.8903	NaN	NaN	0.5451	0.8941	0.0226	0.0213	0.0217	0.02	0.0202
0.0	0.0	0.0	-3588.6987	-2014.8903	NaN	NaN	0.3596	0.894	0.0227	0.0213	0.0218	0.02	0.0203
0.0	0.0	0.0	-1976.6987	-580.8903	NaN	NaN	0.2271	0.894	0.0227	0.0213	0.0217	0.0201	0.0203
0.0	0.0	0.0	-2550.6987	1625.1097	NaN	NaN	-0.3	0.8939	0.0227	0.0212	0.0217	0.0202	0.0204
0.0	0.0	0.0	-3632.6987	758.1097	NaN	NaN	-0.2637	0.8937	0.0227	0.0212	0.0217	0.0203	0.0204
0.0	0.0	0.0	-2375.6987	978.1097	NaN	NaN	-0.3	0.8934	0.0228	0.0213	0.0217	0.0204	0.0205
0.0	0.0	0.0	-3524.6987	2883.1097	NaN	NaN	-0.3	0.893	0.0228	0.0213	0.0217	0.0206	0.0206
0.0	0.0	0.0	-2398.6987	625.1097	NaN	NaN	-0.3	0.8929	0.0228	0.0212	0.0217	0.0207	0.0207
0.0	0.0	0.0	-243.6987	3674.1097	NaN	NaN	1.071	0.8929	0.0227	0.0212	0.0217	0.0207	0.0207
0.0	0.0	0.0	-2475.6987	2287.1097	NaN	NaN	-0.3	0.8927	0.0228	0.0212	0.0218	0.0208	0.0208
0.0	0.0	0.0	-2521.6987	2159.1097	NaN	NaN	-0.3	0.8926	0.0228	0.0212	0.0218	0.0208	0.0208
0.0	0.0	0.0	-1821.6987	1864.1097	NaN	NaN	1.3	0.8924	0.0228	0.0212	0.0218	0.0209	0.0208
0.0	0.0	0.0	-2083.6987	2563.1097	NaN	NaN	1.3	0.8925	0.0228	0.0212	0.0218	0.0209	0.0208
0.0	0.0	0.0	-2255.6987	-593.8903	NaN	NaN	0.2084	0.8923	0.0228	0.0212	0.0219	0.0209	0.0208
0.0	0.0	0.0	-2350.6987	1801.1097	NaN	NaN	-0.3	0.8923	0.0228	0.0212	0.0219	0.021	0.0208
0.0	0.0	0.0	-2986.6987	4341.1097	NaN	NaN	1.3	0.8924	0.0227	0.0211	0.0219	0.0211	0.0208
0.0	0.0	0.0	-1487.6987	3431.1097	NaN	NaN	1.3	0.8924	0.0227	0.0211	0.0219	0.0211	0.0208
0.0	0.0	0.0	-2404.6987	2746.1097	NaN	NaN	1.3	0.8923	0.0227	0.0211	0.0219	0.0212	0.0208
0.0	0.0	0.0	-3057.6987	3272.1097	NaN	NaN	1.3	0.8924	0.0227	0.021	0.0219	0.0212	0.0208
0.0	0.0	0.0	-2559.6987	1413.1097	NaN	NaN	-0.3	0.8921	0.0227	0.0211	0.022	0.0213	0.0208
0.0	0.0	0.0	-117.6987	2104.1097	NaN	NaN	1.0593	0.8922	0.0227	0.021	0.0221	0.0212	0.0208
0.0	0.0	0.0	-1675.6987	598.1097	NaN	NaN	-0.3	0.8916	0.0227	0.0213	0.0223	0.0213	0.0208
0.0	0.0	0.0	-2328.6987	-277.8903	NaN	NaN	0.1066	0.8915	0.0226	0.0214	0.0224	0.0213	0.0208
0.0	0.0	0.0	-1625.6987	584.1097	NaN	NaN	-0.3	0.892	0.0225	0.0213	0.0223	0.0212	0.0207
0.0	0.0	0.0	-3411.6987	-1117.8903	NaN	NaN	0.2468	0.8918	0.0225	0.0214	0.0223	0.0212	0.0208
0.0	0.0	0.0	-1493.6987	1028.1097	NaN	NaN	-0.3	0.892	0.0225	0.0214	0.0222	0.0212	0.0207
0.0	0.0	0.0	-1457.6987	305.1097	NaN	NaN	-0.2647	0.892	0.0225	0.0213	0.0221	0.0213	0.0207
0.0	0.0	0.0	-2369.6987	-947.8903	NaN	NaN	0.2857	0.8923	0.0225	0.0213	0.022	0.0213	0.0207
0.0	0.0	0.0	-848.6987	975.1097	NaN	NaN	1.3	0.8923	0.0225	0.0212	0.0219	0.0213	0.0207
0.0	0.0	0.0	-3901.6987	227.1097	NaN	NaN	-0.0618	0.8925	0.0225	0.0212	0.0218	0.0213	0.0207
0.0	0.0	0.0	-2554.6987	2859.1097	NaN	NaN	1.3	0.8927	0.0225	0.0211	0.0217	0.0213	0.0207
0.0	0.0	0.0	-1875.6987	2586.1097	NaN	NaN	1.3	0.8929	0.0225	0.021	0.0216	0.0213	0.0207
0.0	0.0	0.0	-1733.6987	532.1097	NaN	NaN	-0.3	0.8933	0.0225	0.0209	0.0215	0.0213	0.0205
0.0	0.0	0.0	-2659.6987	225.1097	NaN	NaN	-0.0925	0.8935	0.0225	0.0208	0.0214	0.0213	0.0205
0.0	0.0	0.0	-865.6987	2802.1097	NaN	NaN	1.3	0.8937	0.0225	0.0207	0.0213	0.0213	0.0204
0.0	0.0	0.0	-3654.6987	2459.1097	NaN	NaN	-0.3	0.8939	0.0225	0.0206	0.0213	0.0213	0.0204
0.0	0.0	0.0	-1222.6987	2448.1097	NaN	NaN	1.3	0.8936	0.0225	0.0207	0.0213	0.0213	0.0205
0.0	0.0	0.0	-3287.6987	1150.1097	NaN	NaN	-0.3	0.8939	0.0225	0.0206	0.0213	0.0213	0.0204
0.0	0.0	0.0	-1295.6987	2246.1097	NaN	NaN	1.3	0.8941	0.0225	0.0205	0.0213	0.0212	0.0204
0.0	0.0	0.0	-2726.6987	-140.8903	NaN	NaN	0.0491	0.8946	0.0223	0.0204	0.0213	0.0212	0.0203
0.0	0.0	0.0	-3410.6987	2148.1097	NaN	NaN	-0.3	0.8934	0.0226	0.0206	0.0214	0.0215	0.0205
0.0	0.0	0.0	-2536.6987	-1290.8903	NaN	NaN	0.3373	0.8929	0.0227	0.0208	0.0215	0.0216	0.0206
0.0	0.0	0.0	-1235.6987	493.1097	NaN	NaN	-0.3	0.8935	0.0226	0.0205	0.0214	0.0216	0.0204
0.0	0.0	0.0	-1878.6987	-142.8903	NaN	NaN	0.0707	0.8942	0.0225	0.0202	0.0214	0.0216	0.0202
0.0	0.0	0.0	-4227.6987	50.1097	NaN	NaN	-0.012	0.8949	0.0223	0.02	0.0213	0.0216	0.02
0.0	0.0	0.0	-2093.6987	883.1097	NaN	NaN	-0.3	0.8953	0.0223	0.0197	0.0213	0.0216	0.0198
0.0	0.0	0.0	-2652.6987	232.1097	NaN	NaN	-0.0959	0.8953	0.0222	0.0197	0.0214	0.0216	0.0198
0.0	0.0	0.0	-822.6987	1279.1097	NaN	NaN	1.3	0.8953	0.0222	0.0197	0.0215	0.0216	0.0197
0.0	0.0	0.0	-3036.6987	-305.8903	NaN	NaN	0.0915	0.8956	0.022	0.0197	0.0216	0.0216	0.0196
0.0	0.0	0.0	-1735.6987	-218.8903	NaN	NaN	0.112	0.8956	0.0221	0.0197	0.0216	0.0216	0.0195
0.0	0.0	0.0	-1129.6987	3572.1097	NaN	NaN	1.3	0.8963	0.0221	0.0195	0.0214	0.0214	0.0193
0.0	0.0	0.0	302.3013	921.1097	NaN	NaN	0.7529	0.8966	0.0222	0.0194	0.0213	0.0213	0.0192
0.0	0.0	0.0	-2844.6987	582.1097	NaN	NaN	-0.2573	0.8955	0.0224	0.0196	0.0215	0.0216	0.0194
0.0	0.0	0.0	-1952.6987	3567.1097	NaN	NaN	1.3	0.8957	0.0224	0.0195	0.0216	0.0215	0.0193
0.0	0.0	0.0	-3022.6987	2044.1097	NaN	NaN	-0.3	0.8837	0.0249	0.0213	0.0239	0.0242	0.022
0.0	0.0	0.0	-3615.6987	3777.1097	NaN	NaN	1.3	0.901	0.0209	0.0181	0.0212	0.0212	0.0176
