# Supplementary material for: DeepFRET, a software for rapid and automated single-molecule FRET data classification using deep learning
Source: eLife. 2020 Nov 3;9:e60404. doi: 10.7554/eLife.60404 (PMC7609065; doi:10.7554/eLife.60404)
Supplement: Figure 4—source data 1. [file elife-60404-fig4-data1.zip › Figure 4-source data 1/Fig_S4a/Traces/traces_all_n294/Traces_Fig2d_4mMAc_mov3_combined_tif_pair16.txt]

Exported by DeepFRET
Date: 2020-08-26, 18:13
Video filename: None
FRET pair #16
Bleaches at 834
D-Dexc-bg	A-Dexc-bg	A-Aexc-bg	D-Dexc-rw	A-Dexc-rw	A-Aexc-rw	S	E	p_bleached	p_aggregated	p_noisy	p_scrambled	p_static	p_dynamic
0.0	0.0	0.0	31884.4525	12553.961	NaN	NaN	0.2825	0.0241	0.8806	0.0222	0.0262	0.0251	0.0218
0.0	0.0	0.0	41077.4525	6474.961	NaN	NaN	0.1362	0.0208	0.8895	0.0216	0.0234	0.0228	0.0219
0.0	0.0	0.0	32035.4525	9680.961	NaN	NaN	0.2321	0.0206	0.8934	0.0206	0.0225	0.0215	0.0213
0.0	0.0	0.0	35584.4525	9284.961	NaN	NaN	0.2069	0.0211	0.8911	0.0211	0.0231	0.0217	0.0219
0.0	0.0	0.0	34466.4525	12080.961	NaN	NaN	0.2595	0.0214	0.8905	0.0213	0.023	0.0216	0.0222
0.0	0.0	0.0	31726.4525	10602.961	NaN	NaN	0.2505	0.0217	0.8902	0.0215	0.0229	0.0215	0.0223
0.0	0.0	0.0	30725.4525	10000.961	NaN	NaN	0.2456	0.0217	0.8905	0.0216	0.0227	0.0215	0.0221
0.0	0.0	0.0	35696.4525	13967.961	NaN	NaN	0.2812	0.0216	0.8909	0.0217	0.0224	0.0214	0.022
0.0	0.0	0.0	34772.4525	8911.961	NaN	NaN	0.204	0.0216	0.8913	0.0217	0.0222	0.0214	0.0219
0.0	0.0	0.0	29886.4525	11712.961	NaN	NaN	0.2816	0.0215	0.8913	0.0218	0.0222	0.0213	0.0218
0.0	0.0	0.0	33350.4525	8046.961	NaN	NaN	0.1944	0.0215	0.8913	0.0219	0.0221	0.0214	0.0218
0.0	0.0	0.0	34086.4525	9549.961	NaN	NaN	0.2189	0.0215	0.8916	0.0218	0.022	0.0214	0.0217
0.0	0.0	0.0	27699.4525	9956.961	NaN	NaN	0.2644	0.0214	0.892	0.0218	0.0218	0.0214	0.0216
0.0	0.0	0.0	36149.4525	13363.961	NaN	NaN	0.2699	0.0214	0.8924	0.0216	0.0217	0.0215	0.0215
0.0	0.0	0.0	31189.4525	10375.961	NaN	NaN	0.2496	0.0213	0.8928	0.0213	0.0216	0.0215	0.0214
0.0	0.0	0.0	35433.4525	9535.961	NaN	NaN	0.2121	0.0213	0.8929	0.0212	0.0218	0.0215	0.0213
0.0	0.0	0.0	32799.4525	10533.961	NaN	NaN	0.2431	0.0216	0.8923	0.0211	0.0221	0.0217	0.0213
0.0	0.0	0.0	29759.4525	12841.961	NaN	NaN	0.3014	0.0212	0.8926	0.0212	0.022	0.0217	0.0213
0.0	0.0	0.0	32058.4525	12366.961	NaN	NaN	0.2784	0.021	0.8936	0.021	0.0217	0.0216	0.0211
0.0	0.0	0.0	34496.4525	20641.961	NaN	NaN	0.3744	0.0208	0.894	0.0209	0.0217	0.0216	0.0211
0.0	0.0	0.0	33958.4525	12116.961	NaN	NaN	0.263	0.0208	0.894	0.0209	0.0216	0.0216	0.0211
0.0	0.0	0.0	29995.4525	9467.961	NaN	NaN	0.2399	0.0208	0.8942	0.0208	0.0216	0.0215	0.0211
0.0	0.0	0.0	38983.4525	15172.961	NaN	NaN	0.2802	0.0207	0.8945	0.0208	0.0215	0.0215	0.021
0.0	0.0	0.0	31165.4525	14831.961	NaN	NaN	0.3225	0.0209	0.8942	0.0209	0.0215	0.0214	0.0211
0.0	0.0	0.0	33911.4525	9276.961	NaN	NaN	0.2148	0.021	0.8936	0.0211	0.0216	0.0215	0.0213
0.0	0.0	0.0	29291.4525	11366.961	NaN	NaN	0.2796	0.0211	0.8936	0.0211	0.0216	0.0214	0.0213
0.0	0.0	0.0	31257.4525	13419.961	NaN	NaN	0.3004	0.0211	0.8935	0.0211	0.0216	0.0214	0.0213
0.0	0.0	0.0	32309.4525	12856.961	NaN	NaN	0.2847	0.0209	0.8939	0.0211	0.0215	0.0213	0.0212
0.0	0.0	0.0	28559.4525	12026.961	NaN	NaN	0.2963	0.0209	0.894	0.0211	0.0215	0.0213	0.0212
0.0	0.0	0.0	31581.4525	13505.961	NaN	NaN	0.2996	0.0208	0.894	0.0212	0.0214	0.0213	0.0213
0.0	0.0	0.0	27607.4525	14946.961	NaN	NaN	0.3512	0.0208	0.8937	0.0213	0.0214	0.0214	0.0214
0.0	0.0	0.0	31558.4525	9947.961	NaN	NaN	0.2397	0.0207	0.8941	0.0212	0.0213	0.0213	0.0214
0.0	0.0	0.0	24923.4525	9920.961	NaN	NaN	0.2847	0.0207	0.8941	0.0212	0.0211	0.0212	0.0216
0.0	0.0	0.0	30663.4525	6934.961	NaN	NaN	0.1844	0.0207	0.8943	0.0212	0.021	0.0212	0.0217
0.0	0.0	0.0	31131.4525	10917.961	NaN	NaN	0.2596	0.0207	0.8946	0.0211	0.0208	0.021	0.0217
0.0	0.0	0.0	21677.4525	7668.961	NaN	NaN	0.2613	0.0207	0.8949	0.0209	0.0208	0.0209	0.0218
0.0	0.0	0.0	23085.4525	9931.961	NaN	NaN	0.3008	0.0206	0.8951	0.0209	0.0208	0.0208	0.0218
0.0	0.0	0.0	19767.4525	11068.961	NaN	NaN	0.359	0.0206	0.8952	0.0208	0.0208	0.0208	0.0218
0.0	0.0	0.0	21060.4525	5636.961	NaN	NaN	0.2111	0.0206	0.8953	0.0207	0.0208	0.0207	0.0218
0.0	0.0	0.0	23865.4525	10749.961	NaN	NaN	0.3106	0.0206	0.8955	0.0207	0.0207	0.0207	0.0218
0.0	0.0	0.0	18838.4525	8600.961	NaN	NaN	0.3135	0.0206	0.8955	0.0207	0.0207	0.0207	0.0217
0.0	0.0	0.0	22079.4525	8996.961	NaN	NaN	0.2895	0.0207	0.8954	0.0208	0.0207	0.0207	0.0217
0.0	0.0	0.0	23847.4525	7875.961	NaN	NaN	0.2483	0.0207	0.8955	0.0208	0.0206	0.0207	0.0216
0.0	0.0	0.0	27813.4525	8718.961	NaN	NaN	0.2387	0.0207	0.8955	0.0208	0.0206	0.0207	0.0216
0.0	0.0	0.0	21186.4525	7504.961	NaN	NaN	0.2616	0.0207	0.8954	0.0208	0.0207	0.0207	0.0216
0.0	0.0	0.0	23358.4525	8617.961	NaN	NaN	0.2695	0.0208	0.8953	0.0209	0.0207	0.0207	0.0216
0.0	0.0	0.0	22246.4525	4756.961	NaN	NaN	0.1762	0.0209	0.895	0.021	0.0208	0.0208	0.0217
0.0	0.0	0.0	20558.4525	8769.961	NaN	NaN	0.299	0.0209	0.8949	0.021	0.0208	0.0208	0.0217
0.0	0.0	0.0	19541.4525	7462.961	NaN	NaN	0.2764	0.021	0.8945	0.0211	0.0208	0.0208	0.0217
0.0	0.0	0.0	20873.4525	4234.961	NaN	NaN	0.1687	0.021	0.8944	0.0212	0.0209	0.0208	0.0217
0.0	0.0	0.0	17529.4525	10758.961	NaN	NaN	0.3803	0.0209	0.8945	0.0212	0.0208	0.0208	0.0217
0.0	0.0	0.0	20405.4525	6953.961	NaN	NaN	0.2542	0.0209	0.8945	0.0213	0.0209	0.0209	0.0216
0.0	0.0	0.0	20585.4525	7136.961	NaN	NaN	0.2574	0.0209	0.8945	0.0213	0.0208	0.0209	0.0216
0.0	0.0	0.0	22089.4525	5596.961	NaN	NaN	0.2022	0.0208	0.8945	0.0214	0.0208	0.0209	0.0216
0.0	0.0	0.0	20311.4525	9359.961	NaN	NaN	0.3155	0.0208	0.8945	0.0214	0.0208	0.0209	0.0215
0.0	0.0	0.0	17790.4525	9742.961	NaN	NaN	0.3539	0.0208	0.8944	0.0215	0.0208	0.0209	0.0215
0.0	0.0	0.0	19387.4525	8285.961	NaN	NaN	0.2994	0.0208	0.8945	0.0216	0.0208	0.021	0.0214
0.0	0.0	0.0	22624.4525	8384.961	NaN	NaN	0.2704	0.0208	0.8943	0.0217	0.0208	0.021	0.0214
0.0	0.0	0.0	19828.4525	7794.961	NaN	NaN	0.2822	0.0207	0.8946	0.0216	0.0208	0.021	0.0213
0.0	0.0	0.0	22634.4525	10981.961	NaN	NaN	0.3267	0.0207	0.8947	0.0216	0.0207	0.021	0.0213
0.0	0.0	0.0	21901.4525	5165.961	NaN	NaN	0.1909	0.0207	0.8949	0.0216	0.0207	0.0209	0.0212
0.0	0.0	0.0	25526.4525	8303.961	NaN	NaN	0.2455	0.0207	0.8951	0.0216	0.0206	0.0209	0.0212
0.0	0.0	0.0	22050.4525	6924.961	NaN	NaN	0.239	0.0207	0.8952	0.0215	0.0206	0.0208	0.0212
0.0	0.0	0.0	14436.4525	7984.961	NaN	NaN	0.3561	0.0207	0.8953	0.0215	0.0206	0.0208	0.0212
0.0	0.0	0.0	15146.4525	8071.961	NaN	NaN	0.3477	0.0207	0.8954	0.0214	0.0205	0.0208	0.0212
0.0	0.0	0.0	25856.4525	11931.961	NaN	NaN	0.3158	0.0206	0.8956	0.0214	0.0205	0.0208	0.0211
0.0	0.0	0.0	19838.4525	4498.961	NaN	NaN	0.1849	0.0206	0.8958	0.0213	0.0205	0.0207	0.0211
0.0	0.0	0.0	22448.4525	8491.961	NaN	NaN	0.2745	0.0206	0.8957	0.0213	0.0205	0.0207	0.0211
0.0	0.0	0.0	21375.4525	6828.961	NaN	NaN	0.2421	0.0206	0.8959	0.0212	0.0205	0.0207	0.0211
0.0	0.0	0.0	19600.4525	9086.961	NaN	NaN	0.3168	0.0207	0.8959	0.0212	0.0205	0.0207	0.021
0.0	0.0	0.0	17029.4525	7025.961	NaN	NaN	0.2921	0.0207	0.8959	0.0212	0.0205	0.0207	0.021
0.0	0.0	0.0	22239.4525	6649.961	NaN	NaN	0.2302	0.0207	0.8958	0.0211	0.0206	0.0207	0.021
0.0	0.0	0.0	21193.4525	8338.961	NaN	NaN	0.2824	0.0208	0.8959	0.0211	0.0206	0.0207	0.021
0.0	0.0	0.0	19123.4525	5287.961	NaN	NaN	0.2166	0.0208	0.8957	0.0211	0.0206	0.0207	0.021
0.0	0.0	0.0	18782.4525	7436.961	NaN	NaN	0.2836	0.0209	0.8957	0.0211	0.0206	0.0207	0.021
0.0	0.0	0.0	20080.4525	8011.961	NaN	NaN	0.2852	0.0209	0.8956	0.0211	0.0207	0.0208	0.021
0.0	0.0	0.0	14634.4525	9301.961	NaN	NaN	0.3886	0.021	0.8955	0.021	0.0207	0.0208	0.021
0.0	0.0	0.0	17339.4525	10738.961	NaN	NaN	0.3825	0.0211	0.8955	0.021	0.0206	0.0208	0.021
0.0	0.0	0.0	18126.4525	8892.961	NaN	NaN	0.3291	0.0211	0.8956	0.0209	0.0206	0.0208	0.0209
0.0	0.0	0.0	15017.4525	7938.961	NaN	NaN	0.3458	0.0212	0.8957	0.0208	0.0206	0.0208	0.0209
0.0	0.0	0.0	18347.4525	7769.961	NaN	NaN	0.2975	0.0212	0.8957	0.0208	0.0206	0.0208	0.0209
0.0	0.0	0.0	15544.4525	8231.961	NaN	NaN	0.3462	0.0213	0.8957	0.0208	0.0206	0.0208	0.0209
0.0	0.0	0.0	15805.4525	9789.961	NaN	NaN	0.3825	0.0213	0.8956	0.0207	0.0206	0.0208	0.0209
0.0	0.0	0.0	17517.4525	8415.961	NaN	NaN	0.3245	0.0213	0.8957	0.0207	0.0206	0.0208	0.0209
0.0	0.0	0.0	16459.4525	6581.961	NaN	NaN	0.2857	0.0213	0.8957	0.0207	0.0206	0.0208	0.0208
0.0	0.0	0.0	13586.4525	7232.961	NaN	NaN	0.3474	0.0213	0.8959	0.0206	0.0206	0.0208	0.0208
0.0	0.0	0.0	15077.4525	8089.961	NaN	NaN	0.3492	0.0213	0.8961	0.0205	0.0206	0.0208	0.0207
0.0	0.0	0.0	14304.4525	7544.961	NaN	NaN	0.3453	0.0213	0.8961	0.0205	0.0206	0.0208	0.0208
0.0	0.0	0.0	15263.4525	7216.961	NaN	NaN	0.321	0.0213	0.896	0.0205	0.0206	0.0208	0.0208
0.0	0.0	0.0	17456.4525	5121.961	NaN	NaN	0.2269	0.0212	0.8961	0.0204	0.0206	0.0209	0.0208
0.0	0.0	0.0	14910.4525	9283.961	NaN	NaN	0.3837	0.0213	0.896	0.0203	0.0206	0.0209	0.0208
0.0	0.0	0.0	15439.4525	4273.961	NaN	NaN	0.2168	0.0214	0.8957	0.0203	0.0207	0.021	0.0209
0.0	0.0	0.0	12357.4525	9810.961	NaN	NaN	0.4426	0.0214	0.8957	0.0203	0.0208	0.021	0.0209
0.0	0.0	0.0	14208.4525	6946.961	NaN	NaN	0.3284	0.0214	0.8956	0.0203	0.0208	0.021	0.0209
0.0	0.0	0.0	12886.4525	8615.961	NaN	NaN	0.4007	0.0214	0.8954	0.0202	0.0209	0.0211	0.021
0.0	0.0	0.0	9820.4525	9509.961	NaN	NaN	0.492	0.0214	0.8954	0.0202	0.0209	0.0211	0.021
0.0	0.0	0.0	11835.4525	8199.961	NaN	NaN	0.4093	0.0215	0.895	0.0202	0.021	0.0212	0.0212
0.0	0.0	0.0	16985.4525	10972.961	NaN	NaN	0.3925	0.0215	0.8948	0.0202	0.021	0.0213	0.0213
0.0	0.0	0.0	11827.4525	10365.961	NaN	NaN	0.4671	0.0215	0.8945	0.0202	0.0211	0.0213	0.0213
0.0	0.0	0.0	16116.4525	4061.961	NaN	NaN	0.2013	0.0217	0.8941	0.0202	0.0212	0.0215	0.0215
0.0	0.0	0.0	16787.4525	7646.961	NaN	NaN	0.313	0.0216	0.894	0.0201	0.0212	0.0215	0.0215
0.0	0.0	0.0	11409.4525	6121.961	NaN	NaN	0.3492	0.0216	0.894	0.0201	0.0212	0.0215	0.0215
0.0	0.0	0.0	15129.4525	10105.961	NaN	NaN	0.4005	0.0216	0.894	0.0201	0.0212	0.0215	0.0215
0.0	0.0	0.0	12509.4525	7104.961	NaN	NaN	0.3622	0.0215	0.8942	0.0201	0.0212	0.0215	0.0214
0.0	0.0	0.0	10756.4525	7107.961	NaN	NaN	0.3979	0.0215	0.8942	0.0201	0.0212	0.0215	0.0214
0.0	0.0	0.0	16393.4525	11641.961	NaN	NaN	0.4153	0.0215	0.8943	0.0201	0.0212	0.0214	0.0214
0.0	0.0	0.0	11345.4525	7595.961	NaN	NaN	0.401	0.0215	0.8942	0.0201	0.0213	0.0215	0.0214
0.0	0.0	0.0	15171.4525	9554.961	NaN	NaN	0.3864	0.0216	0.8939	0.0202	0.0213	0.0215	0.0215
0.0	0.0	0.0	16063.4525	6417.961	NaN	NaN	0.2855	0.0216	0.8937	0.0202	0.0214	0.0215	0.0216
0.0	0.0	0.0	13036.4525	10450.961	NaN	NaN	0.445	0.0216	0.8937	0.0203	0.0213	0.0215	0.0215
0.0	0.0	0.0	9922.4525	7651.961	NaN	NaN	0.4354	0.0216	0.8939	0.0203	0.0213	0.0215	0.0215
0.0	0.0	0.0	13018.4525	9073.961	NaN	NaN	0.4107	0.0215	0.8938	0.0203	0.0213	0.0215	0.0216
0.0	0.0	0.0	13999.4525	5243.961	NaN	NaN	0.2725	0.0216	0.8936	0.0204	0.0213	0.0215	0.0216
0.0	0.0	0.0	15698.4525	7780.961	NaN	NaN	0.3314	0.0216	0.8935	0.0204	0.0213	0.0215	0.0217
0.0	0.0	0.0	11330.4525	6288.961	NaN	NaN	0.3569	0.0216	0.8934	0.0205	0.0213	0.0216	0.0217
0.0	0.0	0.0	11252.4525	7323.961	NaN	NaN	0.3943	0.0216	0.8936	0.0205	0.0213	0.0214	0.0216
0.0	0.0	0.0	13972.4525	8849.961	NaN	NaN	0.3878	0.0216	0.8938	0.0205	0.0213	0.0213	0.0215
0.0	0.0	0.0	16745.4525	9509.961	NaN	NaN	0.3622	0.0215	0.894	0.0204	0.0213	0.0213	0.0215
0.0	0.0	0.0	12786.4525	7756.961	NaN	NaN	0.3776	0.0215	0.8941	0.0205	0.0213	0.0212	0.0214
0.0	0.0	0.0	13577.4525	8502.961	NaN	NaN	0.3851	0.0215	0.8943	0.0205	0.0213	0.0211	0.0213
0.0	0.0	0.0	12008.4525	6706.961	NaN	NaN	0.3584	0.0216	0.8942	0.0205	0.0214	0.021	0.0213
0.0	0.0	0.0	11496.4525	7493.961	NaN	NaN	0.3946	0.0216	0.8945	0.0204	0.0214	0.0209	0.0212
0.0	0.0	0.0	12795.4525	7637.961	NaN	NaN	0.3738	0.0216	0.8942	0.0205	0.0215	0.021	0.0213
0.0	0.0	0.0	15025.4525	7325.961	NaN	NaN	0.3278	0.0216	0.8941	0.0205	0.0215	0.021	0.0212
0.0	0.0	0.0	13513.4525	8393.961	NaN	NaN	0.3832	0.0217	0.8941	0.0205	0.0216	0.0209	0.0212
0.0	0.0	0.0	10923.4525	6962.961	NaN	NaN	0.3893	0.0217	0.8947	0.0204	0.0215	0.0207	0.021
0.0	0.0	0.0	14486.4525	5470.961	NaN	NaN	0.2741	0.0216	0.8953	0.0204	0.0214	0.0205	0.0209
0.0	0.0	0.0	13550.4525	9924.961	NaN	NaN	0.4228	0.0215	0.8961	0.0203	0.0213	0.0202	0.0208
0.0	0.0	0.0	13329.4525	10393.961	NaN	NaN	0.4381	0.0214	0.8963	0.0203	0.0212	0.0201	0.0207
0.0	0.0	0.0	10647.4525	8112.961	NaN	NaN	0.4325	0.0214	0.8961	0.0203	0.0213	0.0201	0.0208
0.0	0.0	0.0	10134.4525	8935.961	NaN	NaN	0.4686	0.0215	0.8958	0.0203	0.0214	0.0202	0.0209
0.0	0.0	0.0	12086.4525	4380.961	NaN	NaN	0.266	0.0216	0.8952	0.0204	0.0215	0.0203	0.0211
0.0	0.0	0.0	11832.4525	5560.961	NaN	NaN	0.3197	0.0215	0.8955	0.0203	0.0214	0.0202	0.0211
0.0	0.0	0.0	15248.4525	7827.961	NaN	NaN	0.3392	0.0214	0.8959	0.0202	0.0212	0.0201	0.0211
0.0	0.0	0.0	12261.4525	6529.961	NaN	NaN	0.3475	0.0214	0.896	0.0203	0.0212	0.02	0.0211
0.0	0.0	0.0	14566.4525	5128.961	NaN	NaN	0.2604	0.0212	0.8966	0.0202	0.021	0.0198	0.0211
0.0	0.0	0.0	11221.4525	10409.961	NaN	NaN	0.4812	0.0211	0.8969	0.0202	0.021	0.0197	0.0212
0.0	0.0	0.0	13906.4525	9006.961	NaN	NaN	0.3931	0.021	0.8968	0.0202	0.021	0.0197	0.0213
0.0	0.0	0.0	14005.4525	7397.961	NaN	NaN	0.3456	0.021	0.8967	0.0202	0.021	0.0197	0.0214
0.0	0.0	0.0	15878.4525	5913.961	NaN	NaN	0.2714	0.021	0.8963	0.0202	0.0211	0.0198	0.0215
0.0	0.0	0.0	16281.4525	10499.961	NaN	NaN	0.3921	0.021	0.8962	0.0202	0.0212	0.0197	0.0216
0.0	0.0	0.0	16611.4525	5711.961	NaN	NaN	0.2559	0.0209	0.8967	0.0202	0.0211	0.0196	0.0215
0.0	0.0	0.0	13364.4525	10240.961	NaN	NaN	0.4338	0.0208	0.8968	0.0202	0.0211	0.0195	0.0216
0.0	0.0	0.0	13583.4525	8838.961	NaN	NaN	0.3942	0.0208	0.8967	0.0202	0.0212	0.0194	0.0216
0.0	0.0	0.0	9155.4525	10280.961	NaN	NaN	0.529	0.0208	0.8963	0.0203	0.0213	0.0195	0.0218
0.0	0.0	0.0	13318.4525	9127.961	NaN	NaN	0.4067	0.0208	0.8965	0.0202	0.0213	0.0196	0.0217
0.0	0.0	0.0	17065.4525	3690.961	NaN	NaN	0.1778	0.0209	0.8957	0.0201	0.0215	0.0198	0.0219
0.0	0.0	0.0	18174.4525	6597.961	NaN	NaN	0.2663	0.0209	0.8959	0.02	0.0214	0.0198	0.0219
0.0	0.0	0.0	14704.4525	8800.961	NaN	NaN	0.3744	0.021	0.8957	0.0201	0.0215	0.0198	0.022
0.0	0.0	0.0	16543.4525	5755.961	NaN	NaN	0.2581	0.0209	0.8963	0.0201	0.0214	0.0195	0.0219
0.0	0.0	0.0	13830.4525	8445.961	NaN	NaN	0.3791	0.0207	0.8964	0.0201	0.0214	0.0194	0.0219
0.0	0.0	0.0	14031.4525	7164.961	NaN	NaN	0.338	0.0206	0.8968	0.02	0.0214	0.0193	0.0219
0.0	0.0	0.0	18273.4525	8780.961	NaN	NaN	0.3246	0.0204	0.8968	0.02	0.0215	0.0193	0.022
0.0	0.0	0.0	20002.4525	8293.961	NaN	NaN	0.2931	0.0202	0.8974	0.0199	0.0215	0.0192	0.0218
0.0	0.0	0.0	16842.4525	6964.961	NaN	NaN	0.2926	0.0201	0.8975	0.0198	0.0216	0.0192	0.0218
0.0	0.0	0.0	17633.4525	4383.961	NaN	NaN	0.1991	0.02	0.8978	0.0197	0.0215	0.0192	0.0217
0.0	0.0	0.0	15727.4525	9338.961	NaN	NaN	0.3726	0.0199	0.8979	0.0197	0.0216	0.0191	0.0218
0.0	0.0	0.0	18169.4525	7783.961	NaN	NaN	0.2999	0.0198	0.8982	0.0196	0.0216	0.0191	0.0217
0.0	0.0	0.0	12459.4525	9842.961	NaN	NaN	0.4413	0.0198	0.8982	0.0196	0.0217	0.0191	0.0217
0.0	0.0	0.0	14590.4525	7617.961	NaN	NaN	0.343	0.0197	0.8985	0.0195	0.0216	0.0192	0.0215
0.0	0.0	0.0	18756.4525	5953.961	NaN	NaN	0.2409	0.0197	0.8986	0.0195	0.0215	0.0191	0.0216
0.0	0.0	0.0	16295.4525	5366.961	NaN	NaN	0.2478	0.0196	0.8996	0.0193	0.0211	0.0191	0.0212
0.0	0.0	0.0	15247.4525	5288.961	NaN	NaN	0.2575	0.0196	0.8997	0.0193	0.021	0.0191	0.0212
0.0	0.0	0.0	14285.4525	6785.961	NaN	NaN	0.322	0.0197	0.8999	0.0194	0.0209	0.019	0.0212
0.0	0.0	0.0	14370.4525	9285.961	NaN	NaN	0.3925	0.0197	0.9002	0.0194	0.0207	0.0189	0.0211
0.0	0.0	0.0	17278.4525	5605.961	NaN	NaN	0.245	0.0197	0.9004	0.0195	0.0206	0.0189	0.021
0.0	0.0	0.0	16126.4525	5326.961	NaN	NaN	0.2483	0.0198	0.9004	0.0196	0.0205	0.0188	0.021
0.0	0.0	0.0	15151.4525	9372.961	NaN	NaN	0.3822	0.0199	0.8998	0.0197	0.0206	0.0188	0.0211
0.0	0.0	0.0	13887.4525	9481.961	NaN	NaN	0.4057	0.02	0.8995	0.0198	0.0206	0.0189	0.0212
0.0	0.0	0.0	13901.4525	8152.961	NaN	NaN	0.3697	0.0201	0.8998	0.0199	0.0203	0.0189	0.021
0.0	0.0	0.0	16152.4525	6339.961	NaN	NaN	0.2819	0.0202	0.8993	0.02	0.0203	0.019	0.0212
0.0	0.0	0.0	16480.4525	5733.961	NaN	NaN	0.2581	0.0203	0.8992	0.02	0.0203	0.0191	0.0211
0.0	0.0	0.0	13985.4525	9705.961	NaN	NaN	0.4097	0.0203	0.899	0.0201	0.0203	0.0191	0.0212
0.0	0.0	0.0	19516.4525	7473.961	NaN	NaN	0.2769	0.0204	0.8986	0.0202	0.0203	0.0191	0.0214
0.0	0.0	0.0	12332.4525	8885.961	NaN	NaN	0.4188	0.0205	0.8985	0.0202	0.0203	0.0191	0.0214
0.0	0.0	0.0	15716.4525	6039.961	NaN	NaN	0.2776	0.0206	0.8979	0.0204	0.0204	0.0191	0.0216
0.0	0.0	0.0	14838.4525	8442.961	NaN	NaN	0.3626	0.0206	0.8979	0.0204	0.0203	0.0191	0.0216
0.0	0.0	0.0	17638.4525	7047.961	NaN	NaN	0.2855	0.0206	0.8979	0.0205	0.0202	0.0192	0.0216
0.0	0.0	0.0	17064.4525	4929.961	NaN	NaN	0.2241	0.0206	0.8978	0.0205	0.0202	0.0193	0.0217
0.0	0.0	0.0	16118.4525	10429.961	NaN	NaN	0.3929	0.0206	0.8974	0.0205	0.0202	0.0194	0.0218
0.0	0.0	0.0	14944.4525	6339.961	NaN	NaN	0.2979	0.0207	0.897	0.0206	0.0203	0.0194	0.022
0.0	0.0	0.0	14855.4525	10070.961	NaN	NaN	0.404	0.0206	0.8978	0.0206	0.0201	0.0193	0.0216
0.0	0.0	0.0	14609.4525	4906.961	NaN	NaN	0.2514	0.0208	0.8965	0.0208	0.0204	0.0196	0.0219
0.0	0.0	0.0	15060.4525	11111.961	NaN	NaN	0.4246	0.0208	0.8967	0.0208	0.0203	0.0196	0.0218
0.0	0.0	0.0	13704.4525	8407.961	NaN	NaN	0.3802	0.0208	0.8964	0.0208	0.0204	0.0198	0.0219
0.0	0.0	0.0	17135.4525	5945.961	NaN	NaN	0.2576	0.0208	0.8965	0.0207	0.0203	0.0197	0.022
0.0	0.0	0.0	14720.4525	8561.961	NaN	NaN	0.3677	0.0206	0.8973	0.0206	0.0201	0.0196	0.0218
0.0	0.0	0.0	17122.4525	5522.961	NaN	NaN	0.2439	0.0206	0.897	0.0206	0.0202	0.0196	0.022
0.0	0.0	0.0	14675.4525	10406.961	NaN	NaN	0.4149	0.0206	0.897	0.0206	0.0202	0.0195	0.0221
0.0	0.0	0.0	12054.4525	8091.961	NaN	NaN	0.4017	0.0206	0.8971	0.0205	0.0202	0.0194	0.0221
0.0	0.0	0.0	15699.4525	6371.961	NaN	NaN	0.2887	0.0206	0.8975	0.0205	0.0202	0.0193	0.0219
0.0	0.0	0.0	12859.4525	7259.961	NaN	NaN	0.3608	0.0205	0.8979	0.0204	0.0201	0.0192	0.0218
0.0	0.0	0.0	12571.4525	9240.961	NaN	NaN	0.4237	0.0204	0.8981	0.0204	0.0201	0.0192	0.0218
0.0	0.0	0.0	16601.4525	9641.961	NaN	NaN	0.3674	0.0204	0.8986	0.0203	0.02	0.0191	0.0217
0.0	0.0	0.0	16761.4525	5476.961	NaN	NaN	0.2463	0.0204	0.8988	0.0202	0.02	0.019	0.0216
0.0	0.0	0.0	17797.4525	7581.961	NaN	NaN	0.2987	0.0203	0.8992	0.0201	0.0199	0.019	0.0215
0.0	0.0	0.0	13841.4525	5212.961	NaN	NaN	0.2736	0.0202	0.8994	0.02	0.0199	0.0189	0.0216
0.0	0.0	0.0	16004.4525	3468.961	NaN	NaN	0.1781	0.0201	0.8998	0.0199	0.0198	0.0187	0.0216
0.0	0.0	0.0	14295.4525	9693.961	NaN	NaN	0.4041	0.02	0.9005	0.0197	0.0198	0.0186	0.0215
0.0	0.0	0.0	15081.4525	6298.961	NaN	NaN	0.2946	0.0199	0.9007	0.0197	0.0198	0.0186	0.0214
0.0	0.0	0.0	14090.4525	5590.961	NaN	NaN	0.2841	0.0197	0.9018	0.0195	0.0195	0.0184	0.0211
0.0	0.0	0.0	16781.4525	9541.961	NaN	NaN	0.3625	0.0196	0.9022	0.0193	0.0195	0.0182	0.0211
0.0	0.0	0.0	15550.4525	7711.961	NaN	NaN	0.3315	0.0195	0.9026	0.0193	0.0195	0.0182	0.021
0.0	0.0	0.0	12737.4525	7215.961	NaN	NaN	0.3616	0.0194	0.9032	0.0191	0.0193	0.0181	0.0208
0.0	0.0	0.0	13385.4525	5503.961	NaN	NaN	0.2914	0.0195	0.9032	0.0191	0.0193	0.0181	0.0208
0.0	0.0	0.0	15975.4525	5694.961	NaN	NaN	0.2628	0.0195	0.9033	0.019	0.0193	0.018	0.0208
0.0	0.0	0.0	13714.4525	5118.961	NaN	NaN	0.2718	0.0194	0.9041	0.0189	0.0191	0.0178	0.0207
0.0	0.0	0.0	16312.4525	9103.961	NaN	NaN	0.3582	0.0195	0.9038	0.0188	0.0192	0.0178	0.0209
0.0	0.0	0.0	13788.4525	10776.961	NaN	NaN	0.4387	0.0194	0.9039	0.0187	0.0193	0.0178	0.0208
0.0	0.0	0.0	19361.4525	9439.961	NaN	NaN	0.3278	0.0193	0.9045	0.0187	0.0191	0.0177	0.0206
0.0	0.0	0.0	15207.4525	8633.961	NaN	NaN	0.3621	0.0194	0.9045	0.0187	0.0191	0.0178	0.0206
0.0	0.0	0.0	14390.4525	6281.961	NaN	NaN	0.3039	0.0194	0.9044	0.0187	0.0192	0.0178	0.0206
0.0	0.0	0.0	14171.4525	8257.961	NaN	NaN	0.3682	0.0194	0.9043	0.0187	0.0192	0.0178	0.0206
0.0	0.0	0.0	17238.4525	9739.961	NaN	NaN	0.361	0.0193	0.9047	0.0186	0.0192	0.0177	0.0205
0.0	0.0	0.0	14872.4525	6214.961	NaN	NaN	0.2947	0.0192	0.9045	0.0187	0.0194	0.0178	0.0205
0.0	0.0	0.0	12056.4525	8185.961	NaN	NaN	0.4044	0.019	0.9054	0.0185	0.0192	0.0176	0.0202
0.0	0.0	0.0	14424.4525	11789.961	NaN	NaN	0.4498	0.0189	0.9056	0.0185	0.0193	0.0176	0.0202
0.0	0.0	0.0	12751.4525	5990.961	NaN	NaN	0.3196	0.0186	0.9066	0.0184	0.0191	0.0174	0.0199
0.0	0.0	0.0	12562.4525	10541.961	NaN	NaN	0.4563	0.0185	0.907	0.0184	0.019	0.0173	0.0198
0.0	0.0	0.0	17458.4525	5503.961	NaN	NaN	0.2397	0.0185	0.9066	0.0184	0.0192	0.0174	0.0198
0.0	0.0	0.0	11989.4525	7602.961	NaN	NaN	0.3881	0.0184	0.907	0.0184	0.0192	0.0173	0.0197
0.0	0.0	0.0	13324.4525	4752.961	NaN	NaN	0.2629	0.0183	0.9069	0.0185	0.0193	0.0174	0.0197
0.0	0.0	0.0	17101.4525	6374.961	NaN	NaN	0.2715	0.0183	0.9066	0.0185	0.0193	0.0174	0.0197
0.0	0.0	0.0	13332.4525	6119.961	NaN	NaN	0.3146	0.0184	0.9062	0.0187	0.0195	0.0176	0.0197
0.0	0.0	0.0	17148.4525	8278.961	NaN	NaN	0.3256	0.0183	0.9062	0.0187	0.0195	0.0175	0.0197
0.0	0.0	0.0	17075.4525	8278.961	NaN	NaN	0.3265	0.0185	0.9048	0.0189	0.0199	0.0179	0.02
0.0	0.0	0.0	16140.4525	5857.961	NaN	NaN	0.2663	0.0184	0.905	0.0189	0.0199	0.018	0.0199
0.0	0.0	0.0	21230.4525	6402.961	NaN	NaN	0.2317	0.0185	0.9047	0.019	0.02	0.0181	0.0199
0.0	0.0	0.0	16857.4525	4826.961	NaN	NaN	0.2226	0.0185	0.9045	0.019	0.02	0.0181	0.0199
0.0	0.0	0.0	13093.4525	6897.961	NaN	NaN	0.345	0.0185	0.9042	0.0191	0.0201	0.0182	0.0199
0.0	0.0	0.0	15497.4525	7714.961	NaN	NaN	0.3324	0.0185	0.9042	0.0191	0.0201	0.0182	0.0199
0.0	0.0	0.0	17412.4525	9947.961	NaN	NaN	0.3636	0.0185	0.9041	0.0191	0.0201	0.0183	0.0199
0.0	0.0	0.0	12905.4525	4168.961	NaN	NaN	0.2442	0.0185	0.9038	0.0192	0.0202	0.0184	0.02
0.0	0.0	0.0	13697.4525	5218.961	NaN	NaN	0.2759	0.0185	0.9046	0.019	0.02	0.0182	0.0198
0.0	0.0	0.0	11429.4525	6792.961	NaN	NaN	0.3728	0.0186	0.9045	0.0189	0.02	0.0182	0.0198
0.0	0.0	0.0	15289.4525	4132.961	NaN	NaN	0.2128	0.0185	0.9055	0.0187	0.0197	0.0179	0.0196
0.0	0.0	0.0	14132.4525	10653.961	NaN	NaN	0.4298	0.0186	0.9056	0.0186	0.0197	0.0179	0.0197
0.0	0.0	0.0	15334.4525	6516.961	NaN	NaN	0.2982	0.0185	0.9062	0.0185	0.0196	0.0177	0.0195
0.0	0.0	0.0	20788.4525	8251.961	NaN	NaN	0.2842	0.0186	0.9063	0.0184	0.0195	0.0176	0.0195
0.0	0.0	0.0	15445.4525	3647.961	NaN	NaN	0.1911	0.0185	0.9068	0.0183	0.0194	0.0175	0.0194
0.0	0.0	0.0	14940.4525	8326.961	NaN	NaN	0.3579	0.0184	0.9075	0.0182	0.0192	0.0173	0.0193
0.0	0.0	0.0	14262.4525	4326.961	NaN	NaN	0.2328	0.0184	0.9078	0.0182	0.019	0.0172	0.0193
0.0	0.0	0.0	16735.4525	7770.961	NaN	NaN	0.3171	0.0184	0.9079	0.0183	0.0189	0.0171	0.0194
0.0	0.0	0.0	14271.4525	5966.961	NaN	NaN	0.2948	0.0186	0.9071	0.0184	0.019	0.0173	0.0195
0.0	0.0	0.0	14357.4525	8269.961	NaN	NaN	0.3655	0.0186	0.9072	0.0184	0.0189	0.0173	0.0196
0.0	0.0	0.0	16000.4525	7225.961	NaN	NaN	0.3111	0.0187	0.9067	0.0185	0.0189	0.0174	0.0198
0.0	0.0	0.0	13211.4525	5300.961	NaN	NaN	0.2863	0.0186	0.9071	0.0184	0.0187	0.0173	0.0198
0.0	0.0	0.0	13112.4525	7262.961	NaN	NaN	0.3565	0.0187	0.9064	0.0185	0.0188	0.0175	0.0201
0.0	0.0	0.0	16174.4525	6566.961	NaN	NaN	0.2888	0.0187	0.9066	0.0185	0.0186	0.0175	0.0202
0.0	0.0	0.0	15650.4525	6674.961	NaN	NaN	0.299	0.0186	0.9063	0.0186	0.0186	0.0176	0.0202
0.0	0.0	0.0	16313.4525	3231.961	NaN	NaN	0.1654	0.0184	0.9057	0.019	0.0187	0.0178	0.0204
0.0	0.0	0.0	15917.4525	7602.961	NaN	NaN	0.3232	0.0186	0.9037	0.0196	0.0189	0.0185	0.0208
0.0	0.0	0.0	11949.4525	7003.961	NaN	NaN	0.3695	0.019	0.9012	0.0201	0.0193	0.0192	0.0211
0.0	0.0	0.0	13420.4525	8773.961	NaN	NaN	0.3953	0.0196	0.8996	0.0201	0.0199	0.0198	0.0211
0.0	0.0	0.0	11232.4525	5928.961	NaN	NaN	0.3455	0.0204	0.8966	0.0205	0.0206	0.0206	0.0214
0.0	0.0	0.0	11253.4525	6600.961	NaN	NaN	0.3697	0.0206	0.8951	0.0208	0.0209	0.021	0.0216
0.0	0.0	0.0	10426.4525	9501.961	NaN	NaN	0.4768	0.0207	0.8944	0.0209	0.0212	0.0212	0.0216
0.0	0.0	0.0	9872.4525	4546.961	NaN	NaN	0.3153	0.0207	0.8942	0.0209	0.0213	0.0213	0.0216
0.0	0.0	0.0	12382.4525	6488.961	NaN	NaN	0.3439	0.0205	0.8941	0.021	0.0214	0.0213	0.0217
0.0	0.0	0.0	8929.4525	5324.961	NaN	NaN	0.3736	0.0203	0.8946	0.021	0.0213	0.0211	0.0216
0.0	0.0	0.0	14506.4525	9759.961	NaN	NaN	0.4022	0.0201	0.8947	0.0211	0.0214	0.0211	0.0217
0.0	0.0	0.0	10045.4525	2797.961	NaN	NaN	0.2179	0.02	0.8947	0.0211	0.0215	0.021	0.0217
0.0	0.0	0.0	12667.4525	5902.961	NaN	NaN	0.3179	0.02	0.8943	0.0212	0.0216	0.0211	0.0218
0.0	0.0	0.0	9314.4525	8679.961	NaN	NaN	0.4824	0.02	0.8941	0.0212	0.0217	0.0212	0.0218
0.0	0.0	0.0	10666.4525	7365.961	NaN	NaN	0.4085	0.02	0.8937	0.0213	0.0219	0.0213	0.0218
0.0	0.0	0.0	11565.4525	4904.961	NaN	NaN	0.2978	0.0201	0.8931	0.0213	0.022	0.0215	0.0219
0.0	0.0	0.0	11488.4525	7864.961	NaN	NaN	0.4064	0.0203	0.8923	0.0214	0.0223	0.0217	0.022
0.0	0.0	0.0	11163.4525	9607.961	NaN	NaN	0.4626	0.0205	0.8919	0.0215	0.0223	0.0218	0.022
0.0	0.0	0.0	11745.4525	9236.961	NaN	NaN	0.4402	0.0206	0.8916	0.0215	0.0224	0.022	0.022
0.0	0.0	0.0	11068.4525	15306.961	NaN	NaN	0.5803	0.0209	0.891	0.0215	0.0225	0.0222	0.022
0.0	0.0	0.0	10241.4525	7954.961	NaN	NaN	0.4372	0.0211	0.8905	0.0215	0.0226	0.0223	0.022
0.0	0.0	0.0	10889.4525	8294.961	NaN	NaN	0.4324	0.0212	0.8907	0.0215	0.0224	0.0223	0.0219
0.0	0.0	0.0	10141.4525	9363.961	NaN	NaN	0.4801	0.0212	0.8911	0.0214	0.0222	0.0222	0.0219
0.0	0.0	0.0	8436.4525	5474.961	NaN	NaN	0.3936	0.021	0.8921	0.0213	0.0219	0.0219	0.0217
0.0	0.0	0.0	11040.4525	9651.961	NaN	NaN	0.4664	0.0209	0.8928	0.0213	0.0217	0.0217	0.0216
0.0	0.0	0.0	9962.4525	5414.961	NaN	NaN	0.3521	0.0207	0.8941	0.0211	0.0213	0.0214	0.0214
0.0	0.0	0.0	15559.4525	6718.961	NaN	NaN	0.3016	0.0205	0.8952	0.021	0.021	0.021	0.0212
0.0	0.0	0.0	18765.4525	6791.961	NaN	NaN	0.2658	0.0205	0.8961	0.021	0.0208	0.0207	0.021
0.0	0.0	0.0	9899.4525	8598.961	NaN	NaN	0.4648	0.0204	0.8966	0.0211	0.0207	0.0205	0.0208
0.0	0.0	0.0	14121.4525	5880.961	NaN	NaN	0.294	0.0203	0.8976	0.021	0.0205	0.0201	0.0206
0.0	0.0	0.0	8925.4525	8683.961	NaN	NaN	0.4931	0.0201	0.8994	0.0207	0.0202	0.0195	0.0201
0.0	0.0	0.0	12557.4525	4853.961	NaN	NaN	0.2788	0.0197	0.9003	0.0206	0.02	0.0193	0.02
0.0	0.0	0.0	9267.4525	5621.961	NaN	NaN	0.3776	0.0194	0.9017	0.0204	0.0198	0.019	0.0198
0.0	0.0	0.0	11689.4525	5993.961	NaN	NaN	0.339	0.019	0.9023	0.0203	0.0197	0.019	0.0197
0.0	0.0	0.0	12545.4525	7477.961	NaN	NaN	0.3735	0.0189	0.9027	0.0202	0.0197	0.0189	0.0196
0.0	0.0	0.0	10555.4525	7584.961	NaN	NaN	0.4181	0.0188	0.9034	0.02	0.0196	0.0188	0.0194
0.0	0.0	0.0	8834.4525	7745.961	NaN	NaN	0.4672	0.0186	0.9037	0.0199	0.0196	0.0188	0.0193
0.0	0.0	0.0	10121.4525	6365.961	NaN	NaN	0.3861	0.0184	0.9043	0.0197	0.0195	0.0189	0.0192
0.0	0.0	0.0	11096.4525	6015.961	NaN	NaN	0.3516	0.0182	0.9048	0.0196	0.0194	0.0189	0.0191
0.0	0.0	0.0	10588.4525	4456.961	NaN	NaN	0.2962	0.018	0.905	0.0194	0.0194	0.0191	0.019
0.0	0.0	0.0	9371.4525	6721.961	NaN	NaN	0.4177	0.0179	0.9048	0.0193	0.0196	0.0193	0.019
0.0	0.0	0.0	9644.4525	6164.961	NaN	NaN	0.39	0.0179	0.9048	0.0192	0.0197	0.0196	0.0189
0.0	0.0	0.0	11005.4525	3429.961	NaN	NaN	0.2376	0.0178	0.905	0.019	0.0197	0.0197	0.0188
0.0	0.0	0.0	11708.4525	4508.961	NaN	NaN	0.278	0.0178	0.9051	0.0189	0.0197	0.0198	0.0188
0.0	0.0	0.0	12793.4525	6253.961	NaN	NaN	0.3283	0.0178	0.9047	0.0189	0.0197	0.0199	0.0189
0.0	0.0	0.0	10579.4525	8544.961	NaN	NaN	0.4468	0.0178	0.9049	0.0188	0.0196	0.02	0.0189
0.0	0.0	0.0	11717.4525	7926.961	NaN	NaN	0.4035	0.0179	0.9047	0.0187	0.0197	0.0201	0.0189
0.0	0.0	0.0	15126.4525	6045.961	NaN	NaN	0.2856	0.0181	0.9039	0.0188	0.0198	0.0203	0.0191
0.0	0.0	0.0	7595.4525	8515.961	NaN	NaN	0.5286	0.0184	0.9029	0.019	0.02	0.0205	0.0192
0.0	0.0	0.0	7732.4525	5768.961	NaN	NaN	0.4273	0.0186	0.9017	0.0191	0.0203	0.0208	0.0194
0.0	0.0	0.0	9634.4525	6713.961	NaN	NaN	0.4107	0.0187	0.9013	0.0192	0.0204	0.0209	0.0196
0.0	0.0	0.0	9373.4525	2436.961	NaN	NaN	0.2063	0.0187	0.9007	0.0193	0.0206	0.0209	0.0197
0.0	0.0	0.0	8381.4525	6408.961	NaN	NaN	0.4333	0.0187	0.9008	0.0194	0.0205	0.0207	0.0199
0.0	0.0	0.0	11759.4525	6498.961	NaN	NaN	0.3559	0.0186	0.9014	0.0194	0.0203	0.0206	0.0198
0.0	0.0	0.0	11554.4525	7093.961	NaN	NaN	0.3804	0.0186	0.9014	0.0194	0.0203	0.0205	0.0198
0.0	0.0	0.0	10530.4525	4448.961	NaN	NaN	0.297	0.0189	0.9006	0.0194	0.0205	0.0206	0.02
0.0	0.0	0.0	9715.4525	6448.961	NaN	NaN	0.399	0.0191	0.9002	0.0195	0.0206	0.0206	0.0201
0.0	0.0	0.0	8086.4525	5837.961	NaN	NaN	0.4193	0.0193	0.8994	0.0195	0.0208	0.0208	0.0202
0.0	0.0	0.0	10477.4525	12371.961	NaN	NaN	0.5415	0.0196	0.8985	0.0196	0.021	0.021	0.0203
0.0	0.0	0.0	13344.4525	10452.961	NaN	NaN	0.4392	0.0199	0.8975	0.0198	0.0213	0.0212	0.0204
0.0	0.0	0.0	10151.4525	5946.961	NaN	NaN	0.3694	0.0203	0.8961	0.02	0.0216	0.0214	0.0206
0.0	0.0	0.0	10812.4525	8184.961	NaN	NaN	0.4308	0.0203	0.8959	0.02	0.0216	0.0214	0.0207
0.0	0.0	0.0	11296.4525	6888.961	NaN	NaN	0.3788	0.0203	0.8958	0.0201	0.0216	0.0215	0.0207
0.0	0.0	0.0	10645.4525	8267.961	NaN	NaN	0.4371	0.0205	0.895	0.0202	0.0218	0.0216	0.0209
0.0	0.0	0.0	11292.4525	8884.961	NaN	NaN	0.4403	0.0206	0.8944	0.0203	0.022	0.0217	0.021
0.0	0.0	0.0	10192.4525	7734.961	NaN	NaN	0.4315	0.0206	0.8944	0.0204	0.0219	0.0217	0.0211
0.0	0.0	0.0	11121.4525	10061.961	NaN	NaN	0.475	0.0205	0.8948	0.0204	0.0217	0.0216	0.0211
0.0	0.0	0.0	10215.4525	7096.961	NaN	NaN	0.4099	0.0204	0.895	0.0204	0.0216	0.0215	0.0211
0.0	0.0	0.0	11890.4525	5431.961	NaN	NaN	0.3136	0.0204	0.8952	0.0204	0.0214	0.0215	0.0211
0.0	0.0	0.0	9928.4525	6301.961	NaN	NaN	0.3883	0.0204	0.8953	0.0204	0.0213	0.0215	0.0212
0.0	0.0	0.0	11541.4525	9020.961	NaN	NaN	0.4387	0.0204	0.8952	0.0204	0.0212	0.0215	0.0213
0.0	0.0	0.0	9265.4525	5880.961	NaN	NaN	0.3883	0.0204	0.8953	0.0204	0.0211	0.0214	0.0214
0.0	0.0	0.0	11524.4525	8449.961	NaN	NaN	0.423	0.0203	0.8953	0.0204	0.0211	0.0215	0.0215
0.0	0.0	0.0	10848.4525	4995.961	NaN	NaN	0.3153	0.0204	0.8952	0.0203	0.0211	0.0214	0.0215
0.0	0.0	0.0	11969.4525	5353.961	NaN	NaN	0.3091	0.0205	0.8949	0.0203	0.0212	0.0215	0.0216
0.0	0.0	0.0	8643.4525	4360.961	NaN	NaN	0.3353	0.0206	0.895	0.0202	0.0212	0.0214	0.0216
0.0	0.0	0.0	12123.4525	6794.961	NaN	NaN	0.3592	0.0205	0.895	0.0201	0.0213	0.0214	0.0216
0.0	0.0	0.0	10761.4525	8375.961	NaN	NaN	0.4377	0.0206	0.895	0.02	0.0213	0.0214	0.0216
0.0	0.0	0.0	11833.4525	5947.961	NaN	NaN	0.3345	0.0205	0.8953	0.0199	0.0213	0.0214	0.0216
0.0	0.0	0.0	9615.4525	7281.961	NaN	NaN	0.431	0.0204	0.8955	0.0199	0.0213	0.0213	0.0216
0.0	0.0	0.0	8509.4525	8721.961	NaN	NaN	0.5062	0.0205	0.8952	0.02	0.0214	0.0213	0.0217
0.0	0.0	0.0	12400.4525	6634.961	NaN	NaN	0.3486	0.0206	0.8949	0.02	0.0215	0.0213	0.0218
0.0	0.0	0.0	9252.4525	10050.961	NaN	NaN	0.5207	0.0206	0.8947	0.02	0.0216	0.0213	0.0218
0.0	0.0	0.0	11462.4525	7239.961	NaN	NaN	0.3871	0.0206	0.8943	0.0201	0.0219	0.0214	0.0218
0.0	0.0	0.0	11181.4525	8286.961	NaN	NaN	0.4257	0.0207	0.894	0.0201	0.0221	0.0214	0.0217
0.0	0.0	0.0	10620.4525	6716.961	NaN	NaN	0.3874	0.0206	0.8937	0.0202	0.0224	0.0214	0.0216
0.0	0.0	0.0	8782.4525	5400.961	NaN	NaN	0.3808	0.0206	0.8936	0.0203	0.0228	0.0214	0.0214
0.0	0.0	0.0	8493.4525	9168.961	NaN	NaN	0.5191	0.0204	0.8936	0.0203	0.0232	0.0213	0.0213
0.0	0.0	0.0	7699.4525	6442.961	NaN	NaN	0.4556	0.0202	0.894	0.0203	0.0234	0.0211	0.021
0.0	0.0	0.0	11709.4525	157.961	NaN	NaN	0.0133	0.0201	0.8942	0.0203	0.0236	0.021	0.0208
0.0	0.0	0.0	15084.4525	5513.961	NaN	NaN	0.2677	0.0201	0.8937	0.0205	0.0239	0.021	0.0207
0.0	0.0	0.0	15469.4525	10787.961	NaN	NaN	0.4109	0.02	0.894	0.0205	0.0241	0.0209	0.0205
0.0	0.0	0.0	9595.4525	4741.961	NaN	NaN	0.3307	0.0199	0.8942	0.0205	0.0243	0.0208	0.0202
0.0	0.0	0.0	8167.4525	8199.961	NaN	NaN	0.501	0.02	0.8934	0.0208	0.0247	0.0209	0.0203
0.0	0.0	0.0	9782.4525	10624.961	NaN	NaN	0.5206	0.0199	0.8934	0.0209	0.0249	0.0209	0.0201
0.0	0.0	0.0	11475.4525	7508.961	NaN	NaN	0.3955	0.0198	0.8935	0.0209	0.0248	0.0209	0.02
0.0	0.0	0.0	7139.4525	9101.961	NaN	NaN	0.5604	0.0198	0.8936	0.0209	0.0249	0.0209	0.0199
0.0	0.0	0.0	7389.4525	5002.961	NaN	NaN	0.4037	0.0198	0.8935	0.021	0.0248	0.021	0.0199
0.0	0.0	0.0	12045.4525	7562.961	NaN	NaN	0.3857	0.0198	0.8934	0.021	0.0246	0.0211	0.02
0.0	0.0	0.0	13801.4525	6014.961	NaN	NaN	0.3035	0.0196	0.8943	0.0209	0.0241	0.021	0.0201
0.0	0.0	0.0	10489.4525	5932.961	NaN	NaN	0.3613	0.0194	0.8951	0.0208	0.0237	0.021	0.02
0.0	0.0	0.0	11460.4525	4146.961	NaN	NaN	0.2657	0.0194	0.8953	0.0207	0.0234	0.0211	0.0201
0.0	0.0	0.0	9515.4525	6534.961	NaN	NaN	0.4072	0.0193	0.8957	0.0206	0.0229	0.0212	0.0201
0.0	0.0	0.0	9396.4525	3350.961	NaN	NaN	0.2629	0.0192	0.8965	0.0204	0.0224	0.0213	0.0202
0.0	0.0	0.0	10380.4525	5352.961	NaN	NaN	0.3402	0.0191	0.8975	0.0202	0.0217	0.0212	0.0202
0.0	0.0	0.0	9572.4525	8840.961	NaN	NaN	0.4801	0.019	0.8977	0.0202	0.0215	0.0213	0.0203
0.0	0.0	0.0	10279.4525	7368.961	NaN	NaN	0.4175	0.019	0.8979	0.0202	0.0212	0.0213	0.0204
0.0	0.0	0.0	9714.4525	9836.961	NaN	NaN	0.5031	0.019	0.8979	0.0202	0.0211	0.0214	0.0205
0.0	0.0	0.0	6590.4525	7655.961	NaN	NaN	0.5374	0.0189	0.8982	0.0201	0.0209	0.0214	0.0205
0.0	0.0	0.0	11886.4525	6174.961	NaN	NaN	0.3419	0.019	0.8985	0.02	0.0206	0.0213	0.0205
0.0	0.0	0.0	6886.4525	7512.961	NaN	NaN	0.5218	0.019	0.8989	0.02	0.0204	0.0212	0.0205
0.0	0.0	0.0	9724.4525	9566.961	NaN	NaN	0.4959	0.019	0.8989	0.02	0.0204	0.0212	0.0206
0.0	0.0	0.0	11634.4525	5202.961	NaN	NaN	0.309	0.019	0.8991	0.0198	0.0202	0.0212	0.0207
0.0	0.0	0.0	10471.4525	3435.961	NaN	NaN	0.2471	0.0191	0.8989	0.0198	0.0202	0.0212	0.0208
0.0	0.0	0.0	7292.4525	6221.961	NaN	NaN	0.4604	0.0192	0.8988	0.0198	0.0202	0.0212	0.0209
0.0	0.0	0.0	10890.4525	9958.961	NaN	NaN	0.4777	0.0193	0.8986	0.0198	0.0202	0.0212	0.0209
0.0	0.0	0.0	13480.4525	7759.961	NaN	NaN	0.3653	0.0194	0.8986	0.0198	0.0202	0.0211	0.0209
0.0	0.0	0.0	12560.4525	5669.961	NaN	NaN	0.311	0.0196	0.8983	0.0198	0.0202	0.0211	0.0209
0.0	0.0	0.0	10669.4525	5006.961	NaN	NaN	0.3194	0.0197	0.898	0.0198	0.0203	0.0212	0.0209
0.0	0.0	0.0	10953.4525	7752.961	NaN	NaN	0.4145	0.0198	0.8979	0.0199	0.0203	0.0211	0.0209
0.0	0.0	0.0	10124.4525	5709.961	NaN	NaN	0.3606	0.02	0.8977	0.0199	0.0203	0.0211	0.021
0.0	0.0	0.0	8602.4525	5033.961	NaN	NaN	0.3692	0.0201	0.8974	0.02	0.0203	0.0211	0.0211
0.0	0.0	0.0	13016.4525	5621.961	NaN	NaN	0.3016	0.0202	0.8967	0.0203	0.0203	0.0212	0.0212
0.0	0.0	0.0	9809.4525	7610.961	NaN	NaN	0.4369	0.0204	0.8959	0.0207	0.0203	0.0213	0.0214
0.0	0.0	0.0	8223.4525	6286.961	NaN	NaN	0.4333	0.0206	0.8952	0.0209	0.0202	0.0213	0.0217
0.0	0.0	0.0	8206.4525	5916.961	NaN	NaN	0.4189	0.0207	0.8944	0.0212	0.0201	0.0215	0.022
0.0	0.0	0.0	8407.4525	5514.961	NaN	NaN	0.3961	0.021	0.8933	0.0216	0.02	0.0217	0.0224
0.0	0.0	0.0	8775.4525	9907.961	NaN	NaN	0.5303	0.021	0.8931	0.0217	0.0199	0.0217	0.0226
0.0	0.0	0.0	9000.4525	5204.961	NaN	NaN	0.3664	0.0211	0.8928	0.0217	0.0199	0.0217	0.0228
0.0	0.0	0.0	11133.4525	4155.961	NaN	NaN	0.2718	0.0211	0.8925	0.0217	0.0199	0.0218	0.023
0.0	0.0	0.0	8672.4525	6094.961	NaN	NaN	0.4127	0.0212	0.892	0.0218	0.0199	0.0218	0.0232
0.0	0.0	0.0	8099.4525	5934.961	NaN	NaN	0.4229	0.0212	0.8923	0.0217	0.0198	0.0216	0.0234
0.0	0.0	0.0	6849.4525	8706.961	NaN	NaN	0.5597	0.0211	0.8927	0.0216	0.0197	0.0214	0.0236
0.0	0.0	0.0	9125.4525	4555.961	NaN	NaN	0.333	0.0211	0.8925	0.0213	0.0198	0.0214	0.0239
0.0	0.0	0.0	8819.4525	6259.961	NaN	NaN	0.4151	0.0212	0.8923	0.021	0.0198	0.0214	0.0243
0.0	0.0	0.0	8219.4525	6184.961	NaN	NaN	0.4294	0.0213	0.893	0.0205	0.0196	0.0212	0.0245
0.0	0.0	0.0	10142.4525	6763.961	NaN	NaN	0.4001	0.0216	0.8941	0.0199	0.0193	0.0207	0.0244
0.0	0.0	0.0	10336.4525	6399.961	NaN	NaN	0.3824	0.0223	0.8948	0.0195	0.0188	0.0201	0.0244
0.0	0.0	0.0	12135.4525	3717.961	NaN	NaN	0.2345	0.0229	0.8945	0.0196	0.0186	0.02	0.0244
0.0	0.0	0.0	11658.4525	9405.961	NaN	NaN	0.4465	0.0254	0.8898	0.0204	0.0182	0.0206	0.0255
0.0	0.0	0.0	10798.4525	6066.961	NaN	NaN	0.3597	0.0334	0.8737	0.0227	0.0185	0.0231	0.0286
0.0	0.0	0.0	14362.4525	6295.961	NaN	NaN	0.3048	0.0564	0.8292	0.0275	0.0203	0.0305	0.036
0.0	0.0	0.0	19346.4525	5101.961	NaN	NaN	0.2087	0.1083	0.7511	0.0325	0.0238	0.0421	0.0422
0.0	0.0	0.0	21360.4525	7366.961	NaN	NaN	0.2564	0.2351	0.5983	0.0361	0.0266	0.0532	0.0507
0.0	0.0	0.0	19565.4525	3214.961	NaN	NaN	0.1411	0.353	0.4758	0.0345	0.0293	0.0585	0.0489
0.0	0.0	0.0	22054.4525	5584.961	NaN	NaN	0.2021	0.383	0.434	0.035	0.0325	0.0621	0.0534
0.0	0.0	0.0	16809.4525	1663.961	NaN	NaN	0.0901	0.4155	0.4017	0.0339	0.0338	0.0615	0.0536
0.0	0.0	0.0	14954.4525	6193.961	NaN	NaN	0.2929	0.4077	0.4074	0.0327	0.0348	0.0625	0.055
0.0	0.0	0.0	17789.4525	3180.961	NaN	NaN	0.1517	0.4458	0.3775	0.0311	0.033	0.0592	0.0534
0.0	0.0	0.0	21420.4525	2317.961	NaN	NaN	0.0976	0.4751	0.3525	0.0301	0.0328	0.0579	0.0516
0.0	0.0	0.0	19216.4525	3741.961	NaN	NaN	0.163	0.5008	0.3342	0.0302	0.0311	0.0556	0.0481
0.0	0.0	0.0	12165.4525	1132.961	NaN	NaN	0.0852	0.4977	0.3404	0.0311	0.0307	0.0542	0.0459
0.0	0.0	0.0	14220.4525	3435.961	NaN	NaN	0.1946	0.4826	0.3583	0.0324	0.0294	0.0532	0.0441
0.0	0.0	0.0	17968.4525	4290.961	NaN	NaN	0.1928	0.4021	0.4324	0.034	0.03	0.0556	0.0458
0.0	0.0	0.0	17437.4525	3070.961	NaN	NaN	0.1497	0.3867	0.4524	0.0335	0.0288	0.0547	0.0438
0.0	0.0	0.0	17753.4525	3790.961	NaN	NaN	0.176	0.3544	0.4826	0.0341	0.0294	0.0566	0.0429
0.0	0.0	0.0	16864.4525	1619.961	NaN	NaN	0.0876	0.3438	0.493	0.0336	0.0294	0.0571	0.0432
0.0	0.0	0.0	15871.4525	2993.961	NaN	NaN	0.1587	0.3621	0.4766	0.0329	0.0297	0.0565	0.0422
0.0	0.0	0.0	17583.4525	2883.961	NaN	NaN	0.1409	0.3814	0.4576	0.0323	0.0305	0.0563	0.0419
0.0	0.0	0.0	20049.4525	-124.039	NaN	NaN	-0.0062	0.4077	0.4328	0.0319	0.0315	0.0558	0.0403
0.0	0.0	0.0	20671.4525	2613.961	NaN	NaN	0.1123	0.408	0.4299	0.0326	0.0328	0.0567	0.04
0.0	0.0	0.0	18513.4525	3684.961	NaN	NaN	0.166	0.3835	0.4501	0.0335	0.0346	0.0577	0.0406
0.0	0.0	0.0	18308.4525	3219.961	NaN	NaN	0.1496	0.3794	0.4532	0.0339	0.0356	0.0574	0.0405
0.0	0.0	0.0	18618.4525	1256.961	NaN	NaN	0.0632	0.3742	0.4561	0.0346	0.0372	0.0575	0.0404
0.0	0.0	0.0	16297.4525	2870.961	NaN	NaN	0.1498	0.3621	0.4676	0.0352	0.0383	0.057	0.0398
0.0	0.0	0.0	15010.4525	1824.961	NaN	NaN	0.1084	0.3392	0.4907	0.0358	0.0393	0.0561	0.039
0.0	0.0	0.0	18712.4525	6479.961	NaN	NaN	0.2572	0.314	0.5154	0.0364	0.0395	0.0561	0.0387
0.0	0.0	0.0	18364.4525	4850.961	NaN	NaN	0.209	0.2876	0.5424	0.0364	0.04	0.0558	0.0378
0.0	0.0	0.0	17304.4525	2871.961	NaN	NaN	0.1423	0.2905	0.5429	0.0359	0.0396	0.0549	0.0363
0.0	0.0	0.0	17426.4525	3466.961	NaN	NaN	0.1659	0.2624	0.5714	0.0362	0.0396	0.0549	0.0355
0.0	0.0	0.0	21241.4525	3112.961	NaN	NaN	0.1278	0.2525	0.5841	0.0355	0.0394	0.0541	0.0345
0.0	0.0	0.0	15807.4525	2726.961	NaN	NaN	0.1471	0.2618	0.5776	0.0343	0.0395	0.0535	0.0333
0.0	0.0	0.0	16682.4525	1005.961	NaN	NaN	0.0569	0.2727	0.5683	0.034	0.0393	0.0536	0.0321
0.0	0.0	0.0	15244.4525	1634.961	NaN	NaN	0.0969	0.2633	0.5774	0.0344	0.0393	0.0538	0.0317
0.0	0.0	0.0	20352.4525	6046.961	NaN	NaN	0.2291	0.2537	0.5889	0.0342	0.0388	0.0536	0.0309
0.0	0.0	0.0	17528.4525	846.961	NaN	NaN	0.0461	0.2639	0.5785	0.0342	0.0391	0.0539	0.0304
0.0	0.0	0.0	18895.4525	1827.961	NaN	NaN	0.0882	0.2751	0.5668	0.0345	0.0394	0.0542	0.03
0.0	0.0	0.0	15872.4525	4145.961	NaN	NaN	0.2071	0.2632	0.578	0.0348	0.0398	0.0542	0.0301
0.0	0.0	0.0	15512.4525	5999.961	NaN	NaN	0.2789	0.2612	0.5796	0.0349	0.0402	0.0545	0.0296
0.0	0.0	0.0	17227.4525	-59.039	NaN	NaN	-0.0034	0.2849	0.5543	0.0351	0.041	0.0556	0.0292
0.0	0.0	0.0	17702.4525	2537.961	NaN	NaN	0.1254	0.2948	0.5437	0.0352	0.0411	0.056	0.0292
0.0	0.0	0.0	15808.4525	1670.961	NaN	NaN	0.0956	0.2947	0.5431	0.0355	0.0411	0.0562	0.0293
0.0	0.0	0.0	17625.4525	6339.961	NaN	NaN	0.2645	0.2884	0.5503	0.0355	0.0405	0.056	0.0293
0.0	0.0	0.0	17261.4525	2117.961	NaN	NaN	0.1093	0.2879	0.5502	0.0356	0.0406	0.0562	0.0295
0.0	0.0	0.0	16754.4525	2013.961	NaN	NaN	0.1073	0.2911	0.5469	0.0357	0.0402	0.0565	0.0295
0.0	0.0	0.0	15045.4525	1747.961	NaN	NaN	0.1041	0.2857	0.5526	0.0357	0.0397	0.0565	0.0298
0.0	0.0	0.0	18792.4525	5005.961	NaN	NaN	0.2103	0.2754	0.5629	0.0358	0.0394	0.0565	0.0299
0.0	0.0	0.0	17262.4525	2792.961	NaN	NaN	0.1393	0.2933	0.5443	0.0357	0.0399	0.057	0.0299
0.0	0.0	0.0	17482.4525	2106.961	NaN	NaN	0.1076	0.3034	0.534	0.0355	0.0397	0.0572	0.0302
0.0	0.0	0.0	18443.4525	4375.961	NaN	NaN	0.1918	0.2952	0.5427	0.0356	0.0392	0.0568	0.0306
0.0	0.0	0.0	15391.4525	3802.961	NaN	NaN	0.1981	0.3005	0.5374	0.0354	0.039	0.0569	0.0308
0.0	0.0	0.0	21726.4525	-1677.039	NaN	NaN	-0.0836	0.3119	0.5263	0.0352	0.0385	0.0571	0.0309
0.0	0.0	0.0	17407.4525	5891.961	NaN	NaN	0.2529	0.2858	0.5537	0.0353	0.0375	0.0563	0.0314
0.0	0.0	0.0	16038.4525	3782.961	NaN	NaN	0.1909	0.2853	0.5542	0.0353	0.0373	0.0565	0.0313
0.0	0.0	0.0	14957.4525	3544.961	NaN	NaN	0.1916	0.2766	0.5636	0.0351	0.0368	0.0563	0.0315
0.0	0.0	0.0	17237.4525	990.961	NaN	NaN	0.0544	0.269	0.572	0.035	0.0364	0.0563	0.0314
0.0	0.0	0.0	18383.4525	2444.961	NaN	NaN	0.1174	0.2622	0.5792	0.0348	0.036	0.0562	0.0315
0.0	0.0	0.0	24021.4525	1373.961	NaN	NaN	0.0541	0.2549	0.5867	0.0348	0.0359	0.0563	0.0315
0.0	0.0	0.0	16615.4525	3367.961	NaN	NaN	0.1685	0.2491	0.592	0.0346	0.0363	0.0564	0.0317
0.0	0.0	0.0	17153.4525	1165.961	NaN	NaN	0.0636	0.2584	0.5817	0.0347	0.0367	0.0569	0.0315
0.0	0.0	0.0	19689.4525	1851.961	NaN	NaN	0.086	0.2378	0.6026	0.0348	0.0365	0.0567	0.0316
0.0	0.0	0.0	14564.4525	4441.961	NaN	NaN	0.2337	0.2273	0.6127	0.0347	0.0368	0.0571	0.0314
0.0	0.0	0.0	17761.4525	4122.961	NaN	NaN	0.1884	0.221	0.6182	0.0346	0.0373	0.0575	0.0314
0.0	0.0	0.0	16743.4525	3443.961	NaN	NaN	0.1706	0.2138	0.625	0.0346	0.0376	0.0577	0.0313
0.0	0.0	0.0	19185.4525	2520.961	NaN	NaN	0.1161	0.2101	0.6279	0.0346	0.0382	0.0581	0.0311
0.0	0.0	0.0	19781.4525	3300.961	NaN	NaN	0.143	0.2119	0.6254	0.0347	0.0387	0.0585	0.0307
0.0	0.0	0.0	15810.4525	3753.961	NaN	NaN	0.1919	0.2095	0.6276	0.0348	0.0389	0.0587	0.0305
0.0	0.0	0.0	19997.4525	2237.961	NaN	NaN	0.1006	0.204	0.6333	0.0349	0.0388	0.0585	0.0305
0.0	0.0	0.0	18619.4525	6087.961	NaN	NaN	0.2464	0.1958	0.6422	0.0348	0.0387	0.0581	0.0303
0.0	0.0	0.0	19636.4525	3374.961	NaN	NaN	0.1467	0.1995	0.6381	0.0349	0.0391	0.0585	0.0299
0.0	0.0	0.0	15735.4525	1698.961	NaN	NaN	0.0974	0.2015	0.6364	0.0351	0.0389	0.0583	0.0297
0.0	0.0	0.0	14306.4525	3912.961	NaN	NaN	0.2148	0.1908	0.6485	0.0351	0.0381	0.0577	0.0297
0.0	0.0	0.0	17002.4525	7831.961	NaN	NaN	0.3154	0.1838	0.6564	0.0349	0.0378	0.0574	0.0296
0.0	0.0	0.0	17328.4525	4483.961	NaN	NaN	0.2056	0.1843	0.6563	0.0347	0.0378	0.0575	0.0294
0.0	0.0	0.0	17016.4525	3352.961	NaN	NaN	0.1646	0.1888	0.652	0.0346	0.0379	0.0574	0.0292
0.0	0.0	0.0	16914.4525	3814.961	NaN	NaN	0.184	0.1891	0.6526	0.0345	0.0375	0.0572	0.0291
0.0	0.0	0.0	22113.4525	1855.961	NaN	NaN	0.0774	0.1803	0.6627	0.0342	0.037	0.0567	0.0291
0.0	0.0	0.0	14317.4525	1351.961	NaN	NaN	0.0863	0.1861	0.6572	0.0339	0.0372	0.0568	0.0288
0.0	0.0	0.0	14790.4525	3590.961	NaN	NaN	0.1954	0.1844	0.6595	0.0338	0.0368	0.0567	0.0288
0.0	0.0	0.0	14220.4525	1987.961	NaN	NaN	0.1226	0.1781	0.6673	0.0334	0.0365	0.0561	0.0287
0.0	0.0	0.0	13035.4525	2185.961	NaN	NaN	0.1436	0.1779	0.6682	0.0331	0.0364	0.0561	0.0284
0.0	0.0	0.0	16429.4525	1622.961	NaN	NaN	0.0899	0.1785	0.6681	0.0328	0.0363	0.0562	0.0281
0.0	0.0	0.0	16720.4525	-556.039	NaN	NaN	-0.0344	0.1726	0.6754	0.0325	0.036	0.0556	0.0279
0.0	0.0	0.0	17036.4525	3392.961	NaN	NaN	0.1661	0.1691	0.6793	0.0325	0.0358	0.0556	0.0277
0.0	0.0	0.0	14498.4525	4206.961	NaN	NaN	0.2249	0.1637	0.6855	0.0321	0.0359	0.0553	0.0275
0.0	0.0	0.0	17070.4525	862.961	NaN	NaN	0.0481	0.1689	0.6798	0.032	0.0361	0.0559	0.0272
0.0	0.0	0.0	16948.4525	3325.961	NaN	NaN	0.164	0.1693	0.6786	0.0321	0.0364	0.0563	0.0274
0.0	0.0	0.0	16531.4525	4420.961	NaN	NaN	0.211	0.1708	0.676	0.0321	0.037	0.0566	0.0275
0.0	0.0	0.0	14629.4525	1345.961	NaN	NaN	0.0843	0.1778	0.6675	0.0322	0.0375	0.0574	0.0277
0.0	0.0	0.0	19944.4525	5135.961	NaN	NaN	0.2048	0.1757	0.6691	0.0323	0.0375	0.0574	0.0279
0.0	0.0	0.0	15628.4525	2739.961	NaN	NaN	0.1492	0.1742	0.6698	0.0323	0.0382	0.0574	0.0281
0.0	0.0	0.0	14036.4525	4706.961	NaN	NaN	0.2511	0.1796	0.6634	0.0326	0.0383	0.0582	0.028
0.0	0.0	0.0	14112.4525	4919.961	NaN	NaN	0.2585	0.1689	0.6748	0.0324	0.0385	0.0572	0.0282
0.0	0.0	0.0	18433.4525	4287.961	NaN	NaN	0.1887	0.1728	0.669	0.0325	0.0395	0.058	0.0282
0.0	0.0	0.0	16293.4525	3531.961	NaN	NaN	0.1782	0.1877	0.6509	0.0327	0.041	0.0593	0.0284
0.0	0.0	0.0	17589.4525	1984.961	NaN	NaN	0.1014	0.1939	0.6426	0.0329	0.042	0.06	0.0287
0.0	0.0	0.0	15822.4525	2235.961	NaN	NaN	0.1238	0.1967	0.6386	0.033	0.0427	0.0601	0.0289
0.0	0.0	0.0	17720.4525	4099.961	NaN	NaN	0.1879	0.1971	0.6376	0.0332	0.0428	0.0602	0.0291
0.0	0.0	0.0	17629.4525	3368.961	NaN	NaN	0.1604	0.1955	0.6378	0.0335	0.0442	0.0598	0.0293
0.0	0.0	0.0	16558.4525	4281.961	NaN	NaN	0.2055	0.1997	0.632	0.0337	0.0453	0.0601	0.0293
0.0	0.0	0.0	16538.4525	3610.961	NaN	NaN	0.1792	0.206	0.623	0.034	0.047	0.0605	0.0295
0.0	0.0	0.0	18268.4525	2865.961	NaN	NaN	0.1356	0.2098	0.6173	0.0343	0.0483	0.0607	0.0296
0.0	0.0	0.0	15258.4525	5002.961	NaN	NaN	0.2469	0.2128	0.6125	0.0344	0.0498	0.0607	0.0298
0.0	0.0	0.0	20268.4525	3532.961	NaN	NaN	0.1484	0.22	0.604	0.0345	0.0504	0.0611	0.03
0.0	0.0	0.0	19309.4525	2817.961	NaN	NaN	0.1274	0.2287	0.5932	0.0347	0.0517	0.0616	0.0302
0.0	0.0	0.0	17363.4525	3019.961	NaN	NaN	0.1482	0.24	0.5802	0.0348	0.0522	0.0623	0.0305
0.0	0.0	0.0	17311.4525	3457.961	NaN	NaN	0.1665	0.2421	0.5781	0.0346	0.0526	0.0618	0.0308
0.0	0.0	0.0	19282.4525	3172.961	NaN	NaN	0.1413	0.2449	0.575	0.0347	0.0528	0.0617	0.0311
0.0	0.0	0.0	15205.4525	2531.961	NaN	NaN	0.1427	0.2464	0.5729	0.0346	0.0534	0.0614	0.0312
0.0	0.0	0.0	14500.4525	941.961	NaN	NaN	0.061	0.2554	0.5637	0.0345	0.0534	0.0617	0.0313
0.0	0.0	0.0	15605.4525	-15.039	NaN	NaN	-0.001	0.2619	0.5574	0.0343	0.0529	0.062	0.0313
0.0	0.0	0.0	18888.4525	5587.961	NaN	NaN	0.2283	0.2538	0.5672	0.0344	0.0522	0.0609	0.0315
0.0	0.0	0.0	16732.4525	3330.961	NaN	NaN	0.166	0.2557	0.5655	0.0342	0.0524	0.0609	0.0314
0.0	0.0	0.0	16445.4525	6157.961	NaN	NaN	0.2724	0.2543	0.568	0.034	0.052	0.0604	0.0313
0.0	0.0	0.0	17577.4525	3153.961	NaN	NaN	0.1521	0.2468	0.576	0.0339	0.0526	0.0596	0.0311
0.0	0.0	0.0	15112.4525	611.961	NaN	NaN	0.0389	0.2589	0.564	0.0336	0.0517	0.0608	0.0309
0.0	0.0	0.0	19535.4525	4610.961	NaN	NaN	0.191	0.2577	0.5662	0.0335	0.0515	0.0601	0.0311
0.0	0.0	0.0	15402.4525	2876.961	NaN	NaN	0.1574	0.2597	0.5643	0.0331	0.0521	0.0599	0.0309
0.0	0.0	0.0	18785.4525	2182.961	NaN	NaN	0.1041	0.2735	0.5514	0.0329	0.0505	0.0607	0.031
0.0	0.0	0.0	19395.4525	4004.961	NaN	NaN	0.1711	0.2565	0.5698	0.0327	0.0515	0.0582	0.0312
0.0	0.0	0.0	15402.4525	2441.961	NaN	NaN	0.1368	0.2556	0.5713	0.0325	0.0514	0.0584	0.0308
0.0	0.0	0.0	15869.4525	2561.961	NaN	NaN	0.139	0.2577	0.5698	0.0323	0.051	0.0584	0.0308
0.0	0.0	0.0	18616.4525	-1511.039	NaN	NaN	-0.0883	0.2555	0.5727	0.0322	0.0507	0.058	0.0309
0.0	0.0	0.0	16756.4525	3528.961	NaN	NaN	0.174	0.2434	0.5855	0.0322	0.0511	0.057	0.0307
0.0	0.0	0.0	16040.4525	6069.961	NaN	NaN	0.2745	0.2391	0.5912	0.0319	0.0507	0.0567	0.0303
0.0	0.0	0.0	15644.4525	577.961	NaN	NaN	0.0356	0.2343	0.5969	0.0318	0.0502	0.0564	0.0303
0.0	0.0	0.0	17209.4525	4255.961	NaN	NaN	0.1983	0.2273	0.6048	0.0318	0.0502	0.0559	0.03
0.0	0.0	0.0	14073.4525	2852.961	NaN	NaN	0.1686	0.2262	0.6062	0.0316	0.0502	0.056	0.0298
0.0	0.0	0.0	15796.4525	5500.961	NaN	NaN	0.2583	0.2198	0.6142	0.0317	0.0493	0.0556	0.0295
0.0	0.0	0.0	14929.4525	1138.961	NaN	NaN	0.0709	0.2189	0.6151	0.0316	0.0494	0.0557	0.0292
0.0	0.0	0.0	15425.4525	4200.961	NaN	NaN	0.214	0.2132	0.6221	0.0316	0.0486	0.0553	0.0291
0.0	0.0	0.0	15883.4525	4448.961	NaN	NaN	0.2188	0.1993	0.638	0.0317	0.0482	0.0541	0.0288
0.0	0.0	0.0	15419.4525	-832.039	NaN	NaN	-0.057	0.1964	0.6416	0.0317	0.0476	0.0544	0.0283
0.0	0.0	0.0	19280.4525	4610.961	NaN	NaN	0.193	0.1883	0.6512	0.0318	0.0467	0.0539	0.028
0.0	0.0	0.0	17487.4525	899.961	NaN	NaN	0.0489	0.1844	0.6551	0.0319	0.0469	0.0542	0.0276
0.0	0.0	0.0	14759.4525	2309.961	NaN	NaN	0.1353	0.1902	0.6494	0.032	0.0456	0.0557	0.0271
0.0	0.0	0.0	17585.4525	4999.961	NaN	NaN	0.2214	0.1766	0.6653	0.032	0.0448	0.0543	0.027
0.0	0.0	0.0	17582.4525	3525.961	NaN	NaN	0.167	0.1701	0.6729	0.0319	0.0444	0.054	0.0266
0.0	0.0	0.0	16649.4525	3814.961	NaN	NaN	0.1864	0.1726	0.6706	0.032	0.0436	0.0549	0.0262
0.0	0.0	0.0	13561.4525	1144.961	NaN	NaN	0.0779	0.1681	0.6751	0.0322	0.0438	0.0546	0.0262
0.0	0.0	0.0	13681.4525	1393.961	NaN	NaN	0.0925	0.1645	0.6796	0.0323	0.0431	0.0546	0.0259
0.0	0.0	0.0	14052.4525	2357.961	NaN	NaN	0.1437	0.1641	0.6795	0.0324	0.0431	0.0551	0.0258
0.0	0.0	0.0	17833.4525	751.961	NaN	NaN	0.0405	0.1707	0.6716	0.0327	0.0428	0.0565	0.0257
0.0	0.0	0.0	19167.4525	2949.961	NaN	NaN	0.1334	0.1673	0.6745	0.033	0.0432	0.0563	0.0257
0.0	0.0	0.0	18314.4525	5638.961	NaN	NaN	0.2354	0.1672	0.6738	0.0332	0.0435	0.0565	0.0258
0.0	0.0	0.0	16745.4525	5393.961	NaN	NaN	0.2436	0.1677	0.6719	0.0334	0.0444	0.0567	0.0259
0.0	0.0	0.0	15632.4525	2402.961	NaN	NaN	0.1332	0.1769	0.6598	0.0338	0.0453	0.0581	0.026
0.0	0.0	0.0	15566.4525	839.961	NaN	NaN	0.0512	0.1814	0.6532	0.0342	0.046	0.0589	0.0262
0.0	0.0	0.0	18093.4525	2471.961	NaN	NaN	0.1202	0.1816	0.6521	0.0345	0.0464	0.0591	0.0264
0.0	0.0	0.0	17561.4525	863.961	NaN	NaN	0.0469	0.1835	0.649	0.0347	0.0468	0.0591	0.0268
0.0	0.0	0.0	15955.4525	3602.961	NaN	NaN	0.1842	0.1867	0.644	0.0351	0.0477	0.0596	0.0269
0.0	0.0	0.0	14514.4525	-570.039	NaN	NaN	-0.0409	0.1949	0.6325	0.0356	0.0488	0.0608	0.0273
0.0	0.0	0.0	16362.4525	6437.961	NaN	NaN	0.2824	0.1945	0.6324	0.036	0.0488	0.061	0.0274
0.0	0.0	0.0	17812.4525	230.961	NaN	NaN	0.0128	0.1995	0.6257	0.0363	0.0491	0.0617	0.0277
0.0	0.0	0.0	18859.4525	8325.961	NaN	NaN	0.3063	0.196	0.6294	0.0364	0.0493	0.0612	0.0278
0.0	0.0	0.0	16831.4525	4566.961	NaN	NaN	0.2134	0.1967	0.6285	0.0363	0.0497	0.061	0.0279
0.0	0.0	0.0	21559.4525	4124.961	NaN	NaN	0.1606	0.1961	0.629	0.0364	0.0498	0.0611	0.0276
0.0	0.0	0.0	18411.4525	2251.961	NaN	NaN	0.109	0.2061	0.618	0.0364	0.0495	0.0624	0.0276
0.0	0.0	0.0	18171.4525	1714.961	NaN	NaN	0.0862	0.1993	0.6262	0.0365	0.049	0.0616	0.0275
0.0	0.0	0.0	15518.4525	6304.961	NaN	NaN	0.2889	0.1967	0.6307	0.036	0.0483	0.061	0.0273
0.0	0.0	0.0	15485.4525	5583.961	NaN	NaN	0.265	0.1866	0.6425	0.0359	0.0481	0.0599	0.027
0.0	0.0	0.0	15957.4525	1652.961	NaN	NaN	0.0939	0.1949	0.6335	0.0358	0.0475	0.0614	0.0269
0.0	0.0	0.0	15459.4525	1591.961	NaN	NaN	0.0934	0.1856	0.6457	0.0354	0.0466	0.0601	0.0266
0.0	0.0	0.0	16658.4525	8611.961	NaN	NaN	0.3408	0.1719	0.664	0.0345	0.0455	0.0581	0.026
0.0	0.0	0.0	16332.4525	3970.961	NaN	NaN	0.1956	0.1718	0.6646	0.0343	0.0452	0.0583	0.0259
0.0	0.0	0.0	19465.4525	3393.961	NaN	NaN	0.1485	0.1777	0.6579	0.0342	0.0451	0.0592	0.0258
0.0	0.0	0.0	15444.4525	4465.961	NaN	NaN	0.2243	0.1718	0.6666	0.0336	0.0446	0.0581	0.0254
0.0	0.0	0.0	16117.4525	5273.961	NaN	NaN	0.2465	0.1649	0.6769	0.0329	0.0434	0.057	0.025
0.0	0.0	0.0	17913.4525	906.961	NaN	NaN	0.0482	0.1682	0.674	0.0326	0.043	0.0574	0.0248
0.0	0.0	0.0	16647.4525	1928.961	NaN	NaN	0.1038	0.1649	0.6795	0.032	0.0424	0.0569	0.0243
0.0	0.0	0.0	14172.4525	2767.961	NaN	NaN	0.1634	0.1623	0.6844	0.0315	0.0414	0.0566	0.0239
0.0	0.0	0.0	14374.4525	3258.961	NaN	NaN	0.1848	0.1543	0.6961	0.0307	0.04	0.0555	0.0234
0.0	0.0	0.0	14382.4525	3198.961	NaN	NaN	0.182	0.1506	0.7016	0.0302	0.0395	0.055	0.0232
0.0	0.0	0.0	14392.4525	2940.961	NaN	NaN	0.1697	0.1555	0.6962	0.0298	0.0401	0.0556	0.0228
0.0	0.0	0.0	16240.4525	286.961	NaN	NaN	0.0174	0.1679	0.6812	0.0299	0.0403	0.0578	0.0229
0.0	0.0	0.0	16104.4525	2871.961	NaN	NaN	0.1513	0.1644	0.6857	0.0296	0.04	0.0575	0.0228
0.0	0.0	0.0	15503.4525	3359.961	NaN	NaN	0.1781	0.1711	0.677	0.0296	0.0411	0.0585	0.0228
0.0	0.0	0.0	17736.4525	1834.961	NaN	NaN	0.0938	0.1872	0.6568	0.0295	0.0424	0.0611	0.0229
0.0	0.0	0.0	19254.4525	756.961	NaN	NaN	0.0378	0.196	0.646	0.0295	0.0429	0.0624	0.0233
0.0	0.0	0.0	15922.4525	2749.961	NaN	NaN	0.1473	0.1962	0.6442	0.0298	0.0442	0.0622	0.0235
0.0	0.0	0.0	15799.4525	5427.961	NaN	NaN	0.2557	0.2123	0.6237	0.0299	0.0458	0.0643	0.024
0.0	0.0	0.0	17393.4525	3509.961	NaN	NaN	0.1679	0.2228	0.6088	0.0304	0.048	0.0654	0.0247
0.0	0.0	0.0	15590.4525	3276.961	NaN	NaN	0.1737	0.2475	0.5774	0.0308	0.0503	0.0687	0.0254
0.0	0.0	0.0	16836.4525	6680.961	NaN	NaN	0.2841	0.2495	0.5737	0.0311	0.051	0.0688	0.026
0.0	0.0	0.0	17037.4525	7483.961	NaN	NaN	0.3052	0.2487	0.5689	0.0319	0.0542	0.0697	0.0265
0.0	0.0	0.0	15854.4525	3162.961	NaN	NaN	0.1663	0.3049	0.5006	0.0324	0.0579	0.0762	0.0281
0.0	0.0	0.0	15154.4525	2439.961	NaN	NaN	0.1387	0.3477	0.4533	0.0326	0.0585	0.0782	0.0296
0.0	0.0	0.0	18013.4525	430.961	NaN	NaN	0.0234	0.3812	0.417	0.0331	0.0585	0.0794	0.0308
0.0	0.0	0.0	16148.4525	1853.961	NaN	NaN	0.103	0.3954	0.3999	0.0338	0.0589	0.0805	0.0315
0.0	0.0	0.0	19721.4525	1848.961	NaN	NaN	0.0857	0.3912	0.3981	0.0349	0.0607	0.083	0.0321
0.0	0.0	0.0	16260.4525	3282.961	NaN	NaN	0.168	0.3778	0.4037	0.036	0.063	0.0867	0.0328
0.0	0.0	0.0	17485.4525	2630.961	NaN	NaN	0.1308	0.3727	0.4018	0.037	0.0644	0.0904	0.0336
0.0	0.0	0.0	16417.4525	2670.961	NaN	NaN	0.1399	0.3691	0.3996	0.0378	0.0659	0.0933	0.0343
0.0	0.0	0.0	18818.4525	2697.961	NaN	NaN	0.1254	0.3648	0.3995	0.0383	0.0671	0.0956	0.0347
0.0	0.0	0.0	18133.4525	4590.961	NaN	NaN	0.202	0.3651	0.3946	0.0389	0.0684	0.0978	0.0353
0.0	0.0	0.0	20415.4525	3312.961	NaN	NaN	0.1396	0.3634	0.3932	0.0391	0.0696	0.0992	0.0355
0.0	0.0	0.0	19410.4525	6150.961	NaN	NaN	0.2406	0.356	0.3982	0.0393	0.071	0.0998	0.0357
0.0	0.0	0.0	14418.4525	259.961	NaN	NaN	0.0177	0.3613	0.3913	0.0394	0.0712	0.1012	0.0356
0.0	0.0	0.0	16258.4525	403.961	NaN	NaN	0.0242	0.3598	0.391	0.0398	0.0716	0.1023	0.0355
0.0	0.0	0.0	14623.4525	3068.961	NaN	NaN	0.1735	0.3474	0.4038	0.04	0.0718	0.1025	0.0347
0.0	0.0	0.0	13244.4525	4378.961	NaN	NaN	0.2485	0.3353	0.4169	0.04	0.0716	0.1023	0.0339
0.0	0.0	0.0	17476.4525	3300.961	NaN	NaN	0.1589	0.3331	0.4195	0.0401	0.0712	0.1028	0.0334
0.0	0.0	0.0	18069.4525	-212.039	NaN	NaN	-0.0119	0.3301	0.4226	0.0402	0.0711	0.1029	0.0331
0.0	0.0	0.0	17451.4525	2137.961	NaN	NaN	0.1091	0.3303	0.4221	0.0404	0.0706	0.1037	0.0329
0.0	0.0	0.0	17974.4525	1808.961	NaN	NaN	0.0914	0.3241	0.4292	0.0406	0.0702	0.1033	0.0327
0.0	0.0	0.0	15309.4525	5961.961	NaN	NaN	0.2803	0.3201	0.4342	0.0406	0.0695	0.1032	0.0324
0.0	0.0	0.0	13744.4525	1759.961	NaN	NaN	0.1135	0.3196	0.4353	0.0406	0.0692	0.103	0.0324
0.0	0.0	0.0	15744.4525	3436.961	NaN	NaN	0.1792	0.3141	0.4435	0.0403	0.0682	0.1018	0.032
0.0	0.0	0.0	16191.4525	1453.961	NaN	NaN	0.0824	0.3096	0.4501	0.04	0.0674	0.1012	0.0318
0.0	0.0	0.0	16382.4525	1805.961	NaN	NaN	0.0993	0.3078	0.4536	0.0398	0.0664	0.1007	0.0316
0.0	0.0	0.0	15845.4525	178.961	NaN	NaN	0.0112	0.308	0.455	0.0394	0.0658	0.1002	0.0316
0.0	0.0	0.0	15849.4525	3668.961	NaN	NaN	0.188	0.3037	0.461	0.0391	0.0651	0.0996	0.0315
0.0	0.0	0.0	19243.4525	2238.961	NaN	NaN	0.1042	0.3081	0.4577	0.0389	0.0642	0.0997	0.0315
0.0	0.0	0.0	17863.4525	5423.961	NaN	NaN	0.2329	0.3035	0.464	0.0385	0.0639	0.0984	0.0317
0.0	0.0	0.0	15411.4525	5763.961	NaN	NaN	0.2722	0.3056	0.4633	0.0379	0.0637	0.0978	0.0317
0.0	0.0	0.0	14830.4525	5204.961	NaN	NaN	0.2598	0.307	0.4641	0.0369	0.0636	0.0967	0.0316
0.0	0.0	0.0	16890.4525	4129.961	NaN	NaN	0.1965	0.3134	0.4596	0.0359	0.0634	0.0964	0.0313
0.0	0.0	0.0	12887.4525	828.961	NaN	NaN	0.0604	0.3146	0.4608	0.0347	0.0631	0.0958	0.031
0.0	0.0	0.0	14909.4525	3243.961	NaN	NaN	0.1787	0.313	0.4664	0.0332	0.0625	0.0947	0.0302
0.0	0.0	0.0	15270.4525	231.961	NaN	NaN	0.015	0.304	0.4775	0.032	0.0627	0.0943	0.0295
0.0	0.0	0.0	13679.4525	2568.961	NaN	NaN	0.1581	0.3088	0.4744	0.0315	0.0624	0.0939	0.0291
0.0	0.0	0.0	13816.4525	5003.961	NaN	NaN	0.2659	0.3026	0.4834	0.0307	0.0622	0.0926	0.0285
0.0	0.0	0.0	14910.4525	4907.961	NaN	NaN	0.2476	0.2917	0.4975	0.0299	0.0621	0.0908	0.028
0.0	0.0	0.0	17509.4525	4170.961	NaN	NaN	0.1924	0.2948	0.4961	0.0296	0.0619	0.0899	0.0277
0.0	0.0	0.0	18080.4525	2106.961	NaN	NaN	0.1044	0.2904	0.5035	0.0293	0.0616	0.0879	0.0274
0.0	0.0	0.0	13767.4525	3571.961	NaN	NaN	0.206	0.2833	0.5128	0.029	0.0615	0.0866	0.0269
0.0	0.0	0.0	14266.4525	964.961	NaN	NaN	0.0634	0.2814	0.5156	0.029	0.0613	0.086	0.0266
0.0	0.0	0.0	15436.4525	640.961	NaN	NaN	0.0399	0.282	0.5152	0.0293	0.0611	0.0858	0.0266
0.0	0.0	0.0	13297.4525	1049.961	NaN	NaN	0.0732	0.2817	0.5147	0.0298	0.0611	0.086	0.0266
0.0	0.0	0.0	13283.4525	3785.961	NaN	NaN	0.2218	0.2815	0.515	0.0303	0.0609	0.0856	0.0267
0.0	0.0	0.0	17008.4525	4095.961	NaN	NaN	0.1941	0.2616	0.5355	0.03	0.0618	0.0846	0.0266
0.0	0.0	0.0	15080.4525	2939.961	NaN	NaN	0.1631	0.2733	0.5218	0.0307	0.0614	0.0862	0.0267
0.0	0.0	0.0	13774.4525	1192.961	NaN	NaN	0.0797	0.2798	0.513	0.0314	0.0614	0.0875	0.0268
0.0	0.0	0.0	11827.4525	2281.961	NaN	NaN	0.1617	0.282	0.5096	0.0319	0.0612	0.0884	0.0269
0.0	0.0	0.0	14812.4525	2541.961	NaN	NaN	0.1465	0.2836	0.5069	0.0323	0.061	0.0894	0.0269
0.0	0.0	0.0	17684.4525	2275.961	NaN	NaN	0.114	0.2915	0.4978	0.0329	0.0599	0.0911	0.0268
0.0	0.0	0.0	16697.4525	529.961	NaN	NaN	0.0308	0.2954	0.4927	0.0334	0.0593	0.0924	0.0269
0.0	0.0	0.0	17465.4525	8152.961	NaN	NaN	0.3182	0.2821	0.5054	0.0334	0.0593	0.0931	0.0268
0.0	0.0	0.0	16708.4525	3144.961	NaN	NaN	0.1584	0.2763	0.5126	0.0333	0.058	0.0933	0.0265
0.0	0.0	0.0	17903.4525	4733.961	NaN	NaN	0.2091	0.2686	0.5237	0.0328	0.056	0.0927	0.0262
0.0	0.0	0.0	14618.4525	2394.961	NaN	NaN	0.1408	0.2539	0.5411	0.0316	0.054	0.0938	0.0255
0.0	0.0	0.0	15999.4525	3847.961	NaN	NaN	0.1939	0.2216	0.5743	0.0313	0.0518	0.0969	0.0241
0.0	0.0	0.0	17655.4525	3538.961	NaN	NaN	0.167	0.1965	0.5967	0.0307	0.05	0.1024	0.0236
0.0	0.0	0.0	16952.4525	1547.961	NaN	NaN	0.0837	0.1805	0.6042	0.0297	0.0505	0.1113	0.0238
0.0	0.0	0.0	17446.4525	4252.961	NaN	NaN	0.196	0.1744	0.5991	0.0293	0.0512	0.1227	0.0233
0.0	0.0	0.0	12447.4525	2271.961	NaN	NaN	0.1544	0.1626	0.5918	0.03	0.0512	0.1408	0.0235
0.0	0.0	0.0	18610.4525	2848.961	NaN	NaN	0.1328	0.1559	0.5793	0.0299	0.0532	0.1573	0.0244
0.0	0.0	0.0	15380.4525	3907.961	NaN	NaN	0.2026	0.145	0.5647	0.0296	0.0573	0.1777	0.0258
0.0	0.0	0.0	13318.4525	3539.961	NaN	NaN	0.21	0.1391	0.5505	0.029	0.0607	0.1937	0.027
0.0	0.0	0.0	16518.4525	2453.961	NaN	NaN	0.1293	0.1317	0.5333	0.0285	0.0646	0.2132	0.0287
0.0	0.0	0.0	16362.4525	2364.961	NaN	NaN	0.1263	0.1259	0.5166	0.0285	0.0688	0.2296	0.0306
0.0	0.0	0.0	15853.4525	1251.961	NaN	NaN	0.0732	0.126	0.4987	0.0288	0.0718	0.2427	0.032
0.0	0.0	0.0	16165.4525	792.961	NaN	NaN	0.0468	0.1248	0.4823	0.029	0.0744	0.2562	0.0334
0.0	0.0	0.0	15014.4525	2759.961	NaN	NaN	0.1553	0.1214	0.4709	0.0291	0.0773	0.2667	0.0347
0.0	0.0	0.0	14874.4525	3794.961	NaN	NaN	0.2033	0.1183	0.4626	0.0291	0.0792	0.2753	0.0355
0.0	0.0	0.0	16521.4525	5469.961	NaN	NaN	0.2487	0.1164	0.4586	0.0291	0.0812	0.2784	0.0362
0.0	0.0	0.0	16616.4525	3189.961	NaN	NaN	0.1611	0.1176	0.4525	0.0292	0.0824	0.2815	0.0368
0.0	0.0	0.0	19448.4525	-837.039	NaN	NaN	-0.045	0.1205	0.4452	0.0293	0.0827	0.2847	0.0376
0.0	0.0	0.0	16379.4525	2118.961	NaN	NaN	0.1145	0.1246	0.4362	0.0292	0.0835	0.287	0.0394
0.0	0.0	0.0	18611.4525	3391.961	NaN	NaN	0.1542	0.1273	0.4292	0.0292	0.0837	0.2895	0.0411
0.0	0.0	0.0	13225.4525	4857.961	NaN	NaN	0.2686	0.13	0.4284	0.029	0.0839	0.287	0.0418
0.0	0.0	0.0	13855.4525	3063.961	NaN	NaN	0.1811	0.131	0.4218	0.0288	0.0843	0.2915	0.0426
0.0	0.0	0.0	16205.4525	4534.961	NaN	NaN	0.2187	0.128	0.4208	0.029	0.0853	0.2939	0.0429
0.0	0.0	0.0	14431.4525	4558.961	NaN	NaN	0.2401	0.1294	0.4232	0.0288	0.0854	0.2903	0.0428
0.0	0.0	0.0	15817.4525	2517.961	NaN	NaN	0.1373	0.1302	0.4187	0.0288	0.0861	0.293	0.0433
0.0	0.0	0.0	18055.4525	3895.961	NaN	NaN	0.1775	0.1288	0.4173	0.0289	0.0866	0.2951	0.0433
0.0	0.0	0.0	15450.4525	3910.961	NaN	NaN	0.202	0.1319	0.418	0.0288	0.0865	0.2913	0.0435
0.0	0.0	0.0	18426.4525	-189.039	NaN	NaN	-0.0104	0.1337	0.4124	0.0288	0.0859	0.2956	0.0436
0.0	0.0	0.0	13655.4525	3630.961	NaN	NaN	0.21	0.1325	0.4137	0.0289	0.0868	0.2941	0.044
0.0	0.0	0.0	15352.4525	1258.961	NaN	NaN	0.0758	0.1348	0.4142	0.0288	0.086	0.2925	0.0438
0.0	0.0	0.0	16332.4525	3864.961	NaN	NaN	0.1914	0.1361	0.4124	0.0288	0.0862	0.2923	0.0442
0.0	0.0	0.0	17100.4525	4145.961	NaN	NaN	0.1951	0.1343	0.4125	0.0289	0.0863	0.2937	0.0443
0.0	0.0	0.0	17457.4525	4720.961	NaN	NaN	0.2129	0.1362	0.4165	0.0289	0.0857	0.2888	0.0439
0.0	0.0	0.0	17003.4525	2768.961	NaN	NaN	0.14	0.143	0.4156	0.0286	0.0843	0.2846	0.0439
0.0	0.0	0.0	16567.4525	1431.961	NaN	NaN	0.0796	0.1438	0.4097	0.0287	0.084	0.2896	0.0441
0.0	0.0	0.0	13452.4525	3581.961	NaN	NaN	0.2103	0.1428	0.4139	0.0289	0.0841	0.2863	0.0441
0.0	0.0	0.0	18570.4525	3656.961	NaN	NaN	0.1645	0.1449	0.4101	0.0287	0.0839	0.2879	0.0445
0.0	0.0	0.0	17513.4525	3576.961	NaN	NaN	0.1696	0.1436	0.4102	0.0291	0.0832	0.29	0.0439
0.0	0.0	0.0	16428.4525	635.961	NaN	NaN	0.0373	0.1476	0.4121	0.0289	0.0831	0.2843	0.0441
0.0	0.0	0.0	14225.4525	4592.961	NaN	NaN	0.2441	0.1477	0.4049	0.029	0.0816	0.293	0.0438
0.0	0.0	0.0	22900.4525	6613.961	NaN	NaN	0.2241	0.1426	0.4113	0.0292	0.0833	0.2895	0.0442
0.0	0.0	0.0	15700.4525	4645.961	NaN	NaN	0.2283	0.1473	0.4133	0.0292	0.0817	0.2852	0.0434
0.0	0.0	0.0	18286.4525	4589.961	NaN	NaN	0.2006	0.1524	0.4081	0.0288	0.081	0.2862	0.0435
0.0	0.0	0.0	20363.4525	3967.961	NaN	NaN	0.1631	0.1482	0.406	0.0293	0.0811	0.292	0.0433
0.0	0.0	0.0	14446.4525	492.961	NaN	NaN	0.033	0.1497	0.4118	0.0291	0.0809	0.2854	0.043
0.0	0.0	0.0	19419.4525	2162.961	NaN	NaN	0.1002	0.1523	0.4062	0.0288	0.0799	0.2898	0.0429
0.0	0.0	0.0	16713.4525	1136.961	NaN	NaN	0.0637	0.1468	0.4077	0.0292	0.081	0.2924	0.0429
0.0	0.0	0.0	14874.4525	1173.961	NaN	NaN	0.0732	0.1457	0.4124	0.029	0.0807	0.2898	0.0424
0.0	0.0	0.0	14107.4525	5818.961	NaN	NaN	0.292	0.1417	0.4103	0.029	0.0808	0.2959	0.0424
0.0	0.0	0.0	17911.4525	6227.961	NaN	NaN	0.258	0.1369	0.418	0.0292	0.082	0.2917	0.0422
0.0	0.0	0.0	16167.4525	1379.961	NaN	NaN	0.0786	0.1396	0.4185	0.0289	0.0807	0.2907	0.0416
0.0	0.0	0.0	14192.4525	2830.961	NaN	NaN	0.1663	0.139	0.4164	0.0288	0.0805	0.2937	0.0415
0.0	0.0	0.0	22873.4525	1227.961	NaN	NaN	0.0509	0.1379	0.4176	0.0289	0.0807	0.2933	0.0415
0.0	0.0	0.0	16621.4525	1126.961	NaN	NaN	0.0635	0.1412	0.4164	0.0287	0.0799	0.2926	0.0412
0.0	0.0	0.0	19167.4525	2931.961	NaN	NaN	0.1327	0.1392	0.4115	0.0289	0.0802	0.2988	0.0414
0.0	0.0	0.0	17534.4525	4233.961	NaN	NaN	0.1945	0.1364	0.4121	0.0292	0.0813	0.2993	0.0417
0.0	0.0	0.0	18025.4525	3398.961	NaN	NaN	0.1586	0.1362	0.4115	0.029	0.0802	0.3016	0.0414
0.0	0.0	0.0	15982.4525	4062.961	NaN	NaN	0.2027	0.1327	0.4118	0.0294	0.0822	0.3019	0.042
0.0	0.0	0.0	14949.4525	3211.961	NaN	NaN	0.1769	0.1323	0.4098	0.0294	0.082	0.3044	0.042
0.0	0.0	0.0	18104.4525	6908.961	NaN	NaN	0.2762	0.1318	0.408	0.0296	0.0824	0.306	0.0422
0.0	0.0	0.0	19315.4525	3779.961	NaN	NaN	0.1637	0.1337	0.4057	0.0297	0.0824	0.3062	0.0424
0.0	0.0	0.0	15260.4525	5163.961	NaN	NaN	0.2528	0.1371	0.4009	0.0297	0.082	0.3079	0.0426
0.0	0.0	0.0	17059.4525	3392.961	NaN	NaN	0.1659	0.1371	0.3957	0.0298	0.0823	0.3122	0.0429
0.0	0.0	0.0	18292.4525	4155.961	NaN	NaN	0.1851	0.1378	0.3943	0.0298	0.0827	0.3123	0.043
0.0	0.0	0.0	17557.4525	2770.961	NaN	NaN	0.1363	0.1387	0.3915	0.0297	0.0826	0.3145	0.043
0.0	0.0	0.0	17770.4525	4728.961	NaN	NaN	0.2102	0.1367	0.3886	0.0298	0.0841	0.3171	0.0436
0.0	0.0	0.0	14382.4525	4605.961	NaN	NaN	0.2426	0.1328	0.3875	0.03	0.0845	0.3216	0.0436
0.0	0.0	0.0	15475.4525	5000.961	NaN	NaN	0.2442	0.1326	0.3907	0.0298	0.0854	0.3179	0.0436
0.0	0.0	0.0	16956.4525	1424.961	NaN	NaN	0.0775	0.1351	0.3856	0.0295	0.0853	0.3208	0.0437
0.0	0.0	0.0	18582.4525	3233.961	NaN	NaN	0.1482	0.1354	0.3836	0.0296	0.0857	0.3221	0.0436
0.0	0.0	0.0	14941.4525	1457.961	NaN	NaN	0.0889	0.1379	0.3812	0.0295	0.0855	0.3223	0.0437
0.0	0.0	0.0	18668.4525	1577.961	NaN	NaN	0.0779	0.1396	0.3763	0.0293	0.0849	0.3263	0.0436
0.0	0.0	0.0	19674.4525	2721.961	NaN	NaN	0.1215	0.1365	0.3755	0.0296	0.0855	0.3292	0.0437
0.0	0.0	0.0	15801.4525	2087.961	NaN	NaN	0.1167	0.1374	0.3775	0.0294	0.0858	0.3261	0.0438
0.0	0.0	0.0	18582.4525	2661.961	NaN	NaN	0.1253	0.1363	0.3754	0.0294	0.0851	0.3301	0.0437
0.0	0.0	0.0	19190.4525	5818.961	NaN	NaN	0.2327	0.1326	0.3784	0.0298	0.0866	0.3288	0.0438
0.0	0.0	0.0	19356.4525	884.961	NaN	NaN	0.0437	0.1359	0.3798	0.0298	0.0856	0.3255	0.0435
0.0	0.0	0.0	17997.4525	2076.961	NaN	NaN	0.1035	0.1404	0.3759	0.0295	0.0843	0.3263	0.0436
0.0	0.0	0.0	19040.4525	846.961	NaN	NaN	0.0426	0.1371	0.3762	0.03	0.0848	0.3282	0.0437
0.0	0.0	0.0	13150.4525	4075.961	NaN	NaN	0.2366	0.1375	0.3797	0.0301	0.0848	0.3241	0.0437
0.0	0.0	0.0	14372.4525	2675.961	NaN	NaN	0.157	0.1369	0.3788	0.0301	0.0842	0.3263	0.0437
0.0	0.0	0.0	18588.4525	2687.961	NaN	NaN	0.1263	0.1332	0.3819	0.0303	0.0853	0.3255	0.0438
0.0	0.0	0.0	14638.4525	5407.961	NaN	NaN	0.2698	0.1337	0.3857	0.0303	0.0848	0.3218	0.0436
0.0	0.0	0.0	12655.4525	3523.961	NaN	NaN	0.2178	0.1345	0.3852	0.0304	0.0845	0.3217	0.0437
0.0	0.0	0.0	16875.4525	3866.961	NaN	NaN	0.1864	0.1339	0.385	0.0305	0.084	0.3233	0.0434
0.0	0.0	0.0	21759.4525	5891.961	NaN	NaN	0.2131	0.136	0.3877	0.0303	0.0845	0.3178	0.0436
0.0	0.0	0.0	18461.4525	3087.961	NaN	NaN	0.1433	0.142	0.3836	0.0302	0.0827	0.3182	0.0433
0.0	0.0	0.0	19341.4525	4259.961	NaN	NaN	0.1805	0.1424	0.3799	0.0301	0.0834	0.3204	0.0439
0.0	0.0	0.0	19630.4525	5132.961	NaN	NaN	0.2073	0.1362	0.378	0.0303	0.084	0.3279	0.0436
0.0	0.0	0.0	17027.4525	4442.961	NaN	NaN	0.2069	0.1345	0.385	0.03	0.0856	0.3213	0.0435
0.0	0.0	0.0	13914.4525	1333.961	NaN	NaN	0.0875	0.1341	0.3805	0.0297	0.0858	0.3262	0.0438
0.0	0.0	0.0	12656.4525	3102.961	NaN	NaN	0.1969	0.1286	0.3821	0.03	0.0869	0.3289	0.0435
0.0	0.0	0.0	15758.4525	881.961	NaN	NaN	0.053	0.1288	0.3852	0.0296	0.0879	0.3248	0.0436
0.0	0.0	0.0	18996.4525	-295.039	NaN	NaN	-0.0158	0.1291	0.3811	0.0295	0.0869	0.3302	0.0432
0.0	0.0	0.0	17203.4525	2213.961	NaN	NaN	0.114	0.1275	0.3854	0.0296	0.0884	0.3256	0.0435
0.0	0.0	0.0	15785.4525	3942.961	NaN	NaN	0.1999	0.1266	0.3839	0.0294	0.0879	0.3285	0.0436
0.0	0.0	0.0	18012.4525	2326.961	NaN	NaN	0.1144	0.1217	0.389	0.0299	0.0889	0.327	0.0436
0.0	0.0	0.0	20131.4525	6233.961	NaN	NaN	0.2364	0.1215	0.395	0.0297	0.0896	0.3203	0.044
0.0	0.0	0.0	17248.4525	1038.961	NaN	NaN	0.0568	0.1229	0.3972	0.0298	0.0875	0.3196	0.043
0.0	0.0	0.0	15508.4525	1955.961	NaN	NaN	0.112	0.1247	0.4006	0.0295	0.0887	0.3126	0.044
0.0	0.0	0.0	15117.4525	5639.961	NaN	NaN	0.2717	0.1216	0.399	0.0298	0.0871	0.3192	0.0433
0.0	0.0	0.0	13901.4525	7326.961	NaN	NaN	0.3451	0.1219	0.4077	0.0297	0.0892	0.3078	0.0436
0.0	0.0	0.0	20964.4525	3478.961	NaN	NaN	0.1423	0.1261	0.4004	0.0292	0.0875	0.3134	0.0434
0.0	0.0	0.0	14925.4525	3207.961	NaN	NaN	0.1769	0.1227	0.4015	0.0297	0.0887	0.3137	0.0436
0.0	0.0	0.0	15709.4525	2536.961	NaN	NaN	0.139	0.1243	0.4048	0.0295	0.0886	0.3092	0.0436
0.0	0.0	0.0	13870.4525	-683.039	NaN	NaN	-0.0518	0.1235	0.4027	0.0295	0.088	0.3129	0.0434
0.0	0.0	0.0	16130.4525	3874.961	NaN	NaN	0.1937	0.1224	0.4072	0.0295	0.0892	0.3079	0.0439
0.0	0.0	0.0	17209.4525	552.961	NaN	NaN	0.0311	0.1207	0.4059	0.0295	0.0892	0.3106	0.044
0.0	0.0	0.0	15410.4525	6107.961	NaN	NaN	0.2838	0.1202	0.4098	0.0296	0.0889	0.308	0.0436
0.0	0.0	0.0	21124.4525	3005.961	NaN	NaN	0.1246	0.1203	0.4108	0.0295	0.0883	0.3075	0.0435
0.0	0.0	0.0	20028.4525	1401.961	NaN	NaN	0.0654	0.1219	0.4116	0.0295	0.0876	0.3062	0.0432
0.0	0.0	0.0	16800.4525	5538.961	NaN	NaN	0.2479	0.1207	0.4129	0.0294	0.0874	0.3062	0.0433
0.0	0.0	0.0	18477.4525	4359.961	NaN	NaN	0.1909	0.1191	0.416	0.0296	0.0873	0.305	0.0429
0.0	0.0	0.0	18702.4525	2552.961	NaN	NaN	0.1201	0.1193	0.4171	0.0295	0.0869	0.3045	0.0427
0.0	0.0	0.0	19705.4525	1442.961	NaN	NaN	0.0682	0.1176	0.4164	0.0297	0.0868	0.3069	0.0426
0.0	0.0	0.0	14623.4525	695.961	NaN	NaN	0.0454	0.1158	0.4204	0.0299	0.0862	0.3057	0.0421
0.0	0.0	0.0	15643.4525	3494.961	NaN	NaN	0.1826	0.113	0.4232	0.0299	0.0863	0.3055	0.0421
0.0	0.0	0.0	15468.4525	1853.961	NaN	NaN	0.107	0.1096	0.4265	0.0302	0.0866	0.3054	0.0416
0.0	0.0	0.0	15715.4525	4509.961	NaN	NaN	0.223	0.1094	0.4301	0.03	0.0866	0.3026	0.0413
0.0	0.0	0.0	19160.4525	3123.961	NaN	NaN	0.1402	0.1065	0.4299	0.0303	0.0863	0.3059	0.0411
0.0	0.0	0.0	16562.4525	5460.961	NaN	NaN	0.248	0.1039	0.4364	0.0306	0.0864	0.3022	0.0406
0.0	0.0	0.0	14999.4525	4809.961	NaN	NaN	0.2428	0.1045	0.4396	0.0304	0.0857	0.2996	0.0402
0.0	0.0	0.0	16624.4525	920.961	NaN	NaN	0.0525	0.105	0.4361	0.0303	0.0856	0.303	0.04
0.0	0.0	0.0	18809.4525	3468.961	NaN	NaN	0.1557	0.1044	0.4384	0.0305	0.0854	0.3015	0.0398
0.0	0.0	0.0	18418.4525	1670.961	NaN	NaN	0.0832	0.1051	0.437	0.0304	0.085	0.3027	0.0398
0.0	0.0	0.0	18641.4525	3637.961	NaN	NaN	0.1633	0.1043	0.4356	0.0306	0.0851	0.3044	0.0399
0.0	0.0	0.0	17754.4525	1500.961	NaN	NaN	0.078	0.1035	0.4359	0.0309	0.0848	0.3052	0.0397
0.0	0.0	0.0	13462.4525	1531.961	NaN	NaN	0.1022	0.1053	0.4365	0.0307	0.0845	0.3032	0.0398
0.0	0.0	0.0	20379.4525	457.961	NaN	NaN	0.022	0.1047	0.4354	0.0309	0.0838	0.3054	0.0399
0.0	0.0	0.0	14261.4525	6474.961	NaN	NaN	0.3123	0.1046	0.4404	0.031	0.0846	0.2992	0.0402
0.0	0.0	0.0	15318.4525	4274.961	NaN	NaN	0.2182	0.1068	0.4387	0.0308	0.0829	0.3011	0.0397
0.0	0.0	0.0	17189.4525	5663.961	NaN	NaN	0.2478	0.1079	0.4379	0.0309	0.084	0.2989	0.0404
0.0	0.0	0.0	16779.4525	4002.961	NaN	NaN	0.1926	0.1097	0.4376	0.031	0.082	0.3001	0.0397
0.0	0.0	0.0	13682.4525	3630.961	NaN	NaN	0.2097	0.1144	0.4405	0.0306	0.0825	0.2918	0.0402
0.0	0.0	0.0	15505.4525	2336.961	NaN	NaN	0.131	0.1181	0.433	0.0306	0.0798	0.2986	0.0399
0.0	0.0	0.0	15945.4525	2076.961	NaN	NaN	0.1152	0.1188	0.4378	0.0309	0.0815	0.2903	0.0406
0.0	0.0	0.0	18319.4525	3921.961	NaN	NaN	0.1763	0.1243	0.4338	0.0306	0.0792	0.2918	0.0403
0.0	0.0	0.0	19385.4525	3048.961	NaN	NaN	0.1359	0.1223	0.4344	0.0311	0.08	0.2913	0.0409
0.0	0.0	0.0	19169.4525	5263.961	NaN	NaN	0.2154	0.1219	0.4405	0.0312	0.0799	0.2855	0.041
0.0	0.0	0.0	12669.4525	2493.961	NaN	NaN	0.1645	0.1243	0.4412	0.0312	0.0789	0.2835	0.0408
0.0	0.0	0.0	14798.4525	3450.961	NaN	NaN	0.1891	0.1273	0.4435	0.0311	0.0785	0.2788	0.0409
0.0	0.0	0.0	14212.4525	-365.039	NaN	NaN	-0.0264	0.1298	0.4436	0.0312	0.0776	0.2772	0.0407
0.0	0.0	0.0	13476.4525	4530.961	NaN	NaN	0.2516	0.1291	0.4431	0.0312	0.078	0.2775	0.0411
0.0	0.0	0.0	17666.4525	4375.961	NaN	NaN	0.1985	0.1246	0.4457	0.0317	0.0783	0.2787	0.041
0.0	0.0	0.0	15661.4525	2844.961	NaN	NaN	0.1537	0.1233	0.4524	0.0318	0.0785	0.2732	0.0408
0.0	0.0	0.0	19549.4525	1903.961	NaN	NaN	0.0887	0.1217	0.4539	0.0319	0.0776	0.2743	0.0407
0.0	0.0	0.0	16484.4525	3350.961	NaN	NaN	0.1689	0.1165	0.464	0.0322	0.0784	0.268	0.0408
0.0	0.0	0.0	15135.4525	6579.961	NaN	NaN	0.303	0.1153	0.473	0.0323	0.0771	0.2624	0.0399
0.0	0.0	0.0	15955.4525	4372.961	NaN	NaN	0.2151	0.1158	0.4772	0.0323	0.0769	0.2581	0.0397
0.0	0.0	0.0	20243.4525	4175.961	NaN	NaN	0.171	0.1157	0.4782	0.0325	0.076	0.2583	0.0393
0.0	0.0	0.0	14070.4525	5337.961	NaN	NaN	0.275	0.1148	0.4822	0.0327	0.0758	0.2555	0.0391
0.0	0.0	0.0	16773.4525	4835.961	NaN	NaN	0.2238	0.1141	0.4846	0.0328	0.0748	0.2551	0.0386
0.0	0.0	0.0	15505.4525	2288.961	NaN	NaN	0.1286	0.1115	0.4899	0.0331	0.0744	0.253	0.0382
0.0	0.0	0.0	16059.4525	3753.961	NaN	NaN	0.1895	0.1092	0.4959	0.0332	0.0741	0.2499	0.0377
0.0	0.0	0.0	13507.4525	4429.961	NaN	NaN	0.247	0.1082	0.5004	0.0334	0.0734	0.2474	0.0372
0.0	0.0	0.0	15702.4525	2625.961	NaN	NaN	0.1433	0.1078	0.5052	0.0335	0.0725	0.2442	0.0368
0.0	0.0	0.0	16864.4525	3224.961	NaN	NaN	0.1605	0.1087	0.5083	0.0336	0.0715	0.2414	0.0365
0.0	0.0	0.0	16852.4525	3945.961	NaN	NaN	0.1897	0.1113	0.5094	0.0335	0.0708	0.2386	0.0363
0.0	0.0	0.0	17310.4525	3684.961	NaN	NaN	0.1755	0.1149	0.5077	0.0335	0.0696	0.2383	0.0362
0.0	0.0	0.0	16508.4525	1640.961	NaN	NaN	0.0904	0.1177	0.5053	0.0333	0.0691	0.2385	0.0361
0.0	0.0	0.0	18799.4525	4779.961	NaN	NaN	0.2027	0.1194	0.5048	0.0331	0.0687	0.2378	0.0361
0.0	0.0	0.0	14895.4525	3614.961	NaN	NaN	0.1953	0.121	0.5051	0.033	0.0681	0.2369	0.036
0.0	0.0	0.0	13862.4525	4304.961	NaN	NaN	0.237	0.1213	0.5052	0.0329	0.0682	0.2363	0.0361
0.0	0.0	0.0	14725.4525	1749.961	NaN	NaN	0.1062	0.1212	0.5039	0.0329	0.0682	0.2377	0.0361
0.0	0.0	0.0	16844.4525	1050.961	NaN	NaN	0.0587	0.1211	0.5066	0.0327	0.068	0.2355	0.036
0.0	0.0	0.0	19220.4525	630.961	NaN	NaN	0.0318	0.1228	0.5074	0.0324	0.0673	0.2343	0.0358
0.0	0.0	0.0	14812.4525	4093.961	NaN	NaN	0.2165	0.1227	0.5088	0.0325	0.0669	0.2336	0.0355
0.0	0.0	0.0	14951.4525	5334.961	NaN	NaN	0.263	0.1238	0.5133	0.0323	0.0658	0.2297	0.0351
0.0	0.0	0.0	14517.4525	5170.961	NaN	NaN	0.2626	0.1224	0.513	0.0325	0.0661	0.2308	0.0352
0.0	0.0	0.0	18244.4525	6091.961	NaN	NaN	0.2503	0.1201	0.5166	0.0325	0.0664	0.229	0.0354
0.0	0.0	0.0	13225.4525	3541.961	NaN	NaN	0.2112	0.1201	0.5155	0.0325	0.0666	0.2302	0.0351
0.0	0.0	0.0	17385.4525	2598.961	NaN	NaN	0.13	0.1204	0.5149	0.0323	0.0668	0.2302	0.0353
0.0	0.0	0.0	14656.4525	1793.961	NaN	NaN	0.1091	0.1208	0.5101	0.0325	0.0676	0.2335	0.0356
0.0	0.0	0.0	14937.4525	2280.961	NaN	NaN	0.1325	0.1223	0.5068	0.0321	0.068	0.2348	0.036
0.0	0.0	0.0	14469.4525	4277.961	NaN	NaN	0.2282	0.1211	0.5002	0.0324	0.0693	0.2404	0.0367
0.0	0.0	0.0	14152.4525	2681.961	NaN	NaN	0.1593	0.1198	0.4983	0.0325	0.0702	0.2422	0.0371
0.0	0.0	0.0	14365.4525	3196.961	NaN	NaN	0.182	0.1171	0.4936	0.0327	0.0709	0.248	0.0377
0.0	0.0	0.0	16716.4525	5470.961	NaN	NaN	0.2466	0.1136	0.4961	0.0329	0.0719	0.2474	0.0382
0.0	0.0	0.0	14714.4525	2166.961	NaN	NaN	0.1284	0.1138	0.4967	0.0328	0.072	0.2466	0.0381
0.0	0.0	0.0	11460.4525	1318.961	NaN	NaN	0.1032	0.115	0.4927	0.0327	0.0723	0.2491	0.0383
0.0	0.0	0.0	13252.4525	3252.961	NaN	NaN	0.1971	0.114	0.4915	0.0328	0.0732	0.2495	0.0389
0.0	0.0	0.0	13051.4525	4238.961	NaN	NaN	0.2452	0.115	0.4892	0.0327	0.0733	0.2506	0.0391
0.0	0.0	0.0	15788.4525	5459.961	NaN	NaN	0.257	0.1175	0.4862	0.0328	0.074	0.2501	0.0395
0.0	0.0	0.0	13879.4525	1249.961	NaN	NaN	0.0826	0.1226	0.4808	0.0328	0.0734	0.2508	0.0396
0.0	0.0	0.0	14270.4525	3458.961	NaN	NaN	0.1951	0.1254	0.4788	0.0329	0.0731	0.25	0.0399
0.0	0.0	0.0	14997.4525	4328.961	NaN	NaN	0.224	0.1274	0.4804	0.0329	0.0728	0.2465	0.04
0.0	0.0	0.0	12851.4525	5903.961	NaN	NaN	0.3148	0.1334	0.4783	0.0328	0.0724	0.2428	0.0402
0.0	0.0	0.0	17462.4525	1706.961	NaN	NaN	0.089	0.1439	0.4682	0.0326	0.0716	0.2428	0.0409
0.0	0.0	0.0	21828.4525	2274.961	NaN	NaN	0.0944	0.1501	0.4625	0.0328	0.0712	0.2417	0.0417
0.0	0.0	0.0	17954.4525	5694.961	NaN	NaN	0.2408	0.1527	0.4623	0.0331	0.0703	0.2395	0.0421
0.0	0.0	0.0	17212.4525	4731.961	NaN	NaN	0.2156	0.1517	0.4653	0.0334	0.0699	0.2373	0.0424
0.0	0.0	0.0	16817.4525	5649.961	NaN	NaN	0.2515	0.1483	0.4707	0.0342	0.0694	0.2352	0.0421
0.0	0.0	0.0	19558.4525	1745.961	NaN	NaN	0.082	0.1445	0.4798	0.0349	0.0684	0.2308	0.0416
0.0	0.0	0.0	17708.4525	2654.961	NaN	NaN	0.1304	0.1446	0.484	0.035	0.0674	0.2276	0.0414
0.0	0.0	0.0	15600.4525	3190.961	NaN	NaN	0.1698	0.1409	0.4881	0.0354	0.0677	0.2265	0.0414
0.0	0.0	0.0	14914.4525	5861.961	NaN	NaN	0.2821	0.1394	0.4959	0.0353	0.0686	0.2194	0.0414
0.0	0.0	0.0	14453.4525	3190.961	NaN	NaN	0.1808	0.1455	0.4971	0.0346	0.0679	0.2138	0.0411
0.0	0.0	0.0	22022.4525	3085.961	NaN	NaN	0.1229	0.1469	0.5018	0.0343	0.0684	0.2073	0.0413
0.0	0.0	0.0	17200.4525	2278.961	NaN	NaN	0.117	0.1515	0.512	0.0327	0.0674	0.1954	0.0408
0.0	0.0	0.0	14687.4525	703.961	NaN	NaN	0.0457	0.1535	0.524	0.0311	0.0654	0.1863	0.0397
0.0	0.0	0.0	18254.4525	2530.961	NaN	NaN	0.1218	0.1502	0.5458	0.0305	0.0638	0.1718	0.0379
0.0	0.0	0.0	14521.4525	3890.961	NaN	NaN	0.2113	0.1591	0.5596	0.0299	0.0609	0.1521	0.0384
0.0	0.0	0.0	14155.4525	2268.961	NaN	NaN	0.1381	0.1992	0.5543	0.0308	0.0503	0.1291	0.0362
0.0	0.0	0.0	15371.4525	-1088.039	NaN	NaN	-0.0762	0.3228	0.4192	0.0301	0.0447	0.1429	0.0403
0.0	0.0	0.0	3556.4525	-43.039	NaN	NaN	-0.0122	0.752	0.1108	0.0225	0.0262	0.058	0.0304
0.0	0.0	0.0	-2236.5475	-407.039	NaN	NaN	0.154	0.8638	0.0353	0.0177	0.021	0.0326	0.0295
0.0	0.0	0.0	-3749.5475	-699.039	NaN	NaN	0.1571	0.8881	0.0251	0.0207	0.0215	0.0234	0.0212
0.0	0.0	0.0	-238.5475	547.961	NaN	NaN	1.3	0.8909	0.0246	0.0216	0.0211	0.0211	0.0206
0.0	0.0	0.0	-2664.5475	-2725.039	NaN	NaN	0.5056	0.8873	0.026	0.0223	0.0215	0.0212	0.0217
0.0	0.0	0.0	-3947.5475	-1168.039	NaN	NaN	0.2283	0.8869	0.0257	0.0224	0.0218	0.0211	0.022
0.0	0.0	0.0	-4055.5475	350.961	NaN	NaN	-0.0947	0.8873	0.0251	0.0221	0.0223	0.0213	0.0219
0.0	0.0	0.0	-2149.5475	-1146.039	NaN	NaN	0.3477	0.8876	0.0246	0.022	0.0225	0.0214	0.022
0.0	0.0	0.0	-2044.5475	-184.039	NaN	NaN	0.0826	0.888	0.0241	0.022	0.0224	0.0215	0.0221
0.0	0.0	0.0	-3283.5475	-3969.039	NaN	NaN	0.5473	0.8885	0.0239	0.0219	0.022	0.0215	0.0222
0.0	0.0	0.0	-3069.5475	-2225.039	NaN	NaN	0.4202	0.889	0.0235	0.0219	0.0218	0.0216	0.0222
0.0	0.0	0.0	-3096.5475	74.961	NaN	NaN	-0.0248	0.8907	0.0226	0.0217	0.0214	0.0216	0.022
0.0	0.0	0.0	-4532.5475	2037.961	NaN	NaN	-0.3	0.8927	0.0217	0.0214	0.0209	0.0217	0.0216
0.0	0.0	0.0	-3475.5475	-583.039	NaN	NaN	0.1437	0.894	0.0211	0.0212	0.0206	0.0219	0.0213
0.0	0.0	0.0	-3062.5475	3043.961	NaN	NaN	-0.3	0.8956	0.0206	0.0209	0.0202	0.0219	0.0209
0.0	0.0	0.0	-3176.5475	-2480.039	NaN	NaN	0.4384	0.8948	0.0209	0.0211	0.02	0.022	0.0212
0.0	0.0	0.0	-3108.5475	-2308.039	NaN	NaN	0.4261	0.8942	0.021	0.0212	0.02	0.0222	0.0213
0.0	0.0	0.0	-3264.5475	-2474.039	NaN	NaN	0.4311	0.893	0.0214	0.0215	0.0201	0.0225	0.0215
0.0	0.0	0.0	-3478.5475	1123.961	NaN	NaN	-0.3	0.8935	0.0211	0.0215	0.02	0.0226	0.0213
0.0	0.0	0.0	-2115.5475	576.961	NaN	NaN	-0.3	0.8939	0.0208	0.0215	0.0199	0.0227	0.0212
0.0	0.0	0.0	-2352.5475	-1475.039	NaN	NaN	0.3854	0.8948	0.0206	0.0213	0.0198	0.0227	0.0209
0.0	0.0	0.0	-1312.5475	120.961	NaN	NaN	-0.1015	0.895	0.0205	0.0212	0.0197	0.0227	0.0208
0.0	0.0	0.0	-4012.5475	-2012.039	NaN	NaN	0.334	0.8949	0.0206	0.0212	0.0197	0.0227	0.0209
0.0	0.0	0.0	-3240.5475	-4447.039	NaN	NaN	0.5785	0.8949	0.0206	0.0212	0.0197	0.0228	0.0209
0.0	0.0	0.0	-3771.5475	1572.961	NaN	NaN	-0.3	0.8959	0.0203	0.0209	0.0196	0.0228	0.0205
0.0	0.0	0.0	-2855.5475	-548.039	NaN	NaN	0.161	0.8961	0.0202	0.0209	0.0196	0.0228	0.0203
0.0	0.0	0.0	-4404.5475	96.961	NaN	NaN	-0.0225	0.8967	0.0201	0.0209	0.0196	0.0227	0.0201
0.0	0.0	0.0	-2341.5475	-3736.039	NaN	NaN	0.6147	0.8959	0.0204	0.0211	0.0197	0.0227	0.0201
0.0	0.0	0.0	-4211.5475	816.961	NaN	NaN	-0.2407	0.8962	0.0203	0.0213	0.0197	0.0225	0.02
0.0	0.0	0.0	-820.5475	-1982.039	NaN	NaN	0.7072	0.896	0.0203	0.0214	0.0198	0.0225	0.02
0.0	0.0	0.0	-3415.5475	-674.039	NaN	NaN	0.1648	0.8956	0.0204	0.0214	0.02	0.0225	0.02
0.0	0.0	0.0	-2696.5475	-816.039	NaN	NaN	0.2323	0.8943	0.0207	0.0216	0.0205	0.0228	0.0202
0.0	0.0	0.0	-2869.5475	-256.039	NaN	NaN	0.0819	0.8935	0.021	0.0217	0.0207	0.0228	0.0203
0.0	0.0	0.0	-2214.5475	959.961	NaN	NaN	-0.3	0.8927	0.0212	0.0218	0.021	0.0229	0.0204
0.0	0.0	0.0	-3498.5475	801.961	NaN	NaN	-0.2974	0.8929	0.0213	0.0218	0.0209	0.0227	0.0204
0.0	0.0	0.0	-3392.5475	-1410.039	NaN	NaN	0.2936	0.8923	0.0216	0.022	0.0209	0.0226	0.0206
0.0	0.0	0.0	-1920.5475	449.961	NaN	NaN	-0.3	0.892	0.0218	0.0221	0.021	0.0226	0.0206
0.0	0.0	0.0	-2539.5475	-1431.039	NaN	NaN	0.3604	0.8911	0.0222	0.0222	0.0211	0.0226	0.0208
0.0	0.0	0.0	-2458.5475	-926.039	NaN	NaN	0.2736	0.89	0.0226	0.0224	0.0213	0.0228	0.021
0.0	0.0	0.0	-2284.5475	-721.039	NaN	NaN	0.2399	0.8891	0.0229	0.0224	0.0215	0.0229	0.0211
0.0	0.0	0.0	-4432.5475	-1153.039	NaN	NaN	0.2064	0.8876	0.0233	0.0226	0.0218	0.0232	0.0215
0.0	0.0	0.0	-3321.5475	-309.039	NaN	NaN	0.0851	0.8878	0.0231	0.0224	0.0219	0.0234	0.0214
0.0	0.0	0.0	-3365.5475	909.961	NaN	NaN	-0.3	0.888	0.0231	0.0222	0.0219	0.0235	0.0213
0.0	0.0	0.0	-3402.5475	516.961	NaN	NaN	-0.1792	0.8881	0.0234	0.0221	0.0218	0.0234	0.0212
0.0	0.0	0.0	-929.5475	-4637.039	NaN	NaN	0.833	0.8887	0.0239	0.0217	0.0216	0.0231	0.0211
0.0	0.0	0.0	-3976.5475	-3879.039	NaN	NaN	0.4938	0.8893	0.0242	0.0213	0.0215	0.0228	0.0209
0.0	0.0	0.0	-3577.5475	-1156.039	NaN	NaN	0.2442	0.8901	0.0237	0.0211	0.0215	0.0227	0.0209
0.0	0.0	0.0	-3687.5475	-349.039	NaN	NaN	0.0865	0.8904	0.0235	0.0209	0.0215	0.0227	0.0209
0.0	0.0	0.0	-1942.5475	-430.039	NaN	NaN	0.1813	0.8904	0.0232	0.0209	0.0215	0.0228	0.0211
0.0	0.0	0.0	134.4525	-1197.039	NaN	NaN	1.1265	0.8904	0.0232	0.0209	0.0215	0.0228	0.0213
0.0	0.0	0.0	-3452.5475	-2861.039	NaN	NaN	0.4532	0.89	0.0234	0.0209	0.0215	0.0227	0.0214
0.0	0.0	0.0	-3309.5475	1326.961	NaN	NaN	-0.3	0.8904	0.0234	0.0208	0.0215	0.0226	0.0214
0.0	0.0	0.0	-2110.5475	-2357.039	NaN	NaN	0.5276	0.8904	0.0235	0.0207	0.0215	0.0225	0.0214
0.0	0.0	0.0	-2464.5475	-3337.039	NaN	NaN	0.5752	0.8906	0.0233	0.0207	0.0216	0.0225	0.0214
0.0	0.0	0.0	-2812.5475	-1746.039	NaN	NaN	0.383	0.8911	0.0231	0.0206	0.0215	0.0224	0.0212
0.0	0.0	0.0	-2709.5475	-1028.039	NaN	NaN	0.2751	0.8913	0.0229	0.0207	0.0216	0.0224	0.0211
0.0	0.0	0.0	-3029.5475	-394.039	NaN	NaN	0.1151	0.8914	0.0228	0.0207	0.0216	0.0224	0.0211
0.0	0.0	0.0	-2181.5475	-988.039	NaN	NaN	0.3117	0.8918	0.0226	0.0208	0.0215	0.0223	0.0209
0.0	0.0	0.0	-2523.5475	-121.039	NaN	NaN	0.0458	0.8919	0.0226	0.021	0.0216	0.0222	0.0207
0.0	0.0	0.0	-2512.5475	-1868.039	NaN	NaN	0.4264	0.8924	0.0223	0.021	0.0217	0.0221	0.0205
0.0	0.0	0.0	-2524.5475	-374.039	NaN	NaN	0.129	0.8928	0.0221	0.021	0.0218	0.0221	0.0202
0.0	0.0	0.0	-1522.5475	983.961	NaN	NaN	-0.3	0.8936	0.0218	0.0211	0.0218	0.0219	0.0198
0.0	0.0	0.0	-2003.5475	-106.039	NaN	NaN	0.0503	0.8943	0.0216	0.0211	0.0218	0.0216	0.0195
0.0	0.0	0.0	-2924.5475	-596.039	NaN	NaN	0.1693	0.895	0.0215	0.0212	0.0218	0.0213	0.0192
0.0	0.0	0.0	-3499.5475	3341.961	NaN	NaN	-0.3	0.8954	0.0215	0.0213	0.0219	0.0211	0.0189
0.0	0.0	0.0	-4310.5475	60.961	NaN	NaN	-0.0143	0.895	0.0218	0.0213	0.0221	0.021	0.0188
0.0	0.0	0.0	-2907.5475	-3615.039	NaN	NaN	0.5542	0.8945	0.022	0.0215	0.0223	0.0209	0.0189
0.0	0.0	0.0	-1857.5475	-1958.039	NaN	NaN	0.5132	0.8941	0.0221	0.0216	0.0226	0.0209	0.0188
0.0	0.0	0.0	-2481.5475	853.961	NaN	NaN	-0.3	0.8937	0.0222	0.0217	0.0228	0.0208	0.0188
0.0	0.0	0.0	90.4525	-1220.039	NaN	NaN	1.0801	0.8936	0.0222	0.0217	0.0228	0.0207	0.0189
0.0	0.0	0.0	-2190.5475	4215.961	NaN	NaN	1.3	0.894	0.0221	0.0216	0.0228	0.0206	0.0189
0.0	0.0	0.0	-2339.5475	2375.961	NaN	NaN	1.3	0.8947	0.0219	0.0213	0.0227	0.0205	0.0189
0.0	0.0	0.0	-2868.5475	2785.961	NaN	NaN	-0.3	0.8948	0.0219	0.0212	0.0227	0.0204	0.0189
0.0	0.0	0.0	-2282.5475	573.961	NaN	NaN	-0.3	0.8951	0.0219	0.0211	0.0228	0.0203	0.0188
0.0	0.0	0.0	-2846.5475	-821.039	NaN	NaN	0.2239	0.8951	0.022	0.021	0.0229	0.0202	0.0188
0.0	0.0	0.0	-3040.5475	-2076.039	NaN	NaN	0.4057	0.895	0.0222	0.0209	0.023	0.0201	0.0188
0.0	0.0	0.0	-1924.5475	-2090.039	NaN	NaN	0.5206	0.8951	0.0222	0.0207	0.0231	0.0201	0.0188
0.0	0.0	0.0	-1686.5475	1452.961	NaN	NaN	-0.3	0.8954	0.022	0.0206	0.0231	0.0202	0.0188
0.0	0.0	0.0	-1969.5475	689.961	NaN	NaN	-0.3	0.8953	0.022	0.0205	0.0231	0.0204	0.0188
0.0	0.0	0.0	-3617.5475	-1193.039	NaN	NaN	0.248	0.8948	0.0221	0.0204	0.0231	0.0206	0.0189
0.0	0.0	0.0	-3417.5475	-3262.039	NaN	NaN	0.4884	0.8944	0.0223	0.0203	0.0232	0.0208	0.019
0.0	0.0	0.0	-2324.5475	-1764.039	NaN	NaN	0.4315	0.8942	0.0223	0.0202	0.0233	0.0209	0.0191
0.0	0.0	0.0	-3671.5475	-3994.039	NaN	NaN	0.521	0.8936	0.0225	0.0202	0.0234	0.0211	0.0192
0.0	0.0	0.0	-1698.5475	-1364.039	NaN	NaN	0.4454	0.8938	0.0224	0.0201	0.0234	0.0212	0.0191
0.0	0.0	0.0	-4548.5475	-1964.039	NaN	NaN	0.3016	0.8936	0.0225	0.0201	0.0233	0.0214	0.0191
0.0	0.0	0.0	-4745.5475	793.961	NaN	NaN	-0.2009	0.8939	0.0224	0.0201	0.0232	0.0215	0.0189
0.0	0.0	0.0	-3060.5475	-841.039	NaN	NaN	0.2156	0.893	0.0227	0.0203	0.0232	0.0218	0.0191
0.0	0.0	0.0	-3258.5475	-1862.039	NaN	NaN	0.3636	0.8922	0.0229	0.0205	0.0231	0.022	0.0192
0.0	0.0	0.0	-2499.5475	1423.961	NaN	NaN	-0.3	0.8917	0.023	0.0208	0.0231	0.0223	0.0191
0.0	0.0	0.0	-2389.5475	1159.961	NaN	NaN	-0.3	0.8919	0.023	0.0208	0.023	0.0223	0.0191
0.0	0.0	0.0	-1173.5475	2177.961	NaN	NaN	1.3	0.8922	0.0228	0.0209	0.0228	0.0222	0.019
0.0	0.0	0.0	-1437.5475	-815.039	NaN	NaN	0.3618	0.8925	0.0228	0.0209	0.0227	0.0221	0.0189
0.0	0.0	0.0	-2278.5475	2541.961	NaN	NaN	1.3	0.8932	0.0225	0.021	0.0225	0.0219	0.0188
0.0	0.0	0.0	-1944.5475	-531.039	NaN	NaN	0.2145	0.8934	0.0225	0.021	0.0225	0.0219	0.0188
0.0	0.0	0.0	-2738.5475	-2562.039	NaN	NaN	0.4834	0.8934	0.0224	0.0211	0.0224	0.0219	0.0187
0.0	0.0	0.0	-2550.5475	-1248.039	NaN	NaN	0.3286	0.8938	0.0222	0.0212	0.0224	0.0218	0.0186
0.0	0.0	0.0	-2916.5475	1176.961	NaN	NaN	-0.3	0.8946	0.0218	0.0213	0.0223	0.0218	0.0183
0.0	0.0	0.0	-3848.5475	561.961	NaN	NaN	-0.171	0.8952	0.0213	0.0214	0.0222	0.0217	0.0181
0.0	0.0	0.0	-2235.5475	2109.961	NaN	NaN	-0.3	0.8962	0.0208	0.0214	0.0221	0.0217	0.0178
0.0	0.0	0.0	-3875.5475	-1941.039	NaN	NaN	0.3337	0.8958	0.0207	0.0217	0.0223	0.0218	0.0177
0.0	0.0	0.0	-3700.5475	-1684.039	NaN	NaN	0.3128	0.8953	0.0205	0.022	0.0225	0.0221	0.0176
0.0	0.0	0.0	-2618.5475	339.961	NaN	NaN	-0.1492	0.8956	0.0203	0.0222	0.0225	0.0221	0.0174
0.0	0.0	0.0	-4488.5475	-1968.039	NaN	NaN	0.3048	0.8962	0.0203	0.0224	0.0222	0.0218	0.0171
0.0	0.0	0.0	-3415.5475	-2171.039	NaN	NaN	0.3886	0.8968	0.0203	0.0225	0.022	0.0216	0.0169
0.0	0.0	0.0	-703.5475	-2578.039	NaN	NaN	0.7856	0.8968	0.0201	0.0226	0.0221	0.0217	0.0168
0.0	0.0	0.0	-3326.5475	1398.961	NaN	NaN	-0.3	0.8966	0.02	0.0226	0.0221	0.0219	0.0168
0.0	0.0	0.0	-3308.5475	-1138.039	NaN	NaN	0.2559	0.8963	0.0202	0.0225	0.0222	0.022	0.0168
0.0	0.0	0.0	-2300.5475	-2297.039	NaN	NaN	0.4996	0.8956	0.0205	0.0225	0.0223	0.0222	0.0169
0.0	0.0	0.0	-4357.5475	-453.039	NaN	NaN	0.0942	0.8948	0.0208	0.0225	0.0225	0.0225	0.0169
0.0	0.0	0.0	-2293.5475	-2541.039	NaN	NaN	0.5256	0.8943	0.0209	0.0225	0.0226	0.0227	0.0169
0.0	0.0	0.0	50.4525	1916.961	NaN	NaN	0.9744	0.8937	0.0211	0.0225	0.0228	0.0229	0.0169
0.0	0.0	0.0	-617.5475	-1883.039	NaN	NaN	0.753	0.8934	0.0213	0.0224	0.023	0.0231	0.0168
0.0	0.0	0.0	-4001.5475	-179.039	NaN	NaN	0.0428	0.8931	0.0216	0.0224	0.0231	0.0232	0.0168
0.0	0.0	0.0	-1876.5475	-565.039	NaN	NaN	0.2314	0.8926	0.0219	0.0224	0.0232	0.0232	0.0167
0.0	0.0	0.0	-1632.5475	-1213.039	NaN	NaN	0.4263	0.8923	0.022	0.0224	0.0233	0.0233	0.0167
0.0	0.0	0.0	-215.5475	-2782.039	NaN	NaN	0.9281	0.8919	0.0221	0.0226	0.0233	0.0234	0.0167
0.0	0.0	0.0	-2427.5475	-310.039	NaN	NaN	0.1133	0.8919	0.0222	0.0226	0.0233	0.0234	0.0166
0.0	0.0	0.0	425.4525	-687.039	NaN	NaN	1.3	0.8916	0.0223	0.0227	0.0232	0.0235	0.0166
0.0	0.0	0.0	-789.5475	-2483.039	NaN	NaN	0.7587	0.8913	0.0226	0.0227	0.0233	0.0235	0.0166
0.0	0.0	0.0	-939.5475	-460.039	NaN	NaN	0.3287	0.8909	0.0228	0.0228	0.0233	0.0236	0.0166
0.0	0.0	0.0	-3730.5475	-9.039	NaN	NaN	0.0024	0.89	0.0233	0.0229	0.0234	0.0236	0.0168
0.0	0.0	0.0	-3728.5475	-1413.039	NaN	NaN	0.2748	0.8887	0.0238	0.0231	0.0237	0.0238	0.0171
0.0	0.0	0.0	-2549.5475	-1107.039	NaN	NaN	0.3028	0.888	0.0239	0.0233	0.0238	0.0238	0.0172
0.0	0.0	0.0	-3050.5475	1515.961	NaN	NaN	-0.3	0.8868	0.0244	0.0236	0.0239	0.0239	0.0174
0.0	0.0	0.0	-2499.5475	-1780.039	NaN	NaN	0.4159	0.8855	0.0249	0.0238	0.0241	0.024	0.0177
0.0	0.0	0.0	-1552.5475	782.961	NaN	NaN	-0.3	0.8846	0.0253	0.0242	0.0242	0.0239	0.0178
0.0	0.0	0.0	-4757.5475	-1466.039	NaN	NaN	0.2356	0.8836	0.0258	0.0244	0.0244	0.0238	0.018
0.0	0.0	0.0	-1970.5475	3288.961	NaN	NaN	1.3	0.8837	0.0256	0.0247	0.0243	0.0237	0.018
0.0	0.0	0.0	-966.5475	-238.039	NaN	NaN	0.1976	0.8828	0.026	0.0249	0.0245	0.0236	0.0182
0.0	0.0	0.0	-1654.5475	-149.039	NaN	NaN	0.0826	0.8822	0.0263	0.0251	0.0245	0.0235	0.0184
0.0	0.0	0.0	-2508.5475	83.961	NaN	NaN	-0.0346	0.8813	0.0267	0.0252	0.0246	0.0235	0.0186
0.0	0.0	0.0	-2782.5475	-494.039	NaN	NaN	0.1508	0.8807	0.027	0.0254	0.0247	0.0234	0.0188
0.0	0.0	0.0	-3179.5475	-1604.039	NaN	NaN	0.3353	0.88	0.0274	0.0254	0.0248	0.0233	0.0191
0.0	0.0	0.0	-4101.5475	-2804.039	NaN	NaN	0.4061	0.8793	0.0278	0.0255	0.0249	0.0232	0.0194
0.0	0.0	0.0	-3580.5475	-1814.039	NaN	NaN	0.3363	0.8789	0.0282	0.0255	0.025	0.023	0.0194
0.0	0.0	0.0	-2361.5475	-61.039	NaN	NaN	0.0252	0.8792	0.0281	0.0254	0.025	0.0228	0.0194
0.0	0.0	0.0	-2351.5475	-839.039	NaN	NaN	0.263	0.879	0.0283	0.0254	0.025	0.0227	0.0196
0.0	0.0	0.0	-1943.5475	-342.039	NaN	NaN	0.1497	0.879	0.0283	0.0254	0.025	0.0226	0.0197
0.0	0.0	0.0	-3055.5475	-839.039	NaN	NaN	0.2154	0.879	0.0284	0.0253	0.025	0.0224	0.0199
0.0	0.0	0.0	-2208.5475	1292.961	NaN	NaN	-0.3	0.8791	0.0284	0.0253	0.025	0.0224	0.0199
0.0	0.0	0.0	-1568.5475	527.961	NaN	NaN	-0.3	0.8792	0.0286	0.0252	0.0249	0.0222	0.0201
0.0	0.0	0.0	-3692.5475	-2684.039	NaN	NaN	0.4209	0.8787	0.0291	0.025	0.0249	0.022	0.0203
0.0	0.0	0.0	-2888.5475	-1266.039	NaN	NaN	0.3047	0.879	0.0292	0.0248	0.0249	0.0217	0.0203
0.0	0.0	0.0	-2426.5475	1345.961	NaN	NaN	-0.3	0.8798	0.029	0.0246	0.0249	0.0214	0.0202
0.0	0.0	0.0	-3041.5475	1627.961	NaN	NaN	-0.3	0.8805	0.0289	0.0244	0.0249	0.0211	0.0202
0.0	0.0	0.0	-1686.5475	-657.039	NaN	NaN	0.2804	0.8804	0.0291	0.0242	0.025	0.0209	0.0204
0.0	0.0	0.0	-2234.5475	-1885.039	NaN	NaN	0.4576	0.8807	0.0293	0.0239	0.0251	0.0207	0.0204
0.0	0.0	0.0	-1387.5475	-707.039	NaN	NaN	0.3376	0.881	0.0292	0.0238	0.0253	0.0205	0.0203
0.0	0.0	0.0	-815.5475	60.961	NaN	NaN	-0.0808	0.8834	0.0283	0.023	0.0253	0.0198	0.0202
0.0	0.0	0.0	-3192.5475	936.961	NaN	NaN	-0.3	0.884	0.0283	0.0228	0.0253	0.0195	0.0201
0.0	0.0	0.0	-686.5475	-1745.039	NaN	NaN	0.7177	0.8846	0.0283	0.0227	0.0252	0.0192	0.0199
0.0	0.0	0.0	-2879.5475	-641.039	NaN	NaN	0.1821	0.8856	0.0281	0.0225	0.025	0.019	0.0197
0.0	0.0	0.0	-2389.5475	-514.039	NaN	NaN	0.177	0.8861	0.0281	0.0223	0.0249	0.0189	0.0196
0.0	0.0	0.0	-2636.5475	-1673.039	NaN	NaN	0.3882	0.8867	0.028	0.0222	0.0248	0.0189	0.0194
0.0	0.0	0.0	-2555.5475	-1974.039	NaN	NaN	0.4358	0.8872	0.028	0.022	0.0247	0.0189	0.0192
0.0	0.0	0.0	-1787.5475	-4310.039	NaN	NaN	0.7068	0.8875	0.0279	0.0219	0.0247	0.0189	0.0191
0.0	0.0	0.0	-2485.5475	124.961	NaN	NaN	-0.0529	0.888	0.0277	0.0218	0.0246	0.0189	0.019
0.0	0.0	0.0	-3148.5475	-3203.039	NaN	NaN	0.5043	0.8877	0.0278	0.0218	0.0247	0.019	0.019
0.0	0.0	0.0	-3706.5475	-857.039	NaN	NaN	0.1878	0.8872	0.0278	0.0218	0.0249	0.0192	0.019
0.0	0.0	0.0	-2896.5475	546.961	NaN	NaN	-0.2328	0.8866	0.0279	0.0218	0.0251	0.0194	0.0192
0.0	0.0	0.0	-2668.5475	-1654.039	NaN	NaN	0.3827	0.8856	0.0279	0.0219	0.0255	0.0198	0.0194
0.0	0.0	0.0	-1676.5475	1644.961	NaN	NaN	-0.3	0.8845	0.0279	0.0219	0.0259	0.0202	0.0196
0.0	0.0	0.0	-3557.5475	-827.039	NaN	NaN	0.1886	0.8827	0.0282	0.022	0.0264	0.0207	0.02
0.0	0.0	0.0	-1354.5475	-2290.039	NaN	NaN	0.6283	0.8817	0.0281	0.0221	0.0266	0.0211	0.0204
0.0	0.0	0.0	-2694.5475	713.961	NaN	NaN	-0.3	0.8813	0.028	0.0219	0.0267	0.0215	0.0206
0.0	0.0	0.0	-2084.5475	149.961	NaN	NaN	-0.0775	0.8814	0.0276	0.022	0.0266	0.0217	0.0207
0.0	0.0	0.0	-2469.5475	2344.961	NaN	NaN	-0.3	0.8818	0.027	0.022	0.0265	0.022	0.0207
0.0	0.0	0.0	-2583.5475	-722.039	NaN	NaN	0.2184	0.8808	0.0271	0.0221	0.0266	0.0225	0.0208
0.0	0.0	0.0	-1987.5475	-611.039	NaN	NaN	0.2351	0.8804	0.0269	0.0222	0.0267	0.0229	0.0209
0.0	0.0	0.0	-540.5475	-1559.039	NaN	NaN	0.7425	0.8811	0.0266	0.0222	0.0265	0.0229	0.0208
0.0	0.0	0.0	-2814.5475	-3075.039	NaN	NaN	0.5221	0.8817	0.0263	0.0221	0.0264	0.0228	0.0207
0.0	0.0	0.0	-1237.5475	-699.039	NaN	NaN	0.361	0.8822	0.026	0.022	0.0264	0.0227	0.0207
0.0	0.0	0.0	-2046.5475	-1575.039	NaN	NaN	0.4349	0.8828	0.0257	0.0218	0.0263	0.0227	0.0206
0.0	0.0	0.0	-1826.5475	2391.961	NaN	NaN	1.3	0.8832	0.0254	0.0217	0.0264	0.0228	0.0205
0.0	0.0	0.0	-2916.5475	1204.961	NaN	NaN	-0.3	0.8836	0.0254	0.0216	0.0263	0.0227	0.0204
0.0	0.0	0.0	-1859.5475	861.961	NaN	NaN	-0.3	0.8835	0.0254	0.0216	0.0264	0.0227	0.0205
0.0	0.0	0.0	-3555.5475	-2327.039	NaN	NaN	0.3956	0.8841	0.0253	0.0214	0.0263	0.0226	0.0204
0.0	0.0	0.0	-2049.5475	-844.039	NaN	NaN	0.2917	0.8846	0.0251	0.0213	0.0262	0.0224	0.0203
0.0	0.0	0.0	-2591.5475	545.961	NaN	NaN	-0.2669	0.8854	0.0248	0.0212	0.0261	0.0222	0.0202
0.0	0.0	0.0	-2860.5475	128.961	NaN	NaN	-0.0472	0.8861	0.0246	0.021	0.0261	0.0221	0.0201
0.0	0.0	0.0	-2143.5475	-2268.039	NaN	NaN	0.5141	0.8867	0.0244	0.0209	0.026	0.022	0.02
0.0	0.0	0.0	-3219.5475	-381.039	NaN	NaN	0.1058	0.887	0.0243	0.0208	0.0261	0.022	0.0199
0.0	0.0	0.0	-2433.5475	-3668.039	NaN	NaN	0.6012	0.8874	0.0241	0.0207	0.0261	0.0219	0.0198
0.0	0.0	0.0	-3039.5475	-1081.039	NaN	NaN	0.2624	0.888	0.0237	0.0205	0.026	0.022	0.0197
0.0	0.0	0.0	-2412.5475	-208.039	NaN	NaN	0.0794	0.8882	0.0236	0.0204	0.026	0.0221	0.0196
0.0	0.0	0.0	-2966.5475	-1393.039	NaN	NaN	0.3195	0.8883	0.0234	0.0203	0.0261	0.0222	0.0197
0.0	0.0	0.0	-2525.5475	2754.961	NaN	NaN	1.3	0.8885	0.0233	0.0201	0.0262	0.0224	0.0196
0.0	0.0	0.0	-3300.5475	-491.039	NaN	NaN	0.1295	0.8888	0.0231	0.0199	0.0262	0.0225	0.0195
0.0	0.0	0.0	-2403.5475	788.961	NaN	NaN	-0.3	0.8888	0.023	0.0199	0.0261	0.0226	0.0196
0.0	0.0	0.0	-1331.5475	-1416.039	NaN	NaN	0.5154	0.8885	0.0231	0.0198	0.0262	0.0228	0.0196
0.0	0.0	0.0	-2480.5475	-1952.039	NaN	NaN	0.4404	0.8883	0.0231	0.0198	0.0262	0.0229	0.0196
0.0	0.0	0.0	-1179.5475	-313.039	NaN	NaN	0.2097	0.8884	0.023	0.0198	0.0261	0.0231	0.0196
0.0	0.0	0.0	-2549.5475	-1751.039	NaN	NaN	0.4072	0.8886	0.023	0.0197	0.026	0.0231	0.0195
0.0	0.0	0.0	-1746.5475	-3746.039	NaN	NaN	0.682	0.8886	0.0231	0.0197	0.026	0.0231	0.0196
0.0	0.0	0.0	-1465.5475	-2090.039	NaN	NaN	0.5878	0.8889	0.0232	0.0196	0.0259	0.0227	0.0197
0.0	0.0	0.0	-62.5475	-643.039	NaN	NaN	0.9114	0.8895	0.0234	0.0195	0.0256	0.0222	0.0199
0.0	0.0	0.0	-2456.5475	396.961	NaN	NaN	-0.1927	0.8898	0.0235	0.0195	0.0253	0.0218	0.0202
0.0	0.0	0.0	-2437.5475	-3130.039	NaN	NaN	0.5622	0.8887	0.0239	0.0198	0.0253	0.0218	0.0206
0.0	0.0	0.0	17329.4525	1627.961	NaN	NaN	0.0859	0.8916	0.0231	0.02	0.0261	0.0201	0.019
0.0	0.0	0.0	14542.4525	2678.961	NaN	NaN	0.1556	0.8939	0.0223	0.0199	0.0269	0.0192	0.0178
0.0	0.0	0.0	15959.4525	941.961	NaN	NaN	0.0557	0.8927	0.022	0.0202	0.0286	0.0191	0.0174
0.0	0.0	0.0	19725.4525	3140.961	NaN	NaN	0.1374	0.8876	0.022	0.0204	0.0337	0.0194	0.0169
0.0	0.0	0.0	17931.4525	5562.961	NaN	NaN	0.2368	0.8809	0.022	0.0208	0.0399	0.0203	0.0162
0.0	0.0	0.0	17317.4525	5511.961	NaN	NaN	0.2414	0.8694	0.0222	0.0228	0.0472	0.0222	0.0162
0.0	0.0	0.0	19054.4525	134.961	NaN	NaN	0.007	0.8563	0.0221	0.0254	0.0556	0.0233	0.0173
0.0	0.0	0.0	18312.4525	4476.961	NaN	NaN	0.1964	0.845	0.0221	0.0269	0.0636	0.0239	0.0185
0.0	0.0	0.0	17065.4525	289.961	NaN	NaN	0.0167	0.8438	0.0215	0.0262	0.0664	0.0235	0.0186
0.0	0.0	0.0	17379.4525	6404.961	NaN	NaN	0.2693	0.8297	0.0222	0.0274	0.0763	0.0248	0.0196
0.0	0.0	0.0	18777.4525	3411.961	NaN	NaN	0.1538	0.8332	0.0222	0.0258	0.0753	0.0247	0.0188
0.0	0.0	0.0	18234.4525	1895.961	NaN	NaN	0.0942	0.8341	0.0221	0.026	0.0746	0.0243	0.019
0.0	0.0	0.0	20679.4525	3802.961	NaN	NaN	0.1553	0.8196	0.0231	0.0274	0.0842	0.0257	0.02
0.0	0.0	0.0	17255.4525	4913.961	NaN	NaN	0.2217	0.823	0.0234	0.026	0.0822	0.026	0.0193
0.0	0.0	0.0	18741.4525	2668.961	NaN	NaN	0.1247	0.8291	0.0233	0.0255	0.0769	0.0258	0.0193
0.0	0.0	0.0	21199.4525	2263.961	NaN	NaN	0.0965	0.8288	0.0238	0.0255	0.075	0.0267	0.0202
0.0	0.0	0.0	16655.4525	1836.961	NaN	NaN	0.0993	0.843	0.0232	0.0241	0.064	0.026	0.0197
0.0	0.0	0.0	22405.4525	2063.961	NaN	NaN	0.0843	0.8455	0.0233	0.0244	0.0598	0.0263	0.0205
0.0	0.0	0.0	18102.4525	2274.961	NaN	NaN	0.1116	0.8504	0.0231	0.024	0.0556	0.0263	0.0205
0.0	0.0	0.0	20832.4525	4334.961	NaN	NaN	0.1722	0.855	0.023	0.024	0.0516	0.026	0.0205
0.0	0.0	0.0	18219.4525	1355.961	NaN	NaN	0.0693	0.8578	0.0226	0.024	0.0494	0.0257	0.0205
0.0	0.0	0.0	19119.4525	2883.961	NaN	NaN	0.1311	0.8611	0.0225	0.0239	0.0471	0.0253	0.0202
0.0	0.0	0.0	18241.4525	2845.961	NaN	NaN	0.135	0.8653	0.0221	0.0236	0.0445	0.0248	0.0198
0.0	0.0	0.0	15494.4525	-1020.039	NaN	NaN	-0.0705	0.8667	0.0219	0.0237	0.0433	0.0247	0.0197
0.0	0.0	0.0	16390.4525	4417.961	NaN	NaN	0.2123	0.867	0.0218	0.0238	0.0428	0.0248	0.0197
0.0	0.0	0.0	15542.4525	1813.961	NaN	NaN	0.1045	0.8687	0.0217	0.0238	0.0416	0.0247	0.0195
0.0	0.0	0.0	18264.4525	2343.961	NaN	NaN	0.1137	0.8696	0.0216	0.0239	0.0407	0.0247	0.0195
0.0	0.0	0.0	17278.4525	1256.961	NaN	NaN	0.0678	0.8676	0.0216	0.0241	0.0417	0.0251	0.0198
0.0	0.0	0.0	16958.4525	7777.961	NaN	NaN	0.3144	0.8702	0.0215	0.024	0.0401	0.0248	0.0194
0.0	0.0	0.0	20414.4525	1759.961	NaN	NaN	0.0794	0.8703	0.0215	0.0243	0.0394	0.0249	0.0197
0.0	0.0	0.0	17546.4525	2548.961	NaN	NaN	0.1268	0.8711	0.0214	0.0243	0.0388	0.0248	0.0196
0.0	0.0	0.0	20897.4525	5434.961	NaN	NaN	0.2064	0.8708	0.0215	0.0245	0.0387	0.0248	0.0197
0.0	0.0	0.0	18356.4525	5059.961	NaN	NaN	0.2161	0.8711	0.0215	0.0246	0.0384	0.0247	0.0196
0.0	0.0	0.0	18969.4525	2588.961	NaN	NaN	0.1201	0.8724	0.0215	0.0246	0.0376	0.0245	0.0194
0.0	0.0	0.0	18928.4525	4087.961	NaN	NaN	0.1776	0.8708	0.0216	0.0248	0.0385	0.0247	0.0195
0.0	0.0	0.0	16660.4525	3227.961	NaN	NaN	0.1623	0.8705	0.0217	0.0247	0.0389	0.0248	0.0194
0.0	0.0	0.0	19869.4525	3392.961	NaN	NaN	0.1459	0.8694	0.0218	0.025	0.0396	0.0249	0.0194
0.0	0.0	0.0	19235.4525	4433.961	NaN	NaN	0.1873	0.8682	0.0218	0.0251	0.0406	0.025	0.0193
0.0	0.0	0.0	17830.4525	2735.961	NaN	NaN	0.133	0.8671	0.0218	0.0254	0.0414	0.025	0.0193
0.0	0.0	0.0	14146.4525	3418.961	NaN	NaN	0.1946	0.8673	0.0217	0.0255	0.0414	0.0248	0.0192
0.0	0.0	0.0	16433.4525	2914.961	NaN	NaN	0.1507	0.8657	0.0218	0.0259	0.0424	0.025	0.0193
0.0	0.0	0.0	17630.4525	1264.961	NaN	NaN	0.0669	0.8654	0.0217	0.0262	0.0425	0.0249	0.0193
0.0	0.0	0.0	11733.4525	4988.961	NaN	NaN	0.2983	0.8648	0.0217	0.0263	0.0429	0.0249	0.0194
0.0	0.0	0.0	18431.4525	2944.961	NaN	NaN	0.1378	0.8645	0.0219	0.0265	0.0429	0.0249	0.0194
0.0	0.0	0.0	13975.4525	2808.961	NaN	NaN	0.1674	0.8624	0.022	0.027	0.0439	0.0251	0.0196
0.0	0.0	0.0	18998.4525	5296.961	NaN	NaN	0.218	0.8623	0.0221	0.0272	0.0438	0.025	0.0197
0.0	0.0	0.0	17727.4525	1154.961	NaN	NaN	0.0612	0.8619	0.0223	0.0276	0.0436	0.0248	0.0198
0.0	0.0	0.0	16826.4525	1428.961	NaN	NaN	0.0783	0.8633	0.0223	0.0277	0.0426	0.0245	0.0196
0.0	0.0	0.0	17139.4525	1786.961	NaN	NaN	0.0944	0.8604	0.0226	0.0285	0.0439	0.0247	0.02
0.0	0.0	0.0	18961.4525	6280.961	NaN	NaN	0.2488	0.8627	0.0223	0.0283	0.0427	0.0241	0.0198
0.0	0.0	0.0	24642.4525	1011.961	NaN	NaN	0.0394	0.8612	0.0226	0.0288	0.0432	0.0242	0.0201
0.0	0.0	0.0	20277.4525	1575.961	NaN	NaN	0.0721	0.8601	0.0228	0.0289	0.0438	0.0242	0.0202
0.0	0.0	0.0	15534.4525	874.961	NaN	NaN	0.0533	0.8587	0.0228	0.0292	0.0446	0.0243	0.0205
0.0	0.0	0.0	19331.4525	5877.961	NaN	NaN	0.2332	0.8546	0.0233	0.0299	0.0466	0.0245	0.0211
0.0	0.0	0.0	17627.4525	2284.961	NaN	NaN	0.1148	0.8546	0.0234	0.0298	0.0467	0.0243	0.0212
0.0	0.0	0.0	17695.4525	707.961	NaN	NaN	0.0385	0.8539	0.0236	0.0299	0.047	0.0243	0.0214
0.0	0.0	0.0	19988.4525	2970.961	NaN	NaN	0.1294	0.8531	0.0234	0.03	0.0474	0.0243	0.0218
0.0	0.0	0.0	17955.4525	3319.961	NaN	NaN	0.156	0.8486	0.0238	0.0308	0.0498	0.0244	0.0227
0.0	0.0	0.0	18310.4525	3765.961	NaN	NaN	0.1706	0.8477	0.0238	0.0308	0.0507	0.0241	0.023
0.0	0.0	0.0	17600.4525	2627.961	NaN	NaN	0.1299	0.8446	0.0239	0.0314	0.0526	0.0238	0.0237
0.0	0.0	0.0	17782.4525	-115.039	NaN	NaN	-0.0065	0.8395	0.0239	0.0326	0.0555	0.0237	0.0248
0.0	0.0	0.0	18085.4525	-211.039	NaN	NaN	-0.0118	0.8319	0.0237	0.0342	0.0604	0.0235	0.0263
0.0	0.0	0.0	16838.4525	6153.961	NaN	NaN	0.2677	0.8219	0.0242	0.0356	0.0666	0.0237	0.0281
0.0	0.0	0.0	20467.4525	392.961	NaN	NaN	0.0188	0.8212	0.0237	0.0358	0.0676	0.0233	0.0284
0.0	0.0	0.0	16683.4525	2085.961	NaN	NaN	0.1111	0.8155	0.0241	0.0365	0.0711	0.0236	0.0292
0.0	0.0	0.0	18370.4525	5518.961	NaN	NaN	0.231	0.8148	0.0237	0.0366	0.072	0.0237	0.0292
0.0	0.0	0.0	19239.4525	4060.961	NaN	NaN	0.1743	0.8106	0.0242	0.0373	0.0741	0.0238	0.0299
0.0	0.0	0.0	18626.4525	5162.961	NaN	NaN	0.217	0.8132	0.0238	0.0371	0.0729	0.0237	0.0293
0.0	0.0	0.0	17329.4525	2512.961	NaN	NaN	0.1266	0.808	0.024	0.0377	0.0761	0.0239	0.0303
0.0	0.0	0.0	21158.4525	4439.961	NaN	NaN	0.1734	0.8095	0.024	0.0373	0.0754	0.0239	0.0298
0.0	0.0	0.0	16365.4525	4719.961	NaN	NaN	0.2238	0.8068	0.0244	0.038	0.0762	0.0242	0.0303
0.0	0.0	0.0	15009.4525	2134.961	NaN	NaN	0.1245	0.8127	0.024	0.0373	0.0728	0.0239	0.0293
0.0	0.0	0.0	17473.4525	4966.961	NaN	NaN	0.2213	0.8103	0.0241	0.0379	0.0738	0.0242	0.0297
0.0	0.0	0.0	19532.4525	4392.961	NaN	NaN	0.1836	0.8151	0.0243	0.037	0.0705	0.0242	0.0289
0.0	0.0	0.0	19089.4525	1787.961	NaN	NaN	0.0856	0.8215	0.0239	0.0368	0.0659	0.0241	0.0279
0.0	0.0	0.0	17210.4525	-855.039	NaN	NaN	-0.0523	0.8259	0.0238	0.0359	0.0632	0.0241	0.027
0.0	0.0	0.0	16146.4525	3371.961	NaN	NaN	0.1728	0.8287	0.0239	0.0356	0.0611	0.0242	0.0265
0.0	0.0	0.0	19313.4525	2673.961	NaN	NaN	0.1216	0.8347	0.0236	0.0346	0.0573	0.0241	0.0256
0.0	0.0	0.0	16070.4525	736.961	NaN	NaN	0.0438	0.8398	0.0236	0.0336	0.0541	0.024	0.0248
0.0	0.0	0.0	18473.4525	3594.961	NaN	NaN	0.1629	0.8447	0.0234	0.0327	0.0512	0.024	0.024
0.0	0.0	0.0	17393.4525	3061.961	NaN	NaN	0.1497	0.8423	0.0238	0.0333	0.052	0.0244	0.0242
0.0	0.0	0.0	20746.4525	7691.961	NaN	NaN	0.2705	0.8451	0.0235	0.0327	0.0507	0.0242	0.0237
0.0	0.0	0.0	18999.4525	7789.961	NaN	NaN	0.2908	0.8433	0.0239	0.0329	0.0515	0.0241	0.0243
0.0	0.0	0.0	19523.4525	1300.961	NaN	NaN	0.0625	0.8518	0.0232	0.0311	0.0473	0.0237	0.023
0.0	0.0	0.0	19583.4525	2472.961	NaN	NaN	0.1121	0.8465	0.0237	0.0323	0.0492	0.0244	0.0238
0.0	0.0	0.0	15320.4525	6113.961	NaN	NaN	0.2852	0.8466	0.024	0.0319	0.0493	0.0246	0.0236
0.0	0.0	0.0	17682.4525	3850.961	NaN	NaN	0.1788	0.8488	0.0236	0.0317	0.0481	0.0243	0.0235
0.0	0.0	0.0	19488.4525	4845.961	NaN	NaN	0.1991	0.8446	0.024	0.0323	0.0502	0.0246	0.0242
0.0	0.0	0.0	19355.4525	4155.961	NaN	NaN	0.1768	0.844	0.0241	0.0323	0.0509	0.0245	0.0243
0.0	0.0	0.0	17741.4525	1821.961	NaN	NaN	0.0931	0.842	0.0245	0.0325	0.0517	0.0246	0.0247
0.0	0.0	0.0	18100.4525	584.961	NaN	NaN	0.0313	0.8446	0.0242	0.0318	0.0505	0.0247	0.0243
0.0	0.0	0.0	19145.4525	2339.961	NaN	NaN	0.1089	0.8382	0.0248	0.033	0.0537	0.025	0.0253
0.0	0.0	0.0	17835.4525	4916.961	NaN	NaN	0.2161	0.8388	0.0248	0.0326	0.0539	0.0246	0.0252
0.0	0.0	0.0	18995.4525	2982.961	NaN	NaN	0.1357	0.8373	0.0248	0.0328	0.0548	0.0245	0.0257
0.0	0.0	0.0	16662.4525	1011.961	NaN	NaN	0.0573	0.838	0.0249	0.0324	0.0545	0.0245	0.0257
0.0	0.0	0.0	15651.4525	318.961	NaN	NaN	0.02	0.8372	0.0247	0.0327	0.055	0.0246	0.0259
0.0	0.0	0.0	16810.4525	2734.961	NaN	NaN	0.1399	0.8364	0.0249	0.0327	0.0555	0.0245	0.0261
0.0	0.0	0.0	21712.4525	1063.961	NaN	NaN	0.0467	0.8385	0.0245	0.0326	0.0543	0.0242	0.0259
0.0	0.0	0.0	16953.4525	3830.961	NaN	NaN	0.1843	0.8383	0.0243	0.0327	0.0545	0.024	0.026
0.0	0.0	0.0	18213.4525	889.961	NaN	NaN	0.0466	0.8389	0.0241	0.0328	0.0543	0.0237	0.0262
0.0	0.0	0.0	15595.4525	7833.961	NaN	NaN	0.3344	0.8373	0.0243	0.0333	0.055	0.0234	0.0266
0.0	0.0	0.0	18463.4525	1207.961	NaN	NaN	0.0614	0.8402	0.0242	0.033	0.0529	0.0232	0.0263
0.0	0.0	0.0	18247.4525	880.961	NaN	NaN	0.0461	0.842	0.0241	0.0332	0.0513	0.0231	0.0262
0.0	0.0	0.0	17515.4525	4160.961	NaN	NaN	0.192	0.8432	0.0238	0.0333	0.0508	0.0229	0.026
0.0	0.0	0.0	18244.4525	6720.961	NaN	NaN	0.2692	0.841	0.0243	0.0338	0.0514	0.0229	0.0266
0.0	0.0	0.0	15301.4525	4001.961	NaN	NaN	0.2073	0.8444	0.0238	0.0335	0.0494	0.0228	0.0261
0.0	0.0	0.0	17715.4525	2554.961	NaN	NaN	0.126	0.8442	0.024	0.0336	0.0494	0.0227	0.0261
0.0	0.0	0.0	16361.4525	6039.961	NaN	NaN	0.2696	0.8433	0.0239	0.034	0.0498	0.0226	0.0265
0.0	0.0	0.0	15244.4525	1845.961	NaN	NaN	0.108	0.843	0.0239	0.0342	0.0498	0.0224	0.0267
0.0	0.0	0.0	16500.4525	3324.961	NaN	NaN	0.1677	0.8434	0.0239	0.0342	0.0494	0.0223	0.0268
0.0	0.0	0.0	17819.4525	5217.961	NaN	NaN	0.2265	0.846	0.0238	0.0338	0.0478	0.0222	0.0263
0.0	0.0	0.0	17977.4525	1149.961	NaN	NaN	0.0601	0.8464	0.024	0.0341	0.0468	0.0225	0.0262
0.0	0.0	0.0	16752.4525	4169.961	NaN	NaN	0.1993	0.8499	0.0233	0.0338	0.0451	0.0223	0.0256
0.0	0.0	0.0	19317.4525	5163.961	NaN	NaN	0.2109	0.8481	0.0234	0.0342	0.0462	0.022	0.0262
0.0	0.0	0.0	17513.4525	5390.961	NaN	NaN	0.2354	0.8473	0.0236	0.0344	0.0463	0.022	0.0264
0.0	0.0	0.0	18701.4525	1498.961	NaN	NaN	0.0742	0.8512	0.023	0.0339	0.0445	0.0218	0.0256
0.0	0.0	0.0	20093.4525	1734.961	NaN	NaN	0.0795	0.8489	0.0231	0.0345	0.0457	0.0217	0.0262
0.0	0.0	0.0	15470.4525	2796.961	NaN	NaN	0.1531	0.8488	0.0228	0.0347	0.046	0.0215	0.0263
0.0	0.0	0.0	15769.4525	5288.961	NaN	NaN	0.2512	0.8469	0.023	0.035	0.047	0.0215	0.0267
0.0	0.0	0.0	19836.4525	3183.961	NaN	NaN	0.1383	0.8478	0.0227	0.0348	0.0469	0.0214	0.0265
0.0	0.0	0.0	17354.4525	3486.961	NaN	NaN	0.1673	0.8457	0.0228	0.0352	0.0479	0.0213	0.027
0.0	0.0	0.0	17115.4525	6047.961	NaN	NaN	0.2611	0.8469	0.0221	0.0351	0.048	0.021	0.0269
0.0	0.0	0.0	14899.4525	5563.961	NaN	NaN	0.2719	0.841	0.0227	0.036	0.0509	0.0211	0.0282
0.0	0.0	0.0	16648.4525	3200.961	NaN	NaN	0.1613	0.8436	0.0221	0.0358	0.0499	0.021	0.0276
0.0	0.0	0.0	17680.4525	3779.961	NaN	NaN	0.1761	0.839	0.0224	0.0365	0.0524	0.021	0.0286
0.0	0.0	0.0	17792.4525	3966.961	NaN	NaN	0.1823	0.8406	0.0218	0.0363	0.0521	0.0208	0.0284
0.0	0.0	0.0	19663.4525	4263.961	NaN	NaN	0.1782	0.8354	0.0221	0.0374	0.0544	0.021	0.0295
0.0	0.0	0.0	19360.4525	5158.961	NaN	NaN	0.2104	0.8368	0.022	0.0374	0.0532	0.0213	0.0292
0.0	0.0	0.0	18388.4525	1492.961	NaN	NaN	0.0751	0.8359	0.0218	0.0381	0.0532	0.0215	0.0295
0.0	0.0	0.0	19553.4525	5704.961	NaN	NaN	0.2259	0.8346	0.0217	0.0381	0.0546	0.0212	0.0298
0.0	0.0	0.0	19193.4525	5387.961	NaN	NaN	0.2192	0.8299	0.0223	0.0387	0.0567	0.0214	0.0309
0.0	0.0	0.0	19155.4525	4278.961	NaN	NaN	0.1826	0.8304	0.0222	0.0391	0.0558	0.0218	0.0307
0.0	0.0	0.0	14036.4525	155.961	NaN	NaN	0.011	0.829	0.0225	0.0396	0.0558	0.0223	0.0308
0.0	0.0	0.0	14722.4525	3874.961	NaN	NaN	0.2084	0.832	0.0223	0.0395	0.0538	0.0226	0.0299
0.0	0.0	0.0	17726.4525	4478.961	NaN	NaN	0.2017	0.8327	0.0228	0.0395	0.0525	0.0231	0.0294
0.0	0.0	0.0	18338.4525	87.961	NaN	NaN	0.0048	0.8411	0.0225	0.0378	0.0479	0.0231	0.0275
0.0	0.0	0.0	16721.4525	2780.961	NaN	NaN	0.1426	0.8481	0.0227	0.0358	0.0444	0.0232	0.0257
0.0	0.0	0.0	20798.4525	1756.961	NaN	NaN	0.0779	0.8547	0.0227	0.0341	0.0409	0.0234	0.0241
0.0	0.0	0.0	16490.4525	3217.961	NaN	NaN	0.1633	0.8559	0.0229	0.0338	0.0399	0.0237	0.0239
0.0	0.0	0.0	17884.4525	2193.961	NaN	NaN	0.1093	0.8584	0.023	0.033	0.0387	0.0236	0.0233
0.0	0.0	0.0	16491.4525	5264.961	NaN	NaN	0.242	0.8598	0.0231	0.0326	0.0378	0.0237	0.0229
0.0	0.0	0.0	20081.4525	934.961	NaN	NaN	0.0445	0.8626	0.0229	0.0321	0.0363	0.0238	0.0223
0.0	0.0	0.0	16383.4525	4424.961	NaN	NaN	0.2127	0.8621	0.0231	0.0322	0.0364	0.0238	0.0224
0.0	0.0	0.0	17099.4525	6454.961	NaN	NaN	0.274	0.8634	0.0233	0.0318	0.0356	0.0238	0.0221
0.0	0.0	0.0	20149.4525	-142.039	NaN	NaN	-0.0071	0.864	0.0234	0.0317	0.0351	0.0241	0.0218
0.0	0.0	0.0	17569.4525	2187.961	NaN	NaN	0.1107	0.8654	0.0232	0.0315	0.0345	0.024	0.0214
0.0	0.0	0.0	16019.4525	1245.961	NaN	NaN	0.0722	0.8649	0.0234	0.0317	0.0346	0.0238	0.0216
0.0	0.0	0.0	14203.4525	1226.961	NaN	NaN	0.0795	0.8658	0.0232	0.0315	0.0342	0.0237	0.0215
0.0	0.0	0.0	19146.4525	-489.039	NaN	NaN	-0.0262	0.8647	0.0235	0.0319	0.0346	0.0236	0.0217
0.0	0.0	0.0	17102.4525	1657.961	NaN	NaN	0.0884	0.8648	0.0235	0.0319	0.0346	0.0233	0.0218
0.0	0.0	0.0	15931.4525	-145.039	NaN	NaN	-0.0092	0.8648	0.0235	0.032	0.0347	0.0232	0.0218
0.0	0.0	0.0	21106.4525	1567.961	NaN	NaN	0.0692	0.8656	0.0231	0.0321	0.0345	0.0229	0.0217
0.0	0.0	0.0	19485.4525	6120.961	NaN	NaN	0.239	0.8638	0.0231	0.0325	0.0354	0.0229	0.0223
0.0	0.0	0.0	18733.4525	4460.961	NaN	NaN	0.1923	0.8659	0.0225	0.0319	0.0351	0.0226	0.022
0.0	0.0	0.0	15779.4525	3944.961	NaN	NaN	0.2	0.8628	0.0222	0.0328	0.037	0.0222	0.0231
0.0	0.0	0.0	18432.4525	4098.961	NaN	NaN	0.1819	0.8598	0.022	0.0334	0.039	0.0216	0.0242
0.0	0.0	0.0	17352.4525	4118.961	NaN	NaN	0.1918	0.8545	0.0219	0.0349	0.0417	0.0214	0.0256
0.0	0.0	0.0	16270.4525	3047.961	NaN	NaN	0.1578	0.8551	0.0213	0.0347	0.0422	0.0211	0.0256
0.0	0.0	0.0	17161.4525	1949.961	NaN	NaN	0.102	0.8522	0.0218	0.0351	0.0432	0.0215	0.0262
0.0	0.0	0.0	18139.4525	4689.961	NaN	NaN	0.2054	0.8587	0.0214	0.0335	0.04	0.0218	0.0246
0.0	0.0	0.0	24516.4525	2820.961	NaN	NaN	0.1032	0.8617	0.0219	0.0327	0.0376	0.0225	0.0236
0.0	0.0	0.0	15032.4525	2181.961	NaN	NaN	0.1268	0.8685	0.0219	0.0311	0.0339	0.0229	0.0216
0.0	0.0	0.0	19607.4525	3429.961	NaN	NaN	0.1489	0.8743	0.0219	0.0296	0.0309	0.0231	0.0201
0.0	0.0	0.0	16356.4525	1360.961	NaN	NaN	0.0768	0.8757	0.0223	0.0291	0.0299	0.0234	0.0197
0.0	0.0	0.0	17354.4525	3738.961	NaN	NaN	0.1773	0.8783	0.0221	0.0286	0.0289	0.0229	0.0192
0.0	0.0	0.0	16235.4525	1058.961	NaN	NaN	0.0612	0.8683	0.0236	0.0305	0.0312	0.0252	0.0213
0.0	0.0	0.0	17372.4525	-190.039	NaN	NaN	-0.0111	0.8965	0.0187	0.0236	0.0249	0.0201	0.0161
