# Supplementary material for: DeepFRET, a software for rapid and automated single-molecule FRET data classification using deep learning
Source: eLife. 2020 Nov 3;9:e60404. doi: 10.7554/eLife.60404 (PMC7609065; doi:10.7554/eLife.60404)
Supplement: Figure 4—source data 1. [file elife-60404-fig4-data1.zip › Figure 4-source data 1/Fig_S4a/Traces/traces_all_n294/Traces_Fig2d_4mMAc_mov2_combined_tif_pair50.txt]

Exported by DeepFRET
Date: 2020-08-26, 18:13
Video filename: None
FRET pair #50
Bleaches at 1128
D-Dexc-bg	A-Dexc-bg	A-Aexc-bg	D-Dexc-rw	A-Dexc-rw	A-Aexc-rw	S	E	p_bleached	p_aggregated	p_noisy	p_scrambled	p_static	p_dynamic
0.0	0.0	0.0	41169.9733	6594.8146	NaN	NaN	0.1381	0.0643	0.1267	0.1004	0.1768	0.5051	0.0268
0.0	0.0	0.0	37911.9733	7813.8146	NaN	NaN	0.1709	0.0595	0.1289	0.0885	0.1653	0.5328	0.0251
0.0	0.0	0.0	41635.9733	4174.8146	NaN	NaN	0.0911	0.0626	0.1543	0.0834	0.1518	0.5251	0.0229
0.0	0.0	0.0	40348.9733	5962.8146	NaN	NaN	0.1288	0.0569	0.1566	0.0847	0.1509	0.5282	0.0227
0.0	0.0	0.0	40389.9733	5641.8146	NaN	NaN	0.1226	0.0549	0.1559	0.082	0.1469	0.5375	0.0229
0.0	0.0	0.0	40578.9733	2724.8146	NaN	NaN	0.0629	0.0568	0.1503	0.0806	0.1453	0.5441	0.0228
0.0	0.0	0.0	39065.9733	5089.8146	NaN	NaN	0.1153	0.0579	0.1508	0.0787	0.1437	0.5463	0.0226
0.0	0.0	0.0	41392.9733	9778.8146	NaN	NaN	0.1911	0.0585	0.1503	0.0781	0.1418	0.5487	0.0226
0.0	0.0	0.0	32581.9733	8512.8146	NaN	NaN	0.2072	0.0605	0.15	0.0771	0.1386	0.5516	0.0222
0.0	0.0	0.0	39957.9733	2617.8146	NaN	NaN	0.0615	0.0617	0.1484	0.0765	0.1376	0.5539	0.0219
0.0	0.0	0.0	41111.9733	6207.8146	NaN	NaN	0.1312	0.0623	0.1451	0.0749	0.1374	0.5587	0.0216
0.0	0.0	0.0	35368.9733	5615.8146	NaN	NaN	0.137	0.0623	0.1426	0.0736	0.1378	0.5622	0.0215
0.0	0.0	0.0	37230.9733	4843.8146	NaN	NaN	0.1151	0.0614	0.1388	0.072	0.14	0.5665	0.0214
0.0	0.0	0.0	37740.9733	8668.8146	NaN	NaN	0.1868	0.0609	0.1382	0.0708	0.1416	0.5671	0.0214
0.0	0.0	0.0	44962.9733	8570.8146	NaN	NaN	0.1601	0.0635	0.1421	0.07	0.1381	0.5648	0.0215
0.0	0.0	0.0	38056.9733	6077.8146	NaN	NaN	0.1377	0.0666	0.1439	0.0686	0.1348	0.5644	0.0217
0.0	0.0	0.0	39842.9733	9830.8146	NaN	NaN	0.1979	0.068	0.1463	0.0691	0.1273	0.5675	0.0218
0.0	0.0	0.0	42782.9733	5283.8146	NaN	NaN	0.1099	0.0654	0.1437	0.0695	0.1285	0.5716	0.0214
0.0	0.0	0.0	40744.9733	7951.8146	NaN	NaN	0.1633	0.0635	0.1434	0.0702	0.1305	0.5713	0.0211
0.0	0.0	0.0	37606.9733	7136.8146	NaN	NaN	0.1595	0.0619	0.142	0.0712	0.133	0.5707	0.0212
0.0	0.0	0.0	35419.9733	6727.8146	NaN	NaN	0.1596	0.0614	0.1422	0.072	0.1334	0.5697	0.0212
0.0	0.0	0.0	40790.9733	6311.8146	NaN	NaN	0.134	0.0616	0.1419	0.0725	0.1337	0.5689	0.0214
0.0	0.0	0.0	37447.9733	2627.8146	NaN	NaN	0.0656	0.0623	0.1406	0.0725	0.1345	0.5685	0.0217
0.0	0.0	0.0	38346.9733	6645.8146	NaN	NaN	0.1477	0.0637	0.1402	0.0724	0.1335	0.5682	0.022
0.0	0.0	0.0	37030.9733	7203.8146	NaN	NaN	0.1629	0.0649	0.1394	0.0726	0.1331	0.5677	0.0223
0.0	0.0	0.0	38042.9733	5726.8146	NaN	NaN	0.1308	0.0663	0.1396	0.0728	0.1322	0.5667	0.0224
0.0	0.0	0.0	38926.9733	9611.8146	NaN	NaN	0.198	0.0669	0.1383	0.0729	0.1332	0.5659	0.0227
0.0	0.0	0.0	38352.9733	6202.8146	NaN	NaN	0.1392	0.0674	0.138	0.0734	0.134	0.5645	0.0228
0.0	0.0	0.0	36641.9733	6670.8146	NaN	NaN	0.154	0.0679	0.1372	0.0735	0.1343	0.5641	0.023
0.0	0.0	0.0	37046.9733	2369.8146	NaN	NaN	0.0601	0.0694	0.1377	0.0741	0.1346	0.5611	0.0231
0.0	0.0	0.0	42961.9733	6866.8146	NaN	NaN	0.1378	0.071	0.1397	0.0752	0.1343	0.5565	0.0233
0.0	0.0	0.0	36121.9733	4386.8146	NaN	NaN	0.1083	0.0738	0.1409	0.0752	0.1338	0.553	0.0233
0.0	0.0	0.0	34235.9733	5264.8146	NaN	NaN	0.1333	0.0753	0.1419	0.0759	0.1326	0.5508	0.0235
0.0	0.0	0.0	36492.9733	3472.8146	NaN	NaN	0.0869	0.0745	0.1494	0.0771	0.1325	0.5441	0.0224
0.0	0.0	0.0	37482.9733	3986.8146	NaN	NaN	0.0961	0.0732	0.1541	0.0777	0.1341	0.539	0.0219
0.0	0.0	0.0	36012.9733	5564.8146	NaN	NaN	0.1338	0.0713	0.1522	0.0773	0.1355	0.542	0.0218
0.0	0.0	0.0	33173.9733	6331.8146	NaN	NaN	0.1603	0.0688	0.1477	0.077	0.1377	0.547	0.0219
0.0	0.0	0.0	37477.9733	5651.8146	NaN	NaN	0.131	0.0673	0.1456	0.0758	0.1368	0.5526	0.0219
0.0	0.0	0.0	36542.9733	5854.8146	NaN	NaN	0.1381	0.0661	0.1425	0.075	0.137	0.5574	0.0219
0.0	0.0	0.0	39552.9733	3971.8146	NaN	NaN	0.0913	0.0643	0.14	0.0742	0.137	0.5624	0.0219
0.0	0.0	0.0	33994.9733	6257.8146	NaN	NaN	0.1555	0.0617	0.1377	0.0738	0.1372	0.5677	0.0219
0.0	0.0	0.0	35813.9733	6403.8146	NaN	NaN	0.1517	0.0593	0.138	0.0739	0.1375	0.5697	0.0217
0.0	0.0	0.0	38033.9733	5501.8146	NaN	NaN	0.1264	0.0566	0.1356	0.0734	0.1392	0.5736	0.0215
0.0	0.0	0.0	39337.9733	8484.8146	NaN	NaN	0.1774	0.055	0.1361	0.0736	0.1393	0.5747	0.0213
0.0	0.0	0.0	32401.9733	7579.8146	NaN	NaN	0.1896	0.0537	0.136	0.0733	0.1392	0.5767	0.0212
0.0	0.0	0.0	37488.9733	6136.8146	NaN	NaN	0.1407	0.0524	0.1351	0.0733	0.1401	0.578	0.0211
0.0	0.0	0.0	35190.9733	10961.8146	NaN	NaN	0.2375	0.0511	0.1336	0.073	0.1416	0.5797	0.021
0.0	0.0	0.0	33644.9733	5914.8146	NaN	NaN	0.1495	0.0514	0.1339	0.0725	0.1396	0.582	0.0206
0.0	0.0	0.0	38560.9733	6011.8146	NaN	NaN	0.1349	0.0509	0.1334	0.0732	0.1406	0.5813	0.0206
0.0	0.0	0.0	35506.9733	4902.8146	NaN	NaN	0.1213	0.0509	0.1339	0.0736	0.1412	0.58	0.0204
0.0	0.0	0.0	33702.9733	5315.8146	NaN	NaN	0.1362	0.0509	0.1347	0.0736	0.1403	0.5802	0.0202
0.0	0.0	0.0	37156.9733	4253.8146	NaN	NaN	0.1027	0.0502	0.1348	0.0745	0.1429	0.5772	0.0204
0.0	0.0	0.0	35115.9733	5820.8146	NaN	NaN	0.1422	0.0501	0.1356	0.0745	0.1432	0.5764	0.0203
0.0	0.0	0.0	37369.9733	3703.8146	NaN	NaN	0.0902	0.0501	0.1358	0.0738	0.1418	0.5783	0.0203
0.0	0.0	0.0	37369.9733	6191.8146	NaN	NaN	0.1421	0.0501	0.1364	0.0739	0.1427	0.5766	0.0203
0.0	0.0	0.0	37803.9733	1597.8146	NaN	NaN	0.0406	0.0502	0.1373	0.0733	0.1414	0.5777	0.0202
0.0	0.0	0.0	37486.9733	9747.8146	NaN	NaN	0.2064	0.05	0.1378	0.0734	0.1433	0.5751	0.0204
0.0	0.0	0.0	38570.9733	8921.8146	NaN	NaN	0.1879	0.0501	0.1387	0.0725	0.1421	0.5762	0.0203
0.0	0.0	0.0	37492.9733	7610.8146	NaN	NaN	0.1687	0.0501	0.1381	0.0721	0.1434	0.5758	0.0205
0.0	0.0	0.0	35886.9733	9085.8146	NaN	NaN	0.202	0.0503	0.1379	0.0713	0.1427	0.5772	0.0206
0.0	0.0	0.0	32153.9733	5478.8146	NaN	NaN	0.1456	0.0509	0.1374	0.0706	0.1427	0.5777	0.0206
0.0	0.0	0.0	38182.9733	7377.8146	NaN	NaN	0.1619	0.0513	0.137	0.0699	0.1413	0.5798	0.0207
0.0	0.0	0.0	31815.9733	4885.8146	NaN	NaN	0.1331	0.0518	0.1361	0.0697	0.1424	0.5793	0.0207
0.0	0.0	0.0	35550.9733	7441.8146	NaN	NaN	0.1731	0.0525	0.1363	0.0694	0.1401	0.581	0.0206
0.0	0.0	0.0	38521.9733	2426.8146	NaN	NaN	0.0593	0.0521	0.1358	0.0697	0.1419	0.5798	0.0208
0.0	0.0	0.0	35476.9733	7604.8146	NaN	NaN	0.1765	0.0528	0.1368	0.0695	0.1406	0.5798	0.0205
0.0	0.0	0.0	39432.9733	4863.8146	NaN	NaN	0.1098	0.0524	0.1361	0.0691	0.1417	0.58	0.0207
0.0	0.0	0.0	34454.9733	7833.8146	NaN	NaN	0.1852	0.0527	0.1367	0.0692	0.143	0.5776	0.0207
0.0	0.0	0.0	34696.9733	6170.8146	NaN	NaN	0.151	0.0528	0.1361	0.0685	0.1421	0.5797	0.0209
0.0	0.0	0.0	34884.9733	6285.8146	NaN	NaN	0.1527	0.0533	0.1364	0.0684	0.1432	0.5777	0.0209
0.0	0.0	0.0	33363.9733	7410.8146	NaN	NaN	0.1817	0.0543	0.1371	0.0676	0.1406	0.5795	0.0209
0.0	0.0	0.0	32372.9733	3668.8146	NaN	NaN	0.1018	0.0553	0.138	0.0675	0.1399	0.5786	0.0208
0.0	0.0	0.0	33353.9733	3907.8146	NaN	NaN	0.1049	0.0557	0.1386	0.0672	0.1387	0.5791	0.0206
0.0	0.0	0.0	36139.9733	4670.8146	NaN	NaN	0.1145	0.0551	0.1386	0.0675	0.1399	0.5782	0.0207
0.0	0.0	0.0	36122.9733	2276.8146	NaN	NaN	0.0593	0.0544	0.1387	0.0678	0.1399	0.5786	0.0206
0.0	0.0	0.0	31993.9733	7317.8146	NaN	NaN	0.1861	0.053	0.1374	0.0682	0.142	0.5787	0.0208
0.0	0.0	0.0	31334.9733	7731.8146	NaN	NaN	0.1979	0.052	0.1367	0.0685	0.144	0.5778	0.021
0.0	0.0	0.0	32371.9733	9429.8146	NaN	NaN	0.2256	0.0517	0.1366	0.0679	0.1435	0.5794	0.0209
0.0	0.0	0.0	37312.9733	6528.8146	NaN	NaN	0.1489	0.0521	0.1369	0.0678	0.1442	0.578	0.0209
0.0	0.0	0.0	39097.9733	6381.8146	NaN	NaN	0.1403	0.0527	0.1376	0.0676	0.1434	0.5779	0.0209
0.0	0.0	0.0	35547.9733	7638.8146	NaN	NaN	0.1769	0.0535	0.1386	0.0673	0.1415	0.5784	0.0207
0.0	0.0	0.0	35651.9733	4225.8146	NaN	NaN	0.106	0.0534	0.1383	0.0675	0.1418	0.5782	0.0207
0.0	0.0	0.0	37361.9733	4861.8146	NaN	NaN	0.1151	0.0532	0.138	0.0679	0.1429	0.5772	0.0208
0.0	0.0	0.0	34652.9733	6394.8146	NaN	NaN	0.1558	0.0529	0.1376	0.0683	0.1441	0.5762	0.0209
0.0	0.0	0.0	39206.9733	6063.8146	NaN	NaN	0.1339	0.0525	0.1375	0.0686	0.1444	0.576	0.021
0.0	0.0	0.0	32497.9733	4559.8146	NaN	NaN	0.123	0.0523	0.1373	0.0688	0.145	0.5754	0.0211
0.0	0.0	0.0	35282.9733	7389.8146	NaN	NaN	0.1732	0.0523	0.1372	0.0689	0.1446	0.5759	0.0212
0.0	0.0	0.0	29515.9733	5729.8146	NaN	NaN	0.1626	0.0526	0.137	0.0689	0.1444	0.5758	0.0212
0.0	0.0	0.0	34767.9733	5619.8146	NaN	NaN	0.1391	0.053	0.1375	0.0687	0.1433	0.5763	0.0212
0.0	0.0	0.0	35256.9733	5302.8146	NaN	NaN	0.1307	0.0533	0.1371	0.0687	0.1439	0.5756	0.0213
0.0	0.0	0.0	36857.9733	5759.8146	NaN	NaN	0.1352	0.0538	0.1383	0.0689	0.1427	0.575	0.0213
0.0	0.0	0.0	31437.9733	6293.8146	NaN	NaN	0.1668	0.0538	0.1375	0.0688	0.1429	0.5755	0.0215
0.0	0.0	0.0	33156.9733	2870.8146	NaN	NaN	0.0797	0.0541	0.1382	0.0691	0.1431	0.5738	0.0216
0.0	0.0	0.0	33957.9733	7083.8146	NaN	NaN	0.1726	0.0544	0.1377	0.0689	0.1429	0.5742	0.0219
0.0	0.0	0.0	31834.9733	4298.8146	NaN	NaN	0.119	0.0556	0.1391	0.0687	0.1415	0.5732	0.0219
0.0	0.0	0.0	33112.9733	9834.8146	NaN	NaN	0.229	0.0568	0.1398	0.0683	0.1402	0.5728	0.022
0.0	0.0	0.0	34413.9733	4922.8146	NaN	NaN	0.1251	0.0591	0.1418	0.0679	0.1377	0.5714	0.0221
0.0	0.0	0.0	34851.9733	5701.8146	NaN	NaN	0.1406	0.0623	0.1421	0.0673	0.1346	0.5715	0.0222
0.0	0.0	0.0	35092.9733	5616.8146	NaN	NaN	0.138	0.0645	0.142	0.0668	0.1329	0.5714	0.0224
0.0	0.0	0.0	32428.9733	3887.8146	NaN	NaN	0.1071	0.0663	0.1424	0.0666	0.1317	0.5704	0.0227
0.0	0.0	0.0	36808.9733	4064.8146	NaN	NaN	0.0994	0.0682	0.1413	0.0658	0.1285	0.5735	0.0227
0.0	0.0	0.0	37213.9733	4446.8146	NaN	NaN	0.1067	0.0677	0.1404	0.0661	0.1305	0.5723	0.023
0.0	0.0	0.0	37009.9733	6340.8146	NaN	NaN	0.1463	0.0674	0.1395	0.0656	0.1287	0.5758	0.023
0.0	0.0	0.0	31967.9733	4007.8146	NaN	NaN	0.1114	0.0663	0.1388	0.0657	0.1303	0.5759	0.023
0.0	0.0	0.0	37769.9733	7299.8146	NaN	NaN	0.162	0.0662	0.1393	0.0655	0.1301	0.5758	0.023
0.0	0.0	0.0	32751.9733	1727.8146	NaN	NaN	0.0501	0.0677	0.1387	0.0653	0.1286	0.5765	0.0231
0.0	0.0	0.0	31348.9733	3836.8146	NaN	NaN	0.109	0.0677	0.1373	0.0649	0.1279	0.5792	0.0231
0.0	0.0	0.0	34583.9733	3631.8146	NaN	NaN	0.095	0.0658	0.1364	0.065	0.1296	0.58	0.0232
0.0	0.0	0.0	33381.9733	6473.8146	NaN	NaN	0.1624	0.0657	0.1368	0.0651	0.1303	0.5789	0.0233
0.0	0.0	0.0	33902.9733	7058.8146	NaN	NaN	0.1723	0.0659	0.1353	0.0645	0.1293	0.5817	0.0234
0.0	0.0	0.0	31620.9733	6425.8146	NaN	NaN	0.1689	0.0664	0.1361	0.0645	0.1308	0.5787	0.0235
0.0	0.0	0.0	36914.9733	6447.8146	NaN	NaN	0.1487	0.0684	0.1354	0.0637	0.1283	0.5806	0.0236
0.0	0.0	0.0	33735.9733	3805.8146	NaN	NaN	0.1014	0.07	0.1353	0.0636	0.129	0.5782	0.0238
0.0	0.0	0.0	34130.9733	6093.8146	NaN	NaN	0.1515	0.0726	0.1345	0.063	0.1266	0.5796	0.0238
0.0	0.0	0.0	37290.9733	3583.8146	NaN	NaN	0.0877	0.0725	0.1337	0.0631	0.1284	0.5783	0.024
0.0	0.0	0.0	35565.9733	5673.8146	NaN	NaN	0.1376	0.0737	0.134	0.0631	0.1284	0.5768	0.024
0.0	0.0	0.0	31808.9733	4095.8146	NaN	NaN	0.1141	0.0748	0.1325	0.0624	0.1276	0.5786	0.024
0.0	0.0	0.0	34835.9733	3829.8146	NaN	NaN	0.099	0.0753	0.1321	0.0622	0.1285	0.5781	0.0238
0.0	0.0	0.0	33925.9733	5043.8146	NaN	NaN	0.1294	0.0759	0.1317	0.0621	0.1288	0.5778	0.0238
0.0	0.0	0.0	32086.9733	4567.8146	NaN	NaN	0.1246	0.0773	0.1312	0.0617	0.1281	0.5782	0.0236
0.0	0.0	0.0	34567.9733	4769.8146	NaN	NaN	0.1213	0.0769	0.1311	0.0618	0.1293	0.5774	0.0236
0.0	0.0	0.0	34891.9733	8319.8146	NaN	NaN	0.1925	0.0784	0.1327	0.0621	0.1301	0.5731	0.0237
0.0	0.0	0.0	30010.9733	2877.8146	NaN	NaN	0.0875	0.0833	0.1319	0.0614	0.1258	0.5741	0.0236
0.0	0.0	0.0	37071.9733	1293.8146	NaN	NaN	0.0337	0.0831	0.1317	0.0613	0.1262	0.5742	0.0236
0.0	0.0	0.0	37341.9733	4574.8146	NaN	NaN	0.1091	0.0836	0.1329	0.0618	0.1269	0.5711	0.0237
0.0	0.0	0.0	38694.9733	4297.8146	NaN	NaN	0.1	0.0834	0.1325	0.0613	0.1256	0.5735	0.0236
0.0	0.0	0.0	34390.9733	7174.8146	NaN	NaN	0.1726	0.0826	0.1331	0.0618	0.1271	0.5717	0.0237
0.0	0.0	0.0	30760.9733	4995.8146	NaN	NaN	0.1397	0.082	0.1329	0.0619	0.1271	0.5723	0.0238
0.0	0.0	0.0	36652.9733	6671.8146	NaN	NaN	0.154	0.0816	0.1327	0.0619	0.1268	0.5731	0.024
0.0	0.0	0.0	29114.9733	4594.8146	NaN	NaN	0.1363	0.0814	0.1325	0.0619	0.1271	0.5729	0.024
0.0	0.0	0.0	34851.9733	9228.8146	NaN	NaN	0.2094	0.0815	0.1325	0.0621	0.1264	0.5733	0.0241
0.0	0.0	0.0	31821.9733	2965.8146	NaN	NaN	0.0853	0.0816	0.1324	0.0621	0.1259	0.5737	0.0243
0.0	0.0	0.0	38565.9733	9726.8146	NaN	NaN	0.2014	0.0824	0.1332	0.0621	0.1245	0.5737	0.0241
0.0	0.0	0.0	35143.9733	5079.8146	NaN	NaN	0.1263	0.0824	0.1334	0.0624	0.1244	0.5732	0.0242
0.0	0.0	0.0	34654.9733	1864.8146	NaN	NaN	0.0511	0.0828	0.1345	0.0622	0.1224	0.5743	0.0238
0.0	0.0	0.0	33479.9733	4935.8146	NaN	NaN	0.1285	0.0806	0.1339	0.0626	0.124	0.575	0.0239
0.0	0.0	0.0	33315.9733	3923.8146	NaN	NaN	0.1054	0.0796	0.1355	0.0629	0.1249	0.5733	0.0238
0.0	0.0	0.0	31691.9733	8191.8146	NaN	NaN	0.2054	0.0796	0.1345	0.0629	0.1242	0.5749	0.0239
0.0	0.0	0.0	32272.9733	4305.8146	NaN	NaN	0.1177	0.0797	0.1356	0.0632	0.1254	0.5721	0.0239
0.0	0.0	0.0	36851.9733	5890.8146	NaN	NaN	0.1378	0.0828	0.1366	0.0629	0.1219	0.572	0.0238
0.0	0.0	0.0	32477.9733	6264.8146	NaN	NaN	0.1617	0.0848	0.1375	0.063	0.1215	0.5694	0.0238
0.0	0.0	0.0	31907.9733	4236.8146	NaN	NaN	0.1172	0.0869	0.1384	0.0629	0.1205	0.5676	0.0238
0.0	0.0	0.0	33720.9733	6154.8146	NaN	NaN	0.1543	0.0905	0.1404	0.0629	0.12	0.5626	0.0237
0.0	0.0	0.0	36343.9733	4190.8146	NaN	NaN	0.1034	0.0952	0.1429	0.0631	0.1184	0.5567	0.0236
0.0	0.0	0.0	29454.9733	4727.8146	NaN	NaN	0.1383	0.1015	0.1459	0.0629	0.1161	0.5499	0.0237
0.0	0.0	0.0	31324.9733	7414.8146	NaN	NaN	0.1914	0.1036	0.1476	0.0628	0.1158	0.5466	0.0236
0.0	0.0	0.0	33981.9733	6819.8146	NaN	NaN	0.1671	0.1164	0.1543	0.0629	0.1123	0.5308	0.0233
0.0	0.0	0.0	29435.9733	900.8146	NaN	NaN	0.0297	0.1482	0.164	0.0617	0.104	0.4992	0.0229
0.0	0.0	0.0	34645.9733	4174.8146	NaN	NaN	0.1075	0.1545	0.1676	0.0622	0.1024	0.4905	0.0227
0.0	0.0	0.0	34702.9733	5840.8146	NaN	NaN	0.1441	0.1543	0.1696	0.0624	0.1016	0.4895	0.0226
0.0	0.0	0.0	34877.9733	4759.8146	NaN	NaN	0.1201	0.1612	0.1734	0.0622	0.0987	0.4819	0.0225
0.0	0.0	0.0	31163.9733	3638.8146	NaN	NaN	0.1046	0.1632	0.1739	0.0627	0.0981	0.4797	0.0225
0.0	0.0	0.0	34590.9733	6671.8146	NaN	NaN	0.1617	0.1595	0.1758	0.0631	0.0993	0.4795	0.0228
0.0	0.0	0.0	35208.9733	4021.8146	NaN	NaN	0.1025	0.1653	0.1786	0.0627	0.0972	0.4732	0.023
0.0	0.0	0.0	33100.9733	7061.8146	NaN	NaN	0.1758	0.1739	0.1797	0.0629	0.0961	0.4641	0.0232
0.0	0.0	0.0	39299.9733	6005.8146	NaN	NaN	0.1326	0.1769	0.1823	0.0633	0.0951	0.4589	0.0236
0.0	0.0	0.0	32203.9733	5316.8146	NaN	NaN	0.1417	0.1888	0.1846	0.0631	0.0925	0.4473	0.0236
0.0	0.0	0.0	37581.9733	7380.8146	NaN	NaN	0.1642	0.1967	0.1861	0.0635	0.0912	0.4389	0.0238
0.0	0.0	0.0	35985.9733	3458.8146	NaN	NaN	0.0877	0.1996	0.187	0.0636	0.0908	0.4352	0.0238
0.0	0.0	0.0	33761.9733	2447.8146	NaN	NaN	0.0676	0.2147	0.1911	0.0628	0.0872	0.4204	0.0238
0.0	0.0	0.0	36640.9733	2155.8146	NaN	NaN	0.0556	0.2087	0.1918	0.0636	0.0884	0.4238	0.0238
0.0	0.0	0.0	29262.9733	4987.8146	NaN	NaN	0.1456	0.1995	0.1937	0.0631	0.0898	0.43	0.0239
0.0	0.0	0.0	30333.9733	3738.8146	NaN	NaN	0.1097	0.1982	0.1951	0.0628	0.0891	0.4312	0.0236
0.0	0.0	0.0	36317.9733	4399.8146	NaN	NaN	0.1081	0.1825	0.1924	0.0629	0.093	0.4456	0.0237
0.0	0.0	0.0	34202.9733	3778.8146	NaN	NaN	0.0995	0.1764	0.1949	0.0627	0.0928	0.4495	0.0237
0.0	0.0	0.0	31200.9733	4231.8146	NaN	NaN	0.1194	0.1736	0.1926	0.0625	0.0935	0.4542	0.0235
0.0	0.0	0.0	32835.9733	6118.8146	NaN	NaN	0.1571	0.1682	0.1912	0.0625	0.0952	0.4592	0.0236
0.0	0.0	0.0	34932.9733	3339.8146	NaN	NaN	0.0873	0.1724	0.1878	0.0619	0.0946	0.4595	0.0238
0.0	0.0	0.0	34319.9733	2553.8146	NaN	NaN	0.0693	0.1745	0.1853	0.0618	0.0942	0.4603	0.0239
0.0	0.0	0.0	41495.9733	7350.8146	NaN	NaN	0.1505	0.1654	0.1819	0.0623	0.0965	0.4699	0.0241
0.0	0.0	0.0	34402.9733	6755.8146	NaN	NaN	0.1641	0.1633	0.1804	0.062	0.0968	0.4734	0.0241
0.0	0.0	0.0	37382.9733	2552.8146	NaN	NaN	0.0639	0.1657	0.1785	0.0618	0.0957	0.4744	0.024
0.0	0.0	0.0	33422.9733	6319.8146	NaN	NaN	0.159	0.1562	0.1732	0.0622	0.0992	0.4851	0.0241
0.0	0.0	0.0	37462.9733	1730.8146	NaN	NaN	0.0442	0.1534	0.175	0.0619	0.0984	0.4874	0.0238
0.0	0.0	0.0	31871.9733	5047.8146	NaN	NaN	0.1367	0.148	0.1715	0.0621	0.0999	0.4948	0.0237
0.0	0.0	0.0	36586.9733	5214.8146	NaN	NaN	0.1248	0.1418	0.1708	0.0622	0.101	0.5007	0.0234
0.0	0.0	0.0	35068.9733	4076.8146	NaN	NaN	0.1041	0.143	0.1721	0.0621	0.0999	0.4997	0.0232
0.0	0.0	0.0	32076.9733	2307.8146	NaN	NaN	0.0671	0.1428	0.1718	0.0613	0.0998	0.5012	0.0231
0.0	0.0	0.0	36711.9733	5699.8146	NaN	NaN	0.1344	0.136	0.1717	0.0623	0.1013	0.506	0.0228
0.0	0.0	0.0	32234.9733	5311.8146	NaN	NaN	0.1415	0.1362	0.1743	0.0616	0.1004	0.5049	0.0225
0.0	0.0	0.0	39774.9733	5843.8146	NaN	NaN	0.1281	0.1351	0.1745	0.0618	0.1003	0.5058	0.0225
0.0	0.0	0.0	32449.9733	3870.8146	NaN	NaN	0.1066	0.133	0.1746	0.0618	0.1008	0.5074	0.0224
0.0	0.0	0.0	34087.9733	7029.8146	NaN	NaN	0.171	0.1356	0.1766	0.061	0.0994	0.5049	0.0225
0.0	0.0	0.0	37413.9733	3257.8146	NaN	NaN	0.0801	0.1329	0.1768	0.0617	0.0998	0.5062	0.0224
0.0	0.0	0.0	31385.9733	5189.8146	NaN	NaN	0.1419	0.1315	0.1768	0.0613	0.1003	0.5077	0.0224
0.0	0.0	0.0	34147.9733	6996.8146	NaN	NaN	0.1701	0.1327	0.1768	0.0611	0.099	0.5079	0.0225
0.0	0.0	0.0	35981.9733	2247.8146	NaN	NaN	0.0588	0.1298	0.1766	0.0616	0.1	0.5096	0.0225
0.0	0.0	0.0	28576.9733	5162.8146	NaN	NaN	0.153	0.1307	0.176	0.061	0.0995	0.5103	0.0225
0.0	0.0	0.0	35857.9733	4776.8146	NaN	NaN	0.1176	0.1291	0.1748	0.0614	0.0998	0.5125	0.0225
0.0	0.0	0.0	34772.9733	7666.8146	NaN	NaN	0.1807	0.1285	0.1764	0.0615	0.0999	0.5112	0.0225
0.0	0.0	0.0	33285.9733	6802.8146	NaN	NaN	0.1697	0.1325	0.1752	0.0608	0.0987	0.5102	0.0226
0.0	0.0	0.0	34085.9733	7731.8146	NaN	NaN	0.1849	0.1333	0.1726	0.0607	0.0993	0.5113	0.0227
0.0	0.0	0.0	34541.9733	3948.8146	NaN	NaN	0.1026	0.1386	0.1749	0.0601	0.0977	0.506	0.0228
0.0	0.0	0.0	35464.9733	3883.8146	NaN	NaN	0.0987	0.1425	0.1739	0.06	0.097	0.5038	0.0228
0.0	0.0	0.0	35890.9733	6223.8146	NaN	NaN	0.1478	0.1421	0.175	0.0603	0.0973	0.5024	0.0228
0.0	0.0	0.0	31257.9733	4244.8146	NaN	NaN	0.1196	0.1452	0.1779	0.0606	0.0961	0.4974	0.0227
0.0	0.0	0.0	32553.9733	2533.8146	NaN	NaN	0.0722	0.148	0.1791	0.0604	0.0954	0.4945	0.0227
0.0	0.0	0.0	33169.9733	3884.8146	NaN	NaN	0.1048	0.1462	0.1792	0.0606	0.0959	0.4954	0.0226
0.0	0.0	0.0	32741.9733	4519.8146	NaN	NaN	0.1213	0.1449	0.1817	0.0608	0.0952	0.4949	0.0224
0.0	0.0	0.0	35110.9733	4968.8146	NaN	NaN	0.124	0.1409	0.1824	0.0614	0.0957	0.4976	0.022
0.0	0.0	0.0	35346.9733	7023.8146	NaN	NaN	0.1658	0.1354	0.1804	0.0616	0.0975	0.5033	0.0219
0.0	0.0	0.0	32081.9733	4850.8146	NaN	NaN	0.1313	0.1374	0.1833	0.0616	0.0962	0.4998	0.0217
0.0	0.0	0.0	30823.9733	2906.8146	NaN	NaN	0.0862	0.1356	0.1813	0.0614	0.0967	0.5035	0.0215
0.0	0.0	0.0	35779.9733	6043.8146	NaN	NaN	0.1445	0.1327	0.1822	0.062	0.0975	0.5041	0.0215
0.0	0.0	0.0	34737.9733	4186.8146	NaN	NaN	0.1076	0.1331	0.1826	0.062	0.0968	0.5041	0.0213
0.0	0.0	0.0	30838.9733	4980.8146	NaN	NaN	0.1391	0.1339	0.184	0.0622	0.0964	0.5023	0.0212
0.0	0.0	0.0	37951.9733	6061.8146	NaN	NaN	0.1377	0.1294	0.1828	0.063	0.0975	0.5062	0.0211
0.0	0.0	0.0	35575.9733	6701.8146	NaN	NaN	0.1585	0.1284	0.1846	0.0628	0.0978	0.5054	0.021
0.0	0.0	0.0	34921.9733	3531.8146	NaN	NaN	0.0918	0.1301	0.1865	0.063	0.0966	0.503	0.0207
0.0	0.0	0.0	32426.9733	6408.8146	NaN	NaN	0.165	0.1209	0.1812	0.063	0.1006	0.5134	0.0209
0.0	0.0	0.0	34165.9733	3452.8146	NaN	NaN	0.0918	0.124	0.1886	0.0635	0.0989	0.5044	0.0206
0.0	0.0	0.0	31483.9733	4570.8146	NaN	NaN	0.1268	0.1223	0.1821	0.0625	0.0997	0.5127	0.0207
0.0	0.0	0.0	34453.9733	3538.8146	NaN	NaN	0.0931	0.121	0.1857	0.0629	0.1002	0.5095	0.0207
0.0	0.0	0.0	33382.9733	2768.8146	NaN	NaN	0.0766	0.1199	0.184	0.0627	0.1	0.513	0.0205
0.0	0.0	0.0	32761.9733	6908.8146	NaN	NaN	0.1742	0.1189	0.1843	0.0626	0.1006	0.5131	0.0204
0.0	0.0	0.0	35444.9733	2758.8146	NaN	NaN	0.0722	0.116	0.184	0.0631	0.1014	0.5151	0.0204
0.0	0.0	0.0	30169.9733	5143.8146	NaN	NaN	0.1457	0.1161	0.1824	0.0623	0.1013	0.5177	0.0203
0.0	0.0	0.0	39107.9733	4981.8146	NaN	NaN	0.113	0.1139	0.1824	0.0628	0.102	0.5185	0.0204
0.0	0.0	0.0	30286.9733	4608.8146	NaN	NaN	0.1321	0.1111	0.1778	0.0622	0.1035	0.5251	0.0203
0.0	0.0	0.0	30409.9733	4029.8146	NaN	NaN	0.117	0.1126	0.1769	0.0616	0.1026	0.5259	0.0203
0.0	0.0	0.0	37152.9733	7075.8146	NaN	NaN	0.16	0.1082	0.1727	0.0617	0.1048	0.5322	0.0204
0.0	0.0	0.0	33961.9733	2932.8146	NaN	NaN	0.0795	0.112	0.1729	0.0607	0.1035	0.5307	0.0203
0.0	0.0	0.0	31792.9733	4308.8146	NaN	NaN	0.1194	0.1124	0.1691	0.0602	0.103	0.535	0.0203
0.0	0.0	0.0	28206.9733	4912.8146	NaN	NaN	0.1483	0.108	0.1673	0.0601	0.1051	0.5391	0.0202
0.0	0.0	0.0	35814.9733	2967.8146	NaN	NaN	0.0765	0.1065	0.168	0.0602	0.1059	0.5393	0.0202
0.0	0.0	0.0	32867.9733	3403.8146	NaN	NaN	0.0938	0.1049	0.1639	0.0594	0.1064	0.5452	0.0201
0.0	0.0	0.0	31144.9733	2190.8146	NaN	NaN	0.0657	0.1053	0.1652	0.0597	0.1069	0.5428	0.0202
0.0	0.0	0.0	33798.9733	2431.8146	NaN	NaN	0.0671	0.1054	0.1639	0.0595	0.1059	0.5451	0.0202
0.0	0.0	0.0	29950.9733	6160.8146	NaN	NaN	0.1706	0.1035	0.1629	0.0595	0.1078	0.5461	0.0203
0.0	0.0	0.0	33260.9733	2501.8146	NaN	NaN	0.07	0.105	0.1628	0.0593	0.1059	0.5467	0.0203
0.0	0.0	0.0	31754.9733	7166.8146	NaN	NaN	0.1841	0.0994	0.1605	0.0599	0.1093	0.5504	0.0205
0.0	0.0	0.0	34479.9733	6294.8146	NaN	NaN	0.1544	0.1	0.1617	0.0598	0.1082	0.5499	0.0205
0.0	0.0	0.0	34239.9733	4015.8146	NaN	NaN	0.105	0.1014	0.1617	0.0597	0.1073	0.5494	0.0205
0.0	0.0	0.0	35288.9733	3912.8146	NaN	NaN	0.0998	0.0989	0.1603	0.0599	0.1087	0.5514	0.0207
0.0	0.0	0.0	35857.9733	6533.8146	NaN	NaN	0.1541	0.0972	0.1611	0.0603	0.109	0.5516	0.0208
0.0	0.0	0.0	29233.9733	6548.8146	NaN	NaN	0.183	0.0984	0.1611	0.0597	0.1086	0.5513	0.0209
0.0	0.0	0.0	34281.9733	3742.8146	NaN	NaN	0.0984	0.0964	0.1587	0.0599	0.1094	0.5544	0.0211
0.0	0.0	0.0	33413.9733	5639.8146	NaN	NaN	0.1444	0.0932	0.1589	0.0605	0.1114	0.5548	0.0212
0.0	0.0	0.0	32239.9733	9783.8146	NaN	NaN	0.2328	0.0941	0.1601	0.06	0.1101	0.5543	0.0213
0.0	0.0	0.0	35580.9733	2475.8146	NaN	NaN	0.0651	0.0927	0.1602	0.0604	0.1105	0.5548	0.0215
0.0	0.0	0.0	29886.9733	5860.8146	NaN	NaN	0.1639	0.0912	0.1599	0.0603	0.1114	0.5557	0.0216
0.0	0.0	0.0	31863.9733	5726.8146	NaN	NaN	0.1523	0.09	0.1596	0.0601	0.1111	0.5575	0.0217
0.0	0.0	0.0	38296.9733	5938.8146	NaN	NaN	0.1343	0.0867	0.1585	0.0604	0.1134	0.5593	0.0218
0.0	0.0	0.0	35326.9733	8142.8146	NaN	NaN	0.1873	0.0845	0.1584	0.0607	0.1147	0.5597	0.0219
0.0	0.0	0.0	35056.9733	7859.8146	NaN	NaN	0.1831	0.0836	0.158	0.0609	0.1148	0.5607	0.022
0.0	0.0	0.0	31407.9733	6050.8146	NaN	NaN	0.1615	0.0822	0.1586	0.0611	0.116	0.56	0.0222
0.0	0.0	0.0	30121.9733	5867.8146	NaN	NaN	0.163	0.0826	0.1587	0.061	0.1157	0.5598	0.0222
0.0	0.0	0.0	28269.9733	2570.8146	NaN	NaN	0.0834	0.0824	0.1585	0.061	0.1158	0.5599	0.0223
0.0	0.0	0.0	35287.9733	4509.8146	NaN	NaN	0.1133	0.0815	0.1592	0.0612	0.116	0.5598	0.0223
0.0	0.0	0.0	34357.9733	7210.8146	NaN	NaN	0.1735	0.0804	0.1586	0.0614	0.1171	0.5601	0.0223
0.0	0.0	0.0	35780.9733	4383.8146	NaN	NaN	0.1091	0.0797	0.16	0.0614	0.1164	0.5603	0.0223
0.0	0.0	0.0	32755.9733	7204.8146	NaN	NaN	0.1803	0.0758	0.1581	0.0617	0.1196	0.5625	0.0223
0.0	0.0	0.0	34726.9733	7049.8146	NaN	NaN	0.1687	0.0743	0.1597	0.0619	0.1207	0.5611	0.0223
0.0	0.0	0.0	33445.9733	4706.8146	NaN	NaN	0.1234	0.0755	0.1606	0.0615	0.12	0.5603	0.0222
0.0	0.0	0.0	29184.9733	3218.8146	NaN	NaN	0.0993	0.0768	0.1624	0.0612	0.1193	0.5581	0.0222
0.0	0.0	0.0	33585.9733	5899.8146	NaN	NaN	0.1494	0.0762	0.1638	0.0617	0.1192	0.5569	0.0222
0.0	0.0	0.0	29658.9733	5494.8146	NaN	NaN	0.1563	0.0756	0.1654	0.0617	0.1195	0.5557	0.0221
0.0	0.0	0.0	31917.9733	5764.8146	NaN	NaN	0.153	0.0762	0.1677	0.0619	0.1188	0.5534	0.022
0.0	0.0	0.0	32144.9733	2713.8146	NaN	NaN	0.0779	0.0752	0.1673	0.0621	0.1192	0.5542	0.0219
0.0	0.0	0.0	34053.9733	3752.8146	NaN	NaN	0.0993	0.0757	0.172	0.0626	0.1187	0.549	0.022
0.0	0.0	0.0	32126.9733	5920.8146	NaN	NaN	0.1556	0.0761	0.1727	0.0626	0.1183	0.5484	0.022
0.0	0.0	0.0	33245.9733	2803.8146	NaN	NaN	0.0778	0.0765	0.1753	0.0629	0.1183	0.545	0.022
0.0	0.0	0.0	32088.9733	4382.8146	NaN	NaN	0.1202	0.0765	0.1759	0.0631	0.1176	0.5448	0.022
0.0	0.0	0.0	30327.9733	7343.8146	NaN	NaN	0.1949	0.0766	0.1777	0.0632	0.1181	0.5424	0.0219
0.0	0.0	0.0	34373.9733	2357.8146	NaN	NaN	0.0642	0.0778	0.1803	0.0635	0.1173	0.5392	0.0219
0.0	0.0	0.0	29167.9733	4780.8146	NaN	NaN	0.1408	0.0787	0.18	0.0633	0.1174	0.5386	0.0219
0.0	0.0	0.0	31426.9733	5096.8146	NaN	NaN	0.1395	0.0816	0.1827	0.0631	0.1159	0.5348	0.0219
0.0	0.0	0.0	31963.9733	2689.8146	NaN	NaN	0.0776	0.083	0.1841	0.0631	0.1153	0.5326	0.0219
0.0	0.0	0.0	29523.9733	3065.8146	NaN	NaN	0.0941	0.0858	0.1872	0.0628	0.114	0.5284	0.0218
0.0	0.0	0.0	28979.9733	1868.8146	NaN	NaN	0.0606	0.0849	0.185	0.063	0.1142	0.5312	0.0217
0.0	0.0	0.0	32642.9733	7049.8146	NaN	NaN	0.1776	0.0842	0.1886	0.0637	0.1141	0.5278	0.0217
0.0	0.0	0.0	32025.9733	1892.8146	NaN	NaN	0.0558	0.0833	0.1888	0.064	0.1143	0.5278	0.0217
0.0	0.0	0.0	33668.9733	4481.8146	NaN	NaN	0.1175	0.083	0.19	0.0641	0.1143	0.5268	0.0217
0.0	0.0	0.0	28170.9733	6441.8146	NaN	NaN	0.1861	0.0815	0.1892	0.0643	0.1155	0.5276	0.0219
0.0	0.0	0.0	28678.9733	6080.8146	NaN	NaN	0.1749	0.0827	0.1914	0.0641	0.1142	0.5257	0.0219
0.0	0.0	0.0	31304.9733	7579.8146	NaN	NaN	0.1949	0.0826	0.1895	0.0637	0.1144	0.528	0.0219
0.0	0.0	0.0	35336.9733	5750.8146	NaN	NaN	0.14	0.0844	0.1915	0.0635	0.1133	0.5254	0.0219
0.0	0.0	0.0	32757.9733	3814.8146	NaN	NaN	0.1043	0.0865	0.191	0.0627	0.112	0.526	0.0218
0.0	0.0	0.0	29292.9733	4111.8146	NaN	NaN	0.1231	0.0861	0.1899	0.0625	0.1123	0.5275	0.0217
0.0	0.0	0.0	33646.9733	4242.8146	NaN	NaN	0.112	0.0838	0.1877	0.0627	0.1136	0.5303	0.0219
0.0	0.0	0.0	33072.9733	5883.8146	NaN	NaN	0.151	0.0829	0.1868	0.0625	0.1141	0.5317	0.0219
0.0	0.0	0.0	33558.9733	3497.8146	NaN	NaN	0.0944	0.0818	0.1861	0.0623	0.1148	0.533	0.022
0.0	0.0	0.0	27288.9733	3799.8146	NaN	NaN	0.1222	0.0805	0.1852	0.062	0.1154	0.5349	0.022
0.0	0.0	0.0	29694.9733	3358.8146	NaN	NaN	0.1016	0.0789	0.1829	0.0614	0.1159	0.5389	0.022
0.0	0.0	0.0	32288.9733	7707.8146	NaN	NaN	0.1927	0.076	0.1802	0.0611	0.118	0.5425	0.0221
0.0	0.0	0.0	33525.9733	991.8146	NaN	NaN	0.0287	0.0759	0.1779	0.06	0.1178	0.5464	0.0219
0.0	0.0	0.0	34327.9733	5367.8146	NaN	NaN	0.1352	0.0745	0.1753	0.0595	0.1192	0.5494	0.0221
0.0	0.0	0.0	32532.9733	2367.8146	NaN	NaN	0.0678	0.0741	0.1736	0.0588	0.1191	0.5524	0.022
0.0	0.0	0.0	28733.9733	2474.8146	NaN	NaN	0.0793	0.0731	0.1704	0.0582	0.1204	0.5557	0.0221
0.0	0.0	0.0	33860.9733	4828.8146	NaN	NaN	0.1248	0.0697	0.1648	0.058	0.1221	0.5631	0.0222
0.0	0.0	0.0	28564.9733	5574.8146	NaN	NaN	0.1633	0.0671	0.1605	0.058	0.126	0.5658	0.0225
0.0	0.0	0.0	32676.9733	4442.8146	NaN	NaN	0.1197	0.0665	0.156	0.0572	0.1255	0.5721	0.0226
0.0	0.0	0.0	29339.9733	8128.8146	NaN	NaN	0.2169	0.0629	0.1497	0.0575	0.1292	0.5779	0.0228
0.0	0.0	0.0	34231.9733	5273.8146	NaN	NaN	0.1335	0.0642	0.1497	0.057	0.1288	0.5774	0.0229
0.0	0.0	0.0	33553.9733	3199.8146	NaN	NaN	0.0871	0.0636	0.1435	0.0562	0.1286	0.585	0.023
0.0	0.0	0.0	31026.9733	6868.8146	NaN	NaN	0.1813	0.0621	0.1416	0.0565	0.1309	0.5857	0.0231
0.0	0.0	0.0	33230.9733	5150.8146	NaN	NaN	0.1342	0.0624	0.1389	0.0563	0.1302	0.589	0.0232
0.0	0.0	0.0	34594.9733	4566.8146	NaN	NaN	0.1166	0.0618	0.1373	0.0565	0.1313	0.5899	0.0233
0.0	0.0	0.0	34540.9733	4103.8146	NaN	NaN	0.1062	0.0624	0.1357	0.0567	0.1307	0.5911	0.0234
0.0	0.0	0.0	27725.9733	3463.8146	NaN	NaN	0.1111	0.063	0.1336	0.057	0.1306	0.5921	0.0236
0.0	0.0	0.0	32093.9733	5324.8146	NaN	NaN	0.1423	0.0619	0.1314	0.0578	0.13	0.5953	0.0237
0.0	0.0	0.0	29930.9733	4366.8146	NaN	NaN	0.1273	0.0621	0.1318	0.0588	0.1318	0.5916	0.0239
0.0	0.0	0.0	36469.9733	7436.8146	NaN	NaN	0.1694	0.0629	0.1298	0.0591	0.1298	0.5945	0.0239
0.0	0.0	0.0	30763.9733	5015.8146	NaN	NaN	0.1402	0.0627	0.1311	0.0604	0.1324	0.5892	0.0242
0.0	0.0	0.0	29598.9733	4839.8146	NaN	NaN	0.1405	0.0638	0.1306	0.0605	0.1303	0.5908	0.024
0.0	0.0	0.0	35491.9733	4816.8146	NaN	NaN	0.1195	0.062	0.1296	0.0614	0.1323	0.5905	0.0242
0.0	0.0	0.0	32429.9733	8551.8146	NaN	NaN	0.2087	0.0622	0.1314	0.0622	0.1342	0.5857	0.0243
0.0	0.0	0.0	26107.9733	5009.8146	NaN	NaN	0.161	0.0638	0.1303	0.0619	0.1315	0.5884	0.0241
0.0	0.0	0.0	34515.9733	4290.8146	NaN	NaN	0.1106	0.0627	0.1309	0.0626	0.1331	0.5867	0.024
0.0	0.0	0.0	35187.9733	7951.8146	NaN	NaN	0.1843	0.0624	0.1326	0.0634	0.1337	0.5838	0.0241
0.0	0.0	0.0	29443.9733	6729.8146	NaN	NaN	0.186	0.064	0.1334	0.0632	0.1319	0.5836	0.0239
0.0	0.0	0.0	29742.9733	2480.8146	NaN	NaN	0.077	0.0633	0.1322	0.0633	0.1314	0.5861	0.0237
0.0	0.0	0.0	33612.9733	3741.8146	NaN	NaN	0.1002	0.0614	0.134	0.0645	0.1339	0.5824	0.0237
0.0	0.0	0.0	31276.9733	6990.8146	NaN	NaN	0.1827	0.0612	0.1341	0.0644	0.133	0.5837	0.0236
0.0	0.0	0.0	34106.9733	8897.8146	NaN	NaN	0.2069	0.0604	0.1344	0.0646	0.1336	0.5833	0.0236
0.0	0.0	0.0	34194.9733	5544.8146	NaN	NaN	0.1395	0.0605	0.1359	0.0648	0.1343	0.5808	0.0237
0.0	0.0	0.0	30587.9733	6435.8146	NaN	NaN	0.1738	0.0625	0.136	0.0642	0.132	0.5817	0.0236
0.0	0.0	0.0	32758.9733	5328.8146	NaN	NaN	0.1399	0.0625	0.1348	0.0641	0.1321	0.5828	0.0237
0.0	0.0	0.0	35188.9733	6243.8146	NaN	NaN	0.1507	0.062	0.1356	0.0643	0.1329	0.5815	0.0237
0.0	0.0	0.0	31428.9733	3874.8146	NaN	NaN	0.1098	0.0624	0.1347	0.0642	0.1326	0.5824	0.0237
0.0	0.0	0.0	34529.9733	7885.8146	NaN	NaN	0.1859	0.061	0.1334	0.0645	0.1345	0.5828	0.0238
0.0	0.0	0.0	28213.9733	7220.8146	NaN	NaN	0.2038	0.0603	0.1338	0.0646	0.1365	0.5809	0.0241
0.0	0.0	0.0	30532.9733	7922.8146	NaN	NaN	0.206	0.0621	0.1331	0.0639	0.1351	0.5817	0.024
0.0	0.0	0.0	35334.9733	4765.8146	NaN	NaN	0.1188	0.0633	0.1323	0.0636	0.1357	0.5806	0.0243
0.0	0.0	0.0	31556.9733	6204.8146	NaN	NaN	0.1643	0.0677	0.1328	0.0632	0.1334	0.5787	0.0242
0.0	0.0	0.0	30576.9733	5357.8146	NaN	NaN	0.1491	0.0706	0.1299	0.0624	0.1305	0.5824	0.0242
0.0	0.0	0.0	38263.9733	5115.8146	NaN	NaN	0.1179	0.0697	0.1298	0.063	0.1326	0.5808	0.0241
0.0	0.0	0.0	30867.9733	4150.8146	NaN	NaN	0.1185	0.0698	0.1293	0.0632	0.1328	0.5808	0.0241
0.0	0.0	0.0	33464.9733	5291.8146	NaN	NaN	0.1365	0.0682	0.1276	0.0633	0.1339	0.583	0.0241
0.0	0.0	0.0	28722.9733	3129.8146	NaN	NaN	0.0983	0.0669	0.1272	0.0634	0.136	0.5822	0.0242
0.0	0.0	0.0	32220.9733	993.8146	NaN	NaN	0.0299	0.0669	0.1259	0.063	0.1349	0.5854	0.024
0.0	0.0	0.0	35276.9733	5013.8146	NaN	NaN	0.1244	0.0651	0.1246	0.063	0.1371	0.5861	0.0241
0.0	0.0	0.0	33336.9733	3820.8146	NaN	NaN	0.1028	0.0647	0.1253	0.063	0.1371	0.5859	0.0241
0.0	0.0	0.0	33519.9733	7709.8146	NaN	NaN	0.187	0.0647	0.1242	0.063	0.1371	0.5868	0.0241
0.0	0.0	0.0	31756.9733	3301.8146	NaN	NaN	0.0942	0.0642	0.1238	0.0632	0.1383	0.5862	0.0242
0.0	0.0	0.0	37986.9733	2781.8146	NaN	NaN	0.0682	0.0641	0.123	0.0631	0.1379	0.5876	0.0243
0.0	0.0	0.0	36775.9733	7046.8146	NaN	NaN	0.1608	0.0627	0.1222	0.0635	0.1401	0.5871	0.0245
0.0	0.0	0.0	36236.9733	5651.8146	NaN	NaN	0.1349	0.0622	0.123	0.0637	0.1403	0.5863	0.0245
0.0	0.0	0.0	30307.9733	5766.8146	NaN	NaN	0.1599	0.0625	0.1224	0.0638	0.14	0.5867	0.0246
0.0	0.0	0.0	33100.9733	5575.8146	NaN	NaN	0.1442	0.0609	0.1226	0.064	0.1414	0.5863	0.0247
0.0	0.0	0.0	31323.9733	6351.8146	NaN	NaN	0.1686	0.0604	0.1233	0.0641	0.1416	0.5858	0.0247
0.0	0.0	0.0	29187.9733	6069.8146	NaN	NaN	0.1722	0.0597	0.1237	0.0641	0.1422	0.5856	0.0249
0.0	0.0	0.0	33624.9733	6884.8146	NaN	NaN	0.17	0.0598	0.1258	0.0643	0.1421	0.583	0.025
0.0	0.0	0.0	27116.9733	6529.8146	NaN	NaN	0.1941	0.0613	0.1282	0.0641	0.1408	0.5803	0.0252
0.0	0.0	0.0	34783.9733	7960.8146	NaN	NaN	0.1862	0.0627	0.1315	0.0642	0.1392	0.577	0.0254
0.0	0.0	0.0	28252.9733	2206.8146	NaN	NaN	0.0725	0.064	0.1341	0.064	0.1374	0.5749	0.0256
0.0	0.0	0.0	32232.9733	6784.8146	NaN	NaN	0.1739	0.0654	0.1369	0.0638	0.1347	0.5738	0.0254
0.0	0.0	0.0	28090.9733	4669.8146	NaN	NaN	0.1425	0.0654	0.1384	0.064	0.1346	0.5723	0.0254
0.0	0.0	0.0	29461.9733	5546.8146	NaN	NaN	0.1584	0.067	0.1421	0.0636	0.1321	0.5701	0.0251
0.0	0.0	0.0	31791.9733	4794.8146	NaN	NaN	0.1311	0.0678	0.1429	0.0635	0.1309	0.57	0.025
0.0	0.0	0.0	34184.9733	4823.8146	NaN	NaN	0.1237	0.0685	0.1449	0.0634	0.1298	0.5687	0.0247
0.0	0.0	0.0	27925.9733	3377.8146	NaN	NaN	0.1079	0.0686	0.1439	0.0628	0.1281	0.5722	0.0245
0.0	0.0	0.0	30320.9733	2400.8146	NaN	NaN	0.0734	0.0661	0.1424	0.0633	0.1302	0.5737	0.0242
0.0	0.0	0.0	34657.9733	6139.8146	NaN	NaN	0.1505	0.0644	0.1418	0.0635	0.1317	0.5745	0.0242
0.0	0.0	0.0	32200.9733	5993.8146	NaN	NaN	0.1569	0.0652	0.1417	0.063	0.1317	0.5744	0.0241
0.0	0.0	0.0	30968.9733	7029.8146	NaN	NaN	0.185	0.0672	0.1411	0.0622	0.1297	0.576	0.0237
0.0	0.0	0.0	25793.9733	2234.8146	NaN	NaN	0.0797	0.0699	0.1407	0.0612	0.1269	0.5783	0.0231
0.0	0.0	0.0	29734.9733	5934.8146	NaN	NaN	0.1664	0.0697	0.1387	0.0609	0.127	0.581	0.0226
0.0	0.0	0.0	31682.9733	6121.8146	NaN	NaN	0.1619	0.0683	0.1387	0.0612	0.1293	0.5801	0.0224
0.0	0.0	0.0	32192.9733	5317.8146	NaN	NaN	0.1418	0.07	0.1407	0.0611	0.129	0.5772	0.022
0.0	0.0	0.0	33078.9733	3044.8146	NaN	NaN	0.0843	0.0707	0.1408	0.0609	0.1285	0.5772	0.0218
0.0	0.0	0.0	26291.9733	3432.8146	NaN	NaN	0.1155	0.0708	0.141	0.0611	0.129	0.5766	0.0215
0.0	0.0	0.0	27659.9733	4596.8146	NaN	NaN	0.1425	0.0683	0.1396	0.0614	0.1298	0.5797	0.0213
0.0	0.0	0.0	35123.9733	6222.8146	NaN	NaN	0.1505	0.0641	0.1389	0.063	0.1346	0.5781	0.0213
0.0	0.0	0.0	34220.9733	5292.8146	NaN	NaN	0.1339	0.0627	0.1393	0.0636	0.1357	0.5775	0.0212
0.0	0.0	0.0	34830.9733	6249.8146	NaN	NaN	0.1521	0.0613	0.1387	0.064	0.1355	0.5794	0.021
0.0	0.0	0.0	28342.9733	5167.8146	NaN	NaN	0.1542	0.059	0.1377	0.0651	0.1391	0.5781	0.0211
0.0	0.0	0.0	32702.9733	6740.8146	NaN	NaN	0.1709	0.058	0.1369	0.0653	0.1403	0.5784	0.0211
0.0	0.0	0.0	29181.9733	6735.8146	NaN	NaN	0.1875	0.0583	0.1367	0.0654	0.1414	0.5772	0.021
0.0	0.0	0.0	35586.9733	5275.8146	NaN	NaN	0.1291	0.06	0.1377	0.0655	0.1398	0.5762	0.0208
0.0	0.0	0.0	33748.9733	4976.8146	NaN	NaN	0.1285	0.0598	0.1377	0.066	0.1406	0.575	0.0208
0.0	0.0	0.0	27658.9733	5747.8146	NaN	NaN	0.1721	0.0616	0.1391	0.0661	0.1382	0.5745	0.0205
0.0	0.0	0.0	34254.9733	1683.8146	NaN	NaN	0.0469	0.0602	0.1379	0.0668	0.1393	0.5754	0.0205
0.0	0.0	0.0	33451.9733	4612.8146	NaN	NaN	0.1212	0.0586	0.1386	0.0675	0.1423	0.5725	0.0205
0.0	0.0	0.0	31890.9733	4153.8146	NaN	NaN	0.1152	0.0593	0.139	0.0673	0.1409	0.5731	0.0203
0.0	0.0	0.0	37486.9733	2634.8146	NaN	NaN	0.0657	0.0586	0.1393	0.0678	0.1422	0.5717	0.0204
0.0	0.0	0.0	30194.9733	2806.8146	NaN	NaN	0.0851	0.0591	0.1402	0.0676	0.1416	0.5711	0.0203
0.0	0.0	0.0	31981.9733	5008.8146	NaN	NaN	0.1354	0.0602	0.1397	0.067	0.1408	0.572	0.0203
0.0	0.0	0.0	31455.9733	3362.8146	NaN	NaN	0.0966	0.0606	0.1401	0.0666	0.1415	0.5708	0.0204
0.0	0.0	0.0	34825.9733	2621.8146	NaN	NaN	0.07	0.0625	0.1402	0.066	0.1398	0.5712	0.0204
0.0	0.0	0.0	36734.9733	4573.8146	NaN	NaN	0.1107	0.0626	0.1391	0.0655	0.1399	0.5722	0.0206
0.0	0.0	0.0	35095.9733	5797.8146	NaN	NaN	0.1418	0.0637	0.1392	0.0651	0.139	0.5722	0.0208
0.0	0.0	0.0	29504.9733	4561.8146	NaN	NaN	0.1339	0.0639	0.1377	0.0645	0.1387	0.5741	0.0211
0.0	0.0	0.0	31359.9733	7246.8146	NaN	NaN	0.1877	0.0635	0.136	0.0639	0.1399	0.5752	0.0215
0.0	0.0	0.0	31306.9733	7288.8146	NaN	NaN	0.1889	0.0651	0.1358	0.0633	0.1394	0.5745	0.0219
0.0	0.0	0.0	36321.9733	5223.8146	NaN	NaN	0.1257	0.0685	0.1345	0.0621	0.1358	0.577	0.0221
0.0	0.0	0.0	30917.9733	3443.8146	NaN	NaN	0.1002	0.0694	0.1336	0.062	0.1364	0.576	0.0226
0.0	0.0	0.0	35159.9733	6832.8146	NaN	NaN	0.1627	0.071	0.1335	0.0616	0.1341	0.5771	0.0227
0.0	0.0	0.0	31041.9733	7611.8146	NaN	NaN	0.1969	0.0714	0.1331	0.0613	0.1341	0.5773	0.0229
0.0	0.0	0.0	35007.9733	6297.8146	NaN	NaN	0.1525	0.0719	0.1333	0.0609	0.1331	0.578	0.0228
0.0	0.0	0.0	30429.9733	4988.8146	NaN	NaN	0.1409	0.0721	0.1335	0.061	0.1339	0.5765	0.0231
0.0	0.0	0.0	34501.9733	5763.8146	NaN	NaN	0.1431	0.0735	0.134	0.0604	0.1317	0.5775	0.0229
0.0	0.0	0.0	32395.9733	3444.8146	NaN	NaN	0.0961	0.0735	0.1338	0.0604	0.1316	0.5778	0.023
0.0	0.0	0.0	32181.9733	6996.8146	NaN	NaN	0.1786	0.0728	0.134	0.06	0.1315	0.5788	0.0229
0.0	0.0	0.0	33312.9733	5232.8146	NaN	NaN	0.1358	0.0727	0.1352	0.0602	0.1322	0.5766	0.023
0.0	0.0	0.0	35564.9733	4155.8146	NaN	NaN	0.1046	0.0751	0.1366	0.0596	0.1294	0.5764	0.0228
0.0	0.0	0.0	31611.9733	2930.8146	NaN	NaN	0.0848	0.0758	0.1361	0.0593	0.1284	0.5775	0.0228
0.0	0.0	0.0	33438.9733	4324.8146	NaN	NaN	0.1145	0.0754	0.1378	0.0596	0.1278	0.5767	0.0228
0.0	0.0	0.0	31755.9733	6656.8146	NaN	NaN	0.1733	0.0742	0.1379	0.0596	0.1273	0.5782	0.0227
0.0	0.0	0.0	35692.9733	6295.8146	NaN	NaN	0.1499	0.0727	0.1388	0.0598	0.1279	0.5781	0.0226
0.0	0.0	0.0	29692.9733	6443.8146	NaN	NaN	0.1783	0.0722	0.1392	0.0598	0.1284	0.5779	0.0225
0.0	0.0	0.0	31473.9733	4893.8146	NaN	NaN	0.1346	0.0711	0.14	0.0599	0.1275	0.5791	0.0224
0.0	0.0	0.0	34251.9733	4748.8146	NaN	NaN	0.1218	0.0693	0.1406	0.0603	0.1297	0.5777	0.0223
0.0	0.0	0.0	33012.9733	8570.8146	NaN	NaN	0.2061	0.0694	0.1414	0.0603	0.1299	0.5767	0.0222
0.0	0.0	0.0	31697.9733	5080.8146	NaN	NaN	0.1381	0.0691	0.1418	0.0608	0.1297	0.5765	0.0222
0.0	0.0	0.0	28268.9733	4045.8146	NaN	NaN	0.1252	0.069	0.1421	0.0608	0.1296	0.5766	0.0219
0.0	0.0	0.0	32537.9733	7956.8146	NaN	NaN	0.1965	0.0676	0.1425	0.0614	0.1315	0.5751	0.0219
0.0	0.0	0.0	30269.9733	5398.8146	NaN	NaN	0.1514	0.0688	0.1447	0.0615	0.1304	0.5729	0.0217
0.0	0.0	0.0	28861.9733	3624.8146	NaN	NaN	0.1116	0.0697	0.1444	0.0615	0.13	0.573	0.0215
0.0	0.0	0.0	33495.9733	7264.8146	NaN	NaN	0.1782	0.0679	0.1445	0.0627	0.133	0.5701	0.0219
0.0	0.0	0.0	30940.9733	5006.8146	NaN	NaN	0.1393	0.0708	0.1475	0.0626	0.1304	0.5672	0.0216
0.0	0.0	0.0	31443.9733	4499.8146	NaN	NaN	0.1252	0.0729	0.147	0.0622	0.1289	0.5675	0.0216
0.0	0.0	0.0	29279.9733	6102.8146	NaN	NaN	0.1725	0.0714	0.1469	0.0631	0.1324	0.5642	0.022
0.0	0.0	0.0	26863.9733	7222.8146	NaN	NaN	0.2119	0.0748	0.149	0.0626	0.1293	0.5625	0.0218
0.0	0.0	0.0	32585.9733	3392.8146	NaN	NaN	0.0943	0.0769	0.1482	0.0621	0.1284	0.5625	0.022
0.0	0.0	0.0	31694.9733	4733.8146	NaN	NaN	0.1299	0.0792	0.1501	0.0625	0.1288	0.5573	0.0221
0.0	0.0	0.0	28555.9733	4313.8146	NaN	NaN	0.1312	0.086	0.1527	0.0615	0.1229	0.555	0.0219
0.0	0.0	0.0	30481.9733	2155.8146	NaN	NaN	0.0661	0.0878	0.1531	0.0618	0.1222	0.5532	0.022
0.0	0.0	0.0	29803.9733	3928.8146	NaN	NaN	0.1165	0.087	0.153	0.0621	0.1229	0.5529	0.0221
0.0	0.0	0.0	28606.9733	6432.8146	NaN	NaN	0.1836	0.0868	0.1533	0.0622	0.1224	0.5532	0.0221
0.0	0.0	0.0	29942.9733	2070.8146	NaN	NaN	0.0647	0.0838	0.1518	0.0623	0.1237	0.5561	0.0223
0.0	0.0	0.0	30797.9733	8269.8146	NaN	NaN	0.2117	0.0815	0.1526	0.0631	0.1261	0.5541	0.0227
0.0	0.0	0.0	29127.9733	4782.8146	NaN	NaN	0.141	0.0842	0.1536	0.0624	0.1232	0.5538	0.0228
0.0	0.0	0.0	33825.9733	4982.8146	NaN	NaN	0.1284	0.0882	0.156	0.062	0.1207	0.5502	0.0229
0.0	0.0	0.0	32057.9733	2405.8146	NaN	NaN	0.0698	0.0889	0.1562	0.0619	0.1205	0.5492	0.0233
0.0	0.0	0.0	31621.9733	6392.8146	NaN	NaN	0.1682	0.0909	0.1579	0.0614	0.1187	0.5476	0.0234
0.0	0.0	0.0	33057.9733	5803.8146	NaN	NaN	0.1493	0.0915	0.1569	0.0611	0.1179	0.5491	0.0236
0.0	0.0	0.0	34645.9733	5104.8146	NaN	NaN	0.1284	0.0904	0.1566	0.0614	0.1186	0.5495	0.0236
0.0	0.0	0.0	34100.9733	4385.8146	NaN	NaN	0.114	0.0895	0.1552	0.0609	0.1173	0.5534	0.0236
0.0	0.0	0.0	32871.9733	6936.8146	NaN	NaN	0.1743	0.0862	0.1538	0.0615	0.1194	0.5555	0.0236
0.0	0.0	0.0	29298.9733	3138.8146	NaN	NaN	0.0968	0.0843	0.1526	0.0612	0.119	0.5594	0.0234
0.0	0.0	0.0	25067.9733	4044.8146	NaN	NaN	0.1389	0.0836	0.1512	0.061	0.1196	0.5613	0.0233
0.0	0.0	0.0	32010.9733	3716.8146	NaN	NaN	0.104	0.0822	0.1498	0.061	0.119	0.5649	0.0231
0.0	0.0	0.0	32985.9733	4618.8146	NaN	NaN	0.1228	0.0823	0.1501	0.0609	0.119	0.5648	0.0229
0.0	0.0	0.0	29771.9733	4519.8146	NaN	NaN	0.1318	0.0828	0.1498	0.0603	0.117	0.5678	0.0224
0.0	0.0	0.0	32994.9733	3511.8146	NaN	NaN	0.0962	0.081	0.1489	0.0612	0.1181	0.5686	0.0221
0.0	0.0	0.0	30094.9733	5544.8146	NaN	NaN	0.1556	0.0792	0.1493	0.0615	0.1186	0.5695	0.0219
0.0	0.0	0.0	34313.9733	7327.8146	NaN	NaN	0.176	0.0786	0.1493	0.0615	0.1191	0.5697	0.0218
0.0	0.0	0.0	31164.9733	4911.8146	NaN	NaN	0.1361	0.079	0.1497	0.0616	0.1192	0.5688	0.0217
0.0	0.0	0.0	31878.9733	4521.8146	NaN	NaN	0.1242	0.0809	0.1517	0.0615	0.1169	0.5676	0.0214
0.0	0.0	0.0	31078.9733	2825.8146	NaN	NaN	0.0833	0.0811	0.1505	0.0613	0.1167	0.569	0.0214
0.0	0.0	0.0	37824.9733	5918.8146	NaN	NaN	0.1353	0.0803	0.1523	0.062	0.1178	0.5663	0.0213
0.0	0.0	0.0	30595.9733	7161.8146	NaN	NaN	0.1897	0.081	0.1518	0.062	0.1176	0.5662	0.0214
0.0	0.0	0.0	31453.9733	3760.8146	NaN	NaN	0.1068	0.0823	0.1533	0.0622	0.1161	0.5649	0.0212
0.0	0.0	0.0	33018.9733	4582.8146	NaN	NaN	0.1219	0.0818	0.1526	0.0626	0.1165	0.5652	0.0213
0.0	0.0	0.0	31134.9733	3599.8146	NaN	NaN	0.1036	0.0823	0.1544	0.0628	0.1162	0.5632	0.0211
0.0	0.0	0.0	33764.9733	3372.8146	NaN	NaN	0.0908	0.0828	0.154	0.0629	0.1159	0.5633	0.0211
0.0	0.0	0.0	31213.9733	4344.8146	NaN	NaN	0.1222	0.082	0.1544	0.0635	0.1177	0.5612	0.0213
0.0	0.0	0.0	34869.9733	5128.8146	NaN	NaN	0.1282	0.0845	0.1563	0.0636	0.1152	0.5592	0.0212
0.0	0.0	0.0	28669.9733	4162.8146	NaN	NaN	0.1268	0.0864	0.1563	0.063	0.1142	0.559	0.0211
0.0	0.0	0.0	28319.9733	3075.8146	NaN	NaN	0.098	0.086	0.1569	0.0633	0.1144	0.5583	0.0211
0.0	0.0	0.0	27716.9733	7779.8146	NaN	NaN	0.2192	0.084	0.1542	0.063	0.1171	0.5603	0.0214
0.0	0.0	0.0	33039.9733	5235.8146	NaN	NaN	0.1368	0.0847	0.1561	0.0633	0.1172	0.5573	0.0214
0.0	0.0	0.0	30328.9733	4992.8146	NaN	NaN	0.1414	0.0865	0.1547	0.0626	0.1165	0.5583	0.0215
0.0	0.0	0.0	28766.9733	6028.8146	NaN	NaN	0.1733	0.0895	0.1565	0.0621	0.1161	0.5542	0.0216
0.0	0.0	0.0	28464.9733	2166.8146	NaN	NaN	0.0707	0.0949	0.1566	0.061	0.112	0.5541	0.0215
0.0	0.0	0.0	24666.9733	6258.8146	NaN	NaN	0.2024	0.0998	0.1579	0.0602	0.1117	0.549	0.0214
0.0	0.0	0.0	31594.9733	3245.8146	NaN	NaN	0.0932	0.1036	0.1593	0.06	0.1098	0.546	0.0213
0.0	0.0	0.0	32456.9733	5910.8146	NaN	NaN	0.1541	0.1063	0.1605	0.06	0.1096	0.5423	0.0212
0.0	0.0	0.0	34282.9733	4503.8146	NaN	NaN	0.1161	0.1104	0.1624	0.0596	0.1078	0.5386	0.0211
0.0	0.0	0.0	31931.9733	1131.8146	NaN	NaN	0.0342	0.1123	0.1627	0.0597	0.1075	0.5368	0.021
0.0	0.0	0.0	30306.9733	4489.8146	NaN	NaN	0.129	0.1095	0.1621	0.0599	0.1087	0.5389	0.021
0.0	0.0	0.0	32121.9733	3196.8146	NaN	NaN	0.0905	0.1049	0.1613	0.0604	0.1101	0.5424	0.0208
0.0	0.0	0.0	30229.9733	3281.8146	NaN	NaN	0.0979	0.1056	0.1608	0.0601	0.1098	0.543	0.0207
0.0	0.0	0.0	32390.9733	6638.8146	NaN	NaN	0.1701	0.1035	0.1621	0.0609	0.1109	0.542	0.0207
0.0	0.0	0.0	28586.9733	2651.8146	NaN	NaN	0.0849	0.1053	0.1628	0.0609	0.1094	0.541	0.0206
0.0	0.0	0.0	31940.9733	8860.8146	NaN	NaN	0.2172	0.1039	0.1639	0.0613	0.1101	0.5401	0.0207
0.0	0.0	0.0	32667.9733	3672.8146	NaN	NaN	0.1011	0.104	0.1633	0.0616	0.11	0.5405	0.0207
0.0	0.0	0.0	28469.9733	4385.8146	NaN	NaN	0.1335	0.1092	0.165	0.061	0.1083	0.5358	0.0207
0.0	0.0	0.0	33488.9733	3764.8146	NaN	NaN	0.1011	0.1118	0.1653	0.0609	0.1067	0.5343	0.0209
0.0	0.0	0.0	32239.9733	2869.8146	NaN	NaN	0.0817	0.1124	0.1676	0.0616	0.1063	0.5313	0.0209
0.0	0.0	0.0	33983.9733	5934.8146	NaN	NaN	0.1487	0.1135	0.1678	0.0612	0.105	0.5316	0.021
0.0	0.0	0.0	28536.9733	4411.8146	NaN	NaN	0.1339	0.1104	0.1664	0.0616	0.1063	0.5343	0.021
0.0	0.0	0.0	30288.9733	2642.8146	NaN	NaN	0.0803	0.1121	0.1689	0.0614	0.1041	0.5328	0.0208
0.0	0.0	0.0	31984.9733	3424.8146	NaN	NaN	0.0967	0.1062	0.166	0.062	0.1068	0.5381	0.0209
0.0	0.0	0.0	32077.9733	5154.8146	NaN	NaN	0.1384	0.1043	0.1662	0.062	0.107	0.5398	0.0208
0.0	0.0	0.0	27176.9733	4403.8146	NaN	NaN	0.1394	0.1054	0.1648	0.0612	0.1061	0.5417	0.0208
0.0	0.0	0.0	30340.9733	1367.8146	NaN	NaN	0.0431	0.1049	0.1644	0.0614	0.1062	0.5422	0.0208
0.0	0.0	0.0	30116.9733	5066.8146	NaN	NaN	0.144	0.1033	0.1627	0.0613	0.1072	0.5445	0.021
0.0	0.0	0.0	31463.9733	6055.8146	NaN	NaN	0.1614	0.1065	0.1626	0.0606	0.1058	0.5436	0.0209
0.0	0.0	0.0	31431.9733	4560.8146	NaN	NaN	0.1267	0.1087	0.1617	0.0604	0.1052	0.5429	0.0211
0.0	0.0	0.0	30327.9733	3574.8146	NaN	NaN	0.1054	0.11	0.1614	0.0604	0.1046	0.5425	0.0212
0.0	0.0	0.0	30326.9733	6143.8146	NaN	NaN	0.1685	0.1082	0.1601	0.0607	0.1056	0.5441	0.0213
0.0	0.0	0.0	30878.9733	7469.8146	NaN	NaN	0.1948	0.1059	0.1596	0.0607	0.1064	0.5461	0.0213
0.0	0.0	0.0	29204.9733	1598.8146	NaN	NaN	0.0519	0.1063	0.1598	0.0606	0.1061	0.5461	0.0211
0.0	0.0	0.0	32196.9733	2622.8146	NaN	NaN	0.0753	0.1027	0.159	0.0611	0.1077	0.5484	0.0212
0.0	0.0	0.0	30276.9733	5064.8146	NaN	NaN	0.1433	0.0995	0.1594	0.0616	0.1083	0.5502	0.021
0.0	0.0	0.0	27267.9733	4499.8146	NaN	NaN	0.1416	0.0978	0.1581	0.0612	0.1087	0.5532	0.0208
0.0	0.0	0.0	31340.9733	3605.8146	NaN	NaN	0.1032	0.094	0.1568	0.0614	0.1106	0.5564	0.0208
0.0	0.0	0.0	28002.9733	5062.8146	NaN	NaN	0.1531	0.0921	0.1566	0.0613	0.112	0.5572	0.0208
0.0	0.0	0.0	31668.9733	6700.8146	NaN	NaN	0.1746	0.0917	0.1565	0.0611	0.1117	0.5581	0.0209
0.0	0.0	0.0	29572.9733	4121.8146	NaN	NaN	0.1223	0.0903	0.1557	0.0612	0.1131	0.5587	0.021
0.0	0.0	0.0	29421.9733	6241.8146	NaN	NaN	0.175	0.0916	0.1555	0.0609	0.112	0.559	0.0211
0.0	0.0	0.0	31970.9733	4679.8146	NaN	NaN	0.1277	0.0905	0.1548	0.061	0.1127	0.5597	0.0213
0.0	0.0	0.0	27078.9733	4700.8146	NaN	NaN	0.1479	0.0915	0.1547	0.0608	0.1122	0.5596	0.0212
0.0	0.0	0.0	28863.9733	5847.8146	NaN	NaN	0.1685	0.0891	0.1527	0.061	0.1135	0.5622	0.0214
0.0	0.0	0.0	30395.9733	3809.8146	NaN	NaN	0.1114	0.088	0.1534	0.0613	0.1145	0.5614	0.0215
0.0	0.0	0.0	29971.9733	3787.8146	NaN	NaN	0.1122	0.0875	0.1522	0.0612	0.1145	0.5632	0.0215
0.0	0.0	0.0	30992.9733	4351.8146	NaN	NaN	0.1231	0.0839	0.1512	0.0619	0.117	0.5643	0.0216
0.0	0.0	0.0	23980.9733	2795.8146	NaN	NaN	0.1044	0.0831	0.1522	0.062	0.1176	0.5635	0.0216
0.0	0.0	0.0	28684.9733	5926.8146	NaN	NaN	0.1712	0.0825	0.1524	0.0621	0.118	0.5635	0.0216
0.0	0.0	0.0	28136.9733	5313.8146	NaN	NaN	0.1589	0.0821	0.1531	0.0623	0.1196	0.5613	0.0216
0.0	0.0	0.0	26950.9733	4306.8146	NaN	NaN	0.1378	0.0849	0.1543	0.0619	0.1172	0.5604	0.0214
0.0	0.0	0.0	30344.9733	6486.8146	NaN	NaN	0.1761	0.0839	0.1539	0.0621	0.1188	0.5599	0.0214
0.0	0.0	0.0	30717.9733	5640.8146	NaN	NaN	0.1551	0.0844	0.1575	0.0626	0.1186	0.5556	0.0213
0.0	0.0	0.0	28721.9733	6583.8146	NaN	NaN	0.1865	0.0863	0.1574	0.0622	0.1175	0.5554	0.0213
0.0	0.0	0.0	26332.9733	5924.8146	NaN	NaN	0.1837	0.0864	0.1581	0.0623	0.1185	0.5535	0.0213
0.0	0.0	0.0	30268.9733	3946.8146	NaN	NaN	0.1154	0.0903	0.1605	0.062	0.116	0.5502	0.0212
0.0	0.0	0.0	28631.9733	3033.8146	NaN	NaN	0.0958	0.0918	0.1614	0.062	0.1155	0.5482	0.0211
0.0	0.0	0.0	34605.9733	4387.8146	NaN	NaN	0.1125	0.0921	0.1649	0.0626	0.1149	0.5444	0.0211
0.0	0.0	0.0	29992.9733	6237.8146	NaN	NaN	0.1722	0.0929	0.1667	0.0626	0.1143	0.5425	0.021
0.0	0.0	0.0	31674.9733	1468.8146	NaN	NaN	0.0443	0.0946	0.1683	0.0627	0.1127	0.5408	0.0209
0.0	0.0	0.0	26073.9733	4736.8146	NaN	NaN	0.1537	0.0906	0.1662	0.0629	0.1154	0.5437	0.0212
0.0	0.0	0.0	28720.9733	5566.8146	NaN	NaN	0.1624	0.09	0.1683	0.0629	0.1141	0.5437	0.0211
0.0	0.0	0.0	33431.9733	8427.8146	NaN	NaN	0.2013	0.087	0.1668	0.0632	0.1168	0.5448	0.0214
0.0	0.0	0.0	30800.9733	4416.8146	NaN	NaN	0.1254	0.0889	0.1689	0.0629	0.115	0.5428	0.0215
0.0	0.0	0.0	25020.9733	4045.8146	NaN	NaN	0.1392	0.0905	0.1688	0.0627	0.1135	0.5428	0.0217
0.0	0.0	0.0	30541.9733	6786.8146	NaN	NaN	0.1818	0.0899	0.17	0.0628	0.1136	0.542	0.0218
0.0	0.0	0.0	29920.9733	4557.8146	NaN	NaN	0.1322	0.0889	0.1702	0.0628	0.1154	0.5407	0.022
0.0	0.0	0.0	26516.9733	4676.8146	NaN	NaN	0.1499	0.0942	0.1708	0.0617	0.1121	0.5393	0.022
0.0	0.0	0.0	28802.9733	1684.8146	NaN	NaN	0.0553	0.0927	0.1697	0.062	0.1128	0.5408	0.022
0.0	0.0	0.0	27918.9733	5144.8146	NaN	NaN	0.1556	0.0931	0.1738	0.0619	0.1124	0.5368	0.0221
0.0	0.0	0.0	25622.9733	3199.8146	NaN	NaN	0.111	0.0943	0.1736	0.0612	0.1115	0.5375	0.0219
0.0	0.0	0.0	29173.9733	2183.8146	NaN	NaN	0.0696	0.0921	0.1711	0.0613	0.1127	0.5411	0.0218
0.0	0.0	0.0	25951.9733	4769.8146	NaN	NaN	0.1553	0.0919	0.1701	0.0609	0.1125	0.5429	0.0216
0.0	0.0	0.0	28158.9733	2966.8146	NaN	NaN	0.0953	0.0933	0.1691	0.0605	0.1115	0.5441	0.0215
0.0	0.0	0.0	33838.9733	4166.8146	NaN	NaN	0.1096	0.0932	0.1656	0.0602	0.1121	0.5475	0.0214
0.0	0.0	0.0	31870.9733	1834.8146	NaN	NaN	0.0544	0.0941	0.1635	0.0599	0.1118	0.5495	0.0213
0.0	0.0	0.0	30592.9733	5670.8146	NaN	NaN	0.1564	0.0943	0.1618	0.0598	0.1115	0.5513	0.0213
0.0	0.0	0.0	26640.9733	7468.8146	NaN	NaN	0.219	0.0899	0.1581	0.0602	0.1136	0.5571	0.0212
0.0	0.0	0.0	29678.9733	4510.8146	NaN	NaN	0.1319	0.087	0.157	0.0605	0.1155	0.5589	0.0211
0.0	0.0	0.0	27252.9733	4258.8146	NaN	NaN	0.1351	0.0858	0.1538	0.0601	0.1164	0.563	0.0209
0.0	0.0	0.0	27619.9733	3010.8146	NaN	NaN	0.0983	0.0835	0.154	0.0606	0.1186	0.5623	0.0209
0.0	0.0	0.0	27280.9733	4641.8146	NaN	NaN	0.1454	0.0847	0.1544	0.0603	0.1183	0.5614	0.0209
0.0	0.0	0.0	27761.9733	2140.8146	NaN	NaN	0.0716	0.0887	0.1565	0.0601	0.1169	0.5571	0.0207
0.0	0.0	0.0	25269.9733	1014.8146	NaN	NaN	0.0386	0.0914	0.1559	0.0599	0.1152	0.557	0.0206
0.0	0.0	0.0	22956.9733	4584.8146	NaN	NaN	0.1665	0.0894	0.1566	0.0601	0.1161	0.5573	0.0205
0.0	0.0	0.0	27091.9733	3584.8146	NaN	NaN	0.1169	0.085	0.1557	0.0605	0.1186	0.5599	0.0204
0.0	0.0	0.0	29007.9733	5094.8146	NaN	NaN	0.1494	0.0804	0.1544	0.0611	0.1214	0.5623	0.0204
0.0	0.0	0.0	28528.9733	2868.8146	NaN	NaN	0.0914	0.0785	0.1549	0.0613	0.122	0.5628	0.0204
0.0	0.0	0.0	28781.9733	5916.8146	NaN	NaN	0.1705	0.078	0.1547	0.0614	0.1224	0.5631	0.0204
0.0	0.0	0.0	30509.9733	3281.8146	NaN	NaN	0.0971	0.078	0.1551	0.0616	0.1225	0.5622	0.0205
0.0	0.0	0.0	21874.9733	2064.8146	NaN	NaN	0.0863	0.0797	0.1538	0.0612	0.1218	0.563	0.0205
0.0	0.0	0.0	25939.9733	6091.8146	NaN	NaN	0.1902	0.0804	0.1535	0.061	0.1217	0.5628	0.0206
0.0	0.0	0.0	31556.9733	5738.8146	NaN	NaN	0.1539	0.0808	0.1542	0.0612	0.1222	0.5608	0.0208
0.0	0.0	0.0	27933.9733	3257.8146	NaN	NaN	0.1044	0.0853	0.1546	0.0604	0.1192	0.5598	0.0207
0.0	0.0	0.0	29772.9733	3771.8146	NaN	NaN	0.1124	0.0865	0.1539	0.0602	0.1188	0.5598	0.0208
0.0	0.0	0.0	29107.9733	2602.8146	NaN	NaN	0.0821	0.0874	0.1555	0.0603	0.1173	0.5588	0.0207
0.0	0.0	0.0	29085.9733	2895.8146	NaN	NaN	0.0905	0.088	0.1538	0.0599	0.1172	0.5603	0.0208
0.0	0.0	0.0	30111.9733	5817.8146	NaN	NaN	0.1619	0.0855	0.153	0.0599	0.1192	0.5614	0.0209
0.0	0.0	0.0	26599.9733	5705.8146	NaN	NaN	0.1766	0.0865	0.1548	0.0598	0.1178	0.5603	0.0208
0.0	0.0	0.0	31716.9733	6693.8146	NaN	NaN	0.1743	0.087	0.1553	0.0595	0.1172	0.5602	0.0209
0.0	0.0	0.0	31736.9733	3938.8146	NaN	NaN	0.1104	0.0887	0.1559	0.0592	0.1161	0.5592	0.0208
0.0	0.0	0.0	25438.9733	2608.8146	NaN	NaN	0.093	0.0924	0.1561	0.0583	0.1141	0.5584	0.0207
0.0	0.0	0.0	33114.9733	2927.8146	NaN	NaN	0.0812	0.0921	0.1558	0.0584	0.1136	0.5594	0.0207
0.0	0.0	0.0	28047.9733	3688.8146	NaN	NaN	0.1162	0.0898	0.1552	0.0587	0.116	0.5594	0.0209
0.0	0.0	0.0	33077.9733	11248.8146	NaN	NaN	0.2538	0.0909	0.1551	0.0583	0.1147	0.5601	0.0209
0.0	0.0	0.0	28062.9733	4700.8146	NaN	NaN	0.1435	0.0904	0.1537	0.0584	0.1154	0.5611	0.0211
0.0	0.0	0.0	29444.9733	3619.8146	NaN	NaN	0.1095	0.0919	0.1543	0.0581	0.114	0.5608	0.021
0.0	0.0	0.0	29891.9733	3260.8146	NaN	NaN	0.0984	0.0872	0.1509	0.0584	0.1164	0.5658	0.0213
0.0	0.0	0.0	29252.9733	7095.8146	NaN	NaN	0.1952	0.0853	0.152	0.0587	0.1179	0.5649	0.0212
0.0	0.0	0.0	30348.9733	4328.8146	NaN	NaN	0.1248	0.0837	0.1494	0.0585	0.1181	0.5689	0.0214
0.0	0.0	0.0	31580.9733	4740.8146	NaN	NaN	0.1305	0.0824	0.1497	0.0589	0.12	0.5675	0.0215
0.0	0.0	0.0	28525.9733	3841.8146	NaN	NaN	0.1187	0.0834	0.1497	0.0586	0.1179	0.5689	0.0215
0.0	0.0	0.0	31279.9733	4358.8146	NaN	NaN	0.1223	0.0817	0.1495	0.0587	0.1194	0.5691	0.0216
0.0	0.0	0.0	24598.9733	3911.8146	NaN	NaN	0.1372	0.0796	0.1491	0.059	0.12	0.5705	0.0216
0.0	0.0	0.0	31050.9733	6582.8146	NaN	NaN	0.1749	0.0782	0.1503	0.0594	0.1207	0.5696	0.0217
0.0	0.0	0.0	28071.9733	3818.8146	NaN	NaN	0.1197	0.0777	0.1503	0.0594	0.1205	0.5703	0.0218
0.0	0.0	0.0	30054.9733	6171.8146	NaN	NaN	0.1704	0.0777	0.1521	0.0596	0.1205	0.5682	0.0219
0.0	0.0	0.0	25029.9733	4778.8146	NaN	NaN	0.1603	0.0774	0.1522	0.0597	0.1202	0.5685	0.022
0.0	0.0	0.0	31845.9733	2430.8146	NaN	NaN	0.0709	0.0785	0.1539	0.0594	0.1187	0.5677	0.0218
0.0	0.0	0.0	33353.9733	6575.8146	NaN	NaN	0.1647	0.0771	0.1537	0.0599	0.1204	0.5669	0.0221
0.0	0.0	0.0	30353.9733	4164.8146	NaN	NaN	0.1207	0.0775	0.1554	0.0601	0.1195	0.5655	0.0221
0.0	0.0	0.0	27556.9733	5694.8146	NaN	NaN	0.1713	0.0775	0.1552	0.06	0.119	0.5662	0.0221
0.0	0.0	0.0	31799.9733	3282.8146	NaN	NaN	0.0936	0.0761	0.1563	0.0606	0.1201	0.5648	0.0221
0.0	0.0	0.0	24632.9733	4216.8146	NaN	NaN	0.1462	0.0749	0.1563	0.0609	0.121	0.5646	0.0222
0.0	0.0	0.0	24072.9733	4652.8146	NaN	NaN	0.162	0.0755	0.1566	0.0606	0.12	0.5652	0.022
0.0	0.0	0.0	29523.9733	4951.8146	NaN	NaN	0.1436	0.0747	0.158	0.0613	0.1212	0.5628	0.0221
0.0	0.0	0.0	27234.9733	4709.8146	NaN	NaN	0.1474	0.0776	0.1604	0.0608	0.1189	0.5603	0.022
0.0	0.0	0.0	25721.9733	5430.8146	NaN	NaN	0.1743	0.0771	0.1605	0.0611	0.1195	0.5597	0.0221
0.0	0.0	0.0	28064.9733	9436.8146	NaN	NaN	0.2516	0.0771	0.1625	0.0614	0.1195	0.5577	0.0219
0.0	0.0	0.0	26190.9733	1415.8146	NaN	NaN	0.0513	0.0801	0.1666	0.0611	0.1181	0.5523	0.0218
0.0	0.0	0.0	33081.9733	2548.8146	NaN	NaN	0.0715	0.0836	0.1684	0.0607	0.1164	0.5493	0.0216
0.0	0.0	0.0	27016.9733	2664.8146	NaN	NaN	0.0898	0.0846	0.1697	0.0608	0.1161	0.5471	0.0216
0.0	0.0	0.0	33290.9733	2029.8146	NaN	NaN	0.0575	0.0871	0.1754	0.061	0.1147	0.5402	0.0216
0.0	0.0	0.0	26493.9733	826.8146	NaN	NaN	0.0303	0.0871	0.1746	0.0612	0.1146	0.5409	0.0215
0.0	0.0	0.0	27880.9733	6183.8146	NaN	NaN	0.1815	0.0866	0.178	0.0619	0.115	0.5368	0.0216
0.0	0.0	0.0	21832.9733	4476.8146	NaN	NaN	0.1702	0.0855	0.1783	0.0622	0.1148	0.5376	0.0216
0.0	0.0	0.0	25621.9733	2448.8146	NaN	NaN	0.0872	0.0843	0.1803	0.0628	0.1157	0.5354	0.0215
0.0	0.0	0.0	27958.9733	5263.8146	NaN	NaN	0.1584	0.082	0.1789	0.0633	0.1168	0.5373	0.0217
0.0	0.0	0.0	25283.9733	4321.8146	NaN	NaN	0.146	0.0838	0.1823	0.0631	0.1155	0.5338	0.0216
0.0	0.0	0.0	25509.9733	5286.8146	NaN	NaN	0.1717	0.0848	0.1812	0.0627	0.1148	0.5349	0.0217
0.0	0.0	0.0	28941.9733	3140.8146	NaN	NaN	0.0979	0.0845	0.1811	0.063	0.115	0.5347	0.0217
0.0	0.0	0.0	27573.9733	3749.8146	NaN	NaN	0.1197	0.087	0.1831	0.0624	0.1133	0.5326	0.0216
0.0	0.0	0.0	30335.9733	4876.8146	NaN	NaN	0.1385	0.0868	0.1841	0.0627	0.1131	0.5318	0.0216
0.0	0.0	0.0	28126.9733	4217.8146	NaN	NaN	0.1304	0.0835	0.1835	0.0635	0.1145	0.5333	0.0217
0.0	0.0	0.0	24267.9733	3227.8146	NaN	NaN	0.1174	0.0822	0.1843	0.0635	0.1141	0.5343	0.0216
0.0	0.0	0.0	24684.9733	5629.8146	NaN	NaN	0.1857	0.0782	0.1821	0.0641	0.1162	0.5376	0.0218
0.0	0.0	0.0	25788.9733	6001.8146	NaN	NaN	0.1888	0.0773	0.1829	0.064	0.1166	0.5373	0.0218
0.0	0.0	0.0	25431.9733	1876.8146	NaN	NaN	0.0687	0.0788	0.183	0.063	0.1154	0.538	0.0218
0.0	0.0	0.0	26139.9733	5806.8146	NaN	NaN	0.1818	0.0798	0.1823	0.0622	0.1151	0.5387	0.0219
0.0	0.0	0.0	29089.9733	2508.8146	NaN	NaN	0.0794	0.0818	0.1828	0.0614	0.114	0.538	0.0219
0.0	0.0	0.0	27955.9733	4842.8146	NaN	NaN	0.1477	0.0838	0.1827	0.0606	0.113	0.538	0.0219
0.0	0.0	0.0	28907.9733	4445.8146	NaN	NaN	0.1333	0.0839	0.1815	0.0602	0.113	0.5394	0.022
0.0	0.0	0.0	30515.9733	3494.8146	NaN	NaN	0.1028	0.0828	0.1809	0.0601	0.1137	0.5404	0.0221
0.0	0.0	0.0	27387.9733	4619.8146	NaN	NaN	0.1443	0.0809	0.1809	0.0601	0.1143	0.5415	0.0224
0.0	0.0	0.0	27741.9733	3445.8146	NaN	NaN	0.1105	0.0795	0.1809	0.06	0.1151	0.542	0.0225
0.0	0.0	0.0	29086.9733	2531.8146	NaN	NaN	0.0801	0.079	0.1793	0.0594	0.1156	0.5442	0.0227
0.0	0.0	0.0	26417.9733	3395.8146	NaN	NaN	0.1139	0.0785	0.1791	0.059	0.1159	0.5447	0.0228
0.0	0.0	0.0	24537.9733	3786.8146	NaN	NaN	0.1337	0.0795	0.178	0.058	0.1148	0.5471	0.0227
0.0	0.0	0.0	35049.9733	6369.8146	NaN	NaN	0.1538	0.077	0.1758	0.0582	0.1165	0.5496	0.0229
0.0	0.0	0.0	29239.9733	6770.8146	NaN	NaN	0.188	0.0758	0.1726	0.058	0.1182	0.5524	0.023
0.0	0.0	0.0	21680.9733	7148.8146	NaN	NaN	0.248	0.0772	0.1705	0.0568	0.1169	0.5556	0.0229
0.0	0.0	0.0	30906.9733	2735.8146	NaN	NaN	0.0813	0.075	0.167	0.0567	0.1181	0.5604	0.0229
0.0	0.0	0.0	30005.9733	5175.8146	NaN	NaN	0.1471	0.0735	0.1644	0.0565	0.1198	0.5627	0.0231
0.0	0.0	0.0	28064.9733	3272.8146	NaN	NaN	0.1044	0.0744	0.161	0.0555	0.1188	0.5674	0.0229
0.0	0.0	0.0	25828.9733	2936.8146	NaN	NaN	0.1021	0.0716	0.1551	0.0557	0.12	0.5747	0.0229
0.0	0.0	0.0	30147.9733	4796.8146	NaN	NaN	0.1373	0.0685	0.1512	0.0564	0.1221	0.5789	0.0229
0.0	0.0	0.0	29104.9733	3992.8146	NaN	NaN	0.1206	0.0671	0.1456	0.0567	0.1226	0.5853	0.0227
0.0	0.0	0.0	30916.9733	4266.8146	NaN	NaN	0.1213	0.064	0.1401	0.0576	0.1244	0.5913	0.0226
0.0	0.0	0.0	28575.9733	3862.8146	NaN	NaN	0.1191	0.0615	0.137	0.0588	0.1276	0.5923	0.0227
0.0	0.0	0.0	22935.9733	3520.8146	NaN	NaN	0.1331	0.0622	0.1348	0.059	0.1272	0.5941	0.0226
0.0	0.0	0.0	28595.9733	3906.8146	NaN	NaN	0.1202	0.0611	0.1323	0.0596	0.129	0.5952	0.0227
0.0	0.0	0.0	26966.9733	2632.8146	NaN	NaN	0.0889	0.0594	0.1305	0.0605	0.1318	0.595	0.0227
0.0	0.0	0.0	29620.9733	9743.8146	NaN	NaN	0.2475	0.0579	0.1303	0.0614	0.1339	0.5938	0.0227
0.0	0.0	0.0	27269.9733	6596.8146	NaN	NaN	0.1948	0.0569	0.1298	0.0623	0.1356	0.5928	0.0225
0.0	0.0	0.0	29003.9733	4843.8146	NaN	NaN	0.1431	0.0566	0.1298	0.0631	0.1369	0.5912	0.0224
0.0	0.0	0.0	29286.9733	4507.8146	NaN	NaN	0.1334	0.0552	0.1284	0.0635	0.139	0.5914	0.0224
0.0	0.0	0.0	27283.9733	5621.8146	NaN	NaN	0.1708	0.055	0.1294	0.0641	0.1409	0.5881	0.0225
0.0	0.0	0.0	29046.9733	6775.8146	NaN	NaN	0.1891	0.0554	0.1285	0.064	0.1402	0.5895	0.0223
0.0	0.0	0.0	24045.9733	3993.8146	NaN	NaN	0.1424	0.0554	0.1292	0.0645	0.1428	0.5858	0.0225
0.0	0.0	0.0	28781.9733	5795.8146	NaN	NaN	0.1676	0.0566	0.1287	0.0641	0.1409	0.5874	0.0223
0.0	0.0	0.0	28517.9733	4148.8146	NaN	NaN	0.127	0.0566	0.1285	0.0644	0.1425	0.5857	0.0223
0.0	0.0	0.0	29016.9733	4495.8146	NaN	NaN	0.1342	0.0574	0.1292	0.0644	0.142	0.5848	0.0222
0.0	0.0	0.0	24752.9733	1959.8146	NaN	NaN	0.0734	0.0569	0.1284	0.0645	0.1423	0.5858	0.0221
0.0	0.0	0.0	30430.9733	5175.8146	NaN	NaN	0.1454	0.0567	0.1291	0.0648	0.1433	0.5839	0.0222
0.0	0.0	0.0	23905.9733	3670.8146	NaN	NaN	0.1331	0.0568	0.1283	0.0646	0.1431	0.5849	0.0223
0.0	0.0	0.0	24809.9733	1429.8146	NaN	NaN	0.0545	0.0575	0.1286	0.0647	0.1425	0.5845	0.0223
0.0	0.0	0.0	28699.9733	5594.8146	NaN	NaN	0.1631	0.0565	0.1277	0.0646	0.1441	0.5847	0.0225
0.0	0.0	0.0	31653.9733	4682.8146	NaN	NaN	0.1289	0.0575	0.1287	0.0646	0.1438	0.5827	0.0227
0.0	0.0	0.0	27920.9733	5599.8146	NaN	NaN	0.1671	0.0584	0.1273	0.0642	0.1423	0.5851	0.0228
0.0	0.0	0.0	26452.9733	7347.8146	NaN	NaN	0.2174	0.0586	0.1279	0.0643	0.1439	0.5823	0.023
0.0	0.0	0.0	27744.9733	4049.8146	NaN	NaN	0.1274	0.0606	0.1277	0.064	0.1418	0.5828	0.0232
0.0	0.0	0.0	28185.9733	6145.8146	NaN	NaN	0.179	0.0619	0.1273	0.0637	0.1413	0.5825	0.0233
0.0	0.0	0.0	28896.9733	4263.8146	NaN	NaN	0.1286	0.0632	0.1276	0.0636	0.1404	0.582	0.0233
0.0	0.0	0.0	28612.9733	4271.8146	NaN	NaN	0.1299	0.0639	0.128	0.0635	0.1394	0.5819	0.0233
0.0	0.0	0.0	27027.9733	4515.8146	NaN	NaN	0.1432	0.0641	0.1277	0.0635	0.139	0.5824	0.0233
0.0	0.0	0.0	27018.9733	3484.8146	NaN	NaN	0.1142	0.0639	0.1275	0.0635	0.1395	0.5822	0.0233
0.0	0.0	0.0	29294.9733	4600.8146	NaN	NaN	0.1357	0.0638	0.1273	0.0634	0.1389	0.5836	0.0231
0.0	0.0	0.0	29069.9733	3160.8146	NaN	NaN	0.0981	0.0626	0.1275	0.0636	0.1405	0.5826	0.0232
0.0	0.0	0.0	28186.9733	5059.8146	NaN	NaN	0.1522	0.0624	0.128	0.0636	0.1402	0.5828	0.0231
0.0	0.0	0.0	24332.9733	4781.8146	NaN	NaN	0.1642	0.0625	0.128	0.0635	0.1408	0.5821	0.0231
0.0	0.0	0.0	28089.9733	2509.8146	NaN	NaN	0.082	0.0632	0.1283	0.0633	0.1396	0.5826	0.023
0.0	0.0	0.0	28437.9733	3065.8146	NaN	NaN	0.0973	0.0629	0.1285	0.0633	0.1404	0.5818	0.023
0.0	0.0	0.0	30067.9733	7006.8146	NaN	NaN	0.189	0.0639	0.1291	0.0632	0.1392	0.5816	0.023
0.0	0.0	0.0	30229.9733	4100.8146	NaN	NaN	0.1195	0.0641	0.129	0.0631	0.1386	0.5823	0.0229
0.0	0.0	0.0	26273.9733	4588.8146	NaN	NaN	0.1487	0.0636	0.1288	0.0633	0.1393	0.5821	0.0229
0.0	0.0	0.0	28180.9733	5687.8146	NaN	NaN	0.1679	0.0626	0.1288	0.0632	0.1403	0.582	0.023
0.0	0.0	0.0	30101.9733	9634.8146	NaN	NaN	0.2425	0.0629	0.1295	0.063	0.1408	0.5807	0.0232
0.0	0.0	0.0	28685.9733	2809.8146	NaN	NaN	0.0892	0.0646	0.1295	0.0627	0.1393	0.5807	0.0232
0.0	0.0	0.0	25208.9733	4897.8146	NaN	NaN	0.1627	0.0656	0.1291	0.0626	0.1394	0.5799	0.0234
0.0	0.0	0.0	25125.9733	6766.8146	NaN	NaN	0.2122	0.0665	0.1293	0.0623	0.1382	0.5803	0.0234
0.0	0.0	0.0	31768.9733	10277.8146	NaN	NaN	0.2444	0.0671	0.129	0.0622	0.1386	0.5796	0.0235
0.0	0.0	0.0	29099.9733	7310.8146	NaN	NaN	0.2008	0.0685	0.1294	0.0622	0.1382	0.5781	0.0237
0.0	0.0	0.0	28101.9733	3349.8146	NaN	NaN	0.1065	0.0706	0.129	0.0621	0.1354	0.5792	0.0236
0.0	0.0	0.0	27278.9733	3503.8146	NaN	NaN	0.1138	0.0695	0.1285	0.0622	0.1359	0.5803	0.0236
0.0	0.0	0.0	28498.9733	3464.8146	NaN	NaN	0.1084	0.0685	0.1289	0.0623	0.1369	0.5799	0.0235
0.0	0.0	0.0	24330.9733	6203.8146	NaN	NaN	0.2032	0.067	0.1278	0.0623	0.1382	0.5811	0.0236
0.0	0.0	0.0	31994.9733	7057.8146	NaN	NaN	0.1807	0.0665	0.1288	0.0622	0.1395	0.579	0.0238
0.0	0.0	0.0	26411.9733	3858.8146	NaN	NaN	0.1275	0.0689	0.1282	0.062	0.1373	0.5796	0.0239
0.0	0.0	0.0	30257.9733	5394.8146	NaN	NaN	0.1513	0.0696	0.1278	0.0617	0.137	0.5799	0.024
0.0	0.0	0.0	25817.9733	4799.8146	NaN	NaN	0.1568	0.0703	0.128	0.0618	0.1366	0.5793	0.024
0.0	0.0	0.0	29755.9733	6468.8146	NaN	NaN	0.1786	0.0704	0.1276	0.0614	0.136	0.5808	0.0238
0.0	0.0	0.0	29779.9733	4016.8146	NaN	NaN	0.1189	0.0698	0.1279	0.0618	0.1372	0.5793	0.0239
0.0	0.0	0.0	22314.9733	3846.8146	NaN	NaN	0.147	0.07	0.1276	0.0615	0.1361	0.5811	0.0236
0.0	0.0	0.0	28266.9733	3122.8146	NaN	NaN	0.0995	0.0681	0.127	0.0618	0.138	0.5814	0.0237
0.0	0.0	0.0	27504.9733	2706.8146	NaN	NaN	0.0896	0.0679	0.1278	0.0618	0.1391	0.5796	0.0237
0.0	0.0	0.0	25169.9733	3611.8146	NaN	NaN	0.1255	0.0692	0.127	0.0616	0.1366	0.5821	0.0235
0.0	0.0	0.0	24862.9733	3286.8146	NaN	NaN	0.1168	0.0672	0.1268	0.0621	0.1399	0.5804	0.0236
0.0	0.0	0.0	25021.9733	4988.8146	NaN	NaN	0.1662	0.0676	0.1276	0.0618	0.1379	0.5817	0.0234
0.0	0.0	0.0	24679.9733	2194.8146	NaN	NaN	0.0817	0.067	0.1265	0.062	0.1387	0.5824	0.0234
0.0	0.0	0.0	30857.9733	5873.8146	NaN	NaN	0.1599	0.0653	0.1266	0.062	0.14	0.5827	0.0233
0.0	0.0	0.0	22797.9733	503.8146	NaN	NaN	0.0216	0.0654	0.1275	0.0621	0.1398	0.5819	0.0234
0.0	0.0	0.0	30038.9733	3560.8146	NaN	NaN	0.106	0.0652	0.1267	0.0618	0.1389	0.584	0.0233
0.0	0.0	0.0	24557.9733	3082.8146	NaN	NaN	0.1115	0.0638	0.1267	0.0619	0.1413	0.5826	0.0237
0.0	0.0	0.0	22508.9733	6290.8146	NaN	NaN	0.2184	0.0658	0.1275	0.0616	0.1397	0.5817	0.0237
0.0	0.0	0.0	27435.9733	6725.8146	NaN	NaN	0.1969	0.0664	0.1265	0.0611	0.1387	0.5836	0.0238
0.0	0.0	0.0	30050.9733	5133.8146	NaN	NaN	0.1459	0.0689	0.1284	0.0612	0.1391	0.5784	0.024
0.0	0.0	0.0	31843.9733	4402.8146	NaN	NaN	0.1215	0.0717	0.1266	0.0605	0.1346	0.5826	0.024
0.0	0.0	0.0	25069.9733	5012.8146	NaN	NaN	0.1666	0.0712	0.1272	0.0613	0.1375	0.5787	0.0241
0.0	0.0	0.0	28950.9733	3401.8146	NaN	NaN	0.1051	0.0713	0.1257	0.0611	0.1354	0.5825	0.0241
0.0	0.0	0.0	25101.9733	4648.8146	NaN	NaN	0.1563	0.0696	0.1262	0.0617	0.1389	0.5792	0.0243
0.0	0.0	0.0	26767.9733	4176.8146	NaN	NaN	0.135	0.071	0.1254	0.0615	0.1367	0.581	0.0243
0.0	0.0	0.0	27800.9733	3518.8146	NaN	NaN	0.1124	0.0704	0.1258	0.062	0.1383	0.579	0.0246
0.0	0.0	0.0	26652.9733	4029.8146	NaN	NaN	0.1313	0.0731	0.1266	0.0616	0.136	0.5781	0.0245
0.0	0.0	0.0	30723.9733	3795.8146	NaN	NaN	0.11	0.0733	0.1256	0.0617	0.1353	0.5795	0.0245
0.0	0.0	0.0	33032.9733	7813.8146	NaN	NaN	0.1913	0.073	0.1271	0.0619	0.1369	0.5766	0.0245
0.0	0.0	0.0	29193.9733	6307.8146	NaN	NaN	0.1777	0.0751	0.1271	0.0619	0.135	0.5762	0.0246
0.0	0.0	0.0	32818.9733	3472.8146	NaN	NaN	0.0957	0.0762	0.1274	0.0622	0.1345	0.575	0.0247
0.0	0.0	0.0	26974.9733	1619.8146	NaN	NaN	0.0566	0.0767	0.1273	0.0624	0.1342	0.5747	0.0246
0.0	0.0	0.0	25873.9733	3823.8146	NaN	NaN	0.1288	0.0766	0.1275	0.0625	0.1343	0.5746	0.0245
0.0	0.0	0.0	28039.9733	4718.8146	NaN	NaN	0.144	0.0752	0.1275	0.0626	0.1348	0.5754	0.0244
0.0	0.0	0.0	27558.9733	5365.8146	NaN	NaN	0.163	0.0744	0.1286	0.0628	0.1357	0.5743	0.0242
0.0	0.0	0.0	29404.9733	6927.8146	NaN	NaN	0.1907	0.0739	0.1287	0.0627	0.1358	0.5746	0.0242
0.0	0.0	0.0	26987.9733	1722.8146	NaN	NaN	0.06	0.0751	0.1304	0.0625	0.1346	0.5736	0.0239
0.0	0.0	0.0	31123.9733	2424.8146	NaN	NaN	0.0723	0.0749	0.1298	0.0622	0.1341	0.5753	0.0237
0.0	0.0	0.0	30331.9733	5505.8146	NaN	NaN	0.1536	0.0735	0.131	0.0623	0.1359	0.5735	0.0238
0.0	0.0	0.0	29295.9733	2923.8146	NaN	NaN	0.0907	0.0753	0.1317	0.062	0.1338	0.5736	0.0237
0.0	0.0	0.0	27870.9733	5146.8146	NaN	NaN	0.1559	0.0752	0.1306	0.0618	0.1334	0.5753	0.0237
0.0	0.0	0.0	28164.9733	2655.8146	NaN	NaN	0.0862	0.074	0.1316	0.062	0.1341	0.5745	0.0238
0.0	0.0	0.0	23748.9733	6006.8146	NaN	NaN	0.2019	0.0738	0.1312	0.0617	0.1335	0.576	0.0237
0.0	0.0	0.0	29962.9733	8938.8146	NaN	NaN	0.2298	0.0727	0.1319	0.0618	0.1344	0.5754	0.0238
0.0	0.0	0.0	28802.9733	5901.8146	NaN	NaN	0.1701	0.075	0.134	0.062	0.1334	0.5717	0.024
0.0	0.0	0.0	25141.9733	4011.8146	NaN	NaN	0.1376	0.0788	0.1335	0.0616	0.1294	0.5727	0.024
0.0	0.0	0.0	28724.9733	7942.8146	NaN	NaN	0.2166	0.0789	0.1344	0.0617	0.1306	0.5702	0.0242
0.0	0.0	0.0	26283.9733	5003.8146	NaN	NaN	0.1599	0.083	0.1358	0.0612	0.1276	0.5682	0.0242
0.0	0.0	0.0	31131.9733	4363.8146	NaN	NaN	0.1229	0.0864	0.1356	0.061	0.1254	0.5674	0.0242
0.0	0.0	0.0	29554.9733	6097.8146	NaN	NaN	0.171	0.0863	0.1363	0.0609	0.1261	0.566	0.0243
0.0	0.0	0.0	28649.9733	3293.8146	NaN	NaN	0.1031	0.0901	0.1382	0.0604	0.1234	0.5637	0.0242
0.0	0.0	0.0	29939.9733	3385.8146	NaN	NaN	0.1016	0.0912	0.1372	0.0601	0.1222	0.5653	0.0241
0.0	0.0	0.0	27423.9733	2222.8146	NaN	NaN	0.075	0.0892	0.1375	0.0603	0.1239	0.565	0.0241
0.0	0.0	0.0	27455.9733	4227.8146	NaN	NaN	0.1334	0.0877	0.1362	0.0602	0.1234	0.5684	0.024
0.0	0.0	0.0	29874.9733	5642.8146	NaN	NaN	0.1589	0.0836	0.1346	0.0603	0.1263	0.5712	0.0241
0.0	0.0	0.0	32301.9733	2700.8146	NaN	NaN	0.0772	0.0818	0.1336	0.0605	0.1274	0.5726	0.0241
0.0	0.0	0.0	26588.9733	5662.8146	NaN	NaN	0.1756	0.0798	0.132	0.0605	0.1289	0.5745	0.0243
0.0	0.0	0.0	27679.9733	5067.8146	NaN	NaN	0.1548	0.0791	0.1314	0.0606	0.1295	0.5751	0.0243
0.0	0.0	0.0	24871.9733	4986.8146	NaN	NaN	0.167	0.079	0.1309	0.0608	0.1304	0.5744	0.0245
0.0	0.0	0.0	27569.9733	3742.8146	NaN	NaN	0.1195	0.081	0.1311	0.0607	0.1294	0.5735	0.0244
0.0	0.0	0.0	26291.9733	3277.8146	NaN	NaN	0.1109	0.0817	0.1305	0.0608	0.129	0.5738	0.0242
0.0	0.0	0.0	32886.9733	7109.8146	NaN	NaN	0.1778	0.0807	0.1307	0.0611	0.1296	0.5738	0.0241
0.0	0.0	0.0	27467.9733	2654.8146	NaN	NaN	0.0881	0.0795	0.1308	0.0617	0.1297	0.5743	0.0239
0.0	0.0	0.0	31823.9733	3534.8146	NaN	NaN	0.1	0.0775	0.1309	0.0623	0.1312	0.5744	0.0237
0.0	0.0	0.0	27745.9733	4951.8146	NaN	NaN	0.1514	0.0744	0.1306	0.0629	0.1337	0.5747	0.0238
0.0	0.0	0.0	28803.9733	1396.8146	NaN	NaN	0.0463	0.0748	0.1309	0.0628	0.1329	0.5751	0.0235
0.0	0.0	0.0	29085.9733	4410.8146	NaN	NaN	0.1317	0.0733	0.1303	0.0631	0.1343	0.5755	0.0235
0.0	0.0	0.0	31843.9733	3649.8146	NaN	NaN	0.1028	0.0728	0.1308	0.0632	0.1349	0.5748	0.0235
0.0	0.0	0.0	28710.9733	4882.8146	NaN	NaN	0.1453	0.0725	0.1307	0.0629	0.1343	0.5761	0.0234
0.0	0.0	0.0	29788.9733	3350.8146	NaN	NaN	0.1011	0.0725	0.1305	0.0627	0.1354	0.5754	0.0235
0.0	0.0	0.0	29081.9733	5413.8146	NaN	NaN	0.1569	0.0734	0.1311	0.0623	0.1355	0.574	0.0237
0.0	0.0	0.0	30039.9733	2697.8146	NaN	NaN	0.0824	0.0768	0.1315	0.0612	0.1318	0.5751	0.0235
0.0	0.0	0.0	29233.9733	5406.8146	NaN	NaN	0.1561	0.0783	0.1316	0.0611	0.132	0.5734	0.0236
0.0	0.0	0.0	31559.9733	4157.8146	NaN	NaN	0.1164	0.0802	0.1323	0.0606	0.1299	0.5736	0.0236
0.0	0.0	0.0	22940.9733	3442.8146	NaN	NaN	0.1305	0.0827	0.1326	0.0604	0.1279	0.5731	0.0233
0.0	0.0	0.0	31956.9733	4949.8146	NaN	NaN	0.1341	0.0805	0.1314	0.0603	0.1292	0.5753	0.0233
0.0	0.0	0.0	31050.9733	4846.8146	NaN	NaN	0.135	0.0792	0.1332	0.0606	0.1311	0.5725	0.0233
0.0	0.0	0.0	30681.9733	1680.8146	NaN	NaN	0.0519	0.0828	0.1335	0.0597	0.1269	0.5744	0.0227
0.0	0.0	0.0	30531.9733	1952.8146	NaN	NaN	0.0601	0.0792	0.1326	0.0605	0.1302	0.5747	0.0228
0.0	0.0	0.0	25565.9733	2826.8146	NaN	NaN	0.0996	0.0775	0.1332	0.0607	0.131	0.575	0.0226
0.0	0.0	0.0	28055.9733	5220.8146	NaN	NaN	0.1569	0.0762	0.1317	0.0606	0.1315	0.5777	0.0224
0.0	0.0	0.0	34430.9733	2474.8146	NaN	NaN	0.0671	0.0735	0.1311	0.0612	0.1355	0.576	0.0227
0.0	0.0	0.0	22259.9733	5048.8146	NaN	NaN	0.1849	0.0751	0.1324	0.0611	0.1342	0.5746	0.0226
0.0	0.0	0.0	23310.9733	3422.8146	NaN	NaN	0.128	0.0762	0.1322	0.061	0.1314	0.5769	0.0222
0.0	0.0	0.0	27746.9733	4633.8146	NaN	NaN	0.1431	0.0726	0.132	0.0617	0.135	0.5762	0.0224
0.0	0.0	0.0	24740.9733	4927.8146	NaN	NaN	0.1661	0.0734	0.1327	0.062	0.1333	0.5765	0.0222
0.0	0.0	0.0	25151.9733	3378.8146	NaN	NaN	0.1184	0.0715	0.1324	0.0621	0.1342	0.5778	0.022
0.0	0.0	0.0	32168.9733	2041.8146	NaN	NaN	0.0597	0.0694	0.1333	0.0626	0.1346	0.5782	0.0219
0.0	0.0	0.0	32156.9733	4062.8146	NaN	NaN	0.1122	0.0674	0.1337	0.063	0.136	0.5779	0.0219
0.0	0.0	0.0	29787.9733	7447.8146	NaN	NaN	0.2	0.0675	0.1336	0.0627	0.1345	0.58	0.0217
0.0	0.0	0.0	24486.9733	2951.8146	NaN	NaN	0.1076	0.0654	0.1332	0.0631	0.1368	0.5798	0.0218
0.0	0.0	0.0	30215.9733	4279.8146	NaN	NaN	0.1241	0.0646	0.1326	0.0632	0.1365	0.5814	0.0217
0.0	0.0	0.0	27050.9733	5804.8146	NaN	NaN	0.1767	0.0624	0.1319	0.0635	0.1391	0.5812	0.0218
0.0	0.0	0.0	30569.9733	6428.8146	NaN	NaN	0.1738	0.0626	0.1325	0.0635	0.1378	0.5819	0.0217
0.0	0.0	0.0	23453.9733	3988.8146	NaN	NaN	0.1454	0.0614	0.1314	0.0639	0.1396	0.5819	0.0219
0.0	0.0	0.0	26287.9733	6261.8146	NaN	NaN	0.1924	0.0617	0.1323	0.0639	0.1386	0.5817	0.0218
0.0	0.0	0.0	24974.9733	2012.8146	NaN	NaN	0.0746	0.0612	0.1309	0.0637	0.139	0.5834	0.0218
0.0	0.0	0.0	30795.9733	8307.8146	NaN	NaN	0.2125	0.0605	0.1319	0.0639	0.1404	0.5813	0.022
0.0	0.0	0.0	25257.9733	5055.8146	NaN	NaN	0.1668	0.0616	0.132	0.0634	0.1393	0.5818	0.022
0.0	0.0	0.0	27284.9733	1604.8146	NaN	NaN	0.0555	0.0638	0.133	0.0631	0.1369	0.5814	0.0218
0.0	0.0	0.0	30099.9733	3248.8146	NaN	NaN	0.0974	0.0626	0.1317	0.0632	0.1378	0.5827	0.022
0.0	0.0	0.0	24773.9733	4309.8146	NaN	NaN	0.1482	0.0631	0.1328	0.0635	0.1373	0.5814	0.022
0.0	0.0	0.0	30024.9733	3613.8146	NaN	NaN	0.1074	0.0625	0.1318	0.0634	0.1362	0.5842	0.0218
0.0	0.0	0.0	28644.9733	6537.8146	NaN	NaN	0.1858	0.0609	0.1318	0.0639	0.1389	0.5826	0.0219
0.0	0.0	0.0	31772.9733	3377.8146	NaN	NaN	0.0961	0.0611	0.1319	0.0637	0.1376	0.5838	0.0219
0.0	0.0	0.0	27859.9733	5011.8146	NaN	NaN	0.1525	0.0602	0.1311	0.0638	0.1386	0.5843	0.0219
0.0	0.0	0.0	27821.9733	3672.8146	NaN	NaN	0.1166	0.0598	0.1308	0.0641	0.1395	0.5837	0.022
0.0	0.0	0.0	29170.9733	5912.8146	NaN	NaN	0.1685	0.0597	0.1306	0.064	0.1395	0.5839	0.0222
0.0	0.0	0.0	23233.9733	3353.8146	NaN	NaN	0.1261	0.0613	0.1308	0.0639	0.1381	0.5839	0.0221
0.0	0.0	0.0	30350.9733	7181.8146	NaN	NaN	0.1913	0.0613	0.1303	0.0641	0.1387	0.5834	0.0222
0.0	0.0	0.0	29856.9733	4257.8146	NaN	NaN	0.1248	0.0615	0.1308	0.0642	0.138	0.5834	0.0221
0.0	0.0	0.0	25766.9733	4262.8146	NaN	NaN	0.142	0.0619	0.1312	0.0644	0.1375	0.5831	0.0219
0.0	0.0	0.0	31123.9733	2578.8146	NaN	NaN	0.0765	0.0605	0.1307	0.0645	0.1386	0.5838	0.0218
0.0	0.0	0.0	28880.9733	3178.8146	NaN	NaN	0.0992	0.06	0.1317	0.0648	0.1391	0.5825	0.0219
0.0	0.0	0.0	30557.9733	1694.8146	NaN	NaN	0.0525	0.0607	0.1318	0.0646	0.1372	0.5842	0.0216
0.0	0.0	0.0	30201.9733	1695.8146	NaN	NaN	0.0532	0.059	0.1307	0.0651	0.1395	0.5839	0.0218
0.0	0.0	0.0	29344.9733	6481.8146	NaN	NaN	0.1809	0.0579	0.1316	0.0653	0.1394	0.584	0.0218
0.0	0.0	0.0	26288.9733	5146.8146	NaN	NaN	0.1637	0.0574	0.1305	0.0654	0.1394	0.5855	0.0217
0.0	0.0	0.0	29667.9733	6546.8146	NaN	NaN	0.1808	0.056	0.1298	0.0658	0.1418	0.5845	0.022
0.0	0.0	0.0	29955.9733	6038.8146	NaN	NaN	0.1678	0.0557	0.1294	0.0659	0.1415	0.5855	0.022
0.0	0.0	0.0	25198.9733	4593.8146	NaN	NaN	0.1542	0.0559	0.129	0.066	0.1416	0.5854	0.0221
0.0	0.0	0.0	34116.9733	4370.8146	NaN	NaN	0.1136	0.0555	0.1282	0.0661	0.1418	0.5862	0.0221
0.0	0.0	0.0	24052.9733	4122.8146	NaN	NaN	0.1463	0.0547	0.1276	0.0666	0.1441	0.5847	0.0224
0.0	0.0	0.0	29811.9733	7973.8146	NaN	NaN	0.211	0.0546	0.1273	0.0664	0.1423	0.5871	0.0222
0.0	0.0	0.0	30974.9733	4095.8146	NaN	NaN	0.1168	0.0537	0.1271	0.0667	0.1449	0.5853	0.0224
0.0	0.0	0.0	32123.9733	5330.8146	NaN	NaN	0.1423	0.0537	0.127	0.0668	0.1442	0.5859	0.0224
0.0	0.0	0.0	25637.9733	4513.8146	NaN	NaN	0.1497	0.0529	0.1261	0.0668	0.1452	0.5865	0.0224
0.0	0.0	0.0	28766.9733	7604.8146	NaN	NaN	0.2091	0.0524	0.1267	0.0669	0.1465	0.585	0.0225
0.0	0.0	0.0	32912.9733	2964.8146	NaN	NaN	0.0826	0.0522	0.1264	0.0667	0.1467	0.5854	0.0226
0.0	0.0	0.0	24583.9733	6395.8146	NaN	NaN	0.2065	0.053	0.1265	0.0664	0.147	0.5845	0.0226
0.0	0.0	0.0	28382.9733	6087.8146	NaN	NaN	0.1766	0.0533	0.1259	0.066	0.1467	0.5855	0.0227
0.0	0.0	0.0	28324.9733	4737.8146	NaN	NaN	0.1433	0.0538	0.1268	0.0659	0.1475	0.5831	0.0229
0.0	0.0	0.0	28223.9733	6808.8146	NaN	NaN	0.1944	0.0554	0.1254	0.0652	0.1459	0.5851	0.0229
0.0	0.0	0.0	31524.9733	4087.8146	NaN	NaN	0.1148	0.0563	0.1257	0.065	0.1466	0.5833	0.0231
0.0	0.0	0.0	27892.9733	4353.8146	NaN	NaN	0.135	0.0576	0.1256	0.0644	0.145	0.5842	0.0232
0.0	0.0	0.0	27306.9733	6227.8146	NaN	NaN	0.1857	0.0585	0.1257	0.0641	0.1453	0.5831	0.0233
0.0	0.0	0.0	29833.9733	1638.8146	NaN	NaN	0.0521	0.0607	0.1265	0.0636	0.1435	0.5825	0.0233
0.0	0.0	0.0	23219.9733	3199.8146	NaN	NaN	0.1211	0.0621	0.1257	0.0633	0.142	0.5835	0.0234
0.0	0.0	0.0	27655.9733	4240.8146	NaN	NaN	0.133	0.062	0.1256	0.0634	0.1427	0.5829	0.0234
0.0	0.0	0.0	27302.9733	1818.8146	NaN	NaN	0.0625	0.0622	0.1257	0.0634	0.1422	0.5832	0.0234
0.0	0.0	0.0	29084.9733	5013.8146	NaN	NaN	0.147	0.0617	0.1247	0.0635	0.143	0.5837	0.0234
0.0	0.0	0.0	26616.9733	6947.8146	NaN	NaN	0.207	0.0611	0.1249	0.0636	0.1452	0.5815	0.0236
0.0	0.0	0.0	25289.9733	5664.8146	NaN	NaN	0.183	0.0628	0.1254	0.0632	0.1426	0.5825	0.0235
0.0	0.0	0.0	29139.9733	2600.8146	NaN	NaN	0.0819	0.0631	0.1248	0.0633	0.1426	0.5825	0.0236
0.0	0.0	0.0	29240.9733	3057.8146	NaN	NaN	0.0947	0.0632	0.1252	0.0633	0.1432	0.5815	0.0237
0.0	0.0	0.0	26503.9733	5434.8146	NaN	NaN	0.1702	0.0639	0.1261	0.0629	0.1412	0.5824	0.0234
0.0	0.0	0.0	29732.9733	4903.8146	NaN	NaN	0.1416	0.0632	0.1261	0.0629	0.142	0.5823	0.0234
0.0	0.0	0.0	30944.9733	4672.8146	NaN	NaN	0.1312	0.0633	0.1275	0.063	0.1422	0.5806	0.0234
0.0	0.0	0.0	28945.9733	7396.8146	NaN	NaN	0.2035	0.0643	0.1282	0.0625	0.14	0.5817	0.0232
0.0	0.0	0.0	28934.9733	5381.8146	NaN	NaN	0.1568	0.064	0.1291	0.0623	0.1388	0.5828	0.0229
0.0	0.0	0.0	29583.9733	3103.8146	NaN	NaN	0.095	0.0628	0.1303	0.0625	0.1398	0.5818	0.0228
0.0	0.0	0.0	26095.9733	9307.8146	NaN	NaN	0.2629	0.0622	0.1313	0.0624	0.1398	0.5816	0.0228
0.0	0.0	0.0	29986.9733	3947.8146	NaN	NaN	0.1163	0.0619	0.1333	0.0624	0.1392	0.5806	0.0227
0.0	0.0	0.0	28382.9733	3069.8146	NaN	NaN	0.0976	0.0623	0.1349	0.0624	0.1382	0.5796	0.0226
0.0	0.0	0.0	26796.9733	7455.8146	NaN	NaN	0.2177	0.0619	0.1356	0.0626	0.138	0.5792	0.0228
0.0	0.0	0.0	26097.9733	6584.8146	NaN	NaN	0.2015	0.0618	0.1373	0.0627	0.1372	0.5781	0.0229
0.0	0.0	0.0	26621.9733	6767.8146	NaN	NaN	0.2027	0.0632	0.1387	0.0629	0.1353	0.5771	0.0229
0.0	0.0	0.0	27852.9733	6339.8146	NaN	NaN	0.1854	0.0645	0.1396	0.0631	0.1347	0.5749	0.0231
0.0	0.0	0.0	29252.9733	2668.8146	NaN	NaN	0.0836	0.0674	0.1409	0.0631	0.1313	0.5742	0.0231
0.0	0.0	0.0	28203.9733	2875.8146	NaN	NaN	0.0925	0.0684	0.1403	0.0633	0.1302	0.5746	0.0233
0.0	0.0	0.0	27878.9733	3125.8146	NaN	NaN	0.1008	0.0687	0.1401	0.0638	0.1313	0.5724	0.0237
0.0	0.0	0.0	23067.9733	5032.8146	NaN	NaN	0.1791	0.0698	0.1387	0.064	0.1307	0.5729	0.0239
0.0	0.0	0.0	27333.9733	7193.8146	NaN	NaN	0.2083	0.0707	0.1381	0.064	0.1314	0.5715	0.0243
0.0	0.0	0.0	24381.9733	4258.8146	NaN	NaN	0.1487	0.0746	0.1379	0.0637	0.1301	0.5691	0.0246
0.0	0.0	0.0	27510.9733	6282.8146	NaN	NaN	0.1859	0.0804	0.1381	0.0631	0.1276	0.566	0.0248
0.0	0.0	0.0	24177.9733	5772.8146	NaN	NaN	0.1927	0.0869	0.1388	0.0625	0.1249	0.5619	0.025
0.0	0.0	0.0	27532.9733	4368.8146	NaN	NaN	0.1369	0.0998	0.1424	0.0617	0.1191	0.5522	0.0248
0.0	0.0	0.0	30774.9733	3903.8146	NaN	NaN	0.1126	0.1114	0.1459	0.0619	0.1158	0.5402	0.0248
0.0	0.0	0.0	28521.9733	2409.8146	NaN	NaN	0.0779	0.1206	0.1493	0.0621	0.1134	0.53	0.0246
0.0	0.0	0.0	27696.9733	3885.8146	NaN	NaN	0.123	0.1209	0.1485	0.0621	0.1124	0.5314	0.0246
0.0	0.0	0.0	30892.9733	2775.8146	NaN	NaN	0.0824	0.1191	0.1479	0.0621	0.1127	0.5336	0.0245
0.0	0.0	0.0	27057.9733	2551.8146	NaN	NaN	0.0862	0.1195	0.1469	0.0619	0.1117	0.5354	0.0246
0.0	0.0	0.0	30719.9733	989.8146	NaN	NaN	0.0312	0.1135	0.1439	0.0617	0.1123	0.544	0.0246
0.0	0.0	0.0	29089.9733	9474.8146	NaN	NaN	0.2457	0.1041	0.141	0.0617	0.115	0.5536	0.0247
0.0	0.0	0.0	33192.9733	5926.8146	NaN	NaN	0.1515	0.1037	0.1408	0.0611	0.1132	0.5569	0.0244
0.0	0.0	0.0	29548.9733	4742.8146	NaN	NaN	0.1383	0.1	0.1391	0.0616	0.1154	0.5594	0.0245
0.0	0.0	0.0	27404.9733	8439.8146	NaN	NaN	0.2355	0.0976	0.1391	0.0615	0.1157	0.5616	0.0244
0.0	0.0	0.0	28706.9733	2223.8146	NaN	NaN	0.0719	0.0965	0.1381	0.0614	0.1156	0.564	0.0243
0.0	0.0	0.0	31375.9733	3408.8146	NaN	NaN	0.098	0.0944	0.1382	0.0614	0.1156	0.5664	0.024
0.0	0.0	0.0	25966.9733	2190.8146	NaN	NaN	0.0778	0.0893	0.1367	0.062	0.1176	0.5705	0.0239
0.0	0.0	0.0	30321.9733	4128.8146	NaN	NaN	0.1198	0.0827	0.1356	0.0624	0.1193	0.5765	0.0234
0.0	0.0	0.0	30205.9733	4506.8146	NaN	NaN	0.1298	0.0763	0.1339	0.0627	0.1235	0.5803	0.0234
0.0	0.0	0.0	28858.9733	3751.8146	NaN	NaN	0.115	0.0737	0.1342	0.0629	0.1256	0.5804	0.0232
0.0	0.0	0.0	34434.9733	2763.8146	NaN	NaN	0.0743	0.0715	0.1329	0.0626	0.1256	0.5844	0.023
0.0	0.0	0.0	27509.9733	5508.8146	NaN	NaN	0.1668	0.0703	0.1338	0.063	0.1289	0.5808	0.0231
0.0	0.0	0.0	32216.9733	4886.8146	NaN	NaN	0.1317	0.0715	0.1315	0.0619	0.1261	0.586	0.0229
0.0	0.0	0.0	26224.9733	8392.8146	NaN	NaN	0.2424	0.0701	0.1314	0.0624	0.131	0.5819	0.0232
0.0	0.0	0.0	31725.9733	7218.8146	NaN	NaN	0.1854	0.073	0.1321	0.0617	0.1274	0.583	0.0229
0.0	0.0	0.0	31767.9733	5910.8146	NaN	NaN	0.1569	0.074	0.1316	0.0616	0.1271	0.5831	0.0227
0.0	0.0	0.0	29934.9733	4122.8146	NaN	NaN	0.1211	0.074	0.1327	0.0615	0.1269	0.5824	0.0225
0.0	0.0	0.0	26286.9733	3871.8146	NaN	NaN	0.1284	0.0726	0.133	0.062	0.1275	0.5826	0.0223
0.0	0.0	0.0	26552.9733	5737.8146	NaN	NaN	0.1777	0.0717	0.1343	0.0618	0.1287	0.5814	0.0221
0.0	0.0	0.0	35067.9733	2580.8146	NaN	NaN	0.0685	0.0721	0.1354	0.0618	0.1281	0.5807	0.0219
0.0	0.0	0.0	30119.9733	1356.8146	NaN	NaN	0.0431	0.0728	0.1369	0.0615	0.1277	0.5793	0.0217
0.0	0.0	0.0	32152.9733	5739.8146	NaN	NaN	0.1515	0.073	0.1382	0.0611	0.126	0.5802	0.0215
0.0	0.0	0.0	27343.9733	3896.8146	NaN	NaN	0.1247	0.0713	0.1396	0.0614	0.1278	0.5785	0.0214
0.0	0.0	0.0	28089.9733	7204.8146	NaN	NaN	0.2041	0.072	0.1401	0.0606	0.1263	0.5799	0.0211
0.0	0.0	0.0	26234.9733	2223.8146	NaN	NaN	0.0781	0.0705	0.1402	0.0608	0.1272	0.5804	0.021
0.0	0.0	0.0	32813.9733	5114.8146	NaN	NaN	0.1349	0.0686	0.1407	0.0611	0.1282	0.5805	0.0209
0.0	0.0	0.0	26483.9733	6404.8146	NaN	NaN	0.1947	0.0671	0.1405	0.0614	0.1297	0.5802	0.0211
0.0	0.0	0.0	27424.9733	2911.8146	NaN	NaN	0.096	0.0684	0.141	0.0612	0.1277	0.5807	0.021
0.0	0.0	0.0	23667.9733	3826.8146	NaN	NaN	0.1392	0.0664	0.1384	0.0615	0.1294	0.583	0.0213
0.0	0.0	0.0	28816.9733	4585.8146	NaN	NaN	0.1373	0.0652	0.1387	0.062	0.1304	0.5823	0.0214
0.0	0.0	0.0	26968.9733	4916.8146	NaN	NaN	0.1542	0.0645	0.1371	0.0618	0.131	0.584	0.0216
0.0	0.0	0.0	29961.9733	4766.8146	NaN	NaN	0.1373	0.0644	0.1374	0.0621	0.1317	0.5828	0.0217
0.0	0.0	0.0	23524.9733	5035.8146	NaN	NaN	0.1763	0.0652	0.1373	0.0619	0.1304	0.5836	0.0216
0.0	0.0	0.0	27256.9733	3747.8146	NaN	NaN	0.1209	0.0657	0.1369	0.0618	0.1286	0.5856	0.0214
0.0	0.0	0.0	29496.9733	4094.8146	NaN	NaN	0.1219	0.0623	0.135	0.0629	0.1323	0.5859	0.0217
0.0	0.0	0.0	24134.9733	4899.8146	NaN	NaN	0.1688	0.0615	0.1351	0.0632	0.133	0.5857	0.0216
0.0	0.0	0.0	27756.9733	2526.8146	NaN	NaN	0.0834	0.0605	0.1344	0.0635	0.1333	0.5867	0.0216
0.0	0.0	0.0	27530.9733	3166.8146	NaN	NaN	0.1032	0.0596	0.1339	0.0636	0.135	0.5861	0.0217
0.0	0.0	0.0	25989.9733	6017.8146	NaN	NaN	0.188	0.0604	0.134	0.0635	0.134	0.5863	0.0218
0.0	0.0	0.0	26593.9733	5672.8146	NaN	NaN	0.1758	0.0606	0.134	0.0634	0.134	0.5862	0.0218
0.0	0.0	0.0	25863.9733	3530.8146	NaN	NaN	0.1201	0.0621	0.1344	0.0633	0.1325	0.5861	0.0215
0.0	0.0	0.0	33239.9733	4470.8146	NaN	NaN	0.1186	0.0619	0.1336	0.0634	0.133	0.5866	0.0215
0.0	0.0	0.0	30372.9733	5004.8146	NaN	NaN	0.1415	0.0611	0.1341	0.0639	0.1334	0.586	0.0215
0.0	0.0	0.0	28368.9733	4322.8146	NaN	NaN	0.1322	0.0602	0.1342	0.0641	0.1336	0.5863	0.0215
0.0	0.0	0.0	27958.9733	5683.8146	NaN	NaN	0.1689	0.0593	0.1345	0.0645	0.1343	0.5858	0.0215
0.0	0.0	0.0	24167.9733	1804.8146	NaN	NaN	0.0695	0.06	0.1349	0.0645	0.1331	0.5861	0.0214
0.0	0.0	0.0	28496.9733	3189.8146	NaN	NaN	0.1007	0.0595	0.1336	0.0645	0.1331	0.588	0.0213
0.0	0.0	0.0	30585.9733	7414.8146	NaN	NaN	0.1951	0.0578	0.1342	0.0649	0.1358	0.5859	0.0214
0.0	0.0	0.0	32867.9733	9560.8146	NaN	NaN	0.2253	0.059	0.1351	0.0644	0.1337	0.5864	0.0212
0.0	0.0	0.0	29543.9733	3261.8146	NaN	NaN	0.0994	0.0589	0.1335	0.0642	0.1342	0.588	0.0212
0.0	0.0	0.0	26454.9733	5475.8146	NaN	NaN	0.1715	0.0578	0.1335	0.0646	0.1362	0.5866	0.0214
0.0	0.0	0.0	25651.9733	2797.8146	NaN	NaN	0.0983	0.0581	0.1334	0.0644	0.1348	0.588	0.0213
0.0	0.0	0.0	32591.9733	2967.8146	NaN	NaN	0.0835	0.0577	0.1333	0.0644	0.136	0.5871	0.0215
0.0	0.0	0.0	28670.9733	4857.8146	NaN	NaN	0.1449	0.0588	0.1338	0.0641	0.1349	0.5869	0.0215
0.0	0.0	0.0	28488.9733	3992.8146	NaN	NaN	0.1229	0.0596	0.1338	0.0637	0.1334	0.5879	0.0215
0.0	0.0	0.0	30966.9733	7228.8146	NaN	NaN	0.1893	0.059	0.1338	0.0637	0.1338	0.5881	0.0217
0.0	0.0	0.0	29285.9733	4199.8146	NaN	NaN	0.1254	0.0595	0.1338	0.0634	0.1336	0.5879	0.0218
0.0	0.0	0.0	31257.9733	5909.8146	NaN	NaN	0.159	0.0607	0.1335	0.0629	0.1322	0.5889	0.0219
0.0	0.0	0.0	28156.9733	916.8146	NaN	NaN	0.0315	0.0606	0.1326	0.0629	0.132	0.5897	0.0221
0.0	0.0	0.0	29797.9733	5819.8146	NaN	NaN	0.1634	0.0608	0.1325	0.0632	0.1315	0.5899	0.0222
0.0	0.0	0.0	26362.9733	2198.8146	NaN	NaN	0.077	0.0599	0.1305	0.0631	0.1319	0.5922	0.0224
0.0	0.0	0.0	27653.9733	3964.8146	NaN	NaN	0.1254	0.0589	0.1302	0.0633	0.1324	0.5927	0.0224
0.0	0.0	0.0	26142.9733	3326.8146	NaN	NaN	0.1129	0.0579	0.1287	0.0632	0.1334	0.5943	0.0225
0.0	0.0	0.0	30794.9733	4474.8146	NaN	NaN	0.1269	0.0576	0.1296	0.0634	0.1341	0.5928	0.0225
0.0	0.0	0.0	26555.9733	2842.8146	NaN	NaN	0.0967	0.0576	0.1281	0.0631	0.1338	0.5949	0.0225
0.0	0.0	0.0	29689.9733	5311.8146	NaN	NaN	0.1518	0.0567	0.1278	0.0633	0.1356	0.5939	0.0226
0.0	0.0	0.0	28688.9733	4375.8146	NaN	NaN	0.1323	0.0564	0.1269	0.0633	0.1365	0.594	0.0228
0.0	0.0	0.0	26380.9733	6997.8146	NaN	NaN	0.2096	0.0569	0.1269	0.0631	0.137	0.5931	0.023
0.0	0.0	0.0	30109.9733	2806.8146	NaN	NaN	0.0853	0.0583	0.1266	0.0628	0.1366	0.5927	0.0231
0.0	0.0	0.0	27800.9733	4448.8146	NaN	NaN	0.1379	0.0604	0.1264	0.0626	0.1354	0.592	0.0231
0.0	0.0	0.0	29553.9733	-769.1854	NaN	NaN	-0.0267	0.0608	0.1257	0.0626	0.134	0.5939	0.023
0.0	0.0	0.0	22668.9733	4973.8146	NaN	NaN	0.1799	0.0593	0.1246	0.0632	0.1363	0.5935	0.0231
0.0	0.0	0.0	26852.9733	5378.8146	NaN	NaN	0.1669	0.0575	0.1242	0.0635	0.1374	0.5944	0.0231
0.0	0.0	0.0	24083.9733	8276.8146	NaN	NaN	0.2558	0.0566	0.1237	0.0638	0.1402	0.5925	0.0233
0.0	0.0	0.0	26716.9733	3286.8146	NaN	NaN	0.1095	0.0572	0.124	0.0634	0.1392	0.593	0.0232
0.0	0.0	0.0	29620.9733	6539.8146	NaN	NaN	0.1809	0.0579	0.1242	0.0632	0.1405	0.5907	0.0235
0.0	0.0	0.0	26394.9733	5579.8146	NaN	NaN	0.1745	0.0603	0.1251	0.0626	0.1378	0.5908	0.0235
0.0	0.0	0.0	28433.9733	3801.8146	NaN	NaN	0.1179	0.0622	0.1241	0.0625	0.1365	0.5912	0.0235
0.0	0.0	0.0	26686.9733	5324.8146	NaN	NaN	0.1663	0.0624	0.1244	0.0625	0.1371	0.5899	0.0236
0.0	0.0	0.0	32499.9733	6714.8146	NaN	NaN	0.1712	0.0637	0.1256	0.0625	0.1357	0.5889	0.0236
0.0	0.0	0.0	30197.9733	5637.8146	NaN	NaN	0.1573	0.0646	0.1251	0.0624	0.1348	0.5896	0.0236
0.0	0.0	0.0	30692.9733	3906.8146	NaN	NaN	0.1129	0.0644	0.1261	0.0627	0.1348	0.5884	0.0235
0.0	0.0	0.0	22662.9733	4817.8146	NaN	NaN	0.1753	0.0641	0.1255	0.0627	0.1343	0.5898	0.0234
0.0	0.0	0.0	33062.9733	6065.8146	NaN	NaN	0.155	0.0625	0.1258	0.0627	0.1359	0.5897	0.0234
0.0	0.0	0.0	30091.9733	8359.8146	NaN	NaN	0.2174	0.0626	0.1268	0.0629	0.1374	0.5867	0.0237
0.0	0.0	0.0	25603.9733	6399.8146	NaN	NaN	0.2	0.0652	0.1277	0.0623	0.1337	0.5877	0.0233
0.0	0.0	0.0	31041.9733	4889.8146	NaN	NaN	0.1361	0.0656	0.1283	0.0624	0.1344	0.586	0.0234
0.0	0.0	0.0	26248.9733	5117.8146	NaN	NaN	0.1632	0.067	0.1299	0.0621	0.1332	0.5846	0.0233
0.0	0.0	0.0	28127.9733	1919.8146	NaN	NaN	0.0639	0.0684	0.1298	0.0617	0.1319	0.5849	0.0232
0.0	0.0	0.0	24310.9733	8146.8146	NaN	NaN	0.251	0.0687	0.1308	0.0617	0.1335	0.5819	0.0235
0.0	0.0	0.0	26883.9733	4749.8146	NaN	NaN	0.1502	0.0718	0.1331	0.0613	0.1298	0.5806	0.0235
0.0	0.0	0.0	26578.9733	5302.8146	NaN	NaN	0.1663	0.0749	0.1335	0.061	0.1284	0.5784	0.0237
0.0	0.0	0.0	32220.9733	4262.8146	NaN	NaN	0.1168	0.0771	0.134	0.0606	0.1259	0.5785	0.0238
0.0	0.0	0.0	27190.9733	2423.8146	NaN	NaN	0.0818	0.0797	0.1361	0.0609	0.1256	0.5736	0.0241
0.0	0.0	0.0	29468.9733	5117.8146	NaN	NaN	0.148	0.0833	0.1358	0.0602	0.1208	0.5757	0.0243
0.0	0.0	0.0	24638.9733	2240.8146	NaN	NaN	0.0834	0.0844	0.1371	0.061	0.1214	0.5716	0.0246
0.0	0.0	0.0	25512.9733	5334.8146	NaN	NaN	0.1729	0.0896	0.1375	0.0601	0.117	0.5712	0.0246
0.0	0.0	0.0	28059.9733	1841.8146	NaN	NaN	0.0616	0.0905	0.1382	0.0604	0.1172	0.5689	0.0248
0.0	0.0	0.0	29244.9733	2344.8146	NaN	NaN	0.0742	0.0914	0.1392	0.0604	0.1161	0.5681	0.0248
0.0	0.0	0.0	23889.9733	5189.8146	NaN	NaN	0.1785	0.0894	0.1394	0.061	0.1175	0.5677	0.025
0.0	0.0	0.0	24881.9733	6395.8146	NaN	NaN	0.2045	0.0901	0.1404	0.0611	0.1174	0.5662	0.0249
0.0	0.0	0.0	23931.9733	5034.8146	NaN	NaN	0.1738	0.092	0.1399	0.0608	0.1167	0.5655	0.0251
0.0	0.0	0.0	28903.9733	1996.8146	NaN	NaN	0.0646	0.0947	0.1399	0.0604	0.115	0.5651	0.025
0.0	0.0	0.0	25686.9733	5641.8146	NaN	NaN	0.1801	0.096	0.1386	0.0601	0.1144	0.5659	0.025
0.0	0.0	0.0	32130.9733	4689.8146	NaN	NaN	0.1274	0.0988	0.1396	0.0596	0.1129	0.5644	0.0247
0.0	0.0	0.0	30239.9733	1788.8146	NaN	NaN	0.0559	0.1013	0.1385	0.059	0.1119	0.5648	0.0246
0.0	0.0	0.0	32702.9733	4941.8146	NaN	NaN	0.1313	0.1024	0.139	0.0588	0.1121	0.5632	0.0244
0.0	0.0	0.0	31825.9733	2351.8146	NaN	NaN	0.0688	0.1017	0.1383	0.0587	0.1121	0.5649	0.0242
0.0	0.0	0.0	24785.9733	6526.8146	NaN	NaN	0.2084	0.1007	0.139	0.0588	0.1134	0.5641	0.0239
0.0	0.0	0.0	28300.9733	2037.8146	NaN	NaN	0.0672	0.0967	0.1361	0.0591	0.1148	0.5695	0.0238
0.0	0.0	0.0	28112.9733	5244.8146	NaN	NaN	0.1572	0.0931	0.1373	0.0599	0.1188	0.5671	0.0237
0.0	0.0	0.0	27764.9733	3161.8146	NaN	NaN	0.1022	0.094	0.1357	0.0593	0.116	0.5717	0.0234
0.0	0.0	0.0	30455.9733	2445.8146	NaN	NaN	0.0743	0.0895	0.1363	0.0603	0.1205	0.5699	0.0235
0.0	0.0	0.0	29182.9733	3637.8146	NaN	NaN	0.1108	0.0897	0.1361	0.0599	0.1187	0.5724	0.0233
0.0	0.0	0.0	26772.9733	3056.8146	NaN	NaN	0.1025	0.0875	0.1352	0.0602	0.1205	0.5734	0.0232
0.0	0.0	0.0	31698.9733	4009.8146	NaN	NaN	0.1123	0.0833	0.1335	0.0604	0.1222	0.5776	0.0231
0.0	0.0	0.0	25386.9733	4868.8146	NaN	NaN	0.1609	0.0788	0.1327	0.0611	0.1266	0.5774	0.0233
0.0	0.0	0.0	31893.9733	5699.8146	NaN	NaN	0.1516	0.0785	0.1321	0.0609	0.1258	0.5795	0.0232
0.0	0.0	0.0	26911.9733	4434.8146	NaN	NaN	0.1415	0.0768	0.1306	0.0611	0.1283	0.5796	0.0236
0.0	0.0	0.0	23936.9733	5194.8146	NaN	NaN	0.1783	0.0788	0.1316	0.0611	0.1272	0.5775	0.0237
0.0	0.0	0.0	25289.9733	4992.8146	NaN	NaN	0.1649	0.08	0.1296	0.0607	0.1263	0.5794	0.024
0.0	0.0	0.0	30136.9733	7398.8146	NaN	NaN	0.1971	0.0824	0.1311	0.0608	0.1267	0.5747	0.0243
0.0	0.0	0.0	29994.9733	4352.8146	NaN	NaN	0.1267	0.0867	0.1306	0.0603	0.1229	0.5753	0.0242
0.0	0.0	0.0	28329.9733	5949.8146	NaN	NaN	0.1736	0.0879	0.1312	0.0603	0.1231	0.5732	0.0243
0.0	0.0	0.0	32831.9733	4971.8146	NaN	NaN	0.1315	0.0885	0.1312	0.0601	0.1221	0.5739	0.0243
0.0	0.0	0.0	28872.9733	6114.8146	NaN	NaN	0.1748	0.0896	0.1318	0.0602	0.1227	0.5714	0.0243
0.0	0.0	0.0	28048.9733	3695.8146	NaN	NaN	0.1164	0.0913	0.1316	0.0597	0.1201	0.5733	0.024
0.0	0.0	0.0	29134.9733	3978.8146	NaN	NaN	0.1202	0.0887	0.132	0.0601	0.122	0.5732	0.024
0.0	0.0	0.0	31275.9733	6000.8146	NaN	NaN	0.161	0.0881	0.133	0.0599	0.1212	0.5741	0.0237
0.0	0.0	0.0	28518.9733	3748.8146	NaN	NaN	0.1162	0.0863	0.1334	0.0602	0.1224	0.5742	0.0235
0.0	0.0	0.0	28805.9733	4490.8146	NaN	NaN	0.1349	0.0855	0.1339	0.0601	0.1222	0.5751	0.0232
0.0	0.0	0.0	31826.9733	2465.8146	NaN	NaN	0.0719	0.0831	0.1341	0.0605	0.1237	0.5757	0.0231
0.0	0.0	0.0	29979.9733	5240.8146	NaN	NaN	0.1488	0.0823	0.1345	0.0604	0.1239	0.5759	0.0229
0.0	0.0	0.0	25615.9733	3914.8146	NaN	NaN	0.1326	0.0813	0.1342	0.0606	0.1247	0.5764	0.0228
0.0	0.0	0.0	29278.9733	5843.8146	NaN	NaN	0.1664	0.0805	0.1343	0.0608	0.1256	0.576	0.0228
0.0	0.0	0.0	28937.9733	2579.8146	NaN	NaN	0.0819	0.0812	0.1349	0.0608	0.1247	0.5757	0.0227
0.0	0.0	0.0	31655.9733	4661.8146	NaN	NaN	0.1284	0.0809	0.1345	0.0609	0.1241	0.577	0.0226
0.0	0.0	0.0	28782.9733	5635.8146	NaN	NaN	0.1637	0.0784	0.1344	0.0615	0.1261	0.5768	0.0227
0.0	0.0	0.0	30222.9733	4592.8146	NaN	NaN	0.1319	0.0788	0.1348	0.0617	0.1251	0.5771	0.0225
0.0	0.0	0.0	29106.9733	4111.8146	NaN	NaN	0.1238	0.0772	0.1333	0.0618	0.1262	0.5788	0.0227
0.0	0.0	0.0	30296.9733	4748.8146	NaN	NaN	0.1355	0.0759	0.1332	0.0621	0.1279	0.5781	0.0228
0.0	0.0	0.0	29333.9733	9225.8146	NaN	NaN	0.2393	0.0758	0.1327	0.0617	0.1282	0.5785	0.023
0.0	0.0	0.0	30514.9733	5973.8146	NaN	NaN	0.1637	0.0787	0.1334	0.0613	0.1262	0.5775	0.0229
0.0	0.0	0.0	30071.9733	2447.8146	NaN	NaN	0.0753	0.0801	0.1322	0.0611	0.1252	0.5786	0.0229
0.0	0.0	0.0	30167.9733	6064.8146	NaN	NaN	0.1674	0.0792	0.1321	0.0612	0.1264	0.5782	0.0229
0.0	0.0	0.0	29736.9733	4015.8146	NaN	NaN	0.119	0.0795	0.1321	0.061	0.1264	0.5782	0.0229
0.0	0.0	0.0	32032.9733	4788.8146	NaN	NaN	0.1301	0.0801	0.1321	0.0607	0.1272	0.5768	0.023
0.0	0.0	0.0	27979.9733	4171.8146	NaN	NaN	0.1298	0.0826	0.1329	0.0603	0.1265	0.5747	0.0231
0.0	0.0	0.0	24044.9733	2771.8146	NaN	NaN	0.1034	0.0883	0.1344	0.0595	0.1217	0.5734	0.0227
0.0	0.0	0.0	29362.9733	493.8146	NaN	NaN	0.0165	0.0869	0.1339	0.0596	0.1217	0.5756	0.0224
0.0	0.0	0.0	27059.9733	3248.8146	NaN	NaN	0.1072	0.0828	0.1351	0.0605	0.125	0.5742	0.0223
0.0	0.0	0.0	29506.9733	3832.8146	NaN	NaN	0.115	0.0818	0.1356	0.0603	0.1238	0.5765	0.0219
0.0	0.0	0.0	32489.9733	3440.8146	NaN	NaN	0.0958	0.0782	0.1359	0.0608	0.1267	0.5765	0.022
0.0	0.0	0.0	26315.9733	3071.8146	NaN	NaN	0.1045	0.0781	0.1369	0.0608	0.1256	0.5769	0.0217
0.0	0.0	0.0	27255.9733	5869.8146	NaN	NaN	0.1772	0.0764	0.1359	0.0609	0.1256	0.5797	0.0216
0.0	0.0	0.0	29359.9733	5370.8146	NaN	NaN	0.1546	0.0728	0.1365	0.0616	0.1275	0.58	0.0216
0.0	0.0	0.0	28428.9733	3759.8146	NaN	NaN	0.1168	0.0718	0.137	0.0619	0.1272	0.5807	0.0214
0.0	0.0	0.0	30145.9733	4345.8146	NaN	NaN	0.126	0.0701	0.1377	0.0622	0.1276	0.581	0.0214
0.0	0.0	0.0	31088.9733	3019.8146	NaN	NaN	0.0885	0.0694	0.1389	0.0626	0.1275	0.5803	0.0213
0.0	0.0	0.0	29631.9733	3310.8146	NaN	NaN	0.1005	0.069	0.1392	0.0627	0.1266	0.5813	0.0211
0.0	0.0	0.0	32173.9733	5121.8146	NaN	NaN	0.1373	0.0675	0.1388	0.0631	0.1279	0.5817	0.0211
0.0	0.0	0.0	28918.9733	5962.8146	NaN	NaN	0.1709	0.0666	0.1393	0.0635	0.1282	0.5812	0.0211
0.0	0.0	0.0	32365.9733	4831.8146	NaN	NaN	0.1299	0.066	0.1392	0.0638	0.1278	0.5822	0.0209
0.0	0.0	0.0	28252.9733	6129.8146	NaN	NaN	0.1783	0.0642	0.1383	0.0643	0.1296	0.5827	0.0209
0.0	0.0	0.0	32412.9733	2749.8146	NaN	NaN	0.0782	0.0625	0.1384	0.0651	0.13	0.5831	0.021
0.0	0.0	0.0	25997.9733	4367.8146	NaN	NaN	0.1438	0.0611	0.1366	0.0654	0.1315	0.5844	0.021
0.0	0.0	0.0	30584.9733	3594.8146	NaN	NaN	0.1052	0.0592	0.1352	0.066	0.1331	0.5854	0.021
0.0	0.0	0.0	29259.9733	4519.8146	NaN	NaN	0.1338	0.0575	0.1333	0.0663	0.1357	0.586	0.0213
0.0	0.0	0.0	29619.9733	5456.8146	NaN	NaN	0.1556	0.0573	0.1326	0.0664	0.1347	0.5877	0.0213
0.0	0.0	0.0	27787.9733	5539.8146	NaN	NaN	0.1662	0.0555	0.1298	0.0668	0.1378	0.5885	0.0216
0.0	0.0	0.0	24119.9733	6199.8146	NaN	NaN	0.2045	0.0552	0.1289	0.067	0.1383	0.5887	0.0218
0.0	0.0	0.0	24454.9733	2180.8146	NaN	NaN	0.0819	0.0561	0.1269	0.0669	0.1381	0.5901	0.0219
0.0	0.0	0.0	30062.9733	4015.8146	NaN	NaN	0.1178	0.056	0.1257	0.0672	0.1395	0.5894	0.0222
0.0	0.0	0.0	32098.9733	4616.8146	NaN	NaN	0.1257	0.0558	0.1254	0.0675	0.1392	0.5897	0.0224
0.0	0.0	0.0	25203.9733	6059.8146	NaN	NaN	0.1938	0.0567	0.1248	0.0676	0.1384	0.59	0.0225
0.0	0.0	0.0	28093.9733	1660.8146	NaN	NaN	0.0558	0.056	0.1235	0.0681	0.1397	0.59	0.0227
0.0	0.0	0.0	27833.9733	4054.8146	NaN	NaN	0.1272	0.0547	0.1223	0.0684	0.1412	0.5905	0.023
0.0	0.0	0.0	32682.9733	4671.8146	NaN	NaN	0.1251	0.0544	0.1219	0.0682	0.1413	0.5913	0.023
0.0	0.0	0.0	41356.9733	5725.8146	NaN	NaN	0.1216	0.0536	0.1212	0.0684	0.1434	0.5901	0.0233
0.0	0.0	0.0	27420.9733	3652.8146	NaN	NaN	0.1176	0.0547	0.1212	0.0679	0.1418	0.5911	0.0233
0.0	0.0	0.0	25224.9733	3499.8146	NaN	NaN	0.1218	0.0563	0.1207	0.0678	0.1406	0.5914	0.0233
0.0	0.0	0.0	30785.9733	5057.8146	NaN	NaN	0.1411	0.0549	0.12	0.0678	0.1424	0.5914	0.0234
0.0	0.0	0.0	30813.9733	3644.8146	NaN	NaN	0.1058	0.0561	0.1212	0.0676	0.1418	0.59	0.0234
0.0	0.0	0.0	26463.9733	6381.8146	NaN	NaN	0.1943	0.0575	0.1211	0.0669	0.1413	0.5899	0.0234
0.0	0.0	0.0	30438.9733	6104.8146	NaN	NaN	0.1671	0.0574	0.1224	0.0664	0.1403	0.5901	0.0234
0.0	0.0	0.0	29532.9733	5642.8146	NaN	NaN	0.1604	0.059	0.1233	0.0658	0.138	0.5908	0.0232
0.0	0.0	0.0	31943.9733	4819.8146	NaN	NaN	0.1311	0.0594	0.1236	0.0653	0.1384	0.59	0.0233
0.0	0.0	0.0	28253.9733	3488.8146	NaN	NaN	0.1099	0.0602	0.1245	0.0646	0.1373	0.5901	0.0234
0.0	0.0	0.0	27294.9733	4695.8146	NaN	NaN	0.1468	0.0617	0.1258	0.0639	0.1349	0.5906	0.0232
0.0	0.0	0.0	35447.9733	6575.8146	NaN	NaN	0.1565	0.0619	0.1268	0.0635	0.135	0.5895	0.0234
0.0	0.0	0.0	26406.9733	2923.8146	NaN	NaN	0.0997	0.0655	0.1292	0.0628	0.1316	0.5879	0.0231
0.0	0.0	0.0	26268.9733	4671.8146	NaN	NaN	0.151	0.0673	0.1297	0.0625	0.1292	0.5885	0.0228
0.0	0.0	0.0	25785.9733	3658.8146	NaN	NaN	0.1243	0.0665	0.1303	0.0628	0.1296	0.5881	0.0226
0.0	0.0	0.0	25670.9733	2939.8146	NaN	NaN	0.1028	0.0659	0.131	0.0632	0.1288	0.5889	0.0222
0.0	0.0	0.0	27868.9733	9385.8146	NaN	NaN	0.2519	0.0635	0.1304	0.0637	0.1314	0.5889	0.0221
0.0	0.0	0.0	28708.9733	2994.8146	NaN	NaN	0.0945	0.0632	0.1326	0.064	0.1321	0.5862	0.0219
0.0	0.0	0.0	30281.9733	4240.8146	NaN	NaN	0.1228	0.0639	0.1321	0.0636	0.1305	0.5881	0.0217
0.0	0.0	0.0	27717.9733	5103.8146	NaN	NaN	0.1555	0.0631	0.1326	0.0641	0.1329	0.5855	0.0218
0.0	0.0	0.0	29357.9733	3743.8146	NaN	NaN	0.1131	0.0647	0.1334	0.0639	0.1306	0.5859	0.0215
0.0	0.0	0.0	30436.9733	7551.8146	NaN	NaN	0.1988	0.0636	0.1325	0.0643	0.1321	0.5861	0.0215
0.0	0.0	0.0	30876.9733	6279.8146	NaN	NaN	0.169	0.063	0.133	0.0648	0.1331	0.5847	0.0214
0.0	0.0	0.0	30524.9733	6965.8146	NaN	NaN	0.1858	0.0625	0.1323	0.0649	0.1326	0.5864	0.0212
0.0	0.0	0.0	30584.9733	5110.8146	NaN	NaN	0.1432	0.0602	0.1316	0.0656	0.135	0.5863	0.0212
0.0	0.0	0.0	27983.9733	3543.8146	NaN	NaN	0.1124	0.0589	0.1318	0.0661	0.1359	0.5861	0.0212
0.0	0.0	0.0	27790.9733	3552.8146	NaN	NaN	0.1133	0.0585	0.1309	0.0662	0.1361	0.5872	0.0211
0.0	0.0	0.0	25760.9733	4386.8146	NaN	NaN	0.1455	0.057	0.13	0.0666	0.1385	0.5864	0.0214
0.0	0.0	0.0	25930.9733	5878.8146	NaN	NaN	0.1848	0.0576	0.13	0.0663	0.1373	0.5874	0.0214
0.0	0.0	0.0	30200.9733	4010.8146	NaN	NaN	0.1172	0.0577	0.1294	0.0663	0.1381	0.5869	0.0215
0.0	0.0	0.0	31681.9733	3541.8146	NaN	NaN	0.1006	0.0581	0.1294	0.0662	0.1378	0.5868	0.0216
0.0	0.0	0.0	24850.9733	4802.8146	NaN	NaN	0.162	0.0588	0.1295	0.0661	0.1372	0.5869	0.0216
0.0	0.0	0.0	27980.9733	4406.8146	NaN	NaN	0.1361	0.0588	0.1289	0.066	0.1376	0.5868	0.0218
0.0	0.0	0.0	27147.9733	4446.8146	NaN	NaN	0.1407	0.0596	0.1293	0.0659	0.1371	0.5862	0.0219
0.0	0.0	0.0	26594.9733	2444.8146	NaN	NaN	0.0842	0.0616	0.1293	0.0654	0.1353	0.5865	0.0219
0.0	0.0	0.0	28602.9733	3898.8146	NaN	NaN	0.12	0.0617	0.129	0.0653	0.1354	0.5864	0.0221
0.0	0.0	0.0	27724.9733	2807.8146	NaN	NaN	0.092	0.0624	0.1296	0.0653	0.1345	0.586	0.0223
0.0	0.0	0.0	27879.9733	6426.8146	NaN	NaN	0.1873	0.0638	0.129	0.0651	0.1333	0.5863	0.0224
0.0	0.0	0.0	31154.9733	3073.8146	NaN	NaN	0.0898	0.0643	0.1284	0.0652	0.1334	0.5861	0.0226
0.0	0.0	0.0	29357.9733	5719.8146	NaN	NaN	0.1631	0.0651	0.1286	0.0654	0.133	0.585	0.0229
0.0	0.0	0.0	31169.9733	6946.8146	NaN	NaN	0.1823	0.0663	0.1284	0.0655	0.1319	0.5848	0.0231
0.0	0.0	0.0	28994.9733	5912.8146	NaN	NaN	0.1694	0.068	0.1289	0.0658	0.1313	0.5828	0.0233
0.0	0.0	0.0	27469.9733	2530.8146	NaN	NaN	0.0844	0.0703	0.1282	0.0654	0.1281	0.5848	0.0232
0.0	0.0	0.0	28828.9733	4233.8146	NaN	NaN	0.1281	0.069	0.1272	0.0659	0.1298	0.5846	0.0235
0.0	0.0	0.0	33445.9733	4625.8146	NaN	NaN	0.1215	0.0683	0.1282	0.0659	0.1301	0.5838	0.0237
0.0	0.0	0.0	30079.9733	7135.8146	NaN	NaN	0.1917	0.0703	0.1287	0.0656	0.1286	0.5832	0.0237
0.0	0.0	0.0	32325.9733	3559.8146	NaN	NaN	0.0992	0.0719	0.1292	0.0653	0.1269	0.5829	0.0238
0.0	0.0	0.0	30975.9733	2951.8146	NaN	NaN	0.087	0.0723	0.1288	0.0654	0.1263	0.5835	0.0238
0.0	0.0	0.0	27804.9733	6364.8146	NaN	NaN	0.1863	0.0711	0.1271	0.0659	0.1273	0.5846	0.0241
0.0	0.0	0.0	29879.9733	5741.8146	NaN	NaN	0.1612	0.0691	0.1256	0.0665	0.1295	0.5849	0.0244
0.0	0.0	0.0	29378.9733	3185.8146	NaN	NaN	0.0978	0.0682	0.1245	0.0673	0.1307	0.5847	0.0246
0.0	0.0	0.0	34962.9733	7650.8146	NaN	NaN	0.1795	0.068	0.1235	0.0683	0.1317	0.5836	0.025
0.0	0.0	0.0	28674.9733	2178.8146	NaN	NaN	0.0706	0.0693	0.123	0.0689	0.1314	0.582	0.0253
0.0	0.0	0.0	26391.9733	3648.8146	NaN	NaN	0.1215	0.0702	0.1204	0.0695	0.1295	0.585	0.0253
0.0	0.0	0.0	32132.9733	2897.8146	NaN	NaN	0.0827	0.0672	0.1203	0.0704	0.133	0.5836	0.0255
0.0	0.0	0.0	32116.9733	3818.8146	NaN	NaN	0.1063	0.0663	0.1201	0.0707	0.1332	0.5841	0.0256
0.0	0.0	0.0	31473.9733	10143.8146	NaN	NaN	0.2437	0.0647	0.1194	0.071	0.1335	0.5857	0.0257
0.0	0.0	0.0	30871.9733	6540.8146	NaN	NaN	0.1748	0.064	0.1205	0.0714	0.1344	0.5839	0.0258
0.0	0.0	0.0	30943.9733	5791.8146	NaN	NaN	0.1577	0.0641	0.1203	0.0718	0.1339	0.5837	0.0261
0.0	0.0	0.0	30916.9733	7961.8146	NaN	NaN	0.2048	0.0636	0.1192	0.072	0.1336	0.5853	0.0262
0.0	0.0	0.0	31136.9733	3970.8146	NaN	NaN	0.1131	0.0629	0.1196	0.0725	0.1345	0.5841	0.0264
0.0	0.0	0.0	31870.9733	2800.8146	NaN	NaN	0.0808	0.062	0.1186	0.0728	0.1337	0.5864	0.0265
0.0	0.0	0.0	26252.9733	7287.8146	NaN	NaN	0.2173	0.0597	0.1182	0.0732	0.1354	0.587	0.0265
0.0	0.0	0.0	30793.9733	9484.8146	NaN	NaN	0.2355	0.0578	0.1176	0.0732	0.136	0.5889	0.0266
0.0	0.0	0.0	28519.9733	3441.8146	NaN	NaN	0.1077	0.0561	0.1164	0.073	0.1367	0.591	0.0267
0.0	0.0	0.0	26687.9733	6772.8146	NaN	NaN	0.2024	0.0553	0.1149	0.073	0.1374	0.5925	0.027
0.0	0.0	0.0	28333.9733	2570.8146	NaN	NaN	0.0832	0.0537	0.1143	0.0731	0.1385	0.5932	0.0273
0.0	0.0	0.0	29453.9733	4947.8146	NaN	NaN	0.1438	0.053	0.1129	0.073	0.1384	0.5951	0.0276
0.0	0.0	0.0	25854.9733	6462.8146	NaN	NaN	0.2	0.0533	0.112	0.0732	0.1386	0.5952	0.0278
0.0	0.0	0.0	32042.9733	4301.8146	NaN	NaN	0.1184	0.0534	0.1113	0.0733	0.1379	0.5963	0.0279
0.0	0.0	0.0	23951.9733	6208.8146	NaN	NaN	0.2059	0.0533	0.1109	0.0737	0.1379	0.5966	0.0277
0.0	0.0	0.0	35817.9733	6348.8146	NaN	NaN	0.1506	0.0535	0.1109	0.0743	0.1387	0.5947	0.0278
0.0	0.0	0.0	30503.9733	6394.8146	NaN	NaN	0.1733	0.0543	0.1117	0.0757	0.1398	0.5904	0.0281
0.0	0.0	0.0	28529.9733	1227.8146	NaN	NaN	0.0413	0.0549	0.1112	0.0764	0.139	0.59	0.0284
0.0	0.0	0.0	31248.9733	6051.8146	NaN	NaN	0.1622	0.0543	0.1112	0.0779	0.1403	0.5876	0.0287
0.0	0.0	0.0	33952.9733	4658.8146	NaN	NaN	0.1207	0.0542	0.1106	0.0788	0.1414	0.5857	0.0294
0.0	0.0	0.0	27927.9733	4483.8146	NaN	NaN	0.1383	0.0548	0.1089	0.0802	0.1416	0.5845	0.0299
0.0	0.0	0.0	28850.9733	5187.8146	NaN	NaN	0.1524	0.0545	0.1065	0.0823	0.1428	0.5834	0.0305
0.0	0.0	0.0	35785.9733	5333.8146	NaN	NaN	0.1297	0.0547	0.1058	0.0849	0.1439	0.5792	0.0314
0.0	0.0	0.0	27184.9733	3570.8146	NaN	NaN	0.1161	0.0571	0.1031	0.0883	0.1403	0.5797	0.0316
0.0	0.0	0.0	25851.9733	4324.8146	NaN	NaN	0.1433	0.0587	0.1033	0.0898	0.14	0.5768	0.0315
0.0	0.0	0.0	30727.9733	4077.8146	NaN	NaN	0.1172	0.0604	0.1046	0.0896	0.139	0.575	0.0314
0.0	0.0	0.0	29885.9733	6718.8146	NaN	NaN	0.1836	0.0627	0.1052	0.0895	0.137	0.5744	0.0313
0.0	0.0	0.0	31457.9733	3797.8146	NaN	NaN	0.1077	0.0647	0.1064	0.0879	0.1357	0.5742	0.0311
0.0	0.0	0.0	26813.9733	4046.8146	NaN	NaN	0.1311	0.0655	0.1084	0.0869	0.1359	0.5722	0.0312
0.0	0.0	0.0	33082.9733	6910.8146	NaN	NaN	0.1728	0.0657	0.1087	0.0882	0.1352	0.5705	0.0316
0.0	0.0	0.0	32046.9733	5336.8146	NaN	NaN	0.1428	0.0652	0.108	0.0916	0.1357	0.5673	0.0322
0.0	0.0	0.0	29024.9733	3558.8146	NaN	NaN	0.1092	0.0643	0.106	0.0959	0.1351	0.5665	0.0323
0.0	0.0	0.0	29991.9733	5332.8146	NaN	NaN	0.151	0.0613	0.105	0.0991	0.1357	0.5668	0.032
0.0	0.0	0.0	30484.9733	5564.8146	NaN	NaN	0.1544	0.0582	0.1051	0.1001	0.136	0.5694	0.0312
0.0	0.0	0.0	28641.9733	4282.8146	NaN	NaN	0.1301	0.056	0.105	0.0998	0.1368	0.5719	0.0305
0.0	0.0	0.0	28445.9733	5856.8146	NaN	NaN	0.1707	0.0549	0.1069	0.0968	0.1391	0.5726	0.0297
0.0	0.0	0.0	27468.9733	2507.8146	NaN	NaN	0.0837	0.0576	0.1089	0.0935	0.1374	0.5733	0.0293
0.0	0.0	0.0	28911.9733	5471.8146	NaN	NaN	0.1591	0.0612	0.1086	0.0907	0.1337	0.5769	0.0288
0.0	0.0	0.0	30502.9733	5441.8146	NaN	NaN	0.1514	0.0628	0.1069	0.0875	0.1322	0.5824	0.0282
0.0	0.0	0.0	30915.9733	7159.8146	NaN	NaN	0.188	0.0631	0.1056	0.085	0.1325	0.586	0.028
0.0	0.0	0.0	35469.9733	3714.8146	NaN	NaN	0.0948	0.0656	0.1056	0.0817	0.1317	0.5874	0.0281
0.0	0.0	0.0	29653.9733	4439.8146	NaN	NaN	0.1302	0.0717	0.1072	0.0783	0.1288	0.5856	0.0284
0.0	0.0	0.0	29035.9733	8351.8146	NaN	NaN	0.2234	0.0805	0.1099	0.0762	0.1226	0.5825	0.0284
0.0	0.0	0.0	25526.9733	2239.8146	NaN	NaN	0.0807	0.0876	0.1111	0.0746	0.1187	0.5796	0.0283
0.0	0.0	0.0	28954.9733	3219.8146	NaN	NaN	0.1001	0.0915	0.1112	0.0743	0.1183	0.5759	0.0288
0.0	0.0	0.0	31651.9733	6403.8146	NaN	NaN	0.1683	0.1022	0.1104	0.0745	0.1149	0.5684	0.0296
0.0	0.0	0.0	31773.9733	4505.8146	NaN	NaN	0.1242	0.1191	0.1078	0.0766	0.1086	0.557	0.0309
0.0	0.0	0.0	32934.9733	4312.8146	NaN	NaN	0.1158	0.136	0.1077	0.0783	0.103	0.5428	0.0323
0.0	0.0	0.0	28164.9733	3411.8146	NaN	NaN	0.108	0.122	0.107	0.0795	0.1079	0.5514	0.0321
0.0	0.0	0.0	36952.9733	5539.8146	NaN	NaN	0.1304	0.0896	0.1061	0.0818	0.1258	0.5645	0.0323
0.0	0.0	0.0	28800.9733	7019.8146	NaN	NaN	0.196	0.0787	0.1108	0.0821	0.1449	0.5496	0.034
0.0	0.0	0.0	27346.9733	6930.8146	NaN	NaN	0.2022	0.1055	0.118	0.0894	0.1396	0.512	0.0355
0.0	0.0	0.0	12144.9733	874.8146	NaN	NaN	0.0672	0.3319	0.1345	0.1026	0.0889	0.3044	0.0377
0.0	0.0	0.0	-2093.0267	2312.8146	NaN	NaN	1.3	0.776	0.0664	0.0353	0.0309	0.067	0.0245
0.0	0.0	0.0	-511.0267	-1134.1854	NaN	NaN	0.6894	0.7922	0.0598	0.035	0.0308	0.0565	0.0257
0.0	0.0	0.0	403.9733	913.8146	NaN	NaN	0.6934	0.7793	0.062	0.0352	0.0304	0.068	0.0251
0.0	0.0	0.0	19085.9733	3284.8146	NaN	NaN	0.1468	0.5198	0.1328	0.0602	0.0581	0.2051	0.0241
0.0	0.0	0.0	29084.9733	4465.8146	NaN	NaN	0.1331	0.2062	0.1343	0.076	0.1014	0.4494	0.0328
0.0	0.0	0.0	30448.9733	6006.8146	NaN	NaN	0.1648	0.1168	0.1174	0.0658	0.1194	0.5464	0.0341
0.0	0.0	0.0	25295.9733	3387.8146	NaN	NaN	0.1181	0.1	0.1153	0.0643	0.1222	0.5636	0.0345
0.0	0.0	0.0	30964.9733	5149.8146	NaN	NaN	0.1426	0.0931	0.1135	0.0663	0.1198	0.5725	0.0348
0.0	0.0	0.0	27463.9733	5998.8146	NaN	NaN	0.1793	0.0899	0.1127	0.0699	0.1169	0.5747	0.036
0.0	0.0	0.0	28464.9733	4575.8146	NaN	NaN	0.1385	0.0907	0.1126	0.0734	0.1125	0.5739	0.0368
0.0	0.0	0.0	30497.9733	6092.8146	NaN	NaN	0.1665	0.094	0.1149	0.0763	0.1114	0.565	0.0385
0.0	0.0	0.0	27458.9733	3676.8146	NaN	NaN	0.1181	0.0979	0.1176	0.0784	0.1107	0.555	0.0403
0.0	0.0	0.0	29124.9733	5634.8146	NaN	NaN	0.1621	0.1001	0.1191	0.0808	0.1102	0.548	0.0417
0.0	0.0	0.0	26869.9733	5055.8146	NaN	NaN	0.1584	0.1024	0.1215	0.0826	0.1093	0.5415	0.0427
0.0	0.0	0.0	30937.9733	2171.8146	NaN	NaN	0.0656	0.1056	0.1247	0.0842	0.1078	0.5343	0.0434
0.0	0.0	0.0	27443.9733	3674.8146	NaN	NaN	0.1181	0.1057	0.1261	0.0839	0.1061	0.5345	0.0436
0.0	0.0	0.0	31429.9733	7260.8146	NaN	NaN	0.1877	0.1007	0.1258	0.0827	0.1046	0.543	0.0432
0.0	0.0	0.0	31926.9733	4073.8146	NaN	NaN	0.1132	0.0929	0.1242	0.0796	0.1057	0.5546	0.043
0.0	0.0	0.0	27726.9733	1688.8146	NaN	NaN	0.0574	0.0841	0.1229	0.0761	0.1066	0.5684	0.0419
0.0	0.0	0.0	25599.9733	7781.8146	NaN	NaN	0.2331	0.0761	0.1215	0.0731	0.1089	0.5796	0.0409
0.0	0.0	0.0	28452.9733	1515.8146	NaN	NaN	0.0506	0.0758	0.1204	0.0704	0.1073	0.5866	0.0394
0.0	0.0	0.0	28172.9733	121.8146	NaN	NaN	0.0043	0.0789	0.1208	0.0707	0.1054	0.5858	0.0385
0.0	0.0	0.0	28197.9733	2395.8146	NaN	NaN	0.0783	0.084	0.121	0.071	0.1028	0.5836	0.0376
0.0	0.0	0.0	25482.9733	2366.8146	NaN	NaN	0.085	0.0861	0.1215	0.0728	0.1018	0.5807	0.0372
0.0	0.0	0.0	28258.9733	5897.8146	NaN	NaN	0.1727	0.0869	0.1218	0.0737	0.1012	0.5795	0.0369
0.0	0.0	0.0	26859.9733	3063.8146	NaN	NaN	0.1024	0.0884	0.1222	0.073	0.1026	0.5767	0.0371
0.0	0.0	0.0	31752.9733	6869.8146	NaN	NaN	0.1779	0.0907	0.1231	0.0718	0.1028	0.5744	0.0373
0.0	0.0	0.0	27150.9733	3852.8146	NaN	NaN	0.1243	0.0941	0.1245	0.0711	0.103	0.5699	0.0375
0.0	0.0	0.0	29490.9733	6338.8146	NaN	NaN	0.1769	0.0969	0.1272	0.0723	0.1018	0.5644	0.0374
0.0	0.0	0.0	26748.9733	6006.8146	NaN	NaN	0.1834	0.0948	0.1291	0.0744	0.1026	0.5617	0.0374
0.0	0.0	0.0	23511.9733	5650.8146	NaN	NaN	0.1938	0.0923	0.1306	0.0774	0.102	0.5607	0.037
0.0	0.0	0.0	30002.9733	5317.8146	NaN	NaN	0.1506	0.0882	0.1309	0.0799	0.103	0.5611	0.0369
0.0	0.0	0.0	27726.9733	6455.8146	NaN	NaN	0.1889	0.0811	0.1256	0.078	0.1052	0.5729	0.0372
0.0	0.0	0.0	29195.9733	5770.8146	NaN	NaN	0.165	0.0766	0.1213	0.0736	0.1057	0.586	0.0368
0.0	0.0	0.0	27800.9733	5943.8146	NaN	NaN	0.1761	0.0732	0.1198	0.068	0.1069	0.5959	0.0363
0.0	0.0	0.0	31526.9733	2920.8146	NaN	NaN	0.0848	0.0727	0.1199	0.0646	0.1049	0.6028	0.0351
0.0	0.0	0.0	24950.9733	7046.8146	NaN	NaN	0.2202	0.0743	0.1204	0.0632	0.105	0.602	0.0351
0.0	0.0	0.0	27358.9733	3763.8146	NaN	NaN	0.1209	0.0777	0.1211	0.0621	0.1038	0.6003	0.035
0.0	0.0	0.0	28549.9733	2967.8146	NaN	NaN	0.0942	0.0816	0.1211	0.0621	0.1028	0.5971	0.0352
0.0	0.0	0.0	25566.9733	2432.8146	NaN	NaN	0.0869	0.0852	0.121	0.063	0.1008	0.5947	0.0353
0.0	0.0	0.0	29078.9733	2941.8146	NaN	NaN	0.0919	0.086	0.1213	0.0647	0.1005	0.5917	0.0358
0.0	0.0	0.0	28680.9733	4436.8146	NaN	NaN	0.134	0.0835	0.1206	0.0648	0.1009	0.5943	0.0359
0.0	0.0	0.0	29580.9733	5005.8146	NaN	NaN	0.1447	0.0797	0.1195	0.0646	0.1016	0.5987	0.0359
0.0	0.0	0.0	29607.9733	3114.8146	NaN	NaN	0.0952	0.075	0.119	0.065	0.1027	0.6023	0.0362
0.0	0.0	0.0	26425.9733	2561.8146	NaN	NaN	0.0884	0.0699	0.1191	0.0673	0.1042	0.603	0.0365
0.0	0.0	0.0	28158.9733	5711.8146	NaN	NaN	0.1686	0.0672	0.1192	0.0713	0.1049	0.6003	0.0371
0.0	0.0	0.0	24376.9733	2851.8146	NaN	NaN	0.1047	0.0678	0.1205	0.0762	0.1049	0.593	0.0377
0.0	0.0	0.0	32640.9733	2387.8146	NaN	NaN	0.0682	0.0707	0.1239	0.0809	0.1046	0.5815	0.0384
0.0	0.0	0.0	28627.9733	6161.8146	NaN	NaN	0.1771	0.0726	0.1256	0.0834	0.1048	0.5749	0.0388
0.0	0.0	0.0	29234.9733	5416.8146	NaN	NaN	0.1563	0.0787	0.1303	0.0868	0.1031	0.5619	0.0392
0.0	0.0	0.0	24497.9733	2639.8146	NaN	NaN	0.0973	0.0807	0.129	0.087	0.103	0.5608	0.0396
0.0	0.0	0.0	29208.9733	3110.8146	NaN	NaN	0.0963	0.0806	0.1272	0.0863	0.1026	0.5635	0.0398
0.0	0.0	0.0	27476.9733	4499.8146	NaN	NaN	0.1407	0.0795	0.1259	0.0858	0.1026	0.5666	0.0397
0.0	0.0	0.0	29444.9733	5066.8146	NaN	NaN	0.1468	0.0795	0.1283	0.0873	0.103	0.5625	0.0394
0.0	0.0	0.0	25947.9733	2209.8146	NaN	NaN	0.0785	0.0815	0.1289	0.0872	0.1034	0.5599	0.0391
0.0	0.0	0.0	26948.9733	3362.8146	NaN	NaN	0.1109	0.0874	0.1324	0.0886	0.1022	0.5506	0.0389
0.0	0.0	0.0	34970.9733	5307.8146	NaN	NaN	0.1318	0.0886	0.1285	0.0856	0.1026	0.5557	0.039
0.0	0.0	0.0	29716.9733	3982.8146	NaN	NaN	0.1182	0.0913	0.1227	0.0798	0.1008	0.5672	0.0384
0.0	0.0	0.0	28340.9733	5790.8146	NaN	NaN	0.1697	0.0976	0.1202	0.0742	0.0981	0.5724	0.0376
0.0	0.0	0.0	31749.9733	2487.8146	NaN	NaN	0.0727	0.0993	0.1174	0.0687	0.0975	0.5796	0.0375
0.0	0.0	0.0	28665.9733	5116.8146	NaN	NaN	0.1515	0.1023	0.1171	0.0662	0.0961	0.5809	0.0374
0.0	0.0	0.0	30080.9733	1718.8146	NaN	NaN	0.0541	0.1062	0.1173	0.0645	0.0956	0.5787	0.0376
0.0	0.0	0.0	32485.9733	2604.8146	NaN	NaN	0.0742	0.1093	0.1154	0.0614	0.094	0.5823	0.0376
0.0	0.0	0.0	27571.9733	3831.8146	NaN	NaN	0.122	0.1226	0.1158	0.0616	0.0908	0.5711	0.0381
0.0	0.0	0.0	30269.9733	1486.8146	NaN	NaN	0.0468	0.1328	0.1157	0.0621	0.0881	0.5623	0.039
0.0	0.0	0.0	26107.9733	1122.8146	NaN	NaN	0.0412	0.1406	0.1159	0.0639	0.0861	0.5544	0.0392
0.0	0.0	0.0	26989.9733	4751.8146	NaN	NaN	0.1497	0.1572	0.1204	0.0667	0.0843	0.5327	0.0387
0.0	0.0	0.0	30096.9733	2305.8146	NaN	NaN	0.0712	0.1763	0.1285	0.0682	0.0833	0.5052	0.0385
0.0	0.0	0.0	29662.9733	5375.8146	NaN	NaN	0.1534	0.1755	0.1378	0.068	0.0847	0.4952	0.0388
0.0	0.0	0.0	27435.9733	4591.8146	NaN	NaN	0.1434	0.187	0.146	0.0689	0.0877	0.4694	0.041
0.0	0.0	0.0	30716.9733	4188.8146	NaN	NaN	0.12	0.2131	0.1692	0.0806	0.0924	0.3975	0.0472
