# Supplementary material for: DeepFRET, a software for rapid and automated single-molecule FRET data classification using deep learning
Source: eLife. 2020 Nov 3;9:e60404. doi: 10.7554/eLife.60404 (PMC7609065; doi:10.7554/eLife.60404)
Supplement: Figure 4—source data 1. [file elife-60404-fig4-data1.zip › Figure 4-source data 1/Fig_S4a/Traces/traces_all_n294/Traces_Fig2d_4mMAc_mov2_combined_tif_pair44.txt]

Exported by DeepFRET
Date: 2020-08-26, 18:13
Video filename: None
FRET pair #44
Bleaches at 843
D-Dexc-bg	A-Dexc-bg	A-Aexc-bg	D-Dexc-rw	A-Dexc-rw	A-Aexc-rw	S	E	p_bleached	p_aggregated	p_noisy	p_scrambled	p_static	p_dynamic
0.0	0.0	0.0	31936.5098	4766.1353	NaN	NaN	0.1299	0.0382	0.623	0.0175	0.193	0.0777	0.0505
0.0	0.0	0.0	36467.5098	6357.1353	NaN	NaN	0.1484	0.0329	0.6369	0.0174	0.1853	0.0807	0.0468
0.0	0.0	0.0	31845.5098	8139.1353	NaN	NaN	0.2036	0.0327	0.6802	0.0163	0.1546	0.075	0.0413
0.0	0.0	0.0	28510.5098	7313.1353	NaN	NaN	0.2041	0.033	0.6751	0.0165	0.1569	0.0779	0.0407
0.0	0.0	0.0	28690.5098	8005.1353	NaN	NaN	0.2181	0.035	0.6747	0.0164	0.1563	0.0778	0.0398
0.0	0.0	0.0	29268.5098	8172.1353	NaN	NaN	0.2183	0.037	0.6639	0.0167	0.161	0.0812	0.0401
0.0	0.0	0.0	30070.5098	4293.1353	NaN	NaN	0.1249	0.0395	0.661	0.0168	0.1629	0.081	0.0388
0.0	0.0	0.0	33583.5098	7468.1353	NaN	NaN	0.1819	0.0406	0.6483	0.0167	0.1706	0.085	0.0388
0.0	0.0	0.0	28965.5098	5290.1353	NaN	NaN	0.1544	0.0421	0.6446	0.0164	0.1736	0.0861	0.0371
0.0	0.0	0.0	34235.5098	1758.1353	NaN	NaN	0.0488	0.043	0.6336	0.0162	0.1801	0.0904	0.0367
0.0	0.0	0.0	33273.5098	3229.1353	NaN	NaN	0.0885	0.0453	0.6151	0.0155	0.1927	0.0956	0.0359
0.0	0.0	0.0	32186.5098	6094.1353	NaN	NaN	0.1592	0.0459	0.6063	0.015	0.1988	0.0991	0.035
0.0	0.0	0.0	33249.5098	7349.1353	NaN	NaN	0.181	0.046	0.5905	0.0143	0.2102	0.1046	0.0344
0.0	0.0	0.0	30943.5098	7462.1353	NaN	NaN	0.1943	0.0455	0.5854	0.0138	0.2156	0.1058	0.0339
0.0	0.0	0.0	30443.5098	5133.1353	NaN	NaN	0.1443	0.0444	0.5853	0.0137	0.2149	0.1077	0.0339
0.0	0.0	0.0	34526.5098	7628.1353	NaN	NaN	0.181	0.0441	0.593	0.0138	0.2114	0.1043	0.0335
0.0	0.0	0.0	34385.5098	5536.1353	NaN	NaN	0.1387	0.0446	0.5925	0.0143	0.2085	0.1071	0.033
0.0	0.0	0.0	29713.5098	5348.1353	NaN	NaN	0.1525	0.046	0.5916	0.014	0.2098	0.1067	0.0319
0.0	0.0	0.0	30265.5098	9372.1353	NaN	NaN	0.2364	0.0461	0.59	0.0138	0.2105	0.1079	0.0317
0.0	0.0	0.0	31261.5098	4759.1353	NaN	NaN	0.1321	0.0468	0.5971	0.0139	0.2058	0.1055	0.0309
0.0	0.0	0.0	32414.5098	5652.1353	NaN	NaN	0.1485	0.0466	0.5985	0.0139	0.2042	0.1058	0.031
0.0	0.0	0.0	36541.5098	4781.1353	NaN	NaN	0.1157	0.0472	0.6041	0.014	0.2004	0.1034	0.0309
0.0	0.0	0.0	27392.5098	5533.1353	NaN	NaN	0.168	0.0469	0.6097	0.0143	0.1952	0.1025	0.0314
0.0	0.0	0.0	33288.5098	6488.1353	NaN	NaN	0.1631	0.0467	0.6116	0.0146	0.192	0.1028	0.0323
0.0	0.0	0.0	30364.5098	10247.1353	NaN	NaN	0.2523	0.0475	0.6184	0.0151	0.1863	0.0999	0.0329
0.0	0.0	0.0	29281.5098	3936.1353	NaN	NaN	0.1185	0.0475	0.6225	0.0158	0.18	0.1004	0.0337
0.0	0.0	0.0	31053.5098	6975.1353	NaN	NaN	0.1834	0.0485	0.6205	0.0162	0.1803	0.0999	0.0344
0.0	0.0	0.0	31614.5098	5393.1353	NaN	NaN	0.1457	0.0481	0.6205	0.0168	0.1768	0.1017	0.0361
0.0	0.0	0.0	31615.5098	8449.1353	NaN	NaN	0.2109	0.0475	0.6221	0.0174	0.1732	0.102	0.0377
0.0	0.0	0.0	35273.5098	8059.1353	NaN	NaN	0.186	0.047	0.6238	0.0178	0.1701	0.102	0.0393
0.0	0.0	0.0	31546.5098	8765.1353	NaN	NaN	0.2174	0.0475	0.6282	0.0184	0.166	0.0994	0.0404
0.0	0.0	0.0	29185.5098	6939.1353	NaN	NaN	0.1921	0.0484	0.6223	0.019	0.166	0.1028	0.0415
0.0	0.0	0.0	32683.5098	5538.1353	NaN	NaN	0.1449	0.0497	0.6209	0.019	0.1674	0.101	0.042
0.0	0.0	0.0	32674.5098	8797.1353	NaN	NaN	0.2121	0.0479	0.6341	0.0195	0.1585	0.0978	0.0422
0.0	0.0	0.0	30070.5098	7660.1353	NaN	NaN	0.203	0.0481	0.6395	0.0197	0.1556	0.0956	0.0415
0.0	0.0	0.0	29635.5098	5415.1353	NaN	NaN	0.1545	0.0479	0.6453	0.02	0.1512	0.0946	0.0411
0.0	0.0	0.0	31579.5098	3604.1353	NaN	NaN	0.1024	0.0472	0.6501	0.02	0.148	0.0939	0.0407
0.0	0.0	0.0	27235.5098	5529.1353	NaN	NaN	0.1688	0.0476	0.6501	0.02	0.148	0.0943	0.0401
0.0	0.0	0.0	29485.5098	3205.1353	NaN	NaN	0.098	0.0478	0.6438	0.0194	0.152	0.0974	0.0396
0.0	0.0	0.0	30868.5098	10283.1353	NaN	NaN	0.2499	0.0469	0.6424	0.0188	0.1539	0.0986	0.0394
0.0	0.0	0.0	33424.5098	10014.1353	NaN	NaN	0.2305	0.0454	0.6453	0.0186	0.152	0.0996	0.0391
0.0	0.0	0.0	30327.5098	7161.1353	NaN	NaN	0.191	0.0453	0.6411	0.0183	0.1547	0.1014	0.0391
0.0	0.0	0.0	29026.5098	7604.1353	NaN	NaN	0.2076	0.0446	0.6484	0.0184	0.1495	0.1001	0.039
0.0	0.0	0.0	29856.5098	4795.1353	NaN	NaN	0.1384	0.044	0.6554	0.0186	0.1444	0.0986	0.039
0.0	0.0	0.0	33812.5098	4950.1353	NaN	NaN	0.1277	0.0434	0.6652	0.0187	0.1371	0.0971	0.0385
0.0	0.0	0.0	30721.5098	1932.1353	NaN	NaN	0.0592	0.044	0.6658	0.0186	0.1352	0.0979	0.0384
0.0	0.0	0.0	34172.5098	5220.1353	NaN	NaN	0.1325	0.0445	0.6669	0.0186	0.133	0.0988	0.0383
0.0	0.0	0.0	30601.5098	3971.1353	NaN	NaN	0.1149	0.0452	0.6692	0.0184	0.131	0.0983	0.0378
0.0	0.0	0.0	33106.5098	4741.1353	NaN	NaN	0.1253	0.0451	0.6719	0.0184	0.1282	0.0983	0.0382
0.0	0.0	0.0	33570.5098	5744.1353	NaN	NaN	0.1461	0.0457	0.6728	0.0183	0.1276	0.0977	0.0379
0.0	0.0	0.0	31206.5098	8826.1353	NaN	NaN	0.2205	0.0455	0.6783	0.0184	0.1241	0.0959	0.0378
0.0	0.0	0.0	33521.5098	6221.1353	NaN	NaN	0.1565	0.046	0.6783	0.0185	0.1239	0.0956	0.0377
0.0	0.0	0.0	33408.5098	6945.1353	NaN	NaN	0.1721	0.0464	0.678	0.0185	0.1242	0.0951	0.0379
0.0	0.0	0.0	31875.5098	9634.1353	NaN	NaN	0.2321	0.0474	0.6763	0.0187	0.1246	0.0954	0.0376
0.0	0.0	0.0	37212.5098	10148.1353	NaN	NaN	0.2143	0.048	0.674	0.0188	0.1258	0.0956	0.0378
0.0	0.0	0.0	32895.5098	4162.1353	NaN	NaN	0.1123	0.0485	0.6743	0.0188	0.1251	0.0962	0.0372
0.0	0.0	0.0	29932.5098	5977.1353	NaN	NaN	0.1664	0.0492	0.671	0.0188	0.127	0.0967	0.0371
0.0	0.0	0.0	35218.5098	6235.1353	NaN	NaN	0.1504	0.0493	0.6766	0.019	0.1245	0.0944	0.0363
0.0	0.0	0.0	31494.5098	7286.1353	NaN	NaN	0.1879	0.0485	0.6764	0.0191	0.1257	0.0938	0.0365
0.0	0.0	0.0	27488.5098	4191.1353	NaN	NaN	0.1323	0.0488	0.6743	0.0194	0.1271	0.0942	0.0362
0.0	0.0	0.0	28228.5098	2475.1353	NaN	NaN	0.0806	0.0491	0.6791	0.0197	0.125	0.0917	0.0353
0.0	0.0	0.0	31776.5098	5319.1353	NaN	NaN	0.1434	0.0479	0.6853	0.0202	0.1219	0.0898	0.0349
0.0	0.0	0.0	33312.5098	4617.1353	NaN	NaN	0.1217	0.0474	0.6817	0.0203	0.1257	0.0898	0.0351
0.0	0.0	0.0	29980.5098	5445.1353	NaN	NaN	0.1537	0.0465	0.6831	0.0203	0.126	0.0891	0.035
0.0	0.0	0.0	33409.5098	8136.1353	NaN	NaN	0.1958	0.0459	0.6819	0.0203	0.1282	0.0885	0.0353
0.0	0.0	0.0	32148.5098	10250.1353	NaN	NaN	0.2418	0.0445	0.6876	0.0204	0.1264	0.0858	0.0352
0.0	0.0	0.0	32494.5098	8469.1353	NaN	NaN	0.2067	0.0442	0.6851	0.0206	0.1283	0.0861	0.0357
0.0	0.0	0.0	30279.5098	6865.1353	NaN	NaN	0.1848	0.0447	0.6793	0.0208	0.1319	0.0871	0.0363
0.0	0.0	0.0	25947.5098	3589.1353	NaN	NaN	0.1215	0.0439	0.6849	0.0213	0.128	0.0853	0.0364
0.0	0.0	0.0	28960.5098	5009.1353	NaN	NaN	0.1475	0.0435	0.6889	0.0216	0.1255	0.0841	0.0364
0.0	0.0	0.0	34878.5098	8029.1353	NaN	NaN	0.1871	0.0427	0.6959	0.0216	0.1218	0.0819	0.0361
0.0	0.0	0.0	31663.5098	6029.1353	NaN	NaN	0.16	0.0424	0.6979	0.0217	0.121	0.0814	0.0357
0.0	0.0	0.0	26620.5098	6541.1353	NaN	NaN	0.1973	0.0423	0.6984	0.0217	0.1211	0.0809	0.0356
0.0	0.0	0.0	33694.5098	4191.1353	NaN	NaN	0.1106	0.0421	0.6948	0.0216	0.1231	0.0821	0.0364
0.0	0.0	0.0	31549.5098	3746.1353	NaN	NaN	0.1061	0.0428	0.6857	0.0215	0.128	0.0846	0.0375
0.0	0.0	0.0	31185.5098	6179.1353	NaN	NaN	0.1654	0.0419	0.687	0.0216	0.1271	0.0841	0.0384
0.0	0.0	0.0	28813.5098	6499.1353	NaN	NaN	0.184	0.0423	0.6884	0.0215	0.1263	0.0836	0.0378
0.0	0.0	0.0	27714.5098	7440.1353	NaN	NaN	0.2116	0.0413	0.6942	0.0219	0.1228	0.0818	0.038
0.0	0.0	0.0	28682.5098	6221.1353	NaN	NaN	0.1782	0.0413	0.6911	0.0219	0.1245	0.0826	0.0385
0.0	0.0	0.0	26121.5098	3283.1353	NaN	NaN	0.1117	0.0416	0.6942	0.0219	0.1227	0.0818	0.0378
0.0	0.0	0.0	36477.5098	6576.1353	NaN	NaN	0.1527	0.0404	0.6971	0.0221	0.1206	0.0813	0.0384
0.0	0.0	0.0	34470.5098	8681.1353	NaN	NaN	0.2012	0.0415	0.6931	0.0221	0.123	0.0821	0.0382
0.0	0.0	0.0	29680.5098	6672.1353	NaN	NaN	0.1835	0.0406	0.6964	0.0224	0.1209	0.0812	0.0384
0.0	0.0	0.0	33421.5098	7773.1353	NaN	NaN	0.1887	0.0417	0.6862	0.0221	0.1267	0.0841	0.0392
0.0	0.0	0.0	28025.5098	5004.1353	NaN	NaN	0.1515	0.0423	0.6862	0.0221	0.1262	0.0844	0.0388
0.0	0.0	0.0	30825.5098	8425.1353	NaN	NaN	0.2146	0.0417	0.6829	0.0222	0.1276	0.0858	0.0398
0.0	0.0	0.0	27866.5098	7298.1353	NaN	NaN	0.2075	0.0431	0.6787	0.0222	0.1292	0.0875	0.0394
0.0	0.0	0.0	27464.5098	3302.1353	NaN	NaN	0.1073	0.0417	0.6884	0.0226	0.1227	0.0854	0.0392
0.0	0.0	0.0	29525.5098	6224.1353	NaN	NaN	0.1741	0.0429	0.6768	0.0224	0.1282	0.0897	0.04
0.0	0.0	0.0	29438.5098	6219.1353	NaN	NaN	0.1744	0.0431	0.6804	0.0222	0.1263	0.0886	0.0395
0.0	0.0	0.0	33218.5098	7479.1353	NaN	NaN	0.1838	0.0425	0.6806	0.0223	0.1253	0.0894	0.04
0.0	0.0	0.0	30371.5098	1992.1353	NaN	NaN	0.0616	0.0428	0.6826	0.0223	0.1242	0.0885	0.0396
0.0	0.0	0.0	30563.5098	1912.1353	NaN	NaN	0.0589	0.0421	0.6861	0.0224	0.1212	0.0886	0.0397
0.0	0.0	0.0	27572.5098	5241.1353	NaN	NaN	0.1597	0.0419	0.6888	0.0224	0.1201	0.0874	0.0395
0.0	0.0	0.0	32374.5098	5528.1353	NaN	NaN	0.1459	0.0414	0.6881	0.0224	0.1203	0.0878	0.04
0.0	0.0	0.0	31327.5098	7932.1353	NaN	NaN	0.202	0.043	0.6792	0.0222	0.1259	0.0901	0.0397
0.0	0.0	0.0	32658.5098	7334.1353	NaN	NaN	0.1834	0.0425	0.6865	0.0222	0.1226	0.0875	0.0388
0.0	0.0	0.0	30491.5098	3648.1353	NaN	NaN	0.1069	0.0436	0.6787	0.0219	0.1274	0.0899	0.0385
0.0	0.0	0.0	29278.5098	8681.1353	NaN	NaN	0.2287	0.0433	0.6803	0.0219	0.1274	0.0887	0.0384
0.0	0.0	0.0	24153.5098	4566.1353	NaN	NaN	0.159	0.0441	0.6783	0.0218	0.1287	0.0895	0.0377
0.0	0.0	0.0	27615.5098	3537.1353	NaN	NaN	0.1135	0.0436	0.6845	0.0219	0.1252	0.0873	0.0373
0.0	0.0	0.0	28509.5098	3907.1353	NaN	NaN	0.1205	0.0445	0.6769	0.0217	0.1292	0.0902	0.0375
0.0	0.0	0.0	26842.5098	4910.1353	NaN	NaN	0.1546	0.0447	0.6823	0.0218	0.1262	0.0884	0.0366
0.0	0.0	0.0	31764.5098	6260.1353	NaN	NaN	0.1646	0.044	0.6806	0.0217	0.127	0.0895	0.0371
0.0	0.0	0.0	29135.5098	5332.1353	NaN	NaN	0.1547	0.0451	0.6764	0.0216	0.1295	0.0905	0.0369
0.0	0.0	0.0	29506.5098	5210.1353	NaN	NaN	0.1501	0.0437	0.6876	0.0219	0.123	0.0873	0.0365
0.0	0.0	0.0	28102.5098	3854.1353	NaN	NaN	0.1206	0.0444	0.6813	0.0218	0.1262	0.0894	0.037
0.0	0.0	0.0	27456.5098	6869.1353	NaN	NaN	0.2001	0.0438	0.6864	0.0219	0.1232	0.0877	0.037
0.0	0.0	0.0	27889.5098	6696.1353	NaN	NaN	0.1936	0.0435	0.688	0.022	0.1218	0.0876	0.037
0.0	0.0	0.0	27983.5098	3188.1353	NaN	NaN	0.1023	0.0439	0.6909	0.0221	0.1195	0.0868	0.0367
0.0	0.0	0.0	33515.5098	7507.1353	NaN	NaN	0.183	0.0434	0.6923	0.0221	0.1183	0.0867	0.0371
0.0	0.0	0.0	30860.5098	4357.1353	NaN	NaN	0.1237	0.0434	0.6971	0.0222	0.1155	0.0853	0.0365
0.0	0.0	0.0	28359.5098	3629.1353	NaN	NaN	0.1135	0.0431	0.7	0.0222	0.1139	0.0844	0.0364
0.0	0.0	0.0	31717.5098	8329.1353	NaN	NaN	0.208	0.0435	0.6916	0.022	0.1182	0.0876	0.0371
0.0	0.0	0.0	27592.5098	4386.1353	NaN	NaN	0.1372	0.0433	0.6994	0.022	0.1144	0.0848	0.0361
0.0	0.0	0.0	26684.5098	3113.1353	NaN	NaN	0.1045	0.0428	0.6986	0.0219	0.1149	0.0854	0.0364
0.0	0.0	0.0	30465.5098	4227.1353	NaN	NaN	0.1218	0.0437	0.692	0.0215	0.1192	0.0873	0.0362
0.0	0.0	0.0	28275.5098	4857.1353	NaN	NaN	0.1466	0.0427	0.7046	0.0214	0.113	0.0833	0.0349
0.0	0.0	0.0	26691.5098	4904.1353	NaN	NaN	0.1552	0.0425	0.7014	0.0212	0.1156	0.0843	0.0351
0.0	0.0	0.0	27309.5098	4691.1353	NaN	NaN	0.1466	0.0428	0.6985	0.0209	0.118	0.0849	0.035
0.0	0.0	0.0	26294.5098	4217.1353	NaN	NaN	0.1382	0.0425	0.7027	0.0207	0.1165	0.0835	0.0341
0.0	0.0	0.0	31499.5098	8247.1353	NaN	NaN	0.2075	0.042	0.6999	0.0204	0.1194	0.0838	0.0345
0.0	0.0	0.0	29971.5098	7651.1353	NaN	NaN	0.2034	0.0425	0.6952	0.0202	0.1229	0.0848	0.0343
0.0	0.0	0.0	24537.5098	6191.1353	NaN	NaN	0.2015	0.0421	0.7006	0.0203	0.1208	0.0825	0.0336
0.0	0.0	0.0	30583.5098	3309.1353	NaN	NaN	0.0976	0.0414	0.7018	0.0202	0.1206	0.0823	0.0337
0.0	0.0	0.0	27796.5098	3580.1353	NaN	NaN	0.1141	0.0414	0.7025	0.0199	0.1213	0.0817	0.0331
0.0	0.0	0.0	23243.5098	3467.1353	NaN	NaN	0.1298	0.0406	0.7051	0.0197	0.1207	0.0811	0.0328
0.0	0.0	0.0	25467.5098	5656.1353	NaN	NaN	0.1817	0.041	0.7011	0.0191	0.1242	0.0824	0.0322
0.0	0.0	0.0	29061.5098	3352.1353	NaN	NaN	0.1034	0.0403	0.7065	0.0185	0.1225	0.081	0.0312
0.0	0.0	0.0	29529.5098	4956.1353	NaN	NaN	0.1437	0.0399	0.7055	0.0177	0.1248	0.0815	0.0306
0.0	0.0	0.0	24948.5098	3299.1353	NaN	NaN	0.1168	0.04	0.7045	0.0174	0.1268	0.0811	0.0302
0.0	0.0	0.0	28020.5098	6623.1353	NaN	NaN	0.1912	0.0398	0.7056	0.0168	0.1275	0.0808	0.0296
0.0	0.0	0.0	24896.5098	6366.1353	NaN	NaN	0.2036	0.0394	0.7078	0.0165	0.1276	0.0795	0.0292
0.0	0.0	0.0	23520.5098	3064.1353	NaN	NaN	0.1153	0.0388	0.7133	0.0161	0.1251	0.0783	0.0284
0.0	0.0	0.0	24636.5098	3384.1353	NaN	NaN	0.1208	0.0387	0.7126	0.0159	0.1267	0.0779	0.0283
0.0	0.0	0.0	30755.5098	7528.1353	NaN	NaN	0.1966	0.0382	0.7169	0.0157	0.125	0.0764	0.0278
0.0	0.0	0.0	25904.5098	4630.1353	NaN	NaN	0.1516	0.0378	0.7187	0.0156	0.1254	0.0751	0.0274
0.0	0.0	0.0	27089.5098	7727.1353	NaN	NaN	0.2219	0.037	0.7206	0.0152	0.1252	0.0748	0.0271
0.0	0.0	0.0	25013.5098	3964.1353	NaN	NaN	0.1368	0.0369	0.7218	0.0151	0.1258	0.0737	0.0267
0.0	0.0	0.0	28197.5098	6152.1353	NaN	NaN	0.1791	0.0358	0.7258	0.015	0.1243	0.0725	0.0265
0.0	0.0	0.0	24564.5098	3419.1353	NaN	NaN	0.1222	0.0356	0.7246	0.0148	0.1263	0.0723	0.0264
0.0	0.0	0.0	27835.5098	7839.1353	NaN	NaN	0.2197	0.0348	0.7288	0.0148	0.1242	0.0711	0.0263
0.0	0.0	0.0	21680.5098	3952.1353	NaN	NaN	0.1542	0.0351	0.7304	0.0148	0.1237	0.0702	0.0258
0.0	0.0	0.0	23009.5098	6845.1353	NaN	NaN	0.2293	0.0342	0.7358	0.0146	0.1206	0.0692	0.0255
0.0	0.0	0.0	22466.5098	4202.1353	NaN	NaN	0.1576	0.0346	0.7346	0.0147	0.1212	0.0693	0.0256
0.0	0.0	0.0	25424.5098	5065.1353	NaN	NaN	0.1661	0.0342	0.7408	0.0145	0.1177	0.0677	0.0252
0.0	0.0	0.0	23337.5098	5514.1353	NaN	NaN	0.1911	0.0345	0.7406	0.0145	0.1175	0.0679	0.0251
0.0	0.0	0.0	30414.5098	3079.1353	NaN	NaN	0.0919	0.0343	0.7448	0.0144	0.1146	0.067	0.025
0.0	0.0	0.0	27383.5098	4995.1353	NaN	NaN	0.1543	0.0346	0.7437	0.0145	0.1152	0.0671	0.025
0.0	0.0	0.0	26907.5098	5568.1353	NaN	NaN	0.1715	0.0344	0.7461	0.0144	0.1134	0.0668	0.0249
0.0	0.0	0.0	30795.5098	3606.1353	NaN	NaN	0.1048	0.0346	0.7454	0.0146	0.114	0.0664	0.025
0.0	0.0	0.0	27302.5098	5886.1353	NaN	NaN	0.1774	0.0344	0.7497	0.0146	0.1114	0.0652	0.0246
0.0	0.0	0.0	24473.5098	2677.1353	NaN	NaN	0.0986	0.0345	0.75	0.0148	0.1115	0.0647	0.0245
0.0	0.0	0.0	25247.5098	5209.1353	NaN	NaN	0.171	0.0343	0.7498	0.0148	0.1119	0.0646	0.0245
0.0	0.0	0.0	24519.5098	4775.1353	NaN	NaN	0.163	0.0343	0.746	0.0149	0.1151	0.0648	0.0248
0.0	0.0	0.0	27209.5098	6900.1353	NaN	NaN	0.2023	0.0344	0.7455	0.0151	0.1154	0.0647	0.0249
0.0	0.0	0.0	28719.5098	1270.1353	NaN	NaN	0.0424	0.0349	0.7422	0.0153	0.1172	0.0653	0.0251
0.0	0.0	0.0	26784.5098	5921.1353	NaN	NaN	0.181	0.0352	0.7389	0.0155	0.1189	0.0658	0.0256
0.0	0.0	0.0	22813.5098	4308.1353	NaN	NaN	0.1588	0.0359	0.7339	0.0157	0.1215	0.067	0.026
0.0	0.0	0.0	24738.5098	3258.1353	NaN	NaN	0.1164	0.036	0.7326	0.0159	0.1219	0.0672	0.0264
0.0	0.0	0.0	27664.5098	3975.1353	NaN	NaN	0.1256	0.0366	0.7285	0.0161	0.1236	0.0682	0.027
0.0	0.0	0.0	23403.5098	7994.1353	NaN	NaN	0.2546	0.0372	0.7275	0.0164	0.1238	0.068	0.0272
0.0	0.0	0.0	26234.5098	5429.1353	NaN	NaN	0.1715	0.037	0.7299	0.0165	0.1216	0.0678	0.0271
0.0	0.0	0.0	25013.5098	6016.1353	NaN	NaN	0.1939	0.0373	0.7245	0.0163	0.1254	0.0688	0.0276
0.0	0.0	0.0	27244.5098	4755.1353	NaN	NaN	0.1486	0.0373	0.728	0.0164	0.1227	0.0682	0.0274
0.0	0.0	0.0	29091.5098	5668.1353	NaN	NaN	0.1631	0.037	0.7305	0.0163	0.1212	0.0679	0.0272
0.0	0.0	0.0	27685.5098	2855.1353	NaN	NaN	0.0935	0.0366	0.7315	0.0162	0.1206	0.0677	0.0273
0.0	0.0	0.0	24924.5098	3643.1353	NaN	NaN	0.1275	0.0365	0.7336	0.016	0.1196	0.0676	0.0268
0.0	0.0	0.0	23600.5098	6537.1353	NaN	NaN	0.2169	0.0361	0.7361	0.016	0.1179	0.0671	0.0268
0.0	0.0	0.0	29071.5098	5929.1353	NaN	NaN	0.1694	0.0359	0.7363	0.0158	0.1178	0.0674	0.0268
0.0	0.0	0.0	22262.5098	6646.1353	NaN	NaN	0.2299	0.0355	0.7359	0.0155	0.119	0.0672	0.0268
0.0	0.0	0.0	26880.5098	5717.1353	NaN	NaN	0.1754	0.035	0.7416	0.0155	0.1151	0.0663	0.0265
0.0	0.0	0.0	27423.5098	-1015.8647	NaN	NaN	-0.0385	0.0351	0.7414	0.0154	0.1154	0.0663	0.0264
0.0	0.0	0.0	26521.5098	7511.1353	NaN	NaN	0.2207	0.0344	0.7418	0.0153	0.1154	0.0663	0.0268
0.0	0.0	0.0	22673.5098	5442.1353	NaN	NaN	0.1936	0.0346	0.7395	0.0154	0.117	0.0665	0.027
0.0	0.0	0.0	29133.5098	3033.1353	NaN	NaN	0.0943	0.0337	0.7455	0.0153	0.1131	0.0655	0.0269
0.0	0.0	0.0	23216.5098	3164.1353	NaN	NaN	0.1199	0.0336	0.7461	0.0154	0.113	0.0649	0.027
0.0	0.0	0.0	24485.5098	5243.1353	NaN	NaN	0.1764	0.033	0.7503	0.0156	0.11	0.064	0.027
0.0	0.0	0.0	20837.5098	5865.1353	NaN	NaN	0.2196	0.0331	0.7492	0.0157	0.1111	0.0639	0.0269
0.0	0.0	0.0	25884.5098	5640.1353	NaN	NaN	0.1789	0.0321	0.7529	0.0156	0.1096	0.0627	0.027
0.0	0.0	0.0	22334.5098	4190.1353	NaN	NaN	0.158	0.0324	0.7511	0.0157	0.1106	0.0631	0.0271
0.0	0.0	0.0	25522.5098	3957.1353	NaN	NaN	0.1342	0.0317	0.7551	0.0158	0.108	0.0622	0.0272
0.0	0.0	0.0	26024.5098	6688.1353	NaN	NaN	0.2045	0.0317	0.7529	0.0159	0.1095	0.0624	0.0276
0.0	0.0	0.0	27908.5098	2788.1353	NaN	NaN	0.0908	0.0311	0.7594	0.016	0.1055	0.0608	0.0272
0.0	0.0	0.0	24754.5098	5297.1353	NaN	NaN	0.1763	0.0311	0.7587	0.0162	0.1055	0.0609	0.0275
0.0	0.0	0.0	23899.5098	3947.1353	NaN	NaN	0.1417	0.031	0.7584	0.0165	0.1051	0.061	0.028
0.0	0.0	0.0	25617.5098	5365.1353	NaN	NaN	0.1732	0.0307	0.7598	0.0166	0.1044	0.0603	0.0282
0.0	0.0	0.0	24891.5098	6973.1353	NaN	NaN	0.2188	0.0303	0.7606	0.0167	0.104	0.0599	0.0286
0.0	0.0	0.0	27251.5098	4443.1353	NaN	NaN	0.1402	0.0304	0.7628	0.017	0.102	0.0592	0.0285
0.0	0.0	0.0	26004.5098	6338.1353	NaN	NaN	0.196	0.0304	0.7627	0.0173	0.1014	0.0594	0.0288
0.0	0.0	0.0	27152.5098	6052.1353	NaN	NaN	0.1823	0.0301	0.7638	0.0175	0.1008	0.0588	0.029
0.0	0.0	0.0	27385.5098	6261.1353	NaN	NaN	0.1861	0.03	0.7671	0.0177	0.0986	0.0579	0.0287
0.0	0.0	0.0	25110.5098	3232.1353	NaN	NaN	0.114	0.03	0.7694	0.0179	0.0969	0.0574	0.0283
0.0	0.0	0.0	28553.5098	5126.1353	NaN	NaN	0.1522	0.0301	0.7688	0.0182	0.0969	0.0575	0.0285
0.0	0.0	0.0	25469.5098	7118.1353	NaN	NaN	0.2184	0.0301	0.7713	0.0183	0.0954	0.0569	0.0281
0.0	0.0	0.0	23898.5098	782.1353	NaN	NaN	0.0317	0.0298	0.7752	0.0184	0.0932	0.0559	0.0274
0.0	0.0	0.0	22139.5098	4133.1353	NaN	NaN	0.1573	0.0299	0.7762	0.0182	0.0932	0.0556	0.0268
0.0	0.0	0.0	23255.5098	2692.1353	NaN	NaN	0.1038	0.0297	0.7778	0.0185	0.0919	0.0553	0.0268
0.0	0.0	0.0	25301.5098	3611.1353	NaN	NaN	0.1249	0.0295	0.7792	0.0182	0.0921	0.0547	0.0263
0.0	0.0	0.0	20036.5098	5150.1353	NaN	NaN	0.2045	0.0289	0.7777	0.0178	0.0942	0.0549	0.0264
0.0	0.0	0.0	28538.5098	3068.1353	NaN	NaN	0.0971	0.0282	0.7816	0.0174	0.0931	0.0538	0.0258
0.0	0.0	0.0	23922.5098	2386.1353	NaN	NaN	0.0907	0.0276	0.7818	0.017	0.0946	0.0535	0.0255
0.0	0.0	0.0	29393.5098	4816.1353	NaN	NaN	0.1408	0.0265	0.783	0.0165	0.0959	0.0527	0.0255
0.0	0.0	0.0	24855.5098	6217.1353	NaN	NaN	0.2001	0.0261	0.7818	0.0161	0.0981	0.0524	0.0254
0.0	0.0	0.0	26578.5098	5598.1353	NaN	NaN	0.174	0.0249	0.7894	0.0157	0.0955	0.0503	0.0243
0.0	0.0	0.0	23949.5098	918.1353	NaN	NaN	0.0369	0.0245	0.7894	0.0152	0.0971	0.0498	0.0239
0.0	0.0	0.0	27027.5098	5873.1353	NaN	NaN	0.1785	0.0237	0.7932	0.0149	0.0962	0.0484	0.0235
0.0	0.0	0.0	25546.5098	5168.1353	NaN	NaN	0.1683	0.0237	0.7915	0.0149	0.0978	0.0486	0.0234
0.0	0.0	0.0	26560.5098	5921.1353	NaN	NaN	0.1823	0.0232	0.7966	0.0146	0.0956	0.0473	0.0227
0.0	0.0	0.0	26415.5098	5413.1353	NaN	NaN	0.1701	0.0231	0.7984	0.0145	0.0948	0.0469	0.0223
0.0	0.0	0.0	24106.5098	3512.1353	NaN	NaN	0.1272	0.0229	0.8029	0.0143	0.0925	0.0459	0.0215
0.0	0.0	0.0	22290.5098	4795.1353	NaN	NaN	0.177	0.0229	0.8034	0.0142	0.0925	0.0458	0.0212
0.0	0.0	0.0	27719.5098	6605.1353	NaN	NaN	0.1924	0.0228	0.8025	0.0139	0.0942	0.0455	0.0211
0.0	0.0	0.0	25973.5098	6224.1353	NaN	NaN	0.1933	0.0228	0.8059	0.0136	0.0928	0.0446	0.0203
0.0	0.0	0.0	25836.5098	4573.1353	NaN	NaN	0.1504	0.0226	0.8092	0.0134	0.0918	0.0434	0.0197
0.0	0.0	0.0	22508.5098	3731.1353	NaN	NaN	0.1422	0.0227	0.8087	0.0133	0.0926	0.0434	0.0194
0.0	0.0	0.0	26573.5098	3527.1353	NaN	NaN	0.1172	0.0225	0.8119	0.013	0.0915	0.0423	0.0188
0.0	0.0	0.0	23450.5098	9856.1353	NaN	NaN	0.2959	0.0224	0.8123	0.0128	0.0921	0.0419	0.0185
0.0	0.0	0.0	22004.5098	2031.1353	NaN	NaN	0.0845	0.0223	0.8159	0.0126	0.0901	0.0411	0.018
0.0	0.0	0.0	26210.5098	5804.1353	NaN	NaN	0.1813	0.0222	0.8168	0.0125	0.09	0.0407	0.0177
0.0	0.0	0.0	29080.5098	4632.1353	NaN	NaN	0.1374	0.0223	0.8173	0.0123	0.09	0.0406	0.0174
0.0	0.0	0.0	26896.5098	4868.1353	NaN	NaN	0.1533	0.0224	0.8189	0.0122	0.0894	0.0402	0.017
0.0	0.0	0.0	28107.5098	7812.1353	NaN	NaN	0.2175	0.0225	0.8164	0.012	0.0915	0.0406	0.017
0.0	0.0	0.0	22786.5098	7042.1353	NaN	NaN	0.2361	0.0228	0.8168	0.0119	0.0913	0.0406	0.0167
0.0	0.0	0.0	27419.5098	7129.1353	NaN	NaN	0.2064	0.0228	0.8198	0.0118	0.0888	0.0405	0.0163
0.0	0.0	0.0	24072.5098	4818.1353	NaN	NaN	0.1668	0.0231	0.8173	0.0117	0.0907	0.0408	0.0164
0.0	0.0	0.0	25050.5098	8032.1353	NaN	NaN	0.2428	0.0232	0.8197	0.0118	0.088	0.0411	0.0162
0.0	0.0	0.0	26336.5098	7288.1353	NaN	NaN	0.2167	0.0235	0.8178	0.0119	0.0884	0.0419	0.0164
0.0	0.0	0.0	25085.5098	5656.1353	NaN	NaN	0.184	0.0236	0.8201	0.0118	0.0865	0.0419	0.0162
0.0	0.0	0.0	24421.5098	6504.1353	NaN	NaN	0.2103	0.024	0.8186	0.0118	0.0869	0.0424	0.0163
0.0	0.0	0.0	29450.5098	6133.1353	NaN	NaN	0.1724	0.024	0.819	0.0118	0.0862	0.0428	0.0163
0.0	0.0	0.0	28266.5098	5906.1353	NaN	NaN	0.1728	0.0243	0.819	0.0119	0.0854	0.0432	0.0162
0.0	0.0	0.0	26804.5098	5523.1353	NaN	NaN	0.1708	0.0245	0.8188	0.0119	0.0851	0.0435	0.0162
0.0	0.0	0.0	23037.5098	8124.1353	NaN	NaN	0.2607	0.0249	0.8191	0.012	0.0842	0.0438	0.0161
0.0	0.0	0.0	27622.5098	4847.1353	NaN	NaN	0.1493	0.0249	0.82	0.0119	0.0834	0.0437	0.0159
0.0	0.0	0.0	27107.5098	5503.1353	NaN	NaN	0.1688	0.0252	0.8208	0.0118	0.083	0.0435	0.0157
0.0	0.0	0.0	25312.5098	6886.1353	NaN	NaN	0.2139	0.0253	0.8208	0.0118	0.083	0.0435	0.0156
0.0	0.0	0.0	28483.5098	6422.1353	NaN	NaN	0.184	0.0256	0.8197	0.0118	0.0837	0.0437	0.0156
0.0	0.0	0.0	24191.5098	4988.1353	NaN	NaN	0.1709	0.0257	0.8215	0.0118	0.0824	0.0433	0.0153
0.0	0.0	0.0	27160.5098	5022.1353	NaN	NaN	0.1561	0.0259	0.8217	0.0118	0.0822	0.0432	0.0153
0.0	0.0	0.0	27050.5098	4413.1353	NaN	NaN	0.1403	0.0262	0.8204	0.0117	0.0831	0.0434	0.0152
0.0	0.0	0.0	25267.5098	8399.1353	NaN	NaN	0.2495	0.026	0.8225	0.0117	0.0819	0.0427	0.0151
0.0	0.0	0.0	28636.5098	3241.1353	NaN	NaN	0.1017	0.0264	0.822	0.0117	0.0821	0.0429	0.015
0.0	0.0	0.0	25716.5098	5979.1353	NaN	NaN	0.1886	0.0265	0.8216	0.0117	0.0823	0.0429	0.0151
0.0	0.0	0.0	24380.5098	7075.1353	NaN	NaN	0.2249	0.0265	0.8225	0.0118	0.0814	0.0427	0.0151
0.0	0.0	0.0	25040.5098	2021.1353	NaN	NaN	0.0747	0.0267	0.8233	0.0119	0.0805	0.0426	0.015
0.0	0.0	0.0	23722.5098	4190.1353	NaN	NaN	0.1501	0.0267	0.8238	0.0119	0.0801	0.0424	0.015
0.0	0.0	0.0	21049.5098	4324.1353	NaN	NaN	0.1704	0.0268	0.8236	0.0119	0.0802	0.0425	0.015
0.0	0.0	0.0	26527.5098	7045.1353	NaN	NaN	0.2098	0.0265	0.8258	0.0118	0.0791	0.042	0.0148
0.0	0.0	0.0	24580.5098	4975.1353	NaN	NaN	0.1683	0.0267	0.8254	0.0117	0.0796	0.042	0.0147
0.0	0.0	0.0	26020.5098	6383.1353	NaN	NaN	0.197	0.0268	0.8261	0.0117	0.0792	0.0417	0.0145
0.0	0.0	0.0	26622.5098	7929.1353	NaN	NaN	0.2295	0.0268	0.8261	0.0117	0.0793	0.0417	0.0145
0.0	0.0	0.0	30511.5098	4451.1353	NaN	NaN	0.1273	0.0267	0.8272	0.0115	0.0788	0.0414	0.0143
0.0	0.0	0.0	25303.5098	5196.1353	NaN	NaN	0.1704	0.0271	0.8259	0.0116	0.0795	0.0416	0.0143
0.0	0.0	0.0	28022.5098	4368.1353	NaN	NaN	0.1349	0.027	0.8268	0.0115	0.0792	0.0414	0.0142
0.0	0.0	0.0	23748.5098	6184.1353	NaN	NaN	0.2066	0.0272	0.8267	0.0114	0.0792	0.0413	0.0141
0.0	0.0	0.0	28982.5098	5997.1353	NaN	NaN	0.1714	0.027	0.8279	0.0113	0.0789	0.0409	0.0139
0.0	0.0	0.0	23951.5098	6778.1353	NaN	NaN	0.2206	0.0276	0.8266	0.0111	0.08	0.0411	0.0137
0.0	0.0	0.0	26494.5098	4858.1353	NaN	NaN	0.155	0.0274	0.8289	0.0111	0.0785	0.0406	0.0135
0.0	0.0	0.0	28893.5098	5793.1353	NaN	NaN	0.167	0.0276	0.8289	0.011	0.0786	0.0406	0.0133
0.0	0.0	0.0	24243.5098	1742.1353	NaN	NaN	0.067	0.0276	0.8308	0.011	0.0771	0.0404	0.0131
0.0	0.0	0.0	22514.5098	4132.1353	NaN	NaN	0.1551	0.0276	0.8322	0.0108	0.0767	0.0399	0.0128
0.0	0.0	0.0	25223.5098	5718.1353	NaN	NaN	0.1848	0.0273	0.8348	0.0105	0.0757	0.0392	0.0125
0.0	0.0	0.0	25525.5098	3523.1353	NaN	NaN	0.1213	0.0271	0.8374	0.0104	0.0746	0.0384	0.0122
0.0	0.0	0.0	27333.5098	7619.1353	NaN	NaN	0.218	0.0268	0.8393	0.0101	0.0742	0.0377	0.0119
0.0	0.0	0.0	24072.5098	5257.1353	NaN	NaN	0.1792	0.0267	0.841	0.0099	0.0737	0.0371	0.0117
0.0	0.0	0.0	24536.5098	4822.1353	NaN	NaN	0.1642	0.0265	0.8431	0.0098	0.0726	0.0365	0.0114
0.0	0.0	0.0	25879.5098	5175.1353	NaN	NaN	0.1666	0.0265	0.8436	0.0097	0.0727	0.0362	0.0113
0.0	0.0	0.0	23704.5098	3177.1353	NaN	NaN	0.1182	0.0266	0.8447	0.0097	0.0718	0.036	0.0111
0.0	0.0	0.0	26050.5098	2750.1353	NaN	NaN	0.0955	0.0265	0.8465	0.0096	0.071	0.0356	0.011
0.0	0.0	0.0	25648.5098	6044.1353	NaN	NaN	0.1907	0.0266	0.8471	0.0095	0.0708	0.0352	0.0108
0.0	0.0	0.0	20011.5098	6750.1353	NaN	NaN	0.2522	0.0264	0.8475	0.0094	0.0707	0.0352	0.0108
0.0	0.0	0.0	27358.5098	8428.1353	NaN	NaN	0.2355	0.0263	0.8475	0.0092	0.0715	0.0348	0.0107
0.0	0.0	0.0	28481.5098	10440.1353	NaN	NaN	0.2682	0.0266	0.8461	0.0092	0.0724	0.035	0.0107
0.0	0.0	0.0	25072.5098	6771.1353	NaN	NaN	0.2126	0.0269	0.8455	0.0094	0.0721	0.0353	0.0107
0.0	0.0	0.0	20624.5098	6048.1353	NaN	NaN	0.2268	0.0273	0.8441	0.0094	0.0728	0.0356	0.0108
0.0	0.0	0.0	26398.5098	9594.1353	NaN	NaN	0.2666	0.0274	0.844	0.0095	0.0724	0.0359	0.0108
0.0	0.0	0.0	22251.5098	3607.1353	NaN	NaN	0.1395	0.0277	0.8438	0.0097	0.0716	0.0363	0.0109
0.0	0.0	0.0	25210.5098	3622.1353	NaN	NaN	0.1256	0.0277	0.8448	0.0096	0.071	0.036	0.0108
0.0	0.0	0.0	23584.5098	7299.1353	NaN	NaN	0.2363	0.0273	0.8457	0.0096	0.0705	0.0361	0.0108
0.0	0.0	0.0	23850.5098	5105.1353	NaN	NaN	0.1763	0.0272	0.8471	0.0096	0.0693	0.036	0.0108
0.0	0.0	0.0	24527.5098	3609.1353	NaN	NaN	0.1283	0.027	0.8472	0.0096	0.0695	0.036	0.0108
0.0	0.0	0.0	28551.5098	5940.1353	NaN	NaN	0.1722	0.0269	0.8482	0.0095	0.0691	0.0357	0.0107
0.0	0.0	0.0	25234.5098	6368.1353	NaN	NaN	0.2015	0.0269	0.8472	0.0096	0.0695	0.0361	0.0108
0.0	0.0	0.0	30966.5098	4957.1353	NaN	NaN	0.138	0.0267	0.8484	0.0094	0.0693	0.0356	0.0106
0.0	0.0	0.0	26154.5098	6027.1353	NaN	NaN	0.1873	0.0269	0.8469	0.0094	0.0705	0.0357	0.0107
0.0	0.0	0.0	27819.5098	7122.1353	NaN	NaN	0.2038	0.0267	0.847	0.0094	0.0702	0.0359	0.0107
0.0	0.0	0.0	21385.5098	5073.1353	NaN	NaN	0.1917	0.0272	0.8447	0.0095	0.0715	0.0363	0.0108
0.0	0.0	0.0	29902.5098	7655.1353	NaN	NaN	0.2038	0.027	0.8447	0.0095	0.0715	0.0364	0.0108
0.0	0.0	0.0	23588.5098	3392.1353	NaN	NaN	0.1257	0.0279	0.8414	0.0097	0.0728	0.0373	0.011
0.0	0.0	0.0	23356.5098	4594.1353	NaN	NaN	0.1644	0.0278	0.8427	0.0097	0.0718	0.0371	0.0109
0.0	0.0	0.0	24842.5098	5926.1353	NaN	NaN	0.1926	0.028	0.8397	0.0097	0.0739	0.0376	0.0111
0.0	0.0	0.0	27708.5098	4645.1353	NaN	NaN	0.1436	0.0279	0.8407	0.0096	0.0734	0.0374	0.011
0.0	0.0	0.0	28483.5098	5850.1353	NaN	NaN	0.1704	0.0282	0.8394	0.0097	0.0742	0.0375	0.011
0.0	0.0	0.0	22124.5098	3066.1353	NaN	NaN	0.1217	0.0283	0.8401	0.0095	0.074	0.0372	0.0109
0.0	0.0	0.0	23395.5098	5289.1353	NaN	NaN	0.1844	0.0283	0.8399	0.0095	0.0743	0.0371	0.0109
0.0	0.0	0.0	26200.5098	6776.1353	NaN	NaN	0.2055	0.0282	0.8392	0.0094	0.0752	0.037	0.011
0.0	0.0	0.0	26358.5098	3284.1353	NaN	NaN	0.1108	0.0283	0.8392	0.0094	0.0752	0.0368	0.011
0.0	0.0	0.0	23864.5098	2608.1353	NaN	NaN	0.0985	0.0283	0.8392	0.0093	0.0756	0.0366	0.0111
0.0	0.0	0.0	22713.5098	4084.1353	NaN	NaN	0.1524	0.0278	0.8388	0.0092	0.0767	0.0364	0.0112
0.0	0.0	0.0	25398.5098	7817.1353	NaN	NaN	0.2353	0.0278	0.8378	0.0091	0.0774	0.0366	0.0114
0.0	0.0	0.0	28034.5098	5185.1353	NaN	NaN	0.1561	0.028	0.8354	0.0091	0.0789	0.037	0.0117
0.0	0.0	0.0	28177.5098	7027.1353	NaN	NaN	0.1996	0.0284	0.8327	0.0091	0.0803	0.0376	0.012
0.0	0.0	0.0	25405.5098	1283.1353	NaN	NaN	0.0481	0.0287	0.8303	0.0091	0.0815	0.0381	0.0123
0.0	0.0	0.0	28328.5098	9125.1353	NaN	NaN	0.2436	0.0286	0.8275	0.009	0.0837	0.0387	0.0126
0.0	0.0	0.0	29223.5098	4972.1353	NaN	NaN	0.1454	0.0288	0.8243	0.009	0.0855	0.0395	0.0129
0.0	0.0	0.0	28200.5098	4214.1353	NaN	NaN	0.13	0.0291	0.8222	0.009	0.0863	0.0403	0.0132
0.0	0.0	0.0	26645.5098	5216.1353	NaN	NaN	0.1637	0.029	0.8185	0.009	0.0887	0.0412	0.0136
0.0	0.0	0.0	24954.5098	5413.1353	NaN	NaN	0.1783	0.0287	0.8159	0.009	0.0906	0.0419	0.0139
0.0	0.0	0.0	23620.5098	6096.1353	NaN	NaN	0.2051	0.0284	0.812	0.0091	0.0928	0.0432	0.0144
0.0	0.0	0.0	27828.5098	3115.1353	NaN	NaN	0.1007	0.0276	0.8061	0.0094	0.0967	0.0449	0.0152
0.0	0.0	0.0	24961.5098	5570.1353	NaN	NaN	0.1824	0.0274	0.7983	0.0098	0.1007	0.0477	0.016
0.0	0.0	0.0	24929.5098	5241.1353	NaN	NaN	0.1737	0.0268	0.7872	0.0104	0.1067	0.0517	0.0173
0.0	0.0	0.0	27000.5098	4123.1353	NaN	NaN	0.1325	0.0263	0.774	0.0109	0.1141	0.0561	0.0186
0.0	0.0	0.0	29347.5098	2800.1353	NaN	NaN	0.0871	0.0256	0.7632	0.0115	0.1199	0.0601	0.0198
0.0	0.0	0.0	27427.5098	5434.1353	NaN	NaN	0.1654	0.0253	0.7497	0.012	0.1278	0.064	0.0211
0.0	0.0	0.0	24853.5098	3308.1353	NaN	NaN	0.1175	0.0249	0.7406	0.0124	0.1329	0.0671	0.022
0.0	0.0	0.0	28042.5098	9024.1353	NaN	NaN	0.2435	0.0243	0.7331	0.0127	0.1384	0.0687	0.0229
0.0	0.0	0.0	27696.5098	7364.1353	NaN	NaN	0.21	0.0243	0.7284	0.0129	0.141	0.0699	0.0234
0.0	0.0	0.0	24769.5098	6188.1353	NaN	NaN	0.1999	0.0245	0.7255	0.0131	0.142	0.0709	0.0239
0.0	0.0	0.0	21641.5098	6810.1353	NaN	NaN	0.2394	0.0249	0.7225	0.0133	0.1428	0.0721	0.0244
0.0	0.0	0.0	30571.5098	5127.1353	NaN	NaN	0.1436	0.0251	0.7229	0.0134	0.1423	0.0716	0.0246
0.0	0.0	0.0	25593.5098	6295.1353	NaN	NaN	0.1974	0.026	0.7205	0.0134	0.1429	0.0724	0.0248
0.0	0.0	0.0	26897.5098	4151.1353	NaN	NaN	0.1337	0.0266	0.7224	0.0133	0.1405	0.0723	0.0249
0.0	0.0	0.0	27437.5098	5594.1353	NaN	NaN	0.1694	0.0269	0.7201	0.0134	0.142	0.0724	0.0252
0.0	0.0	0.0	25388.5098	7174.1353	NaN	NaN	0.2203	0.0269	0.723	0.0132	0.1403	0.0715	0.0251
0.0	0.0	0.0	22632.5098	5941.1353	NaN	NaN	0.2079	0.027	0.7215	0.0132	0.1415	0.0713	0.0254
0.0	0.0	0.0	23840.5098	5062.1353	NaN	NaN	0.1751	0.0273	0.7243	0.0131	0.1391	0.0709	0.0253
0.0	0.0	0.0	24698.5098	2453.1353	NaN	NaN	0.0903	0.028	0.7253	0.0131	0.1373	0.0709	0.0254
0.0	0.0	0.0	25367.5098	5169.1353	NaN	NaN	0.1693	0.0283	0.7266	0.013	0.1361	0.0706	0.0254
0.0	0.0	0.0	25143.5098	4156.1353	NaN	NaN	0.1418	0.0284	0.7277	0.0131	0.135	0.0703	0.0255
0.0	0.0	0.0	29647.5098	6455.1353	NaN	NaN	0.1788	0.0282	0.7282	0.0131	0.1346	0.0704	0.0255
0.0	0.0	0.0	27368.5098	5205.1353	NaN	NaN	0.1598	0.0285	0.7254	0.0131	0.1362	0.0712	0.0257
0.0	0.0	0.0	24247.5098	6875.1353	NaN	NaN	0.2209	0.0283	0.7277	0.0131	0.1346	0.0707	0.0257
0.0	0.0	0.0	22634.5098	4475.1353	NaN	NaN	0.1651	0.0284	0.7279	0.0132	0.1337	0.0709	0.0259
0.0	0.0	0.0	27797.5098	1964.1353	NaN	NaN	0.066	0.0284	0.732	0.0132	0.1304	0.0703	0.0257
0.0	0.0	0.0	26896.5098	6690.1353	NaN	NaN	0.1992	0.0286	0.7292	0.0133	0.1317	0.0712	0.0259
0.0	0.0	0.0	25938.5098	6330.1353	NaN	NaN	0.1962	0.0286	0.7287	0.0133	0.1318	0.0716	0.026
0.0	0.0	0.0	26314.5098	5713.1353	NaN	NaN	0.1784	0.0285	0.728	0.0133	0.1322	0.0719	0.0261
0.0	0.0	0.0	25363.5098	3572.1353	NaN	NaN	0.1235	0.0281	0.7265	0.0133	0.134	0.0719	0.0262
0.0	0.0	0.0	28410.5098	2951.1353	NaN	NaN	0.0941	0.0283	0.7259	0.0132	0.1342	0.0724	0.0261
0.0	0.0	0.0	25448.5098	6989.1353	NaN	NaN	0.2155	0.0278	0.7175	0.0133	0.1406	0.074	0.0268
0.0	0.0	0.0	27837.5098	5463.1353	NaN	NaN	0.1641	0.0277	0.7207	0.0131	0.1387	0.0733	0.0265
0.0	0.0	0.0	23444.5098	4141.1353	NaN	NaN	0.1501	0.0278	0.7151	0.0132	0.1421	0.0745	0.0272
0.0	0.0	0.0	24689.5098	4781.1353	NaN	NaN	0.1622	0.0282	0.715	0.0131	0.1418	0.0748	0.0271
0.0	0.0	0.0	25779.5098	2805.1353	NaN	NaN	0.0981	0.0284	0.7097	0.0132	0.1449	0.0761	0.0278
0.0	0.0	0.0	31916.5098	8564.1353	NaN	NaN	0.2116	0.0283	0.7147	0.013	0.1422	0.0744	0.0275
0.0	0.0	0.0	25664.5098	1428.1353	NaN	NaN	0.0527	0.0286	0.7173	0.0132	0.1394	0.0741	0.0275
0.0	0.0	0.0	24155.5098	6409.1353	NaN	NaN	0.2097	0.0288	0.7134	0.0131	0.1421	0.0749	0.0277
0.0	0.0	0.0	26636.5098	6210.1353	NaN	NaN	0.1891	0.0288	0.7051	0.0131	0.1486	0.0763	0.0281
0.0	0.0	0.0	28424.5098	8124.1353	NaN	NaN	0.2223	0.0288	0.711	0.0128	0.1461	0.0741	0.0273
0.0	0.0	0.0	27812.5098	-113.8647	NaN	NaN	-0.0041	0.0296	0.7104	0.013	0.1446	0.0749	0.0276
0.0	0.0	0.0	21720.5098	3456.1353	NaN	NaN	0.1373	0.0301	0.7117	0.0129	0.1441	0.074	0.0272
0.0	0.0	0.0	22818.5098	3571.1353	NaN	NaN	0.1353	0.031	0.7083	0.0128	0.1447	0.0758	0.0273
0.0	0.0	0.0	25417.5098	4920.1353	NaN	NaN	0.1622	0.0308	0.7073	0.0127	0.1474	0.0749	0.027
0.0	0.0	0.0	22899.5098	6512.1353	NaN	NaN	0.2214	0.031	0.7031	0.0126	0.1505	0.0759	0.027
0.0	0.0	0.0	25782.5098	4000.1353	NaN	NaN	0.1343	0.0309	0.6997	0.0126	0.1535	0.0765	0.0269
0.0	0.0	0.0	27708.5098	4269.1353	NaN	NaN	0.1335	0.0311	0.6989	0.0125	0.154	0.0769	0.0266
0.0	0.0	0.0	21286.5098	5200.1353	NaN	NaN	0.1963	0.0313	0.6982	0.0126	0.1544	0.0768	0.0267
0.0	0.0	0.0	23139.5098	3224.1353	NaN	NaN	0.1223	0.0318	0.699	0.0125	0.1531	0.0769	0.0266
0.0	0.0	0.0	21313.5098	6164.1353	NaN	NaN	0.2243	0.0318	0.6998	0.0124	0.1535	0.0762	0.0263
0.0	0.0	0.0	28080.5098	2530.1353	NaN	NaN	0.0827	0.0319	0.6985	0.0124	0.1542	0.0769	0.026
0.0	0.0	0.0	25678.5098	6427.1353	NaN	NaN	0.2002	0.0314	0.6918	0.0123	0.1607	0.0778	0.026
0.0	0.0	0.0	26383.5098	8588.1353	NaN	NaN	0.2456	0.0306	0.691	0.0122	0.1631	0.0776	0.0255
0.0	0.0	0.0	22005.5098	2920.1353	NaN	NaN	0.1172	0.0305	0.6887	0.0122	0.1656	0.0777	0.0253
0.0	0.0	0.0	21513.5098	1537.1353	NaN	NaN	0.0667	0.03	0.6885	0.012	0.167	0.0776	0.0249
0.0	0.0	0.0	20635.5098	6103.1353	NaN	NaN	0.2283	0.0299	0.6846	0.012	0.1709	0.0775	0.0251
0.0	0.0	0.0	24617.5098	5590.1353	NaN	NaN	0.1851	0.0297	0.6889	0.0119	0.1681	0.0768	0.0246
0.0	0.0	0.0	24195.5098	4915.1353	NaN	NaN	0.1688	0.0296	0.6884	0.0119	0.1691	0.0764	0.0245
0.0	0.0	0.0	26889.5098	3828.1353	NaN	NaN	0.1246	0.0297	0.6905	0.0118	0.1676	0.0764	0.0241
0.0	0.0	0.0	24911.5098	4876.1353	NaN	NaN	0.1637	0.0299	0.6837	0.0118	0.173	0.0773	0.0243
0.0	0.0	0.0	23983.5098	5458.1353	NaN	NaN	0.1854	0.0295	0.6836	0.0116	0.1743	0.077	0.0241
0.0	0.0	0.0	25192.5098	5226.1353	NaN	NaN	0.1718	0.0293	0.6834	0.0117	0.1747	0.0766	0.0243
0.0	0.0	0.0	29219.5098	3393.1353	NaN	NaN	0.104	0.0293	0.6844	0.0117	0.1735	0.0767	0.0243
0.0	0.0	0.0	22205.5098	2869.1353	NaN	NaN	0.1144	0.0296	0.6846	0.0118	0.173	0.0766	0.0244
0.0	0.0	0.0	23923.5098	6173.1353	NaN	NaN	0.2051	0.0293	0.6861	0.0118	0.1719	0.0766	0.0244
0.0	0.0	0.0	27700.5098	2830.1353	NaN	NaN	0.0927	0.0294	0.6851	0.0118	0.1728	0.0764	0.0244
0.0	0.0	0.0	24223.5098	6403.1353	NaN	NaN	0.2091	0.0293	0.6864	0.0118	0.1725	0.0755	0.0244
0.0	0.0	0.0	27275.5098	5431.1353	NaN	NaN	0.1661	0.0294	0.6843	0.0119	0.1733	0.0765	0.0246
0.0	0.0	0.0	25136.5098	5328.1353	NaN	NaN	0.1749	0.0293	0.6834	0.012	0.175	0.0757	0.0246
0.0	0.0	0.0	23370.5098	5093.1353	NaN	NaN	0.1789	0.0293	0.6796	0.012	0.1774	0.0768	0.0249
0.0	0.0	0.0	18262.5098	3967.1353	NaN	NaN	0.1785	0.0295	0.6773	0.012	0.1799	0.0762	0.025
0.0	0.0	0.0	25661.5098	5712.1353	NaN	NaN	0.1821	0.0295	0.6775	0.012	0.1785	0.0774	0.025
0.0	0.0	0.0	26802.5098	4100.1353	NaN	NaN	0.1327	0.0301	0.6756	0.0121	0.1802	0.0767	0.0253
0.0	0.0	0.0	25250.5098	5155.1353	NaN	NaN	0.1695	0.0301	0.6792	0.012	0.1772	0.0767	0.0249
0.0	0.0	0.0	25880.5098	4157.1353	NaN	NaN	0.1384	0.0306	0.6751	0.012	0.1793	0.078	0.025
0.0	0.0	0.0	29321.5098	5820.1353	NaN	NaN	0.1656	0.0308	0.6692	0.012	0.1846	0.0783	0.025
0.0	0.0	0.0	23512.5098	7123.1353	NaN	NaN	0.2325	0.0311	0.6675	0.0119	0.1859	0.0787	0.0249
0.0	0.0	0.0	25995.5098	3344.1353	NaN	NaN	0.114	0.0308	0.6687	0.012	0.1853	0.0786	0.0248
0.0	0.0	0.0	24235.5098	2614.1353	NaN	NaN	0.0974	0.0311	0.6661	0.012	0.1866	0.0796	0.0247
0.0	0.0	0.0	20918.5098	2973.1353	NaN	NaN	0.1244	0.0309	0.6647	0.012	0.1881	0.0797	0.0246
0.0	0.0	0.0	25980.5098	6813.1353	NaN	NaN	0.2078	0.031	0.6606	0.0119	0.1909	0.081	0.0245
0.0	0.0	0.0	29215.5098	3567.1353	NaN	NaN	0.1088	0.0308	0.662	0.0119	0.1907	0.0804	0.0243
0.0	0.0	0.0	27723.5098	4463.1353	NaN	NaN	0.1387	0.0307	0.6628	0.0118	0.1903	0.0804	0.024
0.0	0.0	0.0	21648.5098	2380.1353	NaN	NaN	0.0991	0.0307	0.6613	0.0118	0.1914	0.0811	0.0238
0.0	0.0	0.0	24604.5098	5082.1353	NaN	NaN	0.1712	0.0302	0.6587	0.0117	0.1948	0.0809	0.0237
0.0	0.0	0.0	26627.5098	4907.1353	NaN	NaN	0.1556	0.0298	0.6539	0.0118	0.199	0.0814	0.024
0.0	0.0	0.0	24044.5098	5690.1353	NaN	NaN	0.1914	0.0294	0.6544	0.0118	0.1995	0.0809	0.0241
0.0	0.0	0.0	23392.5098	6050.1353	NaN	NaN	0.2055	0.0293	0.654	0.0119	0.1991	0.0815	0.0242
0.0	0.0	0.0	21144.5098	5085.1353	NaN	NaN	0.1939	0.0291	0.6552	0.012	0.1987	0.0807	0.0243
0.0	0.0	0.0	21175.5098	5662.1353	NaN	NaN	0.211	0.029	0.6546	0.012	0.1979	0.082	0.0245
0.0	0.0	0.0	25697.5098	6848.1353	NaN	NaN	0.2104	0.0289	0.6547	0.0121	0.1983	0.0809	0.025
0.0	0.0	0.0	26474.5098	9512.1353	NaN	NaN	0.2643	0.0289	0.6625	0.0122	0.1922	0.0792	0.025
0.0	0.0	0.0	23040.5098	5201.1353	NaN	NaN	0.1842	0.0291	0.67	0.0123	0.185	0.0786	0.0249
0.0	0.0	0.0	28242.5098	4761.1353	NaN	NaN	0.1443	0.0295	0.672	0.0123	0.1831	0.0782	0.0249
0.0	0.0	0.0	23832.5098	5991.1353	NaN	NaN	0.2009	0.0303	0.6758	0.0122	0.1806	0.0765	0.0246
0.0	0.0	0.0	22669.5098	7302.1353	NaN	NaN	0.2436	0.0304	0.6833	0.0121	0.1747	0.0753	0.0243
0.0	0.0	0.0	24789.5098	3777.1353	NaN	NaN	0.1322	0.0314	0.6875	0.012	0.171	0.0741	0.0241
0.0	0.0	0.0	27114.5098	4200.1353	NaN	NaN	0.1341	0.032	0.6963	0.0118	0.164	0.0723	0.0236
0.0	0.0	0.0	27414.5098	6393.1353	NaN	NaN	0.1891	0.0334	0.7012	0.0118	0.159	0.0716	0.0232
0.0	0.0	0.0	23783.5098	5324.1353	NaN	NaN	0.1829	0.0337	0.7045	0.0117	0.1567	0.0705	0.0229
0.0	0.0	0.0	23276.5098	8201.1353	NaN	NaN	0.2605	0.0343	0.7085	0.0116	0.153	0.0699	0.0227
0.0	0.0	0.0	25524.5098	6409.1353	NaN	NaN	0.2007	0.0354	0.7147	0.0117	0.1475	0.0683	0.0225
0.0	0.0	0.0	28038.5098	5149.1353	NaN	NaN	0.1552	0.0368	0.7223	0.0118	0.1399	0.0669	0.0223
0.0	0.0	0.0	22630.5098	4723.1353	NaN	NaN	0.1727	0.0394	0.7292	0.0119	0.133	0.0647	0.022
0.0	0.0	0.0	28098.5098	5455.1353	NaN	NaN	0.1626	0.0418	0.7361	0.012	0.1262	0.0624	0.0215
0.0	0.0	0.0	25754.5098	4850.1353	NaN	NaN	0.1585	0.044	0.7354	0.0121	0.1245	0.0625	0.0215
0.0	0.0	0.0	25338.5098	4774.1353	NaN	NaN	0.1585	0.0459	0.7378	0.0122	0.1208	0.062	0.0213
0.0	0.0	0.0	27999.5098	6002.1353	NaN	NaN	0.1765	0.0447	0.7309	0.0123	0.125	0.065	0.0221
0.0	0.0	0.0	26129.5098	6202.1353	NaN	NaN	0.1918	0.0451	0.7289	0.0124	0.1249	0.0668	0.0221
0.0	0.0	0.0	26535.5098	4167.1353	NaN	NaN	0.1357	0.0465	0.7287	0.0126	0.1229	0.0671	0.0221
0.0	0.0	0.0	27332.5098	5534.1353	NaN	NaN	0.1684	0.0455	0.7248	0.0128	0.1253	0.0692	0.0225
0.0	0.0	0.0	24969.5098	5638.1353	NaN	NaN	0.1842	0.0457	0.7242	0.0131	0.1245	0.07	0.0226
0.0	0.0	0.0	24217.5098	9211.1353	NaN	NaN	0.2755	0.046	0.724	0.0133	0.1235	0.0704	0.0228
0.0	0.0	0.0	26226.5098	4463.1353	NaN	NaN	0.1454	0.0473	0.7252	0.0136	0.1208	0.0701	0.023
0.0	0.0	0.0	25529.5098	5294.1353	NaN	NaN	0.1718	0.0478	0.7295	0.0137	0.1166	0.069	0.0233
0.0	0.0	0.0	28040.5098	4453.1353	NaN	NaN	0.137	0.0465	0.7345	0.0137	0.1131	0.0686	0.0236
0.0	0.0	0.0	25397.5098	5037.1353	NaN	NaN	0.1655	0.0447	0.7336	0.0138	0.1143	0.0698	0.0238
0.0	0.0	0.0	24574.5098	2678.1353	NaN	NaN	0.0983	0.044	0.7359	0.0138	0.1121	0.0704	0.0239
0.0	0.0	0.0	23362.5098	4600.1353	NaN	NaN	0.1645	0.0431	0.7342	0.0137	0.1127	0.0718	0.0245
0.0	0.0	0.0	27188.5098	2368.1353	NaN	NaN	0.0801	0.0429	0.7371	0.0136	0.1098	0.072	0.0245
0.0	0.0	0.0	24019.5098	7114.1353	NaN	NaN	0.2285	0.0419	0.7337	0.0136	0.1117	0.0739	0.0252
0.0	0.0	0.0	26141.5098	5542.1353	NaN	NaN	0.1749	0.0426	0.7332	0.0136	0.1104	0.0747	0.0255
0.0	0.0	0.0	28968.5098	1883.1353	NaN	NaN	0.061	0.0443	0.7273	0.0137	0.1125	0.076	0.0262
0.0	0.0	0.0	25308.5098	7316.1353	NaN	NaN	0.2243	0.046	0.7162	0.014	0.1168	0.0792	0.0279
0.0	0.0	0.0	24781.5098	1662.1353	NaN	NaN	0.0629	0.0498	0.7071	0.0144	0.1184	0.081	0.0293
0.0	0.0	0.0	26758.5098	5100.1353	NaN	NaN	0.1601	0.052	0.6972	0.0151	0.1202	0.0835	0.032
0.0	0.0	0.0	26026.5098	3965.1353	NaN	NaN	0.1322	0.0547	0.6837	0.0159	0.1232	0.0875	0.0349
0.0	0.0	0.0	24894.5098	5026.1353	NaN	NaN	0.168	0.0571	0.6709	0.0167	0.1264	0.0913	0.0375
0.0	0.0	0.0	24901.5098	3850.1353	NaN	NaN	0.1339	0.0557	0.6679	0.0175	0.1273	0.0921	0.0394
0.0	0.0	0.0	27517.5098	4166.1353	NaN	NaN	0.1315	0.0528	0.6692	0.0182	0.1255	0.0923	0.042
0.0	0.0	0.0	28327.5098	2306.1353	NaN	NaN	0.0753	0.0492	0.6733	0.0193	0.1204	0.0931	0.0447
0.0	0.0	0.0	24600.5098	3977.1353	NaN	NaN	0.1392	0.046	0.6739	0.0198	0.1186	0.0949	0.0467
0.0	0.0	0.0	22575.5098	4420.1353	NaN	NaN	0.1637	0.043	0.6857	0.0201	0.1138	0.0912	0.0463
0.0	0.0	0.0	28438.5098	3585.1353	NaN	NaN	0.112	0.041	0.6919	0.0203	0.1127	0.0879	0.0462
0.0	0.0	0.0	28194.5098	4095.1353	NaN	NaN	0.1268	0.0396	0.6968	0.0205	0.1118	0.0857	0.0456
0.0	0.0	0.0	27473.5098	7129.1353	NaN	NaN	0.206	0.0376	0.7047	0.0208	0.1097	0.0822	0.0451
0.0	0.0	0.0	24877.5098	3117.1353	NaN	NaN	0.1113	0.0367	0.7113	0.021	0.1077	0.0792	0.0442
0.0	0.0	0.0	26409.5098	2068.1353	NaN	NaN	0.0726	0.0355	0.7153	0.0209	0.1071	0.077	0.0443
0.0	0.0	0.0	22979.5098	7073.1353	NaN	NaN	0.2354	0.0345	0.7211	0.0211	0.1052	0.0741	0.044
0.0	0.0	0.0	26246.5098	1393.1353	NaN	NaN	0.0504	0.0342	0.7248	0.0211	0.1042	0.0723	0.0433
0.0	0.0	0.0	25246.5098	6982.1353	NaN	NaN	0.2166	0.0342	0.7271	0.021	0.104	0.0709	0.0428
0.0	0.0	0.0	23352.5098	3687.1353	NaN	NaN	0.1364	0.0351	0.7279	0.0209	0.1048	0.0698	0.0415
0.0	0.0	0.0	19990.5098	2876.1353	NaN	NaN	0.1258	0.038	0.7212	0.0207	0.1098	0.0701	0.0401
0.0	0.0	0.0	24737.5098	3435.1353	NaN	NaN	0.1219	0.0392	0.7136	0.0205	0.1146	0.0717	0.0404
0.0	0.0	0.0	23606.5098	2355.1353	NaN	NaN	0.0907	0.0404	0.7085	0.0204	0.1177	0.0735	0.0394
0.0	0.0	0.0	25850.5098	3733.1353	NaN	NaN	0.1262	0.0411	0.7041	0.0203	0.1204	0.075	0.039
0.0	0.0	0.0	24850.5098	3551.1353	NaN	NaN	0.125	0.0427	0.6956	0.0201	0.1256	0.0778	0.0382
0.0	0.0	0.0	21458.5098	4096.1353	NaN	NaN	0.1603	0.0442	0.6926	0.0202	0.1271	0.0786	0.0372
0.0	0.0	0.0	24875.5098	1832.1353	NaN	NaN	0.0686	0.0472	0.6821	0.0207	0.1325	0.0807	0.0367
0.0	0.0	0.0	31659.5098	4648.1353	NaN	NaN	0.128	0.0496	0.6782	0.0208	0.1364	0.0792	0.0357
0.0	0.0	0.0	26882.5098	4429.1353	NaN	NaN	0.1415	0.0505	0.6748	0.0209	0.1414	0.0777	0.0347
0.0	0.0	0.0	26675.5098	4878.1353	NaN	NaN	0.1546	0.0509	0.6692	0.0201	0.1487	0.0768	0.0342
0.0	0.0	0.0	21977.5098	5093.1353	NaN	NaN	0.1881	0.0526	0.6572	0.0193	0.1603	0.0766	0.034
0.0	0.0	0.0	24776.5098	3156.1353	NaN	NaN	0.113	0.0534	0.6472	0.0186	0.1716	0.0755	0.0338
0.0	0.0	0.0	21706.5098	6429.1353	NaN	NaN	0.2285	0.0547	0.63	0.018	0.1867	0.0767	0.0339
0.0	0.0	0.0	27385.5098	2808.1353	NaN	NaN	0.093	0.0565	0.6149	0.0175	0.1994	0.0775	0.0341
0.0	0.0	0.0	26583.5098	3356.1353	NaN	NaN	0.1121	0.0589	0.597	0.0173	0.2135	0.0785	0.0348
0.0	0.0	0.0	24373.5098	6944.1353	NaN	NaN	0.2217	0.0599	0.5886	0.0171	0.2196	0.0797	0.0352
0.0	0.0	0.0	27171.5098	5403.1353	NaN	NaN	0.1659	0.0612	0.5772	0.0172	0.2283	0.0802	0.0359
0.0	0.0	0.0	23653.5098	6188.1353	NaN	NaN	0.2074	0.0617	0.5736	0.017	0.2306	0.0814	0.0357
0.0	0.0	0.0	22026.5098	4837.1353	NaN	NaN	0.1801	0.0624	0.5689	0.0169	0.2338	0.0824	0.0356
0.0	0.0	0.0	27189.5098	3446.1353	NaN	NaN	0.1125	0.0633	0.5694	0.0166	0.2312	0.0844	0.0351
0.0	0.0	0.0	24542.5098	4823.1353	NaN	NaN	0.1642	0.0642	0.572	0.0164	0.2269	0.0855	0.035
0.0	0.0	0.0	24492.5098	5526.1353	NaN	NaN	0.1841	0.0629	0.5792	0.0164	0.2202	0.0867	0.0346
0.0	0.0	0.0	24688.5098	5658.1353	NaN	NaN	0.1865	0.0608	0.5888	0.0166	0.2142	0.0861	0.0334
0.0	0.0	0.0	27658.5098	3506.1353	NaN	NaN	0.1125	0.0582	0.5998	0.0167	0.207	0.0852	0.033
0.0	0.0	0.0	26037.5098	5341.1353	NaN	NaN	0.1702	0.0581	0.6024	0.017	0.2021	0.087	0.0333
0.0	0.0	0.0	25589.5098	4786.1353	NaN	NaN	0.1576	0.0573	0.611	0.0172	0.1934	0.0876	0.0335
0.0	0.0	0.0	26816.5098	5113.1353	NaN	NaN	0.1601	0.0561	0.6165	0.0173	0.1876	0.0887	0.0337
0.0	0.0	0.0	22350.5098	2121.1353	NaN	NaN	0.0867	0.056	0.6122	0.0171	0.1897	0.0909	0.034
0.0	0.0	0.0	22552.5098	8061.1353	NaN	NaN	0.2633	0.0554	0.6091	0.0169	0.1921	0.0925	0.0341
0.0	0.0	0.0	23348.5098	3492.1353	NaN	NaN	0.1301	0.0545	0.6104	0.0167	0.1912	0.0932	0.0339
0.0	0.0	0.0	24986.5098	2769.1353	NaN	NaN	0.0998	0.0534	0.6112	0.0167	0.19	0.0941	0.0346
0.0	0.0	0.0	26891.5098	5878.1353	NaN	NaN	0.1794	0.0536	0.6114	0.0166	0.1887	0.0948	0.0348
0.0	0.0	0.0	24480.5098	5025.1353	NaN	NaN	0.1703	0.0521	0.6215	0.0169	0.1816	0.0927	0.0352
0.0	0.0	0.0	28262.5098	3671.1353	NaN	NaN	0.115	0.051	0.6229	0.0173	0.1782	0.0941	0.0365
0.0	0.0	0.0	23780.5098	1261.1353	NaN	NaN	0.0504	0.0516	0.6239	0.0174	0.177	0.0931	0.037
0.0	0.0	0.0	25125.5098	5981.1353	NaN	NaN	0.1923	0.05	0.6283	0.0178	0.1725	0.0937	0.0377
0.0	0.0	0.0	27459.5098	3748.1353	NaN	NaN	0.1201	0.0514	0.6249	0.0179	0.1735	0.0947	0.0376
0.0	0.0	0.0	27604.5098	5630.1353	NaN	NaN	0.1694	0.0506	0.6276	0.0182	0.1711	0.0943	0.0382
0.0	0.0	0.0	25547.5098	5717.1353	NaN	NaN	0.1829	0.0518	0.6252	0.0183	0.1712	0.0956	0.0378
0.0	0.0	0.0	23048.5098	1984.1353	NaN	NaN	0.0793	0.0519	0.627	0.0184	0.1697	0.0952	0.0378
0.0	0.0	0.0	29077.5098	5553.1353	NaN	NaN	0.1604	0.0525	0.6257	0.0186	0.1692	0.0962	0.0378
0.0	0.0	0.0	27434.5098	5148.1353	NaN	NaN	0.158	0.0537	0.6251	0.0187	0.1694	0.0961	0.0372
0.0	0.0	0.0	27928.5098	3183.1353	NaN	NaN	0.1023	0.0539	0.6246	0.0189	0.1684	0.0972	0.0371
0.0	0.0	0.0	25797.5098	1299.1353	NaN	NaN	0.0479	0.0555	0.6221	0.0188	0.1704	0.0969	0.0364
0.0	0.0	0.0	26128.5098	6729.1353	NaN	NaN	0.2048	0.0553	0.6242	0.019	0.169	0.0962	0.0364
0.0	0.0	0.0	24660.5098	6927.1353	NaN	NaN	0.2193	0.0567	0.6196	0.0189	0.1727	0.0961	0.036
0.0	0.0	0.0	25651.5098	6448.1353	NaN	NaN	0.2009	0.0569	0.6213	0.019	0.1726	0.0947	0.0355
0.0	0.0	0.0	21666.5098	2406.1353	NaN	NaN	0.1	0.0569	0.625	0.0193	0.1704	0.0934	0.035
0.0	0.0	0.0	25006.5098	2758.1353	NaN	NaN	0.0993	0.0562	0.6261	0.0194	0.1698	0.0931	0.0353
0.0	0.0	0.0	22537.5098	5356.1353	NaN	NaN	0.192	0.0562	0.6245	0.0194	0.1708	0.0935	0.0356
0.0	0.0	0.0	24370.5098	7031.1353	NaN	NaN	0.2239	0.0543	0.6307	0.0196	0.1668	0.0923	0.0363
0.0	0.0	0.0	24963.5098	3701.1353	NaN	NaN	0.1291	0.0536	0.6339	0.0199	0.1632	0.0925	0.0368
0.0	0.0	0.0	24910.5098	7775.1353	NaN	NaN	0.2379	0.0517	0.6424	0.0202	0.1577	0.0907	0.0374
0.0	0.0	0.0	26437.5098	7924.1353	NaN	NaN	0.2306	0.0506	0.6497	0.0205	0.1526	0.0889	0.0376
0.0	0.0	0.0	24232.5098	3620.1353	NaN	NaN	0.13	0.0495	0.6554	0.0208	0.1484	0.088	0.0378
0.0	0.0	0.0	28943.5098	5660.1353	NaN	NaN	0.1636	0.0487	0.6601	0.0211	0.1447	0.0873	0.0382
0.0	0.0	0.0	27217.5098	6325.1353	NaN	NaN	0.1886	0.0477	0.6691	0.0214	0.1388	0.085	0.038
0.0	0.0	0.0	30119.5098	7041.1353	NaN	NaN	0.1895	0.0465	0.6729	0.0216	0.1357	0.0849	0.0384
0.0	0.0	0.0	29488.5098	5509.1353	NaN	NaN	0.1574	0.0466	0.677	0.0215	0.1338	0.0834	0.0377
0.0	0.0	0.0	26653.5098	4896.1353	NaN	NaN	0.1552	0.0451	0.6812	0.0215	0.1311	0.0835	0.0375
0.0	0.0	0.0	25638.5098	7826.1353	NaN	NaN	0.2339	0.0448	0.6826	0.0213	0.1313	0.083	0.037
0.0	0.0	0.0	27170.5098	3542.1353	NaN	NaN	0.1153	0.0435	0.6843	0.021	0.1311	0.0833	0.0368
0.0	0.0	0.0	26824.5098	7521.1353	NaN	NaN	0.219	0.0438	0.6777	0.0207	0.1363	0.0847	0.0368
0.0	0.0	0.0	32559.5098	8179.1353	NaN	NaN	0.2008	0.0432	0.6781	0.0206	0.1368	0.0846	0.0367
0.0	0.0	0.0	25415.5098	7672.1353	NaN	NaN	0.2319	0.0428	0.6735	0.0203	0.1412	0.0859	0.0364
0.0	0.0	0.0	25324.5098	7173.1353	NaN	NaN	0.2207	0.0417	0.6726	0.0201	0.1424	0.0868	0.0364
0.0	0.0	0.0	26149.5098	4041.1353	NaN	NaN	0.1339	0.0417	0.6726	0.0199	0.1434	0.0865	0.0359
0.0	0.0	0.0	26217.5098	5560.1353	NaN	NaN	0.175	0.0409	0.6788	0.0199	0.1396	0.0853	0.0355
0.0	0.0	0.0	29166.5098	4893.1353	NaN	NaN	0.1437	0.0408	0.6762	0.0197	0.1426	0.0854	0.0353
0.0	0.0	0.0	24952.5098	4699.1353	NaN	NaN	0.1585	0.0408	0.68	0.0196	0.1408	0.0842	0.0346
0.0	0.0	0.0	27621.5098	3546.1353	NaN	NaN	0.1138	0.0405	0.6827	0.0197	0.1393	0.0834	0.0345
0.0	0.0	0.0	28147.5098	3654.1353	NaN	NaN	0.1149	0.04	0.6867	0.0198	0.1378	0.0809	0.0348
0.0	0.0	0.0	23337.5098	2594.1353	NaN	NaN	0.1	0.0392	0.6913	0.02	0.1349	0.0796	0.0349
0.0	0.0	0.0	23213.5098	4880.1353	NaN	NaN	0.1737	0.039	0.6932	0.0203	0.1344	0.0778	0.0352
0.0	0.0	0.0	25655.5098	5436.1353	NaN	NaN	0.1748	0.0383	0.7014	0.0208	0.1291	0.0752	0.0353
0.0	0.0	0.0	25225.5098	4823.1353	NaN	NaN	0.1605	0.0376	0.7041	0.021	0.1274	0.0742	0.0356
0.0	0.0	0.0	27824.5098	7661.1353	NaN	NaN	0.2159	0.0376	0.709	0.0213	0.1243	0.0719	0.0359
0.0	0.0	0.0	27635.5098	4062.1353	NaN	NaN	0.1282	0.0368	0.7184	0.022	0.1175	0.0693	0.0361
0.0	0.0	0.0	25334.5098	4988.1353	NaN	NaN	0.1645	0.0363	0.7242	0.0223	0.1135	0.0675	0.0362
0.0	0.0	0.0	25852.5098	5940.1353	NaN	NaN	0.1868	0.036	0.7291	0.0227	0.1101	0.0659	0.0363
0.0	0.0	0.0	21206.5098	3256.1353	NaN	NaN	0.1331	0.0359	0.7362	0.0232	0.1041	0.0647	0.036
0.0	0.0	0.0	23347.5098	-128.8647	NaN	NaN	-0.0056	0.0355	0.74	0.0235	0.1015	0.0634	0.0362
0.0	0.0	0.0	28697.5098	7084.1353	NaN	NaN	0.198	0.0357	0.7373	0.0236	0.1024	0.0641	0.0369
0.0	0.0	0.0	21094.5098	6663.1353	NaN	NaN	0.24	0.0355	0.7442	0.0235	0.0988	0.0624	0.0357
0.0	0.0	0.0	26040.5098	3621.1353	NaN	NaN	0.1221	0.036	0.739	0.0234	0.1015	0.0641	0.036
0.0	0.0	0.0	23234.5098	2959.1353	NaN	NaN	0.113	0.0371	0.7357	0.023	0.1036	0.0651	0.0354
0.0	0.0	0.0	26343.5098	5267.1353	NaN	NaN	0.1666	0.0361	0.7417	0.0228	0.1	0.0643	0.0351
0.0	0.0	0.0	23183.5098	1565.1353	NaN	NaN	0.0632	0.0376	0.7325	0.0226	0.1055	0.0668	0.0351
0.0	0.0	0.0	23829.5098	4942.1353	NaN	NaN	0.1718	0.0374	0.731	0.0222	0.1067	0.0674	0.0353
0.0	0.0	0.0	22636.5098	5080.1353	NaN	NaN	0.1833	0.038	0.7277	0.0222	0.1081	0.0691	0.0349
0.0	0.0	0.0	25324.5098	5448.1353	NaN	NaN	0.177	0.0377	0.7295	0.0221	0.1072	0.0685	0.035
0.0	0.0	0.0	21988.5098	5098.1353	NaN	NaN	0.1882	0.0384	0.7225	0.022	0.111	0.0708	0.0354
0.0	0.0	0.0	21921.5098	3412.1353	NaN	NaN	0.1347	0.039	0.7195	0.0219	0.1127	0.0715	0.0353
0.0	0.0	0.0	27611.5098	4535.1353	NaN	NaN	0.1411	0.0392	0.7146	0.0218	0.1153	0.0732	0.0358
0.0	0.0	0.0	27898.5098	5220.1353	NaN	NaN	0.1576	0.04	0.7095	0.0217	0.1189	0.074	0.036
0.0	0.0	0.0	22776.5098	5849.1353	NaN	NaN	0.2043	0.0406	0.7064	0.0217	0.1205	0.0749	0.0359
0.0	0.0	0.0	25175.5098	4556.1353	NaN	NaN	0.1532	0.0419	0.6985	0.0215	0.1254	0.0766	0.0361
0.0	0.0	0.0	23458.5098	4814.1353	NaN	NaN	0.1703	0.0415	0.7034	0.0216	0.1225	0.0753	0.0358
0.0	0.0	0.0	21464.5098	3619.1353	NaN	NaN	0.1443	0.042	0.6994	0.0214	0.1247	0.0767	0.0358
0.0	0.0	0.0	23210.5098	8313.1353	NaN	NaN	0.2637	0.0421	0.6987	0.0213	0.1252	0.0766	0.0361
0.0	0.0	0.0	24600.5098	2903.1353	NaN	NaN	0.1056	0.0408	0.706	0.0214	0.1199	0.0757	0.0361
0.0	0.0	0.0	22660.5098	5112.1353	NaN	NaN	0.1841	0.0401	0.7103	0.0216	0.117	0.0748	0.0363
0.0	0.0	0.0	25825.5098	6428.1353	NaN	NaN	0.1993	0.039	0.716	0.0216	0.1132	0.0738	0.0363
0.0	0.0	0.0	22189.5098	8759.1353	NaN	NaN	0.283	0.0379	0.7235	0.0218	0.1088	0.0719	0.0361
0.0	0.0	0.0	19438.5098	5369.1353	NaN	NaN	0.2164	0.037	0.7291	0.022	0.1048	0.0712	0.0359
0.0	0.0	0.0	24924.5098	3249.1353	NaN	NaN	0.1153	0.0366	0.7338	0.0221	0.1018	0.0703	0.0354
0.0	0.0	0.0	27195.5098	7936.1353	NaN	NaN	0.2259	0.0349	0.7485	0.0224	0.0931	0.0668	0.0343
0.0	0.0	0.0	29799.5098	3955.1353	NaN	NaN	0.1172	0.0344	0.7538	0.0229	0.09	0.0651	0.0339
0.0	0.0	0.0	25491.5098	9496.1353	NaN	NaN	0.2714	0.0337	0.7544	0.0231	0.0891	0.0655	0.0343
0.0	0.0	0.0	22514.5098	4316.1353	NaN	NaN	0.1609	0.0332	0.7603	0.0233	0.0856	0.0638	0.0338
0.0	0.0	0.0	28411.5098	3723.1353	NaN	NaN	0.1159	0.0321	0.7662	0.0236	0.0821	0.0619	0.034
0.0	0.0	0.0	28231.5098	3622.1353	NaN	NaN	0.1137	0.0319	0.7678	0.0239	0.0811	0.0612	0.034
0.0	0.0	0.0	22428.5098	5766.1353	NaN	NaN	0.2045	0.0317	0.7705	0.0242	0.0793	0.0603	0.0339
0.0	0.0	0.0	25357.5098	2465.1353	NaN	NaN	0.0886	0.0312	0.779	0.0246	0.0747	0.0575	0.0329
0.0	0.0	0.0	25652.5098	3468.1353	NaN	NaN	0.1191	0.031	0.7792	0.0249	0.0746	0.0572	0.0332
0.0	0.0	0.0	24854.5098	2746.1353	NaN	NaN	0.0995	0.0302	0.7872	0.025	0.0709	0.0545	0.0323
0.0	0.0	0.0	24884.5098	6357.1353	NaN	NaN	0.2035	0.0302	0.7874	0.0251	0.0708	0.0543	0.0323
0.0	0.0	0.0	27337.5098	4503.1353	NaN	NaN	0.1414	0.0295	0.7939	0.0252	0.0677	0.0521	0.0316
0.0	0.0	0.0	26904.5098	6059.1353	NaN	NaN	0.1838	0.0293	0.7963	0.0253	0.0665	0.0513	0.0314
0.0	0.0	0.0	19755.5098	5575.1353	NaN	NaN	0.2201	0.0291	0.7999	0.0253	0.0647	0.0502	0.0308
0.0	0.0	0.0	27951.5098	4129.1353	NaN	NaN	0.1287	0.0288	0.8004	0.0254	0.0646	0.05	0.0309
0.0	0.0	0.0	20848.5098	4903.1353	NaN	NaN	0.1904	0.029	0.8014	0.0254	0.0641	0.0496	0.0305
0.0	0.0	0.0	28830.5098	2802.1353	NaN	NaN	0.0886	0.029	0.8035	0.0253	0.0632	0.049	0.0301
0.0	0.0	0.0	25564.5098	4669.1353	NaN	NaN	0.1544	0.0293	0.8019	0.0253	0.0639	0.0494	0.0301
0.0	0.0	0.0	19920.5098	3415.1353	NaN	NaN	0.1463	0.0289	0.8076	0.0254	0.0613	0.0476	0.0293
0.0	0.0	0.0	23733.5098	4460.1353	NaN	NaN	0.1582	0.0291	0.8072	0.0255	0.0615	0.0475	0.0292
0.0	0.0	0.0	27888.5098	2506.1353	NaN	NaN	0.0825	0.0288	0.8102	0.0255	0.0601	0.0465	0.0289
0.0	0.0	0.0	25452.5098	2800.1353	NaN	NaN	0.0991	0.0289	0.8107	0.0256	0.0599	0.0463	0.0287
0.0	0.0	0.0	27981.5098	5181.1353	NaN	NaN	0.1562	0.0286	0.8131	0.0256	0.0588	0.0455	0.0284
0.0	0.0	0.0	25066.5098	5140.1353	NaN	NaN	0.1702	0.0286	0.8139	0.0258	0.0584	0.0451	0.0283
0.0	0.0	0.0	24408.5098	3808.1353	NaN	NaN	0.135	0.0284	0.8165	0.0258	0.0572	0.0442	0.0279
0.0	0.0	0.0	23097.5098	3958.1353	NaN	NaN	0.1463	0.0288	0.8152	0.0259	0.0576	0.0445	0.0281
0.0	0.0	0.0	24830.5098	5570.1353	NaN	NaN	0.1832	0.0287	0.8164	0.0259	0.0569	0.0442	0.0279
0.0	0.0	0.0	29029.5098	2713.1353	NaN	NaN	0.0855	0.0289	0.8157	0.0261	0.057	0.0443	0.0279
0.0	0.0	0.0	25700.5098	5884.1353	NaN	NaN	0.1863	0.0293	0.8147	0.0261	0.0572	0.0446	0.028
0.0	0.0	0.0	28252.5098	911.1353	NaN	NaN	0.0312	0.0293	0.8153	0.0262	0.0569	0.0444	0.028
0.0	0.0	0.0	22004.5098	4270.1353	NaN	NaN	0.1625	0.0296	0.8137	0.0262	0.0576	0.0448	0.0281
0.0	0.0	0.0	27853.5098	4343.1353	NaN	NaN	0.1349	0.0295	0.8138	0.0261	0.0576	0.0448	0.0282
0.0	0.0	0.0	27200.5098	4620.1353	NaN	NaN	0.1452	0.0301	0.8085	0.0262	0.0594	0.0467	0.029
0.0	0.0	0.0	22517.5098	3732.1353	NaN	NaN	0.1422	0.0297	0.8124	0.0264	0.0574	0.0454	0.0288
0.0	0.0	0.0	25039.5098	4627.1353	NaN	NaN	0.156	0.0301	0.8102	0.0264	0.0579	0.0461	0.0294
0.0	0.0	0.0	21250.5098	4223.1353	NaN	NaN	0.1658	0.0298	0.8149	0.026	0.0556	0.0444	0.0294
0.0	0.0	0.0	15539.5098	3055.1353	NaN	NaN	0.1643	0.0297	0.8192	0.0254	0.0534	0.0427	0.0296
0.0	0.0	0.0	13726.5098	2269.1353	NaN	NaN	0.1419	0.0296	0.8215	0.0248	0.052	0.0418	0.0302
0.0	0.0	0.0	16773.5098	6408.1353	NaN	NaN	0.2764	0.0293	0.824	0.0243	0.0505	0.041	0.0308
0.0	0.0	0.0	12460.5098	5468.1353	NaN	NaN	0.305	0.0291	0.825	0.0241	0.0496	0.0408	0.0315
0.0	0.0	0.0	14512.5098	4590.1353	NaN	NaN	0.2403	0.0289	0.8239	0.0241	0.0493	0.0414	0.0324
0.0	0.0	0.0	15864.5098	6871.1353	NaN	NaN	0.3022	0.0288	0.822	0.0243	0.0493	0.0423	0.0334
0.0	0.0	0.0	15646.5098	6308.1353	NaN	NaN	0.2873	0.0287	0.8187	0.0245	0.0496	0.0437	0.0347
0.0	0.0	0.0	15486.5098	4692.1353	NaN	NaN	0.2325	0.0287	0.8181	0.0247	0.049	0.044	0.0355
0.0	0.0	0.0	16698.5098	5328.1353	NaN	NaN	0.2419	0.0287	0.8143	0.025	0.0494	0.0457	0.0369
0.0	0.0	0.0	16709.5098	7680.1353	NaN	NaN	0.3149	0.0286	0.8122	0.0254	0.0492	0.0466	0.038
0.0	0.0	0.0	12591.5098	3508.1353	NaN	NaN	0.2179	0.0284	0.8123	0.0258	0.0481	0.0467	0.0387
0.0	0.0	0.0	11420.5098	455.1353	NaN	NaN	0.0383	0.0284	0.8098	0.0265	0.0474	0.0479	0.0401
0.0	0.0	0.0	11689.5098	3589.1353	NaN	NaN	0.2349	0.0285	0.8039	0.0274	0.0475	0.0505	0.0423
0.0	0.0	0.0	14787.5098	1345.1353	NaN	NaN	0.0834	0.0285	0.797	0.0282	0.0482	0.0534	0.0448
0.0	0.0	0.0	17034.5098	5722.1353	NaN	NaN	0.2514	0.0286	0.7912	0.0285	0.0492	0.0557	0.0468
0.0	0.0	0.0	14259.5098	4134.1353	NaN	NaN	0.2248	0.0286	0.7895	0.0284	0.0495	0.0565	0.0475
0.0	0.0	0.0	14795.5098	5223.1353	NaN	NaN	0.2609	0.0286	0.7905	0.0283	0.049	0.056	0.0475
0.0	0.0	0.0	16353.5098	5296.1353	NaN	NaN	0.2446	0.0285	0.7898	0.0283	0.0491	0.0564	0.048
0.0	0.0	0.0	17205.5098	6199.1353	NaN	NaN	0.2649	0.0286	0.7866	0.0282	0.05	0.0576	0.0491
0.0	0.0	0.0	17129.5098	6847.1353	NaN	NaN	0.2856	0.0285	0.788	0.0282	0.0495	0.0571	0.0487
0.0	0.0	0.0	16281.5098	2291.1353	NaN	NaN	0.1234	0.0285	0.786	0.0281	0.0501	0.058	0.0493
0.0	0.0	0.0	13854.5098	4130.1353	NaN	NaN	0.2296	0.0285	0.7863	0.0281	0.05	0.058	0.0492
0.0	0.0	0.0	13109.5098	4090.1353	NaN	NaN	0.2378	0.0285	0.7842	0.028	0.0507	0.0589	0.0497
0.0	0.0	0.0	14649.5098	6561.1353	NaN	NaN	0.3093	0.0286	0.7827	0.0279	0.0512	0.0596	0.0501
0.0	0.0	0.0	17122.5098	3523.1353	NaN	NaN	0.1706	0.0286	0.7811	0.0277	0.0517	0.0604	0.0504
0.0	0.0	0.0	17575.5098	5126.1353	NaN	NaN	0.2258	0.0288	0.7773	0.0276	0.0529	0.0621	0.0514
0.0	0.0	0.0	15326.5098	3282.1353	NaN	NaN	0.1764	0.029	0.7742	0.0274	0.0538	0.0635	0.0521
0.0	0.0	0.0	15224.5098	5612.1353	NaN	NaN	0.2693	0.0292	0.7715	0.0273	0.0545	0.0647	0.0528
0.0	0.0	0.0	12606.5098	2273.1353	NaN	NaN	0.1528	0.0294	0.7707	0.0273	0.0547	0.0651	0.0528
0.0	0.0	0.0	14527.5098	3058.1353	NaN	NaN	0.1739	0.0296	0.7675	0.0272	0.0554	0.0664	0.0538
0.0	0.0	0.0	12785.5098	4472.1353	NaN	NaN	0.2591	0.0296	0.7679	0.0272	0.0554	0.0664	0.0536
0.0	0.0	0.0	14996.5098	6872.1353	NaN	NaN	0.3142	0.0294	0.7687	0.0272	0.0551	0.0659	0.0536
0.0	0.0	0.0	17875.5098	5838.1353	NaN	NaN	0.2462	0.0295	0.7689	0.0272	0.0554	0.0653	0.0538
0.0	0.0	0.0	13611.5098	6997.1353	NaN	NaN	0.3395	0.0297	0.7667	0.0271	0.0562	0.0658	0.0545
0.0	0.0	0.0	13462.5098	6732.1353	NaN	NaN	0.3334	0.0297	0.7687	0.0271	0.0557	0.0646	0.0542
0.0	0.0	0.0	14573.5098	4370.1353	NaN	NaN	0.2307	0.0299	0.7669	0.027	0.0562	0.0649	0.0551
0.0	0.0	0.0	13931.5098	3798.1353	NaN	NaN	0.2142	0.0299	0.7675	0.027	0.056	0.0647	0.0549
0.0	0.0	0.0	11703.5098	4746.1353	NaN	NaN	0.2885	0.0297	0.7679	0.0269	0.056	0.0649	0.0545
0.0	0.0	0.0	16331.5098	5962.1353	NaN	NaN	0.2674	0.0294	0.7719	0.0269	0.055	0.0634	0.0533
0.0	0.0	0.0	15962.5098	5225.1353	NaN	NaN	0.2466	0.0293	0.7708	0.0268	0.0559	0.0638	0.0535
0.0	0.0	0.0	14544.5098	7219.1353	NaN	NaN	0.3317	0.029	0.7746	0.0266	0.055	0.0624	0.0523
0.0	0.0	0.0	14864.5098	3470.1353	NaN	NaN	0.1893	0.0288	0.7752	0.0267	0.0551	0.0621	0.0521
0.0	0.0	0.0	15987.5098	3785.1353	NaN	NaN	0.1914	0.0288	0.7774	0.0268	0.0545	0.0609	0.0515
0.0	0.0	0.0	12800.5098	4098.1353	NaN	NaN	0.2425	0.0286	0.7797	0.0269	0.0538	0.0602	0.0509
0.0	0.0	0.0	12327.5098	3588.1353	NaN	NaN	0.2254	0.0283	0.7841	0.027	0.0523	0.0586	0.0498
0.0	0.0	0.0	13510.5098	1314.1353	NaN	NaN	0.0886	0.0282	0.7858	0.0271	0.0518	0.0578	0.0493
0.0	0.0	0.0	13074.5098	8109.1353	NaN	NaN	0.3828	0.0283	0.7864	0.0271	0.0516	0.0572	0.0494
0.0	0.0	0.0	12857.5098	3251.1353	NaN	NaN	0.2018	0.028	0.7895	0.0273	0.0507	0.056	0.0485
0.0	0.0	0.0	14808.5098	726.1353	NaN	NaN	0.0467	0.0281	0.7908	0.0273	0.0503	0.0551	0.0484
0.0	0.0	0.0	13255.5098	6803.1353	NaN	NaN	0.3392	0.0281	0.7905	0.0274	0.0503	0.0551	0.0487
0.0	0.0	0.0	13859.5098	3464.1353	NaN	NaN	0.2	0.0281	0.7919	0.0274	0.0497	0.0544	0.0485
0.0	0.0	0.0	11206.5098	3897.1353	NaN	NaN	0.258	0.028	0.7965	0.0273	0.0483	0.0526	0.0474
0.0	0.0	0.0	14706.5098	5072.1353	NaN	NaN	0.2564	0.0281	0.7912	0.0274	0.0496	0.0547	0.049
0.0	0.0	0.0	13821.5098	4383.1353	NaN	NaN	0.2408	0.0282	0.793	0.0274	0.0487	0.0542	0.0484
0.0	0.0	0.0	14999.5098	6171.1353	NaN	NaN	0.2915	0.0284	0.7933	0.0274	0.0485	0.054	0.0485
0.0	0.0	0.0	15150.5098	2824.1353	NaN	NaN	0.1571	0.0288	0.7868	0.0272	0.0502	0.0565	0.0505
0.0	0.0	0.0	19530.5098	4231.1353	NaN	NaN	0.1781	0.029	0.7877	0.0273	0.0495	0.0562	0.0502
0.0	0.0	0.0	15849.5098	8645.1353	NaN	NaN	0.3529	0.0295	0.78	0.0272	0.0516	0.059	0.0527
0.0	0.0	0.0	19074.5098	3419.1353	NaN	NaN	0.152	0.0299	0.781	0.0272	0.0509	0.0584	0.0526
0.0	0.0	0.0	17930.5098	5954.1353	NaN	NaN	0.2493	0.0304	0.7747	0.0272	0.0523	0.0607	0.0546
0.0	0.0	0.0	15070.5098	4015.1353	NaN	NaN	0.2104	0.0308	0.7741	0.0272	0.052	0.0613	0.0546
0.0	0.0	0.0	18411.5098	4161.1353	NaN	NaN	0.1843	0.0311	0.7718	0.0272	0.0523	0.0623	0.0553
0.0	0.0	0.0	15558.5098	6318.1353	NaN	NaN	0.2888	0.0315	0.7694	0.0273	0.0525	0.0633	0.056
0.0	0.0	0.0	15371.5098	2615.1353	NaN	NaN	0.1454	0.032	0.7663	0.0273	0.0529	0.0647	0.0569
0.0	0.0	0.0	13091.5098	4449.1353	NaN	NaN	0.2536	0.0323	0.7635	0.0272	0.0533	0.066	0.0578
0.0	0.0	0.0	18090.5098	2234.1353	NaN	NaN	0.1099	0.0322	0.7636	0.0273	0.0529	0.0659	0.058
0.0	0.0	0.0	18618.5098	6352.1353	NaN	NaN	0.2544	0.0325	0.7576	0.0273	0.0543	0.0681	0.0602
0.0	0.0	0.0	15969.5098	3733.1353	NaN	NaN	0.1895	0.0324	0.7607	0.0274	0.0532	0.067	0.0593
0.0	0.0	0.0	13228.5098	4541.1353	NaN	NaN	0.2556	0.0325	0.7568	0.0274	0.054	0.0685	0.0607
0.0	0.0	0.0	16235.5098	2553.1353	NaN	NaN	0.1359	0.0323	0.7597	0.0274	0.0531	0.0673	0.0602
0.0	0.0	0.0	18310.5098	4296.1353	NaN	NaN	0.19	0.0321	0.7555	0.0275	0.0542	0.0687	0.062
0.0	0.0	0.0	13335.5098	2901.1353	NaN	NaN	0.1787	0.0317	0.7636	0.0275	0.0521	0.0658	0.0593
0.0	0.0	0.0	17002.5098	4282.1353	NaN	NaN	0.2012	0.0315	0.7582	0.0277	0.0535	0.0676	0.0614
0.0	0.0	0.0	12308.5098	5435.1353	NaN	NaN	0.3063	0.0313	0.7642	0.0277	0.0522	0.0653	0.0593
0.0	0.0	0.0	11470.5098	3100.1353	NaN	NaN	0.2128	0.031	0.7689	0.0278	0.0512	0.0633	0.0578
0.0	0.0	0.0	12468.5098	2884.1353	NaN	NaN	0.1879	0.0306	0.7727	0.0279	0.0506	0.0616	0.0566
0.0	0.0	0.0	13578.5098	4156.1353	NaN	NaN	0.2344	0.0303	0.777	0.0281	0.0496	0.0597	0.0553
0.0	0.0	0.0	14222.5098	6334.1353	NaN	NaN	0.3081	0.0299	0.7813	0.0282	0.0487	0.0581	0.0538
0.0	0.0	0.0	14798.5098	3194.1353	NaN	NaN	0.1775	0.0294	0.7873	0.0282	0.0473	0.056	0.0518
0.0	0.0	0.0	13541.5098	3939.1353	NaN	NaN	0.2253	0.0292	0.7894	0.0283	0.0469	0.055	0.0511
0.0	0.0	0.0	13514.5098	5457.1353	NaN	NaN	0.2876	0.0291	0.7924	0.0283	0.0462	0.0538	0.0503
0.0	0.0	0.0	10839.5098	5638.1353	NaN	NaN	0.3422	0.0289	0.793	0.0283	0.046	0.0536	0.0502
0.0	0.0	0.0	12296.5098	6431.1353	NaN	NaN	0.3434	0.0288	0.7955	0.0281	0.0452	0.053	0.0494
0.0	0.0	0.0	13553.5098	4360.1353	NaN	NaN	0.2434	0.0288	0.7933	0.028	0.0456	0.0539	0.0503
0.0	0.0	0.0	13271.5098	5990.1353	NaN	NaN	0.311	0.029	0.7926	0.028	0.0456	0.0543	0.0506
0.0	0.0	0.0	14718.5098	3911.1353	NaN	NaN	0.2099	0.0294	0.7879	0.0279	0.0466	0.056	0.0522
0.0	0.0	0.0	14112.5098	3740.1353	NaN	NaN	0.2095	0.0298	0.7866	0.0278	0.0466	0.0564	0.0528
0.0	0.0	0.0	13763.5098	1937.1353	NaN	NaN	0.1234	0.0304	0.7837	0.0277	0.0471	0.0573	0.0538
0.0	0.0	0.0	13325.5098	3253.1353	NaN	NaN	0.1962	0.0309	0.7793	0.0278	0.0479	0.0587	0.0554
0.0	0.0	0.0	12471.5098	7288.1353	NaN	NaN	0.3688	0.0314	0.7725	0.0278	0.0493	0.0613	0.0577
0.0	0.0	0.0	14364.5098	3605.1353	NaN	NaN	0.2006	0.0319	0.7696	0.0279	0.0495	0.0626	0.0585
0.0	0.0	0.0	16291.5098	2896.1353	NaN	NaN	0.1509	0.0325	0.7668	0.0278	0.0497	0.0638	0.0594
0.0	0.0	0.0	13687.5098	789.1353	NaN	NaN	0.0545	0.0329	0.7604	0.028	0.0508	0.0664	0.0616
0.0	0.0	0.0	15592.5098	2498.1353	NaN	NaN	0.1381	0.0328	0.7613	0.0281	0.05	0.0663	0.0615
0.0	0.0	0.0	13151.5098	880.1353	NaN	NaN	0.0627	0.033	0.76	0.0283	0.0498	0.0669	0.062
0.0	0.0	0.0	15456.5098	2598.1353	NaN	NaN	0.1439	0.0329	0.757	0.0286	0.05	0.0682	0.0633
0.0	0.0	0.0	8895.5098	3308.1353	NaN	NaN	0.2711	0.0327	0.7582	0.0286	0.0494	0.0683	0.0628
0.0	0.0	0.0	13403.5098	1086.1353	NaN	NaN	0.075	0.0323	0.7591	0.0289	0.0488	0.0683	0.0627
0.0	0.0	0.0	15087.5098	2492.1353	NaN	NaN	0.1418	0.0319	0.758	0.0291	0.0489	0.0691	0.063
0.0	0.0	0.0	11957.5098	4019.1353	NaN	NaN	0.2516	0.032	0.7587	0.0291	0.0484	0.0691	0.0627
0.0	0.0	0.0	13673.5098	3186.1353	NaN	NaN	0.189	0.0321	0.7593	0.0293	0.0481	0.0691	0.0622
0.0	0.0	0.0	12909.5098	2594.1353	NaN	NaN	0.1673	0.0324	0.759	0.0294	0.0479	0.0692	0.062
0.0	0.0	0.0	15342.5098	4636.1353	NaN	NaN	0.2321	0.0327	0.7584	0.0296	0.048	0.0697	0.0616
0.0	0.0	0.0	17840.5098	5239.1353	NaN	NaN	0.227	0.0331	0.7574	0.0298	0.0482	0.0704	0.0612
0.0	0.0	0.0	12918.5098	3141.1353	NaN	NaN	0.1956	0.0337	0.7574	0.03	0.0481	0.0707	0.0601
0.0	0.0	0.0	13888.5098	956.1353	NaN	NaN	0.0644	0.0346	0.7554	0.0304	0.0484	0.0715	0.0597
0.0	0.0	0.0	11803.5098	2683.1353	NaN	NaN	0.1852	0.0357	0.7531	0.0308	0.0486	0.0724	0.0594
0.0	0.0	0.0	11930.5098	2713.1353	NaN	NaN	0.1853	0.0368	0.7523	0.0313	0.0483	0.0728	0.0586
0.0	0.0	0.0	12793.5098	2455.1353	NaN	NaN	0.161	0.0387	0.7489	0.0316	0.0485	0.0747	0.0577
0.0	0.0	0.0	15869.5098	4455.1353	NaN	NaN	0.2192	0.0408	0.739	0.0323	0.05	0.0794	0.0585
0.0	0.0	0.0	18090.5098	7151.1353	NaN	NaN	0.2833	0.0432	0.7311	0.0329	0.0511	0.0836	0.0582
0.0	0.0	0.0	15415.5098	3560.1353	NaN	NaN	0.1876	0.046	0.7276	0.0338	0.0505	0.0859	0.0562
0.0	0.0	0.0	15536.5098	3043.1353	NaN	NaN	0.1638	0.0507	0.7098	0.0351	0.053	0.0947	0.0567
0.0	0.0	0.0	12679.5098	2442.1353	NaN	NaN	0.1615	0.0544	0.6983	0.0359	0.0541	0.1014	0.056
0.0	0.0	0.0	13572.5098	5010.1353	NaN	NaN	0.2696	0.0579	0.6904	0.0368	0.0542	0.106	0.0547
0.0	0.0	0.0	14529.5098	4170.1353	NaN	NaN	0.223	0.0628	0.6724	0.0373	0.0564	0.1166	0.0546
0.0	0.0	0.0	13531.5098	2353.1353	NaN	NaN	0.1481	0.0658	0.6622	0.0377	0.0569	0.1232	0.0542
0.0	0.0	0.0	10985.5098	4041.1353	NaN	NaN	0.2689	0.0685	0.6583	0.0383	0.0561	0.1262	0.0527
0.0	0.0	0.0	16792.5098	2754.1353	NaN	NaN	0.1409	0.0728	0.6375	0.0387	0.0591	0.1386	0.0533
0.0	0.0	0.0	13782.5098	8845.1353	NaN	NaN	0.3909	0.073	0.6362	0.0386	0.0592	0.1402	0.0528
0.0	0.0	0.0	13953.5098	4602.1353	NaN	NaN	0.248	0.0725	0.6397	0.0386	0.0584	0.1385	0.0524
0.0	0.0	0.0	15631.5098	4320.1353	NaN	NaN	0.2165	0.0736	0.6331	0.0386	0.0594	0.1427	0.0526
0.0	0.0	0.0	11055.5098	4815.1353	NaN	NaN	0.3034	0.0731	0.6368	0.0385	0.0586	0.1414	0.0516
0.0	0.0	0.0	12305.5098	4597.1353	NaN	NaN	0.272	0.0718	0.6392	0.0384	0.0582	0.1409	0.0515
0.0	0.0	0.0	19407.5098	9088.1353	NaN	NaN	0.3189	0.0724	0.6419	0.0384	0.0577	0.139	0.0506
0.0	0.0	0.0	12018.5098	5440.1353	NaN	NaN	0.3116	0.0712	0.6402	0.0386	0.0581	0.1407	0.0512
0.0	0.0	0.0	13135.5098	2620.1353	NaN	NaN	0.1663	0.0704	0.6519	0.0384	0.056	0.1333	0.0499
0.0	0.0	0.0	14365.5098	6651.1353	NaN	NaN	0.3165	0.0719	0.6391	0.0387	0.058	0.1425	0.0498
0.0	0.0	0.0	16864.5098	1961.1353	NaN	NaN	0.1042	0.0669	0.6639	0.0386	0.0545	0.127	0.0491
0.0	0.0	0.0	10667.5098	5101.1353	NaN	NaN	0.3235	0.0677	0.6611	0.0395	0.0545	0.1292	0.0481
0.0	0.0	0.0	14078.5098	5252.1353	NaN	NaN	0.2717	0.0681	0.6566	0.0392	0.0559	0.132	0.0481
0.0	0.0	0.0	11411.5098	4910.1353	NaN	NaN	0.3008	0.0648	0.6706	0.0392	0.0538	0.1244	0.0473
0.0	0.0	0.0	14783.5098	1559.1353	NaN	NaN	0.0954	0.0623	0.6869	0.0394	0.0508	0.1149	0.0457
0.0	0.0	0.0	17585.5098	3958.1353	NaN	NaN	0.1837	0.0639	0.674	0.0393	0.0538	0.1228	0.0463
0.0	0.0	0.0	9563.5098	7403.1353	NaN	NaN	0.4363	0.0602	0.6922	0.0388	0.0509	0.1127	0.0452
0.0	0.0	0.0	12870.5098	2333.1353	NaN	NaN	0.1535	0.0589	0.6989	0.0388	0.0499	0.1088	0.0447
0.0	0.0	0.0	13142.5098	5484.1353	NaN	NaN	0.2944	0.0591	0.6963	0.0386	0.0506	0.1109	0.0445
0.0	0.0	0.0	12711.5098	5936.1353	NaN	NaN	0.3183	0.0573	0.7044	0.0381	0.0497	0.1064	0.0442
0.0	0.0	0.0	14457.5098	7457.1353	NaN	NaN	0.3403	0.056	0.7097	0.0378	0.049	0.1039	0.0437
0.0	0.0	0.0	14691.5098	4873.1353	NaN	NaN	0.2491	0.0554	0.7107	0.0373	0.0494	0.1035	0.0437
0.0	0.0	0.0	13272.5098	5761.1353	NaN	NaN	0.3027	0.0544	0.7138	0.0369	0.049	0.1028	0.0431
0.0	0.0	0.0	14018.5098	4150.1353	NaN	NaN	0.2284	0.0526	0.7218	0.0362	0.0479	0.0992	0.0423
0.0	0.0	0.0	14999.5098	3322.1353	NaN	NaN	0.1813	0.0524	0.7216	0.0358	0.0482	0.1003	0.0418
0.0	0.0	0.0	17483.5098	4929.1353	NaN	NaN	0.2199	0.0514	0.7251	0.0351	0.048	0.0991	0.0413
0.0	0.0	0.0	16221.5098	4147.1353	NaN	NaN	0.2036	0.0505	0.7281	0.0345	0.0479	0.0981	0.0409
0.0	0.0	0.0	15747.5098	6050.1353	NaN	NaN	0.2776	0.0499	0.7307	0.0342	0.0477	0.0968	0.0407
0.0	0.0	0.0	14178.5098	6447.1353	NaN	NaN	0.3126	0.05	0.7292	0.0336	0.0483	0.0981	0.0407
0.0	0.0	0.0	13293.5098	3784.1353	NaN	NaN	0.2216	0.0489	0.7344	0.0331	0.0474	0.0961	0.0401
0.0	0.0	0.0	16917.5098	3022.1353	NaN	NaN	0.1516	0.048	0.7407	0.0325	0.0463	0.0931	0.0394
0.0	0.0	0.0	15724.5098	4755.1353	NaN	NaN	0.2322	0.0477	0.742	0.0323	0.0461	0.0928	0.0391
0.0	0.0	0.0	12369.5098	6435.1353	NaN	NaN	0.3422	0.0469	0.7479	0.0318	0.0451	0.09	0.0383
0.0	0.0	0.0	11899.5098	5999.1353	NaN	NaN	0.3352	0.0468	0.7492	0.0316	0.0448	0.0896	0.0379
0.0	0.0	0.0	14362.5098	6100.1353	NaN	NaN	0.2981	0.0469	0.7502	0.0313	0.0446	0.0894	0.0376
0.0	0.0	0.0	13285.5098	1757.1353	NaN	NaN	0.1168	0.0466	0.7524	0.0308	0.0442	0.0886	0.0373
0.0	0.0	0.0	15214.5098	5910.1353	NaN	NaN	0.2798	0.0464	0.756	0.0304	0.0435	0.0869	0.0367
0.0	0.0	0.0	15103.5098	1614.1353	NaN	NaN	0.0966	0.046	0.7579	0.0301	0.0433	0.0863	0.0364
0.0	0.0	0.0	15608.5098	4591.1353	NaN	NaN	0.2273	0.0455	0.7616	0.0297	0.0428	0.0845	0.036
0.0	0.0	0.0	16772.5098	6935.1353	NaN	NaN	0.2925	0.0455	0.7602	0.0294	0.0433	0.0854	0.0362
0.0	0.0	0.0	19487.5098	7579.1353	NaN	NaN	0.28	0.0449	0.7631	0.0289	0.043	0.084	0.0361
0.0	0.0	0.0	11569.5098	3756.1353	NaN	NaN	0.2451	0.0441	0.7649	0.0285	0.0429	0.0836	0.0359
0.0	0.0	0.0	15564.5098	1469.1353	NaN	NaN	0.0862	0.0436	0.7658	0.028	0.0431	0.0837	0.0358
0.0	0.0	0.0	15084.5098	4516.1353	NaN	NaN	0.2304	0.0422	0.769	0.0276	0.0429	0.0824	0.0359
0.0	0.0	0.0	16839.5098	6329.1353	NaN	NaN	0.2732	0.0406	0.7755	0.0271	0.042	0.0792	0.0355
0.0	0.0	0.0	10983.5098	3129.1353	NaN	NaN	0.2217	0.0402	0.7751	0.0267	0.0423	0.0804	0.0352
0.0	0.0	0.0	11725.5098	4466.1353	NaN	NaN	0.2758	0.0389	0.7794	0.0261	0.0419	0.0787	0.035
0.0	0.0	0.0	13757.5098	2203.1353	NaN	NaN	0.138	0.0379	0.7817	0.0256	0.0418	0.0779	0.035
0.0	0.0	0.0	18480.5098	4557.1353	NaN	NaN	0.1978	0.0371	0.7849	0.0249	0.0414	0.0768	0.0349
0.0	0.0	0.0	13327.5098	3988.1353	NaN	NaN	0.2303	0.0368	0.785	0.0244	0.0417	0.0771	0.035
0.0	0.0	0.0	14097.5098	3128.1353	NaN	NaN	0.1816	0.0365	0.7855	0.0238	0.0418	0.0772	0.0352
0.0	0.0	0.0	13828.5098	7467.1353	NaN	NaN	0.3506	0.0361	0.7848	0.0234	0.0422	0.0779	0.0356
0.0	0.0	0.0	13163.5098	6856.1353	NaN	NaN	0.3425	0.036	0.7849	0.0229	0.0422	0.0783	0.0356
0.0	0.0	0.0	15496.5098	6273.1353	NaN	NaN	0.2882	0.0361	0.7837	0.0226	0.0423	0.0796	0.0358
0.0	0.0	0.0	15208.5098	1402.1353	NaN	NaN	0.0844	0.0363	0.7811	0.0223	0.0428	0.0815	0.036
0.0	0.0	0.0	17348.5098	2556.1353	NaN	NaN	0.1284	0.0364	0.7796	0.0221	0.0428	0.0828	0.0362
0.0	0.0	0.0	18211.5098	2024.1353	NaN	NaN	0.1	0.0365	0.7782	0.0222	0.0426	0.0843	0.0362
0.0	0.0	0.0	12186.5098	4134.1353	NaN	NaN	0.2533	0.0368	0.7736	0.0223	0.0431	0.0875	0.0366
0.0	0.0	0.0	14651.5098	5609.1353	NaN	NaN	0.2768	0.0368	0.7688	0.0223	0.0439	0.091	0.0372
0.0	0.0	0.0	13709.5098	6010.1353	NaN	NaN	0.3048	0.0368	0.7651	0.0223	0.0444	0.0937	0.0377
0.0	0.0	0.0	16098.5098	977.1353	NaN	NaN	0.0572	0.0366	0.7651	0.0225	0.0443	0.0937	0.0379
0.0	0.0	0.0	16137.5098	3839.1353	NaN	NaN	0.1922	0.0367	0.7606	0.0224	0.0452	0.0967	0.0383
0.0	0.0	0.0	13841.5098	6668.1353	NaN	NaN	0.3251	0.0366	0.7612	0.0225	0.0452	0.0959	0.0386
0.0	0.0	0.0	12519.5098	3983.1353	NaN	NaN	0.2414	0.037	0.7592	0.0225	0.0454	0.097	0.0389
0.0	0.0	0.0	10647.5098	4901.1353	NaN	NaN	0.3152	0.0372	0.7592	0.0226	0.0449	0.0972	0.0388
0.0	0.0	0.0	12475.5098	4189.1353	NaN	NaN	0.2514	0.0369	0.7588	0.0226	0.0449	0.0977	0.0391
0.0	0.0	0.0	14096.5098	5932.1353	NaN	NaN	0.2962	0.0367	0.7624	0.0227	0.0439	0.0961	0.0383
0.0	0.0	0.0	13196.5098	5067.1353	NaN	NaN	0.2774	0.0369	0.7572	0.0226	0.0449	0.0996	0.0388
0.0	0.0	0.0	16956.5098	2055.1353	NaN	NaN	0.1081	0.0368	0.7562	0.0225	0.0451	0.1004	0.039
0.0	0.0	0.0	17777.5098	2168.1353	NaN	NaN	0.1087	0.0366	0.7548	0.0224	0.0454	0.1019	0.0389
0.0	0.0	0.0	14810.5098	3153.1353	NaN	NaN	0.1755	0.0365	0.7535	0.0223	0.0457	0.1028	0.0393
0.0	0.0	0.0	12730.5098	812.1353	NaN	NaN	0.06	0.0366	0.7523	0.0221	0.0458	0.1041	0.0391
0.0	0.0	0.0	13125.5098	6150.1353	NaN	NaN	0.3191	0.0368	0.7474	0.022	0.0467	0.1078	0.0392
0.0	0.0	0.0	23690.5098	7619.1353	NaN	NaN	0.2433	0.0363	0.7504	0.0218	0.0467	0.1054	0.0395
0.0	0.0	0.0	16994.5098	3113.1353	NaN	NaN	0.1548	0.0368	0.7512	0.0218	0.0458	0.1056	0.0387
0.0	0.0	0.0	15763.5098	5193.1353	NaN	NaN	0.2478	0.0364	0.7523	0.0219	0.0458	0.1052	0.0385
0.0	0.0	0.0	16551.5098	4273.1353	NaN	NaN	0.2052	0.0361	0.7506	0.0215	0.0467	0.1063	0.0388
0.0	0.0	0.0	13393.5098	4734.1353	NaN	NaN	0.2612	0.0355	0.7556	0.0217	0.0459	0.1031	0.0382
0.0	0.0	0.0	15293.5098	2091.1353	NaN	NaN	0.1203	0.0355	0.7549	0.0215	0.0463	0.1039	0.0379
0.0	0.0	0.0	12549.5098	2841.1353	NaN	NaN	0.1846	0.0349	0.7582	0.0214	0.0462	0.1016	0.0376
0.0	0.0	0.0	15322.5098	3978.1353	NaN	NaN	0.2061	0.0341	0.7632	0.0214	0.0459	0.0982	0.0374
0.0	0.0	0.0	14011.5098	6776.1353	NaN	NaN	0.326	0.034	0.7618	0.0212	0.0464	0.0995	0.0371
0.0	0.0	0.0	10365.5098	7136.1353	NaN	NaN	0.4077	0.0337	0.763	0.0213	0.0466	0.0984	0.037
0.0	0.0	0.0	17706.5098	4706.1353	NaN	NaN	0.21	0.0336	0.7648	0.0212	0.0468	0.0968	0.0369
0.0	0.0	0.0	13072.5098	6513.1353	NaN	NaN	0.3325	0.0339	0.763	0.0212	0.0473	0.0977	0.0368
0.0	0.0	0.0	12991.5098	6318.1353	NaN	NaN	0.3272	0.034	0.7646	0.0211	0.0475	0.0961	0.0368
0.0	0.0	0.0	12523.5098	3982.1353	NaN	NaN	0.2413	0.0344	0.7647	0.021	0.0475	0.096	0.0364
0.0	0.0	0.0	14648.5098	5709.1353	NaN	NaN	0.2804	0.0345	0.7668	0.0212	0.0471	0.0947	0.0358
0.0	0.0	0.0	19609.5098	4857.1353	NaN	NaN	0.1985	0.0344	0.7651	0.0209	0.0484	0.0949	0.0362
0.0	0.0	0.0	10982.5098	6176.1353	NaN	NaN	0.3599	0.0344	0.7689	0.0208	0.0475	0.093	0.0354
0.0	0.0	0.0	15959.5098	6315.1353	NaN	NaN	0.2835	0.0343	0.7689	0.0208	0.0478	0.0929	0.0353
0.0	0.0	0.0	13330.5098	5557.1353	NaN	NaN	0.2942	0.0345	0.766	0.0208	0.049	0.0942	0.0356
0.0	0.0	0.0	12097.5098	4670.1353	NaN	NaN	0.2785	0.0352	0.7665	0.0209	0.0484	0.094	0.0349
0.0	0.0	0.0	17129.5098	4271.1353	NaN	NaN	0.1996	0.036	0.7598	0.0211	0.0502	0.0975	0.0353
0.0	0.0	0.0	16869.5098	1704.1353	NaN	NaN	0.0918	0.0368	0.7589	0.0211	0.0506	0.0972	0.0354
0.0	0.0	0.0	12583.5098	6376.1353	NaN	NaN	0.3363	0.0383	0.7496	0.0214	0.052	0.1031	0.0356
0.0	0.0	0.0	13104.5098	3462.1353	NaN	NaN	0.209	0.0394	0.7389	0.0216	0.0543	0.1096	0.0363
0.0	0.0	0.0	12729.5098	7451.1353	NaN	NaN	0.3692	0.041	0.7297	0.0218	0.0554	0.1157	0.0364
0.0	0.0	0.0	15090.5098	3293.1353	NaN	NaN	0.1791	0.0435	0.7133	0.0221	0.0575	0.1266	0.037
0.0	0.0	0.0	15170.5098	5769.1353	NaN	NaN	0.2755	0.0458	0.6893	0.0228	0.0613	0.1431	0.0378
0.0	0.0	0.0	9857.5098	4058.1353	NaN	NaN	0.2916	0.0479	0.6664	0.0233	0.0645	0.159	0.0388
0.0	0.0	0.0	13150.5098	2945.1353	NaN	NaN	0.183	0.0491	0.6381	0.0244	0.0679	0.1805	0.04
0.0	0.0	0.0	15889.5098	3490.1353	NaN	NaN	0.1801	0.0503	0.6118	0.0253	0.0712	0.2001	0.0413
0.0	0.0	0.0	14179.5098	3796.1353	NaN	NaN	0.2112	0.0512	0.5863	0.0261	0.0738	0.2197	0.0428
0.0	0.0	0.0	16050.5098	4481.1353	NaN	NaN	0.2183	0.0512	0.5604	0.0269	0.0759	0.2412	0.0445
0.0	0.0	0.0	15907.5098	4392.1353	NaN	NaN	0.2164	0.0501	0.5396	0.0274	0.0785	0.2585	0.0459
0.0	0.0	0.0	14627.5098	5821.1353	NaN	NaN	0.2847	0.0506	0.5252	0.0275	0.0802	0.2697	0.0467
0.0	0.0	0.0	14820.5098	700.1353	NaN	NaN	0.0451	0.051	0.5092	0.0275	0.0816	0.2827	0.048
0.0	0.0	0.0	15169.5098	3989.1353	NaN	NaN	0.2082	0.0496	0.4964	0.0279	0.083	0.2947	0.0485
0.0	0.0	0.0	12014.5098	4367.1353	NaN	NaN	0.2666	0.0494	0.493	0.0277	0.0846	0.2959	0.0493
0.0	0.0	0.0	16252.5098	2247.1353	NaN	NaN	0.1215	0.0498	0.4853	0.0277	0.0849	0.3024	0.0499
0.0	0.0	0.0	16338.5098	2479.1353	NaN	NaN	0.1317	0.0491	0.4797	0.0277	0.0864	0.3065	0.0507
0.0	0.0	0.0	13141.5098	7147.1353	NaN	NaN	0.3523	0.049	0.4772	0.0275	0.0868	0.3086	0.051
0.0	0.0	0.0	12718.5098	6033.1353	NaN	NaN	0.3217	0.0485	0.4747	0.0275	0.0876	0.3106	0.0511
0.0	0.0	0.0	17312.5098	1034.1353	NaN	NaN	0.0564	0.0486	0.4726	0.0273	0.0882	0.3121	0.0513
0.0	0.0	0.0	12514.5098	3933.1353	NaN	NaN	0.2391	0.0483	0.4658	0.0272	0.0888	0.3185	0.0514
0.0	0.0	0.0	19848.5098	2957.1353	NaN	NaN	0.1297	0.0471	0.4619	0.0272	0.0901	0.3212	0.0524
0.0	0.0	0.0	15708.5098	5311.1353	NaN	NaN	0.2527	0.0464	0.4591	0.0278	0.0905	0.3243	0.0519
0.0	0.0	0.0	14458.5098	6780.1353	NaN	NaN	0.3192	0.0468	0.4563	0.0277	0.0911	0.3252	0.053
0.0	0.0	0.0	12724.5098	3330.1353	NaN	NaN	0.2074	0.0462	0.4508	0.0283	0.0914	0.3308	0.0525
0.0	0.0	0.0	11510.5098	5082.1353	NaN	NaN	0.3063	0.047	0.4529	0.0281	0.0916	0.327	0.0533
0.0	0.0	0.0	14133.5098	5912.1353	NaN	NaN	0.2949	0.0466	0.4463	0.0291	0.0911	0.3344	0.0526
0.0	0.0	0.0	15767.5098	2386.1353	NaN	NaN	0.1314	0.047	0.4478	0.0292	0.0917	0.3312	0.0531
0.0	0.0	0.0	14422.5098	9492.1353	NaN	NaN	0.3969	0.0473	0.4471	0.0294	0.0905	0.3333	0.0524
0.0	0.0	0.0	15605.5098	5820.1353	NaN	NaN	0.2716	0.0493	0.4556	0.0289	0.0904	0.3231	0.0527
0.0	0.0	0.0	14539.5098	2344.1353	NaN	NaN	0.1388	0.0522	0.4516	0.0279	0.0902	0.3248	0.0533
0.0	0.0	0.0	15375.5098	6436.1353	NaN	NaN	0.2951	0.0535	0.4619	0.028	0.0897	0.3159	0.051
0.0	0.0	0.0	13876.5098	3292.1353	NaN	NaN	0.1918	0.0648	0.4784	0.0265	0.0915	0.2853	0.0536
0.0	0.0	0.0	16122.5098	6124.1353	NaN	NaN	0.2753	0.0873	0.4935	0.0308	0.0809	0.2633	0.0442
0.0	0.0	0.0	5107.5098	3012.1353	NaN	NaN	0.371	0.2314	0.3703	0.0275	0.0875	0.2335	0.0498
0.0	0.0	0.0	-416.4902	1515.1353	NaN	NaN	1.3	0.8294	0.0593	0.0172	0.0231	0.0358	0.0351
0.0	0.0	0.0	-1284.4902	-369.8647	NaN	NaN	0.2236	0.864	0.0337	0.0231	0.0264	0.0244	0.0284
0.0	0.0	0.0	-1921.4902	1033.1353	NaN	NaN	-0.3	0.8732	0.0286	0.0247	0.0247	0.022	0.0269
0.0	0.0	0.0	-114.4902	325.1353	NaN	NaN	1.3	0.8744	0.0279	0.026	0.0248	0.0214	0.0255
0.0	0.0	0.0	-1297.4902	3293.1353	NaN	NaN	1.3	0.8787	0.026	0.0253	0.0246	0.021	0.0246
0.0	0.0	0.0	-1759.4902	3839.1353	NaN	NaN	1.3	0.8863	0.0235	0.0229	0.0244	0.0209	0.022
0.0	0.0	0.0	-121.4902	261.1353	NaN	NaN	1.3	0.8872	0.0237	0.0218	0.0244	0.0215	0.0213
0.0	0.0	0.0	-2409.4902	1384.1353	NaN	NaN	-0.3	0.887	0.0244	0.0215	0.0241	0.0217	0.0214
0.0	0.0	0.0	-1839.4902	576.1353	NaN	NaN	-0.3	0.8858	0.0247	0.0217	0.0242	0.0219	0.0217
0.0	0.0	0.0	-1650.4902	-1139.8647	NaN	NaN	0.4085	0.885	0.0248	0.0221	0.0243	0.022	0.0219
0.0	0.0	0.0	90.5098	1456.1353	NaN	NaN	0.9415	0.885	0.0246	0.0222	0.0243	0.022	0.0219
0.0	0.0	0.0	-1858.4902	2587.1353	NaN	NaN	1.3	0.8851	0.0245	0.0223	0.0242	0.022	0.0219
0.0	0.0	0.0	-1990.4902	2699.1353	NaN	NaN	1.3	0.8854	0.0244	0.0223	0.0241	0.022	0.0219
0.0	0.0	0.0	-2341.4902	3873.1353	NaN	NaN	1.3	0.8858	0.0244	0.0222	0.024	0.0219	0.0218
0.0	0.0	0.0	-3207.4902	-165.8647	NaN	NaN	0.0492	0.8856	0.0247	0.0222	0.0239	0.0218	0.0217
0.0	0.0	0.0	-844.4902	-1975.8647	NaN	NaN	0.7006	0.8863	0.0246	0.022	0.0238	0.0217	0.0216
0.0	0.0	0.0	-3282.4902	47.1353	NaN	NaN	-0.0146	0.8866	0.0248	0.0218	0.0237	0.0216	0.0214
0.0	0.0	0.0	-753.4902	297.1353	NaN	NaN	-0.3	0.8868	0.025	0.0217	0.0236	0.0216	0.0213
0.0	0.0	0.0	-733.4902	-1666.8647	NaN	NaN	0.6944	0.8867	0.0251	0.0217	0.0235	0.0217	0.0212
0.0	0.0	0.0	-694.4902	-121.8647	NaN	NaN	0.1493	0.8872	0.0249	0.0218	0.0234	0.0217	0.021
0.0	0.0	0.0	-2263.4902	3568.1353	NaN	NaN	1.3	0.8879	0.0246	0.0217	0.0233	0.0217	0.0209
0.0	0.0	0.0	-295.4902	1202.1353	NaN	NaN	1.3	0.8891	0.0242	0.0215	0.023	0.0215	0.0207
0.0	0.0	0.0	-972.4902	667.1353	NaN	NaN	-0.3	0.8898	0.0241	0.0214	0.0227	0.0214	0.0206
0.0	0.0	0.0	-2063.4902	-112.8647	NaN	NaN	0.0519	0.8903	0.0241	0.0214	0.0226	0.0212	0.0205
0.0	0.0	0.0	-569.4902	860.1353	NaN	NaN	1.3	0.8913	0.0239	0.0212	0.0223	0.021	0.0203
0.0	0.0	0.0	-1173.4902	-1011.8647	NaN	NaN	0.463	0.8921	0.0237	0.0211	0.0222	0.0208	0.0201
0.0	0.0	0.0	-499.4902	1310.1353	NaN	NaN	1.3	0.8936	0.023	0.0209	0.0219	0.0207	0.0198
0.0	0.0	0.0	-1019.4902	2073.1353	NaN	NaN	1.3	0.8942	0.0226	0.0209	0.0219	0.0207	0.0198
0.0	0.0	0.0	-176.4902	3082.1353	NaN	NaN	1.0607	0.8942	0.0225	0.0209	0.0218	0.0207	0.0198
0.0	0.0	0.0	-1589.4902	-1607.8647	NaN	NaN	0.5029	0.8938	0.0229	0.021	0.0217	0.0207	0.0199
0.0	0.0	0.0	440.5098	651.1353	NaN	NaN	0.5965	0.894	0.0227	0.0211	0.0216	0.0207	0.0199
0.0	0.0	0.0	-1677.4902	319.1353	NaN	NaN	-0.2349	0.8937	0.0229	0.0213	0.0216	0.0206	0.0199
0.0	0.0	0.0	-2736.4902	1545.1353	NaN	NaN	-0.3	0.8942	0.0226	0.0214	0.0214	0.0205	0.0197
0.0	0.0	0.0	-920.4902	739.1353	NaN	NaN	-0.3	0.8947	0.0225	0.0215	0.0213	0.0204	0.0196
0.0	0.0	0.0	-1053.4902	490.1353	NaN	NaN	-0.3	0.8953	0.0224	0.0215	0.0211	0.0202	0.0195
0.0	0.0	0.0	-2240.4902	1350.1353	NaN	NaN	-0.3	0.8956	0.0222	0.0215	0.0211	0.0201	0.0194
0.0	0.0	0.0	-2261.4902	1866.1353	NaN	NaN	-0.3	0.8963	0.022	0.0214	0.0211	0.0199	0.0194
0.0	0.0	0.0	-1712.4902	772.1353	NaN	NaN	-0.3	0.8968	0.0217	0.0213	0.0211	0.0197	0.0194
0.0	0.0	0.0	233.5098	-501.8647	NaN	NaN	1.3	0.8974	0.0215	0.0211	0.0211	0.0195	0.0194
0.0	0.0	0.0	504.5098	-1433.8647	NaN	NaN	1.3	0.8977	0.0213	0.021	0.0211	0.0194	0.0195
0.0	0.0	0.0	-933.4902	636.1353	NaN	NaN	-0.3	0.8978	0.0212	0.021	0.0211	0.0194	0.0195
0.0	0.0	0.0	-1950.4902	587.1353	NaN	NaN	-0.3	0.8974	0.0213	0.021	0.0212	0.0195	0.0196
0.0	0.0	0.0	-1324.4902	97.1353	NaN	NaN	-0.0791	0.8971	0.0214	0.0211	0.0212	0.0195	0.0197
0.0	0.0	0.0	-3091.4902	2393.1353	NaN	NaN	-0.3	0.8969	0.0215	0.0212	0.0212	0.0196	0.0198
0.0	0.0	0.0	-2735.4902	453.1353	NaN	NaN	-0.1985	0.8966	0.0215	0.0213	0.0212	0.0196	0.0198
0.0	0.0	0.0	-600.4902	2882.1353	NaN	NaN	1.2632	0.8967	0.0214	0.0212	0.0212	0.0197	0.0199
0.0	0.0	0.0	-627.4902	735.1353	NaN	NaN	1.3	0.8964	0.0214	0.0212	0.0212	0.0197	0.02
0.0	0.0	0.0	-570.4902	2907.1353	NaN	NaN	1.2441	0.8965	0.0214	0.0212	0.0212	0.0197	0.02
0.0	0.0	0.0	-1941.4902	3053.1353	NaN	NaN	1.3	0.8964	0.0214	0.0211	0.0212	0.0198	0.0201
0.0	0.0	0.0	-2255.4902	1388.1353	NaN	NaN	-0.3	0.8962	0.0214	0.0212	0.0212	0.0197	0.0203
0.0	0.0	0.0	-1409.4902	2675.1353	NaN	NaN	1.3	0.8964	0.0213	0.0212	0.0212	0.0197	0.0202
0.0	0.0	0.0	-1518.4902	682.1353	NaN	NaN	-0.3	0.8965	0.0213	0.0212	0.0211	0.0196	0.0202
0.0	0.0	0.0	-689.4902	-580.8647	NaN	NaN	0.4572	0.8964	0.0213	0.0212	0.0211	0.0197	0.0203
0.0	0.0	0.0	-281.4902	3550.1353	NaN	NaN	1.0861	0.8966	0.0212	0.0211	0.0211	0.0197	0.0203
0.0	0.0	0.0	69.5098	70.1353	NaN	NaN	0.5022	0.8961	0.0214	0.021	0.0211	0.0199	0.0204
0.0	0.0	0.0	-1070.4902	2573.1353	NaN	NaN	1.3	0.896	0.0214	0.0209	0.0212	0.02	0.0205
0.0	0.0	0.0	-97.4902	4231.1353	NaN	NaN	1.0236	0.8957	0.0216	0.0209	0.0212	0.0201	0.0206
0.0	0.0	0.0	-1751.4902	1488.1353	NaN	NaN	-0.3	0.8958	0.0216	0.0209	0.0211	0.02	0.0206
0.0	0.0	0.0	-2482.4902	962.1353	NaN	NaN	-0.3	0.8966	0.0214	0.0209	0.021	0.0198	0.0204
0.0	0.0	0.0	-2797.4902	2202.1353	NaN	NaN	-0.3	0.8973	0.0212	0.0208	0.0209	0.0196	0.0202
0.0	0.0	0.0	-2390.4902	2697.1353	NaN	NaN	1.3	0.8981	0.0209	0.0206	0.0207	0.0195	0.02
0.0	0.0	0.0	-2252.4902	1239.1353	NaN	NaN	-0.3	0.8985	0.0208	0.0205	0.0207	0.0195	0.0199
0.0	0.0	0.0	-4.4902	1104.1353	NaN	NaN	1.0041	0.8991	0.0205	0.0204	0.0206	0.0194	0.0198
0.0	0.0	0.0	-560.4902	554.1353	NaN	NaN	-0.3	0.8996	0.0204	0.0203	0.0206	0.0194	0.0197
0.0	0.0	0.0	-659.4902	-1463.8647	NaN	NaN	0.6894	0.8999	0.0203	0.0203	0.0206	0.0193	0.0196
0.0	0.0	0.0	-397.4902	1065.1353	NaN	NaN	1.3	0.9002	0.0202	0.0202	0.0206	0.0193	0.0196
0.0	0.0	0.0	-147.4902	-69.8647	NaN	NaN	0.3214	0.9002	0.0202	0.0201	0.0206	0.0193	0.0196
0.0	0.0	0.0	-2689.4902	2203.1353	NaN	NaN	-0.3	0.9002	0.0202	0.0202	0.0207	0.0192	0.0195
0.0	0.0	0.0	-2258.4902	243.1353	NaN	NaN	-0.1206	0.8999	0.0204	0.0202	0.0207	0.0193	0.0196
0.0	0.0	0.0	-607.4902	-5.8647	NaN	NaN	0.0096	0.8997	0.0205	0.0202	0.0207	0.0193	0.0196
0.0	0.0	0.0	-1061.4902	1976.1353	NaN	NaN	1.3	0.8993	0.0206	0.0202	0.0208	0.0195	0.0197
0.0	0.0	0.0	-1247.4902	4486.1353	NaN	NaN	1.3	0.8989	0.0208	0.0201	0.0209	0.0195	0.0197
0.0	0.0	0.0	512.5098	-696.8647	NaN	NaN	1.3	0.898	0.0211	0.0203	0.0211	0.0197	0.0199
0.0	0.0	0.0	2426.5098	4601.1353	NaN	NaN	0.6547	0.8983	0.0212	0.0202	0.021	0.0197	0.0197
0.0	0.0	0.0	2630.5098	1772.1353	NaN	NaN	0.4025	0.8978	0.0214	0.0203	0.021	0.0197	0.0198
0.0	0.0	0.0	1028.5098	1349.1353	NaN	NaN	0.5674	0.8977	0.0214	0.0205	0.0211	0.0197	0.0198
0.0	0.0	0.0	35.5098	-790.8647	NaN	NaN	1.047	0.897	0.0216	0.0206	0.0211	0.0198	0.0198
0.0	0.0	0.0	-1086.4902	1341.1353	NaN	NaN	1.3	0.897	0.0217	0.0205	0.0211	0.0198	0.0198
0.0	0.0	0.0	827.5098	807.1353	NaN	NaN	0.4938	0.8966	0.0219	0.0205	0.0211	0.02	0.0199
0.0	0.0	0.0	-2627.4902	3295.1353	NaN	NaN	1.3	0.8965	0.0219	0.0204	0.0212	0.02	0.0199
0.0	0.0	0.0	-3609.4902	3029.1353	NaN	NaN	-0.3	0.8965	0.022	0.0204	0.0212	0.02	0.0199
0.0	0.0	0.0	-2327.4902	2286.1353	NaN	NaN	-0.3	0.8966	0.022	0.0204	0.0211	0.02	0.0199
0.0	0.0	0.0	-542.4902	2439.1353	NaN	NaN	1.286	0.8968	0.0219	0.0204	0.0212	0.02	0.0197
0.0	0.0	0.0	217.5098	579.1353	NaN	NaN	0.727	0.8973	0.0219	0.0205	0.021	0.0198	0.0196
0.0	0.0	0.0	-1665.4902	-1022.8647	NaN	NaN	0.3805	0.897	0.022	0.0206	0.0211	0.0198	0.0196
0.0	0.0	0.0	-1610.4902	437.1353	NaN	NaN	-0.3	0.8975	0.0219	0.0204	0.0209	0.0197	0.0195
0.0	0.0	0.0	-1380.4902	-1622.8647	NaN	NaN	0.5404	0.8972	0.022	0.0204	0.021	0.0198	0.0196
0.0	0.0	0.0	-1795.4902	2300.1353	NaN	NaN	1.3	0.8977	0.0219	0.0203	0.0209	0.0198	0.0195
0.0	0.0	0.0	-874.4902	1726.1353	NaN	NaN	1.3	0.8975	0.022	0.0203	0.0209	0.0198	0.0195
0.0	0.0	0.0	-3166.4902	-954.8647	NaN	NaN	0.2317	0.897	0.0221	0.0204	0.0209	0.0199	0.0196
0.0	0.0	0.0	85.5098	250.1353	NaN	NaN	0.7452	0.8969	0.0221	0.0205	0.021	0.0199	0.0196
0.0	0.0	0.0	-2414.4902	-1445.8647	NaN	NaN	0.3745	0.8962	0.0223	0.0207	0.0211	0.02	0.0198
0.0	0.0	0.0	-913.4902	-36.8647	NaN	NaN	0.0388	0.8967	0.0221	0.0206	0.0209	0.02	0.0197
0.0	0.0	0.0	-3680.4902	2094.1353	NaN	NaN	-0.3	0.8967	0.0221	0.0205	0.0209	0.0201	0.0197
0.0	0.0	0.0	-2013.4902	2036.1353	NaN	NaN	1.3	0.8968	0.022	0.0205	0.0208	0.0201	0.0197
0.0	0.0	0.0	-1089.4902	-1079.8647	NaN	NaN	0.4978	0.8962	0.0222	0.0206	0.0209	0.0203	0.0199
0.0	0.0	0.0	-2653.4902	-41.8647	NaN	NaN	0.0155	0.8957	0.0222	0.0207	0.021	0.0204	0.0199
0.0	0.0	0.0	1673.5098	4051.1353	NaN	NaN	0.7077	0.8957	0.0221	0.0208	0.0209	0.0206	0.0199
0.0	0.0	0.0	-1150.4902	-406.8647	NaN	NaN	0.2613	0.8947	0.0224	0.0209	0.0212	0.0206	0.0202
0.0	0.0	0.0	-1612.4902	-2451.8647	NaN	NaN	0.6033	0.8945	0.0225	0.0211	0.0211	0.0205	0.0203
0.0	0.0	0.0	-1375.4902	-173.8647	NaN	NaN	0.1122	0.8949	0.0224	0.0209	0.021	0.0204	0.0203
0.0	0.0	0.0	-830.4902	2656.1353	NaN	NaN	1.3	0.8958	0.0221	0.0208	0.0207	0.0205	0.0201
0.0	0.0	0.0	-1380.4902	3215.1353	NaN	NaN	1.3	0.8958	0.0221	0.0209	0.0205	0.0206	0.0202
0.0	0.0	0.0	-254.4902	2378.1353	NaN	NaN	1.1198	0.8962	0.022	0.0208	0.0204	0.0206	0.0201
0.0	0.0	0.0	1780.5098	1337.1353	NaN	NaN	0.4289	0.8959	0.0221	0.0208	0.0204	0.0206	0.0202
0.0	0.0	0.0	-1062.4902	1841.1353	NaN	NaN	1.3	0.8959	0.0221	0.0206	0.0205	0.0206	0.0202
0.0	0.0	0.0	-882.4902	1864.1353	NaN	NaN	1.3	0.8955	0.0223	0.0205	0.0207	0.0206	0.0203
0.0	0.0	0.0	51.5098	-183.8647	NaN	NaN	1.3	0.8951	0.0225	0.0206	0.0209	0.0206	0.0204
0.0	0.0	0.0	-2839.4902	-406.8647	NaN	NaN	0.1253	0.8954	0.0224	0.0205	0.0209	0.0205	0.0203
0.0	0.0	0.0	-66.4902	-896.8647	NaN	NaN	0.931	0.8961	0.0222	0.0203	0.0207	0.0204	0.0202
0.0	0.0	0.0	-1839.4902	2648.1353	NaN	NaN	1.3	0.8968	0.022	0.0202	0.0205	0.0204	0.0201
0.0	0.0	0.0	-232.4902	1441.1353	NaN	NaN	1.1924	0.897	0.0219	0.0202	0.0204	0.0204	0.0201
0.0	0.0	0.0	-1713.4902	1815.1353	NaN	NaN	1.3	0.8974	0.0217	0.0201	0.0205	0.0203	0.02
0.0	0.0	0.0	-442.4902	3219.1353	NaN	NaN	1.1594	0.8979	0.0216	0.02	0.0205	0.0201	0.0199
0.0	0.0	0.0	-1874.4902	-1580.8647	NaN	NaN	0.4575	0.8976	0.0217	0.0201	0.0208	0.0198	0.02
0.0	0.0	0.0	-185.4902	-2522.8647	NaN	NaN	0.9315	0.8976	0.0216	0.0202	0.0209	0.0197	0.02
0.0	0.0	0.0	-1945.4902	880.1353	NaN	NaN	-0.3	0.8983	0.0214	0.02	0.0209	0.0196	0.0199
0.0	0.0	0.0	-548.4902	209.1353	NaN	NaN	-0.3	0.8991	0.0212	0.0197	0.0207	0.0195	0.0197
0.0	0.0	0.0	52.5098	2679.1353	NaN	NaN	0.9808	0.8997	0.021	0.0197	0.0206	0.0194	0.0197
0.0	0.0	0.0	-2379.4902	316.1353	NaN	NaN	-0.1532	0.8995	0.0211	0.0197	0.0207	0.0194	0.0196
0.0	0.0	0.0	-1330.4902	-21.8647	NaN	NaN	0.0162	0.8996	0.0211	0.0197	0.0207	0.0193	0.0196
0.0	0.0	0.0	-1273.4902	899.1353	NaN	NaN	-0.3	0.8999	0.021	0.0197	0.0207	0.0193	0.0195
0.0	0.0	0.0	1343.5098	4403.1353	NaN	NaN	0.7662	0.9009	0.0207	0.0195	0.0204	0.0191	0.0193
0.0	0.0	0.0	-1651.4902	822.1353	NaN	NaN	-0.3	0.9	0.021	0.0197	0.0207	0.0192	0.0195
0.0	0.0	0.0	-1260.4902	1877.1353	NaN	NaN	1.3	0.9001	0.021	0.0196	0.0207	0.0192	0.0193
0.0	0.0	0.0	177.5098	2234.1353	NaN	NaN	0.9264	0.8995	0.0212	0.0197	0.0208	0.0193	0.0194
0.0	0.0	0.0	-1603.4902	-372.8647	NaN	NaN	0.1887	0.899	0.0214	0.0198	0.0209	0.0194	0.0195
0.0	0.0	0.0	-510.4902	3074.1353	NaN	NaN	1.1991	0.8989	0.0214	0.0199	0.0209	0.0194	0.0195
0.0	0.0	0.0	-165.4902	-870.8647	NaN	NaN	0.8403	0.8983	0.0215	0.02	0.0211	0.0195	0.0196
0.0	0.0	0.0	-3156.4902	2135.1353	NaN	NaN	-0.3	0.8984	0.0214	0.0199	0.0211	0.0196	0.0195
0.0	0.0	0.0	-867.4902	2899.1353	NaN	NaN	1.3	0.8982	0.0214	0.02	0.0212	0.0197	0.0195
0.0	0.0	0.0	-2715.4902	1625.1353	NaN	NaN	-0.3	0.8979	0.0215	0.0202	0.0212	0.0197	0.0195
0.0	0.0	0.0	-1356.4902	-703.8647	NaN	NaN	0.3416	0.8978	0.0216	0.0203	0.0212	0.0196	0.0194
0.0	0.0	0.0	-3344.4902	-136.8647	NaN	NaN	0.0393	0.8981	0.0215	0.0203	0.0212	0.0195	0.0194
0.0	0.0	0.0	-1971.4902	875.1353	NaN	NaN	-0.3	0.8983	0.0215	0.0203	0.0211	0.0196	0.0193
0.0	0.0	0.0	-2471.4902	85.1353	NaN	NaN	-0.0357	0.8983	0.0214	0.0204	0.021	0.0195	0.0193
0.0	0.0	0.0	-3304.4902	-150.8647	NaN	NaN	0.0437	0.8978	0.0216	0.0205	0.0211	0.0197	0.0194
0.0	0.0	0.0	-2249.4902	1834.1353	NaN	NaN	-0.3	0.898	0.0216	0.0204	0.021	0.0197	0.0193
0.0	0.0	0.0	-3419.4902	-298.8647	NaN	NaN	0.0804	0.8976	0.0216	0.0205	0.021	0.0198	0.0194
0.0	0.0	0.0	-1731.4902	951.1353	NaN	NaN	-0.3	0.8977	0.0216	0.0204	0.021	0.0198	0.0195
0.0	0.0	0.0	-1144.4902	-402.8647	NaN	NaN	0.2604	0.8974	0.0217	0.0205	0.021	0.0199	0.0195
0.0	0.0	0.0	-2819.4902	3902.1353	NaN	NaN	1.3	0.8975	0.0216	0.0204	0.021	0.02	0.0195
0.0	0.0	0.0	-1767.4902	4693.1353	NaN	NaN	1.3	0.8973	0.0216	0.0205	0.0211	0.0199	0.0196
0.0	0.0	0.0	-1962.4902	-1704.8647	NaN	NaN	0.4649	0.8967	0.0217	0.0207	0.0212	0.0199	0.0197
0.0	0.0	0.0	-2440.4902	-560.8647	NaN	NaN	0.1869	0.8965	0.0218	0.0208	0.0213	0.0199	0.0197
0.0	0.0	0.0	-1069.4902	-152.8647	NaN	NaN	0.1251	0.8967	0.0218	0.0207	0.0212	0.0199	0.0197
0.0	0.0	0.0	-2356.4902	1458.1353	NaN	NaN	-0.3	0.8966	0.0217	0.0207	0.0212	0.0199	0.0198
0.0	0.0	0.0	-995.4902	-1790.8647	NaN	NaN	0.6427	0.8967	0.0216	0.0208	0.0212	0.0199	0.0198
0.0	0.0	0.0	-1776.4902	-25.8647	NaN	NaN	0.0144	0.897	0.0215	0.0208	0.0211	0.0198	0.0197
0.0	0.0	0.0	-3693.4902	1483.1353	NaN	NaN	-0.3	0.8971	0.0214	0.0208	0.0211	0.0198	0.0197
0.0	0.0	0.0	-357.4902	-342.8647	NaN	NaN	0.4896	0.8974	0.0213	0.0207	0.0211	0.0198	0.0197
0.0	0.0	0.0	-1972.4902	-409.8647	NaN	NaN	0.172	0.897	0.0214	0.0208	0.0212	0.0199	0.0197
0.0	0.0	0.0	-1226.4902	-1741.8647	NaN	NaN	0.5868	0.8972	0.0213	0.0208	0.0211	0.0198	0.0197
0.0	0.0	0.0	-204.4902	1307.1353	NaN	NaN	1.1855	0.8974	0.0213	0.0207	0.021	0.0199	0.0197
0.0	0.0	0.0	-1598.4902	801.1353	NaN	NaN	-0.3	0.8969	0.0213	0.0207	0.0211	0.0201	0.0199
0.0	0.0	0.0	-2581.4902	1886.1353	NaN	NaN	-0.3	0.8969	0.0213	0.0206	0.0211	0.0201	0.0199
0.0	0.0	0.0	-1264.4902	1218.1353	NaN	NaN	-0.3	0.8966	0.0214	0.0207	0.0212	0.0202	0.02
0.0	0.0	0.0	-1756.4902	543.1353	NaN	NaN	-0.3	0.8965	0.0214	0.0208	0.0211	0.0202	0.02
0.0	0.0	0.0	-2835.4902	133.1353	NaN	NaN	-0.0493	0.8964	0.0215	0.0208	0.0211	0.0202	0.02
0.0	0.0	0.0	-1402.4902	-589.8647	NaN	NaN	0.2961	0.8966	0.0214	0.0208	0.0211	0.0202	0.02
0.0	0.0	0.0	-2849.4902	4191.1353	NaN	NaN	1.3	0.8966	0.0213	0.0207	0.0211	0.0202	0.0201
0.0	0.0	0.0	-2862.4902	-119.8647	NaN	NaN	0.0402	0.8965	0.0212	0.0207	0.0212	0.0203	0.0201
0.0	0.0	0.0	617.5098	221.1353	NaN	NaN	0.2637	0.8967	0.0211	0.0207	0.0212	0.0203	0.0201
0.0	0.0	0.0	-2871.4902	1020.1353	NaN	NaN	-0.3	0.8962	0.0212	0.0208	0.0213	0.0204	0.0202
0.0	0.0	0.0	-2913.4902	738.1353	NaN	NaN	-0.3	0.8965	0.0211	0.0208	0.0212	0.0203	0.0202
0.0	0.0	0.0	-3258.4902	-1125.8647	NaN	NaN	0.2568	0.8964	0.0211	0.0208	0.0212	0.0202	0.0203
0.0	0.0	0.0	-2494.4902	1198.1353	NaN	NaN	-0.3	0.8967	0.0209	0.0206	0.0211	0.0203	0.0203
0.0	0.0	0.0	-1821.4902	3464.1353	NaN	NaN	1.3	0.8969	0.0208	0.0205	0.0211	0.0204	0.0204
0.0	0.0	0.0	-829.4902	876.1353	NaN	NaN	1.3	0.8968	0.0208	0.0203	0.0211	0.0205	0.0204
0.0	0.0	0.0	-2585.4902	3635.1353	NaN	NaN	1.3	0.8967	0.0209	0.0203	0.0211	0.0206	0.0205
0.0	0.0	0.0	-2010.4902	326.1353	NaN	NaN	-0.1936	0.8962	0.021	0.0206	0.0212	0.0205	0.0205
0.0	0.0	0.0	-1007.4902	1810.1353	NaN	NaN	1.3	0.8965	0.0209	0.0205	0.0211	0.0205	0.0205
0.0	0.0	0.0	-2371.4902	1484.1353	NaN	NaN	-0.3	0.8962	0.021	0.0206	0.0212	0.0205	0.0205
0.0	0.0	0.0	-853.4902	-651.8647	NaN	NaN	0.433	0.8965	0.021	0.0206	0.0212	0.0203	0.0203
0.0	0.0	0.0	-739.4902	10.1353	NaN	NaN	-0.0139	0.8964	0.0211	0.0207	0.0212	0.0204	0.0203
0.0	0.0	0.0	-1265.4902	-2539.8647	NaN	NaN	0.6674	0.8964	0.0211	0.0208	0.0211	0.0203	0.0203
0.0	0.0	0.0	617.5098	257.1353	NaN	NaN	0.294	0.8969	0.021	0.0206	0.021	0.0203	0.0202
0.0	0.0	0.0	-990.4902	-2251.8647	NaN	NaN	0.6945	0.8968	0.021	0.0205	0.021	0.0204	0.0202
0.0	0.0	0.0	-987.4902	-1307.8647	NaN	NaN	0.5698	0.897	0.0209	0.0204	0.0209	0.0205	0.0203
0.0	0.0	0.0	-2341.4902	1010.1353	NaN	NaN	-0.3	0.8968	0.0209	0.0203	0.0209	0.0206	0.0205
0.0	0.0	0.0	-2291.4902	-28.8647	NaN	NaN	0.0124	0.8964	0.0209	0.0204	0.021	0.0207	0.0206
0.0	0.0	0.0	-2292.4902	5303.1353	NaN	NaN	1.3	0.8961	0.021	0.0205	0.0211	0.0207	0.0206
0.0	0.0	0.0	-3285.4902	930.1353	NaN	NaN	-0.3	0.8959	0.0211	0.0206	0.0211	0.0206	0.0206
0.0	0.0	0.0	-3643.4902	-248.8647	NaN	NaN	0.0639	0.8963	0.021	0.0206	0.021	0.0204	0.0205
0.0	0.0	0.0	227.5098	1864.1353	NaN	NaN	0.8912	0.8971	0.0208	0.0204	0.0208	0.0205	0.0205
0.0	0.0	0.0	-1622.4902	2036.1353	NaN	NaN	1.3	0.8972	0.0207	0.0203	0.0207	0.0205	0.0205
0.0	0.0	0.0	-1376.4902	1279.1353	NaN	NaN	-0.3	0.8968	0.0208	0.0203	0.0209	0.0206	0.0206
0.0	0.0	0.0	-1474.4902	2600.1353	NaN	NaN	1.3	0.8967	0.0209	0.0203	0.021	0.0206	0.0205
0.0	0.0	0.0	-2101.4902	150.1353	NaN	NaN	-0.0769	0.8961	0.0211	0.0206	0.0211	0.0205	0.0206
0.0	0.0	0.0	-3151.4902	-730.8647	NaN	NaN	0.1883	0.8964	0.021	0.0207	0.0211	0.0203	0.0206
0.0	0.0	0.0	-1720.4902	1551.1353	NaN	NaN	-0.3	0.8971	0.0209	0.0205	0.0209	0.0203	0.0204
0.0	0.0	0.0	-1441.4902	1707.1353	NaN	NaN	1.3	0.8975	0.0208	0.0204	0.0207	0.0203	0.0204
0.0	0.0	0.0	-1752.4902	2480.1353	NaN	NaN	1.3	0.8975	0.0208	0.0204	0.0206	0.0203	0.0204
0.0	0.0	0.0	-1354.4902	1947.1353	NaN	NaN	1.3	0.8976	0.0208	0.0204	0.0205	0.0203	0.0204
0.0	0.0	0.0	-1907.4902	2207.1353	NaN	NaN	1.3	0.8976	0.0208	0.0204	0.0204	0.0203	0.0204
0.0	0.0	0.0	-1593.4902	1538.1353	NaN	NaN	-0.3	0.8975	0.0208	0.0204	0.0205	0.0203	0.0205
0.0	0.0	0.0	-1268.4902	2394.1353	NaN	NaN	1.3	0.8975	0.0208	0.0204	0.0206	0.0202	0.0205
0.0	0.0	0.0	-1591.4902	182.1353	NaN	NaN	-0.1292	0.897	0.0209	0.0205	0.0209	0.0202	0.0205
0.0	0.0	0.0	-2016.4902	1652.1353	NaN	NaN	-0.3	0.897	0.021	0.0205	0.021	0.0201	0.0204
0.0	0.0	0.0	-1523.4902	-1074.8647	NaN	NaN	0.4137	0.8969	0.0211	0.0205	0.021	0.0201	0.0203
0.0	0.0	0.0	-1451.4902	66.1353	NaN	NaN	-0.0477	0.8973	0.021	0.0204	0.021	0.02	0.0202
0.0	0.0	0.0	-907.4902	1471.1353	NaN	NaN	1.3	0.8977	0.0208	0.0204	0.0208	0.02	0.0202
0.0	0.0	0.0	-2305.4902	2223.1353	NaN	NaN	-0.3	0.898	0.0207	0.0203	0.0208	0.0201	0.0202
0.0	0.0	0.0	-1308.4902	1536.1353	NaN	NaN	1.3	0.8979	0.0206	0.0203	0.0208	0.0201	0.0202
0.0	0.0	0.0	-1601.4902	1484.1353	NaN	NaN	-0.3	0.8975	0.0208	0.0204	0.0211	0.0201	0.0201
0.0	0.0	0.0	-3025.4902	-779.8647	NaN	NaN	0.2049	0.897	0.0211	0.0205	0.0212	0.0201	0.0201
0.0	0.0	0.0	-2527.4902	530.1353	NaN	NaN	-0.2654	0.8972	0.0211	0.0205	0.0212	0.02	0.02
0.0	0.0	0.0	-1931.4902	-585.8647	NaN	NaN	0.2327	0.8971	0.0211	0.0205	0.0212	0.02	0.02
0.0	0.0	0.0	-2559.4902	461.1353	NaN	NaN	-0.2198	0.8979	0.0209	0.0203	0.021	0.02	0.0198
0.0	0.0	0.0	-639.4902	906.1353	NaN	NaN	1.3	0.8981	0.0208	0.0203	0.0209	0.0199	0.0199
0.0	0.0	0.0	-511.4902	1143.1353	NaN	NaN	1.3	0.898	0.0208	0.0203	0.021	0.02	0.0199
0.0	0.0	0.0	-1937.4902	430.1353	NaN	NaN	-0.2854	0.8976	0.0209	0.0204	0.0211	0.02	0.0199
0.0	0.0	0.0	-2349.4902	1414.1353	NaN	NaN	-0.3	0.8972	0.0211	0.0206	0.0212	0.02	0.0199
0.0	0.0	0.0	-2197.4902	1508.1353	NaN	NaN	-0.3	0.897	0.0212	0.0207	0.0212	0.02	0.02
0.0	0.0	0.0	-1899.4902	-992.8647	NaN	NaN	0.3433	0.8969	0.0212	0.0207	0.0213	0.0199	0.02
0.0	0.0	0.0	-3610.4902	1669.1353	NaN	NaN	-0.3	0.8971	0.0211	0.0207	0.0212	0.0199	0.02
0.0	0.0	0.0	-1131.4902	2247.1353	NaN	NaN	1.3	0.8973	0.0211	0.0205	0.0212	0.02	0.0199
0.0	0.0	0.0	-2090.4902	-563.8647	NaN	NaN	0.2124	0.8967	0.0213	0.0206	0.0213	0.0201	0.0201
0.0	0.0	0.0	-2058.4902	1799.1353	NaN	NaN	-0.3	0.8965	0.0214	0.0206	0.0213	0.0202	0.02
0.0	0.0	0.0	-804.4902	2320.1353	NaN	NaN	1.3	0.8964	0.0214	0.0206	0.0213	0.0202	0.02
0.0	0.0	0.0	-3456.4902	-363.8647	NaN	NaN	0.0952	0.896	0.0215	0.0208	0.0215	0.0202	0.0201
0.0	0.0	0.0	-1148.4902	-637.8647	NaN	NaN	0.3571	0.8963	0.0214	0.0208	0.0214	0.0201	0.02
0.0	0.0	0.0	-489.4902	-71.8647	NaN	NaN	0.128	0.8965	0.0214	0.0208	0.0214	0.02	0.0199
0.0	0.0	0.0	-2387.4902	584.1353	NaN	NaN	-0.3	0.8967	0.0213	0.0208	0.0214	0.0199	0.0199
0.0	0.0	0.0	-1819.4902	1818.1353	NaN	NaN	-0.3	0.8971	0.0211	0.0207	0.0213	0.0199	0.0199
0.0	0.0	0.0	-4698.4902	2407.1353	NaN	NaN	-0.3	0.897	0.0212	0.0208	0.0213	0.0199	0.0199
0.0	0.0	0.0	-2004.4902	-386.8647	NaN	NaN	0.1618	0.897	0.0212	0.0208	0.0213	0.0198	0.0199
0.0	0.0	0.0	-784.4902	-96.8647	NaN	NaN	0.1099	0.8973	0.0211	0.0209	0.0212	0.0197	0.0199
0.0	0.0	0.0	-1203.4902	122.1353	NaN	NaN	-0.1129	0.8972	0.0211	0.0209	0.0212	0.0197	0.0199
0.0	0.0	0.0	-1185.4902	-1847.8647	NaN	NaN	0.6092	0.8971	0.0211	0.021	0.0212	0.0197	0.02
0.0	0.0	0.0	-769.4902	202.1353	NaN	NaN	-0.3	0.8971	0.021	0.0209	0.0212	0.0198	0.02
0.0	0.0	0.0	-1871.4902	-689.8647	NaN	NaN	0.2693	0.8971	0.021	0.0209	0.0212	0.0198	0.02
0.0	0.0	0.0	-1077.4902	1797.1353	NaN	NaN	1.3	0.8973	0.0209	0.0209	0.0211	0.0198	0.02
0.0	0.0	0.0	-3915.4902	1514.1353	NaN	NaN	-0.3	0.8969	0.021	0.021	0.0212	0.0198	0.0201
0.0	0.0	0.0	-666.4902	874.1353	NaN	NaN	1.3	0.897	0.021	0.021	0.0211	0.0198	0.0201
0.0	0.0	0.0	-2588.4902	1942.1353	NaN	NaN	-0.3	0.8965	0.0211	0.021	0.0212	0.0199	0.0202
0.0	0.0	0.0	-1727.4902	1905.1353	NaN	NaN	1.3	0.8967	0.021	0.021	0.0212	0.0199	0.0202
0.0	0.0	0.0	-574.4902	924.1353	NaN	NaN	1.3	0.8965	0.0211	0.0211	0.0213	0.0199	0.0202
0.0	0.0	0.0	-2991.4902	32.1353	NaN	NaN	-0.0109	0.8966	0.0211	0.0211	0.0213	0.0198	0.0202
0.0	0.0	0.0	-2176.4902	511.1353	NaN	NaN	-0.3	0.8967	0.0211	0.0211	0.0212	0.0197	0.0201
0.0	0.0	0.0	-4104.4902	-428.8647	NaN	NaN	0.0946	0.8966	0.0211	0.0211	0.0213	0.0197	0.0202
0.0	0.0	0.0	-1633.4902	1751.1353	NaN	NaN	1.3	0.8973	0.0209	0.021	0.0211	0.0197	0.02
0.0	0.0	0.0	-2160.4902	-469.8647	NaN	NaN	0.1786	0.8968	0.021	0.0211	0.0213	0.0198	0.0201
0.0	0.0	0.0	-2157.4902	523.1353	NaN	NaN	-0.3	0.8966	0.0211	0.0212	0.0212	0.0198	0.0201
0.0	0.0	0.0	-3055.4902	-1652.8647	NaN	NaN	0.351	0.8963	0.0212	0.0212	0.0213	0.0198	0.0202
0.0	0.0	0.0	-718.4902	2060.1353	NaN	NaN	1.3	0.8973	0.0208	0.021	0.0211	0.0198	0.0201
0.0	0.0	0.0	-2766.4902	1594.1353	NaN	NaN	-0.3	0.897	0.0208	0.0211	0.0211	0.0198	0.0202
0.0	0.0	0.0	-917.4902	-317.8647	NaN	NaN	0.2573	0.8972	0.0208	0.021	0.021	0.0198	0.0202
0.0	0.0	0.0	-2238.4902	641.1353	NaN	NaN	-0.3	0.8966	0.0209	0.0211	0.0211	0.02	0.0203
0.0	0.0	0.0	-2029.4902	3283.1353	NaN	NaN	1.3	0.8966	0.0208	0.0211	0.0211	0.02	0.0203
0.0	0.0	0.0	-2659.4902	3360.1353	NaN	NaN	1.3	0.8961	0.021	0.0212	0.0213	0.0201	0.0204
0.0	0.0	0.0	-3508.4902	-1842.8647	NaN	NaN	0.3444	0.8955	0.0212	0.0213	0.0214	0.0201	0.0205
0.0	0.0	0.0	-2987.4902	1681.1353	NaN	NaN	-0.3	0.8959	0.0211	0.0212	0.0213	0.0201	0.0204
0.0	0.0	0.0	-1129.4902	2779.1353	NaN	NaN	1.3	0.8963	0.0209	0.0211	0.0213	0.0201	0.0203
0.0	0.0	0.0	-655.4902	1587.1353	NaN	NaN	1.3	0.8966	0.0208	0.0211	0.0212	0.02	0.0202
0.0	0.0	0.0	-4053.4902	1248.1353	NaN	NaN	-0.3	0.8961	0.0211	0.0213	0.0213	0.0199	0.0202
0.0	0.0	0.0	-1918.4902	-257.8647	NaN	NaN	0.1185	0.8965	0.0211	0.0213	0.0212	0.0198	0.0201
0.0	0.0	0.0	-2740.4902	366.1353	NaN	NaN	-0.1542	0.8966	0.021	0.0213	0.0212	0.0198	0.0202
0.0	0.0	0.0	-1748.4902	82.1353	NaN	NaN	-0.0493	0.8968	0.0209	0.0212	0.0211	0.0198	0.0201
0.0	0.0	0.0	-2475.4902	731.1353	NaN	NaN	-0.3	0.8967	0.021	0.0212	0.0212	0.0198	0.0201
0.0	0.0	0.0	-1463.4902	1319.1353	NaN	NaN	-0.3	0.8966	0.021	0.0212	0.0212	0.0199	0.0202
0.0	0.0	0.0	-656.4902	2819.1353	NaN	NaN	1.3	0.8964	0.0211	0.0212	0.0212	0.02	0.0201
0.0	0.0	0.0	-1753.4902	2570.1353	NaN	NaN	1.3	0.8963	0.0212	0.0213	0.0212	0.0199	0.0202
0.0	0.0	0.0	-3422.4902	336.1353	NaN	NaN	-0.1089	0.896	0.0213	0.0214	0.0212	0.0199	0.0201
0.0	0.0	0.0	-1620.4902	2972.1353	NaN	NaN	1.3	0.8963	0.0213	0.0213	0.0212	0.0199	0.02
0.0	0.0	0.0	-742.4902	560.1353	NaN	NaN	-0.3	0.896	0.0213	0.0213	0.0213	0.02	0.0201
0.0	0.0	0.0	-3274.4902	2756.1353	NaN	NaN	-0.3	0.896	0.0213	0.0212	0.0213	0.02	0.0201
0.0	0.0	0.0	-1551.4902	2570.1353	NaN	NaN	1.3	0.8957	0.0215	0.0213	0.0214	0.0201	0.0201
0.0	0.0	0.0	-4771.4902	3108.1353	NaN	NaN	-0.3	0.8955	0.0216	0.0214	0.0215	0.0199	0.0201
0.0	0.0	0.0	-3226.4902	761.1353	NaN	NaN	-0.3	0.8952	0.0217	0.0216	0.0215	0.0198	0.0202
0.0	0.0	0.0	-1803.4902	-690.8647	NaN	NaN	0.277	0.8956	0.0216	0.0216	0.0215	0.0196	0.0201
0.0	0.0	0.0	-2328.4902	-358.8647	NaN	NaN	0.1335	0.896	0.0215	0.0215	0.0214	0.0196	0.02
0.0	0.0	0.0	-1677.4902	-1290.8647	NaN	NaN	0.4349	0.8966	0.0214	0.0213	0.0213	0.0195	0.0199
0.0	0.0	0.0	-430.4902	1413.1353	NaN	NaN	1.3	0.8973	0.0212	0.0211	0.0212	0.0195	0.0197
0.0	0.0	0.0	-2353.4902	588.1353	NaN	NaN	-0.3	0.8972	0.0212	0.021	0.0213	0.0197	0.0197
0.0	0.0	0.0	-807.4902	1730.1353	NaN	NaN	1.3	0.8975	0.0211	0.0209	0.0213	0.0197	0.0196
0.0	0.0	0.0	-1603.4902	1350.1353	NaN	NaN	-0.3	0.8969	0.0213	0.021	0.0214	0.0197	0.0197
0.0	0.0	0.0	-3303.4902	-1211.8647	NaN	NaN	0.2684	0.8965	0.0215	0.0212	0.0214	0.0196	0.0198
0.0	0.0	0.0	-1598.4902	-1000.8647	NaN	NaN	0.385	0.8962	0.0216	0.0213	0.0215	0.0196	0.0198
0.0	0.0	0.0	-3049.4902	2060.1353	NaN	NaN	-0.3	0.8963	0.0216	0.0213	0.0214	0.0195	0.0198
0.0	0.0	0.0	-2092.4902	-696.8647	NaN	NaN	0.2498	0.8962	0.0217	0.0213	0.0214	0.0196	0.0198
0.0	0.0	0.0	-3149.4902	3109.1353	NaN	NaN	-0.3	0.8967	0.0216	0.021	0.0214	0.0196	0.0197
0.0	0.0	0.0	144.5098	595.1353	NaN	NaN	0.8046	0.8966	0.0216	0.0209	0.0215	0.0198	0.0196
0.0	0.0	0.0	-3213.4902	3560.1353	NaN	NaN	1.3	0.8967	0.0215	0.021	0.0215	0.0197	0.0196
0.0	0.0	0.0	-880.4902	286.1353	NaN	NaN	-0.3	0.896	0.0217	0.0213	0.0216	0.0196	0.0198
0.0	0.0	0.0	-2598.4902	-824.8647	NaN	NaN	0.241	0.8958	0.0218	0.0215	0.0216	0.0194	0.0199
0.0	0.0	0.0	-1316.4902	-565.8647	NaN	NaN	0.3006	0.8956	0.0219	0.0216	0.0216	0.0194	0.0199
0.0	0.0	0.0	-1889.4902	225.1353	NaN	NaN	-0.1353	0.896	0.0218	0.0214	0.0216	0.0194	0.0198
0.0	0.0	0.0	-127.4902	-1081.8647	NaN	NaN	0.8946	0.896	0.0218	0.0213	0.0216	0.0196	0.0198
0.0	0.0	0.0	-1493.4902	1246.1353	NaN	NaN	-0.3	0.8959	0.0218	0.0211	0.0216	0.0197	0.0198
0.0	0.0	0.0	-2859.4902	1833.1353	NaN	NaN	-0.3	0.8955	0.0219	0.0212	0.0217	0.0199	0.0199
0.0	0.0	0.0	-3483.4902	713.1353	NaN	NaN	-0.2574	0.8947	0.0221	0.0214	0.0219	0.0199	0.0201
0.0	0.0	0.0	-2596.4902	-172.8647	NaN	NaN	0.0624	0.8943	0.0222	0.0216	0.022	0.0199	0.0201
0.0	0.0	0.0	-325.4902	-913.8647	NaN	NaN	0.7374	0.8941	0.0223	0.0216	0.022	0.0198	0.0201
0.0	0.0	0.0	-4209.4902	-366.8647	NaN	NaN	0.0802	0.8939	0.0223	0.0217	0.0221	0.0199	0.0202
0.0	0.0	0.0	-1425.4902	2534.1353	NaN	NaN	1.3	0.8945	0.0221	0.0215	0.0219	0.0198	0.0201
0.0	0.0	0.0	-1193.4902	145.1353	NaN	NaN	-0.1384	0.8945	0.0221	0.0214	0.0219	0.0199	0.0201
0.0	0.0	0.0	-797.4902	-1508.8647	NaN	NaN	0.6542	0.8942	0.0222	0.0215	0.0219	0.0199	0.0203
0.0	0.0	0.0	-2118.4902	-283.8647	NaN	NaN	0.1182	0.8942	0.0222	0.0214	0.0219	0.0199	0.0203
0.0	0.0	0.0	-1149.4902	1394.1353	NaN	NaN	1.3	0.8942	0.0222	0.0214	0.0219	0.02	0.0203
0.0	0.0	0.0	-1914.4902	486.1353	NaN	NaN	-0.3	0.8938	0.0222	0.0215	0.022	0.02	0.0204
0.0	0.0	0.0	-2662.4902	-2129.8647	NaN	NaN	0.4444	0.8938	0.0223	0.0215	0.022	0.0199	0.0204
0.0	0.0	0.0	-1014.4902	-1732.8647	NaN	NaN	0.6307	0.8937	0.0224	0.0216	0.022	0.0199	0.0204
0.0	0.0	0.0	-2724.4902	-580.8647	NaN	NaN	0.1757	0.894	0.0223	0.0215	0.022	0.0199	0.0204
0.0	0.0	0.0	-1518.4902	1615.1353	NaN	NaN	1.3	0.8943	0.0222	0.0214	0.0219	0.0199	0.0203
0.0	0.0	0.0	-1523.4902	-1957.8647	NaN	NaN	0.5624	0.894	0.0223	0.0215	0.0219	0.02	0.0204
0.0	0.0	0.0	-1596.4902	2736.1353	NaN	NaN	1.3	0.894	0.0223	0.0213	0.0218	0.0202	0.0204
0.0	0.0	0.0	-2534.4902	2489.1353	NaN	NaN	-0.3	0.8935	0.0224	0.0214	0.0219	0.0203	0.0205
0.0	0.0	0.0	-2394.4902	1829.1353	NaN	NaN	-0.3	0.8932	0.0225	0.0215	0.022	0.0204	0.0205
0.0	0.0	0.0	-2357.4902	1725.1353	NaN	NaN	-0.3	0.8928	0.0226	0.0215	0.0221	0.0205	0.0205
0.0	0.0	0.0	-2570.4902	-1209.8647	NaN	NaN	0.32	0.8927	0.0227	0.0216	0.0221	0.0204	0.0205
0.0	0.0	0.0	-2033.4902	2715.1353	NaN	NaN	1.3	0.893	0.0226	0.0215	0.022	0.0204	0.0205
0.0	0.0	0.0	-1841.4902	-568.8647	NaN	NaN	0.236	0.8931	0.0226	0.0214	0.0221	0.0204	0.0205
0.0	0.0	0.0	-2414.4902	674.1353	NaN	NaN	-0.3	0.8931	0.0226	0.0214	0.022	0.0205	0.0204
0.0	0.0	0.0	-1811.4902	1003.1353	NaN	NaN	-0.3	0.8933	0.0225	0.0213	0.022	0.0205	0.0204
0.0	0.0	0.0	143.5098	808.1353	NaN	NaN	0.8492	0.8932	0.0226	0.0214	0.022	0.0205	0.0204
0.0	0.0	0.0	-3602.4902	-828.8647	NaN	NaN	0.187	0.8931	0.0226	0.0214	0.022	0.0205	0.0204
0.0	0.0	0.0	-1570.4902	-447.8647	NaN	NaN	0.2219	0.8935	0.0225	0.0213	0.0219	0.0204	0.0203
0.0	0.0	0.0	-1620.4902	-1240.8647	NaN	NaN	0.4337	0.8932	0.0226	0.0214	0.022	0.0204	0.0204
0.0	0.0	0.0	-1984.4902	236.1353	NaN	NaN	-0.1351	0.8934	0.0225	0.0214	0.0219	0.0203	0.0204
0.0	0.0	0.0	-2334.4902	-384.8647	NaN	NaN	0.1415	0.8932	0.0225	0.0215	0.0219	0.0204	0.0205
0.0	0.0	0.0	-2202.4902	-323.8647	NaN	NaN	0.1282	0.8931	0.0225	0.0216	0.0219	0.0204	0.0206
0.0	0.0	0.0	-2533.4902	1345.1353	NaN	NaN	-0.3	0.8934	0.0223	0.0216	0.0218	0.0203	0.0205
0.0	0.0	0.0	-1244.4902	-641.8647	NaN	NaN	0.3403	0.8933	0.0223	0.0216	0.0219	0.0204	0.0206
0.0	0.0	0.0	1333.5098	-529.8647	NaN	NaN	-0.3	0.8933	0.0223	0.0216	0.0218	0.0204	0.0205
0.0	0.0	0.0	-2853.4902	-369.8647	NaN	NaN	0.1147	0.8931	0.0222	0.0216	0.0219	0.0205	0.0207
0.0	0.0	0.0	-846.4902	-186.8647	NaN	NaN	0.1808	0.8927	0.0223	0.0217	0.0219	0.0206	0.0208
0.0	0.0	0.0	-1472.4902	-1237.8647	NaN	NaN	0.4567	0.8926	0.0223	0.0217	0.0219	0.0206	0.0208
0.0	0.0	0.0	-3690.4902	-1031.8647	NaN	NaN	0.2185	0.8927	0.0223	0.0217	0.0219	0.0205	0.0208
0.0	0.0	0.0	-1537.4902	1521.1353	NaN	NaN	-0.3	0.8932	0.0222	0.0217	0.0218	0.0204	0.0207
0.0	0.0	0.0	-575.4902	-914.8647	NaN	NaN	0.6139	0.8929	0.0223	0.0217	0.0218	0.0205	0.0208
0.0	0.0	0.0	-1958.4902	-4310.8647	NaN	NaN	0.6876	0.8927	0.0223	0.0219	0.0218	0.0205	0.0208
0.0	0.0	0.0	-2415.4902	2125.1353	NaN	NaN	-0.3	0.8936	0.0222	0.0217	0.0216	0.0204	0.0206
0.0	0.0	0.0	-1626.4902	2168.1353	NaN	NaN	1.3	0.8939	0.0221	0.0216	0.0215	0.0204	0.0206
0.0	0.0	0.0	-2943.4902	25.1353	NaN	NaN	-0.0086	0.8942	0.022	0.0215	0.0215	0.0204	0.0205
0.0	0.0	0.0	-835.4902	2125.1353	NaN	NaN	1.3	0.8943	0.0221	0.0214	0.0214	0.0204	0.0205
0.0	0.0	0.0	-4044.4902	-348.8647	NaN	NaN	0.0794	0.8934	0.0222	0.0217	0.0215	0.0204	0.0207
0.0	0.0	0.0	-2239.4902	1322.1353	NaN	NaN	-0.3	0.8939	0.0222	0.0215	0.0214	0.0204	0.0206
0.0	0.0	0.0	-1087.4902	-1382.8647	NaN	NaN	0.5598	0.8936	0.0222	0.0214	0.0215	0.0205	0.0207
0.0	0.0	0.0	-2112.4902	3204.1353	NaN	NaN	1.3	0.8945	0.022	0.0211	0.0214	0.0206	0.0204
0.0	0.0	0.0	-1948.4902	-775.8647	NaN	NaN	0.2848	0.8928	0.0225	0.0213	0.0215	0.0211	0.0208
0.0	0.0	0.0	-2082.4902	3734.1353	NaN	NaN	1.3	0.893	0.0225	0.0212	0.0213	0.0213	0.0208
0.0	0.0	0.0	-286.4902	-369.8647	NaN	NaN	0.5635	0.8926	0.0225	0.0214	0.0213	0.0214	0.0209
0.0	0.0	0.0	-732.4902	-1751.8647	NaN	NaN	0.7052	0.8929	0.0224	0.0214	0.0212	0.0214	0.0207
0.0	0.0	0.0	-3386.4902	-1865.8647	NaN	NaN	0.3552	0.8933	0.0222	0.0212	0.0212	0.0215	0.0205
0.0	0.0	0.0	-1043.4902	580.1353	NaN	NaN	-0.3	0.8939	0.022	0.0209	0.0211	0.0217	0.0204
0.0	0.0	0.0	-2543.4902	1644.1353	NaN	NaN	-0.3	0.8939	0.0219	0.0208	0.0212	0.0219	0.0202
0.0	0.0	0.0	-2308.4902	2016.1353	NaN	NaN	-0.3	0.8941	0.0219	0.0207	0.0213	0.022	0.0201
0.0	0.0	0.0	-953.4902	2028.1353	NaN	NaN	1.3	0.8941	0.0218	0.0206	0.0213	0.0221	0.0201
0.0	0.0	0.0	-2252.4902	1568.1353	NaN	NaN	-0.3	0.8943	0.0217	0.0205	0.0215	0.0221	0.0199
0.0	0.0	0.0	-1725.4902	1485.1353	NaN	NaN	-0.3	0.8946	0.0215	0.0204	0.0217	0.022	0.0198
0.0	0.0	0.0	-2516.4902	2156.1353	NaN	NaN	-0.3	0.8952	0.0214	0.0203	0.0216	0.0218	0.0197
0.0	0.0	0.0	-820.4902	-99.8647	NaN	NaN	0.1085	0.894	0.0216	0.0206	0.022	0.022	0.0199
0.0	0.0	0.0	-1926.4902	552.1353	NaN	NaN	-0.3	0.8951	0.0215	0.0204	0.0218	0.0217	0.0196
0.0	0.0	0.0	-2624.4902	-1365.8647	NaN	NaN	0.3423	0.8841	0.0239	0.022	0.0239	0.024	0.0221
0.0	0.0	0.0	-2168.4902	-175.8647	NaN	NaN	0.075	0.9039	0.02	0.0181	0.0206	0.0201	0.0173
