# Supplementary material for: DeepFRET, a software for rapid and automated single-molecule FRET data classification using deep learning
Source: eLife. 2020 Nov 3;9:e60404. doi: 10.7554/eLife.60404 (PMC7609065; doi:10.7554/eLife.60404)
Supplement: Figure 4—source data 1. [file elife-60404-fig4-data1.zip › Figure 4-source data 1/Fig_S4a/Traces/traces_all_n294/Traces_Fig2d_4mMAc_mov2_combined_tif_pair78.txt]

Exported by DeepFRET
Date: 2020-08-26, 18:13
Video filename: None
FRET pair #78
Bleaches at 45
D-Dexc-bg	A-Dexc-bg	A-Aexc-bg	D-Dexc-rw	A-Dexc-rw	A-Aexc-rw	S	E	p_bleached	p_aggregated	p_noisy	p_scrambled	p_static	p_dynamic
0.0	0.0	0.0	21370.4725	12245.4643	NaN	NaN	0.3643	0.0516	0.4429	0.0318	0.1641	0.2411	0.0684
0.0	0.0	0.0	21918.4725	11727.4643	NaN	NaN	0.3486	0.0469	0.5118	0.0307	0.1437	0.2102	0.0566
0.0	0.0	0.0	19696.4725	10595.4643	NaN	NaN	0.3498	0.0394	0.5908	0.0293	0.1142	0.1803	0.0461
0.0	0.0	0.0	18873.4725	7652.4643	NaN	NaN	0.2885	0.0365	0.6189	0.0295	0.1055	0.1683	0.0413
0.0	0.0	0.0	16718.4725	13065.4643	NaN	NaN	0.4387	0.0337	0.6257	0.0286	0.1044	0.1647	0.0429
0.0	0.0	0.0	19128.4725	10422.4643	NaN	NaN	0.3527	0.0365	0.6214	0.0283	0.1036	0.1678	0.0423
0.0	0.0	0.0	19302.4725	12534.4643	NaN	NaN	0.3937	0.0364	0.6316	0.0288	0.0992	0.1605	0.0435
0.0	0.0	0.0	19174.4725	8525.4643	NaN	NaN	0.3078	0.0397	0.6307	0.0295	0.1019	0.1563	0.0419
0.0	0.0	0.0	19698.4725	14068.4643	NaN	NaN	0.4166	0.0428	0.6052	0.0295	0.113	0.1667	0.0428
0.0	0.0	0.0	18001.4725	11597.4643	NaN	NaN	0.3918	0.048	0.59	0.0294	0.1217	0.1699	0.041
0.0	0.0	0.0	20793.4725	9845.4643	NaN	NaN	0.3213	0.0515	0.5685	0.0289	0.1314	0.1795	0.0402
0.0	0.0	0.0	20084.4725	9009.4643	NaN	NaN	0.3097	0.0545	0.5652	0.0283	0.1359	0.1768	0.0393
0.0	0.0	0.0	19540.4725	7505.4643	NaN	NaN	0.2775	0.0562	0.552	0.0276	0.1419	0.1836	0.0388
0.0	0.0	0.0	21515.4725	12482.4643	NaN	NaN	0.3672	0.0592	0.5369	0.0269	0.1493	0.1896	0.0382
0.0	0.0	0.0	16520.4725	6950.4643	NaN	NaN	0.2961	0.0594	0.519	0.0259	0.1574	0.201	0.0373
0.0	0.0	0.0	14962.4725	11577.4643	NaN	NaN	0.4362	0.0583	0.5061	0.0258	0.167	0.2068	0.036
0.0	0.0	0.0	18265.4725	10106.4643	NaN	NaN	0.3562	0.0582	0.4907	0.0253	0.1747	0.2156	0.0356
0.0	0.0	0.0	21113.4725	10750.4643	NaN	NaN	0.3374	0.0566	0.4879	0.025	0.1742	0.2206	0.0356
0.0	0.0	0.0	17270.4725	10573.4643	NaN	NaN	0.3797	0.0558	0.4881	0.0247	0.1705	0.2257	0.0352
0.0	0.0	0.0	20150.4725	9102.4643	NaN	NaN	0.3112	0.0566	0.4955	0.0248	0.1654	0.2231	0.0345
0.0	0.0	0.0	22169.4725	8294.4643	NaN	NaN	0.2723	0.0569	0.4943	0.0251	0.1632	0.2257	0.0348
0.0	0.0	0.0	19349.4725	9017.4643	NaN	NaN	0.3179	0.0568	0.499	0.0253	0.1612	0.223	0.0347
0.0	0.0	0.0	16160.4725	9005.4643	NaN	NaN	0.3578	0.0577	0.4952	0.0257	0.1625	0.2233	0.0356
0.0	0.0	0.0	21094.4725	11760.4643	NaN	NaN	0.358	0.0572	0.4959	0.0262	0.1616	0.2233	0.0358
0.0	0.0	0.0	20498.4725	8687.4643	NaN	NaN	0.2977	0.0569	0.4942	0.0271	0.1634	0.2225	0.0359
0.0	0.0	0.0	17978.4725	8678.4643	NaN	NaN	0.3256	0.0562	0.4909	0.0273	0.1656	0.2245	0.0355
0.0	0.0	0.0	17550.4725	8282.4643	NaN	NaN	0.3206	0.0557	0.4825	0.0269	0.1699	0.2301	0.0349
0.0	0.0	0.0	16679.4725	7720.4643	NaN	NaN	0.3164	0.0563	0.4829	0.0262	0.1704	0.2296	0.0345
0.0	0.0	0.0	22712.4725	8063.4643	NaN	NaN	0.262	0.0554	0.4852	0.0262	0.1678	0.2312	0.0343
0.0	0.0	0.0	16973.4725	12989.4643	NaN	NaN	0.4335	0.0575	0.4972	0.027	0.1642	0.2206	0.0335
0.0	0.0	0.0	14925.4725	12176.4643	NaN	NaN	0.4493	0.0567	0.496	0.0277	0.1628	0.2231	0.0337
0.0	0.0	0.0	21410.4725	11398.4643	NaN	NaN	0.3474	0.0574	0.4901	0.0282	0.1675	0.223	0.0337
0.0	0.0	0.0	16730.4725	6051.4643	NaN	NaN	0.2656	0.0581	0.4779	0.0282	0.1742	0.227	0.0346
0.0	0.0	0.0	20247.4725	8332.4643	NaN	NaN	0.2915	0.0583	0.4819	0.0285	0.1703	0.2269	0.0341
0.0	0.0	0.0	17894.4725	9838.4643	NaN	NaN	0.3548	0.0608	0.4783	0.0288	0.1741	0.2232	0.0349
0.0	0.0	0.0	16537.4725	12978.4643	NaN	NaN	0.4397	0.0615	0.4753	0.0298	0.1757	0.2212	0.0364
0.0	0.0	0.0	20246.4725	11931.4643	NaN	NaN	0.3708	0.0616	0.4715	0.0309	0.1779	0.2203	0.0379
0.0	0.0	0.0	19771.4725	7643.4643	NaN	NaN	0.2788	0.0612	0.4595	0.0325	0.1859	0.2205	0.0405
0.0	0.0	0.0	18388.4725	13815.4643	NaN	NaN	0.429	0.0592	0.4257	0.0337	0.2073	0.2295	0.0446
0.0	0.0	0.0	18890.4725	10011.4643	NaN	NaN	0.3464	0.0572	0.41	0.0354	0.2178	0.2334	0.0461
0.0	0.0	0.0	16374.4725	11541.4643	NaN	NaN	0.4134	0.055	0.3891	0.0383	0.2322	0.2367	0.0487
0.0	0.0	0.0	18515.4725	13909.4643	NaN	NaN	0.429	0.0502	0.4025	0.039	0.2348	0.2233	0.0502
0.0	0.0	0.0	19584.4725	10405.4643	NaN	NaN	0.347	0.045	0.4211	0.0384	0.2293	0.2139	0.0522
0.0	0.0	0.0	17957.4725	6806.4643	NaN	NaN	0.2749	0.0474	0.4457	0.0372	0.2108	0.2072	0.0516
0.0	0.0	0.0	12756.4725	5435.4643	NaN	NaN	0.2988	0.15	0.4738	0.0311	0.1108	0.1914	0.0429
0.0	0.0	0.0	3551.4725	-381.5357	NaN	NaN	-0.1204	0.9067	0.0291	0.0122	0.0118	0.0212	0.019
0.0	0.0	0.0	3617.4725	2.4643	NaN	NaN	0.0007	0.8797	0.0331	0.0187	0.0231	0.0256	0.0199
0.0	0.0	0.0	2748.4725	-2737.5357	NaN	NaN	-0.3	0.8985	0.0273	0.0164	0.0193	0.0212	0.0174
0.0	0.0	0.0	2410.4725	2127.4643	NaN	NaN	0.4688	0.8996	0.0254	0.0173	0.02	0.0209	0.0168
0.0	0.0	0.0	2763.4725	2304.4643	NaN	NaN	0.4547	0.9003	0.0241	0.0177	0.0192	0.0221	0.0166
0.0	0.0	0.0	5963.4725	44.4643	NaN	NaN	0.0074	0.8877	0.0288	0.0181	0.0191	0.0269	0.0193
0.0	0.0	0.0	3164.4725	-337.5357	NaN	NaN	-0.1194	0.8941	0.0272	0.0181	0.0187	0.0238	0.0181
0.0	0.0	0.0	4189.4725	2888.4643	NaN	NaN	0.4081	0.8988	0.0255	0.0184	0.0187	0.0218	0.0168
0.0	0.0	0.0	1849.4725	-861.5357	NaN	NaN	-0.3	0.9034	0.0244	0.0177	0.0182	0.0199	0.0164
0.0	0.0	0.0	1806.4725	1270.4643	NaN	NaN	0.4129	0.901	0.0252	0.0186	0.0182	0.0208	0.0162
0.0	0.0	0.0	1457.4725	-343.5357	NaN	NaN	-0.3	0.9	0.0259	0.0189	0.018	0.0211	0.0161
0.0	0.0	0.0	3888.4725	-2058.5357	NaN	NaN	-0.3	0.8956	0.0276	0.0203	0.0183	0.0223	0.016
0.0	0.0	0.0	3293.4725	2722.4643	NaN	NaN	0.4525	0.8916	0.029	0.0214	0.0187	0.0232	0.0162
0.0	0.0	0.0	5508.4725	-294.5357	NaN	NaN	-0.0565	0.8904	0.0295	0.0216	0.0189	0.0232	0.0163
0.0	0.0	0.0	3298.4725	1275.4643	NaN	NaN	0.2789	0.8908	0.0293	0.0215	0.019	0.0229	0.0166
0.0	0.0	0.0	1825.4725	1206.4643	NaN	NaN	0.3979	0.8901	0.0292	0.0215	0.0196	0.0226	0.0169
0.0	0.0	0.0	1651.4725	-401.5357	NaN	NaN	-0.3	0.8947	0.0277	0.0201	0.0197	0.0207	0.0171
0.0	0.0	0.0	3613.4725	-544.5357	NaN	NaN	-0.1774	0.8941	0.028	0.0201	0.02	0.0205	0.0173
0.0	0.0	0.0	4187.4725	-872.5357	NaN	NaN	-0.2632	0.8919	0.0291	0.0205	0.0204	0.0206	0.0175
0.0	0.0	0.0	876.4725	1368.4643	NaN	NaN	0.6096	0.8892	0.0305	0.021	0.0205	0.0209	0.0178
0.0	0.0	0.0	3607.4725	-691.5357	NaN	NaN	-0.2372	0.8852	0.0327	0.0215	0.0207	0.0218	0.0182
0.0	0.0	0.0	3473.4725	-2704.5357	NaN	NaN	-0.3	0.885	0.033	0.0212	0.0206	0.0218	0.0184
0.0	0.0	0.0	988.4725	1759.4643	NaN	NaN	0.6403	0.8826	0.0344	0.0208	0.0203	0.023	0.019
0.0	0.0	0.0	3169.4725	2441.4643	NaN	NaN	0.4351	0.8773	0.0377	0.0203	0.0201	0.0246	0.02
0.0	0.0	0.0	1720.4725	-280.5357	NaN	NaN	-0.1948	0.8759	0.0388	0.0195	0.0202	0.0247	0.0209
0.0	0.0	0.0	2792.4725	1593.4643	NaN	NaN	0.3633	0.8715	0.0409	0.0191	0.0207	0.0254	0.0223
0.0	0.0	0.0	2202.4725	-554.5357	NaN	NaN	-0.3	0.8732	0.0392	0.0189	0.0213	0.0247	0.0227
0.0	0.0	0.0	2312.4725	1314.4643	NaN	NaN	0.3624	0.8685	0.0406	0.0188	0.0225	0.0257	0.0239
0.0	0.0	0.0	2163.4725	1763.4643	NaN	NaN	0.4491	0.8746	0.0372	0.0185	0.0226	0.024	0.0231
0.0	0.0	0.0	2908.4725	4114.4643	NaN	NaN	0.5859	0.8746	0.0369	0.0186	0.0234	0.0236	0.0229
0.0	0.0	0.0	5122.4725	1926.4643	NaN	NaN	0.2733	0.8765	0.0358	0.0189	0.0238	0.0222	0.0227
0.0	0.0	0.0	-526.5275	-1230.5357	NaN	NaN	0.7003	0.8821	0.0327	0.0192	0.0238	0.0207	0.0215
0.0	0.0	0.0	1928.4725	3117.4643	NaN	NaN	0.6178	0.8782	0.0349	0.0192	0.0252	0.021	0.0216
0.0	0.0	0.0	707.4725	43.4643	NaN	NaN	0.0579	0.8781	0.0355	0.0191	0.0253	0.0207	0.0212
0.0	0.0	0.0	3540.4725	914.4643	NaN	NaN	0.2053	0.8736	0.0382	0.0192	0.0265	0.0209	0.0215
0.0	0.0	0.0	469.4725	3030.4643	NaN	NaN	0.8659	0.8776	0.0362	0.019	0.0259	0.0202	0.0212
0.0	0.0	0.0	988.4725	-857.5357	NaN	NaN	-0.3	0.8818	0.0337	0.0187	0.0252	0.0198	0.0208
0.0	0.0	0.0	3165.4725	3182.4643	NaN	NaN	0.5013	0.8813	0.033	0.019	0.0257	0.0201	0.0209
0.0	0.0	0.0	3619.4725	998.4643	NaN	NaN	0.2162	0.8843	0.0311	0.0191	0.0251	0.0199	0.0204
0.0	0.0	0.0	3311.4725	1323.4643	NaN	NaN	0.2855	0.8862	0.0296	0.0193	0.0245	0.02	0.0204
0.0	0.0	0.0	-525.5275	-430.5357	NaN	NaN	0.4503	0.888	0.0281	0.0195	0.024	0.0202	0.0202
0.0	0.0	0.0	1208.4725	-373.5357	NaN	NaN	-0.3	0.889	0.0267	0.0198	0.0237	0.0206	0.0202
0.0	0.0	0.0	2867.4725	2006.4643	NaN	NaN	0.4117	0.8895	0.0261	0.02	0.0234	0.0208	0.0202
0.0	0.0	0.0	-367.5275	-1318.5357	NaN	NaN	0.782	0.89	0.0256	0.0201	0.0231	0.021	0.0203
0.0	0.0	0.0	1057.4725	-991.5357	NaN	NaN	-0.3	0.8893	0.0253	0.0203	0.0234	0.0213	0.0204
0.0	0.0	0.0	2074.4725	-465.5357	NaN	NaN	-0.2893	0.8882	0.0254	0.0206	0.0236	0.0217	0.0206
0.0	0.0	0.0	2715.4725	-1005.5357	NaN	NaN	-0.3	0.8881	0.0253	0.0208	0.0234	0.0218	0.0206
0.0	0.0	0.0	5560.4725	364.4643	NaN	NaN	0.0615	0.8885	0.0253	0.0208	0.0232	0.0217	0.0205
0.0	0.0	0.0	1012.4725	2315.4643	NaN	NaN	0.6958	0.8887	0.0255	0.0209	0.023	0.0215	0.0204
0.0	0.0	0.0	474.4725	1472.4643	NaN	NaN	0.7563	0.8871	0.0262	0.0212	0.0231	0.0217	0.0207
0.0	0.0	0.0	221.4725	-746.5357	NaN	NaN	1.3	0.8884	0.0256	0.0213	0.0224	0.0218	0.0205
0.0	0.0	0.0	1580.4725	3834.4643	NaN	NaN	0.7081	0.8869	0.0262	0.0216	0.0226	0.022	0.0207
0.0	0.0	0.0	1523.4725	-167.5357	NaN	NaN	-0.1236	0.8885	0.0261	0.0212	0.022	0.0218	0.0206
0.0	0.0	0.0	1596.4725	25.4643	NaN	NaN	0.0157	0.8885	0.0261	0.021	0.0219	0.0217	0.0206
0.0	0.0	0.0	802.4725	1591.4643	NaN	NaN	0.6648	0.8877	0.0265	0.0212	0.0221	0.0216	0.0208
0.0	0.0	0.0	1180.4725	988.4643	NaN	NaN	0.4557	0.8881	0.0267	0.021	0.022	0.0214	0.0208
0.0	0.0	0.0	4933.4725	1179.4643	NaN	NaN	0.1929	0.8878	0.027	0.021	0.0221	0.0213	0.0209
0.0	0.0	0.0	1154.4725	3244.4643	NaN	NaN	0.7376	0.8876	0.0276	0.0208	0.0221	0.0211	0.0208
0.0	0.0	0.0	1901.4725	-302.5357	NaN	NaN	-0.1892	0.8908	0.0274	0.02	0.0212	0.0207	0.0201
0.0	0.0	0.0	-848.5275	-1286.5357	NaN	NaN	0.6026	0.8944	0.0269	0.019	0.0203	0.0202	0.0191
0.0	0.0	0.0	2461.4725	54.4643	NaN	NaN	0.0216	0.8951	0.0268	0.019	0.0202	0.02	0.0189
0.0	0.0	0.0	2971.4725	-46.5357	NaN	NaN	-0.0159	0.8958	0.0266	0.0189	0.0201	0.0199	0.0187
0.0	0.0	0.0	3884.4725	1446.4643	NaN	NaN	0.2713	0.8942	0.0271	0.0193	0.0205	0.02	0.019
0.0	0.0	0.0	1859.4725	179.4643	NaN	NaN	0.088	0.8963	0.0263	0.0188	0.02	0.02	0.0187
0.0	0.0	0.0	762.4725	-1800.5357	NaN	NaN	1.3	0.8968	0.0259	0.0188	0.0199	0.02	0.0186
0.0	0.0	0.0	-24.5275	33.4643	NaN	NaN	1.3	0.8964	0.0259	0.0189	0.02	0.0201	0.0187
0.0	0.0	0.0	1543.4725	1986.4643	NaN	NaN	0.5627	0.8968	0.0258	0.0189	0.0199	0.02	0.0187
0.0	0.0	0.0	4232.4725	-2172.5357	NaN	NaN	-0.3	0.8972	0.0256	0.0189	0.0197	0.02	0.0186
0.0	0.0	0.0	2533.4725	-1736.5357	NaN	NaN	-0.3	0.8969	0.0256	0.0191	0.0197	0.0201	0.0186
0.0	0.0	0.0	463.4725	1877.4643	NaN	NaN	0.802	0.8964	0.0256	0.0193	0.0197	0.0202	0.0188
0.0	0.0	0.0	2141.4725	760.4643	NaN	NaN	0.2621	0.8953	0.0259	0.0196	0.0198	0.0203	0.019
0.0	0.0	0.0	809.4725	-613.5357	NaN	NaN	-0.3	0.8958	0.0259	0.0196	0.0196	0.0202	0.019
0.0	0.0	0.0	1115.4725	2591.4643	NaN	NaN	0.6991	0.8945	0.0262	0.0203	0.0198	0.0201	0.0192
0.0	0.0	0.0	3191.4725	2022.4643	NaN	NaN	0.3879	0.8922	0.0271	0.021	0.0202	0.02	0.0195
0.0	0.0	0.0	2728.4725	1545.4643	NaN	NaN	0.3616	0.8918	0.0272	0.0212	0.0202	0.0201	0.0195
0.0	0.0	0.0	1002.4725	2814.4643	NaN	NaN	0.7374	0.894	0.0264	0.0207	0.0197	0.02	0.0191
0.0	0.0	0.0	1926.4725	2545.4643	NaN	NaN	0.5692	0.8938	0.0262	0.0208	0.0198	0.0202	0.0192
0.0	0.0	0.0	1335.4725	1247.4643	NaN	NaN	0.483	0.8935	0.0259	0.0209	0.0199	0.0203	0.0193
0.0	0.0	0.0	1628.4725	1694.4643	NaN	NaN	0.5099	0.8931	0.0259	0.0209	0.0201	0.0205	0.0194
0.0	0.0	0.0	3230.4725	-3304.5357	NaN	NaN	1.3	0.8938	0.0258	0.0204	0.0201	0.0205	0.0193
0.0	0.0	0.0	2244.4725	-1658.5357	NaN	NaN	-0.3	0.8935	0.0257	0.0206	0.0202	0.0206	0.0194
0.0	0.0	0.0	2686.4725	1750.4643	NaN	NaN	0.3945	0.8924	0.0263	0.0211	0.0203	0.0204	0.0195
0.0	0.0	0.0	2135.4725	3478.4643	NaN	NaN	0.6196	0.8904	0.027	0.0215	0.0207	0.0206	0.0198
0.0	0.0	0.0	1959.4725	-400.5357	NaN	NaN	-0.2569	0.8918	0.027	0.0209	0.0204	0.0204	0.0195
0.0	0.0	0.0	1430.4725	-2216.5357	NaN	NaN	1.3	0.892	0.0271	0.0206	0.0205	0.0204	0.0194
0.0	0.0	0.0	1422.4725	53.4643	NaN	NaN	0.0362	0.8903	0.0279	0.0209	0.021	0.0204	0.0194
0.0	0.0	0.0	4749.4725	727.4643	NaN	NaN	0.1328	0.8873	0.0289	0.0215	0.0218	0.0206	0.0199
0.0	0.0	0.0	74.4725	1842.4643	NaN	NaN	0.9612	0.8887	0.0285	0.021	0.0214	0.0206	0.0197
0.0	0.0	0.0	2057.4725	-2146.5357	NaN	NaN	1.3	0.8906	0.0275	0.0204	0.0211	0.0207	0.0196
0.0	0.0	0.0	2065.4725	159.4643	NaN	NaN	0.0717	0.8905	0.0273	0.0203	0.0214	0.0209	0.0197
0.0	0.0	0.0	1008.4725	342.4643	NaN	NaN	0.2535	0.8894	0.0275	0.0203	0.0219	0.0211	0.0199
0.0	0.0	0.0	1881.4725	1054.4643	NaN	NaN	0.3592	0.8899	0.0273	0.02	0.022	0.021	0.0198
0.0	0.0	0.0	1659.4725	2581.4643	NaN	NaN	0.6087	0.8893	0.0273	0.0199	0.0224	0.0212	0.02
0.0	0.0	0.0	2913.4725	732.4643	NaN	NaN	0.2009	0.8904	0.0263	0.0199	0.0222	0.0213	0.0199
0.0	0.0	0.0	1651.4725	2149.4643	NaN	NaN	0.5655	0.891	0.0255	0.02	0.0223	0.0215	0.0198
0.0	0.0	0.0	801.4725	-1162.5357	NaN	NaN	1.3	0.8905	0.025	0.0202	0.0226	0.0218	0.0199
0.0	0.0	0.0	2710.4725	1402.4643	NaN	NaN	0.341	0.8903	0.0247	0.0202	0.0229	0.0219	0.02
0.0	0.0	0.0	2193.4725	-1378.5357	NaN	NaN	-0.3	0.8913	0.0241	0.0201	0.0228	0.0218	0.0199
0.0	0.0	0.0	1175.4725	-137.5357	NaN	NaN	-0.1325	0.8908	0.0241	0.0201	0.023	0.0218	0.0201
0.0	0.0	0.0	874.4725	640.4643	NaN	NaN	0.4228	0.891	0.0239	0.02	0.0231	0.0218	0.0201
0.0	0.0	0.0	1544.4725	650.4643	NaN	NaN	0.2963	0.8914	0.0237	0.02	0.023	0.0218	0.0201
0.0	0.0	0.0	810.4725	1251.4643	NaN	NaN	0.6069	0.8918	0.0235	0.0201	0.0227	0.0218	0.0202
0.0	0.0	0.0	979.4725	-424.5357	NaN	NaN	-0.3	0.8924	0.0233	0.02	0.0225	0.0217	0.0201
0.0	0.0	0.0	2405.4725	2699.4643	NaN	NaN	0.5288	0.891	0.0238	0.0202	0.0229	0.0218	0.0204
0.0	0.0	0.0	-333.5275	1694.4643	NaN	NaN	1.2451	0.8925	0.0233	0.0199	0.0225	0.0216	0.0201
0.0	0.0	0.0	1741.4725	-1076.5357	NaN	NaN	-0.3	0.8925	0.023	0.0202	0.0222	0.0218	0.0202
0.0	0.0	0.0	2107.4725	-355.5357	NaN	NaN	-0.2029	0.892	0.0227	0.0205	0.0222	0.022	0.0205
0.0	0.0	0.0	1416.4725	-1978.5357	NaN	NaN	1.3	0.8919	0.0226	0.0206	0.0224	0.0221	0.0205
0.0	0.0	0.0	-35.5275	-684.5357	NaN	NaN	0.9507	0.8912	0.0226	0.0207	0.0227	0.0222	0.0206
0.0	0.0	0.0	181.4725	1497.4643	NaN	NaN	0.8919	0.8914	0.0226	0.0207	0.0226	0.0222	0.0205
0.0	0.0	0.0	774.4725	-1089.5357	NaN	NaN	1.3	0.8919	0.0226	0.0206	0.0225	0.0221	0.0204
0.0	0.0	0.0	719.4725	888.4643	NaN	NaN	0.5525	0.8922	0.0228	0.0204	0.0224	0.022	0.0203
0.0	0.0	0.0	1309.4725	1893.4643	NaN	NaN	0.5912	0.8923	0.0227	0.0205	0.0224	0.0219	0.0202
0.0	0.0	0.0	2090.4725	-3230.5357	NaN	NaN	1.3	0.8921	0.0224	0.0206	0.0224	0.0222	0.0203
0.0	0.0	0.0	112.4725	1307.4643	NaN	NaN	0.9208	0.8919	0.0224	0.0207	0.0224	0.0223	0.0204
0.0	0.0	0.0	70.4725	1513.4643	NaN	NaN	0.9555	0.892	0.0224	0.0207	0.0223	0.0222	0.0203
0.0	0.0	0.0	-755.5275	1639.4643	NaN	NaN	1.3	0.8921	0.0224	0.0207	0.0222	0.0223	0.0203
0.0	0.0	0.0	1119.4725	-1108.5357	NaN	NaN	-0.3	0.8918	0.0224	0.0208	0.0223	0.0224	0.0204
0.0	0.0	0.0	3619.4725	-33.5357	NaN	NaN	-0.0094	0.8916	0.0225	0.0209	0.0223	0.0223	0.0204
0.0	0.0	0.0	342.4725	767.4643	NaN	NaN	0.6914	0.8917	0.0224	0.0208	0.0223	0.0224	0.0204
0.0	0.0	0.0	156.4725	1071.4643	NaN	NaN	0.8726	0.8913	0.0225	0.0209	0.0223	0.0225	0.0204
0.0	0.0	0.0	1729.4725	-2119.5357	NaN	NaN	1.3	0.8915	0.0226	0.021	0.0223	0.0224	0.0203
0.0	0.0	0.0	959.4725	2656.4643	NaN	NaN	0.7347	0.8916	0.0229	0.0209	0.0222	0.0221	0.0203
0.0	0.0	0.0	1050.4725	323.4643	NaN	NaN	0.2354	0.8918	0.0226	0.021	0.0222	0.0222	0.0203
0.0	0.0	0.0	1503.4725	-2248.5357	NaN	NaN	1.3	0.8914	0.0225	0.021	0.0225	0.0224	0.0202
0.0	0.0	0.0	-572.5275	-123.5357	NaN	NaN	0.1775	0.8903	0.0225	0.0212	0.023	0.0226	0.0205
0.0	0.0	0.0	-2001.5275	1797.4643	NaN	NaN	-0.3	0.8901	0.0226	0.0212	0.0232	0.0226	0.0204
0.0	0.0	0.0	794.4725	-1642.5357	NaN	NaN	1.3	0.8906	0.0225	0.0212	0.0229	0.0225	0.0202
0.0	0.0	0.0	1972.4725	1275.4643	NaN	NaN	0.3927	0.8916	0.0228	0.0211	0.0224	0.0221	0.02
0.0	0.0	0.0	476.4725	3319.4643	NaN	NaN	0.8745	0.8918	0.023	0.0211	0.0222	0.0219	0.02
0.0	0.0	0.0	1263.4725	186.4643	NaN	NaN	0.1286	0.8917	0.0229	0.021	0.0222	0.022	0.02
0.0	0.0	0.0	1152.4725	8.4643	NaN	NaN	0.0073	0.891	0.023	0.0211	0.0224	0.0224	0.0201
0.0	0.0	0.0	373.4725	118.4643	NaN	NaN	0.2408	0.8908	0.023	0.0211	0.0225	0.0225	0.0201
0.0	0.0	0.0	-544.5275	-519.5357	NaN	NaN	0.4883	0.8905	0.0229	0.0212	0.0226	0.0227	0.0201
0.0	0.0	0.0	966.4725	1866.4643	NaN	NaN	0.6588	0.8901	0.0232	0.0213	0.0225	0.0227	0.0203
0.0	0.0	0.0	3123.4725	-232.5357	NaN	NaN	-0.0804	0.8905	0.0232	0.0211	0.0224	0.0226	0.0202
0.0	0.0	0.0	1145.4725	-228.5357	NaN	NaN	-0.2492	0.8903	0.0232	0.0211	0.0225	0.0227	0.0202
0.0	0.0	0.0	916.4725	-1521.5357	NaN	NaN	1.3	0.8899	0.0233	0.0212	0.0226	0.0228	0.0203
0.0	0.0	0.0	1671.4725	715.4643	NaN	NaN	0.2997	0.8894	0.0236	0.0212	0.0227	0.0228	0.0204
0.0	0.0	0.0	1610.4725	-630.5357	NaN	NaN	-0.3	0.8889	0.024	0.0211	0.0228	0.0228	0.0204
0.0	0.0	0.0	1914.4725	3741.4643	NaN	NaN	0.6615	0.8873	0.0246	0.0213	0.0232	0.0228	0.0207
0.0	0.0	0.0	794.4725	-1510.5357	NaN	NaN	1.3	0.8903	0.0237	0.0207	0.0226	0.0224	0.0203
0.0	0.0	0.0	1546.4725	1993.4643	NaN	NaN	0.5631	0.8866	0.0247	0.0214	0.0235	0.0231	0.0208
0.0	0.0	0.0	2702.4725	-1707.5357	NaN	NaN	-0.3	0.8895	0.0241	0.0207	0.0229	0.0225	0.0204
0.0	0.0	0.0	343.4725	3101.4643	NaN	NaN	0.9003	0.8859	0.0249	0.0215	0.0238	0.0231	0.0208
0.0	0.0	0.0	3254.4725	-1140.5357	NaN	NaN	-0.3	0.8873	0.0248	0.0212	0.0235	0.0227	0.0205
0.0	0.0	0.0	-120.5275	-516.5357	NaN	NaN	0.8108	0.8859	0.0251	0.0215	0.0239	0.0229	0.0208
0.0	0.0	0.0	2432.4725	1651.4643	NaN	NaN	0.4044	0.885	0.0254	0.0217	0.0242	0.0229	0.0208
0.0	0.0	0.0	1523.4725	523.4643	NaN	NaN	0.2557	0.8911	0.0239	0.0202	0.0228	0.0217	0.0202
0.0	0.0	0.0	-1047.5275	-1893.5357	NaN	NaN	0.6438	0.8911	0.0237	0.0201	0.023	0.022	0.0202
0.0	0.0	0.0	2935.4725	-289.5357	NaN	NaN	-0.1094	0.8896	0.024	0.0205	0.0233	0.0221	0.0205
0.0	0.0	0.0	2722.4725	-662.5357	NaN	NaN	-0.3	0.8907	0.0239	0.0203	0.023	0.0218	0.0203
0.0	0.0	0.0	-536.5275	-633.5357	NaN	NaN	0.5415	0.8907	0.0239	0.0202	0.023	0.0218	0.0203
0.0	0.0	0.0	463.4725	876.4643	NaN	NaN	0.6541	0.8877	0.0246	0.0211	0.0237	0.0222	0.0207
0.0	0.0	0.0	699.4725	2008.4643	NaN	NaN	0.7417	0.8887	0.0247	0.0209	0.0234	0.0219	0.0204
0.0	0.0	0.0	2123.4725	538.4643	NaN	NaN	0.2023	0.8906	0.0242	0.0205	0.0229	0.0216	0.0202
0.0	0.0	0.0	-750.5275	186.4643	NaN	NaN	-0.3	0.8901	0.0243	0.0206	0.023	0.0218	0.0202
0.0	0.0	0.0	106.4725	-2156.5357	NaN	NaN	1.0519	0.8878	0.0249	0.0213	0.0234	0.0223	0.0204
0.0	0.0	0.0	-1042.5275	6506.4643	NaN	NaN	1.1908	0.8857	0.0252	0.0222	0.0236	0.0224	0.0208
0.0	0.0	0.0	1026.4725	4895.4643	NaN	NaN	0.8267	0.8878	0.0247	0.0218	0.0229	0.0221	0.0207
0.0	0.0	0.0	267.4725	-377.5357	NaN	NaN	1.3	0.8886	0.0244	0.0216	0.0228	0.0221	0.0205
0.0	0.0	0.0	655.4725	1859.4643	NaN	NaN	0.7394	0.887	0.0248	0.0222	0.023	0.0225	0.0206
0.0	0.0	0.0	132.4725	939.4643	NaN	NaN	0.8764	0.8875	0.0246	0.0221	0.0227	0.0224	0.0206
0.0	0.0	0.0	1073.4725	302.4643	NaN	NaN	0.2198	0.8869	0.0246	0.0224	0.0227	0.0226	0.0208
0.0	0.0	0.0	3296.4725	2044.4643	NaN	NaN	0.3828	0.8858	0.0248	0.0226	0.0227	0.0229	0.0212
0.0	0.0	0.0	588.4725	1119.4643	NaN	NaN	0.6554	0.8874	0.0246	0.0223	0.0223	0.0225	0.0209
0.0	0.0	0.0	1493.4725	-505.5357	NaN	NaN	-0.3	0.887	0.0247	0.0224	0.0223	0.0226	0.0209
0.0	0.0	0.0	1003.4725	-25.5357	NaN	NaN	-0.0261	0.8873	0.0247	0.0223	0.0221	0.0227	0.0209
0.0	0.0	0.0	1299.4725	-106.5357	NaN	NaN	-0.0893	0.887	0.0249	0.0223	0.0221	0.0228	0.021
0.0	0.0	0.0	1344.4725	2572.4643	NaN	NaN	0.6568	0.8872	0.0249	0.0223	0.0217	0.0226	0.0212
0.0	0.0	0.0	426.4725	2215.4643	NaN	NaN	0.8386	0.8879	0.025	0.022	0.0215	0.0223	0.0213
0.0	0.0	0.0	3282.4725	1588.4643	NaN	NaN	0.3261	0.8874	0.0251	0.0221	0.0217	0.0223	0.0213
0.0	0.0	0.0	1121.4725	76.4643	NaN	NaN	0.0638	0.8874	0.0251	0.0221	0.0219	0.0222	0.0213
0.0	0.0	0.0	1729.4725	-299.5357	NaN	NaN	-0.2095	0.8878	0.0251	0.022	0.0219	0.022	0.0211
0.0	0.0	0.0	1259.4725	774.4643	NaN	NaN	0.3808	0.888	0.0251	0.0219	0.022	0.0219	0.0211
0.0	0.0	0.0	322.4725	216.4643	NaN	NaN	0.4017	0.8881	0.0251	0.0218	0.0221	0.0217	0.0211
0.0	0.0	0.0	1495.4725	-808.5357	NaN	NaN	-0.3	0.8894	0.0248	0.0216	0.0221	0.0214	0.0207
0.0	0.0	0.0	-598.5275	610.4643	NaN	NaN	1.3	0.8905	0.0246	0.0212	0.022	0.0213	0.0204
0.0	0.0	0.0	554.4725	1728.4643	NaN	NaN	0.7571	0.8884	0.025	0.0216	0.0226	0.0216	0.0207
0.0	0.0	0.0	1099.4725	872.4643	NaN	NaN	0.4424	0.8898	0.0247	0.0212	0.0225	0.0213	0.0206
0.0	0.0	0.0	-356.5275	1832.4643	NaN	NaN	1.2416	0.8902	0.0245	0.0209	0.0226	0.0213	0.0205
0.0	0.0	0.0	501.4725	-243.5357	NaN	NaN	-0.3	0.8921	0.0241	0.0201	0.0225	0.0212	0.02
0.0	0.0	0.0	1262.4725	-2687.5357	NaN	NaN	1.3	0.8919	0.0239	0.0201	0.0227	0.0216	0.0198
0.0	0.0	0.0	-910.5275	-274.5357	NaN	NaN	0.2317	0.8925	0.0237	0.02	0.0224	0.0215	0.0198
0.0	0.0	0.0	1672.4725	-1645.5357	NaN	NaN	-0.3	0.8909	0.0236	0.0206	0.0226	0.0219	0.0204
0.0	0.0	0.0	-47.5275	425.4643	NaN	NaN	1.1258	0.8905	0.0235	0.0207	0.0227	0.022	0.0206
0.0	0.0	0.0	447.4725	-1469.5357	NaN	NaN	1.3	0.8902	0.0235	0.0207	0.0228	0.0221	0.0207
0.0	0.0	0.0	417.4725	804.4643	NaN	NaN	0.6584	0.8903	0.0235	0.0206	0.0228	0.0221	0.0207
0.0	0.0	0.0	2697.4725	-165.5357	NaN	NaN	-0.0654	0.8907	0.0235	0.0205	0.0227	0.0221	0.0206
0.0	0.0	0.0	-1738.5275	1370.4643	NaN	NaN	-0.3	0.8905	0.0234	0.0205	0.0225	0.0223	0.0207
0.0	0.0	0.0	1307.4725	-1700.5357	NaN	NaN	1.3	0.8906	0.0233	0.0205	0.0225	0.0223	0.0207
0.0	0.0	0.0	1502.4725	521.4643	NaN	NaN	0.2576	0.8908	0.0234	0.0205	0.0225	0.0221	0.0206
0.0	0.0	0.0	1024.4725	5118.4643	NaN	NaN	0.8332	0.8908	0.0236	0.0204	0.0226	0.0219	0.0207
0.0	0.0	0.0	2449.4725	57.4643	NaN	NaN	0.0229	0.8916	0.0235	0.0202	0.0225	0.0219	0.0204
0.0	0.0	0.0	1332.4725	-1588.5357	NaN	NaN	1.3	0.8915	0.0235	0.0203	0.0225	0.0219	0.0203
0.0	0.0	0.0	461.4725	2284.4643	NaN	NaN	0.8319	0.8921	0.0235	0.0202	0.0223	0.0217	0.0202
0.0	0.0	0.0	2349.4725	-1437.5357	NaN	NaN	-0.3	0.8925	0.0234	0.0201	0.0222	0.0218	0.0201
0.0	0.0	0.0	594.4725	232.4643	NaN	NaN	0.2811	0.8915	0.0234	0.0201	0.0224	0.0222	0.0204
0.0	0.0	0.0	-373.5275	849.4643	NaN	NaN	1.3	0.8919	0.0231	0.0199	0.0223	0.0224	0.0203
0.0	0.0	0.0	1663.4725	1791.4643	NaN	NaN	0.5185	0.8906	0.0231	0.0201	0.0225	0.023	0.0207
0.0	0.0	0.0	-441.5275	-642.5357	NaN	NaN	0.5927	0.8905	0.023	0.0198	0.0225	0.0234	0.0208
0.0	0.0	0.0	2355.4725	1903.4643	NaN	NaN	0.4469	0.8881	0.0234	0.02	0.023	0.0243	0.0212
0.0	0.0	0.0	797.4725	142.4643	NaN	NaN	0.1516	0.8889	0.0231	0.0197	0.0226	0.0245	0.0212
0.0	0.0	0.0	-264.5275	1250.4643	NaN	NaN	1.2683	0.8847	0.0239	0.0202	0.0236	0.0258	0.0218
0.0	0.0	0.0	-514.5275	3403.4643	NaN	NaN	1.1781	0.8864	0.0235	0.0196	0.0231	0.0257	0.0216
0.0	0.0	0.0	1199.4725	4936.4643	NaN	NaN	0.8045	0.883	0.0241	0.0201	0.024	0.0267	0.0221
0.0	0.0	0.0	-214.5275	779.4643	NaN	NaN	1.3	0.8888	0.023	0.0191	0.0224	0.0252	0.0214
0.0	0.0	0.0	524.4725	2478.4643	NaN	NaN	0.8253	0.8842	0.0241	0.0201	0.0236	0.0262	0.0218
0.0	0.0	0.0	1774.4725	3654.4643	NaN	NaN	0.6731	0.885	0.0241	0.0199	0.0234	0.0259	0.0216
0.0	0.0	0.0	1124.4725	-520.5357	NaN	NaN	-0.3	0.8883	0.0235	0.0196	0.0225	0.0248	0.0214
0.0	0.0	0.0	447.4725	1075.4643	NaN	NaN	0.7062	0.8874	0.0239	0.02	0.0227	0.0246	0.0214
0.0	0.0	0.0	-764.5275	1285.4643	NaN	NaN	1.3	0.8891	0.0236	0.02	0.0223	0.0238	0.0212
0.0	0.0	0.0	2546.4725	-24.5357	NaN	NaN	-0.0097	0.8883	0.0238	0.0203	0.0225	0.0238	0.0213
0.0	0.0	0.0	2245.4725	279.4643	NaN	NaN	0.1107	0.889	0.0236	0.0202	0.0225	0.0235	0.0212
0.0	0.0	0.0	1651.4725	-242.5357	NaN	NaN	-0.1721	0.8878	0.024	0.0205	0.0228	0.0236	0.0213
0.0	0.0	0.0	-159.5275	2265.4643	NaN	NaN	1.0758	0.8878	0.024	0.0205	0.0229	0.0235	0.0214
0.0	0.0	0.0	580.4725	-1712.5357	NaN	NaN	1.3	0.8885	0.0239	0.0204	0.0228	0.0232	0.0213
0.0	0.0	0.0	659.4725	2260.4643	NaN	NaN	0.7741	0.888	0.0241	0.0205	0.023	0.0231	0.0213
0.0	0.0	0.0	-1282.5275	500.4643	NaN	NaN	-0.3	0.8898	0.0237	0.0203	0.0226	0.0227	0.0208
0.0	0.0	0.0	-9.5275	-347.5357	NaN	NaN	0.9733	0.8902	0.0236	0.0203	0.0226	0.0225	0.0208
0.0	0.0	0.0	-1981.5275	1948.4643	NaN	NaN	-0.3	0.8906	0.0234	0.0203	0.0226	0.0224	0.0206
0.0	0.0	0.0	1247.4725	1278.4643	NaN	NaN	0.5061	0.8902	0.0237	0.0205	0.0226	0.0223	0.0208
0.0	0.0	0.0	1985.4725	3538.4643	NaN	NaN	0.6406	0.8903	0.0238	0.0206	0.0226	0.0222	0.0206
0.0	0.0	0.0	180.4725	-921.5357	NaN	NaN	1.2435	0.8907	0.0235	0.0204	0.0226	0.0224	0.0204
0.0	0.0	0.0	756.4725	-542.5357	NaN	NaN	-0.3	0.8896	0.0234	0.0209	0.0225	0.0229	0.0207
0.0	0.0	0.0	648.4725	-241.5357	NaN	NaN	-0.3	0.8899	0.0231	0.021	0.0224	0.0227	0.0209
0.0	0.0	0.0	605.4725	1349.4643	NaN	NaN	0.6903	0.89	0.0229	0.0211	0.0226	0.0226	0.0208
0.0	0.0	0.0	1408.4725	987.4643	NaN	NaN	0.4121	0.8904	0.0228	0.0209	0.0227	0.0227	0.0206
0.0	0.0	0.0	1292.4725	2234.4643	NaN	NaN	0.6335	0.8905	0.0229	0.0207	0.0228	0.0227	0.0204
0.0	0.0	0.0	-134.5275	1513.4643	NaN	NaN	1.0976	0.8908	0.0228	0.0207	0.0226	0.0227	0.0204
0.0	0.0	0.0	882.4725	-1747.5357	NaN	NaN	1.3	0.8908	0.0228	0.0208	0.0225	0.0227	0.0204
0.0	0.0	0.0	747.4725	-781.5357	NaN	NaN	1.3	0.8904	0.0228	0.0208	0.0226	0.0229	0.0205
0.0	0.0	0.0	-722.5275	1864.4643	NaN	NaN	1.3	0.89	0.0227	0.0208	0.0227	0.0231	0.0206
0.0	0.0	0.0	154.4725	-2456.5357	NaN	NaN	1.0671	0.891	0.0226	0.0207	0.0224	0.0228	0.0206
0.0	0.0	0.0	568.4725	-1513.5357	NaN	NaN	1.3	0.8913	0.0224	0.0206	0.0224	0.0227	0.0206
0.0	0.0	0.0	11.4725	-1345.5357	NaN	NaN	1.0086	0.8921	0.0222	0.0203	0.0223	0.0226	0.0205
0.0	0.0	0.0	117.4725	871.4643	NaN	NaN	0.8812	0.8914	0.0223	0.0203	0.0224	0.0229	0.0207
0.0	0.0	0.0	324.4725	-565.5357	NaN	NaN	1.3	0.8909	0.0225	0.0203	0.0224	0.0231	0.0208
0.0	0.0	0.0	1901.4725	-172.5357	NaN	NaN	-0.0998	0.8902	0.0229	0.0204	0.0224	0.023	0.021
0.0	0.0	0.0	368.4725	-1002.5357	NaN	NaN	1.3	0.8903	0.0231	0.0207	0.0223	0.0225	0.021
0.0	0.0	0.0	295.4725	-1133.5357	NaN	NaN	1.3	0.8907	0.0232	0.0208	0.0223	0.0221	0.0209
0.0	0.0	0.0	-406.5275	-1538.5357	NaN	NaN	0.791	0.8904	0.0233	0.021	0.0224	0.0219	0.021
0.0	0.0	0.0	937.4725	-704.5357	NaN	NaN	-0.3	0.89	0.0234	0.0211	0.0224	0.0221	0.021
0.0	0.0	0.0	672.4725	127.4643	NaN	NaN	0.1593	0.8894	0.0235	0.0212	0.0225	0.0223	0.0212
0.0	0.0	0.0	-12.5275	1130.4643	NaN	NaN	1.0112	0.8891	0.0235	0.0213	0.0226	0.0223	0.0212
0.0	0.0	0.0	373.4725	-605.5357	NaN	NaN	1.3	0.8889	0.0235	0.0216	0.0227	0.0222	0.0211
0.0	0.0	0.0	-104.5275	-971.5357	NaN	NaN	0.9029	0.8896	0.0234	0.0214	0.0227	0.022	0.0209
0.0	0.0	0.0	94.4725	-2335.5357	NaN	NaN	1.0422	0.8897	0.0233	0.0214	0.0228	0.022	0.0209
0.0	0.0	0.0	-613.5275	226.4643	NaN	NaN	-0.3	0.8903	0.0233	0.0212	0.0229	0.0217	0.0207
0.0	0.0	0.0	279.4725	831.4643	NaN	NaN	0.7484	0.8916	0.0231	0.0209	0.0226	0.0212	0.0204
0.0	0.0	0.0	703.4725	-36.5357	NaN	NaN	-0.0548	0.8927	0.0229	0.0208	0.0224	0.0209	0.0203
0.0	0.0	0.0	838.4725	-1502.5357	NaN	NaN	1.3	0.8935	0.0228	0.0207	0.022	0.0208	0.0202
0.0	0.0	0.0	952.4725	1112.4643	NaN	NaN	0.5387	0.894	0.0228	0.0207	0.0217	0.0206	0.0202
0.0	0.0	0.0	1823.4725	1715.4643	NaN	NaN	0.4847	0.8937	0.0232	0.0207	0.0214	0.0205	0.0204
0.0	0.0	0.0	-148.5275	-953.5357	NaN	NaN	0.8652	0.894	0.0231	0.0207	0.0213	0.0205	0.0204
0.0	0.0	0.0	-910.5275	1123.4643	NaN	NaN	1.3	0.8938	0.0231	0.0208	0.0213	0.0206	0.0204
0.0	0.0	0.0	34.4725	457.4643	NaN	NaN	0.9299	0.8934	0.0231	0.0209	0.0214	0.0207	0.0205
0.0	0.0	0.0	-542.5275	1278.4643	NaN	NaN	1.3	0.8931	0.0233	0.021	0.0214	0.0207	0.0205
0.0	0.0	0.0	-1707.5275	825.4643	NaN	NaN	-0.3	0.8933	0.0232	0.021	0.0214	0.0207	0.0205
0.0	0.0	0.0	307.4725	758.4643	NaN	NaN	0.7115	0.8932	0.0232	0.0211	0.0213	0.0207	0.0204
0.0	0.0	0.0	1690.4725	335.4643	NaN	NaN	0.1656	0.8918	0.0238	0.0212	0.0212	0.021	0.021
0.0	0.0	0.0	201.4725	-64.5357	NaN	NaN	-0.3	0.8919	0.024	0.0211	0.021	0.0209	0.0211
0.0	0.0	0.0	1041.4725	1256.4643	NaN	NaN	0.5468	0.8915	0.0242	0.0211	0.0209	0.0209	0.0213
0.0	0.0	0.0	157.4725	-1943.5357	NaN	NaN	1.0882	0.8938	0.0233	0.0208	0.0207	0.0207	0.0208
0.0	0.0	0.0	3216.4725	-2268.5357	NaN	NaN	-0.3	0.8932	0.0233	0.021	0.0208	0.0209	0.0208
0.0	0.0	0.0	1325.4725	2092.4643	NaN	NaN	0.6122	0.8926	0.0236	0.021	0.0206	0.021	0.0211
0.0	0.0	0.0	-20.5275	1489.4643	NaN	NaN	1.014	0.8924	0.0238	0.0209	0.0206	0.021	0.0212
0.0	0.0	0.0	737.4725	-1007.5357	NaN	NaN	1.3	0.893	0.0238	0.0207	0.0204	0.021	0.0211
0.0	0.0	0.0	1272.4725	537.4643	NaN	NaN	0.297	0.8918	0.0243	0.0209	0.0205	0.0211	0.0214
0.0	0.0	0.0	2040.4725	274.4643	NaN	NaN	0.1186	0.8924	0.0241	0.0207	0.0205	0.021	0.0212
0.0	0.0	0.0	988.4725	154.4643	NaN	NaN	0.1351	0.8925	0.024	0.0207	0.0207	0.0209	0.0212
0.0	0.0	0.0	-1133.5275	-888.5357	NaN	NaN	0.4394	0.8931	0.0236	0.0207	0.0208	0.0209	0.021
0.0	0.0	0.0	-309.5275	547.4643	NaN	NaN	1.3	0.8931	0.0234	0.0208	0.0208	0.021	0.021
0.0	0.0	0.0	127.4725	371.4643	NaN	NaN	0.7445	0.8925	0.0236	0.0209	0.0207	0.0211	0.0212
0.0	0.0	0.0	-898.5275	1191.4643	NaN	NaN	1.3	0.8922	0.0238	0.021	0.0206	0.0211	0.0213
0.0	0.0	0.0	-636.5275	986.4643	NaN	NaN	1.3	0.893	0.0235	0.0209	0.0206	0.0209	0.0212
0.0	0.0	0.0	-410.5275	407.4643	NaN	NaN	-0.3	0.8936	0.0232	0.0208	0.0205	0.0208	0.021
0.0	0.0	0.0	-175.5275	297.4643	NaN	NaN	1.3	0.8942	0.0229	0.0207	0.0204	0.0208	0.0209
0.0	0.0	0.0	-72.5275	4444.4643	NaN	NaN	1.0166	0.8932	0.0234	0.0209	0.0204	0.0209	0.0212
0.0	0.0	0.0	1134.4725	2238.4643	NaN	NaN	0.6637	0.8925	0.0237	0.021	0.0206	0.021	0.0213
0.0	0.0	0.0	848.4725	-1247.5357	NaN	NaN	1.3	0.8929	0.0233	0.021	0.0208	0.021	0.0211
0.0	0.0	0.0	1300.4725	122.4643	NaN	NaN	0.0861	0.8933	0.023	0.021	0.0208	0.0209	0.0209
0.0	0.0	0.0	523.4725	-2137.5357	NaN	NaN	1.3	0.8936	0.0228	0.021	0.0209	0.0209	0.0208
0.0	0.0	0.0	943.4725	-487.5357	NaN	NaN	-0.3	0.8933	0.0229	0.021	0.0208	0.021	0.0209
0.0	0.0	0.0	910.4725	2988.4643	NaN	NaN	0.7665	0.892	0.0237	0.0211	0.0208	0.0212	0.0212
0.0	0.0	0.0	1387.4725	1661.4643	NaN	NaN	0.5449	0.8906	0.0243	0.0213	0.0209	0.0212	0.0216
0.0	0.0	0.0	2254.4725	1301.4643	NaN	NaN	0.366	0.8904	0.0245	0.0211	0.0211	0.0213	0.0216
0.0	0.0	0.0	-483.5275	-68.5357	NaN	NaN	0.1241	0.892	0.0239	0.0208	0.0212	0.0211	0.0209
0.0	0.0	0.0	-108.5275	620.4643	NaN	NaN	1.212	0.8922	0.0237	0.0208	0.0214	0.0212	0.0208
0.0	0.0	0.0	-1959.5275	-452.5357	NaN	NaN	0.1876	0.8924	0.0234	0.0207	0.0214	0.0212	0.0209
0.0	0.0	0.0	-416.5275	607.4643	NaN	NaN	1.3	0.8917	0.0233	0.021	0.0215	0.0214	0.0211
0.0	0.0	0.0	-47.5275	2567.4643	NaN	NaN	1.0189	0.8906	0.0239	0.0211	0.0214	0.0215	0.0215
0.0	0.0	0.0	1578.4725	478.4643	NaN	NaN	0.2326	0.8902	0.0241	0.0211	0.0214	0.0214	0.0217
0.0	0.0	0.0	2012.4725	3114.4643	NaN	NaN	0.6075	0.8892	0.0245	0.0213	0.0217	0.0215	0.0219
0.0	0.0	0.0	2627.4725	-3025.5357	NaN	NaN	1.3	0.8915	0.0235	0.021	0.0216	0.0213	0.0211
0.0	0.0	0.0	-682.5275	-598.5357	NaN	NaN	0.4672	0.8908	0.0232	0.0214	0.0218	0.0215	0.0212
0.0	0.0	0.0	-510.5275	-1524.5357	NaN	NaN	0.7491	0.8908	0.023	0.0217	0.0218	0.0216	0.0212
0.0	0.0	0.0	195.4725	-433.5357	NaN	NaN	1.3	0.8911	0.0228	0.0215	0.0218	0.0217	0.0211
0.0	0.0	0.0	-202.5275	940.4643	NaN	NaN	1.2745	0.8911	0.023	0.0213	0.0218	0.0217	0.0211
0.0	0.0	0.0	684.4725	2278.4643	NaN	NaN	0.769	0.8897	0.0238	0.0213	0.0218	0.0219	0.0215
0.0	0.0	0.0	1751.4725	367.4643	NaN	NaN	0.1734	0.8902	0.0239	0.0211	0.0217	0.0216	0.0214
0.0	0.0	0.0	468.4725	-1907.5357	NaN	NaN	1.3	0.891	0.0235	0.021	0.0218	0.0215	0.0212
0.0	0.0	0.0	499.4725	162.4643	NaN	NaN	0.2454	0.8908	0.0236	0.021	0.0219	0.0215	0.0213
0.0	0.0	0.0	-882.5275	-725.5357	NaN	NaN	0.4512	0.8913	0.0234	0.0209	0.0218	0.0214	0.0212
0.0	0.0	0.0	1368.4725	-257.5357	NaN	NaN	-0.2318	0.8912	0.0234	0.0209	0.0218	0.0215	0.0213
0.0	0.0	0.0	-330.5275	704.4643	NaN	NaN	1.3	0.8919	0.0231	0.0208	0.0218	0.0213	0.0211
0.0	0.0	0.0	-865.5275	-1171.5357	NaN	NaN	0.5751	0.8921	0.023	0.0208	0.0218	0.0213	0.021
0.0	0.0	0.0	-505.5275	883.4643	NaN	NaN	1.3	0.8916	0.0232	0.0208	0.0218	0.0214	0.0212
0.0	0.0	0.0	486.4725	220.4643	NaN	NaN	0.3119	0.8912	0.0235	0.0208	0.0218	0.0214	0.0214
0.0	0.0	0.0	-57.5275	-378.5357	NaN	NaN	0.8681	0.8922	0.0231	0.0206	0.0217	0.0212	0.0211
0.0	0.0	0.0	177.4725	19.4643	NaN	NaN	0.0988	0.8922	0.0231	0.0207	0.0217	0.0213	0.021
0.0	0.0	0.0	-1231.5275	2574.4643	NaN	NaN	1.3	0.8924	0.0232	0.0205	0.0215	0.0212	0.0212
0.0	0.0	0.0	2070.4725	1242.4643	NaN	NaN	0.375	0.8917	0.0236	0.0206	0.0215	0.0212	0.0214
0.0	0.0	0.0	-551.5275	2508.4643	NaN	NaN	1.2818	0.8924	0.0235	0.0204	0.0215	0.0209	0.0212
0.0	0.0	0.0	1859.4725	-1174.5357	NaN	NaN	-0.3	0.8923	0.0234	0.0205	0.0217	0.021	0.021
0.0	0.0	0.0	1542.4725	-1081.5357	NaN	NaN	-0.3	0.8921	0.0233	0.0205	0.0218	0.0212	0.021
0.0	0.0	0.0	767.4725	2257.4643	NaN	NaN	0.7463	0.8915	0.0236	0.0206	0.0219	0.0212	0.0212
0.0	0.0	0.0	-2460.5275	373.4643	NaN	NaN	-0.1789	0.8926	0.0232	0.0203	0.0218	0.0213	0.0209
0.0	0.0	0.0	351.4725	1421.4643	NaN	NaN	0.8018	0.8914	0.0233	0.0207	0.022	0.0216	0.0211
0.0	0.0	0.0	-467.5275	152.4643	NaN	NaN	-0.3	0.8915	0.0232	0.0206	0.0219	0.0216	0.0211
0.0	0.0	0.0	-1512.5275	1845.4643	NaN	NaN	1.3	0.8909	0.0233	0.0208	0.0221	0.0216	0.0213
0.0	0.0	0.0	-894.5275	196.4643	NaN	NaN	-0.2814	0.8912	0.023	0.0208	0.0221	0.0217	0.0213
0.0	0.0	0.0	-95.5275	-407.5357	NaN	NaN	0.8101	0.8904	0.023	0.021	0.0222	0.0219	0.0214
0.0	0.0	0.0	-935.5275	1015.4643	NaN	NaN	1.3	0.891	0.0228	0.021	0.0221	0.0217	0.0214
0.0	0.0	0.0	193.4725	1426.4643	NaN	NaN	0.8806	0.8915	0.0226	0.0209	0.022	0.0216	0.0214
0.0	0.0	0.0	-450.5275	-45.5357	NaN	NaN	0.0918	0.8919	0.0225	0.0208	0.0219	0.0216	0.0213
0.0	0.0	0.0	-1040.5275	530.4643	NaN	NaN	-0.3	0.8912	0.0227	0.0209	0.0221	0.0219	0.0213
0.0	0.0	0.0	-1081.5275	803.4643	NaN	NaN	-0.3	0.8916	0.0227	0.0208	0.022	0.0218	0.0212
0.0	0.0	0.0	1536.4725	173.4643	NaN	NaN	0.1014	0.8914	0.0228	0.0209	0.022	0.0217	0.0212
0.0	0.0	0.0	-497.5275	-2638.5357	NaN	NaN	0.8414	0.8919	0.0227	0.021	0.0219	0.0215	0.0211
0.0	0.0	0.0	516.4725	-55.5357	NaN	NaN	-0.1205	0.8918	0.0226	0.0209	0.022	0.0216	0.0211
0.0	0.0	0.0	-1685.5275	2572.4643	NaN	NaN	1.3	0.8921	0.0226	0.0208	0.0219	0.0215	0.021
0.0	0.0	0.0	1007.4725	2709.4643	NaN	NaN	0.729	0.8921	0.0227	0.0208	0.0219	0.0215	0.021
0.0	0.0	0.0	184.4725	-1663.5357	NaN	NaN	1.1247	0.8929	0.0226	0.0206	0.0217	0.0213	0.0209
0.0	0.0	0.0	-221.5275	-346.5357	NaN	NaN	0.61	0.8925	0.0227	0.0207	0.0218	0.0214	0.0208
0.0	0.0	0.0	1189.4725	1935.4643	NaN	NaN	0.6194	0.8929	0.0227	0.0206	0.0217	0.0213	0.0208
0.0	0.0	0.0	-1611.5275	-1159.5357	NaN	NaN	0.4184	0.893	0.0226	0.0209	0.0216	0.021	0.0209
0.0	0.0	0.0	1016.4725	-639.5357	NaN	NaN	-0.3	0.8929	0.0225	0.0209	0.0218	0.0211	0.0208
0.0	0.0	0.0	-833.5275	1531.4643	NaN	NaN	1.3	0.8934	0.0224	0.0208	0.0217	0.0209	0.0207
0.0	0.0	0.0	1071.4725	-1034.5357	NaN	NaN	-0.3	0.8933	0.0223	0.0209	0.0217	0.021	0.0207
0.0	0.0	0.0	-127.5275	-1191.5357	NaN	NaN	0.9033	0.8943	0.0221	0.0207	0.0215	0.0208	0.0206
0.0	0.0	0.0	297.4725	-1748.5357	NaN	NaN	1.205	0.894	0.0221	0.0208	0.0216	0.0209	0.0206
0.0	0.0	0.0	429.4725	843.4643	NaN	NaN	0.6626	0.8945	0.022	0.0205	0.0215	0.0209	0.0205
0.0	0.0	0.0	-1.5275	-23.5357	NaN	NaN	0.9391	0.8945	0.0221	0.0205	0.0215	0.0208	0.0206
0.0	0.0	0.0	-789.5275	-1948.5357	NaN	NaN	0.7116	0.8946	0.022	0.0207	0.0216	0.0206	0.0205
0.0	0.0	0.0	239.4725	1809.4643	NaN	NaN	0.8831	0.8944	0.0221	0.0207	0.0217	0.0207	0.0205
0.0	0.0	0.0	-604.5275	-2473.5357	NaN	NaN	0.8036	0.8942	0.0221	0.0208	0.0217	0.0206	0.0206
0.0	0.0	0.0	-365.5275	1047.4643	NaN	NaN	1.3	0.8945	0.0218	0.0206	0.0217	0.0208	0.0206
0.0	0.0	0.0	22.4725	152.4643	NaN	NaN	0.8715	0.8944	0.0219	0.0204	0.0217	0.021	0.0206
0.0	0.0	0.0	-16.5275	103.4643	NaN	NaN	1.1901	0.8943	0.022	0.0203	0.0217	0.0211	0.0206
0.0	0.0	0.0	103.4725	2046.4643	NaN	NaN	0.9519	0.8942	0.0221	0.0203	0.0216	0.0211	0.0206
0.0	0.0	0.0	1892.4725	395.4643	NaN	NaN	0.1728	0.8935	0.0224	0.0204	0.0218	0.0212	0.0208
0.0	0.0	0.0	-277.5275	1299.4643	NaN	NaN	1.2716	0.894	0.0223	0.0203	0.0216	0.021	0.0207
0.0	0.0	0.0	-158.5275	1397.4643	NaN	NaN	1.128	0.894	0.0223	0.0204	0.0216	0.021	0.0207
0.0	0.0	0.0	-262.5275	46.4643	NaN	NaN	-0.215	0.8944	0.0222	0.0205	0.0215	0.0209	0.0206
0.0	0.0	0.0	-895.5275	991.4643	NaN	NaN	1.3	0.8945	0.0223	0.0205	0.0214	0.0208	0.0205
0.0	0.0	0.0	388.4725	1530.4643	NaN	NaN	0.7976	0.8948	0.0222	0.0205	0.0213	0.0207	0.0204
0.0	0.0	0.0	-189.5275	674.4643	NaN	NaN	1.3	0.8951	0.0222	0.0205	0.0213	0.0207	0.0204
0.0	0.0	0.0	-1025.5275	-819.5357	NaN	NaN	0.4442	0.8953	0.0221	0.0204	0.0212	0.0206	0.0204
0.0	0.0	0.0	436.4725	3579.4643	NaN	NaN	0.8913	0.8947	0.0221	0.0206	0.0213	0.0207	0.0206
0.0	0.0	0.0	588.4725	2080.4643	NaN	NaN	0.7795	0.8954	0.0219	0.0205	0.0212	0.0205	0.0205
0.0	0.0	0.0	-1092.5275	659.4643	NaN	NaN	-0.3	0.8952	0.0219	0.0206	0.0213	0.0206	0.0204
0.0	0.0	0.0	-171.5275	-1212.5357	NaN	NaN	0.8761	0.8963	0.0218	0.0205	0.0212	0.0203	0.02
0.0	0.0	0.0	-577.5275	-1686.5357	NaN	NaN	0.7449	0.8962	0.0216	0.0207	0.0213	0.0201	0.0202
0.0	0.0	0.0	1007.4725	-3865.5357	NaN	NaN	1.3	0.8966	0.0216	0.0206	0.0213	0.0199	0.02
0.0	0.0	0.0	-809.5275	-892.5357	NaN	NaN	0.5244	0.8971	0.0214	0.0206	0.0212	0.0198	0.0199
0.0	0.0	0.0	-677.5275	-772.5357	NaN	NaN	0.5328	0.8974	0.0214	0.0205	0.0211	0.0198	0.0198
0.0	0.0	0.0	1210.4725	1640.4643	NaN	NaN	0.5754	0.8977	0.0213	0.0203	0.0209	0.0199	0.0197
0.0	0.0	0.0	-1041.5275	265.4643	NaN	NaN	-0.3	0.8982	0.0212	0.0203	0.0207	0.0199	0.0198
0.0	0.0	0.0	1747.4725	-304.5357	NaN	NaN	-0.2111	0.8984	0.0211	0.0203	0.0206	0.02	0.0197
0.0	0.0	0.0	1600.4725	2406.4643	NaN	NaN	0.6006	0.8985	0.0211	0.0203	0.0204	0.02	0.0197
0.0	0.0	0.0	-503.5275	1364.4643	NaN	NaN	1.3	0.8983	0.0211	0.0202	0.0206	0.0199	0.0198
0.0	0.0	0.0	-659.5275	-1471.5357	NaN	NaN	0.6905	0.898	0.0211	0.0204	0.0209	0.0198	0.0198
0.0	0.0	0.0	1110.4725	-114.5357	NaN	NaN	-0.115	0.8981	0.0211	0.0204	0.0209	0.0197	0.0197
0.0	0.0	0.0	-1951.5275	-2409.5357	NaN	NaN	0.5525	0.8976	0.0214	0.0205	0.021	0.0197	0.0198
0.0	0.0	0.0	-220.5275	-1157.5357	NaN	NaN	0.84	0.8989	0.021	0.0204	0.0207	0.0195	0.0196
0.0	0.0	0.0	-287.5275	-941.5357	NaN	NaN	0.7661	0.8995	0.0207	0.0203	0.0205	0.0194	0.0195
0.0	0.0	0.0	-1321.5275	-303.5357	NaN	NaN	0.1868	0.9013	0.0203	0.0199	0.0201	0.0193	0.0191
0.0	0.0	0.0	-1228.5275	1620.4643	NaN	NaN	1.3	0.9026	0.0201	0.0196	0.0196	0.0192	0.0189
0.0	0.0	0.0	-743.5275	625.4643	NaN	NaN	-0.3	0.9029	0.0203	0.0196	0.0192	0.0191	0.0189
0.0	0.0	0.0	93.4725	1943.4643	NaN	NaN	0.9541	0.9032	0.0205	0.0195	0.0189	0.0189	0.019
0.0	0.0	0.0	528.4725	1511.4643	NaN	NaN	0.7409	0.9026	0.0209	0.0196	0.0189	0.0189	0.0191
0.0	0.0	0.0	-1869.5275	1.4643	NaN	NaN	-0.0008	0.9031	0.0211	0.0192	0.0189	0.0189	0.0188
0.0	0.0	0.0	-1244.5275	787.4643	NaN	NaN	-0.3	0.9029	0.0213	0.019	0.0189	0.019	0.0187
0.0	0.0	0.0	2135.4725	158.4643	NaN	NaN	0.0691	0.9024	0.0218	0.0191	0.0187	0.0189	0.019
0.0	0.0	0.0	694.4725	438.4643	NaN	NaN	0.387	0.9001	0.0229	0.0197	0.0188	0.0192	0.0193
0.0	0.0	0.0	1705.4725	1183.4643	NaN	NaN	0.4097	0.8969	0.0243	0.0207	0.0188	0.0194	0.0199
0.0	0.0	0.0	770.4725	1209.4643	NaN	NaN	0.6109	0.8944	0.0255	0.0213	0.0191	0.0196	0.0201
0.0	0.0	0.0	-207.5275	-1508.5357	NaN	NaN	0.8791	0.8949	0.0261	0.0209	0.0191	0.0197	0.0193
0.0	0.0	0.0	826.4725	2820.4643	NaN	NaN	0.7734	0.8854	0.0307	0.0225	0.02	0.0215	0.02
0.0	0.0	0.0	-4050.5275	1021.4643	NaN	NaN	-0.3	0.8738	0.0366	0.024	0.0214	0.0247	0.0196
0.0	0.0	0.0	-652.5275	-1553.5357	NaN	NaN	0.7042	0.868	0.0398	0.0242	0.0229	0.025	0.0201
0.0	0.0	0.0	-1797.5275	348.4643	NaN	NaN	-0.2405	0.8492	0.051	0.0251	0.0277	0.0234	0.0236
0.0	0.0	0.0	-1711.5275	-204.5357	NaN	NaN	0.1067	0.8034	0.0781	0.0272	0.0381	0.0229	0.0304
0.0	0.0	0.0	597.4725	-461.5357	NaN	NaN	-0.3	0.7823	0.0932	0.0267	0.0436	0.022	0.0323
0.0	0.0	0.0	156.4725	309.4643	NaN	NaN	0.6642	0.7425	0.1207	0.0279	0.052	0.0224	0.0344
0.0	0.0	0.0	-2167.5275	-965.5357	NaN	NaN	0.3082	0.7416	0.1236	0.027	0.0524	0.0217	0.0337
0.0	0.0	0.0	-498.5275	791.4643	NaN	NaN	1.3	0.7044	0.152	0.027	0.0582	0.0222	0.0362
0.0	0.0	0.0	-499.5275	1525.4643	NaN	NaN	1.3	0.6574	0.1887	0.0274	0.0641	0.0232	0.0392
0.0	0.0	0.0	1659.4725	169.4643	NaN	NaN	0.0927	0.6559	0.1889	0.0277	0.0653	0.0235	0.0386
0.0	0.0	0.0	-835.5275	-1734.5357	NaN	NaN	0.6749	0.6993	0.1566	0.027	0.0587	0.0231	0.0353
0.0	0.0	0.0	-877.5275	-1577.5357	NaN	NaN	0.6426	0.6812	0.1711	0.0286	0.0586	0.0229	0.0376
0.0	0.0	0.0	-1406.5275	1292.4643	NaN	NaN	-0.3	0.6459	0.2008	0.0311	0.0608	0.0207	0.0406
0.0	0.0	0.0	-838.5275	1784.4643	NaN	NaN	1.3	0.5886	0.2466	0.0336	0.0653	0.0208	0.0451
0.0	0.0	0.0	-476.5275	2139.4643	NaN	NaN	1.2866	0.5742	0.2577	0.0353	0.0648	0.0205	0.0475
0.0	0.0	0.0	-336.5275	1675.4643	NaN	NaN	1.2513	0.5652	0.2623	0.0366	0.066	0.0212	0.0486
0.0	0.0	0.0	-2246.5275	-277.5357	NaN	NaN	0.11	0.6028	0.232	0.0367	0.0614	0.0199	0.047
0.0	0.0	0.0	-1086.5275	1306.4643	NaN	NaN	1.3	0.6041	0.2273	0.0376	0.0618	0.0204	0.0488
0.0	0.0	0.0	-3490.5275	207.4643	NaN	NaN	-0.0632	0.6312	0.2061	0.0375	0.0575	0.0191	0.0486
0.0	0.0	0.0	-2207.5275	2703.4643	NaN	NaN	1.3	0.6091	0.2194	0.038	0.062	0.0203	0.0511
0.0	0.0	0.0	-1755.5275	-1409.5357	NaN	NaN	0.4453	0.6495	0.1887	0.0366	0.0561	0.0195	0.0497
0.0	0.0	0.0	-2025.5275	2467.4643	NaN	NaN	1.3	0.6442	0.1902	0.0361	0.0587	0.0204	0.0504
0.0	0.0	0.0	-1165.5275	-278.5357	NaN	NaN	0.1929	0.6838	0.1609	0.0331	0.0546	0.0205	0.0471
0.0	0.0	0.0	-1954.5275	1327.4643	NaN	NaN	-0.3	0.7225	0.1321	0.0299	0.0516	0.0213	0.0425
0.0	0.0	0.0	-2744.5275	878.4643	NaN	NaN	-0.3	0.7696	0.1009	0.0257	0.0461	0.023	0.0347
0.0	0.0	0.0	-2635.5275	174.4643	NaN	NaN	-0.0709	0.8218	0.0703	0.0228	0.0354	0.0242	0.0254
0.0	0.0	0.0	-794.5275	1178.4643	NaN	NaN	1.3	0.8297	0.0652	0.0243	0.0312	0.0256	0.0239
0.0	0.0	0.0	-2901.5275	215.4643	NaN	NaN	-0.0802	0.8271	0.0675	0.0282	0.0276	0.0243	0.0253
0.0	0.0	0.0	-2428.5275	-2070.5357	NaN	NaN	0.4602	0.8235	0.0689	0.0305	0.0273	0.0236	0.0262
0.0	0.0	0.0	-1480.5275	-1183.5357	NaN	NaN	0.4443	0.8233	0.0687	0.03	0.0281	0.0234	0.0264
0.0	0.0	0.0	-819.5275	1216.4643	NaN	NaN	1.3	0.8112	0.0764	0.0305	0.0297	0.0234	0.0289
0.0	0.0	0.0	-3318.5275	-1541.5357	NaN	NaN	0.3172	0.8206	0.0704	0.0303	0.0286	0.0227	0.0273
0.0	0.0	0.0	-1820.5275	-2362.5357	NaN	NaN	0.5648	0.821	0.0693	0.0307	0.0288	0.0225	0.0277
0.0	0.0	0.0	-2325.5275	-3676.5357	NaN	NaN	0.6125	0.829	0.0641	0.03	0.0275	0.0225	0.0269
0.0	0.0	0.0	-2798.5275	-1100.5357	NaN	NaN	0.2823	0.8245	0.0667	0.0299	0.0281	0.0227	0.0281
0.0	0.0	0.0	-2101.5275	-253.5357	NaN	NaN	0.1077	0.8196	0.0701	0.0295	0.0288	0.0228	0.0291
0.0	0.0	0.0	-2967.5275	353.4643	NaN	NaN	-0.1352	0.8108	0.0753	0.0298	0.0301	0.0232	0.0308
0.0	0.0	0.0	-2385.5275	-899.5357	NaN	NaN	0.2738	0.808	0.0775	0.0295	0.0304	0.0229	0.0318
0.0	0.0	0.0	-1168.5275	-3760.5357	NaN	NaN	0.7629	0.8136	0.0738	0.0294	0.0293	0.0231	0.0308
0.0	0.0	0.0	-1897.5275	426.4643	NaN	NaN	-0.2899	0.8026	0.0797	0.0295	0.0312	0.0237	0.0333
0.0	0.0	0.0	-2340.5275	-1133.5357	NaN	NaN	0.3263	0.8184	0.0718	0.0286	0.0281	0.0226	0.0305
0.0	0.0	0.0	-2993.5275	-1941.5357	NaN	NaN	0.3934	0.8154	0.0714	0.0291	0.0287	0.024	0.0315
0.0	0.0	0.0	-2765.5275	-436.5357	NaN	NaN	0.1363	0.7992	0.0811	0.0292	0.0311	0.0247	0.0347
0.0	0.0	0.0	-2342.5275	475.4643	NaN	NaN	-0.2547	0.8065	0.0784	0.0295	0.0289	0.0238	0.033
0.0	0.0	0.0	-2813.5275	-330.5357	NaN	NaN	0.1051	0.8017	0.0795	0.0302	0.0294	0.0248	0.0344
0.0	0.0	0.0	-2573.5275	-1658.5357	NaN	NaN	0.3919	0.7987	0.0814	0.0305	0.0296	0.025	0.0349
0.0	0.0	0.0	-4055.5275	232.4643	NaN	NaN	-0.0608	0.7951	0.0831	0.0307	0.0299	0.0254	0.0359
0.0	0.0	0.0	-1244.5275	471.4643	NaN	NaN	-0.3	0.7826	0.0889	0.0311	0.0316	0.027	0.0389
0.0	0.0	0.0	568.4725	-1752.5357	NaN	NaN	1.3	0.7803	0.0903	0.0307	0.0317	0.0272	0.0397
0.0	0.0	0.0	-2803.5275	2368.4643	NaN	NaN	-0.3	0.7525	0.1043	0.033	0.0354	0.0308	0.0439
0.0	0.0	0.0	-2568.5275	2142.4643	NaN	NaN	-0.3	0.7615	0.1027	0.0313	0.0331	0.0275	0.0439
0.0	0.0	0.0	-1454.5275	-2375.5357	NaN	NaN	0.6202	0.8191	0.071	0.0294	0.0244	0.0232	0.033
0.0	0.0	0.0	-1331.5275	-2421.5357	NaN	NaN	0.6452	0.8017	0.077	0.0304	0.0277	0.0268	0.0364
0.0	0.0	0.0	-4192.5275	-618.5357	NaN	NaN	0.1286	0.8087	0.0753	0.0299	0.0261	0.0255	0.0345
0.0	0.0	0.0	-3291.5275	468.4643	NaN	NaN	-0.1659	0.7868	0.085	0.0311	0.0293	0.0285	0.0393
0.0	0.0	0.0	-1664.5275	884.4643	NaN	NaN	-0.3	0.7863	0.0868	0.031	0.029	0.0276	0.0393
0.0	0.0	0.0	-1505.5275	-1957.5357	NaN	NaN	0.5653	0.7929	0.0818	0.0307	0.028	0.0281	0.0385
0.0	0.0	0.0	-1694.5275	615.4643	NaN	NaN	-0.3	0.7556	0.1001	0.0333	0.0339	0.0325	0.0446
0.0	0.0	0.0	-3295.5275	1857.4643	NaN	NaN	-0.3	0.7618	0.099	0.032	0.0325	0.0305	0.0441
0.0	0.0	0.0	-1568.5275	-1532.5357	NaN	NaN	0.4942	0.8018	0.0768	0.03	0.0266	0.0272	0.0377
0.0	0.0	0.0	-1829.5275	-1827.5357	NaN	NaN	0.4997	0.7885	0.0809	0.0309	0.0293	0.0306	0.0398
0.0	0.0	0.0	-3081.5275	2178.4643	NaN	NaN	-0.3	0.7674	0.0936	0.0321	0.0324	0.032	0.0425
0.0	0.0	0.0	-1705.5275	90.4643	NaN	NaN	-0.056	0.7783	0.089	0.0307	0.0304	0.03	0.0416
0.0	0.0	0.0	-2526.5275	-1004.5357	NaN	NaN	0.2845	0.7984	0.0782	0.0299	0.0276	0.0283	0.0376
0.0	0.0	0.0	-1784.5275	-3687.5357	NaN	NaN	0.6739	0.8148	0.0692	0.0293	0.0255	0.0273	0.0338
0.0	0.0	0.0	-2648.5275	-132.5357	NaN	NaN	0.0477	0.7953	0.0774	0.03	0.029	0.0307	0.0377
0.0	0.0	0.0	-2066.5275	1152.4643	NaN	NaN	-0.3	0.7874	0.0835	0.0296	0.03	0.0304	0.0391
0.0	0.0	0.0	-4443.5275	-1955.5357	NaN	NaN	0.3056	0.8023	0.0748	0.0291	0.0276	0.0298	0.0363
0.0	0.0	0.0	-1344.5275	-33.5357	NaN	NaN	0.0243	0.767	0.0918	0.0305	0.0339	0.0338	0.0431
0.0	0.0	0.0	-2303.5275	-266.5357	NaN	NaN	0.1037	0.77	0.0919	0.0298	0.0328	0.0333	0.0421
0.0	0.0	0.0	-2157.5275	-298.5357	NaN	NaN	0.1216	0.7736	0.0902	0.0293	0.0323	0.0324	0.0421
0.0	0.0	0.0	-3076.5275	-1603.5357	NaN	NaN	0.3426	0.8081	0.0732	0.028	0.0269	0.0286	0.0352
0.0	0.0	0.0	-4393.5275	-3196.5357	NaN	NaN	0.4211	0.8161	0.067	0.0276	0.0264	0.0294	0.0335
0.0	0.0	0.0	-2580.5275	-2205.5357	NaN	NaN	0.4608	0.7858	0.0823	0.0277	0.032	0.0324	0.0398
0.0	0.0	0.0	-3229.5275	-170.5357	NaN	NaN	0.0502	0.7594	0.0959	0.0311	0.0347	0.0359	0.043
0.0	0.0	0.0	-860.5275	2609.4643	NaN	NaN	1.3	0.6402	0.1678	0.0357	0.056	0.0365	0.0637
0.0	0.0	0.0	-1639.5275	-2199.5357	NaN	NaN	0.5729	0.633	0.1728	0.0308	0.0543	0.0282	0.0809
0.0	0.0	0.0	-777.5275	137.4643	NaN	NaN	-0.2148	0.5804	0.2063	0.0341	0.0635	0.0289	0.0869
0.0	0.0	0.0	-2646.5275	75.4643	NaN	NaN	-0.0294	0.5944	0.1994	0.0325	0.0602	0.0275	0.086
0.0	0.0	0.0	-3687.5275	600.4643	NaN	NaN	-0.1945	0.6024	0.1944	0.032	0.0593	0.0268	0.085
0.0	0.0	0.0	-3523.5275	-288.5357	NaN	NaN	0.0757	0.6217	0.1827	0.0312	0.0569	0.0263	0.0813
0.0	0.0	0.0	-1828.5275	1071.4643	NaN	NaN	-0.3	0.5716	0.215	0.0347	0.0663	0.0291	0.0833
0.0	0.0	0.0	-2249.5275	794.4643	NaN	NaN	-0.3	0.5617	0.2244	0.0346	0.0658	0.0284	0.0852
0.0	0.0	0.0	-1588.5275	877.4643	NaN	NaN	-0.3	0.5676	0.2203	0.0341	0.0641	0.0274	0.0865
0.0	0.0	0.0	-861.5275	-669.5357	NaN	NaN	0.4373	0.5644	0.2236	0.0347	0.0635	0.0271	0.0866
0.0	0.0	0.0	-2105.5275	-2775.5357	NaN	NaN	0.5686	0.5863	0.209	0.033	0.0608	0.0265	0.0843
0.0	0.0	0.0	-1698.5275	746.4643	NaN	NaN	-0.3	0.5357	0.2447	0.0376	0.0681	0.0288	0.0851
0.0	0.0	0.0	-2643.5275	1954.4643	NaN	NaN	-0.3	0.5246	0.2538	0.0376	0.0664	0.0273	0.0902
0.0	0.0	0.0	-2192.5275	-291.5357	NaN	NaN	0.1174	0.5577	0.2307	0.0346	0.0624	0.0256	0.089
0.0	0.0	0.0	-1167.5275	-922.5357	NaN	NaN	0.4414	0.5563	0.2326	0.0351	0.0645	0.0265	0.085
0.0	0.0	0.0	-2786.5275	930.4643	NaN	NaN	-0.3	0.5763	0.2189	0.0335	0.0614	0.0254	0.0845
0.0	0.0	0.0	-2311.5275	-2844.5357	NaN	NaN	0.5517	0.6022	0.2011	0.0317	0.0598	0.0255	0.0796
0.0	0.0	0.0	-2918.5275	1503.4643	NaN	NaN	-0.3	0.5574	0.232	0.0354	0.0659	0.0269	0.0824
0.0	0.0	0.0	-2242.5275	-1421.5357	NaN	NaN	0.388	0.5899	0.2106	0.0324	0.0603	0.0251	0.0817
0.0	0.0	0.0	-2173.5275	-1102.5357	NaN	NaN	0.3365	0.5681	0.2256	0.0344	0.0638	0.0259	0.0823
0.0	0.0	0.0	-3271.5275	-2013.5357	NaN	NaN	0.381	0.5881	0.2135	0.0326	0.0611	0.0251	0.0795
0.0	0.0	0.0	-2027.5275	-332.5357	NaN	NaN	0.1409	0.5633	0.2308	0.0345	0.0651	0.0261	0.0802
0.0	0.0	0.0	-484.5275	-47.5357	NaN	NaN	0.0893	0.5482	0.2427	0.0353	0.0659	0.0261	0.0819
0.0	0.0	0.0	-2992.5275	-1414.5357	NaN	NaN	0.321	0.5293	0.2561	0.0368	0.0675	0.0263	0.084
0.0	0.0	0.0	-2791.5275	409.4643	NaN	NaN	-0.1719	0.4792	0.2943	0.0408	0.0723	0.0273	0.0861
0.0	0.0	0.0	680.4725	500.4643	NaN	NaN	0.4238	0.453	0.3141	0.0421	0.0726	0.0271	0.0911
0.0	0.0	0.0	-2892.5275	-647.5357	NaN	NaN	0.1829	0.54	0.2479	0.0351	0.0611	0.0235	0.0925
0.0	0.0	0.0	-683.5275	-2091.5357	NaN	NaN	0.7537	0.5168	0.267	0.0383	0.0673	0.0257	0.0849
0.0	0.0	0.0	-4281.5275	-1428.5357	NaN	NaN	0.2502	0.552	0.2413	0.0355	0.0626	0.0248	0.0837
0.0	0.0	0.0	-1841.5275	-267.5357	NaN	NaN	0.1269	0.4526	0.3176	0.0437	0.0738	0.0277	0.0845
0.0	0.0	0.0	-1768.5275	2833.4643	NaN	NaN	1.3	0.4399	0.3265	0.0433	0.0713	0.0263	0.0927
0.0	0.0	0.0	-3069.5275	2311.4643	NaN	NaN	-0.3	0.4607	0.3099	0.0414	0.0679	0.0251	0.0951
0.0	0.0	0.0	-904.5275	19.4643	NaN	NaN	-0.022	0.509	0.2709	0.0386	0.0628	0.0238	0.0949
0.0	0.0	0.0	-2238.5275	-1059.5357	NaN	NaN	0.3213	0.5524	0.2393	0.0362	0.0598	0.0237	0.0886
0.0	0.0	0.0	-2025.5275	-1623.5357	NaN	NaN	0.4449	0.5344	0.2504	0.0382	0.0634	0.0254	0.0882
0.0	0.0	0.0	-3426.5275	1925.4643	NaN	NaN	-0.3	0.4993	0.276	0.0404	0.0663	0.0261	0.0918
0.0	0.0	0.0	-1398.5275	354.4643	NaN	NaN	-0.3	0.51	0.267	0.0385	0.0643	0.0249	0.0953
0.0	0.0	0.0	-2488.5275	-2260.5357	NaN	NaN	0.476	0.5798	0.2168	0.0337	0.0576	0.0233	0.0889
0.0	0.0	0.0	-1508.5275	-3025.5357	NaN	NaN	0.6673	0.5899	0.2098	0.0335	0.0602	0.0246	0.082
0.0	0.0	0.0	-2447.5275	-2089.5357	NaN	NaN	0.4605	0.589	0.21	0.0332	0.0616	0.0255	0.0808
0.0	0.0	0.0	-4093.5275	742.4643	NaN	NaN	-0.2216	0.5513	0.2364	0.0355	0.0663	0.0268	0.0837
0.0	0.0	0.0	-1800.5275	1799.4643	NaN	NaN	-0.3	0.5029	0.2719	0.039	0.0689	0.0271	0.0902
0.0	0.0	0.0	-990.5275	-793.5357	NaN	NaN	0.4448	0.5057	0.2691	0.038	0.0666	0.0261	0.0945
0.0	0.0	0.0	-2146.5275	255.4643	NaN	NaN	-0.1351	0.5197	0.2574	0.037	0.0648	0.0254	0.0957
0.0	0.0	0.0	-2085.5275	-1842.5357	NaN	NaN	0.4691	0.5944	0.2043	0.0321	0.0573	0.0242	0.0876
0.0	0.0	0.0	-1968.5275	-897.5357	NaN	NaN	0.3132	0.5532	0.2319	0.0362	0.065	0.0272	0.0866
0.0	0.0	0.0	-2892.5275	-1783.5357	NaN	NaN	0.3814	0.5551	0.231	0.0354	0.0633	0.0267	0.0885
0.0	0.0	0.0	-1737.5275	2525.4643	NaN	NaN	1.3	0.5017	0.2706	0.0396	0.0682	0.0274	0.0926
0.0	0.0	0.0	-3715.5275	-1967.5357	NaN	NaN	0.3462	0.573	0.2182	0.0335	0.0581	0.0244	0.0929
0.0	0.0	0.0	-1570.5275	-2809.5357	NaN	NaN	0.6414	0.5475	0.236	0.0366	0.0644	0.0267	0.0888
0.0	0.0	0.0	-772.5275	-1375.5357	NaN	NaN	0.6404	0.5457	0.2379	0.0362	0.0649	0.0272	0.0881
0.0	0.0	0.0	-3402.5275	1941.4643	NaN	NaN	-0.3	0.5229	0.2543	0.0376	0.0662	0.027	0.0921
0.0	0.0	0.0	-1660.5275	-2231.5357	NaN	NaN	0.5734	0.5603	0.2272	0.0345	0.0612	0.0258	0.091
0.0	0.0	0.0	-2542.5275	691.4643	NaN	NaN	-0.3	0.4615	0.3011	0.0435	0.0737	0.0296	0.0906
0.0	0.0	0.0	-770.5275	369.4643	NaN	NaN	-0.3	0.4939	0.2766	0.0389	0.0649	0.026	0.0997
0.0	0.0	0.0	-2008.5275	-643.5357	NaN	NaN	0.2427	0.5205	0.2566	0.0375	0.0621	0.0252	0.0981
0.0	0.0	0.0	-2372.5275	-1117.5357	NaN	NaN	0.3202	0.4832	0.2854	0.0415	0.0688	0.0279	0.0931
0.0	0.0	0.0	-2173.5275	-935.5357	NaN	NaN	0.3009	0.4898	0.28	0.0402	0.0662	0.0268	0.097
0.0	0.0	0.0	-1629.5275	2095.4643	NaN	NaN	1.3	0.4523	0.3097	0.0433	0.0724	0.0279	0.0944
0.0	0.0	0.0	-4033.5275	651.4643	NaN	NaN	-0.1926	0.5072	0.2669	0.0377	0.0626	0.0249	0.1006
0.0	0.0	0.0	-3099.5275	-1305.5357	NaN	NaN	0.2964	0.4871	0.2835	0.0406	0.0672	0.0267	0.0949
0.0	0.0	0.0	-1960.5275	928.4643	NaN	NaN	-0.3	0.4533	0.3095	0.0433	0.0713	0.0276	0.0949
0.0	0.0	0.0	-1991.5275	1010.4643	NaN	NaN	-0.3	0.4937	0.2776	0.0389	0.064	0.0248	0.1009
0.0	0.0	0.0	-1521.5275	-430.5357	NaN	NaN	0.2206	0.5051	0.269	0.0387	0.0641	0.0253	0.0976
0.0	0.0	0.0	-2821.5275	-1966.5357	NaN	NaN	0.4107	0.5253	0.2543	0.0373	0.0626	0.0253	0.0952
0.0	0.0	0.0	-2749.5275	-184.5357	NaN	NaN	0.0629	0.5167	0.2619	0.0381	0.0651	0.0264	0.0918
0.0	0.0	0.0	-2104.5275	1023.4643	NaN	NaN	-0.3	0.462	0.304	0.0426	0.0715	0.0279	0.0921
0.0	0.0	0.0	-2055.5275	419.4643	NaN	NaN	-0.2564	0.4326	0.327	0.0439	0.0749	0.0274	0.0942
0.0	0.0	0.0	-3259.5275	445.4643	NaN	NaN	-0.1583	0.4524	0.3114	0.0418	0.0708	0.0257	0.098
0.0	0.0	0.0	-443.5275	324.4643	NaN	NaN	-0.3	0.4327	0.3271	0.0442	0.0744	0.0265	0.0951
0.0	0.0	0.0	-848.5275	-1008.5357	NaN	NaN	0.5431	0.4998	0.2733	0.0381	0.0625	0.0237	0.1026
0.0	0.0	0.0	-2862.5275	-753.5357	NaN	NaN	0.2084	0.5178	0.2616	0.038	0.0618	0.0243	0.0964
0.0	0.0	0.0	-4084.5275	-807.5357	NaN	NaN	0.1651	0.5313	0.2518	0.0378	0.0616	0.0247	0.0927
0.0	0.0	0.0	-2643.5275	-2088.5357	NaN	NaN	0.4414	0.5009	0.2762	0.0403	0.0662	0.0262	0.0902
0.0	0.0	0.0	-2531.5275	-196.5357	NaN	NaN	0.072	0.4451	0.3201	0.0444	0.0719	0.0271	0.0915
0.0	0.0	0.0	-881.5275	1901.4643	NaN	NaN	1.3	0.4218	0.3395	0.0453	0.0739	0.0265	0.0931
0.0	0.0	0.0	-850.5275	-1036.5357	NaN	NaN	0.5493	0.4404	0.3239	0.0435	0.0699	0.0253	0.097
0.0	0.0	0.0	-2386.5275	602.4643	NaN	NaN	-0.3	0.4054	0.3528	0.047	0.0749	0.0266	0.0932
0.0	0.0	0.0	-923.5275	476.4643	NaN	NaN	-0.3	0.4468	0.3184	0.043	0.0668	0.0243	0.1006
0.0	0.0	0.0	-1945.5275	642.4643	NaN	NaN	-0.3	0.4468	0.3197	0.044	0.0674	0.0248	0.0972
0.0	0.0	0.0	-1714.5275	-1512.5357	NaN	NaN	0.4687	0.468	0.3018	0.0428	0.0651	0.0243	0.0979
0.0	0.0	0.0	-2859.5275	-874.5357	NaN	NaN	0.2342	0.4997	0.2791	0.0407	0.0619	0.0239	0.0948
0.0	0.0	0.0	-2634.5275	629.4643	NaN	NaN	-0.3	0.4491	0.3188	0.0454	0.0697	0.0261	0.091
0.0	0.0	0.0	-2367.5275	202.4643	NaN	NaN	-0.0935	0.4585	0.3123	0.0432	0.0667	0.0247	0.0946
0.0	0.0	0.0	-2436.5275	1253.4643	NaN	NaN	-0.3	0.4262	0.3391	0.046	0.0715	0.0255	0.0917
0.0	0.0	0.0	-1868.5275	3221.4643	NaN	NaN	1.3	0.4427	0.3237	0.0443	0.0694	0.0241	0.0958
0.0	0.0	0.0	-1546.5275	-2740.5357	NaN	NaN	0.6393	0.5261	0.2571	0.038	0.0576	0.0222	0.0991
0.0	0.0	0.0	-2046.5275	-1353.5357	NaN	NaN	0.3981	0.5173	0.2625	0.0406	0.0624	0.0241	0.093
0.0	0.0	0.0	-2487.5275	-684.5357	NaN	NaN	0.2158	0.5489	0.2403	0.038	0.0594	0.0234	0.09
0.0	0.0	0.0	-1439.5275	-2601.5357	NaN	NaN	0.6438	0.5397	0.247	0.0381	0.0627	0.0245	0.088
0.0	0.0	0.0	-951.5275	-1814.5357	NaN	NaN	0.656	0.4711	0.3014	0.043	0.0711	0.0266	0.0868
0.0	0.0	0.0	-1329.5275	-139.5357	NaN	NaN	0.095	0.4323	0.3345	0.0444	0.0744	0.0264	0.0879
0.0	0.0	0.0	-2712.5275	66.4643	NaN	NaN	-0.0251	0.4299	0.3381	0.0436	0.0746	0.0253	0.0885
0.0	0.0	0.0	-1604.5275	-471.5357	NaN	NaN	0.2271	0.4571	0.3158	0.0413	0.0716	0.0246	0.0896
0.0	0.0	0.0	-3649.5275	-1660.5357	NaN	NaN	0.3127	0.4927	0.2894	0.0393	0.0669	0.0243	0.0873
0.0	0.0	0.0	-2577.5275	365.4643	NaN	NaN	-0.1652	0.4276	0.3446	0.0446	0.0772	0.0272	0.0788
0.0	0.0	0.0	-1886.5275	-1953.5357	NaN	NaN	0.5087	0.4239	0.352	0.0437	0.0741	0.0263	0.08
0.0	0.0	0.0	-2783.5275	2261.4643	NaN	NaN	-0.3	0.3192	0.4466	0.0494	0.0893	0.0284	0.0671
0.0	0.0	0.0	-2031.5275	-2531.5357	NaN	NaN	0.5548	0.3407	0.4315	0.0468	0.0825	0.027	0.0715
0.0	0.0	0.0	-815.5275	1067.4643	NaN	NaN	1.3	0.2629	0.5052	0.0507	0.0938	0.028	0.0594
0.0	0.0	0.0	-841.5275	-792.5357	NaN	NaN	0.485	0.2733	0.4967	0.0494	0.0904	0.0277	0.0625
0.0	0.0	0.0	-2949.5275	-266.5357	NaN	NaN	0.0829	0.2579	0.5129	0.0502	0.091	0.0285	0.0594
0.0	0.0	0.0	-2733.5275	676.4643	NaN	NaN	-0.3	0.2446	0.5281	0.0506	0.0909	0.0286	0.0571
0.0	0.0	0.0	-2328.5275	-389.5357	NaN	NaN	0.1433	0.2213	0.5534	0.0511	0.0921	0.0286	0.0534
0.0	0.0	0.0	-771.5275	-648.5357	NaN	NaN	0.4567	0.208	0.5694	0.0507	0.0925	0.0286	0.0509
0.0	0.0	0.0	-1549.5275	-2081.5357	NaN	NaN	0.5733	0.2045	0.574	0.051	0.0915	0.029	0.0501
0.0	0.0	0.0	-3661.5275	-1040.5357	NaN	NaN	0.2213	0.1893	0.5934	0.0508	0.0905	0.0284	0.0476
0.0	0.0	0.0	-1749.5275	497.4643	NaN	NaN	-0.3	0.1651	0.6235	0.0499	0.0912	0.0269	0.0434
0.0	0.0	0.0	-2057.5275	854.4643	NaN	NaN	-0.3	0.1505	0.6407	0.0499	0.0921	0.0255	0.0414
0.0	0.0	0.0	-1573.5275	2271.4643	NaN	NaN	1.3	0.1447	0.6453	0.0501	0.0936	0.0255	0.0409
0.0	0.0	0.0	-3053.5275	-2623.5357	NaN	NaN	0.4621	0.1589	0.629	0.0514	0.0897	0.027	0.044
0.0	0.0	0.0	-669.5275	678.4643	NaN	NaN	1.3	0.1593	0.6262	0.0522	0.0901	0.0278	0.0444
0.0	0.0	0.0	-3011.5275	-676.5357	NaN	NaN	0.1834	0.1692	0.6164	0.0529	0.0878	0.0285	0.0452
0.0	0.0	0.0	-2558.5275	-704.5357	NaN	NaN	0.2159	0.163	0.6234	0.0527	0.0885	0.0282	0.0442
0.0	0.0	0.0	-2592.5275	917.4643	NaN	NaN	-0.3	0.1573	0.6328	0.0518	0.0878	0.0275	0.0427
0.0	0.0	0.0	-1395.5275	305.4643	NaN	NaN	-0.2802	0.1484	0.6437	0.0515	0.0885	0.0265	0.0415
0.0	0.0	0.0	-187.5275	393.4643	NaN	NaN	1.3	0.1437	0.6492	0.0509	0.0891	0.0262	0.0409
0.0	0.0	0.0	-1716.5275	586.4643	NaN	NaN	-0.3	0.1477	0.6427	0.0515	0.0892	0.0267	0.0421
0.0	0.0	0.0	-1901.5275	304.4643	NaN	NaN	-0.1906	0.1597	0.626	0.0529	0.0891	0.0278	0.0444
0.0	0.0	0.0	-1507.5275	-3440.5357	NaN	NaN	0.6953	0.1884	0.5916	0.0553	0.0872	0.0297	0.0479
0.0	0.0	0.0	-1395.5275	-1100.5357	NaN	NaN	0.4409	0.1768	0.6035	0.0544	0.0887	0.0295	0.0471
0.0	0.0	0.0	-1962.5275	1067.4643	NaN	NaN	-0.3	0.17	0.6119	0.0535	0.0893	0.029	0.0463
0.0	0.0	0.0	-3632.5275	626.4643	NaN	NaN	-0.2084	0.1725	0.6082	0.0536	0.0895	0.0291	0.0472
0.0	0.0	0.0	-900.5275	-825.5357	NaN	NaN	0.4783	0.1754	0.6031	0.0538	0.0899	0.0295	0.0482
0.0	0.0	0.0	-1389.5275	-1459.5357	NaN	NaN	0.5123	0.1837	0.5921	0.0541	0.0903	0.0302	0.0496
0.0	0.0	0.0	-1791.5275	-1688.5357	NaN	NaN	0.4852	0.1888	0.5843	0.0544	0.0906	0.031	0.0509
0.0	0.0	0.0	-2573.5275	67.4643	NaN	NaN	-0.0269	0.19	0.5811	0.0546	0.0921	0.0311	0.0511
0.0	0.0	0.0	-1918.5275	-2096.5357	NaN	NaN	0.5222	0.2119	0.5559	0.0551	0.0921	0.0323	0.0527
0.0	0.0	0.0	-942.5275	-1884.5357	NaN	NaN	0.6666	0.2108	0.5557	0.0544	0.0938	0.0327	0.0525
0.0	0.0	0.0	-3288.5275	-1429.5357	NaN	NaN	0.303	0.2111	0.557	0.0534	0.0939	0.0328	0.0517
0.0	0.0	0.0	-1516.5275	-625.5357	NaN	NaN	0.292	0.1922	0.5786	0.0523	0.0946	0.0319	0.0505
0.0	0.0	0.0	-3397.5275	144.4643	NaN	NaN	-0.0444	0.1887	0.5847	0.0514	0.0939	0.0314	0.05
0.0	0.0	0.0	-224.5275	-1831.5357	NaN	NaN	0.8908	0.1854	0.5882	0.0509	0.0941	0.0314	0.05
0.0	0.0	0.0	-809.5275	-558.5357	NaN	NaN	0.4083	0.1814	0.5927	0.0507	0.0937	0.0312	0.0504
0.0	0.0	0.0	-2823.5275	805.4643	NaN	NaN	-0.3	0.1768	0.5966	0.0507	0.0953	0.0307	0.05
0.0	0.0	0.0	-3546.5275	-1215.5357	NaN	NaN	0.2553	0.1925	0.5795	0.0506	0.0936	0.0322	0.0515
0.0	0.0	0.0	-1666.5275	-1097.5357	NaN	NaN	0.3971	0.197	0.5731	0.0508	0.0938	0.033	0.0522
0.0	0.0	0.0	-1854.5275	-904.5357	NaN	NaN	0.3278	0.1969	0.5733	0.0507	0.0943	0.0332	0.0516
0.0	0.0	0.0	-4085.5275	-1496.5357	NaN	NaN	0.2681	0.1995	0.572	0.0506	0.0928	0.0333	0.0518
0.0	0.0	0.0	-2708.5275	2058.4643	NaN	NaN	-0.3	0.186	0.5863	0.0505	0.0945	0.0323	0.0504
0.0	0.0	0.0	-2724.5275	-385.5357	NaN	NaN	0.124	0.1881	0.5852	0.0503	0.0926	0.0324	0.0514
0.0	0.0	0.0	-2019.5275	2931.4643	NaN	NaN	1.3	0.1786	0.5932	0.0508	0.0951	0.0315	0.0508
0.0	0.0	0.0	-3279.5275	1151.4643	NaN	NaN	-0.3	0.1873	0.584	0.0509	0.0933	0.0325	0.0521
0.0	0.0	0.0	-1761.5275	787.4643	NaN	NaN	-0.3	0.1953	0.5735	0.0513	0.0931	0.0336	0.0533
0.0	0.0	0.0	-2086.5275	-3083.5357	NaN	NaN	0.5964	0.2104	0.5567	0.0513	0.0917	0.0351	0.0548
0.0	0.0	0.0	-3779.5275	356.4643	NaN	NaN	-0.1041	0.1987	0.5678	0.0519	0.093	0.0345	0.054
0.0	0.0	0.0	-2480.5275	1337.4643	NaN	NaN	-0.3	0.199	0.5677	0.0518	0.0933	0.0343	0.054
0.0	0.0	0.0	-2480.5275	-1920.5357	NaN	NaN	0.4364	0.2134	0.5515	0.0516	0.0928	0.0355	0.0552
0.0	0.0	0.0	-2118.5275	-2966.5357	NaN	NaN	0.5834	0.2249	0.5384	0.0514	0.0935	0.0368	0.055
0.0	0.0	0.0	-1885.5275	-916.5357	NaN	NaN	0.3271	0.2124	0.5507	0.0515	0.0948	0.0365	0.0542
0.0	0.0	0.0	-2688.5275	998.4643	NaN	NaN	-0.3	0.2042	0.5605	0.0508	0.0951	0.0357	0.0537
0.0	0.0	0.0	-3976.5275	-994.5357	NaN	NaN	0.2001	0.2025	0.563	0.0504	0.0947	0.0355	0.0539
0.0	0.0	0.0	-642.5275	677.4643	NaN	NaN	1.3	0.19	0.5765	0.0503	0.0962	0.034	0.0529
0.0	0.0	0.0	-3270.5275	1116.4643	NaN	NaN	-0.3	0.192	0.5767	0.0497	0.0951	0.0339	0.0526
0.0	0.0	0.0	-2972.5275	486.4643	NaN	NaN	-0.1957	0.1901	0.5785	0.0497	0.0957	0.0336	0.0523
0.0	0.0	0.0	-1880.5275	-429.5357	NaN	NaN	0.1859	0.1916	0.578	0.0496	0.0947	0.0337	0.0525
0.0	0.0	0.0	-2667.5275	1795.4643	NaN	NaN	-0.3	0.1869	0.5827	0.0497	0.0959	0.033	0.0518
0.0	0.0	0.0	-2314.5275	-33.5357	NaN	NaN	0.0143	0.198	0.5706	0.0492	0.0952	0.0342	0.0527
0.0	0.0	0.0	-1162.5275	-1954.5357	NaN	NaN	0.627	0.2138	0.5528	0.0489	0.0952	0.0359	0.0535
0.0	0.0	0.0	-2790.5275	-1343.5357	NaN	NaN	0.325	0.2125	0.5544	0.0483	0.0963	0.036	0.0526
0.0	0.0	0.0	-2848.5275	-1823.5357	NaN	NaN	0.3903	0.2195	0.5476	0.0476	0.0965	0.0365	0.0523
0.0	0.0	0.0	-1354.5275	-1622.5357	NaN	NaN	0.545	0.2109	0.5565	0.0476	0.0964	0.0361	0.0524
0.0	0.0	0.0	-1861.5275	435.4643	NaN	NaN	-0.3	0.1928	0.575	0.048	0.0982	0.0342	0.0518
0.0	0.0	0.0	-2579.5275	307.4643	NaN	NaN	-0.1353	0.1918	0.577	0.0479	0.098	0.0337	0.0516
0.0	0.0	0.0	-3301.5275	1324.4643	NaN	NaN	-0.3	0.2011	0.567	0.0476	0.0971	0.0345	0.0527
0.0	0.0	0.0	-2267.5275	-2115.5357	NaN	NaN	0.4827	0.2214	0.5459	0.0467	0.0958	0.0359	0.0544
0.0	0.0	0.0	-3558.5275	-4134.5357	NaN	NaN	0.5374	0.244	0.5222	0.0459	0.0963	0.0379	0.0538
0.0	0.0	0.0	-2269.5275	737.4643	NaN	NaN	-0.3	0.2092	0.5592	0.0473	0.0963	0.0358	0.0522
0.0	0.0	0.0	-872.5275	136.4643	NaN	NaN	-0.1854	0.1983	0.5729	0.0473	0.0961	0.0342	0.0512
0.0	0.0	0.0	-3840.5275	-904.5357	NaN	NaN	0.1906	0.1995	0.5725	0.0473	0.0951	0.0342	0.0514
0.0	0.0	0.0	-2002.5275	6.4643	NaN	NaN	-0.0032	0.1923	0.5796	0.0478	0.0959	0.0335	0.051
0.0	0.0	0.0	-1346.5275	-966.5357	NaN	NaN	0.4179	0.1984	0.5735	0.0475	0.0958	0.034	0.0508
0.0	0.0	0.0	-1188.5275	-1717.5357	NaN	NaN	0.591	0.2045	0.5598	0.0467	0.1024	0.0361	0.0505
0.0	0.0	0.0	-3258.5275	-551.5357	NaN	NaN	0.1448	0.2371	0.5191	0.0455	0.1081	0.043	0.0473
0.0	0.0	0.0	-2241.5275	-244.5357	NaN	NaN	0.0984	0.2959	0.4578	0.0476	0.1036	0.054	0.0411
0.0	0.0	0.0	-896.5275	1578.4643	NaN	NaN	1.3	0.3158	0.4377	0.0495	0.1001	0.0583	0.0386
0.0	0.0	0.0	-1815.5275	-1423.5357	NaN	NaN	0.4395	0.3276	0.4274	0.0495	0.0988	0.0596	0.037
0.0	0.0	0.0	-2315.5275	-527.5357	NaN	NaN	0.1856	0.322	0.4339	0.0493	0.0989	0.0593	0.0367
0.0	0.0	0.0	-1484.5275	3842.4643	NaN	NaN	1.3	0.2928	0.463	0.0498	0.1006	0.0563	0.0373
0.0	0.0	0.0	-533.5275	-90.5357	NaN	NaN	0.1451	0.2997	0.458	0.0496	0.0993	0.0565	0.0369
0.0	0.0	0.0	-3097.5275	-251.5357	NaN	NaN	0.0751	0.318	0.4406	0.0497	0.0972	0.0582	0.0361
0.0	0.0	0.0	-1825.5275	-650.5357	NaN	NaN	0.2627	0.3304	0.4305	0.0493	0.0962	0.0581	0.0354
0.0	0.0	0.0	-929.5275	-3123.5357	NaN	NaN	0.7707	0.3569	0.406	0.0494	0.0935	0.0596	0.0346
0.0	0.0	0.0	-2918.5275	-2287.5357	NaN	NaN	0.4394	0.3494	0.4115	0.0497	0.0953	0.0601	0.0341
0.0	0.0	0.0	-988.5275	-1370.5357	NaN	NaN	0.581	0.3217	0.4399	0.0487	0.0982	0.0577	0.0339
0.0	0.0	0.0	-54.5275	-1180.5357	NaN	NaN	0.9559	0.2959	0.4664	0.0483	0.1005	0.055	0.0339
0.0	0.0	0.0	-2914.5275	-1750.5357	NaN	NaN	0.3752	0.298	0.4655	0.048	0.1001	0.055	0.0334
0.0	0.0	0.0	-1263.5275	-1986.5357	NaN	NaN	0.6112	0.2944	0.4695	0.0483	0.0998	0.0549	0.0331
0.0	0.0	0.0	-3464.5275	1080.4643	NaN	NaN	-0.3	0.2772	0.4905	0.0485	0.0988	0.0524	0.0326
0.0	0.0	0.0	-3174.5275	2966.4643	NaN	NaN	-0.3	0.2452	0.5264	0.0487	0.1	0.0485	0.0313
0.0	0.0	0.0	-2692.5275	239.4643	NaN	NaN	-0.0976	0.239	0.5349	0.0491	0.0991	0.0474	0.0305
0.0	0.0	0.0	-1449.5275	94.4643	NaN	NaN	-0.0697	0.2322	0.5406	0.0493	0.1003	0.0473	0.0303
0.0	0.0	0.0	-2804.5275	-1158.5357	NaN	NaN	0.2923	0.244	0.5312	0.049	0.0977	0.0481	0.03
0.0	0.0	0.0	-1884.5275	-158.5357	NaN	NaN	0.0776	0.2336	0.541	0.0499	0.0988	0.0471	0.0297
0.0	0.0	0.0	-2667.5275	1352.4643	NaN	NaN	-0.3	0.2335	0.5429	0.0498	0.0978	0.0468	0.0291
0.0	0.0	0.0	-2066.5275	2012.4643	NaN	NaN	-0.3	0.2244	0.5517	0.0506	0.0983	0.0459	0.0289
0.0	0.0	0.0	-1167.5275	-137.5357	NaN	NaN	0.1054	0.2236	0.5534	0.0511	0.0978	0.0455	0.0286
0.0	0.0	0.0	-1320.5275	1868.4643	NaN	NaN	1.3	0.218	0.5586	0.0518	0.0983	0.045	0.0284
0.0	0.0	0.0	509.4725	2050.4643	NaN	NaN	0.801	0.2135	0.5608	0.0518	0.1001	0.0452	0.0286
0.0	0.0	0.0	-52.5275	-1438.5357	NaN	NaN	0.9648	0.2297	0.544	0.0511	0.0992	0.0469	0.0291
0.0	0.0	0.0	-2601.5275	413.4643	NaN	NaN	-0.189	0.2422	0.5302	0.051	0.0987	0.0483	0.0295
0.0	0.0	0.0	-2753.5275	2288.4643	NaN	NaN	-0.3	0.2394	0.5303	0.0514	0.1006	0.0485	0.0299
0.0	0.0	0.0	-1682.5275	604.4643	NaN	NaN	-0.3	0.2539	0.5131	0.0513	0.1009	0.0503	0.0305
0.0	0.0	0.0	-2890.5275	2989.4643	NaN	NaN	1.3	0.2727	0.4918	0.0509	0.1005	0.0528	0.0313
0.0	0.0	0.0	-2663.5275	-1551.5357	NaN	NaN	0.3681	0.3104	0.4548	0.0513	0.097	0.0548	0.0317
0.0	0.0	0.0	-1297.5275	-2517.5357	NaN	NaN	0.6599	0.331	0.4327	0.0525	0.0956	0.056	0.0321
0.0	0.0	0.0	-4190.5275	1864.4643	NaN	NaN	-0.3	0.3371	0.4253	0.0531	0.0954	0.0567	0.0324
0.0	0.0	0.0	-4138.5275	636.4643	NaN	NaN	-0.1817	0.347	0.4159	0.0534	0.0942	0.0568	0.0327
0.0	0.0	0.0	-1948.5275	-518.5357	NaN	NaN	0.2102	0.3476	0.4136	0.0538	0.0945	0.0575	0.033
0.0	0.0	0.0	-3423.5275	3689.4643	NaN	NaN	1.3	0.3395	0.4185	0.0554	0.0948	0.0581	0.0337
0.0	0.0	0.0	-2588.5275	-639.5357	NaN	NaN	0.1981	0.353	0.4074	0.054	0.0939	0.0572	0.0345
0.0	0.0	0.0	-1792.5275	-1816.5357	NaN	NaN	0.5033	0.3791	0.3775	0.0577	0.0898	0.0617	0.0342
0.0	0.0	0.0	-1831.5275	2952.4643	NaN	NaN	1.3	0.3591	0.3972	0.0557	0.0934	0.0587	0.036
0.0	0.0	0.0	-1926.5275	-1785.5357	NaN	NaN	0.481	0.4406	0.3303	0.0563	0.0799	0.0579	0.035
0.0	0.0	0.0	-2443.5275	-1979.5357	NaN	NaN	0.4475	0.4433	0.3228	0.0572	0.0808	0.0611	0.0349
0.0	0.0	0.0	-3264.5275	32.4643	NaN	NaN	-0.01	0.426	0.3329	0.0591	0.0829	0.0647	0.0344
0.0	0.0	0.0	-3600.5275	3006.4643	NaN	NaN	-0.3	0.4054	0.3513	0.0582	0.0854	0.0636	0.036
0.0	0.0	0.0	-946.5275	-703.5357	NaN	NaN	0.4264	0.4563	0.3093	0.0587	0.0763	0.0638	0.0357
0.0	0.0	0.0	-1875.5275	199.4643	NaN	NaN	-0.119	0.4588	0.3046	0.0602	0.0755	0.0654	0.0356
0.0	0.0	0.0	-2832.5275	-1116.5357	NaN	NaN	0.2827	0.504	0.2694	0.0596	0.0674	0.0642	0.0354
0.0	0.0	0.0	-2162.5275	790.4643	NaN	NaN	-0.3	0.4836	0.2779	0.0631	0.07	0.0699	0.0355
0.0	0.0	0.0	-1992.5275	224.4643	NaN	NaN	-0.127	0.4976	0.2662	0.0627	0.0669	0.0702	0.0365
0.0	0.0	0.0	-1635.5275	-1715.5357	NaN	NaN	0.5119	0.5328	0.2411	0.0604	0.0617	0.0678	0.0362
0.0	0.0	0.0	-1557.5275	-778.5357	NaN	NaN	0.3333	0.5252	0.2429	0.0614	0.064	0.0702	0.0363
0.0	0.0	0.0	-3612.5275	-1453.5357	NaN	NaN	0.2869	0.5855	0.2041	0.0551	0.057	0.0619	0.0365
0.0	0.0	0.0	-1502.5275	-3101.5357	NaN	NaN	0.6737	0.6179	0.1806	0.0515	0.0558	0.0582	0.0361
0.0	0.0	0.0	-3101.5275	-768.5357	NaN	NaN	0.1986	0.6119	0.1815	0.0516	0.0588	0.0602	0.036
0.0	0.0	0.0	-2384.5275	-2260.5357	NaN	NaN	0.4867	0.6378	0.1656	0.0485	0.0553	0.0566	0.0363
0.0	0.0	0.0	-2599.5275	-1219.5357	NaN	NaN	0.3193	0.5845	0.1935	0.0537	0.0654	0.0663	0.0366
0.0	0.0	0.0	-1792.5275	476.4643	NaN	NaN	-0.3	0.5876	0.1922	0.0529	0.0639	0.0655	0.038
0.0	0.0	0.0	-2892.5275	167.4643	NaN	NaN	-0.0615	0.598	0.1852	0.0521	0.0628	0.0644	0.0374
0.0	0.0	0.0	-2747.5275	601.4643	NaN	NaN	-0.2803	0.5705	0.1988	0.055	0.068	0.0694	0.0384
0.0	0.0	0.0	-2534.5275	131.4643	NaN	NaN	-0.0547	0.6121	0.1746	0.0516	0.0606	0.0629	0.0382
0.0	0.0	0.0	-2821.5275	-293.5357	NaN	NaN	0.0942	0.653	0.147	0.0511	0.0543	0.0567	0.0378
0.0	0.0	0.0	-2312.5275	-339.5357	NaN	NaN	0.128	0.6256	0.1567	0.0585	0.0587	0.0626	0.0378
0.0	0.0	0.0	-2046.5275	136.4643	NaN	NaN	-0.0714	0.6665	0.1346	0.0537	0.0512	0.0558	0.0381
0.0	0.0	0.0	-3329.5275	1387.4643	NaN	NaN	-0.3	0.7221	0.1026	0.0517	0.0416	0.0454	0.0367
0.0	0.0	0.0	-2845.5275	-1116.5357	NaN	NaN	0.2818	0.7632	0.0805	0.0495	0.0342	0.0384	0.0342
0.0	0.0	0.0	-1055.5275	-3844.5357	NaN	NaN	0.7846	0.7439	0.0854	0.0538	0.0377	0.0423	0.0369
0.0	0.0	0.0	-2344.5275	2190.4643	NaN	NaN	-0.3	0.6239	0.1451	0.0661	0.0592	0.0669	0.0388
0.0	0.0	0.0	-2150.5275	885.4643	NaN	NaN	-0.3	0.6629	0.1293	0.057	0.0514	0.0588	0.0406
0.0	0.0	0.0	-2329.5275	-319.5357	NaN	NaN	0.1206	0.6619	0.1254	0.0631	0.0515	0.0586	0.0395
0.0	0.0	0.0	-1795.5275	1276.4643	NaN	NaN	-0.3	0.7037	0.1048	0.0584	0.0439	0.0509	0.0384
0.0	0.0	0.0	-2360.5275	-634.5357	NaN	NaN	0.2119	0.7581	0.0767	0.0528	0.0342	0.0397	0.0385
0.0	0.0	0.0	-3126.5275	-642.5357	NaN	NaN	0.1705	0.7273	0.0882	0.062	0.0394	0.046	0.037
0.0	0.0	0.0	-2180.5275	-1569.5357	NaN	NaN	0.4185	0.7254	0.0899	0.0582	0.0401	0.0468	0.0396
0.0	0.0	0.0	-2684.5275	485.4643	NaN	NaN	-0.2208	0.6912	0.1051	0.0649	0.0462	0.0536	0.0389
0.0	0.0	0.0	-1846.5275	-571.5357	NaN	NaN	0.2364	0.7507	0.079	0.0548	0.0355	0.0417	0.0384
0.0	0.0	0.0	-3168.5275	849.4643	NaN	NaN	-0.3	0.7184	0.0891	0.0636	0.0421	0.0476	0.0392
0.0	0.0	0.0	-2375.5275	-1558.5357	NaN	NaN	0.3962	0.7465	0.0783	0.056	0.0376	0.0381	0.0434
0.0	0.0	0.0	-2075.5275	1040.4643	NaN	NaN	-0.3	0.6192	0.1372	0.0715	0.0641	0.0481	0.0598
0.0	0.0	0.0	-951.5275	-1298.5357	NaN	NaN	0.5771	0.6209	0.1439	0.0643	0.063	0.0426	0.0653
0.0	0.0	0.0	-1944.5275	870.4643	NaN	NaN	-0.3	0.5909	0.155	0.069	0.07	0.0454	0.0697
0.0	0.0	0.0	-668.5275	185.4643	NaN	NaN	-0.3	0.6432	0.1318	0.0633	0.0592	0.039	0.0636
0.0	0.0	0.0	-3697.5275	-259.5357	NaN	NaN	0.0656	0.6682	0.1133	0.0607	0.0563	0.0384	0.0631
0.0	0.0	0.0	-3586.5275	41.4643	NaN	NaN	-0.0117	0.6092	0.1447	0.0693	0.0693	0.0461	0.0614
0.0	0.0	0.0	-2837.5275	1300.4643	NaN	NaN	-0.3	0.5581	0.1704	0.0695	0.0813	0.0541	0.0667
0.0	0.0	0.0	-639.5275	2150.4643	NaN	NaN	1.3	0.5229	0.2001	0.0701	0.0839	0.0498	0.0732
0.0	0.0	0.0	-2231.5275	-3253.5357	NaN	NaN	0.5932	0.7344	0.0848	0.0509	0.0422	0.0292	0.0585
0.0	0.0	0.0	-2049.5275	-1471.5357	NaN	NaN	0.4179	0.6732	0.1094	0.0658	0.0563	0.0386	0.0566
0.0	0.0	0.0	-3730.5275	-2527.5357	NaN	NaN	0.4039	0.7687	0.0679	0.0479	0.036	0.0265	0.0529
0.0	0.0	0.0	-3177.5275	407.4643	NaN	NaN	-0.1471	0.6593	0.1133	0.0719	0.0602	0.0417	0.0535
0.0	0.0	0.0	-2153.5275	739.4643	NaN	NaN	-0.3	0.7054	0.0936	0.0576	0.0492	0.0344	0.0599
0.0	0.0	0.0	955.4725	-1839.5357	NaN	NaN	1.3	0.5777	0.1517	0.0796	0.0788	0.0534	0.0588
0.0	0.0	0.0	1032.4725	2576.4643	NaN	NaN	0.7139	0.5391	0.1825	0.0745	0.0821	0.0522	0.0697
0.0	0.0	0.0	-888.5275	-1078.5357	NaN	NaN	0.5483	0.6745	0.1097	0.0616	0.0549	0.0381	0.0611
0.0	0.0	0.0	-1709.5275	-1229.5357	NaN	NaN	0.4183	0.6299	0.126	0.0762	0.066	0.0459	0.056
0.0	0.0	0.0	-420.5275	-2883.5357	NaN	NaN	0.8727	0.6891	0.0992	0.0633	0.0531	0.0378	0.0574
0.0	0.0	0.0	-1729.5275	1947.4643	NaN	NaN	1.3	0.6604	0.1115	0.0693	0.0604	0.042	0.0563
0.0	0.0	0.0	-1769.5275	-799.5357	NaN	NaN	0.3112	0.7621	0.0669	0.0457	0.0386	0.0277	0.059
0.0	0.0	0.0	-2175.5275	-589.5357	NaN	NaN	0.2132	0.7913	0.0545	0.0387	0.0342	0.0243	0.057
0.0	0.0	0.0	-2086.5275	1764.4643	NaN	NaN	-0.3	0.8093	0.0465	0.0337	0.0313	0.022	0.0572
0.0	0.0	0.0	-2216.5275	2464.4643	NaN	NaN	1.3	0.8033	0.0492	0.0339	0.0329	0.0228	0.0578
0.0	0.0	0.0	-1087.5275	-2516.5357	NaN	NaN	0.6982	0.816	0.0448	0.0325	0.0312	0.0222	0.0533
0.0	0.0	0.0	-3282.5275	2705.4643	NaN	NaN	-0.3	0.7981	0.051	0.0343	0.0345	0.0238	0.0582
0.0	0.0	0.0	-1718.5275	606.4643	NaN	NaN	-0.3	0.8025	0.0501	0.0334	0.0336	0.0233	0.0573
0.0	0.0	0.0	-1101.5275	-1764.5357	NaN	NaN	0.6157	0.8133	0.0463	0.0327	0.0317	0.0226	0.0534
0.0	0.0	0.0	-1738.5275	-1419.5357	NaN	NaN	0.4495	0.8138	0.046	0.0329	0.0318	0.0227	0.0527
0.0	0.0	0.0	-1602.5275	-662.5357	NaN	NaN	0.2925	0.8099	0.0471	0.0333	0.0327	0.0231	0.0539
0.0	0.0	0.0	-1329.5275	1813.4643	NaN	NaN	1.3	0.8022	0.0498	0.0335	0.0344	0.0239	0.0562
0.0	0.0	0.0	-689.5275	-533.5357	NaN	NaN	0.4362	0.8156	0.045	0.0298	0.0344	0.0239	0.0514
0.0	0.0	0.0	-1203.5275	-715.5357	NaN	NaN	0.3729	0.8423	0.0353	0.0236	0.0336	0.0243	0.0407
0.0	0.0	0.0	-2246.5275	422.4643	NaN	NaN	-0.2316	0.8456	0.0338	0.0218	0.0344	0.0264	0.038
0.0	0.0	0.0	-1658.5275	4058.4643	NaN	NaN	1.3	0.8374	0.0372	0.0222	0.0355	0.0275	0.0402
0.0	0.0	0.0	-2178.5275	-418.5357	NaN	NaN	0.1612	0.8462	0.0344	0.0214	0.0334	0.0268	0.0377
0.0	0.0	0.0	-232.5275	-110.5357	NaN	NaN	0.3222	0.8431	0.0359	0.0217	0.0339	0.027	0.0384
0.0	0.0	0.0	-2837.5275	689.4643	NaN	NaN	-0.3	0.8474	0.0345	0.0213	0.0331	0.0266	0.0371
0.0	0.0	0.0	-949.5275	-188.5357	NaN	NaN	0.1657	0.8452	0.0354	0.0212	0.0335	0.0266	0.038
0.0	0.0	0.0	-2618.5275	2192.4643	NaN	NaN	-0.3	0.8446	0.0356	0.0211	0.0338	0.0265	0.0384
0.0	0.0	0.0	-2256.5275	-535.5357	NaN	NaN	0.1918	0.8487	0.0343	0.0205	0.0333	0.026	0.0372
0.0	0.0	0.0	-2247.5275	3058.4643	NaN	NaN	1.3	0.8442	0.036	0.0207	0.0343	0.0261	0.0386
0.0	0.0	0.0	-2154.5275	-853.5357	NaN	NaN	0.2837	0.8489	0.0344	0.02	0.0337	0.0258	0.0372
0.0	0.0	0.0	-1009.5275	2949.4643	NaN	NaN	1.3	0.8384	0.0383	0.0212	0.0353	0.0258	0.041
0.0	0.0	0.0	-1093.5275	-442.5357	NaN	NaN	0.2881	0.8506	0.0342	0.0201	0.033	0.0248	0.0373
0.0	0.0	0.0	-1085.5275	-778.5357	NaN	NaN	0.4177	0.8492	0.0348	0.0204	0.0332	0.0247	0.0377
0.0	0.0	0.0	-1164.5275	-868.5357	NaN	NaN	0.4272	0.8536	0.0333	0.02	0.0325	0.0244	0.0363
0.0	0.0	0.0	-963.5275	1636.4643	NaN	NaN	1.3	0.8451	0.0366	0.0207	0.034	0.0246	0.039
0.0	0.0	0.0	-558.5275	-1379.5357	NaN	NaN	0.7118	0.8512	0.0343	0.0201	0.033	0.0244	0.037
0.0	0.0	0.0	-2067.5275	205.4643	NaN	NaN	-0.1103	0.846	0.0363	0.0205	0.0341	0.0247	0.0383
0.0	0.0	0.0	-1698.5275	1153.4643	NaN	NaN	-0.3	0.8453	0.0367	0.0206	0.0342	0.0248	0.0384
0.0	0.0	0.0	298.4725	1418.4643	NaN	NaN	0.8262	0.8359	0.0403	0.0216	0.0356	0.0247	0.0419
0.0	0.0	0.0	-859.5275	1118.4643	NaN	NaN	1.3	0.8423	0.0382	0.021	0.0344	0.0242	0.0398
0.0	0.0	0.0	1064.4725	23.4643	NaN	NaN	0.0216	0.8444	0.0377	0.0209	0.0341	0.024	0.039
0.0	0.0	0.0	41.4725	797.4643	NaN	NaN	0.9506	0.8385	0.04	0.0215	0.0351	0.0239	0.0411
0.0	0.0	0.0	626.4725	-362.5357	NaN	NaN	-0.3	0.8425	0.0388	0.0209	0.0345	0.0236	0.0396
0.0	0.0	0.0	-359.5275	335.4643	NaN	NaN	-0.3	0.8424	0.039	0.0209	0.0349	0.0237	0.0391
0.0	0.0	0.0	-2089.5275	-1923.5357	NaN	NaN	0.4793	0.8534	0.0348	0.0199	0.0331	0.0235	0.0353
0.0	0.0	0.0	543.4725	1383.4643	NaN	NaN	0.718	0.8387	0.0402	0.0212	0.0358	0.0241	0.04
0.0	0.0	0.0	-861.5275	1265.4643	NaN	NaN	1.3	0.8411	0.0392	0.0207	0.0354	0.0237	0.0399
0.0	0.0	0.0	-1174.5275	2073.4643	NaN	NaN	1.3	0.8252	0.0452	0.0223	0.0378	0.0237	0.0456
0.0	0.0	0.0	113.4725	-829.5357	NaN	NaN	1.1585	0.8407	0.0403	0.021	0.0346	0.023	0.0403
0.0	0.0	0.0	-2216.5275	3681.4643	NaN	NaN	1.3	0.8305	0.0453	0.0231	0.0348	0.0238	0.0426
0.0	0.0	0.0	-1234.5275	-1912.5357	NaN	NaN	0.6077	0.8499	0.0398	0.0235	0.0289	0.0244	0.0335
0.0	0.0	0.0	-2555.5275	726.4643	NaN	NaN	-0.3	0.8404	0.0443	0.0271	0.0289	0.0281	0.0312
0.0	0.0	0.0	-2042.5275	-2233.5357	NaN	NaN	0.5223	0.8444	0.043	0.0268	0.0284	0.0277	0.0297
0.0	0.0	0.0	-1443.5275	-24.5357	NaN	NaN	0.0167	0.8394	0.0454	0.027	0.0294	0.0278	0.0311
0.0	0.0	0.0	-416.5275	952.4643	NaN	NaN	1.3	0.8268	0.0513	0.0281	0.031	0.0284	0.0343
0.0	0.0	0.0	-1485.5275	2269.4643	NaN	NaN	1.3	0.8183	0.0556	0.029	0.0324	0.0284	0.0363
0.0	0.0	0.0	-985.5275	2614.4643	NaN	NaN	1.3	0.809	0.061	0.0302	0.0335	0.0277	0.0385
0.0	0.0	0.0	-2897.5275	-1037.5357	NaN	NaN	0.2637	0.8301	0.0528	0.0281	0.0303	0.0259	0.0328
0.0	0.0	0.0	-613.5275	1060.4643	NaN	NaN	1.3	0.8175	0.0584	0.0297	0.0324	0.0262	0.0359
0.0	0.0	0.0	-816.5275	-1722.5357	NaN	NaN	0.6784	0.8264	0.0554	0.0285	0.0312	0.0252	0.0334
0.0	0.0	0.0	-2067.5275	372.4643	NaN	NaN	-0.2197	0.8203	0.0586	0.0294	0.0322	0.0251	0.0344
0.0	0.0	0.0	520.4725	-93.5357	NaN	NaN	-0.2191	0.8188	0.0606	0.0295	0.0326	0.0244	0.034
0.0	0.0	0.0	-1667.5275	-369.5357	NaN	NaN	0.1814	0.8215	0.06	0.0295	0.0322	0.0238	0.033
0.0	0.0	0.0	-2600.5275	-2441.5357	NaN	NaN	0.4842	0.8237	0.0596	0.0288	0.0325	0.0238	0.0316
0.0	0.0	0.0	-1496.5275	-807.5357	NaN	NaN	0.3505	0.8033	0.071	0.0292	0.0374	0.0241	0.0351
0.0	0.0	0.0	-178.5275	28.4643	NaN	NaN	-0.1897	0.7678	0.0923	0.0291	0.0455	0.0244	0.0409
0.0	0.0	0.0	-1510.5275	1940.4643	NaN	NaN	1.3	0.7273	0.1187	0.0287	0.0531	0.0248	0.0475
0.0	0.0	0.0	-1799.5275	1684.4643	NaN	NaN	-0.3	0.7164	0.1273	0.0291	0.0546	0.0247	0.0479
0.0	0.0	0.0	-2739.5275	2492.4643	NaN	NaN	-0.3	0.728	0.1207	0.029	0.0533	0.024	0.0449
0.0	0.0	0.0	-1933.5275	2329.4643	NaN	NaN	1.3	0.7433	0.1116	0.0288	0.0518	0.0231	0.0413
0.0	0.0	0.0	-1371.5275	-3006.5357	NaN	NaN	0.6867	0.7652	0.0983	0.0277	0.0491	0.0225	0.0373
0.0	0.0	0.0	-701.5275	-516.5357	NaN	NaN	0.4241	0.7446	0.1107	0.0288	0.0529	0.0225	0.0404
0.0	0.0	0.0	-717.5275	-271.5357	NaN	NaN	0.2745	0.7268	0.1234	0.0291	0.0553	0.0223	0.043
0.0	0.0	0.0	-132.5275	1838.4643	NaN	NaN	1.0777	0.6765	0.1573	0.0314	0.0612	0.0232	0.0503
0.0	0.0	0.0	125.4725	838.4643	NaN	NaN	0.8698	0.6775	0.1573	0.0319	0.0601	0.0231	0.0501
0.0	0.0	0.0	-1897.5275	401.4643	NaN	NaN	-0.2683	0.6887	0.149	0.032	0.0585	0.0229	0.049
0.0	0.0	0.0	-835.5275	-2024.5357	NaN	NaN	0.7079	0.6951	0.1434	0.0325	0.0584	0.0231	0.0475
0.0	0.0	0.0	-1159.5275	-812.5357	NaN	NaN	0.412	0.6743	0.157	0.0336	0.0617	0.0243	0.0491
0.0	0.0	0.0	-979.5275	1523.4643	NaN	NaN	1.3	0.6224	0.1922	0.0383	0.0704	0.0256	0.0511
0.0	0.0	0.0	-1263.5275	-2224.5357	NaN	NaN	0.6378	0.6467	0.1763	0.0381	0.0679	0.0261	0.0449
0.0	0.0	0.0	-2656.5275	-246.5357	NaN	NaN	0.0849	0.6048	0.2046	0.0414	0.0755	0.0279	0.0457
0.0	0.0	0.0	-2190.5275	-2506.5357	NaN	NaN	0.5336	0.5697	0.2322	0.043	0.0804	0.0296	0.0452
0.0	0.0	0.0	-940.5275	276.4643	NaN	NaN	-0.3	0.446	0.3267	0.0496	0.0974	0.0325	0.0478
0.0	0.0	0.0	-2344.5275	1270.4643	NaN	NaN	-0.3	0.4848	0.3021	0.047	0.0873	0.0293	0.0495
0.0	0.0	0.0	-3120.5275	-237.5357	NaN	NaN	0.0707	0.4739	0.3113	0.0485	0.0866	0.0295	0.0502
0.0	0.0	0.0	-493.5275	-1275.5357	NaN	NaN	0.721	0.4441	0.3408	0.0532	0.0779	0.0271	0.0568
0.0	0.0	0.0	-1956.5275	-307.5357	NaN	NaN	0.1358	0.3493	0.4245	0.0589	0.0846	0.0277	0.055
0.0	0.0	0.0	-384.5275	-1379.5357	NaN	NaN	0.782	0.3801	0.3999	0.0581	0.0794	0.026	0.0565
0.0	0.0	0.0	274.4725	-1741.5357	NaN	NaN	1.1871	0.3376	0.4348	0.0585	0.0871	0.0282	0.0538
0.0	0.0	0.0	-2930.5275	238.4643	NaN	NaN	-0.0886	0.3297	0.443	0.0586	0.0859	0.0273	0.0554
0.0	0.0	0.0	-4050.5275	411.4643	NaN	NaN	-0.1131	0.3815	0.398	0.0569	0.0806	0.0261	0.0569
0.0	0.0	0.0	-1683.5275	-2378.5357	NaN	NaN	0.5855	0.4283	0.3553	0.0538	0.0789	0.0273	0.0564
0.0	0.0	0.0	-2296.5275	-693.5357	NaN	NaN	0.2319	0.3708	0.4022	0.0561	0.0863	0.029	0.0557
0.0	0.0	0.0	-1552.5275	-2010.5357	NaN	NaN	0.5643	0.3553	0.419	0.0565	0.0848	0.0287	0.0557
0.0	0.0	0.0	-2662.5275	2103.4643	NaN	NaN	-0.3	0.2523	0.5161	0.0588	0.0904	0.0289	0.0535
0.0	0.0	0.0	-437.5275	-567.5357	NaN	NaN	0.5647	0.2479	0.5251	0.0602	0.0848	0.0274	0.0546
0.0	0.0	0.0	-2656.5275	-297.5357	NaN	NaN	0.1007	0.2449	0.5277	0.0595	0.085	0.0277	0.0553
0.0	0.0	0.0	-2321.5275	571.4643	NaN	NaN	-0.3	0.2281	0.5451	0.0591	0.0842	0.028	0.0555
0.0	0.0	0.0	-1568.5275	-1047.5357	NaN	NaN	0.4004	0.2835	0.4906	0.0595	0.0802	0.0275	0.0587
0.0	0.0	0.0	-1775.5275	-933.5357	NaN	NaN	0.3446	0.2684	0.5013	0.0583	0.0844	0.029	0.0587
0.0	0.0	0.0	-1420.5275	-1726.5357	NaN	NaN	0.5486	0.2894	0.483	0.0588	0.0807	0.0282	0.0599
0.0	0.0	0.0	-3901.5275	-455.5357	NaN	NaN	0.1046	0.3073	0.4649	0.0578	0.0814	0.0284	0.0602
0.0	0.0	0.0	-1919.5275	-952.5357	NaN	NaN	0.3317	0.2925	0.4774	0.0587	0.083	0.0289	0.0596
0.0	0.0	0.0	-2421.5275	-1406.5357	NaN	NaN	0.3674	0.2973	0.4724	0.0589	0.0827	0.0288	0.06
0.0	0.0	0.0	-2607.5275	195.4643	NaN	NaN	-0.081	0.2637	0.5032	0.0584	0.0862	0.03	0.0585
0.0	0.0	0.0	-2157.5275	1926.4643	NaN	NaN	-0.3	0.2477	0.5216	0.0594	0.0829	0.0291	0.0593
0.0	0.0	0.0	-3862.5275	-1063.5357	NaN	NaN	0.2159	0.2982	0.4727	0.0583	0.08	0.0282	0.0625
0.0	0.0	0.0	-2618.5275	-1322.5357	NaN	NaN	0.3356	0.2612	0.5054	0.0576	0.0851	0.03	0.0606
0.0	0.0	0.0	-2746.5275	3214.4643	NaN	NaN	1.3	0.2829	0.4879	0.0575	0.0806	0.0285	0.0626
0.0	0.0	0.0	-3374.5275	-2348.5357	NaN	NaN	0.4104	0.4125	0.3713	0.0518	0.0717	0.0263	0.0664
0.0	0.0	0.0	-2790.5275	-2867.5357	NaN	NaN	0.5068	0.3611	0.4101	0.0522	0.0844	0.0306	0.0616
0.0	0.0	0.0	-3825.5275	-2356.5357	NaN	NaN	0.3812	0.4025	0.3763	0.0507	0.0796	0.0298	0.0613
0.0	0.0	0.0	-3062.5275	-1167.5357	NaN	NaN	0.276	0.2913	0.4709	0.0523	0.0937	0.0332	0.0585
0.0	0.0	0.0	-2788.5275	639.4643	NaN	NaN	-0.2976	0.3339	0.4377	0.0525	0.0843	0.0305	0.0611
0.0	0.0	0.0	-3032.5275	-2601.5357	NaN	NaN	0.4618	0.2979	0.4665	0.051	0.0925	0.0329	0.0592
0.0	0.0	0.0	-3563.5275	50.4643	NaN	NaN	-0.0144	0.2691	0.496	0.0521	0.0927	0.0327	0.0574
0.0	0.0	0.0	-2970.5275	-1260.5357	NaN	NaN	0.2979	0.261	0.5033	0.0523	0.0926	0.0327	0.0581
0.0	0.0	0.0	-2000.5275	-78.5357	NaN	NaN	0.0378	0.2455	0.5179	0.0527	0.0926	0.0331	0.0581
0.0	0.0	0.0	-1990.5275	-801.5357	NaN	NaN	0.2871	0.2336	0.5308	0.0529	0.0912	0.0331	0.0584
0.0	0.0	0.0	-3003.5275	892.4643	NaN	NaN	-0.3	0.2295	0.5362	0.0527	0.09	0.033	0.0585
0.0	0.0	0.0	-3608.5275	541.4643	NaN	NaN	-0.1765	0.2245	0.543	0.0525	0.0892	0.0328	0.0581
0.0	0.0	0.0	-3586.5275	-1858.5357	NaN	NaN	0.3413	0.2272	0.5404	0.0522	0.0893	0.033	0.0579
0.0	0.0	0.0	-1261.5275	-1765.5357	NaN	NaN	0.5833	0.2201	0.5483	0.0522	0.0888	0.0331	0.0576
0.0	0.0	0.0	-4026.5275	1725.4643	NaN	NaN	-0.3	0.213	0.5576	0.0524	0.087	0.0326	0.0574
0.0	0.0	0.0	-318.5275	-2108.5357	NaN	NaN	0.8688	0.2107	0.5614	0.0525	0.0859	0.0324	0.0571
0.0	0.0	0.0	-3438.5275	590.4643	NaN	NaN	-0.2073	0.2044	0.5683	0.0529	0.0851	0.0321	0.057
0.0	0.0	0.0	-3344.5275	401.4643	NaN	NaN	-0.1364	0.2007	0.5733	0.0529	0.0847	0.0318	0.0566
0.0	0.0	0.0	-2512.5275	-520.5357	NaN	NaN	0.1716	0.201	0.5733	0.053	0.0847	0.0318	0.0563
0.0	0.0	0.0	-1401.5275	-65.5357	NaN	NaN	0.0447	0.1958	0.5771	0.0531	0.0855	0.0318	0.0566
0.0	0.0	0.0	-398.5275	973.4643	NaN	NaN	1.3	0.1912	0.582	0.0531	0.0857	0.0314	0.0567
0.0	0.0	0.0	-1858.5275	1128.4643	NaN	NaN	-0.3	0.1903	0.583	0.053	0.0856	0.0313	0.0569
0.0	0.0	0.0	-839.5275	1297.4643	NaN	NaN	1.3	0.1907	0.5825	0.0532	0.0848	0.0313	0.0576
0.0	0.0	0.0	-2821.5275	583.4643	NaN	NaN	-0.2607	0.1955	0.5803	0.0529	0.0826	0.0312	0.0574
0.0	0.0	0.0	-2346.5275	-990.5357	NaN	NaN	0.2968	0.2002	0.5777	0.0527	0.0815	0.031	0.057
0.0	0.0	0.0	-4638.5275	1240.4643	NaN	NaN	-0.3	0.213	0.567	0.052	0.0803	0.0308	0.0569
0.0	0.0	0.0	-4980.5275	-2217.5357	NaN	NaN	0.3081	0.2436	0.5361	0.0501	0.0813	0.031	0.058
0.0	0.0	0.0	-4768.5275	-2856.5357	NaN	NaN	0.3746	0.259	0.5181	0.0489	0.085	0.033	0.056
0.0	0.0	0.0	-3040.5275	646.4643	NaN	NaN	-0.27	0.2239	0.5531	0.05	0.0856	0.0325	0.0549
0.0	0.0	0.0	-3584.5275	1246.4643	NaN	NaN	-0.3	0.2164	0.5613	0.0498	0.0857	0.032	0.0548
0.0	0.0	0.0	-2087.5275	-99.5357	NaN	NaN	0.0455	0.2145	0.5629	0.0495	0.0866	0.032	0.0545
0.0	0.0	0.0	-3776.5275	-2333.5357	NaN	NaN	0.3819	0.2172	0.5605	0.0491	0.0871	0.0322	0.0539
0.0	0.0	0.0	-2343.5275	76.4643	NaN	NaN	-0.0337	0.2111	0.5668	0.049	0.0876	0.0319	0.0537
0.0	0.0	0.0	-1611.5275	-1563.5357	NaN	NaN	0.4924	0.2116	0.568	0.0483	0.0875	0.0316	0.053
0.0	0.0	0.0	-1634.5275	-1934.5357	NaN	NaN	0.542	0.2083	0.5707	0.048	0.0883	0.0316	0.0531
0.0	0.0	0.0	-2711.5275	-2593.5357	NaN	NaN	0.4889	0.2122	0.57	0.0464	0.088	0.0315	0.0519
0.0	0.0	0.0	-3159.5275	-1962.5357	NaN	NaN	0.3832	0.2068	0.5738	0.0462	0.0902	0.0315	0.0515
0.0	0.0	0.0	-2998.5275	-404.5357	NaN	NaN	0.1189	0.2019	0.5796	0.0457	0.0913	0.031	0.0505
0.0	0.0	0.0	-2158.5275	-476.5357	NaN	NaN	0.1808	0.1952	0.586	0.046	0.0927	0.0304	0.0496
0.0	0.0	0.0	-3368.5275	206.4643	NaN	NaN	-0.0653	0.1886	0.5915	0.0464	0.0946	0.0299	0.0489
0.0	0.0	0.0	-2852.5275	830.4643	NaN	NaN	-0.3	0.1873	0.5907	0.0467	0.0957	0.0303	0.0493
0.0	0.0	0.0	-3690.5275	1594.4643	NaN	NaN	-0.3	0.1917	0.5848	0.0468	0.0949	0.0311	0.0508
0.0	0.0	0.0	-2495.5275	938.4643	NaN	NaN	-0.3	0.1985	0.5808	0.0462	0.0919	0.0314	0.0512
0.0	0.0	0.0	-1986.5275	-4503.5357	NaN	NaN	0.6939	0.2084	0.5768	0.0452	0.0886	0.0313	0.0498
0.0	0.0	0.0	-3406.5275	-1595.5357	NaN	NaN	0.319	0.2004	0.5826	0.046	0.0908	0.0308	0.0495
0.0	0.0	0.0	-3364.5275	-2643.5357	NaN	NaN	0.44	0.1928	0.5921	0.0461	0.0914	0.0298	0.0478
0.0	0.0	0.0	-3316.5275	-107.5357	NaN	NaN	0.0314	0.1815	0.601	0.0476	0.0938	0.029	0.0471
0.0	0.0	0.0	-2191.5275	1254.4643	NaN	NaN	-0.3	0.1742	0.6083	0.0479	0.095	0.0285	0.0461
0.0	0.0	0.0	-4677.5275	-3280.5357	NaN	NaN	0.4122	0.1767	0.613	0.0472	0.0904	0.0278	0.0449
0.0	0.0	0.0	-3418.5275	970.4643	NaN	NaN	-0.3	0.162	0.6286	0.049	0.092	0.0262	0.0423
0.0	0.0	0.0	-4261.5275	-1272.5357	NaN	NaN	0.2299	0.1511	0.6456	0.0493	0.0912	0.0241	0.0388
0.0	0.0	0.0	-2839.5275	-457.5357	NaN	NaN	0.1388	0.1379	0.6574	0.0504	0.0944	0.023	0.037
0.0	0.0	0.0	-2830.5275	1302.4643	NaN	NaN	-0.3	0.1285	0.6666	0.0506	0.0959	0.0223	0.036
0.0	0.0	0.0	-2182.5275	1502.4643	NaN	NaN	-0.3	0.1255	0.6699	0.0507	0.0961	0.0222	0.0356
0.0	0.0	0.0	-1860.5275	-1106.5357	NaN	NaN	0.3729	0.1259	0.6711	0.0502	0.0954	0.0219	0.0354
0.0	0.0	0.0	-3118.5275	576.4643	NaN	NaN	-0.2268	0.1254	0.6714	0.0505	0.0952	0.0218	0.0357
0.0	0.0	0.0	-2841.5275	310.4643	NaN	NaN	-0.1227	0.1293	0.6723	0.0497	0.092	0.0216	0.0351
0.0	0.0	0.0	-2987.5275	15.4643	NaN	NaN	-0.0052	0.1311	0.6712	0.0499	0.0911	0.0216	0.0351
0.0	0.0	0.0	-3251.5275	-2868.5357	NaN	NaN	0.4687	0.1318	0.6728	0.0494	0.09	0.0214	0.0347
0.0	0.0	0.0	-4544.5275	755.4643	NaN	NaN	-0.1994	0.1257	0.6791	0.049	0.091	0.0212	0.0341
0.0	0.0	0.0	-2123.5275	406.4643	NaN	NaN	-0.2367	0.1183	0.6852	0.0495	0.0923	0.0213	0.0334
0.0	0.0	0.0	6.4725	-841.5357	NaN	NaN	1.0078	0.1185	0.6856	0.0494	0.0921	0.0213	0.0332
0.0	0.0	0.0	-4437.5275	-802.5357	NaN	NaN	0.1532	0.1193	0.6847	0.0498	0.0914	0.0213	0.0334
0.0	0.0	0.0	-2740.5275	546.4643	NaN	NaN	-0.2491	0.1198	0.6829	0.0501	0.0921	0.0214	0.0336
0.0	0.0	0.0	-3509.5275	-1599.5357	NaN	NaN	0.3131	0.1242	0.6811	0.0493	0.0907	0.0211	0.0336
0.0	0.0	0.0	-2448.5275	-658.5357	NaN	NaN	0.2119	0.1198	0.6812	0.0507	0.0929	0.0214	0.0341
0.0	0.0	0.0	-2326.5275	-2000.5357	NaN	NaN	0.4623	0.1196	0.6849	0.0496	0.0915	0.0212	0.0333
0.0	0.0	0.0	-565.5275	-3123.5357	NaN	NaN	0.8467	0.1162	0.6862	0.0505	0.0924	0.0213	0.0334
0.0	0.0	0.0	-1187.5275	757.4643	NaN	NaN	-0.3	0.1145	0.6849	0.0515	0.0937	0.0218	0.0336
0.0	0.0	0.0	-3447.5275	-3808.5357	NaN	NaN	0.5249	0.1166	0.6872	0.0503	0.0914	0.0214	0.0331
0.0	0.0	0.0	-2068.5275	1433.4643	NaN	NaN	-0.3	0.1147	0.6847	0.052	0.0929	0.0218	0.0338
0.0	0.0	0.0	-3362.5275	-404.5357	NaN	NaN	0.1074	0.1164	0.6854	0.0512	0.0919	0.0215	0.0336
0.0	0.0	0.0	-2869.5275	-2509.5357	NaN	NaN	0.4665	0.1174	0.6831	0.0516	0.0922	0.0216	0.0341
0.0	0.0	0.0	-3780.5275	2561.4643	NaN	NaN	-0.3	0.1187	0.6806	0.0518	0.0925	0.0218	0.0346
0.0	0.0	0.0	-2117.5275	30.4643	NaN	NaN	-0.0146	0.1239	0.6757	0.0509	0.0921	0.022	0.0354
0.0	0.0	0.0	-3646.5275	-1054.5357	NaN	NaN	0.2243	0.1293	0.6706	0.0503	0.0916	0.022	0.0362
0.0	0.0	0.0	-3457.5275	335.4643	NaN	NaN	-0.1074	0.1296	0.6671	0.0509	0.093	0.0225	0.0369
0.0	0.0	0.0	-3812.5275	1233.4643	NaN	NaN	-0.3	0.1361	0.6604	0.0505	0.0921	0.023	0.038
0.0	0.0	0.0	-2663.5275	-794.5357	NaN	NaN	0.2298	0.1421	0.6498	0.0507	0.0939	0.0238	0.0398
0.0	0.0	0.0	-3413.5275	-1258.5357	NaN	NaN	0.2694	0.155	0.6374	0.0494	0.0914	0.0249	0.042
0.0	0.0	0.0	-3315.5275	682.4643	NaN	NaN	-0.2592	0.1625	0.6284	0.0489	0.0909	0.0258	0.0435
0.0	0.0	0.0	-3757.5275	-1209.5357	NaN	NaN	0.2435	0.1682	0.6224	0.0485	0.0901	0.0264	0.0443
0.0	0.0	0.0	-2377.5275	-2347.5357	NaN	NaN	0.4968	0.1683	0.6213	0.0485	0.0911	0.0265	0.0443
0.0	0.0	0.0	-1810.5275	689.4643	NaN	NaN	-0.3	0.1635	0.6201	0.0495	0.0954	0.0266	0.045
0.0	0.0	0.0	-4079.5275	1280.4643	NaN	NaN	-0.3	0.173	0.6094	0.0483	0.0945	0.0279	0.0469
0.0	0.0	0.0	-3483.5275	-3750.5357	NaN	NaN	0.5185	0.1849	0.6009	0.0468	0.0909	0.0286	0.0478
0.0	0.0	0.0	-2678.5275	151.4643	NaN	NaN	-0.0599	0.1809	0.6011	0.0475	0.0935	0.0287	0.0484
0.0	0.0	0.0	-2895.5275	-1974.5357	NaN	NaN	0.4054	0.1822	0.6034	0.0469	0.0917	0.0283	0.0476
0.0	0.0	0.0	-2450.5275	-1622.5357	NaN	NaN	0.3984	0.1758	0.6063	0.048	0.0944	0.028	0.0475
0.0	0.0	0.0	-2127.5275	166.4643	NaN	NaN	-0.0849	0.1723	0.6061	0.0484	0.0972	0.028	0.048
0.0	0.0	0.0	-1731.5275	-883.5357	NaN	NaN	0.3379	0.1822	0.5964	0.0474	0.0953	0.0293	0.0494
0.0	0.0	0.0	-2761.5275	-1570.5357	NaN	NaN	0.3625	0.1903	0.589	0.0468	0.0934	0.0302	0.0502
0.0	0.0	0.0	-4187.5275	-3253.5357	NaN	NaN	0.4372	0.1946	0.5873	0.0464	0.092	0.0302	0.0495
0.0	0.0	0.0	-2362.5275	-2231.5357	NaN	NaN	0.4857	0.1875	0.5918	0.0473	0.0946	0.0298	0.049
0.0	0.0	0.0	-2758.5275	2340.4643	NaN	NaN	-0.3	0.1811	0.5931	0.048	0.0988	0.0297	0.0492
0.0	0.0	0.0	-3345.5275	-1691.5357	NaN	NaN	0.3358	0.1889	0.5861	0.0473	0.0968	0.0307	0.0503
0.0	0.0	0.0	-2172.5275	-169.5357	NaN	NaN	0.0724	0.195	0.5795	0.047	0.0955	0.0316	0.0514
0.0	0.0	0.0	-2847.5275	-3806.5357	NaN	NaN	0.5721	0.2021	0.5761	0.0462	0.0928	0.0318	0.0511
0.0	0.0	0.0	-4312.5275	-1272.5357	NaN	NaN	0.2278	0.1994	0.5777	0.0466	0.0939	0.0317	0.0507
0.0	0.0	0.0	-3801.5275	-765.5357	NaN	NaN	0.1676	0.1926	0.5857	0.0471	0.0946	0.0307	0.0493
0.0	0.0	0.0	-3330.5275	1301.4643	NaN	NaN	-0.3	0.1818	0.5914	0.0487	0.099	0.03	0.049
0.0	0.0	0.0	-2114.5275	-758.5357	NaN	NaN	0.264	0.1822	0.5906	0.0483	0.0994	0.0302	0.0493
0.0	0.0	0.0	-4407.5275	-309.5357	NaN	NaN	0.0656	0.1876	0.5841	0.0482	0.0987	0.031	0.0504
0.0	0.0	0.0	-3029.5275	-1504.5357	NaN	NaN	0.3318	0.1944	0.5786	0.0473	0.0971	0.0317	0.051
0.0	0.0	0.0	-2538.5275	-916.5357	NaN	NaN	0.2653	0.197	0.5745	0.0472	0.0971	0.0322	0.0521
0.0	0.0	0.0	-5303.5275	-35.5357	NaN	NaN	0.0067	0.1999	0.571	0.0468	0.0972	0.0326	0.0525
0.0	0.0	0.0	-3102.5275	-422.5357	NaN	NaN	0.1199	0.2054	0.5625	0.0461	0.0996	0.0337	0.0527
0.0	0.0	0.0	-3173.5275	-85.5357	NaN	NaN	0.0262	0.2278	0.5348	0.0449	0.1035	0.0381	0.0508
0.0	0.0	0.0	-3017.5275	933.4643	NaN	NaN	-0.3	0.2777	0.4796	0.0486	0.1006	0.0478	0.0456
0.0	0.0	0.0	-1602.5275	1902.4643	NaN	NaN	1.3	0.3086	0.4474	0.0516	0.0964	0.0539	0.0422
0.0	0.0	0.0	-3204.5275	211.4643	NaN	NaN	-0.0707	0.3165	0.4394	0.0521	0.0952	0.0554	0.0414
0.0	0.0	0.0	1252.4725	-563.5357	NaN	NaN	-0.3	0.3118	0.4424	0.0529	0.0957	0.0552	0.0421
0.0	0.0	0.0	-3388.5275	-1082.5357	NaN	NaN	0.2421	0.3179	0.4397	0.0522	0.0936	0.0554	0.0411
0.0	0.0	0.0	-2037.5275	713.4643	NaN	NaN	-0.3	0.3105	0.4457	0.0534	0.0942	0.0548	0.0415
0.0	0.0	0.0	-2449.5275	-2111.5357	NaN	NaN	0.4629	0.3143	0.4451	0.0525	0.0927	0.0547	0.0406
0.0	0.0	0.0	-1459.5275	-306.5357	NaN	NaN	0.1736	0.3055	0.4519	0.0537	0.0939	0.054	0.041
0.0	0.0	0.0	-4331.5275	794.4643	NaN	NaN	-0.2246	0.3052	0.4547	0.0534	0.0932	0.0535	0.0401
0.0	0.0	0.0	-3022.5275	-2024.5357	NaN	NaN	0.4011	0.2993	0.4595	0.0541	0.0942	0.0529	0.0401
0.0	0.0	0.0	-2808.5275	1704.4643	NaN	NaN	-0.3	0.2911	0.4663	0.0555	0.0953	0.0519	0.04
0.0	0.0	0.0	-3279.5275	2170.4643	NaN	NaN	-0.3	0.2886	0.4688	0.0558	0.0952	0.0517	0.0399
0.0	0.0	0.0	-1982.5275	232.4643	NaN	NaN	-0.1328	0.2896	0.4664	0.0564	0.0948	0.0522	0.0406
0.0	0.0	0.0	-2877.5275	628.4643	NaN	NaN	-0.2794	0.2935	0.4623	0.0562	0.0936	0.053	0.0413
0.0	0.0	0.0	-4007.5275	864.4643	NaN	NaN	-0.275	0.3007	0.4568	0.0555	0.0915	0.0537	0.0418
0.0	0.0	0.0	-3693.5275	-769.5357	NaN	NaN	0.1724	0.3088	0.4514	0.0546	0.0898	0.0543	0.0411
0.0	0.0	0.0	-3009.5275	-1193.5357	NaN	NaN	0.284	0.3106	0.4503	0.0543	0.0899	0.0545	0.0405
0.0	0.0	0.0	-3530.5275	1569.4643	NaN	NaN	-0.3	0.3063	0.4545	0.0544	0.0905	0.0539	0.0403
0.0	0.0	0.0	-3350.5275	-367.5357	NaN	NaN	0.0989	0.3058	0.4557	0.0541	0.0912	0.0537	0.0395
0.0	0.0	0.0	-3972.5275	-820.5357	NaN	NaN	0.1712	0.2994	0.4612	0.0545	0.0927	0.053	0.0393
0.0	0.0	0.0	-2778.5275	1367.4643	NaN	NaN	-0.3	0.2864	0.4725	0.0554	0.0952	0.0515	0.0391
0.0	0.0	0.0	-2080.5275	-501.5357	NaN	NaN	0.1942	0.2856	0.4736	0.0553	0.0954	0.0514	0.0388
0.0	0.0	0.0	-1952.5275	465.4643	NaN	NaN	-0.3	0.2846	0.4732	0.0556	0.096	0.0515	0.0391
0.0	0.0	0.0	-3476.5275	-1763.5357	NaN	NaN	0.3365	0.2913	0.4682	0.0546	0.0947	0.0523	0.0388
0.0	0.0	0.0	-4229.5275	-78.5357	NaN	NaN	0.0182	0.2924	0.4667	0.0542	0.0953	0.0526	0.0388
0.0	0.0	0.0	-2248.5275	1277.4643	NaN	NaN	-0.3	0.2923	0.4662	0.0534	0.0965	0.053	0.0386
0.0	0.0	0.0	-3474.5275	-3012.5357	NaN	NaN	0.4644	0.2984	0.4627	0.0523	0.0958	0.0532	0.0376
0.0	0.0	0.0	-1975.5275	-540.5357	NaN	NaN	0.2148	0.2831	0.4762	0.0534	0.0984	0.0519	0.037
0.0	0.0	0.0	-2709.5275	-2569.5357	NaN	NaN	0.4867	0.2735	0.4889	0.054	0.0981	0.0499	0.0356
0.0	0.0	0.0	-2671.5275	1913.4643	NaN	NaN	-0.3	0.2507	0.5064	0.0565	0.1039	0.0481	0.0345
0.0	0.0	0.0	-1487.5275	-621.5357	NaN	NaN	0.2947	0.2528	0.5035	0.056	0.1046	0.0486	0.0345
0.0	0.0	0.0	-3933.5275	1906.4643	NaN	NaN	-0.3	0.2659	0.4885	0.0547	0.1037	0.0515	0.0357
0.0	0.0	0.0	-2522.5275	-3334.5357	NaN	NaN	0.5693	0.2909	0.4688	0.052	0.0984	0.0538	0.036
0.0	0.0	0.0	-3484.5275	-3663.5357	NaN	NaN	0.5125	0.2968	0.4655	0.0518	0.0971	0.0535	0.0352
0.0	0.0	0.0	-3604.5275	-1019.5357	NaN	NaN	0.2205	0.2722	0.4908	0.0535	0.0991	0.0507	0.0338
0.0	0.0	0.0	-2805.5275	14.4643	NaN	NaN	-0.0052	0.2462	0.5167	0.0557	0.1021	0.0472	0.0322
0.0	0.0	0.0	-1611.5275	387.4643	NaN	NaN	-0.3	0.2291	0.5336	0.0567	0.1048	0.0451	0.0307
0.0	0.0	0.0	-3573.5275	-1533.5357	NaN	NaN	0.3003	0.2239	0.5391	0.0576	0.1049	0.0443	0.0302
0.0	0.0	0.0	-2875.5275	-59.5357	NaN	NaN	0.0203	0.2197	0.5417	0.0581	0.1063	0.0443	0.03
0.0	0.0	0.0	-2004.5275	-1221.5357	NaN	NaN	0.3786	0.2248	0.5389	0.0577	0.1036	0.0448	0.0302
0.0	0.0	0.0	-3930.5275	-1634.5357	NaN	NaN	0.2937	0.2285	0.5391	0.0576	0.1003	0.0445	0.0301
0.0	0.0	0.0	-2221.5275	-3736.5357	NaN	NaN	0.6271	0.2184	0.5532	0.0579	0.0983	0.0432	0.0289
0.0	0.0	0.0	-3408.5275	-436.5357	NaN	NaN	0.1135	0.2036	0.5667	0.0606	0.0986	0.0423	0.0281
0.0	0.0	0.0	-3514.5275	1896.4643	NaN	NaN	-0.3	0.1947	0.5744	0.061	0.1001	0.0423	0.0274
0.0	0.0	0.0	-2758.5275	-2859.5357	NaN	NaN	0.509	0.1964	0.5765	0.0606	0.0986	0.0405	0.0274
0.0	0.0	0.0	-2183.5275	3446.4643	NaN	NaN	1.3	0.1846	0.5839	0.0633	0.0998	0.0411	0.0272
0.0	0.0	0.0	-1697.5275	1420.4643	NaN	NaN	-0.3	0.1832	0.5856	0.0641	0.0988	0.0411	0.0272
0.0	0.0	0.0	-2436.5275	2053.4643	NaN	NaN	-0.3	0.188	0.5793	0.0639	0.0994	0.0418	0.0277
0.0	0.0	0.0	-1146.5275	-2312.5357	NaN	NaN	0.6685	0.1977	0.5744	0.061	0.0972	0.0417	0.028
0.0	0.0	0.0	-2811.5275	1565.4643	NaN	NaN	-0.3	0.2002	0.5721	0.0613	0.0961	0.0418	0.0284
0.0	0.0	0.0	-2066.5275	-584.5357	NaN	NaN	0.2205	0.1977	0.5739	0.0617	0.0963	0.0419	0.0284
0.0	0.0	0.0	-3084.5275	2318.4643	NaN	NaN	-0.3	0.2005	0.568	0.0625	0.0975	0.0425	0.029
0.0	0.0	0.0	-2049.5275	116.4643	NaN	NaN	-0.0602	0.2108	0.5552	0.061	0.0988	0.0441	0.03
0.0	0.0	0.0	-3859.5275	-3692.5357	NaN	NaN	0.4889	0.2323	0.5371	0.0585	0.096	0.0448	0.0313
0.0	0.0	0.0	-2876.5275	-1455.5357	NaN	NaN	0.336	0.2326	0.5368	0.0588	0.0956	0.0448	0.0314
0.0	0.0	0.0	-1446.5275	1089.4643	NaN	NaN	-0.3	0.226	0.5399	0.0601	0.0978	0.0447	0.0314
0.0	0.0	0.0	-2877.5275	-1226.5357	NaN	NaN	0.2989	0.2357	0.5299	0.0588	0.0979	0.0457	0.032
0.0	0.0	0.0	-3251.5275	-3304.5357	NaN	NaN	0.504	0.25	0.5114	0.0578	0.0985	0.0485	0.0339
0.0	0.0	0.0	-1899.5275	-433.5357	NaN	NaN	0.1858	0.2656	0.4893	0.0565	0.0976	0.0538	0.0372
0.0	0.0	0.0	-2649.5275	262.4643	NaN	NaN	-0.11	0.2812	0.4733	0.0547	0.0952	0.0562	0.0393
0.0	0.0	0.0	-2348.5275	162.4643	NaN	NaN	-0.0743	0.2886	0.4668	0.0541	0.094	0.0566	0.0399
0.0	0.0	0.0	-2987.5275	-43.5357	NaN	NaN	0.0144	0.2905	0.4648	0.0539	0.0937	0.0568	0.0402
0.0	0.0	0.0	-3644.5275	321.4643	NaN	NaN	-0.0967	0.2968	0.4606	0.0533	0.0926	0.0567	0.0401
0.0	0.0	0.0	-3208.5275	-418.5357	NaN	NaN	0.1154	0.3049	0.4545	0.0524	0.0917	0.0569	0.0395
0.0	0.0	0.0	-3408.5275	-91.5357	NaN	NaN	0.0262	0.3123	0.448	0.0518	0.0914	0.0571	0.0395
0.0	0.0	0.0	-2087.5275	-1685.5357	NaN	NaN	0.4467	0.3253	0.4381	0.0502	0.0914	0.0571	0.0379
0.0	0.0	0.0	-4831.5275	-1059.5357	NaN	NaN	0.1799	0.3377	0.4263	0.0493	0.092	0.0574	0.0372
0.0	0.0	0.0	-3837.5275	-4389.5357	NaN	NaN	0.5335	0.3509	0.4132	0.0483	0.0926	0.0587	0.0363
0.0	0.0	0.0	-1307.5275	-250.5357	NaN	NaN	0.1608	0.3324	0.4268	0.0501	0.0939	0.0585	0.0383
0.0	0.0	0.0	-3283.5275	2714.4643	NaN	NaN	-0.3	0.3259	0.4334	0.05	0.0938	0.0583	0.0387
0.0	0.0	0.0	-904.5275	-1186.5357	NaN	NaN	0.5674	0.3219	0.437	0.0503	0.094	0.0575	0.0392
0.0	0.0	0.0	-3425.5275	-2407.5357	NaN	NaN	0.4127	0.3415	0.4208	0.0481	0.0939	0.0584	0.0373
0.0	0.0	0.0	-2022.5275	-1377.5357	NaN	NaN	0.4052	0.3351	0.4242	0.0487	0.0954	0.0583	0.0383
0.0	0.0	0.0	-1712.5275	-1971.5357	NaN	NaN	0.5352	0.3406	0.4195	0.0479	0.0955	0.0588	0.0377
0.0	0.0	0.0	-3019.5275	3463.4643	NaN	NaN	1.3	0.3241	0.4339	0.0495	0.0959	0.0575	0.0391
0.0	0.0	0.0	-4147.5275	527.4643	NaN	NaN	-0.1457	0.3363	0.4254	0.0486	0.0944	0.0573	0.0379
0.0	0.0	0.0	-2563.5275	-1695.5357	NaN	NaN	0.3981	0.3491	0.4147	0.0484	0.0934	0.0572	0.0373
0.0	0.0	0.0	-2306.5275	-2307.5357	NaN	NaN	0.5001	0.3631	0.402	0.0481	0.0928	0.0577	0.0364
0.0	0.0	0.0	-1299.5275	260.4643	NaN	NaN	-0.2507	0.3642	0.3992	0.0487	0.0929	0.058	0.037
0.0	0.0	0.0	-343.5275	-3227.5357	NaN	NaN	0.9038	0.3795	0.3856	0.0478	0.0919	0.0586	0.0366
0.0	0.0	0.0	-2801.5275	-563.5357	NaN	NaN	0.1675	0.3773	0.3846	0.0484	0.0933	0.0592	0.0373
0.0	0.0	0.0	-3851.5275	466.4643	NaN	NaN	-0.1378	0.3842	0.3785	0.0478	0.0928	0.0596	0.0371
0.0	0.0	0.0	-2512.5275	-1007.5357	NaN	NaN	0.2862	0.3846	0.376	0.0481	0.0936	0.0601	0.0375
0.0	0.0	0.0	-4557.5275	2574.4643	NaN	NaN	-0.3	0.3786	0.381	0.0487	0.094	0.0598	0.0379
0.0	0.0	0.0	-3119.5275	-306.5357	NaN	NaN	0.0895	0.3901	0.3717	0.0491	0.092	0.0595	0.0374
0.0	0.0	0.0	-3764.5275	-2036.5357	NaN	NaN	0.3511	0.4113	0.3527	0.0502	0.0884	0.0602	0.0371
0.0	0.0	0.0	-2884.5275	-1229.5357	NaN	NaN	0.2989	0.412	0.352	0.0501	0.0886	0.0603	0.037
0.0	0.0	0.0	-3069.5275	-3746.5357	NaN	NaN	0.5497	0.4326	0.3339	0.0508	0.0852	0.061	0.0366
0.0	0.0	0.0	-3605.5275	2235.4643	NaN	NaN	-0.3	0.4054	0.353	0.0514	0.0907	0.0621	0.0374
0.0	0.0	0.0	-4101.5275	-3087.5357	NaN	NaN	0.4295	0.419	0.3425	0.0511	0.0882	0.062	0.0372
0.0	0.0	0.0	-2881.5275	-1516.5357	NaN	NaN	0.3448	0.4067	0.3472	0.053	0.091	0.0641	0.0379
0.0	0.0	0.0	-2068.5275	3234.4643	NaN	NaN	1.3	0.3844	0.3661	0.0529	0.0947	0.0629	0.039
0.0	0.0	0.0	-3673.5275	-640.5357	NaN	NaN	0.1485	0.3884	0.3629	0.0537	0.0933	0.0629	0.0388
0.0	0.0	0.0	-3691.5275	1449.4643	NaN	NaN	-0.3	0.3923	0.3588	0.0546	0.0923	0.0634	0.0386
0.0	0.0	0.0	-2521.5275	1187.4643	NaN	NaN	-0.3	0.3999	0.3529	0.0547	0.0906	0.0637	0.0381
0.0	0.0	0.0	-4154.5275	-1985.5357	NaN	NaN	0.3234	0.4122	0.3426	0.0549	0.0884	0.0646	0.0373
0.0	0.0	0.0	-4644.5275	1087.4643	NaN	NaN	-0.3	0.4083	0.344	0.0553	0.0899	0.0652	0.0374
0.0	0.0	0.0	-3320.5275	570.4643	NaN	NaN	-0.2074	0.4122	0.3405	0.055	0.0893	0.0657	0.0373
0.0	0.0	0.0	-3835.5275	-1774.5357	NaN	NaN	0.3163	0.4223	0.3323	0.0552	0.0866	0.0661	0.0373
0.0	0.0	0.0	-3391.5275	-1045.5357	NaN	NaN	0.2356	0.4202	0.3313	0.0566	0.0871	0.0675	0.0373
0.0	0.0	0.0	-3311.5275	2496.4643	NaN	NaN	-0.3	0.4132	0.3354	0.0572	0.089	0.0679	0.0374
0.0	0.0	0.0	-180.5275	-617.5357	NaN	NaN	0.7738	0.432	0.3224	0.0566	0.0839	0.0676	0.0376
0.0	0.0	0.0	-4879.5275	-3297.5357	NaN	NaN	0.4033	0.502	0.2711	0.0537	0.0704	0.0642	0.0385
0.0	0.0	0.0	-3186.5275	-1333.5357	NaN	NaN	0.295	0.4565	0.2963	0.0603	0.0778	0.0738	0.0353
0.0	0.0	0.0	-1707.5275	-1615.5357	NaN	NaN	0.4862	0.4337	0.3131	0.0584	0.0838	0.0728	0.0382
0.0	0.0	0.0	-5154.5275	1916.4643	NaN	NaN	-0.3	0.4311	0.3108	0.0606	0.0844	0.0763	0.0369
0.0	0.0	0.0	-4101.5275	-1332.5357	NaN	NaN	0.2452	0.4165	0.3261	0.0576	0.0883	0.0724	0.0392
0.0	0.0	0.0	-1587.5275	-952.5357	NaN	NaN	0.375	0.4353	0.3041	0.0622	0.0831	0.0788	0.0365
0.0	0.0	0.0	-3324.5275	545.4643	NaN	NaN	-0.1963	0.4016	0.3372	0.058	0.0911	0.0725	0.0396
0.0	0.0	0.0	-2702.5275	-2051.5357	NaN	NaN	0.4315	0.444	0.2965	0.0634	0.0802	0.0798	0.036
0.0	0.0	0.0	-3158.5275	1199.4643	NaN	NaN	-0.3	0.4025	0.3334	0.0599	0.0905	0.0744	0.0392
0.0	0.0	0.0	-3069.5275	-1792.5357	NaN	NaN	0.3687	0.4324	0.303	0.0638	0.0833	0.0813	0.0362
0.0	0.0	0.0	-2537.5275	887.4643	NaN	NaN	-0.3	0.3972	0.336	0.0593	0.0927	0.0753	0.0396
0.0	0.0	0.0	-3063.5275	710.4643	NaN	NaN	-0.3	0.4354	0.2985	0.064	0.0834	0.0829	0.0358
0.0	0.0	0.0	-3180.5275	1773.4643	NaN	NaN	-0.3	0.3994	0.3335	0.0581	0.0937	0.0759	0.0394
0.0	0.0	0.0	-4391.5275	-1895.5357	NaN	NaN	0.3015	0.4551	0.2806	0.0625	0.0824	0.0839	0.0356
0.0	0.0	0.0	-2083.5275	3086.4643	NaN	NaN	1.3	0.3969	0.3302	0.0594	0.097	0.0765	0.04
0.0	0.0	0.0	-3560.5275	-1216.5357	NaN	NaN	0.2547	0.4387	0.2959	0.0618	0.0863	0.081	0.0363
0.0	0.0	0.0	-936.5275	-98.5357	NaN	NaN	0.0952	0.4227	0.3091	0.0613	0.09	0.0793	0.0376
0.0	0.0	0.0	-3716.5275	-1270.5357	NaN	NaN	0.2548	0.4578	0.2807	0.062	0.0821	0.082	0.0353
0.0	0.0	0.0	-3992.5275	-948.5357	NaN	NaN	0.192	0.4414	0.2924	0.0621	0.0863	0.0819	0.0359
0.0	0.0	0.0	-4389.5275	442.4643	NaN	NaN	-0.1121	0.4571	0.2778	0.0625	0.0838	0.0842	0.0347
0.0	0.0	0.0	-1644.5275	-2036.5357	NaN	NaN	0.5532	0.4384	0.2901	0.0622	0.0891	0.0844	0.0357
0.0	0.0	0.0	-3039.5275	867.4643	NaN	NaN	-0.3	0.4422	0.2854	0.0632	0.0886	0.0854	0.0352
0.0	0.0	0.0	-2780.5275	2120.4643	NaN	NaN	-0.3	0.4263	0.3007	0.0623	0.0919	0.0826	0.0362
0.0	0.0	0.0	-3567.5275	-834.5357	NaN	NaN	0.1896	0.4584	0.2739	0.0634	0.0851	0.0843	0.0348
0.0	0.0	0.0	-1766.5275	-1443.5357	NaN	NaN	0.4497	0.4668	0.2654	0.0642	0.0839	0.0855	0.0341
0.0	0.0	0.0	-3345.5275	-479.5357	NaN	NaN	0.1254	0.4663	0.2636	0.0648	0.0846	0.0867	0.0339
0.0	0.0	0.0	-3090.5275	1140.4643	NaN	NaN	-0.3	0.4488	0.2772	0.0652	0.0877	0.0863	0.0348
0.0	0.0	0.0	-1731.5275	424.4643	NaN	NaN	-0.3	0.4581	0.2694	0.0654	0.0859	0.0862	0.0351
0.0	0.0	0.0	-3287.5275	-249.5357	NaN	NaN	0.0705	0.4783	0.2542	0.0645	0.083	0.0855	0.0345
0.0	0.0	0.0	-2691.5275	-2262.5357	NaN	NaN	0.4567	0.5064	0.2338	0.0632	0.0796	0.0832	0.0338
0.0	0.0	0.0	-2809.5275	846.4643	NaN	NaN	-0.3	0.4971	0.2364	0.0638	0.0826	0.0864	0.0338
0.0	0.0	0.0	-1713.5275	1003.4643	NaN	NaN	-0.3	0.5021	0.2329	0.0631	0.0818	0.0863	0.0339
0.0	0.0	0.0	-4896.5275	-1295.5357	NaN	NaN	0.2092	0.5572	0.1982	0.06	0.0734	0.0782	0.033
0.0	0.0	0.0	-3638.5275	1625.4643	NaN	NaN	-0.3	0.5441	0.2009	0.0629	0.0771	0.0806	0.0344
0.0	0.0	0.0	-2176.5275	-8.5357	NaN	NaN	0.0039	0.6197	0.1585	0.0606	0.0619	0.0666	0.0327
0.0	0.0	0.0	-2381.5275	-1185.5357	NaN	NaN	0.3324	0.6172	0.1547	0.063	0.0642	0.0664	0.0345
0.0	0.0	0.0	-2137.5275	-136.5357	NaN	NaN	0.06	0.6156	0.1557	0.0639	0.0644	0.0669	0.0335
0.0	0.0	0.0	-2297.5275	1704.4643	NaN	NaN	-0.3	0.5947	0.1638	0.0654	0.0698	0.071	0.0352
0.0	0.0	0.0	-2616.5275	924.4643	NaN	NaN	-0.3	0.676	0.1217	0.0595	0.054	0.0556	0.0331
0.0	0.0	0.0	-4054.5275	115.4643	NaN	NaN	-0.0293	0.7347	0.0874	0.0583	0.0429	0.0431	0.0335
0.0	0.0	0.0	-1858.5275	-686.5357	NaN	NaN	0.2698	0.7248	0.0896	0.0634	0.0449	0.0452	0.0322
0.0	0.0	0.0	-2363.5275	-1076.5357	NaN	NaN	0.3129	0.7882	0.0619	0.0511	0.0329	0.0333	0.0327
0.0	0.0	0.0	-3459.5275	-1409.5357	NaN	NaN	0.2895	0.7868	0.0608	0.0538	0.0333	0.0333	0.0319
0.0	0.0	0.0	-3216.5275	-283.5357	NaN	NaN	0.081	0.81	0.0519	0.0471	0.0297	0.0298	0.0315
0.0	0.0	0.0	-2854.5275	766.4643	NaN	NaN	-0.3	0.8174	0.0485	0.0443	0.031	0.0307	0.0281
0.0	0.0	0.0	-3128.5275	1087.4643	NaN	NaN	-0.3	0.8494	0.0356	0.0341	0.0283	0.0286	0.024
0.0	0.0	0.0	-2137.5275	-1296.5357	NaN	NaN	0.3776	0.8564	0.0328	0.0313	0.0274	0.0291	0.0231
0.0	0.0	0.0	-3292.5275	-345.5357	NaN	NaN	0.095	0.8564	0.0322	0.0311	0.0275	0.0299	0.023
0.0	0.0	0.0	-3568.5275	3012.4643	NaN	NaN	-0.3	0.857	0.0313	0.0309	0.0278	0.0304	0.0226
0.0	0.0	0.0	-2616.5275	924.4643	NaN	NaN	-0.3	0.8619	0.0297	0.0302	0.0267	0.0291	0.0225
0.0	0.0	0.0	-4031.5275	-711.5357	NaN	NaN	0.15	0.8619	0.0301	0.0304	0.0263	0.0286	0.0227
0.0	0.0	0.0	-3191.5275	-2100.5357	NaN	NaN	0.3969	0.8612	0.0304	0.0307	0.0264	0.0286	0.0228
0.0	0.0	0.0	-3441.5275	-1407.5357	NaN	NaN	0.2903	0.8618	0.0299	0.0306	0.0263	0.0288	0.0227
0.0	0.0	0.0	-3562.5275	3745.4643	NaN	NaN	1.3	0.8626	0.0291	0.0303	0.0263	0.0291	0.0226
0.0	0.0	0.0	-2923.5275	-162.5357	NaN	NaN	0.0527	0.8628	0.0291	0.0302	0.0262	0.0291	0.0227
0.0	0.0	0.0	-758.5275	-106.5357	NaN	NaN	0.1232	0.8628	0.029	0.0303	0.0261	0.0291	0.0227
0.0	0.0	0.0	-4375.5275	-605.5357	NaN	NaN	0.1216	0.8624	0.0291	0.0304	0.0261	0.029	0.0229
0.0	0.0	0.0	-2372.5275	2782.4643	NaN	NaN	1.3	0.8632	0.0285	0.0304	0.0259	0.0291	0.0228
0.0	0.0	0.0	-3980.5275	124.4643	NaN	NaN	-0.0323	0.864	0.0282	0.0301	0.0258	0.029	0.0227
0.0	0.0	0.0	-2085.5275	2273.4643	NaN	NaN	1.3	0.865	0.0279	0.03	0.0257	0.0288	0.0226
0.0	0.0	0.0	-3086.5275	118.4643	NaN	NaN	-0.0399	0.8644	0.0284	0.03	0.0258	0.0285	0.0228
0.0	0.0	0.0	-3718.5275	-1967.5357	NaN	NaN	0.346	0.8646	0.0286	0.0299	0.0258	0.0282	0.0229
0.0	0.0	0.0	-3271.5275	-1166.5357	NaN	NaN	0.2628	0.8641	0.0289	0.0299	0.0259	0.028	0.0231
0.0	0.0	0.0	-3370.5275	2149.4643	NaN	NaN	-0.3	0.8651	0.0286	0.0296	0.0258	0.0279	0.023
0.0	0.0	0.0	-3082.5275	-2596.5357	NaN	NaN	0.4572	0.865	0.0287	0.0296	0.0259	0.0278	0.0231
0.0	0.0	0.0	-3903.5275	-145.5357	NaN	NaN	0.0359	0.866	0.0282	0.0294	0.0259	0.0276	0.0229
0.0	0.0	0.0	-2182.5275	518.4643	NaN	NaN	-0.3	0.8661	0.0282	0.0295	0.026	0.0275	0.0227
0.0	0.0	0.0	-3709.5275	-2397.5357	NaN	NaN	0.3926	0.8649	0.0286	0.0298	0.0263	0.0274	0.023
0.0	0.0	0.0	-3072.5275	-813.5357	NaN	NaN	0.2093	0.8651	0.0284	0.0299	0.0264	0.0274	0.0228
0.0	0.0	0.0	-2198.5275	-410.5357	NaN	NaN	0.1573	0.8649	0.0282	0.0301	0.0267	0.0275	0.0226
0.0	0.0	0.0	-3701.5275	776.4643	NaN	NaN	-0.2655	0.8651	0.028	0.0301	0.0267	0.0276	0.0224
0.0	0.0	0.0	-3017.5275	-1796.5357	NaN	NaN	0.3732	0.8641	0.0284	0.0307	0.0269	0.0276	0.0223
0.0	0.0	0.0	-1321.5275	-223.5357	NaN	NaN	0.1447	0.8641	0.0284	0.0309	0.0269	0.0276	0.022
0.0	0.0	0.0	-2920.5275	-958.5357	NaN	NaN	0.2471	0.8621	0.0295	0.0315	0.0271	0.0277	0.0222
0.0	0.0	0.0	-3197.5275	-1640.5357	NaN	NaN	0.3391	0.8608	0.0298	0.0321	0.0271	0.0279	0.0223
0.0	0.0	0.0	-1894.5275	1446.4643	NaN	NaN	-0.3	0.8608	0.0296	0.0325	0.0271	0.028	0.0219
0.0	0.0	0.0	-2408.5275	793.4643	NaN	NaN	-0.3	0.8598	0.0302	0.0325	0.0274	0.0281	0.022
0.0	0.0	0.0	-2369.5275	2884.4643	NaN	NaN	1.3	0.8584	0.0308	0.0327	0.0276	0.0283	0.0222
0.0	0.0	0.0	-798.5275	-2227.5357	NaN	NaN	0.7361	0.858	0.0311	0.0327	0.0278	0.0284	0.0221
0.0	0.0	0.0	-2073.5275	2439.4643	NaN	NaN	1.3	0.8572	0.0314	0.0329	0.028	0.0286	0.022
0.0	0.0	0.0	-3154.5275	738.4643	NaN	NaN	-0.3	0.8564	0.0317	0.033	0.0282	0.0287	0.022
0.0	0.0	0.0	-1668.5275	-1051.5357	NaN	NaN	0.3866	0.8564	0.0319	0.0331	0.0282	0.0286	0.0218
0.0	0.0	0.0	-2126.5275	-61.5357	NaN	NaN	0.0281	0.8555	0.0324	0.0333	0.0283	0.0286	0.0219
0.0	0.0	0.0	-2800.5275	2581.4643	NaN	NaN	-0.3	0.8562	0.0321	0.0335	0.0282	0.0284	0.0217
0.0	0.0	0.0	-4062.5275	-256.5357	NaN	NaN	0.0594	0.856	0.0321	0.0338	0.028	0.0283	0.0219
0.0	0.0	0.0	-4049.5275	1277.4643	NaN	NaN	-0.3	0.8553	0.0318	0.034	0.0282	0.0287	0.022
0.0	0.0	0.0	-1997.5275	1380.4643	NaN	NaN	-0.3	0.8558	0.0318	0.0339	0.028	0.0284	0.0222
0.0	0.0	0.0	-2446.5275	-1741.5357	NaN	NaN	0.4158	0.8565	0.0318	0.0339	0.0276	0.028	0.0223
0.0	0.0	0.0	-3469.5275	-10.5357	NaN	NaN	0.003	0.8556	0.0321	0.0341	0.0278	0.0281	0.0223
0.0	0.0	0.0	-3564.5275	385.4643	NaN	NaN	-0.1213	0.8555	0.0323	0.0339	0.0278	0.0281	0.0223
0.0	0.0	0.0	-4154.5275	1534.4643	NaN	NaN	-0.3	0.8536	0.0327	0.0344	0.0283	0.0286	0.0223
0.0	0.0	0.0	-1756.5275	-28.5357	NaN	NaN	0.016	0.8469	0.0342	0.0358	0.0301	0.0303	0.0227
0.0	0.0	0.0	-2350.5275	-2528.5357	NaN	NaN	0.5182	0.8574	0.0319	0.0337	0.0274	0.027	0.0225
0.0	0.0	0.0	-421.5275	1206.4643	NaN	NaN	1.3	0.8583	0.0323	0.0335	0.0271	0.0266	0.0223
0.0	0.0	0.0	-3938.5275	-821.5357	NaN	NaN	0.1726	0.8608	0.0319	0.0326	0.0266	0.0261	0.022
0.0	0.0	0.0	-2833.5275	-690.5357	NaN	NaN	0.1959	0.8631	0.0313	0.0321	0.0264	0.0256	0.0215
0.0	0.0	0.0	-4090.5275	3013.4643	NaN	NaN	-0.3	0.8657	0.0306	0.0315	0.0262	0.0251	0.021
0.0	0.0	0.0	-2716.5275	-3379.5357	NaN	NaN	0.5544	0.8678	0.03	0.0312	0.0258	0.0244	0.0207
0.0	0.0	0.0	-2301.5275	-1936.5357	NaN	NaN	0.4569	0.8696	0.0295	0.0308	0.0258	0.024	0.0203
0.0	0.0	0.0	-2538.5275	133.4643	NaN	NaN	-0.0555	0.8712	0.0291	0.0303	0.0258	0.0237	0.02
0.0	0.0	0.0	-2018.5275	-570.5357	NaN	NaN	0.2204	0.8723	0.0287	0.0299	0.0257	0.0235	0.0199
0.0	0.0	0.0	-1856.5275	-1109.5357	NaN	NaN	0.3741	0.8732	0.0285	0.029	0.0259	0.0235	0.0199
0.0	0.0	0.0	-4026.5275	-1545.5357	NaN	NaN	0.2774	0.8734	0.0283	0.0284	0.0262	0.0237	0.0199
0.0	0.0	0.0	-1720.5275	-231.5357	NaN	NaN	0.1186	0.873	0.0281	0.0281	0.0267	0.0241	0.0201
0.0	0.0	0.0	-2131.5275	-1620.5357	NaN	NaN	0.4319	0.8734	0.0273	0.0274	0.0273	0.0242	0.0204
0.0	0.0	0.0	-1921.5275	-1078.5357	NaN	NaN	0.3595	0.8744	0.0269	0.0269	0.0273	0.0242	0.0203
0.0	0.0	0.0	-2627.5275	158.4643	NaN	NaN	-0.0642	0.8637	0.0289	0.0288	0.0296	0.0264	0.0226
0.0	0.0	0.0	-2469.5275	-939.5357	NaN	NaN	0.2756	0.8934	0.0214	0.0233	0.0235	0.0216	0.0168
