# Supplementary material for: DeepFRET, a software for rapid and automated single-molecule FRET data classification using deep learning
Source: eLife. 2020 Nov 3;9:e60404. doi: 10.7554/eLife.60404 (PMC7609065; doi:10.7554/eLife.60404)
Supplement: Figure 4—source data 1. [file elife-60404-fig4-data1.zip › Figure 4-source data 1/Fig_S4a/Traces/traces_all_n294/Traces_Fig2d_4mMAc_mov1_combined_tif_pair22.txt]

Exported by DeepFRET
Date: 2020-08-26, 18:13
Video filename: None
FRET pair #22
Bleaches at 243
D-Dexc-bg	A-Dexc-bg	A-Aexc-bg	D-Dexc-rw	A-Dexc-rw	A-Aexc-rw	S	E	p_bleached	p_aggregated	p_noisy	p_scrambled	p_static	p_dynamic
0.0	0.0	0.0	19534.2081	6956.2752	NaN	NaN	0.2626	0.0265	0.8382	0.0345	0.0439	0.0282	0.0288
0.0	0.0	0.0	18736.2081	11902.2752	NaN	NaN	0.3885	0.0226	0.8283	0.0367	0.052	0.0291	0.0314
0.0	0.0	0.0	16188.2081	9909.2752	NaN	NaN	0.3797	0.0246	0.8342	0.0354	0.0488	0.0287	0.0282
0.0	0.0	0.0	19210.2081	10781.2752	NaN	NaN	0.3595	0.0251	0.8152	0.0394	0.0571	0.0305	0.0327
0.0	0.0	0.0	18018.2081	8028.2752	NaN	NaN	0.3082	0.0264	0.8072	0.0412	0.0607	0.0309	0.0335
0.0	0.0	0.0	15698.2081	14386.2752	NaN	NaN	0.4782	0.0275	0.8	0.0419	0.0635	0.0324	0.0348
0.0	0.0	0.0	19403.2081	11426.2752	NaN	NaN	0.3706	0.0285	0.8068	0.0407	0.0592	0.0319	0.0329
0.0	0.0	0.0	19257.2081	9780.2752	NaN	NaN	0.3368	0.0286	0.7974	0.0434	0.0631	0.0323	0.0351
0.0	0.0	0.0	19961.2081	7757.2752	NaN	NaN	0.2799	0.0295	0.8075	0.0408	0.0579	0.0319	0.0325
0.0	0.0	0.0	20166.2081	10178.2752	NaN	NaN	0.3354	0.0294	0.8053	0.0418	0.0583	0.0318	0.0333
0.0	0.0	0.0	20007.2081	8382.2752	NaN	NaN	0.2953	0.0295	0.8051	0.0429	0.0582	0.031	0.0333
0.0	0.0	0.0	17885.2081	7589.2752	NaN	NaN	0.2979	0.0289	0.801	0.0455	0.0598	0.0303	0.0347
0.0	0.0	0.0	19396.2081	7540.2752	NaN	NaN	0.2799	0.0286	0.8023	0.0455	0.0596	0.0296	0.0343
0.0	0.0	0.0	21365.2081	8516.2752	NaN	NaN	0.285	0.0278	0.7963	0.0477	0.0631	0.0293	0.0358
0.0	0.0	0.0	19239.2081	11698.2752	NaN	NaN	0.3781	0.0273	0.7984	0.0477	0.0632	0.0282	0.0351
0.0	0.0	0.0	18908.2081	7841.2752	NaN	NaN	0.2931	0.0269	0.7959	0.0484	0.0656	0.0278	0.0354
0.0	0.0	0.0	22567.2081	10801.2752	NaN	NaN	0.3237	0.028	0.7921	0.0489	0.068	0.0278	0.0353
0.0	0.0	0.0	23060.2081	10938.2752	NaN	NaN	0.3217	0.028	0.7975	0.0474	0.065	0.0281	0.0339
0.0	0.0	0.0	26218.2081	11358.2752	NaN	NaN	0.3023	0.0284	0.798	0.0468	0.0649	0.0288	0.0332
0.0	0.0	0.0	20213.2081	9159.2752	NaN	NaN	0.3118	0.0294	0.8008	0.0452	0.0632	0.0294	0.032
0.0	0.0	0.0	20133.2081	10338.2752	NaN	NaN	0.3393	0.0295	0.7938	0.0464	0.067	0.0301	0.0332
0.0	0.0	0.0	18160.2081	11646.2752	NaN	NaN	0.3907	0.0307	0.796	0.0444	0.0658	0.0308	0.0323
0.0	0.0	0.0	14579.2081	8273.2752	NaN	NaN	0.362	0.0313	0.7955	0.0438	0.0655	0.0314	0.0324
0.0	0.0	0.0	20410.2081	12409.2752	NaN	NaN	0.3781	0.0318	0.7913	0.0449	0.0671	0.0315	0.0335
0.0	0.0	0.0	15947.2081	10571.2752	NaN	NaN	0.3986	0.0321	0.7904	0.0448	0.0675	0.0315	0.0337
0.0	0.0	0.0	16411.2081	7712.2752	NaN	NaN	0.3197	0.0326	0.7929	0.0442	0.0661	0.0314	0.0329
0.0	0.0	0.0	22433.2081	11744.2752	NaN	NaN	0.3436	0.0325	0.7864	0.0461	0.069	0.0313	0.0346
0.0	0.0	0.0	16795.2081	9067.2752	NaN	NaN	0.3506	0.0328	0.7883	0.0455	0.0683	0.0313	0.0338
0.0	0.0	0.0	19657.2081	7278.2752	NaN	NaN	0.2702	0.0328	0.7897	0.0452	0.0673	0.0313	0.0336
0.0	0.0	0.0	22406.2081	7907.2752	NaN	NaN	0.2609	0.0325	0.7935	0.0446	0.0654	0.031	0.0331
0.0	0.0	0.0	18070.2081	8427.2752	NaN	NaN	0.318	0.0324	0.7961	0.0438	0.0643	0.0311	0.0324
0.0	0.0	0.0	19311.2081	11102.2752	NaN	NaN	0.365	0.0326	0.7976	0.0431	0.0637	0.0311	0.0318
0.0	0.0	0.0	22755.2081	11583.2752	NaN	NaN	0.3373	0.0327	0.7906	0.0459	0.0665	0.0309	0.0336
0.0	0.0	0.0	18792.2081	9858.2752	NaN	NaN	0.3441	0.0328	0.7955	0.0442	0.064	0.0309	0.0326
0.0	0.0	0.0	22362.2081	14527.2752	NaN	NaN	0.3938	0.0331	0.7821	0.0477	0.07	0.0315	0.0357
0.0	0.0	0.0	21725.2081	10700.2752	NaN	NaN	0.33	0.034	0.7828	0.0468	0.0698	0.032	0.0347
0.0	0.0	0.0	24060.2081	11671.2752	NaN	NaN	0.3266	0.0346	0.7802	0.0468	0.0707	0.0328	0.0349
0.0	0.0	0.0	20592.2081	14254.2752	NaN	NaN	0.4091	0.0357	0.7743	0.0474	0.0731	0.0339	0.0356
0.0	0.0	0.0	13887.2081	11233.2752	NaN	NaN	0.4472	0.0366	0.7843	0.0438	0.0679	0.0344	0.0329
0.0	0.0	0.0	15152.2081	9345.2752	NaN	NaN	0.3815	0.0371	0.7878	0.0424	0.0652	0.0351	0.0324
0.0	0.0	0.0	22838.2081	10474.2752	NaN	NaN	0.3144	0.0363	0.7876	0.0431	0.0648	0.0348	0.0334
0.0	0.0	0.0	17743.2081	7575.2752	NaN	NaN	0.2992	0.0357	0.7895	0.0425	0.0644	0.0347	0.0332
0.0	0.0	0.0	18367.2081	10162.2752	NaN	NaN	0.3562	0.0354	0.7937	0.0415	0.0625	0.0343	0.0325
0.0	0.0	0.0	22131.2081	10203.2752	NaN	NaN	0.3156	0.0348	0.7946	0.0415	0.0623	0.0341	0.0328
0.0	0.0	0.0	18155.2081	9145.2752	NaN	NaN	0.335	0.0351	0.7989	0.0399	0.0605	0.0341	0.0316
0.0	0.0	0.0	18122.2081	11333.2752	NaN	NaN	0.3848	0.0355	0.8017	0.0389	0.059	0.0342	0.0308
0.0	0.0	0.0	18014.2081	10347.2752	NaN	NaN	0.3648	0.0353	0.8023	0.0388	0.0588	0.034	0.0308
0.0	0.0	0.0	18406.2081	13915.2752	NaN	NaN	0.4305	0.0358	0.8055	0.0373	0.0574	0.0342	0.0297
0.0	0.0	0.0	23284.2081	15951.2752	NaN	NaN	0.4066	0.0359	0.8049	0.0377	0.0575	0.0341	0.03
0.0	0.0	0.0	19593.2081	8328.2752	NaN	NaN	0.2983	0.0364	0.8038	0.0375	0.0581	0.0344	0.0299
0.0	0.0	0.0	20606.2081	14365.2752	NaN	NaN	0.4108	0.0365	0.8033	0.0375	0.0584	0.0343	0.0299
0.0	0.0	0.0	19027.2081	7863.2752	NaN	NaN	0.2924	0.0365	0.7993	0.0386	0.0603	0.0344	0.0308
0.0	0.0	0.0	21308.2081	15360.2752	NaN	NaN	0.4189	0.0363	0.799	0.0387	0.0607	0.0344	0.0309
0.0	0.0	0.0	20604.2081	7835.2752	NaN	NaN	0.2755	0.0365	0.8	0.0381	0.0601	0.0347	0.0305
0.0	0.0	0.0	18186.2081	8397.2752	NaN	NaN	0.3159	0.0368	0.8045	0.0368	0.0575	0.0349	0.0295
0.0	0.0	0.0	20740.2081	11392.2752	NaN	NaN	0.3545	0.0363	0.8065	0.0366	0.0563	0.0347	0.0295
0.0	0.0	0.0	12587.2081	9173.2752	NaN	NaN	0.4216	0.0362	0.8083	0.0362	0.0553	0.0348	0.0292
0.0	0.0	0.0	17415.2081	11097.2752	NaN	NaN	0.3892	0.0358	0.8104	0.0359	0.0543	0.0345	0.029
0.0	0.0	0.0	17867.2081	9979.2752	NaN	NaN	0.3584	0.0354	0.8081	0.0367	0.0553	0.0346	0.0298
0.0	0.0	0.0	20985.2081	10448.2752	NaN	NaN	0.3324	0.0346	0.81	0.0368	0.0548	0.0339	0.0298
0.0	0.0	0.0	20511.2081	6956.2752	NaN	NaN	0.2533	0.0346	0.8148	0.0355	0.0523	0.0338	0.0288
0.0	0.0	0.0	15387.2081	7043.2752	NaN	NaN	0.314	0.0344	0.8144	0.0361	0.0521	0.0337	0.0292
0.0	0.0	0.0	18796.2081	9752.2752	NaN	NaN	0.3416	0.0339	0.8126	0.0366	0.0532	0.0337	0.03
0.0	0.0	0.0	14564.2081	11148.2752	NaN	NaN	0.4336	0.0338	0.8136	0.0364	0.0527	0.0337	0.0298
0.0	0.0	0.0	14548.2081	9058.2752	NaN	NaN	0.3837	0.0338	0.8114	0.0368	0.0537	0.0339	0.0304
0.0	0.0	0.0	13573.2081	7444.2752	NaN	NaN	0.3542	0.034	0.8092	0.0371	0.0547	0.0341	0.0308
0.0	0.0	0.0	12847.2081	7476.2752	NaN	NaN	0.3679	0.0341	0.8066	0.0378	0.0561	0.0341	0.0314
0.0	0.0	0.0	17100.2081	6200.2752	NaN	NaN	0.2661	0.0342	0.7945	0.0405	0.062	0.0346	0.0341
0.0	0.0	0.0	13198.2081	10674.2752	NaN	NaN	0.4471	0.0345	0.7877	0.0419	0.066	0.0346	0.0352
0.0	0.0	0.0	14403.2081	8200.2752	NaN	NaN	0.3628	0.0341	0.778	0.0438	0.0717	0.035	0.0375
0.0	0.0	0.0	18167.2081	7967.2752	NaN	NaN	0.3049	0.0339	0.7754	0.0438	0.0737	0.0352	0.0379
0.0	0.0	0.0	14903.2081	11202.2752	NaN	NaN	0.4291	0.0338	0.7699	0.0448	0.0768	0.0355	0.0391
0.0	0.0	0.0	14645.2081	14227.2752	NaN	NaN	0.4928	0.0337	0.7629	0.0461	0.0808	0.0359	0.0406
0.0	0.0	0.0	10109.2081	13103.2752	NaN	NaN	0.5645	0.0345	0.7692	0.0441	0.0777	0.0364	0.038
0.0	0.0	0.0	5089.2081	11063.2752	NaN	NaN	0.6849	0.0352	0.7721	0.0432	0.0758	0.037	0.0367
0.0	0.0	0.0	3746.2081	10056.2752	NaN	NaN	0.7286	0.0361	0.7768	0.0419	0.0724	0.0374	0.0355
0.0	0.0	0.0	2268.2081	9336.2752	NaN	NaN	0.8045	0.0361	0.7733	0.0429	0.0739	0.0373	0.0365
0.0	0.0	0.0	10491.2081	9156.2752	NaN	NaN	0.466	0.0346	0.7548	0.0476	0.0843	0.0373	0.0414
0.0	0.0	0.0	12728.2081	7578.2752	NaN	NaN	0.3732	0.0333	0.7506	0.0482	0.0882	0.0369	0.0428
0.0	0.0	0.0	10545.2081	5481.2752	NaN	NaN	0.342	0.033	0.7499	0.0482	0.0892	0.0364	0.0434
0.0	0.0	0.0	16324.2081	6590.2752	NaN	NaN	0.2876	0.0313	0.7361	0.0517	0.0977	0.0355	0.0476
0.0	0.0	0.0	14447.2081	8015.2752	NaN	NaN	0.3568	0.0304	0.7356	0.0514	0.1006	0.0347	0.0473
0.0	0.0	0.0	17863.2081	13480.2752	NaN	NaN	0.4301	0.03	0.7364	0.0514	0.1019	0.0341	0.0462
0.0	0.0	0.0	14848.2081	6490.2752	NaN	NaN	0.3042	0.0296	0.7332	0.052	0.1051	0.0339	0.0463
0.0	0.0	0.0	7524.2081	6350.2752	NaN	NaN	0.4577	0.0292	0.7337	0.0518	0.1066	0.0334	0.0452
0.0	0.0	0.0	13271.2081	5635.2752	NaN	NaN	0.2981	0.0294	0.733	0.0517	0.1074	0.0334	0.0452
0.0	0.0	0.0	16345.2081	9090.2752	NaN	NaN	0.3574	0.0294	0.7336	0.0515	0.1076	0.0331	0.0449
0.0	0.0	0.0	10977.2081	9801.2752	NaN	NaN	0.4717	0.0294	0.7303	0.0517	0.1108	0.0328	0.045
0.0	0.0	0.0	14658.2081	6627.2752	NaN	NaN	0.3114	0.03	0.7329	0.0509	0.1088	0.033	0.0445
0.0	0.0	0.0	14371.2081	7504.2752	NaN	NaN	0.343	0.0299	0.7339	0.0511	0.1077	0.0331	0.0443
0.0	0.0	0.0	13976.2081	10954.2752	NaN	NaN	0.4394	0.0297	0.7379	0.051	0.1047	0.0328	0.0438
0.0	0.0	0.0	15772.2081	8655.2752	NaN	NaN	0.3543	0.03	0.7448	0.0502	0.0999	0.0329	0.0422
0.0	0.0	0.0	13118.2081	6838.2752	NaN	NaN	0.3427	0.0301	0.7509	0.0501	0.0951	0.0329	0.041
0.0	0.0	0.0	12948.2081	6614.2752	NaN	NaN	0.3381	0.0307	0.7583	0.0488	0.09	0.0329	0.0393
0.0	0.0	0.0	11971.2081	11343.2752	NaN	NaN	0.4865	0.0315	0.7693	0.0474	0.0816	0.0327	0.0375
0.0	0.0	0.0	11064.2081	8026.2752	NaN	NaN	0.4204	0.0324	0.7743	0.047	0.0769	0.0327	0.0367
0.0	0.0	0.0	14514.2081	7479.2752	NaN	NaN	0.3401	0.0331	0.7749	0.0471	0.0754	0.0328	0.0367
0.0	0.0	0.0	14652.2081	8199.2752	NaN	NaN	0.3588	0.0338	0.7811	0.0457	0.0714	0.0327	0.0354
0.0	0.0	0.0	15536.2081	5280.2752	NaN	NaN	0.2537	0.0342	0.7851	0.045	0.0684	0.0325	0.0348
0.0	0.0	0.0	19159.2081	8901.2752	NaN	NaN	0.3172	0.0345	0.7846	0.0454	0.0682	0.0324	0.0349
0.0	0.0	0.0	13787.2081	6836.2752	NaN	NaN	0.3315	0.0348	0.787	0.0447	0.0668	0.0324	0.0343
0.0	0.0	0.0	12594.2081	9074.2752	NaN	NaN	0.4188	0.0352	0.7877	0.0444	0.0662	0.0325	0.0339
0.0	0.0	0.0	12427.2081	10906.2752	NaN	NaN	0.4674	0.0354	0.7884	0.0443	0.0655	0.0325	0.0338
0.0	0.0	0.0	10231.2081	6207.2752	NaN	NaN	0.3776	0.0356	0.7928	0.0429	0.0632	0.0327	0.0329
0.0	0.0	0.0	12232.2081	8672.2752	NaN	NaN	0.4149	0.0358	0.7907	0.0433	0.0637	0.033	0.0335
0.0	0.0	0.0	14775.2081	7135.2752	NaN	NaN	0.3257	0.0357	0.7922	0.0429	0.0628	0.033	0.0333
0.0	0.0	0.0	12177.2081	6450.2752	NaN	NaN	0.3463	0.0355	0.7875	0.0444	0.0649	0.033	0.0347
0.0	0.0	0.0	13567.2081	5680.2752	NaN	NaN	0.2951	0.0353	0.7928	0.0429	0.0623	0.0328	0.0338
0.0	0.0	0.0	14497.2081	8508.2752	NaN	NaN	0.3698	0.035	0.7853	0.0452	0.0654	0.033	0.0361
0.0	0.0	0.0	12034.2081	7931.2752	NaN	NaN	0.3972	0.0351	0.7849	0.0447	0.0659	0.0334	0.0359
0.0	0.0	0.0	15601.2081	10238.2752	NaN	NaN	0.3962	0.0353	0.7747	0.0474	0.0707	0.0337	0.0381
0.0	0.0	0.0	13753.2081	8394.2752	NaN	NaN	0.379	0.0348	0.771	0.0477	0.0736	0.0339	0.0389
0.0	0.0	0.0	15433.2081	8751.2752	NaN	NaN	0.3619	0.0347	0.7708	0.0472	0.0748	0.0338	0.0387
0.0	0.0	0.0	12418.2081	7900.2752	NaN	NaN	0.3888	0.0344	0.7645	0.0485	0.0789	0.0335	0.0402
0.0	0.0	0.0	14580.2081	6296.2752	NaN	NaN	0.3016	0.0343	0.7666	0.0474	0.0789	0.0332	0.0396
0.0	0.0	0.0	13421.2081	9579.2752	NaN	NaN	0.4165	0.0337	0.7597	0.049	0.0832	0.0328	0.0415
0.0	0.0	0.0	15954.2081	8084.2752	NaN	NaN	0.3363	0.0331	0.7633	0.0476	0.0827	0.0325	0.0407
0.0	0.0	0.0	15923.2081	9813.2752	NaN	NaN	0.3813	0.0322	0.7565	0.0494	0.0872	0.0321	0.0426
0.0	0.0	0.0	13897.2081	9578.2752	NaN	NaN	0.408	0.0317	0.7639	0.0473	0.0845	0.0317	0.0409
0.0	0.0	0.0	12487.2081	7381.2752	NaN	NaN	0.3715	0.0307	0.7559	0.0496	0.0891	0.0315	0.0432
0.0	0.0	0.0	8222.2081	6132.2752	NaN	NaN	0.4272	0.03	0.7602	0.0481	0.0882	0.0313	0.0422
0.0	0.0	0.0	15620.2081	9288.2752	NaN	NaN	0.3729	0.0292	0.7541	0.0494	0.0923	0.0311	0.0439
0.0	0.0	0.0	14947.2081	7871.2752	NaN	NaN	0.345	0.0283	0.7543	0.0487	0.0941	0.0306	0.0441
0.0	0.0	0.0	15682.2081	12035.2752	NaN	NaN	0.4342	0.0276	0.7557	0.048	0.0945	0.0302	0.0439
0.0	0.0	0.0	13659.2081	4842.2752	NaN	NaN	0.2617	0.0273	0.7551	0.0478	0.0955	0.0302	0.0442
0.0	0.0	0.0	15124.2081	7856.2752	NaN	NaN	0.3419	0.0268	0.7537	0.0473	0.097	0.0305	0.0446
0.0	0.0	0.0	11884.2081	9142.2752	NaN	NaN	0.4348	0.0263	0.7496	0.0477	0.1001	0.0305	0.0458
0.0	0.0	0.0	11131.2081	7674.2752	NaN	NaN	0.4081	0.0255	0.7497	0.047	0.1014	0.0305	0.0459
0.0	0.0	0.0	9181.2081	7690.2752	NaN	NaN	0.4558	0.0249	0.7461	0.0474	0.1047	0.0301	0.0469
0.0	0.0	0.0	13190.2081	8317.2752	NaN	NaN	0.3867	0.0243	0.7445	0.0467	0.1069	0.0302	0.0474
0.0	0.0	0.0	13389.2081	9071.2752	NaN	NaN	0.4039	0.0239	0.7372	0.0474	0.1122	0.0302	0.049
0.0	0.0	0.0	13315.2081	6223.2752	NaN	NaN	0.3185	0.0236	0.736	0.0467	0.1141	0.0305	0.0491
0.0	0.0	0.0	11463.2081	10111.2752	NaN	NaN	0.4687	0.0235	0.7314	0.047	0.1172	0.0308	0.05
0.0	0.0	0.0	8914.2081	9682.2752	NaN	NaN	0.5207	0.0233	0.7297	0.0469	0.1189	0.031	0.0503
0.0	0.0	0.0	10441.2081	8079.2752	NaN	NaN	0.4362	0.0232	0.7271	0.047	0.1207	0.0309	0.051
0.0	0.0	0.0	10028.2081	5673.2752	NaN	NaN	0.3613	0.0232	0.7263	0.0468	0.1218	0.031	0.051
0.0	0.0	0.0	11984.2081	11052.2752	NaN	NaN	0.4798	0.023	0.7258	0.0466	0.1227	0.031	0.0509
0.0	0.0	0.0	8523.2081	9787.2752	NaN	NaN	0.5345	0.023	0.7235	0.0466	0.1248	0.031	0.0512
0.0	0.0	0.0	7579.2081	8731.2752	NaN	NaN	0.5353	0.0229	0.7256	0.0461	0.1241	0.0305	0.0509
0.0	0.0	0.0	13057.2081	9263.2752	NaN	NaN	0.415	0.023	0.7254	0.0461	0.1241	0.0306	0.0509
0.0	0.0	0.0	12153.2081	3314.2752	NaN	NaN	0.2143	0.0232	0.724	0.046	0.1251	0.0309	0.0508
0.0	0.0	0.0	11006.2081	7882.2752	NaN	NaN	0.4173	0.0233	0.723	0.0459	0.1264	0.031	0.0504
0.0	0.0	0.0	9148.2081	7059.2752	NaN	NaN	0.4356	0.0234	0.7218	0.046	0.1268	0.0314	0.0506
0.0	0.0	0.0	12889.2081	7022.2752	NaN	NaN	0.3527	0.0235	0.7194	0.0461	0.128	0.032	0.0509
0.0	0.0	0.0	11278.2081	7839.2752	NaN	NaN	0.4101	0.0237	0.7184	0.0462	0.1274	0.0326	0.0515
0.0	0.0	0.0	13225.2081	8892.2752	NaN	NaN	0.402	0.0241	0.719	0.0461	0.1263	0.0333	0.0512
0.0	0.0	0.0	10762.2081	7234.2752	NaN	NaN	0.402	0.0247	0.7183	0.0469	0.1249	0.0339	0.0514
0.0	0.0	0.0	10399.2081	7439.2752	NaN	NaN	0.417	0.0253	0.7206	0.0469	0.1219	0.0342	0.0511
0.0	0.0	0.0	9622.2081	7516.2752	NaN	NaN	0.4386	0.0267	0.7269	0.0466	0.1159	0.0344	0.0496
0.0	0.0	0.0	10806.2081	3883.2752	NaN	NaN	0.2644	0.0279	0.7297	0.0471	0.1116	0.0345	0.0492
0.0	0.0	0.0	11337.2081	11044.2752	NaN	NaN	0.4935	0.0286	0.739	0.0462	0.1043	0.0345	0.0474
0.0	0.0	0.0	14629.2081	6673.2752	NaN	NaN	0.3133	0.0291	0.7474	0.0455	0.0979	0.034	0.046
0.0	0.0	0.0	10282.2081	4794.2752	NaN	NaN	0.318	0.0295	0.7543	0.0447	0.0929	0.0336	0.045
0.0	0.0	0.0	11627.2081	11954.2752	NaN	NaN	0.5069	0.0298	0.7621	0.0444	0.087	0.0328	0.0438
0.0	0.0	0.0	10906.2081	9924.2752	NaN	NaN	0.4764	0.0303	0.7745	0.0431	0.0788	0.0322	0.041
0.0	0.0	0.0	15393.2081	6513.2752	NaN	NaN	0.2973	0.0311	0.7795	0.0444	0.0733	0.0318	0.0399
0.0	0.0	0.0	9316.2081	9273.2752	NaN	NaN	0.4988	0.0316	0.7825	0.0459	0.069	0.0315	0.0394
0.0	0.0	0.0	12113.2081	7987.2752	NaN	NaN	0.3974	0.0326	0.7946	0.0446	0.061	0.0312	0.036
0.0	0.0	0.0	15222.2081	8394.2752	NaN	NaN	0.3554	0.0329	0.7916	0.0465	0.0612	0.0311	0.0369
0.0	0.0	0.0	12286.2081	8817.2752	NaN	NaN	0.4178	0.0329	0.8003	0.0444	0.0572	0.0306	0.0346
0.0	0.0	0.0	11268.2081	12027.2752	NaN	NaN	0.5163	0.0329	0.8014	0.0438	0.0566	0.0308	0.0345
0.0	0.0	0.0	12294.2081	6168.2752	NaN	NaN	0.3341	0.0332	0.8057	0.0424	0.0544	0.031	0.0333
0.0	0.0	0.0	10485.2081	7388.2752	NaN	NaN	0.4134	0.0334	0.8047	0.0423	0.0544	0.0315	0.0337
0.0	0.0	0.0	12606.2081	6163.2752	NaN	NaN	0.3284	0.0339	0.8101	0.0403	0.0517	0.0318	0.0322
0.0	0.0	0.0	12073.2081	4624.2752	NaN	NaN	0.2769	0.0342	0.8038	0.0417	0.0538	0.0326	0.0339
0.0	0.0	0.0	11726.2081	6974.2752	NaN	NaN	0.3729	0.0345	0.8098	0.0397	0.0511	0.0326	0.0323
0.0	0.0	0.0	14241.2081	5067.2752	NaN	NaN	0.2624	0.0347	0.8066	0.0401	0.052	0.0332	0.0334
0.0	0.0	0.0	11007.2081	6579.2752	NaN	NaN	0.3741	0.0347	0.8077	0.0395	0.0517	0.0333	0.0331
0.0	0.0	0.0	12760.2081	9244.2752	NaN	NaN	0.4201	0.0346	0.8071	0.0393	0.052	0.0336	0.0335
0.0	0.0	0.0	9184.2081	7490.2752	NaN	NaN	0.4492	0.0345	0.8078	0.0387	0.0519	0.0336	0.0335
0.0	0.0	0.0	11129.2081	6108.2752	NaN	NaN	0.3544	0.0343	0.8074	0.0384	0.0523	0.0335	0.034
0.0	0.0	0.0	7570.2081	6321.2752	NaN	NaN	0.455	0.034	0.8062	0.0381	0.0532	0.0336	0.035
0.0	0.0	0.0	11322.2081	9852.2752	NaN	NaN	0.4653	0.0337	0.8076	0.0373	0.053	0.0334	0.035
0.0	0.0	0.0	12408.2081	5629.2752	NaN	NaN	0.3121	0.0332	0.7996	0.0386	0.057	0.0337	0.038
0.0	0.0	0.0	11815.2081	8970.2752	NaN	NaN	0.4316	0.0327	0.8003	0.038	0.0574	0.0333	0.0384
0.0	0.0	0.0	10291.2081	6365.2752	NaN	NaN	0.3822	0.0324	0.7966	0.0381	0.0595	0.0334	0.04
0.0	0.0	0.0	10620.2081	4288.2752	NaN	NaN	0.2876	0.0322	0.7917	0.039	0.0621	0.0332	0.0418
0.0	0.0	0.0	13400.2081	5877.2752	NaN	NaN	0.3049	0.0315	0.7879	0.0389	0.065	0.0331	0.0435
0.0	0.0	0.0	11734.2081	6762.2752	NaN	NaN	0.3656	0.0307	0.78	0.04	0.0699	0.0329	0.0465
0.0	0.0	0.0	11180.2081	6620.2752	NaN	NaN	0.3719	0.0297	0.7788	0.0391	0.0726	0.0325	0.0473
0.0	0.0	0.0	7010.2081	11333.2752	NaN	NaN	0.6178	0.0288	0.7685	0.0404	0.0792	0.0321	0.051
0.0	0.0	0.0	8727.2081	3524.2752	NaN	NaN	0.2877	0.0281	0.7586	0.0411	0.0858	0.032	0.0543
0.0	0.0	0.0	11030.2081	8360.2752	NaN	NaN	0.4312	0.0271	0.7487	0.0418	0.0927	0.0315	0.0582
0.0	0.0	0.0	13754.2081	10670.2752	NaN	NaN	0.4369	0.0251	0.7451	0.0413	0.0976	0.0307	0.0601
0.0	0.0	0.0	8984.2081	6533.2752	NaN	NaN	0.421	0.0234	0.7449	0.0403	0.1007	0.0294	0.0613
0.0	0.0	0.0	11063.2081	6341.2752	NaN	NaN	0.3643	0.0226	0.7487	0.0392	0.1006	0.0287	0.0602
0.0	0.0	0.0	15416.2081	3732.2752	NaN	NaN	0.1949	0.0224	0.7512	0.0385	0.1001	0.028	0.0598
0.0	0.0	0.0	12572.2081	8216.2752	NaN	NaN	0.3952	0.0222	0.7509	0.0385	0.1015	0.0278	0.059
0.0	0.0	0.0	10188.2081	6236.2752	NaN	NaN	0.3797	0.0222	0.7519	0.0378	0.1024	0.0274	0.0584
0.0	0.0	0.0	8149.2081	8002.2752	NaN	NaN	0.4955	0.0223	0.7525	0.0374	0.1026	0.0272	0.0579
0.0	0.0	0.0	11243.2081	4367.2752	NaN	NaN	0.2798	0.0223	0.7514	0.0377	0.1033	0.0276	0.0577
0.0	0.0	0.0	7463.2081	9172.2752	NaN	NaN	0.5514	0.0225	0.7541	0.0371	0.1016	0.0277	0.0571
0.0	0.0	0.0	11353.2081	8378.2752	NaN	NaN	0.4246	0.0225	0.7532	0.0379	0.1011	0.0282	0.0571
0.0	0.0	0.0	11651.2081	8113.2752	NaN	NaN	0.4105	0.0227	0.7534	0.038	0.1003	0.0285	0.0572
0.0	0.0	0.0	10487.2081	6449.2752	NaN	NaN	0.3808	0.023	0.7533	0.0384	0.0993	0.0289	0.0571
0.0	0.0	0.0	11082.2081	8197.2752	NaN	NaN	0.4252	0.0234	0.753	0.0387	0.0982	0.0293	0.0575
0.0	0.0	0.0	11138.2081	8435.2752	NaN	NaN	0.431	0.024	0.7553	0.0388	0.0961	0.0297	0.0561
0.0	0.0	0.0	11163.2081	6511.2752	NaN	NaN	0.3684	0.0244	0.7584	0.0391	0.0938	0.0295	0.0549
0.0	0.0	0.0	10994.2081	4629.2752	NaN	NaN	0.2963	0.0249	0.7641	0.0386	0.0901	0.0294	0.053
0.0	0.0	0.0	9873.2081	8148.2752	NaN	NaN	0.4521	0.0256	0.7733	0.0375	0.0839	0.0294	0.0503
0.0	0.0	0.0	10464.2081	8147.2752	NaN	NaN	0.4378	0.0266	0.7764	0.038	0.08	0.0293	0.0496
0.0	0.0	0.0	11565.2081	6438.2752	NaN	NaN	0.3576	0.0273	0.7833	0.0376	0.0748	0.0294	0.0476
0.0	0.0	0.0	13161.2081	11313.2752	NaN	NaN	0.4622	0.0279	0.7857	0.0386	0.0715	0.0293	0.047
0.0	0.0	0.0	9384.2081	4262.2752	NaN	NaN	0.3123	0.0287	0.795	0.0377	0.0653	0.0295	0.0438
0.0	0.0	0.0	11909.2081	8337.2752	NaN	NaN	0.4118	0.0292	0.7932	0.0394	0.0643	0.0295	0.0444
0.0	0.0	0.0	6882.2081	9413.2752	NaN	NaN	0.5777	0.0294	0.7961	0.0395	0.0624	0.0294	0.0432
0.0	0.0	0.0	13643.2081	9632.2752	NaN	NaN	0.4138	0.0293	0.7935	0.0411	0.063	0.0292	0.044
0.0	0.0	0.0	7083.2081	10199.2752	NaN	NaN	0.5902	0.0293	0.7929	0.0415	0.063	0.0293	0.0441
0.0	0.0	0.0	10109.2081	6372.2752	NaN	NaN	0.3866	0.0295	0.7975	0.0408	0.0604	0.0293	0.0426
0.0	0.0	0.0	9345.2081	7774.2752	NaN	NaN	0.4541	0.0295	0.7931	0.0416	0.0618	0.0299	0.0441
0.0	0.0	0.0	8684.2081	8946.2752	NaN	NaN	0.5074	0.0296	0.8011	0.0395	0.058	0.0297	0.0421
0.0	0.0	0.0	9486.2081	6847.2752	NaN	NaN	0.4192	0.0295	0.7967	0.0406	0.0595	0.0299	0.0438
0.0	0.0	0.0	11253.2081	6767.2752	NaN	NaN	0.3755	0.0292	0.8023	0.0391	0.0572	0.0297	0.0424
0.0	0.0	0.0	11341.2081	8987.2752	NaN	NaN	0.4421	0.0292	0.801	0.0396	0.0575	0.0297	0.0429
0.0	0.0	0.0	12085.2081	6037.2752	NaN	NaN	0.3331	0.0295	0.8071	0.0381	0.0548	0.0297	0.0408
0.0	0.0	0.0	10326.2081	9128.2752	NaN	NaN	0.4692	0.0296	0.806	0.0387	0.0549	0.0296	0.0412
0.0	0.0	0.0	9463.2081	8820.2752	NaN	NaN	0.4824	0.0297	0.8084	0.0383	0.0536	0.0295	0.0405
0.0	0.0	0.0	10133.2081	11773.2752	NaN	NaN	0.5374	0.03	0.8127	0.0375	0.0513	0.0295	0.039
0.0	0.0	0.0	11504.2081	9027.2752	NaN	NaN	0.4397	0.0305	0.8147	0.0375	0.0497	0.0295	0.0381
0.0	0.0	0.0	13558.2081	8477.2752	NaN	NaN	0.3847	0.0308	0.8189	0.0365	0.0475	0.0297	0.0366
0.0	0.0	0.0	11165.2081	6692.2752	NaN	NaN	0.3748	0.0312	0.8249	0.0353	0.0447	0.0296	0.0343
0.0	0.0	0.0	7347.2081	5036.2752	NaN	NaN	0.4067	0.0317	0.8266	0.0348	0.0438	0.0299	0.0332
0.0	0.0	0.0	10296.2081	3447.2752	NaN	NaN	0.2508	0.0321	0.8278	0.0345	0.0431	0.0302	0.0324
0.0	0.0	0.0	9393.2081	9233.2752	NaN	NaN	0.4957	0.0322	0.832	0.0334	0.0413	0.0301	0.031
0.0	0.0	0.0	17389.2081	9876.2752	NaN	NaN	0.3622	0.0322	0.83	0.0339	0.0418	0.0307	0.0314
0.0	0.0	0.0	9497.2081	10651.2752	NaN	NaN	0.5286	0.0323	0.8361	0.0323	0.0393	0.0306	0.0295
0.0	0.0	0.0	11730.2081	9845.2752	NaN	NaN	0.4563	0.0322	0.8378	0.0318	0.0385	0.0309	0.0288
0.0	0.0	0.0	13879.2081	4426.2752	NaN	NaN	0.2418	0.0323	0.837	0.0318	0.0387	0.0314	0.0288
0.0	0.0	0.0	10376.2081	7246.2752	NaN	NaN	0.4112	0.0322	0.8385	0.0315	0.0383	0.0313	0.0282
0.0	0.0	0.0	9567.2081	8463.2752	NaN	NaN	0.4694	0.0322	0.8366	0.0318	0.0391	0.0317	0.0285
0.0	0.0	0.0	11218.2081	10707.2752	NaN	NaN	0.4883	0.0322	0.8361	0.0319	0.0396	0.0317	0.0285
0.0	0.0	0.0	7107.2081	6459.2752	NaN	NaN	0.4761	0.032	0.8364	0.0317	0.0399	0.0317	0.0284
0.0	0.0	0.0	12049.2081	8531.2752	NaN	NaN	0.4145	0.0317	0.8374	0.0313	0.0399	0.0316	0.028
0.0	0.0	0.0	10204.2081	7890.2752	NaN	NaN	0.4361	0.0315	0.8365	0.0312	0.0406	0.032	0.0282
0.0	0.0	0.0	6388.2081	8176.2752	NaN	NaN	0.5614	0.0311	0.8373	0.0308	0.0404	0.0322	0.0283
0.0	0.0	0.0	11345.2081	8675.2752	NaN	NaN	0.4333	0.0305	0.8378	0.0302	0.0406	0.0326	0.0284
0.0	0.0	0.0	12433.2081	6949.2752	NaN	NaN	0.3585	0.03	0.8369	0.0297	0.0414	0.0333	0.0286
0.0	0.0	0.0	10424.2081	9263.2752	NaN	NaN	0.4705	0.0295	0.8352	0.0291	0.0428	0.0343	0.0291
0.0	0.0	0.0	12593.2081	8027.2752	NaN	NaN	0.3893	0.0287	0.8348	0.0283	0.0437	0.0351	0.0295
0.0	0.0	0.0	9299.2081	6837.2752	NaN	NaN	0.4237	0.0284	0.8322	0.0284	0.0449	0.0358	0.0303
0.0	0.0	0.0	10081.2081	4733.2752	NaN	NaN	0.3195	0.0303	0.8307	0.0299	0.0431	0.0348	0.0312
0.0	0.0	0.0	10927.2081	9033.2752	NaN	NaN	0.4526	0.043	0.8092	0.0315	0.0402	0.0389	0.0372
0.0	0.0	0.0	5219.2081	4382.2752	NaN	NaN	0.4564	0.0983	0.7452	0.0331	0.0348	0.0433	0.0454
0.0	0.0	0.0	-4892.7919	1040.2752	NaN	NaN	-0.27	0.6273	0.2473	0.0283	0.0233	0.0302	0.0435
0.0	0.0	0.0	-6036.7919	-2056.7248	NaN	NaN	0.2541	0.7947	0.1155	0.0165	0.0208	0.0315	0.0208
0.0	0.0	0.0	-3979.7919	961.2752	NaN	NaN	-0.3	0.8043	0.1074	0.0194	0.0184	0.0329	0.0175
0.0	0.0	0.0	-3519.7919	-284.7248	NaN	NaN	0.0748	0.7322	0.1632	0.0212	0.0265	0.0309	0.026
0.0	0.0	0.0	-2793.7919	-2895.7248	NaN	NaN	0.509	0.6954	0.1912	0.024	0.027	0.0309	0.0315
0.0	0.0	0.0	-3339.7919	-20.7248	NaN	NaN	0.0062	0.644	0.2328	0.0278	0.0271	0.0291	0.0392
0.0	0.0	0.0	-3429.7919	-59.7248	NaN	NaN	0.0171	0.6093	0.2611	0.0299	0.0277	0.0284	0.0436
0.0	0.0	0.0	-1791.7919	1285.2752	NaN	NaN	-0.3	0.5608	0.3031	0.0331	0.0278	0.0271	0.0481
0.0	0.0	0.0	-3394.7919	1426.2752	NaN	NaN	-0.3	0.513	0.3504	0.0356	0.0288	0.0246	0.0475
0.0	0.0	0.0	-4351.7919	-1582.7248	NaN	NaN	0.2667	0.5035	0.3637	0.0368	0.03	0.023	0.043
0.0	0.0	0.0	-4107.7919	-361.7248	NaN	NaN	0.0809	0.4954	0.371	0.037	0.0305	0.0226	0.0433
0.0	0.0	0.0	-7768.7919	-64.7248	NaN	NaN	0.0083	0.4981	0.3747	0.0352	0.0298	0.0218	0.0404
0.0	0.0	0.0	-6065.7919	-242.7248	NaN	NaN	0.0385	0.4559	0.4127	0.0373	0.0311	0.0218	0.0412
0.0	0.0	0.0	-4753.7919	-2132.7248	NaN	NaN	0.3097	0.4043	0.4608	0.037	0.0331	0.0213	0.0434
0.0	0.0	0.0	-5533.7919	-1089.7248	NaN	NaN	0.1645	0.3462	0.5179	0.0333	0.035	0.0205	0.0472
0.0	0.0	0.0	-3337.7919	-1976.7248	NaN	NaN	0.3719	0.3378	0.5293	0.0324	0.0342	0.0195	0.0468
0.0	0.0	0.0	-3074.7919	108.2752	NaN	NaN	-0.0365	0.3172	0.5482	0.0313	0.0354	0.0193	0.0486
0.0	0.0	0.0	-6637.7919	-1228.7248	NaN	NaN	0.1562	0.3395	0.5287	0.0323	0.0341	0.019	0.0465
0.0	0.0	0.0	-4700.7919	-3277.7248	NaN	NaN	0.4108	0.3276	0.5372	0.0321	0.0359	0.0196	0.0477
0.0	0.0	0.0	-3715.7919	-2240.7248	NaN	NaN	0.3762	0.2834	0.5815	0.0286	0.0369	0.0191	0.0505
0.0	0.0	0.0	-3950.7919	-122.7248	NaN	NaN	0.0301	0.2474	0.6208	0.0272	0.0371	0.0186	0.0489
0.0	0.0	0.0	-6386.7919	2732.2752	NaN	NaN	-0.3	0.2242	0.6473	0.0271	0.0369	0.0182	0.0463
0.0	0.0	0.0	-6816.7919	1851.2752	NaN	NaN	-0.3	0.2025	0.6729	0.027	0.0362	0.0177	0.0436
0.0	0.0	0.0	-3990.7919	-1579.7248	NaN	NaN	0.2836	0.1996	0.6781	0.0266	0.0348	0.0174	0.0435
0.0	0.0	0.0	-6825.7919	-7.7248	NaN	NaN	0.0011	0.1837	0.6968	0.0271	0.0342	0.0175	0.0406
0.0	0.0	0.0	-4249.7919	927.2752	NaN	NaN	-0.2791	0.1455	0.7388	0.0287	0.0333	0.0162	0.0375
0.0	0.0	0.0	-4878.7919	-242.7248	NaN	NaN	0.0474	0.128	0.76	0.0294	0.032	0.0155	0.0351
0.0	0.0	0.0	-5161.7919	-944.7248	NaN	NaN	0.1547	0.0996	0.793	0.031	0.0298	0.014	0.0326
0.0	0.0	0.0	-3156.7919	538.2752	NaN	NaN	-0.2056	0.0812	0.8145	0.032	0.028	0.013	0.0312
0.0	0.0	0.0	-3918.7919	-2630.7248	NaN	NaN	0.4017	0.0757	0.8219	0.0315	0.0279	0.0129	0.0302
0.0	0.0	0.0	-2533.7919	930.2752	NaN	NaN	-0.3	0.0691	0.829	0.0315	0.0279	0.0128	0.0298
0.0	0.0	0.0	-1366.7919	-2905.7248	NaN	NaN	0.6801	0.0697	0.8321	0.0296	0.0274	0.0129	0.0283
0.0	0.0	0.0	-7348.7919	-1260.7248	NaN	NaN	0.1464	0.0668	0.8347	0.0296	0.0276	0.013	0.0284
0.0	0.0	0.0	-4626.7919	-431.7248	NaN	NaN	0.0853	0.0624	0.8389	0.0297	0.0276	0.0129	0.0284
0.0	0.0	0.0	-4325.7919	373.2752	NaN	NaN	-0.0944	0.0579	0.8434	0.0298	0.0276	0.0129	0.0284
0.0	0.0	0.0	-3124.7919	468.2752	NaN	NaN	-0.1763	0.0514	0.8511	0.0296	0.0269	0.013	0.028
0.0	0.0	0.0	-2669.7919	-1732.7248	NaN	NaN	0.3936	0.0506	0.8534	0.029	0.0265	0.013	0.0274
0.0	0.0	0.0	-6194.7919	422.2752	NaN	NaN	-0.0732	0.0473	0.8579	0.0286	0.0261	0.013	0.027
0.0	0.0	0.0	-4116.7919	-533.7248	NaN	NaN	0.1148	0.0445	0.8622	0.0282	0.0257	0.013	0.0265
0.0	0.0	0.0	-5112.7919	-568.7248	NaN	NaN	0.1001	0.0423	0.8661	0.0279	0.0251	0.0128	0.0259
0.0	0.0	0.0	-3750.7919	1863.2752	NaN	NaN	-0.3	0.0379	0.8693	0.0282	0.0258	0.0129	0.0259
0.0	0.0	0.0	-4134.7919	-1086.7248	NaN	NaN	0.2081	0.0362	0.8732	0.0276	0.0254	0.0126	0.0251
0.0	0.0	0.0	-3017.7919	-365.7248	NaN	NaN	0.1081	0.0342	0.8731	0.0282	0.0264	0.0127	0.0254
0.0	0.0	0.0	-4187.7919	642.2752	NaN	NaN	-0.1812	0.0331	0.8736	0.0284	0.0267	0.0128	0.0253
0.0	0.0	0.0	-5971.7919	140.2752	NaN	NaN	-0.0241	0.0322	0.875	0.0283	0.0268	0.0127	0.0249
0.0	0.0	0.0	-3004.7919	1481.2752	NaN	NaN	-0.3	0.0307	0.8735	0.0292	0.0281	0.013	0.0254
0.0	0.0	0.0	-3670.7919	1339.2752	NaN	NaN	-0.3	0.0305	0.8738	0.0293	0.0281	0.013	0.0254
0.0	0.0	0.0	-3768.7919	-3116.7248	NaN	NaN	0.4526	0.0304	0.8765	0.0283	0.0274	0.0128	0.0246
0.0	0.0	0.0	-1705.7919	188.2752	NaN	NaN	-0.1241	0.0303	0.8753	0.0286	0.0278	0.0129	0.025
0.0	0.0	0.0	-4865.7919	-1534.7248	NaN	NaN	0.2398	0.0305	0.8766	0.0281	0.0275	0.0127	0.0246
0.0	0.0	0.0	-3655.7919	1211.2752	NaN	NaN	-0.3	0.0303	0.8752	0.0286	0.028	0.0128	0.0251
0.0	0.0	0.0	-5038.7919	-977.7248	NaN	NaN	0.1625	0.0309	0.8762	0.0282	0.0274	0.0126	0.0247
0.0	0.0	0.0	-2830.7919	-3269.7248	NaN	NaN	0.536	0.0306	0.8759	0.0283	0.0277	0.0127	0.0248
0.0	0.0	0.0	-4939.7919	-184.7248	NaN	NaN	0.036	0.0308	0.8752	0.0286	0.0277	0.0126	0.025
0.0	0.0	0.0	-3487.7919	-713.7248	NaN	NaN	0.1699	0.0308	0.8763	0.0282	0.0274	0.0125	0.0247
0.0	0.0	0.0	-3973.7919	-89.7248	NaN	NaN	0.0221	0.0309	0.8763	0.0284	0.0273	0.0124	0.0247
0.0	0.0	0.0	-5549.7919	-1943.7248	NaN	NaN	0.2594	0.0311	0.8756	0.0287	0.0272	0.0124	0.0249
0.0	0.0	0.0	-6456.7919	1461.2752	NaN	NaN	-0.2925	0.0306	0.8771	0.0284	0.0271	0.0124	0.0245
0.0	0.0	0.0	-5680.7919	1328.2752	NaN	NaN	-0.3	0.0303	0.8774	0.0285	0.027	0.0124	0.0243
0.0	0.0	0.0	-4741.7919	48.2752	NaN	NaN	-0.0103	0.0302	0.8778	0.0286	0.0268	0.0123	0.0242
0.0	0.0	0.0	-7735.7919	-231.7248	NaN	NaN	0.0291	0.0295	0.8813	0.0276	0.0264	0.0122	0.0231
0.0	0.0	0.0	-4669.7919	3009.2752	NaN	NaN	-0.3	0.0289	0.8797	0.0284	0.027	0.0123	0.0237
0.0	0.0	0.0	-1782.7919	-1985.7248	NaN	NaN	0.5269	0.0286	0.8811	0.0281	0.0268	0.0122	0.0232
0.0	0.0	0.0	-3799.7919	53.2752	NaN	NaN	-0.0142	0.0286	0.8786	0.0291	0.0274	0.0123	0.024
0.0	0.0	0.0	-2777.7919	2449.2752	NaN	NaN	-0.3	0.0286	0.8784	0.0292	0.0274	0.0123	0.0241
0.0	0.0	0.0	-4777.7919	-3476.7248	NaN	NaN	0.4212	0.0287	0.8802	0.0286	0.027	0.0121	0.0235
0.0	0.0	0.0	-4402.7919	605.2752	NaN	NaN	-0.1594	0.0287	0.8782	0.0294	0.0275	0.0122	0.0241
0.0	0.0	0.0	-4933.7919	-84.7248	NaN	NaN	0.0169	0.0286	0.879	0.0293	0.0273	0.0121	0.0238
0.0	0.0	0.0	-4133.7919	2038.2752	NaN	NaN	-0.3	0.0282	0.8773	0.03	0.0279	0.0122	0.0244
0.0	0.0	0.0	-4390.7919	2021.2752	NaN	NaN	-0.3	0.0284	0.8776	0.03	0.0276	0.0122	0.0242
0.0	0.0	0.0	-3194.7919	-3130.7248	NaN	NaN	0.4949	0.0285	0.8785	0.0295	0.0274	0.0121	0.0239
0.0	0.0	0.0	-5032.7919	-256.7248	NaN	NaN	0.0485	0.0286	0.8783	0.0296	0.0274	0.0121	0.0239
0.0	0.0	0.0	-3976.7919	-1604.7248	NaN	NaN	0.2875	0.0286	0.8785	0.0296	0.0274	0.012	0.0238
0.0	0.0	0.0	-4866.7919	913.2752	NaN	NaN	-0.231	0.0289	0.877	0.0303	0.0275	0.0121	0.0242
0.0	0.0	0.0	-3952.7919	-700.7248	NaN	NaN	0.1506	0.0287	0.8769	0.0304	0.0276	0.0121	0.0242
0.0	0.0	0.0	-4665.7919	-1107.7248	NaN	NaN	0.1919	0.0291	0.8769	0.0305	0.0273	0.012	0.0242
0.0	0.0	0.0	-4379.7919	-617.7248	NaN	NaN	0.1236	0.0289	0.8777	0.0301	0.0274	0.012	0.024
0.0	0.0	0.0	-6644.7919	-2504.7248	NaN	NaN	0.2738	0.0291	0.8788	0.0297	0.0269	0.0118	0.0236
0.0	0.0	0.0	-4178.7919	-449.7248	NaN	NaN	0.0972	0.0284	0.8788	0.0298	0.0274	0.0119	0.0236
0.0	0.0	0.0	-4518.7919	-970.7248	NaN	NaN	0.1768	0.0284	0.8775	0.0305	0.0276	0.0119	0.024
0.0	0.0	0.0	-3737.7919	-1041.7248	NaN	NaN	0.218	0.0281	0.8775	0.0305	0.0279	0.0119	0.024
0.0	0.0	0.0	-2649.7919	-437.7248	NaN	NaN	0.1418	0.0286	0.8756	0.0313	0.028	0.0119	0.0246
0.0	0.0	0.0	-4888.7919	1869.2752	NaN	NaN	-0.3	0.0287	0.8751	0.0313	0.0282	0.0119	0.0247
0.0	0.0	0.0	-4825.7919	-1235.7248	NaN	NaN	0.2039	0.0289	0.8758	0.031	0.028	0.0118	0.0244
0.0	0.0	0.0	-4468.7919	-1603.7248	NaN	NaN	0.2641	0.0293	0.8754	0.0311	0.028	0.0118	0.0245
0.0	0.0	0.0	-3749.7919	-3725.7248	NaN	NaN	0.4984	0.0293	0.8758	0.0309	0.0281	0.0117	0.0243
0.0	0.0	0.0	-4169.7919	248.2752	NaN	NaN	-0.0633	0.0294	0.8742	0.0315	0.0284	0.0118	0.0248
0.0	0.0	0.0	-4547.7919	23.2752	NaN	NaN	-0.0051	0.0295	0.8737	0.0316	0.0285	0.0118	0.0249
0.0	0.0	0.0	-5606.7919	1366.2752	NaN	NaN	-0.3	0.0298	0.8728	0.0319	0.0286	0.0118	0.0251
0.0	0.0	0.0	-6382.7919	509.2752	NaN	NaN	-0.0867	0.03	0.8725	0.0319	0.0286	0.0118	0.0252
0.0	0.0	0.0	-6010.7919	-810.7248	NaN	NaN	0.1188	0.0304	0.8712	0.0323	0.0288	0.0118	0.0255
0.0	0.0	0.0	-3268.7919	-1390.7248	NaN	NaN	0.2985	0.0305	0.8701	0.0326	0.029	0.0119	0.0259
0.0	0.0	0.0	-3233.7919	132.2752	NaN	NaN	-0.0426	0.0312	0.8679	0.0333	0.0292	0.0119	0.0265
0.0	0.0	0.0	-5266.7919	-3187.7248	NaN	NaN	0.377	0.0314	0.8685	0.0329	0.029	0.0119	0.0263
0.0	0.0	0.0	-5203.7919	742.2752	NaN	NaN	-0.1664	0.0316	0.8658	0.0338	0.0296	0.0119	0.0271
0.0	0.0	0.0	-5772.7919	937.2752	NaN	NaN	-0.1938	0.0318	0.8646	0.0343	0.0298	0.0119	0.0275
0.0	0.0	0.0	-3027.7919	368.2752	NaN	NaN	-0.1385	0.0321	0.8631	0.0348	0.0301	0.012	0.0279
0.0	0.0	0.0	-4717.7919	-624.7248	NaN	NaN	0.1169	0.0327	0.8615	0.0353	0.0301	0.012	0.0284
0.0	0.0	0.0	-3690.7919	-1002.7248	NaN	NaN	0.2136	0.0329	0.8601	0.0356	0.0305	0.0121	0.0289
0.0	0.0	0.0	-5043.7919	1172.2752	NaN	NaN	-0.3	0.0333	0.8596	0.0357	0.0304	0.012	0.0289
0.0	0.0	0.0	-2541.7919	-1633.7248	NaN	NaN	0.3913	0.0338	0.8582	0.0361	0.0306	0.012	0.0293
0.0	0.0	0.0	-4018.7919	492.2752	NaN	NaN	-0.1396	0.034	0.857	0.0365	0.0309	0.0121	0.0297
0.0	0.0	0.0	-5050.7919	-498.7248	NaN	NaN	0.0899	0.0344	0.8552	0.037	0.0311	0.0121	0.0302
0.0	0.0	0.0	-3262.7919	2427.2752	NaN	NaN	-0.3	0.0348	0.8529	0.0377	0.0315	0.0122	0.0308
0.0	0.0	0.0	-3834.7919	-4116.7248	NaN	NaN	0.5177	0.0354	0.8548	0.0368	0.0309	0.012	0.0301
0.0	0.0	0.0	-2980.7919	298.2752	NaN	NaN	-0.1112	0.0358	0.8528	0.0373	0.0313	0.0121	0.0307
0.0	0.0	0.0	-6996.7919	-2377.7248	NaN	NaN	0.2536	0.0361	0.8556	0.036	0.0307	0.0119	0.0297
0.0	0.0	0.0	-4314.7919	-2008.7248	NaN	NaN	0.3177	0.0362	0.854	0.0365	0.0312	0.012	0.0302
0.0	0.0	0.0	-4157.7919	845.2752	NaN	NaN	-0.2552	0.0365	0.8533	0.0367	0.0313	0.012	0.0303
0.0	0.0	0.0	-4170.7919	-676.7248	NaN	NaN	0.1396	0.0369	0.8508	0.0375	0.0318	0.0121	0.0311
0.0	0.0	0.0	-4228.7919	249.2752	NaN	NaN	-0.0626	0.0374	0.8495	0.0377	0.0319	0.0121	0.0313
0.0	0.0	0.0	-3943.7919	-1832.7248	NaN	NaN	0.3173	0.038	0.8496	0.0375	0.0316	0.0121	0.0313
0.0	0.0	0.0	-3937.7919	-248.7248	NaN	NaN	0.0594	0.0385	0.8498	0.037	0.0314	0.0121	0.0312
0.0	0.0	0.0	-6920.7919	-1897.7248	NaN	NaN	0.2152	0.0391	0.8523	0.0356	0.0307	0.012	0.0303
0.0	0.0	0.0	-5496.7919	-138.7248	NaN	NaN	0.0246	0.0396	0.8531	0.0349	0.0303	0.012	0.03
0.0	0.0	0.0	-6477.7919	-1630.7248	NaN	NaN	0.2011	0.0399	0.8553	0.0337	0.0298	0.0119	0.0294
0.0	0.0	0.0	-6599.7919	-2350.7248	NaN	NaN	0.2626	0.0399	0.8555	0.0335	0.0297	0.0119	0.0294
0.0	0.0	0.0	-5505.7919	-1356.7248	NaN	NaN	0.1977	0.04	0.8554	0.0334	0.0298	0.0119	0.0295
0.0	0.0	0.0	-5571.7919	-469.7248	NaN	NaN	0.0777	0.04	0.855	0.0335	0.0299	0.0119	0.0296
0.0	0.0	0.0	-3908.7919	-3021.7248	NaN	NaN	0.436	0.0401	0.8549	0.0335	0.0299	0.0119	0.0297
0.0	0.0	0.0	-5128.7919	-181.7248	NaN	NaN	0.0342	0.0399	0.8544	0.0338	0.0301	0.0119	0.0299
0.0	0.0	0.0	-5936.7919	777.2752	NaN	NaN	-0.1506	0.0401	0.8537	0.0339	0.0302	0.0119	0.0302
0.0	0.0	0.0	-7181.7919	-3058.7248	NaN	NaN	0.2987	0.0404	0.8558	0.0329	0.0296	0.0119	0.0293
0.0	0.0	0.0	-3226.7919	-2342.7248	NaN	NaN	0.4206	0.0404	0.8558	0.0327	0.0298	0.012	0.0294
0.0	0.0	0.0	-7330.7919	-2763.7248	NaN	NaN	0.2738	0.0405	0.8564	0.0323	0.0297	0.012	0.0291
0.0	0.0	0.0	-6787.7919	-631.7248	NaN	NaN	0.0851	0.0405	0.8553	0.0325	0.0301	0.012	0.0296
0.0	0.0	0.0	-6504.7919	-1902.7248	NaN	NaN	0.2263	0.0406	0.8554	0.0324	0.0301	0.012	0.0295
0.0	0.0	0.0	-5470.7919	209.2752	NaN	NaN	-0.0398	0.0406	0.8537	0.033	0.0305	0.0122	0.03
0.0	0.0	0.0	-4565.7919	-3494.7248	NaN	NaN	0.4336	0.0409	0.8546	0.0325	0.0302	0.0122	0.0296
0.0	0.0	0.0	-6531.7919	915.2752	NaN	NaN	-0.163	0.0408	0.8528	0.0332	0.0306	0.0122	0.0303
0.0	0.0	0.0	-5145.7919	196.2752	NaN	NaN	-0.0397	0.0407	0.8526	0.0335	0.0306	0.0123	0.0304
0.0	0.0	0.0	-4270.7919	-2310.7248	NaN	NaN	0.3511	0.0408	0.8537	0.0332	0.0301	0.0123	0.0299
0.0	0.0	0.0	-5585.7919	50.2752	NaN	NaN	-0.0091	0.0408	0.8532	0.0334	0.0302	0.0123	0.0301
0.0	0.0	0.0	-5328.7919	-446.7248	NaN	NaN	0.0773	0.0412	0.8541	0.0327	0.0298	0.0123	0.0299
0.0	0.0	0.0	-7074.7919	-943.7248	NaN	NaN	0.1177	0.0415	0.8543	0.0323	0.0297	0.0122	0.0299
0.0	0.0	0.0	-6290.7919	-999.7248	NaN	NaN	0.1371	0.0415	0.8543	0.0322	0.0298	0.0122	0.03
0.0	0.0	0.0	-7012.7919	-1884.7248	NaN	NaN	0.2118	0.0418	0.8555	0.0316	0.0293	0.012	0.0297
0.0	0.0	0.0	-4955.7919	-3220.7248	NaN	NaN	0.3939	0.0413	0.8547	0.0322	0.0296	0.0121	0.0301
0.0	0.0	0.0	-5033.7919	-1348.7248	NaN	NaN	0.2113	0.0409	0.8547	0.0325	0.0296	0.0121	0.03
0.0	0.0	0.0	-6298.7919	-1147.7248	NaN	NaN	0.1541	0.0409	0.855	0.0326	0.0294	0.0121	0.03
0.0	0.0	0.0	-6646.7919	-438.7248	NaN	NaN	0.0619	0.0407	0.8547	0.0329	0.0295	0.0122	0.03
0.0	0.0	0.0	-7122.7919	-2573.7248	NaN	NaN	0.2654	0.0405	0.8552	0.0328	0.0294	0.0122	0.0299
0.0	0.0	0.0	-5580.7919	1339.2752	NaN	NaN	-0.3	0.0392	0.853	0.0346	0.0303	0.0124	0.0304
0.0	0.0	0.0	-3801.7919	1168.2752	NaN	NaN	-0.3	0.0387	0.8532	0.0349	0.0304	0.0125	0.0303
0.0	0.0	0.0	-5701.7919	-142.7248	NaN	NaN	0.0244	0.0388	0.8537	0.0347	0.0302	0.0125	0.0302
0.0	0.0	0.0	-3655.7919	1023.2752	NaN	NaN	-0.3	0.0386	0.8533	0.0349	0.0303	0.0126	0.0303
0.0	0.0	0.0	-5429.7919	-954.7248	NaN	NaN	0.1495	0.0392	0.855	0.0337	0.0298	0.0124	0.0299
0.0	0.0	0.0	-5155.7919	288.2752	NaN	NaN	-0.0592	0.0395	0.8551	0.0333	0.0297	0.0125	0.0299
0.0	0.0	0.0	-4424.7919	-2011.7248	NaN	NaN	0.3125	0.0398	0.8559	0.0328	0.0295	0.0124	0.0296
0.0	0.0	0.0	-4103.7919	-741.7248	NaN	NaN	0.1531	0.0392	0.8557	0.0332	0.0296	0.0125	0.0298
0.0	0.0	0.0	-5354.7919	-270.7248	NaN	NaN	0.0481	0.0386	0.8553	0.0336	0.03	0.0126	0.0299
0.0	0.0	0.0	-3330.7919	302.2752	NaN	NaN	-0.0998	0.0382	0.8547	0.0339	0.0304	0.0127	0.0301
0.0	0.0	0.0	-3453.7919	-860.7248	NaN	NaN	0.1995	0.038	0.8556	0.0336	0.0302	0.0126	0.0299
0.0	0.0	0.0	-4279.7919	-620.7248	NaN	NaN	0.1267	0.0378	0.8552	0.0337	0.0305	0.0127	0.0301
0.0	0.0	0.0	-5969.7919	-856.7248	NaN	NaN	0.1255	0.0379	0.8564	0.0331	0.0301	0.0127	0.0298
0.0	0.0	0.0	-4175.7919	-2019.7248	NaN	NaN	0.326	0.0377	0.8561	0.0333	0.0302	0.0127	0.0299
0.0	0.0	0.0	-2663.7919	-1518.7248	NaN	NaN	0.3631	0.0375	0.8562	0.0334	0.0303	0.0127	0.03
0.0	0.0	0.0	-5607.7919	-1185.7248	NaN	NaN	0.1745	0.0375	0.8565	0.0331	0.0303	0.0127	0.0299
0.0	0.0	0.0	-5683.7919	-343.7248	NaN	NaN	0.057	0.0374	0.8556	0.0335	0.0306	0.0127	0.0302
0.0	0.0	0.0	-7278.7919	1975.2752	NaN	NaN	-0.3	0.0372	0.8562	0.0333	0.0305	0.0128	0.0301
0.0	0.0	0.0	-4928.7919	-1780.7248	NaN	NaN	0.2654	0.0372	0.8565	0.0331	0.0304	0.0128	0.0301
0.0	0.0	0.0	-4967.7919	1834.2752	NaN	NaN	-0.3	0.0367	0.8554	0.0336	0.0309	0.0128	0.0305
0.0	0.0	0.0	-5801.7919	480.2752	NaN	NaN	-0.0903	0.0363	0.8559	0.0336	0.031	0.0128	0.0304
0.0	0.0	0.0	-515.7919	1095.2752	NaN	NaN	1.3	0.036	0.8535	0.0344	0.0318	0.013	0.0313
0.0	0.0	0.0	-5646.7919	1502.2752	NaN	NaN	-0.3	0.0361	0.8549	0.0338	0.0314	0.013	0.0309
0.0	0.0	0.0	-3922.7919	-1130.7248	NaN	NaN	0.2238	0.0364	0.8557	0.0334	0.0311	0.0129	0.0306
0.0	0.0	0.0	-3177.7919	446.2752	NaN	NaN	-0.1634	0.0365	0.8561	0.0331	0.0309	0.0129	0.0305
0.0	0.0	0.0	-8614.7919	-1598.7248	NaN	NaN	0.1565	0.0368	0.8592	0.0317	0.0301	0.0128	0.0294
0.0	0.0	0.0	-4566.7919	-613.7248	NaN	NaN	0.1185	0.0366	0.8591	0.0318	0.0302	0.0128	0.0295
0.0	0.0	0.0	-5756.7919	917.2752	NaN	NaN	-0.1895	0.0365	0.8597	0.0314	0.0301	0.0128	0.0295
0.0	0.0	0.0	-6614.7919	233.2752	NaN	NaN	-0.0366	0.0365	0.8598	0.0313	0.0301	0.0128	0.0296
0.0	0.0	0.0	-5825.7919	-786.7248	NaN	NaN	0.119	0.0368	0.8609	0.0308	0.0296	0.0127	0.0292
0.0	0.0	0.0	-6436.7919	-2255.7248	NaN	NaN	0.2595	0.0366	0.8614	0.0305	0.0296	0.0128	0.0291
0.0	0.0	0.0	-7940.7919	-753.7248	NaN	NaN	0.0867	0.036	0.862	0.0306	0.0295	0.0127	0.0291
0.0	0.0	0.0	-3282.7919	-573.7248	NaN	NaN	0.1488	0.0354	0.8613	0.0312	0.0299	0.0127	0.0294
0.0	0.0	0.0	-6744.7919	-1959.7248	NaN	NaN	0.2251	0.0351	0.8625	0.031	0.0297	0.0127	0.0291
0.0	0.0	0.0	-4791.7919	-1233.7248	NaN	NaN	0.2048	0.0347	0.8628	0.031	0.0299	0.0127	0.0289
0.0	0.0	0.0	-5946.7919	-3417.7248	NaN	NaN	0.365	0.0346	0.8645	0.0304	0.0295	0.0125	0.0284
0.0	0.0	0.0	-5166.7919	-2848.7248	NaN	NaN	0.3554	0.0338	0.8656	0.0302	0.0298	0.0125	0.0281
0.0	0.0	0.0	-3423.7919	-1239.7248	NaN	NaN	0.2658	0.0329	0.8661	0.0305	0.0301	0.0124	0.0279
0.0	0.0	0.0	-1946.7919	-2009.7248	NaN	NaN	0.508	0.0324	0.8647	0.0314	0.0307	0.0125	0.0282
0.0	0.0	0.0	-3305.7919	1074.2752	NaN	NaN	-0.3	0.0323	0.863	0.0322	0.0312	0.0126	0.0288
0.0	0.0	0.0	-3044.7919	-987.7248	NaN	NaN	0.2449	0.0326	0.8628	0.0324	0.031	0.0126	0.0287
0.0	0.0	0.0	-4644.7919	-1724.7248	NaN	NaN	0.2708	0.0329	0.8637	0.0319	0.0306	0.0125	0.0283
0.0	0.0	0.0	-6452.7919	-2613.7248	NaN	NaN	0.2883	0.033	0.866	0.031	0.0301	0.0123	0.0276
0.0	0.0	0.0	-7557.7919	-916.7248	NaN	NaN	0.1082	0.0326	0.8675	0.0306	0.03	0.0122	0.0271
0.0	0.0	0.0	-6339.7919	-2920.7248	NaN	NaN	0.3154	0.0322	0.8674	0.0309	0.0302	0.0122	0.0271
0.0	0.0	0.0	-3861.7919	-301.7248	NaN	NaN	0.0725	0.0317	0.8664	0.0317	0.0306	0.0122	0.0273
0.0	0.0	0.0	-3145.7919	334.2752	NaN	NaN	-0.1189	0.0313	0.8664	0.032	0.0308	0.0122	0.0273
0.0	0.0	0.0	-2054.7919	-2990.7248	NaN	NaN	0.5927	0.0314	0.8661	0.0323	0.0307	0.0122	0.0273
0.0	0.0	0.0	-5044.7919	-659.7248	NaN	NaN	0.1156	0.0312	0.8661	0.0324	0.0308	0.0122	0.0273
0.0	0.0	0.0	-5543.7919	-4.7248	NaN	NaN	0.0009	0.0308	0.8668	0.0325	0.0308	0.0122	0.027
0.0	0.0	0.0	-3595.7919	-951.7248	NaN	NaN	0.2093	0.0306	0.867	0.0327	0.0308	0.0121	0.0268
0.0	0.0	0.0	-6670.7919	1633.2752	NaN	NaN	-0.3	0.0305	0.8666	0.0331	0.0308	0.0121	0.0269
0.0	0.0	0.0	-5299.7919	864.2752	NaN	NaN	-0.1949	0.03	0.8688	0.0325	0.0305	0.012	0.0262
0.0	0.0	0.0	-3692.7919	-1900.7248	NaN	NaN	0.3398	0.0302	0.8681	0.0328	0.0304	0.012	0.0264
0.0	0.0	0.0	-6178.7919	2218.2752	NaN	NaN	-0.3	0.03	0.8677	0.0331	0.0306	0.0121	0.0265
0.0	0.0	0.0	-4206.7919	-3662.7248	NaN	NaN	0.4654	0.03	0.8695	0.0324	0.0302	0.0119	0.0259
0.0	0.0	0.0	-5665.7919	900.2752	NaN	NaN	-0.1889	0.03	0.8685	0.0328	0.0304	0.012	0.0263
0.0	0.0	0.0	-4591.7919	-3009.7248	NaN	NaN	0.3959	0.0295	0.8696	0.0325	0.0305	0.0119	0.0259
0.0	0.0	0.0	-4738.7919	59.2752	NaN	NaN	-0.0127	0.0293	0.8684	0.0333	0.0307	0.012	0.0263
0.0	0.0	0.0	-3428.7919	3154.2752	NaN	NaN	-0.3	0.0291	0.8678	0.0335	0.031	0.0121	0.0265
0.0	0.0	0.0	-2364.7919	-366.7248	NaN	NaN	0.1343	0.0293	0.8673	0.0339	0.0308	0.012	0.0267
0.0	0.0	0.0	-3592.7919	2517.2752	NaN	NaN	-0.3	0.0294	0.8667	0.0341	0.0308	0.0121	0.0269
0.0	0.0	0.0	-4552.7919	1508.2752	NaN	NaN	-0.3	0.0296	0.867	0.0342	0.0305	0.012	0.0268
0.0	0.0	0.0	-3785.7919	-3251.7248	NaN	NaN	0.4621	0.0297	0.8678	0.034	0.0303	0.0119	0.0264
0.0	0.0	0.0	-6427.7919	-107.7248	NaN	NaN	0.0165	0.0301	0.8669	0.0344	0.0302	0.0118	0.0267
0.0	0.0	0.0	-3988.7919	411.2752	NaN	NaN	-0.115	0.0299	0.8667	0.0345	0.0303	0.0118	0.0267
0.0	0.0	0.0	-2909.7919	2295.2752	NaN	NaN	-0.3	0.0303	0.8657	0.0349	0.0303	0.0118	0.027
0.0	0.0	0.0	-4505.7919	240.2752	NaN	NaN	-0.0563	0.0307	0.8652	0.0351	0.0301	0.0118	0.0271
0.0	0.0	0.0	-5632.7919	-399.7248	NaN	NaN	0.0663	0.031	0.866	0.0347	0.0297	0.0118	0.0268
0.0	0.0	0.0	-6609.7919	702.2752	NaN	NaN	-0.1189	0.031	0.8671	0.0342	0.0294	0.0117	0.0265
0.0	0.0	0.0	-3453.7919	-735.7248	NaN	NaN	0.1756	0.031	0.8669	0.0342	0.0295	0.0118	0.0266
0.0	0.0	0.0	-8038.7919	-240.7248	NaN	NaN	0.0291	0.0312	0.8675	0.034	0.0292	0.0117	0.0264
0.0	0.0	0.0	-4833.7919	-2163.7248	NaN	NaN	0.3092	0.0306	0.8682	0.0337	0.0295	0.0117	0.0263
0.0	0.0	0.0	-3985.7919	858.2752	NaN	NaN	-0.2744	0.031	0.8657	0.0346	0.0299	0.0118	0.027
0.0	0.0	0.0	-5607.7919	1089.2752	NaN	NaN	-0.2411	0.0307	0.8661	0.0345	0.0301	0.0118	0.027
0.0	0.0	0.0	-5575.7919	-2301.7248	NaN	NaN	0.2922	0.0308	0.8662	0.0345	0.0299	0.0117	0.0269
0.0	0.0	0.0	-2524.7919	-1651.7248	NaN	NaN	0.3955	0.0308	0.8664	0.0344	0.0299	0.0117	0.0268
0.0	0.0	0.0	-3472.7919	-3444.7248	NaN	NaN	0.498	0.0306	0.8671	0.0342	0.0299	0.0117	0.0265
0.0	0.0	0.0	-5008.7919	606.2752	NaN	NaN	-0.1377	0.0306	0.8671	0.0342	0.0299	0.0116	0.0265
0.0	0.0	0.0	-3031.7919	-258.7248	NaN	NaN	0.0786	0.0304	0.8669	0.0342	0.0302	0.0116	0.0266
0.0	0.0	0.0	-5634.7919	958.2752	NaN	NaN	-0.2049	0.0307	0.8658	0.0345	0.0304	0.0116	0.0269
0.0	0.0	0.0	-2465.7919	-467.7248	NaN	NaN	0.1594	0.031	0.8645	0.0349	0.0306	0.0116	0.0273
0.0	0.0	0.0	-6643.7919	2844.2752	NaN	NaN	-0.3	0.0316	0.8627	0.0354	0.0306	0.0117	0.0279
0.0	0.0	0.0	-7422.7919	1360.2752	NaN	NaN	-0.2244	0.0316	0.8628	0.0354	0.0305	0.0117	0.028
0.0	0.0	0.0	-5153.7919	-302.7248	NaN	NaN	0.0555	0.0321	0.8626	0.0356	0.03	0.0117	0.0281
0.0	0.0	0.0	-5265.7919	-2307.7248	NaN	NaN	0.3047	0.0319	0.8638	0.0351	0.0298	0.0116	0.0278
0.0	0.0	0.0	-5538.7919	-1173.7248	NaN	NaN	0.1749	0.0318	0.864	0.0351	0.0297	0.0116	0.0277
0.0	0.0	0.0	-5753.7919	-1542.7248	NaN	NaN	0.2114	0.0317	0.8646	0.035	0.0295	0.0116	0.0276
0.0	0.0	0.0	-5548.7919	285.2752	NaN	NaN	-0.0542	0.0316	0.8636	0.0354	0.0299	0.0117	0.0279
0.0	0.0	0.0	-5752.7919	-2036.7248	NaN	NaN	0.2615	0.0314	0.8643	0.0353	0.0297	0.0116	0.0277
0.0	0.0	0.0	-4794.7919	1135.2752	NaN	NaN	-0.3	0.0318	0.8617	0.0361	0.0303	0.0117	0.0284
0.0	0.0	0.0	-5537.7919	974.2752	NaN	NaN	-0.2135	0.032	0.8609	0.0364	0.0303	0.0118	0.0287
0.0	0.0	0.0	-4334.7919	1117.2752	NaN	NaN	-0.3	0.0325	0.8591	0.037	0.0303	0.0118	0.0292
0.0	0.0	0.0	-3115.7919	-778.7248	NaN	NaN	0.2	0.033	0.8582	0.0373	0.0301	0.0119	0.0296
0.0	0.0	0.0	-4931.7919	-2831.7248	NaN	NaN	0.3647	0.0328	0.8593	0.0369	0.0299	0.0118	0.0293
0.0	0.0	0.0	-7297.7919	-1454.7248	NaN	NaN	0.1662	0.0328	0.8596	0.0368	0.0298	0.0118	0.0292
0.0	0.0	0.0	-6082.7919	706.2752	NaN	NaN	-0.1314	0.0328	0.8591	0.0369	0.03	0.0118	0.0293
0.0	0.0	0.0	-5898.7919	-719.7248	NaN	NaN	0.1087	0.0328	0.8589	0.0371	0.03	0.0118	0.0294
0.0	0.0	0.0	-2860.7919	-930.7248	NaN	NaN	0.2455	0.0329	0.8582	0.0373	0.0301	0.0119	0.0296
0.0	0.0	0.0	-5625.7919	280.2752	NaN	NaN	-0.0524	0.0331	0.8577	0.0373	0.0302	0.0119	0.0298
0.0	0.0	0.0	-6662.7919	-2133.7248	NaN	NaN	0.2426	0.0329	0.8586	0.037	0.03	0.0119	0.0296
0.0	0.0	0.0	-3069.7919	-951.7248	NaN	NaN	0.2367	0.0331	0.8578	0.0373	0.03	0.0119	0.0298
0.0	0.0	0.0	-5281.7919	-813.7248	NaN	NaN	0.1335	0.0332	0.8576	0.0375	0.0299	0.0119	0.0299
0.0	0.0	0.0	-3163.7919	-240.7248	NaN	NaN	0.0707	0.0334	0.8564	0.0379	0.0301	0.0119	0.0302
0.0	0.0	0.0	-6897.7919	-362.7248	NaN	NaN	0.05	0.0336	0.8565	0.038	0.0298	0.0118	0.0302
0.0	0.0	0.0	-3615.7919	-109.7248	NaN	NaN	0.0295	0.0337	0.8557	0.0382	0.03	0.0119	0.0304
0.0	0.0	0.0	-7626.7919	-2770.7248	NaN	NaN	0.2665	0.0334	0.8585	0.0375	0.0293	0.0117	0.0296
0.0	0.0	0.0	-4839.7919	-1824.7248	NaN	NaN	0.2738	0.0334	0.8583	0.0375	0.0294	0.0117	0.0297
0.0	0.0	0.0	-7034.7919	-723.7248	NaN	NaN	0.0933	0.0332	0.8591	0.0373	0.0293	0.0116	0.0295
0.0	0.0	0.0	-6683.7919	-977.7248	NaN	NaN	0.1276	0.0334	0.8573	0.0379	0.0296	0.0117	0.03
0.0	0.0	0.0	-3283.7919	-870.7248	NaN	NaN	0.2096	0.0337	0.8562	0.0383	0.0297	0.0117	0.0303
0.0	0.0	0.0	-5234.7919	1787.2752	NaN	NaN	-0.3	0.0341	0.8543	0.0389	0.03	0.0119	0.0309
0.0	0.0	0.0	-4785.7919	-1261.7248	NaN	NaN	0.2086	0.0342	0.8547	0.0387	0.0298	0.0118	0.0308
0.0	0.0	0.0	-6704.7919	-849.7248	NaN	NaN	0.1125	0.0341	0.8551	0.0386	0.0297	0.0118	0.0306
0.0	0.0	0.0	-5709.7919	-621.7248	NaN	NaN	0.0982	0.034	0.8553	0.0386	0.0298	0.0117	0.0305
0.0	0.0	0.0	-5623.7919	415.2752	NaN	NaN	-0.0797	0.0338	0.8562	0.0386	0.0296	0.0116	0.0302
0.0	0.0	0.0	-5747.7919	-388.7248	NaN	NaN	0.0633	0.0339	0.8559	0.0388	0.0297	0.0116	0.0302
0.0	0.0	0.0	-4528.7919	1345.2752	NaN	NaN	-0.3	0.034	0.8555	0.0389	0.0297	0.0116	0.0303
0.0	0.0	0.0	-5441.7919	-1317.7248	NaN	NaN	0.1949	0.034	0.8564	0.0386	0.0294	0.0116	0.0301
0.0	0.0	0.0	-4573.7919	-1545.7248	NaN	NaN	0.2526	0.0342	0.8559	0.0388	0.0294	0.0116	0.0302
0.0	0.0	0.0	-6876.7919	-2690.7248	NaN	NaN	0.2812	0.0342	0.8565	0.0386	0.0291	0.0115	0.03
0.0	0.0	0.0	-4155.7919	1429.2752	NaN	NaN	-0.3	0.0345	0.8543	0.0394	0.0296	0.0117	0.0306
0.0	0.0	0.0	-4426.7919	1027.2752	NaN	NaN	-0.3	0.0346	0.8541	0.0395	0.0295	0.0117	0.0306
0.0	0.0	0.0	-5282.7919	-2103.7248	NaN	NaN	0.2848	0.0346	0.8548	0.0391	0.0293	0.0116	0.0305
0.0	0.0	0.0	-5945.7919	-1094.7248	NaN	NaN	0.1555	0.0345	0.8552	0.039	0.0294	0.0116	0.0304
0.0	0.0	0.0	-7127.7919	-1053.7248	NaN	NaN	0.1288	0.0342	0.8561	0.0388	0.0294	0.0115	0.03
0.0	0.0	0.0	-4779.7919	89.2752	NaN	NaN	-0.019	0.0342	0.8557	0.039	0.0296	0.0115	0.0301
0.0	0.0	0.0	-7125.7919	3772.2752	NaN	NaN	-0.3	0.0343	0.8556	0.0391	0.0296	0.0114	0.0299
0.0	0.0	0.0	-4018.7919	-314.7248	NaN	NaN	0.0726	0.0344	0.8552	0.0392	0.0297	0.0115	0.03
0.0	0.0	0.0	-7849.7919	1386.2752	NaN	NaN	-0.2145	0.0345	0.8557	0.0392	0.0293	0.0114	0.0298
0.0	0.0	0.0	-3189.7919	-269.7248	NaN	NaN	0.078	0.0344	0.8558	0.0391	0.0294	0.0115	0.0297
0.0	0.0	0.0	-5312.7919	-1641.7248	NaN	NaN	0.2361	0.0345	0.8562	0.039	0.0293	0.0114	0.0296
0.0	0.0	0.0	-5146.7919	1606.2752	NaN	NaN	-0.3	0.0344	0.8559	0.039	0.0296	0.0115	0.0297
0.0	0.0	0.0	-3883.7919	-2452.7248	NaN	NaN	0.3871	0.0344	0.8567	0.0387	0.0293	0.0114	0.0295
0.0	0.0	0.0	-5936.7919	-425.7248	NaN	NaN	0.0669	0.0343	0.8562	0.0388	0.0296	0.0115	0.0296
0.0	0.0	0.0	-5598.7919	1102.2752	NaN	NaN	-0.2451	0.0342	0.8566	0.0386	0.0296	0.0115	0.0295
0.0	0.0	0.0	-6939.7919	2865.2752	NaN	NaN	-0.3	0.0343	0.8567	0.0386	0.0295	0.0115	0.0295
0.0	0.0	0.0	-4722.7919	-2239.7248	NaN	NaN	0.3217	0.0343	0.8566	0.0385	0.0295	0.0115	0.0296
0.0	0.0	0.0	-7435.7919	-2141.7248	NaN	NaN	0.2236	0.0342	0.8581	0.038	0.0292	0.0114	0.0292
0.0	0.0	0.0	-5454.7919	113.2752	NaN	NaN	-0.0212	0.0341	0.8583	0.0379	0.0292	0.0114	0.0291
0.0	0.0	0.0	-4584.7919	-740.7248	NaN	NaN	0.1391	0.0339	0.8583	0.038	0.0293	0.0114	0.0291
0.0	0.0	0.0	-7553.7919	-966.7248	NaN	NaN	0.1135	0.0337	0.8585	0.038	0.0293	0.0114	0.0291
0.0	0.0	0.0	-5069.7919	4317.2752	NaN	NaN	-0.3	0.0337	0.8578	0.0383	0.0297	0.0114	0.0291
0.0	0.0	0.0	-3082.7919	-1551.7248	NaN	NaN	0.3348	0.0337	0.8577	0.0383	0.0296	0.0115	0.0292
0.0	0.0	0.0	-6822.7919	-1263.7248	NaN	NaN	0.1563	0.0338	0.8579	0.0382	0.0294	0.0114	0.0293
0.0	0.0	0.0	-7246.7919	784.2752	NaN	NaN	-0.1214	0.0338	0.8585	0.0379	0.0292	0.0114	0.0291
0.0	0.0	0.0	-8388.7919	-1206.7248	NaN	NaN	0.1258	0.0335	0.8599	0.0374	0.029	0.0113	0.0287
0.0	0.0	0.0	-5732.7919	-933.7248	NaN	NaN	0.1401	0.0332	0.86	0.0374	0.0293	0.0113	0.0287
0.0	0.0	0.0	-6493.7919	654.2752	NaN	NaN	-0.112	0.0332	0.86	0.0374	0.0294	0.0113	0.0287
0.0	0.0	0.0	-5355.7919	2123.2752	NaN	NaN	-0.3	0.0328	0.8601	0.0372	0.0298	0.0113	0.0287
0.0	0.0	0.0	-6189.7919	-235.7248	NaN	NaN	0.0367	0.0328	0.8603	0.0372	0.0298	0.0113	0.0287
0.0	0.0	0.0	-5475.7919	1503.2752	NaN	NaN	-0.3	0.0327	0.8598	0.0373	0.0301	0.0114	0.0288
0.0	0.0	0.0	-5602.7919	866.2752	NaN	NaN	-0.1829	0.0328	0.8597	0.0373	0.03	0.0113	0.0289
0.0	0.0	0.0	-5936.7919	1492.2752	NaN	NaN	-0.3	0.0328	0.8594	0.0374	0.0301	0.0113	0.029
0.0	0.0	0.0	-4609.7919	-600.7248	NaN	NaN	0.1153	0.0328	0.8596	0.0373	0.0301	0.0113	0.0289
0.0	0.0	0.0	-5228.7919	1325.2752	NaN	NaN	-0.3	0.0327	0.8597	0.0373	0.0301	0.0113	0.0289
0.0	0.0	0.0	-5718.7919	1029.2752	NaN	NaN	-0.2195	0.0327	0.8596	0.0373	0.0302	0.0113	0.0289
0.0	0.0	0.0	-6706.7919	-1218.7248	NaN	NaN	0.1538	0.0327	0.8599	0.0373	0.03	0.0113	0.0289
0.0	0.0	0.0	-5671.7919	133.2752	NaN	NaN	-0.0241	0.0328	0.8592	0.0374	0.0301	0.0113	0.0291
0.0	0.0	0.0	-5487.7919	-645.7248	NaN	NaN	0.1053	0.0329	0.8592	0.0375	0.03	0.0114	0.0292
0.0	0.0	0.0	-5848.7919	-1824.7248	NaN	NaN	0.2378	0.0328	0.8598	0.0373	0.0298	0.0114	0.029
0.0	0.0	0.0	-5986.7919	-1740.7248	NaN	NaN	0.2253	0.0327	0.8599	0.0371	0.0298	0.0114	0.029
0.0	0.0	0.0	-7140.7919	-673.7248	NaN	NaN	0.0862	0.0326	0.8601	0.037	0.0299	0.0114	0.029
0.0	0.0	0.0	-5517.7919	-1786.7248	NaN	NaN	0.2446	0.0326	0.8599	0.0371	0.03	0.0114	0.0291
0.0	0.0	0.0	-4904.7919	856.2752	NaN	NaN	-0.2115	0.0327	0.8589	0.0372	0.0303	0.0115	0.0294
0.0	0.0	0.0	-5461.7919	-964.7248	NaN	NaN	0.1501	0.0325	0.8593	0.0371	0.0303	0.0115	0.0293
0.0	0.0	0.0	-3955.7919	-674.7248	NaN	NaN	0.1457	0.0326	0.8587	0.0373	0.0305	0.0115	0.0294
0.0	0.0	0.0	-4287.7919	663.2752	NaN	NaN	-0.183	0.0328	0.8581	0.0375	0.0306	0.0115	0.0296
0.0	0.0	0.0	-5449.7919	350.2752	NaN	NaN	-0.0687	0.0329	0.8578	0.0377	0.0305	0.0115	0.0297
0.0	0.0	0.0	-4318.7919	91.2752	NaN	NaN	-0.0216	0.0331	0.8577	0.0378	0.0302	0.0115	0.0297
0.0	0.0	0.0	-5902.7919	491.2752	NaN	NaN	-0.0908	0.0333	0.8581	0.0374	0.03	0.0116	0.0296
0.0	0.0	0.0	-6468.7919	-3049.7248	NaN	NaN	0.3204	0.033	0.8604	0.0366	0.0296	0.0114	0.029
0.0	0.0	0.0	-6011.7919	576.2752	NaN	NaN	-0.106	0.033	0.8602	0.0366	0.0296	0.0115	0.0291
0.0	0.0	0.0	-6351.7919	-1533.7248	NaN	NaN	0.1945	0.0329	0.8607	0.0364	0.0295	0.0115	0.029
0.0	0.0	0.0	-5646.7919	-2565.7248	NaN	NaN	0.3124	0.0328	0.8607	0.0364	0.0295	0.0115	0.0291
0.0	0.0	0.0	-4868.7919	-1961.7248	NaN	NaN	0.2872	0.0328	0.8602	0.0364	0.0296	0.0116	0.0294
0.0	0.0	0.0	-5727.7919	277.2752	NaN	NaN	-0.0509	0.0327	0.8599	0.0364	0.0298	0.0116	0.0295
0.0	0.0	0.0	-8285.7919	-2467.7248	NaN	NaN	0.2295	0.0325	0.8614	0.036	0.0295	0.0115	0.0291
0.0	0.0	0.0	-5839.7919	-1183.7248	NaN	NaN	0.1685	0.0327	0.8599	0.0366	0.0297	0.0116	0.0295
0.0	0.0	0.0	-4418.7919	575.2752	NaN	NaN	-0.1497	0.033	0.8583	0.037	0.03	0.0117	0.03
0.0	0.0	0.0	-5600.7919	-1300.7248	NaN	NaN	0.1885	0.0331	0.8588	0.0369	0.0297	0.0117	0.0298
0.0	0.0	0.0	-3250.7919	-2943.7248	NaN	NaN	0.4752	0.0331	0.8593	0.0368	0.0296	0.0117	0.0296
0.0	0.0	0.0	-5779.7919	-2863.7248	NaN	NaN	0.3313	0.0331	0.8595	0.0367	0.0296	0.0116	0.0296
0.0	0.0	0.0	-5085.7919	1082.2752	NaN	NaN	-0.2703	0.0331	0.8585	0.0371	0.0298	0.0117	0.0298
0.0	0.0	0.0	-4896.7919	-2258.7248	NaN	NaN	0.3157	0.033	0.8595	0.0369	0.0295	0.0115	0.0296
0.0	0.0	0.0	-4907.7919	923.2752	NaN	NaN	-0.2317	0.0331	0.8581	0.0373	0.0298	0.0116	0.03
0.0	0.0	0.0	-6038.7919	-2573.7248	NaN	NaN	0.2988	0.0332	0.859	0.0369	0.0296	0.0115	0.0297
0.0	0.0	0.0	-6217.7919	1165.2752	NaN	NaN	-0.2306	0.0334	0.8575	0.0373	0.0299	0.0117	0.0302
0.0	0.0	0.0	-6020.7919	-2609.7248	NaN	NaN	0.3024	0.0331	0.8596	0.0367	0.0295	0.0115	0.0296
0.0	0.0	0.0	-2867.7919	-3610.7248	NaN	NaN	0.5573	0.033	0.8596	0.0369	0.0295	0.0115	0.0296
0.0	0.0	0.0	-5930.7919	-1254.7248	NaN	NaN	0.1746	0.033	0.8594	0.037	0.0295	0.0115	0.0295
0.0	0.0	0.0	-6886.7919	922.2752	NaN	NaN	-0.1546	0.0333	0.8572	0.0379	0.0299	0.0116	0.0302
0.0	0.0	0.0	-7480.7919	4690.2752	NaN	NaN	-0.3	0.0333	0.8573	0.038	0.0298	0.0116	0.0301
0.0	0.0	0.0	-6853.7919	-1962.7248	NaN	NaN	0.2226	0.0331	0.8592	0.0374	0.0294	0.0115	0.0295
0.0	0.0	0.0	-3790.7919	-1671.7248	NaN	NaN	0.306	0.0331	0.8592	0.0375	0.0293	0.0115	0.0294
0.0	0.0	0.0	-6487.7919	-368.7248	NaN	NaN	0.0538	0.0331	0.8591	0.0376	0.0294	0.0115	0.0293
0.0	0.0	0.0	-6243.7919	2880.2752	NaN	NaN	-0.3	0.0334	0.8575	0.0382	0.0296	0.0116	0.0297
0.0	0.0	0.0	-4562.7919	-846.7248	NaN	NaN	0.1565	0.0334	0.8581	0.0382	0.0294	0.0115	0.0295
0.0	0.0	0.0	-5061.7919	-558.7248	NaN	NaN	0.0994	0.0336	0.8575	0.0384	0.0295	0.0115	0.0296
0.0	0.0	0.0	-5268.7919	-468.7248	NaN	NaN	0.0817	0.0335	0.8577	0.0383	0.0295	0.0115	0.0294
0.0	0.0	0.0	-5960.7919	-2330.7248	NaN	NaN	0.2811	0.0331	0.859	0.0379	0.0295	0.0114	0.029
0.0	0.0	0.0	-4508.7919	-654.7248	NaN	NaN	0.1268	0.0332	0.858	0.0383	0.0298	0.0114	0.0293
0.0	0.0	0.0	-3776.7919	249.2752	NaN	NaN	-0.0707	0.0332	0.8575	0.0385	0.03	0.0114	0.0294
0.0	0.0	0.0	-6071.7919	1809.2752	NaN	NaN	-0.3	0.0333	0.8569	0.0387	0.0301	0.0114	0.0295
0.0	0.0	0.0	-5003.7919	2088.2752	NaN	NaN	-0.3	0.0335	0.8563	0.039	0.0302	0.0115	0.0296
0.0	0.0	0.0	-4080.7919	-1624.7248	NaN	NaN	0.2848	0.0334	0.8575	0.0387	0.0298	0.0114	0.0292
0.0	0.0	0.0	-7699.7919	305.2752	NaN	NaN	-0.0413	0.0333	0.8587	0.0383	0.0295	0.0114	0.0288
0.0	0.0	0.0	-5378.7919	1250.2752	NaN	NaN	-0.3	0.0333	0.8589	0.0383	0.0294	0.0114	0.0288
0.0	0.0	0.0	-7139.7919	-618.7248	NaN	NaN	0.0797	0.0331	0.8606	0.0377	0.029	0.0113	0.0283
0.0	0.0	0.0	-5801.7919	-896.7248	NaN	NaN	0.1339	0.033	0.8612	0.0375	0.0288	0.0113	0.0282
0.0	0.0	0.0	-4878.7919	-2541.7248	NaN	NaN	0.3425	0.0328	0.8625	0.0371	0.0285	0.0112	0.0278
0.0	0.0	0.0	-5693.7919	-1199.7248	NaN	NaN	0.174	0.0328	0.8617	0.0373	0.0288	0.0113	0.0281
0.0	0.0	0.0	-5762.7919	980.2752	NaN	NaN	-0.205	0.0329	0.8603	0.0379	0.029	0.0114	0.0285
0.0	0.0	0.0	-5288.7919	-739.7248	NaN	NaN	0.1227	0.0329	0.8603	0.038	0.029	0.0114	0.0285
0.0	0.0	0.0	-5546.7919	-670.7248	NaN	NaN	0.1079	0.0329	0.8608	0.0378	0.0289	0.0114	0.0283
0.0	0.0	0.0	-5216.7919	-609.7248	NaN	NaN	0.1046	0.0328	0.8612	0.0376	0.0288	0.0114	0.0282
0.0	0.0	0.0	-6853.7919	543.2752	NaN	NaN	-0.0861	0.0326	0.8619	0.0373	0.0289	0.0113	0.028
0.0	0.0	0.0	-6284.7919	-584.7248	NaN	NaN	0.0851	0.0324	0.8623	0.0371	0.029	0.0113	0.0278
0.0	0.0	0.0	-4541.7919	-1062.7248	NaN	NaN	0.1896	0.0323	0.8626	0.0371	0.029	0.0113	0.0277
0.0	0.0	0.0	-3065.7919	-1632.7248	NaN	NaN	0.3475	0.0323	0.8622	0.0372	0.0291	0.0113	0.0278
0.0	0.0	0.0	-4521.7919	1575.2752	NaN	NaN	-0.3	0.0324	0.8619	0.0372	0.0292	0.0114	0.0279
0.0	0.0	0.0	-8055.7919	1495.2752	NaN	NaN	-0.2279	0.0324	0.8623	0.0371	0.029	0.0114	0.0278
0.0	0.0	0.0	-6005.7919	-2382.7248	NaN	NaN	0.284	0.0324	0.863	0.0368	0.0287	0.0113	0.0277
0.0	0.0	0.0	-7167.7919	1564.2752	NaN	NaN	-0.2792	0.0323	0.8634	0.0367	0.0286	0.0113	0.0276
0.0	0.0	0.0	-6183.7919	-1810.7248	NaN	NaN	0.2265	0.0322	0.8639	0.0366	0.0286	0.0113	0.0275
0.0	0.0	0.0	-4517.7919	-1338.7248	NaN	NaN	0.2286	0.0321	0.8633	0.0369	0.0287	0.0113	0.0276
0.0	0.0	0.0	-6305.7919	-988.7248	NaN	NaN	0.1355	0.0318	0.8639	0.0367	0.0288	0.0112	0.0275
0.0	0.0	0.0	-5764.7919	-1362.7248	NaN	NaN	0.1912	0.0317	0.8635	0.037	0.029	0.0112	0.0276
0.0	0.0	0.0	-6635.7919	-1779.7248	NaN	NaN	0.2115	0.0316	0.8636	0.0371	0.029	0.0112	0.0275
0.0	0.0	0.0	-4913.7919	1162.2752	NaN	NaN	-0.3	0.0313	0.863	0.0372	0.0296	0.0113	0.0276
0.0	0.0	0.0	-5026.7919	665.2752	NaN	NaN	-0.1525	0.0312	0.863	0.0373	0.0296	0.0113	0.0276
0.0	0.0	0.0	-5142.7919	-1455.7248	NaN	NaN	0.2206	0.0313	0.8632	0.0372	0.0295	0.0113	0.0275
0.0	0.0	0.0	-6730.7919	-877.7248	NaN	NaN	0.1154	0.0313	0.8634	0.0371	0.0296	0.0113	0.0274
0.0	0.0	0.0	-5479.7919	866.2752	NaN	NaN	-0.1878	0.0308	0.8642	0.0368	0.0298	0.0113	0.0271
0.0	0.0	0.0	-5806.7919	541.2752	NaN	NaN	-0.1028	0.0309	0.8639	0.0369	0.0299	0.0112	0.0272
0.0	0.0	0.0	-6497.7919	1110.2752	NaN	NaN	-0.2061	0.0307	0.8641	0.0368	0.03	0.0112	0.0271
0.0	0.0	0.0	-7891.7919	-1648.7248	NaN	NaN	0.1728	0.0307	0.8648	0.0367	0.0298	0.0111	0.0269
0.0	0.0	0.0	-3228.7919	2184.2752	NaN	NaN	-0.3	0.0304	0.8637	0.037	0.0305	0.0113	0.0271
0.0	0.0	0.0	-5720.7919	1718.2752	NaN	NaN	-0.3	0.0307	0.8629	0.0374	0.0303	0.0113	0.0273
0.0	0.0	0.0	-5760.7919	-2360.7248	NaN	NaN	0.2907	0.0313	0.8625	0.0375	0.0299	0.0113	0.0275
0.0	0.0	0.0	-3902.7919	-2214.7248	NaN	NaN	0.362	0.0315	0.8624	0.0374	0.0298	0.0114	0.0276
0.0	0.0	0.0	-6304.7919	-1224.7248	NaN	NaN	0.1627	0.0313	0.863	0.0372	0.0298	0.0113	0.0274
0.0	0.0	0.0	-6447.7919	-541.7248	NaN	NaN	0.0775	0.0313	0.8631	0.0373	0.0296	0.0113	0.0274
0.0	0.0	0.0	-4687.7919	51.2752	NaN	NaN	-0.0111	0.0312	0.8628	0.0375	0.0298	0.0113	0.0275
0.0	0.0	0.0	-8058.7919	-2246.7248	NaN	NaN	0.218	0.031	0.8636	0.0372	0.0297	0.0113	0.0272
0.0	0.0	0.0	-4106.7919	-370.7248	NaN	NaN	0.0828	0.0309	0.8633	0.0372	0.03	0.0113	0.0273
0.0	0.0	0.0	-6416.7919	-1649.7248	NaN	NaN	0.2045	0.031	0.8639	0.0371	0.0297	0.0113	0.0271
0.0	0.0	0.0	-5759.7919	-2838.7248	NaN	NaN	0.3301	0.0309	0.8643	0.0368	0.0297	0.0113	0.027
0.0	0.0	0.0	-7670.7919	-1584.7248	NaN	NaN	0.1712	0.0308	0.8651	0.0366	0.0295	0.0112	0.0268
0.0	0.0	0.0	-4987.7919	-426.7248	NaN	NaN	0.0788	0.0302	0.8658	0.0362	0.03	0.0113	0.0264
0.0	0.0	0.0	-4564.7919	141.2752	NaN	NaN	-0.0319	0.0301	0.8655	0.0365	0.0302	0.0113	0.0265
0.0	0.0	0.0	-5138.7919	-980.7248	NaN	NaN	0.1603	0.03	0.8654	0.0365	0.0303	0.0113	0.0265
0.0	0.0	0.0	-7235.7919	-1048.7248	NaN	NaN	0.1266	0.0301	0.8661	0.0363	0.0301	0.0112	0.0263
0.0	0.0	0.0	-5525.7919	1089.2752	NaN	NaN	-0.2455	0.0298	0.8663	0.0362	0.0304	0.0112	0.0261
0.0	0.0	0.0	-6824.7919	787.2752	NaN	NaN	-0.1304	0.0299	0.8664	0.0363	0.0302	0.0111	0.0261
0.0	0.0	0.0	-6058.7919	-641.7248	NaN	NaN	0.0958	0.03	0.8661	0.0364	0.0302	0.0111	0.0262
0.0	0.0	0.0	-6638.7919	-2769.7248	NaN	NaN	0.2944	0.0302	0.8663	0.0364	0.0299	0.011	0.0261
0.0	0.0	0.0	-5738.7919	-1186.7248	NaN	NaN	0.1714	0.0299	0.867	0.036	0.0301	0.0111	0.0259
0.0	0.0	0.0	-5921.7919	-226.7248	NaN	NaN	0.0369	0.0299	0.8669	0.0361	0.0301	0.0111	0.0259
0.0	0.0	0.0	-6520.7919	-854.7248	NaN	NaN	0.1159	0.0297	0.8672	0.0359	0.0302	0.0111	0.0258
0.0	0.0	0.0	-6976.7919	-4076.7248	NaN	NaN	0.3688	0.0298	0.8675	0.036	0.0299	0.011	0.0258
0.0	0.0	0.0	-4207.7919	71.2752	NaN	NaN	-0.0172	0.0294	0.8671	0.0361	0.0305	0.0111	0.0258
0.0	0.0	0.0	-5147.7919	-1549.7248	NaN	NaN	0.2314	0.0291	0.8676	0.036	0.0307	0.011	0.0256
0.0	0.0	0.0	-5472.7919	1187.2752	NaN	NaN	-0.277	0.0286	0.8681	0.0358	0.0312	0.011	0.0254
0.0	0.0	0.0	-5769.7919	-3370.7248	NaN	NaN	0.3688	0.0288	0.868	0.0358	0.031	0.0109	0.0254
0.0	0.0	0.0	-5237.7919	-1225.7248	NaN	NaN	0.1896	0.0282	0.8687	0.0356	0.0316	0.0109	0.025
0.0	0.0	0.0	-6226.7919	-1382.7248	NaN	NaN	0.1817	0.0281	0.8688	0.0358	0.0317	0.0107	0.0249
0.0	0.0	0.0	-4122.7919	3719.2752	NaN	NaN	-0.3	0.0273	0.8687	0.0359	0.0324	0.0108	0.0248
0.0	0.0	0.0	-5658.7919	-1080.7248	NaN	NaN	0.1604	0.0275	0.8686	0.0361	0.0322	0.0107	0.0248
0.0	0.0	0.0	-4886.7919	1043.2752	NaN	NaN	-0.2714	0.0278	0.8669	0.0368	0.0325	0.0107	0.0253
0.0	0.0	0.0	-5773.7919	562.2752	NaN	NaN	-0.1079	0.0281	0.867	0.0367	0.0323	0.0107	0.0253
0.0	0.0	0.0	-6899.7919	513.2752	NaN	NaN	-0.0804	0.0285	0.8655	0.0373	0.0323	0.0107	0.0256
0.0	0.0	0.0	-4149.7919	307.2752	NaN	NaN	-0.08	0.0289	0.8639	0.0378	0.0327	0.0108	0.0259
0.0	0.0	0.0	-6941.7919	854.2752	NaN	NaN	-0.1403	0.0295	0.8622	0.0382	0.033	0.0108	0.0262
0.0	0.0	0.0	-7934.7919	211.2752	NaN	NaN	-0.0274	0.03	0.8609	0.0385	0.0333	0.0109	0.0264
0.0	0.0	0.0	-6280.7919	-1222.7248	NaN	NaN	0.163	0.0308	0.8593	0.039	0.0332	0.0109	0.0268
0.0	0.0	0.0	-6585.7919	797.2752	NaN	NaN	-0.1377	0.0308	0.8586	0.039	0.0337	0.011	0.0269
0.0	0.0	0.0	-7245.7919	-544.7248	NaN	NaN	0.0699	0.0314	0.8578	0.0394	0.0334	0.011	0.0271
0.0	0.0	0.0	-4217.7919	-2769.7248	NaN	NaN	0.3964	0.0316	0.8571	0.0396	0.0335	0.011	0.0273
0.0	0.0	0.0	-4354.7919	-3061.7248	NaN	NaN	0.4128	0.0316	0.8561	0.0398	0.0339	0.011	0.0275
0.0	0.0	0.0	-5113.7919	912.2752	NaN	NaN	-0.2171	0.0316	0.8544	0.0404	0.0347	0.0111	0.0277
0.0	0.0	0.0	-5070.7919	-651.7248	NaN	NaN	0.1139	0.0321	0.8529	0.041	0.0347	0.0111	0.0281
0.0	0.0	0.0	-5876.7919	1325.2752	NaN	NaN	-0.2912	0.0326	0.8499	0.0421	0.0353	0.0112	0.0288
0.0	0.0	0.0	-5615.7919	234.2752	NaN	NaN	-0.0435	0.0333	0.8492	0.0424	0.0347	0.0112	0.0292
0.0	0.0	0.0	-7715.7919	2455.2752	NaN	NaN	-0.3	0.0339	0.8488	0.0426	0.0339	0.0112	0.0296
0.0	0.0	0.0	-9573.7919	-3267.7248	NaN	NaN	0.2545	0.0342	0.8511	0.0418	0.0325	0.0111	0.0293
0.0	0.0	0.0	-7948.7919	-3713.7248	NaN	NaN	0.3184	0.0341	0.8523	0.0415	0.0319	0.0111	0.0292
0.0	0.0	0.0	-8281.7919	518.2752	NaN	NaN	-0.0668	0.0339	0.8525	0.0415	0.0318	0.0111	0.0293
0.0	0.0	0.0	-7426.7919	-3158.7248	NaN	NaN	0.2984	0.0337	0.8529	0.0415	0.0316	0.0111	0.0293
0.0	0.0	0.0	-7578.7919	-1962.7248	NaN	NaN	0.2057	0.0335	0.8525	0.0417	0.0317	0.0111	0.0294
0.0	0.0	0.0	-6022.7919	264.2752	NaN	NaN	-0.0459	0.0335	0.8511	0.0422	0.0322	0.0112	0.0298
0.0	0.0	0.0	-7025.7919	-1196.7248	NaN	NaN	0.1455	0.0335	0.8522	0.0419	0.0316	0.0112	0.0297
0.0	0.0	0.0	-10569.7919	-1345.7248	NaN	NaN	0.1129	0.0334	0.8542	0.0413	0.0307	0.0111	0.0294
0.0	0.0	0.0	-8302.7919	-1903.7248	NaN	NaN	0.1865	0.0334	0.8547	0.0411	0.0304	0.0111	0.0294
0.0	0.0	0.0	-9989.7919	237.2752	NaN	NaN	-0.0243	0.0332	0.8556	0.041	0.03	0.011	0.0292
0.0	0.0	0.0	-5816.7919	-1108.7248	NaN	NaN	0.1601	0.0331	0.8551	0.0413	0.0301	0.011	0.0294
0.0	0.0	0.0	-7920.7919	-1401.7248	NaN	NaN	0.1504	0.033	0.8554	0.0413	0.0299	0.011	0.0294
0.0	0.0	0.0	-8032.7919	-1579.7248	NaN	NaN	0.1643	0.033	0.8552	0.0413	0.0298	0.0111	0.0296
0.0	0.0	0.0	-8095.7919	-1682.7248	NaN	NaN	0.1721	0.033	0.856	0.041	0.0294	0.0111	0.0295
0.0	0.0	0.0	-9456.7919	-1971.7248	NaN	NaN	0.1725	0.0329	0.8576	0.0404	0.0287	0.0111	0.0293
0.0	0.0	0.0	-10255.7919	-3699.7248	NaN	NaN	0.2651	0.0328	0.8591	0.0399	0.028	0.011	0.0291
0.0	0.0	0.0	-8146.7919	-2743.7248	NaN	NaN	0.2519	0.0326	0.8587	0.0402	0.0282	0.011	0.0293
0.0	0.0	0.0	-8748.7919	539.2752	NaN	NaN	-0.0657	0.0323	0.8578	0.0407	0.0285	0.011	0.0296
0.0	0.0	0.0	-8299.7919	-426.7248	NaN	NaN	0.0489	0.0322	0.8577	0.0407	0.0285	0.0111	0.0298
0.0	0.0	0.0	-7781.7919	-871.7248	NaN	NaN	0.1007	0.0321	0.8575	0.0408	0.0285	0.0112	0.03
0.0	0.0	0.0	-7531.7919	-3477.7248	NaN	NaN	0.3159	0.032	0.8581	0.0405	0.0283	0.0112	0.0299
0.0	0.0	0.0	-8490.7919	424.2752	NaN	NaN	-0.0526	0.0319	0.8581	0.0405	0.0283	0.0112	0.03
0.0	0.0	0.0	-8631.7919	-2616.7248	NaN	NaN	0.2326	0.0318	0.8591	0.0403	0.0279	0.0111	0.0298
0.0	0.0	0.0	-7472.7919	-698.7248	NaN	NaN	0.0855	0.0317	0.8591	0.0403	0.0278	0.0112	0.0298
0.0	0.0	0.0	-8843.7919	1024.2752	NaN	NaN	-0.131	0.0317	0.8594	0.0401	0.0277	0.0112	0.0299
0.0	0.0	0.0	-9105.7919	-1266.7248	NaN	NaN	0.1221	0.0318	0.8601	0.0396	0.0275	0.0113	0.0298
0.0	0.0	0.0	-8135.7919	-3832.7248	NaN	NaN	0.3202	0.0317	0.8612	0.0391	0.0272	0.0113	0.0296
0.0	0.0	0.0	-8331.7919	-3600.7248	NaN	NaN	0.3018	0.0315	0.8611	0.0391	0.0273	0.0113	0.0297
0.0	0.0	0.0	-8336.7919	-2805.7248	NaN	NaN	0.2518	0.0313	0.8608	0.0392	0.0274	0.0113	0.0299
0.0	0.0	0.0	-7286.7919	-240.7248	NaN	NaN	0.032	0.0313	0.8595	0.0396	0.0278	0.0115	0.0303
0.0	0.0	0.0	-8582.7919	576.2752	NaN	NaN	-0.072	0.0312	0.8596	0.0395	0.0278	0.0115	0.0304
0.0	0.0	0.0	-7713.7919	-3058.7248	NaN	NaN	0.2839	0.0312	0.8602	0.0392	0.0276	0.0115	0.0303
0.0	0.0	0.0	-10068.7919	-2871.7248	NaN	NaN	0.2219	0.0312	0.8604	0.0391	0.0276	0.0115	0.0303
0.0	0.0	0.0	-9547.7919	20.2752	NaN	NaN	-0.0021	0.0312	0.8601	0.0392	0.0277	0.0115	0.0304
0.0	0.0	0.0	-7286.7919	322.2752	NaN	NaN	-0.0463	0.0311	0.86	0.0393	0.0277	0.0115	0.0304
0.0	0.0	0.0	-7404.7919	-769.7248	NaN	NaN	0.0942	0.0311	0.8603	0.0391	0.0277	0.0115	0.0304
0.0	0.0	0.0	-10380.7919	-1724.7248	NaN	NaN	0.1425	0.0311	0.8611	0.0387	0.0275	0.0115	0.0302
0.0	0.0	0.0	-8335.7919	-224.7248	NaN	NaN	0.0263	0.0309	0.8608	0.0387	0.0278	0.0115	0.0303
0.0	0.0	0.0	-8865.7919	-2318.7248	NaN	NaN	0.2073	0.0307	0.8612	0.0386	0.0277	0.0115	0.0303
0.0	0.0	0.0	-7373.7919	-34.7248	NaN	NaN	0.0047	0.0305	0.8608	0.0387	0.028	0.0116	0.0305
0.0	0.0	0.0	-6350.7919	-461.7248	NaN	NaN	0.0678	0.0305	0.8609	0.0385	0.028	0.0116	0.0305
0.0	0.0	0.0	-9274.7919	-478.7248	NaN	NaN	0.0491	0.0303	0.8613	0.0383	0.028	0.0116	0.0305
0.0	0.0	0.0	-10401.7919	-2459.7248	NaN	NaN	0.1912	0.0303	0.8623	0.0378	0.0278	0.0115	0.0302
0.0	0.0	0.0	-7309.7919	-530.7248	NaN	NaN	0.0677	0.0302	0.8624	0.0378	0.0279	0.0115	0.0302
0.0	0.0	0.0	-9235.7919	-2185.7248	NaN	NaN	0.1914	0.0301	0.8627	0.0377	0.028	0.0115	0.0301
0.0	0.0	0.0	-7137.7919	-1082.7248	NaN	NaN	0.1317	0.03	0.8615	0.0381	0.0283	0.0115	0.0304
0.0	0.0	0.0	-8432.7919	570.2752	NaN	NaN	-0.0725	0.03	0.8616	0.0381	0.0284	0.0115	0.0304
0.0	0.0	0.0	-9266.7919	4.2752	NaN	NaN	-0.0005	0.03	0.8615	0.038	0.0284	0.0116	0.0305
0.0	0.0	0.0	-8523.7919	-2337.7248	NaN	NaN	0.2152	0.0301	0.8618	0.0378	0.0283	0.0116	0.0304
0.0	0.0	0.0	-8681.7919	-1560.7248	NaN	NaN	0.1524	0.0301	0.8617	0.0377	0.0284	0.0116	0.0305
0.0	0.0	0.0	-7897.7919	-256.7248	NaN	NaN	0.0315	0.0301	0.8617	0.0377	0.0284	0.0117	0.0305
0.0	0.0	0.0	-7940.7919	-3764.7248	NaN	NaN	0.3216	0.03	0.8621	0.0375	0.0284	0.0116	0.0304
0.0	0.0	0.0	-8483.7919	-1299.7248	NaN	NaN	0.1328	0.0298	0.8618	0.0377	0.0287	0.0116	0.0304
0.0	0.0	0.0	-9056.7919	2008.2752	NaN	NaN	-0.2849	0.0295	0.8617	0.0378	0.029	0.0116	0.0304
0.0	0.0	0.0	-8157.7919	-451.7248	NaN	NaN	0.0525	0.0294	0.8618	0.0378	0.0291	0.0116	0.0303
0.0	0.0	0.0	-8033.7919	482.2752	NaN	NaN	-0.0639	0.0293	0.8617	0.0378	0.0292	0.0116	0.0304
0.0	0.0	0.0	-8961.7919	-2026.7248	NaN	NaN	0.1844	0.0294	0.862	0.0376	0.0291	0.0116	0.0303
0.0	0.0	0.0	-6633.7919	-260.7248	NaN	NaN	0.0378	0.0294	0.8617	0.0377	0.0293	0.0116	0.0304
0.0	0.0	0.0	-7357.7919	-801.7248	NaN	NaN	0.0983	0.0294	0.8616	0.0377	0.0293	0.0116	0.0304
0.0	0.0	0.0	-7784.7919	777.2752	NaN	NaN	-0.1109	0.0295	0.8613	0.0377	0.0294	0.0116	0.0305
0.0	0.0	0.0	-8181.7919	-1289.7248	NaN	NaN	0.1362	0.0296	0.8617	0.0375	0.0293	0.0116	0.0304
0.0	0.0	0.0	-8404.7919	-1474.7248	NaN	NaN	0.1493	0.0296	0.8614	0.0374	0.0295	0.0117	0.0304
0.0	0.0	0.0	-7376.7919	-1501.7248	NaN	NaN	0.1691	0.0296	0.8624	0.0371	0.0291	0.0116	0.0302
0.0	0.0	0.0	-8356.7919	-3483.7248	NaN	NaN	0.2942	0.0296	0.8624	0.0371	0.0291	0.0116	0.0302
0.0	0.0	0.0	-8256.7919	-1708.7248	NaN	NaN	0.1715	0.0296	0.8621	0.0372	0.0292	0.0117	0.0303
0.0	0.0	0.0	-9411.7919	1342.2752	NaN	NaN	-0.1663	0.0297	0.8618	0.0372	0.0293	0.0117	0.0304
0.0	0.0	0.0	-9487.7919	-0.7248	NaN	NaN	0.0001	0.0297	0.862	0.0371	0.0292	0.0117	0.0303
0.0	0.0	0.0	-9171.7919	-2250.7248	NaN	NaN	0.197	0.0298	0.8626	0.0369	0.0289	0.0116	0.0302
0.0	0.0	0.0	-10021.7919	-1900.7248	NaN	NaN	0.1594	0.0298	0.8627	0.0369	0.0289	0.0116	0.0302
0.0	0.0	0.0	-7279.7919	2763.2752	NaN	NaN	-0.3	0.0296	0.8614	0.0374	0.0294	0.0117	0.0305
0.0	0.0	0.0	-10515.7919	-3395.7248	NaN	NaN	0.2441	0.0297	0.8626	0.0371	0.0289	0.0115	0.0302
0.0	0.0	0.0	-7979.7919	2378.2752	NaN	NaN	-0.3	0.0296	0.8612	0.0376	0.0294	0.0117	0.0305
0.0	0.0	0.0	-7892.7919	-1262.7248	NaN	NaN	0.1379	0.0298	0.862	0.0372	0.0292	0.0116	0.0303
0.0	0.0	0.0	-9810.7919	-1839.7248	NaN	NaN	0.1579	0.0299	0.8623	0.0369	0.029	0.0116	0.0302
0.0	0.0	0.0	-8082.7919	-2511.7248	NaN	NaN	0.2371	0.03	0.8627	0.0368	0.0288	0.0116	0.0301
0.0	0.0	0.0	-10128.7919	-668.7248	NaN	NaN	0.0619	0.0299	0.8625	0.0369	0.0289	0.0115	0.0301
0.0	0.0	0.0	-6003.7919	-803.7248	NaN	NaN	0.1181	0.0298	0.8618	0.0372	0.0293	0.0116	0.0303
0.0	0.0	0.0	-9923.7919	1300.2752	NaN	NaN	-0.1508	0.0298	0.8618	0.0374	0.0293	0.0116	0.0302
0.0	0.0	0.0	-8295.7919	-2948.7248	NaN	NaN	0.2622	0.0298	0.8618	0.0373	0.0293	0.0115	0.0302
0.0	0.0	0.0	-8997.7919	-579.7248	NaN	NaN	0.0605	0.0297	0.8616	0.0376	0.0293	0.0115	0.0303
0.0	0.0	0.0	-7959.7919	107.2752	NaN	NaN	-0.0137	0.0298	0.8613	0.0376	0.0294	0.0116	0.0303
0.0	0.0	0.0	-9218.7919	-552.7248	NaN	NaN	0.0566	0.03	0.8614	0.0376	0.0291	0.0115	0.0303
0.0	0.0	0.0	-8166.7919	-1149.7248	NaN	NaN	0.1234	0.0302	0.8615	0.0375	0.029	0.0115	0.0303
0.0	0.0	0.0	-9305.7919	-1794.7248	NaN	NaN	0.1617	0.0304	0.8616	0.0373	0.0289	0.0115	0.0303
0.0	0.0	0.0	-9813.7919	1212.2752	NaN	NaN	-0.1409	0.0303	0.8613	0.0376	0.0289	0.0115	0.0304
0.0	0.0	0.0	-7460.7919	-1719.7248	NaN	NaN	0.1873	0.0304	0.8612	0.0376	0.029	0.0115	0.0304
0.0	0.0	0.0	-9792.7919	313.2752	NaN	NaN	-0.033	0.0303	0.861	0.0377	0.029	0.0115	0.0304
0.0	0.0	0.0	-7816.7919	-1821.7248	NaN	NaN	0.189	0.0303	0.861	0.0378	0.029	0.0115	0.0304
0.0	0.0	0.0	-9037.7919	-1197.7248	NaN	NaN	0.117	0.0304	0.8611	0.0378	0.029	0.0115	0.0304
0.0	0.0	0.0	-8433.7919	1321.2752	NaN	NaN	-0.1858	0.0303	0.8607	0.0379	0.0291	0.0115	0.0304
0.0	0.0	0.0	-8709.7919	-2066.7248	NaN	NaN	0.1918	0.0305	0.8611	0.0378	0.0289	0.0114	0.0303
0.0	0.0	0.0	-7373.7919	-2638.7248	NaN	NaN	0.2635	0.0305	0.8611	0.0378	0.029	0.0114	0.0303
0.0	0.0	0.0	-8096.7919	-1966.7248	NaN	NaN	0.1954	0.0304	0.8611	0.0378	0.0291	0.0114	0.0303
0.0	0.0	0.0	-7704.7919	1298.2752	NaN	NaN	-0.2026	0.0304	0.8609	0.0379	0.0292	0.0114	0.0303
0.0	0.0	0.0	-7048.7919	-879.7248	NaN	NaN	0.111	0.0304	0.8608	0.0378	0.0292	0.0114	0.0303
0.0	0.0	0.0	-9765.7919	-1987.7248	NaN	NaN	0.1691	0.0305	0.8609	0.0377	0.0291	0.0114	0.0303
0.0	0.0	0.0	-6720.7919	-1347.7248	NaN	NaN	0.167	0.0305	0.8608	0.0378	0.0292	0.0115	0.0303
0.0	0.0	0.0	-7356.7919	-1178.7248	NaN	NaN	0.1381	0.0305	0.8607	0.0378	0.0292	0.0115	0.0303
0.0	0.0	0.0	-6928.7919	-2976.7248	NaN	NaN	0.3005	0.0306	0.8608	0.0377	0.0291	0.0115	0.0303
0.0	0.0	0.0	-8540.7919	-2728.7248	NaN	NaN	0.2421	0.0308	0.8611	0.0375	0.0289	0.0115	0.0303
0.0	0.0	0.0	-7717.7919	-1301.7248	NaN	NaN	0.1443	0.0307	0.8611	0.0374	0.029	0.0115	0.0302
0.0	0.0	0.0	-8159.7919	-1641.7248	NaN	NaN	0.1675	0.0306	0.8613	0.0375	0.029	0.0115	0.0302
0.0	0.0	0.0	-8208.7919	-195.7248	NaN	NaN	0.0233	0.0304	0.8612	0.0377	0.0292	0.0115	0.0301
0.0	0.0	0.0	-7698.7919	1209.2752	NaN	NaN	-0.1863	0.0303	0.861	0.0377	0.0293	0.0115	0.0301
0.0	0.0	0.0	-7958.7919	-1244.7248	NaN	NaN	0.1352	0.0304	0.8612	0.0376	0.0292	0.0115	0.03
0.0	0.0	0.0	-7219.7919	-324.7248	NaN	NaN	0.043	0.0305	0.861	0.0375	0.0293	0.0116	0.0301
0.0	0.0	0.0	-8965.7919	-710.7248	NaN	NaN	0.0734	0.0306	0.8615	0.0372	0.0291	0.0116	0.03
0.0	0.0	0.0	-7339.7919	-1218.7248	NaN	NaN	0.1424	0.0305	0.8614	0.0373	0.0292	0.0116	0.03
0.0	0.0	0.0	-7605.7919	-1556.7248	NaN	NaN	0.1699	0.0305	0.8615	0.0373	0.0292	0.0116	0.0299
0.0	0.0	0.0	-8073.7919	-1345.7248	NaN	NaN	0.1429	0.0304	0.8615	0.0373	0.0294	0.0116	0.0298
0.0	0.0	0.0	-6468.7919	-1514.7248	NaN	NaN	0.1897	0.0302	0.8618	0.0373	0.0295	0.0116	0.0296
0.0	0.0	0.0	-5755.7919	-1655.7248	NaN	NaN	0.2234	0.0301	0.8617	0.0373	0.0297	0.0116	0.0296
0.0	0.0	0.0	-9002.7919	-1946.7248	NaN	NaN	0.1778	0.03	0.862	0.0373	0.0298	0.0115	0.0295
0.0	0.0	0.0	-7108.7919	-595.7248	NaN	NaN	0.0773	0.0298	0.8619	0.0375	0.03	0.0115	0.0294
0.0	0.0	0.0	-4922.7919	942.2752	NaN	NaN	-0.2367	0.0297	0.8615	0.0378	0.0303	0.0115	0.0293
0.0	0.0	0.0	-6337.7919	3905.2752	NaN	NaN	-0.3	0.0297	0.8608	0.038	0.0306	0.0116	0.0294
0.0	0.0	0.0	-7710.7919	-834.7248	NaN	NaN	0.0977	0.0301	0.8611	0.0377	0.0302	0.0115	0.0293
0.0	0.0	0.0	-6360.7919	-475.7248	NaN	NaN	0.0696	0.0304	0.8609	0.0376	0.0302	0.0115	0.0293
0.0	0.0	0.0	-8833.7919	-2179.7248	NaN	NaN	0.1979	0.0307	0.8618	0.0373	0.0297	0.0114	0.0292
0.0	0.0	0.0	-8352.7919	-1412.7248	NaN	NaN	0.1447	0.0307	0.8621	0.0372	0.0296	0.0113	0.0291
0.0	0.0	0.0	-8746.7919	2047.2752	NaN	NaN	-0.3	0.0304	0.8624	0.0372	0.0298	0.0113	0.0289
0.0	0.0	0.0	-8547.7919	64.2752	NaN	NaN	-0.0076	0.0302	0.8629	0.0371	0.0299	0.0113	0.0287
0.0	0.0	0.0	-8202.7919	-1974.7248	NaN	NaN	0.194	0.0302	0.8631	0.0371	0.0298	0.0112	0.0286
0.0	0.0	0.0	-6241.7919	-1103.7248	NaN	NaN	0.1503	0.0299	0.8635	0.037	0.03	0.0112	0.0285
0.0	0.0	0.0	-8500.7919	945.2752	NaN	NaN	-0.1251	0.0297	0.8637	0.0369	0.0302	0.0112	0.0283
0.0	0.0	0.0	-5723.7919	464.2752	NaN	NaN	-0.0883	0.0296	0.8635	0.037	0.0304	0.0113	0.0282
0.0	0.0	0.0	-7961.7919	-1937.7248	NaN	NaN	0.1957	0.0298	0.8637	0.0369	0.0302	0.0112	0.0282
0.0	0.0	0.0	-7937.7919	-1242.7248	NaN	NaN	0.1354	0.0297	0.864	0.0367	0.0303	0.0112	0.028
0.0	0.0	0.0	-6532.7919	-13.7248	NaN	NaN	0.0021	0.0297	0.8642	0.0367	0.0302	0.0112	0.028
0.0	0.0	0.0	-5709.7919	-2185.7248	NaN	NaN	0.2768	0.0295	0.8645	0.0366	0.0303	0.0112	0.0279
0.0	0.0	0.0	-6442.7919	-484.7248	NaN	NaN	0.07	0.0293	0.8647	0.0366	0.0305	0.0112	0.0277
0.0	0.0	0.0	-7484.7919	-2304.7248	NaN	NaN	0.2354	0.0293	0.8648	0.0365	0.0305	0.0112	0.0277
0.0	0.0	0.0	-7383.7919	-430.7248	NaN	NaN	0.0551	0.0293	0.8646	0.0366	0.0306	0.0112	0.0277
0.0	0.0	0.0	-7264.7919	23.2752	NaN	NaN	-0.0032	0.0294	0.8647	0.0365	0.0304	0.0112	0.0277
0.0	0.0	0.0	-8078.7919	-719.7248	NaN	NaN	0.0818	0.0296	0.8645	0.0365	0.0303	0.0112	0.0278
0.0	0.0	0.0	-6297.7919	-1721.7248	NaN	NaN	0.2147	0.0295	0.8646	0.0365	0.0304	0.0113	0.0278
0.0	0.0	0.0	-8733.7919	-1468.7248	NaN	NaN	0.144	0.0296	0.8644	0.0366	0.0304	0.0112	0.0279
0.0	0.0	0.0	-4738.7919	-1021.7248	NaN	NaN	0.1774	0.0293	0.864	0.0368	0.0307	0.0113	0.0279
0.0	0.0	0.0	-6767.7919	-77.7248	NaN	NaN	0.0114	0.0294	0.8636	0.037	0.0307	0.0113	0.028
0.0	0.0	0.0	-8449.7919	829.2752	NaN	NaN	-0.1088	0.0295	0.863	0.0371	0.0308	0.0114	0.0282
0.0	0.0	0.0	-8384.7919	-1335.7248	NaN	NaN	0.1374	0.0297	0.863	0.0372	0.0305	0.0113	0.0282
0.0	0.0	0.0	-8246.7919	-1672.7248	NaN	NaN	0.1686	0.0298	0.8629	0.0372	0.0305	0.0113	0.0282
0.0	0.0	0.0	-6483.7919	954.2752	NaN	NaN	-0.1726	0.0299	0.8625	0.0373	0.0306	0.0114	0.0283
0.0	0.0	0.0	-8427.7919	-717.7248	NaN	NaN	0.0785	0.0301	0.863	0.037	0.0303	0.0114	0.0283
0.0	0.0	0.0	-8344.7919	-2709.7248	NaN	NaN	0.2451	0.0302	0.8635	0.0366	0.0302	0.0114	0.0281
0.0	0.0	0.0	-7336.7919	-1216.7248	NaN	NaN	0.1422	0.0299	0.8633	0.0367	0.0306	0.0114	0.0281
0.0	0.0	0.0	-8322.7919	-651.7248	NaN	NaN	0.0726	0.0297	0.8629	0.037	0.0309	0.0113	0.0282
0.0	0.0	0.0	-5128.7919	1853.2752	NaN	NaN	-0.3	0.0295	0.8611	0.0379	0.0315	0.0114	0.0286
0.0	0.0	0.0	-2464.7919	-1128.7248	NaN	NaN	0.3141	0.0299	0.8598	0.0384	0.0315	0.0115	0.029
0.0	0.0	0.0	-4815.7919	680.2752	NaN	NaN	-0.1645	0.0304	0.8588	0.0386	0.0314	0.0115	0.0293
0.0	0.0	0.0	-8868.7919	-3780.7248	NaN	NaN	0.2989	0.031	0.8596	0.0383	0.0306	0.0114	0.0291
0.0	0.0	0.0	-6946.7919	-2768.7248	NaN	NaN	0.285	0.0311	0.8598	0.0383	0.0304	0.0114	0.0291
0.0	0.0	0.0	-8742.7919	-500.7248	NaN	NaN	0.0542	0.0312	0.86	0.0382	0.0301	0.0113	0.029
0.0	0.0	0.0	-7607.7919	-877.7248	NaN	NaN	0.1034	0.0312	0.8598	0.0385	0.0301	0.0113	0.0291
0.0	0.0	0.0	-6581.7919	-2458.7248	NaN	NaN	0.272	0.0313	0.8598	0.0385	0.0299	0.0113	0.0291
0.0	0.0	0.0	-7971.7919	463.2752	NaN	NaN	-0.0617	0.0313	0.859	0.0388	0.0301	0.0114	0.0293
0.0	0.0	0.0	-8841.7919	-1852.7248	NaN	NaN	0.1732	0.0314	0.8594	0.0388	0.0298	0.0114	0.0292
0.0	0.0	0.0	-7015.7919	-2361.7248	NaN	NaN	0.2518	0.0315	0.859	0.0389	0.0297	0.0114	0.0294
0.0	0.0	0.0	-7910.7919	-892.7248	NaN	NaN	0.1014	0.0316	0.8585	0.0391	0.0298	0.0115	0.0296
0.0	0.0	0.0	-8572.7919	-2310.7248	NaN	NaN	0.2123	0.0317	0.8592	0.0389	0.0294	0.0114	0.0294
0.0	0.0	0.0	-6876.7919	-2076.7248	NaN	NaN	0.2319	0.0317	0.8588	0.0392	0.0295	0.0114	0.0295
0.0	0.0	0.0	-8979.7919	-909.7248	NaN	NaN	0.092	0.0316	0.8583	0.0395	0.0297	0.0113	0.0296
0.0	0.0	0.0	-8423.7919	108.2752	NaN	NaN	-0.013	0.0316	0.858	0.0399	0.0297	0.0112	0.0296
0.0	0.0	0.0	-5514.7919	801.2752	NaN	NaN	-0.17	0.0315	0.857	0.0404	0.03	0.0112	0.0298
0.0	0.0	0.0	-6422.7919	-939.7248	NaN	NaN	0.1276	0.0317	0.8571	0.0403	0.0298	0.0112	0.0298
0.0	0.0	0.0	-7455.7919	-2189.7248	NaN	NaN	0.227	0.0319	0.8577	0.0401	0.0295	0.0112	0.0297
0.0	0.0	0.0	-7375.7919	-403.7248	NaN	NaN	0.0519	0.0319	0.8576	0.0401	0.0295	0.0112	0.0297
0.0	0.0	0.0	-9364.7919	-1775.7248	NaN	NaN	0.1594	0.032	0.8586	0.0398	0.029	0.0112	0.0295
0.0	0.0	0.0	-8088.7919	-267.7248	NaN	NaN	0.032	0.0319	0.8582	0.04	0.0291	0.0112	0.0296
0.0	0.0	0.0	-8211.7919	746.2752	NaN	NaN	-0.1	0.0318	0.8579	0.0401	0.0291	0.0113	0.0297
0.0	0.0	0.0	-7574.7919	-3937.7248	NaN	NaN	0.342	0.0319	0.8588	0.0397	0.0288	0.0112	0.0296
0.0	0.0	0.0	-8893.7919	-1168.7248	NaN	NaN	0.1161	0.0318	0.8591	0.0396	0.0287	0.0112	0.0295
0.0	0.0	0.0	-8497.7919	-4724.7248	NaN	NaN	0.3573	0.0319	0.8595	0.0394	0.0285	0.0112	0.0295
0.0	0.0	0.0	-9001.7919	-681.7248	NaN	NaN	0.0704	0.0316	0.8591	0.0399	0.0287	0.0111	0.0295
0.0	0.0	0.0	-5047.7919	1744.2752	NaN	NaN	-0.3	0.0313	0.8579	0.0406	0.0292	0.0112	0.0298
0.0	0.0	0.0	-7614.7919	-2385.7248	NaN	NaN	0.2386	0.0314	0.8579	0.0407	0.0292	0.0111	0.0297
0.0	0.0	0.0	-8598.7919	185.2752	NaN	NaN	-0.022	0.0313	0.8574	0.041	0.0294	0.0111	0.0298
0.0	0.0	0.0	-5657.7919	1016.2752	NaN	NaN	-0.219	0.0313	0.8572	0.0411	0.0295	0.0111	0.0298
0.0	0.0	0.0	-8240.7919	-166.7248	NaN	NaN	0.0198	0.0314	0.8578	0.0408	0.0292	0.0111	0.0297
0.0	0.0	0.0	-9586.7919	-1539.7248	NaN	NaN	0.1384	0.0315	0.8586	0.0404	0.0289	0.0111	0.0295
0.0	0.0	0.0	-9251.7919	-1322.7248	NaN	NaN	0.1251	0.0316	0.8593	0.04	0.0287	0.011	0.0293
0.0	0.0	0.0	-7990.7919	-329.7248	NaN	NaN	0.0396	0.0314	0.8588	0.0402	0.029	0.0111	0.0295
0.0	0.0	0.0	-8641.7919	-262.7248	NaN	NaN	0.0295	0.0314	0.8591	0.0402	0.0288	0.0111	0.0294
0.0	0.0	0.0	-8773.7919	1011.2752	NaN	NaN	-0.1303	0.0312	0.8586	0.0404	0.0291	0.0112	0.0296
0.0	0.0	0.0	-8107.7919	-1559.7248	NaN	NaN	0.1613	0.0312	0.8589	0.0402	0.0289	0.0112	0.0295
0.0	0.0	0.0	-8356.7919	308.2752	NaN	NaN	-0.0383	0.0312	0.8588	0.0401	0.029	0.0112	0.0296
0.0	0.0	0.0	-8257.7919	-2739.7248	NaN	NaN	0.2491	0.0313	0.8592	0.0399	0.0289	0.0112	0.0295
0.0	0.0	0.0	-7403.7919	-361.7248	NaN	NaN	0.0466	0.0312	0.8589	0.0401	0.029	0.0111	0.0296
0.0	0.0	0.0	-9061.7919	-690.7248	NaN	NaN	0.0708	0.0311	0.8591	0.0402	0.029	0.0111	0.0295
0.0	0.0	0.0	-6398.7919	842.2752	NaN	NaN	-0.1516	0.0307	0.8579	0.0408	0.0296	0.0111	0.0298
0.0	0.0	0.0	-8595.7919	2200.2752	NaN	NaN	-0.3	0.0307	0.858	0.0408	0.0296	0.0111	0.0297
0.0	0.0	0.0	-8189.7919	331.2752	NaN	NaN	-0.0422	0.0308	0.8582	0.0406	0.0296	0.0112	0.0297
0.0	0.0	0.0	-7530.7919	-4009.7248	NaN	NaN	0.3474	0.031	0.8592	0.0399	0.0291	0.0111	0.0295
0.0	0.0	0.0	-7972.7919	-2216.7248	NaN	NaN	0.2175	0.031	0.8593	0.0399	0.0291	0.0111	0.0296
0.0	0.0	0.0	-7092.7919	1220.2752	NaN	NaN	-0.2078	0.0309	0.8591	0.0399	0.0293	0.0112	0.0296
0.0	0.0	0.0	-9405.7919	-1131.7248	NaN	NaN	0.1074	0.031	0.8597	0.0397	0.029	0.0111	0.0295
0.0	0.0	0.0	-7195.7919	-87.7248	NaN	NaN	0.012	0.0307	0.8591	0.0399	0.0294	0.0112	0.0297
0.0	0.0	0.0	-8359.7919	1673.2752	NaN	NaN	-0.2502	0.0307	0.8588	0.0399	0.0295	0.0113	0.0298
0.0	0.0	0.0	-8489.7919	-934.7248	NaN	NaN	0.0992	0.0308	0.8588	0.0397	0.0293	0.0114	0.0299
0.0	0.0	0.0	-6957.7919	-1750.7248	NaN	NaN	0.201	0.0309	0.8588	0.0397	0.0292	0.0114	0.0301
0.0	0.0	0.0	-8009.7919	-420.7248	NaN	NaN	0.0499	0.0309	0.8587	0.0396	0.0292	0.0114	0.0301
0.0	0.0	0.0	-7653.7919	-965.7248	NaN	NaN	0.112	0.031	0.859	0.0394	0.029	0.0114	0.0301
0.0	0.0	0.0	-9130.7919	-218.7248	NaN	NaN	0.0234	0.031	0.8593	0.0392	0.0288	0.0114	0.0301
0.0	0.0	0.0	-8552.7919	-3436.7248	NaN	NaN	0.2866	0.0312	0.8602	0.0387	0.0285	0.0114	0.03
0.0	0.0	0.0	-7788.7919	-1025.7248	NaN	NaN	0.1164	0.0311	0.86	0.0388	0.0285	0.0114	0.0301
0.0	0.0	0.0	-8338.7919	-1533.7248	NaN	NaN	0.1554	0.031	0.8604	0.0386	0.0284	0.0114	0.0301
0.0	0.0	0.0	-8102.7919	-2658.7248	NaN	NaN	0.2471	0.0309	0.8602	0.0387	0.0285	0.0115	0.0302
0.0	0.0	0.0	-8196.7919	1060.2752	NaN	NaN	-0.1486	0.0307	0.8595	0.039	0.0289	0.0116	0.0304
0.0	0.0	0.0	-8416.7919	-860.7248	NaN	NaN	0.0928	0.0307	0.8592	0.039	0.029	0.0117	0.0305
0.0	0.0	0.0	-7040.7919	-917.7248	NaN	NaN	0.1153	0.0306	0.8588	0.039	0.0291	0.0118	0.0306
0.0	0.0	0.0	-8476.7919	-1937.7248	NaN	NaN	0.1861	0.0307	0.859	0.0389	0.029	0.0118	0.0306
0.0	0.0	0.0	-7815.7919	-2606.7248	NaN	NaN	0.2501	0.0307	0.859	0.0388	0.029	0.0118	0.0307
0.0	0.0	0.0	-8104.7919	506.2752	NaN	NaN	-0.0666	0.0307	0.8589	0.0389	0.0291	0.0118	0.0307
0.0	0.0	0.0	-8811.7919	-1370.7248	NaN	NaN	0.1346	0.0307	0.8592	0.0387	0.029	0.0117	0.0306
0.0	0.0	0.0	-8201.7919	-1581.7248	NaN	NaN	0.1617	0.0308	0.8593	0.0387	0.0291	0.0116	0.0306
0.0	0.0	0.0	-8289.7919	-1001.7248	NaN	NaN	0.1078	0.0307	0.8591	0.0388	0.0292	0.0116	0.0306
0.0	0.0	0.0	-7871.7919	854.2752	NaN	NaN	-0.1217	0.0307	0.8587	0.039	0.0293	0.0116	0.0307
0.0	0.0	0.0	-6921.7919	700.2752	NaN	NaN	-0.1126	0.0307	0.8583	0.0392	0.0294	0.0117	0.0308
0.0	0.0	0.0	-9824.7919	231.2752	NaN	NaN	-0.0241	0.0309	0.8583	0.039	0.0293	0.0117	0.0309
0.0	0.0	0.0	-8214.7919	-2092.7248	NaN	NaN	0.203	0.031	0.8587	0.0387	0.029	0.0117	0.0309
0.0	0.0	0.0	-8160.7919	-3543.7248	NaN	NaN	0.3028	0.031	0.8599	0.0383	0.0285	0.0117	0.0306
0.0	0.0	0.0	-7777.7919	-3020.7248	NaN	NaN	0.2797	0.031	0.8598	0.0383	0.0285	0.0117	0.0307
0.0	0.0	0.0	-9894.7919	-1854.7248	NaN	NaN	0.1579	0.0308	0.8601	0.0383	0.0285	0.0116	0.0306
0.0	0.0	0.0	-8865.7919	-1338.7248	NaN	NaN	0.1312	0.0307	0.8599	0.0385	0.0287	0.0116	0.0307
0.0	0.0	0.0	-8073.7919	-1943.7248	NaN	NaN	0.194	0.0306	0.8597	0.0387	0.0287	0.0116	0.0307
0.0	0.0	0.0	-8977.7919	-2245.7248	NaN	NaN	0.2001	0.0306	0.8596	0.0387	0.0288	0.0116	0.0308
0.0	0.0	0.0	-9175.7919	-1503.7248	NaN	NaN	0.1408	0.0307	0.8593	0.0388	0.0288	0.0116	0.0308
0.0	0.0	0.0	-6201.7919	372.2752	NaN	NaN	-0.0639	0.0307	0.8581	0.0393	0.0292	0.0116	0.0311
0.0	0.0	0.0	-8529.7919	-1986.7248	NaN	NaN	0.1889	0.0308	0.8581	0.0393	0.0292	0.0116	0.0311
0.0	0.0	0.0	-8962.7919	265.2752	NaN	NaN	-0.0305	0.0307	0.8574	0.0396	0.0294	0.0116	0.0312
0.0	0.0	0.0	-6447.7919	-1853.7248	NaN	NaN	0.2233	0.0307	0.8575	0.0397	0.0295	0.0116	0.0311
0.0	0.0	0.0	-9076.7919	929.2752	NaN	NaN	-0.1141	0.0307	0.8575	0.0397	0.0294	0.0116	0.0311
0.0	0.0	0.0	-10252.7919	-1762.7248	NaN	NaN	0.1467	0.0308	0.8588	0.0393	0.0289	0.0115	0.0308
0.0	0.0	0.0	-8319.7919	-2144.7248	NaN	NaN	0.205	0.0307	0.8591	0.0393	0.0289	0.0114	0.0307
0.0	0.0	0.0	-8660.7919	-168.7248	NaN	NaN	0.0191	0.0307	0.859	0.0393	0.0289	0.0114	0.0306
0.0	0.0	0.0	-8713.7919	-923.7248	NaN	NaN	0.0958	0.0307	0.859	0.0393	0.029	0.0114	0.0306
0.0	0.0	0.0	-8869.7919	-1861.7248	NaN	NaN	0.1735	0.0307	0.8588	0.0394	0.029	0.0114	0.0307
0.0	0.0	0.0	-7422.7919	-1315.7248	NaN	NaN	0.1506	0.0307	0.8582	0.0395	0.0293	0.0115	0.0308
0.0	0.0	0.0	-7416.7919	543.2752	NaN	NaN	-0.079	0.0307	0.8577	0.0396	0.0295	0.0115	0.0309
0.0	0.0	0.0	-8068.7919	-2380.7248	NaN	NaN	0.2278	0.0307	0.8581	0.0395	0.0294	0.0115	0.0308
0.0	0.0	0.0	-7145.7919	839.2752	NaN	NaN	-0.1331	0.0307	0.8573	0.0398	0.0296	0.0115	0.031
0.0	0.0	0.0	-8576.7919	908.2752	NaN	NaN	-0.1184	0.0307	0.8576	0.0397	0.0295	0.0116	0.0309
0.0	0.0	0.0	-8070.7919	-2223.7248	NaN	NaN	0.216	0.0307	0.8588	0.0393	0.0291	0.0115	0.0307
0.0	0.0	0.0	-7726.7919	-922.7248	NaN	NaN	0.1067	0.0307	0.86	0.0389	0.0286	0.0114	0.0304
0.0	0.0	0.0	-8787.7919	-2703.7248	NaN	NaN	0.2353	0.0306	0.8606	0.0386	0.0285	0.0114	0.0303
0.0	0.0	0.0	-11003.7919	-3439.7248	NaN	NaN	0.2382	0.0305	0.861	0.0385	0.0283	0.0113	0.0303
0.0	0.0	0.0	-8572.7919	425.2752	NaN	NaN	-0.0522	0.0306	0.86	0.0389	0.0286	0.0114	0.0305
0.0	0.0	0.0	-6535.7919	-1077.7248	NaN	NaN	0.1416	0.0306	0.8597	0.0389	0.0286	0.0115	0.0307
0.0	0.0	0.0	-6875.7919	-3477.7248	NaN	NaN	0.3359	0.0304	0.8604	0.0386	0.0284	0.0115	0.0306
0.0	0.0	0.0	-8390.7919	-3304.7248	NaN	NaN	0.2826	0.0304	0.8615	0.038	0.0282	0.0115	0.0304
0.0	0.0	0.0	-9006.7919	-1395.7248	NaN	NaN	0.1342	0.0303	0.862	0.0378	0.0282	0.0115	0.0303
0.0	0.0	0.0	-10151.7919	-4207.7248	NaN	NaN	0.293	0.0302	0.8631	0.0374	0.028	0.0114	0.0299
0.0	0.0	0.0	-8330.7919	-2498.7248	NaN	NaN	0.2307	0.0302	0.8622	0.0377	0.0282	0.0114	0.0302
0.0	0.0	0.0	-8097.7919	-819.7248	NaN	NaN	0.0919	0.0301	0.8616	0.0379	0.0284	0.0115	0.0304
0.0	0.0	0.0	-9399.7919	-1904.7248	NaN	NaN	0.1685	0.0301	0.8618	0.0378	0.0285	0.0115	0.0304
0.0	0.0	0.0	-9080.7919	-1003.7248	NaN	NaN	0.0995	0.03	0.8617	0.0379	0.0285	0.0115	0.0304
0.0	0.0	0.0	-8498.7919	-3364.7248	NaN	NaN	0.2836	0.03	0.8619	0.0378	0.0286	0.0115	0.0303
0.0	0.0	0.0	-6699.7919	-1898.7248	NaN	NaN	0.2208	0.0299	0.8612	0.0381	0.0288	0.0115	0.0306
0.0	0.0	0.0	-6764.7919	-3149.7248	NaN	NaN	0.3177	0.0298	0.8616	0.0379	0.0288	0.0115	0.0304
0.0	0.0	0.0	-5642.7919	-3767.7248	NaN	NaN	0.4004	0.0298	0.8617	0.0378	0.0288	0.0115	0.0305
0.0	0.0	0.0	-6775.7919	-343.7248	NaN	NaN	0.0483	0.0297	0.861	0.038	0.0291	0.0115	0.0307
0.0	0.0	0.0	-7258.7919	-2077.7248	NaN	NaN	0.2225	0.0295	0.8607	0.0381	0.0293	0.0116	0.0308
0.0	0.0	0.0	-6994.7919	-1090.7248	NaN	NaN	0.1349	0.0295	0.8609	0.0379	0.0293	0.0116	0.0308
0.0	0.0	0.0	-6511.7919	-5108.7248	NaN	NaN	0.4396	0.0294	0.8629	0.0371	0.0289	0.0115	0.0303
0.0	0.0	0.0	-6574.7919	-4910.7248	NaN	NaN	0.4276	0.0293	0.8639	0.0365	0.0287	0.0114	0.0301
0.0	0.0	0.0	-9205.7919	-4438.7248	NaN	NaN	0.3253	0.0294	0.8648	0.0361	0.0285	0.0114	0.0299
0.0	0.0	0.0	-10000.7919	-1357.7248	NaN	NaN	0.1195	0.0293	0.8645	0.0362	0.0286	0.0114	0.03
0.0	0.0	0.0	-8029.7919	-5798.7248	NaN	NaN	0.4193	0.0293	0.8648	0.036	0.0286	0.0114	0.0299
0.0	0.0	0.0	-8786.7919	-3281.7248	NaN	NaN	0.2719	0.0294	0.8639	0.0364	0.0288	0.0114	0.0302
0.0	0.0	0.0	-4722.7919	-3968.7248	NaN	NaN	0.4566	0.0293	0.863	0.0368	0.0291	0.0115	0.0304
0.0	0.0	0.0	-8552.7919	-2945.7248	NaN	NaN	0.2562	0.0293	0.8627	0.0368	0.0291	0.0115	0.0305
0.0	0.0	0.0	-9231.7919	-5293.7248	NaN	NaN	0.3644	0.0293	0.8632	0.0367	0.029	0.0115	0.0304
0.0	0.0	0.0	-6771.7919	-2983.7248	NaN	NaN	0.3059	0.0293	0.8628	0.0369	0.0291	0.0115	0.0304
0.0	0.0	0.0	-8004.7919	-2821.7248	NaN	NaN	0.2606	0.0292	0.8627	0.0371	0.0292	0.0115	0.0304
0.0	0.0	0.0	-8161.7919	-1088.7248	NaN	NaN	0.1177	0.0291	0.8622	0.0373	0.0293	0.0115	0.0306
0.0	0.0	0.0	-9078.7919	-2253.7248	NaN	NaN	0.1989	0.0291	0.8635	0.0368	0.0291	0.0114	0.0302
0.0	0.0	0.0	-8672.7919	-3859.7248	NaN	NaN	0.308	0.029	0.8634	0.0368	0.0292	0.0114	0.0302
0.0	0.0	0.0	-8575.7919	-2999.7248	NaN	NaN	0.2591	0.029	0.8635	0.0368	0.0291	0.0113	0.0302
0.0	0.0	0.0	-7745.7919	-561.7248	NaN	NaN	0.0676	0.029	0.8622	0.0374	0.0295	0.0114	0.0306
0.0	0.0	0.0	-7253.7919	-3220.7248	NaN	NaN	0.3075	0.029	0.8625	0.0372	0.0294	0.0114	0.0305
0.0	0.0	0.0	-7389.7919	-3049.7248	NaN	NaN	0.2921	0.0289	0.8628	0.0371	0.0294	0.0114	0.0304
0.0	0.0	0.0	-8278.7919	-2949.7248	NaN	NaN	0.2627	0.0289	0.8635	0.0367	0.0293	0.0113	0.0303
0.0	0.0	0.0	-7961.7919	-1566.7248	NaN	NaN	0.1644	0.0289	0.8633	0.0367	0.0293	0.0114	0.0304
0.0	0.0	0.0	-10092.7919	-4144.7248	NaN	NaN	0.2911	0.029	0.8651	0.0359	0.0289	0.0112	0.0299
0.0	0.0	0.0	-7597.7919	-3257.7248	NaN	NaN	0.3001	0.029	0.8645	0.0361	0.0291	0.0113	0.0301
0.0	0.0	0.0	-8731.7919	-4748.7248	NaN	NaN	0.3523	0.029	0.8646	0.0361	0.0291	0.0112	0.0301
0.0	0.0	0.0	-8855.7919	-1181.7248	NaN	NaN	0.1177	0.0289	0.8632	0.0367	0.0294	0.0113	0.0304
0.0	0.0	0.0	-8774.7919	-1436.7248	NaN	NaN	0.1407	0.0289	0.8632	0.0367	0.0294	0.0114	0.0304
0.0	0.0	0.0	-8695.7919	-4782.7248	NaN	NaN	0.3548	0.0289	0.8637	0.0365	0.0293	0.0113	0.0303
0.0	0.0	0.0	-9253.7919	-3862.7248	NaN	NaN	0.2945	0.0288	0.8639	0.0364	0.0293	0.0113	0.0303
0.0	0.0	0.0	-8724.7919	-3086.7248	NaN	NaN	0.2613	0.0287	0.8636	0.0365	0.0295	0.0113	0.0303
0.0	0.0	0.0	-7878.7919	-2106.7248	NaN	NaN	0.211	0.0287	0.8632	0.0367	0.0296	0.0113	0.0304
0.0	0.0	0.0	-9577.7919	-2851.7248	NaN	NaN	0.2294	0.0286	0.8635	0.0366	0.0297	0.0113	0.0303
0.0	0.0	0.0	-7973.7919	-1669.7248	NaN	NaN	0.1731	0.0286	0.8623	0.0371	0.03	0.0114	0.0307
0.0	0.0	0.0	-8682.7919	-907.7248	NaN	NaN	0.0946	0.0286	0.8621	0.0371	0.0302	0.0113	0.0307
0.0	0.0	0.0	-8402.7919	-199.7248	NaN	NaN	0.0232	0.0285	0.8622	0.0371	0.0303	0.0114	0.0307
0.0	0.0	0.0	-9079.7919	-2452.7248	NaN	NaN	0.2127	0.0283	0.8636	0.0365	0.0301	0.0113	0.0302
0.0	0.0	0.0	-9033.7919	-1381.7248	NaN	NaN	0.1327	0.0284	0.8637	0.0363	0.0301	0.0113	0.0301
0.0	0.0	0.0	-9504.7919	-1156.7248	NaN	NaN	0.1085	0.0286	0.8653	0.0355	0.0297	0.0112	0.0296
0.0	0.0	0.0	-8339.7919	-5952.7248	NaN	NaN	0.4165	0.0288	0.8677	0.0343	0.029	0.0111	0.029
0.0	0.0	0.0	-8990.7919	-3697.7248	NaN	NaN	0.2914	0.0289	0.8679	0.0341	0.0289	0.0112	0.0289
0.0	0.0	0.0	-9408.7919	-3947.7248	NaN	NaN	0.2956	0.029	0.8679	0.034	0.029	0.0112	0.029
0.0	0.0	0.0	-9146.7919	-2389.7248	NaN	NaN	0.2071	0.0289	0.8678	0.034	0.029	0.0112	0.0291
0.0	0.0	0.0	-7235.7919	-4242.7248	NaN	NaN	0.3696	0.0289	0.8676	0.034	0.0291	0.0112	0.0291
0.0	0.0	0.0	-9751.7919	-3207.7248	NaN	NaN	0.2475	0.029	0.8681	0.0337	0.0289	0.0113	0.029
0.0	0.0	0.0	-9949.7919	-1830.7248	NaN	NaN	0.1554	0.029	0.8686	0.0334	0.0287	0.0113	0.0289
0.0	0.0	0.0	-9522.7919	-2654.7248	NaN	NaN	0.218	0.0292	0.8692	0.0331	0.0285	0.0113	0.0288
0.0	0.0	0.0	-10329.7919	-2146.7248	NaN	NaN	0.1721	0.0293	0.8694	0.0328	0.0284	0.0114	0.0288
0.0	0.0	0.0	-10365.7919	-3706.7248	NaN	NaN	0.2634	0.0296	0.8701	0.0324	0.028	0.0113	0.0286
0.0	0.0	0.0	-8060.7919	-2903.7248	NaN	NaN	0.2648	0.0296	0.8697	0.0324	0.0281	0.0114	0.0287
0.0	0.0	0.0	-10093.7919	-4280.7248	NaN	NaN	0.2978	0.0297	0.8705	0.032	0.0278	0.0114	0.0285
0.0	0.0	0.0	-9022.7919	-1145.7248	NaN	NaN	0.1127	0.0296	0.8697	0.0323	0.0281	0.0114	0.0288
0.0	0.0	0.0	-9247.7919	-2215.7248	NaN	NaN	0.1933	0.0296	0.87	0.0321	0.028	0.0115	0.0288
0.0	0.0	0.0	-7587.7919	-3605.7248	NaN	NaN	0.3221	0.0296	0.8699	0.0321	0.0281	0.0115	0.0288
0.0	0.0	0.0	-6916.7919	-3359.7248	NaN	NaN	0.3269	0.0296	0.8701	0.0319	0.0281	0.0115	0.0288
0.0	0.0	0.0	-9410.7919	-3293.7248	NaN	NaN	0.2593	0.0295	0.8702	0.0319	0.0281	0.0115	0.0287
0.0	0.0	0.0	-7453.7919	-4278.7248	NaN	NaN	0.3647	0.0294	0.8703	0.0319	0.0282	0.0115	0.0287
0.0	0.0	0.0	-8909.7919	-3000.7248	NaN	NaN	0.2519	0.0293	0.8706	0.0318	0.0283	0.0115	0.0286
0.0	0.0	0.0	-8060.7919	-4538.7248	NaN	NaN	0.3602	0.029	0.8705	0.0319	0.0285	0.0115	0.0286
0.0	0.0	0.0	-9002.7919	-5379.7248	NaN	NaN	0.374	0.029	0.8706	0.0318	0.0286	0.0115	0.0286
0.0	0.0	0.0	-8916.7919	-2335.7248	NaN	NaN	0.2076	0.0289	0.8687	0.0326	0.0292	0.0116	0.0292
0.0	0.0	0.0	-7979.7919	-3423.7248	NaN	NaN	0.3002	0.029	0.8682	0.0327	0.0293	0.0116	0.0293
0.0	0.0	0.0	-7003.7919	-2803.7248	NaN	NaN	0.2859	0.0291	0.8672	0.033	0.0295	0.0117	0.0295
0.0	0.0	0.0	-9235.7919	-2991.7248	NaN	NaN	0.2447	0.0292	0.8671	0.0329	0.0295	0.0117	0.0295
0.0	0.0	0.0	-7378.7919	-1625.7248	NaN	NaN	0.1805	0.0293	0.866	0.0333	0.0298	0.0118	0.0298
0.0	0.0	0.0	-11389.7919	-2848.7248	NaN	NaN	0.2001	0.0294	0.8675	0.0327	0.0293	0.0117	0.0294
0.0	0.0	0.0	-7637.7919	-1308.7248	NaN	NaN	0.1463	0.0294	0.8671	0.0328	0.0295	0.0118	0.0295
0.0	0.0	0.0	-10350.7919	-2760.7248	NaN	NaN	0.2106	0.0295	0.8687	0.0321	0.029	0.0117	0.029
0.0	0.0	0.0	-9376.7919	-2420.7248	NaN	NaN	0.2052	0.0295	0.8678	0.0324	0.0293	0.0118	0.0293
0.0	0.0	0.0	-10712.7919	-1249.7248	NaN	NaN	0.1045	0.0296	0.869	0.0319	0.0288	0.0117	0.0289
0.0	0.0	0.0	-7254.7919	-3361.7248	NaN	NaN	0.3167	0.0295	0.8682	0.0322	0.0291	0.0117	0.0292
0.0	0.0	0.0	-7597.7919	-1793.7248	NaN	NaN	0.191	0.0295	0.8677	0.0324	0.0293	0.0118	0.0294
0.0	0.0	0.0	-8844.7919	-1487.7248	NaN	NaN	0.144	0.0297	0.8668	0.0326	0.0294	0.0118	0.0297
0.0	0.0	0.0	-7831.7919	-2335.7248	NaN	NaN	0.2297	0.0298	0.8667	0.0325	0.0294	0.0119	0.0297
0.0	0.0	0.0	-9299.7919	-5040.7248	NaN	NaN	0.3515	0.0298	0.8684	0.0319	0.0289	0.0118	0.0292
0.0	0.0	0.0	-7478.7919	-1662.7248	NaN	NaN	0.1819	0.0297	0.8673	0.0323	0.0293	0.0118	0.0296
0.0	0.0	0.0	-8416.7919	-1177.7248	NaN	NaN	0.1227	0.0296	0.8674	0.0323	0.0294	0.0118	0.0295
0.0	0.0	0.0	-9351.7919	-2057.7248	NaN	NaN	0.1804	0.0297	0.8679	0.032	0.0292	0.0119	0.0294
0.0	0.0	0.0	-9702.7919	-3179.7248	NaN	NaN	0.2468	0.0297	0.8691	0.0315	0.0288	0.0118	0.0291
0.0	0.0	0.0	-8885.7919	-3081.7248	NaN	NaN	0.2575	0.0298	0.8688	0.0315	0.0288	0.0119	0.0292
0.0	0.0	0.0	-10063.7919	-1156.7248	NaN	NaN	0.1031	0.03	0.8689	0.0314	0.0286	0.0119	0.0292
0.0	0.0	0.0	-8780.7919	-2000.7248	NaN	NaN	0.1856	0.0301	0.8688	0.0313	0.0285	0.0119	0.0293
0.0	0.0	0.0	-9067.7919	-1999.7248	NaN	NaN	0.1807	0.0301	0.8687	0.0314	0.0286	0.0119	0.0294
0.0	0.0	0.0	-8888.7919	-3235.7248	NaN	NaN	0.2669	0.0299	0.8679	0.0317	0.0289	0.0119	0.0297
0.0	0.0	0.0	-8139.7919	90.2752	NaN	NaN	-0.0112	0.0297	0.8678	0.0319	0.029	0.0119	0.0298
0.0	0.0	0.0	-6406.7919	-2816.7248	NaN	NaN	0.3054	0.0296	0.8685	0.0316	0.0288	0.0119	0.0295
0.0	0.0	0.0	-7948.7919	-3125.7248	NaN	NaN	0.2822	0.0296	0.8692	0.0314	0.0287	0.0119	0.0293
0.0	0.0	0.0	-10756.7919	-3109.7248	NaN	NaN	0.2243	0.0296	0.8706	0.0308	0.0283	0.0118	0.0289
0.0	0.0	0.0	-7918.7919	-3746.7248	NaN	NaN	0.3212	0.0296	0.8717	0.0304	0.028	0.0117	0.0286
0.0	0.0	0.0	-7684.7919	-3864.7248	NaN	NaN	0.3346	0.0293	0.872	0.0305	0.0281	0.0117	0.0285
0.0	0.0	0.0	-8614.7919	-3676.7248	NaN	NaN	0.2991	0.0293	0.8721	0.0304	0.0281	0.0116	0.0285
0.0	0.0	0.0	-7555.7919	-884.7248	NaN	NaN	0.1048	0.0292	0.8703	0.0311	0.0287	0.0117	0.029
0.0	0.0	0.0	-7736.7919	-4637.7248	NaN	NaN	0.3748	0.0292	0.8713	0.0307	0.0284	0.0116	0.0287
0.0	0.0	0.0	-7795.7919	-3189.7248	NaN	NaN	0.2904	0.0291	0.8705	0.0311	0.0287	0.0116	0.029
0.0	0.0	0.0	-8673.7919	-524.7248	NaN	NaN	0.057	0.029	0.8697	0.0315	0.0289	0.0117	0.0292
0.0	0.0	0.0	-8576.7919	-1719.7248	NaN	NaN	0.167	0.0292	0.87	0.0313	0.0287	0.0117	0.0291
0.0	0.0	0.0	-9333.7919	-4722.7248	NaN	NaN	0.336	0.0296	0.8714	0.0305	0.028	0.0118	0.0287
0.0	0.0	0.0	-7819.7919	-4145.7248	NaN	NaN	0.3465	0.0303	0.8708	0.0302	0.0277	0.012	0.0291
0.0	0.0	0.0	-8842.7919	-4675.7248	NaN	NaN	0.3459	0.032	0.8654	0.0304	0.028	0.013	0.0313
0.0	0.0	0.0	-9234.7919	-1599.7248	NaN	NaN	0.1477	0.0379	0.8481	0.0309	0.0283	0.016	0.0387
0.0	0.0	0.0	-6900.7919	-3010.7248	NaN	NaN	0.3038	0.0433	0.834	0.0311	0.0282	0.0185	0.0449
0.0	0.0	0.0	-8602.7919	-1554.7248	NaN	NaN	0.1531	0.0449	0.8291	0.0314	0.0284	0.0192	0.0471
0.0	0.0	0.0	-8674.7919	-2310.7248	NaN	NaN	0.2103	0.0452	0.8277	0.0316	0.0284	0.0194	0.0476
0.0	0.0	0.0	-8917.7919	-3561.7248	NaN	NaN	0.2854	0.0456	0.8275	0.0314	0.0284	0.0195	0.0477
0.0	0.0	0.0	-7721.7919	-1434.7248	NaN	NaN	0.1567	0.0458	0.8247	0.0319	0.0288	0.0198	0.0489
0.0	0.0	0.0	-10085.7919	-4396.7248	NaN	NaN	0.3036	0.0461	0.8264	0.0313	0.0284	0.0198	0.0481
0.0	0.0	0.0	-8843.7919	-5195.7248	NaN	NaN	0.3701	0.0462	0.825	0.0315	0.0287	0.0199	0.0487
0.0	0.0	0.0	-9101.7919	-2660.7248	NaN	NaN	0.2262	0.0464	0.8231	0.0319	0.029	0.02	0.0495
0.0	0.0	0.0	-7776.7919	-3836.7248	NaN	NaN	0.3304	0.0465	0.8219	0.0322	0.0294	0.0201	0.0499
0.0	0.0	0.0	-7951.7919	-2287.7248	NaN	NaN	0.2234	0.0466	0.8215	0.0323	0.0295	0.0201	0.05
0.0	0.0	0.0	-8320.7919	-4004.7248	NaN	NaN	0.3249	0.0466	0.8212	0.0325	0.0297	0.02	0.05
0.0	0.0	0.0	-7579.7919	-2093.7248	NaN	NaN	0.2164	0.0468	0.8203	0.0327	0.0299	0.0201	0.0503
0.0	0.0	0.0	-8856.7919	-1017.7248	NaN	NaN	0.1031	0.0469	0.8209	0.0325	0.0298	0.02	0.0499
0.0	0.0	0.0	-7859.7919	-1508.7248	NaN	NaN	0.161	0.0469	0.8215	0.0324	0.0297	0.0199	0.0496
0.0	0.0	0.0	-9403.7919	-1347.7248	NaN	NaN	0.1254	0.0469	0.8236	0.0318	0.0293	0.0198	0.0486
0.0	0.0	0.0	-9406.7919	-3270.7248	NaN	NaN	0.258	0.047	0.8249	0.0314	0.029	0.0197	0.0481
0.0	0.0	0.0	-9581.7919	-1328.7248	NaN	NaN	0.1218	0.047	0.8254	0.0312	0.0288	0.0197	0.0479
0.0	0.0	0.0	-6466.7919	-2329.7248	NaN	NaN	0.2648	0.0471	0.8255	0.0311	0.0287	0.0197	0.0479
0.0	0.0	0.0	-9368.7919	-1005.7248	NaN	NaN	0.0969	0.0471	0.8257	0.031	0.0286	0.0197	0.0478
0.0	0.0	0.0	-9319.7919	-3438.7248	NaN	NaN	0.2695	0.0471	0.8278	0.0306	0.0281	0.0195	0.0469
0.0	0.0	0.0	-8342.7919	-1371.7248	NaN	NaN	0.1412	0.047	0.8286	0.0305	0.028	0.0193	0.0466
0.0	0.0	0.0	-9417.7919	-2427.7248	NaN	NaN	0.2049	0.047	0.8291	0.0303	0.0278	0.0193	0.0465
0.0	0.0	0.0	-8928.7919	-2282.7248	NaN	NaN	0.2036	0.047	0.8298	0.0303	0.0277	0.0191	0.0462
0.0	0.0	0.0	-9138.7919	-1969.7248	NaN	NaN	0.1773	0.0471	0.8286	0.0305	0.0279	0.0191	0.0468
0.0	0.0	0.0	-8664.7919	-3859.7248	NaN	NaN	0.3082	0.0469	0.8284	0.0307	0.0279	0.0191	0.047
0.0	0.0	0.0	-7454.7919	-3842.7248	NaN	NaN	0.3401	0.0471	0.8265	0.0311	0.0281	0.0193	0.0479
0.0	0.0	0.0	-7870.7919	-2152.7248	NaN	NaN	0.2148	0.0474	0.8242	0.0316	0.0284	0.0194	0.0489
0.0	0.0	0.0	-9315.7919	-2616.7248	NaN	NaN	0.2193	0.0473	0.8246	0.0316	0.0283	0.0195	0.0488
0.0	0.0	0.0	-10388.7919	-4298.7248	NaN	NaN	0.2927	0.0478	0.8247	0.0313	0.0281	0.0194	0.0486
0.0	0.0	0.0	-6189.7919	-1293.7248	NaN	NaN	0.1729	0.0478	0.8192	0.0327	0.0293	0.0199	0.0511
0.0	0.0	0.0	-8096.7919	-4242.7248	NaN	NaN	0.3438	0.0483	0.8183	0.0328	0.0293	0.0199	0.0514
0.0	0.0	0.0	8388.2081	-4.7248	NaN	NaN	-0.0006	0.0498	0.8038	0.0357	0.0317	0.0211	0.0579
0.0	0.0	0.0	-5525.7919	-2504.7248	NaN	NaN	0.3119	0.0508	0.8039	0.0355	0.0312	0.0212	0.0576
0.0	0.0	0.0	-1490.7919	-3070.7248	NaN	NaN	0.6732	0.0517	0.7992	0.0362	0.0318	0.0216	0.0595
0.0	0.0	0.0	-5422.7919	313.2752	NaN	NaN	-0.0613	0.0521	0.8033	0.0351	0.0307	0.0214	0.0573
0.0	0.0	0.0	-9644.7919	-4304.7248	NaN	NaN	0.3086	0.0517	0.8087	0.034	0.0299	0.0211	0.0546
0.0	0.0	0.0	-10469.7919	-3761.7248	NaN	NaN	0.2643	0.0511	0.8157	0.0326	0.0288	0.0207	0.0511
0.0	0.0	0.0	-9868.7919	-2033.7248	NaN	NaN	0.1709	0.0513	0.8147	0.0328	0.029	0.0207	0.0515
0.0	0.0	0.0	-8365.7919	-1115.7248	NaN	NaN	0.1177	0.0514	0.8137	0.0334	0.0292	0.0208	0.0514
0.0	0.0	0.0	-10100.7919	-1858.7248	NaN	NaN	0.1554	0.0537	0.8138	0.0334	0.0283	0.0219	0.0489
0.0	0.0	0.0	-9611.7919	-1321.7248	NaN	NaN	0.1209	0.066	0.7931	0.0387	0.028	0.0273	0.047
0.0	0.0	0.0	-9346.7919	-2310.7248	NaN	NaN	0.1982	0.0801	0.7712	0.0441	0.027	0.0332	0.0443
0.0	0.0	0.0	-10105.7919	-2607.7248	NaN	NaN	0.2051	0.084	0.7656	0.0458	0.0266	0.0346	0.0434
0.0	0.0	0.0	-8275.7919	-3857.7248	NaN	NaN	0.3179	0.0848	0.7654	0.0458	0.0263	0.0347	0.043
0.0	0.0	0.0	-9136.7919	167.2752	NaN	NaN	-0.0186	0.0846	0.764	0.0465	0.0266	0.0348	0.0435
0.0	0.0	0.0	-9001.7919	-2644.7248	NaN	NaN	0.2271	0.0848	0.7647	0.046	0.0264	0.0348	0.0433
0.0	0.0	0.0	-6174.7919	-1258.7248	NaN	NaN	0.1693	0.0847	0.7637	0.0464	0.0266	0.035	0.0436
0.0	0.0	0.0	-8717.7919	-3457.7248	NaN	NaN	0.284	0.085	0.7638	0.0461	0.0266	0.035	0.0435
0.0	0.0	0.0	-7689.7919	-2598.7248	NaN	NaN	0.2526	0.0849	0.7628	0.0465	0.0268	0.0352	0.0438
0.0	0.0	0.0	-8778.7919	-3929.7248	NaN	NaN	0.3092	0.0852	0.7636	0.0458	0.0265	0.0353	0.0435
0.0	0.0	0.0	-6726.7919	-3177.7248	NaN	NaN	0.3208	0.0854	0.762	0.0461	0.0268	0.0357	0.044
0.0	0.0	0.0	-9050.7919	-2644.7248	NaN	NaN	0.2261	0.0855	0.7644	0.045	0.0263	0.0357	0.0432
0.0	0.0	0.0	-8163.7919	-3661.7248	NaN	NaN	0.3096	0.0858	0.7631	0.0451	0.0264	0.0359	0.0438
0.0	0.0	0.0	-8877.7919	-352.7248	NaN	NaN	0.0382	0.0857	0.7631	0.045	0.0264	0.036	0.0438
0.0	0.0	0.0	-9969.7919	-3859.7248	NaN	NaN	0.2791	0.0857	0.7647	0.0444	0.026	0.0357	0.0434
0.0	0.0	0.0	-7851.7919	-1754.7248	NaN	NaN	0.1827	0.0862	0.7606	0.0456	0.0267	0.0363	0.0447
0.0	0.0	0.0	-7970.7919	-346.7248	NaN	NaN	0.0417	0.0867	0.7586	0.046	0.027	0.0364	0.0453
0.0	0.0	0.0	-9930.7919	-771.7248	NaN	NaN	0.0721	0.087	0.7583	0.0462	0.0269	0.0363	0.0453
0.0	0.0	0.0	-10343.7919	-1664.7248	NaN	NaN	0.1386	0.0871	0.7606	0.0454	0.0264	0.0359	0.0446
0.0	0.0	0.0	-8009.7919	-5133.7248	NaN	NaN	0.3906	0.0874	0.7606	0.0452	0.0264	0.0357	0.0447
0.0	0.0	0.0	-8425.7919	-432.7248	NaN	NaN	0.0488	0.0874	0.7589	0.0457	0.0269	0.0358	0.0453
0.0	0.0	0.0	-9306.7919	-3586.7248	NaN	NaN	0.2782	0.0872	0.7597	0.0455	0.0269	0.0356	0.0451
0.0	0.0	0.0	-7425.7919	-3472.7248	NaN	NaN	0.3186	0.0877	0.7552	0.0465	0.0279	0.0362	0.0465
0.0	0.0	0.0	-8052.7919	-1094.7248	NaN	NaN	0.1197	0.088	0.753	0.0469	0.0284	0.0366	0.0471
0.0	0.0	0.0	-8349.7919	-515.7248	NaN	NaN	0.0582	0.088	0.7528	0.0467	0.0286	0.0368	0.0471
0.0	0.0	0.0	-7529.7919	-465.7248	NaN	NaN	0.0582	0.0883	0.752	0.0466	0.0288	0.037	0.0473
0.0	0.0	0.0	-9725.7919	-1210.7248	NaN	NaN	0.1107	0.0877	0.7535	0.0463	0.0288	0.0369	0.0469
0.0	0.0	0.0	-11065.7919	64.2752	NaN	NaN	-0.0058	0.0869	0.7561	0.046	0.0287	0.0364	0.046
0.0	0.0	0.0	-8584.7919	-1181.7248	NaN	NaN	0.121	0.0863	0.7573	0.0462	0.0287	0.036	0.0455
0.0	0.0	0.0	-6467.7919	-3346.7248	NaN	NaN	0.341	0.0857	0.759	0.0465	0.0287	0.0353	0.0448
0.0	0.0	0.0	-8145.7919	458.2752	NaN	NaN	-0.0596	0.0852	0.7609	0.0465	0.0287	0.0348	0.0439
0.0	0.0	0.0	-9061.7919	-3347.7248	NaN	NaN	0.2698	0.085	0.7662	0.0451	0.0279	0.0341	0.0417
0.0	0.0	0.0	-9587.7919	-3545.7248	NaN	NaN	0.27	0.0847	0.7713	0.0433	0.0272	0.0339	0.0397
0.0	0.0	0.0	-10774.7919	-3323.7248	NaN	NaN	0.2357	0.0846	0.7755	0.0416	0.0266	0.0336	0.0381
0.0	0.0	0.0	-10351.7919	-1091.7248	NaN	NaN	0.0954	0.0847	0.776	0.041	0.0269	0.0337	0.0377
0.0	0.0	0.0	-10743.7919	-2239.7248	NaN	NaN	0.1725	0.085	0.7759	0.0405	0.0272	0.0339	0.0376
0.0	0.0	0.0	-8389.7919	-962.7248	NaN	NaN	0.1029	0.0855	0.7709	0.0414	0.0285	0.0347	0.0389
0.0	0.0	0.0	-10292.7919	-312.7248	NaN	NaN	0.0295	0.0864	0.7697	0.0411	0.0289	0.0351	0.0388
0.0	0.0	0.0	-8104.7919	-2768.7248	NaN	NaN	0.2546	0.0874	0.7688	0.0407	0.0291	0.0354	0.0386
0.0	0.0	0.0	-8278.7919	-2291.7248	NaN	NaN	0.2168	0.089	0.7692	0.0393	0.0289	0.0355	0.038
0.0	0.0	0.0	-7673.7919	-4515.7248	NaN	NaN	0.3705	0.0909	0.7688	0.038	0.0289	0.0356	0.0378
0.0	0.0	0.0	-10688.7919	-3116.7248	NaN	NaN	0.2258	0.0926	0.7681	0.037	0.0291	0.0357	0.0376
0.0	0.0	0.0	-8092.7919	-1824.7248	NaN	NaN	0.184	0.094	0.767	0.0363	0.0294	0.0358	0.0375
0.0	0.0	0.0	-9260.7919	-3115.7248	NaN	NaN	0.2517	0.0962	0.7673	0.0349	0.0293	0.0356	0.0367
0.0	0.0	0.0	-9259.7919	-3260.7248	NaN	NaN	0.2604	0.0981	0.7669	0.0342	0.0294	0.0358	0.0356
0.0	0.0	0.0	-10365.7919	-2324.7248	NaN	NaN	0.1832	0.1009	0.764	0.0337	0.0298	0.0365	0.035
0.0	0.0	0.0	-8729.7919	-1303.7248	NaN	NaN	0.1299	0.1044	0.7594	0.0336	0.0306	0.0368	0.0351
0.0	0.0	0.0	-9947.7919	-1466.7248	NaN	NaN	0.1285	0.1089	0.754	0.0331	0.0315	0.0379	0.0345
0.0	0.0	0.0	-9268.7919	-3326.7248	NaN	NaN	0.2641	0.1197	0.7389	0.0325	0.0335	0.0414	0.034
0.0	0.0	0.0	-5607.7919	-2993.7248	NaN	NaN	0.348	0.1286	0.726	0.0322	0.0351	0.0439	0.0342
0.0	0.0	0.0	-9280.7919	-4044.7248	NaN	NaN	0.3035	0.1353	0.7172	0.0318	0.0354	0.0459	0.0344
0.0	0.0	0.0	-6845.7919	-2135.7248	NaN	NaN	0.2378	0.1396	0.7099	0.0321	0.0361	0.0465	0.0358
0.0	0.0	0.0	-8237.7919	-1023.7248	NaN	NaN	0.1105	0.1446	0.7023	0.0321	0.0361	0.048	0.0369
0.0	0.0	0.0	-9310.7919	-877.7248	NaN	NaN	0.0861	0.1493	0.6954	0.0322	0.0359	0.049	0.0382
0.0	0.0	0.0	-9732.7919	-2317.7248	NaN	NaN	0.1923	0.1548	0.6878	0.0321	0.0348	0.0514	0.0391
0.0	0.0	0.0	-8688.7919	-584.7248	NaN	NaN	0.0631	0.1599	0.6797	0.0323	0.0341	0.0536	0.0405
0.0	0.0	0.0	-9347.7919	-3515.7248	NaN	NaN	0.2733	0.1668	0.6715	0.0312	0.0338	0.0556	0.0411
0.0	0.0	0.0	-9194.7919	-3109.7248	NaN	NaN	0.2527	0.1702	0.6681	0.0306	0.0336	0.0562	0.0413
0.0	0.0	0.0	-9681.7919	-2740.7248	NaN	NaN	0.2206	0.172	0.6661	0.0304	0.034	0.056	0.0415
0.0	0.0	0.0	-7444.7919	-181.7248	NaN	NaN	0.0238	0.1756	0.6581	0.0308	0.035	0.0569	0.0436
0.0	0.0	0.0	-8309.7919	-3990.7248	NaN	NaN	0.3244	0.1821	0.6454	0.0307	0.0361	0.0604	0.0453
0.0	0.0	0.0	-7544.7919	-1293.7248	NaN	NaN	0.1464	0.1866	0.6361	0.0311	0.0368	0.0621	0.0473
0.0	0.0	0.0	-8041.7919	-1638.7248	NaN	NaN	0.1693	0.1883	0.6314	0.0313	0.0377	0.0638	0.0476
0.0	0.0	0.0	-7386.7919	-2861.7248	NaN	NaN	0.2792	0.1925	0.6236	0.0317	0.0383	0.0665	0.0474
0.0	0.0	0.0	-10548.7919	-1353.7248	NaN	NaN	0.1137	0.215	0.5959	0.0344	0.0371	0.0683	0.0494
0.0	0.0	0.0	-8892.7919	-4737.7248	NaN	NaN	0.3476	0.2276	0.5802	0.0356	0.0364	0.0718	0.0485
0.0	0.0	0.0	-7491.7919	-3402.7248	NaN	NaN	0.3123	0.2477	0.5553	0.0372	0.0354	0.0764	0.048
0.0	0.0	0.0	-10102.7919	-3135.7248	NaN	NaN	0.2369	0.2693	0.5308	0.0379	0.0346	0.0791	0.0484
0.0	0.0	0.0	-7581.7919	-3169.7248	NaN	NaN	0.2948	0.2935	0.4999	0.0395	0.0347	0.0846	0.0478
0.0	0.0	0.0	-8011.7919	873.2752	NaN	NaN	-0.1223	0.3297	0.4602	0.0373	0.0368	0.0894	0.0466
0.0	0.0	0.0	-10376.7919	-1063.7248	NaN	NaN	0.093	0.4707	0.3275	0.0297	0.035	0.0924	0.0447
0.0	0.0	0.0	-9409.7919	-2686.7248	NaN	NaN	0.2221	0.5426	0.2655	0.0271	0.0309	0.0894	0.0445
0.0	0.0	0.0	-9495.7919	-3125.7248	NaN	NaN	0.2477	0.5633	0.2474	0.0265	0.0301	0.0889	0.0437
0.0	0.0	0.0	-9832.7919	-999.7248	NaN	NaN	0.0923	0.5772	0.2365	0.0264	0.0295	0.0883	0.0421
0.0	0.0	0.0	-8599.7919	-2278.7248	NaN	NaN	0.2095	0.6228	0.2049	0.0277	0.0267	0.0811	0.0368
0.0	0.0	0.0	-9571.7919	-2761.7248	NaN	NaN	0.2239	0.6047	0.2152	0.0279	0.0287	0.0846	0.039
0.0	0.0	0.0	-9499.7919	-2671.7248	NaN	NaN	0.2195	0.6249	0.2017	0.0274	0.0275	0.0821	0.0364
0.0	0.0	0.0	-8897.7919	-1417.7248	NaN	NaN	0.1374	0.6016	0.2143	0.027	0.03	0.0878	0.0393
0.0	0.0	0.0	-7283.7919	1377.2752	NaN	NaN	-0.2332	0.596	0.2173	0.0264	0.0304	0.09	0.0399
0.0	0.0	0.0	-7705.7919	-4207.7248	NaN	NaN	0.3532	0.6325	0.1935	0.0269	0.0277	0.0836	0.0358
0.0	0.0	0.0	-7960.7919	-1416.7248	NaN	NaN	0.1511	0.6096	0.2057	0.027	0.0302	0.0891	0.0385
0.0	0.0	0.0	-7732.7919	-1960.7248	NaN	NaN	0.2023	0.6584	0.1763	0.0273	0.0259	0.0794	0.0327
0.0	0.0	0.0	-9418.7919	-3228.7248	NaN	NaN	0.2553	0.6547	0.1771	0.0278	0.0269	0.0805	0.033
0.0	0.0	0.0	-9307.7919	-292.7248	NaN	NaN	0.0305	0.6516	0.1792	0.0274	0.0271	0.0816	0.0332
0.0	0.0	0.0	-10312.7919	-348.7248	NaN	NaN	0.0327	0.6553	0.1769	0.0273	0.0268	0.081	0.0328
0.0	0.0	0.0	-8847.7919	-2383.7248	NaN	NaN	0.2122	0.641	0.1847	0.027	0.0281	0.0845	0.0345
0.0	0.0	0.0	-8996.7919	-1556.7248	NaN	NaN	0.1475	0.6497	0.1793	0.0269	0.0273	0.0832	0.0336
0.0	0.0	0.0	-8551.7919	-3260.7248	NaN	NaN	0.276	0.6591	0.1728	0.0273	0.0267	0.0815	0.0326
0.0	0.0	0.0	-9317.7919	-729.7248	NaN	NaN	0.0726	0.6626	0.1702	0.0276	0.0264	0.081	0.0322
0.0	0.0	0.0	-11077.7919	-2314.7248	NaN	NaN	0.1728	0.6768	0.1618	0.0279	0.0251	0.078	0.0304
0.0	0.0	0.0	-9670.7919	-2553.7248	NaN	NaN	0.2089	0.6772	0.1609	0.0284	0.0252	0.0781	0.0303
0.0	0.0	0.0	-10375.7919	-3604.7248	NaN	NaN	0.2578	0.679	0.1594	0.0285	0.025	0.0779	0.0302
0.0	0.0	0.0	-8989.7919	-3562.7248	NaN	NaN	0.2838	0.6701	0.164	0.0289	0.0259	0.0797	0.0314
0.0	0.0	0.0	-5154.7919	-363.7248	NaN	NaN	0.0659	0.6295	0.1895	0.0283	0.0287	0.0878	0.0361
0.0	0.0	0.0	-4529.7919	-337.7248	NaN	NaN	0.0694	0.6575	0.1745	0.0288	0.0256	0.0807	0.033
0.0	0.0	0.0	-6676.7919	-3754.7248	NaN	NaN	0.3599	0.6847	0.1572	0.0299	0.0238	0.0741	0.0302
0.0	0.0	0.0	-6369.7919	-2755.7248	NaN	NaN	0.302	0.6874	0.1556	0.0308	0.0235	0.0729	0.0297
0.0	0.0	0.0	-9690.7919	-4734.7248	NaN	NaN	0.3282	0.6941	0.1528	0.03	0.0229	0.0717	0.0286
0.0	0.0	0.0	-6014.7919	-1232.7248	NaN	NaN	0.1701	0.6768	0.1636	0.0293	0.0244	0.0752	0.0308
0.0	0.0	0.0	-7286.7919	-3052.7248	NaN	NaN	0.2952	0.6769	0.1656	0.0283	0.0242	0.0744	0.0306
0.0	0.0	0.0	-5885.7919	-1810.7248	NaN	NaN	0.2353	0.6107	0.2059	0.03	0.0297	0.0889	0.0348
0.0	0.0	0.0	-4608.7919	-1701.7248	NaN	NaN	0.2697	0.5876	0.2203	0.0314	0.0312	0.0945	0.0349
0.0	0.0	0.0	-7107.7919	-559.7248	NaN	NaN	0.073	0.5905	0.2169	0.0315	0.0315	0.0946	0.035
0.0	0.0	0.0	-9575.7919	-419.7248	NaN	NaN	0.042	0.6342	0.1887	0.0297	0.029	0.085	0.0334
0.0	0.0	0.0	-4024.7919	-4221.7248	NaN	NaN	0.5119	0.6404	0.1834	0.0293	0.0299	0.0834	0.0336
0.0	0.0	0.0	-9431.7919	-4297.7248	NaN	NaN	0.313	0.6162	0.1963	0.0306	0.0328	0.0894	0.0346
0.0	0.0	0.0	-8736.7919	-767.7248	NaN	NaN	0.0808	0.5922	0.208	0.0327	0.0354	0.0962	0.0355
0.0	0.0	0.0	-8561.7919	-2860.7248	NaN	NaN	0.2504	0.5969	0.2036	0.0327	0.0354	0.0955	0.0359
0.0	0.0	0.0	-6742.7919	-1140.7248	NaN	NaN	0.1447	0.5775	0.2106	0.0348	0.0383	0.1021	0.0367
0.0	0.0	0.0	-8926.7919	-2554.7248	NaN	NaN	0.2225	0.5874	0.2051	0.0343	0.0378	0.0983	0.0371
0.0	0.0	0.0	-10266.7919	-1076.7248	NaN	NaN	0.0949	0.5703	0.2139	0.0362	0.0403	0.102	0.0372
0.0	0.0	0.0	-8426.7919	-4613.7248	NaN	NaN	0.3538	0.5497	0.2241	0.0384	0.0432	0.107	0.0375
0.0	0.0	0.0	-10062.7919	-2852.7248	NaN	NaN	0.2209	0.5086	0.241	0.0431	0.0488	0.1213	0.0371
0.0	0.0	0.0	-9632.7919	-454.7248	NaN	NaN	0.0451	0.5552	0.2203	0.0386	0.046	0.1037	0.0363
0.0	0.0	0.0	-8744.7919	-3790.7248	NaN	NaN	0.3024	0.6121	0.186	0.0345	0.0441	0.0884	0.0348
0.0	0.0	0.0	-8667.7919	-3847.7248	NaN	NaN	0.3074	0.6319	0.1784	0.0327	0.0432	0.0832	0.0306
0.0	0.0	0.0	-9065.7919	-3603.7248	NaN	NaN	0.2844	0.6587	0.1602	0.0307	0.0424	0.0785	0.0295
0.0	0.0	0.0	-9357.7919	-3704.7248	NaN	NaN	0.2836	0.6787	0.148	0.0295	0.042	0.0741	0.0278
0.0	0.0	0.0	-7809.7919	-3781.7248	NaN	NaN	0.3262	0.6972	0.1361	0.0294	0.041	0.0696	0.0267
0.0	0.0	0.0	-8985.7919	-5674.7248	NaN	NaN	0.3871	0.7452	0.1074	0.0306	0.0338	0.0567	0.0264
0.0	0.0	0.0	-9156.7919	-2471.7248	NaN	NaN	0.2126	0.7667	0.0944	0.0312	0.0308	0.0506	0.0263
0.0	0.0	0.0	-8499.7919	-3439.7248	NaN	NaN	0.2881	0.7741	0.0899	0.031	0.0303	0.0484	0.0263
0.0	0.0	0.0	-8696.7919	-3768.7248	NaN	NaN	0.3023	0.7717	0.0935	0.0301	0.0302	0.0475	0.027
0.0	0.0	0.0	-9267.7919	-2356.7248	NaN	NaN	0.2027	0.7673	0.0968	0.0298	0.0306	0.0474	0.0281
0.0	0.0	0.0	-8894.7919	413.2752	NaN	NaN	-0.0487	0.7646	0.099	0.0293	0.031	0.0469	0.0292
0.0	0.0	0.0	-10087.7919	-1568.7248	NaN	NaN	0.1346	0.7601	0.102	0.0293	0.0316	0.0468	0.0303
0.0	0.0	0.0	-9478.7919	-2131.7248	NaN	NaN	0.1836	0.752	0.1054	0.0302	0.0331	0.0474	0.0319
0.0	0.0	0.0	-8532.7919	-2189.7248	NaN	NaN	0.2042	0.7401	0.1107	0.0313	0.0357	0.048	0.0342
0.0	0.0	0.0	-9126.7919	-4153.7248	NaN	NaN	0.3128	0.7646	0.0972	0.031	0.0332	0.0433	0.0306
