# Supplementary material for: DeepFRET, a software for rapid and automated single-molecule FRET data classification using deep learning
Source: eLife. 2020 Nov 3;9:e60404. doi: 10.7554/eLife.60404 (PMC7609065; doi:10.7554/eLife.60404)
Supplement: Figure 4—source data 1. [file elife-60404-fig4-data1.zip › Figure 4-source data 1/Fig_S4a/Traces/traces_all_n294/Traces_Fig2d_4mMAc_mov1_combined_tif_pair36.txt]

Exported by DeepFRET
Date: 2020-08-26, 18:13
Video filename: None
FRET pair #36
Bleaches at 122
D-Dexc-bg	A-Dexc-bg	A-Aexc-bg	D-Dexc-rw	A-Dexc-rw	A-Aexc-rw	S	E	p_bleached	p_aggregated	p_noisy	p_scrambled	p_static	p_dynamic
0.0	0.0	0.0	35392.211	10117.7777	NaN	NaN	0.2223	0.0688	0.0826	0.0782	0.5656	0.0923	0.1125
0.0	0.0	0.0	38862.211	12122.7777	NaN	NaN	0.2378	0.0644	0.0791	0.0753	0.575	0.093	0.1132
0.0	0.0	0.0	43785.211	11319.7777	NaN	NaN	0.2054	0.0652	0.1023	0.0762	0.5496	0.1037	0.103
0.0	0.0	0.0	40814.211	8859.7777	NaN	NaN	0.1784	0.0596	0.1035	0.0772	0.5553	0.1028	0.1017
0.0	0.0	0.0	38255.211	6427.7777	NaN	NaN	0.1439	0.06	0.1025	0.0767	0.5551	0.1049	0.1008
0.0	0.0	0.0	42170.211	10527.7777	NaN	NaN	0.1998	0.0607	0.0938	0.0745	0.5669	0.104	0.1001
0.0	0.0	0.0	39872.211	11897.7777	NaN	NaN	0.2298	0.0631	0.0937	0.073	0.5693	0.1036	0.0973
0.0	0.0	0.0	43978.211	8466.7777	NaN	NaN	0.1614	0.0635	0.0908	0.0712	0.5756	0.1035	0.0954
0.0	0.0	0.0	35691.211	8173.7777	NaN	NaN	0.1863	0.0658	0.0872	0.0706	0.5775	0.1042	0.0946
0.0	0.0	0.0	37805.211	11148.7777	NaN	NaN	0.2277	0.0665	0.0831	0.0708	0.5795	0.1054	0.0947
0.0	0.0	0.0	36186.211	9177.7777	NaN	NaN	0.2023	0.0688	0.0802	0.0714	0.5768	0.1056	0.0971
0.0	0.0	0.0	43323.211	8307.7777	NaN	NaN	0.1609	0.0689	0.0764	0.0727	0.5768	0.1056	0.0995
0.0	0.0	0.0	39701.211	10468.7777	NaN	NaN	0.2087	0.0685	0.0718	0.0739	0.5779	0.1044	0.1036
0.0	0.0	0.0	36197.211	8608.7777	NaN	NaN	0.1921	0.0669	0.0688	0.0756	0.5774	0.105	0.1063
0.0	0.0	0.0	37936.211	11039.7777	NaN	NaN	0.2254	0.0663	0.0655	0.0763	0.5778	0.1038	0.1103
0.0	0.0	0.0	39513.211	9870.7777	NaN	NaN	0.1999	0.0658	0.0647	0.0778	0.5742	0.1053	0.1122
0.0	0.0	0.0	36975.211	10342.7777	NaN	NaN	0.2186	0.0655	0.0662	0.0805	0.5652	0.1066	0.1161
0.0	0.0	0.0	41362.211	8307.7777	NaN	NaN	0.1673	0.0654	0.0652	0.0798	0.5675	0.104	0.1181
0.0	0.0	0.0	43823.211	9451.7777	NaN	NaN	0.1774	0.0657	0.0642	0.0793	0.5687	0.1026	0.1195
0.0	0.0	0.0	39086.211	6173.7777	NaN	NaN	0.1364	0.067	0.0637	0.0792	0.5678	0.1021	0.1202
0.0	0.0	0.0	39315.211	7873.7777	NaN	NaN	0.1669	0.0675	0.0628	0.0783	0.5705	0.1019	0.119
0.0	0.0	0.0	38327.211	6809.7777	NaN	NaN	0.1509	0.0692	0.0617	0.0772	0.5709	0.1022	0.1188
0.0	0.0	0.0	37927.211	10305.7777	NaN	NaN	0.2137	0.0698	0.0598	0.0763	0.5739	0.1014	0.1187
0.0	0.0	0.0	34268.211	11108.7777	NaN	NaN	0.2448	0.0713	0.0579	0.076	0.5736	0.1002	0.121
0.0	0.0	0.0	34186.211	12428.7777	NaN	NaN	0.2666	0.0717	0.0572	0.0768	0.5729	0.0997	0.1217
0.0	0.0	0.0	38568.211	9527.7777	NaN	NaN	0.1981	0.0726	0.057	0.0775	0.5714	0.0984	0.1231
0.0	0.0	0.0	38821.211	8554.7777	NaN	NaN	0.1806	0.0734	0.0577	0.0776	0.5706	0.0975	0.1232
0.0	0.0	0.0	37976.211	6296.7777	NaN	NaN	0.1422	0.0746	0.0582	0.0774	0.5708	0.0956	0.1235
0.0	0.0	0.0	37332.211	6781.7777	NaN	NaN	0.1537	0.0738	0.0582	0.0773	0.5758	0.0932	0.1217
0.0	0.0	0.0	38293.211	7103.7777	NaN	NaN	0.1565	0.076	0.0598	0.0776	0.5749	0.092	0.1197
0.0	0.0	0.0	39008.211	10490.7777	NaN	NaN	0.2119	0.0764	0.0603	0.078	0.5795	0.0896	0.1161
0.0	0.0	0.0	36185.211	10603.7777	NaN	NaN	0.2266	0.0771	0.0598	0.0785	0.5847	0.0866	0.1132
0.0	0.0	0.0	33440.211	6799.7777	NaN	NaN	0.169	0.076	0.0597	0.0798	0.5918	0.0827	0.1099
0.0	0.0	0.0	40364.211	11157.7777	NaN	NaN	0.2166	0.0788	0.0634	0.0756	0.5966	0.0821	0.1035
0.0	0.0	0.0	37831.211	11805.7777	NaN	NaN	0.2378	0.0771	0.0651	0.0744	0.609	0.0782	0.0963
0.0	0.0	0.0	36707.211	8404.7777	NaN	NaN	0.1863	0.0803	0.0676	0.0719	0.6128	0.0757	0.0916
0.0	0.0	0.0	38378.211	5525.7777	NaN	NaN	0.1259	0.0809	0.0667	0.0697	0.6241	0.0716	0.0871
0.0	0.0	0.0	41240.211	5250.7777	NaN	NaN	0.1129	0.0819	0.0665	0.0679	0.6309	0.0687	0.084
0.0	0.0	0.0	35876.211	8885.7777	NaN	NaN	0.1985	0.0806	0.065	0.0672	0.6393	0.0659	0.0821
0.0	0.0	0.0	37699.211	9100.7777	NaN	NaN	0.1945	0.0785	0.0626	0.0652	0.6492	0.0648	0.0797
0.0	0.0	0.0	33826.211	10445.7777	NaN	NaN	0.2359	0.077	0.0606	0.0635	0.6577	0.0638	0.0773
0.0	0.0	0.0	37216.211	9325.7777	NaN	NaN	0.2004	0.0761	0.0596	0.062	0.6636	0.0633	0.0754
0.0	0.0	0.0	33570.211	10053.7777	NaN	NaN	0.2305	0.0755	0.0585	0.0606	0.6685	0.0633	0.0736
0.0	0.0	0.0	35380.211	9848.7777	NaN	NaN	0.2178	0.0773	0.0589	0.0599	0.6675	0.0639	0.0724
0.0	0.0	0.0	35405.211	6124.7777	NaN	NaN	0.1475	0.0795	0.0581	0.0587	0.6685	0.0641	0.0711
0.0	0.0	0.0	38040.211	10726.7777	NaN	NaN	0.22	0.0821	0.0582	0.0574	0.6685	0.0645	0.0693
0.0	0.0	0.0	42444.211	7854.7777	NaN	NaN	0.1562	0.0844	0.0579	0.0564	0.6687	0.0653	0.0673
0.0	0.0	0.0	45397.211	6826.7777	NaN	NaN	0.1307	0.0891	0.0596	0.0544	0.6648	0.0672	0.0649
0.0	0.0	0.0	39470.211	8011.7777	NaN	NaN	0.1687	0.0916	0.0587	0.0528	0.666	0.0677	0.0633
0.0	0.0	0.0	34269.211	9381.7777	NaN	NaN	0.2149	0.0945	0.0591	0.0505	0.666	0.0693	0.0607
0.0	0.0	0.0	39014.211	10712.7777	NaN	NaN	0.2154	0.0982	0.0602	0.0481	0.6642	0.0712	0.0581
0.0	0.0	0.0	42060.211	9735.7777	NaN	NaN	0.188	0.1033	0.0608	0.0459	0.6609	0.0727	0.0563
0.0	0.0	0.0	35351.211	6426.7777	NaN	NaN	0.1538	0.1107	0.0615	0.0447	0.6548	0.0734	0.0549
0.0	0.0	0.0	32689.211	9482.7777	NaN	NaN	0.2249	0.1178	0.0635	0.0435	0.6468	0.0753	0.053
0.0	0.0	0.0	41119.211	9108.7777	NaN	NaN	0.1813	0.1243	0.0659	0.0421	0.6403	0.0761	0.0514
0.0	0.0	0.0	40519.211	6775.7777	NaN	NaN	0.1433	0.1311	0.0673	0.041	0.6333	0.077	0.0503
0.0	0.0	0.0	32053.211	7286.7777	NaN	NaN	0.1852	0.1403	0.0696	0.0403	0.6224	0.0781	0.0492
0.0	0.0	0.0	30742.211	7121.7777	NaN	NaN	0.1881	0.1439	0.0725	0.0394	0.6173	0.079	0.0479
0.0	0.0	0.0	36825.211	10977.7777	NaN	NaN	0.2296	0.1502	0.0758	0.0379	0.6097	0.08	0.0465
0.0	0.0	0.0	34365.211	7839.7777	NaN	NaN	0.1858	0.1591	0.0772	0.0372	0.5995	0.0808	0.0462
0.0	0.0	0.0	35967.211	8722.7777	NaN	NaN	0.1952	0.173	0.0793	0.0367	0.5842	0.0812	0.0457
0.0	0.0	0.0	33862.211	6490.7777	NaN	NaN	0.1608	0.1885	0.081	0.036	0.568	0.0816	0.0449
0.0	0.0	0.0	36611.211	5799.7777	NaN	NaN	0.1368	0.204	0.0802	0.0355	0.5538	0.0817	0.0449
0.0	0.0	0.0	35645.211	6293.7777	NaN	NaN	0.1501	0.2127	0.078	0.0348	0.549	0.0808	0.0448
0.0	0.0	0.0	33209.211	6679.7777	NaN	NaN	0.1675	0.2223	0.077	0.0337	0.5419	0.0809	0.0441
0.0	0.0	0.0	34131.211	5351.7777	NaN	NaN	0.1355	0.2359	0.0761	0.0329	0.5307	0.0812	0.0432
0.0	0.0	0.0	33278.211	6896.7777	NaN	NaN	0.1717	0.2477	0.0744	0.0317	0.5226	0.0808	0.0427
0.0	0.0	0.0	32641.211	6829.7777	NaN	NaN	0.173	0.2638	0.0723	0.0308	0.5111	0.0802	0.0417
0.0	0.0	0.0	39372.211	7153.7777	NaN	NaN	0.1538	0.2658	0.0697	0.0303	0.514	0.0784	0.0417
0.0	0.0	0.0	37746.211	6864.7777	NaN	NaN	0.1539	0.27	0.0678	0.0297	0.5148	0.0765	0.0412
0.0	0.0	0.0	36378.211	8286.7777	NaN	NaN	0.1855	0.2773	0.0657	0.0295	0.5117	0.0751	0.0408
0.0	0.0	0.0	35049.211	7571.7777	NaN	NaN	0.1777	0.2763	0.0633	0.0296	0.5173	0.0728	0.0408
0.0	0.0	0.0	34333.211	8863.7777	NaN	NaN	0.2052	0.2752	0.0617	0.0295	0.5216	0.0715	0.0405
0.0	0.0	0.0	33837.211	7867.7777	NaN	NaN	0.1887	0.2725	0.0603	0.0299	0.5263	0.0706	0.0403
0.0	0.0	0.0	38296.211	6751.7777	NaN	NaN	0.1499	0.2689	0.0589	0.0302	0.5323	0.0695	0.0403
0.0	0.0	0.0	37235.211	9511.7777	NaN	NaN	0.2035	0.2641	0.0581	0.0305	0.5383	0.0687	0.0403
0.0	0.0	0.0	33917.211	6069.7777	NaN	NaN	0.1518	0.2738	0.0574	0.0302	0.53	0.0688	0.0398
0.0	0.0	0.0	39448.211	6942.7777	NaN	NaN	0.1497	0.2718	0.0561	0.0309	0.5329	0.0682	0.0401
0.0	0.0	0.0	40217.211	9733.7777	NaN	NaN	0.1949	0.2697	0.0556	0.0307	0.5366	0.0674	0.04
0.0	0.0	0.0	33707.211	7610.7777	NaN	NaN	0.1842	0.2816	0.0552	0.0307	0.5248	0.0681	0.0395
0.0	0.0	0.0	39070.211	7988.7777	NaN	NaN	0.1698	0.2778	0.0547	0.0313	0.5286	0.0676	0.0401
0.0	0.0	0.0	33053.211	7373.7777	NaN	NaN	0.1824	0.2851	0.0545	0.0309	0.5218	0.0679	0.0396
0.0	0.0	0.0	37529.211	5398.7777	NaN	NaN	0.1258	0.2868	0.0549	0.0314	0.5186	0.0685	0.0399
0.0	0.0	0.0	33803.211	5509.7777	NaN	NaN	0.1402	0.2903	0.055	0.0314	0.5149	0.0685	0.04
0.0	0.0	0.0	37518.211	6548.7777	NaN	NaN	0.1486	0.2953	0.0558	0.0313	0.5084	0.0692	0.04
0.0	0.0	0.0	34441.211	8638.7777	NaN	NaN	0.2005	0.2978	0.0557	0.0315	0.5054	0.0691	0.0405
0.0	0.0	0.0	34402.211	3080.7777	NaN	NaN	0.0822	0.3071	0.0564	0.0311	0.4948	0.0703	0.0403
0.0	0.0	0.0	35371.211	6922.7777	NaN	NaN	0.1637	0.3013	0.0557	0.0319	0.5002	0.0695	0.0414
0.0	0.0	0.0	32438.211	7061.7777	NaN	NaN	0.1788	0.296	0.057	0.0319	0.5035	0.0701	0.0415
0.0	0.0	0.0	31820.211	8294.7777	NaN	NaN	0.2068	0.2929	0.058	0.0322	0.5039	0.0711	0.0419
0.0	0.0	0.0	34805.211	7793.7777	NaN	NaN	0.183	0.2823	0.0594	0.0323	0.5119	0.072	0.0421
0.0	0.0	0.0	35188.211	7907.7777	NaN	NaN	0.1835	0.2915	0.0613	0.0313	0.4994	0.0752	0.0413
0.0	0.0	0.0	32473.211	5939.7777	NaN	NaN	0.1546	0.3031	0.0618	0.0307	0.4854	0.0775	0.0414
0.0	0.0	0.0	36695.211	4103.7777	NaN	NaN	0.1006	0.3062	0.0629	0.0306	0.4789	0.0806	0.0409
0.0	0.0	0.0	35615.211	7395.7777	NaN	NaN	0.172	0.3132	0.0629	0.0297	0.4718	0.0822	0.0403
0.0	0.0	0.0	39552.211	8606.7777	NaN	NaN	0.1787	0.3258	0.0631	0.0291	0.4577	0.0848	0.0394
0.0	0.0	0.0	36667.211	7954.7777	NaN	NaN	0.1783	0.3326	0.0626	0.0289	0.4512	0.0858	0.0389
0.0	0.0	0.0	34950.211	7206.7777	NaN	NaN	0.171	0.3447	0.0614	0.0288	0.4409	0.0859	0.0382
0.0	0.0	0.0	37173.211	6980.7777	NaN	NaN	0.1581	0.3445	0.0616	0.0289	0.4419	0.0847	0.0384
0.0	0.0	0.0	33178.211	10515.7777	NaN	NaN	0.2407	0.3579	0.0613	0.0288	0.429	0.0852	0.0378
0.0	0.0	0.0	37748.211	3408.7777	NaN	NaN	0.0828	0.3571	0.0616	0.0293	0.4291	0.0853	0.0377
0.0	0.0	0.0	33005.211	10368.7777	NaN	NaN	0.2391	0.3629	0.0615	0.0291	0.4235	0.0853	0.0376
0.0	0.0	0.0	38180.211	3847.7777	NaN	NaN	0.0916	0.3688	0.0632	0.0294	0.4145	0.0872	0.0369
0.0	0.0	0.0	37115.211	5998.7777	NaN	NaN	0.1391	0.3684	0.0641	0.0293	0.4127	0.0884	0.0372
0.0	0.0	0.0	31132.211	7107.7777	NaN	NaN	0.1859	0.37	0.0651	0.0297	0.4082	0.0903	0.0367
0.0	0.0	0.0	28912.211	6047.7777	NaN	NaN	0.173	0.3641	0.0671	0.029	0.4121	0.0907	0.037
0.0	0.0	0.0	31740.211	7770.7777	NaN	NaN	0.1967	0.3707	0.0676	0.0293	0.4016	0.0941	0.0367
0.0	0.0	0.0	35464.211	7779.7777	NaN	NaN	0.1799	0.3528	0.0699	0.0289	0.4169	0.094	0.0375
0.0	0.0	0.0	27841.211	6792.7777	NaN	NaN	0.1961	0.3651	0.0694	0.0284	0.4033	0.0959	0.0378
0.0	0.0	0.0	33347.211	6049.7777	NaN	NaN	0.1536	0.3536	0.0702	0.0293	0.4107	0.0977	0.0385
0.0	0.0	0.0	33677.211	8635.7777	NaN	NaN	0.2041	0.3372	0.0726	0.029	0.4258	0.0959	0.0394
0.0	0.0	0.0	28705.211	9900.7777	NaN	NaN	0.2565	0.3617	0.0737	0.0289	0.4014	0.0943	0.04
0.0	0.0	0.0	34232.211	4504.7777	NaN	NaN	0.1163	0.364	0.0738	0.0294	0.3997	0.0925	0.0407
0.0	0.0	0.0	31646.211	5371.7777	NaN	NaN	0.1451	0.3476	0.0794	0.0297	0.4093	0.093	0.0411
0.0	0.0	0.0	28050.211	5754.7777	NaN	NaN	0.1702	0.3426	0.0858	0.0306	0.4048	0.0954	0.0408
0.0	0.0	0.0	30760.211	8679.7777	NaN	NaN	0.2201	0.3284	0.0929	0.031	0.4103	0.0972	0.0402
0.0	0.0	0.0	29311.211	5978.7777	NaN	NaN	0.1694	0.3485	0.1008	0.0306	0.3836	0.0966	0.04
0.0	0.0	0.0	30914.211	4553.7777	NaN	NaN	0.1284	0.3854	0.1011	0.0299	0.3491	0.0944	0.04
0.0	0.0	0.0	35048.211	6699.7777	NaN	NaN	0.1605	0.4107	0.102	0.0296	0.3254	0.0929	0.0392
0.0	0.0	0.0	29301.211	6854.7777	NaN	NaN	0.1896	0.4193	0.1019	0.0298	0.3162	0.0934	0.0394
0.0	0.0	0.0	29652.211	5934.7777	NaN	NaN	0.1668	0.428	0.1066	0.0302	0.3017	0.0947	0.0388
0.0	0.0	0.0	33309.211	8416.7777	NaN	NaN	0.2017	0.4477	0.111	0.0302	0.2776	0.0944	0.0391
0.0	0.0	0.0	25568.211	8059.7777	NaN	NaN	0.2397	0.512	0.1102	0.0281	0.2235	0.0889	0.0373
0.0	0.0	0.0	12593.211	3613.7777	NaN	NaN	0.223	0.6598	0.087	0.0259	0.1308	0.0653	0.0311
0.0	0.0	0.0	9254.211	2095.7777	NaN	NaN	0.1847	0.7617	0.0629	0.0222	0.0798	0.0483	0.0251
0.0	0.0	0.0	13362.211	111.7777	NaN	NaN	0.0083	0.8142	0.0451	0.0213	0.0567	0.0384	0.0243
0.0	0.0	0.0	8064.211	3788.7777	NaN	NaN	0.3196	0.8207	0.0407	0.0227	0.0525	0.038	0.0254
0.0	0.0	0.0	10174.211	5082.7777	NaN	NaN	0.3331	0.8237	0.0393	0.0228	0.0525	0.0373	0.0244
0.0	0.0	0.0	9054.211	1904.7777	NaN	NaN	0.1738	0.8296	0.037	0.0229	0.0509	0.0364	0.0232
0.0	0.0	0.0	10470.211	2413.7777	NaN	NaN	0.1873	0.8394	0.0345	0.0227	0.046	0.0352	0.0222
0.0	0.0	0.0	7001.211	2372.7777	NaN	NaN	0.2531	0.8423	0.0335	0.0232	0.0435	0.0351	0.0223
0.0	0.0	0.0	7595.211	3210.7777	NaN	NaN	0.2971	0.8406	0.0338	0.0238	0.0434	0.0359	0.0226
0.0	0.0	0.0	8785.211	952.7777	NaN	NaN	0.0978	0.8372	0.0345	0.0245	0.0442	0.0366	0.023
0.0	0.0	0.0	7909.211	5044.7777	NaN	NaN	0.3894	0.836	0.0332	0.0246	0.0468	0.0366	0.0228
0.0	0.0	0.0	10627.211	4632.7777	NaN	NaN	0.3036	0.8017	0.0381	0.0278	0.0675	0.0399	0.0249
0.0	0.0	0.0	10474.211	4263.7777	NaN	NaN	0.2893	0.7164	0.0401	0.04	0.1205	0.053	0.0301
0.0	0.0	0.0	32983.211	9094.7777	NaN	NaN	0.2161	0.458	0.0556	0.0575	0.3044	0.0754	0.0491
0.0	0.0	0.0	30956.211	5189.7777	NaN	NaN	0.1436	0.3565	0.0574	0.0606	0.3898	0.0821	0.0537
0.0	0.0	0.0	33172.211	3661.7777	NaN	NaN	0.0994	0.2714	0.0557	0.0639	0.4664	0.0833	0.0594
0.0	0.0	0.0	28379.211	5783.7777	NaN	NaN	0.1693	0.2117	0.0547	0.0646	0.5254	0.0832	0.0604
0.0	0.0	0.0	28872.211	6544.7777	NaN	NaN	0.1848	0.1906	0.0558	0.0633	0.55	0.0813	0.0591
0.0	0.0	0.0	33837.211	7103.7777	NaN	NaN	0.1735	0.1914	0.0574	0.0578	0.557	0.083	0.0535
0.0	0.0	0.0	28949.211	5917.7777	NaN	NaN	0.1697	0.2029	0.0592	0.0505	0.5556	0.0845	0.0474
0.0	0.0	0.0	31247.211	7546.7777	NaN	NaN	0.1945	0.2309	0.0622	0.0428	0.536	0.0856	0.0424
0.0	0.0	0.0	38990.211	7990.7777	NaN	NaN	0.1701	0.2609	0.0659	0.0389	0.5083	0.0867	0.0393
0.0	0.0	0.0	31607.211	5520.7777	NaN	NaN	0.1487	0.2899	0.0696	0.0354	0.4811	0.0876	0.0364
0.0	0.0	0.0	30848.211	5534.7777	NaN	NaN	0.1521	0.3052	0.0717	0.0339	0.4665	0.0879	0.0348
0.0	0.0	0.0	34223.211	7710.7777	NaN	NaN	0.1839	0.3031	0.0742	0.0338	0.4673	0.0874	0.0343
0.0	0.0	0.0	31748.211	7772.7777	NaN	NaN	0.1967	0.3012	0.0756	0.0334	0.469	0.0876	0.0332
0.0	0.0	0.0	26777.211	5472.7777	NaN	NaN	0.1697	0.3071	0.0747	0.0326	0.4662	0.0876	0.0319
0.0	0.0	0.0	30648.211	5052.7777	NaN	NaN	0.1415	0.3044	0.0753	0.0322	0.4696	0.0871	0.0315
0.0	0.0	0.0	28497.211	5764.7777	NaN	NaN	0.1683	0.3018	0.0763	0.0318	0.4716	0.0877	0.0308
0.0	0.0	0.0	27071.211	7255.7777	NaN	NaN	0.2114	0.3008	0.077	0.032	0.4715	0.0882	0.0304
0.0	0.0	0.0	29738.211	6055.7777	NaN	NaN	0.1692	0.2972	0.0777	0.0322	0.4743	0.0884	0.0302
0.0	0.0	0.0	31621.211	7289.7777	NaN	NaN	0.1873	0.2962	0.0789	0.0322	0.4738	0.0892	0.0296
0.0	0.0	0.0	32462.211	7429.7777	NaN	NaN	0.1862	0.2971	0.0806	0.0323	0.4706	0.0904	0.029
0.0	0.0	0.0	30448.211	8814.7777	NaN	NaN	0.2245	0.302	0.0827	0.0326	0.4621	0.0923	0.0284
0.0	0.0	0.0	32651.211	6781.7777	NaN	NaN	0.172	0.3089	0.0848	0.0327	0.4518	0.094	0.0278
0.0	0.0	0.0	30965.211	4164.7777	NaN	NaN	0.1186	0.3167	0.0858	0.0329	0.4418	0.0951	0.0277
0.0	0.0	0.0	28461.211	8316.7777	NaN	NaN	0.2261	0.3189	0.0866	0.0332	0.438	0.0954	0.0278
0.0	0.0	0.0	29723.211	6459.7777	NaN	NaN	0.1785	0.3175	0.0874	0.0333	0.4388	0.0952	0.0278
0.0	0.0	0.0	28162.211	6537.7777	NaN	NaN	0.1884	0.3175	0.0884	0.0338	0.4371	0.0957	0.0276
0.0	0.0	0.0	30437.211	4517.7777	NaN	NaN	0.1292	0.3146	0.089	0.0341	0.4396	0.0951	0.0277
0.0	0.0	0.0	28537.211	8420.7777	NaN	NaN	0.2278	0.31	0.0898	0.0348	0.4429	0.0948	0.0278
0.0	0.0	0.0	34211.211	6809.7777	NaN	NaN	0.166	0.3044	0.0902	0.0353	0.4477	0.0948	0.0277
0.0	0.0	0.0	31941.211	7856.7777	NaN	NaN	0.1974	0.2953	0.0904	0.036	0.4563	0.0943	0.0278
0.0	0.0	0.0	28721.211	5464.7777	NaN	NaN	0.1599	0.2891	0.0914	0.0365	0.4609	0.0946	0.0275
0.0	0.0	0.0	30856.211	6300.7777	NaN	NaN	0.1696	0.2829	0.0932	0.0368	0.4652	0.0947	0.0273
0.0	0.0	0.0	31269.211	5378.7777	NaN	NaN	0.1468	0.2825	0.0946	0.0361	0.4656	0.0943	0.0268
0.0	0.0	0.0	28148.211	8682.7777	NaN	NaN	0.2357	0.2855	0.0943	0.035	0.4654	0.0934	0.0264
0.0	0.0	0.0	31774.211	3551.7777	NaN	NaN	0.1005	0.2903	0.094	0.0339	0.4631	0.0927	0.026
0.0	0.0	0.0	28709.211	5791.7777	NaN	NaN	0.1679	0.2932	0.0948	0.033	0.4612	0.0925	0.0254
0.0	0.0	0.0	28811.211	6689.7777	NaN	NaN	0.1884	0.2889	0.0953	0.0323	0.4664	0.0923	0.0248
0.0	0.0	0.0	29717.211	3199.7777	NaN	NaN	0.0972	0.2856	0.0964	0.0322	0.4698	0.0916	0.0244
0.0	0.0	0.0	34488.211	10346.7777	NaN	NaN	0.2308	0.2781	0.0979	0.0322	0.4773	0.0903	0.0243
0.0	0.0	0.0	27080.211	7532.7777	NaN	NaN	0.2176	0.2746	0.0968	0.0315	0.4842	0.089	0.0239
0.0	0.0	0.0	29577.211	6808.7777	NaN	NaN	0.1871	0.2735	0.0982	0.0314	0.4852	0.088	0.0237
0.0	0.0	0.0	28023.211	5901.7777	NaN	NaN	0.174	0.2764	0.0978	0.0312	0.4831	0.0877	0.0237
0.0	0.0	0.0	17918.211	3929.7777	NaN	NaN	0.1799	0.2811	0.0974	0.031	0.4785	0.0884	0.0237
0.0	0.0	0.0	18725.211	9868.7777	NaN	NaN	0.3451	0.2867	0.0966	0.0311	0.4726	0.0891	0.0238
0.0	0.0	0.0	22580.211	8944.7777	NaN	NaN	0.2837	0.2859	0.0978	0.0316	0.4714	0.0891	0.0242
0.0	0.0	0.0	16401.211	12820.7777	NaN	NaN	0.4387	0.2817	0.0985	0.0321	0.474	0.0892	0.0245
0.0	0.0	0.0	15524.211	9578.7777	NaN	NaN	0.3816	0.2764	0.1004	0.0329	0.4767	0.089	0.0247
0.0	0.0	0.0	17816.211	13466.7777	NaN	NaN	0.4305	0.2722	0.1026	0.0338	0.477	0.0897	0.0248
0.0	0.0	0.0	19424.211	9370.7777	NaN	NaN	0.3254	0.2723	0.1026	0.0341	0.476	0.0901	0.0249
0.0	0.0	0.0	21754.211	7404.7777	NaN	NaN	0.2539	0.2745	0.1024	0.0343	0.4734	0.0903	0.0252
0.0	0.0	0.0	25685.211	10492.7777	NaN	NaN	0.29	0.2754	0.1011	0.0341	0.474	0.0898	0.0256
0.0	0.0	0.0	19973.211	9122.7777	NaN	NaN	0.3135	0.2792	0.0999	0.0337	0.4715	0.0899	0.0258
0.0	0.0	0.0	22681.211	7974.7777	NaN	NaN	0.2601	0.2857	0.0993	0.0334	0.4647	0.091	0.0259
0.0	0.0	0.0	16425.211	9365.7777	NaN	NaN	0.3631	0.2887	0.0995	0.0339	0.46	0.0917	0.0262
0.0	0.0	0.0	21081.211	7211.7777	NaN	NaN	0.2549	0.2898	0.1005	0.0342	0.4563	0.093	0.0262
0.0	0.0	0.0	19135.211	10220.7777	NaN	NaN	0.3482	0.2866	0.1007	0.035	0.4574	0.0938	0.0265
0.0	0.0	0.0	22632.211	6807.7777	NaN	NaN	0.2312	0.2815	0.1017	0.0354	0.4602	0.0946	0.0267
0.0	0.0	0.0	22565.211	9038.7777	NaN	NaN	0.286	0.2744	0.1009	0.0355	0.4677	0.0944	0.0271
0.0	0.0	0.0	22169.211	10193.7777	NaN	NaN	0.315	0.2667	0.1001	0.0352	0.4766	0.0941	0.0273
0.0	0.0	0.0	21895.211	13365.7777	NaN	NaN	0.3791	0.2581	0.0981	0.0347	0.4886	0.093	0.0274
0.0	0.0	0.0	20430.211	10341.7777	NaN	NaN	0.3361	0.2522	0.097	0.0341	0.4972	0.0922	0.0272
0.0	0.0	0.0	22521.211	9511.7777	NaN	NaN	0.2969	0.2493	0.0962	0.0333	0.5025	0.0923	0.0265
0.0	0.0	0.0	18562.211	5601.7777	NaN	NaN	0.2318	0.246	0.0968	0.0327	0.506	0.0928	0.0258
0.0	0.0	0.0	19702.211	4742.7777	NaN	NaN	0.194	0.2443	0.0972	0.032	0.5077	0.094	0.0248
0.0	0.0	0.0	20271.211	8298.7777	NaN	NaN	0.2905	0.2404	0.0981	0.0317	0.5117	0.0941	0.024
0.0	0.0	0.0	22148.211	12139.7777	NaN	NaN	0.3541	0.2351	0.1017	0.0314	0.5144	0.0944	0.023
0.0	0.0	0.0	16602.211	8408.7777	NaN	NaN	0.3362	0.2317	0.1081	0.0312	0.5118	0.0953	0.0219
0.0	0.0	0.0	25545.211	6345.7777	NaN	NaN	0.199	0.2298	0.1228	0.0319	0.4968	0.0981	0.0206
0.0	0.0	0.0	19865.211	5968.7777	NaN	NaN	0.231	0.2327	0.1371	0.0336	0.4707	0.1065	0.0194
0.0	0.0	0.0	21233.211	7835.7777	NaN	NaN	0.2696	0.2877	0.1528	0.0343	0.3794	0.1275	0.0183
0.0	0.0	0.0	12502.211	5345.7777	NaN	NaN	0.2995	0.6946	0.0757	0.0252	0.1178	0.0683	0.0184
0.0	0.0	0.0	-1075.789	1332.7777	NaN	NaN	1.3	0.8972	0.0185	0.0231	0.0248	0.0218	0.0146
0.0	0.0	0.0	-1124.789	1339.7777	NaN	NaN	1.3	0.8959	0.0205	0.0234	0.0214	0.0197	0.0191
0.0	0.0	0.0	-19.789	1245.7777	NaN	NaN	1.0161	0.8981	0.0195	0.0215	0.0213	0.0199	0.0197
0.0	0.0	0.0	-370.789	3625.7777	NaN	NaN	1.1139	0.8935	0.0206	0.0219	0.0225	0.0214	0.0201
0.0	0.0	0.0	-532.789	1243.7777	NaN	NaN	1.3	0.8933	0.0207	0.0214	0.0228	0.0217	0.0202
0.0	0.0	0.0	-936.789	-2537.2223	NaN	NaN	0.7303	0.8921	0.0212	0.0214	0.0229	0.022	0.0204
0.0	0.0	0.0	-353.789	2149.7777	NaN	NaN	1.197	0.8917	0.0215	0.0215	0.0228	0.022	0.0205
0.0	0.0	0.0	-1614.789	2498.7777	NaN	NaN	1.3	0.8916	0.0217	0.0216	0.0226	0.0219	0.0207
0.0	0.0	0.0	-138.789	-630.2223	NaN	NaN	0.8195	0.8912	0.0218	0.0216	0.0226	0.0219	0.0208
0.0	0.0	0.0	-645.789	-206.2223	NaN	NaN	0.242	0.8911	0.0217	0.0216	0.0227	0.022	0.021
0.0	0.0	0.0	-107.789	931.7777	NaN	NaN	1.1308	0.8908	0.0215	0.0216	0.0228	0.0222	0.0211
0.0	0.0	0.0	2410.211	1884.7777	NaN	NaN	0.4388	0.8903	0.0215	0.0216	0.023	0.0224	0.0212
0.0	0.0	0.0	-877.789	2288.7777	NaN	NaN	1.3	0.8899	0.0218	0.0215	0.0231	0.0226	0.0212
0.0	0.0	0.0	89.211	265.7777	NaN	NaN	0.7487	0.8898	0.0221	0.0215	0.023	0.0225	0.0212
0.0	0.0	0.0	303.211	-1335.2223	NaN	NaN	1.2938	0.8897	0.0223	0.0215	0.023	0.0224	0.0211
0.0	0.0	0.0	508.211	-272.2223	NaN	NaN	-0.3	0.8896	0.0224	0.0216	0.023	0.0224	0.021
0.0	0.0	0.0	-521.789	-1542.2223	NaN	NaN	0.7472	0.8887	0.0229	0.0218	0.0231	0.0224	0.0211
0.0	0.0	0.0	430.211	411.7777	NaN	NaN	0.4891	0.8891	0.023	0.0218	0.023	0.0222	0.021
0.0	0.0	0.0	1061.211	824.7777	NaN	NaN	0.4373	0.8894	0.0229	0.0217	0.0229	0.0221	0.0209
0.0	0.0	0.0	-1573.789	3870.7777	NaN	NaN	1.3	0.8901	0.0227	0.0215	0.0229	0.0221	0.0207
0.0	0.0	0.0	-1765.789	3641.7777	NaN	NaN	1.3	0.8903	0.0227	0.0213	0.0229	0.0221	0.0207
0.0	0.0	0.0	-577.789	-627.2223	NaN	NaN	0.5205	0.8906	0.0228	0.0211	0.0229	0.022	0.0207
0.0	0.0	0.0	338.211	561.7777	NaN	NaN	0.6242	0.8912	0.0226	0.0209	0.0228	0.022	0.0205
0.0	0.0	0.0	-1352.789	3430.7777	NaN	NaN	1.3	0.8917	0.0226	0.0208	0.0227	0.0219	0.0204
0.0	0.0	0.0	-2479.789	1735.7777	NaN	NaN	-0.3	0.8921	0.0225	0.0207	0.0227	0.0217	0.0203
0.0	0.0	0.0	615.211	18.7777	NaN	NaN	0.0296	0.8922	0.0224	0.0207	0.0228	0.0216	0.0203
0.0	0.0	0.0	-1770.789	1216.7777	NaN	NaN	-0.3	0.8926	0.0223	0.0207	0.0228	0.0214	0.0202
0.0	0.0	0.0	1945.211	3781.7777	NaN	NaN	0.6603	0.8928	0.022	0.0206	0.023	0.0213	0.0203
0.0	0.0	0.0	622.211	1143.7777	NaN	NaN	0.6477	0.8939	0.0219	0.0205	0.0227	0.0209	0.02
0.0	0.0	0.0	-902.789	-830.2223	NaN	NaN	0.4791	0.8952	0.0218	0.0203	0.0223	0.0206	0.0198
0.0	0.0	0.0	665.211	644.7777	NaN	NaN	0.4922	0.8954	0.0218	0.0204	0.022	0.0207	0.0197
0.0	0.0	0.0	-1157.789	-212.2223	NaN	NaN	0.1549	0.8951	0.022	0.0205	0.0219	0.0208	0.0198
0.0	0.0	0.0	823.211	1236.7777	NaN	NaN	0.6004	0.8942	0.0221	0.0207	0.022	0.0209	0.02
0.0	0.0	0.0	-672.789	1266.7777	NaN	NaN	1.3	0.8935	0.0223	0.0209	0.022	0.0211	0.0202
0.0	0.0	0.0	-1059.789	-570.2223	NaN	NaN	0.3498	0.893	0.0224	0.0211	0.022	0.0212	0.0203
0.0	0.0	0.0	663.211	2272.7777	NaN	NaN	0.7741	0.8928	0.0224	0.0212	0.022	0.0213	0.0203
0.0	0.0	0.0	155.211	266.7777	NaN	NaN	0.6322	0.8922	0.0227	0.0213	0.0221	0.0214	0.0203
0.0	0.0	0.0	-200.789	2636.7777	NaN	NaN	1.0824	0.8922	0.0227	0.0213	0.022	0.0214	0.0203
0.0	0.0	0.0	-311.789	2250.7777	NaN	NaN	1.1608	0.8914	0.0229	0.0215	0.0221	0.0216	0.0205
0.0	0.0	0.0	-920.789	2743.7777	NaN	NaN	1.3	0.8916	0.0229	0.0215	0.0221	0.0216	0.0204
0.0	0.0	0.0	-1051.789	207.7777	NaN	NaN	-0.2462	0.8918	0.023	0.0215	0.022	0.0215	0.0203
0.0	0.0	0.0	-1369.789	2317.7777	NaN	NaN	1.3	0.8925	0.0228	0.0214	0.0219	0.0213	0.0201
0.0	0.0	0.0	-1545.789	466.7777	NaN	NaN	-0.3	0.8933	0.0227	0.0212	0.0218	0.0209	0.02
0.0	0.0	0.0	-2094.789	2280.7777	NaN	NaN	1.3	0.8939	0.0225	0.0212	0.0217	0.0207	0.02
0.0	0.0	0.0	-1925.789	733.7777	NaN	NaN	-0.3	0.8943	0.0223	0.0211	0.0217	0.0206	0.0199
0.0	0.0	0.0	-1031.789	3049.7777	NaN	NaN	1.3	0.8943	0.0222	0.0211	0.0218	0.0207	0.02
0.0	0.0	0.0	-721.789	184.7777	NaN	NaN	-0.3	0.8941	0.0222	0.0211	0.0218	0.0207	0.0201
0.0	0.0	0.0	69.211	1833.7777	NaN	NaN	0.9636	0.8939	0.0222	0.0213	0.0218	0.0207	0.0202
0.0	0.0	0.0	-1726.789	3234.7777	NaN	NaN	1.3	0.8935	0.0222	0.0214	0.0217	0.0207	0.0204
0.0	0.0	0.0	-894.789	-315.2223	NaN	NaN	0.2605	0.8935	0.0222	0.0214	0.0216	0.0207	0.0205
0.0	0.0	0.0	-1304.789	3016.7777	NaN	NaN	1.3	0.893	0.0223	0.0214	0.0216	0.0209	0.0208
0.0	0.0	0.0	2181.211	2466.7777	NaN	NaN	0.5307	0.8925	0.0224	0.0214	0.0216	0.021	0.021
0.0	0.0	0.0	-754.789	1577.7777	NaN	NaN	1.3	0.8926	0.0224	0.0215	0.0215	0.021	0.0211
0.0	0.0	0.0	-1150.789	1286.7777	NaN	NaN	1.3	0.8926	0.0223	0.0214	0.0215	0.021	0.0211
0.0	0.0	0.0	-1399.789	2245.7777	NaN	NaN	1.3	0.8928	0.0223	0.0215	0.0215	0.0209	0.0211
0.0	0.0	0.0	-2259.789	767.7777	NaN	NaN	-0.3	0.8935	0.022	0.0214	0.0213	0.0208	0.0209
0.0	0.0	0.0	-1024.789	289.7777	NaN	NaN	-0.3	0.8946	0.0218	0.0212	0.0212	0.0206	0.0206
0.0	0.0	0.0	674.211	1353.7777	NaN	NaN	0.6675	0.8961	0.0213	0.021	0.021	0.0203	0.0204
0.0	0.0	0.0	-979.789	1836.7777	NaN	NaN	1.3	0.8973	0.0209	0.0207	0.0208	0.0202	0.0201
0.0	0.0	0.0	657.211	1222.7777	NaN	NaN	0.6504	0.8984	0.0206	0.0204	0.0207	0.02	0.0199
0.0	0.0	0.0	1403.211	863.7777	NaN	NaN	0.381	0.899	0.0204	0.0203	0.0206	0.02	0.0197
0.0	0.0	0.0	-793.789	1706.7777	NaN	NaN	1.3	0.8994	0.0204	0.0202	0.0206	0.0199	0.0195
0.0	0.0	0.0	-1053.789	-1480.2223	NaN	NaN	0.5841	0.9001	0.0202	0.0201	0.0205	0.0198	0.0193
0.0	0.0	0.0	-1449.789	3073.7777	NaN	NaN	1.3	0.9002	0.0202	0.02	0.0205	0.0198	0.0192
0.0	0.0	0.0	-2031.789	491.7777	NaN	NaN	-0.3	0.9004	0.0202	0.02	0.0205	0.0197	0.0192
0.0	0.0	0.0	-1442.789	1033.7777	NaN	NaN	-0.3	0.9005	0.0202	0.0199	0.0205	0.0198	0.0191
0.0	0.0	0.0	51.211	3072.7777	NaN	NaN	0.9836	0.9003	0.0203	0.0199	0.0205	0.0198	0.0192
0.0	0.0	0.0	-755.789	779.7777	NaN	NaN	1.3	0.9003	0.0204	0.0199	0.0205	0.0197	0.0192
0.0	0.0	0.0	-156.789	1864.7777	NaN	NaN	1.0918	0.9	0.0205	0.0199	0.0205	0.0197	0.0193
0.0	0.0	0.0	-1126.789	2788.7777	NaN	NaN	1.3	0.8997	0.0207	0.0199	0.0206	0.0197	0.0194
0.0	0.0	0.0	-2278.789	1950.7777	NaN	NaN	-0.3	0.8997	0.0207	0.0199	0.0206	0.0197	0.0193
0.0	0.0	0.0	-232.789	3039.7777	NaN	NaN	1.0829	0.8992	0.0209	0.02	0.0206	0.0198	0.0194
0.0	0.0	0.0	-562.789	852.7777	NaN	NaN	1.3	0.899	0.021	0.0201	0.0206	0.0198	0.0194
0.0	0.0	0.0	223.211	1482.7777	NaN	NaN	0.8692	0.8991	0.021	0.0201	0.0206	0.0197	0.0195
0.0	0.0	0.0	-1961.789	-150.2223	NaN	NaN	0.0711	0.8989	0.0212	0.0201	0.0206	0.0197	0.0195
0.0	0.0	0.0	-1332.789	1957.7777	NaN	NaN	1.3	0.898	0.0215	0.0202	0.0205	0.02	0.0198
0.0	0.0	0.0	-1319.789	5875.7777	NaN	NaN	1.2897	0.8963	0.0222	0.0205	0.0207	0.0202	0.0201
0.0	0.0	0.0	1987.211	4084.7777	NaN	NaN	0.6727	0.8964	0.0223	0.0205	0.0205	0.02	0.0202
0.0	0.0	0.0	-991.789	1415.7777	NaN	NaN	1.3	0.8971	0.0221	0.0203	0.0204	0.02	0.0202
0.0	0.0	0.0	-1736.789	-839.2223	NaN	NaN	0.3258	0.8963	0.0223	0.0203	0.0206	0.0202	0.0202
0.0	0.0	0.0	-682.789	2625.7777	NaN	NaN	1.3	0.8955	0.0226	0.0205	0.0206	0.0204	0.0203
0.0	0.0	0.0	-1971.789	5183.7777	NaN	NaN	1.3	0.8953	0.0227	0.0206	0.0206	0.0205	0.0205
0.0	0.0	0.0	-1177.789	528.7777	NaN	NaN	-0.3	0.8959	0.0225	0.0205	0.0205	0.0203	0.0204
0.0	0.0	0.0	1535.211	2177.7777	NaN	NaN	0.5865	0.8951	0.0227	0.0207	0.0206	0.0205	0.0204
0.0	0.0	0.0	173.211	3035.7777	NaN	NaN	0.946	0.8957	0.0226	0.0206	0.0204	0.0203	0.0204
0.0	0.0	0.0	418.211	3103.7777	NaN	NaN	0.8813	0.8963	0.0224	0.0206	0.0204	0.0201	0.0202
0.0	0.0	0.0	-1237.789	1893.7777	NaN	NaN	1.3	0.8967	0.0223	0.0205	0.0204	0.02	0.0201
0.0	0.0	0.0	312.211	1671.7777	NaN	NaN	0.8426	0.8973	0.0221	0.0205	0.0203	0.0199	0.0199
0.0	0.0	0.0	-725.789	1581.7777	NaN	NaN	1.3	0.8986	0.0217	0.0203	0.0201	0.0196	0.0197
0.0	0.0	0.0	1744.211	-1909.2223	NaN	NaN	1.3	0.8988	0.0216	0.0202	0.0201	0.0196	0.0196
0.0	0.0	0.0	-63.789	1179.7777	NaN	NaN	1.0572	0.8986	0.0217	0.0202	0.0202	0.0197	0.0196
0.0	0.0	0.0	-1863.789	1936.7777	NaN	NaN	1.3	0.8986	0.0218	0.0202	0.0201	0.0196	0.0197
0.0	0.0	0.0	-620.789	1359.7777	NaN	NaN	1.3	0.8983	0.0219	0.0202	0.02	0.0196	0.0199
0.0	0.0	0.0	631.211	978.7777	NaN	NaN	0.6079	0.8977	0.0223	0.0204	0.02	0.0196	0.0201
0.0	0.0	0.0	-341.789	3426.7777	NaN	NaN	1.1108	0.8976	0.0225	0.0203	0.0198	0.0195	0.0203
0.0	0.0	0.0	574.211	1469.7777	NaN	NaN	0.7191	0.8977	0.0225	0.0202	0.0198	0.0195	0.0204
0.0	0.0	0.0	-573.789	2045.7777	NaN	NaN	1.3	0.8974	0.0225	0.0202	0.0198	0.0196	0.0204
0.0	0.0	0.0	-2017.789	-695.2223	NaN	NaN	0.2563	0.8972	0.0226	0.02	0.0199	0.0198	0.0204
0.0	0.0	0.0	-1312.789	2043.7777	NaN	NaN	1.3	0.8974	0.0225	0.02	0.0198	0.0198	0.0206
0.0	0.0	0.0	1185.211	1704.7777	NaN	NaN	0.5899	0.8974	0.0226	0.02	0.0196	0.0197	0.0207
0.0	0.0	0.0	-169.789	465.7777	NaN	NaN	1.3	0.8975	0.0226	0.0199	0.0196	0.0197	0.0207
0.0	0.0	0.0	-2601.789	1170.7777	NaN	NaN	-0.3	0.8974	0.0226	0.0199	0.0197	0.0198	0.0206
0.0	0.0	0.0	-1321.789	204.7777	NaN	NaN	-0.1833	0.8973	0.0227	0.0199	0.0198	0.0199	0.0205
0.0	0.0	0.0	264.211	1220.7777	NaN	NaN	0.8221	0.8974	0.0227	0.0198	0.0198	0.0199	0.0204
0.0	0.0	0.0	-1971.789	1983.7777	NaN	NaN	1.3	0.8977	0.0227	0.0197	0.0199	0.0198	0.0202
0.0	0.0	0.0	-230.789	-1765.2223	NaN	NaN	0.8844	0.8977	0.0227	0.0197	0.0201	0.0198	0.0201
0.0	0.0	0.0	-1611.789	2576.7777	NaN	NaN	1.3	0.8983	0.0225	0.0196	0.0201	0.0196	0.0199
0.0	0.0	0.0	384.211	-439.2223	NaN	NaN	1.3	0.8982	0.0225	0.0196	0.0203	0.0197	0.0198
0.0	0.0	0.0	166.211	1872.7777	NaN	NaN	0.9185	0.8985	0.0223	0.0196	0.0203	0.0196	0.0197
0.0	0.0	0.0	-1143.789	-163.2223	NaN	NaN	0.1249	0.898	0.0224	0.0196	0.0206	0.0197	0.0197
0.0	0.0	0.0	-589.789	-979.2223	NaN	NaN	0.6241	0.8977	0.0224	0.0196	0.0207	0.0198	0.0198
0.0	0.0	0.0	-514.789	-1035.2223	NaN	NaN	0.6679	0.898	0.0222	0.0196	0.0207	0.0196	0.0198
0.0	0.0	0.0	906.211	2228.7777	NaN	NaN	0.7109	0.8985	0.0222	0.0197	0.0206	0.0193	0.0197
0.0	0.0	0.0	-1076.789	2031.7777	NaN	NaN	1.3	0.8991	0.0221	0.0197	0.0204	0.019	0.0197
0.0	0.0	0.0	-991.789	909.7777	NaN	NaN	-0.3	0.8994	0.022	0.0198	0.0203	0.0189	0.0197
0.0	0.0	0.0	-277.789	717.7777	NaN	NaN	1.3	0.8994	0.022	0.0198	0.0203	0.0188	0.0197
0.0	0.0	0.0	-1656.789	3575.7777	NaN	NaN	1.3	0.8997	0.0219	0.0198	0.0202	0.0186	0.0197
0.0	0.0	0.0	155.211	-135.2223	NaN	NaN	-0.3	0.8999	0.0218	0.0199	0.0202	0.0185	0.0197
0.0	0.0	0.0	-452.789	1850.7777	NaN	NaN	1.3	0.9003	0.0217	0.02	0.0202	0.0182	0.0196
0.0	0.0	0.0	-933.789	361.7777	NaN	NaN	-0.3	0.8998	0.0219	0.0202	0.0204	0.018	0.0197
0.0	0.0	0.0	-1627.789	1001.7777	NaN	NaN	-0.3	0.9004	0.0217	0.0201	0.0204	0.0178	0.0196
0.0	0.0	0.0	1325.211	4281.7777	NaN	NaN	0.7637	0.8988	0.0222	0.0204	0.0209	0.0178	0.0199
0.0	0.0	0.0	2108.211	474.7777	NaN	NaN	0.1838	0.9005	0.0218	0.02	0.0205	0.0177	0.0195
0.0	0.0	0.0	9394.211	3112.7777	NaN	NaN	0.2489	0.8995	0.0219	0.0203	0.0209	0.0175	0.0197
0.0	0.0	0.0	17764.211	5110.7777	NaN	NaN	0.2234	0.8959	0.0231	0.021	0.022	0.0176	0.0204
0.0	0.0	0.0	14550.211	4725.7777	NaN	NaN	0.2452	0.8972	0.0232	0.0204	0.0218	0.0176	0.02
0.0	0.0	0.0	14534.211	3872.7777	NaN	NaN	0.2104	0.8939	0.0242	0.0206	0.0225	0.0182	0.0206
0.0	0.0	0.0	697.211	2098.7777	NaN	NaN	0.7506	0.8959	0.0237	0.02	0.0217	0.0186	0.0201
0.0	0.0	0.0	316.211	183.7777	NaN	NaN	0.3676	0.8956	0.0236	0.02	0.0216	0.019	0.0202
0.0	0.0	0.0	-1110.789	2942.7777	NaN	NaN	1.3	0.8954	0.0235	0.02	0.0217	0.0192	0.0202
0.0	0.0	0.0	582.211	1932.7777	NaN	NaN	0.7685	0.895	0.0235	0.0201	0.0219	0.0193	0.0203
0.0	0.0	0.0	2027.211	513.7777	NaN	NaN	0.2022	0.8948	0.0235	0.02	0.0221	0.0193	0.0202
0.0	0.0	0.0	1041.211	4027.7777	NaN	NaN	0.7946	0.8944	0.0237	0.0201	0.0221	0.0194	0.0203
0.0	0.0	0.0	-1028.789	1625.7777	NaN	NaN	1.3	0.8962	0.0233	0.0198	0.0215	0.0193	0.02
0.0	0.0	0.0	-837.789	783.7777	NaN	NaN	-0.3	0.8969	0.023	0.0197	0.0211	0.0194	0.02
0.0	0.0	0.0	443.211	1369.7777	NaN	NaN	0.7555	0.8969	0.0228	0.0198	0.0209	0.0195	0.0201
0.0	0.0	0.0	1163.211	1081.7777	NaN	NaN	0.4819	0.8969	0.0228	0.0199	0.0207	0.0196	0.0201
0.0	0.0	0.0	1199.211	2569.7777	NaN	NaN	0.6818	0.8972	0.0227	0.0199	0.0205	0.0197	0.0201
0.0	0.0	0.0	852.211	-249.2223	NaN	NaN	-0.3	0.8986	0.0222	0.0196	0.0202	0.0196	0.0197
0.0	0.0	0.0	3180.211	910.7777	NaN	NaN	0.2226	0.8984	0.0222	0.0197	0.0202	0.0199	0.0197
0.0	0.0	0.0	741.211	-1552.2223	NaN	NaN	1.3	0.8987	0.0221	0.0196	0.0201	0.0199	0.0196
0.0	0.0	0.0	-398.789	3330.7777	NaN	NaN	1.136	0.8973	0.0225	0.0198	0.0203	0.0203	0.0198
0.0	0.0	0.0	2995.211	1559.7777	NaN	NaN	0.3424	0.896	0.023	0.02	0.0205	0.0204	0.0201
0.0	0.0	0.0	-1085.789	4069.7777	NaN	NaN	1.3	0.8963	0.0231	0.0198	0.0205	0.0204	0.0199
0.0	0.0	0.0	2915.211	-131.2223	NaN	NaN	-0.0471	0.8966	0.0231	0.0197	0.0205	0.0205	0.0196
0.0	0.0	0.0	4063.211	3469.7777	NaN	NaN	0.4606	0.8965	0.0232	0.0197	0.0206	0.0205	0.0196
0.0	0.0	0.0	136.211	229.7777	NaN	NaN	0.6278	0.8976	0.023	0.0194	0.0204	0.0204	0.0193
0.0	0.0	0.0	2748.211	-783.2223	NaN	NaN	-0.3	0.8973	0.023	0.0194	0.0205	0.0205	0.0193
0.0	0.0	0.0	-1304.789	3996.7777	NaN	NaN	1.3	0.8972	0.0231	0.0194	0.0205	0.0205	0.0194
0.0	0.0	0.0	-1995.789	-806.2223	NaN	NaN	0.2877	0.8972	0.023	0.0193	0.0205	0.0205	0.0194
0.0	0.0	0.0	-1849.789	2826.7777	NaN	NaN	1.3	0.8973	0.023	0.0193	0.0204	0.0205	0.0195
0.0	0.0	0.0	-1286.789	1065.7777	NaN	NaN	-0.3	0.897	0.0231	0.0193	0.0205	0.0205	0.0195
0.0	0.0	0.0	-895.789	1954.7777	NaN	NaN	1.3	0.8967	0.0231	0.0195	0.0205	0.0205	0.0197
0.0	0.0	0.0	-611.789	2037.7777	NaN	NaN	1.3	0.8968	0.023	0.0195	0.0205	0.0205	0.0197
0.0	0.0	0.0	-890.789	-426.2223	NaN	NaN	0.3236	0.8967	0.0228	0.0197	0.0206	0.0205	0.0197
0.0	0.0	0.0	-743.789	2804.7777	NaN	NaN	1.3	0.8964	0.0227	0.0198	0.0207	0.0206	0.0198
0.0	0.0	0.0	-2480.789	108.7777	NaN	NaN	-0.0459	0.8964	0.0226	0.0198	0.0207	0.0206	0.0198
0.0	0.0	0.0	-644.789	2364.7777	NaN	NaN	1.3	0.896	0.0227	0.0199	0.0208	0.0207	0.0199
0.0	0.0	0.0	-1535.789	2812.7777	NaN	NaN	1.3	0.8959	0.0227	0.0199	0.0208	0.0207	0.02
0.0	0.0	0.0	-1499.789	784.7777	NaN	NaN	-0.3	0.8956	0.0227	0.02	0.0209	0.0207	0.0201
0.0	0.0	0.0	-1427.789	3019.7777	NaN	NaN	1.3	0.8953	0.0227	0.02	0.0211	0.0207	0.0202
0.0	0.0	0.0	-1974.789	917.7777	NaN	NaN	-0.3	0.8952	0.0228	0.0201	0.0211	0.0206	0.0203
0.0	0.0	0.0	-772.789	242.7777	NaN	NaN	-0.3	0.8951	0.0228	0.0201	0.0212	0.0205	0.0203
0.0	0.0	0.0	1945.211	-86.2223	NaN	NaN	-0.0464	0.8951	0.0228	0.0202	0.0211	0.0205	0.0204
0.0	0.0	0.0	-951.789	1659.7777	NaN	NaN	1.3	0.895	0.0228	0.0202	0.021	0.0204	0.0205
0.0	0.0	0.0	253.211	3210.7777	NaN	NaN	0.9269	0.8946	0.0229	0.0203	0.021	0.0205	0.0206
0.0	0.0	0.0	-58.789	3484.7777	NaN	NaN	1.0172	0.8943	0.0231	0.0204	0.021	0.0206	0.0207
0.0	0.0	0.0	-980.789	2768.7777	NaN	NaN	1.3	0.8939	0.0232	0.0203	0.0211	0.0207	0.0207
0.0	0.0	0.0	-2768.789	-948.2223	NaN	NaN	0.2551	0.8934	0.0232	0.0204	0.0213	0.0209	0.0208
0.0	0.0	0.0	-555.789	1389.7777	NaN	NaN	1.3	0.8931	0.0232	0.0204	0.0213	0.0211	0.0209
0.0	0.0	0.0	-1410.789	-1062.2223	NaN	NaN	0.4295	0.893	0.0232	0.0204	0.0213	0.0212	0.0209
0.0	0.0	0.0	-1933.789	414.7777	NaN	NaN	-0.2731	0.8927	0.0232	0.0205	0.0213	0.0213	0.0209
0.0	0.0	0.0	-1247.789	2855.7777	NaN	NaN	1.3	0.8928	0.0232	0.0205	0.0213	0.0213	0.0209
0.0	0.0	0.0	729.211	2471.7777	NaN	NaN	0.7722	0.8926	0.0233	0.0205	0.0213	0.0214	0.0209
0.0	0.0	0.0	-1500.789	1402.7777	NaN	NaN	-0.3	0.8924	0.0233	0.0206	0.0213	0.0215	0.021
0.0	0.0	0.0	-1391.789	1112.7777	NaN	NaN	-0.3	0.8927	0.0232	0.0206	0.0213	0.0214	0.0209
0.0	0.0	0.0	69.211	2171.7777	NaN	NaN	0.9691	0.8931	0.0231	0.0205	0.0212	0.0212	0.0209
0.0	0.0	0.0	-670.789	3216.7777	NaN	NaN	1.2635	0.8934	0.023	0.0204	0.0213	0.0211	0.0208
0.0	0.0	0.0	-2022.789	244.7777	NaN	NaN	-0.1377	0.8936	0.0229	0.0204	0.0213	0.0211	0.0207
0.0	0.0	0.0	-879.789	4611.7777	NaN	NaN	1.2357	0.8939	0.0229	0.0204	0.0212	0.021	0.0206
0.0	0.0	0.0	-2312.789	3152.7777	NaN	NaN	1.3	0.8944	0.0228	0.0203	0.0212	0.0209	0.0205
0.0	0.0	0.0	958.211	1285.7777	NaN	NaN	0.573	0.8948	0.0226	0.0202	0.0211	0.0208	0.0205
0.0	0.0	0.0	428.211	642.7777	NaN	NaN	0.6002	0.8953	0.0225	0.0202	0.0211	0.0206	0.0203
0.0	0.0	0.0	535.211	3829.7777	NaN	NaN	0.8774	0.8956	0.0225	0.0201	0.021	0.0205	0.0202
0.0	0.0	0.0	-1471.789	1638.7777	NaN	NaN	1.3	0.8955	0.0224	0.0202	0.0211	0.0205	0.0203
0.0	0.0	0.0	-1392.789	2796.7777	NaN	NaN	1.3	0.896	0.0222	0.0201	0.0211	0.0204	0.0202
0.0	0.0	0.0	-1240.789	1181.7777	NaN	NaN	-0.3	0.8961	0.0222	0.0201	0.0211	0.0203	0.0202
0.0	0.0	0.0	942.211	2188.7777	NaN	NaN	0.6991	0.8969	0.022	0.02	0.021	0.0202	0.02
0.0	0.0	0.0	908.211	4491.7777	NaN	NaN	0.8318	0.8971	0.022	0.0199	0.0209	0.02	0.02
0.0	0.0	0.0	-1288.789	100.7777	NaN	NaN	-0.0848	0.8966	0.022	0.0202	0.0212	0.02	0.0201
0.0	0.0	0.0	-522.789	1783.7777	NaN	NaN	1.3	0.8966	0.022	0.0202	0.0213	0.0199	0.0201
0.0	0.0	0.0	-2917.789	-871.2223	NaN	NaN	0.2299	0.8968	0.022	0.0201	0.0213	0.0198	0.0201
0.0	0.0	0.0	-1159.789	3956.7777	NaN	NaN	1.3	0.8983	0.0216	0.0198	0.0211	0.0196	0.0197
0.0	0.0	0.0	-1061.789	1997.7777	NaN	NaN	1.3	0.8978	0.0217	0.0199	0.0212	0.0196	0.0198
0.0	0.0	0.0	-1468.789	1896.7777	NaN	NaN	1.3	0.8981	0.0216	0.0199	0.0211	0.0196	0.0197
0.0	0.0	0.0	-1842.789	1356.7777	NaN	NaN	-0.3	0.8978	0.0217	0.02	0.0212	0.0195	0.0197
0.0	0.0	0.0	-1301.789	1380.7777	NaN	NaN	1.3	0.898	0.0217	0.0201	0.0211	0.0195	0.0197
0.0	0.0	0.0	-1668.789	1016.7777	NaN	NaN	-0.3	0.898	0.0217	0.02	0.0211	0.0195	0.0196
0.0	0.0	0.0	-601.789	-0.2223	NaN	NaN	0.0004	0.8985	0.0216	0.0199	0.021	0.0195	0.0195
0.0	0.0	0.0	149.211	893.7777	NaN	NaN	0.8569	0.8985	0.0216	0.0199	0.021	0.0196	0.0194
0.0	0.0	0.0	-149.789	1609.7777	NaN	NaN	1.1026	0.8984	0.0217	0.0199	0.021	0.0196	0.0195
0.0	0.0	0.0	-1173.789	-1686.2223	NaN	NaN	0.5896	0.8979	0.0218	0.02	0.021	0.0197	0.0196
0.0	0.0	0.0	-2307.789	2241.7777	NaN	NaN	-0.3	0.8981	0.0218	0.0199	0.021	0.0197	0.0196
0.0	0.0	0.0	-388.789	2247.7777	NaN	NaN	1.2091	0.8981	0.0218	0.0198	0.021	0.0197	0.0196
0.0	0.0	0.0	-1957.789	441.7777	NaN	NaN	-0.2914	0.8977	0.0218	0.0199	0.0211	0.0197	0.0197
0.0	0.0	0.0	-1795.789	1751.7777	NaN	NaN	-0.3	0.8979	0.0218	0.0199	0.021	0.0197	0.0196
0.0	0.0	0.0	-1650.789	322.7777	NaN	NaN	-0.2431	0.8975	0.022	0.0201	0.0211	0.0197	0.0197
0.0	0.0	0.0	-2789.789	408.7777	NaN	NaN	-0.1717	0.8973	0.022	0.0202	0.0211	0.0197	0.0198
0.0	0.0	0.0	-446.789	-1312.2223	NaN	NaN	0.746	0.8975	0.022	0.0201	0.021	0.0197	0.0198
0.0	0.0	0.0	-1815.789	2723.7777	NaN	NaN	1.3	0.8979	0.0219	0.0199	0.0209	0.0197	0.0197
0.0	0.0	0.0	-771.789	2727.7777	NaN	NaN	1.3	0.898	0.0218	0.0199	0.0209	0.0197	0.0197
0.0	0.0	0.0	-465.789	-477.2223	NaN	NaN	0.5061	0.8977	0.0219	0.02	0.0209	0.0197	0.0197
0.0	0.0	0.0	-62.789	-1063.2223	NaN	NaN	0.9442	0.8973	0.022	0.0201	0.0209	0.0198	0.0198
0.0	0.0	0.0	-1779.789	218.7777	NaN	NaN	-0.1402	0.8972	0.022	0.0202	0.0209	0.0198	0.0199
0.0	0.0	0.0	-2073.789	2241.7777	NaN	NaN	1.3	0.897	0.0221	0.0201	0.0209	0.0199	0.0199
0.0	0.0	0.0	-865.789	1135.7777	NaN	NaN	1.3	0.897	0.0221	0.0201	0.0209	0.0199	0.0199
0.0	0.0	0.0	-1625.789	2124.7777	NaN	NaN	1.3	0.8968	0.0222	0.0201	0.0209	0.02	0.02
0.0	0.0	0.0	-1628.789	185.7777	NaN	NaN	-0.1287	0.8967	0.0222	0.0201	0.0209	0.02	0.02
0.0	0.0	0.0	-776.789	698.7777	NaN	NaN	-0.3	0.8967	0.0221	0.0201	0.0209	0.0201	0.02
0.0	0.0	0.0	-1038.789	152.7777	NaN	NaN	-0.1724	0.8966	0.0221	0.0201	0.021	0.0201	0.0201
0.0	0.0	0.0	71.211	1822.7777	NaN	NaN	0.9624	0.897	0.022	0.0201	0.021	0.02	0.02
0.0	0.0	0.0	-1121.789	-10.2223	NaN	NaN	0.009	0.8966	0.0221	0.0202	0.021	0.0201	0.02
0.0	0.0	0.0	-3294.789	878.7777	NaN	NaN	-0.3	0.8968	0.022	0.0202	0.021	0.02	0.02
0.0	0.0	0.0	175.211	-1267.2223	NaN	NaN	1.1604	0.8968	0.022	0.0202	0.021	0.02	0.02
0.0	0.0	0.0	-367.789	-149.2223	NaN	NaN	0.2886	0.8971	0.0219	0.0201	0.021	0.02	0.02
0.0	0.0	0.0	-3178.789	1813.7777	NaN	NaN	-0.3	0.8976	0.0218	0.0199	0.0209	0.0199	0.0199
0.0	0.0	0.0	-1107.789	957.7777	NaN	NaN	-0.3	0.898	0.0217	0.0198	0.0208	0.0199	0.0198
0.0	0.0	0.0	-1779.789	2405.7777	NaN	NaN	1.3	0.8981	0.0217	0.0197	0.0208	0.0199	0.0198
0.0	0.0	0.0	-2322.789	1412.7777	NaN	NaN	-0.3	0.898	0.0217	0.0198	0.0208	0.0199	0.0198
0.0	0.0	0.0	-1289.789	2262.7777	NaN	NaN	1.3	0.898	0.0217	0.0198	0.0209	0.0199	0.0198
0.0	0.0	0.0	-43.789	1989.7777	NaN	NaN	1.0225	0.898	0.0217	0.0198	0.0209	0.0198	0.0198
0.0	0.0	0.0	-1072.789	-826.2223	NaN	NaN	0.4351	0.8975	0.0217	0.02	0.021	0.0198	0.02
0.0	0.0	0.0	613.211	-36.2223	NaN	NaN	-0.0628	0.8977	0.0217	0.0199	0.0209	0.0198	0.0199
0.0	0.0	0.0	-1240.789	1899.7777	NaN	NaN	1.3	0.8981	0.0217	0.0198	0.0209	0.0198	0.0198
0.0	0.0	0.0	471.211	1742.7777	NaN	NaN	0.7872	0.8985	0.0216	0.0196	0.0208	0.0198	0.0197
0.0	0.0	0.0	-1770.789	2038.7777	NaN	NaN	1.3	0.8986	0.0216	0.0196	0.0208	0.0198	0.0197
0.0	0.0	0.0	108.211	401.7777	NaN	NaN	0.7878	0.8985	0.0216	0.0196	0.0208	0.0198	0.0197
0.0	0.0	0.0	-387.789	453.7777	NaN	NaN	1.3	0.8981	0.0216	0.0198	0.021	0.0197	0.0198
0.0	0.0	0.0	-1220.789	1696.7777	NaN	NaN	1.3	0.8976	0.0217	0.02	0.0211	0.0197	0.0199
0.0	0.0	0.0	-2514.789	-1219.2223	NaN	NaN	0.3265	0.8974	0.0218	0.02	0.0211	0.0197	0.02
0.0	0.0	0.0	-2957.789	2268.7777	NaN	NaN	-0.3	0.8978	0.0217	0.0199	0.0211	0.0196	0.02
0.0	0.0	0.0	-166.789	1075.7777	NaN	NaN	1.1835	0.8983	0.0216	0.0197	0.0209	0.0196	0.0198
0.0	0.0	0.0	-1693.789	3409.7777	NaN	NaN	1.3	0.8984	0.0216	0.0196	0.0209	0.0196	0.0198
0.0	0.0	0.0	-1957.789	2523.7777	NaN	NaN	1.3	0.8981	0.0217	0.0197	0.021	0.0197	0.0199
0.0	0.0	0.0	-348.789	3556.7777	NaN	NaN	1.1087	0.898	0.0217	0.0198	0.021	0.0197	0.0198
0.0	0.0	0.0	508.211	526.7777	NaN	NaN	0.509	0.8974	0.0219	0.02	0.0211	0.0197	0.02
0.0	0.0	0.0	-2275.789	-680.2223	NaN	NaN	0.2301	0.8973	0.0219	0.0201	0.0211	0.0196	0.0199
0.0	0.0	0.0	981.211	124.7777	NaN	NaN	0.1128	0.8974	0.0219	0.0201	0.0211	0.0196	0.0199
0.0	0.0	0.0	-2104.789	2624.7777	NaN	NaN	1.3	0.8974	0.0219	0.02	0.0211	0.0197	0.0199
0.0	0.0	0.0	-544.789	2674.7777	NaN	NaN	1.2558	0.8974	0.0219	0.02	0.0211	0.0197	0.0199
0.0	0.0	0.0	-3511.789	1909.7777	NaN	NaN	-0.3	0.8968	0.0221	0.0201	0.0212	0.0198	0.02
0.0	0.0	0.0	-2245.789	-1311.2223	NaN	NaN	0.3686	0.8966	0.0221	0.0201	0.0212	0.0199	0.02
0.0	0.0	0.0	1473.211	1511.7777	NaN	NaN	0.5065	0.897	0.022	0.0201	0.0212	0.0198	0.02
0.0	0.0	0.0	-1014.789	-488.2223	NaN	NaN	0.3248	0.8962	0.0222	0.0203	0.0213	0.0199	0.0201
0.0	0.0	0.0	-2130.789	-628.2223	NaN	NaN	0.2277	0.8962	0.0222	0.0203	0.0213	0.0199	0.0201
0.0	0.0	0.0	-2496.789	770.7777	NaN	NaN	-0.3	0.8961	0.0222	0.0203	0.0213	0.0199	0.0201
0.0	0.0	0.0	-666.789	1109.7777	NaN	NaN	1.3	0.8968	0.022	0.0201	0.0211	0.0199	0.02
0.0	0.0	0.0	152.211	1639.7777	NaN	NaN	0.9151	0.8969	0.022	0.0201	0.0211	0.0199	0.02
0.0	0.0	0.0	-1750.789	-890.2223	NaN	NaN	0.3371	0.8967	0.0221	0.0201	0.0211	0.02	0.02
0.0	0.0	0.0	1290.211	1055.7777	NaN	NaN	0.45	0.8969	0.022	0.0201	0.0211	0.02	0.0199
0.0	0.0	0.0	-1440.789	1173.7777	NaN	NaN	-0.3	0.8964	0.0221	0.0202	0.0212	0.02	0.0201
0.0	0.0	0.0	-1211.789	-2225.2223	NaN	NaN	0.6474	0.8959	0.0223	0.0204	0.0213	0.02	0.0202
0.0	0.0	0.0	-2361.789	-861.2223	NaN	NaN	0.2672	0.8959	0.0223	0.0204	0.0212	0.02	0.0202
0.0	0.0	0.0	7.211	-590.2223	NaN	NaN	1.0124	0.8964	0.0222	0.0202	0.0211	0.02	0.02
0.0	0.0	0.0	-802.789	2621.7777	NaN	NaN	1.3	0.897	0.022	0.0201	0.021	0.02	0.0199
0.0	0.0	0.0	-1051.789	-44.2223	NaN	NaN	0.0403	0.8967	0.0221	0.0202	0.021	0.0201	0.0199
0.0	0.0	0.0	145.211	-878.2223	NaN	NaN	1.1981	0.8967	0.0221	0.0202	0.021	0.0201	0.0199
0.0	0.0	0.0	-981.789	1579.7777	NaN	NaN	1.3	0.8967	0.0221	0.0201	0.0209	0.0202	0.0199
0.0	0.0	0.0	-958.789	3000.7777	NaN	NaN	1.3	0.8968	0.0221	0.0201	0.0209	0.0202	0.0199
0.0	0.0	0.0	-1310.789	1559.7777	NaN	NaN	1.3	0.8964	0.0222	0.0202	0.021	0.0202	0.02
0.0	0.0	0.0	-1517.789	-667.2223	NaN	NaN	0.3054	0.896	0.0223	0.0203	0.021	0.0203	0.0201
0.0	0.0	0.0	-1777.789	1136.7777	NaN	NaN	-0.3	0.896	0.0223	0.0203	0.021	0.0203	0.0201
0.0	0.0	0.0	-42.789	1216.7777	NaN	NaN	1.0364	0.8961	0.0223	0.0202	0.021	0.0203	0.0201
0.0	0.0	0.0	-1351.789	-620.2223	NaN	NaN	0.3145	0.8963	0.0222	0.0202	0.021	0.0203	0.0201
0.0	0.0	0.0	-1889.789	1902.7777	NaN	NaN	1.3	0.8968	0.0221	0.02	0.0208	0.0202	0.0199
0.0	0.0	0.0	-2472.789	1321.7777	NaN	NaN	-0.3	0.897	0.0221	0.02	0.0208	0.0203	0.0199
0.0	0.0	0.0	69.211	2482.7777	NaN	NaN	0.9729	0.8975	0.022	0.0198	0.0207	0.0202	0.0198
0.0	0.0	0.0	-413.789	730.7777	NaN	NaN	1.3	0.8971	0.0221	0.0199	0.0208	0.0202	0.0199
0.0	0.0	0.0	-3604.789	1064.7777	NaN	NaN	-0.3	0.8973	0.0221	0.0199	0.0207	0.0202	0.0199
0.0	0.0	0.0	-1300.789	2408.7777	NaN	NaN	1.3	0.8978	0.022	0.0198	0.0206	0.0201	0.0198
0.0	0.0	0.0	-1736.789	2594.7777	NaN	NaN	1.3	0.8981	0.0219	0.0197	0.0206	0.0201	0.0197
0.0	0.0	0.0	809.211	2081.7777	NaN	NaN	0.7201	0.8977	0.022	0.0198	0.0206	0.0201	0.0198
0.0	0.0	0.0	-2522.789	-1388.2223	NaN	NaN	0.355	0.8971	0.0221	0.02	0.0208	0.0201	0.02
0.0	0.0	0.0	-2188.789	1191.7777	NaN	NaN	-0.3	0.8977	0.022	0.0198	0.0207	0.0201	0.0198
0.0	0.0	0.0	-1801.789	2471.7777	NaN	NaN	1.3	0.8979	0.0219	0.0197	0.0206	0.0201	0.0198
0.0	0.0	0.0	-967.789	2459.7777	NaN	NaN	1.3	0.8983	0.0218	0.0196	0.0205	0.0201	0.0197
0.0	0.0	0.0	1192.211	2953.7777	NaN	NaN	0.7124	0.8984	0.0218	0.0195	0.0205	0.0201	0.0197
0.0	0.0	0.0	-1785.789	2333.7777	NaN	NaN	1.3	0.8981	0.0218	0.0196	0.0206	0.0201	0.0197
0.0	0.0	0.0	-2441.789	1826.7777	NaN	NaN	-0.3	0.8976	0.0219	0.0197	0.0207	0.0202	0.0199
0.0	0.0	0.0	-2235.789	684.7777	NaN	NaN	-0.3	0.8969	0.022	0.0199	0.0209	0.0202	0.0201
0.0	0.0	0.0	-2497.789	2347.7777	NaN	NaN	-0.3	0.8969	0.0219	0.02	0.021	0.0202	0.02
0.0	0.0	0.0	-1322.789	2278.7777	NaN	NaN	1.3	0.897	0.0219	0.0199	0.021	0.0201	0.0201
0.0	0.0	0.0	-2407.789	-997.2223	NaN	NaN	0.2929	0.8967	0.0219	0.02	0.0211	0.0201	0.0201
0.0	0.0	0.0	-908.789	497.7777	NaN	NaN	-0.3	0.8976	0.0217	0.0198	0.0209	0.0201	0.0199
0.0	0.0	0.0	-885.789	3105.7777	NaN	NaN	1.3	0.898	0.0216	0.0197	0.0208	0.0201	0.0198
0.0	0.0	0.0	359.211	-726.2223	NaN	NaN	1.3	0.8977	0.0216	0.0199	0.0209	0.02	0.0199
0.0	0.0	0.0	-1733.789	-132.2223	NaN	NaN	0.0709	0.8976	0.0216	0.02	0.0209	0.02	0.0199
0.0	0.0	0.0	-2367.789	-1469.2223	NaN	NaN	0.3829	0.8973	0.0217	0.0201	0.0209	0.02	0.02
0.0	0.0	0.0	-390.789	2768.7777	NaN	NaN	1.1643	0.898	0.0216	0.0199	0.0207	0.02	0.0199
0.0	0.0	0.0	-738.789	1111.7777	NaN	NaN	1.3	0.8977	0.0217	0.0199	0.0207	0.0201	0.0199
0.0	0.0	0.0	521.211	2498.7777	NaN	NaN	0.8274	0.898	0.0217	0.0198	0.0205	0.0201	0.0198
0.0	0.0	0.0	-1473.789	2413.7777	NaN	NaN	1.3	0.8976	0.0219	0.0199	0.0205	0.0202	0.0199
0.0	0.0	0.0	-393.789	1787.7777	NaN	NaN	1.2825	0.8977	0.0218	0.0199	0.0205	0.0202	0.0199
0.0	0.0	0.0	-474.789	903.7777	NaN	NaN	1.3	0.897	0.022	0.02	0.0207	0.0202	0.02
0.0	0.0	0.0	-862.789	585.7777	NaN	NaN	-0.3	0.8973	0.0219	0.0199	0.0207	0.0201	0.02
0.0	0.0	0.0	-110.789	1161.7777	NaN	NaN	1.1054	0.8972	0.0219	0.0199	0.0208	0.0201	0.02
0.0	0.0	0.0	-1534.789	895.7777	NaN	NaN	-0.3	0.8974	0.0219	0.0199	0.0208	0.0201	0.0199
0.0	0.0	0.0	-702.789	2771.7777	NaN	NaN	1.3	0.8977	0.0218	0.0198	0.0208	0.0201	0.0198
0.0	0.0	0.0	-1610.789	-942.2223	NaN	NaN	0.3691	0.8966	0.022	0.0202	0.021	0.0201	0.0201
0.0	0.0	0.0	-1228.789	954.7777	NaN	NaN	-0.3	0.8974	0.0218	0.0201	0.0209	0.0199	0.02
0.0	0.0	0.0	-1469.789	-982.2223	NaN	NaN	0.4006	0.8976	0.0217	0.02	0.0209	0.0198	0.02
0.0	0.0	0.0	-1347.789	1230.7777	NaN	NaN	-0.3	0.8988	0.0215	0.0197	0.0206	0.0198	0.0197
0.0	0.0	0.0	-1898.789	3602.7777	NaN	NaN	1.3	0.8992	0.0213	0.0197	0.0205	0.0197	0.0196
0.0	0.0	0.0	-1331.789	1453.7777	NaN	NaN	1.3	0.8988	0.0214	0.0197	0.0206	0.0197	0.0197
0.0	0.0	0.0	-1098.789	1448.7777	NaN	NaN	1.3	0.8983	0.0215	0.0199	0.0208	0.0197	0.0198
0.0	0.0	0.0	-1564.789	1698.7777	NaN	NaN	1.3	0.8981	0.0216	0.0199	0.0208	0.0196	0.0199
0.0	0.0	0.0	-2217.789	-440.2223	NaN	NaN	0.1656	0.898	0.0216	0.02	0.0209	0.0196	0.02
0.0	0.0	0.0	-364.789	3313.7777	NaN	NaN	1.1237	0.8991	0.0214	0.0197	0.0206	0.0196	0.0197
0.0	0.0	0.0	-445.789	3677.7777	NaN	NaN	1.1379	0.899	0.0214	0.0197	0.0206	0.0196	0.0197
0.0	0.0	0.0	-9.789	776.7777	NaN	NaN	1.0128	0.8984	0.0215	0.0198	0.0208	0.0196	0.0198
0.0	0.0	0.0	-2776.789	4694.7777	NaN	NaN	1.3	0.8984	0.0215	0.0199	0.0208	0.0196	0.0198
0.0	0.0	0.0	-1706.789	-687.2223	NaN	NaN	0.2871	0.8976	0.0217	0.0201	0.021	0.0197	0.02
0.0	0.0	0.0	-1236.789	4205.7777	NaN	NaN	1.3	0.8986	0.0215	0.0198	0.0208	0.0196	0.0198
0.0	0.0	0.0	-1223.789	-386.2223	NaN	NaN	0.2399	0.8978	0.0216	0.02	0.021	0.0196	0.02
0.0	0.0	0.0	-287.789	2203.7777	NaN	NaN	1.1502	0.8985	0.0214	0.0198	0.0208	0.0196	0.0198
0.0	0.0	0.0	-1660.789	3003.7777	NaN	NaN	1.3	0.8979	0.0216	0.02	0.021	0.0197	0.0199
0.0	0.0	0.0	-2417.789	211.7777	NaN	NaN	-0.096	0.8975	0.0217	0.0201	0.021	0.0197	0.02
0.0	0.0	0.0	-2790.789	-1535.2223	NaN	NaN	0.3549	0.8969	0.0219	0.0202	0.0211	0.0197	0.0201
0.0	0.0	0.0	694.211	120.7777	NaN	NaN	0.1482	0.8978	0.0216	0.02	0.0209	0.0197	0.02
0.0	0.0	0.0	-662.789	2091.7777	NaN	NaN	1.3	0.8981	0.0216	0.0199	0.0208	0.0197	0.0199
0.0	0.0	0.0	-1411.789	768.7777	NaN	NaN	-0.3	0.8977	0.0217	0.02	0.0209	0.0198	0.0199
0.0	0.0	0.0	-2061.789	1418.7777	NaN	NaN	-0.3	0.8974	0.0218	0.0201	0.021	0.0199	0.0199
0.0	0.0	0.0	-1838.789	-1009.2223	NaN	NaN	0.3544	0.8972	0.0218	0.0201	0.021	0.0199	0.02
0.0	0.0	0.0	-153.789	1825.7777	NaN	NaN	1.092	0.8973	0.0218	0.0201	0.021	0.0199	0.02
0.0	0.0	0.0	-2839.789	-25.2223	NaN	NaN	0.0088	0.8971	0.0218	0.0201	0.021	0.0199	0.02
0.0	0.0	0.0	-1817.789	3751.7777	NaN	NaN	1.3	0.8977	0.0217	0.0199	0.0209	0.0199	0.0198
0.0	0.0	0.0	-2145.789	1151.7777	NaN	NaN	-0.3	0.8972	0.0218	0.0201	0.021	0.02	0.0199
0.0	0.0	0.0	-804.789	3249.7777	NaN	NaN	1.3	0.8977	0.0217	0.02	0.021	0.0199	0.0198
0.0	0.0	0.0	-690.789	-3881.2223	NaN	NaN	0.8489	0.8965	0.022	0.0203	0.0211	0.02	0.0201
0.0	0.0	0.0	-2102.789	-185.2223	NaN	NaN	0.081	0.8975	0.0217	0.0201	0.021	0.0199	0.0198
0.0	0.0	0.0	271.211	2762.7777	NaN	NaN	0.9106	0.8978	0.0217	0.02	0.0209	0.0199	0.0197
0.0	0.0	0.0	-2091.789	1422.7777	NaN	NaN	-0.3	0.898	0.0216	0.02	0.0209	0.0198	0.0197
0.0	0.0	0.0	-883.789	1527.7777	NaN	NaN	1.3	0.8979	0.0216	0.02	0.0209	0.0199	0.0197
0.0	0.0	0.0	-262.789	1704.7777	NaN	NaN	1.1822	0.8977	0.0217	0.02	0.021	0.0198	0.0198
0.0	0.0	0.0	-1290.789	1144.7777	NaN	NaN	-0.3	0.8974	0.0218	0.0201	0.021	0.0199	0.0198
0.0	0.0	0.0	-655.789	2335.7777	NaN	NaN	1.3	0.8979	0.0217	0.0199	0.0209	0.0198	0.0197
0.0	0.0	0.0	-335.789	-1438.2223	NaN	NaN	0.8107	0.8975	0.0218	0.02	0.021	0.0199	0.0198
0.0	0.0	0.0	419.211	3122.7777	NaN	NaN	0.8816	0.8984	0.0216	0.0198	0.0208	0.0199	0.0196
0.0	0.0	0.0	-1081.789	2681.7777	NaN	NaN	1.3	0.8982	0.0217	0.0198	0.0208	0.0199	0.0196
0.0	0.0	0.0	-1147.789	283.7777	NaN	NaN	-0.3	0.8979	0.0217	0.0199	0.0209	0.0199	0.0198
0.0	0.0	0.0	-1392.789	4321.7777	NaN	NaN	1.3	0.8977	0.0218	0.0199	0.0209	0.0199	0.0198
0.0	0.0	0.0	-1116.789	809.7777	NaN	NaN	-0.3	0.8974	0.0219	0.02	0.021	0.0199	0.0198
0.0	0.0	0.0	-2275.789	2673.7777	NaN	NaN	1.3	0.8979	0.0217	0.0199	0.0209	0.0198	0.0197
0.0	0.0	0.0	-352.789	2359.7777	NaN	NaN	1.1758	0.898	0.0217	0.0199	0.0209	0.0198	0.0197
0.0	0.0	0.0	560.211	1003.7777	NaN	NaN	0.6418	0.8979	0.0217	0.0199	0.0209	0.0198	0.0198
0.0	0.0	0.0	-660.789	-6.2223	NaN	NaN	0.0093	0.8978	0.0217	0.0199	0.0209	0.0198	0.0198
0.0	0.0	0.0	-2092.789	4750.7777	NaN	NaN	1.3	0.8982	0.0216	0.0198	0.0208	0.0198	0.0197
0.0	0.0	0.0	-948.789	992.7777	NaN	NaN	1.3	0.8976	0.0217	0.02	0.021	0.0198	0.0199
0.0	0.0	0.0	-489.789	-821.2223	NaN	NaN	0.6264	0.8975	0.0218	0.02	0.021	0.0198	0.0199
0.0	0.0	0.0	-2359.789	699.7777	NaN	NaN	-0.3	0.8971	0.0219	0.0202	0.0211	0.0198	0.0199
0.0	0.0	0.0	-192.789	3100.7777	NaN	NaN	1.0663	0.8979	0.0217	0.02	0.0209	0.0197	0.0198
0.0	0.0	0.0	-20.789	316.7777	NaN	NaN	1.0702	0.8976	0.0217	0.02	0.021	0.0198	0.0198
0.0	0.0	0.0	-1573.789	2072.7777	NaN	NaN	1.3	0.8979	0.0217	0.0199	0.0209	0.0198	0.0198
0.0	0.0	0.0	-460.789	1482.7777	NaN	NaN	1.3	0.8978	0.0217	0.02	0.0209	0.0199	0.0198
0.0	0.0	0.0	-599.789	490.7777	NaN	NaN	-0.3	0.8975	0.0218	0.0201	0.021	0.0199	0.0198
0.0	0.0	0.0	-2350.789	-169.2223	NaN	NaN	0.0672	0.8972	0.0218	0.0202	0.0211	0.0199	0.0198
0.0	0.0	0.0	-2679.789	433.7777	NaN	NaN	-0.1931	0.897	0.0219	0.0203	0.0211	0.0198	0.0199
0.0	0.0	0.0	-2189.789	-3375.2223	NaN	NaN	0.6065	0.8966	0.022	0.0204	0.0211	0.0199	0.02
0.0	0.0	0.0	570.211	46.7777	NaN	NaN	0.0758	0.8976	0.0217	0.0201	0.0209	0.0199	0.0197
0.0	0.0	0.0	-2042.789	3216.7777	NaN	NaN	1.3	0.8978	0.0217	0.02	0.0209	0.0199	0.0197
0.0	0.0	0.0	-497.789	-289.2223	NaN	NaN	0.3675	0.8976	0.0218	0.0201	0.0209	0.0199	0.0197
0.0	0.0	0.0	-2264.789	589.7777	NaN	NaN	-0.3	0.8976	0.0218	0.0201	0.0209	0.0199	0.0198
0.0	0.0	0.0	-1999.789	155.7777	NaN	NaN	-0.0845	0.8977	0.0217	0.02	0.0209	0.0199	0.0198
0.0	0.0	0.0	-1620.789	4008.7777	NaN	NaN	1.3	0.8978	0.0216	0.02	0.0208	0.0199	0.0198
0.0	0.0	0.0	-2073.789	3561.7777	NaN	NaN	1.3	0.8974	0.0217	0.0201	0.0209	0.02	0.0198
0.0	0.0	0.0	-1548.789	-1157.2223	NaN	NaN	0.4276	0.8969	0.0219	0.0202	0.021	0.02	0.02
0.0	0.0	0.0	-2267.789	369.7777	NaN	NaN	-0.1948	0.8965	0.022	0.0203	0.0211	0.02	0.0201
0.0	0.0	0.0	-1406.789	1615.7777	NaN	NaN	1.3	0.8971	0.0219	0.0202	0.021	0.0199	0.0199
0.0	0.0	0.0	-1981.789	3570.7777	NaN	NaN	1.3	0.8975	0.0218	0.02	0.0209	0.02	0.0199
0.0	0.0	0.0	-371.789	1639.7777	NaN	NaN	1.2932	0.8978	0.0217	0.02	0.0207	0.02	0.0197
0.0	0.0	0.0	196.211	2507.7777	NaN	NaN	0.9274	0.898	0.0217	0.0199	0.0207	0.02	0.0197
0.0	0.0	0.0	-352.789	-16.2223	NaN	NaN	0.044	0.8974	0.0218	0.02	0.0208	0.0201	0.0198
0.0	0.0	0.0	-1295.789	4019.7777	NaN	NaN	1.3	0.8977	0.0218	0.0199	0.0207	0.02	0.0198
0.0	0.0	0.0	-1888.789	1169.7777	NaN	NaN	-0.3	0.8973	0.0219	0.02	0.0209	0.02	0.0199
0.0	0.0	0.0	-797.789	2288.7777	NaN	NaN	1.3	0.898	0.0217	0.0199	0.0207	0.02	0.0197
0.0	0.0	0.0	-343.789	1322.7777	NaN	NaN	1.3	0.8983	0.0217	0.0198	0.0206	0.02	0.0196
0.0	0.0	0.0	506.211	-512.2223	NaN	NaN	1.3	0.8984	0.0217	0.0198	0.0206	0.0199	0.0196
0.0	0.0	0.0	998.211	1757.7777	NaN	NaN	0.6378	0.8982	0.0217	0.0198	0.0206	0.0199	0.0196
0.0	0.0	0.0	-1487.789	655.7777	NaN	NaN	-0.3	0.8982	0.0217	0.0198	0.0206	0.0199	0.0197
0.0	0.0	0.0	-1559.789	1805.7777	NaN	NaN	1.3	0.8986	0.0217	0.0197	0.0205	0.0199	0.0196
0.0	0.0	0.0	-525.789	2706.7777	NaN	NaN	1.2411	0.8993	0.0215	0.0196	0.0204	0.0198	0.0194
0.0	0.0	0.0	-570.789	1230.7777	NaN	NaN	1.3	0.8991	0.0215	0.0196	0.0205	0.0198	0.0195
0.0	0.0	0.0	-1711.789	1151.7777	NaN	NaN	-0.3	0.8987	0.0216	0.0197	0.0206	0.0197	0.0196
0.0	0.0	0.0	-1908.789	4243.7777	NaN	NaN	1.3	0.8988	0.0216	0.0197	0.0206	0.0196	0.0196
0.0	0.0	0.0	-1572.789	768.7777	NaN	NaN	-0.3	0.8983	0.0217	0.0199	0.0208	0.0196	0.0198
0.0	0.0	0.0	-2054.789	2012.7777	NaN	NaN	-0.3	0.8991	0.0215	0.0197	0.0206	0.0195	0.0196
0.0	0.0	0.0	-75.789	-35.2223	NaN	NaN	0.3173	0.8993	0.0215	0.0196	0.0206	0.0196	0.0195
0.0	0.0	0.0	-1364.789	4616.7777	NaN	NaN	1.3	0.8997	0.0214	0.0195	0.0204	0.0196	0.0194
0.0	0.0	0.0	0.211	3145.7777	NaN	NaN	0.9999	0.8996	0.0213	0.0195	0.0205	0.0195	0.0195
0.0	0.0	0.0	-2064.789	2055.7777	NaN	NaN	-0.3	0.8991	0.0214	0.0197	0.0207	0.0195	0.0196
0.0	0.0	0.0	-3149.789	-215.2223	NaN	NaN	0.064	0.8987	0.0215	0.0198	0.0208	0.0195	0.0197
0.0	0.0	0.0	-786.789	4135.7777	NaN	NaN	1.2349	0.8996	0.0213	0.0196	0.0207	0.0194	0.0195
0.0	0.0	0.0	-1058.789	2592.7777	NaN	NaN	1.3	0.8993	0.0214	0.0197	0.0207	0.0194	0.0195
0.0	0.0	0.0	-1175.789	1225.7777	NaN	NaN	1.3	0.8992	0.0214	0.0197	0.0207	0.0194	0.0195
0.0	0.0	0.0	-1254.789	1327.7777	NaN	NaN	1.3	0.8989	0.0215	0.0198	0.0208	0.0194	0.0195
0.0	0.0	0.0	-1186.789	-560.2223	NaN	NaN	0.3207	0.8989	0.0215	0.0198	0.0207	0.0195	0.0196
0.0	0.0	0.0	-1455.789	3107.7777	NaN	NaN	1.3	0.899	0.0214	0.0198	0.0207	0.0195	0.0195
0.0	0.0	0.0	-611.789	587.7777	NaN	NaN	-0.3	0.8988	0.0215	0.0198	0.0207	0.0196	0.0196
0.0	0.0	0.0	-11.789	390.7777	NaN	NaN	1.0311	0.8987	0.0216	0.0199	0.0207	0.0196	0.0196
0.0	0.0	0.0	-2053.789	828.7777	NaN	NaN	-0.3	0.8983	0.0217	0.0199	0.0208	0.0197	0.0196
0.0	0.0	0.0	-1159.789	1315.7777	NaN	NaN	1.3	0.8984	0.0217	0.0199	0.0207	0.0196	0.0196
0.0	0.0	0.0	-80.789	1138.7777	NaN	NaN	1.0764	0.8981	0.0218	0.0199	0.0207	0.0198	0.0197
0.0	0.0	0.0	-911.789	1456.7777	NaN	NaN	1.3	0.8981	0.0218	0.0199	0.0207	0.0198	0.0197
0.0	0.0	0.0	-24.789	3108.7777	NaN	NaN	1.008	0.8981	0.0218	0.0199	0.0207	0.0199	0.0197
0.0	0.0	0.0	-2596.789	1466.7777	NaN	NaN	-0.3	0.8977	0.0219	0.02	0.0208	0.0199	0.0197
0.0	0.0	0.0	-2286.789	707.7777	NaN	NaN	-0.3	0.8976	0.0219	0.02	0.0208	0.0199	0.0197
0.0	0.0	0.0	-1743.789	-695.2223	NaN	NaN	0.285	0.8973	0.022	0.0201	0.0209	0.0199	0.0198
0.0	0.0	0.0	-541.789	1517.7777	NaN	NaN	1.3	0.8978	0.0219	0.02	0.0208	0.0199	0.0197
0.0	0.0	0.0	-1825.789	1249.7777	NaN	NaN	-0.3	0.8978	0.0219	0.0199	0.0208	0.0199	0.0197
0.0	0.0	0.0	-1754.789	188.7777	NaN	NaN	-0.1205	0.898	0.0218	0.0199	0.0207	0.0199	0.0197
0.0	0.0	0.0	-329.789	2157.7777	NaN	NaN	1.1804	0.898	0.0218	0.02	0.0207	0.0199	0.0197
0.0	0.0	0.0	-218.789	-372.2223	NaN	NaN	0.6298	0.8979	0.0218	0.02	0.0207	0.0199	0.0197
0.0	0.0	0.0	-1445.789	73.7777	NaN	NaN	-0.0538	0.898	0.0218	0.0199	0.0207	0.0199	0.0197
0.0	0.0	0.0	-678.789	2838.7777	NaN	NaN	1.3	0.8982	0.0217	0.0199	0.0206	0.0199	0.0197
0.0	0.0	0.0	-616.789	822.7777	NaN	NaN	1.3	0.898	0.0218	0.0199	0.0206	0.0199	0.0197
0.0	0.0	0.0	-1827.789	924.7777	NaN	NaN	-0.3	0.8978	0.0218	0.0199	0.0207	0.0199	0.0198
0.0	0.0	0.0	-3033.789	2707.7777	NaN	NaN	-0.3	0.8978	0.0219	0.0199	0.0207	0.0199	0.0198
0.0	0.0	0.0	-1444.789	2745.7777	NaN	NaN	1.3	0.8979	0.0218	0.0199	0.0207	0.0199	0.0198
0.0	0.0	0.0	-875.789	-558.2223	NaN	NaN	0.3893	0.8978	0.0218	0.0199	0.0207	0.0199	0.0198
0.0	0.0	0.0	-761.789	2763.7777	NaN	NaN	1.3	0.8984	0.0217	0.0198	0.0206	0.0199	0.0196
0.0	0.0	0.0	-1199.789	1325.7777	NaN	NaN	1.3	0.8979	0.0218	0.0199	0.0207	0.0199	0.0198
0.0	0.0	0.0	-1802.789	-67.2223	NaN	NaN	0.0359	0.8977	0.0218	0.02	0.0207	0.0199	0.0198
0.0	0.0	0.0	-2446.789	1416.7777	NaN	NaN	-0.3	0.8979	0.0218	0.0199	0.0207	0.0199	0.0198
0.0	0.0	0.0	-2988.789	1390.7777	NaN	NaN	-0.3	0.898	0.0217	0.0199	0.0207	0.0198	0.0198
0.0	0.0	0.0	-1447.789	1161.7777	NaN	NaN	-0.3	0.8984	0.0216	0.0198	0.0206	0.0198	0.0198
0.0	0.0	0.0	422.211	1798.7777	NaN	NaN	0.8099	0.8988	0.0215	0.0197	0.0205	0.0198	0.0197
0.0	0.0	0.0	-2130.789	2008.7777	NaN	NaN	-0.3	0.8988	0.0215	0.0198	0.0205	0.0198	0.0197
0.0	0.0	0.0	-2149.789	647.7777	NaN	NaN	-0.3	0.8985	0.0216	0.0198	0.0205	0.0198	0.0198
0.0	0.0	0.0	-950.789	1355.7777	NaN	NaN	1.3	0.8987	0.0216	0.0198	0.0204	0.0198	0.0197
0.0	0.0	0.0	-2635.789	3750.7777	NaN	NaN	1.3	0.8987	0.0215	0.0198	0.0204	0.0198	0.0197
0.0	0.0	0.0	-665.789	2502.7777	NaN	NaN	1.3	0.8987	0.0216	0.0198	0.0203	0.0199	0.0198
0.0	0.0	0.0	-3902.789	2087.7777	NaN	NaN	-0.3	0.8984	0.0217	0.0198	0.0204	0.0199	0.0198
0.0	0.0	0.0	-508.789	2508.7777	NaN	NaN	1.2544	0.8985	0.0216	0.0198	0.0204	0.0199	0.0198
0.0	0.0	0.0	-302.789	2875.7777	NaN	NaN	1.1177	0.8986	0.0217	0.0197	0.0204	0.0199	0.0198
0.0	0.0	0.0	983.211	3653.7777	NaN	NaN	0.788	0.8986	0.0216	0.0197	0.0204	0.0199	0.0197
0.0	0.0	0.0	-2580.789	-2164.2223	NaN	NaN	0.4561	0.8978	0.0218	0.0199	0.0206	0.0199	0.02
0.0	0.0	0.0	-1262.789	299.7777	NaN	NaN	-0.3	0.8981	0.0218	0.0198	0.0206	0.0199	0.0199
0.0	0.0	0.0	-1413.789	2105.7777	NaN	NaN	1.3	0.8981	0.0218	0.0197	0.0206	0.0199	0.0199
0.0	0.0	0.0	-1689.789	1704.7777	NaN	NaN	1.3	0.8983	0.0217	0.0197	0.0205	0.0199	0.0199
0.0	0.0	0.0	-1665.789	1056.7777	NaN	NaN	-0.3	0.8982	0.0217	0.0198	0.0206	0.0198	0.0199
0.0	0.0	0.0	-922.789	1673.7777	NaN	NaN	1.3	0.8988	0.0216	0.0197	0.0205	0.0198	0.0197
0.0	0.0	0.0	360.211	1553.7777	NaN	NaN	0.8118	0.899	0.0216	0.0197	0.0204	0.0197	0.0197
0.0	0.0	0.0	-229.789	-886.2223	NaN	NaN	0.7941	0.899	0.0215	0.0196	0.0205	0.0197	0.0196
0.0	0.0	0.0	-1317.789	2345.7777	NaN	NaN	1.3	0.8991	0.0215	0.0196	0.0205	0.0197	0.0196
0.0	0.0	0.0	-889.789	-1679.2223	NaN	NaN	0.6536	0.8982	0.0217	0.0199	0.0207	0.0197	0.0199
0.0	0.0	0.0	-1977.789	924.7777	NaN	NaN	-0.3	0.8987	0.0216	0.0197	0.0207	0.0196	0.0197
0.0	0.0	0.0	-1004.789	907.7777	NaN	NaN	-0.3	0.8982	0.0217	0.0198	0.0208	0.0197	0.0198
0.0	0.0	0.0	-2697.789	2172.7777	NaN	NaN	-0.3	0.8987	0.0216	0.0197	0.0207	0.0196	0.0197
0.0	0.0	0.0	-812.789	3351.7777	NaN	NaN	1.3	0.8987	0.0216	0.0197	0.0206	0.0197	0.0197
0.0	0.0	0.0	668.211	-978.2223	NaN	NaN	1.3	0.8986	0.0216	0.0198	0.0207	0.0196	0.0197
0.0	0.0	0.0	-1739.789	2286.7777	NaN	NaN	1.3	0.8987	0.0216	0.0198	0.0206	0.0196	0.0197
0.0	0.0	0.0	-1484.789	1039.7777	NaN	NaN	-0.3	0.8987	0.0216	0.0198	0.0206	0.0196	0.0197
0.0	0.0	0.0	-887.789	4524.7777	NaN	NaN	1.2441	0.8993	0.0214	0.0197	0.0203	0.0196	0.0196
0.0	0.0	0.0	-2056.789	4905.7777	NaN	NaN	1.3	0.8992	0.0214	0.0197	0.0204	0.0196	0.0197
0.0	0.0	0.0	146.211	584.7777	NaN	NaN	0.8	0.8983	0.0216	0.0199	0.0208	0.0197	0.0198
0.0	0.0	0.0	-1922.789	1558.7777	NaN	NaN	-0.3	0.8977	0.0217	0.0201	0.021	0.0197	0.0199
0.0	0.0	0.0	-2749.789	232.7777	NaN	NaN	-0.0925	0.8974	0.0218	0.0202	0.021	0.0197	0.0199
0.0	0.0	0.0	-3265.789	283.7777	NaN	NaN	-0.0952	0.8972	0.0219	0.0203	0.021	0.0196	0.02
0.0	0.0	0.0	-453.789	1518.7777	NaN	NaN	1.3	0.8982	0.0216	0.0201	0.0208	0.0195	0.0198
0.0	0.0	0.0	-1070.789	78.7777	NaN	NaN	-0.0794	0.8985	0.0215	0.02	0.0208	0.0196	0.0197
0.0	0.0	0.0	-2235.789	4651.7777	NaN	NaN	1.3	0.8992	0.0213	0.0199	0.0205	0.0196	0.0196
0.0	0.0	0.0	97.211	3393.7777	NaN	NaN	0.9722	0.8987	0.0214	0.0199	0.0206	0.0197	0.0196
0.0	0.0	0.0	-1416.789	93.7777	NaN	NaN	-0.0709	0.8976	0.0218	0.0201	0.0209	0.0198	0.0198
0.0	0.0	0.0	-3072.789	1462.7777	NaN	NaN	-0.3	0.8974	0.0219	0.0202	0.0209	0.0198	0.0199
0.0	0.0	0.0	-1521.789	-874.2223	NaN	NaN	0.3649	0.8971	0.022	0.0202	0.0209	0.0198	0.02
0.0	0.0	0.0	-2589.789	1227.7777	NaN	NaN	-0.3	0.8973	0.0219	0.0201	0.0209	0.0198	0.02
0.0	0.0	0.0	-1715.789	1745.7777	NaN	NaN	1.3	0.8973	0.022	0.0201	0.0209	0.0198	0.02
0.0	0.0	0.0	-1101.789	1035.7777	NaN	NaN	-0.3	0.8976	0.0219	0.02	0.0208	0.0199	0.0199
0.0	0.0	0.0	-955.789	1986.7777	NaN	NaN	1.3	0.898	0.0217	0.0199	0.0208	0.0198	0.0198
0.0	0.0	0.0	-1572.789	-458.2223	NaN	NaN	0.2256	0.8974	0.0218	0.0202	0.0209	0.0198	0.0199
0.0	0.0	0.0	-3293.789	-1198.2223	NaN	NaN	0.2667	0.8971	0.0219	0.0203	0.021	0.0198	0.0199
0.0	0.0	0.0	-1860.789	288.7777	NaN	NaN	-0.1837	0.8976	0.0217	0.0202	0.021	0.0198	0.0198
0.0	0.0	0.0	-1803.789	4476.7777	NaN	NaN	1.3	0.898	0.0216	0.0201	0.0209	0.0197	0.0197
0.0	0.0	0.0	-3239.789	-681.2223	NaN	NaN	0.1737	0.8975	0.0217	0.0202	0.021	0.0197	0.0198
0.0	0.0	0.0	-3401.789	-1655.2223	NaN	NaN	0.3273	0.8973	0.0218	0.0203	0.021	0.0197	0.02
0.0	0.0	0.0	-1901.789	3032.7777	NaN	NaN	1.3	0.8979	0.0216	0.02	0.0208	0.0198	0.0198
0.0	0.0	0.0	368.211	5738.7777	NaN	NaN	0.9397	0.898	0.0215	0.02	0.0208	0.0198	0.0198
0.0	0.0	0.0	-2109.789	755.7777	NaN	NaN	-0.3	0.8975	0.0217	0.0201	0.021	0.0199	0.0199
0.0	0.0	0.0	1468.211	29.7777	NaN	NaN	0.0199	0.8977	0.0216	0.02	0.0209	0.0198	0.0199
0.0	0.0	0.0	-612.789	2455.7777	NaN	NaN	1.3	0.8973	0.0218	0.0201	0.021	0.0199	0.0199
0.0	0.0	0.0	-2021.789	974.7777	NaN	NaN	-0.3	0.897	0.0219	0.0202	0.0211	0.0199	0.02
0.0	0.0	0.0	1155.211	-1342.2223	NaN	NaN	1.3	0.897	0.0219	0.0202	0.021	0.0198	0.02
0.0	0.0	0.0	473.211	-287.2223	NaN	NaN	-0.3	0.8972	0.0219	0.0201	0.021	0.0199	0.02
0.0	0.0	0.0	-831.789	2467.7777	NaN	NaN	1.3	0.8981	0.0216	0.0198	0.0208	0.0199	0.0198
0.0	0.0	0.0	-1222.789	2437.7777	NaN	NaN	1.3	0.8982	0.0216	0.0197	0.0208	0.02	0.0197
0.0	0.0	0.0	-587.789	1926.7777	NaN	NaN	1.3	0.8978	0.0217	0.0198	0.0209	0.02	0.0198
0.0	0.0	0.0	-641.789	1540.7777	NaN	NaN	1.3	0.8969	0.0219	0.0201	0.0211	0.02	0.02
0.0	0.0	0.0	-2439.789	-1273.2223	NaN	NaN	0.3429	0.8965	0.022	0.0203	0.0212	0.0199	0.0201
0.0	0.0	0.0	-2994.789	-600.2223	NaN	NaN	0.167	0.8972	0.0218	0.0201	0.0211	0.0198	0.02
0.0	0.0	0.0	-605.789	4448.7777	NaN	NaN	1.1576	0.8986	0.0215	0.0197	0.0208	0.0196	0.0197
0.0	0.0	0.0	346.211	2134.7777	NaN	NaN	0.8605	0.8988	0.0215	0.0196	0.0208	0.0196	0.0197
0.0	0.0	0.0	1915.211	1139.7777	NaN	NaN	0.3731	0.8988	0.0214	0.0196	0.0208	0.0196	0.0196
0.0	0.0	0.0	-1107.789	2652.7777	NaN	NaN	1.3	0.8981	0.0216	0.0198	0.021	0.0197	0.0198
0.0	0.0	0.0	-2657.789	1793.7777	NaN	NaN	-0.3	0.8978	0.0217	0.0199	0.021	0.0197	0.0198
0.0	0.0	0.0	-2136.789	970.7777	NaN	NaN	-0.3	0.8975	0.0217	0.02	0.0211	0.0197	0.0199
0.0	0.0	0.0	-1278.789	-721.2223	NaN	NaN	0.3606	0.8974	0.0217	0.0201	0.0212	0.0197	0.0199
0.0	0.0	0.0	-910.789	2032.7777	NaN	NaN	1.3	0.8979	0.0217	0.02	0.0211	0.0196	0.0197
0.0	0.0	0.0	-622.789	204.7777	NaN	NaN	-0.3	0.8977	0.0217	0.02	0.0211	0.0197	0.0198
0.0	0.0	0.0	-327.789	462.7777	NaN	NaN	1.3	0.8981	0.0216	0.02	0.021	0.0196	0.0197
0.0	0.0	0.0	-1696.789	-186.2223	NaN	NaN	0.0989	0.8979	0.0217	0.02	0.021	0.0196	0.0198
0.0	0.0	0.0	-1853.789	1532.7777	NaN	NaN	-0.3	0.8985	0.0215	0.0198	0.0209	0.0196	0.0197
0.0	0.0	0.0	-1156.789	1691.7777	NaN	NaN	1.3	0.8985	0.0215	0.0198	0.021	0.0196	0.0197
0.0	0.0	0.0	-244.789	4898.7777	NaN	NaN	1.0526	0.8985	0.0215	0.0198	0.021	0.0196	0.0196
0.0	0.0	0.0	-1405.789	-1354.2223	NaN	NaN	0.4907	0.8976	0.0218	0.0201	0.0211	0.0196	0.0198
0.0	0.0	0.0	-2729.789	1012.7777	NaN	NaN	-0.3	0.8974	0.0219	0.0202	0.0211	0.0196	0.0199
0.0	0.0	0.0	-234.789	-1479.2223	NaN	NaN	0.863	0.8972	0.022	0.0202	0.0211	0.0196	0.0199
0.0	0.0	0.0	-2053.789	4180.7777	NaN	NaN	1.3	0.8984	0.0217	0.0199	0.0209	0.0195	0.0196
0.0	0.0	0.0	-1761.789	950.7777	NaN	NaN	-0.3	0.8979	0.0218	0.02	0.021	0.0196	0.0196
0.0	0.0	0.0	-1304.789	3296.7777	NaN	NaN	1.3	0.8984	0.0217	0.0199	0.0208	0.0196	0.0195
0.0	0.0	0.0	-933.789	-1592.2223	NaN	NaN	0.6303	0.8973	0.022	0.0202	0.021	0.0197	0.0197
0.0	0.0	0.0	-2512.789	3073.7777	NaN	NaN	1.3	0.8975	0.0219	0.0201	0.021	0.0198	0.0197
0.0	0.0	0.0	-980.789	3500.7777	NaN	NaN	1.3	0.8972	0.0221	0.0202	0.021	0.0199	0.0197
0.0	0.0	0.0	-1334.789	104.7777	NaN	NaN	-0.0852	0.8967	0.0222	0.0203	0.0211	0.0199	0.0198
0.0	0.0	0.0	-1955.789	-753.2223	NaN	NaN	0.278	0.8965	0.0222	0.0204	0.0211	0.0199	0.0198
0.0	0.0	0.0	-1857.789	1017.7777	NaN	NaN	-0.3	0.897	0.0221	0.0203	0.021	0.0199	0.0198
0.0	0.0	0.0	-2813.789	224.7777	NaN	NaN	-0.0868	0.8966	0.0222	0.0204	0.0211	0.02	0.0199
0.0	0.0	0.0	-1923.789	2858.7777	NaN	NaN	1.3	0.8969	0.022	0.0203	0.021	0.02	0.0198
0.0	0.0	0.0	-1823.789	-428.2223	NaN	NaN	0.1902	0.8965	0.0221	0.0203	0.0211	0.0201	0.0199
0.0	0.0	0.0	-1138.789	1428.7777	NaN	NaN	1.3	0.8968	0.022	0.0203	0.0211	0.02	0.0198
0.0	0.0	0.0	-2251.789	599.7777	NaN	NaN	-0.3	0.8966	0.022	0.0203	0.0211	0.02	0.0199
0.0	0.0	0.0	767.211	801.7777	NaN	NaN	0.511	0.8968	0.022	0.0203	0.0211	0.02	0.0199
0.0	0.0	0.0	-1328.789	-114.2223	NaN	NaN	0.0792	0.8965	0.022	0.0204	0.0211	0.02	0.02
0.0	0.0	0.0	-2532.789	1693.7777	NaN	NaN	-0.3	0.8967	0.022	0.0203	0.0211	0.02	0.0199
0.0	0.0	0.0	-441.789	207.7777	NaN	NaN	-0.3	0.8962	0.0221	0.0204	0.0211	0.0201	0.0201
0.0	0.0	0.0	-693.789	535.7777	NaN	NaN	-0.3	0.8961	0.0221	0.0203	0.0211	0.0202	0.0201
0.0	0.0	0.0	-1005.789	1326.7777	NaN	NaN	1.3	0.8962	0.0222	0.0202	0.0211	0.0203	0.0201
0.0	0.0	0.0	-1780.789	2732.7777	NaN	NaN	1.3	0.8965	0.0221	0.0201	0.021	0.0203	0.0199
0.0	0.0	0.0	255.211	1673.7777	NaN	NaN	0.8677	0.8969	0.022	0.02	0.0209	0.0203	0.0198
0.0	0.0	0.0	1764.211	-474.2223	NaN	NaN	-0.3	0.8965	0.0221	0.0202	0.021	0.0203	0.0199
0.0	0.0	0.0	-2068.789	2819.7777	NaN	NaN	1.3	0.8968	0.0221	0.0201	0.0209	0.0203	0.0198
0.0	0.0	0.0	-1138.789	1775.7777	NaN	NaN	1.3	0.897	0.022	0.02	0.0209	0.0203	0.0197
0.0	0.0	0.0	-1074.789	840.7777	NaN	NaN	-0.3	0.8964	0.0221	0.0203	0.0211	0.0202	0.0199
0.0	0.0	0.0	154.211	-1429.2223	NaN	NaN	1.1209	0.8961	0.0221	0.0204	0.0212	0.0202	0.02
0.0	0.0	0.0	-1410.789	-1510.2223	NaN	NaN	0.517	0.896	0.0221	0.0204	0.0212	0.0202	0.02
0.0	0.0	0.0	-2744.789	373.7777	NaN	NaN	-0.1576	0.896	0.0221	0.0204	0.0213	0.0203	0.02
0.0	0.0	0.0	-1421.789	2144.7777	NaN	NaN	1.3	0.8964	0.0219	0.0203	0.0213	0.0203	0.0199
0.0	0.0	0.0	-3128.789	-264.2223	NaN	NaN	0.0779	0.8965	0.0219	0.0203	0.0213	0.0202	0.0199
0.0	0.0	0.0	-954.789	272.7777	NaN	NaN	-0.3	0.8973	0.0217	0.02	0.0211	0.0202	0.0196
0.0	0.0	0.0	-2516.789	5451.7777	NaN	NaN	1.3	0.8983	0.0215	0.0197	0.0209	0.0202	0.0194
0.0	0.0	0.0	-1225.789	-184.2223	NaN	NaN	0.1307	0.8976	0.0216	0.0199	0.0211	0.0202	0.0196
0.0	0.0	0.0	-1986.789	2005.7777	NaN	NaN	1.3	0.8975	0.0216	0.0199	0.0211	0.0202	0.0196
0.0	0.0	0.0	-1797.789	2503.7777	NaN	NaN	1.3	0.8969	0.0217	0.0201	0.0212	0.0203	0.0198
0.0	0.0	0.0	-2101.789	416.7777	NaN	NaN	-0.2473	0.8963	0.0218	0.0203	0.0213	0.0203	0.02
0.0	0.0	0.0	-2726.789	2289.7777	NaN	NaN	-0.3	0.8968	0.0218	0.0202	0.0212	0.0203	0.0198
0.0	0.0	0.0	-602.789	-179.2223	NaN	NaN	0.2292	0.8971	0.0217	0.0201	0.0211	0.0202	0.0197
0.0	0.0	0.0	-1551.789	2022.7777	NaN	NaN	1.3	0.8977	0.0217	0.0199	0.0209	0.0202	0.0196
0.0	0.0	0.0	9.211	3326.7777	NaN	NaN	0.9972	0.8982	0.0216	0.0198	0.0208	0.0203	0.0193
0.0	0.0	0.0	-505.789	2129.7777	NaN	NaN	1.3	0.8981	0.0217	0.0198	0.0207	0.0204	0.0193
0.0	0.0	0.0	-1345.789	4636.7777	NaN	NaN	1.3	0.8979	0.0218	0.0199	0.0207	0.0204	0.0193
0.0	0.0	0.0	-216.789	2359.7777	NaN	NaN	1.1012	0.8977	0.0219	0.0199	0.0207	0.0204	0.0194
0.0	0.0	0.0	-2385.789	1471.7777	NaN	NaN	-0.3	0.8972	0.022	0.0199	0.0208	0.0205	0.0195
0.0	0.0	0.0	-1848.789	4928.7777	NaN	NaN	1.3	0.8974	0.022	0.0199	0.0207	0.0205	0.0194
0.0	0.0	0.0	-281.789	1878.7777	NaN	NaN	1.1765	0.897	0.0221	0.0199	0.0208	0.0205	0.0196
0.0	0.0	0.0	-1758.789	1088.7777	NaN	NaN	-0.3	0.8967	0.0222	0.02	0.021	0.0205	0.0197
0.0	0.0	0.0	-563.789	394.7777	NaN	NaN	-0.3	0.8965	0.0222	0.0201	0.021	0.0205	0.0197
0.0	0.0	0.0	-1725.789	319.7777	NaN	NaN	-0.2274	0.8968	0.0222	0.02	0.0209	0.0204	0.0197
0.0	0.0	0.0	-472.789	2719.7777	NaN	NaN	1.2104	0.8973	0.022	0.0199	0.0208	0.0205	0.0195
0.0	0.0	0.0	-1683.789	4228.7777	NaN	NaN	1.3	0.8976	0.022	0.0199	0.0208	0.0205	0.0193
0.0	0.0	0.0	-597.789	398.7777	NaN	NaN	-0.3	0.8975	0.022	0.0199	0.0208	0.0204	0.0194
0.0	0.0	0.0	-1863.789	3098.7777	NaN	NaN	1.3	0.8975	0.022	0.0199	0.0208	0.0203	0.0194
0.0	0.0	0.0	1073.211	-128.2223	NaN	NaN	-0.1357	0.8974	0.022	0.02	0.0209	0.0202	0.0195
0.0	0.0	0.0	-2107.789	2338.7777	NaN	NaN	1.3	0.8977	0.0219	0.0199	0.0209	0.0203	0.0194
0.0	0.0	0.0	-1376.789	2835.7777	NaN	NaN	1.3	0.8975	0.0219	0.0199	0.0209	0.0205	0.0193
0.0	0.0	0.0	-1697.789	3971.7777	NaN	NaN	1.3	0.8974	0.022	0.0199	0.0209	0.0204	0.0194
0.0	0.0	0.0	-686.789	-796.2223	NaN	NaN	0.5369	0.8967	0.0221	0.0201	0.0211	0.0204	0.0196
0.0	0.0	0.0	873.211	208.7777	NaN	NaN	0.193	0.8966	0.0221	0.0202	0.0212	0.0203	0.0197
0.0	0.0	0.0	-1599.789	66.7777	NaN	NaN	-0.0436	0.8967	0.0221	0.0202	0.0211	0.0203	0.0196
0.0	0.0	0.0	5231.211	2307.7777	NaN	NaN	0.3061	0.8975	0.0219	0.02	0.0209	0.0203	0.0193
0.0	0.0	0.0	5804.211	1466.7777	NaN	NaN	0.2017	0.8976	0.022	0.0201	0.0207	0.0203	0.0193
0.0	0.0	0.0	6096.211	3159.7777	NaN	NaN	0.3414	0.8976	0.022	0.0201	0.0206	0.0203	0.0193
0.0	0.0	0.0	-1256.789	-333.2223	NaN	NaN	0.2096	0.8973	0.022	0.0201	0.0208	0.0203	0.0194
0.0	0.0	0.0	-1681.789	1291.7777	NaN	NaN	-0.3	0.8966	0.0221	0.0202	0.021	0.0204	0.0196
0.0	0.0	0.0	-668.789	886.7777	NaN	NaN	1.3	0.8965	0.0222	0.0201	0.0211	0.0205	0.0197
0.0	0.0	0.0	-2013.789	-880.2223	NaN	NaN	0.3042	0.8965	0.0222	0.0201	0.0211	0.0205	0.0196
0.0	0.0	0.0	361.211	2065.7777	NaN	NaN	0.8512	0.8966	0.0222	0.0201	0.021	0.0205	0.0195
0.0	0.0	0.0	199.211	-220.2223	NaN	NaN	1.3	0.8967	0.0222	0.0201	0.021	0.0205	0.0195
0.0	0.0	0.0	-190.789	-753.2223	NaN	NaN	0.7979	0.8969	0.0222	0.0201	0.0209	0.0204	0.0195
0.0	0.0	0.0	-2468.789	329.7777	NaN	NaN	-0.1542	0.8973	0.0221	0.0201	0.0207	0.0204	0.0195
0.0	0.0	0.0	-744.789	3607.7777	NaN	NaN	1.2601	0.8977	0.022	0.0201	0.0204	0.0203	0.0195
0.0	0.0	0.0	229.211	2117.7777	NaN	NaN	0.9023	0.8974	0.0221	0.0202	0.0204	0.0203	0.0197
0.0	0.0	0.0	578.211	3736.7777	NaN	NaN	0.866	0.8974	0.022	0.0202	0.0205	0.0203	0.0196
0.0	0.0	0.0	-2153.789	1347.7777	NaN	NaN	-0.3	0.8964	0.0223	0.0203	0.0209	0.0203	0.0198
0.0	0.0	0.0	-37.789	-56.2223	NaN	NaN	0.598	0.8962	0.0223	0.0203	0.021	0.0204	0.0198
0.0	0.0	0.0	-1241.789	-146.2223	NaN	NaN	0.1053	0.8962	0.0223	0.0202	0.021	0.0205	0.0198
0.0	0.0	0.0	-1556.789	1896.7777	NaN	NaN	1.3	0.8965	0.0222	0.0202	0.0208	0.0205	0.0197
0.0	0.0	0.0	-1816.789	3340.7777	NaN	NaN	1.3	0.8966	0.0222	0.0202	0.0207	0.0205	0.0198
0.0	0.0	0.0	-1831.789	289.7777	NaN	NaN	-0.1879	0.8965	0.0222	0.0202	0.0207	0.0206	0.0198
0.0	0.0	0.0	-2524.789	1218.7777	NaN	NaN	-0.3	0.8962	0.0223	0.0203	0.0208	0.0206	0.0198
0.0	0.0	0.0	-2066.789	6414.7777	NaN	NaN	1.3	0.8963	0.0222	0.0203	0.0208	0.0206	0.0198
0.0	0.0	0.0	-899.789	-284.2223	NaN	NaN	0.2401	0.896	0.0223	0.0203	0.0209	0.0206	0.0199
0.0	0.0	0.0	-1189.789	1354.7777	NaN	NaN	1.3	0.8962	0.0222	0.0203	0.0209	0.0205	0.0198
0.0	0.0	0.0	-1817.789	1707.7777	NaN	NaN	-0.3	0.8962	0.0223	0.0204	0.0209	0.0204	0.0199
0.0	0.0	0.0	-2326.789	432.7777	NaN	NaN	-0.2285	0.8961	0.0223	0.0204	0.0209	0.0204	0.0199
0.0	0.0	0.0	-914.789	2293.7777	NaN	NaN	1.3	0.8965	0.0222	0.0203	0.0207	0.0205	0.0198
0.0	0.0	0.0	-1557.789	4266.7777	NaN	NaN	1.3	0.8967	0.0222	0.0203	0.0206	0.0205	0.0198
0.0	0.0	0.0	202.211	904.7777	NaN	NaN	0.8173	0.8962	0.0223	0.0204	0.0207	0.0205	0.0199
0.0	0.0	0.0	-2158.789	1043.7777	NaN	NaN	-0.3	0.8958	0.0224	0.0204	0.0209	0.0206	0.02
0.0	0.0	0.0	-1768.789	3152.7777	NaN	NaN	1.3	0.8959	0.0223	0.0204	0.021	0.0205	0.02
0.0	0.0	0.0	-1638.789	2789.7777	NaN	NaN	1.3	0.896	0.0223	0.0203	0.0211	0.0203	0.0201
0.0	0.0	0.0	-796.789	-2568.2223	NaN	NaN	0.7632	0.8961	0.0221	0.0204	0.0211	0.0202	0.0201
0.0	0.0	0.0	186.211	2928.7777	NaN	NaN	0.9402	0.8966	0.0221	0.0202	0.021	0.0203	0.0199
0.0	0.0	0.0	-293.789	3350.7777	NaN	NaN	1.0961	0.8966	0.0221	0.0202	0.0209	0.0203	0.0199
0.0	0.0	0.0	-312.789	2396.7777	NaN	NaN	1.1501	0.8969	0.0221	0.0201	0.0208	0.0202	0.0199
0.0	0.0	0.0	-2807.789	2509.7777	NaN	NaN	-0.3	0.8968	0.0222	0.02	0.0209	0.0202	0.0199
0.0	0.0	0.0	-488.789	877.7777	NaN	NaN	1.3	0.897	0.0222	0.02	0.0208	0.0202	0.0198
0.0	0.0	0.0	-1128.789	4719.7777	NaN	NaN	1.3	0.8973	0.0221	0.02	0.0207	0.0201	0.0198
0.0	0.0	0.0	495.211	3388.7777	NaN	NaN	0.8725	0.8975	0.0221	0.02	0.0207	0.02	0.0198
0.0	0.0	0.0	-1135.789	3343.7777	NaN	NaN	1.3	0.8977	0.022	0.0199	0.0207	0.0199	0.0198
0.0	0.0	0.0	1183.211	563.7777	NaN	NaN	0.3227	0.8975	0.022	0.02	0.0208	0.0199	0.0198
0.0	0.0	0.0	-1682.789	4161.7777	NaN	NaN	1.3	0.8978	0.0219	0.0199	0.0208	0.0198	0.0198
0.0	0.0	0.0	213.211	-811.2223	NaN	NaN	1.3	0.8978	0.0219	0.0199	0.0208	0.0198	0.0198
0.0	0.0	0.0	-729.789	3364.7777	NaN	NaN	1.277	0.8979	0.0219	0.0199	0.0207	0.0198	0.0197
0.0	0.0	0.0	735.211	3697.7777	NaN	NaN	0.8342	0.8981	0.0219	0.0199	0.0206	0.0198	0.0197
0.0	0.0	0.0	-1416.789	357.7777	NaN	NaN	-0.3	0.8978	0.0219	0.0199	0.0208	0.0198	0.0198
0.0	0.0	0.0	2626.211	-584.2223	NaN	NaN	-0.2861	0.8976	0.022	0.02	0.0208	0.0198	0.0197
0.0	0.0	0.0	1558.211	479.7777	NaN	NaN	0.2354	0.898	0.022	0.02	0.0206	0.0197	0.0197
0.0	0.0	0.0	1885.211	166.7777	NaN	NaN	0.0813	0.8979	0.022	0.02	0.0206	0.0197	0.0197
0.0	0.0	0.0	-960.789	-69.2223	NaN	NaN	0.0672	0.8979	0.0221	0.02	0.0206	0.0198	0.0197
0.0	0.0	0.0	-2578.789	2197.7777	NaN	NaN	-0.3	0.8977	0.0222	0.02	0.0206	0.0198	0.0197
0.0	0.0	0.0	-2818.789	4946.7777	NaN	NaN	1.3	0.8975	0.0222	0.02	0.0207	0.0199	0.0198
0.0	0.0	0.0	-1837.789	3045.7777	NaN	NaN	1.3	0.897	0.0222	0.02	0.0211	0.0198	0.0199
0.0	0.0	0.0	-2307.789	-776.2223	NaN	NaN	0.2517	0.8967	0.0223	0.0201	0.0212	0.0198	0.0199
0.0	0.0	0.0	-3337.789	2619.7777	NaN	NaN	-0.3	0.8975	0.0221	0.02	0.0211	0.0196	0.0197
0.0	0.0	0.0	-573.789	2677.7777	NaN	NaN	1.2727	0.898	0.022	0.0199	0.0211	0.0196	0.0195
0.0	0.0	0.0	-1192.789	219.7777	NaN	NaN	-0.2259	0.8977	0.022	0.0201	0.0211	0.0196	0.0195
0.0	0.0	0.0	-2829.789	2311.7777	NaN	NaN	-0.3	0.898	0.022	0.0201	0.0211	0.0195	0.0193
0.0	0.0	0.0	-1373.789	-1122.2223	NaN	NaN	0.4496	0.8974	0.0221	0.0202	0.0212	0.0196	0.0194
0.0	0.0	0.0	-1982.789	1737.7777	NaN	NaN	-0.3	0.8978	0.022	0.0202	0.0211	0.0196	0.0194
0.0	0.0	0.0	-1110.789	2250.7777	NaN	NaN	1.3	0.8978	0.022	0.0201	0.021	0.0197	0.0194
0.0	0.0	0.0	-788.789	358.7777	NaN	NaN	-0.3	0.8975	0.0221	0.0202	0.0211	0.0197	0.0194
0.0	0.0	0.0	-3025.789	2599.7777	NaN	NaN	-0.3	0.8974	0.0221	0.0202	0.0211	0.0197	0.0194
0.0	0.0	0.0	-2241.789	-83.2223	NaN	NaN	0.0358	0.8971	0.0222	0.0203	0.0212	0.0197	0.0194
0.0	0.0	0.0	-2642.789	-339.2223	NaN	NaN	0.1138	0.897	0.0223	0.0204	0.0211	0.0197	0.0195
0.0	0.0	0.0	-2396.789	1356.7777	NaN	NaN	-0.3	0.8972	0.0223	0.0203	0.0211	0.0197	0.0194
0.0	0.0	0.0	-996.789	1673.7777	NaN	NaN	1.3	0.897	0.0223	0.0203	0.0211	0.0198	0.0195
0.0	0.0	0.0	-1900.789	3561.7777	NaN	NaN	1.3	0.8973	0.0222	0.0202	0.021	0.0199	0.0194
0.0	0.0	0.0	-787.789	-724.2223	NaN	NaN	0.479	0.8968	0.0223	0.0204	0.0211	0.0199	0.0195
0.0	0.0	0.0	-596.789	1441.7777	NaN	NaN	1.3	0.8966	0.0223	0.0205	0.0212	0.0198	0.0196
0.0	0.0	0.0	-2190.789	443.7777	NaN	NaN	-0.254	0.8965	0.0223	0.0206	0.0213	0.0198	0.0196
0.0	0.0	0.0	-2023.789	-852.2223	NaN	NaN	0.2963	0.8967	0.0222	0.0205	0.0213	0.0198	0.0195
0.0	0.0	0.0	-2652.789	6.7777	NaN	NaN	-0.0026	0.8966	0.0222	0.0205	0.0213	0.0197	0.0196
0.0	0.0	0.0	-1759.789	-1572.2223	NaN	NaN	0.4719	0.8966	0.0222	0.0205	0.0213	0.0197	0.0196
0.0	0.0	0.0	-1245.789	-2903.2223	NaN	NaN	0.6997	0.8965	0.0223	0.0206	0.0212	0.0197	0.0197
0.0	0.0	0.0	-2301.789	2686.7777	NaN	NaN	1.3	0.8973	0.022	0.0204	0.021	0.0197	0.0196
0.0	0.0	0.0	-868.789	2972.7777	NaN	NaN	1.3	0.8974	0.022	0.0203	0.021	0.0198	0.0196
0.0	0.0	0.0	-2154.789	-1757.2223	NaN	NaN	0.4492	0.8969	0.0221	0.0204	0.0211	0.0199	0.0197
0.0	0.0	0.0	-750.789	-137.2223	NaN	NaN	0.1545	0.8972	0.022	0.0204	0.021	0.0198	0.0197
0.0	0.0	0.0	-544.789	2970.7777	NaN	NaN	1.2246	0.8972	0.022	0.0203	0.021	0.0199	0.0197
0.0	0.0	0.0	-2007.789	-264.2223	NaN	NaN	0.1163	0.8967	0.0221	0.0204	0.021	0.0199	0.0198
0.0	0.0	0.0	-2942.789	2175.7777	NaN	NaN	-0.3	0.8965	0.0221	0.0204	0.021	0.02	0.0199
0.0	0.0	0.0	-1187.789	1736.7777	NaN	NaN	1.3	0.8964	0.0222	0.0204	0.021	0.0201	0.0199
0.0	0.0	0.0	-1098.789	2678.7777	NaN	NaN	1.3	0.8963	0.0222	0.0204	0.021	0.0201	0.02
0.0	0.0	0.0	-2032.789	-1762.2223	NaN	NaN	0.4644	0.896	0.0221	0.0206	0.0211	0.0201	0.02
0.0	0.0	0.0	-1354.789	2886.7777	NaN	NaN	1.3	0.8969	0.0219	0.0204	0.021	0.02	0.0198
0.0	0.0	0.0	-1379.789	-983.2223	NaN	NaN	0.4161	0.8964	0.022	0.0205	0.0211	0.02	0.02
0.0	0.0	0.0	-212.789	2248.7777	NaN	NaN	1.1045	0.8973	0.0217	0.0203	0.0209	0.02	0.0198
0.0	0.0	0.0	-1639.789	197.7777	NaN	NaN	-0.1372	0.897	0.0218	0.0203	0.0209	0.0201	0.0199
0.0	0.0	0.0	-707.789	3655.7777	NaN	NaN	1.2401	0.898	0.0215	0.0201	0.0207	0.02	0.0197
0.0	0.0	0.0	-3672.789	4780.7777	NaN	NaN	1.3	0.8974	0.0216	0.0202	0.0209	0.0201	0.0198
0.0	0.0	0.0	-138.789	16.7777	NaN	NaN	-0.1375	0.8971	0.0217	0.0203	0.0209	0.0201	0.0198
0.0	0.0	0.0	-2703.789	-258.2223	NaN	NaN	0.0872	0.8965	0.0219	0.0205	0.021	0.0201	0.0199
0.0	0.0	0.0	-434.789	1604.7777	NaN	NaN	1.3	0.8971	0.0217	0.0203	0.021	0.02	0.0198
0.0	0.0	0.0	-1716.789	-1443.2223	NaN	NaN	0.4567	0.8967	0.0218	0.0204	0.021	0.0201	0.0199
0.0	0.0	0.0	-1777.789	43.7777	NaN	NaN	-0.0252	0.8973	0.0216	0.0203	0.021	0.0201	0.0198
0.0	0.0	0.0	-1934.789	3077.7777	NaN	NaN	1.3	0.8978	0.0215	0.0201	0.0209	0.0201	0.0197
0.0	0.0	0.0	-878.789	2722.7777	NaN	NaN	1.3	0.8981	0.0214	0.02	0.0208	0.02	0.0197
0.0	0.0	0.0	-2062.789	2738.7777	NaN	NaN	1.3	0.8978	0.0214	0.0201	0.0209	0.02	0.0197
0.0	0.0	0.0	-2766.789	2066.7777	NaN	NaN	-0.3	0.8978	0.0214	0.0201	0.021	0.02	0.0197
0.0	0.0	0.0	-1138.789	257.7777	NaN	NaN	-0.2926	0.8978	0.0214	0.0201	0.021	0.02	0.0197
0.0	0.0	0.0	-2189.789	3606.7777	NaN	NaN	1.3	0.8981	0.0212	0.0201	0.021	0.0199	0.0196
0.0	0.0	0.0	-1700.789	932.7777	NaN	NaN	-0.3	0.8979	0.0213	0.0201	0.0211	0.0199	0.0197
0.0	0.0	0.0	-2616.789	1109.7777	NaN	NaN	-0.3	0.898	0.0213	0.0201	0.021	0.0199	0.0197
0.0	0.0	0.0	-3449.789	2258.7777	NaN	NaN	-0.3	0.8984	0.0212	0.0201	0.021	0.0198	0.0196
0.0	0.0	0.0	-359.789	2830.7777	NaN	NaN	1.1456	0.8991	0.021	0.0199	0.0208	0.0198	0.0194
0.0	0.0	0.0	-128.789	2596.7777	NaN	NaN	1.0522	0.8991	0.021	0.0198	0.0208	0.0199	0.0194
0.0	0.0	0.0	-1412.789	881.7777	NaN	NaN	-0.3	0.8989	0.0211	0.0199	0.0208	0.0198	0.0194
0.0	0.0	0.0	-683.789	1791.7777	NaN	NaN	1.3	0.8987	0.0212	0.02	0.0208	0.0198	0.0195
0.0	0.0	0.0	-915.789	652.7777	NaN	NaN	-0.3	0.8984	0.0213	0.0201	0.0209	0.0198	0.0196
0.0	0.0	0.0	-180.789	1131.7777	NaN	NaN	1.1901	0.8985	0.0213	0.02	0.0208	0.0198	0.0195
0.0	0.0	0.0	-1897.789	555.7777	NaN	NaN	-0.3	0.898	0.0215	0.0201	0.0209	0.02	0.0197
0.0	0.0	0.0	-766.789	1761.7777	NaN	NaN	1.3	0.8977	0.0216	0.0201	0.0208	0.0201	0.0197
0.0	0.0	0.0	-1195.789	2904.7777	NaN	NaN	1.3	0.8975	0.0217	0.0201	0.0208	0.0202	0.0197
0.0	0.0	0.0	4.211	2210.7777	NaN	NaN	0.9981	0.8977	0.0217	0.0201	0.0207	0.0201	0.0197
0.0	0.0	0.0	-385.789	35.7777	NaN	NaN	-0.1022	0.8976	0.0217	0.0201	0.0207	0.0201	0.0197
0.0	0.0	0.0	-1961.789	2752.7777	NaN	NaN	1.3	0.8979	0.0216	0.0201	0.0206	0.0201	0.0197
0.0	0.0	0.0	-1796.789	3133.7777	NaN	NaN	1.3	0.8978	0.0217	0.0201	0.0206	0.0202	0.0197
0.0	0.0	0.0	-1705.789	4561.7777	NaN	NaN	1.3	0.898	0.0216	0.02	0.0206	0.0201	0.0196
0.0	0.0	0.0	-2272.789	1085.7777	NaN	NaN	-0.3	0.8978	0.0217	0.0201	0.0208	0.0199	0.0196
0.0	0.0	0.0	-2495.789	-549.2223	NaN	NaN	0.1804	0.8977	0.0217	0.0202	0.0209	0.0198	0.0196
0.0	0.0	0.0	-2897.789	2120.7777	NaN	NaN	-0.3	0.8979	0.0217	0.0201	0.0208	0.0199	0.0196
0.0	0.0	0.0	-878.789	4194.7777	NaN	NaN	1.265	0.8985	0.0216	0.02	0.0206	0.0199	0.0194
0.0	0.0	0.0	-1881.789	2833.7777	NaN	NaN	1.3	0.8985	0.0216	0.02	0.0206	0.0198	0.0194
0.0	0.0	0.0	75.211	1039.7777	NaN	NaN	0.9325	0.8986	0.0217	0.02	0.0206	0.0198	0.0194
0.0	0.0	0.0	-2275.789	-419.2223	NaN	NaN	0.1556	0.8985	0.0218	0.02	0.0205	0.0198	0.0194
0.0	0.0	0.0	916.211	3461.7777	NaN	NaN	0.7907	0.8987	0.0217	0.02	0.0204	0.0199	0.0194
0.0	0.0	0.0	582.211	4240.7777	NaN	NaN	0.8793	0.8986	0.0217	0.02	0.0203	0.0199	0.0195
0.0	0.0	0.0	-382.789	2634.7777	NaN	NaN	1.17	0.8985	0.0218	0.02	0.0204	0.0199	0.0194
0.0	0.0	0.0	-1880.789	2308.7777	NaN	NaN	1.3	0.8986	0.0218	0.0199	0.0205	0.0198	0.0193
0.0	0.0	0.0	-9.789	603.7777	NaN	NaN	1.0165	0.8979	0.022	0.02	0.0208	0.0198	0.0195
0.0	0.0	0.0	-2788.789	-1596.2223	NaN	NaN	0.364	0.8977	0.022	0.02	0.0209	0.0198	0.0195
0.0	0.0	0.0	-1454.789	803.7777	NaN	NaN	-0.3	0.8982	0.0219	0.0199	0.0208	0.0198	0.0194
0.0	0.0	0.0	-1353.789	2620.7777	NaN	NaN	1.3	0.8985	0.0218	0.0199	0.0206	0.0197	0.0193
0.0	0.0	0.0	-1446.789	1335.7777	NaN	NaN	-0.3	0.8989	0.0217	0.0199	0.0206	0.0197	0.0193
0.0	0.0	0.0	-619.789	-868.2223	NaN	NaN	0.5835	0.8992	0.0217	0.0199	0.0205	0.0196	0.0192
0.0	0.0	0.0	-2579.789	11.7777	NaN	NaN	-0.0046	0.8991	0.0218	0.0199	0.0205	0.0195	0.0192
0.0	0.0	0.0	1170.211	2989.7777	NaN	NaN	0.7187	0.8993	0.0217	0.0199	0.0203	0.0195	0.0192
0.0	0.0	0.0	-1293.789	1099.7777	NaN	NaN	-0.3	0.8992	0.0217	0.0199	0.0203	0.0195	0.0192
0.0	0.0	0.0	-260.789	2687.7777	NaN	NaN	1.1075	0.8991	0.0218	0.02	0.0202	0.0196	0.0192
0.0	0.0	0.0	-1567.789	4328.7777	NaN	NaN	1.3	0.8991	0.0218	0.02	0.0202	0.0197	0.0193
0.0	0.0	0.0	-1079.789	979.7777	NaN	NaN	-0.3	0.8986	0.0219	0.02	0.0203	0.0198	0.0193
0.0	0.0	0.0	-664.789	998.7777	NaN	NaN	1.3	0.898	0.0221	0.0201	0.0206	0.0199	0.0194
0.0	0.0	0.0	-1848.789	1786.7777	NaN	NaN	-0.3	0.8978	0.0221	0.0201	0.0206	0.0199	0.0194
0.0	0.0	0.0	-1771.789	1458.7777	NaN	NaN	-0.3	0.8977	0.0221	0.0201	0.0207	0.02	0.0194
0.0	0.0	0.0	-2205.789	16.7777	NaN	NaN	-0.0077	0.8977	0.0221	0.0201	0.0207	0.02	0.0194
0.0	0.0	0.0	-1128.789	3856.7777	NaN	NaN	1.3	0.8981	0.022	0.02	0.0206	0.0199	0.0194
0.0	0.0	0.0	-849.789	1798.7777	NaN	NaN	1.3	0.8978	0.022	0.0201	0.0206	0.02	0.0195
0.0	0.0	0.0	-2770.789	2014.7777	NaN	NaN	-0.3	0.8981	0.0219	0.0201	0.0205	0.0199	0.0194
0.0	0.0	0.0	-3017.789	1818.7777	NaN	NaN	-0.3	0.8983	0.0218	0.0201	0.0205	0.0199	0.0194
0.0	0.0	0.0	-1542.789	387.7777	NaN	NaN	-0.3	0.8983	0.0218	0.0201	0.0205	0.0198	0.0195
0.0	0.0	0.0	-1554.789	934.7777	NaN	NaN	-0.3	0.8983	0.0217	0.0202	0.0204	0.0199	0.0195
0.0	0.0	0.0	-1763.789	1419.7777	NaN	NaN	-0.3	0.8985	0.0216	0.0202	0.0204	0.0199	0.0195
0.0	0.0	0.0	-1799.789	3678.7777	NaN	NaN	1.3	0.8983	0.0216	0.0202	0.0204	0.0199	0.0195
0.0	0.0	0.0	-3037.789	-1773.2223	NaN	NaN	0.3686	0.8977	0.0219	0.0202	0.0207	0.0199	0.0196
0.0	0.0	0.0	-2078.789	-2259.2223	NaN	NaN	0.5208	0.8977	0.022	0.0202	0.0207	0.0199	0.0196
0.0	0.0	0.0	-974.789	884.7777	NaN	NaN	-0.3	0.8979	0.0219	0.0203	0.0205	0.0199	0.0196
0.0	0.0	0.0	-1697.789	5110.7777	NaN	NaN	1.3	0.8983	0.0217	0.0202	0.0202	0.0199	0.0196
0.0	0.0	0.0	-1731.789	897.7777	NaN	NaN	-0.3	0.8978	0.0218	0.0203	0.0203	0.0201	0.0197
0.0	0.0	0.0	-2026.789	2503.7777	NaN	NaN	1.3	0.898	0.0218	0.0203	0.0202	0.0201	0.0196
0.0	0.0	0.0	-1569.789	4121.7777	NaN	NaN	1.3	0.8977	0.0218	0.0203	0.0203	0.0201	0.0197
0.0	0.0	0.0	94.211	1774.7777	NaN	NaN	0.9496	0.8978	0.0218	0.0203	0.0203	0.0201	0.0197
0.0	0.0	0.0	-1369.789	1983.7777	NaN	NaN	1.3	0.8976	0.0219	0.0203	0.0203	0.0202	0.0198
0.0	0.0	0.0	-2607.789	1301.7777	NaN	NaN	-0.3	0.8976	0.0219	0.0203	0.0203	0.0202	0.0197
0.0	0.0	0.0	-1475.789	3414.7777	NaN	NaN	1.3	0.898	0.0217	0.0203	0.0203	0.0201	0.0197
0.0	0.0	0.0	-3115.789	2182.7777	NaN	NaN	-0.3	0.8977	0.0217	0.0203	0.0204	0.0201	0.0198
0.0	0.0	0.0	-2244.789	576.7777	NaN	NaN	-0.3	0.8977	0.0218	0.0203	0.0205	0.02	0.0197
0.0	0.0	0.0	-2070.789	127.7777	NaN	NaN	-0.0658	0.8976	0.0218	0.0203	0.0205	0.02	0.0198
0.0	0.0	0.0	-1702.789	-77.2223	NaN	NaN	0.0434	0.8979	0.0217	0.0203	0.0204	0.0199	0.0197
0.0	0.0	0.0	2.211	-148.2223	NaN	NaN	1.0151	0.8981	0.0216	0.0203	0.0203	0.0199	0.0197
0.0	0.0	0.0	-877.789	2060.7777	NaN	NaN	1.3	0.8983	0.0215	0.0204	0.0202	0.0199	0.0197
0.0	0.0	0.0	-2562.789	3446.7777	NaN	NaN	1.3	0.8982	0.0215	0.0204	0.02	0.02	0.0198
0.0	0.0	0.0	-1288.789	3166.7777	NaN	NaN	1.3	0.8982	0.0215	0.0205	0.0199	0.0201	0.0199
0.0	0.0	0.0	-1385.789	3826.7777	NaN	NaN	1.3	0.898	0.0216	0.0205	0.0198	0.0201	0.02
0.0	0.0	0.0	-1197.789	3657.7777	NaN	NaN	1.3	0.8976	0.0217	0.0206	0.0198	0.0202	0.0201
0.0	0.0	0.0	-2472.789	4256.7777	NaN	NaN	1.3	0.8974	0.0217	0.0206	0.0199	0.0202	0.0202
0.0	0.0	0.0	-2308.789	3155.7777	NaN	NaN	1.3	0.8972	0.0217	0.0206	0.0201	0.0202	0.0201
0.0	0.0	0.0	-764.789	2125.7777	NaN	NaN	1.3	0.8974	0.0218	0.0205	0.0203	0.0201	0.02
0.0	0.0	0.0	-1662.789	-939.2223	NaN	NaN	0.361	0.897	0.0219	0.0205	0.0206	0.02	0.0201
0.0	0.0	0.0	-601.789	-155.2223	NaN	NaN	0.205	0.8974	0.0218	0.0204	0.0205	0.0199	0.0199
0.0	0.0	0.0	-2119.789	3351.7777	NaN	NaN	1.3	0.898	0.0216	0.0204	0.0203	0.0199	0.0199
0.0	0.0	0.0	-2416.789	2189.7777	NaN	NaN	-0.3	0.8983	0.0214	0.0204	0.0202	0.0198	0.0199
0.0	0.0	0.0	-1310.789	2255.7777	NaN	NaN	1.3	0.8988	0.0213	0.0203	0.02	0.0198	0.0198
0.0	0.0	0.0	-508.789	2290.7777	NaN	NaN	1.2855	0.8988	0.0213	0.0203	0.0199	0.0198	0.0198
0.0	0.0	0.0	-1227.789	4709.7777	NaN	NaN	1.3	0.8988	0.0213	0.0203	0.0199	0.0198	0.0198
0.0	0.0	0.0	-1787.789	2388.7777	NaN	NaN	1.3	0.8986	0.0214	0.0203	0.02	0.0198	0.0199
0.0	0.0	0.0	-1006.789	-121.2223	NaN	NaN	0.1075	0.8981	0.0214	0.0204	0.0203	0.0198	0.02
0.0	0.0	0.0	-2294.789	1717.7777	NaN	NaN	-0.3	0.8981	0.0214	0.0204	0.0204	0.0197	0.0199
0.0	0.0	0.0	-1069.789	181.7777	NaN	NaN	-0.2047	0.8982	0.0214	0.0203	0.0205	0.0197	0.0199
0.0	0.0	0.0	-1145.789	202.7777	NaN	NaN	-0.215	0.8981	0.0214	0.0203	0.0205	0.0197	0.0199
0.0	0.0	0.0	-1747.789	2633.7777	NaN	NaN	1.3	0.8986	0.0214	0.0203	0.0203	0.0197	0.0198
0.0	0.0	0.0	-1106.789	343.7777	NaN	NaN	-0.3	0.8986	0.0214	0.0203	0.0202	0.0197	0.0199
0.0	0.0	0.0	-886.789	2666.7777	NaN	NaN	1.3	0.8989	0.0213	0.0202	0.0201	0.0197	0.0198
0.0	0.0	0.0	-750.789	4470.7777	NaN	NaN	1.2018	0.8992	0.0213	0.0202	0.02	0.0196	0.0197
0.0	0.0	0.0	-2369.789	2246.7777	NaN	NaN	-0.3	0.8989	0.0213	0.0202	0.0202	0.0196	0.0198
0.0	0.0	0.0	-1882.789	1523.7777	NaN	NaN	-0.3	0.8985	0.0215	0.0202	0.0203	0.0196	0.0198
0.0	0.0	0.0	-512.789	2157.7777	NaN	NaN	1.3	0.8989	0.0214	0.0201	0.0202	0.0196	0.0197
0.0	0.0	0.0	-1188.789	586.7777	NaN	NaN	-0.3	0.8985	0.0216	0.0202	0.0203	0.0196	0.0199
0.0	0.0	0.0	-62.789	1257.7777	NaN	NaN	1.0525	0.899	0.0214	0.0201	0.0202	0.0196	0.0197
0.0	0.0	0.0	-674.789	3196.7777	NaN	NaN	1.2676	0.8992	0.0214	0.02	0.0201	0.0195	0.0197
0.0	0.0	0.0	-598.789	12.7777	NaN	NaN	-0.0218	0.899	0.0214	0.0201	0.0203	0.0195	0.0198
0.0	0.0	0.0	-1199.789	3499.7777	NaN	NaN	1.3	0.8993	0.0213	0.02	0.0203	0.0195	0.0196
0.0	0.0	0.0	-1108.789	-98.2223	NaN	NaN	0.0814	0.8988	0.0215	0.0201	0.0205	0.0195	0.0196
0.0	0.0	0.0	1.211	-78.2223	NaN	NaN	1.0157	0.8992	0.0214	0.02	0.0205	0.0194	0.0195
0.0	0.0	0.0	1059.211	-360.2223	NaN	NaN	-0.3	0.8992	0.0214	0.0199	0.0205	0.0194	0.0195
0.0	0.0	0.0	-1070.789	-48.2223	NaN	NaN	0.0431	0.8991	0.0215	0.0199	0.0205	0.0195	0.0195
0.0	0.0	0.0	-2553.789	3670.7777	NaN	NaN	1.3	0.8992	0.0215	0.02	0.0204	0.0195	0.0195
0.0	0.0	0.0	-3709.789	3472.7777	NaN	NaN	-0.3	0.8991	0.0215	0.02	0.0204	0.0195	0.0196
0.0	0.0	0.0	-1647.789	1433.7777	NaN	NaN	-0.3	0.8989	0.0215	0.02	0.0204	0.0195	0.0196
0.0	0.0	0.0	-2018.789	1608.7777	NaN	NaN	-0.3	0.8989	0.0214	0.02	0.0205	0.0195	0.0196
0.0	0.0	0.0	-816.789	-223.2223	NaN	NaN	0.2146	0.8988	0.0215	0.02	0.0206	0.0195	0.0196
0.0	0.0	0.0	-1679.789	3642.7777	NaN	NaN	1.3	0.8991	0.0214	0.02	0.0206	0.0194	0.0195
0.0	0.0	0.0	-1195.789	1228.7777	NaN	NaN	1.3	0.899	0.0214	0.02	0.0207	0.0194	0.0195
0.0	0.0	0.0	-2257.789	-910.2223	NaN	NaN	0.2873	0.8989	0.0215	0.02	0.0207	0.0193	0.0195
0.0	0.0	0.0	-2299.789	1657.7777	NaN	NaN	-0.3	0.8992	0.0215	0.0199	0.0206	0.0193	0.0194
0.0	0.0	0.0	-1499.789	119.7777	NaN	NaN	-0.0868	0.8993	0.0214	0.02	0.0206	0.0193	0.0194
0.0	0.0	0.0	-12.789	4194.7777	NaN	NaN	1.0031	0.8995	0.0213	0.02	0.0204	0.0193	0.0194
0.0	0.0	0.0	-3329.789	3266.7777	NaN	NaN	-0.3	0.8991	0.0214	0.02	0.0205	0.0194	0.0195
0.0	0.0	0.0	-1362.789	1285.7777	NaN	NaN	-0.3	0.8988	0.0216	0.0201	0.0206	0.0195	0.0195
0.0	0.0	0.0	-2247.789	2919.7777	NaN	NaN	1.3	0.8986	0.0216	0.0201	0.0206	0.0195	0.0196
0.0	0.0	0.0	-1762.789	1836.7777	NaN	NaN	1.3	0.8985	0.0216	0.0202	0.0206	0.0195	0.0196
0.0	0.0	0.0	-1701.789	2773.7777	NaN	NaN	1.3	0.8984	0.0217	0.0202	0.0206	0.0195	0.0196
0.0	0.0	0.0	-2436.789	315.7777	NaN	NaN	-0.1489	0.898	0.0218	0.0202	0.0207	0.0196	0.0196
0.0	0.0	0.0	-1246.789	1250.7777	NaN	NaN	1.3	0.8981	0.0218	0.0202	0.0207	0.0196	0.0196
0.0	0.0	0.0	-1081.789	1450.7777	NaN	NaN	1.3	0.898	0.0218	0.0202	0.0207	0.0196	0.0196
0.0	0.0	0.0	-709.789	2479.7777	NaN	NaN	1.3	0.8984	0.0217	0.0201	0.0207	0.0196	0.0195
0.0	0.0	0.0	-1578.789	142.7777	NaN	NaN	-0.0994	0.8979	0.0218	0.0202	0.0209	0.0197	0.0196
0.0	0.0	0.0	-1450.789	-738.2223	NaN	NaN	0.3372	0.898	0.0217	0.0203	0.0208	0.0197	0.0195
0.0	0.0	0.0	-2729.789	-399.2223	NaN	NaN	0.1276	0.8974	0.0219	0.0204	0.0209	0.0197	0.0197
0.0	0.0	0.0	-1324.789	-71.2223	NaN	NaN	0.051	0.8977	0.0218	0.0203	0.0209	0.0197	0.0196
0.0	0.0	0.0	-3753.789	2127.7777	NaN	NaN	-0.3	0.898	0.0217	0.0202	0.0208	0.0197	0.0196
0.0	0.0	0.0	-3023.789	937.7777	NaN	NaN	-0.3	0.898	0.0217	0.0202	0.0207	0.0198	0.0196
0.0	0.0	0.0	-2118.789	2077.7777	NaN	NaN	-0.3	0.8982	0.0216	0.0202	0.0207	0.0198	0.0196
0.0	0.0	0.0	-847.789	1388.7777	NaN	NaN	1.3	0.8978	0.0216	0.0203	0.0208	0.0198	0.0197
0.0	0.0	0.0	-2288.789	409.7777	NaN	NaN	-0.2181	0.8975	0.0217	0.0204	0.0209	0.0198	0.0197
0.0	0.0	0.0	-984.789	152.7777	NaN	NaN	-0.1836	0.8975	0.0217	0.0204	0.0209	0.0198	0.0197
0.0	0.0	0.0	-1696.789	-2034.2223	NaN	NaN	0.5452	0.8976	0.0217	0.0204	0.0209	0.0197	0.0197
0.0	0.0	0.0	-932.789	1143.7777	NaN	NaN	1.3	0.898	0.0215	0.0203	0.0208	0.0197	0.0197
0.0	0.0	0.0	-416.789	2616.7777	NaN	NaN	1.1895	0.8983	0.0214	0.0203	0.0206	0.0197	0.0196
0.0	0.0	0.0	-1493.789	2992.7777	NaN	NaN	1.3	0.8983	0.0214	0.0204	0.0206	0.0197	0.0196
0.0	0.0	0.0	-1829.789	1813.7777	NaN	NaN	-0.3	0.898	0.0215	0.0204	0.0207	0.0197	0.0197
0.0	0.0	0.0	-881.789	-52.2223	NaN	NaN	0.0559	0.8981	0.0215	0.0204	0.0207	0.0197	0.0197
0.0	0.0	0.0	-711.789	1453.7777	NaN	NaN	1.3	0.898	0.0215	0.0204	0.0207	0.0197	0.0197
0.0	0.0	0.0	-1240.789	3401.7777	NaN	NaN	1.3	0.8981	0.0214	0.0203	0.0208	0.0197	0.0197
0.0	0.0	0.0	-1535.789	2326.7777	NaN	NaN	1.3	0.8981	0.0214	0.0203	0.0208	0.0197	0.0197
0.0	0.0	0.0	-2044.789	-1545.2223	NaN	NaN	0.4304	0.8974	0.0217	0.0204	0.021	0.0198	0.0198
0.0	0.0	0.0	-1725.789	2064.7777	NaN	NaN	1.3	0.8984	0.0214	0.0202	0.0208	0.0197	0.0196
0.0	0.0	0.0	-2015.789	1102.7777	NaN	NaN	-0.3	0.8982	0.0214	0.0202	0.0209	0.0197	0.0196
0.0	0.0	0.0	-1623.789	2335.7777	NaN	NaN	1.3	0.8985	0.0213	0.0202	0.0208	0.0197	0.0196
0.0	0.0	0.0	-808.789	1073.7777	NaN	NaN	1.3	0.8986	0.0212	0.0201	0.0209	0.0197	0.0195
0.0	0.0	0.0	-1217.789	-60.2223	NaN	NaN	0.0471	0.8985	0.0213	0.0202	0.0209	0.0196	0.0195
0.0	0.0	0.0	-1568.789	653.7777	NaN	NaN	-0.3	0.8986	0.0212	0.0202	0.0209	0.0196	0.0195
0.0	0.0	0.0	-2130.789	4226.7777	NaN	NaN	1.3	0.8994	0.021	0.02	0.0208	0.0195	0.0194
0.0	0.0	0.0	-1423.789	439.7777	NaN	NaN	-0.3	0.899	0.0211	0.0201	0.0209	0.0196	0.0194
0.0	0.0	0.0	-2644.789	4556.7777	NaN	NaN	1.3	0.8995	0.0209	0.02	0.0208	0.0195	0.0193
0.0	0.0	0.0	-332.789	494.7777	NaN	NaN	1.3	0.899	0.0211	0.02	0.0209	0.0196	0.0194
0.0	0.0	0.0	-2663.789	441.7777	NaN	NaN	-0.1988	0.8992	0.0211	0.02	0.0209	0.0195	0.0193
0.0	0.0	0.0	-1567.789	4710.7777	NaN	NaN	1.3	0.8993	0.021	0.02	0.0209	0.0195	0.0193
0.0	0.0	0.0	-1063.789	756.7777	NaN	NaN	-0.3	0.8991	0.0211	0.02	0.0209	0.0195	0.0193
0.0	0.0	0.0	370.211	982.7777	NaN	NaN	0.7264	0.8993	0.0211	0.02	0.0209	0.0195	0.0192
0.0	0.0	0.0	-1774.789	2505.7777	NaN	NaN	1.3	0.8993	0.0212	0.02	0.0209	0.0195	0.0192
0.0	0.0	0.0	361.211	4265.7777	NaN	NaN	0.9219	0.8994	0.0211	0.0199	0.0208	0.0195	0.0192
0.0	0.0	0.0	-1838.789	-2.2223	NaN	NaN	0.0012	0.8989	0.0212	0.02	0.0209	0.0196	0.0193
0.0	0.0	0.0	-756.789	4083.7777	NaN	NaN	1.2275	0.8991	0.0212	0.02	0.0209	0.0196	0.0193
0.0	0.0	0.0	-2227.789	4086.7777	NaN	NaN	1.3	0.8987	0.0213	0.02	0.0209	0.0197	0.0193
0.0	0.0	0.0	-1563.789	2249.7777	NaN	NaN	1.3	0.8985	0.0214	0.0201	0.021	0.0197	0.0194
0.0	0.0	0.0	-2245.789	1752.7777	NaN	NaN	-0.3	0.8981	0.0215	0.0202	0.0211	0.0198	0.0194
0.0	0.0	0.0	-2065.789	4005.7777	NaN	NaN	1.3	0.8986	0.0214	0.0201	0.021	0.0197	0.0193
0.0	0.0	0.0	-2146.789	-942.2223	NaN	NaN	0.305	0.898	0.0215	0.0202	0.0211	0.0197	0.0194
0.0	0.0	0.0	-2577.789	1357.7777	NaN	NaN	-0.3	0.8984	0.0214	0.0201	0.0211	0.0197	0.0193
0.0	0.0	0.0	-2002.789	2935.7777	NaN	NaN	1.3	0.8986	0.0214	0.0201	0.021	0.0196	0.0193
0.0	0.0	0.0	-3244.789	1361.7777	NaN	NaN	-0.3	0.8986	0.0214	0.0201	0.021	0.0196	0.0193
0.0	0.0	0.0	-2938.789	2047.7777	NaN	NaN	-0.3	0.8988	0.0214	0.0201	0.0209	0.0196	0.0193
0.0	0.0	0.0	-1742.789	1139.7777	NaN	NaN	-0.3	0.8987	0.0214	0.0201	0.0209	0.0196	0.0193
0.0	0.0	0.0	-1813.789	2614.7777	NaN	NaN	1.3	0.8987	0.0214	0.02	0.0209	0.0197	0.0193
0.0	0.0	0.0	352.211	1238.7777	NaN	NaN	0.7786	0.8985	0.0215	0.0201	0.0209	0.0198	0.0193
0.0	0.0	0.0	-2117.789	1881.7777	NaN	NaN	-0.3	0.8984	0.0216	0.0201	0.0209	0.0197	0.0193
0.0	0.0	0.0	-289.789	823.7777	NaN	NaN	1.3	0.8977	0.0217	0.0202	0.021	0.0199	0.0195
0.0	0.0	0.0	-1441.789	3078.7777	NaN	NaN	1.3	0.8977	0.0217	0.0202	0.0209	0.0199	0.0195
0.0	0.0	0.0	-1377.789	3257.7777	NaN	NaN	1.3	0.8973	0.0219	0.0202	0.021	0.0201	0.0195
0.0	0.0	0.0	-774.789	3208.7777	NaN	NaN	1.3	0.8974	0.0218	0.0202	0.021	0.0201	0.0195
0.0	0.0	0.0	-1212.789	668.7777	NaN	NaN	-0.3	0.8969	0.022	0.0202	0.0211	0.0201	0.0196
0.0	0.0	0.0	-646.789	1663.7777	NaN	NaN	1.3	0.8972	0.0219	0.0202	0.021	0.0201	0.0196
0.0	0.0	0.0	-2567.789	6118.7777	NaN	NaN	1.3	0.8971	0.0219	0.0202	0.021	0.0201	0.0196
0.0	0.0	0.0	-2152.789	2097.7777	NaN	NaN	-0.3	0.8971	0.0219	0.0203	0.0211	0.0201	0.0196
0.0	0.0	0.0	-1077.789	2545.7777	NaN	NaN	1.3	0.8973	0.0218	0.0203	0.021	0.02	0.0196
0.0	0.0	0.0	-2448.789	1951.7777	NaN	NaN	-0.3	0.8972	0.0219	0.0204	0.021	0.0199	0.0196
0.0	0.0	0.0	-2495.789	-675.2223	NaN	NaN	0.2129	0.8972	0.0219	0.0204	0.021	0.0199	0.0196
0.0	0.0	0.0	1090.211	333.7777	NaN	NaN	0.2344	0.8976	0.0218	0.0202	0.0209	0.02	0.0196
0.0	0.0	0.0	-1681.789	2753.7777	NaN	NaN	1.3	0.8977	0.0217	0.0202	0.0209	0.02	0.0195
0.0	0.0	0.0	-3394.789	1331.7777	NaN	NaN	-0.3	0.8974	0.0218	0.0202	0.0209	0.0201	0.0196
0.0	0.0	0.0	7.211	-1025.2223	NaN	NaN	1.0071	0.8971	0.0219	0.0202	0.0209	0.0201	0.0197
0.0	0.0	0.0	-2224.789	4317.7777	NaN	NaN	1.3	0.8974	0.0218	0.0201	0.0209	0.0201	0.0196
0.0	0.0	0.0	664.211	1659.7777	NaN	NaN	0.7142	0.8973	0.0218	0.0202	0.0209	0.0201	0.0197
0.0	0.0	0.0	-158.789	-509.2223	NaN	NaN	0.7623	0.897	0.0219	0.0202	0.021	0.0202	0.0197
0.0	0.0	0.0	-1178.789	1050.7777	NaN	NaN	-0.3	0.8971	0.0219	0.0202	0.0209	0.0202	0.0197
0.0	0.0	0.0	71.211	-648.2223	NaN	NaN	1.1234	0.897	0.022	0.0202	0.0209	0.0202	0.0197
0.0	0.0	0.0	-1749.789	3913.7777	NaN	NaN	1.3	0.8975	0.0218	0.0201	0.0208	0.0202	0.0196
0.0	0.0	0.0	-1126.789	2438.7777	NaN	NaN	1.3	0.8975	0.0218	0.0201	0.0209	0.0202	0.0196
0.0	0.0	0.0	-2031.789	800.7777	NaN	NaN	-0.3	0.8973	0.0218	0.0201	0.021	0.0201	0.0197
0.0	0.0	0.0	-1121.789	1676.7777	NaN	NaN	1.3	0.8972	0.0219	0.0202	0.021	0.0201	0.0197
0.0	0.0	0.0	-1145.789	2163.7777	NaN	NaN	1.3	0.8973	0.0218	0.0202	0.021	0.02	0.0197
0.0	0.0	0.0	-1416.789	-264.2223	NaN	NaN	0.1572	0.8971	0.0219	0.0203	0.0211	0.0199	0.0197
0.0	0.0	0.0	258.211	153.7777	NaN	NaN	0.3733	0.8975	0.0217	0.0202	0.021	0.0198	0.0197
0.0	0.0	0.0	-709.789	2199.7777	NaN	NaN	1.3	0.8979	0.0217	0.0201	0.021	0.0198	0.0196
0.0	0.0	0.0	-742.789	3704.7777	NaN	NaN	1.2508	0.8984	0.0215	0.02	0.0208	0.0199	0.0194
0.0	0.0	0.0	-2192.789	4616.7777	NaN	NaN	1.3	0.8981	0.0216	0.02	0.0209	0.0199	0.0195
0.0	0.0	0.0	-49.789	2048.7777	NaN	NaN	1.0249	0.8977	0.0217	0.0201	0.021	0.0199	0.0196
0.0	0.0	0.0	-395.789	-874.2223	NaN	NaN	0.6884	0.8977	0.0217	0.0201	0.0211	0.0198	0.0196
0.0	0.0	0.0	-1606.789	1828.7777	NaN	NaN	1.3	0.8976	0.0217	0.0201	0.0211	0.0198	0.0196
0.0	0.0	0.0	-1383.789	1064.7777	NaN	NaN	-0.3	0.8976	0.0217	0.0202	0.0211	0.0198	0.0196
0.0	0.0	0.0	-482.789	1266.7777	NaN	NaN	1.3	0.8974	0.0218	0.0202	0.0211	0.0198	0.0197
0.0	0.0	0.0	-1021.789	-2093.2223	NaN	NaN	0.672	0.8972	0.0218	0.0203	0.0212	0.0198	0.0197
0.0	0.0	0.0	-784.789	2029.7777	NaN	NaN	1.3	0.8981	0.0216	0.0201	0.021	0.0196	0.0196
0.0	0.0	0.0	-1429.789	-433.2223	NaN	NaN	0.2325	0.8979	0.0216	0.0202	0.021	0.0196	0.0197
0.0	0.0	0.0	-1811.789	2174.7777	NaN	NaN	1.3	0.8984	0.0215	0.0201	0.021	0.0196	0.0195
0.0	0.0	0.0	-639.789	5965.7777	NaN	NaN	1.1201	0.8985	0.0214	0.0201	0.0209	0.0196	0.0195
0.0	0.0	0.0	-1414.789	2366.7777	NaN	NaN	1.3	0.8984	0.0215	0.0201	0.021	0.0195	0.0195
0.0	0.0	0.0	-1146.789	2365.7777	NaN	NaN	1.3	0.898	0.0216	0.0202	0.0211	0.0195	0.0197
0.0	0.0	0.0	-1428.789	19.7777	NaN	NaN	-0.014	0.8975	0.0218	0.0202	0.0212	0.0196	0.0198
0.0	0.0	0.0	-467.789	4560.7777	NaN	NaN	1.1143	0.898	0.0217	0.0201	0.021	0.0196	0.0196
0.0	0.0	0.0	-632.789	2852.7777	NaN	NaN	1.285	0.8976	0.0217	0.0202	0.0212	0.0196	0.0197
0.0	0.0	0.0	-1529.789	2032.7777	NaN	NaN	1.3	0.8976	0.0218	0.0202	0.0212	0.0196	0.0197
0.0	0.0	0.0	-1704.789	989.7777	NaN	NaN	-0.3	0.8971	0.0219	0.0203	0.0213	0.0197	0.0198
0.0	0.0	0.0	-2356.789	1126.7777	NaN	NaN	-0.3	0.8972	0.0219	0.0203	0.0212	0.0196	0.0197
0.0	0.0	0.0	206.211	1896.7777	NaN	NaN	0.9019	0.8973	0.0218	0.0203	0.0212	0.0196	0.0197
0.0	0.0	0.0	-395.789	1526.7777	NaN	NaN	1.3	0.8973	0.0218	0.0204	0.0213	0.0196	0.0197
0.0	0.0	0.0	-2256.789	-415.2223	NaN	NaN	0.1554	0.8974	0.0218	0.0204	0.0212	0.0196	0.0196
0.0	0.0	0.0	-2507.789	1725.7777	NaN	NaN	-0.3	0.8978	0.0217	0.0203	0.0211	0.0196	0.0195
0.0	0.0	0.0	-1905.789	-231.2223	NaN	NaN	0.1082	0.8976	0.0217	0.0203	0.0212	0.0196	0.0196
0.0	0.0	0.0	-702.789	1804.7777	NaN	NaN	1.3	0.898	0.0216	0.0202	0.0211	0.0195	0.0195
0.0	0.0	0.0	-2150.789	-1318.2223	NaN	NaN	0.38	0.8976	0.0217	0.0203	0.0212	0.0196	0.0196
0.0	0.0	0.0	-1073.789	2243.7777	NaN	NaN	1.3	0.8983	0.0215	0.0202	0.0211	0.0195	0.0194
0.0	0.0	0.0	-1128.789	1302.7777	NaN	NaN	1.3	0.8981	0.0216	0.0202	0.0211	0.0195	0.0195
0.0	0.0	0.0	-1720.789	-732.2223	NaN	NaN	0.2985	0.8979	0.0216	0.0202	0.0211	0.0195	0.0196
0.0	0.0	0.0	-431.789	2746.7777	NaN	NaN	1.1865	0.8978	0.0217	0.0203	0.0211	0.0195	0.0196
0.0	0.0	0.0	-823.789	325.7777	NaN	NaN	-0.3	0.8973	0.0218	0.0204	0.0212	0.0196	0.0197
0.0	0.0	0.0	-950.789	1510.7777	NaN	NaN	1.3	0.8972	0.0219	0.0203	0.0212	0.0197	0.0197
0.0	0.0	0.0	-1868.789	2641.7777	NaN	NaN	1.3	0.8968	0.022	0.0204	0.0212	0.0198	0.0198
0.0	0.0	0.0	-849.789	2740.7777	NaN	NaN	1.3	0.8965	0.0221	0.0204	0.0213	0.0199	0.0199
0.0	0.0	0.0	-258.789	1826.7777	NaN	NaN	1.165	0.8959	0.0222	0.0204	0.0214	0.02	0.02
0.0	0.0	0.0	-1537.789	2334.7777	NaN	NaN	1.3	0.8957	0.0223	0.0204	0.0214	0.0201	0.02
0.0	0.0	0.0	356.211	2485.7777	NaN	NaN	0.8747	0.8955	0.0223	0.0205	0.0215	0.0201	0.0201
0.0	0.0	0.0	-296.789	474.7777	NaN	NaN	1.3	0.8954	0.0223	0.0205	0.0215	0.0202	0.0201
0.0	0.0	0.0	-1054.789	368.7777	NaN	NaN	-0.3	0.8953	0.0223	0.0205	0.0216	0.0202	0.0201
0.0	0.0	0.0	-1868.789	5422.7777	NaN	NaN	1.3	0.8959	0.0221	0.0204	0.0215	0.0201	0.02
0.0	0.0	0.0	-358.789	534.7777	NaN	NaN	1.3	0.8955	0.0221	0.0205	0.0216	0.0201	0.0201
0.0	0.0	0.0	-991.789	-729.2223	NaN	NaN	0.4237	0.8954	0.0221	0.0207	0.0216	0.0201	0.0202
0.0	0.0	0.0	-2842.789	-1017.2223	NaN	NaN	0.2635	0.8953	0.0221	0.0207	0.0216	0.02	0.0202
0.0	0.0	0.0	-27.789	716.7777	NaN	NaN	1.0403	0.8956	0.022	0.0207	0.0216	0.02	0.0202
0.0	0.0	0.0	-1953.789	-93.2223	NaN	NaN	0.0455	0.8957	0.0219	0.0206	0.0216	0.02	0.0202
0.0	0.0	0.0	-1375.789	208.7777	NaN	NaN	-0.1789	0.8962	0.0218	0.0205	0.0215	0.0199	0.0201
0.0	0.0	0.0	466.211	1026.7777	NaN	NaN	0.6877	0.8963	0.0217	0.0205	0.0215	0.0199	0.0201
0.0	0.0	0.0	-1463.789	690.7777	NaN	NaN	-0.3	0.8965	0.0217	0.0203	0.0215	0.0199	0.0201
0.0	0.0	0.0	50.211	1655.7777	NaN	NaN	0.9706	0.8963	0.0217	0.0204	0.0215	0.02	0.0201
0.0	0.0	0.0	-678.789	2877.7777	NaN	NaN	1.3	0.8961	0.0217	0.0204	0.0216	0.02	0.0201
0.0	0.0	0.0	572.211	2384.7777	NaN	NaN	0.8065	0.8958	0.0218	0.0204	0.0216	0.0201	0.0202
0.0	0.0	0.0	-1734.789	1132.7777	NaN	NaN	-0.3	0.8954	0.0219	0.0205	0.0217	0.0202	0.0203
0.0	0.0	0.0	-1407.789	4704.7777	NaN	NaN	1.3	0.8956	0.0219	0.0204	0.0217	0.0202	0.0203
0.0	0.0	0.0	133.211	-489.2223	NaN	NaN	1.3	0.8951	0.022	0.0205	0.0218	0.0203	0.0204
0.0	0.0	0.0	589.211	46.7777	NaN	NaN	0.0736	0.8954	0.0219	0.0205	0.0217	0.0202	0.0203
0.0	0.0	0.0	1211.211	2690.7777	NaN	NaN	0.6896	0.8953	0.0219	0.0205	0.0217	0.0203	0.0202
0.0	0.0	0.0	-1532.789	-1137.2223	NaN	NaN	0.4259	0.895	0.022	0.0206	0.0218	0.0204	0.0203
0.0	0.0	0.0	-1411.789	2491.7777	NaN	NaN	1.3	0.8951	0.022	0.0205	0.0217	0.0204	0.0203
0.0	0.0	0.0	-678.789	1222.7777	NaN	NaN	1.3	0.895	0.022	0.0205	0.0217	0.0205	0.0203
0.0	0.0	0.0	-784.789	961.7777	NaN	NaN	1.3	0.8952	0.0221	0.0204	0.0216	0.0206	0.0202
0.0	0.0	0.0	0.211	3815.7777	NaN	NaN	0.9999	0.8956	0.0221	0.0204	0.0213	0.0205	0.0201
0.0	0.0	0.0	-2598.789	3010.7777	NaN	NaN	1.3	0.8952	0.0222	0.0204	0.0214	0.0206	0.0202
0.0	0.0	0.0	1190.211	2016.7777	NaN	NaN	0.6289	0.8948	0.0223	0.0205	0.0214	0.0208	0.0202
0.0	0.0	0.0	-1455.789	-203.2223	NaN	NaN	0.1225	0.8941	0.0224	0.0206	0.0215	0.021	0.0204
0.0	0.0	0.0	-703.789	1863.7777	NaN	NaN	1.3	0.8941	0.0225	0.0207	0.0214	0.0209	0.0204
0.0	0.0	0.0	-751.789	1112.7777	NaN	NaN	1.3	0.8943	0.0226	0.0206	0.0212	0.0209	0.0204
0.0	0.0	0.0	-103.789	1666.7777	NaN	NaN	1.0664	0.894	0.0229	0.0207	0.0211	0.0209	0.0204
0.0	0.0	0.0	-186.789	2800.7777	NaN	NaN	1.0715	0.894	0.0229	0.0207	0.0211	0.0208	0.0204
0.0	0.0	0.0	-2480.789	3404.7777	NaN	NaN	1.3	0.8938	0.023	0.0207	0.0211	0.0209	0.0204
0.0	0.0	0.0	-808.789	4298.7777	NaN	NaN	1.2317	0.8938	0.0231	0.0207	0.0211	0.0208	0.0204
0.0	0.0	0.0	-1659.789	3409.7777	NaN	NaN	1.3	0.8944	0.023	0.0206	0.021	0.0207	0.0203
0.0	0.0	0.0	-1050.789	1671.7777	NaN	NaN	1.3	0.8945	0.023	0.0206	0.0209	0.0207	0.0203
0.0	0.0	0.0	-1128.789	3789.7777	NaN	NaN	1.3	0.8948	0.0229	0.0206	0.0208	0.0206	0.0203
0.0	0.0	0.0	-2019.789	4300.7777	NaN	NaN	1.3	0.8948	0.023	0.0206	0.0208	0.0206	0.0203
0.0	0.0	0.0	-1225.789	2708.7777	NaN	NaN	1.3	0.8948	0.023	0.0206	0.0207	0.0205	0.0204
0.0	0.0	0.0	496.211	4816.7777	NaN	NaN	0.9066	0.895	0.0229	0.0206	0.0207	0.0204	0.0204
0.0	0.0	0.0	-199.789	1250.7777	NaN	NaN	1.1901	0.8945	0.023	0.0205	0.0209	0.0206	0.0205
0.0	0.0	0.0	545.211	2781.7777	NaN	NaN	0.8361	0.8935	0.0231	0.0206	0.0212	0.0209	0.0206
0.0	0.0	0.0	174.211	268.7777	NaN	NaN	0.6067	0.8928	0.0233	0.0206	0.0215	0.0211	0.0207
0.0	0.0	0.0	1419.211	1408.7777	NaN	NaN	0.4982	0.8924	0.0233	0.0207	0.0216	0.0212	0.0208
0.0	0.0	0.0	186.211	-903.2223	NaN	NaN	1.2597	0.8921	0.0234	0.0206	0.0218	0.0215	0.0207
0.0	0.0	0.0	-1395.789	-1525.2223	NaN	NaN	0.5222	0.8917	0.0234	0.0207	0.0218	0.0217	0.0207
0.0	0.0	0.0	-2145.789	5086.7777	NaN	NaN	1.3	0.8917	0.0233	0.0209	0.0217	0.0216	0.0208
0.0	0.0	0.0	597.211	3551.7777	NaN	NaN	0.8561	0.8921	0.0233	0.0208	0.0215	0.0215	0.0207
0.0	0.0	0.0	-2728.789	3420.7777	NaN	NaN	1.3	0.8924	0.0233	0.0207	0.0216	0.0215	0.0206
0.0	0.0	0.0	610.211	-1756.2223	NaN	NaN	1.3	0.8925	0.0233	0.0205	0.0217	0.0215	0.0204
0.0	0.0	0.0	-1618.789	946.7777	NaN	NaN	-0.3	0.8928	0.0232	0.0205	0.0217	0.0215	0.0204
0.0	0.0	0.0	-907.789	2011.7777	NaN	NaN	1.3	0.8932	0.0231	0.0205	0.0215	0.0213	0.0204
0.0	0.0	0.0	-266.789	2855.7777	NaN	NaN	1.103	0.8938	0.023	0.0203	0.0214	0.0212	0.0202
0.0	0.0	0.0	-1137.789	1206.7777	NaN	NaN	1.3	0.894	0.023	0.0202	0.0214	0.0212	0.0202
0.0	0.0	0.0	-1187.789	707.7777	NaN	NaN	-0.3	0.8945	0.0229	0.0201	0.0213	0.0211	0.0201
0.0	0.0	0.0	-254.789	1083.7777	NaN	NaN	1.3	0.8955	0.0226	0.02	0.0211	0.0209	0.0199
0.0	0.0	0.0	-810.789	3818.7777	NaN	NaN	1.2695	0.8944	0.0229	0.0202	0.0212	0.021	0.0203
0.0	0.0	0.0	-842.789	3546.7777	NaN	NaN	1.3	0.8934	0.0232	0.0203	0.0213	0.0211	0.0206
0.0	0.0	0.0	-605.789	3120.7777	NaN	NaN	1.2409	0.8928	0.0234	0.0205	0.0214	0.0211	0.0208
0.0	0.0	0.0	730.211	1604.7777	NaN	NaN	0.6873	0.8932	0.0233	0.0205	0.0212	0.0209	0.0208
0.0	0.0	0.0	-623.789	1753.7777	NaN	NaN	1.3	0.8941	0.0231	0.0204	0.021	0.0206	0.0208
0.0	0.0	0.0	-1177.789	4320.7777	NaN	NaN	1.3	0.895	0.0229	0.0203	0.0208	0.0204	0.0207
0.0	0.0	0.0	-315.789	3006.7777	NaN	NaN	1.1174	0.8955	0.0228	0.0202	0.0208	0.0203	0.0204
0.0	0.0	0.0	-588.789	1477.7777	NaN	NaN	1.3	0.8958	0.0227	0.0202	0.0208	0.0202	0.0203
0.0	0.0	0.0	-349.789	1254.7777	NaN	NaN	1.3	0.8966	0.0226	0.0201	0.0207	0.0199	0.0201
0.0	0.0	0.0	-1155.789	1941.7777	NaN	NaN	1.3	0.8966	0.0225	0.0203	0.0208	0.02	0.0198
0.0	0.0	0.0	-20.789	-1725.2223	NaN	NaN	0.9881	0.8959	0.0225	0.0206	0.0209	0.0203	0.0198
0.0	0.0	0.0	-1958.789	966.7777	NaN	NaN	-0.3	0.8955	0.0225	0.0209	0.021	0.0204	0.0197
0.0	0.0	0.0	-396.789	3864.7777	NaN	NaN	1.1144	0.8929	0.023	0.0215	0.0215	0.0209	0.0202
0.0	0.0	0.0	-71.789	551.7777	NaN	NaN	1.1496	0.8917	0.0234	0.0217	0.0217	0.0212	0.0203
0.0	0.0	0.0	-1479.789	-2013.2223	NaN	NaN	0.5764	0.8781	0.0264	0.024	0.0242	0.0241	0.0232
0.0	0.0	0.0	-1312.789	1574.7777	NaN	NaN	1.3	0.8966	0.0218	0.0203	0.0217	0.0211	0.0185
