# Supplementary material for: DeepFRET, a software for rapid and automated single-molecule FRET data classification using deep learning
Source: eLife. 2020 Nov 3;9:e60404. doi: 10.7554/eLife.60404 (PMC7609065; doi:10.7554/eLife.60404)
Supplement: Figure 4—source data 1. [file elife-60404-fig4-data1.zip › Figure 4-source data 1/Fig_S4a/Traces/traces_all_n294/Traces_Fig2d_4mMAc_mov1_combined_tif_pair6.txt]

Exported by DeepFRET
Date: 2020-08-26, 18:13
Video filename: None
FRET pair #6
Bleaches at 172
D-Dexc-bg	A-Dexc-bg	A-Aexc-bg	D-Dexc-rw	A-Dexc-rw	A-Aexc-rw	S	E	p_bleached	p_aggregated	p_noisy	p_scrambled	p_static	p_dynamic
0.0	0.0	0.0	69180.0419	20184.461	NaN	NaN	0.2259	0.0189	0.8909	0.0215	0.0236	0.0239	0.0212
0.0	0.0	0.0	65133.0419	18822.461	NaN	NaN	0.2242	0.017	0.8906	0.019	0.0246	0.0261	0.0227
0.0	0.0	0.0	59615.0419	17236.461	NaN	NaN	0.2243	0.0183	0.8983	0.0178	0.0214	0.0239	0.0204
0.0	0.0	0.0	55575.0419	14673.461	NaN	NaN	0.2089	0.0175	0.8961	0.0172	0.0226	0.025	0.0215
0.0	0.0	0.0	47943.0419	24405.461	NaN	NaN	0.3373	0.0185	0.8963	0.0175	0.0221	0.0242	0.0213
0.0	0.0	0.0	50975.0419	15528.461	NaN	NaN	0.2335	0.0188	0.8926	0.0179	0.0233	0.025	0.0225
0.0	0.0	0.0	49567.0419	15283.461	NaN	NaN	0.2357	0.0195	0.8935	0.0182	0.0227	0.0242	0.0218
0.0	0.0	0.0	41817.0419	18577.461	NaN	NaN	0.3076	0.0205	0.8896	0.0192	0.0236	0.0249	0.0222
0.0	0.0	0.0	48227.0419	17071.461	NaN	NaN	0.2614	0.0207	0.8897	0.0196	0.0233	0.0248	0.022
0.0	0.0	0.0	48620.0419	14265.461	NaN	NaN	0.2268	0.0209	0.8893	0.0198	0.0233	0.0247	0.0219
0.0	0.0	0.0	48929.0419	16107.461	NaN	NaN	0.2477	0.0212	0.8893	0.02	0.0232	0.0246	0.0218
0.0	0.0	0.0	50525.0419	15994.461	NaN	NaN	0.2404	0.0215	0.8884	0.0203	0.0233	0.0248	0.0216
0.0	0.0	0.0	48928.0419	13549.461	NaN	NaN	0.2169	0.0218	0.8881	0.0204	0.0234	0.0248	0.0214
0.0	0.0	0.0	46727.0419	18362.461	NaN	NaN	0.2821	0.0223	0.8865	0.0205	0.024	0.0253	0.0214
0.0	0.0	0.0	55383.0419	17263.461	NaN	NaN	0.2376	0.0227	0.8856	0.0205	0.0245	0.0255	0.0211
0.0	0.0	0.0	51846.0419	13797.461	NaN	NaN	0.2102	0.0233	0.8829	0.0208	0.0256	0.0262	0.0213
0.0	0.0	0.0	52111.0419	19406.461	NaN	NaN	0.2714	0.0242	0.8809	0.0211	0.0261	0.0266	0.0211
0.0	0.0	0.0	51962.0419	16877.461	NaN	NaN	0.2452	0.0235	0.8826	0.0211	0.0258	0.0264	0.0207
0.0	0.0	0.0	48305.0419	16310.461	NaN	NaN	0.2524	0.0234	0.8829	0.0211	0.0258	0.0264	0.0204
0.0	0.0	0.0	50612.0419	20901.461	NaN	NaN	0.2923	0.0228	0.8846	0.0209	0.0254	0.0259	0.0203
0.0	0.0	0.0	52497.0419	19457.461	NaN	NaN	0.2704	0.0227	0.8847	0.0209	0.0256	0.0259	0.0202
0.0	0.0	0.0	48475.0419	19087.461	NaN	NaN	0.2825	0.0226	0.8841	0.0211	0.0257	0.026	0.0204
0.0	0.0	0.0	50169.0419	20291.461	NaN	NaN	0.288	0.0226	0.8834	0.0212	0.0259	0.0262	0.0207
0.0	0.0	0.0	43147.0419	18069.461	NaN	NaN	0.2952	0.0227	0.8818	0.0217	0.0263	0.0265	0.021
0.0	0.0	0.0	47683.0419	15740.461	NaN	NaN	0.2482	0.0229	0.8807	0.0219	0.0266	0.0266	0.0213
0.0	0.0	0.0	42034.0419	16068.461	NaN	NaN	0.2766	0.023	0.8801	0.022	0.0268	0.0267	0.0214
0.0	0.0	0.0	48542.0419	21163.461	NaN	NaN	0.3036	0.0231	0.8801	0.022	0.0268	0.0266	0.0215
0.0	0.0	0.0	51443.0419	14613.461	NaN	NaN	0.2212	0.0231	0.8802	0.0219	0.0268	0.0265	0.0216
0.0	0.0	0.0	47381.0419	15641.461	NaN	NaN	0.2482	0.023	0.8804	0.0217	0.0268	0.0265	0.0216
0.0	0.0	0.0	48558.0419	13944.461	NaN	NaN	0.2231	0.0231	0.8802	0.0217	0.0268	0.0265	0.0217
0.0	0.0	0.0	47344.0419	14328.461	NaN	NaN	0.2323	0.0232	0.8801	0.0216	0.0268	0.0265	0.0218
0.0	0.0	0.0	54039.0419	17658.461	NaN	NaN	0.2463	0.0233	0.8801	0.0215	0.0268	0.0265	0.0218
0.0	0.0	0.0	45383.0419	14569.461	NaN	NaN	0.243	0.0234	0.8798	0.0215	0.0268	0.0266	0.0219
0.0	0.0	0.0	46773.0419	18037.461	NaN	NaN	0.2783	0.0235	0.8799	0.0214	0.0268	0.0266	0.0218
0.0	0.0	0.0	46156.0419	19632.461	NaN	NaN	0.2984	0.0236	0.8799	0.0214	0.0268	0.0266	0.0218
0.0	0.0	0.0	45874.0419	19390.461	NaN	NaN	0.2971	0.0237	0.8797	0.0214	0.0267	0.0266	0.0219
0.0	0.0	0.0	47123.0419	18916.461	NaN	NaN	0.2864	0.0238	0.8797	0.0214	0.0267	0.0266	0.0219
0.0	0.0	0.0	48242.0419	19545.461	NaN	NaN	0.2883	0.0239	0.8789	0.0214	0.0269	0.0268	0.0221
0.0	0.0	0.0	44472.0419	13631.461	NaN	NaN	0.2346	0.0241	0.8784	0.0215	0.027	0.0268	0.0221
0.0	0.0	0.0	52289.0419	17646.461	NaN	NaN	0.2523	0.0242	0.8778	0.0215	0.0272	0.027	0.0223
0.0	0.0	0.0	49907.0419	16132.461	NaN	NaN	0.2443	0.0241	0.8781	0.0215	0.027	0.0268	0.0224
0.0	0.0	0.0	43612.0419	17249.461	NaN	NaN	0.2834	0.0239	0.8788	0.0215	0.0268	0.0264	0.0225
0.0	0.0	0.0	49990.0419	16299.461	NaN	NaN	0.2459	0.0237	0.8792	0.0215	0.0268	0.0262	0.0226
0.0	0.0	0.0	45395.0419	17018.461	NaN	NaN	0.2727	0.0237	0.8792	0.0214	0.0269	0.0261	0.0226
0.0	0.0	0.0	49510.0419	14730.461	NaN	NaN	0.2293	0.0238	0.8792	0.0215	0.027	0.026	0.0225
0.0	0.0	0.0	52273.0419	13449.461	NaN	NaN	0.2046	0.0238	0.879	0.0215	0.0271	0.0261	0.0226
0.0	0.0	0.0	45260.0419	17708.461	NaN	NaN	0.2812	0.0238	0.8789	0.0215	0.0271	0.0261	0.0226
0.0	0.0	0.0	41372.0419	16622.461	NaN	NaN	0.2866	0.0239	0.8783	0.0217	0.0272	0.0263	0.0227
0.0	0.0	0.0	42705.0419	17005.461	NaN	NaN	0.2848	0.0239	0.879	0.0217	0.027	0.026	0.0224
0.0	0.0	0.0	59884.0419	10967.461	NaN	NaN	0.1548	0.024	0.8794	0.0218	0.0268	0.0258	0.0222
0.0	0.0	0.0	50315.0419	13422.461	NaN	NaN	0.2106	0.0242	0.8803	0.0218	0.0265	0.0254	0.0218
0.0	0.0	0.0	58881.0419	13423.461	NaN	NaN	0.1857	0.024	0.8825	0.0216	0.0257	0.0248	0.0215
0.0	0.0	0.0	53247.0419	11540.461	NaN	NaN	0.1781	0.0237	0.8841	0.0214	0.025	0.0243	0.0214
0.0	0.0	0.0	54383.0419	12566.461	NaN	NaN	0.1877	0.0236	0.8862	0.0212	0.0242	0.0237	0.0212
0.0	0.0	0.0	52826.0419	11819.461	NaN	NaN	0.1828	0.0235	0.8872	0.0211	0.0237	0.0233	0.0212
0.0	0.0	0.0	51241.0419	8310.461	NaN	NaN	0.1396	0.0233	0.8889	0.0209	0.023	0.0229	0.021
0.0	0.0	0.0	46272.0419	5737.461	NaN	NaN	0.1103	0.0232	0.8898	0.0209	0.0226	0.0226	0.021
0.0	0.0	0.0	48054.0419	13610.461	NaN	NaN	0.2207	0.023	0.8902	0.021	0.0223	0.0225	0.0211
0.0	0.0	0.0	46673.0419	12112.461	NaN	NaN	0.206	0.0228	0.8911	0.021	0.0219	0.0222	0.021
0.0	0.0	0.0	54687.0419	11630.461	NaN	NaN	0.1754	0.0227	0.8915	0.021	0.0217	0.0221	0.021
0.0	0.0	0.0	52275.0419	11076.461	NaN	NaN	0.1748	0.0226	0.8919	0.021	0.0215	0.022	0.021
0.0	0.0	0.0	52589.0419	12323.461	NaN	NaN	0.1898	0.0225	0.8925	0.021	0.0212	0.0217	0.021
0.0	0.0	0.0	51920.0419	11181.461	NaN	NaN	0.1772	0.0225	0.8925	0.0211	0.0211	0.0216	0.0211
0.0	0.0	0.0	49896.0419	8136.461	NaN	NaN	0.1402	0.0224	0.8926	0.0212	0.021	0.0216	0.0212
0.0	0.0	0.0	55642.0419	9539.461	NaN	NaN	0.1464	0.0223	0.8927	0.0213	0.0209	0.0215	0.0214
0.0	0.0	0.0	51354.0419	10476.461	NaN	NaN	0.1694	0.0222	0.8929	0.0213	0.0207	0.0215	0.0214
0.0	0.0	0.0	48664.0419	11596.461	NaN	NaN	0.1924	0.0221	0.8933	0.0212	0.0206	0.0213	0.0215
0.0	0.0	0.0	51879.0419	8824.461	NaN	NaN	0.1454	0.0221	0.8933	0.0212	0.0206	0.0213	0.0216
0.0	0.0	0.0	52819.0419	10560.461	NaN	NaN	0.1666	0.0221	0.8931	0.0212	0.0206	0.0213	0.0217
0.0	0.0	0.0	52168.0419	7591.461	NaN	NaN	0.127	0.0223	0.8928	0.0213	0.0206	0.0213	0.0218
0.0	0.0	0.0	50212.0419	9449.461	NaN	NaN	0.1584	0.0225	0.8923	0.0213	0.0207	0.0213	0.0219
0.0	0.0	0.0	48637.0419	8301.461	NaN	NaN	0.1458	0.0226	0.8919	0.0214	0.0208	0.0213	0.0219
0.0	0.0	0.0	49757.0419	9300.461	NaN	NaN	0.1575	0.0228	0.8915	0.0214	0.0209	0.0214	0.022
0.0	0.0	0.0	49337.0419	8388.461	NaN	NaN	0.1453	0.0229	0.8911	0.0215	0.021	0.0215	0.022
0.0	0.0	0.0	49795.0419	9937.461	NaN	NaN	0.1664	0.0231	0.8904	0.0216	0.0211	0.0217	0.0221
0.0	0.0	0.0	47868.0419	7722.461	NaN	NaN	0.1389	0.0231	0.8901	0.0217	0.0211	0.0218	0.0221
0.0	0.0	0.0	52178.0419	5867.461	NaN	NaN	0.1011	0.0231	0.8899	0.0217	0.0211	0.022	0.0222
0.0	0.0	0.0	50093.0419	9173.461	NaN	NaN	0.1548	0.023	0.8897	0.0218	0.0212	0.0222	0.0222
0.0	0.0	0.0	48375.0419	11536.461	NaN	NaN	0.1926	0.023	0.8895	0.0218	0.0212	0.0223	0.0222
0.0	0.0	0.0	44741.0419	9776.461	NaN	NaN	0.1793	0.023	0.8896	0.0218	0.0212	0.0223	0.0221
0.0	0.0	0.0	48959.0419	9052.461	NaN	NaN	0.156	0.023	0.8897	0.0218	0.0213	0.0222	0.022
0.0	0.0	0.0	45836.0419	9687.461	NaN	NaN	0.1745	0.023	0.8898	0.0218	0.0213	0.0222	0.0219
0.0	0.0	0.0	45535.0419	12216.461	NaN	NaN	0.2115	0.023	0.8897	0.0218	0.0214	0.0222	0.0219
0.0	0.0	0.0	44390.0419	9817.461	NaN	NaN	0.1811	0.023	0.8898	0.0218	0.0214	0.0222	0.0218
0.0	0.0	0.0	51300.0419	8011.461	NaN	NaN	0.1351	0.023	0.8899	0.0218	0.0213	0.0222	0.0218
0.0	0.0	0.0	51015.0419	9887.461	NaN	NaN	0.1623	0.0229	0.8901	0.0218	0.0213	0.0221	0.0218
0.0	0.0	0.0	48624.0419	8055.461	NaN	NaN	0.1421	0.0229	0.89	0.0218	0.0213	0.0221	0.0218
0.0	0.0	0.0	53684.0419	9846.461	NaN	NaN	0.155	0.0229	0.89	0.0219	0.0213	0.0221	0.0219
0.0	0.0	0.0	48947.0419	9698.461	NaN	NaN	0.1654	0.0228	0.8901	0.0219	0.0212	0.022	0.0219
0.0	0.0	0.0	53885.0419	6545.461	NaN	NaN	0.1083	0.0228	0.8901	0.022	0.0212	0.022	0.0219
0.0	0.0	0.0	45009.0419	9621.461	NaN	NaN	0.1761	0.0228	0.89	0.0221	0.0212	0.022	0.0219
0.0	0.0	0.0	49938.0419	12405.461	NaN	NaN	0.199	0.0228	0.89	0.0221	0.0212	0.022	0.0219
0.0	0.0	0.0	51262.0419	10421.461	NaN	NaN	0.169	0.0228	0.8902	0.0221	0.0211	0.0219	0.0218
0.0	0.0	0.0	51383.0419	11666.461	NaN	NaN	0.185	0.0229	0.8902	0.0221	0.0211	0.0218	0.0218
0.0	0.0	0.0	51401.0419	10905.461	NaN	NaN	0.175	0.0229	0.8902	0.0222	0.0212	0.0218	0.0217
0.0	0.0	0.0	50516.0419	10217.461	NaN	NaN	0.1682	0.0229	0.8903	0.0222	0.0212	0.0218	0.0217
0.0	0.0	0.0	44707.0419	8212.461	NaN	NaN	0.1552	0.0229	0.8904	0.0221	0.0212	0.0218	0.0216
0.0	0.0	0.0	48146.0419	7261.461	NaN	NaN	0.1311	0.0228	0.8903	0.0221	0.0212	0.0219	0.0216
0.0	0.0	0.0	54835.0419	9632.461	NaN	NaN	0.1494	0.0228	0.8904	0.0221	0.0212	0.0219	0.0216
0.0	0.0	0.0	49190.0419	8440.461	NaN	NaN	0.1465	0.0227	0.8906	0.0221	0.0212	0.0219	0.0215
0.0	0.0	0.0	46948.0419	9351.461	NaN	NaN	0.1661	0.0226	0.8907	0.0221	0.0212	0.0219	0.0215
0.0	0.0	0.0	46993.0419	6709.461	NaN	NaN	0.1249	0.0226	0.8909	0.022	0.0212	0.0219	0.0214
0.0	0.0	0.0	51553.0419	10502.461	NaN	NaN	0.1692	0.0225	0.891	0.0219	0.0213	0.0219	0.0214
0.0	0.0	0.0	53278.0419	11912.461	NaN	NaN	0.1827	0.0225	0.891	0.0219	0.0213	0.022	0.0213
0.0	0.0	0.0	53002.0419	12306.461	NaN	NaN	0.1884	0.0224	0.8911	0.0219	0.0213	0.022	0.0213
0.0	0.0	0.0	53412.0419	7824.461	NaN	NaN	0.1278	0.0224	0.8911	0.0219	0.0214	0.022	0.0213
0.0	0.0	0.0	46136.0419	11281.461	NaN	NaN	0.1965	0.0223	0.891	0.0219	0.0214	0.0221	0.0213
0.0	0.0	0.0	52663.0419	12570.461	NaN	NaN	0.1927	0.0222	0.8912	0.0219	0.0214	0.022	0.0213
0.0	0.0	0.0	46786.0419	11454.461	NaN	NaN	0.1967	0.0221	0.8914	0.0219	0.0213	0.022	0.0213
0.0	0.0	0.0	50907.0419	7393.461	NaN	NaN	0.1268	0.0219	0.8917	0.0219	0.0212	0.0219	0.0213
0.0	0.0	0.0	51892.0419	12121.461	NaN	NaN	0.1894	0.0219	0.8917	0.022	0.0212	0.0219	0.0214
0.0	0.0	0.0	51654.0419	10921.461	NaN	NaN	0.1745	0.0218	0.8918	0.022	0.0211	0.0219	0.0214
0.0	0.0	0.0	48464.0419	9442.461	NaN	NaN	0.1631	0.0217	0.8919	0.022	0.021	0.0219	0.0214
0.0	0.0	0.0	51722.0419	12151.461	NaN	NaN	0.1902	0.0216	0.892	0.0221	0.021	0.0219	0.0215
0.0	0.0	0.0	52669.0419	6905.461	NaN	NaN	0.1159	0.0215	0.8921	0.0221	0.021	0.0219	0.0215
0.0	0.0	0.0	50080.0419	13667.461	NaN	NaN	0.2144	0.0214	0.8923	0.0221	0.0209	0.0218	0.0215
0.0	0.0	0.0	45844.0419	6073.461	NaN	NaN	0.117	0.0214	0.8923	0.0221	0.0209	0.0218	0.0215
0.0	0.0	0.0	47717.0419	8883.461	NaN	NaN	0.157	0.0214	0.8923	0.0221	0.0209	0.0218	0.0215
0.0	0.0	0.0	48246.0419	7510.461	NaN	NaN	0.1347	0.0214	0.8921	0.0221	0.021	0.0218	0.0215
0.0	0.0	0.0	52858.0419	10132.461	NaN	NaN	0.1609	0.0214	0.892	0.0222	0.021	0.0218	0.0215
0.0	0.0	0.0	47600.0419	8786.461	NaN	NaN	0.1558	0.0214	0.8921	0.0222	0.021	0.0218	0.0215
0.0	0.0	0.0	51686.0419	8955.461	NaN	NaN	0.1477	0.0215	0.8919	0.0222	0.0211	0.0218	0.0215
0.0	0.0	0.0	50557.0419	10880.461	NaN	NaN	0.1771	0.0215	0.8922	0.0222	0.0211	0.0217	0.0214
0.0	0.0	0.0	52814.0419	9806.461	NaN	NaN	0.1566	0.0215	0.8922	0.0222	0.0212	0.0216	0.0214
0.0	0.0	0.0	50932.0419	7463.461	NaN	NaN	0.1278	0.0215	0.8923	0.0221	0.0212	0.0216	0.0214
0.0	0.0	0.0	45731.0419	5258.461	NaN	NaN	0.1031	0.0215	0.8924	0.0221	0.0212	0.0215	0.0214
0.0	0.0	0.0	51255.0419	12045.461	NaN	NaN	0.1903	0.0214	0.8925	0.0221	0.0212	0.0214	0.0213
0.0	0.0	0.0	46233.0419	11386.461	NaN	NaN	0.1976	0.0214	0.8928	0.022	0.0212	0.0213	0.0213
0.0	0.0	0.0	54040.0419	10565.461	NaN	NaN	0.1635	0.0213	0.8929	0.022	0.0212	0.0212	0.0213
0.0	0.0	0.0	56729.0419	9514.461	NaN	NaN	0.1436	0.0214	0.8929	0.0219	0.0213	0.0212	0.0213
0.0	0.0	0.0	44118.0419	10299.461	NaN	NaN	0.1893	0.0214	0.8929	0.0219	0.0213	0.0211	0.0213
0.0	0.0	0.0	47191.0419	10586.461	NaN	NaN	0.1832	0.0214	0.8929	0.0219	0.0214	0.0211	0.0214
0.0	0.0	0.0	49768.0419	10436.461	NaN	NaN	0.1734	0.0214	0.8929	0.0219	0.0214	0.0211	0.0214
0.0	0.0	0.0	51292.0419	11526.461	NaN	NaN	0.1835	0.0213	0.893	0.0219	0.0214	0.021	0.0214
0.0	0.0	0.0	43594.0419	8734.461	NaN	NaN	0.1669	0.0213	0.8929	0.0219	0.0214	0.021	0.0215
0.0	0.0	0.0	47063.0419	10553.461	NaN	NaN	0.1832	0.0213	0.8927	0.0219	0.0215	0.021	0.0216
0.0	0.0	0.0	51815.0419	11237.461	NaN	NaN	0.1782	0.0213	0.8926	0.0219	0.0215	0.021	0.0217
0.0	0.0	0.0	50174.0419	5625.461	NaN	NaN	0.1008	0.0213	0.8925	0.0219	0.0215	0.021	0.0217
0.0	0.0	0.0	46221.0419	10226.461	NaN	NaN	0.1812	0.0213	0.8924	0.0219	0.0216	0.021	0.0218
0.0	0.0	0.0	48695.0419	9169.461	NaN	NaN	0.1585	0.0213	0.8922	0.022	0.0216	0.021	0.0219
0.0	0.0	0.0	55427.0419	10808.461	NaN	NaN	0.1632	0.0213	0.8923	0.0219	0.0216	0.021	0.0219
0.0	0.0	0.0	49331.0419	7766.461	NaN	NaN	0.136	0.0212	0.8923	0.0219	0.0216	0.0209	0.022
0.0	0.0	0.0	55933.0419	10546.461	NaN	NaN	0.1586	0.0212	0.8922	0.0219	0.0216	0.021	0.022
0.0	0.0	0.0	52559.0419	10589.461	NaN	NaN	0.1677	0.0212	0.8923	0.0219	0.0216	0.021	0.022
0.0	0.0	0.0	48219.0419	8050.461	NaN	NaN	0.1431	0.0211	0.8926	0.0218	0.0216	0.0209	0.022
0.0	0.0	0.0	43692.0419	9104.461	NaN	NaN	0.1724	0.021	0.893	0.0218	0.0214	0.0208	0.022
0.0	0.0	0.0	51751.0419	9250.461	NaN	NaN	0.1516	0.021	0.893	0.0217	0.0214	0.0208	0.022
0.0	0.0	0.0	48206.0419	14016.461	NaN	NaN	0.2253	0.021	0.8932	0.0217	0.0214	0.0208	0.0219
0.0	0.0	0.0	44333.0419	6404.461	NaN	NaN	0.1262	0.021	0.8934	0.0216	0.0213	0.0208	0.0219
0.0	0.0	0.0	49737.0419	8236.461	NaN	NaN	0.1421	0.0211	0.8933	0.0216	0.0213	0.0208	0.0219
0.0	0.0	0.0	47806.0419	6720.461	NaN	NaN	0.1233	0.0212	0.8928	0.0216	0.0215	0.021	0.0219
0.0	0.0	0.0	51158.0419	7847.461	NaN	NaN	0.133	0.0216	0.8916	0.0217	0.0219	0.0213	0.0219
0.0	0.0	0.0	48758.0419	9196.461	NaN	NaN	0.1587	0.0218	0.8907	0.0218	0.0221	0.0215	0.022
0.0	0.0	0.0	48005.0419	5025.461	NaN	NaN	0.0948	0.0219	0.8902	0.0219	0.0222	0.0216	0.0221
0.0	0.0	0.0	52135.0419	8616.461	NaN	NaN	0.1418	0.0219	0.8899	0.0219	0.0223	0.0217	0.0222
0.0	0.0	0.0	50131.0419	6525.461	NaN	NaN	0.1152	0.022	0.8893	0.022	0.0225	0.0218	0.0223
0.0	0.0	0.0	52434.0419	11292.461	NaN	NaN	0.1772	0.0221	0.889	0.0221	0.0226	0.0219	0.0223
0.0	0.0	0.0	46723.0419	8494.461	NaN	NaN	0.1538	0.0222	0.8882	0.0222	0.0229	0.0221	0.0225
0.0	0.0	0.0	49872.0419	15350.461	NaN	NaN	0.2354	0.0223	0.8878	0.0221	0.023	0.0221	0.0225
0.0	0.0	0.0	52697.0419	9915.461	NaN	NaN	0.1584	0.0226	0.8875	0.022	0.0231	0.0222	0.0227
0.0	0.0	0.0	55793.0419	9910.461	NaN	NaN	0.1508	0.0229	0.8868	0.0219	0.0231	0.0224	0.0228
0.0	0.0	0.0	42607.0419	8940.461	NaN	NaN	0.1734	0.0233	0.8862	0.0217	0.0231	0.0226	0.0229
0.0	0.0	0.0	50696.0419	11636.461	NaN	NaN	0.1867	0.0236	0.8855	0.0217	0.0232	0.0228	0.0231
0.0	0.0	0.0	54266.0419	12814.461	NaN	NaN	0.191	0.024	0.885	0.0216	0.0232	0.023	0.0232
0.0	0.0	0.0	48898.0419	6651.461	NaN	NaN	0.1197	0.0249	0.8837	0.0215	0.0233	0.0235	0.0232
0.0	0.0	0.0	48027.0419	6481.461	NaN	NaN	0.1189	0.0263	0.8816	0.0215	0.0233	0.0239	0.0235
0.0	0.0	0.0	51058.0419	7386.461	NaN	NaN	0.1264	0.0278	0.8786	0.0216	0.0236	0.0244	0.024
0.0	0.0	0.0	52057.0419	8302.461	NaN	NaN	0.1376	0.0304	0.8746	0.0216	0.0241	0.0251	0.0243
0.0	0.0	0.0	44879.0419	8534.461	NaN	NaN	0.1598	0.0404	0.8559	0.0224	0.0249	0.0285	0.0278
0.0	0.0	0.0	47106.0419	10919.461	NaN	NaN	0.1882	0.077	0.8018	0.0242	0.0245	0.0359	0.0366
0.0	0.0	0.0	19539.0419	4728.461	NaN	NaN	0.1948	0.2776	0.5941	0.0319	0.022	0.0325	0.0419
0.0	0.0	0.0	16605.0419	5477.461	NaN	NaN	0.248	0.4829	0.3953	0.032	0.0255	0.0266	0.0376
0.0	0.0	0.0	15791.0419	1666.461	NaN	NaN	0.0955	0.544	0.3364	0.032	0.0264	0.0278	0.0333
0.0	0.0	0.0	18608.0419	4885.461	NaN	NaN	0.2079	0.545	0.336	0.0322	0.0269	0.0278	0.032
0.0	0.0	0.0	14675.0419	4572.461	NaN	NaN	0.2376	0.5388	0.3423	0.0318	0.0284	0.0278	0.0309
0.0	0.0	0.0	17144.0419	3235.461	NaN	NaN	0.1588	0.5203	0.3594	0.0314	0.0294	0.028	0.0315
0.0	0.0	0.0	16758.0419	3707.461	NaN	NaN	0.1812	0.5056	0.3734	0.0309	0.0297	0.0278	0.0326
0.0	0.0	0.0	16934.0419	5937.461	NaN	NaN	0.2596	0.5033	0.3768	0.0302	0.0295	0.0277	0.0324
0.0	0.0	0.0	19679.0419	2033.461	NaN	NaN	0.0937	0.466	0.4124	0.0298	0.0295	0.0275	0.0347
0.0	0.0	0.0	16752.0419	4006.461	NaN	NaN	0.193	0.4224	0.4563	0.0294	0.0286	0.0265	0.0368
0.0	0.0	0.0	15358.0419	3264.461	NaN	NaN	0.1753	0.4072	0.4729	0.0291	0.0279	0.0259	0.0369
0.0	0.0	0.0	16962.0419	1763.461	NaN	NaN	0.0942	0.4109	0.4704	0.029	0.0274	0.0257	0.0364
0.0	0.0	0.0	16829.0419	1645.461	NaN	NaN	0.0891	0.3963	0.4845	0.0285	0.0279	0.026	0.0368
0.0	0.0	0.0	15064.0419	4353.461	NaN	NaN	0.2242	0.3628	0.518	0.0274	0.0287	0.0259	0.0371
0.0	0.0	0.0	16339.0419	6714.461	NaN	NaN	0.2913	0.3224	0.5578	0.0272	0.0291	0.0266	0.0368
0.0	0.0	0.0	18340.0419	4263.461	NaN	NaN	0.1886	0.3126	0.5681	0.0272	0.0288	0.0266	0.0367
0.0	0.0	0.0	17383.0419	5355.461	NaN	NaN	0.2355	0.3169	0.5639	0.0272	0.0287	0.0266	0.0366
0.0	0.0	0.0	15733.0419	2673.461	NaN	NaN	0.1452	0.3221	0.5593	0.0271	0.0288	0.0265	0.0362
0.0	0.0	0.0	15434.0419	3843.461	NaN	NaN	0.1994	0.3042	0.5767	0.0271	0.0294	0.0268	0.0358
0.0	0.0	0.0	19022.0419	2324.461	NaN	NaN	0.1089	0.2812	0.5994	0.0272	0.0295	0.0271	0.0355
0.0	0.0	0.0	16927.0419	4322.461	NaN	NaN	0.2034	0.2649	0.6156	0.0274	0.0293	0.0273	0.0356
0.0	0.0	0.0	16878.0419	4261.461	NaN	NaN	0.2016	0.2594	0.6212	0.0276	0.0286	0.0274	0.0357
0.0	0.0	0.0	13977.0419	2943.461	NaN	NaN	0.174	0.271	0.6097	0.0277	0.0284	0.0271	0.036
0.0	0.0	0.0	15154.0419	4374.461	NaN	NaN	0.224	0.2691	0.6108	0.0281	0.0285	0.0274	0.0361
0.0	0.0	0.0	15192.0419	4918.461	NaN	NaN	0.2446	0.2712	0.6078	0.0285	0.0284	0.0277	0.0364
0.0	0.0	0.0	19417.0419	6289.461	NaN	NaN	0.2447	0.2721	0.6046	0.029	0.0287	0.0282	0.0373
0.0	0.0	0.0	15746.0419	6252.461	NaN	NaN	0.2842	0.2954	0.5805	0.0297	0.0288	0.028	0.0375
0.0	0.0	0.0	16522.0419	5722.461	NaN	NaN	0.2573	0.3159	0.5593	0.0303	0.0289	0.0279	0.0377
0.0	0.0	0.0	16794.0419	3202.461	NaN	NaN	0.1602	0.3373	0.5388	0.0305	0.0287	0.0275	0.0373
0.0	0.0	0.0	15291.0419	6971.461	NaN	NaN	0.3131	0.3468	0.5288	0.0307	0.0285	0.0277	0.0375
0.0	0.0	0.0	16216.0419	4273.461	NaN	NaN	0.2086	0.3777	0.5014	0.0306	0.0274	0.0268	0.0361
0.0	0.0	0.0	19405.0419	1568.461	NaN	NaN	0.0748	0.3895	0.4894	0.0308	0.0274	0.0268	0.036
0.0	0.0	0.0	18036.0419	3705.461	NaN	NaN	0.1704	0.4022	0.4771	0.0309	0.0273	0.0269	0.0356
0.0	0.0	0.0	19486.0419	226.461	NaN	NaN	0.0115	0.4122	0.4675	0.0308	0.0272	0.0269	0.0353
0.0	0.0	0.0	15806.0419	4381.461	NaN	NaN	0.217	0.4165	0.4637	0.0306	0.0271	0.0271	0.0351
0.0	0.0	0.0	16424.0419	2188.461	NaN	NaN	0.1176	0.421	0.4602	0.0302	0.027	0.0269	0.0348
0.0	0.0	0.0	19943.0419	4984.461	NaN	NaN	0.2	0.4079	0.4728	0.0298	0.0271	0.0273	0.0351
0.0	0.0	0.0	18413.0419	5891.461	NaN	NaN	0.2424	0.407	0.4746	0.0296	0.0268	0.0272	0.0348
0.0	0.0	0.0	18279.0419	4773.461	NaN	NaN	0.2071	0.404	0.4771	0.0295	0.0269	0.0275	0.035
0.0	0.0	0.0	17275.0419	1431.461	NaN	NaN	0.0765	0.4055	0.4767	0.029	0.027	0.0272	0.0346
0.0	0.0	0.0	17122.0419	4326.461	NaN	NaN	0.2017	0.3791	0.5012	0.0291	0.0276	0.0277	0.0353
0.0	0.0	0.0	18691.0419	7272.461	NaN	NaN	0.2801	0.3536	0.5258	0.0294	0.0278	0.0281	0.0353
0.0	0.0	0.0	13965.0419	4511.461	NaN	NaN	0.2442	0.3416	0.5376	0.0296	0.0281	0.0279	0.0353
0.0	0.0	0.0	17729.0419	3549.461	NaN	NaN	0.1668	0.3207	0.5573	0.0299	0.0284	0.0281	0.0356
0.0	0.0	0.0	15206.0419	4234.461	NaN	NaN	0.2178	0.3048	0.5729	0.0299	0.0284	0.0279	0.0361
0.0	0.0	0.0	19434.0419	5701.461	NaN	NaN	0.2268	0.2776	0.5979	0.0305	0.0284	0.0285	0.0371
0.0	0.0	0.0	20028.0419	9053.461	NaN	NaN	0.3113	0.2741	0.6016	0.0303	0.0288	0.0279	0.0374
0.0	0.0	0.0	20799.0419	5565.461	NaN	NaN	0.2111	0.2789	0.5964	0.0302	0.0301	0.0272	0.0372
0.0	0.0	0.0	18296.0419	1978.461	NaN	NaN	0.0976	0.297	0.5802	0.0297	0.0311	0.0256	0.0364
0.0	0.0	0.0	12104.0419	2395.461	NaN	NaN	0.1652	0.2939	0.5834	0.0302	0.0317	0.0245	0.0364
0.0	0.0	0.0	18785.0419	4595.461	NaN	NaN	0.1966	0.2692	0.6064	0.0302	0.0316	0.0253	0.0374
0.0	0.0	0.0	12452.0419	6931.461	NaN	NaN	0.3576	0.2771	0.6002	0.0299	0.0309	0.0244	0.0375
0.0	0.0	0.0	15509.0419	4102.461	NaN	NaN	0.2092	0.2734	0.6031	0.0299	0.031	0.0248	0.0379
0.0	0.0	0.0	15430.0419	1755.461	NaN	NaN	0.1021	0.2778	0.5993	0.0301	0.0309	0.0241	0.0379
0.0	0.0	0.0	16827.0419	6448.461	NaN	NaN	0.277	0.2589	0.6154	0.0303	0.031	0.0253	0.0391
0.0	0.0	0.0	18687.0419	2904.461	NaN	NaN	0.1345	0.2852	0.5915	0.0297	0.0311	0.0243	0.0382
0.0	0.0	0.0	14589.0419	3453.461	NaN	NaN	0.1914	0.3008	0.5758	0.0303	0.0317	0.0236	0.0377
0.0	0.0	0.0	16522.0419	5374.461	NaN	NaN	0.2454	0.2989	0.5765	0.0303	0.0319	0.024	0.0384
0.0	0.0	0.0	16213.0419	3225.461	NaN	NaN	0.1659	0.3114	0.5651	0.0302	0.0315	0.0236	0.0382
0.0	0.0	0.0	16875.0419	2944.461	NaN	NaN	0.1486	0.3242	0.5534	0.0299	0.0313	0.0235	0.0378
0.0	0.0	0.0	16539.0419	-510.539	NaN	NaN	-0.0319	0.3297	0.5485	0.0302	0.031	0.0229	0.0376
0.0	0.0	0.0	18083.0419	3389.461	NaN	NaN	0.1579	0.3083	0.569	0.0298	0.0304	0.0238	0.0386
0.0	0.0	0.0	18363.0419	2545.461	NaN	NaN	0.1217	0.3092	0.5693	0.0293	0.0301	0.0239	0.0383
0.0	0.0	0.0	17104.0419	2225.461	NaN	NaN	0.1151	0.3179	0.5615	0.0291	0.0304	0.0236	0.0375
0.0	0.0	0.0	17637.0419	1933.461	NaN	NaN	0.0988	0.3184	0.5609	0.0294	0.0308	0.0234	0.0371
0.0	0.0	0.0	20946.0419	4512.461	NaN	NaN	0.1772	0.3083	0.5699	0.0294	0.0312	0.024	0.0373
0.0	0.0	0.0	21231.0419	6069.461	NaN	NaN	0.2223	0.3229	0.5558	0.0294	0.0319	0.0237	0.0363
0.0	0.0	0.0	16921.0419	-448.539	NaN	NaN	-0.0272	0.347	0.5333	0.0296	0.0324	0.0227	0.035
0.0	0.0	0.0	16572.0419	4347.461	NaN	NaN	0.2078	0.3392	0.5402	0.0301	0.0323	0.023	0.0352
0.0	0.0	0.0	17817.0419	4829.461	NaN	NaN	0.2133	0.3277	0.5511	0.0302	0.0314	0.0237	0.0358
0.0	0.0	0.0	14184.0419	3190.461	NaN	NaN	0.1836	0.3373	0.5418	0.0303	0.0309	0.0237	0.0359
0.0	0.0	0.0	14684.0419	3419.461	NaN	NaN	0.1889	0.3478	0.5306	0.0312	0.0306	0.0235	0.0364
0.0	0.0	0.0	22665.0419	1326.461	NaN	NaN	0.0553	0.3343	0.5432	0.0317	0.0291	0.024	0.0376
0.0	0.0	0.0	19151.0419	4094.461	NaN	NaN	0.1761	0.3232	0.5545	0.0319	0.0272	0.0241	0.0391
0.0	0.0	0.0	16307.0419	2623.461	NaN	NaN	0.1386	0.3102	0.5666	0.0321	0.0254	0.0247	0.0409
0.0	0.0	0.0	17968.0419	3314.461	NaN	NaN	0.1557	0.3054	0.5667	0.0331	0.0243	0.0272	0.0433
0.0	0.0	0.0	19574.0419	4923.461	NaN	NaN	0.201	0.3576	0.5104	0.033	0.0244	0.0308	0.0438
0.0	0.0	0.0	13109.0419	111.461	NaN	NaN	0.0084	0.5695	0.3015	0.0347	0.0266	0.0318	0.036
0.0	0.0	0.0	-913.9581	1186.461	NaN	NaN	1.3	0.7881	0.1144	0.0279	0.0205	0.0248	0.0243
0.0	0.0	0.0	691.0419	224.461	NaN	NaN	0.2452	0.8118	0.08	0.0269	0.0246	0.0281	0.0285
0.0	0.0	0.0	2263.0419	-1840.539	NaN	NaN	-0.3	0.8513	0.0573	0.0228	0.0202	0.023	0.0254
0.0	0.0	0.0	-366.9581	1343.461	NaN	NaN	1.3	0.8556	0.052	0.0226	0.0209	0.0236	0.0254
0.0	0.0	0.0	1273.0419	-69.539	NaN	NaN	-0.0578	0.861	0.048	0.0216	0.021	0.0235	0.0248
0.0	0.0	0.0	-1018.9581	181.461	NaN	NaN	-0.2167	0.8672	0.0438	0.0205	0.0213	0.0234	0.0239
0.0	0.0	0.0	-116.9581	-2452.539	NaN	NaN	0.9545	0.8696	0.0422	0.0199	0.0212	0.0232	0.0238
0.0	0.0	0.0	862.0419	-946.539	NaN	NaN	1.3	0.872	0.0404	0.02	0.0212	0.0227	0.0238
0.0	0.0	0.0	-525.9581	-1429.539	NaN	NaN	0.731	0.8784	0.0363	0.0203	0.0208	0.0209	0.0234
0.0	0.0	0.0	500.0419	-808.539	NaN	NaN	1.3	0.8825	0.0329	0.0208	0.0205	0.0199	0.0234
0.0	0.0	0.0	-3055.9581	227.461	NaN	NaN	-0.0804	0.8831	0.0318	0.0212	0.0205	0.0198	0.0236
0.0	0.0	0.0	1122.0419	772.461	NaN	NaN	0.4077	0.8824	0.0314	0.0216	0.0206	0.02	0.0239
0.0	0.0	0.0	-817.9581	733.461	NaN	NaN	-0.3	0.8823	0.0313	0.0218	0.0206	0.02	0.024
0.0	0.0	0.0	827.0419	-856.539	NaN	NaN	1.3	0.8821	0.0311	0.022	0.0206	0.0201	0.0241
0.0	0.0	0.0	-2725.9581	-4341.539	NaN	NaN	0.6143	0.8824	0.0309	0.022	0.0205	0.0202	0.0241
0.0	0.0	0.0	-1361.9581	-723.539	NaN	NaN	0.3469	0.884	0.0296	0.0216	0.0206	0.0204	0.0237
0.0	0.0	0.0	-308.9581	1829.461	NaN	NaN	1.2032	0.8888	0.0273	0.0203	0.0207	0.0207	0.0222
0.0	0.0	0.0	270.0419	165.461	NaN	NaN	0.3799	0.8899	0.0263	0.0197	0.0209	0.0215	0.0217
0.0	0.0	0.0	-1097.9581	-726.539	NaN	NaN	0.3982	0.8893	0.0263	0.0197	0.021	0.0219	0.0217
0.0	0.0	0.0	-1636.9581	34.461	NaN	NaN	-0.0215	0.8892	0.0261	0.0198	0.0211	0.022	0.0218
0.0	0.0	0.0	-219.9581	1483.461	NaN	NaN	1.1741	0.889	0.0259	0.0199	0.0211	0.0221	0.0219
0.0	0.0	0.0	-2404.9581	-627.539	NaN	NaN	0.2069	0.8892	0.0258	0.0198	0.0211	0.0221	0.0219
0.0	0.0	0.0	-1704.9581	-641.539	NaN	NaN	0.2734	0.8892	0.0256	0.0199	0.0212	0.0222	0.022
0.0	0.0	0.0	-1374.9581	-308.539	NaN	NaN	0.1833	0.8892	0.0256	0.0199	0.0212	0.0222	0.022
0.0	0.0	0.0	-578.9581	446.461	NaN	NaN	-0.3	0.8891	0.0254	0.0199	0.0214	0.0222	0.022
0.0	0.0	0.0	158.0419	-229.539	NaN	NaN	1.3	0.8892	0.0252	0.0199	0.0215	0.0222	0.022
0.0	0.0	0.0	-1013.9581	-1088.539	NaN	NaN	0.5177	0.8891	0.0251	0.0199	0.0217	0.0223	0.022
0.0	0.0	0.0	-1380.9581	338.461	NaN	NaN	-0.3	0.8888	0.0249	0.0199	0.0219	0.0224	0.0221
0.0	0.0	0.0	1557.0419	-389.539	NaN	NaN	-0.3	0.8885	0.0247	0.02	0.0222	0.0225	0.0221
0.0	0.0	0.0	-1482.9581	793.461	NaN	NaN	-0.3	0.889	0.0244	0.02	0.0223	0.0224	0.0219
0.0	0.0	0.0	331.0419	1268.461	NaN	NaN	0.793	0.8896	0.0242	0.02	0.0223	0.0223	0.0217
0.0	0.0	0.0	-1340.9581	-1057.539	NaN	NaN	0.4409	0.8902	0.0239	0.0201	0.0222	0.0222	0.0215
0.0	0.0	0.0	165.0419	-629.539	NaN	NaN	1.3	0.8908	0.0236	0.0201	0.0222	0.0221	0.0213
0.0	0.0	0.0	-1009.9581	2091.461	NaN	NaN	1.3	0.8913	0.0234	0.02	0.0221	0.022	0.0211
0.0	0.0	0.0	-28.9581	-1750.539	NaN	NaN	0.9837	0.8919	0.0233	0.02	0.022	0.0219	0.021
0.0	0.0	0.0	-1402.9581	-826.539	NaN	NaN	0.3707	0.8925	0.0232	0.0199	0.0218	0.0217	0.0209
0.0	0.0	0.0	-3092.9581	-1152.539	NaN	NaN	0.2715	0.8929	0.0231	0.0199	0.0217	0.0216	0.0207
0.0	0.0	0.0	-1846.9581	919.461	NaN	NaN	-0.3	0.8931	0.023	0.02	0.0217	0.0215	0.0207
0.0	0.0	0.0	-2247.9581	-1780.539	NaN	NaN	0.442	0.8935	0.0228	0.02	0.0216	0.0214	0.0206
0.0	0.0	0.0	-2380.9581	331.461	NaN	NaN	-0.1617	0.8938	0.0226	0.0201	0.0216	0.0214	0.0205
0.0	0.0	0.0	-928.9581	1164.461	NaN	NaN	1.3	0.8939	0.0225	0.0201	0.0216	0.0214	0.0205
0.0	0.0	0.0	-786.9581	1547.461	NaN	NaN	1.3	0.8939	0.0225	0.0201	0.0216	0.0214	0.0205
0.0	0.0	0.0	-694.9581	-855.539	NaN	NaN	0.5518	0.8937	0.0226	0.0202	0.0217	0.0214	0.0205
0.0	0.0	0.0	-278.9581	253.461	NaN	NaN	-0.3	0.8936	0.0226	0.0202	0.0217	0.0214	0.0205
0.0	0.0	0.0	-1722.9581	-27.539	NaN	NaN	0.0157	0.8933	0.0227	0.0203	0.0218	0.0214	0.0205
0.0	0.0	0.0	-666.9581	2639.461	NaN	NaN	1.3	0.8933	0.0227	0.0204	0.0218	0.0214	0.0205
0.0	0.0	0.0	-1029.9581	130.461	NaN	NaN	-0.145	0.893	0.0228	0.0204	0.0218	0.0214	0.0204
0.0	0.0	0.0	-514.9581	948.461	NaN	NaN	1.3	0.8932	0.0229	0.0205	0.0217	0.0214	0.0203
0.0	0.0	0.0	-270.9581	-171.539	NaN	NaN	0.3877	0.8933	0.023	0.0204	0.0217	0.0213	0.0202
0.0	0.0	0.0	-1106.9581	1102.461	NaN	NaN	-0.3	0.8933	0.0231	0.0205	0.0217	0.0213	0.0202
0.0	0.0	0.0	80.0419	-530.539	NaN	NaN	1.1777	0.8931	0.0231	0.0206	0.0217	0.0213	0.0202
0.0	0.0	0.0	-873.9581	-1347.539	NaN	NaN	0.6066	0.8928	0.0232	0.0207	0.0218	0.0213	0.0202
0.0	0.0	0.0	170.0419	-353.539	NaN	NaN	1.3	0.8926	0.0232	0.0208	0.0219	0.0214	0.0202
0.0	0.0	0.0	-782.9581	77.461	NaN	NaN	-0.1098	0.8923	0.0233	0.0208	0.0219	0.0215	0.0202
0.0	0.0	0.0	-1838.9581	-2058.539	NaN	NaN	0.5282	0.8923	0.0234	0.0209	0.0219	0.0214	0.0201
0.0	0.0	0.0	217.0419	-2479.539	NaN	NaN	1.0959	0.8924	0.0234	0.0209	0.0219	0.0214	0.02
0.0	0.0	0.0	68.0419	-2367.539	NaN	NaN	1.0296	0.8925	0.0234	0.0209	0.0219	0.0213	0.02
0.0	0.0	0.0	-847.9581	-580.539	NaN	NaN	0.4064	0.8925	0.0233	0.021	0.0219	0.0213	0.02
0.0	0.0	0.0	-1674.9581	-1367.539	NaN	NaN	0.4495	0.8926	0.0233	0.021	0.0219	0.0213	0.02
0.0	0.0	0.0	-2415.9581	-33.539	NaN	NaN	0.0137	0.8924	0.0233	0.0211	0.0219	0.0213	0.02
0.0	0.0	0.0	-154.9581	-1151.539	NaN	NaN	0.8814	0.8925	0.0233	0.0211	0.0219	0.0213	0.02
0.0	0.0	0.0	-922.9581	-904.539	NaN	NaN	0.495	0.8924	0.0233	0.0212	0.0219	0.0213	0.02
0.0	0.0	0.0	-1229.9581	349.461	NaN	NaN	-0.3	0.8924	0.0232	0.0212	0.022	0.0212	0.02
0.0	0.0	0.0	-1487.9581	120.461	NaN	NaN	-0.0881	0.8925	0.0231	0.0212	0.022	0.0212	0.02
0.0	0.0	0.0	-483.9581	-1704.539	NaN	NaN	0.7789	0.8925	0.023	0.0212	0.022	0.0212	0.02
0.0	0.0	0.0	98.0419	700.461	NaN	NaN	0.8772	0.8926	0.023	0.0212	0.022	0.0213	0.02
0.0	0.0	0.0	-1164.9581	-1283.539	NaN	NaN	0.5242	0.8925	0.023	0.0212	0.022	0.0213	0.02
0.0	0.0	0.0	-69.9581	813.461	NaN	NaN	1.0941	0.8927	0.023	0.0211	0.022	0.0212	0.02
0.0	0.0	0.0	-1762.9581	-3189.539	NaN	NaN	0.644	0.8928	0.023	0.0211	0.0219	0.0212	0.02
0.0	0.0	0.0	-1559.9581	763.461	NaN	NaN	-0.3	0.8929	0.0229	0.0211	0.0219	0.0211	0.02
0.0	0.0	0.0	188.0419	-49.539	NaN	NaN	-0.3	0.8929	0.0229	0.0211	0.0219	0.0212	0.02
0.0	0.0	0.0	1005.0419	-454.539	NaN	NaN	-0.3	0.8929	0.0229	0.0211	0.0219	0.0212	0.02
0.0	0.0	0.0	-1136.9581	-750.539	NaN	NaN	0.3976	0.8927	0.023	0.0211	0.0219	0.0212	0.0201
0.0	0.0	0.0	-707.9581	-2490.539	NaN	NaN	0.7787	0.8924	0.0231	0.0211	0.0219	0.0212	0.0202
0.0	0.0	0.0	-1463.9581	-1785.539	NaN	NaN	0.5495	0.8925	0.0232	0.021	0.0218	0.0213	0.0202
0.0	0.0	0.0	-136.9581	-900.539	NaN	NaN	0.868	0.8925	0.0233	0.0209	0.0217	0.0214	0.0202
0.0	0.0	0.0	640.0419	-1530.539	NaN	NaN	1.3	0.8922	0.0234	0.0209	0.0217	0.0215	0.0203
0.0	0.0	0.0	-865.9581	-777.539	NaN	NaN	0.4731	0.8921	0.0235	0.0209	0.0216	0.0216	0.0203
0.0	0.0	0.0	-1326.9581	-4175.539	NaN	NaN	0.7588	0.892	0.0236	0.021	0.0216	0.0215	0.0203
0.0	0.0	0.0	-1706.9581	990.461	NaN	NaN	-0.3	0.8918	0.0237	0.0209	0.0216	0.0216	0.0204
0.0	0.0	0.0	-2224.9581	220.461	NaN	NaN	-0.11	0.892	0.0237	0.0208	0.0215	0.0216	0.0204
0.0	0.0	0.0	463.0419	-3310.539	NaN	NaN	1.1626	0.892	0.0236	0.0208	0.0214	0.0217	0.0205
0.0	0.0	0.0	-1480.9581	3881.461	NaN	NaN	1.3	0.892	0.0236	0.0207	0.0214	0.0217	0.0205
0.0	0.0	0.0	-437.9581	469.461	NaN	NaN	1.3	0.8919	0.0237	0.0207	0.0214	0.0218	0.0206
0.0	0.0	0.0	-1771.9581	-150.539	NaN	NaN	0.0783	0.8919	0.0236	0.0207	0.0214	0.0217	0.0206
0.0	0.0	0.0	980.0419	-1342.539	NaN	NaN	1.3	0.8919	0.0236	0.0207	0.0215	0.0217	0.0206
0.0	0.0	0.0	-1492.9581	-1747.539	NaN	NaN	0.5393	0.892	0.0235	0.0207	0.0215	0.0217	0.0206
0.0	0.0	0.0	-1119.9581	-258.539	NaN	NaN	0.1876	0.8921	0.0234	0.0207	0.0215	0.0216	0.0206
0.0	0.0	0.0	-3029.9581	903.461	NaN	NaN	-0.3	0.8923	0.0234	0.0206	0.0215	0.0216	0.0206
0.0	0.0	0.0	-914.9581	494.461	NaN	NaN	-0.3	0.8924	0.0233	0.0206	0.0215	0.0215	0.0207
0.0	0.0	0.0	-1751.9581	310.461	NaN	NaN	-0.2154	0.8926	0.0233	0.0205	0.0214	0.0215	0.0207
0.0	0.0	0.0	-1625.9581	-677.539	NaN	NaN	0.2941	0.8926	0.0232	0.0205	0.0215	0.0215	0.0206
0.0	0.0	0.0	-951.9581	885.461	NaN	NaN	-0.3	0.8927	0.0232	0.0205	0.0215	0.0215	0.0206
0.0	0.0	0.0	-1475.9581	96.461	NaN	NaN	-0.0699	0.8925	0.0233	0.0205	0.0215	0.0215	0.0206
0.0	0.0	0.0	-2098.9581	-1427.539	NaN	NaN	0.4048	0.8926	0.0233	0.0206	0.0215	0.0214	0.0206
0.0	0.0	0.0	-2356.9581	-3455.539	NaN	NaN	0.5945	0.8928	0.0232	0.0206	0.0215	0.0213	0.0206
0.0	0.0	0.0	-2908.9581	359.461	NaN	NaN	-0.141	0.893	0.0231	0.0205	0.0215	0.0213	0.0206
0.0	0.0	0.0	-2881.9581	60.461	NaN	NaN	-0.0214	0.8931	0.0231	0.0204	0.0215	0.0213	0.0206
0.0	0.0	0.0	-69.9581	1485.461	NaN	NaN	1.0494	0.893	0.0231	0.0204	0.0215	0.0214	0.0206
0.0	0.0	0.0	-983.9581	638.461	NaN	NaN	-0.3	0.8926	0.0232	0.0204	0.0216	0.0215	0.0206
0.0	0.0	0.0	-3058.9581	1356.461	NaN	NaN	-0.3	0.8926	0.0233	0.0204	0.0216	0.0215	0.0206
0.0	0.0	0.0	-1654.9581	-1950.539	NaN	NaN	0.541	0.8925	0.0233	0.0205	0.0216	0.0215	0.0207
0.0	0.0	0.0	-1387.9581	-1468.539	NaN	NaN	0.5141	0.8925	0.0233	0.0205	0.0216	0.0215	0.0206
0.0	0.0	0.0	1192.0419	482.461	NaN	NaN	0.2881	0.8924	0.0233	0.0205	0.0217	0.0215	0.0206
0.0	0.0	0.0	-1811.9581	-2999.539	NaN	NaN	0.6234	0.8923	0.0233	0.0206	0.0217	0.0215	0.0206
0.0	0.0	0.0	-986.9581	-439.539	NaN	NaN	0.3081	0.8923	0.0233	0.0206	0.0217	0.0215	0.0206
0.0	0.0	0.0	-2522.9581	-2077.539	NaN	NaN	0.4516	0.8924	0.0232	0.0206	0.0216	0.0215	0.0206
0.0	0.0	0.0	-1101.9581	-1386.539	NaN	NaN	0.5572	0.8924	0.0232	0.0206	0.0217	0.0215	0.0206
0.0	0.0	0.0	-2447.9581	2124.461	NaN	NaN	-0.3	0.8924	0.0232	0.0205	0.0217	0.0216	0.0206
0.0	0.0	0.0	-1869.9581	-1634.539	NaN	NaN	0.4664	0.8923	0.0233	0.0206	0.0217	0.0215	0.0206
0.0	0.0	0.0	-543.9581	-1284.539	NaN	NaN	0.7025	0.8923	0.0232	0.0206	0.0217	0.0215	0.0207
0.0	0.0	0.0	-1331.9581	936.461	NaN	NaN	-0.3	0.8925	0.0232	0.0206	0.0217	0.0215	0.0206
0.0	0.0	0.0	-1592.9581	-299.539	NaN	NaN	0.1583	0.8925	0.0232	0.0206	0.0217	0.0215	0.0206
0.0	0.0	0.0	-3300.9581	-96.539	NaN	NaN	0.0284	0.8925	0.0232	0.0205	0.0217	0.0214	0.0206
0.0	0.0	0.0	2.0419	-1617.539	NaN	NaN	1.0013	0.8925	0.0232	0.0206	0.0217	0.0214	0.0207
0.0	0.0	0.0	-465.9581	-3645.539	NaN	NaN	0.8867	0.8924	0.0231	0.0207	0.0218	0.0213	0.0207
0.0	0.0	0.0	-1277.9581	-1249.539	NaN	NaN	0.4944	0.8926	0.0231	0.0206	0.0217	0.0213	0.0207
0.0	0.0	0.0	-1954.9581	-2635.539	NaN	NaN	0.5741	0.8927	0.023	0.0206	0.0217	0.0213	0.0207
0.0	0.0	0.0	-757.9581	1271.461	NaN	NaN	1.3	0.8929	0.023	0.0204	0.0217	0.0214	0.0206
0.0	0.0	0.0	186.0419	320.461	NaN	NaN	0.6327	0.8927	0.023	0.0204	0.0217	0.0215	0.0206
0.0	0.0	0.0	-2000.9581	-834.539	NaN	NaN	0.2943	0.8926	0.0231	0.0205	0.0217	0.0215	0.0206
0.0	0.0	0.0	21.0419	-1635.539	NaN	NaN	1.013	0.8925	0.0231	0.0205	0.0217	0.0215	0.0207
0.0	0.0	0.0	-2199.9581	-1844.539	NaN	NaN	0.4561	0.8926	0.0231	0.0206	0.0217	0.0214	0.0207
0.0	0.0	0.0	-3829.9581	-1433.539	NaN	NaN	0.2724	0.8928	0.023	0.0205	0.0217	0.0214	0.0206
0.0	0.0	0.0	-1447.9581	1430.461	NaN	NaN	-0.3	0.8931	0.023	0.0204	0.0216	0.0214	0.0206
0.0	0.0	0.0	-611.9581	-456.539	NaN	NaN	0.4273	0.8929	0.023	0.0204	0.0216	0.0214	0.0206
0.0	0.0	0.0	-432.9581	-2214.539	NaN	NaN	0.8365	0.8928	0.0231	0.0204	0.0216	0.0215	0.0206
0.0	0.0	0.0	-993.9581	79.461	NaN	NaN	-0.0869	0.8926	0.0232	0.0205	0.0217	0.0215	0.0206
0.0	0.0	0.0	-939.9581	-1642.539	NaN	NaN	0.636	0.8924	0.0232	0.0206	0.0217	0.0215	0.0206
0.0	0.0	0.0	-2585.9581	-1097.539	NaN	NaN	0.298	0.8926	0.0231	0.0205	0.0216	0.0215	0.0207
0.0	0.0	0.0	-1687.9581	-651.539	NaN	NaN	0.2785	0.8925	0.0231	0.0205	0.0217	0.0215	0.0207
0.0	0.0	0.0	-1389.9581	2116.461	NaN	NaN	1.3	0.8925	0.0232	0.0205	0.0217	0.0216	0.0206
0.0	0.0	0.0	-216.9581	190.461	NaN	NaN	-0.3	0.8924	0.0232	0.0205	0.0217	0.0215	0.0207
0.0	0.0	0.0	-2092.9581	-2464.539	NaN	NaN	0.5408	0.8923	0.0232	0.0206	0.0217	0.0215	0.0207
0.0	0.0	0.0	-701.9581	-138.539	NaN	NaN	0.1648	0.8924	0.0232	0.0206	0.0217	0.0215	0.0207
0.0	0.0	0.0	-1610.9581	-790.539	NaN	NaN	0.3292	0.8926	0.0231	0.0205	0.0216	0.0215	0.0207
0.0	0.0	0.0	-442.9581	2056.461	NaN	NaN	1.2745	0.8924	0.0231	0.0205	0.0217	0.0216	0.0207
0.0	0.0	0.0	219.0419	1534.461	NaN	NaN	0.8751	0.8923	0.0232	0.0205	0.0217	0.0216	0.0207
0.0	0.0	0.0	-1674.9581	-1761.539	NaN	NaN	0.5126	0.8922	0.0232	0.0206	0.0217	0.0215	0.0208
0.0	0.0	0.0	-723.9581	-2118.539	NaN	NaN	0.7453	0.8924	0.0231	0.0206	0.0217	0.0214	0.0207
0.0	0.0	0.0	465.0419	1021.461	NaN	NaN	0.6872	0.8926	0.0231	0.0206	0.0217	0.0214	0.0207
0.0	0.0	0.0	-443.9581	-587.539	NaN	NaN	0.5696	0.8925	0.0231	0.0206	0.0217	0.0214	0.0208
0.0	0.0	0.0	-1530.9581	358.461	NaN	NaN	-0.3	0.8925	0.0231	0.0205	0.0217	0.0214	0.0208
0.0	0.0	0.0	1362.0419	-1124.539	NaN	NaN	-0.3	0.8924	0.0231	0.0206	0.0217	0.0214	0.0208
0.0	0.0	0.0	-375.9581	-3677.539	NaN	NaN	0.9073	0.8925	0.0231	0.0206	0.0217	0.0214	0.0208
0.0	0.0	0.0	2185.0419	-1504.539	NaN	NaN	-0.3	0.8924	0.0231	0.0206	0.0217	0.0214	0.0208
0.0	0.0	0.0	-2649.9581	-1709.539	NaN	NaN	0.3921	0.8924	0.0231	0.0206	0.0217	0.0214	0.0208
0.0	0.0	0.0	-934.9581	-986.539	NaN	NaN	0.5134	0.8924	0.0231	0.0206	0.0218	0.0214	0.0208
0.0	0.0	0.0	-1414.9581	89.461	NaN	NaN	-0.0675	0.8924	0.0231	0.0206	0.0218	0.0214	0.0208
0.0	0.0	0.0	-2400.9581	557.461	NaN	NaN	-0.3	0.8923	0.0231	0.0207	0.0218	0.0214	0.0208
0.0	0.0	0.0	-2274.9581	-1089.539	NaN	NaN	0.3238	0.8923	0.023	0.0207	0.0218	0.0213	0.0208
0.0	0.0	0.0	-3160.9581	-830.539	NaN	NaN	0.2081	0.8923	0.023	0.0207	0.0219	0.0213	0.0208
0.0	0.0	0.0	-1213.9581	642.461	NaN	NaN	-0.3	0.8924	0.023	0.0207	0.0218	0.0212	0.0208
0.0	0.0	0.0	-1659.9581	-1565.539	NaN	NaN	0.4854	0.8923	0.023	0.0208	0.0219	0.0212	0.0209
0.0	0.0	0.0	-2280.9581	-2892.539	NaN	NaN	0.5591	0.8923	0.023	0.0208	0.0219	0.0211	0.0209
0.0	0.0	0.0	-1904.9581	-270.539	NaN	NaN	0.1244	0.8925	0.023	0.0208	0.0218	0.0211	0.0208
0.0	0.0	0.0	-1312.9581	-1863.539	NaN	NaN	0.5867	0.8927	0.023	0.0207	0.0218	0.0211	0.0208
0.0	0.0	0.0	-660.9581	705.461	NaN	NaN	1.3	0.8928	0.023	0.0206	0.0217	0.0212	0.0208
0.0	0.0	0.0	-2252.9581	2358.461	NaN	NaN	1.3	0.8926	0.0231	0.0206	0.0217	0.0212	0.0208
0.0	0.0	0.0	-804.9581	-772.539	NaN	NaN	0.4897	0.8926	0.0231	0.0206	0.0217	0.0212	0.0208
0.0	0.0	0.0	95.0419	1253.461	NaN	NaN	0.9295	0.8926	0.0231	0.0205	0.0217	0.0213	0.0208
0.0	0.0	0.0	-3240.9581	979.461	NaN	NaN	-0.3	0.8925	0.0231	0.0206	0.0217	0.0213	0.0208
0.0	0.0	0.0	-2281.9581	2250.461	NaN	NaN	-0.3	0.8925	0.0232	0.0206	0.0217	0.0213	0.0208
0.0	0.0	0.0	-904.9581	-2145.539	NaN	NaN	0.7033	0.8923	0.0232	0.0207	0.0217	0.0213	0.0208
0.0	0.0	0.0	-1034.9581	-402.539	NaN	NaN	0.28	0.8923	0.0232	0.0207	0.0217	0.0212	0.0208
0.0	0.0	0.0	-1092.9581	-1853.539	NaN	NaN	0.6291	0.8925	0.0231	0.0207	0.0217	0.0211	0.0208
0.0	0.0	0.0	-2901.9581	-3142.539	NaN	NaN	0.5199	0.8925	0.0231	0.0207	0.0217	0.0212	0.0208
0.0	0.0	0.0	-1633.9581	726.461	NaN	NaN	-0.3	0.8927	0.0231	0.0206	0.0217	0.0212	0.0207
0.0	0.0	0.0	-1694.9581	3224.461	NaN	NaN	1.3	0.8926	0.0231	0.0206	0.0217	0.0213	0.0207
0.0	0.0	0.0	-2627.9581	-2266.539	NaN	NaN	0.4631	0.8924	0.0231	0.0207	0.0218	0.0212	0.0208
0.0	0.0	0.0	-1127.9581	-1790.539	NaN	NaN	0.6135	0.8926	0.023	0.0207	0.0217	0.0212	0.0208
0.0	0.0	0.0	-2780.9581	-2094.539	NaN	NaN	0.4296	0.8925	0.023	0.0207	0.0218	0.0212	0.0208
0.0	0.0	0.0	-1110.9581	-734.539	NaN	NaN	0.398	0.8928	0.023	0.0206	0.0217	0.0212	0.0208
0.0	0.0	0.0	-586.9581	-727.539	NaN	NaN	0.5535	0.8927	0.023	0.0206	0.0217	0.0212	0.0208
0.0	0.0	0.0	-3103.9581	-257.539	NaN	NaN	0.0766	0.8927	0.023	0.0205	0.0218	0.0212	0.0208
0.0	0.0	0.0	-2586.9581	126.461	NaN	NaN	-0.0514	0.8927	0.023	0.0205	0.0217	0.0212	0.0208
0.0	0.0	0.0	-2337.9581	-3209.539	NaN	NaN	0.5786	0.8928	0.023	0.0205	0.0217	0.0212	0.0208
0.0	0.0	0.0	-1149.9581	2812.461	NaN	NaN	1.3	0.8928	0.023	0.0205	0.0217	0.0212	0.0207
0.0	0.0	0.0	-2114.9581	219.461	NaN	NaN	-0.1158	0.8928	0.023	0.0204	0.0217	0.0213	0.0207
0.0	0.0	0.0	-3277.9581	3230.461	NaN	NaN	-0.3	0.8929	0.023	0.0204	0.0217	0.0213	0.0207
0.0	0.0	0.0	-1712.9581	-2818.539	NaN	NaN	0.622	0.8928	0.023	0.0205	0.0218	0.0212	0.0207
0.0	0.0	0.0	-274.9581	-121.539	NaN	NaN	0.3065	0.8929	0.023	0.0205	0.0218	0.0211	0.0207
0.0	0.0	0.0	-2895.9581	-1692.539	NaN	NaN	0.3689	0.8927	0.023	0.0206	0.0218	0.0211	0.0208
0.0	0.0	0.0	-1553.9581	2690.461	NaN	NaN	1.3	0.893	0.0229	0.0204	0.0218	0.0211	0.0207
0.0	0.0	0.0	-2429.9581	-295.539	NaN	NaN	0.1084	0.8927	0.023	0.0205	0.0218	0.0212	0.0208
0.0	0.0	0.0	-1291.9581	-4063.539	NaN	NaN	0.7588	0.893	0.0229	0.0205	0.0218	0.0211	0.0207
0.0	0.0	0.0	1263.0419	1987.461	NaN	NaN	0.6114	0.893	0.0229	0.0204	0.0218	0.0212	0.0207
0.0	0.0	0.0	-1108.9581	-1095.539	NaN	NaN	0.497	0.8929	0.0229	0.0204	0.0218	0.0212	0.0208
0.0	0.0	0.0	-2240.9581	19.461	NaN	NaN	-0.0088	0.8927	0.023	0.0205	0.0218	0.0213	0.0208
0.0	0.0	0.0	-523.9581	-642.539	NaN	NaN	0.5508	0.8925	0.023	0.0206	0.0218	0.0213	0.0208
0.0	0.0	0.0	-2218.9581	-1736.539	NaN	NaN	0.439	0.8925	0.023	0.0206	0.0218	0.0212	0.0208
0.0	0.0	0.0	-2041.9581	-1982.539	NaN	NaN	0.4926	0.8925	0.023	0.0206	0.0219	0.0212	0.0208
0.0	0.0	0.0	-111.9581	-1249.539	NaN	NaN	0.9178	0.8926	0.0229	0.0206	0.0219	0.0212	0.0208
0.0	0.0	0.0	-1624.9581	-2329.539	NaN	NaN	0.5891	0.8925	0.0229	0.0206	0.0219	0.0212	0.0208
0.0	0.0	0.0	-857.9581	-2478.539	NaN	NaN	0.7429	0.8927	0.0229	0.0206	0.0218	0.0212	0.0208
0.0	0.0	0.0	-929.9581	-292.539	NaN	NaN	0.2393	0.8928	0.0229	0.0205	0.0218	0.0213	0.0208
0.0	0.0	0.0	-3353.9581	2308.461	NaN	NaN	-0.3	0.8928	0.0229	0.0204	0.0218	0.0213	0.0208
0.0	0.0	0.0	-1583.9581	-2990.539	NaN	NaN	0.6537	0.8926	0.0229	0.0205	0.0218	0.0213	0.0208
0.0	0.0	0.0	-283.9581	-1588.539	NaN	NaN	0.8484	0.8927	0.0229	0.0205	0.0218	0.0212	0.0208
0.0	0.0	0.0	-1260.9581	1320.461	NaN	NaN	1.3	0.8927	0.0229	0.0204	0.0218	0.0213	0.0208
0.0	0.0	0.0	-2044.9581	42.461	NaN	NaN	-0.0212	0.8928	0.0229	0.0204	0.0218	0.0213	0.0208
0.0	0.0	0.0	-2914.9581	1741.461	NaN	NaN	-0.3	0.8927	0.0229	0.0204	0.0218	0.0213	0.0208
0.0	0.0	0.0	-1074.9581	-367.539	NaN	NaN	0.2548	0.8927	0.0229	0.0204	0.0218	0.0213	0.0208
0.0	0.0	0.0	-864.9581	-492.539	NaN	NaN	0.3628	0.8926	0.0229	0.0205	0.0218	0.0213	0.0208
0.0	0.0	0.0	-3323.9581	130.461	NaN	NaN	-0.0409	0.8925	0.023	0.0205	0.0219	0.0213	0.0209
0.0	0.0	0.0	-2274.9581	264.461	NaN	NaN	-0.1315	0.8923	0.023	0.0206	0.0219	0.0213	0.0209
0.0	0.0	0.0	-2388.9581	-1004.539	NaN	NaN	0.296	0.8924	0.0229	0.0206	0.0219	0.0213	0.0209
0.0	0.0	0.0	-1934.9581	744.461	NaN	NaN	-0.3	0.8923	0.0229	0.0206	0.022	0.0213	0.0209
0.0	0.0	0.0	-912.9581	-2074.539	NaN	NaN	0.6944	0.8923	0.0229	0.0206	0.022	0.0213	0.021
0.0	0.0	0.0	-1642.9581	494.461	NaN	NaN	-0.3	0.8922	0.0229	0.0206	0.022	0.0213	0.021
0.0	0.0	0.0	-1871.9581	-1055.539	NaN	NaN	0.3606	0.8921	0.0229	0.0206	0.022	0.0213	0.021
0.0	0.0	0.0	124.0419	-298.539	NaN	NaN	1.3	0.8923	0.0229	0.0206	0.022	0.0213	0.021
0.0	0.0	0.0	-1314.9581	-935.539	NaN	NaN	0.4157	0.8921	0.023	0.0206	0.022	0.0213	0.0211
0.0	0.0	0.0	-1069.9581	-1076.539	NaN	NaN	0.5015	0.8922	0.0229	0.0205	0.022	0.0213	0.021
0.0	0.0	0.0	2664.0419	-344.539	NaN	NaN	-0.1485	0.8921	0.023	0.0205	0.022	0.0213	0.0211
0.0	0.0	0.0	-515.9581	-1401.539	NaN	NaN	0.7309	0.892	0.023	0.0205	0.022	0.0214	0.0211
0.0	0.0	0.0	-613.9581	588.461	NaN	NaN	-0.3	0.8919	0.023	0.0205	0.022	0.0214	0.0211
0.0	0.0	0.0	-1246.9581	-1463.539	NaN	NaN	0.54	0.892	0.023	0.0206	0.022	0.0213	0.0211
0.0	0.0	0.0	1049.0419	-1118.539	NaN	NaN	1.3	0.8919	0.023	0.0206	0.022	0.0213	0.0211
0.0	0.0	0.0	-387.9581	-22.539	NaN	NaN	0.0549	0.8921	0.023	0.0205	0.022	0.0213	0.0211
0.0	0.0	0.0	333.0419	2571.461	NaN	NaN	0.8853	0.892	0.023	0.0205	0.022	0.0214	0.0211
0.0	0.0	0.0	-1918.9581	51.461	NaN	NaN	-0.0276	0.8919	0.023	0.0205	0.022	0.0214	0.0212
0.0	0.0	0.0	-1322.9581	-457.539	NaN	NaN	0.257	0.8918	0.023	0.0206	0.0221	0.0214	0.0212
0.0	0.0	0.0	-1237.9581	-1690.539	NaN	NaN	0.5773	0.8918	0.023	0.0206	0.0221	0.0213	0.0212
0.0	0.0	0.0	-923.9581	1650.461	NaN	NaN	1.3	0.8919	0.023	0.0206	0.0221	0.0213	0.0212
0.0	0.0	0.0	-528.9581	-1408.539	NaN	NaN	0.727	0.8918	0.023	0.0206	0.0221	0.0213	0.0212
0.0	0.0	0.0	-2817.9581	-1145.539	NaN	NaN	0.289	0.8918	0.023	0.0206	0.0221	0.0213	0.0212
0.0	0.0	0.0	-1824.9581	-596.539	NaN	NaN	0.2464	0.8917	0.023	0.0207	0.0221	0.0213	0.0212
0.0	0.0	0.0	874.0419	287.461	NaN	NaN	0.2475	0.8918	0.0229	0.0206	0.0221	0.0213	0.0212
0.0	0.0	0.0	-915.9581	-1284.539	NaN	NaN	0.5837	0.8917	0.0229	0.0207	0.0221	0.0213	0.0213
0.0	0.0	0.0	-1963.9581	-1597.539	NaN	NaN	0.4486	0.8918	0.0229	0.0206	0.0221	0.0213	0.0212
0.0	0.0	0.0	-1241.9581	1028.461	NaN	NaN	-0.3	0.892	0.0229	0.0206	0.022	0.0213	0.0212
0.0	0.0	0.0	-755.9581	474.461	NaN	NaN	-0.3	0.892	0.023	0.0205	0.0221	0.0213	0.0212
0.0	0.0	0.0	-460.9581	1551.461	NaN	NaN	1.3	0.8918	0.023	0.0205	0.0221	0.0213	0.0212
0.0	0.0	0.0	-2763.9581	-1842.539	NaN	NaN	0.4	0.8916	0.023	0.0207	0.0222	0.0213	0.0213
0.0	0.0	0.0	-1162.9581	-1633.539	NaN	NaN	0.5841	0.8917	0.023	0.0207	0.0221	0.0212	0.0212
0.0	0.0	0.0	-310.9581	-1393.539	NaN	NaN	0.8176	0.8919	0.023	0.0206	0.0221	0.0212	0.0212
0.0	0.0	0.0	-2759.9581	1327.461	NaN	NaN	-0.3	0.8922	0.023	0.0205	0.022	0.0212	0.0211
0.0	0.0	0.0	382.0419	175.461	NaN	NaN	0.3147	0.8921	0.023	0.0204	0.022	0.0212	0.0211
0.0	0.0	0.0	-663.9581	-933.539	NaN	NaN	0.5844	0.8922	0.023	0.0205	0.022	0.0212	0.0211
0.0	0.0	0.0	-1620.9581	-1757.539	NaN	NaN	0.5202	0.8921	0.023	0.0205	0.0221	0.0212	0.0211
0.0	0.0	0.0	-1737.9581	1155.461	NaN	NaN	-0.3	0.8923	0.023	0.0204	0.022	0.0212	0.0211
0.0	0.0	0.0	-2307.9581	2518.461	NaN	NaN	1.3	0.8922	0.0231	0.0204	0.0221	0.0212	0.0211
0.0	0.0	0.0	-1919.9581	-54.539	NaN	NaN	0.0276	0.8922	0.023	0.0204	0.0221	0.0212	0.0211
0.0	0.0	0.0	-38.9581	990.461	NaN	NaN	1.0409	0.8921	0.023	0.0204	0.0221	0.0212	0.021
0.0	0.0	0.0	-1804.9581	1260.461	NaN	NaN	-0.3	0.8921	0.023	0.0205	0.0222	0.0212	0.021
0.0	0.0	0.0	-926.9581	-1375.539	NaN	NaN	0.5974	0.892	0.023	0.0205	0.0222	0.0212	0.021
0.0	0.0	0.0	-901.9581	-1273.539	NaN	NaN	0.5854	0.8921	0.023	0.0205	0.0222	0.0212	0.021
0.0	0.0	0.0	-978.9581	-1528.539	NaN	NaN	0.6096	0.8921	0.023	0.0205	0.0222	0.0212	0.021
0.0	0.0	0.0	-2262.9581	13.461	NaN	NaN	-0.006	0.892	0.023	0.0205	0.0222	0.0212	0.021
0.0	0.0	0.0	-2928.9581	-1035.539	NaN	NaN	0.2612	0.8919	0.023	0.0206	0.0223	0.0211	0.021
0.0	0.0	0.0	-2068.9581	-990.539	NaN	NaN	0.3238	0.8917	0.023	0.0207	0.0223	0.0211	0.0211
0.0	0.0	0.0	-2472.9581	-1317.539	NaN	NaN	0.3476	0.892	0.023	0.0207	0.0222	0.0211	0.021
0.0	0.0	0.0	-1044.9581	-2687.539	NaN	NaN	0.72	0.8922	0.023	0.0206	0.0221	0.0211	0.021
0.0	0.0	0.0	-278.9581	78.461	NaN	NaN	-0.3	0.8926	0.023	0.0204	0.022	0.0211	0.0209
0.0	0.0	0.0	-1193.9581	2500.461	NaN	NaN	1.3	0.8928	0.023	0.0203	0.022	0.0211	0.0208
0.0	0.0	0.0	-1484.9581	413.461	NaN	NaN	-0.3	0.8927	0.0231	0.0203	0.022	0.0211	0.0208
0.0	0.0	0.0	-1471.9581	1945.461	NaN	NaN	1.3	0.8926	0.0231	0.0203	0.022	0.0211	0.0208
0.0	0.0	0.0	-2113.9581	-1080.539	NaN	NaN	0.3383	0.8925	0.0231	0.0204	0.022	0.0211	0.0209
0.0	0.0	0.0	1091.0419	-3622.539	NaN	NaN	1.3	0.8925	0.0231	0.0205	0.0221	0.0211	0.0208
0.0	0.0	0.0	-2693.9581	1797.461	NaN	NaN	-0.3	0.8925	0.0231	0.0204	0.0221	0.0211	0.0208
0.0	0.0	0.0	-1745.9581	-188.539	NaN	NaN	0.0975	0.8926	0.0231	0.0204	0.022	0.021	0.0207
0.0	0.0	0.0	-3129.9581	-2584.539	NaN	NaN	0.4523	0.8927	0.0231	0.0205	0.022	0.021	0.0207
0.0	0.0	0.0	-1292.9581	584.461	NaN	NaN	-0.3	0.8928	0.0231	0.0203	0.022	0.0211	0.0206
0.0	0.0	0.0	-800.9581	953.461	NaN	NaN	1.3	0.8928	0.0231	0.0203	0.022	0.0211	0.0206
0.0	0.0	0.0	-2763.9581	-1561.539	NaN	NaN	0.361	0.8928	0.0231	0.0204	0.022	0.0211	0.0206
0.0	0.0	0.0	-246.9581	-178.539	NaN	NaN	0.4196	0.8928	0.0231	0.0203	0.022	0.0211	0.0206
0.0	0.0	0.0	-3015.9581	-1175.539	NaN	NaN	0.2805	0.8927	0.0231	0.0205	0.022	0.021	0.0206
0.0	0.0	0.0	-1581.9581	124.461	NaN	NaN	-0.0854	0.8927	0.0231	0.0204	0.0221	0.0211	0.0206
0.0	0.0	0.0	-3607.9581	258.461	NaN	NaN	-0.0772	0.8926	0.0231	0.0205	0.0221	0.021	0.0206
0.0	0.0	0.0	-2959.9581	-356.539	NaN	NaN	0.1075	0.8925	0.0231	0.0205	0.0221	0.021	0.0207
0.0	0.0	0.0	-2257.9581	354.461	NaN	NaN	-0.1862	0.8927	0.0231	0.0205	0.0221	0.021	0.0207
0.0	0.0	0.0	-1409.9581	-1991.539	NaN	NaN	0.5855	0.8925	0.0231	0.0205	0.0221	0.0211	0.0207
0.0	0.0	0.0	-1772.9581	216.461	NaN	NaN	-0.1391	0.8926	0.0231	0.0205	0.0221	0.0211	0.0206
0.0	0.0	0.0	-452.9581	470.461	NaN	NaN	1.3	0.8925	0.0232	0.0204	0.0221	0.0211	0.0206
0.0	0.0	0.0	-98.9581	-1977.539	NaN	NaN	0.9523	0.8923	0.0232	0.0205	0.0222	0.0212	0.0207
0.0	0.0	0.0	-1479.9581	-1327.539	NaN	NaN	0.4729	0.8922	0.0232	0.0206	0.0222	0.0212	0.0207
0.0	0.0	0.0	-1674.9581	-1945.539	NaN	NaN	0.5374	0.8921	0.0232	0.0206	0.0222	0.0212	0.0207
0.0	0.0	0.0	-300.9581	921.461	NaN	NaN	1.3	0.8922	0.0232	0.0206	0.0222	0.0212	0.0207
0.0	0.0	0.0	1303.0419	-577.539	NaN	NaN	-0.3	0.8922	0.0233	0.0205	0.0221	0.0212	0.0206
0.0	0.0	0.0	-1680.9581	207.461	NaN	NaN	-0.1408	0.8923	0.0233	0.0205	0.0221	0.0212	0.0206
0.0	0.0	0.0	1225.0419	-1475.539	NaN	NaN	1.3	0.8924	0.0233	0.0204	0.0221	0.0212	0.0206
0.0	0.0	0.0	470.0419	174.461	NaN	NaN	0.2707	0.8924	0.0233	0.0204	0.0221	0.0212	0.0205
0.0	0.0	0.0	-209.9581	-1471.539	NaN	NaN	0.8751	0.8924	0.0233	0.0205	0.0221	0.0212	0.0205
0.0	0.0	0.0	724.0419	-1470.539	NaN	NaN	1.3	0.8927	0.0232	0.0204	0.022	0.0211	0.0205
0.0	0.0	0.0	-1740.9581	-1457.539	NaN	NaN	0.4557	0.8927	0.0232	0.0204	0.022	0.0211	0.0205
0.0	0.0	0.0	772.0419	-2873.539	NaN	NaN	1.3	0.893	0.0231	0.0204	0.022	0.0211	0.0204
0.0	0.0	0.0	-1049.9581	-1430.539	NaN	NaN	0.5767	0.8931	0.0231	0.0204	0.022	0.0211	0.0204
0.0	0.0	0.0	1321.0419	-2611.539	NaN	NaN	1.3	0.8931	0.0231	0.0204	0.022	0.021	0.0204
0.0	0.0	0.0	-1642.9581	27.461	NaN	NaN	-0.017	0.8932	0.0231	0.0204	0.022	0.021	0.0204
0.0	0.0	0.0	-3272.9581	-3560.539	NaN	NaN	0.521	0.8933	0.023	0.0204	0.0219	0.021	0.0203
0.0	0.0	0.0	-893.9581	460.461	NaN	NaN	-0.3	0.8939	0.023	0.0202	0.0218	0.0209	0.0202
0.0	0.0	0.0	2772.0419	1948.461	NaN	NaN	0.4128	0.8941	0.023	0.02	0.0218	0.0209	0.0201
0.0	0.0	0.0	1730.0419	1.461	NaN	NaN	0.0008	0.8942	0.023	0.02	0.0218	0.0209	0.0201
0.0	0.0	0.0	1109.0419	-2596.539	NaN	NaN	1.3	0.8939	0.0231	0.0201	0.0218	0.021	0.0202
0.0	0.0	0.0	998.0419	1042.461	NaN	NaN	0.5109	0.8937	0.0231	0.0201	0.0219	0.021	0.0202
0.0	0.0	0.0	1922.0419	-575.539	NaN	NaN	-0.3	0.8937	0.0231	0.0201	0.0218	0.021	0.0202
0.0	0.0	0.0	-1176.9581	-402.539	NaN	NaN	0.2549	0.8938	0.0231	0.0201	0.0218	0.021	0.0202
0.0	0.0	0.0	1327.0419	-2574.539	NaN	NaN	1.3	0.8938	0.0231	0.02	0.0219	0.0211	0.0202
0.0	0.0	0.0	2572.0419	2529.461	NaN	NaN	0.4958	0.8937	0.0232	0.0199	0.0219	0.0211	0.0202
0.0	0.0	0.0	1575.0419	-2835.539	NaN	NaN	1.3	0.8937	0.0232	0.02	0.0219	0.0211	0.0202
0.0	0.0	0.0	260.0419	1186.461	NaN	NaN	0.8202	0.8936	0.0232	0.02	0.0219	0.0211	0.0202
0.0	0.0	0.0	899.0419	-1.539	NaN	NaN	-0.0017	0.8935	0.0232	0.02	0.0219	0.0212	0.0202
0.0	0.0	0.0	-8.9581	918.461	NaN	NaN	1.0098	0.8935	0.0232	0.02	0.0219	0.0212	0.0202
0.0	0.0	0.0	913.0419	-3350.539	NaN	NaN	1.3	0.8938	0.0231	0.02	0.0218	0.0211	0.0202
0.0	0.0	0.0	1090.0419	467.461	NaN	NaN	0.3001	0.8936	0.0231	0.02	0.0219	0.0212	0.0202
0.0	0.0	0.0	2013.0419	-1609.539	NaN	NaN	-0.3	0.8936	0.0232	0.02	0.0219	0.0212	0.0202
0.0	0.0	0.0	-107.9581	3287.461	NaN	NaN	1.034	0.8936	0.0231	0.0199	0.022	0.0212	0.0202
0.0	0.0	0.0	356.0419	-374.539	NaN	NaN	1.3	0.8936	0.0231	0.0199	0.022	0.0212	0.0202
0.0	0.0	0.0	214.0419	2676.461	NaN	NaN	0.9259	0.8937	0.0231	0.0199	0.022	0.0212	0.0201
0.0	0.0	0.0	1166.0419	2233.461	NaN	NaN	0.657	0.8936	0.0232	0.0199	0.022	0.0212	0.0201
0.0	0.0	0.0	-1349.9581	867.461	NaN	NaN	-0.3	0.894	0.023	0.0199	0.0219	0.0211	0.0201
0.0	0.0	0.0	784.0419	-828.539	NaN	NaN	1.3	0.8939	0.023	0.02	0.0219	0.0211	0.0201
0.0	0.0	0.0	-187.9581	-1748.539	NaN	NaN	0.9029	0.894	0.0229	0.02	0.0219	0.0211	0.0201
0.0	0.0	0.0	-1123.9581	3142.461	NaN	NaN	1.3	0.8939	0.0228	0.02	0.022	0.0212	0.0202
0.0	0.0	0.0	-1629.9581	1041.461	NaN	NaN	-0.3	0.894	0.0228	0.02	0.0219	0.0212	0.0201
0.0	0.0	0.0	433.0419	395.461	NaN	NaN	0.4773	0.8938	0.0228	0.02	0.022	0.0212	0.0202
0.0	0.0	0.0	-1063.9581	-31.539	NaN	NaN	0.0288	0.8938	0.0228	0.0201	0.022	0.0212	0.0202
0.0	0.0	0.0	841.0419	-2277.539	NaN	NaN	1.3	0.8937	0.0227	0.0201	0.022	0.0213	0.0203
0.0	0.0	0.0	568.0419	1221.461	NaN	NaN	0.6826	0.8936	0.0226	0.0201	0.022	0.0213	0.0203
0.0	0.0	0.0	1453.0419	-874.539	NaN	NaN	-0.3	0.8935	0.0227	0.0201	0.022	0.0214	0.0204
0.0	0.0	0.0	1367.0419	-1023.539	NaN	NaN	-0.3	0.8933	0.0226	0.0201	0.0221	0.0214	0.0204
0.0	0.0	0.0	1201.0419	747.461	NaN	NaN	0.3836	0.8931	0.0227	0.0201	0.0221	0.0215	0.0205
0.0	0.0	0.0	614.0419	117.461	NaN	NaN	0.1606	0.893	0.0227	0.0202	0.0221	0.0215	0.0205
0.0	0.0	0.0	-568.9581	12.461	NaN	NaN	-0.0224	0.8928	0.0227	0.0202	0.0221	0.0216	0.0206
0.0	0.0	0.0	1253.0419	-984.539	NaN	NaN	-0.3	0.8925	0.0227	0.0203	0.0222	0.0216	0.0207
0.0	0.0	0.0	2776.0419	0.461	NaN	NaN	0.0002	0.8922	0.0228	0.0203	0.0222	0.0217	0.0207
0.0	0.0	0.0	3012.0419	1324.461	NaN	NaN	0.3054	0.8919	0.0228	0.0204	0.0222	0.0218	0.0208
0.0	0.0	0.0	1967.0419	-3042.539	NaN	NaN	1.3	0.8917	0.0229	0.0204	0.0223	0.0219	0.0208
0.0	0.0	0.0	1646.0419	1825.461	NaN	NaN	0.5258	0.8914	0.023	0.0205	0.0223	0.0219	0.0209
0.0	0.0	0.0	1253.0419	1520.461	NaN	NaN	0.5482	0.8914	0.023	0.0205	0.0223	0.0219	0.0209
0.0	0.0	0.0	905.0419	-247.539	NaN	NaN	-0.3	0.8913	0.023	0.0205	0.0223	0.022	0.0209
0.0	0.0	0.0	-352.9581	1848.461	NaN	NaN	1.236	0.8913	0.023	0.0205	0.0223	0.022	0.0209
0.0	0.0	0.0	40.0419	1977.461	NaN	NaN	0.9802	0.8912	0.023	0.0205	0.0223	0.022	0.0209
0.0	0.0	0.0	779.0419	-1935.539	NaN	NaN	1.3	0.8911	0.023	0.0207	0.0222	0.022	0.021
0.0	0.0	0.0	-717.9581	1483.461	NaN	NaN	1.3	0.8911	0.023	0.0207	0.0222	0.022	0.021
0.0	0.0	0.0	-1419.9581	1316.461	NaN	NaN	-0.3	0.8909	0.023	0.0208	0.0222	0.022	0.0211
0.0	0.0	0.0	235.0419	1044.461	NaN	NaN	0.8163	0.8909	0.023	0.0207	0.0222	0.022	0.0211
0.0	0.0	0.0	-1433.9581	-230.539	NaN	NaN	0.1385	0.891	0.023	0.0207	0.0222	0.022	0.0211
0.0	0.0	0.0	1469.0419	-1329.539	NaN	NaN	-0.3	0.8913	0.023	0.0207	0.0222	0.0219	0.0209
0.0	0.0	0.0	355.0419	-81.539	NaN	NaN	-0.2981	0.8912	0.0231	0.0207	0.0223	0.0219	0.0209
0.0	0.0	0.0	-1529.9581	1076.461	NaN	NaN	-0.3	0.8912	0.0231	0.0207	0.0223	0.0217	0.0209
0.0	0.0	0.0	-792.9581	-4038.539	NaN	NaN	0.8359	0.8912	0.0232	0.0208	0.0224	0.0215	0.0209
0.0	0.0	0.0	-974.9581	-2271.539	NaN	NaN	0.6997	0.8913	0.0231	0.0208	0.0224	0.0215	0.0209
0.0	0.0	0.0	-2363.9581	-1800.539	NaN	NaN	0.4324	0.8916	0.0231	0.0207	0.0224	0.0214	0.0208
0.0	0.0	0.0	1424.0419	-274.539	NaN	NaN	-0.2388	0.8916	0.0231	0.0206	0.0224	0.0215	0.0208
0.0	0.0	0.0	-1778.9581	1444.461	NaN	NaN	-0.3	0.8916	0.0231	0.0206	0.0223	0.0216	0.0207
0.0	0.0	0.0	-673.9581	-1608.539	NaN	NaN	0.7047	0.8916	0.0232	0.0206	0.0223	0.0216	0.0207
0.0	0.0	0.0	-209.9581	1331.461	NaN	NaN	1.1872	0.8917	0.0232	0.0205	0.0223	0.0216	0.0207
0.0	0.0	0.0	487.0419	1136.461	NaN	NaN	0.7	0.8915	0.0233	0.0205	0.0223	0.0217	0.0207
0.0	0.0	0.0	-259.9581	-1452.539	NaN	NaN	0.8482	0.8915	0.0233	0.0206	0.0223	0.0216	0.0207
0.0	0.0	0.0	1029.0419	300.461	NaN	NaN	0.226	0.8913	0.0234	0.0206	0.0223	0.0216	0.0207
0.0	0.0	0.0	554.0419	-1954.539	NaN	NaN	1.3	0.8912	0.0234	0.0207	0.0224	0.0216	0.0207
0.0	0.0	0.0	-884.9581	-644.539	NaN	NaN	0.4214	0.8913	0.0234	0.0207	0.0223	0.0216	0.0207
0.0	0.0	0.0	-769.9581	-2151.539	NaN	NaN	0.7365	0.8913	0.0233	0.0207	0.0223	0.0216	0.0207
0.0	0.0	0.0	-1199.9581	550.461	NaN	NaN	-0.3	0.8914	0.0233	0.0206	0.0223	0.0217	0.0207
0.0	0.0	0.0	-2986.9581	-22.539	NaN	NaN	0.0075	0.8912	0.0233	0.0207	0.0224	0.0216	0.0208
0.0	0.0	0.0	-724.9581	-1658.539	NaN	NaN	0.6958	0.8915	0.0233	0.0207	0.0224	0.0215	0.0207
0.0	0.0	0.0	-742.9581	125.461	NaN	NaN	-0.2032	0.8917	0.0232	0.0206	0.0223	0.0215	0.0207
0.0	0.0	0.0	-1406.9581	-1095.539	NaN	NaN	0.4378	0.8917	0.0232	0.0206	0.0223	0.0215	0.0207
0.0	0.0	0.0	-726.9581	1087.461	NaN	NaN	1.3	0.8918	0.0232	0.0205	0.0222	0.0216	0.0207
0.0	0.0	0.0	-182.9581	492.461	NaN	NaN	1.3	0.8915	0.0233	0.0206	0.0222	0.0216	0.0207
0.0	0.0	0.0	505.0419	-1339.539	NaN	NaN	1.3	0.8915	0.0232	0.0206	0.0222	0.0216	0.0208
0.0	0.0	0.0	-1276.9581	-2166.539	NaN	NaN	0.6292	0.8916	0.0232	0.0207	0.0222	0.0215	0.0208
0.0	0.0	0.0	-1216.9581	-2539.539	NaN	NaN	0.676	0.8918	0.0231	0.0206	0.0221	0.0216	0.0207
0.0	0.0	0.0	1404.0419	3462.461	NaN	NaN	0.7115	0.8918	0.0232	0.0205	0.0221	0.0217	0.0207
0.0	0.0	0.0	-1878.9581	-421.539	NaN	NaN	0.1832	0.8917	0.0232	0.0206	0.0221	0.0217	0.0208
0.0	0.0	0.0	-318.9581	-1828.539	NaN	NaN	0.8515	0.8917	0.0231	0.0207	0.0221	0.0216	0.0208
0.0	0.0	0.0	-2023.9581	-2041.539	NaN	NaN	0.5022	0.8917	0.0231	0.0207	0.0222	0.0215	0.0208
0.0	0.0	0.0	-2342.9581	-2104.539	NaN	NaN	0.4732	0.892	0.023	0.0207	0.0221	0.0215	0.0208
0.0	0.0	0.0	-1748.9581	1597.461	NaN	NaN	-0.3	0.8922	0.023	0.0206	0.022	0.0215	0.0207
0.0	0.0	0.0	-701.9581	-618.539	NaN	NaN	0.4684	0.8922	0.023	0.0205	0.022	0.0215	0.0207
0.0	0.0	0.0	58.0419	-817.539	NaN	NaN	1.0764	0.8921	0.0231	0.0205	0.022	0.0215	0.0208
0.0	0.0	0.0	-255.9581	-3375.539	NaN	NaN	0.9295	0.8922	0.0231	0.0205	0.022	0.0215	0.0208
0.0	0.0	0.0	-216.9581	950.461	NaN	NaN	1.2958	0.8921	0.0231	0.0205	0.022	0.0215	0.0208
0.0	0.0	0.0	-1980.9581	-1961.539	NaN	NaN	0.4975	0.8922	0.0231	0.0205	0.0219	0.0214	0.0208
0.0	0.0	0.0	-1088.9581	-1024.539	NaN	NaN	0.4848	0.8923	0.0231	0.0205	0.0219	0.0214	0.0208
0.0	0.0	0.0	-1292.9581	-2429.539	NaN	NaN	0.6527	0.8923	0.0231	0.0205	0.0219	0.0214	0.0208
0.0	0.0	0.0	-1776.9581	1556.461	NaN	NaN	-0.3	0.8925	0.0231	0.0204	0.0219	0.0214	0.0208
0.0	0.0	0.0	-2112.9581	681.461	NaN	NaN	-0.3	0.8924	0.0231	0.0204	0.0218	0.0215	0.0208
0.0	0.0	0.0	-1762.9581	-1042.539	NaN	NaN	0.3716	0.8925	0.0231	0.0203	0.0218	0.0215	0.0208
0.0	0.0	0.0	-288.9581	1302.461	NaN	NaN	1.2851	0.8923	0.0231	0.0203	0.0219	0.0215	0.0208
0.0	0.0	0.0	-1358.9581	697.461	NaN	NaN	-0.3	0.8924	0.0231	0.0203	0.0218	0.0215	0.0208
0.0	0.0	0.0	-194.9581	-1255.539	NaN	NaN	0.8656	0.8923	0.0231	0.0204	0.0218	0.0215	0.0208
0.0	0.0	0.0	-2157.9581	-2472.539	NaN	NaN	0.534	0.8926	0.0231	0.0203	0.0218	0.0214	0.0208
0.0	0.0	0.0	-690.9581	1944.461	NaN	NaN	1.3	0.8926	0.0231	0.0203	0.0218	0.0215	0.0208
0.0	0.0	0.0	-279.9581	-1661.539	NaN	NaN	0.8558	0.8927	0.0231	0.0202	0.0217	0.0215	0.0208
0.0	0.0	0.0	-781.9581	1135.461	NaN	NaN	1.3	0.8925	0.0232	0.0202	0.0218	0.0216	0.0208
0.0	0.0	0.0	-448.9581	-1099.539	NaN	NaN	0.7101	0.8925	0.0232	0.0202	0.0217	0.0215	0.0208
0.0	0.0	0.0	-2026.9581	-22.539	NaN	NaN	0.011	0.8925	0.0232	0.0203	0.0217	0.0215	0.0208
0.0	0.0	0.0	-1465.9581	-3465.539	NaN	NaN	0.7027	0.8926	0.0232	0.0204	0.0217	0.0214	0.0208
0.0	0.0	0.0	-2963.9581	492.461	NaN	NaN	-0.1993	0.8927	0.0232	0.0203	0.0217	0.0214	0.0208
0.0	0.0	0.0	-2895.9581	-1077.539	NaN	NaN	0.2712	0.8927	0.0231	0.0203	0.0216	0.0214	0.0208
0.0	0.0	0.0	-1133.9581	316.461	NaN	NaN	-0.3	0.8929	0.0231	0.0201	0.0216	0.0215	0.0208
0.0	0.0	0.0	-1136.9581	3814.461	NaN	NaN	1.3	0.8929	0.0231	0.02	0.0217	0.0215	0.0207
0.0	0.0	0.0	-3088.9581	2500.461	NaN	NaN	-0.3	0.8927	0.0232	0.0201	0.0217	0.0216	0.0208
0.0	0.0	0.0	-1495.9581	395.461	NaN	NaN	-0.3	0.8926	0.0232	0.0202	0.0216	0.0215	0.0208
0.0	0.0	0.0	-1295.9581	177.461	NaN	NaN	-0.1587	0.8926	0.0233	0.0203	0.0216	0.0215	0.0208
0.0	0.0	0.0	-1247.9581	-1574.539	NaN	NaN	0.5579	0.8928	0.0232	0.0203	0.0216	0.0214	0.0207
0.0	0.0	0.0	-278.9581	-2429.539	NaN	NaN	0.897	0.8928	0.0231	0.0203	0.0216	0.0214	0.0207
0.0	0.0	0.0	-933.9581	-1071.539	NaN	NaN	0.5343	0.8929	0.0231	0.0202	0.0217	0.0214	0.0207
0.0	0.0	0.0	716.0419	3024.461	NaN	NaN	0.8086	0.893	0.0231	0.0201	0.0217	0.0214	0.0207
0.0	0.0	0.0	-1253.9581	-1222.539	NaN	NaN	0.4937	0.8931	0.0231	0.0201	0.0216	0.0214	0.0207
0.0	0.0	0.0	-1649.9581	2885.461	NaN	NaN	1.3	0.893	0.0231	0.0201	0.0217	0.0215	0.0207
0.0	0.0	0.0	-2008.9581	-1100.539	NaN	NaN	0.3539	0.8931	0.0231	0.0202	0.0216	0.0214	0.0206
0.0	0.0	0.0	-1103.9581	809.461	NaN	NaN	-0.3	0.8932	0.0231	0.0202	0.0216	0.0213	0.0206
0.0	0.0	0.0	-1528.9581	-3788.539	NaN	NaN	0.7125	0.8934	0.023	0.0202	0.0216	0.0212	0.0205
0.0	0.0	0.0	-935.9581	1443.461	NaN	NaN	1.3	0.8934	0.023	0.0201	0.0216	0.0213	0.0205
0.0	0.0	0.0	-2766.9581	320.461	NaN	NaN	-0.131	0.8935	0.023	0.0201	0.0216	0.0213	0.0205
0.0	0.0	0.0	-1101.9581	191.461	NaN	NaN	-0.2103	0.8936	0.0229	0.0201	0.0216	0.0213	0.0205
0.0	0.0	0.0	-105.9581	393.461	NaN	NaN	1.3	0.8935	0.0229	0.0201	0.0216	0.0214	0.0205
0.0	0.0	0.0	-76.9581	1145.461	NaN	NaN	1.072	0.8933	0.023	0.0201	0.0216	0.0214	0.0205
0.0	0.0	0.0	329.0419	57.461	NaN	NaN	0.1487	0.8932	0.023	0.0202	0.0217	0.0214	0.0205
0.0	0.0	0.0	-721.9581	-2355.539	NaN	NaN	0.7654	0.893	0.0231	0.0203	0.0217	0.0213	0.0206
0.0	0.0	0.0	186.0419	-3858.539	NaN	NaN	1.0507	0.8928	0.0231	0.0204	0.0218	0.0213	0.0206
0.0	0.0	0.0	283.0419	-1000.539	NaN	NaN	1.3	0.893	0.023	0.0204	0.0217	0.0213	0.0206
0.0	0.0	0.0	-671.9581	-1000.539	NaN	NaN	0.5982	0.8929	0.023	0.0203	0.0217	0.0214	0.0206
0.0	0.0	0.0	-850.9581	83.461	NaN	NaN	-0.1087	0.8927	0.0231	0.0203	0.0218	0.0215	0.0206
0.0	0.0	0.0	-1878.9581	550.461	NaN	NaN	-0.3	0.8925	0.0232	0.0204	0.0218	0.0215	0.0206
0.0	0.0	0.0	-1515.9581	-1439.539	NaN	NaN	0.4871	0.8922	0.0232	0.0206	0.0218	0.0215	0.0207
0.0	0.0	0.0	-2532.9581	382.461	NaN	NaN	-0.1778	0.8922	0.0232	0.0206	0.0219	0.0214	0.0207
0.0	0.0	0.0	-649.9581	-1942.539	NaN	NaN	0.7493	0.8921	0.0232	0.0207	0.0219	0.0214	0.0207
0.0	0.0	0.0	41.0419	-2594.539	NaN	NaN	1.0161	0.8924	0.0232	0.0206	0.0218	0.0213	0.0207
0.0	0.0	0.0	-841.9581	221.461	NaN	NaN	-0.3	0.8925	0.0231	0.0205	0.0218	0.0214	0.0207
0.0	0.0	0.0	1002.0419	1927.461	NaN	NaN	0.6579	0.8924	0.0232	0.0205	0.0218	0.0215	0.0207
0.0	0.0	0.0	-3527.9581	-113.539	NaN	NaN	0.0312	0.8923	0.0232	0.0205	0.0217	0.0215	0.0207
0.0	0.0	0.0	-802.9581	-775.539	NaN	NaN	0.4913	0.8921	0.0233	0.0206	0.0218	0.0215	0.0208
0.0	0.0	0.0	-2693.9581	-505.539	NaN	NaN	0.158	0.892	0.0233	0.0207	0.0218	0.0214	0.0208
0.0	0.0	0.0	-2292.9581	1067.461	NaN	NaN	-0.3	0.8921	0.0233	0.0207	0.0218	0.0214	0.0208
0.0	0.0	0.0	-774.9581	-1819.539	NaN	NaN	0.7013	0.8922	0.0232	0.0207	0.0219	0.0213	0.0208
0.0	0.0	0.0	-1037.9581	-726.539	NaN	NaN	0.4118	0.8923	0.0232	0.0206	0.0218	0.0213	0.0207
0.0	0.0	0.0	-1344.9581	-2031.539	NaN	NaN	0.6017	0.8925	0.0231	0.0206	0.0218	0.0214	0.0207
0.0	0.0	0.0	-448.9581	2274.461	NaN	NaN	1.2459	0.8927	0.0231	0.0205	0.0217	0.0215	0.0206
0.0	0.0	0.0	-1310.9581	2087.461	NaN	NaN	1.3	0.8924	0.0232	0.0205	0.0218	0.0215	0.0207
0.0	0.0	0.0	-3395.9581	-2771.539	NaN	NaN	0.4494	0.892	0.0232	0.0207	0.0218	0.0215	0.0208
0.0	0.0	0.0	-3077.9581	-3449.539	NaN	NaN	0.5285	0.8919	0.0232	0.0208	0.0219	0.0214	0.0208
0.0	0.0	0.0	-404.9581	226.461	NaN	NaN	-0.3	0.8921	0.0232	0.0207	0.0218	0.0214	0.0207
0.0	0.0	0.0	-904.9581	-1807.539	NaN	NaN	0.6664	0.8922	0.0231	0.0207	0.0218	0.0214	0.0207
0.0	0.0	0.0	-2435.9581	-1192.539	NaN	NaN	0.3287	0.8922	0.0232	0.0207	0.0218	0.0215	0.0207
0.0	0.0	0.0	-1476.9581	-3144.539	NaN	NaN	0.6804	0.8924	0.0232	0.0206	0.0217	0.0215	0.0207
0.0	0.0	0.0	993.0419	241.461	NaN	NaN	0.1956	0.8924	0.0232	0.0205	0.0216	0.0216	0.0207
0.0	0.0	0.0	-1924.9581	-288.539	NaN	NaN	0.1304	0.8921	0.0233	0.0206	0.0217	0.0216	0.0207
0.0	0.0	0.0	-2214.9581	1853.461	NaN	NaN	-0.3	0.892	0.0233	0.0206	0.0217	0.0216	0.0207
0.0	0.0	0.0	-2201.9581	-3413.539	NaN	NaN	0.6079	0.892	0.0233	0.0207	0.0217	0.0216	0.0208
0.0	0.0	0.0	-2306.9581	-51.539	NaN	NaN	0.0219	0.8922	0.0233	0.0206	0.0217	0.0216	0.0207
0.0	0.0	0.0	-1063.9581	793.461	NaN	NaN	-0.3	0.8921	0.0233	0.0206	0.0217	0.0216	0.0207
0.0	0.0	0.0	-2582.9581	-1565.539	NaN	NaN	0.3774	0.8921	0.0233	0.0206	0.0217	0.0216	0.0207
0.0	0.0	0.0	-1310.9581	935.461	NaN	NaN	-0.3	0.8922	0.0234	0.0205	0.0216	0.0216	0.0207
0.0	0.0	0.0	-1499.9581	-3002.539	NaN	NaN	0.6669	0.8923	0.0233	0.0205	0.0216	0.0217	0.0207
0.0	0.0	0.0	551.0419	3104.461	NaN	NaN	0.8493	0.8923	0.0233	0.0204	0.0216	0.0218	0.0207
0.0	0.0	0.0	-888.9581	3282.461	NaN	NaN	1.3	0.8922	0.0233	0.0203	0.0216	0.0219	0.0207
0.0	0.0	0.0	-86.9581	-452.539	NaN	NaN	0.8388	0.8921	0.0234	0.0204	0.0216	0.0218	0.0207
0.0	0.0	0.0	-1145.9581	771.461	NaN	NaN	-0.3	0.8922	0.0234	0.0204	0.0216	0.0218	0.0206
0.0	0.0	0.0	-2889.9581	-1282.539	NaN	NaN	0.3074	0.8924	0.0233	0.0204	0.0216	0.0216	0.0206
0.0	0.0	0.0	-1193.9581	-1613.539	NaN	NaN	0.5747	0.8925	0.0233	0.0204	0.0216	0.0216	0.0206
0.0	0.0	0.0	-2356.9581	198.461	NaN	NaN	-0.0919	0.8925	0.0233	0.0204	0.0216	0.0216	0.0206
0.0	0.0	0.0	-756.9581	1562.461	NaN	NaN	1.3	0.8924	0.0233	0.0204	0.0216	0.0217	0.0206
0.0	0.0	0.0	-1666.9581	-3463.539	NaN	NaN	0.6751	0.8924	0.0233	0.0204	0.0216	0.0217	0.0206
0.0	0.0	0.0	-38.9581	-2783.539	NaN	NaN	0.9862	0.8923	0.0234	0.0204	0.0216	0.0217	0.0206
0.0	0.0	0.0	-1205.9581	-568.539	NaN	NaN	0.3204	0.892	0.0235	0.0205	0.0216	0.0218	0.0206
0.0	0.0	0.0	-1018.9581	-611.539	NaN	NaN	0.3751	0.8918	0.0235	0.0206	0.0217	0.0218	0.0207
0.0	0.0	0.0	-2061.9581	-2096.539	NaN	NaN	0.5042	0.8918	0.0235	0.0207	0.0217	0.0217	0.0207
0.0	0.0	0.0	-3220.9581	-811.539	NaN	NaN	0.2012	0.892	0.0235	0.0206	0.0216	0.0216	0.0207
0.0	0.0	0.0	-1557.9581	704.461	NaN	NaN	-0.3	0.892	0.0235	0.0206	0.0216	0.0216	0.0207
0.0	0.0	0.0	-1825.9581	-573.539	NaN	NaN	0.239	0.892	0.0235	0.0206	0.0216	0.0217	0.0207
0.0	0.0	0.0	-632.9581	1603.461	NaN	NaN	1.3	0.8919	0.0235	0.0206	0.0216	0.0217	0.0207
0.0	0.0	0.0	-1602.9581	-1252.539	NaN	NaN	0.4386	0.8918	0.0235	0.0206	0.0217	0.0218	0.0207
0.0	0.0	0.0	-2257.9581	770.461	NaN	NaN	-0.3	0.8918	0.0236	0.0206	0.0217	0.0218	0.0207
0.0	0.0	0.0	-2411.9581	751.461	NaN	NaN	-0.3	0.8918	0.0236	0.0206	0.0217	0.0218	0.0206
0.0	0.0	0.0	-1811.9581	1167.461	NaN	NaN	-0.3	0.8917	0.0235	0.0206	0.0217	0.0218	0.0206
0.0	0.0	0.0	-2018.9581	1420.461	NaN	NaN	-0.3	0.8916	0.0235	0.0207	0.0218	0.0217	0.0206
0.0	0.0	0.0	-2665.9581	430.461	NaN	NaN	-0.1926	0.8917	0.0235	0.0208	0.0218	0.0216	0.0206
0.0	0.0	0.0	-1456.9581	-822.539	NaN	NaN	0.3608	0.8918	0.0234	0.0208	0.0219	0.0215	0.0207
0.0	0.0	0.0	-1575.9581	-1956.539	NaN	NaN	0.5539	0.8919	0.0233	0.0208	0.0219	0.0214	0.0207
0.0	0.0	0.0	-1094.9581	-1379.539	NaN	NaN	0.5575	0.8919	0.0232	0.0208	0.0219	0.0214	0.0207
0.0	0.0	0.0	-3102.9581	1308.461	NaN	NaN	-0.3	0.892	0.0232	0.0208	0.0219	0.0214	0.0207
0.0	0.0	0.0	-954.9581	-1667.539	NaN	NaN	0.6359	0.892	0.0232	0.0209	0.0219	0.0214	0.0207
0.0	0.0	0.0	-1207.9581	-3409.539	NaN	NaN	0.7384	0.8919	0.0232	0.0209	0.0219	0.0214	0.0207
0.0	0.0	0.0	-1481.9581	313.461	NaN	NaN	-0.2683	0.8921	0.0231	0.0209	0.0219	0.0214	0.0207
0.0	0.0	0.0	-1451.9581	-208.539	NaN	NaN	0.1256	0.8919	0.0231	0.0209	0.0219	0.0214	0.0207
0.0	0.0	0.0	-1283.9581	-1415.539	NaN	NaN	0.5244	0.8917	0.0232	0.021	0.0219	0.0214	0.0208
0.0	0.0	0.0	-2112.9581	-1059.539	NaN	NaN	0.334	0.8915	0.0232	0.0211	0.022	0.0214	0.0209
0.0	0.0	0.0	-2659.9581	-2349.539	NaN	NaN	0.469	0.8915	0.0231	0.0211	0.022	0.0213	0.0209
0.0	0.0	0.0	-2820.9581	438.461	NaN	NaN	-0.184	0.8917	0.0231	0.0211	0.022	0.0213	0.0208
0.0	0.0	0.0	-3606.9581	-1035.539	NaN	NaN	0.2231	0.8917	0.0231	0.0211	0.022	0.0213	0.0209
0.0	0.0	0.0	1194.0419	-2280.539	NaN	NaN	1.3	0.8917	0.0231	0.0211	0.022	0.0213	0.0208
0.0	0.0	0.0	-2246.9581	-1596.539	NaN	NaN	0.4154	0.8915	0.0231	0.0211	0.022	0.0213	0.0209
0.0	0.0	0.0	-2636.9581	-204.539	NaN	NaN	0.072	0.8917	0.0231	0.0211	0.0219	0.0213	0.0209
0.0	0.0	0.0	-888.9581	-1106.539	NaN	NaN	0.5545	0.8918	0.0231	0.0211	0.0219	0.0213	0.0209
0.0	0.0	0.0	-1159.9581	-1439.539	NaN	NaN	0.5538	0.8919	0.023	0.021	0.0218	0.0214	0.0209
0.0	0.0	0.0	5.0419	399.461	NaN	NaN	0.9875	0.892	0.023	0.0209	0.0218	0.0214	0.0209
0.0	0.0	0.0	-920.9581	-973.539	NaN	NaN	0.5139	0.8919	0.0231	0.0209	0.0218	0.0215	0.0209
0.0	0.0	0.0	-444.9581	1163.461	NaN	NaN	1.3	0.8917	0.0231	0.0209	0.0218	0.0216	0.0209
0.0	0.0	0.0	-3506.9581	-2694.539	NaN	NaN	0.4345	0.8917	0.0231	0.021	0.0218	0.0215	0.0209
0.0	0.0	0.0	-2214.9581	-114.539	NaN	NaN	0.0492	0.8917	0.0231	0.021	0.0218	0.0215	0.0209
0.0	0.0	0.0	-3302.9581	-2265.539	NaN	NaN	0.4068	0.8918	0.023	0.021	0.0218	0.0214	0.0209
0.0	0.0	0.0	-1760.9581	-1391.539	NaN	NaN	0.4414	0.8919	0.023	0.021	0.0217	0.0215	0.0209
0.0	0.0	0.0	-2346.9581	-17.539	NaN	NaN	0.0074	0.8919	0.023	0.0209	0.0217	0.0215	0.0209
0.0	0.0	0.0	-1848.9581	1629.461	NaN	NaN	-0.3	0.892	0.023	0.0208	0.0216	0.0216	0.0209
0.0	0.0	0.0	-553.9581	-639.539	NaN	NaN	0.5359	0.8919	0.023	0.0209	0.0216	0.0217	0.021
0.0	0.0	0.0	-1694.9581	297.461	NaN	NaN	-0.2129	0.8917	0.0231	0.0209	0.0216	0.0217	0.021
0.0	0.0	0.0	-2097.9581	-423.539	NaN	NaN	0.168	0.8915	0.0232	0.021	0.0216	0.0217	0.021
0.0	0.0	0.0	-2127.9581	-832.539	NaN	NaN	0.2812	0.8914	0.0232	0.021	0.0217	0.0217	0.021
0.0	0.0	0.0	-2342.9581	-3087.539	NaN	NaN	0.5686	0.8915	0.0231	0.021	0.0217	0.0217	0.021
0.0	0.0	0.0	-1960.9581	-2359.539	NaN	NaN	0.5461	0.8915	0.0231	0.021	0.0217	0.0216	0.021
0.0	0.0	0.0	-3471.9581	-2841.539	NaN	NaN	0.4501	0.8917	0.0231	0.021	0.0216	0.0216	0.021
0.0	0.0	0.0	-924.9581	2038.461	NaN	NaN	1.3	0.8918	0.023	0.0209	0.0216	0.0217	0.021
0.0	0.0	0.0	-2749.9581	-119.539	NaN	NaN	0.0417	0.8917	0.0231	0.0208	0.0216	0.0218	0.0211
0.0	0.0	0.0	-1117.9581	1891.461	NaN	NaN	1.3	0.8917	0.0231	0.0207	0.0216	0.0219	0.021
0.0	0.0	0.0	-1970.9581	-1326.539	NaN	NaN	0.4023	0.8914	0.0232	0.0208	0.0216	0.022	0.0211
0.0	0.0	0.0	-689.9581	65.461	NaN	NaN	-0.1048	0.8911	0.0233	0.0209	0.0216	0.022	0.0211
0.0	0.0	0.0	-3363.9581	589.461	NaN	NaN	-0.2125	0.891	0.0233	0.021	0.0216	0.022	0.0211
0.0	0.0	0.0	-3313.9581	-1943.539	NaN	NaN	0.3697	0.8911	0.0233	0.021	0.0216	0.0219	0.0211
0.0	0.0	0.0	-2444.9581	75.461	NaN	NaN	-0.0318	0.8913	0.0232	0.0209	0.0216	0.0219	0.0212
0.0	0.0	0.0	-1809.9581	489.461	NaN	NaN	-0.3	0.8915	0.0231	0.0207	0.0216	0.0219	0.0212
0.0	0.0	0.0	239.0419	1052.461	NaN	NaN	0.8149	0.8915	0.0231	0.0207	0.0216	0.022	0.0211
0.0	0.0	0.0	-2159.9581	-22.539	NaN	NaN	0.0103	0.8914	0.0232	0.0207	0.0216	0.022	0.0211
0.0	0.0	0.0	-2330.9581	1546.461	NaN	NaN	-0.3	0.8913	0.0232	0.0208	0.0216	0.022	0.0211
0.0	0.0	0.0	-2492.9581	-3799.539	NaN	NaN	0.6038	0.8914	0.0232	0.0208	0.0216	0.0218	0.0211
0.0	0.0	0.0	-3616.9581	-774.539	NaN	NaN	0.1764	0.8916	0.0231	0.0207	0.0216	0.0218	0.0211
0.0	0.0	0.0	-558.9581	2494.461	NaN	NaN	1.2888	0.8918	0.023	0.0206	0.0216	0.0219	0.0211
0.0	0.0	0.0	-2650.9581	1233.461	NaN	NaN	-0.3	0.8919	0.023	0.0206	0.0216	0.0219	0.0211
0.0	0.0	0.0	-1438.9581	-1099.539	NaN	NaN	0.4331	0.8915	0.0231	0.0207	0.0217	0.0219	0.0211
0.0	0.0	0.0	-2878.9581	-2220.539	NaN	NaN	0.4354	0.8916	0.0231	0.0207	0.0216	0.0219	0.0211
0.0	0.0	0.0	-2810.9581	1566.461	NaN	NaN	-0.3	0.8915	0.0231	0.0207	0.0217	0.0219	0.0211
0.0	0.0	0.0	-3353.9581	-1333.539	NaN	NaN	0.2845	0.8917	0.023	0.0207	0.0216	0.0219	0.0211
0.0	0.0	0.0	-2654.9581	164.461	NaN	NaN	-0.066	0.8918	0.023	0.0206	0.0216	0.0219	0.021
0.0	0.0	0.0	-1446.9581	-2888.539	NaN	NaN	0.6663	0.8919	0.023	0.0206	0.0216	0.0218	0.021
0.0	0.0	0.0	238.0419	-340.539	NaN	NaN	1.3	0.8918	0.023	0.0207	0.0216	0.0219	0.021
0.0	0.0	0.0	-2736.9581	668.461	NaN	NaN	-0.3	0.8918	0.0231	0.0207	0.0216	0.0218	0.021
0.0	0.0	0.0	-2394.9581	267.461	NaN	NaN	-0.1257	0.8918	0.0231	0.0208	0.0216	0.0218	0.021
0.0	0.0	0.0	-2836.9581	-2889.539	NaN	NaN	0.5046	0.8918	0.0231	0.0207	0.0216	0.0218	0.021
0.0	0.0	0.0	-1597.9581	3726.461	NaN	NaN	1.3	0.892	0.023	0.0206	0.0216	0.0218	0.021
0.0	0.0	0.0	-2491.9581	1228.461	NaN	NaN	-0.3	0.8917	0.0232	0.0207	0.0216	0.0219	0.021
0.0	0.0	0.0	-686.9581	-285.539	NaN	NaN	0.2936	0.8916	0.0232	0.0207	0.0216	0.0219	0.021
0.0	0.0	0.0	-1096.9581	-1090.539	NaN	NaN	0.4985	0.8914	0.0233	0.0208	0.0216	0.0219	0.0209
0.0	0.0	0.0	-2387.9581	989.461	NaN	NaN	-0.3	0.8915	0.0233	0.0207	0.0216	0.0219	0.0209
0.0	0.0	0.0	-1725.9581	537.461	NaN	NaN	-0.3	0.8915	0.0233	0.0207	0.0216	0.0219	0.0209
0.0	0.0	0.0	-302.9581	-2329.539	NaN	NaN	0.8849	0.8915	0.0233	0.0207	0.0217	0.0219	0.0209
0.0	0.0	0.0	-1224.9581	2675.461	NaN	NaN	1.3	0.8915	0.0233	0.0207	0.0217	0.0218	0.0209
0.0	0.0	0.0	-3166.9581	-2902.539	NaN	NaN	0.4782	0.8916	0.0233	0.0208	0.0217	0.0217	0.0209
0.0	0.0	0.0	-348.9581	1235.461	NaN	NaN	1.3	0.8917	0.0233	0.0208	0.0217	0.0217	0.0209
0.0	0.0	0.0	-1621.9581	-809.539	NaN	NaN	0.3329	0.8917	0.0232	0.0208	0.0217	0.0217	0.0209
0.0	0.0	0.0	-2554.9581	-841.539	NaN	NaN	0.2478	0.8918	0.0232	0.0208	0.0217	0.0217	0.0209
0.0	0.0	0.0	-971.9581	-557.539	NaN	NaN	0.3645	0.8917	0.0232	0.0208	0.0218	0.0217	0.0208
0.0	0.0	0.0	-3014.9581	-1626.539	NaN	NaN	0.3504	0.8918	0.0232	0.0208	0.0218	0.0216	0.0208
0.0	0.0	0.0	-3636.9581	155.461	NaN	NaN	-0.0447	0.8918	0.0231	0.0209	0.0219	0.0215	0.0208
0.0	0.0	0.0	-2442.9581	-1031.539	NaN	NaN	0.2969	0.892	0.023	0.0209	0.0219	0.0214	0.0208
0.0	0.0	0.0	-3290.9581	-1351.539	NaN	NaN	0.2911	0.8921	0.023	0.0209	0.0219	0.0214	0.0208
0.0	0.0	0.0	-1437.9581	-907.539	NaN	NaN	0.3869	0.8923	0.0229	0.0208	0.0219	0.0214	0.0208
0.0	0.0	0.0	-1995.9581	730.461	NaN	NaN	-0.3	0.8924	0.0229	0.0207	0.0218	0.0214	0.0208
0.0	0.0	0.0	-867.9581	-732.539	NaN	NaN	0.4577	0.8923	0.0229	0.0207	0.0218	0.0215	0.0208
0.0	0.0	0.0	-2799.9581	-1889.539	NaN	NaN	0.4029	0.8921	0.023	0.0208	0.0219	0.0214	0.0208
0.0	0.0	0.0	-1857.9581	19.461	NaN	NaN	-0.0106	0.892	0.023	0.0208	0.0219	0.0214	0.0208
0.0	0.0	0.0	-1931.9581	-2356.539	NaN	NaN	0.5495	0.892	0.023	0.0209	0.0219	0.0214	0.0209
0.0	0.0	0.0	-2046.9581	800.461	NaN	NaN	-0.3	0.8921	0.023	0.0208	0.0218	0.0214	0.0208
0.0	0.0	0.0	-1206.9581	-1235.539	NaN	NaN	0.5059	0.8921	0.0231	0.0208	0.0218	0.0214	0.0208
0.0	0.0	0.0	-1705.9581	-1356.539	NaN	NaN	0.443	0.8921	0.0231	0.0208	0.0218	0.0215	0.0208
0.0	0.0	0.0	-496.9581	67.461	NaN	NaN	-0.1571	0.892	0.0231	0.0208	0.0217	0.0215	0.0208
0.0	0.0	0.0	-3118.9581	-102.539	NaN	NaN	0.0318	0.8918	0.0232	0.0209	0.0218	0.0215	0.0209
0.0	0.0	0.0	-1931.9581	-1950.539	NaN	NaN	0.5024	0.8916	0.0232	0.021	0.0218	0.0215	0.0209
0.0	0.0	0.0	-1983.9581	-971.539	NaN	NaN	0.3287	0.8918	0.0232	0.021	0.0218	0.0215	0.0209
0.0	0.0	0.0	-3304.9581	-3388.539	NaN	NaN	0.5062	0.8918	0.0231	0.021	0.0218	0.0214	0.0209
0.0	0.0	0.0	-1105.9581	198.461	NaN	NaN	-0.2187	0.892	0.0231	0.0209	0.0217	0.0215	0.0209
0.0	0.0	0.0	-2422.9581	28.461	NaN	NaN	-0.0119	0.8919	0.0231	0.0209	0.0217	0.0215	0.0209
0.0	0.0	0.0	-1997.9581	622.461	NaN	NaN	-0.3	0.8918	0.0232	0.0208	0.0217	0.0216	0.0209
0.0	0.0	0.0	-2309.9581	2086.461	NaN	NaN	-0.3	0.8918	0.0232	0.0208	0.0216	0.0217	0.021
0.0	0.0	0.0	-2104.9581	-1014.539	NaN	NaN	0.3252	0.8917	0.0232	0.0208	0.0216	0.0217	0.021
0.0	0.0	0.0	276.0419	-769.539	NaN	NaN	1.3	0.8917	0.0232	0.0208	0.0216	0.0217	0.0209
0.0	0.0	0.0	-1002.9581	24.461	NaN	NaN	-0.025	0.8916	0.0233	0.0208	0.0216	0.0218	0.0209
0.0	0.0	0.0	-3417.9581	-1152.539	NaN	NaN	0.2522	0.8915	0.0233	0.0209	0.0217	0.0217	0.0209
0.0	0.0	0.0	-3397.9581	-2596.539	NaN	NaN	0.4332	0.8914	0.0233	0.0209	0.0217	0.0217	0.0209
0.0	0.0	0.0	-3381.9581	-686.539	NaN	NaN	0.1687	0.8916	0.0232	0.0209	0.0217	0.0217	0.0209
0.0	0.0	0.0	-1929.9581	-1164.539	NaN	NaN	0.3763	0.8917	0.0232	0.0209	0.0217	0.0217	0.0209
0.0	0.0	0.0	-3145.9581	-1504.539	NaN	NaN	0.3235	0.8917	0.0231	0.0208	0.0217	0.0218	0.0209
0.0	0.0	0.0	-4261.9581	1206.461	NaN	NaN	-0.3	0.8917	0.0231	0.0208	0.0217	0.0218	0.0209
0.0	0.0	0.0	-2602.9581	-672.539	NaN	NaN	0.2053	0.8918	0.0231	0.0208	0.0216	0.0218	0.0209
0.0	0.0	0.0	-2279.9581	1699.461	NaN	NaN	-0.3	0.8918	0.0231	0.0208	0.0216	0.0218	0.0209
0.0	0.0	0.0	-3641.9581	-3684.539	NaN	NaN	0.5029	0.8918	0.0231	0.0208	0.0216	0.0218	0.0209
0.0	0.0	0.0	-2150.9581	1329.461	NaN	NaN	-0.3	0.892	0.023	0.0207	0.0216	0.0218	0.0209
0.0	0.0	0.0	-991.9581	-216.539	NaN	NaN	0.1792	0.8918	0.0231	0.0206	0.0216	0.0219	0.021
0.0	0.0	0.0	-1768.9581	1763.461	NaN	NaN	-0.3	0.8917	0.0231	0.0206	0.0216	0.0219	0.021
0.0	0.0	0.0	-2871.9581	-1936.539	NaN	NaN	0.4027	0.8915	0.0232	0.0207	0.0216	0.0219	0.021
0.0	0.0	0.0	-1044.9581	-277.539	NaN	NaN	0.2099	0.8914	0.0232	0.0207	0.0217	0.0219	0.021
0.0	0.0	0.0	-1959.9581	-1180.539	NaN	NaN	0.3759	0.8914	0.0232	0.0207	0.0217	0.022	0.021
0.0	0.0	0.0	-895.9581	-1007.539	NaN	NaN	0.5293	0.8914	0.0232	0.0207	0.0217	0.022	0.021
0.0	0.0	0.0	-2608.9581	-185.539	NaN	NaN	0.0664	0.8914	0.0233	0.0207	0.0217	0.022	0.021
0.0	0.0	0.0	-1851.9581	-402.539	NaN	NaN	0.1785	0.8914	0.0232	0.0207	0.0217	0.022	0.021
0.0	0.0	0.0	-3329.9581	-1281.539	NaN	NaN	0.2779	0.8916	0.0231	0.0207	0.0216	0.0219	0.021
0.0	0.0	0.0	-2938.9581	1282.461	NaN	NaN	-0.3	0.8916	0.0231	0.0206	0.0217	0.022	0.021
0.0	0.0	0.0	-1471.9581	627.461	NaN	NaN	-0.3	0.8919	0.023	0.0206	0.0216	0.0219	0.021
0.0	0.0	0.0	-1564.9581	-2278.539	NaN	NaN	0.5928	0.8918	0.023	0.0206	0.0217	0.0219	0.021
0.0	0.0	0.0	-1304.9581	-1575.539	NaN	NaN	0.547	0.8923	0.0229	0.0205	0.0216	0.0218	0.0209
0.0	0.0	0.0	-1029.9581	-574.539	NaN	NaN	0.3581	0.8923	0.0229	0.0205	0.0216	0.0218	0.0209
0.0	0.0	0.0	72.0419	-1222.539	NaN	NaN	1.0626	0.8925	0.0228	0.0204	0.0216	0.0219	0.0209
0.0	0.0	0.0	-1188.9581	2172.461	NaN	NaN	1.3	0.8922	0.0229	0.0204	0.0216	0.022	0.0209
0.0	0.0	0.0	-3828.9581	-2536.539	NaN	NaN	0.3985	0.892	0.0231	0.0205	0.0216	0.022	0.0209
0.0	0.0	0.0	180.0419	1993.461	NaN	NaN	0.9172	0.8917	0.0232	0.0206	0.0217	0.022	0.0209
0.0	0.0	0.0	-1896.9581	-3801.539	NaN	NaN	0.6671	0.8918	0.0232	0.0206	0.0216	0.0219	0.0209
0.0	0.0	0.0	-3359.9581	1069.461	NaN	NaN	-0.3	0.8918	0.0232	0.0206	0.0217	0.0219	0.0209
0.0	0.0	0.0	-2009.9581	-1474.539	NaN	NaN	0.4232	0.8918	0.0231	0.0205	0.0217	0.0219	0.0209
0.0	0.0	0.0	-2258.9581	1853.461	NaN	NaN	-0.3	0.8918	0.0231	0.0205	0.0217	0.022	0.0209
0.0	0.0	0.0	-476.9581	-479.539	NaN	NaN	0.5013	0.8916	0.0232	0.0206	0.0217	0.022	0.0209
0.0	0.0	0.0	-3810.9581	1734.461	NaN	NaN	-0.3	0.8918	0.0232	0.0206	0.0217	0.022	0.0208
0.0	0.0	0.0	-2602.9581	-263.539	NaN	NaN	0.0919	0.8917	0.0232	0.0206	0.0217	0.0219	0.0208
0.0	0.0	0.0	-3656.9581	-733.539	NaN	NaN	0.1671	0.8922	0.0231	0.0206	0.0216	0.0218	0.0208
0.0	0.0	0.0	-1398.9581	863.461	NaN	NaN	-0.3	0.892	0.0231	0.0206	0.0216	0.0218	0.0207
0.0	0.0	0.0	-1879.9581	-597.539	NaN	NaN	0.2412	0.892	0.0232	0.0206	0.0216	0.0218	0.0207
0.0	0.0	0.0	-2753.9581	-640.539	NaN	NaN	0.1887	0.8919	0.0232	0.0207	0.0217	0.0218	0.0208
0.0	0.0	0.0	-3410.9581	-2169.539	NaN	NaN	0.3888	0.8919	0.0232	0.0208	0.0217	0.0217	0.0208
0.0	0.0	0.0	-2203.9581	1317.461	NaN	NaN	-0.3	0.8921	0.0232	0.0206	0.0216	0.0217	0.0207
0.0	0.0	0.0	27.0419	1.461	NaN	NaN	0.0513	0.8921	0.0232	0.0206	0.0216	0.0218	0.0208
0.0	0.0	0.0	-1388.9581	719.461	NaN	NaN	-0.3	0.8919	0.0232	0.0206	0.0217	0.0218	0.0208
0.0	0.0	0.0	-228.9581	526.461	NaN	NaN	1.3	0.8915	0.0234	0.0207	0.0217	0.0219	0.0208
0.0	0.0	0.0	-2320.9581	-388.539	NaN	NaN	0.1434	0.8915	0.0234	0.0207	0.0217	0.0218	0.0208
0.0	0.0	0.0	-768.9581	596.461	NaN	NaN	-0.3	0.8916	0.0233	0.0208	0.0217	0.0218	0.0208
0.0	0.0	0.0	-1351.9581	-717.539	NaN	NaN	0.3467	0.8916	0.0233	0.0207	0.0218	0.0217	0.0208
0.0	0.0	0.0	-2721.9581	-1063.539	NaN	NaN	0.281	0.8916	0.0233	0.0208	0.0218	0.0217	0.0208
0.0	0.0	0.0	-2876.9581	909.461	NaN	NaN	-0.3	0.8917	0.0233	0.0208	0.0218	0.0217	0.0208
0.0	0.0	0.0	-1871.9581	-959.539	NaN	NaN	0.3389	0.8915	0.0233	0.0209	0.0219	0.0216	0.0208
0.0	0.0	0.0	-3314.9581	-3450.539	NaN	NaN	0.51	0.8915	0.0232	0.021	0.022	0.0215	0.0208
0.0	0.0	0.0	-1487.9581	-1502.539	NaN	NaN	0.5024	0.8916	0.0231	0.021	0.022	0.0214	0.0208
0.0	0.0	0.0	-1591.9581	-2741.539	NaN	NaN	0.6326	0.8917	0.0231	0.021	0.022	0.0214	0.0208
0.0	0.0	0.0	-3782.9581	-1825.539	NaN	NaN	0.3255	0.8919	0.023	0.021	0.022	0.0214	0.0208
0.0	0.0	0.0	-2427.9581	-594.539	NaN	NaN	0.1967	0.892	0.023	0.0209	0.0219	0.0214	0.0208
0.0	0.0	0.0	-1527.9581	405.461	NaN	NaN	-0.3	0.892	0.023	0.0208	0.0219	0.0215	0.0208
0.0	0.0	0.0	-2871.9581	-409.539	NaN	NaN	0.1248	0.8918	0.023	0.0209	0.0219	0.0215	0.0209
0.0	0.0	0.0	-1136.9581	-1718.539	NaN	NaN	0.6018	0.8917	0.0231	0.0209	0.0219	0.0215	0.0209
0.0	0.0	0.0	-1045.9581	419.461	NaN	NaN	-0.3	0.8916	0.0231	0.0209	0.0219	0.0216	0.0209
0.0	0.0	0.0	-1511.9581	121.461	NaN	NaN	-0.0874	0.8916	0.0232	0.0209	0.0218	0.0216	0.0209
0.0	0.0	0.0	-1779.9581	323.461	NaN	NaN	-0.2221	0.8915	0.0232	0.021	0.0218	0.0216	0.0209
0.0	0.0	0.0	-1512.9581	-4634.539	NaN	NaN	0.7539	0.8914	0.0232	0.021	0.0219	0.0216	0.0209
0.0	0.0	0.0	-1070.9581	-1739.539	NaN	NaN	0.6189	0.8914	0.0232	0.021	0.0219	0.0216	0.0209
0.0	0.0	0.0	-2274.9581	-1518.539	NaN	NaN	0.4003	0.8915	0.0232	0.021	0.0218	0.0216	0.0209
0.0	0.0	0.0	-2058.9581	760.461	NaN	NaN	-0.3	0.8916	0.0231	0.021	0.0218	0.0216	0.0209
0.0	0.0	0.0	-3817.9581	-2704.539	NaN	NaN	0.4146	0.8917	0.0231	0.021	0.0218	0.0216	0.0209
0.0	0.0	0.0	-1773.9581	1535.461	NaN	NaN	-0.3	0.8918	0.0231	0.0209	0.0217	0.0217	0.0208
0.0	0.0	0.0	-1811.9581	-970.539	NaN	NaN	0.3488	0.8917	0.0231	0.0209	0.0217	0.0217	0.0209
0.0	0.0	0.0	210.0419	-1176.539	NaN	NaN	1.2173	0.8916	0.0232	0.0209	0.0217	0.0217	0.0209
0.0	0.0	0.0	-2571.9581	-1493.539	NaN	NaN	0.3674	0.8916	0.0231	0.0209	0.0217	0.0217	0.0209
0.0	0.0	0.0	-2889.9581	-504.539	NaN	NaN	0.1486	0.8918	0.0231	0.0208	0.0216	0.0217	0.0209
0.0	0.0	0.0	-1791.9581	1947.461	NaN	NaN	1.3	0.8919	0.0231	0.0207	0.0216	0.0218	0.0209
0.0	0.0	0.0	-2552.9581	656.461	NaN	NaN	-0.3	0.8917	0.0232	0.0207	0.0217	0.0219	0.0209
0.0	0.0	0.0	-1804.9581	-1640.539	NaN	NaN	0.4761	0.8915	0.0232	0.0208	0.0217	0.0218	0.0209
0.0	0.0	0.0	-1441.9581	-871.539	NaN	NaN	0.3767	0.8914	0.0233	0.021	0.0217	0.0218	0.0209
0.0	0.0	0.0	-2536.9581	-2198.539	NaN	NaN	0.4643	0.8914	0.0232	0.021	0.0217	0.0217	0.0209
0.0	0.0	0.0	-4431.9581	1541.461	NaN	NaN	-0.3	0.8917	0.0232	0.0209	0.0217	0.0217	0.0209
0.0	0.0	0.0	-2264.9581	-2845.539	NaN	NaN	0.5568	0.8917	0.0231	0.0209	0.0217	0.0217	0.0209
0.0	0.0	0.0	-1111.9581	2833.461	NaN	NaN	1.3	0.8919	0.0231	0.0208	0.0216	0.0218	0.0208
0.0	0.0	0.0	-2285.9581	-1159.539	NaN	NaN	0.3365	0.8916	0.0232	0.0209	0.0217	0.0218	0.0209
0.0	0.0	0.0	-3206.9581	-1398.539	NaN	NaN	0.3037	0.8915	0.0232	0.0209	0.0217	0.0218	0.0209
0.0	0.0	0.0	-2267.9581	-2029.539	NaN	NaN	0.4723	0.8915	0.0232	0.0209	0.0217	0.0217	0.021
0.0	0.0	0.0	-1675.9581	989.461	NaN	NaN	-0.3	0.8918	0.0231	0.0208	0.0216	0.0217	0.021
0.0	0.0	0.0	-1290.9581	-1480.539	NaN	NaN	0.5342	0.8918	0.0231	0.0207	0.0216	0.0218	0.021
0.0	0.0	0.0	-2029.9581	1659.461	NaN	NaN	-0.3	0.8917	0.0231	0.0207	0.0216	0.0219	0.0209
0.0	0.0	0.0	118.0419	-2111.539	NaN	NaN	1.0592	0.8915	0.0232	0.0208	0.0216	0.0218	0.021
0.0	0.0	0.0	-1417.9581	-1049.539	NaN	NaN	0.4253	0.8914	0.0233	0.0209	0.0216	0.0218	0.021
0.0	0.0	0.0	-3807.9581	-2629.539	NaN	NaN	0.4085	0.8913	0.0233	0.0209	0.0216	0.0218	0.021
0.0	0.0	0.0	-2793.9581	4862.461	NaN	NaN	1.3	0.8915	0.0233	0.0208	0.0216	0.0219	0.021
0.0	0.0	0.0	-2668.9581	528.461	NaN	NaN	-0.2469	0.8912	0.0233	0.0209	0.0216	0.0219	0.021
0.0	0.0	0.0	-3733.9581	-540.539	NaN	NaN	0.1265	0.891	0.0234	0.021	0.0217	0.0219	0.021
0.0	0.0	0.0	-2614.9581	-1211.539	NaN	NaN	0.3166	0.8911	0.0234	0.0211	0.0217	0.0218	0.021
0.0	0.0	0.0	-1745.9581	-315.539	NaN	NaN	0.1531	0.8912	0.0233	0.0211	0.0217	0.0217	0.021
0.0	0.0	0.0	-3423.9581	-345.539	NaN	NaN	0.0917	0.8913	0.0232	0.0211	0.0217	0.0217	0.0211
0.0	0.0	0.0	-3211.9581	-528.539	NaN	NaN	0.1413	0.8915	0.0231	0.0209	0.0217	0.0217	0.021
0.0	0.0	0.0	-2164.9581	751.461	NaN	NaN	-0.3	0.8915	0.0231	0.0209	0.0217	0.0217	0.021
0.0	0.0	0.0	-1852.9581	886.461	NaN	NaN	-0.3	0.8917	0.023	0.0208	0.0217	0.0217	0.021
0.0	0.0	0.0	-1573.9581	-2469.539	NaN	NaN	0.6107	0.8915	0.0231	0.0209	0.0217	0.0217	0.0211
0.0	0.0	0.0	-505.9581	-1157.539	NaN	NaN	0.6958	0.8914	0.0231	0.021	0.0218	0.0218	0.0211
0.0	0.0	0.0	-2827.9581	3881.461	NaN	NaN	1.3	0.8914	0.0231	0.0209	0.0218	0.0218	0.0211
0.0	0.0	0.0	-3659.9581	-2802.539	NaN	NaN	0.4337	0.8913	0.0231	0.021	0.0218	0.0217	0.0211
0.0	0.0	0.0	-535.9581	-2409.539	NaN	NaN	0.818	0.8913	0.023	0.021	0.0218	0.0217	0.0211
0.0	0.0	0.0	-2396.9581	-1365.539	NaN	NaN	0.3629	0.8913	0.023	0.0211	0.0219	0.0217	0.0211
0.0	0.0	0.0	-3007.9581	-3161.539	NaN	NaN	0.5124	0.8914	0.0229	0.0211	0.0218	0.0216	0.0211
0.0	0.0	0.0	-3537.9581	-966.539	NaN	NaN	0.2146	0.8915	0.0229	0.021	0.0218	0.0217	0.0212
0.0	0.0	0.0	-1893.9581	-3206.539	NaN	NaN	0.6287	0.8916	0.0228	0.0209	0.0218	0.0217	0.0212
0.0	0.0	0.0	-3287.9581	1370.461	NaN	NaN	-0.3	0.8918	0.0227	0.0208	0.0217	0.0217	0.0211
0.0	0.0	0.0	-2049.9581	1202.461	NaN	NaN	-0.3	0.8919	0.0228	0.0208	0.0217	0.0218	0.0211
0.0	0.0	0.0	-2166.9581	554.461	NaN	NaN	-0.3	0.8919	0.0228	0.0208	0.0216	0.0218	0.0211
0.0	0.0	0.0	-683.9581	-2372.539	NaN	NaN	0.7762	0.8918	0.0228	0.0208	0.0217	0.0218	0.0211
0.0	0.0	0.0	-1016.9581	1072.461	NaN	NaN	1.3	0.8918	0.0229	0.0207	0.0216	0.0218	0.0211
0.0	0.0	0.0	-2070.9581	-1273.539	NaN	NaN	0.3808	0.8917	0.0229	0.0207	0.0216	0.0219	0.0211
0.0	0.0	0.0	-2038.9581	1513.461	NaN	NaN	-0.3	0.8916	0.023	0.0207	0.0217	0.0219	0.0211
0.0	0.0	0.0	-3004.9581	1195.461	NaN	NaN	-0.3	0.8916	0.023	0.0207	0.0217	0.0219	0.0211
0.0	0.0	0.0	-3176.9581	30.461	NaN	NaN	-0.0097	0.8916	0.023	0.0207	0.0217	0.0219	0.0211
0.0	0.0	0.0	-1099.9581	-2811.539	NaN	NaN	0.7188	0.8915	0.0231	0.0208	0.0217	0.0219	0.021
0.0	0.0	0.0	-1757.9581	-518.539	NaN	NaN	0.2278	0.8915	0.0231	0.0208	0.0217	0.0219	0.021
0.0	0.0	0.0	-1714.9581	104.461	NaN	NaN	-0.0649	0.8915	0.0231	0.0208	0.0217	0.0219	0.021
0.0	0.0	0.0	-556.9581	-2007.539	NaN	NaN	0.7828	0.8915	0.0231	0.0208	0.0217	0.0219	0.021
0.0	0.0	0.0	-3134.9581	-1588.539	NaN	NaN	0.3363	0.8915	0.0231	0.0208	0.0217	0.0219	0.021
0.0	0.0	0.0	-3503.9581	3311.461	NaN	NaN	-0.3	0.8916	0.0231	0.0208	0.0217	0.022	0.021
0.0	0.0	0.0	-2394.9581	-118.539	NaN	NaN	0.0472	0.8915	0.0231	0.0208	0.0216	0.022	0.021
0.0	0.0	0.0	-3003.9581	-1215.539	NaN	NaN	0.2881	0.8914	0.0231	0.0208	0.0217	0.022	0.0211
0.0	0.0	0.0	-3808.9581	1040.461	NaN	NaN	-0.3	0.8915	0.0231	0.0208	0.0216	0.0219	0.021
0.0	0.0	0.0	-1020.9581	-1011.539	NaN	NaN	0.4977	0.8916	0.0231	0.0207	0.0216	0.0219	0.021
0.0	0.0	0.0	-3233.9581	1431.461	NaN	NaN	-0.3	0.8916	0.0231	0.0207	0.0216	0.022	0.021
0.0	0.0	0.0	-1168.9581	1122.461	NaN	NaN	-0.3	0.8916	0.0231	0.0207	0.0217	0.022	0.021
0.0	0.0	0.0	-2675.9581	-590.539	NaN	NaN	0.1808	0.8915	0.0232	0.0207	0.0217	0.0219	0.021
0.0	0.0	0.0	-2834.9581	-1186.539	NaN	NaN	0.295	0.8915	0.0232	0.0208	0.0217	0.0219	0.021
0.0	0.0	0.0	-1417.9581	558.461	NaN	NaN	-0.3	0.8916	0.0231	0.0207	0.0217	0.0219	0.0209
0.0	0.0	0.0	-2194.9581	-610.539	NaN	NaN	0.2176	0.8915	0.0231	0.0208	0.0218	0.0218	0.021
0.0	0.0	0.0	-3553.9581	-1318.539	NaN	NaN	0.2706	0.8917	0.023	0.0208	0.0217	0.0218	0.021
0.0	0.0	0.0	-1306.9581	-258.539	NaN	NaN	0.1651	0.8918	0.0229	0.0207	0.0218	0.0218	0.021
0.0	0.0	0.0	-2389.9581	-806.539	NaN	NaN	0.2523	0.8918	0.0229	0.0207	0.0218	0.0218	0.0209
0.0	0.0	0.0	-2978.9581	1200.461	NaN	NaN	-0.3	0.8918	0.0229	0.0207	0.0218	0.0218	0.0209
0.0	0.0	0.0	-1819.9581	-4153.539	NaN	NaN	0.6953	0.8919	0.0229	0.0208	0.0218	0.0217	0.0209
0.0	0.0	0.0	-1635.9581	-1405.539	NaN	NaN	0.4621	0.8919	0.0229	0.0207	0.0218	0.0218	0.0209
0.0	0.0	0.0	-3153.9581	-1303.539	NaN	NaN	0.2924	0.892	0.0228	0.0207	0.0218	0.0217	0.0209
0.0	0.0	0.0	-2973.9581	-780.539	NaN	NaN	0.2079	0.8921	0.0228	0.0206	0.0218	0.0217	0.0209
0.0	0.0	0.0	-1949.9581	-97.539	NaN	NaN	0.0476	0.8921	0.0228	0.0206	0.0218	0.0218	0.0209
0.0	0.0	0.0	-3544.9581	-148.539	NaN	NaN	0.0402	0.892	0.0229	0.0206	0.0218	0.0218	0.021
0.0	0.0	0.0	-3444.9581	-276.539	NaN	NaN	0.0743	0.892	0.0229	0.0206	0.0217	0.0218	0.0209
0.0	0.0	0.0	-1061.9581	871.461	NaN	NaN	-0.3	0.8921	0.0229	0.0206	0.0217	0.0218	0.0209
0.0	0.0	0.0	-1401.9581	-769.539	NaN	NaN	0.3544	0.892	0.023	0.0206	0.0217	0.0218	0.0209
0.0	0.0	0.0	-1800.9581	-2756.539	NaN	NaN	0.6048	0.892	0.023	0.0206	0.0217	0.0218	0.0209
0.0	0.0	0.0	-1599.9581	144.461	NaN	NaN	-0.0993	0.8919	0.0231	0.0206	0.0217	0.0218	0.0209
0.0	0.0	0.0	-1391.9581	-551.539	NaN	NaN	0.2838	0.892	0.0231	0.0206	0.0217	0.0218	0.0209
0.0	0.0	0.0	-1216.9581	-443.539	NaN	NaN	0.2671	0.892	0.0231	0.0206	0.0217	0.0218	0.0209
0.0	0.0	0.0	-3414.9581	-1310.539	NaN	NaN	0.2773	0.8918	0.0231	0.0206	0.0217	0.0219	0.0209
0.0	0.0	0.0	-2451.9581	1931.461	NaN	NaN	-0.3	0.8919	0.0232	0.0205	0.0217	0.0219	0.0208
0.0	0.0	0.0	-561.9581	779.461	NaN	NaN	1.3	0.8918	0.0232	0.0206	0.0217	0.0219	0.0208
0.0	0.0	0.0	-1442.9581	587.461	NaN	NaN	-0.3	0.8916	0.0233	0.0206	0.0217	0.022	0.0208
0.0	0.0	0.0	-2619.9581	-2671.539	NaN	NaN	0.5049	0.8916	0.0233	0.0207	0.0217	0.0219	0.0208
0.0	0.0	0.0	-1554.9581	1091.461	NaN	NaN	-0.3	0.8917	0.0233	0.0206	0.0217	0.0219	0.0208
0.0	0.0	0.0	-677.9581	1708.461	NaN	NaN	1.3	0.8917	0.0233	0.0206	0.0217	0.0219	0.0208
0.0	0.0	0.0	-1790.9581	-2126.539	NaN	NaN	0.5428	0.8916	0.0233	0.0206	0.0217	0.0219	0.0208
0.0	0.0	0.0	-1089.9581	-1423.539	NaN	NaN	0.5664	0.8915	0.0234	0.0207	0.0217	0.022	0.0208
0.0	0.0	0.0	-1382.9581	395.461	NaN	NaN	-0.3	0.8915	0.0234	0.0207	0.0217	0.022	0.0208
0.0	0.0	0.0	-484.9581	-2347.539	NaN	NaN	0.8288	0.8913	0.0234	0.0208	0.0217	0.0219	0.0208
0.0	0.0	0.0	-1996.9581	-1372.539	NaN	NaN	0.4073	0.8913	0.0234	0.0208	0.0218	0.022	0.0208
0.0	0.0	0.0	-3235.9581	1017.461	NaN	NaN	-0.3	0.8913	0.0234	0.0209	0.0218	0.0219	0.0208
0.0	0.0	0.0	-2862.9581	-1498.539	NaN	NaN	0.3436	0.8914	0.0233	0.0209	0.0218	0.0218	0.0208
0.0	0.0	0.0	-3034.9581	-1524.539	NaN	NaN	0.3344	0.8916	0.0232	0.0208	0.0218	0.0218	0.0208
0.0	0.0	0.0	-2650.9581	-1225.539	NaN	NaN	0.3161	0.8916	0.0232	0.0208	0.0218	0.0218	0.0208
0.0	0.0	0.0	-3295.9581	2369.461	NaN	NaN	-0.3	0.8919	0.0231	0.0207	0.0218	0.0217	0.0208
0.0	0.0	0.0	-1818.9581	-154.539	NaN	NaN	0.0783	0.8919	0.0231	0.0207	0.0218	0.0217	0.0208
0.0	0.0	0.0	-2443.9581	-2900.539	NaN	NaN	0.5427	0.8919	0.023	0.0207	0.0218	0.0217	0.0208
0.0	0.0	0.0	-1283.9581	414.461	NaN	NaN	-0.3	0.892	0.023	0.0207	0.0218	0.0217	0.0208
0.0	0.0	0.0	-2905.9581	-1668.539	NaN	NaN	0.3647	0.8919	0.023	0.0208	0.0218	0.0216	0.0208
0.0	0.0	0.0	-1680.9581	-691.539	NaN	NaN	0.2915	0.8921	0.023	0.0207	0.0218	0.0216	0.0208
0.0	0.0	0.0	-3083.9581	-2439.539	NaN	NaN	0.4417	0.8922	0.0229	0.0207	0.0218	0.0216	0.0208
0.0	0.0	0.0	-2175.9581	237.461	NaN	NaN	-0.1225	0.8923	0.0229	0.0206	0.0217	0.0217	0.0207
0.0	0.0	0.0	-2689.9581	1193.461	NaN	NaN	-0.3	0.8923	0.0229	0.0206	0.0217	0.0217	0.0207
0.0	0.0	0.0	-2789.9581	358.461	NaN	NaN	-0.1474	0.892	0.023	0.0207	0.0218	0.0218	0.0208
0.0	0.0	0.0	-4249.9581	-1837.539	NaN	NaN	0.3019	0.8918	0.0231	0.0208	0.0218	0.0217	0.0208
0.0	0.0	0.0	-1384.9581	-773.539	NaN	NaN	0.3584	0.8919	0.0231	0.0208	0.0218	0.0217	0.0208
0.0	0.0	0.0	-2065.9581	-3201.539	NaN	NaN	0.6078	0.8919	0.023	0.0208	0.0218	0.0217	0.0208
0.0	0.0	0.0	-3418.9581	1694.461	NaN	NaN	-0.3	0.892	0.023	0.0207	0.0217	0.0218	0.0208
0.0	0.0	0.0	-1346.9581	-790.539	NaN	NaN	0.3698	0.8918	0.0231	0.0207	0.0217	0.0218	0.0208
0.0	0.0	0.0	-1010.9581	-1933.539	NaN	NaN	0.6567	0.8918	0.0231	0.0207	0.0217	0.0219	0.0208
0.0	0.0	0.0	-2266.9581	2247.461	NaN	NaN	-0.3	0.8917	0.0232	0.0206	0.0217	0.022	0.0208
0.0	0.0	0.0	-2388.9581	-779.539	NaN	NaN	0.246	0.8916	0.0232	0.0207	0.0217	0.022	0.0208
0.0	0.0	0.0	-2462.9581	324.461	NaN	NaN	-0.1517	0.8915	0.0233	0.0207	0.0217	0.022	0.0208
0.0	0.0	0.0	93.0419	-1180.539	NaN	NaN	1.0856	0.8913	0.0234	0.0207	0.0217	0.0221	0.0208
0.0	0.0	0.0	-3536.9581	422.461	NaN	NaN	-0.1356	0.8912	0.0234	0.0208	0.0217	0.022	0.0208
0.0	0.0	0.0	-3431.9581	-2699.539	NaN	NaN	0.4403	0.8912	0.0234	0.0209	0.0217	0.022	0.0208
0.0	0.0	0.0	-1649.9581	-13.539	NaN	NaN	0.0081	0.8914	0.0233	0.0208	0.0217	0.0219	0.0208
0.0	0.0	0.0	-2062.9581	-2179.539	NaN	NaN	0.5137	0.8914	0.0233	0.0208	0.0217	0.022	0.0208
0.0	0.0	0.0	-1122.9581	1553.461	NaN	NaN	1.3	0.8915	0.0232	0.0207	0.0217	0.0221	0.0208
0.0	0.0	0.0	-2785.9581	812.461	NaN	NaN	-0.3	0.8914	0.0233	0.0207	0.0217	0.0221	0.0209
0.0	0.0	0.0	-2525.9581	181.461	NaN	NaN	-0.0774	0.8915	0.0232	0.0207	0.0217	0.0221	0.0209
0.0	0.0	0.0	-1704.9581	540.461	NaN	NaN	-0.3	0.8914	0.0233	0.0207	0.0217	0.0221	0.0209
0.0	0.0	0.0	-1996.9581	676.461	NaN	NaN	-0.3	0.8912	0.0233	0.0208	0.0218	0.0221	0.0209
0.0	0.0	0.0	-3950.9581	505.461	NaN	NaN	-0.1467	0.8911	0.0233	0.0209	0.0218	0.0221	0.0209
0.0	0.0	0.0	-451.9581	-2518.539	NaN	NaN	0.8479	0.8911	0.0233	0.0209	0.0218	0.022	0.0209
0.0	0.0	0.0	-1409.9581	-3874.539	NaN	NaN	0.7332	0.8913	0.0232	0.0209	0.0219	0.0219	0.0208
0.0	0.0	0.0	-3687.9581	106.461	NaN	NaN	-0.0297	0.8915	0.0231	0.0208	0.0219	0.0219	0.0208
0.0	0.0	0.0	-2373.9581	-343.539	NaN	NaN	0.1264	0.8915	0.023	0.0208	0.0219	0.0219	0.0208
0.0	0.0	0.0	-3103.9581	-645.539	NaN	NaN	0.1722	0.8914	0.023	0.0208	0.0219	0.0219	0.0209
0.0	0.0	0.0	-3102.9581	-3165.539	NaN	NaN	0.505	0.8913	0.023	0.0209	0.022	0.0219	0.0209
0.0	0.0	0.0	-983.9581	482.461	NaN	NaN	-0.3	0.8915	0.0229	0.0209	0.0219	0.0218	0.0209
0.0	0.0	0.0	-2996.9581	-845.539	NaN	NaN	0.22	0.8915	0.0229	0.0209	0.0219	0.0218	0.021
0.0	0.0	0.0	-2059.9581	-3322.539	NaN	NaN	0.6173	0.8916	0.0229	0.0208	0.0219	0.0218	0.021
0.0	0.0	0.0	-2418.9581	2055.461	NaN	NaN	-0.3	0.8916	0.0229	0.0208	0.0219	0.0219	0.021
0.0	0.0	0.0	-2814.9581	-1151.539	NaN	NaN	0.2903	0.8915	0.0229	0.0208	0.0219	0.0219	0.021
0.0	0.0	0.0	-2097.9581	-1724.539	NaN	NaN	0.4512	0.8916	0.0229	0.0208	0.0219	0.0218	0.021
0.0	0.0	0.0	-2256.9581	-3253.539	NaN	NaN	0.5904	0.8916	0.0229	0.0208	0.0219	0.0218	0.021
0.0	0.0	0.0	-1297.9581	-1147.539	NaN	NaN	0.4692	0.8919	0.0228	0.0207	0.0218	0.0218	0.0209
0.0	0.0	0.0	-1302.9581	-1537.539	NaN	NaN	0.5413	0.8918	0.0229	0.0207	0.0218	0.0219	0.021
0.0	0.0	0.0	-1823.9581	1472.461	NaN	NaN	-0.3	0.8916	0.023	0.0207	0.0218	0.0219	0.0209
0.0	0.0	0.0	-1607.9581	-711.539	NaN	NaN	0.3068	0.8915	0.023	0.0208	0.0218	0.0219	0.0209
0.0	0.0	0.0	-3006.9581	-693.539	NaN	NaN	0.1874	0.8917	0.023	0.0207	0.0218	0.0218	0.0209
0.0	0.0	0.0	-3518.9581	776.461	NaN	NaN	-0.2831	0.8918	0.023	0.0207	0.0217	0.0219	0.0209
0.0	0.0	0.0	471.0419	1472.461	NaN	NaN	0.7576	0.8919	0.023	0.0205	0.0217	0.022	0.0209
0.0	0.0	0.0	-101.9581	2018.461	NaN	NaN	1.0532	0.8916	0.0231	0.0206	0.0218	0.0221	0.0209
0.0	0.0	0.0	-1476.9581	127.461	NaN	NaN	-0.0945	0.8914	0.0232	0.0207	0.0218	0.022	0.0209
0.0	0.0	0.0	-804.9581	-2730.539	NaN	NaN	0.7723	0.8913	0.0232	0.0209	0.0218	0.0219	0.0209
0.0	0.0	0.0	-1737.9581	-2811.539	NaN	NaN	0.618	0.8912	0.0232	0.021	0.0219	0.0218	0.0209
0.0	0.0	0.0	-2961.9581	-1392.539	NaN	NaN	0.3198	0.8914	0.0231	0.021	0.0219	0.0217	0.0209
0.0	0.0	0.0	-1928.9581	773.461	NaN	NaN	-0.3	0.8913	0.0232	0.0209	0.0219	0.0218	0.0209
0.0	0.0	0.0	-2023.9581	-1759.539	NaN	NaN	0.4651	0.8913	0.0232	0.021	0.0219	0.0217	0.0209
0.0	0.0	0.0	-2225.9581	90.461	NaN	NaN	-0.0424	0.8911	0.0232	0.0211	0.0219	0.0217	0.0209
0.0	0.0	0.0	-3318.9581	-1947.539	NaN	NaN	0.3698	0.8908	0.0233	0.0213	0.022	0.0216	0.021
0.0	0.0	0.0	-3145.9581	-298.539	NaN	NaN	0.0867	0.891	0.0233	0.0212	0.0219	0.0216	0.0209
0.0	0.0	0.0	-2522.9581	1326.461	NaN	NaN	-0.3	0.8911	0.0233	0.0212	0.0219	0.0216	0.0209
0.0	0.0	0.0	886.0419	-1374.539	NaN	NaN	1.3	0.8911	0.0232	0.0212	0.0219	0.0216	0.0209
0.0	0.0	0.0	-1571.9581	-171.539	NaN	NaN	0.0984	0.891	0.0233	0.0212	0.0219	0.0216	0.021
0.0	0.0	0.0	-3351.9581	-300.539	NaN	NaN	0.0823	0.8909	0.0233	0.0212	0.022	0.0216	0.021
0.0	0.0	0.0	-791.9581	3313.461	NaN	NaN	1.3	0.891	0.0233	0.0212	0.022	0.0216	0.021
0.0	0.0	0.0	-1605.9581	-1400.539	NaN	NaN	0.4658	0.8907	0.0233	0.0213	0.0221	0.0215	0.0211
0.0	0.0	0.0	-1870.9581	-1524.539	NaN	NaN	0.449	0.8907	0.0233	0.0214	0.0221	0.0215	0.0211
0.0	0.0	0.0	-3227.9581	-88.539	NaN	NaN	0.0267	0.8908	0.0232	0.0214	0.0222	0.0214	0.0211
0.0	0.0	0.0	-950.9581	206.461	NaN	NaN	-0.2773	0.8908	0.0231	0.0214	0.0222	0.0213	0.0211
0.0	0.0	0.0	-3126.9581	-2673.539	NaN	NaN	0.4609	0.891	0.0231	0.0215	0.0222	0.0212	0.021
0.0	0.0	0.0	-3163.9581	-2488.539	NaN	NaN	0.4403	0.8913	0.023	0.0215	0.0222	0.0211	0.021
0.0	0.0	0.0	-3120.9581	-2122.539	NaN	NaN	0.4048	0.8916	0.0229	0.0215	0.0222	0.0209	0.021
0.0	0.0	0.0	-2395.9581	-3248.539	NaN	NaN	0.5755	0.8919	0.0228	0.0214	0.0221	0.0208	0.021
0.0	0.0	0.0	-2471.9581	-2443.539	NaN	NaN	0.4971	0.8922	0.0226	0.0214	0.022	0.0208	0.021
0.0	0.0	0.0	-3606.9581	318.461	NaN	NaN	-0.0968	0.8923	0.0226	0.0214	0.022	0.0208	0.021
0.0	0.0	0.0	-2191.9581	-404.539	NaN	NaN	0.1558	0.8923	0.0226	0.0214	0.022	0.0208	0.021
0.0	0.0	0.0	-2118.9581	-1655.539	NaN	NaN	0.4386	0.8921	0.0227	0.0215	0.0219	0.0208	0.021
0.0	0.0	0.0	-4003.9581	-2539.539	NaN	NaN	0.3881	0.8922	0.0227	0.0215	0.0219	0.0207	0.021
0.0	0.0	0.0	-1534.9581	456.461	NaN	NaN	-0.3	0.8922	0.0227	0.0215	0.0219	0.0207	0.0211
0.0	0.0	0.0	-3290.9581	-1837.539	NaN	NaN	0.3583	0.8922	0.0227	0.0215	0.0218	0.0207	0.0211
0.0	0.0	0.0	-1537.9581	44.461	NaN	NaN	-0.0298	0.8922	0.0227	0.0215	0.0218	0.0207	0.021
0.0	0.0	0.0	-446.9581	625.461	NaN	NaN	1.3	0.8919	0.0228	0.0215	0.0219	0.0208	0.0211
0.0	0.0	0.0	-2377.9581	-1706.539	NaN	NaN	0.4178	0.8917	0.0229	0.0216	0.0219	0.0208	0.0211
0.0	0.0	0.0	-3472.9581	-1011.539	NaN	NaN	0.2256	0.8915	0.0229	0.0217	0.0219	0.0208	0.0212
0.0	0.0	0.0	-3922.9581	-630.539	NaN	NaN	0.1385	0.8916	0.0228	0.0217	0.0219	0.0209	0.0212
0.0	0.0	0.0	-2768.9581	2519.461	NaN	NaN	-0.3	0.8917	0.0228	0.0216	0.0219	0.0208	0.0212
0.0	0.0	0.0	-3560.9581	-2524.539	NaN	NaN	0.4148	0.8917	0.0228	0.0217	0.0219	0.0208	0.0212
0.0	0.0	0.0	-2210.9581	-1223.539	NaN	NaN	0.3562	0.892	0.0227	0.0217	0.0218	0.0207	0.0211
0.0	0.0	0.0	-3652.9581	67.461	NaN	NaN	-0.0188	0.892	0.0227	0.0216	0.0218	0.0207	0.0212
0.0	0.0	0.0	-2188.9581	1781.461	NaN	NaN	-0.3	0.8923	0.0226	0.0216	0.0217	0.0207	0.0212
0.0	0.0	0.0	-2059.9581	-2211.539	NaN	NaN	0.5177	0.8922	0.0225	0.0216	0.0217	0.0207	0.0212
0.0	0.0	0.0	-3551.9581	-2757.539	NaN	NaN	0.437	0.8923	0.0225	0.0216	0.0217	0.0207	0.0212
0.0	0.0	0.0	-2259.9581	1256.461	NaN	NaN	-0.3	0.8924	0.0225	0.0216	0.0217	0.0207	0.0212
0.0	0.0	0.0	-1538.9581	-773.539	NaN	NaN	0.3345	0.8924	0.0225	0.0216	0.0217	0.0207	0.0212
0.0	0.0	0.0	-1663.9581	-1196.539	NaN	NaN	0.4183	0.8922	0.0225	0.0216	0.0217	0.0207	0.0212
0.0	0.0	0.0	-2962.9581	110.461	NaN	NaN	-0.0387	0.892	0.0226	0.0216	0.0217	0.0208	0.0213
0.0	0.0	0.0	-2507.9581	-1163.539	NaN	NaN	0.3169	0.892	0.0226	0.0216	0.0217	0.0208	0.0213
0.0	0.0	0.0	-2575.9581	636.461	NaN	NaN	-0.3	0.892	0.0225	0.0216	0.0217	0.0208	0.0213
0.0	0.0	0.0	-3323.9581	299.461	NaN	NaN	-0.099	0.892	0.0225	0.0216	0.0217	0.0208	0.0213
0.0	0.0	0.0	-845.9581	-2446.539	NaN	NaN	0.7431	0.8919	0.0225	0.0217	0.0217	0.0208	0.0213
0.0	0.0	0.0	-2710.9581	-1891.539	NaN	NaN	0.411	0.8919	0.0225	0.0216	0.0218	0.0209	0.0213
0.0	0.0	0.0	-1612.9581	984.461	NaN	NaN	-0.3	0.8919	0.0225	0.0216	0.0218	0.0209	0.0213
0.0	0.0	0.0	-2385.9581	383.461	NaN	NaN	-0.1915	0.8918	0.0225	0.0216	0.0218	0.0209	0.0214
0.0	0.0	0.0	-3192.9581	-2836.539	NaN	NaN	0.4704	0.8918	0.0225	0.0216	0.0218	0.0209	0.0214
0.0	0.0	0.0	-3411.9581	811.461	NaN	NaN	-0.3	0.8919	0.0224	0.0216	0.0218	0.0209	0.0214
0.0	0.0	0.0	-3617.9581	-406.539	NaN	NaN	0.101	0.8919	0.0224	0.0216	0.0218	0.0209	0.0214
0.0	0.0	0.0	-1699.9581	3238.461	NaN	NaN	1.3	0.8922	0.0223	0.0215	0.0218	0.0209	0.0213
0.0	0.0	0.0	-2754.9581	-1072.539	NaN	NaN	0.2802	0.8916	0.0224	0.0216	0.0219	0.0209	0.0215
0.0	0.0	0.0	-2940.9581	-1486.539	NaN	NaN	0.3358	0.8918	0.0224	0.0216	0.0218	0.0209	0.0215
0.0	0.0	0.0	-1545.9581	-319.539	NaN	NaN	0.1713	0.8917	0.0224	0.0216	0.0219	0.0209	0.0215
0.0	0.0	0.0	-3588.9581	1178.461	NaN	NaN	-0.3	0.8918	0.0224	0.0216	0.0218	0.0209	0.0215
0.0	0.0	0.0	-1659.9581	319.461	NaN	NaN	-0.2383	0.8918	0.0224	0.0216	0.0218	0.0209	0.0215
0.0	0.0	0.0	-1707.9581	-3064.539	NaN	NaN	0.6421	0.8917	0.0225	0.0216	0.0218	0.0209	0.0215
0.0	0.0	0.0	-1583.9581	1332.461	NaN	NaN	-0.3	0.8918	0.0225	0.0216	0.0218	0.0209	0.0214
0.0	0.0	0.0	-1244.9581	1647.461	NaN	NaN	1.3	0.8918	0.0225	0.0216	0.0218	0.0209	0.0214
0.0	0.0	0.0	-2656.9581	-371.539	NaN	NaN	0.1227	0.8916	0.0226	0.0217	0.0218	0.0209	0.0214
0.0	0.0	0.0	-2544.9581	-6.539	NaN	NaN	0.0026	0.8916	0.0226	0.0217	0.0218	0.0208	0.0214
0.0	0.0	0.0	-1938.9581	-408.539	NaN	NaN	0.174	0.8918	0.0226	0.0217	0.0218	0.0208	0.0213
0.0	0.0	0.0	-1981.9581	-1775.539	NaN	NaN	0.4725	0.8918	0.0225	0.0217	0.0218	0.0208	0.0213
0.0	0.0	0.0	-4037.9581	2123.461	NaN	NaN	-0.3	0.892	0.0225	0.0217	0.0218	0.0207	0.0213
0.0	0.0	0.0	-3204.9581	-1341.539	NaN	NaN	0.2951	0.8919	0.0226	0.0217	0.0219	0.0207	0.0213
0.0	0.0	0.0	-3097.9581	-777.539	NaN	NaN	0.2006	0.892	0.0225	0.0217	0.0218	0.0207	0.0212
0.0	0.0	0.0	-3690.9581	-325.539	NaN	NaN	0.0811	0.892	0.0225	0.0217	0.0219	0.0207	0.0212
0.0	0.0	0.0	-2333.9581	-1235.539	NaN	NaN	0.3461	0.8922	0.0225	0.0217	0.0218	0.0206	0.0212
0.0	0.0	0.0	-2729.9581	-578.539	NaN	NaN	0.1749	0.8921	0.0225	0.0217	0.0218	0.0207	0.0212
0.0	0.0	0.0	-2039.9581	1839.461	NaN	NaN	-0.3	0.8922	0.0225	0.0216	0.0218	0.0207	0.0212
0.0	0.0	0.0	-1873.9581	-1726.539	NaN	NaN	0.4795	0.8922	0.0225	0.0217	0.0218	0.0206	0.0212
0.0	0.0	0.0	-2749.9581	192.461	NaN	NaN	-0.0753	0.8924	0.0225	0.0216	0.0218	0.0206	0.0211
0.0	0.0	0.0	-3612.9581	1011.461	NaN	NaN	-0.3	0.8926	0.0225	0.0216	0.0217	0.0205	0.021
0.0	0.0	0.0	-2625.9581	494.461	NaN	NaN	-0.232	0.8929	0.0224	0.0216	0.0217	0.0205	0.021
0.0	0.0	0.0	-933.9581	1158.461	NaN	NaN	1.3	0.8928	0.0225	0.0216	0.0217	0.0205	0.0209
0.0	0.0	0.0	-2963.9581	-2964.539	NaN	NaN	0.5	0.8928	0.0225	0.0217	0.0217	0.0204	0.0209
0.0	0.0	0.0	-2249.9581	-1024.539	NaN	NaN	0.3129	0.8929	0.0225	0.0216	0.0217	0.0203	0.0209
0.0	0.0	0.0	-2847.9581	-393.539	NaN	NaN	0.1214	0.8931	0.0225	0.0216	0.0217	0.0203	0.0209
0.0	0.0	0.0	-2391.9581	-475.539	NaN	NaN	0.1658	0.8933	0.0224	0.0215	0.0217	0.0203	0.0208
0.0	0.0	0.0	470.0419	-1520.539	NaN	NaN	1.3	0.8935	0.0224	0.0214	0.0216	0.0203	0.0208
0.0	0.0	0.0	-283.9581	1812.461	NaN	NaN	1.1858	0.8937	0.0224	0.0213	0.0216	0.0203	0.0207
0.0	0.0	0.0	-3012.9581	26.461	NaN	NaN	-0.0089	0.8933	0.0225	0.0214	0.0217	0.0203	0.0208
0.0	0.0	0.0	-1946.9581	-1625.539	NaN	NaN	0.455	0.8932	0.0226	0.0214	0.0217	0.0203	0.0208
0.0	0.0	0.0	-1816.9581	-885.539	NaN	NaN	0.3277	0.8931	0.0226	0.0214	0.0218	0.0203	0.0208
0.0	0.0	0.0	-1299.9581	1539.461	NaN	NaN	1.3	0.8933	0.0226	0.0213	0.0218	0.0203	0.0208
0.0	0.0	0.0	-2605.9581	-431.539	NaN	NaN	0.1421	0.8929	0.0226	0.0214	0.0218	0.0203	0.0209
0.0	0.0	0.0	-2020.9581	-1096.539	NaN	NaN	0.3517	0.8927	0.0227	0.0215	0.0219	0.0204	0.0209
0.0	0.0	0.0	-2108.9581	-347.539	NaN	NaN	0.1415	0.8924	0.0228	0.0215	0.0219	0.0204	0.021
0.0	0.0	0.0	-4220.9581	2157.461	NaN	NaN	-0.3	0.8925	0.0227	0.0215	0.0219	0.0203	0.021
0.0	0.0	0.0	-3372.9581	159.461	NaN	NaN	-0.0496	0.8925	0.0227	0.0215	0.0219	0.0203	0.021
0.0	0.0	0.0	-3665.9581	-836.539	NaN	NaN	0.1858	0.8924	0.0228	0.0215	0.022	0.0203	0.0211
0.0	0.0	0.0	-1583.9581	-821.539	NaN	NaN	0.3415	0.8923	0.0228	0.0215	0.022	0.0204	0.0211
0.0	0.0	0.0	-2807.9581	4850.461	NaN	NaN	1.3	0.8923	0.0228	0.0216	0.022	0.0204	0.0211
0.0	0.0	0.0	-1604.9581	-274.539	NaN	NaN	0.1461	0.892	0.0228	0.0217	0.022	0.0203	0.0212
0.0	0.0	0.0	-2110.9581	-3887.539	NaN	NaN	0.6481	0.8918	0.0228	0.0217	0.022	0.0204	0.0212
0.0	0.0	0.0	-791.9581	803.461	NaN	NaN	1.3	0.8918	0.0228	0.0217	0.022	0.0204	0.0212
0.0	0.0	0.0	1055.0419	930.461	NaN	NaN	0.4686	0.8917	0.0228	0.0217	0.022	0.0205	0.0213
0.0	0.0	0.0	-1237.9581	-3385.539	NaN	NaN	0.7322	0.8913	0.0229	0.0218	0.0221	0.0206	0.0213
0.0	0.0	0.0	-2378.9581	-837.539	NaN	NaN	0.2604	0.8913	0.0229	0.0218	0.0221	0.0206	0.0213
0.0	0.0	0.0	-923.9581	784.461	NaN	NaN	-0.3	0.8915	0.0229	0.0217	0.0221	0.0206	0.0213
0.0	0.0	0.0	-2942.9581	379.461	NaN	NaN	-0.148	0.8915	0.0228	0.0217	0.0221	0.0206	0.0213
0.0	0.0	0.0	-2006.9581	-814.539	NaN	NaN	0.2887	0.8916	0.0228	0.0218	0.0221	0.0206	0.0212
0.0	0.0	0.0	-1724.9581	-379.539	NaN	NaN	0.1803	0.8916	0.0228	0.0218	0.0221	0.0206	0.0211
0.0	0.0	0.0	-3126.9581	-563.539	NaN	NaN	0.1527	0.8917	0.0228	0.0218	0.022	0.0205	0.0211
0.0	0.0	0.0	-2315.9581	-1961.539	NaN	NaN	0.4586	0.8918	0.0227	0.0219	0.022	0.0205	0.0211
0.0	0.0	0.0	-3480.9581	-2340.539	NaN	NaN	0.4021	0.8919	0.0227	0.0219	0.022	0.0205	0.0211
0.0	0.0	0.0	-1773.9581	620.461	NaN	NaN	-0.3	0.892	0.0226	0.0218	0.022	0.0206	0.0211
0.0	0.0	0.0	-1980.9581	205.461	NaN	NaN	-0.1157	0.8919	0.0226	0.0218	0.022	0.0206	0.0211
0.0	0.0	0.0	-2649.9581	-1071.539	NaN	NaN	0.2879	0.892	0.0226	0.0217	0.022	0.0206	0.0211
0.0	0.0	0.0	-1599.9581	-2375.539	NaN	NaN	0.5975	0.8919	0.0226	0.0218	0.022	0.0207	0.0211
0.0	0.0	0.0	-3892.9581	23.461	NaN	NaN	-0.0061	0.8919	0.0226	0.0218	0.022	0.0207	0.021
0.0	0.0	0.0	-1655.9581	-776.539	NaN	NaN	0.3192	0.8919	0.0226	0.0217	0.0221	0.0207	0.0211
0.0	0.0	0.0	-2567.9581	-2416.539	NaN	NaN	0.4848	0.8919	0.0225	0.0217	0.0221	0.0208	0.021
0.0	0.0	0.0	-2746.9581	1587.461	NaN	NaN	-0.3	0.892	0.0225	0.0216	0.0221	0.0208	0.021
0.0	0.0	0.0	-2186.9581	1372.461	NaN	NaN	-0.3	0.8922	0.0225	0.0214	0.0221	0.0209	0.021
0.0	0.0	0.0	-1067.9581	575.461	NaN	NaN	-0.3	0.8921	0.0225	0.0213	0.0221	0.021	0.021
0.0	0.0	0.0	-1931.9581	679.461	NaN	NaN	-0.3	0.8924	0.0225	0.0212	0.0221	0.0209	0.0209
0.0	0.0	0.0	-1039.9581	13.461	NaN	NaN	-0.0131	0.8925	0.0225	0.0211	0.022	0.0209	0.0209
0.0	0.0	0.0	-2629.9581	-1182.539	NaN	NaN	0.3102	0.8928	0.0225	0.021	0.022	0.0209	0.0208
0.0	0.0	0.0	-2425.9581	659.461	NaN	NaN	-0.3	0.8931	0.0225	0.0209	0.022	0.0209	0.0207
0.0	0.0	0.0	-1818.9581	-1324.539	NaN	NaN	0.4214	0.8933	0.0225	0.0208	0.022	0.0208	0.0206
0.0	0.0	0.0	-1703.9581	-405.539	NaN	NaN	0.1922	0.8937	0.0225	0.0206	0.022	0.0208	0.0204
0.0	0.0	0.0	-3465.9581	-77.539	NaN	NaN	0.0219	0.894	0.0226	0.0204	0.022	0.0208	0.0202
0.0	0.0	0.0	-1088.9581	1258.461	NaN	NaN	1.3	0.8943	0.0226	0.0201	0.0221	0.0207	0.0201
0.0	0.0	0.0	-4352.9581	-319.539	NaN	NaN	0.0684	0.8942	0.0227	0.0201	0.0222	0.0208	0.02
0.0	0.0	0.0	-2705.9581	498.461	NaN	NaN	-0.2258	0.8943	0.0227	0.02	0.0223	0.0208	0.0199
0.0	0.0	0.0	-4097.9581	2534.461	NaN	NaN	-0.3	0.894	0.0228	0.02	0.0224	0.0209	0.0198
0.0	0.0	0.0	-2274.9581	1974.461	NaN	NaN	-0.3	0.8934	0.0229	0.0201	0.0226	0.0211	0.0199
0.0	0.0	0.0	-3251.9581	-3051.539	NaN	NaN	0.4841	0.8925	0.0228	0.0205	0.0227	0.0213	0.0201
0.0	0.0	0.0	-2215.9581	-3922.539	NaN	NaN	0.639	0.8924	0.0226	0.0206	0.0227	0.0214	0.0203
0.0	0.0	0.0	-1542.9581	-1057.539	NaN	NaN	0.4067	0.8928	0.0225	0.0205	0.0227	0.0213	0.0202
0.0	0.0	0.0	-2565.9581	-547.539	NaN	NaN	0.1759	0.8934	0.0224	0.0204	0.0226	0.0211	0.0201
0.0	0.0	0.0	-3128.9581	-1609.539	NaN	NaN	0.3397	0.8939	0.0224	0.0202	0.0225	0.021	0.02
0.0	0.0	0.0	-265.9581	665.461	NaN	NaN	1.3	0.8939	0.0224	0.0202	0.0224	0.021	0.02
0.0	0.0	0.0	-559.9581	732.461	NaN	NaN	1.3	0.8938	0.0224	0.0203	0.0224	0.021	0.0202
0.0	0.0	0.0	-4309.9581	846.461	NaN	NaN	-0.2444	0.8931	0.0224	0.0206	0.0224	0.0212	0.0204
0.0	0.0	0.0	-1380.9581	-1116.539	NaN	NaN	0.4471	0.8929	0.0223	0.0208	0.0223	0.0212	0.0205
0.0	0.0	0.0	-1809.9581	1992.461	NaN	NaN	1.3	0.8931	0.0223	0.0207	0.0222	0.0211	0.0205
0.0	0.0	0.0	-2144.9581	-1543.539	NaN	NaN	0.4185	0.893	0.0224	0.0207	0.0221	0.0211	0.0206
0.0	0.0	0.0	-2680.9581	1919.461	NaN	NaN	-0.3	0.8929	0.0224	0.0208	0.0221	0.0212	0.0207
0.0	0.0	0.0	-576.9581	704.461	NaN	NaN	1.3	0.8927	0.0225	0.0208	0.022	0.0212	0.0207
0.0	0.0	0.0	-1828.9581	2477.461	NaN	NaN	1.3	0.8925	0.0225	0.0209	0.022	0.0212	0.0208
0.0	0.0	0.0	-1589.9581	-1080.539	NaN	NaN	0.4046	0.8923	0.0225	0.021	0.022	0.0212	0.0209
0.0	0.0	0.0	-2767.9581	942.461	NaN	NaN	-0.3	0.8924	0.0225	0.021	0.022	0.0212	0.0209
0.0	0.0	0.0	-698.9581	-1759.539	NaN	NaN	0.7157	0.8932	0.0222	0.0207	0.0219	0.0211	0.0208
0.0	0.0	0.0	-1657.9581	-1379.539	NaN	NaN	0.4542	0.8925	0.0225	0.0209	0.0219	0.0212	0.0209
0.0	0.0	0.0	-1023.9581	-114.539	NaN	NaN	0.1006	0.8934	0.0223	0.0208	0.0217	0.021	0.0208
0.0	0.0	0.0	-1356.9581	-1197.539	NaN	NaN	0.4688	0.894	0.0222	0.0208	0.0216	0.0208	0.0206
0.0	0.0	0.0	-541.9581	-522.539	NaN	NaN	0.4909	0.8947	0.022	0.0206	0.0215	0.0207	0.0204
0.0	0.0	0.0	-2039.9581	1832.461	NaN	NaN	-0.3	0.8953	0.0219	0.0204	0.0215	0.0206	0.0203
0.0	0.0	0.0	-1863.9581	-1136.539	NaN	NaN	0.3788	0.8955	0.0217	0.0204	0.0215	0.0207	0.0202
0.0	0.0	0.0	-2578.9581	-275.539	NaN	NaN	0.0965	0.8956	0.0216	0.0204	0.0216	0.0207	0.0201
0.0	0.0	0.0	-1195.9581	622.461	NaN	NaN	-0.3	0.8953	0.0214	0.0206	0.0217	0.0208	0.0202
0.0	0.0	0.0	-2247.9581	-1748.539	NaN	NaN	0.4375	0.8951	0.0212	0.0208	0.0219	0.0208	0.0202
0.0	0.0	0.0	-1841.9581	1026.461	NaN	NaN	-0.3	0.8955	0.0211	0.0207	0.0219	0.0207	0.0201
0.0	0.0	0.0	-2826.9581	-758.539	NaN	NaN	0.2116	0.8953	0.0211	0.0208	0.0221	0.0207	0.0201
0.0	0.0	0.0	-1057.9581	486.461	NaN	NaN	-0.3	0.8957	0.0211	0.0207	0.022	0.0206	0.0199
0.0	0.0	0.0	-1701.9581	-3114.539	NaN	NaN	0.6466	0.8946	0.0213	0.021	0.0222	0.0209	0.0201
0.0	0.0	0.0	-3209.9581	-667.539	NaN	NaN	0.1722	0.8945	0.0215	0.021	0.022	0.021	0.0199
0.0	0.0	0.0	-2215.9581	2194.461	NaN	NaN	-0.3	0.8825	0.0244	0.023	0.0242	0.0234	0.0225
0.0	0.0	0.0	-2944.9581	-1896.539	NaN	NaN	0.3917	0.8992	0.0207	0.0196	0.0219	0.0205	0.0181
