# Supplementary material for: DeepFRET, a software for rapid and automated single-molecule FRET data classification using deep learning
Source: eLife. 2020 Nov 3;9:e60404. doi: 10.7554/eLife.60404 (PMC7609065; doi:10.7554/eLife.60404)
Supplement: Figure 4—source data 1. [file elife-60404-fig4-data1.zip › Figure 4-source data 1/Fig_S4a/Traces/traces_all_n294/Traces_Fig2d_4mMAc_mov2_combined_tif_pair3.txt]

Exported by DeepFRET
Date: 2020-08-26, 18:13
Video filename: None
FRET pair #3
Bleaches at None
D-Dexc-bg	A-Dexc-bg	A-Aexc-bg	D-Dexc-rw	A-Dexc-rw	A-Aexc-rw	S	E	p_bleached	p_aggregated	p_noisy	p_scrambled	p_static	p_dynamic
0.0	0.0	0.0	28149.1414	12392.7133	NaN	NaN	0.3057	0.0734	0.1029	0.0153	0.7372	0.0433	0.0278
0.0	0.0	0.0	29395.1414	13046.7133	NaN	NaN	0.3074	0.0702	0.1059	0.0144	0.7435	0.041	0.025
0.0	0.0	0.0	28184.1414	20816.7133	NaN	NaN	0.4248	0.0696	0.1258	0.0154	0.7241	0.0405	0.0246
0.0	0.0	0.0	25594.1414	11016.7133	NaN	NaN	0.3009	0.0695	0.1387	0.0159	0.7131	0.039	0.0238
0.0	0.0	0.0	24318.1414	14475.7133	NaN	NaN	0.3731	0.0698	0.1493	0.0159	0.7043	0.0375	0.0232
0.0	0.0	0.0	22767.1414	17212.7133	NaN	NaN	0.4305	0.0713	0.1593	0.016	0.694	0.0367	0.0227
0.0	0.0	0.0	20150.1414	15223.7133	NaN	NaN	0.4304	0.0743	0.1717	0.0166	0.6787	0.0358	0.0229
0.0	0.0	0.0	21986.1414	16712.7133	NaN	NaN	0.4319	0.0735	0.173	0.0172	0.6778	0.0345	0.024
0.0	0.0	0.0	24948.1414	15140.7133	NaN	NaN	0.3777	0.0735	0.1776	0.017	0.6738	0.0343	0.0238
0.0	0.0	0.0	20124.1414	12412.7133	NaN	NaN	0.3815	0.0695	0.1687	0.0168	0.6882	0.0331	0.0237
0.0	0.0	0.0	17738.1414	19118.7133	NaN	NaN	0.5187	0.0681	0.161	0.0161	0.6986	0.0331	0.0231
0.0	0.0	0.0	17847.1414	10581.7133	NaN	NaN	0.3722	0.0662	0.1523	0.0159	0.7094	0.033	0.0232
0.0	0.0	0.0	19122.1414	13127.7133	NaN	NaN	0.4071	0.0658	0.1453	0.0157	0.7166	0.0332	0.0234
0.0	0.0	0.0	23336.1414	16899.7133	NaN	NaN	0.42	0.0654	0.1401	0.0155	0.7218	0.0334	0.0238
0.0	0.0	0.0	20843.1414	16526.7133	NaN	NaN	0.4422	0.0652	0.1395	0.0156	0.722	0.0336	0.0241
0.0	0.0	0.0	19509.1414	10885.7133	NaN	NaN	0.3581	0.0647	0.1406	0.0158	0.7206	0.0338	0.0245
0.0	0.0	0.0	20970.1414	12366.7133	NaN	NaN	0.371	0.0629	0.1406	0.0164	0.7205	0.0341	0.0255
0.0	0.0	0.0	19810.1414	13182.7133	NaN	NaN	0.3996	0.0637	0.1338	0.0162	0.727	0.0332	0.0262
0.0	0.0	0.0	20900.1414	14729.7133	NaN	NaN	0.4134	0.0657	0.1298	0.016	0.7286	0.0328	0.0271
0.0	0.0	0.0	21079.1414	15051.7133	NaN	NaN	0.4166	0.0677	0.1276	0.0161	0.7282	0.0324	0.028
0.0	0.0	0.0	17934.1414	16144.7133	NaN	NaN	0.4737	0.0689	0.1255	0.0161	0.7287	0.0321	0.0286
0.0	0.0	0.0	20794.1414	11659.7133	NaN	NaN	0.3593	0.0725	0.1265	0.0161	0.7234	0.0323	0.0293
0.0	0.0	0.0	24097.1414	10210.7133	NaN	NaN	0.2976	0.0765	0.1274	0.0162	0.7176	0.0322	0.03
0.0	0.0	0.0	24648.1414	9455.7133	NaN	NaN	0.2773	0.0798	0.1292	0.0165	0.7119	0.0319	0.0307
0.0	0.0	0.0	20000.1414	13505.7133	NaN	NaN	0.4031	0.0849	0.1323	0.0168	0.7033	0.0315	0.0312
0.0	0.0	0.0	17587.1414	14180.7133	NaN	NaN	0.4464	0.0946	0.1386	0.017	0.6877	0.0309	0.0311
0.0	0.0	0.0	21078.1414	12230.7133	NaN	NaN	0.3672	0.0972	0.1373	0.0169	0.6879	0.0297	0.031
0.0	0.0	0.0	18124.1414	17186.7133	NaN	NaN	0.4867	0.098	0.134	0.0171	0.6914	0.0282	0.0313
0.0	0.0	0.0	20689.1414	13810.7133	NaN	NaN	0.4003	0.0965	0.1311	0.0174	0.6964	0.0274	0.0313
0.0	0.0	0.0	22772.1414	13888.7133	NaN	NaN	0.3788	0.1009	0.1284	0.0177	0.6945	0.0266	0.0319
0.0	0.0	0.0	17235.1414	13130.7133	NaN	NaN	0.4324	0.1106	0.1283	0.0177	0.6858	0.0257	0.0319
0.0	0.0	0.0	18276.1414	13724.7133	NaN	NaN	0.4289	0.1135	0.1208	0.0174	0.6916	0.0244	0.0323
0.0	0.0	0.0	18797.1414	12855.7133	NaN	NaN	0.4061	0.1178	0.1131	0.0169	0.696	0.0234	0.0328
0.0	0.0	0.0	26692.1414	11303.7133	NaN	NaN	0.2975	0.121	0.1107	0.0165	0.6964	0.0231	0.0323
0.0	0.0	0.0	20377.1414	13582.7133	NaN	NaN	0.4	0.1191	0.1081	0.0163	0.7022	0.0227	0.0318
0.0	0.0	0.0	22579.1414	13724.7133	NaN	NaN	0.3781	0.1166	0.105	0.0158	0.7086	0.0226	0.0313
0.0	0.0	0.0	19363.1414	12770.7133	NaN	NaN	0.3974	0.1131	0.1	0.0156	0.7178	0.022	0.0315
0.0	0.0	0.0	19530.1414	11984.7133	NaN	NaN	0.3803	0.1137	0.0962	0.0154	0.7212	0.0216	0.0318
0.0	0.0	0.0	19076.1414	12834.7133	NaN	NaN	0.4022	0.1124	0.095	0.0155	0.7241	0.0213	0.0318
0.0	0.0	0.0	24241.1414	13017.7133	NaN	NaN	0.3494	0.1139	0.0942	0.0156	0.7229	0.0211	0.0323
0.0	0.0	0.0	24603.1414	15447.7133	NaN	NaN	0.3857	0.1124	0.0929	0.0157	0.726	0.0207	0.0324
0.0	0.0	0.0	22294.1414	14706.7133	NaN	NaN	0.3975	0.113	0.0933	0.0158	0.7248	0.0207	0.0324
0.0	0.0	0.0	21974.1414	10348.7133	NaN	NaN	0.3202	0.1131	0.0931	0.016	0.7245	0.0206	0.0328
0.0	0.0	0.0	27234.1414	12422.7133	NaN	NaN	0.3133	0.109	0.0913	0.0162	0.73	0.0204	0.0331
0.0	0.0	0.0	21579.1414	14972.7133	NaN	NaN	0.4096	0.1067	0.0911	0.0165	0.733	0.0201	0.0327
0.0	0.0	0.0	21195.1414	14281.7133	NaN	NaN	0.4026	0.1084	0.0918	0.0164	0.7314	0.02	0.032
0.0	0.0	0.0	23262.1414	15006.7133	NaN	NaN	0.3921	0.1088	0.0906	0.0164	0.732	0.0199	0.0324
0.0	0.0	0.0	18348.1414	13257.7133	NaN	NaN	0.4195	0.1112	0.0919	0.0163	0.7282	0.02	0.0323
0.0	0.0	0.0	23505.1414	12281.7133	NaN	NaN	0.3432	0.1104	0.0915	0.0163	0.7291	0.0202	0.0327
0.0	0.0	0.0	20501.1414	19767.7133	NaN	NaN	0.4909	0.1081	0.089	0.0162	0.7334	0.0199	0.0333
0.0	0.0	0.0	22146.1414	14658.7133	NaN	NaN	0.3983	0.1083	0.09	0.0162	0.7327	0.0201	0.0328
0.0	0.0	0.0	24288.1414	8108.7133	NaN	NaN	0.2503	0.1107	0.0891	0.0159	0.7311	0.02	0.0333
0.0	0.0	0.0	19995.1414	14715.7133	NaN	NaN	0.424	0.1078	0.0876	0.0156	0.7357	0.0198	0.0335
0.0	0.0	0.0	19348.1414	18453.7133	NaN	NaN	0.4882	0.1098	0.0877	0.0154	0.7333	0.02	0.0337
0.0	0.0	0.0	21550.1414	14044.7133	NaN	NaN	0.3946	0.114	0.0884	0.0155	0.7284	0.02	0.0337
0.0	0.0	0.0	21124.1414	10776.7133	NaN	NaN	0.3378	0.117	0.0892	0.0157	0.7243	0.0202	0.0337
0.0	0.0	0.0	19636.1414	15942.7133	NaN	NaN	0.4481	0.1256	0.0904	0.0157	0.7142	0.0204	0.0337
0.0	0.0	0.0	27827.1414	10256.7133	NaN	NaN	0.2693	0.1244	0.091	0.0159	0.7145	0.0208	0.0334
0.0	0.0	0.0	20640.1414	10472.7133	NaN	NaN	0.3366	0.1326	0.091	0.0161	0.7057	0.0211	0.0335
0.0	0.0	0.0	20196.1414	13930.7133	NaN	NaN	0.4082	0.1379	0.0939	0.0162	0.6976	0.0215	0.0329
0.0	0.0	0.0	27004.1414	11024.7133	NaN	NaN	0.2899	0.1387	0.0933	0.0164	0.6967	0.0219	0.033
0.0	0.0	0.0	19644.1414	15502.7133	NaN	NaN	0.4411	0.1483	0.0944	0.0163	0.6864	0.0222	0.0324
0.0	0.0	0.0	20006.1414	11626.7133	NaN	NaN	0.3676	0.153	0.0949	0.0165	0.6804	0.0225	0.0327
0.0	0.0	0.0	13971.1414	14384.7133	NaN	NaN	0.5073	0.1566	0.0958	0.0165	0.6759	0.0227	0.0326
0.0	0.0	0.0	19192.1414	14833.7133	NaN	NaN	0.436	0.1571	0.0953	0.0166	0.6755	0.0228	0.0327
0.0	0.0	0.0	19380.1414	11246.7133	NaN	NaN	0.3672	0.1619	0.0964	0.0166	0.6693	0.0231	0.0326
0.0	0.0	0.0	16055.1414	12630.7133	NaN	NaN	0.4403	0.1669	0.0965	0.0168	0.664	0.0232	0.0326
0.0	0.0	0.0	15449.1414	10741.7133	NaN	NaN	0.4101	0.1658	0.095	0.0168	0.6662	0.0231	0.0331
0.0	0.0	0.0	17450.1414	17505.7133	NaN	NaN	0.5008	0.1636	0.094	0.0167	0.67	0.0228	0.0328
0.0	0.0	0.0	19834.1414	10266.7133	NaN	NaN	0.3411	0.1638	0.0937	0.0166	0.6703	0.0227	0.0328
0.0	0.0	0.0	17254.1414	13347.7133	NaN	NaN	0.4362	0.1632	0.0924	0.0167	0.6722	0.0226	0.0328
0.0	0.0	0.0	14390.1414	12127.7133	NaN	NaN	0.4573	0.1622	0.093	0.0167	0.6732	0.0226	0.0323
0.0	0.0	0.0	19065.1414	12758.7133	NaN	NaN	0.4009	0.1604	0.0931	0.0163	0.676	0.0224	0.0318
0.0	0.0	0.0	18186.1414	12015.7133	NaN	NaN	0.3978	0.1515	0.0931	0.0162	0.6858	0.0221	0.0314
0.0	0.0	0.0	14957.1414	9567.7133	NaN	NaN	0.3901	0.1425	0.0938	0.0157	0.6949	0.0221	0.031
0.0	0.0	0.0	14650.1414	18387.7133	NaN	NaN	0.5566	0.1321	0.0973	0.0152	0.7029	0.0222	0.0303
0.0	0.0	0.0	17426.1414	16170.7133	NaN	NaN	0.4813	0.1237	0.1002	0.0147	0.7094	0.0226	0.0295
0.0	0.0	0.0	17429.1414	15993.7133	NaN	NaN	0.4785	0.1207	0.1031	0.0146	0.709	0.023	0.0296
0.0	0.0	0.0	17436.1414	7741.7133	NaN	NaN	0.3075	0.1199	0.1088	0.0145	0.7035	0.0235	0.0298
0.0	0.0	0.0	20148.1414	15043.7133	NaN	NaN	0.4275	0.1182	0.1127	0.0149	0.6993	0.0238	0.0311
0.0	0.0	0.0	22784.1414	13178.7133	NaN	NaN	0.3665	0.1144	0.1198	0.0155	0.6945	0.0243	0.0317
0.0	0.0	0.0	25439.1414	11395.7133	NaN	NaN	0.3094	0.1127	0.1289	0.0165	0.6841	0.0244	0.0335
0.0	0.0	0.0	16868.1414	8724.7133	NaN	NaN	0.3409	0.1039	0.14	0.0176	0.679	0.0245	0.035
0.0	0.0	0.0	19677.1414	9771.7133	NaN	NaN	0.3318	0.0922	0.1474	0.0192	0.6784	0.0245	0.0384
0.0	0.0	0.0	19711.1414	11424.7133	NaN	NaN	0.3669	0.0792	0.1553	0.0212	0.6781	0.0251	0.041
0.0	0.0	0.0	34697.1414	11215.7133	NaN	NaN	0.2443	0.0705	0.1589	0.0237	0.6755	0.0263	0.0452
0.0	0.0	0.0	25391.1414	10264.7133	NaN	NaN	0.2879	0.0659	0.1633	0.0258	0.6692	0.0286	0.0472
0.0	0.0	0.0	27452.1414	12183.7133	NaN	NaN	0.3074	0.0641	0.1626	0.0274	0.667	0.0297	0.0492
0.0	0.0	0.0	25951.1414	12721.7133	NaN	NaN	0.329	0.0612	0.1544	0.0281	0.6745	0.0307	0.051
0.0	0.0	0.0	22169.1414	15382.7133	NaN	NaN	0.4096	0.0602	0.1525	0.0289	0.675	0.0316	0.0519
0.0	0.0	0.0	20721.1414	12299.7133	NaN	NaN	0.3725	0.0588	0.1528	0.0288	0.6769	0.0325	0.0502
0.0	0.0	0.0	19246.1414	11245.7133	NaN	NaN	0.3688	0.0606	0.1574	0.0288	0.6728	0.0326	0.0478
0.0	0.0	0.0	16888.1414	8598.7133	NaN	NaN	0.3374	0.0618	0.1637	0.0285	0.6691	0.0326	0.0442
0.0	0.0	0.0	20636.1414	7932.7133	NaN	NaN	0.2777	0.0639	0.1647	0.0287	0.6668	0.0322	0.0438
0.0	0.0	0.0	20038.1414	9449.7133	NaN	NaN	0.3205	0.0619	0.1603	0.0289	0.6741	0.0311	0.0437
0.0	0.0	0.0	22973.1414	13376.7133	NaN	NaN	0.368	0.0601	0.1536	0.0295	0.6813	0.0305	0.0451
0.0	0.0	0.0	21358.1414	11579.7133	NaN	NaN	0.3516	0.0585	0.1489	0.0301	0.6853	0.0303	0.0468
0.0	0.0	0.0	23739.1414	10369.7133	NaN	NaN	0.304	0.0564	0.1427	0.0307	0.691	0.0306	0.0485
0.0	0.0	0.0	21076.1414	11624.7133	NaN	NaN	0.3555	0.056	0.1423	0.031	0.6907	0.031	0.0489
0.0	0.0	0.0	30770.1414	11257.7133	NaN	NaN	0.2679	0.056	0.1417	0.0317	0.6895	0.0312	0.0499
0.0	0.0	0.0	34282.1414	9565.7133	NaN	NaN	0.2182	0.0551	0.1398	0.0322	0.6915	0.0315	0.05
0.0	0.0	0.0	27786.1414	13451.7133	NaN	NaN	0.3262	0.0553	0.1399	0.0324	0.6907	0.0317	0.05
0.0	0.0	0.0	22489.1414	12178.7133	NaN	NaN	0.3513	0.0555	0.1411	0.033	0.6894	0.0314	0.0496
0.0	0.0	0.0	29536.1414	12109.7133	NaN	NaN	0.2908	0.0551	0.139	0.0339	0.6905	0.0312	0.0503
0.0	0.0	0.0	28356.1414	11068.7133	NaN	NaN	0.2808	0.055	0.1386	0.0341	0.6925	0.0306	0.0492
0.0	0.0	0.0	28616.1414	10377.7133	NaN	NaN	0.2661	0.0554	0.1386	0.0339	0.6945	0.0298	0.0478
0.0	0.0	0.0	29997.1414	12203.7133	NaN	NaN	0.2892	0.0555	0.1356	0.0334	0.6997	0.0291	0.0467
0.0	0.0	0.0	25177.1414	9776.7133	NaN	NaN	0.2797	0.0557	0.1323	0.0326	0.706	0.0284	0.0449
0.0	0.0	0.0	28549.1414	10201.7133	NaN	NaN	0.2633	0.0572	0.1297	0.0313	0.7106	0.0276	0.0437
0.0	0.0	0.0	30596.1414	9133.7133	NaN	NaN	0.2299	0.0572	0.1238	0.0308	0.7175	0.0272	0.0434
0.0	0.0	0.0	27028.1414	12827.7133	NaN	NaN	0.3219	0.0576	0.1209	0.0296	0.7231	0.0267	0.042
0.0	0.0	0.0	30829.1414	12937.7133	NaN	NaN	0.2956	0.0591	0.1164	0.0286	0.7279	0.0265	0.0416
0.0	0.0	0.0	24970.1414	12610.7133	NaN	NaN	0.3356	0.059	0.1128	0.0276	0.734	0.0262	0.0404
0.0	0.0	0.0	32059.1414	10386.7133	NaN	NaN	0.2447	0.0597	0.1103	0.0268	0.7375	0.026	0.0397
0.0	0.0	0.0	24318.1414	9863.7133	NaN	NaN	0.2886	0.0591	0.1074	0.0261	0.7427	0.0261	0.0387
0.0	0.0	0.0	26522.1414	13156.7133	NaN	NaN	0.3316	0.0592	0.1051	0.0256	0.7459	0.026	0.0382
0.0	0.0	0.0	24857.1414	13621.7133	NaN	NaN	0.354	0.059	0.1019	0.0256	0.7493	0.0259	0.0383
0.0	0.0	0.0	27583.1414	10580.7133	NaN	NaN	0.2772	0.0589	0.1003	0.0252	0.7522	0.0258	0.0376
0.0	0.0	0.0	30127.1414	7201.7133	NaN	NaN	0.1929	0.0594	0.0983	0.0253	0.7541	0.0254	0.0375
0.0	0.0	0.0	26141.1414	12775.7133	NaN	NaN	0.3283	0.0578	0.0948	0.0254	0.7592	0.0251	0.0376
0.0	0.0	0.0	21731.1414	9278.7133	NaN	NaN	0.2992	0.0569	0.0929	0.0256	0.7624	0.0246	0.0376
0.0	0.0	0.0	29067.1414	12488.7133	NaN	NaN	0.3005	0.0563	0.0889	0.0258	0.7662	0.0244	0.0385
0.0	0.0	0.0	28957.1414	17648.7133	NaN	NaN	0.3787	0.0538	0.0863	0.0256	0.7728	0.0242	0.0373
0.0	0.0	0.0	28266.1414	10385.7133	NaN	NaN	0.2687	0.0556	0.087	0.0253	0.7705	0.0245	0.0371
0.0	0.0	0.0	23696.1414	6935.7133	NaN	NaN	0.2264	0.056	0.0862	0.025	0.7714	0.0244	0.037
0.0	0.0	0.0	31489.1414	13314.7133	NaN	NaN	0.2972	0.0554	0.0832	0.0247	0.7754	0.024	0.0371
0.0	0.0	0.0	30293.1414	10664.7133	NaN	NaN	0.2604	0.0551	0.082	0.0246	0.7773	0.0237	0.0373
0.0	0.0	0.0	30651.1414	11309.7133	NaN	NaN	0.2695	0.0546	0.0811	0.0242	0.7793	0.0238	0.0371
0.0	0.0	0.0	25682.1414	9901.7133	NaN	NaN	0.2783	0.0558	0.0796	0.0242	0.7794	0.0235	0.0376
0.0	0.0	0.0	29037.1414	7476.7133	NaN	NaN	0.2048	0.0543	0.0782	0.024	0.7828	0.0235	0.0372
0.0	0.0	0.0	24953.1414	9534.7133	NaN	NaN	0.2765	0.0539	0.077	0.0238	0.7843	0.0233	0.0377
0.0	0.0	0.0	28239.1414	13650.7133	NaN	NaN	0.3259	0.0528	0.0757	0.0235	0.7873	0.0233	0.0375
0.0	0.0	0.0	29372.1414	10505.7133	NaN	NaN	0.2634	0.0524	0.0754	0.0236	0.7874	0.0234	0.0377
0.0	0.0	0.0	23183.1414	9622.7133	NaN	NaN	0.2933	0.0529	0.0746	0.0232	0.7882	0.0234	0.0377
0.0	0.0	0.0	26292.1414	8367.7133	NaN	NaN	0.2414	0.0521	0.0747	0.0232	0.7887	0.0236	0.0377
0.0	0.0	0.0	27382.1414	13438.7133	NaN	NaN	0.3292	0.0517	0.0749	0.023	0.7889	0.024	0.0375
0.0	0.0	0.0	29872.1414	6727.7133	NaN	NaN	0.1838	0.0531	0.0744	0.0231	0.7875	0.0244	0.0374
0.0	0.0	0.0	29306.1414	9650.7133	NaN	NaN	0.2477	0.0544	0.0748	0.0232	0.7848	0.025	0.0378
0.0	0.0	0.0	25621.1414	8057.7133	NaN	NaN	0.2393	0.0554	0.0763	0.0232	0.7818	0.0257	0.0377
0.0	0.0	0.0	33499.1414	11137.7133	NaN	NaN	0.2495	0.055	0.077	0.0231	0.7808	0.0266	0.0375
0.0	0.0	0.0	31472.1414	12914.7133	NaN	NaN	0.291	0.0554	0.0769	0.0235	0.7778	0.0278	0.0386
0.0	0.0	0.0	22791.1414	13550.7133	NaN	NaN	0.3729	0.0576	0.078	0.0235	0.7735	0.0287	0.0386
0.0	0.0	0.0	26828.1414	11126.7133	NaN	NaN	0.2932	0.0604	0.0789	0.0237	0.7688	0.0295	0.0386
0.0	0.0	0.0	25982.1414	10607.7133	NaN	NaN	0.2899	0.0625	0.0789	0.0236	0.7664	0.0303	0.0383
0.0	0.0	0.0	28894.1414	11746.7133	NaN	NaN	0.289	0.0644	0.0781	0.0237	0.7644	0.0309	0.0383
0.0	0.0	0.0	26342.1414	11362.7133	NaN	NaN	0.3014	0.0677	0.0778	0.0234	0.7611	0.0316	0.0383
0.0	0.0	0.0	26267.1414	10325.7133	NaN	NaN	0.2822	0.0689	0.0765	0.0236	0.7608	0.032	0.0382
0.0	0.0	0.0	24188.1414	14477.7133	NaN	NaN	0.3744	0.0703	0.0755	0.0235	0.76	0.0326	0.0382
0.0	0.0	0.0	30073.1414	9478.7133	NaN	NaN	0.2397	0.0721	0.0757	0.0236	0.7569	0.0335	0.0383
0.0	0.0	0.0	26535.1414	7670.7133	NaN	NaN	0.2243	0.0725	0.0746	0.024	0.7564	0.0338	0.0386
0.0	0.0	0.0	23427.1414	11155.7133	NaN	NaN	0.3226	0.0726	0.0733	0.0242	0.7571	0.0339	0.0389
0.0	0.0	0.0	20763.1414	12530.7133	NaN	NaN	0.3764	0.073	0.0714	0.0247	0.7578	0.0337	0.0395
0.0	0.0	0.0	29657.1414	8695.7133	NaN	NaN	0.2267	0.0724	0.0694	0.0251	0.7599	0.0333	0.04
0.0	0.0	0.0	28532.1414	10870.7133	NaN	NaN	0.2759	0.0726	0.0664	0.0256	0.7625	0.0323	0.0407
0.0	0.0	0.0	25016.1414	10522.7133	NaN	NaN	0.2961	0.0728	0.064	0.0258	0.7659	0.0313	0.0403
0.0	0.0	0.0	28036.1414	12433.7133	NaN	NaN	0.3072	0.0727	0.0601	0.0258	0.7706	0.03	0.0408
0.0	0.0	0.0	27295.1414	9744.7133	NaN	NaN	0.2631	0.0711	0.0565	0.0261	0.7767	0.0287	0.0409
0.0	0.0	0.0	29005.1414	10950.7133	NaN	NaN	0.2741	0.0713	0.054	0.0261	0.78	0.0277	0.0409
0.0	0.0	0.0	28136.1414	10216.7133	NaN	NaN	0.2664	0.071	0.0517	0.0262	0.7834	0.0268	0.0409
0.0	0.0	0.0	24541.1414	12600.7133	NaN	NaN	0.3393	0.0712	0.0502	0.0263	0.7857	0.0261	0.0404
0.0	0.0	0.0	26835.1414	9759.7133	NaN	NaN	0.2667	0.0723	0.0486	0.0263	0.7864	0.0255	0.0408
0.0	0.0	0.0	23230.1414	8730.7133	NaN	NaN	0.2732	0.0717	0.0474	0.0263	0.7891	0.025	0.0406
0.0	0.0	0.0	28433.1414	10392.7133	NaN	NaN	0.2677	0.0721	0.0466	0.0261	0.7902	0.0245	0.0405
0.0	0.0	0.0	28348.1414	11357.7133	NaN	NaN	0.286	0.0714	0.046	0.026	0.7922	0.0241	0.0402
0.0	0.0	0.0	23763.1414	13567.7133	NaN	NaN	0.3634	0.0713	0.0456	0.0258	0.7937	0.0238	0.0398
0.0	0.0	0.0	23565.1414	7512.7133	NaN	NaN	0.2417	0.072	0.0452	0.0258	0.7935	0.0235	0.0399
0.0	0.0	0.0	27454.1414	9674.7133	NaN	NaN	0.2606	0.0712	0.045	0.0259	0.7949	0.0233	0.0396
0.0	0.0	0.0	26696.1414	9667.7133	NaN	NaN	0.2659	0.0717	0.0449	0.026	0.7948	0.0232	0.0394
0.0	0.0	0.0	29419.1414	12936.7133	NaN	NaN	0.3054	0.0719	0.0448	0.0261	0.7949	0.023	0.0393
0.0	0.0	0.0	28905.1414	10826.7133	NaN	NaN	0.2725	0.0728	0.0447	0.0263	0.7939	0.023	0.0393
0.0	0.0	0.0	28855.1414	11400.7133	NaN	NaN	0.2832	0.0732	0.0446	0.0265	0.7937	0.0229	0.0392
0.0	0.0	0.0	29544.1414	13357.7133	NaN	NaN	0.3114	0.0741	0.0445	0.0265	0.7931	0.0227	0.0391
0.0	0.0	0.0	25988.1414	11507.7133	NaN	NaN	0.3069	0.0746	0.0444	0.0267	0.7925	0.0226	0.0392
0.0	0.0	0.0	25079.1414	8844.7133	NaN	NaN	0.2607	0.0759	0.0443	0.027	0.7911	0.0225	0.0392
0.0	0.0	0.0	23734.1414	9480.7133	NaN	NaN	0.2854	0.0777	0.0442	0.0273	0.7887	0.0225	0.0397
0.0	0.0	0.0	27201.1414	9093.7133	NaN	NaN	0.2506	0.078	0.0442	0.0277	0.7878	0.0225	0.0397
0.0	0.0	0.0	25637.1414	7786.7133	NaN	NaN	0.233	0.0788	0.0442	0.0279	0.7871	0.0225	0.0395
0.0	0.0	0.0	28952.1414	12745.7133	NaN	NaN	0.3057	0.0788	0.0441	0.0281	0.7871	0.0225	0.0395
0.0	0.0	0.0	30272.1414	8491.7133	NaN	NaN	0.2191	0.0788	0.0439	0.0279	0.7878	0.0224	0.0392
0.0	0.0	0.0	27822.1414	15178.7133	NaN	NaN	0.353	0.0785	0.0433	0.0277	0.7894	0.0223	0.0388
0.0	0.0	0.0	28074.1414	7614.7133	NaN	NaN	0.2134	0.079	0.0429	0.0272	0.7898	0.0222	0.039
0.0	0.0	0.0	26004.1414	15524.7133	NaN	NaN	0.3738	0.0789	0.0421	0.0272	0.7907	0.0223	0.0388
0.0	0.0	0.0	23496.1414	10972.7133	NaN	NaN	0.3183	0.0838	0.0416	0.027	0.7869	0.0221	0.0386
0.0	0.0	0.0	26811.1414	8637.7133	NaN	NaN	0.2437	0.0864	0.0415	0.0272	0.7836	0.0222	0.0391
0.0	0.0	0.0	25127.1414	8250.7133	NaN	NaN	0.2472	0.0901	0.0414	0.0268	0.7808	0.0221	0.0387
0.0	0.0	0.0	31055.1414	12125.7133	NaN	NaN	0.2808	0.0887	0.0414	0.0266	0.7823	0.0222	0.0389
0.0	0.0	0.0	24856.1414	12987.7133	NaN	NaN	0.3432	0.0875	0.041	0.0261	0.7842	0.0222	0.039
0.0	0.0	0.0	28884.1414	11297.7133	NaN	NaN	0.2812	0.089	0.0409	0.0258	0.7833	0.0222	0.0388
0.0	0.0	0.0	29655.1414	7746.7133	NaN	NaN	0.2071	0.0925	0.0412	0.0259	0.7783	0.0224	0.0397
0.0	0.0	0.0	28128.1414	10806.7133	NaN	NaN	0.2776	0.0954	0.0416	0.0263	0.7742	0.0229	0.0395
0.0	0.0	0.0	28400.1414	8847.7133	NaN	NaN	0.2375	0.105	0.0425	0.0269	0.7618	0.0234	0.0404
0.0	0.0	0.0	29010.1414	7380.7133	NaN	NaN	0.2028	0.1084	0.0434	0.0275	0.7555	0.024	0.0411
0.0	0.0	0.0	27300.1414	9601.7133	NaN	NaN	0.2602	0.1143	0.0444	0.028	0.7474	0.0247	0.0412
0.0	0.0	0.0	26509.1414	12177.7133	NaN	NaN	0.3148	0.1192	0.0455	0.0285	0.7407	0.025	0.0411
0.0	0.0	0.0	30404.1414	6956.7133	NaN	NaN	0.1862	0.1224	0.0464	0.029	0.7359	0.0252	0.0411
0.0	0.0	0.0	25692.1414	10977.7133	NaN	NaN	0.2994	0.1295	0.0472	0.0293	0.728	0.0253	0.0407
0.0	0.0	0.0	27239.1414	6638.7133	NaN	NaN	0.196	0.1322	0.0484	0.0292	0.725	0.0251	0.0401
0.0	0.0	0.0	25014.1414	11729.7133	NaN	NaN	0.3192	0.1413	0.0492	0.0294	0.7156	0.025	0.0396
0.0	0.0	0.0	27626.1414	11441.7133	NaN	NaN	0.2929	0.1425	0.0506	0.0292	0.7141	0.0247	0.0389
0.0	0.0	0.0	24233.1414	8367.7133	NaN	NaN	0.2567	0.1487	0.0518	0.0292	0.7071	0.0244	0.0389
0.0	0.0	0.0	23197.1414	11129.7133	NaN	NaN	0.3242	0.1547	0.0525	0.0286	0.7026	0.0241	0.0373
0.0	0.0	0.0	29376.1414	12357.7133	NaN	NaN	0.2961	0.1609	0.0529	0.0286	0.6963	0.024	0.0372
0.0	0.0	0.0	16086.1414	12341.7133	NaN	NaN	0.4341	0.1743	0.0533	0.0281	0.6849	0.0236	0.0358
0.0	0.0	0.0	27016.1414	9066.7133	NaN	NaN	0.2513	0.1782	0.0536	0.0276	0.6823	0.023	0.0352
0.0	0.0	0.0	21526.1414	11420.7133	NaN	NaN	0.3466	0.178	0.0541	0.0269	0.6843	0.0225	0.0342
0.0	0.0	0.0	31866.1414	12448.7133	NaN	NaN	0.2809	0.1795	0.0548	0.0262	0.6849	0.0218	0.0328
0.0	0.0	0.0	24269.1414	13775.7133	NaN	NaN	0.3621	0.1734	0.0556	0.0259	0.6912	0.0215	0.0324
0.0	0.0	0.0	29860.1414	6279.7133	NaN	NaN	0.1738	0.1736	0.0561	0.0254	0.6933	0.0207	0.0309
0.0	0.0	0.0	27470.1414	10702.7133	NaN	NaN	0.2804	0.1659	0.0566	0.025	0.7013	0.0203	0.0308
0.0	0.0	0.0	28179.1414	9189.7133	NaN	NaN	0.2459	0.159	0.0587	0.0245	0.7083	0.0198	0.0298
0.0	0.0	0.0	27730.1414	10364.7133	NaN	NaN	0.2721	0.1522	0.0601	0.0239	0.7143	0.0196	0.0299
0.0	0.0	0.0	32725.1414	10153.7133	NaN	NaN	0.2368	0.1464	0.0615	0.0237	0.7194	0.0195	0.0295
0.0	0.0	0.0	21915.1414	15639.7133	NaN	NaN	0.4164	0.1453	0.062	0.0234	0.7201	0.0194	0.0298
0.0	0.0	0.0	27432.1414	10203.7133	NaN	NaN	0.2711	0.1417	0.0645	0.023	0.7215	0.0195	0.0297
0.0	0.0	0.0	29528.1414	11619.7133	NaN	NaN	0.2824	0.1451	0.0656	0.0231	0.7159	0.0197	0.0306
0.0	0.0	0.0	27340.1414	12121.7133	NaN	NaN	0.3072	0.1506	0.0643	0.025	0.7073	0.0213	0.0315
0.0	0.0	0.0	14128.1414	9462.7133	NaN	NaN	0.4011	0.2264	0.0726	0.0265	0.6176	0.0243	0.0326
0.0	0.0	0.0	11553.1414	10222.7133	NaN	NaN	0.4695	0.3582	0.0881	0.0257	0.4693	0.0283	0.0305
0.0	0.0	0.0	15828.1414	11584.7133	NaN	NaN	0.4226	0.4123	0.083	0.0287	0.4135	0.0287	0.0339
0.0	0.0	0.0	9647.1414	14994.7133	NaN	NaN	0.6085	0.4175	0.0787	0.0314	0.4094	0.0271	0.0359
0.0	0.0	0.0	9852.1414	14252.7133	NaN	NaN	0.5913	0.3597	0.0823	0.0323	0.4604	0.0265	0.0387
0.0	0.0	0.0	12527.1414	14367.7133	NaN	NaN	0.5342	0.3075	0.0859	0.0315	0.5087	0.0262	0.0402
0.0	0.0	0.0	14499.1414	12392.7133	NaN	NaN	0.4608	0.293	0.0873	0.0305	0.5213	0.0267	0.0412
0.0	0.0	0.0	13240.1414	10469.7133	NaN	NaN	0.4416	0.3313	0.0926	0.0299	0.4777	0.0282	0.0404
0.0	0.0	0.0	11615.1414	12478.7133	NaN	NaN	0.5179	0.3558	0.0945	0.0299	0.4498	0.0298	0.0403
0.0	0.0	0.0	6525.1414	8735.7133	NaN	NaN	0.5724	0.3607	0.0974	0.0296	0.4419	0.0303	0.0402
0.0	0.0	0.0	12920.1414	11424.7133	NaN	NaN	0.4693	0.3205	0.1079	0.0302	0.4688	0.0304	0.0422
0.0	0.0	0.0	9960.1414	11520.7133	NaN	NaN	0.5363	0.2938	0.1162	0.0293	0.4877	0.0295	0.0436
0.0	0.0	0.0	12446.1414	9074.7133	NaN	NaN	0.4217	0.2505	0.1245	0.0282	0.5215	0.0299	0.0455
0.0	0.0	0.0	6625.1414	12975.7133	NaN	NaN	0.662	0.2157	0.1321	0.0264	0.5492	0.0301	0.0465
0.0	0.0	0.0	10499.1414	13839.7133	NaN	NaN	0.5686	0.1749	0.1314	0.024	0.5922	0.0301	0.0475
0.0	0.0	0.0	9936.1414	11209.7133	NaN	NaN	0.5301	0.1485	0.1317	0.0224	0.619	0.0298	0.0485
0.0	0.0	0.0	10120.1414	13360.7133	NaN	NaN	0.569	0.1392	0.1338	0.0221	0.6268	0.0293	0.0489
0.0	0.0	0.0	24876.1414	11984.7133	NaN	NaN	0.3251	0.1333	0.1316	0.0219	0.6352	0.0289	0.049
0.0	0.0	0.0	24754.1414	10394.7133	NaN	NaN	0.2957	0.1327	0.1286	0.0221	0.6392	0.0284	0.049
0.0	0.0	0.0	30829.1414	12216.7133	NaN	NaN	0.2838	0.1236	0.1271	0.0226	0.6499	0.0281	0.0488
0.0	0.0	0.0	24656.1414	11152.7133	NaN	NaN	0.3115	0.1266	0.1228	0.0229	0.6505	0.0278	0.0493
0.0	0.0	0.0	26530.1414	9506.7133	NaN	NaN	0.2638	0.1167	0.1233	0.0241	0.6609	0.0276	0.0474
0.0	0.0	0.0	25950.1414	11923.7133	NaN	NaN	0.3148	0.1223	0.1182	0.0245	0.6609	0.0273	0.0467
0.0	0.0	0.0	24472.1414	9217.7133	NaN	NaN	0.2736	0.1135	0.1206	0.0255	0.6682	0.0271	0.0451
0.0	0.0	0.0	26894.1414	9506.7133	NaN	NaN	0.2612	0.123	0.1145	0.0249	0.6669	0.0269	0.0439
0.0	0.0	0.0	28548.1414	11741.7133	NaN	NaN	0.2914	0.1188	0.1181	0.0254	0.6676	0.0269	0.0432
0.0	0.0	0.0	34364.1414	10667.7133	NaN	NaN	0.2369	0.1223	0.1181	0.0256	0.6638	0.0269	0.0433
0.0	0.0	0.0	29676.1414	7546.7133	NaN	NaN	0.2027	0.118	0.1232	0.026	0.6629	0.0271	0.0428
0.0	0.0	0.0	27420.1414	9584.7133	NaN	NaN	0.259	0.1123	0.1289	0.0267	0.662	0.0271	0.0429
0.0	0.0	0.0	21002.1414	7931.7133	NaN	NaN	0.2741	0.1077	0.1348	0.0272	0.6615	0.0274	0.0414
0.0	0.0	0.0	31043.1414	12548.7133	NaN	NaN	0.2879	0.1008	0.1459	0.0287	0.6558	0.027	0.0417
0.0	0.0	0.0	25060.1414	12656.7133	NaN	NaN	0.3356	0.0996	0.1501	0.0286	0.655	0.0266	0.0401
0.0	0.0	0.0	26982.1414	8484.7133	NaN	NaN	0.2392	0.0933	0.1557	0.0289	0.6569	0.0263	0.0389
0.0	0.0	0.0	32641.1414	8997.7133	NaN	NaN	0.2161	0.0957	0.1581	0.0294	0.6518	0.0263	0.0388
0.0	0.0	0.0	30974.1414	8479.7133	NaN	NaN	0.2149	0.0937	0.1633	0.0308	0.646	0.0262	0.0401
0.0	0.0	0.0	25411.1414	7889.7133	NaN	NaN	0.2369	0.0957	0.163	0.031	0.6437	0.026	0.0406
0.0	0.0	0.0	21490.1414	11792.7133	NaN	NaN	0.3543	0.0959	0.165	0.0311	0.6407	0.0261	0.0413
0.0	0.0	0.0	29037.1414	13057.7133	NaN	NaN	0.3102	0.0929	0.163	0.0305	0.6468	0.0264	0.0403
0.0	0.0	0.0	29612.1414	12113.7133	NaN	NaN	0.2903	0.0943	0.157	0.0296	0.6529	0.0261	0.0402
0.0	0.0	0.0	29326.1414	6162.7133	NaN	NaN	0.1737	0.0942	0.1502	0.0285	0.6627	0.0257	0.0388
0.0	0.0	0.0	26427.1414	11848.7133	NaN	NaN	0.3096	0.0971	0.1461	0.0281	0.6647	0.0257	0.0385
0.0	0.0	0.0	27785.1414	9903.7133	NaN	NaN	0.2628	0.0989	0.1442	0.0278	0.665	0.0257	0.0384
0.0	0.0	0.0	30847.1414	12524.7133	NaN	NaN	0.2888	0.1016	0.1413	0.0273	0.6653	0.0257	0.0388
0.0	0.0	0.0	24043.1414	10114.7133	NaN	NaN	0.2961	0.102	0.1371	0.0265	0.67	0.0259	0.0384
0.0	0.0	0.0	27198.1414	9407.7133	NaN	NaN	0.257	0.1019	0.1336	0.0259	0.6745	0.0262	0.0379
0.0	0.0	0.0	30123.1414	8658.7133	NaN	NaN	0.2233	0.1011	0.1319	0.0255	0.6775	0.0265	0.0375
0.0	0.0	0.0	27901.1414	7266.7133	NaN	NaN	0.2066	0.1004	0.1299	0.0254	0.6807	0.0266	0.0372
0.0	0.0	0.0	28538.1414	9489.7133	NaN	NaN	0.2495	0.1007	0.1276	0.0251	0.6829	0.0267	0.037
0.0	0.0	0.0	25316.1414	15319.7133	NaN	NaN	0.377	0.0985	0.1251	0.0248	0.6884	0.0268	0.0364
0.0	0.0	0.0	24678.1414	11684.7133	NaN	NaN	0.3213	0.0981	0.1206	0.0238	0.6953	0.0269	0.0352
0.0	0.0	0.0	28073.1414	9384.7133	NaN	NaN	0.2505	0.0993	0.1173	0.0233	0.6982	0.0272	0.0348
0.0	0.0	0.0	30443.1414	9618.7133	NaN	NaN	0.2401	0.1002	0.1145	0.0228	0.7004	0.0277	0.0345
0.0	0.0	0.0	26775.1414	9466.7133	NaN	NaN	0.2612	0.102	0.1131	0.0223	0.6998	0.0285	0.0342
0.0	0.0	0.0	25061.1414	12110.7133	NaN	NaN	0.3258	0.103	0.1135	0.0224	0.6969	0.0295	0.0347
0.0	0.0	0.0	23408.1414	11651.7133	NaN	NaN	0.3323	0.1039	0.1138	0.0223	0.6941	0.0305	0.0354
0.0	0.0	0.0	30172.1414	8932.7133	NaN	NaN	0.2284	0.104	0.1155	0.0223	0.69	0.0315	0.0366
0.0	0.0	0.0	28938.1414	8645.7133	NaN	NaN	0.23	0.1038	0.1173	0.0222	0.6868	0.0326	0.0374
0.0	0.0	0.0	29095.1414	11637.7133	NaN	NaN	0.2857	0.1023	0.121	0.0224	0.6825	0.0332	0.0386
0.0	0.0	0.0	26881.1414	9408.7133	NaN	NaN	0.2593	0.101	0.1228	0.0226	0.681	0.0337	0.0389
0.0	0.0	0.0	27954.1414	8926.7133	NaN	NaN	0.242	0.0995	0.1254	0.023	0.6786	0.0338	0.0397
0.0	0.0	0.0	26111.1414	6942.7133	NaN	NaN	0.21	0.0998	0.1257	0.0231	0.6776	0.034	0.0398
0.0	0.0	0.0	31736.1414	9943.7133	NaN	NaN	0.2386	0.0983	0.1282	0.0236	0.6754	0.0341	0.0405
0.0	0.0	0.0	28676.1414	10613.7133	NaN	NaN	0.2701	0.0985	0.1287	0.0237	0.6744	0.0342	0.0406
0.0	0.0	0.0	31986.1414	10481.7133	NaN	NaN	0.2468	0.0973	0.1302	0.0242	0.6731	0.0341	0.041
0.0	0.0	0.0	29563.1414	10909.7133	NaN	NaN	0.2696	0.098	0.1301	0.0245	0.6719	0.034	0.0415
0.0	0.0	0.0	27453.1414	9718.7133	NaN	NaN	0.2615	0.0957	0.1334	0.0253	0.6696	0.0336	0.0423
0.0	0.0	0.0	29249.1414	9913.7133	NaN	NaN	0.2531	0.0951	0.1355	0.0261	0.6669	0.0331	0.0433
0.0	0.0	0.0	27035.1414	13307.7133	NaN	NaN	0.3299	0.092	0.1388	0.0271	0.665	0.0329	0.0442
0.0	0.0	0.0	26026.1414	12942.7133	NaN	NaN	0.3321	0.0911	0.1399	0.0273	0.6646	0.0327	0.0444
0.0	0.0	0.0	26599.1414	11634.7133	NaN	NaN	0.3043	0.0907	0.1414	0.0276	0.6627	0.0326	0.0449
0.0	0.0	0.0	27363.1414	12624.7133	NaN	NaN	0.3157	0.0888	0.1445	0.0283	0.6598	0.0325	0.0462
0.0	0.0	0.0	23897.1414	12693.7133	NaN	NaN	0.3469	0.0876	0.148	0.0287	0.6564	0.0324	0.0469
0.0	0.0	0.0	28001.1414	8347.7133	NaN	NaN	0.2297	0.0855	0.1527	0.0297	0.6507	0.0323	0.0491
0.0	0.0	0.0	23418.1414	9747.7133	NaN	NaN	0.2939	0.0842	0.1565	0.0301	0.6468	0.0322	0.0501
0.0	0.0	0.0	28258.1414	12247.7133	NaN	NaN	0.3024	0.0817	0.1629	0.0312	0.6395	0.0323	0.0524
0.0	0.0	0.0	29860.1414	12363.7133	NaN	NaN	0.2928	0.0797	0.1652	0.0316	0.6381	0.0323	0.0531
0.0	0.0	0.0	28385.1414	9601.7133	NaN	NaN	0.2528	0.0775	0.1669	0.0319	0.6378	0.0322	0.0537
0.0	0.0	0.0	23404.1414	10758.7133	NaN	NaN	0.3149	0.0769	0.1656	0.0316	0.6412	0.0318	0.0529
0.0	0.0	0.0	28915.1414	16306.7133	NaN	NaN	0.3606	0.0755	0.1675	0.0322	0.6385	0.0323	0.0541
0.0	0.0	0.0	25641.1414	10314.7133	NaN	NaN	0.2869	0.0757	0.1645	0.0318	0.6428	0.0318	0.0535
0.0	0.0	0.0	31311.1414	9976.7133	NaN	NaN	0.2416	0.0741	0.1645	0.032	0.6442	0.0317	0.0535
0.0	0.0	0.0	28174.1414	11176.7133	NaN	NaN	0.284	0.0746	0.163	0.0323	0.6449	0.0314	0.0538
0.0	0.0	0.0	26791.1414	9040.7133	NaN	NaN	0.2523	0.0724	0.1645	0.0329	0.6447	0.0313	0.0541
0.0	0.0	0.0	27029.1414	8095.7133	NaN	NaN	0.2305	0.0726	0.1618	0.033	0.6475	0.0308	0.0543
0.0	0.0	0.0	24394.1414	10261.7133	NaN	NaN	0.2961	0.0712	0.1635	0.0335	0.6455	0.031	0.0553
0.0	0.0	0.0	28296.1414	12771.7133	NaN	NaN	0.311	0.0705	0.1614	0.0336	0.6486	0.0308	0.0551
0.0	0.0	0.0	27608.1414	10487.7133	NaN	NaN	0.2753	0.07	0.1606	0.0339	0.6496	0.0307	0.0552
0.0	0.0	0.0	27541.1414	9631.7133	NaN	NaN	0.2591	0.0693	0.161	0.0343	0.6493	0.0305	0.0555
0.0	0.0	0.0	28321.1414	10824.7133	NaN	NaN	0.2765	0.0691	0.1635	0.0353	0.6448	0.0308	0.0564
0.0	0.0	0.0	30818.1414	9357.7133	NaN	NaN	0.2329	0.0675	0.1683	0.0368	0.6374	0.0317	0.0583
0.0	0.0	0.0	26091.1414	5898.7133	NaN	NaN	0.1844	0.0682	0.1683	0.0371	0.636	0.0317	0.0587
0.0	0.0	0.0	29924.1414	11226.7133	NaN	NaN	0.2728	0.067	0.1715	0.038	0.6308	0.0325	0.0601
0.0	0.0	0.0	25793.1414	12531.7133	NaN	NaN	0.327	0.066	0.17	0.0379	0.636	0.0323	0.0578
0.0	0.0	0.0	25814.1414	7279.7133	NaN	NaN	0.22	0.0657	0.1704	0.0377	0.6384	0.0319	0.056
0.0	0.0	0.0	25981.1414	6219.7133	NaN	NaN	0.1932	0.0671	0.1699	0.0373	0.6384	0.0314	0.0559
0.0	0.0	0.0	27615.1414	11751.7133	NaN	NaN	0.2985	0.0658	0.1764	0.0386	0.6299	0.0325	0.0569
0.0	0.0	0.0	23990.1414	7630.7133	NaN	NaN	0.2413	0.0669	0.1794	0.0392	0.6243	0.0325	0.0578
0.0	0.0	0.0	26733.1414	12449.7133	NaN	NaN	0.3177	0.0658	0.1863	0.0406	0.6123	0.0337	0.0613
0.0	0.0	0.0	25259.1414	9206.7133	NaN	NaN	0.2671	0.0655	0.1907	0.0422	0.6035	0.0346	0.0635
0.0	0.0	0.0	24832.1414	11324.7133	NaN	NaN	0.3132	0.0645	0.1987	0.0447	0.5901	0.0361	0.066
0.0	0.0	0.0	25416.1414	11966.7133	NaN	NaN	0.3201	0.0643	0.2026	0.0461	0.5811	0.0371	0.0689
0.0	0.0	0.0	23816.1414	11642.7133	NaN	NaN	0.3283	0.0634	0.2065	0.0475	0.5747	0.038	0.0699
0.0	0.0	0.0	25890.1414	12379.7133	NaN	NaN	0.3235	0.0636	0.21	0.0489	0.5685	0.0388	0.0702
0.0	0.0	0.0	29153.1414	8277.7133	NaN	NaN	0.2211	0.0638	0.2137	0.0501	0.5618	0.0396	0.0711
0.0	0.0	0.0	25231.1414	9393.7133	NaN	NaN	0.2713	0.0632	0.2167	0.0511	0.5597	0.04	0.0693
0.0	0.0	0.0	25111.1414	11676.7133	NaN	NaN	0.3174	0.0635	0.2202	0.0512	0.5556	0.0402	0.0693
0.0	0.0	0.0	26505.1414	14797.7133	NaN	NaN	0.3583	0.0632	0.2221	0.0515	0.5534	0.0405	0.0693
0.0	0.0	0.0	26098.1414	16108.7133	NaN	NaN	0.3817	0.0629	0.222	0.0515	0.5541	0.0406	0.0688
0.0	0.0	0.0	22906.1414	10094.7133	NaN	NaN	0.3059	0.0632	0.222	0.0514	0.5535	0.0406	0.0693
0.0	0.0	0.0	24739.1414	10682.7133	NaN	NaN	0.3016	0.0616	0.2233	0.0512	0.5536	0.0407	0.0696
0.0	0.0	0.0	27342.1414	8048.7133	NaN	NaN	0.2274	0.0611	0.2216	0.0505	0.5557	0.0404	0.0706
0.0	0.0	0.0	21601.1414	12015.7133	NaN	NaN	0.3574	0.0613	0.2208	0.0499	0.5571	0.0403	0.0706
0.0	0.0	0.0	26539.1414	11070.7133	NaN	NaN	0.2944	0.0621	0.2181	0.0495	0.5572	0.0405	0.0725
0.0	0.0	0.0	26343.1414	10703.7133	NaN	NaN	0.2889	0.0624	0.2153	0.0493	0.5589	0.0406	0.0736
0.0	0.0	0.0	27236.1414	12479.7133	NaN	NaN	0.3142	0.0617	0.2122	0.0488	0.565	0.0406	0.0717
0.0	0.0	0.0	22424.1414	11785.7133	NaN	NaN	0.3445	0.0632	0.2078	0.0481	0.5688	0.0401	0.0721
0.0	0.0	0.0	24131.1414	9458.7133	NaN	NaN	0.2816	0.0631	0.2056	0.0476	0.5739	0.0396	0.0702
0.0	0.0	0.0	27853.1414	10110.7133	NaN	NaN	0.2663	0.0651	0.2016	0.047	0.5787	0.0388	0.0688
0.0	0.0	0.0	25290.1414	8331.7133	NaN	NaN	0.2478	0.0667	0.1989	0.0467	0.5825	0.0382	0.0671
0.0	0.0	0.0	31686.1414	9325.7133	NaN	NaN	0.2274	0.0674	0.1978	0.0463	0.585	0.0367	0.0668
0.0	0.0	0.0	25178.1414	9902.7133	NaN	NaN	0.2823	0.0671	0.1993	0.046	0.5848	0.0368	0.066
0.0	0.0	0.0	24742.1414	12378.7133	NaN	NaN	0.3335	0.068	0.2001	0.0463	0.5816	0.0368	0.0671
0.0	0.0	0.0	26039.1414	14319.7133	NaN	NaN	0.3548	0.0679	0.1947	0.044	0.5923	0.0362	0.0649
0.0	0.0	0.0	17625.1414	12621.7133	NaN	NaN	0.4173	0.0718	0.1829	0.0419	0.6081	0.0357	0.0597
0.0	0.0	0.0	14612.1414	8639.7133	NaN	NaN	0.3716	0.0786	0.1706	0.0399	0.6196	0.034	0.0573
0.0	0.0	0.0	20754.1414	12274.7133	NaN	NaN	0.3716	0.0839	0.1771	0.0407	0.605	0.0337	0.0597
0.0	0.0	0.0	-663.8586	12479.7133	NaN	NaN	1.0562	0.083	0.1959	0.0411	0.584	0.0341	0.0619
0.0	0.0	0.0	23140.1414	12300.7133	NaN	NaN	0.3471	0.0739	0.2183	0.0414	0.5596	0.0367	0.0702
0.0	0.0	0.0	28119.1414	9947.7133	NaN	NaN	0.2613	0.0677	0.2342	0.043	0.5439	0.0375	0.0736
0.0	0.0	0.0	33057.1414	11734.7133	NaN	NaN	0.262	0.0628	0.2389	0.0441	0.5451	0.0383	0.0708
0.0	0.0	0.0	21477.1414	7729.7133	NaN	NaN	0.2647	0.0643	0.2342	0.0433	0.5504	0.0371	0.0708
0.0	0.0	0.0	22185.1414	13434.7133	NaN	NaN	0.3772	0.0616	0.2316	0.0427	0.5606	0.0369	0.0666
0.0	0.0	0.0	27905.1414	10765.7133	NaN	NaN	0.2784	0.0649	0.2191	0.0417	0.576	0.0357	0.0626
0.0	0.0	0.0	27875.1414	12447.7133	NaN	NaN	0.3087	0.0663	0.2113	0.0415	0.5874	0.0351	0.0584
0.0	0.0	0.0	34155.1414	9159.7133	NaN	NaN	0.2115	0.0696	0.1964	0.0408	0.604	0.0341	0.055
0.0	0.0	0.0	26293.1414	7056.7133	NaN	NaN	0.2116	0.0718	0.1874	0.041	0.614	0.0335	0.0524
0.0	0.0	0.0	25034.1414	14513.7133	NaN	NaN	0.367	0.0728	0.1786	0.0409	0.6253	0.0331	0.0492
0.0	0.0	0.0	25655.1414	11530.7133	NaN	NaN	0.3101	0.0751	0.1711	0.0407	0.6332	0.0323	0.0477
0.0	0.0	0.0	23083.1414	11884.7133	NaN	NaN	0.3399	0.0764	0.1649	0.041	0.6401	0.032	0.0456
0.0	0.0	0.0	28252.1414	11280.7133	NaN	NaN	0.2854	0.0789	0.1597	0.0412	0.6441	0.0316	0.0444
0.0	0.0	0.0	29456.1414	8004.7133	NaN	NaN	0.2137	0.0797	0.1583	0.0414	0.6454	0.0318	0.0435
0.0	0.0	0.0	28588.1414	14303.7133	NaN	NaN	0.3335	0.0804	0.1574	0.0408	0.6478	0.0315	0.0422
0.0	0.0	0.0	29267.1414	10678.7133	NaN	NaN	0.2673	0.0811	0.1563	0.0401	0.65	0.0311	0.0414
0.0	0.0	0.0	28200.1414	8605.7133	NaN	NaN	0.2338	0.0817	0.155	0.0395	0.6528	0.0311	0.0401
0.0	0.0	0.0	24625.1414	10579.7133	NaN	NaN	0.3005	0.0816	0.1542	0.0388	0.6557	0.0312	0.0386
0.0	0.0	0.0	26104.1414	11074.7133	NaN	NaN	0.2979	0.0817	0.1545	0.0388	0.6559	0.0315	0.0376
0.0	0.0	0.0	22648.1414	9489.7133	NaN	NaN	0.2953	0.0817	0.1551	0.0385	0.6562	0.0321	0.0365
0.0	0.0	0.0	31169.1414	8696.7133	NaN	NaN	0.2181	0.0812	0.157	0.038	0.6554	0.0323	0.0362
0.0	0.0	0.0	28372.1414	13527.7133	NaN	NaN	0.3229	0.0809	0.1579	0.0373	0.6552	0.0329	0.0359
0.0	0.0	0.0	30513.1414	8753.7133	NaN	NaN	0.2229	0.08	0.1602	0.0372	0.6531	0.0333	0.0361
0.0	0.0	0.0	26039.1414	11394.7133	NaN	NaN	0.3044	0.0794	0.1617	0.037	0.6515	0.0336	0.0367
0.0	0.0	0.0	27994.1414	10372.7133	NaN	NaN	0.2704	0.0775	0.1633	0.0373	0.6503	0.0339	0.0377
0.0	0.0	0.0	27261.1414	10437.7133	NaN	NaN	0.2769	0.0772	0.1625	0.0368	0.6505	0.0344	0.0385
0.0	0.0	0.0	32604.1414	12201.7133	NaN	NaN	0.2723	0.0755	0.1647	0.0373	0.6477	0.035	0.0398
0.0	0.0	0.0	27432.1414	10206.7133	NaN	NaN	0.2712	0.0751	0.1624	0.0368	0.6491	0.0357	0.0409
0.0	0.0	0.0	18379.1414	12383.7133	NaN	NaN	0.4026	0.0734	0.1624	0.0359	0.6501	0.0368	0.0413
0.0	0.0	0.0	24272.1414	9247.7133	NaN	NaN	0.2759	0.0724	0.1625	0.0352	0.6503	0.0375	0.0421
0.0	0.0	0.0	28307.1414	11070.7133	NaN	NaN	0.2811	0.0704	0.1643	0.035	0.6494	0.0379	0.043
0.0	0.0	0.0	26268.1414	9397.7133	NaN	NaN	0.2635	0.0679	0.1638	0.0342	0.6535	0.0375	0.0431
0.0	0.0	0.0	23249.1414	11909.7133	NaN	NaN	0.3387	0.0658	0.1625	0.0334	0.6579	0.037	0.0433
0.0	0.0	0.0	27167.1414	9188.7133	NaN	NaN	0.2527	0.065	0.1613	0.0332	0.6602	0.0369	0.0434
0.0	0.0	0.0	27979.1414	10364.7133	NaN	NaN	0.2703	0.0646	0.1603	0.0335	0.6608	0.0371	0.0438
0.0	0.0	0.0	27733.1414	8580.7133	NaN	NaN	0.2363	0.0638	0.1583	0.0333	0.6638	0.0371	0.0437
0.0	0.0	0.0	26081.1414	9634.7133	NaN	NaN	0.2698	0.0629	0.1569	0.0332	0.6663	0.037	0.0437
0.0	0.0	0.0	25515.1414	11946.7133	NaN	NaN	0.3189	0.0621	0.1547	0.0331	0.6693	0.0368	0.0439
0.0	0.0	0.0	27801.1414	8098.7133	NaN	NaN	0.2256	0.0616	0.1528	0.0329	0.6721	0.0368	0.0438
0.0	0.0	0.0	26625.1414	9680.7133	NaN	NaN	0.2666	0.0613	0.1536	0.0333	0.6712	0.0368	0.0438
0.0	0.0	0.0	27976.1414	9265.7133	NaN	NaN	0.2488	0.0607	0.1539	0.0334	0.6716	0.0365	0.0438
0.0	0.0	0.0	22898.1414	11788.7133	NaN	NaN	0.3399	0.0598	0.1535	0.0335	0.6735	0.0363	0.0434
0.0	0.0	0.0	16028.1414	11726.7133	NaN	NaN	0.4225	0.0587	0.155	0.0334	0.6738	0.0363	0.0428
0.0	0.0	0.0	26433.1414	11322.7133	NaN	NaN	0.2999	0.0578	0.1582	0.0344	0.6706	0.0361	0.0429
0.0	0.0	0.0	27463.1414	11744.7133	NaN	NaN	0.2996	0.0569	0.1609	0.0353	0.6683	0.0361	0.0425
0.0	0.0	0.0	25938.1414	9910.7133	NaN	NaN	0.2765	0.0556	0.1656	0.0363	0.6649	0.0359	0.0418
0.0	0.0	0.0	27976.1414	7957.7133	NaN	NaN	0.2215	0.054	0.1706	0.037	0.6617	0.0355	0.0412
0.0	0.0	0.0	29785.1414	11113.7133	NaN	NaN	0.2717	0.052	0.1777	0.0381	0.6561	0.0351	0.0409
0.0	0.0	0.0	22464.1414	8115.7133	NaN	NaN	0.2654	0.0507	0.1846	0.0394	0.6495	0.0351	0.0408
0.0	0.0	0.0	31697.1414	6496.7133	NaN	NaN	0.1701	0.0486	0.1949	0.0409	0.6391	0.035	0.0414
0.0	0.0	0.0	26425.1414	8333.7133	NaN	NaN	0.2398	0.0483	0.2002	0.0419	0.6318	0.035	0.0429
0.0	0.0	0.0	22357.1414	12011.7133	NaN	NaN	0.3495	0.0473	0.2077	0.0428	0.6233	0.0353	0.0435
0.0	0.0	0.0	28848.1414	10909.7133	NaN	NaN	0.2744	0.047	0.2123	0.043	0.6178	0.0351	0.0447
0.0	0.0	0.0	26644.1414	11131.7133	NaN	NaN	0.2947	0.047	0.2184	0.0435	0.6103	0.0353	0.0455
0.0	0.0	0.0	25608.1414	10770.7133	NaN	NaN	0.2961	0.0467	0.221	0.0439	0.6071	0.0354	0.0459
0.0	0.0	0.0	32927.1414	11723.7133	NaN	NaN	0.2626	0.0471	0.2237	0.0436	0.6026	0.0356	0.0474
0.0	0.0	0.0	28106.1414	9236.7133	NaN	NaN	0.2473	0.0479	0.2224	0.044	0.6014	0.0363	0.048
0.0	0.0	0.0	27105.1414	9240.7133	NaN	NaN	0.2542	0.0482	0.2227	0.0446	0.5994	0.0369	0.0482
0.0	0.0	0.0	26415.1414	7600.7133	NaN	NaN	0.2234	0.0495	0.2192	0.0444	0.5996	0.0377	0.0496
0.0	0.0	0.0	24709.1414	6812.7133	NaN	NaN	0.2161	0.0506	0.2149	0.0446	0.6013	0.0387	0.0499
0.0	0.0	0.0	29892.1414	9919.7133	NaN	NaN	0.2492	0.0518	0.2089	0.0446	0.6054	0.0392	0.0501
0.0	0.0	0.0	29977.1414	9455.7133	NaN	NaN	0.2398	0.0532	0.2012	0.0442	0.6117	0.0396	0.05
0.0	0.0	0.0	28505.1414	9722.7133	NaN	NaN	0.2543	0.0542	0.1944	0.0439	0.6174	0.0404	0.0497
0.0	0.0	0.0	30634.1414	8792.7133	NaN	NaN	0.223	0.0554	0.1886	0.0436	0.6215	0.041	0.0499
0.0	0.0	0.0	28333.1414	7632.7133	NaN	NaN	0.2122	0.0565	0.1824	0.0434	0.6259	0.0414	0.0503
0.0	0.0	0.0	24602.1414	9242.7133	NaN	NaN	0.2731	0.0582	0.175	0.043	0.6316	0.0423	0.0498
0.0	0.0	0.0	29404.1414	10272.7133	NaN	NaN	0.2589	0.0594	0.1698	0.0432	0.6358	0.0427	0.0492
0.0	0.0	0.0	23738.1414	6583.7133	NaN	NaN	0.2171	0.0612	0.1646	0.0447	0.6388	0.042	0.0487
0.0	0.0	0.0	7353.1414	8655.7133	NaN	NaN	0.5407	0.0619	0.1634	0.0445	0.6412	0.0414	0.0476
0.0	0.0	0.0	18039.1414	13932.7133	NaN	NaN	0.4358	0.0601	0.1648	0.0439	0.6419	0.0417	0.0476
0.0	0.0	0.0	24680.1414	11629.7133	NaN	NaN	0.3203	0.0588	0.1657	0.0435	0.6415	0.042	0.0485
0.0	0.0	0.0	23255.1414	8795.7133	NaN	NaN	0.2744	0.0582	0.1636	0.0423	0.6466	0.0409	0.0484
0.0	0.0	0.0	25166.1414	17284.7133	NaN	NaN	0.4072	0.0581	0.1628	0.0421	0.6475	0.0404	0.0491
0.0	0.0	0.0	25059.1414	7285.7133	NaN	NaN	0.2253	0.0579	0.1628	0.0426	0.6479	0.04	0.0488
0.0	0.0	0.0	29254.1414	10513.7133	NaN	NaN	0.2644	0.0573	0.1635	0.0429	0.6485	0.0396	0.0482
0.0	0.0	0.0	25596.1414	6512.7133	NaN	NaN	0.2028	0.0577	0.163	0.0427	0.6492	0.0392	0.0483
0.0	0.0	0.0	25944.1414	11044.7133	NaN	NaN	0.2986	0.0564	0.1654	0.0433	0.6486	0.039	0.0473
0.0	0.0	0.0	31293.1414	8921.7133	NaN	NaN	0.2219	0.0561	0.1667	0.0436	0.6479	0.0385	0.0472
0.0	0.0	0.0	25570.1414	8782.7133	NaN	NaN	0.2557	0.0552	0.1703	0.0445	0.6442	0.0383	0.0475
0.0	0.0	0.0	28072.1414	8966.7133	NaN	NaN	0.2421	0.0545	0.1722	0.0446	0.6433	0.0377	0.0478
0.0	0.0	0.0	25212.1414	14179.7133	NaN	NaN	0.36	0.0546	0.1759	0.0453	0.6373	0.0378	0.049
0.0	0.0	0.0	26813.1414	11724.7133	NaN	NaN	0.3042	0.0537	0.1782	0.0457	0.6358	0.0378	0.0488
0.0	0.0	0.0	27546.1414	6832.7133	NaN	NaN	0.1987	0.0543	0.178	0.0457	0.6359	0.0376	0.0486
0.0	0.0	0.0	26696.1414	11179.7133	NaN	NaN	0.2952	0.0537	0.179	0.0459	0.6359	0.0377	0.0479
0.0	0.0	0.0	28507.1414	8383.7133	NaN	NaN	0.2273	0.0545	0.1785	0.0454	0.6361	0.0378	0.0477
0.0	0.0	0.0	30436.1414	11068.7133	NaN	NaN	0.2667	0.0542	0.1823	0.0456	0.6327	0.0382	0.047
0.0	0.0	0.0	28026.1414	6122.7133	NaN	NaN	0.1793	0.0538	0.1834	0.0453	0.6331	0.0381	0.0463
0.0	0.0	0.0	24330.1414	11002.7133	NaN	NaN	0.3114	0.0533	0.1869	0.0453	0.6303	0.0385	0.0456
0.0	0.0	0.0	26627.1414	9785.7133	NaN	NaN	0.2687	0.0525	0.1934	0.0455	0.6245	0.0393	0.0448
0.0	0.0	0.0	28839.1414	7369.7133	NaN	NaN	0.2035	0.0514	0.2005	0.046	0.6174	0.0398	0.0448
0.0	0.0	0.0	22290.1414	10767.7133	NaN	NaN	0.3257	0.05	0.204	0.0459	0.6152	0.0402	0.0447
0.0	0.0	0.0	21476.1414	14138.7133	NaN	NaN	0.397	0.0489	0.2076	0.0465	0.6106	0.0406	0.0458
0.0	0.0	0.0	27539.1414	9757.7133	NaN	NaN	0.2616	0.0483	0.2103	0.0472	0.606	0.0409	0.0472
0.0	0.0	0.0	29018.1414	11593.7133	NaN	NaN	0.2855	0.0472	0.214	0.0483	0.6005	0.0413	0.0487
0.0	0.0	0.0	24373.1414	12140.7133	NaN	NaN	0.3325	0.0462	0.2157	0.0491	0.5969	0.0418	0.0503
0.0	0.0	0.0	30375.1414	8904.7133	NaN	NaN	0.2267	0.0455	0.2139	0.0494	0.5963	0.0423	0.0526
0.0	0.0	0.0	29367.1414	11573.7133	NaN	NaN	0.2827	0.0454	0.2116	0.0502	0.5946	0.043	0.0552
0.0	0.0	0.0	27683.1414	8638.7133	NaN	NaN	0.2378	0.0451	0.2067	0.0504	0.5971	0.0437	0.0571
0.0	0.0	0.0	27022.1414	9201.7133	NaN	NaN	0.254	0.0451	0.1994	0.0509	0.6013	0.0443	0.0589
0.0	0.0	0.0	22649.1414	9500.7133	NaN	NaN	0.2955	0.045	0.1918	0.0517	0.6072	0.0447	0.0596
0.0	0.0	0.0	29780.1414	5609.7133	NaN	NaN	0.1585	0.0456	0.1832	0.0518	0.6129	0.0453	0.0612
0.0	0.0	0.0	22730.1414	13580.7133	NaN	NaN	0.374	0.0455	0.1738	0.0517	0.6227	0.0454	0.0609
0.0	0.0	0.0	25967.1414	8844.7133	NaN	NaN	0.2541	0.0452	0.1643	0.0509	0.6357	0.0445	0.0593
0.0	0.0	0.0	21928.1414	10887.7133	NaN	NaN	0.3318	0.0458	0.1541	0.0493	0.6499	0.0431	0.0577
0.0	0.0	0.0	27200.1414	13149.7133	NaN	NaN	0.3259	0.0458	0.1472	0.0483	0.6612	0.0418	0.0558
0.0	0.0	0.0	25449.1414	10069.7133	NaN	NaN	0.2835	0.0468	0.1397	0.0456	0.6751	0.0395	0.0533
0.0	0.0	0.0	24017.1414	8305.7133	NaN	NaN	0.257	0.0461	0.1379	0.044	0.6841	0.0379	0.0501
0.0	0.0	0.0	24923.1414	14627.7133	NaN	NaN	0.3698	0.0462	0.1358	0.042	0.6924	0.0359	0.0477
0.0	0.0	0.0	21952.1414	11870.7133	NaN	NaN	0.351	0.0459	0.137	0.041	0.696	0.0346	0.0454
0.0	0.0	0.0	22981.1414	10313.7133	NaN	NaN	0.3098	0.0461	0.1369	0.0398	0.6993	0.0342	0.0437
0.0	0.0	0.0	22173.1414	10867.7133	NaN	NaN	0.3289	0.0465	0.1391	0.0393	0.6976	0.0343	0.0432
0.0	0.0	0.0	33153.1414	8315.7133	NaN	NaN	0.2005	0.0467	0.1417	0.041	0.6921	0.035	0.0434
0.0	0.0	0.0	27998.1414	10065.7133	NaN	NaN	0.2644	0.0549	0.1613	0.0467	0.6601	0.0354	0.0415
0.0	0.0	0.0	20111.1414	7051.7133	NaN	NaN	0.2596	0.054	0.1937	0.0486	0.6333	0.0347	0.0357
0.0	0.0	0.0	23951.1414	5673.7133	NaN	NaN	0.1915	0.0523	0.2184	0.0516	0.6049	0.0343	0.0385
0.0	0.0	0.0	20636.1414	7024.7133	NaN	NaN	0.254	0.0472	0.264	0.0562	0.5541	0.0334	0.045
0.0	0.0	0.0	28286.1414	13864.7133	NaN	NaN	0.3289	0.0425	0.3081	0.0587	0.5069	0.0325	0.0513
0.0	0.0	0.0	27259.1414	6087.7133	NaN	NaN	0.1826	0.04	0.3463	0.0603	0.4646	0.0323	0.0565
0.0	0.0	0.0	24855.1414	8798.7133	NaN	NaN	0.2614	0.0372	0.381	0.0611	0.4302	0.0318	0.0588
0.0	0.0	0.0	27649.1414	11701.7133	NaN	NaN	0.2974	0.036	0.408	0.0605	0.4037	0.0319	0.0601
0.0	0.0	0.0	25668.1414	6857.7133	NaN	NaN	0.2108	0.0356	0.4303	0.0593	0.3828	0.0316	0.0604
0.0	0.0	0.0	25324.1414	9474.7133	NaN	NaN	0.2723	0.0357	0.443	0.058	0.3708	0.0317	0.0606
0.0	0.0	0.0	25131.1414	7533.7133	NaN	NaN	0.2306	0.0369	0.4552	0.0566	0.3585	0.0317	0.0611
0.0	0.0	0.0	25850.1414	10525.7133	NaN	NaN	0.2894	0.0376	0.4576	0.0561	0.355	0.0323	0.0615
0.0	0.0	0.0	27504.1414	12921.7133	NaN	NaN	0.3196	0.0383	0.4672	0.0548	0.3465	0.0325	0.0607
0.0	0.0	0.0	22172.1414	10976.7133	NaN	NaN	0.3311	0.0393	0.4727	0.054	0.341	0.0329	0.0602
0.0	0.0	0.0	26650.1414	7934.7133	NaN	NaN	0.2294	0.0401	0.4772	0.0537	0.3361	0.0331	0.0598
0.0	0.0	0.0	21580.1414	11501.7133	NaN	NaN	0.3477	0.0411	0.4848	0.0525	0.3291	0.0333	0.0592
0.0	0.0	0.0	24101.1414	10035.7133	NaN	NaN	0.294	0.0415	0.4855	0.0526	0.3276	0.0336	0.0592
0.0	0.0	0.0	23135.1414	11125.7133	NaN	NaN	0.3247	0.042	0.4883	0.0527	0.3237	0.0333	0.06
0.0	0.0	0.0	25505.1414	7283.7133	NaN	NaN	0.2221	0.0418	0.4876	0.0528	0.3246	0.0332	0.06
0.0	0.0	0.0	22890.1414	10599.7133	NaN	NaN	0.3165	0.0424	0.4868	0.0532	0.3237	0.033	0.061
0.0	0.0	0.0	26801.1414	6682.7133	NaN	NaN	0.1996	0.0426	0.4872	0.0523	0.3247	0.033	0.0602
0.0	0.0	0.0	24820.1414	10815.7133	NaN	NaN	0.3035	0.0433	0.4874	0.0524	0.323	0.0328	0.061
0.0	0.0	0.0	21142.1414	14479.7133	NaN	NaN	0.4065	0.0425	0.4856	0.0524	0.3264	0.0329	0.0602
0.0	0.0	0.0	26474.1414	8396.7133	NaN	NaN	0.2408	0.0426	0.4855	0.0528	0.3256	0.033	0.0606
0.0	0.0	0.0	20919.1414	11798.7133	NaN	NaN	0.3606	0.042	0.4867	0.0532	0.3246	0.0326	0.0608
0.0	0.0	0.0	30256.1414	10338.7133	NaN	NaN	0.2547	0.0414	0.4876	0.0536	0.3242	0.0326	0.0607
0.0	0.0	0.0	24487.1414	8948.7133	NaN	NaN	0.2676	0.0414	0.4877	0.0544	0.3222	0.0326	0.0617
0.0	0.0	0.0	25973.1414	10169.7133	NaN	NaN	0.2814	0.0402	0.4904	0.0546	0.3213	0.0324	0.0611
0.0	0.0	0.0	25643.1414	8209.7133	NaN	NaN	0.2425	0.0406	0.493	0.055	0.3165	0.0326	0.0623
0.0	0.0	0.0	23794.1414	8936.7133	NaN	NaN	0.273	0.0404	0.4954	0.0549	0.3152	0.0323	0.0619
0.0	0.0	0.0	30843.1414	10736.7133	NaN	NaN	0.2582	0.0408	0.4994	0.0547	0.3108	0.0322	0.0621
0.0	0.0	0.0	25834.1414	8494.7133	NaN	NaN	0.2475	0.0408	0.5036	0.0544	0.3068	0.0323	0.0622
0.0	0.0	0.0	24943.1414	13602.7133	NaN	NaN	0.3529	0.0402	0.5012	0.055	0.3087	0.0325	0.0624
0.0	0.0	0.0	28033.1414	5768.7133	NaN	NaN	0.1707	0.0406	0.505	0.0552	0.304	0.0324	0.0629
0.0	0.0	0.0	24341.1414	9091.7133	NaN	NaN	0.2719	0.04	0.5066	0.055	0.3036	0.0323	0.0625
0.0	0.0	0.0	24764.1414	10422.7133	NaN	NaN	0.2962	0.0404	0.5068	0.0553	0.3022	0.0323	0.063
0.0	0.0	0.0	24854.1414	7893.7133	NaN	NaN	0.241	0.0402	0.5102	0.055	0.2999	0.0322	0.0626
0.0	0.0	0.0	28726.1414	11291.7133	NaN	NaN	0.2822	0.0398	0.5077	0.0554	0.3019	0.0325	0.0627
0.0	0.0	0.0	23988.1414	10558.7133	NaN	NaN	0.3056	0.0393	0.5087	0.0555	0.302	0.0325	0.062
0.0	0.0	0.0	28528.1414	9220.7133	NaN	NaN	0.2443	0.0388	0.5072	0.0556	0.3047	0.0326	0.0611
0.0	0.0	0.0	25830.1414	7761.7133	NaN	NaN	0.2311	0.0388	0.5103	0.0552	0.303	0.0325	0.0602
0.0	0.0	0.0	26338.1414	10476.7133	NaN	NaN	0.2846	0.0385	0.5106	0.0549	0.3044	0.0325	0.0591
0.0	0.0	0.0	26881.1414	10331.7133	NaN	NaN	0.2776	0.0386	0.5117	0.0547	0.3038	0.0327	0.0585
0.0	0.0	0.0	25758.1414	12325.7133	NaN	NaN	0.3236	0.0381	0.5166	0.0537	0.3017	0.0326	0.0572
0.0	0.0	0.0	25770.1414	11211.7133	NaN	NaN	0.3032	0.0377	0.5173	0.0536	0.3021	0.0329	0.0564
0.0	0.0	0.0	28917.1414	9486.7133	NaN	NaN	0.247	0.0375	0.5236	0.0522	0.2993	0.0328	0.0547
0.0	0.0	0.0	26256.1414	10584.7133	NaN	NaN	0.2873	0.0375	0.526	0.0515	0.2979	0.0332	0.0539
0.0	0.0	0.0	23097.1414	12352.7133	NaN	NaN	0.3485	0.0375	0.5314	0.0505	0.2946	0.0335	0.0526
0.0	0.0	0.0	19826.1414	13207.7133	NaN	NaN	0.3998	0.0378	0.5365	0.0498	0.2903	0.0339	0.0517
0.0	0.0	0.0	21969.1414	11412.7133	NaN	NaN	0.3419	0.0377	0.5428	0.0493	0.2857	0.034	0.0505
0.0	0.0	0.0	22679.1414	12483.7133	NaN	NaN	0.355	0.0376	0.5477	0.0488	0.2824	0.0341	0.0494
0.0	0.0	0.0	27451.1414	8276.7133	NaN	NaN	0.2317	0.0377	0.5505	0.0485	0.2809	0.0342	0.0482
0.0	0.0	0.0	26630.1414	10865.7133	NaN	NaN	0.2898	0.0374	0.554	0.0479	0.2797	0.034	0.0469
0.0	0.0	0.0	27135.1414	12627.7133	NaN	NaN	0.3176	0.0376	0.5549	0.0475	0.2797	0.0341	0.0462
0.0	0.0	0.0	23386.1414	11547.7133	NaN	NaN	0.3306	0.0371	0.5585	0.0466	0.2786	0.0342	0.045
0.0	0.0	0.0	25944.1414	13624.7133	NaN	NaN	0.3443	0.037	0.5623	0.0454	0.2774	0.0345	0.0434
0.0	0.0	0.0	25236.1414	8435.7133	NaN	NaN	0.2505	0.0372	0.568	0.0446	0.2728	0.0349	0.0426
0.0	0.0	0.0	25763.1414	14321.7133	NaN	NaN	0.3573	0.0367	0.5711	0.0442	0.2713	0.0349	0.0417
0.0	0.0	0.0	23686.1414	10476.7133	NaN	NaN	0.3067	0.0364	0.5736	0.044	0.2698	0.0351	0.0411
0.0	0.0	0.0	22707.1414	12642.7133	NaN	NaN	0.3576	0.0364	0.5786	0.0432	0.2663	0.0351	0.0403
0.0	0.0	0.0	27881.1414	11577.7133	NaN	NaN	0.2934	0.0365	0.5831	0.0429	0.2622	0.0352	0.04
0.0	0.0	0.0	22417.1414	9471.7133	NaN	NaN	0.297	0.0366	0.5874	0.0424	0.2586	0.0352	0.0396
0.0	0.0	0.0	23928.1414	9723.7133	NaN	NaN	0.289	0.0372	0.5897	0.0423	0.2556	0.0355	0.0398
0.0	0.0	0.0	24623.1414	15799.7133	NaN	NaN	0.3909	0.0381	0.5972	0.0414	0.2484	0.0351	0.0398
0.0	0.0	0.0	26321.1414	7171.7133	NaN	NaN	0.2141	0.0383	0.597	0.0423	0.247	0.0349	0.0405
0.0	0.0	0.0	21607.1414	8709.7133	NaN	NaN	0.2873	0.0389	0.5977	0.0426	0.2448	0.0346	0.0414
0.0	0.0	0.0	24084.1414	10521.7133	NaN	NaN	0.304	0.0398	0.5982	0.0425	0.2435	0.0343	0.0418
0.0	0.0	0.0	25821.1414	9847.7133	NaN	NaN	0.2761	0.0404	0.6003	0.0423	0.241	0.0342	0.0419
0.0	0.0	0.0	26899.1414	6228.7133	NaN	NaN	0.188	0.041	0.6009	0.0422	0.2399	0.034	0.042
0.0	0.0	0.0	24297.1414	9365.7133	NaN	NaN	0.2782	0.0412	0.6006	0.0422	0.2401	0.034	0.042
0.0	0.0	0.0	23016.1414	9299.7133	NaN	NaN	0.2878	0.0417	0.5951	0.0428	0.2438	0.0342	0.0424
0.0	0.0	0.0	24247.1414	11433.7133	NaN	NaN	0.3204	0.0418	0.5954	0.0423	0.2444	0.0342	0.0418
0.0	0.0	0.0	23509.1414	11017.7133	NaN	NaN	0.3191	0.0428	0.5914	0.0429	0.2459	0.0343	0.0428
0.0	0.0	0.0	23433.1414	8413.7133	NaN	NaN	0.2642	0.0428	0.5832	0.0442	0.2516	0.0342	0.0438
0.0	0.0	0.0	25865.1414	11200.7133	NaN	NaN	0.3022	0.0442	0.5738	0.0451	0.2575	0.0342	0.0453
0.0	0.0	0.0	22116.1414	10553.7133	NaN	NaN	0.323	0.0449	0.5654	0.0458	0.2637	0.0341	0.0462
0.0	0.0	0.0	28710.1414	9244.7133	NaN	NaN	0.2436	0.0461	0.5557	0.0463	0.2705	0.0343	0.0471
0.0	0.0	0.0	21088.1414	13899.7133	NaN	NaN	0.3973	0.047	0.548	0.0465	0.2762	0.0343	0.048
0.0	0.0	0.0	24212.1414	13970.7133	NaN	NaN	0.3659	0.0467	0.5369	0.0473	0.2861	0.0345	0.0484
0.0	0.0	0.0	22442.1414	11960.7133	NaN	NaN	0.3477	0.047	0.5257	0.0488	0.294	0.0345	0.0499
0.0	0.0	0.0	27109.1414	9532.7133	NaN	NaN	0.2602	0.0464	0.5147	0.0502	0.3038	0.0339	0.051
0.0	0.0	0.0	25949.1414	7808.7133	NaN	NaN	0.2313	0.0463	0.4987	0.0523	0.3159	0.0337	0.0529
0.0	0.0	0.0	22675.1414	10196.7133	NaN	NaN	0.3102	0.0459	0.4948	0.0523	0.3211	0.0331	0.0528
0.0	0.0	0.0	27150.1414	11438.7133	NaN	NaN	0.2964	0.0457	0.4935	0.0527	0.322	0.0329	0.0533
0.0	0.0	0.0	25174.1414	10564.7133	NaN	NaN	0.2956	0.0453	0.4962	0.0526	0.32	0.0327	0.0533
0.0	0.0	0.0	28033.1414	9076.7133	NaN	NaN	0.2446	0.0444	0.4976	0.0532	0.3193	0.0326	0.053
0.0	0.0	0.0	30095.1414	10523.7133	NaN	NaN	0.2591	0.0439	0.5063	0.0525	0.3128	0.0325	0.052
0.0	0.0	0.0	25371.1414	8824.7133	NaN	NaN	0.2581	0.0432	0.5106	0.053	0.3087	0.0327	0.0517
0.0	0.0	0.0	23096.1414	10784.7133	NaN	NaN	0.3183	0.0428	0.5241	0.0523	0.2972	0.0329	0.0508
0.0	0.0	0.0	25182.1414	14803.7133	NaN	NaN	0.3702	0.0428	0.5376	0.0517	0.2847	0.033	0.0503
0.0	0.0	0.0	27464.1414	8968.7133	NaN	NaN	0.2462	0.0422	0.5444	0.0524	0.2777	0.0332	0.0501
0.0	0.0	0.0	26872.1414	9684.7133	NaN	NaN	0.2649	0.0423	0.5528	0.0523	0.2695	0.0332	0.05
0.0	0.0	0.0	26728.1414	11012.7133	NaN	NaN	0.2918	0.042	0.5629	0.0515	0.2613	0.0332	0.0491
0.0	0.0	0.0	24366.1414	12298.7133	NaN	NaN	0.3354	0.0422	0.5697	0.0508	0.255	0.0337	0.0486
0.0	0.0	0.0	23613.1414	7628.7133	NaN	NaN	0.2442	0.0423	0.5798	0.0499	0.246	0.0339	0.0481
0.0	0.0	0.0	28606.1414	13048.7133	NaN	NaN	0.3133	0.0424	0.587	0.0491	0.2394	0.0341	0.0479
0.0	0.0	0.0	28316.1414	12000.7133	NaN	NaN	0.2977	0.0425	0.5863	0.0495	0.2385	0.0346	0.0486
0.0	0.0	0.0	25783.1414	13674.7133	NaN	NaN	0.3466	0.042	0.5897	0.0495	0.2361	0.0343	0.0484
0.0	0.0	0.0	28396.1414	9941.7133	NaN	NaN	0.2593	0.0424	0.5952	0.0494	0.2301	0.0342	0.0487
0.0	0.0	0.0	26768.1414	6325.7133	NaN	NaN	0.1911	0.0425	0.5988	0.0494	0.2263	0.0341	0.0489
0.0	0.0	0.0	29246.1414	11590.7133	NaN	NaN	0.2838	0.0429	0.5997	0.0494	0.225	0.034	0.0489
0.0	0.0	0.0	27164.1414	9638.7133	NaN	NaN	0.2619	0.0428	0.6056	0.0487	0.2206	0.034	0.0483
0.0	0.0	0.0	26523.1414	8501.7133	NaN	NaN	0.2427	0.0428	0.6027	0.0493	0.2225	0.0342	0.0485
0.0	0.0	0.0	22188.1414	8442.7133	NaN	NaN	0.2756	0.0424	0.6021	0.0495	0.2236	0.0341	0.0483
0.0	0.0	0.0	24466.1414	10744.7133	NaN	NaN	0.3052	0.0419	0.6004	0.0492	0.2269	0.0341	0.0475
0.0	0.0	0.0	26192.1414	11591.7133	NaN	NaN	0.3068	0.0413	0.602	0.0485	0.2279	0.0342	0.0462
0.0	0.0	0.0	28145.1414	5301.7133	NaN	NaN	0.1585	0.041	0.6052	0.0476	0.2272	0.0343	0.0447
0.0	0.0	0.0	29792.1414	6434.7133	NaN	NaN	0.1776	0.0409	0.605	0.0466	0.2291	0.0349	0.0435
0.0	0.0	0.0	25022.1414	14493.7133	NaN	NaN	0.3668	0.0411	0.6016	0.046	0.2335	0.0352	0.0427
0.0	0.0	0.0	22505.1414	10919.7133	NaN	NaN	0.3267	0.0408	0.5955	0.0457	0.2402	0.0355	0.0424
0.0	0.0	0.0	22911.1414	11330.7133	NaN	NaN	0.3309	0.0408	0.5922	0.0449	0.2447	0.0357	0.0418
0.0	0.0	0.0	26623.1414	8061.7133	NaN	NaN	0.2324	0.0405	0.5846	0.0452	0.2522	0.0359	0.0415
0.0	0.0	0.0	28852.1414	13548.7133	NaN	NaN	0.3195	0.0405	0.5731	0.0457	0.2627	0.036	0.0419
0.0	0.0	0.0	25364.1414	12051.7133	NaN	NaN	0.3221	0.0398	0.5656	0.0464	0.2701	0.036	0.042
0.0	0.0	0.0	21230.1414	12317.7133	NaN	NaN	0.3672	0.0394	0.5601	0.0472	0.2747	0.0359	0.0426
0.0	0.0	0.0	26260.1414	8658.7133	NaN	NaN	0.248	0.0389	0.5548	0.0485	0.2786	0.0357	0.0435
0.0	0.0	0.0	29918.1414	10839.7133	NaN	NaN	0.266	0.0382	0.5586	0.0481	0.2767	0.0354	0.0429
0.0	0.0	0.0	28113.1414	10168.7133	NaN	NaN	0.2656	0.0379	0.5625	0.0483	0.2732	0.0354	0.0426
0.0	0.0	0.0	28677.1414	14757.7133	NaN	NaN	0.3398	0.0373	0.5803	0.0465	0.2599	0.0355	0.0406
0.0	0.0	0.0	28302.1414	13242.7133	NaN	NaN	0.3188	0.0366	0.5962	0.0452	0.247	0.0359	0.039
0.0	0.0	0.0	27356.1414	9402.7133	NaN	NaN	0.2558	0.0352	0.6146	0.0437	0.2334	0.036	0.037
0.0	0.0	0.0	27933.1414	11931.7133	NaN	NaN	0.2993	0.0344	0.6322	0.0421	0.22	0.0361	0.0351
0.0	0.0	0.0	24794.1414	9243.7133	NaN	NaN	0.2716	0.0335	0.6494	0.0405	0.2071	0.0361	0.0333
0.0	0.0	0.0	22681.1414	8937.7133	NaN	NaN	0.2827	0.0331	0.662	0.0398	0.1968	0.0361	0.0321
0.0	0.0	0.0	25715.1414	8728.7133	NaN	NaN	0.2534	0.0332	0.6777	0.038	0.1846	0.0359	0.0306
0.0	0.0	0.0	26304.1414	12321.7133	NaN	NaN	0.319	0.0332	0.6849	0.0375	0.1787	0.0359	0.0298
0.0	0.0	0.0	27137.1414	11484.7133	NaN	NaN	0.2974	0.0332	0.6913	0.0371	0.1739	0.0358	0.0287
0.0	0.0	0.0	27012.1414	11060.7133	NaN	NaN	0.2905	0.0332	0.698	0.0368	0.1687	0.0355	0.0278
0.0	0.0	0.0	25340.1414	8174.7133	NaN	NaN	0.2439	0.0335	0.6999	0.0375	0.1664	0.0354	0.0273
0.0	0.0	0.0	23173.1414	10937.7133	NaN	NaN	0.3207	0.0342	0.7041	0.0375	0.1625	0.0352	0.0265
0.0	0.0	0.0	27385.1414	12281.7133	NaN	NaN	0.3096	0.0351	0.7079	0.038	0.1582	0.0349	0.0258
0.0	0.0	0.0	26815.1414	8009.7133	NaN	NaN	0.23	0.0358	0.7086	0.0389	0.1563	0.0347	0.0257
0.0	0.0	0.0	25204.1414	8176.7133	NaN	NaN	0.245	0.0365	0.71	0.0392	0.1545	0.0345	0.0253
0.0	0.0	0.0	28728.1414	9640.7133	NaN	NaN	0.2513	0.0374	0.7108	0.039	0.1532	0.0345	0.0252
0.0	0.0	0.0	27063.1414	8707.7133	NaN	NaN	0.2434	0.0378	0.7072	0.0397	0.1551	0.0347	0.0255
0.0	0.0	0.0	26847.1414	9908.7133	NaN	NaN	0.2696	0.038	0.7064	0.0396	0.1557	0.0347	0.0255
0.0	0.0	0.0	23887.1414	14337.7133	NaN	NaN	0.3751	0.0379	0.7041	0.0396	0.1575	0.035	0.0259
0.0	0.0	0.0	22911.1414	13198.7133	NaN	NaN	0.3655	0.0377	0.7012	0.0401	0.1597	0.0353	0.026
0.0	0.0	0.0	27155.1414	8410.7133	NaN	NaN	0.2365	0.0378	0.7005	0.0408	0.1595	0.0352	0.0263
0.0	0.0	0.0	24221.1414	14135.7133	NaN	NaN	0.3685	0.0378	0.697	0.0419	0.1615	0.0352	0.0265
0.0	0.0	0.0	21960.1414	11275.7133	NaN	NaN	0.3393	0.0383	0.6896	0.0442	0.1653	0.0354	0.0272
0.0	0.0	0.0	26316.1414	6640.7133	NaN	NaN	0.2015	0.0386	0.683	0.0458	0.1695	0.0353	0.0278
0.0	0.0	0.0	26583.1414	10781.7133	NaN	NaN	0.2886	0.0387	0.6743	0.0466	0.1766	0.0353	0.0285
0.0	0.0	0.0	27006.1414	5246.7133	NaN	NaN	0.1627	0.0393	0.6645	0.047	0.1845	0.0357	0.0291
0.0	0.0	0.0	30358.1414	8536.7133	NaN	NaN	0.2195	0.0392	0.6585	0.0457	0.1913	0.0361	0.0291
0.0	0.0	0.0	27336.1414	9215.7133	NaN	NaN	0.2521	0.039	0.6495	0.0457	0.1993	0.0367	0.0298
0.0	0.0	0.0	24385.1414	7379.7133	NaN	NaN	0.2323	0.0383	0.6398	0.0462	0.2082	0.0373	0.0302
0.0	0.0	0.0	25775.1414	11490.7133	NaN	NaN	0.3083	0.0378	0.637	0.0454	0.2124	0.0374	0.03
0.0	0.0	0.0	22410.1414	8447.7133	NaN	NaN	0.2738	0.0372	0.6347	0.0453	0.2155	0.0375	0.0299
0.0	0.0	0.0	20780.1414	11018.7133	NaN	NaN	0.3465	0.0369	0.6322	0.0448	0.2183	0.0379	0.0298
0.0	0.0	0.0	25668.1414	12213.7133	NaN	NaN	0.3224	0.0368	0.6339	0.0437	0.2178	0.0382	0.0296
0.0	0.0	0.0	28013.1414	12108.7133	NaN	NaN	0.3018	0.0364	0.6289	0.0441	0.2219	0.0385	0.0302
0.0	0.0	0.0	23317.1414	9771.7133	NaN	NaN	0.2953	0.0364	0.6268	0.0444	0.2236	0.0385	0.0303
0.0	0.0	0.0	23011.1414	10355.7133	NaN	NaN	0.3104	0.0365	0.6324	0.0428	0.2201	0.0384	0.0298
0.0	0.0	0.0	23288.1414	12072.7133	NaN	NaN	0.3414	0.0371	0.6329	0.0429	0.2183	0.0387	0.0301
0.0	0.0	0.0	30895.1414	6357.7133	NaN	NaN	0.1707	0.0374	0.6385	0.042	0.2141	0.0385	0.0295
0.0	0.0	0.0	26462.1414	12502.7133	NaN	NaN	0.3209	0.0378	0.639	0.0424	0.2126	0.0385	0.0298
0.0	0.0	0.0	24142.1414	9115.7133	NaN	NaN	0.2741	0.0379	0.637	0.0435	0.2137	0.0383	0.0295
0.0	0.0	0.0	23244.1414	10705.7133	NaN	NaN	0.3153	0.0382	0.6402	0.0438	0.2111	0.038	0.0287
0.0	0.0	0.0	19946.1414	10057.7133	NaN	NaN	0.3352	0.0388	0.6462	0.0435	0.2063	0.0377	0.0276
0.0	0.0	0.0	25539.1414	10301.7133	NaN	NaN	0.2874	0.039	0.6511	0.0424	0.2028	0.0379	0.0267
0.0	0.0	0.0	23014.1414	12599.7133	NaN	NaN	0.3538	0.0394	0.6507	0.0421	0.2027	0.0384	0.0267
0.0	0.0	0.0	30075.1414	10011.7133	NaN	NaN	0.2498	0.0389	0.6491	0.0422	0.2046	0.0385	0.0266
0.0	0.0	0.0	27300.1414	14408.7133	NaN	NaN	0.3455	0.0388	0.6466	0.042	0.2066	0.0391	0.0268
0.0	0.0	0.0	23717.1414	9410.7133	NaN	NaN	0.2841	0.0384	0.6455	0.0422	0.2082	0.0392	0.0265
0.0	0.0	0.0	24991.1414	12376.7133	NaN	NaN	0.3312	0.0382	0.6448	0.0419	0.2088	0.0397	0.0266
0.0	0.0	0.0	21058.1414	13210.7133	NaN	NaN	0.3855	0.0381	0.6459	0.0412	0.2082	0.0401	0.0265
0.0	0.0	0.0	25636.1414	12406.7133	NaN	NaN	0.3261	0.0381	0.6443	0.0417	0.2089	0.0402	0.0268
0.0	0.0	0.0	26987.1414	9805.7133	NaN	NaN	0.2665	0.0385	0.6447	0.0415	0.208	0.0404	0.0268
0.0	0.0	0.0	23710.1414	8498.7133	NaN	NaN	0.2639	0.0388	0.6441	0.0418	0.2083	0.0402	0.0267
0.0	0.0	0.0	27009.1414	7241.7133	NaN	NaN	0.2114	0.0397	0.6416	0.0419	0.2096	0.0406	0.0267
0.0	0.0	0.0	25970.1414	8192.7133	NaN	NaN	0.2398	0.0404	0.6434	0.0405	0.2085	0.0406	0.0265
0.0	0.0	0.0	23486.1414	12498.7133	NaN	NaN	0.3473	0.0405	0.6337	0.0418	0.2157	0.0411	0.0273
0.0	0.0	0.0	25567.1414	10011.7133	NaN	NaN	0.2814	0.0404	0.6297	0.0412	0.2199	0.0415	0.0273
0.0	0.0	0.0	26370.1414	14107.7133	NaN	NaN	0.3485	0.0401	0.622	0.0415	0.2267	0.042	0.0277
0.0	0.0	0.0	28680.1414	8913.7133	NaN	NaN	0.2371	0.04	0.6165	0.0417	0.2317	0.0424	0.0277
0.0	0.0	0.0	28387.1414	9412.7133	NaN	NaN	0.249	0.04	0.6115	0.0419	0.236	0.0427	0.0279
0.0	0.0	0.0	18920.1414	13660.7133	NaN	NaN	0.4193	0.04	0.6056	0.0427	0.2404	0.0429	0.0284
0.0	0.0	0.0	23916.1414	11646.7133	NaN	NaN	0.3275	0.0402	0.6025	0.0434	0.2423	0.043	0.0286
0.0	0.0	0.0	22914.1414	8768.7133	NaN	NaN	0.2768	0.0407	0.601	0.0444	0.2421	0.043	0.0289
0.0	0.0	0.0	24733.1414	11083.7133	NaN	NaN	0.3095	0.0418	0.605	0.0448	0.2376	0.0423	0.0285
0.0	0.0	0.0	24959.1414	10560.7133	NaN	NaN	0.2973	0.0432	0.6055	0.0458	0.2347	0.0422	0.0286
0.0	0.0	0.0	20880.1414	13331.7133	NaN	NaN	0.3897	0.0448	0.6061	0.0468	0.2317	0.0418	0.0288
0.0	0.0	0.0	27336.1414	8428.7133	NaN	NaN	0.2357	0.0462	0.6071	0.0487	0.2278	0.0413	0.0289
0.0	0.0	0.0	27059.1414	9569.7133	NaN	NaN	0.2613	0.0483	0.6085	0.0497	0.2239	0.0407	0.029
0.0	0.0	0.0	23865.1414	5841.7133	NaN	NaN	0.1966	0.0499	0.6097	0.0513	0.2203	0.0401	0.0287
0.0	0.0	0.0	26380.1414	7981.7133	NaN	NaN	0.2323	0.0514	0.6135	0.051	0.2156	0.0399	0.0285
0.0	0.0	0.0	26071.1414	13890.7133	NaN	NaN	0.3476	0.0518	0.6147	0.0515	0.2139	0.0397	0.0285
0.0	0.0	0.0	31665.1414	11712.7133	NaN	NaN	0.27	0.0508	0.6123	0.0532	0.2154	0.0395	0.0288
0.0	0.0	0.0	21309.1414	9516.7133	NaN	NaN	0.3087	0.0503	0.6109	0.0547	0.2161	0.039	0.0289
0.0	0.0	0.0	28851.1414	8336.7133	NaN	NaN	0.2242	0.0505	0.6119	0.0555	0.2149	0.0383	0.0287
0.0	0.0	0.0	26264.1414	7881.7133	NaN	NaN	0.2308	0.0516	0.6103	0.0567	0.214	0.0382	0.0292
0.0	0.0	0.0	29689.1414	9179.7133	NaN	NaN	0.2362	0.0529	0.6123	0.057	0.2112	0.0376	0.029
0.0	0.0	0.0	25405.1414	4852.7133	NaN	NaN	0.1604	0.0544	0.6101	0.0584	0.2099	0.0376	0.0297
0.0	0.0	0.0	23486.1414	8020.7133	NaN	NaN	0.2546	0.0555	0.6109	0.0576	0.2093	0.0373	0.0294
0.0	0.0	0.0	23431.1414	8980.7133	NaN	NaN	0.2771	0.0561	0.6108	0.0577	0.2086	0.0373	0.0296
0.0	0.0	0.0	29366.1414	8968.7133	NaN	NaN	0.234	0.0554	0.6202	0.054	0.2048	0.0373	0.0283
0.0	0.0	0.0	28817.1414	9558.7133	NaN	NaN	0.2491	0.0555	0.6205	0.0534	0.2044	0.0376	0.0287
0.0	0.0	0.0	29862.1414	9015.7133	NaN	NaN	0.2319	0.0542	0.6259	0.0512	0.2028	0.0378	0.0281
0.0	0.0	0.0	27685.1414	15935.7133	NaN	NaN	0.3653	0.053	0.6292	0.0499	0.2017	0.0382	0.0279
0.0	0.0	0.0	24346.1414	12325.7133	NaN	NaN	0.3361	0.0513	0.6415	0.0472	0.1949	0.0384	0.0268
0.0	0.0	0.0	28440.1414	11098.7133	NaN	NaN	0.2807	0.0506	0.6501	0.046	0.1884	0.0385	0.0265
0.0	0.0	0.0	23399.1414	9032.7133	NaN	NaN	0.2785	0.0504	0.6598	0.0443	0.1809	0.0387	0.0259
0.0	0.0	0.0	27989.1414	11915.7133	NaN	NaN	0.2986	0.0507	0.6669	0.0436	0.1745	0.0385	0.0258
0.0	0.0	0.0	23166.1414	10826.7133	NaN	NaN	0.3185	0.0514	0.6723	0.0427	0.1692	0.0384	0.0259
0.0	0.0	0.0	23361.1414	11103.7133	NaN	NaN	0.3222	0.0519	0.6789	0.0412	0.164	0.0382	0.0258
0.0	0.0	0.0	23529.1414	7549.7133	NaN	NaN	0.2429	0.0517	0.6816	0.0398	0.1617	0.0385	0.0266
0.0	0.0	0.0	26612.1414	12727.7133	NaN	NaN	0.3235	0.0527	0.6885	0.0372	0.1569	0.0382	0.0265
0.0	0.0	0.0	24187.1414	10541.7133	NaN	NaN	0.3035	0.0537	0.683	0.0387	0.1585	0.0389	0.0273
0.0	0.0	0.0	24218.1414	9992.7133	NaN	NaN	0.2921	0.0561	0.6894	0.0371	0.1525	0.0386	0.0262
0.0	0.0	0.0	28215.1414	11238.7133	NaN	NaN	0.2849	0.0573	0.6875	0.0372	0.1526	0.0392	0.0262
0.0	0.0	0.0	26775.1414	8649.7133	NaN	NaN	0.2442	0.0583	0.693	0.0352	0.1493	0.0391	0.0252
0.0	0.0	0.0	24043.1414	10306.7133	NaN	NaN	0.3001	0.0585	0.6873	0.0364	0.1526	0.0395	0.0255
0.0	0.0	0.0	25103.1414	11460.7133	NaN	NaN	0.3134	0.0591	0.6861	0.0379	0.1528	0.039	0.0251
0.0	0.0	0.0	24995.1414	10764.7133	NaN	NaN	0.301	0.0598	0.6692	0.042	0.1635	0.039	0.0264
0.0	0.0	0.0	21118.1414	10924.7133	NaN	NaN	0.3409	0.0624	0.671	0.0408	0.1628	0.0384	0.0247
0.0	0.0	0.0	26319.1414	11496.7133	NaN	NaN	0.304	0.0648	0.6613	0.0421	0.1678	0.0388	0.0252
0.0	0.0	0.0	26576.1414	6347.7133	NaN	NaN	0.1928	0.0652	0.6496	0.0421	0.1775	0.0398	0.0259
0.0	0.0	0.0	30244.1414	13899.7133	NaN	NaN	0.3149	0.0687	0.6293	0.0437	0.1908	0.0403	0.0273
0.0	0.0	0.0	25684.1414	13165.7133	NaN	NaN	0.3389	0.1261	0.6099	0.0432	0.1607	0.0334	0.0266
0.0	0.0	0.0	18481.1414	10435.7133	NaN	NaN	0.3609	0.3146	0.4741	0.0414	0.1125	0.0249	0.0325
0.0	0.0	0.0	-1557.8586	623.7133	NaN	NaN	-0.3	0.34	0.4389	0.047	0.1108	0.0231	0.0402
0.0	0.0	0.0	22241.1414	11863.7133	NaN	NaN	0.3479	0.2532	0.4978	0.0586	0.1248	0.0245	0.0411
0.0	0.0	0.0	24874.1414	13422.7133	NaN	NaN	0.3505	0.1277	0.5986	0.0622	0.1462	0.032	0.0333
0.0	0.0	0.0	29310.1414	8943.7133	NaN	NaN	0.2338	0.0725	0.6302	0.0604	0.1693	0.039	0.0285
0.0	0.0	0.0	26590.1414	10157.7133	NaN	NaN	0.2764	0.0662	0.6302	0.0554	0.1829	0.039	0.0263
0.0	0.0	0.0	26537.1414	10072.7133	NaN	NaN	0.2751	0.0607	0.6161	0.0526	0.2047	0.0396	0.0262
0.0	0.0	0.0	27451.1414	17822.7133	NaN	NaN	0.3937	0.0594	0.5986	0.052	0.2236	0.0401	0.0263
0.0	0.0	0.0	22066.1414	13320.7133	NaN	NaN	0.3764	0.056	0.592	0.0491	0.2365	0.0403	0.026
0.0	0.0	0.0	20388.1414	12926.7133	NaN	NaN	0.388	0.0528	0.5702	0.052	0.2563	0.0413	0.0272
0.0	0.0	0.0	27449.1414	11658.7133	NaN	NaN	0.2981	0.0518	0.5627	0.0521	0.2658	0.0409	0.0267
0.0	0.0	0.0	26973.1414	11167.7133	NaN	NaN	0.2928	0.0509	0.5515	0.0523	0.2775	0.041	0.0269
0.0	0.0	0.0	17852.1414	10087.7133	NaN	NaN	0.3611	0.0509	0.5405	0.0521	0.2881	0.0414	0.0271
0.0	0.0	0.0	31981.1414	13479.7133	NaN	NaN	0.2965	0.0515	0.5329	0.0511	0.2954	0.0418	0.0273
0.0	0.0	0.0	30083.1414	11837.7133	NaN	NaN	0.2824	0.0525	0.5201	0.0522	0.3046	0.0423	0.0283
0.0	0.0	0.0	25521.1414	11206.7133	NaN	NaN	0.3051	0.0533	0.5158	0.0521	0.3083	0.0421	0.0284
0.0	0.0	0.0	25926.1414	14655.7133	NaN	NaN	0.3611	0.0549	0.5172	0.0514	0.306	0.0421	0.0284
0.0	0.0	0.0	23855.1414	9666.7133	NaN	NaN	0.2884	0.0558	0.5234	0.0515	0.2989	0.042	0.0284
0.0	0.0	0.0	24789.1414	11387.7133	NaN	NaN	0.3148	0.0558	0.5346	0.0511	0.2881	0.042	0.0285
0.0	0.0	0.0	27436.1414	17020.7133	NaN	NaN	0.3829	0.0585	0.5455	0.0488	0.2771	0.0416	0.0285
0.0	0.0	0.0	25384.1414	12233.7133	NaN	NaN	0.3252	0.0574	0.5605	0.0486	0.2626	0.0417	0.0292
0.0	0.0	0.0	28735.1414	12433.7133	NaN	NaN	0.302	0.0568	0.5757	0.0471	0.2499	0.0412	0.0293
0.0	0.0	0.0	26211.1414	10404.7133	NaN	NaN	0.2842	0.0569	0.5858	0.0456	0.2403	0.0411	0.0302
0.0	0.0	0.0	29282.1414	12373.7133	NaN	NaN	0.297	0.0574	0.5936	0.0448	0.2317	0.0413	0.0312
0.0	0.0	0.0	26335.1414	14199.7133	NaN	NaN	0.3503	0.0588	0.6003	0.0446	0.2233	0.0404	0.0326
0.0	0.0	0.0	29286.1414	9743.7133	NaN	NaN	0.2496	0.0599	0.6044	0.0448	0.2169	0.0398	0.0341
0.0	0.0	0.0	29046.1414	12807.7133	NaN	NaN	0.306	0.0605	0.6048	0.0457	0.2144	0.0392	0.0354
0.0	0.0	0.0	28127.1414	14336.7133	NaN	NaN	0.3376	0.0606	0.6082	0.0451	0.211	0.039	0.0362
0.0	0.0	0.0	28452.1414	11206.7133	NaN	NaN	0.2826	0.0604	0.6088	0.0451	0.2101	0.0388	0.0368
0.0	0.0	0.0	23402.1414	13580.7133	NaN	NaN	0.3672	0.0625	0.606	0.0443	0.2106	0.0385	0.038
0.0	0.0	0.0	30002.1414	13863.7133	NaN	NaN	0.316	0.0609	0.6022	0.0448	0.2143	0.0387	0.0391
0.0	0.0	0.0	29108.1414	17402.7133	NaN	NaN	0.3742	0.061	0.5937	0.0454	0.2203	0.0392	0.0405
0.0	0.0	0.0	27185.1414	6396.7133	NaN	NaN	0.1905	0.0621	0.5851	0.0459	0.2248	0.0398	0.0423
0.0	0.0	0.0	26346.1414	15626.7133	NaN	NaN	0.3723	0.0659	0.5783	0.0443	0.2264	0.0403	0.0448
0.0	0.0	0.0	24338.1414	11515.7133	NaN	NaN	0.3212	0.0676	0.5733	0.0433	0.2282	0.0406	0.047
0.0	0.0	0.0	27306.1414	13292.7133	NaN	NaN	0.3274	0.0694	0.5718	0.0418	0.2274	0.0408	0.0488
0.0	0.0	0.0	31820.1414	10715.7133	NaN	NaN	0.2519	0.0681	0.5679	0.0414	0.2319	0.0414	0.0493
0.0	0.0	0.0	26680.1414	6393.7133	NaN	NaN	0.1933	0.0683	0.5616	0.0412	0.2363	0.0422	0.0504
0.0	0.0	0.0	26268.1414	13277.7133	NaN	NaN	0.3358	0.0673	0.5585	0.0396	0.2416	0.0437	0.0493
0.0	0.0	0.0	23984.1414	15430.7133	NaN	NaN	0.3915	0.0691	0.5575	0.0376	0.2425	0.0446	0.0488
0.0	0.0	0.0	26500.1414	14431.7133	NaN	NaN	0.3526	0.0688	0.5531	0.0371	0.2464	0.0459	0.0488
0.0	0.0	0.0	23739.1414	9664.7133	NaN	NaN	0.2893	0.0702	0.5522	0.0367	0.2457	0.0465	0.0487
0.0	0.0	0.0	23887.1414	11516.7133	NaN	NaN	0.3253	0.0703	0.5564	0.0368	0.2408	0.0472	0.0486
0.0	0.0	0.0	27400.1414	12921.7133	NaN	NaN	0.3205	0.0701	0.5616	0.0366	0.236	0.0481	0.0477
0.0	0.0	0.0	29345.1414	9495.7133	NaN	NaN	0.2445	0.0694	0.5608	0.0371	0.2365	0.0479	0.0484
0.0	0.0	0.0	25152.1414	15157.7133	NaN	NaN	0.376	0.0675	0.5603	0.038	0.2374	0.0481	0.0486
0.0	0.0	0.0	31033.1414	9788.7133	NaN	NaN	0.2398	0.0655	0.5583	0.0398	0.2384	0.0484	0.0497
0.0	0.0	0.0	26277.1414	11305.7133	NaN	NaN	0.3008	0.0632	0.554	0.0414	0.2424	0.0484	0.0505
0.0	0.0	0.0	30029.1414	11553.7133	NaN	NaN	0.2778	0.0617	0.5491	0.0419	0.2478	0.0485	0.051
0.0	0.0	0.0	30013.1414	11518.7133	NaN	NaN	0.2773	0.0602	0.5417	0.043	0.2545	0.0487	0.0519
0.0	0.0	0.0	29524.1414	15027.7133	NaN	NaN	0.3373	0.0593	0.5347	0.0444	0.2597	0.0491	0.0528
0.0	0.0	0.0	25802.1414	13123.7133	NaN	NaN	0.3371	0.0577	0.5241	0.0453	0.2702	0.0489	0.0537
0.0	0.0	0.0	23576.1414	13221.7133	NaN	NaN	0.3593	0.0572	0.516	0.0465	0.2769	0.049	0.0544
0.0	0.0	0.0	24920.1414	9755.7133	NaN	NaN	0.2813	0.0562	0.5085	0.0474	0.2843	0.0488	0.0549
0.0	0.0	0.0	28112.1414	9122.7133	NaN	NaN	0.245	0.0554	0.4987	0.0488	0.2932	0.0484	0.0555
0.0	0.0	0.0	22170.1414	14346.7133	NaN	NaN	0.3929	0.0532	0.4936	0.0497	0.3002	0.0483	0.055
0.0	0.0	0.0	26813.1414	10725.7133	NaN	NaN	0.2857	0.0524	0.4933	0.0507	0.3004	0.048	0.0552
0.0	0.0	0.0	27902.1414	9704.7133	NaN	NaN	0.2581	0.0519	0.4955	0.0517	0.2968	0.0474	0.0566
0.0	0.0	0.0	24326.1414	11028.7133	NaN	NaN	0.3119	0.0521	0.5012	0.0518	0.2901	0.0471	0.0577
0.0	0.0	0.0	23006.1414	10991.7133	NaN	NaN	0.3233	0.0521	0.5046	0.0523	0.2851	0.0467	0.0592
0.0	0.0	0.0	26814.1414	11986.7133	NaN	NaN	0.3089	0.0526	0.5107	0.0525	0.2775	0.0462	0.0606
0.0	0.0	0.0	24472.1414	10280.7133	NaN	NaN	0.2958	0.0526	0.516	0.053	0.271	0.0458	0.0617
0.0	0.0	0.0	24163.1414	13265.7133	NaN	NaN	0.3544	0.0534	0.5209	0.0531	0.2642	0.0453	0.0631
0.0	0.0	0.0	22928.1414	14587.7133	NaN	NaN	0.3888	0.0526	0.5296	0.0532	0.257	0.0451	0.0626
0.0	0.0	0.0	22338.1414	12384.7133	NaN	NaN	0.3567	0.0528	0.5365	0.0539	0.2492	0.0445	0.0631
0.0	0.0	0.0	25187.1414	15312.7133	NaN	NaN	0.3781	0.0522	0.5449	0.0544	0.2424	0.0436	0.0626
0.0	0.0	0.0	27475.1414	13361.7133	NaN	NaN	0.3272	0.0526	0.5498	0.0552	0.2368	0.0431	0.0625
0.0	0.0	0.0	25745.1414	8844.7133	NaN	NaN	0.2557	0.0516	0.5549	0.0564	0.2331	0.043	0.061
0.0	0.0	0.0	28387.1414	14926.7133	NaN	NaN	0.3446	0.0522	0.5585	0.0567	0.2291	0.0426	0.0609
0.0	0.0	0.0	27575.1414	11105.7133	NaN	NaN	0.2871	0.0504	0.5618	0.0573	0.2288	0.0427	0.0591
0.0	0.0	0.0	27631.1414	9621.7133	NaN	NaN	0.2583	0.05	0.5641	0.0575	0.2276	0.0427	0.0581
0.0	0.0	0.0	26703.1414	8993.7133	NaN	NaN	0.2519	0.0487	0.5647	0.0571	0.2297	0.043	0.0568
0.0	0.0	0.0	26216.1414	12931.7133	NaN	NaN	0.3303	0.0472	0.5633	0.0569	0.2343	0.0434	0.055
0.0	0.0	0.0	26886.1414	14215.7133	NaN	NaN	0.3459	0.0454	0.5646	0.0563	0.237	0.0432	0.0533
0.0	0.0	0.0	28814.1414	12596.7133	NaN	NaN	0.3042	0.0438	0.5696	0.0559	0.2363	0.0428	0.0516
0.0	0.0	0.0	20510.1414	9014.7133	NaN	NaN	0.3053	0.0413	0.5757	0.0567	0.2342	0.0425	0.0496
0.0	0.0	0.0	22716.1414	11271.7133	NaN	NaN	0.3316	0.0398	0.5823	0.0568	0.2315	0.0418	0.0479
0.0	0.0	0.0	24415.1414	12596.7133	NaN	NaN	0.3403	0.0384	0.5874	0.0573	0.2298	0.0408	0.0463
0.0	0.0	0.0	21899.1414	8429.7133	NaN	NaN	0.2779	0.0366	0.5912	0.0575	0.2303	0.04	0.0445
0.0	0.0	0.0	21135.1414	12270.7133	NaN	NaN	0.3673	0.0355	0.5894	0.0572	0.2346	0.0396	0.0436
0.0	0.0	0.0	24596.1414	12563.7133	NaN	NaN	0.3381	0.0345	0.5873	0.0569	0.2396	0.0391	0.0426
0.0	0.0	0.0	32183.1414	11573.7133	NaN	NaN	0.2645	0.0333	0.5825	0.0572	0.2463	0.0386	0.0421
0.0	0.0	0.0	23782.1414	9128.7133	NaN	NaN	0.2774	0.0323	0.5794	0.0569	0.2515	0.0383	0.0416
0.0	0.0	0.0	24860.1414	9509.7133	NaN	NaN	0.2767	0.0319	0.5707	0.0575	0.2597	0.0383	0.0419
0.0	0.0	0.0	29920.1414	7939.7133	NaN	NaN	0.2097	0.0323	0.5625	0.0574	0.2672	0.0385	0.042
0.0	0.0	0.0	30194.1414	13552.7133	NaN	NaN	0.3098	0.0321	0.5545	0.0577	0.2748	0.0386	0.0424
0.0	0.0	0.0	23195.1414	12295.7133	NaN	NaN	0.3464	0.0325	0.5452	0.0584	0.2821	0.0388	0.043
0.0	0.0	0.0	23824.1414	11941.7133	NaN	NaN	0.3339	0.0333	0.5359	0.0582	0.2899	0.0389	0.0438
0.0	0.0	0.0	22326.1414	11431.7133	NaN	NaN	0.3386	0.0343	0.5255	0.0582	0.2981	0.0391	0.0448
0.0	0.0	0.0	28766.1414	13532.7133	NaN	NaN	0.3199	0.0351	0.52	0.0571	0.3031	0.0393	0.0454
0.0	0.0	0.0	25844.1414	12628.7133	NaN	NaN	0.3282	0.036	0.513	0.0569	0.3082	0.0397	0.0462
0.0	0.0	0.0	25810.1414	14280.7133	NaN	NaN	0.3562	0.0365	0.5078	0.0564	0.3127	0.0401	0.0465
0.0	0.0	0.0	24906.1414	14165.7133	NaN	NaN	0.3626	0.0377	0.503	0.0558	0.3165	0.0405	0.0465
0.0	0.0	0.0	27975.1414	8470.7133	NaN	NaN	0.2324	0.0394	0.5002	0.0549	0.3188	0.0412	0.0456
0.0	0.0	0.0	23373.1414	11626.7133	NaN	NaN	0.3322	0.0411	0.4983	0.0545	0.3195	0.042	0.0446
0.0	0.0	0.0	23263.1414	11466.7133	NaN	NaN	0.3302	0.0438	0.4984	0.0539	0.3178	0.0432	0.043
0.0	0.0	0.0	26232.1414	9066.7133	NaN	NaN	0.2569	0.0469	0.4972	0.0538	0.3158	0.0443	0.042
0.0	0.0	0.0	24362.1414	10412.7133	NaN	NaN	0.2994	0.0501	0.4952	0.0535	0.3152	0.0449	0.0411
0.0	0.0	0.0	24816.1414	8563.7133	NaN	NaN	0.2566	0.0545	0.4928	0.0536	0.3125	0.0461	0.0405
0.0	0.0	0.0	24366.1414	12661.7133	NaN	NaN	0.342	0.0581	0.495	0.0538	0.3066	0.0469	0.0396
0.0	0.0	0.0	24558.1414	9894.7133	NaN	NaN	0.2872	0.0599	0.5004	0.0541	0.2995	0.0473	0.0387
0.0	0.0	0.0	21944.1414	10353.7133	NaN	NaN	0.3206	0.0608	0.5058	0.0546	0.2931	0.0476	0.0381
0.0	0.0	0.0	24928.1414	9262.7133	NaN	NaN	0.2709	0.0614	0.5127	0.055	0.2854	0.048	0.0375
0.0	0.0	0.0	26596.1414	11016.7133	NaN	NaN	0.2929	0.0614	0.5176	0.0564	0.2786	0.0485	0.0376
0.0	0.0	0.0	21807.1414	8437.7133	NaN	NaN	0.279	0.0616	0.5237	0.0588	0.2698	0.0482	0.0379
0.0	0.0	0.0	23765.1414	11827.7133	NaN	NaN	0.3323	0.0614	0.5271	0.0598	0.2658	0.0478	0.0381
0.0	0.0	0.0	25053.1414	11794.7133	NaN	NaN	0.3201	0.0618	0.5264	0.061	0.2645	0.0476	0.0387
0.0	0.0	0.0	23515.1414	11613.7133	NaN	NaN	0.3306	0.0625	0.5282	0.0616	0.2612	0.0477	0.0389
0.0	0.0	0.0	28172.1414	14038.7133	NaN	NaN	0.3326	0.0624	0.5273	0.0619	0.2612	0.0479	0.0394
0.0	0.0	0.0	21156.1414	13259.7133	NaN	NaN	0.3853	0.0623	0.5279	0.062	0.2597	0.0483	0.0398
0.0	0.0	0.0	23597.1414	12463.7133	NaN	NaN	0.3456	0.0625	0.5286	0.0627	0.2573	0.049	0.0401
0.0	0.0	0.0	21244.1414	10536.7133	NaN	NaN	0.3315	0.0623	0.5291	0.0627	0.2561	0.0495	0.0402
0.0	0.0	0.0	23276.1414	12408.7133	NaN	NaN	0.3477	0.0624	0.5284	0.0633	0.2549	0.0508	0.0401
0.0	0.0	0.0	23544.1414	11775.7133	NaN	NaN	0.3334	0.0622	0.5289	0.0634	0.2539	0.0516	0.04
0.0	0.0	0.0	27237.1414	10320.7133	NaN	NaN	0.2748	0.0621	0.5287	0.0631	0.2536	0.0524	0.04
0.0	0.0	0.0	26892.1414	8566.7133	NaN	NaN	0.2416	0.062	0.5334	0.0623	0.2487	0.0535	0.0402
0.0	0.0	0.0	27221.1414	11825.7133	NaN	NaN	0.3029	0.0623	0.5427	0.0619	0.2385	0.0542	0.0404
0.0	0.0	0.0	25225.1414	9893.7133	NaN	NaN	0.2817	0.0621	0.5571	0.0613	0.2249	0.0545	0.0402
0.0	0.0	0.0	23692.1414	13468.7133	NaN	NaN	0.3624	0.062	0.5721	0.0598	0.2132	0.0535	0.0395
0.0	0.0	0.0	24692.1414	10377.7133	NaN	NaN	0.2959	0.061	0.5928	0.0578	0.1984	0.0517	0.0383
0.0	0.0	0.0	22511.1414	10404.7133	NaN	NaN	0.3161	0.0599	0.6076	0.0569	0.1878	0.0502	0.0375
0.0	0.0	0.0	17971.1414	9810.7133	NaN	NaN	0.3531	0.0591	0.6152	0.057	0.1819	0.0495	0.0374
0.0	0.0	0.0	25981.1414	13386.7133	NaN	NaN	0.34	0.0578	0.6187	0.058	0.179	0.0486	0.038
0.0	0.0	0.0	24318.1414	11158.7133	NaN	NaN	0.3145	0.057	0.613	0.0598	0.1832	0.0479	0.0391
0.0	0.0	0.0	30582.1414	8276.7133	NaN	NaN	0.213	0.0562	0.6158	0.0602	0.1813	0.0471	0.0393
0.0	0.0	0.0	25248.1414	12043.7133	NaN	NaN	0.323	0.0547	0.5985	0.0641	0.1943	0.0462	0.0421
0.0	0.0	0.0	24490.1414	10747.7133	NaN	NaN	0.305	0.0531	0.5959	0.0651	0.1975	0.0454	0.043
0.0	0.0	0.0	28702.1414	12197.7133	NaN	NaN	0.2982	0.0527	0.57	0.0676	0.2176	0.0466	0.0456
0.0	0.0	0.0	22617.1414	10617.7133	NaN	NaN	0.3195	0.0523	0.5643	0.0677	0.2229	0.0474	0.0455
0.0	0.0	0.0	28889.1414	8847.7133	NaN	NaN	0.2345	0.0516	0.5547	0.0683	0.2296	0.0488	0.0469
0.0	0.0	0.0	26532.1414	13533.7133	NaN	NaN	0.3378	0.0534	0.557	0.0679	0.2252	0.0502	0.0463
0.0	0.0	0.0	28152.1414	10675.7133	NaN	NaN	0.2749	0.0598	0.5965	0.0626	0.1889	0.0508	0.0414
0.0	0.0	0.0	7069.1414	6989.7133	NaN	NaN	0.4972	0.119	0.6366	0.0517	0.1139	0.0478	0.031
0.0	0.0	0.0	4299.1414	7779.7133	NaN	NaN	0.6441	0.2808	0.4932	0.0486	0.0944	0.0421	0.0409
0.0	0.0	0.0	4237.1414	6072.7133	NaN	NaN	0.589	0.3445	0.4417	0.0441	0.0919	0.0366	0.0411
0.0	0.0	0.0	4690.1414	10235.7133	NaN	NaN	0.6858	0.2994	0.4861	0.0438	0.0935	0.0337	0.0435
0.0	0.0	0.0	5641.1414	5947.7133	NaN	NaN	0.5132	0.1972	0.5832	0.0432	0.1005	0.0334	0.0426
0.0	0.0	0.0	3765.1414	4202.7133	NaN	NaN	0.5275	0.123	0.6508	0.0426	0.1078	0.0334	0.0424
0.0	0.0	0.0	3693.1414	8986.7133	NaN	NaN	0.7087	0.0969	0.6681	0.0452	0.1157	0.0322	0.0419
0.0	0.0	0.0	6911.1414	5041.7133	NaN	NaN	0.4218	0.0866	0.6696	0.0471	0.1231	0.0314	0.0422
0.0	0.0	0.0	3837.1414	3708.7133	NaN	NaN	0.4915	0.0792	0.6587	0.0508	0.1376	0.0303	0.0435
0.0	0.0	0.0	8640.1414	5109.7133	NaN	NaN	0.3716	0.0665	0.6453	0.0551	0.1557	0.0304	0.047
0.0	0.0	0.0	6549.1414	8533.7133	NaN	NaN	0.5658	0.0616	0.6363	0.0561	0.1678	0.0305	0.0478
0.0	0.0	0.0	7394.1414	7733.7133	NaN	NaN	0.5112	0.058	0.6304	0.0568	0.1756	0.0305	0.0487
0.0	0.0	0.0	5403.1414	7473.7133	NaN	NaN	0.5804	0.0599	0.6294	0.0555	0.1782	0.0299	0.047
0.0	0.0	0.0	5042.1414	7736.7133	NaN	NaN	0.6054	0.0578	0.6215	0.0559	0.1869	0.0301	0.0477
0.0	0.0	0.0	5917.1414	9450.7133	NaN	NaN	0.615	0.0579	0.6158	0.0552	0.1928	0.0305	0.0478
0.0	0.0	0.0	6749.1414	7709.7133	NaN	NaN	0.5332	0.0612	0.6214	0.0531	0.1883	0.0306	0.0454
0.0	0.0	0.0	5364.1414	5983.7133	NaN	NaN	0.5273	0.0652	0.6273	0.0512	0.1819	0.031	0.0433
0.0	0.0	0.0	4859.1414	4415.7133	NaN	NaN	0.4761	0.0719	0.6422	0.0472	0.168	0.0313	0.0394
0.0	0.0	0.0	4880.1414	10081.7133	NaN	NaN	0.6738	0.0713	0.639	0.0486	0.1683	0.0319	0.0409
0.0	0.0	0.0	5380.1414	9590.7133	NaN	NaN	0.6406	0.0732	0.6571	0.045	0.1543	0.0325	0.038
0.0	0.0	0.0	5210.1414	7721.7133	NaN	NaN	0.5971	0.0718	0.661	0.0453	0.1501	0.0332	0.0386
0.0	0.0	0.0	3984.1414	8261.7133	NaN	NaN	0.6747	0.0733	0.6688	0.0436	0.1433	0.0337	0.0373
0.0	0.0	0.0	3463.1414	4563.7133	NaN	NaN	0.5686	0.0716	0.6749	0.0438	0.1373	0.0346	0.0378
0.0	0.0	0.0	3516.1414	5735.7133	NaN	NaN	0.62	0.0717	0.6776	0.0438	0.1333	0.0353	0.0382
0.0	0.0	0.0	4461.1414	11238.7133	NaN	NaN	0.7158	0.0685	0.6753	0.0456	0.1344	0.036	0.0401
0.0	0.0	0.0	3880.1414	10229.7133	NaN	NaN	0.725	0.0677	0.6745	0.0461	0.135	0.0363	0.0405
0.0	0.0	0.0	4334.1414	11548.7133	NaN	NaN	0.7271	0.0664	0.6611	0.049	0.1439	0.0363	0.0433
0.0	0.0	0.0	6317.1414	10407.7133	NaN	NaN	0.6223	0.0668	0.6591	0.0491	0.1451	0.0367	0.0433
0.0	0.0	0.0	3655.1414	8795.7133	NaN	NaN	0.7064	0.0677	0.655	0.0497	0.1472	0.0369	0.0436
0.0	0.0	0.0	4763.1414	8183.7133	NaN	NaN	0.6321	0.0704	0.6652	0.0472	0.1384	0.0376	0.0412
0.0	0.0	0.0	4121.1414	8728.7133	NaN	NaN	0.6793	0.072	0.6654	0.0473	0.1356	0.0382	0.0414
0.0	0.0	0.0	3087.1414	6252.7133	NaN	NaN	0.6695	0.0743	0.6786	0.044	0.1252	0.0389	0.039
0.0	0.0	0.0	4104.1414	6753.7133	NaN	NaN	0.622	0.0743	0.6841	0.043	0.1202	0.0394	0.0391
0.0	0.0	0.0	3664.1414	6002.7133	NaN	NaN	0.621	0.0739	0.6902	0.042	0.1154	0.0395	0.039
0.0	0.0	0.0	6783.1414	6964.7133	NaN	NaN	0.5066	0.0689	0.69	0.0437	0.1159	0.0396	0.0419
0.0	0.0	0.0	2707.1414	7189.7133	NaN	NaN	0.7265	0.0694	0.6973	0.0421	0.1111	0.0395	0.0406
0.0	0.0	0.0	8741.1414	6388.7133	NaN	NaN	0.4223	0.067	0.6856	0.0458	0.1184	0.0389	0.0442
0.0	0.0	0.0	5394.1414	7899.7133	NaN	NaN	0.5942	0.0664	0.6829	0.0468	0.1212	0.0382	0.0444
0.0	0.0	0.0	5752.1414	10003.7133	NaN	NaN	0.6349	0.065	0.6759	0.0491	0.1263	0.0377	0.046
0.0	0.0	0.0	5390.1414	5515.7133	NaN	NaN	0.5058	0.0663	0.6808	0.0477	0.1234	0.0378	0.0439
0.0	0.0	0.0	6314.1414	6871.7133	NaN	NaN	0.5211	0.0657	0.671	0.0505	0.1293	0.0377	0.0458
0.0	0.0	0.0	3692.1414	5895.7133	NaN	NaN	0.6149	0.0666	0.6735	0.0497	0.1284	0.0377	0.0441
0.0	0.0	0.0	6158.1414	8575.7133	NaN	NaN	0.582	0.0666	0.6646	0.052	0.1338	0.0375	0.0455
0.0	0.0	0.0	4739.1414	11593.7133	NaN	NaN	0.7098	0.0669	0.6639	0.0521	0.1351	0.0374	0.0446
0.0	0.0	0.0	6733.1414	6889.7133	NaN	NaN	0.5057	0.0672	0.6606	0.0528	0.1376	0.0374	0.0445
0.0	0.0	0.0	4696.1414	9285.7133	NaN	NaN	0.6641	0.0675	0.6536	0.0541	0.1425	0.0372	0.045
0.0	0.0	0.0	7629.1414	7076.7133	NaN	NaN	0.4812	0.0675	0.6509	0.0544	0.1451	0.0372	0.0449
0.0	0.0	0.0	5336.1414	8366.7133	NaN	NaN	0.6106	0.0672	0.6436	0.0557	0.1512	0.0368	0.0456
0.0	0.0	0.0	5082.1414	6703.7133	NaN	NaN	0.5688	0.0675	0.6458	0.0549	0.1509	0.0367	0.0442
0.0	0.0	0.0	3663.1414	8624.7133	NaN	NaN	0.7019	0.068	0.6421	0.0555	0.1537	0.0365	0.0442
0.0	0.0	0.0	8108.1414	8865.7133	NaN	NaN	0.5223	0.0674	0.6408	0.056	0.1552	0.0363	0.0443
0.0	0.0	0.0	6811.1414	6980.7133	NaN	NaN	0.5061	0.0677	0.6419	0.056	0.1547	0.0361	0.0437
0.0	0.0	0.0	6517.1414	7391.7133	NaN	NaN	0.5314	0.068	0.6423	0.056	0.1545	0.0359	0.0433
0.0	0.0	0.0	5595.1414	5241.7133	NaN	NaN	0.4837	0.0674	0.6392	0.0568	0.1577	0.0353	0.0436
0.0	0.0	0.0	3049.1414	5079.7133	NaN	NaN	0.6249	0.0672	0.6395	0.0569	0.1582	0.0349	0.0433
0.0	0.0	0.0	4500.1414	8218.7133	NaN	NaN	0.6462	0.0678	0.639	0.0571	0.1586	0.0344	0.0431
0.0	0.0	0.0	7567.1414	8187.7133	NaN	NaN	0.5197	0.0673	0.6366	0.0578	0.1606	0.0342	0.0436
0.0	0.0	0.0	5274.1414	6177.7133	NaN	NaN	0.5395	0.0665	0.6327	0.0588	0.1634	0.0339	0.0447
0.0	0.0	0.0	7126.1414	10155.7133	NaN	NaN	0.5877	0.0669	0.6255	0.0597	0.1673	0.034	0.0467
0.0	0.0	0.0	6589.1414	6414.7133	NaN	NaN	0.4933	0.0672	0.6239	0.0602	0.1674	0.0338	0.0475
0.0	0.0	0.0	5006.1414	5323.7133	NaN	NaN	0.5154	0.0671	0.6236	0.0607	0.1674	0.0334	0.0479
0.0	0.0	0.0	4512.1414	11222.7133	NaN	NaN	0.7132	0.0669	0.6221	0.0608	0.1681	0.0332	0.0489
0.0	0.0	0.0	5497.1414	12107.7133	NaN	NaN	0.6877	0.0661	0.6163	0.0619	0.1715	0.0333	0.0508
0.0	0.0	0.0	3769.1414	5278.7133	NaN	NaN	0.5834	0.0666	0.6217	0.0612	0.1673	0.0332	0.0501
0.0	0.0	0.0	5402.1414	7764.7133	NaN	NaN	0.5897	0.0671	0.6174	0.0619	0.1691	0.0332	0.0514
0.0	0.0	0.0	3904.1414	4065.7133	NaN	NaN	0.5101	0.0669	0.6181	0.0621	0.169	0.033	0.0509
0.0	0.0	0.0	5025.1414	8375.7133	NaN	NaN	0.625	0.0666	0.6102	0.0639	0.1741	0.0326	0.0528
0.0	0.0	0.0	3939.1414	11959.7133	NaN	NaN	0.7522	0.0662	0.6072	0.0642	0.1775	0.032	0.0528
0.0	0.0	0.0	6865.1414	5875.7133	NaN	NaN	0.4612	0.0661	0.6026	0.0651	0.1811	0.0318	0.0533
0.0	0.0	0.0	3464.1414	7792.7133	NaN	NaN	0.6923	0.0662	0.5998	0.0656	0.1842	0.0312	0.053
0.0	0.0	0.0	8558.1414	6209.7133	NaN	NaN	0.4205	0.0661	0.5933	0.0663	0.189	0.0312	0.0541
0.0	0.0	0.0	3555.1414	8239.7133	NaN	NaN	0.6986	0.0655	0.589	0.067	0.1934	0.0308	0.0542
0.0	0.0	0.0	5516.1414	7869.7133	NaN	NaN	0.5879	0.0657	0.5913	0.0663	0.1921	0.0309	0.0537
0.0	0.0	0.0	3918.1414	5429.7133	NaN	NaN	0.5809	0.0658	0.5863	0.067	0.1966	0.0306	0.0536
0.0	0.0	0.0	5240.1414	7797.7133	NaN	NaN	0.5981	0.0664	0.5826	0.067	0.199	0.031	0.054
0.0	0.0	0.0	5573.1414	7767.7133	NaN	NaN	0.5823	0.0666	0.5795	0.0674	0.202	0.0308	0.0537
0.0	0.0	0.0	6618.1414	9158.7133	NaN	NaN	0.5805	0.0662	0.5744	0.0679	0.2063	0.0309	0.0542
0.0	0.0	0.0	4043.1414	5249.7133	NaN	NaN	0.5649	0.0661	0.5689	0.068	0.2117	0.0309	0.0544
0.0	0.0	0.0	2744.1414	8161.7133	NaN	NaN	0.7484	0.0667	0.5665	0.068	0.213	0.031	0.0548
0.0	0.0	0.0	7248.1414	1956.7133	NaN	NaN	0.2126	0.0665	0.5692	0.0681	0.2119	0.0307	0.0536
0.0	0.0	0.0	7274.1414	6570.7133	NaN	NaN	0.4746	0.0665	0.5682	0.0684	0.2128	0.0306	0.0535
0.0	0.0	0.0	2898.1414	9935.7133	NaN	NaN	0.7742	0.0657	0.571	0.0682	0.2118	0.0308	0.0526
0.0	0.0	0.0	4212.1414	10911.7133	NaN	NaN	0.7215	0.0657	0.5712	0.0682	0.2112	0.031	0.0528
0.0	0.0	0.0	3226.1414	7429.7133	NaN	NaN	0.6972	0.0657	0.5796	0.0673	0.206	0.0309	0.0505
0.0	0.0	0.0	2045.1414	7591.7133	NaN	NaN	0.7878	0.0664	0.5869	0.0664	0.2003	0.0309	0.0491
0.0	0.0	0.0	2450.1414	9451.7133	NaN	NaN	0.7941	0.0666	0.5971	0.0652	0.193	0.0309	0.0472
0.0	0.0	0.0	7244.1414	14390.7133	NaN	NaN	0.6652	0.0664	0.5992	0.0651	0.1904	0.0312	0.0476
0.0	0.0	0.0	4647.1414	10216.7133	NaN	NaN	0.6874	0.0677	0.6116	0.063	0.1812	0.0313	0.0452
0.0	0.0	0.0	7020.1414	5624.7133	NaN	NaN	0.4448	0.0689	0.6213	0.0619	0.1726	0.0317	0.0437
0.0	0.0	0.0	6871.1414	7991.7133	NaN	NaN	0.5377	0.0688	0.6265	0.0614	0.1682	0.032	0.0432
0.0	0.0	0.0	5651.1414	5945.7133	NaN	NaN	0.5127	0.0678	0.6306	0.0613	0.1648	0.0322	0.0433
0.0	0.0	0.0	5474.1414	9242.7133	NaN	NaN	0.628	0.068	0.6347	0.0607	0.1615	0.0321	0.043
0.0	0.0	0.0	5118.1414	7399.7133	NaN	NaN	0.5911	0.068	0.6469	0.0587	0.1527	0.0324	0.0413
0.0	0.0	0.0	3109.1414	2967.7133	NaN	NaN	0.4884	0.0679	0.6512	0.0583	0.1492	0.0324	0.041
0.0	0.0	0.0	8314.1414	9261.7133	NaN	NaN	0.527	0.0675	0.6527	0.0583	0.1476	0.0324	0.0415
0.0	0.0	0.0	6391.1414	9694.7133	NaN	NaN	0.6027	0.0666	0.6561	0.058	0.1454	0.0323	0.0416
0.0	0.0	0.0	6097.1414	6569.7133	NaN	NaN	0.5187	0.0665	0.6639	0.0563	0.141	0.0321	0.0403
0.0	0.0	0.0	3784.1414	6910.7133	NaN	NaN	0.6462	0.0658	0.6644	0.0563	0.1412	0.0318	0.0404
0.0	0.0	0.0	2458.1414	5540.7133	NaN	NaN	0.6927	0.0645	0.6634	0.0569	0.1427	0.0315	0.041
0.0	0.0	0.0	4746.1414	9145.7133	NaN	NaN	0.6584	0.0644	0.6639	0.0568	0.1426	0.0313	0.041
0.0	0.0	0.0	6884.1414	10757.7133	NaN	NaN	0.6098	0.0649	0.6702	0.0552	0.1389	0.0313	0.0395
0.0	0.0	0.0	6711.1414	7696.7133	NaN	NaN	0.5342	0.0639	0.6664	0.0564	0.1417	0.0311	0.0404
0.0	0.0	0.0	4670.1414	10900.7133	NaN	NaN	0.7001	0.0633	0.6608	0.0576	0.1457	0.031	0.0416
0.0	0.0	0.0	3707.1414	9606.7133	NaN	NaN	0.7216	0.0632	0.6601	0.0576	0.1464	0.031	0.0417
0.0	0.0	0.0	6411.1414	4675.7133	NaN	NaN	0.4217	0.064	0.6615	0.0571	0.145	0.0312	0.0411
0.0	0.0	0.0	6218.1414	3618.7133	NaN	NaN	0.3679	0.0639	0.6607	0.0576	0.1452	0.0313	0.0413
0.0	0.0	0.0	3632.1414	5499.7133	NaN	NaN	0.6023	0.063	0.6526	0.0597	0.1507	0.0311	0.0429
0.0	0.0	0.0	2868.1414	10725.7133	NaN	NaN	0.789	0.0626	0.6459	0.0612	0.1548	0.0311	0.0442
0.0	0.0	0.0	5106.1414	8129.7133	NaN	NaN	0.6142	0.0621	0.6416	0.0622	0.1579	0.0311	0.045
0.0	0.0	0.0	7036.1414	7635.7133	NaN	NaN	0.5204	0.0615	0.636	0.0628	0.1631	0.031	0.0456
0.0	0.0	0.0	4479.1414	5585.7133	NaN	NaN	0.555	0.0613	0.6313	0.0631	0.1675	0.031	0.0459
0.0	0.0	0.0	4240.1414	5729.7133	NaN	NaN	0.5747	0.0605	0.618	0.0649	0.178	0.0309	0.0477
0.0	0.0	0.0	7355.1414	7689.7133	NaN	NaN	0.5111	0.0598	0.6086	0.0651	0.1872	0.0308	0.0484
0.0	0.0	0.0	6238.1414	8696.7133	NaN	NaN	0.5823	0.0593	0.5964	0.0659	0.1982	0.0307	0.0495
0.0	0.0	0.0	9395.1414	5326.7133	NaN	NaN	0.3618	0.0594	0.584	0.0664	0.2097	0.0304	0.0503
0.0	0.0	0.0	7618.1414	9127.7133	NaN	NaN	0.5451	0.0592	0.564	0.0671	0.2265	0.0305	0.0526
0.0	0.0	0.0	4617.1414	3721.7133	NaN	NaN	0.4463	0.0578	0.5544	0.0669	0.2381	0.0302	0.0526
0.0	0.0	0.0	9520.1414	5664.7133	NaN	NaN	0.3731	0.0566	0.542	0.0667	0.2511	0.0301	0.0535
0.0	0.0	0.0	7862.1414	6210.7133	NaN	NaN	0.4413	0.0555	0.5339	0.0658	0.2613	0.0299	0.0535
0.0	0.0	0.0	7065.1414	9662.7133	NaN	NaN	0.5776	0.0547	0.5213	0.0657	0.2744	0.0298	0.0541
0.0	0.0	0.0	5028.1414	9489.7133	NaN	NaN	0.6537	0.0539	0.5162	0.0646	0.2822	0.0294	0.0538
0.0	0.0	0.0	7998.1414	7828.7133	NaN	NaN	0.4946	0.053	0.5111	0.0636	0.2896	0.029	0.0538
0.0	0.0	0.0	8920.1414	8541.7133	NaN	NaN	0.4892	0.0526	0.5045	0.0626	0.2982	0.0285	0.0537
0.0	0.0	0.0	7452.1414	8167.7133	NaN	NaN	0.5229	0.0525	0.5008	0.0619	0.3031	0.0281	0.0535
0.0	0.0	0.0	4861.1414	8868.7133	NaN	NaN	0.6459	0.0522	0.498	0.0614	0.3075	0.0278	0.0531
0.0	0.0	0.0	7459.1414	6706.7133	NaN	NaN	0.4734	0.052	0.4969	0.0608	0.3102	0.0275	0.0526
0.0	0.0	0.0	6434.1414	8247.7133	NaN	NaN	0.5618	0.0522	0.4942	0.0603	0.3136	0.0274	0.0523
0.0	0.0	0.0	5991.1414	7129.7133	NaN	NaN	0.5434	0.0525	0.4927	0.0601	0.3153	0.0273	0.0521
0.0	0.0	0.0	6835.1414	8108.7133	NaN	NaN	0.5426	0.0527	0.4898	0.0598	0.3181	0.0274	0.0522
0.0	0.0	0.0	3725.1414	6524.7133	NaN	NaN	0.6366	0.0531	0.4878	0.0595	0.3205	0.0272	0.052
0.0	0.0	0.0	6031.1414	9826.7133	NaN	NaN	0.6197	0.0539	0.4844	0.0594	0.3231	0.0272	0.052
0.0	0.0	0.0	4200.1414	5763.7133	NaN	NaN	0.5785	0.0539	0.4852	0.0596	0.3222	0.0273	0.0517
0.0	0.0	0.0	6209.1414	10380.7133	NaN	NaN	0.6257	0.0546	0.4821	0.0595	0.3246	0.0273	0.0519
0.0	0.0	0.0	4475.1414	8580.7133	NaN	NaN	0.6572	0.0547	0.4827	0.0597	0.3236	0.0275	0.0518
0.0	0.0	0.0	3690.1414	9744.7133	NaN	NaN	0.7253	0.0553	0.4812	0.0597	0.3239	0.0278	0.0522
0.0	0.0	0.0	5918.1414	13092.7133	NaN	NaN	0.6887	0.0554	0.4829	0.0598	0.3212	0.0283	0.0524
0.0	0.0	0.0	4360.1414	9239.7133	NaN	NaN	0.6794	0.0552	0.4838	0.06	0.3198	0.0286	0.0526
0.0	0.0	0.0	4701.1414	13774.7133	NaN	NaN	0.7456	0.0557	0.4818	0.0604	0.3195	0.0289	0.0536
0.0	0.0	0.0	4924.1414	10729.7133	NaN	NaN	0.6854	0.0562	0.4827	0.061	0.3171	0.0292	0.0539
0.0	0.0	0.0	4407.1414	6191.7133	NaN	NaN	0.5842	0.0558	0.4853	0.0621	0.3129	0.0297	0.0543
0.0	0.0	0.0	4398.1414	5868.7133	NaN	NaN	0.5716	0.0557	0.485	0.0626	0.3123	0.0299	0.0546
0.0	0.0	0.0	2697.1414	8497.7133	NaN	NaN	0.7591	0.0558	0.4846	0.0629	0.3112	0.0302	0.0553
0.0	0.0	0.0	3963.1414	6593.7133	NaN	NaN	0.6246	0.0559	0.4847	0.0631	0.3097	0.0306	0.056
0.0	0.0	0.0	5181.1414	5746.7133	NaN	NaN	0.5259	0.0559	0.4847	0.0632	0.309	0.0308	0.0564
0.0	0.0	0.0	6688.1414	5779.7133	NaN	NaN	0.4636	0.0556	0.4846	0.0633	0.3082	0.0312	0.0571
0.0	0.0	0.0	3763.1414	9060.7133	NaN	NaN	0.7066	0.0558	0.4837	0.0632	0.308	0.0313	0.058
0.0	0.0	0.0	5243.1414	8780.7133	NaN	NaN	0.6261	0.0558	0.4835	0.0631	0.3078	0.0314	0.0585
0.0	0.0	0.0	3376.1414	7373.7133	NaN	NaN	0.6859	0.0556	0.4859	0.0635	0.3044	0.0317	0.059
0.0	0.0	0.0	8531.1414	4468.7133	NaN	NaN	0.3438	0.0551	0.488	0.0639	0.3018	0.0318	0.0594
0.0	0.0	0.0	8590.1414	7954.7133	NaN	NaN	0.4808	0.0548	0.4903	0.0642	0.2985	0.0319	0.0602
0.0	0.0	0.0	5705.1414	7945.7133	NaN	NaN	0.5821	0.0539	0.496	0.0646	0.293	0.032	0.0606
0.0	0.0	0.0	5411.1414	8385.7133	NaN	NaN	0.6078	0.053	0.501	0.0649	0.2878	0.0321	0.0611
0.0	0.0	0.0	5418.1414	8558.7133	NaN	NaN	0.6123	0.0523	0.504	0.0652	0.2842	0.0321	0.0621
0.0	0.0	0.0	2697.1414	12589.7133	NaN	NaN	0.8236	0.0524	0.5056	0.0654	0.2805	0.0324	0.0638
0.0	0.0	0.0	5086.1414	6068.7133	NaN	NaN	0.544	0.0518	0.5087	0.0659	0.2764	0.0324	0.0647
0.0	0.0	0.0	5532.1414	9171.7133	NaN	NaN	0.6238	0.0525	0.5091	0.066	0.2731	0.0326	0.0668
0.0	0.0	0.0	6672.1414	8452.7133	NaN	NaN	0.5589	0.0521	0.5118	0.0665	0.2697	0.0326	0.0674
0.0	0.0	0.0	4571.1414	8623.7133	NaN	NaN	0.6536	0.0521	0.5139	0.0668	0.2666	0.0325	0.0681
0.0	0.0	0.0	5537.1414	8347.7133	NaN	NaN	0.6012	0.0522	0.5163	0.0673	0.2629	0.0325	0.0689
0.0	0.0	0.0	4270.1414	9281.7133	NaN	NaN	0.6849	0.052	0.5192	0.0678	0.2599	0.0324	0.0687
0.0	0.0	0.0	5590.1414	4652.7133	NaN	NaN	0.4542	0.0518	0.5235	0.0685	0.2554	0.0323	0.0684
0.0	0.0	0.0	3119.1414	6703.7133	NaN	NaN	0.6825	0.0523	0.5252	0.0688	0.2526	0.0323	0.0689
0.0	0.0	0.0	5192.1414	5524.7133	NaN	NaN	0.5155	0.0525	0.5308	0.0691	0.2467	0.0322	0.0687
0.0	0.0	0.0	4812.1414	5717.7133	NaN	NaN	0.543	0.0524	0.5351	0.0693	0.2425	0.0321	0.0685
0.0	0.0	0.0	5353.1414	6977.7133	NaN	NaN	0.5659	0.0524	0.5383	0.0692	0.2395	0.032	0.0685
0.0	0.0	0.0	6012.1414	9864.7133	NaN	NaN	0.6213	0.0526	0.5357	0.0694	0.2404	0.0321	0.0697
0.0	0.0	0.0	4325.1414	10430.7133	NaN	NaN	0.7069	0.0529	0.5366	0.0692	0.2395	0.0321	0.0697
0.0	0.0	0.0	5449.1414	5501.7133	NaN	NaN	0.5024	0.0533	0.5377	0.0689	0.2383	0.0321	0.0696
0.0	0.0	0.0	3631.1414	7972.7133	NaN	NaN	0.6871	0.0536	0.5379	0.0689	0.2382	0.032	0.0694
0.0	0.0	0.0	5887.1414	9184.7133	NaN	NaN	0.6094	0.0538	0.5394	0.0688	0.2369	0.0319	0.0693
0.0	0.0	0.0	4623.1414	8322.7133	NaN	NaN	0.6429	0.0537	0.5404	0.0688	0.2371	0.0317	0.0683
0.0	0.0	0.0	6005.1414	7030.7133	NaN	NaN	0.5393	0.0541	0.5441	0.0684	0.2352	0.0314	0.0668
0.0	0.0	0.0	4530.1414	6750.7133	NaN	NaN	0.5984	0.0542	0.5463	0.0683	0.2342	0.0312	0.0657
0.0	0.0	0.0	3750.1414	5635.7133	NaN	NaN	0.6004	0.0546	0.5433	0.0685	0.2366	0.0312	0.0659
0.0	0.0	0.0	6267.1414	8022.7133	NaN	NaN	0.5614	0.0551	0.5398	0.0684	0.2394	0.0311	0.0662
0.0	0.0	0.0	4676.1414	7493.7133	NaN	NaN	0.6158	0.0551	0.5404	0.0684	0.2399	0.031	0.0653
0.0	0.0	0.0	7536.1414	5195.7133	NaN	NaN	0.4081	0.0552	0.5339	0.069	0.2449	0.0311	0.0659
0.0	0.0	0.0	3497.1414	7284.7133	NaN	NaN	0.6756	0.0555	0.5304	0.0689	0.2479	0.0311	0.0662
0.0	0.0	0.0	2758.1414	11041.7133	NaN	NaN	0.8001	0.0559	0.527	0.0691	0.2496	0.0312	0.0672
0.0	0.0	0.0	6141.1414	6440.7133	NaN	NaN	0.5119	0.0556	0.53	0.0688	0.2494	0.031	0.0652
0.0	0.0	0.0	4721.1414	8065.7133	NaN	NaN	0.6308	0.0559	0.525	0.0695	0.2532	0.0309	0.0654
0.0	0.0	0.0	3681.1414	12336.7133	NaN	NaN	0.7702	0.0559	0.5214	0.0703	0.2559	0.0313	0.0652
0.0	0.0	0.0	6408.1414	8840.7133	NaN	NaN	0.5798	0.0563	0.5215	0.0708	0.2549	0.0315	0.065
0.0	0.0	0.0	2527.1414	5668.7133	NaN	NaN	0.6917	0.0562	0.525	0.0716	0.252	0.0315	0.0637
0.0	0.0	0.0	3804.1414	5995.7133	NaN	NaN	0.6118	0.056	0.5201	0.0732	0.2535	0.0321	0.0651
0.0	0.0	0.0	4681.1414	9620.7133	NaN	NaN	0.6727	0.056	0.519	0.0739	0.2515	0.0329	0.0667
0.0	0.0	0.0	7169.1414	10699.7133	NaN	NaN	0.5988	0.0563	0.5173	0.0756	0.249	0.0335	0.0684
0.0	0.0	0.0	6404.1414	5103.7133	NaN	NaN	0.4435	0.0558	0.5216	0.0769	0.2443	0.0338	0.0677
0.0	0.0	0.0	6314.1414	7378.7133	NaN	NaN	0.5389	0.0561	0.5173	0.0797	0.2416	0.0347	0.0706
0.0	0.0	0.0	5137.1414	10076.7133	NaN	NaN	0.6623	0.0566	0.5157	0.0812	0.2389	0.0355	0.0722
0.0	0.0	0.0	8280.1414	8841.7133	NaN	NaN	0.5164	0.057	0.5143	0.0831	0.2357	0.0362	0.0737
0.0	0.0	0.0	2670.1414	2697.7133	NaN	NaN	0.5026	0.0571	0.5176	0.0846	0.2311	0.0366	0.0731
0.0	0.0	0.0	5322.1414	8307.7133	NaN	NaN	0.6095	0.0584	0.5129	0.0866	0.2288	0.0377	0.0757
0.0	0.0	0.0	5836.1414	7489.7133	NaN	NaN	0.562	0.059	0.5107	0.0879	0.2277	0.0384	0.0762
0.0	0.0	0.0	3532.1414	10350.7133	NaN	NaN	0.7456	0.0603	0.5065	0.089	0.2283	0.039	0.077
0.0	0.0	0.0	4932.1414	8920.7133	NaN	NaN	0.644	0.0608	0.5044	0.0895	0.2301	0.0394	0.0758
0.0	0.0	0.0	4287.1414	8236.7133	NaN	NaN	0.6577	0.062	0.5002	0.09	0.2325	0.0399	0.0755
0.0	0.0	0.0	4028.1414	9968.7133	NaN	NaN	0.7122	0.0633	0.4958	0.0902	0.2354	0.0404	0.0749
0.0	0.0	0.0	4698.1414	6305.7133	NaN	NaN	0.573	0.0648	0.4925	0.0898	0.2385	0.0407	0.0737
0.0	0.0	0.0	5066.1414	9283.7133	NaN	NaN	0.647	0.0664	0.4878	0.0895	0.2421	0.041	0.0733
0.0	0.0	0.0	5660.1414	8348.7133	NaN	NaN	0.596	0.0674	0.484	0.0891	0.2466	0.0409	0.072
0.0	0.0	0.0	3206.1414	6693.7133	NaN	NaN	0.6761	0.0686	0.4806	0.0889	0.2502	0.0407	0.071
0.0	0.0	0.0	3619.1414	8038.7133	NaN	NaN	0.6896	0.0696	0.4763	0.0885	0.2546	0.0406	0.0703
0.0	0.0	0.0	2222.1414	4779.7133	NaN	NaN	0.6826	0.0706	0.4728	0.0881	0.2588	0.0403	0.0694
0.0	0.0	0.0	3033.1414	6075.7133	NaN	NaN	0.667	0.0713	0.47	0.0875	0.2622	0.04	0.069
0.0	0.0	0.0	2219.1414	5912.7133	NaN	NaN	0.7271	0.0721	0.468	0.0866	0.2657	0.0395	0.0682
0.0	0.0	0.0	2964.1414	6834.7133	NaN	NaN	0.6975	0.0728	0.4649	0.086	0.2693	0.0392	0.0678
0.0	0.0	0.0	2322.1414	9330.7133	NaN	NaN	0.8007	0.0741	0.4622	0.0852	0.2724	0.0387	0.0673
0.0	0.0	0.0	6498.1414	2997.7133	NaN	NaN	0.3157	0.0743	0.4628	0.085	0.2731	0.0383	0.0665
0.0	0.0	0.0	6731.1414	7008.7133	NaN	NaN	0.5101	0.0742	0.4622	0.0847	0.2749	0.038	0.0661
0.0	0.0	0.0	2435.1414	5816.7133	NaN	NaN	0.7049	0.0744	0.4618	0.0845	0.2764	0.0376	0.0654
0.0	0.0	0.0	3711.1414	8798.7133	NaN	NaN	0.7033	0.0749	0.4607	0.0836	0.2786	0.0372	0.065
0.0	0.0	0.0	2503.1414	6055.7133	NaN	NaN	0.7075	0.0749	0.4625	0.0835	0.2783	0.0367	0.0641
0.0	0.0	0.0	5732.1414	1094.7133	NaN	NaN	0.1604	0.0748	0.4626	0.0828	0.2795	0.0366	0.0637
0.0	0.0	0.0	3046.1414	8926.7133	NaN	NaN	0.7456	0.0751	0.4616	0.0814	0.2813	0.0369	0.0637
0.0	0.0	0.0	4608.1414	10002.7133	NaN	NaN	0.6846	0.0754	0.4597	0.0807	0.2827	0.0374	0.0641
0.0	0.0	0.0	4501.1414	7563.7133	NaN	NaN	0.6269	0.0761	0.4593	0.0799	0.2833	0.0373	0.0642
0.0	0.0	0.0	5455.1414	5860.7133	NaN	NaN	0.5179	0.0768	0.4579	0.0791	0.2846	0.0372	0.0643
0.0	0.0	0.0	5001.1414	5325.7133	NaN	NaN	0.5157	0.0776	0.4543	0.0787	0.2873	0.0375	0.0647
0.0	0.0	0.0	3592.1414	8080.7133	NaN	NaN	0.6923	0.0782	0.4514	0.078	0.2899	0.0376	0.065
0.0	0.0	0.0	5514.1414	12733.7133	NaN	NaN	0.6978	0.0786	0.4485	0.0777	0.2923	0.0378	0.0652
0.0	0.0	0.0	2707.1414	9080.7133	NaN	NaN	0.7703	0.0777	0.4445	0.0788	0.2954	0.0384	0.0651
0.0	0.0	0.0	4234.1414	7349.7133	NaN	NaN	0.6345	0.0776	0.4405	0.0791	0.2993	0.0385	0.065
0.0	0.0	0.0	6268.1414	10873.7133	NaN	NaN	0.6343	0.0772	0.4389	0.0792	0.3015	0.0386	0.0646
0.0	0.0	0.0	3251.1414	5882.7133	NaN	NaN	0.6441	0.0762	0.437	0.0796	0.3038	0.0389	0.0645
0.0	0.0	0.0	3753.1414	5823.7133	NaN	NaN	0.6081	0.0765	0.4355	0.0792	0.3062	0.0384	0.0641
0.0	0.0	0.0	4005.1414	9225.7133	NaN	NaN	0.6973	0.0774	0.4353	0.0789	0.3064	0.0383	0.0637
0.0	0.0	0.0	5195.1414	6717.7133	NaN	NaN	0.5639	0.0779	0.4343	0.0786	0.3078	0.038	0.0635
0.0	0.0	0.0	7612.1414	7310.7133	NaN	NaN	0.4899	0.0795	0.4322	0.0777	0.3104	0.037	0.0632
0.0	0.0	0.0	4435.1414	8233.7133	NaN	NaN	0.6499	0.082	0.4308	0.0763	0.3132	0.0356	0.0622
0.0	0.0	0.0	2602.1414	10439.7133	NaN	NaN	0.8005	0.0834	0.4297	0.0755	0.3152	0.0346	0.0615
0.0	0.0	0.0	4058.1414	4662.7133	NaN	NaN	0.5347	0.0837	0.427	0.0752	0.3197	0.0333	0.0611
0.0	0.0	0.0	7395.1414	7471.7133	NaN	NaN	0.5026	0.0854	0.4217	0.0743	0.3264	0.032	0.0604
0.0	0.0	0.0	5649.1414	5861.7133	NaN	NaN	0.5092	0.0861	0.4127	0.0754	0.3357	0.0308	0.0594
0.0	0.0	0.0	8259.1414	7602.7133	NaN	NaN	0.4793	0.0868	0.3996	0.0761	0.3487	0.0298	0.059
0.0	0.0	0.0	7390.1414	5977.7133	NaN	NaN	0.4472	0.0888	0.3862	0.0759	0.3623	0.0291	0.0577
0.0	0.0	0.0	5804.1414	6599.7133	NaN	NaN	0.5321	0.0912	0.3795	0.0763	0.3676	0.0285	0.0568
0.0	0.0	0.0	5160.1414	9515.7133	NaN	NaN	0.6484	0.094	0.3725	0.0767	0.3729	0.0281	0.0558
0.0	0.0	0.0	7617.1414	4443.7133	NaN	NaN	0.3684	0.0969	0.3634	0.0758	0.3816	0.0275	0.0546
0.0	0.0	0.0	5176.1414	9400.7133	NaN	NaN	0.6449	0.0985	0.3567	0.0755	0.3877	0.0276	0.054
0.0	0.0	0.0	7074.1414	7952.7133	NaN	NaN	0.5292	0.0982	0.3571	0.0771	0.3858	0.0279	0.0538
0.0	0.0	0.0	6173.1414	5830.7133	NaN	NaN	0.4857	0.0983	0.3518	0.0781	0.3896	0.0284	0.0538
0.0	0.0	0.0	3878.1414	14019.7133	NaN	NaN	0.7833	0.0967	0.3423	0.0775	0.4002	0.0295	0.0538
0.0	0.0	0.0	5521.1414	8027.7133	NaN	NaN	0.5925	0.097	0.3357	0.0794	0.4034	0.031	0.0535
0.0	0.0	0.0	6004.1414	9092.7133	NaN	NaN	0.6023	0.0948	0.3223	0.0811	0.4142	0.0333	0.0543
0.0	0.0	0.0	2062.1414	6245.7133	NaN	NaN	0.7518	0.0936	0.3087	0.0838	0.4234	0.0359	0.0546
0.0	0.0	0.0	3618.1414	9267.7133	NaN	NaN	0.7192	0.0895	0.2885	0.0878	0.4387	0.0395	0.056
0.0	0.0	0.0	6416.1414	8664.7133	NaN	NaN	0.5746	0.0869	0.2781	0.0895	0.4474	0.0416	0.0566
0.0	0.0	0.0	7110.1414	9461.7133	NaN	NaN	0.571	0.0842	0.2493	0.0915	0.4708	0.0465	0.0578
0.0	0.0	0.0	5916.1414	8533.7133	NaN	NaN	0.5906	0.0829	0.2326	0.0942	0.4809	0.0502	0.0592
0.0	0.0	0.0	3140.1414	6926.7133	NaN	NaN	0.6881	0.0792	0.2178	0.0965	0.4917	0.0539	0.0609
0.0	0.0	0.0	5146.1414	4295.7133	NaN	NaN	0.455	0.0777	0.2042	0.0985	0.4998	0.0575	0.0622
0.0	0.0	0.0	4694.1414	12701.7133	NaN	NaN	0.7302	0.0737	0.1929	0.1001	0.5088	0.0623	0.0621
0.0	0.0	0.0	5316.1414	9271.7133	NaN	NaN	0.6356	0.0739	0.1865	0.1002	0.5122	0.0656	0.0617
0.0	0.0	0.0	5262.1414	9369.7133	NaN	NaN	0.6404	0.0748	0.179	0.0976	0.5187	0.0677	0.0621
0.0	0.0	0.0	2094.1414	3660.7133	NaN	NaN	0.6361	0.079	0.1765	0.1006	0.5119	0.0688	0.0632
0.0	0.0	0.0	4901.1414	10034.7133	NaN	NaN	0.6719	0.0741	0.1725	0.1013	0.5167	0.0724	0.063
0.0	0.0	0.0	5201.1414	10171.7133	NaN	NaN	0.6617	0.0747	0.1746	0.1019	0.5138	0.0732	0.0618
0.0	0.0	0.0	3043.1414	10383.7133	NaN	NaN	0.7734	0.0781	0.1714	0.0978	0.5185	0.0728	0.0613
0.0	0.0	0.0	4498.1414	2951.7133	NaN	NaN	0.3962	0.0867	0.173	0.0994	0.5067	0.0714	0.0628
0.0	0.0	0.0	3431.1414	5082.7133	NaN	NaN	0.597	0.0855	0.1726	0.1027	0.5027	0.0732	0.0632
0.0	0.0	0.0	3210.1414	5646.7133	NaN	NaN	0.6376	0.0822	0.1732	0.0992	0.5108	0.0708	0.0638
0.0	0.0	0.0	1359.1414	7633.7133	NaN	NaN	0.8489	0.0801	0.1722	0.1049	0.505	0.0731	0.0646
0.0	0.0	0.0	4110.1414	6923.7133	NaN	NaN	0.6275	0.0765	0.1769	0.1018	0.5094	0.0712	0.0641
0.0	0.0	0.0	5021.1414	5283.7133	NaN	NaN	0.5127	0.0749	0.1746	0.1019	0.5127	0.0718	0.0641
0.0	0.0	0.0	5016.1414	8346.7133	NaN	NaN	0.6246	0.0742	0.1767	0.1002	0.5141	0.0713	0.0635
0.0	0.0	0.0	2569.1414	8564.7133	NaN	NaN	0.7692	0.0741	0.1772	0.0999	0.5146	0.0712	0.063
0.0	0.0	0.0	4756.1414	6924.7133	NaN	NaN	0.5928	0.0754	0.1759	0.098	0.5165	0.0714	0.0628
0.0	0.0	0.0	5376.1414	8443.7133	NaN	NaN	0.611	0.0766	0.1735	0.0963	0.5201	0.0709	0.0625
0.0	0.0	0.0	4152.1414	6444.7133	NaN	NaN	0.6082	0.0774	0.1723	0.0979	0.5185	0.0717	0.0623
0.0	0.0	0.0	6523.1414	6410.7133	NaN	NaN	0.4957	0.0777	0.1696	0.0948	0.5253	0.0705	0.062
0.0	0.0	0.0	2678.1414	6071.7133	NaN	NaN	0.6939	0.0802	0.1656	0.0966	0.5237	0.0724	0.0615
0.0	0.0	0.0	4411.1414	9739.7133	NaN	NaN	0.6883	0.0787	0.1635	0.0938	0.5311	0.0716	0.0612
0.0	0.0	0.0	3330.1414	7123.7133	NaN	NaN	0.6814	0.0804	0.1581	0.0956	0.5318	0.074	0.0601
0.0	0.0	0.0	1801.1414	7915.7133	NaN	NaN	0.8146	0.0798	0.1525	0.0914	0.5432	0.0744	0.0587
0.0	0.0	0.0	2373.1414	5925.7133	NaN	NaN	0.714	0.0838	0.1488	0.0931	0.5407	0.0753	0.0584
0.0	0.0	0.0	4927.1414	8722.7133	NaN	NaN	0.639	0.0843	0.1457	0.0911	0.5458	0.0762	0.0568
0.0	0.0	0.0	2754.1414	8304.7133	NaN	NaN	0.751	0.0903	0.1424	0.0882	0.547	0.0759	0.0562
0.0	0.0	0.0	2075.1414	10516.7133	NaN	NaN	0.8352	0.0959	0.141	0.0872	0.5438	0.0769	0.0552
0.0	0.0	0.0	4358.1414	6743.7133	NaN	NaN	0.6074	0.1032	0.1402	0.0844	0.5408	0.0762	0.0553
0.0	0.0	0.0	4722.1414	3311.7133	NaN	NaN	0.4122	0.1146	0.1374	0.0813	0.5356	0.0755	0.0556
0.0	0.0	0.0	2031.1414	6540.7133	NaN	NaN	0.763	0.128	0.1346	0.0781	0.527	0.0746	0.0576
0.0	0.0	0.0	1765.1414	5690.7133	NaN	NaN	0.7633	0.1356	0.1321	0.0791	0.5183	0.0764	0.0584
0.0	0.0	0.0	645.1414	7264.7133	NaN	NaN	0.9184	0.132	0.132	0.0767	0.5254	0.0758	0.058
0.0	0.0	0.0	1317.1414	6052.7133	NaN	NaN	0.8213	0.1455	0.1299	0.0748	0.516	0.0749	0.0589
0.0	0.0	0.0	3885.1414	5396.7133	NaN	NaN	0.5814	0.147	0.1293	0.0748	0.5144	0.0761	0.0585
0.0	0.0	0.0	2718.1414	3445.7133	NaN	NaN	0.559	0.151	0.1283	0.072	0.5156	0.0741	0.059
0.0	0.0	0.0	1017.1414	4371.7133	NaN	NaN	0.8113	0.1469	0.1258	0.0729	0.5198	0.0752	0.0594
0.0	0.0	0.0	4025.1414	7860.7133	NaN	NaN	0.6614	0.1237	0.129	0.0756	0.538	0.0764	0.0572
0.0	0.0	0.0	1713.1414	5930.7133	NaN	NaN	0.7759	0.1188	0.1318	0.0757	0.5426	0.0747	0.0564
0.0	0.0	0.0	3556.1414	6300.7133	NaN	NaN	0.6392	0.1194	0.1329	0.0775	0.5404	0.0741	0.0557
0.0	0.0	0.0	3986.1414	5220.7133	NaN	NaN	0.567	0.1165	0.1352	0.078	0.5421	0.0728	0.0555
0.0	0.0	0.0	2193.1414	4798.7133	NaN	NaN	0.6863	0.1132	0.1351	0.0793	0.5459	0.0723	0.0543
0.0	0.0	0.0	2624.1414	7579.7133	NaN	NaN	0.7428	0.106	0.1366	0.0797	0.5529	0.0702	0.0546
0.0	0.0	0.0	2436.1414	3117.7133	NaN	NaN	0.5614	0.1002	0.1382	0.0869	0.5484	0.0709	0.0554
0.0	0.0	0.0	4327.1414	4194.7133	NaN	NaN	0.4922	0.0853	0.1449	0.0905	0.5532	0.0709	0.0552
0.0	0.0	0.0	3939.1414	7018.7133	NaN	NaN	0.6405	0.0795	0.1509	0.0924	0.5519	0.0708	0.0545
0.0	0.0	0.0	2731.1414	9937.7133	NaN	NaN	0.7844	0.0769	0.1585	0.0941	0.5456	0.0703	0.0545
0.0	0.0	0.0	3222.1414	5701.7133	NaN	NaN	0.6389	0.0746	0.1652	0.0964	0.5396	0.0687	0.0556
0.0	0.0	0.0	2112.1414	6107.7133	NaN	NaN	0.743	0.073	0.1688	0.0987	0.5345	0.0691	0.0559
0.0	0.0	0.0	4203.1414	8474.7133	NaN	NaN	0.6685	0.0708	0.1752	0.1003	0.5288	0.0688	0.0561
0.0	0.0	0.0	2506.1414	8513.7133	NaN	NaN	0.7726	0.0699	0.1797	0.1028	0.5217	0.0685	0.0574
0.0	0.0	0.0	6497.1414	5050.7133	NaN	NaN	0.4374	0.0691	0.186	0.1039	0.5156	0.0675	0.0579
0.0	0.0	0.0	3492.1414	6865.7133	NaN	NaN	0.6629	0.0688	0.1864	0.1053	0.5135	0.0682	0.0579
0.0	0.0	0.0	2787.1414	7423.7133	NaN	NaN	0.727	0.0687	0.1896	0.1042	0.5122	0.0668	0.0585
0.0	0.0	0.0	3147.1414	4763.7133	NaN	NaN	0.6022	0.0679	0.1911	0.1069	0.5083	0.0665	0.0594
0.0	0.0	0.0	5371.1414	6366.7133	NaN	NaN	0.5424	0.0668	0.1931	0.1077	0.5067	0.0663	0.0594
0.0	0.0	0.0	7406.1414	8718.7133	NaN	NaN	0.5407	0.0672	0.1929	0.1064	0.508	0.0657	0.0598
0.0	0.0	0.0	4604.1414	5734.7133	NaN	NaN	0.5547	0.0674	0.1922	0.1052	0.51	0.0653	0.0598
0.0	0.0	0.0	6948.1414	6459.7133	NaN	NaN	0.4818	0.0676	0.1901	0.1048	0.5122	0.0658	0.0595
0.0	0.0	0.0	8121.1414	6672.7133	NaN	NaN	0.451	0.068	0.1874	0.1033	0.5164	0.0659	0.0591
0.0	0.0	0.0	5772.1414	5459.7133	NaN	NaN	0.4861	0.069	0.1844	0.1028	0.5182	0.0665	0.059
0.0	0.0	0.0	5952.1414	8949.7133	NaN	NaN	0.6006	0.0692	0.1843	0.1037	0.5171	0.0672	0.0585
0.0	0.0	0.0	7452.1414	7977.7133	NaN	NaN	0.517	0.0701	0.1833	0.1031	0.5178	0.0675	0.0582
0.0	0.0	0.0	6636.1414	7982.7133	NaN	NaN	0.5461	0.0709	0.1815	0.1018	0.5204	0.0674	0.058
0.0	0.0	0.0	4438.1414	6594.7133	NaN	NaN	0.5977	0.0713	0.1788	0.1022	0.5223	0.0681	0.0573
0.0	0.0	0.0	5243.1414	5889.7133	NaN	NaN	0.529	0.0712	0.1765	0.1026	0.5241	0.0683	0.0573
0.0	0.0	0.0	5036.1414	5688.7133	NaN	NaN	0.5304	0.0702	0.1766	0.1041	0.5228	0.0687	0.0574
0.0	0.0	0.0	2779.1414	7413.7133	NaN	NaN	0.7273	0.07	0.1757	0.1043	0.5239	0.0691	0.057
0.0	0.0	0.0	6751.1414	11911.7133	NaN	NaN	0.6383	0.0711	0.176	0.1042	0.5225	0.0698	0.0564
0.0	0.0	0.0	4863.1414	10878.7133	NaN	NaN	0.6911	0.0708	0.1793	0.1055	0.5183	0.0691	0.057
0.0	0.0	0.0	4504.1414	4712.7133	NaN	NaN	0.5113	0.0715	0.1786	0.1053	0.5194	0.0684	0.0569
0.0	0.0	0.0	4460.1414	7796.7133	NaN	NaN	0.6361	0.0725	0.1774	0.1046	0.521	0.068	0.0565
0.0	0.0	0.0	1778.1414	6827.7133	NaN	NaN	0.7934	0.0726	0.1809	0.1071	0.515	0.0675	0.057
0.0	0.0	0.0	1806.1414	5618.7133	NaN	NaN	0.7567	0.0711	0.1851	0.1078	0.5124	0.0655	0.0581
0.0	0.0	0.0	3956.1414	11307.7133	NaN	NaN	0.7408	0.0722	0.1869	0.1087	0.5094	0.0656	0.0572
0.0	0.0	0.0	1332.1414	13252.7133	NaN	NaN	0.9087	0.0728	0.1907	0.1084	0.5065	0.0646	0.0569
0.0	0.0	0.0	4286.1414	7691.7133	NaN	NaN	0.6422	0.0736	0.1931	0.1082	0.5048	0.0635	0.0569
0.0	0.0	0.0	6813.1414	8767.7133	NaN	NaN	0.5627	0.0753	0.1952	0.1078	0.5019	0.0631	0.0566
0.0	0.0	0.0	6521.1414	4959.7133	NaN	NaN	0.432	0.0774	0.1993	0.1051	0.5013	0.0606	0.0563
0.0	0.0	0.0	2730.1414	10590.7133	NaN	NaN	0.795	0.0779	0.2038	0.1066	0.4954	0.0594	0.0568
0.0	0.0	0.0	6536.1414	8229.7133	NaN	NaN	0.5573	0.0786	0.2085	0.1029	0.4967	0.0575	0.0557
0.0	0.0	0.0	2919.1414	4929.7133	NaN	NaN	0.6281	0.0801	0.205	0.1029	0.4991	0.0569	0.056
0.0	0.0	0.0	2131.1414	11664.7133	NaN	NaN	0.8455	0.079	0.2074	0.1029	0.4987	0.0563	0.0558
0.0	0.0	0.0	3314.1414	4218.7133	NaN	NaN	0.56	0.0783	0.206	0.1036	0.4996	0.0563	0.0563
0.0	0.0	0.0	5436.1414	10927.7133	NaN	NaN	0.6678	0.0776	0.2034	0.102	0.5046	0.0573	0.0551
0.0	0.0	0.0	4582.1414	10529.7133	NaN	NaN	0.6968	0.0782	0.2001	0.103	0.5059	0.0585	0.0543
0.0	0.0	0.0	6738.1414	8306.7133	NaN	NaN	0.5521	0.0774	0.2002	0.1027	0.5065	0.0593	0.0539
0.0	0.0	0.0	2653.1414	7237.7133	NaN	NaN	0.7318	0.0778	0.1983	0.1016	0.5095	0.0592	0.0536
0.0	0.0	0.0	2451.1414	7937.7133	NaN	NaN	0.7641	0.0779	0.1965	0.1022	0.5101	0.0607	0.0528
0.0	0.0	0.0	3261.1414	9699.7133	NaN	NaN	0.7484	0.078	0.1951	0.1009	0.5131	0.0605	0.0524
0.0	0.0	0.0	-59.8586	7983.7133	NaN	NaN	1.0076	0.0786	0.1912	0.1006	0.5168	0.0601	0.0527
0.0	0.0	0.0	3206.1414	4029.7133	NaN	NaN	0.5569	0.0784	0.1888	0.1012	0.5181	0.0601	0.0533
0.0	0.0	0.0	4125.1414	7333.7133	NaN	NaN	0.64	0.0787	0.1904	0.1014	0.5154	0.0612	0.0531
0.0	0.0	0.0	3733.1414	6547.7133	NaN	NaN	0.6369	0.0798	0.1907	0.1006	0.5142	0.0612	0.0534
0.0	0.0	0.0	1777.1414	8875.7133	NaN	NaN	0.8332	0.0811	0.1929	0.1006	0.5107	0.0609	0.0539
0.0	0.0	0.0	1792.1414	6561.7133	NaN	NaN	0.7855	0.082	0.1958	0.0998	0.5085	0.0595	0.0544
0.0	0.0	0.0	5634.1414	8808.7133	NaN	NaN	0.6099	0.0831	0.2001	0.0994	0.5034	0.0592	0.0548
0.0	0.0	0.0	2736.1414	10090.7133	NaN	NaN	0.7867	0.0844	0.2046	0.098	0.5006	0.0576	0.0549
0.0	0.0	0.0	5052.1414	7861.7133	NaN	NaN	0.6088	0.0858	0.2089	0.098	0.4952	0.0569	0.0552
0.0	0.0	0.0	4814.1414	11001.7133	NaN	NaN	0.6956	0.0869	0.2151	0.0976	0.4898	0.0555	0.0551
0.0	0.0	0.0	3427.1414	7792.7133	NaN	NaN	0.6945	0.0874	0.2217	0.0963	0.4859	0.0538	0.0549
0.0	0.0	0.0	5214.1414	9458.7133	NaN	NaN	0.6446	0.0881	0.2289	0.0986	0.4761	0.0538	0.0545
0.0	0.0	0.0	2673.1414	14109.7133	NaN	NaN	0.8407	0.087	0.2433	0.0998	0.4636	0.0519	0.0544
0.0	0.0	0.0	5100.1414	8233.7133	NaN	NaN	0.6175	0.0873	0.2517	0.099	0.4574	0.0503	0.0544
0.0	0.0	0.0	6055.1414	11168.7133	NaN	NaN	0.6484	0.0886	0.2575	0.0992	0.4512	0.0497	0.0538
0.0	0.0	0.0	4112.1414	8423.7133	NaN	NaN	0.672	0.0886	0.2703	0.0983	0.4419	0.0474	0.0535
0.0	0.0	0.0	4210.1414	6528.7133	NaN	NaN	0.608	0.0888	0.2761	0.0977	0.4376	0.0462	0.0536
0.0	0.0	0.0	3365.1414	4822.7133	NaN	NaN	0.589	0.0902	0.2797	0.0941	0.4385	0.0447	0.0528
0.0	0.0	0.0	1062.1414	7898.7133	NaN	NaN	0.8815	0.0904	0.2792	0.0954	0.437	0.045	0.0531
0.0	0.0	0.0	5702.1414	9391.7133	NaN	NaN	0.6222	0.0882	0.2843	0.0961	0.4332	0.0444	0.0537
0.0	0.0	0.0	4337.1414	5746.7133	NaN	NaN	0.5699	0.0897	0.2756	0.0936	0.4429	0.0446	0.0536
0.0	0.0	0.0	2604.1414	10110.7133	NaN	NaN	0.7952	0.0901	0.2646	0.0945	0.4508	0.0468	0.0533
0.0	0.0	0.0	6102.1414	6137.7133	NaN	NaN	0.5015	0.0892	0.2632	0.095	0.4518	0.0468	0.054
0.0	0.0	0.0	5169.1414	5388.7133	NaN	NaN	0.5104	0.089	0.2539	0.0947	0.4603	0.0476	0.0544
0.0	0.0	0.0	2674.1414	6470.7133	NaN	NaN	0.7076	0.0895	0.2431	0.095	0.4684	0.0493	0.0546
0.0	0.0	0.0	1494.1414	8495.7133	NaN	NaN	0.8504	0.0884	0.2371	0.0963	0.4727	0.05	0.0555
0.0	0.0	0.0	3914.1414	8092.7133	NaN	NaN	0.674	0.087	0.2301	0.0957	0.4812	0.0499	0.056
0.0	0.0	0.0	2459.1414	6254.7133	NaN	NaN	0.7178	0.0867	0.2173	0.0948	0.4934	0.0513	0.0564
0.0	0.0	0.0	1058.1414	7959.7133	NaN	NaN	0.8827	0.0842	0.2117	0.0955	0.4995	0.0525	0.0565
0.0	0.0	0.0	11769.1414	9009.7133	NaN	NaN	0.4336	0.0815	0.2094	0.0978	0.5006	0.0552	0.0555
0.0	0.0	0.0	9620.1414	6904.7133	NaN	NaN	0.4178	0.0808	0.2057	0.0985	0.503	0.0562	0.0559
0.0	0.0	0.0	3759.1414	9986.7133	NaN	NaN	0.7265	0.0794	0.2044	0.1008	0.5016	0.0572	0.0565
0.0	0.0	0.0	7029.1414	7615.7133	NaN	NaN	0.52	0.078	0.204	0.1029	0.4995	0.0579	0.0576
0.0	0.0	0.0	12378.1414	4333.7133	NaN	NaN	0.2593	0.0778	0.2056	0.1039	0.4971	0.0571	0.0585
0.0	0.0	0.0	5939.1414	6668.7133	NaN	NaN	0.5289	0.0776	0.2084	0.1082	0.4877	0.0583	0.0598
0.0	0.0	0.0	9017.1414	7518.7133	NaN	NaN	0.4547	0.0782	0.2168	0.106	0.4835	0.0555	0.06
0.0	0.0	0.0	6582.1414	8567.7133	NaN	NaN	0.5655	0.0801	0.2215	0.1033	0.4818	0.0538	0.0594
0.0	0.0	0.0	7955.1414	6280.7133	NaN	NaN	0.4412	0.0818	0.2283	0.1024	0.4762	0.0527	0.0586
0.0	0.0	0.0	7287.1414	9227.7133	NaN	NaN	0.5588	0.083	0.2348	0.1013	0.4717	0.0513	0.0579
0.0	0.0	0.0	9414.1414	8682.7133	NaN	NaN	0.4798	0.0849	0.24	0.0964	0.4729	0.0489	0.0568
0.0	0.0	0.0	9351.1414	7856.7133	NaN	NaN	0.4566	0.0869	0.2427	0.094	0.4727	0.0478	0.0559
0.0	0.0	0.0	6153.1414	9809.7133	NaN	NaN	0.6145	0.0883	0.2474	0.0923	0.47	0.0465	0.0555
0.0	0.0	0.0	7145.1414	4322.7133	NaN	NaN	0.3769	0.09	0.2502	0.0892	0.4708	0.0452	0.0546
0.0	0.0	0.0	5058.1414	6871.7133	NaN	NaN	0.576	0.092	0.2486	0.0842	0.4784	0.0435	0.0532
0.0	0.0	0.0	8402.1414	10940.7133	NaN	NaN	0.5656	0.0934	0.2491	0.0813	0.4815	0.0424	0.0522
0.0	0.0	0.0	10691.1414	9124.7133	NaN	NaN	0.4605	0.0947	0.2481	0.0795	0.4842	0.0422	0.0513
0.0	0.0	0.0	5550.1414	8801.7133	NaN	NaN	0.6133	0.0979	0.2451	0.0773	0.4877	0.0416	0.0504
0.0	0.0	0.0	8103.1414	9149.7133	NaN	NaN	0.5303	0.1028	0.2429	0.0749	0.4891	0.0407	0.0496
0.0	0.0	0.0	9219.1414	7701.7133	NaN	NaN	0.4552	0.108	0.25	0.0744	0.4789	0.04	0.0487
0.0	0.0	0.0	7790.1414	7928.7133	NaN	NaN	0.5044	0.1195	0.2466	0.0715	0.4773	0.0399	0.0451
0.0	0.0	0.0	7271.1414	7592.7133	NaN	NaN	0.5108	0.1317	0.2593	0.0718	0.451	0.043	0.0432
