# Supplementary material for: DeepFRET, a software for rapid and automated single-molecule FRET data classification using deep learning
Source: eLife. 2020 Nov 3;9:e60404. doi: 10.7554/eLife.60404 (PMC7609065; doi:10.7554/eLife.60404)
Supplement: Figure 4—source data 1. [file elife-60404-fig4-data1.zip › Figure 4-source data 1/Fig_S4a/Traces/traces_all_n294/Traces_Fig2d_4mMAc_mov4_combined_tif_pair63.txt]

Exported by DeepFRET
Date: 2020-08-26, 18:13
Video filename: None
FRET pair #63
Bleaches at 67
D-Dexc-bg	A-Dexc-bg	A-Aexc-bg	D-Dexc-rw	A-Dexc-rw	A-Aexc-rw	S	E	p_bleached	p_aggregated	p_noisy	p_scrambled	p_static	p_dynamic
0.0	0.0	0.0	35063.0094	9152.1099	NaN	NaN	0.207	0.0247	0.8858	0.0223	0.0246	0.0205	0.022
0.0	0.0	0.0	38463.0094	10822.1099	NaN	NaN	0.2196	0.0203	0.8885	0.0206	0.027	0.0227	0.021
0.0	0.0	0.0	34143.0094	7317.1099	NaN	NaN	0.1765	0.0212	0.8978	0.0184	0.0231	0.0216	0.0178
0.0	0.0	0.0	31511.0094	7478.1099	NaN	NaN	0.1918	0.0198	0.8987	0.018	0.0231	0.0221	0.0183
0.0	0.0	0.0	37281.0094	9547.1099	NaN	NaN	0.2039	0.0189	0.901	0.0176	0.0226	0.0216	0.0183
0.0	0.0	0.0	27846.0094	8232.1099	NaN	NaN	0.2282	0.0185	0.9029	0.017	0.0225	0.021	0.0181
0.0	0.0	0.0	36247.0094	12243.1099	NaN	NaN	0.2525	0.0182	0.9049	0.0166	0.0222	0.0205	0.0177
0.0	0.0	0.0	36738.0094	12649.1099	NaN	NaN	0.2561	0.018	0.9041	0.0165	0.0229	0.0207	0.0179
0.0	0.0	0.0	32667.0094	10406.1099	NaN	NaN	0.2416	0.0172	0.9102	0.0153	0.0216	0.0193	0.0163
0.0	0.0	0.0	36939.0094	10588.1099	NaN	NaN	0.2228	0.0167	0.9138	0.0146	0.021	0.0184	0.0155
0.0	0.0	0.0	33072.0094	7516.1099	NaN	NaN	0.1852	0.0164	0.9164	0.0139	0.0206	0.0179	0.0147
0.0	0.0	0.0	31601.0094	10196.1099	NaN	NaN	0.2439	0.0162	0.9185	0.0133	0.0203	0.0174	0.0142
0.0	0.0	0.0	37673.0094	6060.1099	NaN	NaN	0.1386	0.0159	0.9205	0.0127	0.0202	0.017	0.0137
0.0	0.0	0.0	33958.0094	8635.1099	NaN	NaN	0.2027	0.0158	0.9197	0.0124	0.021	0.0173	0.0138
0.0	0.0	0.0	34130.0094	6249.1099	NaN	NaN	0.1548	0.0163	0.9175	0.0122	0.0221	0.0179	0.014
0.0	0.0	0.0	39422.0094	6850.1099	NaN	NaN	0.148	0.017	0.9146	0.012	0.0234	0.0188	0.0142
0.0	0.0	0.0	32328.0094	9500.1099	NaN	NaN	0.2271	0.0184	0.9078	0.0126	0.0254	0.0206	0.0151
0.0	0.0	0.0	31574.0094	8529.1099	NaN	NaN	0.2127	0.0181	0.9088	0.0126	0.0252	0.0202	0.015
0.0	0.0	0.0	30614.0094	10134.1099	NaN	NaN	0.2487	0.0183	0.909	0.0125	0.0251	0.0203	0.0149
0.0	0.0	0.0	34285.0094	11740.1099	NaN	NaN	0.2551	0.0187	0.9072	0.0128	0.0255	0.0206	0.0152
0.0	0.0	0.0	33212.0094	13133.1099	NaN	NaN	0.2834	0.0193	0.9048	0.0131	0.0261	0.0212	0.0155
0.0	0.0	0.0	29521.0094	7786.1099	NaN	NaN	0.2087	0.0201	0.9037	0.0133	0.0259	0.0215	0.0154
0.0	0.0	0.0	34362.0094	5885.1099	NaN	NaN	0.1462	0.0212	0.901	0.0138	0.0261	0.0221	0.0158
0.0	0.0	0.0	31648.0094	7873.1099	NaN	NaN	0.1992	0.0231	0.8959	0.0145	0.027	0.0233	0.0163
0.0	0.0	0.0	32809.0094	8467.1099	NaN	NaN	0.2051	0.0266	0.8895	0.0154	0.0277	0.0241	0.0167
0.0	0.0	0.0	42331.0094	8594.1099	NaN	NaN	0.1688	0.0302	0.8814	0.0165	0.0293	0.0249	0.0177
0.0	0.0	0.0	36276.0094	4891.1099	NaN	NaN	0.1188	0.0329	0.8742	0.0174	0.031	0.0258	0.0186
0.0	0.0	0.0	31262.0094	10338.1099	NaN	NaN	0.2485	0.0334	0.8697	0.0181	0.0324	0.0269	0.0193
0.0	0.0	0.0	34245.0094	9921.1099	NaN	NaN	0.2246	0.0334	0.8637	0.019	0.0346	0.0288	0.0205
0.0	0.0	0.0	32768.0094	5567.1099	NaN	NaN	0.1452	0.0372	0.8548	0.0203	0.0366	0.0299	0.0213
0.0	0.0	0.0	32449.0094	6786.1099	NaN	NaN	0.173	0.0401	0.846	0.022	0.0389	0.0312	0.0217
0.0	0.0	0.0	34090.0094	2749.1099	NaN	NaN	0.0746	0.0412	0.8412	0.0231	0.0401	0.0326	0.0218
0.0	0.0	0.0	32647.0094	6292.1099	NaN	NaN	0.1616	0.0402	0.8402	0.0237	0.0406	0.0331	0.0222
0.0	0.0	0.0	35212.0094	6498.1099	NaN	NaN	0.1558	0.0373	0.8454	0.0237	0.039	0.0324	0.0223
0.0	0.0	0.0	35061.0094	6755.1099	NaN	NaN	0.1615	0.0354	0.8494	0.0236	0.0377	0.0318	0.022
0.0	0.0	0.0	43145.0094	5872.1099	NaN	NaN	0.1198	0.0336	0.8529	0.0235	0.0368	0.0312	0.022
0.0	0.0	0.0	34954.0094	6950.1099	NaN	NaN	0.1659	0.0327	0.854	0.0234	0.0369	0.031	0.022
0.0	0.0	0.0	32464.0094	10015.1099	NaN	NaN	0.2358	0.0321	0.8564	0.0231	0.0363	0.0306	0.0215
0.0	0.0	0.0	36098.0094	4530.1099	NaN	NaN	0.1115	0.0316	0.858	0.023	0.036	0.0301	0.0214
0.0	0.0	0.0	38879.0094	8535.1099	NaN	NaN	0.18	0.0313	0.8606	0.0227	0.0349	0.0295	0.021
0.0	0.0	0.0	36700.0094	4921.1099	NaN	NaN	0.1182	0.0315	0.8616	0.0227	0.0343	0.0293	0.0206
0.0	0.0	0.0	38245.0094	7559.1099	NaN	NaN	0.165	0.0315	0.8633	0.0225	0.0335	0.0289	0.0203
0.0	0.0	0.0	39932.0094	6794.1099	NaN	NaN	0.1454	0.0315	0.8636	0.0226	0.0333	0.0286	0.0203
0.0	0.0	0.0	37651.0094	4499.1099	NaN	NaN	0.1067	0.0315	0.8651	0.0224	0.0326	0.0282	0.0202
0.0	0.0	0.0	36560.0094	7728.1099	NaN	NaN	0.1745	0.0314	0.8654	0.0224	0.0324	0.028	0.0204
0.0	0.0	0.0	38146.0094	5742.1099	NaN	NaN	0.1308	0.0312	0.8665	0.0222	0.0321	0.0276	0.0204
0.0	0.0	0.0	39001.0094	3973.1099	NaN	NaN	0.0925	0.0312	0.8682	0.0219	0.0314	0.027	0.0202
0.0	0.0	0.0	38281.0094	7928.1099	NaN	NaN	0.1716	0.0309	0.8689	0.0217	0.0313	0.0269	0.0203
0.0	0.0	0.0	41752.0094	5446.1099	NaN	NaN	0.1154	0.0311	0.8703	0.0213	0.0307	0.0266	0.0199
0.0	0.0	0.0	40114.0094	9391.1099	NaN	NaN	0.1897	0.031	0.8716	0.0211	0.0302	0.0263	0.0198
0.0	0.0	0.0	39013.0094	7443.1099	NaN	NaN	0.1602	0.0308	0.8727	0.0208	0.03	0.0261	0.0196
0.0	0.0	0.0	38131.0094	6998.1099	NaN	NaN	0.1551	0.0304	0.8744	0.0204	0.0297	0.0257	0.0194
0.0	0.0	0.0	39960.0094	6970.1099	NaN	NaN	0.1485	0.03	0.875	0.0201	0.0299	0.0255	0.0194
0.0	0.0	0.0	43470.0094	3481.1099	NaN	NaN	0.0741	0.0301	0.8758	0.0197	0.03	0.0252	0.0192
0.0	0.0	0.0	38142.0094	8078.1099	NaN	NaN	0.1748	0.031	0.8746	0.0195	0.0304	0.0254	0.0191
0.0	0.0	0.0	40166.0094	6542.1099	NaN	NaN	0.1401	0.0318	0.8732	0.0195	0.0308	0.0255	0.0191
0.0	0.0	0.0	35392.0094	8039.1099	NaN	NaN	0.1851	0.0325	0.8726	0.0194	0.0309	0.0257	0.0189
0.0	0.0	0.0	35674.0094	5312.1099	NaN	NaN	0.1296	0.0329	0.8715	0.0194	0.0313	0.026	0.0189
0.0	0.0	0.0	34791.0094	6810.1099	NaN	NaN	0.1637	0.033	0.8685	0.0194	0.0328	0.0268	0.0195
0.0	0.0	0.0	32444.0094	11647.1099	NaN	NaN	0.2642	0.0334	0.8641	0.0193	0.0346	0.0282	0.0203
0.0	0.0	0.0	38969.0094	6937.1099	NaN	NaN	0.1511	0.034	0.8604	0.019	0.0361	0.0296	0.0208
0.0	0.0	0.0	33084.0094	5864.1099	NaN	NaN	0.1506	0.0362	0.8498	0.0192	0.0393	0.033	0.0225
0.0	0.0	0.0	35374.0094	7728.1099	NaN	NaN	0.1793	0.0411	0.8243	0.0198	0.0442	0.0418	0.0287
0.0	0.0	0.0	38615.0094	8355.1099	NaN	NaN	0.1779	0.0481	0.801	0.0195	0.0437	0.0519	0.0357
0.0	0.0	0.0	37141.0094	6797.1099	NaN	NaN	0.1547	0.0524	0.7941	0.0189	0.0411	0.056	0.0374
0.0	0.0	0.0	30193.0094	4824.1099	NaN	NaN	0.1378	0.0855	0.7612	0.0229	0.0361	0.0581	0.0362
0.0	0.0	0.0	5730.0094	-2238.8901	NaN	NaN	-0.3	0.4108	0.4517	0.033	0.029	0.0362	0.0393
0.0	0.0	0.0	6628.0094	3102.1099	NaN	NaN	0.3188	0.6078	0.2612	0.0313	0.0309	0.0324	0.0364
0.0	0.0	0.0	10141.0094	3497.1099	NaN	NaN	0.2564	0.6825	0.1993	0.0273	0.0291	0.0322	0.0296
0.0	0.0	0.0	8253.0094	3207.1099	NaN	NaN	0.2798	0.6409	0.2343	0.0283	0.0311	0.0336	0.0317
0.0	0.0	0.0	9369.0094	921.1099	NaN	NaN	0.0895	0.6117	0.2628	0.0279	0.0317	0.0315	0.0344
0.0	0.0	0.0	6530.0094	496.1099	NaN	NaN	0.0706	0.5857	0.2868	0.0279	0.0321	0.031	0.0365
0.0	0.0	0.0	9345.0094	2087.1099	NaN	NaN	0.1826	0.5679	0.3014	0.0286	0.0322	0.03	0.0398
0.0	0.0	0.0	8931.0094	807.1099	NaN	NaN	0.0829	0.6159	0.26	0.0273	0.0308	0.029	0.037
0.0	0.0	0.0	9287.0094	3963.1099	NaN	NaN	0.2991	0.5784	0.292	0.028	0.032	0.0288	0.0408
0.0	0.0	0.0	7920.0094	904.1099	NaN	NaN	0.1025	0.5561	0.3127	0.0292	0.0314	0.0278	0.0427
0.0	0.0	0.0	7589.0094	2004.1099	NaN	NaN	0.2089	0.5462	0.3223	0.0297	0.0313	0.0273	0.0431
0.0	0.0	0.0	8751.0094	605.1099	NaN	NaN	0.0647	0.5532	0.3176	0.0295	0.0312	0.0274	0.0411
0.0	0.0	0.0	7402.0094	2159.1099	NaN	NaN	0.2258	0.5407	0.3293	0.0296	0.0322	0.0276	0.0406
0.0	0.0	0.0	9948.0094	409.1099	NaN	NaN	0.0395	0.4909	0.3748	0.03	0.0337	0.0278	0.0428
0.0	0.0	0.0	6670.0094	3824.1099	NaN	NaN	0.3644	0.4542	0.4086	0.0303	0.0345	0.0279	0.0445
0.0	0.0	0.0	8978.0094	-1350.8901	NaN	NaN	-0.1771	0.4701	0.3934	0.03	0.0343	0.0286	0.0436
0.0	0.0	0.0	8488.0094	2641.1099	NaN	NaN	0.2373	0.4793	0.3819	0.0299	0.035	0.0299	0.0439
0.0	0.0	0.0	6469.0094	540.1099	NaN	NaN	0.0771	0.5228	0.3417	0.03	0.0339	0.0305	0.0411
0.0	0.0	0.0	9444.0094	-1095.8901	NaN	NaN	-0.1313	0.5451	0.3187	0.0304	0.0345	0.0315	0.0398
0.0	0.0	0.0	6678.0094	-283.8901	NaN	NaN	-0.0444	0.5286	0.3334	0.03	0.0356	0.0325	0.0399
0.0	0.0	0.0	6336.0094	752.1099	NaN	NaN	0.1061	0.4748	0.3831	0.0295	0.0374	0.0334	0.0418
0.0	0.0	0.0	7455.0094	1341.1099	NaN	NaN	0.1525	0.4529	0.4061	0.0291	0.0371	0.033	0.0419
0.0	0.0	0.0	10015.0094	1577.1099	NaN	NaN	0.1361	0.4275	0.4283	0.0294	0.0379	0.034	0.0428
0.0	0.0	0.0	4340.0094	2367.1099	NaN	NaN	0.3529	0.4418	0.4143	0.0288	0.038	0.0351	0.0419
0.0	0.0	0.0	6916.0094	4263.1099	NaN	NaN	0.3813	0.4459	0.4031	0.0289	0.0395	0.0402	0.0425
0.0	0.0	0.0	8103.0094	3215.1099	NaN	NaN	0.2841	0.5268	0.3252	0.0275	0.0374	0.0427	0.0403
0.0	0.0	0.0	8475.0094	358.1099	NaN	NaN	0.0405	0.5816	0.2734	0.0265	0.0373	0.0421	0.0391
0.0	0.0	0.0	7069.0094	490.1099	NaN	NaN	0.0648	0.6202	0.2396	0.0257	0.0372	0.0395	0.0378
0.0	0.0	0.0	8195.0094	2080.1099	NaN	NaN	0.2024	0.6228	0.2356	0.0259	0.0388	0.039	0.0379
0.0	0.0	0.0	7625.0094	3446.1099	NaN	NaN	0.3113	0.6277	0.2325	0.0257	0.0386	0.0377	0.0378
0.0	0.0	0.0	4964.0094	414.1099	NaN	NaN	0.077	0.6472	0.2179	0.0253	0.0374	0.0359	0.0364
0.0	0.0	0.0	9123.0094	516.1099	NaN	NaN	0.0535	0.6298	0.2323	0.0258	0.039	0.0365	0.0367
0.0	0.0	0.0	6868.0094	151.1099	NaN	NaN	0.0215	0.6303	0.235	0.0255	0.0379	0.0354	0.0358
0.0	0.0	0.0	5569.0094	681.1099	NaN	NaN	0.109	0.6284	0.2387	0.0256	0.0372	0.0351	0.0351
0.0	0.0	0.0	7425.0094	1436.1099	NaN	NaN	0.1621	0.6193	0.2472	0.0258	0.0373	0.0355	0.0349
0.0	0.0	0.0	6280.0094	4267.1099	NaN	NaN	0.4046	0.6091	0.256	0.0258	0.0376	0.0357	0.0358
0.0	0.0	0.0	8563.0094	669.1099	NaN	NaN	0.0725	0.6347	0.2353	0.0251	0.0363	0.0336	0.035
0.0	0.0	0.0	7063.0094	537.1099	NaN	NaN	0.0707	0.6566	0.2169	0.025	0.0358	0.032	0.0336
0.0	0.0	0.0	6334.0094	912.1099	NaN	NaN	0.1259	0.6594	0.2146	0.0252	0.0361	0.0317	0.0331
0.0	0.0	0.0	8684.0094	1570.1099	NaN	NaN	0.1531	0.6598	0.2137	0.0254	0.0366	0.0317	0.0328
0.0	0.0	0.0	7294.0094	5294.1099	NaN	NaN	0.4206	0.6608	0.2126	0.0255	0.0368	0.0316	0.0327
0.0	0.0	0.0	3930.0094	2222.1099	NaN	NaN	0.3612	0.6793	0.1971	0.0251	0.0359	0.0311	0.0315
0.0	0.0	0.0	7743.0094	3262.1099	NaN	NaN	0.2964	0.6876	0.1892	0.025	0.036	0.0315	0.0308
0.0	0.0	0.0	8984.0094	994.1099	NaN	NaN	0.0996	0.6948	0.1828	0.0246	0.0357	0.0318	0.0302
0.0	0.0	0.0	3651.0094	2967.1099	NaN	NaN	0.4483	0.7107	0.1701	0.0241	0.0346	0.0314	0.0292
0.0	0.0	0.0	6409.0094	-236.8901	NaN	NaN	-0.0384	0.7317	0.1531	0.0235	0.0332	0.0307	0.0278
0.0	0.0	0.0	6687.0094	605.1099	NaN	NaN	0.083	0.7438	0.1431	0.0231	0.0326	0.0304	0.027
0.0	0.0	0.0	7685.0094	3193.1099	NaN	NaN	0.2935	0.7465	0.1408	0.0233	0.0322	0.0304	0.0267
0.0	0.0	0.0	8550.0094	391.1099	NaN	NaN	0.0437	0.7559	0.1342	0.0232	0.031	0.03	0.0258
0.0	0.0	0.0	6584.0094	1449.1099	NaN	NaN	0.1804	0.7481	0.14	0.024	0.0313	0.0309	0.0258
0.0	0.0	0.0	6534.0094	1523.1099	NaN	NaN	0.189	0.7353	0.1508	0.0248	0.0314	0.0318	0.0259
0.0	0.0	0.0	6341.0094	3581.1099	NaN	NaN	0.3609	0.718	0.1654	0.0258	0.0316	0.0329	0.0263
0.0	0.0	0.0	9350.0094	1594.1099	NaN	NaN	0.1457	0.7062	0.1753	0.0263	0.0319	0.0337	0.0266
0.0	0.0	0.0	6548.0094	2681.1099	NaN	NaN	0.2905	0.7098	0.1722	0.026	0.0318	0.0335	0.0266
0.0	0.0	0.0	5880.0094	319.1099	NaN	NaN	0.0515	0.7213	0.163	0.0253	0.0314	0.0329	0.0261
0.0	0.0	0.0	6502.0094	2137.1099	NaN	NaN	0.2474	0.7244	0.1604	0.0252	0.0314	0.0329	0.0258
0.0	0.0	0.0	9783.0094	154.1099	NaN	NaN	0.0155	0.7226	0.1625	0.0251	0.0314	0.0329	0.0255
0.0	0.0	0.0	8326.0094	1410.1099	NaN	NaN	0.1448	0.7187	0.1665	0.0252	0.0313	0.0329	0.0255
0.0	0.0	0.0	6990.0094	1475.1099	NaN	NaN	0.1743	0.7082	0.1764	0.0254	0.0313	0.033	0.0256
0.0	0.0	0.0	7181.0094	-1271.8901	NaN	NaN	-0.2152	0.7031	0.1821	0.0256	0.0307	0.0331	0.0255
0.0	0.0	0.0	11109.0094	-156.8901	NaN	NaN	-0.0143	0.6856	0.1967	0.0265	0.0311	0.0339	0.0262
0.0	0.0	0.0	6912.0094	629.1099	NaN	NaN	0.0834	0.6853	0.1982	0.0265	0.0304	0.0336	0.0261
0.0	0.0	0.0	5346.0094	2949.1099	NaN	NaN	0.3555	0.6697	0.2114	0.0272	0.0307	0.034	0.0269
0.0	0.0	0.0	9355.0094	276.1099	NaN	NaN	0.0287	0.6714	0.21	0.0274	0.0309	0.0334	0.027
0.0	0.0	0.0	6192.0094	1362.1099	NaN	NaN	0.1803	0.6904	0.194	0.027	0.0302	0.0322	0.0262
0.0	0.0	0.0	9032.0094	227.1099	NaN	NaN	0.0245	0.7	0.1859	0.027	0.0296	0.0317	0.0257
0.0	0.0	0.0	6830.0094	2872.1099	NaN	NaN	0.296	0.6876	0.1961	0.028	0.0298	0.0324	0.0262
0.0	0.0	0.0	7029.0094	4761.1099	NaN	NaN	0.4038	0.6675	0.2127	0.029	0.0304	0.0333	0.0271
0.0	0.0	0.0	5765.0094	4414.1099	NaN	NaN	0.4336	0.6767	0.2051	0.0287	0.0297	0.033	0.0267
0.0	0.0	0.0	7020.0094	190.1099	NaN	NaN	0.0264	0.6869	0.1962	0.0286	0.0292	0.0327	0.0265
0.0	0.0	0.0	7809.0094	1176.1099	NaN	NaN	0.1309	0.6967	0.1874	0.0286	0.0286	0.0325	0.0263
0.0	0.0	0.0	10397.0094	1505.1099	NaN	NaN	0.1265	0.7021	0.1821	0.0286	0.0285	0.0325	0.0262
0.0	0.0	0.0	8655.0094	946.1099	NaN	NaN	0.0985	0.7179	0.1685	0.0282	0.0278	0.032	0.0256
0.0	0.0	0.0	7935.0094	1967.1099	NaN	NaN	0.1987	0.7225	0.1648	0.0282	0.0274	0.0319	0.0253
0.0	0.0	0.0	8003.0094	2180.1099	NaN	NaN	0.2141	0.7057	0.1777	0.0295	0.0283	0.0328	0.026
0.0	0.0	0.0	7032.0094	1525.1099	NaN	NaN	0.1782	0.7027	0.1803	0.0293	0.0286	0.033	0.026
0.0	0.0	0.0	6242.0094	-713.8901	NaN	NaN	-0.1291	0.7104	0.1749	0.0286	0.0281	0.0326	0.0254
0.0	0.0	0.0	5450.0094	-417.8901	NaN	NaN	-0.083	0.6971	0.1868	0.0292	0.0285	0.033	0.0255
0.0	0.0	0.0	8913.0094	-166.8901	NaN	NaN	-0.0191	0.6776	0.2047	0.0294	0.0292	0.0333	0.0258
0.0	0.0	0.0	5081.0094	4424.1099	NaN	NaN	0.4654	0.6709	0.2115	0.0293	0.0294	0.0333	0.0257
0.0	0.0	0.0	8108.0094	795.1099	NaN	NaN	0.0893	0.669	0.2149	0.0287	0.0293	0.0327	0.0253
0.0	0.0	0.0	5844.0094	1425.1099	NaN	NaN	0.196	0.6618	0.2217	0.029	0.0295	0.0328	0.0252
0.0	0.0	0.0	6949.0094	7606.1099	NaN	NaN	0.5226	0.6337	0.2452	0.03	0.0308	0.0339	0.0264
0.0	0.0	0.0	5968.0094	4672.1099	NaN	NaN	0.4391	0.6421	0.2392	0.029	0.0307	0.0331	0.0258
0.0	0.0	0.0	4742.0094	2331.1099	NaN	NaN	0.3296	0.6639	0.2212	0.0277	0.0304	0.032	0.0248
0.0	0.0	0.0	7826.0094	1566.1099	NaN	NaN	0.1667	0.6932	0.1964	0.0264	0.0295	0.0309	0.0236
0.0	0.0	0.0	7932.0094	2435.1099	NaN	NaN	0.2349	0.7038	0.1868	0.0261	0.0294	0.0306	0.0233
0.0	0.0	0.0	6952.0094	179.1099	NaN	NaN	0.0251	0.714	0.177	0.0257	0.0294	0.0307	0.0232
0.0	0.0	0.0	6623.0094	831.1099	NaN	NaN	0.1115	0.7138	0.1763	0.0258	0.0298	0.0311	0.0233
0.0	0.0	0.0	8921.0094	1714.1099	NaN	NaN	0.1612	0.7018	0.187	0.0259	0.0306	0.031	0.0237
0.0	0.0	0.0	7276.0094	583.1099	NaN	NaN	0.0742	0.6933	0.1957	0.0258	0.031	0.0307	0.0236
0.0	0.0	0.0	10619.0094	2875.1099	NaN	NaN	0.2131	0.6739	0.2135	0.0261	0.032	0.0304	0.0241
0.0	0.0	0.0	4961.0094	2165.1099	NaN	NaN	0.3038	0.6661	0.221	0.0257	0.033	0.0299	0.0242
0.0	0.0	0.0	5452.0094	1138.1099	NaN	NaN	0.1727	0.6711	0.2172	0.0252	0.0336	0.0292	0.0237
0.0	0.0	0.0	6261.0094	-942.8901	NaN	NaN	-0.1773	0.6871	0.204	0.0245	0.0334	0.0284	0.0227
0.0	0.0	0.0	5971.0094	426.1099	NaN	NaN	0.0666	0.679	0.2107	0.0247	0.0342	0.0285	0.0229
0.0	0.0	0.0	7093.0094	1874.1099	NaN	NaN	0.209	0.6771	0.2124	0.0246	0.0345	0.0284	0.0229
0.0	0.0	0.0	7809.0094	2495.1099	NaN	NaN	0.2421	0.6634	0.2234	0.0249	0.0357	0.0288	0.0237
0.0	0.0	0.0	4733.0094	4981.1099	NaN	NaN	0.5128	0.6581	0.2271	0.0248	0.0368	0.0289	0.0244
0.0	0.0	0.0	6670.0094	-1516.8901	NaN	NaN	-0.2944	0.6728	0.2147	0.0243	0.0363	0.0284	0.0235
0.0	0.0	0.0	6627.0094	4292.1099	NaN	NaN	0.3931	0.6677	0.218	0.0243	0.037	0.0288	0.0241
0.0	0.0	0.0	7882.0094	335.1099	NaN	NaN	0.0408	0.6731	0.2134	0.0239	0.037	0.0286	0.024
0.0	0.0	0.0	5538.0094	3487.1099	NaN	NaN	0.3864	0.6878	0.2001	0.0235	0.0369	0.0282	0.0235
0.0	0.0	0.0	5509.0094	1805.1099	NaN	NaN	0.2468	0.6958	0.193	0.0231	0.0368	0.028	0.0232
0.0	0.0	0.0	5883.0094	138.1099	NaN	NaN	0.0229	0.7091	0.1819	0.0228	0.036	0.0278	0.0224
0.0	0.0	0.0	8162.0094	-633.8901	NaN	NaN	-0.0842	0.7151	0.1771	0.0225	0.0354	0.0278	0.0221
0.0	0.0	0.0	8124.0094	2554.1099	NaN	NaN	0.2392	0.7027	0.1857	0.0233	0.0368	0.0284	0.0231
0.0	0.0	0.0	3320.0094	1418.1099	NaN	NaN	0.2993	0.7079	0.1818	0.0232	0.0361	0.0282	0.0229
0.0	0.0	0.0	7743.0094	-175.8901	NaN	NaN	-0.0232	0.7131	0.1771	0.0234	0.0354	0.0283	0.0228
0.0	0.0	0.0	5352.0094	856.1099	NaN	NaN	0.1379	0.724	0.1679	0.0232	0.0344	0.0282	0.0224
0.0	0.0	0.0	4306.0094	-872.8901	NaN	NaN	-0.2543	0.7239	0.1675	0.0234	0.0341	0.0286	0.0225
0.0	0.0	0.0	5139.0094	3125.1099	NaN	NaN	0.3782	0.7249	0.1663	0.0235	0.0338	0.0288	0.0226
0.0	0.0	0.0	7907.0094	389.1099	NaN	NaN	0.0469	0.7317	0.1599	0.0235	0.0334	0.0289	0.0226
0.0	0.0	0.0	4540.0094	680.1099	NaN	NaN	0.1303	0.7432	0.1501	0.0231	0.0324	0.0289	0.0222
0.0	0.0	0.0	6338.0094	2935.1099	NaN	NaN	0.3165	0.7387	0.1529	0.0234	0.033	0.0293	0.0226
0.0	0.0	0.0	6661.0094	4184.1099	NaN	NaN	0.3858	0.7407	0.1506	0.0236	0.033	0.0293	0.0229
0.0	0.0	0.0	8232.0094	987.1099	NaN	NaN	0.1071	0.7498	0.142	0.0236	0.0323	0.0294	0.0229
0.0	0.0	0.0	6259.0094	-2690.8901	NaN	NaN	-0.3	0.7617	0.1306	0.0235	0.0318	0.0297	0.0228
0.0	0.0	0.0	8988.0094	1630.1099	NaN	NaN	0.1535	0.7565	0.1333	0.0241	0.0324	0.0303	0.0234
0.0	0.0	0.0	4607.0094	2682.1099	NaN	NaN	0.368	0.7607	0.129	0.0242	0.032	0.0303	0.0236
0.0	0.0	0.0	6771.0094	823.1099	NaN	NaN	0.1084	0.764	0.125	0.0245	0.0319	0.0307	0.0239
0.0	0.0	0.0	7214.0094	-1625.8901	NaN	NaN	-0.291	0.7694	0.1195	0.0244	0.0318	0.031	0.0239
0.0	0.0	0.0	5250.0094	2665.1099	NaN	NaN	0.3367	0.7656	0.1222	0.0247	0.0321	0.0314	0.024
0.0	0.0	0.0	5262.0094	737.1099	NaN	NaN	0.1229	0.7664	0.1218	0.0246	0.0319	0.0314	0.024
0.0	0.0	0.0	5750.0094	1304.1099	NaN	NaN	0.1849	0.7651	0.1228	0.0246	0.032	0.0316	0.0239
0.0	0.0	0.0	4756.0094	1426.1099	NaN	NaN	0.2307	0.7654	0.1225	0.0246	0.032	0.0317	0.0239
0.0	0.0	0.0	4419.0094	1761.1099	NaN	NaN	0.285	0.7666	0.1213	0.0245	0.0318	0.0319	0.0238
0.0	0.0	0.0	3130.0094	-1085.8901	NaN	NaN	-0.3	0.7704	0.1175	0.0244	0.0317	0.0323	0.0238
0.0	0.0	0.0	3766.0094	894.1099	NaN	NaN	0.1919	0.7722	0.1148	0.0244	0.0318	0.0328	0.0239
0.0	0.0	0.0	4815.0094	1487.1099	NaN	NaN	0.236	0.7742	0.1126	0.0243	0.0318	0.0332	0.0239
0.0	0.0	0.0	2958.0094	110.1099	NaN	NaN	0.0359	0.7766	0.1095	0.0243	0.0319	0.0337	0.0241
0.0	0.0	0.0	4503.0094	760.1099	NaN	NaN	0.1444	0.7798	0.1058	0.0241	0.0318	0.0342	0.0243
0.0	0.0	0.0	4867.0094	-278.8901	NaN	NaN	-0.0608	0.7855	0.0999	0.0239	0.0317	0.0346	0.0245
0.0	0.0	0.0	6257.0094	1483.1099	NaN	NaN	0.1916	0.7881	0.0965	0.0238	0.0318	0.035	0.0248
0.0	0.0	0.0	4403.0094	-971.8901	NaN	NaN	-0.2833	0.7941	0.091	0.0234	0.0315	0.0349	0.025
0.0	0.0	0.0	2738.0094	1167.1099	NaN	NaN	0.2989	0.7971	0.0876	0.0234	0.0316	0.0351	0.0252
0.0	0.0	0.0	5407.0094	-20.8901	NaN	NaN	-0.0039	0.7998	0.0849	0.0232	0.0315	0.0352	0.0253
0.0	0.0	0.0	2593.0094	1787.1099	NaN	NaN	0.408	0.8049	0.0811	0.0228	0.0311	0.035	0.0252
0.0	0.0	0.0	4207.0094	4619.1099	NaN	NaN	0.5233	0.8048	0.0804	0.0229	0.0313	0.0353	0.0253
0.0	0.0	0.0	6276.0094	3080.1099	NaN	NaN	0.3292	0.8056	0.0796	0.0228	0.0313	0.0354	0.0253
0.0	0.0	0.0	4455.0094	2127.1099	NaN	NaN	0.3232	0.8071	0.0785	0.0227	0.0311	0.0352	0.0254
0.0	0.0	0.0	5040.0094	1130.1099	NaN	NaN	0.1832	0.8097	0.0767	0.0227	0.0307	0.0347	0.0254
0.0	0.0	0.0	2903.0094	1961.1099	NaN	NaN	0.4032	0.8134	0.0743	0.0228	0.03	0.0339	0.0256
0.0	0.0	0.0	4738.0094	269.1099	NaN	NaN	0.0537	0.8204	0.07	0.0228	0.0287	0.0325	0.0257
0.0	0.0	0.0	3385.0094	283.1099	NaN	NaN	0.0772	0.8307	0.0639	0.0224	0.0269	0.0306	0.0255
0.0	0.0	0.0	2161.0094	-1796.8901	NaN	NaN	-0.3	0.8354	0.0605	0.0225	0.026	0.0299	0.0256
0.0	0.0	0.0	3460.0094	-1010.8901	NaN	NaN	-0.3	0.835	0.0598	0.0232	0.026	0.03	0.0261
0.0	0.0	0.0	6100.0094	1922.1099	NaN	NaN	0.2396	0.8291	0.0625	0.0242	0.0268	0.0308	0.0266
0.0	0.0	0.0	6445.0094	1711.1099	NaN	NaN	0.2098	0.8309	0.0618	0.0239	0.0263	0.0303	0.0269
0.0	0.0	0.0	5314.0094	-316.8901	NaN	NaN	-0.0634	0.8301	0.0615	0.0241	0.0267	0.0306	0.027
0.0	0.0	0.0	3712.0094	399.1099	NaN	NaN	0.0971	0.8277	0.0625	0.0244	0.0271	0.031	0.0274
0.0	0.0	0.0	3174.0094	16.1099	NaN	NaN	0.005	0.8299	0.0618	0.024	0.0267	0.0304	0.0273
0.0	0.0	0.0	5586.0094	2766.1099	NaN	NaN	0.3312	0.828	0.0628	0.0242	0.0271	0.0306	0.0273
0.0	0.0	0.0	3885.0094	-1556.8901	NaN	NaN	-0.3	0.8326	0.0609	0.0235	0.0265	0.0295	0.027
0.0	0.0	0.0	3317.0094	-1530.8901	NaN	NaN	-0.3	0.83	0.0625	0.0238	0.0272	0.0298	0.0268
0.0	0.0	0.0	6283.0094	1842.1099	NaN	NaN	0.2267	0.8259	0.0659	0.024	0.0275	0.0301	0.0264
0.0	0.0	0.0	4489.0094	-1815.8901	NaN	NaN	-0.3	0.8274	0.0666	0.0234	0.027	0.0294	0.0263
0.0	0.0	0.0	4078.0094	1580.1099	NaN	NaN	0.2793	0.8248	0.0685	0.0236	0.0274	0.0295	0.0261
0.0	0.0	0.0	5030.0094	1720.1099	NaN	NaN	0.2548	0.8232	0.0706	0.0235	0.0275	0.0293	0.0259
0.0	0.0	0.0	1537.0094	-628.8901	NaN	NaN	-0.3	0.824	0.0711	0.0232	0.0273	0.0287	0.0258
0.0	0.0	0.0	2200.0094	1891.1099	NaN	NaN	0.4622	0.8208	0.0734	0.0235	0.0277	0.0289	0.0257
0.0	0.0	0.0	6986.0094	425.1099	NaN	NaN	0.0574	0.8183	0.076	0.0236	0.0276	0.0288	0.0257
0.0	0.0	0.0	4178.0094	-346.8901	NaN	NaN	-0.0905	0.8162	0.0784	0.0237	0.0275	0.0286	0.0256
0.0	0.0	0.0	6014.0094	2771.1099	NaN	NaN	0.3154	0.8101	0.0831	0.0245	0.0276	0.0289	0.0258
0.0	0.0	0.0	5896.0094	1661.1099	NaN	NaN	0.2198	0.8106	0.0839	0.0243	0.027	0.0283	0.0259
0.0	0.0	0.0	2606.0094	-727.8901	NaN	NaN	-0.3	0.8112	0.0834	0.0243	0.0269	0.0284	0.0259
0.0	0.0	0.0	2805.0094	972.1099	NaN	NaN	0.2574	0.8095	0.0842	0.0247	0.0269	0.0287	0.0259
0.0	0.0	0.0	4341.0094	-147.8901	NaN	NaN	-0.0353	0.8083	0.0852	0.0249	0.0268	0.0287	0.0261
0.0	0.0	0.0	1923.0094	797.1099	NaN	NaN	0.293	0.8083	0.0845	0.0252	0.0268	0.0287	0.0264
0.0	0.0	0.0	3739.0094	-1670.8901	NaN	NaN	-0.3	0.8127	0.0803	0.0249	0.027	0.0288	0.0264
0.0	0.0	0.0	2217.0094	-1777.8901	NaN	NaN	-0.3	0.8145	0.078	0.025	0.0271	0.0293	0.0262
0.0	0.0	0.0	4173.0094	1712.1099	NaN	NaN	0.2909	0.81	0.0815	0.0256	0.027	0.0296	0.0264
0.0	0.0	0.0	3833.0094	1529.1099	NaN	NaN	0.2852	0.8093	0.0826	0.0257	0.0265	0.0293	0.0266
0.0	0.0	0.0	3985.0094	1601.1099	NaN	NaN	0.2866	0.8072	0.0841	0.026	0.0264	0.0293	0.027
0.0	0.0	0.0	6812.0094	1041.1099	NaN	NaN	0.1326	0.8097	0.0821	0.0258	0.0261	0.0291	0.0271
0.0	0.0	0.0	4888.0094	1929.1099	NaN	NaN	0.283	0.8127	0.0797	0.0255	0.026	0.0291	0.027
0.0	0.0	0.0	3939.0094	3577.1099	NaN	NaN	0.4759	0.8151	0.0769	0.0254	0.026	0.0292	0.0273
0.0	0.0	0.0	2872.0094	828.1099	NaN	NaN	0.2238	0.8217	0.0714	0.0248	0.026	0.0292	0.027
0.0	0.0	0.0	3738.0094	-1267.8901	NaN	NaN	-0.3	0.8263	0.0685	0.0241	0.0257	0.029	0.0264
0.0	0.0	0.0	3004.0094	1199.1099	NaN	NaN	0.2853	0.8282	0.067	0.0239	0.0255	0.0289	0.0265
0.0	0.0	0.0	5304.0094	738.1099	NaN	NaN	0.1222	0.8302	0.0656	0.0235	0.0253	0.0288	0.0266
0.0	0.0	0.0	2199.0094	-930.8901	NaN	NaN	-0.3	0.8338	0.0629	0.023	0.0249	0.0288	0.0266
0.0	0.0	0.0	3609.0094	-676.8901	NaN	NaN	-0.2309	0.835	0.0613	0.0227	0.0248	0.0293	0.0269
0.0	0.0	0.0	4041.0094	-289.8901	NaN	NaN	-0.0773	0.835	0.0604	0.0226	0.0248	0.0299	0.0273
0.0	0.0	0.0	5721.0094	-139.8901	NaN	NaN	-0.0251	0.8359	0.0594	0.0224	0.0246	0.0302	0.0276
0.0	0.0	0.0	3619.0094	772.1099	NaN	NaN	0.1758	0.8385	0.0575	0.0219	0.0243	0.0303	0.0275
0.0	0.0	0.0	4949.0094	1423.1099	NaN	NaN	0.2233	0.8388	0.0569	0.0218	0.0243	0.0306	0.0276
0.0	0.0	0.0	4388.0094	-668.8901	NaN	NaN	-0.1799	0.8404	0.056	0.0217	0.024	0.0306	0.0273
0.0	0.0	0.0	4957.0094	389.1099	NaN	NaN	0.0728	0.8405	0.0555	0.0218	0.0241	0.0308	0.0273
0.0	0.0	0.0	6122.0094	935.1099	NaN	NaN	0.1325	0.84	0.0555	0.022	0.0244	0.0309	0.0272
0.0	0.0	0.0	2871.0094	2306.1099	NaN	NaN	0.4454	0.8397	0.0553	0.0221	0.0246	0.0311	0.0272
0.0	0.0	0.0	2664.0094	1701.1099	NaN	NaN	0.3897	0.8404	0.0546	0.0221	0.0246	0.031	0.0272
0.0	0.0	0.0	4854.0094	-886.8901	NaN	NaN	-0.2236	0.8405	0.0542	0.0223	0.0247	0.031	0.0273
0.0	0.0	0.0	4101.0094	598.1099	NaN	NaN	0.1273	0.8405	0.0542	0.0223	0.0248	0.0308	0.0273
0.0	0.0	0.0	4566.0094	1503.1099	NaN	NaN	0.2477	0.8402	0.0541	0.0226	0.025	0.0308	0.0274
0.0	0.0	0.0	4807.0094	-527.8901	NaN	NaN	-0.1234	0.8403	0.054	0.0226	0.0251	0.0305	0.0274
0.0	0.0	0.0	3260.0094	765.1099	NaN	NaN	0.1901	0.84	0.0539	0.0228	0.0254	0.0305	0.0274
0.0	0.0	0.0	5142.0094	-1324.8901	NaN	NaN	-0.3	0.8401	0.0538	0.0228	0.0256	0.0303	0.0273
0.0	0.0	0.0	1812.0094	2782.1099	NaN	NaN	0.6056	0.838	0.0549	0.023	0.0261	0.0306	0.0275
0.0	0.0	0.0	2036.0094	-1819.8901	NaN	NaN	-0.3	0.838	0.0549	0.0229	0.0262	0.0305	0.0274
0.0	0.0	0.0	5334.0094	2321.1099	NaN	NaN	0.3032	0.8353	0.0563	0.0233	0.0266	0.031	0.0276
0.0	0.0	0.0	3765.0094	-1623.8901	NaN	NaN	-0.3	0.8347	0.057	0.0232	0.0265	0.031	0.0275
0.0	0.0	0.0	4857.0094	740.1099	NaN	NaN	0.1322	0.8323	0.058	0.0235	0.0268	0.0316	0.0278
0.0	0.0	0.0	3081.0094	1457.1099	NaN	NaN	0.3211	0.8333	0.0579	0.0232	0.0264	0.0314	0.0277
0.0	0.0	0.0	3155.0094	1721.1099	NaN	NaN	0.353	0.8318	0.0582	0.0235	0.0267	0.0319	0.028
0.0	0.0	0.0	3222.0094	1854.1099	NaN	NaN	0.3653	0.8345	0.0568	0.023	0.0262	0.0316	0.0279
0.0	0.0	0.0	1937.0094	3171.1099	NaN	NaN	0.6208	0.8348	0.0562	0.023	0.0262	0.0317	0.028
0.0	0.0	0.0	2841.0094	-697.8901	NaN	NaN	-0.3	0.8378	0.0547	0.0226	0.0258	0.0313	0.0279
0.0	0.0	0.0	3955.0094	676.1099	NaN	NaN	0.146	0.8362	0.0546	0.0229	0.0261	0.0321	0.0281
0.0	0.0	0.0	3152.0094	1267.1099	NaN	NaN	0.2867	0.837	0.0539	0.0228	0.0259	0.0323	0.0281
0.0	0.0	0.0	4050.0094	2309.1099	NaN	NaN	0.3631	0.8359	0.054	0.0229	0.0261	0.0329	0.0282
0.0	0.0	0.0	3443.0094	-2608.8901	NaN	NaN	-0.3	0.8378	0.053	0.0227	0.0257	0.0327	0.0282
0.0	0.0	0.0	6145.0094	-51.8901	NaN	NaN	-0.0085	0.8332	0.054	0.0235	0.0265	0.0344	0.0285
0.0	0.0	0.0	4456.0094	2255.1099	NaN	NaN	0.336	0.8329	0.0538	0.0235	0.0262	0.0349	0.0287
0.0	0.0	0.0	5923.0094	-1368.8901	NaN	NaN	-0.3	0.8336	0.0532	0.0235	0.026	0.035	0.0287
0.0	0.0	0.0	7479.0094	2559.1099	NaN	NaN	0.2549	0.8324	0.0533	0.0238	0.0262	0.0355	0.0289
0.0	0.0	0.0	4011.0094	1127.1099	NaN	NaN	0.2194	0.8349	0.0523	0.0234	0.0257	0.035	0.0287
0.0	0.0	0.0	2926.0094	501.1099	NaN	NaN	0.1462	0.8365	0.0513	0.0232	0.0255	0.0349	0.0286
0.0	0.0	0.0	3490.0094	200.1099	NaN	NaN	0.0542	0.8377	0.0504	0.0233	0.0254	0.0347	0.0285
0.0	0.0	0.0	5990.0094	667.1099	NaN	NaN	0.1002	0.8377	0.0502	0.0234	0.0254	0.0347	0.0285
0.0	0.0	0.0	3914.0094	-1592.8901	NaN	NaN	-0.3	0.8406	0.0492	0.0231	0.025	0.034	0.0282
0.0	0.0	0.0	4766.0094	1038.1099	NaN	NaN	0.1789	0.8401	0.0494	0.0232	0.025	0.034	0.0283
0.0	0.0	0.0	4761.0094	-2623.8901	NaN	NaN	-0.3	0.842	0.0488	0.0229	0.0248	0.0334	0.0281
0.0	0.0	0.0	3911.0094	-118.8901	NaN	NaN	-0.0314	0.8421	0.0487	0.023	0.0248	0.0333	0.0281
0.0	0.0	0.0	2085.0094	310.1099	NaN	NaN	0.1295	0.8431	0.0486	0.0229	0.0245	0.0329	0.028
0.0	0.0	0.0	4803.0094	576.1099	NaN	NaN	0.1071	0.8428	0.0487	0.023	0.0245	0.0329	0.0281
0.0	0.0	0.0	2411.0094	2644.1099	NaN	NaN	0.5231	0.8437	0.0485	0.0229	0.0243	0.0325	0.0281
0.0	0.0	0.0	1939.0094	1703.1099	NaN	NaN	0.4676	0.8449	0.0483	0.0227	0.0242	0.0319	0.028
0.0	0.0	0.0	1730.0094	812.1099	NaN	NaN	0.3195	0.8457	0.048	0.0227	0.0242	0.0314	0.028
0.0	0.0	0.0	3935.0094	267.1099	NaN	NaN	0.0636	0.8454	0.0479	0.0227	0.0244	0.0313	0.0282
0.0	0.0	0.0	955.0094	-1119.8901	NaN	NaN	1.3	0.8455	0.048	0.0227	0.0244	0.031	0.0283
0.0	0.0	0.0	3848.0094	-1463.8901	NaN	NaN	-0.3	0.8432	0.0489	0.0229	0.0247	0.0314	0.0288
0.0	0.0	0.0	3396.0094	1579.1099	NaN	NaN	0.3174	0.8408	0.0498	0.0232	0.025	0.0321	0.0291
0.0	0.0	0.0	3274.0094	-1038.8901	NaN	NaN	-0.3	0.8402	0.0497	0.0232	0.0251	0.0324	0.0293
0.0	0.0	0.0	4469.0094	1716.1099	NaN	NaN	0.2775	0.8363	0.0507	0.0238	0.0256	0.0338	0.0299
0.0	0.0	0.0	3821.0094	-1173.8901	NaN	NaN	-0.3	0.8333	0.0513	0.0242	0.026	0.035	0.0302
0.0	0.0	0.0	4519.0094	2484.1099	NaN	NaN	0.3547	0.8294	0.0522	0.0246	0.0266	0.0364	0.0308
0.0	0.0	0.0	2358.0094	-449.8901	NaN	NaN	-0.2358	0.8345	0.0505	0.0236	0.0257	0.0352	0.0305
0.0	0.0	0.0	1304.0094	-720.8901	NaN	NaN	-0.3	0.8322	0.0512	0.0241	0.0262	0.0357	0.0306
0.0	0.0	0.0	1906.0094	697.1099	NaN	NaN	0.2678	0.8325	0.0512	0.024	0.0261	0.0358	0.0305
0.0	0.0	0.0	3001.0094	2933.1099	NaN	NaN	0.4943	0.8281	0.0528	0.0246	0.0266	0.0372	0.0307
0.0	0.0	0.0	4096.0094	-813.8901	NaN	NaN	-0.248	0.832	0.0515	0.0239	0.0257	0.0364	0.0304
0.0	0.0	0.0	3979.0094	2794.1099	NaN	NaN	0.4125	0.8274	0.0529	0.0247	0.0266	0.038	0.0305
0.0	0.0	0.0	2592.0094	1104.1099	NaN	NaN	0.2987	0.8304	0.0521	0.024	0.0259	0.0375	0.0301
0.0	0.0	0.0	4351.0094	674.1099	NaN	NaN	0.1341	0.8313	0.0519	0.0236	0.0258	0.0374	0.03
0.0	0.0	0.0	3933.0094	1837.1099	NaN	NaN	0.3184	0.8302	0.0522	0.0237	0.0259	0.038	0.0301
0.0	0.0	0.0	2820.0094	1966.1099	NaN	NaN	0.4108	0.8289	0.0526	0.0239	0.0259	0.0386	0.03
0.0	0.0	0.0	2652.0094	3618.1099	NaN	NaN	0.577	0.8308	0.0525	0.0238	0.0251	0.0382	0.0297
0.0	0.0	0.0	2323.0094	6606.1099	NaN	NaN	0.7398	0.834	0.0518	0.0236	0.024	0.0371	0.0294
0.0	0.0	0.0	4497.0094	-2840.8901	NaN	NaN	-0.3	0.8392	0.0499	0.0232	0.0232	0.0355	0.029
0.0	0.0	0.0	1300.0094	851.1099	NaN	NaN	0.3957	0.837	0.0511	0.024	0.0236	0.0358	0.0285
0.0	0.0	0.0	1717.0094	500.1099	NaN	NaN	0.2256	0.8392	0.052	0.0235	0.0228	0.0347	0.0279
0.0	0.0	0.0	1510.0094	-570.8901	NaN	NaN	-0.3	0.843	0.0512	0.0231	0.0224	0.0334	0.0269
0.0	0.0	0.0	4197.0094	-850.8901	NaN	NaN	-0.2543	0.8452	0.0509	0.0232	0.0222	0.0324	0.0261
0.0	0.0	0.0	4248.0094	879.1099	NaN	NaN	0.1715	0.8442	0.0527	0.0238	0.0221	0.0315	0.0257
0.0	0.0	0.0	1245.0094	408.1099	NaN	NaN	0.2469	0.8474	0.0523	0.0236	0.0213	0.0302	0.0253
0.0	0.0	0.0	4654.0094	382.1099	NaN	NaN	0.0759	0.8472	0.0535	0.0242	0.021	0.0292	0.0249
0.0	0.0	0.0	3783.0094	753.1099	NaN	NaN	0.166	0.8466	0.0547	0.0247	0.0207	0.0284	0.0248
0.0	0.0	0.0	3719.0094	-2199.8901	NaN	NaN	-0.3	0.8489	0.0539	0.0244	0.0205	0.028	0.0244
0.0	0.0	0.0	2506.0094	2595.1099	NaN	NaN	0.5087	0.8486	0.0546	0.0247	0.0202	0.0276	0.0243
0.0	0.0	0.0	3585.0094	498.1099	NaN	NaN	0.122	0.8457	0.0565	0.0252	0.0206	0.0276	0.0245
0.0	0.0	0.0	3222.0094	-2643.8901	NaN	NaN	-0.3	0.8494	0.0548	0.0245	0.0201	0.0271	0.0241
0.0	0.0	0.0	3849.0094	996.1099	NaN	NaN	0.2056	0.8458	0.0571	0.0255	0.02	0.027	0.0246
0.0	0.0	0.0	5084.0094	655.1099	NaN	NaN	0.1141	0.8423	0.0598	0.0261	0.0199	0.0269	0.025
0.0	0.0	0.0	4132.0094	2494.1099	NaN	NaN	0.3764	0.8396	0.0616	0.0266	0.0198	0.027	0.0254
0.0	0.0	0.0	3835.0094	4147.1099	NaN	NaN	0.5195	0.8386	0.0623	0.0267	0.0201	0.0271	0.0251
0.0	0.0	0.0	3947.0094	1377.1099	NaN	NaN	0.2587	0.8428	0.06	0.0259	0.02	0.0269	0.0245
0.0	0.0	0.0	4812.0094	-254.8901	NaN	NaN	-0.0559	0.8446	0.0589	0.0255	0.02	0.0267	0.0243
0.0	0.0	0.0	3844.0094	-393.8901	NaN	NaN	-0.1142	0.8458	0.0582	0.0254	0.0198	0.0265	0.0242
0.0	0.0	0.0	3937.0094	2122.1099	NaN	NaN	0.3502	0.8409	0.0615	0.0263	0.0199	0.0267	0.0248
0.0	0.0	0.0	2027.0094	2796.1099	NaN	NaN	0.5797	0.8384	0.0634	0.0267	0.0199	0.0267	0.025
0.0	0.0	0.0	3330.0094	465.1099	NaN	NaN	0.1226	0.8384	0.0639	0.0267	0.0197	0.0265	0.0249
0.0	0.0	0.0	3205.0094	2269.1099	NaN	NaN	0.4145	0.8366	0.0655	0.0269	0.0196	0.0264	0.0251
0.0	0.0	0.0	2886.0094	2270.1099	NaN	NaN	0.4403	0.8339	0.0675	0.0272	0.0197	0.0265	0.0253
0.0	0.0	0.0	2721.0094	1513.1099	NaN	NaN	0.3574	0.8346	0.0673	0.0269	0.0197	0.0265	0.0249
0.0	0.0	0.0	1307.0094	2182.1099	NaN	NaN	0.6254	0.8378	0.0655	0.0262	0.0198	0.0265	0.0242
0.0	0.0	0.0	1448.0094	133.1099	NaN	NaN	0.0842	0.8413	0.0634	0.0256	0.0196	0.0263	0.0238
0.0	0.0	0.0	3063.0094	382.1099	NaN	NaN	0.1109	0.8426	0.0627	0.0255	0.0193	0.0261	0.0237
0.0	0.0	0.0	2826.0094	2911.1099	NaN	NaN	0.5074	0.8388	0.0649	0.0263	0.0194	0.0265	0.0241
0.0	0.0	0.0	2798.0094	3555.1099	NaN	NaN	0.5596	0.8376	0.0657	0.0263	0.0197	0.0266	0.0241
0.0	0.0	0.0	2865.0094	490.1099	NaN	NaN	0.1461	0.8412	0.0637	0.0257	0.0193	0.0262	0.0239
0.0	0.0	0.0	5789.0094	2066.1099	NaN	NaN	0.263	0.8358	0.0666	0.0266	0.0198	0.0266	0.0246
0.0	0.0	0.0	3461.0094	1106.1099	NaN	NaN	0.2422	0.8373	0.066	0.0262	0.0197	0.0263	0.0244
0.0	0.0	0.0	3676.0094	516.1099	NaN	NaN	0.1231	0.8362	0.067	0.0263	0.0198	0.0263	0.0246
0.0	0.0	0.0	3117.0094	1990.1099	NaN	NaN	0.3897	0.8333	0.0686	0.0266	0.0201	0.0267	0.0248
0.0	0.0	0.0	1726.0094	1891.1099	NaN	NaN	0.5228	0.8335	0.0683	0.0264	0.0204	0.027	0.0244
0.0	0.0	0.0	4189.0094	216.1099	NaN	NaN	0.0491	0.8398	0.0644	0.0253	0.0202	0.0267	0.0236
0.0	0.0	0.0	4579.0094	-1041.8901	NaN	NaN	-0.2946	0.8431	0.0623	0.0249	0.02	0.0265	0.0233
0.0	0.0	0.0	3397.0094	451.1099	NaN	NaN	0.1172	0.8401	0.0638	0.0253	0.0204	0.0268	0.0236
0.0	0.0	0.0	3899.0094	-548.8901	NaN	NaN	-0.1638	0.8412	0.0631	0.0253	0.0202	0.0267	0.0234
0.0	0.0	0.0	5463.0094	605.1099	NaN	NaN	0.0997	0.8389	0.0643	0.0256	0.0207	0.0269	0.0237
0.0	0.0	0.0	1536.0094	-1476.8901	NaN	NaN	-0.3	0.8447	0.0611	0.0247	0.0199	0.0263	0.0233
0.0	0.0	0.0	4409.0094	1275.1099	NaN	NaN	0.2243	0.8387	0.0647	0.0259	0.0201	0.0265	0.0241
0.0	0.0	0.0	3204.0094	3381.1099	NaN	NaN	0.5134	0.8319	0.0688	0.027	0.0204	0.027	0.0248
0.0	0.0	0.0	2631.0094	2017.1099	NaN	NaN	0.434	0.8325	0.0687	0.0268	0.0204	0.0271	0.0245
0.0	0.0	0.0	4967.0094	1027.1099	NaN	NaN	0.1714	0.8354	0.067	0.0263	0.0203	0.0271	0.0239
0.0	0.0	0.0	2896.0094	2333.1099	NaN	NaN	0.4462	0.8369	0.0658	0.0259	0.0205	0.0274	0.0235
0.0	0.0	0.0	3247.0094	-566.8901	NaN	NaN	-0.2115	0.8431	0.0622	0.0246	0.0201	0.0271	0.0229
0.0	0.0	0.0	839.0094	-2405.8901	NaN	NaN	1.3	0.8486	0.0588	0.024	0.0195	0.0266	0.0225
0.0	0.0	0.0	3212.0094	1079.1099	NaN	NaN	0.2515	0.8438	0.062	0.0248	0.0196	0.0268	0.023
0.0	0.0	0.0	1629.0094	2569.1099	NaN	NaN	0.612	0.8389	0.0656	0.0256	0.0195	0.027	0.0235
0.0	0.0	0.0	3884.0094	2700.1099	NaN	NaN	0.4101	0.8325	0.0694	0.0266	0.02	0.0275	0.024
0.0	0.0	0.0	2425.0094	1756.1099	NaN	NaN	0.42	0.8374	0.0666	0.0257	0.0197	0.0272	0.0234
0.0	0.0	0.0	4629.0094	2819.1099	NaN	NaN	0.3785	0.8377	0.0665	0.0255	0.0197	0.027	0.0236
0.0	0.0	0.0	5871.0094	680.1099	NaN	NaN	0.1038	0.8391	0.0659	0.0254	0.0193	0.0267	0.0237
0.0	0.0	0.0	6507.0094	1087.1099	NaN	NaN	0.1432	0.8356	0.0681	0.0259	0.0194	0.0267	0.0243
0.0	0.0	0.0	3087.0094	3004.1099	NaN	NaN	0.4932	0.8357	0.0683	0.0258	0.0194	0.0266	0.0242
0.0	0.0	0.0	4604.0094	-1559.8901	NaN	NaN	-0.3	0.8395	0.0669	0.025	0.0187	0.0261	0.0238
0.0	0.0	0.0	4089.0094	1733.1099	NaN	NaN	0.2977	0.8367	0.0687	0.0254	0.0188	0.0263	0.024
0.0	0.0	0.0	3284.0094	1150.1099	NaN	NaN	0.2594	0.8389	0.0677	0.0247	0.0186	0.0262	0.0238
0.0	0.0	0.0	956.0094	141.1099	NaN	NaN	0.1286	0.8417	0.0662	0.024	0.0184	0.0261	0.0236
0.0	0.0	0.0	856.0094	-1228.8901	NaN	NaN	1.3	0.8435	0.0653	0.0237	0.0181	0.0258	0.0235
0.0	0.0	0.0	3946.0094	1255.1099	NaN	NaN	0.2413	0.8383	0.0682	0.0246	0.0183	0.0263	0.0242
0.0	0.0	0.0	3578.0094	3855.1099	NaN	NaN	0.5186	0.8376	0.0689	0.0247	0.0183	0.0264	0.0241
0.0	0.0	0.0	4442.0094	1603.1099	NaN	NaN	0.2652	0.8383	0.0683	0.0247	0.0182	0.0263	0.0241
0.0	0.0	0.0	4931.0094	2350.1099	NaN	NaN	0.3228	0.8405	0.0672	0.0245	0.0178	0.0261	0.024
0.0	0.0	0.0	4103.0094	4149.1099	NaN	NaN	0.5028	0.8376	0.0687	0.0251	0.018	0.0265	0.0242
0.0	0.0	0.0	4667.0094	821.1099	NaN	NaN	0.1496	0.842	0.0661	0.0244	0.0177	0.0264	0.0235
0.0	0.0	0.0	2586.0094	2617.1099	NaN	NaN	0.503	0.8434	0.0646	0.0242	0.0178	0.0269	0.0232
0.0	0.0	0.0	5100.0094	-153.8901	NaN	NaN	-0.0311	0.8433	0.064	0.0242	0.018	0.0274	0.023
0.0	0.0	0.0	3299.0094	-503.8901	NaN	NaN	-0.1803	0.8456	0.062	0.0241	0.018	0.0275	0.0228
0.0	0.0	0.0	2784.0094	-1644.8901	NaN	NaN	-0.3	0.8458	0.0613	0.0243	0.018	0.0277	0.023
0.0	0.0	0.0	3827.0094	2467.1099	NaN	NaN	0.392	0.842	0.0629	0.025	0.0182	0.0283	0.0235
0.0	0.0	0.0	4097.0094	2158.1099	NaN	NaN	0.345	0.8406	0.0634	0.0253	0.0182	0.0286	0.0237
0.0	0.0	0.0	6261.0094	3261.1099	NaN	NaN	0.3425	0.837	0.0651	0.0258	0.0187	0.0293	0.024
0.0	0.0	0.0	2316.0094	1782.1099	NaN	NaN	0.4349	0.8414	0.0623	0.0251	0.0186	0.0289	0.0237
0.0	0.0	0.0	3911.0094	-522.8901	NaN	NaN	-0.1543	0.8427	0.0611	0.0249	0.0187	0.0289	0.0237
0.0	0.0	0.0	4287.0094	2614.1099	NaN	NaN	0.3788	0.843	0.0604	0.0249	0.019	0.0289	0.0239
0.0	0.0	0.0	2616.0094	-1811.8901	NaN	NaN	-0.3	0.8451	0.0587	0.0247	0.0189	0.0287	0.0239
0.0	0.0	0.0	5348.0094	2777.1099	NaN	NaN	0.3418	0.8433	0.0593	0.025	0.0194	0.0286	0.0244
0.0	0.0	0.0	2053.0094	-1685.8901	NaN	NaN	-0.3	0.8468	0.0576	0.0244	0.0189	0.0279	0.0244
0.0	0.0	0.0	3579.0094	2851.1099	NaN	NaN	0.4434	0.8422	0.061	0.025	0.019	0.0277	0.0252
0.0	0.0	0.0	3796.0094	682.1099	NaN	NaN	0.1523	0.8435	0.061	0.0247	0.0187	0.027	0.0251
0.0	0.0	0.0	6066.0094	2556.1099	NaN	NaN	0.2965	0.8394	0.0637	0.0248	0.0193	0.0271	0.0255
0.0	0.0	0.0	1468.0094	1628.1099	NaN	NaN	0.5259	0.8446	0.0606	0.024	0.0191	0.0267	0.0251
0.0	0.0	0.0	3752.0094	-3514.8901	NaN	NaN	-0.3	0.8485	0.0577	0.0236	0.0189	0.0264	0.0249
0.0	0.0	0.0	3542.0094	183.1099	NaN	NaN	0.0492	0.8479	0.0582	0.0239	0.0188	0.0259	0.0253
0.0	0.0	0.0	1985.0094	773.1099	NaN	NaN	0.2803	0.8468	0.0593	0.0242	0.0189	0.0253	0.0256
0.0	0.0	0.0	4671.0094	465.1099	NaN	NaN	0.0906	0.845	0.0612	0.0245	0.0187	0.0248	0.0258
0.0	0.0	0.0	4423.0094	2406.1099	NaN	NaN	0.3523	0.8412	0.0641	0.0251	0.0191	0.0246	0.0259
0.0	0.0	0.0	2722.0094	913.1099	NaN	NaN	0.2512	0.8418	0.0639	0.025	0.019	0.0248	0.0255
0.0	0.0	0.0	2605.0094	81.1099	NaN	NaN	0.0302	0.8455	0.0618	0.0245	0.0185	0.0248	0.0248
0.0	0.0	0.0	3585.0094	3075.1099	NaN	NaN	0.4617	0.8425	0.0637	0.0251	0.0187	0.0252	0.0248
0.0	0.0	0.0	2951.0094	-23.8901	NaN	NaN	-0.0082	0.8435	0.0628	0.0251	0.0185	0.0256	0.0245
0.0	0.0	0.0	1402.0094	1486.1099	NaN	NaN	0.5146	0.8421	0.0631	0.0257	0.0186	0.0261	0.0244
0.0	0.0	0.0	2047.0094	1168.1099	NaN	NaN	0.3633	0.8414	0.0628	0.026	0.0188	0.0266	0.0244
0.0	0.0	0.0	2828.0094	2038.1099	NaN	NaN	0.4188	0.8395	0.0633	0.0268	0.0189	0.0272	0.0244
0.0	0.0	0.0	3713.0094	3102.1099	NaN	NaN	0.4552	0.8349	0.0654	0.0279	0.0193	0.0279	0.0247
0.0	0.0	0.0	669.0094	1836.1099	NaN	NaN	0.7329	0.8335	0.0654	0.0284	0.0195	0.0286	0.0247
0.0	0.0	0.0	748.0094	5779.1099	NaN	NaN	0.8854	0.8266	0.0682	0.0299	0.0206	0.0298	0.0248
0.0	0.0	0.0	1940.0094	-969.8901	NaN	NaN	-0.3	0.829	0.0648	0.03	0.0212	0.0303	0.0247
0.0	0.0	0.0	2721.0094	-85.8901	NaN	NaN	-0.0326	0.8309	0.0608	0.03	0.0221	0.031	0.0251
0.0	0.0	0.0	1361.0094	363.1099	NaN	NaN	0.2106	0.8308	0.0576	0.0303	0.0232	0.0319	0.0262
0.0	0.0	0.0	1407.0094	294.1099	NaN	NaN	0.1729	0.8315	0.0568	0.03	0.0235	0.032	0.0262
0.0	0.0	0.0	2237.0094	764.1099	NaN	NaN	0.2546	0.8273	0.0587	0.0307	0.0244	0.0326	0.0263
0.0	0.0	0.0	6956.0094	-1594.8901	NaN	NaN	-0.2975	0.8273	0.059	0.0304	0.0246	0.0325	0.0263
0.0	0.0	0.0	7734.0094	-1761.8901	NaN	NaN	-0.295	0.8214	0.0627	0.0311	0.0255	0.0329	0.0265
0.0	0.0	0.0	4383.0094	-1051.8901	NaN	NaN	-0.3	0.8195	0.0648	0.0311	0.0252	0.0329	0.0265
0.0	0.0	0.0	8892.0094	5555.1099	NaN	NaN	0.3845	0.8086	0.0716	0.0325	0.0263	0.034	0.0269
0.0	0.0	0.0	3857.0094	1851.1099	NaN	NaN	0.3243	0.8124	0.0697	0.0315	0.0257	0.0336	0.0272
0.0	0.0	0.0	5807.0094	1146.1099	NaN	NaN	0.1648	0.8111	0.0701	0.0316	0.0261	0.0336	0.0275
0.0	0.0	0.0	11783.0094	3464.1099	NaN	NaN	0.2272	0.8093	0.0716	0.0316	0.0261	0.0337	0.0276
0.0	0.0	0.0	8404.0094	2399.1099	NaN	NaN	0.2221	0.8045	0.0752	0.0319	0.0265	0.0341	0.0278
0.0	0.0	0.0	2704.0094	1447.1099	NaN	NaN	0.3486	0.8072	0.0733	0.0314	0.0265	0.0336	0.028
0.0	0.0	0.0	2822.0094	1807.1099	NaN	NaN	0.3904	0.8077	0.0733	0.0312	0.0265	0.0335	0.0278
0.0	0.0	0.0	2343.0094	619.1099	NaN	NaN	0.209	0.8071	0.0734	0.0312	0.0266	0.0336	0.028
0.0	0.0	0.0	2169.0094	-1460.8901	NaN	NaN	-0.3	0.8118	0.0704	0.0305	0.0262	0.0331	0.028
0.0	0.0	0.0	2150.0094	645.1099	NaN	NaN	0.2308	0.8114	0.0709	0.0305	0.0262	0.0333	0.0277
0.0	0.0	0.0	4269.0094	1904.1099	NaN	NaN	0.3085	0.8114	0.0715	0.0304	0.0259	0.0331	0.0276
0.0	0.0	0.0	6648.0094	-1172.8901	NaN	NaN	-0.2142	0.8138	0.07	0.0301	0.0256	0.0329	0.0277
0.0	0.0	0.0	2340.0094	1435.1099	NaN	NaN	0.3801	0.8164	0.0681	0.0297	0.0254	0.0327	0.0278
0.0	0.0	0.0	3434.0094	1631.1099	NaN	NaN	0.322	0.8165	0.0677	0.0296	0.0255	0.0329	0.028
0.0	0.0	0.0	3837.0094	-904.8901	NaN	NaN	-0.3	0.8198	0.0648	0.0288	0.0254	0.0328	0.0284
0.0	0.0	0.0	218.0094	-306.8901	NaN	NaN	1.3	0.8242	0.0618	0.0278	0.0253	0.0326	0.0283
0.0	0.0	0.0	2576.0094	-105.8901	NaN	NaN	-0.0429	0.8255	0.0609	0.0273	0.0253	0.0327	0.0283
0.0	0.0	0.0	3025.0094	2428.1099	NaN	NaN	0.4453	0.8238	0.0616	0.0273	0.0256	0.0332	0.0285
0.0	0.0	0.0	916.0094	1093.1099	NaN	NaN	0.5441	0.8257	0.0602	0.0265	0.0257	0.0332	0.0288
0.0	0.0	0.0	1762.0094	563.1099	NaN	NaN	0.2422	0.8273	0.0589	0.026	0.0257	0.0332	0.029
0.0	0.0	0.0	2486.0094	775.1099	NaN	NaN	0.2377	0.8283	0.0579	0.0255	0.0257	0.0332	0.0293
0.0	0.0	0.0	3027.0094	-634.8901	NaN	NaN	-0.2654	0.8303	0.0567	0.0252	0.0255	0.0331	0.0293
0.0	0.0	0.0	888.0094	-130.8901	NaN	NaN	-0.1729	0.8349	0.0543	0.0242	0.0248	0.0327	0.029
0.0	0.0	0.0	1711.0094	-374.8901	NaN	NaN	-0.2806	0.835	0.054	0.0243	0.0249	0.0328	0.029
0.0	0.0	0.0	5792.0094	752.1099	NaN	NaN	0.1149	0.834	0.0544	0.0246	0.0249	0.0329	0.0291
0.0	0.0	0.0	1941.0094	1040.1099	NaN	NaN	0.3489	0.8343	0.0544	0.0246	0.0248	0.0328	0.0291
0.0	0.0	0.0	2976.0094	1339.1099	NaN	NaN	0.3103	0.8309	0.0559	0.0253	0.0252	0.0333	0.0295
0.0	0.0	0.0	4078.0094	2076.1099	NaN	NaN	0.3374	0.8316	0.0557	0.0252	0.0249	0.033	0.0295
0.0	0.0	0.0	4200.0094	-1761.8901	NaN	NaN	-0.3	0.8346	0.0541	0.0248	0.0246	0.0326	0.0292
0.0	0.0	0.0	1843.0094	1514.1099	NaN	NaN	0.451	0.8391	0.0517	0.0242	0.0244	0.032	0.0285
0.0	0.0	0.0	2855.0094	-1633.8901	NaN	NaN	-0.3	0.8448	0.0488	0.0233	0.0242	0.0315	0.0273
0.0	0.0	0.0	4810.0094	2739.1099	NaN	NaN	0.3628	0.847	0.0471	0.023	0.0249	0.0315	0.0265
0.0	0.0	0.0	2677.0094	-622.8901	NaN	NaN	-0.3	0.8598	0.0412	0.021	0.024	0.0297	0.0244
0.0	0.0	0.0	-1171.9906	-668.8901	NaN	NaN	0.3634	0.8665	0.0377	0.0202	0.0239	0.029	0.0228
0.0	0.0	0.0	-630.9906	732.1099	NaN	NaN	1.3	0.87	0.0356	0.0198	0.0238	0.0287	0.0222
0.0	0.0	0.0	-1680.9906	-894.8901	NaN	NaN	0.3474	0.869	0.0345	0.0202	0.024	0.0296	0.0227
0.0	0.0	0.0	-2374.9906	2125.1099	NaN	NaN	-0.3	0.8697	0.0338	0.0203	0.0238	0.0295	0.0228
0.0	0.0	0.0	31.0094	-260.8901	NaN	NaN	1.1349	0.8707	0.0334	0.0203	0.0239	0.0291	0.0227
0.0	0.0	0.0	-953.9906	651.1099	NaN	NaN	-0.3	0.8714	0.033	0.0203	0.0239	0.0287	0.0227
0.0	0.0	0.0	-1349.9906	456.1099	NaN	NaN	-0.3	0.8727	0.0324	0.0202	0.024	0.0281	0.0226
0.0	0.0	0.0	-813.9906	-2254.8901	NaN	NaN	0.7348	0.876	0.0312	0.0201	0.0236	0.0269	0.0223
0.0	0.0	0.0	-1757.9906	-3431.8901	NaN	NaN	0.6613	0.8829	0.0283	0.02	0.0228	0.0244	0.0216
0.0	0.0	0.0	-2300.9906	-1833.8901	NaN	NaN	0.4435	0.8884	0.0254	0.0202	0.0224	0.0224	0.0212
0.0	0.0	0.0	-1709.9906	-2805.8901	NaN	NaN	0.6213	0.8906	0.0239	0.0205	0.0222	0.0216	0.0211
0.0	0.0	0.0	1158.0094	-184.8901	NaN	NaN	-0.19	0.891	0.0234	0.0207	0.0222	0.0215	0.021
0.0	0.0	0.0	29.0094	259.1099	NaN	NaN	0.8993	0.8912	0.0232	0.0208	0.0222	0.0216	0.0209
0.0	0.0	0.0	2191.0094	811.1099	NaN	NaN	0.2702	0.8909	0.0233	0.0209	0.0221	0.0218	0.021
0.0	0.0	0.0	-2069.9906	-1236.8901	NaN	NaN	0.374	0.8904	0.0235	0.021	0.0221	0.0219	0.021
0.0	0.0	0.0	858.0094	-378.8901	NaN	NaN	-0.3	0.8906	0.0235	0.0209	0.0221	0.022	0.021
0.0	0.0	0.0	-1614.9906	872.1099	NaN	NaN	-0.3	0.8904	0.0235	0.021	0.022	0.022	0.0211
0.0	0.0	0.0	-1499.9906	3242.1099	NaN	NaN	1.3	0.8903	0.0235	0.021	0.0221	0.0221	0.021
0.0	0.0	0.0	-2558.9906	644.1099	NaN	NaN	-0.3	0.89	0.0236	0.0211	0.0221	0.022	0.0211
0.0	0.0	0.0	-1842.9906	-1084.8901	NaN	NaN	0.3705	0.8895	0.0237	0.0213	0.0222	0.0219	0.0214
0.0	0.0	0.0	-1715.9906	-406.8901	NaN	NaN	0.1917	0.8898	0.0238	0.0213	0.0221	0.0217	0.0214
0.0	0.0	0.0	-361.9906	-4864.8901	NaN	NaN	0.9307	0.8899	0.0237	0.0213	0.022	0.0216	0.0214
0.0	0.0	0.0	-1793.9906	-85.8901	NaN	NaN	0.0457	0.8902	0.0235	0.0213	0.0221	0.0215	0.0214
0.0	0.0	0.0	377.0094	1243.1099	NaN	NaN	0.7673	0.8907	0.0231	0.0212	0.0221	0.0215	0.0213
0.0	0.0	0.0	-2543.9906	748.1099	NaN	NaN	-0.3	0.8909	0.0231	0.0212	0.0221	0.0215	0.0213
0.0	0.0	0.0	-102.9906	-348.8901	NaN	NaN	0.7721	0.891	0.023	0.0212	0.0221	0.0215	0.0212
0.0	0.0	0.0	-2118.9906	3556.1099	NaN	NaN	1.3	0.8911	0.023	0.0211	0.0221	0.0215	0.0212
0.0	0.0	0.0	-1134.9906	-931.8901	NaN	NaN	0.4509	0.8907	0.0231	0.0212	0.0221	0.0216	0.0213
0.0	0.0	0.0	-985.9906	-1567.8901	NaN	NaN	0.6139	0.8906	0.0232	0.0212	0.0221	0.0216	0.0213
0.0	0.0	0.0	-2373.9906	-285.8901	NaN	NaN	0.1075	0.8903	0.0232	0.0212	0.0222	0.0217	0.0213
0.0	0.0	0.0	-1122.9906	-2220.8901	NaN	NaN	0.6642	0.8901	0.0233	0.0213	0.0222	0.0218	0.0214
0.0	0.0	0.0	-1411.9906	59.1099	NaN	NaN	-0.0437	0.89	0.0232	0.0213	0.0222	0.0218	0.0214
0.0	0.0	0.0	-2390.9906	-3013.8901	NaN	NaN	0.5576	0.8901	0.0232	0.0213	0.0222	0.0218	0.0214
0.0	0.0	0.0	-2883.9906	1788.1099	NaN	NaN	-0.3	0.8902	0.023	0.0214	0.0222	0.0218	0.0215
0.0	0.0	0.0	-2457.9906	689.1099	NaN	NaN	-0.3	0.8911	0.0228	0.0212	0.022	0.0216	0.0212
0.0	0.0	0.0	1031.0094	1341.1099	NaN	NaN	0.5654	0.8916	0.0227	0.0211	0.0218	0.0216	0.0212
0.0	0.0	0.0	-1308.9906	3404.1099	NaN	NaN	1.3	0.8914	0.0228	0.0212	0.0218	0.0215	0.0212
0.0	0.0	0.0	-706.9906	-561.8901	NaN	NaN	0.4428	0.8912	0.0229	0.0213	0.0219	0.0215	0.0213
0.0	0.0	0.0	-1567.9906	-1165.8901	NaN	NaN	0.4265	0.8914	0.0229	0.0213	0.0218	0.0214	0.0212
0.0	0.0	0.0	-629.9906	319.1099	NaN	NaN	-0.3	0.8921	0.0228	0.021	0.0217	0.0215	0.0209
0.0	0.0	0.0	-510.9906	203.1099	NaN	NaN	-0.3	0.8924	0.0228	0.0209	0.0215	0.0215	0.0208
0.0	0.0	0.0	-1436.9906	240.1099	NaN	NaN	-0.2006	0.8925	0.0228	0.0209	0.0215	0.0215	0.0208
0.0	0.0	0.0	-364.9906	729.1099	NaN	NaN	1.3	0.8924	0.0229	0.0209	0.0216	0.0214	0.0207
0.0	0.0	0.0	-2455.9906	754.1099	NaN	NaN	-0.3	0.8923	0.0229	0.021	0.0216	0.0213	0.0208
0.0	0.0	0.0	-1376.9906	-78.8901	NaN	NaN	0.0542	0.8927	0.0228	0.0209	0.0216	0.0213	0.0207
0.0	0.0	0.0	-421.9906	-678.8901	NaN	NaN	0.6167	0.8932	0.0227	0.0208	0.0215	0.0212	0.0206
0.0	0.0	0.0	1061.0094	362.1099	NaN	NaN	0.2544	0.8937	0.0226	0.0206	0.0215	0.0212	0.0205
0.0	0.0	0.0	-643.9906	-912.8901	NaN	NaN	0.5864	0.8934	0.0226	0.0206	0.0216	0.0213	0.0205
0.0	0.0	0.0	-1927.9906	805.1099	NaN	NaN	-0.3	0.8932	0.0227	0.0208	0.0216	0.0212	0.0205
0.0	0.0	0.0	-3308.9906	-896.8901	NaN	NaN	0.2132	0.8928	0.0227	0.021	0.0218	0.0211	0.0206
0.0	0.0	0.0	-2369.9906	-993.8901	NaN	NaN	0.2955	0.8933	0.0226	0.0209	0.0217	0.0209	0.0205
0.0	0.0	0.0	-3211.9906	-733.8901	NaN	NaN	0.186	0.8938	0.0224	0.0208	0.0217	0.0208	0.0205
0.0	0.0	0.0	-1696.9906	-65.8901	NaN	NaN	0.0374	0.8946	0.0222	0.0207	0.0216	0.0207	0.0203
0.0	0.0	0.0	656.0094	747.1099	NaN	NaN	0.5325	0.8946	0.0223	0.0207	0.0216	0.0207	0.0203
0.0	0.0	0.0	-2314.9906	-2836.8901	NaN	NaN	0.5507	0.8939	0.0224	0.0209	0.0217	0.0207	0.0204
0.0	0.0	0.0	-1842.9906	2688.1099	NaN	NaN	1.3	0.8939	0.0225	0.0208	0.0217	0.0207	0.0203
0.0	0.0	0.0	-774.9906	523.1099	NaN	NaN	-0.3	0.8933	0.0227	0.021	0.0218	0.0208	0.0204
0.0	0.0	0.0	-1771.9906	-250.8901	NaN	NaN	0.124	0.8931	0.0228	0.021	0.0218	0.0209	0.0204
0.0	0.0	0.0	-1125.9906	2365.1099	NaN	NaN	1.3	0.8932	0.0228	0.0209	0.0217	0.021	0.0204
0.0	0.0	0.0	859.0094	645.1099	NaN	NaN	0.4289	0.8926	0.023	0.021	0.0218	0.021	0.0205
0.0	0.0	0.0	677.0094	108.1099	NaN	NaN	0.1377	0.8925	0.023	0.021	0.0219	0.0211	0.0206
0.0	0.0	0.0	-300.9906	1085.1099	NaN	NaN	1.3	0.8918	0.0232	0.0211	0.022	0.0213	0.0206
0.0	0.0	0.0	-923.9906	387.1099	NaN	NaN	-0.3	0.8914	0.0232	0.0212	0.0221	0.0213	0.0207
0.0	0.0	0.0	-662.9906	2257.1099	NaN	NaN	1.3	0.8916	0.0232	0.0212	0.0221	0.0212	0.0207
0.0	0.0	0.0	-2556.9906	-5352.8901	NaN	NaN	0.6767	0.8913	0.0232	0.0212	0.0222	0.0212	0.0208
0.0	0.0	0.0	-1348.9906	1246.1099	NaN	NaN	-0.3	0.892	0.023	0.0212	0.0221	0.021	0.0207
0.0	0.0	0.0	-2769.9906	-1194.8901	NaN	NaN	0.3014	0.8923	0.0229	0.0211	0.0221	0.0209	0.0207
0.0	0.0	0.0	-2166.9906	-858.8901	NaN	NaN	0.2838	0.8929	0.0227	0.0211	0.022	0.0208	0.0206
0.0	0.0	0.0	-2306.9906	-993.8901	NaN	NaN	0.3011	0.8932	0.0226	0.021	0.022	0.0207	0.0206
0.0	0.0	0.0	-366.9906	-2348.8901	NaN	NaN	0.8649	0.8934	0.0225	0.021	0.0219	0.0207	0.0205
0.0	0.0	0.0	-3082.9906	510.1099	NaN	NaN	-0.1983	0.8938	0.0224	0.0209	0.0218	0.0206	0.0204
0.0	0.0	0.0	-2203.9906	780.1099	NaN	NaN	-0.3	0.8939	0.0224	0.0209	0.0218	0.0206	0.0204
0.0	0.0	0.0	-2369.9906	-2011.8901	NaN	NaN	0.4591	0.8935	0.0225	0.021	0.0218	0.0206	0.0205
0.0	0.0	0.0	-444.9906	-3302.8901	NaN	NaN	0.8813	0.8936	0.0225	0.021	0.0217	0.0206	0.0205
0.0	0.0	0.0	-2930.9906	-133.8901	NaN	NaN	0.0437	0.8937	0.0225	0.021	0.0217	0.0206	0.0205
0.0	0.0	0.0	-404.9906	-710.8901	NaN	NaN	0.6371	0.8937	0.0225	0.021	0.0217	0.0206	0.0205
0.0	0.0	0.0	-2025.9906	-457.8901	NaN	NaN	0.1843	0.8936	0.0225	0.0209	0.0217	0.0207	0.0206
0.0	0.0	0.0	-1530.9906	-2330.8901	NaN	NaN	0.6036	0.8932	0.0226	0.021	0.0217	0.0208	0.0206
0.0	0.0	0.0	-1039.9906	621.1099	NaN	NaN	-0.3	0.8932	0.0226	0.021	0.0217	0.0209	0.0207
0.0	0.0	0.0	-2548.9906	-1880.8901	NaN	NaN	0.4246	0.8926	0.0227	0.0211	0.0218	0.0209	0.0208
0.0	0.0	0.0	-2360.9906	-1903.8901	NaN	NaN	0.4464	0.8927	0.0227	0.0211	0.0217	0.0209	0.0208
0.0	0.0	0.0	-2413.9906	595.1099	NaN	NaN	-0.3	0.8927	0.0227	0.0211	0.0217	0.021	0.0209
0.0	0.0	0.0	-941.9906	-246.8901	NaN	NaN	0.2077	0.8928	0.0227	0.0209	0.0216	0.0211	0.0209
0.0	0.0	0.0	-745.9906	-12.8901	NaN	NaN	0.017	0.8927	0.0227	0.0208	0.0216	0.0213	0.0209
0.0	0.0	0.0	-158.9906	-478.8901	NaN	NaN	0.7508	0.8925	0.0228	0.0209	0.0216	0.0213	0.0209
0.0	0.0	0.0	-2138.9906	-456.8901	NaN	NaN	0.176	0.8923	0.0229	0.021	0.0216	0.0214	0.0209
0.0	0.0	0.0	-169.9906	-1664.8901	NaN	NaN	0.9074	0.8924	0.0228	0.0209	0.0215	0.0214	0.021
0.0	0.0	0.0	-1173.9906	-2281.8901	NaN	NaN	0.6603	0.8923	0.0228	0.0208	0.0215	0.0215	0.021
0.0	0.0	0.0	1182.0094	-636.8901	NaN	NaN	-0.3	0.8923	0.0229	0.0208	0.0215	0.0215	0.021
0.0	0.0	0.0	-2636.9906	632.1099	NaN	NaN	-0.3	0.8922	0.0229	0.0208	0.0215	0.0216	0.021
0.0	0.0	0.0	-327.9906	-483.8901	NaN	NaN	0.596	0.8923	0.0229	0.0207	0.0214	0.0217	0.021
0.0	0.0	0.0	-537.9906	1998.1099	NaN	NaN	1.3	0.8925	0.0229	0.0207	0.0214	0.0216	0.0209
0.0	0.0	0.0	-1421.9906	-944.8901	NaN	NaN	0.3992	0.8922	0.0229	0.0207	0.0214	0.0217	0.021
0.0	0.0	0.0	-216.9906	-2800.8901	NaN	NaN	0.9281	0.8925	0.0228	0.0206	0.0214	0.0217	0.021
0.0	0.0	0.0	-1596.9906	2528.1099	NaN	NaN	1.3	0.8927	0.0229	0.0204	0.0215	0.0218	0.0208
0.0	0.0	0.0	-557.9906	1504.1099	NaN	NaN	1.3	0.8926	0.0229	0.0204	0.0214	0.0217	0.0209
0.0	0.0	0.0	-85.9906	-2101.8901	NaN	NaN	0.9607	0.8925	0.0229	0.0205	0.0214	0.0218	0.021
0.0	0.0	0.0	-1385.9906	-536.8901	NaN	NaN	0.2792	0.8928	0.0229	0.0203	0.0214	0.0217	0.0208
0.0	0.0	0.0	-1857.9906	1646.1099	NaN	NaN	-0.3	0.8931	0.0229	0.0202	0.0214	0.0216	0.0208
0.0	0.0	0.0	-1329.9906	1375.1099	NaN	NaN	1.3	0.8935	0.0228	0.02	0.0214	0.0215	0.0207
0.0	0.0	0.0	227.0094	508.1099	NaN	NaN	0.6912	0.8936	0.0228	0.02	0.0214	0.0215	0.0207
0.0	0.0	0.0	-582.9906	-1342.8901	NaN	NaN	0.6973	0.8935	0.0228	0.0201	0.0214	0.0215	0.0207
0.0	0.0	0.0	-1343.9906	2954.1099	NaN	NaN	1.3	0.8935	0.0228	0.0201	0.0214	0.0216	0.0207
0.0	0.0	0.0	43.0094	-970.8901	NaN	NaN	1.0464	0.8934	0.0228	0.0201	0.0214	0.0216	0.0207
0.0	0.0	0.0	-2029.9906	2181.1099	NaN	NaN	1.3	0.8934	0.0229	0.0201	0.0214	0.0216	0.0206
0.0	0.0	0.0	457.0094	-1338.8901	NaN	NaN	1.3	0.8935	0.0228	0.0202	0.0214	0.0215	0.0206
0.0	0.0	0.0	719.0094	-1707.8901	NaN	NaN	1.3	0.8938	0.0227	0.0201	0.0214	0.0215	0.0204
0.0	0.0	0.0	-1896.9906	1172.1099	NaN	NaN	-0.3	0.8935	0.0229	0.0201	0.0215	0.0216	0.0205
0.0	0.0	0.0	-1007.9906	1596.1099	NaN	NaN	1.3	0.8934	0.0229	0.0202	0.0214	0.0215	0.0205
0.0	0.0	0.0	-562.9906	899.1099	NaN	NaN	1.3	0.8927	0.0232	0.0204	0.0215	0.0216	0.0206
0.0	0.0	0.0	-1887.9906	-2261.8901	NaN	NaN	0.545	0.8921	0.0234	0.0207	0.0216	0.0215	0.0207
0.0	0.0	0.0	-2939.9906	302.1099	NaN	NaN	-0.1145	0.8921	0.0234	0.0208	0.0216	0.0214	0.0208
0.0	0.0	0.0	-273.9906	864.1099	NaN	NaN	1.3	0.8921	0.0234	0.0208	0.0216	0.0214	0.0208
0.0	0.0	0.0	-571.9906	-11.8901	NaN	NaN	0.0204	0.8921	0.0233	0.0208	0.0216	0.0214	0.0208
0.0	0.0	0.0	-724.9906	965.1099	NaN	NaN	1.3	0.892	0.0234	0.0208	0.0217	0.0214	0.0208
0.0	0.0	0.0	18.0094	-599.8901	NaN	NaN	1.031	0.8915	0.0234	0.0209	0.0218	0.0214	0.0209
0.0	0.0	0.0	-524.9906	1620.1099	NaN	NaN	1.3	0.8914	0.0235	0.0209	0.0218	0.0214	0.0209
0.0	0.0	0.0	332.0094	1524.1099	NaN	NaN	0.8211	0.8911	0.0235	0.0209	0.022	0.0215	0.0209
0.0	0.0	0.0	-2040.9906	442.1099	NaN	NaN	-0.2765	0.8908	0.0234	0.0212	0.0221	0.0214	0.021
0.0	0.0	0.0	-643.9906	1541.1099	NaN	NaN	1.3	0.8907	0.0233	0.0213	0.0223	0.0214	0.0211
0.0	0.0	0.0	352.0094	-4463.8901	NaN	NaN	1.0856	0.891	0.0232	0.0213	0.0223	0.0212	0.021
0.0	0.0	0.0	-1532.9906	-1253.8901	NaN	NaN	0.4499	0.8913	0.0231	0.0212	0.0223	0.0212	0.0209
0.0	0.0	0.0	-4172.9906	1495.1099	NaN	NaN	-0.3	0.8919	0.023	0.0211	0.0222	0.021	0.0208
0.0	0.0	0.0	-1525.9906	-2171.8901	NaN	NaN	0.5873	0.8924	0.0228	0.0211	0.0221	0.0208	0.0207
0.0	0.0	0.0	-2129.9906	-5184.8901	NaN	NaN	0.7088	0.8927	0.0228	0.0211	0.0221	0.0207	0.0207
0.0	0.0	0.0	-3229.9906	1085.1099	NaN	NaN	-0.3	0.8932	0.0227	0.0212	0.0219	0.0205	0.0206
0.0	0.0	0.0	-1690.9906	-1032.8901	NaN	NaN	0.3792	0.8933	0.0226	0.0212	0.0218	0.0204	0.0206
0.0	0.0	0.0	-2523.9906	325.1099	NaN	NaN	-0.1479	0.8933	0.0226	0.0212	0.0218	0.0205	0.0206
0.0	0.0	0.0	-2637.9906	-2355.8901	NaN	NaN	0.4718	0.8933	0.0227	0.0212	0.0218	0.0205	0.0206
0.0	0.0	0.0	614.0094	-301.8901	NaN	NaN	-0.3	0.8936	0.0226	0.0211	0.0217	0.0205	0.0206
0.0	0.0	0.0	-1713.9906	823.1099	NaN	NaN	-0.3	0.8933	0.0226	0.021	0.0218	0.0207	0.0206
0.0	0.0	0.0	-3485.9906	-1464.8901	NaN	NaN	0.2959	0.8931	0.0227	0.0211	0.0219	0.0207	0.0207
0.0	0.0	0.0	-3191.9906	-639.8901	NaN	NaN	0.167	0.893	0.0227	0.0211	0.0219	0.0207	0.0207
0.0	0.0	0.0	-2058.9906	-291.8901	NaN	NaN	0.1242	0.8929	0.0227	0.0211	0.0219	0.0207	0.0206
0.0	0.0	0.0	-1850.9906	-1271.8901	NaN	NaN	0.4073	0.893	0.0227	0.0211	0.0219	0.0206	0.0207
0.0	0.0	0.0	-3699.9906	-1178.8901	NaN	NaN	0.2416	0.8929	0.0227	0.0211	0.0219	0.0207	0.0207
0.0	0.0	0.0	-260.9906	-1421.8901	NaN	NaN	0.8449	0.8932	0.0226	0.021	0.0218	0.0207	0.0207
0.0	0.0	0.0	-1701.9906	1222.1099	NaN	NaN	-0.3	0.8932	0.0226	0.0209	0.0219	0.0208	0.0207
0.0	0.0	0.0	-1592.9906	530.1099	NaN	NaN	-0.3	0.893	0.0226	0.0208	0.0219	0.0209	0.0207
0.0	0.0	0.0	-1943.9906	1503.1099	NaN	NaN	-0.3	0.8926	0.0227	0.021	0.022	0.0209	0.0208
0.0	0.0	0.0	-3046.9906	-2137.8901	NaN	NaN	0.4123	0.8923	0.0228	0.0211	0.022	0.0209	0.0209
0.0	0.0	0.0	-1961.9906	-979.8901	NaN	NaN	0.3331	0.8925	0.0228	0.021	0.0219	0.0209	0.0209
0.0	0.0	0.0	-1220.9906	-935.8901	NaN	NaN	0.4339	0.8928	0.0227	0.0209	0.0218	0.0209	0.0208
0.0	0.0	0.0	534.0094	1209.1099	NaN	NaN	0.6936	0.8929	0.0228	0.0207	0.0217	0.021	0.0208
0.0	0.0	0.0	-2204.9906	-684.8901	NaN	NaN	0.237	0.8926	0.0228	0.0208	0.0218	0.0211	0.0209
0.0	0.0	0.0	-1290.9906	1153.1099	NaN	NaN	-0.3	0.8926	0.0229	0.0208	0.0217	0.0211	0.0209
0.0	0.0	0.0	-1030.9906	-959.8901	NaN	NaN	0.4821	0.8926	0.0229	0.0207	0.0217	0.0212	0.0209
0.0	0.0	0.0	-1129.9906	1529.1099	NaN	NaN	1.3	0.8925	0.0229	0.0207	0.0217	0.0213	0.021
0.0	0.0	0.0	-1402.9906	-2441.8901	NaN	NaN	0.6351	0.8923	0.0229	0.0208	0.0218	0.0213	0.021
0.0	0.0	0.0	244.0094	-461.8901	NaN	NaN	1.3	0.8923	0.0228	0.0208	0.0218	0.0213	0.0209
0.0	0.0	0.0	-1253.9906	-1091.8901	NaN	NaN	0.4654	0.8923	0.0228	0.0208	0.0218	0.0214	0.021
0.0	0.0	0.0	-829.9906	932.1099	NaN	NaN	1.3	0.8925	0.0227	0.0207	0.0218	0.0214	0.021
0.0	0.0	0.0	-2119.9906	-2901.8901	NaN	NaN	0.5778	0.8922	0.0226	0.0208	0.0219	0.0214	0.0211
0.0	0.0	0.0	-2417.9906	-202.8901	NaN	NaN	0.0774	0.8924	0.0225	0.0207	0.0219	0.0214	0.021
0.0	0.0	0.0	-2297.9906	-981.8901	NaN	NaN	0.2994	0.8923	0.0225	0.0208	0.022	0.0214	0.0211
0.0	0.0	0.0	-2133.9906	-2004.8901	NaN	NaN	0.4844	0.8922	0.0223	0.0208	0.0221	0.0214	0.0211
0.0	0.0	0.0	-2631.9906	200.1099	NaN	NaN	-0.0823	0.8924	0.0223	0.0207	0.0221	0.0214	0.0211
0.0	0.0	0.0	-2321.9906	-2079.8901	NaN	NaN	0.4725	0.8925	0.0222	0.0207	0.0221	0.0214	0.0211
0.0	0.0	0.0	-2724.9906	-315.8901	NaN	NaN	0.1039	0.8928	0.0221	0.0205	0.022	0.0215	0.0211
0.0	0.0	0.0	-235.9906	909.1099	NaN	NaN	1.3	0.8931	0.0221	0.0204	0.0219	0.0216	0.021
0.0	0.0	0.0	-2444.9906	-409.8901	NaN	NaN	0.1436	0.8927	0.0222	0.0205	0.0219	0.0216	0.0211
0.0	0.0	0.0	-1257.9906	-60.8901	NaN	NaN	0.0462	0.8927	0.0222	0.0204	0.0219	0.0216	0.0211
0.0	0.0	0.0	-2613.9906	-415.8901	NaN	NaN	0.1373	0.8928	0.0222	0.0204	0.0219	0.0216	0.0211
0.0	0.0	0.0	634.0094	2397.1099	NaN	NaN	0.7908	0.8929	0.0222	0.0202	0.0219	0.0217	0.021
0.0	0.0	0.0	-3154.9906	875.1099	NaN	NaN	-0.3	0.8929	0.0223	0.0202	0.0218	0.0217	0.021
0.0	0.0	0.0	-441.9906	-345.8901	NaN	NaN	0.439	0.8928	0.0224	0.0202	0.0219	0.0217	0.021
0.0	0.0	0.0	-2308.9906	-771.8901	NaN	NaN	0.2505	0.8928	0.0225	0.0203	0.0218	0.0216	0.021
0.0	0.0	0.0	-2665.9906	291.1099	NaN	NaN	-0.1226	0.8929	0.0225	0.0204	0.0218	0.0215	0.0209
0.0	0.0	0.0	-3071.9906	-1232.8901	NaN	NaN	0.2864	0.8933	0.0224	0.0203	0.0217	0.0214	0.0209
0.0	0.0	0.0	-158.9906	1797.1099	NaN	NaN	1.0971	0.8934	0.0224	0.0202	0.0217	0.0215	0.0207
0.0	0.0	0.0	238.0094	15.1099	NaN	NaN	0.0597	0.8936	0.0225	0.0202	0.0216	0.0214	0.0207
0.0	0.0	0.0	689.0094	-1519.8901	NaN	NaN	1.3	0.8936	0.0226	0.0202	0.0216	0.0214	0.0207
0.0	0.0	0.0	3073.0094	-2005.8901	NaN	NaN	-0.3	0.8936	0.0226	0.0202	0.0216	0.0214	0.0206
0.0	0.0	0.0	-423.9906	2645.1099	NaN	NaN	1.1909	0.8935	0.0227	0.0202	0.0216	0.0215	0.0206
0.0	0.0	0.0	-803.9906	112.1099	NaN	NaN	-0.162	0.8933	0.0228	0.0203	0.0216	0.0215	0.0207
0.0	0.0	0.0	-9.9906	1446.1099	NaN	NaN	1.007	0.8933	0.0228	0.0202	0.0216	0.0215	0.0206
0.0	0.0	0.0	1096.0094	-368.8901	NaN	NaN	-0.3	0.893	0.0229	0.0203	0.0216	0.0215	0.0207
0.0	0.0	0.0	-371.9906	1328.1099	NaN	NaN	1.3	0.893	0.0229	0.0203	0.0217	0.0216	0.0206
0.0	0.0	0.0	-1142.9906	1516.1099	NaN	NaN	1.3	0.8928	0.023	0.0204	0.0217	0.0216	0.0206
0.0	0.0	0.0	-436.9906	-1338.8901	NaN	NaN	0.7539	0.8926	0.023	0.0205	0.0218	0.0215	0.0206
0.0	0.0	0.0	-1796.9906	-138.8901	NaN	NaN	0.0717	0.8928	0.0229	0.0205	0.0217	0.0214	0.0206
0.0	0.0	0.0	-732.9906	277.1099	NaN	NaN	-0.3	0.8932	0.0228	0.0204	0.0217	0.0213	0.0206
0.0	0.0	0.0	-1503.9906	-858.8901	NaN	NaN	0.3635	0.8932	0.0228	0.0204	0.0217	0.0213	0.0206
0.0	0.0	0.0	-1293.9906	468.1099	NaN	NaN	-0.3	0.8933	0.0228	0.0204	0.0216	0.0213	0.0206
0.0	0.0	0.0	-318.9906	1236.1099	NaN	NaN	1.3	0.8934	0.0228	0.0204	0.0216	0.0212	0.0206
0.0	0.0	0.0	-302.9906	487.1099	NaN	NaN	1.3	0.8931	0.0228	0.0205	0.0216	0.0212	0.0207
0.0	0.0	0.0	-2279.9906	-1991.8901	NaN	NaN	0.4663	0.8932	0.0228	0.0206	0.0217	0.0211	0.0207
0.0	0.0	0.0	225.0094	707.1099	NaN	NaN	0.7586	0.8935	0.0227	0.0205	0.0216	0.021	0.0206
0.0	0.0	0.0	-523.9906	-2206.8901	NaN	NaN	0.8081	0.8934	0.0228	0.0205	0.0216	0.0211	0.0207
0.0	0.0	0.0	-337.9906	-17.8901	NaN	NaN	0.0503	0.8936	0.0228	0.0204	0.0215	0.0211	0.0206
0.0	0.0	0.0	-2049.9906	-267.8901	NaN	NaN	0.1156	0.8933	0.0228	0.0205	0.0216	0.0212	0.0206
0.0	0.0	0.0	-2362.9906	319.1099	NaN	NaN	-0.1561	0.8934	0.0228	0.0205	0.0215	0.0212	0.0206
0.0	0.0	0.0	-1998.9906	1421.1099	NaN	NaN	-0.3	0.8934	0.0228	0.0204	0.0215	0.0213	0.0206
0.0	0.0	0.0	-2076.9906	-529.8901	NaN	NaN	0.2033	0.8932	0.0228	0.0204	0.0216	0.0214	0.0205
0.0	0.0	0.0	389.0094	934.1099	NaN	NaN	0.706	0.8929	0.0229	0.0205	0.0216	0.0215	0.0206
0.0	0.0	0.0	-2898.9906	-1004.8901	NaN	NaN	0.2574	0.8925	0.0229	0.0207	0.0217	0.0215	0.0207
0.0	0.0	0.0	99.0094	562.1099	NaN	NaN	0.8502	0.8925	0.023	0.0207	0.0218	0.0215	0.0207
0.0	0.0	0.0	-3896.9906	-2365.8901	NaN	NaN	0.3778	0.8926	0.0228	0.0208	0.0218	0.0213	0.0207
0.0	0.0	0.0	-689.9906	-1062.8901	NaN	NaN	0.6064	0.8931	0.0228	0.0205	0.0216	0.0214	0.0206
0.0	0.0	0.0	-183.9906	-1445.8901	NaN	NaN	0.8871	0.8933	0.0227	0.0203	0.0216	0.0215	0.0206
0.0	0.0	0.0	-30.9906	2777.1099	NaN	NaN	1.0113	0.893	0.0228	0.0202	0.0216	0.0217	0.0206
0.0	0.0	0.0	-1787.9906	-220.8901	NaN	NaN	0.11	0.8929	0.0229	0.0203	0.0216	0.0216	0.0206
0.0	0.0	0.0	-731.9906	-422.8901	NaN	NaN	0.3662	0.8928	0.023	0.0204	0.0216	0.0216	0.0206
0.0	0.0	0.0	-1061.9906	-1481.8901	NaN	NaN	0.5825	0.8929	0.023	0.0204	0.0215	0.0216	0.0206
0.0	0.0	0.0	-682.9906	-1085.8901	NaN	NaN	0.6139	0.8931	0.023	0.0203	0.0215	0.0216	0.0205
0.0	0.0	0.0	-538.9906	48.1099	NaN	NaN	-0.098	0.8932	0.023	0.0202	0.0215	0.0216	0.0205
0.0	0.0	0.0	-2124.9906	-1633.8901	NaN	NaN	0.4347	0.8933	0.023	0.0201	0.0215	0.0216	0.0204
0.0	0.0	0.0	-2369.9906	347.1099	NaN	NaN	-0.1716	0.8936	0.023	0.0201	0.0214	0.0216	0.0204
0.0	0.0	0.0	-2083.9906	478.1099	NaN	NaN	-0.2977	0.8936	0.0229	0.0201	0.0214	0.0216	0.0204
0.0	0.0	0.0	-2024.9906	1595.1099	NaN	NaN	-0.3	0.8937	0.0229	0.02	0.0214	0.0217	0.0204
0.0	0.0	0.0	435.0094	-915.8901	NaN	NaN	1.3	0.8937	0.0228	0.02	0.0214	0.0217	0.0204
0.0	0.0	0.0	1766.0094	786.1099	NaN	NaN	0.308	0.8938	0.0228	0.0198	0.0215	0.0218	0.0203
0.0	0.0	0.0	2114.0094	1199.1099	NaN	NaN	0.3619	0.8937	0.0228	0.0198	0.0216	0.0219	0.0203
0.0	0.0	0.0	-639.9906	266.1099	NaN	NaN	-0.3	0.8938	0.0228	0.0198	0.0215	0.0219	0.0202
0.0	0.0	0.0	-1557.9906	2938.1099	NaN	NaN	1.3	0.8934	0.0229	0.0199	0.0216	0.022	0.0202
0.0	0.0	0.0	-2097.9906	564.1099	NaN	NaN	-0.3	0.8934	0.0229	0.0199	0.0215	0.022	0.0202
0.0	0.0	0.0	-2007.9906	1079.1099	NaN	NaN	-0.3	0.8935	0.0229	0.0199	0.0215	0.022	0.0202
0.0	0.0	0.0	-1185.9906	-730.8901	NaN	NaN	0.3813	0.8936	0.0229	0.0199	0.0215	0.022	0.0201
0.0	0.0	0.0	-468.9906	-474.8901	NaN	NaN	0.5031	0.8933	0.023	0.02	0.0216	0.0221	0.02
0.0	0.0	0.0	-2283.9906	-200.8901	NaN	NaN	0.0808	0.8933	0.023	0.02	0.0216	0.022	0.02
0.0	0.0	0.0	-2234.9906	64.1099	NaN	NaN	-0.0295	0.8933	0.023	0.0201	0.0217	0.0219	0.02
0.0	0.0	0.0	-457.9906	-905.8901	NaN	NaN	0.6642	0.8933	0.0229	0.0201	0.0217	0.0218	0.0201
0.0	0.0	0.0	-2923.9906	1033.1099	NaN	NaN	-0.3	0.8933	0.0229	0.0202	0.0217	0.0218	0.0201
0.0	0.0	0.0	-1395.9906	-324.8901	NaN	NaN	0.1888	0.8932	0.0229	0.0202	0.0217	0.0218	0.0202
0.0	0.0	0.0	-772.9906	3783.1099	NaN	NaN	1.2568	0.8931	0.0228	0.0203	0.0217	0.0217	0.0203
0.0	0.0	0.0	-749.9906	94.1099	NaN	NaN	-0.1435	0.8922	0.023	0.0205	0.0219	0.0217	0.0205
0.0	0.0	0.0	-505.9906	-807.8901	NaN	NaN	0.6149	0.8917	0.0231	0.0207	0.0221	0.0217	0.0207
0.0	0.0	0.0	-1522.9906	609.1099	NaN	NaN	-0.3	0.891	0.0232	0.021	0.0223	0.0216	0.0209
0.0	0.0	0.0	-963.9906	258.1099	NaN	NaN	-0.3	0.8906	0.0233	0.0211	0.0224	0.0216	0.0209
0.0	0.0	0.0	-1056.9906	-21.8901	NaN	NaN	0.0203	0.8902	0.0233	0.0213	0.0226	0.0216	0.021
0.0	0.0	0.0	-2527.9906	-557.8901	NaN	NaN	0.1808	0.8902	0.0234	0.0214	0.0226	0.0215	0.021
0.0	0.0	0.0	-907.9906	-435.8901	NaN	NaN	0.3244	0.8902	0.0235	0.0214	0.0226	0.0214	0.021
0.0	0.0	0.0	-2163.9906	-1362.8901	NaN	NaN	0.3864	0.8902	0.0235	0.0214	0.0226	0.0213	0.021
0.0	0.0	0.0	-2254.9906	-703.8901	NaN	NaN	0.2379	0.8901	0.0235	0.0215	0.0226	0.0213	0.021
0.0	0.0	0.0	-838.9906	122.1099	NaN	NaN	-0.1703	0.8902	0.0234	0.0215	0.0226	0.0214	0.0209
0.0	0.0	0.0	-3228.9906	-1159.8901	NaN	NaN	0.2643	0.8902	0.0234	0.0215	0.0226	0.0214	0.0209
0.0	0.0	0.0	-1398.9906	-1895.8901	NaN	NaN	0.5754	0.8902	0.0234	0.0216	0.0226	0.0213	0.0209
0.0	0.0	0.0	-1582.9906	-69.8901	NaN	NaN	0.0423	0.8907	0.0232	0.0216	0.0225	0.0212	0.0209
0.0	0.0	0.0	-2570.9906	-2377.8901	NaN	NaN	0.4805	0.8907	0.0232	0.0216	0.0224	0.0211	0.0209
0.0	0.0	0.0	-2222.9906	-66.8901	NaN	NaN	0.0292	0.8911	0.0231	0.0216	0.0224	0.021	0.0209
0.0	0.0	0.0	-2127.9906	-224.8901	NaN	NaN	0.0956	0.8913	0.023	0.0217	0.0223	0.021	0.0209
0.0	0.0	0.0	-2163.9906	-3343.8901	NaN	NaN	0.6071	0.891	0.023	0.0218	0.0223	0.0209	0.021
0.0	0.0	0.0	-1710.9906	-1456.8901	NaN	NaN	0.4599	0.8911	0.023	0.0218	0.0223	0.0209	0.021
0.0	0.0	0.0	-1766.9906	-3360.8901	NaN	NaN	0.6554	0.8911	0.023	0.0219	0.0222	0.0208	0.021
0.0	0.0	0.0	-2968.9906	422.1099	NaN	NaN	-0.1657	0.8914	0.0229	0.0219	0.0221	0.0207	0.0209
0.0	0.0	0.0	-2530.9906	-706.8901	NaN	NaN	0.2183	0.8914	0.0229	0.022	0.0221	0.0207	0.0209
0.0	0.0	0.0	-4040.9906	-390.8901	NaN	NaN	0.0882	0.8917	0.0228	0.022	0.022	0.0207	0.0208
0.0	0.0	0.0	-2537.9906	-1042.8901	NaN	NaN	0.2912	0.8916	0.0228	0.022	0.022	0.0207	0.0209
0.0	0.0	0.0	-2220.9906	-1151.8901	NaN	NaN	0.3415	0.8917	0.0227	0.022	0.022	0.0207	0.0209
0.0	0.0	0.0	-3269.9906	-1104.8901	NaN	NaN	0.2526	0.8917	0.0226	0.022	0.022	0.0207	0.021
0.0	0.0	0.0	-2358.9906	1532.1099	NaN	NaN	-0.3	0.8919	0.0225	0.0219	0.022	0.0207	0.0211
0.0	0.0	0.0	-2728.9906	2759.1099	NaN	NaN	1.3	0.8918	0.0225	0.0218	0.022	0.0208	0.0211
0.0	0.0	0.0	-60.9906	-1497.8901	NaN	NaN	0.9609	0.8916	0.0225	0.0218	0.022	0.0209	0.0211
0.0	0.0	0.0	86.0094	-737.8901	NaN	NaN	1.1319	0.8912	0.0227	0.022	0.022	0.021	0.0211
0.0	0.0	0.0	-2162.9906	-1839.8901	NaN	NaN	0.4596	0.8909	0.0229	0.0221	0.022	0.021	0.0212
0.0	0.0	0.0	-1855.9906	-3251.8901	NaN	NaN	0.6366	0.8908	0.0229	0.0221	0.022	0.021	0.0212
0.0	0.0	0.0	-1994.9906	384.1099	NaN	NaN	-0.2384	0.8908	0.0228	0.022	0.0221	0.0211	0.0212
0.0	0.0	0.0	-2206.9906	983.1099	NaN	NaN	-0.3	0.8908	0.0228	0.022	0.0221	0.0212	0.0213
0.0	0.0	0.0	-2172.9906	-630.8901	NaN	NaN	0.225	0.8905	0.0228	0.022	0.0221	0.0212	0.0213
0.0	0.0	0.0	-1304.9906	-1107.8901	NaN	NaN	0.4592	0.8902	0.0229	0.0222	0.0222	0.0213	0.0213
0.0	0.0	0.0	-2616.9906	246.1099	NaN	NaN	-0.1038	0.89	0.023	0.0223	0.0222	0.0213	0.0213
0.0	0.0	0.0	-851.9906	-549.8901	NaN	NaN	0.3923	0.8901	0.023	0.0224	0.0221	0.0211	0.0213
0.0	0.0	0.0	-796.9906	-4156.8901	NaN	NaN	0.8391	0.8903	0.0229	0.0224	0.0221	0.0211	0.0213
0.0	0.0	0.0	-544.9906	-113.8901	NaN	NaN	0.1729	0.8905	0.0228	0.0222	0.0221	0.0212	0.0212
0.0	0.0	0.0	91.0094	3033.1099	NaN	NaN	0.9709	0.8904	0.0227	0.0221	0.0221	0.0214	0.0213
0.0	0.0	0.0	-1731.9906	789.1099	NaN	NaN	-0.3	0.89	0.0229	0.0223	0.0222	0.0214	0.0213
0.0	0.0	0.0	-2014.9906	-1442.8901	NaN	NaN	0.4173	0.8898	0.023	0.0224	0.0222	0.0213	0.0213
0.0	0.0	0.0	-2195.9906	-1651.8901	NaN	NaN	0.4293	0.8899	0.0231	0.0225	0.0222	0.0212	0.0212
0.0	0.0	0.0	-1928.9906	-1744.8901	NaN	NaN	0.4749	0.89	0.023	0.0225	0.0221	0.0211	0.0212
0.0	0.0	0.0	-1419.9906	91.1099	NaN	NaN	-0.0686	0.8904	0.0229	0.0224	0.0221	0.0211	0.0211
0.0	0.0	0.0	1503.0094	-1753.8901	NaN	NaN	1.3	0.8906	0.0228	0.0223	0.0221	0.0211	0.0211
0.0	0.0	0.0	-3224.9906	2492.1099	NaN	NaN	-0.3	0.8908	0.0228	0.0223	0.0221	0.021	0.021
0.0	0.0	0.0	-2482.9906	-1848.8901	NaN	NaN	0.4268	0.8908	0.0228	0.0224	0.0221	0.0209	0.0211
0.0	0.0	0.0	-2133.9906	-237.8901	NaN	NaN	0.1003	0.8912	0.0227	0.0223	0.022	0.0207	0.021
0.0	0.0	0.0	-2519.9906	-2563.8901	NaN	NaN	0.5043	0.8912	0.0227	0.0223	0.022	0.0206	0.0211
0.0	0.0	0.0	-3345.9906	106.1099	NaN	NaN	-0.0328	0.8917	0.0225	0.0222	0.022	0.0205	0.021
0.0	0.0	0.0	-2321.9906	-1371.8901	NaN	NaN	0.3714	0.8918	0.0226	0.0222	0.022	0.0204	0.021
0.0	0.0	0.0	-3598.9906	642.1099	NaN	NaN	-0.2172	0.8923	0.0225	0.0221	0.022	0.0203	0.0209
0.0	0.0	0.0	-1346.9906	-1886.8901	NaN	NaN	0.5835	0.8922	0.0225	0.0222	0.022	0.0202	0.0209
0.0	0.0	0.0	-2483.9906	-2465.8901	NaN	NaN	0.4982	0.8925	0.0224	0.0222	0.0219	0.0201	0.0209
0.0	0.0	0.0	-3393.9906	188.1099	NaN	NaN	-0.0587	0.8924	0.0225	0.0223	0.0219	0.0201	0.0209
0.0	0.0	0.0	-2931.9906	-1266.8901	NaN	NaN	0.3017	0.8924	0.0225	0.0223	0.0219	0.0201	0.0209
0.0	0.0	0.0	-2101.9906	-671.8901	NaN	NaN	0.2422	0.8923	0.0225	0.0224	0.0219	0.0201	0.0209
0.0	0.0	0.0	-3388.9906	-88.8901	NaN	NaN	0.0256	0.8921	0.0226	0.0224	0.0219	0.02	0.0209
0.0	0.0	0.0	-2798.9906	-468.8901	NaN	NaN	0.1435	0.8918	0.0227	0.0225	0.0219	0.02	0.021
0.0	0.0	0.0	-2042.9906	-3273.8901	NaN	NaN	0.6158	0.8917	0.0227	0.0226	0.0219	0.02	0.0211
0.0	0.0	0.0	-831.9906	2211.1099	NaN	NaN	1.3	0.892	0.0226	0.0226	0.0218	0.02	0.021
0.0	0.0	0.0	-1885.9906	1254.1099	NaN	NaN	-0.3	0.8921	0.0226	0.0226	0.0218	0.0199	0.021
0.0	0.0	0.0	-1137.9906	-959.8901	NaN	NaN	0.4576	0.8919	0.0227	0.0227	0.0217	0.0199	0.021
0.0	0.0	0.0	-1885.9906	-1242.8901	NaN	NaN	0.3972	0.8917	0.0228	0.0228	0.0218	0.02	0.021
0.0	0.0	0.0	-651.9906	188.1099	NaN	NaN	-0.3	0.8915	0.0228	0.0228	0.0218	0.02	0.021
0.0	0.0	0.0	-1132.9906	-953.8901	NaN	NaN	0.4571	0.8915	0.0228	0.0228	0.0218	0.02	0.0211
0.0	0.0	0.0	-576.9906	-2159.8901	NaN	NaN	0.7892	0.8915	0.0228	0.0228	0.0218	0.0199	0.0211
0.0	0.0	0.0	-2537.9906	-1723.8901	NaN	NaN	0.4045	0.8918	0.0227	0.0227	0.0218	0.0199	0.0211
0.0	0.0	0.0	-1645.9906	2377.1099	NaN	NaN	1.3	0.8921	0.0225	0.0227	0.0218	0.0198	0.0211
0.0	0.0	0.0	-2183.9906	12.1099	NaN	NaN	-0.0056	0.8922	0.0225	0.0226	0.0218	0.0198	0.0211
0.0	0.0	0.0	-1730.9906	963.1099	NaN	NaN	-0.3	0.8923	0.0224	0.0225	0.0218	0.0198	0.0211
0.0	0.0	0.0	-1852.9906	1299.1099	NaN	NaN	-0.3	0.8924	0.0224	0.0225	0.0218	0.0198	0.0211
0.0	0.0	0.0	-1769.9906	1636.1099	NaN	NaN	-0.3	0.8928	0.0223	0.0225	0.0217	0.0197	0.021
0.0	0.0	0.0	-1990.9906	-1244.8901	NaN	NaN	0.3847	0.8931	0.0221	0.0225	0.0217	0.0197	0.021
0.0	0.0	0.0	-1484.9906	-1133.8901	NaN	NaN	0.433	0.8931	0.0222	0.0224	0.0217	0.0196	0.0209
0.0	0.0	0.0	-52.9906	-1292.8901	NaN	NaN	0.9606	0.8932	0.0222	0.0224	0.0216	0.0195	0.021
0.0	0.0	0.0	-1513.9906	-5253.8901	NaN	NaN	0.7763	0.8929	0.0223	0.0225	0.0217	0.0196	0.0211
0.0	0.0	0.0	-3007.9906	221.1099	NaN	NaN	-0.0793	0.8934	0.0221	0.0224	0.0216	0.0196	0.0209
0.0	0.0	0.0	-282.9906	1397.1099	NaN	NaN	1.254	0.8937	0.0219	0.0222	0.0216	0.0197	0.0209
0.0	0.0	0.0	-2298.9906	461.1099	NaN	NaN	-0.2509	0.8938	0.0219	0.0222	0.0215	0.0197	0.0209
0.0	0.0	0.0	672.0094	-523.8901	NaN	NaN	-0.3	0.8936	0.0219	0.0222	0.0216	0.0197	0.021
0.0	0.0	0.0	-2084.9906	-608.8901	NaN	NaN	0.226	0.8933	0.022	0.0223	0.0216	0.0197	0.021
0.0	0.0	0.0	-2127.9906	-1613.8901	NaN	NaN	0.4313	0.8931	0.0221	0.0223	0.0216	0.0198	0.021
0.0	0.0	0.0	-3525.9906	1596.1099	NaN	NaN	-0.3	0.8935	0.022	0.0221	0.0216	0.0198	0.021
0.0	0.0	0.0	867.0094	-695.8901	NaN	NaN	-0.3	0.8939	0.0219	0.0219	0.0216	0.0199	0.0208
0.0	0.0	0.0	-1334.9906	-108.8901	NaN	NaN	0.0754	0.8945	0.0218	0.0217	0.0215	0.0199	0.0207
0.0	0.0	0.0	-2014.9906	2054.1099	NaN	NaN	1.3	0.8944	0.0219	0.0217	0.0216	0.0199	0.0206
0.0	0.0	0.0	-1740.9906	568.1099	NaN	NaN	-0.3	0.8943	0.0219	0.0217	0.0216	0.0199	0.0206
0.0	0.0	0.0	-2083.9906	-1414.8901	NaN	NaN	0.4044	0.8941	0.022	0.0218	0.0217	0.0198	0.0207
0.0	0.0	0.0	-2131.9906	-2612.8901	NaN	NaN	0.5507	0.8943	0.0219	0.0217	0.0217	0.0198	0.0206
0.0	0.0	0.0	-2735.9906	2943.1099	NaN	NaN	1.3	0.8949	0.0218	0.0215	0.0215	0.0198	0.0205
0.0	0.0	0.0	-3767.9906	-157.8901	NaN	NaN	0.0402	0.8948	0.0218	0.0215	0.0216	0.0198	0.0205
0.0	0.0	0.0	-3676.9906	1814.1099	NaN	NaN	-0.3	0.8952	0.0217	0.0214	0.0215	0.0198	0.0203
0.0	0.0	0.0	-1007.9906	-36.8901	NaN	NaN	0.0353	0.8952	0.0218	0.0213	0.0215	0.0199	0.0203
0.0	0.0	0.0	-2180.9906	1819.1099	NaN	NaN	-0.3	0.8952	0.0218	0.0212	0.0215	0.02	0.0202
0.0	0.0	0.0	-1354.9906	354.1099	NaN	NaN	-0.3	0.895	0.0219	0.0212	0.0216	0.0201	0.0203
0.0	0.0	0.0	-829.9906	-635.8901	NaN	NaN	0.4338	0.8947	0.0219	0.0212	0.0216	0.0202	0.0203
0.0	0.0	0.0	-1817.9906	1322.1099	NaN	NaN	-0.3	0.8942	0.0221	0.0213	0.0217	0.0203	0.0204
0.0	0.0	0.0	-2248.9906	2017.1099	NaN	NaN	-0.3	0.8941	0.0221	0.0213	0.0218	0.0204	0.0204
0.0	0.0	0.0	-2327.9906	-368.8901	NaN	NaN	0.1368	0.8935	0.0223	0.0214	0.0219	0.0205	0.0205
0.0	0.0	0.0	-1741.9906	-379.8901	NaN	NaN	0.179	0.8934	0.0223	0.0214	0.0219	0.0206	0.0205
0.0	0.0	0.0	-1826.9906	954.1099	NaN	NaN	-0.3	0.8931	0.0224	0.0213	0.022	0.0207	0.0205
0.0	0.0	0.0	-2061.9906	756.1099	NaN	NaN	-0.3	0.8931	0.0223	0.0213	0.022	0.0208	0.0205
0.0	0.0	0.0	365.0094	2146.1099	NaN	NaN	0.8546	0.8934	0.0223	0.0212	0.0219	0.0208	0.0204
0.0	0.0	0.0	-2565.9906	-1526.8901	NaN	NaN	0.3731	0.8926	0.0225	0.0214	0.0221	0.0209	0.0206
0.0	0.0	0.0	-1229.9906	2004.1099	NaN	NaN	1.3	0.8937	0.0224	0.021	0.0218	0.0208	0.0203
0.0	0.0	0.0	-1197.9906	749.1099	NaN	NaN	-0.3	0.8932	0.0225	0.0211	0.0219	0.0209	0.0204
0.0	0.0	0.0	-1463.9906	-1837.8901	NaN	NaN	0.5566	0.8933	0.0225	0.0211	0.0219	0.0209	0.0203
0.0	0.0	0.0	-1889.9906	910.1099	NaN	NaN	-0.3	0.8932	0.0226	0.021	0.022	0.0209	0.0203
0.0	0.0	0.0	-2153.9906	-923.8901	NaN	NaN	0.3002	0.8932	0.0226	0.0211	0.022	0.0209	0.0203
0.0	0.0	0.0	-1589.9906	-680.8901	NaN	NaN	0.2998	0.8932	0.0226	0.021	0.022	0.0209	0.0203
0.0	0.0	0.0	-2462.9906	-716.8901	NaN	NaN	0.2254	0.893	0.0227	0.021	0.022	0.021	0.0203
0.0	0.0	0.0	-1673.9906	2246.1099	NaN	NaN	1.3	0.8939	0.0227	0.0206	0.0219	0.0209	0.02
0.0	0.0	0.0	-2294.9906	3012.1099	NaN	NaN	1.3	0.8944	0.0228	0.0203	0.0219	0.0208	0.0198
0.0	0.0	0.0	-1937.9906	504.1099	NaN	NaN	-0.3	0.8945	0.0228	0.0202	0.022	0.0208	0.0197
0.0	0.0	0.0	-1808.9906	1530.1099	NaN	NaN	-0.3	0.8948	0.0228	0.0201	0.022	0.0208	0.0196
0.0	0.0	0.0	-721.9906	-594.8901	NaN	NaN	0.4517	0.895	0.0228	0.0199	0.0221	0.0208	0.0194
0.0	0.0	0.0	-2348.9906	4136.1099	NaN	NaN	1.3	0.8953	0.0228	0.0198	0.0221	0.0208	0.0193
0.0	0.0	0.0	-2010.9906	-1299.8901	NaN	NaN	0.3926	0.8954	0.0228	0.0198	0.0221	0.0207	0.0192
0.0	0.0	0.0	-616.9906	-840.8901	NaN	NaN	0.5768	0.8957	0.0228	0.0197	0.0221	0.0207	0.0191
0.0	0.0	0.0	-1717.9906	-2093.8901	NaN	NaN	0.5493	0.896	0.0227	0.0196	0.0221	0.0206	0.019
0.0	0.0	0.0	-1548.9906	2110.1099	NaN	NaN	1.3	0.8965	0.0227	0.0195	0.022	0.0206	0.0189
0.0	0.0	0.0	-1589.9906	-650.8901	NaN	NaN	0.2905	0.8963	0.0227	0.0195	0.022	0.0206	0.0189
0.0	0.0	0.0	-35.9906	-28.8901	NaN	NaN	0.4453	0.8965	0.0227	0.0194	0.0219	0.0206	0.0189
0.0	0.0	0.0	1974.0094	-680.8901	NaN	NaN	-0.3	0.8965	0.0227	0.0194	0.0218	0.0205	0.019
0.0	0.0	0.0	1459.0094	-359.8901	NaN	NaN	-0.3	0.8967	0.0226	0.0195	0.0217	0.0205	0.0191
0.0	0.0	0.0	2544.0094	-79.8901	NaN	NaN	-0.0324	0.8967	0.0226	0.0195	0.0216	0.0205	0.0192
0.0	0.0	0.0	3160.0094	2097.1099	NaN	NaN	0.3989	0.8965	0.0227	0.0195	0.0215	0.0205	0.0193
0.0	0.0	0.0	3218.0094	3099.1099	NaN	NaN	0.4906	0.8974	0.0225	0.0195	0.0212	0.0202	0.0192
0.0	0.0	0.0	2342.0094	1883.1099	NaN	NaN	0.4457	0.8974	0.0225	0.0196	0.0211	0.0202	0.0193
0.0	0.0	0.0	3059.0094	2948.1099	NaN	NaN	0.4908	0.8972	0.0225	0.0197	0.0211	0.0202	0.0193
0.0	0.0	0.0	2107.0094	3494.1099	NaN	NaN	0.6238	0.8969	0.0226	0.0197	0.0211	0.0202	0.0194
0.0	0.0	0.0	804.0094	1632.1099	NaN	NaN	0.67	0.8971	0.0226	0.0197	0.0211	0.0202	0.0193
0.0	0.0	0.0	1673.0094	1191.1099	NaN	NaN	0.4159	0.8969	0.0226	0.0198	0.0212	0.0202	0.0193
0.0	0.0	0.0	2308.0094	1210.1099	NaN	NaN	0.344	0.8973	0.0225	0.0197	0.0212	0.0202	0.0192
0.0	0.0	0.0	4020.0094	-448.8901	NaN	NaN	-0.1257	0.8975	0.0224	0.0196	0.0212	0.0202	0.0191
0.0	0.0	0.0	3443.0094	-164.8901	NaN	NaN	-0.0503	0.8979	0.0222	0.0196	0.0211	0.0202	0.019
0.0	0.0	0.0	2871.0094	3657.1099	NaN	NaN	0.5602	0.8981	0.0221	0.0197	0.0209	0.0201	0.019
0.0	0.0	0.0	1658.0094	-345.8901	NaN	NaN	-0.2636	0.8997	0.0218	0.0195	0.0205	0.0198	0.0187
0.0	0.0	0.0	4276.0094	-139.8901	NaN	NaN	-0.0338	0.9004	0.0216	0.0194	0.0204	0.0196	0.0186
0.0	0.0	0.0	4847.0094	-754.8901	NaN	NaN	-0.1845	0.9014	0.0214	0.0192	0.0201	0.0195	0.0185
0.0	0.0	0.0	411.0094	1172.1099	NaN	NaN	0.7404	0.9012	0.0215	0.0191	0.0201	0.0195	0.0185
0.0	0.0	0.0	1569.0094	106.1099	NaN	NaN	0.0633	0.9009	0.0216	0.019	0.0202	0.0197	0.0186
0.0	0.0	0.0	525.0094	825.1099	NaN	NaN	0.6111	0.9013	0.0216	0.0189	0.0201	0.0196	0.0185
0.0	0.0	0.0	1644.0094	-825.8901	NaN	NaN	-0.3	0.9017	0.0215	0.0189	0.02	0.0195	0.0184
0.0	0.0	0.0	3143.0094	-4033.8901	NaN	NaN	1.3	0.9028	0.0212	0.0187	0.0198	0.0194	0.0182
0.0	0.0	0.0	1753.0094	1038.1099	NaN	NaN	0.3719	0.9025	0.0212	0.0188	0.0199	0.0194	0.0182
0.0	0.0	0.0	1579.0094	2396.1099	NaN	NaN	0.6028	0.9037	0.021	0.0186	0.0195	0.0191	0.0181
0.0	0.0	0.0	1168.0094	1896.1099	NaN	NaN	0.6188	0.9042	0.0209	0.0185	0.0194	0.019	0.018
0.0	0.0	0.0	1171.0094	1734.1099	NaN	NaN	0.5969	0.9041	0.0209	0.0187	0.0194	0.019	0.018
0.0	0.0	0.0	688.0094	3539.1099	NaN	NaN	0.8372	0.9045	0.0209	0.0186	0.0193	0.0188	0.0179
0.0	0.0	0.0	2097.0094	1450.1099	NaN	NaN	0.4088	0.9043	0.021	0.0187	0.0193	0.0187	0.0179
0.0	0.0	0.0	4487.0094	41.1099	NaN	NaN	0.0091	0.9042	0.0211	0.0188	0.0194	0.0186	0.018
0.0	0.0	0.0	1869.0094	-1179.8901	NaN	NaN	-0.3	0.9041	0.0211	0.0188	0.0194	0.0185	0.0181
0.0	0.0	0.0	2703.0094	-321.8901	NaN	NaN	-0.1352	0.9037	0.0211	0.019	0.0196	0.0185	0.0181
0.0	0.0	0.0	267.0094	1613.1099	NaN	NaN	0.858	0.9043	0.0211	0.0189	0.0195	0.0183	0.018
0.0	0.0	0.0	1396.0094	-1198.8901	NaN	NaN	-0.3	0.903	0.0214	0.0192	0.0197	0.0184	0.0183
0.0	0.0	0.0	1802.0094	1092.1099	NaN	NaN	0.3774	0.9025	0.0215	0.0194	0.0198	0.0183	0.0184
0.0	0.0	0.0	797.0094	937.1099	NaN	NaN	0.5404	0.9019	0.0217	0.0196	0.02	0.0183	0.0186
0.0	0.0	0.0	2078.0094	-193.8901	NaN	NaN	-0.1029	0.9019	0.0218	0.0196	0.02	0.0182	0.0186
0.0	0.0	0.0	2204.0094	4601.1099	NaN	NaN	0.6761	0.9017	0.0218	0.0197	0.02	0.0182	0.0185
0.0	0.0	0.0	2717.0094	1844.1099	NaN	NaN	0.4043	0.9016	0.0221	0.0196	0.02	0.0182	0.0185
0.0	0.0	0.0	4484.0094	3833.1099	NaN	NaN	0.4609	0.9004	0.0225	0.0198	0.0203	0.0183	0.0188
0.0	0.0	0.0	1159.0094	1059.1099	NaN	NaN	0.4775	0.9	0.0225	0.0198	0.0205	0.0183	0.0189
0.0	0.0	0.0	2030.0094	-1670.8901	NaN	NaN	-0.3	0.8989	0.0227	0.0201	0.0208	0.0184	0.0191
0.0	0.0	0.0	1563.0094	3656.1099	NaN	NaN	0.7005	0.898	0.0228	0.0203	0.021	0.0186	0.0193
0.0	0.0	0.0	1986.0094	979.1099	NaN	NaN	0.3302	0.8972	0.023	0.0205	0.0213	0.0187	0.0194
0.0	0.0	0.0	3223.0094	-317.8901	NaN	NaN	-0.1094	0.8971	0.0229	0.0205	0.0213	0.0188	0.0194
0.0	0.0	0.0	3939.0094	-935.8901	NaN	NaN	-0.3	0.8965	0.0229	0.0207	0.0215	0.0189	0.0194
0.0	0.0	0.0	2002.0094	861.1099	NaN	NaN	0.3008	0.8964	0.023	0.0208	0.0215	0.019	0.0194
0.0	0.0	0.0	2997.0094	2025.1099	NaN	NaN	0.4032	0.8953	0.0233	0.021	0.0216	0.0192	0.0195
0.0	0.0	0.0	2894.0094	2317.1099	NaN	NaN	0.4446	0.8948	0.0235	0.021	0.0218	0.0193	0.0196
0.0	0.0	0.0	2560.0094	4113.1099	NaN	NaN	0.6164	0.8945	0.0235	0.0211	0.0219	0.0194	0.0196
0.0	0.0	0.0	2352.0094	762.1099	NaN	NaN	0.2447	0.8946	0.0233	0.0212	0.0218	0.0196	0.0196
0.0	0.0	0.0	2689.0094	-1333.8901	NaN	NaN	-0.3	0.8938	0.0232	0.0215	0.022	0.02	0.0195
0.0	0.0	0.0	3074.0094	1213.1099	NaN	NaN	0.283	0.8933	0.0232	0.0217	0.0221	0.0202	0.0195
0.0	0.0	0.0	2376.0094	1773.1099	NaN	NaN	0.4273	0.893	0.0232	0.0218	0.0223	0.0202	0.0195
0.0	0.0	0.0	2442.0094	-1640.8901	NaN	NaN	-0.3	0.8928	0.0231	0.0217	0.0224	0.0204	0.0195
0.0	0.0	0.0	5104.0094	-1480.8901	NaN	NaN	-0.3	0.8923	0.0231	0.0217	0.0227	0.0207	0.0195
0.0	0.0	0.0	952.0094	-2423.8901	NaN	NaN	1.3	0.8923	0.0231	0.0215	0.0228	0.021	0.0193
0.0	0.0	0.0	677.0094	-2032.8901	NaN	NaN	1.3	0.892	0.023	0.0214	0.0229	0.0212	0.0194
0.0	0.0	0.0	2948.0094	12.1099	NaN	NaN	0.0041	0.8921	0.0229	0.0213	0.0229	0.0212	0.0195
0.0	0.0	0.0	5863.0094	-301.8901	NaN	NaN	-0.0543	0.8922	0.0229	0.0213	0.0229	0.0211	0.0197
0.0	0.0	0.0	5398.0094	539.1099	NaN	NaN	0.0908	0.8926	0.0228	0.0212	0.0228	0.0209	0.0198
0.0	0.0	0.0	4874.0094	374.1099	NaN	NaN	0.0713	0.8928	0.0227	0.0211	0.0228	0.0207	0.0199
0.0	0.0	0.0	7440.0094	-857.8901	NaN	NaN	-0.1303	0.8933	0.0226	0.0211	0.0225	0.0205	0.02
0.0	0.0	0.0	5148.0094	-432.8901	NaN	NaN	-0.0918	0.8936	0.0226	0.021	0.0224	0.0204	0.0201
0.0	0.0	0.0	2515.0094	-1609.8901	NaN	NaN	-0.3	0.8936	0.0226	0.0209	0.0223	0.0205	0.0201
0.0	0.0	0.0	3155.0094	624.1099	NaN	NaN	0.1651	0.8932	0.0227	0.021	0.0223	0.0205	0.0202
0.0	0.0	0.0	4569.0094	1202.1099	NaN	NaN	0.2083	0.8934	0.0228	0.0209	0.0222	0.0204	0.0203
0.0	0.0	0.0	5039.0094	135.1099	NaN	NaN	0.0261	0.8932	0.0229	0.0208	0.0222	0.0207	0.0202
0.0	0.0	0.0	4775.0094	-2369.8901	NaN	NaN	-0.3	0.8927	0.0231	0.0208	0.0222	0.0209	0.0202
0.0	0.0	0.0	4526.0094	-623.8901	NaN	NaN	-0.1599	0.8921	0.0234	0.021	0.0223	0.021	0.0203
0.0	0.0	0.0	4016.0094	667.1099	NaN	NaN	0.1424	0.8915	0.0237	0.0212	0.0222	0.0211	0.0203
0.0	0.0	0.0	5950.0094	3300.1099	NaN	NaN	0.3568	0.891	0.024	0.0215	0.0221	0.0213	0.0202
0.0	0.0	0.0	4204.0094	-2673.8901	NaN	NaN	-0.3	0.8908	0.0243	0.0214	0.022	0.0217	0.0199
0.0	0.0	0.0	6058.0094	2212.1099	NaN	NaN	0.2675	0.8892	0.0247	0.0221	0.0221	0.0219	0.02
0.0	0.0	0.0	5093.0094	584.1099	NaN	NaN	0.1029	0.8892	0.0249	0.0222	0.0219	0.022	0.0198
0.0	0.0	0.0	4969.0094	1062.1099	NaN	NaN	0.1761	0.8889	0.025	0.0224	0.0218	0.0221	0.0197
0.0	0.0	0.0	6127.0094	524.1099	NaN	NaN	0.0788	0.8891	0.025	0.0224	0.0217	0.0221	0.0196
0.0	0.0	0.0	4219.0094	-3266.8901	NaN	NaN	-0.3	0.8899	0.0248	0.0222	0.0214	0.0221	0.0195
0.0	0.0	0.0	3751.0094	69.1099	NaN	NaN	0.0181	0.89	0.0248	0.0222	0.0214	0.0221	0.0194
0.0	0.0	0.0	1418.0094	974.1099	NaN	NaN	0.4072	0.8912	0.0245	0.0219	0.0212	0.022	0.0193
0.0	0.0	0.0	366.0094	-2448.8901	NaN	NaN	1.1757	0.8916	0.0243	0.0217	0.0211	0.022	0.0192
0.0	0.0	0.0	1800.0094	439.1099	NaN	NaN	0.1961	0.8918	0.0241	0.0217	0.0212	0.0221	0.0191
0.0	0.0	0.0	3891.0094	-1275.8901	NaN	NaN	-0.3	0.8918	0.024	0.0218	0.0212	0.0221	0.0191
0.0	0.0	0.0	-309.9906	-1646.8901	NaN	NaN	0.8416	0.8929	0.0236	0.0216	0.021	0.0219	0.019
0.0	0.0	0.0	3928.0094	750.1099	NaN	NaN	0.1603	0.8933	0.0234	0.0218	0.0209	0.0218	0.0189
0.0	0.0	0.0	2625.0094	-598.8901	NaN	NaN	-0.2956	0.8949	0.023	0.0215	0.0205	0.0215	0.0187
0.0	0.0	0.0	3021.0094	247.1099	NaN	NaN	0.0756	0.8958	0.0226	0.0214	0.0205	0.0212	0.0184
0.0	0.0	0.0	2673.0094	4327.1099	NaN	NaN	0.6181	0.8975	0.0223	0.0211	0.0201	0.0209	0.0181
0.0	0.0	0.0	1864.0094	-535.8901	NaN	NaN	-0.3	0.8978	0.0223	0.0209	0.0201	0.0209	0.0181
0.0	0.0	0.0	6358.0094	-2130.8901	NaN	NaN	-0.3	0.8975	0.0224	0.0209	0.0201	0.021	0.0181
0.0	0.0	0.0	1866.0094	19.1099	NaN	NaN	0.0101	0.8974	0.0225	0.0209	0.0201	0.021	0.0181
0.0	0.0	0.0	3152.0094	-642.8901	NaN	NaN	-0.2562	0.8976	0.0224	0.0209	0.0201	0.021	0.0181
0.0	0.0	0.0	6430.0094	-3195.8901	NaN	NaN	-0.3	0.8985	0.0221	0.0208	0.02	0.0208	0.0179
0.0	0.0	0.0	4112.0094	93.1099	NaN	NaN	0.0221	0.8988	0.0219	0.021	0.02	0.0206	0.0177
0.0	0.0	0.0	3681.0094	1327.1099	NaN	NaN	0.265	0.9	0.0217	0.0208	0.0196	0.0203	0.0175
0.0	0.0	0.0	5645.0094	-1878.8901	NaN	NaN	-0.3	0.9008	0.0215	0.0208	0.0195	0.0201	0.0173
0.0	0.0	0.0	2439.0094	2187.1099	NaN	NaN	0.4728	0.9011	0.0215	0.0208	0.0194	0.0201	0.0172
0.0	0.0	0.0	3181.0094	-1261.8901	NaN	NaN	-0.3	0.9014	0.0215	0.0205	0.0194	0.02	0.0172
0.0	0.0	0.0	465.0094	3370.1099	NaN	NaN	0.8787	0.9016	0.0214	0.0206	0.0193	0.0199	0.0171
0.0	0.0	0.0	1008.0094	185.1099	NaN	NaN	0.1551	0.9018	0.0214	0.0205	0.0194	0.0199	0.017
0.0	0.0	0.0	1719.0094	-1077.8901	NaN	NaN	-0.3	0.9023	0.0213	0.0204	0.0193	0.0199	0.0169
0.0	0.0	0.0	2571.0094	314.1099	NaN	NaN	0.1089	0.9021	0.0213	0.0207	0.0193	0.0199	0.0168
0.0	0.0	0.0	2090.0094	-2296.8901	NaN	NaN	1.3	0.9029	0.0211	0.0206	0.0191	0.0197	0.0165
0.0	0.0	0.0	3487.0094	266.1099	NaN	NaN	0.0709	0.9028	0.021	0.0211	0.019	0.0197	0.0164
0.0	0.0	0.0	3431.0094	151.1099	NaN	NaN	0.0422	0.902	0.0212	0.0219	0.0188	0.0197	0.0165
0.0	0.0	0.0	5022.0094	764.1099	NaN	NaN	0.1321	0.9012	0.0215	0.0224	0.0186	0.0198	0.0165
0.0	0.0	0.0	2529.0094	1885.1099	NaN	NaN	0.4271	0.9009	0.0217	0.0225	0.0185	0.0198	0.0165
0.0	0.0	0.0	4363.0094	-1711.8901	NaN	NaN	-0.3	0.9008	0.0219	0.0222	0.0186	0.0199	0.0166
0.0	0.0	0.0	3486.0094	594.1099	NaN	NaN	0.1456	0.9012	0.0219	0.0219	0.0185	0.0199	0.0166
0.0	0.0	0.0	2617.0094	858.1099	NaN	NaN	0.2469	0.9003	0.0222	0.0221	0.0187	0.02	0.0168
0.0	0.0	0.0	2914.0094	-1174.8901	NaN	NaN	-0.3	0.9015	0.0219	0.0215	0.0186	0.0199	0.0167
0.0	0.0	0.0	1487.0094	1249.1099	NaN	NaN	0.4565	0.9001	0.0222	0.022	0.0187	0.02	0.0169
0.0	0.0	0.0	2237.0094	1765.1099	NaN	NaN	0.441	0.9002	0.0224	0.0222	0.0185	0.0199	0.0167
0.0	0.0	0.0	5278.0094	1510.1099	NaN	NaN	0.2225	0.8999	0.0226	0.0225	0.0184	0.0198	0.0168
0.0	0.0	0.0	3032.0094	1724.1099	NaN	NaN	0.3625	0.8997	0.0226	0.023	0.0181	0.0196	0.017
0.0	0.0	0.0	2146.0094	3253.1099	NaN	NaN	0.6025	0.899	0.0231	0.0232	0.018	0.0196	0.0171
0.0	0.0	0.0	1652.0094	1834.1099	NaN	NaN	0.5261	0.9001	0.0229	0.0228	0.0178	0.0195	0.017
0.0	0.0	0.0	3119.0094	4300.1099	NaN	NaN	0.5796	0.8982	0.0235	0.0231	0.0182	0.0197	0.0173
0.0	0.0	0.0	2690.0094	-1377.8901	NaN	NaN	-0.3	0.9012	0.0224	0.0214	0.0184	0.0199	0.0168
0.0	0.0	0.0	255.0094	107.1099	NaN	NaN	0.2958	0.9019	0.0219	0.0211	0.0185	0.0196	0.017
0.0	0.0	0.0	753.0094	-1510.8901	NaN	NaN	1.3	0.9031	0.0216	0.0207	0.0185	0.0192	0.0169
0.0	0.0	0.0	2272.0094	-1309.8901	NaN	NaN	-0.3	0.9026	0.0215	0.0211	0.0187	0.0192	0.0169
0.0	0.0	0.0	3634.0094	-620.8901	NaN	NaN	-0.2061	0.903	0.0216	0.0211	0.0186	0.019	0.0167
0.0	0.0	0.0	1332.0094	-1057.8901	NaN	NaN	-0.3	0.9034	0.0216	0.0211	0.0185	0.0189	0.0166
0.0	0.0	0.0	3361.0094	-1603.8901	NaN	NaN	-0.3	0.9019	0.0222	0.0215	0.0186	0.019	0.0168
0.0	0.0	0.0	1235.0094	1645.1099	NaN	NaN	0.5712	0.9028	0.0222	0.021	0.0185	0.0188	0.0167
0.0	0.0	0.0	2206.0094	194.1099	NaN	NaN	0.0809	0.9042	0.022	0.02	0.0184	0.0188	0.0166
0.0	0.0	0.0	535.0094	853.1099	NaN	NaN	0.6146	0.9049	0.0218	0.0195	0.0184	0.0188	0.0166
0.0	0.0	0.0	1829.0094	-357.8901	NaN	NaN	-0.2433	0.9048	0.0219	0.0192	0.0185	0.0188	0.0168
0.0	0.0	0.0	2912.0094	-180.8901	NaN	NaN	-0.0662	0.9054	0.0217	0.019	0.0184	0.0188	0.0167
0.0	0.0	0.0	3300.0094	-715.8901	NaN	NaN	-0.277	0.9049	0.0218	0.019	0.0185	0.0189	0.0169
0.0	0.0	0.0	692.0094	1090.1099	NaN	NaN	0.6117	0.9044	0.0219	0.019	0.0186	0.0191	0.017
0.0	0.0	0.0	4492.0094	1442.1099	NaN	NaN	0.243	0.9031	0.0222	0.0192	0.0188	0.0194	0.0173
0.0	0.0	0.0	3160.0094	-655.8901	NaN	NaN	-0.2619	0.9045	0.0219	0.0189	0.0185	0.0192	0.0171
0.0	0.0	0.0	5956.0094	-1678.8901	NaN	NaN	-0.3	0.9034	0.0221	0.0191	0.0187	0.0193	0.0173
0.0	0.0	0.0	1881.0094	2567.1099	NaN	NaN	0.5771	0.9028	0.0222	0.0193	0.0188	0.0195	0.0175
0.0	0.0	0.0	3842.0094	2208.1099	NaN	NaN	0.365	0.9013	0.0225	0.0195	0.019	0.0198	0.0178
0.0	0.0	0.0	4459.0094	1087.1099	NaN	NaN	0.196	0.9014	0.0226	0.0194	0.0188	0.0197	0.018
0.0	0.0	0.0	2440.0094	-1103.8901	NaN	NaN	-0.3	0.9009	0.0228	0.0196	0.0188	0.0198	0.0182
0.0	0.0	0.0	2494.0094	463.1099	NaN	NaN	0.1566	0.9007	0.0228	0.0198	0.0188	0.0197	0.0182
0.0	0.0	0.0	4114.0094	2192.1099	NaN	NaN	0.3476	0.902	0.0222	0.02	0.0183	0.0194	0.0181
0.0	0.0	0.0	3421.0094	5072.1099	NaN	NaN	0.5972	0.9014	0.0224	0.0201	0.0183	0.0196	0.0182
0.0	0.0	0.0	2326.0094	1061.1099	NaN	NaN	0.3133	0.9017	0.0227	0.0197	0.0182	0.0198	0.0179
0.0	0.0	0.0	2788.0094	-1863.8901	NaN	NaN	-0.3	0.9015	0.0229	0.0194	0.0183	0.0199	0.018
0.0	0.0	0.0	1921.0094	-2101.8901	NaN	NaN	1.3	0.9008	0.023	0.0195	0.0183	0.0201	0.0182
0.0	0.0	0.0	1504.0094	884.1099	NaN	NaN	0.3702	0.9018	0.0228	0.0195	0.018	0.0199	0.0181
0.0	0.0	0.0	4737.0094	396.1099	NaN	NaN	0.0772	0.903	0.0225	0.0194	0.0175	0.0197	0.0178
0.0	0.0	0.0	4154.0094	-893.8901	NaN	NaN	-0.2742	0.9042	0.0221	0.0193	0.0172	0.0195	0.0177
0.0	0.0	0.0	4213.0094	2084.1099	NaN	NaN	0.331	0.905	0.0218	0.0193	0.0169	0.0192	0.0178
0.0	0.0	0.0	3058.0094	1653.1099	NaN	NaN	0.3509	0.9065	0.0214	0.0191	0.0165	0.0189	0.0175
0.0	0.0	0.0	5105.0094	1651.1099	NaN	NaN	0.2444	0.9071	0.0212	0.0191	0.0164	0.0187	0.0175
0.0	0.0	0.0	2736.0094	941.1099	NaN	NaN	0.2559	0.9076	0.021	0.019	0.0164	0.0186	0.0174
0.0	0.0	0.0	3260.0094	170.1099	NaN	NaN	0.0496	0.9083	0.0209	0.0189	0.0162	0.0184	0.0172
0.0	0.0	0.0	4208.0094	1431.1099	NaN	NaN	0.2538	0.9079	0.0211	0.0191	0.0164	0.0182	0.0173
0.0	0.0	0.0	3201.0094	-148.8901	NaN	NaN	-0.0488	0.9078	0.0211	0.019	0.0165	0.0184	0.0172
0.0	0.0	0.0	1269.0094	-382.8901	NaN	NaN	-0.3	0.9082	0.021	0.0188	0.0165	0.0185	0.017
0.0	0.0	0.0	1803.0094	-377.8901	NaN	NaN	-0.2652	0.9104	0.0204	0.0186	0.016	0.0178	0.0168
0.0	0.0	0.0	2445.0094	2248.1099	NaN	NaN	0.479	0.9114	0.0203	0.0188	0.0157	0.017	0.0167
0.0	0.0	0.0	1889.0094	2006.1099	NaN	NaN	0.515	0.9112	0.0206	0.019	0.0157	0.0168	0.0166
0.0	0.0	0.0	4049.0094	2010.1099	NaN	NaN	0.3317	0.91	0.0212	0.0195	0.0159	0.0168	0.0167
0.0	0.0	0.0	2395.0094	-1238.8901	NaN	NaN	-0.3	0.9104	0.0209	0.0192	0.0159	0.017	0.0167
0.0	0.0	0.0	4539.0094	130.1099	NaN	NaN	0.0279	0.9104	0.0209	0.0193	0.0158	0.0169	0.0166
0.0	0.0	0.0	2654.0094	-729.8901	NaN	NaN	-0.3	0.9108	0.0207	0.0192	0.0158	0.0169	0.0165
0.0	0.0	0.0	788.0094	-822.8901	NaN	NaN	1.3	0.9107	0.0208	0.0193	0.0158	0.0168	0.0165
0.0	0.0	0.0	4071.0094	1214.1099	NaN	NaN	0.2297	0.9092	0.0214	0.0197	0.016	0.0169	0.0167
0.0	0.0	0.0	2139.0094	1151.1099	NaN	NaN	0.3499	0.9085	0.0217	0.0198	0.0161	0.0172	0.0168
0.0	0.0	0.0	2327.0094	999.1099	NaN	NaN	0.3004	0.9074	0.0221	0.02	0.0163	0.0174	0.0169
0.0	0.0	0.0	1912.0094	717.1099	NaN	NaN	0.2728	0.9073	0.0222	0.02	0.0162	0.0174	0.0169
0.0	0.0	0.0	2248.0094	2743.1099	NaN	NaN	0.5496	0.905	0.0232	0.0207	0.0163	0.0176	0.0172
0.0	0.0	0.0	1444.0094	2824.1099	NaN	NaN	0.6617	0.903	0.0239	0.021	0.0167	0.0181	0.0173
0.0	0.0	0.0	693.0094	-1465.8901	NaN	NaN	1.3	0.9024	0.0238	0.0209	0.0171	0.0187	0.0172
0.0	0.0	0.0	2211.0094	3241.1099	NaN	NaN	0.5945	0.8997	0.0244	0.0213	0.0177	0.0193	0.0177
0.0	0.0	0.0	2642.0094	-2732.8901	NaN	NaN	1.3	0.9002	0.0242	0.0206	0.0178	0.0195	0.0176
0.0	0.0	0.0	1429.0094	-112.8901	NaN	NaN	-0.0858	0.8999	0.0241	0.0208	0.0179	0.0195	0.0179
0.0	0.0	0.0	1516.0094	-653.8901	NaN	NaN	-0.3	0.8993	0.0242	0.0211	0.018	0.0194	0.018
0.0	0.0	0.0	3316.0094	3174.1099	NaN	NaN	0.4891	0.8982	0.0249	0.0216	0.018	0.0194	0.0179
0.0	0.0	0.0	4963.0094	436.1099	NaN	NaN	0.0808	0.8972	0.0256	0.0217	0.018	0.0195	0.018
0.0	0.0	0.0	1280.0094	2080.1099	NaN	NaN	0.6191	0.8962	0.026	0.0216	0.0182	0.0198	0.0182
0.0	0.0	0.0	1817.0094	2019.1099	NaN	NaN	0.5263	0.8967	0.026	0.0211	0.0183	0.0196	0.0184
0.0	0.0	0.0	2082.0094	3167.1099	NaN	NaN	0.6034	0.8979	0.0258	0.0205	0.0182	0.0191	0.0185
0.0	0.0	0.0	2028.0094	2282.1099	NaN	NaN	0.5295	0.8986	0.0258	0.0201	0.0181	0.0187	0.0187
0.0	0.0	0.0	4674.0094	2360.1099	NaN	NaN	0.3355	0.8969	0.0264	0.0202	0.0185	0.0188	0.0192
0.0	0.0	0.0	1078.0094	-453.8901	NaN	NaN	-0.3	0.8976	0.0258	0.02	0.0185	0.0188	0.0192
0.0	0.0	0.0	3804.0094	-1656.8901	NaN	NaN	-0.3	0.8977	0.0255	0.02	0.0185	0.0189	0.0193
0.0	0.0	0.0	1065.0094	-355.8901	NaN	NaN	-0.3	0.8977	0.0252	0.02	0.0187	0.019	0.0195
0.0	0.0	0.0	1730.0094	1120.1099	NaN	NaN	0.393	0.8972	0.0252	0.02	0.0188	0.0191	0.0196
0.0	0.0	0.0	753.0094	735.1099	NaN	NaN	0.494	0.8963	0.0251	0.0202	0.019	0.0195	0.0199
0.0	0.0	0.0	917.0094	-424.8901	NaN	NaN	-0.3	0.8957	0.0251	0.0203	0.0191	0.0197	0.0201
0.0	0.0	0.0	3490.0094	-351.8901	NaN	NaN	-0.1121	0.8952	0.0251	0.0204	0.0192	0.0198	0.0202
0.0	0.0	0.0	3420.0094	3099.1099	NaN	NaN	0.4754	0.8944	0.025	0.0206	0.0195	0.02	0.0205
0.0	0.0	0.0	2671.0094	-386.8901	NaN	NaN	-0.1694	0.8938	0.0249	0.0207	0.0198	0.0202	0.0206
0.0	0.0	0.0	894.0094	1662.1099	NaN	NaN	0.6502	0.8941	0.0248	0.0206	0.0199	0.0201	0.0204
0.0	0.0	0.0	3160.0094	2462.1099	NaN	NaN	0.4379	0.8933	0.0249	0.0207	0.0203	0.0202	0.0205
0.0	0.0	0.0	1202.0094	2219.1099	NaN	NaN	0.6487	0.8924	0.0249	0.0209	0.0209	0.0204	0.0205
0.0	0.0	0.0	-549.9906	-1792.8901	NaN	NaN	0.7653	0.8937	0.0242	0.0206	0.021	0.0201	0.0204
0.0	0.0	0.0	1628.0094	290.1099	NaN	NaN	0.1512	0.8931	0.0242	0.0207	0.0213	0.0203	0.0204
0.0	0.0	0.0	1879.0094	-1013.8901	NaN	NaN	-0.3	0.8933	0.0242	0.0204	0.0214	0.0205	0.0202
0.0	0.0	0.0	1190.0094	209.1099	NaN	NaN	0.1495	0.8925	0.0241	0.0207	0.0218	0.0207	0.0202
0.0	0.0	0.0	1433.0094	-1517.8901	NaN	NaN	1.3	0.8934	0.0239	0.0206	0.0217	0.0205	0.0199
0.0	0.0	0.0	5059.0094	152.1099	NaN	NaN	0.0292	0.8918	0.0242	0.0213	0.0221	0.0204	0.0201
0.0	0.0	0.0	1158.0094	-642.8901	NaN	NaN	-0.3	0.8936	0.0239	0.0212	0.0218	0.02	0.0196
0.0	0.0	0.0	4104.0094	-1331.8901	NaN	NaN	-0.3	0.8927	0.024	0.0215	0.0221	0.0201	0.0197
0.0	0.0	0.0	-503.9906	1138.1099	NaN	NaN	1.3	0.8936	0.0239	0.0214	0.0219	0.0199	0.0195
0.0	0.0	0.0	2817.0094	833.1099	NaN	NaN	0.2282	0.8919	0.0241	0.0219	0.0222	0.02	0.0198
0.0	0.0	0.0	4422.0094	-1604.8901	NaN	NaN	-0.3	0.8943	0.0233	0.0214	0.0215	0.02	0.0194
0.0	0.0	0.0	2269.0094	3596.1099	NaN	NaN	0.6131	0.8886	0.0238	0.0234	0.0228	0.0207	0.0207
0.0	0.0	0.0	1068.0094	-439.8901	NaN	NaN	-0.3	0.8922	0.0229	0.0225	0.0216	0.0206	0.0202
0.0	0.0	0.0	2133.0094	394.1099	NaN	NaN	0.156	0.8873	0.0231	0.0241	0.0227	0.0213	0.0215
0.0	0.0	0.0	2720.0094	2347.1099	NaN	NaN	0.4632	0.8879	0.0228	0.024	0.0224	0.0214	0.0215
0.0	0.0	0.0	2900.0094	-1148.8901	NaN	NaN	-0.3	0.8889	0.0223	0.0233	0.0221	0.0218	0.0216
0.0	0.0	0.0	2303.0094	79.1099	NaN	NaN	0.0332	0.8874	0.0221	0.0235	0.0225	0.0222	0.0222
0.0	0.0	0.0	2946.0094	673.1099	NaN	NaN	0.186	0.8872	0.0218	0.0235	0.0227	0.0223	0.0225
0.0	0.0	0.0	2866.0094	2088.1099	NaN	NaN	0.4215	0.8869	0.0218	0.0235	0.0228	0.0223	0.0228
0.0	0.0	0.0	5338.0094	1562.1099	NaN	NaN	0.2264	0.8863	0.0219	0.0235	0.023	0.0224	0.023
0.0	0.0	0.0	2438.0094	-1277.8901	NaN	NaN	-0.3	0.8884	0.0217	0.0225	0.0225	0.0224	0.0225
0.0	0.0	0.0	4816.0094	-645.8901	NaN	NaN	-0.1549	0.8871	0.0219	0.0225	0.0229	0.0227	0.0229
0.0	0.0	0.0	555.0094	-48.8901	NaN	NaN	-0.0966	0.8876	0.0217	0.0222	0.0228	0.0229	0.0227
0.0	0.0	0.0	3263.0094	-2947.8901	NaN	NaN	-0.3	0.8876	0.0215	0.022	0.0229	0.0232	0.0227
0.0	0.0	0.0	3801.0094	1038.1099	NaN	NaN	0.2145	0.8867	0.0215	0.0221	0.0232	0.0235	0.023
0.0	0.0	0.0	1493.0094	-1057.8901	NaN	NaN	-0.3	0.887	0.0214	0.0218	0.0231	0.0236	0.023
0.0	0.0	0.0	6700.0094	263.1099	NaN	NaN	0.0378	0.8862	0.0216	0.0219	0.0232	0.0238	0.0233
0.0	0.0	0.0	2553.0094	811.1099	NaN	NaN	0.2411	0.8875	0.0215	0.0216	0.0228	0.0235	0.0231
0.0	0.0	0.0	2401.0094	-1766.8901	NaN	NaN	-0.3	0.8883	0.0215	0.0214	0.0226	0.0233	0.0229
0.0	0.0	0.0	3295.0094	-1942.8901	NaN	NaN	-0.3	0.8892	0.0215	0.0213	0.0224	0.0229	0.0227
0.0	0.0	0.0	4152.0094	4739.1099	NaN	NaN	0.533	0.8865	0.0223	0.0219	0.023	0.0231	0.0232
0.0	0.0	0.0	1978.0094	-1172.8901	NaN	NaN	-0.3	0.891	0.0218	0.0206	0.0221	0.0224	0.022
0.0	0.0	0.0	4052.0094	-1949.8901	NaN	NaN	-0.3	0.8903	0.0221	0.0207	0.0224	0.0226	0.022
0.0	0.0	0.0	1578.0094	-2295.8901	NaN	NaN	1.3	0.8912	0.0222	0.0204	0.0222	0.0225	0.0215
0.0	0.0	0.0	1558.0094	135.1099	NaN	NaN	0.0798	0.892	0.0222	0.0204	0.0221	0.022	0.0212
0.0	0.0	0.0	2916.0094	2401.1099	NaN	NaN	0.4516	0.8922	0.0224	0.0205	0.022	0.0217	0.0213
0.0	0.0	0.0	1971.0094	834.1099	NaN	NaN	0.2974	0.8925	0.0224	0.0204	0.0219	0.0216	0.0212
0.0	0.0	0.0	3384.0094	3451.1099	NaN	NaN	0.5049	0.8927	0.0225	0.0203	0.0219	0.0215	0.0211
0.0	0.0	0.0	1278.0094	-1603.8901	NaN	NaN	1.3	0.8945	0.0221	0.0199	0.0216	0.0213	0.0206
0.0	0.0	0.0	966.0094	-1225.8901	NaN	NaN	1.3	0.8945	0.0221	0.0199	0.0217	0.0213	0.0206
0.0	0.0	0.0	4577.0094	2022.1099	NaN	NaN	0.3064	0.8941	0.0223	0.0201	0.0217	0.0211	0.0206
0.0	0.0	0.0	1210.0094	-53.8901	NaN	NaN	-0.0466	0.8947	0.0223	0.02	0.0216	0.021	0.0205
0.0	0.0	0.0	4636.0094	1296.1099	NaN	NaN	0.2185	0.8936	0.0227	0.0202	0.0217	0.0211	0.0207
0.0	0.0	0.0	1225.0094	-391.8901	NaN	NaN	-0.3	0.8944	0.0226	0.02	0.0215	0.0209	0.0205
0.0	0.0	0.0	3524.0094	-1148.8901	NaN	NaN	-0.3	0.8936	0.023	0.0202	0.0216	0.021	0.0205
0.0	0.0	0.0	3183.0094	-2096.8901	NaN	NaN	-0.3	0.8948	0.0229	0.02	0.0213	0.0208	0.0203
0.0	0.0	0.0	3788.0094	652.1099	NaN	NaN	0.1469	0.893	0.0236	0.0204	0.0216	0.021	0.0205
0.0	0.0	0.0	1397.0094	2183.1099	NaN	NaN	0.6098	0.8933	0.0238	0.0202	0.0215	0.0209	0.0204
0.0	0.0	0.0	1885.0094	2694.1099	NaN	NaN	0.5883	0.8926	0.024	0.0203	0.0216	0.021	0.0205
0.0	0.0	0.0	292.0094	-451.8901	NaN	NaN	1.3	0.8934	0.024	0.02	0.0215	0.021	0.0202
0.0	0.0	0.0	2802.0094	752.1099	NaN	NaN	0.2116	0.8925	0.0242	0.0202	0.0216	0.0211	0.0204
0.0	0.0	0.0	1481.0094	2372.1099	NaN	NaN	0.6156	0.8923	0.0243	0.0203	0.0216	0.021	0.0204
0.0	0.0	0.0	890.0094	10.1099	NaN	NaN	0.0112	0.8925	0.0243	0.0202	0.0217	0.021	0.0203
0.0	0.0	0.0	2075.0094	2257.1099	NaN	NaN	0.521	0.8917	0.0244	0.0204	0.0219	0.0211	0.0204
0.0	0.0	0.0	730.0094	-737.8901	NaN	NaN	1.3	0.8922	0.0242	0.0201	0.022	0.0213	0.0202
0.0	0.0	0.0	653.0094	-2847.8901	NaN	NaN	1.2975	0.892	0.024	0.02	0.0222	0.0217	0.0202
0.0	0.0	0.0	1440.0094	-1656.8901	NaN	NaN	1.3	0.8911	0.0238	0.0204	0.0222	0.022	0.0205
0.0	0.0	0.0	2282.0094	-1721.8901	NaN	NaN	-0.3	0.8911	0.0236	0.0206	0.0221	0.022	0.0206
0.0	0.0	0.0	1721.0094	1251.1099	NaN	NaN	0.4209	0.8909	0.0235	0.0207	0.0221	0.022	0.0207
0.0	0.0	0.0	2568.0094	1145.1099	NaN	NaN	0.3084	0.8908	0.0236	0.0208	0.0221	0.022	0.0208
0.0	0.0	0.0	2319.0094	-2543.8901	NaN	NaN	1.3	0.8904	0.0236	0.0208	0.0222	0.0222	0.0209
0.0	0.0	0.0	2127.0094	1924.1099	NaN	NaN	0.475	0.8899	0.0237	0.021	0.0221	0.0222	0.0211
0.0	0.0	0.0	2867.0094	-20.8901	NaN	NaN	-0.0073	0.89	0.0237	0.021	0.0221	0.0221	0.0212
0.0	0.0	0.0	780.0094	-3813.8901	NaN	NaN	1.2571	0.8889	0.0238	0.0211	0.0224	0.0225	0.0213
0.0	0.0	0.0	4634.0094	702.1099	NaN	NaN	0.1316	0.8882	0.0238	0.0212	0.0225	0.0228	0.0214
0.0	0.0	0.0	-1476.9906	-1028.8901	NaN	NaN	0.4106	0.8875	0.0239	0.0214	0.0226	0.0232	0.0214
0.0	0.0	0.0	-3520.9906	-1825.8901	NaN	NaN	0.3415	0.8884	0.024	0.0211	0.0225	0.0229	0.0211
0.0	0.0	0.0	-2931.9906	254.1099	NaN	NaN	-0.0949	0.8882	0.0242	0.0212	0.0226	0.0226	0.0212
0.0	0.0	0.0	-1668.9906	-1936.8901	NaN	NaN	0.5371	0.8884	0.0241	0.0213	0.0226	0.0223	0.0213
0.0	0.0	0.0	-565.9906	-751.8901	NaN	NaN	0.5705	0.8891	0.0239	0.0212	0.0225	0.0221	0.0212
0.0	0.0	0.0	-2948.9906	1921.1099	NaN	NaN	-0.3	0.8897	0.0238	0.0211	0.0224	0.022	0.0211
0.0	0.0	0.0	-1104.9906	-40.8901	NaN	NaN	0.0357	0.89	0.0237	0.0211	0.0223	0.0219	0.0211
0.0	0.0	0.0	-2424.9906	1804.1099	NaN	NaN	-0.3	0.8901	0.0236	0.0211	0.0223	0.0217	0.0212
0.0	0.0	0.0	-1209.9906	667.1099	NaN	NaN	-0.3	0.8903	0.0236	0.0211	0.0222	0.0217	0.0211
0.0	0.0	0.0	-1598.9906	3132.1099	NaN	NaN	1.3	0.8905	0.0235	0.0211	0.0222	0.0216	0.0211
0.0	0.0	0.0	-2156.9906	1069.1099	NaN	NaN	-0.3	0.8904	0.0235	0.0212	0.0222	0.0215	0.0212
0.0	0.0	0.0	493.0094	-1855.8901	NaN	NaN	1.3	0.8904	0.0237	0.0212	0.0221	0.0214	0.0212
0.0	0.0	0.0	-1142.9906	-1479.8901	NaN	NaN	0.5642	0.8905	0.0237	0.0213	0.0221	0.0213	0.0213
0.0	0.0	0.0	-623.9906	1344.1099	NaN	NaN	1.3	0.8911	0.0233	0.0212	0.0221	0.0212	0.0211
0.0	0.0	0.0	-3201.9906	4809.1099	NaN	NaN	1.3	0.8916	0.0232	0.0211	0.022	0.0211	0.021
0.0	0.0	0.0	-1656.9906	1121.1099	NaN	NaN	-0.3	0.8918	0.0231	0.0211	0.022	0.021	0.021
0.0	0.0	0.0	-2949.9906	-1106.8901	NaN	NaN	0.2728	0.8917	0.0231	0.0212	0.022	0.0209	0.0211
0.0	0.0	0.0	-842.9906	-1056.8901	NaN	NaN	0.5563	0.8919	0.023	0.0212	0.0221	0.0208	0.021
0.0	0.0	0.0	-1767.9906	1022.1099	NaN	NaN	-0.3	0.8922	0.0228	0.0212	0.0221	0.0207	0.021
0.0	0.0	0.0	-1843.9906	-933.8901	NaN	NaN	0.3362	0.892	0.0228	0.0214	0.0222	0.0207	0.021
0.0	0.0	0.0	-2198.9906	-1932.8901	NaN	NaN	0.4678	0.8922	0.0226	0.0213	0.0222	0.0207	0.0209
0.0	0.0	0.0	-1841.9906	2682.1099	NaN	NaN	1.3	0.893	0.0222	0.0212	0.0222	0.0208	0.0206
0.0	0.0	0.0	-2729.9906	-1854.8901	NaN	NaN	0.4046	0.8929	0.0222	0.0212	0.0222	0.0207	0.0207
0.0	0.0	0.0	-383.9906	-1572.8901	NaN	NaN	0.8038	0.8928	0.0221	0.0213	0.0223	0.0208	0.0207
0.0	0.0	0.0	-1403.9906	-2597.8901	NaN	NaN	0.6492	0.8925	0.0222	0.0213	0.0223	0.0208	0.0208
0.0	0.0	0.0	-2803.9906	-825.8901	NaN	NaN	0.2275	0.8923	0.0222	0.0214	0.0223	0.0208	0.0209
0.0	0.0	0.0	-2718.9906	504.1099	NaN	NaN	-0.2276	0.8922	0.0221	0.0215	0.0224	0.0209	0.021
0.0	0.0	0.0	-3117.9906	-1812.8901	NaN	NaN	0.3677	0.892	0.0221	0.0215	0.0224	0.021	0.021
0.0	0.0	0.0	-1707.9906	-1803.8901	NaN	NaN	0.5137	0.8921	0.0219	0.0215	0.0224	0.021	0.021
0.0	0.0	0.0	-961.9906	2898.1099	NaN	NaN	1.3	0.8924	0.0218	0.0215	0.0223	0.021	0.0209
0.0	0.0	0.0	-2357.9906	-2566.8901	NaN	NaN	0.5212	0.8919	0.022	0.0216	0.0223	0.0211	0.021
0.0	0.0	0.0	-3093.9906	1126.1099	NaN	NaN	-0.3	0.8919	0.022	0.0218	0.0223	0.0211	0.021
0.0	0.0	0.0	-3177.9906	1397.1099	NaN	NaN	-0.3	0.8917	0.0221	0.0219	0.0223	0.021	0.021
0.0	0.0	0.0	-2501.9906	-903.8901	NaN	NaN	0.2654	0.8919	0.0221	0.022	0.0222	0.0209	0.021
0.0	0.0	0.0	-2160.9906	-975.8901	NaN	NaN	0.3111	0.8921	0.022	0.022	0.0221	0.0208	0.021
0.0	0.0	0.0	-794.9906	-1295.8901	NaN	NaN	0.6198	0.8923	0.022	0.0221	0.0221	0.0207	0.0208
0.0	0.0	0.0	-1091.9906	-369.8901	NaN	NaN	0.253	0.8924	0.0219	0.0221	0.022	0.0207	0.0208
0.0	0.0	0.0	-3673.9906	-409.8901	NaN	NaN	0.1004	0.8923	0.022	0.0222	0.022	0.0207	0.0209
0.0	0.0	0.0	-3164.9906	1041.1099	NaN	NaN	-0.3	0.8924	0.022	0.0223	0.0219	0.0206	0.0208
0.0	0.0	0.0	-3198.9906	66.1099	NaN	NaN	-0.0211	0.8923	0.022	0.0223	0.0219	0.0206	0.0208
0.0	0.0	0.0	-2083.9906	-1516.8901	NaN	NaN	0.4213	0.8922	0.0221	0.0224	0.0219	0.0206	0.0208
0.0	0.0	0.0	-2494.9906	-593.8901	NaN	NaN	0.1923	0.8919	0.0223	0.0225	0.0219	0.0206	0.0209
0.0	0.0	0.0	-1782.9906	-3466.8901	NaN	NaN	0.6604	0.8917	0.0224	0.0226	0.0219	0.0206	0.0209
0.0	0.0	0.0	-3133.9906	-506.8901	NaN	NaN	0.1392	0.8918	0.0223	0.0226	0.0219	0.0205	0.0208
0.0	0.0	0.0	-3786.9906	19.1099	NaN	NaN	-0.0051	0.8918	0.0224	0.0227	0.0218	0.0205	0.0208
0.0	0.0	0.0	-1672.9906	-1432.8901	NaN	NaN	0.4613	0.8919	0.0223	0.0227	0.0218	0.0205	0.0208
0.0	0.0	0.0	-3300.9906	-1753.8901	NaN	NaN	0.347	0.8921	0.0223	0.0227	0.0217	0.0204	0.0208
0.0	0.0	0.0	-2626.9906	2418.1099	NaN	NaN	-0.3	0.8927	0.0221	0.0226	0.0216	0.0204	0.0207
0.0	0.0	0.0	-2821.9906	-481.8901	NaN	NaN	0.1459	0.8923	0.0222	0.0226	0.0217	0.0204	0.0208
0.0	0.0	0.0	-1842.9906	-2277.8901	NaN	NaN	0.5528	0.8922	0.0223	0.0227	0.0217	0.0204	0.0208
0.0	0.0	0.0	-2571.9906	799.1099	NaN	NaN	-0.3	0.892	0.0224	0.0227	0.0217	0.0204	0.0208
0.0	0.0	0.0	-4000.9906	615.1099	NaN	NaN	-0.1817	0.8919	0.0225	0.0228	0.0217	0.0203	0.0209
0.0	0.0	0.0	-1485.9906	-3466.8901	NaN	NaN	0.7	0.8921	0.0224	0.0227	0.0216	0.0202	0.0209
0.0	0.0	0.0	-1771.9906	52.1099	NaN	NaN	-0.0303	0.8926	0.0223	0.0226	0.0216	0.0201	0.0209
0.0	0.0	0.0	-3036.9906	80.1099	NaN	NaN	-0.0271	0.8925	0.0223	0.0226	0.0216	0.0201	0.0209
0.0	0.0	0.0	-1508.9906	3162.1099	NaN	NaN	1.3	0.8932	0.0221	0.0224	0.0215	0.0202	0.0208
0.0	0.0	0.0	-2928.9906	1627.1099	NaN	NaN	-0.3	0.8927	0.0223	0.0225	0.0215	0.0202	0.0208
0.0	0.0	0.0	-3576.9906	815.1099	NaN	NaN	-0.2951	0.8924	0.0225	0.0227	0.0215	0.0201	0.0209
0.0	0.0	0.0	-1068.9906	-2559.8901	NaN	NaN	0.7054	0.892	0.0227	0.0228	0.0215	0.02	0.0211
0.0	0.0	0.0	-1752.9906	-989.8901	NaN	NaN	0.3609	0.8926	0.0225	0.0226	0.0215	0.0199	0.0209
0.0	0.0	0.0	-2839.9906	5191.1099	NaN	NaN	1.3	0.8934	0.0223	0.0223	0.0214	0.0198	0.0208
0.0	0.0	0.0	-2701.9906	-100.8901	NaN	NaN	0.036	0.893	0.0223	0.0224	0.0215	0.0198	0.021
0.0	0.0	0.0	-2638.9906	-1665.8901	NaN	NaN	0.387	0.8929	0.0224	0.0224	0.0215	0.0198	0.021
0.0	0.0	0.0	-1423.9906	1241.1099	NaN	NaN	-0.3	0.8931	0.0223	0.0222	0.0215	0.0198	0.021
0.0	0.0	0.0	-4184.9906	3905.1099	NaN	NaN	-0.3	0.8935	0.0222	0.0222	0.0215	0.0197	0.021
0.0	0.0	0.0	-1781.9906	-2339.8901	NaN	NaN	0.5677	0.893	0.0222	0.0223	0.0216	0.0197	0.0211
0.0	0.0	0.0	-2988.9906	-286.8901	NaN	NaN	0.0876	0.8932	0.0223	0.0222	0.0216	0.0197	0.021
0.0	0.0	0.0	-266.9906	-557.8901	NaN	NaN	0.6763	0.8934	0.0222	0.0222	0.0216	0.0196	0.021
0.0	0.0	0.0	492.0094	-1991.8901	NaN	NaN	1.3	0.8935	0.0221	0.0221	0.0216	0.0196	0.021
0.0	0.0	0.0	-1388.9906	-3911.8901	NaN	NaN	0.738	0.8932	0.0222	0.0222	0.0217	0.0197	0.0211
0.0	0.0	0.0	-4272.9906	1880.1099	NaN	NaN	-0.3	0.8933	0.0221	0.0221	0.0217	0.0197	0.021
0.0	0.0	0.0	-3737.9906	-1162.8901	NaN	NaN	0.2373	0.893	0.0221	0.0221	0.0218	0.0198	0.0211
0.0	0.0	0.0	-1151.9906	498.1099	NaN	NaN	-0.3	0.8933	0.022	0.022	0.0218	0.0199	0.0211
0.0	0.0	0.0	-2779.9906	-1271.8901	NaN	NaN	0.3139	0.8928	0.0221	0.0221	0.0219	0.0199	0.0211
0.0	0.0	0.0	-2803.9906	628.1099	NaN	NaN	-0.2887	0.8929	0.0221	0.0222	0.0218	0.0199	0.0211
0.0	0.0	0.0	-2581.9906	-1684.8901	NaN	NaN	0.3949	0.8925	0.0222	0.0222	0.0219	0.0199	0.0212
0.0	0.0	0.0	-3287.9906	-501.8901	NaN	NaN	0.1324	0.8927	0.0221	0.0222	0.0219	0.0199	0.0212
0.0	0.0	0.0	-2699.9906	1848.1099	NaN	NaN	-0.3	0.8928	0.022	0.0221	0.0218	0.02	0.0212
0.0	0.0	0.0	-864.9906	-1410.8901	NaN	NaN	0.6199	0.8926	0.0221	0.0222	0.0218	0.0201	0.0213
0.0	0.0	0.0	-2979.9906	2446.1099	NaN	NaN	-0.3	0.8925	0.0221	0.0222	0.0218	0.0202	0.0213
0.0	0.0	0.0	-381.9906	348.1099	NaN	NaN	-0.3	0.8923	0.0221	0.0222	0.0218	0.0202	0.0213
0.0	0.0	0.0	-2011.9906	-24.8901	NaN	NaN	0.0122	0.8923	0.0221	0.0223	0.0218	0.0202	0.0213
0.0	0.0	0.0	-3392.9906	1502.1099	NaN	NaN	-0.3	0.8923	0.0221	0.0223	0.0218	0.0202	0.0213
0.0	0.0	0.0	-3465.9906	-659.8901	NaN	NaN	0.1599	0.8924	0.0221	0.0223	0.0218	0.0202	0.0212
0.0	0.0	0.0	-1315.9906	-1099.8901	NaN	NaN	0.4553	0.8923	0.0221	0.0223	0.0218	0.0203	0.0212
0.0	0.0	0.0	-1930.9906	349.1099	NaN	NaN	-0.2207	0.8924	0.022	0.0223	0.0218	0.0204	0.0211
0.0	0.0	0.0	-3094.9906	-129.8901	NaN	NaN	0.0403	0.8922	0.0221	0.0223	0.0218	0.0204	0.0211
0.0	0.0	0.0	-1368.9906	-2319.8901	NaN	NaN	0.6289	0.8921	0.0221	0.0224	0.0218	0.0205	0.0211
0.0	0.0	0.0	-1828.9906	-2434.8901	NaN	NaN	0.5711	0.892	0.0221	0.0224	0.0219	0.0205	0.0211
0.0	0.0	0.0	-1616.9906	-1546.8901	NaN	NaN	0.4889	0.892	0.0221	0.0223	0.0219	0.0206	0.0211
0.0	0.0	0.0	-2058.9906	-468.8901	NaN	NaN	0.1855	0.8919	0.0221	0.0221	0.022	0.0206	0.0212
0.0	0.0	0.0	-1713.9906	-2478.8901	NaN	NaN	0.5912	0.8917	0.0222	0.0221	0.022	0.0207	0.0212
0.0	0.0	0.0	-2386.9906	1049.1099	NaN	NaN	-0.3	0.8918	0.0223	0.022	0.0221	0.0207	0.0212
0.0	0.0	0.0	-2129.9906	-636.8901	NaN	NaN	0.2302	0.8915	0.0224	0.022	0.0221	0.0207	0.0212
0.0	0.0	0.0	-1941.9906	-315.8901	NaN	NaN	0.1399	0.8916	0.0225	0.0219	0.0221	0.0207	0.0212
0.0	0.0	0.0	-2358.9906	482.1099	NaN	NaN	-0.2569	0.8916	0.0225	0.0219	0.0222	0.0207	0.0211
0.0	0.0	0.0	-3048.9906	1066.1099	NaN	NaN	-0.3	0.8915	0.0225	0.0219	0.0223	0.0207	0.0211
0.0	0.0	0.0	-1867.9906	3517.1099	NaN	NaN	1.3	0.8915	0.0226	0.0218	0.0224	0.0208	0.021
0.0	0.0	0.0	-1636.9906	-3569.8901	NaN	NaN	0.6856	0.8914	0.0226	0.0218	0.0224	0.0208	0.0209
0.0	0.0	0.0	-2315.9906	-424.8901	NaN	NaN	0.155	0.891	0.0227	0.0218	0.0225	0.0209	0.021
0.0	0.0	0.0	-1783.9906	831.1099	NaN	NaN	-0.3	0.8907	0.0228	0.0219	0.0225	0.0211	0.0211
0.0	0.0	0.0	-3159.9906	-328.8901	NaN	NaN	0.0943	0.8905	0.0228	0.0219	0.0225	0.0212	0.0212
0.0	0.0	0.0	-458.9906	1033.1099	NaN	NaN	1.3	0.8905	0.0228	0.0219	0.0226	0.0212	0.0212
0.0	0.0	0.0	-3092.9906	-1420.8901	NaN	NaN	0.3148	0.8901	0.0228	0.022	0.0227	0.0212	0.0213
0.0	0.0	0.0	-1016.9906	1860.1099	NaN	NaN	1.3	0.8903	0.0228	0.022	0.0226	0.0211	0.0211
0.0	0.0	0.0	-2160.9906	-730.8901	NaN	NaN	0.2527	0.8911	0.0225	0.0219	0.0225	0.021	0.021
0.0	0.0	0.0	-2008.9906	793.1099	NaN	NaN	-0.3	0.8908	0.0226	0.022	0.0225	0.021	0.0211
0.0	0.0	0.0	-1744.9906	-1717.8901	NaN	NaN	0.4961	0.891	0.0226	0.022	0.0225	0.0209	0.0211
0.0	0.0	0.0	-2427.9906	-1352.8901	NaN	NaN	0.3578	0.8911	0.0226	0.022	0.0224	0.0207	0.0211
0.0	0.0	0.0	-1754.9906	-733.8901	NaN	NaN	0.2949	0.8914	0.0225	0.0221	0.0223	0.0206	0.0212
0.0	0.0	0.0	-1294.9906	-1066.8901	NaN	NaN	0.4517	0.8919	0.0224	0.022	0.0221	0.0205	0.0212
0.0	0.0	0.0	-1682.9906	-2089.8901	NaN	NaN	0.5539	0.8919	0.0224	0.0219	0.0221	0.0205	0.0212
0.0	0.0	0.0	-2432.9906	1023.1099	NaN	NaN	-0.3	0.8922	0.0223	0.0219	0.022	0.0205	0.0211
0.0	0.0	0.0	-2051.9906	822.1099	NaN	NaN	-0.3	0.8928	0.0222	0.0217	0.0219	0.0205	0.021
0.0	0.0	0.0	-2692.9906	218.1099	NaN	NaN	-0.0881	0.8923	0.0222	0.0218	0.0219	0.0205	0.0212
0.0	0.0	0.0	-4084.9906	169.1099	NaN	NaN	-0.0432	0.8927	0.022	0.0217	0.0219	0.0205	0.0212
0.0	0.0	0.0	-2476.9906	1489.1099	NaN	NaN	-0.3	0.8925	0.022	0.0216	0.0219	0.0206	0.0213
0.0	0.0	0.0	-3101.9906	-1890.8901	NaN	NaN	0.3787	0.8933	0.0217	0.0215	0.0218	0.0206	0.0212
0.0	0.0	0.0	-3783.9906	34.1099	NaN	NaN	-0.0091	0.892	0.0222	0.0217	0.0219	0.0208	0.0214
0.0	0.0	0.0	-2373.9906	-4131.8901	NaN	NaN	0.6351	0.8924	0.0221	0.0217	0.0218	0.0207	0.0212
0.0	0.0	0.0	-1165.9906	-241.8901	NaN	NaN	0.1718	0.8932	0.0219	0.0214	0.0217	0.0207	0.0211
0.0	0.0	0.0	-1254.9906	1095.1099	NaN	NaN	-0.3	0.8939	0.0216	0.0212	0.0216	0.0207	0.0209
0.0	0.0	0.0	-1092.9906	-2370.8901	NaN	NaN	0.6845	0.8943	0.0215	0.0211	0.0217	0.0207	0.0207
0.0	0.0	0.0	-1281.9906	-294.8901	NaN	NaN	0.187	0.8944	0.0213	0.0211	0.0218	0.0208	0.0206
0.0	0.0	0.0	-4376.9906	-1364.8901	NaN	NaN	0.2377	0.8946	0.0212	0.0211	0.0219	0.0208	0.0204
0.0	0.0	0.0	-2294.9906	-3683.8901	NaN	NaN	0.6162	0.8948	0.0211	0.0212	0.022	0.0207	0.0203
0.0	0.0	0.0	-3243.9906	-2757.8901	NaN	NaN	0.4595	0.8952	0.0209	0.021	0.022	0.0207	0.0202
0.0	0.0	0.0	156.0094	-2806.8901	NaN	NaN	1.0589	0.8954	0.0209	0.0209	0.0221	0.0207	0.0201
0.0	0.0	0.0	-2390.9906	-1197.8901	NaN	NaN	0.3338	0.8958	0.0208	0.0208	0.022	0.0207	0.0199
0.0	0.0	0.0	-2455.9906	2265.1099	NaN	NaN	-0.3	0.896	0.0208	0.0207	0.022	0.0207	0.0198
0.0	0.0	0.0	-2595.9906	-895.8901	NaN	NaN	0.2566	0.8953	0.0209	0.0208	0.022	0.021	0.02
0.0	0.0	0.0	-2376.9906	844.1099	NaN	NaN	-0.3	0.8962	0.0209	0.0207	0.0218	0.0209	0.0197
0.0	0.0	0.0	-1316.9906	-1888.8901	NaN	NaN	0.5892	0.8852	0.0231	0.0224	0.0238	0.0233	0.0222
0.0	0.0	0.0	-2811.9906	2716.1099	NaN	NaN	-0.3	0.9043	0.0194	0.0183	0.0209	0.0198	0.0173
