# Supplementary material for: DeepFRET, a software for rapid and automated single-molecule FRET data classification using deep learning
Source: eLife. 2020 Nov 3;9:e60404. doi: 10.7554/eLife.60404 (PMC7609065; doi:10.7554/eLife.60404)
Supplement: Figure 4—source data 1. [file elife-60404-fig4-data1.zip › Figure 4-source data 1/Fig_S4a/Traces/traces_all_n294/Traces_Fig2d_4mMAc_mov4_combined_tif_pair49.txt]

Exported by DeepFRET
Date: 2020-08-26, 18:13
Video filename: None
FRET pair #49
Bleaches at 197
D-Dexc-bg	A-Dexc-bg	A-Aexc-bg	D-Dexc-rw	A-Dexc-rw	A-Aexc-rw	S	E	p_bleached	p_aggregated	p_noisy	p_scrambled	p_static	p_dynamic
0.0	0.0	0.0	34675.702	10469.0279	NaN	NaN	0.2319	0.0237	0.8809	0.0222	0.0253	0.0259	0.022
0.0	0.0	0.0	29541.702	5997.0279	NaN	NaN	0.1687	0.0198	0.8917	0.021	0.0231	0.0234	0.0209
0.0	0.0	0.0	31120.702	3230.0279	NaN	NaN	0.094	0.0201	0.895	0.0208	0.0221	0.0217	0.0204
0.0	0.0	0.0	30112.702	7123.0279	NaN	NaN	0.1913	0.021	0.8928	0.0213	0.0223	0.0216	0.0211
0.0	0.0	0.0	29490.702	7649.0279	NaN	NaN	0.206	0.0214	0.8925	0.0214	0.0222	0.0213	0.0213
0.0	0.0	0.0	28678.702	10792.0279	NaN	NaN	0.2734	0.0218	0.8915	0.0215	0.0224	0.0214	0.0215
0.0	0.0	0.0	27912.702	4594.0279	NaN	NaN	0.1413	0.0219	0.891	0.0216	0.0224	0.0216	0.0216
0.0	0.0	0.0	27427.702	6589.0279	NaN	NaN	0.1937	0.0219	0.8907	0.0217	0.0224	0.0218	0.0216
0.0	0.0	0.0	27116.702	6278.0279	NaN	NaN	0.188	0.0219	0.8907	0.0217	0.0224	0.0218	0.0216
0.0	0.0	0.0	30738.702	8518.0279	NaN	NaN	0.217	0.0218	0.8904	0.0217	0.0225	0.022	0.0216
0.0	0.0	0.0	29807.702	9182.0279	NaN	NaN	0.2355	0.0217	0.8902	0.0217	0.0226	0.0221	0.0216
0.0	0.0	0.0	30081.702	9217.0279	NaN	NaN	0.2345	0.0217	0.8898	0.0217	0.0228	0.0224	0.0217
0.0	0.0	0.0	30090.702	6499.0279	NaN	NaN	0.1776	0.0217	0.8899	0.0216	0.0228	0.0225	0.0216
0.0	0.0	0.0	28565.702	10112.0279	NaN	NaN	0.2614	0.0217	0.8896	0.0215	0.023	0.0227	0.0215
0.0	0.0	0.0	27506.702	8525.0279	NaN	NaN	0.2366	0.0216	0.891	0.0213	0.0228	0.0222	0.021
0.0	0.0	0.0	31217.702	4700.0279	NaN	NaN	0.1309	0.0221	0.89	0.0214	0.0233	0.0222	0.021
0.0	0.0	0.0	28368.702	6510.0279	NaN	NaN	0.1866	0.0228	0.8907	0.0213	0.0232	0.0215	0.0204
0.0	0.0	0.0	29671.702	5493.0279	NaN	NaN	0.1562	0.0223	0.8897	0.0216	0.0235	0.0221	0.0208
0.0	0.0	0.0	25685.702	9535.0279	NaN	NaN	0.2707	0.0219	0.8903	0.0215	0.0234	0.0222	0.0206
0.0	0.0	0.0	24648.702	6527.0279	NaN	NaN	0.2094	0.0217	0.8907	0.0214	0.0233	0.0224	0.0206
0.0	0.0	0.0	30350.702	6505.0279	NaN	NaN	0.1765	0.0215	0.8912	0.0213	0.0232	0.0223	0.0206
0.0	0.0	0.0	26715.702	8588.0279	NaN	NaN	0.2433	0.0213	0.8918	0.0214	0.0229	0.0221	0.0205
0.0	0.0	0.0	27472.702	6642.0279	NaN	NaN	0.1947	0.0213	0.8916	0.0215	0.0229	0.0221	0.0206
0.0	0.0	0.0	27619.702	7018.0279	NaN	NaN	0.2026	0.0214	0.8916	0.0216	0.0228	0.022	0.0206
0.0	0.0	0.0	29194.702	11033.0279	NaN	NaN	0.2743	0.0214	0.8916	0.0217	0.0227	0.0219	0.0207
0.0	0.0	0.0	29951.702	6854.0279	NaN	NaN	0.1862	0.0214	0.8918	0.0217	0.0226	0.0218	0.0207
0.0	0.0	0.0	33973.702	6388.0279	NaN	NaN	0.1583	0.0214	0.8918	0.0216	0.0225	0.0219	0.0208
0.0	0.0	0.0	27498.702	3905.0279	NaN	NaN	0.1243	0.0214	0.8922	0.0216	0.0222	0.0218	0.0207
0.0	0.0	0.0	25425.702	5726.0279	NaN	NaN	0.1838	0.0213	0.8927	0.0215	0.022	0.0218	0.0207
0.0	0.0	0.0	23520.702	4787.0279	NaN	NaN	0.1691	0.0212	0.8935	0.0213	0.0216	0.0218	0.0206
0.0	0.0	0.0	29614.702	4062.0279	NaN	NaN	0.1206	0.0212	0.8939	0.0212	0.0214	0.0218	0.0205
0.0	0.0	0.0	25078.702	5082.0279	NaN	NaN	0.1685	0.0212	0.8942	0.0212	0.0211	0.0218	0.0204
0.0	0.0	0.0	31811.702	3554.0279	NaN	NaN	0.1005	0.0213	0.8939	0.0214	0.021	0.0219	0.0204
0.0	0.0	0.0	26438.702	7064.0279	NaN	NaN	0.2108	0.0212	0.8941	0.0213	0.0209	0.022	0.0204
0.0	0.0	0.0	23952.702	3377.0279	NaN	NaN	0.1236	0.0212	0.8944	0.0213	0.0208	0.022	0.0205
0.0	0.0	0.0	22463.702	3847.0279	NaN	NaN	0.1462	0.0212	0.8946	0.0212	0.0207	0.0219	0.0204
0.0	0.0	0.0	27550.702	5058.0279	NaN	NaN	0.1551	0.0211	0.8947	0.0213	0.0206	0.0219	0.0204
0.0	0.0	0.0	28719.702	5616.0279	NaN	NaN	0.1636	0.0211	0.8946	0.0214	0.0206	0.0219	0.0204
0.0	0.0	0.0	25974.702	6778.0279	NaN	NaN	0.2069	0.0211	0.8946	0.0214	0.0206	0.0218	0.0204
0.0	0.0	0.0	24064.702	6747.0279	NaN	NaN	0.219	0.0212	0.8946	0.0214	0.0206	0.0218	0.0204
0.0	0.0	0.0	26597.702	6933.0279	NaN	NaN	0.2068	0.0211	0.8947	0.0214	0.0206	0.0217	0.0205
0.0	0.0	0.0	31868.702	2542.0279	NaN	NaN	0.0739	0.0211	0.8949	0.0214	0.0206	0.0216	0.0204
0.0	0.0	0.0	33825.702	5787.0279	NaN	NaN	0.1461	0.021	0.895	0.0214	0.0206	0.0216	0.0204
0.0	0.0	0.0	23815.702	4928.0279	NaN	NaN	0.1714	0.0209	0.8954	0.0214	0.0205	0.0215	0.0203
0.0	0.0	0.0	29006.702	6758.0279	NaN	NaN	0.189	0.0207	0.8958	0.0215	0.0205	0.0214	0.0202
0.0	0.0	0.0	26296.702	9548.0279	NaN	NaN	0.2664	0.0206	0.8962	0.0214	0.0204	0.0213	0.02
0.0	0.0	0.0	26017.702	3472.0279	NaN	NaN	0.1177	0.0206	0.8961	0.0214	0.0205	0.0214	0.0201
0.0	0.0	0.0	29030.702	3301.0279	NaN	NaN	0.1021	0.0206	0.8961	0.0214	0.0205	0.0214	0.0201
0.0	0.0	0.0	26994.702	3696.0279	NaN	NaN	0.1204	0.0205	0.8962	0.0214	0.0205	0.0214	0.02
0.0	0.0	0.0	22150.702	6449.0279	NaN	NaN	0.2255	0.0206	0.8961	0.0213	0.0206	0.0214	0.0201
0.0	0.0	0.0	24881.702	7215.0279	NaN	NaN	0.2248	0.0206	0.8961	0.0212	0.0206	0.0214	0.0201
0.0	0.0	0.0	29054.702	6512.0279	NaN	NaN	0.1831	0.0207	0.8957	0.0213	0.0207	0.0215	0.0202
0.0	0.0	0.0	28600.702	8312.0279	NaN	NaN	0.2252	0.0208	0.8954	0.0213	0.0207	0.0215	0.0202
0.0	0.0	0.0	26877.702	8809.0279	NaN	NaN	0.2468	0.0208	0.8952	0.0214	0.0208	0.0216	0.0203
0.0	0.0	0.0	28467.702	5250.0279	NaN	NaN	0.1557	0.0209	0.8949	0.0214	0.0208	0.0216	0.0203
0.0	0.0	0.0	24951.702	6560.0279	NaN	NaN	0.2082	0.0209	0.8946	0.0214	0.0209	0.0217	0.0204
0.0	0.0	0.0	24750.702	3367.0279	NaN	NaN	0.1197	0.0209	0.8944	0.0214	0.021	0.0217	0.0206
0.0	0.0	0.0	26818.702	6378.0279	NaN	NaN	0.1921	0.0209	0.8944	0.0213	0.021	0.0218	0.0207
0.0	0.0	0.0	31544.702	6517.0279	NaN	NaN	0.1712	0.0209	0.8943	0.0213	0.021	0.0219	0.0207
0.0	0.0	0.0	23931.702	4861.0279	NaN	NaN	0.1688	0.0208	0.8943	0.0212	0.021	0.0219	0.0208
0.0	0.0	0.0	25654.702	1505.0279	NaN	NaN	0.0554	0.0208	0.8945	0.0211	0.021	0.0219	0.0207
0.0	0.0	0.0	28442.702	3660.0279	NaN	NaN	0.114	0.0208	0.8947	0.021	0.021	0.0219	0.0207
0.0	0.0	0.0	25652.702	5177.0279	NaN	NaN	0.1679	0.0207	0.8951	0.0209	0.0209	0.0218	0.0206
0.0	0.0	0.0	24629.702	3631.0279	NaN	NaN	0.1285	0.0207	0.8952	0.0209	0.0209	0.0217	0.0206
0.0	0.0	0.0	28468.702	3112.0279	NaN	NaN	0.0985	0.0206	0.8953	0.021	0.0209	0.0217	0.0206
0.0	0.0	0.0	23900.702	2402.0279	NaN	NaN	0.0913	0.0204	0.8956	0.021	0.0208	0.0216	0.0206
0.0	0.0	0.0	24955.702	4935.0279	NaN	NaN	0.1651	0.0204	0.8956	0.021	0.0208	0.0215	0.0207
0.0	0.0	0.0	23701.702	6162.0279	NaN	NaN	0.2063	0.0203	0.8957	0.0211	0.0208	0.0215	0.0207
0.0	0.0	0.0	23936.702	5159.0279	NaN	NaN	0.1773	0.0203	0.8957	0.0211	0.0208	0.0214	0.0207
0.0	0.0	0.0	22561.702	3765.0279	NaN	NaN	0.143	0.0203	0.8957	0.0212	0.0208	0.0214	0.0207
0.0	0.0	0.0	22996.702	7595.0279	NaN	NaN	0.2483	0.0203	0.8956	0.0212	0.0208	0.0214	0.0206
0.0	0.0	0.0	23796.702	5523.0279	NaN	NaN	0.1884	0.0203	0.8956	0.0213	0.0208	0.0214	0.0206
0.0	0.0	0.0	23377.702	1361.0279	NaN	NaN	0.055	0.0203	0.8956	0.0213	0.0208	0.0213	0.0206
0.0	0.0	0.0	32105.702	4265.0279	NaN	NaN	0.1173	0.0204	0.8957	0.0212	0.0208	0.0213	0.0206
0.0	0.0	0.0	26008.702	5091.0279	NaN	NaN	0.1637	0.0204	0.8957	0.0213	0.0208	0.0213	0.0205
0.0	0.0	0.0	27411.702	9153.0279	NaN	NaN	0.2503	0.0203	0.8958	0.0213	0.0208	0.0212	0.0205
0.0	0.0	0.0	25878.702	4786.0279	NaN	NaN	0.1561	0.0204	0.8958	0.0213	0.0208	0.0213	0.0205
0.0	0.0	0.0	25071.702	5651.0279	NaN	NaN	0.1839	0.0203	0.8961	0.0212	0.0208	0.0212	0.0204
0.0	0.0	0.0	24408.702	6013.0279	NaN	NaN	0.1977	0.0203	0.8964	0.0211	0.0208	0.0211	0.0203
0.0	0.0	0.0	25765.702	8961.0279	NaN	NaN	0.258	0.0203	0.8965	0.0211	0.0209	0.0211	0.0202
0.0	0.0	0.0	26544.702	8654.0279	NaN	NaN	0.2459	0.0202	0.8966	0.021	0.0209	0.021	0.0201
0.0	0.0	0.0	25549.702	4886.0279	NaN	NaN	0.1605	0.0202	0.8969	0.0209	0.0209	0.021	0.0201
0.0	0.0	0.0	29393.702	4492.0279	NaN	NaN	0.1326	0.0201	0.8972	0.0208	0.021	0.0209	0.02
0.0	0.0	0.0	27040.702	3133.0279	NaN	NaN	0.1038	0.0201	0.8972	0.0208	0.021	0.0209	0.0199
0.0	0.0	0.0	27162.702	4525.0279	NaN	NaN	0.1428	0.02	0.8975	0.0208	0.021	0.0208	0.0199
0.0	0.0	0.0	28850.702	5617.0279	NaN	NaN	0.163	0.0201	0.8973	0.0208	0.0212	0.0209	0.0198
0.0	0.0	0.0	25998.702	7863.0279	NaN	NaN	0.2322	0.02	0.8974	0.0208	0.0212	0.0208	0.0198
0.0	0.0	0.0	23895.702	3875.0279	NaN	NaN	0.1395	0.02	0.8973	0.0208	0.0213	0.0208	0.0198
0.0	0.0	0.0	23176.702	4201.0279	NaN	NaN	0.1534	0.02	0.8971	0.0209	0.0213	0.0208	0.0199
0.0	0.0	0.0	21247.702	5183.0279	NaN	NaN	0.1961	0.0201	0.8968	0.0209	0.0213	0.0209	0.02
0.0	0.0	0.0	29389.702	8728.0279	NaN	NaN	0.229	0.02	0.8967	0.0211	0.0213	0.0208	0.0201
0.0	0.0	0.0	25650.702	6955.0279	NaN	NaN	0.2133	0.0201	0.8962	0.0212	0.0213	0.0209	0.0203
0.0	0.0	0.0	27713.702	5261.0279	NaN	NaN	0.1595	0.0201	0.8958	0.0212	0.0215	0.0209	0.0205
0.0	0.0	0.0	25848.702	3997.0279	NaN	NaN	0.1339	0.0201	0.8959	0.0212	0.0215	0.0208	0.0205
0.0	0.0	0.0	25303.702	4231.0279	NaN	NaN	0.1433	0.0201	0.8959	0.0213	0.0215	0.0207	0.0205
0.0	0.0	0.0	27742.702	5699.0279	NaN	NaN	0.1704	0.0201	0.8959	0.0213	0.0215	0.0206	0.0206
0.0	0.0	0.0	23879.702	5382.0279	NaN	NaN	0.1839	0.0201	0.8955	0.0214	0.0216	0.0207	0.0208
0.0	0.0	0.0	24748.702	5907.0279	NaN	NaN	0.1927	0.0201	0.8949	0.0214	0.0217	0.0207	0.0211
0.0	0.0	0.0	22386.702	6974.0279	NaN	NaN	0.2375	0.0202	0.8946	0.0213	0.0218	0.0208	0.0213
0.0	0.0	0.0	17369.702	2295.0279	NaN	NaN	0.1167	0.0202	0.8948	0.0212	0.0217	0.0206	0.0214
0.0	0.0	0.0	14345.702	3379.0279	NaN	NaN	0.1906	0.0202	0.8954	0.0211	0.0215	0.0205	0.0214
0.0	0.0	0.0	14267.702	9253.0279	NaN	NaN	0.3934	0.0202	0.8956	0.021	0.0214	0.0204	0.0214
0.0	0.0	0.0	16797.702	6186.0279	NaN	NaN	0.2691	0.0202	0.8957	0.021	0.0213	0.0204	0.0214
0.0	0.0	0.0	10418.702	1365.0279	NaN	NaN	0.1158	0.0202	0.8964	0.0209	0.021	0.0202	0.0213
0.0	0.0	0.0	12820.702	7598.0279	NaN	NaN	0.3721	0.0203	0.8961	0.0209	0.0211	0.0204	0.0213
0.0	0.0	0.0	12464.702	3297.0279	NaN	NaN	0.2092	0.0204	0.8958	0.021	0.0212	0.0205	0.0212
0.0	0.0	0.0	12627.702	4524.0279	NaN	NaN	0.2638	0.0206	0.8956	0.021	0.0212	0.0205	0.0211
0.0	0.0	0.0	14147.702	6695.0279	NaN	NaN	0.3212	0.0207	0.8951	0.0211	0.0213	0.0206	0.0211
0.0	0.0	0.0	12297.702	5735.0279	NaN	NaN	0.318	0.0208	0.8951	0.0211	0.0213	0.0206	0.0211
0.0	0.0	0.0	17088.702	2463.0279	NaN	NaN	0.126	0.0208	0.8952	0.0211	0.0213	0.0206	0.0211
0.0	0.0	0.0	10342.702	521.0279	NaN	NaN	0.048	0.0208	0.8951	0.0212	0.0213	0.0206	0.0211
0.0	0.0	0.0	16352.702	4181.0279	NaN	NaN	0.2036	0.0209	0.8948	0.0212	0.0214	0.0207	0.0211
0.0	0.0	0.0	17124.702	4417.0279	NaN	NaN	0.205	0.0209	0.8948	0.0212	0.0214	0.0206	0.0211
0.0	0.0	0.0	16438.702	513.0279	NaN	NaN	0.0303	0.0208	0.8951	0.0211	0.0214	0.0206	0.0209
0.0	0.0	0.0	12077.702	7463.0279	NaN	NaN	0.3819	0.0209	0.8952	0.0211	0.0213	0.0206	0.0209
0.0	0.0	0.0	13929.702	2811.0279	NaN	NaN	0.1679	0.0209	0.8952	0.0211	0.0214	0.0206	0.0209
0.0	0.0	0.0	11777.702	6350.0279	NaN	NaN	0.3503	0.0208	0.8955	0.021	0.0213	0.0205	0.0208
0.0	0.0	0.0	12842.702	3699.0279	NaN	NaN	0.2236	0.0209	0.8951	0.0211	0.0214	0.0207	0.0209
0.0	0.0	0.0	13519.702	4926.0279	NaN	NaN	0.2671	0.0209	0.8948	0.0212	0.0215	0.0208	0.0209
0.0	0.0	0.0	12428.702	1630.0279	NaN	NaN	0.1159	0.0208	0.8952	0.0211	0.0213	0.0207	0.0209
0.0	0.0	0.0	15399.702	5325.0279	NaN	NaN	0.2569	0.0208	0.8951	0.0211	0.0213	0.0207	0.0209
0.0	0.0	0.0	14720.702	1366.0279	NaN	NaN	0.0849	0.0207	0.8952	0.0212	0.0213	0.0207	0.021
0.0	0.0	0.0	14092.702	2338.0279	NaN	NaN	0.1423	0.0207	0.8952	0.0212	0.0212	0.0207	0.021
0.0	0.0	0.0	13653.702	3979.0279	NaN	NaN	0.2257	0.0207	0.8951	0.0212	0.0212	0.0207	0.021
0.0	0.0	0.0	12448.702	1497.0279	NaN	NaN	0.1073	0.0206	0.895	0.0213	0.0213	0.0208	0.021
0.0	0.0	0.0	12106.702	4231.0279	NaN	NaN	0.259	0.0206	0.8954	0.0212	0.0211	0.0206	0.021
0.0	0.0	0.0	16389.702	4568.0279	NaN	NaN	0.218	0.0207	0.8952	0.0213	0.0212	0.0207	0.0209
0.0	0.0	0.0	13962.702	2508.0279	NaN	NaN	0.1523	0.0207	0.8953	0.0212	0.0212	0.0207	0.0208
0.0	0.0	0.0	11793.702	5645.0279	NaN	NaN	0.3237	0.0208	0.895	0.0212	0.0213	0.0208	0.0209
0.0	0.0	0.0	13054.702	4849.0279	NaN	NaN	0.2708	0.0209	0.8947	0.0213	0.0215	0.0209	0.0208
0.0	0.0	0.0	7282.702	5663.0279	NaN	NaN	0.4374	0.0209	0.8949	0.0212	0.0214	0.0208	0.0208
0.0	0.0	0.0	15391.702	4482.0279	NaN	NaN	0.2255	0.0209	0.8948	0.0212	0.0215	0.0208	0.0209
0.0	0.0	0.0	10591.702	3319.0279	NaN	NaN	0.2386	0.0209	0.8945	0.0213	0.0215	0.0209	0.021
0.0	0.0	0.0	9104.702	3032.0279	NaN	NaN	0.2498	0.0208	0.8948	0.0212	0.0215	0.0208	0.021
0.0	0.0	0.0	8575.702	2070.0279	NaN	NaN	0.1944	0.0208	0.8952	0.0211	0.0214	0.0207	0.0209
0.0	0.0	0.0	12361.702	3538.0279	NaN	NaN	0.2225	0.0207	0.8953	0.0211	0.0214	0.0206	0.0209
0.0	0.0	0.0	9715.702	5892.0279	NaN	NaN	0.3775	0.0207	0.8956	0.0211	0.0213	0.0205	0.0209
0.0	0.0	0.0	15633.702	5648.0279	NaN	NaN	0.2654	0.0207	0.8953	0.0211	0.0214	0.0206	0.021
0.0	0.0	0.0	11337.702	6201.0279	NaN	NaN	0.3536	0.0207	0.8956	0.021	0.0213	0.0205	0.0209
0.0	0.0	0.0	12949.702	5988.0279	NaN	NaN	0.3162	0.0206	0.8961	0.0209	0.0212	0.0203	0.0208
0.0	0.0	0.0	8285.702	3460.0279	NaN	NaN	0.2946	0.0206	0.8969	0.0207	0.021	0.0201	0.0207
0.0	0.0	0.0	11239.702	6131.0279	NaN	NaN	0.353	0.0206	0.897	0.0207	0.0209	0.0201	0.0206
0.0	0.0	0.0	10337.702	3634.0279	NaN	NaN	0.2601	0.0207	0.8971	0.0208	0.0208	0.0201	0.0205
0.0	0.0	0.0	11662.702	5961.0279	NaN	NaN	0.3382	0.0208	0.8971	0.0208	0.0207	0.0202	0.0204
0.0	0.0	0.0	15316.702	3362.0279	NaN	NaN	0.18	0.0209	0.897	0.0208	0.0206	0.0202	0.0204
0.0	0.0	0.0	14420.702	4147.0279	NaN	NaN	0.2233	0.021	0.8968	0.0209	0.0206	0.0203	0.0204
0.0	0.0	0.0	12915.702	4352.0279	NaN	NaN	0.252	0.021	0.8968	0.0209	0.0205	0.0204	0.0203
0.0	0.0	0.0	9207.702	2080.0279	NaN	NaN	0.1843	0.021	0.8975	0.0208	0.0203	0.0203	0.0201
0.0	0.0	0.0	11837.702	2463.0279	NaN	NaN	0.1722	0.0209	0.8978	0.0208	0.0202	0.0203	0.02
0.0	0.0	0.0	13101.702	1641.0279	NaN	NaN	0.1113	0.021	0.8976	0.0208	0.0202	0.0203	0.0201
0.0	0.0	0.0	15099.702	2499.0279	NaN	NaN	0.142	0.0211	0.8969	0.021	0.0203	0.0205	0.0202
0.0	0.0	0.0	17534.702	4908.0279	NaN	NaN	0.2187	0.0212	0.8966	0.021	0.0202	0.0206	0.0203
0.0	0.0	0.0	12033.702	1486.0279	NaN	NaN	0.1099	0.0213	0.8967	0.021	0.0201	0.0207	0.0202
0.0	0.0	0.0	14022.702	3274.0279	NaN	NaN	0.1893	0.0213	0.8965	0.0211	0.0201	0.0207	0.0203
0.0	0.0	0.0	11721.702	6737.0279	NaN	NaN	0.365	0.0213	0.8966	0.021	0.02	0.0206	0.0203
0.0	0.0	0.0	19248.702	4051.0279	NaN	NaN	0.1739	0.0213	0.8969	0.021	0.02	0.0206	0.0202
0.0	0.0	0.0	14413.702	2922.0279	NaN	NaN	0.1686	0.0213	0.8973	0.021	0.0199	0.0205	0.0201
0.0	0.0	0.0	15644.702	5322.0279	NaN	NaN	0.2538	0.0213	0.8969	0.0211	0.02	0.0206	0.0202
0.0	0.0	0.0	13067.702	2245.0279	NaN	NaN	0.1466	0.0213	0.897	0.021	0.0199	0.0206	0.0201
0.0	0.0	0.0	10319.702	3004.0279	NaN	NaN	0.2255	0.0213	0.8976	0.021	0.0197	0.0205	0.02
0.0	0.0	0.0	7734.702	3737.0279	NaN	NaN	0.3258	0.0214	0.8973	0.021	0.0197	0.0205	0.02
0.0	0.0	0.0	10144.702	1550.0279	NaN	NaN	0.1325	0.0214	0.8974	0.021	0.0197	0.0205	0.02
0.0	0.0	0.0	13696.702	5713.0279	NaN	NaN	0.2943	0.0214	0.897	0.0211	0.0197	0.0206	0.0203
0.0	0.0	0.0	13446.702	4488.0279	NaN	NaN	0.2502	0.0214	0.8966	0.0211	0.0197	0.0207	0.0205
0.0	0.0	0.0	13744.702	2912.0279	NaN	NaN	0.1748	0.0215	0.8971	0.021	0.0196	0.0206	0.0203
0.0	0.0	0.0	17367.702	4848.0279	NaN	NaN	0.2182	0.0216	0.8967	0.021	0.0196	0.0207	0.0204
0.0	0.0	0.0	11128.702	2554.0279	NaN	NaN	0.1867	0.0217	0.8966	0.0211	0.0196	0.0206	0.0204
0.0	0.0	0.0	11902.702	6185.0279	NaN	NaN	0.3419	0.0215	0.8977	0.021	0.0193	0.0204	0.0201
0.0	0.0	0.0	14290.702	2463.0279	NaN	NaN	0.147	0.0216	0.8968	0.0211	0.0194	0.0206	0.0205
0.0	0.0	0.0	13467.702	6362.0279	NaN	NaN	0.3208	0.0217	0.8963	0.0213	0.0195	0.0207	0.0206
0.0	0.0	0.0	12094.702	2670.0279	NaN	NaN	0.1808	0.0218	0.8964	0.0213	0.0194	0.0206	0.0205
0.0	0.0	0.0	13999.702	4452.0279	NaN	NaN	0.2413	0.0219	0.8958	0.0215	0.0194	0.0207	0.0208
0.0	0.0	0.0	11869.702	85.0279	NaN	NaN	0.0071	0.0219	0.8959	0.0215	0.0193	0.0207	0.0207
0.0	0.0	0.0	11842.702	3192.0279	NaN	NaN	0.2123	0.0218	0.8962	0.0215	0.0192	0.0206	0.0207
0.0	0.0	0.0	17747.702	4564.0279	NaN	NaN	0.2046	0.022	0.8951	0.0218	0.0194	0.0208	0.021
0.0	0.0	0.0	10539.702	3437.0279	NaN	NaN	0.2459	0.022	0.8953	0.0217	0.0193	0.0208	0.0208
0.0	0.0	0.0	12891.702	3673.0279	NaN	NaN	0.2217	0.0221	0.8964	0.0216	0.0191	0.0205	0.0203
0.0	0.0	0.0	14139.702	-511.9721	NaN	NaN	-0.0376	0.0223	0.8956	0.0216	0.0193	0.0206	0.0205
0.0	0.0	0.0	13479.702	5521.0279	NaN	NaN	0.2906	0.0224	0.896	0.0216	0.0193	0.0205	0.0202
0.0	0.0	0.0	14446.702	5150.0279	NaN	NaN	0.2628	0.0224	0.8952	0.0217	0.0195	0.0207	0.0204
0.0	0.0	0.0	10327.702	3725.0279	NaN	NaN	0.2651	0.0226	0.8952	0.0217	0.0195	0.0206	0.0203
0.0	0.0	0.0	12601.702	4167.0279	NaN	NaN	0.2485	0.0228	0.8954	0.0217	0.0195	0.0205	0.0201
0.0	0.0	0.0	13451.702	2549.0279	NaN	NaN	0.1593	0.0227	0.8952	0.0217	0.0195	0.0205	0.0203
0.0	0.0	0.0	13684.702	4675.0279	NaN	NaN	0.2546	0.0228	0.8946	0.0219	0.0197	0.0206	0.0204
0.0	0.0	0.0	11516.702	1965.0279	NaN	NaN	0.1458	0.0229	0.894	0.022	0.0199	0.0208	0.0205
0.0	0.0	0.0	14008.702	3126.0279	NaN	NaN	0.1824	0.0229	0.8928	0.0222	0.0203	0.0211	0.0207
0.0	0.0	0.0	7952.702	1037.0279	NaN	NaN	0.1154	0.0229	0.8924	0.0222	0.0204	0.0212	0.0209
0.0	0.0	0.0	13206.702	2880.0279	NaN	NaN	0.179	0.0228	0.8922	0.0222	0.0205	0.0212	0.0211
0.0	0.0	0.0	17395.702	3118.0279	NaN	NaN	0.152	0.0228	0.891	0.0222	0.0209	0.0214	0.0217
0.0	0.0	0.0	13376.702	4460.0279	NaN	NaN	0.25	0.023	0.8902	0.0223	0.0212	0.0216	0.0216
0.0	0.0	0.0	14379.702	6645.0279	NaN	NaN	0.3161	0.0234	0.8894	0.0224	0.0215	0.0219	0.0215
0.0	0.0	0.0	10717.702	3496.0279	NaN	NaN	0.246	0.0238	0.8888	0.0223	0.0217	0.0221	0.0213
0.0	0.0	0.0	13884.702	7633.0279	NaN	NaN	0.3547	0.0242	0.8882	0.0221	0.0219	0.0221	0.0215
0.0	0.0	0.0	14210.702	5301.0279	NaN	NaN	0.2717	0.0245	0.8888	0.0217	0.0217	0.0219	0.0213
0.0	0.0	0.0	15765.702	3412.0279	NaN	NaN	0.1779	0.0259	0.8896	0.0211	0.0211	0.0215	0.0208
0.0	0.0	0.0	13996.702	4117.0279	NaN	NaN	0.2273	0.0387	0.8692	0.023	0.0213	0.025	0.0228
0.0	0.0	0.0	7124.702	588.0279	NaN	NaN	0.0762	0.1638	0.7114	0.0287	0.0206	0.0345	0.0411
0.0	0.0	0.0	283.702	646.0279	NaN	NaN	0.6949	0.6631	0.2265	0.0277	0.0179	0.0339	0.0308
0.0	0.0	0.0	518.702	-957.9721	NaN	NaN	1.3	0.7627	0.1208	0.0284	0.0227	0.0376	0.0278
0.0	0.0	0.0	-263.298	653.0279	NaN	NaN	1.3	0.8095	0.0903	0.0251	0.0214	0.0308	0.0228
0.0	0.0	0.0	-470.298	-1189.9721	NaN	NaN	0.7167	0.8463	0.065	0.0218	0.0199	0.0258	0.0211
0.0	0.0	0.0	344.702	4010.0279	NaN	NaN	0.9208	0.8532	0.0564	0.0217	0.0195	0.0269	0.0224
0.0	0.0	0.0	-2400.298	110.0279	NaN	NaN	-0.048	0.8642	0.0481	0.0211	0.0198	0.0254	0.0214
0.0	0.0	0.0	-779.298	-70.9721	NaN	NaN	0.0835	0.8688	0.0444	0.0204	0.0198	0.0251	0.0216
0.0	0.0	0.0	839.702	1533.0279	NaN	NaN	0.6461	0.8697	0.0434	0.0201	0.0196	0.0253	0.0219
0.0	0.0	0.0	-1069.298	1062.0279	NaN	NaN	-0.3	0.8656	0.0447	0.0208	0.0198	0.0264	0.0227
0.0	0.0	0.0	-962.298	1056.0279	NaN	NaN	1.3	0.866	0.0446	0.0205	0.0196	0.0269	0.0224
0.0	0.0	0.0	-1032.298	1291.0279	NaN	NaN	1.3	0.8649	0.0449	0.0206	0.0198	0.0278	0.0222
0.0	0.0	0.0	-970.298	-1498.9721	NaN	NaN	0.6071	0.8698	0.0431	0.0196	0.0193	0.0268	0.0215
0.0	0.0	0.0	-1271.298	2126.0279	NaN	NaN	1.3	0.8762	0.0396	0.0195	0.0189	0.0252	0.0207
0.0	0.0	0.0	383.702	1470.0279	NaN	NaN	0.793	0.882	0.0355	0.0201	0.0186	0.0237	0.0202
0.0	0.0	0.0	-771.298	477.0279	NaN	NaN	-0.3	0.8872	0.032	0.0201	0.0183	0.0226	0.0199
0.0	0.0	0.0	-784.298	1531.0279	NaN	NaN	1.3	0.8889	0.0304	0.02	0.0184	0.0226	0.0199
0.0	0.0	0.0	815.702	-1046.9721	NaN	NaN	1.3	0.891	0.0293	0.0195	0.0184	0.0222	0.0196
0.0	0.0	0.0	-311.298	299.0279	NaN	NaN	-0.3	0.895	0.0276	0.0185	0.0182	0.0211	0.0196
0.0	0.0	0.0	-1138.298	43.0279	NaN	NaN	-0.0393	0.8984	0.0264	0.0177	0.0178	0.0202	0.0195
0.0	0.0	0.0	-1803.298	-2475.9721	NaN	NaN	0.5786	0.8989	0.0262	0.0176	0.0177	0.02	0.0196
0.0	0.0	0.0	-770.298	-594.9721	NaN	NaN	0.4358	0.9002	0.0255	0.0175	0.0174	0.0199	0.0195
0.0	0.0	0.0	2805.702	2049.0279	NaN	NaN	0.4221	0.8966	0.0264	0.0183	0.0177	0.021	0.0199
0.0	0.0	0.0	-1233.298	728.0279	NaN	NaN	-0.3	0.895	0.0271	0.0187	0.0176	0.0217	0.02
0.0	0.0	0.0	-742.298	4999.0279	NaN	NaN	1.1744	0.8903	0.0289	0.0196	0.0181	0.0224	0.0208
0.0	0.0	0.0	-697.298	1367.0279	NaN	NaN	1.3	0.8919	0.028	0.0195	0.0181	0.0221	0.0205
0.0	0.0	0.0	-1413.298	1382.0279	NaN	NaN	-0.3	0.8924	0.0276	0.0195	0.0182	0.0218	0.0205
0.0	0.0	0.0	-1386.298	1902.0279	NaN	NaN	1.3	0.8924	0.0273	0.0195	0.0184	0.0218	0.0206
0.0	0.0	0.0	-581.298	2558.0279	NaN	NaN	1.2941	0.8914	0.0273	0.0196	0.0187	0.022	0.0209
0.0	0.0	0.0	-746.298	1201.0279	NaN	NaN	1.3	0.8918	0.0271	0.0194	0.0189	0.022	0.0208
0.0	0.0	0.0	580.702	-314.9721	NaN	NaN	-0.3	0.8953	0.026	0.0185	0.0187	0.0213	0.0202
0.0	0.0	0.0	-249.298	-199.9721	NaN	NaN	0.4451	0.8962	0.0258	0.0182	0.0187	0.0211	0.0201
0.0	0.0	0.0	-1755.298	-1321.9721	NaN	NaN	0.4296	0.8984	0.0253	0.0177	0.0183	0.0208	0.0195
0.0	0.0	0.0	-507.298	237.0279	NaN	NaN	-0.3	0.8981	0.0256	0.0178	0.0182	0.021	0.0193
0.0	0.0	0.0	-2271.298	1099.0279	NaN	NaN	-0.3	0.8972	0.0261	0.0181	0.0182	0.0214	0.0191
0.0	0.0	0.0	-1286.298	3180.0279	NaN	NaN	1.3	0.8947	0.0272	0.0186	0.0184	0.0218	0.0193
0.0	0.0	0.0	-1025.298	852.0279	NaN	NaN	-0.3	0.8974	0.0267	0.018	0.018	0.021	0.0189
0.0	0.0	0.0	-1172.298	1975.0279	NaN	NaN	1.3	0.896	0.027	0.0183	0.0184	0.0209	0.0195
0.0	0.0	0.0	-320.298	223.0279	NaN	NaN	-0.3	0.8972	0.0267	0.0179	0.0183	0.0204	0.0194
0.0	0.0	0.0	-696.298	3121.0279	NaN	NaN	1.2872	0.8953	0.0272	0.0182	0.0188	0.0206	0.0199
0.0	0.0	0.0	-125.298	510.0279	NaN	NaN	1.3	0.896	0.0269	0.018	0.0188	0.0205	0.0198
0.0	0.0	0.0	167.702	2584.0279	NaN	NaN	0.9391	0.8944	0.027	0.0184	0.0193	0.0207	0.0202
0.0	0.0	0.0	1672.702	518.0279	NaN	NaN	0.2365	0.8948	0.0267	0.0183	0.0195	0.0205	0.0203
0.0	0.0	0.0	-325.298	1474.0279	NaN	NaN	1.2832	0.8956	0.0262	0.0182	0.0195	0.0204	0.0201
0.0	0.0	0.0	-170.298	-2295.9721	NaN	NaN	0.9309	0.8964	0.0259	0.0183	0.0194	0.0201	0.0198
0.0	0.0	0.0	-144.298	2522.0279	NaN	NaN	1.0607	0.896	0.0254	0.0187	0.0197	0.0201	0.02
0.0	0.0	0.0	1000.702	1345.0279	NaN	NaN	0.5734	0.8957	0.0249	0.019	0.02	0.0202	0.0202
0.0	0.0	0.0	1325.702	1629.0279	NaN	NaN	0.5513	0.8949	0.0248	0.0193	0.0203	0.0204	0.0203
0.0	0.0	0.0	1819.702	-1707.9721	NaN	NaN	-0.3	0.8949	0.0243	0.0195	0.0204	0.0206	0.0203
0.0	0.0	0.0	2137.702	3130.0279	NaN	NaN	0.5942	0.8935	0.0242	0.0198	0.0209	0.0209	0.0207
0.0	0.0	0.0	-437.298	1604.0279	NaN	NaN	1.3	0.8933	0.0242	0.02	0.0208	0.021	0.0207
0.0	0.0	0.0	-1144.298	142.0279	NaN	NaN	-0.1417	0.894	0.0242	0.0201	0.0205	0.0208	0.0204
0.0	0.0	0.0	-1318.298	-679.9721	NaN	NaN	0.3403	0.8944	0.0245	0.0202	0.0203	0.0205	0.0202
0.0	0.0	0.0	-1270.298	-2159.9721	NaN	NaN	0.6297	0.8947	0.0244	0.0202	0.0203	0.0204	0.0201
0.0	0.0	0.0	1128.702	19.0279	NaN	NaN	0.0166	0.8944	0.024	0.0203	0.0205	0.0205	0.0202
0.0	0.0	0.0	1370.702	2119.0279	NaN	NaN	0.6072	0.8935	0.0238	0.0204	0.021	0.0209	0.0205
0.0	0.0	0.0	-197.298	2997.0279	NaN	NaN	1.0705	0.8928	0.0237	0.0204	0.0212	0.0212	0.0207
0.0	0.0	0.0	1185.702	888.0279	NaN	NaN	0.4282	0.8924	0.0236	0.0208	0.0214	0.0212	0.0206
0.0	0.0	0.0	-1583.298	959.0279	NaN	NaN	-0.3	0.8935	0.0235	0.0207	0.0211	0.0209	0.0202
0.0	0.0	0.0	-1060.298	-724.9721	NaN	NaN	0.4061	0.8944	0.0235	0.0206	0.0209	0.0206	0.02
0.0	0.0	0.0	-298.298	-75.9721	NaN	NaN	0.203	0.8945	0.0235	0.0206	0.021	0.0205	0.0199
0.0	0.0	0.0	-2720.298	847.0279	NaN	NaN	-0.3	0.8941	0.0235	0.0207	0.0212	0.0206	0.0199
0.0	0.0	0.0	-2099.298	3155.0279	NaN	NaN	1.3	0.8938	0.0233	0.0209	0.0213	0.0207	0.02
0.0	0.0	0.0	-1133.298	2226.0279	NaN	NaN	1.3	0.8933	0.0232	0.021	0.0215	0.0208	0.0201
0.0	0.0	0.0	-562.298	47.0279	NaN	NaN	-0.0913	0.893	0.0233	0.0212	0.0216	0.0208	0.0202
0.0	0.0	0.0	-965.298	2003.0279	NaN	NaN	1.3	0.8927	0.0232	0.0213	0.0217	0.0209	0.0202
0.0	0.0	0.0	-1938.298	-1143.9721	NaN	NaN	0.3711	0.893	0.0232	0.0213	0.0216	0.0208	0.0201
0.0	0.0	0.0	540.702	2230.0279	NaN	NaN	0.8049	0.8935	0.0228	0.0213	0.0216	0.0208	0.02
0.0	0.0	0.0	-990.298	-2023.9721	NaN	NaN	0.6715	0.8938	0.023	0.0212	0.0215	0.0207	0.0199
0.0	0.0	0.0	-972.298	-1857.9721	NaN	NaN	0.6565	0.894	0.0229	0.0212	0.0214	0.0206	0.0199
0.0	0.0	0.0	-593.298	-1873.9721	NaN	NaN	0.7595	0.8938	0.0228	0.0213	0.0214	0.0207	0.0199
0.0	0.0	0.0	-354.298	-39.9721	NaN	NaN	0.1014	0.8937	0.0226	0.0215	0.0214	0.0208	0.02
0.0	0.0	0.0	-2607.298	493.0279	NaN	NaN	-0.2332	0.8942	0.0225	0.0212	0.0213	0.0209	0.02
0.0	0.0	0.0	1152.702	1001.0279	NaN	NaN	0.4648	0.8942	0.0224	0.0211	0.0212	0.021	0.02
0.0	0.0	0.0	293.702	1462.0279	NaN	NaN	0.8327	0.8939	0.0226	0.0211	0.0212	0.0212	0.02
0.0	0.0	0.0	-97.298	702.0279	NaN	NaN	1.1609	0.8939	0.0226	0.0211	0.0212	0.0212	0.02
0.0	0.0	0.0	-884.298	1225.0279	NaN	NaN	1.3	0.8937	0.0227	0.0211	0.0212	0.0212	0.02
0.0	0.0	0.0	-394.298	1248.0279	NaN	NaN	1.3	0.8936	0.0227	0.021	0.0213	0.0213	0.0201
0.0	0.0	0.0	-789.298	-530.9721	NaN	NaN	0.4022	0.8933	0.0228	0.021	0.0213	0.0213	0.0202
0.0	0.0	0.0	-705.298	1820.0279	NaN	NaN	1.3	0.8931	0.0228	0.021	0.0214	0.0215	0.0203
0.0	0.0	0.0	-903.298	4097.0279	NaN	NaN	1.2828	0.8926	0.0229	0.021	0.0215	0.0215	0.0204
0.0	0.0	0.0	-774.298	-2115.9721	NaN	NaN	0.7321	0.8922	0.0231	0.0212	0.0216	0.0215	0.0205
0.0	0.0	0.0	-714.298	1993.0279	NaN	NaN	1.3	0.8924	0.0229	0.0211	0.0216	0.0215	0.0205
0.0	0.0	0.0	-641.298	649.0279	NaN	NaN	1.3	0.8925	0.0229	0.021	0.0216	0.0214	0.0205
0.0	0.0	0.0	-79.298	809.0279	NaN	NaN	1.1087	0.8927	0.0229	0.021	0.0215	0.0213	0.0206
0.0	0.0	0.0	610.702	-802.9721	NaN	NaN	1.3	0.8931	0.0228	0.021	0.0215	0.021	0.0206
0.0	0.0	0.0	-992.298	720.0279	NaN	NaN	-0.3	0.8935	0.0227	0.0209	0.0215	0.0209	0.0206
0.0	0.0	0.0	-2261.298	1105.0279	NaN	NaN	-0.3	0.8937	0.0225	0.0209	0.0215	0.0207	0.0207
0.0	0.0	0.0	584.702	1297.0279	NaN	NaN	0.6893	0.8941	0.0223	0.0208	0.0215	0.0207	0.0206
0.0	0.0	0.0	-1518.298	-154.9721	NaN	NaN	0.0926	0.8938	0.0224	0.0209	0.0216	0.0206	0.0207
0.0	0.0	0.0	533.702	1313.0279	NaN	NaN	0.711	0.8942	0.0224	0.0208	0.0216	0.0205	0.0206
0.0	0.0	0.0	-1197.298	-3278.9721	NaN	NaN	0.7325	0.8939	0.0225	0.0208	0.0216	0.0205	0.0207
0.0	0.0	0.0	450.702	-1006.9721	NaN	NaN	1.3	0.8946	0.0224	0.0208	0.0214	0.0204	0.0205
0.0	0.0	0.0	-2177.298	122.0279	NaN	NaN	-0.0594	0.8948	0.0223	0.0207	0.0214	0.0203	0.0204
0.0	0.0	0.0	1028.702	766.0279	NaN	NaN	0.4268	0.8952	0.0222	0.0207	0.0213	0.0203	0.0203
0.0	0.0	0.0	-638.298	-1295.9721	NaN	NaN	0.67	0.895	0.0222	0.0206	0.0214	0.0203	0.0203
0.0	0.0	0.0	-1521.298	3422.0279	NaN	NaN	1.3	0.8953	0.0221	0.0206	0.0214	0.0203	0.0203
0.0	0.0	0.0	-2153.298	-743.9721	NaN	NaN	0.2568	0.8948	0.0223	0.0206	0.0215	0.0203	0.0205
0.0	0.0	0.0	664.702	-158.9721	NaN	NaN	-0.3	0.8949	0.0223	0.0206	0.0215	0.0202	0.0204
0.0	0.0	0.0	-2599.298	395.0279	NaN	NaN	-0.1792	0.895	0.0223	0.0206	0.0215	0.0202	0.0204
0.0	0.0	0.0	872.702	-720.9721	NaN	NaN	-0.3	0.8954	0.0222	0.0205	0.0215	0.0201	0.0203
0.0	0.0	0.0	-1159.298	-1265.9721	NaN	NaN	0.522	0.8957	0.0221	0.0205	0.0214	0.0201	0.0202
0.0	0.0	0.0	-461.298	-1057.9721	NaN	NaN	0.6964	0.8962	0.0219	0.0205	0.0213	0.02	0.02
0.0	0.0	0.0	-3187.298	126.0279	NaN	NaN	-0.0412	0.8963	0.0219	0.0205	0.0213	0.0199	0.02
0.0	0.0	0.0	-2137.298	-166.9721	NaN	NaN	0.0725	0.8964	0.0219	0.0205	0.0213	0.0199	0.02
0.0	0.0	0.0	-656.298	-789.9721	NaN	NaN	0.5462	0.8964	0.0219	0.0206	0.0212	0.0199	0.02
0.0	0.0	0.0	-442.298	-1671.9721	NaN	NaN	0.7908	0.8961	0.022	0.0206	0.0213	0.02	0.02
0.0	0.0	0.0	-1561.298	1423.0279	NaN	NaN	-0.3	0.8963	0.0219	0.0206	0.0212	0.0199	0.02
0.0	0.0	0.0	-1627.298	-380.9721	NaN	NaN	0.1897	0.8956	0.0221	0.0207	0.0213	0.0201	0.0202
0.0	0.0	0.0	-605.298	1282.0279	NaN	NaN	1.3	0.8956	0.0221	0.0206	0.0212	0.0202	0.0203
0.0	0.0	0.0	-804.298	973.0279	NaN	NaN	1.3	0.8951	0.0222	0.0206	0.0213	0.0204	0.0204
0.0	0.0	0.0	-1082.298	715.0279	NaN	NaN	-0.3	0.8946	0.0224	0.0207	0.0214	0.0204	0.0205
0.0	0.0	0.0	-3174.298	2037.0279	NaN	NaN	-0.3	0.8942	0.0225	0.0208	0.0214	0.0205	0.0206
0.0	0.0	0.0	-948.298	-397.9721	NaN	NaN	0.2956	0.8942	0.0225	0.0208	0.0215	0.0205	0.0206
0.0	0.0	0.0	214.702	3353.0279	NaN	NaN	0.9398	0.8944	0.0224	0.0207	0.0215	0.0205	0.0205
0.0	0.0	0.0	-1447.298	-1125.9721	NaN	NaN	0.4376	0.8946	0.0223	0.0207	0.0215	0.0205	0.0204
0.0	0.0	0.0	1122.702	-2177.9721	NaN	NaN	1.3	0.8949	0.0222	0.0207	0.0215	0.0204	0.0203
0.0	0.0	0.0	-1206.298	-3046.9721	NaN	NaN	0.7164	0.8949	0.0222	0.0208	0.0215	0.0203	0.0203
0.0	0.0	0.0	-2916.298	-1133.9721	NaN	NaN	0.28	0.8954	0.0221	0.0208	0.0214	0.0201	0.0202
0.0	0.0	0.0	-3008.298	-2450.9721	NaN	NaN	0.449	0.8951	0.0222	0.0209	0.0214	0.0201	0.0203
0.0	0.0	0.0	-1842.298	-953.9721	NaN	NaN	0.3412	0.8956	0.022	0.0209	0.0213	0.02	0.0203
0.0	0.0	0.0	-1182.298	-529.9721	NaN	NaN	0.3095	0.8956	0.0219	0.0207	0.0213	0.0201	0.0204
0.0	0.0	0.0	-488.298	3618.0279	NaN	NaN	1.156	0.8961	0.0218	0.0206	0.0211	0.0201	0.0203
0.0	0.0	0.0	-1126.298	1194.0279	NaN	NaN	1.3	0.8958	0.0219	0.0206	0.0212	0.0202	0.0204
0.0	0.0	0.0	633.702	-605.9721	NaN	NaN	-0.3	0.8959	0.0219	0.0205	0.0211	0.0202	0.0204
0.0	0.0	0.0	-287.298	1722.0279	NaN	NaN	1.2002	0.896	0.0219	0.0204	0.0211	0.0203	0.0203
0.0	0.0	0.0	105.702	6012.0279	NaN	NaN	0.9827	0.8963	0.0219	0.0203	0.021	0.0204	0.0202
0.0	0.0	0.0	-1219.298	-2697.9721	NaN	NaN	0.6887	0.8942	0.0223	0.0208	0.0214	0.0205	0.0207
0.0	0.0	0.0	-854.298	2361.0279	NaN	NaN	1.3	0.8945	0.0223	0.0208	0.0214	0.0204	0.0205
0.0	0.0	0.0	-2701.298	195.0279	NaN	NaN	-0.0778	0.8941	0.0224	0.021	0.0215	0.0203	0.0206
0.0	0.0	0.0	-2577.298	-1818.9721	NaN	NaN	0.4138	0.8946	0.0222	0.021	0.0214	0.0202	0.0205
0.0	0.0	0.0	-2820.298	-1478.9721	NaN	NaN	0.344	0.8947	0.0221	0.021	0.0215	0.0202	0.0205
0.0	0.0	0.0	-1915.298	705.0279	NaN	NaN	-0.3	0.8954	0.0219	0.0209	0.0213	0.0201	0.0204
0.0	0.0	0.0	-2163.298	-1535.9721	NaN	NaN	0.4152	0.8955	0.0218	0.0209	0.0213	0.02	0.0205
0.0	0.0	0.0	336.702	-1651.9721	NaN	NaN	1.256	0.8961	0.0216	0.0207	0.0212	0.0201	0.0203
0.0	0.0	0.0	-1497.298	3393.0279	NaN	NaN	1.3	0.8964	0.0215	0.0206	0.0211	0.0201	0.0203
0.0	0.0	0.0	-2117.298	-226.9721	NaN	NaN	0.0968	0.8957	0.0217	0.0207	0.0212	0.0202	0.0205
0.0	0.0	0.0	-749.298	-901.9721	NaN	NaN	0.5462	0.8957	0.0217	0.0207	0.0212	0.0202	0.0205
0.0	0.0	0.0	135.702	-1025.9721	NaN	NaN	1.1524	0.8952	0.0219	0.0207	0.0213	0.0203	0.0206
0.0	0.0	0.0	-2075.298	754.0279	NaN	NaN	-0.3	0.8952	0.0219	0.0207	0.0212	0.0203	0.0207
0.0	0.0	0.0	-1740.298	279.0279	NaN	NaN	-0.1909	0.8947	0.022	0.0208	0.0213	0.0205	0.0208
0.0	0.0	0.0	-427.298	1.0279	NaN	NaN	-0.0024	0.8948	0.0219	0.0207	0.0213	0.0205	0.0207
0.0	0.0	0.0	-3881.298	1926.0279	NaN	NaN	-0.3	0.8944	0.0221	0.0208	0.0214	0.0206	0.0207
0.0	0.0	0.0	-750.298	1211.0279	NaN	NaN	1.3	0.8946	0.0221	0.0209	0.0214	0.0205	0.0206
0.0	0.0	0.0	-1329.298	-1461.9721	NaN	NaN	0.5238	0.8942	0.0222	0.021	0.0214	0.0205	0.0207
0.0	0.0	0.0	-341.298	-443.9721	NaN	NaN	0.5654	0.8947	0.022	0.0209	0.0214	0.0204	0.0206
0.0	0.0	0.0	-2726.298	59.0279	NaN	NaN	-0.0221	0.8946	0.022	0.0209	0.0214	0.0204	0.0206
0.0	0.0	0.0	-64.298	-471.9721	NaN	NaN	0.8801	0.895	0.0218	0.0208	0.0214	0.0205	0.0205
0.0	0.0	0.0	-950.298	-190.9721	NaN	NaN	0.1673	0.8946	0.0219	0.0208	0.0215	0.0206	0.0206
0.0	0.0	0.0	-1111.298	-1179.9721	NaN	NaN	0.515	0.8947	0.0219	0.0209	0.0215	0.0205	0.0206
0.0	0.0	0.0	-1634.298	-575.9721	NaN	NaN	0.2606	0.8949	0.0218	0.0208	0.0214	0.0204	0.0207
0.0	0.0	0.0	-1839.298	-709.9721	NaN	NaN	0.2785	0.895	0.0217	0.0208	0.0214	0.0204	0.0206
0.0	0.0	0.0	-1504.298	1883.0279	NaN	NaN	1.3	0.8956	0.0215	0.0207	0.0213	0.0203	0.0205
0.0	0.0	0.0	-1876.298	1327.0279	NaN	NaN	-0.3	0.8956	0.0215	0.0208	0.0213	0.0202	0.0205
0.0	0.0	0.0	-322.298	146.0279	NaN	NaN	-0.3	0.8961	0.0215	0.0207	0.0212	0.0202	0.0203
0.0	0.0	0.0	142.702	1913.0279	NaN	NaN	0.9306	0.8959	0.0216	0.0207	0.0212	0.0202	0.0203
0.0	0.0	0.0	-1218.298	-2922.9721	NaN	NaN	0.7058	0.8951	0.0218	0.021	0.0213	0.0203	0.0205
0.0	0.0	0.0	-358.298	269.0279	NaN	NaN	-0.3	0.895	0.0219	0.021	0.0213	0.0204	0.0205
0.0	0.0	0.0	-1979.298	291.0279	NaN	NaN	-0.1724	0.8943	0.0221	0.021	0.0214	0.0206	0.0207
0.0	0.0	0.0	-809.298	1779.0279	NaN	NaN	1.3	0.8941	0.0222	0.021	0.0214	0.0207	0.0207
0.0	0.0	0.0	-2829.298	-998.9721	NaN	NaN	0.2609	0.8939	0.0223	0.021	0.0214	0.0207	0.0208
0.0	0.0	0.0	-1728.298	-1360.9721	NaN	NaN	0.4405	0.8944	0.0222	0.0208	0.0213	0.0206	0.0207
0.0	0.0	0.0	1409.702	3733.0279	NaN	NaN	0.7259	0.8955	0.022	0.0205	0.021	0.0206	0.0204
0.0	0.0	0.0	680.702	62.0279	NaN	NaN	0.0835	0.8953	0.022	0.0205	0.0211	0.0206	0.0204
0.0	0.0	0.0	-1638.298	-736.9721	NaN	NaN	0.3103	0.895	0.0221	0.0207	0.0212	0.0206	0.0205
0.0	0.0	0.0	-2398.298	1699.0279	NaN	NaN	-0.3	0.8949	0.0221	0.0207	0.0212	0.0206	0.0205
0.0	0.0	0.0	-731.298	934.0279	NaN	NaN	1.3	0.8949	0.0221	0.0207	0.0212	0.0205	0.0205
0.0	0.0	0.0	-2099.298	-2218.9721	NaN	NaN	0.5139	0.8944	0.0222	0.0209	0.0213	0.0205	0.0207
0.0	0.0	0.0	-1723.298	284.0279	NaN	NaN	-0.1973	0.8949	0.0222	0.0208	0.0212	0.0205	0.0205
0.0	0.0	0.0	-1191.298	580.0279	NaN	NaN	-0.3	0.895	0.0222	0.0207	0.0211	0.0205	0.0205
0.0	0.0	0.0	-2896.298	457.0279	NaN	NaN	-0.1874	0.8955	0.0221	0.0206	0.021	0.0204	0.0204
0.0	0.0	0.0	-118.298	794.0279	NaN	NaN	1.1751	0.8958	0.022	0.0206	0.0209	0.0204	0.0203
0.0	0.0	0.0	-1413.298	180.0279	NaN	NaN	-0.146	0.8957	0.022	0.0206	0.0209	0.0204	0.0204
0.0	0.0	0.0	-189.298	15.0279	NaN	NaN	-0.0862	0.896	0.0219	0.0206	0.0208	0.0204	0.0203
0.0	0.0	0.0	-153.298	359.0279	NaN	NaN	1.3	0.896	0.0219	0.0206	0.0207	0.0204	0.0203
0.0	0.0	0.0	-500.298	2103.0279	NaN	NaN	1.3	0.896	0.0219	0.0206	0.0207	0.0204	0.0204
0.0	0.0	0.0	-1456.298	-312.9721	NaN	NaN	0.1769	0.8958	0.0219	0.0207	0.0208	0.0204	0.0205
0.0	0.0	0.0	-2240.298	520.0279	NaN	NaN	-0.3	0.8959	0.0219	0.0206	0.0208	0.0204	0.0205
0.0	0.0	0.0	-1921.298	2286.0279	NaN	NaN	1.3	0.8957	0.0219	0.0207	0.0208	0.0204	0.0205
0.0	0.0	0.0	-2565.298	1612.0279	NaN	NaN	-0.3	0.8955	0.0219	0.0207	0.0209	0.0204	0.0206
0.0	0.0	0.0	-2168.298	-665.9721	NaN	NaN	0.235	0.8951	0.022	0.0208	0.021	0.0204	0.0207
0.0	0.0	0.0	-1729.298	935.0279	NaN	NaN	-0.3	0.8959	0.0218	0.0207	0.0208	0.0203	0.0205
0.0	0.0	0.0	-1939.298	1999.0279	NaN	NaN	1.3	0.8963	0.0217	0.0206	0.0207	0.0203	0.0204
0.0	0.0	0.0	1368.702	-806.9721	NaN	NaN	-0.3	0.8964	0.0216	0.0206	0.0207	0.0202	0.0204
0.0	0.0	0.0	-1108.298	1149.0279	NaN	NaN	1.3	0.8963	0.0216	0.0206	0.0208	0.0202	0.0204
0.0	0.0	0.0	-916.298	-671.9721	NaN	NaN	0.4231	0.8961	0.0217	0.0207	0.0208	0.0202	0.0206
0.0	0.0	0.0	-1612.298	-585.9721	NaN	NaN	0.2666	0.896	0.0217	0.0207	0.0207	0.0202	0.0206
0.0	0.0	0.0	-736.298	844.0279	NaN	NaN	1.3	0.896	0.0216	0.0207	0.0207	0.0203	0.0207
0.0	0.0	0.0	-1449.298	1703.0279	NaN	NaN	1.3	0.896	0.0217	0.0207	0.0207	0.0204	0.0207
0.0	0.0	0.0	-1613.298	1205.0279	NaN	NaN	-0.3	0.8957	0.0217	0.0207	0.0207	0.0204	0.0206
0.0	0.0	0.0	-1388.298	-145.9721	NaN	NaN	0.0951	0.8958	0.0217	0.0207	0.0208	0.0204	0.0206
0.0	0.0	0.0	-784.298	-176.9721	NaN	NaN	0.1841	0.8955	0.0218	0.0208	0.0209	0.0204	0.0206
0.0	0.0	0.0	-2004.298	-1733.9721	NaN	NaN	0.4638	0.8956	0.0218	0.0208	0.0209	0.0203	0.0206
0.0	0.0	0.0	-1926.298	323.0279	NaN	NaN	-0.2015	0.896	0.0216	0.0207	0.0209	0.0203	0.0205
0.0	0.0	0.0	-455.298	307.0279	NaN	NaN	-0.3	0.8962	0.0215	0.0206	0.0209	0.0204	0.0205
0.0	0.0	0.0	-3265.298	2692.0279	NaN	NaN	-0.3	0.8959	0.0216	0.0207	0.021	0.0203	0.0205
0.0	0.0	0.0	-4519.298	-2075.9721	NaN	NaN	0.3148	0.8953	0.0217	0.0209	0.0211	0.0203	0.0207
0.0	0.0	0.0	1269.702	-170.9721	NaN	NaN	-0.1556	0.8967	0.0214	0.0206	0.0208	0.0202	0.0204
0.0	0.0	0.0	-2149.298	1591.0279	NaN	NaN	-0.3	0.8969	0.0212	0.0206	0.0206	0.0202	0.0204
0.0	0.0	0.0	-1647.298	1056.0279	NaN	NaN	-0.3	0.8974	0.0211	0.0206	0.0204	0.0202	0.0203
0.0	0.0	0.0	5.702	1122.0279	NaN	NaN	0.9949	0.8978	0.0209	0.0205	0.0203	0.0202	0.0202
0.0	0.0	0.0	-988.298	1113.0279	NaN	NaN	1.3	0.8971	0.0212	0.0206	0.0205	0.0202	0.0203
0.0	0.0	0.0	-2376.298	93.0279	NaN	NaN	-0.0407	0.897	0.0213	0.0205	0.0205	0.0201	0.0204
0.0	0.0	0.0	-2919.298	2987.0279	NaN	NaN	1.3	0.8973	0.0212	0.0205	0.0205	0.0201	0.0204
0.0	0.0	0.0	-1183.298	1384.0279	NaN	NaN	1.3	0.8971	0.0212	0.0206	0.0204	0.0202	0.0204
0.0	0.0	0.0	-1614.298	4217.0279	NaN	NaN	1.3	0.8975	0.0211	0.0206	0.0203	0.0201	0.0203
0.0	0.0	0.0	1077.702	1040.0279	NaN	NaN	0.4911	0.8975	0.0213	0.0205	0.0204	0.0201	0.0203
0.0	0.0	0.0	1269.702	501.0279	NaN	NaN	0.2829	0.8974	0.0214	0.0204	0.0204	0.0201	0.0203
0.0	0.0	0.0	-2868.298	3412.0279	NaN	NaN	1.3	0.8973	0.0214	0.0205	0.0203	0.0201	0.0204
0.0	0.0	0.0	-1921.298	2935.0279	NaN	NaN	1.3	0.8974	0.0213	0.0205	0.0203	0.0201	0.0204
0.0	0.0	0.0	145.702	6950.0279	NaN	NaN	0.9795	0.898	0.0211	0.0204	0.0202	0.02	0.0202
0.0	0.0	0.0	1055.702	1693.0279	NaN	NaN	0.6159	0.8972	0.0215	0.0203	0.0205	0.0202	0.0203
0.0	0.0	0.0	4.702	1923.0279	NaN	NaN	0.9976	0.8975	0.0216	0.0202	0.0205	0.0201	0.0201
0.0	0.0	0.0	-1942.298	3046.0279	NaN	NaN	1.3	0.8977	0.0216	0.0201	0.0206	0.0199	0.02
0.0	0.0	0.0	-2097.298	150.0279	NaN	NaN	-0.077	0.8977	0.0216	0.0201	0.0208	0.0198	0.02
0.0	0.0	0.0	938.702	-1000.9721	NaN	NaN	1.3	0.8978	0.0215	0.02	0.0209	0.0199	0.02
0.0	0.0	0.0	-2599.298	-192.9721	NaN	NaN	0.0691	0.8978	0.0214	0.02	0.0209	0.0199	0.02
0.0	0.0	0.0	-1217.298	2977.0279	NaN	NaN	1.3	0.8983	0.0213	0.0199	0.0208	0.0198	0.0199
0.0	0.0	0.0	-802.298	-1021.9721	NaN	NaN	0.5602	0.8976	0.0214	0.02	0.0211	0.0198	0.02
0.0	0.0	0.0	-2678.298	-1077.9721	NaN	NaN	0.287	0.8974	0.0214	0.0202	0.0212	0.0198	0.0201
0.0	0.0	0.0	-1744.298	2195.0279	NaN	NaN	1.3	0.8978	0.0213	0.0201	0.0212	0.0197	0.02
0.0	0.0	0.0	-135.298	-1375.9721	NaN	NaN	0.9105	0.8977	0.0213	0.0202	0.0212	0.0197	0.02
0.0	0.0	0.0	-2557.298	1692.0279	NaN	NaN	-0.3	0.8981	0.0211	0.0201	0.0212	0.0196	0.0199
0.0	0.0	0.0	-639.298	2270.0279	NaN	NaN	1.3	0.8981	0.0212	0.0201	0.0212	0.0196	0.0199
0.0	0.0	0.0	-1299.298	-1351.9721	NaN	NaN	0.5099	0.8976	0.0214	0.0202	0.0213	0.0196	0.0199
0.0	0.0	0.0	-3555.298	457.0279	NaN	NaN	-0.1475	0.8973	0.0215	0.0203	0.0213	0.0196	0.0199
0.0	0.0	0.0	-1688.298	-840.9721	NaN	NaN	0.3325	0.8974	0.0215	0.0203	0.0213	0.0196	0.0199
0.0	0.0	0.0	-201.298	1715.0279	NaN	NaN	1.133	0.8975	0.0215	0.0202	0.0213	0.0197	0.0198
0.0	0.0	0.0	-696.298	-379.9721	NaN	NaN	0.353	0.8969	0.0217	0.0204	0.0213	0.0198	0.0199
0.0	0.0	0.0	-4006.298	2108.0279	NaN	NaN	-0.3	0.8971	0.0217	0.0204	0.0213	0.0197	0.0199
0.0	0.0	0.0	-334.298	1690.0279	NaN	NaN	1.2466	0.8968	0.0218	0.0204	0.0213	0.0198	0.0199
0.0	0.0	0.0	-2480.298	2781.0279	NaN	NaN	1.3	0.8965	0.0219	0.0205	0.0213	0.0199	0.02
0.0	0.0	0.0	-611.298	1718.0279	NaN	NaN	1.3	0.8967	0.0218	0.0204	0.0213	0.0199	0.0199
0.0	0.0	0.0	-1657.298	-2175.9721	NaN	NaN	0.5677	0.8963	0.0219	0.0206	0.0213	0.0199	0.02
0.0	0.0	0.0	25.702	1971.0279	NaN	NaN	0.9871	0.8969	0.0217	0.0205	0.0212	0.0199	0.0198
0.0	0.0	0.0	-2098.298	-490.9721	NaN	NaN	0.1896	0.8966	0.0218	0.0206	0.0213	0.0199	0.0199
0.0	0.0	0.0	-1103.298	-685.9721	NaN	NaN	0.3834	0.8965	0.0218	0.0207	0.0213	0.0199	0.0199
0.0	0.0	0.0	-3824.298	320.0279	NaN	NaN	-0.0913	0.8963	0.0218	0.0208	0.0213	0.0199	0.0199
0.0	0.0	0.0	-2162.298	-2175.9721	NaN	NaN	0.5016	0.8965	0.0218	0.0207	0.0212	0.0198	0.0199
0.0	0.0	0.0	-1397.298	319.0279	NaN	NaN	-0.2959	0.8968	0.0217	0.0206	0.0212	0.0199	0.0199
0.0	0.0	0.0	-1353.298	1479.0279	NaN	NaN	1.3	0.8969	0.0217	0.0205	0.0212	0.0199	0.0199
0.0	0.0	0.0	-2269.298	-426.9721	NaN	NaN	0.1584	0.8964	0.0218	0.0206	0.0212	0.02	0.02
0.0	0.0	0.0	-1955.298	1516.0279	NaN	NaN	-0.3	0.8965	0.0217	0.0206	0.0211	0.02	0.0201
0.0	0.0	0.0	-1151.298	1148.0279	NaN	NaN	-0.3	0.8967	0.0217	0.0205	0.0211	0.02	0.0201
0.0	0.0	0.0	-1295.298	1062.0279	NaN	NaN	-0.3	0.8963	0.0218	0.0206	0.0211	0.02	0.0202
0.0	0.0	0.0	27.702	-171.9721	NaN	NaN	1.192	0.8965	0.0217	0.0205	0.0211	0.02	0.0202
0.0	0.0	0.0	902.702	-622.9721	NaN	NaN	-0.3	0.8966	0.0217	0.0205	0.0211	0.02	0.0201
0.0	0.0	0.0	-1310.298	1963.0279	NaN	NaN	1.3	0.8967	0.0216	0.0205	0.0211	0.02	0.0201
0.0	0.0	0.0	-319.298	-1322.9721	NaN	NaN	0.8056	0.8965	0.0217	0.0206	0.0211	0.02	0.0201
0.0	0.0	0.0	-2026.298	479.0279	NaN	NaN	-0.3	0.8962	0.0218	0.0206	0.0211	0.02	0.0202
0.0	0.0	0.0	-2412.298	-1284.9721	NaN	NaN	0.3475	0.8961	0.0218	0.0207	0.0212	0.02	0.0203
0.0	0.0	0.0	-1447.298	1935.0279	NaN	NaN	1.3	0.8967	0.0216	0.0205	0.0211	0.0199	0.0202
0.0	0.0	0.0	-2229.298	-1785.9721	NaN	NaN	0.4448	0.8965	0.0216	0.0206	0.0211	0.0199	0.0203
0.0	0.0	0.0	-1513.298	1959.0279	NaN	NaN	1.3	0.8975	0.0213	0.0203	0.021	0.0197	0.0201
0.0	0.0	0.0	253.702	-40.9721	NaN	NaN	-0.1926	0.8973	0.0213	0.0203	0.021	0.0199	0.0202
0.0	0.0	0.0	-904.298	271.0279	NaN	NaN	-0.3	0.8981	0.0211	0.0201	0.0209	0.0198	0.0201
0.0	0.0	0.0	-84.298	1201.0279	NaN	NaN	1.0755	0.8979	0.0211	0.0201	0.0209	0.0199	0.0201
0.0	0.0	0.0	-492.298	223.0279	NaN	NaN	-0.3	0.8979	0.0211	0.0201	0.0209	0.0198	0.0201
0.0	0.0	0.0	-954.298	365.0279	NaN	NaN	-0.3	0.8979	0.0211	0.0202	0.0209	0.0198	0.0202
0.0	0.0	0.0	-958.298	508.0279	NaN	NaN	-0.3	0.8981	0.0211	0.0201	0.0209	0.0198	0.0201
0.0	0.0	0.0	-835.298	1040.0279	NaN	NaN	1.3	0.8977	0.0212	0.0202	0.0209	0.0198	0.0202
0.0	0.0	0.0	-2344.298	-781.9721	NaN	NaN	0.2501	0.8973	0.0213	0.0202	0.021	0.0199	0.0203
0.0	0.0	0.0	-1279.298	1029.0279	NaN	NaN	-0.3	0.8978	0.0212	0.0201	0.0209	0.0198	0.0201
0.0	0.0	0.0	-2827.298	1080.0279	NaN	NaN	-0.3	0.8977	0.0213	0.0201	0.0209	0.0198	0.0202
0.0	0.0	0.0	-916.298	-159.9721	NaN	NaN	0.1486	0.8981	0.0211	0.0201	0.0208	0.0198	0.0201
0.0	0.0	0.0	-1384.298	-540.9721	NaN	NaN	0.281	0.8978	0.0212	0.0202	0.0208	0.0198	0.0202
0.0	0.0	0.0	-1793.298	731.0279	NaN	NaN	-0.3	0.8979	0.0212	0.0201	0.0208	0.0199	0.0201
0.0	0.0	0.0	-393.298	2031.0279	NaN	NaN	1.2401	0.898	0.0211	0.02	0.0207	0.0201	0.0201
0.0	0.0	0.0	-1517.298	1120.0279	NaN	NaN	-0.3	0.8978	0.0211	0.02	0.0207	0.0202	0.0202
0.0	0.0	0.0	-2620.298	1724.0279	NaN	NaN	-0.3	0.8977	0.0211	0.0199	0.0207	0.0202	0.0203
0.0	0.0	0.0	-2413.298	3454.0279	NaN	NaN	1.3	0.8976	0.0211	0.0199	0.0208	0.0202	0.0204
0.0	0.0	0.0	-2607.298	2208.0279	NaN	NaN	-0.3	0.897	0.0213	0.0201	0.0209	0.0203	0.0204
0.0	0.0	0.0	-2550.298	3733.0279	NaN	NaN	1.3	0.897	0.0212	0.0201	0.021	0.0202	0.0204
0.0	0.0	0.0	-1827.298	-909.9721	NaN	NaN	0.3324	0.8958	0.0215	0.0206	0.0214	0.0201	0.0206
0.0	0.0	0.0	-836.298	-2413.9721	NaN	NaN	0.7427	0.8963	0.0214	0.0206	0.0213	0.02	0.0204
0.0	0.0	0.0	-4202.298	-1299.9721	NaN	NaN	0.2363	0.8963	0.0214	0.0206	0.0213	0.02	0.0204
0.0	0.0	0.0	-667.298	968.0279	NaN	NaN	1.3	0.897	0.0212	0.0204	0.0212	0.02	0.0203
0.0	0.0	0.0	-1639.298	1689.0279	NaN	NaN	1.3	0.8972	0.0211	0.0203	0.0211	0.02	0.0203
0.0	0.0	0.0	-2654.298	296.0279	NaN	NaN	-0.1255	0.897	0.0212	0.0203	0.0211	0.0201	0.0203
0.0	0.0	0.0	-1158.298	-2477.9721	NaN	NaN	0.6815	0.8968	0.0213	0.0203	0.0211	0.0202	0.0203
0.0	0.0	0.0	395.702	2997.0279	NaN	NaN	0.8834	0.8974	0.0211	0.0201	0.0209	0.0203	0.0202
0.0	0.0	0.0	-402.298	-378.9721	NaN	NaN	0.4851	0.8962	0.0214	0.0203	0.0211	0.0205	0.0205
0.0	0.0	0.0	-2196.298	1769.0279	NaN	NaN	-0.3	0.8963	0.0214	0.0203	0.0211	0.0204	0.0205
0.0	0.0	0.0	-2835.298	-63.9721	NaN	NaN	0.0221	0.8961	0.0214	0.0203	0.0211	0.0204	0.0206
0.0	0.0	0.0	-1573.298	1061.0279	NaN	NaN	-0.3	0.8965	0.0213	0.0202	0.0211	0.0205	0.0205
0.0	0.0	0.0	-572.298	3052.0279	NaN	NaN	1.2308	0.8966	0.0212	0.0201	0.0211	0.0205	0.0204
0.0	0.0	0.0	-54.298	-85.9721	NaN	NaN	0.6129	0.8955	0.0216	0.0205	0.0214	0.0206	0.0205
0.0	0.0	0.0	-879.298	505.0279	NaN	NaN	-0.3	0.8953	0.0216	0.0206	0.0214	0.0205	0.0205
0.0	0.0	0.0	-3174.298	1626.0279	NaN	NaN	-0.3	0.8958	0.0215	0.0204	0.0213	0.0205	0.0204
0.0	0.0	0.0	-861.298	20.0279	NaN	NaN	-0.0238	0.896	0.0214	0.0203	0.0213	0.0205	0.0204
0.0	0.0	0.0	-2182.298	3364.0279	NaN	NaN	1.3	0.896	0.0214	0.0203	0.0214	0.0206	0.0204
0.0	0.0	0.0	-1478.298	-639.9721	NaN	NaN	0.3021	0.8954	0.0215	0.0205	0.0215	0.0206	0.0205
0.0	0.0	0.0	-423.298	-1587.9721	NaN	NaN	0.7895	0.8953	0.0216	0.0207	0.0216	0.0204	0.0205
0.0	0.0	0.0	-1768.298	291.0279	NaN	NaN	-0.197	0.8952	0.0216	0.0207	0.0215	0.0204	0.0205
0.0	0.0	0.0	-2600.298	-2707.9721	NaN	NaN	0.5101	0.8955	0.0215	0.0207	0.0215	0.0203	0.0205
0.0	0.0	0.0	-446.298	-2522.9721	NaN	NaN	0.8497	0.8961	0.0213	0.0205	0.0214	0.0203	0.0204
0.0	0.0	0.0	693.702	2752.0279	NaN	NaN	0.7987	0.897	0.021	0.0202	0.0212	0.0203	0.0202
0.0	0.0	0.0	647.702	-188.9721	NaN	NaN	-0.3	0.8965	0.0211	0.0203	0.0213	0.0204	0.0204
0.0	0.0	0.0	-1208.298	-1878.9721	NaN	NaN	0.6086	0.896	0.0213	0.0204	0.0213	0.0204	0.0205
0.0	0.0	0.0	-1762.298	3884.0279	NaN	NaN	1.3	0.8964	0.0213	0.0203	0.0212	0.0205	0.0203
0.0	0.0	0.0	-974.298	2044.0279	NaN	NaN	1.3	0.8958	0.0214	0.0204	0.0214	0.0205	0.0205
0.0	0.0	0.0	-1750.298	-675.9721	NaN	NaN	0.2786	0.8952	0.0216	0.0206	0.0215	0.0205	0.0205
0.0	0.0	0.0	-1590.298	-517.9721	NaN	NaN	0.2457	0.8951	0.0218	0.0207	0.0215	0.0205	0.0204
0.0	0.0	0.0	-1929.298	-559.9721	NaN	NaN	0.225	0.8951	0.0219	0.0208	0.0215	0.0204	0.0203
0.0	0.0	0.0	-1869.298	-202.9721	NaN	NaN	0.0979	0.8953	0.0218	0.0207	0.0214	0.0204	0.0204
0.0	0.0	0.0	-2464.298	-186.9721	NaN	NaN	0.0705	0.8958	0.0216	0.0205	0.0214	0.0204	0.0203
0.0	0.0	0.0	-72.298	-668.9721	NaN	NaN	0.9025	0.8961	0.0214	0.0203	0.0213	0.0205	0.0203
0.0	0.0	0.0	86.702	1777.0279	NaN	NaN	0.9535	0.8963	0.0213	0.0203	0.0213	0.0205	0.0203
0.0	0.0	0.0	958.702	-1559.9721	NaN	NaN	1.3	0.8961	0.0214	0.0204	0.0214	0.0204	0.0202
0.0	0.0	0.0	-3837.298	-1395.9721	NaN	NaN	0.2667	0.8956	0.0216	0.0207	0.0214	0.0203	0.0203
0.0	0.0	0.0	-3545.298	-1458.9721	NaN	NaN	0.2915	0.8956	0.0216	0.0207	0.0214	0.0202	0.0203
0.0	0.0	0.0	-498.298	572.0279	NaN	NaN	1.3	0.8964	0.0214	0.0206	0.0212	0.0202	0.0202
0.0	0.0	0.0	-1950.298	-600.9721	NaN	NaN	0.2356	0.8963	0.0213	0.0205	0.0213	0.0203	0.0203
0.0	0.0	0.0	-1988.298	1344.0279	NaN	NaN	-0.3	0.8966	0.0212	0.0205	0.0212	0.0203	0.0201
0.0	0.0	0.0	-2405.298	-323.9721	NaN	NaN	0.1187	0.8962	0.0213	0.0206	0.0212	0.0204	0.0203
0.0	0.0	0.0	-3300.298	-522.9721	NaN	NaN	0.1368	0.8962	0.0213	0.0207	0.0212	0.0203	0.0203
0.0	0.0	0.0	-1457.298	103.0279	NaN	NaN	-0.0761	0.8959	0.0213	0.0208	0.0213	0.0203	0.0204
0.0	0.0	0.0	-3190.298	-164.9721	NaN	NaN	0.0492	0.8958	0.0214	0.0208	0.0213	0.0203	0.0205
0.0	0.0	0.0	-1396.298	-626.9721	NaN	NaN	0.3099	0.8957	0.0214	0.0208	0.0213	0.0203	0.0205
0.0	0.0	0.0	-2668.298	1510.0279	NaN	NaN	-0.3	0.8957	0.0214	0.0208	0.0212	0.0203	0.0206
0.0	0.0	0.0	-1610.298	1092.0279	NaN	NaN	-0.3	0.8957	0.0214	0.0208	0.0212	0.0204	0.0206
0.0	0.0	0.0	-1654.298	1288.0279	NaN	NaN	-0.3	0.8957	0.0213	0.0207	0.0212	0.0204	0.0207
0.0	0.0	0.0	-254.298	340.0279	NaN	NaN	1.3	0.8959	0.0212	0.0206	0.0211	0.0204	0.0207
0.0	0.0	0.0	-1040.298	514.0279	NaN	NaN	-0.3	0.896	0.0212	0.0205	0.0211	0.0205	0.0207
0.0	0.0	0.0	-2232.298	1302.0279	NaN	NaN	-0.3	0.8956	0.0212	0.0205	0.0212	0.0206	0.0209
0.0	0.0	0.0	-880.298	1107.0279	NaN	NaN	1.3	0.8956	0.0212	0.0205	0.0212	0.0206	0.0208
0.0	0.0	0.0	-1827.298	829.0279	NaN	NaN	-0.3	0.895	0.0213	0.0206	0.0214	0.0207	0.021
0.0	0.0	0.0	-3784.298	315.0279	NaN	NaN	-0.0908	0.8949	0.0214	0.0207	0.0214	0.0206	0.021
0.0	0.0	0.0	-3810.298	340.0279	NaN	NaN	-0.098	0.8949	0.0214	0.0207	0.0214	0.0206	0.021
0.0	0.0	0.0	-2280.298	113.0279	NaN	NaN	-0.0522	0.8949	0.0214	0.0207	0.0214	0.0206	0.021
0.0	0.0	0.0	-1538.298	1686.0279	NaN	NaN	1.3	0.8957	0.0211	0.0206	0.0213	0.0204	0.0209
0.0	0.0	0.0	-713.298	212.0279	NaN	NaN	-0.3	0.8959	0.021	0.0206	0.0213	0.0204	0.0209
0.0	0.0	0.0	-1273.298	-2192.9721	NaN	NaN	0.6327	0.8956	0.0211	0.0207	0.0213	0.0204	0.0209
0.0	0.0	0.0	-2376.298	624.0279	NaN	NaN	-0.3	0.896	0.021	0.0207	0.0212	0.0203	0.0208
0.0	0.0	0.0	672.702	161.0279	NaN	NaN	0.1931	0.8958	0.0211	0.0207	0.0212	0.0203	0.0209
0.0	0.0	0.0	-1122.298	-2157.9721	NaN	NaN	0.6579	0.8958	0.0211	0.0207	0.0212	0.0203	0.0209
0.0	0.0	0.0	-2293.298	-134.9721	NaN	NaN	0.0556	0.8959	0.021	0.0207	0.0211	0.0204	0.0209
0.0	0.0	0.0	-508.298	-1507.9721	NaN	NaN	0.7479	0.8957	0.021	0.0207	0.0212	0.0205	0.021
0.0	0.0	0.0	-1777.298	2280.0279	NaN	NaN	1.3	0.8954	0.021	0.0208	0.0212	0.0206	0.021
0.0	0.0	0.0	-1433.298	-1771.9721	NaN	NaN	0.5528	0.8945	0.0213	0.021	0.0213	0.0207	0.0211
0.0	0.0	0.0	-1821.298	1463.0279	NaN	NaN	-0.3	0.895	0.0212	0.021	0.0212	0.0206	0.0209
0.0	0.0	0.0	-3000.298	-1708.9721	NaN	NaN	0.3629	0.8945	0.0213	0.0211	0.0213	0.0206	0.0211
0.0	0.0	0.0	-1029.298	-1764.9721	NaN	NaN	0.6316	0.8956	0.0209	0.021	0.0211	0.0204	0.0209
0.0	0.0	0.0	235.702	435.0279	NaN	NaN	0.6486	0.8958	0.0209	0.0209	0.0211	0.0205	0.0209
0.0	0.0	0.0	-3092.298	3381.0279	NaN	NaN	1.3	0.8958	0.0208	0.0209	0.021	0.0205	0.0209
0.0	0.0	0.0	-2567.298	1490.0279	NaN	NaN	-0.3	0.8956	0.0209	0.021	0.021	0.0205	0.021
0.0	0.0	0.0	-432.298	-110.9721	NaN	NaN	0.2043	0.8959	0.0208	0.0209	0.0209	0.0205	0.021
0.0	0.0	0.0	-1614.298	37.0279	NaN	NaN	-0.0235	0.8955	0.0208	0.0209	0.021	0.0206	0.0211
0.0	0.0	0.0	-1358.298	2574.0279	NaN	NaN	1.3	0.8958	0.0208	0.0208	0.0209	0.0206	0.0211
0.0	0.0	0.0	-1610.298	-1500.9721	NaN	NaN	0.4824	0.8945	0.0211	0.0211	0.0212	0.0208	0.0213
0.0	0.0	0.0	-3651.298	2379.0279	NaN	NaN	-0.3	0.8947	0.0211	0.0211	0.0212	0.0207	0.0213
0.0	0.0	0.0	-2805.298	-1952.9721	NaN	NaN	0.4104	0.8945	0.0212	0.0211	0.0212	0.0207	0.0214
0.0	0.0	0.0	-2179.298	658.0279	NaN	NaN	-0.3	0.8958	0.0208	0.0208	0.0209	0.0206	0.0211
0.0	0.0	0.0	-710.298	1478.0279	NaN	NaN	1.3	0.8964	0.0205	0.0205	0.0208	0.0207	0.021
0.0	0.0	0.0	-711.298	1584.0279	NaN	NaN	1.3	0.8962	0.0206	0.0205	0.0209	0.0209	0.021
0.0	0.0	0.0	-2038.298	-1991.9721	NaN	NaN	0.4943	0.8944	0.0211	0.0209	0.0212	0.021	0.0213
0.0	0.0	0.0	-4167.298	64.0279	NaN	NaN	-0.0156	0.8945	0.0211	0.0211	0.0213	0.0208	0.0213
0.0	0.0	0.0	-2617.298	1332.0279	NaN	NaN	-0.3	0.8942	0.0211	0.0211	0.0213	0.0209	0.0214
0.0	0.0	0.0	-3745.298	17.0279	NaN	NaN	-0.0046	0.8952	0.0208	0.0209	0.0211	0.0208	0.0212
0.0	0.0	0.0	-1774.298	764.0279	NaN	NaN	-0.3	0.8965	0.0205	0.0206	0.0209	0.0206	0.021
0.0	0.0	0.0	-737.298	60.0279	NaN	NaN	-0.0886	0.897	0.0203	0.0205	0.0207	0.0206	0.0209
0.0	0.0	0.0	1189.702	554.0279	NaN	NaN	0.3177	0.8973	0.0202	0.0205	0.0206	0.0205	0.0208
0.0	0.0	0.0	-1842.298	825.0279	NaN	NaN	-0.3	0.8967	0.0204	0.0205	0.0208	0.0207	0.0209
0.0	0.0	0.0	-2062.298	-309.9721	NaN	NaN	0.1307	0.8964	0.0206	0.0206	0.0209	0.0207	0.0209
0.0	0.0	0.0	402.702	-747.9721	NaN	NaN	1.3	0.8963	0.0207	0.0205	0.0209	0.0207	0.0209
0.0	0.0	0.0	-1727.298	-1522.9721	NaN	NaN	0.4686	0.8961	0.0207	0.0205	0.0209	0.0207	0.0209
0.0	0.0	0.0	906.702	1031.0279	NaN	NaN	0.5321	0.8967	0.0207	0.0203	0.0208	0.0207	0.0208
0.0	0.0	0.0	-2346.298	3525.0279	NaN	NaN	1.3	0.8964	0.0208	0.0204	0.0208	0.0209	0.0208
0.0	0.0	0.0	178.702	751.0279	NaN	NaN	0.8078	0.8965	0.0208	0.0204	0.0207	0.0208	0.0208
0.0	0.0	0.0	-1490.298	2073.0279	NaN	NaN	1.3	0.8965	0.0208	0.0203	0.0207	0.0208	0.0208
0.0	0.0	0.0	416.702	439.0279	NaN	NaN	0.513	0.8964	0.0207	0.0204	0.0207	0.0209	0.0208
0.0	0.0	0.0	-1288.298	3273.0279	NaN	NaN	1.3	0.8967	0.0205	0.0204	0.0207	0.021	0.0207
0.0	0.0	0.0	-1499.298	2137.0279	NaN	NaN	1.3	0.8969	0.0206	0.0202	0.0208	0.0209	0.0206
0.0	0.0	0.0	-1689.298	1526.0279	NaN	NaN	-0.3	0.8968	0.021	0.0202	0.0208	0.0207	0.0205
0.0	0.0	0.0	-2000.298	-1898.9721	NaN	NaN	0.487	0.8961	0.0212	0.0205	0.021	0.0206	0.0206
0.0	0.0	0.0	-2556.298	2537.0279	NaN	NaN	-0.3	0.8971	0.021	0.0203	0.0208	0.0204	0.0204
0.0	0.0	0.0	-2300.298	-67.9721	NaN	NaN	0.0287	0.8969	0.021	0.0204	0.0209	0.0203	0.0204
0.0	0.0	0.0	-1394.298	-168.9721	NaN	NaN	0.1081	0.8979	0.0208	0.0202	0.0208	0.0202	0.0202
0.0	0.0	0.0	-1117.298	-1052.9721	NaN	NaN	0.4852	0.8972	0.021	0.0203	0.0209	0.0203	0.0203
0.0	0.0	0.0	-1242.298	1959.0279	NaN	NaN	1.3	0.8982	0.0208	0.0201	0.0207	0.0201	0.0201
0.0	0.0	0.0	-853.298	469.0279	NaN	NaN	-0.3	0.8972	0.021	0.0204	0.0209	0.0202	0.0203
0.0	0.0	0.0	-1330.298	-3433.9721	NaN	NaN	0.7208	0.8968	0.0211	0.0205	0.021	0.0202	0.0204
0.0	0.0	0.0	-1079.298	2551.0279	NaN	NaN	1.3	0.8976	0.021	0.0203	0.0207	0.0202	0.0202
0.0	0.0	0.0	-2486.298	184.0279	NaN	NaN	-0.0799	0.8971	0.021	0.0204	0.0208	0.0203	0.0204
0.0	0.0	0.0	-645.298	2753.0279	NaN	NaN	1.3	0.8974	0.0209	0.0204	0.0206	0.0203	0.0203
0.0	0.0	0.0	-1982.298	-368.9721	NaN	NaN	0.1569	0.8964	0.0212	0.0205	0.0209	0.0204	0.0205
0.0	0.0	0.0	-3000.298	508.0279	NaN	NaN	-0.2038	0.8963	0.0213	0.0206	0.0209	0.0204	0.0205
0.0	0.0	0.0	-3083.298	2486.0279	NaN	NaN	-0.3	0.8962	0.0213	0.0206	0.021	0.0205	0.0206
0.0	0.0	0.0	-2160.298	-538.9721	NaN	NaN	0.1997	0.8958	0.0213	0.0207	0.0212	0.0204	0.0206
0.0	0.0	0.0	-1025.298	1209.0279	NaN	NaN	1.3	0.896	0.0213	0.0207	0.0212	0.0203	0.0205
0.0	0.0	0.0	-2905.298	-531.9721	NaN	NaN	0.1548	0.8956	0.0213	0.021	0.0214	0.0201	0.0206
0.0	0.0	0.0	-2072.298	1319.0279	NaN	NaN	-0.3	0.8965	0.0211	0.0208	0.0212	0.0199	0.0204
0.0	0.0	0.0	-1589.298	347.0279	NaN	NaN	-0.2793	0.8968	0.021	0.0207	0.0212	0.02	0.0204
0.0	0.0	0.0	-1290.298	469.0279	NaN	NaN	-0.3	0.8974	0.0207	0.0205	0.021	0.0199	0.0203
0.0	0.0	0.0	-875.298	841.0279	NaN	NaN	-0.3	0.8972	0.0208	0.0206	0.0211	0.02	0.0204
0.0	0.0	0.0	-2402.298	1371.0279	NaN	NaN	-0.3	0.8973	0.0207	0.0205	0.021	0.0201	0.0204
0.0	0.0	0.0	-2648.298	239.0279	NaN	NaN	-0.0992	0.8961	0.021	0.0208	0.0213	0.0202	0.0207
0.0	0.0	0.0	-1558.298	-79.9721	NaN	NaN	0.0488	0.8962	0.021	0.0208	0.0213	0.0202	0.0205
0.0	0.0	0.0	-779.298	1436.0279	NaN	NaN	1.3	0.896	0.0211	0.0208	0.0213	0.0201	0.0206
0.0	0.0	0.0	-2764.298	-3395.9721	NaN	NaN	0.5513	0.8957	0.0212	0.021	0.0213	0.0201	0.0207
0.0	0.0	0.0	1697.702	1880.0279	NaN	NaN	0.5255	0.8971	0.0207	0.0207	0.0211	0.02	0.0204
0.0	0.0	0.0	-3406.298	-1092.9721	NaN	NaN	0.2429	0.8957	0.0211	0.021	0.0213	0.0202	0.0207
0.0	0.0	0.0	-3184.298	160.0279	NaN	NaN	-0.0529	0.8965	0.0208	0.0208	0.0211	0.0201	0.0206
0.0	0.0	0.0	472.702	-868.9721	NaN	NaN	1.3	0.8958	0.0209	0.0209	0.0212	0.0202	0.0209
0.0	0.0	0.0	-3474.298	451.0279	NaN	NaN	-0.1492	0.8963	0.0207	0.0209	0.0211	0.0202	0.0208
0.0	0.0	0.0	-1813.298	1339.0279	NaN	NaN	-0.3	0.8963	0.0205	0.0209	0.0212	0.0203	0.0209
0.0	0.0	0.0	-2088.298	336.0279	NaN	NaN	-0.1918	0.8961	0.0206	0.021	0.0212	0.0202	0.0209
0.0	0.0	0.0	-1525.298	650.0279	NaN	NaN	-0.3	0.8962	0.0206	0.0211	0.0212	0.0201	0.0208
0.0	0.0	0.0	-778.298	-1189.9721	NaN	NaN	0.6046	0.8962	0.0207	0.0211	0.0212	0.02	0.0208
0.0	0.0	0.0	-3208.298	-1998.9721	NaN	NaN	0.3839	0.8967	0.0205	0.021	0.0211	0.02	0.0207
0.0	0.0	0.0	-426.298	833.0279	NaN	NaN	1.3	0.8971	0.0203	0.0208	0.021	0.02	0.0207
0.0	0.0	0.0	-2129.298	-1839.9721	NaN	NaN	0.4636	0.8965	0.0204	0.0209	0.0211	0.0203	0.0208
0.0	0.0	0.0	-1732.298	3282.0279	NaN	NaN	1.3	0.8965	0.0204	0.0209	0.0211	0.0204	0.0207
0.0	0.0	0.0	-2971.298	1274.0279	NaN	NaN	-0.3	0.8957	0.0207	0.0213	0.0212	0.0204	0.0208
0.0	0.0	0.0	-1040.298	436.0279	NaN	NaN	-0.3	0.8961	0.0207	0.0212	0.0211	0.0203	0.0206
0.0	0.0	0.0	-1088.298	-3029.9721	NaN	NaN	0.7357	0.8958	0.0208	0.0213	0.0211	0.0203	0.0207
0.0	0.0	0.0	-766.298	1302.0279	NaN	NaN	1.3	0.8963	0.0206	0.0212	0.021	0.0203	0.0206
0.0	0.0	0.0	-1207.298	2996.0279	NaN	NaN	1.3	0.8963	0.0204	0.0211	0.021	0.0204	0.0208
0.0	0.0	0.0	-2651.298	-553.9721	NaN	NaN	0.1728	0.8956	0.0206	0.0212	0.0211	0.0206	0.021
0.0	0.0	0.0	-2032.298	4832.0279	NaN	NaN	1.3	0.8959	0.0204	0.0212	0.021	0.0205	0.0209
0.0	0.0	0.0	-2696.298	-1105.9721	NaN	NaN	0.2909	0.8952	0.0207	0.0214	0.0211	0.0205	0.021
0.0	0.0	0.0	-2651.298	-486.9721	NaN	NaN	0.1552	0.895	0.0208	0.0216	0.0211	0.0205	0.0209
0.0	0.0	0.0	-2133.298	1213.0279	NaN	NaN	-0.3	0.8949	0.0208	0.0217	0.0212	0.0205	0.0209
0.0	0.0	0.0	-2833.298	273.0279	NaN	NaN	-0.1066	0.8953	0.0208	0.0216	0.0212	0.0204	0.0208
0.0	0.0	0.0	-1963.298	-921.9721	NaN	NaN	0.3195	0.8952	0.0208	0.0216	0.0213	0.0204	0.0208
0.0	0.0	0.0	-3963.298	-451.9721	NaN	NaN	0.1024	0.8962	0.0204	0.0213	0.0211	0.0202	0.0207
0.0	0.0	0.0	-1292.298	555.0279	NaN	NaN	-0.3	0.8959	0.0204	0.0212	0.0211	0.0204	0.0209
0.0	0.0	0.0	-2458.298	2497.0279	NaN	NaN	1.3	0.8957	0.0204	0.0212	0.0212	0.0206	0.0209
0.0	0.0	0.0	-1452.298	660.0279	NaN	NaN	-0.3	0.8952	0.0205	0.0213	0.0212	0.0207	0.021
0.0	0.0	0.0	-3796.298	45.0279	NaN	NaN	-0.012	0.8946	0.0208	0.0216	0.0213	0.0206	0.021
0.0	0.0	0.0	-443.298	-2730.9721	NaN	NaN	0.8603	0.8943	0.021	0.0218	0.0213	0.0207	0.021
0.0	0.0	0.0	-1823.298	-243.9721	NaN	NaN	0.118	0.8942	0.021	0.0218	0.0213	0.0208	0.021
0.0	0.0	0.0	-2938.298	-1705.9721	NaN	NaN	0.3673	0.8941	0.0209	0.0218	0.0213	0.0208	0.021
0.0	0.0	0.0	-420.298	2333.0279	NaN	NaN	1.2197	0.8944	0.0208	0.0217	0.0212	0.0209	0.0209
0.0	0.0	0.0	-3294.298	-3732.9721	NaN	NaN	0.5312	0.8935	0.021	0.0219	0.0213	0.021	0.0212
0.0	0.0	0.0	-1437.298	-253.9721	NaN	NaN	0.1502	0.8943	0.0207	0.0217	0.0212	0.0211	0.0211
0.0	0.0	0.0	-3576.298	3640.0279	NaN	NaN	1.3	0.8931	0.0209	0.022	0.0214	0.0214	0.0212
0.0	0.0	0.0	-3746.298	60.0279	NaN	NaN	-0.0163	0.8928	0.0211	0.0221	0.0214	0.0214	0.0213
0.0	0.0	0.0	-3551.298	-778.9721	NaN	NaN	0.1799	0.8919	0.0213	0.0225	0.0215	0.0214	0.0214
0.0	0.0	0.0	-1532.298	-208.9721	NaN	NaN	0.12	0.8928	0.0211	0.0222	0.0214	0.0213	0.0212
0.0	0.0	0.0	-2734.298	-436.9721	NaN	NaN	0.1378	0.8931	0.0208	0.022	0.0214	0.0214	0.0213
0.0	0.0	0.0	-4476.298	1838.0279	NaN	NaN	-0.3	0.8933	0.0205	0.0218	0.0215	0.0216	0.0213
0.0	0.0	0.0	-1408.298	2208.0279	NaN	NaN	1.3	0.8931	0.0205	0.0216	0.0216	0.0219	0.0214
0.0	0.0	0.0	-3110.298	2444.0279	NaN	NaN	-0.3	0.8924	0.0206	0.0216	0.0217	0.0222	0.0215
0.0	0.0	0.0	-1892.298	1277.0279	NaN	NaN	-0.3	0.8919	0.0208	0.0217	0.0218	0.0223	0.0215
0.0	0.0	0.0	-2861.298	-648.9721	NaN	NaN	0.1849	0.891	0.0211	0.0219	0.022	0.0224	0.0216
0.0	0.0	0.0	-2593.298	-1288.9721	NaN	NaN	0.332	0.8908	0.0212	0.022	0.022	0.0223	0.0217
0.0	0.0	0.0	-2435.298	1036.0279	NaN	NaN	-0.3	0.8909	0.0213	0.022	0.022	0.0223	0.0216
0.0	0.0	0.0	-2790.298	-97.9721	NaN	NaN	0.0339	0.8911	0.0212	0.0219	0.0219	0.0222	0.0216
0.0	0.0	0.0	-4338.298	-2277.9721	NaN	NaN	0.3443	0.8912	0.0212	0.0219	0.0219	0.0221	0.0217
0.0	0.0	0.0	-2051.298	1673.0279	NaN	NaN	-0.3	0.8926	0.0206	0.0214	0.0218	0.0221	0.0215
0.0	0.0	0.0	-2347.298	-1511.9721	NaN	NaN	0.3918	0.8927	0.0204	0.0212	0.0218	0.0222	0.0216
0.0	0.0	0.0	-2751.298	1081.0279	NaN	NaN	-0.3	0.8934	0.0201	0.021	0.0217	0.0223	0.0215
0.0	0.0	0.0	198.702	1206.0279	NaN	NaN	0.8585	0.8938	0.02	0.0208	0.0217	0.0224	0.0213
0.0	0.0	0.0	-688.298	-296.9721	NaN	NaN	0.3014	0.893	0.0203	0.021	0.0218	0.0224	0.0215
0.0	0.0	0.0	-2106.298	-2269.9721	NaN	NaN	0.5187	0.8932	0.0203	0.0211	0.0217	0.0223	0.0214
0.0	0.0	0.0	-318.298	762.0279	NaN	NaN	1.3	0.8935	0.0203	0.0209	0.0217	0.0223	0.0213
0.0	0.0	0.0	-967.298	-227.9721	NaN	NaN	0.1907	0.893	0.0204	0.0209	0.0218	0.0225	0.0214
0.0	0.0	0.0	-2205.298	3294.0279	NaN	NaN	1.3	0.8936	0.0204	0.0207	0.0217	0.0224	0.0212
0.0	0.0	0.0	-2188.298	-1835.9721	NaN	NaN	0.4562	0.8927	0.0208	0.021	0.0219	0.0225	0.0212
0.0	0.0	0.0	-1253.298	537.0279	NaN	NaN	-0.3	0.8934	0.0206	0.0207	0.0218	0.0224	0.021
0.0	0.0	0.0	-1068.298	-224.9721	NaN	NaN	0.174	0.8932	0.0207	0.0208	0.0219	0.0224	0.021
0.0	0.0	0.0	-1455.298	1642.0279	NaN	NaN	1.3	0.8938	0.0206	0.0208	0.0218	0.0223	0.0207
0.0	0.0	0.0	-1419.298	-408.9721	NaN	NaN	0.2237	0.8933	0.0209	0.021	0.0219	0.0222	0.0208
0.0	0.0	0.0	-699.298	-980.9721	NaN	NaN	0.5838	0.8936	0.0208	0.0211	0.0218	0.022	0.0206
0.0	0.0	0.0	-506.298	358.0279	NaN	NaN	-0.3	0.8942	0.0206	0.021	0.0216	0.0219	0.0206
0.0	0.0	0.0	-1294.298	-969.9721	NaN	NaN	0.4284	0.8938	0.0207	0.0211	0.0217	0.0219	0.0207
0.0	0.0	0.0	-1859.298	1273.0279	NaN	NaN	-0.3	0.8942	0.0205	0.021	0.0217	0.022	0.0206
0.0	0.0	0.0	-1855.298	-149.9721	NaN	NaN	0.0748	0.8932	0.0209	0.0212	0.0219	0.022	0.0208
0.0	0.0	0.0	-2468.298	-448.9721	NaN	NaN	0.1539	0.8935	0.0211	0.0212	0.0218	0.0218	0.0206
0.0	0.0	0.0	-1296.298	-1936.9721	NaN	NaN	0.5991	0.8933	0.0213	0.0213	0.0218	0.0216	0.0206
0.0	0.0	0.0	-2854.298	-1825.9721	NaN	NaN	0.3901	0.8935	0.0212	0.0213	0.0218	0.0216	0.0206
0.0	0.0	0.0	-981.298	2098.0279	NaN	NaN	1.3	0.8935	0.021	0.0212	0.0219	0.0217	0.0207
0.0	0.0	0.0	-1394.298	510.0279	NaN	NaN	-0.3	0.8931	0.021	0.0212	0.022	0.0218	0.0209
0.0	0.0	0.0	-685.298	737.0279	NaN	NaN	1.3	0.8926	0.0211	0.0212	0.0221	0.022	0.021
0.0	0.0	0.0	-542.298	-864.9721	NaN	NaN	0.6146	0.8923	0.0213	0.0213	0.0221	0.022	0.021
0.0	0.0	0.0	-3097.298	1598.0279	NaN	NaN	-0.3	0.8921	0.0214	0.0214	0.0221	0.0219	0.021
0.0	0.0	0.0	-2184.298	-165.9721	NaN	NaN	0.0706	0.892	0.0216	0.0215	0.0221	0.0218	0.0209
0.0	0.0	0.0	-4224.298	76.0279	NaN	NaN	-0.0183	0.8927	0.0215	0.0215	0.022	0.0215	0.0208
0.0	0.0	0.0	-1684.298	-689.9721	NaN	NaN	0.2906	0.8928	0.0215	0.0216	0.0219	0.0214	0.0207
0.0	0.0	0.0	-756.298	-3903.9721	NaN	NaN	0.8377	0.8933	0.0213	0.0216	0.0218	0.0213	0.0207
0.0	0.0	0.0	-3300.298	816.0279	NaN	NaN	-0.3	0.8933	0.0212	0.0216	0.0218	0.0214	0.0207
0.0	0.0	0.0	-1118.298	-2328.9721	NaN	NaN	0.6756	0.8929	0.0213	0.0218	0.0218	0.0215	0.0207
0.0	0.0	0.0	-1352.298	825.0279	NaN	NaN	-0.3	0.8925	0.0213	0.0219	0.0218	0.0216	0.0208
0.0	0.0	0.0	-3829.298	-1653.9721	NaN	NaN	0.3016	0.8922	0.0215	0.0221	0.0218	0.0215	0.0208
0.0	0.0	0.0	-1087.298	-759.9721	NaN	NaN	0.4114	0.8925	0.0214	0.022	0.0217	0.0215	0.0209
0.0	0.0	0.0	-1288.298	-934.9721	NaN	NaN	0.4205	0.8919	0.0214	0.022	0.0218	0.0217	0.0211
0.0	0.0	0.0	-2291.298	-679.9721	NaN	NaN	0.2288	0.8917	0.0214	0.022	0.0218	0.0218	0.0213
0.0	0.0	0.0	332.702	971.0279	NaN	NaN	0.7448	0.8911	0.0214	0.022	0.0219	0.0221	0.0215
0.0	0.0	0.0	-3052.298	-1525.9721	NaN	NaN	0.3333	0.8906	0.0215	0.0221	0.022	0.0222	0.0216
0.0	0.0	0.0	-2204.298	356.0279	NaN	NaN	-0.1926	0.8907	0.0215	0.0221	0.0219	0.0222	0.0216
0.0	0.0	0.0	-366.298	-1678.9721	NaN	NaN	0.8209	0.8906	0.0215	0.0222	0.0219	0.0223	0.0216
0.0	0.0	0.0	-2229.298	-2334.9721	NaN	NaN	0.5116	0.8903	0.0215	0.0223	0.0219	0.0224	0.0217
0.0	0.0	0.0	-3189.298	-307.9721	NaN	NaN	0.0881	0.8905	0.0215	0.0222	0.0219	0.0223	0.0217
0.0	0.0	0.0	-2539.298	-800.9721	NaN	NaN	0.2398	0.8911	0.0213	0.0221	0.0217	0.022	0.0217
0.0	0.0	0.0	-2972.298	-3243.9721	NaN	NaN	0.5219	0.892	0.021	0.0218	0.0215	0.0218	0.0219
0.0	0.0	0.0	-3226.298	1059.0279	NaN	NaN	-0.3	0.8925	0.0206	0.0213	0.0215	0.022	0.0222
0.0	0.0	0.0	-2448.298	2384.0279	NaN	NaN	-0.3	0.8924	0.0205	0.0211	0.0215	0.0223	0.0223
0.0	0.0	0.0	-3193.298	-134.9721	NaN	NaN	0.0406	0.8927	0.0204	0.0208	0.0214	0.0224	0.0223
0.0	0.0	0.0	-1011.298	-876.9721	NaN	NaN	0.4644	0.8932	0.0204	0.0207	0.0213	0.0223	0.0222
0.0	0.0	0.0	-1403.298	-2113.9721	NaN	NaN	0.601	0.8939	0.0203	0.0206	0.021	0.0221	0.022
0.0	0.0	0.0	-3491.298	-1419.9721	NaN	NaN	0.2891	0.895	0.02	0.0202	0.0208	0.0219	0.022
0.0	0.0	0.0	-698.298	173.0279	NaN	NaN	-0.3	0.8957	0.0197	0.0198	0.0207	0.0222	0.0219
0.0	0.0	0.0	-716.298	4400.0279	NaN	NaN	1.1944	0.8946	0.02	0.0197	0.0208	0.0229	0.0219
0.0	0.0	0.0	-2222.298	2266.0279	NaN	NaN	1.3	0.8953	0.0199	0.0196	0.0207	0.0228	0.0218
0.0	0.0	0.0	-1515.298	-113.9721	NaN	NaN	0.07	0.8958	0.0199	0.0197	0.0205	0.0224	0.0216
0.0	0.0	0.0	-2197.298	-762.9721	NaN	NaN	0.2577	0.8952	0.0201	0.02	0.0206	0.0224	0.0216
0.0	0.0	0.0	-2477.298	-2208.9721	NaN	NaN	0.4714	0.8956	0.0201	0.0201	0.0205	0.0222	0.0215
0.0	0.0	0.0	-2298.298	-2281.9721	NaN	NaN	0.4982	0.896	0.0201	0.02	0.0204	0.0221	0.0213
0.0	0.0	0.0	-1562.298	-610.9721	NaN	NaN	0.2811	0.8958	0.0201	0.02	0.0205	0.0222	0.0214
0.0	0.0	0.0	-2864.298	-3733.9721	NaN	NaN	0.5659	0.8963	0.02	0.0197	0.0203	0.0222	0.0215
0.0	0.0	0.0	-1555.298	1339.0279	NaN	NaN	-0.3	0.8892	0.0217	0.0198	0.0218	0.0244	0.0232
0.0	0.0	0.0	-2600.298	1519.0279	NaN	NaN	-0.3	0.8794	0.0247	0.0194	0.0238	0.0274	0.0252
0.0	0.0	0.0	-1597.298	3497.0279	NaN	NaN	1.3	0.8787	0.0255	0.019	0.0238	0.028	0.025
0.0	0.0	0.0	-1930.298	397.0279	NaN	NaN	-0.2589	0.8839	0.0239	0.019	0.0227	0.0265	0.024
0.0	0.0	0.0	-2811.298	2332.0279	NaN	NaN	-0.3	0.8832	0.024	0.0194	0.0229	0.0263	0.0241
0.0	0.0	0.0	-4458.298	1519.0279	NaN	NaN	-0.3	0.887	0.0232	0.0192	0.0221	0.0253	0.0233
0.0	0.0	0.0	-2091.298	1008.0279	NaN	NaN	-0.3	0.8857	0.0235	0.0193	0.0225	0.0255	0.0236
0.0	0.0	0.0	-2549.298	1528.0279	NaN	NaN	-0.3	0.8857	0.0236	0.0191	0.0225	0.0256	0.0235
0.0	0.0	0.0	-1168.298	-712.9721	NaN	NaN	0.379	0.8868	0.0233	0.0191	0.0223	0.0252	0.0232
0.0	0.0	0.0	-255.298	3230.0279	NaN	NaN	1.0858	0.8832	0.0245	0.0195	0.023	0.026	0.0239
0.0	0.0	0.0	-1997.298	-1295.9721	NaN	NaN	0.3935	0.8886	0.023	0.0191	0.0219	0.0246	0.0228
0.0	0.0	0.0	-1459.298	531.0279	NaN	NaN	-0.3	0.8879	0.0231	0.0194	0.022	0.0245	0.0231
0.0	0.0	0.0	-3182.298	-983.9721	NaN	NaN	0.2362	0.8884	0.0229	0.0191	0.022	0.0245	0.023
0.0	0.0	0.0	-2225.298	1019.0279	NaN	NaN	-0.3	0.8856	0.0237	0.0191	0.0227	0.0252	0.0237
0.0	0.0	0.0	-2809.298	1870.0279	NaN	NaN	-0.3	0.8864	0.0236	0.019	0.0225	0.025	0.0235
0.0	0.0	0.0	-2465.298	1206.0279	NaN	NaN	-0.3	0.8858	0.0239	0.0191	0.0226	0.025	0.0237
0.0	0.0	0.0	-2734.298	-3532.9721	NaN	NaN	0.5637	0.8898	0.0228	0.0191	0.0216	0.0238	0.0229
0.0	0.0	0.0	-2597.298	240.0279	NaN	NaN	-0.1018	0.8897	0.0228	0.0194	0.0215	0.0236	0.023
0.0	0.0	0.0	-2123.298	-1763.9721	NaN	NaN	0.4538	0.8908	0.0227	0.0195	0.0211	0.0232	0.0228
0.0	0.0	0.0	-3533.298	-4010.9721	NaN	NaN	0.5317	0.8913	0.0225	0.0196	0.021	0.0229	0.0227
0.0	0.0	0.0	-2850.298	456.0279	NaN	NaN	-0.1905	0.8895	0.023	0.0196	0.0214	0.0234	0.0231
0.0	0.0	0.0	-3059.298	-1707.9721	NaN	NaN	0.3583	0.8886	0.0232	0.0195	0.0217	0.0238	0.0233
0.0	0.0	0.0	-2548.298	1024.0279	NaN	NaN	-0.3	0.885	0.0241	0.0197	0.0224	0.0247	0.0241
0.0	0.0	0.0	-2042.298	472.0279	NaN	NaN	-0.3	0.8848	0.0242	0.0198	0.0224	0.0247	0.024
0.0	0.0	0.0	-963.298	1976.0279	NaN	NaN	1.3	0.8849	0.0243	0.02	0.0222	0.0245	0.0241
0.0	0.0	0.0	-1718.298	-3864.9721	NaN	NaN	0.6922	0.8873	0.0236	0.02	0.0218	0.0239	0.0235
0.0	0.0	0.0	-2330.298	-1261.9721	NaN	NaN	0.3513	0.8864	0.0237	0.02	0.022	0.0242	0.0237
0.0	0.0	0.0	-1768.298	1307.0279	NaN	NaN	-0.3	0.8839	0.0245	0.0198	0.0226	0.0251	0.024
0.0	0.0	0.0	-2427.298	1043.0279	NaN	NaN	-0.3	0.8831	0.0248	0.0197	0.0229	0.0254	0.0242
0.0	0.0	0.0	-2604.298	444.0279	NaN	NaN	-0.2055	0.8842	0.0245	0.0196	0.0226	0.0252	0.0239
0.0	0.0	0.0	-1547.298	208.0279	NaN	NaN	-0.1553	0.8831	0.0248	0.0198	0.0227	0.0254	0.0242
0.0	0.0	0.0	-280.298	-1738.9721	NaN	NaN	0.8612	0.8828	0.0249	0.0196	0.0227	0.0256	0.0242
0.0	0.0	0.0	-2368.298	213.0279	NaN	NaN	-0.0988	0.8823	0.025	0.0196	0.0228	0.0258	0.0244
0.0	0.0	0.0	-778.298	2119.0279	NaN	NaN	1.3	0.8829	0.0248	0.0196	0.0227	0.0258	0.0243
0.0	0.0	0.0	-2858.298	885.0279	NaN	NaN	-0.3	0.8855	0.0239	0.0197	0.0221	0.0251	0.0238
0.0	0.0	0.0	-4851.298	-2505.9721	NaN	NaN	0.3406	0.8882	0.0231	0.0197	0.0215	0.0242	0.0233
0.0	0.0	0.0	-3816.298	1392.0279	NaN	NaN	-0.3	0.8886	0.0228	0.0197	0.0214	0.0241	0.0234
0.0	0.0	0.0	-2166.298	-2772.9721	NaN	NaN	0.5614	0.8888	0.0227	0.0196	0.0213	0.0242	0.0234
0.0	0.0	0.0	-2299.298	268.0279	NaN	NaN	-0.132	0.8875	0.0229	0.0196	0.0216	0.0246	0.0238
0.0	0.0	0.0	-3323.298	-746.9721	NaN	NaN	0.1835	0.8882	0.0228	0.0196	0.0214	0.0243	0.0236
0.0	0.0	0.0	-3959.298	681.0279	NaN	NaN	-0.2077	0.8883	0.0228	0.0197	0.0213	0.0242	0.0237
0.0	0.0	0.0	-2894.298	-2988.9721	NaN	NaN	0.508	0.8889	0.0226	0.0197	0.0212	0.024	0.0237
0.0	0.0	0.0	-3284.298	-569.9721	NaN	NaN	0.1479	0.8853	0.0234	0.0196	0.022	0.0252	0.0245
0.0	0.0	0.0	-1732.298	2158.0279	NaN	NaN	1.3	0.8817	0.0246	0.0194	0.0228	0.0264	0.0251
0.0	0.0	0.0	-587.298	112.0279	NaN	NaN	-0.2357	0.8813	0.0247	0.0192	0.0229	0.0267	0.0252
0.0	0.0	0.0	-3357.298	-27.9721	NaN	NaN	0.0083	0.8823	0.0245	0.0191	0.0227	0.0265	0.025
0.0	0.0	0.0	-2810.298	-1357.9721	NaN	NaN	0.3258	0.8852	0.0235	0.0192	0.022	0.0256	0.0245
0.0	0.0	0.0	-3267.298	213.0279	NaN	NaN	-0.0697	0.8842	0.0237	0.0192	0.0223	0.0259	0.0248
0.0	0.0	0.0	-1813.298	-642.9721	NaN	NaN	0.2618	0.8836	0.024	0.0188	0.0226	0.0263	0.0247
0.0	0.0	0.0	-2827.298	2034.0279	NaN	NaN	-0.3	0.8816	0.0247	0.0187	0.0231	0.0269	0.0249
0.0	0.0	0.0	-3184.298	1841.0279	NaN	NaN	-0.3	0.8788	0.0258	0.0188	0.0237	0.0277	0.0252
0.0	0.0	0.0	282.702	-604.9721	NaN	NaN	1.3	0.8826	0.0248	0.0185	0.0229	0.0268	0.0245
0.0	0.0	0.0	-1353.298	-1008.9721	NaN	NaN	0.4271	0.8856	0.0235	0.0188	0.0221	0.026	0.024
0.0	0.0	0.0	-1119.298	1142.0279	NaN	NaN	1.3	0.886	0.0233	0.0191	0.0219	0.0257	0.024
0.0	0.0	0.0	-3005.298	-3470.9721	NaN	NaN	0.536	0.8907	0.0221	0.0191	0.0208	0.0243	0.023
0.0	0.0	0.0	-3657.298	2222.0279	NaN	NaN	-0.3	0.886	0.0231	0.0193	0.0219	0.0255	0.0242
0.0	0.0	0.0	-2538.298	-3243.9721	NaN	NaN	0.561	0.8906	0.0221	0.0188	0.021	0.0244	0.0232
0.0	0.0	0.0	-3276.298	-916.9721	NaN	NaN	0.2187	0.8865	0.023	0.019	0.0219	0.0255	0.0241
0.0	0.0	0.0	-1592.298	1584.0279	NaN	NaN	-0.3	0.8812	0.0248	0.0188	0.0231	0.0272	0.0249
0.0	0.0	0.0	-1896.298	187.0279	NaN	NaN	-0.1094	0.882	0.0247	0.0186	0.023	0.0271	0.0246
0.0	0.0	0.0	-2979.298	2164.0279	NaN	NaN	-0.3	0.8837	0.0241	0.0188	0.0225	0.0265	0.0244
0.0	0.0	0.0	-3998.298	-460.9721	NaN	NaN	0.1034	0.8884	0.0225	0.019	0.0215	0.0251	0.0235
0.0	0.0	0.0	-3043.298	-2238.9721	NaN	NaN	0.4239	0.8884	0.0224	0.0193	0.0214	0.0249	0.0236
0.0	0.0	0.0	-2233.298	2874.0279	NaN	NaN	1.3	0.8838	0.0235	0.0194	0.0225	0.0262	0.0246
0.0	0.0	0.0	-2258.298	1545.0279	NaN	NaN	-0.3	0.8879	0.0226	0.019	0.0217	0.0252	0.0236
0.0	0.0	0.0	-2613.298	-1686.9721	NaN	NaN	0.3923	0.8876	0.0226	0.0192	0.0218	0.0252	0.0237
0.0	0.0	0.0	-2355.298	966.0279	NaN	NaN	-0.3	0.8853	0.0232	0.0193	0.0223	0.0257	0.0242
0.0	0.0	0.0	-1964.298	-704.9721	NaN	NaN	0.2641	0.8869	0.0229	0.0192	0.0219	0.0253	0.0238
0.0	0.0	0.0	-3588.298	257.0279	NaN	NaN	-0.0772	0.8871	0.0228	0.0192	0.0219	0.0252	0.0239
0.0	0.0	0.0	-172.298	-1513.9721	NaN	NaN	0.8978	0.8858	0.0231	0.0193	0.0222	0.0256	0.0241
0.0	0.0	0.0	-3971.298	1159.0279	NaN	NaN	-0.3	0.8838	0.0237	0.0193	0.0227	0.0261	0.0244
0.0	0.0	0.0	-1268.298	2008.0279	NaN	NaN	1.3	0.8808	0.0248	0.0193	0.0233	0.0268	0.025
0.0	0.0	0.0	-2337.298	-1199.9721	NaN	NaN	0.3392	0.8852	0.0235	0.0191	0.0224	0.0258	0.024
0.0	0.0	0.0	-334.298	414.0279	NaN	NaN	1.3	0.8824	0.0243	0.0196	0.0229	0.0263	0.0246
0.0	0.0	0.0	-2595.298	-2517.9721	NaN	NaN	0.4924	0.8866	0.0233	0.0193	0.0219	0.0251	0.0238
0.0	0.0	0.0	-2045.298	-269.9721	NaN	NaN	0.1166	0.8841	0.0238	0.0196	0.0224	0.0257	0.0243
0.0	0.0	0.0	-2917.298	-974.9721	NaN	NaN	0.2505	0.8859	0.0234	0.0194	0.0221	0.0254	0.0238
0.0	0.0	0.0	-4656.298	1282.0279	NaN	NaN	-0.3	0.8856	0.0234	0.0196	0.0221	0.0254	0.0238
0.0	0.0	0.0	-2338.298	-682.9721	NaN	NaN	0.2261	0.8867	0.0231	0.0196	0.0219	0.0251	0.0236
0.0	0.0	0.0	-2356.298	545.0279	NaN	NaN	-0.3	0.8873	0.0229	0.0198	0.0217	0.0249	0.0234
0.0	0.0	0.0	-4311.298	-10.9721	NaN	NaN	0.0025	0.8881	0.0227	0.0198	0.0215	0.0246	0.0233
0.0	0.0	0.0	-4941.298	-388.9721	NaN	NaN	0.073	0.8875	0.0228	0.0198	0.0217	0.0248	0.0235
0.0	0.0	0.0	-3460.298	3380.0279	NaN	NaN	-0.3	0.8829	0.0239	0.0199	0.0227	0.026	0.0245
0.0	0.0	0.0	-3609.298	1625.0279	NaN	NaN	-0.3	0.884	0.0236	0.0195	0.0226	0.026	0.0243
0.0	0.0	0.0	-2969.298	-84.9721	NaN	NaN	0.0278	0.8862	0.0229	0.0195	0.0221	0.0255	0.0238
0.0	0.0	0.0	-3143.298	1185.0279	NaN	NaN	-0.3	0.8871	0.0227	0.0197	0.0218	0.0252	0.0236
0.0	0.0	0.0	-3727.298	532.0279	NaN	NaN	-0.1665	0.8894	0.0221	0.0197	0.0213	0.0244	0.0231
0.0	0.0	0.0	-2034.298	-640.9721	NaN	NaN	0.2396	0.8896	0.022	0.0199	0.0212	0.0242	0.0231
0.0	0.0	0.0	-2483.298	-1111.9721	NaN	NaN	0.3093	0.8883	0.0224	0.0198	0.0215	0.0246	0.0234
0.0	0.0	0.0	-1280.298	-1034.9721	NaN	NaN	0.447	0.8864	0.0229	0.0196	0.022	0.0252	0.0239
0.0	0.0	0.0	-2150.298	592.0279	NaN	NaN	-0.3	0.8849	0.0232	0.0195	0.0224	0.0258	0.0242
0.0	0.0	0.0	-1757.298	501.0279	NaN	NaN	-0.3	0.8803	0.0244	0.0196	0.0234	0.0272	0.025
0.0	0.0	0.0	-4125.298	1768.0279	NaN	NaN	-0.3	0.8831	0.0237	0.0194	0.0228	0.0265	0.0244
0.0	0.0	0.0	-2348.298	592.0279	NaN	NaN	-0.3	0.8852	0.0231	0.0195	0.0223	0.0259	0.0239
0.0	0.0	0.0	-3485.298	-1819.9721	NaN	NaN	0.343	0.888	0.0223	0.0195	0.0216	0.0251	0.0234
0.0	0.0	0.0	-2115.298	-3355.9721	NaN	NaN	0.6134	0.8889	0.0221	0.0198	0.0214	0.0247	0.0232
0.0	0.0	0.0	-2621.298	1694.0279	NaN	NaN	-0.3	0.8885	0.0222	0.0198	0.0215	0.0248	0.0233
0.0	0.0	0.0	-2681.298	-1461.9721	NaN	NaN	0.3529	0.8887	0.0222	0.0197	0.0214	0.0248	0.0233
0.0	0.0	0.0	-3773.298	-2264.9721	NaN	NaN	0.3751	0.8875	0.0224	0.0196	0.0216	0.0252	0.0236
0.0	0.0	0.0	-1037.298	1809.0279	NaN	NaN	1.3	0.8805	0.0241	0.0197	0.0233	0.0274	0.025
0.0	0.0	0.0	-2070.298	1149.0279	NaN	NaN	-0.3	0.8812	0.024	0.0193	0.0232	0.0276	0.0247
0.0	0.0	0.0	-3450.298	-503.9721	NaN	NaN	0.1275	0.8856	0.0227	0.0195	0.022	0.0264	0.0237
0.0	0.0	0.0	-2347.298	1381.0279	NaN	NaN	-0.3	0.8867	0.0224	0.0199	0.0218	0.0258	0.0234
0.0	0.0	0.0	-3375.298	-841.9721	NaN	NaN	0.1996	0.8902	0.0216	0.0201	0.0209	0.0244	0.0229
0.0	0.0	0.0	-2856.298	-3816.9721	NaN	NaN	0.572	0.8904	0.0214	0.0202	0.0208	0.0243	0.023
0.0	0.0	0.0	-3712.298	896.0279	NaN	NaN	-0.3	0.887	0.0222	0.0198	0.0217	0.0256	0.0237
0.0	0.0	0.0	-2230.298	1293.0279	NaN	NaN	-0.3	0.8808	0.0239	0.0196	0.0232	0.0276	0.0249
0.0	0.0	0.0	-1538.298	2195.0279	NaN	NaN	1.3	0.8799	0.0242	0.0192	0.0235	0.0282	0.025
0.0	0.0	0.0	-4106.298	-923.9721	NaN	NaN	0.1837	0.8838	0.0232	0.0191	0.0226	0.0272	0.0241
0.0	0.0	0.0	-2248.298	-842.9721	NaN	NaN	0.2727	0.8835	0.0233	0.0193	0.0227	0.0271	0.0242
0.0	0.0	0.0	-2878.298	316.0279	NaN	NaN	-0.1233	0.8861	0.0227	0.0191	0.0221	0.0263	0.0237
0.0	0.0	0.0	-2755.298	-618.9721	NaN	NaN	0.1834	0.8847	0.023	0.0191	0.0224	0.0267	0.0241
0.0	0.0	0.0	-2609.298	149.0279	NaN	NaN	-0.0606	0.8825	0.0236	0.0189	0.023	0.0275	0.0244
0.0	0.0	0.0	-3264.298	2445.0279	NaN	NaN	-0.3	0.8778	0.0251	0.0187	0.0243	0.029	0.0251
0.0	0.0	0.0	-2887.298	1666.0279	NaN	NaN	-0.3	0.8796	0.0249	0.0182	0.024	0.0287	0.0246
0.0	0.0	0.0	-3733.298	-1348.9721	NaN	NaN	0.2654	0.8824	0.0239	0.0182	0.0234	0.028	0.0241
0.0	0.0	0.0	-2917.298	421.0279	NaN	NaN	-0.1687	0.8801	0.0246	0.0184	0.0239	0.0285	0.0245
0.0	0.0	0.0	-2724.298	1750.0279	NaN	NaN	-0.3	0.8805	0.0247	0.0182	0.0239	0.0284	0.0243
0.0	0.0	0.0	-4769.298	-767.9721	NaN	NaN	0.1387	0.8831	0.024	0.0181	0.0233	0.0277	0.0238
0.0	0.0	0.0	-2173.298	-755.9721	NaN	NaN	0.2581	0.8812	0.0246	0.0183	0.0238	0.0281	0.0241
0.0	0.0	0.0	-1477.298	367.0279	NaN	NaN	-0.3	0.8793	0.0254	0.0183	0.0242	0.0286	0.0243
0.0	0.0	0.0	-1558.298	-1158.9721	NaN	NaN	0.4265	0.8812	0.0249	0.0183	0.0237	0.028	0.0238
0.0	0.0	0.0	-2532.298	-925.9721	NaN	NaN	0.2678	0.8806	0.025	0.0185	0.0239	0.0281	0.0239
0.0	0.0	0.0	-3596.298	195.0279	NaN	NaN	-0.0573	0.8788	0.0258	0.0185	0.0243	0.0286	0.0241
0.0	0.0	0.0	-2759.298	-1116.9721	NaN	NaN	0.2882	0.8774	0.0263	0.0183	0.0247	0.0291	0.0242
0.0	0.0	0.0	-3557.298	1716.0279	NaN	NaN	-0.3	0.8738	0.0275	0.0182	0.0256	0.0303	0.0246
0.0	0.0	0.0	-2443.298	2373.0279	NaN	NaN	-0.3	0.871	0.0288	0.0183	0.0262	0.0309	0.0248
0.0	0.0	0.0	-2727.298	940.0279	NaN	NaN	-0.3	0.8753	0.0276	0.0182	0.0252	0.0296	0.0241
0.0	0.0	0.0	-2517.298	1243.0279	NaN	NaN	-0.3	0.8757	0.0274	0.0185	0.025	0.0292	0.024
0.0	0.0	0.0	-1808.298	-238.9721	NaN	NaN	0.1167	0.8788	0.0264	0.0186	0.0243	0.0284	0.0235
0.0	0.0	0.0	-3080.298	15.0279	NaN	NaN	-0.0049	0.8785	0.0264	0.0189	0.0243	0.0283	0.0236
0.0	0.0	0.0	-2207.298	882.0279	NaN	NaN	-0.3	0.8809	0.0257	0.0188	0.0238	0.0276	0.0232
0.0	0.0	0.0	-2353.298	-76.9721	NaN	NaN	0.0317	0.8852	0.0242	0.0187	0.023	0.0265	0.0225
0.0	0.0	0.0	-3345.298	1274.0279	NaN	NaN	-0.3	0.8819	0.0251	0.0189	0.0237	0.0272	0.0232
0.0	0.0	0.0	-4791.298	-102.9721	NaN	NaN	0.021	0.8831	0.0249	0.0186	0.0235	0.0269	0.023
0.0	0.0	0.0	-2290.298	3303.0279	NaN	NaN	1.3	0.878	0.0266	0.0188	0.0246	0.028	0.024
0.0	0.0	0.0	-2626.298	-300.9721	NaN	NaN	0.1028	0.8845	0.0246	0.0184	0.0231	0.0265	0.0228
0.0	0.0	0.0	-1238.298	187.0279	NaN	NaN	-0.1779	0.8792	0.0261	0.019	0.0242	0.0276	0.0239
0.0	0.0	0.0	-2345.298	921.0279	NaN	NaN	-0.3	0.8839	0.0249	0.0187	0.0231	0.0264	0.0229
0.0	0.0	0.0	-3471.298	457.0279	NaN	NaN	-0.1516	0.8849	0.0244	0.0188	0.0228	0.0261	0.023
0.0	0.0	0.0	-2572.298	-1182.9721	NaN	NaN	0.315	0.8893	0.0232	0.0184	0.0218	0.025	0.0222
0.0	0.0	0.0	-2206.298	-889.9721	NaN	NaN	0.2874	0.8861	0.0241	0.0186	0.0225	0.0258	0.0228
0.0	0.0	0.0	-2919.298	2722.0279	NaN	NaN	-0.3	0.8829	0.0252	0.0187	0.0232	0.0266	0.0234
0.0	0.0	0.0	-3200.298	-2158.9721	NaN	NaN	0.4028	0.8892	0.0233	0.0183	0.0218	0.0251	0.0222
0.0	0.0	0.0	-2399.298	-193.9721	NaN	NaN	0.0748	0.8858	0.0241	0.0188	0.0225	0.0258	0.0231
0.0	0.0	0.0	-3616.298	-954.9721	NaN	NaN	0.2089	0.8887	0.0235	0.0186	0.0218	0.025	0.0225
0.0	0.0	0.0	-3901.298	-257.9721	NaN	NaN	0.062	0.8902	0.0229	0.0188	0.0214	0.0245	0.0223
0.0	0.0	0.0	-3173.298	-929.9721	NaN	NaN	0.2266	0.8909	0.0228	0.0189	0.0211	0.0241	0.0223
0.0	0.0	0.0	-3288.298	-4296.9721	NaN	NaN	0.5665	0.8917	0.0226	0.0189	0.0209	0.0238	0.0222
0.0	0.0	0.0	-2810.298	-1770.9721	NaN	NaN	0.3866	0.8891	0.0233	0.019	0.0213	0.0245	0.0228
0.0	0.0	0.0	-3471.298	473.0279	NaN	NaN	-0.1578	0.8855	0.0243	0.0189	0.0222	0.0258	0.0233
0.0	0.0	0.0	-2086.298	928.0279	NaN	NaN	-0.3	0.8821	0.0252	0.0189	0.023	0.0268	0.024
0.0	0.0	0.0	-2536.298	540.0279	NaN	NaN	-0.2705	0.8799	0.026	0.0187	0.0235	0.0276	0.0242
0.0	0.0	0.0	-2663.298	2188.0279	NaN	NaN	-0.3	0.8808	0.0258	0.0187	0.0233	0.0273	0.024
0.0	0.0	0.0	-2976.298	-1547.9721	NaN	NaN	0.3421	0.8872	0.0236	0.0185	0.0219	0.0258	0.023
0.0	0.0	0.0	-3015.298	2573.0279	NaN	NaN	-0.3	0.8806	0.0253	0.0191	0.0233	0.0275	0.0243
0.0	0.0	0.0	-2877.298	-199.9721	NaN	NaN	0.065	0.8848	0.0243	0.0187	0.0225	0.0266	0.0232
0.0	0.0	0.0	-3131.298	4107.0279	NaN	NaN	1.3	0.8838	0.0243	0.019	0.0226	0.0267	0.0236
0.0	0.0	0.0	-2646.298	-1444.9721	NaN	NaN	0.3532	0.89	0.0226	0.0187	0.0212	0.0251	0.0224
0.0	0.0	0.0	-3803.298	-2784.9721	NaN	NaN	0.4227	0.8909	0.0221	0.0191	0.0209	0.0246	0.0224
0.0	0.0	0.0	-2734.298	1054.0279	NaN	NaN	-0.3	0.8892	0.0225	0.0191	0.0212	0.0251	0.0229
0.0	0.0	0.0	-3558.298	21.0279	NaN	NaN	-0.0059	0.8906	0.0221	0.0188	0.0209	0.0249	0.0227
0.0	0.0	0.0	-3559.298	-2037.9721	NaN	NaN	0.3641	0.8909	0.0219	0.0188	0.0208	0.0249	0.0227
0.0	0.0	0.0	-3674.298	-188.9721	NaN	NaN	0.0489	0.8889	0.0223	0.0188	0.0213	0.0256	0.0231
0.0	0.0	0.0	-4057.298	838.0279	NaN	NaN	-0.2603	0.8861	0.0232	0.0189	0.0218	0.0264	0.0236
0.0	0.0	0.0	-2316.298	-2612.9721	NaN	NaN	0.5301	0.8891	0.0223	0.0187	0.0211	0.0256	0.0231
0.0	0.0	0.0	-2571.298	690.0279	NaN	NaN	-0.3	0.888	0.0225	0.019	0.0213	0.0258	0.0234
0.0	0.0	0.0	-2680.298	-3465.9721	NaN	NaN	0.5639	0.8888	0.0222	0.0188	0.0212	0.0258	0.0232
0.0	0.0	0.0	-2099.298	-1249.9721	NaN	NaN	0.3732	0.8822	0.0238	0.0189	0.0227	0.0278	0.0247
0.0	0.0	0.0	-4239.298	3238.0279	NaN	NaN	-0.3	0.8808	0.0245	0.0184	0.0232	0.0286	0.0245
0.0	0.0	0.0	-2548.298	1744.0279	NaN	NaN	-0.3	0.8825	0.024	0.0183	0.0229	0.0281	0.0242
0.0	0.0	0.0	-4022.298	-1133.9721	NaN	NaN	0.2199	0.8841	0.0235	0.0184	0.0225	0.0277	0.0239
0.0	0.0	0.0	-4022.298	2977.0279	NaN	NaN	-0.3	0.8801	0.0246	0.0186	0.0234	0.0287	0.0246
0.0	0.0	0.0	-1661.298	267.0279	NaN	NaN	-0.1915	0.8855	0.0232	0.0183	0.0221	0.0274	0.0235
0.0	0.0	0.0	-3877.298	308.0279	NaN	NaN	-0.0863	0.8803	0.0244	0.0186	0.0233	0.0289	0.0246
0.0	0.0	0.0	-2261.298	650.0279	NaN	NaN	-0.3	0.8803	0.0247	0.0184	0.0232	0.0291	0.0242
0.0	0.0	0.0	-1769.298	2654.0279	NaN	NaN	1.3	0.8804	0.0246	0.0185	0.0232	0.029	0.0243
0.0	0.0	0.0	-3175.298	-2633.9721	NaN	NaN	0.4534	0.889	0.0222	0.0183	0.0212	0.0266	0.0228
0.0	0.0	0.0	-3614.298	-2794.9721	NaN	NaN	0.4361	0.8861	0.0228	0.0186	0.0218	0.0271	0.0236
0.0	0.0	0.0	-3743.298	3115.0279	NaN	NaN	-0.3	0.8756	0.026	0.0184	0.0244	0.0304	0.0252
0.0	0.0	0.0	-2937.298	2104.0279	NaN	NaN	-0.3	0.8765	0.0261	0.0177	0.0244	0.0305	0.0248
0.0	0.0	0.0	-3975.298	371.0279	NaN	NaN	-0.1029	0.8819	0.0243	0.0177	0.0232	0.029	0.0239
0.0	0.0	0.0	-3065.298	-607.9721	NaN	NaN	0.1655	0.8805	0.0246	0.0181	0.0234	0.0292	0.0242
0.0	0.0	0.0	-1583.298	-79.9721	NaN	NaN	0.0481	0.8811	0.0244	0.0182	0.0232	0.0289	0.0242
0.0	0.0	0.0	-3527.298	708.0279	NaN	NaN	-0.2511	0.8841	0.0235	0.0183	0.0225	0.028	0.0237
0.0	0.0	0.0	-2203.298	-1959.9721	NaN	NaN	0.4708	0.8831	0.0236	0.0185	0.0227	0.0282	0.024
0.0	0.0	0.0	-3305.298	-1385.9721	NaN	NaN	0.2954	0.8798	0.0245	0.0185	0.0235	0.0292	0.0245
0.0	0.0	0.0	-1665.298	1744.0279	NaN	NaN	1.3	0.8701	0.0276	0.0185	0.0259	0.032	0.0259
0.0	0.0	0.0	-807.298	-861.9721	NaN	NaN	0.5164	0.8766	0.026	0.0178	0.0246	0.0304	0.0245
0.0	0.0	0.0	-1726.298	-867.9721	NaN	NaN	0.3346	0.8767	0.0257	0.0182	0.0246	0.0302	0.0247
0.0	0.0	0.0	-1558.298	-615.9721	NaN	NaN	0.2833	0.8765	0.0258	0.0182	0.0246	0.0302	0.0246
0.0	0.0	0.0	-4272.298	2051.0279	NaN	NaN	-0.3	0.8743	0.0266	0.0181	0.0252	0.0308	0.0249
0.0	0.0	0.0	-2921.298	608.0279	NaN	NaN	-0.2628	0.8737	0.0269	0.018	0.0255	0.0311	0.0249
0.0	0.0	0.0	-1090.298	1487.0279	NaN	NaN	1.3	0.8744	0.0269	0.0179	0.0254	0.0308	0.0246
0.0	0.0	0.0	-2919.298	-1348.9721	NaN	NaN	0.316	0.8799	0.0252	0.0179	0.0242	0.0291	0.0237
0.0	0.0	0.0	-1526.298	498.0279	NaN	NaN	-0.3	0.8748	0.0266	0.0182	0.0253	0.0304	0.0247
0.0	0.0	0.0	-1915.298	2465.0279	NaN	NaN	1.3	0.8721	0.0278	0.0181	0.026	0.0313	0.0248
0.0	0.0	0.0	-2659.298	494.0279	NaN	NaN	-0.2282	0.8727	0.0276	0.018	0.0259	0.031	0.0248
0.0	0.0	0.0	-1433.298	1822.0279	NaN	NaN	1.3	0.8759	0.0266	0.018	0.0251	0.0301	0.0244
0.0	0.0	0.0	-2270.298	-2029.9721	NaN	NaN	0.4721	0.8822	0.0245	0.0182	0.0235	0.0282	0.0234
0.0	0.0	0.0	-2382.298	-1400.9721	NaN	NaN	0.3703	0.8831	0.024	0.0187	0.0231	0.0276	0.0235
0.0	0.0	0.0	-2768.298	-976.9721	NaN	NaN	0.2609	0.8892	0.0225	0.0187	0.0216	0.0255	0.0224
0.0	0.0	0.0	-3297.298	-692.9721	NaN	NaN	0.1737	0.8873	0.023	0.019	0.022	0.0257	0.0229
0.0	0.0	0.0	-3767.298	-2144.9721	NaN	NaN	0.3628	0.8861	0.0235	0.0188	0.0224	0.0262	0.0231
0.0	0.0	0.0	-2235.298	-1170.9721	NaN	NaN	0.3438	0.8773	0.0259	0.0189	0.0245	0.0288	0.0246
0.0	0.0	0.0	-2678.298	3914.0279	NaN	NaN	1.3	0.8683	0.0294	0.0187	0.0266	0.0313	0.0257
0.0	0.0	0.0	-2334.298	-1633.9721	NaN	NaN	0.4118	0.8765	0.0271	0.0181	0.025	0.0293	0.0241
0.0	0.0	0.0	-1768.298	2060.0279	NaN	NaN	1.3	0.8697	0.029	0.0187	0.0265	0.0308	0.0252
0.0	0.0	0.0	-2903.298	910.0279	NaN	NaN	-0.3	0.8744	0.0281	0.0183	0.0256	0.0296	0.0241
0.0	0.0	0.0	-3656.298	547.0279	NaN	NaN	-0.1759	0.8781	0.0267	0.0182	0.0249	0.0285	0.0236
0.0	0.0	0.0	-2145.298	832.0279	NaN	NaN	-0.3	0.879	0.0264	0.0183	0.0246	0.0283	0.0233
0.0	0.0	0.0	-223.298	146.0279	NaN	NaN	-0.3	0.8785	0.0268	0.0185	0.0247	0.0281	0.0234
0.0	0.0	0.0	-4430.298	-899.9721	NaN	NaN	0.1688	0.8831	0.0255	0.0183	0.0237	0.0269	0.0225
0.0	0.0	0.0	-2850.298	274.0279	NaN	NaN	-0.1064	0.877	0.0274	0.0186	0.0251	0.0283	0.0236
0.0	0.0	0.0	-1848.298	-915.9721	NaN	NaN	0.3314	0.8788	0.0272	0.0182	0.0247	0.0281	0.023
0.0	0.0	0.0	-3129.298	1408.0279	NaN	NaN	-0.3	0.8725	0.0292	0.0186	0.0259	0.0296	0.0242
0.0	0.0	0.0	-1770.298	1077.0279	NaN	NaN	-0.3	0.8782	0.0277	0.0184	0.0246	0.028	0.0231
0.0	0.0	0.0	-3628.298	949.0279	NaN	NaN	-0.3	0.8822	0.0261	0.0186	0.0237	0.0268	0.0226
0.0	0.0	0.0	-3452.298	-2025.9721	NaN	NaN	0.3698	0.8853	0.025	0.0188	0.023	0.0259	0.0222
0.0	0.0	0.0	-3808.298	-381.9721	NaN	NaN	0.0912	0.8873	0.0243	0.0187	0.0224	0.0252	0.022
0.0	0.0	0.0	-3553.298	-480.9721	NaN	NaN	0.1192	0.8844	0.0251	0.0187	0.0231	0.0261	0.0225
0.0	0.0	0.0	-2141.298	1926.0279	NaN	NaN	-0.3	0.8769	0.0277	0.0187	0.0248	0.028	0.0238
0.0	0.0	0.0	-4359.298	-808.9721	NaN	NaN	0.1565	0.8834	0.026	0.0183	0.0234	0.0265	0.0224
0.0	0.0	0.0	-2711.298	2495.0279	NaN	NaN	-0.3	0.8814	0.0264	0.0189	0.0237	0.0266	0.023
0.0	0.0	0.0	-2858.298	-1567.9721	NaN	NaN	0.3542	0.888	0.0242	0.0187	0.0223	0.025	0.0218
0.0	0.0	0.0	-2803.298	-1441.9721	NaN	NaN	0.3397	0.8828	0.0257	0.0193	0.0233	0.0261	0.0227
0.0	0.0	0.0	-2714.298	1985.0279	NaN	NaN	-0.3	0.8813	0.0264	0.0194	0.0236	0.0264	0.0229
0.0	0.0	0.0	-2151.298	-2076.9721	NaN	NaN	0.4912	0.8831	0.0258	0.0192	0.0232	0.0261	0.0226
0.0	0.0	0.0	-1302.298	-1513.9721	NaN	NaN	0.5376	0.8798	0.0268	0.0194	0.0238	0.0269	0.0233
0.0	0.0	0.0	-3163.298	446.0279	NaN	NaN	-0.1641	0.8818	0.0264	0.0191	0.0234	0.0266	0.0227
0.0	0.0	0.0	-3934.298	1334.0279	NaN	NaN	-0.3	0.8783	0.0275	0.0193	0.0242	0.0274	0.0234
0.0	0.0	0.0	-635.298	-3184.9721	NaN	NaN	0.8337	0.8823	0.0263	0.0187	0.0234	0.0268	0.0226
0.0	0.0	0.0	-3394.298	400.0279	NaN	NaN	-0.1336	0.8799	0.027	0.0189	0.0239	0.0274	0.023
0.0	0.0	0.0	-3411.298	278.0279	NaN	NaN	-0.0887	0.8798	0.0273	0.0187	0.0238	0.0275	0.0229
0.0	0.0	0.0	-2292.298	1176.0279	NaN	NaN	-0.3	0.8781	0.0279	0.019	0.024	0.0277	0.0232
0.0	0.0	0.0	-2712.298	497.0279	NaN	NaN	-0.2244	0.8822	0.0267	0.0189	0.0231	0.0267	0.0225
0.0	0.0	0.0	-3157.298	289.0279	NaN	NaN	-0.1008	0.8837	0.0258	0.019	0.0227	0.0263	0.0225
0.0	0.0	0.0	-3174.298	-3297.9721	NaN	NaN	0.5096	0.8862	0.0248	0.0189	0.0221	0.026	0.0221
0.0	0.0	0.0	-2854.298	2699.0279	NaN	NaN	-0.3	0.8781	0.0272	0.0194	0.0236	0.0281	0.0236
0.0	0.0	0.0	-3574.298	553.0279	NaN	NaN	-0.183	0.8886	0.024	0.0188	0.0213	0.0256	0.0217
0.0	0.0	0.0	-2303.298	-2940.9721	NaN	NaN	0.5608	0.8934	0.0223	0.019	0.0201	0.024	0.0213
0.0	0.0	0.0	-4945.298	-4254.9721	NaN	NaN	0.4625	0.8944	0.0221	0.019	0.0196	0.0234	0.0215
0.0	0.0	0.0	-3968.298	-2899.9721	NaN	NaN	0.4222	0.8937	0.0222	0.0188	0.0198	0.0238	0.0217
0.0	0.0	0.0	-1749.298	245.0279	NaN	NaN	-0.1629	0.888	0.0237	0.0187	0.0212	0.0259	0.0225
0.0	0.0	0.0	-4974.298	2098.0279	NaN	NaN	-0.3	0.8804	0.026	0.0186	0.023	0.0285	0.0236
0.0	0.0	0.0	-4056.298	3860.0279	NaN	NaN	-0.3	0.8812	0.0258	0.0185	0.0228	0.0284	0.0234
0.0	0.0	0.0	-1928.298	-1177.9721	NaN	NaN	0.3792	0.8867	0.0239	0.0184	0.0215	0.027	0.0224
0.0	0.0	0.0	-4444.298	982.0279	NaN	NaN	-0.2836	0.8872	0.0235	0.0188	0.0213	0.0266	0.0225
0.0	0.0	0.0	-3328.298	-2137.9721	NaN	NaN	0.3911	0.8939	0.0219	0.0185	0.0198	0.0246	0.0213
0.0	0.0	0.0	-1325.298	-525.9721	NaN	NaN	0.2841	0.891	0.0225	0.0188	0.0204	0.0254	0.022
0.0	0.0	0.0	-2438.298	-3546.9721	NaN	NaN	0.5926	0.8915	0.0225	0.0183	0.0204	0.0255	0.0218
0.0	0.0	0.0	-3377.298	875.0279	NaN	NaN	-0.3	0.8869	0.0237	0.0186	0.0215	0.0269	0.0224
0.0	0.0	0.0	-2052.298	361.0279	NaN	NaN	-0.2135	0.887	0.0239	0.0183	0.0216	0.027	0.0222
0.0	0.0	0.0	-1927.298	-2426.9721	NaN	NaN	0.5574	0.8883	0.0236	0.0182	0.0213	0.0266	0.022
0.0	0.0	0.0	-1822.298	-3917.9721	NaN	NaN	0.6825	0.8879	0.0238	0.0181	0.0214	0.0267	0.0219
0.0	0.0	0.0	-2674.298	1320.0279	NaN	NaN	-0.3	0.8816	0.0258	0.0184	0.023	0.0286	0.0227
0.0	0.0	0.0	-3155.298	-783.9721	NaN	NaN	0.199	0.8818	0.0261	0.0179	0.0229	0.0289	0.0224
0.0	0.0	0.0	-1050.298	2111.0279	NaN	NaN	1.3	0.8729	0.0289	0.0183	0.0248	0.0315	0.0236
0.0	0.0	0.0	-3735.298	1886.0279	NaN	NaN	-0.3	0.8792	0.0275	0.0178	0.0235	0.0297	0.0223
0.0	0.0	0.0	-2663.298	-1332.9721	NaN	NaN	0.3336	0.8802	0.0267	0.018	0.0234	0.0291	0.0225
0.0	0.0	0.0	-1785.298	-3300.9721	NaN	NaN	0.649	0.8837	0.0255	0.0179	0.0225	0.0282	0.0221
0.0	0.0	0.0	-4413.298	-1025.9721	NaN	NaN	0.1886	0.8809	0.0263	0.0181	0.023	0.029	0.0226
0.0	0.0	0.0	-4278.298	1225.0279	NaN	NaN	-0.3	0.8783	0.0274	0.0181	0.0235	0.0298	0.0229
0.0	0.0	0.0	-4145.298	439.0279	NaN	NaN	-0.1185	0.881	0.0266	0.0179	0.023	0.0292	0.0223
0.0	0.0	0.0	-2612.298	-1533.9721	NaN	NaN	0.37	0.8825	0.0259	0.0182	0.0226	0.0286	0.0223
0.0	0.0	0.0	-4300.298	189.0279	NaN	NaN	-0.046	0.8839	0.0256	0.0183	0.0222	0.0279	0.0221
0.0	0.0	0.0	-3098.298	-1802.9721	NaN	NaN	0.3679	0.88	0.0269	0.0185	0.023	0.0288	0.0228
0.0	0.0	0.0	-3246.298	1954.0279	NaN	NaN	-0.3	0.869	0.0307	0.0186	0.0252	0.0321	0.0244
0.0	0.0	0.0	-3697.298	976.0279	NaN	NaN	-0.3	0.8647	0.033	0.0185	0.0256	0.0337	0.0244
0.0	0.0	0.0	-3252.298	1364.0279	NaN	NaN	-0.3	0.8544	0.0367	0.0193	0.0272	0.0369	0.0255
0.0	0.0	0.0	-2678.298	3641.0279	NaN	NaN	1.3	0.8444	0.0404	0.0204	0.0288	0.0394	0.0266
0.0	0.0	0.0	-2833.298	1363.0279	NaN	NaN	-0.3	0.8595	0.0357	0.0189	0.0265	0.0353	0.0242
0.0	0.0	0.0	-2944.298	-894.9721	NaN	NaN	0.2331	0.8695	0.0322	0.0182	0.0251	0.0323	0.0228
0.0	0.0	0.0	-4552.298	-813.9721	NaN	NaN	0.1517	0.8701	0.032	0.0183	0.025	0.0319	0.0228
0.0	0.0	0.0	-1732.298	-1736.9721	NaN	NaN	0.5007	0.8648	0.034	0.0187	0.0256	0.0333	0.0235
0.0	0.0	0.0	-2368.298	3411.0279	NaN	NaN	1.3	0.8532	0.0382	0.0198	0.0274	0.0364	0.0251
0.0	0.0	0.0	-2997.298	-782.9721	NaN	NaN	0.2071	0.8566	0.0374	0.0194	0.0267	0.0357	0.0243
0.0	0.0	0.0	-2239.298	1888.0279	NaN	NaN	-0.3	0.8437	0.0412	0.0206	0.0291	0.0392	0.0261
0.0	0.0	0.0	-2528.298	2003.0279	NaN	NaN	-0.3	0.8432	0.0414	0.0204	0.0293	0.0395	0.0263
0.0	0.0	0.0	-3223.298	886.0279	NaN	NaN	-0.3	0.8501	0.0386	0.0196	0.0284	0.0377	0.0257
0.0	0.0	0.0	-3316.298	711.0279	NaN	NaN	-0.2729	0.8572	0.0361	0.0189	0.0273	0.0357	0.0247
0.0	0.0	0.0	-3206.298	-303.9721	NaN	NaN	0.0866	0.8645	0.0337	0.0185	0.0262	0.0332	0.0239
0.0	0.0	0.0	-3263.298	-1267.9721	NaN	NaN	0.2798	0.8735	0.0309	0.0181	0.0241	0.0307	0.0225
0.0	0.0	0.0	-2506.298	-2425.9721	NaN	NaN	0.4919	0.8679	0.0332	0.0191	0.0244	0.0326	0.0228
0.0	0.0	0.0	-3547.298	-55.9721	NaN	NaN	0.0155	0.8531	0.0389	0.0206	0.0263	0.0371	0.024
0.0	0.0	0.0	-3833.298	-171.9721	NaN	NaN	0.0429	0.8482	0.0409	0.0208	0.0271	0.0385	0.0245
0.0	0.0	0.0	-2012.298	-688.9721	NaN	NaN	0.2551	0.8432	0.0425	0.0212	0.0281	0.0398	0.0253
0.0	0.0	0.0	-2318.298	-1026.9721	NaN	NaN	0.307	0.8431	0.0426	0.0211	0.0281	0.0399	0.0252
0.0	0.0	0.0	-3499.298	-557.9721	NaN	NaN	0.1375	0.8408	0.0432	0.0212	0.0287	0.0406	0.0255
0.0	0.0	0.0	-2218.298	1062.0279	NaN	NaN	-0.3	0.8354	0.045	0.0217	0.0298	0.0419	0.0262
0.0	0.0	0.0	-1804.298	-395.9721	NaN	NaN	0.18	0.8372	0.0447	0.0214	0.0295	0.0413	0.0259
0.0	0.0	0.0	-2499.298	-1367.9721	NaN	NaN	0.3537	0.8386	0.0443	0.0213	0.0293	0.0408	0.0256
0.0	0.0	0.0	-2254.298	-844.9721	NaN	NaN	0.2726	0.8359	0.0456	0.0215	0.0299	0.0412	0.0259
0.0	0.0	0.0	-3197.298	207.0279	NaN	NaN	-0.0692	0.8329	0.0469	0.0215	0.0306	0.0417	0.0263
0.0	0.0	0.0	-4168.298	2210.0279	NaN	NaN	-0.3	0.8285	0.0485	0.0218	0.0315	0.0427	0.0269
0.0	0.0	0.0	-3067.298	1672.0279	NaN	NaN	-0.3	0.8211	0.0513	0.0226	0.033	0.044	0.0279
0.0	0.0	0.0	-4182.298	1713.0279	NaN	NaN	-0.3	0.8291	0.0493	0.0215	0.0313	0.0414	0.0273
0.0	0.0	0.0	-2677.298	207.0279	NaN	NaN	-0.0838	0.8376	0.0471	0.0208	0.0298	0.0391	0.0257
0.0	0.0	0.0	-2181.298	-1939.9721	NaN	NaN	0.4707	0.8411	0.0463	0.0204	0.0292	0.0381	0.0249
0.0	0.0	0.0	-3893.298	-826.9721	NaN	NaN	0.1752	0.837	0.0479	0.0208	0.0299	0.0388	0.0256
0.0	0.0	0.0	-3725.298	1909.0279	NaN	NaN	-0.3	0.8331	0.0495	0.0212	0.0306	0.0394	0.0262
0.0	0.0	0.0	-3817.298	-707.9721	NaN	NaN	0.1564	0.8377	0.048	0.0206	0.0297	0.0385	0.0255
0.0	0.0	0.0	-1196.298	-2846.9721	NaN	NaN	0.7041	0.8319	0.0499	0.0212	0.0308	0.0399	0.0263
0.0	0.0	0.0	-2222.298	750.0279	NaN	NaN	-0.3	0.8246	0.0527	0.022	0.0322	0.0412	0.0273
0.0	0.0	0.0	-4245.298	1506.0279	NaN	NaN	-0.3	0.8268	0.0523	0.0217	0.0317	0.0401	0.0275
0.0	0.0	0.0	-3893.298	-1169.9721	NaN	NaN	0.2311	0.8323	0.0502	0.0215	0.0303	0.0389	0.0267
0.0	0.0	0.0	-2472.298	230.0279	NaN	NaN	-0.1026	0.8253	0.0528	0.0226	0.0315	0.0403	0.0275
0.0	0.0	0.0	-3075.298	1742.0279	NaN	NaN	-0.3	0.8272	0.0528	0.0228	0.0308	0.0389	0.0277
0.0	0.0	0.0	-4094.298	278.0279	NaN	NaN	-0.0729	0.8369	0.0496	0.0224	0.0287	0.0363	0.0261
0.0	0.0	0.0	-4195.298	-1516.9721	NaN	NaN	0.2656	0.8398	0.0486	0.0224	0.0283	0.0356	0.0253
0.0	0.0	0.0	-1843.298	-1603.9721	NaN	NaN	0.4653	0.8326	0.0511	0.0232	0.0295	0.0371	0.0265
0.0	0.0	0.0	-3206.298	2887.0279	NaN	NaN	-0.3	0.8231	0.055	0.0243	0.031	0.0387	0.0279
0.0	0.0	0.0	-1447.298	883.0279	NaN	NaN	-0.3	0.8223	0.0557	0.0245	0.031	0.0381	0.0284
0.0	0.0	0.0	-3271.298	762.0279	NaN	NaN	-0.3	0.8263	0.0543	0.0243	0.0301	0.0371	0.0279
0.0	0.0	0.0	87.702	333.0279	NaN	NaN	0.7915	0.8286	0.0538	0.0242	0.0296	0.0362	0.0276
0.0	0.0	0.0	-2338.298	51.0279	NaN	NaN	-0.0223	0.8308	0.0528	0.0243	0.029	0.0359	0.0272
0.0	0.0	0.0	-1598.298	1062.0279	NaN	NaN	-0.3	0.8256	0.0549	0.0247	0.03	0.0367	0.0281
0.0	0.0	0.0	-209.298	-866.9721	NaN	NaN	0.8055	0.8368	0.0504	0.0236	0.0279	0.0347	0.0265
0.0	0.0	0.0	-3560.298	2331.0279	NaN	NaN	-0.3	0.8343	0.051	0.0237	0.0286	0.0357	0.0268
0.0	0.0	0.0	-1610.298	453.0279	NaN	NaN	-0.3	0.8371	0.05	0.0233	0.0281	0.0353	0.0263
0.0	0.0	0.0	-3950.298	2614.0279	NaN	NaN	-0.3	0.8397	0.0489	0.023	0.0277	0.0348	0.0259
0.0	0.0	0.0	-3231.298	855.0279	NaN	NaN	-0.3	0.8525	0.0438	0.0219	0.0259	0.0322	0.0237
0.0	0.0	0.0	-2282.298	-2563.9721	NaN	NaN	0.5291	0.8629	0.0393	0.0208	0.025	0.03	0.022
0.0	0.0	0.0	-3830.298	-1300.9721	NaN	NaN	0.2535	0.8617	0.0386	0.0203	0.0261	0.0299	0.0233
0.0	0.0	0.0	-2887.298	1468.0279	NaN	NaN	-0.3	0.866	0.0367	0.0194	0.0258	0.0284	0.0237
0.0	0.0	0.0	-3370.298	-641.9721	NaN	NaN	0.16	0.8733	0.0338	0.0186	0.0247	0.0267	0.0228
0.0	0.0	0.0	-3559.298	-3580.9721	NaN	NaN	0.5015	0.8775	0.0323	0.0184	0.0239	0.0259	0.0221
0.0	0.0	0.0	-4674.298	-3940.9721	NaN	NaN	0.4574	0.8825	0.0303	0.0181	0.023	0.0249	0.0212
0.0	0.0	0.0	-2233.298	148.0279	NaN	NaN	-0.071	0.8778	0.0318	0.0186	0.0237	0.0258	0.0222
0.0	0.0	0.0	-3483.298	-4712.9721	NaN	NaN	0.575	0.8822	0.0301	0.0182	0.0228	0.0253	0.0215
0.0	0.0	0.0	-2196.298	-3193.9721	NaN	NaN	0.5925	0.873	0.0331	0.0192	0.0243	0.0276	0.0228
0.0	0.0	0.0	-2030.298	1133.0279	NaN	NaN	-0.3	0.8578	0.039	0.0205	0.0265	0.0309	0.0253
0.0	0.0	0.0	-1834.298	-2117.9721	NaN	NaN	0.5359	0.8583	0.0393	0.0202	0.0265	0.0306	0.0252
0.0	0.0	0.0	-2015.298	1201.0279	NaN	NaN	-0.3	0.8625	0.0374	0.0198	0.026	0.0297	0.0246
0.0	0.0	0.0	-3084.298	-1731.9721	NaN	NaN	0.3596	0.8655	0.0362	0.0194	0.0256	0.0292	0.024
0.0	0.0	0.0	-3901.298	1998.0279	NaN	NaN	-0.3	0.8607	0.0377	0.0196	0.0266	0.0304	0.0251
0.0	0.0	0.0	-4378.298	2058.0279	NaN	NaN	-0.3	0.8618	0.0369	0.0192	0.0266	0.0305	0.025
0.0	0.0	0.0	-1107.298	2368.0279	NaN	NaN	1.3	0.8613	0.0367	0.0191	0.027	0.0304	0.0255
0.0	0.0	0.0	-3440.298	-1129.9721	NaN	NaN	0.2472	0.8773	0.0309	0.0179	0.0242	0.0272	0.0226
0.0	0.0	0.0	-3804.298	2205.0279	NaN	NaN	-0.3	0.8751	0.0309	0.0186	0.0247	0.0273	0.0234
0.0	0.0	0.0	-3009.298	-2097.9721	NaN	NaN	0.4108	0.8862	0.0272	0.0178	0.0224	0.0249	0.0215
0.0	0.0	0.0	-4049.298	-2534.9721	NaN	NaN	0.385	0.8843	0.0268	0.0182	0.0229	0.0256	0.0222
0.0	0.0	0.0	-1079.298	-1229.9721	NaN	NaN	0.5326	0.8811	0.0278	0.0182	0.0235	0.0267	0.0228
0.0	0.0	0.0	-2936.298	-378.9721	NaN	NaN	0.1143	0.8789	0.0285	0.0181	0.0239	0.0274	0.0232
0.0	0.0	0.0	-3060.298	96.0279	NaN	NaN	-0.0324	0.8766	0.0291	0.0182	0.0243	0.0281	0.0237
0.0	0.0	0.0	-1573.298	-128.9721	NaN	NaN	0.0758	0.8812	0.0275	0.0179	0.0233	0.0272	0.023
0.0	0.0	0.0	-2686.298	-3394.9721	NaN	NaN	0.5583	0.8846	0.0257	0.0179	0.0225	0.0265	0.0227
0.0	0.0	0.0	-4110.298	-357.9721	NaN	NaN	0.0801	0.8817	0.0263	0.0181	0.0231	0.0274	0.0234
0.0	0.0	0.0	-4045.298	-416.9721	NaN	NaN	0.0934	0.8817	0.0263	0.018	0.0231	0.0276	0.0233
0.0	0.0	0.0	-4109.298	2276.0279	NaN	NaN	-0.3	0.8799	0.0266	0.0182	0.0235	0.028	0.0238
0.0	0.0	0.0	-4677.298	1261.0279	NaN	NaN	-0.3	0.8856	0.0247	0.0182	0.0223	0.0264	0.0228
0.0	0.0	0.0	-4644.298	-1936.9721	NaN	NaN	0.2943	0.8838	0.0248	0.0185	0.0227	0.0269	0.0233
0.0	0.0	0.0	-2149.298	1221.0279	NaN	NaN	-0.3	0.8728	0.0283	0.0186	0.0252	0.0299	0.0251
0.0	0.0	0.0	-1564.298	1182.0279	NaN	NaN	-0.3	0.8738	0.0282	0.0182	0.0251	0.0299	0.0248
0.0	0.0	0.0	-2379.298	1811.0279	NaN	NaN	-0.3	0.8807	0.0258	0.0181	0.0236	0.0282	0.0236
0.0	0.0	0.0	-458.298	-899.9721	NaN	NaN	0.6626	0.8819	0.025	0.0185	0.0232	0.0277	0.0237
0.0	0.0	0.0	-4183.298	261.0279	NaN	NaN	-0.0666	0.8818	0.0249	0.0185	0.0232	0.0277	0.0239
0.0	0.0	0.0	-2566.298	2405.0279	NaN	NaN	-0.3	0.88	0.0253	0.0183	0.0237	0.0284	0.0243
0.0	0.0	0.0	-2876.298	1303.0279	NaN	NaN	-0.3	0.8815	0.0248	0.0182	0.0235	0.028	0.0239
0.0	0.0	0.0	-3196.298	1942.0279	NaN	NaN	-0.3	0.8798	0.0252	0.0186	0.0239	0.0282	0.0243
0.0	0.0	0.0	-4039.298	1182.0279	NaN	NaN	-0.3	0.8869	0.023	0.0186	0.0222	0.0261	0.0231
0.0	0.0	0.0	-2545.298	586.0279	NaN	NaN	-0.2991	0.8864	0.0229	0.0192	0.0221	0.0259	0.0236
0.0	0.0	0.0	-1994.298	-2873.9721	NaN	NaN	0.5903	0.8896	0.022	0.0192	0.0212	0.025	0.023
0.0	0.0	0.0	-2065.298	-392.9721	NaN	NaN	0.1599	0.8867	0.0225	0.0198	0.0218	0.0256	0.0235
0.0	0.0	0.0	-1130.298	859.0279	NaN	NaN	-0.3	0.8876	0.0224	0.0198	0.0216	0.0254	0.0232
0.0	0.0	0.0	-751.298	-3094.9721	NaN	NaN	0.8047	0.888	0.0222	0.02	0.0214	0.0251	0.0232
0.0	0.0	0.0	-3845.298	-792.9721	NaN	NaN	0.171	0.8861	0.0226	0.0203	0.0219	0.0256	0.0236
0.0	0.0	0.0	-3834.298	61.0279	NaN	NaN	-0.0162	0.8858	0.0227	0.0203	0.022	0.0256	0.0237
0.0	0.0	0.0	-3435.298	597.0279	NaN	NaN	-0.2103	0.8856	0.0226	0.0204	0.0221	0.0256	0.0237
0.0	0.0	0.0	-1773.298	2734.0279	NaN	NaN	1.3	0.8812	0.0236	0.0206	0.0232	0.0269	0.0245
0.0	0.0	0.0	-2932.298	844.0279	NaN	NaN	-0.3	0.8847	0.0229	0.0205	0.0224	0.0259	0.0236
0.0	0.0	0.0	-3129.298	4473.0279	NaN	NaN	1.3	0.883	0.0232	0.0209	0.0228	0.0261	0.0239
0.0	0.0	0.0	-3130.298	-1940.9721	NaN	NaN	0.3827	0.8873	0.0224	0.0207	0.0218	0.0248	0.0231
0.0	0.0	0.0	-448.298	-386.9721	NaN	NaN	0.4633	0.8844	0.0229	0.0211	0.0225	0.0255	0.0236
0.0	0.0	0.0	-1276.298	3515.0279	NaN	NaN	1.3	0.8841	0.023	0.021	0.0227	0.0257	0.0235
0.0	0.0	0.0	-2927.298	1046.0279	NaN	NaN	-0.3	0.8869	0.0224	0.021	0.022	0.0248	0.023
0.0	0.0	0.0	-2241.298	-1508.9721	NaN	NaN	0.4024	0.8875	0.0223	0.0213	0.0218	0.0243	0.0228
0.0	0.0	0.0	-2511.298	2418.0279	NaN	NaN	-0.3	0.8861	0.0225	0.0214	0.0222	0.0248	0.0229
0.0	0.0	0.0	-1033.298	1291.0279	NaN	NaN	1.3	0.886	0.0225	0.0213	0.0223	0.0249	0.0231
0.0	0.0	0.0	-4460.298	108.0279	NaN	NaN	-0.0248	0.8878	0.0221	0.0214	0.0218	0.0242	0.0226
0.0	0.0	0.0	-2804.298	-45.9721	NaN	NaN	0.0161	0.8874	0.0222	0.0216	0.0219	0.0242	0.0227
0.0	0.0	0.0	-3517.298	-1097.9721	NaN	NaN	0.2379	0.888	0.0222	0.0216	0.0218	0.0239	0.0226
0.0	0.0	0.0	-1737.298	-527.9721	NaN	NaN	0.2331	0.8873	0.0221	0.0215	0.022	0.0242	0.0228
0.0	0.0	0.0	-2373.298	269.0279	NaN	NaN	-0.1278	0.8878	0.022	0.0214	0.022	0.0241	0.0227
0.0	0.0	0.0	-3370.298	-1269.9721	NaN	NaN	0.2737	0.8878	0.022	0.0215	0.022	0.024	0.0227
0.0	0.0	0.0	-2558.298	292.0279	NaN	NaN	-0.1289	0.8879	0.022	0.0216	0.022	0.0239	0.0227
0.0	0.0	0.0	-2821.298	368.0279	NaN	NaN	-0.15	0.8883	0.022	0.0217	0.0219	0.0236	0.0225
0.0	0.0	0.0	-3760.298	-1801.9721	NaN	NaN	0.324	0.8885	0.022	0.0219	0.0218	0.0234	0.0225
0.0	0.0	0.0	-2794.298	-1700.9721	NaN	NaN	0.3784	0.8885	0.0219	0.0219	0.0219	0.0234	0.0224
0.0	0.0	0.0	-1102.298	1057.0279	NaN	NaN	-0.3	0.8876	0.022	0.022	0.0222	0.0239	0.0224
0.0	0.0	0.0	-1903.298	2625.0279	NaN	NaN	1.3	0.8871	0.022	0.0221	0.0223	0.0241	0.0225
0.0	0.0	0.0	-4515.298	-1146.9721	NaN	NaN	0.2026	0.8878	0.0221	0.0222	0.022	0.0236	0.0223
0.0	0.0	0.0	-4563.298	-1113.9721	NaN	NaN	0.1962	0.8878	0.0222	0.0224	0.022	0.0234	0.0222
0.0	0.0	0.0	-4156.298	1010.0279	NaN	NaN	-0.3	0.8884	0.022	0.0222	0.0219	0.0233	0.0222
0.0	0.0	0.0	-3667.298	-862.9721	NaN	NaN	0.1905	0.8887	0.0218	0.0222	0.0219	0.0233	0.0222
0.0	0.0	0.0	-972.298	714.0279	NaN	NaN	-0.3	0.8884	0.0218	0.0222	0.0221	0.0235	0.0221
0.0	0.0	0.0	-2920.298	1134.0279	NaN	NaN	-0.3	0.888	0.0219	0.0224	0.0221	0.0235	0.0221
0.0	0.0	0.0	-3781.298	-1170.9721	NaN	NaN	0.2365	0.888	0.022	0.0226	0.0221	0.0234	0.022
0.0	0.0	0.0	-2972.298	613.0279	NaN	NaN	-0.2598	0.8881	0.0217	0.0226	0.0221	0.0235	0.022
0.0	0.0	0.0	-1993.298	-1809.9721	NaN	NaN	0.4759	0.8879	0.0217	0.0227	0.0222	0.0235	0.022
0.0	0.0	0.0	-2851.298	637.0279	NaN	NaN	-0.2877	0.8877	0.0218	0.0228	0.0222	0.0234	0.0221
0.0	0.0	0.0	-2402.298	-1679.9721	NaN	NaN	0.4115	0.8878	0.0219	0.023	0.0221	0.0232	0.022
0.0	0.0	0.0	-4050.298	-189.9721	NaN	NaN	0.0448	0.8879	0.0219	0.023	0.0221	0.0231	0.022
0.0	0.0	0.0	-3470.298	1099.0279	NaN	NaN	-0.3	0.8876	0.0219	0.0231	0.0221	0.0232	0.0221
0.0	0.0	0.0	-3494.298	-1440.9721	NaN	NaN	0.292	0.8879	0.0218	0.0231	0.022	0.023	0.0221
0.0	0.0	0.0	-1110.298	560.0279	NaN	NaN	-0.3	0.8874	0.0218	0.0232	0.0221	0.0233	0.0222
0.0	0.0	0.0	-1705.298	526.0279	NaN	NaN	-0.3	0.8871	0.022	0.0233	0.0222	0.0233	0.0221
0.0	0.0	0.0	-3231.298	-1058.9721	NaN	NaN	0.2468	0.887	0.0221	0.0234	0.0222	0.0232	0.0221
0.0	0.0	0.0	-3231.298	-587.9721	NaN	NaN	0.1539	0.8875	0.0222	0.0234	0.0221	0.0229	0.0219
0.0	0.0	0.0	-1394.298	-488.9721	NaN	NaN	0.2596	0.8874	0.0222	0.0235	0.0221	0.0229	0.0219
0.0	0.0	0.0	-3371.298	613.0279	NaN	NaN	-0.2223	0.8878	0.0221	0.0233	0.0221	0.0228	0.0219
0.0	0.0	0.0	-3288.298	1224.0279	NaN	NaN	-0.3	0.8876	0.0222	0.0233	0.0221	0.0228	0.0219
0.0	0.0	0.0	-3942.298	-1281.9721	NaN	NaN	0.2454	0.8878	0.0224	0.0234	0.0221	0.0226	0.0218
0.0	0.0	0.0	-2808.298	-733.9721	NaN	NaN	0.2072	0.8883	0.0224	0.0233	0.0221	0.0223	0.0217
0.0	0.0	0.0	-3144.298	-3087.9721	NaN	NaN	0.4955	0.8886	0.0224	0.0234	0.0221	0.0221	0.0216
0.0	0.0	0.0	-3277.298	3095.0279	NaN	NaN	-0.3	0.8886	0.0222	0.0232	0.0221	0.0222	0.0217
0.0	0.0	0.0	-2740.298	-3389.9721	NaN	NaN	0.553	0.8886	0.0222	0.0233	0.0221	0.0222	0.0217
0.0	0.0	0.0	-4002.298	2116.0279	NaN	NaN	-0.3	0.8885	0.0221	0.0232	0.0221	0.0223	0.0218
0.0	0.0	0.0	-2651.298	-102.9721	NaN	NaN	0.0374	0.8883	0.0222	0.0233	0.0221	0.0222	0.0218
0.0	0.0	0.0	-2989.298	-826.9721	NaN	NaN	0.2167	0.8886	0.0221	0.0234	0.0221	0.0221	0.0217
0.0	0.0	0.0	-2207.298	1782.0279	NaN	NaN	-0.3	0.8883	0.0221	0.0235	0.0222	0.0222	0.0218
0.0	0.0	0.0	-4151.298	165.0279	NaN	NaN	-0.0414	0.8887	0.0222	0.0235	0.0223	0.0219	0.0215
0.0	0.0	0.0	-3322.298	-82.9721	NaN	NaN	0.0244	0.8887	0.0222	0.0235	0.0223	0.0218	0.0216
0.0	0.0	0.0	-3122.298	-193.9721	NaN	NaN	0.0585	0.889	0.0222	0.0234	0.0223	0.0217	0.0213
0.0	0.0	0.0	-3863.298	1924.0279	NaN	NaN	-0.3	0.8893	0.0222	0.0234	0.0223	0.0216	0.0212
0.0	0.0	0.0	-3844.298	-1481.9721	NaN	NaN	0.2782	0.8897	0.0222	0.0233	0.0224	0.0213	0.0211
0.0	0.0	0.0	-3484.298	-1659.9721	NaN	NaN	0.3227	0.8901	0.0221	0.0233	0.0224	0.0211	0.0211
0.0	0.0	0.0	-1104.298	-2525.9721	NaN	NaN	0.6958	0.8902	0.0219	0.0233	0.0225	0.021	0.0211
0.0	0.0	0.0	-2543.298	3080.0279	NaN	NaN	1.3	0.8908	0.0216	0.0232	0.0225	0.021	0.0209
0.0	0.0	0.0	-1605.298	793.0279	NaN	NaN	-0.3	0.891	0.0216	0.0231	0.0225	0.021	0.0208
0.0	0.0	0.0	-2221.298	-1841.9721	NaN	NaN	0.4533	0.8912	0.0216	0.0231	0.0224	0.0209	0.0208
0.0	0.0	0.0	-2458.298	-173.9721	NaN	NaN	0.0661	0.8914	0.0216	0.023	0.0225	0.0209	0.0206
0.0	0.0	0.0	-4315.298	1657.0279	NaN	NaN	-0.3	0.8919	0.0215	0.0229	0.0224	0.0208	0.0205
0.0	0.0	0.0	-3295.298	-108.9721	NaN	NaN	0.032	0.8922	0.0215	0.0228	0.0223	0.0206	0.0205
0.0	0.0	0.0	-2869.298	-1444.9721	NaN	NaN	0.3349	0.8924	0.0215	0.0228	0.0223	0.0205	0.0205
0.0	0.0	0.0	-3338.298	340.0279	NaN	NaN	-0.1134	0.8928	0.0214	0.0227	0.0222	0.0205	0.0205
0.0	0.0	0.0	-3293.298	2042.0279	NaN	NaN	-0.3	0.8929	0.0212	0.0227	0.0222	0.0205	0.0205
0.0	0.0	0.0	-3760.298	731.0279	NaN	NaN	-0.2413	0.893	0.0212	0.0227	0.0222	0.0205	0.0204
0.0	0.0	0.0	-1564.298	885.0279	NaN	NaN	-0.3	0.8927	0.0213	0.0228	0.0222	0.0205	0.0204
0.0	0.0	0.0	-3776.298	-533.9721	NaN	NaN	0.1239	0.8925	0.0214	0.0229	0.0223	0.0206	0.0204
0.0	0.0	0.0	-1609.298	3332.0279	NaN	NaN	1.3	0.8928	0.0212	0.0229	0.0222	0.0206	0.0204
0.0	0.0	0.0	-2776.298	-1771.9721	NaN	NaN	0.3896	0.8925	0.0213	0.0228	0.0223	0.0206	0.0205
0.0	0.0	0.0	-2273.298	1329.0279	NaN	NaN	-0.3	0.8928	0.0211	0.0227	0.0224	0.0206	0.0205
0.0	0.0	0.0	-2708.298	1341.0279	NaN	NaN	-0.3	0.893	0.0211	0.0225	0.0224	0.0205	0.0205
0.0	0.0	0.0	-4317.298	3198.0279	NaN	NaN	-0.3	0.8931	0.0211	0.0224	0.0224	0.0204	0.0205
0.0	0.0	0.0	-3696.298	-587.9721	NaN	NaN	0.1372	0.893	0.0211	0.0224	0.0225	0.0204	0.0206
0.0	0.0	0.0	-3789.298	-1087.9721	NaN	NaN	0.2231	0.8931	0.0211	0.0223	0.0225	0.0203	0.0206
0.0	0.0	0.0	-3315.298	1993.0279	NaN	NaN	-0.3	0.8929	0.021	0.0224	0.0226	0.0204	0.0207
0.0	0.0	0.0	-1037.298	1861.0279	NaN	NaN	1.3	0.8933	0.0208	0.0222	0.0226	0.0205	0.0206
0.0	0.0	0.0	-1881.298	-190.9721	NaN	NaN	0.0922	0.8929	0.021	0.0223	0.0227	0.0206	0.0206
0.0	0.0	0.0	-2043.298	-223.9721	NaN	NaN	0.0988	0.8927	0.0211	0.0224	0.0227	0.0206	0.0205
0.0	0.0	0.0	-3946.298	1295.0279	NaN	NaN	-0.3	0.8925	0.0213	0.0224	0.0228	0.0206	0.0205
0.0	0.0	0.0	-3187.298	-387.9721	NaN	NaN	0.1085	0.8919	0.0215	0.0225	0.0228	0.0207	0.0206
0.0	0.0	0.0	-3989.298	3221.0279	NaN	NaN	-0.3	0.8924	0.0214	0.0224	0.0227	0.0206	0.0204
0.0	0.0	0.0	-2199.298	-1017.9721	NaN	NaN	0.3164	0.892	0.0216	0.0225	0.0227	0.0207	0.0205
0.0	0.0	0.0	-3959.298	-1325.9721	NaN	NaN	0.2509	0.8918	0.0218	0.0225	0.0227	0.0207	0.0204
0.0	0.0	0.0	-2519.298	1611.0279	NaN	NaN	-0.3	0.8919	0.0218	0.0225	0.0226	0.0208	0.0203
0.0	0.0	0.0	-2622.298	309.0279	NaN	NaN	-0.1336	0.8917	0.0219	0.0226	0.0226	0.0209	0.0203
0.0	0.0	0.0	-3391.298	1457.0279	NaN	NaN	-0.3	0.8916	0.022	0.0227	0.0226	0.021	0.0202
0.0	0.0	0.0	-3224.298	-490.9721	NaN	NaN	0.1321	0.8916	0.0221	0.0226	0.0225	0.021	0.0202
0.0	0.0	0.0	-2358.298	-873.9721	NaN	NaN	0.2704	0.8912	0.0222	0.0226	0.0226	0.021	0.0203
0.0	0.0	0.0	-1230.298	-167.9721	NaN	NaN	0.1201	0.891	0.0223	0.0227	0.0226	0.0211	0.0204
0.0	0.0	0.0	-2689.298	-882.9721	NaN	NaN	0.2472	0.8905	0.0224	0.0227	0.0226	0.0212	0.0205
0.0	0.0	0.0	-3097.298	807.0279	NaN	NaN	-0.3	0.8909	0.0222	0.0227	0.0226	0.0212	0.0204
0.0	0.0	0.0	-2517.298	177.0279	NaN	NaN	-0.0756	0.8915	0.0221	0.0226	0.0225	0.021	0.0203
0.0	0.0	0.0	-3873.298	-1690.9721	NaN	NaN	0.3039	0.892	0.022	0.0225	0.0223	0.0207	0.0204
0.0	0.0	0.0	-1839.298	-3830.9721	NaN	NaN	0.6756	0.8921	0.0221	0.0225	0.0223	0.0206	0.0205
0.0	0.0	0.0	-3325.298	-2278.9721	NaN	NaN	0.4066	0.8923	0.0222	0.0225	0.0221	0.0204	0.0204
0.0	0.0	0.0	-3746.298	-692.9721	NaN	NaN	0.1561	0.8928	0.022	0.0227	0.022	0.0202	0.0204
0.0	0.0	0.0	-3259.298	-116.9721	NaN	NaN	0.0346	0.8934	0.0217	0.0226	0.0218	0.0201	0.0203
0.0	0.0	0.0	-4099.298	942.0279	NaN	NaN	-0.2984	0.8934	0.0217	0.0227	0.0218	0.0202	0.0203
0.0	0.0	0.0	-3579.298	2149.0279	NaN	NaN	-0.3	0.8941	0.0215	0.0226	0.0216	0.0201	0.02
0.0	0.0	0.0	-2183.298	2192.0279	NaN	NaN	1.3	0.8935	0.0217	0.0229	0.0216	0.0202	0.0201
0.0	0.0	0.0	-3026.298	-2074.9721	NaN	NaN	0.4068	0.8933	0.0218	0.023	0.0216	0.0201	0.0203
0.0	0.0	0.0	-4238.298	14.0279	NaN	NaN	-0.0033	0.8932	0.0218	0.023	0.0216	0.02	0.0203
0.0	0.0	0.0	-4596.298	2324.0279	NaN	NaN	-0.3	0.8943	0.0215	0.0227	0.0215	0.02	0.02
0.0	0.0	0.0	-3561.298	2047.0279	NaN	NaN	-0.3	0.8934	0.022	0.0228	0.0212	0.0203	0.0203
0.0	0.0	0.0	-2341.298	-115.9721	NaN	NaN	0.0472	0.8925	0.0224	0.023	0.0211	0.0204	0.0206
0.0	0.0	0.0	-2276.298	-56.9721	NaN	NaN	0.0244	0.8919	0.0224	0.023	0.0211	0.0208	0.0207
0.0	0.0	0.0	-2903.298	-464.9721	NaN	NaN	0.138	0.8919	0.0223	0.023	0.021	0.0211	0.0207
0.0	0.0	0.0	-3111.298	884.0279	NaN	NaN	-0.3	0.8922	0.022	0.0228	0.021	0.0214	0.0206
0.0	0.0	0.0	-2542.298	1132.0279	NaN	NaN	-0.3	0.8923	0.0218	0.0227	0.0211	0.0217	0.0205
0.0	0.0	0.0	-3020.298	-2503.9721	NaN	NaN	0.4533	0.8925	0.0216	0.0226	0.0211	0.0218	0.0203
0.0	0.0	0.0	-2376.298	4754.0279	NaN	NaN	1.3	0.8931	0.0215	0.0223	0.0212	0.0218	0.02
0.0	0.0	0.0	-1191.298	-822.9721	NaN	NaN	0.4086	0.8933	0.0215	0.0221	0.0215	0.0218	0.0199
0.0	0.0	0.0	-3834.298	580.0279	NaN	NaN	-0.1782	0.8942	0.0212	0.0216	0.0218	0.0214	0.0198
0.0	0.0	0.0	-3276.298	-406.9721	NaN	NaN	0.1105	0.8951	0.0209	0.021	0.0221	0.0213	0.0197
0.0	0.0	0.0	-3009.298	-1656.9721	NaN	NaN	0.3551	0.8952	0.0208	0.0206	0.0223	0.0214	0.0196
0.0	0.0	0.0	-4012.298	22.0279	NaN	NaN	-0.0055	0.8938	0.021	0.0207	0.0227	0.0219	0.0199
0.0	0.0	0.0	-3426.298	609.0279	NaN	NaN	-0.2162	0.8947	0.0209	0.0203	0.0225	0.0219	0.0197
0.0	0.0	0.0	-811.298	2092.0279	NaN	NaN	1.3	0.884	0.0226	0.0221	0.0247	0.0244	0.0223
0.0	0.0	0.0	-2230.298	824.0279	NaN	NaN	-0.3	0.9075	0.0176	0.0177	0.0205	0.0197	0.017
