# Supplementary material for: DeepFRET, a software for rapid and automated single-molecule FRET data classification using deep learning
Source: eLife. 2020 Nov 3;9:e60404. doi: 10.7554/eLife.60404 (PMC7609065; doi:10.7554/eLife.60404)
Supplement: Figure 4—source data 1. [file elife-60404-fig4-data1.zip › Figure 4-source data 1/Fig_S4a/Traces/traces_all_n294/Traces_Fig2d_4mMAc_mov4_combined_tif_pair61.txt]

Exported by DeepFRET
Date: 2020-08-26, 18:13
Video filename: None
FRET pair #61
Bleaches at 334
D-Dexc-bg	A-Dexc-bg	A-Aexc-bg	D-Dexc-rw	A-Dexc-rw	A-Aexc-rw	S	E	p_bleached	p_aggregated	p_noisy	p_scrambled	p_static	p_dynamic
0.0	0.0	0.0	29763.9281	7987.5867	NaN	NaN	0.2116	0.0709	0.776	0.0349	0.0313	0.0678	0.019
0.0	0.0	0.0	28856.9281	7507.5867	NaN	NaN	0.2065	0.063	0.7898	0.0337	0.0295	0.0649	0.0191
0.0	0.0	0.0	32615.9281	10926.5867	NaN	NaN	0.2509	0.0617	0.7988	0.0328	0.0273	0.0606	0.0188
0.0	0.0	0.0	27235.9281	10905.5867	NaN	NaN	0.2859	0.0677	0.7812	0.0338	0.0301	0.0677	0.0195
0.0	0.0	0.0	28930.9281	5946.5867	NaN	NaN	0.1705	0.0673	0.7821	0.0338	0.0306	0.0658	0.0203
0.0	0.0	0.0	26474.9281	12196.5867	NaN	NaN	0.3154	0.0719	0.7683	0.034	0.0329	0.072	0.0208
0.0	0.0	0.0	27051.9281	9173.5867	NaN	NaN	0.2532	0.0716	0.7694	0.0341	0.0327	0.0712	0.021
0.0	0.0	0.0	27004.9281	10320.5867	NaN	NaN	0.2765	0.0737	0.7637	0.0343	0.0335	0.0741	0.0208
0.0	0.0	0.0	27899.9281	8063.5867	NaN	NaN	0.2242	0.0726	0.7657	0.0344	0.0331	0.073	0.0211
0.0	0.0	0.0	22415.9281	11688.5867	NaN	NaN	0.3427	0.0762	0.7563	0.0349	0.0343	0.0773	0.021
0.0	0.0	0.0	24100.9281	10000.5867	NaN	NaN	0.2933	0.0749	0.7582	0.0351	0.0339	0.0765	0.0214
0.0	0.0	0.0	23665.9281	7282.5867	NaN	NaN	0.2353	0.0782	0.7506	0.0351	0.0347	0.0803	0.0211
0.0	0.0	0.0	25336.9281	13046.5867	NaN	NaN	0.3399	0.0782	0.7501	0.0356	0.0344	0.0807	0.0211
0.0	0.0	0.0	25517.9281	10092.5867	NaN	NaN	0.2834	0.0814	0.7443	0.0355	0.0351	0.0829	0.0209
0.0	0.0	0.0	21518.9281	7071.5867	NaN	NaN	0.2473	0.0828	0.7416	0.0362	0.0347	0.084	0.0207
0.0	0.0	0.0	28618.9281	5979.5867	NaN	NaN	0.1728	0.0835	0.7409	0.0361	0.0351	0.0837	0.0207
0.0	0.0	0.0	26527.9281	7198.5867	NaN	NaN	0.2134	0.0861	0.7379	0.0379	0.0347	0.0829	0.0205
0.0	0.0	0.0	26180.9281	9837.5867	NaN	NaN	0.2731	0.0807	0.7483	0.0369	0.0341	0.0791	0.0208
0.0	0.0	0.0	22283.9281	11128.5867	NaN	NaN	0.3331	0.0816	0.7452	0.0368	0.0341	0.082	0.0204
0.0	0.0	0.0	24290.9281	11212.5867	NaN	NaN	0.3158	0.0784	0.753	0.0361	0.0334	0.0787	0.0205
0.0	0.0	0.0	22899.9281	10947.5867	NaN	NaN	0.3234	0.0785	0.7517	0.0364	0.0334	0.0796	0.0205
0.0	0.0	0.0	29861.9281	5394.5867	NaN	NaN	0.153	0.0762	0.7572	0.0362	0.0328	0.077	0.0207
0.0	0.0	0.0	27295.9281	8967.5867	NaN	NaN	0.2473	0.0768	0.7547	0.0366	0.0328	0.0784	0.0206
0.0	0.0	0.0	21924.9281	8900.5867	NaN	NaN	0.2887	0.0745	0.76	0.0365	0.0322	0.0757	0.0209
0.0	0.0	0.0	22701.9281	12627.5867	NaN	NaN	0.3574	0.0746	0.76	0.0366	0.0321	0.0758	0.0209
0.0	0.0	0.0	24193.9281	13531.5867	NaN	NaN	0.3587	0.0736	0.7619	0.0367	0.0318	0.075	0.0211
0.0	0.0	0.0	21519.9281	6688.5867	NaN	NaN	0.2371	0.0729	0.7636	0.0366	0.0314	0.0743	0.0211
0.0	0.0	0.0	18394.9281	11528.5867	NaN	NaN	0.3853	0.072	0.7654	0.0365	0.0311	0.0739	0.0211
0.0	0.0	0.0	20447.9281	11957.5867	NaN	NaN	0.369	0.0709	0.767	0.0365	0.0309	0.0736	0.0211
0.0	0.0	0.0	23167.9281	7388.5867	NaN	NaN	0.2418	0.0706	0.7681	0.0364	0.0307	0.0729	0.0212
0.0	0.0	0.0	19599.9281	11901.5867	NaN	NaN	0.3778	0.0713	0.7655	0.0367	0.0307	0.0746	0.0212
0.0	0.0	0.0	21388.9281	6757.5867	NaN	NaN	0.2401	0.0706	0.7674	0.0367	0.0304	0.0736	0.0212
0.0	0.0	0.0	20862.9281	7143.5867	NaN	NaN	0.2551	0.0708	0.7667	0.0371	0.0304	0.0738	0.0212
0.0	0.0	0.0	27120.9281	7080.5867	NaN	NaN	0.207	0.0712	0.7659	0.0371	0.0304	0.0739	0.0214
0.0	0.0	0.0	25083.9281	9477.5867	NaN	NaN	0.2742	0.0736	0.7599	0.0373	0.0312	0.0766	0.0214
0.0	0.0	0.0	20779.9281	8508.5867	NaN	NaN	0.2905	0.0742	0.7597	0.0371	0.0315	0.0761	0.0215
0.0	0.0	0.0	28015.9281	12023.5867	NaN	NaN	0.3003	0.0764	0.7529	0.0373	0.0324	0.0795	0.0215
0.0	0.0	0.0	24275.9281	6899.5867	NaN	NaN	0.2213	0.075	0.7577	0.0368	0.0321	0.0768	0.0216
0.0	0.0	0.0	18010.9281	9299.5867	NaN	NaN	0.3405	0.0761	0.7555	0.0371	0.0323	0.0774	0.0217
0.0	0.0	0.0	18199.9281	7072.5867	NaN	NaN	0.2799	0.076	0.756	0.0369	0.0323	0.0773	0.0216
0.0	0.0	0.0	19885.9281	5754.5867	NaN	NaN	0.2244	0.0742	0.7598	0.0367	0.0319	0.0756	0.0218
0.0	0.0	0.0	19835.9281	8895.5867	NaN	NaN	0.3096	0.0737	0.7614	0.0365	0.0318	0.0748	0.0218
0.0	0.0	0.0	17895.9281	10467.5867	NaN	NaN	0.3691	0.0742	0.7598	0.0364	0.0321	0.076	0.0216
0.0	0.0	0.0	20232.9281	12779.5867	NaN	NaN	0.3871	0.0713	0.7669	0.036	0.0313	0.0728	0.0217
0.0	0.0	0.0	23518.9281	5808.5867	NaN	NaN	0.1981	0.07	0.7703	0.0357	0.0309	0.0713	0.0218
0.0	0.0	0.0	19935.9281	9396.5867	NaN	NaN	0.3203	0.0693	0.7721	0.0354	0.0308	0.0707	0.0217
0.0	0.0	0.0	23751.9281	10951.5867	NaN	NaN	0.3156	0.0676	0.7758	0.0354	0.0304	0.0691	0.0217
0.0	0.0	0.0	25385.9281	7765.5867	NaN	NaN	0.2342	0.0672	0.7765	0.0351	0.0305	0.069	0.0217
0.0	0.0	0.0	21483.9281	6515.5867	NaN	NaN	0.2327	0.0664	0.7785	0.0352	0.0302	0.0682	0.0217
0.0	0.0	0.0	20122.9281	6659.5867	NaN	NaN	0.2487	0.066	0.7794	0.035	0.0301	0.0679	0.0216
0.0	0.0	0.0	21796.9281	5860.5867	NaN	NaN	0.2119	0.0647	0.7825	0.0347	0.0299	0.0666	0.0217
0.0	0.0	0.0	22183.9281	6798.5867	NaN	NaN	0.2346	0.0647	0.7824	0.0346	0.0299	0.0667	0.0218
0.0	0.0	0.0	18971.9281	8031.5867	NaN	NaN	0.2974	0.0639	0.7839	0.0345	0.0298	0.0661	0.0218
0.0	0.0	0.0	20353.9281	5715.5867	NaN	NaN	0.2192	0.0635	0.7848	0.0347	0.0298	0.0653	0.0219
0.0	0.0	0.0	19173.9281	7322.5867	NaN	NaN	0.2764	0.063	0.7854	0.0352	0.0296	0.0646	0.022
0.0	0.0	0.0	15073.9281	6036.5867	NaN	NaN	0.286	0.0636	0.7844	0.0353	0.0297	0.0649	0.0221
0.0	0.0	0.0	16528.9281	7876.5867	NaN	NaN	0.3227	0.0643	0.7817	0.0359	0.0299	0.0662	0.0221
0.0	0.0	0.0	18299.9281	8237.5867	NaN	NaN	0.3104	0.0617	0.7894	0.0355	0.0287	0.0624	0.0223
0.0	0.0	0.0	23320.9281	5867.5867	NaN	NaN	0.201	0.0589	0.7977	0.0351	0.0267	0.0596	0.022
0.0	0.0	0.0	17758.9281	7378.5867	NaN	NaN	0.2935	0.0493	0.8227	0.0326	0.0239	0.0499	0.0217
0.0	0.0	0.0	5031.9281	1849.5867	NaN	NaN	0.2688	0.0483	0.8353	0.0306	0.0227	0.0409	0.0221
0.0	0.0	0.0	7151.9281	747.5867	NaN	NaN	0.0946	0.1837	0.6797	0.042	0.0237	0.0413	0.0296
0.0	0.0	0.0	6885.9281	1423.5867	NaN	NaN	0.1713	0.3136	0.5469	0.0398	0.0294	0.0443	0.0259
0.0	0.0	0.0	3390.9281	181.5867	NaN	NaN	0.0508	0.2695	0.5886	0.0425	0.0295	0.0463	0.0235
0.0	0.0	0.0	5385.9281	5030.5867	NaN	NaN	0.4829	0.0989	0.7712	0.0387	0.0242	0.0442	0.0228
0.0	0.0	0.0	3730.9281	2156.5867	NaN	NaN	0.3663	0.0652	0.8203	0.0343	0.0205	0.0385	0.0212
0.0	0.0	0.0	3273.9281	1740.5867	NaN	NaN	0.3471	0.0551	0.8365	0.0326	0.0196	0.0361	0.0202
0.0	0.0	0.0	4650.9281	7085.5867	NaN	NaN	0.6037	0.0502	0.843	0.0321	0.0194	0.0353	0.02
0.0	0.0	0.0	3934.9281	646.5867	NaN	NaN	0.1411	0.0492	0.847	0.0313	0.0189	0.0342	0.0194
0.0	0.0	0.0	2589.9281	2147.5867	NaN	NaN	0.4533	0.047	0.8499	0.0312	0.0189	0.0338	0.0193
0.0	0.0	0.0	4932.9281	2035.5867	NaN	NaN	0.2921	0.0441	0.8529	0.031	0.0189	0.0338	0.0193
0.0	0.0	0.0	5378.9281	2680.5867	NaN	NaN	0.3326	0.0428	0.8544	0.0307	0.019	0.0339	0.0192
0.0	0.0	0.0	4952.9281	5574.5867	NaN	NaN	0.5295	0.0431	0.8549	0.0306	0.0188	0.0335	0.019
0.0	0.0	0.0	5075.9281	4101.5867	NaN	NaN	0.4469	0.0441	0.8552	0.0301	0.0187	0.0332	0.0187
0.0	0.0	0.0	5181.9281	2636.5867	NaN	NaN	0.3372	0.0446	0.8543	0.0301	0.0189	0.0333	0.0188
0.0	0.0	0.0	1688.9281	5264.5867	NaN	NaN	0.7571	0.0459	0.8537	0.0299	0.0188	0.0332	0.0186
0.0	0.0	0.0	4570.9281	701.5867	NaN	NaN	0.1331	0.0478	0.8521	0.0297	0.0188	0.0332	0.0185
0.0	0.0	0.0	3784.9281	3503.5867	NaN	NaN	0.4807	0.0491	0.8492	0.0298	0.0192	0.0339	0.0187
0.0	0.0	0.0	3624.9281	658.5867	NaN	NaN	0.1537	0.0524	0.8465	0.0296	0.0191	0.0339	0.0186
0.0	0.0	0.0	3122.9281	2997.5867	NaN	NaN	0.4898	0.0519	0.8452	0.0299	0.0193	0.0346	0.019
0.0	0.0	0.0	3090.9281	349.5867	NaN	NaN	0.1016	0.0487	0.8472	0.0302	0.0194	0.0351	0.0195
0.0	0.0	0.0	3174.9281	4645.5867	NaN	NaN	0.594	0.0456	0.8472	0.0307	0.0199	0.0362	0.0204
0.0	0.0	0.0	4408.9281	3448.5867	NaN	NaN	0.4389	0.0446	0.8486	0.0303	0.0198	0.0361	0.0205
0.0	0.0	0.0	4522.9281	-55.4133	NaN	NaN	-0.0124	0.0448	0.8492	0.0302	0.0196	0.0359	0.0203
0.0	0.0	0.0	5502.9281	2042.5867	NaN	NaN	0.2707	0.0446	0.85	0.0299	0.0196	0.0357	0.0202
0.0	0.0	0.0	3359.9281	2841.5867	NaN	NaN	0.4582	0.0441	0.8497	0.0299	0.0198	0.0361	0.0204
0.0	0.0	0.0	1470.9281	2955.5867	NaN	NaN	0.6677	0.0441	0.8506	0.0296	0.0198	0.0358	0.0201
0.0	0.0	0.0	3777.9281	2310.5867	NaN	NaN	0.3795	0.0437	0.8502	0.0297	0.02	0.0361	0.0203
0.0	0.0	0.0	1714.9281	3492.5867	NaN	NaN	0.6707	0.0437	0.851	0.0294	0.0199	0.0359	0.02
0.0	0.0	0.0	4454.9281	1816.5867	NaN	NaN	0.2897	0.0432	0.8508	0.0294	0.0202	0.0362	0.0202
0.0	0.0	0.0	3447.9281	5251.5867	NaN	NaN	0.6037	0.0426	0.8507	0.0296	0.0204	0.0365	0.0203
0.0	0.0	0.0	4959.9281	2100.5867	NaN	NaN	0.2975	0.0422	0.8522	0.0293	0.0202	0.036	0.0201
0.0	0.0	0.0	5509.9281	408.5867	NaN	NaN	0.069	0.0422	0.8541	0.0293	0.0199	0.0351	0.0195
0.0	0.0	0.0	4118.9281	1857.5867	NaN	NaN	0.3108	0.0411	0.854	0.0296	0.0202	0.0352	0.0199
0.0	0.0	0.0	1491.9281	1145.5867	NaN	NaN	0.4343	0.0403	0.8546	0.0297	0.0203	0.0351	0.02
0.0	0.0	0.0	5842.9281	2338.5867	NaN	NaN	0.2858	0.0395	0.8549	0.0298	0.0205	0.0352	0.0201
0.0	0.0	0.0	4294.9281	109.5867	NaN	NaN	0.0249	0.0393	0.8557	0.0297	0.0204	0.0349	0.02
0.0	0.0	0.0	1162.9281	2470.5867	NaN	NaN	0.6799	0.039	0.8557	0.0298	0.0205	0.0348	0.02
0.0	0.0	0.0	3139.9281	1689.5867	NaN	NaN	0.3498	0.0389	0.8554	0.0299	0.0207	0.0349	0.0201
0.0	0.0	0.0	-877.0719	3172.5867	NaN	NaN	1.3	0.0392	0.8552	0.03	0.0207	0.0348	0.02
0.0	0.0	0.0	3546.9281	2088.5867	NaN	NaN	0.3706	0.0395	0.8552	0.03	0.0207	0.0347	0.0199
0.0	0.0	0.0	2930.9281	1205.5867	NaN	NaN	0.2914	0.0399	0.8546	0.0301	0.0207	0.0348	0.0199
0.0	0.0	0.0	2948.9281	4262.5867	NaN	NaN	0.5911	0.0403	0.8515	0.0305	0.0213	0.0359	0.0206
0.0	0.0	0.0	2112.9281	1089.5867	NaN	NaN	0.3402	0.0422	0.8525	0.0301	0.0205	0.0349	0.0198
0.0	0.0	0.0	4139.9281	-406.4133	NaN	NaN	-0.1089	0.044	0.8513	0.0301	0.0203	0.0347	0.0196
0.0	0.0	0.0	4290.9281	1336.5867	NaN	NaN	0.2375	0.0453	0.8494	0.0303	0.0204	0.035	0.0196
0.0	0.0	0.0	653.9281	2041.5867	NaN	NaN	0.7574	0.0464	0.8488	0.0303	0.0202	0.0348	0.0195
0.0	0.0	0.0	3671.9281	1760.5867	NaN	NaN	0.3241	0.0463	0.848	0.0304	0.0204	0.0351	0.0197
0.0	0.0	0.0	4402.9281	2264.5867	NaN	NaN	0.3396	0.0476	0.8472	0.0303	0.0203	0.035	0.0196
0.0	0.0	0.0	2269.9281	1650.5867	NaN	NaN	0.421	0.0505	0.8448	0.0302	0.02	0.0349	0.0196
0.0	0.0	0.0	2985.9281	1014.5867	NaN	NaN	0.2536	0.0522	0.8432	0.0303	0.0198	0.0349	0.0197
0.0	0.0	0.0	4630.9281	846.5867	NaN	NaN	0.1546	0.0517	0.8434	0.0303	0.0199	0.0348	0.0199
0.0	0.0	0.0	2111.9281	1567.5867	NaN	NaN	0.426	0.054	0.8423	0.0302	0.0194	0.0344	0.0197
0.0	0.0	0.0	495.9281	124.5867	NaN	NaN	0.2008	0.0566	0.8405	0.0305	0.0189	0.034	0.0195
0.0	0.0	0.0	2732.9281	-94.4133	NaN	NaN	-0.0358	0.0527	0.8452	0.0304	0.0188	0.0336	0.0194
0.0	0.0	0.0	4454.9281	2653.5867	NaN	NaN	0.3733	0.0476	0.8507	0.0301	0.0189	0.0333	0.0194
0.0	0.0	0.0	5431.9281	229.5867	NaN	NaN	0.0406	0.0476	0.8524	0.03	0.0184	0.0326	0.019
0.0	0.0	0.0	1235.9281	128.5867	NaN	NaN	0.0942	0.0477	0.8524	0.0301	0.0182	0.0325	0.0191
0.0	0.0	0.0	2668.9281	833.5867	NaN	NaN	0.238	0.0444	0.8546	0.0301	0.0183	0.0329	0.0196
0.0	0.0	0.0	4550.9281	2526.5867	NaN	NaN	0.357	0.042	0.8555	0.0302	0.0186	0.0335	0.0202
0.0	0.0	0.0	3356.9281	476.5867	NaN	NaN	0.1243	0.0418	0.8561	0.0301	0.0183	0.0334	0.0202
0.0	0.0	0.0	3523.9281	1783.5867	NaN	NaN	0.336	0.0418	0.8558	0.03	0.0183	0.0337	0.0203
0.0	0.0	0.0	3683.9281	1088.5867	NaN	NaN	0.2281	0.042	0.8558	0.03	0.0183	0.0336	0.0203
0.0	0.0	0.0	3033.9281	2035.5867	NaN	NaN	0.4015	0.0424	0.8547	0.0303	0.0184	0.0338	0.0204
0.0	0.0	0.0	1585.9281	2322.5867	NaN	NaN	0.5942	0.0444	0.8544	0.0304	0.018	0.033	0.0198
0.0	0.0	0.0	3177.9281	1530.5867	NaN	NaN	0.3251	0.0451	0.8534	0.0307	0.0181	0.0331	0.0198
0.0	0.0	0.0	2871.9281	3139.5867	NaN	NaN	0.5223	0.0448	0.8535	0.0307	0.0181	0.0331	0.0198
0.0	0.0	0.0	2230.9281	2596.5867	NaN	NaN	0.5379	0.0462	0.8526	0.0307	0.018	0.0329	0.0196
0.0	0.0	0.0	3615.9281	3310.5867	NaN	NaN	0.478	0.0473	0.8505	0.031	0.0182	0.0333	0.0197
0.0	0.0	0.0	211.9281	2601.5867	NaN	NaN	0.9247	0.0513	0.8462	0.0314	0.0181	0.0334	0.0196
0.0	0.0	0.0	1783.9281	1306.5867	NaN	NaN	0.4228	0.0544	0.8418	0.0319	0.0182	0.034	0.0197
0.0	0.0	0.0	2571.9281	3482.5867	NaN	NaN	0.5752	0.0523	0.8427	0.0319	0.0186	0.0344	0.0201
0.0	0.0	0.0	764.9281	2266.5867	NaN	NaN	0.7477	0.0549	0.8399	0.032	0.0186	0.0345	0.0202
0.0	0.0	0.0	2123.9281	502.5867	NaN	NaN	0.1914	0.0609	0.8324	0.0327	0.0186	0.035	0.0203
0.0	0.0	0.0	3446.9281	2903.5867	NaN	NaN	0.4572	0.0601	0.8323	0.0329	0.0191	0.0353	0.0204
0.0	0.0	0.0	1330.9281	-22.4133	NaN	NaN	-0.0171	0.0661	0.8252	0.0333	0.0191	0.0356	0.0207
0.0	0.0	0.0	1892.9281	1846.5867	NaN	NaN	0.4938	0.0665	0.824	0.0334	0.0194	0.036	0.0208
0.0	0.0	0.0	482.9281	1034.5867	NaN	NaN	0.6818	0.0661	0.8252	0.0333	0.0192	0.0357	0.0205
0.0	0.0	0.0	3708.9281	-2859.4133	NaN	NaN	-0.3	0.0621	0.8313	0.0325	0.0191	0.0351	0.0199
0.0	0.0	0.0	2154.9281	4686.5867	NaN	NaN	0.685	0.0521	0.8425	0.0315	0.0192	0.0348	0.0199
0.0	0.0	0.0	540.9281	1152.5867	NaN	NaN	0.6806	0.0501	0.8472	0.0306	0.0189	0.0338	0.0195
0.0	0.0	0.0	2863.9281	2898.5867	NaN	NaN	0.503	0.0503	0.8474	0.0303	0.0189	0.0335	0.0196
0.0	0.0	0.0	1715.9281	2748.5867	NaN	NaN	0.6157	0.051	0.8465	0.0303	0.0191	0.0335	0.0197
0.0	0.0	0.0	2166.9281	1038.5867	NaN	NaN	0.324	0.0527	0.8443	0.0303	0.0192	0.0336	0.0199
0.0	0.0	0.0	1570.9281	2508.5867	NaN	NaN	0.6149	0.055	0.8422	0.0304	0.0191	0.0334	0.0198
0.0	0.0	0.0	6227.9281	2383.5867	NaN	NaN	0.2768	0.0537	0.8425	0.0304	0.0198	0.0335	0.0201
0.0	0.0	0.0	406.9281	-1019.4133	NaN	NaN	1.3	0.0646	0.831	0.031	0.0195	0.0333	0.0206
0.0	0.0	0.0	965.9281	2899.5867	NaN	NaN	0.7501	0.0638	0.8303	0.0312	0.0201	0.0338	0.0207
0.0	0.0	0.0	3102.9281	-24.4133	NaN	NaN	-0.0079	0.0673	0.8277	0.0312	0.0198	0.0332	0.0207
0.0	0.0	0.0	3409.9281	1131.5867	NaN	NaN	0.2492	0.0603	0.8366	0.0304	0.0199	0.0328	0.02
0.0	0.0	0.0	2069.9281	983.5867	NaN	NaN	0.3221	0.0577	0.8415	0.0297	0.0194	0.0321	0.0196
0.0	0.0	0.0	3369.9281	3584.5867	NaN	NaN	0.5154	0.0516	0.8481	0.0286	0.0201	0.0322	0.0195
0.0	0.0	0.0	2028.9281	1097.5867	NaN	NaN	0.3511	0.0542	0.8471	0.0284	0.0198	0.0314	0.0191
0.0	0.0	0.0	3720.9281	1337.5867	NaN	NaN	0.2644	0.0576	0.8443	0.0282	0.0199	0.0309	0.0191
0.0	0.0	0.0	2823.9281	3274.5867	NaN	NaN	0.5369	0.0583	0.8436	0.0281	0.0203	0.0307	0.0192
0.0	0.0	0.0	1088.9281	1981.5867	NaN	NaN	0.6454	0.0584	0.8432	0.028	0.0206	0.0306	0.0192
0.0	0.0	0.0	2434.9281	2442.5867	NaN	NaN	0.5008	0.0615	0.8405	0.0279	0.0207	0.0302	0.0192
0.0	0.0	0.0	2258.9281	3845.5867	NaN	NaN	0.63	0.0637	0.837	0.0281	0.0212	0.0305	0.0195
0.0	0.0	0.0	3483.9281	1092.5867	NaN	NaN	0.2387	0.0725	0.8269	0.0282	0.0219	0.0307	0.0198
0.0	0.0	0.0	2124.9281	2425.5867	NaN	NaN	0.533	0.0827	0.8148	0.0284	0.0228	0.0309	0.0203
0.0	0.0	0.0	3247.9281	762.5867	NaN	NaN	0.1901	0.0868	0.8089	0.0287	0.0236	0.0314	0.0206
0.0	0.0	0.0	1643.9281	-2052.4133	NaN	NaN	1.3	0.0958	0.8005	0.0292	0.0237	0.0306	0.0202
0.0	0.0	0.0	3227.9281	3124.5867	NaN	NaN	0.4919	0.0749	0.8223	0.0286	0.0226	0.0315	0.0201
0.0	0.0	0.0	3413.9281	2607.5867	NaN	NaN	0.433	0.0701	0.8281	0.0279	0.0226	0.0315	0.0198
0.0	0.0	0.0	3450.9281	1568.5867	NaN	NaN	0.3125	0.0766	0.8207	0.0279	0.0232	0.0317	0.0199
0.0	0.0	0.0	1755.9281	211.5867	NaN	NaN	0.1075	0.0918	0.8033	0.0283	0.0246	0.0316	0.0204
0.0	0.0	0.0	4177.9281	-310.4133	NaN	NaN	-0.0803	0.0912	0.8016	0.0285	0.0253	0.0326	0.0208
0.0	0.0	0.0	584.9281	451.5867	NaN	NaN	0.4357	0.0981	0.7937	0.0285	0.0262	0.0326	0.021
0.0	0.0	0.0	6243.9281	580.5867	NaN	NaN	0.0851	0.0942	0.795	0.0285	0.0272	0.0338	0.0214
0.0	0.0	0.0	803.9281	-305.4133	NaN	NaN	-0.3	0.1191	0.7677	0.0285	0.0293	0.0335	0.0218
0.0	0.0	0.0	2883.9281	677.5867	NaN	NaN	0.1903	0.1136	0.772	0.0288	0.0297	0.0341	0.0219
0.0	0.0	0.0	1325.9281	2286.5867	NaN	NaN	0.633	0.1107	0.7758	0.0288	0.029	0.034	0.0218
0.0	0.0	0.0	1910.9281	3166.5867	NaN	NaN	0.6236	0.0887	0.7983	0.0286	0.0276	0.0347	0.022
0.0	0.0	0.0	3271.9281	2670.5867	NaN	NaN	0.4494	0.0957	0.7902	0.029	0.0276	0.0348	0.0228
0.0	0.0	0.0	2141.9281	1970.5867	NaN	NaN	0.4792	0.1084	0.7735	0.0299	0.0287	0.0351	0.0245
0.0	0.0	0.0	574.9281	637.5867	NaN	NaN	0.5258	0.1416	0.7337	0.0311	0.0316	0.0352	0.0267
0.0	0.0	0.0	1077.9281	86.5867	NaN	NaN	0.0744	0.1878	0.678	0.0341	0.0344	0.0365	0.0293
0.0	0.0	0.0	1492.9281	2832.5867	NaN	NaN	0.6549	0.1958	0.6655	0.0364	0.035	0.0376	0.0298
0.0	0.0	0.0	3000.9281	-896.4133	NaN	NaN	-0.3	0.2039	0.6534	0.0393	0.0342	0.0388	0.0304
0.0	0.0	0.0	2337.9281	3073.5867	NaN	NaN	0.568	0.1774	0.6816	0.04	0.0328	0.0384	0.0298
0.0	0.0	0.0	18.9281	2010.5867	NaN	NaN	0.9907	0.18	0.6785	0.0406	0.0329	0.0383	0.0298
0.0	0.0	0.0	3079.9281	842.5867	NaN	NaN	0.2148	0.1971	0.6583	0.0411	0.0345	0.0388	0.0302
0.0	0.0	0.0	1245.9281	-386.4133	NaN	NaN	-0.3	0.2468	0.605	0.0411	0.0362	0.0397	0.0312
0.0	0.0	0.0	-632.0719	2048.5867	NaN	NaN	1.3	0.2584	0.5905	0.0416	0.0379	0.0404	0.0312
0.0	0.0	0.0	1391.9281	-1681.4133	NaN	NaN	1.3	0.296	0.5528	0.041	0.0374	0.0413	0.0316
0.0	0.0	0.0	1852.9281	-125.4133	NaN	NaN	-0.0726	0.2741	0.5728	0.0432	0.0376	0.0419	0.0304
0.0	0.0	0.0	1563.9281	2234.5867	NaN	NaN	0.5883	0.2588	0.5898	0.0434	0.0366	0.0415	0.0298
0.0	0.0	0.0	2456.9281	-168.4133	NaN	NaN	-0.0736	0.2366	0.6127	0.0454	0.0354	0.0413	0.0285
0.0	0.0	0.0	1975.9281	3347.5867	NaN	NaN	0.6288	0.1876	0.6632	0.0475	0.0342	0.0403	0.0272
0.0	0.0	0.0	1800.9281	214.5867	NaN	NaN	0.1065	0.1824	0.6686	0.0477	0.034	0.0405	0.0268
0.0	0.0	0.0	1902.9281	1214.5867	NaN	NaN	0.3896	0.1936	0.6561	0.047	0.035	0.0412	0.0271
0.0	0.0	0.0	458.9281	594.5867	NaN	NaN	0.5644	0.2192	0.6284	0.0469	0.0359	0.0423	0.0274
0.0	0.0	0.0	525.9281	3574.5867	NaN	NaN	0.8717	0.2154	0.6291	0.0486	0.0366	0.043	0.0273
0.0	0.0	0.0	3401.9281	142.5867	NaN	NaN	0.0402	0.2145	0.6288	0.0499	0.0363	0.0435	0.027
0.0	0.0	0.0	2060.9281	2356.5867	NaN	NaN	0.5335	0.1925	0.6486	0.0521	0.0365	0.0439	0.0263
0.0	0.0	0.0	4055.9281	-648.4133	NaN	NaN	-0.1903	0.1924	0.6493	0.0532	0.0354	0.0439	0.0257
0.0	0.0	0.0	2294.9281	1221.5867	NaN	NaN	0.3474	0.1531	0.6873	0.058	0.0343	0.0431	0.0241
0.0	0.0	0.0	2187.9281	2956.5867	NaN	NaN	0.5747	0.1365	0.7052	0.0582	0.0341	0.0424	0.0236
0.0	0.0	0.0	271.9281	1979.5867	NaN	NaN	0.8792	0.1456	0.6966	0.0568	0.0341	0.0432	0.0237
0.0	0.0	0.0	295.9281	-1200.4133	NaN	NaN	1.3	0.158	0.6829	0.0572	0.034	0.0437	0.0242
0.0	0.0	0.0	2304.9281	882.5867	NaN	NaN	0.2769	0.1389	0.701	0.0603	0.0341	0.0425	0.0232
0.0	0.0	0.0	1570.9281	4173.5867	NaN	NaN	0.7265	0.1207	0.7197	0.0609	0.0346	0.0414	0.0227
0.0	0.0	0.0	3409.9281	1226.5867	NaN	NaN	0.2645	0.1216	0.7201	0.0595	0.0348	0.0414	0.0226
0.0	0.0	0.0	4280.9281	-1674.4133	NaN	NaN	-0.3	0.1231	0.7165	0.0609	0.0349	0.0418	0.0228
0.0	0.0	0.0	1660.9281	2764.5867	NaN	NaN	0.6247	0.1153	0.7251	0.0608	0.0351	0.0412	0.0225
0.0	0.0	0.0	1991.9281	1135.5867	NaN	NaN	0.3631	0.113	0.7275	0.0608	0.035	0.0414	0.0223
0.0	0.0	0.0	2459.9281	1220.5867	NaN	NaN	0.3316	0.1131	0.7259	0.0612	0.0351	0.0423	0.0224
0.0	0.0	0.0	2195.9281	678.5867	NaN	NaN	0.2361	0.1212	0.7187	0.0593	0.0355	0.0427	0.0227
0.0	0.0	0.0	1121.9281	859.5867	NaN	NaN	0.4338	0.1283	0.7101	0.0601	0.0351	0.0435	0.0229
0.0	0.0	0.0	2479.9281	2639.5867	NaN	NaN	0.5156	0.1237	0.7165	0.0582	0.0354	0.0428	0.0234
0.0	0.0	0.0	-961.0719	-122.4133	NaN	NaN	0.113	0.1324	0.7078	0.0584	0.0349	0.043	0.0234
0.0	0.0	0.0	3148.9281	1725.5867	NaN	NaN	0.354	0.119	0.722	0.0577	0.0353	0.0422	0.0239
0.0	0.0	0.0	717.9281	843.5867	NaN	NaN	0.5402	0.1215	0.7214	0.0567	0.0347	0.0419	0.0238
0.0	0.0	0.0	153.9281	-130.4133	NaN	NaN	-0.3	0.1088	0.7344	0.0565	0.035	0.0412	0.0241
0.0	0.0	0.0	1009.9281	3100.5867	NaN	NaN	0.7543	0.1071	0.7373	0.0542	0.0359	0.041	0.0245
0.0	0.0	0.0	565.9281	-341.4133	NaN	NaN	-0.3	0.1206	0.7223	0.0535	0.0365	0.0419	0.0252
0.0	0.0	0.0	425.9281	2568.5867	NaN	NaN	0.8578	0.1299	0.712	0.0525	0.0375	0.0423	0.0258
0.0	0.0	0.0	2421.9281	-2817.4133	NaN	NaN	1.3	0.1444	0.6961	0.0539	0.0374	0.0424	0.0258
0.0	0.0	0.0	1728.9281	3088.5867	NaN	NaN	0.6411	0.1192	0.7246	0.0539	0.0374	0.0396	0.0252
0.0	0.0	0.0	2163.9281	118.5867	NaN	NaN	0.052	0.1143	0.7324	0.0529	0.0376	0.0385	0.0244
0.0	0.0	0.0	2539.9281	189.5867	NaN	NaN	0.0695	0.1072	0.7388	0.0539	0.0375	0.0382	0.0244
0.0	0.0	0.0	2437.9281	2668.5867	NaN	NaN	0.5226	0.1003	0.7488	0.052	0.0384	0.0367	0.0238
0.0	0.0	0.0	2934.9281	3833.5867	NaN	NaN	0.5664	0.0974	0.7534	0.0512	0.039	0.0358	0.0232
0.0	0.0	0.0	4799.9281	4262.5867	NaN	NaN	0.4704	0.0955	0.7559	0.051	0.0395	0.0351	0.0229
0.0	0.0	0.0	1620.9281	3032.5867	NaN	NaN	0.6517	0.0995	0.753	0.0503	0.04	0.0351	0.0223
0.0	0.0	0.0	349.9281	1817.5867	NaN	NaN	0.8386	0.1042	0.7484	0.0509	0.0396	0.035	0.0219
0.0	0.0	0.0	4091.9281	2298.5867	NaN	NaN	0.3597	0.1006	0.7529	0.0494	0.0401	0.0348	0.0222
0.0	0.0	0.0	1102.9281	-345.4133	NaN	NaN	-0.3	0.1145	0.7377	0.0501	0.0402	0.0355	0.0219
0.0	0.0	0.0	1334.9281	-875.4133	NaN	NaN	-0.3	0.1262	0.7245	0.0511	0.0402	0.0359	0.0221
0.0	0.0	0.0	650.9281	-2800.4133	NaN	NaN	1.3	0.1306	0.7211	0.0516	0.0395	0.0354	0.0217
0.0	0.0	0.0	-1145.0719	491.5867	NaN	NaN	-0.3	0.1151	0.741	0.0517	0.0374	0.0337	0.0212
0.0	0.0	0.0	5061.9281	1673.5867	NaN	NaN	0.2485	0.0879	0.7753	0.0499	0.0342	0.0319	0.0207
0.0	0.0	0.0	4065.9281	1927.5867	NaN	NaN	0.3216	0.0731	0.7945	0.0482	0.0329	0.0307	0.0205
0.0	0.0	0.0	4437.9281	3804.5867	NaN	NaN	0.4616	0.0673	0.802	0.0466	0.0334	0.03	0.0207
0.0	0.0	0.0	2186.9281	4685.5867	NaN	NaN	0.6818	0.069	0.7985	0.0475	0.0347	0.03	0.0203
0.0	0.0	0.0	1691.9281	2827.5867	NaN	NaN	0.6256	0.0768	0.7891	0.0486	0.0357	0.0302	0.0197
0.0	0.0	0.0	373.9281	4434.5867	NaN	NaN	0.9222	0.0853	0.7779	0.051	0.0365	0.0304	0.0189
0.0	0.0	0.0	-415.0719	3752.5867	NaN	NaN	1.1244	0.0919	0.7698	0.0523	0.0369	0.0307	0.0184
0.0	0.0	0.0	2751.9281	4052.5867	NaN	NaN	0.5956	0.0979	0.7597	0.0544	0.0377	0.0317	0.0185
0.0	0.0	0.0	2577.9281	4065.5867	NaN	NaN	0.612	0.1084	0.7454	0.0568	0.0381	0.0329	0.0184
0.0	0.0	0.0	5003.9281	1951.5867	NaN	NaN	0.2806	0.121	0.7294	0.058	0.0389	0.034	0.0186
0.0	0.0	0.0	2169.9281	2097.5867	NaN	NaN	0.4915	0.1316	0.7156	0.0598	0.0389	0.0351	0.0189
0.0	0.0	0.0	1730.9281	16.5867	NaN	NaN	0.0095	0.1352	0.7121	0.0598	0.0383	0.0355	0.0191
0.0	0.0	0.0	2166.9281	802.5867	NaN	NaN	0.2703	0.1323	0.7153	0.0599	0.0374	0.0357	0.0194
0.0	0.0	0.0	3710.9281	212.5867	NaN	NaN	0.0542	0.1298	0.7182	0.059	0.0376	0.0356	0.0196
0.0	0.0	0.0	3747.9281	-211.4133	NaN	NaN	-0.0598	0.1401	0.7059	0.0599	0.0386	0.0356	0.0199
0.0	0.0	0.0	3466.9281	2752.5867	NaN	NaN	0.4426	0.1453	0.699	0.0601	0.0397	0.0356	0.0203
0.0	0.0	0.0	4033.9281	152.5867	NaN	NaN	0.0364	0.1568	0.6841	0.0616	0.0409	0.0359	0.0206
0.0	0.0	0.0	1424.9281	865.5867	NaN	NaN	0.3779	0.1705	0.6672	0.0637	0.0416	0.0361	0.0209
0.0	0.0	0.0	4488.9281	1404.5867	NaN	NaN	0.2383	0.1654	0.6719	0.0636	0.0414	0.0366	0.0211
0.0	0.0	0.0	2126.9281	92.5867	NaN	NaN	0.0417	0.1765	0.6589	0.0642	0.0419	0.037	0.0216
0.0	0.0	0.0	2538.9281	1976.5867	NaN	NaN	0.4377	0.1842	0.6507	0.063	0.0423	0.0375	0.0224
0.0	0.0	0.0	1652.9281	835.5867	NaN	NaN	0.3358	0.2157	0.618	0.0616	0.0429	0.0377	0.024
0.0	0.0	0.0	2233.9281	1791.5867	NaN	NaN	0.4451	0.2505	0.5843	0.0582	0.0429	0.0381	0.0261
0.0	0.0	0.0	1026.9281	-21.4133	NaN	NaN	-0.0213	0.3033	0.5341	0.0546	0.0425	0.0379	0.0276
0.0	0.0	0.0	2396.9281	2544.5867	NaN	NaN	0.5149	0.2766	0.557	0.0571	0.0435	0.0387	0.027
0.0	0.0	0.0	2840.9281	-520.4133	NaN	NaN	-0.2243	0.2818	0.5551	0.0545	0.0428	0.0387	0.027
0.0	0.0	0.0	762.9281	2287.5867	NaN	NaN	0.7499	0.2572	0.5796	0.055	0.0429	0.0392	0.0261
0.0	0.0	0.0	2332.9281	464.5867	NaN	NaN	0.1661	0.2678	0.5697	0.0522	0.0429	0.0402	0.0271
0.0	0.0	0.0	2738.9281	-1415.4133	NaN	NaN	-0.3	0.2904	0.5495	0.0485	0.0425	0.041	0.0281
0.0	0.0	0.0	72.9281	624.5867	NaN	NaN	0.8954	0.2991	0.5403	0.0469	0.0425	0.0421	0.0291
0.0	0.0	0.0	2325.9281	-2099.4133	NaN	NaN	-0.3	0.291	0.5492	0.045	0.0423	0.043	0.0295
0.0	0.0	0.0	991.9281	335.5867	NaN	NaN	0.2528	0.2613	0.5793	0.0443	0.0414	0.0438	0.0298
0.0	0.0	0.0	2576.9281	538.5867	NaN	NaN	0.1729	0.2256	0.6153	0.0425	0.0414	0.045	0.0301
0.0	0.0	0.0	678.9281	-974.4133	NaN	NaN	1.3	0.2431	0.5974	0.0403	0.0409	0.047	0.0313
0.0	0.0	0.0	538.9281	1424.5867	NaN	NaN	0.7255	0.2303	0.6107	0.0392	0.0407	0.0476	0.0316
0.0	0.0	0.0	1358.9281	800.5867	NaN	NaN	0.3707	0.217	0.6245	0.0386	0.0406	0.0481	0.0312
0.0	0.0	0.0	-484.0719	2279.5867	NaN	NaN	1.2696	0.2271	0.6132	0.0379	0.0407	0.0499	0.0312
0.0	0.0	0.0	1988.9281	1768.5867	NaN	NaN	0.4707	0.2308	0.608	0.0378	0.0415	0.0512	0.0308
0.0	0.0	0.0	1287.9281	-14.4133	NaN	NaN	-0.0113	0.2425	0.5948	0.0376	0.0418	0.0529	0.0304
0.0	0.0	0.0	3654.9281	1212.5867	NaN	NaN	0.2491	0.2312	0.6063	0.0379	0.0422	0.0527	0.0297
0.0	0.0	0.0	2532.9281	2070.5867	NaN	NaN	0.4498	0.2188	0.6193	0.0384	0.0422	0.0524	0.0288
0.0	0.0	0.0	4106.9281	1341.5867	NaN	NaN	0.2462	0.2053	0.6327	0.0391	0.0428	0.0521	0.028
0.0	0.0	0.0	2898.9281	2175.5867	NaN	NaN	0.4287	0.1997	0.6382	0.0397	0.0426	0.0521	0.0277
0.0	0.0	0.0	3868.9281	3948.5867	NaN	NaN	0.5051	0.1852	0.6533	0.0401	0.0434	0.051	0.027
0.0	0.0	0.0	1116.9281	1926.5867	NaN	NaN	0.633	0.2019	0.6308	0.0405	0.0446	0.055	0.0272
0.0	0.0	0.0	3726.9281	2430.5867	NaN	NaN	0.3947	0.2017	0.6288	0.0412	0.045	0.0558	0.0275
0.0	0.0	0.0	4643.9281	1152.5867	NaN	NaN	0.1988	0.217	0.6076	0.0419	0.0465	0.0591	0.0279
0.0	0.0	0.0	2958.9281	683.5867	NaN	NaN	0.1877	0.2321	0.5896	0.0421	0.0468	0.0611	0.0284
0.0	0.0	0.0	4521.9281	2719.5867	NaN	NaN	0.3756	0.2283	0.5949	0.0425	0.0462	0.0598	0.0282
0.0	0.0	0.0	6283.9281	-455.4133	NaN	NaN	-0.0781	0.2264	0.5969	0.0428	0.0462	0.0597	0.028
0.0	0.0	0.0	3697.9281	-1227.4133	NaN	NaN	-0.3	0.2404	0.58	0.0433	0.0465	0.0616	0.0282
0.0	0.0	0.0	4383.9281	-709.4133	NaN	NaN	-0.1931	0.2407	0.5805	0.0435	0.0462	0.0609	0.0282
0.0	0.0	0.0	3996.9281	-1852.4133	NaN	NaN	-0.3	0.234	0.5901	0.043	0.0454	0.0595	0.0279
0.0	0.0	0.0	3780.9281	2198.5867	NaN	NaN	0.3677	0.221	0.6056	0.0428	0.0448	0.0581	0.0277
0.0	0.0	0.0	4897.9281	-1325.4133	NaN	NaN	-0.3	0.2295	0.5959	0.0427	0.0451	0.0592	0.0276
0.0	0.0	0.0	2392.9281	543.5867	NaN	NaN	0.1851	0.2303	0.5974	0.0421	0.0444	0.0586	0.0272
0.0	0.0	0.0	2242.9281	2714.5867	NaN	NaN	0.5476	0.2012	0.6354	0.0408	0.042	0.0538	0.0267
0.0	0.0	0.0	4740.9281	4158.5867	NaN	NaN	0.4673	0.1736	0.6706	0.0393	0.0408	0.0496	0.0261
0.0	0.0	0.0	3772.9281	409.5867	NaN	NaN	0.0979	0.1843	0.6583	0.0389	0.0412	0.0512	0.026
0.0	0.0	0.0	2974.9281	240.5867	NaN	NaN	0.0748	0.1854	0.657	0.0385	0.0414	0.0517	0.026
0.0	0.0	0.0	1990.9281	-611.4133	NaN	NaN	-0.3	0.1934	0.6473	0.0379	0.042	0.0535	0.0259
0.0	0.0	0.0	5082.9281	801.5867	NaN	NaN	0.1362	0.1799	0.6659	0.0372	0.0405	0.0504	0.0261
0.0	0.0	0.0	2421.9281	4096.5867	NaN	NaN	0.6285	0.1653	0.6829	0.0365	0.0405	0.0485	0.0263
0.0	0.0	0.0	-139.0719	-2290.4133	NaN	NaN	0.9428	0.1799	0.6636	0.0363	0.0416	0.052	0.0266
0.0	0.0	0.0	2777.9281	2214.5867	NaN	NaN	0.4436	0.1591	0.6896	0.0358	0.0406	0.0475	0.0274
0.0	0.0	0.0	3404.9281	1738.5867	NaN	NaN	0.338	0.1547	0.6938	0.0354	0.0413	0.0468	0.0279
0.0	0.0	0.0	1836.9281	263.5867	NaN	NaN	0.1255	0.1607	0.685	0.0352	0.0425	0.0481	0.0286
0.0	0.0	0.0	2135.9281	508.5867	NaN	NaN	0.1923	0.1722	0.6687	0.0356	0.0441	0.0501	0.0292
0.0	0.0	0.0	3387.9281	1834.5867	NaN	NaN	0.3513	0.1817	0.6553	0.0358	0.0456	0.0521	0.0294
0.0	0.0	0.0	2420.9281	-83.4133	NaN	NaN	-0.0357	0.187	0.6487	0.0364	0.0457	0.0532	0.0291
0.0	0.0	0.0	3543.9281	3158.5867	NaN	NaN	0.4713	0.1888	0.6466	0.0371	0.0458	0.0529	0.0288
0.0	0.0	0.0	6486.9281	1896.5867	NaN	NaN	0.2262	0.1933	0.6396	0.038	0.0467	0.0537	0.0287
0.0	0.0	0.0	2524.9281	338.5867	NaN	NaN	0.1182	0.2092	0.6191	0.0389	0.0476	0.0567	0.0285
0.0	0.0	0.0	4422.9281	-1974.4133	NaN	NaN	-0.3	0.2309	0.5912	0.0412	0.0484	0.0596	0.0287
0.0	0.0	0.0	4576.9281	3435.5867	NaN	NaN	0.4288	0.2304	0.5907	0.0433	0.0492	0.0573	0.029
0.0	0.0	0.0	2267.9281	428.5867	NaN	NaN	0.1589	0.237	0.5789	0.0456	0.0509	0.0582	0.0294
0.0	0.0	0.0	843.9281	328.5867	NaN	NaN	0.2802	0.2632	0.5471	0.0477	0.0522	0.0596	0.0302
0.0	0.0	0.0	3244.9281	2965.5867	NaN	NaN	0.4775	0.2491	0.5584	0.0506	0.0538	0.0566	0.0315
0.0	0.0	0.0	1260.9281	206.5867	NaN	NaN	0.1408	0.2671	0.5353	0.0527	0.0551	0.0571	0.0327
0.0	0.0	0.0	3881.9281	1583.5867	NaN	NaN	0.2897	0.2919	0.5082	0.054	0.0557	0.056	0.0343
0.0	0.0	0.0	497.9281	2365.5867	NaN	NaN	0.8261	0.3159	0.4849	0.0539	0.0558	0.054	0.0355
0.0	0.0	0.0	1532.9281	1804.5867	NaN	NaN	0.5407	0.3305	0.4702	0.0546	0.0558	0.0526	0.0365
0.0	0.0	0.0	3409.9281	638.5867	NaN	NaN	0.1577	0.36	0.4414	0.0547	0.0549	0.052	0.0369
0.0	0.0	0.0	3242.9281	1412.5867	NaN	NaN	0.3034	0.3717	0.4283	0.0552	0.0556	0.052	0.0372
0.0	0.0	0.0	2612.9281	-675.4133	NaN	NaN	-0.3	0.4131	0.3918	0.0527	0.0534	0.0511	0.0379
0.0	0.0	0.0	3586.9281	2093.5867	NaN	NaN	0.3686	0.4034	0.3981	0.0543	0.0552	0.0518	0.0372
0.0	0.0	0.0	1010.9281	3135.5867	NaN	NaN	0.7562	0.423	0.3803	0.053	0.0543	0.0515	0.038
0.0	0.0	0.0	2308.9281	-1463.4133	NaN	NaN	-0.3	0.4527	0.3561	0.0505	0.0521	0.0502	0.0383
0.0	0.0	0.0	2916.9281	1988.5867	NaN	NaN	0.4054	0.4279	0.3756	0.0531	0.0552	0.0508	0.0375
0.0	0.0	0.0	3024.9281	1963.5867	NaN	NaN	0.3936	0.3941	0.4032	0.0545	0.0586	0.0521	0.0375
0.0	0.0	0.0	106.9281	3492.5867	NaN	NaN	0.9703	0.4031	0.3955	0.0531	0.0585	0.0523	0.0376
0.0	0.0	0.0	-610.0719	1426.5867	NaN	NaN	1.3	0.4368	0.3664	0.0504	0.0568	0.0513	0.0383
0.0	0.0	0.0	-103.0719	1320.5867	NaN	NaN	1.0847	0.4654	0.3421	0.0484	0.0554	0.0503	0.0384
0.0	0.0	0.0	1692.9281	3334.5867	NaN	NaN	0.6633	0.4548	0.35	0.0494	0.0567	0.0503	0.0388
0.0	0.0	0.0	1380.9281	1034.5867	NaN	NaN	0.4283	0.44	0.3629	0.0501	0.0579	0.0499	0.0391
0.0	0.0	0.0	1491.9281	2356.5867	NaN	NaN	0.6123	0.4047	0.3941	0.0516	0.0605	0.0501	0.0391
0.0	0.0	0.0	1475.9281	2241.5867	NaN	NaN	0.603	0.3791	0.4176	0.0521	0.0615	0.0509	0.0389
0.0	0.0	0.0	2126.9281	887.5867	NaN	NaN	0.2944	0.3766	0.4214	0.0513	0.0609	0.0516	0.0383
0.0	0.0	0.0	1688.9281	2005.5867	NaN	NaN	0.5429	0.39	0.4083	0.0501	0.0605	0.0529	0.0384
0.0	0.0	0.0	-316.0719	2801.5867	NaN	NaN	1.1272	0.4321	0.371	0.0468	0.0581	0.0526	0.0393
0.0	0.0	0.0	398.9281	-754.4133	NaN	NaN	1.3	0.4863	0.3246	0.0429	0.0545	0.0512	0.0404
0.0	0.0	0.0	576.9281	311.5867	NaN	NaN	0.3507	0.5018	0.3084	0.0432	0.0551	0.052	0.0395
0.0	0.0	0.0	3230.9281	1200.5867	NaN	NaN	0.2709	0.463	0.3379	0.0471	0.0584	0.0537	0.04
0.0	0.0	0.0	622.9281	2727.5867	NaN	NaN	0.8141	0.4661	0.3347	0.0465	0.0582	0.0535	0.041
0.0	0.0	0.0	2085.9281	82.5867	NaN	NaN	0.0381	0.5089	0.3013	0.0424	0.0544	0.0524	0.0406
0.0	0.0	0.0	301.9281	2643.5867	NaN	NaN	0.8975	0.5265	0.2844	0.0417	0.0546	0.0524	0.0404
0.0	0.0	0.0	456.9281	241.5867	NaN	NaN	0.3459	0.5609	0.2568	0.0391	0.0515	0.0511	0.0407
0.0	0.0	0.0	276.9281	3111.5867	NaN	NaN	0.9183	0.5463	0.2638	0.0421	0.0549	0.0523	0.0406
0.0	0.0	0.0	748.9281	599.5867	NaN	NaN	0.4446	0.5871	0.2326	0.0384	0.0506	0.0491	0.0421
0.0	0.0	0.0	2092.9281	488.5867	NaN	NaN	0.1893	0.5982	0.2201	0.0385	0.0524	0.0492	0.0416
0.0	0.0	0.0	378.9281	-3.4133	NaN	NaN	-0.0091	0.6606	0.1647	0.0335	0.0464	0.0477	0.0471
0.0	0.0	0.0	220.9281	-1729.4133	NaN	NaN	1.1465	0.685	0.1448	0.0333	0.0439	0.0477	0.0454
0.0	0.0	0.0	-1005.0719	-1383.4133	NaN	NaN	0.5792	0.7449	0.1047	0.0325	0.0337	0.0382	0.0461
0.0	0.0	0.0	744.9281	380.5867	NaN	NaN	0.3381	0.7179	0.1129	0.0406	0.0397	0.0438	0.0451
0.0	0.0	0.0	795.9281	1548.5867	NaN	NaN	0.6605	0.7198	0.1133	0.0406	0.0374	0.0417	0.0472
0.0	0.0	0.0	1654.9281	1008.5867	NaN	NaN	0.3787	0.6864	0.133	0.0463	0.0428	0.046	0.0456
0.0	0.0	0.0	155.9281	2015.5867	NaN	NaN	0.9282	0.7129	0.1199	0.0409	0.0372	0.0412	0.0479
0.0	0.0	0.0	1372.9281	-94.4133	NaN	NaN	-0.0738	0.6993	0.1265	0.0434	0.0405	0.0444	0.0459
0.0	0.0	0.0	608.9281	174.5867	NaN	NaN	0.2228	0.718	0.1162	0.0404	0.0364	0.0408	0.0482
0.0	0.0	0.0	163.9281	3157.5867	NaN	NaN	0.9506	0.6873	0.1333	0.0461	0.0416	0.045	0.0466
0.0	0.0	0.0	2004.9281	-87.4133	NaN	NaN	-0.0456	0.718	0.1166	0.0404	0.0356	0.0401	0.0494
0.0	0.0	0.0	586.9281	1574.5867	NaN	NaN	0.7285	0.6869	0.1335	0.0459	0.0415	0.0451	0.0471
0.0	0.0	0.0	175.9281	-1629.4133	NaN	NaN	1.121	0.7248	0.1127	0.0385	0.0345	0.0395	0.05
0.0	0.0	0.0	1773.9281	447.5867	NaN	NaN	0.2015	0.6801	0.1375	0.0468	0.0422	0.0464	0.047
0.0	0.0	0.0	1829.9281	-461.4133	NaN	NaN	-0.3	0.7116	0.1214	0.0406	0.0351	0.0404	0.0509
0.0	0.0	0.0	1422.9281	1420.5867	NaN	NaN	0.4996	0.6527	0.1566	0.0508	0.0444	0.0486	0.0469
0.0	0.0	0.0	439.9281	2071.5867	NaN	NaN	0.8248	0.6907	0.137	0.0428	0.036	0.0413	0.0523
0.0	0.0	0.0	839.9281	1733.5867	NaN	NaN	0.6736	0.6381	0.1692	0.0512	0.0446	0.0494	0.0474
0.0	0.0	0.0	2321.9281	-924.4133	NaN	NaN	-0.3	0.6924	0.1375	0.0414	0.0347	0.041	0.0531
0.0	0.0	0.0	1499.9281	1280.5867	NaN	NaN	0.4606	0.6159	0.1855	0.0539	0.0467	0.0517	0.0462
0.0	0.0	0.0	1192.9281	1449.5867	NaN	NaN	0.5486	0.6647	0.1577	0.0443	0.0369	0.043	0.0534
0.0	0.0	0.0	754.9281	2109.5867	NaN	NaN	0.7365	0.5929	0.2053	0.0556	0.048	0.0526	0.0456
0.0	0.0	0.0	-750.0719	1742.5867	NaN	NaN	1.3	0.6768	0.1513	0.0414	0.0351	0.0415	0.0539
0.0	0.0	0.0	-684.0719	1555.5867	NaN	NaN	1.3	0.6138	0.1899	0.0526	0.0465	0.0522	0.045
0.0	0.0	0.0	-740.0719	2986.5867	NaN	NaN	1.3	0.6882	0.1418	0.0404	0.0342	0.0409	0.0545
0.0	0.0	0.0	-82.0719	-1103.4133	NaN	NaN	0.9308	0.6398	0.1691	0.0497	0.0442	0.0511	0.0462
0.0	0.0	0.0	-72.0719	1115.5867	NaN	NaN	1.0691	0.7115	0.1241	0.038	0.0322	0.0398	0.0544
0.0	0.0	0.0	-373.0719	-1049.4133	NaN	NaN	0.7377	0.6621	0.1523	0.0471	0.0422	0.0498	0.0465
0.0	0.0	0.0	1971.9281	312.5867	NaN	NaN	0.1368	0.7058	0.1267	0.04	0.0333	0.0407	0.0535
0.0	0.0	0.0	-659.0719	1494.5867	NaN	NaN	1.3	0.6426	0.1648	0.0508	0.044	0.0509	0.0468
0.0	0.0	0.0	430.9281	650.5867	NaN	NaN	0.6016	0.6908	0.1381	0.0418	0.0344	0.042	0.0528
0.0	0.0	0.0	948.9281	2904.5867	NaN	NaN	0.7537	0.605	0.1939	0.0551	0.0472	0.0533	0.0454
0.0	0.0	0.0	175.9281	2236.5867	NaN	NaN	0.9271	0.6435	0.1724	0.0467	0.0386	0.0459	0.0529
0.0	0.0	0.0	81.9281	3795.5867	NaN	NaN	0.9789	0.5958	0.2061	0.0533	0.0463	0.0534	0.0451
0.0	0.0	0.0	1317.9281	2678.5867	NaN	NaN	0.6702	0.6342	0.181	0.0464	0.0396	0.0476	0.0512
0.0	0.0	0.0	-771.0719	2816.5867	NaN	NaN	1.3	0.5993	0.2046	0.0512	0.0456	0.0535	0.0458
0.0	0.0	0.0	-271.0719	3750.5867	NaN	NaN	1.0779	0.6663	0.1585	0.0414	0.0363	0.045	0.0524
0.0	0.0	0.0	-83.0719	435.5867	NaN	NaN	1.2357	0.6474	0.1669	0.0456	0.0415	0.051	0.0476
0.0	0.0	0.0	85.9281	-1685.4133	NaN	NaN	1.0537	0.7011	0.1328	0.0382	0.0336	0.0427	0.0516
0.0	0.0	0.0	166.9281	3461.5867	NaN	NaN	0.954	0.6206	0.1811	0.0515	0.0465	0.0544	0.0458
0.0	0.0	0.0	190.9281	2056.5867	NaN	NaN	0.915	0.6522	0.1645	0.0453	0.0391	0.047	0.0519
0.0	0.0	0.0	651.9281	2689.5867	NaN	NaN	0.8049	0.5947	0.2042	0.0537	0.0475	0.0539	0.0461
0.0	0.0	0.0	-303.0719	1765.5867	NaN	NaN	1.2072	0.6579	0.163	0.0437	0.0379	0.0454	0.0521
0.0	0.0	0.0	1904.9281	2267.5867	NaN	NaN	0.5435	0.6039	0.1979	0.0523	0.0467	0.0535	0.0457
0.0	0.0	0.0	-347.0719	2900.5867	NaN	NaN	1.1359	0.6818	0.146	0.0405	0.0351	0.0432	0.0534
0.0	0.0	0.0	225.9281	-119.4133	NaN	NaN	-0.3	0.6472	0.1643	0.0474	0.043	0.0516	0.0465
0.0	0.0	0.0	-404.0719	-187.4133	NaN	NaN	0.3169	0.7245	0.1176	0.0354	0.031	0.0397	0.0518
0.0	0.0	0.0	990.9281	-429.4133	NaN	NaN	-0.3	0.6578	0.154	0.047	0.0438	0.0525	0.0449
0.0	0.0	0.0	782.9281	2089.5867	NaN	NaN	0.7274	0.7069	0.127	0.0382	0.0338	0.043	0.051
0.0	0.0	0.0	912.9281	1649.5867	NaN	NaN	0.6437	0.6311	0.1715	0.0501	0.0468	0.0558	0.0446
0.0	0.0	0.0	603.9281	3370.5867	NaN	NaN	0.848	0.6642	0.1543	0.0434	0.0388	0.0481	0.0512
0.0	0.0	0.0	411.9281	2976.5867	NaN	NaN	0.8784	0.6134	0.1873	0.0511	0.0472	0.0555	0.0454
0.0	0.0	0.0	1754.9281	2000.5867	NaN	NaN	0.5327	0.687	0.1402	0.0399	0.0357	0.0445	0.0526
0.0	0.0	0.0	318.9281	-277.4133	NaN	NaN	-0.3	0.6906	0.1369	0.0409	0.0381	0.047	0.0466
0.0	0.0	0.0	1707.9281	-1160.4133	NaN	NaN	-0.3	0.7476	0.102	0.0326	0.0299	0.0382	0.0497
0.0	0.0	0.0	-299.0719	-2060.4133	NaN	NaN	0.8732	0.7225	0.1138	0.0376	0.0363	0.0443	0.0456
0.0	0.0	0.0	-1075.0719	537.5867	NaN	NaN	-0.3	0.7265	0.1114	0.0372	0.0344	0.0427	0.0479
0.0	0.0	0.0	1081.9281	338.5867	NaN	NaN	0.2384	0.6781	0.139	0.0446	0.0418	0.0505	0.046
0.0	0.0	0.0	1999.9281	1487.5867	NaN	NaN	0.4265	0.6916	0.1343	0.0411	0.0374	0.0463	0.0493
0.0	0.0	0.0	1280.9281	-572.4133	NaN	NaN	-0.3	0.6707	0.1474	0.0443	0.0408	0.0499	0.0469
0.0	0.0	0.0	-1549.0719	1437.5867	NaN	NaN	-0.3	0.711	0.1248	0.0378	0.0338	0.0428	0.0497
0.0	0.0	0.0	1441.9281	775.5867	NaN	NaN	0.3498	0.6787	0.1426	0.0431	0.0397	0.049	0.0469
0.0	0.0	0.0	356.9281	-1078.4133	NaN	NaN	1.3	0.7187	0.1204	0.0366	0.0325	0.0416	0.0503
0.0	0.0	0.0	4711.9281	-17.4133	NaN	NaN	-0.0037	0.6569	0.155	0.0468	0.0427	0.0523	0.0462
0.0	0.0	0.0	71.9281	-662.4133	NaN	NaN	1.1218	0.7066	0.1287	0.0378	0.0329	0.0427	0.0512
0.0	0.0	0.0	941.9281	3308.5867	NaN	NaN	0.7784	0.6264	0.1757	0.0503	0.0461	0.0562	0.0453
0.0	0.0	0.0	192.9281	2648.5867	NaN	NaN	0.9321	0.6952	0.1372	0.0382	0.0333	0.0437	0.0523
0.0	0.0	0.0	-144.0719	1257.5867	NaN	NaN	1.1294	0.6295	0.1761	0.0488	0.045	0.0555	0.0451
0.0	0.0	0.0	1581.9281	1110.5867	NaN	NaN	0.4125	0.6968	0.1358	0.038	0.0331	0.0436	0.0528
0.0	0.0	0.0	394.9281	1254.5867	NaN	NaN	0.7606	0.6138	0.1852	0.0513	0.047	0.0576	0.0451
0.0	0.0	0.0	1059.9281	5078.5867	NaN	NaN	0.8273	0.6628	0.1565	0.0427	0.0369	0.0478	0.0534
0.0	0.0	0.0	-598.0719	3341.5867	NaN	NaN	1.218	0.6434	0.1693	0.046	0.042	0.0526	0.0467
0.0	0.0	0.0	-454.0719	1119.5867	NaN	NaN	1.3	0.7191	0.1216	0.035	0.0311	0.041	0.0522
0.0	0.0	0.0	-2015.0719	-1070.4133	NaN	NaN	0.3469	0.6824	0.1395	0.0422	0.0392	0.0499	0.0469
0.0	0.0	0.0	-615.0719	1752.5867	NaN	NaN	1.3	0.6935	0.1332	0.0401	0.0356	0.0468	0.0509
0.0	0.0	0.0	-1385.0719	2764.5867	NaN	NaN	1.3	0.6421	0.1637	0.0482	0.0435	0.0551	0.0475
0.0	0.0	0.0	72.9281	728.5867	NaN	NaN	0.909	0.6871	0.1388	0.0404	0.0353	0.0466	0.0518
0.0	0.0	0.0	109.9281	827.5867	NaN	NaN	0.8827	0.6494	0.16	0.0467	0.0426	0.054	0.0474
0.0	0.0	0.0	-976.0719	1757.5867	NaN	NaN	1.3	0.691	0.1359	0.0399	0.0351	0.0463	0.0518
0.0	0.0	0.0	-1294.0719	-1357.4133	NaN	NaN	0.5119	0.6545	0.1564	0.0461	0.0421	0.0536	0.0473
0.0	0.0	0.0	166.9281	3332.5867	NaN	NaN	0.9523	0.6607	0.1534	0.0449	0.0391	0.0511	0.0508
0.0	0.0	0.0	246.9281	647.5867	NaN	NaN	0.724	0.6305	0.1731	0.0489	0.0438	0.0558	0.048
0.0	0.0	0.0	1654.9281	1582.5867	NaN	NaN	0.4888	0.6386	0.1689	0.0473	0.0415	0.0535	0.0504
0.0	0.0	0.0	1400.9281	1615.5867	NaN	NaN	0.5356	0.6107	0.187	0.051	0.0455	0.0577	0.0482
0.0	0.0	0.0	-716.0719	827.5867	NaN	NaN	1.3	0.6436	0.1674	0.0455	0.0403	0.0522	0.0509
0.0	0.0	0.0	1206.9281	-11.4133	NaN	NaN	-0.0095	0.6163	0.1837	0.05	0.0451	0.0571	0.0479
0.0	0.0	0.0	233.9281	1302.5867	NaN	NaN	0.8478	0.634	0.1728	0.0471	0.0418	0.0534	0.0509
0.0	0.0	0.0	311.9281	1114.5867	NaN	NaN	0.7813	0.6264	0.1781	0.0482	0.0437	0.0548	0.0487
0.0	0.0	0.0	-1427.0719	-1050.4133	NaN	NaN	0.424	0.6796	0.1447	0.0407	0.0367	0.047	0.0512
0.0	0.0	0.0	-632.0719	833.5867	NaN	NaN	1.3	0.6394	0.1666	0.0478	0.0442	0.0549	0.0471
0.0	0.0	0.0	744.9281	777.5867	NaN	NaN	0.5107	0.6687	0.1497	0.0429	0.0384	0.0492	0.051
0.0	0.0	0.0	481.9281	3271.5867	NaN	NaN	0.8716	0.6219	0.1783	0.0505	0.0462	0.0567	0.0464
0.0	0.0	0.0	-341.0719	887.5867	NaN	NaN	1.3	0.6819	0.1427	0.0408	0.037	0.0467	0.051
0.0	0.0	0.0	-920.0719	924.5867	NaN	NaN	1.3	0.6413	0.1662	0.0476	0.0454	0.0546	0.0448
0.0	0.0	0.0	-1192.0719	975.5867	NaN	NaN	-0.3	0.7069	0.1267	0.0376	0.0353	0.0441	0.0494
0.0	0.0	0.0	1847.9281	1257.5867	NaN	NaN	0.405	0.6374	0.1677	0.0491	0.0479	0.056	0.0421
0.0	0.0	0.0	435.9281	3314.5867	NaN	NaN	0.8838	0.6724	0.1493	0.0425	0.0405	0.0487	0.0465
0.0	0.0	0.0	-1338.0719	2443.5867	NaN	NaN	1.3	0.6337	0.1744	0.0478	0.0482	0.0548	0.041
0.0	0.0	0.0	270.9281	865.5867	NaN	NaN	0.7616	0.6777	0.1472	0.0407	0.0415	0.0485	0.0444
0.0	0.0	0.0	846.9281	1150.5867	NaN	NaN	0.576	0.6475	0.1648	0.0452	0.0481	0.0541	0.0402
0.0	0.0	0.0	-29.0719	449.5867	NaN	NaN	1.0691	0.6819	0.1442	0.0399	0.0427	0.0488	0.0424
0.0	0.0	0.0	2193.9281	1770.5867	NaN	NaN	0.4466	0.6468	0.1663	0.0447	0.0492	0.0541	0.0389
0.0	0.0	0.0	-449.0719	-397.4133	NaN	NaN	0.4695	0.695	0.1363	0.0374	0.0418	0.0474	0.0421
0.0	0.0	0.0	239.9281	769.5867	NaN	NaN	0.7623	0.6564	0.1599	0.0431	0.0492	0.0537	0.0378
0.0	0.0	0.0	356.9281	366.5867	NaN	NaN	0.5067	0.6754	0.1498	0.0396	0.045	0.0501	0.0401
0.0	0.0	0.0	1030.9281	2919.5867	NaN	NaN	0.739	0.631	0.1814	0.0452	0.0516	0.0543	0.0365
0.0	0.0	0.0	1096.9281	2024.5867	NaN	NaN	0.6486	0.6268	0.186	0.0445	0.0508	0.0536	0.0384
0.0	0.0	0.0	-413.0719	366.5867	NaN	NaN	-0.3	0.6276	0.1877	0.0439	0.0508	0.0532	0.0368
0.0	0.0	0.0	-97.0719	4564.5867	NaN	NaN	1.0217	0.6229	0.1914	0.0439	0.0517	0.0533	0.0369
0.0	0.0	0.0	1537.9281	2263.5867	NaN	NaN	0.5954	0.654	0.1701	0.0399	0.0476	0.0503	0.038
0.0	0.0	0.0	-453.0719	-412.4133	NaN	NaN	0.4765	0.7058	0.132	0.0349	0.0421	0.0457	0.0394
0.0	0.0	0.0	-172.0719	-390.4133	NaN	NaN	0.6941	0.7024	0.1319	0.0368	0.044	0.0474	0.0376
0.0	0.0	0.0	-1099.0719	987.5867	NaN	NaN	-0.3	0.7114	0.1259	0.0361	0.0425	0.0457	0.0383
0.0	0.0	0.0	820.9281	2144.5867	NaN	NaN	0.7232	0.6817	0.1448	0.0405	0.0476	0.049	0.0363
0.0	0.0	0.0	1108.9281	2632.5867	NaN	NaN	0.7036	0.7014	0.1339	0.0373	0.0439	0.0452	0.0383
0.0	0.0	0.0	-1045.0719	633.5867	NaN	NaN	-0.3	0.7069	0.128	0.0372	0.0444	0.0459	0.0376
0.0	0.0	0.0	1416.9281	-402.4133	NaN	NaN	-0.3	0.7049	0.1295	0.0378	0.0448	0.0459	0.0372
0.0	0.0	0.0	782.9281	3193.5867	NaN	NaN	0.8031	0.6849	0.1421	0.0402	0.0479	0.0475	0.0374
0.0	0.0	0.0	721.9281	17.5867	NaN	NaN	0.0238	0.7164	0.1231	0.0359	0.043	0.0435	0.0381
0.0	0.0	0.0	3451.9281	1690.5867	NaN	NaN	0.3287	0.6934	0.1355	0.0395	0.0476	0.0471	0.0369
0.0	0.0	0.0	36.9281	-1395.4133	NaN	NaN	1.0272	0.752	0.101	0.0309	0.0373	0.0393	0.0395
0.0	0.0	0.0	1128.9281	955.5867	NaN	NaN	0.4584	0.7198	0.1161	0.0368	0.0446	0.046	0.0367
0.0	0.0	0.0	-905.0719	371.5867	NaN	NaN	-0.3	0.7703	0.0895	0.0288	0.0345	0.0375	0.0394
0.0	0.0	0.0	519.9281	-914.4133	NaN	NaN	1.3	0.7136	0.1175	0.0382	0.0467	0.0479	0.036
0.0	0.0	0.0	325.9281	2824.5867	NaN	NaN	0.8965	0.7369	0.1079	0.0335	0.0406	0.0424	0.0387
0.0	0.0	0.0	1361.9281	2147.5867	NaN	NaN	0.6119	0.6848	0.1381	0.0408	0.0505	0.05	0.0358
0.0	0.0	0.0	148.9281	-722.4133	NaN	NaN	1.2597	0.7419	0.1076	0.0318	0.0393	0.041	0.0384
0.0	0.0	0.0	2177.9281	5284.5867	NaN	NaN	0.7082	0.6657	0.1525	0.0424	0.0536	0.0512	0.0345
0.0	0.0	0.0	1315.9281	-172.4133	NaN	NaN	-0.1508	0.7438	0.1076	0.0305	0.0386	0.0402	0.0394
0.0	0.0	0.0	1875.9281	1242.5867	NaN	NaN	0.3985	0.6837	0.1398	0.0402	0.051	0.0507	0.0347
0.0	0.0	0.0	3020.9281	-3003.4133	NaN	NaN	-0.3	0.7608	0.0978	0.0284	0.0357	0.0383	0.039
0.0	0.0	0.0	1493.9281	1118.5867	NaN	NaN	0.4282	0.6792	0.1413	0.0407	0.0524	0.0522	0.0342
0.0	0.0	0.0	2137.9281	2631.5867	NaN	NaN	0.5518	0.7453	0.1066	0.0297	0.0382	0.0409	0.0393
0.0	0.0	0.0	522.9281	318.5867	NaN	NaN	0.3786	0.6929	0.1345	0.038	0.0493	0.0505	0.0346
0.0	0.0	0.0	83.9281	257.5867	NaN	NaN	0.7542	0.7483	0.1047	0.0295	0.0381	0.041	0.0385
0.0	0.0	0.0	531.9281	3508.5867	NaN	NaN	0.8684	0.671	0.148	0.0406	0.0534	0.0528	0.0342
0.0	0.0	0.0	-156.0719	3198.5867	NaN	NaN	1.0513	0.7467	0.1061	0.0293	0.0381	0.0403	0.0396
0.0	0.0	0.0	346.9281	933.5867	NaN	NaN	0.7291	0.7127	0.1225	0.0358	0.0463	0.0474	0.0352
0.0	0.0	0.0	-369.0719	844.5867	NaN	NaN	1.3	0.779	0.0863	0.0264	0.0333	0.0363	0.0388
0.0	0.0	0.0	-2371.0719	2529.5867	NaN	NaN	1.3	0.7332	0.1076	0.0343	0.0436	0.0456	0.0357
0.0	0.0	0.0	-1143.0719	3258.5867	NaN	NaN	1.3	0.7866	0.0804	0.0262	0.0323	0.0359	0.0386
0.0	0.0	0.0	-1042.0719	469.5867	NaN	NaN	-0.3	0.7467	0.0984	0.0331	0.0415	0.044	0.0362
0.0	0.0	0.0	-2262.0719	2311.5867	NaN	NaN	1.3	0.7802	0.083	0.0276	0.034	0.0372	0.0381
0.0	0.0	0.0	-82.0719	2681.5867	NaN	NaN	1.0316	0.7519	0.0961	0.0324	0.0404	0.0427	0.0364
0.0	0.0	0.0	1724.9281	-409.4133	NaN	NaN	-0.3	0.7894	0.078	0.0265	0.0322	0.0359	0.0381
0.0	0.0	0.0	-120.0719	-1632.4133	NaN	NaN	0.9315	0.7758	0.0829	0.0293	0.036	0.0392	0.0369
0.0	0.0	0.0	-325.0719	1971.5867	NaN	NaN	1.1974	0.7818	0.0804	0.0282	0.0341	0.038	0.0375
0.0	0.0	0.0	-1004.0719	3450.5867	NaN	NaN	1.3	0.7487	0.0971	0.0331	0.0404	0.0437	0.037
0.0	0.0	0.0	-411.0719	1352.5867	NaN	NaN	1.3	0.7619	0.0923	0.0306	0.0368	0.0405	0.0379
0.0	0.0	0.0	-40.0719	2232.5867	NaN	NaN	1.0183	0.7354	0.1058	0.0345	0.0421	0.0452	0.0369
0.0	0.0	0.0	269.9281	2719.5867	NaN	NaN	0.9097	0.7603	0.0942	0.0304	0.0366	0.0405	0.0381
0.0	0.0	0.0	1440.9281	884.5867	NaN	NaN	0.3804	0.7322	0.1075	0.0349	0.0426	0.0461	0.0367
0.0	0.0	0.0	-328.0719	4787.5867	NaN	NaN	1.0736	0.7491	0.0998	0.0318	0.0386	0.0426	0.0381
0.0	0.0	0.0	1133.9281	2045.5867	NaN	NaN	0.6434	0.7384	0.1044	0.0339	0.0412	0.0448	0.0373
0.0	0.0	0.0	1488.9281	1727.5867	NaN	NaN	0.5371	0.7617	0.0921	0.0307	0.0366	0.0406	0.0384
0.0	0.0	0.0	2072.9281	-565.4133	NaN	NaN	-0.3	0.7655	0.0886	0.0308	0.0366	0.0405	0.038
0.0	0.0	0.0	1733.9281	313.5867	NaN	NaN	0.1532	0.7788	0.0819	0.0289	0.0342	0.0382	0.038
0.0	0.0	0.0	2706.9281	219.5867	NaN	NaN	0.075	0.7727	0.0843	0.0301	0.0357	0.0396	0.0376
0.0	0.0	0.0	-1093.0719	-1238.4133	NaN	NaN	0.5312	0.7915	0.0755	0.0271	0.032	0.0363	0.0377
0.0	0.0	0.0	-1368.0719	1752.5867	NaN	NaN	1.3	0.7721	0.0841	0.0305	0.0362	0.0403	0.0368
0.0	0.0	0.0	-81.0719	16.5867	NaN	NaN	-0.2572	0.7768	0.0825	0.0295	0.0344	0.0392	0.0376
0.0	0.0	0.0	111.9281	1169.5867	NaN	NaN	0.9127	0.7688	0.0865	0.0309	0.0361	0.0406	0.0371
0.0	0.0	0.0	3224.9281	2420.5867	NaN	NaN	0.4288	0.7778	0.0823	0.0294	0.0341	0.0389	0.0375
0.0	0.0	0.0	-1600.0719	-3506.4133	NaN	NaN	0.6867	0.7908	0.076	0.0273	0.032	0.0367	0.0373
0.0	0.0	0.0	717.9281	731.5867	NaN	NaN	0.5047	0.7803	0.0802	0.0293	0.0343	0.0392	0.0367
0.0	0.0	0.0	-428.0719	2147.5867	NaN	NaN	1.2489	0.7871	0.0773	0.0281	0.0327	0.0379	0.037
0.0	0.0	0.0	986.9281	114.5867	NaN	NaN	0.104	0.7851	0.0782	0.0285	0.0333	0.0383	0.0366
0.0	0.0	0.0	-486.0719	-200.4133	NaN	NaN	0.2919	0.7927	0.0745	0.0272	0.032	0.0371	0.0364
0.0	0.0	0.0	-670.0719	1971.5867	NaN	NaN	1.3	0.7897	0.0757	0.0278	0.0329	0.038	0.0359
0.0	0.0	0.0	779.9281	-64.4133	NaN	NaN	-0.09	0.7941	0.0734	0.027	0.0322	0.0375	0.0357
0.0	0.0	0.0	1121.9281	2108.5867	NaN	NaN	0.6527	0.7949	0.0727	0.027	0.0327	0.0378	0.035
0.0	0.0	0.0	-1236.0719	869.5867	NaN	NaN	-0.3	0.8077	0.0665	0.0249	0.0309	0.0359	0.0342
0.0	0.0	0.0	271.9281	-1674.4133	NaN	NaN	1.1939	0.816	0.0621	0.0236	0.0304	0.0353	0.0327
0.0	0.0	0.0	-690.0719	-1432.4133	NaN	NaN	0.6749	0.823	0.0579	0.0227	0.0302	0.0349	0.0313
0.0	0.0	0.0	-700.0719	-2161.4133	NaN	NaN	0.7553	0.8312	0.0532	0.0222	0.0299	0.0337	0.0297
0.0	0.0	0.0	-573.0719	1082.5867	NaN	NaN	1.3	0.8392	0.0484	0.0224	0.0297	0.0319	0.0284
0.0	0.0	0.0	-2738.0719	545.5867	NaN	NaN	-0.2488	0.8444	0.0447	0.0231	0.0297	0.0303	0.0278
0.0	0.0	0.0	-1578.0719	1729.5867	NaN	NaN	1.3	0.8451	0.0432	0.0241	0.0299	0.0298	0.0279
0.0	0.0	0.0	1160.9281	462.5867	NaN	NaN	0.2849	0.8446	0.0427	0.0248	0.0301	0.0296	0.0282
0.0	0.0	0.0	-386.0719	3629.5867	NaN	NaN	1.119	0.8444	0.0424	0.0251	0.0302	0.0294	0.0285
0.0	0.0	0.0	-1141.0719	-371.4133	NaN	NaN	0.2456	0.8459	0.0418	0.0248	0.03	0.0291	0.0284
0.0	0.0	0.0	-1906.0719	866.5867	NaN	NaN	-0.3	0.8463	0.0415	0.0247	0.0301	0.0292	0.0282
0.0	0.0	0.0	-1748.0719	945.5867	NaN	NaN	-0.3	0.8472	0.041	0.0245	0.0302	0.0292	0.028
0.0	0.0	0.0	73.9281	1272.5867	NaN	NaN	0.9451	0.8477	0.0407	0.0244	0.0302	0.0292	0.0278
0.0	0.0	0.0	-742.0719	-1864.4133	NaN	NaN	0.7153	0.8483	0.0404	0.0243	0.0302	0.0292	0.0276
0.0	0.0	0.0	-851.0719	2001.5867	NaN	NaN	1.3	0.8484	0.0403	0.0245	0.0302	0.0292	0.0274
0.0	0.0	0.0	1428.9281	981.5867	NaN	NaN	0.4072	0.8488	0.0401	0.0245	0.0301	0.0291	0.0274
0.0	0.0	0.0	-1823.0719	-1024.4133	NaN	NaN	0.3598	0.8492	0.0399	0.0243	0.0301	0.0291	0.0275
0.0	0.0	0.0	285.9281	-101.4133	NaN	NaN	-0.3	0.8489	0.04	0.0244	0.0301	0.0292	0.0275
0.0	0.0	0.0	-811.0719	252.5867	NaN	NaN	-0.3	0.8488	0.0401	0.0243	0.0301	0.0292	0.0274
0.0	0.0	0.0	-2193.0719	-1195.4133	NaN	NaN	0.3528	0.8483	0.0402	0.0244	0.0302	0.0294	0.0275
0.0	0.0	0.0	779.9281	-32.4133	NaN	NaN	-0.0434	0.8483	0.0403	0.0245	0.0301	0.0293	0.0275
0.0	0.0	0.0	268.9281	582.5867	NaN	NaN	0.6842	0.8478	0.0405	0.0247	0.0301	0.0294	0.0275
0.0	0.0	0.0	89.9281	-718.4133	NaN	NaN	1.1431	0.8471	0.0407	0.0248	0.0301	0.0295	0.0277
0.0	0.0	0.0	-947.0719	1084.5867	NaN	NaN	1.3	0.8466	0.0409	0.0249	0.0302	0.0296	0.0278
0.0	0.0	0.0	-955.0719	781.5867	NaN	NaN	-0.3	0.8459	0.0412	0.0251	0.0303	0.0297	0.0279
0.0	0.0	0.0	-1088.0719	847.5867	NaN	NaN	-0.3	0.8454	0.0413	0.0252	0.0304	0.0298	0.0281
0.0	0.0	0.0	-1056.0719	2300.5867	NaN	NaN	1.3	0.8453	0.0413	0.0252	0.0304	0.0298	0.028
0.0	0.0	0.0	476.9281	750.5867	NaN	NaN	0.6115	0.8452	0.0414	0.0252	0.0304	0.0297	0.028
0.0	0.0	0.0	-1454.0719	1658.5867	NaN	NaN	1.3	0.8459	0.0411	0.0251	0.0303	0.0296	0.0281
0.0	0.0	0.0	-2078.0719	1310.5867	NaN	NaN	-0.3	0.8461	0.0409	0.025	0.0303	0.0295	0.0282
0.0	0.0	0.0	-2373.0719	115.5867	NaN	NaN	-0.0512	0.8461	0.0408	0.0249	0.0303	0.0296	0.0282
0.0	0.0	0.0	-2177.0719	745.5867	NaN	NaN	-0.3	0.8466	0.0406	0.0248	0.0303	0.0296	0.0281
0.0	0.0	0.0	-1687.0719	676.5867	NaN	NaN	-0.3	0.8475	0.0403	0.0246	0.0302	0.0295	0.0278
0.0	0.0	0.0	-1953.0719	-545.4133	NaN	NaN	0.2183	0.8475	0.0403	0.0246	0.0303	0.0296	0.0278
0.0	0.0	0.0	387.9281	-304.4133	NaN	NaN	-0.3	0.8479	0.0402	0.0245	0.0302	0.0295	0.0277
0.0	0.0	0.0	-1174.0719	-8.4133	NaN	NaN	0.0071	0.8479	0.0402	0.0245	0.0302	0.0295	0.0277
0.0	0.0	0.0	-323.0719	-1750.4133	NaN	NaN	0.8442	0.8476	0.0403	0.0246	0.0302	0.0296	0.0277
0.0	0.0	0.0	-1023.0719	2438.5867	NaN	NaN	1.3	0.8479	0.0404	0.0246	0.0301	0.0296	0.0275
0.0	0.0	0.0	-1188.0719	2253.5867	NaN	NaN	1.3	0.8469	0.0407	0.0248	0.0302	0.0297	0.0276
0.0	0.0	0.0	-986.0719	1932.5867	NaN	NaN	1.3	0.8468	0.0407	0.0249	0.0302	0.0298	0.0276
0.0	0.0	0.0	-883.0719	3541.5867	NaN	NaN	1.3	0.8462	0.0409	0.0249	0.0303	0.0299	0.0278
0.0	0.0	0.0	-1057.0719	-1351.4133	NaN	NaN	0.5611	0.8459	0.0408	0.0249	0.0304	0.0299	0.028
0.0	0.0	0.0	-917.0719	1238.5867	NaN	NaN	1.3	0.8453	0.041	0.025	0.0306	0.0301	0.028
0.0	0.0	0.0	-2594.0719	903.5867	NaN	NaN	-0.3	0.8454	0.0409	0.025	0.0306	0.03	0.028
0.0	0.0	0.0	-1732.0719	2845.5867	NaN	NaN	1.3	0.846	0.0407	0.0249	0.0306	0.0299	0.028
0.0	0.0	0.0	-1247.0719	-1082.4133	NaN	NaN	0.4647	0.8457	0.0406	0.0249	0.0308	0.0299	0.0281
0.0	0.0	0.0	-2602.0719	-1369.4133	NaN	NaN	0.3448	0.8461	0.0405	0.0248	0.0307	0.0298	0.028
0.0	0.0	0.0	-1706.0719	187.5867	NaN	NaN	-0.1235	0.8459	0.0406	0.0248	0.0308	0.0298	0.0281
0.0	0.0	0.0	-1753.0719	217.5867	NaN	NaN	-0.1417	0.8463	0.0404	0.0248	0.0307	0.0299	0.0279
0.0	0.0	0.0	-1390.0719	1856.5867	NaN	NaN	1.3	0.846	0.0405	0.0249	0.0308	0.0301	0.0278
0.0	0.0	0.0	-968.0719	2143.5867	NaN	NaN	1.3	0.8452	0.0408	0.0251	0.0309	0.0303	0.0276
0.0	0.0	0.0	-1908.0719	4131.5867	NaN	NaN	1.3	0.8445	0.0411	0.0254	0.031	0.0304	0.0276
0.0	0.0	0.0	-3.0719	-881.4133	NaN	NaN	0.9965	0.8449	0.0408	0.0253	0.0309	0.0301	0.028
0.0	0.0	0.0	-563.0719	2499.5867	NaN	NaN	1.2908	0.8438	0.0413	0.0255	0.0311	0.0304	0.0279
0.0	0.0	0.0	341.9281	-1135.4133	NaN	NaN	1.3	0.8443	0.0411	0.0253	0.0309	0.0302	0.0282
0.0	0.0	0.0	-1735.0719	276.5867	NaN	NaN	-0.1896	0.8437	0.0413	0.0254	0.031	0.0303	0.0282
0.0	0.0	0.0	33.9281	1160.5867	NaN	NaN	0.9716	0.8417	0.0422	0.0259	0.0314	0.0308	0.0281
0.0	0.0	0.0	-875.0719	1435.5867	NaN	NaN	1.3	0.8413	0.0426	0.026	0.0313	0.031	0.0278
0.0	0.0	0.0	952.9281	1554.5867	NaN	NaN	0.62	0.8397	0.0431	0.0264	0.0315	0.0313	0.0279
0.0	0.0	0.0	2388.9281	958.5867	NaN	NaN	0.2864	0.8413	0.0427	0.0261	0.0311	0.0309	0.0278
0.0	0.0	0.0	-2214.0719	-400.4133	NaN	NaN	0.1532	0.8424	0.0421	0.0258	0.0309	0.0305	0.0283
0.0	0.0	0.0	-1180.0719	1895.5867	NaN	NaN	1.3	0.8411	0.0426	0.026	0.0312	0.0309	0.0281
0.0	0.0	0.0	-1328.0719	4153.5867	NaN	NaN	1.3	0.842	0.0424	0.0258	0.0311	0.0307	0.028
0.0	0.0	0.0	-1262.0719	33.5867	NaN	NaN	-0.0273	0.8423	0.0421	0.0258	0.031	0.0306	0.0282
0.0	0.0	0.0	-1946.0719	2218.5867	NaN	NaN	1.3	0.8434	0.0418	0.0256	0.0308	0.0303	0.028
0.0	0.0	0.0	1219.9281	976.5867	NaN	NaN	0.4446	0.8401	0.0432	0.0263	0.0315	0.0312	0.0277
0.0	0.0	0.0	41.9281	2393.5867	NaN	NaN	0.9828	0.8413	0.0427	0.0262	0.0313	0.0309	0.0276
0.0	0.0	0.0	60.9281	1494.5867	NaN	NaN	0.9608	0.8445	0.0415	0.0255	0.0307	0.0301	0.0277
0.0	0.0	0.0	-837.0719	319.5867	NaN	NaN	-0.3	0.8456	0.0409	0.0253	0.0306	0.0299	0.0278
0.0	0.0	0.0	-1630.0719	1712.5867	NaN	NaN	1.3	0.846	0.0406	0.0251	0.0306	0.0298	0.0278
0.0	0.0	0.0	-987.0719	-925.4133	NaN	NaN	0.4839	0.8466	0.0404	0.025	0.0305	0.0298	0.0277
0.0	0.0	0.0	-1794.0719	3670.5867	NaN	NaN	1.3	0.8466	0.0405	0.025	0.0306	0.0298	0.0275
0.0	0.0	0.0	-498.0719	-2400.4133	NaN	NaN	0.8282	0.8473	0.0401	0.0249	0.0305	0.0296	0.0277
0.0	0.0	0.0	119.9281	542.5867	NaN	NaN	0.819	0.8463	0.0406	0.0251	0.0307	0.0299	0.0273
0.0	0.0	0.0	23.9281	1566.5867	NaN	NaN	0.985	0.8452	0.0411	0.0254	0.0309	0.0302	0.0273
0.0	0.0	0.0	-1108.0719	521.5867	NaN	NaN	-0.3	0.8466	0.0405	0.0252	0.0306	0.0298	0.0273
0.0	0.0	0.0	-559.0719	1695.5867	NaN	NaN	1.3	0.846	0.0407	0.0253	0.0307	0.0299	0.0274
0.0	0.0	0.0	-2574.0719	-1614.4133	NaN	NaN	0.3854	0.8473	0.0402	0.025	0.0304	0.0296	0.0276
0.0	0.0	0.0	815.9281	2434.5867	NaN	NaN	0.749	0.8431	0.042	0.0258	0.0312	0.0306	0.0274
0.0	0.0	0.0	-965.0719	3120.5867	NaN	NaN	1.3	0.8441	0.0417	0.0257	0.0308	0.0302	0.0275
0.0	0.0	0.0	-393.0719	65.5867	NaN	NaN	-0.2003	0.846	0.0409	0.0253	0.0305	0.0296	0.0277
0.0	0.0	0.0	-473.0719	1062.5867	NaN	NaN	1.3	0.8458	0.0409	0.0253	0.0305	0.0296	0.0278
0.0	0.0	0.0	-1293.0719	-1988.4133	NaN	NaN	0.6059	0.8455	0.041	0.0253	0.0306	0.0297	0.0278
0.0	0.0	0.0	751.9281	4094.5867	NaN	NaN	0.8449	0.8434	0.042	0.0258	0.0309	0.0305	0.0274
0.0	0.0	0.0	-2359.0719	1997.5867	NaN	NaN	-0.3	0.8442	0.0418	0.0256	0.0306	0.0301	0.0276
0.0	0.0	0.0	-208.0719	1762.5867	NaN	NaN	1.1339	0.8415	0.0428	0.0263	0.0311	0.0308	0.0275
0.0	0.0	0.0	996.9281	2110.5867	NaN	NaN	0.6792	0.844	0.042	0.0258	0.0305	0.0302	0.0275
0.0	0.0	0.0	525.9281	689.5867	NaN	NaN	0.5673	0.8445	0.0417	0.0256	0.0305	0.03	0.0277
0.0	0.0	0.0	-2636.0719	2392.5867	NaN	NaN	-0.3	0.8462	0.0408	0.0253	0.0303	0.0294	0.028
0.0	0.0	0.0	-846.0719	843.5867	NaN	NaN	-0.3	0.8464	0.0409	0.0252	0.0303	0.0295	0.0278
0.0	0.0	0.0	-2428.0719	321.5867	NaN	NaN	-0.1527	0.8467	0.0408	0.0251	0.0303	0.0295	0.0277
0.0	0.0	0.0	-638.0719	236.5867	NaN	NaN	-0.3	0.8462	0.0408	0.0253	0.0304	0.0297	0.0276
0.0	0.0	0.0	-293.0719	2492.5867	NaN	NaN	1.1332	0.8444	0.0417	0.0257	0.0307	0.0302	0.0273
0.0	0.0	0.0	-944.0719	2803.5867	NaN	NaN	1.3	0.8432	0.0422	0.026	0.0308	0.0305	0.0273
0.0	0.0	0.0	-1243.0719	2453.5867	NaN	NaN	1.3	0.8462	0.041	0.0254	0.0302	0.0297	0.0275
0.0	0.0	0.0	-1700.0719	2004.5867	NaN	NaN	1.3	0.8465	0.0407	0.0253	0.0303	0.0294	0.0278
0.0	0.0	0.0	-1979.0719	-1207.4133	NaN	NaN	0.3789	0.8474	0.0403	0.025	0.0302	0.0293	0.0278
0.0	0.0	0.0	-1571.0719	1017.5867	NaN	NaN	-0.3	0.8473	0.0402	0.025	0.0302	0.0294	0.0278
0.0	0.0	0.0	825.9281	-509.4133	NaN	NaN	-0.3	0.8476	0.0402	0.025	0.0302	0.0293	0.0277
0.0	0.0	0.0	-2528.0719	22.5867	NaN	NaN	-0.009	0.8476	0.0401	0.0249	0.0303	0.0294	0.0276
0.0	0.0	0.0	-370.0719	-470.4133	NaN	NaN	0.5597	0.8473	0.0402	0.025	0.0304	0.0296	0.0275
0.0	0.0	0.0	651.9281	2197.5867	NaN	NaN	0.7712	0.8458	0.0409	0.0253	0.0306	0.0299	0.0274
0.0	0.0	0.0	-1096.0719	323.5867	NaN	NaN	-0.3	0.8451	0.0411	0.0255	0.0307	0.0299	0.0276
0.0	0.0	0.0	213.9281	1150.5867	NaN	NaN	0.8432	0.8457	0.041	0.0254	0.0305	0.0297	0.0278
0.0	0.0	0.0	-572.0719	280.5867	NaN	NaN	-0.3	0.846	0.0407	0.0252	0.0304	0.0295	0.0281
0.0	0.0	0.0	-1259.0719	-601.4133	NaN	NaN	0.3233	0.8455	0.0408	0.0252	0.0305	0.0297	0.0283
0.0	0.0	0.0	-353.0719	-892.4133	NaN	NaN	0.7165	0.8454	0.0409	0.0252	0.0305	0.0298	0.0283
0.0	0.0	0.0	-2687.0719	1400.5867	NaN	NaN	-0.3	0.8456	0.041	0.0251	0.0305	0.0298	0.0281
0.0	0.0	0.0	543.9281	-1726.4133	NaN	NaN	1.3	0.8453	0.0411	0.0251	0.0305	0.0299	0.0281
0.0	0.0	0.0	132.9281	-1355.4133	NaN	NaN	1.1087	0.8447	0.0413	0.0253	0.0306	0.0301	0.0281
0.0	0.0	0.0	-507.0719	3033.5867	NaN	NaN	1.2007	0.8427	0.0421	0.0258	0.0309	0.0306	0.0279
0.0	0.0	0.0	-196.0719	2064.5867	NaN	NaN	1.1049	0.8442	0.0415	0.0255	0.0305	0.03	0.0282
0.0	0.0	0.0	-2295.0719	1122.5867	NaN	NaN	-0.3	0.8436	0.0416	0.0255	0.0306	0.0301	0.0285
0.0	0.0	0.0	293.9281	-124.4133	NaN	NaN	-0.3	0.8435	0.0417	0.0255	0.0306	0.0302	0.0285
0.0	0.0	0.0	-440.0719	1864.5867	NaN	NaN	1.3	0.8432	0.0418	0.0255	0.0307	0.0303	0.0285
0.0	0.0	0.0	-228.0719	1686.5867	NaN	NaN	1.1564	0.8436	0.0415	0.0255	0.0307	0.0303	0.0284
0.0	0.0	0.0	-651.0719	-2030.4133	NaN	NaN	0.7572	0.8442	0.0413	0.0253	0.0306	0.0303	0.0284
0.0	0.0	0.0	-1460.0719	-1052.4133	NaN	NaN	0.4189	0.8438	0.0413	0.0253	0.0307	0.0305	0.0284
0.0	0.0	0.0	-1592.0719	3522.5867	NaN	NaN	1.3	0.8438	0.0413	0.0253	0.0307	0.0306	0.0283
0.0	0.0	0.0	-3133.0719	-444.4133	NaN	NaN	0.1242	0.8437	0.0412	0.0254	0.0307	0.0305	0.0286
0.0	0.0	0.0	-2523.0719	427.5867	NaN	NaN	-0.2041	0.8436	0.0412	0.0254	0.0308	0.0305	0.0285
0.0	0.0	0.0	-1515.0719	1124.5867	NaN	NaN	-0.3	0.8441	0.0411	0.0253	0.0308	0.0304	0.0283
0.0	0.0	0.0	1680.9281	508.5867	NaN	NaN	0.2323	0.8436	0.0412	0.0254	0.0309	0.0306	0.0282
0.0	0.0	0.0	-772.0719	1383.5867	NaN	NaN	1.3	0.8436	0.0411	0.0255	0.031	0.0306	0.0283
0.0	0.0	0.0	-616.0719	180.5867	NaN	NaN	-0.3	0.8434	0.0412	0.0255	0.031	0.0306	0.0283
0.0	0.0	0.0	-1106.0719	385.5867	NaN	NaN	-0.3	0.8432	0.0412	0.0256	0.031	0.0306	0.0284
0.0	0.0	0.0	-761.0719	-1597.4133	NaN	NaN	0.6773	0.8426	0.0413	0.0257	0.0312	0.0308	0.0284
0.0	0.0	0.0	-861.0719	189.5867	NaN	NaN	-0.2823	0.8422	0.0415	0.0258	0.0312	0.0309	0.0283
0.0	0.0	0.0	-1593.0719	937.5867	NaN	NaN	-0.3	0.8418	0.0416	0.0259	0.0313	0.0309	0.0285
0.0	0.0	0.0	-774.0719	548.5867	NaN	NaN	-0.3	0.8415	0.0416	0.026	0.0313	0.0308	0.0287
0.0	0.0	0.0	-12.0719	-1764.4133	NaN	NaN	0.9932	0.8411	0.0417	0.0261	0.0314	0.0309	0.0287
0.0	0.0	0.0	-227.0719	576.5867	NaN	NaN	1.3	0.8398	0.0426	0.0264	0.0315	0.0314	0.0284
0.0	0.0	0.0	-136.0719	3630.5867	NaN	NaN	1.0389	0.8367	0.0439	0.027	0.0321	0.0321	0.0283
0.0	0.0	0.0	172.9281	382.5867	NaN	NaN	0.6887	0.8375	0.0438	0.0269	0.0317	0.0318	0.0283
0.0	0.0	0.0	2499.9281	1448.5867	NaN	NaN	0.3669	0.8362	0.0443	0.0272	0.0319	0.032	0.0285
0.0	0.0	0.0	-7.0719	2321.5867	NaN	NaN	1.0031	0.8381	0.0436	0.0267	0.0314	0.0315	0.0286
0.0	0.0	0.0	-570.0719	410.5867	NaN	NaN	-0.3	0.8384	0.0434	0.0267	0.0313	0.0314	0.0288
0.0	0.0	0.0	387.9281	-262.4133	NaN	NaN	-0.3	0.8385	0.0433	0.0266	0.0314	0.0314	0.0287
0.0	0.0	0.0	64.9281	2775.5867	NaN	NaN	0.9771	0.8373	0.0439	0.0269	0.0317	0.0317	0.0285
0.0	0.0	0.0	1230.9281	-470.4133	NaN	NaN	-0.3	0.8386	0.0435	0.0267	0.0313	0.0313	0.0286
0.0	0.0	0.0	-2439.0719	2615.5867	NaN	NaN	1.3	0.8388	0.0435	0.0266	0.0313	0.0312	0.0286
0.0	0.0	0.0	-238.0719	1189.5867	NaN	NaN	1.2502	0.8396	0.0433	0.0264	0.0311	0.0309	0.0287
0.0	0.0	0.0	-1113.0719	385.5867	NaN	NaN	-0.3	0.8409	0.0427	0.0262	0.0309	0.0306	0.0287
0.0	0.0	0.0	-627.0719	660.5867	NaN	NaN	1.3	0.8403	0.0429	0.0263	0.0311	0.0308	0.0286
0.0	0.0	0.0	-228.0719	2129.5867	NaN	NaN	1.1199	0.8414	0.0426	0.0261	0.031	0.0305	0.0285
0.0	0.0	0.0	1225.9281	1978.5867	NaN	NaN	0.6174	0.8423	0.0422	0.026	0.0309	0.0302	0.0285
0.0	0.0	0.0	-482.0719	12.5867	NaN	NaN	-0.0268	0.8439	0.0414	0.0257	0.0308	0.0297	0.0286
0.0	0.0	0.0	-2167.0719	917.5867	NaN	NaN	-0.3	0.8447	0.0412	0.0255	0.0307	0.0296	0.0284
0.0	0.0	0.0	-425.0719	29.5867	NaN	NaN	-0.0748	0.845	0.0411	0.0254	0.0307	0.0296	0.0282
0.0	0.0	0.0	-847.0719	-410.4133	NaN	NaN	0.3264	0.8457	0.0409	0.0252	0.0306	0.0296	0.028
0.0	0.0	0.0	-1013.0719	174.5867	NaN	NaN	-0.2082	0.8459	0.0408	0.0251	0.0307	0.0296	0.0279
0.0	0.0	0.0	-1623.0719	-380.4133	NaN	NaN	0.1899	0.8462	0.0408	0.025	0.0307	0.0295	0.0279
0.0	0.0	0.0	-1263.0719	-1538.4133	NaN	NaN	0.5491	0.846	0.041	0.025	0.0306	0.0296	0.0279
0.0	0.0	0.0	-2706.0719	41.5867	NaN	NaN	-0.0156	0.8463	0.0409	0.0249	0.0306	0.0296	0.0278
0.0	0.0	0.0	-2880.0719	684.5867	NaN	NaN	-0.3	0.8463	0.041	0.0249	0.0305	0.0296	0.0277
0.0	0.0	0.0	-1806.0719	-628.4133	NaN	NaN	0.2581	0.8463	0.041	0.0249	0.0305	0.0296	0.0277
0.0	0.0	0.0	-837.0719	1415.5867	NaN	NaN	1.3	0.8468	0.0409	0.0247	0.0304	0.0297	0.0274
0.0	0.0	0.0	-1825.0719	409.5867	NaN	NaN	-0.2894	0.8466	0.0409	0.0247	0.0304	0.0299	0.0274
0.0	0.0	0.0	-382.0719	1303.5867	NaN	NaN	1.3	0.8463	0.041	0.0248	0.0304	0.03	0.0275
0.0	0.0	0.0	-2143.0719	1881.5867	NaN	NaN	-0.3	0.8458	0.0411	0.0249	0.0305	0.0301	0.0276
0.0	0.0	0.0	-1895.0719	-711.4133	NaN	NaN	0.2729	0.845	0.0414	0.0251	0.0306	0.0301	0.0279
0.0	0.0	0.0	-2584.0719	213.5867	NaN	NaN	-0.0901	0.8447	0.0415	0.0251	0.0307	0.03	0.0279
0.0	0.0	0.0	-1443.0719	-1848.4133	NaN	NaN	0.5616	0.8447	0.0416	0.0252	0.0307	0.0299	0.028
0.0	0.0	0.0	-2008.0719	-1309.4133	NaN	NaN	0.3947	0.8446	0.0416	0.0252	0.0307	0.03	0.028
0.0	0.0	0.0	-2200.0719	490.5867	NaN	NaN	-0.287	0.8453	0.0413	0.0251	0.0306	0.0301	0.0277
0.0	0.0	0.0	-1227.0719	4907.5867	NaN	NaN	1.3	0.845	0.0412	0.0251	0.0307	0.0304	0.0276
0.0	0.0	0.0	-2014.0719	-1501.4133	NaN	NaN	0.4271	0.8446	0.0413	0.0252	0.0307	0.0302	0.0279
0.0	0.0	0.0	-2269.0719	-806.4133	NaN	NaN	0.2622	0.8438	0.0417	0.0254	0.0308	0.0302	0.0281
0.0	0.0	0.0	-3321.0719	-2371.4133	NaN	NaN	0.4166	0.8431	0.0419	0.0256	0.0309	0.0302	0.0283
0.0	0.0	0.0	-1200.0719	961.5867	NaN	NaN	-0.3	0.8431	0.0417	0.0256	0.031	0.0303	0.0282
0.0	0.0	0.0	-2398.0719	126.5867	NaN	NaN	-0.0557	0.8433	0.0414	0.0257	0.0311	0.0303	0.0283
0.0	0.0	0.0	-977.0719	2581.5867	NaN	NaN	1.3	0.8432	0.0414	0.0257	0.0312	0.0303	0.0282
0.0	0.0	0.0	-1830.0719	-350.4133	NaN	NaN	0.1607	0.8423	0.0416	0.0259	0.0313	0.0305	0.0284
0.0	0.0	0.0	-2720.0719	1953.5867	NaN	NaN	-0.3	0.8413	0.0419	0.0261	0.0316	0.0308	0.0283
0.0	0.0	0.0	-1917.0719	3524.5867	NaN	NaN	1.3	0.8409	0.0419	0.0263	0.0318	0.0308	0.0284
0.0	0.0	0.0	-2756.0719	999.5867	NaN	NaN	-0.3	0.8417	0.0416	0.0262	0.0316	0.0305	0.0284
0.0	0.0	0.0	470.9281	-537.4133	NaN	NaN	1.3	0.842	0.0414	0.0262	0.0316	0.0304	0.0285
0.0	0.0	0.0	39.9281	1751.5867	NaN	NaN	0.9777	0.8426	0.0412	0.026	0.0315	0.0303	0.0283
0.0	0.0	0.0	-2904.0719	2055.5867	NaN	NaN	-0.3	0.8441	0.0406	0.0257	0.0311	0.03	0.0284
0.0	0.0	0.0	-1738.0719	-713.4133	NaN	NaN	0.291	0.8457	0.04	0.0254	0.0307	0.0296	0.0286
0.0	0.0	0.0	-1582.0719	1693.5867	NaN	NaN	1.3	0.8488	0.0387	0.0248	0.0302	0.0293	0.0283
0.0	0.0	0.0	105.9281	1680.5867	NaN	NaN	0.9407	0.8536	0.0367	0.0238	0.0294	0.0286	0.0279
0.0	0.0	0.0	-938.0719	2043.5867	NaN	NaN	1.3	0.86	0.0342	0.0225	0.0281	0.0275	0.0277
0.0	0.0	0.0	-1465.0719	1666.5867	NaN	NaN	1.3	0.8655	0.0322	0.0213	0.0271	0.0266	0.0272
0.0	0.0	0.0	-834.0719	142.5867	NaN	NaN	-0.2062	0.8686	0.031	0.0206	0.0267	0.0262	0.0269
0.0	0.0	0.0	-1505.0719	1560.5867	NaN	NaN	1.3	0.871	0.0301	0.0201	0.0265	0.026	0.0264
0.0	0.0	0.0	-1272.0719	2148.5867	NaN	NaN	1.3	0.873	0.0293	0.0197	0.0263	0.0258	0.026
0.0	0.0	0.0	25.9281	-2763.4133	NaN	NaN	1.0095	0.8725	0.0294	0.0197	0.0264	0.0259	0.0261
0.0	0.0	0.0	-1365.0719	549.5867	NaN	NaN	-0.3	0.8728	0.0293	0.0196	0.0264	0.0259	0.0259
0.0	0.0	0.0	-1541.0719	-545.4133	NaN	NaN	0.2614	0.8725	0.0295	0.0197	0.0265	0.0261	0.0259
0.0	0.0	0.0	-1635.0719	-233.4133	NaN	NaN	0.1249	0.8721	0.0295	0.0197	0.0265	0.0262	0.0259
0.0	0.0	0.0	-1447.0719	-1171.4133	NaN	NaN	0.4474	0.8721	0.0295	0.0197	0.0266	0.0263	0.0258
0.0	0.0	0.0	-2051.0719	-2516.4133	NaN	NaN	0.5509	0.8719	0.0296	0.0197	0.0266	0.0264	0.0259
0.0	0.0	0.0	-2181.0719	-1359.4133	NaN	NaN	0.384	0.8718	0.0296	0.0197	0.0266	0.0266	0.0258
0.0	0.0	0.0	-1022.0719	1846.5867	NaN	NaN	1.3	0.8723	0.0295	0.0195	0.0264	0.0266	0.0257
0.0	0.0	0.0	-3203.0719	-3035.4133	NaN	NaN	0.4866	0.8708	0.0299	0.0199	0.0267	0.0267	0.026
0.0	0.0	0.0	-3038.0719	-406.4133	NaN	NaN	0.118	0.8711	0.0299	0.0198	0.0266	0.0266	0.0259
0.0	0.0	0.0	-2429.0719	-1572.4133	NaN	NaN	0.393	0.8711	0.0298	0.0198	0.0266	0.0267	0.026
0.0	0.0	0.0	-2865.0719	680.5867	NaN	NaN	-0.3	0.8718	0.0294	0.0197	0.0265	0.0267	0.0259
0.0	0.0	0.0	-1022.0719	1978.5867	NaN	NaN	1.3	0.8719	0.0293	0.0196	0.0265	0.0267	0.0259
0.0	0.0	0.0	-2391.0719	-2006.4133	NaN	NaN	0.4563	0.8715	0.0295	0.0198	0.0267	0.0266	0.026
0.0	0.0	0.0	-2514.0719	3151.5867	NaN	NaN	1.3	0.8719	0.0293	0.0197	0.0266	0.0266	0.0259
0.0	0.0	0.0	-3186.0719	1511.5867	NaN	NaN	-0.3	0.8715	0.0294	0.0198	0.0268	0.0265	0.026
0.0	0.0	0.0	-713.0719	-1011.4133	NaN	NaN	0.5865	0.8713	0.0296	0.0199	0.0268	0.0265	0.0261
0.0	0.0	0.0	-691.0719	-1338.4133	NaN	NaN	0.6595	0.8712	0.0296	0.0199	0.0268	0.0265	0.026
0.0	0.0	0.0	2091.9281	751.5867	NaN	NaN	0.2643	0.8717	0.0295	0.0198	0.0267	0.0264	0.0259
0.0	0.0	0.0	-1815.0719	1806.5867	NaN	NaN	-0.3	0.8714	0.0295	0.0198	0.0267	0.0266	0.026
0.0	0.0	0.0	-1654.0719	-358.4133	NaN	NaN	0.1781	0.8713	0.0295	0.0198	0.0266	0.0267	0.026
0.0	0.0	0.0	-2153.0719	2394.5867	NaN	NaN	1.3	0.8712	0.0296	0.0199	0.0266	0.0267	0.0259
0.0	0.0	0.0	-2054.0719	1277.5867	NaN	NaN	-0.3	0.8715	0.0295	0.0198	0.0265	0.0267	0.0259
0.0	0.0	0.0	-1132.0719	1668.5867	NaN	NaN	1.3	0.8713	0.0297	0.0199	0.0266	0.0267	0.0259
0.0	0.0	0.0	-1107.0719	-1179.4133	NaN	NaN	0.5158	0.871	0.0298	0.0199	0.0266	0.0267	0.0259
0.0	0.0	0.0	-755.0719	703.5867	NaN	NaN	-0.3	0.8719	0.0296	0.0198	0.0264	0.0265	0.0258
0.0	0.0	0.0	912.9281	-324.4133	NaN	NaN	-0.3	0.8716	0.0296	0.0198	0.0265	0.0266	0.0258
0.0	0.0	0.0	-1470.0719	315.5867	NaN	NaN	-0.2734	0.8716	0.0297	0.0198	0.0265	0.0267	0.0258
0.0	0.0	0.0	-2913.0719	-808.4133	NaN	NaN	0.2172	0.8704	0.0301	0.02	0.0267	0.0268	0.026
0.0	0.0	0.0	-1175.0719	-1715.4133	NaN	NaN	0.5935	0.8708	0.03	0.0199	0.0266	0.0267	0.026
0.0	0.0	0.0	-1777.0719	1864.5867	NaN	NaN	1.3	0.8714	0.0297	0.0198	0.0265	0.0267	0.026
0.0	0.0	0.0	-2964.0719	-59.4133	NaN	NaN	0.0197	0.8717	0.0295	0.0197	0.0265	0.0267	0.026
0.0	0.0	0.0	-789.0719	2973.5867	NaN	NaN	1.3	0.8722	0.0292	0.0195	0.0264	0.0268	0.0258
0.0	0.0	0.0	757.9281	-86.4133	NaN	NaN	-0.1287	0.8714	0.0294	0.0197	0.0266	0.0271	0.0259
0.0	0.0	0.0	-3049.0719	580.5867	NaN	NaN	-0.2352	0.871	0.0297	0.0198	0.0266	0.027	0.0259
0.0	0.0	0.0	-977.0719	-2125.4133	NaN	NaN	0.6851	0.8702	0.03	0.0199	0.0267	0.0271	0.0261
0.0	0.0	0.0	-2939.0719	-1785.4133	NaN	NaN	0.3779	0.87	0.0301	0.0199	0.0267	0.0271	0.0262
0.0	0.0	0.0	-2079.0719	1148.5867	NaN	NaN	-0.3	0.8707	0.0297	0.0198	0.0266	0.0271	0.0261
0.0	0.0	0.0	725.9281	1699.5867	NaN	NaN	0.7007	0.8714	0.0295	0.0196	0.0265	0.0271	0.0259
0.0	0.0	0.0	-258.0719	440.5867	NaN	NaN	1.3	0.8708	0.0296	0.0197	0.0267	0.0272	0.026
0.0	0.0	0.0	-388.0719	-1444.4133	NaN	NaN	0.7882	0.8706	0.0298	0.0198	0.0267	0.0272	0.026
0.0	0.0	0.0	-1378.0719	-1155.4133	NaN	NaN	0.4561	0.8705	0.0299	0.0198	0.0267	0.0271	0.026
0.0	0.0	0.0	587.9281	-411.4133	NaN	NaN	-0.3	0.871	0.0297	0.0196	0.0266	0.0271	0.0259
0.0	0.0	0.0	-1230.0719	453.5867	NaN	NaN	-0.3	0.8712	0.0296	0.0196	0.0266	0.027	0.0259
0.0	0.0	0.0	-1520.0719	-3821.4133	NaN	NaN	0.7154	0.871	0.0297	0.0197	0.0267	0.0271	0.0259
0.0	0.0	0.0	-803.0719	-94.4133	NaN	NaN	0.1052	0.8711	0.0297	0.0196	0.0267	0.0271	0.0259
0.0	0.0	0.0	-1573.0719	-326.4133	NaN	NaN	0.1718	0.8707	0.0299	0.0197	0.0267	0.0271	0.026
0.0	0.0	0.0	-2140.0719	-2692.4133	NaN	NaN	0.5571	0.8704	0.03	0.0198	0.0267	0.027	0.0261
0.0	0.0	0.0	-3121.0719	-1702.4133	NaN	NaN	0.3529	0.8707	0.0299	0.0198	0.0266	0.0269	0.0261
0.0	0.0	0.0	-1554.0719	744.5867	NaN	NaN	-0.3	0.872	0.0295	0.0196	0.0263	0.0267	0.0259
0.0	0.0	0.0	-109.0719	1405.5867	NaN	NaN	1.0841	0.8727	0.0292	0.0195	0.0258	0.0268	0.0259
0.0	0.0	0.0	-578.0719	3432.5867	NaN	NaN	1.2025	0.8725	0.0293	0.0195	0.0257	0.0271	0.026
0.0	0.0	0.0	309.9281	2850.5867	NaN	NaN	0.9019	0.8725	0.0296	0.0195	0.0256	0.027	0.0258
0.0	0.0	0.0	1395.9281	628.5867	NaN	NaN	0.3105	0.8725	0.0298	0.0195	0.0256	0.0269	0.0257
0.0	0.0	0.0	-992.0719	3480.5867	NaN	NaN	1.3	0.8724	0.0299	0.0195	0.0257	0.0269	0.0257
0.0	0.0	0.0	-275.0719	-462.4133	NaN	NaN	0.627	0.8728	0.0299	0.0194	0.0257	0.0267	0.0256
0.0	0.0	0.0	-1986.0719	2341.5867	NaN	NaN	1.3	0.8729	0.0299	0.0194	0.0257	0.0266	0.0255
0.0	0.0	0.0	127.9281	779.5867	NaN	NaN	0.859	0.8733	0.0297	0.0194	0.0257	0.0265	0.0255
0.0	0.0	0.0	-1004.0719	2266.5867	NaN	NaN	1.3	0.8736	0.0296	0.0194	0.0256	0.0264	0.0253
0.0	0.0	0.0	83.9281	-566.4133	NaN	NaN	1.1739	0.8735	0.0297	0.0194	0.0257	0.0264	0.0253
0.0	0.0	0.0	-1521.0719	2210.5867	NaN	NaN	1.3	0.8741	0.0296	0.0193	0.0256	0.0261	0.0252
0.0	0.0	0.0	-345.0719	-1255.4133	NaN	NaN	0.7844	0.8742	0.0296	0.0193	0.0257	0.026	0.0253
0.0	0.0	0.0	57.9281	428.5867	NaN	NaN	0.8809	0.8746	0.0294	0.0193	0.0256	0.0259	0.0252
0.0	0.0	0.0	-2134.0719	1416.5867	NaN	NaN	-0.3	0.8746	0.0294	0.0193	0.0256	0.0259	0.0253
0.0	0.0	0.0	-1341.0719	928.5867	NaN	NaN	-0.3	0.8748	0.0293	0.0193	0.0256	0.0257	0.0254
0.0	0.0	0.0	-2445.0719	930.5867	NaN	NaN	-0.3	0.8742	0.0294	0.0194	0.0258	0.0257	0.0255
0.0	0.0	0.0	-2016.0719	184.5867	NaN	NaN	-0.1008	0.8743	0.0294	0.0194	0.0257	0.0257	0.0255
0.0	0.0	0.0	-1971.0719	869.5867	NaN	NaN	-0.3	0.8739	0.0294	0.0195	0.0258	0.0257	0.0257
0.0	0.0	0.0	-1867.0719	1737.5867	NaN	NaN	-0.3	0.8742	0.0293	0.0194	0.0258	0.0257	0.0256
0.0	0.0	0.0	-748.0719	-251.4133	NaN	NaN	0.2515	0.874	0.0293	0.0194	0.0259	0.0257	0.0256
0.0	0.0	0.0	-2796.0719	-1524.4133	NaN	NaN	0.3528	0.8739	0.0295	0.0194	0.026	0.0257	0.0256
0.0	0.0	0.0	-1045.0719	2430.5867	NaN	NaN	1.3	0.8739	0.0295	0.0194	0.026	0.0257	0.0256
0.0	0.0	0.0	-1882.0719	-933.4133	NaN	NaN	0.3315	0.8734	0.0296	0.0194	0.0261	0.0257	0.0257
0.0	0.0	0.0	-3992.0719	-408.4133	NaN	NaN	0.0928	0.8731	0.0297	0.0195	0.0261	0.0258	0.0257
0.0	0.0	0.0	-2320.0719	3606.5867	NaN	NaN	1.3	0.8731	0.0297	0.0195	0.026	0.026	0.0258
0.0	0.0	0.0	-3459.0719	2351.5867	NaN	NaN	-0.3	0.8724	0.0299	0.0196	0.0261	0.0261	0.0259
0.0	0.0	0.0	-2836.0719	-641.4133	NaN	NaN	0.1844	0.8719	0.03	0.0197	0.0262	0.0262	0.026
0.0	0.0	0.0	-1963.0719	1172.5867	NaN	NaN	-0.3	0.8717	0.0301	0.0197	0.0262	0.0263	0.026
0.0	0.0	0.0	-2131.0719	523.5867	NaN	NaN	-0.3	0.8714	0.0301	0.0198	0.0261	0.0264	0.0262
0.0	0.0	0.0	-779.0719	715.5867	NaN	NaN	-0.3	0.8713	0.0299	0.0198	0.0261	0.0265	0.0264
0.0	0.0	0.0	-3555.0719	1369.5867	NaN	NaN	-0.3	0.8711	0.0299	0.0198	0.0261	0.0266	0.0265
0.0	0.0	0.0	-1030.0719	595.5867	NaN	NaN	-0.3	0.8706	0.0299	0.0199	0.0263	0.0267	0.0266
0.0	0.0	0.0	-1956.0719	-231.4133	NaN	NaN	0.1058	0.8703	0.03	0.0199	0.0264	0.0268	0.0266
0.0	0.0	0.0	-1807.0719	-1106.4133	NaN	NaN	0.3798	0.8698	0.0302	0.02	0.0266	0.0268	0.0266
0.0	0.0	0.0	-2388.0719	-288.4133	NaN	NaN	0.1078	0.8694	0.0302	0.02	0.0266	0.0269	0.0268
0.0	0.0	0.0	-3217.0719	316.5867	NaN	NaN	-0.1091	0.8692	0.03	0.0201	0.0266	0.027	0.027
0.0	0.0	0.0	-1056.0719	2400.5867	NaN	NaN	1.3	0.8696	0.0297	0.0201	0.0264	0.0271	0.0271
0.0	0.0	0.0	-2427.0719	1762.5867	NaN	NaN	-0.3	0.8697	0.0296	0.02	0.0263	0.0271	0.0271
0.0	0.0	0.0	-1302.0719	393.5867	NaN	NaN	-0.3	0.8696	0.0296	0.02	0.0263	0.0272	0.0271
0.0	0.0	0.0	-2064.0719	210.5867	NaN	NaN	-0.1136	0.8694	0.0297	0.0201	0.0264	0.0272	0.0272
0.0	0.0	0.0	-3883.0719	2113.5867	NaN	NaN	-0.3	0.8696	0.0297	0.0201	0.0264	0.027	0.0271
0.0	0.0	0.0	-1414.0719	466.5867	NaN	NaN	-0.3	0.87	0.0295	0.02	0.0264	0.0268	0.0272
0.0	0.0	0.0	-1770.0719	-712.4133	NaN	NaN	0.287	0.8706	0.0293	0.0199	0.0264	0.0267	0.0271
0.0	0.0	0.0	-1900.0719	2330.5867	NaN	NaN	1.3	0.8717	0.0289	0.0197	0.0261	0.0267	0.0269
0.0	0.0	0.0	-2511.0719	2239.5867	NaN	NaN	-0.3	0.8717	0.0289	0.0196	0.0261	0.0268	0.0269
0.0	0.0	0.0	-642.0719	1576.5867	NaN	NaN	1.3	0.872	0.0289	0.0195	0.026	0.0269	0.0268
0.0	0.0	0.0	-1464.0719	1139.5867	NaN	NaN	-0.3	0.8722	0.0287	0.0194	0.0259	0.0268	0.0268
0.0	0.0	0.0	-1932.0719	737.5867	NaN	NaN	-0.3	0.8728	0.0286	0.0193	0.0257	0.0269	0.0268
0.0	0.0	0.0	-972.0719	3931.5867	NaN	NaN	1.3	0.8736	0.0281	0.019	0.0256	0.027	0.0265
0.0	0.0	0.0	-1055.0719	685.5867	NaN	NaN	-0.3	0.8741	0.0279	0.0189	0.0258	0.0268	0.0265
0.0	0.0	0.0	-1282.0719	-470.4133	NaN	NaN	0.2684	0.8736	0.0279	0.0192	0.0261	0.0266	0.0265
0.0	0.0	0.0	-1162.0719	1615.5867	NaN	NaN	1.3	0.8732	0.028	0.0194	0.0263	0.0264	0.0267
0.0	0.0	0.0	-4339.0719	-432.4133	NaN	NaN	0.0906	0.8732	0.0281	0.0195	0.0262	0.0263	0.0267
0.0	0.0	0.0	-2079.0719	-2184.4133	NaN	NaN	0.5124	0.8743	0.0277	0.0193	0.026	0.0261	0.0266
0.0	0.0	0.0	-1947.0719	695.5867	NaN	NaN	-0.3	0.8754	0.0272	0.0191	0.0259	0.026	0.0263
0.0	0.0	0.0	-456.0719	1422.5867	NaN	NaN	1.3	0.8754	0.0272	0.019	0.0259	0.0261	0.0263
0.0	0.0	0.0	-507.0719	2236.5867	NaN	NaN	1.2932	0.876	0.0271	0.0189	0.0258	0.026	0.0262
0.0	0.0	0.0	-2092.0719	558.5867	NaN	NaN	-0.3	0.8753	0.0275	0.0191	0.0259	0.0259	0.0263
0.0	0.0	0.0	-515.0719	802.5867	NaN	NaN	1.3	0.8754	0.0276	0.0191	0.0258	0.0258	0.0262
0.0	0.0	0.0	-544.0719	95.5867	NaN	NaN	-0.2131	0.8751	0.0278	0.0192	0.0258	0.0258	0.0263
0.0	0.0	0.0	723.9281	211.5867	NaN	NaN	0.2262	0.8749	0.028	0.0193	0.0258	0.026	0.0261
0.0	0.0	0.0	-1749.0719	4076.5867	NaN	NaN	1.3	0.8747	0.028	0.0193	0.0258	0.026	0.0261
0.0	0.0	0.0	-1129.0719	-664.4133	NaN	NaN	0.3705	0.8738	0.0283	0.0195	0.026	0.0261	0.0262
0.0	0.0	0.0	-2613.0719	2588.5867	NaN	NaN	-0.3	0.8739	0.0284	0.0196	0.026	0.0261	0.0261
0.0	0.0	0.0	-919.0719	2289.5867	NaN	NaN	1.3	0.8733	0.0284	0.0197	0.0262	0.0262	0.0261
0.0	0.0	0.0	-2328.0719	1540.5867	NaN	NaN	-0.3	0.8732	0.0285	0.0198	0.0263	0.0262	0.026
0.0	0.0	0.0	-1614.0719	1541.5867	NaN	NaN	-0.3	0.8731	0.0286	0.0198	0.0264	0.0261	0.0259
0.0	0.0	0.0	-2095.0719	-1816.4133	NaN	NaN	0.4644	0.8732	0.0288	0.0199	0.0264	0.0259	0.0258
0.0	0.0	0.0	-2027.0719	438.5867	NaN	NaN	-0.2761	0.873	0.0288	0.0198	0.0265	0.0261	0.0258
0.0	0.0	0.0	-2185.0719	2263.5867	NaN	NaN	1.3	0.8733	0.0287	0.0197	0.0264	0.0262	0.0257
0.0	0.0	0.0	-1401.0719	2085.5867	NaN	NaN	1.3	0.8731	0.0287	0.0197	0.0265	0.0263	0.0258
0.0	0.0	0.0	-2617.0719	-1588.4133	NaN	NaN	0.3777	0.8726	0.0289	0.0198	0.0266	0.0263	0.0258
0.0	0.0	0.0	-1368.0719	82.5867	NaN	NaN	-0.0642	0.8723	0.0291	0.0199	0.0266	0.0264	0.0257
0.0	0.0	0.0	-3673.0719	-325.4133	NaN	NaN	0.0814	0.8721	0.0292	0.0199	0.0266	0.0264	0.0258
0.0	0.0	0.0	-2180.0719	305.5867	NaN	NaN	-0.163	0.8721	0.0293	0.0199	0.0266	0.0264	0.0257
0.0	0.0	0.0	-2856.0719	-553.4133	NaN	NaN	0.1623	0.8721	0.0294	0.02	0.0266	0.0263	0.0257
0.0	0.0	0.0	-3446.0719	404.5867	NaN	NaN	-0.133	0.8721	0.0295	0.0199	0.0265	0.0263	0.0257
0.0	0.0	0.0	-2463.0719	-55.4133	NaN	NaN	0.022	0.8723	0.0293	0.0198	0.0264	0.0265	0.0257
0.0	0.0	0.0	-60.0719	4437.5867	NaN	NaN	1.0137	0.8729	0.029	0.0196	0.0263	0.0266	0.0256
0.0	0.0	0.0	-1439.0719	-1341.4133	NaN	NaN	0.4824	0.8719	0.0293	0.0199	0.0266	0.0266	0.0258
0.0	0.0	0.0	-858.0719	-273.4133	NaN	NaN	0.2416	0.8716	0.0295	0.02	0.0266	0.0266	0.0257
0.0	0.0	0.0	-1905.0719	-1559.4133	NaN	NaN	0.4501	0.8711	0.0297	0.0201	0.0267	0.0267	0.0258
0.0	0.0	0.0	-1906.0719	-129.4133	NaN	NaN	0.0636	0.8713	0.0296	0.0201	0.0266	0.0266	0.0259
0.0	0.0	0.0	-3254.0719	-13.4133	NaN	NaN	0.0041	0.8715	0.0294	0.02	0.0265	0.0265	0.026
0.0	0.0	0.0	-2405.0719	-2332.4133	NaN	NaN	0.4923	0.8724	0.029	0.0199	0.0264	0.0265	0.0259
0.0	0.0	0.0	-1504.0719	1212.5867	NaN	NaN	-0.3	0.8728	0.0287	0.0197	0.0263	0.0265	0.026
0.0	0.0	0.0	-1027.0719	693.5867	NaN	NaN	-0.3	0.8731	0.0285	0.0197	0.0263	0.0265	0.026
0.0	0.0	0.0	412.9281	-1920.4133	NaN	NaN	1.2739	0.8725	0.0286	0.0198	0.0264	0.0265	0.0261
0.0	0.0	0.0	-2805.0719	-1540.4133	NaN	NaN	0.3545	0.8724	0.0286	0.0199	0.0264	0.0265	0.0262
0.0	0.0	0.0	-1330.0719	2795.5867	NaN	NaN	1.3	0.8732	0.0283	0.0197	0.0262	0.0264	0.0261
0.0	0.0	0.0	-78.0719	-749.4133	NaN	NaN	0.9057	0.873	0.0283	0.0197	0.0262	0.0265	0.0263
0.0	0.0	0.0	-1637.0719	1968.5867	NaN	NaN	1.3	0.8735	0.0281	0.0195	0.0261	0.0265	0.0262
0.0	0.0	0.0	-2398.0719	2429.5867	NaN	NaN	1.3	0.8736	0.0283	0.0195	0.026	0.0266	0.0261
0.0	0.0	0.0	52.9281	3068.5867	NaN	NaN	0.983	0.8738	0.0283	0.0194	0.0259	0.0266	0.026
0.0	0.0	0.0	-1353.0719	-352.4133	NaN	NaN	0.2066	0.8735	0.0283	0.0195	0.026	0.0266	0.0261
0.0	0.0	0.0	-1225.0719	718.5867	NaN	NaN	-0.3	0.8734	0.0283	0.0196	0.0261	0.0265	0.026
0.0	0.0	0.0	-2026.0719	1680.5867	NaN	NaN	-0.3	0.8728	0.0285	0.0198	0.0263	0.0264	0.0261
0.0	0.0	0.0	-2316.0719	133.5867	NaN	NaN	-0.0612	0.8729	0.0285	0.0199	0.0263	0.0263	0.0261
0.0	0.0	0.0	-1744.0719	-2299.4133	NaN	NaN	0.5687	0.8729	0.0286	0.0199	0.0263	0.0262	0.0261
0.0	0.0	0.0	-2340.0719	2978.5867	NaN	NaN	1.3	0.8739	0.0281	0.0197	0.0262	0.0261	0.026
0.0	0.0	0.0	-1788.0719	1382.5867	NaN	NaN	-0.3	0.874	0.0279	0.0196	0.0261	0.0262	0.0262
0.0	0.0	0.0	-1801.0719	1091.5867	NaN	NaN	-0.3	0.8742	0.0277	0.0196	0.0261	0.0263	0.0262
0.0	0.0	0.0	-944.0719	2781.5867	NaN	NaN	1.3	0.8742	0.0276	0.0195	0.0261	0.0264	0.0262
0.0	0.0	0.0	-3691.0719	3195.5867	NaN	NaN	-0.3	0.874	0.0276	0.0196	0.0262	0.0263	0.0264
0.0	0.0	0.0	-1791.0719	3233.5867	NaN	NaN	1.3	0.8739	0.0276	0.0196	0.0262	0.0263	0.0264
0.0	0.0	0.0	-2577.0719	723.5867	NaN	NaN	-0.3	0.874	0.0277	0.0196	0.0262	0.0262	0.0263
0.0	0.0	0.0	-1933.0719	-660.4133	NaN	NaN	0.2546	0.8735	0.028	0.0198	0.0264	0.0261	0.0263
0.0	0.0	0.0	-846.0719	-104.4133	NaN	NaN	0.1099	0.8735	0.0281	0.0198	0.0264	0.026	0.0262
0.0	0.0	0.0	-2634.0719	641.5867	NaN	NaN	-0.3	0.8733	0.0282	0.0198	0.0265	0.0261	0.0262
0.0	0.0	0.0	-2363.0719	-1280.4133	NaN	NaN	0.3514	0.8732	0.0282	0.0199	0.0266	0.0261	0.0261
0.0	0.0	0.0	-1463.0719	773.5867	NaN	NaN	-0.3	0.8736	0.0281	0.0197	0.0265	0.0261	0.0261
0.0	0.0	0.0	-1731.0719	-1518.4133	NaN	NaN	0.4673	0.8731	0.0283	0.0198	0.0265	0.0263	0.0261
0.0	0.0	0.0	-1720.0719	-1033.4133	NaN	NaN	0.3753	0.8729	0.0283	0.0198	0.0265	0.0265	0.026
0.0	0.0	0.0	-1375.0719	367.5867	NaN	NaN	-0.3	0.8724	0.0287	0.0198	0.0264	0.0266	0.026
0.0	0.0	0.0	-2030.0719	-2305.4133	NaN	NaN	0.5318	0.872	0.029	0.02	0.0264	0.0265	0.0261
0.0	0.0	0.0	-337.0719	-909.4133	NaN	NaN	0.7296	0.8722	0.029	0.0199	0.0262	0.0266	0.0262
0.0	0.0	0.0	-3141.0719	-215.4133	NaN	NaN	0.0642	0.8722	0.0289	0.0198	0.0261	0.0267	0.0262
0.0	0.0	0.0	-1129.0719	2863.5867	NaN	NaN	1.3	0.872	0.0288	0.0197	0.0261	0.027	0.0264
0.0	0.0	0.0	-1219.0719	484.5867	NaN	NaN	-0.3	0.8716	0.0289	0.0198	0.0262	0.027	0.0265
0.0	0.0	0.0	-1918.0719	-439.4133	NaN	NaN	0.1864	0.871	0.029	0.02	0.0264	0.027	0.0266
0.0	0.0	0.0	-2364.0719	-637.4133	NaN	NaN	0.2124	0.8708	0.0291	0.0201	0.0265	0.0269	0.0266
0.0	0.0	0.0	-1516.0719	2385.5867	NaN	NaN	1.3	0.8709	0.029	0.0201	0.0265	0.027	0.0266
0.0	0.0	0.0	-3048.0719	821.5867	NaN	NaN	-0.3	0.8704	0.0291	0.0202	0.0266	0.0271	0.0267
0.0	0.0	0.0	-1977.0719	1360.5867	NaN	NaN	-0.3	0.8708	0.0289	0.0202	0.0266	0.027	0.0266
0.0	0.0	0.0	-1667.0719	-1501.4133	NaN	NaN	0.4739	0.8705	0.0292	0.0202	0.0266	0.0269	0.0266
0.0	0.0	0.0	-2966.0719	1033.5867	NaN	NaN	-0.3	0.8709	0.029	0.0202	0.0265	0.0269	0.0266
0.0	0.0	0.0	-2819.0719	1453.5867	NaN	NaN	-0.3	0.8708	0.0289	0.0201	0.0265	0.027	0.0267
0.0	0.0	0.0	-2267.0719	1833.5867	NaN	NaN	-0.3	0.8711	0.0287	0.02	0.0264	0.027	0.0267
0.0	0.0	0.0	-1955.0719	2161.5867	NaN	NaN	1.3	0.8711	0.0286	0.02	0.0264	0.0271	0.0268
0.0	0.0	0.0	-1206.0719	-569.4133	NaN	NaN	0.3207	0.8713	0.0285	0.02	0.0264	0.027	0.0268
0.0	0.0	0.0	194.9281	2208.5867	NaN	NaN	0.9189	0.871	0.0285	0.02	0.0265	0.0271	0.0269
0.0	0.0	0.0	-2681.0719	1612.5867	NaN	NaN	-0.3	0.8707	0.0287	0.0201	0.0266	0.0271	0.0268
0.0	0.0	0.0	-2690.0719	-155.4133	NaN	NaN	0.0546	0.8708	0.0289	0.0202	0.0266	0.0268	0.0267
0.0	0.0	0.0	-1978.0719	-1043.4133	NaN	NaN	0.3453	0.8706	0.029	0.0203	0.0266	0.0267	0.0267
0.0	0.0	0.0	-35.0719	-115.4133	NaN	NaN	0.7669	0.8712	0.0287	0.0201	0.0265	0.0268	0.0266
0.0	0.0	0.0	-2202.0719	687.5867	NaN	NaN	-0.3	0.871	0.0287	0.0201	0.0266	0.027	0.0267
0.0	0.0	0.0	-2609.0719	908.5867	NaN	NaN	-0.3	0.871	0.0285	0.0201	0.0266	0.027	0.0267
0.0	0.0	0.0	-1108.0719	1075.5867	NaN	NaN	-0.3	0.8708	0.0287	0.0202	0.0266	0.027	0.0268
0.0	0.0	0.0	-2308.0719	-2509.4133	NaN	NaN	0.5209	0.8704	0.0288	0.0203	0.0266	0.0269	0.0269
0.0	0.0	0.0	-2764.0719	1813.5867	NaN	NaN	-0.3	0.8711	0.0285	0.0201	0.0266	0.0269	0.0268
0.0	0.0	0.0	-1223.0719	1498.5867	NaN	NaN	1.3	0.8712	0.0285	0.0201	0.0265	0.027	0.0268
0.0	0.0	0.0	-2781.0719	-917.4133	NaN	NaN	0.2481	0.871	0.0285	0.0201	0.0266	0.027	0.0268
0.0	0.0	0.0	-1715.0719	655.5867	NaN	NaN	-0.3	0.871	0.0285	0.0201	0.0266	0.0271	0.0268
0.0	0.0	0.0	-860.0719	1373.5867	NaN	NaN	1.3	0.8707	0.0286	0.0201	0.0267	0.0272	0.0267
0.0	0.0	0.0	-2120.0719	-270.4133	NaN	NaN	0.1131	0.8705	0.0288	0.0201	0.0267	0.0272	0.0267
0.0	0.0	0.0	-3607.0719	-3101.4133	NaN	NaN	0.4623	0.8705	0.0289	0.0202	0.0267	0.027	0.0267
0.0	0.0	0.0	-756.0719	-433.4133	NaN	NaN	0.3644	0.8708	0.0288	0.0201	0.0266	0.0271	0.0266
0.0	0.0	0.0	-2559.0719	420.5867	NaN	NaN	-0.1967	0.8711	0.0286	0.0199	0.0265	0.0272	0.0267
0.0	0.0	0.0	-2357.0719	-844.4133	NaN	NaN	0.2638	0.8706	0.0288	0.0201	0.0266	0.0272	0.0267
0.0	0.0	0.0	-1129.0719	1283.5867	NaN	NaN	1.3	0.8709	0.0288	0.0199	0.0265	0.0272	0.0267
0.0	0.0	0.0	-2472.0719	-1096.4133	NaN	NaN	0.3072	0.8706	0.0289	0.02	0.0264	0.0272	0.0269
0.0	0.0	0.0	-1410.0719	-1960.4133	NaN	NaN	0.5816	0.8706	0.0287	0.0199	0.0264	0.0274	0.027
0.0	0.0	0.0	-1982.0719	4060.5867	NaN	NaN	1.3	0.8706	0.0285	0.0198	0.0264	0.0276	0.0271
0.0	0.0	0.0	-1310.0719	-943.4133	NaN	NaN	0.4186	0.8699	0.0287	0.02	0.0265	0.0276	0.0273
0.0	0.0	0.0	-2273.0719	-143.4133	NaN	NaN	0.0593	0.87	0.0286	0.02	0.0265	0.0275	0.0273
0.0	0.0	0.0	-2846.0719	221.5867	NaN	NaN	-0.0844	0.87	0.0286	0.02	0.0265	0.0275	0.0274
0.0	0.0	0.0	-1623.0719	579.5867	NaN	NaN	-0.3	0.8697	0.0285	0.02	0.0265	0.0276	0.0276
0.0	0.0	0.0	489.9281	436.5867	NaN	NaN	0.4712	0.8696	0.0286	0.02	0.0266	0.0276	0.0276
0.0	0.0	0.0	-1581.0719	-1303.4133	NaN	NaN	0.4519	0.8698	0.0287	0.02	0.0266	0.0275	0.0274
0.0	0.0	0.0	-2786.0719	-1182.4133	NaN	NaN	0.298	0.8699	0.0287	0.0201	0.0266	0.0274	0.0274
0.0	0.0	0.0	-2801.0719	1533.5867	NaN	NaN	-0.3	0.8705	0.0283	0.0199	0.0264	0.0273	0.0275
0.0	0.0	0.0	-2119.0719	2344.5867	NaN	NaN	1.3	0.8705	0.0283	0.0197	0.0265	0.0275	0.0275
0.0	0.0	0.0	-2096.0719	2170.5867	NaN	NaN	1.3	0.8704	0.0283	0.0197	0.0265	0.0275	0.0274
0.0	0.0	0.0	-2052.0719	3092.5867	NaN	NaN	1.3	0.8704	0.0284	0.0198	0.0265	0.0275	0.0273
0.0	0.0	0.0	-1625.0719	1449.5867	NaN	NaN	-0.3	0.8711	0.0284	0.0198	0.0264	0.0271	0.0273
0.0	0.0	0.0	-1078.0719	-805.4133	NaN	NaN	0.4276	0.8715	0.0283	0.0198	0.0264	0.0269	0.0272
0.0	0.0	0.0	-1857.0719	-519.4133	NaN	NaN	0.2186	0.8719	0.0282	0.0197	0.0264	0.0268	0.027
0.0	0.0	0.0	-1248.0719	967.5867	NaN	NaN	-0.3	0.872	0.0282	0.0197	0.0264	0.0269	0.0269
0.0	0.0	0.0	866.9281	1292.5867	NaN	NaN	0.5986	0.872	0.0281	0.0197	0.0264	0.0269	0.0269
0.0	0.0	0.0	-2275.0719	-789.4133	NaN	NaN	0.2576	0.8718	0.0283	0.0199	0.0264	0.0266	0.027
0.0	0.0	0.0	-3305.0719	-422.4133	NaN	NaN	0.1133	0.872	0.0283	0.0199	0.0263	0.0265	0.0269
0.0	0.0	0.0	-2779.0719	1639.5867	NaN	NaN	-0.3	0.8724	0.0282	0.0198	0.0263	0.0265	0.0269
0.0	0.0	0.0	-340.0719	1744.5867	NaN	NaN	1.2421	0.8724	0.028	0.0198	0.0264	0.0265	0.0269
0.0	0.0	0.0	-1243.0719	1679.5867	NaN	NaN	1.3	0.8726	0.028	0.0198	0.0263	0.0265	0.0268
0.0	0.0	0.0	-316.0719	971.5867	NaN	NaN	1.3	0.8729	0.0279	0.0198	0.0263	0.0264	0.0267
0.0	0.0	0.0	-3233.0719	1929.5867	NaN	NaN	-0.3	0.873	0.0278	0.0197	0.0264	0.0265	0.0267
0.0	0.0	0.0	-1060.0719	2310.5867	NaN	NaN	1.3	0.8732	0.0276	0.0197	0.0264	0.0265	0.0266
0.0	0.0	0.0	-2502.0719	1946.5867	NaN	NaN	-0.3	0.8731	0.0278	0.0198	0.0265	0.0263	0.0265
0.0	0.0	0.0	-2795.0719	-3093.4133	NaN	NaN	0.5253	0.8724	0.0283	0.0201	0.0267	0.0262	0.0264
0.0	0.0	0.0	-1406.0719	-1355.4133	NaN	NaN	0.4908	0.8729	0.0284	0.0201	0.0266	0.026	0.0262
0.0	0.0	0.0	-2352.0719	-2093.4133	NaN	NaN	0.4709	0.873	0.0283	0.0201	0.0265	0.0259	0.0261
0.0	0.0	0.0	-2661.0719	-481.4133	NaN	NaN	0.1532	0.8734	0.0281	0.02	0.0265	0.0259	0.0261
0.0	0.0	0.0	-2292.0719	491.5867	NaN	NaN	-0.273	0.8737	0.0281	0.0198	0.0263	0.0261	0.026
0.0	0.0	0.0	-1542.0719	306.5867	NaN	NaN	-0.2482	0.8734	0.0282	0.0198	0.0263	0.0263	0.026
0.0	0.0	0.0	-668.0719	-569.4133	NaN	NaN	0.4601	0.8729	0.0284	0.0198	0.0263	0.0263	0.0261
0.0	0.0	0.0	-1805.0719	-1720.4133	NaN	NaN	0.488	0.8724	0.0286	0.0199	0.0263	0.0264	0.0262
0.0	0.0	0.0	-1745.0719	-982.4133	NaN	NaN	0.3602	0.8723	0.0286	0.0199	0.0263	0.0265	0.0263
0.0	0.0	0.0	-1135.0719	4179.5867	NaN	NaN	1.3	0.8722	0.0285	0.0199	0.0263	0.0267	0.0264
0.0	0.0	0.0	-1686.0719	-493.4133	NaN	NaN	0.2264	0.8714	0.0287	0.0201	0.0265	0.0268	0.0265
0.0	0.0	0.0	-2705.0719	322.5867	NaN	NaN	-0.1354	0.8711	0.0289	0.0202	0.0266	0.0267	0.0264
0.0	0.0	0.0	-3468.0719	-1130.4133	NaN	NaN	0.2458	0.8706	0.0293	0.0205	0.0267	0.0266	0.0264
0.0	0.0	0.0	-2437.0719	1310.5867	NaN	NaN	-0.3	0.8708	0.0292	0.0204	0.0266	0.0265	0.0264
0.0	0.0	0.0	-2478.0719	-1265.4133	NaN	NaN	0.338	0.8709	0.0291	0.0204	0.0267	0.0265	0.0265
0.0	0.0	0.0	-1570.0719	2206.5867	NaN	NaN	1.3	0.8718	0.0286	0.0201	0.0266	0.0266	0.0263
0.0	0.0	0.0	-3162.0719	701.5867	NaN	NaN	-0.2851	0.8714	0.0287	0.0202	0.0267	0.0266	0.0264
0.0	0.0	0.0	-1371.0719	-2246.4133	NaN	NaN	0.621	0.8713	0.0287	0.0202	0.0267	0.0266	0.0265
0.0	0.0	0.0	-1696.0719	881.5867	NaN	NaN	-0.3	0.8712	0.0288	0.0202	0.0267	0.0266	0.0265
0.0	0.0	0.0	-2651.0719	662.5867	NaN	NaN	-0.3	0.8711	0.029	0.0203	0.0267	0.0265	0.0265
0.0	0.0	0.0	-2820.0719	-587.4133	NaN	NaN	0.1724	0.8712	0.0289	0.0203	0.0266	0.0264	0.0266
0.0	0.0	0.0	-1721.0719	213.5867	NaN	NaN	-0.1417	0.8717	0.0287	0.0201	0.0264	0.0265	0.0266
0.0	0.0	0.0	-2601.0719	3605.5867	NaN	NaN	1.3	0.872	0.0284	0.0199	0.0263	0.0267	0.0267
0.0	0.0	0.0	-546.0719	4075.5867	NaN	NaN	1.1547	0.8716	0.0284	0.02	0.0264	0.0268	0.0268
0.0	0.0	0.0	-2828.0719	-1164.4133	NaN	NaN	0.2917	0.8709	0.0287	0.0202	0.0266	0.0267	0.0269
0.0	0.0	0.0	-2754.0719	885.5867	NaN	NaN	-0.3	0.8707	0.0288	0.0203	0.0267	0.0267	0.0268
0.0	0.0	0.0	-2615.0719	2190.5867	NaN	NaN	-0.3	0.871	0.0287	0.0203	0.0267	0.0266	0.0268
0.0	0.0	0.0	-3158.0719	1339.5867	NaN	NaN	-0.3	0.8707	0.0289	0.0204	0.0268	0.0266	0.0268
0.0	0.0	0.0	-3329.0719	-1301.4133	NaN	NaN	0.2811	0.8706	0.0289	0.0204	0.0268	0.0266	0.0267
0.0	0.0	0.0	-1414.0719	-534.4133	NaN	NaN	0.2743	0.8709	0.0288	0.0203	0.0268	0.0266	0.0266
0.0	0.0	0.0	-54.0719	143.5867	NaN	NaN	1.3	0.8712	0.0286	0.0202	0.0267	0.0267	0.0267
0.0	0.0	0.0	-3800.0719	204.5867	NaN	NaN	-0.0569	0.8712	0.0285	0.0201	0.0266	0.0267	0.0267
0.0	0.0	0.0	-1321.0719	-1611.4133	NaN	NaN	0.5495	0.8715	0.0283	0.02	0.0265	0.0268	0.0267
0.0	0.0	0.0	-2649.0719	3419.5867	NaN	NaN	1.3	0.8719	0.0281	0.0198	0.0265	0.027	0.0268
0.0	0.0	0.0	-2878.0719	528.5867	NaN	NaN	-0.225	0.8711	0.0283	0.02	0.0267	0.027	0.0269
0.0	0.0	0.0	-396.0719	-1019.4133	NaN	NaN	0.7202	0.8709	0.0284	0.02	0.0268	0.027	0.0269
0.0	0.0	0.0	-2652.0719	-844.4133	NaN	NaN	0.2415	0.8705	0.0286	0.0202	0.0269	0.027	0.0268
0.0	0.0	0.0	-135.0719	861.5867	NaN	NaN	1.1859	0.8708	0.0286	0.0201	0.0267	0.027	0.0268
0.0	0.0	0.0	-2934.0719	-1703.4133	NaN	NaN	0.3673	0.8706	0.0287	0.0201	0.0266	0.027	0.0269
0.0	0.0	0.0	-1085.0719	178.5867	NaN	NaN	-0.197	0.8709	0.0286	0.0199	0.0266	0.0274	0.0268
0.0	0.0	0.0	-1067.0719	3114.5867	NaN	NaN	1.3	0.8706	0.0286	0.0199	0.0266	0.0275	0.0268
0.0	0.0	0.0	-1574.0719	1185.5867	NaN	NaN	-0.3	0.8695	0.029	0.0201	0.0267	0.0277	0.027
0.0	0.0	0.0	-3983.0719	-1410.4133	NaN	NaN	0.2615	0.8689	0.0293	0.0203	0.0268	0.0276	0.027
0.0	0.0	0.0	-2205.0719	2961.5867	NaN	NaN	1.3	0.8691	0.0293	0.0203	0.0268	0.0276	0.0269
0.0	0.0	0.0	-1237.0719	811.5867	NaN	NaN	-0.3	0.869	0.0293	0.0202	0.0267	0.0276	0.027
0.0	0.0	0.0	-2136.0719	-413.4133	NaN	NaN	0.1622	0.8694	0.0292	0.0201	0.0267	0.0277	0.027
0.0	0.0	0.0	-2065.0719	1070.5867	NaN	NaN	-0.3	0.8694	0.0292	0.02	0.0267	0.0278	0.0269
0.0	0.0	0.0	-2721.0719	3197.5867	NaN	NaN	1.3	0.8695	0.0291	0.0199	0.0266	0.0279	0.027
0.0	0.0	0.0	-438.0719	-2141.4133	NaN	NaN	0.8302	0.8693	0.0292	0.0199	0.0266	0.0279	0.0271
0.0	0.0	0.0	-2219.0719	83.5867	NaN	NaN	-0.0391	0.8693	0.0292	0.0199	0.0266	0.0279	0.0271
0.0	0.0	0.0	-3438.0719	510.5867	NaN	NaN	-0.1744	0.8692	0.0294	0.02	0.0266	0.0279	0.027
0.0	0.0	0.0	-1694.0719	-345.4133	NaN	NaN	0.1694	0.8693	0.0293	0.02	0.0265	0.0278	0.0271
0.0	0.0	0.0	-2844.0719	-359.4133	NaN	NaN	0.1122	0.8693	0.0293	0.0199	0.0266	0.0278	0.0271
0.0	0.0	0.0	-1251.0719	1907.5867	NaN	NaN	1.3	0.87	0.0291	0.0197	0.0265	0.0278	0.0269
0.0	0.0	0.0	-1779.0719	-41.4133	NaN	NaN	0.0227	0.87	0.0291	0.0197	0.0264	0.0277	0.0271
0.0	0.0	0.0	-1890.0719	-355.4133	NaN	NaN	0.1583	0.8697	0.029	0.0198	0.0264	0.028	0.0271
0.0	0.0	0.0	-2042.0719	3478.5867	NaN	NaN	1.3	0.8692	0.029	0.0199	0.0263	0.0282	0.0273
0.0	0.0	0.0	-840.0719	2393.5867	NaN	NaN	1.3	0.8696	0.029	0.0199	0.0263	0.028	0.0272
0.0	0.0	0.0	-2155.0719	2046.5867	NaN	NaN	-0.3	0.87	0.0289	0.0199	0.0263	0.0277	0.0272
0.0	0.0	0.0	-2315.0719	-527.4133	NaN	NaN	0.1855	0.8706	0.0289	0.0198	0.0263	0.0274	0.027
0.0	0.0	0.0	-260.0719	2131.5867	NaN	NaN	1.139	0.8708	0.0288	0.0198	0.0262	0.0276	0.0269
0.0	0.0	0.0	-434.0719	4179.5867	NaN	NaN	1.1159	0.8708	0.0288	0.0197	0.0263	0.0276	0.0268
0.0	0.0	0.0	-2256.0719	-678.4133	NaN	NaN	0.2312	0.8711	0.0288	0.0197	0.0264	0.0272	0.0268
0.0	0.0	0.0	-1726.0719	-423.4133	NaN	NaN	0.197	0.8712	0.0289	0.0198	0.0265	0.0271	0.0265
0.0	0.0	0.0	-2512.0719	2418.5867	NaN	NaN	-0.3	0.8716	0.0288	0.0197	0.0265	0.0271	0.0264
0.0	0.0	0.0	-1910.0719	1280.5867	NaN	NaN	-0.3	0.8722	0.0286	0.0195	0.0264	0.027	0.0263
0.0	0.0	0.0	-1477.0719	3523.5867	NaN	NaN	1.3	0.8726	0.0285	0.0194	0.0263	0.027	0.0262
0.0	0.0	0.0	-537.0719	-703.4133	NaN	NaN	0.567	0.8723	0.0286	0.0195	0.0264	0.027	0.0261
0.0	0.0	0.0	-1304.0719	2848.5867	NaN	NaN	1.3	0.8726	0.0286	0.0194	0.0263	0.027	0.0261
0.0	0.0	0.0	-1130.0719	335.5867	NaN	NaN	-0.3	0.8723	0.0287	0.0196	0.0265	0.0268	0.0262
0.0	0.0	0.0	-1005.0719	789.5867	NaN	NaN	-0.3	0.8725	0.0289	0.0196	0.0264	0.0266	0.0261
0.0	0.0	0.0	-2300.0719	-1712.4133	NaN	NaN	0.4268	0.8723	0.0291	0.0197	0.0263	0.0266	0.0261
0.0	0.0	0.0	-1345.0719	3272.5867	NaN	NaN	1.3	0.8726	0.029	0.0196	0.0261	0.0268	0.0259
0.0	0.0	0.0	-711.0719	3615.5867	NaN	NaN	1.2448	0.8724	0.029	0.0196	0.026	0.0271	0.0259
0.0	0.0	0.0	-559.0719	1908.5867	NaN	NaN	1.3	0.8723	0.0292	0.0196	0.026	0.0269	0.026
0.0	0.0	0.0	-1056.0719	2472.5867	NaN	NaN	1.3	0.8715	0.0295	0.0197	0.0264	0.0268	0.026
0.0	0.0	0.0	-1322.0719	897.5867	NaN	NaN	-0.3	0.8721	0.0296	0.0196	0.0263	0.0266	0.0258
0.0	0.0	0.0	-479.0719	-2734.4133	NaN	NaN	0.8509	0.872	0.0297	0.0197	0.0264	0.0265	0.0258
0.0	0.0	0.0	-1642.0719	979.5867	NaN	NaN	-0.3	0.8724	0.0296	0.0196	0.0263	0.0264	0.0256
0.0	0.0	0.0	-1797.0719	377.5867	NaN	NaN	-0.266	0.8724	0.0297	0.0195	0.0262	0.0266	0.0256
0.0	0.0	0.0	-3082.0719	2258.5867	NaN	NaN	-0.3	0.8724	0.0297	0.0195	0.0262	0.0267	0.0256
0.0	0.0	0.0	-2012.0719	1597.5867	NaN	NaN	-0.3	0.8726	0.0297	0.0194	0.0261	0.0267	0.0256
0.0	0.0	0.0	-3178.0719	-810.4133	NaN	NaN	0.2032	0.8724	0.0298	0.0195	0.0262	0.0266	0.0256
0.0	0.0	0.0	-1843.0719	-1693.4133	NaN	NaN	0.4788	0.8724	0.0298	0.0194	0.0262	0.0266	0.0256
0.0	0.0	0.0	-2039.0719	3003.5867	NaN	NaN	1.3	0.8731	0.0294	0.0194	0.026	0.0265	0.0256
0.0	0.0	0.0	-2080.0719	2560.5867	NaN	NaN	1.3	0.8728	0.0294	0.0194	0.0262	0.0265	0.0257
0.0	0.0	0.0	-2116.0719	-908.4133	NaN	NaN	0.3004	0.8728	0.0295	0.0194	0.0263	0.0264	0.0257
0.0	0.0	0.0	-2036.0719	-1069.4133	NaN	NaN	0.3444	0.8723	0.0297	0.0195	0.0264	0.0264	0.0257
0.0	0.0	0.0	-3166.0719	575.5867	NaN	NaN	-0.2222	0.8723	0.0297	0.0195	0.0263	0.0264	0.0258
0.0	0.0	0.0	-183.0719	340.5867	NaN	NaN	1.3	0.8722	0.0296	0.0196	0.0263	0.0264	0.0259
0.0	0.0	0.0	-2628.0719	743.5867	NaN	NaN	-0.3	0.8719	0.0295	0.0197	0.0263	0.0265	0.0261
0.0	0.0	0.0	-1831.0719	1260.5867	NaN	NaN	-0.3	0.8719	0.0295	0.0197	0.0264	0.0265	0.0261
0.0	0.0	0.0	-1101.0719	1643.5867	NaN	NaN	1.3	0.8719	0.0295	0.0197	0.0264	0.0264	0.0261
0.0	0.0	0.0	-2120.0719	43.5867	NaN	NaN	-0.021	0.8716	0.0296	0.0198	0.0264	0.0265	0.0262
0.0	0.0	0.0	-188.0719	2932.5867	NaN	NaN	1.0685	0.872	0.0295	0.0197	0.0263	0.0264	0.0261
0.0	0.0	0.0	-1421.0719	862.5867	NaN	NaN	-0.3	0.8718	0.0296	0.0197	0.0264	0.0264	0.0261
0.0	0.0	0.0	-2913.0719	1217.5867	NaN	NaN	-0.3	0.872	0.0295	0.0197	0.0263	0.0264	0.0261
0.0	0.0	0.0	-2881.0719	1428.5867	NaN	NaN	-0.3	0.8719	0.0296	0.0197	0.0264	0.0263	0.0261
0.0	0.0	0.0	-829.0719	2470.5867	NaN	NaN	1.3	0.872	0.0296	0.0196	0.0264	0.0264	0.0261
0.0	0.0	0.0	-1915.0719	36.5867	NaN	NaN	-0.0195	0.8717	0.0296	0.0197	0.0265	0.0264	0.0261
0.0	0.0	0.0	-1746.0719	2006.5867	NaN	NaN	1.3	0.8726	0.0295	0.0196	0.0263	0.0262	0.0259
0.0	0.0	0.0	-1186.0719	-1058.4133	NaN	NaN	0.4716	0.8722	0.0297	0.0197	0.0263	0.0262	0.0259
0.0	0.0	0.0	804.9281	-54.4133	NaN	NaN	-0.0725	0.8728	0.0295	0.0196	0.0262	0.0262	0.0258
0.0	0.0	0.0	-456.0719	227.5867	NaN	NaN	-0.3	0.8732	0.0294	0.0195	0.0261	0.0261	0.0257
0.0	0.0	0.0	-2236.0719	3320.5867	NaN	NaN	1.3	0.8737	0.0293	0.0194	0.0259	0.0261	0.0256
0.0	0.0	0.0	-1461.0719	2755.5867	NaN	NaN	1.3	0.8736	0.0292	0.0194	0.0259	0.0262	0.0257
0.0	0.0	0.0	-1327.0719	-644.4133	NaN	NaN	0.3269	0.8731	0.0294	0.0194	0.0262	0.0262	0.0257
0.0	0.0	0.0	-2422.0719	1257.5867	NaN	NaN	-0.3	0.8726	0.0296	0.0195	0.0263	0.0263	0.0257
0.0	0.0	0.0	-3313.0719	1669.5867	NaN	NaN	-0.3	0.8727	0.0297	0.0196	0.0264	0.0261	0.0256
0.0	0.0	0.0	-1524.0719	-1951.4133	NaN	NaN	0.5615	0.8726	0.0297	0.0196	0.0264	0.0261	0.0256
0.0	0.0	0.0	-1008.0719	-1335.4133	NaN	NaN	0.5698	0.8736	0.0294	0.0194	0.0263	0.0259	0.0254
0.0	0.0	0.0	-1894.0719	1117.5867	NaN	NaN	-0.3	0.8744	0.0291	0.0193	0.0262	0.0258	0.0253
0.0	0.0	0.0	-1521.0719	-412.4133	NaN	NaN	0.2133	0.8745	0.0289	0.0192	0.0261	0.0259	0.0253
0.0	0.0	0.0	-535.0719	679.5867	NaN	NaN	1.3	0.8745	0.0289	0.0191	0.0261	0.026	0.0253
0.0	0.0	0.0	-2144.0719	-109.4133	NaN	NaN	0.0486	0.8741	0.029	0.0193	0.0262	0.0259	0.0255
0.0	0.0	0.0	-2395.0719	453.5867	NaN	NaN	-0.2336	0.8739	0.029	0.0193	0.0262	0.026	0.0256
0.0	0.0	0.0	-2162.0719	649.5867	NaN	NaN	-0.3	0.8741	0.0289	0.0193	0.0262	0.026	0.0255
0.0	0.0	0.0	-601.0719	1532.5867	NaN	NaN	1.3	0.8737	0.029	0.0194	0.0263	0.026	0.0256
0.0	0.0	0.0	-1375.0719	73.5867	NaN	NaN	-0.0565	0.8735	0.0292	0.0194	0.0263	0.0261	0.0256
0.0	0.0	0.0	464.9281	294.5867	NaN	NaN	0.3879	0.8734	0.0292	0.0194	0.0263	0.0261	0.0256
0.0	0.0	0.0	-4132.0719	1468.5867	NaN	NaN	-0.3	0.8729	0.0294	0.0195	0.0263	0.0262	0.0256
0.0	0.0	0.0	-183.0719	1182.5867	NaN	NaN	1.1832	0.8731	0.0292	0.0194	0.0263	0.0263	0.0256
0.0	0.0	0.0	-1300.0719	-503.4133	NaN	NaN	0.2791	0.8729	0.0293	0.0195	0.0264	0.0263	0.0257
0.0	0.0	0.0	-1691.0719	778.5867	NaN	NaN	-0.3	0.8725	0.0294	0.0196	0.0265	0.0263	0.0257
0.0	0.0	0.0	-1618.0719	1703.5867	NaN	NaN	1.3	0.8725	0.0295	0.0196	0.0265	0.0263	0.0257
0.0	0.0	0.0	-2013.0719	250.5867	NaN	NaN	-0.1422	0.872	0.0296	0.0197	0.0266	0.0263	0.0258
0.0	0.0	0.0	-1820.0719	1849.5867	NaN	NaN	1.3	0.8722	0.0296	0.0197	0.0266	0.0263	0.0257
0.0	0.0	0.0	-1444.0719	958.5867	NaN	NaN	-0.3	0.8725	0.0296	0.0196	0.0265	0.0262	0.0256
0.0	0.0	0.0	-1948.0719	-1963.4133	NaN	NaN	0.502	0.872	0.0298	0.0197	0.0265	0.0263	0.0257
0.0	0.0	0.0	-683.0719	1778.5867	NaN	NaN	1.3	0.8729	0.0293	0.0195	0.0264	0.0263	0.0256
0.0	0.0	0.0	-2059.0719	2814.5867	NaN	NaN	1.3	0.873	0.0293	0.0194	0.0264	0.0263	0.0256
0.0	0.0	0.0	-1379.0719	-1953.4133	NaN	NaN	0.5862	0.872	0.0296	0.0197	0.0266	0.0264	0.0257
0.0	0.0	0.0	-2227.0719	2314.5867	NaN	NaN	1.3	0.8726	0.0295	0.0195	0.0265	0.0263	0.0255
0.0	0.0	0.0	-71.0719	-2208.4133	NaN	NaN	0.9688	0.8716	0.0299	0.0198	0.0266	0.0265	0.0256
0.0	0.0	0.0	-2164.0719	949.5867	NaN	NaN	-0.3	0.8722	0.0298	0.0197	0.0265	0.0263	0.0255
0.0	0.0	0.0	-1892.0719	52.5867	NaN	NaN	-0.0286	0.872	0.0299	0.0197	0.0265	0.0263	0.0255
0.0	0.0	0.0	-2250.0719	-2371.4133	NaN	NaN	0.5131	0.8724	0.0298	0.0197	0.0264	0.0263	0.0255
0.0	0.0	0.0	-2759.0719	4557.5867	NaN	NaN	1.3	0.8737	0.0292	0.0194	0.0263	0.0262	0.0253
0.0	0.0	0.0	-792.0719	-110.4133	NaN	NaN	0.1223	0.8735	0.0291	0.0195	0.0264	0.0261	0.0254
0.0	0.0	0.0	-1934.0719	2333.5867	NaN	NaN	1.3	0.8733	0.0292	0.0195	0.0265	0.0261	0.0255
0.0	0.0	0.0	-1561.0719	-512.4133	NaN	NaN	0.2471	0.873	0.0293	0.0196	0.0266	0.026	0.0255
0.0	0.0	0.0	-3394.0719	847.5867	NaN	NaN	-0.3	0.8731	0.0293	0.0197	0.0266	0.0258	0.0255
0.0	0.0	0.0	-1905.0719	-1759.4133	NaN	NaN	0.4801	0.8732	0.0292	0.0197	0.0266	0.0258	0.0256
0.0	0.0	0.0	-617.0719	-623.4133	NaN	NaN	0.5026	0.874	0.0289	0.0196	0.0264	0.0256	0.0254
0.0	0.0	0.0	-2706.0719	73.5867	NaN	NaN	-0.028	0.8738	0.029	0.0196	0.0264	0.0257	0.0254
0.0	0.0	0.0	-2948.0719	3144.5867	NaN	NaN	1.3	0.8749	0.0286	0.0194	0.0262	0.0255	0.0253
0.0	0.0	0.0	-2276.0719	1415.5867	NaN	NaN	-0.3	0.8747	0.0286	0.0195	0.0262	0.0256	0.0254
0.0	0.0	0.0	-1831.0719	3301.5867	NaN	NaN	1.3	0.8754	0.0283	0.0194	0.0262	0.0255	0.0253
0.0	0.0	0.0	-1964.0719	2648.5867	NaN	NaN	1.3	0.8749	0.0285	0.0195	0.0263	0.0256	0.0253
0.0	0.0	0.0	70.9281	2200.5867	NaN	NaN	0.9688	0.8748	0.0286	0.0195	0.0263	0.0255	0.0253
0.0	0.0	0.0	-570.0719	687.5867	NaN	NaN	1.3	0.8745	0.0288	0.0195	0.0263	0.0255	0.0253
0.0	0.0	0.0	-2103.0719	1982.5867	NaN	NaN	-0.3	0.8746	0.0288	0.0195	0.0263	0.0255	0.0253
0.0	0.0	0.0	-3050.0719	2709.5867	NaN	NaN	-0.3	0.8747	0.0289	0.0195	0.0262	0.0255	0.0252
0.0	0.0	0.0	-775.0719	4331.5867	NaN	NaN	1.2179	0.8748	0.0287	0.0195	0.0263	0.0255	0.0252
0.0	0.0	0.0	-1635.0719	1539.5867	NaN	NaN	-0.3	0.8744	0.029	0.0196	0.0264	0.0256	0.0251
0.0	0.0	0.0	-1316.0719	-72.4133	NaN	NaN	0.0522	0.8737	0.0292	0.0198	0.0265	0.0255	0.0253
0.0	0.0	0.0	-2353.0719	-430.4133	NaN	NaN	0.1546	0.8731	0.0294	0.0199	0.0266	0.0255	0.0255
0.0	0.0	0.0	-2264.0719	-924.4133	NaN	NaN	0.2899	0.8732	0.0294	0.0199	0.0266	0.0255	0.0255
0.0	0.0	0.0	1228.9281	1600.5867	NaN	NaN	0.5657	0.8741	0.029	0.0197	0.0264	0.0255	0.0252
0.0	0.0	0.0	-3647.0719	3410.5867	NaN	NaN	-0.3	0.8743	0.0289	0.0196	0.0264	0.0256	0.0251
0.0	0.0	0.0	-668.0719	-243.4133	NaN	NaN	0.2671	0.874	0.029	0.0197	0.0264	0.0257	0.0252
0.0	0.0	0.0	-3012.0719	684.5867	NaN	NaN	-0.2941	0.8733	0.0293	0.0198	0.0265	0.0258	0.0253
0.0	0.0	0.0	-927.0719	-172.4133	NaN	NaN	0.1568	0.8727	0.0294	0.0199	0.0266	0.0259	0.0254
0.0	0.0	0.0	-989.0719	1890.5867	NaN	NaN	1.3	0.8729	0.0294	0.0199	0.0266	0.0259	0.0254
0.0	0.0	0.0	-3112.0719	-553.4133	NaN	NaN	0.151	0.8722	0.0295	0.02	0.0268	0.0259	0.0255
0.0	0.0	0.0	-742.0719	-2873.4133	NaN	NaN	0.7948	0.8721	0.0297	0.02	0.0268	0.026	0.0255
0.0	0.0	0.0	-1303.0719	1149.5867	NaN	NaN	-0.3	0.872	0.0297	0.02	0.0268	0.0261	0.0254
0.0	0.0	0.0	-1879.0719	-317.4133	NaN	NaN	0.1445	0.8715	0.0299	0.0201	0.027	0.0261	0.0255
0.0	0.0	0.0	-1322.0719	-749.4133	NaN	NaN	0.3618	0.8712	0.03	0.0201	0.027	0.0261	0.0256
0.0	0.0	0.0	-2468.0719	-2157.4133	NaN	NaN	0.4664	0.8707	0.0302	0.0202	0.0271	0.0262	0.0256
0.0	0.0	0.0	-1862.0719	-397.4133	NaN	NaN	0.1759	0.871	0.0302	0.0201	0.0269	0.0262	0.0256
0.0	0.0	0.0	-2007.0719	2851.5867	NaN	NaN	1.3	0.8712	0.0301	0.02	0.0268	0.0263	0.0255
0.0	0.0	0.0	-1370.0719	-118.4133	NaN	NaN	0.0796	0.8711	0.0301	0.0201	0.0268	0.0264	0.0255
0.0	0.0	0.0	-1792.0719	-109.4133	NaN	NaN	0.0575	0.8709	0.0303	0.0201	0.0268	0.0264	0.0256
0.0	0.0	0.0	-2462.0719	106.5867	NaN	NaN	-0.0453	0.8708	0.0303	0.0201	0.0268	0.0264	0.0256
0.0	0.0	0.0	-766.0719	1836.5867	NaN	NaN	1.3	0.8708	0.0303	0.0201	0.0268	0.0264	0.0256
0.0	0.0	0.0	-1367.0719	-1068.4133	NaN	NaN	0.4387	0.8697	0.0306	0.0203	0.0271	0.0265	0.0258
0.0	0.0	0.0	-1348.0719	233.5867	NaN	NaN	-0.2096	0.8698	0.0306	0.0204	0.027	0.0264	0.0258
0.0	0.0	0.0	-304.0719	-2851.4133	NaN	NaN	0.9036	0.8691	0.0309	0.0205	0.0271	0.0265	0.026
0.0	0.0	0.0	-1125.0719	-194.4133	NaN	NaN	0.1473	0.8699	0.0307	0.0203	0.027	0.0264	0.0258
0.0	0.0	0.0	-1250.0719	921.5867	NaN	NaN	-0.3	0.87	0.0306	0.0202	0.0269	0.0264	0.0258
0.0	0.0	0.0	-968.0719	2042.5867	NaN	NaN	1.3	0.8702	0.0306	0.0202	0.0269	0.0265	0.0256
0.0	0.0	0.0	-2834.0719	1990.5867	NaN	NaN	-0.3	0.8699	0.0307	0.0202	0.027	0.0265	0.0257
0.0	0.0	0.0	-2886.0719	-196.4133	NaN	NaN	0.0637	0.8696	0.0308	0.0203	0.0271	0.0264	0.0259
0.0	0.0	0.0	-2168.0719	1136.5867	NaN	NaN	-0.3	0.8692	0.031	0.0204	0.0271	0.0264	0.0259
0.0	0.0	0.0	-3238.0719	-968.4133	NaN	NaN	0.2302	0.8688	0.0311	0.0204	0.0272	0.0263	0.0261
0.0	0.0	0.0	-782.0719	-57.4133	NaN	NaN	0.0684	0.8694	0.0309	0.0203	0.0271	0.0262	0.026
0.0	0.0	0.0	-2244.0719	4118.5867	NaN	NaN	1.3	0.8703	0.0307	0.0202	0.0269	0.0261	0.0258
0.0	0.0	0.0	-2650.0719	-1147.4133	NaN	NaN	0.3022	0.8707	0.0305	0.0201	0.0269	0.026	0.0258
0.0	0.0	0.0	-1181.0719	3237.5867	NaN	NaN	1.3	0.8718	0.0303	0.0198	0.0267	0.026	0.0255
0.0	0.0	0.0	1821.9281	972.5867	NaN	NaN	0.348	0.8718	0.0303	0.0198	0.0268	0.026	0.0254
0.0	0.0	0.0	-814.0719	1376.5867	NaN	NaN	1.3	0.8711	0.0306	0.0199	0.0269	0.026	0.0255
0.0	0.0	0.0	-3168.0719	-194.4133	NaN	NaN	0.0578	0.8701	0.0309	0.0201	0.0271	0.026	0.0258
0.0	0.0	0.0	-1415.0719	1706.5867	NaN	NaN	1.3	0.8709	0.0308	0.0199	0.0269	0.0259	0.0256
0.0	0.0	0.0	-1685.0719	300.5867	NaN	NaN	-0.2171	0.8706	0.0308	0.02	0.027	0.0259	0.0258
0.0	0.0	0.0	-1895.0719	1516.5867	NaN	NaN	-0.3	0.8713	0.0305	0.0199	0.0269	0.0258	0.0256
0.0	0.0	0.0	-1312.0719	2237.5867	NaN	NaN	1.3	0.871	0.0306	0.0199	0.0271	0.0259	0.0256
0.0	0.0	0.0	-2444.0719	-228.4133	NaN	NaN	0.0855	0.8704	0.0307	0.02	0.0272	0.0259	0.0258
0.0	0.0	0.0	-2543.0719	1017.5867	NaN	NaN	-0.3	0.8703	0.0308	0.02	0.0272	0.0258	0.0259
0.0	0.0	0.0	-3035.0719	-221.4133	NaN	NaN	0.068	0.8704	0.0307	0.02	0.0272	0.0258	0.0259
0.0	0.0	0.0	-1981.0719	787.5867	NaN	NaN	-0.3	0.871	0.0305	0.0199	0.0271	0.0257	0.0257
0.0	0.0	0.0	-1466.0719	1582.5867	NaN	NaN	1.3	0.8711	0.0305	0.0199	0.0272	0.0258	0.0256
0.0	0.0	0.0	-465.0719	551.5867	NaN	NaN	1.3	0.8706	0.0306	0.0199	0.0273	0.0259	0.0257
0.0	0.0	0.0	-3128.0719	-1156.4133	NaN	NaN	0.2699	0.8693	0.0311	0.0201	0.0274	0.026	0.0261
0.0	0.0	0.0	-739.0719	-2248.4133	NaN	NaN	0.7526	0.8688	0.0314	0.0202	0.0274	0.026	0.0262
0.0	0.0	0.0	-2001.0719	33.5867	NaN	NaN	-0.0171	0.8685	0.0315	0.0203	0.0274	0.0261	0.0262
0.0	0.0	0.0	-2614.0719	-1730.4133	NaN	NaN	0.3983	0.8683	0.0315	0.0203	0.0275	0.0262	0.0262
0.0	0.0	0.0	-1690.0719	2121.5867	NaN	NaN	1.3	0.8688	0.0313	0.0202	0.0274	0.0263	0.026
0.0	0.0	0.0	-1014.0719	-2.4133	NaN	NaN	0.0024	0.8679	0.0315	0.0203	0.0276	0.0266	0.0261
0.0	0.0	0.0	-3306.0719	-614.4133	NaN	NaN	0.1567	0.8673	0.0316	0.0204	0.0277	0.0267	0.0263
0.0	0.0	0.0	-2368.0719	1100.5867	NaN	NaN	-0.3	0.8666	0.0318	0.0205	0.0278	0.0268	0.0264
0.0	0.0	0.0	-2332.0719	979.5867	NaN	NaN	-0.3	0.8665	0.0318	0.0205	0.0278	0.0269	0.0265
0.0	0.0	0.0	-2152.0719	-14.4133	NaN	NaN	0.0067	0.8663	0.0318	0.0205	0.0279	0.0269	0.0266
0.0	0.0	0.0	-3560.0719	492.5867	NaN	NaN	-0.1606	0.8665	0.0317	0.0205	0.0278	0.0268	0.0266
0.0	0.0	0.0	-2873.0719	-170.4133	NaN	NaN	0.056	0.8666	0.0317	0.0205	0.0277	0.0268	0.0266
0.0	0.0	0.0	-1933.0719	1274.5867	NaN	NaN	-0.3	0.8669	0.0315	0.0204	0.0276	0.0268	0.0268
0.0	0.0	0.0	-2985.0719	2164.5867	NaN	NaN	-0.3	0.8672	0.0314	0.0204	0.0276	0.0268	0.0267
0.0	0.0	0.0	-2842.0719	2579.5867	NaN	NaN	-0.3	0.8681	0.0311	0.0202	0.0274	0.0267	0.0266
0.0	0.0	0.0	-1624.0719	1662.5867	NaN	NaN	1.3	0.8679	0.0311	0.0202	0.0274	0.0267	0.0267
0.0	0.0	0.0	-470.0719	1380.5867	NaN	NaN	1.3	0.8676	0.0313	0.0203	0.0274	0.0267	0.0267
0.0	0.0	0.0	-1296.0719	-124.4133	NaN	NaN	0.0876	0.8671	0.0315	0.0203	0.0275	0.0268	0.0268
0.0	0.0	0.0	-1057.0719	114.5867	NaN	NaN	-0.1216	0.8673	0.0315	0.0203	0.0274	0.0268	0.0267
0.0	0.0	0.0	393.9281	3965.5867	NaN	NaN	0.9096	0.868	0.0313	0.0201	0.0272	0.0268	0.0265
0.0	0.0	0.0	-2712.0719	-431.4133	NaN	NaN	0.1372	0.8672	0.0315	0.0202	0.0273	0.0271	0.0267
0.0	0.0	0.0	-2074.0719	2146.5867	NaN	NaN	1.3	0.8678	0.0313	0.0201	0.0271	0.0272	0.0264
0.0	0.0	0.0	-383.0719	5448.5867	NaN	NaN	1.0756	0.8682	0.0311	0.02	0.0271	0.0272	0.0263
0.0	0.0	0.0	-2265.0719	-528.4133	NaN	NaN	0.1892	0.8672	0.0314	0.0203	0.0273	0.0273	0.0266
0.0	0.0	0.0	-1719.0719	-692.4133	NaN	NaN	0.2871	0.8671	0.0314	0.0203	0.0273	0.0272	0.0266
0.0	0.0	0.0	-1728.0719	13.5867	NaN	NaN	-0.0079	0.8674	0.0313	0.0203	0.0273	0.0272	0.0265
0.0	0.0	0.0	-1295.0719	3905.5867	NaN	NaN	1.3	0.8682	0.031	0.0201	0.0272	0.0271	0.0263
0.0	0.0	0.0	-672.0719	-84.4133	NaN	NaN	0.1116	0.8685	0.0308	0.0201	0.0272	0.0271	0.0263
0.0	0.0	0.0	-1070.0719	224.5867	NaN	NaN	-0.2656	0.8691	0.0307	0.02	0.0271	0.027	0.0261
0.0	0.0	0.0	-538.0719	-1942.4133	NaN	NaN	0.7831	0.8689	0.0307	0.02	0.0271	0.0271	0.0262
0.0	0.0	0.0	-835.0719	1574.5867	NaN	NaN	1.3	0.8694	0.0306	0.0199	0.0271	0.0271	0.026
0.0	0.0	0.0	-1209.0719	1445.5867	NaN	NaN	1.3	0.8687	0.0308	0.0199	0.0272	0.0272	0.0262
0.0	0.0	0.0	-1232.0719	779.5867	NaN	NaN	-0.3	0.8682	0.0309	0.0199	0.0274	0.0273	0.0263
0.0	0.0	0.0	-1331.0719	26.5867	NaN	NaN	-0.0204	0.8669	0.0313	0.0201	0.0275	0.0274	0.0266
0.0	0.0	0.0	-1462.0719	-1204.4133	NaN	NaN	0.4517	0.8673	0.0313	0.02	0.0274	0.0275	0.0265
0.0	0.0	0.0	45.9281	3336.5867	NaN	NaN	0.9864	0.8676	0.0315	0.0198	0.0271	0.0277	0.0262
0.0	0.0	0.0	186.9281	4338.5867	NaN	NaN	0.9587	0.8677	0.0317	0.0197	0.0269	0.0277	0.0261
0.0	0.0	0.0	-1448.0719	1753.5867	NaN	NaN	1.3	0.8675	0.0318	0.0197	0.0269	0.0278	0.0262
0.0	0.0	0.0	-565.0719	410.5867	NaN	NaN	-0.3	0.8673	0.0319	0.0197	0.027	0.0279	0.0262
0.0	0.0	0.0	251.9281	2196.5867	NaN	NaN	0.8971	0.8674	0.0321	0.0196	0.0269	0.0279	0.0261
0.0	0.0	0.0	-1962.0719	5060.5867	NaN	NaN	1.3	0.8667	0.0321	0.0196	0.0271	0.0281	0.0263
0.0	0.0	0.0	-3072.0719	-1720.4133	NaN	NaN	0.359	0.8637	0.0323	0.0204	0.0281	0.0285	0.027
0.0	0.0	0.0	-2494.0719	-894.4133	NaN	NaN	0.264	0.8645	0.032	0.0204	0.028	0.0282	0.0267
0.0	0.0	0.0	-2472.0719	-2047.4133	NaN	NaN	0.453	0.8646	0.0321	0.0205	0.028	0.0281	0.0268
0.0	0.0	0.0	-2628.0719	-1159.4133	NaN	NaN	0.3061	0.866	0.0317	0.0204	0.0276	0.0279	0.0264
0.0	0.0	0.0	-917.0719	970.5867	NaN	NaN	1.3	0.8679	0.0313	0.02	0.0271	0.0277	0.026
0.0	0.0	0.0	-1630.0719	761.5867	NaN	NaN	-0.3	0.8696	0.0309	0.0197	0.0268	0.0276	0.0255
0.0	0.0	0.0	-904.0719	189.5867	NaN	NaN	-0.2653	0.8698	0.0309	0.0196	0.0267	0.0276	0.0255
0.0	0.0	0.0	-2079.0719	70.5867	NaN	NaN	-0.0351	0.8698	0.031	0.0195	0.0266	0.0277	0.0255
0.0	0.0	0.0	-2878.0719	3632.5867	NaN	NaN	1.3	0.8693	0.0312	0.0196	0.0266	0.0277	0.0256
0.0	0.0	0.0	-1776.0719	642.5867	NaN	NaN	-0.3	0.8695	0.0311	0.0195	0.0266	0.0276	0.0258
0.0	0.0	0.0	-317.0719	-1507.4133	NaN	NaN	0.8262	0.8694	0.0311	0.0195	0.0266	0.0275	0.0258
0.0	0.0	0.0	-1252.0719	-62.4133	NaN	NaN	0.0475	0.871	0.0308	0.0192	0.0264	0.0273	0.0253
0.0	0.0	0.0	261.9281	933.5867	NaN	NaN	0.7809	0.8699	0.0312	0.0193	0.0265	0.0277	0.0254
0.0	0.0	0.0	-1152.0719	1798.5867	NaN	NaN	1.3	0.8698	0.0311	0.0192	0.0266	0.0279	0.0254
0.0	0.0	0.0	-2570.0719	173.5867	NaN	NaN	-0.0724	0.8707	0.0309	0.019	0.0264	0.0278	0.0252
0.0	0.0	0.0	-1399.0719	61.5867	NaN	NaN	-0.046	0.8719	0.0306	0.0188	0.0262	0.0276	0.0249
0.0	0.0	0.0	294.9281	167.5867	NaN	NaN	0.3623	0.8722	0.0306	0.0187	0.0261	0.0275	0.0249
0.0	0.0	0.0	-2843.0719	1859.5867	NaN	NaN	-0.3	0.8724	0.0304	0.0187	0.0261	0.0276	0.0248
0.0	0.0	0.0	-884.0719	140.5867	NaN	NaN	-0.1891	0.8724	0.0304	0.0187	0.0262	0.0276	0.0248
0.0	0.0	0.0	-731.0719	-136.4133	NaN	NaN	0.1573	0.8727	0.0302	0.0187	0.0262	0.0275	0.0247
0.0	0.0	0.0	-1692.0719	-98.4133	NaN	NaN	0.055	0.8727	0.0302	0.0187	0.0262	0.0275	0.0246
0.0	0.0	0.0	-1263.0719	-826.4133	NaN	NaN	0.3955	0.8736	0.0302	0.0186	0.0259	0.0273	0.0244
0.0	0.0	0.0	-1901.0719	1710.5867	NaN	NaN	-0.3	0.8738	0.0303	0.0184	0.0259	0.0273	0.0243
0.0	0.0	0.0	-1273.0719	1331.5867	NaN	NaN	1.3	0.8741	0.0303	0.0183	0.0259	0.0272	0.0242
0.0	0.0	0.0	-2170.0719	-733.4133	NaN	NaN	0.2526	0.8725	0.0305	0.0186	0.0264	0.0275	0.0245
0.0	0.0	0.0	-1492.0719	719.5867	NaN	NaN	-0.3	0.8734	0.0302	0.0185	0.0264	0.0272	0.0242
0.0	0.0	0.0	-698.0719	4364.5867	NaN	NaN	1.1904	0.8593	0.0335	0.0203	0.0291	0.0304	0.0275
0.0	0.0	0.0	-2538.0719	346.5867	NaN	NaN	-0.1582	0.8806	0.0277	0.0174	0.0258	0.0266	0.0218
