# Supplementary material for: DeepFRET, a software for rapid and automated single-molecule FRET data classification using deep learning
Source: eLife. 2020 Nov 3;9:e60404. doi: 10.7554/eLife.60404 (PMC7609065; doi:10.7554/eLife.60404)
Supplement: Figure 4—source data 1. [file elife-60404-fig4-data1.zip › Figure 4-source data 1/Fig_S4a/Traces/traces_all_n294/Traces_Fig2d_4mMAc_mov2_combined_tif_pair1.txt]

Exported by DeepFRET
Date: 2020-08-26, 18:13
Video filename: None
FRET pair #1
Bleaches at None
D-Dexc-bg	A-Dexc-bg	A-Aexc-bg	D-Dexc-rw	A-Dexc-rw	A-Aexc-rw	S	E	p_bleached	p_aggregated	p_noisy	p_scrambled	p_static	p_dynamic
0.0	0.0	0.0	55185.9477	23379.4254	NaN	NaN	0.2976	0.0158	0.8804	0.0227	0.0309	0.0299	0.0203
0.0	0.0	0.0	56742.9477	15576.4254	NaN	NaN	0.2154	0.016	0.8805	0.0214	0.0304	0.0321	0.0197
0.0	0.0	0.0	51476.9477	19348.4254	NaN	NaN	0.2732	0.0144	0.8854	0.0207	0.0288	0.0326	0.0181
0.0	0.0	0.0	48593.9477	19184.4254	NaN	NaN	0.283	0.0138	0.886	0.0208	0.0286	0.0331	0.0177
0.0	0.0	0.0	53207.9477	17459.4254	NaN	NaN	0.2471	0.0138	0.8826	0.0213	0.0294	0.0345	0.0184
0.0	0.0	0.0	54468.9477	19604.4254	NaN	NaN	0.2647	0.0141	0.8789	0.0218	0.0302	0.0359	0.019
0.0	0.0	0.0	48137.9477	20970.4254	NaN	NaN	0.3034	0.0142	0.8803	0.0216	0.0294	0.0357	0.0187
0.0	0.0	0.0	45212.9477	18640.4254	NaN	NaN	0.2919	0.0143	0.8803	0.0216	0.0293	0.0356	0.0189
0.0	0.0	0.0	45293.9477	17743.4254	NaN	NaN	0.2815	0.0139	0.8842	0.0211	0.0281	0.0344	0.0183
0.0	0.0	0.0	47314.9477	21264.4254	NaN	NaN	0.3101	0.0134	0.8867	0.0207	0.0276	0.0336	0.018
0.0	0.0	0.0	44355.9477	15491.4254	NaN	NaN	0.2588	0.0131	0.8895	0.0204	0.0269	0.0325	0.0176
0.0	0.0	0.0	44817.9477	17019.4254	NaN	NaN	0.2752	0.0128	0.8923	0.0199	0.0265	0.0314	0.0171
0.0	0.0	0.0	39929.9477	20265.4254	NaN	NaN	0.3367	0.0127	0.8943	0.0197	0.0261	0.0305	0.0167
0.0	0.0	0.0	43458.9477	13798.4254	NaN	NaN	0.241	0.0126	0.8956	0.0194	0.026	0.0299	0.0165
0.0	0.0	0.0	46948.9477	18786.4254	NaN	NaN	0.2858	0.0126	0.8967	0.0192	0.0259	0.0293	0.0163
0.0	0.0	0.0	51446.9477	15007.4254	NaN	NaN	0.2258	0.0126	0.8959	0.019	0.0263	0.0297	0.0165
0.0	0.0	0.0	48120.9477	19582.4254	NaN	NaN	0.2892	0.0128	0.8911	0.0192	0.0275	0.0322	0.0172
0.0	0.0	0.0	52807.9477	13817.4254	NaN	NaN	0.2074	0.0128	0.8942	0.019	0.0266	0.0306	0.0168
0.0	0.0	0.0	50887.9477	17572.4254	NaN	NaN	0.2567	0.0128	0.895	0.019	0.0261	0.0302	0.0169
0.0	0.0	0.0	49388.9477	17138.4254	NaN	NaN	0.2576	0.0129	0.8943	0.0192	0.0261	0.0303	0.0173
0.0	0.0	0.0	45579.9477	18677.4254	NaN	NaN	0.2907	0.0128	0.8938	0.0193	0.0262	0.0304	0.0175
0.0	0.0	0.0	49148.9477	15524.4254	NaN	NaN	0.24	0.0129	0.8928	0.0194	0.0263	0.0308	0.0178
0.0	0.0	0.0	42470.9477	14049.4254	NaN	NaN	0.2486	0.0129	0.8909	0.0198	0.0267	0.0313	0.0184
0.0	0.0	0.0	38073.9477	16070.4254	NaN	NaN	0.2968	0.0132	0.8889	0.02	0.0267	0.0321	0.019
0.0	0.0	0.0	42447.9477	15840.4254	NaN	NaN	0.2718	0.0135	0.8871	0.0203	0.0269	0.0326	0.0195
0.0	0.0	0.0	52034.9477	13198.4254	NaN	NaN	0.2023	0.0137	0.8859	0.0205	0.0269	0.0331	0.0199
0.0	0.0	0.0	37823.9477	17850.4254	NaN	NaN	0.3206	0.0139	0.8854	0.0205	0.0269	0.0333	0.02
0.0	0.0	0.0	46906.9477	12882.4254	NaN	NaN	0.2155	0.0139	0.8869	0.0203	0.0265	0.0328	0.0196
0.0	0.0	0.0	43851.9477	13959.4254	NaN	NaN	0.2415	0.0137	0.8879	0.0202	0.0263	0.0324	0.0194
0.0	0.0	0.0	50181.9477	18359.4254	NaN	NaN	0.2679	0.0136	0.8895	0.02	0.026	0.032	0.019
0.0	0.0	0.0	47587.9477	19168.4254	NaN	NaN	0.2871	0.0135	0.8896	0.02	0.026	0.0319	0.019
0.0	0.0	0.0	41232.9477	17041.4254	NaN	NaN	0.2924	0.0136	0.8895	0.02	0.0259	0.0319	0.0191
0.0	0.0	0.0	52408.9477	18004.4254	NaN	NaN	0.2557	0.0137	0.8865	0.0206	0.0267	0.0325	0.02
0.0	0.0	0.0	47978.9477	15627.4254	NaN	NaN	0.2457	0.0137	0.8891	0.0202	0.0257	0.032	0.0193
0.0	0.0	0.0	45572.9477	14930.4254	NaN	NaN	0.2468	0.0138	0.8892	0.0202	0.0256	0.032	0.0191
0.0	0.0	0.0	51805.9477	16658.4254	NaN	NaN	0.2433	0.0139	0.8891	0.0204	0.0257	0.0318	0.0191
0.0	0.0	0.0	44704.9477	16197.4254	NaN	NaN	0.266	0.014	0.8883	0.0205	0.0258	0.0323	0.0192
0.0	0.0	0.0	48595.9477	13212.4254	NaN	NaN	0.2138	0.0139	0.8879	0.0206	0.026	0.0324	0.0192
0.0	0.0	0.0	48848.9477	21946.4254	NaN	NaN	0.31	0.0138	0.8866	0.021	0.0264	0.0326	0.0196
0.0	0.0	0.0	44267.9477	17837.4254	NaN	NaN	0.2872	0.0137	0.8854	0.0211	0.0269	0.0333	0.0196
0.0	0.0	0.0	48158.9477	18604.4254	NaN	NaN	0.2787	0.0135	0.8851	0.0212	0.0272	0.0334	0.0196
0.0	0.0	0.0	47258.9477	17715.4254	NaN	NaN	0.2727	0.0132	0.8849	0.0211	0.0276	0.0336	0.0195
0.0	0.0	0.0	43390.9477	13860.4254	NaN	NaN	0.2421	0.013	0.8848	0.0211	0.0279	0.0338	0.0194
0.0	0.0	0.0	48482.9477	10305.4254	NaN	NaN	0.1753	0.0128	0.8857	0.0209	0.0279	0.0338	0.019
0.0	0.0	0.0	52369.9477	16822.4254	NaN	NaN	0.2431	0.0126	0.8856	0.0209	0.0282	0.0337	0.019
0.0	0.0	0.0	45916.9477	15667.4254	NaN	NaN	0.2544	0.0124	0.8853	0.0209	0.0284	0.034	0.0189
0.0	0.0	0.0	43929.9477	17146.4254	NaN	NaN	0.2807	0.0122	0.8863	0.0208	0.0283	0.0336	0.0188
0.0	0.0	0.0	39657.9477	15530.4254	NaN	NaN	0.2814	0.0121	0.8879	0.0206	0.0279	0.0331	0.0186
0.0	0.0	0.0	43090.9477	17063.4254	NaN	NaN	0.2837	0.0119	0.89	0.0203	0.0272	0.0324	0.0182
0.0	0.0	0.0	42812.9477	15423.4254	NaN	NaN	0.2648	0.0119	0.8918	0.0201	0.0268	0.0315	0.018
0.0	0.0	0.0	50102.9477	14877.4254	NaN	NaN	0.229	0.0117	0.8924	0.0201	0.0268	0.031	0.0179
0.0	0.0	0.0	46050.9477	19384.4254	NaN	NaN	0.2962	0.0118	0.8923	0.0201	0.0268	0.0311	0.018
0.0	0.0	0.0	50218.9477	14745.4254	NaN	NaN	0.227	0.0117	0.8924	0.0201	0.0269	0.0308	0.018
0.0	0.0	0.0	51412.9477	19916.4254	NaN	NaN	0.2792	0.0117	0.8914	0.0202	0.0274	0.031	0.0183
0.0	0.0	0.0	47347.9477	16983.4254	NaN	NaN	0.264	0.0118	0.891	0.0203	0.0275	0.0311	0.0184
0.0	0.0	0.0	51641.9477	15922.4254	NaN	NaN	0.2357	0.0118	0.8902	0.0204	0.0277	0.0312	0.0187
0.0	0.0	0.0	46432.9477	16330.4254	NaN	NaN	0.2602	0.0119	0.8897	0.0205	0.0279	0.0313	0.0188
0.0	0.0	0.0	37195.9477	17563.4254	NaN	NaN	0.3207	0.0119	0.8892	0.0205	0.028	0.0316	0.0189
0.0	0.0	0.0	45228.9477	13972.4254	NaN	NaN	0.236	0.0119	0.8889	0.0205	0.0281	0.0317	0.0189
0.0	0.0	0.0	45540.9477	17936.4254	NaN	NaN	0.2826	0.0119	0.8887	0.0204	0.0282	0.0318	0.019
0.0	0.0	0.0	48056.9477	15552.4254	NaN	NaN	0.2445	0.012	0.888	0.0204	0.0283	0.0323	0.019
0.0	0.0	0.0	47909.9477	16343.4254	NaN	NaN	0.2544	0.012	0.8879	0.0204	0.0283	0.0324	0.019
0.0	0.0	0.0	44136.9477	22026.4254	NaN	NaN	0.3329	0.0121	0.8876	0.0204	0.0282	0.0326	0.0191
0.0	0.0	0.0	44761.9477	20859.4254	NaN	NaN	0.3179	0.0121	0.8874	0.0204	0.0283	0.0328	0.0191
0.0	0.0	0.0	43452.9477	16660.4254	NaN	NaN	0.2772	0.0121	0.8882	0.0202	0.0279	0.0327	0.0188
0.0	0.0	0.0	44132.9477	18873.4254	NaN	NaN	0.2995	0.0122	0.889	0.0201	0.0275	0.0327	0.0186
0.0	0.0	0.0	46386.9477	15400.4254	NaN	NaN	0.2492	0.0124	0.889	0.02	0.0273	0.0328	0.0185
0.0	0.0	0.0	46567.9477	12998.4254	NaN	NaN	0.2182	0.0124	0.8876	0.0202	0.0277	0.0334	0.0187
0.0	0.0	0.0	61070.9477	21052.4254	NaN	NaN	0.2564	0.0124	0.8879	0.0201	0.0276	0.0335	0.0185
0.0	0.0	0.0	75923.9477	19229.4254	NaN	NaN	0.2021	0.0124	0.8872	0.0202	0.0279	0.0338	0.0186
0.0	0.0	0.0	52622.9477	14165.4254	NaN	NaN	0.2121	0.0123	0.8865	0.0203	0.0281	0.0341	0.0187
0.0	0.0	0.0	37993.9477	19399.4254	NaN	NaN	0.338	0.0123	0.8861	0.0204	0.0282	0.0343	0.0187
0.0	0.0	0.0	37871.9477	18421.4254	NaN	NaN	0.3272	0.0122	0.8864	0.0204	0.0282	0.0342	0.0186
0.0	0.0	0.0	40558.9477	14286.4254	NaN	NaN	0.2605	0.0123	0.8872	0.0204	0.0278	0.0339	0.0184
0.0	0.0	0.0	31309.9477	20720.4254	NaN	NaN	0.3982	0.0123	0.8878	0.0204	0.0276	0.0337	0.0183
0.0	0.0	0.0	41388.9477	18221.4254	NaN	NaN	0.3057	0.0123	0.8882	0.0203	0.0276	0.0334	0.0182
0.0	0.0	0.0	36888.9477	18668.4254	NaN	NaN	0.336	0.0124	0.8885	0.0203	0.0273	0.0332	0.0182
0.0	0.0	0.0	39619.9477	18745.4254	NaN	NaN	0.3212	0.0125	0.8899	0.0201	0.0269	0.0326	0.018
0.0	0.0	0.0	39095.9477	17106.4254	NaN	NaN	0.3044	0.0126	0.8901	0.02	0.0268	0.0323	0.0181
0.0	0.0	0.0	36112.9477	20715.4254	NaN	NaN	0.3645	0.0128	0.8917	0.0198	0.0261	0.0319	0.0178
0.0	0.0	0.0	46919.9477	13930.4254	NaN	NaN	0.2289	0.0129	0.8924	0.0197	0.0258	0.0316	0.0176
0.0	0.0	0.0	46464.9477	17279.4254	NaN	NaN	0.2711	0.0132	0.8932	0.0196	0.0253	0.0313	0.0174
0.0	0.0	0.0	43716.9477	19037.4254	NaN	NaN	0.3034	0.0135	0.8929	0.0197	0.0252	0.0314	0.0173
0.0	0.0	0.0	43170.9477	12495.4254	NaN	NaN	0.2245	0.0138	0.8918	0.0199	0.0254	0.0317	0.0175
0.0	0.0	0.0	42775.9477	13851.4254	NaN	NaN	0.2446	0.0141	0.8899	0.0201	0.0258	0.0322	0.0178
0.0	0.0	0.0	43800.9477	16478.4254	NaN	NaN	0.2734	0.0142	0.8868	0.0206	0.0267	0.0332	0.0185
0.0	0.0	0.0	42646.9477	19956.4254	NaN	NaN	0.3188	0.0145	0.8838	0.021	0.0275	0.0343	0.019
0.0	0.0	0.0	48513.9477	17670.4254	NaN	NaN	0.267	0.0146	0.8813	0.0213	0.0282	0.0352	0.0194
0.0	0.0	0.0	46748.9477	16903.4254	NaN	NaN	0.2656	0.0148	0.8783	0.0217	0.0289	0.0362	0.02
0.0	0.0	0.0	42667.9477	17703.4254	NaN	NaN	0.2932	0.0152	0.8763	0.0219	0.0292	0.0372	0.0202
0.0	0.0	0.0	39629.9477	14134.4254	NaN	NaN	0.2629	0.0155	0.8745	0.0221	0.0297	0.0378	0.0205
0.0	0.0	0.0	36182.9477	12392.4254	NaN	NaN	0.2551	0.0158	0.8741	0.0221	0.0294	0.0381	0.0204
0.0	0.0	0.0	38283.9477	22865.4254	NaN	NaN	0.3739	0.0161	0.8736	0.0221	0.0294	0.0382	0.0205
0.0	0.0	0.0	40016.9477	15411.4254	NaN	NaN	0.278	0.0164	0.8743	0.022	0.029	0.038	0.0202
0.0	0.0	0.0	44021.9477	22921.4254	NaN	NaN	0.3424	0.0164	0.8759	0.0218	0.0285	0.0376	0.0198
0.0	0.0	0.0	46853.9477	19481.4254	NaN	NaN	0.2937	0.0165	0.8771	0.0217	0.028	0.0371	0.0195
0.0	0.0	0.0	43641.9477	16016.4254	NaN	NaN	0.2685	0.0166	0.8788	0.0215	0.0274	0.0367	0.0191
0.0	0.0	0.0	47087.9477	14856.4254	NaN	NaN	0.2398	0.0166	0.8805	0.0215	0.0268	0.0359	0.0187
0.0	0.0	0.0	46271.9477	13434.4254	NaN	NaN	0.225	0.0166	0.8821	0.0215	0.0263	0.0352	0.0184
0.0	0.0	0.0	48623.9477	21178.4254	NaN	NaN	0.3034	0.0165	0.8819	0.0216	0.0263	0.0353	0.0184
0.0	0.0	0.0	45318.9477	12363.4254	NaN	NaN	0.2143	0.0163	0.8834	0.0217	0.0258	0.0346	0.0181
0.0	0.0	0.0	58895.9477	15738.4254	NaN	NaN	0.2109	0.0161	0.8833	0.0219	0.0259	0.0345	0.0183
0.0	0.0	0.0	46259.9477	15500.4254	NaN	NaN	0.251	0.0162	0.8817	0.0223	0.0263	0.0349	0.0187
0.0	0.0	0.0	40057.9477	19377.4254	NaN	NaN	0.326	0.016	0.8807	0.0226	0.0266	0.0352	0.0189
0.0	0.0	0.0	49493.9477	19131.4254	NaN	NaN	0.2788	0.0161	0.8781	0.0232	0.0273	0.0357	0.0196
0.0	0.0	0.0	40467.9477	16189.4254	NaN	NaN	0.2857	0.0161	0.8769	0.0234	0.0275	0.0362	0.0199
0.0	0.0	0.0	44644.9477	19591.4254	NaN	NaN	0.305	0.0161	0.8765	0.0234	0.0277	0.0364	0.0199
0.0	0.0	0.0	53102.9477	14635.4254	NaN	NaN	0.2161	0.016	0.8764	0.0235	0.028	0.0364	0.0197
0.0	0.0	0.0	48256.9477	16254.4254	NaN	NaN	0.252	0.0159	0.8756	0.0235	0.0284	0.0368	0.0197
0.0	0.0	0.0	51772.9477	15425.4254	NaN	NaN	0.2296	0.0158	0.8748	0.0236	0.029	0.037	0.0198
0.0	0.0	0.0	41891.9477	13227.4254	NaN	NaN	0.24	0.0158	0.8733	0.0238	0.0296	0.0375	0.0201
0.0	0.0	0.0	47336.9477	16011.4254	NaN	NaN	0.2528	0.0157	0.8717	0.0239	0.0302	0.0381	0.0204
0.0	0.0	0.0	48138.9477	14518.4254	NaN	NaN	0.2317	0.0156	0.869	0.0243	0.0313	0.0389	0.021
0.0	0.0	0.0	42919.9477	21457.4254	NaN	NaN	0.3333	0.0155	0.8661	0.0245	0.0323	0.0402	0.0214
0.0	0.0	0.0	49643.9477	16854.4254	NaN	NaN	0.2535	0.0154	0.8627	0.025	0.0336	0.0413	0.0221
0.0	0.0	0.0	47244.9477	11216.4254	NaN	NaN	0.1919	0.0152	0.8597	0.0254	0.0345	0.0424	0.0227
0.0	0.0	0.0	48632.9477	14999.4254	NaN	NaN	0.2357	0.0151	0.8564	0.0258	0.0356	0.0437	0.0234
0.0	0.0	0.0	45989.9477	17166.4254	NaN	NaN	0.2718	0.015	0.8529	0.0263	0.0369	0.0447	0.0241
0.0	0.0	0.0	46784.9477	17514.4254	NaN	NaN	0.2724	0.0148	0.8498	0.0266	0.0381	0.0461	0.0245
0.0	0.0	0.0	47520.9477	18882.4254	NaN	NaN	0.2844	0.0145	0.8475	0.027	0.0391	0.0469	0.0249
0.0	0.0	0.0	48540.9477	13959.4254	NaN	NaN	0.2233	0.0143	0.8457	0.0272	0.04	0.0478	0.025
0.0	0.0	0.0	46111.9477	15166.4254	NaN	NaN	0.2475	0.0141	0.8444	0.0273	0.0406	0.0484	0.0252
0.0	0.0	0.0	50995.9477	14284.4254	NaN	NaN	0.2188	0.0138	0.8457	0.0271	0.0404	0.0481	0.0248
0.0	0.0	0.0	56705.9477	14560.4254	NaN	NaN	0.2043	0.0136	0.8469	0.0268	0.0403	0.0479	0.0245
0.0	0.0	0.0	44452.9477	15553.4254	NaN	NaN	0.2592	0.0133	0.8492	0.0264	0.0398	0.0475	0.0238
0.0	0.0	0.0	44213.9477	16418.4254	NaN	NaN	0.2708	0.013	0.8515	0.0261	0.0394	0.0468	0.0232
0.0	0.0	0.0	40846.9477	15017.4254	NaN	NaN	0.2688	0.0128	0.8537	0.0257	0.0389	0.0463	0.0226
0.0	0.0	0.0	46106.9477	13657.4254	NaN	NaN	0.2285	0.0127	0.8564	0.0254	0.038	0.0456	0.0219
0.0	0.0	0.0	45910.9477	11560.4254	NaN	NaN	0.2012	0.0126	0.8578	0.0253	0.0377	0.045	0.0215
0.0	0.0	0.0	41090.9477	14202.4254	NaN	NaN	0.2569	0.0126	0.8603	0.025	0.0369	0.0443	0.0209
0.0	0.0	0.0	44406.9477	12236.4254	NaN	NaN	0.216	0.0126	0.8616	0.0249	0.0366	0.0438	0.0207
0.0	0.0	0.0	47539.9477	15369.4254	NaN	NaN	0.2443	0.0126	0.8633	0.0245	0.036	0.0432	0.0203
0.0	0.0	0.0	48505.9477	19702.4254	NaN	NaN	0.2889	0.0127	0.8644	0.0243	0.0355	0.043	0.02
0.0	0.0	0.0	47296.9477	16964.4254	NaN	NaN	0.264	0.0128	0.8655	0.0242	0.0352	0.0427	0.0197
0.0	0.0	0.0	44965.9477	18556.4254	NaN	NaN	0.2921	0.013	0.8664	0.024	0.0346	0.0426	0.0193
0.0	0.0	0.0	50261.9477	12696.4254	NaN	NaN	0.2017	0.0132	0.8681	0.0238	0.0339	0.0422	0.0189
0.0	0.0	0.0	59619.9477	12184.4254	NaN	NaN	0.1697	0.0135	0.8694	0.0235	0.0334	0.0417	0.0186
0.0	0.0	0.0	50603.9477	18255.4254	NaN	NaN	0.2651	0.0138	0.87	0.0234	0.033	0.0414	0.0183
0.0	0.0	0.0	51531.9477	15323.4254	NaN	NaN	0.2292	0.0141	0.8708	0.0233	0.0329	0.0409	0.0182
0.0	0.0	0.0	45244.9477	15049.4254	NaN	NaN	0.2496	0.0143	0.8718	0.0231	0.0326	0.0402	0.0181
0.0	0.0	0.0	46910.9477	16324.4254	NaN	NaN	0.2582	0.0144	0.8721	0.023	0.0327	0.0397	0.0181
0.0	0.0	0.0	44800.9477	15485.4254	NaN	NaN	0.2569	0.0147	0.8716	0.0229	0.0329	0.0396	0.0183
0.0	0.0	0.0	44244.9477	18001.4254	NaN	NaN	0.2892	0.0151	0.871	0.0229	0.033	0.0396	0.0184
0.0	0.0	0.0	47337.9477	14022.4254	NaN	NaN	0.2285	0.0157	0.8693	0.0229	0.0334	0.0399	0.0187
0.0	0.0	0.0	39945.9477	12536.4254	NaN	NaN	0.2389	0.0164	0.8678	0.023	0.0337	0.0403	0.0189
0.0	0.0	0.0	44305.9477	18499.4254	NaN	NaN	0.2946	0.0171	0.8661	0.0229	0.0342	0.0406	0.0191
0.0	0.0	0.0	43089.9477	14497.4254	NaN	NaN	0.2517	0.0178	0.8638	0.0229	0.0349	0.0412	0.0194
0.0	0.0	0.0	41805.9477	16673.4254	NaN	NaN	0.2851	0.0184	0.861	0.023	0.0359	0.042	0.0197
0.0	0.0	0.0	47763.9477	18798.4254	NaN	NaN	0.2824	0.019	0.8582	0.0231	0.0368	0.0429	0.0201
0.0	0.0	0.0	40732.9477	15203.4254	NaN	NaN	0.2718	0.0194	0.8567	0.0231	0.0371	0.0434	0.0202
0.0	0.0	0.0	44697.9477	16140.4254	NaN	NaN	0.2653	0.0196	0.8568	0.023	0.0371	0.0434	0.0201
0.0	0.0	0.0	43533.9477	14434.4254	NaN	NaN	0.249	0.0195	0.8579	0.0228	0.0367	0.043	0.02
0.0	0.0	0.0	54034.9477	17663.4254	NaN	NaN	0.2464	0.0197	0.8573	0.0228	0.0369	0.0432	0.02
0.0	0.0	0.0	47070.9477	15421.4254	NaN	NaN	0.2468	0.0195	0.8577	0.0228	0.0369	0.043	0.0201
0.0	0.0	0.0	41546.9477	21420.4254	NaN	NaN	0.3402	0.0195	0.8574	0.0228	0.037	0.0431	0.0202
0.0	0.0	0.0	44688.9477	15749.4254	NaN	NaN	0.2606	0.0197	0.8556	0.023	0.0375	0.0436	0.0206
0.0	0.0	0.0	43479.9477	13705.4254	NaN	NaN	0.2397	0.0196	0.8563	0.0229	0.0372	0.0433	0.0206
0.0	0.0	0.0	49731.9477	15458.4254	NaN	NaN	0.2371	0.02	0.8545	0.0231	0.0377	0.0438	0.0209
0.0	0.0	0.0	46349.9477	13720.4254	NaN	NaN	0.2284	0.0202	0.8535	0.0232	0.0379	0.044	0.0211
0.0	0.0	0.0	48691.9477	15103.4254	NaN	NaN	0.2367	0.0207	0.8516	0.0234	0.0384	0.0445	0.0214
0.0	0.0	0.0	45093.9477	15689.4254	NaN	NaN	0.2581	0.0208	0.8515	0.0234	0.0385	0.0442	0.0216
0.0	0.0	0.0	44075.9477	18989.4254	NaN	NaN	0.3011	0.0211	0.8512	0.0234	0.0384	0.0443	0.0216
0.0	0.0	0.0	47639.9477	14269.4254	NaN	NaN	0.2305	0.0211	0.8509	0.0235	0.0388	0.044	0.0218
0.0	0.0	0.0	46225.9477	18223.4254	NaN	NaN	0.2828	0.0212	0.8512	0.0234	0.0388	0.0438	0.0217
0.0	0.0	0.0	48387.9477	16373.4254	NaN	NaN	0.2528	0.0213	0.8515	0.0233	0.0388	0.0436	0.0215
0.0	0.0	0.0	48467.9477	12601.4254	NaN	NaN	0.2063	0.0211	0.8537	0.023	0.0384	0.0427	0.0212
0.0	0.0	0.0	42985.9477	13296.4254	NaN	NaN	0.2362	0.021	0.8552	0.0227	0.0382	0.042	0.0209
0.0	0.0	0.0	49452.9477	16948.4254	NaN	NaN	0.2552	0.0207	0.8587	0.0222	0.0376	0.0405	0.0203
0.0	0.0	0.0	52473.9477	19288.4254	NaN	NaN	0.2688	0.0202	0.8614	0.0218	0.0374	0.0392	0.02
0.0	0.0	0.0	48285.9477	16788.4254	NaN	NaN	0.258	0.0195	0.866	0.0212	0.0366	0.0375	0.0192
0.0	0.0	0.0	49683.9477	13974.4254	NaN	NaN	0.2195	0.0189	0.8702	0.0207	0.0359	0.0358	0.0185
0.0	0.0	0.0	47775.9477	12343.4254	NaN	NaN	0.2053	0.0183	0.8729	0.0203	0.0359	0.0346	0.0181
0.0	0.0	0.0	43433.9477	16104.4254	NaN	NaN	0.2705	0.0177	0.8766	0.0198	0.0351	0.0333	0.0175
0.0	0.0	0.0	42237.9477	14594.4254	NaN	NaN	0.2568	0.0172	0.8794	0.0194	0.0346	0.0322	0.0171
0.0	0.0	0.0	46402.9477	13100.4254	NaN	NaN	0.2202	0.0169	0.8811	0.0192	0.0344	0.0315	0.0168
0.0	0.0	0.0	42381.9477	16163.4254	NaN	NaN	0.2761	0.0165	0.8828	0.0189	0.0344	0.0309	0.0165
0.0	0.0	0.0	51225.9477	19469.4254	NaN	NaN	0.2754	0.0163	0.8847	0.0186	0.034	0.0304	0.0162
0.0	0.0	0.0	48505.9477	14340.4254	NaN	NaN	0.2282	0.0159	0.886	0.0184	0.0338	0.0299	0.016
0.0	0.0	0.0	47007.9477	20948.4254	NaN	NaN	0.3083	0.0155	0.887	0.0182	0.0338	0.0297	0.0158
0.0	0.0	0.0	46724.9477	18689.4254	NaN	NaN	0.2857	0.0151	0.8883	0.018	0.0335	0.0295	0.0156
0.0	0.0	0.0	50256.9477	13516.4254	NaN	NaN	0.2119	0.0148	0.8888	0.018	0.0335	0.0296	0.0154
0.0	0.0	0.0	43537.9477	10582.4254	NaN	NaN	0.1955	0.0146	0.8879	0.0181	0.034	0.03	0.0154
0.0	0.0	0.0	42249.9477	21670.4254	NaN	NaN	0.339	0.0143	0.888	0.0181	0.0342	0.0302	0.0153
0.0	0.0	0.0	43439.9477	11244.4254	NaN	NaN	0.2056	0.0141	0.8869	0.0182	0.0348	0.0307	0.0153
0.0	0.0	0.0	43761.9477	11318.4254	NaN	NaN	0.2055	0.0136	0.8884	0.0181	0.0344	0.0304	0.0151
0.0	0.0	0.0	42149.9477	13507.4254	NaN	NaN	0.2427	0.0135	0.8858	0.0184	0.0356	0.0313	0.0154
0.0	0.0	0.0	48747.9477	13042.4254	NaN	NaN	0.2111	0.0132	0.8851	0.0184	0.0362	0.0317	0.0154
0.0	0.0	0.0	45275.9477	21117.4254	NaN	NaN	0.3181	0.0129	0.8838	0.0185	0.0369	0.0323	0.0156
0.0	0.0	0.0	48998.9477	13229.4254	NaN	NaN	0.2126	0.0128	0.8823	0.0186	0.0376	0.033	0.0157
0.0	0.0	0.0	42953.9477	15669.4254	NaN	NaN	0.2673	0.0127	0.8805	0.0188	0.0384	0.0338	0.0159
0.0	0.0	0.0	50925.9477	10879.4254	NaN	NaN	0.176	0.0124	0.8795	0.0189	0.039	0.0342	0.0159
0.0	0.0	0.0	45325.9477	14456.4254	NaN	NaN	0.2418	0.0124	0.8786	0.019	0.0393	0.0346	0.016
0.0	0.0	0.0	47247.9477	12530.4254	NaN	NaN	0.2096	0.0123	0.8774	0.0192	0.0399	0.035	0.0161
0.0	0.0	0.0	47414.9477	20842.4254	NaN	NaN	0.3054	0.0123	0.8763	0.0194	0.0403	0.0353	0.0163
0.0	0.0	0.0	43712.9477	18528.4254	NaN	NaN	0.2977	0.0123	0.8755	0.0194	0.0406	0.0358	0.0164
0.0	0.0	0.0	48959.9477	11103.4254	NaN	NaN	0.1849	0.0123	0.876	0.0195	0.0403	0.0356	0.0163
0.0	0.0	0.0	45309.9477	13665.4254	NaN	NaN	0.2317	0.0122	0.8776	0.0194	0.0395	0.0352	0.0161
0.0	0.0	0.0	47030.9477	20176.4254	NaN	NaN	0.3002	0.0122	0.8779	0.0194	0.0394	0.0351	0.0161
0.0	0.0	0.0	47384.9477	15114.4254	NaN	NaN	0.2418	0.0122	0.8802	0.0191	0.0382	0.0345	0.0157
0.0	0.0	0.0	54398.9477	14592.4254	NaN	NaN	0.2115	0.0121	0.8826	0.019	0.0372	0.0337	0.0154
0.0	0.0	0.0	53104.9477	13500.4254	NaN	NaN	0.2027	0.0122	0.8815	0.019	0.0376	0.0342	0.0156
0.0	0.0	0.0	41260.9477	11725.4254	NaN	NaN	0.2213	0.0123	0.8829	0.0188	0.0369	0.0338	0.0153
0.0	0.0	0.0	42040.9477	15935.4254	NaN	NaN	0.2749	0.0123	0.8839	0.0187	0.0365	0.0334	0.0152
0.0	0.0	0.0	42107.9477	18697.4254	NaN	NaN	0.3075	0.0125	0.8848	0.0185	0.036	0.0332	0.015
0.0	0.0	0.0	36181.9477	17536.4254	NaN	NaN	0.3265	0.0127	0.8856	0.0182	0.0355	0.0331	0.0148
0.0	0.0	0.0	58054.9477	11541.4254	NaN	NaN	0.1658	0.0129	0.8859	0.0182	0.0353	0.033	0.0148
0.0	0.0	0.0	47258.9477	17898.4254	NaN	NaN	0.2747	0.0132	0.8853	0.0181	0.0354	0.0332	0.0148
0.0	0.0	0.0	45548.9477	14111.4254	NaN	NaN	0.2365	0.0134	0.8848	0.018	0.0355	0.0335	0.0148
0.0	0.0	0.0	42733.9477	14382.4254	NaN	NaN	0.2518	0.0137	0.8844	0.018	0.0355	0.0335	0.0149
0.0	0.0	0.0	47282.9477	13778.4254	NaN	NaN	0.2256	0.0139	0.8829	0.0179	0.0361	0.0342	0.015
0.0	0.0	0.0	50167.9477	17346.4254	NaN	NaN	0.2569	0.0142	0.8816	0.0179	0.0365	0.0348	0.015
0.0	0.0	0.0	46737.9477	14797.4254	NaN	NaN	0.2405	0.0145	0.8801	0.0178	0.0371	0.0355	0.0151
0.0	0.0	0.0	49372.9477	14799.4254	NaN	NaN	0.2306	0.0149	0.878	0.0178	0.0378	0.0363	0.0152
0.0	0.0	0.0	43917.9477	13993.4254	NaN	NaN	0.2416	0.0152	0.8766	0.0177	0.0383	0.0369	0.0154
0.0	0.0	0.0	44462.9477	17993.4254	NaN	NaN	0.2881	0.0155	0.874	0.0177	0.0394	0.0377	0.0157
0.0	0.0	0.0	38096.9477	17065.4254	NaN	NaN	0.3094	0.0158	0.8712	0.0177	0.0405	0.0388	0.0159
0.0	0.0	0.0	41409.9477	12742.4254	NaN	NaN	0.2353	0.0161	0.8707	0.0176	0.0406	0.0392	0.0159
0.0	0.0	0.0	42525.9477	14467.4254	NaN	NaN	0.2538	0.0164	0.8684	0.0175	0.0414	0.0402	0.0161
0.0	0.0	0.0	39295.9477	12760.4254	NaN	NaN	0.2451	0.0167	0.8681	0.0172	0.0415	0.0407	0.0158
0.0	0.0	0.0	52039.9477	12494.4254	NaN	NaN	0.1936	0.0169	0.8675	0.0171	0.0418	0.041	0.0157
0.0	0.0	0.0	55811.9477	10580.4254	NaN	NaN	0.1594	0.0171	0.8667	0.0169	0.0423	0.0413	0.0157
0.0	0.0	0.0	39312.9477	16098.4254	NaN	NaN	0.2905	0.0173	0.8661	0.0167	0.0426	0.0418	0.0156
0.0	0.0	0.0	46326.9477	16374.4254	NaN	NaN	0.2611	0.0174	0.8645	0.0166	0.0435	0.0423	0.0157
0.0	0.0	0.0	46423.9477	15456.4254	NaN	NaN	0.2498	0.0175	0.8629	0.0165	0.0444	0.0429	0.0157
0.0	0.0	0.0	46536.9477	16459.4254	NaN	NaN	0.2613	0.0174	0.8625	0.0164	0.0447	0.0434	0.0156
0.0	0.0	0.0	44971.9477	16524.4254	NaN	NaN	0.2687	0.0171	0.8638	0.0163	0.0444	0.0431	0.0153
0.0	0.0	0.0	40906.9477	14500.4254	NaN	NaN	0.2617	0.017	0.8633	0.0163	0.0447	0.0435	0.0152
0.0	0.0	0.0	46897.9477	12075.4254	NaN	NaN	0.2048	0.0169	0.8646	0.0162	0.0442	0.0431	0.015
0.0	0.0	0.0	51079.9477	18417.4254	NaN	NaN	0.265	0.0168	0.8652	0.0161	0.0441	0.043	0.0149
0.0	0.0	0.0	45599.9477	15821.4254	NaN	NaN	0.2576	0.0169	0.8637	0.0161	0.0448	0.0437	0.0149
0.0	0.0	0.0	39930.9477	17077.4254	NaN	NaN	0.2996	0.0168	0.8651	0.016	0.0443	0.0432	0.0147
0.0	0.0	0.0	41782.9477	14411.4254	NaN	NaN	0.2565	0.0167	0.865	0.0159	0.0445	0.0432	0.0147
0.0	0.0	0.0	46499.9477	13914.4254	NaN	NaN	0.2303	0.0168	0.8647	0.0157	0.0447	0.0433	0.0147
0.0	0.0	0.0	41910.9477	17894.4254	NaN	NaN	0.2992	0.0169	0.8648	0.0156	0.0448	0.0433	0.0146
0.0	0.0	0.0	49413.9477	14935.4254	NaN	NaN	0.2321	0.017	0.8642	0.0156	0.0451	0.0435	0.0146
0.0	0.0	0.0	44028.9477	17443.4254	NaN	NaN	0.2838	0.0171	0.8634	0.0155	0.0455	0.044	0.0145
0.0	0.0	0.0	47517.9477	14947.4254	NaN	NaN	0.2393	0.0171	0.8631	0.0154	0.0458	0.0441	0.0144
0.0	0.0	0.0	50979.9477	12826.4254	NaN	NaN	0.201	0.0171	0.8615	0.0154	0.0468	0.0447	0.0145
0.0	0.0	0.0	49115.9477	17864.4254	NaN	NaN	0.2667	0.0172	0.8583	0.0154	0.0486	0.0459	0.0146
0.0	0.0	0.0	43864.9477	14788.4254	NaN	NaN	0.2521	0.0171	0.8558	0.0156	0.0498	0.047	0.0146
0.0	0.0	0.0	44454.9477	15272.4254	NaN	NaN	0.2557	0.0171	0.8518	0.0158	0.0517	0.0487	0.0149
0.0	0.0	0.0	41412.9477	11873.4254	NaN	NaN	0.2228	0.0172	0.8468	0.016	0.054	0.0509	0.0151
0.0	0.0	0.0	44635.9477	16667.4254	NaN	NaN	0.2719	0.0171	0.8436	0.0162	0.0556	0.0522	0.0153
0.0	0.0	0.0	48945.9477	15857.4254	NaN	NaN	0.2447	0.0171	0.8386	0.0163	0.0581	0.0542	0.0156
0.0	0.0	0.0	44664.9477	12746.4254	NaN	NaN	0.222	0.017	0.8331	0.0165	0.0608	0.0566	0.016
0.0	0.0	0.0	46669.9477	17734.4254	NaN	NaN	0.2754	0.0171	0.8259	0.0167	0.0642	0.0595	0.0165
0.0	0.0	0.0	49688.9477	12731.4254	NaN	NaN	0.204	0.0171	0.8197	0.017	0.0673	0.062	0.0169
0.0	0.0	0.0	38015.9477	20031.4254	NaN	NaN	0.3451	0.0171	0.8144	0.0173	0.0699	0.0639	0.0174
0.0	0.0	0.0	41255.9477	13651.4254	NaN	NaN	0.2486	0.0171	0.811	0.0176	0.0714	0.0651	0.0178
0.0	0.0	0.0	45898.9477	18125.4254	NaN	NaN	0.2831	0.0171	0.8075	0.0178	0.073	0.0665	0.0181
0.0	0.0	0.0	48656.9477	17978.4254	NaN	NaN	0.2698	0.0171	0.8058	0.018	0.0734	0.0673	0.0183
0.0	0.0	0.0	46800.9477	16418.4254	NaN	NaN	0.2597	0.017	0.8065	0.0181	0.073	0.067	0.0183
0.0	0.0	0.0	44305.9477	17506.4254	NaN	NaN	0.2832	0.0169	0.8054	0.0183	0.0734	0.0675	0.0185
0.0	0.0	0.0	41071.9477	15098.4254	NaN	NaN	0.2688	0.0168	0.806	0.0183	0.0733	0.0671	0.0185
0.0	0.0	0.0	48811.9477	16125.4254	NaN	NaN	0.2483	0.0167	0.8063	0.0182	0.0734	0.0669	0.0185
0.0	0.0	0.0	50933.9477	12839.4254	NaN	NaN	0.2013	0.0166	0.8077	0.0181	0.073	0.0662	0.0184
0.0	0.0	0.0	44413.9477	15985.4254	NaN	NaN	0.2647	0.0166	0.8072	0.018	0.0733	0.0664	0.0184
0.0	0.0	0.0	45318.9477	14544.4254	NaN	NaN	0.243	0.0165	0.8082	0.0179	0.0731	0.0661	0.0182
0.0	0.0	0.0	42724.9477	14693.4254	NaN	NaN	0.2559	0.0165	0.8093	0.0177	0.0727	0.0657	0.0181
0.0	0.0	0.0	44251.9477	14051.4254	NaN	NaN	0.241	0.0165	0.81	0.0175	0.0726	0.0654	0.018
0.0	0.0	0.0	40180.9477	16845.4254	NaN	NaN	0.2954	0.0164	0.8112	0.0174	0.0722	0.065	0.0178
0.0	0.0	0.0	44485.9477	13082.4254	NaN	NaN	0.2273	0.0165	0.8122	0.0173	0.0714	0.0649	0.0176
0.0	0.0	0.0	45221.9477	16636.4254	NaN	NaN	0.2689	0.0167	0.8116	0.0173	0.0714	0.0653	0.0177
0.0	0.0	0.0	45014.9477	14663.4254	NaN	NaN	0.2457	0.0171	0.8092	0.0174	0.0719	0.0667	0.0177
0.0	0.0	0.0	48173.9477	16566.4254	NaN	NaN	0.2559	0.0174	0.8087	0.0176	0.0716	0.0669	0.0178
0.0	0.0	0.0	47184.9477	19764.4254	NaN	NaN	0.2952	0.0177	0.8077	0.0176	0.0718	0.0674	0.0178
0.0	0.0	0.0	43648.9477	16095.4254	NaN	NaN	0.2694	0.0179	0.808	0.0177	0.0711	0.0674	0.0178
0.0	0.0	0.0	50912.9477	19762.4254	NaN	NaN	0.2796	0.0182	0.807	0.0178	0.0712	0.0679	0.0179
0.0	0.0	0.0	59306.9477	13588.4254	NaN	NaN	0.1864	0.0185	0.8068	0.0178	0.0708	0.0683	0.0178
0.0	0.0	0.0	42262.9477	16732.4254	NaN	NaN	0.2836	0.0186	0.8069	0.0179	0.0704	0.0684	0.0178
0.0	0.0	0.0	47236.9477	14026.4254	NaN	NaN	0.229	0.0188	0.8072	0.0178	0.0701	0.0684	0.0177
0.0	0.0	0.0	40810.9477	17644.4254	NaN	NaN	0.3018	0.019	0.8068	0.0177	0.07	0.0688	0.0178
0.0	0.0	0.0	53310.9477	17697.4254	NaN	NaN	0.2492	0.0193	0.8059	0.0178	0.0698	0.0695	0.0178
0.0	0.0	0.0	48321.9477	15221.4254	NaN	NaN	0.2395	0.0194	0.805	0.0178	0.0699	0.0701	0.0179
0.0	0.0	0.0	50074.9477	17865.4254	NaN	NaN	0.263	0.0199	0.8005	0.0178	0.0714	0.0723	0.0181
0.0	0.0	0.0	51063.9477	15963.4254	NaN	NaN	0.2382	0.0201	0.798	0.0179	0.0722	0.0735	0.0183
0.0	0.0	0.0	51106.9477	12978.4254	NaN	NaN	0.2025	0.0202	0.7963	0.0179	0.0729	0.0744	0.0184
0.0	0.0	0.0	48009.9477	15722.4254	NaN	NaN	0.2467	0.0202	0.7932	0.018	0.0742	0.0759	0.0186
0.0	0.0	0.0	47176.9477	18744.4254	NaN	NaN	0.2843	0.0202	0.7906	0.0179	0.0754	0.0772	0.0187
0.0	0.0	0.0	56060.9477	15724.4254	NaN	NaN	0.219	0.0203	0.7856	0.0181	0.0775	0.0795	0.019
0.0	0.0	0.0	46594.9477	10205.4254	NaN	NaN	0.1797	0.0202	0.7847	0.0181	0.0781	0.08	0.0189
0.0	0.0	0.0	47022.9477	13921.4254	NaN	NaN	0.2284	0.0203	0.7821	0.0182	0.0792	0.0813	0.019
0.0	0.0	0.0	42276.9477	11085.4254	NaN	NaN	0.2077	0.0201	0.7796	0.0182	0.0807	0.0823	0.0192
0.0	0.0	0.0	45728.9477	18936.4254	NaN	NaN	0.2928	0.0199	0.7782	0.0181	0.0816	0.0831	0.0192
0.0	0.0	0.0	40773.9477	12306.4254	NaN	NaN	0.2318	0.0196	0.7768	0.0183	0.0826	0.0834	0.0193
0.0	0.0	0.0	48605.9477	16444.4254	NaN	NaN	0.2528	0.0193	0.7785	0.0182	0.0822	0.0826	0.0192
0.0	0.0	0.0	40706.9477	15620.4254	NaN	NaN	0.2773	0.0188	0.7802	0.0185	0.0817	0.0815	0.0193
0.0	0.0	0.0	49023.9477	15231.4254	NaN	NaN	0.237	0.0183	0.7875	0.0184	0.0785	0.0784	0.0189
0.0	0.0	0.0	55341.9477	10655.4254	NaN	NaN	0.1615	0.0176	0.7951	0.0185	0.0753	0.0748	0.0187
0.0	0.0	0.0	56350.9477	16024.4254	NaN	NaN	0.2214	0.017	0.8035	0.0184	0.0717	0.0711	0.0182
0.0	0.0	0.0	51157.9477	16735.4254	NaN	NaN	0.2465	0.0163	0.8123	0.0184	0.0679	0.0672	0.0179
0.0	0.0	0.0	49889.9477	15391.4254	NaN	NaN	0.2358	0.0154	0.8247	0.0182	0.0628	0.0616	0.0173
0.0	0.0	0.0	47241.9477	17080.4254	NaN	NaN	0.2655	0.0145	0.8356	0.0181	0.0585	0.0566	0.0168
0.0	0.0	0.0	46594.9477	14441.4254	NaN	NaN	0.2366	0.0134	0.8484	0.0177	0.0533	0.051	0.0161
0.0	0.0	0.0	50057.9477	14321.4254	NaN	NaN	0.2225	0.0125	0.8596	0.0175	0.049	0.046	0.0155
0.0	0.0	0.0	45232.9477	20199.4254	NaN	NaN	0.3087	0.0115	0.8689	0.0171	0.0457	0.0418	0.015
0.0	0.0	0.0	43337.9477	17150.4254	NaN	NaN	0.2835	0.0108	0.8767	0.0168	0.0427	0.0384	0.0145
0.0	0.0	0.0	47442.9477	20796.4254	NaN	NaN	0.3048	0.0102	0.8837	0.0165	0.0399	0.0358	0.0139
0.0	0.0	0.0	42181.9477	15196.4254	NaN	NaN	0.2648	0.0099	0.8892	0.0162	0.0375	0.0337	0.0134
0.0	0.0	0.0	41845.9477	18029.4254	NaN	NaN	0.3011	0.0097	0.8938	0.0159	0.0356	0.032	0.0131
0.0	0.0	0.0	46628.9477	20527.4254	NaN	NaN	0.3057	0.0096	0.8979	0.0156	0.0338	0.0304	0.0128
0.0	0.0	0.0	49920.9477	14675.4254	NaN	NaN	0.2272	0.0096	0.9013	0.0153	0.0322	0.029	0.0125
0.0	0.0	0.0	48048.9477	15773.4254	NaN	NaN	0.2471	0.0098	0.9047	0.015	0.0307	0.0276	0.0121
0.0	0.0	0.0	41355.9477	17133.4254	NaN	NaN	0.2929	0.0099	0.9072	0.0148	0.0297	0.0265	0.0119
0.0	0.0	0.0	43637.9477	14185.4254	NaN	NaN	0.2453	0.0101	0.9083	0.0148	0.029	0.0259	0.0118
0.0	0.0	0.0	45866.9477	16357.4254	NaN	NaN	0.2629	0.0102	0.9097	0.0147	0.0283	0.0253	0.0117
0.0	0.0	0.0	56614.9477	13643.4254	NaN	NaN	0.1942	0.0104	0.9099	0.0147	0.0281	0.0251	0.0118
0.0	0.0	0.0	52281.9477	13966.4254	NaN	NaN	0.2108	0.0105	0.9098	0.0148	0.028	0.0251	0.0119
0.0	0.0	0.0	55339.9477	19156.4254	NaN	NaN	0.2571	0.0106	0.9097	0.0149	0.0279	0.025	0.0119
0.0	0.0	0.0	47449.9477	14870.4254	NaN	NaN	0.2386	0.0107	0.9092	0.015	0.028	0.0251	0.0121
0.0	0.0	0.0	46310.9477	15668.4254	NaN	NaN	0.2528	0.0107	0.9092	0.0151	0.0278	0.025	0.0121
0.0	0.0	0.0	42968.9477	16649.4254	NaN	NaN	0.2793	0.0108	0.909	0.0152	0.0278	0.025	0.0122
0.0	0.0	0.0	43176.9477	13261.4254	NaN	NaN	0.235	0.011	0.9092	0.0153	0.0274	0.0249	0.0122
0.0	0.0	0.0	44803.9477	14592.4254	NaN	NaN	0.2457	0.0111	0.9086	0.0154	0.0275	0.025	0.0124
0.0	0.0	0.0	47316.9477	20072.4254	NaN	NaN	0.2979	0.0111	0.9089	0.0154	0.0273	0.0249	0.0123
0.0	0.0	0.0	44767.9477	12445.4254	NaN	NaN	0.2175	0.0112	0.9088	0.0154	0.0273	0.025	0.0123
0.0	0.0	0.0	44133.9477	18239.4254	NaN	NaN	0.2924	0.0111	0.9094	0.0153	0.0271	0.0248	0.0122
0.0	0.0	0.0	42130.9477	13716.4254	NaN	NaN	0.2456	0.0112	0.9093	0.0154	0.0271	0.0249	0.0122
0.0	0.0	0.0	47041.9477	12608.4254	NaN	NaN	0.2114	0.0112	0.91	0.0153	0.0269	0.0247	0.012
0.0	0.0	0.0	51943.9477	11745.4254	NaN	NaN	0.1844	0.0111	0.9099	0.0153	0.027	0.0247	0.012
0.0	0.0	0.0	40893.9477	14890.4254	NaN	NaN	0.2669	0.011	0.91	0.0153	0.027	0.0247	0.012
0.0	0.0	0.0	44087.9477	16952.4254	NaN	NaN	0.2777	0.011	0.9098	0.0154	0.0271	0.0249	0.012
0.0	0.0	0.0	47639.9477	15684.4254	NaN	NaN	0.2477	0.0109	0.9097	0.0154	0.0272	0.0249	0.012
0.0	0.0	0.0	51552.9477	17630.4254	NaN	NaN	0.2548	0.0109	0.9096	0.0154	0.0271	0.0249	0.012
0.0	0.0	0.0	45078.9477	17452.4254	NaN	NaN	0.2791	0.0109	0.9085	0.0156	0.0275	0.0252	0.0122
0.0	0.0	0.0	47420.9477	15049.4254	NaN	NaN	0.2409	0.011	0.9079	0.0157	0.0277	0.0255	0.0123
0.0	0.0	0.0	49859.9477	14894.4254	NaN	NaN	0.23	0.011	0.9072	0.0158	0.0279	0.0256	0.0124
0.0	0.0	0.0	51120.9477	15029.4254	NaN	NaN	0.2272	0.0111	0.9068	0.0159	0.028	0.0258	0.0125
0.0	0.0	0.0	45359.9477	15366.4254	NaN	NaN	0.253	0.0111	0.9062	0.0159	0.0282	0.026	0.0127
0.0	0.0	0.0	48651.9477	16408.4254	NaN	NaN	0.2522	0.011	0.9063	0.0159	0.0283	0.0259	0.0126
0.0	0.0	0.0	45463.9477	15968.4254	NaN	NaN	0.2599	0.011	0.9064	0.0158	0.0284	0.0258	0.0126
0.0	0.0	0.0	44565.9477	18023.4254	NaN	NaN	0.288	0.0108	0.9068	0.0157	0.0284	0.0257	0.0125
0.0	0.0	0.0	44960.9477	14436.4254	NaN	NaN	0.243	0.0107	0.9068	0.0157	0.0286	0.0257	0.0125
0.0	0.0	0.0	40953.9477	16846.4254	NaN	NaN	0.2915	0.0107	0.908	0.0155	0.0282	0.0253	0.0124
0.0	0.0	0.0	44549.9477	15189.4254	NaN	NaN	0.2543	0.0107	0.9077	0.0155	0.0283	0.0253	0.0124
0.0	0.0	0.0	36640.9477	15076.4254	NaN	NaN	0.2915	0.0108	0.9086	0.0154	0.0279	0.0251	0.0123
0.0	0.0	0.0	43926.9477	16759.4254	NaN	NaN	0.2762	0.0108	0.9094	0.0152	0.0276	0.0248	0.0122
0.0	0.0	0.0	52449.9477	14949.4254	NaN	NaN	0.2218	0.0109	0.9093	0.0152	0.0276	0.0247	0.0123
0.0	0.0	0.0	42028.9477	14270.4254	NaN	NaN	0.2535	0.011	0.9103	0.0149	0.0272	0.0245	0.0121
0.0	0.0	0.0	51916.9477	12168.4254	NaN	NaN	0.1899	0.011	0.91	0.015	0.0274	0.0244	0.0122
0.0	0.0	0.0	45259.9477	17819.4254	NaN	NaN	0.2825	0.011	0.9093	0.015	0.0277	0.0245	0.0124
0.0	0.0	0.0	42387.9477	13123.4254	NaN	NaN	0.2364	0.011	0.9096	0.0149	0.0277	0.0246	0.0123
0.0	0.0	0.0	46527.9477	17014.4254	NaN	NaN	0.2678	0.0109	0.9089	0.0151	0.028	0.0246	0.0125
0.0	0.0	0.0	45311.9477	15295.4254	NaN	NaN	0.2524	0.011	0.9089	0.015	0.0279	0.0247	0.0125
0.0	0.0	0.0	45186.9477	14467.4254	NaN	NaN	0.2425	0.0111	0.9085	0.015	0.028	0.0249	0.0125
0.0	0.0	0.0	53689.9477	14709.4254	NaN	NaN	0.2151	0.011	0.9077	0.0152	0.0284	0.0251	0.0127
0.0	0.0	0.0	47229.9477	16700.4254	NaN	NaN	0.2612	0.0111	0.9063	0.0154	0.0289	0.0255	0.0128
0.0	0.0	0.0	43726.9477	18517.4254	NaN	NaN	0.2975	0.0111	0.9052	0.0155	0.0293	0.026	0.013
0.0	0.0	0.0	52149.9477	12937.4254	NaN	NaN	0.1988	0.0111	0.9039	0.0158	0.0298	0.0263	0.0131
0.0	0.0	0.0	49218.9477	15313.4254	NaN	NaN	0.2373	0.0112	0.9026	0.0159	0.0303	0.0268	0.0132
0.0	0.0	0.0	49351.9477	15064.4254	NaN	NaN	0.2339	0.0112	0.9013	0.0161	0.0307	0.0273	0.0133
0.0	0.0	0.0	48712.9477	18028.4254	NaN	NaN	0.2701	0.0113	0.9004	0.0162	0.0311	0.0277	0.0133
0.0	0.0	0.0	45888.9477	17170.4254	NaN	NaN	0.2723	0.0113	0.9002	0.0162	0.0312	0.0279	0.0133
0.0	0.0	0.0	49960.9477	12924.4254	NaN	NaN	0.2055	0.0112	0.9008	0.0161	0.031	0.0277	0.0131
0.0	0.0	0.0	53006.9477	14345.4254	NaN	NaN	0.213	0.0111	0.902	0.016	0.0306	0.0274	0.0129
0.0	0.0	0.0	48195.9477	16089.4254	NaN	NaN	0.2503	0.011	0.9023	0.0159	0.0305	0.0273	0.0128
0.0	0.0	0.0	42440.9477	15769.4254	NaN	NaN	0.2709	0.011	0.9033	0.0158	0.0301	0.0271	0.0127
0.0	0.0	0.0	46031.9477	14270.4254	NaN	NaN	0.2366	0.0109	0.9043	0.0157	0.0297	0.0267	0.0126
0.0	0.0	0.0	52195.9477	10387.4254	NaN	NaN	0.166	0.0109	0.905	0.0156	0.0293	0.0265	0.0126
0.0	0.0	0.0	46488.9477	16062.4254	NaN	NaN	0.2568	0.0109	0.9066	0.0154	0.0287	0.026	0.0124
0.0	0.0	0.0	55873.9477	17030.4254	NaN	NaN	0.2336	0.0108	0.9076	0.0153	0.0284	0.0255	0.0124
0.0	0.0	0.0	54829.9477	16251.4254	NaN	NaN	0.2286	0.0108	0.9083	0.0152	0.028	0.0253	0.0123
0.0	0.0	0.0	56830.9477	11206.4254	NaN	NaN	0.1647	0.0108	0.9093	0.0151	0.0277	0.0249	0.0123
0.0	0.0	0.0	47685.9477	18611.4254	NaN	NaN	0.2807	0.0107	0.9094	0.0152	0.0277	0.0247	0.0124
0.0	0.0	0.0	43193.9477	12554.4254	NaN	NaN	0.2252	0.0107	0.9095	0.0152	0.0276	0.0246	0.0124
0.0	0.0	0.0	43091.9477	14575.4254	NaN	NaN	0.2527	0.0107	0.9099	0.0152	0.0274	0.0244	0.0124
0.0	0.0	0.0	51311.9477	17725.4254	NaN	NaN	0.2568	0.0107	0.9101	0.0152	0.0273	0.0243	0.0125
0.0	0.0	0.0	47115.9477	14860.4254	NaN	NaN	0.2398	0.0107	0.9098	0.0152	0.0272	0.0244	0.0126
0.0	0.0	0.0	41028.9477	13923.4254	NaN	NaN	0.2534	0.0107	0.9106	0.0151	0.0269	0.0242	0.0125
0.0	0.0	0.0	43816.9477	16684.4254	NaN	NaN	0.2758	0.0107	0.9109	0.0151	0.0268	0.024	0.0125
0.0	0.0	0.0	41667.9477	15434.4254	NaN	NaN	0.2703	0.0107	0.911	0.0151	0.0268	0.0239	0.0125
0.0	0.0	0.0	39874.9477	21693.4254	NaN	NaN	0.3523	0.0107	0.9112	0.0151	0.0267	0.0238	0.0125
0.0	0.0	0.0	49797.9477	12172.4254	NaN	NaN	0.1964	0.0107	0.9113	0.0151	0.0265	0.0238	0.0125
0.0	0.0	0.0	49581.9477	11532.4254	NaN	NaN	0.1887	0.0107	0.9118	0.015	0.0264	0.0237	0.0124
0.0	0.0	0.0	43469.9477	18381.4254	NaN	NaN	0.2972	0.0107	0.912	0.0149	0.0264	0.0238	0.0123
0.0	0.0	0.0	38202.9477	16887.4254	NaN	NaN	0.3065	0.0107	0.9116	0.015	0.0265	0.0239	0.0123
0.0	0.0	0.0	49616.9477	17067.4254	NaN	NaN	0.2559	0.0107	0.9113	0.015	0.0265	0.0241	0.0123
0.0	0.0	0.0	53409.9477	15820.4254	NaN	NaN	0.2285	0.0108	0.911	0.0151	0.0266	0.0243	0.0123
0.0	0.0	0.0	63013.9477	12249.4254	NaN	NaN	0.1628	0.0108	0.9106	0.0151	0.0266	0.0245	0.0123
0.0	0.0	0.0	51210.9477	11897.4254	NaN	NaN	0.1885	0.0108	0.9093	0.0154	0.0271	0.0249	0.0125
0.0	0.0	0.0	47400.9477	16072.4254	NaN	NaN	0.2532	0.0107	0.909	0.0155	0.0273	0.025	0.0125
0.0	0.0	0.0	48238.9477	17903.4254	NaN	NaN	0.2707	0.0106	0.9078	0.0158	0.0278	0.0253	0.0127
0.0	0.0	0.0	46828.9477	18934.4254	NaN	NaN	0.2879	0.0106	0.908	0.0158	0.0277	0.0253	0.0126
0.0	0.0	0.0	43994.9477	16810.4254	NaN	NaN	0.2765	0.0106	0.9073	0.0159	0.0279	0.0255	0.0127
0.0	0.0	0.0	51500.9477	16611.4254	NaN	NaN	0.2439	0.0106	0.9078	0.0159	0.0277	0.0254	0.0126
0.0	0.0	0.0	45105.9477	15940.4254	NaN	NaN	0.2611	0.0107	0.9075	0.016	0.0278	0.0254	0.0126
0.0	0.0	0.0	45957.9477	11761.4254	NaN	NaN	0.2038	0.0106	0.9081	0.0159	0.0276	0.0252	0.0125
0.0	0.0	0.0	42291.9477	16297.4254	NaN	NaN	0.2782	0.0107	0.9084	0.0159	0.0275	0.0251	0.0125
0.0	0.0	0.0	42446.9477	12183.4254	NaN	NaN	0.223	0.0107	0.9084	0.0159	0.0275	0.0251	0.0124
0.0	0.0	0.0	45247.9477	15081.4254	NaN	NaN	0.25	0.0107	0.9074	0.016	0.0279	0.0254	0.0125
0.0	0.0	0.0	42113.9477	17241.4254	NaN	NaN	0.2905	0.0107	0.9072	0.016	0.0281	0.0255	0.0125
0.0	0.0	0.0	48068.9477	17034.4254	NaN	NaN	0.2617	0.0108	0.9056	0.0162	0.0288	0.026	0.0127
0.0	0.0	0.0	42491.9477	14788.4254	NaN	NaN	0.2582	0.0109	0.9045	0.0162	0.0292	0.0264	0.0127
0.0	0.0	0.0	50626.9477	16253.4254	NaN	NaN	0.243	0.0109	0.9038	0.0163	0.0295	0.0267	0.0128
0.0	0.0	0.0	51766.9477	16056.4254	NaN	NaN	0.2367	0.011	0.9018	0.0166	0.0303	0.0273	0.013
0.0	0.0	0.0	40127.9477	15368.4254	NaN	NaN	0.2769	0.0111	0.9005	0.0167	0.0308	0.0278	0.0131
0.0	0.0	0.0	45244.9477	16015.4254	NaN	NaN	0.2614	0.0112	0.8984	0.017	0.0315	0.0284	0.0135
0.0	0.0	0.0	38412.9477	14702.4254	NaN	NaN	0.2768	0.0113	0.8966	0.0172	0.0322	0.029	0.0137
0.0	0.0	0.0	44918.9477	12018.4254	NaN	NaN	0.2111	0.0115	0.8953	0.0174	0.0326	0.0295	0.0138
0.0	0.0	0.0	42227.9477	17503.4254	NaN	NaN	0.293	0.0115	0.8934	0.0176	0.0333	0.03	0.0141
0.0	0.0	0.0	49861.9477	15602.4254	NaN	NaN	0.2383	0.0115	0.8917	0.0178	0.034	0.0306	0.0143
0.0	0.0	0.0	42822.9477	18804.4254	NaN	NaN	0.3051	0.0116	0.8909	0.0179	0.0343	0.031	0.0144
0.0	0.0	0.0	53527.9477	14651.4254	NaN	NaN	0.2149	0.0115	0.8915	0.0178	0.034	0.0309	0.0143
0.0	0.0	0.0	46190.9477	13740.4254	NaN	NaN	0.2293	0.0116	0.8903	0.0179	0.0343	0.0313	0.0145
0.0	0.0	0.0	40412.9477	12540.4254	NaN	NaN	0.2368	0.0116	0.892	0.0177	0.0336	0.0309	0.0142
0.0	0.0	0.0	47306.9477	14016.4254	NaN	NaN	0.2286	0.0116	0.8921	0.0178	0.0336	0.0307	0.0142
0.0	0.0	0.0	39530.9477	10967.4254	NaN	NaN	0.2172	0.0116	0.8937	0.0176	0.0329	0.0303	0.014
0.0	0.0	0.0	40486.9477	14554.4254	NaN	NaN	0.2644	0.0114	0.8951	0.0174	0.0325	0.0297	0.0138
0.0	0.0	0.0	42669.9477	17371.4254	NaN	NaN	0.2893	0.0112	0.8966	0.0172	0.0321	0.0292	0.0136
0.0	0.0	0.0	44205.9477	14403.4254	NaN	NaN	0.2458	0.011	0.899	0.0169	0.0313	0.0285	0.0132
0.0	0.0	0.0	42949.9477	12733.4254	NaN	NaN	0.2287	0.011	0.9016	0.0165	0.0303	0.0277	0.0129
0.0	0.0	0.0	45150.9477	8929.4254	NaN	NaN	0.1651	0.0109	0.9037	0.0164	0.0296	0.0268	0.0127
0.0	0.0	0.0	41842.9477	15049.4254	NaN	NaN	0.2645	0.0109	0.9056	0.0161	0.0289	0.0261	0.0125
0.0	0.0	0.0	38917.9477	15704.4254	NaN	NaN	0.2875	0.0107	0.9077	0.016	0.0282	0.0252	0.0123
0.0	0.0	0.0	50450.9477	15532.4254	NaN	NaN	0.2354	0.0106	0.909	0.0158	0.0277	0.0247	0.0122
0.0	0.0	0.0	39492.9477	15704.4254	NaN	NaN	0.2845	0.0107	0.9104	0.0157	0.0271	0.0242	0.012
0.0	0.0	0.0	52134.9477	17290.4254	NaN	NaN	0.2491	0.0107	0.9117	0.0155	0.0266	0.0237	0.0118
0.0	0.0	0.0	44865.9477	15890.4254	NaN	NaN	0.2615	0.0108	0.9119	0.0155	0.0264	0.0235	0.0118
0.0	0.0	0.0	47513.9477	13800.4254	NaN	NaN	0.2251	0.0109	0.9133	0.0153	0.0258	0.023	0.0116
0.0	0.0	0.0	42637.9477	15775.4254	NaN	NaN	0.2701	0.0111	0.9129	0.0154	0.0258	0.0232	0.0117
0.0	0.0	0.0	44187.9477	10270.4254	NaN	NaN	0.1886	0.0112	0.9137	0.0153	0.0254	0.0229	0.0116
0.0	0.0	0.0	48695.9477	16600.4254	NaN	NaN	0.2542	0.0113	0.9127	0.0155	0.0256	0.0232	0.0118
0.0	0.0	0.0	45631.9477	14530.4254	NaN	NaN	0.2415	0.0114	0.9129	0.0154	0.0254	0.0232	0.0117
0.0	0.0	0.0	43795.9477	12324.4254	NaN	NaN	0.2196	0.0114	0.9116	0.0156	0.0258	0.0236	0.012
0.0	0.0	0.0	44727.9477	18853.4254	NaN	NaN	0.2965	0.0114	0.9111	0.0157	0.026	0.0237	0.0121
0.0	0.0	0.0	42892.9477	14853.4254	NaN	NaN	0.2572	0.0114	0.9098	0.0159	0.0264	0.0242	0.0124
0.0	0.0	0.0	45280.9477	17636.4254	NaN	NaN	0.2803	0.0114	0.9088	0.016	0.0268	0.0245	0.0125
0.0	0.0	0.0	46487.9477	17506.4254	NaN	NaN	0.2736	0.0114	0.9069	0.0163	0.0274	0.0251	0.0129
0.0	0.0	0.0	41543.9477	15453.4254	NaN	NaN	0.2711	0.0115	0.9051	0.0165	0.028	0.0258	0.0131
0.0	0.0	0.0	46367.9477	17939.4254	NaN	NaN	0.279	0.0115	0.9033	0.0168	0.0285	0.0264	0.0134
0.0	0.0	0.0	46872.9477	16676.4254	NaN	NaN	0.2624	0.0116	0.9012	0.017	0.0292	0.0271	0.0138
0.0	0.0	0.0	48598.9477	17351.4254	NaN	NaN	0.2631	0.0117	0.8997	0.0171	0.0297	0.0278	0.014
0.0	0.0	0.0	49360.9477	19126.4254	NaN	NaN	0.2793	0.0117	0.8979	0.0174	0.0304	0.0283	0.0143
0.0	0.0	0.0	47985.9477	14325.4254	NaN	NaN	0.2299	0.0117	0.8964	0.0174	0.031	0.029	0.0145
0.0	0.0	0.0	40444.9477	17141.4254	NaN	NaN	0.2977	0.0117	0.8951	0.0175	0.0316	0.0294	0.0146
0.0	0.0	0.0	49990.9477	16796.4254	NaN	NaN	0.2515	0.0116	0.8946	0.0176	0.0319	0.0296	0.0147
0.0	0.0	0.0	47739.9477	16082.4254	NaN	NaN	0.252	0.0115	0.8941	0.0176	0.0321	0.0299	0.0148
0.0	0.0	0.0	52208.9477	15324.4254	NaN	NaN	0.2269	0.0114	0.8945	0.0175	0.0321	0.0298	0.0147
0.0	0.0	0.0	48094.9477	17809.4254	NaN	NaN	0.2702	0.0114	0.894	0.0176	0.0323	0.0299	0.0148
0.0	0.0	0.0	40352.9477	16645.4254	NaN	NaN	0.292	0.0113	0.8946	0.0174	0.0322	0.0298	0.0146
0.0	0.0	0.0	40954.9477	15536.4254	NaN	NaN	0.275	0.0112	0.8947	0.0174	0.0321	0.0298	0.0147
0.0	0.0	0.0	41886.9477	17515.4254	NaN	NaN	0.2949	0.0112	0.8954	0.0173	0.0318	0.0297	0.0146
0.0	0.0	0.0	44803.9477	12528.4254	NaN	NaN	0.2185	0.0113	0.8949	0.0175	0.0318	0.0298	0.0147
0.0	0.0	0.0	45906.9477	13737.4254	NaN	NaN	0.2303	0.0114	0.8938	0.0177	0.0321	0.03	0.015
0.0	0.0	0.0	48049.9477	16671.4254	NaN	NaN	0.2576	0.0116	0.8922	0.0179	0.0326	0.0305	0.0153
0.0	0.0	0.0	42295.9477	13154.4254	NaN	NaN	0.2372	0.0118	0.89	0.0182	0.0332	0.0311	0.0156
0.0	0.0	0.0	47421.9477	10164.4254	NaN	NaN	0.1765	0.012	0.8886	0.0183	0.0335	0.0316	0.0159
0.0	0.0	0.0	44455.9477	15244.4254	NaN	NaN	0.2553	0.0123	0.8861	0.0187	0.0343	0.0323	0.0163
0.0	0.0	0.0	51050.9477	17655.4254	NaN	NaN	0.257	0.0126	0.8845	0.0188	0.0346	0.0329	0.0165
0.0	0.0	0.0	43907.9477	14610.4254	NaN	NaN	0.2497	0.013	0.8833	0.0189	0.0347	0.0333	0.0167
0.0	0.0	0.0	41173.9477	14962.4254	NaN	NaN	0.2665	0.0134	0.8822	0.0191	0.0347	0.0336	0.017
0.0	0.0	0.0	41423.9477	18150.4254	NaN	NaN	0.3047	0.014	0.879	0.0195	0.0353	0.0345	0.0177
0.0	0.0	0.0	40261.9477	15854.4254	NaN	NaN	0.2825	0.0145	0.8783	0.0196	0.035	0.0348	0.0178
0.0	0.0	0.0	49944.9477	18377.4254	NaN	NaN	0.269	0.0155	0.8763	0.0198	0.0347	0.0353	0.0183
0.0	0.0	0.0	39780.9477	14347.4254	NaN	NaN	0.2651	0.0169	0.8768	0.0198	0.0334	0.0347	0.0184
0.0	0.0	0.0	41046.9477	14271.4254	NaN	NaN	0.258	0.0192	0.8774	0.0198	0.0317	0.0333	0.0185
0.0	0.0	0.0	42563.9477	14605.4254	NaN	NaN	0.2555	0.0219	0.8799	0.0194	0.0297	0.0311	0.018
0.0	0.0	0.0	44924.9477	14979.4254	NaN	NaN	0.2501	0.029	0.8798	0.0193	0.027	0.0276	0.0174
0.0	0.0	0.0	23045.9477	6421.4254	NaN	NaN	0.2179	0.0362	0.8736	0.0202	0.0268	0.0258	0.0174
0.0	0.0	0.0	28938.9477	11743.4254	NaN	NaN	0.2887	0.0352	0.8767	0.0195	0.0266	0.0253	0.0167
0.0	0.0	0.0	40596.9477	11171.4254	NaN	NaN	0.2158	0.0309	0.8835	0.018	0.0266	0.0255	0.0155
0.0	0.0	0.0	48184.9477	13852.4254	NaN	NaN	0.2233	0.0256	0.8902	0.0165	0.027	0.0264	0.0142
0.0	0.0	0.0	41402.9477	15624.4254	NaN	NaN	0.274	0.0222	0.8921	0.0158	0.0284	0.028	0.0135
0.0	0.0	0.0	44868.9477	16191.4254	NaN	NaN	0.2652	0.0201	0.8916	0.0156	0.0299	0.0298	0.0131
0.0	0.0	0.0	48716.9477	13958.4254	NaN	NaN	0.2227	0.019	0.8893	0.0158	0.0316	0.0311	0.0132
0.0	0.0	0.0	34574.9477	16253.4254	NaN	NaN	0.3198	0.018	0.8884	0.0158	0.0327	0.0318	0.0133
0.0	0.0	0.0	35957.9477	17487.4254	NaN	NaN	0.3272	0.0175	0.8886	0.0159	0.0329	0.0319	0.0131
0.0	0.0	0.0	32175.9477	13160.4254	NaN	NaN	0.2903	0.0173	0.8887	0.016	0.033	0.0319	0.0131
0.0	0.0	0.0	41328.9477	17323.4254	NaN	NaN	0.2954	0.0173	0.8901	0.0159	0.0323	0.0315	0.0129
0.0	0.0	0.0	38066.9477	16538.4254	NaN	NaN	0.3029	0.0173	0.8904	0.016	0.032	0.0313	0.0129
0.0	0.0	0.0	44733.9477	11830.4254	NaN	NaN	0.2091	0.0174	0.8918	0.0159	0.0313	0.0309	0.0127
0.0	0.0	0.0	52337.9477	18040.4254	NaN	NaN	0.2563	0.0172	0.8921	0.0159	0.0312	0.0307	0.0128
0.0	0.0	0.0	51809.9477	14586.4254	NaN	NaN	0.2197	0.0171	0.894	0.0157	0.0305	0.03	0.0126
0.0	0.0	0.0	47737.9477	10543.4254	NaN	NaN	0.1809	0.0169	0.8949	0.0157	0.0303	0.0296	0.0126
0.0	0.0	0.0	40491.9477	17447.4254	NaN	NaN	0.3011	0.0166	0.8964	0.0156	0.0298	0.029	0.0125
0.0	0.0	0.0	42891.9477	12766.4254	NaN	NaN	0.2294	0.0165	0.8971	0.0156	0.0296	0.0288	0.0124
0.0	0.0	0.0	40374.9477	11718.4254	NaN	NaN	0.225	0.0164	0.8988	0.0155	0.029	0.0282	0.0122
0.0	0.0	0.0	44530.9477	15841.4254	NaN	NaN	0.2624	0.0162	0.8997	0.0155	0.0286	0.0278	0.0121
0.0	0.0	0.0	44756.9477	10799.4254	NaN	NaN	0.1944	0.0161	0.9001	0.0156	0.0284	0.0276	0.0122
0.0	0.0	0.0	44653.9477	21625.4254	NaN	NaN	0.3263	0.0158	0.9014	0.0155	0.0281	0.0271	0.0121
0.0	0.0	0.0	48777.9477	19410.4254	NaN	NaN	0.2847	0.0154	0.9019	0.0156	0.028	0.0269	0.0122
0.0	0.0	0.0	44445.9477	19871.4254	NaN	NaN	0.309	0.015	0.9027	0.0156	0.0279	0.0266	0.0123
0.0	0.0	0.0	48116.9477	17235.4254	NaN	NaN	0.2637	0.0147	0.9041	0.0155	0.0274	0.0261	0.0122
0.0	0.0	0.0	48841.9477	16259.4254	NaN	NaN	0.2498	0.0145	0.9053	0.0154	0.027	0.0256	0.0122
0.0	0.0	0.0	44234.9477	12118.4254	NaN	NaN	0.215	0.0142	0.9056	0.0155	0.027	0.0254	0.0123
0.0	0.0	0.0	36490.9477	16593.4254	NaN	NaN	0.3126	0.0139	0.9071	0.0154	0.0265	0.0249	0.0122
0.0	0.0	0.0	45960.9477	15930.4254	NaN	NaN	0.2574	0.0137	0.9078	0.0153	0.0263	0.0246	0.0123
0.0	0.0	0.0	44352.9477	10540.4254	NaN	NaN	0.192	0.0134	0.9079	0.0155	0.0264	0.0244	0.0125
0.0	0.0	0.0	41642.9477	15944.4254	NaN	NaN	0.2769	0.0132	0.9082	0.0154	0.0263	0.0243	0.0125
0.0	0.0	0.0	48972.9477	15210.4254	NaN	NaN	0.237	0.0131	0.9076	0.0155	0.0266	0.0244	0.0127
0.0	0.0	0.0	47792.9477	16969.4254	NaN	NaN	0.262	0.0132	0.9072	0.0155	0.0267	0.0246	0.0128
0.0	0.0	0.0	38143.9477	11294.4254	NaN	NaN	0.2285	0.0133	0.9068	0.0155	0.0268	0.0248	0.0129
0.0	0.0	0.0	49332.9477	14400.4254	NaN	NaN	0.2259	0.0134	0.9066	0.0155	0.0268	0.0248	0.0129
0.0	0.0	0.0	42058.9477	14827.4254	NaN	NaN	0.2606	0.0135	0.906	0.0155	0.0269	0.0251	0.0129
0.0	0.0	0.0	47363.9477	12520.4254	NaN	NaN	0.2091	0.0134	0.9056	0.0156	0.0271	0.0254	0.0129
0.0	0.0	0.0	43194.9477	15160.4254	NaN	NaN	0.2598	0.0134	0.9037	0.0159	0.0278	0.0261	0.0131
0.0	0.0	0.0	45587.9477	12815.4254	NaN	NaN	0.2194	0.0133	0.903	0.016	0.0283	0.0264	0.0131
0.0	0.0	0.0	46899.9477	15809.4254	NaN	NaN	0.2521	0.0133	0.9011	0.0162	0.0291	0.0271	0.0133
0.0	0.0	0.0	42586.9477	13986.4254	NaN	NaN	0.2472	0.013	0.9004	0.0163	0.0295	0.0273	0.0134
0.0	0.0	0.0	47280.9477	20772.4254	NaN	NaN	0.3052	0.0129	0.8989	0.0164	0.0302	0.028	0.0135
0.0	0.0	0.0	46552.9477	13584.4254	NaN	NaN	0.2259	0.0128	0.899	0.0163	0.0303	0.0281	0.0134
0.0	0.0	0.0	48538.9477	14863.4254	NaN	NaN	0.2344	0.0127	0.899	0.0163	0.0305	0.0283	0.0132
0.0	0.0	0.0	38602.9477	9870.4254	NaN	NaN	0.2036	0.0126	0.8983	0.0165	0.0309	0.0286	0.0132
0.0	0.0	0.0	42642.9477	15291.4254	NaN	NaN	0.2639	0.0123	0.8986	0.0165	0.031	0.0285	0.0131
0.0	0.0	0.0	46610.9477	19204.4254	NaN	NaN	0.2918	0.0121	0.8979	0.0166	0.0315	0.0287	0.0131
0.0	0.0	0.0	43706.9477	12881.4254	NaN	NaN	0.2276	0.012	0.8978	0.0167	0.0317	0.0288	0.0131
0.0	0.0	0.0	45944.9477	16251.4254	NaN	NaN	0.2613	0.0119	0.8972	0.0167	0.032	0.0291	0.0131
0.0	0.0	0.0	44539.9477	14655.4254	NaN	NaN	0.2476	0.0119	0.8969	0.0168	0.0322	0.0292	0.0131
0.0	0.0	0.0	43073.9477	8754.4254	NaN	NaN	0.1689	0.0118	0.8974	0.0167	0.032	0.0291	0.0129
0.0	0.0	0.0	44448.9477	16331.4254	NaN	NaN	0.2687	0.0116	0.8979	0.0167	0.0319	0.029	0.0128
0.0	0.0	0.0	48858.9477	15401.4254	NaN	NaN	0.2397	0.0116	0.8978	0.0168	0.0321	0.029	0.0128
0.0	0.0	0.0	41919.9477	19109.4254	NaN	NaN	0.3131	0.0116	0.8981	0.0167	0.0319	0.029	0.0127
0.0	0.0	0.0	46261.9477	12675.4254	NaN	NaN	0.2151	0.0115	0.8983	0.0168	0.0319	0.0289	0.0126
0.0	0.0	0.0	45211.9477	13397.4254	NaN	NaN	0.2286	0.0116	0.8985	0.0168	0.0317	0.0289	0.0125
0.0	0.0	0.0	45654.9477	16123.4254	NaN	NaN	0.261	0.0116	0.8989	0.0168	0.0315	0.0287	0.0125
0.0	0.0	0.0	45116.9477	16741.4254	NaN	NaN	0.2706	0.0117	0.899	0.0169	0.0313	0.0286	0.0125
0.0	0.0	0.0	38178.9477	19845.4254	NaN	NaN	0.342	0.0119	0.9001	0.0168	0.0306	0.0283	0.0123
0.0	0.0	0.0	50312.9477	15275.4254	NaN	NaN	0.2329	0.012	0.8999	0.0169	0.0305	0.0283	0.0124
0.0	0.0	0.0	44244.9477	18002.4254	NaN	NaN	0.2892	0.0122	0.9002	0.0169	0.0301	0.0282	0.0124
0.0	0.0	0.0	49467.9477	17052.4254	NaN	NaN	0.2563	0.0124	0.9009	0.0169	0.0296	0.0279	0.0123
0.0	0.0	0.0	47260.9477	15498.4254	NaN	NaN	0.2469	0.0126	0.9004	0.0171	0.0295	0.028	0.0124
0.0	0.0	0.0	43288.9477	14796.4254	NaN	NaN	0.2547	0.0129	0.9006	0.017	0.0291	0.0279	0.0124
0.0	0.0	0.0	49220.9477	15854.4254	NaN	NaN	0.2436	0.0132	0.9001	0.0172	0.029	0.0279	0.0126
0.0	0.0	0.0	51558.9477	15011.4254	NaN	NaN	0.2255	0.0134	0.9001	0.0172	0.0289	0.0279	0.0126
0.0	0.0	0.0	42848.9477	12140.4254	NaN	NaN	0.2208	0.0136	0.8993	0.0173	0.029	0.028	0.0127
0.0	0.0	0.0	49893.9477	12082.4254	NaN	NaN	0.195	0.0138	0.8988	0.0174	0.029	0.0282	0.0128
0.0	0.0	0.0	49387.9477	12247.4254	NaN	NaN	0.1987	0.0141	0.898	0.0175	0.0291	0.0284	0.0129
0.0	0.0	0.0	49777.9477	12361.4254	NaN	NaN	0.1989	0.0142	0.8974	0.0176	0.0293	0.0286	0.013
0.0	0.0	0.0	42235.9477	15943.4254	NaN	NaN	0.274	0.0144	0.8965	0.0176	0.0295	0.0289	0.0131
0.0	0.0	0.0	44625.9477	12832.4254	NaN	NaN	0.2233	0.0145	0.896	0.0178	0.0296	0.029	0.0132
0.0	0.0	0.0	46029.9477	20630.4254	NaN	NaN	0.3095	0.0146	0.8951	0.0179	0.0298	0.0292	0.0134
0.0	0.0	0.0	45973.9477	15843.4254	NaN	NaN	0.2563	0.0146	0.8949	0.0179	0.0298	0.0293	0.0134
0.0	0.0	0.0	45213.9477	16406.4254	NaN	NaN	0.2663	0.0148	0.8946	0.018	0.0298	0.0293	0.0135
0.0	0.0	0.0	45296.9477	12117.4254	NaN	NaN	0.2111	0.015	0.8944	0.018	0.0297	0.0293	0.0136
0.0	0.0	0.0	37200.9477	18224.4254	NaN	NaN	0.3288	0.0151	0.8945	0.018	0.0295	0.0293	0.0137
0.0	0.0	0.0	42460.9477	19967.4254	NaN	NaN	0.3198	0.0152	0.8949	0.0179	0.0293	0.0291	0.0137
0.0	0.0	0.0	41953.9477	16448.4254	NaN	NaN	0.2816	0.0153	0.8955	0.0177	0.0289	0.0288	0.0137
0.0	0.0	0.0	49298.9477	12822.4254	NaN	NaN	0.2064	0.0155	0.8968	0.0175	0.0283	0.0284	0.0134
0.0	0.0	0.0	51318.9477	12709.4254	NaN	NaN	0.1985	0.0155	0.8968	0.0176	0.0283	0.0283	0.0135
0.0	0.0	0.0	42871.9477	16778.4254	NaN	NaN	0.2813	0.0156	0.8972	0.0174	0.0282	0.0283	0.0135
0.0	0.0	0.0	46250.9477	12653.4254	NaN	NaN	0.2148	0.0155	0.8975	0.0174	0.028	0.0281	0.0135
0.0	0.0	0.0	44070.9477	15045.4254	NaN	NaN	0.2545	0.0154	0.8978	0.0172	0.028	0.028	0.0135
0.0	0.0	0.0	44959.9477	14468.4254	NaN	NaN	0.2435	0.0154	0.8978	0.0172	0.028	0.0281	0.0135
0.0	0.0	0.0	45661.9477	17554.4254	NaN	NaN	0.2777	0.0152	0.8987	0.017	0.0279	0.0279	0.0133
0.0	0.0	0.0	52253.9477	12669.4254	NaN	NaN	0.1951	0.0149	0.8992	0.0169	0.028	0.0278	0.0132
0.0	0.0	0.0	40790.9477	15009.4254	NaN	NaN	0.269	0.0147	0.8994	0.0169	0.0281	0.0278	0.0132
0.0	0.0	0.0	46894.9477	17101.4254	NaN	NaN	0.2672	0.0144	0.8996	0.0168	0.0283	0.0278	0.0131
0.0	0.0	0.0	41542.9477	14683.4254	NaN	NaN	0.2611	0.0141	0.8995	0.0168	0.0285	0.0279	0.0131
0.0	0.0	0.0	42299.9477	15297.4254	NaN	NaN	0.2656	0.014	0.9001	0.0167	0.0284	0.0278	0.013
0.0	0.0	0.0	39431.9477	13979.4254	NaN	NaN	0.2617	0.0138	0.8993	0.0169	0.0288	0.028	0.0131
0.0	0.0	0.0	44383.9477	14113.4254	NaN	NaN	0.2413	0.0136	0.8999	0.0167	0.0289	0.0279	0.013
0.0	0.0	0.0	51995.9477	17159.4254	NaN	NaN	0.2481	0.0133	0.9005	0.0167	0.0289	0.0277	0.0129
0.0	0.0	0.0	51580.9477	14651.4254	NaN	NaN	0.2212	0.013	0.9013	0.0166	0.0289	0.0275	0.0128
0.0	0.0	0.0	47302.9477	11229.4254	NaN	NaN	0.1918	0.0127	0.9006	0.0167	0.0295	0.0277	0.0128
0.0	0.0	0.0	49497.9477	15343.4254	NaN	NaN	0.2366	0.0123	0.9005	0.0167	0.0299	0.0277	0.0128
0.0	0.0	0.0	45699.9477	19955.4254	NaN	NaN	0.3039	0.012	0.9001	0.0167	0.0305	0.0279	0.0128
0.0	0.0	0.0	41096.9477	13834.4254	NaN	NaN	0.2518	0.0118	0.8998	0.0167	0.0309	0.028	0.0128
0.0	0.0	0.0	41389.9477	16114.4254	NaN	NaN	0.2802	0.0117	0.8993	0.0168	0.0313	0.0281	0.0129
0.0	0.0	0.0	50188.9477	18434.4254	NaN	NaN	0.2686	0.0117	0.8981	0.0169	0.0318	0.0285	0.013
0.0	0.0	0.0	45342.9477	17029.4254	NaN	NaN	0.273	0.0117	0.8975	0.0169	0.0321	0.0287	0.0131
0.0	0.0	0.0	46478.9477	15311.4254	NaN	NaN	0.2478	0.0118	0.8968	0.0169	0.0324	0.0289	0.0132
0.0	0.0	0.0	42389.9477	14373.4254	NaN	NaN	0.2532	0.0119	0.896	0.017	0.0326	0.0292	0.0133
0.0	0.0	0.0	40422.9477	16909.4254	NaN	NaN	0.2949	0.0121	0.8956	0.017	0.0326	0.0294	0.0134
0.0	0.0	0.0	42864.9477	15827.4254	NaN	NaN	0.2697	0.0122	0.8959	0.017	0.0323	0.0293	0.0133
0.0	0.0	0.0	41899.9477	15724.4254	NaN	NaN	0.2729	0.0124	0.8962	0.0169	0.0319	0.0293	0.0133
0.0	0.0	0.0	46594.9477	13994.4254	NaN	NaN	0.231	0.0127	0.8962	0.0169	0.0316	0.0294	0.0132
0.0	0.0	0.0	42973.9477	17033.4254	NaN	NaN	0.2839	0.0129	0.8969	0.0168	0.0311	0.0292	0.0131
0.0	0.0	0.0	43108.9477	15771.4254	NaN	NaN	0.2679	0.0131	0.8978	0.0167	0.0306	0.0289	0.013
0.0	0.0	0.0	45326.9477	14726.4254	NaN	NaN	0.2452	0.0132	0.8979	0.0167	0.0303	0.0287	0.0131
0.0	0.0	0.0	42710.9477	13622.4254	NaN	NaN	0.2418	0.0135	0.8975	0.0167	0.0303	0.0289	0.0131
0.0	0.0	0.0	44239.9477	16255.4254	NaN	NaN	0.2687	0.0136	0.8974	0.0167	0.0302	0.029	0.0131
0.0	0.0	0.0	42665.9477	18379.4254	NaN	NaN	0.3011	0.0138	0.8972	0.0168	0.0301	0.029	0.0131
0.0	0.0	0.0	39951.9477	16273.4254	NaN	NaN	0.2894	0.014	0.8971	0.0168	0.03	0.0291	0.0131
0.0	0.0	0.0	45367.9477	13268.4254	NaN	NaN	0.2263	0.0143	0.8972	0.0167	0.0297	0.0291	0.013
0.0	0.0	0.0	47090.9477	16665.4254	NaN	NaN	0.2614	0.0145	0.8965	0.0168	0.0298	0.0294	0.0131
0.0	0.0	0.0	43036.9477	18123.4254	NaN	NaN	0.2963	0.0149	0.8957	0.0168	0.0298	0.0297	0.0131
0.0	0.0	0.0	37716.9477	9089.4254	NaN	NaN	0.1942	0.0152	0.8958	0.0167	0.0295	0.0297	0.013
0.0	0.0	0.0	45225.9477	11562.4254	NaN	NaN	0.2036	0.0153	0.8948	0.0167	0.03	0.0301	0.0131
0.0	0.0	0.0	39992.9477	14830.4254	NaN	NaN	0.2705	0.0154	0.8935	0.0167	0.0305	0.0306	0.0132
0.0	0.0	0.0	41725.9477	16370.4254	NaN	NaN	0.2818	0.0154	0.8925	0.0168	0.0311	0.031	0.0133
0.0	0.0	0.0	44166.9477	16932.4254	NaN	NaN	0.2771	0.0155	0.8899	0.017	0.0321	0.0319	0.0136
0.0	0.0	0.0	38701.9477	16978.4254	NaN	NaN	0.3049	0.0157	0.8881	0.017	0.0327	0.0328	0.0138
0.0	0.0	0.0	44732.9477	17241.4254	NaN	NaN	0.2782	0.0159	0.8858	0.0173	0.0334	0.0336	0.0139
0.0	0.0	0.0	43606.9477	13593.4254	NaN	NaN	0.2376	0.016	0.8849	0.0173	0.0337	0.0341	0.014
0.0	0.0	0.0	46545.9477	17410.4254	NaN	NaN	0.2722	0.0163	0.8823	0.0175	0.0346	0.0351	0.0142
0.0	0.0	0.0	48803.9477	13963.4254	NaN	NaN	0.2225	0.0166	0.8795	0.0177	0.0356	0.0361	0.0144
0.0	0.0	0.0	47875.9477	19712.4254	NaN	NaN	0.2917	0.0168	0.8774	0.0178	0.0364	0.037	0.0146
0.0	0.0	0.0	45691.9477	19761.4254	NaN	NaN	0.3019	0.0169	0.8739	0.0182	0.0378	0.0382	0.015
0.0	0.0	0.0	39748.9477	17589.4254	NaN	NaN	0.3068	0.0171	0.8716	0.0183	0.0386	0.0391	0.0152
0.0	0.0	0.0	43360.9477	15474.4254	NaN	NaN	0.263	0.0173	0.8699	0.0184	0.0392	0.0398	0.0154
0.0	0.0	0.0	49281.9477	16357.4254	NaN	NaN	0.2492	0.0174	0.8682	0.0185	0.0398	0.0405	0.0156
0.0	0.0	0.0	41746.9477	15436.4254	NaN	NaN	0.2699	0.0176	0.8671	0.0185	0.0401	0.0411	0.0157
0.0	0.0	0.0	48199.9477	13607.4254	NaN	NaN	0.2202	0.0179	0.8657	0.0186	0.0405	0.0415	0.0158
0.0	0.0	0.0	44639.9477	16725.4254	NaN	NaN	0.2726	0.0179	0.8644	0.0185	0.0411	0.042	0.016
0.0	0.0	0.0	45752.9477	19274.4254	NaN	NaN	0.2964	0.0181	0.8634	0.0184	0.0415	0.0426	0.016
0.0	0.0	0.0	44835.9477	10686.4254	NaN	NaN	0.1925	0.0181	0.8616	0.0184	0.0424	0.0432	0.0163
0.0	0.0	0.0	42243.9477	20238.4254	NaN	NaN	0.3239	0.0182	0.8616	0.0182	0.0424	0.0434	0.0163
0.0	0.0	0.0	42908.9477	19309.4254	NaN	NaN	0.3103	0.0184	0.8609	0.0181	0.0426	0.0437	0.0164
0.0	0.0	0.0	45405.9477	15767.4254	NaN	NaN	0.2577	0.0185	0.8618	0.0179	0.0421	0.0435	0.0162
0.0	0.0	0.0	50388.9477	13549.4254	NaN	NaN	0.2119	0.0188	0.8626	0.0178	0.0416	0.0431	0.0162
0.0	0.0	0.0	54738.9477	18496.4254	NaN	NaN	0.2526	0.0192	0.8613	0.0178	0.042	0.0433	0.0164
0.0	0.0	0.0	46862.9477	17549.4254	NaN	NaN	0.2725	0.0196	0.8598	0.0178	0.0425	0.0437	0.0166
0.0	0.0	0.0	43399.9477	19934.4254	NaN	NaN	0.3147	0.0195	0.8609	0.0177	0.0421	0.0431	0.0166
0.0	0.0	0.0	49959.9477	16432.4254	NaN	NaN	0.2475	0.0198	0.8595	0.0177	0.0426	0.0434	0.0169
0.0	0.0	0.0	42694.9477	14700.4254	NaN	NaN	0.2561	0.0202	0.8596	0.0175	0.0423	0.0434	0.017
0.0	0.0	0.0	50152.9477	14140.4254	NaN	NaN	0.2199	0.0207	0.8586	0.0175	0.0424	0.0436	0.0172
0.0	0.0	0.0	49274.9477	15452.4254	NaN	NaN	0.2387	0.0214	0.8568	0.0175	0.0428	0.0439	0.0175
0.0	0.0	0.0	41119.9477	14717.4254	NaN	NaN	0.2636	0.0221	0.8554	0.0174	0.043	0.0444	0.0177
0.0	0.0	0.0	44058.9477	13863.4254	NaN	NaN	0.2393	0.0227	0.855	0.0174	0.0428	0.0442	0.018
0.0	0.0	0.0	41329.9477	17170.4254	NaN	NaN	0.2935	0.0234	0.8539	0.0172	0.0429	0.0444	0.0181
0.0	0.0	0.0	48150.9477	12254.4254	NaN	NaN	0.2029	0.024	0.8533	0.0172	0.0429	0.0445	0.0182
0.0	0.0	0.0	51324.9477	12527.4254	NaN	NaN	0.1962	0.0246	0.853	0.0169	0.0428	0.0444	0.0183
0.0	0.0	0.0	52449.9477	15052.4254	NaN	NaN	0.223	0.0254	0.8515	0.0168	0.0431	0.0447	0.0185
0.0	0.0	0.0	44404.9477	13222.4254	NaN	NaN	0.2294	0.0261	0.85	0.0168	0.0435	0.0449	0.0188
0.0	0.0	0.0	43982.9477	16228.4254	NaN	NaN	0.2695	0.0266	0.8496	0.0167	0.0435	0.0447	0.0189
0.0	0.0	0.0	41815.9477	17481.4254	NaN	NaN	0.2948	0.0271	0.8485	0.0167	0.0439	0.0448	0.019
0.0	0.0	0.0	45377.9477	9050.4254	NaN	NaN	0.1663	0.0275	0.8496	0.0166	0.0435	0.0441	0.0186
0.0	0.0	0.0	37132.9477	15571.4254	NaN	NaN	0.2954	0.0279	0.8504	0.0166	0.0435	0.0434	0.0183
0.0	0.0	0.0	39817.9477	13358.4254	NaN	NaN	0.2512	0.0285	0.8495	0.0166	0.0439	0.0432	0.0182
0.0	0.0	0.0	41121.9477	15466.4254	NaN	NaN	0.2733	0.0291	0.8487	0.0165	0.0446	0.0429	0.0183
0.0	0.0	0.0	50251.9477	13938.4254	NaN	NaN	0.2171	0.0297	0.8471	0.0165	0.0455	0.043	0.0183
0.0	0.0	0.0	37031.9477	12415.4254	NaN	NaN	0.2511	0.0303	0.8459	0.0164	0.0463	0.0429	0.0183
0.0	0.0	0.0	42021.9477	14007.4254	NaN	NaN	0.25	0.0311	0.8428	0.0165	0.0477	0.0433	0.0185
0.0	0.0	0.0	37594.9477	14170.4254	NaN	NaN	0.2737	0.0319	0.8394	0.0167	0.0493	0.0437	0.019
0.0	0.0	0.0	45546.9477	13884.4254	NaN	NaN	0.2336	0.0326	0.8372	0.0167	0.0503	0.0441	0.0191
0.0	0.0	0.0	45359.9477	18879.4254	NaN	NaN	0.2939	0.0329	0.8361	0.0168	0.051	0.0438	0.0194
0.0	0.0	0.0	33157.9477	18120.4254	NaN	NaN	0.3534	0.0333	0.8349	0.0169	0.0515	0.0441	0.0194
0.0	0.0	0.0	35352.9477	17238.4254	NaN	NaN	0.3278	0.0333	0.8351	0.0169	0.0515	0.0436	0.0195
0.0	0.0	0.0	48942.9477	16577.4254	NaN	NaN	0.253	0.0338	0.8346	0.0169	0.0515	0.0433	0.0199
0.0	0.0	0.0	45066.9477	16193.4254	NaN	NaN	0.2643	0.0337	0.8355	0.017	0.0511	0.0429	0.0199
0.0	0.0	0.0	38730.9477	18550.4254	NaN	NaN	0.3238	0.0341	0.8353	0.0171	0.0506	0.0426	0.0203
0.0	0.0	0.0	41060.9477	15800.4254	NaN	NaN	0.2779	0.0346	0.8347	0.0172	0.0504	0.0422	0.0209
0.0	0.0	0.0	41386.9477	16714.4254	NaN	NaN	0.2877	0.0349	0.8338	0.0174	0.0503	0.0423	0.0213
0.0	0.0	0.0	47004.9477	14073.4254	NaN	NaN	0.2304	0.0348	0.8353	0.0175	0.0494	0.0415	0.0215
0.0	0.0	0.0	41348.9477	21843.4254	NaN	NaN	0.3457	0.0352	0.8335	0.0178	0.0499	0.0415	0.0221
0.0	0.0	0.0	40460.9477	13386.4254	NaN	NaN	0.2486	0.0353	0.8329	0.018	0.05	0.0414	0.0224
0.0	0.0	0.0	46569.9477	21697.4254	NaN	NaN	0.3178	0.0354	0.8338	0.018	0.0495	0.0407	0.0226
0.0	0.0	0.0	49714.9477	17875.4254	NaN	NaN	0.2645	0.0354	0.8335	0.0183	0.0497	0.0407	0.0225
0.0	0.0	0.0	42846.9477	18785.4254	NaN	NaN	0.3048	0.0355	0.8344	0.0184	0.0492	0.0403	0.0222
0.0	0.0	0.0	48638.9477	13187.4254	NaN	NaN	0.2133	0.0362	0.833	0.0187	0.0495	0.0405	0.0221
0.0	0.0	0.0	44970.9477	13419.4254	NaN	NaN	0.2298	0.0369	0.832	0.019	0.0495	0.0404	0.0221
0.0	0.0	0.0	42696.9477	20720.4254	NaN	NaN	0.3267	0.0372	0.8315	0.0195	0.0496	0.0406	0.0217
0.0	0.0	0.0	39339.9477	19025.4254	NaN	NaN	0.326	0.0371	0.8324	0.0198	0.0491	0.0399	0.0218
0.0	0.0	0.0	43497.9477	17389.4254	NaN	NaN	0.2856	0.0364	0.8345	0.0202	0.0482	0.0395	0.0213
0.0	0.0	0.0	46867.9477	15539.4254	NaN	NaN	0.249	0.0354	0.8373	0.0206	0.0471	0.0384	0.0212
0.0	0.0	0.0	44026.9477	16467.4254	NaN	NaN	0.2722	0.034	0.8412	0.0209	0.0457	0.0373	0.0208
0.0	0.0	0.0	38971.9477	16458.4254	NaN	NaN	0.2969	0.0323	0.8458	0.0213	0.044	0.036	0.0206
0.0	0.0	0.0	42355.9477	14966.4254	NaN	NaN	0.2611	0.0305	0.8513	0.0215	0.0418	0.0345	0.0204
0.0	0.0	0.0	40167.9477	14563.4254	NaN	NaN	0.2661	0.0288	0.8555	0.0218	0.0402	0.0333	0.0204
0.0	0.0	0.0	41718.9477	17353.4254	NaN	NaN	0.2938	0.0276	0.8588	0.022	0.0389	0.0324	0.0203
0.0	0.0	0.0	42532.9477	18324.4254	NaN	NaN	0.3011	0.0269	0.8603	0.0222	0.0381	0.0322	0.0203
0.0	0.0	0.0	39950.9477	14976.4254	NaN	NaN	0.2727	0.0265	0.8609	0.0225	0.0375	0.0323	0.0203
0.0	0.0	0.0	39909.9477	16452.4254	NaN	NaN	0.2919	0.0263	0.8603	0.0227	0.0373	0.0328	0.0206
0.0	0.0	0.0	38279.9477	13940.4254	NaN	NaN	0.267	0.0262	0.8606	0.0228	0.0368	0.033	0.0206
0.0	0.0	0.0	43844.9477	13242.4254	NaN	NaN	0.232	0.0264	0.8595	0.023	0.0368	0.0335	0.0208
0.0	0.0	0.0	39688.9477	14067.4254	NaN	NaN	0.2617	0.0266	0.8593	0.0231	0.0367	0.0337	0.0207
0.0	0.0	0.0	39264.9477	19976.4254	NaN	NaN	0.3372	0.0267	0.8594	0.023	0.0365	0.0339	0.0205
0.0	0.0	0.0	35704.9477	15805.4254	NaN	NaN	0.3068	0.027	0.8584	0.0231	0.0368	0.0343	0.0205
0.0	0.0	0.0	36715.9477	20484.4254	NaN	NaN	0.3581	0.0271	0.8586	0.0231	0.0366	0.0343	0.0203
0.0	0.0	0.0	37386.9477	16414.4254	NaN	NaN	0.3051	0.0273	0.8577	0.0232	0.0369	0.0346	0.0203
0.0	0.0	0.0	49155.9477	17811.4254	NaN	NaN	0.266	0.0274	0.8575	0.0233	0.037	0.0346	0.0203
0.0	0.0	0.0	36127.9477	21773.4254	NaN	NaN	0.376	0.0274	0.8572	0.0234	0.0371	0.0347	0.0202
0.0	0.0	0.0	36869.9477	12240.4254	NaN	NaN	0.2492	0.0275	0.8569	0.0234	0.0372	0.0348	0.0202
0.0	0.0	0.0	39360.9477	19226.4254	NaN	NaN	0.3282	0.0276	0.8563	0.0235	0.0374	0.035	0.0202
0.0	0.0	0.0	39149.9477	16768.4254	NaN	NaN	0.2999	0.0277	0.856	0.0235	0.0376	0.035	0.0201
0.0	0.0	0.0	34906.9477	13788.4254	NaN	NaN	0.2832	0.0277	0.8553	0.0235	0.0382	0.0351	0.0202
0.0	0.0	0.0	45603.9477	13788.4254	NaN	NaN	0.2322	0.0277	0.8546	0.0235	0.0387	0.0352	0.0203
0.0	0.0	0.0	36173.9477	14038.4254	NaN	NaN	0.2796	0.0278	0.8533	0.0236	0.0396	0.0353	0.0204
0.0	0.0	0.0	43234.9477	17559.4254	NaN	NaN	0.2888	0.0278	0.853	0.0236	0.0401	0.0351	0.0204
0.0	0.0	0.0	36310.9477	10827.4254	NaN	NaN	0.2297	0.0282	0.8497	0.0238	0.0419	0.0354	0.0209
0.0	0.0	0.0	38112.9477	17345.4254	NaN	NaN	0.3128	0.0282	0.8495	0.0238	0.0424	0.0351	0.0209
0.0	0.0	0.0	36923.9477	16099.4254	NaN	NaN	0.3036	0.0286	0.8468	0.0239	0.0439	0.0354	0.0214
0.0	0.0	0.0	40516.9477	12978.4254	NaN	NaN	0.2426	0.0284	0.8475	0.0237	0.0441	0.035	0.0214
0.0	0.0	0.0	42345.9477	18087.4254	NaN	NaN	0.2993	0.0278	0.847	0.0234	0.0451	0.0346	0.0221
0.0	0.0	0.0	43327.9477	17524.4254	NaN	NaN	0.288	0.0262	0.8541	0.0226	0.0429	0.0325	0.0217
0.0	0.0	0.0	44432.9477	15353.4254	NaN	NaN	0.2568	0.0243	0.8615	0.0215	0.041	0.0305	0.0211
0.0	0.0	0.0	35178.9477	18875.4254	NaN	NaN	0.3492	0.0219	0.873	0.0205	0.0368	0.0274	0.0204
0.0	0.0	0.0	37493.9477	16593.4254	NaN	NaN	0.3068	0.0203	0.8807	0.0203	0.033	0.0253	0.0204
0.0	0.0	0.0	41887.9477	16641.4254	NaN	NaN	0.2843	0.0192	0.8862	0.0203	0.0296	0.0238	0.0208
0.0	0.0	0.0	39994.9477	21780.4254	NaN	NaN	0.3526	0.0187	0.8893	0.0205	0.027	0.0233	0.0212
0.0	0.0	0.0	49861.9477	15319.4254	NaN	NaN	0.235	0.0189	0.8875	0.0212	0.026	0.0239	0.0225
0.0	0.0	0.0	48045.9477	10015.4254	NaN	NaN	0.1725	0.019	0.8849	0.022	0.0257	0.0243	0.0241
0.0	0.0	0.0	45719.9477	15491.4254	NaN	NaN	0.2531	0.0191	0.8806	0.0228	0.0266	0.0253	0.0257
0.0	0.0	0.0	47328.9477	9315.4254	NaN	NaN	0.1645	0.0193	0.8749	0.0238	0.0283	0.0262	0.0275
0.0	0.0	0.0	42117.9477	12783.4254	NaN	NaN	0.2328	0.0194	0.8709	0.0247	0.0297	0.0267	0.0286
0.0	0.0	0.0	49162.9477	12256.4254	NaN	NaN	0.1996	0.0197	0.8678	0.0255	0.0312	0.0269	0.029
0.0	0.0	0.0	43380.9477	12929.4254	NaN	NaN	0.2296	0.02	0.8672	0.0257	0.0318	0.027	0.0283
0.0	0.0	0.0	48775.9477	18778.4254	NaN	NaN	0.278	0.0205	0.8677	0.0257	0.0317	0.0268	0.0276
0.0	0.0	0.0	46200.9477	13915.4254	NaN	NaN	0.2315	0.0208	0.8689	0.0258	0.0313	0.0261	0.0271
0.0	0.0	0.0	47451.9477	12296.4254	NaN	NaN	0.2058	0.0213	0.8722	0.0253	0.0298	0.0257	0.0258
0.0	0.0	0.0	46327.9477	13114.4254	NaN	NaN	0.2206	0.0215	0.8741	0.0252	0.0288	0.0251	0.0253
0.0	0.0	0.0	47550.9477	13786.4254	NaN	NaN	0.2248	0.0216	0.8777	0.0244	0.0274	0.0246	0.0243
0.0	0.0	0.0	42027.9477	14868.4254	NaN	NaN	0.2613	0.0218	0.8804	0.0238	0.0263	0.0241	0.0236
0.0	0.0	0.0	43262.9477	12071.4254	NaN	NaN	0.2182	0.0219	0.8832	0.0232	0.0251	0.0235	0.0231
0.0	0.0	0.0	50497.9477	13964.4254	NaN	NaN	0.2166	0.0219	0.8854	0.0228	0.0241	0.0229	0.0228
0.0	0.0	0.0	45960.9477	11599.4254	NaN	NaN	0.2015	0.0219	0.8867	0.0225	0.0235	0.0225	0.0229
0.0	0.0	0.0	43969.9477	11586.4254	NaN	NaN	0.2086	0.022	0.8875	0.0223	0.023	0.0222	0.0231
0.0	0.0	0.0	48106.9477	15151.4254	NaN	NaN	0.2395	0.0222	0.8872	0.0223	0.0227	0.022	0.0236
0.0	0.0	0.0	40354.9477	11867.4254	NaN	NaN	0.2272	0.0222	0.8878	0.0222	0.0223	0.0217	0.0238
0.0	0.0	0.0	46128.9477	8230.4254	NaN	NaN	0.1514	0.0224	0.8872	0.0223	0.0222	0.0216	0.0243
0.0	0.0	0.0	49888.9477	14770.4254	NaN	NaN	0.2284	0.0227	0.8862	0.0224	0.0221	0.0217	0.025
0.0	0.0	0.0	48289.9477	11242.4254	NaN	NaN	0.1888	0.0226	0.8865	0.0224	0.0219	0.0215	0.0252
0.0	0.0	0.0	44634.9477	14652.4254	NaN	NaN	0.2471	0.0228	0.8856	0.0224	0.0218	0.0215	0.0258
0.0	0.0	0.0	47282.9477	14353.4254	NaN	NaN	0.2329	0.0229	0.8854	0.0224	0.0218	0.0214	0.0261
0.0	0.0	0.0	46728.9477	13927.4254	NaN	NaN	0.2296	0.0229	0.8853	0.0224	0.0217	0.0213	0.0264
0.0	0.0	0.0	45166.9477	8593.4254	NaN	NaN	0.1598	0.0229	0.8854	0.0223	0.0216	0.0211	0.0267
0.0	0.0	0.0	42479.9477	12664.4254	NaN	NaN	0.2297	0.0226	0.8858	0.0223	0.0215	0.0207	0.0271
0.0	0.0	0.0	44247.9477	14098.4254	NaN	NaN	0.2416	0.0223	0.887	0.0221	0.0213	0.0203	0.0271
0.0	0.0	0.0	42343.9477	15557.4254	NaN	NaN	0.2687	0.0215	0.8887	0.0219	0.0211	0.0196	0.0273
0.0	0.0	0.0	49021.9477	12597.4254	NaN	NaN	0.2044	0.0207	0.8911	0.0215	0.0208	0.0191	0.0269
0.0	0.0	0.0	49454.9477	15497.4254	NaN	NaN	0.2386	0.0203	0.8924	0.0213	0.0205	0.0188	0.0267
0.0	0.0	0.0	49715.9477	7491.4254	NaN	NaN	0.131	0.0198	0.8945	0.021	0.0202	0.0184	0.0261
0.0	0.0	0.0	49773.9477	12910.4254	NaN	NaN	0.206	0.0194	0.8955	0.0208	0.0199	0.0179	0.0265
0.0	0.0	0.0	47047.9477	12364.4254	NaN	NaN	0.2081	0.019	0.8965	0.0207	0.0199	0.0178	0.0262
0.0	0.0	0.0	49639.9477	9836.4254	NaN	NaN	0.1654	0.0189	0.8969	0.0206	0.0198	0.0176	0.0261
0.0	0.0	0.0	50597.9477	11706.4254	NaN	NaN	0.1879	0.0188	0.8973	0.0206	0.0199	0.0176	0.0258
0.0	0.0	0.0	47515.9477	13032.4254	NaN	NaN	0.2152	0.0189	0.8966	0.0207	0.0201	0.0178	0.0258
0.0	0.0	0.0	40984.9477	14408.4254	NaN	NaN	0.2601	0.019	0.8968	0.0207	0.0201	0.0179	0.0255
0.0	0.0	0.0	41411.9477	16196.4254	NaN	NaN	0.2811	0.0192	0.8962	0.0208	0.0201	0.018	0.0257
0.0	0.0	0.0	46263.9477	11110.4254	NaN	NaN	0.1936	0.0193	0.8958	0.0209	0.0202	0.0183	0.0255
0.0	0.0	0.0	48895.9477	14929.4254	NaN	NaN	0.2339	0.0197	0.8951	0.021	0.0201	0.0186	0.0255
0.0	0.0	0.0	45220.9477	12427.4254	NaN	NaN	0.2156	0.0202	0.8941	0.0212	0.0202	0.0191	0.0253
0.0	0.0	0.0	44259.9477	12887.4254	NaN	NaN	0.2255	0.0204	0.8933	0.0214	0.0203	0.0193	0.0254
0.0	0.0	0.0	43198.9477	14847.4254	NaN	NaN	0.2558	0.0206	0.8925	0.0216	0.0204	0.0196	0.0253
0.0	0.0	0.0	44729.9477	13556.4254	NaN	NaN	0.2326	0.0208	0.8921	0.0216	0.0204	0.0198	0.0253
0.0	0.0	0.0	47992.9477	12891.4254	NaN	NaN	0.2117	0.021	0.8917	0.0217	0.0205	0.02	0.0252
0.0	0.0	0.0	50542.9477	11051.4254	NaN	NaN	0.1794	0.0212	0.891	0.0218	0.0207	0.0202	0.0252
0.0	0.0	0.0	41213.9477	17612.4254	NaN	NaN	0.2994	0.0213	0.8911	0.0217	0.0207	0.0203	0.0249
0.0	0.0	0.0	53249.9477	16037.4254	NaN	NaN	0.2315	0.0214	0.8906	0.0218	0.0209	0.0204	0.0249
0.0	0.0	0.0	43291.9477	14184.4254	NaN	NaN	0.2468	0.0213	0.891	0.0218	0.0209	0.0203	0.0248
0.0	0.0	0.0	50820.9477	13164.4254	NaN	NaN	0.2057	0.0213	0.8916	0.0216	0.0209	0.0202	0.0244
0.0	0.0	0.0	49496.9477	11340.4254	NaN	NaN	0.1864	0.0213	0.8912	0.0218	0.0212	0.0201	0.0246
0.0	0.0	0.0	45625.9477	13889.4254	NaN	NaN	0.2334	0.0211	0.8922	0.0216	0.0211	0.0199	0.0241
0.0	0.0	0.0	47061.9477	18452.4254	NaN	NaN	0.2817	0.0207	0.8931	0.0217	0.0211	0.0194	0.0241
0.0	0.0	0.0	47111.9477	17887.4254	NaN	NaN	0.2752	0.0206	0.894	0.0215	0.021	0.0193	0.0236
0.0	0.0	0.0	49423.9477	16849.4254	NaN	NaN	0.2542	0.0203	0.8954	0.0214	0.0209	0.0188	0.0231
0.0	0.0	0.0	54339.9477	12509.4254	NaN	NaN	0.1871	0.0201	0.8965	0.0212	0.0207	0.0186	0.0228
0.0	0.0	0.0	47769.9477	13385.4254	NaN	NaN	0.2189	0.0203	0.8962	0.0213	0.021	0.0186	0.0226
0.0	0.0	0.0	47876.9477	12748.4254	NaN	NaN	0.2103	0.0206	0.8953	0.0214	0.0214	0.0189	0.0225
0.0	0.0	0.0	51427.9477	14510.4254	NaN	NaN	0.2201	0.0207	0.8949	0.0214	0.0216	0.0189	0.0225
0.0	0.0	0.0	44485.9477	12856.4254	NaN	NaN	0.2242	0.0208	0.8945	0.0213	0.022	0.0191	0.0223
0.0	0.0	0.0	43310.9477	13780.4254	NaN	NaN	0.2414	0.0209	0.8939	0.0213	0.0223	0.0193	0.0222
0.0	0.0	0.0	41801.9477	14134.4254	NaN	NaN	0.2527	0.0209	0.8938	0.0212	0.0225	0.0194	0.0222
0.0	0.0	0.0	55680.9477	11752.4254	NaN	NaN	0.1743	0.0208	0.8932	0.0213	0.0227	0.0195	0.0224
0.0	0.0	0.0	42848.9477	14371.4254	NaN	NaN	0.2512	0.0208	0.8928	0.0213	0.0229	0.0197	0.0224
0.0	0.0	0.0	44575.9477	13257.4254	NaN	NaN	0.2292	0.0208	0.8927	0.0213	0.023	0.0198	0.0224
0.0	0.0	0.0	46476.9477	12390.4254	NaN	NaN	0.2105	0.0208	0.8917	0.0215	0.0234	0.02	0.0226
0.0	0.0	0.0	44781.9477	13632.4254	NaN	NaN	0.2334	0.0208	0.8915	0.0215	0.0235	0.0201	0.0227
0.0	0.0	0.0	41122.9477	15409.4254	NaN	NaN	0.2726	0.0208	0.8904	0.0216	0.024	0.0203	0.0229
0.0	0.0	0.0	40347.9477	18084.4254	NaN	NaN	0.3095	0.0208	0.8903	0.0216	0.0241	0.0204	0.0229
0.0	0.0	0.0	44391.9477	13068.4254	NaN	NaN	0.2274	0.0208	0.8896	0.0217	0.0245	0.0205	0.023
0.0	0.0	0.0	41327.9477	14020.4254	NaN	NaN	0.2533	0.0207	0.8898	0.0216	0.0245	0.0205	0.023
0.0	0.0	0.0	40808.9477	14362.4254	NaN	NaN	0.2603	0.0204	0.8907	0.0214	0.0244	0.0205	0.0226
0.0	0.0	0.0	48483.9477	11940.4254	NaN	NaN	0.1976	0.0203	0.8908	0.0214	0.0245	0.0205	0.0225
0.0	0.0	0.0	43386.9477	11878.4254	NaN	NaN	0.2149	0.0201	0.8917	0.0212	0.0244	0.0204	0.0222
0.0	0.0	0.0	47103.9477	15421.4254	NaN	NaN	0.2466	0.02	0.8925	0.0211	0.0242	0.0203	0.0219
0.0	0.0	0.0	49501.9477	10288.4254	NaN	NaN	0.1721	0.0199	0.8926	0.0211	0.0243	0.0203	0.0218
0.0	0.0	0.0	41367.9477	15498.4254	NaN	NaN	0.2725	0.0198	0.8931	0.021	0.0242	0.0202	0.0216
0.0	0.0	0.0	42437.9477	14743.4254	NaN	NaN	0.2578	0.0198	0.893	0.0212	0.0243	0.0202	0.0215
0.0	0.0	0.0	47031.9477	16297.4254	NaN	NaN	0.2573	0.0198	0.8936	0.0211	0.0241	0.0202	0.0213
0.0	0.0	0.0	43304.9477	9793.4254	NaN	NaN	0.1844	0.0198	0.8941	0.0211	0.0238	0.0201	0.021
0.0	0.0	0.0	46958.9477	9829.4254	NaN	NaN	0.1731	0.02	0.8942	0.0212	0.0236	0.0201	0.021
0.0	0.0	0.0	42881.9477	7072.4254	NaN	NaN	0.1416	0.0201	0.8938	0.0214	0.0236	0.0201	0.021
0.0	0.0	0.0	44301.9477	15394.4254	NaN	NaN	0.2579	0.0201	0.8936	0.0215	0.0236	0.0201	0.0211
0.0	0.0	0.0	46473.9477	14006.4254	NaN	NaN	0.2316	0.0201	0.8937	0.0215	0.0235	0.0201	0.0211
0.0	0.0	0.0	44329.9477	10789.4254	NaN	NaN	0.1957	0.0202	0.8943	0.0215	0.0232	0.02	0.0208
0.0	0.0	0.0	44270.9477	10872.4254	NaN	NaN	0.1972	0.0203	0.8939	0.0217	0.0232	0.0201	0.0209
0.0	0.0	0.0	39714.9477	12152.4254	NaN	NaN	0.2343	0.0204	0.8934	0.0218	0.0231	0.0202	0.021
0.0	0.0	0.0	46089.9477	14014.4254	NaN	NaN	0.2332	0.0205	0.8929	0.0219	0.0231	0.0203	0.0212
0.0	0.0	0.0	44565.9477	12078.4254	NaN	NaN	0.2132	0.0206	0.892	0.0221	0.0233	0.0205	0.0215
0.0	0.0	0.0	49746.9477	12271.4254	NaN	NaN	0.1979	0.0207	0.892	0.0221	0.0231	0.0205	0.0216
0.0	0.0	0.0	39449.9477	15343.4254	NaN	NaN	0.28	0.0209	0.8909	0.0224	0.0233	0.0207	0.0218
0.0	0.0	0.0	42683.9477	14803.4254	NaN	NaN	0.2575	0.0211	0.8905	0.0225	0.0233	0.0209	0.0218
0.0	0.0	0.0	39881.9477	9877.4254	NaN	NaN	0.1985	0.0214	0.889	0.0228	0.0236	0.0212	0.0221
0.0	0.0	0.0	51651.9477	12543.4254	NaN	NaN	0.1954	0.0215	0.8883	0.0229	0.0237	0.0214	0.0221
0.0	0.0	0.0	45710.9477	12776.4254	NaN	NaN	0.2184	0.0218	0.8867	0.0233	0.0241	0.0218	0.0223
0.0	0.0	0.0	52197.9477	11328.4254	NaN	NaN	0.1783	0.0221	0.8861	0.0233	0.0242	0.022	0.0223
0.0	0.0	0.0	54003.9477	13301.4254	NaN	NaN	0.1976	0.0225	0.8843	0.0235	0.0248	0.0223	0.0226
0.0	0.0	0.0	53157.9477	17374.4254	NaN	NaN	0.2463	0.0228	0.8839	0.0234	0.025	0.0225	0.0224
0.0	0.0	0.0	52346.9477	14608.4254	NaN	NaN	0.2182	0.0231	0.8825	0.0234	0.0255	0.0229	0.0225
0.0	0.0	0.0	52673.9477	12355.4254	NaN	NaN	0.19	0.0234	0.882	0.0234	0.0257	0.023	0.0224
0.0	0.0	0.0	50083.9477	12371.4254	NaN	NaN	0.1981	0.0237	0.8811	0.0234	0.0262	0.0232	0.0223
0.0	0.0	0.0	50949.9477	13975.4254	NaN	NaN	0.2153	0.0239	0.8807	0.0235	0.0263	0.0233	0.0222
0.0	0.0	0.0	48634.9477	10699.4254	NaN	NaN	0.1803	0.024	0.8804	0.0236	0.0265	0.0234	0.0221
0.0	0.0	0.0	49023.9477	11101.4254	NaN	NaN	0.1846	0.024	0.8804	0.0236	0.0266	0.0234	0.022
0.0	0.0	0.0	43698.9477	9644.4254	NaN	NaN	0.1808	0.0239	0.8804	0.0235	0.0268	0.0235	0.0219
0.0	0.0	0.0	44360.9477	12555.4254	NaN	NaN	0.2206	0.0239	0.8806	0.0235	0.0267	0.0234	0.0219
0.0	0.0	0.0	52686.9477	12676.4254	NaN	NaN	0.1939	0.0238	0.8804	0.0236	0.0268	0.0234	0.022
0.0	0.0	0.0	53672.9477	11537.4254	NaN	NaN	0.1769	0.0237	0.8808	0.0235	0.0267	0.0234	0.0219
0.0	0.0	0.0	52809.9477	13471.4254	NaN	NaN	0.2032	0.0234	0.8816	0.0233	0.0264	0.0233	0.0219
0.0	0.0	0.0	58459.9477	11422.4254	NaN	NaN	0.1635	0.0232	0.882	0.0233	0.0262	0.0233	0.022
0.0	0.0	0.0	50128.9477	12309.4254	NaN	NaN	0.1971	0.0228	0.8833	0.0231	0.0257	0.0231	0.022
0.0	0.0	0.0	48050.9477	9661.4254	NaN	NaN	0.1674	0.0225	0.8845	0.0229	0.0253	0.0228	0.022
0.0	0.0	0.0	50456.9477	11043.4254	NaN	NaN	0.1796	0.0221	0.8857	0.0228	0.0248	0.0226	0.022
0.0	0.0	0.0	40236.9477	12246.4254	NaN	NaN	0.2333	0.0219	0.8868	0.0227	0.0243	0.0224	0.0219
0.0	0.0	0.0	58310.9477	9676.4254	NaN	NaN	0.1423	0.0217	0.8873	0.0227	0.024	0.0222	0.0219
0.0	0.0	0.0	56078.9477	12670.4254	NaN	NaN	0.1843	0.0215	0.888	0.0228	0.0237	0.0221	0.0219
0.0	0.0	0.0	56468.9477	12468.4254	NaN	NaN	0.1809	0.0214	0.8886	0.0227	0.0235	0.0219	0.0219
0.0	0.0	0.0	43150.9477	11509.4254	NaN	NaN	0.2106	0.0213	0.8884	0.0228	0.0235	0.022	0.0221
0.0	0.0	0.0	46830.9477	17218.4254	NaN	NaN	0.2688	0.0213	0.8884	0.0228	0.0234	0.0219	0.0221
0.0	0.0	0.0	50612.9477	12109.4254	NaN	NaN	0.1931	0.0214	0.8878	0.023	0.0235	0.022	0.0223
0.0	0.0	0.0	51599.9477	12223.4254	NaN	NaN	0.1915	0.0215	0.8878	0.0229	0.0235	0.022	0.0223
0.0	0.0	0.0	47954.9477	13588.4254	NaN	NaN	0.2208	0.0215	0.8876	0.023	0.0237	0.022	0.0222
0.0	0.0	0.0	50150.9477	13044.4254	NaN	NaN	0.2064	0.0215	0.8877	0.0229	0.0237	0.0219	0.0222
0.0	0.0	0.0	52510.9477	10372.4254	NaN	NaN	0.1649	0.0216	0.8876	0.0229	0.0237	0.0219	0.0222
0.0	0.0	0.0	45389.9477	12969.4254	NaN	NaN	0.2222	0.0217	0.8875	0.0228	0.0237	0.022	0.0223
0.0	0.0	0.0	44751.9477	11652.4254	NaN	NaN	0.2066	0.0219	0.8876	0.0226	0.0237	0.0219	0.0223
0.0	0.0	0.0	44159.9477	14235.4254	NaN	NaN	0.2438	0.0222	0.8869	0.0226	0.0238	0.022	0.0226
0.0	0.0	0.0	39840.9477	19101.4254	NaN	NaN	0.3241	0.023	0.8855	0.0226	0.0237	0.0222	0.023
0.0	0.0	0.0	17745.9477	12291.4254	NaN	NaN	0.4092	0.0248	0.8843	0.0227	0.0232	0.0223	0.0228
0.0	0.0	0.0	13901.9477	6697.4254	NaN	NaN	0.3251	0.0279	0.8817	0.0224	0.023	0.0224	0.0226
0.0	0.0	0.0	18433.9477	7361.4254	NaN	NaN	0.2854	0.0293	0.8793	0.0226	0.0233	0.0227	0.0229
0.0	0.0	0.0	18237.9477	11558.4254	NaN	NaN	0.3879	0.0272	0.8811	0.0229	0.0232	0.0229	0.0227
0.0	0.0	0.0	17157.9477	7441.4254	NaN	NaN	0.3025	0.0259	0.8833	0.0226	0.0231	0.0229	0.0223
0.0	0.0	0.0	18069.9477	5321.4254	NaN	NaN	0.2275	0.0255	0.8837	0.0225	0.0232	0.0231	0.0222
0.0	0.0	0.0	14624.9477	7259.4254	NaN	NaN	0.3317	0.0253	0.8832	0.0226	0.0235	0.0233	0.0222
0.0	0.0	0.0	20405.9477	6317.4254	NaN	NaN	0.2364	0.0251	0.883	0.0227	0.0236	0.0233	0.0222
0.0	0.0	0.0	21309.9477	14032.4254	NaN	NaN	0.397	0.025	0.8826	0.0228	0.0239	0.0235	0.0222
0.0	0.0	0.0	18599.9477	7037.4254	NaN	NaN	0.2745	0.0251	0.8827	0.0227	0.024	0.0235	0.0221
0.0	0.0	0.0	19114.9477	5911.4254	NaN	NaN	0.2362	0.0249	0.8835	0.0226	0.0239	0.0232	0.0218
0.0	0.0	0.0	16068.9477	8976.4254	NaN	NaN	0.3584	0.0249	0.884	0.0228	0.0238	0.0229	0.0215
0.0	0.0	0.0	21310.9477	8436.4254	NaN	NaN	0.2836	0.025	0.8841	0.023	0.0239	0.0227	0.0214
0.0	0.0	0.0	19856.9477	10443.4254	NaN	NaN	0.3447	0.0251	0.8844	0.0231	0.0238	0.0223	0.0212
0.0	0.0	0.0	15822.9477	6826.4254	NaN	NaN	0.3014	0.025	0.8844	0.0233	0.0239	0.0222	0.0212
0.0	0.0	0.0	25514.9477	10881.4254	NaN	NaN	0.299	0.0244	0.885	0.0231	0.024	0.0222	0.0213
0.0	0.0	0.0	17277.9477	9122.4254	NaN	NaN	0.3455	0.024	0.8866	0.0228	0.0236	0.0219	0.0211
0.0	0.0	0.0	13540.9477	10320.4254	NaN	NaN	0.4325	0.0238	0.8873	0.0227	0.0235	0.0217	0.021
0.0	0.0	0.0	16119.9477	9065.4254	NaN	NaN	0.3599	0.0237	0.8878	0.0227	0.0233	0.0215	0.021
0.0	0.0	0.0	18571.9477	8346.4254	NaN	NaN	0.3101	0.0232	0.8879	0.0228	0.0232	0.0216	0.0213
0.0	0.0	0.0	18565.9477	8869.4254	NaN	NaN	0.3233	0.023	0.8886	0.0228	0.0228	0.0215	0.0213
0.0	0.0	0.0	15348.9477	9618.4254	NaN	NaN	0.3852	0.0229	0.8884	0.0229	0.0226	0.0216	0.0215
0.0	0.0	0.0	16327.9477	7989.4254	NaN	NaN	0.3285	0.023	0.8885	0.023	0.0223	0.0216	0.0216
0.0	0.0	0.0	25599.9477	9934.4254	NaN	NaN	0.2796	0.0229	0.8882	0.0229	0.0222	0.0219	0.0219
0.0	0.0	0.0	19928.9477	9108.4254	NaN	NaN	0.3137	0.0228	0.8887	0.0226	0.0221	0.0219	0.0219
0.0	0.0	0.0	20431.9477	8927.4254	NaN	NaN	0.3041	0.0229	0.8882	0.0225	0.0222	0.0222	0.022
0.0	0.0	0.0	18454.9477	8421.4254	NaN	NaN	0.3133	0.0231	0.8878	0.0224	0.0223	0.0224	0.022
0.0	0.0	0.0	21357.9477	8545.4254	NaN	NaN	0.2858	0.0232	0.8883	0.0221	0.0221	0.0224	0.022
0.0	0.0	0.0	19915.9477	9455.4254	NaN	NaN	0.3219	0.0231	0.8889	0.0219	0.022	0.0223	0.0219
0.0	0.0	0.0	18974.9477	12209.4254	NaN	NaN	0.3915	0.0228	0.8893	0.0218	0.022	0.0222	0.0219
0.0	0.0	0.0	17923.9477	7358.4254	NaN	NaN	0.291	0.0228	0.8896	0.0218	0.0219	0.0221	0.0218
0.0	0.0	0.0	15920.9477	10894.4254	NaN	NaN	0.4063	0.0227	0.8896	0.0218	0.0218	0.022	0.0219
0.0	0.0	0.0	17809.9477	9718.4254	NaN	NaN	0.353	0.0227	0.8897	0.0219	0.0218	0.022	0.022
0.0	0.0	0.0	17222.9477	6359.4254	NaN	NaN	0.2697	0.0228	0.8894	0.0219	0.0218	0.022	0.0221
0.0	0.0	0.0	16383.9477	10004.4254	NaN	NaN	0.3791	0.0227	0.8893	0.022	0.0218	0.0221	0.0221
0.0	0.0	0.0	17020.9477	8081.4254	NaN	NaN	0.3219	0.0226	0.8893	0.022	0.0218	0.0221	0.0222
0.0	0.0	0.0	15476.9477	10932.4254	NaN	NaN	0.414	0.0226	0.8891	0.0221	0.0218	0.0221	0.0222
0.0	0.0	0.0	17416.9477	9929.4254	NaN	NaN	0.3631	0.0227	0.8889	0.0222	0.0219	0.0222	0.0222
0.0	0.0	0.0	15801.9477	5228.4254	NaN	NaN	0.2486	0.0228	0.8886	0.0223	0.0219	0.0223	0.0222
0.0	0.0	0.0	20355.9477	12852.4254	NaN	NaN	0.387	0.0229	0.888	0.0224	0.0219	0.0224	0.0223
0.0	0.0	0.0	20822.9477	9421.4254	NaN	NaN	0.3115	0.023	0.8879	0.0225	0.0219	0.0225	0.0223
0.0	0.0	0.0	14228.9477	8724.4254	NaN	NaN	0.3801	0.023	0.8879	0.0225	0.0219	0.0226	0.0222
0.0	0.0	0.0	16237.9477	8314.4254	NaN	NaN	0.3386	0.0229	0.8883	0.0225	0.0217	0.0226	0.022
0.0	0.0	0.0	17987.9477	7447.4254	NaN	NaN	0.2928	0.0229	0.8881	0.0226	0.0217	0.0227	0.022
0.0	0.0	0.0	16917.9477	6706.4254	NaN	NaN	0.2839	0.0229	0.8882	0.0228	0.0215	0.0227	0.0218
0.0	0.0	0.0	15141.9477	15013.4254	NaN	NaN	0.4979	0.023	0.8882	0.0229	0.0214	0.0227	0.0217
0.0	0.0	0.0	18336.9477	9024.4254	NaN	NaN	0.3298	0.0231	0.8879	0.0231	0.0214	0.0228	0.0217
0.0	0.0	0.0	15529.9477	11836.4254	NaN	NaN	0.4325	0.0233	0.8885	0.023	0.0212	0.0226	0.0214
0.0	0.0	0.0	22671.9477	10812.4254	NaN	NaN	0.3229	0.0233	0.8889	0.023	0.0211	0.0224	0.0213
0.0	0.0	0.0	17482.9477	8691.4254	NaN	NaN	0.3321	0.0231	0.8898	0.0229	0.0209	0.0221	0.0211
0.0	0.0	0.0	17612.9477	7083.4254	NaN	NaN	0.2868	0.0227	0.891	0.0228	0.0207	0.0217	0.021
0.0	0.0	0.0	22814.9477	8502.4254	NaN	NaN	0.2715	0.0224	0.8919	0.0226	0.0207	0.0215	0.021
0.0	0.0	0.0	16522.9477	10303.4254	NaN	NaN	0.3841	0.0221	0.8929	0.0225	0.0205	0.0211	0.0208
0.0	0.0	0.0	15491.9477	10986.4254	NaN	NaN	0.4149	0.0217	0.8941	0.0224	0.0204	0.0208	0.0207
0.0	0.0	0.0	12611.9477	9775.4254	NaN	NaN	0.4366	0.0215	0.8948	0.0222	0.0203	0.0205	0.0206
0.0	0.0	0.0	15643.9477	12754.4254	NaN	NaN	0.4491	0.0214	0.8955	0.0222	0.0202	0.0203	0.0205
0.0	0.0	0.0	20487.9477	7956.4254	NaN	NaN	0.2797	0.0214	0.896	0.0221	0.0201	0.0201	0.0203
0.0	0.0	0.0	21854.9477	9385.4254	NaN	NaN	0.3004	0.0215	0.8956	0.0221	0.0202	0.0203	0.0204
0.0	0.0	0.0	19589.9477	10634.4254	NaN	NaN	0.3518	0.0216	0.895	0.022	0.0203	0.0205	0.0206
0.0	0.0	0.0	19632.9477	5929.4254	NaN	NaN	0.232	0.0217	0.8952	0.022	0.0203	0.0204	0.0204
0.0	0.0	0.0	21515.9477	8952.4254	NaN	NaN	0.2938	0.0217	0.895	0.0219	0.0204	0.0204	0.0205
0.0	0.0	0.0	20507.9477	6230.4254	NaN	NaN	0.233	0.0218	0.8949	0.0218	0.0204	0.0205	0.0206
0.0	0.0	0.0	23019.9477	9505.4254	NaN	NaN	0.2922	0.0218	0.8946	0.0218	0.0205	0.0206	0.0206
0.0	0.0	0.0	25479.9477	7245.4254	NaN	NaN	0.2214	0.0218	0.8946	0.0218	0.0206	0.0206	0.0206
0.0	0.0	0.0	20593.9477	6360.4254	NaN	NaN	0.236	0.0218	0.8948	0.0218	0.0206	0.0205	0.0205
0.0	0.0	0.0	11874.9477	11253.4254	NaN	NaN	0.4866	0.0217	0.8951	0.0218	0.0206	0.0205	0.0204
0.0	0.0	0.0	17885.9477	12124.4254	NaN	NaN	0.404	0.0217	0.8948	0.0218	0.0207	0.0205	0.0205
0.0	0.0	0.0	18156.9477	9409.4254	NaN	NaN	0.3413	0.0217	0.8951	0.0218	0.0207	0.0205	0.0203
0.0	0.0	0.0	20572.9477	9129.4254	NaN	NaN	0.3074	0.0218	0.8949	0.0218	0.0206	0.0206	0.0203
0.0	0.0	0.0	14160.9477	9822.4254	NaN	NaN	0.4096	0.0218	0.895	0.0218	0.0206	0.0206	0.0202
0.0	0.0	0.0	16571.9477	9376.4254	NaN	NaN	0.3613	0.0219	0.8944	0.022	0.0206	0.0207	0.0203
0.0	0.0	0.0	17195.9477	13255.4254	NaN	NaN	0.4353	0.022	0.8943	0.022	0.0206	0.0208	0.0203
0.0	0.0	0.0	20634.9477	8649.4254	NaN	NaN	0.2954	0.0221	0.8941	0.022	0.0206	0.0209	0.0203
0.0	0.0	0.0	23403.9477	7489.4254	NaN	NaN	0.2424	0.0222	0.8936	0.0221	0.0206	0.021	0.0204
0.0	0.0	0.0	17966.9477	6066.4254	NaN	NaN	0.2524	0.0224	0.893	0.0223	0.0207	0.0211	0.0205
0.0	0.0	0.0	20266.9477	11266.4254	NaN	NaN	0.3573	0.0225	0.8921	0.0224	0.0208	0.0214	0.0208
0.0	0.0	0.0	16336.9477	8470.4254	NaN	NaN	0.3414	0.0225	0.8924	0.0226	0.0207	0.0212	0.0206
0.0	0.0	0.0	22780.9477	9382.4254	NaN	NaN	0.2917	0.0227	0.8911	0.0228	0.0209	0.0215	0.0209
0.0	0.0	0.0	17712.9477	6739.4254	NaN	NaN	0.2756	0.0228	0.8912	0.023	0.0208	0.0214	0.0208
0.0	0.0	0.0	23218.9477	4854.4254	NaN	NaN	0.1729	0.023	0.8903	0.0233	0.021	0.0216	0.021
0.0	0.0	0.0	22087.9477	8001.4254	NaN	NaN	0.2659	0.023	0.8903	0.0235	0.021	0.0215	0.0208
0.0	0.0	0.0	19624.9477	8914.4254	NaN	NaN	0.3124	0.023	0.8899	0.0237	0.0212	0.0215	0.0207
0.0	0.0	0.0	16178.9477	8082.4254	NaN	NaN	0.3331	0.023	0.8903	0.0238	0.0211	0.0213	0.0205
0.0	0.0	0.0	16799.9477	6965.4254	NaN	NaN	0.2931	0.0229	0.8903	0.024	0.0212	0.0212	0.0204
0.0	0.0	0.0	19392.9477	5677.4254	NaN	NaN	0.2265	0.0228	0.8903	0.024	0.0213	0.0212	0.0204
0.0	0.0	0.0	19158.9477	6645.4254	NaN	NaN	0.2575	0.0225	0.8912	0.0239	0.0212	0.0209	0.0203
0.0	0.0	0.0	21898.9477	6757.4254	NaN	NaN	0.2358	0.0225	0.8907	0.0238	0.0214	0.0211	0.0204
0.0	0.0	0.0	18171.9477	5855.4254	NaN	NaN	0.2437	0.0225	0.8909	0.0237	0.0214	0.021	0.0204
0.0	0.0	0.0	16152.9477	5150.4254	NaN	NaN	0.2418	0.0225	0.8912	0.0237	0.0215	0.021	0.0202
0.0	0.0	0.0	17465.9477	6827.4254	NaN	NaN	0.281	0.0224	0.8916	0.0236	0.0214	0.0208	0.0201
0.0	0.0	0.0	17801.9477	6725.4254	NaN	NaN	0.2742	0.0224	0.8919	0.0235	0.0215	0.0208	0.02
0.0	0.0	0.0	20282.9477	9835.4254	NaN	NaN	0.3266	0.0222	0.892	0.0233	0.0215	0.0208	0.0201
0.0	0.0	0.0	16879.9477	12300.4254	NaN	NaN	0.4215	0.0221	0.8924	0.0232	0.0215	0.0207	0.0201
0.0	0.0	0.0	15979.9477	7414.4254	NaN	NaN	0.3169	0.022	0.8928	0.0231	0.0214	0.0206	0.0201
0.0	0.0	0.0	12622.9477	8550.4254	NaN	NaN	0.4038	0.022	0.8935	0.0231	0.0212	0.0204	0.0199
0.0	0.0	0.0	17720.9477	8924.4254	NaN	NaN	0.3349	0.0219	0.8937	0.0229	0.0212	0.0204	0.02
0.0	0.0	0.0	21514.9477	9992.4254	NaN	NaN	0.3171	0.022	0.8935	0.0228	0.0211	0.0204	0.0201
0.0	0.0	0.0	16483.9477	10045.4254	NaN	NaN	0.3787	0.022	0.8935	0.0227	0.0211	0.0205	0.0201
0.0	0.0	0.0	17003.9477	9252.4254	NaN	NaN	0.3524	0.0221	0.8934	0.0227	0.0211	0.0205	0.0202
0.0	0.0	0.0	12712.9477	7914.4254	NaN	NaN	0.3837	0.0221	0.8933	0.0227	0.0211	0.0205	0.0202
0.0	0.0	0.0	15497.9477	10978.4254	NaN	NaN	0.4146	0.0221	0.8929	0.0227	0.0211	0.0207	0.0204
0.0	0.0	0.0	16905.9477	11119.4254	NaN	NaN	0.3968	0.0223	0.8925	0.0227	0.0211	0.0208	0.0206
0.0	0.0	0.0	18967.9477	9185.4254	NaN	NaN	0.3263	0.0224	0.8918	0.0228	0.0213	0.0211	0.0208
0.0	0.0	0.0	16121.9477	8611.4254	NaN	NaN	0.3482	0.0226	0.8911	0.0227	0.0214	0.0213	0.021
0.0	0.0	0.0	19173.9477	7081.4254	NaN	NaN	0.2697	0.0227	0.8904	0.0227	0.0215	0.0215	0.0212
0.0	0.0	0.0	18207.9477	10466.4254	NaN	NaN	0.365	0.0227	0.8898	0.0227	0.0217	0.0217	0.0215
0.0	0.0	0.0	18032.9477	6151.4254	NaN	NaN	0.2544	0.0227	0.8895	0.0227	0.0217	0.0218	0.0216
0.0	0.0	0.0	18643.9477	7846.4254	NaN	NaN	0.2962	0.0226	0.889	0.0227	0.0218	0.022	0.0219
0.0	0.0	0.0	18202.9477	8217.4254	NaN	NaN	0.311	0.0225	0.8883	0.0228	0.022	0.0222	0.0223
0.0	0.0	0.0	18606.9477	11578.4254	NaN	NaN	0.3836	0.0225	0.8875	0.0227	0.0222	0.0224	0.0226
0.0	0.0	0.0	17154.9477	6087.4254	NaN	NaN	0.2619	0.0225	0.8876	0.0226	0.0223	0.0224	0.0227
0.0	0.0	0.0	15125.9477	7169.4254	NaN	NaN	0.3216	0.0224	0.8873	0.0224	0.0225	0.0225	0.0229
0.0	0.0	0.0	17659.9477	5114.4254	NaN	NaN	0.2246	0.0224	0.8869	0.0224	0.0227	0.0226	0.0231
0.0	0.0	0.0	19570.9477	7124.4254	NaN	NaN	0.2669	0.0224	0.8868	0.0223	0.0228	0.0226	0.0232
0.0	0.0	0.0	25000.9477	8624.4254	NaN	NaN	0.2565	0.0225	0.8866	0.0223	0.0229	0.0226	0.0232
0.0	0.0	0.0	22383.9477	9017.4254	NaN	NaN	0.2872	0.0227	0.886	0.0223	0.0231	0.0227	0.0232
0.0	0.0	0.0	14925.9477	10524.4254	NaN	NaN	0.4135	0.0227	0.8859	0.0223	0.0232	0.0228	0.0232
0.0	0.0	0.0	10289.9477	10622.4254	NaN	NaN	0.5079	0.0225	0.8872	0.022	0.0229	0.0226	0.0228
0.0	0.0	0.0	13393.9477	10560.4254	NaN	NaN	0.4409	0.0224	0.888	0.0219	0.0226	0.0224	0.0226
0.0	0.0	0.0	14455.9477	8718.4254	NaN	NaN	0.3762	0.0224	0.8887	0.0217	0.0224	0.0224	0.0224
0.0	0.0	0.0	13764.9477	10606.4254	NaN	NaN	0.4352	0.0224	0.8893	0.0216	0.0221	0.0223	0.0223
0.0	0.0	0.0	15871.9477	5738.4254	NaN	NaN	0.2655	0.0223	0.8899	0.0215	0.0219	0.0222	0.0222
0.0	0.0	0.0	15476.9477	3277.4254	NaN	NaN	0.1748	0.0222	0.8904	0.0214	0.0217	0.0221	0.0222
0.0	0.0	0.0	12729.9477	7581.4254	NaN	NaN	0.3733	0.022	0.8908	0.0214	0.0215	0.022	0.0223
0.0	0.0	0.0	18134.9477	8451.4254	NaN	NaN	0.3179	0.0219	0.891	0.0214	0.0214	0.022	0.0224
0.0	0.0	0.0	18017.9477	8793.4254	NaN	NaN	0.328	0.0218	0.891	0.0214	0.0213	0.022	0.0225
0.0	0.0	0.0	13740.9477	7298.4254	NaN	NaN	0.3469	0.0216	0.8918	0.0213	0.0211	0.0218	0.0223
0.0	0.0	0.0	19167.9477	9097.4254	NaN	NaN	0.3219	0.0216	0.8917	0.0214	0.0211	0.0218	0.0224
0.0	0.0	0.0	14720.9477	6566.4254	NaN	NaN	0.3085	0.0213	0.8925	0.0213	0.0209	0.0217	0.0223
0.0	0.0	0.0	19240.9477	8183.4254	NaN	NaN	0.2984	0.0213	0.8925	0.0213	0.0209	0.0217	0.0223
0.0	0.0	0.0	17291.9477	9949.4254	NaN	NaN	0.3652	0.0212	0.8924	0.0213	0.0209	0.0218	0.0224
0.0	0.0	0.0	12406.9477	9886.4254	NaN	NaN	0.4435	0.0213	0.8918	0.0214	0.021	0.022	0.0225
0.0	0.0	0.0	15612.9477	4864.4254	NaN	NaN	0.2376	0.0213	0.892	0.0213	0.0209	0.022	0.0224
0.0	0.0	0.0	20381.9477	7778.4254	NaN	NaN	0.2762	0.0214	0.8913	0.0214	0.0211	0.0221	0.0226
0.0	0.0	0.0	13710.9477	9641.4254	NaN	NaN	0.4129	0.0215	0.8912	0.0215	0.0211	0.0221	0.0225
0.0	0.0	0.0	20873.9477	11390.4254	NaN	NaN	0.353	0.0217	0.8905	0.0216	0.0213	0.0223	0.0227
0.0	0.0	0.0	14539.9477	11049.4254	NaN	NaN	0.4318	0.0218	0.89	0.0217	0.0215	0.0223	0.0228
0.0	0.0	0.0	16809.9477	12030.4254	NaN	NaN	0.4171	0.0221	0.8892	0.0218	0.0216	0.0224	0.0229
0.0	0.0	0.0	12120.9477	6214.4254	NaN	NaN	0.3389	0.0222	0.8895	0.0218	0.0216	0.0223	0.0226
0.0	0.0	0.0	19376.9477	6873.4254	NaN	NaN	0.2618	0.0228	0.887	0.0222	0.0223	0.0226	0.0231
0.0	0.0	0.0	18653.9477	7969.4254	NaN	NaN	0.2993	0.0234	0.885	0.0225	0.0229	0.0228	0.0233
0.0	0.0	0.0	14468.9477	6547.4254	NaN	NaN	0.3115	0.0241	0.8827	0.0229	0.0236	0.023	0.0236
0.0	0.0	0.0	17800.9477	4276.4254	NaN	NaN	0.1937	0.0248	0.8798	0.0235	0.0246	0.0233	0.024
0.0	0.0	0.0	16515.9477	5860.4254	NaN	NaN	0.2619	0.0257	0.8766	0.0241	0.0257	0.0235	0.0245
0.0	0.0	0.0	20527.9477	11257.4254	NaN	NaN	0.3542	0.0265	0.8733	0.0247	0.0268	0.0237	0.025
0.0	0.0	0.0	18320.9477	8999.4254	NaN	NaN	0.3294	0.0268	0.8722	0.0249	0.0273	0.0238	0.0249
0.0	0.0	0.0	16826.9477	8212.4254	NaN	NaN	0.328	0.027	0.871	0.0251	0.0279	0.024	0.025
0.0	0.0	0.0	26075.9477	8209.4254	NaN	NaN	0.2394	0.0272	0.8694	0.0252	0.0286	0.0243	0.0254
0.0	0.0	0.0	15508.9477	10393.4254	NaN	NaN	0.4013	0.0272	0.8693	0.0252	0.0287	0.0243	0.0254
0.0	0.0	0.0	21087.9477	6218.4254	NaN	NaN	0.2277	0.0271	0.8697	0.0251	0.0286	0.0242	0.0253
0.0	0.0	0.0	19522.9477	9303.4254	NaN	NaN	0.3227	0.0271	0.8695	0.0251	0.0288	0.0243	0.0253
0.0	0.0	0.0	13975.9477	9973.4254	NaN	NaN	0.4164	0.0271	0.8691	0.0252	0.0288	0.0244	0.0254
0.0	0.0	0.0	13810.9477	11715.4254	NaN	NaN	0.459	0.0269	0.8704	0.025	0.0285	0.0241	0.0251
0.0	0.0	0.0	21024.9477	12676.4254	NaN	NaN	0.3761	0.0269	0.8701	0.025	0.0286	0.0242	0.0253
0.0	0.0	0.0	9122.9477	8763.4254	NaN	NaN	0.4899	0.0267	0.8706	0.0249	0.0284	0.0241	0.0252
0.0	0.0	0.0	16283.9477	7046.4254	NaN	NaN	0.302	0.0267	0.8714	0.0248	0.0281	0.024	0.025
0.0	0.0	0.0	20979.9477	8317.4254	NaN	NaN	0.2839	0.0267	0.8716	0.0248	0.028	0.024	0.0249
0.0	0.0	0.0	17577.9477	8572.4254	NaN	NaN	0.3278	0.0267	0.8722	0.0247	0.0277	0.024	0.0247
0.0	0.0	0.0	12902.9477	8344.4254	NaN	NaN	0.3927	0.0265	0.8736	0.0246	0.0274	0.0237	0.0243
0.0	0.0	0.0	16378.9477	13853.4254	NaN	NaN	0.4582	0.0266	0.8727	0.0247	0.0275	0.0239	0.0246
0.0	0.0	0.0	14969.9477	9283.4254	NaN	NaN	0.3828	0.0265	0.8732	0.0247	0.0273	0.0239	0.0245
0.0	0.0	0.0	15184.9477	6189.4254	NaN	NaN	0.2896	0.0264	0.8746	0.0244	0.0269	0.0236	0.0241
0.0	0.0	0.0	13107.9477	8817.4254	NaN	NaN	0.4022	0.0264	0.8742	0.0245	0.027	0.0238	0.0242
0.0	0.0	0.0	16700.9477	4141.4254	NaN	NaN	0.1987	0.0263	0.8744	0.0244	0.0269	0.0238	0.0241
0.0	0.0	0.0	19851.9477	8009.4254	NaN	NaN	0.2875	0.0262	0.8751	0.0243	0.0267	0.0237	0.024
0.0	0.0	0.0	19044.9477	13738.4254	NaN	NaN	0.4191	0.0262	0.875	0.0242	0.0267	0.0238	0.024
0.0	0.0	0.0	14566.9477	9638.4254	NaN	NaN	0.3982	0.0261	0.8754	0.0241	0.0267	0.0239	0.0238
0.0	0.0	0.0	16560.9477	10786.4254	NaN	NaN	0.3944	0.0261	0.8753	0.024	0.0267	0.0239	0.0239
0.0	0.0	0.0	17849.9477	10762.4254	NaN	NaN	0.3761	0.0261	0.8758	0.0239	0.0266	0.0238	0.0239
0.0	0.0	0.0	21402.9477	8243.4254	NaN	NaN	0.2781	0.0261	0.8763	0.0238	0.0264	0.0237	0.0237
0.0	0.0	0.0	17366.9477	6131.4254	NaN	NaN	0.2609	0.0262	0.8763	0.0238	0.0265	0.0236	0.0236
0.0	0.0	0.0	17594.9477	8986.4254	NaN	NaN	0.3381	0.0263	0.8751	0.024	0.027	0.0237	0.0239
0.0	0.0	0.0	15510.9477	10455.4254	NaN	NaN	0.4027	0.0264	0.8748	0.024	0.0271	0.0237	0.024
0.0	0.0	0.0	12354.9477	11388.4254	NaN	NaN	0.4796	0.0266	0.8743	0.024	0.0273	0.0238	0.0241
0.0	0.0	0.0	11149.9477	6125.4254	NaN	NaN	0.3546	0.0267	0.8743	0.0239	0.0274	0.0237	0.024
0.0	0.0	0.0	18451.9477	9274.4254	NaN	NaN	0.3345	0.0269	0.8732	0.024	0.0277	0.0239	0.0244
0.0	0.0	0.0	18597.9477	8764.4254	NaN	NaN	0.3203	0.0268	0.8732	0.0241	0.0276	0.0239	0.0244
0.0	0.0	0.0	13970.9477	7000.4254	NaN	NaN	0.3338	0.0267	0.8737	0.0241	0.0273	0.0239	0.0243
0.0	0.0	0.0	15368.9477	7765.4254	NaN	NaN	0.3357	0.0267	0.8733	0.0244	0.027	0.024	0.0246
0.0	0.0	0.0	15731.9477	6700.4254	NaN	NaN	0.2987	0.0267	0.873	0.0247	0.0266	0.0243	0.0248
0.0	0.0	0.0	18415.9477	6521.4254	NaN	NaN	0.2615	0.0268	0.8723	0.0251	0.0262	0.0246	0.025
0.0	0.0	0.0	13451.9477	9137.4254	NaN	NaN	0.4045	0.0269	0.8712	0.0256	0.0259	0.025	0.0254
0.0	0.0	0.0	17321.9477	9958.4254	NaN	NaN	0.365	0.0271	0.8695	0.0262	0.0257	0.0256	0.0258
0.0	0.0	0.0	16056.9477	11469.4254	NaN	NaN	0.4167	0.0272	0.8692	0.0265	0.0253	0.0259	0.0259
0.0	0.0	0.0	18005.9477	9493.4254	NaN	NaN	0.3452	0.0273	0.8681	0.027	0.0251	0.0264	0.0261
0.0	0.0	0.0	16012.9477	11942.4254	NaN	NaN	0.4272	0.0274	0.8677	0.0272	0.0249	0.0267	0.0261
0.0	0.0	0.0	19809.9477	7593.4254	NaN	NaN	0.2771	0.0275	0.8674	0.0274	0.0247	0.027	0.026
0.0	0.0	0.0	19435.9477	9176.4254	NaN	NaN	0.3207	0.0277	0.8665	0.0277	0.0247	0.0274	0.026
0.0	0.0	0.0	13155.9477	7915.4254	NaN	NaN	0.3756	0.0278	0.8663	0.0277	0.0248	0.0276	0.0259
0.0	0.0	0.0	15706.9477	11625.4254	NaN	NaN	0.4253	0.0279	0.8658	0.0277	0.0249	0.0278	0.0259
0.0	0.0	0.0	21785.9477	10453.4254	NaN	NaN	0.3242	0.028	0.8657	0.0276	0.0249	0.0279	0.0258
0.0	0.0	0.0	17136.9477	7065.4254	NaN	NaN	0.2919	0.0281	0.8664	0.0274	0.0248	0.0278	0.0255
0.0	0.0	0.0	17695.9477	8714.4254	NaN	NaN	0.33	0.0283	0.8669	0.0273	0.0247	0.0275	0.0253
0.0	0.0	0.0	20207.9477	10156.4254	NaN	NaN	0.3345	0.0284	0.8671	0.0271	0.0248	0.0274	0.0252
0.0	0.0	0.0	16506.9477	7193.4254	NaN	NaN	0.3035	0.0284	0.8682	0.0268	0.0246	0.027	0.0249
0.0	0.0	0.0	19710.9477	10294.4254	NaN	NaN	0.3431	0.0285	0.869	0.0266	0.0246	0.0266	0.0247
0.0	0.0	0.0	13883.9477	7379.4254	NaN	NaN	0.347	0.0285	0.8693	0.0265	0.0246	0.0265	0.0246
0.0	0.0	0.0	14990.9477	6816.4254	NaN	NaN	0.3126	0.0286	0.8699	0.0263	0.0245	0.0262	0.0245
0.0	0.0	0.0	16934.9477	11305.4254	NaN	NaN	0.4003	0.0286	0.8708	0.026	0.0244	0.0259	0.0243
0.0	0.0	0.0	16996.9477	10273.4254	NaN	NaN	0.3767	0.0285	0.871	0.026	0.0244	0.0258	0.0242
0.0	0.0	0.0	14879.9477	8727.4254	NaN	NaN	0.3697	0.0284	0.8723	0.0256	0.0242	0.0255	0.024
0.0	0.0	0.0	21724.9477	9829.4254	NaN	NaN	0.3115	0.0282	0.8727	0.0255	0.0242	0.0254	0.0239
0.0	0.0	0.0	18554.9477	6600.4254	NaN	NaN	0.2624	0.0282	0.8732	0.0254	0.0241	0.0253	0.0239
0.0	0.0	0.0	18019.9477	7309.4254	NaN	NaN	0.2886	0.028	0.8739	0.0252	0.024	0.0251	0.0237
0.0	0.0	0.0	15165.9477	9085.4254	NaN	NaN	0.3746	0.0279	0.8743	0.0251	0.0239	0.025	0.0237
0.0	0.0	0.0	17336.9477	8583.4254	NaN	NaN	0.3311	0.0278	0.8748	0.025	0.0239	0.025	0.0237
0.0	0.0	0.0	16411.9477	9779.4254	NaN	NaN	0.3734	0.0277	0.8758	0.0247	0.0237	0.0247	0.0235
0.0	0.0	0.0	17449.9477	9321.4254	NaN	NaN	0.3482	0.0275	0.8766	0.0245	0.0235	0.0245	0.0233
0.0	0.0	0.0	17872.9477	8382.4254	NaN	NaN	0.3193	0.0274	0.8771	0.0244	0.0234	0.0245	0.0233
0.0	0.0	0.0	16543.9477	10427.4254	NaN	NaN	0.3866	0.0273	0.8779	0.0241	0.0233	0.0243	0.0232
0.0	0.0	0.0	18388.9477	11992.4254	NaN	NaN	0.3947	0.0272	0.878	0.0241	0.0233	0.0243	0.0231
0.0	0.0	0.0	15472.9477	5939.4254	NaN	NaN	0.2774	0.0272	0.8783	0.0241	0.0232	0.0242	0.023
0.0	0.0	0.0	19088.9477	6826.4254	NaN	NaN	0.2634	0.0272	0.8787	0.0239	0.0232	0.0241	0.023
0.0	0.0	0.0	15296.9477	9834.4254	NaN	NaN	0.3913	0.0271	0.879	0.0238	0.0231	0.024	0.0229
0.0	0.0	0.0	15022.9477	14052.4254	NaN	NaN	0.4833	0.0271	0.8792	0.0237	0.0231	0.0241	0.0229
0.0	0.0	0.0	15214.9477	7818.4254	NaN	NaN	0.3394	0.0272	0.8791	0.0237	0.0231	0.0241	0.0229
0.0	0.0	0.0	18399.9477	7600.4254	NaN	NaN	0.2923	0.0271	0.879	0.0237	0.0231	0.0242	0.0228
0.0	0.0	0.0	14465.9477	8583.4254	NaN	NaN	0.3724	0.0271	0.8793	0.0235	0.0231	0.0242	0.0228
0.0	0.0	0.0	18580.9477	8108.4254	NaN	NaN	0.3038	0.0271	0.8793	0.0234	0.0232	0.0242	0.0228
0.0	0.0	0.0	15662.9477	9881.4254	NaN	NaN	0.3868	0.0272	0.8789	0.0235	0.0232	0.0243	0.0228
0.0	0.0	0.0	16698.9477	8725.4254	NaN	NaN	0.3432	0.0272	0.8792	0.0234	0.0232	0.0243	0.0228
0.0	0.0	0.0	21487.9477	9944.4254	NaN	NaN	0.3164	0.0271	0.8792	0.0233	0.0232	0.0244	0.0228
0.0	0.0	0.0	15351.9477	13745.4254	NaN	NaN	0.4724	0.0271	0.8793	0.0232	0.0232	0.0245	0.0228
0.0	0.0	0.0	17918.9477	10105.4254	NaN	NaN	0.3606	0.027	0.8789	0.0233	0.0233	0.0247	0.0229
0.0	0.0	0.0	18671.9477	6814.4254	NaN	NaN	0.2674	0.027	0.879	0.0233	0.0232	0.0248	0.0228
0.0	0.0	0.0	17198.9477	14501.4254	NaN	NaN	0.4575	0.027	0.8788	0.0233	0.0232	0.0249	0.0228
0.0	0.0	0.0	18073.9477	7281.4254	NaN	NaN	0.2872	0.0268	0.8789	0.0235	0.0231	0.025	0.0227
0.0	0.0	0.0	17989.9477	10196.4254	NaN	NaN	0.3618	0.0267	0.8798	0.0234	0.0228	0.025	0.0224
0.0	0.0	0.0	20766.9477	10297.4254	NaN	NaN	0.3315	0.0266	0.8803	0.0233	0.0226	0.0249	0.0223
0.0	0.0	0.0	19145.9477	9641.4254	NaN	NaN	0.3349	0.0265	0.8815	0.0232	0.0222	0.0248	0.0219
0.0	0.0	0.0	13677.9477	7690.4254	NaN	NaN	0.3599	0.0263	0.8833	0.023	0.0216	0.0244	0.0213
0.0	0.0	0.0	20420.9477	6261.4254	NaN	NaN	0.2347	0.0261	0.8846	0.0229	0.0212	0.0242	0.0209
0.0	0.0	0.0	12616.9477	5123.4254	NaN	NaN	0.2888	0.0259	0.8862	0.0228	0.0207	0.024	0.0204
0.0	0.0	0.0	18485.9477	5491.4254	NaN	NaN	0.229	0.0256	0.888	0.0227	0.0201	0.0236	0.0199
0.0	0.0	0.0	17726.9477	7098.4254	NaN	NaN	0.2859	0.0255	0.8893	0.0226	0.0197	0.0233	0.0195
0.0	0.0	0.0	16574.9477	10625.4254	NaN	NaN	0.3906	0.0253	0.8898	0.0227	0.0195	0.0233	0.0194
0.0	0.0	0.0	16089.9477	10151.4254	NaN	NaN	0.3868	0.0251	0.8912	0.0226	0.0192	0.023	0.019
0.0	0.0	0.0	16675.9477	10826.4254	NaN	NaN	0.3937	0.025	0.8913	0.0226	0.0191	0.023	0.019
0.0	0.0	0.0	16378.9477	8172.4254	NaN	NaN	0.3329	0.025	0.8918	0.0225	0.0189	0.0229	0.0188
0.0	0.0	0.0	15747.9477	11537.4254	NaN	NaN	0.4228	0.0251	0.8921	0.0225	0.0188	0.0228	0.0187
0.0	0.0	0.0	18045.9477	7576.4254	NaN	NaN	0.2957	0.025	0.8923	0.0225	0.0187	0.0229	0.0187
0.0	0.0	0.0	20330.9477	10777.4254	NaN	NaN	0.3464	0.0251	0.8926	0.0224	0.0185	0.0229	0.0186
0.0	0.0	0.0	16525.9477	13509.4254	NaN	NaN	0.4498	0.0251	0.8923	0.0224	0.0185	0.023	0.0187
0.0	0.0	0.0	20493.9477	13157.4254	NaN	NaN	0.391	0.0252	0.8921	0.0224	0.0184	0.0232	0.0188
0.0	0.0	0.0	21097.9477	12805.4254	NaN	NaN	0.3777	0.0252	0.8918	0.0223	0.0184	0.0234	0.0189
0.0	0.0	0.0	19038.9477	6482.4254	NaN	NaN	0.254	0.0253	0.8916	0.0223	0.0183	0.0236	0.0189
0.0	0.0	0.0	21659.9477	9227.4254	NaN	NaN	0.2987	0.0254	0.8914	0.0222	0.0182	0.0238	0.019
0.0	0.0	0.0	20046.9477	9246.4254	NaN	NaN	0.3156	0.0256	0.8901	0.0224	0.0183	0.0242	0.0193
0.0	0.0	0.0	19089.9477	10457.4254	NaN	NaN	0.3539	0.0258	0.8889	0.0225	0.0185	0.0248	0.0196
0.0	0.0	0.0	20651.9477	10984.4254	NaN	NaN	0.3472	0.026	0.8882	0.0226	0.0185	0.0251	0.0197
0.0	0.0	0.0	17139.9477	10021.4254	NaN	NaN	0.369	0.0264	0.8867	0.0227	0.0186	0.0257	0.02
0.0	0.0	0.0	20908.9477	5259.4254	NaN	NaN	0.201	0.0267	0.8856	0.0228	0.0186	0.0262	0.0201
0.0	0.0	0.0	15876.9477	12568.4254	NaN	NaN	0.4418	0.0273	0.8835	0.0229	0.0187	0.0272	0.0204
0.0	0.0	0.0	25893.9477	9304.4254	NaN	NaN	0.2643	0.0276	0.8815	0.023	0.0189	0.0282	0.0207
0.0	0.0	0.0	18613.9477	5578.4254	NaN	NaN	0.2306	0.0277	0.8821	0.0227	0.0185	0.0285	0.0206
0.0	0.0	0.0	18805.9477	5896.4254	NaN	NaN	0.2387	0.0276	0.8813	0.0228	0.0183	0.0292	0.0209
0.0	0.0	0.0	22500.9477	10109.4254	NaN	NaN	0.31	0.0277	0.8801	0.0229	0.0182	0.03	0.0211
0.0	0.0	0.0	14225.9477	9340.4254	NaN	NaN	0.3963	0.0274	0.8803	0.0227	0.018	0.0303	0.0212
0.0	0.0	0.0	15543.9477	7986.4254	NaN	NaN	0.3394	0.0274	0.8799	0.0226	0.0178	0.0307	0.0216
0.0	0.0	0.0	18852.9477	8912.4254	NaN	NaN	0.321	0.0275	0.8787	0.0228	0.0178	0.0313	0.0218
0.0	0.0	0.0	16955.9477	8625.4254	NaN	NaN	0.3372	0.0276	0.8776	0.0229	0.0179	0.032	0.0221
0.0	0.0	0.0	18418.9477	8333.4254	NaN	NaN	0.3115	0.0277	0.8772	0.0227	0.0178	0.0325	0.0222
0.0	0.0	0.0	19313.9477	11934.4254	NaN	NaN	0.3819	0.028	0.8747	0.0231	0.0181	0.0336	0.0225
0.0	0.0	0.0	18419.9477	8238.4254	NaN	NaN	0.309	0.0283	0.8736	0.0231	0.0181	0.0342	0.0228
0.0	0.0	0.0	18746.9477	11405.4254	NaN	NaN	0.3783	0.0285	0.8724	0.0231	0.0182	0.0349	0.0229
0.0	0.0	0.0	17361.9477	10436.4254	NaN	NaN	0.3754	0.0287	0.8711	0.0232	0.0183	0.0356	0.0232
0.0	0.0	0.0	20775.9477	6733.4254	NaN	NaN	0.2448	0.0288	0.8703	0.0231	0.0183	0.0361	0.0234
0.0	0.0	0.0	17295.9477	10683.4254	NaN	NaN	0.3818	0.029	0.8694	0.023	0.0184	0.0367	0.0236
0.0	0.0	0.0	19957.9477	8477.4254	NaN	NaN	0.2981	0.0289	0.8686	0.0231	0.0185	0.0371	0.0237
0.0	0.0	0.0	17317.9477	12282.4254	NaN	NaN	0.4149	0.0291	0.868	0.023	0.0185	0.0375	0.0238
0.0	0.0	0.0	19498.9477	8839.4254	NaN	NaN	0.3119	0.0291	0.8674	0.023	0.0186	0.0379	0.0241
0.0	0.0	0.0	20168.9477	9485.4254	NaN	NaN	0.3199	0.0293	0.8665	0.023	0.0187	0.0384	0.0241
0.0	0.0	0.0	21076.9477	9340.4254	NaN	NaN	0.3071	0.0294	0.8657	0.0231	0.0188	0.0386	0.0243
0.0	0.0	0.0	18322.9477	8539.4254	NaN	NaN	0.3179	0.0294	0.8655	0.0231	0.0189	0.0386	0.0244
0.0	0.0	0.0	15633.9477	8903.4254	NaN	NaN	0.3629	0.0293	0.8655	0.0231	0.0189	0.0386	0.0245
0.0	0.0	0.0	20766.9477	9475.4254	NaN	NaN	0.3133	0.0292	0.8656	0.0231	0.0189	0.0387	0.0246
0.0	0.0	0.0	17987.9477	8208.4254	NaN	NaN	0.3133	0.029	0.8663	0.0229	0.0188	0.0384	0.0246
0.0	0.0	0.0	19821.9477	9261.4254	NaN	NaN	0.3184	0.0289	0.8664	0.0229	0.0188	0.0383	0.0247
0.0	0.0	0.0	18937.9477	6247.4254	NaN	NaN	0.2481	0.0289	0.866	0.0229	0.0189	0.0385	0.0248
0.0	0.0	0.0	15976.9477	8726.4254	NaN	NaN	0.3532	0.0288	0.8659	0.0229	0.0189	0.0385	0.0249
0.0	0.0	0.0	21940.9477	3986.4254	NaN	NaN	0.1538	0.0289	0.8651	0.0231	0.0191	0.0388	0.0251
0.0	0.0	0.0	18814.9477	6632.4254	NaN	NaN	0.2606	0.0289	0.8644	0.0232	0.0193	0.039	0.0253
0.0	0.0	0.0	16420.9477	12839.4254	NaN	NaN	0.4388	0.029	0.8631	0.0234	0.0196	0.0394	0.0256
0.0	0.0	0.0	17503.9477	7952.4254	NaN	NaN	0.3124	0.029	0.8624	0.0234	0.0197	0.0396	0.0258
0.0	0.0	0.0	15082.9477	15711.4254	NaN	NaN	0.5102	0.0291	0.8617	0.0235	0.0198	0.0399	0.026
0.0	0.0	0.0	19900.9477	10848.4254	NaN	NaN	0.3528	0.0291	0.8609	0.0235	0.0199	0.0405	0.0262
0.0	0.0	0.0	21602.9477	11946.4254	NaN	NaN	0.3561	0.0295	0.859	0.0237	0.0202	0.0412	0.0265
0.0	0.0	0.0	19133.9477	10905.4254	NaN	NaN	0.363	0.0299	0.8563	0.024	0.0205	0.0423	0.0269
0.0	0.0	0.0	17988.9477	10686.4254	NaN	NaN	0.3727	0.0303	0.8542	0.0242	0.0208	0.0433	0.0273
0.0	0.0	0.0	18677.9477	7869.4254	NaN	NaN	0.2964	0.0308	0.8512	0.0244	0.0213	0.0445	0.0278
0.0	0.0	0.0	20248.9477	8065.4254	NaN	NaN	0.2849	0.0315	0.8482	0.0249	0.0218	0.0454	0.0283
0.0	0.0	0.0	13487.9477	10853.4254	NaN	NaN	0.4459	0.0321	0.8453	0.0251	0.0223	0.0465	0.0287
0.0	0.0	0.0	21638.9477	11149.4254	NaN	NaN	0.34	0.0327	0.8429	0.0253	0.0227	0.0473	0.029
0.0	0.0	0.0	20405.9477	8205.4254	NaN	NaN	0.2868	0.0333	0.8403	0.0256	0.023	0.0483	0.0295
0.0	0.0	0.0	22993.9477	7458.4254	NaN	NaN	0.2449	0.0338	0.8378	0.0259	0.0235	0.0491	0.0299
0.0	0.0	0.0	18248.9477	14047.4254	NaN	NaN	0.435	0.0346	0.8344	0.0262	0.0241	0.0504	0.0303
0.0	0.0	0.0	24103.9477	9250.4254	NaN	NaN	0.2773	0.0351	0.832	0.0265	0.0245	0.0511	0.0308
0.0	0.0	0.0	15119.9477	8951.4254	NaN	NaN	0.3719	0.0352	0.8312	0.0264	0.0244	0.0518	0.031
0.0	0.0	0.0	21388.9477	8741.4254	NaN	NaN	0.2901	0.0355	0.8292	0.0267	0.0247	0.0524	0.0314
0.0	0.0	0.0	23127.9477	9041.4254	NaN	NaN	0.2811	0.0361	0.8273	0.027	0.0248	0.0534	0.0316
0.0	0.0	0.0	17423.9477	10561.4254	NaN	NaN	0.3774	0.0356	0.8288	0.0269	0.0244	0.0528	0.0315
0.0	0.0	0.0	20389.9477	7483.4254	NaN	NaN	0.2685	0.0356	0.8293	0.0267	0.0243	0.0527	0.0313
0.0	0.0	0.0	21771.9477	7959.4254	NaN	NaN	0.2677	0.0359	0.829	0.0269	0.0243	0.0528	0.0312
0.0	0.0	0.0	16126.9477	10949.4254	NaN	NaN	0.4044	0.0354	0.831	0.0267	0.024	0.0522	0.0307
0.0	0.0	0.0	17956.9477	7170.4254	NaN	NaN	0.2854	0.0351	0.8336	0.0262	0.0236	0.0514	0.0302
0.0	0.0	0.0	26112.9477	5571.4254	NaN	NaN	0.1758	0.0351	0.8345	0.0262	0.0235	0.0509	0.0298
0.0	0.0	0.0	15700.9477	9522.4254	NaN	NaN	0.3775	0.0348	0.8368	0.0258	0.0231	0.0502	0.0293
0.0	0.0	0.0	14202.9477	9752.4254	NaN	NaN	0.4071	0.0341	0.8399	0.0255	0.0226	0.0491	0.0287
0.0	0.0	0.0	23007.9477	8209.4254	NaN	NaN	0.263	0.034	0.8419	0.0253	0.0224	0.0483	0.0281
0.0	0.0	0.0	18513.9477	10339.4254	NaN	NaN	0.3583	0.0337	0.8437	0.0251	0.0222	0.0476	0.0277
0.0	0.0	0.0	17236.9477	11416.4254	NaN	NaN	0.3984	0.0336	0.8458	0.0248	0.0218	0.0468	0.0271
0.0	0.0	0.0	18063.9477	7818.4254	NaN	NaN	0.3021	0.0334	0.8476	0.0246	0.0215	0.0461	0.0267
0.0	0.0	0.0	27047.9477	5014.4254	NaN	NaN	0.1564	0.0334	0.8492	0.0244	0.0213	0.0454	0.0263
0.0	0.0	0.0	22892.9477	10323.4254	NaN	NaN	0.3108	0.0333	0.8507	0.0242	0.0211	0.0448	0.026
0.0	0.0	0.0	21287.9477	10118.4254	NaN	NaN	0.3222	0.0332	0.8514	0.0242	0.0211	0.0444	0.0257
0.0	0.0	0.0	15278.9477	9445.4254	NaN	NaN	0.382	0.0332	0.8523	0.0241	0.021	0.044	0.0255
0.0	0.0	0.0	19211.9477	7761.4254	NaN	NaN	0.2877	0.0331	0.8533	0.024	0.0209	0.0435	0.0252
0.0	0.0	0.0	17272.9477	3388.4254	NaN	NaN	0.164	0.0331	0.8543	0.0239	0.0207	0.043	0.025
0.0	0.0	0.0	21106.9477	6577.4254	NaN	NaN	0.2376	0.0328	0.8552	0.024	0.0207	0.0424	0.0249
0.0	0.0	0.0	15017.9477	9933.4254	NaN	NaN	0.3981	0.0327	0.8557	0.024	0.0207	0.0421	0.0247
0.0	0.0	0.0	16749.9477	10283.4254	NaN	NaN	0.3804	0.0326	0.8561	0.0242	0.0208	0.0416	0.0247
0.0	0.0	0.0	18239.9477	9838.4254	NaN	NaN	0.3504	0.0325	0.857	0.0241	0.0207	0.0411	0.0245
0.0	0.0	0.0	17507.9477	11257.4254	NaN	NaN	0.3914	0.0321	0.8588	0.0242	0.0206	0.0401	0.0242
0.0	0.0	0.0	22785.9477	5336.4254	NaN	NaN	0.1898	0.032	0.8604	0.0241	0.0204	0.0392	0.0239
0.0	0.0	0.0	17729.9477	9444.4254	NaN	NaN	0.3475	0.0319	0.8602	0.0244	0.0205	0.0391	0.0238
0.0	0.0	0.0	18727.9477	11267.4254	NaN	NaN	0.3756	0.0318	0.8606	0.0245	0.0206	0.0387	0.0237
0.0	0.0	0.0	19365.9477	8841.4254	NaN	NaN	0.3134	0.0318	0.862	0.0244	0.0204	0.038	0.0235
0.0	0.0	0.0	17747.9477	8513.4254	NaN	NaN	0.3242	0.0318	0.862	0.0245	0.0204	0.0378	0.0235
0.0	0.0	0.0	16207.9477	10007.4254	NaN	NaN	0.3817	0.0318	0.862	0.0245	0.0204	0.0378	0.0234
0.0	0.0	0.0	14859.9477	11446.4254	NaN	NaN	0.4351	0.0317	0.8628	0.0245	0.0203	0.0375	0.0233
0.0	0.0	0.0	20918.9477	10130.4254	NaN	NaN	0.3263	0.0317	0.8628	0.0245	0.0204	0.0375	0.0232
0.0	0.0	0.0	18674.9477	8754.4254	NaN	NaN	0.3192	0.0318	0.8624	0.0244	0.0203	0.0379	0.0232
0.0	0.0	0.0	15404.9477	7331.4254	NaN	NaN	0.3225	0.0317	0.8634	0.0242	0.0201	0.0375	0.0231
0.0	0.0	0.0	16408.9477	8357.4254	NaN	NaN	0.3375	0.0316	0.8646	0.0239	0.0199	0.0371	0.0229
0.0	0.0	0.0	17019.9477	6563.4254	NaN	NaN	0.2783	0.0316	0.865	0.0238	0.0198	0.0371	0.0228
0.0	0.0	0.0	18852.9477	11818.4254	NaN	NaN	0.3853	0.0315	0.8652	0.0237	0.0198	0.0371	0.0226
0.0	0.0	0.0	18423.9477	9065.4254	NaN	NaN	0.3298	0.0317	0.8648	0.0237	0.0199	0.0374	0.0225
0.0	0.0	0.0	23672.9477	7966.4254	NaN	NaN	0.2518	0.0319	0.8644	0.0237	0.0201	0.0375	0.0224
0.0	0.0	0.0	14056.9477	8468.4254	NaN	NaN	0.376	0.0322	0.8646	0.0234	0.0199	0.0376	0.0222
0.0	0.0	0.0	17680.9477	8254.4254	NaN	NaN	0.3183	0.0324	0.8645	0.0233	0.0199	0.0377	0.0221
0.0	0.0	0.0	24106.9477	6061.4254	NaN	NaN	0.2009	0.0327	0.8648	0.0231	0.0198	0.0376	0.022
0.0	0.0	0.0	22408.9477	12263.4254	NaN	NaN	0.3537	0.0331	0.8634	0.0233	0.02	0.0382	0.0221
0.0	0.0	0.0	24864.9477	8720.4254	NaN	NaN	0.2596	0.0332	0.8639	0.0232	0.02	0.0377	0.022
0.0	0.0	0.0	14668.9477	9484.4254	NaN	NaN	0.3927	0.0332	0.8645	0.0232	0.0199	0.0374	0.0219
0.0	0.0	0.0	17976.9477	8174.4254	NaN	NaN	0.3126	0.0332	0.8647	0.0232	0.0201	0.037	0.0218
0.0	0.0	0.0	20920.9477	10215.4254	NaN	NaN	0.3281	0.0331	0.8659	0.023	0.02	0.0365	0.0215
0.0	0.0	0.0	14941.9477	7416.4254	NaN	NaN	0.3317	0.0325	0.8687	0.0226	0.0196	0.0354	0.0212
0.0	0.0	0.0	20808.9477	10644.4254	NaN	NaN	0.3384	0.0322	0.8689	0.0227	0.0197	0.0352	0.0213
0.0	0.0	0.0	15794.9477	9474.4254	NaN	NaN	0.3749	0.0318	0.8705	0.0225	0.0196	0.0343	0.0212
0.0	0.0	0.0	16420.9477	8797.4254	NaN	NaN	0.3488	0.0313	0.8724	0.0223	0.0195	0.0335	0.021
0.0	0.0	0.0	19564.9477	5248.4254	NaN	NaN	0.2115	0.0306	0.8746	0.0221	0.0193	0.0325	0.0208
0.0	0.0	0.0	17544.9477	6117.4254	NaN	NaN	0.2585	0.0301	0.8758	0.0221	0.0194	0.0317	0.0209
0.0	0.0	0.0	11290.9477	5819.4254	NaN	NaN	0.3401	0.0297	0.8777	0.0219	0.0193	0.0308	0.0207
0.0	0.0	0.0	19682.9477	10005.4254	NaN	NaN	0.337	0.0294	0.8777	0.0219	0.0195	0.0305	0.0209
0.0	0.0	0.0	17571.9477	6733.4254	NaN	NaN	0.277	0.0292	0.8789	0.0217	0.0194	0.0299	0.0209
0.0	0.0	0.0	22067.9477	5765.4254	NaN	NaN	0.2071	0.029	0.8797	0.0216	0.0194	0.0294	0.0209
0.0	0.0	0.0	22077.9477	5868.4254	NaN	NaN	0.21	0.0289	0.8804	0.0215	0.0193	0.029	0.0209
0.0	0.0	0.0	21503.9477	10438.4254	NaN	NaN	0.3268	0.0288	0.8804	0.0215	0.0194	0.0287	0.0212
0.0	0.0	0.0	16413.9477	6491.4254	NaN	NaN	0.2834	0.0287	0.8819	0.0212	0.019	0.0282	0.0209
0.0	0.0	0.0	19174.9477	7962.4254	NaN	NaN	0.2934	0.0286	0.8814	0.0212	0.0192	0.0283	0.0211
0.0	0.0	0.0	18542.9477	9191.4254	NaN	NaN	0.3314	0.0289	0.881	0.0213	0.0193	0.0283	0.0213
0.0	0.0	0.0	17768.9477	7453.4254	NaN	NaN	0.2955	0.029	0.8798	0.0215	0.0195	0.0285	0.0217
0.0	0.0	0.0	12408.9477	8384.4254	NaN	NaN	0.4032	0.0293	0.8787	0.0216	0.0196	0.0288	0.022
0.0	0.0	0.0	15019.9477	10800.4254	NaN	NaN	0.4183	0.0294	0.8766	0.0221	0.0201	0.0293	0.0225
0.0	0.0	0.0	18048.9477	8893.4254	NaN	NaN	0.3301	0.0296	0.8756	0.0222	0.0203	0.0295	0.0228
0.0	0.0	0.0	18032.9477	8329.4254	NaN	NaN	0.316	0.0296	0.8751	0.0223	0.0203	0.0297	0.0229
0.0	0.0	0.0	21084.9477	8392.4254	NaN	NaN	0.2847	0.0297	0.8743	0.0226	0.0205	0.0297	0.0232
0.0	0.0	0.0	23052.9477	9371.4254	NaN	NaN	0.289	0.0299	0.8727	0.0229	0.0208	0.03	0.0237
0.0	0.0	0.0	17984.9477	8359.4254	NaN	NaN	0.3173	0.0302	0.8713	0.0231	0.021	0.0304	0.024
0.0	0.0	0.0	17035.9477	10542.4254	NaN	NaN	0.3823	0.0302	0.8712	0.0231	0.0209	0.0304	0.0242
0.0	0.0	0.0	18903.9477	6977.4254	NaN	NaN	0.2696	0.0304	0.8711	0.0231	0.0207	0.0303	0.0244
0.0	0.0	0.0	18405.9477	8854.4254	NaN	NaN	0.3248	0.0308	0.869	0.0234	0.0209	0.0309	0.025
0.0	0.0	0.0	15676.9477	15915.4254	NaN	NaN	0.5038	0.0313	0.8666	0.0237	0.0211	0.0317	0.0256
0.0	0.0	0.0	19899.9477	8705.4254	NaN	NaN	0.3043	0.0313	0.8663	0.0239	0.0209	0.0319	0.0258
0.0	0.0	0.0	27095.9477	6053.4254	NaN	NaN	0.1826	0.031	0.8679	0.0238	0.0207	0.0313	0.0254
0.0	0.0	0.0	17232.9477	7901.4254	NaN	NaN	0.3144	0.0306	0.8677	0.024	0.021	0.0313	0.0254
0.0	0.0	0.0	18479.9477	9063.4254	NaN	NaN	0.3291	0.0303	0.8684	0.0241	0.0212	0.0309	0.0252
0.0	0.0	0.0	15987.9477	11298.4254	NaN	NaN	0.4141	0.0299	0.8688	0.0242	0.0213	0.0307	0.025
0.0	0.0	0.0	23487.9477	7688.4254	NaN	NaN	0.2466	0.0302	0.8667	0.0246	0.022	0.0313	0.0252
0.0	0.0	0.0	17650.9477	9675.4254	NaN	NaN	0.3541	0.0301	0.8664	0.0248	0.0222	0.0314	0.0251
0.0	0.0	0.0	19186.9477	9201.4254	NaN	NaN	0.3241	0.0296	0.8659	0.0252	0.0225	0.0315	0.0253
0.0	0.0	0.0	17451.9477	6978.4254	NaN	NaN	0.2856	0.0295	0.8663	0.0254	0.0223	0.0314	0.025
0.0	0.0	0.0	17781.9477	9542.4254	NaN	NaN	0.3492	0.0291	0.8662	0.0258	0.0223	0.0316	0.025
0.0	0.0	0.0	18355.9477	15983.4254	NaN	NaN	0.4655	0.0292	0.8661	0.0261	0.0223	0.0317	0.0247
0.0	0.0	0.0	20887.9477	9634.4254	NaN	NaN	0.3157	0.0292	0.8672	0.0262	0.022	0.0312	0.0241
0.0	0.0	0.0	18460.9477	8470.4254	NaN	NaN	0.3145	0.0301	0.8662	0.0266	0.0221	0.0313	0.0238
0.0	0.0	0.0	15635.9477	9651.4254	NaN	NaN	0.3817	0.0317	0.8636	0.027	0.0224	0.0317	0.0237
0.0	0.0	0.0	19787.9477	6505.4254	NaN	NaN	0.2474	0.0337	0.8601	0.0276	0.023	0.0322	0.0234
0.0	0.0	0.0	16697.9477	9367.4254	NaN	NaN	0.3594	0.0375	0.8497	0.0288	0.0256	0.0349	0.0235
0.0	0.0	0.0	19392.9477	8354.4254	NaN	NaN	0.3011	0.0465	0.815	0.0325	0.0364	0.0418	0.0279
