# Supplementary material for: DeepFRET, a software for rapid and automated single-molecule FRET data classification using deep learning
Source: eLife. 2020 Nov 3;9:e60404. doi: 10.7554/eLife.60404 (PMC7609065; doi:10.7554/eLife.60404)
Supplement: Figure 4—source data 1. [file elife-60404-fig4-data1.zip › Figure 4-source data 1/Fig_S4a/Traces/traces_all_n294/Traces_Fig2d_4mMAc_mov1_combined_tif_pair4.txt]

Exported by DeepFRET
Date: 2020-08-26, 18:13
Video filename: None
FRET pair #4
Bleaches at 170
D-Dexc-bg	A-Dexc-bg	A-Aexc-bg	D-Dexc-rw	A-Dexc-rw	A-Aexc-rw	S	E	p_bleached	p_aggregated	p_noisy	p_scrambled	p_static	p_dynamic
0.0	0.0	0.0	30415.7606	19082.4854	NaN	NaN	0.3855	0.0284	0.2872	0.0685	0.0441	0.3084	0.2634
0.0	0.0	0.0	30437.7606	16538.4854	NaN	NaN	0.3521	0.026	0.2799	0.0641	0.0475	0.3131	0.2694
0.0	0.0	0.0	33934.7606	14077.4854	NaN	NaN	0.2932	0.0272	0.319	0.0555	0.0423	0.3302	0.2258
0.0	0.0	0.0	31067.7606	12986.4854	NaN	NaN	0.2948	0.0268	0.3222	0.0563	0.0444	0.3241	0.2261
0.0	0.0	0.0	27060.7606	10514.4854	NaN	NaN	0.2798	0.0286	0.3206	0.0553	0.0441	0.3245	0.2269
0.0	0.0	0.0	33308.7606	16135.4854	NaN	NaN	0.3263	0.0305	0.3114	0.0542	0.0451	0.3268	0.232
0.0	0.0	0.0	30574.7606	10227.4854	NaN	NaN	0.2507	0.0329	0.3122	0.0536	0.0457	0.3214	0.2342
0.0	0.0	0.0	29106.7606	16136.4854	NaN	NaN	0.3567	0.0352	0.3069	0.0528	0.0466	0.3183	0.2402
0.0	0.0	0.0	29323.7606	14387.4854	NaN	NaN	0.3291	0.0359	0.2971	0.0521	0.0458	0.324	0.245
0.0	0.0	0.0	28139.7606	9815.4854	NaN	NaN	0.2586	0.0354	0.2829	0.0526	0.0457	0.3295	0.2541
0.0	0.0	0.0	30034.7606	15696.4854	NaN	NaN	0.3432	0.0359	0.2673	0.0526	0.0447	0.3323	0.2672
0.0	0.0	0.0	26436.7606	16445.4854	NaN	NaN	0.3835	0.035	0.2625	0.0533	0.0441	0.3336	0.2716
0.0	0.0	0.0	29481.7606	12035.4854	NaN	NaN	0.2899	0.0358	0.2554	0.054	0.0429	0.3322	0.2797
0.0	0.0	0.0	29660.7606	17458.4854	NaN	NaN	0.3705	0.0357	0.2465	0.0544	0.0416	0.3365	0.2854
0.0	0.0	0.0	27960.7606	9612.4854	NaN	NaN	0.2558	0.0364	0.2396	0.0542	0.041	0.3383	0.2906
0.0	0.0	0.0	28649.7606	17192.4854	NaN	NaN	0.375	0.0369	0.237	0.053	0.0408	0.3423	0.29
0.0	0.0	0.0	30699.7606	15670.4854	NaN	NaN	0.3379	0.0387	0.2392	0.0519	0.0408	0.346	0.2834
0.0	0.0	0.0	30203.7606	16106.4854	NaN	NaN	0.3478	0.0388	0.2403	0.052	0.04	0.3437	0.2852
0.0	0.0	0.0	27271.7606	17803.4854	NaN	NaN	0.395	0.0401	0.2458	0.0512	0.0391	0.3419	0.282
0.0	0.0	0.0	29611.7606	9407.4854	NaN	NaN	0.2411	0.041	0.2483	0.051	0.0385	0.3425	0.2788
0.0	0.0	0.0	29691.7606	14283.4854	NaN	NaN	0.3248	0.0419	0.2511	0.0501	0.0383	0.3424	0.2763
0.0	0.0	0.0	28906.7606	14112.4854	NaN	NaN	0.3281	0.0424	0.2538	0.0496	0.0383	0.342	0.274
0.0	0.0	0.0	24351.7606	16614.4854	NaN	NaN	0.4056	0.0425	0.2524	0.0495	0.0388	0.341	0.2757
0.0	0.0	0.0	22572.7606	18749.4854	NaN	NaN	0.4537	0.0428	0.2541	0.0488	0.0391	0.3402	0.275
0.0	0.0	0.0	24594.7606	12677.4854	NaN	NaN	0.3401	0.0429	0.2538	0.0489	0.0395	0.3401	0.2748
0.0	0.0	0.0	24246.7606	16999.4854	NaN	NaN	0.4121	0.0434	0.26	0.0485	0.0398	0.337	0.2713
0.0	0.0	0.0	25235.7606	14010.4854	NaN	NaN	0.357	0.0431	0.2641	0.0486	0.0406	0.3344	0.2692
0.0	0.0	0.0	25477.7606	16168.4854	NaN	NaN	0.3882	0.0434	0.2676	0.0488	0.0407	0.331	0.2684
0.0	0.0	0.0	26138.7606	14587.4854	NaN	NaN	0.3582	0.0429	0.2737	0.0487	0.0416	0.325	0.2681
0.0	0.0	0.0	23477.7606	14184.4854	NaN	NaN	0.3766	0.043	0.2808	0.0491	0.0425	0.321	0.2637
0.0	0.0	0.0	24808.7606	19102.4854	NaN	NaN	0.435	0.0428	0.2938	0.0491	0.044	0.3118	0.2585
0.0	0.0	0.0	27150.7606	23149.4854	NaN	NaN	0.4602	0.0432	0.2985	0.0493	0.0451	0.3071	0.2567
0.0	0.0	0.0	27437.7606	16481.4854	NaN	NaN	0.3753	0.0433	0.3071	0.0493	0.0471	0.2984	0.2547
0.0	0.0	0.0	23809.7606	14386.4854	NaN	NaN	0.3766	0.0448	0.3172	0.0483	0.0475	0.2968	0.2454
0.0	0.0	0.0	24291.7606	17075.4854	NaN	NaN	0.4128	0.0455	0.3332	0.048	0.0484	0.2912	0.2339
0.0	0.0	0.0	24872.7606	15849.4854	NaN	NaN	0.3892	0.0464	0.3416	0.0477	0.0489	0.2853	0.2302
0.0	0.0	0.0	25934.7606	13653.4854	NaN	NaN	0.3449	0.0464	0.3447	0.0478	0.0499	0.2836	0.2276
0.0	0.0	0.0	22204.7606	11746.4854	NaN	NaN	0.346	0.0466	0.3473	0.0481	0.0507	0.2802	0.2271
0.0	0.0	0.0	22786.7606	14345.4854	NaN	NaN	0.3863	0.0465	0.3495	0.0483	0.0515	0.2781	0.2261
0.0	0.0	0.0	25153.7606	14763.4854	NaN	NaN	0.3699	0.0456	0.3503	0.0484	0.0519	0.2772	0.2266
0.0	0.0	0.0	27692.7606	16881.4854	NaN	NaN	0.3787	0.0448	0.3444	0.0489	0.0526	0.2816	0.2277
0.0	0.0	0.0	24959.7606	19037.4854	NaN	NaN	0.4327	0.045	0.3492	0.0493	0.0529	0.2838	0.2198
0.0	0.0	0.0	26041.7606	15338.4854	NaN	NaN	0.3707	0.0454	0.3529	0.0491	0.0523	0.2838	0.2166
0.0	0.0	0.0	24003.7606	16038.4854	NaN	NaN	0.4005	0.0458	0.3495	0.0499	0.0519	0.2897	0.2132
0.0	0.0	0.0	25134.7606	15463.4854	NaN	NaN	0.3809	0.0464	0.3542	0.0494	0.052	0.2917	0.2064
0.0	0.0	0.0	24520.7606	15395.4854	NaN	NaN	0.3857	0.0477	0.3574	0.0498	0.0517	0.295	0.1985
0.0	0.0	0.0	31038.7606	11806.4854	NaN	NaN	0.2756	0.0482	0.3596	0.0494	0.052	0.2936	0.1972
0.0	0.0	0.0	22026.7606	13524.4854	NaN	NaN	0.3804	0.0489	0.3554	0.0502	0.0517	0.2966	0.1973
0.0	0.0	0.0	25516.7606	13691.4854	NaN	NaN	0.3492	0.0493	0.36	0.0498	0.0504	0.2935	0.197
0.0	0.0	0.0	29475.7606	13221.4854	NaN	NaN	0.3097	0.0484	0.3552	0.0505	0.0506	0.2952	0.2001
0.0	0.0	0.0	25943.7606	13399.4854	NaN	NaN	0.3406	0.0488	0.3483	0.0517	0.0511	0.2997	0.2004
0.0	0.0	0.0	28585.7606	14950.4854	NaN	NaN	0.3434	0.0488	0.3453	0.0518	0.0513	0.3019	0.2009
0.0	0.0	0.0	28700.7606	11281.4854	NaN	NaN	0.2822	0.0486	0.3402	0.0529	0.0519	0.3011	0.2052
0.0	0.0	0.0	25541.7606	17259.4854	NaN	NaN	0.4032	0.0489	0.3362	0.054	0.0523	0.303	0.2056
0.0	0.0	0.0	26821.7606	15519.4854	NaN	NaN	0.3665	0.0493	0.3347	0.0539	0.0533	0.3017	0.207
0.0	0.0	0.0	23875.7606	16744.4854	NaN	NaN	0.4122	0.0501	0.3259	0.0546	0.0528	0.3064	0.2103
0.0	0.0	0.0	24187.7606	14357.4854	NaN	NaN	0.3725	0.0509	0.3322	0.0536	0.0535	0.3001	0.2096
0.0	0.0	0.0	22976.7606	9360.4854	NaN	NaN	0.2895	0.0519	0.3306	0.0541	0.0527	0.2985	0.2123
0.0	0.0	0.0	29568.7606	14634.4854	NaN	NaN	0.3311	0.0519	0.3372	0.054	0.0522	0.2892	0.2155
0.0	0.0	0.0	22938.7606	14074.4854	NaN	NaN	0.3803	0.052	0.3345	0.0542	0.0518	0.2879	0.2194
0.0	0.0	0.0	21944.7606	13886.4854	NaN	NaN	0.3876	0.0525	0.3357	0.0537	0.0515	0.2865	0.2202
0.0	0.0	0.0	23050.7606	14919.4854	NaN	NaN	0.3929	0.0524	0.3305	0.054	0.0514	0.2862	0.2255
0.0	0.0	0.0	22064.7606	15674.4854	NaN	NaN	0.4153	0.0531	0.3293	0.0537	0.0515	0.2876	0.2248
0.0	0.0	0.0	25180.7606	11807.4854	NaN	NaN	0.3192	0.0535	0.3264	0.0532	0.0523	0.289	0.2257
0.0	0.0	0.0	24516.7606	8493.4854	NaN	NaN	0.2573	0.0537	0.3209	0.0525	0.0514	0.2901	0.2315
0.0	0.0	0.0	24202.7606	10271.4854	NaN	NaN	0.2979	0.0532	0.3218	0.0514	0.0508	0.2876	0.2352
0.0	0.0	0.0	24974.7606	12627.4854	NaN	NaN	0.3358	0.0521	0.315	0.0508	0.0499	0.2859	0.2464
0.0	0.0	0.0	26761.7606	12646.4854	NaN	NaN	0.3209	0.0499	0.3115	0.0508	0.0494	0.2861	0.2523
0.0	0.0	0.0	24799.7606	12804.4854	NaN	NaN	0.3405	0.0485	0.3029	0.0507	0.049	0.286	0.2629
0.0	0.0	0.0	23220.7606	12812.4854	NaN	NaN	0.3556	0.0461	0.2986	0.0511	0.0486	0.2931	0.2625
0.0	0.0	0.0	23797.7606	12962.4854	NaN	NaN	0.3526	0.0448	0.293	0.0501	0.0479	0.2946	0.2696
0.0	0.0	0.0	24198.7606	10885.4854	NaN	NaN	0.3103	0.0424	0.287	0.0506	0.0476	0.3046	0.2678
0.0	0.0	0.0	25326.7606	13977.4854	NaN	NaN	0.3556	0.0416	0.2813	0.0502	0.047	0.3086	0.2712
0.0	0.0	0.0	23006.7606	12648.4854	NaN	NaN	0.3547	0.04	0.2788	0.0507	0.0471	0.3152	0.2682
0.0	0.0	0.0	27238.7606	13101.4854	NaN	NaN	0.3248	0.0395	0.2719	0.0502	0.0464	0.3194	0.2726
0.0	0.0	0.0	27792.7606	11880.4854	NaN	NaN	0.2995	0.0382	0.2691	0.0505	0.0465	0.3258	0.27
0.0	0.0	0.0	22971.7606	13224.4854	NaN	NaN	0.3654	0.0383	0.2639	0.0503	0.0457	0.3288	0.273
0.0	0.0	0.0	26357.7606	14791.4854	NaN	NaN	0.3595	0.0374	0.2627	0.0504	0.0457	0.3331	0.2707
0.0	0.0	0.0	22891.7606	10746.4854	NaN	NaN	0.3195	0.0374	0.2606	0.0504	0.045	0.335	0.2715
0.0	0.0	0.0	24053.7606	12458.4854	NaN	NaN	0.3412	0.0368	0.2606	0.0506	0.0447	0.3378	0.2694
0.0	0.0	0.0	24786.7606	13782.4854	NaN	NaN	0.3573	0.0368	0.2584	0.051	0.0443	0.3389	0.2706
0.0	0.0	0.0	20954.7606	13107.4854	NaN	NaN	0.3848	0.036	0.2595	0.0515	0.0441	0.3414	0.2675
0.0	0.0	0.0	21991.7606	13184.4854	NaN	NaN	0.3748	0.036	0.2565	0.0524	0.0441	0.3415	0.2695
0.0	0.0	0.0	20875.7606	12599.4854	NaN	NaN	0.3764	0.0355	0.2543	0.0527	0.0439	0.3443	0.2694
0.0	0.0	0.0	21615.7606	11475.4854	NaN	NaN	0.3468	0.0351	0.2513	0.0528	0.0442	0.3463	0.2703
0.0	0.0	0.0	23148.7606	10437.4854	NaN	NaN	0.3108	0.0343	0.2492	0.053	0.0443	0.3486	0.2707
0.0	0.0	0.0	26678.7606	15168.4854	NaN	NaN	0.3625	0.0336	0.2486	0.0532	0.0447	0.3487	0.2712
0.0	0.0	0.0	17489.7606	13335.4854	NaN	NaN	0.4326	0.0331	0.2487	0.0537	0.0451	0.3515	0.2679
0.0	0.0	0.0	22923.7606	14384.4854	NaN	NaN	0.3856	0.0327	0.2483	0.0539	0.0452	0.3525	0.2674
0.0	0.0	0.0	20404.7606	12229.4854	NaN	NaN	0.3747	0.0324	0.248	0.0544	0.0453	0.3557	0.2643
0.0	0.0	0.0	25254.7606	9969.4854	NaN	NaN	0.283	0.0318	0.2496	0.0546	0.0454	0.357	0.2616
0.0	0.0	0.0	26826.7606	14880.4854	NaN	NaN	0.3568	0.0315	0.252	0.0552	0.0455	0.3592	0.2567
0.0	0.0	0.0	25678.7606	14289.4854	NaN	NaN	0.3575	0.0311	0.2548	0.0555	0.0457	0.3611	0.2517
0.0	0.0	0.0	22608.7606	11546.4854	NaN	NaN	0.3381	0.0308	0.257	0.056	0.0461	0.3649	0.2452
0.0	0.0	0.0	21592.7606	11271.4854	NaN	NaN	0.343	0.0306	0.2587	0.0558	0.0456	0.3696	0.2398
0.0	0.0	0.0	23164.7606	9175.4854	NaN	NaN	0.2837	0.0302	0.2601	0.0558	0.0462	0.3725	0.2353
0.0	0.0	0.0	20203.7606	13721.4854	NaN	NaN	0.4045	0.0298	0.2609	0.0556	0.0465	0.3762	0.2309
0.0	0.0	0.0	20243.7606	15861.4854	NaN	NaN	0.4393	0.0294	0.262	0.0556	0.0473	0.3759	0.2297
0.0	0.0	0.0	24459.7606	16248.4854	NaN	NaN	0.3991	0.0295	0.2637	0.0553	0.0476	0.3758	0.2281
0.0	0.0	0.0	20006.7606	11343.4854	NaN	NaN	0.3618	0.0298	0.2657	0.0547	0.0474	0.3764	0.2261
0.0	0.0	0.0	21056.7606	11972.4854	NaN	NaN	0.3625	0.0302	0.266	0.0539	0.0467	0.378	0.2251
0.0	0.0	0.0	20111.7606	14232.4854	NaN	NaN	0.4144	0.0307	0.2661	0.0533	0.0462	0.3774	0.2262
0.0	0.0	0.0	20357.7606	14376.4854	NaN	NaN	0.4139	0.0312	0.2633	0.0529	0.0454	0.3783	0.229
0.0	0.0	0.0	20458.7606	14485.4854	NaN	NaN	0.4145	0.0315	0.2595	0.0527	0.0448	0.3792	0.2324
0.0	0.0	0.0	20186.7606	11971.4854	NaN	NaN	0.3723	0.0319	0.256	0.0528	0.0441	0.38	0.2353
0.0	0.0	0.0	22790.7606	18771.4854	NaN	NaN	0.4516	0.032	0.2529	0.0528	0.0437	0.3795	0.2391
0.0	0.0	0.0	20410.7606	15290.4854	NaN	NaN	0.4283	0.032	0.2495	0.0531	0.0429	0.3803	0.2422
0.0	0.0	0.0	19419.7606	12724.4854	NaN	NaN	0.3959	0.0323	0.2519	0.0529	0.0423	0.3783	0.2423
0.0	0.0	0.0	21806.7606	13356.4854	NaN	NaN	0.3798	0.0332	0.2527	0.0531	0.0413	0.3759	0.2437
0.0	0.0	0.0	18077.7606	14160.4854	NaN	NaN	0.4392	0.0338	0.2562	0.0534	0.0406	0.3741	0.2418
0.0	0.0	0.0	21938.7606	10824.4854	NaN	NaN	0.3304	0.0345	0.2599	0.0534	0.0401	0.3727	0.2396
0.0	0.0	0.0	24404.7606	11018.4854	NaN	NaN	0.3111	0.0349	0.254	0.0542	0.0393	0.3734	0.2442
0.0	0.0	0.0	24487.7606	10682.4854	NaN	NaN	0.3037	0.0348	0.2511	0.054	0.0396	0.3724	0.248
0.0	0.0	0.0	19805.7606	11219.4854	NaN	NaN	0.3616	0.035	0.2445	0.054	0.0397	0.3718	0.255
0.0	0.0	0.0	24255.7606	11508.4854	NaN	NaN	0.3218	0.0346	0.2393	0.0539	0.04	0.3712	0.2609
0.0	0.0	0.0	21820.7606	14869.4854	NaN	NaN	0.4053	0.0347	0.2342	0.0539	0.0401	0.3717	0.2654
0.0	0.0	0.0	17618.7606	12105.4854	NaN	NaN	0.4073	0.0345	0.2341	0.0536	0.0403	0.3737	0.2637
0.0	0.0	0.0	23661.7606	14326.4854	NaN	NaN	0.3771	0.0347	0.2338	0.0537	0.0403	0.3734	0.2642
0.0	0.0	0.0	21519.7606	16093.4854	NaN	NaN	0.4279	0.0347	0.2348	0.0539	0.0403	0.374	0.2621
0.0	0.0	0.0	24626.7606	15107.4854	NaN	NaN	0.3802	0.0348	0.2373	0.0539	0.0404	0.3749	0.2587
0.0	0.0	0.0	24267.7606	14938.4854	NaN	NaN	0.381	0.0346	0.2364	0.0547	0.0404	0.3748	0.259
0.0	0.0	0.0	19347.7606	13187.4854	NaN	NaN	0.4053	0.034	0.2353	0.0549	0.0407	0.3749	0.2601
0.0	0.0	0.0	19683.7606	13692.4854	NaN	NaN	0.4102	0.0338	0.2327	0.0552	0.0407	0.3756	0.262
0.0	0.0	0.0	22673.7606	12550.4854	NaN	NaN	0.3563	0.0335	0.2314	0.0551	0.0404	0.3756	0.2639
0.0	0.0	0.0	25386.7606	11487.4854	NaN	NaN	0.3115	0.0332	0.2307	0.0561	0.041	0.3742	0.2648
0.0	0.0	0.0	20057.7606	15570.4854	NaN	NaN	0.437	0.0329	0.2264	0.0565	0.0409	0.3735	0.2698
0.0	0.0	0.0	26716.7606	13763.4854	NaN	NaN	0.34	0.0326	0.2248	0.0559	0.0404	0.377	0.2693
0.0	0.0	0.0	28115.7606	9696.4854	NaN	NaN	0.2564	0.0325	0.2212	0.0565	0.04	0.3772	0.2726
0.0	0.0	0.0	23594.7606	14208.4854	NaN	NaN	0.3759	0.032	0.2189	0.0564	0.0397	0.377	0.276
0.0	0.0	0.0	21645.7606	12626.4854	NaN	NaN	0.3684	0.0319	0.218	0.0569	0.0395	0.3789	0.2747
0.0	0.0	0.0	24458.7606	15173.4854	NaN	NaN	0.3829	0.0317	0.2177	0.0574	0.0393	0.3797	0.2741
0.0	0.0	0.0	21026.7606	11672.4854	NaN	NaN	0.357	0.0316	0.2166	0.0581	0.0393	0.3803	0.2741
0.0	0.0	0.0	9298.7606	13280.4854	NaN	NaN	0.5882	0.0315	0.2161	0.0582	0.0391	0.3804	0.2747
0.0	0.0	0.0	21087.7606	16102.4854	NaN	NaN	0.433	0.0317	0.2162	0.0578	0.0389	0.3797	0.2757
0.0	0.0	0.0	25070.7606	12811.4854	NaN	NaN	0.3382	0.0318	0.2163	0.0584	0.0387	0.3794	0.2754
0.0	0.0	0.0	25959.7606	12772.4854	NaN	NaN	0.3298	0.0318	0.217	0.058	0.0387	0.3791	0.2754
0.0	0.0	0.0	25769.7606	10945.4854	NaN	NaN	0.2981	0.0321	0.2164	0.0574	0.0386	0.3811	0.2744
0.0	0.0	0.0	26236.7606	12844.4854	NaN	NaN	0.3287	0.0319	0.2122	0.057	0.0389	0.3819	0.2781
0.0	0.0	0.0	22016.7606	13810.4854	NaN	NaN	0.3855	0.0319	0.2073	0.0568	0.0389	0.3832	0.282
0.0	0.0	0.0	22032.7606	15410.4854	NaN	NaN	0.4116	0.0319	0.2026	0.0565	0.0387	0.3826	0.2877
0.0	0.0	0.0	21740.7606	16462.4854	NaN	NaN	0.4309	0.0319	0.1995	0.0572	0.0392	0.3823	0.2898
0.0	0.0	0.0	21956.7606	10789.4854	NaN	NaN	0.3295	0.032	0.1971	0.058	0.0395	0.3811	0.2922
0.0	0.0	0.0	24642.7606	13026.4854	NaN	NaN	0.3458	0.0319	0.1943	0.0588	0.0398	0.383	0.2922
0.0	0.0	0.0	27180.7606	12345.4854	NaN	NaN	0.3123	0.0316	0.1905	0.0602	0.0406	0.3819	0.2952
0.0	0.0	0.0	22393.7606	12621.4854	NaN	NaN	0.3605	0.031	0.1872	0.0618	0.0415	0.3832	0.2953
0.0	0.0	0.0	22793.7606	9503.4854	NaN	NaN	0.2943	0.0305	0.1851	0.0628	0.0424	0.3823	0.2969
0.0	0.0	0.0	18689.7606	14598.4854	NaN	NaN	0.4385	0.0301	0.1847	0.0639	0.0431	0.3819	0.2963
0.0	0.0	0.0	25341.7606	18509.4854	NaN	NaN	0.4221	0.03	0.1869	0.0639	0.0431	0.3827	0.2935
0.0	0.0	0.0	20404.7606	14044.4854	NaN	NaN	0.4077	0.03	0.1899	0.0643	0.0426	0.3812	0.292
0.0	0.0	0.0	22216.7606	13648.4854	NaN	NaN	0.3805	0.0302	0.1928	0.0637	0.0414	0.3825	0.2893
0.0	0.0	0.0	22928.7606	15323.4854	NaN	NaN	0.4006	0.0303	0.1969	0.0633	0.04	0.3876	0.282
0.0	0.0	0.0	24998.7606	7733.4854	NaN	NaN	0.2363	0.0301	0.1991	0.0637	0.0392	0.3923	0.2757
0.0	0.0	0.0	22301.7606	13797.4854	NaN	NaN	0.3822	0.0297	0.2014	0.0644	0.0391	0.3972	0.2682
0.0	0.0	0.0	17604.7606	12042.4854	NaN	NaN	0.4062	0.0298	0.203	0.0648	0.0396	0.4018	0.261
0.0	0.0	0.0	23236.7606	14547.4854	NaN	NaN	0.385	0.0294	0.2023	0.0658	0.0405	0.407	0.2551
0.0	0.0	0.0	21473.7606	16766.4854	NaN	NaN	0.4385	0.0296	0.2054	0.066	0.0409	0.4074	0.2507
0.0	0.0	0.0	24992.7606	9908.4854	NaN	NaN	0.2839	0.0295	0.213	0.0672	0.0421	0.4053	0.2428
0.0	0.0	0.0	26256.7606	14971.4854	NaN	NaN	0.3631	0.0296	0.2211	0.069	0.0433	0.3993	0.2376
0.0	0.0	0.0	19055.7606	15338.4854	NaN	NaN	0.446	0.0295	0.2307	0.0712	0.0448	0.3936	0.2302
0.0	0.0	0.0	23473.7606	11178.4854	NaN	NaN	0.3226	0.0296	0.2376	0.073	0.0464	0.3877	0.2257
0.0	0.0	0.0	22652.7606	12771.4854	NaN	NaN	0.3605	0.0296	0.2391	0.0739	0.0477	0.385	0.2247
0.0	0.0	0.0	20338.7606	13547.4854	NaN	NaN	0.3998	0.0296	0.2393	0.0741	0.0483	0.386	0.2226
0.0	0.0	0.0	23928.7606	16408.4854	NaN	NaN	0.4068	0.0299	0.2419	0.0724	0.0487	0.3868	0.2202
0.0	0.0	0.0	24903.7606	12772.4854	NaN	NaN	0.339	0.0323	0.2491	0.0704	0.0506	0.3766	0.2211
0.0	0.0	0.0	20979.7606	16460.4854	NaN	NaN	0.4396	0.0372	0.2555	0.0671	0.0518	0.3621	0.2263
0.0	0.0	0.0	26046.7606	13001.4854	NaN	NaN	0.333	0.0458	0.2525	0.0641	0.0527	0.3557	0.2291
0.0	0.0	0.0	24589.7606	14921.4854	NaN	NaN	0.3777	0.0709	0.2384	0.0648	0.0558	0.3335	0.2366
0.0	0.0	0.0	31600.7606	13318.4854	NaN	NaN	0.2965	0.1251	0.2147	0.0656	0.0673	0.2982	0.2291
0.0	0.0	0.0	20187.7606	5747.4854	NaN	NaN	0.2216	0.3576	0.1973	0.0482	0.0582	0.1712	0.1676
0.0	0.0	0.0	39118.7606	4425.4854	NaN	NaN	0.1016	0.4464	0.1745	0.0456	0.0604	0.1196	0.1535
0.0	0.0	0.0	40725.7606	8138.4854	NaN	NaN	0.1666	0.5133	0.1485	0.0386	0.0557	0.0858	0.1581
0.0	0.0	0.0	17788.7606	2873.4854	NaN	NaN	0.1391	0.6616	0.1068	0.0326	0.0366	0.0466	0.1158
0.0	0.0	0.0	16264.7606	4611.4854	NaN	NaN	0.2209	0.7162	0.0904	0.0317	0.0322	0.0347	0.0948
0.0	0.0	0.0	11125.7606	2022.4854	NaN	NaN	0.1538	0.7548	0.0808	0.0289	0.0292	0.0279	0.0785
0.0	0.0	0.0	29179.7606	2154.4854	NaN	NaN	0.0688	0.7517	0.0802	0.0284	0.0293	0.025	0.0855
0.0	0.0	0.0	46138.7606	8474.4854	NaN	NaN	0.1552	0.6871	0.1017	0.0277	0.0342	0.0287	0.1207
0.0	0.0	0.0	41833.7606	7827.4854	NaN	NaN	0.1576	0.584	0.1342	0.0286	0.0401	0.0383	0.1748
0.0	0.0	0.0	37730.7606	6826.4854	NaN	NaN	0.1532	0.4911	0.1594	0.0346	0.0392	0.0497	0.226
0.0	0.0	0.0	43199.7606	4586.4854	NaN	NaN	0.096	0.3933	0.1703	0.0459	0.0393	0.0658	0.2854
0.0	0.0	0.0	21951.7606	4233.4854	NaN	NaN	0.1617	0.6884	0.0873	0.0391	0.0269	0.0365	0.1219
0.0	0.0	0.0	-227.2394	2079.4854	NaN	NaN	1.1227	0.8964	0.0238	0.021	0.0181	0.0189	0.0219
0.0	0.0	0.0	624.7606	-1178.5146	NaN	NaN	1.3	0.8941	0.0229	0.0216	0.0197	0.0204	0.0213
0.0	0.0	0.0	599.7606	-1507.5146	NaN	NaN	1.3	0.8911	0.024	0.0212	0.0211	0.0215	0.0212
0.0	0.0	0.0	-38.2394	-3206.5146	NaN	NaN	0.9882	0.8872	0.0249	0.0215	0.0224	0.0223	0.0217
0.0	0.0	0.0	-1132.2394	-319.5146	NaN	NaN	0.2201	0.887	0.0244	0.0214	0.0231	0.0225	0.0216
0.0	0.0	0.0	556.7606	-530.5146	NaN	NaN	-0.3	0.8876	0.0237	0.0211	0.0234	0.0227	0.0215
0.0	0.0	0.0	1735.7606	-211.5146	NaN	NaN	-0.1388	0.8878	0.0234	0.0208	0.0235	0.0229	0.0215
0.0	0.0	0.0	1730.7606	1505.4854	NaN	NaN	0.4652	0.8876	0.0236	0.0209	0.0234	0.023	0.0214
0.0	0.0	0.0	495.7606	1629.4854	NaN	NaN	0.7667	0.8866	0.024	0.0211	0.0236	0.0232	0.0214
0.0	0.0	0.0	-1054.2394	-1685.5146	NaN	NaN	0.6152	0.8858	0.0244	0.0215	0.0238	0.0233	0.0212
0.0	0.0	0.0	-490.2394	-2647.5146	NaN	NaN	0.8438	0.8862	0.0246	0.0214	0.0237	0.0231	0.0209
0.0	0.0	0.0	-838.2394	1980.4854	NaN	NaN	1.3	0.8863	0.0246	0.0215	0.0237	0.023	0.0209
0.0	0.0	0.0	-1979.2394	-3705.5146	NaN	NaN	0.6518	0.8863	0.0247	0.0216	0.0237	0.0228	0.021
0.0	0.0	0.0	226.7606	73.4854	NaN	NaN	0.2448	0.8871	0.0245	0.0215	0.0236	0.0226	0.0207
0.0	0.0	0.0	-41.2394	-1202.5146	NaN	NaN	0.9668	0.8873	0.0246	0.0214	0.0237	0.0225	0.0205
0.0	0.0	0.0	-527.2394	28.4854	NaN	NaN	-0.0571	0.8877	0.0245	0.0213	0.0238	0.0224	0.0204
0.0	0.0	0.0	-598.2394	-76.5146	NaN	NaN	0.1134	0.8882	0.0245	0.0212	0.0237	0.0222	0.0202
0.0	0.0	0.0	190.7606	-1273.5146	NaN	NaN	1.1762	0.8886	0.0244	0.0212	0.0237	0.0219	0.0201
0.0	0.0	0.0	469.7606	2232.4854	NaN	NaN	0.8262	0.8884	0.0243	0.0213	0.0239	0.0219	0.0202
0.0	0.0	0.0	265.7606	-683.5146	NaN	NaN	1.3	0.8883	0.0242	0.0214	0.024	0.0219	0.0202
0.0	0.0	0.0	623.7606	473.4854	NaN	NaN	0.4315	0.8881	0.024	0.0214	0.0242	0.0219	0.0203
0.0	0.0	0.0	-569.2394	-615.5146	NaN	NaN	0.5195	0.8884	0.0239	0.0214	0.0242	0.0218	0.0202
0.0	0.0	0.0	-240.2394	-1572.5146	NaN	NaN	0.8675	0.8891	0.0236	0.0213	0.0241	0.0217	0.0201
0.0	0.0	0.0	172.7606	440.4854	NaN	NaN	0.7183	0.8898	0.0234	0.0213	0.0241	0.0215	0.02
0.0	0.0	0.0	1329.7606	2786.4854	NaN	NaN	0.6769	0.891	0.023	0.0213	0.0238	0.0211	0.0198
0.0	0.0	0.0	1604.7606	1973.4854	NaN	NaN	0.5515	0.8919	0.0227	0.0212	0.0236	0.0208	0.0198
0.0	0.0	0.0	-486.2394	399.4854	NaN	NaN	-0.3	0.8933	0.0224	0.0211	0.0232	0.0205	0.0196
0.0	0.0	0.0	-239.2394	-1398.5146	NaN	NaN	0.8539	0.8935	0.0223	0.021	0.023	0.0205	0.0197
0.0	0.0	0.0	-766.2394	2504.4854	NaN	NaN	1.3	0.8933	0.0222	0.021	0.023	0.0206	0.0197
0.0	0.0	0.0	-130.2394	-254.5146	NaN	NaN	0.6615	0.8928	0.0223	0.0211	0.023	0.0208	0.02
0.0	0.0	0.0	-462.2394	-2103.5146	NaN	NaN	0.8198	0.8923	0.0224	0.0211	0.023	0.0209	0.0202
0.0	0.0	0.0	1848.7606	-2676.5146	NaN	NaN	1.3	0.892	0.0224	0.0212	0.0229	0.0212	0.0202
0.0	0.0	0.0	-794.2394	-701.5146	NaN	NaN	0.469	0.8924	0.0224	0.0211	0.0227	0.0212	0.0201
0.0	0.0	0.0	-1527.2394	-1022.5146	NaN	NaN	0.401	0.893	0.0224	0.0209	0.0225	0.021	0.0202
0.0	0.0	0.0	38.7606	88.4854	NaN	NaN	0.6954	0.8937	0.0224	0.0207	0.0223	0.0208	0.0201
0.0	0.0	0.0	425.7606	-205.5146	NaN	NaN	-0.3	0.8943	0.0223	0.0205	0.0221	0.0208	0.02
0.0	0.0	0.0	-2297.2394	-712.5146	NaN	NaN	0.2367	0.8945	0.0224	0.0204	0.0219	0.0207	0.0201
0.0	0.0	0.0	1.7606	-905.5146	NaN	NaN	1.0019	0.8943	0.0226	0.0203	0.0218	0.0208	0.0203
0.0	0.0	0.0	-876.2394	-320.5146	NaN	NaN	0.2678	0.8937	0.0229	0.0203	0.0218	0.0209	0.0204
0.0	0.0	0.0	-1397.2394	-457.5146	NaN	NaN	0.2467	0.8929	0.0232	0.0204	0.0219	0.0211	0.0205
0.0	0.0	0.0	-1134.2394	1216.4854	NaN	NaN	1.3	0.8926	0.0233	0.0204	0.022	0.0211	0.0205
0.0	0.0	0.0	-363.2394	-74.5146	NaN	NaN	0.1702	0.8927	0.0233	0.0205	0.022	0.0211	0.0204
0.0	0.0	0.0	-720.2394	-651.5146	NaN	NaN	0.475	0.893	0.0233	0.0204	0.0219	0.021	0.0204
0.0	0.0	0.0	-593.2394	3009.4854	NaN	NaN	1.2455	0.8932	0.0233	0.0204	0.0219	0.021	0.0203
0.0	0.0	0.0	-561.2394	-557.5146	NaN	NaN	0.4983	0.8929	0.0233	0.0204	0.0219	0.021	0.0204
0.0	0.0	0.0	0.7606	-2308.5146	NaN	NaN	1.0003	0.8925	0.0235	0.0205	0.0219	0.0211	0.0205
0.0	0.0	0.0	-387.2394	-1543.5146	NaN	NaN	0.7994	0.8924	0.0235	0.0206	0.022	0.0211	0.0204
0.0	0.0	0.0	726.7606	-616.5146	NaN	NaN	-0.3	0.8925	0.0234	0.0207	0.022	0.0212	0.0203
0.0	0.0	0.0	-170.2394	-338.5146	NaN	NaN	0.6654	0.8926	0.0233	0.0207	0.022	0.0212	0.0201
0.0	0.0	0.0	245.7606	644.4854	NaN	NaN	0.7239	0.8932	0.0231	0.0207	0.022	0.0211	0.02
0.0	0.0	0.0	1498.7606	-439.5146	NaN	NaN	-0.3	0.8933	0.0231	0.0206	0.022	0.0211	0.0199
0.0	0.0	0.0	-1090.2394	1263.4854	NaN	NaN	1.3	0.8934	0.023	0.0206	0.022	0.0211	0.0199
0.0	0.0	0.0	710.7606	-1493.5146	NaN	NaN	1.3	0.8931	0.0231	0.0207	0.0221	0.0212	0.0199
0.0	0.0	0.0	-1518.2394	-829.5146	NaN	NaN	0.3533	0.8927	0.0231	0.0207	0.0222	0.0213	0.0199
0.0	0.0	0.0	620.7606	434.4854	NaN	NaN	0.4117	0.8927	0.0231	0.0207	0.0222	0.0214	0.0198
0.0	0.0	0.0	-441.2394	684.4854	NaN	NaN	1.3	0.8925	0.0232	0.0207	0.0222	0.0216	0.0198
0.0	0.0	0.0	-1314.2394	115.4854	NaN	NaN	-0.0963	0.8924	0.0232	0.0207	0.0223	0.0217	0.0198
0.0	0.0	0.0	-257.2394	453.4854	NaN	NaN	1.3	0.8924	0.0232	0.0206	0.0223	0.0217	0.0199
0.0	0.0	0.0	-136.2394	-1720.5146	NaN	NaN	0.9266	0.8925	0.0232	0.0205	0.0223	0.0216	0.0199
0.0	0.0	0.0	-191.2394	-308.5146	NaN	NaN	0.6173	0.8926	0.0232	0.0204	0.0223	0.0216	0.0199
0.0	0.0	0.0	953.7606	-1909.5146	NaN	NaN	1.3	0.893	0.0231	0.0202	0.0223	0.0215	0.0198
0.0	0.0	0.0	-633.2394	-889.5146	NaN	NaN	0.5841	0.893	0.0232	0.0202	0.0223	0.0215	0.0198
0.0	0.0	0.0	-1216.2394	-566.5146	NaN	NaN	0.3178	0.8929	0.0232	0.0201	0.0224	0.0216	0.0198
0.0	0.0	0.0	-1304.2394	277.4854	NaN	NaN	-0.2703	0.8925	0.0234	0.0202	0.0224	0.0217	0.0198
0.0	0.0	0.0	-795.2394	-2154.5146	NaN	NaN	0.7304	0.8921	0.0235	0.0202	0.0225	0.0219	0.0199
0.0	0.0	0.0	-1834.2394	420.4854	NaN	NaN	-0.2974	0.8922	0.0235	0.0202	0.0224	0.0219	0.0198
0.0	0.0	0.0	-736.2394	-1611.5146	NaN	NaN	0.6864	0.8922	0.0235	0.0201	0.0224	0.022	0.0198
0.0	0.0	0.0	-1197.2394	835.4854	NaN	NaN	-0.3	0.8921	0.0234	0.0201	0.0225	0.022	0.0198
0.0	0.0	0.0	351.7606	-733.5146	NaN	NaN	1.3	0.892	0.0235	0.0201	0.0224	0.0221	0.0198
0.0	0.0	0.0	1133.7606	-2180.5146	NaN	NaN	1.3	0.8918	0.0237	0.0202	0.0224	0.0221	0.0199
0.0	0.0	0.0	-465.2394	453.4854	NaN	NaN	-0.3	0.8916	0.0237	0.0202	0.0224	0.0221	0.02
0.0	0.0	0.0	-20.2394	-880.5146	NaN	NaN	0.9775	0.8916	0.0238	0.0202	0.0223	0.0221	0.02
0.0	0.0	0.0	-598.2394	-281.5146	NaN	NaN	0.32	0.8913	0.0239	0.0203	0.0223	0.0221	0.0201
0.0	0.0	0.0	2224.7606	-1814.5146	NaN	NaN	-0.3	0.8912	0.0239	0.0203	0.0223	0.0221	0.0202
0.0	0.0	0.0	58.7606	-481.5146	NaN	NaN	1.139	0.891	0.0238	0.0205	0.0224	0.0222	0.0202
0.0	0.0	0.0	-2279.2394	-1462.5146	NaN	NaN	0.3909	0.8909	0.0237	0.0206	0.0224	0.0222	0.0203
0.0	0.0	0.0	-1401.2394	1886.4854	NaN	NaN	1.3	0.8909	0.0235	0.0207	0.0225	0.0221	0.0203
0.0	0.0	0.0	311.7606	-3304.5146	NaN	NaN	1.1042	0.891	0.0234	0.0207	0.0225	0.0221	0.0203
0.0	0.0	0.0	-788.2394	-682.5146	NaN	NaN	0.4641	0.8913	0.0232	0.0207	0.0225	0.022	0.0203
0.0	0.0	0.0	1053.7606	-724.5146	NaN	NaN	-0.3	0.8916	0.0231	0.0206	0.0225	0.0219	0.0202
0.0	0.0	0.0	3808.7606	243.4854	NaN	NaN	0.0601	0.8916	0.0231	0.0206	0.0225	0.022	0.0202
0.0	0.0	0.0	-1479.2394	666.4854	NaN	NaN	-0.3	0.8915	0.0231	0.0207	0.0225	0.022	0.0203
0.0	0.0	0.0	-2385.2394	1672.4854	NaN	NaN	-0.3	0.8917	0.023	0.0206	0.0225	0.0219	0.0202
0.0	0.0	0.0	141.7606	23.4854	NaN	NaN	0.1421	0.8918	0.0229	0.0207	0.0225	0.0219	0.0202
0.0	0.0	0.0	1353.7606	-1371.5146	NaN	NaN	1.3	0.8921	0.0228	0.0206	0.0225	0.0218	0.0202
0.0	0.0	0.0	2792.7606	22.4854	NaN	NaN	0.008	0.8921	0.0228	0.0206	0.0225	0.0218	0.0202
0.0	0.0	0.0	869.7606	-1412.5146	NaN	NaN	1.3	0.8919	0.0228	0.0207	0.0225	0.0218	0.0202
0.0	0.0	0.0	620.7606	-1840.5146	NaN	NaN	1.3	0.8919	0.0228	0.0207	0.0225	0.0218	0.0203
0.0	0.0	0.0	262.7606	-1312.5146	NaN	NaN	1.2503	0.892	0.0227	0.0207	0.0225	0.0217	0.0203
0.0	0.0	0.0	7.7606	-1282.5146	NaN	NaN	1.0061	0.8924	0.0227	0.0206	0.0225	0.0216	0.0202
0.0	0.0	0.0	862.7606	1462.4854	NaN	NaN	0.629	0.8928	0.0226	0.0205	0.0224	0.0216	0.0201
0.0	0.0	0.0	-734.2394	1965.4854	NaN	NaN	1.3	0.8928	0.0226	0.0204	0.0224	0.0217	0.0201
0.0	0.0	0.0	2041.7606	2591.4854	NaN	NaN	0.5593	0.8926	0.0227	0.0204	0.0224	0.0217	0.0201
0.0	0.0	0.0	1086.7606	-1427.5146	NaN	NaN	1.3	0.8921	0.0227	0.0206	0.0225	0.0217	0.0203
0.0	0.0	0.0	-382.2394	1901.4854	NaN	NaN	1.2516	0.8921	0.0227	0.0206	0.0226	0.0217	0.0203
0.0	0.0	0.0	3120.7606	-1143.5146	NaN	NaN	-0.3	0.892	0.0226	0.0207	0.0226	0.0217	0.0204
0.0	0.0	0.0	196.7606	-82.5146	NaN	NaN	-0.3	0.8918	0.0226	0.0207	0.0226	0.0218	0.0205
0.0	0.0	0.0	-1567.2394	127.4854	NaN	NaN	-0.0885	0.8919	0.0225	0.0207	0.0226	0.0217	0.0205
0.0	0.0	0.0	37.7606	184.4854	NaN	NaN	0.8301	0.8918	0.0225	0.0208	0.0227	0.0217	0.0205
0.0	0.0	0.0	270.7606	147.4854	NaN	NaN	0.3526	0.8917	0.0225	0.0208	0.0227	0.0217	0.0206
0.0	0.0	0.0	386.7606	1700.4854	NaN	NaN	0.8147	0.8917	0.0225	0.0208	0.0227	0.0217	0.0206
0.0	0.0	0.0	52.7606	-1034.5146	NaN	NaN	1.0537	0.8913	0.0226	0.0209	0.0228	0.0218	0.0207
0.0	0.0	0.0	-166.2394	2996.4854	NaN	NaN	1.0587	0.8916	0.0225	0.0208	0.0228	0.0217	0.0206
0.0	0.0	0.0	-1631.2394	-2318.5146	NaN	NaN	0.587	0.8913	0.0225	0.0209	0.0228	0.0217	0.0207
0.0	0.0	0.0	1260.7606	-1199.5146	NaN	NaN	-0.3	0.8917	0.0224	0.0208	0.0228	0.0216	0.0206
0.0	0.0	0.0	-131.2394	-690.5146	NaN	NaN	0.8403	0.8919	0.0224	0.0208	0.0228	0.0216	0.0206
0.0	0.0	0.0	-1215.2394	-322.5146	NaN	NaN	0.2097	0.8923	0.0223	0.0207	0.0227	0.0215	0.0205
0.0	0.0	0.0	-1359.2394	253.4854	NaN	NaN	-0.2292	0.8924	0.0223	0.0207	0.0227	0.0214	0.0204
0.0	0.0	0.0	844.7606	-1934.5146	NaN	NaN	1.3	0.8924	0.0224	0.0207	0.0227	0.0214	0.0204
0.0	0.0	0.0	-981.2394	-1286.5146	NaN	NaN	0.5673	0.8921	0.0224	0.0208	0.0227	0.0215	0.0205
0.0	0.0	0.0	1827.7606	-2117.5146	NaN	NaN	1.3	0.8921	0.0224	0.0208	0.0227	0.0214	0.0205
0.0	0.0	0.0	-1883.2394	-626.5146	NaN	NaN	0.2496	0.8923	0.0224	0.0208	0.0227	0.0214	0.0204
0.0	0.0	0.0	1764.7606	-1068.5146	NaN	NaN	-0.3	0.8924	0.0224	0.0208	0.0227	0.0214	0.0204
0.0	0.0	0.0	-529.2394	343.4854	NaN	NaN	-0.3	0.8925	0.0224	0.0207	0.0227	0.0214	0.0204
0.0	0.0	0.0	-280.2394	28.4854	NaN	NaN	-0.1131	0.8921	0.0225	0.0207	0.0227	0.0215	0.0204
0.0	0.0	0.0	-743.2394	-451.5146	NaN	NaN	0.3779	0.8922	0.0225	0.0207	0.0227	0.0214	0.0205
0.0	0.0	0.0	-814.2394	-1742.5146	NaN	NaN	0.6815	0.892	0.0226	0.0208	0.0227	0.0214	0.0205
0.0	0.0	0.0	-1047.2394	-2879.5146	NaN	NaN	0.7333	0.8924	0.0225	0.0208	0.0226	0.0212	0.0205
0.0	0.0	0.0	-333.2394	-2188.5146	NaN	NaN	0.8679	0.8924	0.0225	0.0208	0.0226	0.0212	0.0205
0.0	0.0	0.0	1924.7606	-1497.5146	NaN	NaN	-0.3	0.8926	0.0226	0.0206	0.0225	0.0213	0.0204
0.0	0.0	0.0	1395.7606	1613.4854	NaN	NaN	0.5362	0.8924	0.0227	0.0205	0.0225	0.0215	0.0204
0.0	0.0	0.0	-249.2394	-378.5146	NaN	NaN	0.603	0.8922	0.0227	0.0206	0.0225	0.0215	0.0205
0.0	0.0	0.0	-1471.2394	-1029.5146	NaN	NaN	0.4117	0.8922	0.0227	0.0207	0.0224	0.0214	0.0206
0.0	0.0	0.0	-565.2394	-1612.5146	NaN	NaN	0.7404	0.8922	0.0227	0.0207	0.0224	0.0214	0.0206
0.0	0.0	0.0	1684.7606	477.4854	NaN	NaN	0.2208	0.8922	0.0227	0.0207	0.0224	0.0214	0.0206
0.0	0.0	0.0	24.7606	-146.5146	NaN	NaN	1.2034	0.8921	0.0227	0.0208	0.0224	0.0214	0.0207
0.0	0.0	0.0	571.7606	-2405.5146	NaN	NaN	1.3	0.8922	0.0227	0.0208	0.0224	0.0214	0.0206
0.0	0.0	0.0	-184.2394	-190.5146	NaN	NaN	0.5084	0.8924	0.0227	0.0206	0.0223	0.0215	0.0206
0.0	0.0	0.0	476.7606	-738.5146	NaN	NaN	1.3	0.8922	0.0228	0.0206	0.0222	0.0216	0.0206
0.0	0.0	0.0	-774.2394	340.4854	NaN	NaN	-0.3	0.892	0.0229	0.0206	0.0222	0.0217	0.0206
0.0	0.0	0.0	934.7606	-1255.5146	NaN	NaN	1.3	0.8917	0.023	0.0207	0.0222	0.0217	0.0207
0.0	0.0	0.0	-2416.2394	235.4854	NaN	NaN	-0.108	0.8917	0.0229	0.0208	0.0222	0.0216	0.0207
0.0	0.0	0.0	-176.2394	-3578.5146	NaN	NaN	0.9531	0.8921	0.0228	0.0208	0.0221	0.0215	0.0207
0.0	0.0	0.0	-2362.2394	1030.4854	NaN	NaN	-0.3	0.8924	0.0228	0.0206	0.0221	0.0215	0.0206
0.0	0.0	0.0	-2019.2394	2723.4854	NaN	NaN	1.3	0.8921	0.0229	0.0206	0.0221	0.0217	0.0207
0.0	0.0	0.0	145.7606	1093.4854	NaN	NaN	0.8824	0.8922	0.0229	0.0206	0.022	0.0216	0.0207
0.0	0.0	0.0	-1222.2394	-2489.5146	NaN	NaN	0.6707	0.8921	0.023	0.0207	0.022	0.0215	0.0207
0.0	0.0	0.0	-1980.2394	-2561.5146	NaN	NaN	0.564	0.8923	0.0229	0.0207	0.022	0.0214	0.0207
0.0	0.0	0.0	-1230.2394	-977.5146	NaN	NaN	0.4428	0.8925	0.0229	0.0206	0.0219	0.0214	0.0207
0.0	0.0	0.0	-706.2394	1235.4854	NaN	NaN	1.3	0.8925	0.0229	0.0205	0.0219	0.0215	0.0207
0.0	0.0	0.0	1394.7606	335.4854	NaN	NaN	0.1939	0.8923	0.023	0.0205	0.0219	0.0216	0.0207
0.0	0.0	0.0	-239.2394	-1224.5146	NaN	NaN	0.8366	0.8923	0.023	0.0204	0.0219	0.0216	0.0207
0.0	0.0	0.0	50.7606	1012.4854	NaN	NaN	0.9523	0.8922	0.023	0.0204	0.0219	0.0216	0.0208
0.0	0.0	0.0	36.7606	-581.5146	NaN	NaN	1.0675	0.8923	0.023	0.0204	0.0219	0.0216	0.0208
0.0	0.0	0.0	-1775.2394	1047.4854	NaN	NaN	-0.3	0.8922	0.0231	0.0204	0.0219	0.0216	0.0208
0.0	0.0	0.0	-1544.2394	513.4854	NaN	NaN	-0.3	0.8923	0.0231	0.0204	0.0219	0.0215	0.0207
0.0	0.0	0.0	-1661.2394	-1991.5146	NaN	NaN	0.5452	0.8922	0.0231	0.0206	0.022	0.0214	0.0208
0.0	0.0	0.0	-1075.2394	-3956.5146	NaN	NaN	0.7863	0.8924	0.0229	0.0207	0.022	0.0212	0.0208
0.0	0.0	0.0	-643.2394	-696.5146	NaN	NaN	0.5199	0.8928	0.0229	0.0205	0.0219	0.0212	0.0207
0.0	0.0	0.0	-1484.2394	600.4854	NaN	NaN	-0.3	0.8929	0.0229	0.0204	0.0219	0.0212	0.0207
0.0	0.0	0.0	683.7606	-2703.5146	NaN	NaN	1.3	0.8929	0.0229	0.0204	0.0219	0.0213	0.0207
0.0	0.0	0.0	550.7606	708.4854	NaN	NaN	0.5626	0.8929	0.0229	0.0203	0.0219	0.0213	0.0207
0.0	0.0	0.0	951.7606	61.4854	NaN	NaN	0.0607	0.8928	0.023	0.0203	0.0219	0.0213	0.0207
0.0	0.0	0.0	-1067.2394	-1053.5146	NaN	NaN	0.4968	0.893	0.023	0.0203	0.0218	0.0212	0.0207
0.0	0.0	0.0	-1689.2394	-1091.5146	NaN	NaN	0.3925	0.8928	0.023	0.0204	0.0218	0.0212	0.0207
0.0	0.0	0.0	-241.2394	-1040.5146	NaN	NaN	0.8118	0.893	0.0229	0.0204	0.0218	0.0212	0.0207
0.0	0.0	0.0	-990.2394	-1930.5146	NaN	NaN	0.661	0.893	0.0229	0.0205	0.0218	0.0211	0.0207
0.0	0.0	0.0	-2184.2394	-769.5146	NaN	NaN	0.2605	0.8932	0.0229	0.0204	0.0218	0.0211	0.0207
0.0	0.0	0.0	0.7606	-431.5146	NaN	NaN	1.0018	0.8935	0.0229	0.0203	0.0217	0.0211	0.0206
0.0	0.0	0.0	-1372.2394	-2651.5146	NaN	NaN	0.659	0.8935	0.0228	0.0202	0.0216	0.0212	0.0207
0.0	0.0	0.0	2263.7606	2688.4854	NaN	NaN	0.5429	0.8933	0.023	0.0201	0.0217	0.0213	0.0206
0.0	0.0	0.0	-1585.2394	1762.4854	NaN	NaN	1.3	0.8931	0.0231	0.0201	0.0218	0.0214	0.0207
0.0	0.0	0.0	-421.2394	-1651.5146	NaN	NaN	0.7968	0.8929	0.0231	0.0203	0.0217	0.0213	0.0207
0.0	0.0	0.0	-465.2394	-1622.5146	NaN	NaN	0.7772	0.8933	0.0229	0.0203	0.0216	0.0212	0.0207
0.0	0.0	0.0	202.7606	-1841.5146	NaN	NaN	1.1237	0.8933	0.0229	0.0202	0.0216	0.0212	0.0207
0.0	0.0	0.0	-99.2394	1061.4854	NaN	NaN	1.1031	0.8934	0.0229	0.0201	0.0216	0.0213	0.0206
0.0	0.0	0.0	-1558.2394	783.4854	NaN	NaN	-0.3	0.8931	0.023	0.0202	0.0217	0.0213	0.0206
0.0	0.0	0.0	-487.2394	50.4854	NaN	NaN	-0.1156	0.8931	0.0231	0.0202	0.0216	0.0213	0.0206
0.0	0.0	0.0	-1028.2394	-3932.5146	NaN	NaN	0.7927	0.8933	0.023	0.0203	0.0215	0.0213	0.0206
0.0	0.0	0.0	-2111.2394	2511.4854	NaN	NaN	1.3	0.8936	0.0229	0.0201	0.0215	0.0213	0.0205
0.0	0.0	0.0	55.7606	2339.4854	NaN	NaN	0.9767	0.8935	0.023	0.0201	0.0216	0.0213	0.0205
0.0	0.0	0.0	329.7606	2039.4854	NaN	NaN	0.8608	0.8929	0.0232	0.0201	0.0217	0.0216	0.0206
0.0	0.0	0.0	-868.2394	1592.4854	NaN	NaN	1.3	0.892	0.0234	0.0204	0.0218	0.0218	0.0207
0.0	0.0	0.0	-253.2394	-1406.5146	NaN	NaN	0.8474	0.8922	0.0233	0.0205	0.0217	0.0217	0.0206
0.0	0.0	0.0	227.7606	-1230.5146	NaN	NaN	1.2271	0.8922	0.0233	0.0205	0.0217	0.0216	0.0207
0.0	0.0	0.0	-876.2394	-190.5146	NaN	NaN	0.1786	0.8923	0.0233	0.0205	0.0217	0.0216	0.0207
0.0	0.0	0.0	-1898.2394	3444.4854	NaN	NaN	1.3	0.892	0.0233	0.0204	0.0218	0.0217	0.0207
0.0	0.0	0.0	-934.2394	-198.5146	NaN	NaN	0.1752	0.892	0.0234	0.0204	0.0218	0.0217	0.0207
0.0	0.0	0.0	265.7606	-1374.5146	NaN	NaN	1.2397	0.8918	0.0234	0.0205	0.0219	0.0217	0.0207
0.0	0.0	0.0	-1156.2394	-358.5146	NaN	NaN	0.2367	0.8918	0.0233	0.0207	0.022	0.0215	0.0208
0.0	0.0	0.0	216.7606	-1424.5146	NaN	NaN	1.1795	0.8918	0.0232	0.0208	0.0221	0.0213	0.0208
0.0	0.0	0.0	-2127.2394	-2016.5146	NaN	NaN	0.4866	0.8921	0.023	0.0208	0.0221	0.0212	0.0208
0.0	0.0	0.0	-1155.2394	596.4854	NaN	NaN	-0.3	0.8926	0.023	0.0206	0.022	0.0212	0.0207
0.0	0.0	0.0	-673.2394	-81.5146	NaN	NaN	0.108	0.8925	0.023	0.0206	0.0221	0.0212	0.0207
0.0	0.0	0.0	-315.2394	-189.5146	NaN	NaN	0.3755	0.8923	0.023	0.0207	0.0221	0.0212	0.0207
0.0	0.0	0.0	-1871.2394	-2392.5146	NaN	NaN	0.5611	0.8923	0.0229	0.0208	0.0222	0.0211	0.0208
0.0	0.0	0.0	-1879.2394	320.4854	NaN	NaN	-0.2056	0.8926	0.0228	0.0207	0.0222	0.0211	0.0207
0.0	0.0	0.0	1286.7606	-1354.5146	NaN	NaN	1.3	0.8927	0.0228	0.0206	0.0222	0.0211	0.0207
0.0	0.0	0.0	-1707.2394	-204.5146	NaN	NaN	0.107	0.8925	0.0228	0.0207	0.0222	0.0211	0.0207
0.0	0.0	0.0	-721.2394	-350.5146	NaN	NaN	0.327	0.8924	0.0228	0.0208	0.0223	0.021	0.0207
0.0	0.0	0.0	165.7606	-1274.5146	NaN	NaN	1.1495	0.8926	0.0227	0.0208	0.0223	0.0209	0.0207
0.0	0.0	0.0	-2431.2394	-1484.5146	NaN	NaN	0.3791	0.8925	0.0227	0.0209	0.0223	0.0209	0.0208
0.0	0.0	0.0	-1089.2394	-2142.5146	NaN	NaN	0.663	0.8928	0.0226	0.0208	0.0222	0.0208	0.0207
0.0	0.0	0.0	-480.2394	1238.4854	NaN	NaN	1.3	0.8927	0.0226	0.0208	0.0222	0.0209	0.0207
0.0	0.0	0.0	-1894.2394	-973.5146	NaN	NaN	0.3395	0.8925	0.0227	0.0209	0.0223	0.0209	0.0207
0.0	0.0	0.0	-716.2394	-2673.5146	NaN	NaN	0.7887	0.8925	0.0227	0.0209	0.0222	0.0209	0.0207
0.0	0.0	0.0	-1580.2394	-2502.5146	NaN	NaN	0.6129	0.8924	0.0227	0.021	0.0222	0.0209	0.0208
0.0	0.0	0.0	206.7606	-973.5146	NaN	NaN	1.2697	0.8926	0.0226	0.0209	0.0221	0.021	0.0208
0.0	0.0	0.0	-494.2394	-298.5146	NaN	NaN	0.3766	0.8926	0.0227	0.0209	0.0221	0.0209	0.0208
0.0	0.0	0.0	-1906.2394	-4084.5146	NaN	NaN	0.6818	0.8926	0.0227	0.0209	0.022	0.021	0.0208
0.0	0.0	0.0	464.7606	1687.4854	NaN	NaN	0.7841	0.8929	0.0227	0.0207	0.0219	0.021	0.0207
0.0	0.0	0.0	144.7606	-2073.5146	NaN	NaN	1.0751	0.8925	0.0228	0.0209	0.022	0.021	0.0209
0.0	0.0	0.0	-2553.2394	-2455.5146	NaN	NaN	0.4902	0.8926	0.0227	0.0209	0.0219	0.021	0.0209
0.0	0.0	0.0	665.7606	-1177.5146	NaN	NaN	1.3	0.8929	0.0227	0.0208	0.0218	0.021	0.0208
0.0	0.0	0.0	-1319.2394	2431.4854	NaN	NaN	1.3	0.893	0.0228	0.0206	0.0217	0.0211	0.0208
0.0	0.0	0.0	1771.7606	933.4854	NaN	NaN	0.3451	0.893	0.0229	0.0205	0.0217	0.0213	0.0208
0.0	0.0	0.0	-354.2394	-1095.5146	NaN	NaN	0.7557	0.8927	0.0229	0.0206	0.0217	0.0214	0.0208
0.0	0.0	0.0	-1076.2394	161.4854	NaN	NaN	-0.1765	0.8924	0.023	0.0206	0.0218	0.0214	0.0208
0.0	0.0	0.0	80.7606	-17.5146	NaN	NaN	-0.2769	0.8925	0.023	0.0207	0.0218	0.0213	0.0208
0.0	0.0	0.0	-1950.2394	-2641.5146	NaN	NaN	0.5753	0.8921	0.0229	0.0209	0.0219	0.0212	0.0209
0.0	0.0	0.0	-3756.2394	-948.5146	NaN	NaN	0.2016	0.8926	0.0228	0.0208	0.0218	0.0211	0.0209
0.0	0.0	0.0	-1084.2394	-546.5146	NaN	NaN	0.3351	0.893	0.0227	0.0207	0.0217	0.0211	0.0207
0.0	0.0	0.0	-2007.2394	1162.4854	NaN	NaN	-0.3	0.893	0.0228	0.0206	0.0217	0.0212	0.0207
0.0	0.0	0.0	-1717.2394	1376.4854	NaN	NaN	-0.3	0.8927	0.0229	0.0206	0.0218	0.0213	0.0208
0.0	0.0	0.0	-1119.2394	-1324.5146	NaN	NaN	0.542	0.8925	0.0229	0.0208	0.0218	0.0212	0.0208
0.0	0.0	0.0	-28.2394	-3682.5146	NaN	NaN	0.9924	0.8926	0.0228	0.0208	0.0218	0.0212	0.0209
0.0	0.0	0.0	-931.2394	1062.4854	NaN	NaN	1.3	0.8929	0.0228	0.0206	0.0218	0.0212	0.0209
0.0	0.0	0.0	-1077.2394	106.4854	NaN	NaN	-0.1097	0.8928	0.0228	0.0205	0.0218	0.0212	0.0209
0.0	0.0	0.0	-1386.2394	1178.4854	NaN	NaN	-0.3	0.8929	0.0229	0.0204	0.0217	0.0213	0.0209
0.0	0.0	0.0	287.7606	-356.5146	NaN	NaN	1.3	0.8923	0.023	0.0206	0.0218	0.0213	0.021
0.0	0.0	0.0	-1472.2394	-2393.5146	NaN	NaN	0.6192	0.8924	0.0229	0.0207	0.0218	0.0212	0.021
0.0	0.0	0.0	-313.2394	619.4854	NaN	NaN	1.3	0.8924	0.0229	0.0207	0.0219	0.0212	0.021
0.0	0.0	0.0	-16.2394	-3776.5146	NaN	NaN	0.9957	0.8926	0.0228	0.0206	0.0218	0.0211	0.021
0.0	0.0	0.0	207.7606	-355.5146	NaN	NaN	1.3	0.8928	0.0229	0.0204	0.0218	0.0212	0.0209
0.0	0.0	0.0	-1548.2394	-7.5146	NaN	NaN	0.0048	0.8928	0.0229	0.0204	0.0218	0.0212	0.0208
0.0	0.0	0.0	1075.7606	-422.5146	NaN	NaN	-0.3	0.8928	0.023	0.0204	0.0218	0.0212	0.0208
0.0	0.0	0.0	-689.2394	-727.5146	NaN	NaN	0.5135	0.8927	0.023	0.0205	0.0218	0.0212	0.0209
0.0	0.0	0.0	-1563.2394	-776.5146	NaN	NaN	0.3319	0.893	0.0229	0.0204	0.0217	0.0211	0.0209
0.0	0.0	0.0	-1453.2394	1559.4854	NaN	NaN	1.3	0.8932	0.0229	0.0202	0.0217	0.0212	0.0208
0.0	0.0	0.0	209.7606	768.4854	NaN	NaN	0.7856	0.893	0.023	0.0202	0.0218	0.0213	0.0208
0.0	0.0	0.0	-16.2394	1576.4854	NaN	NaN	1.0104	0.8926	0.0231	0.0204	0.0218	0.0213	0.0208
0.0	0.0	0.0	-541.2394	-1851.5146	NaN	NaN	0.7738	0.8925	0.0231	0.0206	0.0219	0.0211	0.0209
0.0	0.0	0.0	-1833.2394	-2948.5146	NaN	NaN	0.6166	0.8926	0.0229	0.0207	0.0219	0.021	0.0209
0.0	0.0	0.0	-1590.2394	-2341.5146	NaN	NaN	0.5955	0.893	0.0228	0.0205	0.0218	0.021	0.0208
0.0	0.0	0.0	-412.2394	2586.4854	NaN	NaN	1.1896	0.8934	0.0228	0.0202	0.0217	0.0212	0.0207
0.0	0.0	0.0	311.7606	786.4854	NaN	NaN	0.7161	0.8931	0.0229	0.0202	0.0218	0.0213	0.0207
0.0	0.0	0.0	-1811.2394	976.4854	NaN	NaN	-0.3	0.8929	0.023	0.0204	0.0218	0.0212	0.0208
0.0	0.0	0.0	-1650.2394	-2772.5146	NaN	NaN	0.6269	0.8925	0.023	0.0207	0.0218	0.0211	0.0209
0.0	0.0	0.0	-2719.2394	-2511.5146	NaN	NaN	0.4801	0.8928	0.0228	0.0206	0.0218	0.0211	0.0209
0.0	0.0	0.0	-551.2394	2415.4854	NaN	NaN	1.2957	0.893	0.0229	0.0204	0.0217	0.0212	0.0208
0.0	0.0	0.0	-984.2394	-131.5146	NaN	NaN	0.1179	0.893	0.0229	0.0204	0.0217	0.0212	0.0208
0.0	0.0	0.0	-1301.2394	-182.5146	NaN	NaN	0.123	0.893	0.0229	0.0204	0.0217	0.0212	0.0208
0.0	0.0	0.0	-830.2394	-1114.5146	NaN	NaN	0.5731	0.893	0.023	0.0204	0.0217	0.0212	0.0208
0.0	0.0	0.0	-1578.2394	2255.4854	NaN	NaN	1.3	0.8931	0.0229	0.0203	0.0216	0.0212	0.0208
0.0	0.0	0.0	-1935.2394	-728.5146	NaN	NaN	0.2735	0.8932	0.0229	0.0203	0.0216	0.0212	0.0208
0.0	0.0	0.0	188.7606	1147.4854	NaN	NaN	0.8587	0.8934	0.023	0.0201	0.0216	0.0212	0.0207
0.0	0.0	0.0	79.7606	291.4854	NaN	NaN	0.7852	0.8933	0.023	0.0202	0.0216	0.0212	0.0207
0.0	0.0	0.0	-1556.2394	-663.5146	NaN	NaN	0.2989	0.8931	0.023	0.0203	0.0217	0.0212	0.0207
0.0	0.0	0.0	707.7606	-1901.5146	NaN	NaN	1.3	0.8931	0.023	0.0203	0.0217	0.0212	0.0207
0.0	0.0	0.0	-1674.2394	1081.4854	NaN	NaN	-0.3	0.8931	0.023	0.0203	0.0217	0.0212	0.0207
0.0	0.0	0.0	-1542.2394	-1676.5146	NaN	NaN	0.5209	0.8932	0.0229	0.0203	0.0217	0.0212	0.0207
0.0	0.0	0.0	-999.2394	-671.5146	NaN	NaN	0.4019	0.8933	0.0229	0.0201	0.0217	0.0213	0.0206
0.0	0.0	0.0	-4257.2394	2442.4854	NaN	NaN	-0.3	0.8935	0.023	0.02	0.0217	0.0213	0.0205
0.0	0.0	0.0	-2188.2394	1341.4854	NaN	NaN	-0.3	0.8937	0.0229	0.02	0.0217	0.0212	0.0205
0.0	0.0	0.0	-190.2394	732.4854	NaN	NaN	1.3	0.8936	0.0229	0.0201	0.0217	0.0212	0.0205
0.0	0.0	0.0	-1102.2394	-976.5146	NaN	NaN	0.4698	0.8935	0.0229	0.0201	0.0217	0.0212	0.0205
0.0	0.0	0.0	-897.2394	-1424.5146	NaN	NaN	0.6136	0.8937	0.0228	0.0201	0.0217	0.0212	0.0205
0.0	0.0	0.0	1672.7606	1622.4854	NaN	NaN	0.4924	0.8939	0.0228	0.02	0.0217	0.0213	0.0204
0.0	0.0	0.0	-463.2394	-1375.5146	NaN	NaN	0.7481	0.8935	0.0229	0.0201	0.0217	0.0213	0.0205
0.0	0.0	0.0	-1038.2394	-4168.5146	NaN	NaN	0.8006	0.8935	0.0229	0.0202	0.0217	0.0212	0.0206
0.0	0.0	0.0	-1509.2394	505.4854	NaN	NaN	-0.3	0.8936	0.0228	0.0201	0.0217	0.0212	0.0205
0.0	0.0	0.0	-273.2394	-835.5146	NaN	NaN	0.7536	0.8934	0.0229	0.0201	0.0217	0.0213	0.0206
0.0	0.0	0.0	-1250.2394	-1460.5146	NaN	NaN	0.5388	0.8935	0.0228	0.0201	0.0217	0.0213	0.0206
0.0	0.0	0.0	821.7606	1323.4854	NaN	NaN	0.6169	0.8937	0.0229	0.02	0.0217	0.0213	0.0204
0.0	0.0	0.0	62.7606	-805.5146	NaN	NaN	1.0845	0.8936	0.0229	0.02	0.0217	0.0214	0.0205
0.0	0.0	0.0	-1463.2394	89.4854	NaN	NaN	-0.0651	0.8935	0.0229	0.02	0.0217	0.0214	0.0205
0.0	0.0	0.0	162.7606	-211.5146	NaN	NaN	1.3	0.8937	0.0229	0.02	0.0216	0.0214	0.0205
0.0	0.0	0.0	104.7606	-534.5146	NaN	NaN	1.2438	0.8935	0.023	0.02	0.0216	0.0214	0.0205
0.0	0.0	0.0	-1646.2394	620.4854	NaN	NaN	-0.3	0.8937	0.0229	0.0199	0.0216	0.0214	0.0205
0.0	0.0	0.0	-741.2394	398.4854	NaN	NaN	-0.3	0.8939	0.0229	0.0199	0.0216	0.0213	0.0204
0.0	0.0	0.0	1431.7606	-2125.5146	NaN	NaN	1.3	0.8937	0.0229	0.02	0.0216	0.0214	0.0204
0.0	0.0	0.0	-1162.2394	743.4854	NaN	NaN	-0.3	0.8937	0.0229	0.02	0.0216	0.0214	0.0204
0.0	0.0	0.0	-801.2394	-513.5146	NaN	NaN	0.3906	0.8935	0.0229	0.0201	0.0217	0.0214	0.0205
0.0	0.0	0.0	-272.2394	275.4854	NaN	NaN	1.3	0.8936	0.0229	0.02	0.0216	0.0214	0.0205
0.0	0.0	0.0	111.7606	-2513.5146	NaN	NaN	1.0465	0.8939	0.0228	0.02	0.0216	0.0213	0.0205
0.0	0.0	0.0	315.7606	-665.5146	NaN	NaN	1.3	0.8939	0.0228	0.0199	0.0216	0.0214	0.0204
0.0	0.0	0.0	-2443.2394	3376.4854	NaN	NaN	1.3	0.8939	0.0228	0.0199	0.0216	0.0214	0.0204
0.0	0.0	0.0	-1167.2394	-328.5146	NaN	NaN	0.2196	0.8938	0.0228	0.02	0.0216	0.0214	0.0204
0.0	0.0	0.0	-646.2394	-2295.5146	NaN	NaN	0.7803	0.8937	0.0228	0.0201	0.0216	0.0214	0.0204
0.0	0.0	0.0	-1620.2394	263.4854	NaN	NaN	-0.1942	0.8937	0.0228	0.02	0.0216	0.0214	0.0205
0.0	0.0	0.0	-1860.2394	-2001.5146	NaN	NaN	0.5183	0.894	0.0227	0.02	0.0216	0.0213	0.0205
0.0	0.0	0.0	1448.7606	220.4854	NaN	NaN	0.1321	0.894	0.0227	0.0199	0.0216	0.0214	0.0204
0.0	0.0	0.0	-787.2394	-686.5146	NaN	NaN	0.4658	0.8937	0.0228	0.0199	0.0217	0.0215	0.0204
0.0	0.0	0.0	-398.2394	604.4854	NaN	NaN	1.3	0.8935	0.0229	0.02	0.0217	0.0215	0.0205
0.0	0.0	0.0	910.7606	-946.5146	NaN	NaN	1.3	0.8934	0.0229	0.02	0.0217	0.0216	0.0205
0.0	0.0	0.0	-494.2394	-1305.5146	NaN	NaN	0.7254	0.8931	0.0229	0.02	0.0217	0.0216	0.0205
0.0	0.0	0.0	279.7606	608.4854	NaN	NaN	0.685	0.893	0.0229	0.0201	0.0217	0.0216	0.0206
0.0	0.0	0.0	-406.2394	356.4854	NaN	NaN	-0.3	0.8927	0.023	0.0202	0.0218	0.0217	0.0206
0.0	0.0	0.0	-927.2394	-1010.5146	NaN	NaN	0.5215	0.8925	0.023	0.0203	0.0218	0.0217	0.0207
0.0	0.0	0.0	-249.2394	-157.5146	NaN	NaN	0.3872	0.8926	0.023	0.0203	0.0218	0.0218	0.0206
0.0	0.0	0.0	2140.7606	982.4854	NaN	NaN	0.3146	0.8922	0.0231	0.0202	0.0219	0.0219	0.0206
0.0	0.0	0.0	-931.2394	229.4854	NaN	NaN	-0.3	0.892	0.0232	0.0203	0.0219	0.022	0.0206
0.0	0.0	0.0	-613.2394	-53.5146	NaN	NaN	0.0803	0.8914	0.0234	0.0204	0.0219	0.0222	0.0207
0.0	0.0	0.0	-1510.2394	1340.4854	NaN	NaN	-0.3	0.891	0.0235	0.0205	0.022	0.0223	0.0207
0.0	0.0	0.0	-410.2394	-220.5146	NaN	NaN	0.3496	0.8911	0.0235	0.0206	0.022	0.0222	0.0208
0.0	0.0	0.0	-2228.2394	-1123.5146	NaN	NaN	0.3352	0.8915	0.0234	0.0205	0.0219	0.022	0.0207
0.0	0.0	0.0	103.7606	-204.5146	NaN	NaN	1.3	0.8912	0.0234	0.0206	0.022	0.022	0.0207
0.0	0.0	0.0	-239.2394	958.4854	NaN	NaN	1.3	0.891	0.0235	0.0206	0.0221	0.022	0.0207
0.0	0.0	0.0	-169.2394	-310.5146	NaN	NaN	0.6472	0.8909	0.0235	0.0207	0.0221	0.022	0.0208
0.0	0.0	0.0	-1002.2394	-2498.5146	NaN	NaN	0.7137	0.8909	0.0235	0.0207	0.0221	0.0219	0.0208
0.0	0.0	0.0	-257.2394	-1134.5146	NaN	NaN	0.8152	0.891	0.0234	0.0207	0.0221	0.0219	0.0208
0.0	0.0	0.0	-280.2394	1541.4854	NaN	NaN	1.2222	0.891	0.0235	0.0207	0.0221	0.0219	0.0208
0.0	0.0	0.0	-785.2394	961.4854	NaN	NaN	1.3	0.8908	0.0235	0.0207	0.0221	0.022	0.0208
0.0	0.0	0.0	-501.2394	484.4854	NaN	NaN	-0.3	0.8905	0.0236	0.0208	0.0222	0.022	0.0209
0.0	0.0	0.0	769.7606	-1285.5146	NaN	NaN	1.3	0.8904	0.0236	0.0209	0.0222	0.0219	0.0209
0.0	0.0	0.0	-1178.2394	-1973.5146	NaN	NaN	0.6262	0.8901	0.0236	0.0211	0.0223	0.0218	0.0211
0.0	0.0	0.0	-1925.2394	-1366.5146	NaN	NaN	0.4151	0.8902	0.0235	0.0212	0.0224	0.0217	0.0211
0.0	0.0	0.0	88.7606	-565.5146	NaN	NaN	1.1862	0.8902	0.0234	0.0212	0.0224	0.0216	0.0211
0.0	0.0	0.0	-2419.2394	-1844.5146	NaN	NaN	0.4326	0.8907	0.0233	0.0211	0.0224	0.0214	0.021
0.0	0.0	0.0	365.7606	-1158.5146	NaN	NaN	1.3	0.8911	0.0233	0.021	0.0223	0.0214	0.0209
0.0	0.0	0.0	-1143.2394	-1381.5146	NaN	NaN	0.5472	0.8909	0.0233	0.0211	0.0223	0.0214	0.0209
0.0	0.0	0.0	-1172.2394	3537.4854	NaN	NaN	1.3	0.8908	0.0234	0.021	0.0223	0.0215	0.0209
0.0	0.0	0.0	-670.2394	-3415.5146	NaN	NaN	0.836	0.8902	0.0234	0.0213	0.0225	0.0215	0.0212
0.0	0.0	0.0	-1490.2394	632.4854	NaN	NaN	-0.3	0.8904	0.0234	0.0212	0.0224	0.0215	0.0211
0.0	0.0	0.0	-1231.2394	-2155.5146	NaN	NaN	0.6365	0.8907	0.0234	0.0212	0.0224	0.0213	0.0211
0.0	0.0	0.0	-36.2394	-1939.5146	NaN	NaN	0.9817	0.891	0.0233	0.0211	0.0223	0.0213	0.021
0.0	0.0	0.0	-929.2394	1295.4854	NaN	NaN	1.3	0.891	0.0233	0.021	0.0223	0.0214	0.0209
0.0	0.0	0.0	-975.2394	-640.5146	NaN	NaN	0.3964	0.891	0.0233	0.0211	0.0223	0.0213	0.0209
0.0	0.0	0.0	-1432.2394	-2671.5146	NaN	NaN	0.651	0.891	0.0233	0.0211	0.0223	0.0213	0.021
0.0	0.0	0.0	-2057.2394	-2745.5146	NaN	NaN	0.5717	0.8914	0.0233	0.0211	0.0222	0.0212	0.0209
0.0	0.0	0.0	-1977.2394	951.4854	NaN	NaN	-0.3	0.8915	0.0233	0.0211	0.0222	0.0211	0.0209
0.0	0.0	0.0	-928.2394	-848.5146	NaN	NaN	0.4776	0.8916	0.0232	0.0211	0.0221	0.0211	0.0208
0.0	0.0	0.0	116.7606	1024.4854	NaN	NaN	0.8977	0.8914	0.0233	0.0211	0.0222	0.0212	0.0208
0.0	0.0	0.0	-2539.2394	204.4854	NaN	NaN	-0.0876	0.8913	0.0233	0.0212	0.0222	0.0212	0.0208
0.0	0.0	0.0	-511.2394	989.4854	NaN	NaN	1.3	0.8916	0.0232	0.0212	0.0221	0.0211	0.0208
0.0	0.0	0.0	-1203.2394	-2718.5146	NaN	NaN	0.6932	0.8917	0.0231	0.0212	0.0221	0.0211	0.0208
0.0	0.0	0.0	-703.2394	1072.4854	NaN	NaN	1.3	0.8921	0.023	0.021	0.022	0.0211	0.0208
0.0	0.0	0.0	1390.7606	-1588.5146	NaN	NaN	1.3	0.892	0.023	0.021	0.0221	0.0211	0.0208
0.0	0.0	0.0	-3202.2394	-255.5146	NaN	NaN	0.0739	0.8921	0.023	0.021	0.0221	0.021	0.0208
0.0	0.0	0.0	-1633.2394	-1697.5146	NaN	NaN	0.5096	0.8924	0.0229	0.0211	0.022	0.0209	0.0207
0.0	0.0	0.0	-1107.2394	-1951.5146	NaN	NaN	0.638	0.8927	0.0228	0.0211	0.022	0.0207	0.0207
0.0	0.0	0.0	-803.2394	-421.5146	NaN	NaN	0.3442	0.8929	0.0227	0.021	0.0219	0.0207	0.0207
0.0	0.0	0.0	66.7606	-2106.5146	NaN	NaN	1.0327	0.8929	0.0227	0.0209	0.0219	0.0208	0.0207
0.0	0.0	0.0	-1259.2394	1229.4854	NaN	NaN	-0.3	0.8929	0.0227	0.0209	0.0219	0.0209	0.0207
0.0	0.0	0.0	156.7606	-1238.5146	NaN	NaN	1.1449	0.8929	0.0227	0.0209	0.0219	0.0209	0.0207
0.0	0.0	0.0	-1313.2394	-1543.5146	NaN	NaN	0.5403	0.8929	0.0227	0.0209	0.0219	0.0208	0.0207
0.0	0.0	0.0	-3223.2394	-2141.5146	NaN	NaN	0.3992	0.8929	0.0227	0.021	0.0219	0.0207	0.0207
0.0	0.0	0.0	-2135.2394	-2417.5146	NaN	NaN	0.531	0.8932	0.0226	0.021	0.0219	0.0206	0.0207
0.0	0.0	0.0	-913.2394	-1846.5146	NaN	NaN	0.6691	0.893	0.0227	0.021	0.0219	0.0207	0.0208
0.0	0.0	0.0	-420.2394	-1655.5146	NaN	NaN	0.7975	0.8933	0.0226	0.0209	0.0218	0.0206	0.0208
0.0	0.0	0.0	-1809.2394	-69.5146	NaN	NaN	0.037	0.8932	0.0226	0.0208	0.0218	0.0207	0.0208
0.0	0.0	0.0	-857.2394	-1953.5146	NaN	NaN	0.695	0.8933	0.0226	0.0208	0.0218	0.0208	0.0208
0.0	0.0	0.0	-1748.2394	2516.4854	NaN	NaN	1.3	0.8935	0.0226	0.0206	0.0217	0.0209	0.0207
0.0	0.0	0.0	-1815.2394	314.4854	NaN	NaN	-0.2096	0.8932	0.0227	0.0207	0.0217	0.0209	0.0208
0.0	0.0	0.0	-2194.2394	1288.4854	NaN	NaN	-0.3	0.8932	0.0227	0.0207	0.0217	0.0209	0.0208
0.0	0.0	0.0	-1507.2394	1070.4854	NaN	NaN	-0.3	0.8929	0.0228	0.0207	0.0218	0.0209	0.0208
0.0	0.0	0.0	-2134.2394	-1720.5146	NaN	NaN	0.4463	0.8925	0.0228	0.0209	0.0219	0.0209	0.0209
0.0	0.0	0.0	-1969.2394	1457.4854	NaN	NaN	-0.3	0.8927	0.0228	0.0209	0.0219	0.0209	0.0208
0.0	0.0	0.0	-2180.2394	-647.5146	NaN	NaN	0.229	0.8925	0.0228	0.021	0.0219	0.0209	0.0209
0.0	0.0	0.0	-1268.2394	-2485.5146	NaN	NaN	0.6621	0.8926	0.0227	0.021	0.0219	0.0208	0.0209
0.0	0.0	0.0	-1872.2394	-558.5146	NaN	NaN	0.2298	0.8927	0.0227	0.0209	0.0218	0.0208	0.0209
0.0	0.0	0.0	-924.2394	-2846.5146	NaN	NaN	0.7549	0.8928	0.0227	0.021	0.0218	0.0209	0.0209
0.0	0.0	0.0	-1468.2394	1581.4854	NaN	NaN	1.3	0.8929	0.0227	0.0209	0.0217	0.0209	0.0209
0.0	0.0	0.0	-2273.2394	202.4854	NaN	NaN	-0.0978	0.8927	0.0228	0.0209	0.0217	0.021	0.021
0.0	0.0	0.0	-1465.2394	-1217.5146	NaN	NaN	0.4538	0.8927	0.0228	0.0209	0.0216	0.021	0.0211
0.0	0.0	0.0	404.7606	469.4854	NaN	NaN	0.537	0.8927	0.0228	0.0209	0.0215	0.021	0.021
0.0	0.0	0.0	-1722.2394	-709.5146	NaN	NaN	0.2918	0.8926	0.0228	0.0209	0.0215	0.021	0.0211
0.0	0.0	0.0	-65.2394	749.4854	NaN	NaN	1.0953	0.8925	0.0228	0.0209	0.0215	0.0211	0.0211
0.0	0.0	0.0	-2144.2394	330.4854	NaN	NaN	-0.1822	0.8925	0.0229	0.0208	0.0215	0.0212	0.0211
0.0	0.0	0.0	-2051.2394	101.4854	NaN	NaN	-0.0521	0.8924	0.0229	0.0208	0.0216	0.0212	0.0212
0.0	0.0	0.0	-2151.2394	192.4854	NaN	NaN	-0.0983	0.8919	0.0229	0.0209	0.0217	0.0213	0.0213
0.0	0.0	0.0	-1821.2394	130.4854	NaN	NaN	-0.0772	0.8921	0.0229	0.0208	0.0217	0.0213	0.0212
0.0	0.0	0.0	-466.2394	-1076.5146	NaN	NaN	0.6978	0.8922	0.0228	0.0209	0.0217	0.0212	0.0212
0.0	0.0	0.0	-2207.2394	-14.5146	NaN	NaN	0.0065	0.8924	0.0228	0.0209	0.0217	0.0212	0.0211
0.0	0.0	0.0	869.7606	-839.5146	NaN	NaN	-0.3	0.8927	0.0227	0.0208	0.0216	0.0212	0.021
0.0	0.0	0.0	-1196.2394	-2741.5146	NaN	NaN	0.6962	0.8925	0.0227	0.0208	0.0216	0.0213	0.0211
0.0	0.0	0.0	-427.2394	1074.4854	NaN	NaN	1.3	0.8929	0.0227	0.0207	0.0215	0.0213	0.0209
0.0	0.0	0.0	-1778.2394	925.4854	NaN	NaN	-0.3	0.8928	0.0227	0.0207	0.0215	0.0213	0.021
0.0	0.0	0.0	-964.2394	-4197.5146	NaN	NaN	0.8132	0.8925	0.0227	0.0207	0.0216	0.0214	0.0211
0.0	0.0	0.0	-706.2394	1154.4854	NaN	NaN	1.3	0.8932	0.0226	0.0205	0.0215	0.0213	0.0209
0.0	0.0	0.0	-1516.2394	321.4854	NaN	NaN	-0.2691	0.8931	0.0227	0.0205	0.0215	0.0213	0.0209
0.0	0.0	0.0	-183.2394	-1085.5146	NaN	NaN	0.8556	0.8932	0.0227	0.0205	0.0215	0.0213	0.0209
0.0	0.0	0.0	-1589.2394	-442.5146	NaN	NaN	0.2178	0.8932	0.0227	0.0205	0.0215	0.0212	0.0209
0.0	0.0	0.0	-376.2394	-1154.5146	NaN	NaN	0.7542	0.8932	0.0228	0.0205	0.0215	0.0212	0.0208
0.0	0.0	0.0	-289.2394	-369.5146	NaN	NaN	0.5609	0.8937	0.0227	0.0203	0.0214	0.0211	0.0207
0.0	0.0	0.0	-1977.2394	1522.4854	NaN	NaN	-0.3	0.8941	0.0228	0.0201	0.0214	0.0211	0.0205
0.0	0.0	0.0	1336.7606	3137.4854	NaN	NaN	0.7012	0.894	0.0229	0.02	0.0215	0.0212	0.0204
0.0	0.0	0.0	539.7606	2275.4854	NaN	NaN	0.8083	0.894	0.023	0.02	0.0216	0.0211	0.0204
0.0	0.0	0.0	969.7606	-1527.5146	NaN	NaN	1.3	0.8938	0.023	0.02	0.0216	0.0211	0.0205
0.0	0.0	0.0	-65.2394	1429.4854	NaN	NaN	1.0478	0.8938	0.023	0.02	0.0216	0.0211	0.0205
0.0	0.0	0.0	366.7606	-1424.5146	NaN	NaN	1.3	0.8939	0.023	0.02	0.0216	0.0211	0.0205
0.0	0.0	0.0	166.7606	1204.4854	NaN	NaN	0.8784	0.8941	0.0229	0.0199	0.0216	0.021	0.0205
0.0	0.0	0.0	1766.7606	-998.5146	NaN	NaN	-0.3	0.894	0.023	0.0199	0.0216	0.0211	0.0204
0.0	0.0	0.0	1421.7606	1319.4854	NaN	NaN	0.4813	0.8939	0.023	0.0198	0.0217	0.0212	0.0204
0.0	0.0	0.0	-173.2394	1500.4854	NaN	NaN	1.1305	0.8938	0.023	0.0198	0.0217	0.0213	0.0204
0.0	0.0	0.0	-1409.2394	1792.4854	NaN	NaN	1.3	0.8941	0.0229	0.0198	0.0216	0.0212	0.0204
0.0	0.0	0.0	-99.2394	1269.4854	NaN	NaN	1.0848	0.8941	0.0228	0.0198	0.0217	0.0212	0.0204
0.0	0.0	0.0	-1041.2394	1665.4854	NaN	NaN	1.3	0.894	0.0228	0.0198	0.0218	0.0213	0.0204
0.0	0.0	0.0	-328.2394	3591.4854	NaN	NaN	1.1006	0.894	0.0228	0.0198	0.0218	0.0212	0.0204
0.0	0.0	0.0	-1241.2394	-1085.5146	NaN	NaN	0.4665	0.8936	0.0229	0.02	0.0217	0.0211	0.0207
0.0	0.0	0.0	-419.2394	-3733.5146	NaN	NaN	0.899	0.8935	0.0228	0.0202	0.0217	0.0211	0.0207
0.0	0.0	0.0	-1183.2394	1382.4854	NaN	NaN	1.3	0.8941	0.0226	0.02	0.0216	0.021	0.0206
0.0	0.0	0.0	-483.2394	1680.4854	NaN	NaN	1.3	0.8944	0.0225	0.0198	0.0217	0.021	0.0205
0.0	0.0	0.0	-1417.2394	986.4854	NaN	NaN	-0.3	0.8946	0.0225	0.0198	0.0216	0.0209	0.0205
0.0	0.0	0.0	-1005.2394	-1869.5146	NaN	NaN	0.6503	0.894	0.0225	0.02	0.0217	0.021	0.0207
0.0	0.0	0.0	322.7606	-943.5146	NaN	NaN	1.3	0.894	0.0225	0.0201	0.0217	0.021	0.0207
0.0	0.0	0.0	-139.2394	2535.4854	NaN	NaN	1.0581	0.894	0.0225	0.02	0.0217	0.021	0.0207
0.0	0.0	0.0	-1612.2394	116.4854	NaN	NaN	-0.0779	0.8941	0.0225	0.0199	0.0217	0.021	0.0207
0.0	0.0	0.0	-2.2394	628.4854	NaN	NaN	1.0036	0.894	0.0226	0.0199	0.0217	0.0212	0.0206
0.0	0.0	0.0	-1459.2394	1432.4854	NaN	NaN	-0.3	0.8934	0.0228	0.0199	0.0219	0.0213	0.0207
0.0	0.0	0.0	-320.2394	2499.4854	NaN	NaN	1.1469	0.8933	0.0229	0.02	0.0219	0.0213	0.0207
0.0	0.0	0.0	-395.2394	-2617.5146	NaN	NaN	0.8688	0.8929	0.0229	0.0203	0.0219	0.0212	0.0209
0.0	0.0	0.0	-2478.2394	-1283.5146	NaN	NaN	0.3412	0.8929	0.0228	0.0203	0.0219	0.0212	0.0208
0.0	0.0	0.0	-1648.2394	1529.4854	NaN	NaN	-0.3	0.8931	0.0228	0.0202	0.0219	0.0212	0.0208
0.0	0.0	0.0	-2578.2394	2318.4854	NaN	NaN	-0.3	0.8934	0.0228	0.02	0.0218	0.0213	0.0207
0.0	0.0	0.0	1872.7606	413.4854	NaN	NaN	0.1809	0.8929	0.0228	0.0202	0.0219	0.0214	0.0208
0.0	0.0	0.0	-1369.2394	-248.5146	NaN	NaN	0.1536	0.8928	0.0229	0.0203	0.0219	0.0214	0.0208
0.0	0.0	0.0	-2413.2394	220.4854	NaN	NaN	-0.1006	0.8928	0.0229	0.0203	0.0219	0.0213	0.0208
0.0	0.0	0.0	-1283.2394	675.4854	NaN	NaN	-0.3	0.893	0.0228	0.0202	0.0219	0.0213	0.0207
0.0	0.0	0.0	-1134.2394	1210.4854	NaN	NaN	1.3	0.8929	0.0229	0.0203	0.0219	0.0213	0.0207
0.0	0.0	0.0	-1178.2394	-754.5146	NaN	NaN	0.3904	0.8927	0.0229	0.0204	0.022	0.0213	0.0207
0.0	0.0	0.0	-1004.2394	-660.5146	NaN	NaN	0.3968	0.8926	0.0229	0.0205	0.022	0.0212	0.0207
0.0	0.0	0.0	-1299.2394	-1244.5146	NaN	NaN	0.4892	0.8926	0.0229	0.0206	0.0221	0.0212	0.0208
0.0	0.0	0.0	-1948.2394	-1126.5146	NaN	NaN	0.3664	0.8928	0.0228	0.0206	0.022	0.0211	0.0207
0.0	0.0	0.0	-314.2394	-1869.5146	NaN	NaN	0.8561	0.8929	0.0228	0.0205	0.0219	0.0211	0.0207
0.0	0.0	0.0	-1719.2394	895.4854	NaN	NaN	-0.3	0.8933	0.0227	0.0202	0.0219	0.0213	0.0206
0.0	0.0	0.0	1401.7606	4669.4854	NaN	NaN	0.7691	0.893	0.0229	0.0201	0.0219	0.0215	0.0206
0.0	0.0	0.0	-1628.2394	-961.5146	NaN	NaN	0.3713	0.8929	0.023	0.0202	0.0218	0.0214	0.0206
0.0	0.0	0.0	-1296.2394	-117.5146	NaN	NaN	0.0831	0.8924	0.0231	0.0205	0.0219	0.0213	0.0207
0.0	0.0	0.0	-617.2394	-3122.5146	NaN	NaN	0.835	0.8925	0.023	0.0206	0.022	0.0212	0.0208
0.0	0.0	0.0	-1725.2394	2369.4854	NaN	NaN	1.3	0.8929	0.0229	0.0204	0.0219	0.0212	0.0207
0.0	0.0	0.0	-1066.2394	-3801.5146	NaN	NaN	0.781	0.8929	0.0228	0.0205	0.0219	0.0212	0.0207
0.0	0.0	0.0	620.7606	1016.4854	NaN	NaN	0.6209	0.8936	0.0228	0.0201	0.0218	0.0212	0.0205
0.0	0.0	0.0	-692.2394	-1211.5146	NaN	NaN	0.6364	0.8935	0.0228	0.0201	0.0218	0.0212	0.0205
0.0	0.0	0.0	-48.2394	-2620.5146	NaN	NaN	0.9819	0.8937	0.0228	0.0202	0.0217	0.0212	0.0205
0.0	0.0	0.0	-120.2394	-361.5146	NaN	NaN	0.7504	0.8934	0.0228	0.0202	0.0218	0.0213	0.0205
0.0	0.0	0.0	-1013.2394	-2613.5146	NaN	NaN	0.7206	0.8933	0.0228	0.0203	0.0218	0.0213	0.0206
0.0	0.0	0.0	-1824.2394	-1515.5146	NaN	NaN	0.4538	0.8937	0.0227	0.0202	0.0217	0.0212	0.0205
0.0	0.0	0.0	-104.2394	-583.5146	NaN	NaN	0.8484	0.8942	0.0226	0.02	0.0216	0.0212	0.0204
0.0	0.0	0.0	-1422.2394	-195.5146	NaN	NaN	0.1209	0.8942	0.0226	0.0199	0.0215	0.0213	0.0204
0.0	0.0	0.0	254.7606	2629.4854	NaN	NaN	0.9117	0.8942	0.0226	0.0198	0.0215	0.0215	0.0204
0.0	0.0	0.0	-1258.2394	489.4854	NaN	NaN	-0.3	0.8938	0.0228	0.0199	0.0215	0.0215	0.0204
0.0	0.0	0.0	-1756.2394	-287.5146	NaN	NaN	0.1407	0.8936	0.0229	0.0201	0.0215	0.0215	0.0205
0.0	0.0	0.0	-1499.2394	-1688.5146	NaN	NaN	0.5297	0.8941	0.0227	0.02	0.0214	0.0214	0.0204
0.0	0.0	0.0	293.7606	-1013.5146	NaN	NaN	1.3	0.8938	0.0228	0.0199	0.0215	0.0216	0.0204
0.0	0.0	0.0	-1207.2394	2792.4854	NaN	NaN	1.3	0.8938	0.0228	0.0199	0.0215	0.0216	0.0204
0.0	0.0	0.0	-1951.2394	491.4854	NaN	NaN	-0.3	0.8933	0.023	0.0201	0.0215	0.0217	0.0204
0.0	0.0	0.0	-1505.2394	137.4854	NaN	NaN	-0.1005	0.8926	0.0232	0.0203	0.0217	0.0218	0.0205
0.0	0.0	0.0	-1300.2394	2326.4854	NaN	NaN	1.3	0.8923	0.0232	0.0204	0.0217	0.0218	0.0206
0.0	0.0	0.0	-1220.2394	-2189.5146	NaN	NaN	0.6421	0.8923	0.0232	0.0205	0.0216	0.0217	0.0206
0.0	0.0	0.0	88.7606	-844.5146	NaN	NaN	1.1174	0.8925	0.0232	0.0205	0.0216	0.0217	0.0206
0.0	0.0	0.0	-1400.2394	1325.4854	NaN	NaN	-0.3	0.8927	0.0231	0.0204	0.0216	0.0217	0.0205
0.0	0.0	0.0	1181.7606	1691.4854	NaN	NaN	0.5887	0.8924	0.0232	0.0204	0.0216	0.0218	0.0206
0.0	0.0	0.0	-2413.2394	1543.4854	NaN	NaN	-0.3	0.892	0.0234	0.0205	0.0216	0.0219	0.0207
0.0	0.0	0.0	-970.2394	-888.5146	NaN	NaN	0.478	0.8913	0.0235	0.0208	0.0217	0.0219	0.0208
0.0	0.0	0.0	-93.2394	49.4854	NaN	NaN	-0.3	0.8911	0.0235	0.0209	0.0218	0.0218	0.0209
0.0	0.0	0.0	-844.2394	1383.4854	NaN	NaN	1.3	0.8912	0.0235	0.0208	0.0218	0.0218	0.0209
0.0	0.0	0.0	-1123.2394	-980.5146	NaN	NaN	0.4661	0.8913	0.0234	0.021	0.0219	0.0216	0.0209
0.0	0.0	0.0	1285.7606	-1880.5146	NaN	NaN	1.3	0.8913	0.0233	0.0209	0.0219	0.0216	0.0209
0.0	0.0	0.0	856.7606	1064.4854	NaN	NaN	0.5541	0.8914	0.0233	0.0208	0.0219	0.0217	0.0209
0.0	0.0	0.0	-1457.2394	-13.5146	NaN	NaN	0.0092	0.8914	0.0233	0.0209	0.0219	0.0215	0.0209
0.0	0.0	0.0	-2327.2394	291.4854	NaN	NaN	-0.1432	0.8915	0.0232	0.021	0.022	0.0215	0.0209
0.0	0.0	0.0	-63.2394	-1886.5146	NaN	NaN	0.9676	0.8912	0.0232	0.0211	0.0221	0.0214	0.021
0.0	0.0	0.0	-3216.2394	758.4854	NaN	NaN	-0.3	0.8915	0.0231	0.0211	0.0221	0.0212	0.021
0.0	0.0	0.0	-290.2394	87.4854	NaN	NaN	-0.3	0.8918	0.0229	0.0211	0.0221	0.0211	0.0209
0.0	0.0	0.0	-1291.2394	-3937.5146	NaN	NaN	0.7531	0.892	0.0229	0.0211	0.0221	0.021	0.0209
0.0	0.0	0.0	-1075.2394	-480.5146	NaN	NaN	0.3089	0.8926	0.0228	0.021	0.022	0.0209	0.0208
0.0	0.0	0.0	-2169.2394	-727.5146	NaN	NaN	0.2511	0.8931	0.0227	0.0209	0.0219	0.0207	0.0207
0.0	0.0	0.0	-563.2394	-3026.5146	NaN	NaN	0.8431	0.8931	0.0226	0.0209	0.0219	0.0208	0.0207
0.0	0.0	0.0	-1608.2394	2640.4854	NaN	NaN	1.3	0.8933	0.0226	0.0208	0.0218	0.0209	0.0206
0.0	0.0	0.0	-1955.2394	-1363.5146	NaN	NaN	0.4109	0.8928	0.0227	0.021	0.0219	0.0209	0.0207
0.0	0.0	0.0	-560.2394	208.4854	NaN	NaN	-0.3	0.8926	0.0227	0.021	0.0219	0.0209	0.0208
0.0	0.0	0.0	416.7606	-3090.5146	NaN	NaN	1.1559	0.8923	0.0228	0.0212	0.0219	0.0209	0.0208
0.0	0.0	0.0	-2219.2394	-4026.5146	NaN	NaN	0.6447	0.8924	0.0228	0.0212	0.0219	0.0209	0.0209
0.0	0.0	0.0	-1853.2394	260.4854	NaN	NaN	-0.1635	0.8925	0.0228	0.0211	0.0218	0.021	0.0208
0.0	0.0	0.0	566.7606	1129.4854	NaN	NaN	0.6659	0.893	0.0228	0.0208	0.0216	0.0211	0.0207
0.0	0.0	0.0	-1707.2394	-507.5146	NaN	NaN	0.2292	0.8926	0.0229	0.0208	0.0216	0.0213	0.0208
0.0	0.0	0.0	-125.2394	276.4854	NaN	NaN	1.3	0.8922	0.0231	0.0209	0.0216	0.0215	0.0208
0.0	0.0	0.0	-1761.2394	147.4854	NaN	NaN	-0.0914	0.8915	0.0233	0.0211	0.0217	0.0216	0.0209
0.0	0.0	0.0	-2079.2394	145.4854	NaN	NaN	-0.0752	0.8914	0.0233	0.0211	0.0216	0.0216	0.021
0.0	0.0	0.0	-2797.2394	1034.4854	NaN	NaN	-0.3	0.8912	0.0233	0.0212	0.0216	0.0216	0.021
0.0	0.0	0.0	-3168.2394	1638.4854	NaN	NaN	-0.3	0.8914	0.0233	0.0211	0.0216	0.0216	0.0209
0.0	0.0	0.0	-2144.2394	24.4854	NaN	NaN	-0.0116	0.8913	0.0233	0.0212	0.0216	0.0216	0.021
0.0	0.0	0.0	-643.2394	-220.5146	NaN	NaN	0.2553	0.8914	0.0233	0.0212	0.0216	0.0216	0.021
0.0	0.0	0.0	6.7606	1192.4854	NaN	NaN	0.9944	0.8913	0.0233	0.0212	0.0216	0.0216	0.021
0.0	0.0	0.0	-3081.2394	-1586.5146	NaN	NaN	0.3399	0.8912	0.0232	0.0213	0.0217	0.0216	0.021
0.0	0.0	0.0	-1738.2394	1358.4854	NaN	NaN	-0.3	0.8918	0.0231	0.0211	0.0216	0.0215	0.0209
0.0	0.0	0.0	-792.2394	-1539.5146	NaN	NaN	0.6602	0.8918	0.023	0.021	0.0216	0.0216	0.021
0.0	0.0	0.0	-562.2394	931.4854	NaN	NaN	1.3	0.8921	0.0229	0.021	0.0216	0.0215	0.0209
0.0	0.0	0.0	-2367.2394	-223.5146	NaN	NaN	0.0863	0.8918	0.023	0.021	0.0217	0.0216	0.021
0.0	0.0	0.0	-2501.2394	-61.5146	NaN	NaN	0.024	0.8921	0.0229	0.021	0.0216	0.0215	0.021
0.0	0.0	0.0	-1224.2394	-52.5146	NaN	NaN	0.0411	0.8922	0.0228	0.0209	0.0216	0.0215	0.021
0.0	0.0	0.0	-1427.2394	-172.5146	NaN	NaN	0.1078	0.8924	0.0228	0.0207	0.0216	0.0215	0.021
0.0	0.0	0.0	-1065.2394	-518.5146	NaN	NaN	0.3274	0.8925	0.0227	0.0207	0.0216	0.0215	0.021
0.0	0.0	0.0	-1335.2394	-96.5146	NaN	NaN	0.0674	0.8925	0.0227	0.0207	0.0216	0.0215	0.021
0.0	0.0	0.0	281.7606	-2580.5146	NaN	NaN	1.1226	0.8921	0.0228	0.0209	0.0217	0.0215	0.0211
0.0	0.0	0.0	-2523.2394	-1009.5146	NaN	NaN	0.2858	0.8923	0.0227	0.0209	0.0216	0.0214	0.0211
0.0	0.0	0.0	-894.2394	-3179.5146	NaN	NaN	0.7805	0.8922	0.0227	0.021	0.0217	0.0214	0.0211
0.0	0.0	0.0	-1822.2394	78.4854	NaN	NaN	-0.045	0.8924	0.0226	0.0209	0.0217	0.0214	0.0211
0.0	0.0	0.0	-2643.2394	-1758.5146	NaN	NaN	0.3995	0.8928	0.0225	0.0207	0.0216	0.0214	0.021
0.0	0.0	0.0	-907.2394	1924.4854	NaN	NaN	1.3	0.8932	0.0224	0.0205	0.0215	0.0214	0.0209
0.0	0.0	0.0	-2255.2394	503.4854	NaN	NaN	-0.2874	0.893	0.0225	0.0205	0.0215	0.0215	0.021
0.0	0.0	0.0	-508.2394	388.4854	NaN	NaN	-0.3	0.8928	0.0226	0.0205	0.0215	0.0216	0.021
0.0	0.0	0.0	-3585.2394	-79.5146	NaN	NaN	0.0217	0.8921	0.0227	0.0207	0.0216	0.0217	0.0211
0.0	0.0	0.0	146.7606	2022.4854	NaN	NaN	0.9323	0.8925	0.0227	0.0206	0.0216	0.0217	0.021
0.0	0.0	0.0	-441.2394	-2445.5146	NaN	NaN	0.8472	0.8921	0.0228	0.0208	0.0216	0.0217	0.0211
0.0	0.0	0.0	-2821.2394	-2580.5146	NaN	NaN	0.4777	0.8922	0.0227	0.0207	0.0216	0.0216	0.021
0.0	0.0	0.0	-815.2394	1414.4854	NaN	NaN	1.3	0.8924	0.0227	0.0207	0.0216	0.0216	0.021
0.0	0.0	0.0	-2555.2394	-1462.5146	NaN	NaN	0.364	0.8921	0.0228	0.0207	0.0216	0.0217	0.0211
0.0	0.0	0.0	390.7606	1404.4854	NaN	NaN	0.7823	0.8925	0.0227	0.0206	0.0215	0.0216	0.021
0.0	0.0	0.0	-2233.2394	-1860.5146	NaN	NaN	0.4545	0.8921	0.0228	0.0207	0.0216	0.0217	0.0211
0.0	0.0	0.0	-2384.2394	2293.4854	NaN	NaN	-0.3	0.8927	0.0227	0.0205	0.0215	0.0217	0.0209
0.0	0.0	0.0	-1667.2394	274.4854	NaN	NaN	-0.1971	0.8926	0.0227	0.0205	0.0215	0.0218	0.021
0.0	0.0	0.0	-1249.2394	1791.4854	NaN	NaN	1.3	0.8925	0.0227	0.0206	0.0215	0.0217	0.0209
0.0	0.0	0.0	-2243.2394	-1734.5146	NaN	NaN	0.4361	0.8921	0.0228	0.0208	0.0215	0.0217	0.0211
0.0	0.0	0.0	-1969.2394	919.4854	NaN	NaN	-0.3	0.8923	0.0228	0.0208	0.0215	0.0216	0.021
0.0	0.0	0.0	-2804.2394	-350.5146	NaN	NaN	0.1111	0.8923	0.0228	0.0207	0.0215	0.0216	0.0211
0.0	0.0	0.0	-1556.2394	3742.4854	NaN	NaN	1.3	0.8928	0.0227	0.0205	0.0215	0.0216	0.0209
0.0	0.0	0.0	-91.2394	-1265.5146	NaN	NaN	0.9328	0.8923	0.0228	0.0207	0.0216	0.0217	0.021
0.0	0.0	0.0	-1041.2394	1233.4854	NaN	NaN	1.3	0.8924	0.0228	0.0206	0.0215	0.0217	0.0209
0.0	0.0	0.0	-1658.2394	245.4854	NaN	NaN	-0.1738	0.8922	0.0229	0.0208	0.0216	0.0217	0.0209
0.0	0.0	0.0	-1931.2394	23.4854	NaN	NaN	-0.0123	0.8922	0.0229	0.0207	0.0215	0.0216	0.0209
0.0	0.0	0.0	-1437.2394	-2032.5146	NaN	NaN	0.5858	0.8922	0.0229	0.0208	0.0215	0.0216	0.0209
0.0	0.0	0.0	-975.2394	559.4854	NaN	NaN	-0.3	0.8923	0.0229	0.0208	0.0215	0.0216	0.0209
0.0	0.0	0.0	-1198.2394	-452.5146	NaN	NaN	0.2741	0.8923	0.0229	0.0208	0.0215	0.0215	0.0209
0.0	0.0	0.0	-1142.2394	-967.5146	NaN	NaN	0.4586	0.8922	0.0229	0.0208	0.0216	0.0215	0.0209
0.0	0.0	0.0	-2597.2394	-1330.5146	NaN	NaN	0.3387	0.892	0.0229	0.021	0.0216	0.0215	0.021
0.0	0.0	0.0	-769.2394	-2174.5146	NaN	NaN	0.7387	0.8922	0.0229	0.0209	0.0216	0.0214	0.021
0.0	0.0	0.0	-1792.2394	-2010.5146	NaN	NaN	0.5287	0.8922	0.0229	0.021	0.0216	0.0214	0.021
0.0	0.0	0.0	-172.2394	1194.4854	NaN	NaN	1.1685	0.8925	0.0228	0.0208	0.0215	0.0215	0.0209
0.0	0.0	0.0	-2468.2394	1014.4854	NaN	NaN	-0.3	0.8923	0.0229	0.0208	0.0215	0.0215	0.0209
0.0	0.0	0.0	-3557.2394	-1176.5146	NaN	NaN	0.2485	0.8921	0.0229	0.021	0.0216	0.0216	0.0209
0.0	0.0	0.0	-412.2394	2775.4854	NaN	NaN	1.1744	0.8923	0.0229	0.0208	0.0215	0.0216	0.0208
0.0	0.0	0.0	-1322.2394	-2590.5146	NaN	NaN	0.6621	0.8917	0.023	0.021	0.0217	0.0216	0.021
0.0	0.0	0.0	-1741.2394	674.4854	NaN	NaN	-0.3	0.892	0.0229	0.0209	0.0217	0.0216	0.0209
0.0	0.0	0.0	-3007.2394	1376.4854	NaN	NaN	-0.3	0.8918	0.0229	0.0209	0.0218	0.0215	0.021
0.0	0.0	0.0	-1170.2394	-1456.5146	NaN	NaN	0.5545	0.892	0.0228	0.0209	0.0218	0.0215	0.021
0.0	0.0	0.0	-1627.2394	1521.4854	NaN	NaN	-0.3	0.8924	0.0227	0.0207	0.0217	0.0216	0.0209
0.0	0.0	0.0	531.7606	-2038.5146	NaN	NaN	1.3	0.8922	0.0228	0.0207	0.0218	0.0216	0.0209
0.0	0.0	0.0	-1171.2394	-987.5146	NaN	NaN	0.4574	0.8922	0.0227	0.0207	0.0218	0.0217	0.0209
0.0	0.0	0.0	-1926.2394	-193.5146	NaN	NaN	0.0913	0.892	0.0228	0.0207	0.0218	0.0217	0.0209
0.0	0.0	0.0	-2025.2394	-2061.5146	NaN	NaN	0.5044	0.8919	0.0227	0.0209	0.0218	0.0216	0.021
0.0	0.0	0.0	-2384.2394	-170.5146	NaN	NaN	0.0667	0.8921	0.0227	0.0208	0.0218	0.0216	0.021
0.0	0.0	0.0	-1318.2394	-4092.5146	NaN	NaN	0.7564	0.8923	0.0226	0.0207	0.0218	0.0216	0.021
0.0	0.0	0.0	-694.2394	-173.5146	NaN	NaN	0.2	0.8924	0.0226	0.0206	0.0217	0.0217	0.0209
0.0	0.0	0.0	-647.2394	-231.5146	NaN	NaN	0.2635	0.8924	0.0226	0.0205	0.0216	0.0218	0.021
0.0	0.0	0.0	-651.2394	-1934.5146	NaN	NaN	0.7481	0.8923	0.0227	0.0206	0.0216	0.0218	0.021
0.0	0.0	0.0	-2300.2394	-920.5146	NaN	NaN	0.2858	0.8923	0.0228	0.0205	0.0216	0.0218	0.021
0.0	0.0	0.0	-1761.2394	-341.5146	NaN	NaN	0.1624	0.8923	0.0229	0.0205	0.0216	0.0218	0.021
0.0	0.0	0.0	-804.2394	-2316.5146	NaN	NaN	0.7423	0.8922	0.0229	0.0206	0.0216	0.0218	0.021
0.0	0.0	0.0	418.7606	834.4854	NaN	NaN	0.6659	0.8923	0.0229	0.0204	0.0216	0.0219	0.0209
0.0	0.0	0.0	-2475.2394	2511.4854	NaN	NaN	1.3	0.8922	0.023	0.0204	0.0216	0.022	0.0209
0.0	0.0	0.0	234.7606	1559.4854	NaN	NaN	0.8692	0.8922	0.023	0.0203	0.0216	0.022	0.0208
0.0	0.0	0.0	1997.7606	-3025.5146	NaN	NaN	1.3	0.8922	0.0231	0.0203	0.0216	0.022	0.0208
0.0	0.0	0.0	-880.2394	122.4854	NaN	NaN	-0.1616	0.8921	0.0231	0.0203	0.0216	0.0221	0.0207
0.0	0.0	0.0	-1926.2394	1767.4854	NaN	NaN	-0.3	0.8922	0.0232	0.0203	0.0216	0.0221	0.0207
0.0	0.0	0.0	-2545.2394	992.4854	NaN	NaN	-0.3	0.8925	0.0232	0.0202	0.0216	0.022	0.0206
0.0	0.0	0.0	-1869.2394	-1005.5146	NaN	NaN	0.3498	0.893	0.0231	0.0202	0.0215	0.0218	0.0205
0.0	0.0	0.0	-416.2394	49.4854	NaN	NaN	-0.1349	0.8932	0.023	0.0201	0.0215	0.0218	0.0204
0.0	0.0	0.0	-1791.2394	-665.5146	NaN	NaN	0.2709	0.893	0.023	0.0201	0.0215	0.0219	0.0204
0.0	0.0	0.0	-2527.2394	1823.4854	NaN	NaN	-0.3	0.8931	0.023	0.0201	0.0215	0.0219	0.0204
0.0	0.0	0.0	273.7606	-54.5146	NaN	NaN	-0.2486	0.8931	0.023	0.0201	0.0215	0.0219	0.0204
0.0	0.0	0.0	-1298.2394	-2609.5146	NaN	NaN	0.6678	0.8933	0.0229	0.0201	0.0215	0.0218	0.0204
0.0	0.0	0.0	-1622.2394	979.4854	NaN	NaN	-0.3	0.8934	0.0229	0.02	0.0215	0.0219	0.0204
0.0	0.0	0.0	-1458.2394	3024.4854	NaN	NaN	1.3	0.8935	0.0228	0.02	0.0215	0.0219	0.0203
0.0	0.0	0.0	901.7606	-1473.5146	NaN	NaN	1.3	0.8928	0.0231	0.0201	0.0216	0.022	0.0204
0.0	0.0	0.0	-2204.2394	-969.5146	NaN	NaN	0.3055	0.8925	0.0233	0.0203	0.0217	0.0219	0.0204
0.0	0.0	0.0	-1355.2394	-1456.5146	NaN	NaN	0.518	0.8924	0.0233	0.0204	0.0217	0.0218	0.0204
0.0	0.0	0.0	-2948.2394	400.4854	NaN	NaN	-0.1572	0.8924	0.0233	0.0204	0.0217	0.0218	0.0205
0.0	0.0	0.0	-811.2394	-1342.5146	NaN	NaN	0.6233	0.8924	0.0233	0.0204	0.0217	0.0218	0.0205
0.0	0.0	0.0	-689.2394	948.4854	NaN	NaN	1.3	0.8923	0.0233	0.0204	0.0217	0.0218	0.0205
0.0	0.0	0.0	-2060.2394	-2583.5146	NaN	NaN	0.5563	0.892	0.0234	0.0205	0.0218	0.0219	0.0205
0.0	0.0	0.0	-321.2394	2748.4854	NaN	NaN	1.1323	0.8919	0.0234	0.0205	0.0218	0.0219	0.0205
0.0	0.0	0.0	-1979.2394	-1113.5146	NaN	NaN	0.36	0.8914	0.0235	0.0207	0.0219	0.0219	0.0206
0.0	0.0	0.0	-1850.2394	998.4854	NaN	NaN	-0.3	0.8913	0.0235	0.0208	0.0219	0.0218	0.0206
0.0	0.0	0.0	-2076.2394	-2048.5146	NaN	NaN	0.4966	0.8911	0.0234	0.021	0.022	0.0216	0.0207
0.0	0.0	0.0	-1190.2394	-1501.5146	NaN	NaN	0.5578	0.8914	0.0234	0.0209	0.022	0.0216	0.0207
0.0	0.0	0.0	-2144.2394	1247.4854	NaN	NaN	-0.3	0.8918	0.0232	0.0208	0.022	0.0216	0.0206
0.0	0.0	0.0	-1977.2394	-683.5146	NaN	NaN	0.2569	0.8918	0.0232	0.0208	0.022	0.0216	0.0207
0.0	0.0	0.0	-1976.2394	97.4854	NaN	NaN	-0.0519	0.8916	0.0233	0.0208	0.022	0.0216	0.0207
0.0	0.0	0.0	-1680.2394	-1472.5146	NaN	NaN	0.4671	0.8916	0.0232	0.0209	0.022	0.0215	0.0207
0.0	0.0	0.0	-1948.2394	24.4854	NaN	NaN	-0.0127	0.8916	0.0232	0.021	0.022	0.0214	0.0207
0.0	0.0	0.0	-1361.2394	447.4854	NaN	NaN	-0.3	0.892	0.0231	0.0209	0.022	0.0214	0.0207
0.0	0.0	0.0	-1105.2394	-1437.5146	NaN	NaN	0.5653	0.8921	0.0231	0.0208	0.022	0.0213	0.0207
0.0	0.0	0.0	-27.2394	-253.5146	NaN	NaN	0.903	0.892	0.0231	0.0208	0.022	0.0214	0.0207
0.0	0.0	0.0	-998.2394	839.4854	NaN	NaN	-0.3	0.892	0.0231	0.0208	0.0221	0.0214	0.0207
0.0	0.0	0.0	-2362.2394	-1506.5146	NaN	NaN	0.3894	0.8917	0.0231	0.021	0.0221	0.0213	0.0208
0.0	0.0	0.0	-2159.2394	-1648.5146	NaN	NaN	0.4329	0.8921	0.023	0.0209	0.0221	0.0212	0.0207
0.0	0.0	0.0	-1672.2394	-692.5146	NaN	NaN	0.2928	0.8924	0.0228	0.0208	0.0221	0.0212	0.0207
0.0	0.0	0.0	-1725.2394	-1738.5146	NaN	NaN	0.5019	0.8924	0.0228	0.0207	0.0221	0.0213	0.0207
0.0	0.0	0.0	-1434.2394	191.4854	NaN	NaN	-0.1541	0.8924	0.0228	0.0207	0.0221	0.0213	0.0207
0.0	0.0	0.0	-840.2394	-406.5146	NaN	NaN	0.3261	0.8921	0.0229	0.0208	0.0222	0.0213	0.0207
0.0	0.0	0.0	-2015.2394	-2100.5146	NaN	NaN	0.5104	0.8922	0.0228	0.0209	0.0221	0.0212	0.0208
0.0	0.0	0.0	-2315.2394	-2548.5146	NaN	NaN	0.524	0.8925	0.0227	0.0208	0.0221	0.0212	0.0208
0.0	0.0	0.0	-3316.2394	-748.5146	NaN	NaN	0.1841	0.8927	0.0226	0.0207	0.022	0.0213	0.0207
0.0	0.0	0.0	380.7606	2789.4854	NaN	NaN	0.8799	0.893	0.0226	0.0205	0.0219	0.0214	0.0206
0.0	0.0	0.0	-1283.2394	-969.5146	NaN	NaN	0.4304	0.8923	0.0228	0.0207	0.0221	0.0214	0.0208
0.0	0.0	0.0	-2461.2394	-3546.5146	NaN	NaN	0.5903	0.8921	0.0228	0.0209	0.0221	0.0213	0.0208
0.0	0.0	0.0	-732.2394	-292.5146	NaN	NaN	0.2854	0.8922	0.0228	0.0208	0.0221	0.0214	0.0207
0.0	0.0	0.0	-2715.2394	-432.5146	NaN	NaN	0.1374	0.8923	0.0228	0.0208	0.022	0.0213	0.0207
0.0	0.0	0.0	-815.2394	-740.5146	NaN	NaN	0.476	0.8925	0.0228	0.0208	0.022	0.0214	0.0207
0.0	0.0	0.0	-942.2394	-700.5146	NaN	NaN	0.4264	0.8924	0.0228	0.0208	0.022	0.0214	0.0207
0.0	0.0	0.0	-1711.2394	-406.5146	NaN	NaN	0.192	0.8921	0.0229	0.0208	0.022	0.0214	0.0208
0.0	0.0	0.0	-1620.2394	-2041.5146	NaN	NaN	0.5575	0.8923	0.0229	0.0208	0.0219	0.0214	0.0207
0.0	0.0	0.0	161.7606	2179.4854	NaN	NaN	0.9309	0.8923	0.0229	0.0207	0.0219	0.0216	0.0207
0.0	0.0	0.0	-3.2394	-2292.5146	NaN	NaN	0.9986	0.8923	0.0229	0.0206	0.0219	0.0216	0.0207
0.0	0.0	0.0	-1069.2394	-519.5146	NaN	NaN	0.327	0.8922	0.0229	0.0207	0.0219	0.0216	0.0208
0.0	0.0	0.0	-2549.2394	-2076.5146	NaN	NaN	0.4489	0.8919	0.0229	0.0208	0.022	0.0215	0.0208
0.0	0.0	0.0	-1738.2394	641.4854	NaN	NaN	-0.3	0.8922	0.0228	0.0207	0.022	0.0215	0.0208
0.0	0.0	0.0	-2926.2394	191.4854	NaN	NaN	-0.07	0.8923	0.0227	0.0207	0.022	0.0215	0.0208
0.0	0.0	0.0	-2080.2394	708.4854	NaN	NaN	-0.3	0.8926	0.0226	0.0205	0.0219	0.0215	0.0208
0.0	0.0	0.0	-1882.2394	-531.5146	NaN	NaN	0.2202	0.8926	0.0226	0.0204	0.0219	0.0216	0.0208
0.0	0.0	0.0	-304.2394	-1664.5146	NaN	NaN	0.8455	0.8923	0.0227	0.0205	0.022	0.0217	0.0208
0.0	0.0	0.0	-1928.2394	1469.4854	NaN	NaN	-0.3	0.8919	0.0228	0.0208	0.0221	0.0216	0.0208
0.0	0.0	0.0	-2834.2394	-2240.5146	NaN	NaN	0.4415	0.8914	0.0229	0.0211	0.0222	0.0214	0.021
0.0	0.0	0.0	-3496.2394	-4065.5146	NaN	NaN	0.5376	0.892	0.0227	0.0211	0.0221	0.0212	0.0209
0.0	0.0	0.0	-682.2394	-1624.5146	NaN	NaN	0.7042	0.8923	0.0226	0.0209	0.0221	0.0213	0.0208
0.0	0.0	0.0	-640.2394	-594.5146	NaN	NaN	0.4815	0.8925	0.0226	0.0207	0.022	0.0214	0.0208
0.0	0.0	0.0	298.7606	-490.5146	NaN	NaN	1.3	0.8922	0.0226	0.0207	0.022	0.0217	0.0209
0.0	0.0	0.0	-1158.2394	953.4854	NaN	NaN	-0.3	0.8919	0.0228	0.0207	0.022	0.0217	0.0209
0.0	0.0	0.0	-1070.2394	-875.5146	NaN	NaN	0.45	0.8916	0.0229	0.0209	0.0219	0.0217	0.021
0.0	0.0	0.0	-2098.2394	-2253.5146	NaN	NaN	0.5178	0.8918	0.0229	0.0209	0.0219	0.0217	0.021
0.0	0.0	0.0	-1552.2394	-1186.5146	NaN	NaN	0.4332	0.8917	0.0229	0.0208	0.0219	0.0218	0.021
0.0	0.0	0.0	246.7606	1720.4854	NaN	NaN	0.8746	0.8917	0.0229	0.0207	0.0219	0.0219	0.0209
0.0	0.0	0.0	-411.2394	-585.5146	NaN	NaN	0.5874	0.8915	0.023	0.0208	0.0219	0.0219	0.021
0.0	0.0	0.0	-1230.2394	-4258.5146	NaN	NaN	0.7759	0.8914	0.023	0.021	0.0219	0.0217	0.021
0.0	0.0	0.0	535.7606	-1132.5146	NaN	NaN	1.3	0.8916	0.023	0.0209	0.0218	0.0217	0.021
0.0	0.0	0.0	-1942.2394	382.4854	NaN	NaN	-0.2452	0.8917	0.0229	0.0209	0.0218	0.0217	0.021
0.0	0.0	0.0	-1663.2394	-993.5146	NaN	NaN	0.374	0.8918	0.0228	0.0208	0.0218	0.0217	0.0211
0.0	0.0	0.0	-1292.2394	-1338.5146	NaN	NaN	0.5088	0.892	0.0227	0.0207	0.0218	0.0218	0.021
0.0	0.0	0.0	1932.7606	-1358.5146	NaN	NaN	-0.3	0.8919	0.0227	0.0206	0.0218	0.0218	0.0211
0.0	0.0	0.0	-1956.2394	1384.4854	NaN	NaN	-0.3	0.8919	0.0227	0.0206	0.0218	0.0219	0.0211
0.0	0.0	0.0	-890.2394	-933.5146	NaN	NaN	0.5119	0.8918	0.0228	0.0207	0.0218	0.0218	0.0211
0.0	0.0	0.0	-2305.2394	-1958.5146	NaN	NaN	0.4593	0.8919	0.0227	0.0208	0.0218	0.0217	0.0212
0.0	0.0	0.0	-862.2394	-342.5146	NaN	NaN	0.2843	0.892	0.0227	0.0207	0.0218	0.0217	0.0212
0.0	0.0	0.0	1.7606	806.4854	NaN	NaN	0.9978	0.8924	0.0225	0.0205	0.0217	0.0217	0.0211
0.0	0.0	0.0	-868.2394	-1912.5146	NaN	NaN	0.6878	0.8924	0.0225	0.0205	0.0217	0.0218	0.0211
0.0	0.0	0.0	475.7606	-35.5146	NaN	NaN	-0.0807	0.8923	0.0226	0.0204	0.0217	0.0219	0.0211
0.0	0.0	0.0	-1231.2394	437.4854	NaN	NaN	-0.3	0.8922	0.0226	0.0205	0.0217	0.0219	0.021
0.0	0.0	0.0	-507.2394	843.4854	NaN	NaN	1.3	0.892	0.0228	0.0206	0.0217	0.0219	0.021
0.0	0.0	0.0	-2832.2394	-1369.5146	NaN	NaN	0.3259	0.8921	0.0228	0.0207	0.0217	0.0218	0.021
0.0	0.0	0.0	-1263.2394	-2385.5146	NaN	NaN	0.6538	0.8924	0.0227	0.0206	0.0216	0.0217	0.0209
0.0	0.0	0.0	-867.2394	-1793.5146	NaN	NaN	0.6741	0.8925	0.0227	0.0206	0.0216	0.0217	0.021
0.0	0.0	0.0	-967.2394	164.4854	NaN	NaN	-0.2049	0.8926	0.0226	0.0205	0.0216	0.0217	0.0209
0.0	0.0	0.0	-844.2394	-962.5146	NaN	NaN	0.5327	0.8926	0.0227	0.0205	0.0216	0.0217	0.021
0.0	0.0	0.0	-579.2394	-421.5146	NaN	NaN	0.4212	0.8925	0.0227	0.0205	0.0216	0.0217	0.021
0.0	0.0	0.0	-2382.2394	1903.4854	NaN	NaN	-0.3	0.8925	0.0227	0.0205	0.0215	0.0218	0.021
0.0	0.0	0.0	-2567.2394	646.4854	NaN	NaN	-0.3	0.8925	0.0227	0.0205	0.0215	0.0218	0.0209
0.0	0.0	0.0	-495.2394	1909.4854	NaN	NaN	1.3	0.8924	0.0228	0.0205	0.0215	0.0218	0.0209
0.0	0.0	0.0	395.7606	107.4854	NaN	NaN	0.2136	0.892	0.023	0.0207	0.0215	0.0218	0.021
0.0	0.0	0.0	-1518.2394	-14.5146	NaN	NaN	0.0095	0.8919	0.023	0.0207	0.0216	0.0218	0.021
0.0	0.0	0.0	-1806.2394	1615.4854	NaN	NaN	-0.3	0.8919	0.0231	0.0207	0.0216	0.0218	0.021
0.0	0.0	0.0	-1822.2394	3033.4854	NaN	NaN	1.3	0.892	0.023	0.0206	0.0215	0.0218	0.021
0.0	0.0	0.0	325.7606	539.4854	NaN	NaN	0.6235	0.8919	0.0231	0.0207	0.0216	0.0218	0.021
0.0	0.0	0.0	-2210.2394	-258.5146	NaN	NaN	0.1047	0.8919	0.0231	0.0207	0.0216	0.0217	0.0209
0.0	0.0	0.0	-1399.2394	899.4854	NaN	NaN	-0.3	0.8922	0.0231	0.0207	0.0216	0.0216	0.0209
0.0	0.0	0.0	-1006.2394	-618.5146	NaN	NaN	0.3807	0.8923	0.023	0.0208	0.0216	0.0214	0.0209
0.0	0.0	0.0	165.7606	-1368.5146	NaN	NaN	1.1378	0.8924	0.0229	0.0208	0.0216	0.0213	0.0209
0.0	0.0	0.0	-2117.2394	-487.5146	NaN	NaN	0.1872	0.8926	0.0229	0.0208	0.0216	0.0213	0.0209
0.0	0.0	0.0	-398.2394	1201.4854	NaN	NaN	1.3	0.8928	0.0227	0.0207	0.0216	0.0213	0.0209
0.0	0.0	0.0	-167.2394	-703.5146	NaN	NaN	0.8079	0.8927	0.0228	0.0206	0.0216	0.0214	0.0209
0.0	0.0	0.0	-851.2394	-2397.5146	NaN	NaN	0.738	0.8924	0.0228	0.0208	0.0217	0.0214	0.021
0.0	0.0	0.0	-1834.2394	-774.5146	NaN	NaN	0.2969	0.892	0.0229	0.021	0.0218	0.0213	0.021
0.0	0.0	0.0	-1938.2394	-2708.5146	NaN	NaN	0.5829	0.8918	0.0229	0.0211	0.0219	0.0213	0.0211
0.0	0.0	0.0	-2142.2394	-890.5146	NaN	NaN	0.2936	0.892	0.0227	0.0211	0.0218	0.0212	0.0211
0.0	0.0	0.0	-2370.2394	939.4854	NaN	NaN	-0.3	0.8923	0.0227	0.021	0.0218	0.0212	0.021
0.0	0.0	0.0	-1424.2394	-1160.5146	NaN	NaN	0.449	0.8923	0.0227	0.021	0.0217	0.0212	0.0211
0.0	0.0	0.0	-3564.2394	-58.5146	NaN	NaN	0.0162	0.8922	0.0227	0.0211	0.0217	0.0212	0.0211
0.0	0.0	0.0	-151.2394	1200.4854	NaN	NaN	1.1441	0.8922	0.0228	0.0211	0.0216	0.0212	0.0211
0.0	0.0	0.0	-1361.2394	-1797.5146	NaN	NaN	0.5691	0.8916	0.0228	0.0213	0.0217	0.0212	0.0213
0.0	0.0	0.0	-3216.2394	-1630.5146	NaN	NaN	0.3364	0.8917	0.0228	0.0213	0.0217	0.0212	0.0212
0.0	0.0	0.0	-1647.2394	358.4854	NaN	NaN	-0.2782	0.892	0.0228	0.0212	0.0216	0.0212	0.0212
0.0	0.0	0.0	-3015.2394	1542.4854	NaN	NaN	-0.3	0.892	0.0228	0.0212	0.0216	0.0213	0.0212
0.0	0.0	0.0	897.7606	341.4854	NaN	NaN	0.2756	0.892	0.0228	0.0211	0.0216	0.0213	0.0212
0.0	0.0	0.0	-1541.2394	-1711.5146	NaN	NaN	0.5262	0.8918	0.0228	0.0212	0.0216	0.0214	0.0212
0.0	0.0	0.0	-1924.2394	-1327.5146	NaN	NaN	0.4082	0.8918	0.0228	0.0211	0.0216	0.0214	0.0212
0.0	0.0	0.0	-1250.2394	850.4854	NaN	NaN	-0.3	0.892	0.0227	0.021	0.0216	0.0215	0.0212
0.0	0.0	0.0	-1372.2394	-1168.5146	NaN	NaN	0.4599	0.8916	0.0228	0.021	0.0217	0.0216	0.0213
0.0	0.0	0.0	-2625.2394	-498.5146	NaN	NaN	0.1596	0.8916	0.0228	0.021	0.0217	0.0217	0.0213
0.0	0.0	0.0	-1774.2394	2482.4854	NaN	NaN	1.3	0.8919	0.0227	0.0209	0.0217	0.0217	0.0213
0.0	0.0	0.0	-2606.2394	-346.5146	NaN	NaN	0.1174	0.8918	0.0226	0.0208	0.0217	0.0217	0.0214
0.0	0.0	0.0	-1875.2394	-1162.5146	NaN	NaN	0.3827	0.8919	0.0225	0.0208	0.0217	0.0218	0.0213
0.0	0.0	0.0	-2561.2394	3133.4854	NaN	NaN	1.3	0.892	0.0225	0.0208	0.0217	0.0217	0.0212
0.0	0.0	0.0	-26.2394	-1751.5146	NaN	NaN	0.9852	0.8919	0.0225	0.0209	0.0217	0.0216	0.0213
0.0	0.0	0.0	-3167.2394	-2000.5146	NaN	NaN	0.3871	0.8921	0.0224	0.0209	0.0217	0.0216	0.0214
0.0	0.0	0.0	-2356.2394	-3468.5146	NaN	NaN	0.5955	0.8924	0.0222	0.0207	0.0217	0.0215	0.0213
0.0	0.0	0.0	-1396.2394	1942.4854	NaN	NaN	1.3	0.8934	0.022	0.0203	0.0216	0.0216	0.0211
0.0	0.0	0.0	-960.2394	273.4854	NaN	NaN	-0.3	0.8932	0.022	0.0202	0.0217	0.0217	0.0212
0.0	0.0	0.0	-1519.2394	-274.5146	NaN	NaN	0.153	0.8934	0.022	0.0202	0.0216	0.0217	0.0211
0.0	0.0	0.0	-1549.2394	-296.5146	NaN	NaN	0.1606	0.893	0.0221	0.0204	0.0217	0.0217	0.0211
0.0	0.0	0.0	-2240.2394	-2125.5146	NaN	NaN	0.4869	0.8934	0.022	0.0203	0.0216	0.0216	0.0211
0.0	0.0	0.0	-2542.2394	2186.4854	NaN	NaN	-0.3	0.8941	0.0218	0.02	0.0215	0.0216	0.0209
0.0	0.0	0.0	655.7606	-1611.5146	NaN	NaN	1.3	0.8944	0.0217	0.0198	0.0215	0.0216	0.0208
0.0	0.0	0.0	-2034.2394	1532.4854	NaN	NaN	-0.3	0.8946	0.0217	0.0197	0.0215	0.0217	0.0207
0.0	0.0	0.0	173.7606	1117.4854	NaN	NaN	0.8654	0.8945	0.0218	0.0197	0.0215	0.0217	0.0207
0.0	0.0	0.0	-1892.2394	1285.4854	NaN	NaN	-0.3	0.8944	0.0219	0.0198	0.0215	0.0217	0.0207
0.0	0.0	0.0	-1864.2394	-1532.5146	NaN	NaN	0.4512	0.8942	0.022	0.0199	0.0215	0.0216	0.0207
0.0	0.0	0.0	-762.2394	232.4854	NaN	NaN	-0.3	0.8948	0.0219	0.0198	0.0214	0.0215	0.0206
0.0	0.0	0.0	-633.2394	276.4854	NaN	NaN	-0.3	0.8947	0.022	0.0199	0.0214	0.0215	0.0205
0.0	0.0	0.0	-1749.2394	-1170.5146	NaN	NaN	0.4009	0.8947	0.0221	0.0199	0.0214	0.0215	0.0205
0.0	0.0	0.0	-2057.2394	767.4854	NaN	NaN	-0.3	0.8946	0.0222	0.02	0.0213	0.0215	0.0205
0.0	0.0	0.0	-547.2394	1995.4854	NaN	NaN	1.3	0.8945	0.0222	0.02	0.0213	0.0215	0.0205
0.0	0.0	0.0	-2740.2394	2110.4854	NaN	NaN	-0.3	0.8947	0.0221	0.0199	0.0213	0.0215	0.0205
0.0	0.0	0.0	-1462.2394	4352.4854	NaN	NaN	1.3	0.8944	0.0222	0.0199	0.0214	0.0216	0.0205
0.0	0.0	0.0	-1301.2394	664.4854	NaN	NaN	-0.3	0.8935	0.0227	0.0202	0.0215	0.0217	0.0205
0.0	0.0	0.0	2.7606	666.4854	NaN	NaN	0.9959	0.893	0.0229	0.0204	0.0215	0.0217	0.0205
0.0	0.0	0.0	-3142.2394	-694.5146	NaN	NaN	0.181	0.8924	0.0231	0.0206	0.0217	0.0216	0.0206
0.0	0.0	0.0	-1685.2394	449.4854	NaN	NaN	-0.3	0.8924	0.0231	0.0207	0.0218	0.0215	0.0206
0.0	0.0	0.0	-2239.2394	-1552.5146	NaN	NaN	0.4094	0.8922	0.023	0.0208	0.0219	0.0214	0.0207
0.0	0.0	0.0	209.7606	620.4854	NaN	NaN	0.7474	0.8924	0.023	0.0207	0.0219	0.0214	0.0206
0.0	0.0	0.0	-152.2394	1044.4854	NaN	NaN	1.1706	0.8924	0.0229	0.0208	0.0219	0.0214	0.0206
0.0	0.0	0.0	-2593.2394	490.4854	NaN	NaN	-0.2333	0.8921	0.0229	0.021	0.022	0.0213	0.0207
0.0	0.0	0.0	-2356.2394	-3235.5146	NaN	NaN	0.5786	0.8917	0.0228	0.0213	0.0222	0.0211	0.0209
0.0	0.0	0.0	-1645.2394	-1245.5146	NaN	NaN	0.4309	0.8923	0.0227	0.0212	0.0221	0.021	0.0208
0.0	0.0	0.0	-1535.2394	-3230.5146	NaN	NaN	0.6779	0.8925	0.0226	0.0212	0.0221	0.0209	0.0208
0.0	0.0	0.0	-2838.2394	686.4854	NaN	NaN	-0.3	0.8929	0.0224	0.0211	0.022	0.0208	0.0207
0.0	0.0	0.0	-2355.2394	-3108.5146	NaN	NaN	0.5689	0.8928	0.0224	0.0212	0.022	0.0208	0.0208
0.0	0.0	0.0	-2781.2394	-2113.5146	NaN	NaN	0.4318	0.893	0.0224	0.0211	0.0219	0.0208	0.0208
0.0	0.0	0.0	-294.2394	-499.5146	NaN	NaN	0.6293	0.893	0.0223	0.0211	0.0219	0.0209	0.0208
0.0	0.0	0.0	-1917.2394	-461.5146	NaN	NaN	0.194	0.8928	0.0224	0.0211	0.0219	0.0209	0.0209
0.0	0.0	0.0	-1893.2394	-323.5146	NaN	NaN	0.1459	0.8928	0.0224	0.0211	0.0219	0.0209	0.0209
0.0	0.0	0.0	-2572.2394	-817.5146	NaN	NaN	0.2412	0.8928	0.0224	0.0211	0.0219	0.0209	0.0209
0.0	0.0	0.0	-1746.2394	-147.5146	NaN	NaN	0.0779	0.8929	0.0224	0.0211	0.0219	0.0209	0.0209
0.0	0.0	0.0	-2030.2394	1310.4854	NaN	NaN	-0.3	0.8928	0.0224	0.021	0.0219	0.021	0.0209
0.0	0.0	0.0	-2942.2394	-795.5146	NaN	NaN	0.2128	0.8924	0.0225	0.0212	0.022	0.021	0.021
0.0	0.0	0.0	-2147.2394	-550.5146	NaN	NaN	0.2041	0.8924	0.0225	0.0212	0.0219	0.021	0.021
0.0	0.0	0.0	-1159.2394	-1761.5146	NaN	NaN	0.6031	0.8924	0.0225	0.0212	0.0219	0.021	0.021
0.0	0.0	0.0	-1328.2394	-2017.5146	NaN	NaN	0.603	0.8925	0.0224	0.0211	0.0219	0.021	0.021
0.0	0.0	0.0	-1029.2394	-685.5146	NaN	NaN	0.3998	0.8926	0.0224	0.021	0.0218	0.0212	0.021
0.0	0.0	0.0	-845.2394	-914.5146	NaN	NaN	0.5197	0.8926	0.0224	0.021	0.0217	0.0212	0.021
0.0	0.0	0.0	-919.2394	236.4854	NaN	NaN	-0.3	0.8927	0.0225	0.0209	0.0216	0.0213	0.021
0.0	0.0	0.0	-1498.2394	-765.5146	NaN	NaN	0.3382	0.8924	0.0225	0.021	0.0216	0.0214	0.021
0.0	0.0	0.0	-2711.2394	-2347.5146	NaN	NaN	0.464	0.8923	0.0226	0.021	0.0216	0.0214	0.0211
0.0	0.0	0.0	-1354.2394	669.4854	NaN	NaN	-0.3	0.8926	0.0226	0.0208	0.0215	0.0215	0.021
0.0	0.0	0.0	-1588.2394	1157.4854	NaN	NaN	-0.3	0.8922	0.0227	0.0209	0.0215	0.0216	0.0211
0.0	0.0	0.0	-2712.2394	-2721.5146	NaN	NaN	0.5009	0.8918	0.0228	0.021	0.0216	0.0217	0.0212
0.0	0.0	0.0	-1115.2394	-1315.5146	NaN	NaN	0.5412	0.8918	0.0228	0.0209	0.0216	0.0218	0.0211
0.0	0.0	0.0	-1449.2394	35.4854	NaN	NaN	-0.0251	0.892	0.0228	0.0208	0.0216	0.0218	0.0211
0.0	0.0	0.0	1555.7606	950.4854	NaN	NaN	0.3792	0.8923	0.0227	0.0206	0.0215	0.0219	0.021
0.0	0.0	0.0	-1822.2394	0.4854	NaN	NaN	-0.0003	0.8922	0.0227	0.0206	0.0215	0.0219	0.0211
0.0	0.0	0.0	-824.2394	-1193.5146	NaN	NaN	0.5915	0.8921	0.0227	0.0206	0.0215	0.022	0.0211
0.0	0.0	0.0	-1178.2394	2268.4854	NaN	NaN	1.3	0.8923	0.0226	0.0204	0.0215	0.0221	0.0211
0.0	0.0	0.0	-1605.2394	1330.4854	NaN	NaN	-0.3	0.8922	0.0225	0.0204	0.0216	0.0221	0.0212
0.0	0.0	0.0	-1310.2394	1157.4854	NaN	NaN	-0.3	0.8922	0.0225	0.0203	0.0216	0.0222	0.0212
0.0	0.0	0.0	-3304.2394	-291.5146	NaN	NaN	0.0811	0.8922	0.0225	0.0203	0.0217	0.0222	0.0212
0.0	0.0	0.0	-2008.2394	2384.4854	NaN	NaN	1.3	0.8927	0.0224	0.0202	0.0216	0.0221	0.021
0.0	0.0	0.0	-2757.2394	957.4854	NaN	NaN	-0.3	0.8927	0.0223	0.0203	0.0217	0.022	0.021
0.0	0.0	0.0	-2747.2394	-1788.5146	NaN	NaN	0.3943	0.893	0.0222	0.0203	0.0216	0.0218	0.021
0.0	0.0	0.0	-626.2394	-2435.5146	NaN	NaN	0.7955	0.8936	0.022	0.0203	0.0216	0.0216	0.0209
0.0	0.0	0.0	280.7606	-1382.5146	NaN	NaN	1.2548	0.8943	0.0218	0.02	0.0215	0.0216	0.0208
0.0	0.0	0.0	-3206.2394	-1528.5146	NaN	NaN	0.3228	0.8946	0.0216	0.0199	0.0215	0.0216	0.0208
0.0	0.0	0.0	-468.2394	1389.4854	NaN	NaN	1.3	0.8949	0.0216	0.0198	0.0214	0.0216	0.0207
0.0	0.0	0.0	-2455.2394	2425.4854	NaN	NaN	-0.3	0.8943	0.0217	0.0199	0.0215	0.0217	0.0208
0.0	0.0	0.0	-1908.2394	-2652.5146	NaN	NaN	0.5816	0.8941	0.0219	0.02	0.0215	0.0217	0.0208
0.0	0.0	0.0	-1400.2394	-150.5146	NaN	NaN	0.0971	0.8941	0.0219	0.02	0.0214	0.0217	0.0208
0.0	0.0	0.0	-540.2394	269.4854	NaN	NaN	-0.3	0.8939	0.022	0.02	0.0214	0.0218	0.0208
0.0	0.0	0.0	1390.7606	-752.5146	NaN	NaN	-0.3	0.8942	0.022	0.02	0.0214	0.0217	0.0208
0.0	0.0	0.0	-1890.2394	1229.4854	NaN	NaN	-0.3	0.8935	0.0222	0.0201	0.0214	0.0219	0.0209
0.0	0.0	0.0	-1686.2394	2004.4854	NaN	NaN	1.3	0.8933	0.0224	0.0201	0.0214	0.0219	0.0209
0.0	0.0	0.0	-1629.2394	-298.5146	NaN	NaN	0.1549	0.8925	0.0226	0.0204	0.0215	0.022	0.021
0.0	0.0	0.0	-2686.2394	-117.5146	NaN	NaN	0.0419	0.8922	0.0229	0.0205	0.0215	0.0221	0.0209
0.0	0.0	0.0	-1909.2394	1084.4854	NaN	NaN	-0.3	0.8921	0.023	0.0206	0.0215	0.022	0.0208
0.0	0.0	0.0	601.7606	-1514.5146	NaN	NaN	1.3	0.8919	0.023	0.0207	0.0215	0.022	0.0208
0.0	0.0	0.0	-911.2394	199.4854	NaN	NaN	-0.2803	0.892	0.023	0.0207	0.0215	0.022	0.0208
0.0	0.0	0.0	-530.2394	923.4854	NaN	NaN	1.3	0.8922	0.023	0.0206	0.0215	0.022	0.0208
0.0	0.0	0.0	-1191.2394	1774.4854	NaN	NaN	1.3	0.8921	0.0229	0.0206	0.0215	0.0221	0.0208
0.0	0.0	0.0	-1299.2394	2211.4854	NaN	NaN	1.3	0.892	0.0229	0.0206	0.0215	0.0221	0.0208
0.0	0.0	0.0	-3166.2394	1344.4854	NaN	NaN	-0.3	0.8917	0.0231	0.0207	0.0216	0.0221	0.0208
0.0	0.0	0.0	-2020.2394	-164.5146	NaN	NaN	0.0753	0.8914	0.0233	0.0209	0.0216	0.0221	0.0207
0.0	0.0	0.0	-3070.2394	1585.4854	NaN	NaN	-0.3	0.8914	0.0232	0.021	0.0217	0.0219	0.0207
0.0	0.0	0.0	-1803.2394	-1045.5146	NaN	NaN	0.367	0.8911	0.0232	0.0212	0.0219	0.0217	0.0208
0.0	0.0	0.0	-2636.2394	-353.5146	NaN	NaN	0.1182	0.8913	0.0231	0.0213	0.022	0.0215	0.0208
0.0	0.0	0.0	-1842.2394	-508.5146	NaN	NaN	0.2163	0.8918	0.0229	0.0212	0.022	0.0214	0.0207
0.0	0.0	0.0	-1862.2394	555.4854	NaN	NaN	-0.3	0.8924	0.0228	0.021	0.0218	0.0214	0.0207
0.0	0.0	0.0	-2590.2394	1514.4854	NaN	NaN	-0.3	0.8923	0.0227	0.021	0.0218	0.0214	0.0207
0.0	0.0	0.0	-557.2394	22.4854	NaN	NaN	-0.042	0.8919	0.0228	0.0211	0.0219	0.0215	0.0208
0.0	0.0	0.0	-2031.2394	-956.5146	NaN	NaN	0.3201	0.8915	0.0229	0.0213	0.022	0.0214	0.0209
0.0	0.0	0.0	-1250.2394	-670.5146	NaN	NaN	0.3491	0.8912	0.0229	0.0214	0.0221	0.0214	0.021
0.0	0.0	0.0	-2893.2394	-20.5146	NaN	NaN	0.007	0.8912	0.0229	0.0215	0.0222	0.0213	0.0209
0.0	0.0	0.0	-2777.2394	-1048.5146	NaN	NaN	0.2741	0.8915	0.0228	0.0214	0.0221	0.0212	0.0209
0.0	0.0	0.0	-2022.2394	-319.5146	NaN	NaN	0.1364	0.8918	0.0227	0.0214	0.0221	0.0212	0.0209
0.0	0.0	0.0	-857.2394	-780.5146	NaN	NaN	0.4766	0.892	0.0226	0.0213	0.0221	0.0212	0.0208
0.0	0.0	0.0	-2228.2394	-1526.5146	NaN	NaN	0.4066	0.8919	0.0226	0.0213	0.0221	0.0212	0.0208
0.0	0.0	0.0	-1420.2394	-1287.5146	NaN	NaN	0.4755	0.8919	0.0226	0.0213	0.022	0.0212	0.0208
0.0	0.0	0.0	71.7606	-975.5146	NaN	NaN	1.0794	0.8918	0.0227	0.0214	0.022	0.0213	0.0209
0.0	0.0	0.0	-2511.2394	-803.5146	NaN	NaN	0.2424	0.8915	0.0227	0.0214	0.0221	0.0214	0.0209
0.0	0.0	0.0	-2664.2394	-573.5146	NaN	NaN	0.1771	0.8916	0.0227	0.0215	0.022	0.0213	0.0209
0.0	0.0	0.0	-596.2394	-2016.5146	NaN	NaN	0.7718	0.8915	0.0228	0.0215	0.022	0.0213	0.021
0.0	0.0	0.0	-929.2394	-2706.5146	NaN	NaN	0.7444	0.8915	0.0228	0.0214	0.022	0.0213	0.021
0.0	0.0	0.0	-489.2394	-1315.5146	NaN	NaN	0.7289	0.8918	0.0227	0.0213	0.0219	0.0214	0.021
0.0	0.0	0.0	-951.2394	-1452.5146	NaN	NaN	0.6043	0.8919	0.0227	0.0211	0.0218	0.0215	0.021
0.0	0.0	0.0	-1486.2394	-874.5146	NaN	NaN	0.3704	0.8922	0.0226	0.0209	0.0217	0.0216	0.021
0.0	0.0	0.0	-1123.2394	-361.5146	NaN	NaN	0.2435	0.892	0.0227	0.0209	0.0217	0.0217	0.021
0.0	0.0	0.0	-3250.2394	662.4854	NaN	NaN	-0.256	0.8918	0.0227	0.0209	0.0217	0.0218	0.021
0.0	0.0	0.0	-3184.2394	993.4854	NaN	NaN	-0.3	0.8916	0.0228	0.021	0.0217	0.0218	0.0211
0.0	0.0	0.0	-3224.2394	1697.4854	NaN	NaN	-0.3	0.8913	0.0229	0.0211	0.0218	0.0218	0.0211
0.0	0.0	0.0	-3143.2394	-665.5146	NaN	NaN	0.1747	0.8913	0.0229	0.0211	0.0218	0.0218	0.0211
0.0	0.0	0.0	-1067.2394	-252.5146	NaN	NaN	0.1913	0.8916	0.0228	0.0209	0.0217	0.0219	0.021
0.0	0.0	0.0	-2465.2394	2333.4854	NaN	NaN	-0.3	0.8918	0.0228	0.0208	0.0217	0.022	0.021
0.0	0.0	0.0	-1229.2394	342.4854	NaN	NaN	-0.3	0.8918	0.0227	0.0207	0.0217	0.0221	0.021
0.0	0.0	0.0	-2871.2394	-1083.5146	NaN	NaN	0.274	0.8913	0.0229	0.0208	0.0217	0.0221	0.0211
0.0	0.0	0.0	-2200.2394	451.4854	NaN	NaN	-0.2582	0.8913	0.0229	0.0209	0.0217	0.0221	0.0211
0.0	0.0	0.0	-1923.2394	220.4854	NaN	NaN	-0.1295	0.8916	0.0228	0.0209	0.0217	0.022	0.0211
0.0	0.0	0.0	-677.2394	-2489.5146	NaN	NaN	0.7861	0.8913	0.0228	0.0209	0.0217	0.0221	0.0211
0.0	0.0	0.0	-2131.2394	-5.5146	NaN	NaN	0.0026	0.8914	0.0228	0.0209	0.0217	0.0221	0.0211
0.0	0.0	0.0	-1314.2394	-450.5146	NaN	NaN	0.2553	0.8915	0.0227	0.0209	0.0217	0.0221	0.0211
0.0	0.0	0.0	-846.2394	-737.5146	NaN	NaN	0.4657	0.8913	0.0228	0.0209	0.0217	0.0222	0.0212
0.0	0.0	0.0	-2072.2394	-1084.5146	NaN	NaN	0.3436	0.8907	0.023	0.0211	0.0217	0.0222	0.0213
0.0	0.0	0.0	-3389.2394	-617.5146	NaN	NaN	0.1541	0.8907	0.0229	0.0211	0.0217	0.0222	0.0213
0.0	0.0	0.0	-1209.2394	-1541.5146	NaN	NaN	0.5604	0.8909	0.0228	0.021	0.0217	0.0223	0.0213
0.0	0.0	0.0	-2724.2394	4026.4854	NaN	NaN	1.3	0.8915	0.0225	0.0208	0.0216	0.0223	0.0212
0.0	0.0	0.0	-1222.2394	-1609.5146	NaN	NaN	0.5684	0.8911	0.0227	0.0209	0.0217	0.0223	0.0213
0.0	0.0	0.0	-566.2394	-1154.5146	NaN	NaN	0.6709	0.891	0.0228	0.021	0.0217	0.0223	0.0212
0.0	0.0	0.0	-1442.2394	681.4854	NaN	NaN	-0.3	0.8907	0.0229	0.0211	0.0218	0.0222	0.0213
0.0	0.0	0.0	-1991.2394	70.4854	NaN	NaN	-0.0367	0.8911	0.0228	0.021	0.0217	0.0221	0.0213
0.0	0.0	0.0	-2653.2394	-1332.5146	NaN	NaN	0.3343	0.8912	0.0227	0.0209	0.0218	0.0221	0.0213
0.0	0.0	0.0	-1788.2394	1896.4854	NaN	NaN	1.3	0.8919	0.0224	0.0206	0.0217	0.0221	0.0212
0.0	0.0	0.0	-1451.2394	892.4854	NaN	NaN	-0.3	0.8919	0.0224	0.0206	0.0218	0.0221	0.0212
0.0	0.0	0.0	-975.2394	-63.5146	NaN	NaN	0.0611	0.8913	0.0226	0.0208	0.0219	0.0222	0.0212
0.0	0.0	0.0	-3424.2394	-299.5146	NaN	NaN	0.0804	0.8908	0.0227	0.0211	0.0221	0.022	0.0213
0.0	0.0	0.0	-2055.2394	-2821.5146	NaN	NaN	0.5786	0.8908	0.0227	0.0213	0.0222	0.0218	0.0213
0.0	0.0	0.0	-2690.2394	-1044.5146	NaN	NaN	0.2797	0.8911	0.0225	0.0212	0.0222	0.0217	0.0212
0.0	0.0	0.0	-2273.2394	-171.5146	NaN	NaN	0.0702	0.8915	0.0224	0.0211	0.0221	0.0217	0.0212
0.0	0.0	0.0	-2229.2394	-1984.5146	NaN	NaN	0.471	0.8917	0.0222	0.021	0.0221	0.0217	0.0212
0.0	0.0	0.0	-1290.2394	436.4854	NaN	NaN	-0.3	0.8917	0.0222	0.021	0.022	0.0218	0.0212
0.0	0.0	0.0	-2068.2394	-55.5146	NaN	NaN	0.0261	0.8917	0.0223	0.0209	0.022	0.0219	0.0213
0.0	0.0	0.0	-3535.2394	-1215.5146	NaN	NaN	0.2559	0.8913	0.0224	0.0211	0.022	0.0219	0.0214
0.0	0.0	0.0	-1829.2394	1630.4854	NaN	NaN	-0.3	0.8912	0.0225	0.0211	0.0219	0.0219	0.0213
0.0	0.0	0.0	-1924.2394	774.4854	NaN	NaN	-0.3	0.8909	0.0227	0.0213	0.022	0.0219	0.0213
0.0	0.0	0.0	-2374.2394	-2724.5146	NaN	NaN	0.5343	0.8905	0.0228	0.0216	0.0221	0.0218	0.0214
0.0	0.0	0.0	-55.2394	-681.5146	NaN	NaN	0.925	0.8908	0.0228	0.0215	0.022	0.0218	0.0212
0.0	0.0	0.0	-713.2394	-427.5146	NaN	NaN	0.3748	0.8905	0.0229	0.0215	0.022	0.0218	0.0213
0.0	0.0	0.0	-1739.2394	-1412.5146	NaN	NaN	0.4482	0.8905	0.0229	0.0215	0.022	0.0218	0.0213
0.0	0.0	0.0	-1341.2394	1709.4854	NaN	NaN	1.3	0.8906	0.0229	0.0214	0.022	0.0219	0.0212
0.0	0.0	0.0	-699.2394	-2599.5146	NaN	NaN	0.788	0.8902	0.023	0.0215	0.0221	0.0219	0.0213
0.0	0.0	0.0	-1792.2394	386.4854	NaN	NaN	-0.2749	0.8903	0.023	0.0215	0.0221	0.0219	0.0212
0.0	0.0	0.0	-2007.2394	-309.5146	NaN	NaN	0.1336	0.8901	0.023	0.0216	0.0222	0.0218	0.0213
0.0	0.0	0.0	-2472.2394	-257.5146	NaN	NaN	0.0943	0.89	0.0231	0.0217	0.0222	0.0218	0.0213
0.0	0.0	0.0	-498.2394	-2062.5146	NaN	NaN	0.8054	0.8902	0.023	0.0216	0.0222	0.0218	0.0212
0.0	0.0	0.0	-1809.2394	416.4854	NaN	NaN	-0.299	0.8904	0.0229	0.0215	0.0222	0.0217	0.0212
0.0	0.0	0.0	-2435.2394	-907.5146	NaN	NaN	0.2715	0.8906	0.0228	0.0214	0.0222	0.0217	0.0212
0.0	0.0	0.0	-2240.2394	948.4854	NaN	NaN	-0.3	0.891	0.0227	0.0213	0.0222	0.0217	0.0212
0.0	0.0	0.0	-2596.2394	-59.5146	NaN	NaN	0.0224	0.8909	0.0227	0.0213	0.0222	0.0217	0.0212
0.0	0.0	0.0	-3088.2394	-206.5146	NaN	NaN	0.0627	0.891	0.0227	0.0213	0.0222	0.0216	0.0212
0.0	0.0	0.0	-3276.2394	1165.4854	NaN	NaN	-0.3	0.891	0.0227	0.0214	0.0222	0.0215	0.0211
0.0	0.0	0.0	-2314.2394	-3808.5146	NaN	NaN	0.622	0.8913	0.0227	0.0215	0.0222	0.0213	0.0211
0.0	0.0	0.0	-432.2394	-1625.5146	NaN	NaN	0.7899	0.8917	0.0225	0.0214	0.0221	0.0212	0.0211
0.0	0.0	0.0	-2120.2394	-2846.5146	NaN	NaN	0.5731	0.8917	0.0225	0.0215	0.0221	0.0212	0.0211
0.0	0.0	0.0	-2525.2394	1125.4854	NaN	NaN	-0.3	0.892	0.0223	0.0213	0.022	0.0212	0.0211
0.0	0.0	0.0	-1675.2394	-1151.5146	NaN	NaN	0.4074	0.8916	0.0223	0.0214	0.0221	0.0213	0.0212
0.0	0.0	0.0	-3095.2394	-1491.5146	NaN	NaN	0.3252	0.8915	0.0224	0.0214	0.0221	0.0214	0.0213
0.0	0.0	0.0	-1379.2394	-877.5146	NaN	NaN	0.3888	0.8912	0.0225	0.0214	0.0221	0.0215	0.0213
0.0	0.0	0.0	-2041.2394	-1013.5146	NaN	NaN	0.3318	0.891	0.0225	0.0215	0.0221	0.0215	0.0214
0.0	0.0	0.0	-1310.2394	-1005.5146	NaN	NaN	0.4342	0.8907	0.0226	0.0215	0.0221	0.0216	0.0214
0.0	0.0	0.0	-767.2394	-988.5146	NaN	NaN	0.563	0.8907	0.0227	0.0215	0.0221	0.0217	0.0214
0.0	0.0	0.0	-1285.2394	-2136.5146	NaN	NaN	0.6244	0.8903	0.0229	0.0217	0.0221	0.0217	0.0214
0.0	0.0	0.0	-1243.2394	1028.4854	NaN	NaN	-0.3	0.8904	0.0229	0.0215	0.022	0.0218	0.0214
0.0	0.0	0.0	-1216.2394	-2531.5146	NaN	NaN	0.6755	0.89	0.023	0.0217	0.022	0.0218	0.0215
0.0	0.0	0.0	-1570.2394	-879.5146	NaN	NaN	0.359	0.89	0.023	0.0216	0.022	0.0219	0.0214
0.0	0.0	0.0	-705.2394	61.4854	NaN	NaN	-0.0955	0.8902	0.023	0.0215	0.0219	0.0219	0.0214
0.0	0.0	0.0	-786.2394	-1210.5146	NaN	NaN	0.6062	0.8901	0.023	0.0215	0.0219	0.022	0.0215
0.0	0.0	0.0	-2848.2394	1213.4854	NaN	NaN	-0.3	0.89	0.0231	0.0215	0.0219	0.0221	0.0215
0.0	0.0	0.0	-2477.2394	707.4854	NaN	NaN	-0.3	0.8899	0.0231	0.0216	0.0219	0.0221	0.0215
0.0	0.0	0.0	-2274.2394	-1652.5146	NaN	NaN	0.4208	0.8895	0.0232	0.0218	0.0219	0.022	0.0216
0.0	0.0	0.0	-3111.2394	-450.5146	NaN	NaN	0.1265	0.8897	0.0231	0.0217	0.0219	0.022	0.0215
0.0	0.0	0.0	-1383.2394	-2109.5146	NaN	NaN	0.604	0.8898	0.023	0.0217	0.0219	0.022	0.0215
0.0	0.0	0.0	-1807.2394	-1079.5146	NaN	NaN	0.374	0.8902	0.0229	0.0215	0.0219	0.0219	0.0216
0.0	0.0	0.0	-1961.2394	620.4854	NaN	NaN	-0.3	0.8904	0.0228	0.0214	0.0219	0.022	0.0216
0.0	0.0	0.0	-2711.2394	-316.5146	NaN	NaN	0.1045	0.8903	0.0228	0.0214	0.0219	0.0221	0.0216
0.0	0.0	0.0	-900.2394	3166.4854	NaN	NaN	1.3	0.8909	0.0227	0.0212	0.0218	0.022	0.0215
0.0	0.0	0.0	-2448.2394	-1528.5146	NaN	NaN	0.3844	0.8905	0.0227	0.0213	0.0218	0.022	0.0216
0.0	0.0	0.0	-1591.2394	-2334.5146	NaN	NaN	0.5947	0.8905	0.0228	0.0214	0.0218	0.022	0.0216
0.0	0.0	0.0	-1008.2394	-1840.5146	NaN	NaN	0.6461	0.8903	0.0228	0.0213	0.0218	0.0221	0.0216
0.0	0.0	0.0	-1172.2394	1332.4854	NaN	NaN	1.3	0.8905	0.0228	0.0212	0.0218	0.0221	0.0216
0.0	0.0	0.0	-1396.2394	-1812.5146	NaN	NaN	0.5649	0.89	0.0228	0.0214	0.0219	0.0222	0.0218
0.0	0.0	0.0	-2053.2394	-1786.5146	NaN	NaN	0.4653	0.8902	0.0228	0.0213	0.0218	0.0222	0.0217
0.0	0.0	0.0	-3141.2394	-1017.5146	NaN	NaN	0.2447	0.8902	0.0227	0.0213	0.0218	0.0222	0.0218
0.0	0.0	0.0	-1007.2394	793.4854	NaN	NaN	-0.3	0.8903	0.0227	0.0212	0.0218	0.0223	0.0217
0.0	0.0	0.0	-3057.2394	798.4854	NaN	NaN	-0.3	0.8903	0.0227	0.0212	0.0218	0.0222	0.0217
0.0	0.0	0.0	-2263.2394	-1682.5146	NaN	NaN	0.4264	0.8899	0.0229	0.0214	0.0218	0.0222	0.0218
0.0	0.0	0.0	-2114.2394	24.4854	NaN	NaN	-0.0117	0.8902	0.0228	0.0213	0.0218	0.0222	0.0217
0.0	0.0	0.0	-1236.2394	298.4854	NaN	NaN	-0.3	0.8904	0.0228	0.0212	0.0217	0.0222	0.0217
0.0	0.0	0.0	-1744.2394	26.4854	NaN	NaN	-0.0154	0.89	0.0229	0.0214	0.0218	0.0223	0.0217
0.0	0.0	0.0	-894.2394	2835.4854	NaN	NaN	1.3	0.89	0.023	0.0213	0.0218	0.0223	0.0216
0.0	0.0	0.0	-1805.2394	-3036.5146	NaN	NaN	0.6272	0.8899	0.023	0.0214	0.0218	0.0222	0.0217
0.0	0.0	0.0	-677.2394	282.4854	NaN	NaN	-0.3	0.8906	0.0228	0.0212	0.0217	0.0221	0.0216
0.0	0.0	0.0	-1063.2394	1443.4854	NaN	NaN	1.3	0.8909	0.0227	0.0211	0.0217	0.0221	0.0215
0.0	0.0	0.0	-2572.2394	-500.5146	NaN	NaN	0.1629	0.8906	0.0228	0.0211	0.0218	0.0222	0.0215
0.0	0.0	0.0	-1085.2394	2862.4854	NaN	NaN	1.3	0.8904	0.0229	0.0212	0.0218	0.0222	0.0215
0.0	0.0	0.0	-1465.2394	-763.5146	NaN	NaN	0.3426	0.8901	0.023	0.0214	0.0218	0.0221	0.0216
0.0	0.0	0.0	-1941.2394	-4358.5146	NaN	NaN	0.6919	0.8899	0.0231	0.0215	0.022	0.0219	0.0216
0.0	0.0	0.0	-2368.2394	-200.5146	NaN	NaN	0.0781	0.8905	0.0228	0.0213	0.0219	0.0219	0.0215
0.0	0.0	0.0	-2584.2394	2181.4854	NaN	NaN	-0.3	0.8909	0.0227	0.0211	0.0219	0.0219	0.0215
0.0	0.0	0.0	662.7606	-1046.5146	NaN	NaN	1.3	0.8909	0.0226	0.0211	0.0219	0.0219	0.0215
0.0	0.0	0.0	-2476.2394	2821.4854	NaN	NaN	1.3	0.8913	0.0226	0.021	0.0218	0.0219	0.0214
0.0	0.0	0.0	-1731.2394	-1987.5146	NaN	NaN	0.5345	0.891	0.0227	0.0211	0.0219	0.0218	0.0215
0.0	0.0	0.0	-1581.2394	833.4854	NaN	NaN	-0.3	0.8916	0.0225	0.021	0.0218	0.0217	0.0214
0.0	0.0	0.0	-2411.2394	1155.4854	NaN	NaN	-0.3	0.8912	0.0227	0.0212	0.0219	0.0217	0.0214
0.0	0.0	0.0	-2592.2394	-50.5146	NaN	NaN	0.0191	0.8913	0.0227	0.0212	0.0219	0.0216	0.0213
0.0	0.0	0.0	-1130.2394	-744.5146	NaN	NaN	0.3971	0.8911	0.0227	0.0214	0.022	0.0215	0.0213
0.0	0.0	0.0	-1604.2394	-3191.5146	NaN	NaN	0.6655	0.891	0.0227	0.0215	0.0221	0.0213	0.0213
0.0	0.0	0.0	-1792.2394	-1919.5146	NaN	NaN	0.5171	0.8913	0.0226	0.0215	0.0221	0.0212	0.0213
0.0	0.0	0.0	-1814.2394	-2294.5146	NaN	NaN	0.5584	0.8914	0.0226	0.0214	0.0221	0.0212	0.0213
0.0	0.0	0.0	-2261.2394	1764.4854	NaN	NaN	-0.3	0.8918	0.0225	0.0212	0.0219	0.0213	0.0212
0.0	0.0	0.0	-1501.2394	687.4854	NaN	NaN	-0.3	0.8918	0.0225	0.0211	0.0219	0.0214	0.0212
0.0	0.0	0.0	-1872.2394	-131.5146	NaN	NaN	0.0656	0.8916	0.0226	0.0211	0.0219	0.0214	0.0213
0.0	0.0	0.0	-362.2394	340.4854	NaN	NaN	-0.3	0.8914	0.0228	0.0212	0.0219	0.0215	0.0213
0.0	0.0	0.0	-1448.2394	1474.4854	NaN	NaN	1.3	0.8914	0.0228	0.0212	0.0219	0.0215	0.0213
0.0	0.0	0.0	-657.2394	-93.5146	NaN	NaN	0.1246	0.891	0.0229	0.0212	0.0221	0.0215	0.0213
0.0	0.0	0.0	-2250.2394	27.4854	NaN	NaN	-0.0124	0.891	0.0229	0.0213	0.0221	0.0213	0.0213
0.0	0.0	0.0	-1318.2394	-1805.5146	NaN	NaN	0.578	0.891	0.0229	0.0214	0.0222	0.0213	0.0213
0.0	0.0	0.0	-2155.2394	-102.5146	NaN	NaN	0.0454	0.8913	0.0228	0.0213	0.0221	0.0212	0.0212
0.0	0.0	0.0	-1798.2394	-309.5146	NaN	NaN	0.1468	0.8913	0.0228	0.0213	0.0222	0.0212	0.0212
0.0	0.0	0.0	-1988.2394	92.4854	NaN	NaN	-0.0488	0.8913	0.0229	0.0213	0.0222	0.0212	0.0212
0.0	0.0	0.0	-2025.2394	-2132.5146	NaN	NaN	0.5129	0.8912	0.0229	0.0214	0.0222	0.0211	0.0212
0.0	0.0	0.0	-2057.2394	-325.5146	NaN	NaN	0.1366	0.8914	0.0229	0.0214	0.0222	0.0211	0.0211
0.0	0.0	0.0	-2811.2394	54.4854	NaN	NaN	-0.0198	0.8914	0.0228	0.0214	0.0222	0.0211	0.0212
0.0	0.0	0.0	-1903.2394	-477.5146	NaN	NaN	0.2006	0.8914	0.0228	0.0214	0.0222	0.0211	0.0212
0.0	0.0	0.0	-802.2394	-229.5146	NaN	NaN	0.2225	0.8913	0.0228	0.0213	0.0222	0.0211	0.0212
0.0	0.0	0.0	-1577.2394	1083.4854	NaN	NaN	-0.3	0.8911	0.0228	0.0213	0.0223	0.0212	0.0213
0.0	0.0	0.0	-1442.2394	-1695.5146	NaN	NaN	0.5404	0.8909	0.0229	0.0214	0.0223	0.0213	0.0214
0.0	0.0	0.0	-2536.2394	-269.5146	NaN	NaN	0.0961	0.8908	0.0229	0.0214	0.0223	0.0213	0.0214
0.0	0.0	0.0	-496.2394	-1591.5146	NaN	NaN	0.7623	0.8906	0.0229	0.0214	0.0223	0.0213	0.0214
0.0	0.0	0.0	-2936.2394	-597.5146	NaN	NaN	0.1691	0.8907	0.0229	0.0214	0.0223	0.0213	0.0214
0.0	0.0	0.0	-1685.2394	-140.5146	NaN	NaN	0.077	0.8907	0.0229	0.0214	0.0224	0.0213	0.0213
0.0	0.0	0.0	-2372.2394	-301.5146	NaN	NaN	0.1128	0.8907	0.0229	0.0215	0.0224	0.0212	0.0213
0.0	0.0	0.0	-2021.2394	-3852.5146	NaN	NaN	0.6559	0.8907	0.0229	0.0216	0.0223	0.0211	0.0213
0.0	0.0	0.0	-1662.2394	-2424.5146	NaN	NaN	0.5933	0.891	0.0228	0.0216	0.0223	0.021	0.0213
0.0	0.0	0.0	-1609.2394	-975.5146	NaN	NaN	0.3774	0.8911	0.0227	0.0215	0.0223	0.021	0.0213
0.0	0.0	0.0	-2533.2394	-1287.5146	NaN	NaN	0.337	0.8914	0.0226	0.0214	0.0222	0.0211	0.0214
0.0	0.0	0.0	-1941.2394	-1640.5146	NaN	NaN	0.458	0.8912	0.0225	0.0213	0.0223	0.0212	0.0214
0.0	0.0	0.0	-1491.2394	1770.4854	NaN	NaN	1.3	0.8912	0.0225	0.0212	0.0223	0.0213	0.0214
0.0	0.0	0.0	-857.2394	1050.4854	NaN	NaN	1.3	0.8909	0.0227	0.0213	0.0223	0.0214	0.0215
0.0	0.0	0.0	-1969.2394	-2314.5146	NaN	NaN	0.5403	0.891	0.0227	0.0214	0.0223	0.0212	0.0214
0.0	0.0	0.0	-412.2394	-2304.5146	NaN	NaN	0.8483	0.891	0.0227	0.0213	0.0223	0.0212	0.0214
0.0	0.0	0.0	-1953.2394	-1408.5146	NaN	NaN	0.419	0.8914	0.0227	0.0212	0.0223	0.0212	0.0212
0.0	0.0	0.0	517.7606	2023.4854	NaN	NaN	0.7963	0.8916	0.0227	0.021	0.0222	0.0213	0.0212
0.0	0.0	0.0	-1454.2394	-1408.5146	NaN	NaN	0.492	0.8915	0.0227	0.0211	0.0222	0.0213	0.0212
0.0	0.0	0.0	-1475.2394	-967.5146	NaN	NaN	0.3961	0.8914	0.0228	0.0211	0.0222	0.0213	0.0211
0.0	0.0	0.0	-2329.2394	-244.5146	NaN	NaN	0.095	0.8915	0.0228	0.0211	0.0222	0.0212	0.0211
0.0	0.0	0.0	-2734.2394	-255.5146	NaN	NaN	0.0855	0.8914	0.0229	0.0212	0.0223	0.0212	0.0211
0.0	0.0	0.0	-2247.2394	458.4854	NaN	NaN	-0.2563	0.8915	0.0229	0.0213	0.0223	0.0211	0.0211
0.0	0.0	0.0	-1148.2394	-306.5146	NaN	NaN	0.2107	0.8914	0.0229	0.0213	0.0223	0.0211	0.021
0.0	0.0	0.0	-1684.2394	-1091.5146	NaN	NaN	0.3932	0.8915	0.0229	0.0213	0.0222	0.0211	0.021
0.0	0.0	0.0	-1601.2394	256.4854	NaN	NaN	-0.1907	0.8916	0.0229	0.0213	0.0222	0.021	0.021
0.0	0.0	0.0	-770.2394	-2319.5146	NaN	NaN	0.7507	0.8913	0.0229	0.0215	0.0222	0.0209	0.0211
0.0	0.0	0.0	-410.2394	-177.5146	NaN	NaN	0.302	0.8915	0.0229	0.0215	0.0221	0.0209	0.021
0.0	0.0	0.0	-1381.2394	-309.5146	NaN	NaN	0.1831	0.8915	0.0229	0.0216	0.0221	0.0209	0.021
0.0	0.0	0.0	-2608.2394	148.4854	NaN	NaN	-0.0604	0.8916	0.0229	0.0216	0.0221	0.0208	0.021
0.0	0.0	0.0	624.7606	-47.5146	NaN	NaN	-0.0823	0.8916	0.023	0.0216	0.022	0.0208	0.021
0.0	0.0	0.0	-402.2394	-2078.5146	NaN	NaN	0.8379	0.8911	0.023	0.0218	0.0222	0.0208	0.0211
0.0	0.0	0.0	-1064.2394	1810.4854	NaN	NaN	1.3	0.8911	0.0231	0.0218	0.0221	0.0208	0.0211
0.0	0.0	0.0	-1360.2394	67.4854	NaN	NaN	-0.0522	0.891	0.0232	0.0218	0.0221	0.0208	0.0211
0.0	0.0	0.0	-491.2394	1765.4854	NaN	NaN	1.3	0.8912	0.0231	0.0216	0.0221	0.0209	0.0211
0.0	0.0	0.0	-763.2394	1012.4854	NaN	NaN	1.3	0.8912	0.0231	0.0216	0.0221	0.021	0.0211
0.0	0.0	0.0	-457.2394	2278.4854	NaN	NaN	1.2511	0.8909	0.0232	0.0216	0.0222	0.021	0.0211
0.0	0.0	0.0	-884.2394	1052.4854	NaN	NaN	1.3	0.8904	0.0232	0.0219	0.0225	0.0208	0.0213
0.0	0.0	0.0	-2137.2394	-1567.5146	NaN	NaN	0.4231	0.8912	0.023	0.0218	0.0223	0.0204	0.0211
0.0	0.0	0.0	-1756.2394	-3261.5146	NaN	NaN	0.65	0.8916	0.023	0.0219	0.0222	0.0202	0.0211
0.0	0.0	0.0	-2235.2394	-2642.5146	NaN	NaN	0.5417	0.8922	0.0228	0.0218	0.0221	0.0201	0.021
0.0	0.0	0.0	-750.2394	217.4854	NaN	NaN	-0.3	0.8926	0.0226	0.0217	0.022	0.0202	0.0209
0.0	0.0	0.0	-114.2394	-1509.5146	NaN	NaN	0.9296	0.8926	0.0226	0.0217	0.022	0.0202	0.0209
0.0	0.0	0.0	-755.2394	-537.5146	NaN	NaN	0.4158	0.8926	0.0227	0.0217	0.0219	0.0202	0.0209
0.0	0.0	0.0	-2283.2394	-1557.5146	NaN	NaN	0.4055	0.8922	0.0228	0.0219	0.022	0.0202	0.021
0.0	0.0	0.0	-2158.2394	-2150.5146	NaN	NaN	0.4991	0.8922	0.0228	0.0219	0.0219	0.0202	0.021
0.0	0.0	0.0	-2564.2394	-1255.5146	NaN	NaN	0.3287	0.892	0.0228	0.0219	0.022	0.0203	0.0211
0.0	0.0	0.0	-492.2394	-67.5146	NaN	NaN	0.1206	0.8923	0.0227	0.0218	0.0219	0.0203	0.021
0.0	0.0	0.0	-944.2394	237.4854	NaN	NaN	-0.3	0.892	0.0228	0.0219	0.0219	0.0204	0.021
0.0	0.0	0.0	-2857.2394	-1847.5146	NaN	NaN	0.3927	0.892	0.0228	0.0219	0.0219	0.0203	0.021
0.0	0.0	0.0	-1135.2394	-1363.5146	NaN	NaN	0.5457	0.892	0.0228	0.0219	0.0219	0.0203	0.021
0.0	0.0	0.0	-1691.2394	-3863.5146	NaN	NaN	0.6955	0.892	0.0228	0.022	0.0219	0.0203	0.0211
0.0	0.0	0.0	-900.2394	-385.5146	NaN	NaN	0.2998	0.8921	0.0227	0.022	0.0218	0.0203	0.0211
0.0	0.0	0.0	-561.2394	246.4854	NaN	NaN	-0.3	0.8922	0.0227	0.0219	0.0218	0.0204	0.0211
0.0	0.0	0.0	-1565.2394	238.4854	NaN	NaN	-0.1798	0.8922	0.0226	0.0219	0.0218	0.0204	0.0211
0.0	0.0	0.0	-975.2394	651.4854	NaN	NaN	-0.3	0.8922	0.0226	0.0219	0.0218	0.0204	0.0211
0.0	0.0	0.0	-2146.2394	395.4854	NaN	NaN	-0.2259	0.8921	0.0227	0.0219	0.0218	0.0204	0.0211
0.0	0.0	0.0	-179.2394	529.4854	NaN	NaN	1.3	0.8919	0.0227	0.0219	0.0218	0.0205	0.0212
0.0	0.0	0.0	-1949.2394	1778.4854	NaN	NaN	-0.3	0.8919	0.0227	0.0218	0.0219	0.0205	0.0212
0.0	0.0	0.0	-2133.2394	-719.5146	NaN	NaN	0.2522	0.8919	0.0227	0.0218	0.0219	0.0206	0.0212
0.0	0.0	0.0	-1735.2394	-1755.5146	NaN	NaN	0.5029	0.892	0.0226	0.0218	0.0219	0.0206	0.0211
0.0	0.0	0.0	-2431.2394	693.4854	NaN	NaN	-0.3	0.892	0.0226	0.0217	0.022	0.0206	0.0211
0.0	0.0	0.0	-1733.2394	-346.5146	NaN	NaN	0.1666	0.8919	0.0226	0.0217	0.022	0.0207	0.0211
0.0	0.0	0.0	-1287.2394	-1809.5146	NaN	NaN	0.5843	0.8917	0.0226	0.0218	0.0221	0.0207	0.0211
0.0	0.0	0.0	-1301.2394	-1893.5146	NaN	NaN	0.5927	0.8917	0.0226	0.0218	0.0221	0.0207	0.0211
0.0	0.0	0.0	-2124.2394	-1507.5146	NaN	NaN	0.4151	0.892	0.0225	0.0217	0.0221	0.0208	0.021
0.0	0.0	0.0	-216.2394	667.4854	NaN	NaN	1.3	0.8921	0.0224	0.0215	0.0221	0.0209	0.021
0.0	0.0	0.0	-99.2394	-429.5146	NaN	NaN	0.8123	0.8923	0.0223	0.0213	0.0221	0.021	0.0209
0.0	0.0	0.0	148.7606	2414.4854	NaN	NaN	0.942	0.8926	0.0224	0.0211	0.022	0.0211	0.0208
0.0	0.0	0.0	-2892.2394	-1016.5146	NaN	NaN	0.2601	0.8925	0.0224	0.0212	0.0221	0.021	0.0208
0.0	0.0	0.0	-2932.2394	14.4854	NaN	NaN	-0.005	0.8927	0.0224	0.0212	0.0222	0.0209	0.0206
0.0	0.0	0.0	-3381.2394	-2833.5146	NaN	NaN	0.4559	0.8926	0.0224	0.0213	0.0223	0.0209	0.0206
0.0	0.0	0.0	-1575.2394	-328.5146	NaN	NaN	0.1726	0.8926	0.0224	0.0212	0.0224	0.021	0.0205
0.0	0.0	0.0	-2534.2394	-1588.5146	NaN	NaN	0.3853	0.8927	0.0224	0.0211	0.0224	0.021	0.0205
0.0	0.0	0.0	-1518.2394	-1490.5146	NaN	NaN	0.4954	0.8925	0.0224	0.021	0.0225	0.0212	0.0205
0.0	0.0	0.0	-988.2394	-2335.5146	NaN	NaN	0.7027	0.8924	0.0224	0.0209	0.0225	0.0213	0.0204
0.0	0.0	0.0	-1825.2394	-214.5146	NaN	NaN	0.1052	0.8922	0.0226	0.0208	0.0226	0.0214	0.0203
0.0	0.0	0.0	-1184.2394	3416.4854	NaN	NaN	1.3	0.8921	0.0227	0.0208	0.0226	0.0214	0.0203
0.0	0.0	0.0	-2038.2394	197.4854	NaN	NaN	-0.1073	0.8921	0.0226	0.0209	0.0225	0.0214	0.0204
0.0	0.0	0.0	-966.2394	-3619.5146	NaN	NaN	0.7893	0.8918	0.0225	0.021	0.0225	0.0216	0.0206
0.0	0.0	0.0	-483.2394	1400.4854	NaN	NaN	1.3	0.8923	0.0225	0.0208	0.0225	0.0215	0.0204
0.0	0.0	0.0	-62.2394	1538.4854	NaN	NaN	1.0422	0.8925	0.0225	0.0207	0.0224	0.0214	0.0204
0.0	0.0	0.0	-2377.2394	-1308.5146	NaN	NaN	0.355	0.8922	0.0224	0.0209	0.0224	0.0215	0.0206
0.0	0.0	0.0	-1416.2394	-2098.5146	NaN	NaN	0.5971	0.8921	0.0224	0.021	0.0223	0.0214	0.0207
0.0	0.0	0.0	-1570.2394	715.4854	NaN	NaN	-0.3	0.8925	0.0223	0.021	0.0223	0.0212	0.0207
0.0	0.0	0.0	-1455.2394	-2216.5146	NaN	NaN	0.6037	0.8925	0.0222	0.0211	0.0222	0.0211	0.0208
0.0	0.0	0.0	-940.2394	2629.4854	NaN	NaN	1.3	0.8929	0.0223	0.0209	0.0221	0.0211	0.0206
0.0	0.0	0.0	-1465.2394	1909.4854	NaN	NaN	1.3	0.8926	0.0224	0.021	0.0221	0.0211	0.0208
0.0	0.0	0.0	-280.2394	-491.5146	NaN	NaN	0.6369	0.892	0.0224	0.0214	0.0221	0.0211	0.021
0.0	0.0	0.0	-2118.2394	-1423.5146	NaN	NaN	0.4019	0.8918	0.0224	0.0215	0.0221	0.0211	0.0211
0.0	0.0	0.0	-2584.2394	-1989.5146	NaN	NaN	0.435	0.8916	0.0225	0.0216	0.0221	0.021	0.0212
0.0	0.0	0.0	-887.2394	1372.4854	NaN	NaN	1.3	0.8924	0.0223	0.0214	0.0219	0.0209	0.0211
0.0	0.0	0.0	-909.2394	-591.5146	NaN	NaN	0.3941	0.8924	0.0223	0.0212	0.0218	0.021	0.0212
0.0	0.0	0.0	-192.2394	-3121.5146	NaN	NaN	0.942	0.8934	0.022	0.0209	0.0216	0.0211	0.021
0.0	0.0	0.0	-1136.2394	3180.4854	NaN	NaN	1.3	0.8924	0.0224	0.0211	0.0218	0.0213	0.0211
0.0	0.0	0.0	-615.2394	-312.5146	NaN	NaN	0.3369	0.8926	0.0222	0.0213	0.0217	0.0211	0.0211
0.0	0.0	0.0	-3062.2394	-3704.5146	NaN	NaN	0.5475	0.8931	0.0219	0.0214	0.0218	0.0208	0.021
0.0	0.0	0.0	-3181.2394	-523.5146	NaN	NaN	0.1413	0.8939	0.0217	0.0212	0.0217	0.0207	0.0208
0.0	0.0	0.0	-1669.2394	-2170.5146	NaN	NaN	0.5653	0.8946	0.0215	0.0211	0.0215	0.0207	0.0206
0.0	0.0	0.0	-2033.2394	2651.4854	NaN	NaN	1.3	0.8951	0.0214	0.0209	0.0215	0.0207	0.0205
0.0	0.0	0.0	-1411.2394	-1473.5146	NaN	NaN	0.5108	0.8949	0.0213	0.021	0.0216	0.0208	0.0204
0.0	0.0	0.0	-2284.2394	-347.5146	NaN	NaN	0.132	0.8951	0.0212	0.0209	0.0217	0.0207	0.0204
0.0	0.0	0.0	-1015.2394	-2845.5146	NaN	NaN	0.737	0.8952	0.021	0.0209	0.0218	0.0207	0.0204
0.0	0.0	0.0	-1690.2394	950.4854	NaN	NaN	-0.3	0.8958	0.0209	0.0207	0.0218	0.0206	0.0202
0.0	0.0	0.0	-1478.2394	1825.4854	NaN	NaN	1.3	0.8957	0.0209	0.0207	0.0219	0.0206	0.0201
0.0	0.0	0.0	-1168.2394	-2317.5146	NaN	NaN	0.6649	0.8959	0.0209	0.0207	0.0219	0.0206	0.02
0.0	0.0	0.0	-2204.2394	-666.5146	NaN	NaN	0.2322	0.8945	0.0212	0.0209	0.0221	0.021	0.0203
0.0	0.0	0.0	-1991.2394	-1595.5146	NaN	NaN	0.4448	0.8948	0.0214	0.0209	0.0219	0.021	0.0201
0.0	0.0	0.0	-1174.2394	249.4854	NaN	NaN	-0.2698	0.8832	0.0241	0.0229	0.0239	0.0234	0.0225
0.0	0.0	0.0	-2579.2394	314.4854	NaN	NaN	-0.1389	0.9005	0.0204	0.0193	0.0215	0.0203	0.018
