# Supplementary material for: DeepFRET, a software for rapid and automated single-molecule FRET data classification using deep learning
Source: eLife. 2020 Nov 3;9:e60404. doi: 10.7554/eLife.60404 (PMC7609065; doi:10.7554/eLife.60404)
Supplement: Figure 4—source data 1. [file elife-60404-fig4-data1.zip › Figure 4-source data 1/Fig_S4a/Traces/traces_all_n294/Traces_Fig2d_4mMAc_mov1_combined_tif_pair20.txt]

Exported by DeepFRET
Date: 2020-08-26, 18:13
Video filename: None
FRET pair #20
Bleaches at 106
D-Dexc-bg	A-Dexc-bg	A-Aexc-bg	D-Dexc-rw	A-Dexc-rw	A-Aexc-rw	S	E	p_bleached	p_aggregated	p_noisy	p_scrambled	p_static	p_dynamic
0.0	0.0	0.0	27683.5219	16408.922	NaN	NaN	0.3721	0.0353	0.8422	0.0295	0.0378	0.0306	0.0246
0.0	0.0	0.0	29052.5219	13665.922	NaN	NaN	0.3199	0.0291	0.856	0.0269	0.035	0.0294	0.0235
0.0	0.0	0.0	28987.5219	11551.922	NaN	NaN	0.285	0.0278	0.8666	0.0243	0.0318	0.0278	0.0216
0.0	0.0	0.0	29846.5219	13309.922	NaN	NaN	0.3084	0.0273	0.8675	0.0239	0.0318	0.0279	0.0215
0.0	0.0	0.0	27736.5219	9083.922	NaN	NaN	0.2467	0.0275	0.8665	0.0237	0.032	0.0283	0.022
0.0	0.0	0.0	25361.5219	8475.922	NaN	NaN	0.2505	0.0278	0.8655	0.0238	0.032	0.0285	0.0224
0.0	0.0	0.0	29269.5219	10106.922	NaN	NaN	0.2567	0.0276	0.8665	0.0238	0.0316	0.0282	0.0222
0.0	0.0	0.0	28679.5219	8843.922	NaN	NaN	0.2357	0.0276	0.8662	0.0238	0.0317	0.0283	0.0223
0.0	0.0	0.0	29806.5219	11971.922	NaN	NaN	0.2866	0.0275	0.8665	0.0239	0.0316	0.0282	0.0224
0.0	0.0	0.0	28655.5219	12968.922	NaN	NaN	0.3116	0.0273	0.8672	0.0238	0.0314	0.028	0.0223
0.0	0.0	0.0	26427.5219	9926.922	NaN	NaN	0.2731	0.027	0.8678	0.0238	0.0313	0.0278	0.0223
0.0	0.0	0.0	30879.5219	8216.922	NaN	NaN	0.2102	0.0267	0.8684	0.0238	0.0313	0.0275	0.0223
0.0	0.0	0.0	28064.5219	10022.922	NaN	NaN	0.2632	0.0264	0.8691	0.0236	0.0314	0.0273	0.0222
0.0	0.0	0.0	29857.5219	10383.922	NaN	NaN	0.258	0.0263	0.8686	0.0234	0.032	0.0276	0.022
0.0	0.0	0.0	32618.5219	16422.922	NaN	NaN	0.3349	0.0263	0.8679	0.0232	0.0329	0.0278	0.0219
0.0	0.0	0.0	30453.5219	12927.922	NaN	NaN	0.298	0.0264	0.8673	0.0229	0.0337	0.0281	0.0216
0.0	0.0	0.0	27957.5219	12577.922	NaN	NaN	0.3103	0.0276	0.8628	0.0236	0.0353	0.0288	0.0219
0.0	0.0	0.0	24824.5219	11272.922	NaN	NaN	0.3123	0.0263	0.8696	0.0228	0.0327	0.0276	0.021
0.0	0.0	0.0	28229.5219	11858.922	NaN	NaN	0.2958	0.0257	0.8699	0.0228	0.0325	0.0279	0.0212
0.0	0.0	0.0	25881.5219	15353.922	NaN	NaN	0.3723	0.0258	0.8705	0.0226	0.0321	0.0279	0.0211
0.0	0.0	0.0	27121.5219	9980.922	NaN	NaN	0.269	0.0258	0.8699	0.0227	0.0322	0.028	0.0213
0.0	0.0	0.0	25747.5219	13484.922	NaN	NaN	0.3437	0.0258	0.8701	0.0228	0.032	0.0279	0.0214
0.0	0.0	0.0	31179.5219	12688.922	NaN	NaN	0.2892	0.0257	0.8703	0.0229	0.0318	0.0278	0.0215
0.0	0.0	0.0	28099.5219	13694.922	NaN	NaN	0.3277	0.026	0.869	0.0231	0.0321	0.0279	0.0219
0.0	0.0	0.0	25677.5219	13902.922	NaN	NaN	0.3513	0.0259	0.8689	0.0232	0.032	0.0279	0.0221
0.0	0.0	0.0	29354.5219	9825.922	NaN	NaN	0.2508	0.0261	0.8682	0.0233	0.0321	0.028	0.0223
0.0	0.0	0.0	26671.5219	12914.922	NaN	NaN	0.3262	0.026	0.8681	0.0235	0.032	0.028	0.0224
0.0	0.0	0.0	27789.5219	7525.922	NaN	NaN	0.2131	0.0259	0.8683	0.0236	0.0319	0.0279	0.0224
0.0	0.0	0.0	30002.5219	15792.922	NaN	NaN	0.3449	0.0258	0.8685	0.0236	0.0318	0.0279	0.0224
0.0	0.0	0.0	28293.5219	11987.922	NaN	NaN	0.2976	0.0258	0.8683	0.0239	0.0316	0.0279	0.0225
0.0	0.0	0.0	23023.5219	10358.922	NaN	NaN	0.3103	0.0258	0.8681	0.0241	0.0315	0.0279	0.0226
0.0	0.0	0.0	25522.5219	11186.922	NaN	NaN	0.3047	0.0258	0.8682	0.0242	0.0314	0.028	0.0225
0.0	0.0	0.0	28826.5219	11661.922	NaN	NaN	0.288	0.0261	0.8672	0.0244	0.0316	0.0281	0.0227
0.0	0.0	0.0	29150.5219	14747.922	NaN	NaN	0.336	0.0259	0.8676	0.0244	0.0314	0.0281	0.0226
0.0	0.0	0.0	26875.5219	15151.922	NaN	NaN	0.3605	0.026	0.8674	0.0244	0.0314	0.0281	0.0226
0.0	0.0	0.0	24951.5219	14455.922	NaN	NaN	0.3668	0.0261	0.8675	0.0244	0.0313	0.0281	0.0226
0.0	0.0	0.0	28896.5219	11718.922	NaN	NaN	0.2885	0.0262	0.867	0.0245	0.0314	0.0282	0.0227
0.0	0.0	0.0	27207.5219	12601.922	NaN	NaN	0.3166	0.0264	0.8667	0.0246	0.0314	0.0282	0.0228
0.0	0.0	0.0	32345.5219	14200.922	NaN	NaN	0.3051	0.0266	0.8664	0.0247	0.0314	0.0282	0.0228
0.0	0.0	0.0	24978.5219	12590.922	NaN	NaN	0.3351	0.0267	0.8662	0.0247	0.0314	0.0282	0.0228
0.0	0.0	0.0	28333.5219	13043.922	NaN	NaN	0.3152	0.0266	0.8666	0.0246	0.0313	0.0281	0.0228
0.0	0.0	0.0	26553.5219	11797.922	NaN	NaN	0.3076	0.0266	0.8667	0.0246	0.0314	0.0281	0.0227
0.0	0.0	0.0	23974.5219	8747.922	NaN	NaN	0.2673	0.0265	0.8673	0.0244	0.0313	0.0279	0.0226
0.0	0.0	0.0	26654.5219	13121.922	NaN	NaN	0.3299	0.0265	0.8674	0.0244	0.0313	0.0279	0.0225
0.0	0.0	0.0	26564.5219	15334.922	NaN	NaN	0.366	0.0264	0.8679	0.0244	0.0312	0.0278	0.0224
0.0	0.0	0.0	29083.5219	12000.922	NaN	NaN	0.2921	0.0265	0.8678	0.0243	0.0312	0.0278	0.0224
0.0	0.0	0.0	25065.5219	6847.922	NaN	NaN	0.2146	0.0264	0.8679	0.0243	0.0312	0.0278	0.0223
0.0	0.0	0.0	28229.5219	8410.922	NaN	NaN	0.2296	0.0264	0.8681	0.0242	0.0312	0.0278	0.0223
0.0	0.0	0.0	27218.5219	10878.922	NaN	NaN	0.2856	0.0264	0.8681	0.0241	0.0314	0.0278	0.0222
0.0	0.0	0.0	28866.5219	13279.922	NaN	NaN	0.3151	0.0264	0.8681	0.0241	0.0315	0.0278	0.0221
0.0	0.0	0.0	27388.5219	10957.922	NaN	NaN	0.2858	0.0266	0.8678	0.024	0.0318	0.0279	0.022
0.0	0.0	0.0	31214.5219	12844.922	NaN	NaN	0.2915	0.0265	0.8682	0.0239	0.0318	0.0278	0.0219
0.0	0.0	0.0	24624.5219	10806.922	NaN	NaN	0.305	0.0266	0.868	0.0237	0.0321	0.0278	0.0218
0.0	0.0	0.0	23317.5219	9849.922	NaN	NaN	0.297	0.0266	0.8679	0.0236	0.0324	0.0279	0.0216
0.0	0.0	0.0	28942.5219	12502.922	NaN	NaN	0.3017	0.0266	0.868	0.0234	0.0325	0.0279	0.0215
0.0	0.0	0.0	28935.5219	12958.922	NaN	NaN	0.3093	0.0267	0.868	0.0234	0.0325	0.0279	0.0215
0.0	0.0	0.0	26235.5219	11893.922	NaN	NaN	0.3119	0.0267	0.8679	0.0234	0.0326	0.0279	0.0215
0.0	0.0	0.0	23039.5219	11915.922	NaN	NaN	0.3409	0.0267	0.8677	0.0235	0.0326	0.028	0.0215
0.0	0.0	0.0	29132.5219	10209.922	NaN	NaN	0.2595	0.0267	0.868	0.0235	0.0324	0.0278	0.0215
0.0	0.0	0.0	27091.5219	11537.922	NaN	NaN	0.2987	0.0267	0.8675	0.0236	0.0327	0.0279	0.0216
0.0	0.0	0.0	21443.5219	10984.922	NaN	NaN	0.3387	0.0267	0.8675	0.0236	0.0326	0.0279	0.0216
0.0	0.0	0.0	26668.5219	8835.922	NaN	NaN	0.2489	0.0268	0.8672	0.0237	0.0326	0.028	0.0218
0.0	0.0	0.0	24001.5219	12210.922	NaN	NaN	0.3372	0.0269	0.8665	0.0237	0.0327	0.0282	0.022
0.0	0.0	0.0	24622.5219	14495.922	NaN	NaN	0.3706	0.0269	0.8661	0.0238	0.0327	0.0283	0.0221
0.0	0.0	0.0	27580.5219	11570.922	NaN	NaN	0.2955	0.0271	0.8651	0.024	0.0329	0.0286	0.0224
0.0	0.0	0.0	25392.5219	9887.922	NaN	NaN	0.2803	0.0272	0.8646	0.0241	0.0327	0.0287	0.0227
0.0	0.0	0.0	24189.5219	7812.922	NaN	NaN	0.2441	0.0274	0.8634	0.0242	0.0329	0.029	0.023
0.0	0.0	0.0	25845.5219	10546.922	NaN	NaN	0.2898	0.0274	0.8629	0.0243	0.0331	0.0291	0.0232
0.0	0.0	0.0	27070.5219	8428.922	NaN	NaN	0.2374	0.0275	0.8618	0.0243	0.0335	0.0293	0.0236
0.0	0.0	0.0	23964.5219	11218.922	NaN	NaN	0.3189	0.0276	0.8606	0.0243	0.0341	0.0295	0.0239
0.0	0.0	0.0	24184.5219	8205.922	NaN	NaN	0.2533	0.0276	0.8593	0.0244	0.0348	0.0296	0.0243
0.0	0.0	0.0	23152.5219	10454.922	NaN	NaN	0.3111	0.0275	0.8566	0.0247	0.0359	0.03	0.0253
0.0	0.0	0.0	26901.5219	7326.922	NaN	NaN	0.2141	0.0272	0.8558	0.0248	0.0364	0.03	0.0258
0.0	0.0	0.0	21577.5219	12628.922	NaN	NaN	0.3692	0.0272	0.8545	0.0245	0.037	0.0305	0.0262
0.0	0.0	0.0	20043.5219	9159.922	NaN	NaN	0.3137	0.0277	0.8528	0.0242	0.0376	0.0313	0.0265
0.0	0.0	0.0	23534.5219	6168.922	NaN	NaN	0.2077	0.0285	0.8485	0.0242	0.0391	0.0325	0.0272
0.0	0.0	0.0	19345.5219	6774.922	NaN	NaN	0.2594	0.0289	0.8479	0.024	0.0394	0.0327	0.0271
0.0	0.0	0.0	18715.5219	11394.922	NaN	NaN	0.3784	0.0289	0.8445	0.024	0.0411	0.0335	0.0279
0.0	0.0	0.0	18131.5219	12102.922	NaN	NaN	0.4003	0.0289	0.8443	0.0239	0.0415	0.0333	0.028
0.0	0.0	0.0	23523.5219	8850.922	NaN	NaN	0.2734	0.0285	0.8439	0.0239	0.0419	0.0334	0.0283
0.0	0.0	0.0	24314.5219	9124.922	NaN	NaN	0.2729	0.0283	0.842	0.0242	0.043	0.0335	0.029
0.0	0.0	0.0	18976.5219	11380.922	NaN	NaN	0.3749	0.0281	0.8434	0.0239	0.0425	0.0335	0.0284
0.0	0.0	0.0	23320.5219	10912.922	NaN	NaN	0.3188	0.0281	0.8417	0.0243	0.0433	0.0338	0.0288
0.0	0.0	0.0	19840.5219	7822.922	NaN	NaN	0.2828	0.028	0.8402	0.0245	0.0443	0.0339	0.029
0.0	0.0	0.0	23123.5219	7994.922	NaN	NaN	0.2569	0.0278	0.8388	0.0246	0.0453	0.0343	0.0291
0.0	0.0	0.0	18444.5219	9551.922	NaN	NaN	0.3412	0.0277	0.8368	0.0248	0.0466	0.0347	0.0294
0.0	0.0	0.0	23132.5219	10916.922	NaN	NaN	0.3206	0.0273	0.8364	0.0247	0.047	0.0352	0.0294
0.0	0.0	0.0	20453.5219	9802.922	NaN	NaN	0.324	0.0266	0.8332	0.0252	0.0489	0.0355	0.0305
0.0	0.0	0.0	20661.5219	10024.922	NaN	NaN	0.3267	0.0261	0.8391	0.0241	0.0467	0.0352	0.0289
0.0	0.0	0.0	25470.5219	8217.922	NaN	NaN	0.2439	0.0256	0.8394	0.0244	0.0467	0.035	0.0289
0.0	0.0	0.0	20100.5219	10120.922	NaN	NaN	0.3349	0.0249	0.8447	0.0235	0.0449	0.0344	0.0275
0.0	0.0	0.0	23002.5219	9532.922	NaN	NaN	0.293	0.0245	0.8469	0.0235	0.0444	0.0339	0.0268
0.0	0.0	0.0	19711.5219	9995.922	NaN	NaN	0.3365	0.0244	0.8473	0.0235	0.0446	0.0337	0.0266
0.0	0.0	0.0	21443.5219	11048.922	NaN	NaN	0.34	0.0243	0.8474	0.0235	0.0448	0.0336	0.0264
0.0	0.0	0.0	19222.5219	13781.922	NaN	NaN	0.4176	0.0244	0.8473	0.0237	0.0449	0.0334	0.0264
0.0	0.0	0.0	23164.5219	8491.922	NaN	NaN	0.2683	0.0246	0.8477	0.0237	0.0444	0.0334	0.0263
0.0	0.0	0.0	21417.5219	8884.922	NaN	NaN	0.2932	0.025	0.8467	0.0238	0.0444	0.0336	0.0266
0.0	0.0	0.0	23469.5219	5463.922	NaN	NaN	0.1888	0.0254	0.8451	0.0237	0.0446	0.0342	0.027
0.0	0.0	0.0	21276.5219	9343.922	NaN	NaN	0.3052	0.0258	0.8421	0.0238	0.0457	0.0349	0.0277
0.0	0.0	0.0	21914.5219	12576.922	NaN	NaN	0.3646	0.0259	0.8394	0.0238	0.0468	0.0356	0.0285
0.0	0.0	0.0	23667.5219	7711.922	NaN	NaN	0.2458	0.0261	0.8367	0.0239	0.0473	0.0368	0.0293
0.0	0.0	0.0	22996.5219	8762.922	NaN	NaN	0.2759	0.0264	0.8329	0.0241	0.0477	0.0386	0.0303
0.0	0.0	0.0	18500.5219	11190.922	NaN	NaN	0.3769	0.027	0.826	0.0246	0.0483	0.0418	0.0324
0.0	0.0	0.0	23354.5219	11328.922	NaN	NaN	0.3266	0.0283	0.8185	0.0247	0.0474	0.0467	0.0343
0.0	0.0	0.0	18328.5219	15946.922	NaN	NaN	0.4653	0.0365	0.7984	0.0242	0.0478	0.0587	0.0344
0.0	0.0	0.0	21465.5219	8843.922	NaN	NaN	0.2918	0.0723	0.7528	0.0277	0.0428	0.0728	0.0316
0.0	0.0	0.0	829.5219	853.922	NaN	NaN	0.5072	0.7631	0.128	0.0222	0.0194	0.0338	0.0335
0.0	0.0	0.0	-1962.4781	2704.922	NaN	NaN	1.3	0.8688	0.0479	0.0202	0.0191	0.0205	0.0236
0.0	0.0	0.0	83.5219	740.922	NaN	NaN	0.8987	0.8811	0.0386	0.0188	0.0198	0.0208	0.0209
0.0	0.0	0.0	2356.5219	2569.922	NaN	NaN	0.5217	0.8945	0.031	0.0179	0.0192	0.0194	0.018
0.0	0.0	0.0	3694.5219	2500.922	NaN	NaN	0.4037	0.8984	0.0272	0.018	0.0194	0.0193	0.0177
0.0	0.0	0.0	1264.5219	2689.922	NaN	NaN	0.6802	0.8967	0.0271	0.0186	0.0195	0.0197	0.0184
0.0	0.0	0.0	-901.4781	2916.922	NaN	NaN	1.3	0.8959	0.0271	0.0188	0.0192	0.0199	0.0191
0.0	0.0	0.0	-1130.4781	1681.922	NaN	NaN	1.3	0.8965	0.0273	0.0188	0.0186	0.0198	0.0189
0.0	0.0	0.0	2867.5219	4281.922	NaN	NaN	0.5989	0.8925	0.0292	0.0202	0.0187	0.0205	0.019
0.0	0.0	0.0	2797.5219	4410.922	NaN	NaN	0.6119	0.8841	0.0327	0.0229	0.0191	0.0225	0.0187
0.0	0.0	0.0	154.5219	4175.922	NaN	NaN	0.9643	0.8818	0.0341	0.0237	0.0192	0.0226	0.0185
0.0	0.0	0.0	1285.5219	1732.922	NaN	NaN	0.5741	0.8855	0.0331	0.0228	0.0187	0.0222	0.0177
0.0	0.0	0.0	-577.4781	1267.922	NaN	NaN	1.3	0.8875	0.0327	0.0221	0.0184	0.022	0.0172
0.0	0.0	0.0	497.5219	-188.078	NaN	NaN	-0.3	0.8877	0.033	0.0219	0.0184	0.022	0.0169
0.0	0.0	0.0	319.5219	-371.078	NaN	NaN	1.3	0.8883	0.0329	0.0218	0.0184	0.0219	0.0166
0.0	0.0	0.0	693.5219	12.922	NaN	NaN	0.0183	0.8867	0.0337	0.022	0.0187	0.0222	0.0166
0.0	0.0	0.0	760.5219	321.922	NaN	NaN	0.2974	0.8871	0.034	0.0219	0.0186	0.022	0.0164
0.0	0.0	0.0	1965.5219	3369.922	NaN	NaN	0.6316	0.8864	0.0344	0.022	0.0187	0.022	0.0165
0.0	0.0	0.0	986.5219	3917.922	NaN	NaN	0.7989	0.8863	0.0352	0.0218	0.0186	0.0216	0.0165
0.0	0.0	0.0	-864.4781	-886.078	NaN	NaN	0.5062	0.8854	0.0357	0.0218	0.0188	0.0222	0.0161
0.0	0.0	0.0	1550.5219	6407.922	NaN	NaN	0.8052	0.8725	0.0439	0.021	0.0201	0.0244	0.0182
0.0	0.0	0.0	794.5219	1290.922	NaN	NaN	0.619	0.8673	0.0482	0.0207	0.0207	0.0244	0.0186
0.0	0.0	0.0	-592.4781	3123.922	NaN	NaN	1.234	0.8631	0.0514	0.0209	0.0212	0.0247	0.0187
0.0	0.0	0.0	2319.5219	3561.922	NaN	NaN	0.6056	0.8566	0.0561	0.0212	0.0217	0.0251	0.0192
0.0	0.0	0.0	-258.4781	4013.922	NaN	NaN	1.0688	0.8514	0.0599	0.0216	0.0219	0.0256	0.0196
0.0	0.0	0.0	434.5219	3523.922	NaN	NaN	0.8902	0.8457	0.0637	0.022	0.022	0.0264	0.0203
0.0	0.0	0.0	2335.5219	2673.922	NaN	NaN	0.5338	0.8248	0.0763	0.024	0.0231	0.0281	0.0236
0.0	0.0	0.0	927.5219	1223.922	NaN	NaN	0.5689	0.8242	0.0781	0.0236	0.0228	0.0277	0.0236
0.0	0.0	0.0	466.5219	199.922	NaN	NaN	0.3	0.8364	0.0715	0.0218	0.0224	0.0268	0.0211
0.0	0.0	0.0	2435.5219	923.922	NaN	NaN	0.275	0.8339	0.0738	0.0215	0.0231	0.0267	0.0209
0.0	0.0	0.0	1022.5219	2561.922	NaN	NaN	0.7147	0.8141	0.0874	0.023	0.0249	0.0276	0.023
0.0	0.0	0.0	1376.5219	3970.922	NaN	NaN	0.7426	0.7931	0.1008	0.0249	0.0268	0.0285	0.0259
0.0	0.0	0.0	783.5219	-443.078	NaN	NaN	-0.3	0.8062	0.0935	0.0233	0.0259	0.0271	0.024
0.0	0.0	0.0	769.5219	-1868.078	NaN	NaN	1.3	0.7942	0.1025	0.0247	0.0263	0.0275	0.0248
0.0	0.0	0.0	1237.5219	2902.922	NaN	NaN	0.7011	0.7526	0.1312	0.0292	0.0275	0.0302	0.0292
0.0	0.0	0.0	2037.5219	1573.922	NaN	NaN	0.4358	0.7318	0.1466	0.0307	0.0279	0.0313	0.0317
0.0	0.0	0.0	398.5219	3439.922	NaN	NaN	0.8962	0.7434	0.1393	0.0292	0.0271	0.0307	0.0303
0.0	0.0	0.0	505.5219	1175.922	NaN	NaN	0.6994	0.7531	0.1338	0.0275	0.0272	0.0297	0.0287
0.0	0.0	0.0	65.5219	3052.922	NaN	NaN	0.979	0.7282	0.1507	0.029	0.0286	0.0315	0.0319
0.0	0.0	0.0	-364.4781	2491.922	NaN	NaN	1.1713	0.7518	0.1353	0.0265	0.0275	0.0294	0.0295
0.0	0.0	0.0	2136.5219	1156.922	NaN	NaN	0.3513	0.7599	0.1287	0.0258	0.0277	0.0288	0.0292
0.0	0.0	0.0	2228.5219	-178.078	NaN	NaN	-0.0868	0.7673	0.1235	0.0247	0.0279	0.0279	0.0286
0.0	0.0	0.0	2254.5219	3035.922	NaN	NaN	0.5739	0.7664	0.1228	0.0248	0.0288	0.0276	0.0297
0.0	0.0	0.0	567.5219	2561.922	NaN	NaN	0.8187	0.7846	0.1108	0.0227	0.0281	0.026	0.0278
0.0	0.0	0.0	1443.5219	366.922	NaN	NaN	0.2027	0.7855	0.1097	0.0225	0.0288	0.0259	0.0278
0.0	0.0	0.0	874.5219	437.922	NaN	NaN	0.3337	0.7839	0.111	0.0224	0.0292	0.0258	0.0277
0.0	0.0	0.0	1153.5219	3175.922	NaN	NaN	0.7336	0.7597	0.1262	0.0249	0.0313	0.0273	0.0306
0.0	0.0	0.0	1048.5219	-663.078	NaN	NaN	-0.3	0.7633	0.1253	0.0241	0.0308	0.0265	0.0298
0.0	0.0	0.0	2739.5219	4858.922	NaN	NaN	0.6395	0.731	0.1454	0.0278	0.0335	0.0282	0.034
0.0	0.0	0.0	839.5219	5103.922	NaN	NaN	0.8587	0.7438	0.1372	0.0262	0.0327	0.0271	0.033
0.0	0.0	0.0	1739.5219	386.922	NaN	NaN	0.182	0.7668	0.122	0.0238	0.031	0.026	0.0305
0.0	0.0	0.0	2462.5219	1633.922	NaN	NaN	0.3989	0.7653	0.1226	0.0241	0.0309	0.0263	0.0308
0.0	0.0	0.0	287.5219	-62.078	NaN	NaN	-0.2754	0.7676	0.1212	0.024	0.0305	0.0264	0.0304
0.0	0.0	0.0	1340.5219	2611.922	NaN	NaN	0.6608	0.7594	0.1259	0.0251	0.0312	0.027	0.0315
0.0	0.0	0.0	200.5219	1184.922	NaN	NaN	0.8553	0.7686	0.1189	0.0241	0.0312	0.0268	0.0303
0.0	0.0	0.0	901.5219	4546.922	NaN	NaN	0.8345	0.7605	0.1228	0.025	0.0325	0.0272	0.0319
0.0	0.0	0.0	698.5219	1356.922	NaN	NaN	0.6602	0.7892	0.1027	0.0225	0.0303	0.027	0.0283
0.0	0.0	0.0	1766.5219	1147.922	NaN	NaN	0.3939	0.7929	0.1005	0.0215	0.0294	0.0278	0.0278
0.0	0.0	0.0	2540.5219	1811.922	NaN	NaN	0.4163	0.7725	0.1148	0.0238	0.0296	0.0297	0.0295
0.0	0.0	0.0	2769.5219	1732.922	NaN	NaN	0.3849	0.7294	0.1431	0.0286	0.031	0.0327	0.0352
0.0	0.0	0.0	1948.5219	1901.922	NaN	NaN	0.4939	0.7227	0.148	0.0292	0.0307	0.0333	0.0361
0.0	0.0	0.0	1201.5219	808.922	NaN	NaN	0.4024	0.737	0.1377	0.0278	0.0303	0.0329	0.0343
0.0	0.0	0.0	820.5219	493.922	NaN	NaN	0.3758	0.7559	0.1251	0.0261	0.0294	0.032	0.0315
0.0	0.0	0.0	-333.4781	3329.922	NaN	NaN	1.1113	0.7432	0.1324	0.0275	0.0302	0.0332	0.0334
0.0	0.0	0.0	436.5219	2424.922	NaN	NaN	0.8474	0.7375	0.1361	0.0281	0.0304	0.0338	0.0342
0.0	0.0	0.0	932.5219	2356.922	NaN	NaN	0.7165	0.7397	0.1348	0.028	0.0301	0.0338	0.0337
0.0	0.0	0.0	2637.5219	810.922	NaN	NaN	0.2352	0.7191	0.1481	0.0304	0.0309	0.0349	0.0366
0.0	0.0	0.0	1791.5219	3276.922	NaN	NaN	0.6465	0.7106	0.1533	0.0313	0.0314	0.0353	0.0381
0.0	0.0	0.0	1642.5219	2585.922	NaN	NaN	0.6116	0.7175	0.1476	0.0306	0.0317	0.0346	0.038
0.0	0.0	0.0	-681.4781	790.922	NaN	NaN	1.3	0.7572	0.1216	0.0267	0.0301	0.0319	0.0325
0.0	0.0	0.0	784.5219	482.922	NaN	NaN	0.381	0.7788	0.1076	0.0253	0.0286	0.0303	0.0294
0.0	0.0	0.0	3231.5219	1812.922	NaN	NaN	0.3594	0.7443	0.129	0.0296	0.0305	0.0316	0.0349
0.0	0.0	0.0	-711.4781	4264.922	NaN	NaN	1.2002	0.7398	0.1317	0.0302	0.0318	0.0303	0.0361
0.0	0.0	0.0	530.5219	-445.078	NaN	NaN	-0.3	0.7852	0.1033	0.0264	0.0293	0.0261	0.0297
0.0	0.0	0.0	223.5219	3493.922	NaN	NaN	0.9399	0.7964	0.0936	0.0275	0.0302	0.0239	0.0284
0.0	0.0	0.0	473.5219	-1314.078	NaN	NaN	1.3	0.8276	0.0739	0.0256	0.0268	0.0212	0.0249
0.0	0.0	0.0	-1481.4781	3490.922	NaN	NaN	1.3	0.8252	0.0737	0.0276	0.0272	0.0207	0.0257
0.0	0.0	0.0	169.5219	61.922	NaN	NaN	0.2675	0.8457	0.0614	0.0259	0.024	0.0194	0.0236
0.0	0.0	0.0	440.5219	1510.922	NaN	NaN	0.7743	0.8375	0.0646	0.028	0.0249	0.0193	0.0257
0.0	0.0	0.0	-630.4781	2394.922	NaN	NaN	1.3	0.8453	0.0601	0.0271	0.0237	0.0186	0.0252
0.0	0.0	0.0	-37.4781	2886.922	NaN	NaN	1.0132	0.8444	0.06	0.0272	0.0241	0.0186	0.0257
0.0	0.0	0.0	1187.5219	-700.078	NaN	NaN	-0.3	0.8582	0.0526	0.025	0.0226	0.0182	0.0234
0.0	0.0	0.0	462.5219	808.922	NaN	NaN	0.6362	0.8544	0.0541	0.0258	0.0226	0.0188	0.0244
0.0	0.0	0.0	1477.5219	3706.922	NaN	NaN	0.715	0.8372	0.0632	0.0278	0.0233	0.0201	0.0285
0.0	0.0	0.0	-41.4781	3304.922	NaN	NaN	1.0127	0.835	0.0641	0.0278	0.0238	0.0202	0.029
0.0	0.0	0.0	466.5219	710.922	NaN	NaN	0.6038	0.8509	0.0549	0.0255	0.0233	0.0194	0.026
0.0	0.0	0.0	-1185.4781	1052.922	NaN	NaN	-0.3	0.8675	0.0458	0.0232	0.0211	0.0189	0.0235
0.0	0.0	0.0	1517.5219	866.922	NaN	NaN	0.3636	0.8601	0.0487	0.0243	0.0224	0.0194	0.0251
0.0	0.0	0.0	329.5219	-1508.078	NaN	NaN	1.2796	0.8768	0.0406	0.0218	0.0202	0.0187	0.022
0.0	0.0	0.0	601.5219	1889.922	NaN	NaN	0.7586	0.8675	0.0449	0.0234	0.0209	0.0196	0.0237
0.0	0.0	0.0	2107.5219	-468.078	NaN	NaN	-0.2855	0.8717	0.0431	0.0227	0.0197	0.02	0.0228
0.0	0.0	0.0	1060.5219	4159.922	NaN	NaN	0.7969	0.8513	0.053	0.0253	0.0205	0.0223	0.0276
0.0	0.0	0.0	1506.5219	2255.922	NaN	NaN	0.5996	0.8472	0.0552	0.0258	0.0211	0.0223	0.0285
0.0	0.0	0.0	397.5219	538.922	NaN	NaN	0.5755	0.8601	0.0486	0.0245	0.0203	0.0212	0.0253
0.0	0.0	0.0	1461.5219	3239.922	NaN	NaN	0.6891	0.8574	0.0501	0.0249	0.0202	0.0212	0.0262
0.0	0.0	0.0	916.5219	2409.922	NaN	NaN	0.7245	0.8569	0.0504	0.0252	0.0205	0.0207	0.0264
0.0	0.0	0.0	-1392.4781	3169.922	NaN	NaN	1.3	0.8678	0.0449	0.0242	0.02	0.0191	0.0241
0.0	0.0	0.0	427.5219	2444.922	NaN	NaN	0.8512	0.874	0.0414	0.0236	0.0199	0.0182	0.023
0.0	0.0	0.0	413.5219	2406.922	NaN	NaN	0.8534	0.8781	0.0394	0.0229	0.0198	0.0175	0.0224
0.0	0.0	0.0	1249.5219	1954.922	NaN	NaN	0.6101	0.8781	0.0392	0.0229	0.02	0.0171	0.0227
0.0	0.0	0.0	486.5219	2228.922	NaN	NaN	0.8208	0.8793	0.0382	0.0225	0.0206	0.0168	0.0226
0.0	0.0	0.0	-63.4781	-858.078	NaN	NaN	0.9311	0.8856	0.0346	0.021	0.0203	0.0168	0.0215
0.0	0.0	0.0	-405.4781	-467.078	NaN	NaN	0.5353	0.8899	0.0321	0.0203	0.0198	0.0166	0.0213
0.0	0.0	0.0	1207.5219	3871.922	NaN	NaN	0.7623	0.884	0.0339	0.0211	0.0213	0.0164	0.0233
0.0	0.0	0.0	-1918.4781	2819.922	NaN	NaN	1.3	0.8853	0.0329	0.0206	0.0214	0.0165	0.0233
0.0	0.0	0.0	-1147.4781	2243.922	NaN	NaN	1.3	0.8837	0.0329	0.0207	0.0217	0.0171	0.0239
0.0	0.0	0.0	439.5219	362.922	NaN	NaN	0.4523	0.887	0.0312	0.0201	0.0211	0.0171	0.0235
0.0	0.0	0.0	124.5219	3230.922	NaN	NaN	0.9629	0.8842	0.0321	0.0206	0.0215	0.0168	0.0247
0.0	0.0	0.0	-1910.4781	5061.922	NaN	NaN	1.3	0.8805	0.0336	0.0211	0.022	0.0175	0.0253
0.0	0.0	0.0	-277.4781	671.922	NaN	NaN	1.3	0.8848	0.0315	0.0204	0.0212	0.0185	0.0237
0.0	0.0	0.0	-2059.4781	2068.922	NaN	NaN	1.3	0.8829	0.0312	0.0209	0.0217	0.0197	0.0236
0.0	0.0	0.0	-1510.4781	-867.078	NaN	NaN	0.3647	0.8839	0.0296	0.0208	0.0218	0.021	0.0228
0.0	0.0	0.0	-246.4781	187.922	NaN	NaN	-0.3	0.8854	0.0287	0.0206	0.0215	0.0213	0.0226
0.0	0.0	0.0	474.5219	-253.078	NaN	NaN	-0.3	0.8862	0.0281	0.0207	0.0214	0.0211	0.0226
0.0	0.0	0.0	-328.4781	2466.922	NaN	NaN	1.1536	0.8861	0.0278	0.021	0.0213	0.0208	0.023
0.0	0.0	0.0	-401.4781	2249.922	NaN	NaN	1.2172	0.8878	0.0268	0.0209	0.0209	0.0206	0.0229
0.0	0.0	0.0	1009.5219	4833.922	NaN	NaN	0.8272	0.8858	0.0275	0.0215	0.0213	0.0206	0.0234
0.0	0.0	0.0	-621.4781	1164.922	NaN	NaN	1.3	0.8885	0.026	0.021	0.0211	0.0209	0.0224
0.0	0.0	0.0	968.5219	5300.922	NaN	NaN	0.8455	0.887	0.0264	0.0215	0.0214	0.0211	0.0227
0.0	0.0	0.0	-1151.4781	1197.922	NaN	NaN	1.3	0.8893	0.0258	0.021	0.0211	0.0209	0.0218
0.0	0.0	0.0	1379.5219	3900.922	NaN	NaN	0.7387	0.8882	0.0259	0.0215	0.0214	0.021	0.0221
0.0	0.0	0.0	209.5219	1472.922	NaN	NaN	0.8755	0.8909	0.0253	0.0208	0.021	0.0207	0.0214
0.0	0.0	0.0	256.5219	1379.922	NaN	NaN	0.8432	0.8906	0.0252	0.0209	0.0211	0.0207	0.0215
0.0	0.0	0.0	-62.4781	1353.922	NaN	NaN	1.0484	0.8917	0.0249	0.0208	0.0209	0.0206	0.0213
0.0	0.0	0.0	219.5219	1439.922	NaN	NaN	0.8677	0.8911	0.025	0.0209	0.0211	0.0206	0.0214
0.0	0.0	0.0	-635.4781	729.922	NaN	NaN	1.3	0.8925	0.0245	0.0207	0.0208	0.0204	0.0212
0.0	0.0	0.0	58.5219	607.922	NaN	NaN	0.9122	0.8926	0.0244	0.0208	0.0208	0.0203	0.0211
0.0	0.0	0.0	629.5219	2376.922	NaN	NaN	0.7906	0.8923	0.0245	0.0208	0.0208	0.0204	0.0211
0.0	0.0	0.0	-285.4781	2721.922	NaN	NaN	1.1172	0.8927	0.0245	0.0208	0.0207	0.0203	0.0211
0.0	0.0	0.0	-63.4781	530.922	NaN	NaN	1.1358	0.8925	0.0246	0.0208	0.0207	0.0203	0.0211
0.0	0.0	0.0	2300.5219	946.922	NaN	NaN	0.2916	0.8916	0.0249	0.021	0.0208	0.0205	0.0211
0.0	0.0	0.0	1238.5219	1117.922	NaN	NaN	0.4744	0.8916	0.0251	0.0209	0.0207	0.0206	0.0211
0.0	0.0	0.0	472.5219	-242.078	NaN	NaN	-0.3	0.8913	0.0253	0.0209	0.0207	0.0208	0.0212
0.0	0.0	0.0	2576.5219	1499.922	NaN	NaN	0.3679	0.8903	0.0255	0.021	0.0208	0.0209	0.0215
0.0	0.0	0.0	586.5219	3368.922	NaN	NaN	0.8517	0.8896	0.0257	0.021	0.0209	0.021	0.0217
0.0	0.0	0.0	1151.5219	1264.922	NaN	NaN	0.5235	0.8902	0.0254	0.0208	0.0208	0.0213	0.0215
0.0	0.0	0.0	-1216.4781	-1182.078	NaN	NaN	0.4928	0.8914	0.0251	0.0205	0.0206	0.0214	0.0211
0.0	0.0	0.0	826.5219	1829.922	NaN	NaN	0.6889	0.8907	0.0251	0.0207	0.0207	0.0215	0.0212
0.0	0.0	0.0	-1194.4781	856.922	NaN	NaN	-0.3	0.8918	0.0248	0.0204	0.0204	0.0214	0.021
0.0	0.0	0.0	-1667.4781	-1015.078	NaN	NaN	0.3784	0.8917	0.0247	0.0206	0.0204	0.0215	0.0211
0.0	0.0	0.0	478.5219	968.922	NaN	NaN	0.6694	0.8914	0.0248	0.0208	0.0204	0.0214	0.0213
0.0	0.0	0.0	-2115.4781	2087.922	NaN	NaN	-0.3	0.8912	0.0247	0.0209	0.0203	0.0213	0.0215
0.0	0.0	0.0	2376.5219	4144.922	NaN	NaN	0.6356	0.8888	0.0254	0.0216	0.0207	0.0213	0.0222
0.0	0.0	0.0	-798.4781	244.922	NaN	NaN	-0.3	0.8916	0.0247	0.0211	0.0201	0.0209	0.0217
0.0	0.0	0.0	-1483.4781	4265.922	NaN	NaN	1.3	0.8905	0.0249	0.0214	0.0204	0.021	0.0218
0.0	0.0	0.0	-6.4781	364.922	NaN	NaN	1.0181	0.8922	0.0245	0.021	0.0202	0.0207	0.0214
0.0	0.0	0.0	-1256.4781	1314.922	NaN	NaN	1.3	0.8919	0.0244	0.0211	0.0204	0.0208	0.0214
0.0	0.0	0.0	-1374.4781	5410.922	NaN	NaN	1.3	0.8919	0.0245	0.0211	0.0205	0.0207	0.0213
0.0	0.0	0.0	-1510.4781	2244.922	NaN	NaN	1.3	0.8926	0.0242	0.0208	0.0207	0.0207	0.021
0.0	0.0	0.0	-1971.4781	2902.922	NaN	NaN	1.3	0.8923	0.0242	0.0208	0.0209	0.0208	0.021
0.0	0.0	0.0	-900.4781	1633.922	NaN	NaN	1.3	0.8926	0.0241	0.0208	0.0208	0.0208	0.0209
0.0	0.0	0.0	-602.4781	980.922	NaN	NaN	1.3	0.8926	0.024	0.0208	0.0208	0.0208	0.0209
0.0	0.0	0.0	457.5219	-36.078	NaN	NaN	-0.0856	0.8921	0.0241	0.0211	0.0207	0.0209	0.0212
0.0	0.0	0.0	-300.4781	1504.922	NaN	NaN	1.2495	0.892	0.0241	0.0212	0.0205	0.0209	0.0213
0.0	0.0	0.0	196.5219	1295.922	NaN	NaN	0.8683	0.8918	0.024	0.0213	0.0204	0.0209	0.0215
0.0	0.0	0.0	-1073.4781	2519.922	NaN	NaN	1.3	0.8922	0.0239	0.0213	0.0203	0.0208	0.0215
0.0	0.0	0.0	-998.4781	88.922	NaN	NaN	-0.0978	0.8923	0.0239	0.0212	0.0204	0.0209	0.0214
0.0	0.0	0.0	-183.4781	755.922	NaN	NaN	1.3	0.8923	0.0238	0.0212	0.0205	0.0209	0.0213
0.0	0.0	0.0	1050.5219	-690.078	NaN	NaN	-0.3	0.8926	0.0237	0.0211	0.0206	0.0209	0.0212
0.0	0.0	0.0	-449.4781	-1747.078	NaN	NaN	0.7954	0.8929	0.0235	0.021	0.0206	0.0208	0.0212
0.0	0.0	0.0	-189.4781	-964.078	NaN	NaN	0.8357	0.8927	0.0236	0.0211	0.0205	0.0209	0.0213
0.0	0.0	0.0	-1484.4781	2967.922	NaN	NaN	1.3	0.892	0.0236	0.0213	0.0205	0.021	0.0216
0.0	0.0	0.0	-770.4781	3099.922	NaN	NaN	1.3	0.8915	0.0238	0.0215	0.0204	0.021	0.0218
0.0	0.0	0.0	-1402.4781	1892.922	NaN	NaN	1.3	0.8922	0.0237	0.0213	0.0203	0.0208	0.0217
0.0	0.0	0.0	-1281.4781	3832.922	NaN	NaN	1.3	0.8915	0.0239	0.0215	0.0204	0.0209	0.0218
0.0	0.0	0.0	209.5219	2315.922	NaN	NaN	0.917	0.8921	0.0238	0.0213	0.0204	0.0208	0.0216
0.0	0.0	0.0	-1197.4781	729.922	NaN	NaN	-0.3	0.893	0.0235	0.021	0.0205	0.0208	0.0213
0.0	0.0	0.0	754.5219	1096.922	NaN	NaN	0.5925	0.893	0.0235	0.0209	0.0206	0.0208	0.0212
0.0	0.0	0.0	1008.5219	180.922	NaN	NaN	0.1521	0.8929	0.0235	0.0209	0.0208	0.0208	0.0212
0.0	0.0	0.0	-2017.4781	2091.922	NaN	NaN	1.3	0.8928	0.0234	0.0209	0.0208	0.0208	0.0213
0.0	0.0	0.0	-936.4781	1513.922	NaN	NaN	1.3	0.893	0.0233	0.0209	0.0208	0.0208	0.0213
0.0	0.0	0.0	-738.4781	-1071.078	NaN	NaN	0.5919	0.893	0.0233	0.0209	0.0208	0.0208	0.0212
0.0	0.0	0.0	-463.4781	2452.922	NaN	NaN	1.233	0.8929	0.0232	0.021	0.0207	0.0208	0.0214
0.0	0.0	0.0	207.5219	1962.922	NaN	NaN	0.9044	0.8931	0.0233	0.0209	0.0207	0.0207	0.0213
0.0	0.0	0.0	-1999.4781	1782.922	NaN	NaN	-0.3	0.893	0.0233	0.0208	0.0208	0.0208	0.0212
0.0	0.0	0.0	-753.4781	3995.922	NaN	NaN	1.2324	0.8931	0.0233	0.0208	0.0208	0.0208	0.0212
0.0	0.0	0.0	-406.4781	689.922	NaN	NaN	1.3	0.8929	0.0234	0.0207	0.021	0.0209	0.0211
0.0	0.0	0.0	-455.4781	2184.922	NaN	NaN	1.2634	0.8926	0.0234	0.0208	0.0211	0.0209	0.0211
0.0	0.0	0.0	454.5219	177.922	NaN	NaN	0.2813	0.8926	0.0235	0.0207	0.0212	0.0209	0.021
0.0	0.0	0.0	612.5219	-1198.078	NaN	NaN	1.3	0.892	0.0236	0.0209	0.0214	0.021	0.0211
0.0	0.0	0.0	1631.5219	-1103.078	NaN	NaN	-0.3	0.8922	0.0235	0.0208	0.0213	0.0211	0.0211
0.0	0.0	0.0	-357.4781	-265.078	NaN	NaN	0.4258	0.8923	0.0235	0.0209	0.0212	0.0211	0.0211
0.0	0.0	0.0	-1580.4781	3334.922	NaN	NaN	1.3	0.8922	0.0234	0.021	0.021	0.0211	0.0212
0.0	0.0	0.0	67.5219	2530.922	NaN	NaN	0.974	0.8924	0.0234	0.021	0.021	0.0211	0.0212
0.0	0.0	0.0	961.5219	-3856.078	NaN	NaN	1.3	0.8922	0.0235	0.0209	0.0212	0.0212	0.021
0.0	0.0	0.0	-1293.4781	2229.922	NaN	NaN	1.3	0.8927	0.0233	0.0209	0.0211	0.0212	0.0209
0.0	0.0	0.0	-306.4781	492.922	NaN	NaN	1.3	0.8927	0.0233	0.0209	0.021	0.0212	0.0209
0.0	0.0	0.0	-943.4781	336.922	NaN	NaN	-0.3	0.893	0.0231	0.0209	0.0208	0.0212	0.021
0.0	0.0	0.0	-976.4781	1901.922	NaN	NaN	1.3	0.8933	0.0228	0.021	0.0206	0.0212	0.021
0.0	0.0	0.0	1981.5219	3155.922	NaN	NaN	0.6143	0.8933	0.0229	0.021	0.0205	0.0212	0.0211
0.0	0.0	0.0	-2143.4781	-716.078	NaN	NaN	0.2504	0.8938	0.0229	0.0209	0.0204	0.0211	0.0209
0.0	0.0	0.0	-580.4781	1912.922	NaN	NaN	1.3	0.894	0.0228	0.0209	0.0203	0.021	0.021
0.0	0.0	0.0	1694.5219	212.922	NaN	NaN	0.1116	0.8941	0.0229	0.0209	0.0202	0.021	0.021
0.0	0.0	0.0	-408.4781	2810.922	NaN	NaN	1.17	0.8936	0.0229	0.021	0.0202	0.021	0.0212
0.0	0.0	0.0	1766.5219	2178.922	NaN	NaN	0.5523	0.8938	0.023	0.021	0.0202	0.021	0.0211
0.0	0.0	0.0	-917.4781	1745.922	NaN	NaN	1.3	0.8942	0.0231	0.0208	0.0202	0.0208	0.0209
0.0	0.0	0.0	-1251.4781	2078.922	NaN	NaN	1.3	0.8941	0.0231	0.0208	0.0203	0.0208	0.0209
0.0	0.0	0.0	610.5219	476.922	NaN	NaN	0.4386	0.8944	0.023	0.0207	0.0204	0.0207	0.0208
0.0	0.0	0.0	-2158.4781	4473.922	NaN	NaN	1.3	0.8941	0.023	0.0208	0.0204	0.0208	0.0209
0.0	0.0	0.0	-2669.4781	1317.922	NaN	NaN	-0.3	0.8938	0.0231	0.0208	0.0206	0.0208	0.0209
0.0	0.0	0.0	-237.4781	1670.922	NaN	NaN	1.1657	0.8942	0.023	0.0208	0.0205	0.0207	0.0208
0.0	0.0	0.0	382.5219	246.922	NaN	NaN	0.3923	0.8941	0.0231	0.0207	0.0207	0.0207	0.0207
0.0	0.0	0.0	-1561.4781	728.922	NaN	NaN	-0.3	0.8943	0.023	0.0206	0.0209	0.0206	0.0206
0.0	0.0	0.0	-956.4781	-1981.078	NaN	NaN	0.6744	0.8941	0.0231	0.0206	0.021	0.0207	0.0206
0.0	0.0	0.0	-2324.4781	4347.922	NaN	NaN	1.3	0.8952	0.0228	0.0205	0.0206	0.0205	0.0204
0.0	0.0	0.0	-2031.4781	2513.922	NaN	NaN	1.3	0.8955	0.0228	0.0204	0.0206	0.0204	0.0203
0.0	0.0	0.0	-1610.4781	-675.078	NaN	NaN	0.2954	0.8961	0.0227	0.0203	0.0205	0.0202	0.0202
0.0	0.0	0.0	-1943.4781	1517.922	NaN	NaN	-0.3	0.8967	0.0226	0.0202	0.0202	0.0202	0.0201
0.0	0.0	0.0	-900.4781	5282.922	NaN	NaN	1.2055	0.8973	0.0225	0.0203	0.0198	0.02	0.0202
0.0	0.0	0.0	-845.4781	3268.922	NaN	NaN	1.3	0.8971	0.0226	0.0202	0.0198	0.02	0.0202
0.0	0.0	0.0	755.5219	-435.078	NaN	NaN	-0.3	0.8972	0.0227	0.0202	0.0198	0.02	0.0202
0.0	0.0	0.0	-616.4781	2468.922	NaN	NaN	1.3	0.8971	0.0229	0.0202	0.0197	0.02	0.0202
0.0	0.0	0.0	-2514.4781	2256.922	NaN	NaN	-0.3	0.8969	0.0231	0.0202	0.0197	0.02	0.0202
0.0	0.0	0.0	-123.4781	1997.922	NaN	NaN	1.0659	0.8966	0.0232	0.0201	0.0197	0.0201	0.0203
0.0	0.0	0.0	513.5219	1419.922	NaN	NaN	0.7344	0.896	0.0234	0.0202	0.0198	0.0203	0.0203
0.0	0.0	0.0	-1111.4781	4379.922	NaN	NaN	1.3	0.8961	0.0234	0.0202	0.0197	0.0202	0.0204
0.0	0.0	0.0	-1513.4781	1590.922	NaN	NaN	1.3	0.8958	0.0235	0.0202	0.0197	0.0202	0.0205
0.0	0.0	0.0	-1234.4781	3115.922	NaN	NaN	1.3	0.8954	0.0235	0.0203	0.0197	0.0203	0.0207
0.0	0.0	0.0	65.5219	2782.922	NaN	NaN	0.977	0.8956	0.0236	0.0203	0.0197	0.0202	0.0206
0.0	0.0	0.0	-2040.4781	1203.922	NaN	NaN	-0.3	0.8957	0.0236	0.0202	0.0198	0.0202	0.0205
0.0	0.0	0.0	-107.4781	-37.078	NaN	NaN	0.2565	0.8957	0.0235	0.0202	0.0198	0.0202	0.0205
0.0	0.0	0.0	-596.4781	611.922	NaN	NaN	1.3	0.8959	0.0235	0.0203	0.0197	0.0201	0.0206
0.0	0.0	0.0	-2116.4781	3849.922	NaN	NaN	1.3	0.896	0.0235	0.0203	0.0196	0.02	0.0206
0.0	0.0	0.0	-14.4781	1691.922	NaN	NaN	1.0086	0.8963	0.0234	0.0203	0.0195	0.0198	0.0206
0.0	0.0	0.0	5.5219	2530.922	NaN	NaN	0.9978	0.8961	0.0235	0.0204	0.0195	0.0199	0.0206
0.0	0.0	0.0	2152.5219	1992.922	NaN	NaN	0.4807	0.8963	0.0235	0.0204	0.0195	0.0198	0.0205
0.0	0.0	0.0	-1344.4781	-747.078	NaN	NaN	0.3572	0.8963	0.0235	0.0204	0.0196	0.0198	0.0205
0.0	0.0	0.0	-530.4781	2221.922	NaN	NaN	1.3	0.8957	0.0235	0.0205	0.0197	0.02	0.0206
0.0	0.0	0.0	-1884.4781	3389.922	NaN	NaN	1.3	0.8955	0.0236	0.0205	0.0197	0.02	0.0206
0.0	0.0	0.0	-1059.4781	2135.922	NaN	NaN	1.3	0.8949	0.0237	0.0206	0.0199	0.0202	0.0207
0.0	0.0	0.0	-457.4781	1482.922	NaN	NaN	1.3	0.8948	0.0238	0.0205	0.02	0.0202	0.0206
0.0	0.0	0.0	-566.4781	140.922	NaN	NaN	-0.3	0.8947	0.0238	0.0205	0.0201	0.0203	0.0206
0.0	0.0	0.0	-941.4781	683.922	NaN	NaN	-0.3	0.8948	0.0237	0.0205	0.02	0.0203	0.0207
0.0	0.0	0.0	-165.4781	2676.922	NaN	NaN	1.0659	0.8947	0.0237	0.0206	0.0199	0.0203	0.0208
0.0	0.0	0.0	150.5219	2397.922	NaN	NaN	0.9409	0.8942	0.0238	0.0207	0.02	0.0204	0.0209
0.0	0.0	0.0	-2121.4781	2992.922	NaN	NaN	1.3	0.8942	0.0237	0.0207	0.0203	0.0203	0.0208
0.0	0.0	0.0	-1460.4781	-1362.078	NaN	NaN	0.4826	0.894	0.0238	0.0206	0.0207	0.0203	0.0206
0.0	0.0	0.0	-2264.4781	-1520.078	NaN	NaN	0.4017	0.894	0.0239	0.0204	0.0209	0.0203	0.0205
0.0	0.0	0.0	-2997.4781	-547.078	NaN	NaN	0.1543	0.8942	0.0238	0.0205	0.0208	0.0203	0.0204
0.0	0.0	0.0	-609.4781	1373.922	NaN	NaN	1.3	0.8948	0.0235	0.0205	0.0206	0.0202	0.0204
0.0	0.0	0.0	-969.4781	-115.078	NaN	NaN	0.1061	0.895	0.0233	0.0206	0.0205	0.0201	0.0205
0.0	0.0	0.0	-1399.4781	325.922	NaN	NaN	-0.3	0.8953	0.0232	0.0207	0.0202	0.02	0.0205
0.0	0.0	0.0	-1648.4781	1867.922	NaN	NaN	1.3	0.8953	0.0232	0.0208	0.0201	0.02	0.0207
0.0	0.0	0.0	-1384.4781	1348.922	NaN	NaN	-0.3	0.8951	0.0233	0.0208	0.02	0.02	0.0207
0.0	0.0	0.0	-1258.4781	3183.922	NaN	NaN	1.3	0.8952	0.0233	0.0209	0.0199	0.02	0.0208
0.0	0.0	0.0	-644.4781	1892.922	NaN	NaN	1.3	0.8949	0.0234	0.0209	0.0199	0.02	0.0209
0.0	0.0	0.0	-1506.4781	2377.922	NaN	NaN	1.3	0.8948	0.0235	0.0209	0.02	0.02	0.0209
0.0	0.0	0.0	-75.4781	2324.922	NaN	NaN	1.0336	0.8944	0.0235	0.0209	0.0202	0.0201	0.0209
0.0	0.0	0.0	139.5219	751.922	NaN	NaN	0.8435	0.894	0.0236	0.0208	0.0205	0.0202	0.0209
0.0	0.0	0.0	484.5219	528.922	NaN	NaN	0.5219	0.8936	0.0237	0.0208	0.0208	0.0203	0.0209
0.0	0.0	0.0	-1480.4781	-1644.078	NaN	NaN	0.5262	0.8939	0.0237	0.0205	0.021	0.0203	0.0207
0.0	0.0	0.0	-344.4781	-1348.078	NaN	NaN	0.7965	0.8936	0.0237	0.0206	0.0209	0.0204	0.0208
0.0	0.0	0.0	-88.4781	1608.922	NaN	NaN	1.0582	0.8942	0.0235	0.0207	0.0205	0.0203	0.0209
0.0	0.0	0.0	-3671.4781	3516.922	NaN	NaN	-0.3	0.8943	0.0234	0.0207	0.0204	0.0202	0.021
0.0	0.0	0.0	-972.4781	2286.922	NaN	NaN	1.3	0.8945	0.0233	0.0207	0.0204	0.0201	0.021
0.0	0.0	0.0	-979.4781	-385.078	NaN	NaN	0.2822	0.8946	0.0232	0.0206	0.0207	0.0201	0.0208
0.0	0.0	0.0	-1357.4781	1275.922	NaN	NaN	-0.3	0.895	0.0231	0.0205	0.0208	0.02	0.0207
0.0	0.0	0.0	-2359.4781	662.922	NaN	NaN	-0.3	0.8953	0.0229	0.0203	0.0209	0.02	0.0206
0.0	0.0	0.0	-2081.4781	514.922	NaN	NaN	-0.3	0.8951	0.0228	0.0203	0.0209	0.0201	0.0206
0.0	0.0	0.0	-1167.4781	760.922	NaN	NaN	-0.3	0.8954	0.0227	0.0203	0.021	0.0201	0.0205
0.0	0.0	0.0	-1729.4781	492.922	NaN	NaN	-0.3	0.8955	0.0227	0.0202	0.021	0.0201	0.0205
0.0	0.0	0.0	-1728.4781	-1006.078	NaN	NaN	0.3679	0.8952	0.0228	0.0203	0.021	0.0201	0.0205
0.0	0.0	0.0	-1971.4781	2598.922	NaN	NaN	1.3	0.8956	0.0226	0.0204	0.0208	0.0201	0.0206
0.0	0.0	0.0	71.5219	2378.922	NaN	NaN	0.9708	0.8961	0.0224	0.0204	0.0204	0.02	0.0206
0.0	0.0	0.0	-1379.4781	2832.922	NaN	NaN	1.3	0.8963	0.0223	0.0204	0.0203	0.02	0.0206
0.0	0.0	0.0	-779.4781	3833.922	NaN	NaN	1.2552	0.8959	0.0224	0.0205	0.0205	0.0201	0.0206
0.0	0.0	0.0	-846.4781	-189.078	NaN	NaN	0.1826	0.8949	0.0227	0.0205	0.0208	0.0202	0.0207
0.0	0.0	0.0	-2532.4781	1308.922	NaN	NaN	-0.3	0.8949	0.0228	0.0205	0.0208	0.0202	0.0208
0.0	0.0	0.0	-2543.4781	887.922	NaN	NaN	-0.3	0.8948	0.0227	0.0206	0.0207	0.0202	0.0209
0.0	0.0	0.0	-529.4781	1795.922	NaN	NaN	1.3	0.8959	0.0223	0.0204	0.0203	0.0203	0.0208
0.0	0.0	0.0	-318.4781	1338.922	NaN	NaN	1.3	0.8953	0.0223	0.0206	0.0204	0.0204	0.021
0.0	0.0	0.0	-2056.4781	1270.922	NaN	NaN	-0.3	0.895	0.0223	0.0206	0.0209	0.0203	0.0209
0.0	0.0	0.0	-1504.4781	963.922	NaN	NaN	-0.3	0.8952	0.0224	0.0205	0.021	0.0202	0.0207
0.0	0.0	0.0	-3006.4781	-3127.078	NaN	NaN	0.5098	0.8952	0.0225	0.0205	0.0211	0.0201	0.0206
0.0	0.0	0.0	-2416.4781	1315.922	NaN	NaN	-0.3	0.8959	0.0222	0.0204	0.0209	0.0201	0.0205
0.0	0.0	0.0	-2394.4781	2691.922	NaN	NaN	1.3	0.8959	0.022	0.0205	0.0207	0.0202	0.0207
0.0	0.0	0.0	-2326.4781	1355.922	NaN	NaN	-0.3	0.8957	0.022	0.0205	0.0206	0.0204	0.0208
0.0	0.0	0.0	-765.4781	1816.922	NaN	NaN	1.3	0.8957	0.022	0.0205	0.0206	0.0204	0.0208
0.0	0.0	0.0	-1955.4781	2626.922	NaN	NaN	1.3	0.8953	0.0221	0.0206	0.0206	0.0205	0.0209
0.0	0.0	0.0	-3681.4781	831.922	NaN	NaN	-0.2919	0.8947	0.0223	0.0207	0.0208	0.0205	0.021
0.0	0.0	0.0	-2586.4781	1767.922	NaN	NaN	-0.3	0.8947	0.0223	0.0207	0.0208	0.0205	0.021
0.0	0.0	0.0	-678.4781	-372.078	NaN	NaN	0.3542	0.894	0.0225	0.0208	0.021	0.0206	0.0211
0.0	0.0	0.0	-1063.4781	2253.922	NaN	NaN	1.3	0.8945	0.0223	0.0208	0.0208	0.0206	0.021
0.0	0.0	0.0	-3053.4781	567.922	NaN	NaN	-0.2285	0.8941	0.0225	0.0209	0.0209	0.0206	0.021
0.0	0.0	0.0	312.5219	2767.922	NaN	NaN	0.8985	0.8944	0.0223	0.0209	0.0207	0.0207	0.021
0.0	0.0	0.0	-1117.4781	-113.078	NaN	NaN	0.0919	0.8941	0.0223	0.0209	0.0209	0.0208	0.021
0.0	0.0	0.0	-261.4781	1964.922	NaN	NaN	1.1535	0.8941	0.0222	0.0209	0.0209	0.0208	0.021
0.0	0.0	0.0	-1902.4781	33.922	NaN	NaN	-0.0182	0.8936	0.0225	0.021	0.0211	0.0208	0.0211
0.0	0.0	0.0	-1190.4781	2349.922	NaN	NaN	1.3	0.8939	0.0223	0.0209	0.021	0.0208	0.0211
0.0	0.0	0.0	-2946.4781	1944.922	NaN	NaN	-0.3	0.8934	0.0224	0.021	0.021	0.0209	0.0212
0.0	0.0	0.0	-2607.4781	4724.922	NaN	NaN	1.3	0.8937	0.0223	0.021	0.0208	0.021	0.0212
0.0	0.0	0.0	-694.4781	1969.922	NaN	NaN	1.3	0.8931	0.0226	0.021	0.0209	0.0212	0.0213
0.0	0.0	0.0	-1136.4781	1124.922	NaN	NaN	-0.3	0.8931	0.0226	0.021	0.0209	0.0211	0.0212
0.0	0.0	0.0	-933.4781	3407.922	NaN	NaN	1.3	0.8934	0.0224	0.021	0.0209	0.0211	0.0212
0.0	0.0	0.0	-1505.4781	595.922	NaN	NaN	-0.3	0.8934	0.0225	0.0209	0.0211	0.021	0.0212
0.0	0.0	0.0	-1682.4781	550.922	NaN	NaN	-0.3	0.8936	0.0224	0.0208	0.0212	0.0209	0.0211
0.0	0.0	0.0	-1215.4781	1714.922	NaN	NaN	1.3	0.8933	0.0225	0.0208	0.0214	0.021	0.021
0.0	0.0	0.0	-1273.4781	495.922	NaN	NaN	-0.3	0.8933	0.0225	0.0208	0.0215	0.0209	0.021
0.0	0.0	0.0	-1812.4781	746.922	NaN	NaN	-0.3	0.8933	0.0226	0.0208	0.0215	0.0209	0.0209
0.0	0.0	0.0	-2465.4781	-1612.078	NaN	NaN	0.3954	0.8938	0.0226	0.0207	0.0213	0.0208	0.0208
0.0	0.0	0.0	183.5219	228.922	NaN	NaN	0.555	0.8943	0.0224	0.0207	0.021	0.0209	0.0208
0.0	0.0	0.0	-2067.4781	3137.922	NaN	NaN	1.3	0.8946	0.0222	0.0206	0.0208	0.021	0.0208
0.0	0.0	0.0	-1274.4781	2396.922	NaN	NaN	1.3	0.8943	0.0223	0.0207	0.0208	0.0211	0.0209
0.0	0.0	0.0	-2258.4781	862.922	NaN	NaN	-0.3	0.8936	0.0225	0.0208	0.0211	0.021	0.021
0.0	0.0	0.0	614.5219	285.922	NaN	NaN	0.3175	0.8935	0.0226	0.0209	0.0212	0.021	0.0209
0.0	0.0	0.0	-2073.4781	-172.078	NaN	NaN	0.0766	0.8938	0.0225	0.0208	0.021	0.0209	0.021
0.0	0.0	0.0	-2086.4781	2200.922	NaN	NaN	1.3	0.8941	0.0223	0.0207	0.0209	0.021	0.0209
0.0	0.0	0.0	-1693.4781	3845.922	NaN	NaN	1.3	0.8942	0.0223	0.0207	0.0209	0.021	0.0209
0.0	0.0	0.0	848.5219	240.922	NaN	NaN	0.2211	0.8936	0.0225	0.0207	0.0211	0.0211	0.021
0.0	0.0	0.0	-1858.4781	724.922	NaN	NaN	-0.3	0.8934	0.0226	0.0208	0.0213	0.021	0.021
0.0	0.0	0.0	-885.4781	2383.922	NaN	NaN	1.3	0.8936	0.0225	0.0207	0.0212	0.021	0.0209
0.0	0.0	0.0	-2042.4781	371.922	NaN	NaN	-0.2226	0.8935	0.0226	0.0207	0.0213	0.021	0.0209
0.0	0.0	0.0	-953.4781	1690.922	NaN	NaN	1.3	0.8937	0.0225	0.0207	0.0212	0.021	0.0208
0.0	0.0	0.0	-670.4781	1275.922	NaN	NaN	1.3	0.894	0.0225	0.0206	0.0212	0.021	0.0208
0.0	0.0	0.0	1251.5219	-807.078	NaN	NaN	-0.3	0.8941	0.0224	0.0206	0.0212	0.021	0.0208
0.0	0.0	0.0	-2037.4781	-462.078	NaN	NaN	0.1849	0.8939	0.0225	0.0206	0.0213	0.021	0.0208
0.0	0.0	0.0	-1225.4781	2170.922	NaN	NaN	1.3	0.8943	0.0224	0.0205	0.0211	0.021	0.0207
0.0	0.0	0.0	-2879.4781	1008.922	NaN	NaN	-0.3	0.8941	0.0225	0.0205	0.0211	0.0211	0.0208
0.0	0.0	0.0	-1604.4781	1985.922	NaN	NaN	1.3	0.8948	0.0223	0.0204	0.0209	0.021	0.0207
0.0	0.0	0.0	-188.4781	-1199.078	NaN	NaN	0.8642	0.8944	0.0224	0.0204	0.0211	0.0209	0.0207
0.0	0.0	0.0	-2152.4781	-466.078	NaN	NaN	0.178	0.8947	0.0224	0.0203	0.021	0.0208	0.0206
0.0	0.0	0.0	254.5219	816.922	NaN	NaN	0.7624	0.8947	0.0224	0.0204	0.0209	0.0209	0.0207
0.0	0.0	0.0	-1654.4781	5149.922	NaN	NaN	1.3	0.8953	0.0222	0.0203	0.0207	0.0209	0.0207
0.0	0.0	0.0	-782.4781	1556.922	NaN	NaN	1.3	0.8954	0.0222	0.0203	0.0207	0.0208	0.0206
0.0	0.0	0.0	-957.4781	668.922	NaN	NaN	-0.3	0.8955	0.0223	0.0203	0.0207	0.0207	0.0206
0.0	0.0	0.0	-1028.4781	-778.078	NaN	NaN	0.4307	0.8953	0.0224	0.0202	0.0208	0.0207	0.0206
0.0	0.0	0.0	504.5219	1935.922	NaN	NaN	0.7933	0.8953	0.0224	0.0202	0.0207	0.0208	0.0207
0.0	0.0	0.0	-2828.4781	3426.922	NaN	NaN	1.3	0.8952	0.0223	0.0202	0.0207	0.0208	0.0208
0.0	0.0	0.0	-1099.4781	2960.922	NaN	NaN	1.3	0.8954	0.0223	0.0201	0.0207	0.0208	0.0207
0.0	0.0	0.0	-1185.4781	-1933.078	NaN	NaN	0.6199	0.8951	0.0225	0.02	0.021	0.0207	0.0207
0.0	0.0	0.0	-1435.4781	1998.922	NaN	NaN	1.3	0.8957	0.0223	0.0199	0.0209	0.0206	0.0206
0.0	0.0	0.0	-989.4781	-420.078	NaN	NaN	0.298	0.8954	0.0224	0.02	0.021	0.0206	0.0206
0.0	0.0	0.0	-944.4781	2882.922	NaN	NaN	1.3	0.8961	0.0222	0.0199	0.0209	0.0205	0.0205
0.0	0.0	0.0	-2131.4781	-915.078	NaN	NaN	0.3004	0.8959	0.0223	0.0199	0.021	0.0204	0.0205
0.0	0.0	0.0	-1981.4781	-86.078	NaN	NaN	0.0416	0.8963	0.0222	0.0199	0.0208	0.0203	0.0205
0.0	0.0	0.0	1147.5219	1229.922	NaN	NaN	0.5173	0.8963	0.0221	0.02	0.0206	0.0204	0.0206
0.0	0.0	0.0	373.5219	4572.922	NaN	NaN	0.9245	0.8964	0.022	0.0201	0.0205	0.0203	0.0207
0.0	0.0	0.0	-1989.4781	381.922	NaN	NaN	-0.2376	0.8963	0.0222	0.02	0.0208	0.0203	0.0205
0.0	0.0	0.0	-1896.4781	-292.078	NaN	NaN	0.1335	0.8964	0.0222	0.0199	0.021	0.0202	0.0203
0.0	0.0	0.0	-1106.4781	-1180.078	NaN	NaN	0.5161	0.8962	0.0223	0.02	0.021	0.0202	0.0204
0.0	0.0	0.0	-643.4781	570.922	NaN	NaN	-0.3	0.8967	0.0221	0.0199	0.0209	0.0201	0.0203
0.0	0.0	0.0	451.5219	3127.922	NaN	NaN	0.8739	0.8966	0.0221	0.02	0.0208	0.0201	0.0203
0.0	0.0	0.0	-2380.4781	708.922	NaN	NaN	-0.3	0.8963	0.0223	0.02	0.0209	0.0201	0.0204
0.0	0.0	0.0	-789.4781	3132.922	NaN	NaN	1.3	0.8966	0.0222	0.02	0.0208	0.0201	0.0204
0.0	0.0	0.0	-895.4781	-149.078	NaN	NaN	0.1427	0.8964	0.0222	0.02	0.021	0.0201	0.0204
0.0	0.0	0.0	881.5219	1077.922	NaN	NaN	0.5501	0.8963	0.0222	0.02	0.021	0.0202	0.0203
0.0	0.0	0.0	-2373.4781	1636.922	NaN	NaN	-0.3	0.8957	0.0224	0.02	0.0213	0.0202	0.0204
0.0	0.0	0.0	-2165.4781	705.922	NaN	NaN	-0.3	0.8951	0.0225	0.0202	0.0214	0.0204	0.0204
0.0	0.0	0.0	-1722.4781	1632.922	NaN	NaN	-0.3	0.8952	0.0224	0.0201	0.0215	0.0204	0.0204
0.0	0.0	0.0	-1998.4781	1447.922	NaN	NaN	-0.3	0.8952	0.0224	0.0201	0.0215	0.0204	0.0204
0.0	0.0	0.0	-3431.4781	1197.922	NaN	NaN	-0.3	0.8951	0.0224	0.0201	0.0216	0.0204	0.0204
0.0	0.0	0.0	-541.4781	2259.922	NaN	NaN	1.3	0.8953	0.0223	0.02	0.0216	0.0204	0.0204
0.0	0.0	0.0	-2566.4781	-180.078	NaN	NaN	0.0656	0.895	0.0224	0.0202	0.0217	0.0204	0.0203
0.0	0.0	0.0	-1484.4781	472.922	NaN	NaN	-0.3	0.8955	0.0222	0.0202	0.0216	0.0202	0.0202
0.0	0.0	0.0	-2794.4781	-1918.078	NaN	NaN	0.407	0.8952	0.0223	0.0204	0.0217	0.0201	0.0203
0.0	0.0	0.0	-1557.4781	-843.078	NaN	NaN	0.3512	0.8957	0.0222	0.0203	0.0216	0.0201	0.0202
0.0	0.0	0.0	-1866.4781	1247.922	NaN	NaN	-0.3	0.8961	0.0221	0.0202	0.0214	0.0201	0.0201
0.0	0.0	0.0	-1022.4781	-549.078	NaN	NaN	0.3494	0.8964	0.022	0.0202	0.0213	0.0201	0.0201
0.0	0.0	0.0	-1470.4781	678.922	NaN	NaN	-0.3	0.8968	0.0219	0.0201	0.0211	0.0201	0.0201
0.0	0.0	0.0	-913.4781	-20.078	NaN	NaN	0.0215	0.8962	0.022	0.0203	0.0211	0.0202	0.0202
0.0	0.0	0.0	-849.4781	1626.922	NaN	NaN	1.3	0.8965	0.0218	0.0203	0.0211	0.0202	0.0202
0.0	0.0	0.0	-273.4781	543.922	NaN	NaN	1.3	0.8958	0.022	0.0203	0.0213	0.0203	0.0203
0.0	0.0	0.0	-1505.4781	997.922	NaN	NaN	-0.3	0.8953	0.0222	0.0203	0.0215	0.0204	0.0203
0.0	0.0	0.0	-1454.4781	-371.078	NaN	NaN	0.2033	0.895	0.0223	0.0204	0.0216	0.0204	0.0203
0.0	0.0	0.0	87.5219	2.922	NaN	NaN	0.0323	0.8947	0.0224	0.0204	0.0216	0.0204	0.0204
0.0	0.0	0.0	-2207.4781	-1066.078	NaN	NaN	0.3257	0.8944	0.0225	0.0205	0.0216	0.0205	0.0205
0.0	0.0	0.0	284.5219	3824.922	NaN	NaN	0.9308	0.8957	0.022	0.0202	0.0213	0.0204	0.0204
0.0	0.0	0.0	-1795.4781	-631.078	NaN	NaN	0.2601	0.8945	0.0222	0.0204	0.0216	0.0207	0.0205
0.0	0.0	0.0	-377.4781	4895.922	NaN	NaN	1.0835	0.8956	0.0218	0.0203	0.0214	0.0205	0.0204
0.0	0.0	0.0	-664.4781	-3248.078	NaN	NaN	0.8302	0.8947	0.0221	0.0205	0.0216	0.0206	0.0205
0.0	0.0	0.0	-2931.4781	2134.922	NaN	NaN	-0.3	0.8957	0.0217	0.0204	0.0215	0.0205	0.0203
0.0	0.0	0.0	-370.4781	2283.922	NaN	NaN	1.1936	0.8954	0.0218	0.0204	0.0216	0.0205	0.0203
0.0	0.0	0.0	-2801.4781	-2436.078	NaN	NaN	0.4651	0.8954	0.0219	0.0205	0.0215	0.0204	0.0203
0.0	0.0	0.0	-912.4781	665.922	NaN	NaN	-0.3	0.8956	0.0218	0.0205	0.0215	0.0204	0.0202
0.0	0.0	0.0	-1276.4781	-1040.078	NaN	NaN	0.449	0.8958	0.0218	0.0204	0.0214	0.0204	0.0202
0.0	0.0	0.0	-1470.4781	208.922	NaN	NaN	-0.1656	0.8957	0.0217	0.0204	0.0214	0.0205	0.0204
0.0	0.0	0.0	-1236.4781	201.922	NaN	NaN	-0.1952	0.8961	0.0215	0.0202	0.0213	0.0205	0.0204
0.0	0.0	0.0	170.5219	3526.922	NaN	NaN	0.9539	0.896	0.0216	0.0202	0.0212	0.0206	0.0204
0.0	0.0	0.0	-1646.4781	3648.922	NaN	NaN	1.3	0.8956	0.0217	0.0203	0.0212	0.0207	0.0204
0.0	0.0	0.0	-1090.4781	1271.922	NaN	NaN	1.3	0.8954	0.0219	0.0203	0.0211	0.0208	0.0205
0.0	0.0	0.0	-2086.4781	1963.922	NaN	NaN	-0.3	0.8949	0.0221	0.0204	0.0212	0.0208	0.0205
0.0	0.0	0.0	58.5219	3039.922	NaN	NaN	0.9811	0.895	0.022	0.0204	0.0211	0.0209	0.0206
0.0	0.0	0.0	-2280.4781	3476.922	NaN	NaN	1.3	0.8947	0.022	0.0203	0.0212	0.021	0.0207
0.0	0.0	0.0	-2153.4781	693.922	NaN	NaN	-0.3	0.8946	0.0221	0.0203	0.0214	0.021	0.0206
0.0	0.0	0.0	-1684.4781	112.922	NaN	NaN	-0.0719	0.8943	0.0222	0.0204	0.0216	0.0209	0.0206
0.0	0.0	0.0	-1034.4781	-122.078	NaN	NaN	0.1056	0.8941	0.0222	0.0205	0.0217	0.0209	0.0206
0.0	0.0	0.0	-3341.4781	-2074.078	NaN	NaN	0.383	0.8942	0.0222	0.0206	0.0216	0.0208	0.0205
0.0	0.0	0.0	-2112.4781	772.922	NaN	NaN	-0.3	0.8951	0.0219	0.0204	0.0214	0.0208	0.0204
0.0	0.0	0.0	-2590.4781	1303.922	NaN	NaN	-0.3	0.8956	0.0217	0.0203	0.0212	0.0208	0.0204
0.0	0.0	0.0	12.5219	1583.922	NaN	NaN	0.9922	0.8954	0.0216	0.0203	0.021	0.0211	0.0206
0.0	0.0	0.0	-2598.4781	2902.922	NaN	NaN	1.3	0.895	0.0218	0.0204	0.0209	0.0213	0.0207
0.0	0.0	0.0	-717.4781	3477.922	NaN	NaN	1.2599	0.8947	0.0219	0.0204	0.0208	0.0214	0.0207
0.0	0.0	0.0	-1515.4781	2487.922	NaN	NaN	1.3	0.894	0.0222	0.0204	0.021	0.0215	0.0208
0.0	0.0	0.0	-2606.4781	664.922	NaN	NaN	-0.3	0.8936	0.0224	0.0205	0.0213	0.0214	0.0208
0.0	0.0	0.0	-763.4781	-865.078	NaN	NaN	0.5312	0.8937	0.0225	0.0205	0.0213	0.0213	0.0207
0.0	0.0	0.0	-778.4781	-101.078	NaN	NaN	0.1149	0.8933	0.0226	0.0205	0.0213	0.0214	0.0208
0.0	0.0	0.0	-1917.4781	1869.922	NaN	NaN	-0.3	0.8932	0.0226	0.0206	0.0212	0.0215	0.0209
0.0	0.0	0.0	-1245.4781	2449.922	NaN	NaN	1.3	0.8932	0.0227	0.0206	0.0212	0.0216	0.0208
0.0	0.0	0.0	-1825.4781	1017.922	NaN	NaN	-0.3	0.8935	0.0225	0.0206	0.021	0.0215	0.0208
0.0	0.0	0.0	478.5219	1575.922	NaN	NaN	0.7671	0.8934	0.0225	0.0206	0.0209	0.0217	0.0209
0.0	0.0	0.0	-252.4781	3383.922	NaN	NaN	1.0806	0.8929	0.0226	0.0208	0.0207	0.0218	0.0212
0.0	0.0	0.0	-2511.4781	2208.922	NaN	NaN	-0.3	0.893	0.0227	0.0207	0.0208	0.0217	0.0212
0.0	0.0	0.0	-1787.4781	2193.922	NaN	NaN	1.3	0.893	0.0227	0.0206	0.021	0.0217	0.021
0.0	0.0	0.0	-435.4781	1444.922	NaN	NaN	1.3	0.8931	0.0228	0.0205	0.021	0.0215	0.021
0.0	0.0	0.0	-4178.4781	1692.922	NaN	NaN	-0.3	0.8933	0.0228	0.0206	0.021	0.0213	0.021
0.0	0.0	0.0	-1662.4781	2723.922	NaN	NaN	1.3	0.894	0.0225	0.0204	0.0208	0.0214	0.0209
0.0	0.0	0.0	-1069.4781	1610.922	NaN	NaN	1.3	0.8939	0.0225	0.0205	0.0207	0.0215	0.021
0.0	0.0	0.0	-1443.4781	539.922	NaN	NaN	-0.3	0.8939	0.0224	0.0204	0.0207	0.0215	0.021
0.0	0.0	0.0	1402.5219	1698.922	NaN	NaN	0.5478	0.8944	0.0224	0.0204	0.0206	0.0214	0.0209
0.0	0.0	0.0	-2721.4781	274.922	NaN	NaN	-0.1124	0.8943	0.0225	0.0205	0.0206	0.0214	0.0208
0.0	0.0	0.0	-2095.4781	3889.922	NaN	NaN	1.3	0.8945	0.0224	0.0205	0.0204	0.0213	0.0209
0.0	0.0	0.0	-1077.4781	2640.922	NaN	NaN	1.3	0.8945	0.0224	0.0205	0.0204	0.0213	0.0208
0.0	0.0	0.0	-777.4781	-450.078	NaN	NaN	0.3666	0.8944	0.0225	0.0205	0.0205	0.0213	0.0208
0.0	0.0	0.0	-194.4781	1111.922	NaN	NaN	1.212	0.8942	0.0226	0.0206	0.0206	0.0212	0.0208
0.0	0.0	0.0	-1973.4781	-1899.078	NaN	NaN	0.4904	0.8942	0.0227	0.0207	0.0206	0.0211	0.0208
0.0	0.0	0.0	-445.4781	1514.922	NaN	NaN	1.3	0.895	0.0223	0.0206	0.0203	0.021	0.0208
0.0	0.0	0.0	-1141.4781	-2333.078	NaN	NaN	0.6715	0.8946	0.0224	0.0207	0.0203	0.021	0.021
0.0	0.0	0.0	-1595.4781	2281.922	NaN	NaN	1.3	0.8955	0.022	0.0207	0.0199	0.021	0.0209
0.0	0.0	0.0	-1129.4781	1983.922	NaN	NaN	1.3	0.8951	0.0221	0.0208	0.0199	0.021	0.0211
0.0	0.0	0.0	-518.4781	419.922	NaN	NaN	-0.3	0.8955	0.022	0.0208	0.0199	0.0209	0.0209
0.0	0.0	0.0	-2205.4781	1800.922	NaN	NaN	-0.3	0.8954	0.022	0.0207	0.0201	0.0209	0.0209
0.0	0.0	0.0	-412.4781	-1463.078	NaN	NaN	0.7801	0.8956	0.022	0.0206	0.0201	0.0209	0.0207
0.0	0.0	0.0	-2268.4781	4121.922	NaN	NaN	1.3	0.8957	0.0219	0.0206	0.0199	0.021	0.0208
0.0	0.0	0.0	-2508.4781	1870.922	NaN	NaN	-0.3	0.8956	0.022	0.0207	0.0199	0.0211	0.0208
0.0	0.0	0.0	-1471.4781	755.922	NaN	NaN	-0.3	0.8961	0.0219	0.0205	0.0198	0.021	0.0207
0.0	0.0	0.0	-197.4781	819.922	NaN	NaN	1.3	0.8958	0.0219	0.0205	0.0198	0.0211	0.0208
0.0	0.0	0.0	-1253.4781	98.922	NaN	NaN	-0.0857	0.8961	0.0218	0.0205	0.0197	0.0211	0.0209
0.0	0.0	0.0	-1817.4781	3997.922	NaN	NaN	1.3	0.8963	0.0218	0.0205	0.0196	0.021	0.0209
0.0	0.0	0.0	-1510.4781	2238.922	NaN	NaN	1.3	0.8961	0.0219	0.0205	0.0197	0.0209	0.0209
0.0	0.0	0.0	-1471.4781	731.922	NaN	NaN	-0.3	0.8962	0.0218	0.0204	0.0197	0.0209	0.0209
0.0	0.0	0.0	-2677.4781	-336.078	NaN	NaN	0.1115	0.8969	0.0216	0.0203	0.0195	0.0207	0.0209
0.0	0.0	0.0	-3222.4781	3215.922	NaN	NaN	-0.3	0.8977	0.0213	0.0203	0.0193	0.0205	0.0209
0.0	0.0	0.0	-980.4781	3833.922	NaN	NaN	1.3	0.8978	0.0212	0.0203	0.0193	0.0205	0.021
0.0	0.0	0.0	-3140.4781	1765.922	NaN	NaN	-0.3	0.8972	0.0213	0.0203	0.0194	0.0207	0.0211
0.0	0.0	0.0	-1556.4781	463.922	NaN	NaN	-0.3	0.8968	0.0215	0.0204	0.0195	0.0207	0.0211
0.0	0.0	0.0	-3318.4781	2798.922	NaN	NaN	-0.3	0.8976	0.0212	0.0204	0.0192	0.0204	0.0212
0.0	0.0	0.0	-1998.4781	-580.078	NaN	NaN	0.225	0.8976	0.0211	0.0204	0.0192	0.0204	0.0213
0.0	0.0	0.0	-2332.4781	3210.922	NaN	NaN	1.3	0.8984	0.0208	0.0203	0.0189	0.0202	0.0214
0.0	0.0	0.0	-1345.4781	3619.922	NaN	NaN	1.3	0.8982	0.0209	0.0204	0.0188	0.0201	0.0216
0.0	0.0	0.0	-814.4781	3073.922	NaN	NaN	1.3	0.8982	0.0211	0.0203	0.0188	0.0201	0.0214
0.0	0.0	0.0	-1799.4781	2343.922	NaN	NaN	1.3	0.898	0.0213	0.0203	0.019	0.0202	0.0213
0.0	0.0	0.0	-826.4781	1217.922	NaN	NaN	1.3	0.8978	0.0215	0.0203	0.019	0.0202	0.0213
0.0	0.0	0.0	901.5219	785.922	NaN	NaN	0.4657	0.898	0.0214	0.0202	0.0189	0.0201	0.0213
0.0	0.0	0.0	-1113.4781	3500.922	NaN	NaN	1.3	0.8985	0.0213	0.0202	0.0187	0.0199	0.0214
0.0	0.0	0.0	-1924.4781	114.922	NaN	NaN	-0.0635	0.8984	0.0214	0.0202	0.0188	0.02	0.0213
0.0	0.0	0.0	-914.4781	2037.922	NaN	NaN	1.3	0.8988	0.0213	0.0202	0.0186	0.0198	0.0215
0.0	0.0	0.0	-2915.4781	2221.922	NaN	NaN	-0.3	0.8982	0.0215	0.0202	0.0187	0.0199	0.0214
0.0	0.0	0.0	-147.4781	965.922	NaN	NaN	1.1802	0.8983	0.0215	0.0203	0.0188	0.0198	0.0213
0.0	0.0	0.0	-835.4781	-660.078	NaN	NaN	0.4414	0.8977	0.0217	0.0204	0.019	0.02	0.0211
0.0	0.0	0.0	-1802.4781	572.922	NaN	NaN	-0.3	0.8981	0.0216	0.0204	0.019	0.0199	0.021
0.0	0.0	0.0	-1091.4781	-425.078	NaN	NaN	0.2803	0.899	0.0213	0.0202	0.0188	0.0198	0.021
0.0	0.0	0.0	-2092.4781	1396.922	NaN	NaN	-0.3	0.8993	0.021	0.0201	0.0187	0.0198	0.021
0.0	0.0	0.0	-574.4781	2189.922	NaN	NaN	1.3	0.8992	0.021	0.0201	0.0187	0.0199	0.0211
0.0	0.0	0.0	-2218.4781	2945.922	NaN	NaN	1.3	0.8992	0.021	0.0201	0.0186	0.0198	0.0212
0.0	0.0	0.0	-1675.4781	1441.922	NaN	NaN	-0.3	0.8987	0.0212	0.0202	0.0188	0.02	0.0212
0.0	0.0	0.0	-1227.4781	2269.922	NaN	NaN	1.3	0.8986	0.0212	0.0202	0.0188	0.02	0.0212
0.0	0.0	0.0	-2223.4781	1977.922	NaN	NaN	-0.3	0.898	0.0214	0.0203	0.019	0.0201	0.0212
0.0	0.0	0.0	-1559.4781	2498.922	NaN	NaN	1.3	0.8976	0.0216	0.0205	0.019	0.0201	0.0212
0.0	0.0	0.0	-749.4781	426.922	NaN	NaN	-0.3	0.8974	0.0217	0.0205	0.0192	0.0201	0.0211
0.0	0.0	0.0	-1134.4781	-227.078	NaN	NaN	0.1668	0.8968	0.0218	0.0206	0.0194	0.0203	0.0211
0.0	0.0	0.0	-1352.4781	-1515.078	NaN	NaN	0.5284	0.8967	0.0217	0.0206	0.0194	0.0203	0.0212
0.0	0.0	0.0	-1654.4781	1905.922	NaN	NaN	1.3	0.8972	0.0216	0.0206	0.0193	0.0202	0.0212
0.0	0.0	0.0	-2638.4781	890.922	NaN	NaN	-0.3	0.8966	0.0216	0.0207	0.0194	0.0204	0.0213
0.0	0.0	0.0	-2098.4781	808.922	NaN	NaN	-0.3	0.8969	0.0216	0.0207	0.0193	0.0203	0.0212
0.0	0.0	0.0	396.5219	-2218.078	NaN	NaN	1.2177	0.8969	0.0217	0.0207	0.0192	0.0202	0.0212
0.0	0.0	0.0	-385.4781	2004.922	NaN	NaN	1.238	0.8983	0.0214	0.0205	0.0188	0.0199	0.021
0.0	0.0	0.0	926.5219	1249.922	NaN	NaN	0.5743	0.8985	0.0215	0.0205	0.0185	0.0198	0.0213
0.0	0.0	0.0	-1766.4781	1653.922	NaN	NaN	-0.3	0.8985	0.0216	0.0205	0.0183	0.0196	0.0215
0.0	0.0	0.0	-1270.4781	4038.922	NaN	NaN	1.3	0.8977	0.022	0.0206	0.0184	0.0196	0.0218
0.0	0.0	0.0	1558.5219	1151.922	NaN	NaN	0.425	0.8973	0.0221	0.0207	0.0186	0.0198	0.0215
0.0	0.0	0.0	-2826.4781	-1317.078	NaN	NaN	0.3179	0.8965	0.0223	0.0207	0.0191	0.0201	0.0213
0.0	0.0	0.0	-3301.4781	1481.922	NaN	NaN	-0.3	0.8968	0.0223	0.0206	0.0191	0.0201	0.0211
0.0	0.0	0.0	-1937.4781	1944.922	NaN	NaN	1.3	0.8971	0.0222	0.0205	0.0191	0.02	0.0211
0.0	0.0	0.0	-108.4781	3026.922	NaN	NaN	1.0372	0.8982	0.0219	0.0203	0.0188	0.0198	0.021
0.0	0.0	0.0	-450.4781	1348.922	NaN	NaN	1.3	0.8983	0.0219	0.0203	0.0189	0.0198	0.0208
0.0	0.0	0.0	-985.4781	579.922	NaN	NaN	-0.3	0.8986	0.0219	0.0203	0.0189	0.0199	0.0206
0.0	0.0	0.0	-2227.4781	-212.078	NaN	NaN	0.0869	0.8987	0.0218	0.0202	0.0188	0.0199	0.0206
0.0	0.0	0.0	-713.4781	1402.922	NaN	NaN	1.3	0.8994	0.0216	0.0201	0.0187	0.0197	0.0205
0.0	0.0	0.0	-1893.4781	1944.922	NaN	NaN	1.3	0.8995	0.0215	0.0201	0.0187	0.0197	0.0205
0.0	0.0	0.0	-2380.4781	102.922	NaN	NaN	-0.0452	0.8995	0.0215	0.02	0.0187	0.0196	0.0206
0.0	0.0	0.0	-1605.4781	-456.078	NaN	NaN	0.2212	0.8999	0.0213	0.02	0.0187	0.0195	0.0205
0.0	0.0	0.0	-979.4781	3514.922	NaN	NaN	1.3	0.8998	0.0214	0.02	0.0186	0.0194	0.0207
0.0	0.0	0.0	-2548.4781	225.922	NaN	NaN	-0.0973	0.8997	0.0214	0.0201	0.0187	0.0194	0.0207
0.0	0.0	0.0	-1845.4781	1268.922	NaN	NaN	-0.3	0.9001	0.0213	0.0201	0.0186	0.0193	0.0206
0.0	0.0	0.0	-2678.4781	751.922	NaN	NaN	-0.3	0.9	0.0214	0.0202	0.0185	0.0193	0.0207
0.0	0.0	0.0	-1749.4781	1827.922	NaN	NaN	1.3	0.9004	0.0214	0.0202	0.0183	0.019	0.0207
0.0	0.0	0.0	-1526.4781	3424.922	NaN	NaN	1.3	0.9004	0.0215	0.0202	0.0182	0.0189	0.0208
0.0	0.0	0.0	-1691.4781	2655.922	NaN	NaN	1.3	0.9	0.0216	0.0203	0.0183	0.019	0.0208
0.0	0.0	0.0	-161.4781	1202.922	NaN	NaN	1.1551	0.9	0.0217	0.0203	0.0182	0.019	0.0208
0.0	0.0	0.0	-1766.4781	3046.922	NaN	NaN	1.3	0.9003	0.0216	0.0202	0.0181	0.0189	0.0208
0.0	0.0	0.0	-1589.4781	3055.922	NaN	NaN	1.3	0.8996	0.0219	0.0203	0.0183	0.019	0.0208
0.0	0.0	0.0	-1722.4781	1561.922	NaN	NaN	-0.3	0.8991	0.022	0.0204	0.0185	0.0192	0.0208
0.0	0.0	0.0	-1397.4781	903.922	NaN	NaN	-0.3	0.8985	0.0222	0.0204	0.0187	0.0194	0.0208
0.0	0.0	0.0	-1770.4781	1599.922	NaN	NaN	-0.3	0.8986	0.0223	0.0204	0.0187	0.0194	0.0206
0.0	0.0	0.0	-2512.4781	261.922	NaN	NaN	-0.1164	0.8987	0.0221	0.0203	0.0188	0.0195	0.0206
0.0	0.0	0.0	-114.4781	915.922	NaN	NaN	1.1428	0.8991	0.022	0.0202	0.0187	0.0195	0.0206
0.0	0.0	0.0	-1186.4781	3664.922	NaN	NaN	1.3	0.8991	0.022	0.0203	0.0185	0.0194	0.0207
0.0	0.0	0.0	-694.4781	2647.922	NaN	NaN	1.3	0.8985	0.0221	0.0205	0.0186	0.0195	0.0208
0.0	0.0	0.0	-139.4781	-372.078	NaN	NaN	0.7273	0.8979	0.0221	0.0206	0.0188	0.0198	0.0208
0.0	0.0	0.0	-2373.4781	1981.922	NaN	NaN	-0.3	0.8976	0.0221	0.0206	0.0189	0.02	0.0207
0.0	0.0	0.0	-3699.4781	617.922	NaN	NaN	-0.2005	0.8973	0.0221	0.0206	0.0191	0.0202	0.0207
0.0	0.0	0.0	-2911.4781	1684.922	NaN	NaN	-0.3	0.8982	0.0218	0.0204	0.0189	0.0201	0.0206
0.0	0.0	0.0	-2199.4781	3914.922	NaN	NaN	1.3	0.8983	0.0219	0.0203	0.0188	0.02	0.0206
0.0	0.0	0.0	-3361.4781	840.922	NaN	NaN	-0.3	0.898	0.0217	0.0204	0.019	0.0201	0.0207
0.0	0.0	0.0	-1705.4781	1372.922	NaN	NaN	-0.3	0.8983	0.0215	0.0204	0.0189	0.0201	0.0207
0.0	0.0	0.0	-790.4781	1356.922	NaN	NaN	1.3	0.8983	0.0215	0.0205	0.0189	0.02	0.0207
0.0	0.0	0.0	-3004.4781	2339.922	NaN	NaN	-0.3	0.8984	0.0214	0.0206	0.0189	0.02	0.0207
0.0	0.0	0.0	-153.4781	81.922	NaN	NaN	-0.3	0.898	0.0214	0.0206	0.019	0.0201	0.0208
0.0	0.0	0.0	-1057.4781	-643.078	NaN	NaN	0.3782	0.898	0.0215	0.0205	0.019	0.0203	0.0208
0.0	0.0	0.0	-2946.4781	5438.922	NaN	NaN	1.3	0.8976	0.0216	0.0206	0.0188	0.0202	0.0211
0.0	0.0	0.0	-1592.4781	2329.922	NaN	NaN	1.3	0.8973	0.0216	0.0206	0.0189	0.0204	0.0212
0.0	0.0	0.0	-1643.4781	2925.922	NaN	NaN	1.3	0.8966	0.0216	0.0207	0.0191	0.0205	0.0215
0.0	0.0	0.0	-1974.4781	1551.922	NaN	NaN	-0.3	0.8954	0.022	0.0209	0.0194	0.0208	0.0215
0.0	0.0	0.0	-1916.4781	2430.922	NaN	NaN	1.3	0.8956	0.0219	0.0209	0.0194	0.0207	0.0216
0.0	0.0	0.0	-1658.4781	568.922	NaN	NaN	-0.3	0.8948	0.0219	0.0209	0.0197	0.021	0.0217
0.0	0.0	0.0	-1897.4781	1398.922	NaN	NaN	-0.3	0.8948	0.0218	0.021	0.0197	0.021	0.0217
0.0	0.0	0.0	-1464.4781	1366.922	NaN	NaN	-0.3	0.8952	0.0217	0.021	0.0195	0.0208	0.0218
0.0	0.0	0.0	-1641.4781	2529.922	NaN	NaN	1.3	0.8956	0.0216	0.021	0.0193	0.0206	0.0219
0.0	0.0	0.0	1547.5219	2495.922	NaN	NaN	0.6173	0.8947	0.0218	0.0213	0.0194	0.0207	0.0221
0.0	0.0	0.0	-2064.4781	-579.078	NaN	NaN	0.2191	0.8941	0.022	0.0213	0.0197	0.0209	0.0219
0.0	0.0	0.0	-858.4781	-1341.078	NaN	NaN	0.6097	0.8946	0.022	0.0213	0.0197	0.0209	0.0216
0.0	0.0	0.0	-565.4781	2779.922	NaN	NaN	1.2554	0.8952	0.0218	0.0212	0.0195	0.0207	0.0215
0.0	0.0	0.0	-979.4781	-1727.078	NaN	NaN	0.6381	0.8952	0.0218	0.021	0.0196	0.0208	0.0214
0.0	0.0	0.0	-786.4781	762.922	NaN	NaN	-0.3	0.8957	0.0218	0.0209	0.0195	0.0208	0.0213
0.0	0.0	0.0	-612.4781	4577.922	NaN	NaN	1.1545	0.8958	0.022	0.0209	0.0193	0.0208	0.0212
0.0	0.0	0.0	-609.4781	632.922	NaN	NaN	1.3	0.8958	0.0221	0.0207	0.0194	0.0209	0.0211
0.0	0.0	0.0	-815.4781	1497.922	NaN	NaN	1.3	0.8958	0.0221	0.0206	0.0195	0.0209	0.021
0.0	0.0	0.0	-1653.4781	1628.922	NaN	NaN	-0.3	0.8961	0.0222	0.0205	0.0194	0.0209	0.0209
0.0	0.0	0.0	-250.4781	2572.922	NaN	NaN	1.1079	0.8962	0.0221	0.0205	0.0193	0.0208	0.021
0.0	0.0	0.0	-21.4781	3016.922	NaN	NaN	1.0072	0.8959	0.0223	0.0205	0.0194	0.0209	0.0211
0.0	0.0	0.0	-433.4781	2352.922	NaN	NaN	1.2258	0.8954	0.0225	0.0205	0.0197	0.021	0.021
0.0	0.0	0.0	-1857.4781	1309.922	NaN	NaN	-0.3	0.8953	0.0225	0.0205	0.0198	0.021	0.0208
0.0	0.0	0.0	-3012.4781	1395.922	NaN	NaN	-0.3	0.8958	0.0224	0.0204	0.0197	0.0209	0.0208
0.0	0.0	0.0	-2479.4781	-261.078	NaN	NaN	0.0953	0.8963	0.0221	0.0204	0.0197	0.0208	0.0207
0.0	0.0	0.0	-2678.4781	1493.922	NaN	NaN	-0.3	0.897	0.0218	0.0204	0.0196	0.0206	0.0206
0.0	0.0	0.0	-892.4781	498.922	NaN	NaN	-0.3	0.8968	0.0218	0.0205	0.0196	0.0205	0.0207
0.0	0.0	0.0	-1214.4781	719.922	NaN	NaN	-0.3	0.8976	0.0217	0.0205	0.0194	0.0203	0.0206
0.0	0.0	0.0	-2445.4781	698.922	NaN	NaN	-0.3	0.898	0.0216	0.0205	0.0193	0.0201	0.0205
0.0	0.0	0.0	-1035.4781	-541.078	NaN	NaN	0.3432	0.8988	0.0214	0.0204	0.0191	0.02	0.0204
0.0	0.0	0.0	-1633.4781	944.922	NaN	NaN	-0.3	0.8991	0.0212	0.0203	0.0188	0.02	0.0205
0.0	0.0	0.0	543.5219	3041.922	NaN	NaN	0.8484	0.8995	0.0212	0.0203	0.0184	0.0197	0.0208
0.0	0.0	0.0	64.5219	6255.922	NaN	NaN	0.9898	0.8988	0.0217	0.0204	0.0184	0.0196	0.0212
0.0	0.0	0.0	-732.4781	1929.922	NaN	NaN	1.3	0.898	0.0218	0.0205	0.0188	0.0199	0.021
0.0	0.0	0.0	-2928.4781	1790.922	NaN	NaN	-0.3	0.8972	0.0222	0.0206	0.0192	0.02	0.0208
0.0	0.0	0.0	46.5219	2316.922	NaN	NaN	0.9803	0.8965	0.0224	0.0207	0.0194	0.0201	0.0209
0.0	0.0	0.0	-1490.4781	1476.922	NaN	NaN	-0.3	0.8963	0.0225	0.0207	0.0195	0.0202	0.0209
0.0	0.0	0.0	-2629.4781	1930.922	NaN	NaN	-0.3	0.8962	0.0225	0.0207	0.0196	0.0202	0.0208
0.0	0.0	0.0	-744.4781	-1102.078	NaN	NaN	0.5968	0.8963	0.0224	0.0207	0.0195	0.0202	0.0208
0.0	0.0	0.0	-401.4781	717.922	NaN	NaN	1.3	0.8967	0.0221	0.0207	0.0194	0.0201	0.021
0.0	0.0	0.0	-279.4781	4090.922	NaN	NaN	1.0733	0.8976	0.0218	0.0206	0.0191	0.0199	0.021
0.0	0.0	0.0	-1472.4781	358.922	NaN	NaN	-0.3	0.8968	0.0221	0.0206	0.0194	0.0201	0.0209
0.0	0.0	0.0	-287.4781	2325.922	NaN	NaN	1.141	0.8975	0.0218	0.0206	0.0191	0.02	0.021
0.0	0.0	0.0	-2606.4781	487.922	NaN	NaN	-0.2303	0.8977	0.0219	0.0204	0.0192	0.0201	0.0207
0.0	0.0	0.0	-1025.4781	762.922	NaN	NaN	-0.3	0.898	0.0217	0.0203	0.0191	0.0201	0.0207
0.0	0.0	0.0	234.5219	919.922	NaN	NaN	0.7969	0.898	0.0217	0.0202	0.0191	0.0202	0.0208
0.0	0.0	0.0	-47.4781	789.922	NaN	NaN	1.0639	0.8978	0.0218	0.0202	0.0192	0.0203	0.0208
0.0	0.0	0.0	-392.4781	2570.922	NaN	NaN	1.1802	0.8977	0.0218	0.0202	0.0192	0.0203	0.0208
0.0	0.0	0.0	-1730.4781	-66.078	NaN	NaN	0.0368	0.8979	0.0218	0.0201	0.0192	0.0203	0.0207
0.0	0.0	0.0	-711.4781	-38.078	NaN	NaN	0.0508	0.8979	0.0219	0.0201	0.0192	0.0203	0.0206
0.0	0.0	0.0	-894.4781	2579.922	NaN	NaN	1.3	0.8983	0.0218	0.0201	0.0192	0.0202	0.0205
0.0	0.0	0.0	-1676.4781	-621.078	NaN	NaN	0.2703	0.8986	0.0219	0.02	0.0192	0.02	0.0203
0.0	0.0	0.0	498.5219	50.922	NaN	NaN	0.0927	0.8991	0.0218	0.0199	0.0191	0.02	0.0202
0.0	0.0	0.0	-882.4781	1448.922	NaN	NaN	1.3	0.8997	0.0217	0.0198	0.0189	0.0198	0.02
0.0	0.0	0.0	-603.4781	362.922	NaN	NaN	-0.3	0.8998	0.0217	0.0198	0.0189	0.0198	0.0201
0.0	0.0	0.0	-268.4781	-264.078	NaN	NaN	0.4959	0.9	0.0215	0.0198	0.0188	0.0198	0.0201
0.0	0.0	0.0	1333.5219	2927.922	NaN	NaN	0.6871	0.8998	0.0216	0.0199	0.0187	0.0197	0.0203
0.0	0.0	0.0	-2288.4781	-1079.078	NaN	NaN	0.3204	0.8998	0.0216	0.0199	0.0188	0.0197	0.0202
0.0	0.0	0.0	-1441.4781	-253.078	NaN	NaN	0.1493	0.8997	0.0215	0.0199	0.0188	0.0197	0.0203
0.0	0.0	0.0	-1673.4781	1720.922	NaN	NaN	1.3	0.8994	0.0216	0.02	0.0188	0.0197	0.0205
0.0	0.0	0.0	-2685.4781	3311.922	NaN	NaN	1.3	0.9003	0.0213	0.02	0.0185	0.0194	0.0205
0.0	0.0	0.0	-298.4781	4481.922	NaN	NaN	1.0713	0.9006	0.0213	0.02	0.0184	0.0192	0.0206
0.0	0.0	0.0	-1238.4781	1067.922	NaN	NaN	-0.3	0.9007	0.0213	0.0199	0.0184	0.0192	0.0204
0.0	0.0	0.0	-1091.4781	2402.922	NaN	NaN	1.3	0.9009	0.0212	0.02	0.0184	0.0192	0.0204
0.0	0.0	0.0	-19.4781	3994.922	NaN	NaN	1.0049	0.9005	0.0214	0.0201	0.0183	0.0191	0.0207
0.0	0.0	0.0	-2401.4781	2911.922	NaN	NaN	1.3	0.9003	0.0215	0.02	0.0184	0.0191	0.0206
0.0	0.0	0.0	-1037.4781	1233.922	NaN	NaN	1.3	0.9001	0.0216	0.0199	0.0186	0.0192	0.0205
0.0	0.0	0.0	-1438.4781	508.922	NaN	NaN	-0.3	0.9005	0.0215	0.0199	0.0185	0.0191	0.0205
0.0	0.0	0.0	-1050.4781	4755.922	NaN	NaN	1.2835	0.9001	0.0215	0.0201	0.0185	0.019	0.0208
0.0	0.0	0.0	-45.4781	4881.922	NaN	NaN	1.0094	0.8993	0.0219	0.0204	0.0186	0.019	0.0209
0.0	0.0	0.0	-1574.4781	-572.078	NaN	NaN	0.2665	0.8993	0.022	0.0202	0.0187	0.0192	0.0205
0.0	0.0	0.0	1389.5219	-163.078	NaN	NaN	-0.133	0.899	0.0221	0.0203	0.0189	0.0193	0.0204
0.0	0.0	0.0	-783.4781	346.922	NaN	NaN	-0.3	0.899	0.0221	0.0202	0.0189	0.0194	0.0203
0.0	0.0	0.0	-1141.4781	1157.922	NaN	NaN	1.3	0.8988	0.0221	0.0201	0.019	0.0195	0.0204
0.0	0.0	0.0	-1406.4781	728.922	NaN	NaN	-0.3	0.8988	0.0221	0.02	0.019	0.0196	0.0204
0.0	0.0	0.0	-485.4781	2354.922	NaN	NaN	1.2597	0.8984	0.0223	0.0201	0.0191	0.0197	0.0205
0.0	0.0	0.0	-3059.4781	939.922	NaN	NaN	-0.3	0.8985	0.0223	0.02	0.0191	0.0197	0.0205
0.0	0.0	0.0	-1348.4781	1725.922	NaN	NaN	1.3	0.8984	0.0223	0.0201	0.0191	0.0197	0.0205
0.0	0.0	0.0	-1462.4781	193.922	NaN	NaN	-0.1529	0.8982	0.0225	0.0201	0.0191	0.0197	0.0205
0.0	0.0	0.0	-133.4781	1177.922	NaN	NaN	1.1278	0.8982	0.0224	0.0202	0.0191	0.0196	0.0205
0.0	0.0	0.0	-1032.4781	627.922	NaN	NaN	-0.3	0.8984	0.0223	0.0202	0.019	0.0195	0.0205
0.0	0.0	0.0	-2503.4781	-411.078	NaN	NaN	0.141	0.8982	0.0222	0.0203	0.0191	0.0196	0.0206
0.0	0.0	0.0	-1642.4781	2396.922	NaN	NaN	1.3	0.8984	0.0221	0.0203	0.019	0.0196	0.0206
0.0	0.0	0.0	-2118.4781	579.922	NaN	NaN	-0.3	0.8983	0.0222	0.0203	0.0191	0.0195	0.0206
0.0	0.0	0.0	-3261.4781	2050.922	NaN	NaN	-0.3	0.899	0.0219	0.0202	0.0191	0.0194	0.0204
0.0	0.0	0.0	-1064.4781	-87.078	NaN	NaN	0.0756	0.8991	0.0217	0.0202	0.0191	0.0194	0.0205
0.0	0.0	0.0	-3033.4781	884.922	NaN	NaN	-0.3	0.8995	0.0215	0.0202	0.019	0.0194	0.0204
0.0	0.0	0.0	-2566.4781	5004.922	NaN	NaN	1.3	0.8999	0.0215	0.0202	0.0188	0.0194	0.0203
0.0	0.0	0.0	-350.4781	1064.922	NaN	NaN	1.3	0.8995	0.0214	0.0203	0.0189	0.0194	0.0204
0.0	0.0	0.0	-2350.4781	1717.922	NaN	NaN	-0.3	0.8997	0.0214	0.0202	0.0187	0.0195	0.0204
0.0	0.0	0.0	-1176.4781	594.922	NaN	NaN	-0.3	0.8998	0.0214	0.0202	0.0186	0.0195	0.0205
0.0	0.0	0.0	-1683.4781	2961.922	NaN	NaN	1.3	0.8993	0.0215	0.0203	0.0187	0.0196	0.0206
0.0	0.0	0.0	-995.4781	2439.922	NaN	NaN	1.3	0.8985	0.0216	0.0205	0.0189	0.0197	0.0208
0.0	0.0	0.0	-1257.4781	-1389.078	NaN	NaN	0.5249	0.8978	0.0218	0.0206	0.0192	0.0198	0.0208
0.0	0.0	0.0	-3090.4781	517.922	NaN	NaN	-0.2013	0.8976	0.0218	0.0207	0.0193	0.0197	0.0209
0.0	0.0	0.0	-1701.4781	2955.922	NaN	NaN	1.3	0.898	0.0217	0.0207	0.019	0.0196	0.0209
0.0	0.0	0.0	-1300.4781	-1376.078	NaN	NaN	0.5141	0.8973	0.0218	0.0208	0.0192	0.0198	0.0211
0.0	0.0	0.0	-1101.4781	2170.922	NaN	NaN	1.3	0.8975	0.0218	0.0208	0.0191	0.0198	0.021
0.0	0.0	0.0	-2151.4781	3114.922	NaN	NaN	1.3	0.8974	0.0219	0.0208	0.019	0.0198	0.0211
0.0	0.0	0.0	-1249.4781	1237.922	NaN	NaN	-0.3	0.8975	0.0218	0.0208	0.0188	0.0198	0.0212
0.0	0.0	0.0	-3223.4781	2574.922	NaN	NaN	-0.3	0.8972	0.0217	0.0209	0.0188	0.0199	0.0214
0.0	0.0	0.0	-1458.4781	2539.922	NaN	NaN	1.3	0.8966	0.0218	0.021	0.019	0.02	0.0216
0.0	0.0	0.0	-119.4781	2675.922	NaN	NaN	1.0467	0.8961	0.0219	0.021	0.0192	0.0202	0.0217
0.0	0.0	0.0	-2906.4781	2619.922	NaN	NaN	-0.3	0.8957	0.022	0.0209	0.0195	0.0203	0.0216
0.0	0.0	0.0	-4312.4781	120.922	NaN	NaN	-0.0288	0.8954	0.0222	0.0208	0.0199	0.0203	0.0214
0.0	0.0	0.0	-2457.4781	1058.922	NaN	NaN	-0.3	0.8959	0.022	0.0207	0.0198	0.0203	0.0213
0.0	0.0	0.0	-777.4781	-482.078	NaN	NaN	0.3827	0.8964	0.0217	0.0207	0.0196	0.0202	0.0213
0.0	0.0	0.0	973.5219	-85.078	NaN	NaN	-0.0958	0.8969	0.0215	0.0207	0.0194	0.0202	0.0213
0.0	0.0	0.0	-487.4781	2648.922	NaN	NaN	1.2255	0.8966	0.0215	0.0209	0.0193	0.0202	0.0215
0.0	0.0	0.0	-2380.4781	596.922	NaN	NaN	-0.3	0.8972	0.0214	0.0207	0.0193	0.0201	0.0214
0.0	0.0	0.0	-1710.4781	849.922	NaN	NaN	-0.3	0.8972	0.0213	0.0206	0.0194	0.0201	0.0214
0.0	0.0	0.0	-1327.4781	935.922	NaN	NaN	-0.3	0.8975	0.0212	0.0205	0.0194	0.0201	0.0213
0.0	0.0	0.0	-808.4781	-43.078	NaN	NaN	0.0506	0.8972	0.0213	0.0206	0.0194	0.0202	0.0215
0.0	0.0	0.0	-970.4781	413.922	NaN	NaN	-0.3	0.8969	0.0213	0.0207	0.0194	0.0202	0.0215
0.0	0.0	0.0	-1317.4781	2926.922	NaN	NaN	1.3	0.897	0.0213	0.0207	0.0192	0.0202	0.0216
0.0	0.0	0.0	-2117.4781	-3377.078	NaN	NaN	0.6146	0.8964	0.0214	0.0206	0.0196	0.0203	0.0216
0.0	0.0	0.0	-251.4781	1893.922	NaN	NaN	1.1531	0.8964	0.0213	0.0207	0.0196	0.0204	0.0216
0.0	0.0	0.0	-2993.4781	1949.922	NaN	NaN	-0.3	0.8958	0.0215	0.0208	0.0198	0.0205	0.0216
0.0	0.0	0.0	-2490.4781	-130.078	NaN	NaN	0.0496	0.8961	0.0214	0.0207	0.0198	0.0204	0.0216
0.0	0.0	0.0	-2162.4781	1797.922	NaN	NaN	-0.3	0.8963	0.0214	0.0207	0.0198	0.0204	0.0215
0.0	0.0	0.0	-2493.4781	1805.922	NaN	NaN	-0.3	0.8965	0.0213	0.0206	0.0197	0.0203	0.0215
0.0	0.0	0.0	-1446.4781	1484.922	NaN	NaN	1.3	0.8964	0.0214	0.0206	0.0196	0.0204	0.0216
0.0	0.0	0.0	-2668.4781	4712.922	NaN	NaN	1.3	0.896	0.0214	0.0208	0.0195	0.0205	0.0217
0.0	0.0	0.0	-2234.4781	1735.922	NaN	NaN	-0.3	0.8957	0.0216	0.0208	0.0196	0.0205	0.0218
0.0	0.0	0.0	-1632.4781	1318.922	NaN	NaN	-0.3	0.8958	0.0215	0.0208	0.0196	0.0205	0.0218
0.0	0.0	0.0	-263.4781	-697.078	NaN	NaN	0.7257	0.8956	0.0216	0.0207	0.0198	0.0206	0.0217
0.0	0.0	0.0	-2008.4781	2606.922	NaN	NaN	1.3	0.8954	0.0216	0.0208	0.0198	0.0207	0.0217
0.0	0.0	0.0	-272.4781	418.922	NaN	NaN	1.3	0.8954	0.0216	0.0208	0.0196	0.0207	0.0218
0.0	0.0	0.0	-2936.4781	2322.922	NaN	NaN	-0.3	0.8956	0.0216	0.0209	0.0195	0.0207	0.0217
0.0	0.0	0.0	-2150.4781	924.922	NaN	NaN	-0.3	0.896	0.0216	0.0208	0.0194	0.0206	0.0217
0.0	0.0	0.0	-1819.4781	-519.078	NaN	NaN	0.222	0.8963	0.0215	0.0207	0.0193	0.0206	0.0216
0.0	0.0	0.0	-1412.4781	1587.922	NaN	NaN	1.3	0.896	0.0215	0.0208	0.0193	0.0207	0.0217
0.0	0.0	0.0	-1210.4781	3564.922	NaN	NaN	1.3	0.896	0.0215	0.0208	0.0193	0.0207	0.0216
0.0	0.0	0.0	-2829.4781	-676.078	NaN	NaN	0.1929	0.8956	0.0216	0.0207	0.0196	0.0208	0.0216
0.0	0.0	0.0	-1918.4781	-21.078	NaN	NaN	0.0109	0.8959	0.0216	0.0207	0.0196	0.0208	0.0214
0.0	0.0	0.0	-414.4781	450.922	NaN	NaN	1.3	0.8965	0.0215	0.0206	0.0194	0.0207	0.0214
0.0	0.0	0.0	-595.4781	1765.922	NaN	NaN	1.3	0.897	0.0213	0.0205	0.0191	0.0207	0.0214
0.0	0.0	0.0	-2431.4781	1418.922	NaN	NaN	-0.3	0.8972	0.0212	0.0204	0.019	0.0207	0.0215
0.0	0.0	0.0	-2154.4781	4017.922	NaN	NaN	1.3	0.8973	0.0213	0.0204	0.0188	0.0205	0.0215
0.0	0.0	0.0	-2395.4781	3025.922	NaN	NaN	1.3	0.897	0.0213	0.0205	0.019	0.0206	0.0216
0.0	0.0	0.0	-1148.4781	-1038.078	NaN	NaN	0.4748	0.896	0.0216	0.0206	0.0195	0.0208	0.0215
0.0	0.0	0.0	-2198.4781	116.922	NaN	NaN	-0.0562	0.8953	0.0218	0.0207	0.0199	0.0209	0.0214
0.0	0.0	0.0	-1791.4781	-337.078	NaN	NaN	0.1584	0.8952	0.0218	0.0208	0.0201	0.0207	0.0213
0.0	0.0	0.0	-2883.4781	-876.078	NaN	NaN	0.233	0.8958	0.0216	0.0207	0.02	0.0206	0.0212
0.0	0.0	0.0	-1980.4781	191.922	NaN	NaN	-0.1073	0.8963	0.0214	0.0207	0.0196	0.0206	0.0213
0.0	0.0	0.0	-736.4781	870.922	NaN	NaN	1.3	0.897	0.0212	0.0208	0.0191	0.0205	0.0214
0.0	0.0	0.0	-1330.4781	3728.922	NaN	NaN	1.3	0.8969	0.0212	0.0208	0.0188	0.0204	0.0219
0.0	0.0	0.0	-338.4781	1835.922	NaN	NaN	1.226	0.896	0.0214	0.0211	0.0189	0.0205	0.0222
0.0	0.0	0.0	-2684.4781	3148.922	NaN	NaN	1.3	0.8958	0.0215	0.0211	0.0189	0.0204	0.0222
0.0	0.0	0.0	-1237.4781	1767.922	NaN	NaN	1.3	0.8949	0.0217	0.0212	0.0193	0.0207	0.0222
0.0	0.0	0.0	-1734.4781	1380.922	NaN	NaN	-0.3	0.8958	0.0216	0.0209	0.0193	0.0205	0.022
0.0	0.0	0.0	-1301.4781	1229.922	NaN	NaN	-0.3	0.8952	0.0218	0.021	0.0195	0.0206	0.0219
0.0	0.0	0.0	-882.4781	-173.078	NaN	NaN	0.164	0.8956	0.0217	0.0209	0.0195	0.0206	0.0218
0.0	0.0	0.0	-1360.4781	2742.922	NaN	NaN	1.3	0.8952	0.0218	0.0209	0.0195	0.0207	0.0218
0.0	0.0	0.0	-1085.4781	-1740.078	NaN	NaN	0.6158	0.8955	0.0218	0.0208	0.0195	0.0207	0.0217
0.0	0.0	0.0	-2225.4781	2014.922	NaN	NaN	-0.3	0.8958	0.0215	0.0208	0.0194	0.0207	0.0218
0.0	0.0	0.0	-111.4781	947.922	NaN	NaN	1.1333	0.896	0.0215	0.0207	0.0194	0.0207	0.0217
0.0	0.0	0.0	-167.4781	1750.922	NaN	NaN	1.1058	0.8958	0.0216	0.0207	0.0194	0.0209	0.0217
0.0	0.0	0.0	-2242.4781	596.922	NaN	NaN	-0.3	0.895	0.0218	0.0208	0.0196	0.021	0.0216
0.0	0.0	0.0	-498.4781	-112.078	NaN	NaN	0.1836	0.8957	0.0217	0.0207	0.0195	0.0209	0.0214
0.0	0.0	0.0	-2564.4781	1213.922	NaN	NaN	-0.3	0.896	0.0217	0.0206	0.0195	0.0208	0.0214
0.0	0.0	0.0	-3151.4781	-1515.078	NaN	NaN	0.3247	0.8962	0.0216	0.0205	0.0195	0.0209	0.0213
0.0	0.0	0.0	-2296.4781	2119.922	NaN	NaN	-0.3	0.8967	0.0214	0.0205	0.0192	0.0208	0.0213
0.0	0.0	0.0	-1612.4781	3406.922	NaN	NaN	1.3	0.8969	0.0213	0.0205	0.019	0.0208	0.0214
0.0	0.0	0.0	-2416.4781	736.922	NaN	NaN	-0.3	0.897	0.0212	0.0205	0.0191	0.0207	0.0214
0.0	0.0	0.0	-1904.4781	-630.078	NaN	NaN	0.2486	0.8966	0.0213	0.0207	0.0192	0.0208	0.0214
0.0	0.0	0.0	-2882.4781	1056.922	NaN	NaN	-0.3	0.8967	0.0213	0.0208	0.0192	0.0207	0.0213
0.0	0.0	0.0	-156.4781	1665.922	NaN	NaN	1.1037	0.8967	0.0213	0.0209	0.0191	0.0207	0.0213
0.0	0.0	0.0	-2288.4781	124.922	NaN	NaN	-0.0577	0.8966	0.0214	0.0209	0.0192	0.0207	0.0212
0.0	0.0	0.0	-2440.4781	-650.078	NaN	NaN	0.2103	0.8969	0.0214	0.0209	0.0191	0.0206	0.0211
0.0	0.0	0.0	-2037.4781	174.922	NaN	NaN	-0.0939	0.8981	0.0211	0.0206	0.0188	0.0204	0.021
0.0	0.0	0.0	-917.4781	2730.922	NaN	NaN	1.3	0.8979	0.0212	0.0205	0.0186	0.0204	0.0213
0.0	0.0	0.0	-1523.4781	2153.922	NaN	NaN	1.3	0.8977	0.0213	0.0206	0.0185	0.0204	0.0216
0.0	0.0	0.0	-1400.4781	4278.922	NaN	NaN	1.3	0.8973	0.0215	0.0207	0.0185	0.0202	0.0218
0.0	0.0	0.0	-3110.4781	-604.078	NaN	NaN	0.1626	0.8975	0.0216	0.0206	0.0187	0.0203	0.0214
0.0	0.0	0.0	771.5219	-277.078	NaN	NaN	-0.3	0.8987	0.0212	0.0203	0.0184	0.0199	0.0214
0.0	0.0	0.0	-2406.4781	2986.922	NaN	NaN	1.3	0.8991	0.0212	0.0201	0.0183	0.0198	0.0215
0.0	0.0	0.0	-32.4781	3448.922	NaN	NaN	1.0095	0.8996	0.0212	0.02	0.0181	0.0195	0.0217
0.0	0.0	0.0	-1864.4781	7168.922	NaN	NaN	1.3	0.8994	0.0214	0.0199	0.0181	0.0194	0.0218
0.0	0.0	0.0	-2025.4781	-1121.078	NaN	NaN	0.3563	0.8977	0.0216	0.0202	0.0188	0.0202	0.0215
0.0	0.0	0.0	-946.4781	2291.922	NaN	NaN	1.3	0.899	0.0212	0.0199	0.0185	0.02	0.0214
0.0	0.0	0.0	-1893.4781	1899.922	NaN	NaN	1.3	0.8988	0.0213	0.0198	0.0186	0.02	0.0216
0.0	0.0	0.0	-3414.4781	3256.922	NaN	NaN	-0.3	0.9001	0.0208	0.0196	0.0183	0.0197	0.0215
0.0	0.0	0.0	-3286.4781	3570.922	NaN	NaN	1.3	0.9002	0.021	0.0194	0.0182	0.0194	0.0217
0.0	0.0	0.0	-2972.4781	1624.922	NaN	NaN	-0.3	0.9003	0.021	0.0194	0.0183	0.0195	0.0215
0.0	0.0	0.0	-1195.4781	3872.922	NaN	NaN	1.3	0.901	0.0209	0.0193	0.0181	0.0193	0.0215
0.0	0.0	0.0	-1332.4781	2836.922	NaN	NaN	1.3	0.9003	0.021	0.0194	0.0182	0.0194	0.0217
0.0	0.0	0.0	-2282.4781	-794.078	NaN	NaN	0.2581	0.8994	0.0209	0.0197	0.0186	0.0199	0.0215
0.0	0.0	0.0	-449.4781	4509.922	NaN	NaN	1.1107	0.8994	0.0211	0.0197	0.0184	0.0196	0.0218
0.0	0.0	0.0	-1379.4781	-1005.078	NaN	NaN	0.4215	0.898	0.0212	0.02	0.0189	0.0202	0.0217
0.0	0.0	0.0	259.5219	-1416.078	NaN	NaN	1.2244	0.8986	0.0211	0.0199	0.0187	0.0201	0.0216
0.0	0.0	0.0	981.5219	2317.922	NaN	NaN	0.7025	0.8984	0.0213	0.02	0.0186	0.02	0.0217
0.0	0.0	0.0	-1447.4781	-830.078	NaN	NaN	0.3645	0.8982	0.0215	0.02	0.0186	0.02	0.0217
0.0	0.0	0.0	-1155.4781	766.922	NaN	NaN	-0.3	0.8989	0.0215	0.0198	0.0183	0.0197	0.0218
0.0	0.0	0.0	-281.4781	1965.922	NaN	NaN	1.1671	0.8976	0.0221	0.0201	0.0185	0.0197	0.022
0.0	0.0	0.0	-2265.4781	1197.922	NaN	NaN	-0.3	0.897	0.0222	0.0202	0.0188	0.0201	0.0218
0.0	0.0	0.0	-31.4781	-1612.078	NaN	NaN	0.9808	0.8971	0.022	0.0202	0.0188	0.0202	0.0217
0.0	0.0	0.0	-1609.4781	1834.922	NaN	NaN	1.3	0.8983	0.0219	0.0199	0.0186	0.02	0.0215
0.0	0.0	0.0	-397.4781	4274.922	NaN	NaN	1.1025	0.8981	0.0225	0.0197	0.0184	0.0196	0.0216
0.0	0.0	0.0	-2727.4781	1040.922	NaN	NaN	-0.3	0.8986	0.0221	0.0196	0.0186	0.0198	0.0213
0.0	0.0	0.0	-512.4781	1463.922	NaN	NaN	1.3	0.8987	0.0223	0.0195	0.0185	0.0197	0.0212
0.0	0.0	0.0	-1822.4781	2631.922	NaN	NaN	1.3	0.8988	0.0223	0.0195	0.0186	0.0197	0.021
0.0	0.0	0.0	-859.4781	257.922	NaN	NaN	-0.3	0.8991	0.022	0.0195	0.0187	0.0199	0.0209
0.0	0.0	0.0	31.5219	633.922	NaN	NaN	0.9526	0.9	0.0218	0.0193	0.0185	0.0196	0.0208
0.0	0.0	0.0	-658.4781	2031.922	NaN	NaN	1.3	0.8994	0.0222	0.0193	0.0186	0.0197	0.0208
0.0	0.0	0.0	-2941.4781	3356.922	NaN	NaN	1.3	0.8988	0.0223	0.0195	0.0188	0.0199	0.0208
0.0	0.0	0.0	-3730.4781	718.922	NaN	NaN	-0.2387	0.899	0.0221	0.0194	0.0188	0.0202	0.0206
0.0	0.0	0.0	-3260.4781	848.922	NaN	NaN	-0.3	0.8992	0.022	0.0194	0.0187	0.0201	0.0205
0.0	0.0	0.0	-1434.4781	979.922	NaN	NaN	-0.3	0.9003	0.0218	0.0192	0.0184	0.0197	0.0205
0.0	0.0	0.0	-2166.4781	3494.922	NaN	NaN	1.3	0.9008	0.0219	0.0191	0.0181	0.0192	0.0209
0.0	0.0	0.0	-1086.4781	-223.078	NaN	NaN	0.1703	0.9007	0.0221	0.0191	0.018	0.0191	0.0209
0.0	0.0	0.0	-1461.4781	3386.922	NaN	NaN	1.3	0.8992	0.023	0.0195	0.0181	0.0188	0.0214
0.0	0.0	0.0	-485.4781	604.922	NaN	NaN	1.3	0.8981	0.0231	0.0199	0.0184	0.0191	0.0215
0.0	0.0	0.0	-2838.4781	576.922	NaN	NaN	-0.2551	0.8994	0.0226	0.0197	0.0181	0.019	0.0213
0.0	0.0	0.0	-974.4781	-680.078	NaN	NaN	0.411	0.8994	0.0228	0.0195	0.0179	0.0187	0.0217
0.0	0.0	0.0	-2811.4781	4548.922	NaN	NaN	1.3	0.901	0.0228	0.0192	0.0174	0.0179	0.0217
0.0	0.0	0.0	244.5219	5675.922	NaN	NaN	0.9587	0.8988	0.0239	0.0196	0.0176	0.0177	0.0224
0.0	0.0	0.0	-1228.4781	1931.922	NaN	NaN	1.3	0.8988	0.0236	0.0197	0.0178	0.0182	0.0219
0.0	0.0	0.0	-1248.4781	797.922	NaN	NaN	-0.3	0.898	0.0238	0.02	0.018	0.0184	0.0217
0.0	0.0	0.0	-600.4781	2059.922	NaN	NaN	1.3	0.8984	0.0237	0.02	0.018	0.0183	0.0216
0.0	0.0	0.0	211.5219	-1068.078	NaN	NaN	1.2469	0.8986	0.0236	0.0199	0.0181	0.0184	0.0214
0.0	0.0	0.0	-789.4781	1620.922	NaN	NaN	1.3	0.8987	0.0236	0.0198	0.0182	0.0184	0.0213
0.0	0.0	0.0	-1388.4781	2483.922	NaN	NaN	1.3	0.8979	0.0243	0.02	0.0182	0.0182	0.0215
0.0	0.0	0.0	-1644.4781	2604.922	NaN	NaN	1.3	0.8985	0.0241	0.0198	0.0181	0.0182	0.0213
0.0	0.0	0.0	-696.4781	839.922	NaN	NaN	1.3	0.8989	0.0234	0.0196	0.0182	0.0188	0.0211
0.0	0.0	0.0	-322.4781	756.922	NaN	NaN	1.3	0.9006	0.023	0.0191	0.0179	0.0185	0.0208
0.0	0.0	0.0	30.5219	4031.922	NaN	NaN	0.9925	0.8991	0.0238	0.0196	0.018	0.0182	0.0214
0.0	0.0	0.0	-1631.4781	3936.922	NaN	NaN	1.3	0.8986	0.0236	0.0197	0.0182	0.0186	0.0213
0.0	0.0	0.0	-1785.4781	-1996.078	NaN	NaN	0.5278	0.898	0.0234	0.0198	0.0186	0.0193	0.0209
0.0	0.0	0.0	-3223.4781	-1020.078	NaN	NaN	0.2404	0.8982	0.0233	0.0198	0.0187	0.0196	0.0205
0.0	0.0	0.0	-1311.4781	4508.922	NaN	NaN	1.3	0.8974	0.0237	0.0201	0.0185	0.0193	0.021
0.0	0.0	0.0	-2508.4781	-472.078	NaN	NaN	0.1584	0.8986	0.0233	0.0199	0.0183	0.0192	0.0208
0.0	0.0	0.0	-1107.4781	-312.078	NaN	NaN	0.2198	0.8991	0.023	0.0198	0.018	0.0191	0.021
0.0	0.0	0.0	-1577.4781	1582.922	NaN	NaN	1.3	0.8999	0.0231	0.0198	0.0177	0.0186	0.021
0.0	0.0	0.0	-1716.4781	2451.922	NaN	NaN	1.3	0.8993	0.0233	0.0199	0.0176	0.0185	0.0214
0.0	0.0	0.0	-1537.4781	1859.922	NaN	NaN	1.3	0.899	0.023	0.0199	0.0179	0.0189	0.0213
0.0	0.0	0.0	-2519.4781	1051.922	NaN	NaN	-0.3	0.8992	0.023	0.0199	0.0178	0.0188	0.0213
0.0	0.0	0.0	-2608.4781	387.922	NaN	NaN	-0.1747	0.8991	0.0231	0.0199	0.0176	0.0187	0.0216
0.0	0.0	0.0	-2258.4781	3588.922	NaN	NaN	1.3	0.9014	0.0227	0.0195	0.0171	0.0179	0.0215
0.0	0.0	0.0	-792.4781	4237.922	NaN	NaN	1.23	0.8997	0.0236	0.0199	0.0171	0.0175	0.0222
0.0	0.0	0.0	-2315.4781	2039.922	NaN	NaN	-0.3	0.8998	0.0235	0.0198	0.0171	0.0178	0.022
0.0	0.0	0.0	-646.4781	5071.922	NaN	NaN	1.1461	0.8996	0.0238	0.02	0.017	0.0174	0.0222
0.0	0.0	0.0	407.5219	3435.922	NaN	NaN	0.894	0.8995	0.0238	0.02	0.017	0.0174	0.0222
0.0	0.0	0.0	-387.4781	349.922	NaN	NaN	-0.3	0.9	0.0235	0.02	0.0169	0.0173	0.0222
0.0	0.0	0.0	-1093.4781	2177.922	NaN	NaN	1.3	0.8995	0.0237	0.0201	0.0171	0.0174	0.0221
0.0	0.0	0.0	702.5219	1205.922	NaN	NaN	0.6319	0.8984	0.0239	0.0204	0.0174	0.0178	0.0222
0.0	0.0	0.0	-2066.4781	-59.078	NaN	NaN	0.0278	0.8982	0.0235	0.0203	0.0177	0.0184	0.0219
0.0	0.0	0.0	-2564.4781	1917.922	NaN	NaN	-0.3	0.8985	0.0233	0.0203	0.0177	0.0184	0.0219
0.0	0.0	0.0	-872.4781	2093.922	NaN	NaN	1.3	0.9001	0.0229	0.02	0.0172	0.0179	0.0219
0.0	0.0	0.0	-2726.4781	3587.922	NaN	NaN	1.3	0.8996	0.0232	0.0201	0.0171	0.0177	0.0224
0.0	0.0	0.0	-806.4781	493.922	NaN	NaN	-0.3	0.9015	0.0226	0.0196	0.017	0.0175	0.0219
0.0	0.0	0.0	607.5219	3824.922	NaN	NaN	0.8629	0.9003	0.0234	0.0199	0.017	0.0171	0.0224
0.0	0.0	0.0	-1382.4781	1705.922	NaN	NaN	1.3	0.9005	0.0231	0.0198	0.0171	0.0173	0.0222
0.0	0.0	0.0	-943.4781	2214.922	NaN	NaN	1.3	0.9013	0.0227	0.0195	0.0171	0.0176	0.0217
0.0	0.0	0.0	-564.4781	-332.078	NaN	NaN	0.3704	0.9017	0.0223	0.0194	0.0172	0.0179	0.0215
0.0	0.0	0.0	-2096.4781	3360.922	NaN	NaN	1.3	0.9006	0.0226	0.0196	0.0175	0.0181	0.0216
0.0	0.0	0.0	-462.4781	1889.922	NaN	NaN	1.3	0.8997	0.0227	0.0197	0.018	0.0186	0.0214
0.0	0.0	0.0	-1759.4781	11.922	NaN	NaN	-0.0068	0.9008	0.0222	0.0195	0.018	0.0188	0.0207
0.0	0.0	0.0	-920.4781	-1056.078	NaN	NaN	0.5343	0.9011	0.022	0.0194	0.018	0.0188	0.0205
0.0	0.0	0.0	-1209.4781	1127.922	NaN	NaN	-0.3	0.9032	0.0214	0.019	0.0176	0.0183	0.0206
0.0	0.0	0.0	-607.4781	3791.922	NaN	NaN	1.1908	0.9041	0.0217	0.0189	0.0172	0.0173	0.0208
0.0	0.0	0.0	-504.4781	3933.922	NaN	NaN	1.1471	0.9039	0.0221	0.019	0.0173	0.0169	0.0208
0.0	0.0	0.0	-3068.4781	5498.922	NaN	NaN	1.3	0.9018	0.0229	0.0194	0.0176	0.0172	0.0211
0.0	0.0	0.0	-2805.4781	-77.078	NaN	NaN	0.0267	0.9023	0.0221	0.0193	0.0176	0.018	0.0208
0.0	0.0	0.0	793.5219	2008.922	NaN	NaN	0.7168	0.9024	0.022	0.0193	0.0176	0.018	0.0207
0.0	0.0	0.0	-1737.4781	792.922	NaN	NaN	-0.3	0.9023	0.0219	0.0193	0.0178	0.0181	0.0206
0.0	0.0	0.0	-1708.4781	2920.922	NaN	NaN	1.3	0.9012	0.0223	0.0196	0.0179	0.018	0.021
0.0	0.0	0.0	-560.4781	989.922	NaN	NaN	1.3	0.8995	0.0228	0.0199	0.0183	0.0184	0.021
0.0	0.0	0.0	-1869.4781	-136.078	NaN	NaN	0.0679	0.8992	0.0229	0.0201	0.0183	0.0185	0.0211
0.0	0.0	0.0	-1936.4781	-1608.078	NaN	NaN	0.4537	0.9003	0.0226	0.0199	0.0182	0.0184	0.0207
0.0	0.0	0.0	-754.4781	2269.922	NaN	NaN	1.3	0.9003	0.0225	0.0201	0.0179	0.0179	0.0212
0.0	0.0	0.0	-2900.4781	4720.922	NaN	NaN	1.3	0.8999	0.0231	0.0203	0.0178	0.0173	0.0217
0.0	0.0	0.0	-1150.4781	4229.922	NaN	NaN	1.3	0.9	0.0231	0.0204	0.0177	0.0171	0.0217
0.0	0.0	0.0	854.5219	3108.922	NaN	NaN	0.7844	0.8989	0.0237	0.0207	0.0178	0.0172	0.0217
0.0	0.0	0.0	-1054.4781	2284.922	NaN	NaN	1.3	0.8979	0.0238	0.0209	0.0179	0.0175	0.0218
0.0	0.0	0.0	158.5219	-474.078	NaN	NaN	1.3	0.8993	0.0232	0.0205	0.018	0.0179	0.0212
0.0	0.0	0.0	-2310.4781	3543.922	NaN	NaN	1.3	0.8987	0.0235	0.0205	0.018	0.0178	0.0216
0.0	0.0	0.0	-1166.4781	1448.922	NaN	NaN	1.3	0.8975	0.024	0.0206	0.0182	0.0179	0.0218
0.0	0.0	0.0	-1809.4781	4627.922	NaN	NaN	1.3	0.8974	0.0241	0.0205	0.0184	0.018	0.0216
0.0	0.0	0.0	-1864.4781	3116.922	NaN	NaN	1.3	0.8957	0.0246	0.0209	0.0188	0.0183	0.0217
0.0	0.0	0.0	-627.4781	-212.078	NaN	NaN	0.2526	0.8963	0.0243	0.0207	0.0189	0.0186	0.0212
0.0	0.0	0.0	-1327.4781	4151.922	NaN	NaN	1.3	0.8956	0.0244	0.0211	0.019	0.0186	0.0213
0.0	0.0	0.0	557.5219	-415.078	NaN	NaN	-0.3	0.8959	0.0241	0.0209	0.0191	0.0188	0.0212
0.0	0.0	0.0	-859.4781	765.922	NaN	NaN	-0.3	0.8966	0.0237	0.0207	0.0191	0.019	0.021
0.0	0.0	0.0	-1388.4781	770.922	NaN	NaN	-0.3	0.8963	0.0237	0.0206	0.0191	0.0193	0.0211
0.0	0.0	0.0	-2129.4781	1828.922	NaN	NaN	-0.3	0.8964	0.0236	0.0205	0.019	0.0194	0.021
0.0	0.0	0.0	-1560.4781	1608.922	NaN	NaN	1.3	0.8963	0.0233	0.0206	0.019	0.0195	0.0212
0.0	0.0	0.0	-3019.4781	340.922	NaN	NaN	-0.1273	0.8963	0.0232	0.0205	0.0191	0.0196	0.0213
0.0	0.0	0.0	-1574.4781	-1662.078	NaN	NaN	0.5135	0.896	0.0232	0.0206	0.0193	0.0197	0.0212
0.0	0.0	0.0	-3252.4781	2402.922	NaN	NaN	-0.3	0.8959	0.0231	0.0208	0.0193	0.0196	0.0213
0.0	0.0	0.0	-2455.4781	142.922	NaN	NaN	-0.0618	0.8956	0.0231	0.0209	0.0197	0.0195	0.0212
0.0	0.0	0.0	-2361.4781	-2619.078	NaN	NaN	0.5259	0.8966	0.0227	0.0207	0.0197	0.0194	0.0209
0.0	0.0	0.0	-2627.4781	1530.922	NaN	NaN	-0.3	0.897	0.0225	0.0207	0.0195	0.0194	0.0208
0.0	0.0	0.0	-2354.4781	51.922	NaN	NaN	-0.0225	0.8982	0.0221	0.0205	0.0191	0.0193	0.0208
0.0	0.0	0.0	-1689.4781	2424.922	NaN	NaN	1.3	0.8982	0.022	0.0206	0.0188	0.0193	0.0211
0.0	0.0	0.0	-654.4781	-13.078	NaN	NaN	0.0196	0.8979	0.022	0.0207	0.0188	0.0194	0.0212
0.0	0.0	0.0	-232.4781	2400.922	NaN	NaN	1.1072	0.8976	0.0221	0.0208	0.0188	0.0194	0.0213
0.0	0.0	0.0	-2498.4781	-945.078	NaN	NaN	0.2744	0.8973	0.0221	0.0208	0.0189	0.0195	0.0215
0.0	0.0	0.0	-1956.4781	2180.922	NaN	NaN	1.3	0.8977	0.0218	0.0209	0.0187	0.0194	0.0215
0.0	0.0	0.0	-1380.4781	281.922	NaN	NaN	-0.2566	0.8975	0.0218	0.0209	0.0187	0.0195	0.0216
0.0	0.0	0.0	-734.4781	2423.922	NaN	NaN	1.3	0.8975	0.0217	0.0209	0.0186	0.0195	0.0218
0.0	0.0	0.0	-1119.4781	2336.922	NaN	NaN	1.3	0.8968	0.0219	0.0211	0.0188	0.0196	0.0218
0.0	0.0	0.0	-1654.4781	2171.922	NaN	NaN	1.3	0.8965	0.0219	0.0213	0.0188	0.0196	0.0219
0.0	0.0	0.0	-2658.4781	-1462.078	NaN	NaN	0.3548	0.8963	0.022	0.0211	0.0191	0.0198	0.0217
0.0	0.0	0.0	-1196.4781	1056.922	NaN	NaN	-0.3	0.8977	0.0213	0.0209	0.0189	0.0197	0.0216
0.0	0.0	0.0	39.5219	1401.922	NaN	NaN	0.9726	0.8973	0.0213	0.021	0.0188	0.0197	0.0219
0.0	0.0	0.0	-3238.4781	1223.922	NaN	NaN	-0.3	0.8971	0.0213	0.0211	0.0188	0.0198	0.0219
0.0	0.0	0.0	-2726.4781	2463.922	NaN	NaN	-0.3	0.8972	0.0213	0.0209	0.0188	0.0198	0.0219
0.0	0.0	0.0	-565.4781	-1364.078	NaN	NaN	0.7069	0.8973	0.0214	0.0207	0.0189	0.02	0.0218
0.0	0.0	0.0	-1402.4781	794.922	NaN	NaN	-0.3	0.8978	0.0209	0.0207	0.0187	0.0199	0.0219
0.0	0.0	0.0	-1722.4781	2939.922	NaN	NaN	1.3	0.8974	0.0209	0.0209	0.0185	0.02	0.0224
0.0	0.0	0.0	-2189.4781	4141.922	NaN	NaN	1.3	0.8971	0.021	0.0209	0.0184	0.0199	0.0227
0.0	0.0	0.0	-1649.4781	1457.922	NaN	NaN	-0.3	0.8965	0.021	0.021	0.0186	0.0201	0.0228
0.0	0.0	0.0	-1853.4781	2026.922	NaN	NaN	1.3	0.8966	0.0211	0.0209	0.0187	0.0201	0.0226
0.0	0.0	0.0	-1575.4781	1729.922	NaN	NaN	1.3	0.8964	0.0212	0.0208	0.019	0.0202	0.0224
0.0	0.0	0.0	-1294.4781	737.922	NaN	NaN	-0.3	0.8966	0.0212	0.0205	0.0192	0.0203	0.0222
0.0	0.0	0.0	-1502.4781	-783.078	NaN	NaN	0.3426	0.8966	0.0212	0.0205	0.0193	0.0204	0.022
0.0	0.0	0.0	-1707.4781	1703.922	NaN	NaN	-0.3	0.8967	0.0212	0.0207	0.019	0.0203	0.0222
0.0	0.0	0.0	-2279.4781	1224.922	NaN	NaN	-0.3	0.8969	0.0211	0.0207	0.0189	0.0202	0.0223
0.0	0.0	0.0	-330.4781	-424.078	NaN	NaN	0.562	0.8979	0.0207	0.0205	0.0187	0.02	0.0222
0.0	0.0	0.0	-1654.4781	3155.922	NaN	NaN	1.3	0.8977	0.0206	0.0206	0.0185	0.02	0.0226
0.0	0.0	0.0	-2409.4781	1580.922	NaN	NaN	-0.3	0.8981	0.0205	0.0206	0.0183	0.0198	0.0227
0.0	0.0	0.0	-1230.4781	5747.922	NaN	NaN	1.2724	0.8978	0.0208	0.0208	0.0182	0.0195	0.023
0.0	0.0	0.0	-813.4781	-275.078	NaN	NaN	0.2527	0.8984	0.0207	0.0205	0.0184	0.0197	0.0223
0.0	0.0	0.0	-2258.4781	1458.922	NaN	NaN	-0.3	0.8989	0.0207	0.0204	0.0183	0.0196	0.0221
0.0	0.0	0.0	-1100.4781	1136.922	NaN	NaN	1.3	0.8986	0.0209	0.0204	0.0184	0.0196	0.0221
0.0	0.0	0.0	-1667.4781	2722.922	NaN	NaN	1.3	0.8987	0.0208	0.0204	0.0184	0.0196	0.0221
0.0	0.0	0.0	-1267.4781	90.922	NaN	NaN	-0.0773	0.8987	0.0207	0.0202	0.0185	0.0197	0.0221
0.0	0.0	0.0	-1751.4781	1872.922	NaN	NaN	1.3	0.8978	0.0209	0.0204	0.0187	0.0199	0.0223
0.0	0.0	0.0	-1833.4781	3946.922	NaN	NaN	1.3	0.8971	0.0212	0.0206	0.0187	0.0199	0.0224
0.0	0.0	0.0	-3104.4781	1959.922	NaN	NaN	-0.3	0.898	0.0211	0.0204	0.0187	0.0199	0.022
0.0	0.0	0.0	-1415.4781	-363.078	NaN	NaN	0.2041	0.898	0.0211	0.0203	0.0188	0.02	0.0218
0.0	0.0	0.0	-1690.4781	2929.922	NaN	NaN	1.3	0.8983	0.0209	0.0204	0.0186	0.0198	0.0219
0.0	0.0	0.0	-1756.4781	2904.922	NaN	NaN	1.3	0.8979	0.021	0.0206	0.0185	0.0198	0.0222
0.0	0.0	0.0	-749.4781	2754.922	NaN	NaN	1.3	0.8981	0.021	0.0206	0.0184	0.0196	0.0222
0.0	0.0	0.0	-35.4781	1892.922	NaN	NaN	1.0191	0.8972	0.0214	0.0207	0.0186	0.0199	0.0222
0.0	0.0	0.0	-700.4781	330.922	NaN	NaN	-0.3	0.8982	0.0213	0.0204	0.0185	0.0198	0.0218
0.0	0.0	0.0	-1077.4781	2714.922	NaN	NaN	1.3	0.8978	0.0215	0.0204	0.0186	0.0198	0.0219
0.0	0.0	0.0	-1533.4781	-1152.078	NaN	NaN	0.429	0.898	0.0215	0.0202	0.0187	0.0199	0.0217
0.0	0.0	0.0	-675.4781	4822.922	NaN	NaN	1.1629	0.8973	0.0218	0.0204	0.0187	0.0197	0.0221
0.0	0.0	0.0	-1469.4781	-374.078	NaN	NaN	0.2029	0.8973	0.022	0.0203	0.0188	0.0199	0.0217
0.0	0.0	0.0	-328.4781	2133.922	NaN	NaN	1.1819	0.8972	0.022	0.0204	0.0188	0.0199	0.0217
0.0	0.0	0.0	-1880.4781	-122.078	NaN	NaN	0.061	0.8975	0.0221	0.0203	0.0187	0.0199	0.0215
0.0	0.0	0.0	-1232.4781	2174.922	NaN	NaN	1.3	0.8981	0.0217	0.0202	0.0186	0.0198	0.0216
0.0	0.0	0.0	-469.4781	3926.922	NaN	NaN	1.1358	0.8981	0.0219	0.0201	0.0185	0.0197	0.0217
0.0	0.0	0.0	-2176.4781	1132.922	NaN	NaN	-0.3	0.8972	0.022	0.0203	0.0187	0.0198	0.0219
0.0	0.0	0.0	-2461.4781	4419.922	NaN	NaN	1.3	0.8966	0.0222	0.0206	0.0189	0.02	0.0218
0.0	0.0	0.0	-2056.4781	826.922	NaN	NaN	-0.3	0.897	0.0222	0.0205	0.019	0.0198	0.0215
0.0	0.0	0.0	-1702.4781	-2438.078	NaN	NaN	0.5888	0.8974	0.022	0.0204	0.0192	0.0197	0.0213
0.0	0.0	0.0	-1037.4781	2444.922	NaN	NaN	1.3	0.898	0.0218	0.0204	0.019	0.0196	0.0213
0.0	0.0	0.0	-3405.4781	3090.922	NaN	NaN	-0.3	0.8986	0.0217	0.0203	0.0187	0.0194	0.0213
0.0	0.0	0.0	-2459.4781	4242.922	NaN	NaN	1.3	0.898	0.0219	0.0205	0.0187	0.0194	0.0215
0.0	0.0	0.0	-2345.4781	329.922	NaN	NaN	-0.1637	0.8978	0.0219	0.0205	0.0189	0.0196	0.0213
0.0	0.0	0.0	-2021.4781	2598.922	NaN	NaN	1.3	0.8979	0.022	0.0205	0.0189	0.0195	0.0212
0.0	0.0	0.0	-870.4781	-1991.078	NaN	NaN	0.6958	0.8983	0.0218	0.0204	0.0189	0.0194	0.0212
0.0	0.0	0.0	-1998.4781	1895.922	NaN	NaN	-0.3	0.8985	0.0218	0.0203	0.0187	0.0195	0.0212
0.0	0.0	0.0	-2872.4781	2827.922	NaN	NaN	-0.3	0.8977	0.0222	0.0205	0.0187	0.0195	0.0215
0.0	0.0	0.0	-1261.4781	242.922	NaN	NaN	-0.2385	0.8981	0.022	0.0203	0.0187	0.0196	0.0213
0.0	0.0	0.0	1957.5219	2327.922	NaN	NaN	0.5432	0.8969	0.0225	0.0205	0.0187	0.0197	0.0216
0.0	0.0	0.0	-1826.4781	-831.078	NaN	NaN	0.3127	0.8967	0.0225	0.0205	0.0189	0.0199	0.0215
0.0	0.0	0.0	-469.4781	-525.078	NaN	NaN	0.528	0.8975	0.0223	0.0203	0.0187	0.0198	0.0214
0.0	0.0	0.0	-81.4781	601.922	NaN	NaN	1.1566	0.8973	0.0224	0.0202	0.0187	0.0198	0.0216
0.0	0.0	0.0	-2690.4781	2362.922	NaN	NaN	-0.3	0.8973	0.0224	0.0202	0.0187	0.0198	0.0217
0.0	0.0	0.0	-1143.4781	1489.922	NaN	NaN	1.3	0.8974	0.0222	0.0202	0.0187	0.0198	0.0216
0.0	0.0	0.0	-2956.4781	1836.922	NaN	NaN	-0.3	0.8973	0.0223	0.0203	0.0188	0.0199	0.0215
0.0	0.0	0.0	-3485.4781	776.922	NaN	NaN	-0.2868	0.8975	0.0222	0.0202	0.0189	0.0199	0.0214
0.0	0.0	0.0	-2078.4781	657.922	NaN	NaN	-0.3	0.8989	0.0216	0.02	0.0188	0.0197	0.0211
0.0	0.0	0.0	-555.4781	-1103.078	NaN	NaN	0.6651	0.8991	0.0215	0.0199	0.0187	0.0197	0.021
0.0	0.0	0.0	-2143.4781	2621.922	NaN	NaN	1.3	0.8993	0.0216	0.0199	0.0185	0.0196	0.0211
0.0	0.0	0.0	-1359.4781	-688.078	NaN	NaN	0.336	0.8991	0.0215	0.02	0.0186	0.0197	0.0211
0.0	0.0	0.0	-809.4781	-892.078	NaN	NaN	0.5243	0.8992	0.0213	0.02	0.0187	0.0197	0.0211
0.0	0.0	0.0	-2141.4781	1046.922	NaN	NaN	-0.3	0.8987	0.0215	0.02	0.0188	0.0198	0.0212
0.0	0.0	0.0	-3061.4781	435.922	NaN	NaN	-0.166	0.8991	0.0214	0.0199	0.0186	0.0197	0.0212
0.0	0.0	0.0	-221.4781	1202.922	NaN	NaN	1.2257	0.8995	0.0215	0.0199	0.0184	0.0195	0.0212
0.0	0.0	0.0	-2307.4781	2426.922	NaN	NaN	1.3	0.8992	0.0216	0.02	0.0183	0.0195	0.0215
0.0	0.0	0.0	-2592.4781	1250.922	NaN	NaN	-0.3	0.8994	0.0215	0.02	0.0182	0.0194	0.0216
0.0	0.0	0.0	-414.4781	1284.922	NaN	NaN	1.3	0.8998	0.0214	0.0199	0.018	0.0191	0.0217
0.0	0.0	0.0	-1893.4781	4061.922	NaN	NaN	1.3	0.8986	0.0218	0.0202	0.0181	0.0192	0.0221
0.0	0.0	0.0	-3112.4781	1917.922	NaN	NaN	-0.3	0.8982	0.0219	0.0203	0.0183	0.0194	0.0219
0.0	0.0	0.0	-2148.4781	650.922	NaN	NaN	-0.3	0.8984	0.0219	0.0204	0.0182	0.0193	0.0219
0.0	0.0	0.0	-2298.4781	374.922	NaN	NaN	-0.1949	0.8989	0.0217	0.0204	0.0181	0.0192	0.0217
0.0	0.0	0.0	179.5219	1894.922	NaN	NaN	0.9135	0.8994	0.0216	0.0204	0.0179	0.019	0.0217
0.0	0.0	0.0	-1641.4781	-290.078	NaN	NaN	0.1502	0.8994	0.0215	0.0204	0.018	0.0191	0.0217
0.0	0.0	0.0	-2638.4781	3520.922	NaN	NaN	1.3	0.8999	0.0216	0.0202	0.0176	0.0187	0.0219
0.0	0.0	0.0	-390.4781	2396.922	NaN	NaN	1.1946	0.8996	0.0218	0.0202	0.0177	0.0188	0.0219
0.0	0.0	0.0	-2031.4781	407.922	NaN	NaN	-0.2513	0.8995	0.0215	0.0202	0.0179	0.0191	0.0217
0.0	0.0	0.0	-1909.4781	1965.922	NaN	NaN	1.3	0.8991	0.0217	0.0203	0.018	0.0192	0.0217
0.0	0.0	0.0	-1049.4781	2405.922	NaN	NaN	1.3	0.8989	0.0218	0.0203	0.018	0.0192	0.0218
0.0	0.0	0.0	-1894.4781	4216.922	NaN	NaN	1.3	0.8979	0.0222	0.0205	0.0181	0.0193	0.022
0.0	0.0	0.0	-2495.4781	-109.078	NaN	NaN	0.0419	0.8978	0.0221	0.0205	0.0183	0.0196	0.0217
0.0	0.0	0.0	-1875.4781	2039.922	NaN	NaN	1.3	0.8982	0.0219	0.0205	0.0183	0.0195	0.0217
0.0	0.0	0.0	92.5219	2369.922	NaN	NaN	0.9624	0.8984	0.0219	0.0205	0.0181	0.0194	0.0218
0.0	0.0	0.0	-580.4781	3413.922	NaN	NaN	1.2049	0.8978	0.022	0.0207	0.0182	0.0193	0.022
0.0	0.0	0.0	-2560.4781	-700.078	NaN	NaN	0.2147	0.8964	0.0219	0.0211	0.0187	0.0199	0.0218
0.0	0.0	0.0	-880.4781	768.922	NaN	NaN	-0.3	0.8968	0.0219	0.021	0.0187	0.0199	0.0217
0.0	0.0	0.0	-3789.4781	-714.078	NaN	NaN	0.1586	0.8964	0.022	0.0209	0.019	0.02	0.0216
0.0	0.0	0.0	-3111.4781	1884.922	NaN	NaN	-0.3	0.8975	0.0216	0.0209	0.0186	0.0197	0.0217
0.0	0.0	0.0	-1874.4781	2365.922	NaN	NaN	1.3	0.8976	0.0216	0.021	0.0184	0.0196	0.0218
0.0	0.0	0.0	-1439.4781	492.922	NaN	NaN	-0.3	0.898	0.0214	0.021	0.0182	0.0195	0.0218
0.0	0.0	0.0	-2658.4781	995.922	NaN	NaN	-0.3	0.8985	0.0213	0.0209	0.0181	0.0195	0.0217
0.0	0.0	0.0	350.5219	2591.922	NaN	NaN	0.8809	0.8982	0.0214	0.0211	0.0179	0.0194	0.022
0.0	0.0	0.0	-2274.4781	4792.922	NaN	NaN	1.3	0.898	0.0215	0.021	0.0178	0.0194	0.0223
0.0	0.0	0.0	-1558.4781	2597.922	NaN	NaN	1.3	0.8974	0.0217	0.021	0.018	0.0196	0.0222
0.0	0.0	0.0	-1150.4781	1088.922	NaN	NaN	-0.3	0.8969	0.0218	0.021	0.0184	0.02	0.022
0.0	0.0	0.0	-2018.4781	2500.922	NaN	NaN	1.3	0.8963	0.0219	0.0211	0.0186	0.0201	0.0221
0.0	0.0	0.0	-452.4781	2810.922	NaN	NaN	1.1919	0.8957	0.0219	0.0212	0.0188	0.0203	0.022
0.0	0.0	0.0	-1222.4781	1851.922	NaN	NaN	1.3	0.8951	0.022	0.0213	0.0192	0.0205	0.0219
0.0	0.0	0.0	-2693.4781	-1633.078	NaN	NaN	0.3775	0.8952	0.022	0.0212	0.0194	0.0205	0.0217
0.0	0.0	0.0	-2747.4781	1419.922	NaN	NaN	-0.3	0.8957	0.0218	0.0212	0.0192	0.0205	0.0216
0.0	0.0	0.0	-1545.4781	274.922	NaN	NaN	-0.2164	0.8962	0.0216	0.0211	0.0189	0.0204	0.0218
0.0	0.0	0.0	-1748.4781	2296.922	NaN	NaN	1.3	0.8967	0.0215	0.0209	0.0188	0.0203	0.0217
0.0	0.0	0.0	-2188.4781	1734.922	NaN	NaN	-0.3	0.8967	0.0215	0.0209	0.0189	0.0204	0.0216
0.0	0.0	0.0	-1536.4781	439.922	NaN	NaN	-0.3	0.8971	0.0214	0.0208	0.0187	0.0203	0.0216
0.0	0.0	0.0	-1878.4781	1730.922	NaN	NaN	-0.3	0.897	0.0214	0.0209	0.0187	0.0202	0.0218
0.0	0.0	0.0	-1444.4781	3256.922	NaN	NaN	1.3	0.897	0.0214	0.0208	0.0189	0.0203	0.0216
0.0	0.0	0.0	-906.4781	-246.078	NaN	NaN	0.2135	0.8965	0.0215	0.0208	0.0192	0.0205	0.0216
0.0	0.0	0.0	-1679.4781	-1236.078	NaN	NaN	0.424	0.8967	0.0215	0.0206	0.0192	0.0206	0.0214
0.0	0.0	0.0	-997.4781	5035.922	NaN	NaN	1.247	0.8979	0.0214	0.0203	0.0188	0.0203	0.0214
0.0	0.0	0.0	-3060.4781	1840.922	NaN	NaN	-0.3	0.8979	0.0213	0.0201	0.0188	0.0203	0.0215
0.0	0.0	0.0	-1797.4781	3155.922	NaN	NaN	1.3	0.8981	0.0213	0.0201	0.0187	0.0202	0.0216
0.0	0.0	0.0	179.5219	3561.922	NaN	NaN	0.952	0.8973	0.0216	0.0203	0.0189	0.0202	0.0217
0.0	0.0	0.0	-1010.4781	1277.922	NaN	NaN	1.3	0.8969	0.0215	0.0205	0.0192	0.0203	0.0215
0.0	0.0	0.0	-2645.4781	1164.922	NaN	NaN	-0.3	0.897	0.0216	0.0205	0.0194	0.0203	0.0213
0.0	0.0	0.0	-1954.4781	-967.078	NaN	NaN	0.331	0.8969	0.0216	0.0204	0.0195	0.0204	0.0211
0.0	0.0	0.0	-1713.4781	-1054.078	NaN	NaN	0.3809	0.897	0.0215	0.0204	0.0195	0.0204	0.0212
0.0	0.0	0.0	-578.4781	1038.922	NaN	NaN	1.3	0.8985	0.0211	0.0201	0.019	0.0201	0.0212
0.0	0.0	0.0	10.5219	1175.922	NaN	NaN	0.9911	0.8989	0.0211	0.02	0.0188	0.02	0.0212
0.0	0.0	0.0	-1045.4781	628.922	NaN	NaN	-0.3	0.899	0.021	0.02	0.0187	0.02	0.0213
0.0	0.0	0.0	-268.4781	1183.922	NaN	NaN	1.2933	0.899	0.021	0.0201	0.0188	0.0199	0.0213
0.0	0.0	0.0	-605.4781	2518.922	NaN	NaN	1.3	0.8983	0.0213	0.0203	0.0188	0.0198	0.0215
0.0	0.0	0.0	-1962.4781	4668.922	NaN	NaN	1.3	0.8979	0.0215	0.0205	0.0189	0.0198	0.0214
0.0	0.0	0.0	-1252.4781	-920.078	NaN	NaN	0.4235	0.8977	0.0218	0.0204	0.0191	0.0199	0.0211
0.0	0.0	0.0	-452.4781	-1140.078	NaN	NaN	0.7159	0.8972	0.022	0.0206	0.0192	0.0199	0.021
0.0	0.0	0.0	-873.4781	1653.922	NaN	NaN	1.3	0.8978	0.0219	0.0205	0.019	0.0197	0.0211
0.0	0.0	0.0	-707.4781	2692.922	NaN	NaN	1.3	0.8977	0.0219	0.0206	0.019	0.0197	0.0211
0.0	0.0	0.0	38.5219	-162.078	NaN	NaN	1.3	0.8962	0.0223	0.0208	0.0194	0.0201	0.0212
0.0	0.0	0.0	-2605.4781	1696.922	NaN	NaN	-0.3	0.8963	0.0224	0.0209	0.0194	0.02	0.021
0.0	0.0	0.0	-2361.4781	-630.078	NaN	NaN	0.2106	0.8966	0.0224	0.0209	0.0194	0.0199	0.0209
0.0	0.0	0.0	-461.4781	2341.922	NaN	NaN	1.2454	0.8969	0.0222	0.0208	0.0193	0.0198	0.0209
0.0	0.0	0.0	-1984.4781	-676.078	NaN	NaN	0.2541	0.8966	0.0223	0.0208	0.0193	0.0199	0.0209
0.0	0.0	0.0	-1758.4781	4017.922	NaN	NaN	1.3	0.8975	0.0222	0.0207	0.019	0.0198	0.0208
0.0	0.0	0.0	-899.4781	4492.922	NaN	NaN	1.2503	0.8978	0.0222	0.0205	0.0188	0.0197	0.0209
0.0	0.0	0.0	-2537.4781	911.922	NaN	NaN	-0.3	0.8974	0.0221	0.0206	0.0191	0.0199	0.0209
0.0	0.0	0.0	-1176.4781	1297.922	NaN	NaN	1.3	0.8969	0.0221	0.0207	0.0193	0.0201	0.021
0.0	0.0	0.0	-1428.4781	2644.922	NaN	NaN	1.3	0.8967	0.0221	0.0207	0.0193	0.0202	0.021
0.0	0.0	0.0	-1447.4781	1857.922	NaN	NaN	1.3	0.8962	0.0221	0.0208	0.0196	0.0203	0.021
0.0	0.0	0.0	-3018.4781	-1277.078	NaN	NaN	0.2973	0.8956	0.0222	0.0208	0.0199	0.0204	0.021
0.0	0.0	0.0	-604.4781	-2339.078	NaN	NaN	0.7946	0.8961	0.0221	0.0207	0.0199	0.0204	0.0209
0.0	0.0	0.0	-2468.4781	873.922	NaN	NaN	-0.3	0.8968	0.0219	0.0205	0.0196	0.0203	0.0207
0.0	0.0	0.0	-1718.4781	3337.922	NaN	NaN	1.3	0.8978	0.0216	0.0204	0.0193	0.0202	0.0206
0.0	0.0	0.0	-1652.4781	87.922	NaN	NaN	-0.0562	0.8976	0.0216	0.0204	0.0194	0.0203	0.0207
0.0	0.0	0.0	-1499.4781	-477.078	NaN	NaN	0.2414	0.8977	0.0216	0.0205	0.0194	0.0202	0.0206
0.0	0.0	0.0	-1826.4781	711.922	NaN	NaN	-0.3	0.8978	0.0216	0.0205	0.0194	0.0201	0.0206
0.0	0.0	0.0	-2250.4781	-1348.078	NaN	NaN	0.3746	0.8975	0.0216	0.0206	0.0195	0.0201	0.0208
0.0	0.0	0.0	-77.4781	-50.078	NaN	NaN	0.3926	0.8986	0.0213	0.0204	0.0191	0.0199	0.0207
0.0	0.0	0.0	-2056.4781	609.922	NaN	NaN	-0.3	0.8992	0.0212	0.0203	0.0189	0.0198	0.0207
0.0	0.0	0.0	-1276.4781	2390.922	NaN	NaN	1.3	0.8992	0.0212	0.0204	0.0187	0.0197	0.0208
0.0	0.0	0.0	-1242.4781	97.922	NaN	NaN	-0.0856	0.8986	0.0213	0.0205	0.0189	0.0199	0.0209
0.0	0.0	0.0	-1071.4781	2798.922	NaN	NaN	1.3	0.8983	0.0214	0.0207	0.0188	0.0198	0.021
0.0	0.0	0.0	-1451.4781	457.922	NaN	NaN	-0.3	0.8975	0.0217	0.0208	0.0191	0.0199	0.021
0.0	0.0	0.0	-764.4781	-739.078	NaN	NaN	0.4916	0.8978	0.0216	0.0208	0.019	0.0198	0.021
0.0	0.0	0.0	-1545.4781	-651.078	NaN	NaN	0.2964	0.8979	0.0215	0.0207	0.019	0.0198	0.0211
0.0	0.0	0.0	-901.4781	3429.922	NaN	NaN	1.3	0.8988	0.0211	0.0206	0.0186	0.0196	0.0213
0.0	0.0	0.0	-1003.4781	6301.922	NaN	NaN	1.1894	0.8987	0.0211	0.0207	0.0183	0.0194	0.0218
0.0	0.0	0.0	-2814.4781	2248.922	NaN	NaN	-0.3	0.8985	0.0213	0.0207	0.0184	0.0195	0.0216
0.0	0.0	0.0	-341.4781	1756.922	NaN	NaN	1.2413	0.8984	0.0213	0.0207	0.0186	0.0196	0.0214
0.0	0.0	0.0	-2127.4781	1918.922	NaN	NaN	-0.3	0.8987	0.0214	0.0205	0.0186	0.0196	0.0212
0.0	0.0	0.0	294.5219	630.922	NaN	NaN	0.6818	0.8988	0.0213	0.0205	0.0186	0.0196	0.0212
0.0	0.0	0.0	-1803.4781	3698.922	NaN	NaN	1.3	0.8995	0.021	0.0204	0.0184	0.0194	0.0213
0.0	0.0	0.0	-846.4781	1258.922	NaN	NaN	1.3	0.8994	0.0211	0.0203	0.0184	0.0194	0.0214
0.0	0.0	0.0	211.5219	852.922	NaN	NaN	0.8013	0.9001	0.0208	0.0201	0.0183	0.0194	0.0213
0.0	0.0	0.0	-853.4781	4156.922	NaN	NaN	1.2584	0.8988	0.0211	0.0205	0.0184	0.0194	0.0218
0.0	0.0	0.0	-1588.4781	1406.922	NaN	NaN	-0.3	0.8986	0.0214	0.0206	0.0184	0.0195	0.0216
0.0	0.0	0.0	-2172.4781	3459.922	NaN	NaN	1.3	0.8989	0.0214	0.0204	0.0185	0.0195	0.0213
0.0	0.0	0.0	-1188.4781	-1.078	NaN	NaN	0.0009	0.8984	0.0215	0.0204	0.0187	0.0197	0.0213
0.0	0.0	0.0	-2121.4781	2037.922	NaN	NaN	-0.3	0.8984	0.0213	0.0205	0.0186	0.0197	0.0215
0.0	0.0	0.0	-2039.4781	4198.922	NaN	NaN	1.3	0.8975	0.0215	0.0208	0.0186	0.0197	0.0219
0.0	0.0	0.0	-401.4781	2405.922	NaN	NaN	1.2003	0.8974	0.0218	0.0206	0.0187	0.0199	0.0215
0.0	0.0	0.0	658.5219	-1918.078	NaN	NaN	1.3	0.8969	0.0221	0.0206	0.0189	0.0201	0.0214
0.0	0.0	0.0	-3149.4781	2128.922	NaN	NaN	-0.3	0.8983	0.0215	0.0205	0.0186	0.0197	0.0214
0.0	0.0	0.0	-1305.4781	4800.922	NaN	NaN	1.3	0.8978	0.0216	0.0207	0.0185	0.0196	0.0218
0.0	0.0	0.0	-621.4781	1949.922	NaN	NaN	1.3	0.8974	0.0218	0.0208	0.0187	0.0197	0.0217
0.0	0.0	0.0	-1497.4781	1991.922	NaN	NaN	1.3	0.8962	0.0223	0.021	0.019	0.02	0.0215
0.0	0.0	0.0	-1513.4781	-224.078	NaN	NaN	0.129	0.8965	0.0224	0.0209	0.0192	0.0199	0.0211
0.0	0.0	0.0	-1241.4781	1301.922	NaN	NaN	1.3	0.8973	0.0222	0.0207	0.0191	0.0198	0.0209
0.0	0.0	0.0	-683.4781	-1103.078	NaN	NaN	0.6174	0.8977	0.022	0.0206	0.019	0.0198	0.0209
0.0	0.0	0.0	-1390.4781	2952.922	NaN	NaN	1.3	0.8983	0.0218	0.0206	0.0188	0.0197	0.0208
0.0	0.0	0.0	-1795.4781	3979.922	NaN	NaN	1.3	0.8973	0.0223	0.0207	0.0189	0.0197	0.0211
0.0	0.0	0.0	-1875.4781	1153.922	NaN	NaN	-0.3	0.8972	0.0223	0.0207	0.0191	0.0199	0.0209
0.0	0.0	0.0	-1442.4781	1420.922	NaN	NaN	-0.3	0.8968	0.0225	0.0206	0.0193	0.0201	0.0208
0.0	0.0	0.0	-1973.4781	-476.078	NaN	NaN	0.1944	0.897	0.0225	0.0205	0.0193	0.02	0.0206
0.0	0.0	0.0	-2620.4781	5391.922	NaN	NaN	1.3	0.8976	0.0223	0.0205	0.019	0.0199	0.0207
0.0	0.0	0.0	-368.4781	2705.922	NaN	NaN	1.1576	0.8973	0.0224	0.0205	0.019	0.0199	0.0209
0.0	0.0	0.0	73.5219	4740.922	NaN	NaN	0.9847	0.8972	0.0226	0.0206	0.019	0.0198	0.0209
0.0	0.0	0.0	-1352.4781	4045.922	NaN	NaN	1.3	0.8965	0.0229	0.0206	0.0193	0.02	0.0207
0.0	0.0	0.0	-1583.4781	1071.922	NaN	NaN	-0.3	0.8963	0.0231	0.0205	0.0196	0.0201	0.0205
0.0	0.0	0.0	-1660.4781	1218.922	NaN	NaN	-0.3	0.896	0.0231	0.0205	0.0197	0.0202	0.0205
0.0	0.0	0.0	-1130.4781	-152.078	NaN	NaN	0.1186	0.8959	0.0231	0.0205	0.0198	0.0202	0.0205
0.0	0.0	0.0	-2436.4781	3748.922	NaN	NaN	1.3	0.8958	0.0231	0.0205	0.0199	0.0202	0.0205
0.0	0.0	0.0	-1868.4781	-1699.078	NaN	NaN	0.4763	0.8954	0.0233	0.0204	0.0201	0.0203	0.0205
0.0	0.0	0.0	38.5219	763.922	NaN	NaN	0.952	0.8961	0.0231	0.0204	0.0199	0.0202	0.0203
0.0	0.0	0.0	-1256.4781	2565.922	NaN	NaN	1.3	0.8962	0.0231	0.0203	0.0198	0.0202	0.0203
0.0	0.0	0.0	-1251.4781	-1728.078	NaN	NaN	0.58	0.8968	0.023	0.0202	0.0197	0.0201	0.0202
0.0	0.0	0.0	-2017.4781	4751.922	NaN	NaN	1.3	0.8975	0.023	0.0201	0.0193	0.02	0.0201
0.0	0.0	0.0	-100.4781	727.922	NaN	NaN	1.1601	0.8979	0.023	0.0199	0.0192	0.0199	0.0201
0.0	0.0	0.0	481.5219	3219.922	NaN	NaN	0.8699	0.898	0.023	0.0198	0.0192	0.0199	0.0201
0.0	0.0	0.0	-1769.4781	-205.078	NaN	NaN	0.1039	0.8969	0.0234	0.02	0.0195	0.0201	0.0202
0.0	0.0	0.0	-124.4781	2071.922	NaN	NaN	1.0639	0.8967	0.0234	0.0201	0.0195	0.0201	0.0202
0.0	0.0	0.0	-1822.4781	3535.922	NaN	NaN	1.3	0.896	0.0237	0.0201	0.0197	0.0202	0.0203
0.0	0.0	0.0	-859.4781	1175.922	NaN	NaN	1.3	0.8962	0.0236	0.0201	0.0198	0.0201	0.0202
0.0	0.0	0.0	-2060.4781	183.922	NaN	NaN	-0.098	0.8955	0.0238	0.0202	0.02	0.0202	0.0202
0.0	0.0	0.0	-2616.4781	-1662.078	NaN	NaN	0.3885	0.8957	0.0237	0.0203	0.02	0.0202	0.0201
0.0	0.0	0.0	-2882.4781	4954.922	NaN	NaN	1.3	0.8968	0.0235	0.0201	0.0197	0.0199	0.0199
0.0	0.0	0.0	-1198.4781	1191.922	NaN	NaN	-0.3	0.8976	0.0233	0.02	0.0195	0.0198	0.0199
0.0	0.0	0.0	455.5219	1085.922	NaN	NaN	0.7045	0.8985	0.023	0.0199	0.0192	0.0196	0.0198
0.0	0.0	0.0	-1353.4781	1470.922	NaN	NaN	1.3	0.8982	0.0231	0.0199	0.0193	0.0196	0.0199
0.0	0.0	0.0	-2214.4781	2367.922	NaN	NaN	1.3	0.8983	0.0231	0.0199	0.0192	0.0195	0.0199
0.0	0.0	0.0	-243.4781	2005.922	NaN	NaN	1.1381	0.8977	0.0232	0.02	0.0193	0.0196	0.0201
0.0	0.0	0.0	-43.4781	889.922	NaN	NaN	1.0514	0.8972	0.0233	0.0201	0.0195	0.0197	0.0201
0.0	0.0	0.0	-3047.4781	280.922	NaN	NaN	-0.1015	0.8965	0.0236	0.0202	0.0197	0.0198	0.0203
0.0	0.0	0.0	-4403.4781	3347.922	NaN	NaN	-0.3	0.8971	0.0235	0.02	0.0194	0.0198	0.0203
0.0	0.0	0.0	-174.4781	7416.922	NaN	NaN	1.0241	0.8979	0.0235	0.0199	0.0188	0.0195	0.0204
0.0	0.0	0.0	-824.4781	3681.922	NaN	NaN	1.2885	0.8976	0.0234	0.02	0.0189	0.0196	0.0205
0.0	0.0	0.0	-340.4781	2001.922	NaN	NaN	1.2049	0.8966	0.0235	0.0201	0.0193	0.0199	0.0206
0.0	0.0	0.0	-1454.4781	3171.922	NaN	NaN	1.3	0.8958	0.0237	0.0203	0.0195	0.02	0.0207
0.0	0.0	0.0	-2880.4781	4445.922	NaN	NaN	1.3	0.8957	0.0236	0.0203	0.0196	0.02	0.0207
0.0	0.0	0.0	-3349.4781	939.922	NaN	NaN	-0.3	0.8941	0.0239	0.0206	0.0202	0.0204	0.0208
0.0	0.0	0.0	-2278.4781	1032.922	NaN	NaN	-0.3	0.8944	0.0237	0.0207	0.0201	0.0203	0.0208
0.0	0.0	0.0	-543.4781	531.922	NaN	NaN	-0.3	0.8952	0.0234	0.0205	0.02	0.0202	0.0207
0.0	0.0	0.0	-399.4781	408.922	NaN	NaN	1.3	0.8962	0.023	0.0204	0.0197	0.0201	0.0207
0.0	0.0	0.0	448.5219	3344.922	NaN	NaN	0.8818	0.8971	0.0227	0.0202	0.0194	0.02	0.0206
0.0	0.0	0.0	-1248.4781	249.922	NaN	NaN	-0.2503	0.8964	0.023	0.0202	0.0196	0.0202	0.0207
0.0	0.0	0.0	-1969.4781	1922.922	NaN	NaN	-0.3	0.8966	0.0229	0.0202	0.0195	0.0201	0.0206
0.0	0.0	0.0	-948.4781	1212.922	NaN	NaN	1.3	0.8961	0.0231	0.0202	0.0196	0.0203	0.0207
0.0	0.0	0.0	-1961.4781	-695.078	NaN	NaN	0.2616	0.8951	0.0233	0.0204	0.0199	0.0205	0.0208
0.0	0.0	0.0	-1967.4781	4121.922	NaN	NaN	1.3	0.8959	0.0232	0.0202	0.0196	0.0205	0.0207
0.0	0.0	0.0	-1500.4781	2889.922	NaN	NaN	1.3	0.8957	0.0232	0.0201	0.0197	0.0206	0.0207
0.0	0.0	0.0	-515.4781	2984.922	NaN	NaN	1.2087	0.8956	0.0232	0.0201	0.0196	0.0207	0.0208
0.0	0.0	0.0	-1961.4781	1471.922	NaN	NaN	-0.3	0.8952	0.0234	0.02	0.0198	0.0208	0.0208
0.0	0.0	0.0	-1224.4781	687.922	NaN	NaN	-0.3	0.895	0.0236	0.02	0.0198	0.0208	0.0207
0.0	0.0	0.0	-677.4781	1566.922	NaN	NaN	1.3	0.8953	0.0236	0.0199	0.0198	0.0207	0.0207
0.0	0.0	0.0	-549.4781	140.922	NaN	NaN	-0.3	0.8956	0.0236	0.0199	0.0197	0.0207	0.0206
0.0	0.0	0.0	-1472.4781	1447.922	NaN	NaN	-0.3	0.8961	0.0235	0.0198	0.0196	0.0205	0.0205
0.0	0.0	0.0	-97.4781	2058.922	NaN	NaN	1.0497	0.8967	0.0233	0.0199	0.0194	0.0203	0.0205
0.0	0.0	0.0	-96.4781	1707.922	NaN	NaN	1.0599	0.8974	0.0231	0.0198	0.0193	0.0201	0.0203
0.0	0.0	0.0	-647.4781	-246.078	NaN	NaN	0.2754	0.8976	0.0231	0.0197	0.0193	0.0201	0.0202
0.0	0.0	0.0	-835.4781	1743.922	NaN	NaN	1.3	0.8993	0.0225	0.0196	0.0188	0.0197	0.0201
0.0	0.0	0.0	-1668.4781	3477.922	NaN	NaN	1.3	0.8998	0.0223	0.0196	0.0186	0.0195	0.0202
0.0	0.0	0.0	-2617.4781	3178.922	NaN	NaN	1.3	0.8998	0.0222	0.0197	0.0186	0.0195	0.0202
0.0	0.0	0.0	-1060.4781	1663.922	NaN	NaN	1.3	0.8989	0.0224	0.0198	0.0189	0.0198	0.0203
0.0	0.0	0.0	-1101.4781	2556.922	NaN	NaN	1.3	0.8976	0.0227	0.02	0.0192	0.0201	0.0204
0.0	0.0	0.0	-890.4781	1597.922	NaN	NaN	1.3	0.8981	0.0225	0.02	0.0191	0.02	0.0203
0.0	0.0	0.0	-971.4781	3535.922	NaN	NaN	1.3	0.9003	0.022	0.0197	0.0184	0.0194	0.0202
0.0	0.0	0.0	607.5219	4065.922	NaN	NaN	0.87	0.9005	0.0221	0.0198	0.0182	0.0192	0.0202
0.0	0.0	0.0	-678.4781	4857.922	NaN	NaN	1.1623	0.9009	0.022	0.0197	0.0181	0.0191	0.0203
0.0	0.0	0.0	-1575.4781	1434.922	NaN	NaN	-0.3	0.8992	0.0222	0.0199	0.0186	0.0195	0.0206
0.0	0.0	0.0	-1261.4781	2520.922	NaN	NaN	1.3	0.8977	0.0224	0.0201	0.0191	0.0198	0.0209
0.0	0.0	0.0	-2892.4781	4075.922	NaN	NaN	1.3	0.8969	0.0226	0.02	0.0194	0.0201	0.0211
0.0	0.0	0.0	-3395.4781	656.922	NaN	NaN	-0.2399	0.8955	0.0229	0.0201	0.0199	0.0206	0.0211
0.0	0.0	0.0	-1386.4781	2257.922	NaN	NaN	1.3	0.8958	0.0227	0.0201	0.0199	0.0205	0.0209
0.0	0.0	0.0	-2010.4781	1372.922	NaN	NaN	-0.3	0.8965	0.0225	0.02	0.0198	0.0204	0.0208
0.0	0.0	0.0	-1047.4781	880.922	NaN	NaN	-0.3	0.8967	0.0224	0.02	0.0197	0.0205	0.0207
0.0	0.0	0.0	-1652.4781	1132.922	NaN	NaN	-0.3	0.8974	0.0222	0.0199	0.0196	0.0204	0.0205
0.0	0.0	0.0	-2206.4781	-94.078	NaN	NaN	0.0409	0.8982	0.022	0.0197	0.0194	0.0203	0.0204
0.0	0.0	0.0	-1107.4781	2482.922	NaN	NaN	1.3	0.8991	0.0216	0.0196	0.0191	0.0202	0.0204
0.0	0.0	0.0	-501.4781	4360.922	NaN	NaN	1.1299	0.9	0.0213	0.0194	0.0189	0.02	0.0204
0.0	0.0	0.0	-819.4781	1201.922	NaN	NaN	1.3	0.8987	0.0216	0.0195	0.0193	0.0203	0.0205
0.0	0.0	0.0	-1109.4781	2119.922	NaN	NaN	1.3	0.899	0.0215	0.0195	0.0193	0.0203	0.0204
0.0	0.0	0.0	-1296.4781	-94.078	NaN	NaN	0.0677	0.897	0.0221	0.0197	0.0197	0.0207	0.0208
0.0	0.0	0.0	-1635.4781	1305.922	NaN	NaN	-0.3	0.8964	0.0221	0.0199	0.0198	0.0208	0.0211
0.0	0.0	0.0	273.5219	-983.078	NaN	NaN	1.3	0.895	0.0224	0.02	0.0201	0.0211	0.0214
0.0	0.0	0.0	-438.4781	1696.922	NaN	NaN	1.3	0.8936	0.0227	0.0202	0.0204	0.0214	0.0217
0.0	0.0	0.0	-848.4781	-315.078	NaN	NaN	0.2708	0.8929	0.0229	0.0203	0.0205	0.0215	0.0219
0.0	0.0	0.0	-2736.4781	564.922	NaN	NaN	-0.2601	0.8932	0.0228	0.02	0.0207	0.0216	0.0217
0.0	0.0	0.0	-2349.4781	-607.078	NaN	NaN	0.2053	0.893	0.023	0.0199	0.021	0.0217	0.0214
0.0	0.0	0.0	-1153.4781	-942.078	NaN	NaN	0.4496	0.8931	0.023	0.0199	0.0211	0.0217	0.0213
0.0	0.0	0.0	-2277.4781	1486.922	NaN	NaN	-0.3	0.8928	0.0231	0.02	0.0211	0.0217	0.0212
0.0	0.0	0.0	-1218.4781	2459.922	NaN	NaN	1.3	0.8928	0.0233	0.0199	0.0212	0.0218	0.0211
0.0	0.0	0.0	-1243.4781	2113.922	NaN	NaN	1.3	0.8927	0.0235	0.0198	0.0211	0.0219	0.021
0.0	0.0	0.0	-2987.4781	-283.078	NaN	NaN	0.0866	0.892	0.0238	0.0198	0.0212	0.0222	0.021
0.0	0.0	0.0	-1739.4781	4140.922	NaN	NaN	1.3	0.888	0.0249	0.0205	0.0218	0.0232	0.0217
0.0	0.0	0.0	-2493.4781	1819.922	NaN	NaN	-0.3	0.8859	0.0258	0.0207	0.0222	0.0235	0.022
0.0	0.0	0.0	-2842.4781	3338.922	NaN	NaN	1.3	0.871	0.0292	0.0229	0.0249	0.0267	0.0253
0.0	0.0	0.0	-1317.4781	1462.922	NaN	NaN	1.3	0.8902	0.0241	0.0196	0.0225	0.0234	0.0202
