# Supplementary material for: DeepFRET, a software for rapid and automated single-molecule FRET data classification using deep learning
Source: eLife. 2020 Nov 3;9:e60404. doi: 10.7554/eLife.60404 (PMC7609065; doi:10.7554/eLife.60404)
Supplement: Figure 4—source data 1. [file elife-60404-fig4-data1.zip › Figure 4-source data 1/Fig_S4a/Traces/traces_all_n294/Traces_Fig2d_4mMAc_mov1_combined_tif_pair34.txt]

Exported by DeepFRET
Date: 2020-08-26, 18:13
Video filename: None
FRET pair #34
Bleaches at 96
D-Dexc-bg	A-Dexc-bg	A-Aexc-bg	D-Dexc-rw	A-Dexc-rw	A-Aexc-rw	S	E	p_bleached	p_aggregated	p_noisy	p_scrambled	p_static	p_dynamic
0.0	0.0	0.0	31777.814	9868.8834	NaN	NaN	0.237	0.0393	0.7825	0.0384	0.0231	0.0781	0.0385
0.0	0.0	0.0	36127.814	12687.8834	NaN	NaN	0.2599	0.0325	0.7964	0.0335	0.0244	0.0766	0.0366
0.0	0.0	0.0	32422.814	13795.8834	NaN	NaN	0.2985	0.0324	0.8215	0.0293	0.022	0.0636	0.0311
0.0	0.0	0.0	33075.814	13132.8834	NaN	NaN	0.2842	0.0328	0.8207	0.0293	0.0226	0.0631	0.0315
0.0	0.0	0.0	37724.814	13394.8834	NaN	NaN	0.262	0.0337	0.819	0.0289	0.0234	0.0616	0.0334
0.0	0.0	0.0	34068.814	8181.8834	NaN	NaN	0.1937	0.0355	0.8133	0.0295	0.0245	0.0623	0.0349
0.0	0.0	0.0	33967.814	15576.8834	NaN	NaN	0.3144	0.037	0.8061	0.0303	0.0259	0.0643	0.0365
0.0	0.0	0.0	28607.814	14906.8834	NaN	NaN	0.3426	0.0388	0.8013	0.0305	0.0271	0.0653	0.0371
0.0	0.0	0.0	37747.814	12890.8834	NaN	NaN	0.2546	0.0395	0.7957	0.0311	0.028	0.0678	0.038
0.0	0.0	0.0	30728.814	13166.8834	NaN	NaN	0.3	0.0407	0.7924	0.0316	0.0281	0.0696	0.0375
0.0	0.0	0.0	32613.814	17791.8834	NaN	NaN	0.353	0.0418	0.7861	0.0323	0.0289	0.0724	0.0385
0.0	0.0	0.0	33758.814	10151.8834	NaN	NaN	0.2312	0.0426	0.7853	0.0324	0.0285	0.0733	0.0378
0.0	0.0	0.0	30904.814	13222.8834	NaN	NaN	0.2997	0.0429	0.7799	0.0332	0.0283	0.0777	0.0379
0.0	0.0	0.0	30001.814	7200.8834	NaN	NaN	0.1936	0.0423	0.7825	0.0331	0.0279	0.0768	0.0374
0.0	0.0	0.0	35924.814	8759.8834	NaN	NaN	0.196	0.0413	0.7862	0.0335	0.0271	0.0764	0.0356
0.0	0.0	0.0	33641.814	11644.8834	NaN	NaN	0.2571	0.0402	0.7878	0.0332	0.0279	0.0762	0.0347
0.0	0.0	0.0	31387.814	8466.8834	NaN	NaN	0.2124	0.0408	0.7942	0.033	0.0275	0.071	0.0334
0.0	0.0	0.0	26818.814	10894.8834	NaN	NaN	0.2889	0.0398	0.7952	0.0328	0.0265	0.0719	0.0338
0.0	0.0	0.0	31704.814	9994.8834	NaN	NaN	0.2397	0.04	0.7928	0.033	0.026	0.074	0.0342
0.0	0.0	0.0	29300.814	8102.8834	NaN	NaN	0.2166	0.0407	0.79	0.033	0.0261	0.0753	0.0349
0.0	0.0	0.0	34038.814	7452.8834	NaN	NaN	0.1796	0.041	0.7854	0.0335	0.0265	0.078	0.0356
0.0	0.0	0.0	32297.814	7852.8834	NaN	NaN	0.1956	0.0417	0.7833	0.0335	0.0268	0.079	0.0358
0.0	0.0	0.0	34068.814	8575.8834	NaN	NaN	0.2011	0.0419	0.7791	0.0338	0.0274	0.0811	0.0367
0.0	0.0	0.0	31633.814	9021.8834	NaN	NaN	0.2219	0.0423	0.777	0.0338	0.028	0.0816	0.0373
0.0	0.0	0.0	34667.814	8906.8834	NaN	NaN	0.2044	0.0422	0.7755	0.0339	0.0285	0.082	0.0379
0.0	0.0	0.0	35222.814	9710.8834	NaN	NaN	0.2161	0.0426	0.7739	0.0339	0.0293	0.0817	0.0386
0.0	0.0	0.0	31537.814	8022.8834	NaN	NaN	0.2028	0.0425	0.7735	0.0339	0.0293	0.0819	0.0388
0.0	0.0	0.0	30539.814	10990.8834	NaN	NaN	0.2646	0.0421	0.7729	0.0337	0.0294	0.0827	0.0393
0.0	0.0	0.0	35465.814	7001.8834	NaN	NaN	0.1649	0.0415	0.7736	0.0335	0.0294	0.0824	0.0395
0.0	0.0	0.0	33256.814	11965.8834	NaN	NaN	0.2646	0.0424	0.7685	0.0338	0.0305	0.0848	0.04
0.0	0.0	0.0	34426.814	9543.8834	NaN	NaN	0.2171	0.0425	0.7705	0.0336	0.0307	0.0826	0.0401
0.0	0.0	0.0	32725.814	9791.8834	NaN	NaN	0.2303	0.043	0.7672	0.0337	0.0317	0.0832	0.0413
0.0	0.0	0.0	30903.814	9772.8834	NaN	NaN	0.2403	0.0434	0.7659	0.034	0.0322	0.0827	0.0418
0.0	0.0	0.0	34479.814	10834.8834	NaN	NaN	0.2391	0.0428	0.7689	0.0339	0.0319	0.0812	0.0412
0.0	0.0	0.0	37079.814	12266.8834	NaN	NaN	0.2486	0.0422	0.7732	0.0334	0.0318	0.0785	0.0408
0.0	0.0	0.0	37764.814	6850.8834	NaN	NaN	0.1536	0.0417	0.7736	0.0333	0.0317	0.079	0.0406
0.0	0.0	0.0	29222.814	11352.8834	NaN	NaN	0.2798	0.0413	0.7744	0.033	0.0315	0.079	0.0408
0.0	0.0	0.0	31931.814	7593.8834	NaN	NaN	0.1921	0.0409	0.7759	0.0329	0.031	0.0783	0.041
0.0	0.0	0.0	31369.814	6356.8834	NaN	NaN	0.1685	0.0404	0.7778	0.0327	0.0308	0.077	0.0413
0.0	0.0	0.0	35164.814	6379.8834	NaN	NaN	0.1536	0.0406	0.7821	0.0321	0.0299	0.0749	0.0404
0.0	0.0	0.0	30065.814	8578.8834	NaN	NaN	0.222	0.0406	0.7831	0.032	0.0299	0.0746	0.0398
0.0	0.0	0.0	30369.814	9498.8834	NaN	NaN	0.2383	0.0405	0.7847	0.0317	0.03	0.0738	0.0393
0.0	0.0	0.0	30068.814	8480.8834	NaN	NaN	0.22	0.0398	0.7861	0.0316	0.0298	0.0738	0.0389
0.0	0.0	0.0	32526.814	9309.8834	NaN	NaN	0.2225	0.0392	0.7864	0.0315	0.0301	0.074	0.0388
0.0	0.0	0.0	29983.814	10201.8834	NaN	NaN	0.2539	0.0393	0.7846	0.0316	0.031	0.075	0.0386
0.0	0.0	0.0	26944.814	8365.8834	NaN	NaN	0.2369	0.0397	0.7842	0.0313	0.0315	0.0751	0.0382
0.0	0.0	0.0	33240.814	7993.8834	NaN	NaN	0.1939	0.0399	0.7833	0.0314	0.0318	0.0755	0.0382
0.0	0.0	0.0	31972.814	8950.8834	NaN	NaN	0.2187	0.0395	0.7852	0.0312	0.0314	0.0743	0.0384
0.0	0.0	0.0	27877.814	4864.8834	NaN	NaN	0.1486	0.0393	0.7885	0.031	0.0305	0.0726	0.038
0.0	0.0	0.0	34208.814	9757.8834	NaN	NaN	0.2219	0.0386	0.7908	0.0311	0.03	0.0713	0.0383
0.0	0.0	0.0	31679.814	7487.8834	NaN	NaN	0.1912	0.0385	0.7922	0.0311	0.0299	0.07	0.0383
0.0	0.0	0.0	30897.814	8875.8834	NaN	NaN	0.2232	0.0384	0.7936	0.0312	0.0295	0.0691	0.0383
0.0	0.0	0.0	31289.814	5140.8834	NaN	NaN	0.1411	0.0379	0.7966	0.0311	0.0286	0.0672	0.0386
0.0	0.0	0.0	31731.814	6591.8834	NaN	NaN	0.172	0.0374	0.799	0.0309	0.0278	0.0657	0.0392
0.0	0.0	0.0	31477.814	10201.8834	NaN	NaN	0.2448	0.0367	0.8001	0.0309	0.0275	0.0647	0.0402
0.0	0.0	0.0	33129.814	10575.8834	NaN	NaN	0.242	0.0358	0.8016	0.0309	0.0271	0.0638	0.0409
0.0	0.0	0.0	32582.814	8972.8834	NaN	NaN	0.2159	0.0351	0.8052	0.0308	0.0267	0.0618	0.0404
0.0	0.0	0.0	27690.814	7268.8834	NaN	NaN	0.2079	0.0341	0.8074	0.031	0.0268	0.0604	0.0402
0.0	0.0	0.0	27073.814	7892.8834	NaN	NaN	0.2257	0.0332	0.8095	0.0313	0.0273	0.0589	0.0397
0.0	0.0	0.0	27387.814	7398.8834	NaN	NaN	0.2127	0.0322	0.8114	0.0315	0.0278	0.058	0.0391
0.0	0.0	0.0	34423.814	6476.8834	NaN	NaN	0.1584	0.0315	0.813	0.0319	0.0282	0.0569	0.0385
0.0	0.0	0.0	26769.814	7670.8834	NaN	NaN	0.2227	0.0309	0.8152	0.0318	0.0283	0.0562	0.0375
0.0	0.0	0.0	33527.814	9990.8834	NaN	NaN	0.2296	0.0303	0.818	0.0316	0.028	0.0553	0.0368
0.0	0.0	0.0	28104.814	8565.8834	NaN	NaN	0.2336	0.0301	0.8188	0.0314	0.0281	0.0553	0.0362
0.0	0.0	0.0	29273.814	8731.8834	NaN	NaN	0.2298	0.0304	0.8219	0.0308	0.0275	0.0552	0.0343
0.0	0.0	0.0	24926.814	9834.8834	NaN	NaN	0.2829	0.0308	0.8263	0.0297	0.0263	0.0549	0.032
0.0	0.0	0.0	25924.814	7478.8834	NaN	NaN	0.2239	0.0306	0.8357	0.0277	0.024	0.0527	0.0293
0.0	0.0	0.0	26413.814	4965.8834	NaN	NaN	0.1583	0.0315	0.8392	0.0271	0.0228	0.0518	0.0277
0.0	0.0	0.0	29820.814	9458.8834	NaN	NaN	0.2408	0.0326	0.8405	0.0267	0.0219	0.052	0.0262
0.0	0.0	0.0	29989.814	7433.8834	NaN	NaN	0.1986	0.0346	0.8405	0.0267	0.0212	0.0521	0.0249
0.0	0.0	0.0	36293.814	5362.8834	NaN	NaN	0.1287	0.0363	0.84	0.0268	0.0204	0.0525	0.0239
0.0	0.0	0.0	31509.814	5144.8834	NaN	NaN	0.1404	0.038	0.8376	0.0273	0.0203	0.0533	0.0235
0.0	0.0	0.0	31962.814	5905.8834	NaN	NaN	0.156	0.0384	0.8386	0.0274	0.0199	0.0528	0.023
0.0	0.0	0.0	34071.814	6198.8834	NaN	NaN	0.1539	0.0386	0.8388	0.0274	0.02	0.0523	0.0228
0.0	0.0	0.0	33784.814	7503.8834	NaN	NaN	0.1817	0.0391	0.8367	0.0277	0.0205	0.0529	0.023
0.0	0.0	0.0	32598.814	5571.8834	NaN	NaN	0.146	0.0406	0.8348	0.0278	0.0208	0.0532	0.023
0.0	0.0	0.0	30707.814	5369.8834	NaN	NaN	0.1488	0.0413	0.8334	0.028	0.0208	0.0535	0.0229
0.0	0.0	0.0	36665.814	7481.8834	NaN	NaN	0.1695	0.0414	0.8331	0.0278	0.0212	0.0533	0.0231
0.0	0.0	0.0	31393.814	5346.8834	NaN	NaN	0.1455	0.0419	0.8335	0.0275	0.0212	0.0529	0.0229
0.0	0.0	0.0	32304.814	4654.8834	NaN	NaN	0.1259	0.0418	0.8337	0.0275	0.0213	0.0528	0.0228
0.0	0.0	0.0	30957.814	6794.8834	NaN	NaN	0.18	0.0419	0.8341	0.0273	0.0217	0.0523	0.0228
0.0	0.0	0.0	31048.814	6781.8834	NaN	NaN	0.1793	0.0422	0.8334	0.0278	0.0214	0.0526	0.0226
0.0	0.0	0.0	36484.814	8735.8834	NaN	NaN	0.1932	0.0422	0.83	0.0283	0.0223	0.0537	0.0235
0.0	0.0	0.0	32925.814	4001.8834	NaN	NaN	0.1084	0.0441	0.826	0.0284	0.0227	0.0546	0.0241
0.0	0.0	0.0	35474.814	7066.8834	NaN	NaN	0.1661	0.0463	0.8215	0.0292	0.0227	0.056	0.0243
0.0	0.0	0.0	32194.814	5354.8834	NaN	NaN	0.1426	0.0475	0.8194	0.0292	0.0233	0.0562	0.0245
0.0	0.0	0.0	30281.814	5859.8834	NaN	NaN	0.1621	0.0479	0.8197	0.0293	0.023	0.0559	0.0243
0.0	0.0	0.0	34493.814	8007.8834	NaN	NaN	0.1884	0.0463	0.8227	0.0288	0.0234	0.0544	0.0245
0.0	0.0	0.0	32832.814	5706.8834	NaN	NaN	0.1481	0.0458	0.8241	0.0284	0.0234	0.0534	0.0248
0.0	0.0	0.0	29285.814	5545.8834	NaN	NaN	0.1592	0.047	0.8236	0.028	0.0234	0.0529	0.0251
0.0	0.0	0.0	27563.814	3839.8834	NaN	NaN	0.1223	0.0486	0.8227	0.0277	0.023	0.0534	0.0246
0.0	0.0	0.0	34494.814	5029.8834	NaN	NaN	0.1273	0.0453	0.8285	0.0266	0.0232	0.0513	0.025
0.0	0.0	0.0	32788.814	7771.8834	NaN	NaN	0.1916	0.0404	0.8381	0.0247	0.0235	0.0479	0.0254
0.0	0.0	0.0	34472.814	7594.8834	NaN	NaN	0.1805	0.0374	0.842	0.0233	0.0245	0.0462	0.0265
0.0	0.0	0.0	31867.814	5386.8834	NaN	NaN	0.1446	0.0456	0.8131	0.0244	0.03	0.0574	0.0295
0.0	0.0	0.0	17791.814	4756.8834	NaN	NaN	0.211	0.1019	0.7365	0.0296	0.0345	0.0659	0.0317
0.0	0.0	0.0	2116.814	-1661.1166	NaN	NaN	-0.3	0.8089	0.0883	0.0228	0.0188	0.0283	0.033
0.0	0.0	0.0	1859.814	1007.8834	NaN	NaN	0.3515	0.8468	0.054	0.0243	0.0205	0.025	0.0294
0.0	0.0	0.0	492.814	-596.1166	NaN	NaN	1.3	0.8503	0.0487	0.0252	0.0211	0.0259	0.0288
0.0	0.0	0.0	2138.814	62.8834	NaN	NaN	0.0286	0.8687	0.0372	0.024	0.0213	0.0232	0.0255
0.0	0.0	0.0	1493.814	-208.1166	NaN	NaN	-0.1619	0.8875	0.0263	0.0213	0.0218	0.0214	0.0217
0.0	0.0	0.0	1019.814	1873.8834	NaN	NaN	0.6476	0.8912	0.0226	0.0206	0.0227	0.0218	0.0211
0.0	0.0	0.0	2639.814	575.8834	NaN	NaN	0.1791	0.8922	0.022	0.0203	0.0226	0.0219	0.0209
0.0	0.0	0.0	2429.814	1991.8834	NaN	NaN	0.4505	0.8943	0.0215	0.0199	0.0222	0.0216	0.0204
0.0	0.0	0.0	1112.814	-688.1166	NaN	NaN	-0.3	0.895	0.0214	0.0198	0.022	0.0215	0.0203
0.0	0.0	0.0	1315.814	1082.8834	NaN	NaN	0.4514	0.8966	0.021	0.0197	0.0216	0.0213	0.0198
0.0	0.0	0.0	1308.814	-136.1166	NaN	NaN	-0.1161	0.898	0.0208	0.0196	0.0212	0.0211	0.0194
0.0	0.0	0.0	1289.814	434.8834	NaN	NaN	0.2522	0.8984	0.0207	0.0197	0.021	0.0211	0.0191
0.0	0.0	0.0	1777.814	2581.8834	NaN	NaN	0.5922	0.8985	0.0208	0.0196	0.021	0.0213	0.0189
0.0	0.0	0.0	380.814	-1998.1166	NaN	NaN	1.2355	0.8989	0.0209	0.0195	0.0209	0.0213	0.0186
0.0	0.0	0.0	1455.814	-1249.1166	NaN	NaN	-0.3	0.8998	0.0206	0.0193	0.0207	0.0212	0.0183
0.0	0.0	0.0	1220.814	-1399.1166	NaN	NaN	1.3	0.9002	0.0206	0.0193	0.0207	0.0212	0.018
0.0	0.0	0.0	1194.814	2735.8834	NaN	NaN	0.696	0.9001	0.0207	0.0192	0.0207	0.0213	0.0179
0.0	0.0	0.0	690.814	2955.8834	NaN	NaN	0.8106	0.8989	0.0214	0.0194	0.0207	0.0215	0.0181
0.0	0.0	0.0	1534.814	2969.8834	NaN	NaN	0.6593	0.8984	0.0217	0.0194	0.0208	0.0215	0.0182
0.0	0.0	0.0	2327.814	-2470.1166	NaN	NaN	1.3	0.8986	0.0219	0.0193	0.0207	0.0214	0.0182
0.0	0.0	0.0	1193.814	753.8834	NaN	NaN	0.3871	0.8995	0.0217	0.019	0.0205	0.0213	0.018
0.0	0.0	0.0	1794.814	1161.8834	NaN	NaN	0.393	0.8996	0.0219	0.0189	0.0205	0.0214	0.0178
0.0	0.0	0.0	1273.814	560.8834	NaN	NaN	0.3057	0.8987	0.0227	0.0191	0.0203	0.0215	0.0177
0.0	0.0	0.0	297.814	883.8834	NaN	NaN	0.748	0.8983	0.0234	0.0192	0.0201	0.0213	0.0177
0.0	0.0	0.0	-286.186	590.8834	NaN	NaN	1.3	0.8962	0.0244	0.0198	0.0202	0.0216	0.0177
0.0	0.0	0.0	209.814	-985.1166	NaN	NaN	1.2706	0.8942	0.0253	0.0203	0.0205	0.0216	0.018
0.0	0.0	0.0	2236.814	3655.8834	NaN	NaN	0.6204	0.8921	0.0256	0.021	0.0207	0.022	0.0186
0.0	0.0	0.0	3164.814	2333.8834	NaN	NaN	0.4244	0.8906	0.0257	0.0212	0.0214	0.0219	0.0192
0.0	0.0	0.0	-478.186	-569.1166	NaN	NaN	0.5434	0.8945	0.0241	0.0201	0.0213	0.0206	0.0194
0.0	0.0	0.0	412.814	569.8834	NaN	NaN	0.5799	0.8944	0.0239	0.0201	0.0215	0.0204	0.0197
0.0	0.0	0.0	2840.814	773.8834	NaN	NaN	0.2141	0.8935	0.0243	0.02	0.0218	0.0205	0.0198
0.0	0.0	0.0	-257.186	3256.8834	NaN	NaN	1.0857	0.8921	0.0248	0.0201	0.0223	0.0206	0.0201
0.0	0.0	0.0	1443.814	6819.8834	NaN	NaN	0.8253	0.8904	0.0255	0.0204	0.0227	0.0206	0.0204
0.0	0.0	0.0	-134.186	134.8834	NaN	NaN	1.3	0.8924	0.0251	0.0202	0.022	0.0201	0.0203
0.0	0.0	0.0	890.814	829.8834	NaN	NaN	0.4823	0.8928	0.025	0.0203	0.0218	0.0198	0.0203
0.0	0.0	0.0	1555.814	-765.1166	NaN	NaN	-0.3	0.893	0.0249	0.0204	0.0215	0.0199	0.0203
0.0	0.0	0.0	757.814	-2353.1166	NaN	NaN	1.3	0.8932	0.0248	0.0205	0.0214	0.0198	0.0203
0.0	0.0	0.0	3832.814	-1675.1166	NaN	NaN	-0.3	0.8926	0.0248	0.0208	0.0215	0.0198	0.0205
0.0	0.0	0.0	823.814	2315.8834	NaN	NaN	0.7376	0.8918	0.0249	0.021	0.0218	0.0198	0.0208
0.0	0.0	0.0	761.814	5248.8834	NaN	NaN	0.8733	0.888	0.0259	0.0216	0.0226	0.0202	0.0218
0.0	0.0	0.0	40.814	2428.8834	NaN	NaN	0.9835	0.8886	0.0254	0.0215	0.0224	0.0205	0.0217
0.0	0.0	0.0	2138.814	1718.8834	NaN	NaN	0.4456	0.8886	0.0252	0.0214	0.0225	0.0207	0.0216
0.0	0.0	0.0	2150.814	2303.8834	NaN	NaN	0.5172	0.8885	0.0252	0.0213	0.0226	0.0209	0.0215
0.0	0.0	0.0	930.814	2901.8834	NaN	NaN	0.7571	0.8872	0.0258	0.0213	0.023	0.0209	0.0218
0.0	0.0	0.0	2141.814	1847.8834	NaN	NaN	0.4632	0.8877	0.0258	0.021	0.0231	0.0208	0.0216
0.0	0.0	0.0	806.814	3435.8834	NaN	NaN	0.8098	0.8865	0.0264	0.021	0.0236	0.0208	0.0218
0.0	0.0	0.0	1034.814	1641.8834	NaN	NaN	0.6134	0.8866	0.0263	0.0208	0.0237	0.0209	0.0216
0.0	0.0	0.0	1027.814	2778.8834	NaN	NaN	0.73	0.886	0.0266	0.0207	0.024	0.021	0.0217
0.0	0.0	0.0	1398.814	2157.8834	NaN	NaN	0.6067	0.8834	0.0275	0.0209	0.0247	0.0214	0.0222
0.0	0.0	0.0	1084.814	-187.1166	NaN	NaN	-0.2084	0.8844	0.0269	0.0209	0.0242	0.0217	0.0218
0.0	0.0	0.0	1255.814	1137.8834	NaN	NaN	0.4754	0.8844	0.0271	0.0209	0.024	0.0217	0.0219
0.0	0.0	0.0	702.814	1436.8834	NaN	NaN	0.6715	0.8831	0.0281	0.021	0.0241	0.0216	0.0222
0.0	0.0	0.0	-217.186	1795.8834	NaN	NaN	1.1376	0.8828	0.0283	0.0211	0.0239	0.0217	0.0222
0.0	0.0	0.0	849.814	1840.8834	NaN	NaN	0.6842	0.8816	0.0285	0.0213	0.024	0.022	0.0225
0.0	0.0	0.0	1111.814	836.8834	NaN	NaN	0.4295	0.8817	0.0283	0.0214	0.0239	0.0222	0.0226
0.0	0.0	0.0	1465.814	1243.8834	NaN	NaN	0.459	0.8811	0.0286	0.0214	0.0239	0.0222	0.0229
0.0	0.0	0.0	1626.814	2073.8834	NaN	NaN	0.5604	0.8812	0.029	0.0213	0.0236	0.0221	0.0229
0.0	0.0	0.0	2133.814	584.8834	NaN	NaN	0.2151	0.883	0.0289	0.0209	0.0229	0.0217	0.0226
0.0	0.0	0.0	327.814	583.8834	NaN	NaN	0.6404	0.8849	0.0291	0.0205	0.0222	0.0212	0.0221
0.0	0.0	0.0	185.814	1921.8834	NaN	NaN	0.9118	0.8861	0.0295	0.0202	0.0217	0.0207	0.0217
0.0	0.0	0.0	1375.814	-2514.1166	NaN	NaN	1.3	0.8915	0.0283	0.0194	0.0203	0.0201	0.0205
0.0	0.0	0.0	-456.186	-730.1166	NaN	NaN	0.6155	0.8906	0.0288	0.0195	0.0203	0.0202	0.0206
0.0	0.0	0.0	1682.814	-1372.1166	NaN	NaN	-0.3	0.8911	0.0288	0.0196	0.0201	0.0201	0.0204
0.0	0.0	0.0	3272.814	3121.8834	NaN	NaN	0.4882	0.8802	0.0332	0.0216	0.0217	0.0208	0.0225
0.0	0.0	0.0	268.814	813.8834	NaN	NaN	0.7517	0.8827	0.032	0.0213	0.0214	0.0205	0.0221
0.0	0.0	0.0	1147.814	598.8834	NaN	NaN	0.3429	0.8796	0.033	0.0218	0.0221	0.0206	0.0228
0.0	0.0	0.0	540.814	2646.8834	NaN	NaN	0.8303	0.8838	0.0314	0.0211	0.0215	0.0203	0.0219
0.0	0.0	0.0	3612.814	2333.8834	NaN	NaN	0.3925	0.8777	0.0341	0.0223	0.0223	0.0205	0.0231
0.0	0.0	0.0	1493.814	2626.8834	NaN	NaN	0.6375	0.8823	0.0317	0.0215	0.0219	0.0203	0.0223
0.0	0.0	0.0	563.814	2100.8834	NaN	NaN	0.7884	0.8833	0.0307	0.0212	0.0221	0.0205	0.0223
0.0	0.0	0.0	1696.814	1010.8834	NaN	NaN	0.3733	0.8869	0.0286	0.0206	0.0216	0.0206	0.0217
0.0	0.0	0.0	1941.814	1086.8834	NaN	NaN	0.3589	0.8866	0.0287	0.0206	0.0217	0.0206	0.0218
0.0	0.0	0.0	-73.186	764.8834	NaN	NaN	1.1058	0.8866	0.0286	0.0206	0.0218	0.0208	0.0217
0.0	0.0	0.0	-307.186	1348.8834	NaN	NaN	1.2949	0.8874	0.0284	0.0205	0.0216	0.0207	0.0215
0.0	0.0	0.0	1786.814	767.8834	NaN	NaN	0.3006	0.8856	0.0291	0.0208	0.0219	0.0208	0.0217
0.0	0.0	0.0	1774.814	1859.8834	NaN	NaN	0.5117	0.8861	0.0288	0.0208	0.0219	0.0208	0.0216
0.0	0.0	0.0	1724.814	4624.8834	NaN	NaN	0.7284	0.8847	0.029	0.021	0.0224	0.021	0.0219
0.0	0.0	0.0	871.814	59.8834	NaN	NaN	0.0643	0.8873	0.0276	0.0206	0.0219	0.0211	0.0216
0.0	0.0	0.0	817.814	-1949.1166	NaN	NaN	1.3	0.8889	0.027	0.0202	0.0215	0.0211	0.0213
0.0	0.0	0.0	396.814	166.8834	NaN	NaN	0.2961	0.889	0.027	0.0201	0.0216	0.0211	0.0213
0.0	0.0	0.0	1780.814	745.8834	NaN	NaN	0.2952	0.8869	0.0277	0.0204	0.022	0.0213	0.0216
0.0	0.0	0.0	1906.814	580.8834	NaN	NaN	0.2335	0.8876	0.0277	0.0203	0.0219	0.0211	0.0214
0.0	0.0	0.0	1983.814	1953.8834	NaN	NaN	0.4962	0.8844	0.0289	0.0209	0.0226	0.0213	0.0219
0.0	0.0	0.0	2201.814	1045.8834	NaN	NaN	0.322	0.8856	0.0283	0.0208	0.0223	0.0214	0.0217
0.0	0.0	0.0	1503.814	-1660.1166	NaN	NaN	1.3	0.888	0.0275	0.0204	0.0217	0.0213	0.0211
0.0	0.0	0.0	1845.814	-141.1166	NaN	NaN	-0.0828	0.8881	0.0274	0.0204	0.0217	0.0214	0.021
0.0	0.0	0.0	2713.814	-574.1166	NaN	NaN	-0.2683	0.8889	0.0271	0.0203	0.0216	0.0214	0.0208
0.0	0.0	0.0	-971.186	708.8834	NaN	NaN	-0.3	0.8892	0.027	0.0202	0.0215	0.0215	0.0207
0.0	0.0	0.0	2074.814	-1906.1166	NaN	NaN	-0.3	0.8902	0.0267	0.0199	0.0213	0.0214	0.0204
0.0	0.0	0.0	2741.814	3311.8834	NaN	NaN	0.5471	0.8876	0.0273	0.0206	0.0218	0.0216	0.0211
0.0	0.0	0.0	1258.814	3028.8834	NaN	NaN	0.7064	0.8859	0.0281	0.0209	0.0221	0.0216	0.0215
0.0	0.0	0.0	3032.814	-1014.1166	NaN	NaN	-0.3	0.8885	0.0272	0.0204	0.0217	0.0214	0.0208
0.0	0.0	0.0	1771.814	1536.8834	NaN	NaN	0.4645	0.8881	0.0272	0.0205	0.0218	0.0214	0.021
0.0	0.0	0.0	1200.814	-722.1166	NaN	NaN	-0.3	0.8891	0.0268	0.0202	0.0216	0.0216	0.0206
0.0	0.0	0.0	-109.186	427.8834	NaN	NaN	1.3	0.8915	0.0259	0.0198	0.0211	0.0215	0.0202
0.0	0.0	0.0	1305.814	2107.8834	NaN	NaN	0.6175	0.8911	0.0257	0.02	0.0213	0.0215	0.0204
0.0	0.0	0.0	-671.186	2854.8834	NaN	NaN	1.3	0.8913	0.0256	0.02	0.0214	0.0214	0.0204
0.0	0.0	0.0	1467.814	109.8834	NaN	NaN	0.0696	0.8918	0.0253	0.0199	0.0212	0.0214	0.0203
0.0	0.0	0.0	1136.814	983.8834	NaN	NaN	0.4639	0.8925	0.025	0.0199	0.0211	0.0213	0.0202
0.0	0.0	0.0	385.814	-528.1166	NaN	NaN	1.3	0.893	0.0247	0.0198	0.0211	0.0214	0.0201
0.0	0.0	0.0	-268.186	1341.8834	NaN	NaN	1.2498	0.8938	0.0242	0.0197	0.0211	0.0212	0.02
0.0	0.0	0.0	-829.186	2825.8834	NaN	NaN	1.3	0.895	0.0237	0.0196	0.0209	0.0209	0.02
0.0	0.0	0.0	769.814	360.8834	NaN	NaN	0.3192	0.8952	0.0236	0.0196	0.0209	0.0206	0.0201
0.0	0.0	0.0	12.814	2739.8834	NaN	NaN	0.9953	0.8945	0.0237	0.0198	0.021	0.0207	0.0203
0.0	0.0	0.0	2309.814	1611.8834	NaN	NaN	0.411	0.894	0.0239	0.02	0.021	0.0208	0.0203
0.0	0.0	0.0	-888.186	4582.8834	NaN	NaN	1.2404	0.8938	0.0239	0.02	0.0211	0.021	0.0201
0.0	0.0	0.0	-307.186	-1908.1166	NaN	NaN	0.8613	0.8949	0.0236	0.0197	0.0211	0.021	0.0197
0.0	0.0	0.0	367.814	-44.1166	NaN	NaN	-0.1363	0.8941	0.0236	0.0199	0.0213	0.0212	0.0198
0.0	0.0	0.0	497.814	-1552.1166	NaN	NaN	1.3	0.894	0.0236	0.02	0.0214	0.0212	0.0198
0.0	0.0	0.0	946.814	959.8834	NaN	NaN	0.5034	0.8929	0.0239	0.0204	0.0216	0.0212	0.0199
0.0	0.0	0.0	1436.814	2174.8834	NaN	NaN	0.6022	0.8929	0.024	0.0206	0.0215	0.021	0.02
0.0	0.0	0.0	4549.814	2259.8834	NaN	NaN	0.3319	0.8937	0.0239	0.0205	0.0214	0.0207	0.0199
0.0	0.0	0.0	-351.186	-1754.1166	NaN	NaN	0.8332	0.8956	0.0232	0.0201	0.0211	0.0205	0.0195
0.0	0.0	0.0	318.814	-321.1166	NaN	NaN	1.3	0.8946	0.0234	0.0203	0.0213	0.0206	0.0198
0.0	0.0	0.0	785.814	1052.8834	NaN	NaN	0.5726	0.8948	0.0233	0.0203	0.0212	0.0205	0.0198
0.0	0.0	0.0	2707.814	1839.8834	NaN	NaN	0.4046	0.894	0.0236	0.0206	0.0213	0.0205	0.02
0.0	0.0	0.0	-215.186	-1495.1166	NaN	NaN	0.8742	0.8949	0.0233	0.0203	0.0213	0.0205	0.0197
0.0	0.0	0.0	795.814	-2023.1166	NaN	NaN	1.3	0.8943	0.0233	0.0206	0.0213	0.0206	0.0199
0.0	0.0	0.0	964.814	-220.1166	NaN	NaN	-0.2956	0.8944	0.0232	0.0207	0.0212	0.0206	0.02
0.0	0.0	0.0	-262.186	74.8834	NaN	NaN	-0.3	0.8945	0.0229	0.0208	0.0211	0.0207	0.02
0.0	0.0	0.0	-1293.186	2508.8834	NaN	NaN	1.3	0.8945	0.0228	0.0209	0.021	0.0207	0.02
0.0	0.0	0.0	-848.186	3055.8834	NaN	NaN	1.3	0.8945	0.0227	0.021	0.021	0.0207	0.0201
0.0	0.0	0.0	1420.814	-797.1166	NaN	NaN	-0.3	0.895	0.0225	0.021	0.0209	0.0207	0.02
0.0	0.0	0.0	706.814	-126.1166	NaN	NaN	-0.2172	0.895	0.0224	0.021	0.0208	0.0207	0.02
0.0	0.0	0.0	807.814	-1478.1166	NaN	NaN	1.3	0.8952	0.0222	0.021	0.0208	0.0208	0.02
0.0	0.0	0.0	2263.814	3375.8834	NaN	NaN	0.5986	0.8939	0.0227	0.0214	0.021	0.0209	0.0202
0.0	0.0	0.0	-327.186	-53.1166	NaN	NaN	0.1397	0.8947	0.0226	0.0211	0.0208	0.0208	0.0201
0.0	0.0	0.0	1416.814	141.8834	NaN	NaN	0.091	0.8943	0.0227	0.0211	0.0208	0.0209	0.0202
0.0	0.0	0.0	1158.814	-791.1166	NaN	NaN	-0.3	0.8945	0.0227	0.0209	0.0208	0.0209	0.0202
0.0	0.0	0.0	1917.814	349.8834	NaN	NaN	0.1543	0.894	0.0231	0.021	0.0208	0.0209	0.0203
0.0	0.0	0.0	2065.814	2072.8834	NaN	NaN	0.5009	0.8941	0.0232	0.0209	0.0208	0.0208	0.0203
0.0	0.0	0.0	2140.814	2227.8834	NaN	NaN	0.51	0.8936	0.0234	0.0209	0.0209	0.0208	0.0203
0.0	0.0	0.0	-1045.186	39.8834	NaN	NaN	-0.0397	0.8945	0.0233	0.0206	0.0208	0.0207	0.0201
0.0	0.0	0.0	1194.814	2943.8834	NaN	NaN	0.7113	0.8925	0.0237	0.0211	0.0212	0.021	0.0205
0.0	0.0	0.0	-282.186	3942.8834	NaN	NaN	1.0771	0.8927	0.0238	0.021	0.0212	0.0208	0.0205
0.0	0.0	0.0	557.814	940.8834	NaN	NaN	0.6278	0.8935	0.0236	0.0208	0.021	0.0207	0.0204
0.0	0.0	0.0	1991.814	-912.1166	NaN	NaN	-0.3	0.8941	0.0235	0.0206	0.0212	0.0207	0.02
0.0	0.0	0.0	-183.186	465.8834	NaN	NaN	1.3	0.8938	0.0235	0.0207	0.0214	0.0207	0.02
0.0	0.0	0.0	1647.814	342.8834	NaN	NaN	0.1722	0.8936	0.0234	0.0208	0.0215	0.0206	0.0201
0.0	0.0	0.0	1072.814	745.8834	NaN	NaN	0.4101	0.8934	0.0233	0.0208	0.0215	0.0207	0.0202
0.0	0.0	0.0	982.814	46.8834	NaN	NaN	0.0455	0.8922	0.0236	0.0211	0.0218	0.0207	0.0205
0.0	0.0	0.0	2425.814	-282.1166	NaN	NaN	-0.1316	0.8928	0.0234	0.0209	0.0217	0.0206	0.0205
0.0	0.0	0.0	1234.814	1583.8834	NaN	NaN	0.5619	0.8927	0.0234	0.0208	0.0219	0.0206	0.0206
0.0	0.0	0.0	35.814	-841.1166	NaN	NaN	1.0445	0.8931	0.0233	0.0205	0.022	0.0208	0.0204
0.0	0.0	0.0	-465.186	-890.1166	NaN	NaN	0.6568	0.8925	0.0231	0.0205	0.0222	0.0211	0.0206
0.0	0.0	0.0	597.814	-807.1166	NaN	NaN	1.3	0.8916	0.023	0.0209	0.0223	0.0214	0.0209
0.0	0.0	0.0	1693.814	1245.8834	NaN	NaN	0.4238	0.8913	0.0229	0.021	0.0222	0.0214	0.0211
0.0	0.0	0.0	595.814	48.8834	NaN	NaN	0.0758	0.8912	0.0229	0.021	0.0222	0.0215	0.0212
0.0	0.0	0.0	2529.814	1341.8834	NaN	NaN	0.3466	0.8908	0.023	0.0211	0.0223	0.0216	0.0213
0.0	0.0	0.0	169.814	1195.8834	NaN	NaN	0.8757	0.8912	0.0228	0.021	0.0221	0.0215	0.0213
0.0	0.0	0.0	-309.186	2090.8834	NaN	NaN	1.1735	0.8907	0.0228	0.0211	0.0222	0.0216	0.0215
0.0	0.0	0.0	497.814	3649.8834	NaN	NaN	0.88	0.8911	0.0228	0.021	0.0221	0.0216	0.0214
0.0	0.0	0.0	706.814	-416.1166	NaN	NaN	-0.3	0.8905	0.0228	0.0211	0.0222	0.0218	0.0214
0.0	0.0	0.0	521.814	3048.8834	NaN	NaN	0.8539	0.8905	0.0227	0.0212	0.0223	0.0219	0.0213
0.0	0.0	0.0	194.814	-3834.1166	NaN	NaN	1.0535	0.8905	0.0226	0.0212	0.0225	0.022	0.0212
0.0	0.0	0.0	-767.186	352.8834	NaN	NaN	-0.3	0.8901	0.0228	0.0213	0.0225	0.0222	0.0212
0.0	0.0	0.0	444.814	-571.1166	NaN	NaN	1.3	0.8911	0.0228	0.021	0.0222	0.022	0.0209
0.0	0.0	0.0	-1026.186	1068.8834	NaN	NaN	1.3	0.8907	0.0231	0.0209	0.0223	0.0221	0.0209
0.0	0.0	0.0	-272.186	1364.8834	NaN	NaN	1.2491	0.8912	0.0233	0.0207	0.0221	0.022	0.0207
0.0	0.0	0.0	377.814	-2577.1166	NaN	NaN	1.1718	0.8915	0.0234	0.0207	0.0219	0.0219	0.0206
0.0	0.0	0.0	-634.186	1039.8834	NaN	NaN	1.3	0.8915	0.0235	0.0208	0.0218	0.0219	0.0206
0.0	0.0	0.0	416.814	-597.1166	NaN	NaN	1.3	0.8917	0.0235	0.0208	0.0217	0.0219	0.0206
0.0	0.0	0.0	214.814	-107.1166	NaN	NaN	-0.3	0.8914	0.0235	0.0208	0.0217	0.022	0.0206
0.0	0.0	0.0	841.814	2365.8834	NaN	NaN	0.7376	0.8911	0.0237	0.0207	0.0217	0.0221	0.0207
0.0	0.0	0.0	-98.186	-704.1166	NaN	NaN	0.8776	0.8913	0.0237	0.0207	0.0216	0.022	0.0207
0.0	0.0	0.0	403.814	1586.8834	NaN	NaN	0.7971	0.8909	0.0238	0.0207	0.0218	0.022	0.0208
0.0	0.0	0.0	-457.186	-230.1166	NaN	NaN	0.3348	0.8911	0.0238	0.0206	0.0218	0.0219	0.0208
0.0	0.0	0.0	-532.186	2784.8834	NaN	NaN	1.2362	0.8908	0.0238	0.0207	0.022	0.022	0.0208
0.0	0.0	0.0	-110.186	1039.8834	NaN	NaN	1.1185	0.8914	0.0236	0.0205	0.022	0.0218	0.0207
0.0	0.0	0.0	-374.186	-1003.1166	NaN	NaN	0.7283	0.8912	0.0234	0.0208	0.022	0.0218	0.0208
0.0	0.0	0.0	5.814	-686.1166	NaN	NaN	1.0085	0.8909	0.0232	0.0211	0.0221	0.0218	0.0209
0.0	0.0	0.0	-1467.186	-975.1166	NaN	NaN	0.3993	0.8912	0.023	0.0212	0.0221	0.0216	0.0209
0.0	0.0	0.0	-1880.186	-2508.1166	NaN	NaN	0.5715	0.8914	0.0229	0.0212	0.0222	0.0215	0.0208
0.0	0.0	0.0	-334.186	-1462.1166	NaN	NaN	0.814	0.8916	0.0229	0.021	0.0221	0.0216	0.0207
0.0	0.0	0.0	-729.186	9.8834	NaN	NaN	-0.0137	0.8917	0.0229	0.0209	0.022	0.0217	0.0207
0.0	0.0	0.0	337.814	-331.1166	NaN	NaN	-0.3	0.8922	0.0229	0.0207	0.0219	0.0216	0.0207
0.0	0.0	0.0	-1150.186	-2073.1166	NaN	NaN	0.6432	0.8925	0.0229	0.0207	0.0218	0.0214	0.0207
0.0	0.0	0.0	73.814	-1786.1166	NaN	NaN	1.0431	0.8927	0.0229	0.0206	0.0218	0.0214	0.0207
0.0	0.0	0.0	64.814	1484.8834	NaN	NaN	0.9582	0.8932	0.0228	0.0204	0.0217	0.0213	0.0206
0.0	0.0	0.0	59.814	-322.1166	NaN	NaN	1.228	0.8931	0.023	0.0204	0.0217	0.0212	0.0207
0.0	0.0	0.0	-1520.186	2934.8834	NaN	NaN	1.3	0.8934	0.023	0.0203	0.0216	0.0211	0.0206
0.0	0.0	0.0	-1603.186	1707.8834	NaN	NaN	1.3	0.8933	0.0231	0.0202	0.0217	0.0211	0.0207
0.0	0.0	0.0	-611.186	-132.1166	NaN	NaN	0.1777	0.8933	0.0231	0.0202	0.0217	0.0211	0.0207
0.0	0.0	0.0	-1781.186	2235.8834	NaN	NaN	1.3	0.8932	0.0231	0.0203	0.0217	0.0211	0.0207
0.0	0.0	0.0	516.814	1265.8834	NaN	NaN	0.7101	0.8932	0.0232	0.0203	0.0217	0.021	0.0207
0.0	0.0	0.0	1046.814	610.8834	NaN	NaN	0.3685	0.893	0.0232	0.0203	0.0217	0.021	0.0207
0.0	0.0	0.0	-416.186	310.8834	NaN	NaN	-0.3	0.8929	0.0232	0.0203	0.0218	0.0211	0.0207
0.0	0.0	0.0	66.814	1613.8834	NaN	NaN	0.9602	0.8925	0.0233	0.0204	0.0218	0.0213	0.0207
0.0	0.0	0.0	-1178.186	1962.8834	NaN	NaN	1.3	0.8921	0.0234	0.0204	0.0218	0.0214	0.0208
0.0	0.0	0.0	-63.186	402.8834	NaN	NaN	1.186	0.8922	0.0234	0.0204	0.0218	0.0214	0.0208
0.0	0.0	0.0	-42.186	1885.8834	NaN	NaN	1.0229	0.892	0.0235	0.0204	0.0218	0.0216	0.0208
0.0	0.0	0.0	-518.186	1736.8834	NaN	NaN	1.3	0.8916	0.0236	0.0204	0.0219	0.0217	0.0208
0.0	0.0	0.0	-2118.186	4052.8834	NaN	NaN	1.3	0.8914	0.0237	0.0204	0.0219	0.0217	0.0208
0.0	0.0	0.0	-2805.186	1350.8834	NaN	NaN	-0.3	0.8921	0.0235	0.0202	0.0218	0.0215	0.0207
0.0	0.0	0.0	-314.186	498.8834	NaN	NaN	1.3	0.8919	0.0235	0.0205	0.0218	0.0216	0.0207
0.0	0.0	0.0	-1571.186	-2148.1166	NaN	NaN	0.5776	0.8919	0.0233	0.0208	0.0217	0.0216	0.0208
0.0	0.0	0.0	-773.186	1059.8834	NaN	NaN	1.3	0.8919	0.0232	0.0207	0.0218	0.0216	0.0208
0.0	0.0	0.0	-1069.186	308.8834	NaN	NaN	-0.3	0.8922	0.0232	0.0206	0.0217	0.0215	0.0207
0.0	0.0	0.0	-602.186	481.8834	NaN	NaN	-0.3	0.8928	0.023	0.0206	0.0216	0.0214	0.0206
0.0	0.0	0.0	583.814	-2582.1166	NaN	NaN	1.2922	0.8925	0.023	0.0207	0.0217	0.0214	0.0207
0.0	0.0	0.0	-540.186	751.8834	NaN	NaN	1.3	0.8928	0.0229	0.0208	0.0217	0.0212	0.0206
0.0	0.0	0.0	-915.186	-1387.1166	NaN	NaN	0.6025	0.8927	0.0229	0.0209	0.0217	0.0211	0.0207
0.0	0.0	0.0	-512.186	-105.1166	NaN	NaN	0.1703	0.8931	0.0228	0.0207	0.0217	0.0211	0.0206
0.0	0.0	0.0	-1160.186	-274.1166	NaN	NaN	0.1911	0.8932	0.0229	0.0205	0.0217	0.0212	0.0205
0.0	0.0	0.0	1437.814	3011.8834	NaN	NaN	0.6769	0.8937	0.0229	0.0203	0.0216	0.0212	0.0204
0.0	0.0	0.0	1085.814	1046.8834	NaN	NaN	0.4909	0.8931	0.0231	0.0205	0.0216	0.0212	0.0205
0.0	0.0	0.0	-127.186	-1983.1166	NaN	NaN	0.9397	0.8928	0.0231	0.0207	0.0218	0.0212	0.0205
0.0	0.0	0.0	-974.186	574.8834	NaN	NaN	-0.3	0.8925	0.0231	0.0208	0.0218	0.0211	0.0206
0.0	0.0	0.0	-162.186	-325.1166	NaN	NaN	0.6672	0.8926	0.023	0.0209	0.0218	0.0211	0.0206
0.0	0.0	0.0	1112.814	-807.1166	NaN	NaN	-0.3	0.8929	0.023	0.0208	0.0217	0.0211	0.0206
0.0	0.0	0.0	-214.186	-194.1166	NaN	NaN	0.4754	0.8929	0.023	0.0207	0.0218	0.0211	0.0205
0.0	0.0	0.0	1056.814	3399.8834	NaN	NaN	0.7629	0.8934	0.023	0.0204	0.0217	0.0211	0.0204
0.0	0.0	0.0	915.814	1748.8834	NaN	NaN	0.6563	0.8933	0.0231	0.0203	0.0217	0.0212	0.0204
0.0	0.0	0.0	-688.186	-3190.1166	NaN	NaN	0.8226	0.8934	0.023	0.0204	0.0217	0.0211	0.0204
0.0	0.0	0.0	1558.814	3695.8834	NaN	NaN	0.7033	0.8933	0.023	0.0203	0.0218	0.0212	0.0204
0.0	0.0	0.0	618.814	-626.1166	NaN	NaN	1.3	0.8931	0.023	0.0205	0.0217	0.0211	0.0205
0.0	0.0	0.0	32.814	-402.1166	NaN	NaN	1.0889	0.8932	0.0229	0.0205	0.0217	0.0212	0.0205
0.0	0.0	0.0	745.814	-1540.1166	NaN	NaN	1.3	0.893	0.0229	0.0206	0.0218	0.0212	0.0205
0.0	0.0	0.0	2750.814	661.8834	NaN	NaN	0.1939	0.8929	0.0229	0.0205	0.0219	0.0213	0.0205
0.0	0.0	0.0	1170.814	-540.1166	NaN	NaN	-0.3	0.8929	0.0229	0.0204	0.0219	0.0214	0.0205
0.0	0.0	0.0	588.814	1016.8834	NaN	NaN	0.6333	0.8928	0.0229	0.0203	0.022	0.0215	0.0205
0.0	0.0	0.0	5.814	812.8834	NaN	NaN	0.9929	0.8927	0.0229	0.0203	0.022	0.0215	0.0205
0.0	0.0	0.0	82.814	2381.8834	NaN	NaN	0.9664	0.8931	0.0228	0.0202	0.0219	0.0215	0.0205
0.0	0.0	0.0	1382.814	1635.8834	NaN	NaN	0.5419	0.8929	0.0228	0.0203	0.022	0.0216	0.0206
0.0	0.0	0.0	-1289.186	2059.8834	NaN	NaN	1.3	0.8924	0.0228	0.0204	0.022	0.0217	0.0207
0.0	0.0	0.0	397.814	-931.1166	NaN	NaN	1.3	0.8918	0.0228	0.0207	0.0221	0.0217	0.0209
0.0	0.0	0.0	-638.186	-51.1166	NaN	NaN	0.0742	0.8922	0.0226	0.0207	0.022	0.0216	0.0209
0.0	0.0	0.0	-167.186	-1002.1166	NaN	NaN	0.857	0.8925	0.0224	0.0206	0.022	0.0216	0.0209
0.0	0.0	0.0	-1281.186	1981.8834	NaN	NaN	1.3	0.893	0.0222	0.0204	0.022	0.0217	0.0208
0.0	0.0	0.0	-640.186	2800.8834	NaN	NaN	1.2963	0.8927	0.0223	0.0204	0.022	0.0217	0.0208
0.0	0.0	0.0	1760.814	1172.8834	NaN	NaN	0.3998	0.8924	0.0223	0.0205	0.0221	0.0219	0.0209
0.0	0.0	0.0	243.814	-2022.1166	NaN	NaN	1.1371	0.8915	0.0225	0.0208	0.0222	0.0219	0.021
0.0	0.0	0.0	461.814	-707.1166	NaN	NaN	1.3	0.8913	0.0226	0.0209	0.0223	0.0218	0.0211
0.0	0.0	0.0	880.814	-71.1166	NaN	NaN	-0.0878	0.891	0.0226	0.0209	0.0224	0.0219	0.0212
0.0	0.0	0.0	861.814	-498.1166	NaN	NaN	-0.3	0.891	0.0224	0.0209	0.0224	0.0221	0.0212
0.0	0.0	0.0	309.814	1744.8834	NaN	NaN	0.8492	0.891	0.0225	0.0208	0.0224	0.0221	0.0212
0.0	0.0	0.0	-513.186	902.8834	NaN	NaN	1.3	0.8906	0.0228	0.0208	0.0225	0.0222	0.0212
0.0	0.0	0.0	234.814	467.8834	NaN	NaN	0.6658	0.8906	0.0228	0.0208	0.0225	0.0221	0.0211
0.0	0.0	0.0	-2383.186	1751.8834	NaN	NaN	-0.3	0.8908	0.0229	0.0208	0.0227	0.0218	0.0211
0.0	0.0	0.0	-1446.186	-706.1166	NaN	NaN	0.3281	0.8909	0.0229	0.0209	0.0227	0.0216	0.0211
0.0	0.0	0.0	408.814	-2586.1166	NaN	NaN	1.1878	0.891	0.0228	0.021	0.0228	0.0214	0.021
0.0	0.0	0.0	-806.186	-202.1166	NaN	NaN	0.2005	0.8913	0.0227	0.0209	0.0228	0.0214	0.0209
0.0	0.0	0.0	1337.814	810.8834	NaN	NaN	0.3774	0.8918	0.0226	0.0207	0.0226	0.0214	0.0208
0.0	0.0	0.0	-122.186	-902.1166	NaN	NaN	0.8807	0.8916	0.0227	0.0208	0.0226	0.0214	0.0209
0.0	0.0	0.0	-979.186	-630.1166	NaN	NaN	0.3915	0.8915	0.0227	0.0208	0.0226	0.0215	0.0208
0.0	0.0	0.0	-57.186	1673.8834	NaN	NaN	1.0354	0.8916	0.0227	0.0208	0.0226	0.0215	0.0208
0.0	0.0	0.0	-434.186	-2339.1166	NaN	NaN	0.8434	0.8912	0.0228	0.0209	0.0226	0.0216	0.0209
0.0	0.0	0.0	-161.186	772.8834	NaN	NaN	1.2635	0.8913	0.0228	0.0209	0.0227	0.0216	0.0208
0.0	0.0	0.0	917.814	-4053.1166	NaN	NaN	1.2927	0.8915	0.0228	0.0209	0.0226	0.0214	0.0208
0.0	0.0	0.0	-138.186	-2195.1166	NaN	NaN	0.9408	0.8913	0.0227	0.021	0.0226	0.0216	0.0208
0.0	0.0	0.0	17.814	594.8834	NaN	NaN	0.9709	0.8916	0.0226	0.0207	0.0225	0.0218	0.0208
0.0	0.0	0.0	-1305.186	911.8834	NaN	NaN	-0.3	0.8913	0.0227	0.0207	0.0225	0.022	0.0209
0.0	0.0	0.0	460.814	422.8834	NaN	NaN	0.4785	0.891	0.0229	0.0207	0.0225	0.022	0.0209
0.0	0.0	0.0	61.814	-2408.1166	NaN	NaN	1.0263	0.8911	0.0229	0.0209	0.0225	0.0217	0.0209
0.0	0.0	0.0	-2012.186	-2016.1166	NaN	NaN	0.5005	0.8911	0.0229	0.0209	0.0225	0.0217	0.021
0.0	0.0	0.0	217.814	-893.1166	NaN	NaN	1.3	0.8913	0.0228	0.0208	0.0224	0.0217	0.0209
0.0	0.0	0.0	-2031.186	321.8834	NaN	NaN	-0.1883	0.8914	0.0229	0.0207	0.0223	0.0217	0.0209
0.0	0.0	0.0	391.814	-587.1166	NaN	NaN	1.3	0.8911	0.0229	0.0207	0.0223	0.0219	0.0211
0.0	0.0	0.0	547.814	2756.8834	NaN	NaN	0.8342	0.8907	0.023	0.0206	0.0223	0.0222	0.0212
0.0	0.0	0.0	-1984.186	1717.8834	NaN	NaN	-0.3	0.8903	0.0232	0.0206	0.0223	0.0223	0.0213
0.0	0.0	0.0	-873.186	3404.8834	NaN	NaN	1.3	0.8901	0.0233	0.0206	0.0222	0.0224	0.0213
0.0	0.0	0.0	-173.186	-235.1166	NaN	NaN	0.5758	0.8905	0.0234	0.0207	0.022	0.0222	0.0211
0.0	0.0	0.0	-202.186	-1511.1166	NaN	NaN	0.882	0.8907	0.0234	0.0208	0.022	0.0221	0.0211
0.0	0.0	0.0	-1504.186	-820.1166	NaN	NaN	0.3528	0.891	0.0233	0.0208	0.022	0.022	0.021
0.0	0.0	0.0	-815.186	393.8834	NaN	NaN	-0.3	0.8904	0.0233	0.0209	0.0221	0.0222	0.0212
0.0	0.0	0.0	193.814	813.8834	NaN	NaN	0.8077	0.8901	0.0233	0.0209	0.022	0.0224	0.0213
0.0	0.0	0.0	797.814	1082.8834	NaN	NaN	0.5758	0.8896	0.0235	0.0209	0.0221	0.0226	0.0213
0.0	0.0	0.0	452.814	2710.8834	NaN	NaN	0.8569	0.8892	0.0236	0.0209	0.0222	0.0227	0.0214
0.0	0.0	0.0	1162.814	2363.8834	NaN	NaN	0.6703	0.8888	0.0238	0.0209	0.0223	0.0228	0.0214
0.0	0.0	0.0	-1927.186	-1628.1166	NaN	NaN	0.4579	0.8895	0.0238	0.021	0.022	0.0225	0.0212
0.0	0.0	0.0	-466.186	796.8834	NaN	NaN	1.3	0.8898	0.0237	0.021	0.022	0.0224	0.0212
0.0	0.0	0.0	-264.186	-939.1166	NaN	NaN	0.7804	0.8901	0.0236	0.0209	0.022	0.0223	0.0211
0.0	0.0	0.0	390.814	1070.8834	NaN	NaN	0.7326	0.8903	0.0235	0.0209	0.022	0.0222	0.0211
0.0	0.0	0.0	-2785.186	1405.8834	NaN	NaN	-0.3	0.8902	0.0235	0.021	0.0221	0.0222	0.0211
0.0	0.0	0.0	-1142.186	-1529.1166	NaN	NaN	0.5724	0.8901	0.0235	0.0211	0.0221	0.0221	0.0211
0.0	0.0	0.0	-1081.186	631.8834	NaN	NaN	-0.3	0.8902	0.0234	0.0211	0.0222	0.0221	0.0211
0.0	0.0	0.0	-269.186	-972.1166	NaN	NaN	0.7831	0.8906	0.0233	0.021	0.0221	0.0218	0.0211
0.0	0.0	0.0	-72.186	-1377.1166	NaN	NaN	0.9502	0.8906	0.0233	0.021	0.0222	0.0218	0.0211
0.0	0.0	0.0	-1568.186	-413.1166	NaN	NaN	0.2085	0.8911	0.0231	0.021	0.0222	0.0217	0.021
0.0	0.0	0.0	891.814	2320.8834	NaN	NaN	0.7224	0.8914	0.0231	0.0208	0.0221	0.0216	0.0209
0.0	0.0	0.0	-1621.186	-1139.1166	NaN	NaN	0.4127	0.8913	0.0231	0.021	0.0221	0.0215	0.021
0.0	0.0	0.0	733.814	1389.8834	NaN	NaN	0.6545	0.8914	0.023	0.021	0.0221	0.0215	0.0209
0.0	0.0	0.0	-1904.186	-3477.1166	NaN	NaN	0.6461	0.8911	0.023	0.0211	0.0222	0.0214	0.0211
0.0	0.0	0.0	-1644.186	768.8834	NaN	NaN	-0.3	0.8919	0.0229	0.0209	0.0221	0.0214	0.0209
0.0	0.0	0.0	-686.186	449.8834	NaN	NaN	-0.3	0.892	0.0229	0.0208	0.022	0.0213	0.0209
0.0	0.0	0.0	690.814	-406.1166	NaN	NaN	-0.3	0.8923	0.0229	0.0207	0.0219	0.0213	0.0208
0.0	0.0	0.0	53.814	-209.1166	NaN	NaN	1.3	0.892	0.023	0.0208	0.022	0.0215	0.0208
0.0	0.0	0.0	-813.186	918.8834	NaN	NaN	1.3	0.8921	0.023	0.0207	0.0219	0.0214	0.0208
0.0	0.0	0.0	-1292.186	584.8834	NaN	NaN	-0.3	0.8918	0.0231	0.0209	0.0219	0.0214	0.0209
0.0	0.0	0.0	-197.186	-1269.1166	NaN	NaN	0.8655	0.8916	0.0231	0.021	0.022	0.0214	0.0209
0.0	0.0	0.0	-2479.186	600.8834	NaN	NaN	-0.3	0.8915	0.023	0.0211	0.0221	0.0213	0.021
0.0	0.0	0.0	-1003.186	-1812.1166	NaN	NaN	0.6437	0.8913	0.0231	0.0212	0.0222	0.0213	0.0211
0.0	0.0	0.0	-505.186	-189.1166	NaN	NaN	0.2724	0.8916	0.023	0.0211	0.0221	0.0212	0.0209
0.0	0.0	0.0	-1264.186	-781.1166	NaN	NaN	0.3819	0.892	0.023	0.021	0.0219	0.0213	0.0208
0.0	0.0	0.0	-1570.186	1960.8834	NaN	NaN	1.3	0.8922	0.023	0.0208	0.0218	0.0214	0.0207
0.0	0.0	0.0	-738.186	1010.8834	NaN	NaN	1.3	0.8918	0.0231	0.021	0.0219	0.0214	0.0208
0.0	0.0	0.0	-1652.186	-3087.1166	NaN	NaN	0.6514	0.8913	0.0232	0.0213	0.022	0.0212	0.021
0.0	0.0	0.0	-744.186	-1018.1166	NaN	NaN	0.5777	0.8914	0.0232	0.0213	0.022	0.0212	0.021
0.0	0.0	0.0	-415.186	1047.8834	NaN	NaN	1.3	0.8918	0.0231	0.0211	0.0219	0.0212	0.0209
0.0	0.0	0.0	-2683.186	1632.8834	NaN	NaN	-0.3	0.8919	0.0232	0.021	0.0219	0.0213	0.0208
0.0	0.0	0.0	-969.186	-77.1166	NaN	NaN	0.0737	0.8918	0.0232	0.021	0.0219	0.0214	0.0208
0.0	0.0	0.0	-2225.186	649.8834	NaN	NaN	-0.3	0.8913	0.0233	0.0211	0.022	0.0214	0.0208
0.0	0.0	0.0	-788.186	-243.1166	NaN	NaN	0.2357	0.8912	0.0233	0.0212	0.0221	0.0214	0.0209
0.0	0.0	0.0	-1810.186	115.8834	NaN	NaN	-0.0684	0.8913	0.0233	0.0212	0.0221	0.0213	0.0209
0.0	0.0	0.0	-1196.186	-584.1166	NaN	NaN	0.3281	0.8918	0.0232	0.0211	0.022	0.0212	0.0208
0.0	0.0	0.0	-2160.186	2449.8834	NaN	NaN	1.3	0.8922	0.0231	0.0209	0.0219	0.0212	0.0207
0.0	0.0	0.0	679.814	-90.1166	NaN	NaN	-0.1528	0.8919	0.0231	0.021	0.022	0.0212	0.0207
0.0	0.0	0.0	-411.186	877.8834	NaN	NaN	1.3	0.8918	0.023	0.0211	0.0221	0.0212	0.0207
0.0	0.0	0.0	-192.186	-2096.1166	NaN	NaN	0.916	0.8918	0.023	0.0212	0.0221	0.0211	0.0208
0.0	0.0	0.0	-1634.186	-1861.1166	NaN	NaN	0.5325	0.8921	0.0229	0.0212	0.022	0.021	0.0207
0.0	0.0	0.0	-2653.186	-3072.1166	NaN	NaN	0.5366	0.8924	0.0228	0.0212	0.022	0.0208	0.0207
0.0	0.0	0.0	-1189.186	399.8834	NaN	NaN	-0.3	0.8931	0.0226	0.0211	0.0219	0.0207	0.0205
0.0	0.0	0.0	229.814	1440.8834	NaN	NaN	0.8624	0.8929	0.0226	0.0211	0.022	0.0209	0.0206
0.0	0.0	0.0	-2770.186	-1420.1166	NaN	NaN	0.3389	0.893	0.0226	0.0211	0.0219	0.0208	0.0206
0.0	0.0	0.0	-1749.186	-1978.1166	NaN	NaN	0.5307	0.8931	0.0226	0.0212	0.0218	0.0207	0.0206
0.0	0.0	0.0	-795.186	-1984.1166	NaN	NaN	0.7139	0.8933	0.0225	0.0211	0.0217	0.0207	0.0207
0.0	0.0	0.0	-393.186	278.8834	NaN	NaN	-0.3	0.8933	0.0225	0.021	0.0217	0.0208	0.0207
0.0	0.0	0.0	-478.186	600.8834	NaN	NaN	1.3	0.8931	0.0225	0.021	0.0218	0.0208	0.0208
0.0	0.0	0.0	-1301.186	290.8834	NaN	NaN	-0.2879	0.8928	0.0226	0.0211	0.0218	0.0208	0.0208
0.0	0.0	0.0	-1562.186	-3610.1166	NaN	NaN	0.698	0.8929	0.0226	0.0212	0.0218	0.0208	0.0208
0.0	0.0	0.0	-620.186	-930.1166	NaN	NaN	0.6	0.8931	0.0226	0.0212	0.0217	0.0207	0.0208
0.0	0.0	0.0	-545.186	-1346.1166	NaN	NaN	0.7117	0.893	0.0226	0.0212	0.0217	0.0207	0.0208
0.0	0.0	0.0	-548.186	-363.1166	NaN	NaN	0.3985	0.893	0.0226	0.0212	0.0217	0.0208	0.0208
0.0	0.0	0.0	-522.186	-3167.1166	NaN	NaN	0.8585	0.8929	0.0226	0.0212	0.0216	0.0208	0.0208
0.0	0.0	0.0	-888.186	1037.8834	NaN	NaN	1.3	0.893	0.0226	0.0212	0.0216	0.0208	0.0209
0.0	0.0	0.0	-2840.186	-1146.1166	NaN	NaN	0.2875	0.8927	0.0226	0.0212	0.0217	0.0209	0.021
0.0	0.0	0.0	-684.186	-813.1166	NaN	NaN	0.5431	0.8928	0.0226	0.0211	0.0216	0.0209	0.021
0.0	0.0	0.0	-1831.186	534.8834	NaN	NaN	-0.3	0.8925	0.0227	0.0211	0.0217	0.021	0.0211
0.0	0.0	0.0	-2538.186	1771.8834	NaN	NaN	-0.3	0.8925	0.0227	0.0211	0.0216	0.021	0.0211
0.0	0.0	0.0	-1448.186	-1408.1166	NaN	NaN	0.493	0.8924	0.0226	0.0212	0.0217	0.021	0.0212
0.0	0.0	0.0	-2159.186	-1358.1166	NaN	NaN	0.3861	0.8924	0.0226	0.0211	0.0217	0.021	0.0212
0.0	0.0	0.0	-1286.186	1342.8834	NaN	NaN	1.3	0.8927	0.0226	0.021	0.0216	0.0211	0.0211
0.0	0.0	0.0	440.814	-807.1166	NaN	NaN	1.3	0.8929	0.0226	0.0209	0.0215	0.0211	0.021
0.0	0.0	0.0	-534.186	-113.1166	NaN	NaN	0.1748	0.8929	0.0226	0.0209	0.0214	0.0211	0.021
0.0	0.0	0.0	-953.186	-823.1166	NaN	NaN	0.4634	0.8929	0.0226	0.021	0.0214	0.021	0.021
0.0	0.0	0.0	-1105.186	-1129.1166	NaN	NaN	0.5054	0.8926	0.0227	0.0211	0.0215	0.021	0.0211
0.0	0.0	0.0	-1873.186	-1607.1166	NaN	NaN	0.4618	0.8924	0.0227	0.0212	0.0215	0.021	0.0212
0.0	0.0	0.0	-1150.186	-840.1166	NaN	NaN	0.4221	0.8927	0.0226	0.0211	0.0215	0.021	0.0212
0.0	0.0	0.0	-1034.186	-2113.1166	NaN	NaN	0.6714	0.8926	0.0226	0.0211	0.0215	0.021	0.0212
0.0	0.0	0.0	-2020.186	-261.1166	NaN	NaN	0.1145	0.8933	0.0225	0.0208	0.0214	0.021	0.0211
0.0	0.0	0.0	-2306.186	575.8834	NaN	NaN	-0.3	0.8933	0.0224	0.0207	0.0213	0.0211	0.0211
0.0	0.0	0.0	620.814	1128.8834	NaN	NaN	0.6452	0.8935	0.0225	0.0206	0.0213	0.0212	0.021
0.0	0.0	0.0	-2205.186	342.8834	NaN	NaN	-0.1841	0.8932	0.0225	0.0207	0.0213	0.0213	0.021
0.0	0.0	0.0	-522.186	488.8834	NaN	NaN	-0.3	0.8933	0.0225	0.0206	0.0213	0.0213	0.021
0.0	0.0	0.0	460.814	-505.1166	NaN	NaN	1.3	0.8933	0.0226	0.0205	0.0213	0.0213	0.021
0.0	0.0	0.0	-1872.186	2018.8834	NaN	NaN	1.3	0.8933	0.0226	0.0205	0.0213	0.0214	0.021
0.0	0.0	0.0	-593.186	2173.8834	NaN	NaN	1.3	0.893	0.0227	0.0205	0.0214	0.0214	0.021
0.0	0.0	0.0	-1500.186	1600.8834	NaN	NaN	1.3	0.8929	0.0227	0.0205	0.0214	0.0214	0.021
0.0	0.0	0.0	-2495.186	-1109.1166	NaN	NaN	0.3077	0.8924	0.0228	0.0208	0.0215	0.0213	0.0212
0.0	0.0	0.0	-2478.186	-91.1166	NaN	NaN	0.0355	0.8928	0.0227	0.0207	0.0215	0.0212	0.0211
0.0	0.0	0.0	-1470.186	-575.1166	NaN	NaN	0.2812	0.8929	0.0226	0.0207	0.0215	0.0212	0.0212
0.0	0.0	0.0	-1144.186	-857.1166	NaN	NaN	0.4283	0.8933	0.0225	0.0205	0.0215	0.0212	0.021
0.0	0.0	0.0	-33.186	3638.8834	NaN	NaN	1.0092	0.8941	0.0223	0.0203	0.0214	0.0212	0.0208
0.0	0.0	0.0	-1783.186	-1491.1166	NaN	NaN	0.4554	0.8936	0.0225	0.0204	0.0214	0.0212	0.0209
0.0	0.0	0.0	-2308.186	896.8834	NaN	NaN	-0.3	0.8942	0.0223	0.0203	0.0213	0.021	0.0208
0.0	0.0	0.0	409.814	991.8834	NaN	NaN	0.7076	0.8941	0.0225	0.0203	0.0213	0.0211	0.0208
0.0	0.0	0.0	-1708.186	-171.1166	NaN	NaN	0.0911	0.8938	0.0225	0.0204	0.0213	0.0211	0.0209
0.0	0.0	0.0	-1161.186	2249.8834	NaN	NaN	1.3	0.8938	0.0226	0.0204	0.0213	0.0211	0.0208
0.0	0.0	0.0	675.814	-1502.1166	NaN	NaN	1.3	0.8937	0.0226	0.0205	0.0213	0.021	0.0209
0.0	0.0	0.0	-397.186	771.8834	NaN	NaN	1.3	0.8936	0.0226	0.0205	0.0213	0.021	0.0209
0.0	0.0	0.0	-1154.186	-2211.1166	NaN	NaN	0.657	0.8934	0.0226	0.0206	0.0214	0.021	0.0209
0.0	0.0	0.0	485.814	229.8834	NaN	NaN	0.3212	0.8937	0.0226	0.0206	0.0213	0.021	0.0208
0.0	0.0	0.0	119.814	-548.1166	NaN	NaN	1.2797	0.8937	0.0226	0.0205	0.0214	0.021	0.0208
0.0	0.0	0.0	-253.186	-346.1166	NaN	NaN	0.5775	0.8938	0.0226	0.0205	0.0213	0.021	0.0208
0.0	0.0	0.0	-2004.186	282.8834	NaN	NaN	-0.1643	0.8933	0.0227	0.0206	0.0214	0.021	0.0209
0.0	0.0	0.0	-618.186	2117.8834	NaN	NaN	1.3	0.8939	0.0227	0.0204	0.0213	0.021	0.0207
0.0	0.0	0.0	332.814	1923.8834	NaN	NaN	0.8525	0.8936	0.0227	0.0205	0.0213	0.0211	0.0207
0.0	0.0	0.0	-1876.186	-953.1166	NaN	NaN	0.3369	0.8934	0.0227	0.0207	0.0214	0.021	0.0208
0.0	0.0	0.0	-1356.186	-1331.1166	NaN	NaN	0.4953	0.8932	0.0227	0.0208	0.0215	0.021	0.0208
0.0	0.0	0.0	387.814	-4112.1166	NaN	NaN	1.1041	0.8929	0.0227	0.021	0.0215	0.0209	0.021
0.0	0.0	0.0	-388.186	1167.8834	NaN	NaN	1.3	0.8938	0.0226	0.0207	0.0214	0.0208	0.0207
0.0	0.0	0.0	-1153.186	-201.1166	NaN	NaN	0.1485	0.8937	0.0226	0.0207	0.0214	0.0208	0.0207
0.0	0.0	0.0	-3618.186	-195.1166	NaN	NaN	0.0512	0.8936	0.0226	0.0208	0.0214	0.0208	0.0208
0.0	0.0	0.0	263.814	-1035.1166	NaN	NaN	1.3	0.8939	0.0226	0.0206	0.0214	0.0208	0.0207
0.0	0.0	0.0	-295.186	298.8834	NaN	NaN	1.3	0.894	0.0226	0.0206	0.0214	0.0208	0.0207
0.0	0.0	0.0	-893.186	392.8834	NaN	NaN	-0.3	0.8942	0.0225	0.0205	0.0213	0.0208	0.0207
0.0	0.0	0.0	-1977.186	3574.8834	NaN	NaN	1.3	0.8945	0.0225	0.0203	0.0213	0.0208	0.0206
0.0	0.0	0.0	-2492.186	-258.1166	NaN	NaN	0.0939	0.8937	0.0227	0.0205	0.0215	0.021	0.0208
0.0	0.0	0.0	-202.186	1539.8834	NaN	NaN	1.1511	0.8936	0.0227	0.0205	0.0215	0.021	0.0207
0.0	0.0	0.0	-1539.186	-908.1166	NaN	NaN	0.3711	0.8928	0.0227	0.0209	0.0217	0.0209	0.0209
0.0	0.0	0.0	-953.186	-2888.1166	NaN	NaN	0.7519	0.8926	0.0227	0.0211	0.0218	0.0208	0.021
0.0	0.0	0.0	-2584.186	-1125.1166	NaN	NaN	0.3033	0.8929	0.0227	0.021	0.0218	0.0207	0.0209
0.0	0.0	0.0	-1275.186	-1876.1166	NaN	NaN	0.5953	0.8936	0.0226	0.0207	0.0216	0.0207	0.0208
0.0	0.0	0.0	-372.186	2281.8834	NaN	NaN	1.1949	0.8941	0.0225	0.0205	0.0215	0.0208	0.0206
0.0	0.0	0.0	-1513.186	1678.8834	NaN	NaN	1.3	0.8944	0.0225	0.0203	0.0214	0.0209	0.0205
0.0	0.0	0.0	-1715.186	-443.1166	NaN	NaN	0.2053	0.894	0.0225	0.0204	0.0215	0.0209	0.0206
0.0	0.0	0.0	-2061.186	752.8834	NaN	NaN	-0.3	0.8937	0.0226	0.0205	0.0215	0.0209	0.0207
0.0	0.0	0.0	-1206.186	-1175.1166	NaN	NaN	0.4935	0.8935	0.0226	0.0206	0.0216	0.0209	0.0208
0.0	0.0	0.0	-294.186	-1600.1166	NaN	NaN	0.8447	0.8931	0.0226	0.0207	0.0217	0.0209	0.0209
0.0	0.0	0.0	-1570.186	686.8834	NaN	NaN	-0.3	0.8931	0.0227	0.0207	0.0217	0.0209	0.0209
0.0	0.0	0.0	-1959.186	895.8834	NaN	NaN	-0.3	0.8934	0.0226	0.0205	0.0216	0.0209	0.0208
0.0	0.0	0.0	-2503.186	-1648.1166	NaN	NaN	0.397	0.8934	0.0226	0.0205	0.0216	0.021	0.0208
0.0	0.0	0.0	612.814	2067.8834	NaN	NaN	0.7714	0.8941	0.0226	0.0202	0.0215	0.021	0.0206
0.0	0.0	0.0	-887.186	-466.1166	NaN	NaN	0.3444	0.8935	0.0227	0.0204	0.0216	0.021	0.0208
0.0	0.0	0.0	378.814	-2285.1166	NaN	NaN	1.1987	0.8932	0.0227	0.0205	0.0217	0.0211	0.0208
0.0	0.0	0.0	-1099.186	2531.8834	NaN	NaN	1.3	0.8935	0.0227	0.0204	0.0216	0.021	0.0208
0.0	0.0	0.0	-1498.186	-1094.1166	NaN	NaN	0.4221	0.8931	0.0227	0.0206	0.0216	0.021	0.021
0.0	0.0	0.0	469.814	-2775.1166	NaN	NaN	1.2038	0.8935	0.0227	0.0204	0.0216	0.021	0.0208
0.0	0.0	0.0	-145.186	1665.8834	NaN	NaN	1.0955	0.8938	0.0227	0.0202	0.0215	0.0211	0.0207
0.0	0.0	0.0	-2499.186	1106.8834	NaN	NaN	-0.3	0.8935	0.0228	0.0203	0.0215	0.0211	0.0208
0.0	0.0	0.0	749.814	688.8834	NaN	NaN	0.4788	0.8937	0.0227	0.0202	0.0215	0.0211	0.0208
0.0	0.0	0.0	-2827.186	-523.1166	NaN	NaN	0.1561	0.8935	0.0228	0.0202	0.0215	0.0211	0.0208
0.0	0.0	0.0	-2797.186	2786.8834	NaN	NaN	-0.3	0.8939	0.0228	0.0201	0.0215	0.0211	0.0207
0.0	0.0	0.0	-1389.186	313.8834	NaN	NaN	-0.2919	0.8935	0.0228	0.0203	0.0215	0.0211	0.0209
0.0	0.0	0.0	1446.814	-1088.1166	NaN	NaN	-0.3	0.8929	0.0229	0.0204	0.0217	0.0212	0.0209
0.0	0.0	0.0	-1721.186	-350.1166	NaN	NaN	0.169	0.8932	0.0228	0.0204	0.0216	0.0211	0.0209
0.0	0.0	0.0	-760.186	781.8834	NaN	NaN	1.3	0.8936	0.0227	0.0203	0.0216	0.021	0.0208
0.0	0.0	0.0	980.814	-2250.1166	NaN	NaN	1.3	0.8935	0.0227	0.0203	0.0216	0.0211	0.0208
0.0	0.0	0.0	843.814	868.8834	NaN	NaN	0.5073	0.8936	0.0227	0.0202	0.0216	0.0211	0.0208
0.0	0.0	0.0	-114.186	-1325.1166	NaN	NaN	0.9207	0.8927	0.0229	0.0205	0.0218	0.0212	0.021
0.0	0.0	0.0	-818.186	-140.1166	NaN	NaN	0.1462	0.8929	0.0228	0.0205	0.0217	0.0212	0.021
0.0	0.0	0.0	-2414.186	-1962.1166	NaN	NaN	0.4484	0.8926	0.0228	0.0206	0.0217	0.0211	0.0211
0.0	0.0	0.0	-283.186	-2211.1166	NaN	NaN	0.8865	0.893	0.0228	0.0205	0.0217	0.0211	0.021
0.0	0.0	0.0	-800.186	3477.8834	NaN	NaN	1.2988	0.8933	0.0228	0.0203	0.0217	0.0212	0.0208
0.0	0.0	0.0	-555.186	25.8834	NaN	NaN	-0.0489	0.893	0.0228	0.0203	0.0217	0.0212	0.0209
0.0	0.0	0.0	-1246.186	2669.8834	NaN	NaN	1.3	0.8932	0.0228	0.0203	0.0217	0.0212	0.0208
0.0	0.0	0.0	-1744.186	-1747.1166	NaN	NaN	0.5004	0.8925	0.0229	0.0206	0.0218	0.0212	0.0211
0.0	0.0	0.0	98.814	340.8834	NaN	NaN	0.7753	0.8934	0.0227	0.0203	0.0217	0.0211	0.0208
0.0	0.0	0.0	-311.186	418.8834	NaN	NaN	1.3	0.8931	0.0228	0.0204	0.0218	0.0211	0.0209
0.0	0.0	0.0	1371.814	260.8834	NaN	NaN	0.1598	0.8932	0.0227	0.0204	0.0218	0.0211	0.0209
0.0	0.0	0.0	-1143.186	1120.8834	NaN	NaN	-0.3	0.8927	0.0228	0.0206	0.0218	0.0211	0.021
0.0	0.0	0.0	-1802.186	-2950.1166	NaN	NaN	0.6208	0.8927	0.0227	0.0207	0.0219	0.021	0.021
0.0	0.0	0.0	-219.186	606.8834	NaN	NaN	1.3	0.8928	0.0227	0.0207	0.0219	0.021	0.0209
0.0	0.0	0.0	631.814	-564.1166	NaN	NaN	-0.3	0.8931	0.0227	0.0206	0.0218	0.021	0.0209
0.0	0.0	0.0	1188.814	-2003.1166	NaN	NaN	1.3	0.8928	0.0228	0.0206	0.0218	0.0211	0.0209
0.0	0.0	0.0	-1054.186	-1349.1166	NaN	NaN	0.5614	0.893	0.0228	0.0206	0.0218	0.0211	0.0208
0.0	0.0	0.0	-1551.186	2317.8834	NaN	NaN	1.3	0.8933	0.0228	0.0204	0.0217	0.0211	0.0207
0.0	0.0	0.0	-1187.186	-725.1166	NaN	NaN	0.3792	0.8928	0.0229	0.0206	0.0217	0.0211	0.0209
0.0	0.0	0.0	-505.186	1083.8834	NaN	NaN	1.3	0.8932	0.0229	0.0204	0.0217	0.0211	0.0208
0.0	0.0	0.0	-1454.186	887.8834	NaN	NaN	-0.3	0.8929	0.0229	0.0205	0.0217	0.0212	0.0208
0.0	0.0	0.0	-1173.186	347.8834	NaN	NaN	-0.3	0.8932	0.0229	0.0204	0.0217	0.0211	0.0208
0.0	0.0	0.0	-1666.186	-822.1166	NaN	NaN	0.3304	0.8929	0.0229	0.0205	0.0218	0.0211	0.0209
0.0	0.0	0.0	-1327.186	-1193.1166	NaN	NaN	0.4734	0.893	0.0229	0.0206	0.0218	0.021	0.0208
0.0	0.0	0.0	-652.186	1347.8834	NaN	NaN	1.3	0.8933	0.0229	0.0204	0.0217	0.0209	0.0208
0.0	0.0	0.0	-2097.186	-1367.1166	NaN	NaN	0.3946	0.8933	0.0229	0.0205	0.0217	0.0209	0.0208
0.0	0.0	0.0	-230.186	-88.1166	NaN	NaN	0.2768	0.8941	0.0228	0.0202	0.0216	0.0208	0.0206
0.0	0.0	0.0	-1158.186	723.8834	NaN	NaN	-0.3	0.8942	0.0228	0.0201	0.0215	0.0208	0.0205
0.0	0.0	0.0	-67.186	-824.1166	NaN	NaN	0.9246	0.8944	0.0228	0.02	0.0215	0.0208	0.0205
0.0	0.0	0.0	-1755.186	1537.8834	NaN	NaN	-0.3	0.8942	0.0229	0.0201	0.0215	0.0209	0.0205
0.0	0.0	0.0	-841.186	433.8834	NaN	NaN	-0.3	0.8936	0.023	0.0202	0.0216	0.021	0.0206
0.0	0.0	0.0	-457.186	245.8834	NaN	NaN	-0.3	0.8937	0.023	0.0201	0.0216	0.021	0.0205
0.0	0.0	0.0	-1208.186	-468.1166	NaN	NaN	0.2793	0.8937	0.023	0.02	0.0216	0.0211	0.0205
0.0	0.0	0.0	555.814	2892.8834	NaN	NaN	0.8388	0.894	0.0231	0.0198	0.0216	0.0211	0.0203
0.0	0.0	0.0	-1728.186	-155.1166	NaN	NaN	0.0824	0.8935	0.0232	0.0199	0.0217	0.0212	0.0205
0.0	0.0	0.0	-522.186	2480.8834	NaN	NaN	1.2666	0.893	0.0233	0.0201	0.0218	0.0213	0.0206
0.0	0.0	0.0	-1610.186	-269.1166	NaN	NaN	0.1432	0.8926	0.0233	0.0204	0.0218	0.0212	0.0208
0.0	0.0	0.0	-1453.186	-277.1166	NaN	NaN	0.1602	0.893	0.0232	0.0203	0.0217	0.0211	0.0207
0.0	0.0	0.0	-867.186	-1132.1166	NaN	NaN	0.5663	0.8929	0.0232	0.0203	0.0217	0.0211	0.0207
0.0	0.0	0.0	577.814	1637.8834	NaN	NaN	0.7392	0.8936	0.0231	0.02	0.0217	0.0211	0.0205
0.0	0.0	0.0	-297.186	-277.1166	NaN	NaN	0.4825	0.8932	0.0232	0.0201	0.0217	0.0212	0.0206
0.0	0.0	0.0	-426.186	260.8834	NaN	NaN	-0.3	0.8929	0.0232	0.0202	0.0218	0.0213	0.0206
0.0	0.0	0.0	-1598.186	-1344.1166	NaN	NaN	0.4568	0.8925	0.0233	0.0204	0.0218	0.0213	0.0208
0.0	0.0	0.0	-2099.186	-2787.1166	NaN	NaN	0.5704	0.8925	0.0232	0.0205	0.0218	0.0212	0.0208
0.0	0.0	0.0	849.814	572.8834	NaN	NaN	0.4027	0.8933	0.0231	0.0201	0.0217	0.0212	0.0206
0.0	0.0	0.0	471.814	1817.8834	NaN	NaN	0.7939	0.8935	0.0232	0.0199	0.0217	0.0213	0.0204
0.0	0.0	0.0	-2174.186	82.8834	NaN	NaN	-0.0396	0.8934	0.0232	0.02	0.0217	0.0213	0.0205
0.0	0.0	0.0	705.814	580.8834	NaN	NaN	0.4515	0.8936	0.0232	0.0199	0.0216	0.0213	0.0203
0.0	0.0	0.0	366.814	-935.1166	NaN	NaN	1.3	0.8933	0.0233	0.02	0.0217	0.0213	0.0205
0.0	0.0	0.0	1541.814	-904.1166	NaN	NaN	-0.3	0.8936	0.0232	0.02	0.0216	0.0212	0.0204
0.0	0.0	0.0	674.814	-525.1166	NaN	NaN	-0.3	0.8939	0.0231	0.0199	0.0216	0.0212	0.0203
0.0	0.0	0.0	-1306.186	-408.1166	NaN	NaN	0.2381	0.8938	0.0231	0.0199	0.0217	0.0212	0.0203
0.0	0.0	0.0	-685.186	868.8834	NaN	NaN	1.3	0.8943	0.023	0.0198	0.0216	0.0211	0.0202
0.0	0.0	0.0	412.814	-919.1166	NaN	NaN	1.3	0.8944	0.023	0.0198	0.0216	0.021	0.0202
0.0	0.0	0.0	779.814	-2570.1166	NaN	NaN	1.3	0.8943	0.023	0.0199	0.0216	0.0211	0.0202
0.0	0.0	0.0	-160.186	52.8834	NaN	NaN	-0.3	0.8944	0.0229	0.0199	0.0216	0.021	0.0202
0.0	0.0	0.0	-356.186	-206.1166	NaN	NaN	0.3666	0.8942	0.0229	0.0199	0.0216	0.0211	0.0202
0.0	0.0	0.0	-571.186	-1089.1166	NaN	NaN	0.656	0.8947	0.0227	0.0198	0.0216	0.021	0.0202
0.0	0.0	0.0	-19.186	1562.8834	NaN	NaN	1.0124	0.8947	0.0227	0.0198	0.0216	0.0211	0.0201
0.0	0.0	0.0	73.814	-1365.1166	NaN	NaN	1.0572	0.8946	0.0227	0.0198	0.0216	0.0211	0.0202
0.0	0.0	0.0	274.814	40.8834	NaN	NaN	0.1295	0.8945	0.0227	0.0198	0.0217	0.0212	0.0202
0.0	0.0	0.0	-134.186	-190.1166	NaN	NaN	0.5862	0.894	0.0228	0.0199	0.0217	0.0213	0.0203
0.0	0.0	0.0	-245.186	1042.8834	NaN	NaN	1.3	0.8938	0.0228	0.0199	0.0218	0.0213	0.0203
0.0	0.0	0.0	-711.186	517.8834	NaN	NaN	-0.3	0.8939	0.0227	0.02	0.0218	0.0213	0.0204
0.0	0.0	0.0	11.814	370.8834	NaN	NaN	0.9691	0.8935	0.0228	0.0201	0.0219	0.0214	0.0204
0.0	0.0	0.0	-285.186	1814.8834	NaN	NaN	1.1864	0.8935	0.0228	0.0201	0.0219	0.0214	0.0204
0.0	0.0	0.0	2666.814	-572.1166	NaN	NaN	-0.2731	0.8933	0.0228	0.0202	0.0218	0.0214	0.0205
0.0	0.0	0.0	552.814	-1215.1166	NaN	NaN	1.3	0.8931	0.0228	0.0203	0.0218	0.0214	0.0205
0.0	0.0	0.0	71.814	1896.8834	NaN	NaN	0.9635	0.8932	0.0228	0.0202	0.0219	0.0215	0.0205
0.0	0.0	0.0	-745.186	-1093.1166	NaN	NaN	0.5946	0.8932	0.0227	0.0203	0.0218	0.0215	0.0205
0.0	0.0	0.0	2324.814	654.8834	NaN	NaN	0.2198	0.8933	0.0227	0.0201	0.0219	0.0216	0.0205
0.0	0.0	0.0	235.814	919.8834	NaN	NaN	0.796	0.8931	0.0228	0.0202	0.0218	0.0216	0.0205
0.0	0.0	0.0	-1835.186	-2174.1166	NaN	NaN	0.5423	0.8928	0.0228	0.0204	0.0219	0.0216	0.0206
0.0	0.0	0.0	-124.186	3362.8834	NaN	NaN	1.0383	0.8929	0.0227	0.0203	0.0219	0.0217	0.0205
0.0	0.0	0.0	-2002.186	-1057.1166	NaN	NaN	0.3455	0.8925	0.0228	0.0205	0.022	0.0216	0.0206
0.0	0.0	0.0	-870.186	-1421.1166	NaN	NaN	0.6202	0.8928	0.0227	0.0206	0.022	0.0214	0.0205
0.0	0.0	0.0	-32.186	-758.1166	NaN	NaN	0.9593	0.8927	0.0227	0.0206	0.0221	0.0213	0.0205
0.0	0.0	0.0	-260.186	-1260.1166	NaN	NaN	0.8289	0.8928	0.0227	0.0205	0.0221	0.0214	0.0205
0.0	0.0	0.0	-1497.186	1401.8834	NaN	NaN	-0.3	0.893	0.0227	0.0205	0.022	0.0213	0.0205
0.0	0.0	0.0	-435.186	-2092.1166	NaN	NaN	0.8278	0.8925	0.0228	0.0206	0.0221	0.0214	0.0206
0.0	0.0	0.0	-312.186	-798.1166	NaN	NaN	0.7188	0.8925	0.0228	0.0206	0.0222	0.0213	0.0206
0.0	0.0	0.0	1940.814	-2569.1166	NaN	NaN	1.3	0.8925	0.0227	0.0206	0.0221	0.0213	0.0207
0.0	0.0	0.0	133.814	-1165.1166	NaN	NaN	1.1298	0.8924	0.0228	0.0206	0.0221	0.0215	0.0207
0.0	0.0	0.0	-201.186	272.8834	NaN	NaN	1.3	0.8924	0.0228	0.0204	0.022	0.0216	0.0207
0.0	0.0	0.0	543.814	413.8834	NaN	NaN	0.4322	0.8924	0.0229	0.0204	0.022	0.0217	0.0207
0.0	0.0	0.0	351.814	520.8834	NaN	NaN	0.5969	0.8923	0.023	0.0202	0.022	0.0218	0.0207
0.0	0.0	0.0	397.814	-1972.1166	NaN	NaN	1.2527	0.8923	0.023	0.0204	0.022	0.0217	0.0207
0.0	0.0	0.0	-215.186	-755.1166	NaN	NaN	0.7782	0.8922	0.023	0.0205	0.022	0.0216	0.0207
0.0	0.0	0.0	-181.186	-2034.1166	NaN	NaN	0.9182	0.8925	0.023	0.0204	0.022	0.0215	0.0206
0.0	0.0	0.0	-1177.186	-1425.1166	NaN	NaN	0.5476	0.8922	0.023	0.0205	0.022	0.0216	0.0207
0.0	0.0	0.0	-1072.186	2783.8834	NaN	NaN	1.3	0.8923	0.023	0.0204	0.022	0.0217	0.0207
0.0	0.0	0.0	1849.814	-916.1166	NaN	NaN	-0.3	0.8924	0.023	0.0204	0.0219	0.0217	0.0207
0.0	0.0	0.0	-423.186	-2143.1166	NaN	NaN	0.8351	0.8923	0.023	0.0205	0.0219	0.0217	0.0207
0.0	0.0	0.0	-294.186	3621.8834	NaN	NaN	1.0884	0.8925	0.0231	0.0202	0.0219	0.0217	0.0207
0.0	0.0	0.0	2165.814	-1568.1166	NaN	NaN	-0.3	0.8925	0.023	0.0203	0.0218	0.0216	0.0207
0.0	0.0	0.0	-327.186	-455.1166	NaN	NaN	0.5818	0.8927	0.023	0.0204	0.0217	0.0216	0.0207
0.0	0.0	0.0	170.814	-1445.1166	NaN	NaN	1.134	0.893	0.0229	0.0204	0.0216	0.0215	0.0206
0.0	0.0	0.0	320.814	-1146.1166	NaN	NaN	1.3	0.8929	0.0228	0.0205	0.0217	0.0215	0.0206
0.0	0.0	0.0	-319.186	618.8834	NaN	NaN	1.3	0.8929	0.0228	0.0204	0.0217	0.0215	0.0206
0.0	0.0	0.0	-1254.186	-1840.1166	NaN	NaN	0.5947	0.8928	0.0228	0.0206	0.0217	0.0215	0.0207
0.0	0.0	0.0	-175.186	-1225.1166	NaN	NaN	0.8749	0.8925	0.0228	0.0206	0.0218	0.0216	0.0207
0.0	0.0	0.0	762.814	753.8834	NaN	NaN	0.4971	0.8925	0.0229	0.0204	0.0218	0.0217	0.0207
0.0	0.0	0.0	845.814	-790.1166	NaN	NaN	-0.3	0.8923	0.0229	0.0205	0.0218	0.0217	0.0208
0.0	0.0	0.0	1646.814	946.8834	NaN	NaN	0.3651	0.8921	0.0229	0.0205	0.0219	0.0218	0.0208
0.0	0.0	0.0	-35.186	141.8834	NaN	NaN	1.3	0.8917	0.023	0.0206	0.0219	0.0219	0.0209
0.0	0.0	0.0	-1439.186	-40.1166	NaN	NaN	0.0271	0.8917	0.023	0.0208	0.0219	0.0218	0.0209
0.0	0.0	0.0	-537.186	977.8834	NaN	NaN	1.3	0.892	0.0229	0.0207	0.0219	0.0216	0.0208
0.0	0.0	0.0	-1303.186	-2179.1166	NaN	NaN	0.6258	0.8921	0.0229	0.0208	0.0219	0.0215	0.0208
0.0	0.0	0.0	-259.186	-128.1166	NaN	NaN	0.3308	0.8923	0.0227	0.0207	0.022	0.0215	0.0208
0.0	0.0	0.0	1181.814	729.8834	NaN	NaN	0.3818	0.8922	0.0227	0.0206	0.022	0.0217	0.0208
0.0	0.0	0.0	2367.814	77.8834	NaN	NaN	0.0318	0.8915	0.0229	0.0207	0.0221	0.0219	0.0209
0.0	0.0	0.0	130.814	2056.8834	NaN	NaN	0.9402	0.8915	0.023	0.0207	0.0221	0.0218	0.0209
0.0	0.0	0.0	509.814	-243.1166	NaN	NaN	-0.3	0.8912	0.0232	0.0208	0.0222	0.0218	0.0209
0.0	0.0	0.0	-248.186	-2159.1166	NaN	NaN	0.8969	0.8912	0.0231	0.0208	0.0223	0.0217	0.0209
0.0	0.0	0.0	1454.814	820.8834	NaN	NaN	0.3607	0.8913	0.0231	0.0207	0.0223	0.0218	0.0208
0.0	0.0	0.0	2078.814	-1053.1166	NaN	NaN	-0.3	0.8914	0.0231	0.0207	0.0224	0.0217	0.0208
0.0	0.0	0.0	-630.186	-998.1166	NaN	NaN	0.613	0.8913	0.023	0.0208	0.0224	0.0216	0.0209
0.0	0.0	0.0	-632.186	41.8834	NaN	NaN	-0.071	0.8915	0.023	0.0208	0.0224	0.0215	0.0208
0.0	0.0	0.0	-1209.186	1247.8834	NaN	NaN	1.3	0.8918	0.0229	0.0207	0.0223	0.0215	0.0208
0.0	0.0	0.0	-1517.186	1393.8834	NaN	NaN	-0.3	0.8919	0.0229	0.0207	0.0223	0.0215	0.0208
0.0	0.0	0.0	-2370.186	-244.1166	NaN	NaN	0.0934	0.8918	0.0229	0.0208	0.0224	0.0214	0.0208
0.0	0.0	0.0	9.814	-400.1166	NaN	NaN	1.0251	0.8917	0.0229	0.0208	0.0225	0.0214	0.0207
0.0	0.0	0.0	-594.186	2570.8834	NaN	NaN	1.3	0.8918	0.0228	0.0208	0.0225	0.0214	0.0207
0.0	0.0	0.0	-2854.186	-765.1166	NaN	NaN	0.2114	0.892	0.0228	0.0208	0.0224	0.0212	0.0207
0.0	0.0	0.0	-2034.186	-3681.1166	NaN	NaN	0.6441	0.8921	0.0228	0.0208	0.0224	0.0212	0.0207
0.0	0.0	0.0	-520.186	-1113.1166	NaN	NaN	0.6815	0.8924	0.0227	0.0208	0.0223	0.0212	0.0206
0.0	0.0	0.0	-1700.186	-200.1166	NaN	NaN	0.1053	0.8925	0.0227	0.0208	0.0223	0.0211	0.0206
0.0	0.0	0.0	-1657.186	-2394.1166	NaN	NaN	0.5909	0.8925	0.0227	0.0209	0.0222	0.0211	0.0206
0.0	0.0	0.0	-927.186	-3452.1166	NaN	NaN	0.7883	0.8926	0.0228	0.021	0.0221	0.021	0.0205
0.0	0.0	0.0	-2063.186	269.8834	NaN	NaN	-0.1505	0.893	0.0227	0.021	0.022	0.021	0.0204
0.0	0.0	0.0	73.814	1238.8834	NaN	NaN	0.9438	0.8928	0.0227	0.0209	0.022	0.0211	0.0204
0.0	0.0	0.0	-663.186	-343.1166	NaN	NaN	0.341	0.8924	0.0228	0.021	0.0221	0.0212	0.0205
0.0	0.0	0.0	439.814	-929.1166	NaN	NaN	1.3	0.8922	0.0229	0.021	0.0221	0.0212	0.0206
0.0	0.0	0.0	-2331.186	-1647.1166	NaN	NaN	0.414	0.8923	0.0228	0.0211	0.022	0.0211	0.0206
0.0	0.0	0.0	-2882.186	-597.1166	NaN	NaN	0.1716	0.8924	0.0227	0.0211	0.022	0.0211	0.0207
0.0	0.0	0.0	-725.186	1448.8834	NaN	NaN	1.3	0.8927	0.0228	0.0208	0.022	0.0212	0.0206
0.0	0.0	0.0	-1251.186	-681.1166	NaN	NaN	0.3525	0.8924	0.0228	0.0208	0.022	0.0213	0.0206
0.0	0.0	0.0	225.814	4.8834	NaN	NaN	0.0212	0.8924	0.0229	0.0208	0.0221	0.0212	0.0207
0.0	0.0	0.0	-2333.186	-3258.1166	NaN	NaN	0.5827	0.8924	0.0228	0.021	0.022	0.021	0.0207
0.0	0.0	0.0	-706.186	-3230.1166	NaN	NaN	0.8206	0.8928	0.0227	0.0208	0.0219	0.021	0.0207
0.0	0.0	0.0	-1231.186	3836.8834	NaN	NaN	1.3	0.8933	0.0227	0.0205	0.0218	0.0211	0.0206
0.0	0.0	0.0	335.814	-268.1166	NaN	NaN	-0.3	0.8931	0.0228	0.0205	0.0218	0.0212	0.0206
0.0	0.0	0.0	898.814	-786.1166	NaN	NaN	-0.3	0.8929	0.0229	0.0204	0.0218	0.0214	0.0207
0.0	0.0	0.0	1678.814	285.8834	NaN	NaN	0.1455	0.893	0.0229	0.0203	0.0218	0.0214	0.0206
0.0	0.0	0.0	2099.814	-1557.1166	NaN	NaN	-0.3	0.8928	0.023	0.0204	0.0217	0.0214	0.0207
0.0	0.0	0.0	-459.186	-749.1166	NaN	NaN	0.62	0.8929	0.0229	0.0203	0.0217	0.0215	0.0207
0.0	0.0	0.0	-187.186	-541.1166	NaN	NaN	0.743	0.8928	0.0229	0.0203	0.0217	0.0215	0.0207
0.0	0.0	0.0	-1867.186	750.8834	NaN	NaN	-0.3	0.8929	0.0229	0.0203	0.0216	0.0215	0.0207
0.0	0.0	0.0	-523.186	881.8834	NaN	NaN	1.3	0.8925	0.023	0.0204	0.0218	0.0216	0.0207
0.0	0.0	0.0	-1280.186	-1729.1166	NaN	NaN	0.5746	0.8924	0.023	0.0205	0.0217	0.0216	0.0208
0.0	0.0	0.0	-504.186	325.8834	NaN	NaN	-0.3	0.8923	0.023	0.0206	0.0218	0.0216	0.0208
0.0	0.0	0.0	330.814	-1232.1166	NaN	NaN	1.3	0.8924	0.0229	0.0205	0.0217	0.0216	0.0209
0.0	0.0	0.0	-908.186	1141.8834	NaN	NaN	1.3	0.8923	0.023	0.0204	0.0218	0.0216	0.0209
0.0	0.0	0.0	-374.186	985.8834	NaN	NaN	1.3	0.8925	0.023	0.0203	0.0218	0.0216	0.0209
0.0	0.0	0.0	1556.814	2140.8834	NaN	NaN	0.579	0.8924	0.023	0.0203	0.0218	0.0216	0.0209
0.0	0.0	0.0	-3060.186	-1193.1166	NaN	NaN	0.2805	0.8925	0.023	0.0204	0.0217	0.0214	0.0209
0.0	0.0	0.0	51.814	2242.8834	NaN	NaN	0.9774	0.8926	0.023	0.0204	0.0218	0.0214	0.0208
0.0	0.0	0.0	-593.186	-56.1166	NaN	NaN	0.0864	0.8927	0.023	0.0204	0.0217	0.0213	0.0208
0.0	0.0	0.0	-667.186	357.8834	NaN	NaN	-0.3	0.8928	0.0229	0.0204	0.0217	0.0214	0.0208
0.0	0.0	0.0	530.814	-6.1166	NaN	NaN	-0.0117	0.8929	0.0229	0.0203	0.0217	0.0214	0.0207
0.0	0.0	0.0	-764.186	889.8834	NaN	NaN	1.3	0.8927	0.023	0.0203	0.0218	0.0214	0.0208
0.0	0.0	0.0	-901.186	761.8834	NaN	NaN	-0.3	0.8925	0.0231	0.0204	0.0218	0.0215	0.0207
0.0	0.0	0.0	-691.186	562.8834	NaN	NaN	-0.3	0.8925	0.0231	0.0203	0.0218	0.0214	0.0207
0.0	0.0	0.0	-2861.186	1815.8834	NaN	NaN	-0.3	0.8924	0.0231	0.0204	0.0219	0.0214	0.0208
0.0	0.0	0.0	-351.186	3279.8834	NaN	NaN	1.1199	0.8926	0.0231	0.0203	0.0219	0.0214	0.0207
0.0	0.0	0.0	-193.186	-1262.1166	NaN	NaN	0.8673	0.8925	0.0231	0.0204	0.022	0.0214	0.0207
0.0	0.0	0.0	-847.186	1060.8834	NaN	NaN	1.3	0.8925	0.023	0.0204	0.0221	0.0213	0.0207
0.0	0.0	0.0	-557.186	1737.8834	NaN	NaN	1.3	0.8924	0.023	0.0206	0.0222	0.0211	0.0208
0.0	0.0	0.0	-973.186	-3099.1166	NaN	NaN	0.761	0.8922	0.0228	0.0208	0.0224	0.0209	0.0209
0.0	0.0	0.0	-3220.186	-1626.1166	NaN	NaN	0.3355	0.8927	0.0228	0.0208	0.0223	0.0208	0.0207
0.0	0.0	0.0	-2073.186	1036.8834	NaN	NaN	-0.3	0.8931	0.0227	0.0207	0.0222	0.0207	0.0206
0.0	0.0	0.0	-2007.186	-88.1166	NaN	NaN	0.0421	0.8933	0.0227	0.0206	0.0222	0.0207	0.0205
0.0	0.0	0.0	-830.186	-4013.1166	NaN	NaN	0.8286	0.8932	0.0226	0.0207	0.0221	0.0208	0.0205
0.0	0.0	0.0	-128.186	-200.1166	NaN	NaN	0.6095	0.8931	0.0227	0.0208	0.0221	0.0208	0.0205
0.0	0.0	0.0	-2122.186	-3891.1166	NaN	NaN	0.6471	0.8927	0.0227	0.0209	0.0222	0.0208	0.0207
0.0	0.0	0.0	-1977.186	-554.1166	NaN	NaN	0.2189	0.893	0.0226	0.0209	0.022	0.0208	0.0206
0.0	0.0	0.0	-531.186	-1260.1166	NaN	NaN	0.7035	0.893	0.0227	0.0208	0.0221	0.0208	0.0206
0.0	0.0	0.0	-542.186	1364.8834	NaN	NaN	1.3	0.8931	0.0228	0.0205	0.022	0.021	0.0206
0.0	0.0	0.0	74.814	-245.1166	NaN	NaN	1.3	0.8931	0.0228	0.0205	0.0219	0.0211	0.0206
0.0	0.0	0.0	321.814	1672.8834	NaN	NaN	0.8387	0.8931	0.0229	0.0204	0.0219	0.0212	0.0206
0.0	0.0	0.0	-1904.186	1143.8834	NaN	NaN	-0.3	0.8928	0.0229	0.0206	0.0219	0.0211	0.0207
0.0	0.0	0.0	-1235.186	-91.1166	NaN	NaN	0.0687	0.8928	0.0229	0.0207	0.022	0.021	0.0208
0.0	0.0	0.0	-370.186	1403.8834	NaN	NaN	1.3	0.893	0.0228	0.0206	0.0219	0.021	0.0207
0.0	0.0	0.0	166.814	-1934.1166	NaN	NaN	1.0944	0.8929	0.0228	0.0206	0.0219	0.0209	0.0207
0.0	0.0	0.0	-220.186	-1371.1166	NaN	NaN	0.8616	0.893	0.0228	0.0206	0.0219	0.0209	0.0207
0.0	0.0	0.0	-614.186	303.8834	NaN	NaN	-0.3	0.893	0.0228	0.0206	0.022	0.021	0.0206
0.0	0.0	0.0	-1568.186	133.8834	NaN	NaN	-0.0933	0.8929	0.0227	0.0207	0.022	0.021	0.0207
0.0	0.0	0.0	-1100.186	-142.1166	NaN	NaN	0.1144	0.8929	0.0227	0.0207	0.022	0.021	0.0207
0.0	0.0	0.0	-1417.186	-3139.1166	NaN	NaN	0.689	0.8931	0.0226	0.0208	0.022	0.0209	0.0207
0.0	0.0	0.0	258.814	-1059.1166	NaN	NaN	1.3	0.8932	0.0226	0.0207	0.022	0.0209	0.0206
0.0	0.0	0.0	64.814	-1869.1166	NaN	NaN	1.0359	0.8933	0.0225	0.0207	0.0219	0.0209	0.0206
0.0	0.0	0.0	-1508.186	-428.1166	NaN	NaN	0.2211	0.893	0.0226	0.0208	0.0219	0.021	0.0207
0.0	0.0	0.0	-285.186	-1546.1166	NaN	NaN	0.8443	0.893	0.0226	0.0208	0.0219	0.0209	0.0207
0.0	0.0	0.0	51.814	-1779.1166	NaN	NaN	1.03	0.8933	0.0226	0.0207	0.0218	0.021	0.0207
0.0	0.0	0.0	36.814	-2151.1166	NaN	NaN	1.0174	0.8934	0.0226	0.0205	0.0217	0.0212	0.0206
0.0	0.0	0.0	1642.814	2670.8834	NaN	NaN	0.6192	0.894	0.0227	0.0201	0.0215	0.0213	0.0204
0.0	0.0	0.0	53.814	409.8834	NaN	NaN	0.8839	0.8932	0.0229	0.0202	0.0216	0.0214	0.0206
0.0	0.0	0.0	-292.186	-294.1166	NaN	NaN	0.5016	0.893	0.0229	0.0204	0.0217	0.0214	0.0207
0.0	0.0	0.0	-1806.186	-304.1166	NaN	NaN	0.1441	0.8929	0.0228	0.0206	0.0217	0.0212	0.0207
0.0	0.0	0.0	-2602.186	-1764.1166	NaN	NaN	0.404	0.8931	0.0227	0.0207	0.0217	0.0211	0.0207
0.0	0.0	0.0	-2349.186	1291.8834	NaN	NaN	-0.3	0.8932	0.0227	0.0205	0.0217	0.0212	0.0207
0.0	0.0	0.0	-338.186	-69.1166	NaN	NaN	0.1697	0.8932	0.0228	0.0205	0.0217	0.0212	0.0207
0.0	0.0	0.0	-1997.186	598.8834	NaN	NaN	-0.3	0.8932	0.0228	0.0205	0.0217	0.0212	0.0207
0.0	0.0	0.0	-444.186	-2061.1166	NaN	NaN	0.8227	0.8931	0.0228	0.0205	0.0216	0.0212	0.0207
0.0	0.0	0.0	-555.186	2417.8834	NaN	NaN	1.2981	0.8936	0.0227	0.0203	0.0215	0.0212	0.0206
0.0	0.0	0.0	-366.186	-100.1166	NaN	NaN	0.2147	0.8937	0.0227	0.0203	0.0215	0.0213	0.0206
0.0	0.0	0.0	11.814	462.8834	NaN	NaN	0.9751	0.8938	0.0227	0.0202	0.0214	0.0213	0.0206
0.0	0.0	0.0	-609.186	71.8834	NaN	NaN	-0.1338	0.8936	0.0228	0.0203	0.0214	0.0213	0.0206
0.0	0.0	0.0	-712.186	1441.8834	NaN	NaN	1.3	0.8934	0.0228	0.0204	0.0214	0.0213	0.0207
0.0	0.0	0.0	-1870.186	-790.1166	NaN	NaN	0.297	0.8928	0.0229	0.0206	0.0215	0.0212	0.0209
0.0	0.0	0.0	-1420.186	420.8834	NaN	NaN	-0.3	0.8929	0.0229	0.0206	0.0216	0.0212	0.0209
0.0	0.0	0.0	-619.186	-2638.1166	NaN	NaN	0.8099	0.8929	0.0228	0.0206	0.0216	0.0212	0.0208
0.0	0.0	0.0	-592.186	331.8834	NaN	NaN	-0.3	0.893	0.0228	0.0205	0.0216	0.0213	0.0208
0.0	0.0	0.0	-1203.186	897.8834	NaN	NaN	-0.3	0.8929	0.0229	0.0205	0.0216	0.0214	0.0208
0.0	0.0	0.0	-417.186	-347.1166	NaN	NaN	0.4542	0.8929	0.0229	0.0205	0.0216	0.0214	0.0208
0.0	0.0	0.0	-2399.186	-1271.1166	NaN	NaN	0.3463	0.8929	0.0228	0.0206	0.0216	0.0213	0.0208
0.0	0.0	0.0	321.814	1648.8834	NaN	NaN	0.8367	0.8928	0.0228	0.0205	0.0216	0.0214	0.0208
0.0	0.0	0.0	-908.186	-1513.1166	NaN	NaN	0.6249	0.8928	0.0228	0.0205	0.0216	0.0214	0.0209
0.0	0.0	0.0	-1412.186	1706.8834	NaN	NaN	1.3	0.8928	0.0229	0.0205	0.0216	0.0214	0.0209
0.0	0.0	0.0	-2098.186	1386.8834	NaN	NaN	-0.3	0.8927	0.0228	0.0206	0.0217	0.0213	0.0209
0.0	0.0	0.0	-1474.186	-708.1166	NaN	NaN	0.3245	0.8927	0.0228	0.0206	0.0217	0.0213	0.0209
0.0	0.0	0.0	-2049.186	-3277.1166	NaN	NaN	0.6153	0.8927	0.0227	0.0207	0.0218	0.0212	0.0209
0.0	0.0	0.0	-698.186	904.8834	NaN	NaN	1.3	0.893	0.0227	0.0207	0.0218	0.0211	0.0208
0.0	0.0	0.0	-309.186	-3452.1166	NaN	NaN	0.9178	0.8929	0.0226	0.0207	0.0217	0.0211	0.0209
0.0	0.0	0.0	-2027.186	-1130.1166	NaN	NaN	0.3579	0.8932	0.0226	0.0205	0.0217	0.0212	0.0208
0.0	0.0	0.0	-1114.186	416.8834	NaN	NaN	-0.3	0.8934	0.0226	0.0205	0.0216	0.0212	0.0208
0.0	0.0	0.0	438.814	608.8834	NaN	NaN	0.5812	0.8933	0.0226	0.0204	0.0215	0.0212	0.0208
0.0	0.0	0.0	580.814	-2319.1166	NaN	NaN	1.3	0.8931	0.0227	0.0204	0.0216	0.0213	0.0209
0.0	0.0	0.0	405.814	1834.8834	NaN	NaN	0.8189	0.8932	0.0228	0.0203	0.0216	0.0213	0.0208
0.0	0.0	0.0	-390.186	1952.8834	NaN	NaN	1.2497	0.8926	0.023	0.0203	0.0217	0.0214	0.0209
0.0	0.0	0.0	278.814	-1639.1166	NaN	NaN	1.205	0.8923	0.0231	0.0204	0.0217	0.0215	0.021
0.0	0.0	0.0	-867.186	1036.8834	NaN	NaN	1.3	0.8921	0.0231	0.0205	0.0217	0.0215	0.021
0.0	0.0	0.0	152.814	797.8834	NaN	NaN	0.8393	0.8923	0.0231	0.0205	0.0216	0.0215	0.021
0.0	0.0	0.0	542.814	-1998.1166	NaN	NaN	1.3	0.8925	0.0231	0.0204	0.0216	0.0214	0.021
0.0	0.0	0.0	-2647.186	1399.8834	NaN	NaN	-0.3	0.8923	0.0232	0.0204	0.0217	0.0216	0.0209
0.0	0.0	0.0	65.814	1216.8834	NaN	NaN	0.9487	0.8923	0.0232	0.0203	0.0217	0.0215	0.0209
0.0	0.0	0.0	-872.186	0.8834	NaN	NaN	-0.001	0.8922	0.0232	0.0205	0.0216	0.0216	0.0209
0.0	0.0	0.0	-1600.186	-447.1166	NaN	NaN	0.2184	0.8923	0.0232	0.0205	0.0216	0.0215	0.0209
0.0	0.0	0.0	-2845.186	1998.8834	NaN	NaN	-0.3	0.8927	0.0231	0.0204	0.0216	0.0214	0.0208
0.0	0.0	0.0	-1557.186	-894.1166	NaN	NaN	0.3648	0.893	0.023	0.0204	0.0215	0.0213	0.0208
0.0	0.0	0.0	-16.186	1936.8834	NaN	NaN	1.0084	0.8931	0.023	0.0202	0.0216	0.0214	0.0208
0.0	0.0	0.0	-957.186	483.8834	NaN	NaN	-0.3	0.8932	0.0229	0.0202	0.0216	0.0214	0.0207
0.0	0.0	0.0	-830.186	689.8834	NaN	NaN	-0.3	0.893	0.023	0.0202	0.0216	0.0214	0.0207
0.0	0.0	0.0	-68.186	1414.8834	NaN	NaN	1.0506	0.8929	0.023	0.0203	0.0217	0.0213	0.0207
0.0	0.0	0.0	-1555.186	-534.1166	NaN	NaN	0.2556	0.893	0.023	0.0204	0.0217	0.0212	0.0208
0.0	0.0	0.0	-744.186	-2254.1166	NaN	NaN	0.7518	0.8931	0.0229	0.0203	0.0217	0.0213	0.0207
0.0	0.0	0.0	1620.814	2868.8834	NaN	NaN	0.639	0.8934	0.0229	0.02	0.0217	0.0213	0.0206
0.0	0.0	0.0	-509.186	-643.1166	NaN	NaN	0.5581	0.8929	0.023	0.0202	0.0218	0.0214	0.0207
0.0	0.0	0.0	-81.186	-18.1166	NaN	NaN	0.1824	0.8926	0.0231	0.0203	0.0219	0.0214	0.0208
0.0	0.0	0.0	-358.186	-1562.1166	NaN	NaN	0.8135	0.8923	0.0231	0.0206	0.022	0.0213	0.0208
0.0	0.0	0.0	-2808.186	435.8834	NaN	NaN	-0.1837	0.8925	0.023	0.0205	0.022	0.0212	0.0208
0.0	0.0	0.0	-605.186	-2199.1166	NaN	NaN	0.7842	0.8925	0.0229	0.0206	0.022	0.0212	0.0208
0.0	0.0	0.0	702.814	-318.1166	NaN	NaN	-0.3	0.8927	0.0229	0.0204	0.022	0.0212	0.0207
0.0	0.0	0.0	-77.186	-1237.1166	NaN	NaN	0.9413	0.8927	0.023	0.0204	0.0219	0.0212	0.0208
0.0	0.0	0.0	745.814	-1689.1166	NaN	NaN	1.3	0.8929	0.0229	0.0204	0.0219	0.0211	0.0208
0.0	0.0	0.0	-428.186	904.8834	NaN	NaN	1.3	0.8929	0.023	0.0203	0.0219	0.0212	0.0207
0.0	0.0	0.0	-508.186	-877.1166	NaN	NaN	0.6332	0.8929	0.023	0.0203	0.0218	0.0212	0.0207
0.0	0.0	0.0	970.814	-1356.1166	NaN	NaN	1.3	0.8929	0.023	0.0203	0.0218	0.0213	0.0207
0.0	0.0	0.0	1329.814	-157.1166	NaN	NaN	-0.134	0.8927	0.0232	0.0203	0.0218	0.0214	0.0207
0.0	0.0	0.0	-1748.186	-659.1166	NaN	NaN	0.2738	0.8926	0.0231	0.0204	0.0218	0.0212	0.0207
0.0	0.0	0.0	-2971.186	-523.1166	NaN	NaN	0.1497	0.8926	0.023	0.0206	0.0219	0.0211	0.0208
0.0	0.0	0.0	-701.186	308.8834	NaN	NaN	-0.3	0.8931	0.023	0.0204	0.0218	0.021	0.0207
0.0	0.0	0.0	-2155.186	662.8834	NaN	NaN	-0.3	0.8933	0.023	0.0203	0.0218	0.0211	0.0206
0.0	0.0	0.0	-1418.186	3448.8834	NaN	NaN	1.3	0.8935	0.023	0.02	0.0217	0.0212	0.0204
0.0	0.0	0.0	-579.186	822.8834	NaN	NaN	1.3	0.8932	0.0231	0.0202	0.0218	0.0213	0.0205
0.0	0.0	0.0	-1422.186	-1107.1166	NaN	NaN	0.4377	0.8929	0.023	0.0204	0.0219	0.0212	0.0206
0.0	0.0	0.0	48.814	-815.1166	NaN	NaN	1.0637	0.8927	0.023	0.0205	0.0221	0.0211	0.0206
0.0	0.0	0.0	-102.186	-1335.1166	NaN	NaN	0.9289	0.8925	0.0229	0.0207	0.0222	0.021	0.0207
0.0	0.0	0.0	-1472.186	-687.1166	NaN	NaN	0.3182	0.8928	0.0228	0.0207	0.0221	0.0209	0.0206
0.0	0.0	0.0	-1903.186	-1906.1166	NaN	NaN	0.5004	0.8931	0.0228	0.0207	0.0221	0.0209	0.0205
0.0	0.0	0.0	-876.186	-1069.1166	NaN	NaN	0.5496	0.8935	0.0227	0.0205	0.022	0.0209	0.0204
0.0	0.0	0.0	-982.186	208.8834	NaN	NaN	-0.2701	0.8937	0.0227	0.0203	0.0219	0.021	0.0204
0.0	0.0	0.0	-1075.186	-770.1166	NaN	NaN	0.4173	0.8935	0.0228	0.0204	0.022	0.021	0.0204
0.0	0.0	0.0	-1460.186	-724.1166	NaN	NaN	0.3315	0.8933	0.0228	0.0204	0.022	0.0211	0.0204
0.0	0.0	0.0	-2331.186	778.8834	NaN	NaN	-0.3	0.8929	0.0229	0.0206	0.0221	0.0211	0.0205
0.0	0.0	0.0	-707.186	-1563.1166	NaN	NaN	0.6885	0.8927	0.0229	0.0207	0.0222	0.021	0.0206
0.0	0.0	0.0	-2807.186	-2245.1166	NaN	NaN	0.4444	0.8929	0.0228	0.0208	0.0221	0.0209	0.0206
0.0	0.0	0.0	1056.814	-522.1166	NaN	NaN	-0.3	0.8932	0.0228	0.0206	0.022	0.0209	0.0205
0.0	0.0	0.0	-202.186	179.8834	NaN	NaN	-0.3	0.8935	0.0228	0.0204	0.0219	0.021	0.0204
0.0	0.0	0.0	-2469.186	-195.1166	NaN	NaN	0.0732	0.8932	0.0228	0.0205	0.022	0.0211	0.0205
0.0	0.0	0.0	-1061.186	185.8834	NaN	NaN	-0.2124	0.8931	0.0229	0.0205	0.022	0.021	0.0205
0.0	0.0	0.0	113.814	-873.1166	NaN	NaN	1.1499	0.8931	0.0229	0.0205	0.022	0.021	0.0205
0.0	0.0	0.0	-1283.186	-840.1166	NaN	NaN	0.3957	0.8929	0.0229	0.0206	0.022	0.021	0.0206
0.0	0.0	0.0	-2099.186	-1192.1166	NaN	NaN	0.3622	0.8933	0.0228	0.0205	0.022	0.0209	0.0205
0.0	0.0	0.0	239.814	1030.8834	NaN	NaN	0.8113	0.8934	0.0228	0.0204	0.022	0.021	0.0204
0.0	0.0	0.0	-1669.186	-1876.1166	NaN	NaN	0.5292	0.893	0.0228	0.0206	0.0221	0.0211	0.0205
0.0	0.0	0.0	-840.186	3011.8834	NaN	NaN	1.3	0.8932	0.0228	0.0205	0.022	0.021	0.0205
0.0	0.0	0.0	-1329.186	-3281.1166	NaN	NaN	0.7117	0.8927	0.0228	0.0208	0.0221	0.021	0.0206
0.0	0.0	0.0	-476.186	811.8834	NaN	NaN	1.3	0.8934	0.0228	0.0204	0.0219	0.0211	0.0204
0.0	0.0	0.0	-1773.186	-13.1166	NaN	NaN	0.0073	0.8933	0.0227	0.0205	0.0219	0.0211	0.0205
0.0	0.0	0.0	-626.186	261.8834	NaN	NaN	-0.3	0.8931	0.0228	0.0205	0.0219	0.0212	0.0205
0.0	0.0	0.0	-201.186	-145.1166	NaN	NaN	0.419	0.8928	0.0228	0.0206	0.022	0.0213	0.0206
0.0	0.0	0.0	-1009.186	-2648.1166	NaN	NaN	0.7241	0.8923	0.0228	0.0209	0.0221	0.0211	0.0208
0.0	0.0	0.0	-151.186	-2160.1166	NaN	NaN	0.9346	0.8924	0.0228	0.021	0.0221	0.021	0.0208
0.0	0.0	0.0	-1117.186	-1285.1166	NaN	NaN	0.535	0.8925	0.0227	0.021	0.022	0.021	0.0208
0.0	0.0	0.0	-1583.186	-2246.1166	NaN	NaN	0.5866	0.8927	0.0227	0.0209	0.0219	0.0211	0.0207
0.0	0.0	0.0	344.814	1580.8834	NaN	NaN	0.8209	0.8932	0.0227	0.0206	0.0218	0.0211	0.0206
0.0	0.0	0.0	222.814	-1911.1166	NaN	NaN	1.132	0.8927	0.0227	0.0207	0.0218	0.0212	0.0208
0.0	0.0	0.0	-733.186	-2109.1166	NaN	NaN	0.742	0.8927	0.0227	0.0207	0.0218	0.0213	0.0208
0.0	0.0	0.0	-1328.186	-259.1166	NaN	NaN	0.1632	0.8927	0.0227	0.0207	0.0218	0.0213	0.0208
0.0	0.0	0.0	-87.186	714.8834	NaN	NaN	1.1389	0.8925	0.0228	0.0208	0.0218	0.0213	0.0208
0.0	0.0	0.0	-502.186	-1071.1166	NaN	NaN	0.6808	0.8924	0.0227	0.0208	0.0218	0.0213	0.0209
0.0	0.0	0.0	653.814	-4554.1166	NaN	NaN	1.1676	0.8923	0.0227	0.0208	0.0219	0.0214	0.0209
0.0	0.0	0.0	971.814	-867.1166	NaN	NaN	-0.3	0.8925	0.0228	0.0207	0.0218	0.0215	0.0208
0.0	0.0	0.0	-88.186	1074.8834	NaN	NaN	1.0894	0.8924	0.0228	0.0206	0.0217	0.0216	0.0209
0.0	0.0	0.0	435.814	-2499.1166	NaN	NaN	1.2112	0.8923	0.0228	0.0206	0.0217	0.0216	0.021
0.0	0.0	0.0	-955.186	-652.1166	NaN	NaN	0.4057	0.8924	0.0229	0.0206	0.0217	0.0215	0.0209
0.0	0.0	0.0	-367.186	-1737.1166	NaN	NaN	0.8255	0.8925	0.0228	0.0206	0.0217	0.0214	0.0209
0.0	0.0	0.0	-238.186	-1837.1166	NaN	NaN	0.8852	0.8929	0.0227	0.0205	0.0217	0.0214	0.0209
0.0	0.0	0.0	-44.186	-2338.1166	NaN	NaN	0.9815	0.8931	0.0227	0.0204	0.0217	0.0214	0.0208
0.0	0.0	0.0	42.814	1445.8834	NaN	NaN	0.9712	0.8933	0.0228	0.0202	0.0216	0.0214	0.0206
0.0	0.0	0.0	-1229.186	-1918.1166	NaN	NaN	0.6094	0.8931	0.0228	0.0203	0.0216	0.0214	0.0207
0.0	0.0	0.0	-265.186	-2127.1166	NaN	NaN	0.8892	0.8934	0.0228	0.0202	0.0216	0.0214	0.0207
0.0	0.0	0.0	-451.186	-835.1166	NaN	NaN	0.6492	0.8937	0.0228	0.02	0.0216	0.0214	0.0205
0.0	0.0	0.0	-727.186	4983.8834	NaN	NaN	1.1708	0.8942	0.0227	0.0197	0.0216	0.0214	0.0203
0.0	0.0	0.0	141.814	-157.1166	NaN	NaN	1.3	0.8943	0.0228	0.0197	0.0216	0.0213	0.0203
0.0	0.0	0.0	-926.186	1117.8834	NaN	NaN	1.3	0.8942	0.0228	0.0197	0.0216	0.0213	0.0203
0.0	0.0	0.0	176.814	352.8834	NaN	NaN	0.6662	0.8934	0.0231	0.02	0.0217	0.0214	0.0205
0.0	0.0	0.0	-2510.186	1770.8834	NaN	NaN	-0.3	0.8937	0.023	0.02	0.0216	0.0213	0.0205
0.0	0.0	0.0	-1059.186	-2725.1166	NaN	NaN	0.7201	0.8939	0.0229	0.02	0.0215	0.0212	0.0205
0.0	0.0	0.0	-318.186	973.8834	NaN	NaN	1.3	0.8947	0.0227	0.0198	0.0214	0.0212	0.0203
0.0	0.0	0.0	1367.814	1761.8834	NaN	NaN	0.563	0.8947	0.0227	0.0196	0.0216	0.0213	0.0201
0.0	0.0	0.0	381.814	2769.8834	NaN	NaN	0.8789	0.895	0.0227	0.0195	0.0215	0.0212	0.0201
0.0	0.0	0.0	-1167.186	110.8834	NaN	NaN	-0.105	0.8942	0.0229	0.0198	0.0216	0.0213	0.0203
0.0	0.0	0.0	-975.186	599.8834	NaN	NaN	-0.3	0.8944	0.0228	0.0197	0.0216	0.0212	0.0202
0.0	0.0	0.0	-1337.186	645.8834	NaN	NaN	-0.3	0.8944	0.0228	0.0198	0.0215	0.0212	0.0203
0.0	0.0	0.0	-162.186	2473.8834	NaN	NaN	1.0702	0.8949	0.0226	0.0196	0.0215	0.0211	0.0202
0.0	0.0	0.0	160.814	2588.8834	NaN	NaN	0.9415	0.8941	0.0228	0.0197	0.0217	0.0213	0.0203
0.0	0.0	0.0	-1042.186	617.8834	NaN	NaN	-0.3	0.8939	0.0229	0.0199	0.0217	0.0213	0.0204
0.0	0.0	0.0	-641.186	3859.8834	NaN	NaN	1.1992	0.894	0.0229	0.0198	0.0217	0.0213	0.0204
0.0	0.0	0.0	35.814	-366.1166	NaN	NaN	1.1084	0.8937	0.0229	0.0199	0.0217	0.0213	0.0204
0.0	0.0	0.0	-931.186	-83.1166	NaN	NaN	0.0819	0.8935	0.0229	0.02	0.0217	0.0214	0.0204
0.0	0.0	0.0	-799.186	333.8834	NaN	NaN	-0.3	0.8935	0.0229	0.0201	0.0217	0.0214	0.0204
0.0	0.0	0.0	568.814	-839.1166	NaN	NaN	1.3	0.8934	0.0229	0.0202	0.0218	0.0213	0.0204
0.0	0.0	0.0	-3368.186	408.8834	NaN	NaN	-0.1382	0.8933	0.0229	0.0203	0.0219	0.0212	0.0204
0.0	0.0	0.0	-773.186	171.8834	NaN	NaN	-0.2859	0.8933	0.0228	0.0204	0.0219	0.0211	0.0205
0.0	0.0	0.0	-2501.186	2164.8834	NaN	NaN	-0.3	0.8934	0.0227	0.0205	0.0219	0.021	0.0205
0.0	0.0	0.0	1688.814	-1972.1166	NaN	NaN	1.3	0.8934	0.0226	0.0205	0.022	0.021	0.0204
0.0	0.0	0.0	-1196.186	-1810.1166	NaN	NaN	0.6021	0.8931	0.0226	0.0207	0.0221	0.021	0.0205
0.0	0.0	0.0	-2036.186	1601.8834	NaN	NaN	-0.3	0.8936	0.0226	0.0206	0.022	0.0208	0.0204
0.0	0.0	0.0	-682.186	-3951.1166	NaN	NaN	0.8528	0.8932	0.0225	0.0209	0.0221	0.0207	0.0205
0.0	0.0	0.0	-1746.186	-1124.1166	NaN	NaN	0.3916	0.8932	0.0226	0.0209	0.0221	0.0208	0.0205
0.0	0.0	0.0	-1607.186	-233.1166	NaN	NaN	0.1267	0.8934	0.0226	0.0208	0.022	0.0207	0.0205
0.0	0.0	0.0	-627.186	-954.1166	NaN	NaN	0.6034	0.8931	0.0226	0.0209	0.022	0.0207	0.0206
0.0	0.0	0.0	-572.186	-2872.1166	NaN	NaN	0.8339	0.8934	0.0226	0.0208	0.0219	0.0208	0.0206
0.0	0.0	0.0	264.814	1274.8834	NaN	NaN	0.828	0.8938	0.0225	0.0205	0.0218	0.0209	0.0205
0.0	0.0	0.0	1000.814	-91.1166	NaN	NaN	-0.1002	0.8934	0.0226	0.0206	0.0218	0.0211	0.0206
0.0	0.0	0.0	-2242.186	3227.8834	NaN	NaN	1.3	0.8933	0.0227	0.0205	0.0218	0.0212	0.0205
0.0	0.0	0.0	-211.186	-1223.1166	NaN	NaN	0.8528	0.8929	0.0228	0.0207	0.0218	0.0212	0.0206
0.0	0.0	0.0	-1521.186	-265.1166	NaN	NaN	0.1484	0.8928	0.0228	0.0208	0.0219	0.0211	0.0207
0.0	0.0	0.0	-1358.186	107.8834	NaN	NaN	-0.0863	0.8926	0.0228	0.0209	0.0219	0.021	0.0207
0.0	0.0	0.0	-1978.186	-4814.1166	NaN	NaN	0.7088	0.8924	0.0228	0.0211	0.022	0.0209	0.0208
0.0	0.0	0.0	-290.186	1835.8834	NaN	NaN	1.1877	0.8932	0.0227	0.0208	0.0218	0.021	0.0205
0.0	0.0	0.0	-1775.186	2632.8834	NaN	NaN	1.3	0.8932	0.0228	0.0207	0.0217	0.0211	0.0205
0.0	0.0	0.0	-1791.186	-1938.1166	NaN	NaN	0.5197	0.8932	0.0227	0.0208	0.0217	0.021	0.0206
0.0	0.0	0.0	-945.186	-1992.1166	NaN	NaN	0.6782	0.8933	0.0227	0.0207	0.0216	0.0211	0.0205
0.0	0.0	0.0	385.814	954.8834	NaN	NaN	0.7122	0.8933	0.0227	0.0206	0.0216	0.0212	0.0205
0.0	0.0	0.0	-1719.186	946.8834	NaN	NaN	-0.3	0.8927	0.0228	0.0209	0.0217	0.0212	0.0207
0.0	0.0	0.0	-372.186	-2711.1166	NaN	NaN	0.8793	0.8924	0.0228	0.021	0.0217	0.0212	0.0208
0.0	0.0	0.0	-897.186	-1264.1166	NaN	NaN	0.5849	0.8923	0.0228	0.0211	0.0217	0.0211	0.0209
0.0	0.0	0.0	-1199.186	-3470.1166	NaN	NaN	0.7432	0.8931	0.0227	0.0209	0.0215	0.0211	0.0207
0.0	0.0	0.0	53.814	3951.8834	NaN	NaN	0.9866	0.8936	0.0227	0.0206	0.0214	0.0213	0.0206
0.0	0.0	0.0	-798.186	-1940.1166	NaN	NaN	0.7085	0.8928	0.0229	0.0207	0.0214	0.0214	0.0207
0.0	0.0	0.0	-717.186	826.8834	NaN	NaN	1.3	0.8929	0.0229	0.0206	0.0214	0.0215	0.0207
0.0	0.0	0.0	-162.186	-2525.1166	NaN	NaN	0.9396	0.8924	0.0231	0.0208	0.0214	0.0216	0.0208
0.0	0.0	0.0	-2165.186	2451.8834	NaN	NaN	1.3	0.8928	0.023	0.0206	0.0213	0.0216	0.0207
0.0	0.0	0.0	-1478.186	1867.8834	NaN	NaN	1.3	0.8923	0.0231	0.0207	0.0214	0.0217	0.0208
0.0	0.0	0.0	-1476.186	-1218.1166	NaN	NaN	0.4521	0.8923	0.0231	0.0208	0.0214	0.0217	0.0207
0.0	0.0	0.0	-1904.186	309.8834	NaN	NaN	-0.1944	0.892	0.0232	0.0209	0.0215	0.0217	0.0207
0.0	0.0	0.0	-2242.186	-1890.1166	NaN	NaN	0.4574	0.8925	0.0231	0.0208	0.0214	0.0215	0.0207
0.0	0.0	0.0	-1475.186	1380.8834	NaN	NaN	-0.3	0.8929	0.0229	0.0207	0.0214	0.0215	0.0207
0.0	0.0	0.0	403.814	-1071.1166	NaN	NaN	1.3	0.8935	0.0227	0.0204	0.0213	0.0215	0.0206
0.0	0.0	0.0	-1505.186	1323.8834	NaN	NaN	-0.3	0.8938	0.0226	0.0203	0.0213	0.0216	0.0205
0.0	0.0	0.0	1768.814	2488.8834	NaN	NaN	0.5846	0.8937	0.0226	0.0202	0.0213	0.0217	0.0205
0.0	0.0	0.0	373.814	902.8834	NaN	NaN	0.7072	0.8929	0.0229	0.0205	0.0213	0.0218	0.0206
0.0	0.0	0.0	-366.186	-3719.1166	NaN	NaN	0.9104	0.8917	0.0233	0.0209	0.0215	0.0218	0.0208
0.0	0.0	0.0	-1371.186	-515.1166	NaN	NaN	0.2731	0.8921	0.0231	0.0209	0.0214	0.0217	0.0208
0.0	0.0	0.0	-216.186	-1165.1166	NaN	NaN	0.8435	0.892	0.0231	0.0208	0.0215	0.0217	0.0209
0.0	0.0	0.0	-1196.186	-1989.1166	NaN	NaN	0.6245	0.8921	0.023	0.0208	0.0215	0.0218	0.0209
0.0	0.0	0.0	-1976.186	816.8834	NaN	NaN	-0.3	0.892	0.023	0.0207	0.0215	0.0218	0.0209
0.0	0.0	0.0	-1897.186	-2202.1166	NaN	NaN	0.5372	0.8921	0.023	0.0208	0.0215	0.0217	0.021
0.0	0.0	0.0	67.814	-2172.1166	NaN	NaN	1.0322	0.892	0.023	0.0208	0.0215	0.0217	0.021
0.0	0.0	0.0	-1790.186	-979.1166	NaN	NaN	0.3536	0.8924	0.0228	0.0207	0.0214	0.0216	0.021
0.0	0.0	0.0	-1380.186	2026.8834	NaN	NaN	1.3	0.8928	0.0228	0.0206	0.0214	0.0217	0.0209
0.0	0.0	0.0	-254.186	1524.8834	NaN	NaN	1.2	0.8929	0.0227	0.0205	0.0214	0.0217	0.0208
0.0	0.0	0.0	-29.186	-124.1166	NaN	NaN	0.8096	0.8926	0.0229	0.0206	0.0214	0.0217	0.0208
0.0	0.0	0.0	-131.186	-2288.1166	NaN	NaN	0.9458	0.8924	0.023	0.0207	0.0213	0.0217	0.0209
0.0	0.0	0.0	198.814	596.8834	NaN	NaN	0.7501	0.8925	0.023	0.0206	0.0213	0.0216	0.0209
0.0	0.0	0.0	-2122.186	-805.1166	NaN	NaN	0.275	0.8927	0.0229	0.0205	0.0213	0.0216	0.0209
0.0	0.0	0.0	-1474.186	1545.8834	NaN	NaN	1.3	0.8927	0.0229	0.0204	0.0213	0.0217	0.021
0.0	0.0	0.0	-1729.186	2354.8834	NaN	NaN	1.3	0.8929	0.0228	0.0203	0.0213	0.0218	0.0209
0.0	0.0	0.0	-1251.186	855.8834	NaN	NaN	-0.3	0.8924	0.023	0.0204	0.0214	0.0219	0.0209
0.0	0.0	0.0	1325.814	-2003.1166	NaN	NaN	1.3	0.8921	0.0232	0.0206	0.0214	0.0219	0.0208
0.0	0.0	0.0	-2074.186	141.8834	NaN	NaN	-0.0734	0.8921	0.0232	0.0206	0.0214	0.0219	0.0207
0.0	0.0	0.0	7.814	-128.1166	NaN	NaN	1.065	0.8921	0.0232	0.0207	0.0214	0.0219	0.0208
0.0	0.0	0.0	-2475.186	1803.8834	NaN	NaN	-0.3	0.8926	0.023	0.0205	0.0214	0.0218	0.0207
0.0	0.0	0.0	-737.186	301.8834	NaN	NaN	-0.3	0.8925	0.023	0.0205	0.0214	0.0218	0.0207
0.0	0.0	0.0	-2300.186	1453.8834	NaN	NaN	-0.3	0.8923	0.0232	0.0206	0.0214	0.0218	0.0207
0.0	0.0	0.0	-409.186	836.8834	NaN	NaN	1.3	0.892	0.0233	0.0208	0.0214	0.0217	0.0208
0.0	0.0	0.0	-3274.186	-1551.1166	NaN	NaN	0.3215	0.892	0.0233	0.021	0.0214	0.0215	0.0208
0.0	0.0	0.0	-225.186	-1586.1166	NaN	NaN	0.8757	0.8922	0.0232	0.0209	0.0214	0.0215	0.0207
0.0	0.0	0.0	-341.186	1352.8834	NaN	NaN	1.3	0.8926	0.0231	0.0208	0.0214	0.0215	0.0207
0.0	0.0	0.0	-2415.186	1951.8834	NaN	NaN	-0.3	0.8922	0.0232	0.0209	0.0214	0.0216	0.0207
0.0	0.0	0.0	28.814	-1090.1166	NaN	NaN	1.0271	0.8918	0.0233	0.0211	0.0215	0.0216	0.0207
0.0	0.0	0.0	-1263.186	-1336.1166	NaN	NaN	0.514	0.8912	0.0234	0.0213	0.0217	0.0216	0.0209
0.0	0.0	0.0	-1864.186	1439.8834	NaN	NaN	-0.3	0.8913	0.0233	0.0212	0.0216	0.0216	0.0209
0.0	0.0	0.0	-1584.186	-734.1166	NaN	NaN	0.3167	0.8913	0.0233	0.0212	0.0217	0.0215	0.021
0.0	0.0	0.0	-1859.186	354.8834	NaN	NaN	-0.2359	0.8912	0.0233	0.0212	0.0217	0.0216	0.021
0.0	0.0	0.0	-431.186	2205.8834	NaN	NaN	1.243	0.8913	0.0233	0.0211	0.0217	0.0217	0.0209
0.0	0.0	0.0	-2877.186	1583.8834	NaN	NaN	-0.3	0.891	0.0233	0.0213	0.0218	0.0216	0.0211
0.0	0.0	0.0	-499.186	-2870.1166	NaN	NaN	0.8518	0.8905	0.0233	0.0215	0.0219	0.0215	0.0212
0.0	0.0	0.0	-417.186	-1261.1166	NaN	NaN	0.7514	0.8911	0.0232	0.0214	0.0219	0.0214	0.0211
0.0	0.0	0.0	-2465.186	-263.1166	NaN	NaN	0.0964	0.8915	0.023	0.0213	0.0219	0.0213	0.021
0.0	0.0	0.0	-2581.186	4660.8834	NaN	NaN	1.3	0.8923	0.0228	0.021	0.0218	0.0213	0.0209
0.0	0.0	0.0	-996.186	-2079.1166	NaN	NaN	0.6761	0.8919	0.0227	0.0212	0.022	0.0212	0.021
0.0	0.0	0.0	-2642.186	-859.1166	NaN	NaN	0.2454	0.8919	0.0227	0.0213	0.022	0.0211	0.021
0.0	0.0	0.0	-2649.186	-1635.1166	NaN	NaN	0.3817	0.8923	0.0225	0.0213	0.0219	0.0209	0.0209
0.0	0.0	0.0	-2328.186	-183.1166	NaN	NaN	0.0729	0.8927	0.0224	0.0212	0.0219	0.0209	0.0209
0.0	0.0	0.0	-1428.186	-3267.1166	NaN	NaN	0.6958	0.8926	0.0224	0.0213	0.0219	0.0209	0.021
0.0	0.0	0.0	-1357.186	-902.1166	NaN	NaN	0.3993	0.8931	0.0222	0.0212	0.0218	0.0208	0.0209
0.0	0.0	0.0	-3142.186	-2309.1166	NaN	NaN	0.4236	0.8928	0.0223	0.0212	0.0218	0.0209	0.021
0.0	0.0	0.0	-1344.186	-820.1166	NaN	NaN	0.3789	0.8931	0.0222	0.0211	0.0217	0.0209	0.021
0.0	0.0	0.0	-1898.186	676.8834	NaN	NaN	-0.3	0.8929	0.0222	0.0211	0.0217	0.0211	0.0211
0.0	0.0	0.0	-62.186	-3881.1166	NaN	NaN	0.9842	0.8928	0.0223	0.021	0.0216	0.0212	0.0211
0.0	0.0	0.0	-1846.186	2034.8834	NaN	NaN	1.3	0.8934	0.0222	0.0207	0.0214	0.0213	0.0209
0.0	0.0	0.0	-2017.186	2733.8834	NaN	NaN	1.3	0.8931	0.0224	0.0206	0.0215	0.0215	0.0209
0.0	0.0	0.0	-466.186	-1057.1166	NaN	NaN	0.694	0.8925	0.0225	0.0208	0.0215	0.0216	0.0211
0.0	0.0	0.0	-1892.186	-284.1166	NaN	NaN	0.1306	0.8915	0.0228	0.021	0.0217	0.0218	0.0213
0.0	0.0	0.0	-2732.186	-656.1166	NaN	NaN	0.1936	0.8914	0.0228	0.021	0.0217	0.0218	0.0212
0.0	0.0	0.0	-1506.186	994.8834	NaN	NaN	-0.3	0.8915	0.0228	0.0209	0.0217	0.0219	0.0212
0.0	0.0	0.0	-1277.186	1749.8834	NaN	NaN	1.3	0.8916	0.0227	0.0208	0.0217	0.0219	0.0212
0.0	0.0	0.0	-1213.186	-2856.1166	NaN	NaN	0.7019	0.8914	0.0228	0.0209	0.0218	0.0219	0.0212
0.0	0.0	0.0	-995.186	554.8834	NaN	NaN	-0.3	0.8922	0.0226	0.0207	0.0217	0.0218	0.0211
0.0	0.0	0.0	-864.186	-55.1166	NaN	NaN	0.06	0.8922	0.0226	0.0206	0.0217	0.0218	0.0211
0.0	0.0	0.0	49.814	1048.8834	NaN	NaN	0.9547	0.8928	0.0224	0.0205	0.0216	0.0218	0.021
0.0	0.0	0.0	-398.186	-3102.1166	NaN	NaN	0.8862	0.8921	0.0226	0.0207	0.0217	0.0218	0.0211
0.0	0.0	0.0	-746.186	-710.1166	NaN	NaN	0.4876	0.8926	0.0225	0.0206	0.0216	0.0217	0.0209
0.0	0.0	0.0	303.814	-595.1166	NaN	NaN	1.3	0.8929	0.0224	0.0204	0.0216	0.0217	0.0209
0.0	0.0	0.0	-1031.186	-1398.1166	NaN	NaN	0.5755	0.8931	0.0223	0.0204	0.0216	0.0217	0.0209
0.0	0.0	0.0	-2433.186	37.8834	NaN	NaN	-0.0158	0.8932	0.0223	0.0203	0.0215	0.0217	0.0209
0.0	0.0	0.0	-563.186	804.8834	NaN	NaN	1.3	0.8932	0.0224	0.0203	0.0215	0.0218	0.0209
0.0	0.0	0.0	-2092.186	-312.1166	NaN	NaN	0.1298	0.893	0.0224	0.0203	0.0215	0.0218	0.0209
0.0	0.0	0.0	-650.186	2844.8834	NaN	NaN	1.2963	0.8934	0.0223	0.0202	0.0215	0.0218	0.0208
0.0	0.0	0.0	-390.186	-1885.1166	NaN	NaN	0.8285	0.8928	0.0226	0.0205	0.0215	0.0218	0.0208
0.0	0.0	0.0	-1833.186	-260.1166	NaN	NaN	0.1243	0.8927	0.0226	0.0205	0.0216	0.0218	0.0208
0.0	0.0	0.0	-1851.186	-487.1166	NaN	NaN	0.2083	0.8929	0.0226	0.0205	0.0216	0.0216	0.0208
0.0	0.0	0.0	368.814	-1087.1166	NaN	NaN	1.3	0.893	0.0225	0.0205	0.0216	0.0216	0.0208
0.0	0.0	0.0	-1367.186	-114.1166	NaN	NaN	0.077	0.8935	0.0223	0.0203	0.0215	0.0216	0.0208
0.0	0.0	0.0	-2124.186	-559.1166	NaN	NaN	0.2084	0.8936	0.0222	0.0203	0.0215	0.0216	0.0208
0.0	0.0	0.0	-1185.186	2602.8834	NaN	NaN	1.3	0.8941	0.0221	0.0201	0.0215	0.0216	0.0206
0.0	0.0	0.0	-1264.186	2254.8834	NaN	NaN	1.3	0.8936	0.0222	0.0202	0.0216	0.0217	0.0207
0.0	0.0	0.0	-2023.186	-1875.1166	NaN	NaN	0.481	0.8927	0.0226	0.0206	0.0216	0.0217	0.0207
0.0	0.0	0.0	-1793.186	-441.1166	NaN	NaN	0.1974	0.8925	0.0227	0.0207	0.0217	0.0215	0.0208
0.0	0.0	0.0	-1141.186	-3307.1166	NaN	NaN	0.7435	0.8925	0.0227	0.0209	0.0217	0.0214	0.0209
0.0	0.0	0.0	-2204.186	-869.1166	NaN	NaN	0.2828	0.893	0.0225	0.0207	0.0216	0.0214	0.0208
0.0	0.0	0.0	931.814	1133.8834	NaN	NaN	0.5489	0.8932	0.0225	0.0205	0.0216	0.0214	0.0207
0.0	0.0	0.0	-1166.186	-2683.1166	NaN	NaN	0.697	0.8931	0.0226	0.0206	0.0215	0.0214	0.0208
0.0	0.0	0.0	1266.814	-64.1166	NaN	NaN	-0.0533	0.8931	0.0226	0.0205	0.0215	0.0216	0.0207
0.0	0.0	0.0	-1731.186	-1015.1166	NaN	NaN	0.3696	0.8924	0.0228	0.0206	0.0215	0.0217	0.0209
0.0	0.0	0.0	-2828.186	319.8834	NaN	NaN	-0.1275	0.8923	0.0229	0.0207	0.0215	0.0218	0.0209
0.0	0.0	0.0	491.814	562.8834	NaN	NaN	0.5337	0.8921	0.023	0.0207	0.0215	0.0219	0.0209
0.0	0.0	0.0	-3256.186	1027.8834	NaN	NaN	-0.3	0.8918	0.0231	0.0207	0.0216	0.0219	0.0209
0.0	0.0	0.0	-1520.186	704.8834	NaN	NaN	-0.3	0.8919	0.0231	0.0207	0.0216	0.0219	0.0208
0.0	0.0	0.0	-835.186	2109.8834	NaN	NaN	1.3	0.8915	0.0233	0.0207	0.0217	0.022	0.0208
0.0	0.0	0.0	-1933.186	603.8834	NaN	NaN	-0.3	0.8915	0.0233	0.0208	0.0217	0.0219	0.0208
0.0	0.0	0.0	-943.186	-1823.1166	NaN	NaN	0.659	0.8918	0.0232	0.0208	0.0217	0.0217	0.0208
0.0	0.0	0.0	-2000.186	-617.1166	NaN	NaN	0.2358	0.8916	0.0231	0.0209	0.0219	0.0217	0.0207
0.0	0.0	0.0	-1215.186	-1219.1166	NaN	NaN	0.5008	0.892	0.023	0.0208	0.0219	0.0217	0.0207
0.0	0.0	0.0	-1735.186	-624.1166	NaN	NaN	0.2645	0.8919	0.0229	0.0208	0.0219	0.0217	0.0207
0.0	0.0	0.0	-545.186	-307.1166	NaN	NaN	0.3603	0.8919	0.0229	0.0208	0.0219	0.0217	0.0207
0.0	0.0	0.0	-3024.186	651.8834	NaN	NaN	-0.2748	0.8921	0.0229	0.0208	0.0218	0.0216	0.0208
0.0	0.0	0.0	-1446.186	-1615.1166	NaN	NaN	0.5276	0.892	0.0229	0.0208	0.0218	0.0217	0.0208
0.0	0.0	0.0	-600.186	2809.8834	NaN	NaN	1.2716	0.8924	0.0228	0.0207	0.0217	0.0217	0.0208
0.0	0.0	0.0	-1764.186	-3028.1166	NaN	NaN	0.6319	0.892	0.0229	0.0209	0.0218	0.0216	0.0209
0.0	0.0	0.0	1436.814	-2052.1166	NaN	NaN	1.3	0.8922	0.0228	0.0209	0.0217	0.0215	0.0208
0.0	0.0	0.0	-1171.186	-2385.1166	NaN	NaN	0.6707	0.892	0.0228	0.0209	0.0218	0.0216	0.0209
0.0	0.0	0.0	-1071.186	-237.1166	NaN	NaN	0.1812	0.8925	0.0227	0.0206	0.0217	0.0216	0.0208
0.0	0.0	0.0	-1379.186	-252.1166	NaN	NaN	0.1545	0.8926	0.0226	0.0205	0.0217	0.0217	0.0209
0.0	0.0	0.0	-1714.186	-178.1166	NaN	NaN	0.0941	0.8925	0.0227	0.0205	0.0217	0.0217	0.0209
0.0	0.0	0.0	-875.186	-1248.1166	NaN	NaN	0.5878	0.8925	0.0227	0.0205	0.0218	0.0217	0.0209
0.0	0.0	0.0	138.814	729.8834	NaN	NaN	0.8402	0.8926	0.0226	0.0204	0.0218	0.0217	0.0208
0.0	0.0	0.0	-1462.186	1766.8834	NaN	NaN	1.3	0.8926	0.0227	0.0203	0.0218	0.0218	0.0208
0.0	0.0	0.0	-1537.186	830.8834	NaN	NaN	-0.3	0.8931	0.0225	0.0202	0.0217	0.0217	0.0208
0.0	0.0	0.0	1122.814	-2442.1166	NaN	NaN	1.3	0.8931	0.0225	0.0201	0.0218	0.0218	0.0207
0.0	0.0	0.0	-113.186	1629.8834	NaN	NaN	1.0746	0.8932	0.0224	0.0201	0.0218	0.0218	0.0207
0.0	0.0	0.0	-2034.186	-2815.1166	NaN	NaN	0.5805	0.893	0.0225	0.0202	0.0219	0.0217	0.0207
0.0	0.0	0.0	-1534.186	-1456.1166	NaN	NaN	0.4869	0.8927	0.0225	0.0204	0.022	0.0216	0.0207
0.0	0.0	0.0	-2499.186	-1886.1166	NaN	NaN	0.4301	0.8928	0.0224	0.0205	0.0221	0.0214	0.0208
0.0	0.0	0.0	-1708.186	-3869.1166	NaN	NaN	0.6937	0.8934	0.0222	0.0204	0.022	0.0213	0.0207
0.0	0.0	0.0	-1044.186	-164.1166	NaN	NaN	0.1358	0.8939	0.0221	0.0203	0.0219	0.0213	0.0205
0.0	0.0	0.0	-248.186	438.8834	NaN	NaN	1.3	0.8939	0.0222	0.0202	0.0218	0.0214	0.0205
0.0	0.0	0.0	-1168.186	-737.1166	NaN	NaN	0.3869	0.8937	0.0222	0.0202	0.0217	0.0214	0.0206
0.0	0.0	0.0	-1688.186	-881.1166	NaN	NaN	0.3429	0.8937	0.0223	0.0203	0.0217	0.0215	0.0206
0.0	0.0	0.0	-2756.186	1419.8834	NaN	NaN	-0.3	0.8936	0.0224	0.0202	0.0216	0.0216	0.0206
0.0	0.0	0.0	-559.186	1919.8834	NaN	NaN	1.3	0.8933	0.0225	0.0202	0.0216	0.0217	0.0206
0.0	0.0	0.0	-97.186	-708.1166	NaN	NaN	0.8793	0.8928	0.0227	0.0204	0.0216	0.0217	0.0207
0.0	0.0	0.0	-1865.186	159.8834	NaN	NaN	-0.0938	0.892	0.023	0.0206	0.0218	0.0218	0.0207
0.0	0.0	0.0	-1561.186	-895.1166	NaN	NaN	0.3644	0.8919	0.0231	0.0207	0.0218	0.0218	0.0207
0.0	0.0	0.0	-365.186	-210.1166	NaN	NaN	0.3652	0.892	0.023	0.0207	0.0218	0.0217	0.0208
0.0	0.0	0.0	729.814	-190.1166	NaN	NaN	-0.3	0.8921	0.023	0.0206	0.0218	0.0217	0.0208
0.0	0.0	0.0	-1793.186	-516.1166	NaN	NaN	0.2235	0.8921	0.023	0.0206	0.0218	0.0217	0.0208
0.0	0.0	0.0	-1677.186	1996.8834	NaN	NaN	1.3	0.8922	0.023	0.0205	0.0218	0.0218	0.0208
0.0	0.0	0.0	-2067.186	1882.8834	NaN	NaN	-0.3	0.8921	0.023	0.0206	0.0218	0.0217	0.0208
0.0	0.0	0.0	-241.186	-1290.1166	NaN	NaN	0.8425	0.8915	0.023	0.0209	0.022	0.0216	0.0209
0.0	0.0	0.0	-1997.186	-797.1166	NaN	NaN	0.2853	0.8914	0.023	0.0211	0.0221	0.0214	0.021
0.0	0.0	0.0	-932.186	-2506.1166	NaN	NaN	0.7289	0.8916	0.0228	0.0212	0.0222	0.0212	0.021
0.0	0.0	0.0	-1820.186	-1041.1166	NaN	NaN	0.3639	0.892	0.0227	0.0211	0.0221	0.0211	0.0209
0.0	0.0	0.0	-1266.186	-1408.1166	NaN	NaN	0.5265	0.8923	0.0225	0.021	0.0221	0.0212	0.0209
0.0	0.0	0.0	-1608.186	-391.1166	NaN	NaN	0.1956	0.8925	0.0225	0.021	0.0221	0.0211	0.0209
0.0	0.0	0.0	-520.186	-2400.1166	NaN	NaN	0.8219	0.8923	0.0224	0.021	0.0221	0.0211	0.021
0.0	0.0	0.0	-1336.186	-21.1166	NaN	NaN	0.0156	0.8924	0.0224	0.021	0.0221	0.0211	0.0209
0.0	0.0	0.0	-2120.186	-700.1166	NaN	NaN	0.2482	0.8921	0.0225	0.0212	0.0222	0.0211	0.021
0.0	0.0	0.0	-1737.186	1542.8834	NaN	NaN	-0.3	0.8923	0.0225	0.0212	0.0221	0.021	0.021
0.0	0.0	0.0	-317.186	-4538.1166	NaN	NaN	0.9347	0.8921	0.0225	0.0213	0.0221	0.0209	0.0211
0.0	0.0	0.0	-2356.186	-1806.1166	NaN	NaN	0.4339	0.8924	0.0224	0.0212	0.0221	0.0209	0.021
0.0	0.0	0.0	-498.186	730.8834	NaN	NaN	1.3	0.8925	0.0223	0.021	0.022	0.021	0.0211
0.0	0.0	0.0	-1412.186	1583.8834	NaN	NaN	1.3	0.8926	0.0223	0.0209	0.022	0.0212	0.0211
0.0	0.0	0.0	-1466.186	-382.1166	NaN	NaN	0.2067	0.8921	0.0224	0.021	0.022	0.0213	0.0211
0.0	0.0	0.0	-286.186	-1090.1166	NaN	NaN	0.7921	0.8922	0.0224	0.021	0.022	0.0213	0.0211
0.0	0.0	0.0	-116.186	-991.1166	NaN	NaN	0.8951	0.8915	0.0226	0.0213	0.0221	0.0212	0.0212
0.0	0.0	0.0	-1935.186	-3498.1166	NaN	NaN	0.6438	0.8918	0.0225	0.0214	0.0221	0.021	0.0212
0.0	0.0	0.0	-2689.186	-729.1166	NaN	NaN	0.2133	0.892	0.0225	0.0214	0.022	0.021	0.0212
0.0	0.0	0.0	-1928.186	-1495.1166	NaN	NaN	0.4367	0.8921	0.0224	0.0214	0.022	0.0209	0.0212
0.0	0.0	0.0	-1895.186	4071.8834	NaN	NaN	1.3	0.8927	0.0222	0.0211	0.0218	0.0209	0.0212
0.0	0.0	0.0	-804.186	-3384.1166	NaN	NaN	0.808	0.8922	0.0223	0.0213	0.0219	0.021	0.0213
0.0	0.0	0.0	-1177.186	633.8834	NaN	NaN	-0.3	0.8925	0.0224	0.0212	0.0217	0.021	0.0212
0.0	0.0	0.0	754.814	875.8834	NaN	NaN	0.5371	0.8922	0.0224	0.0212	0.0217	0.0211	0.0212
0.0	0.0	0.0	1423.814	-1835.1166	NaN	NaN	1.3	0.8923	0.0224	0.0212	0.0217	0.0211	0.0213
0.0	0.0	0.0	-2042.186	-801.1166	NaN	NaN	0.2818	0.8918	0.0225	0.0213	0.0218	0.0213	0.0213
0.0	0.0	0.0	552.814	2204.8834	NaN	NaN	0.7995	0.8924	0.0225	0.0211	0.0216	0.0213	0.0212
0.0	0.0	0.0	-1592.186	-86.1166	NaN	NaN	0.0513	0.892	0.0226	0.0211	0.0216	0.0214	0.0213
0.0	0.0	0.0	-1571.186	572.8834	NaN	NaN	-0.3	0.892	0.0226	0.0211	0.0216	0.0214	0.0213
0.0	0.0	0.0	-1690.186	747.8834	NaN	NaN	-0.3	0.8914	0.0227	0.0214	0.0218	0.0214	0.0214
0.0	0.0	0.0	-2280.186	-3399.1166	NaN	NaN	0.5985	0.891	0.0227	0.0216	0.0219	0.0213	0.0215
0.0	0.0	0.0	-1758.186	-2193.1166	NaN	NaN	0.555	0.8914	0.0226	0.0216	0.0219	0.0211	0.0214
0.0	0.0	0.0	-2699.186	-285.1166	NaN	NaN	0.0955	0.8917	0.0224	0.0216	0.0219	0.021	0.0214
0.0	0.0	0.0	-922.186	-1601.1166	NaN	NaN	0.6345	0.8923	0.0222	0.0214	0.0217	0.0209	0.0215
0.0	0.0	0.0	-1690.186	-2142.1166	NaN	NaN	0.559	0.8929	0.022	0.0213	0.0216	0.0209	0.0214
0.0	0.0	0.0	-1008.186	1492.8834	NaN	NaN	1.3	0.8939	0.0219	0.0209	0.0213	0.0209	0.0211
0.0	0.0	0.0	-2551.186	1654.8834	NaN	NaN	-0.3	0.8936	0.0219	0.0209	0.0213	0.021	0.0212
0.0	0.0	0.0	-2348.186	494.8834	NaN	NaN	-0.267	0.8932	0.0221	0.021	0.0213	0.0211	0.0213
0.0	0.0	0.0	-876.186	1482.8834	NaN	NaN	1.3	0.893	0.0222	0.021	0.0214	0.0212	0.0213
0.0	0.0	0.0	-1012.186	-124.1166	NaN	NaN	0.1092	0.8922	0.0223	0.0212	0.0215	0.0212	0.0215
0.0	0.0	0.0	-1844.186	-466.1166	NaN	NaN	0.2018	0.892	0.0223	0.0213	0.0216	0.0212	0.0216
0.0	0.0	0.0	-1594.186	1.8834	NaN	NaN	-0.0012	0.8924	0.0223	0.0212	0.0215	0.0212	0.0214
0.0	0.0	0.0	-1192.186	1327.8834	NaN	NaN	1.3	0.8924	0.0224	0.0212	0.0215	0.0212	0.0214
0.0	0.0	0.0	-1424.186	-712.1166	NaN	NaN	0.3333	0.8921	0.0224	0.0213	0.0215	0.0211	0.0215
0.0	0.0	0.0	-2046.186	-1504.1166	NaN	NaN	0.4237	0.8919	0.0225	0.0214	0.0216	0.0211	0.0215
0.0	0.0	0.0	-1087.186	-335.1166	NaN	NaN	0.2356	0.892	0.0224	0.0214	0.0215	0.0212	0.0214
0.0	0.0	0.0	-1638.186	4109.8834	NaN	NaN	1.3	0.8923	0.0224	0.0213	0.0215	0.0211	0.0214
0.0	0.0	0.0	-2309.186	-1820.1166	NaN	NaN	0.4408	0.8913	0.0225	0.0217	0.0217	0.0211	0.0217
0.0	0.0	0.0	-1019.186	-1774.1166	NaN	NaN	0.6351	0.8916	0.0224	0.0217	0.0216	0.0211	0.0216
0.0	0.0	0.0	-2272.186	318.8834	NaN	NaN	-0.1633	0.892	0.0223	0.0216	0.0215	0.021	0.0215
0.0	0.0	0.0	-1885.186	757.8834	NaN	NaN	-0.3	0.8926	0.0222	0.0215	0.0214	0.0209	0.0214
0.0	0.0	0.0	-1238.186	-1991.1166	NaN	NaN	0.6166	0.8923	0.0222	0.0216	0.0215	0.021	0.0215
0.0	0.0	0.0	-2663.186	2009.8834	NaN	NaN	-0.3	0.8926	0.0222	0.0215	0.0214	0.021	0.0213
0.0	0.0	0.0	-1878.186	-346.1166	NaN	NaN	0.1556	0.8922	0.0223	0.0217	0.0214	0.0209	0.0214
0.0	0.0	0.0	-1018.186	377.8834	NaN	NaN	-0.3	0.8922	0.0223	0.0217	0.0214	0.0209	0.0214
0.0	0.0	0.0	-831.186	-2537.1166	NaN	NaN	0.7532	0.8916	0.0224	0.0219	0.0215	0.021	0.0216
0.0	0.0	0.0	-2293.186	1193.8834	NaN	NaN	-0.3	0.8923	0.0223	0.0217	0.0214	0.0209	0.0214
0.0	0.0	0.0	630.814	605.8834	NaN	NaN	0.4899	0.8923	0.0223	0.0216	0.0214	0.021	0.0214
0.0	0.0	0.0	-2741.186	2655.8834	NaN	NaN	-0.3	0.8927	0.0223	0.0214	0.0213	0.021	0.0213
0.0	0.0	0.0	-1162.186	-1080.1166	NaN	NaN	0.4817	0.8922	0.0224	0.0215	0.0214	0.0211	0.0214
0.0	0.0	0.0	-1141.186	2358.8834	NaN	NaN	1.3	0.8924	0.0224	0.0215	0.0213	0.021	0.0214
0.0	0.0	0.0	-1544.186	-706.1166	NaN	NaN	0.3138	0.8922	0.0224	0.0215	0.0214	0.0211	0.0215
0.0	0.0	0.0	-44.186	-79.1166	NaN	NaN	0.6416	0.8924	0.0223	0.0214	0.0214	0.021	0.0214
0.0	0.0	0.0	-2203.186	-1642.1166	NaN	NaN	0.427	0.8921	0.0223	0.0215	0.0215	0.0211	0.0215
0.0	0.0	0.0	-1420.186	1398.8834	NaN	NaN	-0.3	0.893	0.0222	0.0212	0.0214	0.021	0.0213
0.0	0.0	0.0	-2087.186	-990.1166	NaN	NaN	0.3217	0.8922	0.0222	0.0215	0.0215	0.021	0.0215
0.0	0.0	0.0	-3562.186	2128.8834	NaN	NaN	-0.3	0.8931	0.0221	0.0213	0.0214	0.0209	0.0212
0.0	0.0	0.0	-1425.186	-1546.1166	NaN	NaN	0.5203	0.893	0.0222	0.0213	0.0214	0.0209	0.0213
0.0	0.0	0.0	-2418.186	604.8834	NaN	NaN	-0.3	0.8936	0.0221	0.0212	0.0213	0.0208	0.0211
0.0	0.0	0.0	-1351.186	1250.8834	NaN	NaN	-0.3	0.8939	0.0221	0.021	0.0212	0.0209	0.021
0.0	0.0	0.0	-1684.186	-1334.1166	NaN	NaN	0.442	0.8938	0.0221	0.021	0.0212	0.0209	0.021
0.0	0.0	0.0	-279.186	1665.8834	NaN	NaN	1.2013	0.8936	0.0222	0.021	0.0213	0.021	0.0209
0.0	0.0	0.0	-1551.186	1536.8834	NaN	NaN	-0.3	0.8933	0.0224	0.0211	0.0213	0.021	0.021
0.0	0.0	0.0	-2361.186	-1883.1166	NaN	NaN	0.4437	0.8929	0.0224	0.0212	0.0214	0.021	0.0211
0.0	0.0	0.0	-1304.186	1425.8834	NaN	NaN	1.3	0.8931	0.0224	0.0211	0.0214	0.0211	0.0209
0.0	0.0	0.0	-428.186	1450.8834	NaN	NaN	1.3	0.893	0.0225	0.021	0.0214	0.0212	0.021
0.0	0.0	0.0	-1566.186	-515.1166	NaN	NaN	0.2475	0.8925	0.0226	0.0211	0.0215	0.0212	0.0211
0.0	0.0	0.0	-1739.186	2884.8834	NaN	NaN	1.3	0.8925	0.0227	0.021	0.0215	0.0212	0.021
0.0	0.0	0.0	-1340.186	785.8834	NaN	NaN	-0.3	0.8918	0.0229	0.0213	0.0216	0.0213	0.0212
0.0	0.0	0.0	-727.186	-1212.1166	NaN	NaN	0.625	0.8918	0.0228	0.0213	0.0216	0.0212	0.0212
0.0	0.0	0.0	-1360.186	3204.8834	NaN	NaN	1.3	0.8921	0.0227	0.0212	0.0216	0.0212	0.0211
0.0	0.0	0.0	-2524.186	-1595.1166	NaN	NaN	0.3872	0.8912	0.0229	0.0215	0.0218	0.0213	0.0213
0.0	0.0	0.0	-739.186	1661.8834	NaN	NaN	1.3	0.892	0.0227	0.0214	0.0217	0.0211	0.0211
0.0	0.0	0.0	-441.186	-368.1166	NaN	NaN	0.4549	0.8914	0.0228	0.0215	0.0219	0.0211	0.0213
0.0	0.0	0.0	-2566.186	465.8834	NaN	NaN	-0.2218	0.8918	0.0227	0.0214	0.0218	0.021	0.0213
0.0	0.0	0.0	-1699.186	2050.8834	NaN	NaN	1.3	0.8917	0.0227	0.0214	0.0219	0.021	0.0213
0.0	0.0	0.0	-1640.186	2064.8834	NaN	NaN	1.3	0.8917	0.0227	0.0215	0.022	0.021	0.0212
0.0	0.0	0.0	-1196.186	1497.8834	NaN	NaN	1.3	0.8917	0.0227	0.0215	0.0221	0.0209	0.0211
0.0	0.0	0.0	-375.186	-2376.1166	NaN	NaN	0.8636	0.8917	0.0227	0.0217	0.0221	0.0207	0.021
0.0	0.0	0.0	-1605.186	-2145.1166	NaN	NaN	0.572	0.8918	0.0228	0.0216	0.0222	0.0207	0.021
0.0	0.0	0.0	-711.186	-1804.1166	NaN	NaN	0.7173	0.8922	0.0226	0.0215	0.0222	0.0206	0.0209
0.0	0.0	0.0	-730.186	-169.1166	NaN	NaN	0.1881	0.8927	0.0224	0.0214	0.0222	0.0205	0.0208
0.0	0.0	0.0	-1111.186	2.8834	NaN	NaN	-0.0026	0.8929	0.0223	0.0213	0.0222	0.0205	0.0208
0.0	0.0	0.0	-1164.186	-2308.1166	NaN	NaN	0.6647	0.8929	0.0223	0.0212	0.0222	0.0205	0.0208
0.0	0.0	0.0	-748.186	443.8834	NaN	NaN	-0.3	0.8929	0.0223	0.0212	0.0222	0.0206	0.0208
0.0	0.0	0.0	-419.186	-1201.1166	NaN	NaN	0.7413	0.8927	0.0223	0.0213	0.0223	0.0206	0.0208
0.0	0.0	0.0	-2411.186	-1396.1166	NaN	NaN	0.3667	0.8926	0.0224	0.0213	0.0223	0.0206	0.0208
0.0	0.0	0.0	-2190.186	-1850.1166	NaN	NaN	0.4579	0.8926	0.0225	0.0213	0.0223	0.0205	0.0208
0.0	0.0	0.0	-1146.186	-1183.1166	NaN	NaN	0.5079	0.893	0.0224	0.0213	0.0222	0.0204	0.0207
0.0	0.0	0.0	-2919.186	-2009.1166	NaN	NaN	0.4077	0.8932	0.0223	0.0213	0.0221	0.0203	0.0206
0.0	0.0	0.0	-2572.186	-41.1166	NaN	NaN	0.0157	0.8937	0.0222	0.0213	0.0221	0.0203	0.0205
0.0	0.0	0.0	-1112.186	-85.1166	NaN	NaN	0.0711	0.8936	0.0223	0.0213	0.022	0.0202	0.0205
0.0	0.0	0.0	-1063.186	-3723.1166	NaN	NaN	0.7779	0.8936	0.0224	0.0213	0.022	0.0202	0.0205
0.0	0.0	0.0	-1466.186	-1482.1166	NaN	NaN	0.5027	0.8937	0.0224	0.0214	0.0219	0.0202	0.0205
0.0	0.0	0.0	-2938.186	411.8834	NaN	NaN	-0.163	0.8934	0.0226	0.0214	0.0219	0.0202	0.0205
0.0	0.0	0.0	-1127.186	-284.1166	NaN	NaN	0.2013	0.8936	0.0225	0.0214	0.0218	0.0201	0.0205
0.0	0.0	0.0	-336.186	-10.1166	NaN	NaN	0.0292	0.8935	0.0226	0.0214	0.0218	0.0201	0.0206
0.0	0.0	0.0	-2187.186	381.8834	NaN	NaN	-0.2115	0.8934	0.0226	0.0215	0.0218	0.0201	0.0206
0.0	0.0	0.0	-353.186	818.8834	NaN	NaN	1.3	0.8932	0.0227	0.0215	0.0218	0.0202	0.0207
0.0	0.0	0.0	-450.186	-2274.1166	NaN	NaN	0.8348	0.8928	0.0228	0.0216	0.0219	0.0202	0.0207
0.0	0.0	0.0	66.814	174.8834	NaN	NaN	0.7236	0.8928	0.0228	0.0216	0.0219	0.0202	0.0207
0.0	0.0	0.0	-1511.186	-1103.1166	NaN	NaN	0.422	0.8926	0.0228	0.0217	0.0219	0.0202	0.0208
0.0	0.0	0.0	-1469.186	-1698.1166	NaN	NaN	0.5361	0.8928	0.0228	0.0217	0.0218	0.0202	0.0207
0.0	0.0	0.0	-1310.186	1055.8834	NaN	NaN	-0.3	0.8927	0.0228	0.0217	0.0219	0.0202	0.0208
0.0	0.0	0.0	-1789.186	-2684.1166	NaN	NaN	0.6	0.8925	0.0229	0.0218	0.0219	0.0202	0.0209
0.0	0.0	0.0	-2047.186	160.8834	NaN	NaN	-0.0853	0.8927	0.0228	0.0218	0.0218	0.0201	0.0208
0.0	0.0	0.0	-2098.186	-813.1166	NaN	NaN	0.2793	0.8926	0.0228	0.0218	0.0218	0.0201	0.0209
0.0	0.0	0.0	-2285.186	200.8834	NaN	NaN	-0.0964	0.8928	0.0227	0.0218	0.0218	0.0201	0.0209
0.0	0.0	0.0	-2543.186	199.8834	NaN	NaN	-0.0853	0.8928	0.0227	0.0218	0.0218	0.0201	0.0209
0.0	0.0	0.0	1151.814	-524.1166	NaN	NaN	-0.3	0.893	0.0227	0.0217	0.0217	0.02	0.0208
0.0	0.0	0.0	-114.186	1649.8834	NaN	NaN	1.0744	0.893	0.0226	0.0217	0.0217	0.02	0.0209
0.0	0.0	0.0	-1869.186	-2158.1166	NaN	NaN	0.5359	0.893	0.0226	0.0217	0.0217	0.02	0.0209
0.0	0.0	0.0	-1289.186	1526.8834	NaN	NaN	1.3	0.8931	0.0226	0.0217	0.0217	0.02	0.0209
0.0	0.0	0.0	-270.186	1142.8834	NaN	NaN	1.3	0.893	0.0226	0.0216	0.0217	0.02	0.021
0.0	0.0	0.0	-880.186	2852.8834	NaN	NaN	1.3	0.8929	0.0227	0.0217	0.0217	0.02	0.021
0.0	0.0	0.0	-2361.186	-3580.1166	NaN	NaN	0.6026	0.893	0.0227	0.0218	0.0217	0.02	0.0209
0.0	0.0	0.0	-1950.186	1767.8834	NaN	NaN	-0.3	0.8931	0.0226	0.0218	0.0217	0.0199	0.0209
0.0	0.0	0.0	-2296.186	-104.1166	NaN	NaN	0.0434	0.893	0.0226	0.0219	0.0217	0.0199	0.0209
0.0	0.0	0.0	-1638.186	-1644.1166	NaN	NaN	0.5009	0.8931	0.0225	0.0219	0.0217	0.0199	0.0209
0.0	0.0	0.0	-1094.186	-1617.1166	NaN	NaN	0.5964	0.8927	0.0226	0.0219	0.0217	0.02	0.021
0.0	0.0	0.0	-2056.186	505.8834	NaN	NaN	-0.3	0.893	0.0225	0.0219	0.0217	0.02	0.021
0.0	0.0	0.0	-351.186	-2551.1166	NaN	NaN	0.879	0.8932	0.0223	0.0217	0.0216	0.0201	0.021
0.0	0.0	0.0	383.814	128.8834	NaN	NaN	0.2514	0.8932	0.0222	0.0217	0.0217	0.0202	0.021
0.0	0.0	0.0	-1620.186	6.8834	NaN	NaN	-0.0043	0.8929	0.0223	0.0218	0.0218	0.0203	0.0209
0.0	0.0	0.0	-1955.186	-1535.1166	NaN	NaN	0.4398	0.8926	0.0224	0.0219	0.0218	0.0203	0.0209
0.0	0.0	0.0	-3491.186	-2409.1166	NaN	NaN	0.4083	0.8922	0.0226	0.022	0.0219	0.0203	0.021
0.0	0.0	0.0	-1653.186	-2142.1166	NaN	NaN	0.5644	0.8922	0.0227	0.0219	0.0219	0.0203	0.021
0.0	0.0	0.0	-1697.186	-3573.1166	NaN	NaN	0.678	0.8922	0.0226	0.022	0.0218	0.0203	0.0211
0.0	0.0	0.0	-738.186	85.8834	NaN	NaN	-0.1317	0.8925	0.0224	0.0219	0.0217	0.0205	0.021
0.0	0.0	0.0	-1402.186	5224.8834	NaN	NaN	1.3	0.8925	0.0224	0.0217	0.0217	0.0206	0.0211
0.0	0.0	0.0	-699.186	-1759.1166	NaN	NaN	0.7156	0.8919	0.0226	0.0219	0.0218	0.0207	0.0211
0.0	0.0	0.0	-728.186	1670.8834	NaN	NaN	1.3	0.8919	0.0226	0.0219	0.0217	0.0207	0.0211
0.0	0.0	0.0	-2032.186	-1709.1166	NaN	NaN	0.4568	0.8917	0.0227	0.022	0.0218	0.0207	0.0211
0.0	0.0	0.0	-1098.186	190.8834	NaN	NaN	-0.2104	0.8916	0.0227	0.022	0.0218	0.0207	0.0212
0.0	0.0	0.0	-1337.186	2630.8834	NaN	NaN	1.3	0.8913	0.0228	0.0218	0.0219	0.0209	0.0212
0.0	0.0	0.0	-1540.186	-1859.1166	NaN	NaN	0.5469	0.8913	0.0229	0.0219	0.022	0.0208	0.0212
0.0	0.0	0.0	-2652.186	2339.8834	NaN	NaN	-0.3	0.8913	0.0228	0.0217	0.022	0.0209	0.0212
0.0	0.0	0.0	-1683.186	982.8834	NaN	NaN	-0.3	0.8915	0.0227	0.0215	0.0221	0.021	0.0211
0.0	0.0	0.0	-723.186	1389.8834	NaN	NaN	1.3	0.8916	0.0227	0.0214	0.0222	0.0211	0.0211
0.0	0.0	0.0	-1914.186	3099.8834	NaN	NaN	1.3	0.8919	0.0226	0.0212	0.0222	0.0211	0.021
0.0	0.0	0.0	-4.186	-74.1166	NaN	NaN	0.9465	0.8914	0.0228	0.0214	0.0224	0.0211	0.0209
0.0	0.0	0.0	-2796.186	-144.1166	NaN	NaN	0.049	0.8918	0.0227	0.0215	0.0224	0.021	0.0207
0.0	0.0	0.0	-248.186	1263.8834	NaN	NaN	1.2444	0.8918	0.0227	0.0214	0.0224	0.021	0.0207
0.0	0.0	0.0	-915.186	-3419.1166	NaN	NaN	0.7889	0.8919	0.0226	0.0214	0.0224	0.021	0.0206
0.0	0.0	0.0	-1520.186	1593.8834	NaN	NaN	1.3	0.8926	0.0225	0.0211	0.0223	0.021	0.0205
0.0	0.0	0.0	-2310.186	119.8834	NaN	NaN	-0.0547	0.8922	0.0226	0.0211	0.0224	0.0211	0.0205
0.0	0.0	0.0	-1581.186	397.8834	NaN	NaN	-0.3	0.8922	0.0226	0.0211	0.0224	0.0211	0.0205
0.0	0.0	0.0	-2244.186	-711.1166	NaN	NaN	0.2406	0.8917	0.0226	0.0213	0.0225	0.0212	0.0207
0.0	0.0	0.0	-1919.186	-1411.1166	NaN	NaN	0.4237	0.8916	0.0226	0.0213	0.0225	0.0213	0.0207
0.0	0.0	0.0	-2170.186	337.8834	NaN	NaN	-0.1844	0.892	0.0225	0.0212	0.0224	0.0212	0.0206
0.0	0.0	0.0	-776.186	-273.1166	NaN	NaN	0.2603	0.8921	0.0225	0.0211	0.0224	0.0213	0.0206
0.0	0.0	0.0	332.814	760.8834	NaN	NaN	0.6957	0.8923	0.0225	0.021	0.0223	0.0213	0.0206
0.0	0.0	0.0	-1022.186	366.8834	NaN	NaN	-0.3	0.8923	0.0225	0.021	0.0222	0.0214	0.0206
0.0	0.0	0.0	-3808.186	1384.8834	NaN	NaN	-0.3	0.8924	0.0225	0.021	0.0222	0.0213	0.0206
0.0	0.0	0.0	168.814	1080.8834	NaN	NaN	0.8649	0.8928	0.0224	0.0209	0.0221	0.0212	0.0206
0.0	0.0	0.0	-448.186	-407.1166	NaN	NaN	0.476	0.8925	0.0224	0.021	0.0221	0.0213	0.0206
0.0	0.0	0.0	-702.186	-41.1166	NaN	NaN	0.0553	0.8927	0.0224	0.021	0.0221	0.0212	0.0206
0.0	0.0	0.0	-1165.186	588.8834	NaN	NaN	-0.3	0.8928	0.0224	0.0211	0.022	0.0211	0.0206
0.0	0.0	0.0	-3101.186	711.8834	NaN	NaN	-0.2979	0.8924	0.0225	0.0213	0.022	0.0211	0.0207
0.0	0.0	0.0	-2474.186	-1077.1166	NaN	NaN	0.3033	0.8922	0.0224	0.0215	0.0221	0.021	0.0209
0.0	0.0	0.0	-1738.186	-1678.1166	NaN	NaN	0.4912	0.8924	0.0223	0.0215	0.022	0.0209	0.0209
0.0	0.0	0.0	-1354.186	205.8834	NaN	NaN	-0.1793	0.8924	0.0223	0.0214	0.0219	0.0209	0.0209
0.0	0.0	0.0	-616.186	-1627.1166	NaN	NaN	0.7253	0.8928	0.0223	0.0213	0.0218	0.021	0.0209
0.0	0.0	0.0	-1252.186	704.8834	NaN	NaN	-0.3	0.8931	0.0222	0.0211	0.0217	0.0211	0.0208
0.0	0.0	0.0	-1425.186	583.8834	NaN	NaN	-0.3	0.8942	0.022	0.0207	0.0215	0.021	0.0206
0.0	0.0	0.0	-1699.186	-378.1166	NaN	NaN	0.182	0.8932	0.0223	0.0208	0.0216	0.0212	0.0207
0.0	0.0	0.0	720.814	-344.1166	NaN	NaN	-0.3	0.8934	0.0223	0.0208	0.0215	0.0212	0.0207
0.0	0.0	0.0	-2406.186	-131.1166	NaN	NaN	0.0517	0.8942	0.0221	0.0207	0.0214	0.0211	0.0205
0.0	0.0	0.0	-1048.186	2387.8834	NaN	NaN	1.3	0.8946	0.022	0.0206	0.0214	0.021	0.0204
0.0	0.0	0.0	-2181.186	-924.1166	NaN	NaN	0.2976	0.8948	0.0218	0.0207	0.0215	0.0209	0.0204
0.0	0.0	0.0	-1870.186	-394.1166	NaN	NaN	0.1741	0.8949	0.0216	0.0208	0.0215	0.0209	0.0204
0.0	0.0	0.0	-2011.186	-1829.1166	NaN	NaN	0.4763	0.8951	0.0213	0.0208	0.0216	0.0209	0.0203
0.0	0.0	0.0	-628.186	1671.8834	NaN	NaN	1.3	0.8956	0.0213	0.0206	0.0216	0.0208	0.0201
0.0	0.0	0.0	-1201.186	698.8834	NaN	NaN	-0.3	0.8953	0.0212	0.0207	0.0219	0.0208	0.0201
0.0	0.0	0.0	-903.186	-1387.1166	NaN	NaN	0.6056	0.8956	0.0211	0.0207	0.0219	0.0206	0.02
0.0	0.0	0.0	-606.186	-1566.1166	NaN	NaN	0.7209	0.8959	0.021	0.0207	0.022	0.0206	0.0198
0.0	0.0	0.0	427.814	440.8834	NaN	NaN	0.5075	0.896	0.021	0.0207	0.022	0.0206	0.0197
0.0	0.0	0.0	-363.186	21.8834	NaN	NaN	-0.0641	0.895	0.0212	0.0208	0.0222	0.0208	0.0199
0.0	0.0	0.0	113.814	-1225.1166	NaN	NaN	1.1024	0.8958	0.0214	0.0206	0.022	0.0206	0.0196
0.0	0.0	0.0	-749.186	-326.1166	NaN	NaN	0.3033	0.8838	0.0241	0.0224	0.0244	0.0231	0.0223
0.0	0.0	0.0	-3546.186	2154.8834	NaN	NaN	-0.3	0.9003	0.0204	0.019	0.022	0.0204	0.018
