# Supplementary material for: DeepFRET, a software for rapid and automated single-molecule FRET data classification using deep learning
Source: eLife. 2020 Nov 3;9:e60404. doi: 10.7554/eLife.60404 (PMC7609065; doi:10.7554/eLife.60404)
Supplement: Figure 4—source data 1. [file elife-60404-fig4-data1.zip › Figure 4-source data 1/Fig_S4a/Traces/traces_all_n294/Traces_Fig2d_4mMAc_mov2_combined_tif_pair52.txt]

Exported by DeepFRET
Date: 2020-08-26, 18:13
Video filename: None
FRET pair #52
Bleaches at 142
D-Dexc-bg	A-Dexc-bg	A-Aexc-bg	D-Dexc-rw	A-Dexc-rw	A-Aexc-rw	S	E	p_bleached	p_aggregated	p_noisy	p_scrambled	p_static	p_dynamic
0.0	0.0	0.0	33784.4852	8482.8543	NaN	NaN	0.2007	0.1424	0.5832	0.0458	0.1881	0.0183	0.0222
0.0	0.0	0.0	39380.4852	6594.8543	NaN	NaN	0.1434	0.1107	0.6416	0.0433	0.1621	0.0186	0.0237
0.0	0.0	0.0	37732.4852	5899.8543	NaN	NaN	0.1352	0.103	0.6734	0.0401	0.1415	0.0184	0.0235
0.0	0.0	0.0	38992.4852	7039.8543	NaN	NaN	0.1529	0.0993	0.6803	0.0407	0.1363	0.0188	0.0246
0.0	0.0	0.0	51491.4852	7852.8543	NaN	NaN	0.1323	0.0986	0.6805	0.0417	0.1337	0.0194	0.0261
0.0	0.0	0.0	38210.4852	6904.8543	NaN	NaN	0.153	0.1002	0.6758	0.0421	0.1353	0.0196	0.027
0.0	0.0	0.0	35909.4852	9561.8543	NaN	NaN	0.2103	0.1019	0.6679	0.0432	0.1396	0.0198	0.0275
0.0	0.0	0.0	34777.4852	6982.8543	NaN	NaN	0.1672	0.1016	0.6642	0.0436	0.1429	0.0202	0.0274
0.0	0.0	0.0	38732.4852	9218.8543	NaN	NaN	0.1923	0.1027	0.6613	0.0439	0.1437	0.0203	0.0281
0.0	0.0	0.0	41646.4852	10180.8543	NaN	NaN	0.1964	0.1038	0.655	0.0443	0.1478	0.0205	0.0286
0.0	0.0	0.0	36416.4852	5527.8543	NaN	NaN	0.1318	0.1051	0.6497	0.0446	0.1508	0.0208	0.0291
0.0	0.0	0.0	28418.4852	9977.8543	NaN	NaN	0.2599	0.108	0.6436	0.0444	0.1542	0.0205	0.0293
0.0	0.0	0.0	39857.4852	6207.8543	NaN	NaN	0.1348	0.1102	0.6312	0.0455	0.1624	0.0207	0.03
0.0	0.0	0.0	33881.4852	8553.8543	NaN	NaN	0.2016	0.1141	0.6212	0.0462	0.1674	0.0209	0.0303
0.0	0.0	0.0	35859.4852	5532.8543	NaN	NaN	0.1337	0.1169	0.6151	0.046	0.1716	0.021	0.0295
0.0	0.0	0.0	29642.4852	8282.8543	NaN	NaN	0.2184	0.1177	0.6079	0.0469	0.1765	0.0217	0.0294
0.0	0.0	0.0	31144.4852	8454.8543	NaN	NaN	0.2135	0.1173	0.6124	0.0475	0.172	0.0219	0.0289
0.0	0.0	0.0	33472.4852	6583.8543	NaN	NaN	0.1644	0.1165	0.616	0.0467	0.1716	0.0209	0.0284
0.0	0.0	0.0	38029.4852	5173.8543	NaN	NaN	0.1198	0.1147	0.6206	0.046	0.1707	0.0202	0.0277
0.0	0.0	0.0	35509.4852	8070.8543	NaN	NaN	0.1852	0.1141	0.6221	0.0456	0.1705	0.0202	0.0275
0.0	0.0	0.0	35644.4852	7470.8543	NaN	NaN	0.1733	0.1137	0.6233	0.0454	0.1701	0.0202	0.0273
0.0	0.0	0.0	36247.4852	7762.8543	NaN	NaN	0.1764	0.1139	0.6216	0.0464	0.1695	0.0206	0.028
0.0	0.0	0.0	36668.4852	5617.8543	NaN	NaN	0.1329	0.1132	0.625	0.0468	0.1658	0.021	0.0282
0.0	0.0	0.0	36095.4852	5400.8543	NaN	NaN	0.1302	0.113	0.6312	0.047	0.1595	0.021	0.0283
0.0	0.0	0.0	38123.4852	7594.8543	NaN	NaN	0.1661	0.1108	0.641	0.0467	0.1529	0.0209	0.0278
0.0	0.0	0.0	30812.4852	8737.8543	NaN	NaN	0.2209	0.1096	0.6478	0.0466	0.1474	0.0209	0.0276
0.0	0.0	0.0	33736.4852	8597.8543	NaN	NaN	0.2031	0.1074	0.6577	0.0461	0.141	0.0207	0.0271
0.0	0.0	0.0	36147.4852	6516.8543	NaN	NaN	0.1527	0.1055	0.6645	0.0457	0.1371	0.0208	0.0266
0.0	0.0	0.0	36706.4852	7194.8543	NaN	NaN	0.1639	0.1046	0.6678	0.046	0.1343	0.0207	0.0266
0.0	0.0	0.0	35878.4852	6425.8543	NaN	NaN	0.1519	0.1034	0.6738	0.0459	0.1301	0.0206	0.0262
0.0	0.0	0.0	30322.4852	5829.8543	NaN	NaN	0.1613	0.1037	0.6764	0.0458	0.1276	0.0205	0.026
0.0	0.0	0.0	36292.4852	9367.8543	NaN	NaN	0.2052	0.1033	0.6811	0.0455	0.1242	0.0202	0.0256
0.0	0.0	0.0	29984.4852	5533.8543	NaN	NaN	0.1558	0.1034	0.6851	0.0452	0.1214	0.0198	0.0252
0.0	0.0	0.0	30398.4852	6929.8543	NaN	NaN	0.1856	0.1006	0.69	0.0446	0.1199	0.0198	0.025
0.0	0.0	0.0	27082.4852	6333.8543	NaN	NaN	0.1895	0.1008	0.6888	0.0445	0.1208	0.0199	0.0252
0.0	0.0	0.0	27431.4852	9160.8543	NaN	NaN	0.2503	0.0994	0.6906	0.0443	0.1204	0.0201	0.0251
0.0	0.0	0.0	29013.4852	3937.8543	NaN	NaN	0.1195	0.1012	0.687	0.0443	0.1223	0.0201	0.0252
0.0	0.0	0.0	39987.4852	6666.8543	NaN	NaN	0.1429	0.1018	0.685	0.0446	0.123	0.0203	0.0253
0.0	0.0	0.0	32877.4852	3936.8543	NaN	NaN	0.1069	0.1034	0.683	0.0443	0.1239	0.0203	0.0251
0.0	0.0	0.0	29367.4852	7547.8543	NaN	NaN	0.2045	0.1044	0.681	0.0446	0.1244	0.0204	0.0252
0.0	0.0	0.0	32775.4852	8459.8543	NaN	NaN	0.2052	0.1045	0.6792	0.0444	0.1262	0.0207	0.025
0.0	0.0	0.0	28799.4852	9830.8543	NaN	NaN	0.2545	0.1072	0.6743	0.045	0.1276	0.0207	0.0252
0.0	0.0	0.0	31432.4852	4221.8543	NaN	NaN	0.1184	0.1082	0.6718	0.0449	0.1294	0.0208	0.025
0.0	0.0	0.0	29219.4852	7100.8543	NaN	NaN	0.1955	0.1109	0.665	0.0448	0.1331	0.0209	0.0253
0.0	0.0	0.0	33793.4852	6333.8543	NaN	NaN	0.1578	0.1119	0.6613	0.0443	0.1361	0.0209	0.0255
0.0	0.0	0.0	31353.4852	6551.8543	NaN	NaN	0.1728	0.1161	0.6496	0.0444	0.1425	0.0211	0.0263
0.0	0.0	0.0	27040.4852	7050.8543	NaN	NaN	0.2068	0.1194	0.6454	0.0442	0.1437	0.021	0.0261
0.0	0.0	0.0	31320.4852	4034.8543	NaN	NaN	0.1141	0.1226	0.6403	0.0443	0.1456	0.0212	0.0259
0.0	0.0	0.0	32283.4852	4291.8543	NaN	NaN	0.1173	0.1256	0.6383	0.0445	0.1451	0.0211	0.0254
0.0	0.0	0.0	24722.4852	4236.8543	NaN	NaN	0.1463	0.1274	0.6367	0.0446	0.1453	0.0209	0.025
0.0	0.0	0.0	16942.4852	5991.8543	NaN	NaN	0.2613	0.1285	0.6354	0.0445	0.1461	0.0207	0.0249
0.0	0.0	0.0	21317.4852	6057.8543	NaN	NaN	0.2213	0.1276	0.6341	0.044	0.1488	0.0205	0.0249
0.0	0.0	0.0	22803.4852	9282.8543	NaN	NaN	0.2893	0.1287	0.6282	0.0437	0.1536	0.0204	0.0254
0.0	0.0	0.0	23404.4852	7874.8543	NaN	NaN	0.2518	0.1286	0.6232	0.0434	0.1588	0.0203	0.0257
0.0	0.0	0.0	28022.4852	6408.8543	NaN	NaN	0.1861	0.1296	0.6158	0.0437	0.1643	0.0203	0.0263
0.0	0.0	0.0	23718.4852	4374.8543	NaN	NaN	0.1557	0.1312	0.6117	0.0436	0.167	0.02	0.0264
0.0	0.0	0.0	30088.4852	4515.8543	NaN	NaN	0.1305	0.1331	0.6071	0.044	0.1691	0.0198	0.0267
0.0	0.0	0.0	24320.4852	3070.8543	NaN	NaN	0.1121	0.1342	0.6019	0.0441	0.1731	0.0197	0.0272
0.0	0.0	0.0	28279.4852	6075.8543	NaN	NaN	0.1769	0.1345	0.5988	0.0437	0.1765	0.0192	0.0274
0.0	0.0	0.0	19701.4852	5554.8543	NaN	NaN	0.2199	0.135	0.5916	0.0434	0.1835	0.0187	0.0278
0.0	0.0	0.0	21400.4852	5624.8543	NaN	NaN	0.2081	0.1352	0.5897	0.0431	0.1861	0.0179	0.0279
0.0	0.0	0.0	20256.4852	5879.8543	NaN	NaN	0.225	0.1359	0.584	0.0434	0.1908	0.0176	0.0283
0.0	0.0	0.0	24412.4852	5782.8543	NaN	NaN	0.1915	0.1368	0.5835	0.0435	0.1907	0.0173	0.0283
0.0	0.0	0.0	25141.4852	6620.8543	NaN	NaN	0.2084	0.1387	0.5775	0.0442	0.1937	0.0169	0.029
0.0	0.0	0.0	28210.4852	8291.8543	NaN	NaN	0.2272	0.1392	0.5762	0.0446	0.194	0.0167	0.0292
0.0	0.0	0.0	28847.4852	4526.8543	NaN	NaN	0.1356	0.141	0.5774	0.045	0.1907	0.0165	0.0294
0.0	0.0	0.0	35855.4852	6567.8543	NaN	NaN	0.1548	0.1398	0.5774	0.0454	0.1914	0.0165	0.0296
0.0	0.0	0.0	31249.4852	6977.8543	NaN	NaN	0.1825	0.1367	0.5735	0.0458	0.1972	0.0167	0.0301
0.0	0.0	0.0	23815.4852	6291.8543	NaN	NaN	0.209	0.1353	0.5781	0.0451	0.1951	0.0169	0.0295
0.0	0.0	0.0	22943.4852	6468.8543	NaN	NaN	0.2199	0.1346	0.5797	0.0448	0.1945	0.0172	0.0292
0.0	0.0	0.0	23796.4852	5524.8543	NaN	NaN	0.1884	0.1365	0.5834	0.0445	0.1895	0.0175	0.0285
0.0	0.0	0.0	29328.4852	6963.8543	NaN	NaN	0.1919	0.1411	0.5816	0.0448	0.1862	0.0177	0.0287
0.0	0.0	0.0	27707.4852	7149.8543	NaN	NaN	0.2051	0.1474	0.5767	0.0451	0.184	0.0178	0.029
0.0	0.0	0.0	32963.4852	5012.8543	NaN	NaN	0.132	0.1576	0.5716	0.0456	0.1784	0.0177	0.0292
0.0	0.0	0.0	33592.4852	7296.8543	NaN	NaN	0.1785	0.1633	0.5648	0.0459	0.1786	0.0179	0.0295
0.0	0.0	0.0	31518.4852	5442.8543	NaN	NaN	0.1473	0.1703	0.5649	0.046	0.1717	0.0176	0.0295
0.0	0.0	0.0	31096.4852	2603.8543	NaN	NaN	0.0773	0.1694	0.5632	0.0461	0.1735	0.0176	0.0302
0.0	0.0	0.0	28962.4852	9484.8543	NaN	NaN	0.2467	0.1649	0.5663	0.0455	0.1752	0.0177	0.0304
0.0	0.0	0.0	26188.4852	2751.8543	NaN	NaN	0.0951	0.1603	0.5687	0.0449	0.1778	0.018	0.0304
0.0	0.0	0.0	34499.4852	2822.8543	NaN	NaN	0.0756	0.1578	0.5701	0.0445	0.1789	0.018	0.0306
0.0	0.0	0.0	25496.4852	3924.8543	NaN	NaN	0.1334	0.1628	0.5675	0.0442	0.1768	0.0181	0.0305
0.0	0.0	0.0	28829.4852	2436.8543	NaN	NaN	0.0779	0.1643	0.5638	0.0445	0.1781	0.0184	0.031
0.0	0.0	0.0	23075.4852	7659.8543	NaN	NaN	0.2492	0.1708	0.5665	0.0444	0.1693	0.0183	0.0306
0.0	0.0	0.0	24521.4852	4023.8543	NaN	NaN	0.141	0.1746	0.5709	0.0448	0.1613	0.0179	0.0305
0.0	0.0	0.0	18866.4852	5974.8543	NaN	NaN	0.2405	0.1737	0.5718	0.0453	0.1604	0.018	0.0307
0.0	0.0	0.0	16233.4852	5871.8543	NaN	NaN	0.2656	0.1718	0.581	0.0451	0.1546	0.0179	0.0297
0.0	0.0	0.0	19011.4852	2839.8543	NaN	NaN	0.13	0.1688	0.5864	0.0452	0.1525	0.0181	0.029
0.0	0.0	0.0	23790.4852	5046.8543	NaN	NaN	0.175	0.1711	0.5889	0.0455	0.148	0.0178	0.0287
0.0	0.0	0.0	20710.4852	3334.8543	NaN	NaN	0.1387	0.1678	0.589	0.0457	0.1507	0.0181	0.0286
0.0	0.0	0.0	22257.4852	4502.8543	NaN	NaN	0.1683	0.1705	0.5899	0.0456	0.1476	0.0179	0.0285
0.0	0.0	0.0	24546.4852	6204.8543	NaN	NaN	0.2018	0.1686	0.5846	0.0456	0.1537	0.0182	0.0292
0.0	0.0	0.0	20867.4852	9046.8543	NaN	NaN	0.3024	0.1762	0.5793	0.0454	0.1514	0.0182	0.0295
0.0	0.0	0.0	17066.4852	7868.8543	NaN	NaN	0.3156	0.1857	0.5713	0.0461	0.1488	0.018	0.0301
0.0	0.0	0.0	26246.4852	5881.8543	NaN	NaN	0.1831	0.1836	0.5721	0.0464	0.1496	0.0181	0.0302
0.0	0.0	0.0	19617.4852	4225.8543	NaN	NaN	0.1772	0.1806	0.5707	0.0465	0.1534	0.0184	0.0305
0.0	0.0	0.0	20481.4852	5473.8543	NaN	NaN	0.2109	0.1873	0.5661	0.0466	0.1507	0.0185	0.0309
0.0	0.0	0.0	17161.4852	5538.8543	NaN	NaN	0.244	0.2019	0.5486	0.0471	0.1519	0.0186	0.0319
0.0	0.0	0.0	20745.4852	4054.8543	NaN	NaN	0.1635	0.2135	0.5408	0.0476	0.1477	0.0181	0.0324
0.0	0.0	0.0	19690.4852	2636.8543	NaN	NaN	0.1181	0.2169	0.5271	0.0483	0.1555	0.0183	0.034
0.0	0.0	0.0	16961.4852	5541.8543	NaN	NaN	0.2463	0.2039	0.5222	0.0472	0.1725	0.019	0.0352
0.0	0.0	0.0	15953.4852	3306.8543	NaN	NaN	0.1717	0.1949	0.5375	0.0454	0.1687	0.0192	0.0343
0.0	0.0	0.0	20009.4852	2145.8543	NaN	NaN	0.0969	0.1993	0.5374	0.0446	0.1653	0.0193	0.0341
0.0	0.0	0.0	16694.4852	8311.8543	NaN	NaN	0.3324	0.2145	0.5284	0.0442	0.1597	0.0197	0.0335
0.0	0.0	0.0	2208.4852	3020.8543	NaN	NaN	0.5777	0.2841	0.4791	0.0458	0.1389	0.0195	0.0325
0.0	0.0	0.0	2210.4852	3737.8543	NaN	NaN	0.6284	0.3251	0.4394	0.0478	0.136	0.0193	0.0324
0.0	0.0	0.0	4189.4852	4294.8543	NaN	NaN	0.5062	0.2957	0.4551	0.0491	0.1482	0.0189	0.033
0.0	0.0	0.0	7454.4852	6527.8543	NaN	NaN	0.4669	0.2605	0.4812	0.0491	0.157	0.0183	0.0338
0.0	0.0	0.0	22202.4852	5498.8543	NaN	NaN	0.1985	0.2222	0.5069	0.0492	0.1682	0.0181	0.0353
0.0	0.0	0.0	28804.4852	1554.8543	NaN	NaN	0.0512	0.2003	0.5189	0.0487	0.1774	0.0184	0.0364
0.0	0.0	0.0	24207.4852	4255.8543	NaN	NaN	0.1495	0.1938	0.5208	0.0473	0.1829	0.0189	0.0363
0.0	0.0	0.0	17599.4852	6189.8543	NaN	NaN	0.2602	0.1918	0.5085	0.0472	0.1952	0.0197	0.0377
0.0	0.0	0.0	23008.4852	3743.8543	NaN	NaN	0.1399	0.1909	0.5009	0.0465	0.2029	0.02	0.0388
0.0	0.0	0.0	25330.4852	4876.8543	NaN	NaN	0.1614	0.1914	0.4745	0.0469	0.2248	0.0208	0.0416
0.0	0.0	0.0	21239.4852	8345.8543	NaN	NaN	0.2821	0.1924	0.4604	0.0463	0.2363	0.0214	0.0432
0.0	0.0	0.0	20360.4852	4491.8543	NaN	NaN	0.1807	0.1907	0.441	0.0466	0.2539	0.0218	0.046
0.0	0.0	0.0	22089.4852	8344.8543	NaN	NaN	0.2742	0.1875	0.4186	0.0463	0.276	0.0227	0.0489
0.0	0.0	0.0	16713.4852	6966.8543	NaN	NaN	0.2942	0.2006	0.406	0.0452	0.2759	0.0236	0.0488
0.0	0.0	0.0	20095.4852	5688.8543	NaN	NaN	0.2206	0.2128	0.3954	0.0451	0.2732	0.0241	0.0495
0.0	0.0	0.0	21849.4852	4612.8543	NaN	NaN	0.1743	0.2176	0.3844	0.0441	0.2782	0.0251	0.0506
0.0	0.0	0.0	18791.4852	5421.8543	NaN	NaN	0.2239	0.2317	0.3774	0.0429	0.2717	0.026	0.0503
0.0	0.0	0.0	16076.4852	4757.8543	NaN	NaN	0.2284	0.2442	0.3643	0.0418	0.2726	0.0268	0.0503
0.0	0.0	0.0	16477.4852	5678.8543	NaN	NaN	0.2563	0.2472	0.3563	0.0406	0.2774	0.028	0.0505
0.0	0.0	0.0	17822.4852	4184.8543	NaN	NaN	0.1902	0.2605	0.3515	0.0391	0.2714	0.029	0.0485
0.0	0.0	0.0	26486.4852	7121.8543	NaN	NaN	0.2119	0.2681	0.3522	0.0384	0.2642	0.0299	0.0472
0.0	0.0	0.0	16774.4852	2657.8543	NaN	NaN	0.1368	0.2832	0.3436	0.0378	0.2586	0.0309	0.0459
0.0	0.0	0.0	19583.4852	4306.8543	NaN	NaN	0.1803	0.2934	0.3365	0.0373	0.2569	0.0316	0.0444
0.0	0.0	0.0	17546.4852	3825.8543	NaN	NaN	0.179	0.29	0.3303	0.0373	0.2653	0.0325	0.0446
0.0	0.0	0.0	21036.4852	3548.8543	NaN	NaN	0.1443	0.299	0.3239	0.0367	0.2633	0.0333	0.0437
0.0	0.0	0.0	21837.4852	5177.8543	NaN	NaN	0.1917	0.3005	0.3127	0.0372	0.2713	0.0337	0.0446
0.0	0.0	0.0	21083.4852	7890.8543	NaN	NaN	0.2723	0.2916	0.2987	0.0367	0.292	0.0351	0.0459
0.0	0.0	0.0	24395.4852	7910.8543	NaN	NaN	0.2449	0.2973	0.2906	0.0356	0.2952	0.0366	0.0448
0.0	0.0	0.0	19652.4852	5449.8543	NaN	NaN	0.2171	0.3103	0.2833	0.0346	0.2908	0.0379	0.0431
0.0	0.0	0.0	21964.4852	4585.8543	NaN	NaN	0.1727	0.3197	0.2774	0.0337	0.2889	0.0386	0.0417
0.0	0.0	0.0	21160.4852	6097.8543	NaN	NaN	0.2237	0.3237	0.2658	0.0321	0.2979	0.0406	0.04
0.0	0.0	0.0	20171.4852	4277.8543	NaN	NaN	0.175	0.34	0.2576	0.0303	0.2927	0.0421	0.0373
0.0	0.0	0.0	24912.4852	6997.8543	NaN	NaN	0.2193	0.3542	0.246	0.0291	0.2911	0.0438	0.0358
0.0	0.0	0.0	19604.4852	2663.8543	NaN	NaN	0.1196	0.3827	0.2366	0.028	0.2753	0.044	0.0334
0.0	0.0	0.0	22142.4852	4631.8543	NaN	NaN	0.173	0.3863	0.2312	0.0278	0.2775	0.0446	0.0327
0.0	0.0	0.0	24319.4852	6211.8543	NaN	NaN	0.2035	0.3991	0.228	0.0273	0.2699	0.0445	0.0314
0.0	0.0	0.0	24099.4852	5662.8543	NaN	NaN	0.1903	0.4186	0.2217	0.0272	0.2582	0.0436	0.0307
0.0	0.0	0.0	22878.4852	5374.8543	NaN	NaN	0.1902	0.4397	0.2096	0.0268	0.2506	0.0431	0.0301
0.0	0.0	0.0	13318.4852	4889.8543	NaN	NaN	0.2686	0.4653	0.1969	0.0263	0.2391	0.0428	0.0296
0.0	0.0	0.0	16448.4852	1756.8543	NaN	NaN	0.0965	0.502	0.1831	0.0256	0.2193	0.0411	0.0289
0.0	0.0	0.0	19523.4852	2903.8543	NaN	NaN	0.1295	0.5127	0.1723	0.0257	0.219	0.0411	0.0292
0.0	0.0	0.0	16977.4852	6231.8543	NaN	NaN	0.2685	0.516	0.1659	0.0259	0.2208	0.0416	0.0297
0.0	0.0	0.0	17252.4852	2592.8543	NaN	NaN	0.1307	0.5226	0.161	0.0258	0.2193	0.0418	0.0295
0.0	0.0	0.0	21062.4852	5233.8543	NaN	NaN	0.199	0.5121	0.1617	0.0262	0.2258	0.0435	0.0306
0.0	0.0	0.0	19319.4852	4477.8543	NaN	NaN	0.1882	0.5416	0.1545	0.0257	0.2027	0.0446	0.0309
0.0	0.0	0.0	12398.4852	469.8543	NaN	NaN	0.0365	0.6301	0.1301	0.0238	0.147	0.0403	0.0287
0.0	0.0	0.0	5510.4852	-418.1457	NaN	NaN	-0.0821	0.7094	0.0999	0.0223	0.1056	0.0365	0.0263
0.0	0.0	0.0	3192.4852	2008.8543	NaN	NaN	0.3862	0.7566	0.0813	0.0223	0.0806	0.0342	0.0249
0.0	0.0	0.0	3255.4852	3192.8543	NaN	NaN	0.4951	0.7773	0.072	0.0217	0.0719	0.0329	0.0241
0.0	0.0	0.0	2229.4852	4379.8543	NaN	NaN	0.6627	0.7675	0.0737	0.0223	0.079	0.0333	0.0243
0.0	0.0	0.0	4155.4852	3848.8543	NaN	NaN	0.4808	0.7553	0.0766	0.0226	0.0877	0.0334	0.0243
0.0	0.0	0.0	5013.4852	5056.8543	NaN	NaN	0.5022	0.7367	0.081	0.0233	0.1002	0.0338	0.025
0.0	0.0	0.0	2891.4852	4313.8543	NaN	NaN	0.5987	0.7241	0.0839	0.0241	0.1089	0.0335	0.0255
0.0	0.0	0.0	8362.4852	4999.8543	NaN	NaN	0.3742	0.7207	0.082	0.0246	0.1143	0.0327	0.0257
0.0	0.0	0.0	15614.4852	5359.8543	NaN	NaN	0.2555	0.6983	0.086	0.0264	0.1298	0.0324	0.027
0.0	0.0	0.0	11507.4852	2106.8543	NaN	NaN	0.1548	0.7057	0.0809	0.0265	0.1289	0.0309	0.0272
0.0	0.0	0.0	9090.4852	3272.8543	NaN	NaN	0.2647	0.7036	0.0761	0.0275	0.1343	0.0302	0.0284
0.0	0.0	0.0	7845.4852	5022.8543	NaN	NaN	0.3903	0.6741	0.0774	0.0297	0.1586	0.0298	0.0305
0.0	0.0	0.0	11581.4852	2288.8543	NaN	NaN	0.165	0.632	0.0836	0.0314	0.1904	0.0302	0.0325
0.0	0.0	0.0	9674.4852	3976.8543	NaN	NaN	0.2913	0.6046	0.0868	0.0317	0.2136	0.0299	0.0333
0.0	0.0	0.0	8322.4852	3189.8543	NaN	NaN	0.2771	0.5446	0.0942	0.0335	0.2608	0.0308	0.0361
0.0	0.0	0.0	8728.4852	632.8543	NaN	NaN	0.0676	0.5203	0.1009	0.0319	0.2791	0.0315	0.0363
0.0	0.0	0.0	9859.4852	6698.8543	NaN	NaN	0.4046	0.483	0.1068	0.0324	0.307	0.0321	0.0387
0.0	0.0	0.0	11470.4852	5373.8543	NaN	NaN	0.319	0.4669	0.1127	0.0312	0.3165	0.033	0.0397
0.0	0.0	0.0	5729.4852	6997.8543	NaN	NaN	0.5498	0.4594	0.1189	0.0305	0.3172	0.0333	0.0406
0.0	0.0	0.0	6391.4852	7061.8543	NaN	NaN	0.5249	0.4155	0.1264	0.0313	0.3495	0.0336	0.0437
0.0	0.0	0.0	8276.4852	5731.8543	NaN	NaN	0.4092	0.4087	0.1356	0.0293	0.3481	0.0348	0.0434
0.0	0.0	0.0	8192.4852	7020.8543	NaN	NaN	0.4615	0.409	0.1417	0.0293	0.3396	0.0359	0.0446
0.0	0.0	0.0	7312.4852	2563.8543	NaN	NaN	0.2596	0.4449	0.1433	0.0279	0.304	0.0361	0.0438
0.0	0.0	0.0	8546.4852	1885.8543	NaN	NaN	0.1808	0.416	0.1505	0.0298	0.3214	0.0355	0.0468
0.0	0.0	0.0	11896.4852	7525.8543	NaN	NaN	0.3875	0.3751	0.163	0.0301	0.3475	0.0355	0.0487
0.0	0.0	0.0	6704.4852	5903.8543	NaN	NaN	0.4682	0.3953	0.1697	0.0285	0.3233	0.036	0.0472
0.0	0.0	0.0	11296.4852	2041.8543	NaN	NaN	0.1531	0.3706	0.1754	0.0307	0.3376	0.0355	0.0502
0.0	0.0	0.0	13816.4852	3825.8543	NaN	NaN	0.2169	0.3471	0.1812	0.0309	0.3547	0.035	0.0512
0.0	0.0	0.0	14739.4852	8674.8543	NaN	NaN	0.3705	0.3158	0.1851	0.0313	0.3802	0.0355	0.0521
0.0	0.0	0.0	13709.4852	3657.8543	NaN	NaN	0.2106	0.3315	0.1858	0.0303	0.3659	0.0358	0.0507
0.0	0.0	0.0	12948.4852	6251.8543	NaN	NaN	0.3256	0.2974	0.1866	0.0327	0.395	0.0352	0.0531
0.0	0.0	0.0	14950.4852	5884.8543	NaN	NaN	0.2824	0.2842	0.1862	0.0322	0.4109	0.0349	0.0517
0.0	0.0	0.0	13848.4852	7386.8543	NaN	NaN	0.3479	0.2654	0.1937	0.0333	0.4214	0.0348	0.0514
0.0	0.0	0.0	8284.4852	3522.8543	NaN	NaN	0.2984	0.278	0.2011	0.0332	0.4038	0.0349	0.049
0.0	0.0	0.0	16838.4852	3502.8543	NaN	NaN	0.1722	0.2543	0.209	0.0351	0.418	0.0343	0.0493
0.0	0.0	0.0	8098.4852	5616.8543	NaN	NaN	0.4095	0.2564	0.218	0.0347	0.4097	0.0346	0.0465
0.0	0.0	0.0	8081.4852	5323.8543	NaN	NaN	0.3971	0.2299	0.2292	0.0369	0.4235	0.0341	0.0464
0.0	0.0	0.0	11044.4852	6041.8543	NaN	NaN	0.3536	0.2224	0.2364	0.0369	0.4251	0.0341	0.0452
0.0	0.0	0.0	9547.4852	5178.8543	NaN	NaN	0.3517	0.2105	0.2389	0.037	0.4354	0.0341	0.0441
0.0	0.0	0.0	12576.4852	5711.8543	NaN	NaN	0.3123	0.2022	0.2434	0.0375	0.4388	0.0338	0.0443
0.0	0.0	0.0	7941.4852	3508.8543	NaN	NaN	0.3064	0.2065	0.2388	0.036	0.4421	0.0339	0.0427
0.0	0.0	0.0	10015.4852	6834.8543	NaN	NaN	0.4056	0.1935	0.2381	0.0365	0.455	0.0337	0.0432
0.0	0.0	0.0	11279.4852	1258.8543	NaN	NaN	0.1004	0.2159	0.2424	0.0346	0.4319	0.0345	0.0407
0.0	0.0	0.0	14447.4852	2603.8543	NaN	NaN	0.1527	0.1945	0.2369	0.0364	0.4566	0.0331	0.0424
0.0	0.0	0.0	12853.4852	5305.8543	NaN	NaN	0.2922	0.1808	0.2329	0.0355	0.476	0.0325	0.0424
0.0	0.0	0.0	7647.4852	6610.8543	NaN	NaN	0.4636	0.1686	0.2261	0.0348	0.4959	0.0322	0.0424
0.0	0.0	0.0	10281.4852	2522.8543	NaN	NaN	0.197	0.1625	0.2185	0.0337	0.5111	0.0317	0.0425
0.0	0.0	0.0	9564.4852	5849.8543	NaN	NaN	0.3795	0.153	0.2051	0.0322	0.5359	0.0312	0.0426
0.0	0.0	0.0	7383.4852	6896.8543	NaN	NaN	0.483	0.1512	0.1953	0.0313	0.5484	0.0311	0.0428
0.0	0.0	0.0	9764.4852	6925.8543	NaN	NaN	0.415	0.1453	0.1886	0.0307	0.5613	0.0308	0.0434
0.0	0.0	0.0	11695.4852	6419.8543	NaN	NaN	0.3544	0.1438	0.1793	0.0296	0.5726	0.0309	0.0438
0.0	0.0	0.0	12223.4852	7143.8543	NaN	NaN	0.3689	0.149	0.1734	0.029	0.573	0.0313	0.0444
0.0	0.0	0.0	15504.4852	3457.8543	NaN	NaN	0.1824	0.153	0.1683	0.0283	0.5742	0.0313	0.0449
0.0	0.0	0.0	16839.4852	4686.8543	NaN	NaN	0.2177	0.1476	0.1611	0.0272	0.5881	0.0313	0.0448
0.0	0.0	0.0	15060.4852	6947.8543	NaN	NaN	0.3157	0.147	0.1568	0.0264	0.5938	0.0312	0.0448
0.0	0.0	0.0	15467.4852	6835.8543	NaN	NaN	0.3065	0.147	0.1524	0.0259	0.5987	0.0316	0.0445
0.0	0.0	0.0	14662.4852	4222.8543	NaN	NaN	0.2236	0.1481	0.15	0.0255	0.6004	0.0319	0.0441
0.0	0.0	0.0	13250.4852	4591.8543	NaN	NaN	0.2574	0.1479	0.1478	0.0253	0.6031	0.032	0.0439
0.0	0.0	0.0	18182.4852	4252.8543	NaN	NaN	0.1896	0.1448	0.1477	0.025	0.6061	0.0322	0.0441
0.0	0.0	0.0	15197.4852	3659.8543	NaN	NaN	0.1941	0.1437	0.1471	0.0249	0.6078	0.0326	0.0439
0.0	0.0	0.0	9739.4852	2478.8543	NaN	NaN	0.2029	0.1448	0.1469	0.025	0.6071	0.0331	0.0432
0.0	0.0	0.0	15666.4852	4076.8543	NaN	NaN	0.2065	0.1419	0.1472	0.0248	0.6094	0.0332	0.0434
0.0	0.0	0.0	12402.4852	6215.8543	NaN	NaN	0.3339	0.141	0.1474	0.0248	0.61	0.0337	0.043
0.0	0.0	0.0	14284.4852	7575.8543	NaN	NaN	0.3466	0.141	0.1485	0.0251	0.6085	0.0342	0.0427
0.0	0.0	0.0	17569.4852	4194.8543	NaN	NaN	0.1927	0.1424	0.1483	0.0253	0.6069	0.0346	0.0425
0.0	0.0	0.0	20539.4852	8123.8543	NaN	NaN	0.2834	0.142	0.1485	0.0252	0.6069	0.0351	0.0423
0.0	0.0	0.0	21583.4852	8544.8543	NaN	NaN	0.2836	0.1415	0.1498	0.0254	0.6054	0.0353	0.0425
0.0	0.0	0.0	18207.4852	3495.8543	NaN	NaN	0.1611	0.1436	0.1502	0.0255	0.6028	0.0357	0.0422
0.0	0.0	0.0	19350.4852	7133.8543	NaN	NaN	0.2694	0.1422	0.1505	0.0255	0.6039	0.0357	0.0421
0.0	0.0	0.0	19441.4852	2870.8543	NaN	NaN	0.1287	0.1402	0.152	0.0255	0.6046	0.0357	0.0419
0.0	0.0	0.0	16865.4852	3416.8543	NaN	NaN	0.1685	0.1397	0.1546	0.0257	0.6026	0.0358	0.0417
0.0	0.0	0.0	17488.4852	8310.8543	NaN	NaN	0.3221	0.1353	0.1553	0.0259	0.606	0.0354	0.0421
0.0	0.0	0.0	12827.4852	8031.8543	NaN	NaN	0.385	0.1337	0.1577	0.0256	0.6062	0.0356	0.0412
0.0	0.0	0.0	14945.4852	6914.8543	NaN	NaN	0.3163	0.1334	0.1641	0.0262	0.6	0.0352	0.0411
0.0	0.0	0.0	16705.4852	6759.8543	NaN	NaN	0.2881	0.1317	0.1644	0.0261	0.6018	0.0348	0.0413
0.0	0.0	0.0	13225.4852	7592.8543	NaN	NaN	0.3647	0.1309	0.1689	0.0263	0.5984	0.0343	0.0412
0.0	0.0	0.0	16065.4852	5811.8543	NaN	NaN	0.2657	0.1304	0.1731	0.0266	0.595	0.0335	0.0414
0.0	0.0	0.0	19152.4852	6579.8543	NaN	NaN	0.2557	0.1273	0.176	0.0268	0.5955	0.0324	0.042
0.0	0.0	0.0	14702.4852	4520.8543	NaN	NaN	0.2352	0.1264	0.1795	0.0269	0.5939	0.0315	0.0418
0.0	0.0	0.0	17121.4852	6885.8543	NaN	NaN	0.2868	0.1238	0.1837	0.0274	0.5922	0.0302	0.0427
0.0	0.0	0.0	19815.4852	6026.8543	NaN	NaN	0.2332	0.1218	0.1847	0.0275	0.5939	0.0294	0.0427
0.0	0.0	0.0	19475.4852	4960.8543	NaN	NaN	0.203	0.1235	0.189	0.0277	0.5882	0.0289	0.0427
0.0	0.0	0.0	17906.4852	5148.8543	NaN	NaN	0.2233	0.1254	0.1899	0.0283	0.5847	0.0284	0.0433
0.0	0.0	0.0	17457.4852	6394.8543	NaN	NaN	0.2681	0.1257	0.1886	0.0281	0.5861	0.028	0.0434
0.0	0.0	0.0	14523.4852	7217.8543	NaN	NaN	0.332	0.1276	0.1906	0.0284	0.5819	0.0277	0.0439
0.0	0.0	0.0	17457.4852	4818.8543	NaN	NaN	0.2163	0.1297	0.1891	0.0287	0.5807	0.0274	0.0444
0.0	0.0	0.0	20909.4852	5992.8543	NaN	NaN	0.2228	0.1328	0.1883	0.0285	0.5787	0.0275	0.0442
0.0	0.0	0.0	15791.4852	6377.8543	NaN	NaN	0.2877	0.1368	0.191	0.0292	0.5712	0.0273	0.0446
0.0	0.0	0.0	17977.4852	4598.8543	NaN	NaN	0.2037	0.14	0.1895	0.0293	0.5695	0.0271	0.0446
0.0	0.0	0.0	21508.4852	8355.8543	NaN	NaN	0.2798	0.141	0.192	0.0295	0.566	0.027	0.0445
0.0	0.0	0.0	18186.4852	8968.8543	NaN	NaN	0.3303	0.1438	0.1981	0.0308	0.5556	0.0269	0.0448
0.0	0.0	0.0	22243.4852	2183.8543	NaN	NaN	0.0894	0.1432	0.2012	0.031	0.5531	0.0265	0.0451
0.0	0.0	0.0	15446.4852	7071.8543	NaN	NaN	0.314	0.1374	0.2043	0.0311	0.5555	0.0267	0.0451
0.0	0.0	0.0	13150.4852	2726.8543	NaN	NaN	0.1717	0.1364	0.2072	0.0314	0.5532	0.0267	0.0451
0.0	0.0	0.0	15183.4852	2916.8543	NaN	NaN	0.1611	0.1345	0.2086	0.0316	0.5531	0.0267	0.0455
0.0	0.0	0.0	14288.4852	3483.8543	NaN	NaN	0.196	0.1326	0.2079	0.0315	0.5555	0.0268	0.0458
0.0	0.0	0.0	20496.4852	7359.8543	NaN	NaN	0.2642	0.1335	0.207	0.0311	0.556	0.0271	0.0454
0.0	0.0	0.0	23839.4852	5444.8543	NaN	NaN	0.1859	0.1343	0.2079	0.0313	0.5534	0.0274	0.0457
0.0	0.0	0.0	14959.4852	2714.8543	NaN	NaN	0.1536	0.1397	0.2062	0.031	0.5499	0.0275	0.0457
0.0	0.0	0.0	24407.4852	7130.8543	NaN	NaN	0.2261	0.1376	0.2082	0.0311	0.5489	0.0277	0.0464
0.0	0.0	0.0	16294.4852	8139.8543	NaN	NaN	0.3331	0.1372	0.1998	0.0302	0.5588	0.0281	0.0458
0.0	0.0	0.0	22009.4852	5797.8543	NaN	NaN	0.2085	0.1373	0.2031	0.0305	0.5544	0.028	0.0466
0.0	0.0	0.0	20927.4852	4165.8543	NaN	NaN	0.166	0.143	0.1932	0.0295	0.5594	0.0281	0.0468
0.0	0.0	0.0	21971.4852	4058.8543	NaN	NaN	0.1559	0.1419	0.1935	0.0293	0.5599	0.0284	0.047
0.0	0.0	0.0	18851.4852	5468.8543	NaN	NaN	0.2249	0.1467	0.1899	0.0292	0.5587	0.0284	0.0472
0.0	0.0	0.0	15834.4852	5523.8543	NaN	NaN	0.2586	0.1497	0.1913	0.0296	0.5529	0.0286	0.0479
0.0	0.0	0.0	11630.4852	5248.8543	NaN	NaN	0.311	0.1574	0.1911	0.0298	0.5438	0.0293	0.0485
0.0	0.0	0.0	8522.4852	3188.8543	NaN	NaN	0.2723	0.1792	0.1942	0.0299	0.517	0.0302	0.0494
0.0	0.0	0.0	11719.4852	5607.8543	NaN	NaN	0.3236	0.189	0.1988	0.0305	0.4999	0.031	0.0508
0.0	0.0	0.0	10796.4852	1026.8543	NaN	NaN	0.0868	0.2187	0.204	0.0299	0.4651	0.0324	0.0499
0.0	0.0	0.0	7549.4852	5291.8543	NaN	NaN	0.4121	0.2256	0.2016	0.03	0.4587	0.0334	0.0507
0.0	0.0	0.0	7329.4852	5869.8543	NaN	NaN	0.4447	0.2439	0.2008	0.0293	0.4412	0.0344	0.0504
0.0	0.0	0.0	4345.4852	3830.8543	NaN	NaN	0.4685	0.258	0.1968	0.0291	0.4307	0.0352	0.0501
0.0	0.0	0.0	7634.4852	3850.8543	NaN	NaN	0.3353	0.2563	0.1925	0.0292	0.4362	0.0352	0.0505
0.0	0.0	0.0	8271.4852	7251.8543	NaN	NaN	0.4672	0.2332	0.1895	0.0292	0.4613	0.0354	0.0514
0.0	0.0	0.0	6330.4852	3288.8543	NaN	NaN	0.3419	0.2223	0.1889	0.0286	0.4734	0.0359	0.0508
0.0	0.0	0.0	9669.4852	3757.8543	NaN	NaN	0.2799	0.2107	0.1865	0.0286	0.4869	0.0362	0.0511
0.0	0.0	0.0	10536.4852	2294.8543	NaN	NaN	0.1788	0.2101	0.1851	0.0282	0.4894	0.0369	0.0504
0.0	0.0	0.0	8292.4852	3201.8543	NaN	NaN	0.2786	0.2073	0.1827	0.0284	0.4943	0.0372	0.0503
0.0	0.0	0.0	8591.4852	4290.8543	NaN	NaN	0.3331	0.2062	0.1812	0.0282	0.4971	0.0374	0.0499
0.0	0.0	0.0	9051.4852	7548.8543	NaN	NaN	0.4547	0.1999	0.1772	0.0283	0.5069	0.0378	0.0499
0.0	0.0	0.0	9708.4852	7674.8543	NaN	NaN	0.4415	0.1959	0.1768	0.0283	0.5113	0.038	0.0497
0.0	0.0	0.0	9537.4852	5199.8543	NaN	NaN	0.3528	0.19	0.1742	0.0283	0.5199	0.038	0.0495
0.0	0.0	0.0	8372.4852	3384.8543	NaN	NaN	0.2879	0.1851	0.1721	0.0279	0.5281	0.0382	0.0486
0.0	0.0	0.0	13049.4852	6484.8543	NaN	NaN	0.332	0.1723	0.1728	0.0283	0.5398	0.0378	0.049
0.0	0.0	0.0	7873.4852	126.8543	NaN	NaN	0.0159	0.1785	0.1748	0.0278	0.534	0.0381	0.0468
0.0	0.0	0.0	9805.4852	9077.8543	NaN	NaN	0.4807	0.1578	0.1726	0.0286	0.5565	0.0365	0.0479
0.0	0.0	0.0	6469.4852	7057.8543	NaN	NaN	0.5217	0.1542	0.177	0.0284	0.5582	0.0357	0.0465
0.0	0.0	0.0	8377.4852	5235.8543	NaN	NaN	0.3846	0.1421	0.184	0.0296	0.5644	0.0338	0.0461
0.0	0.0	0.0	9384.4852	2425.8543	NaN	NaN	0.2054	0.1377	0.1996	0.0309	0.5547	0.033	0.0441
0.0	0.0	0.0	6188.4852	3568.8543	NaN	NaN	0.3658	0.1211	0.2145	0.0331	0.5554	0.0325	0.0434
0.0	0.0	0.0	8774.4852	3929.8543	NaN	NaN	0.3093	0.1143	0.2384	0.0351	0.5348	0.0339	0.0434
0.0	0.0	0.0	8063.4852	4372.8543	NaN	NaN	0.3516	0.1068	0.2607	0.0376	0.5147	0.0356	0.0446
0.0	0.0	0.0	6426.4852	6785.8543	NaN	NaN	0.5136	0.0998	0.2836	0.0397	0.4933	0.0377	0.0458
0.0	0.0	0.0	9190.4852	4454.8543	NaN	NaN	0.3265	0.0935	0.3049	0.0418	0.4728	0.0396	0.0474
0.0	0.0	0.0	4924.4852	7368.8543	NaN	NaN	0.5994	0.0899	0.3234	0.0433	0.4538	0.0413	0.0483
0.0	0.0	0.0	10495.4852	2856.8543	NaN	NaN	0.214	0.0867	0.3372	0.0451	0.4392	0.0428	0.049
0.0	0.0	0.0	7589.4852	2269.8543	NaN	NaN	0.2302	0.0876	0.3462	0.0455	0.4279	0.0435	0.0492
0.0	0.0	0.0	10971.4852	4077.8543	NaN	NaN	0.271	0.0843	0.3515	0.0467	0.4233	0.0445	0.0496
0.0	0.0	0.0	8584.4852	2217.8543	NaN	NaN	0.2053	0.0855	0.3544	0.0464	0.4193	0.0444	0.0499
0.0	0.0	0.0	9950.4852	4644.8543	NaN	NaN	0.3182	0.0806	0.3488	0.0464	0.4301	0.0439	0.0502
0.0	0.0	0.0	12225.4852	6815.8543	NaN	NaN	0.358	0.0766	0.3386	0.0454	0.4468	0.0428	0.0498
0.0	0.0	0.0	9159.4852	8647.8543	NaN	NaN	0.4856	0.0738	0.3266	0.0449	0.4637	0.0417	0.0493
0.0	0.0	0.0	9811.4852	2187.8543	NaN	NaN	0.1823	0.0737	0.3124	0.0436	0.4822	0.0399	0.0483
0.0	0.0	0.0	7688.4852	5038.8543	NaN	NaN	0.3959	0.073	0.2972	0.0424	0.5016	0.0384	0.0474
0.0	0.0	0.0	8622.4852	5601.8543	NaN	NaN	0.3938	0.0738	0.2857	0.0416	0.515	0.0374	0.0465
0.0	0.0	0.0	12402.4852	4190.8543	NaN	NaN	0.2526	0.075	0.2736	0.0405	0.5291	0.036	0.0458
0.0	0.0	0.0	10682.4852	7986.8543	NaN	NaN	0.4278	0.0752	0.2639	0.0396	0.5416	0.0349	0.0448
0.0	0.0	0.0	11793.4852	6487.8543	NaN	NaN	0.3549	0.0748	0.252	0.0384	0.5574	0.0338	0.0436
0.0	0.0	0.0	12644.4852	7374.8543	NaN	NaN	0.3684	0.0741	0.2423	0.0375	0.5698	0.0331	0.0432
0.0	0.0	0.0	10982.4852	4567.8543	NaN	NaN	0.2937	0.0741	0.2346	0.0367	0.5795	0.0326	0.0426
0.0	0.0	0.0	9438.4852	3437.8543	NaN	NaN	0.267	0.0748	0.2298	0.0364	0.5841	0.0326	0.0423
0.0	0.0	0.0	9584.4852	2335.8543	NaN	NaN	0.196	0.0748	0.2278	0.0365	0.5859	0.0328	0.0421
0.0	0.0	0.0	10764.4852	3109.8543	NaN	NaN	0.2241	0.0746	0.2231	0.0361	0.5916	0.0329	0.0417
0.0	0.0	0.0	14744.4852	6625.8543	NaN	NaN	0.31	0.0733	0.2224	0.036	0.5936	0.0331	0.0415
0.0	0.0	0.0	11497.4852	4311.8543	NaN	NaN	0.2727	0.0726	0.2203	0.0357	0.5973	0.0331	0.041
0.0	0.0	0.0	12076.4852	3499.8543	NaN	NaN	0.2247	0.0718	0.22	0.0353	0.5992	0.0331	0.0406
0.0	0.0	0.0	9427.4852	7371.8543	NaN	NaN	0.4388	0.0715	0.2188	0.0351	0.6009	0.0332	0.0405
0.0	0.0	0.0	10065.4852	6313.8543	NaN	NaN	0.3855	0.0711	0.2191	0.0352	0.601	0.033	0.0405
0.0	0.0	0.0	11728.4852	7307.8543	NaN	NaN	0.3839	0.0715	0.2196	0.0358	0.5999	0.0328	0.0405
0.0	0.0	0.0	10553.4852	5744.8543	NaN	NaN	0.3525	0.0708	0.2215	0.0365	0.5978	0.0328	0.0406
0.0	0.0	0.0	14083.4852	5730.8543	NaN	NaN	0.2892	0.0696	0.2236	0.037	0.5954	0.0329	0.0414
0.0	0.0	0.0	13382.4852	4794.8543	NaN	NaN	0.2638	0.0684	0.2276	0.0376	0.5911	0.033	0.0424
0.0	0.0	0.0	12293.4852	6888.8543	NaN	NaN	0.3591	0.0673	0.2312	0.038	0.5869	0.0332	0.0434
0.0	0.0	0.0	11126.4852	5292.8543	NaN	NaN	0.3224	0.0663	0.2359	0.039	0.581	0.0334	0.0444
0.0	0.0	0.0	7444.4852	2934.8543	NaN	NaN	0.2828	0.0658	0.2387	0.0396	0.5775	0.0334	0.045
0.0	0.0	0.0	10841.4852	6500.8543	NaN	NaN	0.3749	0.065	0.241	0.0401	0.5743	0.0338	0.046
0.0	0.0	0.0	12896.4852	5896.8543	NaN	NaN	0.3138	0.0647	0.2441	0.0412	0.5693	0.0341	0.0466
0.0	0.0	0.0	12480.4852	2970.8543	NaN	NaN	0.1923	0.0649	0.2465	0.0422	0.5658	0.0339	0.0467
0.0	0.0	0.0	12672.4852	6478.8543	NaN	NaN	0.3383	0.0647	0.2473	0.0423	0.5646	0.0339	0.0473
0.0	0.0	0.0	9774.4852	5104.8543	NaN	NaN	0.3431	0.0647	0.2475	0.0423	0.5641	0.0338	0.0477
0.0	0.0	0.0	14838.4852	4826.8543	NaN	NaN	0.2454	0.0651	0.2476	0.0423	0.5632	0.0338	0.0481
0.0	0.0	0.0	12154.4852	2284.8543	NaN	NaN	0.1582	0.0663	0.2477	0.0427	0.5618	0.0335	0.0479
0.0	0.0	0.0	14279.4852	-1703.1457	NaN	NaN	-0.1354	0.0668	0.2488	0.043	0.5599	0.0334	0.0481
0.0	0.0	0.0	13661.4852	4221.8543	NaN	NaN	0.2361	0.0676	0.2472	0.0426	0.5612	0.0332	0.0482
0.0	0.0	0.0	13757.4852	4429.8543	NaN	NaN	0.2436	0.0678	0.2469	0.0425	0.5618	0.0331	0.0479
0.0	0.0	0.0	11405.4852	7217.8543	NaN	NaN	0.3876	0.0696	0.2452	0.0426	0.5624	0.0329	0.0474
0.0	0.0	0.0	11711.4852	1679.8543	NaN	NaN	0.1254	0.0705	0.2441	0.0424	0.5636	0.0325	0.0469
0.0	0.0	0.0	10805.4852	6117.8543	NaN	NaN	0.3615	0.0713	0.2411	0.0417	0.5673	0.0323	0.0464
0.0	0.0	0.0	7985.4852	3691.8543	NaN	NaN	0.3162	0.0727	0.242	0.0422	0.5651	0.0322	0.0458
0.0	0.0	0.0	12830.4852	5729.8543	NaN	NaN	0.3087	0.0741	0.2428	0.0424	0.563	0.0322	0.0455
0.0	0.0	0.0	11941.4852	4146.8543	NaN	NaN	0.2578	0.076	0.2454	0.0427	0.5589	0.0321	0.0449
0.0	0.0	0.0	11925.4852	4360.8543	NaN	NaN	0.2678	0.077	0.2485	0.0431	0.5538	0.0326	0.045
0.0	0.0	0.0	12655.4852	2263.8543	NaN	NaN	0.1517	0.0782	0.2525	0.0439	0.5473	0.033	0.0451
0.0	0.0	0.0	18831.4852	1242.8543	NaN	NaN	0.0619	0.0778	0.2558	0.0441	0.5439	0.0333	0.0451
0.0	0.0	0.0	11960.4852	5579.8543	NaN	NaN	0.3181	0.0796	0.2624	0.045	0.5344	0.0338	0.0449
0.0	0.0	0.0	9334.4852	1968.8543	NaN	NaN	0.1742	0.0816	0.2711	0.0457	0.5226	0.0341	0.045
0.0	0.0	0.0	12204.4852	6880.8543	NaN	NaN	0.3605	0.0801	0.2771	0.0459	0.5168	0.0344	0.0457
0.0	0.0	0.0	12144.4852	6646.8543	NaN	NaN	0.3537	0.079	0.2849	0.0466	0.5079	0.0351	0.0465
0.0	0.0	0.0	10390.4852	4717.8543	NaN	NaN	0.3123	0.0795	0.2948	0.0473	0.4959	0.0355	0.047
0.0	0.0	0.0	13009.4852	5045.8543	NaN	NaN	0.2795	0.0772	0.3006	0.0476	0.4896	0.0364	0.0486
0.0	0.0	0.0	10971.4852	3669.8543	NaN	NaN	0.2507	0.0765	0.306	0.0483	0.4822	0.0373	0.0496
0.0	0.0	0.0	13660.4852	6046.8543	NaN	NaN	0.3068	0.0764	0.3144	0.0501	0.4707	0.0381	0.0503
0.0	0.0	0.0	14648.4852	4551.8543	NaN	NaN	0.2371	0.0762	0.319	0.051	0.4645	0.0384	0.0509
0.0	0.0	0.0	13079.4852	6214.8543	NaN	NaN	0.3221	0.0751	0.3247	0.0515	0.4577	0.039	0.052
0.0	0.0	0.0	17840.4852	6366.8543	NaN	NaN	0.263	0.0738	0.3266	0.0519	0.4557	0.0392	0.0528
0.0	0.0	0.0	15134.4852	4514.8543	NaN	NaN	0.2298	0.0743	0.3293	0.0525	0.4516	0.0396	0.0528
0.0	0.0	0.0	9088.4852	4554.8543	NaN	NaN	0.3339	0.0754	0.3366	0.0541	0.4412	0.0399	0.0528
0.0	0.0	0.0	11539.4852	3679.8543	NaN	NaN	0.2418	0.0733	0.3425	0.055	0.4353	0.04	0.0539
0.0	0.0	0.0	14570.4852	6852.8543	NaN	NaN	0.3199	0.0705	0.3459	0.0551	0.4325	0.0407	0.0552
0.0	0.0	0.0	9239.4852	10530.8543	NaN	NaN	0.5327	0.0706	0.353	0.0569	0.4221	0.0414	0.056
0.0	0.0	0.0	13163.4852	3679.8543	NaN	NaN	0.2185	0.0699	0.3627	0.0579	0.411	0.0416	0.0569
0.0	0.0	0.0	10946.4852	7206.8543	NaN	NaN	0.397	0.0645	0.3643	0.0577	0.4115	0.0426	0.0595
0.0	0.0	0.0	12256.4852	8059.8543	NaN	NaN	0.3967	0.0636	0.3625	0.0584	0.4111	0.0437	0.0608
0.0	0.0	0.0	12035.4852	4688.8543	NaN	NaN	0.2804	0.0653	0.3653	0.0601	0.4037	0.0445	0.061
0.0	0.0	0.0	11971.4852	2776.8543	NaN	NaN	0.1883	0.0663	0.3705	0.0617	0.3945	0.0454	0.0616
0.0	0.0	0.0	12452.4852	5448.8543	NaN	NaN	0.3044	0.0655	0.3733	0.0625	0.3902	0.0456	0.0629
0.0	0.0	0.0	16546.4852	11301.8543	NaN	NaN	0.4058	0.0627	0.3715	0.0632	0.3909	0.0469	0.0648
0.0	0.0	0.0	12414.4852	7686.8543	NaN	NaN	0.3824	0.0622	0.3734	0.0638	0.3877	0.0473	0.0655
0.0	0.0	0.0	16700.4852	4896.8543	NaN	NaN	0.2267	0.0614	0.3729	0.0644	0.3867	0.048	0.0667
0.0	0.0	0.0	12737.4852	1819.8543	NaN	NaN	0.125	0.0607	0.3713	0.0648	0.3875	0.0482	0.0675
0.0	0.0	0.0	12897.4852	4430.8543	NaN	NaN	0.2557	0.0603	0.3703	0.0655	0.3866	0.0491	0.0683
0.0	0.0	0.0	13659.4852	4560.8543	NaN	NaN	0.2503	0.0605	0.3703	0.066	0.3853	0.0492	0.0687
0.0	0.0	0.0	14659.4852	6899.8543	NaN	NaN	0.32	0.0604	0.3688	0.0665	0.3848	0.05	0.0695
0.0	0.0	0.0	13463.4852	3901.8543	NaN	NaN	0.2247	0.0608	0.3712	0.067	0.3808	0.0505	0.0696
0.0	0.0	0.0	16076.4852	4621.8543	NaN	NaN	0.2233	0.061	0.3707	0.0676	0.3787	0.0516	0.0704
0.0	0.0	0.0	13785.4852	2417.8543	NaN	NaN	0.1492	0.0615	0.3743	0.0682	0.3733	0.0523	0.0704
0.0	0.0	0.0	11957.4852	4590.8543	NaN	NaN	0.2774	0.0615	0.3771	0.0688	0.369	0.053	0.0706
0.0	0.0	0.0	12040.4852	5329.8543	NaN	NaN	0.3068	0.0612	0.3806	0.069	0.3648	0.0536	0.0708
0.0	0.0	0.0	10525.4852	7537.8543	NaN	NaN	0.4173	0.0607	0.3813	0.0689	0.3633	0.0541	0.0717
0.0	0.0	0.0	12394.4852	6170.8543	NaN	NaN	0.3324	0.0601	0.3868	0.0685	0.3584	0.0548	0.0715
0.0	0.0	0.0	12081.4852	5735.8543	NaN	NaN	0.3219	0.0598	0.3918	0.0682	0.3535	0.0553	0.0713
0.0	0.0	0.0	13327.4852	4830.8543	NaN	NaN	0.266	0.0597	0.3939	0.0682	0.3507	0.0557	0.0718
0.0	0.0	0.0	11739.4852	6349.8543	NaN	NaN	0.351	0.0597	0.3967	0.0683	0.3474	0.0559	0.072
0.0	0.0	0.0	11046.4852	3217.8543	NaN	NaN	0.2256	0.0602	0.4036	0.0682	0.3407	0.0561	0.0712
0.0	0.0	0.0	16214.4852	3656.8543	NaN	NaN	0.184	0.0604	0.4059	0.0688	0.3375	0.0562	0.0712
0.0	0.0	0.0	14406.4852	1103.8543	NaN	NaN	0.0712	0.0608	0.4064	0.0691	0.3357	0.0564	0.0715
0.0	0.0	0.0	10679.4852	3651.8543	NaN	NaN	0.2548	0.0611	0.4063	0.0695	0.3348	0.0564	0.0718
0.0	0.0	0.0	12522.4852	5423.8543	NaN	NaN	0.3022	0.062	0.4093	0.0694	0.3312	0.0567	0.0714
0.0	0.0	0.0	12363.4852	2876.8543	NaN	NaN	0.1888	0.0624	0.4114	0.07	0.3288	0.0563	0.0712
0.0	0.0	0.0	14277.4852	8450.8543	NaN	NaN	0.3718	0.0624	0.4069	0.0701	0.3322	0.0563	0.0721
0.0	0.0	0.0	13823.4852	5619.8543	NaN	NaN	0.289	0.0621	0.4029	0.0699	0.3357	0.0564	0.0729
0.0	0.0	0.0	12925.4852	7018.8543	NaN	NaN	0.3519	0.0616	0.3982	0.0698	0.3404	0.0563	0.0738
0.0	0.0	0.0	13473.4852	2397.8543	NaN	NaN	0.1511	0.0609	0.3969	0.0691	0.3435	0.0562	0.0734
0.0	0.0	0.0	9364.4852	6205.8543	NaN	NaN	0.3986	0.0602	0.3935	0.0686	0.3483	0.0559	0.0736
0.0	0.0	0.0	12187.4852	7076.8543	NaN	NaN	0.3674	0.0594	0.3894	0.068	0.3535	0.0556	0.0741
0.0	0.0	0.0	13054.4852	8796.8543	NaN	NaN	0.4026	0.059	0.3867	0.0672	0.3568	0.0554	0.0748
0.0	0.0	0.0	12782.4852	4703.8543	NaN	NaN	0.269	0.0584	0.3866	0.0664	0.3583	0.0555	0.0748
0.0	0.0	0.0	11317.4852	3341.8543	NaN	NaN	0.228	0.0586	0.387	0.0653	0.3587	0.0556	0.0748
0.0	0.0	0.0	9432.4852	4129.8543	NaN	NaN	0.3045	0.059	0.3907	0.064	0.3557	0.0563	0.0742
0.0	0.0	0.0	11354.4852	2786.8543	NaN	NaN	0.1971	0.0603	0.3989	0.0625	0.3478	0.0574	0.0731
0.0	0.0	0.0	9333.4852	6349.8543	NaN	NaN	0.4049	0.0619	0.4101	0.0607	0.3371	0.0588	0.0716
0.0	0.0	0.0	5561.4852	2575.8543	NaN	NaN	0.3165	0.0629	0.4208	0.0593	0.327	0.0597	0.0702
0.0	0.0	0.0	9048.4852	6331.8543	NaN	NaN	0.4117	0.0636	0.4233	0.0591	0.3233	0.0601	0.0708
0.0	0.0	0.0	10110.4852	4378.8543	NaN	NaN	0.3022	0.0628	0.4231	0.0594	0.3239	0.0595	0.0713
0.0	0.0	0.0	10575.4852	5208.8543	NaN	NaN	0.33	0.0622	0.421	0.0594	0.3265	0.0589	0.072
0.0	0.0	0.0	9579.4852	3914.8543	NaN	NaN	0.2901	0.0617	0.4237	0.0593	0.3254	0.0584	0.0715
0.0	0.0	0.0	9852.4852	5036.8543	NaN	NaN	0.3383	0.0618	0.4274	0.0588	0.3225	0.0581	0.0713
0.0	0.0	0.0	10144.4852	4133.8543	NaN	NaN	0.2895	0.0616	0.4318	0.0587	0.3196	0.0573	0.0711
0.0	0.0	0.0	8807.4852	5938.8543	NaN	NaN	0.4027	0.0617	0.4345	0.0584	0.3177	0.0566	0.0711
0.0	0.0	0.0	9662.4852	4008.8543	NaN	NaN	0.2932	0.0619	0.4374	0.0585	0.3155	0.0559	0.0709
0.0	0.0	0.0	10112.4852	4715.8543	NaN	NaN	0.318	0.062	0.4389	0.0585	0.3149	0.0551	0.0706
0.0	0.0	0.0	7698.4852	3706.8543	NaN	NaN	0.325	0.0618	0.4385	0.0587	0.316	0.0544	0.0706
0.0	0.0	0.0	9401.4852	7297.8543	NaN	NaN	0.437	0.0615	0.4344	0.0586	0.3206	0.0535	0.0714
0.0	0.0	0.0	9856.4852	5684.8543	NaN	NaN	0.3658	0.0608	0.4309	0.0591	0.3245	0.0529	0.0718
0.0	0.0	0.0	8676.4852	3401.8543	NaN	NaN	0.2816	0.0599	0.4276	0.0591	0.329	0.0523	0.0721
0.0	0.0	0.0	9452.4852	2554.8543	NaN	NaN	0.2128	0.0591	0.4251	0.0589	0.3326	0.0521	0.0722
0.0	0.0	0.0	11906.4852	4274.8543	NaN	NaN	0.2642	0.0584	0.4215	0.0586	0.3368	0.052	0.0728
0.0	0.0	0.0	12392.4852	5377.8543	NaN	NaN	0.3026	0.0577	0.4199	0.0585	0.3391	0.0521	0.0727
0.0	0.0	0.0	9533.4852	2702.8543	NaN	NaN	0.2209	0.057	0.4184	0.0583	0.3418	0.0519	0.0726
0.0	0.0	0.0	9131.4852	5633.8543	NaN	NaN	0.3816	0.0565	0.4157	0.0577	0.3451	0.0521	0.073
0.0	0.0	0.0	12160.4852	4719.8543	NaN	NaN	0.2796	0.0561	0.4104	0.0572	0.3497	0.0522	0.0744
0.0	0.0	0.0	8543.4852	3257.8543	NaN	NaN	0.2761	0.0551	0.406	0.0571	0.355	0.0519	0.0749
0.0	0.0	0.0	11268.4852	2245.8543	NaN	NaN	0.1662	0.0546	0.4009	0.0565	0.3605	0.0518	0.0756
0.0	0.0	0.0	9320.4852	4686.8543	NaN	NaN	0.3346	0.0539	0.3959	0.056	0.3668	0.0514	0.076
0.0	0.0	0.0	12088.4852	6997.8543	NaN	NaN	0.3666	0.0532	0.3907	0.0554	0.3736	0.0511	0.0761
0.0	0.0	0.0	9183.4852	8357.8543	NaN	NaN	0.4765	0.0524	0.3857	0.055	0.3808	0.0504	0.0757
0.0	0.0	0.0	9721.4852	6080.8543	NaN	NaN	0.3848	0.0518	0.3805	0.0546	0.3872	0.0501	0.0758
0.0	0.0	0.0	10576.4852	5275.8543	NaN	NaN	0.3328	0.0512	0.3752	0.0546	0.394	0.0494	0.0756
0.0	0.0	0.0	11142.4852	4061.8543	NaN	NaN	0.2672	0.051	0.3731	0.0545	0.3967	0.0496	0.0752
0.0	0.0	0.0	12135.4852	1434.8543	NaN	NaN	0.1057	0.0508	0.371	0.0543	0.3996	0.0495	0.0748
0.0	0.0	0.0	9902.4852	4956.8543	NaN	NaN	0.3336	0.0506	0.3692	0.0539	0.4021	0.0495	0.0746
0.0	0.0	0.0	8161.4852	4426.8543	NaN	NaN	0.3517	0.0503	0.366	0.0541	0.4055	0.0493	0.0749
0.0	0.0	0.0	9304.4852	4751.8543	NaN	NaN	0.3381	0.0505	0.3641	0.0538	0.4074	0.0491	0.0751
0.0	0.0	0.0	14186.4852	2788.8543	NaN	NaN	0.1643	0.0507	0.362	0.0536	0.4093	0.049	0.0755
0.0	0.0	0.0	11731.4852	8795.8543	NaN	NaN	0.4285	0.0509	0.3604	0.0533	0.4108	0.0488	0.0758
0.0	0.0	0.0	11834.4852	6192.8543	NaN	NaN	0.3435	0.0509	0.3605	0.0536	0.4101	0.049	0.0758
0.0	0.0	0.0	9627.4852	5558.8543	NaN	NaN	0.366	0.0513	0.3604	0.0536	0.4097	0.049	0.0761
0.0	0.0	0.0	12246.4852	6002.8543	NaN	NaN	0.3289	0.0516	0.3616	0.0536	0.4077	0.0492	0.0764
0.0	0.0	0.0	9216.4852	4195.8543	NaN	NaN	0.3128	0.0522	0.3638	0.0533	0.4046	0.0495	0.0766
0.0	0.0	0.0	9976.4852	2708.8543	NaN	NaN	0.2135	0.0528	0.3675	0.0531	0.3999	0.0497	0.0769
0.0	0.0	0.0	10207.4852	4057.8543	NaN	NaN	0.2845	0.0531	0.3706	0.0525	0.3968	0.0499	0.0772
0.0	0.0	0.0	9272.4852	1784.8543	NaN	NaN	0.1614	0.0536	0.3715	0.0527	0.3942	0.0501	0.0779
0.0	0.0	0.0	11849.4852	4812.8543	NaN	NaN	0.2888	0.054	0.3736	0.0524	0.3918	0.05	0.0781
0.0	0.0	0.0	20226.4852	3407.8543	NaN	NaN	0.1442	0.0544	0.3755	0.0522	0.3891	0.0502	0.0785
0.0	0.0	0.0	14221.4852	5338.8543	NaN	NaN	0.2729	0.0541	0.3772	0.0521	0.3881	0.05	0.0785
0.0	0.0	0.0	17872.4852	6935.8543	NaN	NaN	0.2796	0.0539	0.3798	0.0518	0.3868	0.05	0.0778
0.0	0.0	0.0	14384.4852	5638.8543	NaN	NaN	0.2816	0.0532	0.3812	0.0516	0.387	0.0498	0.0772
0.0	0.0	0.0	14328.4852	3879.8543	NaN	NaN	0.2131	0.0525	0.3828	0.0516	0.3872	0.0496	0.0763
0.0	0.0	0.0	9847.4852	6832.8543	NaN	NaN	0.4096	0.0517	0.3841	0.0515	0.388	0.0491	0.0757
0.0	0.0	0.0	8962.4852	8489.8543	NaN	NaN	0.4865	0.0508	0.3868	0.0517	0.387	0.0491	0.0745
0.0	0.0	0.0	8131.4852	6054.8543	NaN	NaN	0.4268	0.0501	0.3894	0.0518	0.3861	0.0489	0.0738
0.0	0.0	0.0	7948.4852	6886.8543	NaN	NaN	0.4642	0.0497	0.3944	0.0517	0.3827	0.0488	0.0728
0.0	0.0	0.0	5829.4852	4274.8543	NaN	NaN	0.4231	0.0497	0.4007	0.0514	0.3771	0.0492	0.0719
0.0	0.0	0.0	6366.4852	5998.8543	NaN	NaN	0.4851	0.0503	0.4084	0.051	0.369	0.0499	0.0713
0.0	0.0	0.0	8640.4852	3658.8543	NaN	NaN	0.2975	0.0512	0.4164	0.0508	0.3599	0.0508	0.071
0.0	0.0	0.0	9085.4852	4420.8543	NaN	NaN	0.3273	0.0522	0.4228	0.0504	0.3524	0.0513	0.0708
0.0	0.0	0.0	10252.4852	6828.8543	NaN	NaN	0.3998	0.0528	0.4256	0.0504	0.3484	0.0519	0.0709
0.0	0.0	0.0	8375.4852	1974.8543	NaN	NaN	0.1908	0.0536	0.4288	0.0506	0.3442	0.0521	0.0707
0.0	0.0	0.0	11376.4852	7399.8543	NaN	NaN	0.3941	0.0545	0.4301	0.0505	0.3415	0.0525	0.0709
0.0	0.0	0.0	11663.4852	3103.8543	NaN	NaN	0.2102	0.0557	0.4354	0.0505	0.3349	0.0533	0.0703
0.0	0.0	0.0	11098.4852	5163.8543	NaN	NaN	0.3175	0.0567	0.4378	0.0505	0.331	0.0538	0.0702
0.0	0.0	0.0	12985.4852	5214.8543	NaN	NaN	0.2865	0.0571	0.4412	0.0507	0.327	0.0546	0.0694
0.0	0.0	0.0	9224.4852	6417.8543	NaN	NaN	0.4103	0.057	0.4418	0.0513	0.3257	0.0552	0.0689
0.0	0.0	0.0	5373.4852	950.8543	NaN	NaN	0.1503	0.0611	0.4561	0.0505	0.3096	0.0556	0.0672
0.0	0.0	0.0	8689.4852	5939.8543	NaN	NaN	0.406	0.0642	0.463	0.0501	0.2991	0.057	0.0666
0.0	0.0	0.0	4004.4852	2377.8543	NaN	NaN	0.3726	0.0717	0.4796	0.0486	0.2764	0.0586	0.0651
0.0	0.0	0.0	13185.4852	6129.8543	NaN	NaN	0.3174	0.0665	0.4681	0.0512	0.2884	0.0582	0.0674
0.0	0.0	0.0	5986.4852	6712.8543	NaN	NaN	0.5286	0.0653	0.4617	0.0514	0.2964	0.0579	0.0673
0.0	0.0	0.0	8460.4852	4960.8543	NaN	NaN	0.3696	0.0635	0.4577	0.0518	0.3017	0.0584	0.0669
0.0	0.0	0.0	9467.4852	1800.8543	NaN	NaN	0.1598	0.0656	0.4672	0.051	0.2923	0.059	0.0649
0.0	0.0	0.0	11237.4852	4320.8543	NaN	NaN	0.2777	0.0622	0.461	0.0524	0.2996	0.0594	0.0654
0.0	0.0	0.0	8700.4852	3283.8543	NaN	NaN	0.274	0.0621	0.4623	0.0529	0.2991	0.0594	0.0643
0.0	0.0	0.0	8397.4852	3958.8543	NaN	NaN	0.3204	0.0623	0.4702	0.0526	0.292	0.0605	0.0624
0.0	0.0	0.0	9507.4852	4534.8543	NaN	NaN	0.3229	0.0623	0.47	0.0536	0.291	0.0609	0.0622
0.0	0.0	0.0	8795.4852	2515.8543	NaN	NaN	0.2224	0.0631	0.4745	0.0539	0.2862	0.0614	0.061
0.0	0.0	0.0	5141.4852	6999.8543	NaN	NaN	0.5765	0.0648	0.4705	0.055	0.2858	0.0629	0.0611
0.0	0.0	0.0	7037.4852	1162.8543	NaN	NaN	0.1418	0.0684	0.4701	0.0554	0.2808	0.0643	0.0609
0.0	0.0	0.0	11026.4852	3694.8543	NaN	NaN	0.251	0.0719	0.4577	0.0573	0.2839	0.0669	0.0624
0.0	0.0	0.0	6831.4852	3694.8543	NaN	NaN	0.351	0.0845	0.4615	0.0557	0.2656	0.0706	0.0621
0.0	0.0	0.0	10123.4852	4850.8543	NaN	NaN	0.3239	0.1003	0.4528	0.0562	0.2493	0.0773	0.0642
0.0	0.0	0.0	10285.4852	971.8543	NaN	NaN	0.0863	0.138	0.4452	0.0526	0.2134	0.0856	0.0651
0.0	0.0	0.0	7960.4852	6931.8543	NaN	NaN	0.4655	0.1861	0.4123	0.0521	0.1857	0.0961	0.0677
0.0	0.0	0.0	7085.4852	1221.8543	NaN	NaN	0.1471	0.3207	0.3601	0.038	0.1237	0.0984	0.0591
0.0	0.0	0.0	-1012.5148	1002.8543	NaN	NaN	-0.3	0.547	0.2365	0.0293	0.0754	0.0693	0.0424
0.0	0.0	0.0	-1108.5148	4343.8543	NaN	NaN	1.3	0.747	0.1135	0.0284	0.0442	0.0406	0.0263
0.0	0.0	0.0	-1759.5148	2255.8543	NaN	NaN	1.3	0.8135	0.0662	0.0273	0.0378	0.033	0.0221
0.0	0.0	0.0	-1863.5148	1670.8543	NaN	NaN	-0.3	0.8337	0.0556	0.025	0.035	0.0307	0.02
0.0	0.0	0.0	-1416.5148	1655.8543	NaN	NaN	1.3	0.847	0.0483	0.0245	0.0323	0.0285	0.0193
0.0	0.0	0.0	-521.5148	-772.1457	NaN	NaN	0.5969	0.864	0.0397	0.0248	0.0272	0.0247	0.0197
0.0	0.0	0.0	-2683.5148	3463.8543	NaN	NaN	1.3	0.8622	0.0389	0.0269	0.026	0.0245	0.0214
0.0	0.0	0.0	-71.5148	2923.8543	NaN	NaN	1.0251	0.8648	0.0373	0.0268	0.025	0.024	0.0219
0.0	0.0	0.0	-1469.5148	1709.8543	NaN	NaN	1.3	0.8694	0.0351	0.026	0.0241	0.0235	0.0219
0.0	0.0	0.0	-596.5148	1225.8543	NaN	NaN	1.3	0.8733	0.0334	0.0252	0.0234	0.0229	0.0218
0.0	0.0	0.0	1156.4852	345.8543	NaN	NaN	0.2302	0.8761	0.0321	0.0246	0.0229	0.0226	0.0217
0.0	0.0	0.0	-384.5148	4527.8543	NaN	NaN	1.0928	0.8777	0.0311	0.0242	0.0227	0.0225	0.0219
0.0	0.0	0.0	-1146.5148	3797.8543	NaN	NaN	1.3	0.8804	0.0298	0.0234	0.0222	0.0221	0.0221
0.0	0.0	0.0	-884.5148	1783.8543	NaN	NaN	1.3	0.8845	0.0281	0.0223	0.0215	0.0217	0.0219
0.0	0.0	0.0	-864.5148	3204.8543	NaN	NaN	1.3	0.8856	0.0272	0.0218	0.0216	0.0218	0.022
0.0	0.0	0.0	-1385.5148	3967.8543	NaN	NaN	1.3	0.8879	0.0262	0.0211	0.0215	0.0218	0.0215
0.0	0.0	0.0	-1335.5148	6282.8543	NaN	NaN	1.2699	0.8886	0.0257	0.0208	0.0218	0.0219	0.0213
0.0	0.0	0.0	-1183.5148	2423.8543	NaN	NaN	1.3	0.892	0.0247	0.0203	0.0212	0.0213	0.0206
0.0	0.0	0.0	-1068.5148	2830.8543	NaN	NaN	1.3	0.8931	0.0242	0.0203	0.021	0.0209	0.0205
0.0	0.0	0.0	-1187.5148	-1254.1457	NaN	NaN	0.5136	0.8928	0.0241	0.0206	0.0211	0.0208	0.0206
0.0	0.0	0.0	-1497.5148	2274.8543	NaN	NaN	1.3	0.8927	0.0238	0.0208	0.0212	0.0208	0.0207
0.0	0.0	0.0	1102.4852	1634.8543	NaN	NaN	0.5972	0.8923	0.0235	0.021	0.0214	0.021	0.0208
0.0	0.0	0.0	-754.5148	1509.8543	NaN	NaN	1.3	0.8918	0.0235	0.0213	0.0215	0.0211	0.0209
0.0	0.0	0.0	-629.5148	-24.1457	NaN	NaN	0.0369	0.8918	0.0234	0.0214	0.0215	0.021	0.0209
0.0	0.0	0.0	2561.4852	1748.8543	NaN	NaN	0.4057	0.8917	0.0232	0.0215	0.0217	0.0212	0.0208
0.0	0.0	0.0	-888.5148	1841.8543	NaN	NaN	1.3	0.8916	0.0232	0.0216	0.0218	0.0212	0.0207
0.0	0.0	0.0	-452.5148	1715.8543	NaN	NaN	1.3	0.8918	0.0231	0.0216	0.0218	0.0212	0.0205
0.0	0.0	0.0	1104.4852	-130.1457	NaN	NaN	-0.1336	0.8923	0.023	0.0215	0.0219	0.0209	0.0204
0.0	0.0	0.0	704.4852	-1150.1457	NaN	NaN	1.3	0.8944	0.0224	0.0209	0.0218	0.0203	0.0202
0.0	0.0	0.0	-1640.5148	1466.8543	NaN	NaN	-0.3	0.8953	0.0222	0.0207	0.0217	0.0201	0.0201
0.0	0.0	0.0	-1010.5148	747.8543	NaN	NaN	-0.3	0.8955	0.0222	0.0206	0.0216	0.02	0.02
0.0	0.0	0.0	-2265.5148	1483.8543	NaN	NaN	-0.3	0.8958	0.022	0.0206	0.0216	0.02	0.02
0.0	0.0	0.0	959.4852	2675.8543	NaN	NaN	0.7361	0.8958	0.0219	0.0205	0.0217	0.02	0.02
0.0	0.0	0.0	-3879.5148	1710.8543	NaN	NaN	-0.3	0.8967	0.0217	0.0204	0.0215	0.0198	0.0199
0.0	0.0	0.0	590.4852	1047.8543	NaN	NaN	0.6396	0.8972	0.0215	0.0203	0.0215	0.0197	0.0198
0.0	0.0	0.0	-671.5148	540.8543	NaN	NaN	-0.3	0.8976	0.0215	0.0203	0.0214	0.0196	0.0197
0.0	0.0	0.0	-72.5148	-1643.1457	NaN	NaN	0.9577	0.8976	0.0215	0.0203	0.0213	0.0196	0.0197
0.0	0.0	0.0	-473.5148	2505.8543	NaN	NaN	1.233	0.8979	0.0214	0.0202	0.0213	0.0195	0.0196
0.0	0.0	0.0	-1594.5148	949.8543	NaN	NaN	-0.3	0.898	0.0215	0.0202	0.0212	0.0195	0.0196
0.0	0.0	0.0	-1106.5148	1858.8543	NaN	NaN	1.3	0.8982	0.0214	0.0201	0.0212	0.0195	0.0195
0.0	0.0	0.0	-2579.5148	1936.8543	NaN	NaN	-0.3	0.8983	0.0215	0.0201	0.0212	0.0195	0.0194
0.0	0.0	0.0	-348.5148	2750.8543	NaN	NaN	1.1451	0.8986	0.0215	0.0201	0.0211	0.0195	0.0193
0.0	0.0	0.0	-2033.5148	1289.8543	NaN	NaN	-0.3	0.8987	0.0215	0.02	0.0211	0.0195	0.0192
0.0	0.0	0.0	-2123.5148	2780.8543	NaN	NaN	1.3	0.899	0.0215	0.0199	0.021	0.0194	0.0191
0.0	0.0	0.0	-1686.5148	1152.8543	NaN	NaN	-0.3	0.8991	0.0215	0.0199	0.0211	0.0194	0.019
0.0	0.0	0.0	-840.5148	5013.8543	NaN	NaN	1.2014	0.9001	0.0212	0.0197	0.021	0.0193	0.0187
0.0	0.0	0.0	260.4852	571.8543	NaN	NaN	0.687	0.9001	0.0212	0.0197	0.021	0.0193	0.0187
0.0	0.0	0.0	-475.5148	-2318.1457	NaN	NaN	0.8298	0.9001	0.0211	0.0198	0.021	0.0193	0.0187
0.0	0.0	0.0	129.4852	2987.8543	NaN	NaN	0.9585	0.9004	0.0211	0.0197	0.0209	0.0193	0.0186
0.0	0.0	0.0	-2427.5148	-1091.1457	NaN	NaN	0.3101	0.9003	0.021	0.0197	0.021	0.0193	0.0186
0.0	0.0	0.0	-1741.5148	1554.8543	NaN	NaN	-0.3	0.9006	0.0209	0.0197	0.0209	0.0192	0.0186
0.0	0.0	0.0	268.4852	-1893.1457	NaN	NaN	1.1653	0.9008	0.0209	0.0197	0.0209	0.0192	0.0186
0.0	0.0	0.0	-600.5148	1978.8543	NaN	NaN	1.3	0.9012	0.0207	0.0196	0.0209	0.0191	0.0185
0.0	0.0	0.0	-1097.5148	1178.8543	NaN	NaN	1.3	0.9011	0.0208	0.0196	0.0209	0.0191	0.0185
0.0	0.0	0.0	-666.5148	2059.8543	NaN	NaN	1.3	0.9011	0.0208	0.0195	0.0209	0.0192	0.0185
0.0	0.0	0.0	-1303.5148	3729.8543	NaN	NaN	1.3	0.9007	0.0209	0.0195	0.021	0.0192	0.0186
0.0	0.0	0.0	52.4852	2596.8543	NaN	NaN	0.9802	0.9007	0.0209	0.0195	0.0211	0.0192	0.0186
0.0	0.0	0.0	278.4852	290.8543	NaN	NaN	0.5109	0.9003	0.0211	0.0196	0.0211	0.0192	0.0187
0.0	0.0	0.0	203.4852	2516.8543	NaN	NaN	0.9252	0.9006	0.021	0.0195	0.0211	0.0192	0.0186
0.0	0.0	0.0	-843.5148	1395.8543	NaN	NaN	1.3	0.9006	0.021	0.0195	0.0211	0.0191	0.0187
0.0	0.0	0.0	-971.5148	2390.8543	NaN	NaN	1.3	0.9006	0.021	0.0195	0.021	0.0191	0.0187
0.0	0.0	0.0	-457.5148	1735.8543	NaN	NaN	1.3	0.9006	0.021	0.0195	0.021	0.0191	0.0187
0.0	0.0	0.0	-1983.5148	4259.8543	NaN	NaN	1.3	0.9011	0.0209	0.0194	0.021	0.0191	0.0186
0.0	0.0	0.0	-284.5148	2572.8543	NaN	NaN	1.1243	0.9009	0.0209	0.0194	0.021	0.0191	0.0186
0.0	0.0	0.0	712.4852	381.8543	NaN	NaN	0.3489	0.9009	0.021	0.0195	0.0209	0.019	0.0187
0.0	0.0	0.0	517.4852	-968.1457	NaN	NaN	1.3	0.9007	0.021	0.0195	0.0209	0.019	0.0187
0.0	0.0	0.0	995.4852	2555.8543	NaN	NaN	0.7197	0.9011	0.0209	0.0194	0.0209	0.019	0.0186
0.0	0.0	0.0	-950.5148	2314.8543	NaN	NaN	1.3	0.901	0.021	0.0194	0.0209	0.019	0.0187
0.0	0.0	0.0	-2218.5148	2437.8543	NaN	NaN	1.3	0.901	0.021	0.0194	0.0209	0.019	0.0187
0.0	0.0	0.0	-1858.5148	1723.8543	NaN	NaN	-0.3	0.9008	0.0211	0.0195	0.0208	0.019	0.0188
0.0	0.0	0.0	-827.5148	3969.8543	NaN	NaN	1.2633	0.9008	0.0211	0.0195	0.0209	0.0191	0.0188
0.0	0.0	0.0	1935.4852	878.8543	NaN	NaN	0.3123	0.9007	0.0211	0.0195	0.0208	0.0191	0.0188
0.0	0.0	0.0	638.4852	1204.8543	NaN	NaN	0.6536	0.9008	0.0211	0.0195	0.0208	0.019	0.0188
0.0	0.0	0.0	-1065.5148	-290.1457	NaN	NaN	0.214	0.9006	0.0212	0.0196	0.0208	0.019	0.0189
0.0	0.0	0.0	346.4852	1873.8543	NaN	NaN	0.8439	0.9006	0.0212	0.0195	0.0208	0.0191	0.0189
0.0	0.0	0.0	-764.5148	1731.8543	NaN	NaN	1.3	0.9005	0.0213	0.0196	0.0207	0.019	0.0189
0.0	0.0	0.0	-1703.5148	829.8543	NaN	NaN	-0.3	0.9005	0.0213	0.0197	0.0206	0.019	0.0189
0.0	0.0	0.0	257.4852	-590.1457	NaN	NaN	1.3	0.9004	0.0213	0.0197	0.0206	0.019	0.0189
0.0	0.0	0.0	-380.5148	167.8543	NaN	NaN	-0.3	0.9006	0.0213	0.0196	0.0206	0.0191	0.0189
0.0	0.0	0.0	383.4852	4225.8543	NaN	NaN	0.9168	0.9007	0.0212	0.0195	0.0205	0.0193	0.0187
0.0	0.0	0.0	-89.5148	3690.8543	NaN	NaN	1.0249	0.9005	0.0213	0.0195	0.0205	0.0193	0.0188
0.0	0.0	0.0	-979.5148	1770.8543	NaN	NaN	1.3	0.9002	0.0215	0.0196	0.0205	0.0193	0.0189
0.0	0.0	0.0	-2164.5148	2141.8543	NaN	NaN	-0.3	0.9001	0.0215	0.0196	0.0205	0.0193	0.0189
0.0	0.0	0.0	-2054.5148	4569.8543	NaN	NaN	1.3	0.9001	0.0215	0.0196	0.0206	0.0193	0.0189
0.0	0.0	0.0	-686.5148	-201.1457	NaN	NaN	0.2266	0.8996	0.0216	0.0197	0.0207	0.0194	0.019
0.0	0.0	0.0	2513.4852	485.8543	NaN	NaN	0.162	0.8997	0.0215	0.0198	0.0207	0.0194	0.0189
0.0	0.0	0.0	-2066.5148	146.8543	NaN	NaN	-0.0765	0.8993	0.0217	0.0199	0.0208	0.0194	0.0189
0.0	0.0	0.0	-1876.5148	-14.1457	NaN	NaN	0.0075	0.8993	0.0216	0.02	0.0208	0.0194	0.0189
0.0	0.0	0.0	-2816.5148	-367.1457	NaN	NaN	0.1153	0.8993	0.0216	0.0199	0.0208	0.0195	0.0189
0.0	0.0	0.0	-387.5148	704.8543	NaN	NaN	1.3	0.8994	0.0215	0.0199	0.0208	0.0195	0.0189
0.0	0.0	0.0	139.4852	2097.8543	NaN	NaN	0.9377	0.8995	0.0215	0.0199	0.0208	0.0196	0.0188
0.0	0.0	0.0	604.4852	219.8543	NaN	NaN	0.2667	0.8989	0.0216	0.02	0.0208	0.0197	0.019
0.0	0.0	0.0	555.4852	-715.1457	NaN	NaN	1.3	0.8984	0.0218	0.0201	0.0209	0.0197	0.0191
0.0	0.0	0.0	-2192.5148	1720.8543	NaN	NaN	-0.3	0.898	0.022	0.0201	0.0209	0.0197	0.0192
0.0	0.0	0.0	-2195.5148	-1280.1457	NaN	NaN	0.3683	0.8976	0.022	0.0202	0.021	0.0197	0.0194
0.0	0.0	0.0	-469.5148	600.8543	NaN	NaN	1.3	0.8973	0.022	0.0203	0.021	0.0199	0.0195
0.0	0.0	0.0	1554.4852	842.8543	NaN	NaN	0.3516	0.8975	0.022	0.0202	0.021	0.02	0.0194
0.0	0.0	0.0	-1026.5148	2913.8543	NaN	NaN	1.3	0.8973	0.022	0.0202	0.021	0.0202	0.0193
0.0	0.0	0.0	-338.5148	2694.8543	NaN	NaN	1.1437	0.8972	0.022	0.0202	0.021	0.0203	0.0193
0.0	0.0	0.0	-820.5148	1424.8543	NaN	NaN	1.3	0.8969	0.0221	0.0202	0.021	0.0203	0.0194
0.0	0.0	0.0	-674.5148	2217.8543	NaN	NaN	1.3	0.8968	0.0221	0.0202	0.021	0.0204	0.0194
0.0	0.0	0.0	852.4852	3447.8543	NaN	NaN	0.8018	0.8969	0.0221	0.0202	0.021	0.0204	0.0194
0.0	0.0	0.0	-1104.5148	424.8543	NaN	NaN	-0.3	0.8964	0.0223	0.0203	0.0211	0.0204	0.0196
0.0	0.0	0.0	-436.5148	5505.8543	NaN	NaN	1.0861	0.8967	0.0222	0.0202	0.021	0.0204	0.0195
0.0	0.0	0.0	-447.5148	105.8543	NaN	NaN	-0.3	0.8959	0.0225	0.0203	0.0211	0.0204	0.0197
0.0	0.0	0.0	237.4852	3610.8543	NaN	NaN	0.9383	0.8966	0.0222	0.0202	0.021	0.0205	0.0195
0.0	0.0	0.0	-1443.5148	3990.8543	NaN	NaN	1.3	0.8964	0.0223	0.0202	0.021	0.0206	0.0195
0.0	0.0	0.0	1114.4852	1167.8543	NaN	NaN	0.5117	0.8966	0.0222	0.0202	0.0209	0.0207	0.0194
0.0	0.0	0.0	-868.5148	3118.8543	NaN	NaN	1.3	0.8965	0.0222	0.0202	0.021	0.0207	0.0194
0.0	0.0	0.0	1282.4852	2741.8543	NaN	NaN	0.6813	0.8967	0.0222	0.0202	0.0209	0.0207	0.0194
0.0	0.0	0.0	-1663.5148	2623.8543	NaN	NaN	1.3	0.8964	0.0223	0.0203	0.021	0.0206	0.0195
0.0	0.0	0.0	-595.5148	3613.8543	NaN	NaN	1.1973	0.8964	0.0223	0.0204	0.021	0.0204	0.0196
0.0	0.0	0.0	-1512.5148	-112.1457	NaN	NaN	0.069	0.8958	0.0224	0.0206	0.0212	0.0202	0.0198
0.0	0.0	0.0	-2037.5148	880.8543	NaN	NaN	-0.3	0.8962	0.0222	0.0205	0.0212	0.0201	0.0198
0.0	0.0	0.0	-440.5148	-2010.1457	NaN	NaN	0.8202	0.8964	0.0222	0.0205	0.0211	0.0201	0.0197
0.0	0.0	0.0	-859.5148	1750.8543	NaN	NaN	1.3	0.8972	0.022	0.0203	0.021	0.0201	0.0195
0.0	0.0	0.0	687.4852	2383.8543	NaN	NaN	0.7762	0.8975	0.0219	0.0202	0.0208	0.0201	0.0195
0.0	0.0	0.0	-1673.5148	139.8543	NaN	NaN	-0.0912	0.8974	0.0219	0.0203	0.0208	0.0201	0.0195
0.0	0.0	0.0	910.4852	2898.8543	NaN	NaN	0.761	0.8981	0.0217	0.0202	0.0206	0.0201	0.0193
0.0	0.0	0.0	-2113.5148	1473.8543	NaN	NaN	-0.3	0.8976	0.0219	0.0203	0.0206	0.0201	0.0195
0.0	0.0	0.0	1856.4852	1022.8543	NaN	NaN	0.3552	0.8978	0.0218	0.0203	0.0206	0.0201	0.0195
0.0	0.0	0.0	-438.5148	570.8543	NaN	NaN	1.3	0.8973	0.022	0.0204	0.0206	0.0202	0.0196
0.0	0.0	0.0	-1983.5148	3452.8543	NaN	NaN	1.3	0.8973	0.022	0.0204	0.0206	0.0202	0.0195
0.0	0.0	0.0	53.4852	2746.8543	NaN	NaN	0.9809	0.8968	0.0221	0.0204	0.0207	0.0203	0.0197
0.0	0.0	0.0	-1601.5148	-438.1457	NaN	NaN	0.2148	0.8966	0.0221	0.0205	0.0208	0.0203	0.0197
0.0	0.0	0.0	-2939.5148	960.8543	NaN	NaN	-0.3	0.8965	0.0222	0.0205	0.0207	0.0203	0.0197
0.0	0.0	0.0	695.4852	4621.8543	NaN	NaN	0.8692	0.8975	0.0219	0.0204	0.0205	0.0203	0.0195
0.0	0.0	0.0	-925.5148	4620.8543	NaN	NaN	1.2505	0.8973	0.0219	0.0204	0.0204	0.0204	0.0195
0.0	0.0	0.0	-628.5148	1484.8543	NaN	NaN	1.3	0.8973	0.022	0.0204	0.0204	0.0203	0.0196
0.0	0.0	0.0	545.4852	1510.8543	NaN	NaN	0.7347	0.8974	0.0219	0.0204	0.0204	0.0203	0.0195
0.0	0.0	0.0	-38.5148	4811.8543	NaN	NaN	1.0081	0.8975	0.0218	0.0204	0.0204	0.0204	0.0195
0.0	0.0	0.0	920.4852	2202.8543	NaN	NaN	0.7053	0.8971	0.022	0.0204	0.0205	0.0204	0.0196
0.0	0.0	0.0	-1427.5148	-41.1457	NaN	NaN	0.028	0.897	0.0221	0.0204	0.0207	0.0203	0.0197
0.0	0.0	0.0	-1012.5148	570.8543	NaN	NaN	-0.3	0.8968	0.0221	0.0204	0.0208	0.0202	0.0197
0.0	0.0	0.0	-3122.5148	2687.8543	NaN	NaN	-0.3	0.8969	0.0221	0.0204	0.0208	0.0202	0.0197
0.0	0.0	0.0	-1220.5148	975.8543	NaN	NaN	-0.3	0.897	0.022	0.0203	0.0208	0.0202	0.0196
0.0	0.0	0.0	44.4852	1658.8543	NaN	NaN	0.9739	0.8971	0.022	0.0203	0.0207	0.0203	0.0196
0.0	0.0	0.0	-260.5148	3306.8543	NaN	NaN	1.0855	0.8972	0.0219	0.0203	0.0206	0.0203	0.0195
0.0	0.0	0.0	-1062.5148	1222.8543	NaN	NaN	1.3	0.8972	0.022	0.0203	0.0207	0.0203	0.0195
0.0	0.0	0.0	-1414.5148	2528.8543	NaN	NaN	1.3	0.8971	0.0219	0.0203	0.0208	0.0203	0.0195
0.0	0.0	0.0	-2037.5148	523.8543	NaN	NaN	-0.3	0.8969	0.022	0.0203	0.021	0.0203	0.0196
0.0	0.0	0.0	-1687.5148	2176.8543	NaN	NaN	1.3	0.8968	0.022	0.0203	0.021	0.0202	0.0196
0.0	0.0	0.0	-2185.5148	2993.8543	NaN	NaN	1.3	0.8967	0.022	0.0202	0.0211	0.0203	0.0196
0.0	0.0	0.0	-2015.5148	1186.8543	NaN	NaN	-0.3	0.8969	0.022	0.0202	0.0211	0.0202	0.0197
0.0	0.0	0.0	-1728.5148	-255.1457	NaN	NaN	0.1286	0.8967	0.022	0.0202	0.0212	0.0202	0.0197
0.0	0.0	0.0	-1103.5148	3716.8543	NaN	NaN	1.3	0.8976	0.0218	0.0201	0.0209	0.0201	0.0195
0.0	0.0	0.0	-1378.5148	2021.8543	NaN	NaN	1.3	0.8977	0.0218	0.0201	0.0209	0.0201	0.0195
0.0	0.0	0.0	-1490.5148	2885.8543	NaN	NaN	1.3	0.8981	0.0217	0.02	0.0208	0.02	0.0193
0.0	0.0	0.0	1150.4852	2343.8543	NaN	NaN	0.6708	0.8981	0.0218	0.02	0.0208	0.02	0.0193
0.0	0.0	0.0	-2800.5148	1642.8543	NaN	NaN	-0.3	0.8979	0.0218	0.0201	0.0208	0.0199	0.0194
0.0	0.0	0.0	-267.5148	2871.8543	NaN	NaN	1.1027	0.898	0.0218	0.0201	0.0208	0.0199	0.0194
0.0	0.0	0.0	-624.5148	1853.8543	NaN	NaN	1.3	0.8979	0.0219	0.0201	0.0208	0.02	0.0195
0.0	0.0	0.0	-604.5148	1979.8543	NaN	NaN	1.3	0.8979	0.0218	0.02	0.0207	0.0201	0.0194
0.0	0.0	0.0	900.4852	2793.8543	NaN	NaN	0.7563	0.8978	0.0219	0.02	0.0208	0.0201	0.0195
0.0	0.0	0.0	-399.5148	2739.8543	NaN	NaN	1.1707	0.8975	0.022	0.02	0.0208	0.0202	0.0195
0.0	0.0	0.0	-251.5148	4652.8543	NaN	NaN	1.0571	0.8973	0.022	0.02	0.0208	0.0202	0.0196
0.0	0.0	0.0	-445.5148	1475.8543	NaN	NaN	1.3	0.8971	0.0221	0.0201	0.0209	0.0202	0.0197
0.0	0.0	0.0	-484.5148	3186.8543	NaN	NaN	1.1793	0.8973	0.022	0.0201	0.0208	0.0201	0.0197
0.0	0.0	0.0	557.4852	772.8543	NaN	NaN	0.5809	0.8974	0.022	0.0201	0.0208	0.02	0.0197
0.0	0.0	0.0	-164.5148	372.8543	NaN	NaN	1.3	0.8975	0.0219	0.0201	0.0208	0.02	0.0197
0.0	0.0	0.0	-534.5148	5552.8543	NaN	NaN	1.1065	0.8978	0.0218	0.02	0.0208	0.0201	0.0196
0.0	0.0	0.0	-390.5148	2417.8543	NaN	NaN	1.1926	0.898	0.0217	0.02	0.0207	0.02	0.0196
0.0	0.0	0.0	-388.5148	1922.8543	NaN	NaN	1.2532	0.8981	0.0217	0.02	0.0207	0.0199	0.0196
0.0	0.0	0.0	-938.5148	255.8543	NaN	NaN	-0.3	0.8978	0.0218	0.0201	0.0208	0.0197	0.0197
0.0	0.0	0.0	-1388.5148	1471.8543	NaN	NaN	1.3	0.8979	0.0217	0.0202	0.0208	0.0196	0.0197
0.0	0.0	0.0	-1457.5148	20.8543	NaN	NaN	-0.0145	0.8978	0.0217	0.0202	0.0209	0.0197	0.0198
0.0	0.0	0.0	-2226.5148	1330.8543	NaN	NaN	-0.3	0.8983	0.0217	0.0201	0.0207	0.0196	0.0196
0.0	0.0	0.0	-1518.5148	3155.8543	NaN	NaN	1.3	0.8986	0.0216	0.0201	0.0206	0.0196	0.0195
0.0	0.0	0.0	-629.5148	4856.8543	NaN	NaN	1.1489	0.8987	0.0216	0.0201	0.0205	0.0197	0.0195
0.0	0.0	0.0	-1603.5148	3748.8543	NaN	NaN	1.3	0.8984	0.0216	0.0202	0.0205	0.0197	0.0196
0.0	0.0	0.0	178.4852	4698.8543	NaN	NaN	0.9634	0.8982	0.0216	0.0202	0.0206	0.0197	0.0196
0.0	0.0	0.0	-1236.5148	-493.1457	NaN	NaN	0.2851	0.8976	0.0218	0.0203	0.0208	0.0197	0.0198
0.0	0.0	0.0	-2469.5148	910.8543	NaN	NaN	-0.3	0.8977	0.0218	0.0203	0.0208	0.0197	0.0197
0.0	0.0	0.0	-274.5148	-113.1457	NaN	NaN	0.2919	0.8978	0.0218	0.0202	0.0208	0.0197	0.0197
0.0	0.0	0.0	461.4852	2326.8543	NaN	NaN	0.8345	0.8979	0.0217	0.0202	0.0208	0.0198	0.0196
0.0	0.0	0.0	-3541.5148	1604.8543	NaN	NaN	-0.3	0.8978	0.0217	0.0202	0.0208	0.0198	0.0196
0.0	0.0	0.0	-1221.5148	569.8543	NaN	NaN	-0.3	0.898	0.0217	0.0202	0.0208	0.0197	0.0196
0.0	0.0	0.0	-3158.5148	1832.8543	NaN	NaN	-0.3	0.898	0.0217	0.0202	0.0208	0.0198	0.0195
0.0	0.0	0.0	-1985.5148	1844.8543	NaN	NaN	-0.3	0.8979	0.0217	0.0202	0.0208	0.0198	0.0195
0.0	0.0	0.0	-610.5148	-285.1457	NaN	NaN	0.3184	0.8976	0.0219	0.0203	0.0209	0.0198	0.0196
0.0	0.0	0.0	-1796.5148	-801.1457	NaN	NaN	0.3084	0.8976	0.0219	0.0203	0.0209	0.0198	0.0196
0.0	0.0	0.0	-2570.5148	-375.1457	NaN	NaN	0.1274	0.8977	0.0219	0.0202	0.0208	0.0198	0.0196
0.0	0.0	0.0	-1696.5148	1108.8543	NaN	NaN	-0.3	0.898	0.0218	0.0201	0.0207	0.0198	0.0195
0.0	0.0	0.0	-980.5148	4229.8543	NaN	NaN	1.3	0.8982	0.0218	0.0201	0.0206	0.0198	0.0195
0.0	0.0	0.0	-2882.5148	976.8543	NaN	NaN	-0.3	0.8976	0.0219	0.0202	0.0208	0.0199	0.0196
0.0	0.0	0.0	-1488.5148	3506.8543	NaN	NaN	1.3	0.8976	0.0219	0.0202	0.0209	0.0198	0.0195
0.0	0.0	0.0	-2567.5148	-296.1457	NaN	NaN	0.1034	0.8972	0.022	0.0202	0.021	0.0199	0.0196
0.0	0.0	0.0	-1766.5148	1101.8543	NaN	NaN	-0.3	0.8976	0.0219	0.0202	0.0209	0.0198	0.0195
0.0	0.0	0.0	559.4852	825.8543	NaN	NaN	0.5961	0.8977	0.0219	0.0201	0.021	0.0198	0.0195
0.0	0.0	0.0	-209.5148	2030.8543	NaN	NaN	1.115	0.898	0.0218	0.0201	0.0209	0.0198	0.0194
0.0	0.0	0.0	-1539.5148	526.8543	NaN	NaN	-0.3	0.898	0.0218	0.02	0.021	0.0198	0.0194
0.0	0.0	0.0	-2327.5148	2495.8543	NaN	NaN	1.3	0.8981	0.0218	0.02	0.0209	0.0197	0.0194
0.0	0.0	0.0	-1036.5148	2354.8543	NaN	NaN	1.3	0.8981	0.0218	0.02	0.021	0.0197	0.0194
0.0	0.0	0.0	-1405.5148	196.8543	NaN	NaN	-0.1629	0.8983	0.0217	0.0199	0.021	0.0197	0.0194
0.0	0.0	0.0	-30.5148	2178.8543	NaN	NaN	1.0142	0.8984	0.0217	0.0198	0.021	0.0198	0.0193
0.0	0.0	0.0	48.4852	3952.8543	NaN	NaN	0.9879	0.8986	0.0217	0.0197	0.0209	0.0198	0.0192
0.0	0.0	0.0	1218.4852	1823.8543	NaN	NaN	0.5995	0.8985	0.0217	0.0198	0.0209	0.0198	0.0193
0.0	0.0	0.0	-1918.5148	2848.8543	NaN	NaN	1.3	0.8986	0.0217	0.0198	0.0209	0.0197	0.0194
0.0	0.0	0.0	771.4852	4494.8543	NaN	NaN	0.8535	0.899	0.0217	0.0197	0.0208	0.0197	0.0193
0.0	0.0	0.0	440.4852	2889.8543	NaN	NaN	0.8677	0.8989	0.0216	0.0196	0.0208	0.0198	0.0193
0.0	0.0	0.0	1524.4852	4261.8543	NaN	NaN	0.7365	0.8987	0.0217	0.0196	0.0209	0.0198	0.0193
0.0	0.0	0.0	-1287.5148	2341.8543	NaN	NaN	1.3	0.8982	0.0218	0.0199	0.021	0.0196	0.0196
0.0	0.0	0.0	-670.5148	405.8543	NaN	NaN	-0.3	0.8982	0.0218	0.02	0.0209	0.0195	0.0196
0.0	0.0	0.0	-1387.5148	-1108.1457	NaN	NaN	0.444	0.8981	0.0218	0.02	0.021	0.0195	0.0196
0.0	0.0	0.0	-906.5148	3058.8543	NaN	NaN	1.3	0.8989	0.0216	0.0198	0.0209	0.0194	0.0194
0.0	0.0	0.0	-673.5148	3894.8543	NaN	NaN	1.2091	0.8994	0.0215	0.0196	0.0209	0.0194	0.0192
0.0	0.0	0.0	-2450.5148	2135.8543	NaN	NaN	-0.3	0.8994	0.0214	0.0196	0.0209	0.0194	0.0192
0.0	0.0	0.0	-930.5148	2717.8543	NaN	NaN	1.3	0.8997	0.0214	0.0196	0.0208	0.0193	0.0191
0.0	0.0	0.0	-818.5148	-249.1457	NaN	NaN	0.2334	0.8995	0.0215	0.0198	0.0208	0.0193	0.0192
0.0	0.0	0.0	-2131.5148	209.8543	NaN	NaN	-0.1092	0.8994	0.0215	0.0198	0.0208	0.0193	0.0192
0.0	0.0	0.0	-186.5148	-986.1457	NaN	NaN	0.8409	0.8997	0.0214	0.0198	0.0208	0.0192	0.0191
0.0	0.0	0.0	-2171.5148	3461.8543	NaN	NaN	1.3	0.9	0.0213	0.0197	0.0207	0.0192	0.019
0.0	0.0	0.0	-713.5148	-1044.1457	NaN	NaN	0.5941	0.8997	0.0214	0.0198	0.0208	0.0192	0.019
0.0	0.0	0.0	-1913.5148	2296.8543	NaN	NaN	1.3	0.8997	0.0215	0.0199	0.0207	0.0192	0.019
0.0	0.0	0.0	-339.5148	-1219.1457	NaN	NaN	0.7822	0.8991	0.0217	0.0201	0.0208	0.0193	0.0191
0.0	0.0	0.0	-739.5148	104.8543	NaN	NaN	-0.1652	0.8992	0.0216	0.02	0.0207	0.0193	0.0191
0.0	0.0	0.0	-1695.5148	-420.1457	NaN	NaN	0.1986	0.8985	0.0218	0.0201	0.0208	0.0195	0.0192
0.0	0.0	0.0	-1195.5148	2139.8543	NaN	NaN	1.3	0.8987	0.0217	0.0201	0.0207	0.0196	0.0192
0.0	0.0	0.0	-973.5148	3507.8543	NaN	NaN	1.3	0.8981	0.0219	0.0202	0.0208	0.0197	0.0193
0.0	0.0	0.0	-1931.5148	250.8543	NaN	NaN	-0.1493	0.8976	0.022	0.0203	0.0209	0.0198	0.0194
0.0	0.0	0.0	-3186.5148	2978.8543	NaN	NaN	-0.3	0.8971	0.0221	0.0204	0.021	0.0198	0.0195
0.0	0.0	0.0	-2955.5148	-412.1457	NaN	NaN	0.1224	0.897	0.0222	0.0204	0.021	0.0199	0.0196
0.0	0.0	0.0	-1850.5148	3527.8543	NaN	NaN	1.3	0.8974	0.022	0.0204	0.0209	0.0199	0.0194
0.0	0.0	0.0	-8.5148	1625.8543	NaN	NaN	1.0053	0.8974	0.022	0.0204	0.0209	0.0199	0.0194
0.0	0.0	0.0	-2846.5148	997.8543	NaN	NaN	-0.3	0.8972	0.0221	0.0204	0.0209	0.0199	0.0195
0.0	0.0	0.0	-1218.5148	1793.8543	NaN	NaN	1.3	0.8973	0.0221	0.0204	0.0208	0.0199	0.0195
0.0	0.0	0.0	-2127.5148	5004.8543	NaN	NaN	1.3	0.8975	0.022	0.0204	0.0208	0.0199	0.0195
0.0	0.0	0.0	-2712.5148	3450.8543	NaN	NaN	1.3	0.8972	0.022	0.0204	0.0209	0.0199	0.0195
0.0	0.0	0.0	-413.5148	-376.1457	NaN	NaN	0.4763	0.8972	0.022	0.0204	0.0209	0.0199	0.0196
0.0	0.0	0.0	-2336.5148	1308.8543	NaN	NaN	-0.3	0.8971	0.0221	0.0205	0.0209	0.0199	0.0196
0.0	0.0	0.0	-2320.5148	1908.8543	NaN	NaN	-0.3	0.8973	0.022	0.0204	0.0208	0.0199	0.0196
0.0	0.0	0.0	-1809.5148	559.8543	NaN	NaN	-0.3	0.8969	0.0221	0.0205	0.0209	0.02	0.0197
0.0	0.0	0.0	-2721.5148	2099.8543	NaN	NaN	-0.3	0.8968	0.0221	0.0205	0.0209	0.0201	0.0197
0.0	0.0	0.0	-2497.5148	3852.8543	NaN	NaN	1.3	0.8969	0.022	0.0204	0.0209	0.0202	0.0197
0.0	0.0	0.0	411.4852	2164.8543	NaN	NaN	0.8403	0.8972	0.022	0.0203	0.0207	0.0202	0.0195
0.0	0.0	0.0	-2301.5148	3553.8543	NaN	NaN	1.3	0.8971	0.0219	0.0203	0.0208	0.0202	0.0196
0.0	0.0	0.0	2049.4852	-175.1457	NaN	NaN	-0.0934	0.8971	0.0219	0.0204	0.0208	0.0202	0.0197
0.0	0.0	0.0	-1717.5148	286.8543	NaN	NaN	-0.2005	0.8966	0.0219	0.0205	0.021	0.0202	0.0198
0.0	0.0	0.0	-2000.5148	1826.8543	NaN	NaN	-0.3	0.8966	0.0219	0.0205	0.021	0.0202	0.0198
0.0	0.0	0.0	-2248.5148	1771.8543	NaN	NaN	-0.3	0.8965	0.0219	0.0205	0.021	0.0202	0.0199
0.0	0.0	0.0	-1440.5148	215.8543	NaN	NaN	-0.1763	0.8968	0.0218	0.0203	0.021	0.0202	0.0198
0.0	0.0	0.0	-2319.5148	1494.8543	NaN	NaN	-0.3	0.8973	0.0217	0.0202	0.021	0.0201	0.0197
0.0	0.0	0.0	-2032.5148	1738.8543	NaN	NaN	-0.3	0.8973	0.0217	0.0203	0.021	0.0201	0.0196
0.0	0.0	0.0	-773.5148	-925.1457	NaN	NaN	0.5446	0.8972	0.0217	0.0204	0.021	0.0201	0.0197
0.0	0.0	0.0	-1555.5148	1034.8543	NaN	NaN	-0.3	0.8975	0.0216	0.0203	0.0209	0.0201	0.0196
0.0	0.0	0.0	-1290.5148	3169.8543	NaN	NaN	1.3	0.8983	0.0214	0.02	0.0208	0.02	0.0194
0.0	0.0	0.0	37.4852	1900.8543	NaN	NaN	0.9807	0.8985	0.0214	0.02	0.0207	0.0201	0.0194
0.0	0.0	0.0	-1938.5148	3138.8543	NaN	NaN	1.3	0.8985	0.0214	0.0199	0.0207	0.0201	0.0194
0.0	0.0	0.0	-945.5148	4208.8543	NaN	NaN	1.2897	0.8983	0.0215	0.02	0.0207	0.0202	0.0194
0.0	0.0	0.0	-838.5148	4212.8543	NaN	NaN	1.2485	0.898	0.0216	0.02	0.0207	0.0202	0.0195
0.0	0.0	0.0	-779.5148	362.8543	NaN	NaN	-0.3	0.8978	0.0217	0.02	0.0208	0.0202	0.0196
0.0	0.0	0.0	-1638.5148	2363.8543	NaN	NaN	1.3	0.8978	0.0217	0.02	0.0208	0.0202	0.0196
0.0	0.0	0.0	-241.5148	1931.8543	NaN	NaN	1.1429	0.8977	0.0217	0.02	0.0208	0.0203	0.0195
0.0	0.0	0.0	-1551.5148	4069.8543	NaN	NaN	1.3	0.8979	0.0216	0.0199	0.0208	0.0203	0.0194
0.0	0.0	0.0	-1006.5148	670.8543	NaN	NaN	-0.3	0.8978	0.0217	0.02	0.0208	0.0202	0.0195
0.0	0.0	0.0	-1124.5148	1607.8543	NaN	NaN	1.3	0.8981	0.0216	0.02	0.0208	0.0201	0.0195
0.0	0.0	0.0	-2146.5148	-1193.1457	NaN	NaN	0.3573	0.8978	0.0217	0.02	0.0208	0.0201	0.0195
0.0	0.0	0.0	-1097.5148	4111.8543	NaN	NaN	1.3	0.8986	0.0214	0.0199	0.0207	0.0202	0.0193
0.0	0.0	0.0	-1127.5148	5558.8543	NaN	NaN	1.2544	0.8984	0.0215	0.02	0.0207	0.0201	0.0194
0.0	0.0	0.0	-2491.5148	1049.8543	NaN	NaN	-0.3	0.8981	0.0216	0.0201	0.0208	0.02	0.0195
0.0	0.0	0.0	-1434.5148	118.8543	NaN	NaN	-0.0903	0.8982	0.0216	0.0201	0.0207	0.0199	0.0195
0.0	0.0	0.0	-1794.5148	3553.8543	NaN	NaN	1.3	0.8984	0.0216	0.02	0.0206	0.0199	0.0194
0.0	0.0	0.0	1320.4852	4992.8543	NaN	NaN	0.7908	0.8985	0.0216	0.0201	0.0205	0.0201	0.0193
0.0	0.0	0.0	964.4852	3269.8543	NaN	NaN	0.7722	0.8986	0.0216	0.0201	0.0204	0.0202	0.0192
0.0	0.0	0.0	-1804.5148	4059.8543	NaN	NaN	1.3	0.8983	0.0218	0.0201	0.0204	0.0202	0.0192
0.0	0.0	0.0	1613.4852	4381.8543	NaN	NaN	0.7309	0.8981	0.0219	0.0201	0.0204	0.0202	0.0192
0.0	0.0	0.0	-2014.5148	1540.8543	NaN	NaN	-0.3	0.8975	0.0221	0.0202	0.0205	0.0202	0.0195
0.0	0.0	0.0	-2904.5148	4817.8543	NaN	NaN	1.3	0.8973	0.0221	0.0202	0.0206	0.0203	0.0195
0.0	0.0	0.0	-2818.5148	7077.8543	NaN	NaN	1.3	0.8973	0.0221	0.0202	0.0206	0.0204	0.0195
0.0	0.0	0.0	1551.4852	1992.8543	NaN	NaN	0.5623	0.897	0.0222	0.0202	0.0207	0.0203	0.0195
0.0	0.0	0.0	-152.5148	1263.8543	NaN	NaN	1.1372	0.8971	0.0222	0.0202	0.0208	0.0202	0.0195
0.0	0.0	0.0	-435.5148	1361.8543	NaN	NaN	1.3	0.8972	0.0222	0.0203	0.0208	0.0201	0.0195
0.0	0.0	0.0	-1653.5148	207.8543	NaN	NaN	-0.1438	0.897	0.0223	0.0203	0.0207	0.0201	0.0196
0.0	0.0	0.0	707.4852	2649.8543	NaN	NaN	0.7893	0.8977	0.022	0.0202	0.0205	0.0202	0.0194
0.0	0.0	0.0	497.4852	4218.8543	NaN	NaN	0.8945	0.8978	0.0219	0.0201	0.0205	0.0203	0.0193
0.0	0.0	0.0	185.4852	4518.8543	NaN	NaN	0.9606	0.8977	0.0219	0.0201	0.0205	0.0204	0.0193
0.0	0.0	0.0	-3510.5148	5130.8543	NaN	NaN	1.3	0.8976	0.022	0.0202	0.0205	0.0203	0.0194
0.0	0.0	0.0	-2902.5148	-241.1457	NaN	NaN	0.0767	0.8973	0.0222	0.0202	0.0208	0.02	0.0195
0.0	0.0	0.0	-1818.5148	1327.8543	NaN	NaN	-0.3	0.8972	0.0221	0.0203	0.021	0.02	0.0195
0.0	0.0	0.0	-1414.5148	1430.8543	NaN	NaN	1.3	0.8973	0.022	0.0203	0.021	0.02	0.0194
0.0	0.0	0.0	-2120.5148	1046.8543	NaN	NaN	-0.3	0.898	0.0218	0.0202	0.0209	0.0199	0.0192
0.0	0.0	0.0	-1557.5148	1431.8543	NaN	NaN	-0.3	0.8985	0.0217	0.0201	0.0208	0.0199	0.0191
0.0	0.0	0.0	-1024.5148	-130.1457	NaN	NaN	0.1127	0.8984	0.0217	0.0202	0.0208	0.0198	0.019
0.0	0.0	0.0	-1010.5148	2729.8543	NaN	NaN	1.3	0.8984	0.0217	0.0202	0.0208	0.0199	0.0191
0.0	0.0	0.0	-567.5148	2656.8543	NaN	NaN	1.2716	0.8982	0.0218	0.0202	0.0208	0.0198	0.0191
0.0	0.0	0.0	-1525.5148	2189.8543	NaN	NaN	1.3	0.8981	0.0218	0.0203	0.0208	0.0198	0.0192
0.0	0.0	0.0	-635.5148	2901.8543	NaN	NaN	1.2804	0.8982	0.0217	0.0202	0.0208	0.0199	0.0192
0.0	0.0	0.0	-1939.5148	1371.8543	NaN	NaN	-0.3	0.8978	0.0218	0.0203	0.0209	0.0199	0.0193
0.0	0.0	0.0	-375.5148	4751.8543	NaN	NaN	1.0858	0.8977	0.0218	0.0203	0.0209	0.02	0.0193
0.0	0.0	0.0	-1954.5148	1958.8543	NaN	NaN	1.3	0.8969	0.022	0.0205	0.021	0.02	0.0196
0.0	0.0	0.0	-2761.5148	-2473.1457	NaN	NaN	0.4725	0.8966	0.0221	0.0205	0.0211	0.02	0.0197
0.0	0.0	0.0	-1336.5148	670.8543	NaN	NaN	-0.3	0.8971	0.022	0.0205	0.0209	0.0199	0.0196
0.0	0.0	0.0	-557.5148	3020.8543	NaN	NaN	1.2263	0.8978	0.0218	0.0203	0.0207	0.02	0.0194
0.0	0.0	0.0	-702.5148	2971.8543	NaN	NaN	1.3	0.8978	0.0218	0.0203	0.0206	0.02	0.0194
0.0	0.0	0.0	-841.5148	2018.8543	NaN	NaN	1.3	0.8979	0.0218	0.0204	0.0206	0.0199	0.0194
0.0	0.0	0.0	-2446.5148	1803.8543	NaN	NaN	-0.3	0.8978	0.0219	0.0204	0.0206	0.0199	0.0194
0.0	0.0	0.0	-521.5148	1633.8543	NaN	NaN	1.3	0.8981	0.0218	0.0204	0.0205	0.0198	0.0194
0.0	0.0	0.0	-1364.5148	1997.8543	NaN	NaN	1.3	0.8983	0.0218	0.0203	0.0205	0.0199	0.0193
0.0	0.0	0.0	-389.5148	2538.8543	NaN	NaN	1.1812	0.8984	0.0218	0.0202	0.0205	0.02	0.0192
0.0	0.0	0.0	-1417.5148	5983.8543	NaN	NaN	1.3	0.8982	0.0218	0.0202	0.0206	0.02	0.0191
0.0	0.0	0.0	-1333.5148	2811.8543	NaN	NaN	1.3	0.8977	0.022	0.0203	0.0208	0.0199	0.0193
0.0	0.0	0.0	-1484.5148	-2481.1457	NaN	NaN	0.6257	0.8975	0.0221	0.0203	0.021	0.0199	0.0193
0.0	0.0	0.0	-2655.5148	-45.1457	NaN	NaN	0.0167	0.8977	0.022	0.0202	0.021	0.0199	0.0192
0.0	0.0	0.0	-1867.5148	1796.8543	NaN	NaN	-0.3	0.898	0.0219	0.0202	0.021	0.0199	0.0191
0.0	0.0	0.0	-2873.5148	2690.8543	NaN	NaN	-0.3	0.8982	0.0217	0.0201	0.021	0.0199	0.019
0.0	0.0	0.0	-2106.5148	4324.8543	NaN	NaN	1.3	0.8985	0.0217	0.0201	0.021	0.0199	0.0189
0.0	0.0	0.0	-3478.5148	2216.8543	NaN	NaN	-0.3	0.8985	0.0217	0.02	0.0211	0.0199	0.0189
0.0	0.0	0.0	-609.5148	-220.1457	NaN	NaN	0.2653	0.8986	0.0216	0.02	0.0211	0.0198	0.0189
0.0	0.0	0.0	-2027.5148	538.8543	NaN	NaN	-0.3	0.8988	0.0215	0.02	0.0211	0.0198	0.0188
0.0	0.0	0.0	-2162.5148	3088.8543	NaN	NaN	1.3	0.8992	0.0213	0.0198	0.0212	0.0198	0.0187
0.0	0.0	0.0	-1267.5148	1690.8543	NaN	NaN	1.3	0.8994	0.0212	0.0198	0.0212	0.0197	0.0187
0.0	0.0	0.0	-2082.5148	-637.1457	NaN	NaN	0.2343	0.8996	0.0212	0.0197	0.0212	0.0197	0.0186
0.0	0.0	0.0	-569.5148	2333.8543	NaN	NaN	1.3	0.8997	0.0211	0.0197	0.0212	0.0196	0.0186
0.0	0.0	0.0	-1787.5148	617.8543	NaN	NaN	-0.3	0.8995	0.0212	0.0197	0.0212	0.0197	0.0187
0.0	0.0	0.0	-82.5148	3907.8543	NaN	NaN	1.0216	0.8998	0.0211	0.0197	0.0211	0.0196	0.0186
0.0	0.0	0.0	75.4852	1660.8543	NaN	NaN	0.9565	0.8998	0.0212	0.0196	0.0211	0.0197	0.0186
0.0	0.0	0.0	5264.4852	1234.8543	NaN	NaN	0.19	0.9002	0.0211	0.0196	0.0209	0.0197	0.0185
0.0	0.0	0.0	4029.4852	2682.8543	NaN	NaN	0.3997	0.9	0.0212	0.0195	0.0209	0.0198	0.0186
0.0	0.0	0.0	3191.4852	924.8543	NaN	NaN	0.2247	0.8999	0.0213	0.0195	0.0208	0.0198	0.0187
0.0	0.0	0.0	4997.4852	2220.8543	NaN	NaN	0.3077	0.8997	0.0214	0.0195	0.0207	0.0199	0.0187
0.0	0.0	0.0	3872.4852	2829.8543	NaN	NaN	0.4222	0.8992	0.0216	0.0195	0.0208	0.0202	0.0187
0.0	0.0	0.0	5675.4852	3307.8543	NaN	NaN	0.3682	0.8984	0.0217	0.0196	0.0209	0.0205	0.0188
0.0	0.0	0.0	909.4852	1863.8543	NaN	NaN	0.6721	0.8981	0.0219	0.0196	0.0209	0.0207	0.0189
0.0	0.0	0.0	3271.4852	3966.8543	NaN	NaN	0.548	0.8977	0.022	0.0196	0.0209	0.0207	0.019
0.0	0.0	0.0	-1127.5148	520.8543	NaN	NaN	-0.3	0.8976	0.0221	0.0198	0.0209	0.0205	0.0192
0.0	0.0	0.0	-1620.5148	1888.8543	NaN	NaN	1.3	0.8979	0.0219	0.0198	0.0209	0.0203	0.0192
0.0	0.0	0.0	-2218.5148	1027.8543	NaN	NaN	-0.3	0.8982	0.0219	0.0198	0.0208	0.0201	0.0192
0.0	0.0	0.0	-1839.5148	2925.8543	NaN	NaN	1.3	0.899	0.0216	0.0196	0.0208	0.0201	0.019
0.0	0.0	0.0	-715.5148	3786.8543	NaN	NaN	1.233	0.8993	0.0215	0.0196	0.0207	0.0199	0.0189
0.0	0.0	0.0	-62.5148	-1022.1457	NaN	NaN	0.9424	0.9001	0.0214	0.0197	0.0205	0.0195	0.0189
0.0	0.0	0.0	-3144.5148	748.8543	NaN	NaN	-0.3	0.9007	0.0213	0.0196	0.0203	0.0192	0.0189
0.0	0.0	0.0	-3029.5148	318.8543	NaN	NaN	-0.1176	0.9012	0.0213	0.0195	0.0202	0.019	0.0188
0.0	0.0	0.0	-2705.5148	2854.8543	NaN	NaN	1.3	0.9018	0.0211	0.0194	0.0201	0.0189	0.0187
0.0	0.0	0.0	-952.5148	4414.8543	NaN	NaN	1.2751	0.9023	0.0208	0.0194	0.02	0.0189	0.0185
0.0	0.0	0.0	-357.5148	2956.8543	NaN	NaN	1.1375	0.9028	0.0207	0.0194	0.0198	0.0188	0.0184
0.0	0.0	0.0	-474.5148	3872.8543	NaN	NaN	1.1396	0.9029	0.0208	0.0194	0.0198	0.0188	0.0184
0.0	0.0	0.0	-2839.5148	-667.1457	NaN	NaN	0.1903	0.9027	0.0209	0.0194	0.0198	0.0188	0.0184
0.0	0.0	0.0	-1311.5148	2576.8543	NaN	NaN	1.3	0.9026	0.0208	0.0195	0.0198	0.0189	0.0184
0.0	0.0	0.0	249.4852	3293.8543	NaN	NaN	0.9296	0.9022	0.0208	0.0196	0.02	0.019	0.0184
0.0	0.0	0.0	-883.5148	3035.8543	NaN	NaN	1.3	0.9016	0.021	0.0197	0.0201	0.0191	0.0185
0.0	0.0	0.0	-1154.5148	1036.8543	NaN	NaN	-0.3	0.901	0.0212	0.0198	0.0202	0.0192	0.0186
0.0	0.0	0.0	-2209.5148	3013.8543	NaN	NaN	1.3	0.9009	0.0213	0.0198	0.0203	0.0192	0.0186
0.0	0.0	0.0	-3147.5148	-176.1457	NaN	NaN	0.053	0.9002	0.0216	0.0198	0.0203	0.0192	0.0188
0.0	0.0	0.0	-330.5148	1125.8543	NaN	NaN	1.3	0.9003	0.0214	0.0198	0.0203	0.0193	0.0188
0.0	0.0	0.0	-817.5148	2076.8543	NaN	NaN	1.3	0.9001	0.0214	0.0198	0.0204	0.0196	0.0187
0.0	0.0	0.0	-2665.5148	2809.8543	NaN	NaN	1.3	0.9	0.0214	0.0198	0.0204	0.0197	0.0188
0.0	0.0	0.0	-565.5148	4798.8543	NaN	NaN	1.1336	0.8998	0.0215	0.0198	0.0204	0.0198	0.0188
0.0	0.0	0.0	-1680.5148	1469.8543	NaN	NaN	-0.3	0.8994	0.0217	0.0198	0.0204	0.0198	0.0189
0.0	0.0	0.0	-2932.5148	4215.8543	NaN	NaN	1.3	0.8991	0.0218	0.0199	0.0205	0.0198	0.019
0.0	0.0	0.0	-804.5148	4978.8543	NaN	NaN	1.1927	0.8988	0.0219	0.0199	0.0206	0.0199	0.019
0.0	0.0	0.0	-2628.5148	1332.8543	NaN	NaN	-0.3	0.8984	0.022	0.02	0.0206	0.0199	0.0191
0.0	0.0	0.0	-1763.5148	598.8543	NaN	NaN	-0.3	0.8983	0.022	0.0199	0.0207	0.02	0.0191
0.0	0.0	0.0	1765.4852	3916.8543	NaN	NaN	0.6893	0.8984	0.0219	0.0198	0.0207	0.0202	0.019
0.0	0.0	0.0	-337.5148	4206.8543	NaN	NaN	1.0872	0.8977	0.0221	0.0198	0.0208	0.0205	0.0191
0.0	0.0	0.0	-2909.5148	4661.8543	NaN	NaN	1.3	0.8974	0.0222	0.0198	0.0209	0.0206	0.0191
0.0	0.0	0.0	-2013.5148	1838.8543	NaN	NaN	-0.3	0.8969	0.0224	0.02	0.0209	0.0205	0.0193
0.0	0.0	0.0	-1081.5148	1867.8543	NaN	NaN	1.3	0.8969	0.0224	0.02	0.021	0.0204	0.0194
0.0	0.0	0.0	-761.5148	-143.1457	NaN	NaN	0.1582	0.8966	0.0224	0.0202	0.021	0.0202	0.0195
0.0	0.0	0.0	-865.5148	-105.1457	NaN	NaN	0.1083	0.8973	0.0222	0.02	0.0209	0.0202	0.0194
0.0	0.0	0.0	331.4852	3611.8543	NaN	NaN	0.9159	0.8976	0.0221	0.0199	0.0208	0.0203	0.0192
0.0	0.0	0.0	494.4852	702.8543	NaN	NaN	0.587	0.8976	0.0221	0.0199	0.0208	0.0204	0.0192
0.0	0.0	0.0	-922.5148	1555.8543	NaN	NaN	1.3	0.8976	0.022	0.02	0.0207	0.0204	0.0192
0.0	0.0	0.0	163.4852	-259.1457	NaN	NaN	1.3	0.8974	0.0221	0.02	0.0207	0.0204	0.0193
0.0	0.0	0.0	-1078.5148	2042.8543	NaN	NaN	1.3	0.8975	0.0221	0.0201	0.0207	0.0203	0.0194
0.0	0.0	0.0	-1914.5148	-415.1457	NaN	NaN	0.1782	0.8973	0.0222	0.0201	0.0207	0.0202	0.0195
0.0	0.0	0.0	-0.5148	-142.1457	NaN	NaN	0.9964	0.8977	0.022	0.0201	0.0206	0.0201	0.0194
0.0	0.0	0.0	-928.5148	3689.8543	NaN	NaN	1.3	0.8981	0.0219	0.02	0.0205	0.0202	0.0193
0.0	0.0	0.0	-894.5148	2605.8543	NaN	NaN	1.3	0.8984	0.0218	0.0199	0.0204	0.0202	0.0192
0.0	0.0	0.0	-1208.5148	2924.8543	NaN	NaN	1.3	0.8987	0.0218	0.0199	0.0203	0.0202	0.0192
0.0	0.0	0.0	-2526.5148	4710.8543	NaN	NaN	1.3	0.899	0.0217	0.0198	0.0203	0.0202	0.0191
0.0	0.0	0.0	1782.4852	870.8543	NaN	NaN	0.3282	0.899	0.0217	0.0198	0.0203	0.0201	0.0191
0.0	0.0	0.0	-391.5148	3616.8543	NaN	NaN	1.1214	0.8989	0.0217	0.0198	0.0203	0.0201	0.0192
0.0	0.0	0.0	-2451.5148	3169.8543	NaN	NaN	1.3	0.8986	0.0218	0.0198	0.0204	0.0201	0.0193
0.0	0.0	0.0	597.4852	3137.8543	NaN	NaN	0.84	0.8985	0.0219	0.0199	0.0204	0.0201	0.0193
0.0	0.0	0.0	649.4852	3140.8543	NaN	NaN	0.8286	0.8983	0.0219	0.0199	0.0204	0.0201	0.0194
0.0	0.0	0.0	-1243.5148	1733.8543	NaN	NaN	1.3	0.8984	0.0219	0.0199	0.0204	0.02	0.0194
0.0	0.0	0.0	-1496.5148	1395.8543	NaN	NaN	-0.3	0.8982	0.022	0.02	0.0204	0.02	0.0195
0.0	0.0	0.0	-1921.5148	2651.8543	NaN	NaN	1.3	0.8982	0.022	0.0199	0.0204	0.0201	0.0195
0.0	0.0	0.0	-1801.5148	2951.8543	NaN	NaN	1.3	0.898	0.022	0.02	0.0204	0.0201	0.0196
0.0	0.0	0.0	-1215.5148	1014.8543	NaN	NaN	-0.3	0.8977	0.0221	0.02	0.0205	0.02	0.0196
0.0	0.0	0.0	-2162.5148	1156.8543	NaN	NaN	-0.3	0.898	0.0221	0.02	0.0204	0.02	0.0196
0.0	0.0	0.0	-1549.5148	1065.8543	NaN	NaN	-0.3	0.8983	0.022	0.02	0.0203	0.0199	0.0195
0.0	0.0	0.0	-810.5148	1404.8543	NaN	NaN	1.3	0.8986	0.0219	0.02	0.0201	0.0199	0.0195
0.0	0.0	0.0	-1599.5148	3472.8543	NaN	NaN	1.3	0.8989	0.0218	0.0199	0.02	0.0199	0.0194
0.0	0.0	0.0	-2288.5148	1927.8543	NaN	NaN	-0.3	0.8987	0.0219	0.02	0.0201	0.0199	0.0194
0.0	0.0	0.0	-958.5148	1502.8543	NaN	NaN	1.3	0.8985	0.022	0.02	0.0201	0.02	0.0194
0.0	0.0	0.0	-1188.5148	2216.8543	NaN	NaN	1.3	0.8983	0.022	0.0201	0.0202	0.02	0.0195
0.0	0.0	0.0	-1374.5148	2570.8543	NaN	NaN	1.3	0.8982	0.022	0.0201	0.0202	0.02	0.0194
0.0	0.0	0.0	-1471.5148	2344.8543	NaN	NaN	1.3	0.8981	0.0221	0.0201	0.0203	0.0201	0.0194
0.0	0.0	0.0	-2000.5148	1664.8543	NaN	NaN	-0.3	0.8981	0.0221	0.0201	0.0204	0.02	0.0194
0.0	0.0	0.0	-1666.5148	842.8543	NaN	NaN	-0.3	0.898	0.0221	0.0201	0.0204	0.0199	0.0195
0.0	0.0	0.0	-1996.5148	888.8543	NaN	NaN	-0.3	0.8982	0.022	0.02	0.0204	0.02	0.0194
0.0	0.0	0.0	-1185.5148	2967.8543	NaN	NaN	1.3	0.8984	0.0219	0.02	0.0203	0.02	0.0193
0.0	0.0	0.0	-770.5148	4093.8543	NaN	NaN	1.2318	0.8986	0.0218	0.0199	0.0203	0.0201	0.0193
0.0	0.0	0.0	-360.5148	49.8543	NaN	NaN	-0.1605	0.8985	0.0219	0.0199	0.0203	0.02	0.0193
0.0	0.0	0.0	-549.5148	1144.8543	NaN	NaN	1.3	0.8986	0.0219	0.0199	0.0203	0.02	0.0193
0.0	0.0	0.0	-309.5148	2154.8543	NaN	NaN	1.1677	0.8987	0.0218	0.0199	0.0203	0.02	0.0193
0.0	0.0	0.0	-405.5148	1959.8543	NaN	NaN	1.2609	0.8988	0.0218	0.0199	0.0203	0.02	0.0193
0.0	0.0	0.0	-205.5148	-159.1457	NaN	NaN	0.4364	0.8987	0.0218	0.0199	0.0203	0.02	0.0194
0.0	0.0	0.0	-2194.5148	2613.8543	NaN	NaN	1.3	0.8988	0.0218	0.0199	0.0202	0.02	0.0193
0.0	0.0	0.0	-1966.5148	3531.8543	NaN	NaN	1.3	0.8986	0.0218	0.0199	0.0202	0.02	0.0194
0.0	0.0	0.0	-1767.5148	2655.8543	NaN	NaN	1.3	0.8987	0.0218	0.0199	0.0202	0.02	0.0194
0.0	0.0	0.0	-1032.5148	2030.8543	NaN	NaN	1.3	0.8987	0.0218	0.0199	0.0202	0.02	0.0194
0.0	0.0	0.0	-1573.5148	3609.8543	NaN	NaN	1.3	0.8989	0.0217	0.0198	0.0201	0.0201	0.0194
0.0	0.0	0.0	-780.5148	3435.8543	NaN	NaN	1.2939	0.8988	0.0217	0.0198	0.0202	0.0202	0.0194
0.0	0.0	0.0	-208.5148	4237.8543	NaN	NaN	1.0517	0.8987	0.0217	0.0198	0.0202	0.0202	0.0194
0.0	0.0	0.0	1443.4852	1090.8543	NaN	NaN	0.4304	0.8983	0.0219	0.0199	0.0203	0.0201	0.0194
0.0	0.0	0.0	-2511.5148	1018.8543	NaN	NaN	-0.3	0.8982	0.022	0.0199	0.0204	0.02	0.0195
0.0	0.0	0.0	-2323.5148	866.8543	NaN	NaN	-0.3	0.8981	0.022	0.0199	0.0205	0.02	0.0196
0.0	0.0	0.0	-889.5148	1419.8543	NaN	NaN	1.3	0.8981	0.0219	0.0199	0.0204	0.02	0.0196
0.0	0.0	0.0	-32.5148	2474.8543	NaN	NaN	1.0133	0.898	0.0219	0.0199	0.0205	0.0201	0.0196
0.0	0.0	0.0	-2990.5148	1054.8543	NaN	NaN	-0.3	0.898	0.0219	0.0199	0.0205	0.02	0.0196
0.0	0.0	0.0	-1302.5148	213.8543	NaN	NaN	-0.1964	0.8983	0.0219	0.0199	0.0205	0.0199	0.0196
0.0	0.0	0.0	-1701.5148	643.8543	NaN	NaN	-0.3	0.8984	0.0218	0.0199	0.0204	0.0198	0.0196
0.0	0.0	0.0	-733.5148	3134.8543	NaN	NaN	1.3	0.8988	0.0216	0.0199	0.0204	0.0198	0.0195
0.0	0.0	0.0	-2322.5148	1557.8543	NaN	NaN	-0.3	0.8987	0.0217	0.0199	0.0204	0.0197	0.0195
0.0	0.0	0.0	-2027.5148	727.8543	NaN	NaN	-0.3	0.8989	0.0216	0.0199	0.0204	0.0197	0.0195
0.0	0.0	0.0	-914.5148	208.8543	NaN	NaN	-0.296	0.899	0.0216	0.0199	0.0204	0.0196	0.0194
0.0	0.0	0.0	-1314.5148	-792.1457	NaN	NaN	0.376	0.8989	0.0217	0.0199	0.0204	0.0196	0.0195
0.0	0.0	0.0	-1553.5148	2764.8543	NaN	NaN	1.3	0.8991	0.0216	0.02	0.0203	0.0195	0.0195
0.0	0.0	0.0	-1360.5148	3396.8543	NaN	NaN	1.3	0.8993	0.0215	0.02	0.0202	0.0196	0.0195
0.0	0.0	0.0	-3933.5148	2419.8543	NaN	NaN	-0.3	0.8991	0.0216	0.02	0.0203	0.0195	0.0195
0.0	0.0	0.0	172.4852	881.8543	NaN	NaN	0.8364	0.8993	0.0216	0.02	0.0202	0.0195	0.0194
0.0	0.0	0.0	-987.5148	1244.8543	NaN	NaN	1.3	0.8993	0.0216	0.02	0.0202	0.0195	0.0194
0.0	0.0	0.0	-1331.5148	525.8543	NaN	NaN	-0.3	0.8989	0.0217	0.02	0.0203	0.0195	0.0195
0.0	0.0	0.0	-724.5148	720.8543	NaN	NaN	-0.3	0.8991	0.0217	0.02	0.0203	0.0195	0.0195
0.0	0.0	0.0	-688.5148	603.8543	NaN	NaN	-0.3	0.899	0.0217	0.02	0.0202	0.0196	0.0195
0.0	0.0	0.0	-2695.5148	4228.8543	NaN	NaN	1.3	0.8991	0.0216	0.02	0.0202	0.0196	0.0196
0.0	0.0	0.0	-872.5148	3511.8543	NaN	NaN	1.3	0.8991	0.0216	0.02	0.0201	0.0196	0.0196
0.0	0.0	0.0	-2542.5148	1533.8543	NaN	NaN	-0.3	0.8989	0.0217	0.0201	0.0202	0.0196	0.0196
0.0	0.0	0.0	-2100.5148	1706.8543	NaN	NaN	-0.3	0.899	0.0216	0.0201	0.0202	0.0196	0.0196
0.0	0.0	0.0	22.4852	3551.8543	NaN	NaN	0.9937	0.8992	0.0216	0.02	0.0201	0.0195	0.0195
0.0	0.0	0.0	-1080.5148	-200.1457	NaN	NaN	0.1563	0.8989	0.0216	0.0201	0.0202	0.0196	0.0196
0.0	0.0	0.0	-2279.5148	4210.8543	NaN	NaN	1.3	0.8994	0.0214	0.02	0.0201	0.0195	0.0195
0.0	0.0	0.0	-2753.5148	4236.8543	NaN	NaN	1.3	0.8992	0.0215	0.0201	0.0201	0.0195	0.0196
0.0	0.0	0.0	-290.5148	1251.8543	NaN	NaN	1.3	0.8992	0.0215	0.02	0.0202	0.0195	0.0196
0.0	0.0	0.0	-1756.5148	2464.8543	NaN	NaN	1.3	0.8989	0.0216	0.0201	0.0203	0.0195	0.0196
0.0	0.0	0.0	-1535.5148	-942.1457	NaN	NaN	0.3803	0.8988	0.0217	0.0201	0.0203	0.0195	0.0196
0.0	0.0	0.0	-2765.5148	5522.8543	NaN	NaN	1.3	0.8992	0.0215	0.0201	0.0201	0.0195	0.0196
0.0	0.0	0.0	-259.5148	1328.8543	NaN	NaN	1.2427	0.899	0.0215	0.0201	0.0201	0.0196	0.0197
0.0	0.0	0.0	-613.5148	3969.8543	NaN	NaN	1.1828	0.8992	0.0215	0.0201	0.02	0.0196	0.0196
0.0	0.0	0.0	-1134.5148	3818.8543	NaN	NaN	1.3	0.899	0.0215	0.0201	0.0201	0.0196	0.0197
0.0	0.0	0.0	-1146.5148	1382.8543	NaN	NaN	1.3	0.8988	0.0215	0.0201	0.0203	0.0196	0.0197
0.0	0.0	0.0	-305.5148	1511.8543	NaN	NaN	1.2533	0.8983	0.0216	0.0202	0.0205	0.0197	0.0198
0.0	0.0	0.0	-2918.5148	275.8543	NaN	NaN	-0.1044	0.8983	0.0216	0.0201	0.0206	0.0197	0.0197
0.0	0.0	0.0	-551.5148	461.8543	NaN	NaN	-0.3	0.8982	0.0216	0.0201	0.0207	0.0197	0.0198
0.0	0.0	0.0	-2658.5148	-482.1457	NaN	NaN	0.1535	0.8981	0.0216	0.0201	0.0207	0.0197	0.0198
0.0	0.0	0.0	-3302.5148	2448.8543	NaN	NaN	-0.3	0.8986	0.0215	0.0201	0.0205	0.0196	0.0197
0.0	0.0	0.0	-3233.5148	1717.8543	NaN	NaN	-0.3	0.8987	0.0215	0.0201	0.0204	0.0195	0.0197
0.0	0.0	0.0	-1825.5148	2273.8543	NaN	NaN	1.3	0.8991	0.0213	0.0201	0.0203	0.0195	0.0197
0.0	0.0	0.0	-1462.5148	3028.8543	NaN	NaN	1.3	0.8992	0.0212	0.0201	0.0203	0.0195	0.0197
0.0	0.0	0.0	-2079.5148	2284.8543	NaN	NaN	1.3	0.8992	0.0213	0.0201	0.0203	0.0195	0.0196
0.0	0.0	0.0	-1360.5148	642.8543	NaN	NaN	-0.3	0.8988	0.0214	0.0201	0.0205	0.0195	0.0196
0.0	0.0	0.0	-228.5148	637.8543	NaN	NaN	1.3	0.8988	0.0214	0.0201	0.0205	0.0195	0.0196
0.0	0.0	0.0	-1459.5148	-1349.1457	NaN	NaN	0.4804	0.8984	0.0216	0.0201	0.0206	0.0196	0.0197
0.0	0.0	0.0	-2882.5148	1225.8543	NaN	NaN	-0.3	0.8983	0.0216	0.0201	0.0205	0.0196	0.0198
0.0	0.0	0.0	-496.5148	2765.8543	NaN	NaN	1.2188	0.8986	0.0215	0.0202	0.0204	0.0196	0.0197
0.0	0.0	0.0	-478.5148	2638.8543	NaN	NaN	1.2215	0.8987	0.0215	0.0201	0.0203	0.0197	0.0197
0.0	0.0	0.0	-2579.5148	2028.8543	NaN	NaN	-0.3	0.8986	0.0216	0.0202	0.0204	0.0197	0.0197
0.0	0.0	0.0	-590.5148	1925.8543	NaN	NaN	1.3	0.8987	0.0216	0.0201	0.0204	0.0197	0.0196
0.0	0.0	0.0	295.4852	1976.8543	NaN	NaN	0.87	0.8988	0.0215	0.0201	0.0203	0.0197	0.0196
0.0	0.0	0.0	-2838.5148	3560.8543	NaN	NaN	1.3	0.8989	0.0215	0.02	0.0203	0.0197	0.0196
0.0	0.0	0.0	-1330.5148	2590.8543	NaN	NaN	1.3	0.8987	0.0215	0.0201	0.0204	0.0197	0.0196
0.0	0.0	0.0	-928.5148	1445.8543	NaN	NaN	1.3	0.8984	0.0216	0.0201	0.0205	0.0197	0.0197
0.0	0.0	0.0	-3362.5148	1431.8543	NaN	NaN	-0.3	0.8984	0.0216	0.02	0.0205	0.0197	0.0197
0.0	0.0	0.0	-2867.5148	4346.8543	NaN	NaN	1.3	0.8987	0.0215	0.02	0.0205	0.0197	0.0196
0.0	0.0	0.0	-1646.5148	2530.8543	NaN	NaN	1.3	0.8984	0.0216	0.02	0.0206	0.0197	0.0197
0.0	0.0	0.0	-285.5148	1306.8543	NaN	NaN	1.2795	0.8986	0.0216	0.0199	0.0205	0.0197	0.0197
0.0	0.0	0.0	-650.5148	2532.8543	NaN	NaN	1.3	0.8988	0.0215	0.0199	0.0205	0.0196	0.0196
0.0	0.0	0.0	-229.5148	2809.8543	NaN	NaN	1.0889	0.8992	0.0215	0.0199	0.0204	0.0196	0.0195
0.0	0.0	0.0	-1138.5148	480.8543	NaN	NaN	-0.3	0.8989	0.0215	0.0199	0.0205	0.0196	0.0196
0.0	0.0	0.0	-1487.5148	1548.8543	NaN	NaN	1.3	0.8987	0.0216	0.0199	0.0206	0.0197	0.0196
0.0	0.0	0.0	-429.5148	1675.8543	NaN	NaN	1.3	0.8986	0.0217	0.0199	0.0206	0.0196	0.0196
0.0	0.0	0.0	-1059.5148	735.8543	NaN	NaN	-0.3	0.8985	0.0217	0.0199	0.0206	0.0197	0.0197
0.0	0.0	0.0	-1119.5148	1562.8543	NaN	NaN	1.3	0.8987	0.0216	0.0199	0.0205	0.0196	0.0196
0.0	0.0	0.0	-2066.5148	3840.8543	NaN	NaN	1.3	0.8989	0.0216	0.0199	0.0205	0.0196	0.0196
0.0	0.0	0.0	-838.5148	1475.8543	NaN	NaN	1.3	0.8986	0.0216	0.0199	0.0206	0.0197	0.0196
0.0	0.0	0.0	-1664.5148	2765.8543	NaN	NaN	1.3	0.8989	0.0216	0.0198	0.0206	0.0196	0.0195
0.0	0.0	0.0	-2917.5148	258.8543	NaN	NaN	-0.0974	0.8987	0.0217	0.0199	0.0207	0.0196	0.0195
0.0	0.0	0.0	-2741.5148	-1359.1457	NaN	NaN	0.3314	0.8986	0.0217	0.0199	0.0207	0.0195	0.0195
0.0	0.0	0.0	-794.5148	1441.8543	NaN	NaN	1.3	0.8992	0.0215	0.0198	0.0206	0.0195	0.0194
0.0	0.0	0.0	-1677.5148	2839.8543	NaN	NaN	1.3	0.8994	0.0214	0.0198	0.0205	0.0195	0.0194
0.0	0.0	0.0	-2918.5148	2369.8543	NaN	NaN	-0.3	0.8993	0.0215	0.0199	0.0205	0.0195	0.0193
0.0	0.0	0.0	-272.5148	55.8543	NaN	NaN	-0.2578	0.899	0.0216	0.0199	0.0206	0.0195	0.0194
0.0	0.0	0.0	-3210.5148	-432.1457	NaN	NaN	0.1186	0.8986	0.0218	0.0199	0.0207	0.0196	0.0195
0.0	0.0	0.0	-2407.5148	1076.8543	NaN	NaN	-0.3	0.8985	0.0217	0.02	0.0206	0.0196	0.0195
0.0	0.0	0.0	-2129.5148	3012.8543	NaN	NaN	1.3	0.8987	0.0216	0.02	0.0205	0.0197	0.0195
0.0	0.0	0.0	-2559.5148	1736.8543	NaN	NaN	-0.3	0.8985	0.0217	0.0201	0.0206	0.0197	0.0195
0.0	0.0	0.0	-2996.5148	2122.8543	NaN	NaN	-0.3	0.8984	0.0217	0.0201	0.0206	0.0197	0.0195
0.0	0.0	0.0	-1324.5148	-325.1457	NaN	NaN	0.1971	0.898	0.0218	0.0201	0.0207	0.0198	0.0195
0.0	0.0	0.0	-1835.5148	2836.8543	NaN	NaN	1.3	0.8984	0.0217	0.0201	0.0206	0.0197	0.0195
0.0	0.0	0.0	-3019.5148	709.8543	NaN	NaN	-0.3	0.8981	0.0218	0.0202	0.0207	0.0197	0.0196
0.0	0.0	0.0	-1721.5148	2809.8543	NaN	NaN	1.3	0.8985	0.0216	0.0202	0.0205	0.0197	0.0195
0.0	0.0	0.0	-1913.5148	3027.8543	NaN	NaN	1.3	0.8981	0.0217	0.0202	0.0206	0.0197	0.0196
0.0	0.0	0.0	-2874.5148	3075.8543	NaN	NaN	1.3	0.8984	0.0216	0.0202	0.0205	0.0197	0.0196
0.0	0.0	0.0	-2331.5148	3749.8543	NaN	NaN	1.3	0.8981	0.0217	0.0202	0.0206	0.0197	0.0196
0.0	0.0	0.0	-1302.5148	909.8543	NaN	NaN	-0.3	0.8979	0.0218	0.0202	0.0207	0.0198	0.0197
0.0	0.0	0.0	-686.5148	672.8543	NaN	NaN	-0.3	0.8978	0.0218	0.0202	0.0207	0.0198	0.0197
0.0	0.0	0.0	-1347.5148	2491.8543	NaN	NaN	1.3	0.8979	0.0218	0.0201	0.0207	0.0198	0.0197
0.0	0.0	0.0	-3152.5148	3565.8543	NaN	NaN	1.3	0.8977	0.0219	0.0201	0.0207	0.0199	0.0197
0.0	0.0	0.0	-620.5148	2134.8543	NaN	NaN	1.3	0.8978	0.0218	0.0201	0.0207	0.0199	0.0197
0.0	0.0	0.0	-1092.5148	331.8543	NaN	NaN	-0.3	0.8977	0.0218	0.0201	0.0207	0.02	0.0198
0.0	0.0	0.0	-1885.5148	3539.8543	NaN	NaN	1.3	0.8981	0.0217	0.02	0.0206	0.0199	0.0197
0.0	0.0	0.0	-490.5148	235.8543	NaN	NaN	-0.3	0.8979	0.0217	0.02	0.0207	0.02	0.0197
0.0	0.0	0.0	-1177.5148	389.8543	NaN	NaN	-0.3	0.8978	0.0217	0.0201	0.0208	0.0199	0.0197
0.0	0.0	0.0	-2484.5148	2101.8543	NaN	NaN	-0.3	0.8978	0.0216	0.0201	0.0209	0.0198	0.0197
0.0	0.0	0.0	-3405.5148	-458.1457	NaN	NaN	0.1186	0.8979	0.0216	0.0202	0.0209	0.0197	0.0197
0.0	0.0	0.0	-2158.5148	1341.8543	NaN	NaN	-0.3	0.8985	0.0214	0.02	0.0208	0.0196	0.0196
0.0	0.0	0.0	-205.5148	-647.1457	NaN	NaN	0.759	0.8987	0.0213	0.02	0.0208	0.0196	0.0196
0.0	0.0	0.0	-446.5148	1850.8543	NaN	NaN	1.3	0.899	0.0213	0.0199	0.0207	0.0196	0.0195
0.0	0.0	0.0	-1383.5148	-206.1457	NaN	NaN	0.1297	0.8988	0.0213	0.02	0.0207	0.0196	0.0196
0.0	0.0	0.0	-1639.5148	4208.8543	NaN	NaN	1.3	0.8997	0.0211	0.0198	0.0204	0.0195	0.0194
0.0	0.0	0.0	-1556.5148	1421.8543	NaN	NaN	-0.3	0.899	0.0213	0.0199	0.0206	0.0196	0.0196
0.0	0.0	0.0	-52.5148	1527.8543	NaN	NaN	1.0356	0.8992	0.0213	0.0199	0.0205	0.0196	0.0195
0.0	0.0	0.0	-499.5148	1903.8543	NaN	NaN	1.3	0.8989	0.0214	0.0199	0.0205	0.0197	0.0196
0.0	0.0	0.0	-1420.5148	3907.8543	NaN	NaN	1.3	0.899	0.0215	0.0199	0.0204	0.0197	0.0195
0.0	0.0	0.0	-2817.5148	1324.8543	NaN	NaN	-0.3	0.8982	0.0217	0.0199	0.0206	0.0198	0.0197
0.0	0.0	0.0	2706.4852	72.8543	NaN	NaN	0.0262	0.8988	0.0216	0.0198	0.0205	0.0198	0.0196
0.0	0.0	0.0	-597.5148	2565.8543	NaN	NaN	1.3	0.8987	0.0216	0.0198	0.0205	0.0198	0.0196
0.0	0.0	0.0	-3139.5148	6800.8543	NaN	NaN	1.3	0.8991	0.0214	0.0197	0.0204	0.0198	0.0195
0.0	0.0	0.0	-2037.5148	1115.8543	NaN	NaN	-0.3	0.8985	0.0215	0.0198	0.0207	0.0198	0.0197
0.0	0.0	0.0	-1772.5148	1154.8543	NaN	NaN	-0.3	0.8986	0.0215	0.0198	0.0207	0.0198	0.0196
0.0	0.0	0.0	-3336.5148	1693.8543	NaN	NaN	-0.3	0.8984	0.0215	0.0199	0.0208	0.0197	0.0197
0.0	0.0	0.0	-2230.5148	800.8543	NaN	NaN	-0.3	0.8984	0.0215	0.0199	0.0209	0.0197	0.0197
0.0	0.0	0.0	-3179.5148	1221.8543	NaN	NaN	-0.3	0.8987	0.0214	0.0198	0.0208	0.0197	0.0196
0.0	0.0	0.0	-3078.5148	2948.8543	NaN	NaN	-0.3	0.8992	0.0213	0.0198	0.0206	0.0197	0.0195
0.0	0.0	0.0	-1635.5148	3701.8543	NaN	NaN	1.3	0.8994	0.0213	0.0198	0.0206	0.0196	0.0194
0.0	0.0	0.0	56.4852	10.8543	NaN	NaN	0.1612	0.8992	0.0213	0.0198	0.0206	0.0197	0.0194
0.0	0.0	0.0	-1449.5148	-722.1457	NaN	NaN	0.3325	0.8989	0.0214	0.0199	0.0206	0.0197	0.0195
0.0	0.0	0.0	-1432.5148	2366.8543	NaN	NaN	1.3	0.899	0.0214	0.0199	0.0205	0.0198	0.0195
0.0	0.0	0.0	8.4852	3194.8543	NaN	NaN	0.9974	0.8989	0.0214	0.0199	0.0204	0.0198	0.0196
0.0	0.0	0.0	-2282.5148	1549.8543	NaN	NaN	-0.3	0.8982	0.0216	0.02	0.0206	0.02	0.0197
0.0	0.0	0.0	-657.5148	3604.8543	NaN	NaN	1.2231	0.8983	0.0216	0.0199	0.0205	0.02	0.0197
0.0	0.0	0.0	-2443.5148	3398.8543	NaN	NaN	1.3	0.8977	0.0218	0.02	0.0206	0.0201	0.0198
0.0	0.0	0.0	695.4852	774.8543	NaN	NaN	0.527	0.8976	0.0218	0.02	0.0206	0.0201	0.0198
0.0	0.0	0.0	-1143.5148	2567.8543	NaN	NaN	1.3	0.8975	0.0219	0.02	0.0207	0.0201	0.0198
0.0	0.0	0.0	-2215.5148	200.8543	NaN	NaN	-0.0997	0.8976	0.0218	0.02	0.0206	0.0201	0.0198
0.0	0.0	0.0	-1875.5148	3236.8543	NaN	NaN	1.3	0.8982	0.0217	0.02	0.0205	0.02	0.0197
0.0	0.0	0.0	-1967.5148	3115.8543	NaN	NaN	1.3	0.8982	0.0216	0.02	0.0205	0.02	0.0197
0.0	0.0	0.0	-1812.5148	2616.8543	NaN	NaN	1.3	0.8981	0.0217	0.02	0.0205	0.02	0.0197
0.0	0.0	0.0	-1124.5148	50.8543	NaN	NaN	-0.0474	0.8977	0.0218	0.0201	0.0207	0.02	0.0197
0.0	0.0	0.0	-2878.5148	1433.8543	NaN	NaN	-0.3	0.898	0.0218	0.02	0.0206	0.0199	0.0197
0.0	0.0	0.0	324.4852	378.8543	NaN	NaN	0.5387	0.8984	0.0217	0.02	0.0205	0.0198	0.0196
0.0	0.0	0.0	-788.5148	1392.8543	NaN	NaN	1.3	0.8989	0.0216	0.0199	0.0204	0.0198	0.0195
0.0	0.0	0.0	910.4852	1098.8543	NaN	NaN	0.5469	0.8987	0.0216	0.0199	0.0203	0.0199	0.0195
0.0	0.0	0.0	-134.5148	2659.8543	NaN	NaN	1.0533	0.8988	0.0216	0.0199	0.0203	0.02	0.0195
0.0	0.0	0.0	-2053.5148	1155.8543	NaN	NaN	-0.3	0.8984	0.0217	0.0199	0.0203	0.0201	0.0195
0.0	0.0	0.0	-3478.5148	3223.8543	NaN	NaN	-0.3	0.8982	0.0218	0.0199	0.0204	0.0201	0.0196
0.0	0.0	0.0	-1161.5148	1621.8543	NaN	NaN	1.3	0.8978	0.0219	0.0199	0.0206	0.0201	0.0197
0.0	0.0	0.0	-2420.5148	2914.8543	NaN	NaN	1.3	0.8978	0.0219	0.0199	0.0206	0.0201	0.0197
0.0	0.0	0.0	-2876.5148	1601.8543	NaN	NaN	-0.3	0.8976	0.0219	0.02	0.0207	0.0201	0.0197
0.0	0.0	0.0	-1064.5148	4097.8543	NaN	NaN	1.3	0.8979	0.0218	0.0199	0.0207	0.0201	0.0196
0.0	0.0	0.0	-2693.5148	-1433.1457	NaN	NaN	0.3473	0.8975	0.0218	0.02	0.0208	0.0201	0.0198
0.0	0.0	0.0	206.4852	3094.8543	NaN	NaN	0.9375	0.8985	0.0216	0.0199	0.0205	0.02	0.0195
0.0	0.0	0.0	-2781.5148	2858.8543	NaN	NaN	1.3	0.8983	0.0216	0.02	0.0205	0.02	0.0196
0.0	0.0	0.0	-1329.5148	1092.8543	NaN	NaN	-0.3	0.8986	0.0215	0.02	0.0205	0.0199	0.0195
0.0	0.0	0.0	-887.5148	947.8543	NaN	NaN	1.3	0.8983	0.0216	0.02	0.0205	0.02	0.0196
0.0	0.0	0.0	489.4852	2622.8543	NaN	NaN	0.8427	0.8986	0.0215	0.02	0.0204	0.02	0.0195
0.0	0.0	0.0	625.4852	3760.8543	NaN	NaN	0.8574	0.8983	0.0216	0.02	0.0204	0.0201	0.0196
0.0	0.0	0.0	-1232.5148	1016.8543	NaN	NaN	-0.3	0.8979	0.0218	0.02	0.0204	0.0201	0.0197
0.0	0.0	0.0	-1240.5148	3008.8543	NaN	NaN	1.3	0.8978	0.0219	0.02	0.0204	0.0202	0.0197
0.0	0.0	0.0	861.4852	1053.8543	NaN	NaN	0.5502	0.8975	0.022	0.0201	0.0205	0.0203	0.0198
0.0	0.0	0.0	-736.5148	3664.8543	NaN	NaN	1.2515	0.8975	0.0219	0.0201	0.0205	0.0203	0.0198
0.0	0.0	0.0	-1622.5148	2547.8543	NaN	NaN	1.3	0.8973	0.022	0.0201	0.0205	0.0204	0.0198
0.0	0.0	0.0	-1004.5148	3298.8543	NaN	NaN	1.3	0.8975	0.0219	0.02	0.0206	0.0203	0.0197
0.0	0.0	0.0	947.4852	1550.8543	NaN	NaN	0.6208	0.8972	0.022	0.0201	0.0208	0.0202	0.0197
0.0	0.0	0.0	-1211.5148	-1168.1457	NaN	NaN	0.4909	0.8973	0.0219	0.0202	0.0209	0.02	0.0197
0.0	0.0	0.0	1618.4852	-1449.1457	NaN	NaN	-0.3	0.8975	0.0219	0.0202	0.0209	0.02	0.0197
0.0	0.0	0.0	-1999.5148	-146.1457	NaN	NaN	0.0681	0.8978	0.0217	0.0201	0.0208	0.02	0.0196
0.0	0.0	0.0	-1381.5148	1569.8543	NaN	NaN	1.3	0.8981	0.0217	0.02	0.0208	0.0199	0.0195
0.0	0.0	0.0	-3330.5148	-1351.1457	NaN	NaN	0.2886	0.8977	0.0218	0.0201	0.0208	0.02	0.0196
0.0	0.0	0.0	-691.5148	2480.8543	NaN	NaN	1.3	0.8982	0.0217	0.0199	0.0207	0.0199	0.0195
0.0	0.0	0.0	-2345.5148	1329.8543	NaN	NaN	-0.3	0.8981	0.0217	0.02	0.0207	0.0199	0.0196
0.0	0.0	0.0	-2869.5148	2029.8543	NaN	NaN	-0.3	0.8985	0.0215	0.02	0.0207	0.0198	0.0195
0.0	0.0	0.0	-1261.5148	3610.8543	NaN	NaN	1.3	0.8988	0.0214	0.02	0.0206	0.0197	0.0195
0.0	0.0	0.0	1758.4852	1053.8543	NaN	NaN	0.3747	0.8988	0.0214	0.02	0.0207	0.0197	0.0194
0.0	0.0	0.0	-2272.5148	1723.8543	NaN	NaN	-0.3	0.8985	0.0216	0.02	0.0207	0.0197	0.0195
0.0	0.0	0.0	-592.5148	1635.8543	NaN	NaN	1.3	0.8984	0.0216	0.0201	0.0207	0.0197	0.0195
0.0	0.0	0.0	-3868.5148	2119.8543	NaN	NaN	-0.3	0.8982	0.0217	0.0201	0.0207	0.0197	0.0196
0.0	0.0	0.0	-159.5148	3511.8543	NaN	NaN	1.0476	0.8985	0.0216	0.0201	0.0207	0.0197	0.0195
0.0	0.0	0.0	-1633.5148	2491.8543	NaN	NaN	1.3	0.8986	0.0215	0.0201	0.0206	0.0196	0.0195
0.0	0.0	0.0	138.4852	3865.8543	NaN	NaN	0.9654	0.8989	0.0214	0.0201	0.0205	0.0197	0.0194
0.0	0.0	0.0	-2417.5148	2759.8543	NaN	NaN	1.3	0.8984	0.0216	0.0201	0.0207	0.0196	0.0195
0.0	0.0	0.0	-3046.5148	1954.8543	NaN	NaN	-0.3	0.8983	0.0217	0.0202	0.0207	0.0196	0.0195
0.0	0.0	0.0	-1159.5148	-614.1457	NaN	NaN	0.3463	0.8982	0.0217	0.0202	0.0207	0.0196	0.0196
0.0	0.0	0.0	-1744.5148	4141.8543	NaN	NaN	1.3	0.8986	0.0215	0.0202	0.0206	0.0196	0.0195
0.0	0.0	0.0	-1441.5148	2399.8543	NaN	NaN	1.3	0.8985	0.0216	0.0202	0.0206	0.0196	0.0196
0.0	0.0	0.0	-629.5148	3256.8543	NaN	NaN	1.2396	0.8985	0.0216	0.0202	0.0206	0.0196	0.0196
0.0	0.0	0.0	-3187.5148	2307.8543	NaN	NaN	-0.3	0.8982	0.0217	0.0202	0.0207	0.0196	0.0196
0.0	0.0	0.0	-1480.5148	3506.8543	NaN	NaN	1.3	0.8985	0.0216	0.0202	0.0206	0.0196	0.0195
0.0	0.0	0.0	-2050.5148	115.8543	NaN	NaN	-0.0599	0.8983	0.0217	0.0202	0.0207	0.0196	0.0196
0.0	0.0	0.0	-1400.5148	3547.8543	NaN	NaN	1.3	0.8987	0.0215	0.0201	0.0206	0.0195	0.0194
0.0	0.0	0.0	-950.5148	819.8543	NaN	NaN	-0.3	0.8985	0.0216	0.0201	0.0207	0.0195	0.0195
0.0	0.0	0.0	-1867.5148	2646.8543	NaN	NaN	1.3	0.8986	0.0216	0.0201	0.0207	0.0196	0.0194
0.0	0.0	0.0	-4454.5148	3033.8543	NaN	NaN	-0.3	0.8981	0.0218	0.0202	0.0208	0.0196	0.0195
0.0	0.0	0.0	-3051.5148	2390.8543	NaN	NaN	-0.3	0.898	0.0218	0.0202	0.0208	0.0196	0.0196
0.0	0.0	0.0	-1165.5148	595.8543	NaN	NaN	-0.3	0.8979	0.0218	0.0202	0.0208	0.0196	0.0197
0.0	0.0	0.0	-1169.5148	1571.8543	NaN	NaN	1.3	0.8983	0.0216	0.0201	0.0208	0.0196	0.0196
0.0	0.0	0.0	-1473.5148	3644.8543	NaN	NaN	1.3	0.8984	0.0215	0.0201	0.0208	0.0196	0.0196
0.0	0.0	0.0	-2746.5148	3868.8543	NaN	NaN	1.3	0.8981	0.0216	0.0201	0.0209	0.0196	0.0196
0.0	0.0	0.0	-1467.5148	1268.8543	NaN	NaN	-0.3	0.898	0.0216	0.0202	0.021	0.0196	0.0196
0.0	0.0	0.0	-2197.5148	3430.8543	NaN	NaN	1.3	0.8976	0.0217	0.0203	0.0211	0.0196	0.0197
0.0	0.0	0.0	-2363.5148	-1023.1457	NaN	NaN	0.3021	0.8974	0.0217	0.0204	0.0211	0.0195	0.0198
0.0	0.0	0.0	-1150.5148	2193.8543	NaN	NaN	1.3	0.8982	0.0215	0.0203	0.021	0.0194	0.0197
0.0	0.0	0.0	-4138.5148	2239.8543	NaN	NaN	-0.3	0.898	0.0215	0.0203	0.021	0.0194	0.0197
0.0	0.0	0.0	-1513.5148	3222.8543	NaN	NaN	1.3	0.8985	0.0214	0.0202	0.021	0.0193	0.0196
0.0	0.0	0.0	306.4852	551.8543	NaN	NaN	0.6429	0.8981	0.0215	0.0203	0.021	0.0194	0.0196
0.0	0.0	0.0	-2994.5148	-1076.1457	NaN	NaN	0.2644	0.8977	0.0216	0.0204	0.0211	0.0194	0.0197
0.0	0.0	0.0	-2735.5148	2900.8543	NaN	NaN	1.3	0.898	0.0216	0.0203	0.021	0.0194	0.0197
0.0	0.0	0.0	-1414.5148	-543.1457	NaN	NaN	0.2774	0.8977	0.0217	0.0204	0.0211	0.0195	0.0197
0.0	0.0	0.0	-976.5148	3357.8543	NaN	NaN	1.3	0.8981	0.0215	0.0203	0.021	0.0195	0.0196
0.0	0.0	0.0	-2234.5148	1003.8543	NaN	NaN	-0.3	0.8975	0.0217	0.0204	0.0211	0.0196	0.0197
0.0	0.0	0.0	-1878.5148	-24.1457	NaN	NaN	0.0127	0.8975	0.0218	0.0204	0.021	0.0196	0.0198
0.0	0.0	0.0	1276.4852	947.8543	NaN	NaN	0.4261	0.8975	0.0218	0.0203	0.021	0.0196	0.0198
0.0	0.0	0.0	-1431.5148	1010.8543	NaN	NaN	-0.3	0.8977	0.0217	0.0202	0.021	0.0197	0.0198
0.0	0.0	0.0	-1891.5148	2747.8543	NaN	NaN	1.3	0.8976	0.0217	0.0203	0.021	0.0197	0.0197
0.0	0.0	0.0	-1706.5148	2474.8543	NaN	NaN	1.3	0.8975	0.0218	0.0203	0.021	0.0197	0.0197
0.0	0.0	0.0	-1233.5148	-1565.1457	NaN	NaN	0.5592	0.8971	0.0219	0.0204	0.0211	0.0197	0.0198
0.0	0.0	0.0	-1290.5148	24.8543	NaN	NaN	-0.0196	0.8971	0.0219	0.0205	0.0211	0.0197	0.0198
0.0	0.0	0.0	-3631.5148	947.8543	NaN	NaN	-0.3	0.8971	0.0219	0.0205	0.0211	0.0197	0.0198
0.0	0.0	0.0	-948.5148	-710.1457	NaN	NaN	0.4281	0.8973	0.0219	0.0204	0.0211	0.0196	0.0197
0.0	0.0	0.0	-1586.5148	1518.8543	NaN	NaN	-0.3	0.8977	0.0217	0.0203	0.021	0.0197	0.0197
0.0	0.0	0.0	-2914.5148	3847.8543	NaN	NaN	1.3	0.8981	0.0216	0.0202	0.0209	0.0196	0.0196
0.0	0.0	0.0	-2152.5148	2266.8543	NaN	NaN	1.3	0.8979	0.0217	0.0202	0.0209	0.0197	0.0197
0.0	0.0	0.0	-2284.5148	511.8543	NaN	NaN	-0.2887	0.8977	0.0218	0.0202	0.021	0.0197	0.0197
0.0	0.0	0.0	-1942.5148	3146.8543	NaN	NaN	1.3	0.8978	0.0218	0.0201	0.0209	0.0197	0.0197
0.0	0.0	0.0	-194.5148	69.8543	NaN	NaN	-0.3	0.8976	0.0218	0.0202	0.021	0.0197	0.0197
0.0	0.0	0.0	-2132.5148	3576.8543	NaN	NaN	1.3	0.8979	0.0217	0.0201	0.021	0.0196	0.0197
0.0	0.0	0.0	-2578.5148	880.8543	NaN	NaN	-0.3	0.8975	0.0219	0.0202	0.0211	0.0196	0.0197
0.0	0.0	0.0	-2068.5148	1576.8543	NaN	NaN	-0.3	0.8977	0.0218	0.0202	0.021	0.0196	0.0197
0.0	0.0	0.0	-2967.5148	1017.8543	NaN	NaN	-0.3	0.8975	0.0219	0.0202	0.0211	0.0196	0.0197
0.0	0.0	0.0	-768.5148	2473.8543	NaN	NaN	1.3	0.898	0.0217	0.0201	0.021	0.0195	0.0196
0.0	0.0	0.0	-2014.5148	723.8543	NaN	NaN	-0.3	0.8976	0.0219	0.0202	0.0211	0.0196	0.0197
0.0	0.0	0.0	-2275.5148	1347.8543	NaN	NaN	-0.3	0.898	0.0217	0.0201	0.021	0.0195	0.0196
0.0	0.0	0.0	-2902.5148	2946.8543	NaN	NaN	1.3	0.8981	0.0217	0.0201	0.021	0.0195	0.0195
0.0	0.0	0.0	-2823.5148	2216.8543	NaN	NaN	-0.3	0.8981	0.0216	0.0201	0.0211	0.0195	0.0195
0.0	0.0	0.0	-1447.5148	-619.1457	NaN	NaN	0.2996	0.8976	0.0218	0.0202	0.0212	0.0195	0.0196
0.0	0.0	0.0	-2699.5148	1734.8543	NaN	NaN	-0.3	0.8976	0.0218	0.0202	0.0211	0.0196	0.0196
0.0	0.0	0.0	-3101.5148	1160.8543	NaN	NaN	-0.3	0.8976	0.0218	0.0202	0.0211	0.0196	0.0197
0.0	0.0	0.0	-1228.5148	4197.8543	NaN	NaN	1.3	0.8982	0.0216	0.02	0.021	0.0196	0.0196
0.0	0.0	0.0	-1097.5148	971.8543	NaN	NaN	-0.3	0.8981	0.0217	0.02	0.021	0.0196	0.0196
0.0	0.0	0.0	178.4852	1421.8543	NaN	NaN	0.8885	0.898	0.0217	0.0201	0.021	0.0196	0.0196
0.0	0.0	0.0	-794.5148	1882.8543	NaN	NaN	1.3	0.8978	0.0218	0.0201	0.021	0.0197	0.0196
0.0	0.0	0.0	-610.5148	1899.8543	NaN	NaN	1.3	0.8975	0.0219	0.0202	0.0211	0.0197	0.0196
0.0	0.0	0.0	-2431.5148	-2012.1457	NaN	NaN	0.4528	0.8969	0.0221	0.0204	0.0212	0.0198	0.0198
0.0	0.0	0.0	-1529.5148	951.8543	NaN	NaN	-0.3	0.8972	0.022	0.0203	0.0211	0.0197	0.0197
0.0	0.0	0.0	-2023.5148	-72.1457	NaN	NaN	0.0344	0.8971	0.022	0.0203	0.0211	0.0198	0.0197
0.0	0.0	0.0	-780.5148	2403.8543	NaN	NaN	1.3	0.8975	0.0219	0.0201	0.021	0.0199	0.0196
0.0	0.0	0.0	-1020.5148	970.8543	NaN	NaN	-0.3	0.8973	0.0219	0.0202	0.021	0.0199	0.0196
0.0	0.0	0.0	-2080.5148	-1517.1457	NaN	NaN	0.4217	0.8971	0.022	0.0202	0.0211	0.02	0.0197
0.0	0.0	0.0	-1982.5148	1790.8543	NaN	NaN	-0.3	0.8974	0.0219	0.0201	0.021	0.02	0.0197
0.0	0.0	0.0	-1970.5148	3145.8543	NaN	NaN	1.3	0.8976	0.0218	0.02	0.021	0.02	0.0196
0.0	0.0	0.0	-1928.5148	2250.8543	NaN	NaN	1.3	0.8969	0.0219	0.0202	0.0211	0.0201	0.0198
0.0	0.0	0.0	-2462.5148	-1278.1457	NaN	NaN	0.3417	0.8963	0.0221	0.0204	0.0212	0.0201	0.0199
0.0	0.0	0.0	-2941.5148	481.8543	NaN	NaN	-0.1959	0.896	0.0221	0.0205	0.0213	0.0201	0.02
0.0	0.0	0.0	-251.5148	735.8543	NaN	NaN	1.3	0.8958	0.0221	0.0205	0.0213	0.0202	0.02
0.0	0.0	0.0	-1314.5148	4325.8543	NaN	NaN	1.3	0.8964	0.022	0.0203	0.0212	0.0202	0.0199
0.0	0.0	0.0	-3077.5148	-1558.1457	NaN	NaN	0.3361	0.8957	0.0221	0.0204	0.0214	0.0203	0.0201
0.0	0.0	0.0	-48.5148	1152.8543	NaN	NaN	1.0439	0.8964	0.0219	0.0202	0.0212	0.0203	0.0199
0.0	0.0	0.0	-1729.5148	2494.8543	NaN	NaN	1.3	0.8958	0.0221	0.0203	0.0214	0.0204	0.0201
0.0	0.0	0.0	-1959.5148	682.8543	NaN	NaN	-0.3	0.8955	0.0221	0.0204	0.0214	0.0204	0.0202
0.0	0.0	0.0	-319.5148	2161.8543	NaN	NaN	1.1734	0.8952	0.0222	0.0205	0.0215	0.0204	0.0202
0.0	0.0	0.0	-2929.5148	1621.8543	NaN	NaN	-0.3	0.8948	0.0223	0.0206	0.0215	0.0204	0.0204
0.0	0.0	0.0	-820.5148	-1492.1457	NaN	NaN	0.6452	0.8948	0.0223	0.0206	0.0215	0.0203	0.0204
0.0	0.0	0.0	-475.5148	-482.1457	NaN	NaN	0.5035	0.8951	0.0222	0.0206	0.0215	0.0203	0.0204
0.0	0.0	0.0	505.4852	1949.8543	NaN	NaN	0.7941	0.8955	0.0221	0.0205	0.0214	0.0203	0.0203
0.0	0.0	0.0	-686.5148	312.8543	NaN	NaN	-0.3	0.8955	0.0221	0.0204	0.0213	0.0203	0.0204
0.0	0.0	0.0	-721.5148	2635.8543	NaN	NaN	1.3	0.8958	0.0221	0.0203	0.0212	0.0204	0.0203
0.0	0.0	0.0	391.4852	4495.8543	NaN	NaN	0.9199	0.8959	0.0221	0.0202	0.0211	0.0205	0.0202
0.0	0.0	0.0	-527.5148	3230.8543	NaN	NaN	1.1951	0.8952	0.0222	0.0204	0.0213	0.0205	0.0204
0.0	0.0	0.0	-888.5148	-2050.1457	NaN	NaN	0.6976	0.894	0.0223	0.0208	0.0215	0.0205	0.0208
0.0	0.0	0.0	-294.5148	3030.8543	NaN	NaN	1.1076	0.8943	0.0223	0.0207	0.0214	0.0205	0.0207
0.0	0.0	0.0	-1630.5148	241.8543	NaN	NaN	-0.1742	0.8937	0.0224	0.0208	0.0215	0.0207	0.0209
0.0	0.0	0.0	-2993.5148	5121.8543	NaN	NaN	1.3	0.8944	0.0223	0.0205	0.0214	0.0207	0.0206
0.0	0.0	0.0	-2424.5148	4695.8543	NaN	NaN	1.3	0.8945	0.0224	0.0204	0.0214	0.0208	0.0206
0.0	0.0	0.0	-1325.5148	1864.8543	NaN	NaN	1.3	0.8945	0.0224	0.0204	0.0213	0.0209	0.0205
0.0	0.0	0.0	-1854.5148	3310.8543	NaN	NaN	1.3	0.8944	0.0224	0.0204	0.0214	0.0209	0.0205
0.0	0.0	0.0	-673.5148	667.8543	NaN	NaN	-0.3	0.8941	0.0224	0.0206	0.0215	0.0208	0.0206
0.0	0.0	0.0	-2250.5148	1436.8543	NaN	NaN	-0.3	0.8938	0.0224	0.0207	0.0216	0.0208	0.0207
0.0	0.0	0.0	-279.5148	1260.8543	NaN	NaN	1.2848	0.8941	0.0224	0.0206	0.0215	0.0208	0.0206
0.0	0.0	0.0	-855.5148	414.8543	NaN	NaN	-0.3	0.8944	0.0224	0.0205	0.0214	0.0208	0.0205
0.0	0.0	0.0	-1873.5148	1603.8543	NaN	NaN	-0.3	0.8946	0.0224	0.0204	0.0213	0.0209	0.0204
0.0	0.0	0.0	-1425.5148	2018.8543	NaN	NaN	1.3	0.8946	0.0224	0.0204	0.0212	0.021	0.0204
0.0	0.0	0.0	-2136.5148	3711.8543	NaN	NaN	1.3	0.8945	0.0226	0.0204	0.0212	0.021	0.0203
0.0	0.0	0.0	-2905.5148	4730.8543	NaN	NaN	1.3	0.8944	0.0226	0.0205	0.0212	0.021	0.0203
0.0	0.0	0.0	-1949.5148	3477.8543	NaN	NaN	1.3	0.8941	0.0227	0.0205	0.0213	0.021	0.0203
0.0	0.0	0.0	-386.5148	2002.8543	NaN	NaN	1.2391	0.8938	0.0228	0.0206	0.0214	0.0211	0.0203
0.0	0.0	0.0	-2224.5148	3594.8543	NaN	NaN	1.3	0.8936	0.0228	0.0207	0.0215	0.0211	0.0203
0.0	0.0	0.0	-1528.5148	2889.8543	NaN	NaN	1.3	0.8932	0.023	0.0207	0.0216	0.0212	0.0203
0.0	0.0	0.0	865.4852	3690.8543	NaN	NaN	0.81	0.8934	0.0229	0.0206	0.0216	0.0212	0.0203
0.0	0.0	0.0	-1475.5148	-924.1457	NaN	NaN	0.3851	0.8932	0.0231	0.0206	0.0217	0.0212	0.0203
0.0	0.0	0.0	-1572.5148	4116.8543	NaN	NaN	1.3	0.8936	0.0229	0.0204	0.0217	0.0212	0.0202
0.0	0.0	0.0	-1127.5148	3772.8543	NaN	NaN	1.3	0.8934	0.0231	0.0203	0.0217	0.0213	0.0202
0.0	0.0	0.0	-2874.5148	2173.8543	NaN	NaN	-0.3	0.8938	0.0232	0.0202	0.0217	0.0212	0.02
0.0	0.0	0.0	-2790.5148	449.8543	NaN	NaN	-0.1922	0.8933	0.0232	0.0203	0.0218	0.0213	0.0201
0.0	0.0	0.0	-1034.5148	2276.8543	NaN	NaN	1.3	0.8935	0.0231	0.0203	0.0217	0.0212	0.0201
0.0	0.0	0.0	-3269.5148	118.8543	NaN	NaN	-0.0377	0.8934	0.0231	0.0204	0.0217	0.0212	0.0202
0.0	0.0	0.0	-1055.5148	4855.8543	NaN	NaN	1.2777	0.8934	0.0229	0.0204	0.0217	0.0213	0.0203
0.0	0.0	0.0	-534.5148	4456.8543	NaN	NaN	1.1363	0.8929	0.0231	0.0204	0.0217	0.0215	0.0203
0.0	0.0	0.0	-2447.5148	909.8543	NaN	NaN	-0.3	0.8928	0.0233	0.0204	0.0217	0.0215	0.0203
0.0	0.0	0.0	-1818.5148	2006.8543	NaN	NaN	1.3	0.8926	0.0233	0.0205	0.0218	0.0216	0.0202
0.0	0.0	0.0	-2452.5148	-964.1457	NaN	NaN	0.2822	0.8929	0.0232	0.0205	0.0217	0.0215	0.0203
0.0	0.0	0.0	-483.5148	3236.8543	NaN	NaN	1.1756	0.8929	0.0231	0.0205	0.0216	0.0216	0.0202
0.0	0.0	0.0	-317.5148	2073.8543	NaN	NaN	1.1808	0.8929	0.0231	0.0205	0.0216	0.0216	0.0202
0.0	0.0	0.0	-1505.5148	1469.8543	NaN	NaN	-0.3	0.8931	0.0231	0.0204	0.0216	0.0216	0.0202
0.0	0.0	0.0	-1986.5148	4196.8543	NaN	NaN	1.3	0.8933	0.0231	0.0204	0.0216	0.0216	0.0201
0.0	0.0	0.0	-3206.5148	1595.8543	NaN	NaN	-0.3	0.8935	0.0231	0.0203	0.0215	0.0215	0.0201
0.0	0.0	0.0	-2614.5148	2998.8543	NaN	NaN	1.3	0.8938	0.023	0.0202	0.0215	0.0215	0.0201
0.0	0.0	0.0	-1895.5148	3654.8543	NaN	NaN	1.3	0.8937	0.023	0.0202	0.0215	0.0215	0.0201
0.0	0.0	0.0	-2711.5148	1306.8543	NaN	NaN	-0.3	0.8945	0.0228	0.02	0.0214	0.0214	0.0199
0.0	0.0	0.0	-1777.5148	832.8543	NaN	NaN	-0.3	0.8939	0.0229	0.0201	0.0215	0.0216	0.02
0.0	0.0	0.0	-2297.5148	1882.8543	NaN	NaN	-0.3	0.8934	0.0229	0.0202	0.0216	0.0216	0.0203
0.0	0.0	0.0	-1408.5148	-2818.1457	NaN	NaN	0.6668	0.8939	0.0227	0.0202	0.0215	0.0215	0.0202
0.0	0.0	0.0	-3838.5148	-1145.1457	NaN	NaN	0.2298	0.8942	0.0225	0.0201	0.0216	0.0215	0.0201
0.0	0.0	0.0	-923.5148	608.8543	NaN	NaN	-0.3	0.8947	0.0224	0.0199	0.0216	0.0215	0.0199
0.0	0.0	0.0	-1870.5148	65.8543	NaN	NaN	-0.0365	0.8953	0.0222	0.0196	0.0216	0.0215	0.0198
0.0	0.0	0.0	-307.5148	-1454.1457	NaN	NaN	0.8254	0.8952	0.0222	0.0196	0.0217	0.0216	0.0197
0.0	0.0	0.0	-2130.5148	3835.8543	NaN	NaN	1.3	0.8951	0.0223	0.0196	0.0218	0.0216	0.0196
0.0	0.0	0.0	-3295.5148	1189.8543	NaN	NaN	-0.3	0.8953	0.0223	0.0196	0.0217	0.0215	0.0196
0.0	0.0	0.0	-949.5148	3010.8543	NaN	NaN	1.3	0.8956	0.0222	0.0197	0.0217	0.0214	0.0195
0.0	0.0	0.0	-2625.5148	1191.8543	NaN	NaN	-0.3	0.8958	0.0221	0.0198	0.0216	0.0214	0.0194
0.0	0.0	0.0	-2910.5148	2749.8543	NaN	NaN	-0.3	0.8954	0.0222	0.02	0.0216	0.0215	0.0194
0.0	0.0	0.0	-1347.5148	2157.8543	NaN	NaN	1.3	0.8938	0.0226	0.0204	0.0218	0.0219	0.0196
0.0	0.0	0.0	-728.5148	-935.1457	NaN	NaN	0.5621	0.8943	0.0226	0.0204	0.0215	0.0218	0.0194
0.0	0.0	0.0	-1187.5148	87.8543	NaN	NaN	-0.0799	0.8821	0.0252	0.0225	0.0237	0.0245	0.0221
0.0	0.0	0.0	-786.5148	2566.8543	NaN	NaN	1.3	0.8993	0.021	0.0192	0.0214	0.0216	0.0175
