# Supplementary material for: DeepFRET, a software for rapid and automated single-molecule FRET data classification using deep learning
Source: eLife. 2020 Nov 3;9:e60404. doi: 10.7554/eLife.60404 (PMC7609065; doi:10.7554/eLife.60404)
Supplement: Figure 4—source data 1. [file elife-60404-fig4-data1.zip › Figure 4-source data 1/Fig_S4a/Traces/traces_all_n294/Traces_Fig2d_4mMAc_mov2_combined_tif_pair46.txt]

Exported by DeepFRET
Date: 2020-08-26, 18:13
Video filename: None
FRET pair #46
Bleaches at 680
D-Dexc-bg	A-Dexc-bg	A-Aexc-bg	D-Dexc-rw	A-Dexc-rw	A-Aexc-rw	S	E	p_bleached	p_aggregated	p_noisy	p_scrambled	p_static	p_dynamic
0.0	0.0	0.0	36060.3559	8182.5655	NaN	NaN	0.1849	0.0374	0.7523	0.0249	0.0891	0.0593	0.037
0.0	0.0	0.0	36624.3559	8435.5655	NaN	NaN	0.1872	0.0311	0.7779	0.023	0.0765	0.0552	0.0364
0.0	0.0	0.0	39394.3559	7921.5655	NaN	NaN	0.1674	0.0307	0.8055	0.021	0.0637	0.0478	0.0313
0.0	0.0	0.0	33982.3559	6347.5655	NaN	NaN	0.1574	0.0307	0.8051	0.021	0.0639	0.0477	0.0315
0.0	0.0	0.0	36680.3559	4847.5655	NaN	NaN	0.1167	0.0313	0.8028	0.0212	0.064	0.0482	0.0325
0.0	0.0	0.0	37977.3559	7946.5655	NaN	NaN	0.173	0.033	0.7945	0.0211	0.0676	0.0503	0.0334
0.0	0.0	0.0	35075.3559	8678.5655	NaN	NaN	0.1983	0.0343	0.7891	0.0209	0.0701	0.0521	0.0335
0.0	0.0	0.0	39698.3559	10626.5655	NaN	NaN	0.2112	0.0365	0.7809	0.021	0.074	0.0544	0.0332
0.0	0.0	0.0	41983.3559	11638.5655	NaN	NaN	0.217	0.0377	0.7757	0.0211	0.0764	0.0561	0.033
0.0	0.0	0.0	37108.3559	11115.5655	NaN	NaN	0.2305	0.0391	0.7731	0.0212	0.0786	0.0561	0.0319
0.0	0.0	0.0	38532.3559	10465.5655	NaN	NaN	0.2136	0.0409	0.7655	0.0211	0.083	0.058	0.0315
0.0	0.0	0.0	36968.3559	10492.5655	NaN	NaN	0.2211	0.0435	0.7545	0.0209	0.0895	0.0605	0.0312
0.0	0.0	0.0	41596.3559	8694.5655	NaN	NaN	0.1729	0.0445	0.7472	0.0204	0.0937	0.063	0.0312
0.0	0.0	0.0	32435.3559	8172.5655	NaN	NaN	0.2013	0.0447	0.7424	0.0192	0.0989	0.0643	0.0305
0.0	0.0	0.0	35355.3559	6959.5655	NaN	NaN	0.1645	0.0437	0.7483	0.0179	0.0983	0.0621	0.0296
0.0	0.0	0.0	35033.3559	8790.5655	NaN	NaN	0.2006	0.0414	0.7643	0.017	0.0927	0.0566	0.028
0.0	0.0	0.0	38494.3559	6685.5655	NaN	NaN	0.148	0.0404	0.7831	0.0165	0.0821	0.0519	0.0261
0.0	0.0	0.0	41205.3559	5993.5655	NaN	NaN	0.127	0.0408	0.7777	0.0167	0.0851	0.0528	0.0269
0.0	0.0	0.0	32660.3559	8056.5655	NaN	NaN	0.1979	0.0397	0.7816	0.0171	0.0825	0.0516	0.0274
0.0	0.0	0.0	35532.3559	6985.5655	NaN	NaN	0.1643	0.0396	0.781	0.0176	0.0818	0.0518	0.0282
0.0	0.0	0.0	35879.3559	8566.5655	NaN	NaN	0.1927	0.0392	0.7813	0.0179	0.0818	0.0509	0.0289
0.0	0.0	0.0	33866.3559	10027.5655	NaN	NaN	0.2284	0.0391	0.7796	0.0184	0.0818	0.0513	0.0297
0.0	0.0	0.0	35323.3559	9047.5655	NaN	NaN	0.2039	0.0399	0.7759	0.0188	0.0827	0.0523	0.0304
0.0	0.0	0.0	38091.3559	8011.5655	NaN	NaN	0.1738	0.0396	0.7763	0.0194	0.0807	0.0526	0.0314
0.0	0.0	0.0	35027.3559	9492.5655	NaN	NaN	0.2132	0.0398	0.7739	0.02	0.0799	0.0539	0.0325
0.0	0.0	0.0	35528.3559	7386.5655	NaN	NaN	0.1721	0.0398	0.7694	0.0206	0.08	0.056	0.0342
0.0	0.0	0.0	33467.3559	7840.5655	NaN	NaN	0.1898	0.0406	0.7623	0.0209	0.0816	0.0587	0.0358
0.0	0.0	0.0	34349.3559	11027.5655	NaN	NaN	0.243	0.0406	0.7579	0.0212	0.0822	0.0607	0.0375
0.0	0.0	0.0	39708.3559	8313.5655	NaN	NaN	0.1731	0.0404	0.7535	0.0213	0.0838	0.0624	0.0385
0.0	0.0	0.0	32913.3559	10845.5655	NaN	NaN	0.2478	0.0405	0.7501	0.0215	0.0854	0.0637	0.0389
0.0	0.0	0.0	31201.3559	8820.5655	NaN	NaN	0.2204	0.0407	0.7488	0.0216	0.0865	0.0639	0.0384
0.0	0.0	0.0	31124.3559	7709.5655	NaN	NaN	0.1985	0.0406	0.7472	0.0217	0.0878	0.0642	0.0385
0.0	0.0	0.0	28729.3559	6858.5655	NaN	NaN	0.1927	0.0417	0.7451	0.0219	0.089	0.0642	0.0381
0.0	0.0	0.0	32569.3559	8317.5655	NaN	NaN	0.2034	0.0412	0.7454	0.0218	0.0894	0.0642	0.038
0.0	0.0	0.0	35248.3559	6269.5655	NaN	NaN	0.151	0.0405	0.7478	0.0218	0.0884	0.064	0.0376
0.0	0.0	0.0	32363.3559	8961.5655	NaN	NaN	0.2169	0.0414	0.7441	0.0218	0.0901	0.065	0.0377
0.0	0.0	0.0	36581.3559	8796.5655	NaN	NaN	0.1939	0.0408	0.7461	0.0218	0.0886	0.0647	0.038
0.0	0.0	0.0	28729.3559	3663.5655	NaN	NaN	0.1131	0.0414	0.7452	0.0218	0.0889	0.0647	0.0379
0.0	0.0	0.0	31858.3559	8570.5655	NaN	NaN	0.212	0.041	0.7459	0.0219	0.0878	0.0649	0.0385
0.0	0.0	0.0	37745.3559	6448.5655	NaN	NaN	0.1459	0.0414	0.7469	0.0219	0.0866	0.0651	0.0382
0.0	0.0	0.0	29819.3559	10066.5655	NaN	NaN	0.2524	0.0392	0.7573	0.0222	0.081	0.0625	0.0378
0.0	0.0	0.0	36604.3559	4517.5655	NaN	NaN	0.1099	0.0389	0.7606	0.0223	0.0794	0.062	0.0367
0.0	0.0	0.0	34466.3559	6074.5655	NaN	NaN	0.1498	0.0377	0.7666	0.0224	0.0764	0.0604	0.0365
0.0	0.0	0.0	39415.3559	6896.5655	NaN	NaN	0.1489	0.0366	0.7715	0.0225	0.0745	0.0593	0.0355
0.0	0.0	0.0	40945.3559	11517.5655	NaN	NaN	0.2195	0.0368	0.771	0.0225	0.0753	0.0595	0.035
0.0	0.0	0.0	43103.3559	5740.5655	NaN	NaN	0.1175	0.036	0.774	0.0227	0.0741	0.0589	0.0343
0.0	0.0	0.0	38771.3559	7641.5655	NaN	NaN	0.1646	0.0368	0.7718	0.0227	0.0755	0.0598	0.0334
0.0	0.0	0.0	39811.3559	8032.5655	NaN	NaN	0.1679	0.0364	0.7727	0.0228	0.0751	0.0597	0.0333
0.0	0.0	0.0	37628.3559	2577.5655	NaN	NaN	0.0641	0.0369	0.7722	0.0228	0.0755	0.0599	0.0327
0.0	0.0	0.0	37415.3559	8485.5655	NaN	NaN	0.1849	0.037	0.7698	0.0229	0.0768	0.0607	0.0328
0.0	0.0	0.0	36704.3559	10197.5655	NaN	NaN	0.2174	0.037	0.7702	0.0229	0.0767	0.0609	0.0323
0.0	0.0	0.0	36300.3559	4857.5655	NaN	NaN	0.118	0.0365	0.7729	0.0229	0.0755	0.0603	0.0319
0.0	0.0	0.0	34811.3559	7644.5655	NaN	NaN	0.1801	0.0371	0.7682	0.0229	0.0777	0.0619	0.0322
0.0	0.0	0.0	37336.3559	3643.5655	NaN	NaN	0.0889	0.0369	0.7701	0.0228	0.0769	0.0616	0.0317
0.0	0.0	0.0	36268.3559	8264.5655	NaN	NaN	0.1856	0.0368	0.7706	0.0228	0.0769	0.0613	0.0317
0.0	0.0	0.0	36269.3559	8588.5655	NaN	NaN	0.1915	0.0377	0.7657	0.0226	0.0793	0.063	0.0316
0.0	0.0	0.0	35426.3559	9467.5655	NaN	NaN	0.2109	0.038	0.7631	0.0225	0.0806	0.064	0.0319
0.0	0.0	0.0	35708.3559	6237.5655	NaN	NaN	0.1487	0.0383	0.7627	0.0226	0.0806	0.064	0.0317
0.0	0.0	0.0	36980.3559	5658.5655	NaN	NaN	0.1327	0.0387	0.7591	0.0225	0.0824	0.0653	0.032
0.0	0.0	0.0	39133.3559	9771.5655	NaN	NaN	0.1998	0.0378	0.7637	0.0227	0.0799	0.0637	0.0321
0.0	0.0	0.0	32836.3559	4198.5655	NaN	NaN	0.1134	0.0381	0.7646	0.0229	0.079	0.0634	0.032
0.0	0.0	0.0	34474.3559	6402.5655	NaN	NaN	0.1566	0.0374	0.7674	0.0231	0.0772	0.0624	0.0325
0.0	0.0	0.0	30285.3559	6509.5655	NaN	NaN	0.1769	0.0376	0.7685	0.0233	0.0762	0.0619	0.0324
0.0	0.0	0.0	33344.3559	9202.5655	NaN	NaN	0.2163	0.0363	0.7717	0.0235	0.0744	0.0609	0.0332
0.0	0.0	0.0	35700.3559	5931.5655	NaN	NaN	0.1425	0.0361	0.7744	0.0236	0.0726	0.0601	0.0331
0.0	0.0	0.0	32508.3559	4035.5655	NaN	NaN	0.1104	0.0349	0.7803	0.0238	0.0695	0.0582	0.0334
0.0	0.0	0.0	35811.3559	5325.5655	NaN	NaN	0.1295	0.034	0.7873	0.024	0.0662	0.0556	0.0328
0.0	0.0	0.0	29386.3559	5997.5655	NaN	NaN	0.1695	0.0338	0.7865	0.024	0.0666	0.0559	0.0331
0.0	0.0	0.0	27744.3559	6588.5655	NaN	NaN	0.1919	0.0338	0.7883	0.0241	0.0658	0.0551	0.0329
0.0	0.0	0.0	31164.3559	4996.5655	NaN	NaN	0.1382	0.034	0.7874	0.024	0.0663	0.0554	0.0328
0.0	0.0	0.0	35328.3559	5839.5655	NaN	NaN	0.1418	0.0339	0.7876	0.024	0.0664	0.0552	0.0329
0.0	0.0	0.0	30695.3559	6675.5655	NaN	NaN	0.1786	0.0345	0.7862	0.0239	0.0673	0.0555	0.0326
0.0	0.0	0.0	31588.3559	7341.5655	NaN	NaN	0.1886	0.035	0.7837	0.0238	0.0687	0.0562	0.0326
0.0	0.0	0.0	34492.3559	6531.5655	NaN	NaN	0.1592	0.0359	0.7816	0.0235	0.07	0.0567	0.0324
0.0	0.0	0.0	34662.3559	7718.5655	NaN	NaN	0.1821	0.0368	0.779	0.0233	0.0716	0.0572	0.0322
0.0	0.0	0.0	30165.3559	7416.5655	NaN	NaN	0.1973	0.0382	0.7765	0.0232	0.073	0.0575	0.0317
0.0	0.0	0.0	34621.3559	742.5655	NaN	NaN	0.021	0.0388	0.7759	0.0231	0.0738	0.0575	0.031
0.0	0.0	0.0	32083.3559	6608.5655	NaN	NaN	0.1708	0.0396	0.7724	0.0228	0.0763	0.0581	0.0307
0.0	0.0	0.0	30928.3559	8106.5655	NaN	NaN	0.2077	0.0403	0.7693	0.0225	0.0788	0.0586	0.0305
0.0	0.0	0.0	32531.3559	9021.5655	NaN	NaN	0.2171	0.041	0.7657	0.0222	0.0813	0.0594	0.0304
0.0	0.0	0.0	33187.3559	5271.5655	NaN	NaN	0.1371	0.041	0.7649	0.022	0.0824	0.0594	0.0303
0.0	0.0	0.0	35495.3559	8961.5655	NaN	NaN	0.2016	0.041	0.7635	0.0219	0.0834	0.0599	0.0303
0.0	0.0	0.0	30658.3559	6819.5655	NaN	NaN	0.182	0.0412	0.7638	0.0218	0.0837	0.0596	0.0299
0.0	0.0	0.0	29669.3559	3625.5655	NaN	NaN	0.1089	0.0413	0.7618	0.0219	0.085	0.0601	0.03
0.0	0.0	0.0	34164.3559	6324.5655	NaN	NaN	0.1562	0.0424	0.7551	0.0219	0.088	0.0623	0.0303
0.0	0.0	0.0	34975.3559	7766.5655	NaN	NaN	0.1817	0.0424	0.7553	0.0221	0.0879	0.0621	0.0302
0.0	0.0	0.0	35503.3559	5762.5655	NaN	NaN	0.1396	0.0433	0.7508	0.0223	0.0896	0.0637	0.0303
0.0	0.0	0.0	32324.3559	5277.5655	NaN	NaN	0.1404	0.0441	0.7469	0.0224	0.0917	0.0646	0.0303
0.0	0.0	0.0	32413.3559	5811.5655	NaN	NaN	0.152	0.0441	0.7472	0.0227	0.091	0.0647	0.0303
0.0	0.0	0.0	29428.3559	1977.5655	NaN	NaN	0.063	0.0452	0.7442	0.0227	0.0925	0.0652	0.0302
0.0	0.0	0.0	34076.3559	8095.5655	NaN	NaN	0.192	0.0451	0.7433	0.0228	0.0928	0.0654	0.0306
0.0	0.0	0.0	29619.3559	4384.5655	NaN	NaN	0.1289	0.046	0.7431	0.0231	0.0924	0.0653	0.03
0.0	0.0	0.0	33191.3559	8407.5655	NaN	NaN	0.2021	0.0454	0.746	0.0233	0.0906	0.0647	0.0301
0.0	0.0	0.0	31925.3559	5499.5655	NaN	NaN	0.1469	0.0459	0.7483	0.0236	0.0889	0.0639	0.0295
0.0	0.0	0.0	34037.3559	3432.5655	NaN	NaN	0.0916	0.0453	0.7532	0.0238	0.0862	0.0621	0.0294
0.0	0.0	0.0	32029.3559	4187.5655	NaN	NaN	0.1156	0.0461	0.7548	0.0238	0.0853	0.0611	0.0289
0.0	0.0	0.0	30934.3559	5224.5655	NaN	NaN	0.1445	0.0461	0.7561	0.0238	0.0844	0.0605	0.0291
0.0	0.0	0.0	32888.3559	4952.5655	NaN	NaN	0.1309	0.0459	0.7634	0.0239	0.0804	0.058	0.0283
0.0	0.0	0.0	33679.3559	8028.5655	NaN	NaN	0.1925	0.0457	0.7632	0.024	0.0804	0.0579	0.0289
0.0	0.0	0.0	30716.3559	7603.5655	NaN	NaN	0.1984	0.046	0.7667	0.0241	0.0779	0.0568	0.0286
0.0	0.0	0.0	30677.3559	6276.5655	NaN	NaN	0.1698	0.0454	0.7726	0.0242	0.0746	0.0549	0.0284
0.0	0.0	0.0	38199.3559	4831.5655	NaN	NaN	0.1123	0.0454	0.7725	0.0243	0.0742	0.0551	0.0286
0.0	0.0	0.0	31052.3559	5518.5655	NaN	NaN	0.1509	0.0456	0.7737	0.0242	0.0732	0.0548	0.0285
0.0	0.0	0.0	31731.3559	5908.5655	NaN	NaN	0.157	0.044	0.7799	0.0244	0.0701	0.0531	0.0285
0.0	0.0	0.0	32644.3559	4042.5655	NaN	NaN	0.1102	0.0447	0.7757	0.0244	0.0718	0.0546	0.0288
0.0	0.0	0.0	29775.3559	6352.5655	NaN	NaN	0.1758	0.0435	0.7803	0.0243	0.0694	0.0536	0.029
0.0	0.0	0.0	30290.3559	3958.5655	NaN	NaN	0.1156	0.0434	0.7828	0.0243	0.0678	0.0529	0.0287
0.0	0.0	0.0	31563.3559	1611.5655	NaN	NaN	0.0486	0.0426	0.7839	0.0243	0.0669	0.0529	0.0294
0.0	0.0	0.0	32986.3559	4191.5655	NaN	NaN	0.1127	0.0421	0.7867	0.0243	0.0652	0.0521	0.0294
0.0	0.0	0.0	35781.3559	7333.5655	NaN	NaN	0.1701	0.0409	0.7897	0.0243	0.0637	0.0513	0.03
0.0	0.0	0.0	38446.3559	4799.5655	NaN	NaN	0.111	0.0402	0.7922	0.0244	0.0624	0.0505	0.0303
0.0	0.0	0.0	31422.3559	8177.5655	NaN	NaN	0.2065	0.0398	0.792	0.0244	0.0623	0.0507	0.0307
0.0	0.0	0.0	32187.3559	5570.5655	NaN	NaN	0.1475	0.0389	0.7961	0.0245	0.0605	0.0494	0.0306
0.0	0.0	0.0	37269.3559	4218.5655	NaN	NaN	0.1017	0.038	0.7989	0.0246	0.0591	0.0486	0.0309
0.0	0.0	0.0	34050.3559	6963.5655	NaN	NaN	0.1698	0.0372	0.8006	0.0247	0.0584	0.0481	0.0311
0.0	0.0	0.0	33996.3559	5920.5655	NaN	NaN	0.1483	0.0366	0.8033	0.0247	0.0569	0.0474	0.0311
0.0	0.0	0.0	35624.3559	3990.5655	NaN	NaN	0.1007	0.0356	0.806	0.0249	0.0557	0.0466	0.0312
0.0	0.0	0.0	37481.3559	5836.5655	NaN	NaN	0.1347	0.0345	0.8084	0.025	0.0545	0.046	0.0317
0.0	0.0	0.0	32469.3559	2349.5655	NaN	NaN	0.0675	0.0339	0.8105	0.0249	0.0536	0.0454	0.0317
0.0	0.0	0.0	38334.3559	4562.5655	NaN	NaN	0.1064	0.0327	0.8127	0.0251	0.0526	0.0448	0.0322
0.0	0.0	0.0	35403.3559	4923.5655	NaN	NaN	0.1221	0.0323	0.8132	0.0251	0.0524	0.0447	0.0323
0.0	0.0	0.0	36854.3559	9303.5655	NaN	NaN	0.2016	0.0316	0.815	0.025	0.0517	0.0442	0.0325
0.0	0.0	0.0	31310.3559	4502.5655	NaN	NaN	0.1257	0.0317	0.8148	0.0249	0.052	0.0442	0.0324
0.0	0.0	0.0	33028.3559	6896.5655	NaN	NaN	0.1727	0.0315	0.814	0.0249	0.0523	0.0444	0.0329
0.0	0.0	0.0	37280.3559	4133.5655	NaN	NaN	0.0998	0.0315	0.8146	0.0248	0.0523	0.0441	0.0327
0.0	0.0	0.0	33753.3559	5302.5655	NaN	NaN	0.1358	0.0318	0.8119	0.0246	0.0534	0.045	0.0333
0.0	0.0	0.0	37478.3559	5010.5655	NaN	NaN	0.1179	0.0318	0.8138	0.0247	0.0528	0.0442	0.0328
0.0	0.0	0.0	30930.3559	3034.5655	NaN	NaN	0.0893	0.0322	0.811	0.0246	0.0539	0.045	0.0332
0.0	0.0	0.0	32210.3559	5440.5655	NaN	NaN	0.1445	0.0317	0.8154	0.0247	0.0522	0.0435	0.0326
0.0	0.0	0.0	34989.3559	4055.5655	NaN	NaN	0.1039	0.0317	0.8146	0.0246	0.0525	0.0436	0.0329
0.0	0.0	0.0	34118.3559	5452.5655	NaN	NaN	0.1378	0.0311	0.8189	0.0247	0.0507	0.0422	0.0325
0.0	0.0	0.0	36680.3559	6168.5655	NaN	NaN	0.144	0.0311	0.82	0.0246	0.0504	0.0416	0.0322
0.0	0.0	0.0	34256.3559	5096.5655	NaN	NaN	0.1295	0.0308	0.8223	0.0246	0.0494	0.0408	0.032
0.0	0.0	0.0	37283.3559	4332.5655	NaN	NaN	0.1041	0.0303	0.8265	0.0246	0.0479	0.0392	0.0314
0.0	0.0	0.0	33322.3559	5615.5655	NaN	NaN	0.1442	0.0302	0.8273	0.0246	0.0477	0.0387	0.0314
0.0	0.0	0.0	35974.3559	5067.5655	NaN	NaN	0.1235	0.0295	0.8311	0.0246	0.0464	0.0374	0.031
0.0	0.0	0.0	31072.3559	4280.5655	NaN	NaN	0.1211	0.0293	0.8334	0.0246	0.0456	0.0366	0.0304
0.0	0.0	0.0	32132.3559	3332.5655	NaN	NaN	0.094	0.029	0.8355	0.0247	0.0448	0.0359	0.03
0.0	0.0	0.0	34684.3559	7482.5655	NaN	NaN	0.1775	0.0288	0.8365	0.0249	0.0445	0.0355	0.0297
0.0	0.0	0.0	27939.3559	2299.5655	NaN	NaN	0.076	0.0289	0.8382	0.0251	0.0437	0.035	0.0291
0.0	0.0	0.0	34510.3559	3590.5655	NaN	NaN	0.0942	0.0289	0.8378	0.0253	0.0439	0.0351	0.029
0.0	0.0	0.0	35213.3559	4329.5655	NaN	NaN	0.1095	0.0286	0.8371	0.0255	0.0442	0.0353	0.0293
0.0	0.0	0.0	33685.3559	6315.5655	NaN	NaN	0.1579	0.0283	0.8384	0.0255	0.0438	0.0349	0.029
0.0	0.0	0.0	36292.3559	6084.5655	NaN	NaN	0.1436	0.0284	0.8367	0.0257	0.0446	0.0355	0.0291
0.0	0.0	0.0	35900.3559	5420.5655	NaN	NaN	0.1312	0.0283	0.8366	0.0259	0.0445	0.0357	0.029
0.0	0.0	0.0	33254.3559	5600.5655	NaN	NaN	0.1441	0.0284	0.8368	0.026	0.0444	0.0356	0.0288
0.0	0.0	0.0	31814.3559	5746.5655	NaN	NaN	0.153	0.0285	0.8345	0.026	0.0454	0.0366	0.0291
0.0	0.0	0.0	32746.3559	9382.5655	NaN	NaN	0.2227	0.0283	0.8344	0.0259	0.0453	0.0369	0.0291
0.0	0.0	0.0	33667.3559	7481.5655	NaN	NaN	0.1818	0.0284	0.8337	0.0259	0.0456	0.0373	0.0291
0.0	0.0	0.0	35240.3559	5777.5655	NaN	NaN	0.1409	0.0285	0.8331	0.0259	0.0457	0.0376	0.0291
0.0	0.0	0.0	30472.3559	6919.5655	NaN	NaN	0.1851	0.0288	0.8319	0.0259	0.0462	0.0381	0.0292
0.0	0.0	0.0	30899.3559	4213.5655	NaN	NaN	0.12	0.0291	0.8315	0.0259	0.0462	0.0383	0.0291
0.0	0.0	0.0	30671.3559	3053.5655	NaN	NaN	0.0905	0.0297	0.8298	0.0258	0.0468	0.0389	0.029
0.0	0.0	0.0	43705.3559	8533.5655	NaN	NaN	0.1634	0.0298	0.8293	0.0259	0.0469	0.039	0.0292
0.0	0.0	0.0	37810.3559	5093.5655	NaN	NaN	0.1187	0.0306	0.828	0.0258	0.0474	0.0394	0.0289
0.0	0.0	0.0	41779.3559	7033.5655	NaN	NaN	0.1441	0.0302	0.8296	0.0259	0.0468	0.0387	0.0288
0.0	0.0	0.0	38972.3559	8350.5655	NaN	NaN	0.1765	0.031	0.8261	0.026	0.0482	0.0397	0.029
0.0	0.0	0.0	38358.3559	7771.5655	NaN	NaN	0.1685	0.0305	0.8288	0.0259	0.0472	0.0388	0.0287
0.0	0.0	0.0	38293.3559	5721.5655	NaN	NaN	0.13	0.0311	0.8275	0.026	0.0478	0.0391	0.0286
0.0	0.0	0.0	31253.3559	4100.5655	NaN	NaN	0.116	0.031	0.8286	0.026	0.0473	0.0387	0.0284
0.0	0.0	0.0	37866.3559	5506.5655	NaN	NaN	0.127	0.0306	0.8311	0.0261	0.0463	0.0378	0.0281
0.0	0.0	0.0	36082.3559	5035.5655	NaN	NaN	0.1225	0.0304	0.8323	0.0261	0.046	0.0374	0.0279
0.0	0.0	0.0	40254.3559	9180.5655	NaN	NaN	0.1857	0.0299	0.834	0.0262	0.0454	0.0367	0.0278
0.0	0.0	0.0	35436.3559	9394.5655	NaN	NaN	0.2096	0.0299	0.8342	0.0262	0.0454	0.0366	0.0277
0.0	0.0	0.0	39215.3559	7827.5655	NaN	NaN	0.1664	0.0291	0.8391	0.026	0.0435	0.0351	0.0273
0.0	0.0	0.0	35694.3559	-649.4345	NaN	NaN	-0.0185	0.029	0.8399	0.026	0.0433	0.0347	0.0271
0.0	0.0	0.0	32430.3559	6262.5655	NaN	NaN	0.1619	0.0283	0.8429	0.0259	0.0422	0.0338	0.0269
0.0	0.0	0.0	32232.3559	5071.5655	NaN	NaN	0.136	0.028	0.8439	0.026	0.0419	0.0333	0.0269
0.0	0.0	0.0	41630.3559	5176.5655	NaN	NaN	0.1106	0.0276	0.8443	0.0261	0.0418	0.0331	0.027
0.0	0.0	0.0	34337.3559	6405.5655	NaN	NaN	0.1572	0.0277	0.844	0.0261	0.042	0.0331	0.027
0.0	0.0	0.0	43962.3559	6679.5655	NaN	NaN	0.1319	0.0272	0.8456	0.0261	0.0414	0.0327	0.027
0.0	0.0	0.0	38022.3559	3397.5655	NaN	NaN	0.082	0.0272	0.8455	0.0262	0.0414	0.0327	0.027
0.0	0.0	0.0	25693.3559	4446.5655	NaN	NaN	0.1475	0.0271	0.8463	0.0261	0.0411	0.0324	0.027
0.0	0.0	0.0	34670.3559	2303.5655	NaN	NaN	0.0623	0.0272	0.8453	0.0262	0.0414	0.0326	0.0272
0.0	0.0	0.0	34869.3559	6320.5655	NaN	NaN	0.1534	0.0273	0.8449	0.0263	0.0415	0.0327	0.0273
0.0	0.0	0.0	37328.3559	9570.5655	NaN	NaN	0.2041	0.0274	0.8448	0.0263	0.0415	0.0328	0.0273
0.0	0.0	0.0	36002.3559	4810.5655	NaN	NaN	0.1179	0.0279	0.8432	0.0264	0.0419	0.0332	0.0274
0.0	0.0	0.0	32901.3559	3677.5655	NaN	NaN	0.1005	0.0279	0.8437	0.0264	0.0416	0.033	0.0274
0.0	0.0	0.0	34195.3559	8135.5655	NaN	NaN	0.1922	0.0284	0.8424	0.0264	0.0422	0.0332	0.0274
0.0	0.0	0.0	35744.3559	7291.5655	NaN	NaN	0.1694	0.0287	0.8413	0.0264	0.0426	0.0335	0.0275
0.0	0.0	0.0	36283.3559	7610.5655	NaN	NaN	0.1734	0.0292	0.8401	0.0264	0.0431	0.0337	0.0274
0.0	0.0	0.0	33824.3559	4774.5655	NaN	NaN	0.1237	0.0301	0.8382	0.0262	0.0441	0.0341	0.0273
0.0	0.0	0.0	38732.3559	5113.5655	NaN	NaN	0.1166	0.0305	0.8377	0.0261	0.0444	0.0341	0.0272
0.0	0.0	0.0	31726.3559	4544.5655	NaN	NaN	0.1253	0.0315	0.8354	0.0261	0.0453	0.0345	0.0272
0.0	0.0	0.0	34371.3559	6647.5655	NaN	NaN	0.1621	0.0318	0.8347	0.0261	0.0455	0.0346	0.0273
0.0	0.0	0.0	34514.3559	7539.5655	NaN	NaN	0.1793	0.032	0.8343	0.0261	0.0455	0.0347	0.0273
0.0	0.0	0.0	31097.3559	3948.5655	NaN	NaN	0.1127	0.0323	0.834	0.0261	0.0455	0.0348	0.0273
0.0	0.0	0.0	34996.3559	6573.5655	NaN	NaN	0.1581	0.0326	0.8333	0.0263	0.0455	0.035	0.0273
0.0	0.0	0.0	38879.3559	9422.5655	NaN	NaN	0.1951	0.0329	0.8324	0.0263	0.0456	0.0353	0.0274
0.0	0.0	0.0	46138.3559	11157.5655	NaN	NaN	0.1947	0.0328	0.833	0.0264	0.0452	0.0353	0.0273
0.0	0.0	0.0	41684.3559	9341.5655	NaN	NaN	0.1831	0.0336	0.8317	0.0264	0.0455	0.0355	0.0272
0.0	0.0	0.0	45954.3559	8811.5655	NaN	NaN	0.1609	0.0331	0.8332	0.0264	0.0448	0.0352	0.0273
0.0	0.0	0.0	46452.3559	9288.5655	NaN	NaN	0.1666	0.0335	0.8315	0.0265	0.0455	0.0358	0.0273
0.0	0.0	0.0	41820.3559	9615.5655	NaN	NaN	0.1869	0.0333	0.8326	0.0264	0.0451	0.0354	0.0272
0.0	0.0	0.0	51129.3559	5488.5655	NaN	NaN	0.0969	0.0332	0.8319	0.0264	0.0454	0.0358	0.0273
0.0	0.0	0.0	41221.3559	4495.5655	NaN	NaN	0.0983	0.0329	0.8328	0.0263	0.0451	0.0357	0.0272
0.0	0.0	0.0	34300.3559	5602.5655	NaN	NaN	0.1404	0.0322	0.8343	0.0263	0.0447	0.0353	0.0272
0.0	0.0	0.0	40106.3559	8455.5655	NaN	NaN	0.1741	0.0318	0.8351	0.0263	0.0443	0.0353	0.0272
0.0	0.0	0.0	31419.3559	5474.5655	NaN	NaN	0.1484	0.0316	0.8363	0.0261	0.0439	0.035	0.0271
0.0	0.0	0.0	41957.3559	7855.5655	NaN	NaN	0.1577	0.0314	0.8364	0.0262	0.0438	0.0351	0.0271
0.0	0.0	0.0	37265.3559	7406.5655	NaN	NaN	0.1658	0.0314	0.8365	0.0262	0.0436	0.0352	0.0271
0.0	0.0	0.0	36453.3559	4519.5655	NaN	NaN	0.1103	0.0311	0.838	0.0262	0.0428	0.0349	0.027
0.0	0.0	0.0	34681.3559	7170.5655	NaN	NaN	0.1713	0.0322	0.8346	0.0264	0.0437	0.036	0.027
0.0	0.0	0.0	29710.3559	7233.5655	NaN	NaN	0.1958	0.0327	0.8336	0.0267	0.0435	0.0366	0.027
0.0	0.0	0.0	34727.3559	3260.5655	NaN	NaN	0.0858	0.0343	0.8294	0.0271	0.0443	0.038	0.0269
0.0	0.0	0.0	35505.3559	6158.5655	NaN	NaN	0.1478	0.0364	0.8228	0.0276	0.0458	0.0405	0.0269
0.0	0.0	0.0	37318.3559	9230.5655	NaN	NaN	0.1983	0.0385	0.8174	0.0281	0.0467	0.0426	0.0267
0.0	0.0	0.0	31510.3559	5093.5655	NaN	NaN	0.1392	0.0427	0.8068	0.0287	0.0492	0.0462	0.0265
0.0	0.0	0.0	36766.3559	7714.5655	NaN	NaN	0.1734	0.0468	0.7964	0.0296	0.051	0.0498	0.0264
0.0	0.0	0.0	34758.3559	6426.5655	NaN	NaN	0.156	0.0529	0.7811	0.0305	0.054	0.0553	0.0262
0.0	0.0	0.0	34797.3559	4688.5655	NaN	NaN	0.1187	0.0579	0.7704	0.0318	0.055	0.0589	0.026
0.0	0.0	0.0	35160.3559	6577.5655	NaN	NaN	0.1576	0.0665	0.7504	0.033	0.0583	0.066	0.0258
0.0	0.0	0.0	33198.3559	3954.5655	NaN	NaN	0.1064	0.0733	0.7363	0.0343	0.0596	0.071	0.0255
0.0	0.0	0.0	29829.3559	4093.5655	NaN	NaN	0.1207	0.0817	0.7212	0.0354	0.0607	0.0759	0.025
0.0	0.0	0.0	29698.3559	4658.5655	NaN	NaN	0.1356	0.0885	0.7084	0.0365	0.0617	0.0803	0.0245
0.0	0.0	0.0	33355.3559	4134.5655	NaN	NaN	0.1103	0.0913	0.7045	0.0372	0.0612	0.0813	0.0245
0.0	0.0	0.0	28176.3559	3724.5655	NaN	NaN	0.1168	0.0942	0.6996	0.0374	0.0617	0.083	0.0242
0.0	0.0	0.0	33614.3559	8430.5655	NaN	NaN	0.2005	0.0925	0.7022	0.0373	0.0612	0.0825	0.0242
0.0	0.0	0.0	33399.3559	4707.5655	NaN	NaN	0.1235	0.0928	0.7014	0.037	0.062	0.0828	0.0241
0.0	0.0	0.0	31314.3559	9125.5655	NaN	NaN	0.2257	0.0916	0.7059	0.0367	0.0613	0.0807	0.0239
0.0	0.0	0.0	32458.3559	3811.5655	NaN	NaN	0.1051	0.094	0.7012	0.0365	0.0627	0.082	0.0236
0.0	0.0	0.0	32377.3559	6793.5655	NaN	NaN	0.1734	0.0923	0.706	0.036	0.062	0.0802	0.0235
0.0	0.0	0.0	34193.3559	5985.5655	NaN	NaN	0.149	0.0937	0.7042	0.0359	0.0626	0.0804	0.0232
0.0	0.0	0.0	27648.3559	5155.5655	NaN	NaN	0.1572	0.0958	0.7018	0.0356	0.0627	0.0811	0.0229
0.0	0.0	0.0	36252.3559	4114.5655	NaN	NaN	0.1019	0.0945	0.7056	0.0355	0.0618	0.0799	0.0227
0.0	0.0	0.0	32675.3559	6226.5655	NaN	NaN	0.1601	0.0948	0.7037	0.0355	0.0623	0.0809	0.0228
0.0	0.0	0.0	29672.3559	5397.5655	NaN	NaN	0.1539	0.0941	0.707	0.0354	0.0608	0.0802	0.0225
0.0	0.0	0.0	32363.3559	6356.5655	NaN	NaN	0.1642	0.0944	0.7044	0.0355	0.0614	0.0815	0.0227
0.0	0.0	0.0	33482.3559	1763.5655	NaN	NaN	0.05	0.0925	0.7102	0.0353	0.0597	0.0798	0.0225
0.0	0.0	0.0	35802.3559	6562.5655	NaN	NaN	0.1549	0.0921	0.7092	0.0354	0.06	0.0805	0.0227
0.0	0.0	0.0	33874.3559	5705.5655	NaN	NaN	0.1442	0.0909	0.7123	0.0353	0.0592	0.0796	0.0227
0.0	0.0	0.0	28472.3559	5001.5655	NaN	NaN	0.1494	0.0908	0.714	0.0353	0.0583	0.0791	0.0225
0.0	0.0	0.0	29717.3559	4418.5655	NaN	NaN	0.1294	0.0903	0.7151	0.0355	0.0577	0.079	0.0224
0.0	0.0	0.0	28467.3559	4122.5655	NaN	NaN	0.1265	0.0891	0.7185	0.0355	0.0567	0.0778	0.0224
0.0	0.0	0.0	27504.3559	4881.5655	NaN	NaN	0.1507	0.089	0.7207	0.0357	0.0556	0.0769	0.0221
0.0	0.0	0.0	33055.3559	5034.5655	NaN	NaN	0.1322	0.0875	0.7237	0.0358	0.0549	0.076	0.0221
0.0	0.0	0.0	28287.3559	4646.5655	NaN	NaN	0.1411	0.0856	0.7301	0.0358	0.0531	0.0735	0.0219
0.0	0.0	0.0	29762.3559	3801.5655	NaN	NaN	0.1133	0.084	0.735	0.0359	0.0518	0.0715	0.0217
0.0	0.0	0.0	30977.3559	6826.5655	NaN	NaN	0.1806	0.0814	0.7413	0.0359	0.0506	0.069	0.0218
0.0	0.0	0.0	31285.3559	4834.5655	NaN	NaN	0.1338	0.0799	0.7465	0.036	0.0493	0.0667	0.0216
0.0	0.0	0.0	35233.3559	2249.5655	NaN	NaN	0.06	0.0802	0.7468	0.0363	0.0491	0.0661	0.0215
0.0	0.0	0.0	30801.3559	2570.5655	NaN	NaN	0.077	0.0792	0.7492	0.0363	0.0487	0.0652	0.0215
0.0	0.0	0.0	34988.3559	4384.5655	NaN	NaN	0.1114	0.0763	0.7559	0.0362	0.0474	0.0626	0.0216
0.0	0.0	0.0	34423.3559	5232.5655	NaN	NaN	0.1319	0.0755	0.7566	0.0363	0.0476	0.0622	0.0218
0.0	0.0	0.0	28816.3559	7457.5655	NaN	NaN	0.2056	0.0751	0.7583	0.0363	0.0472	0.0613	0.0218
0.0	0.0	0.0	33348.3559	6144.5655	NaN	NaN	0.1556	0.0755	0.758	0.0363	0.0471	0.0611	0.022
0.0	0.0	0.0	33960.3559	3410.5655	NaN	NaN	0.0913	0.0748	0.7591	0.0367	0.0462	0.0607	0.0224
0.0	0.0	0.0	30920.3559	4011.5655	NaN	NaN	0.1148	0.0762	0.7561	0.0372	0.0461	0.0618	0.0226
0.0	0.0	0.0	33595.3559	5475.5655	NaN	NaN	0.1401	0.0754	0.7556	0.0378	0.0453	0.0626	0.0233
0.0	0.0	0.0	37228.3559	3126.5655	NaN	NaN	0.0775	0.0748	0.7553	0.0388	0.0442	0.0628	0.0241
0.0	0.0	0.0	29640.3559	6224.5655	NaN	NaN	0.1736	0.077	0.7477	0.0403	0.0441	0.0661	0.0247
0.0	0.0	0.0	35098.3559	5733.5655	NaN	NaN	0.1404	0.0784	0.7402	0.0423	0.044	0.0693	0.0258
0.0	0.0	0.0	37617.3559	6257.5655	NaN	NaN	0.1426	0.0816	0.7275	0.0444	0.0444	0.0751	0.027
0.0	0.0	0.0	40373.3559	2404.5655	NaN	NaN	0.0562	0.0858	0.7128	0.0462	0.0454	0.0815	0.0283
0.0	0.0	0.0	36452.3559	6006.5655	NaN	NaN	0.1415	0.0929	0.6868	0.0483	0.048	0.0945	0.0296
0.0	0.0	0.0	34435.3559	4187.5655	NaN	NaN	0.1084	0.0956	0.6741	0.049	0.0487	0.1015	0.0311
0.0	0.0	0.0	35956.3559	4312.5655	NaN	NaN	0.1071	0.1008	0.654	0.0496	0.0507	0.113	0.032
0.0	0.0	0.0	32668.3559	5019.5655	NaN	NaN	0.1332	0.1032	0.6429	0.0494	0.0518	0.12	0.0326
0.0	0.0	0.0	35130.3559	5933.5655	NaN	NaN	0.1445	0.1066	0.6327	0.0496	0.0525	0.1258	0.0328
0.0	0.0	0.0	37552.3559	6688.5655	NaN	NaN	0.1512	0.1091	0.6195	0.0497	0.0542	0.1343	0.0332
0.0	0.0	0.0	36689.3559	6214.5655	NaN	NaN	0.1448	0.1114	0.6123	0.0494	0.0548	0.1387	0.0334
0.0	0.0	0.0	39646.3559	6659.5655	NaN	NaN	0.1438	0.113	0.6019	0.0495	0.0558	0.1459	0.0338
0.0	0.0	0.0	39140.3559	495.5655	NaN	NaN	0.0125	0.1143	0.5986	0.0491	0.0561	0.1479	0.034
0.0	0.0	0.0	32489.3559	5114.5655	NaN	NaN	0.136	0.1143	0.5923	0.0493	0.0566	0.1534	0.0341
0.0	0.0	0.0	36322.3559	5467.5655	NaN	NaN	0.1308	0.1133	0.5933	0.0488	0.057	0.1532	0.0344
0.0	0.0	0.0	34016.3559	5994.5655	NaN	NaN	0.1498	0.1132	0.5845	0.0488	0.0583	0.1604	0.0348
0.0	0.0	0.0	32804.3559	6435.5655	NaN	NaN	0.164	0.1122	0.5893	0.0487	0.0577	0.1574	0.0347
0.0	0.0	0.0	35179.3559	2146.5655	NaN	NaN	0.0575	0.1137	0.5791	0.0484	0.0592	0.1647	0.0349
0.0	0.0	0.0	33410.3559	5347.5655	NaN	NaN	0.138	0.1105	0.5885	0.0485	0.0582	0.1592	0.035
0.0	0.0	0.0	33944.3559	5558.5655	NaN	NaN	0.1407	0.1107	0.587	0.0486	0.0585	0.1603	0.0349
0.0	0.0	0.0	31511.3559	6514.5655	NaN	NaN	0.1713	0.1101	0.5873	0.0488	0.0584	0.1606	0.0349
0.0	0.0	0.0	34059.3559	5945.5655	NaN	NaN	0.1486	0.1099	0.5885	0.0491	0.0582	0.1596	0.0347
0.0	0.0	0.0	33441.3559	7677.5655	NaN	NaN	0.1867	0.1091	0.5895	0.0489	0.0584	0.1594	0.0347
0.0	0.0	0.0	38107.3559	3779.5655	NaN	NaN	0.0902	0.1068	0.6018	0.0491	0.0568	0.1513	0.0342
0.0	0.0	0.0	33792.3559	6722.5655	NaN	NaN	0.1659	0.1065	0.6038	0.0487	0.0569	0.1498	0.0343
0.0	0.0	0.0	30031.3559	4679.5655	NaN	NaN	0.1348	0.1049	0.6159	0.0488	0.0549	0.1421	0.0335
0.0	0.0	0.0	31114.3559	5245.5655	NaN	NaN	0.1443	0.1042	0.6166	0.0484	0.0552	0.142	0.0336
0.0	0.0	0.0	31395.3559	5070.5655	NaN	NaN	0.139	0.1023	0.6268	0.0483	0.0536	0.136	0.0329
0.0	0.0	0.0	34275.3559	6249.5655	NaN	NaN	0.1542	0.1014	0.6278	0.048	0.0539	0.1357	0.0332
0.0	0.0	0.0	33503.3559	4036.5655	NaN	NaN	0.1075	0.1007	0.6374	0.0479	0.0522	0.1293	0.0325
0.0	0.0	0.0	28253.3559	6083.5655	NaN	NaN	0.1772	0.1003	0.6377	0.0477	0.0521	0.1294	0.0326
0.0	0.0	0.0	29035.3559	4817.5655	NaN	NaN	0.1423	0.0992	0.6452	0.0477	0.0506	0.1251	0.0323
0.0	0.0	0.0	28432.3559	3338.5655	NaN	NaN	0.1051	0.1008	0.6411	0.0476	0.051	0.1272	0.0323
0.0	0.0	0.0	29324.3559	6124.5655	NaN	NaN	0.1728	0.1001	0.6415	0.0479	0.0506	0.1274	0.0324
0.0	0.0	0.0	29280.3559	3286.5655	NaN	NaN	0.1009	0.1001	0.6435	0.0473	0.0505	0.1261	0.0325
0.0	0.0	0.0	28568.3559	6724.5655	NaN	NaN	0.1905	0.099	0.6459	0.0479	0.0496	0.1251	0.0325
0.0	0.0	0.0	25970.3559	4403.5655	NaN	NaN	0.145	0.099	0.6426	0.0479	0.0503	0.1272	0.0329
0.0	0.0	0.0	27012.3559	6139.5655	NaN	NaN	0.1852	0.0993	0.642	0.0477	0.0501	0.1281	0.0328
0.0	0.0	0.0	37766.3559	7333.5655	NaN	NaN	0.1626	0.0974	0.6417	0.0482	0.0503	0.1287	0.0336
0.0	0.0	0.0	35549.3559	4823.5655	NaN	NaN	0.1195	0.0992	0.6388	0.0474	0.0508	0.1301	0.0337
0.0	0.0	0.0	28595.3559	5688.5655	NaN	NaN	0.1659	0.0998	0.6407	0.0479	0.0495	0.1289	0.0332
0.0	0.0	0.0	35290.3559	3083.5655	NaN	NaN	0.0804	0.0996	0.638	0.0477	0.0504	0.1305	0.0339
0.0	0.0	0.0	27118.3559	3625.5655	NaN	NaN	0.1179	0.0988	0.6348	0.0482	0.0506	0.1336	0.034
0.0	0.0	0.0	34534.3559	6472.5655	NaN	NaN	0.1578	0.0977	0.6368	0.0482	0.0508	0.1323	0.0343
0.0	0.0	0.0	30717.3559	4640.5655	NaN	NaN	0.1312	0.0984	0.6266	0.048	0.0524	0.1398	0.0348
0.0	0.0	0.0	30041.3559	1454.5655	NaN	NaN	0.0462	0.0952	0.6435	0.0478	0.0502	0.129	0.0344
0.0	0.0	0.0	27703.3559	4553.5655	NaN	NaN	0.1412	0.0956	0.6371	0.0479	0.0513	0.1337	0.0344
0.0	0.0	0.0	28591.3559	5020.5655	NaN	NaN	0.1494	0.0902	0.6528	0.0477	0.0499	0.1249	0.0345
0.0	0.0	0.0	31385.3559	5707.5655	NaN	NaN	0.1539	0.0887	0.6586	0.0476	0.0495	0.1215	0.0341
0.0	0.0	0.0	30168.3559	3993.5655	NaN	NaN	0.1169	0.0868	0.6635	0.0474	0.0494	0.119	0.0339
0.0	0.0	0.0	32331.3559	4035.5655	NaN	NaN	0.111	0.0838	0.676	0.047	0.0481	0.1117	0.0335
0.0	0.0	0.0	29515.3559	5285.5655	NaN	NaN	0.1519	0.081	0.6862	0.0468	0.0469	0.106	0.033
0.0	0.0	0.0	29170.3559	7116.5655	NaN	NaN	0.1961	0.0785	0.6946	0.0465	0.046	0.1016	0.0327
0.0	0.0	0.0	28284.3559	5923.5655	NaN	NaN	0.1732	0.0767	0.7022	0.046	0.0451	0.0977	0.0323
0.0	0.0	0.0	28733.3559	6696.5655	NaN	NaN	0.189	0.075	0.7092	0.0455	0.0442	0.094	0.032
0.0	0.0	0.0	29056.3559	3915.5655	NaN	NaN	0.1188	0.0749	0.7117	0.0453	0.0437	0.0927	0.0317
0.0	0.0	0.0	31771.3559	5488.5655	NaN	NaN	0.1473	0.0746	0.7145	0.0448	0.0434	0.0911	0.0317
0.0	0.0	0.0	29595.3559	6615.5655	NaN	NaN	0.1827	0.0751	0.7132	0.0448	0.0434	0.092	0.0316
0.0	0.0	0.0	30879.3559	1929.5655	NaN	NaN	0.0588	0.0756	0.7142	0.0442	0.0433	0.0911	0.0316
0.0	0.0	0.0	27993.3559	7256.5655	NaN	NaN	0.2059	0.077	0.7094	0.0442	0.0436	0.094	0.0317
0.0	0.0	0.0	31766.3559	2666.5655	NaN	NaN	0.0774	0.0768	0.711	0.0436	0.0435	0.0931	0.032
0.0	0.0	0.0	29018.3559	6796.5655	NaN	NaN	0.1898	0.0782	0.7071	0.0438	0.0435	0.0953	0.0319
0.0	0.0	0.0	26275.3559	4246.5655	NaN	NaN	0.1391	0.0802	0.7019	0.0438	0.044	0.0978	0.0322
0.0	0.0	0.0	29897.3559	7650.5655	NaN	NaN	0.2038	0.0827	0.6948	0.0437	0.0446	0.1018	0.0324
0.0	0.0	0.0	28867.3559	5887.5655	NaN	NaN	0.1694	0.0828	0.6943	0.0441	0.0442	0.1019	0.0328
0.0	0.0	0.0	30312.3559	1512.5655	NaN	NaN	0.0475	0.0868	0.6861	0.044	0.0446	0.1055	0.033
0.0	0.0	0.0	28688.3559	5101.5655	NaN	NaN	0.151	0.0893	0.6768	0.0446	0.0452	0.1107	0.0334
0.0	0.0	0.0	30925.3559	4673.5655	NaN	NaN	0.1313	0.0904	0.6739	0.0444	0.0455	0.1117	0.0341
0.0	0.0	0.0	28621.3559	3500.5655	NaN	NaN	0.109	0.0937	0.6628	0.0448	0.0462	0.1183	0.0342
0.0	0.0	0.0	31763.3559	6173.5655	NaN	NaN	0.1627	0.0944	0.657	0.045	0.047	0.1218	0.0349
0.0	0.0	0.0	28326.3559	6277.5655	NaN	NaN	0.1814	0.0968	0.6501	0.045	0.0472	0.126	0.0348
0.0	0.0	0.0	30626.3559	7182.5655	NaN	NaN	0.19	0.0988	0.6451	0.0453	0.0476	0.1285	0.0348
0.0	0.0	0.0	28776.3559	6418.5655	NaN	NaN	0.1824	0.1027	0.6286	0.0454	0.0495	0.1387	0.0351
0.0	0.0	0.0	30058.3559	7131.5655	NaN	NaN	0.1918	0.1056	0.6227	0.0451	0.0498	0.1418	0.0349
0.0	0.0	0.0	36864.3559	3928.5655	NaN	NaN	0.0963	0.1079	0.6144	0.0452	0.0505	0.1467	0.0352
0.0	0.0	0.0	29331.3559	1230.5655	NaN	NaN	0.0403	0.1106	0.607	0.0447	0.0512	0.1513	0.0351
0.0	0.0	0.0	29337.3559	4996.5655	NaN	NaN	0.1455	0.1118	0.6037	0.0448	0.0511	0.1537	0.0349
0.0	0.0	0.0	33091.3559	4071.5655	NaN	NaN	0.1096	0.1109	0.6051	0.0445	0.0513	0.1531	0.0352
0.0	0.0	0.0	29264.3559	4607.5655	NaN	NaN	0.136	0.1113	0.6045	0.0445	0.051	0.1541	0.0347
0.0	0.0	0.0	32924.3559	4041.5655	NaN	NaN	0.1093	0.1114	0.6047	0.0439	0.0512	0.1542	0.0346
0.0	0.0	0.0	29616.3559	4312.5655	NaN	NaN	0.1271	0.1106	0.6047	0.0438	0.051	0.1555	0.0345
0.0	0.0	0.0	31464.3559	4273.5655	NaN	NaN	0.1196	0.1089	0.6147	0.0434	0.0503	0.1486	0.0342
0.0	0.0	0.0	31072.3559	2306.5655	NaN	NaN	0.0691	0.1091	0.6128	0.0429	0.0501	0.1514	0.0337
0.0	0.0	0.0	28109.3559	3970.5655	NaN	NaN	0.1238	0.105	0.6247	0.0427	0.0492	0.1446	0.0337
0.0	0.0	0.0	31633.3559	4071.5655	NaN	NaN	0.114	0.1032	0.6313	0.0423	0.0485	0.1416	0.0332
0.0	0.0	0.0	29776.3559	6105.5655	NaN	NaN	0.1702	0.0982	0.6396	0.042	0.0484	0.1384	0.0334
0.0	0.0	0.0	29875.3559	6936.5655	NaN	NaN	0.1884	0.0935	0.6564	0.0416	0.0468	0.1289	0.0328
0.0	0.0	0.0	31323.3559	2957.5655	NaN	NaN	0.0863	0.0901	0.6666	0.0407	0.0462	0.1241	0.0324
0.0	0.0	0.0	29949.3559	6024.5655	NaN	NaN	0.1675	0.0842	0.6841	0.0404	0.0444	0.1149	0.0319
0.0	0.0	0.0	25181.3559	2643.5655	NaN	NaN	0.095	0.0802	0.6965	0.0395	0.0438	0.1084	0.0316
0.0	0.0	0.0	29659.3559	8817.5655	NaN	NaN	0.2292	0.0753	0.7112	0.0389	0.0424	0.101	0.0312
0.0	0.0	0.0	28537.3559	5986.5655	NaN	NaN	0.1734	0.0717	0.7231	0.0381	0.0415	0.0947	0.0309
0.0	0.0	0.0	27504.3559	6106.5655	NaN	NaN	0.1817	0.0702	0.73	0.0374	0.0405	0.0914	0.0305
0.0	0.0	0.0	27199.3559	6384.5655	NaN	NaN	0.1901	0.0704	0.7298	0.037	0.0407	0.0916	0.0305
0.0	0.0	0.0	30117.3559	6469.5655	NaN	NaN	0.1768	0.0706	0.7279	0.0367	0.0408	0.093	0.0309
0.0	0.0	0.0	30295.3559	6216.5655	NaN	NaN	0.1703	0.0725	0.7274	0.0361	0.0404	0.0931	0.0306
0.0	0.0	0.0	30347.3559	2963.5655	NaN	NaN	0.089	0.0762	0.7158	0.0363	0.041	0.0997	0.031
0.0	0.0	0.0	31260.3559	2370.5655	NaN	NaN	0.0705	0.0796	0.7098	0.0361	0.0411	0.1023	0.0312
0.0	0.0	0.0	28142.3559	7568.5655	NaN	NaN	0.2119	0.0848	0.6927	0.0366	0.0423	0.1119	0.0317
0.0	0.0	0.0	31443.3559	8485.5655	NaN	NaN	0.2125	0.0899	0.6796	0.0367	0.0433	0.118	0.0324
0.0	0.0	0.0	31823.3559	6146.5655	NaN	NaN	0.1619	0.0977	0.6552	0.0376	0.0452	0.131	0.0333
0.0	0.0	0.0	31406.3559	4550.5655	NaN	NaN	0.1266	0.1053	0.6346	0.038	0.0466	0.141	0.0343
0.0	0.0	0.0	30021.3559	5182.5655	NaN	NaN	0.1472	0.1125	0.6099	0.0393	0.0484	0.1546	0.0353
0.0	0.0	0.0	30521.3559	3122.5655	NaN	NaN	0.0928	0.1181	0.5957	0.0398	0.0493	0.1609	0.0361
0.0	0.0	0.0	32157.3559	3648.5655	NaN	NaN	0.1019	0.1229	0.5778	0.0407	0.0505	0.1713	0.0368
0.0	0.0	0.0	31099.3559	4631.5655	NaN	NaN	0.1296	0.1248	0.5696	0.0413	0.0513	0.1754	0.0377
0.0	0.0	0.0	29077.3559	5100.5655	NaN	NaN	0.1492	0.1255	0.5631	0.0419	0.052	0.1791	0.0383
0.0	0.0	0.0	30968.3559	5936.5655	NaN	NaN	0.1609	0.1252	0.5578	0.0424	0.053	0.1825	0.0392
0.0	0.0	0.0	32030.3559	3827.5655	NaN	NaN	0.1067	0.125	0.5533	0.0429	0.0536	0.1857	0.0395
0.0	0.0	0.0	29850.3559	3243.5655	NaN	NaN	0.098	0.1244	0.5513	0.0432	0.0542	0.1871	0.0399
0.0	0.0	0.0	31440.3559	2641.5655	NaN	NaN	0.0775	0.1234	0.552	0.0436	0.0542	0.1867	0.04
0.0	0.0	0.0	27164.3559	5872.5655	NaN	NaN	0.1778	0.1211	0.5537	0.0442	0.0543	0.1864	0.0403
0.0	0.0	0.0	28741.3559	4517.5655	NaN	NaN	0.1358	0.1196	0.5581	0.0445	0.0542	0.1835	0.0401
0.0	0.0	0.0	29100.3559	5993.5655	NaN	NaN	0.1708	0.1178	0.5567	0.045	0.0545	0.1857	0.0402
0.0	0.0	0.0	28987.3559	3798.5655	NaN	NaN	0.1159	0.1148	0.5676	0.0452	0.0538	0.1787	0.0399
0.0	0.0	0.0	30820.3559	5766.5655	NaN	NaN	0.1576	0.1124	0.5724	0.0454	0.0537	0.1762	0.0399
0.0	0.0	0.0	28469.3559	4842.5655	NaN	NaN	0.1454	0.1095	0.5822	0.0455	0.0531	0.1699	0.0397
0.0	0.0	0.0	26592.3559	4294.5655	NaN	NaN	0.139	0.1075	0.5887	0.0457	0.0526	0.1659	0.0396
0.0	0.0	0.0	27980.3559	3364.5655	NaN	NaN	0.1073	0.1057	0.5973	0.0456	0.052	0.1603	0.0391
0.0	0.0	0.0	29382.3559	4727.5655	NaN	NaN	0.1386	0.1028	0.6049	0.0458	0.0515	0.156	0.0391
0.0	0.0	0.0	27987.3559	2251.5655	NaN	NaN	0.0745	0.1001	0.6195	0.0456	0.05	0.1465	0.0382
0.0	0.0	0.0	26534.3559	6683.5655	NaN	NaN	0.2012	0.0987	0.6223	0.0455	0.0499	0.1457	0.0379
0.0	0.0	0.0	29243.3559	6036.5655	NaN	NaN	0.1711	0.0963	0.6336	0.0452	0.0488	0.1387	0.0375
0.0	0.0	0.0	24643.3559	6239.5655	NaN	NaN	0.202	0.0957	0.6347	0.0449	0.0489	0.1389	0.037
0.0	0.0	0.0	28430.3559	7354.5655	NaN	NaN	0.2055	0.0955	0.6385	0.0444	0.0486	0.1366	0.0364
0.0	0.0	0.0	30607.3559	6099.5655	NaN	NaN	0.1662	0.096	0.6344	0.0438	0.0493	0.1402	0.0364
0.0	0.0	0.0	30308.3559	4039.5655	NaN	NaN	0.1176	0.0956	0.6411	0.0434	0.0485	0.1359	0.0355
0.0	0.0	0.0	30662.3559	4106.5655	NaN	NaN	0.1181	0.0975	0.6342	0.0429	0.0495	0.1406	0.0353
0.0	0.0	0.0	29779.3559	4935.5655	NaN	NaN	0.1422	0.0975	0.637	0.0424	0.049	0.1392	0.0349
0.0	0.0	0.0	25668.3559	5539.5655	NaN	NaN	0.1775	0.0986	0.6344	0.0421	0.0493	0.141	0.0346
0.0	0.0	0.0	25245.3559	5196.5655	NaN	NaN	0.1707	0.1007	0.6308	0.0414	0.0492	0.144	0.034
0.0	0.0	0.0	28797.3559	2727.5655	NaN	NaN	0.0865	0.1008	0.6292	0.041	0.0491	0.1462	0.0337
0.0	0.0	0.0	31397.3559	4971.5655	NaN	NaN	0.1367	0.101	0.6344	0.0404	0.0482	0.143	0.033
0.0	0.0	0.0	27481.3559	2385.5655	NaN	NaN	0.0799	0.1019	0.6311	0.0401	0.0482	0.1461	0.0326
0.0	0.0	0.0	29992.3559	6897.5655	NaN	NaN	0.187	0.1025	0.6332	0.0397	0.0477	0.1448	0.0322
0.0	0.0	0.0	28096.3559	4267.5655	NaN	NaN	0.1319	0.1028	0.6294	0.0394	0.0479	0.1486	0.0319
0.0	0.0	0.0	33779.3559	6702.5655	NaN	NaN	0.1656	0.101	0.6384	0.0389	0.047	0.1432	0.0314
0.0	0.0	0.0	31979.3559	3619.5655	NaN	NaN	0.1017	0.1007	0.6417	0.0387	0.0463	0.142	0.0306
0.0	0.0	0.0	30979.3559	6007.5655	NaN	NaN	0.1624	0.099	0.6467	0.0385	0.0459	0.1395	0.0304
0.0	0.0	0.0	27928.3559	5890.5655	NaN	NaN	0.1742	0.0978	0.6529	0.0383	0.0451	0.1361	0.0297
0.0	0.0	0.0	29544.3559	5059.5655	NaN	NaN	0.1462	0.0959	0.6544	0.0382	0.0453	0.1366	0.0297
0.0	0.0	0.0	33063.3559	3600.5655	NaN	NaN	0.0982	0.0944	0.6616	0.0379	0.0445	0.1325	0.0291
0.0	0.0	0.0	25780.3559	4778.5655	NaN	NaN	0.1564	0.0929	0.6618	0.0378	0.0447	0.1337	0.029
0.0	0.0	0.0	25843.3559	4031.5655	NaN	NaN	0.1349	0.0907	0.6728	0.0374	0.0435	0.1271	0.0284
0.0	0.0	0.0	29165.3559	5244.5655	NaN	NaN	0.1524	0.0895	0.6734	0.0371	0.0437	0.128	0.0283
0.0	0.0	0.0	30439.3559	4871.5655	NaN	NaN	0.138	0.0873	0.6815	0.0368	0.0428	0.1238	0.0278
0.0	0.0	0.0	29097.3559	2129.5655	NaN	NaN	0.0682	0.0858	0.689	0.0362	0.0421	0.1196	0.0273
0.0	0.0	0.0	30244.3559	6921.5655	NaN	NaN	0.1862	0.0836	0.6941	0.036	0.0415	0.118	0.0268
0.0	0.0	0.0	30926.3559	7617.5655	NaN	NaN	0.1976	0.08	0.7066	0.0353	0.0406	0.1111	0.0264
0.0	0.0	0.0	28395.3559	4023.5655	NaN	NaN	0.1241	0.0776	0.717	0.0349	0.0392	0.1059	0.0254
0.0	0.0	0.0	30683.3559	2841.5655	NaN	NaN	0.0848	0.0746	0.7265	0.0343	0.0383	0.1015	0.0248
0.0	0.0	0.0	32450.3559	7647.5655	NaN	NaN	0.1907	0.0708	0.7386	0.0337	0.0372	0.0956	0.0241
0.0	0.0	0.0	27771.3559	4826.5655	NaN	NaN	0.1481	0.0676	0.7509	0.0328	0.0359	0.0891	0.0235
0.0	0.0	0.0	30231.3559	3870.5655	NaN	NaN	0.1135	0.0672	0.7556	0.0322	0.0353	0.0869	0.0228
0.0	0.0	0.0	29673.3559	5366.5655	NaN	NaN	0.1532	0.0656	0.7592	0.032	0.0349	0.0858	0.0225
0.0	0.0	0.0	34561.3559	5074.5655	NaN	NaN	0.128	0.063	0.7691	0.0312	0.034	0.0806	0.0221
0.0	0.0	0.0	28640.3559	6889.5655	NaN	NaN	0.1939	0.0631	0.7696	0.0309	0.0339	0.0808	0.0217
0.0	0.0	0.0	27865.3559	6258.5655	NaN	NaN	0.1834	0.0625	0.7721	0.0306	0.0335	0.0798	0.0215
0.0	0.0	0.0	26271.3559	6818.5655	NaN	NaN	0.2061	0.0618	0.7741	0.0304	0.0333	0.079	0.0213
0.0	0.0	0.0	29158.3559	4911.5655	NaN	NaN	0.1442	0.0612	0.7772	0.0302	0.0328	0.0775	0.0211
0.0	0.0	0.0	28787.3559	6938.5655	NaN	NaN	0.1942	0.0617	0.7751	0.0302	0.033	0.0788	0.0211
0.0	0.0	0.0	25406.3559	5932.5655	NaN	NaN	0.1893	0.0617	0.776	0.03	0.0328	0.0784	0.0211
0.0	0.0	0.0	26391.3559	4030.5655	NaN	NaN	0.1325	0.0629	0.7734	0.0301	0.0328	0.0798	0.021
0.0	0.0	0.0	32273.3559	5252.5655	NaN	NaN	0.14	0.063	0.7724	0.0301	0.0329	0.0808	0.0208
0.0	0.0	0.0	32972.3559	3391.5655	NaN	NaN	0.0933	0.0636	0.7719	0.0301	0.0328	0.0808	0.0207
0.0	0.0	0.0	33049.3559	4872.5655	NaN	NaN	0.1285	0.0641	0.7695	0.0304	0.0329	0.0825	0.0206
0.0	0.0	0.0	29085.3559	6142.5655	NaN	NaN	0.1744	0.0635	0.7706	0.0304	0.0328	0.082	0.0207
0.0	0.0	0.0	28845.3559	3995.5655	NaN	NaN	0.1217	0.0634	0.7718	0.0306	0.0325	0.0812	0.0205
0.0	0.0	0.0	30250.3559	4238.5655	NaN	NaN	0.1229	0.0634	0.7704	0.031	0.0327	0.082	0.0205
0.0	0.0	0.0	29856.3559	6388.5655	NaN	NaN	0.1763	0.0634	0.7695	0.0312	0.0329	0.0824	0.0206
0.0	0.0	0.0	26957.3559	4239.5655	NaN	NaN	0.1359	0.0634	0.7685	0.0317	0.033	0.0828	0.0206
0.0	0.0	0.0	32736.3559	2235.5655	NaN	NaN	0.0639	0.0636	0.7685	0.0319	0.033	0.0823	0.0207
0.0	0.0	0.0	27512.3559	5188.5655	NaN	NaN	0.1587	0.0636	0.7651	0.0327	0.0334	0.0844	0.0208
0.0	0.0	0.0	29227.3559	2519.5655	NaN	NaN	0.0794	0.0629	0.7689	0.0328	0.033	0.0817	0.0207
0.0	0.0	0.0	24678.3559	6481.5655	NaN	NaN	0.208	0.063	0.7636	0.0338	0.0337	0.0851	0.0208
0.0	0.0	0.0	29975.3559	3910.5655	NaN	NaN	0.1154	0.0619	0.7684	0.0337	0.0335	0.0818	0.0208
0.0	0.0	0.0	30076.3559	5518.5655	NaN	NaN	0.155	0.0624	0.762	0.0346	0.0343	0.0856	0.021
0.0	0.0	0.0	27745.3559	3924.5655	NaN	NaN	0.1239	0.0617	0.7651	0.0345	0.0344	0.0831	0.0212
0.0	0.0	0.0	26299.3559	4733.5655	NaN	NaN	0.1525	0.0632	0.7585	0.0352	0.0351	0.0864	0.0216
0.0	0.0	0.0	30629.3559	2298.5655	NaN	NaN	0.0698	0.0627	0.7617	0.0351	0.035	0.0836	0.0219
0.0	0.0	0.0	26979.3559	4921.5655	NaN	NaN	0.1543	0.0632	0.7591	0.0356	0.0353	0.0845	0.0223
0.0	0.0	0.0	29064.3559	7312.5655	NaN	NaN	0.201	0.0624	0.7633	0.0356	0.0349	0.0813	0.0224
0.0	0.0	0.0	30223.3559	5175.5655	NaN	NaN	0.1462	0.0624	0.7619	0.0358	0.0354	0.0818	0.0227
0.0	0.0	0.0	27419.3559	6210.5655	NaN	NaN	0.1847	0.0609	0.767	0.0358	0.0349	0.0788	0.0226
0.0	0.0	0.0	31332.3559	4177.5655	NaN	NaN	0.1176	0.0601	0.7686	0.0357	0.0349	0.078	0.0227
0.0	0.0	0.0	31252.3559	4864.5655	NaN	NaN	0.1347	0.0585	0.7728	0.0356	0.0344	0.0759	0.0227
0.0	0.0	0.0	25249.3559	3630.5655	NaN	NaN	0.1257	0.0579	0.7759	0.0353	0.0342	0.0742	0.0225
0.0	0.0	0.0	25012.3559	4403.5655	NaN	NaN	0.1497	0.0574	0.7761	0.0352	0.0343	0.0744	0.0226
0.0	0.0	0.0	31106.3559	5383.5655	NaN	NaN	0.1475	0.056	0.7809	0.0347	0.0338	0.0718	0.0227
0.0	0.0	0.0	27835.3559	4291.5655	NaN	NaN	0.1336	0.0561	0.7792	0.0348	0.0341	0.073	0.0228
0.0	0.0	0.0	26457.3559	4235.5655	NaN	NaN	0.138	0.0561	0.7789	0.0345	0.0343	0.0734	0.0227
0.0	0.0	0.0	27481.3559	3062.5655	NaN	NaN	0.1003	0.0559	0.7739	0.0349	0.0353	0.0769	0.0231
0.0	0.0	0.0	34345.3559	1804.5655	NaN	NaN	0.0499	0.0552	0.7738	0.0348	0.0358	0.0771	0.0233
0.0	0.0	0.0	25964.3559	8203.5655	NaN	NaN	0.2401	0.0562	0.7631	0.0354	0.0376	0.0837	0.024
0.0	0.0	0.0	25580.3559	8207.5655	NaN	NaN	0.2429	0.0559	0.7602	0.0354	0.0385	0.0857	0.0243
0.0	0.0	0.0	25460.3559	4438.5655	NaN	NaN	0.1485	0.0574	0.7512	0.0355	0.04	0.0911	0.0248
0.0	0.0	0.0	28669.3559	1148.5655	NaN	NaN	0.0385	0.06	0.7442	0.0357	0.0405	0.0948	0.0247
0.0	0.0	0.0	31384.3559	6956.5655	NaN	NaN	0.1814	0.0635	0.7269	0.0363	0.0426	0.1053	0.0252
0.0	0.0	0.0	34805.3559	5747.5655	NaN	NaN	0.1417	0.0661	0.722	0.0363	0.0429	0.1075	0.0252
0.0	0.0	0.0	31196.3559	3380.5655	NaN	NaN	0.0978	0.0707	0.7066	0.0367	0.044	0.1167	0.0253
0.0	0.0	0.0	29549.3559	3423.5655	NaN	NaN	0.1038	0.0732	0.6963	0.0368	0.0451	0.1231	0.0255
0.0	0.0	0.0	26451.3559	5683.5655	NaN	NaN	0.1769	0.0754	0.6852	0.0372	0.0461	0.1305	0.0257
0.0	0.0	0.0	26625.3559	2926.5655	NaN	NaN	0.099	0.0781	0.6755	0.037	0.0473	0.136	0.0261
0.0	0.0	0.0	29993.3559	1059.5655	NaN	NaN	0.0341	0.0831	0.6587	0.0374	0.0483	0.1461	0.0264
0.0	0.0	0.0	28520.3559	4742.5655	NaN	NaN	0.1426	0.0862	0.6435	0.0375	0.05	0.1556	0.0271
0.0	0.0	0.0	28992.3559	3048.5655	NaN	NaN	0.0951	0.0891	0.6359	0.0377	0.0499	0.1601	0.0272
0.0	0.0	0.0	25629.3559	6078.5655	NaN	NaN	0.1917	0.0882	0.614	0.0389	0.053	0.1776	0.0284
0.0	0.0	0.0	32942.3559	6888.5655	NaN	NaN	0.1729	0.0887	0.6017	0.0394	0.0547	0.1861	0.0293
0.0	0.0	0.0	29626.3559	2712.5655	NaN	NaN	0.0839	0.0913	0.5872	0.0396	0.0561	0.1959	0.0299
0.0	0.0	0.0	30743.3559	1646.5655	NaN	NaN	0.0508	0.094	0.5796	0.0396	0.0559	0.2009	0.0299
0.0	0.0	0.0	36327.3559	3508.5655	NaN	NaN	0.0881	0.0924	0.5619	0.0408	0.0585	0.2152	0.0312
0.0	0.0	0.0	26695.3559	4916.5655	NaN	NaN	0.1555	0.0932	0.5529	0.0408	0.0595	0.2219	0.0317
0.0	0.0	0.0	31935.3559	6400.5655	NaN	NaN	0.167	0.0932	0.5401	0.0416	0.0603	0.2324	0.0323
0.0	0.0	0.0	31032.3559	5867.5655	NaN	NaN	0.159	0.0917	0.528	0.042	0.0627	0.2422	0.0334
0.0	0.0	0.0	30951.3559	1497.5655	NaN	NaN	0.0462	0.0952	0.5292	0.0416	0.0615	0.2393	0.0332
0.0	0.0	0.0	27886.3559	4221.5655	NaN	NaN	0.1315	0.0943	0.5155	0.042	0.0634	0.2507	0.0341
0.0	0.0	0.0	32984.3559	5202.5655	NaN	NaN	0.1362	0.0956	0.5155	0.0419	0.0629	0.25	0.034
0.0	0.0	0.0	32947.3559	3037.5655	NaN	NaN	0.0844	0.0953	0.5066	0.0422	0.064	0.2571	0.0347
0.0	0.0	0.0	31770.3559	4743.5655	NaN	NaN	0.1299	0.0957	0.503	0.0421	0.0642	0.2601	0.0348
0.0	0.0	0.0	28039.3559	5340.5655	NaN	NaN	0.16	0.0956	0.4977	0.0422	0.0646	0.265	0.035
0.0	0.0	0.0	29403.3559	2534.5655	NaN	NaN	0.0794	0.0963	0.4955	0.0417	0.0647	0.2668	0.035
0.0	0.0	0.0	26019.3559	2741.5655	NaN	NaN	0.0953	0.0959	0.4859	0.0417	0.0656	0.2757	0.0352
0.0	0.0	0.0	26132.3559	6808.5655	NaN	NaN	0.2067	0.095	0.4798	0.0416	0.0665	0.2815	0.0355
0.0	0.0	0.0	33116.3559	4394.5655	NaN	NaN	0.1172	0.095	0.4727	0.0415	0.0669	0.2882	0.0356
0.0	0.0	0.0	26289.3559	3109.5655	NaN	NaN	0.1058	0.0949	0.4588	0.041	0.0684	0.3008	0.036
0.0	0.0	0.0	30456.3559	1771.5655	NaN	NaN	0.055	0.0938	0.4453	0.0411	0.0694	0.3139	0.0366
0.0	0.0	0.0	30480.3559	4137.5655	NaN	NaN	0.1195	0.089	0.4314	0.0414	0.072	0.3287	0.0376
0.0	0.0	0.0	32232.3559	9483.5655	NaN	NaN	0.2273	0.0879	0.4244	0.0411	0.0728	0.3359	0.0379
0.0	0.0	0.0	29536.3559	5229.5655	NaN	NaN	0.1504	0.087	0.412	0.0408	0.0742	0.3477	0.0382
0.0	0.0	0.0	27865.3559	1419.5655	NaN	NaN	0.0485	0.0879	0.4053	0.0406	0.0748	0.3531	0.0383
0.0	0.0	0.0	31115.3559	6105.5655	NaN	NaN	0.164	0.0864	0.3962	0.0407	0.0761	0.3617	0.0389
0.0	0.0	0.0	33281.3559	4975.5655	NaN	NaN	0.1301	0.085	0.391	0.0405	0.078	0.3662	0.0394
0.0	0.0	0.0	31108.3559	4705.5655	NaN	NaN	0.1314	0.0853	0.386	0.0403	0.0781	0.3711	0.0392
0.0	0.0	0.0	26316.3559	4596.5655	NaN	NaN	0.1487	0.0839	0.3812	0.0404	0.0793	0.3756	0.0396
0.0	0.0	0.0	29718.3559	2625.5655	NaN	NaN	0.0812	0.0829	0.3821	0.0405	0.0795	0.3755	0.0395
0.0	0.0	0.0	27631.3559	3252.5655	NaN	NaN	0.1053	0.0823	0.3817	0.0402	0.0806	0.3755	0.0397
0.0	0.0	0.0	29055.3559	3341.5655	NaN	NaN	0.1031	0.0819	0.3828	0.0402	0.0812	0.3742	0.0397
0.0	0.0	0.0	30623.3559	32.5655	NaN	NaN	0.0011	0.0809	0.3824	0.0403	0.0813	0.3754	0.0397
0.0	0.0	0.0	29516.3559	5946.5655	NaN	NaN	0.1677	0.0797	0.3848	0.0402	0.0823	0.373	0.04
0.0	0.0	0.0	29276.3559	3246.5655	NaN	NaN	0.0998	0.0789	0.3859	0.0402	0.0826	0.3723	0.0402
0.0	0.0	0.0	26402.3559	4629.5655	NaN	NaN	0.1492	0.0789	0.387	0.04	0.083	0.3709	0.0403
0.0	0.0	0.0	29808.3559	3827.5655	NaN	NaN	0.1138	0.0779	0.3864	0.04	0.0835	0.3716	0.0405
0.0	0.0	0.0	29623.3559	4945.5655	NaN	NaN	0.1431	0.0781	0.3889	0.0399	0.0841	0.3682	0.0407
0.0	0.0	0.0	28623.3559	3863.5655	NaN	NaN	0.1189	0.078	0.3866	0.0398	0.0837	0.371	0.0408
0.0	0.0	0.0	31034.3559	6259.5655	NaN	NaN	0.1678	0.077	0.3882	0.0402	0.0846	0.3689	0.0411
0.0	0.0	0.0	28997.3559	5212.5655	NaN	NaN	0.1524	0.0784	0.3886	0.0401	0.084	0.368	0.041
0.0	0.0	0.0	29296.3559	5153.5655	NaN	NaN	0.1496	0.0791	0.3857	0.0399	0.084	0.3701	0.0412
0.0	0.0	0.0	30938.3559	3085.5655	NaN	NaN	0.0907	0.0783	0.3848	0.0401	0.0846	0.3709	0.0414
0.0	0.0	0.0	29977.3559	6102.5655	NaN	NaN	0.1691	0.0784	0.3857	0.0401	0.0845	0.3698	0.0414
0.0	0.0	0.0	35034.3559	5154.5655	NaN	NaN	0.1283	0.0787	0.3845	0.0402	0.0841	0.3711	0.0414
0.0	0.0	0.0	31104.3559	2694.5655	NaN	NaN	0.0797	0.0796	0.3845	0.0403	0.0842	0.3702	0.0413
0.0	0.0	0.0	28959.3559	2626.5655	NaN	NaN	0.0832	0.0805	0.3824	0.0401	0.0833	0.3726	0.0412
0.0	0.0	0.0	29679.3559	5461.5655	NaN	NaN	0.1554	0.0795	0.3837	0.0402	0.0839	0.3714	0.0414
0.0	0.0	0.0	31839.3559	5512.5655	NaN	NaN	0.1476	0.0798	0.3855	0.0401	0.0834	0.3701	0.0411
0.0	0.0	0.0	27918.3559	4569.5655	NaN	NaN	0.1407	0.08	0.3853	0.0403	0.0833	0.3699	0.0412
0.0	0.0	0.0	28897.3559	3304.5655	NaN	NaN	0.1026	0.08	0.3854	0.0405	0.0824	0.371	0.0408
0.0	0.0	0.0	28544.3559	4580.5655	NaN	NaN	0.1383	0.0794	0.3888	0.0408	0.0826	0.3675	0.0409
0.0	0.0	0.0	29848.3559	3846.5655	NaN	NaN	0.1142	0.0798	0.3911	0.0408	0.0816	0.3661	0.0406
0.0	0.0	0.0	26412.3559	4153.5655	NaN	NaN	0.1359	0.0795	0.3926	0.0412	0.0819	0.364	0.0409
0.0	0.0	0.0	32065.3559	7520.5655	NaN	NaN	0.19	0.079	0.3946	0.0415	0.0809	0.3634	0.0406
0.0	0.0	0.0	27680.3559	5366.5655	NaN	NaN	0.1624	0.0794	0.3977	0.0418	0.0808	0.3597	0.0406
0.0	0.0	0.0	30733.3559	4629.5655	NaN	NaN	0.1309	0.0801	0.3969	0.0417	0.0795	0.3615	0.0403
0.0	0.0	0.0	28613.3559	5116.5655	NaN	NaN	0.1517	0.0782	0.3997	0.0424	0.0807	0.3585	0.0406
0.0	0.0	0.0	26168.3559	10251.5655	NaN	NaN	0.2815	0.0786	0.4033	0.0424	0.0801	0.3554	0.0402
0.0	0.0	0.0	26956.3559	6392.5655	NaN	NaN	0.1917	0.0788	0.4015	0.0428	0.0795	0.3573	0.0401
0.0	0.0	0.0	29267.3559	5847.5655	NaN	NaN	0.1665	0.079	0.4043	0.043	0.0794	0.3543	0.04
0.0	0.0	0.0	26173.3559	4067.5655	NaN	NaN	0.1345	0.08	0.4027	0.0431	0.0786	0.3557	0.0398
0.0	0.0	0.0	30175.3559	7295.5655	NaN	NaN	0.1947	0.0801	0.4029	0.0432	0.0786	0.3554	0.0399
0.0	0.0	0.0	30704.3559	3766.5655	NaN	NaN	0.1093	0.0798	0.4037	0.0435	0.0782	0.355	0.0397
0.0	0.0	0.0	33744.3559	7927.5655	NaN	NaN	0.1902	0.0794	0.4039	0.0436	0.0783	0.355	0.0397
0.0	0.0	0.0	30953.3559	6996.5655	NaN	NaN	0.1844	0.0791	0.4043	0.0438	0.0782	0.355	0.0396
0.0	0.0	0.0	26599.3559	5276.5655	NaN	NaN	0.1655	0.0799	0.4063	0.0438	0.0778	0.3527	0.0395
0.0	0.0	0.0	26444.3559	2802.5655	NaN	NaN	0.0958	0.0797	0.4039	0.0439	0.0775	0.3556	0.0395
0.0	0.0	0.0	30874.3559	4954.5655	NaN	NaN	0.1383	0.0787	0.405	0.0439	0.0782	0.3546	0.0395
0.0	0.0	0.0	27877.3559	4371.5655	NaN	NaN	0.1356	0.0791	0.4064	0.0439	0.0778	0.3535	0.0394
0.0	0.0	0.0	26407.3559	3932.5655	NaN	NaN	0.1296	0.0791	0.4038	0.0439	0.0779	0.3559	0.0394
0.0	0.0	0.0	24563.3559	5143.5655	NaN	NaN	0.1731	0.0783	0.4036	0.0441	0.0781	0.3565	0.0394
0.0	0.0	0.0	29771.3559	4323.5655	NaN	NaN	0.1268	0.0787	0.4053	0.044	0.0779	0.355	0.0392
0.0	0.0	0.0	27199.3559	3382.5655	NaN	NaN	0.1106	0.0794	0.404	0.0438	0.0784	0.355	0.0395
0.0	0.0	0.0	30061.3559	3918.5655	NaN	NaN	0.1153	0.0793	0.4025	0.0438	0.0782	0.3567	0.0395
0.0	0.0	0.0	24924.3559	6277.5655	NaN	NaN	0.2012	0.0789	0.4033	0.0439	0.0785	0.3558	0.0396
0.0	0.0	0.0	31885.3559	6184.5655	NaN	NaN	0.1625	0.0798	0.4054	0.0436	0.0781	0.3536	0.0395
0.0	0.0	0.0	28895.3559	4090.5655	NaN	NaN	0.124	0.0803	0.4019	0.0436	0.0789	0.3555	0.0398
0.0	0.0	0.0	30356.3559	4203.5655	NaN	NaN	0.1216	0.0815	0.4011	0.0434	0.0786	0.3555	0.0399
0.0	0.0	0.0	25811.3559	1556.5655	NaN	NaN	0.0569	0.0821	0.3996	0.0436	0.0781	0.3568	0.0398
0.0	0.0	0.0	30592.3559	4611.5655	NaN	NaN	0.131	0.0821	0.3997	0.0434	0.0785	0.3561	0.0402
0.0	0.0	0.0	29422.3559	3664.5655	NaN	NaN	0.1108	0.0822	0.3976	0.0435	0.0787	0.3576	0.0404
0.0	0.0	0.0	24970.3559	4544.5655	NaN	NaN	0.154	0.0836	0.3965	0.0431	0.0785	0.3578	0.0405
0.0	0.0	0.0	29387.3559	3410.5655	NaN	NaN	0.104	0.0838	0.3952	0.0432	0.0782	0.3589	0.0407
0.0	0.0	0.0	32754.3559	4748.5655	NaN	NaN	0.1266	0.0833	0.3938	0.0431	0.0787	0.3601	0.0409
0.0	0.0	0.0	28258.3559	7989.5655	NaN	NaN	0.2204	0.0841	0.3938	0.0429	0.0787	0.3595	0.041
0.0	0.0	0.0	27866.3559	3971.5655	NaN	NaN	0.1247	0.0855	0.3924	0.0426	0.0784	0.3601	0.041
0.0	0.0	0.0	28868.3559	4481.5655	NaN	NaN	0.1344	0.0857	0.3895	0.0424	0.0787	0.3624	0.0413
0.0	0.0	0.0	32063.3559	2284.5655	NaN	NaN	0.0665	0.0852	0.3892	0.0424	0.0788	0.3631	0.0413
0.0	0.0	0.0	24513.3559	4127.5655	NaN	NaN	0.1441	0.0859	0.3895	0.042	0.079	0.3621	0.0414
0.0	0.0	0.0	30261.3559	2078.5655	NaN	NaN	0.0643	0.0855	0.3881	0.042	0.0786	0.3645	0.0413
0.0	0.0	0.0	28801.3559	1754.5655	NaN	NaN	0.0574	0.0845	0.3897	0.042	0.0795	0.3627	0.0416
0.0	0.0	0.0	25069.3559	4251.5655	NaN	NaN	0.145	0.085	0.3906	0.0416	0.0791	0.3623	0.0414
0.0	0.0	0.0	28632.3559	2036.5655	NaN	NaN	0.0664	0.0839	0.3912	0.0417	0.0796	0.362	0.0416
0.0	0.0	0.0	29604.3559	3977.5655	NaN	NaN	0.1184	0.083	0.3928	0.0415	0.0798	0.3614	0.0415
0.0	0.0	0.0	28371.3559	3325.5655	NaN	NaN	0.1049	0.083	0.3948	0.0415	0.0803	0.3589	0.0416
0.0	0.0	0.0	27843.3559	2041.5655	NaN	NaN	0.0683	0.0836	0.3943	0.041	0.08	0.3596	0.0415
0.0	0.0	0.0	29350.3559	5014.5655	NaN	NaN	0.1459	0.0817	0.3939	0.041	0.0804	0.3613	0.0416
0.0	0.0	0.0	28184.3559	5535.5655	NaN	NaN	0.1642	0.0808	0.3971	0.0408	0.0817	0.3577	0.0418
0.0	0.0	0.0	26120.3559	3275.5655	NaN	NaN	0.1114	0.0817	0.3959	0.0404	0.0815	0.3587	0.0418
0.0	0.0	0.0	28958.3559	3677.5655	NaN	NaN	0.1127	0.0807	0.3938	0.0403	0.0822	0.361	0.042
0.0	0.0	0.0	28367.3559	4826.5655	NaN	NaN	0.1454	0.081	0.3965	0.0402	0.0829	0.3575	0.042
0.0	0.0	0.0	22278.3559	1489.5655	NaN	NaN	0.0627	0.0826	0.3925	0.0397	0.0828	0.3603	0.0421
0.0	0.0	0.0	26149.3559	4342.5655	NaN	NaN	0.1424	0.0811	0.3905	0.0397	0.0836	0.3629	0.0423
0.0	0.0	0.0	29435.3559	3526.5655	NaN	NaN	0.107	0.0803	0.3934	0.0398	0.0842	0.36	0.0422
0.0	0.0	0.0	27574.3559	3341.5655	NaN	NaN	0.1081	0.0815	0.393	0.0393	0.0845	0.3593	0.0424
0.0	0.0	0.0	28625.3559	3094.5655	NaN	NaN	0.0976	0.0802	0.3908	0.0395	0.0846	0.3627	0.0423
0.0	0.0	0.0	26559.3559	6199.5655	NaN	NaN	0.1892	0.0803	0.3952	0.0393	0.086	0.3566	0.0426
0.0	0.0	0.0	31046.3559	4496.5655	NaN	NaN	0.1265	0.0804	0.3934	0.0392	0.0848	0.36	0.0423
0.0	0.0	0.0	27271.3559	8814.5655	NaN	NaN	0.2443	0.0791	0.396	0.0392	0.0865	0.3567	0.0426
0.0	0.0	0.0	28912.3559	6033.5655	NaN	NaN	0.1727	0.0797	0.398	0.0391	0.086	0.3548	0.0424
0.0	0.0	0.0	27734.3559	2674.5655	NaN	NaN	0.088	0.0807	0.3967	0.0391	0.0857	0.3557	0.0422
0.0	0.0	0.0	28325.3559	3214.5655	NaN	NaN	0.1019	0.0808	0.396	0.0389	0.086	0.3558	0.0424
0.0	0.0	0.0	31945.3559	4346.5655	NaN	NaN	0.1198	0.08	0.3967	0.0391	0.0861	0.3559	0.0423
0.0	0.0	0.0	25522.3559	5599.5655	NaN	NaN	0.1799	0.0801	0.3987	0.0389	0.0861	0.3539	0.0423
0.0	0.0	0.0	29610.3559	3044.5655	NaN	NaN	0.0932	0.079	0.3978	0.0391	0.0858	0.3562	0.0422
0.0	0.0	0.0	28440.3559	6061.5655	NaN	NaN	0.1757	0.0781	0.4008	0.0392	0.0864	0.3534	0.0422
0.0	0.0	0.0	30129.3559	5059.5655	NaN	NaN	0.1438	0.0783	0.402	0.0391	0.0856	0.3532	0.0418
0.0	0.0	0.0	33695.3559	2494.5655	NaN	NaN	0.0689	0.0781	0.4037	0.0391	0.086	0.3513	0.0417
0.0	0.0	0.0	33011.3559	4936.5655	NaN	NaN	0.1301	0.0779	0.4042	0.039	0.0857	0.3517	0.0416
0.0	0.0	0.0	31924.3559	4283.5655	NaN	NaN	0.1183	0.077	0.4067	0.0392	0.086	0.3495	0.0415
0.0	0.0	0.0	30447.3559	4238.5655	NaN	NaN	0.1222	0.0769	0.4087	0.0391	0.0858	0.3481	0.0414
0.0	0.0	0.0	25913.3559	4813.5655	NaN	NaN	0.1567	0.0755	0.4093	0.0394	0.0862	0.3481	0.0415
0.0	0.0	0.0	27970.3559	6004.5655	NaN	NaN	0.1767	0.0748	0.4128	0.0394	0.0864	0.3451	0.0414
0.0	0.0	0.0	24911.3559	1965.5655	NaN	NaN	0.0731	0.075	0.4146	0.0395	0.0858	0.344	0.0411
0.0	0.0	0.0	28712.3559	3432.5655	NaN	NaN	0.1068	0.0746	0.4148	0.0395	0.0861	0.3437	0.0413
0.0	0.0	0.0	26581.3559	5933.5655	NaN	NaN	0.1825	0.0736	0.4164	0.0398	0.086	0.343	0.0413
0.0	0.0	0.0	27407.3559	7517.5655	NaN	NaN	0.2152	0.074	0.4185	0.0398	0.0857	0.3409	0.0411
0.0	0.0	0.0	30270.3559	5388.5655	NaN	NaN	0.1511	0.074	0.4172	0.0399	0.0856	0.3422	0.0411
0.0	0.0	0.0	29657.3559	3282.5655	NaN	NaN	0.0997	0.0742	0.4185	0.0399	0.0859	0.3403	0.0412
0.0	0.0	0.0	26370.3559	5573.5655	NaN	NaN	0.1745	0.0744	0.4188	0.0399	0.0854	0.3403	0.0412
0.0	0.0	0.0	31513.3559	5078.5655	NaN	NaN	0.1388	0.074	0.4193	0.0399	0.0858	0.3396	0.0414
0.0	0.0	0.0	30043.3559	2355.5655	NaN	NaN	0.0727	0.0743	0.4199	0.0399	0.0857	0.3389	0.0412
0.0	0.0	0.0	29066.3559	2200.5655	NaN	NaN	0.0704	0.0747	0.4194	0.0397	0.0861	0.3387	0.0415
0.0	0.0	0.0	25834.3559	5682.5655	NaN	NaN	0.1803	0.0741	0.4206	0.0398	0.086	0.338	0.0414
0.0	0.0	0.0	27835.3559	6753.5655	NaN	NaN	0.1953	0.0739	0.4246	0.0398	0.086	0.3345	0.0413
0.0	0.0	0.0	26575.3559	6153.5655	NaN	NaN	0.188	0.0741	0.4247	0.0397	0.0864	0.3339	0.0413
0.0	0.0	0.0	29940.3559	3224.5655	NaN	NaN	0.0972	0.0742	0.4246	0.0396	0.0866	0.3338	0.0412
0.0	0.0	0.0	28173.3559	5177.5655	NaN	NaN	0.1552	0.0742	0.4259	0.0396	0.0866	0.3325	0.0411
0.0	0.0	0.0	31652.3559	3980.5655	NaN	NaN	0.1117	0.0742	0.4272	0.0396	0.0863	0.3317	0.0409
0.0	0.0	0.0	29073.3559	4892.5655	NaN	NaN	0.144	0.0748	0.4266	0.0396	0.0867	0.3313	0.041
0.0	0.0	0.0	31636.3559	1939.5655	NaN	NaN	0.0578	0.0753	0.425	0.0395	0.0864	0.333	0.0409
0.0	0.0	0.0	28764.3559	5144.5655	NaN	NaN	0.1517	0.0752	0.4246	0.0394	0.0868	0.333	0.041
0.0	0.0	0.0	30353.3559	5320.5655	NaN	NaN	0.1491	0.0745	0.4241	0.0393	0.0871	0.3338	0.0411
0.0	0.0	0.0	28071.3559	8681.5655	NaN	NaN	0.2362	0.0739	0.4237	0.0394	0.0877	0.3342	0.0412
0.0	0.0	0.0	27700.3559	6344.5655	NaN	NaN	0.1864	0.0744	0.4225	0.0392	0.0876	0.3353	0.041
0.0	0.0	0.0	30255.3559	2850.5655	NaN	NaN	0.0861	0.0743	0.418	0.0392	0.088	0.3392	0.0413
0.0	0.0	0.0	26245.3559	4038.5655	NaN	NaN	0.1334	0.0741	0.4166	0.0392	0.0883	0.3406	0.0412
0.0	0.0	0.0	27606.3559	6839.5655	NaN	NaN	0.1986	0.0737	0.4136	0.0393	0.0885	0.3434	0.0414
0.0	0.0	0.0	30376.3559	6299.5655	NaN	NaN	0.1718	0.0736	0.4106	0.0395	0.0887	0.3462	0.0414
0.0	0.0	0.0	31089.3559	5512.5655	NaN	NaN	0.1506	0.0741	0.4067	0.0396	0.0886	0.3496	0.0413
0.0	0.0	0.0	30743.3559	4519.5655	NaN	NaN	0.1282	0.0748	0.403	0.0397	0.0887	0.3524	0.0415
0.0	0.0	0.0	30360.3559	1283.5655	NaN	NaN	0.0406	0.0751	0.3998	0.0399	0.088	0.3558	0.0414
0.0	0.0	0.0	31925.3559	5976.5655	NaN	NaN	0.1577	0.0745	0.3993	0.0402	0.0883	0.3558	0.0419
0.0	0.0	0.0	30247.3559	6358.5655	NaN	NaN	0.1737	0.0745	0.3975	0.0403	0.088	0.3579	0.0418
0.0	0.0	0.0	32298.3559	6256.5655	NaN	NaN	0.1623	0.0748	0.3969	0.0404	0.0878	0.3582	0.0419
0.0	0.0	0.0	31155.3559	7350.5655	NaN	NaN	0.1909	0.0751	0.3968	0.0406	0.0872	0.3585	0.0419
0.0	0.0	0.0	28415.3559	2685.5655	NaN	NaN	0.0864	0.0754	0.3974	0.0408	0.0866	0.358	0.0418
0.0	0.0	0.0	30115.3559	9291.5655	NaN	NaN	0.2358	0.0757	0.3988	0.0408	0.0864	0.3562	0.042
0.0	0.0	0.0	29173.3559	4987.5655	NaN	NaN	0.146	0.0759	0.3993	0.041	0.0858	0.3561	0.0418
0.0	0.0	0.0	30373.3559	2223.5655	NaN	NaN	0.0682	0.0773	0.4003	0.041	0.0856	0.3541	0.0418
0.0	0.0	0.0	31858.3559	4511.5655	NaN	NaN	0.124	0.0776	0.4001	0.0412	0.0847	0.3548	0.0416
0.0	0.0	0.0	27738.3559	7366.5655	NaN	NaN	0.2098	0.0788	0.4059	0.0413	0.0845	0.3479	0.0415
0.0	0.0	0.0	27295.3559	4355.5655	NaN	NaN	0.1376	0.08	0.4064	0.0413	0.0832	0.3478	0.0414
0.0	0.0	0.0	27726.3559	5155.5655	NaN	NaN	0.1568	0.0798	0.4102	0.0415	0.0837	0.3434	0.0414
0.0	0.0	0.0	29308.3559	4944.5655	NaN	NaN	0.1444	0.0806	0.4156	0.0417	0.083	0.3381	0.0411
0.0	0.0	0.0	29931.3559	3015.5655	NaN	NaN	0.0915	0.0812	0.4213	0.0418	0.0823	0.3327	0.0407
0.0	0.0	0.0	27090.3559	5777.5655	NaN	NaN	0.1758	0.0812	0.4265	0.0419	0.0821	0.3279	0.0405
0.0	0.0	0.0	31791.3559	4683.5655	NaN	NaN	0.1284	0.0814	0.431	0.042	0.0817	0.3238	0.04
0.0	0.0	0.0	28369.3559	3509.5655	NaN	NaN	0.1101	0.0822	0.436	0.0418	0.0816	0.3187	0.0398
0.0	0.0	0.0	33002.3559	4261.5655	NaN	NaN	0.1144	0.0816	0.4389	0.0416	0.0811	0.317	0.0397
0.0	0.0	0.0	30351.3559	3865.5655	NaN	NaN	0.113	0.0801	0.4463	0.0417	0.0813	0.311	0.0396
0.0	0.0	0.0	29392.3559	5093.5655	NaN	NaN	0.1477	0.0801	0.4514	0.0414	0.0806	0.3072	0.0392
0.0	0.0	0.0	26183.3559	4816.5655	NaN	NaN	0.1554	0.079	0.4542	0.0416	0.0808	0.3055	0.039
0.0	0.0	0.0	28727.3559	4090.5655	NaN	NaN	0.1246	0.0787	0.4589	0.0415	0.0806	0.3016	0.0387
0.0	0.0	0.0	27495.3559	6337.5655	NaN	NaN	0.1873	0.0782	0.458	0.0417	0.0802	0.3034	0.0385
0.0	0.0	0.0	30626.3559	7010.5655	NaN	NaN	0.1863	0.0776	0.4612	0.0419	0.0803	0.3008	0.0383
0.0	0.0	0.0	30288.3559	1288.5655	NaN	NaN	0.0408	0.0784	0.4599	0.042	0.0797	0.302	0.0381
0.0	0.0	0.0	32264.3559	1625.5655	NaN	NaN	0.048	0.0781	0.458	0.0421	0.0797	0.304	0.038
0.0	0.0	0.0	31689.3559	5989.5655	NaN	NaN	0.159	0.078	0.4591	0.0423	0.0798	0.3028	0.038
0.0	0.0	0.0	28330.3559	2641.5655	NaN	NaN	0.0853	0.0786	0.4611	0.0423	0.0788	0.3014	0.0376
0.0	0.0	0.0	30537.3559	4097.5655	NaN	NaN	0.1183	0.0784	0.4613	0.0424	0.0791	0.301	0.0378
0.0	0.0	0.0	28792.3559	5864.5655	NaN	NaN	0.1692	0.0781	0.4642	0.0428	0.0788	0.2985	0.0376
0.0	0.0	0.0	27292.3559	3430.5655	NaN	NaN	0.1117	0.0785	0.4679	0.0429	0.078	0.2953	0.0374
0.0	0.0	0.0	30862.3559	5393.5655	NaN	NaN	0.1488	0.0787	0.471	0.0429	0.0776	0.2924	0.0374
0.0	0.0	0.0	33184.3559	5400.5655	NaN	NaN	0.14	0.0791	0.4748	0.0432	0.077	0.2888	0.037
0.0	0.0	0.0	28489.3559	7198.5655	NaN	NaN	0.2017	0.0815	0.4808	0.043	0.0759	0.2824	0.0364
0.0	0.0	0.0	28431.3559	4205.5655	NaN	NaN	0.1289	0.0832	0.4838	0.043	0.0751	0.2788	0.0361
0.0	0.0	0.0	32327.3559	9680.5655	NaN	NaN	0.2304	0.0837	0.4887	0.043	0.0747	0.274	0.0358
0.0	0.0	0.0	30438.3559	3195.5655	NaN	NaN	0.095	0.0849	0.4949	0.0429	0.0742	0.2678	0.0353
0.0	0.0	0.0	28538.3559	4563.5655	NaN	NaN	0.1379	0.0862	0.4991	0.0428	0.0739	0.263	0.035
0.0	0.0	0.0	30212.3559	1849.5655	NaN	NaN	0.0577	0.0859	0.5012	0.0428	0.0739	0.2614	0.0348
0.0	0.0	0.0	33032.3559	1433.5655	NaN	NaN	0.0416	0.0861	0.5045	0.0427	0.0747	0.2572	0.0348
0.0	0.0	0.0	27106.3559	6236.5655	NaN	NaN	0.187	0.0876	0.4996	0.0422	0.0753	0.2598	0.0354
0.0	0.0	0.0	31772.3559	2639.5655	NaN	NaN	0.0767	0.0871	0.4987	0.0422	0.0757	0.2605	0.0357
0.0	0.0	0.0	27937.3559	1051.5655	NaN	NaN	0.0363	0.0869	0.4984	0.0418	0.0755	0.2615	0.0359
0.0	0.0	0.0	24911.3559	5357.5655	NaN	NaN	0.177	0.0851	0.4998	0.0418	0.0756	0.2618	0.036
0.0	0.0	0.0	24874.3559	4293.5655	NaN	NaN	0.1472	0.0845	0.5005	0.0416	0.0757	0.2616	0.0362
0.0	0.0	0.0	26230.3559	5201.5655	NaN	NaN	0.1655	0.0837	0.4991	0.0417	0.0753	0.264	0.0362
0.0	0.0	0.0	32663.3559	4245.5655	NaN	NaN	0.115	0.0824	0.4968	0.0422	0.0759	0.2662	0.0365
0.0	0.0	0.0	32411.3559	4762.5655	NaN	NaN	0.1281	0.0826	0.4971	0.0423	0.0753	0.2662	0.0365
0.0	0.0	0.0	31582.3559	1638.5655	NaN	NaN	0.0493	0.0822	0.4945	0.0427	0.0751	0.2689	0.0367
0.0	0.0	0.0	27287.3559	3055.5655	NaN	NaN	0.1007	0.081	0.4959	0.0431	0.0756	0.2675	0.0369
0.0	0.0	0.0	29479.3559	4649.5655	NaN	NaN	0.1362	0.0805	0.4986	0.0432	0.0753	0.2654	0.037
0.0	0.0	0.0	29402.3559	7776.5655	NaN	NaN	0.2092	0.0805	0.5012	0.0433	0.0755	0.2623	0.0372
0.0	0.0	0.0	31904.3559	2503.5655	NaN	NaN	0.0728	0.0813	0.5008	0.0432	0.0753	0.262	0.0374
0.0	0.0	0.0	26476.3559	4700.5655	NaN	NaN	0.1508	0.0822	0.5001	0.043	0.0755	0.2615	0.0377
0.0	0.0	0.0	29297.3559	3081.5655	NaN	NaN	0.0952	0.0827	0.4988	0.0426	0.0753	0.2629	0.0377
0.0	0.0	0.0	29240.3559	8411.5655	NaN	NaN	0.2234	0.0835	0.4982	0.0421	0.0763	0.2619	0.0381
0.0	0.0	0.0	26989.3559	1496.5655	NaN	NaN	0.0525	0.0855	0.4915	0.0416	0.0765	0.2664	0.0384
0.0	0.0	0.0	32340.3559	3167.5655	NaN	NaN	0.0892	0.0854	0.4865	0.0415	0.0767	0.2712	0.0387
0.0	0.0	0.0	30978.3559	6867.5655	NaN	NaN	0.1815	0.0846	0.4881	0.0414	0.0767	0.2706	0.0387
0.0	0.0	0.0	32422.3559	8170.5655	NaN	NaN	0.2013	0.0853	0.4882	0.0415	0.0765	0.27	0.0386
0.0	0.0	0.0	24105.3559	7632.5655	NaN	NaN	0.2405	0.0873	0.4857	0.0415	0.0766	0.2702	0.0388
0.0	0.0	0.0	29438.3559	3115.5655	NaN	NaN	0.0957	0.0887	0.4838	0.0417	0.0757	0.2717	0.0383
0.0	0.0	0.0	31938.3559	3894.5655	NaN	NaN	0.1087	0.0891	0.4879	0.0416	0.0753	0.2682	0.038
0.0	0.0	0.0	31716.3559	2920.5655	NaN	NaN	0.0843	0.0908	0.4906	0.0416	0.0744	0.265	0.0376
0.0	0.0	0.0	25942.3559	3972.5655	NaN	NaN	0.1328	0.0934	0.4965	0.042	0.0722	0.2591	0.0368
0.0	0.0	0.0	28512.3559	3841.5655	NaN	NaN	0.1187	0.0977	0.5014	0.0419	0.0699	0.2529	0.0361
0.0	0.0	0.0	28650.3559	7508.5655	NaN	NaN	0.2077	0.0959	0.5227	0.042	0.0684	0.2356	0.0355
0.0	0.0	0.0	27366.3559	6435.5655	NaN	NaN	0.1904	0.1027	0.5307	0.0399	0.0663	0.2249	0.0355
0.0	0.0	0.0	30257.3559	3757.5655	NaN	NaN	0.1105	0.0888	0.5621	0.0401	0.0663	0.208	0.0348
0.0	0.0	0.0	30647.3559	6330.5655	NaN	NaN	0.1712	0.1066	0.5847	0.0382	0.0639	0.1678	0.0388
0.0	0.0	0.0	32578.3559	6170.5655	NaN	NaN	0.1592	0.1174	0.5584	0.0434	0.0554	0.1894	0.036
0.0	0.0	0.0	16132.3559	3803.5655	NaN	NaN	0.1908	0.2873	0.4339	0.043	0.0615	0.1347	0.0395
0.0	0.0	0.0	-2662.6441	-2375.4345	NaN	NaN	0.4715	0.9016	0.0231	0.0177	0.0128	0.0156	0.0292
0.0	0.0	0.0	-2631.6441	-1667.4345	NaN	NaN	0.3879	0.8854	0.0244	0.0238	0.0224	0.0208	0.0233
0.0	0.0	0.0	-2733.6441	-2061.4345	NaN	NaN	0.4299	0.8931	0.0233	0.0214	0.0208	0.0204	0.021
0.0	0.0	0.0	-762.6441	-832.4345	NaN	NaN	0.5219	0.8867	0.0243	0.0224	0.0228	0.0216	0.0221
0.0	0.0	0.0	-2873.6441	2288.5655	NaN	NaN	-0.3	0.8881	0.0237	0.022	0.0231	0.0214	0.0217
0.0	0.0	0.0	-1307.6441	-721.4345	NaN	NaN	0.3555	0.8879	0.0236	0.0217	0.0235	0.0215	0.0218
0.0	0.0	0.0	-882.6441	-869.4345	NaN	NaN	0.4962	0.8874	0.0238	0.0215	0.0237	0.0217	0.022
0.0	0.0	0.0	-3177.6441	-412.4345	NaN	NaN	0.1149	0.8866	0.024	0.0215	0.0238	0.0218	0.0223
0.0	0.0	0.0	-2918.6441	-396.4345	NaN	NaN	0.1196	0.8866	0.0237	0.0218	0.0237	0.0218	0.0225
0.0	0.0	0.0	-544.6441	925.5655	NaN	NaN	1.3	0.8873	0.023	0.0219	0.0233	0.0218	0.0226
0.0	0.0	0.0	-639.6441	-1884.4345	NaN	NaN	0.7466	0.8877	0.0229	0.0221	0.0231	0.0218	0.0225
0.0	0.0	0.0	-3653.6441	94.5655	NaN	NaN	-0.0266	0.8883	0.0227	0.022	0.0228	0.0217	0.0224
0.0	0.0	0.0	-2945.6441	486.5655	NaN	NaN	-0.1979	0.8889	0.0226	0.022	0.0226	0.0216	0.0223
0.0	0.0	0.0	-3326.6441	-4790.4345	NaN	NaN	0.5902	0.8894	0.0225	0.0219	0.0225	0.0216	0.0221
0.0	0.0	0.0	-2930.6441	-1062.4345	NaN	NaN	0.2661	0.89	0.0223	0.0218	0.0224	0.0216	0.0219
0.0	0.0	0.0	-4078.6441	-3421.4345	NaN	NaN	0.4562	0.8906	0.0222	0.0216	0.0223	0.0215	0.0218
0.0	0.0	0.0	-851.6441	-365.4345	NaN	NaN	0.3003	0.8908	0.022	0.0215	0.0223	0.0217	0.0217
0.0	0.0	0.0	-3476.6441	-1109.4345	NaN	NaN	0.2419	0.8908	0.022	0.0214	0.0224	0.0218	0.0216
0.0	0.0	0.0	347.3559	2199.5655	NaN	NaN	0.8636	0.8905	0.022	0.0215	0.0225	0.0219	0.0216
0.0	0.0	0.0	-1422.6441	-345.4345	NaN	NaN	0.1954	0.8907	0.0219	0.0214	0.0225	0.022	0.0215
0.0	0.0	0.0	-2988.6441	-1455.4345	NaN	NaN	0.3275	0.891	0.0217	0.0213	0.0226	0.0221	0.0213
0.0	0.0	0.0	-1349.6441	419.5655	NaN	NaN	-0.3	0.8911	0.0217	0.0212	0.0227	0.0222	0.0212
0.0	0.0	0.0	-3539.6441	-78.4345	NaN	NaN	0.0217	0.8913	0.0217	0.0211	0.0226	0.0221	0.0211
0.0	0.0	0.0	-973.6441	-1573.4345	NaN	NaN	0.6177	0.8916	0.0218	0.0211	0.0225	0.0221	0.021
0.0	0.0	0.0	-2565.6441	-1710.4345	NaN	NaN	0.4	0.8919	0.0218	0.0211	0.0225	0.022	0.0207
0.0	0.0	0.0	-3062.6441	41.5655	NaN	NaN	-0.0138	0.8918	0.0219	0.0211	0.0227	0.022	0.0206
0.0	0.0	0.0	-4433.6441	-3.4345	NaN	NaN	0.0008	0.8922	0.0219	0.0211	0.0226	0.0218	0.0205
0.0	0.0	0.0	-1953.6441	-415.4345	NaN	NaN	0.1754	0.8922	0.0219	0.0211	0.0227	0.0217	0.0205
0.0	0.0	0.0	-2120.6441	1118.5655	NaN	NaN	-0.3	0.8925	0.0218	0.0211	0.0226	0.0215	0.0204
0.0	0.0	0.0	-2339.6441	-245.4345	NaN	NaN	0.0949	0.8926	0.0218	0.0212	0.0225	0.0213	0.0205
0.0	0.0	0.0	-1449.6441	-2023.4345	NaN	NaN	0.5826	0.8921	0.022	0.0213	0.0226	0.0214	0.0207
0.0	0.0	0.0	-1263.6441	-118.4345	NaN	NaN	0.0857	0.8917	0.0219	0.0213	0.0226	0.0216	0.0208
0.0	0.0	0.0	-631.6441	-962.4345	NaN	NaN	0.6038	0.8917	0.0219	0.0214	0.0226	0.0218	0.0208
0.0	0.0	0.0	-2282.6441	3996.5655	NaN	NaN	1.3	0.8929	0.0215	0.0213	0.0222	0.0215	0.0205
0.0	0.0	0.0	-3164.6441	-376.4345	NaN	NaN	0.1063	0.8931	0.0217	0.0213	0.022	0.0213	0.0205
0.0	0.0	0.0	-3396.6441	747.5655	NaN	NaN	-0.2822	0.893	0.022	0.0213	0.0218	0.0213	0.0205
0.0	0.0	0.0	-2236.6441	-2273.4345	NaN	NaN	0.5041	0.8931	0.0223	0.0213	0.0217	0.0213	0.0203
0.0	0.0	0.0	-2378.6441	-1807.4345	NaN	NaN	0.4318	0.8936	0.0226	0.0212	0.0215	0.0211	0.0201
0.0	0.0	0.0	-3432.6441	-550.4345	NaN	NaN	0.1382	0.8941	0.0227	0.0212	0.0213	0.0208	0.0199
0.0	0.0	0.0	-2032.6441	-2796.4345	NaN	NaN	0.5791	0.8947	0.0226	0.0213	0.0212	0.0205	0.0197
0.0	0.0	0.0	-2508.6441	-1784.4345	NaN	NaN	0.4157	0.8948	0.0226	0.0214	0.0211	0.0204	0.0196
0.0	0.0	0.0	-2208.6441	1753.5655	NaN	NaN	-0.3	0.8957	0.0223	0.0213	0.021	0.0203	0.0194
0.0	0.0	0.0	-1815.6441	-1749.4345	NaN	NaN	0.4907	0.8953	0.0226	0.0213	0.0211	0.0204	0.0195
0.0	0.0	0.0	-3638.6441	-2664.4345	NaN	NaN	0.4227	0.895	0.0228	0.0213	0.0211	0.0204	0.0194
0.0	0.0	0.0	-1605.6441	-3390.4345	NaN	NaN	0.6786	0.8948	0.0229	0.0213	0.0211	0.0205	0.0195
0.0	0.0	0.0	-2315.6441	-1109.4345	NaN	NaN	0.3239	0.895	0.0227	0.0213	0.0211	0.0204	0.0195
0.0	0.0	0.0	-2030.6441	-449.4345	NaN	NaN	0.1812	0.8948	0.0226	0.0213	0.0211	0.0205	0.0197
0.0	0.0	0.0	-2767.6441	-888.4345	NaN	NaN	0.243	0.8946	0.0225	0.0214	0.0211	0.0206	0.0199
0.0	0.0	0.0	-1834.6441	1367.5655	NaN	NaN	-0.3	0.8944	0.0222	0.0215	0.0211	0.0208	0.02
0.0	0.0	0.0	-1480.6441	-865.4345	NaN	NaN	0.3689	0.8944	0.0221	0.0214	0.0212	0.0209	0.0201
0.0	0.0	0.0	-3192.6441	595.5655	NaN	NaN	-0.2293	0.8941	0.022	0.0214	0.0213	0.021	0.0202
0.0	0.0	0.0	-2976.6441	-553.4345	NaN	NaN	0.1568	0.8937	0.0221	0.0214	0.0214	0.0212	0.0202
0.0	0.0	0.0	-1747.6441	-1295.4345	NaN	NaN	0.4257	0.8936	0.0222	0.0214	0.0214	0.0211	0.0203
0.0	0.0	0.0	-874.6441	-1077.4345	NaN	NaN	0.5519	0.8936	0.0221	0.0214	0.0214	0.0212	0.0203
0.0	0.0	0.0	-1436.6441	-706.4345	NaN	NaN	0.3296	0.8936	0.022	0.0213	0.0215	0.0213	0.0203
0.0	0.0	0.0	-1835.6441	1111.5655	NaN	NaN	-0.3	0.8935	0.0219	0.0213	0.0216	0.0214	0.0203
0.0	0.0	0.0	-790.6441	965.5655	NaN	NaN	1.3	0.8937	0.0218	0.0211	0.0216	0.0214	0.0204
0.0	0.0	0.0	1040.3559	2366.5655	NaN	NaN	0.6946	0.8938	0.0218	0.0211	0.0216	0.0213	0.0204
0.0	0.0	0.0	-2342.6441	-2660.4345	NaN	NaN	0.5318	0.8937	0.022	0.021	0.0216	0.0212	0.0204
0.0	0.0	0.0	-1071.6441	2081.5655	NaN	NaN	1.3	0.8936	0.0221	0.021	0.0216	0.0212	0.0204
0.0	0.0	0.0	-1343.6441	-1940.4345	NaN	NaN	0.5909	0.8933	0.0224	0.021	0.0217	0.0211	0.0205
0.0	0.0	0.0	499.3559	313.5655	NaN	NaN	0.3857	0.8935	0.0223	0.021	0.0217	0.0211	0.0205
0.0	0.0	0.0	-1985.6441	-253.4345	NaN	NaN	0.1132	0.8936	0.0222	0.021	0.0217	0.021	0.0204
0.0	0.0	0.0	-286.6441	552.5655	NaN	NaN	1.3	0.8937	0.0221	0.021	0.0217	0.021	0.0203
0.0	0.0	0.0	-2454.6441	850.5655	NaN	NaN	-0.3	0.8936	0.0221	0.0211	0.0218	0.0211	0.0203
0.0	0.0	0.0	-2843.6441	-718.4345	NaN	NaN	0.2017	0.8935	0.0222	0.0212	0.0218	0.0211	0.0203
0.0	0.0	0.0	-510.6441	63.5655	NaN	NaN	-0.1422	0.8934	0.0223	0.0212	0.0218	0.0211	0.0202
0.0	0.0	0.0	-3372.6441	-915.4345	NaN	NaN	0.2135	0.8934	0.0223	0.0212	0.0219	0.021	0.0202
0.0	0.0	0.0	-1501.6441	371.5655	NaN	NaN	-0.3	0.894	0.0222	0.021	0.0218	0.0209	0.0201
0.0	0.0	0.0	-110.6441	-681.4345	NaN	NaN	0.8603	0.8943	0.0221	0.021	0.0218	0.0209	0.02
0.0	0.0	0.0	-616.6441	2740.5655	NaN	NaN	1.2903	0.8939	0.0221	0.021	0.022	0.0211	0.0199
0.0	0.0	0.0	2682.3559	-1112.4345	NaN	NaN	-0.3	0.8935	0.0223	0.0211	0.0221	0.0211	0.02
0.0	0.0	0.0	1596.3559	-59.4345	NaN	NaN	-0.0387	0.8924	0.0226	0.0213	0.0223	0.0213	0.0201
0.0	0.0	0.0	2882.3559	664.5655	NaN	NaN	0.1874	0.8927	0.0226	0.0212	0.0223	0.0213	0.02
0.0	0.0	0.0	-1173.6441	-672.4345	NaN	NaN	0.3643	0.8923	0.0226	0.0212	0.0223	0.0214	0.02
0.0	0.0	0.0	4922.3559	1901.5655	NaN	NaN	0.2787	0.8924	0.0226	0.021	0.0224	0.0217	0.0199
0.0	0.0	0.0	2516.3559	1426.5655	NaN	NaN	0.3618	0.8917	0.0228	0.0212	0.0225	0.0218	0.02
0.0	0.0	0.0	-3559.6441	-3157.4345	NaN	NaN	0.4701	0.8907	0.0231	0.0215	0.0227	0.0218	0.0202
0.0	0.0	0.0	-733.6441	-1428.4345	NaN	NaN	0.6607	0.8906	0.0232	0.0215	0.0227	0.0218	0.0202
0.0	0.0	0.0	-3360.6441	-1765.4345	NaN	NaN	0.3444	0.8905	0.0232	0.0215	0.0227	0.0219	0.0202
0.0	0.0	0.0	-3581.6441	3123.5655	NaN	NaN	-0.3	0.8907	0.0231	0.0215	0.0227	0.0218	0.0201
0.0	0.0	0.0	-2020.6441	-1006.4345	NaN	NaN	0.3325	0.8908	0.0231	0.0215	0.0227	0.0218	0.0201
0.0	0.0	0.0	-3143.6441	136.5655	NaN	NaN	-0.0454	0.8908	0.0231	0.0215	0.0227	0.0218	0.0201
0.0	0.0	0.0	-2313.6441	100.5655	NaN	NaN	-0.0454	0.8907	0.0232	0.0215	0.0227	0.0218	0.0201
0.0	0.0	0.0	-2916.6441	587.5655	NaN	NaN	-0.2523	0.8908	0.0232	0.0214	0.0227	0.0217	0.0201
0.0	0.0	0.0	-2024.6441	-2020.4345	NaN	NaN	0.4995	0.8905	0.0234	0.0215	0.0227	0.0217	0.0202
0.0	0.0	0.0	-1881.6441	166.5655	NaN	NaN	-0.0971	0.8908	0.0233	0.0214	0.0227	0.0216	0.0202
0.0	0.0	0.0	-990.6441	-2268.4345	NaN	NaN	0.696	0.8906	0.0233	0.0215	0.0227	0.0217	0.0202
0.0	0.0	0.0	-1283.6441	-2318.4345	NaN	NaN	0.6436	0.8906	0.0233	0.0215	0.0226	0.0217	0.0203
0.0	0.0	0.0	-2597.6441	-667.4345	NaN	NaN	0.2044	0.8906	0.0232	0.0215	0.0227	0.0217	0.0202
0.0	0.0	0.0	-2574.6441	-2261.4345	NaN	NaN	0.4676	0.8905	0.0232	0.0216	0.0227	0.0218	0.0203
0.0	0.0	0.0	-3089.6441	568.5655	NaN	NaN	-0.2255	0.8904	0.0231	0.0217	0.0227	0.0218	0.0203
0.0	0.0	0.0	-2084.6441	-1729.4345	NaN	NaN	0.4534	0.8904	0.023	0.0217	0.0227	0.0219	0.0203
0.0	0.0	0.0	-1564.6441	-2163.4345	NaN	NaN	0.5803	0.8901	0.0231	0.0218	0.0227	0.0219	0.0204
0.0	0.0	0.0	-2875.6441	-83.4345	NaN	NaN	0.0282	0.8901	0.023	0.0219	0.0227	0.0219	0.0203
0.0	0.0	0.0	-2215.6441	-1203.4345	NaN	NaN	0.352	0.89	0.023	0.0219	0.0227	0.0219	0.0204
0.0	0.0	0.0	-3496.6441	-2007.4345	NaN	NaN	0.3647	0.8901	0.023	0.0219	0.0227	0.0219	0.0203
0.0	0.0	0.0	-1947.6441	503.5655	NaN	NaN	-0.3	0.8903	0.0229	0.022	0.0227	0.0219	0.0203
0.0	0.0	0.0	-2524.6441	-3710.4345	NaN	NaN	0.5951	0.8902	0.023	0.022	0.0227	0.0218	0.0203
0.0	0.0	0.0	-4124.6441	-341.4345	NaN	NaN	0.0765	0.8907	0.0229	0.022	0.0225	0.0217	0.0202
0.0	0.0	0.0	-1179.6441	-568.4345	NaN	NaN	0.3252	0.8911	0.0227	0.0219	0.0225	0.0215	0.0202
0.0	0.0	0.0	-2381.6441	278.5655	NaN	NaN	-0.1325	0.8911	0.0227	0.0219	0.0225	0.0216	0.0203
0.0	0.0	0.0	-1758.6441	-702.4345	NaN	NaN	0.2854	0.8909	0.0227	0.0219	0.0226	0.0216	0.0204
0.0	0.0	0.0	-2456.6441	-2097.4345	NaN	NaN	0.4606	0.8908	0.0227	0.022	0.0226	0.0216	0.0204
0.0	0.0	0.0	-967.6441	-1029.4345	NaN	NaN	0.5155	0.8908	0.0227	0.0221	0.0226	0.0216	0.0203
0.0	0.0	0.0	-2788.6441	-2429.4345	NaN	NaN	0.4656	0.8912	0.0227	0.0221	0.0224	0.0214	0.0203
0.0	0.0	0.0	-4075.6441	-3216.4345	NaN	NaN	0.4411	0.8915	0.0226	0.022	0.0223	0.0213	0.0202
0.0	0.0	0.0	-1574.6441	647.5655	NaN	NaN	-0.3	0.8916	0.0225	0.0219	0.0223	0.0215	0.0202
0.0	0.0	0.0	-2892.6441	260.5655	NaN	NaN	-0.099	0.8914	0.0224	0.0219	0.0224	0.0216	0.0204
0.0	0.0	0.0	-2378.6441	-903.4345	NaN	NaN	0.2753	0.8913	0.0224	0.0219	0.0224	0.0216	0.0204
0.0	0.0	0.0	-2234.6441	625.5655	NaN	NaN	-0.3	0.8914	0.0223	0.0218	0.0224	0.0217	0.0205
0.0	0.0	0.0	-3077.6441	597.5655	NaN	NaN	-0.2409	0.8912	0.0222	0.0218	0.0224	0.0218	0.0206
0.0	0.0	0.0	-3430.6441	-1965.4345	NaN	NaN	0.3642	0.8913	0.0221	0.0217	0.0224	0.0218	0.0207
0.0	0.0	0.0	1043.3559	934.5655	NaN	NaN	0.4725	0.8913	0.022	0.0217	0.0225	0.0219	0.0206
0.0	0.0	0.0	-1946.6441	-1909.4345	NaN	NaN	0.4952	0.8912	0.022	0.0218	0.0225	0.0219	0.0207
0.0	0.0	0.0	-2070.6441	-1807.4345	NaN	NaN	0.4661	0.8915	0.0219	0.0217	0.0224	0.0218	0.0207
0.0	0.0	0.0	-3591.6441	-3534.4345	NaN	NaN	0.496	0.8917	0.0218	0.0216	0.0223	0.0218	0.0207
0.0	0.0	0.0	-2681.6441	-1384.4345	NaN	NaN	0.3405	0.8921	0.0216	0.0215	0.0222	0.0219	0.0207
0.0	0.0	0.0	133.3559	645.5655	NaN	NaN	0.8288	0.8925	0.0212	0.0214	0.0221	0.022	0.0207
0.0	0.0	0.0	-4218.6441	1296.5655	NaN	NaN	-0.3	0.8925	0.0211	0.0214	0.0222	0.0221	0.0208
0.0	0.0	0.0	-1805.6441	-1094.4345	NaN	NaN	0.3774	0.8922	0.0212	0.0214	0.0221	0.0222	0.0208
0.0	0.0	0.0	-3336.6441	-2957.4345	NaN	NaN	0.4699	0.8925	0.0213	0.0214	0.022	0.0221	0.0207
0.0	0.0	0.0	-2526.6441	-1704.4345	NaN	NaN	0.4028	0.8925	0.0212	0.0214	0.022	0.0222	0.0208
0.0	0.0	0.0	-1814.6441	-241.4345	NaN	NaN	0.1174	0.8926	0.021	0.0213	0.0219	0.0223	0.0209
0.0	0.0	0.0	-2247.6441	1556.5655	NaN	NaN	-0.3	0.8921	0.021	0.0213	0.0221	0.0225	0.0211
0.0	0.0	0.0	-2313.6441	-4267.4345	NaN	NaN	0.6484	0.8923	0.021	0.0212	0.022	0.0225	0.021
0.0	0.0	0.0	-959.6441	-1380.4345	NaN	NaN	0.5899	0.8925	0.021	0.0211	0.0219	0.0225	0.0211
0.0	0.0	0.0	-2188.6441	-1087.4345	NaN	NaN	0.3319	0.8923	0.0209	0.021	0.0219	0.0227	0.0212
0.0	0.0	0.0	-3588.6441	-444.4345	NaN	NaN	0.1102	0.8924	0.0208	0.0209	0.0219	0.0228	0.0213
0.0	0.0	0.0	-4317.6441	-189.4345	NaN	NaN	0.042	0.8922	0.0208	0.0208	0.0219	0.0229	0.0213
0.0	0.0	0.0	-2618.6441	315.5655	NaN	NaN	-0.137	0.8922	0.0208	0.0208	0.0219	0.023	0.0213
0.0	0.0	0.0	-2068.6441	-1933.4345	NaN	NaN	0.4831	0.8921	0.0208	0.0208	0.0219	0.023	0.0214
0.0	0.0	0.0	-3672.6441	382.5655	NaN	NaN	-0.1163	0.892	0.0208	0.0207	0.022	0.023	0.0214
0.0	0.0	0.0	-3347.6441	-1262.4345	NaN	NaN	0.2738	0.892	0.021	0.0207	0.0219	0.023	0.0214
0.0	0.0	0.0	-2837.6441	-2373.4345	NaN	NaN	0.4555	0.8921	0.0208	0.0207	0.0219	0.023	0.0214
0.0	0.0	0.0	-3115.6441	-1835.4345	NaN	NaN	0.3707	0.892	0.0208	0.0206	0.0219	0.0231	0.0215
0.0	0.0	0.0	-4713.6441	-633.4345	NaN	NaN	0.1185	0.8917	0.0209	0.0206	0.022	0.0232	0.0216
0.0	0.0	0.0	-4041.6441	-2376.4345	NaN	NaN	0.3703	0.8918	0.0209	0.0206	0.0219	0.0231	0.0217
0.0	0.0	0.0	-1898.6441	-3514.4345	NaN	NaN	0.6492	0.8916	0.0208	0.0205	0.0219	0.0233	0.0219
0.0	0.0	0.0	-2901.6441	-686.4345	NaN	NaN	0.1913	0.8914	0.0207	0.0205	0.022	0.0235	0.022
0.0	0.0	0.0	-3135.6441	849.5655	NaN	NaN	-0.3	0.8911	0.0207	0.0204	0.0221	0.0237	0.0221
0.0	0.0	0.0	-2509.6441	-1596.4345	NaN	NaN	0.3888	0.8908	0.0208	0.0205	0.0222	0.0237	0.0221
0.0	0.0	0.0	-2361.6441	-415.4345	NaN	NaN	0.1496	0.8902	0.021	0.0205	0.0223	0.0238	0.0221
0.0	0.0	0.0	-3359.6441	-1190.4345	NaN	NaN	0.2616	0.8904	0.0211	0.0204	0.0222	0.0237	0.0221
0.0	0.0	0.0	-1973.6441	-1194.4345	NaN	NaN	0.377	0.8905	0.0211	0.0202	0.0222	0.0239	0.0221
0.0	0.0	0.0	-3239.6441	45.5655	NaN	NaN	-0.0143	0.8901	0.0212	0.02	0.0224	0.0243	0.022
0.0	0.0	0.0	-4210.6441	2906.5655	NaN	NaN	-0.3	0.8895	0.0215	0.0198	0.0226	0.0247	0.0219
0.0	0.0	0.0	-3068.6441	2010.5655	NaN	NaN	-0.3	0.8898	0.0214	0.0198	0.0226	0.0246	0.0219
0.0	0.0	0.0	-2861.6441	-1444.4345	NaN	NaN	0.3354	0.8902	0.0214	0.0199	0.0224	0.0242	0.0219
0.0	0.0	0.0	-3981.6441	-2525.4345	NaN	NaN	0.3881	0.8903	0.0214	0.0202	0.0224	0.0238	0.0219
0.0	0.0	0.0	-1869.6441	-2154.4345	NaN	NaN	0.5354	0.8901	0.0216	0.0202	0.0224	0.0238	0.0219
0.0	0.0	0.0	-1993.6441	-1428.4345	NaN	NaN	0.4174	0.8895	0.0218	0.02	0.0226	0.0242	0.022
0.0	0.0	0.0	-2187.6441	-585.4345	NaN	NaN	0.2111	0.8882	0.0222	0.0197	0.0229	0.0248	0.0222
0.0	0.0	0.0	-2931.6441	229.5655	NaN	NaN	-0.085	0.8861	0.0229	0.0195	0.0234	0.0255	0.0226
0.0	0.0	0.0	-3056.6441	-1155.4345	NaN	NaN	0.2743	0.8842	0.0235	0.0193	0.0239	0.0262	0.0229
0.0	0.0	0.0	-2375.6441	902.5655	NaN	NaN	-0.3	0.8826	0.0241	0.0192	0.0242	0.0267	0.0233
0.0	0.0	0.0	-3813.6441	-438.4345	NaN	NaN	0.1031	0.883	0.0242	0.0191	0.024	0.0264	0.0232
0.0	0.0	0.0	-4840.6441	-1527.4345	NaN	NaN	0.2399	0.8838	0.024	0.0192	0.0238	0.0261	0.0231
0.0	0.0	0.0	-1190.6441	-3083.4345	NaN	NaN	0.7214	0.8834	0.0242	0.0192	0.0239	0.0261	0.0231
0.0	0.0	0.0	-2696.6441	378.5655	NaN	NaN	-0.1633	0.8824	0.0246	0.0192	0.0242	0.0265	0.0231
0.0	0.0	0.0	-1107.6441	-1540.4345	NaN	NaN	0.5817	0.8814	0.025	0.0191	0.0244	0.0268	0.0233
0.0	0.0	0.0	-3249.6441	-1291.4345	NaN	NaN	0.2844	0.8804	0.0254	0.019	0.0247	0.0271	0.0234
0.0	0.0	0.0	-3069.6441	-243.4345	NaN	NaN	0.0735	0.879	0.0261	0.0188	0.025	0.0275	0.0235
0.0	0.0	0.0	-2063.6441	-974.4345	NaN	NaN	0.3207	0.8787	0.0263	0.0187	0.0251	0.0277	0.0236
0.0	0.0	0.0	-949.6441	-1492.4345	NaN	NaN	0.6111	0.8783	0.0265	0.0187	0.0251	0.0278	0.0236
0.0	0.0	0.0	-2003.6441	594.5655	NaN	NaN	-0.3	0.8783	0.0266	0.0188	0.0251	0.0276	0.0236
0.0	0.0	0.0	-3396.6441	-2387.4345	NaN	NaN	0.4128	0.8796	0.0261	0.0188	0.0248	0.0271	0.0235
0.0	0.0	0.0	-2683.6441	-1950.4345	NaN	NaN	0.4209	0.88	0.026	0.0189	0.0247	0.0269	0.0235
0.0	0.0	0.0	-2047.6441	-1262.4345	NaN	NaN	0.3814	0.8801	0.026	0.0189	0.0246	0.0268	0.0235
0.0	0.0	0.0	-1171.6441	-116.4345	NaN	NaN	0.0904	0.8788	0.0268	0.0191	0.0248	0.0269	0.0237
0.0	0.0	0.0	-2471.6441	-2098.4345	NaN	NaN	0.4592	0.8793	0.0267	0.019	0.0246	0.0267	0.0237
0.0	0.0	0.0	-1988.6441	1040.5655	NaN	NaN	-0.3	0.8788	0.0271	0.0191	0.0245	0.0266	0.0238
0.0	0.0	0.0	-1284.6441	-945.4345	NaN	NaN	0.4239	0.88	0.0267	0.019	0.0242	0.0263	0.0237
0.0	0.0	0.0	-1304.6441	814.5655	NaN	NaN	-0.3	0.8789	0.0271	0.0193	0.0243	0.0264	0.0241
0.0	0.0	0.0	-2314.6441	1563.5655	NaN	NaN	-0.3	0.8788	0.0273	0.0194	0.0242	0.0261	0.0242
0.0	0.0	0.0	-1741.6441	-891.4345	NaN	NaN	0.3386	0.8812	0.0264	0.0192	0.0238	0.0256	0.0238
0.0	0.0	0.0	-399.6441	-3772.4345	NaN	NaN	0.9042	0.8813	0.0261	0.0194	0.0237	0.0256	0.0239
0.0	0.0	0.0	-3237.6441	-325.4345	NaN	NaN	0.0913	0.8815	0.0261	0.0194	0.0235	0.0255	0.024
0.0	0.0	0.0	-412.6441	676.5655	NaN	NaN	1.3	0.8813	0.0262	0.0195	0.0234	0.0255	0.0241
0.0	0.0	0.0	-1524.6441	1089.5655	NaN	NaN	-0.3	0.8813	0.0261	0.0195	0.0233	0.0254	0.0244
0.0	0.0	0.0	-3499.6441	-1390.4345	NaN	NaN	0.2843	0.8826	0.0256	0.0193	0.0232	0.0252	0.0241
0.0	0.0	0.0	-2037.6441	-1087.4345	NaN	NaN	0.348	0.8823	0.0255	0.0195	0.0232	0.0253	0.0241
0.0	0.0	0.0	-2199.6441	958.5655	NaN	NaN	-0.3	0.8823	0.0256	0.0196	0.0231	0.0251	0.0243
0.0	0.0	0.0	-2126.6441	-2608.4345	NaN	NaN	0.5509	0.8828	0.0252	0.0196	0.0231	0.0251	0.0242
0.0	0.0	0.0	-2356.6441	-1585.4345	NaN	NaN	0.4022	0.8828	0.0252	0.0197	0.0231	0.0251	0.0241
0.0	0.0	0.0	-1771.6441	-1796.4345	NaN	NaN	0.5035	0.8823	0.0254	0.0198	0.0231	0.0251	0.0242
0.0	0.0	0.0	-1692.6441	-4123.4345	NaN	NaN	0.709	0.8826	0.0253	0.0198	0.023	0.0251	0.0242
0.0	0.0	0.0	-112.6441	393.5655	NaN	NaN	1.3	0.8822	0.0254	0.02	0.023	0.0251	0.0244
0.0	0.0	0.0	-3201.6441	-3655.4345	NaN	NaN	0.5331	0.8835	0.0251	0.0197	0.0228	0.0248	0.0241
0.0	0.0	0.0	-3487.6441	-2488.4345	NaN	NaN	0.4164	0.8835	0.0249	0.0197	0.0227	0.0249	0.0243
0.0	0.0	0.0	-2582.6441	2618.5655	NaN	NaN	1.3	0.8843	0.025	0.0196	0.022	0.0245	0.0245
0.0	0.0	0.0	-1948.6441	2996.5655	NaN	NaN	1.3	0.8846	0.025	0.0196	0.022	0.0243	0.0245
0.0	0.0	0.0	-2443.6441	2388.5655	NaN	NaN	-0.3	0.8853	0.0247	0.0195	0.0219	0.0243	0.0243
0.0	0.0	0.0	-2156.6441	22.5655	NaN	NaN	-0.0106	0.8848	0.0249	0.0196	0.022	0.0244	0.0243
0.0	0.0	0.0	-3435.6441	1316.5655	NaN	NaN	-0.3	0.8851	0.0248	0.0195	0.022	0.0244	0.0242
0.0	0.0	0.0	-1817.6441	1282.5655	NaN	NaN	-0.3	0.8857	0.0245	0.0193	0.022	0.0244	0.0241
0.0	0.0	0.0	-1098.6441	-1790.4345	NaN	NaN	0.6197	0.8848	0.0246	0.0194	0.0226	0.0248	0.0239
0.0	0.0	0.0	-3892.6441	-1225.4345	NaN	NaN	0.2394	0.8855	0.0246	0.0193	0.0227	0.0247	0.0233
0.0	0.0	0.0	-1421.6441	-278.4345	NaN	NaN	0.1638	0.8867	0.0241	0.0191	0.0225	0.0244	0.0232
0.0	0.0	0.0	-3309.6441	-2251.4345	NaN	NaN	0.4049	0.8877	0.0237	0.019	0.0224	0.0242	0.023
0.0	0.0	0.0	-4128.6441	80.5655	NaN	NaN	-0.0199	0.8874	0.0236	0.0191	0.0224	0.0243	0.0232
0.0	0.0	0.0	-2843.6441	-31.4345	NaN	NaN	0.0109	0.8868	0.0237	0.0193	0.0224	0.0244	0.0235
0.0	0.0	0.0	-2239.6441	-487.4345	NaN	NaN	0.1787	0.8864	0.0238	0.0193	0.0224	0.0245	0.0236
0.0	0.0	0.0	-2004.6441	-1209.4345	NaN	NaN	0.3763	0.8868	0.0237	0.0192	0.0224	0.0244	0.0234
0.0	0.0	0.0	-3289.6441	-4883.4345	NaN	NaN	0.5975	0.8876	0.0235	0.0191	0.0225	0.0244	0.023
0.0	0.0	0.0	-2508.6441	-753.4345	NaN	NaN	0.231	0.887	0.0236	0.0191	0.0224	0.0246	0.0232
0.0	0.0	0.0	-2169.6441	642.5655	NaN	NaN	-0.3	0.8867	0.0237	0.0191	0.0224	0.0247	0.0234
0.0	0.0	0.0	-2391.6441	-803.4345	NaN	NaN	0.2515	0.8865	0.0238	0.0191	0.0224	0.0248	0.0234
0.0	0.0	0.0	-3005.6441	-893.4345	NaN	NaN	0.2291	0.886	0.0241	0.0191	0.0225	0.0249	0.0234
0.0	0.0	0.0	-3602.6441	-641.4345	NaN	NaN	0.1511	0.8861	0.0242	0.0191	0.0224	0.0248	0.0234
0.0	0.0	0.0	-4020.6441	388.5655	NaN	NaN	-0.107	0.8865	0.0242	0.0189	0.0222	0.0248	0.0233
0.0	0.0	0.0	-3528.6441	228.5655	NaN	NaN	-0.0693	0.8869	0.0242	0.0187	0.022	0.0249	0.0232
0.0	0.0	0.0	-2248.6441	3040.5655	NaN	NaN	1.3	0.8859	0.0247	0.0188	0.0222	0.0251	0.0232
0.0	0.0	0.0	-4642.6441	-645.4345	NaN	NaN	0.1221	0.8871	0.024	0.0188	0.0224	0.0248	0.0229
0.0	0.0	0.0	-2090.6441	-1885.4345	NaN	NaN	0.4742	0.8878	0.0238	0.0188	0.0224	0.0245	0.0226
0.0	0.0	0.0	-3018.6441	-4458.4345	NaN	NaN	0.5963	0.8887	0.0235	0.0187	0.0224	0.0243	0.0223
0.0	0.0	0.0	-2020.6441	1964.5655	NaN	NaN	-0.3	0.8877	0.0239	0.0187	0.0223	0.0247	0.0227
0.0	0.0	0.0	-3215.6441	1709.5655	NaN	NaN	-0.3	0.8879	0.0242	0.0184	0.0219	0.0249	0.0227
0.0	0.0	0.0	-1978.6441	617.5655	NaN	NaN	-0.3	0.8857	0.0251	0.0185	0.0221	0.0258	0.0229
0.0	0.0	0.0	-2776.6441	2638.5655	NaN	NaN	-0.3	0.8857	0.0251	0.0185	0.0222	0.0258	0.0227
0.0	0.0	0.0	-3795.6441	1703.5655	NaN	NaN	-0.3	0.8877	0.0243	0.0184	0.0222	0.0251	0.0223
0.0	0.0	0.0	-1363.6441	-2947.4345	NaN	NaN	0.6837	0.8877	0.0238	0.0187	0.0225	0.025	0.0223
0.0	0.0	0.0	-3588.6441	-1261.4345	NaN	NaN	0.2601	0.888	0.0237	0.0188	0.0226	0.0248	0.0221
0.0	0.0	0.0	-2832.6441	-1358.4345	NaN	NaN	0.3241	0.8878	0.0238	0.0189	0.0227	0.0248	0.0221
0.0	0.0	0.0	-2680.6441	-2006.4345	NaN	NaN	0.4281	0.8879	0.0237	0.0188	0.0227	0.0248	0.0222
0.0	0.0	0.0	-2696.6441	-2097.4345	NaN	NaN	0.4375	0.8869	0.0239	0.0188	0.0228	0.0252	0.0224
0.0	0.0	0.0	-2822.6441	2294.5655	NaN	NaN	-0.3	0.8853	0.0247	0.0187	0.023	0.0257	0.0226
0.0	0.0	0.0	-2582.6441	506.5655	NaN	NaN	-0.244	0.8864	0.0243	0.0186	0.0228	0.0254	0.0225
0.0	0.0	0.0	-4541.6441	-1094.4345	NaN	NaN	0.1942	0.8868	0.024	0.0187	0.0228	0.0253	0.0224
0.0	0.0	0.0	-1095.6441	-943.4345	NaN	NaN	0.4627	0.886	0.0243	0.0189	0.023	0.0255	0.0224
0.0	0.0	0.0	-3547.6441	-35.4345	NaN	NaN	0.0099	0.8868	0.0241	0.0189	0.023	0.025	0.0222
0.0	0.0	0.0	-3125.6441	-1496.4345	NaN	NaN	0.3238	0.888	0.0237	0.0189	0.0229	0.0245	0.0219
0.0	0.0	0.0	-1361.6441	-2280.4345	NaN	NaN	0.6261	0.8876	0.024	0.0189	0.0231	0.0245	0.0219
0.0	0.0	0.0	-3833.6441	-4149.4345	NaN	NaN	0.5198	0.8862	0.0245	0.0189	0.0233	0.0248	0.0222
0.0	0.0	0.0	-8.6441	1247.5655	NaN	NaN	1.007	0.8827	0.026	0.0188	0.0238	0.0259	0.0228
0.0	0.0	0.0	-1208.6441	-1022.4345	NaN	NaN	0.4583	0.8836	0.0258	0.0186	0.0237	0.0257	0.0226
0.0	0.0	0.0	-4325.6441	352.5655	NaN	NaN	-0.0887	0.8839	0.0258	0.0187	0.0237	0.0254	0.0225
0.0	0.0	0.0	-2222.6441	-81.4345	NaN	NaN	0.0353	0.8848	0.0255	0.0188	0.0236	0.025	0.0223
0.0	0.0	0.0	-1320.6441	78.5655	NaN	NaN	-0.0633	0.8846	0.0257	0.0189	0.0236	0.0249	0.0223
0.0	0.0	0.0	-3498.6441	-3257.4345	NaN	NaN	0.4821	0.8859	0.0251	0.0189	0.0234	0.0246	0.0222
0.0	0.0	0.0	-1478.6441	-637.4345	NaN	NaN	0.3012	0.8839	0.0261	0.019	0.0236	0.0252	0.0223
0.0	0.0	0.0	-631.6441	1555.5655	NaN	NaN	1.3	0.881	0.0273	0.0192	0.024	0.0259	0.0226
0.0	0.0	0.0	-2003.6441	855.5655	NaN	NaN	-0.3	0.8843	0.0261	0.0189	0.0235	0.025	0.0221
0.0	0.0	0.0	-4584.6441	-1890.4345	NaN	NaN	0.292	0.8865	0.0249	0.0191	0.0233	0.0242	0.0219
0.0	0.0	0.0	-4209.6441	-1398.4345	NaN	NaN	0.2494	0.8859	0.0252	0.0192	0.0234	0.0244	0.0219
0.0	0.0	0.0	-3611.6441	-1785.4345	NaN	NaN	0.3308	0.8854	0.0254	0.0192	0.0234	0.0245	0.022
0.0	0.0	0.0	-1742.6441	328.5655	NaN	NaN	-0.2324	0.8837	0.0259	0.0195	0.0237	0.025	0.0222
0.0	0.0	0.0	-2671.6441	-1653.4345	NaN	NaN	0.3823	0.886	0.0252	0.0194	0.0233	0.0243	0.0218
0.0	0.0	0.0	-3873.6441	-2603.4345	NaN	NaN	0.4019	0.8866	0.025	0.0195	0.0232	0.0241	0.0217
0.0	0.0	0.0	-1982.6441	-1494.4345	NaN	NaN	0.4298	0.8858	0.0252	0.0195	0.0233	0.0243	0.0219
0.0	0.0	0.0	-3574.6441	-989.4345	NaN	NaN	0.2168	0.8848	0.0254	0.0195	0.0235	0.0246	0.0221
0.0	0.0	0.0	-3257.6441	101.5655	NaN	NaN	-0.0322	0.8832	0.0259	0.0196	0.0238	0.0251	0.0224
0.0	0.0	0.0	-526.6441	-1105.4345	NaN	NaN	0.6773	0.8833	0.026	0.0194	0.0238	0.0252	0.0224
0.0	0.0	0.0	-2324.6441	216.5655	NaN	NaN	-0.1027	0.8824	0.0265	0.0195	0.0238	0.0254	0.0224
0.0	0.0	0.0	-685.6441	366.5655	NaN	NaN	-0.3	0.8814	0.0269	0.0195	0.024	0.0257	0.0225
0.0	0.0	0.0	-2878.6441	-288.4345	NaN	NaN	0.0911	0.884	0.0258	0.0195	0.0235	0.025	0.0222
0.0	0.0	0.0	-1448.6441	685.5655	NaN	NaN	-0.3	0.8836	0.0258	0.0197	0.0236	0.025	0.0223
0.0	0.0	0.0	-1372.6441	-2688.4345	NaN	NaN	0.662	0.8852	0.0252	0.0196	0.0233	0.0246	0.0221
0.0	0.0	0.0	-4859.6441	-1136.4345	NaN	NaN	0.1895	0.8853	0.0252	0.0197	0.0233	0.0245	0.0221
0.0	0.0	0.0	-2292.6441	-1578.4345	NaN	NaN	0.4078	0.8861	0.0249	0.0196	0.0232	0.0242	0.022
0.0	0.0	0.0	-2710.6441	-4136.4345	NaN	NaN	0.6041	0.8873	0.0244	0.0194	0.023	0.024	0.0219
0.0	0.0	0.0	-413.6441	-3301.4345	NaN	NaN	0.8887	0.8845	0.0252	0.0194	0.0237	0.0249	0.0224
0.0	0.0	0.0	-2782.6441	1459.5655	NaN	NaN	-0.3	0.8821	0.026	0.0194	0.0243	0.0255	0.0228
0.0	0.0	0.0	-3544.6441	-448.4345	NaN	NaN	0.1123	0.8828	0.0257	0.0192	0.0241	0.0255	0.0227
0.0	0.0	0.0	-2519.6441	-1789.4345	NaN	NaN	0.4153	0.8851	0.0249	0.0193	0.0235	0.0248	0.0224
0.0	0.0	0.0	-4339.6441	-1341.4345	NaN	NaN	0.2361	0.8866	0.0245	0.0194	0.023	0.0243	0.0222
0.0	0.0	0.0	-2985.6441	-1779.4345	NaN	NaN	0.3734	0.8862	0.0245	0.0194	0.023	0.0244	0.0224
0.0	0.0	0.0	-2889.6441	-2638.4345	NaN	NaN	0.4773	0.8856	0.0246	0.0193	0.0232	0.0247	0.0226
0.0	0.0	0.0	-4037.6441	28.5655	NaN	NaN	-0.0071	0.8839	0.0251	0.0193	0.0236	0.0253	0.0228
0.0	0.0	0.0	-3994.6441	-2911.4345	NaN	NaN	0.4216	0.8848	0.0248	0.0191	0.0234	0.0252	0.0227
0.0	0.0	0.0	-2029.6441	679.5655	NaN	NaN	-0.3	0.8822	0.0255	0.0193	0.0239	0.026	0.0232
0.0	0.0	0.0	-3780.6441	-3153.4345	NaN	NaN	0.4548	0.8848	0.0248	0.0193	0.0232	0.0252	0.0227
0.0	0.0	0.0	-4445.6441	-1586.4345	NaN	NaN	0.263	0.8846	0.0249	0.0195	0.0231	0.025	0.0229
0.0	0.0	0.0	-1009.6441	-3797.4345	NaN	NaN	0.79	0.884	0.025	0.0195	0.0232	0.0252	0.023
0.0	0.0	0.0	-2338.6441	-1006.4345	NaN	NaN	0.3009	0.8808	0.0261	0.0194	0.024	0.0262	0.0236
0.0	0.0	0.0	-2915.6441	1492.5655	NaN	NaN	-0.3	0.8794	0.0267	0.0191	0.0243	0.0267	0.0237
0.0	0.0	0.0	-780.6441	178.5655	NaN	NaN	-0.2966	0.8781	0.0272	0.019	0.0247	0.0271	0.0239
0.0	0.0	0.0	-3079.6441	-909.4345	NaN	NaN	0.228	0.8782	0.0273	0.0188	0.0247	0.0272	0.0239
0.0	0.0	0.0	-2306.6441	-1074.4345	NaN	NaN	0.3178	0.8771	0.0277	0.0187	0.0249	0.0276	0.024
0.0	0.0	0.0	-45.6441	1516.5655	NaN	NaN	1.031	0.8736	0.0289	0.0188	0.0257	0.0285	0.0245
0.0	0.0	0.0	-3294.6441	-289.4345	NaN	NaN	0.0808	0.8782	0.0276	0.0184	0.0247	0.0274	0.0236
0.0	0.0	0.0	-3819.6441	-844.4345	NaN	NaN	0.1811	0.8817	0.0262	0.0186	0.0239	0.0264	0.0232
0.0	0.0	0.0	-2655.6441	-179.4345	NaN	NaN	0.0633	0.8802	0.0266	0.0188	0.0242	0.0267	0.0236
0.0	0.0	0.0	-2834.6441	-691.4345	NaN	NaN	0.1961	0.8807	0.0265	0.0187	0.024	0.0265	0.0236
0.0	0.0	0.0	-3143.6441	-917.4345	NaN	NaN	0.2259	0.8816	0.026	0.0186	0.0238	0.0265	0.0235
0.0	0.0	0.0	-2873.6441	-1725.4345	NaN	NaN	0.3752	0.8808	0.0262	0.0186	0.024	0.0267	0.0237
0.0	0.0	0.0	-5357.6441	-1169.4345	NaN	NaN	0.1792	0.8809	0.0262	0.0185	0.024	0.0268	0.0237
0.0	0.0	0.0	-2469.6441	1358.5655	NaN	NaN	-0.3	0.8802	0.0264	0.0185	0.0241	0.0269	0.0239
0.0	0.0	0.0	-3931.6441	-2945.4345	NaN	NaN	0.4283	0.8842	0.025	0.0186	0.0232	0.0259	0.0232
0.0	0.0	0.0	-3605.6441	-3895.4345	NaN	NaN	0.5193	0.8834	0.025	0.0189	0.0233	0.0259	0.0235
0.0	0.0	0.0	-2236.6441	-1830.4345	NaN	NaN	0.4501	0.8814	0.0257	0.0188	0.0238	0.0264	0.0238
0.0	0.0	0.0	-2730.6441	-583.4345	NaN	NaN	0.176	0.879	0.0267	0.0186	0.0244	0.0271	0.0242
0.0	0.0	0.0	-2384.6441	-624.4345	NaN	NaN	0.2075	0.8793	0.0267	0.0185	0.0243	0.0271	0.0241
0.0	0.0	0.0	-3958.6441	-920.4345	NaN	NaN	0.1886	0.8795	0.0266	0.0185	0.0243	0.0271	0.0241
0.0	0.0	0.0	-2624.6441	459.5655	NaN	NaN	-0.2123	0.8754	0.0279	0.0187	0.0252	0.0281	0.0246
0.0	0.0	0.0	-3345.6441	1539.5655	NaN	NaN	-0.3	0.8742	0.0284	0.0186	0.0256	0.0286	0.0247
0.0	0.0	0.0	-1085.6441	1508.5655	NaN	NaN	1.3	0.8737	0.0285	0.0187	0.0257	0.0287	0.0246
0.0	0.0	0.0	-2565.6441	-1522.4345	NaN	NaN	0.3724	0.8786	0.027	0.0186	0.0245	0.0274	0.0237
0.0	0.0	0.0	-4110.6441	-2177.4345	NaN	NaN	0.3463	0.88	0.0263	0.0189	0.0241	0.0269	0.0236
0.0	0.0	0.0	-2146.6441	313.5655	NaN	NaN	-0.1711	0.8783	0.0268	0.0191	0.0244	0.0273	0.0239
0.0	0.0	0.0	-3798.6441	1279.5655	NaN	NaN	-0.3	0.8787	0.0268	0.019	0.0244	0.0273	0.0239
0.0	0.0	0.0	-4287.6441	-1385.4345	NaN	NaN	0.2442	0.8796	0.0264	0.0189	0.0242	0.0271	0.0238
0.0	0.0	0.0	-4186.6441	513.5655	NaN	NaN	-0.1398	0.8774	0.027	0.0188	0.0248	0.0278	0.0242
0.0	0.0	0.0	-2759.6441	1189.5655	NaN	NaN	-0.3	0.8729	0.0284	0.0188	0.0259	0.0291	0.0249
0.0	0.0	0.0	-4237.6441	1915.5655	NaN	NaN	-0.3	0.8774	0.0271	0.0185	0.0249	0.028	0.0241
0.0	0.0	0.0	-2078.6441	832.5655	NaN	NaN	-0.3	0.8817	0.0256	0.0188	0.0238	0.0266	0.0235
0.0	0.0	0.0	-4220.6441	-4108.4345	NaN	NaN	0.4933	0.8848	0.0243	0.0194	0.0228	0.0254	0.0233
0.0	0.0	0.0	-4092.6441	-2485.4345	NaN	NaN	0.3778	0.8845	0.0243	0.0196	0.0227	0.0252	0.0236
0.0	0.0	0.0	-3591.6441	-1458.4345	NaN	NaN	0.2888	0.8839	0.0244	0.0195	0.023	0.0255	0.0238
0.0	0.0	0.0	-3145.6441	1458.5655	NaN	NaN	-0.3	0.8804	0.0255	0.0193	0.0238	0.0266	0.0244
0.0	0.0	0.0	-2928.6441	-3289.4345	NaN	NaN	0.529	0.881	0.0253	0.0191	0.0238	0.0266	0.0243
0.0	0.0	0.0	-3307.6441	1862.5655	NaN	NaN	-0.3	0.8771	0.0266	0.0191	0.0247	0.0277	0.0249
0.0	0.0	0.0	-3547.6441	327.5655	NaN	NaN	-0.1017	0.8782	0.0262	0.0189	0.0245	0.0274	0.0247
0.0	0.0	0.0	-3376.6441	-1560.4345	NaN	NaN	0.3161	0.8785	0.0259	0.0191	0.0244	0.0274	0.0247
0.0	0.0	0.0	-3596.6441	693.5655	NaN	NaN	-0.2389	0.8778	0.0262	0.0192	0.0245	0.0275	0.0248
0.0	0.0	0.0	-3648.6441	-2102.4345	NaN	NaN	0.3656	0.8798	0.0254	0.0192	0.0241	0.0269	0.0246
0.0	0.0	0.0	-2792.6441	-1608.4345	NaN	NaN	0.3655	0.8792	0.0256	0.0193	0.0241	0.0271	0.0247
0.0	0.0	0.0	-998.6441	-2016.4345	NaN	NaN	0.6688	0.8783	0.0259	0.0192	0.0244	0.0274	0.0248
0.0	0.0	0.0	-2620.6441	-240.4345	NaN	NaN	0.084	0.8779	0.026	0.0191	0.0245	0.0275	0.0249
0.0	0.0	0.0	-2618.6441	-1401.4345	NaN	NaN	0.3486	0.8785	0.0258	0.019	0.0244	0.0274	0.0249
0.0	0.0	0.0	-2665.6441	-3071.4345	NaN	NaN	0.5354	0.8784	0.0258	0.019	0.0244	0.0275	0.0249
0.0	0.0	0.0	-1901.6441	163.5655	NaN	NaN	-0.0941	0.8767	0.0263	0.0192	0.0248	0.0279	0.0251
0.0	0.0	0.0	-2924.6441	890.5655	NaN	NaN	-0.3	0.8777	0.0261	0.0193	0.0245	0.0275	0.025
0.0	0.0	0.0	-4547.6441	-4498.4345	NaN	NaN	0.4973	0.8805	0.025	0.0194	0.0239	0.0267	0.0245
0.0	0.0	0.0	-1688.6441	-860.4345	NaN	NaN	0.3375	0.878	0.0258	0.0197	0.0244	0.0272	0.0249
0.0	0.0	0.0	-5095.6441	-774.4345	NaN	NaN	0.1319	0.8782	0.0258	0.0195	0.0244	0.0273	0.0248
0.0	0.0	0.0	-1396.6441	1854.5655	NaN	NaN	1.3	0.8758	0.0266	0.0195	0.0248	0.028	0.0253
0.0	0.0	0.0	-1543.6441	-894.4345	NaN	NaN	0.3669	0.8772	0.0261	0.0192	0.0246	0.0278	0.025
0.0	0.0	0.0	-3672.6441	1039.5655	NaN	NaN	-0.3	0.8759	0.0266	0.0194	0.0249	0.0281	0.0252
0.0	0.0	0.0	-1136.6441	-983.4345	NaN	NaN	0.4639	0.8769	0.0264	0.0191	0.0247	0.028	0.025
0.0	0.0	0.0	-2245.6441	2741.5655	NaN	NaN	1.3	0.8758	0.0268	0.0191	0.0249	0.0283	0.0252
0.0	0.0	0.0	-2379.6441	-2177.4345	NaN	NaN	0.4778	0.8782	0.0259	0.0189	0.0245	0.0277	0.0248
0.0	0.0	0.0	-3891.6441	2886.5655	NaN	NaN	-0.3	0.8776	0.0262	0.019	0.0245	0.0278	0.0249
0.0	0.0	0.0	-3422.6441	490.5655	NaN	NaN	-0.1673	0.8782	0.0259	0.0191	0.0243	0.0275	0.0249
0.0	0.0	0.0	-3345.6441	535.5655	NaN	NaN	-0.1906	0.8798	0.0253	0.0191	0.024	0.027	0.0248
0.0	0.0	0.0	-1999.6441	-3458.4345	NaN	NaN	0.6336	0.8809	0.0248	0.0193	0.0238	0.0266	0.0247
0.0	0.0	0.0	-1911.6441	-2761.4345	NaN	NaN	0.5909	0.8808	0.0248	0.0193	0.0237	0.0267	0.0248
0.0	0.0	0.0	-3645.6441	-1556.4345	NaN	NaN	0.2992	0.8808	0.0248	0.0192	0.0237	0.0267	0.0248
0.0	0.0	0.0	-1844.6441	-1430.4345	NaN	NaN	0.4368	0.8808	0.0248	0.0191	0.0236	0.0268	0.0249
0.0	0.0	0.0	-3540.6441	-923.4345	NaN	NaN	0.2069	0.8808	0.0249	0.0191	0.0235	0.0267	0.025
0.0	0.0	0.0	-3559.6441	-2401.4345	NaN	NaN	0.4029	0.8812	0.0248	0.0191	0.0234	0.0266	0.0249
0.0	0.0	0.0	-2675.6441	2727.5655	NaN	NaN	1.3	0.8807	0.0251	0.019	0.0233	0.0269	0.0249
0.0	0.0	0.0	-1613.6441	2261.5655	NaN	NaN	1.3	0.8797	0.0254	0.0192	0.0235	0.0271	0.0252
0.0	0.0	0.0	-3538.6441	219.5655	NaN	NaN	-0.0662	0.8817	0.0249	0.019	0.023	0.0265	0.0249
0.0	0.0	0.0	-2801.6441	1667.5655	NaN	NaN	-0.3	0.8812	0.0249	0.0192	0.0231	0.0266	0.025
0.0	0.0	0.0	-1770.6441	-1686.4345	NaN	NaN	0.4878	0.8819	0.0246	0.0192	0.023	0.0264	0.0249
0.0	0.0	0.0	-3854.6441	988.5655	NaN	NaN	-0.3	0.8822	0.0245	0.0193	0.0229	0.0263	0.0249
0.0	0.0	0.0	-2965.6441	1618.5655	NaN	NaN	-0.3	0.8824	0.0245	0.0193	0.0228	0.0261	0.0249
0.0	0.0	0.0	-3152.6441	899.5655	NaN	NaN	-0.3	0.8825	0.0244	0.0194	0.0228	0.026	0.0249
0.0	0.0	0.0	-3140.6441	-540.4345	NaN	NaN	0.1468	0.8828	0.0243	0.0195	0.0228	0.0259	0.0248
0.0	0.0	0.0	-3981.6441	-371.4345	NaN	NaN	0.0853	0.8831	0.0242	0.0196	0.0228	0.0257	0.0247
0.0	0.0	0.0	-2058.6441	-1125.4345	NaN	NaN	0.3535	0.883	0.0242	0.0196	0.0228	0.0256	0.0248
0.0	0.0	0.0	-3064.6441	873.5655	NaN	NaN	-0.3	0.8833	0.024	0.0195	0.0227	0.0256	0.0248
0.0	0.0	0.0	-3922.6441	853.5655	NaN	NaN	-0.2781	0.8831	0.0241	0.0195	0.0228	0.0257	0.0248
0.0	0.0	0.0	-2922.6441	1527.5655	NaN	NaN	-0.3	0.8833	0.024	0.0194	0.0227	0.0257	0.0249
0.0	0.0	0.0	-1536.6441	2062.5655	NaN	NaN	1.3	0.8829	0.0241	0.0195	0.0228	0.0258	0.025
0.0	0.0	0.0	-2184.6441	2052.5655	NaN	NaN	-0.3	0.883	0.0239	0.0196	0.0228	0.0257	0.025
0.0	0.0	0.0	-4189.6441	-1155.4345	NaN	NaN	0.2162	0.8836	0.0238	0.0196	0.0228	0.0254	0.0248
0.0	0.0	0.0	-1868.6441	-2026.4345	NaN	NaN	0.5203	0.8838	0.0238	0.0196	0.0228	0.0253	0.0247
0.0	0.0	0.0	-2954.6441	968.5655	NaN	NaN	-0.3	0.8839	0.0237	0.0196	0.0229	0.0253	0.0246
0.0	0.0	0.0	-2884.6441	-532.4345	NaN	NaN	0.1558	0.8838	0.0237	0.0196	0.023	0.0252	0.0246
0.0	0.0	0.0	-2485.6441	136.5655	NaN	NaN	-0.0581	0.8835	0.0238	0.0198	0.0231	0.0252	0.0246
0.0	0.0	0.0	-1887.6441	-1581.4345	NaN	NaN	0.4559	0.8831	0.024	0.02	0.0232	0.0251	0.0246
0.0	0.0	0.0	-3317.6441	-2473.4345	NaN	NaN	0.4271	0.8835	0.0239	0.02	0.0232	0.0248	0.0246
0.0	0.0	0.0	-1578.6441	-2654.4345	NaN	NaN	0.6271	0.8835	0.0238	0.0201	0.0232	0.0248	0.0246
0.0	0.0	0.0	-3761.6441	12.5655	NaN	NaN	-0.0034	0.8837	0.0237	0.02	0.0232	0.0248	0.0246
0.0	0.0	0.0	-3455.6441	1109.5655	NaN	NaN	-0.3	0.8837	0.0237	0.02	0.0231	0.0249	0.0246
0.0	0.0	0.0	-4564.6441	749.5655	NaN	NaN	-0.1965	0.8844	0.0234	0.0199	0.023	0.0248	0.0244
0.0	0.0	0.0	-2546.6441	1638.5655	NaN	NaN	-0.3	0.8846	0.0234	0.02	0.023	0.0248	0.0243
0.0	0.0	0.0	-3845.6441	-342.4345	NaN	NaN	0.0818	0.8858	0.0231	0.0199	0.0228	0.0243	0.024
0.0	0.0	0.0	-2895.6441	-787.4345	NaN	NaN	0.2138	0.8866	0.0229	0.02	0.0226	0.0241	0.0238
0.0	0.0	0.0	-2007.6441	283.5655	NaN	NaN	-0.1645	0.8877	0.0226	0.02	0.0225	0.0239	0.0235
0.0	0.0	0.0	-1785.6441	1399.5655	NaN	NaN	-0.3	0.8889	0.0222	0.0199	0.0222	0.0236	0.0232
0.0	0.0	0.0	-3308.6441	1669.5655	NaN	NaN	-0.3	0.89	0.0219	0.02	0.022	0.0233	0.0228
0.0	0.0	0.0	-3121.6441	-1462.4345	NaN	NaN	0.319	0.8907	0.0217	0.0202	0.0219	0.023	0.0225
0.0	0.0	0.0	-1844.6441	270.5655	NaN	NaN	-0.1719	0.8913	0.0215	0.0205	0.0218	0.0227	0.0222
0.0	0.0	0.0	-1626.6441	-522.4345	NaN	NaN	0.2431	0.8916	0.0214	0.0207	0.0218	0.0224	0.0221
0.0	0.0	0.0	-2991.6441	-3529.4345	NaN	NaN	0.5412	0.8921	0.0212	0.0209	0.0218	0.0221	0.0219
0.0	0.0	0.0	-3883.6441	-1545.4345	NaN	NaN	0.2847	0.8923	0.0211	0.0209	0.0218	0.0221	0.0219
0.0	0.0	0.0	-1677.6441	2008.5655	NaN	NaN	1.3	0.8931	0.0207	0.0207	0.0216	0.022	0.0219
0.0	0.0	0.0	-1753.6441	-1447.4345	NaN	NaN	0.4522	0.8929	0.0207	0.0208	0.0216	0.0221	0.022
0.0	0.0	0.0	-3039.6441	790.5655	NaN	NaN	-0.3	0.8931	0.0206	0.0208	0.0216	0.0221	0.0219
0.0	0.0	0.0	-3186.6441	1106.5655	NaN	NaN	-0.3	0.8927	0.0207	0.0209	0.0217	0.0221	0.0219
0.0	0.0	0.0	-3391.6441	-461.4345	NaN	NaN	0.1198	0.8929	0.0207	0.021	0.0216	0.022	0.0218
0.0	0.0	0.0	-3415.6441	797.5655	NaN	NaN	-0.3	0.8929	0.0207	0.0212	0.0217	0.0219	0.0216
0.0	0.0	0.0	-2370.6441	-2409.4345	NaN	NaN	0.5041	0.8926	0.0208	0.0214	0.0218	0.0219	0.0215
0.0	0.0	0.0	-3964.6441	-382.4345	NaN	NaN	0.088	0.8929	0.0208	0.0214	0.0218	0.0217	0.0214
0.0	0.0	0.0	-3818.6441	-1137.4345	NaN	NaN	0.2295	0.8931	0.0207	0.0214	0.0218	0.0217	0.0214
0.0	0.0	0.0	-4106.6441	263.5655	NaN	NaN	-0.0686	0.8935	0.0205	0.0213	0.0217	0.0216	0.0213
0.0	0.0	0.0	-4456.6441	-619.4345	NaN	NaN	0.122	0.8937	0.0204	0.0213	0.0217	0.0216	0.0213
0.0	0.0	0.0	-3849.6441	1030.5655	NaN	NaN	-0.3	0.8941	0.0203	0.0213	0.0216	0.0215	0.0212
0.0	0.0	0.0	-3921.6441	439.5655	NaN	NaN	-0.1262	0.8939	0.0203	0.0213	0.0216	0.0216	0.0212
0.0	0.0	0.0	-4161.6441	-1421.4345	NaN	NaN	0.2546	0.8943	0.0202	0.0213	0.0215	0.0215	0.0212
0.0	0.0	0.0	-2076.6441	-692.4345	NaN	NaN	0.2501	0.8945	0.0201	0.0212	0.0215	0.0215	0.0212
0.0	0.0	0.0	-3303.6441	357.5655	NaN	NaN	-0.1214	0.8949	0.02	0.0211	0.0214	0.0215	0.0212
0.0	0.0	0.0	-3043.6441	797.5655	NaN	NaN	-0.3	0.8949	0.0199	0.021	0.0214	0.0217	0.0212
0.0	0.0	0.0	-3289.6441	2627.5655	NaN	NaN	-0.3	0.895	0.0198	0.0209	0.0214	0.0218	0.0212
0.0	0.0	0.0	-3638.6441	-360.4345	NaN	NaN	0.0901	0.8947	0.0199	0.0209	0.0214	0.0218	0.0212
0.0	0.0	0.0	-3484.6441	181.5655	NaN	NaN	-0.055	0.8951	0.0199	0.0209	0.0213	0.0217	0.0211
0.0	0.0	0.0	-2363.6441	-1298.4345	NaN	NaN	0.3546	0.8952	0.0198	0.0208	0.0213	0.0217	0.0211
0.0	0.0	0.0	-1912.6441	1133.5655	NaN	NaN	-0.3	0.8953	0.0196	0.0208	0.0214	0.0218	0.0211
0.0	0.0	0.0	-3627.6441	633.5655	NaN	NaN	-0.2116	0.8954	0.0196	0.0208	0.0214	0.0218	0.021
0.0	0.0	0.0	-3955.6441	41.5655	NaN	NaN	-0.0106	0.8953	0.0197	0.0208	0.0213	0.0218	0.021
0.0	0.0	0.0	-2550.6441	-1553.4345	NaN	NaN	0.3785	0.895	0.0198	0.0208	0.0214	0.0219	0.0211
0.0	0.0	0.0	-3215.6441	-270.4345	NaN	NaN	0.0776	0.8947	0.0198	0.0208	0.0215	0.0221	0.0211
0.0	0.0	0.0	-3847.6441	-200.4345	NaN	NaN	0.0495	0.8944	0.0199	0.0208	0.0215	0.0222	0.0212
0.0	0.0	0.0	-2451.6441	-1229.4345	NaN	NaN	0.334	0.8942	0.02	0.0207	0.0215	0.0223	0.0212
0.0	0.0	0.0	-1660.6441	-1933.4345	NaN	NaN	0.5379	0.8941	0.0201	0.0207	0.0215	0.0224	0.0212
0.0	0.0	0.0	-2970.6441	1432.5655	NaN	NaN	-0.3	0.8938	0.0201	0.0206	0.0216	0.0226	0.0213
0.0	0.0	0.0	-2086.6441	-373.4345	NaN	NaN	0.1518	0.8936	0.0201	0.0205	0.0217	0.0227	0.0213
0.0	0.0	0.0	-4716.6441	245.5655	NaN	NaN	-0.0549	0.8937	0.0202	0.0205	0.0216	0.0227	0.0213
0.0	0.0	0.0	-1545.6441	-1751.4345	NaN	NaN	0.5312	0.8933	0.0203	0.0206	0.0217	0.0229	0.0213
0.0	0.0	0.0	-2006.6441	2881.5655	NaN	NaN	1.3	0.893	0.0204	0.0205	0.0218	0.023	0.0213
0.0	0.0	0.0	-3427.6441	-2742.4345	NaN	NaN	0.4445	0.8933	0.0205	0.0208	0.0216	0.0227	0.0212
0.0	0.0	0.0	-3970.6441	-93.4345	NaN	NaN	0.023	0.8934	0.0205	0.0208	0.0216	0.0226	0.0211
0.0	0.0	0.0	-3870.6441	-1697.4345	NaN	NaN	0.3049	0.8929	0.0206	0.0208	0.0217	0.0228	0.0212
0.0	0.0	0.0	-3172.6441	334.5655	NaN	NaN	-0.1179	0.8927	0.0205	0.0207	0.0219	0.023	0.0213
0.0	0.0	0.0	-2199.6441	1653.5655	NaN	NaN	-0.3	0.8923	0.0206	0.0207	0.022	0.0231	0.0213
0.0	0.0	0.0	-3322.6441	-4552.4345	NaN	NaN	0.5781	0.8926	0.0208	0.0209	0.0217	0.0228	0.0212
0.0	0.0	0.0	-2999.6441	-164.4345	NaN	NaN	0.052	0.892	0.0209	0.0211	0.0219	0.0229	0.0213
0.0	0.0	0.0	-5052.6441	-1443.4345	NaN	NaN	0.2222	0.8917	0.021	0.0212	0.0219	0.0229	0.0213
0.0	0.0	0.0	-1892.6441	-998.4345	NaN	NaN	0.3454	0.8912	0.0211	0.0212	0.022	0.0231	0.0214
0.0	0.0	0.0	-1966.6441	-2154.4345	NaN	NaN	0.5228	0.8906	0.0212	0.0212	0.0222	0.0233	0.0214
0.0	0.0	0.0	-1584.6441	-1361.4345	NaN	NaN	0.4621	0.8898	0.0215	0.0214	0.0224	0.0235	0.0215
0.0	0.0	0.0	-4082.6441	1931.5655	NaN	NaN	-0.3	0.8895	0.0215	0.0214	0.0225	0.0236	0.0215
0.0	0.0	0.0	-2930.6441	1997.5655	NaN	NaN	-0.3	0.8895	0.0215	0.0214	0.0225	0.0235	0.0214
0.0	0.0	0.0	-3421.6441	-2618.4345	NaN	NaN	0.4335	0.8898	0.0216	0.0216	0.0224	0.0233	0.0213
0.0	0.0	0.0	-2995.6441	-334.4345	NaN	NaN	0.1004	0.8894	0.0218	0.0218	0.0225	0.0233	0.0213
0.0	0.0	0.0	-4730.6441	-1507.4345	NaN	NaN	0.2417	0.8895	0.022	0.0219	0.0224	0.0231	0.0211
0.0	0.0	0.0	-2480.6441	-4698.4345	NaN	NaN	0.6545	0.8896	0.022	0.022	0.0223	0.023	0.0211
0.0	0.0	0.0	-2841.6441	-1770.4345	NaN	NaN	0.3839	0.8896	0.0219	0.022	0.0223	0.023	0.0211
0.0	0.0	0.0	-3160.6441	553.5655	NaN	NaN	-0.2123	0.8894	0.0218	0.0221	0.0224	0.0231	0.0212
0.0	0.0	0.0	-5061.6441	265.5655	NaN	NaN	-0.0554	0.8894	0.0216	0.0221	0.0224	0.0232	0.0213
0.0	0.0	0.0	-3054.6441	2089.5655	NaN	NaN	-0.3	0.8889	0.0216	0.0222	0.0226	0.0233	0.0213
0.0	0.0	0.0	-3018.6441	-246.4345	NaN	NaN	0.0755	0.8892	0.0217	0.0223	0.0224	0.0231	0.0213
0.0	0.0	0.0	-3822.6441	-743.4345	NaN	NaN	0.1628	0.8891	0.0219	0.0224	0.0223	0.023	0.0213
0.0	0.0	0.0	-3509.6441	-2015.4345	NaN	NaN	0.3648	0.8892	0.022	0.0224	0.0222	0.0229	0.0213
0.0	0.0	0.0	-2276.6441	755.5655	NaN	NaN	-0.3	0.8888	0.022	0.0224	0.0224	0.0231	0.0214
0.0	0.0	0.0	-2841.6441	595.5655	NaN	NaN	-0.2652	0.8888	0.0221	0.0223	0.0223	0.023	0.0215
0.0	0.0	0.0	-3354.6441	444.5655	NaN	NaN	-0.1528	0.8886	0.0222	0.0224	0.0223	0.023	0.0214
0.0	0.0	0.0	-4106.6441	341.5655	NaN	NaN	-0.0907	0.8884	0.0224	0.0225	0.0223	0.0229	0.0214
0.0	0.0	0.0	-2886.6441	-1686.4345	NaN	NaN	0.3688	0.8887	0.0225	0.0226	0.0221	0.0227	0.0214
0.0	0.0	0.0	-2657.6441	-2116.4345	NaN	NaN	0.4433	0.8886	0.0225	0.0226	0.0221	0.0227	0.0215
0.0	0.0	0.0	-2614.6441	-2378.4345	NaN	NaN	0.4763	0.8885	0.0226	0.0227	0.0221	0.0227	0.0215
0.0	0.0	0.0	-4158.6441	-1390.4345	NaN	NaN	0.2506	0.8882	0.0227	0.0227	0.0221	0.0227	0.0216
0.0	0.0	0.0	-3429.6441	683.5655	NaN	NaN	-0.2489	0.888	0.0228	0.0227	0.0221	0.0228	0.0216
0.0	0.0	0.0	-4913.6441	-2325.4345	NaN	NaN	0.3212	0.8882	0.023	0.0227	0.022	0.0225	0.0216
0.0	0.0	0.0	-4435.6441	-4464.4345	NaN	NaN	0.5016	0.8884	0.023	0.0227	0.0219	0.0224	0.0216
0.0	0.0	0.0	-3982.6441	-290.4345	NaN	NaN	0.068	0.8884	0.0229	0.0227	0.022	0.0224	0.0216
0.0	0.0	0.0	-4155.6441	-670.4345	NaN	NaN	0.1389	0.8881	0.0229	0.0227	0.022	0.0225	0.0217
0.0	0.0	0.0	-3613.6441	1347.5655	NaN	NaN	-0.3	0.8882	0.0229	0.0227	0.022	0.0225	0.0218
0.0	0.0	0.0	-4255.6441	-1846.4345	NaN	NaN	0.3026	0.8883	0.023	0.0227	0.022	0.0224	0.0216
0.0	0.0	0.0	-3880.6441	-267.4345	NaN	NaN	0.0645	0.8883	0.023	0.0227	0.022	0.0223	0.0217
0.0	0.0	0.0	-4644.6441	-661.4345	NaN	NaN	0.1247	0.8885	0.0229	0.0227	0.0219	0.0222	0.0216
0.0	0.0	0.0	-3168.6441	977.5655	NaN	NaN	-0.3	0.8882	0.023	0.0228	0.0221	0.0223	0.0216
0.0	0.0	0.0	-3508.6441	-1714.4345	NaN	NaN	0.3282	0.8886	0.0229	0.0228	0.022	0.0221	0.0215
0.0	0.0	0.0	-3995.6441	-2263.4345	NaN	NaN	0.3616	0.8889	0.023	0.0228	0.022	0.022	0.0214
0.0	0.0	0.0	-4172.6441	-179.4345	NaN	NaN	0.0412	0.889	0.023	0.0227	0.022	0.0219	0.0214
0.0	0.0	0.0	-4116.6441	-1954.4345	NaN	NaN	0.3219	0.8892	0.0229	0.0227	0.0219	0.0219	0.0214
0.0	0.0	0.0	-4725.6441	-4057.4345	NaN	NaN	0.462	0.8893	0.0227	0.0227	0.0219	0.0219	0.0214
0.0	0.0	0.0	-3016.6441	-204.4345	NaN	NaN	0.0635	0.8892	0.0226	0.0228	0.0219	0.022	0.0215
0.0	0.0	0.0	-4653.6441	-3228.4345	NaN	NaN	0.4096	0.8893	0.0224	0.0228	0.0219	0.022	0.0215
0.0	0.0	0.0	-3355.6441	215.5655	NaN	NaN	-0.0686	0.8895	0.0222	0.0228	0.0218	0.0221	0.0215
0.0	0.0	0.0	-3436.6441	47.5655	NaN	NaN	-0.014	0.8895	0.0222	0.0228	0.0219	0.022	0.0215
0.0	0.0	0.0	-4886.6441	-568.4345	NaN	NaN	0.1042	0.8897	0.0221	0.0229	0.0218	0.022	0.0215
0.0	0.0	0.0	-2816.6441	-4138.4345	NaN	NaN	0.595	0.8901	0.022	0.0228	0.0218	0.0219	0.0215
0.0	0.0	0.0	-1929.6441	-1340.4345	NaN	NaN	0.4099	0.8902	0.0219	0.0228	0.0218	0.0219	0.0214
0.0	0.0	0.0	-3793.6441	-682.4345	NaN	NaN	0.1525	0.8903	0.0218	0.0228	0.0218	0.0218	0.0214
0.0	0.0	0.0	-4096.6441	-3996.4345	NaN	NaN	0.4938	0.8902	0.0219	0.0229	0.0218	0.0217	0.0215
0.0	0.0	0.0	-4469.6441	-2300.4345	NaN	NaN	0.3398	0.8901	0.0219	0.023	0.0218	0.0217	0.0216
0.0	0.0	0.0	-4204.6441	-448.4345	NaN	NaN	0.0964	0.8903	0.0216	0.023	0.0219	0.0216	0.0216
0.0	0.0	0.0	-4557.6441	-457.4345	NaN	NaN	0.0912	0.8903	0.0215	0.0229	0.022	0.0216	0.0217
0.0	0.0	0.0	-2921.6441	1433.5655	NaN	NaN	-0.3	0.89	0.0215	0.023	0.0221	0.0217	0.0218
0.0	0.0	0.0	-3362.6441	-1026.4345	NaN	NaN	0.2339	0.8897	0.0216	0.023	0.0222	0.0216	0.0218
0.0	0.0	0.0	-3124.6441	-3028.4345	NaN	NaN	0.4922	0.8897	0.0216	0.0231	0.0222	0.0215	0.0219
0.0	0.0	0.0	-4185.6441	-248.4345	NaN	NaN	0.056	0.89	0.0215	0.023	0.0223	0.0213	0.0219
0.0	0.0	0.0	-3634.6441	2398.5655	NaN	NaN	-0.3	0.8901	0.0214	0.023	0.0223	0.0213	0.0218
0.0	0.0	0.0	-4264.6441	-491.4345	NaN	NaN	0.1033	0.8902	0.0214	0.0231	0.0223	0.0213	0.0217
0.0	0.0	0.0	-4570.6441	41.5655	NaN	NaN	-0.0092	0.89	0.0215	0.0232	0.0224	0.0213	0.0216
0.0	0.0	0.0	-3594.6441	-851.4345	NaN	NaN	0.1915	0.8898	0.0217	0.0234	0.0224	0.0213	0.0215
0.0	0.0	0.0	-3782.6441	658.5655	NaN	NaN	-0.2108	0.8898	0.0217	0.0234	0.0224	0.0213	0.0214
0.0	0.0	0.0	-4551.6441	426.5655	NaN	NaN	-0.1034	0.8893	0.0219	0.0236	0.0225	0.0214	0.0213
0.0	0.0	0.0	-4822.6441	1448.5655	NaN	NaN	-0.3	0.8892	0.0221	0.0237	0.0225	0.0213	0.0212
0.0	0.0	0.0	-3878.6441	-202.4345	NaN	NaN	0.0496	0.8895	0.0221	0.0238	0.0224	0.0211	0.0211
0.0	0.0	0.0	-1415.6441	247.5655	NaN	NaN	-0.2119	0.8894	0.0223	0.0239	0.0223	0.0211	0.021
0.0	0.0	0.0	-2885.6441	-805.4345	NaN	NaN	0.2182	0.8894	0.0225	0.024	0.0222	0.021	0.021
0.0	0.0	0.0	-3333.6441	-1957.4345	NaN	NaN	0.3699	0.8889	0.0227	0.024	0.0223	0.0211	0.021
0.0	0.0	0.0	-3779.6441	2520.5655	NaN	NaN	-0.3	0.8889	0.0226	0.0241	0.0223	0.0211	0.021
0.0	0.0	0.0	-3395.6441	-1613.4345	NaN	NaN	0.3221	0.8889	0.0226	0.0241	0.0222	0.021	0.0211
0.0	0.0	0.0	-4393.6441	-1358.4345	NaN	NaN	0.2362	0.8887	0.0227	0.0242	0.0223	0.0211	0.0211
0.0	0.0	0.0	-2513.6441	-962.4345	NaN	NaN	0.2769	0.8886	0.0227	0.0242	0.0223	0.0211	0.0211
0.0	0.0	0.0	-4810.6441	-2270.4345	NaN	NaN	0.3206	0.8886	0.0227	0.0242	0.0223	0.0211	0.0212
0.0	0.0	0.0	-4178.6441	989.5655	NaN	NaN	-0.3	0.8888	0.0227	0.0242	0.0222	0.021	0.0212
0.0	0.0	0.0	-1890.6441	768.5655	NaN	NaN	-0.3	0.8889	0.0227	0.0241	0.0222	0.021	0.0212
0.0	0.0	0.0	-4464.6441	510.5655	NaN	NaN	-0.1291	0.8892	0.0227	0.024	0.0221	0.0209	0.0212
0.0	0.0	0.0	-4262.6441	-368.4345	NaN	NaN	0.0796	0.8893	0.0227	0.0239	0.022	0.0208	0.0213
0.0	0.0	0.0	-4273.6441	-750.4345	NaN	NaN	0.1494	0.8892	0.0227	0.0239	0.0221	0.0209	0.0214
0.0	0.0	0.0	-5465.6441	-151.4345	NaN	NaN	0.027	0.8893	0.0226	0.0239	0.022	0.0208	0.0214
0.0	0.0	0.0	-4578.6441	600.5655	NaN	NaN	-0.151	0.8898	0.0225	0.0238	0.022	0.0206	0.0214
0.0	0.0	0.0	-3723.6441	-2452.4345	NaN	NaN	0.3971	0.89	0.0224	0.0237	0.022	0.0205	0.0214
0.0	0.0	0.0	-1918.6441	-948.4345	NaN	NaN	0.3308	0.8911	0.022	0.0233	0.0219	0.0203	0.0213
0.0	0.0	0.0	-3227.6441	507.5655	NaN	NaN	-0.1866	0.8919	0.0218	0.0231	0.0218	0.0202	0.0213
0.0	0.0	0.0	-2746.6441	-792.4345	NaN	NaN	0.2239	0.8932	0.0214	0.0226	0.0216	0.0201	0.0211
0.0	0.0	0.0	-4470.6441	-1542.4345	NaN	NaN	0.2565	0.8912	0.0223	0.023	0.0216	0.0205	0.0215
0.0	0.0	0.0	-4312.6441	-1477.4345	NaN	NaN	0.2552	0.8914	0.0224	0.0229	0.0214	0.0204	0.0215
0.0	0.0	0.0	-4846.6441	1196.5655	NaN	NaN	-0.3	0.8914	0.0224	0.0229	0.0213	0.0205	0.0215
0.0	0.0	0.0	-4100.6441	-308.4345	NaN	NaN	0.07	0.8917	0.0223	0.0228	0.0212	0.0207	0.0214
0.0	0.0	0.0	-3779.6441	-1092.4345	NaN	NaN	0.2242	0.8922	0.0221	0.0227	0.0211	0.0207	0.0211
0.0	0.0	0.0	-2973.6441	-3398.4345	NaN	NaN	0.5333	0.8925	0.0219	0.0226	0.0212	0.0209	0.0209
0.0	0.0	0.0	-3208.6441	355.5655	NaN	NaN	-0.1246	0.8928	0.0217	0.0224	0.0212	0.021	0.0207
0.0	0.0	0.0	-3118.6441	-570.4345	NaN	NaN	0.1546	0.8933	0.0216	0.0223	0.0213	0.0211	0.0204
0.0	0.0	0.0	-2513.6441	-1354.4345	NaN	NaN	0.3502	0.8938	0.0215	0.0222	0.0214	0.021	0.0201
0.0	0.0	0.0	-4521.6441	1784.5655	NaN	NaN	-0.3	0.8946	0.0212	0.0216	0.0217	0.0209	0.02
0.0	0.0	0.0	-5370.6441	-1283.4345	NaN	NaN	0.1929	0.8964	0.0207	0.0209	0.0217	0.0205	0.0198
0.0	0.0	0.0	-4090.6441	164.5655	NaN	NaN	-0.0419	0.8963	0.0207	0.0207	0.0219	0.0206	0.0198
0.0	0.0	0.0	-5352.6441	-1040.4345	NaN	NaN	0.1627	0.8947	0.021	0.0209	0.0223	0.0211	0.02
0.0	0.0	0.0	-4616.6441	-1187.4345	NaN	NaN	0.2046	0.8951	0.0208	0.0209	0.0222	0.0211	0.0199
0.0	0.0	0.0	-4801.6441	-3447.4345	NaN	NaN	0.4179	0.8847	0.0225	0.0228	0.0241	0.0235	0.0223
0.0	0.0	0.0	-4280.6441	-969.4345	NaN	NaN	0.1847	0.9085	0.0175	0.0184	0.0198	0.0189	0.0169
