# Supplementary material for: DeepFRET, a software for rapid and automated single-molecule FRET data classification using deep learning
Source: eLife. 2020 Nov 3;9:e60404. doi: 10.7554/eLife.60404 (PMC7609065; doi:10.7554/eLife.60404)
Supplement: Figure 4—source data 1. [file elife-60404-fig4-data1.zip › Figure 4-source data 1/Fig_S4a/Traces/traces_all_n294/Traces_Fig2d_4mMAc_mov3_combined_tif_pair28.txt]

Exported by DeepFRET
Date: 2020-08-26, 18:13
Video filename: None
FRET pair #28
Bleaches at 663
D-Dexc-bg	A-Dexc-bg	A-Aexc-bg	D-Dexc-rw	A-Dexc-rw	A-Aexc-rw	S	E	p_bleached	p_aggregated	p_noisy	p_scrambled	p_static	p_dynamic
0.0	0.0	0.0	32347.4343	7093.2081	NaN	NaN	0.1798	0.0751	0.4907	0.0426	0.0877	0.2308	0.0731
0.0	0.0	0.0	31610.4343	7731.2081	NaN	NaN	0.1965	0.0627	0.5122	0.0402	0.0825	0.2296	0.0727
0.0	0.0	0.0	30121.4343	9976.2081	NaN	NaN	0.2488	0.0647	0.5582	0.037	0.0732	0.2027	0.0642
0.0	0.0	0.0	32828.4343	7668.2081	NaN	NaN	0.1894	0.0649	0.5479	0.0374	0.0747	0.2109	0.0642
0.0	0.0	0.0	36859.4343	7421.2081	NaN	NaN	0.1676	0.064	0.5567	0.0382	0.0743	0.2022	0.0646
0.0	0.0	0.0	27884.4343	3811.2081	NaN	NaN	0.1202	0.068	0.5266	0.0384	0.0795	0.2224	0.0651
0.0	0.0	0.0	32509.4343	5074.2081	NaN	NaN	0.135	0.07	0.5124	0.0389	0.0815	0.233	0.0641
0.0	0.0	0.0	28064.4343	7320.2081	NaN	NaN	0.2069	0.0716	0.5067	0.039	0.0837	0.2361	0.063
0.0	0.0	0.0	30015.4343	6074.2081	NaN	NaN	0.1683	0.0731	0.4967	0.039	0.0856	0.2425	0.063
0.0	0.0	0.0	32217.4343	11260.2081	NaN	NaN	0.259	0.0763	0.473	0.0392	0.0889	0.2609	0.0618
0.0	0.0	0.0	30908.4343	7014.2081	NaN	NaN	0.185	0.0784	0.464	0.039	0.0905	0.2663	0.0618
0.0	0.0	0.0	29179.4343	9412.2081	NaN	NaN	0.2439	0.0799	0.4449	0.0395	0.0899	0.2853	0.0605
0.0	0.0	0.0	30627.4343	7576.2081	NaN	NaN	0.1983	0.0813	0.4384	0.0387	0.092	0.2889	0.0609
0.0	0.0	0.0	27863.4343	6489.2081	NaN	NaN	0.1889	0.0818	0.4164	0.0388	0.0918	0.312	0.0592
0.0	0.0	0.0	28899.4343	5312.2081	NaN	NaN	0.1553	0.0814	0.4128	0.0376	0.0918	0.3167	0.0597
0.0	0.0	0.0	29452.4343	2503.2081	NaN	NaN	0.0783	0.0822	0.4041	0.0384	0.0914	0.3268	0.0572
0.0	0.0	0.0	31635.4343	10929.2081	NaN	NaN	0.2568	0.0835	0.4239	0.0389	0.0903	0.3073	0.0561
0.0	0.0	0.0	29167.4343	7177.2081	NaN	NaN	0.1975	0.0845	0.4207	0.0379	0.0889	0.3116	0.0564
0.0	0.0	0.0	27037.4343	8891.2081	NaN	NaN	0.2475	0.0821	0.4202	0.0363	0.0903	0.3125	0.0585
0.0	0.0	0.0	14616.4343	6513.2081	NaN	NaN	0.3082	0.0823	0.4119	0.036	0.09	0.3223	0.0576
0.0	0.0	0.0	31011.4343	10558.2081	NaN	NaN	0.254	0.0801	0.418	0.0356	0.09	0.3169	0.0594
0.0	0.0	0.0	33190.4343	4399.2081	NaN	NaN	0.117	0.0816	0.4077	0.0355	0.092	0.3233	0.0599
0.0	0.0	0.0	32363.4343	9072.2081	NaN	NaN	0.2189	0.0802	0.4119	0.0358	0.0907	0.3215	0.0598
0.0	0.0	0.0	29345.4343	7861.2081	NaN	NaN	0.2113	0.0807	0.4221	0.0357	0.0909	0.3113	0.0593
0.0	0.0	0.0	29902.4343	6175.2081	NaN	NaN	0.1712	0.0777	0.4341	0.0365	0.0883	0.3035	0.0598
0.0	0.0	0.0	33034.4343	5015.2081	NaN	NaN	0.1318	0.0784	0.4368	0.0364	0.0898	0.2988	0.0599
0.0	0.0	0.0	27033.4343	9969.2081	NaN	NaN	0.2694	0.0784	0.4265	0.0369	0.09	0.3098	0.0584
0.0	0.0	0.0	33406.4343	9357.2081	NaN	NaN	0.2188	0.0763	0.4485	0.0374	0.0881	0.2908	0.0589
0.0	0.0	0.0	34244.4343	9623.2081	NaN	NaN	0.2194	0.0764	0.4412	0.038	0.0889	0.2979	0.0576
0.0	0.0	0.0	27858.4343	9564.2081	NaN	NaN	0.2556	0.0759	0.4554	0.0384	0.0876	0.2856	0.0571
0.0	0.0	0.0	30815.4343	4895.2081	NaN	NaN	0.1371	0.0764	0.4538	0.0387	0.0882	0.287	0.0558
0.0	0.0	0.0	25375.4343	10280.2081	NaN	NaN	0.2883	0.074	0.4698	0.0396	0.0867	0.2748	0.0552
0.0	0.0	0.0	31023.4343	2823.2081	NaN	NaN	0.0834	0.0746	0.4769	0.0401	0.0869	0.2671	0.0543
0.0	0.0	0.0	31677.4343	8713.2081	NaN	NaN	0.2157	0.0763	0.465	0.04	0.0878	0.2771	0.0538
0.0	0.0	0.0	27242.4343	923.2081	NaN	NaN	0.0328	0.076	0.4755	0.0396	0.0872	0.2674	0.0543
0.0	0.0	0.0	29827.4343	5784.2081	NaN	NaN	0.1624	0.0776	0.4591	0.0394	0.0891	0.281	0.0538
0.0	0.0	0.0	30518.4343	10196.2081	NaN	NaN	0.2504	0.0772	0.4615	0.0395	0.0896	0.2786	0.0537
0.0	0.0	0.0	30465.4343	5828.2081	NaN	NaN	0.1606	0.0782	0.4609	0.04	0.0894	0.2781	0.0535
0.0	0.0	0.0	31939.4343	3033.2081	NaN	NaN	0.0867	0.0804	0.4606	0.0398	0.0894	0.2766	0.0532
0.0	0.0	0.0	31020.4343	6351.2081	NaN	NaN	0.1699	0.0803	0.4552	0.0398	0.0898	0.281	0.0538
0.0	0.0	0.0	27111.4343	4639.2081	NaN	NaN	0.1461	0.0799	0.4605	0.0397	0.0889	0.2768	0.0542
0.0	0.0	0.0	29594.4343	4096.2081	NaN	NaN	0.1216	0.0799	0.4538	0.0394	0.0904	0.2814	0.055
0.0	0.0	0.0	29335.4343	8249.2081	NaN	NaN	0.2195	0.0797	0.4473	0.0396	0.0904	0.288	0.0551
0.0	0.0	0.0	25905.4343	5749.2081	NaN	NaN	0.1816	0.0787	0.4657	0.0393	0.0888	0.2715	0.0561
0.0	0.0	0.0	24219.4343	5222.2081	NaN	NaN	0.1774	0.0787	0.4593	0.0393	0.0891	0.2771	0.0565
0.0	0.0	0.0	26201.4343	11164.2081	NaN	NaN	0.2988	0.0776	0.4586	0.0389	0.09	0.2774	0.0576
0.0	0.0	0.0	21776.4343	5546.2081	NaN	NaN	0.203	0.0785	0.4577	0.0388	0.0898	0.2775	0.0577
0.0	0.0	0.0	24654.4343	11914.2081	NaN	NaN	0.3258	0.0775	0.4607	0.0391	0.089	0.2751	0.0586
0.0	0.0	0.0	25626.4343	6266.2081	NaN	NaN	0.1965	0.0787	0.4583	0.0386	0.0891	0.2763	0.0591
0.0	0.0	0.0	27990.4343	9483.2081	NaN	NaN	0.2531	0.0766	0.468	0.0391	0.0871	0.2692	0.06
0.0	0.0	0.0	26471.4343	2982.2081	NaN	NaN	0.1013	0.0781	0.463	0.0385	0.0884	0.2721	0.0599
0.0	0.0	0.0	27058.4343	5270.2081	NaN	NaN	0.163	0.0767	0.4583	0.0388	0.0881	0.2778	0.0602
0.0	0.0	0.0	30688.4343	6550.2081	NaN	NaN	0.1759	0.0764	0.4602	0.0386	0.0891	0.2757	0.06
0.0	0.0	0.0	24227.4343	4907.2081	NaN	NaN	0.1684	0.0763	0.4581	0.0389	0.0889	0.2782	0.0595
0.0	0.0	0.0	29345.4343	3904.2081	NaN	NaN	0.1174	0.0766	0.461	0.0386	0.0892	0.2753	0.0592
0.0	0.0	0.0	23132.4343	9024.2081	NaN	NaN	0.2806	0.0766	0.4486	0.0385	0.0903	0.2877	0.0583
0.0	0.0	0.0	23791.4343	5627.2081	NaN	NaN	0.1913	0.0753	0.4598	0.0385	0.0901	0.2781	0.0582
0.0	0.0	0.0	26353.4343	9685.2081	NaN	NaN	0.2687	0.076	0.4422	0.039	0.0922	0.2934	0.0572
0.0	0.0	0.0	28936.4343	4401.2081	NaN	NaN	0.132	0.0763	0.4615	0.0392	0.0913	0.2748	0.057
0.0	0.0	0.0	24233.4343	8531.2081	NaN	NaN	0.2604	0.0775	0.464	0.0395	0.0905	0.2726	0.0559
0.0	0.0	0.0	24450.4343	3329.2081	NaN	NaN	0.1198	0.0785	0.471	0.0389	0.0902	0.2659	0.0555
0.0	0.0	0.0	21562.4343	5340.2081	NaN	NaN	0.1985	0.0785	0.4623	0.0392	0.0914	0.2739	0.0547
0.0	0.0	0.0	24666.4343	5662.2081	NaN	NaN	0.1867	0.0786	0.4701	0.0386	0.0913	0.267	0.0544
0.0	0.0	0.0	26953.4343	7684.2081	NaN	NaN	0.2218	0.0788	0.4564	0.0389	0.0942	0.2774	0.0544
0.0	0.0	0.0	22103.4343	7665.2081	NaN	NaN	0.2575	0.0795	0.4688	0.0386	0.0926	0.2666	0.054
0.0	0.0	0.0	20715.4343	914.2081	NaN	NaN	0.0423	0.0811	0.4626	0.0381	0.0927	0.2718	0.0537
0.0	0.0	0.0	25697.4343	5870.2081	NaN	NaN	0.186	0.0798	0.4643	0.0379	0.0921	0.2717	0.0542
0.0	0.0	0.0	22922.4343	4864.2081	NaN	NaN	0.1751	0.0798	0.4607	0.0376	0.0942	0.2732	0.0545
0.0	0.0	0.0	22853.4343	8856.2081	NaN	NaN	0.2793	0.0787	0.4594	0.0377	0.0934	0.2766	0.0542
0.0	0.0	0.0	24391.4343	8107.2081	NaN	NaN	0.2495	0.0785	0.4609	0.0374	0.0946	0.274	0.0546
0.0	0.0	0.0	22460.4343	5222.2081	NaN	NaN	0.1886	0.0782	0.4619	0.0376	0.0935	0.2748	0.054
0.0	0.0	0.0	21654.4343	6964.2081	NaN	NaN	0.2433	0.0778	0.463	0.0369	0.0941	0.2737	0.0545
0.0	0.0	0.0	24902.4343	9341.2081	NaN	NaN	0.2728	0.0766	0.4574	0.0376	0.0945	0.2798	0.0541
0.0	0.0	0.0	24696.4343	6152.2081	NaN	NaN	0.1994	0.0764	0.4673	0.037	0.0945	0.27	0.0547
0.0	0.0	0.0	20799.4343	9772.2081	NaN	NaN	0.3196	0.077	0.4571	0.0373	0.0954	0.2788	0.0542
0.0	0.0	0.0	24373.4343	4769.2081	NaN	NaN	0.1637	0.0773	0.4648	0.0371	0.094	0.2719	0.0548
0.0	0.0	0.0	22415.4343	855.2081	NaN	NaN	0.0368	0.077	0.4634	0.0371	0.0933	0.2737	0.0554
0.0	0.0	0.0	24332.4343	4961.2081	NaN	NaN	0.1694	0.077	0.4574	0.037	0.0944	0.2783	0.0558
0.0	0.0	0.0	24344.4343	5915.2081	NaN	NaN	0.1955	0.0772	0.4561	0.0372	0.0944	0.2793	0.0558
0.0	0.0	0.0	25144.4343	5138.2081	NaN	NaN	0.1697	0.0762	0.4601	0.0372	0.0934	0.2766	0.0564
0.0	0.0	0.0	23202.4343	4271.2081	NaN	NaN	0.1555	0.0773	0.4481	0.0371	0.0959	0.285	0.0565
0.0	0.0	0.0	21212.4343	7396.2081	NaN	NaN	0.2585	0.0764	0.4515	0.0374	0.0937	0.2845	0.0565
0.0	0.0	0.0	24016.4343	3265.2081	NaN	NaN	0.1197	0.0759	0.4578	0.0369	0.0944	0.2773	0.0576
0.0	0.0	0.0	22474.4343	4561.2081	NaN	NaN	0.1687	0.0763	0.4441	0.0374	0.0958	0.2894	0.0571
0.0	0.0	0.0	24603.4343	9625.2081	NaN	NaN	0.2812	0.0764	0.4547	0.0374	0.0947	0.2794	0.0574
0.0	0.0	0.0	22572.4343	2153.2081	NaN	NaN	0.0871	0.0772	0.4567	0.0373	0.0941	0.2775	0.0572
0.0	0.0	0.0	24493.4343	1211.2081	NaN	NaN	0.0471	0.0766	0.4543	0.0374	0.0936	0.2808	0.0573
0.0	0.0	0.0	26711.4343	7135.2081	NaN	NaN	0.2108	0.0766	0.4518	0.0378	0.0943	0.2824	0.0571
0.0	0.0	0.0	22169.4343	10224.2081	NaN	NaN	0.3156	0.0752	0.4635	0.038	0.0923	0.274	0.057
0.0	0.0	0.0	23874.4343	6589.2081	NaN	NaN	0.2163	0.0753	0.4635	0.038	0.0935	0.2725	0.0572
0.0	0.0	0.0	21704.4343	5885.2081	NaN	NaN	0.2133	0.0767	0.462	0.0382	0.0926	0.2742	0.0563
0.0	0.0	0.0	22259.4343	2127.2081	NaN	NaN	0.0872	0.0757	0.4806	0.0379	0.0891	0.2598	0.0568
0.0	0.0	0.0	22946.4343	4074.2081	NaN	NaN	0.1508	0.0752	0.4744	0.0383	0.0889	0.2664	0.0569
0.0	0.0	0.0	26677.4343	5664.2081	NaN	NaN	0.1751	0.0768	0.4673	0.0376	0.0895	0.2713	0.0574
0.0	0.0	0.0	25922.4343	7435.2081	NaN	NaN	0.2229	0.0766	0.4709	0.0377	0.0876	0.2694	0.0576
0.0	0.0	0.0	26802.4343	3604.2081	NaN	NaN	0.1185	0.0766	0.4804	0.0372	0.0863	0.2616	0.0579
0.0	0.0	0.0	26193.4343	3913.2081	NaN	NaN	0.13	0.0768	0.4775	0.0375	0.0855	0.265	0.0576
0.0	0.0	0.0	24915.4343	7237.2081	NaN	NaN	0.2251	0.0759	0.4917	0.0376	0.0833	0.2538	0.0577
0.0	0.0	0.0	22128.4343	1022.2081	NaN	NaN	0.0442	0.0778	0.4949	0.0367	0.0821	0.251	0.0575
0.0	0.0	0.0	33066.4343	5594.2081	NaN	NaN	0.1447	0.079	0.4947	0.0369	0.0816	0.2501	0.0577
0.0	0.0	0.0	29089.4343	6426.2081	NaN	NaN	0.1809	0.0807	0.5013	0.0367	0.0812	0.2428	0.0574
0.0	0.0	0.0	24722.4343	5597.2081	NaN	NaN	0.1846	0.0801	0.5148	0.0367	0.0783	0.2332	0.0569
0.0	0.0	0.0	29256.4343	8646.2081	NaN	NaN	0.2281	0.0798	0.5114	0.0367	0.0797	0.2356	0.0569
0.0	0.0	0.0	25251.4343	4618.2081	NaN	NaN	0.1546	0.0788	0.5229	0.0365	0.0774	0.2286	0.0558
0.0	0.0	0.0	25853.4343	8579.2081	NaN	NaN	0.2492	0.0764	0.5266	0.0368	0.0773	0.2274	0.0555
0.0	0.0	0.0	26834.4343	7064.2081	NaN	NaN	0.2084	0.075	0.5278	0.0364	0.0774	0.2281	0.0552
0.0	0.0	0.0	24801.4343	5912.2081	NaN	NaN	0.1925	0.0733	0.54	0.0363	0.0752	0.2202	0.055
0.0	0.0	0.0	23194.4343	4582.2081	NaN	NaN	0.165	0.0721	0.5423	0.036	0.0747	0.2197	0.0552
0.0	0.0	0.0	21722.4343	4413.2081	NaN	NaN	0.1689	0.0705	0.5409	0.0354	0.0747	0.2226	0.0559
0.0	0.0	0.0	22463.4343	6909.2081	NaN	NaN	0.2352	0.0693	0.5486	0.0351	0.0739	0.2164	0.0567
0.0	0.0	0.0	25272.4343	2080.2081	NaN	NaN	0.0761	0.0687	0.5513	0.0348	0.0737	0.214	0.0576
0.0	0.0	0.0	24050.4343	6825.2081	NaN	NaN	0.2211	0.0685	0.5506	0.0345	0.0729	0.2156	0.0579
0.0	0.0	0.0	26380.4343	4269.2081	NaN	NaN	0.1393	0.0672	0.5544	0.0343	0.0725	0.2124	0.0592
0.0	0.0	0.0	22932.4343	3087.2081	NaN	NaN	0.1186	0.0664	0.5597	0.0339	0.0708	0.2098	0.0594
0.0	0.0	0.0	22225.4343	4973.2081	NaN	NaN	0.1828	0.0651	0.5616	0.0338	0.0705	0.2088	0.0602
0.0	0.0	0.0	23067.4343	8979.2081	NaN	NaN	0.2802	0.0638	0.5697	0.034	0.0693	0.2029	0.0602
0.0	0.0	0.0	18730.4343	3656.2081	NaN	NaN	0.1633	0.0631	0.5889	0.0336	0.0661	0.1896	0.0586
0.0	0.0	0.0	21429.4343	4297.2081	NaN	NaN	0.167	0.0629	0.5865	0.0337	0.066	0.1921	0.0588
0.0	0.0	0.0	22992.4343	4846.2081	NaN	NaN	0.1741	0.0616	0.5932	0.0335	0.0658	0.1869	0.0591
0.0	0.0	0.0	20892.4343	5937.2081	NaN	NaN	0.2213	0.0605	0.6032	0.0334	0.0642	0.1803	0.0584
0.0	0.0	0.0	25082.4343	3599.2081	NaN	NaN	0.1255	0.0605	0.6053	0.0332	0.0639	0.1789	0.0581
0.0	0.0	0.0	23439.4343	7277.2081	NaN	NaN	0.2369	0.0596	0.6072	0.0335	0.064	0.1776	0.0582
0.0	0.0	0.0	21289.4343	5843.2081	NaN	NaN	0.2154	0.0587	0.6205	0.0331	0.0624	0.1683	0.057
0.0	0.0	0.0	22747.4343	7925.2081	NaN	NaN	0.2584	0.0586	0.6174	0.0333	0.0626	0.1717	0.0564
0.0	0.0	0.0	24212.4343	2931.2081	NaN	NaN	0.108	0.0578	0.6278	0.0332	0.0616	0.1635	0.0562
0.0	0.0	0.0	22613.4343	5520.2081	NaN	NaN	0.1962	0.0582	0.6231	0.0334	0.0621	0.1675	0.0558
0.0	0.0	0.0	23602.4343	5281.2081	NaN	NaN	0.1828	0.0578	0.6266	0.0334	0.0623	0.1642	0.0557
0.0	0.0	0.0	22882.4343	3085.2081	NaN	NaN	0.1188	0.0578	0.6309	0.0335	0.0615	0.1613	0.055
0.0	0.0	0.0	21574.4343	413.2081	NaN	NaN	0.0188	0.0578	0.6319	0.0335	0.0613	0.1605	0.0551
0.0	0.0	0.0	22530.4343	3880.2081	NaN	NaN	0.1469	0.0579	0.6212	0.0338	0.0634	0.1672	0.0565
0.0	0.0	0.0	21406.4343	7731.2081	NaN	NaN	0.2653	0.0568	0.6223	0.0339	0.0638	0.1659	0.0572
0.0	0.0	0.0	24443.4343	2139.2081	NaN	NaN	0.0805	0.057	0.6211	0.034	0.0644	0.166	0.0575
0.0	0.0	0.0	23775.4343	6646.2081	NaN	NaN	0.2185	0.0575	0.6114	0.0345	0.0662	0.1724	0.058
0.0	0.0	0.0	22848.4343	7026.2081	NaN	NaN	0.2352	0.0572	0.6192	0.0344	0.0655	0.1665	0.0573
0.0	0.0	0.0	20722.4343	5530.2081	NaN	NaN	0.2107	0.0567	0.6189	0.0347	0.0656	0.1667	0.0574
0.0	0.0	0.0	23167.4343	7083.2081	NaN	NaN	0.2342	0.0577	0.6138	0.0349	0.0666	0.1694	0.0576
0.0	0.0	0.0	24904.4343	6461.2081	NaN	NaN	0.206	0.058	0.6081	0.0354	0.0675	0.1734	0.0577
0.0	0.0	0.0	23380.4343	6554.2081	NaN	NaN	0.219	0.0579	0.6206	0.0352	0.0653	0.1643	0.0566
0.0	0.0	0.0	25793.4343	2436.2081	NaN	NaN	0.0863	0.0591	0.607	0.0358	0.0674	0.1733	0.0575
0.0	0.0	0.0	26970.4343	6003.2081	NaN	NaN	0.1821	0.0591	0.608	0.036	0.0675	0.1709	0.0584
0.0	0.0	0.0	21202.4343	5844.2081	NaN	NaN	0.2161	0.0594	0.6076	0.0364	0.0679	0.1703	0.0585
0.0	0.0	0.0	19314.4343	8686.2081	NaN	NaN	0.3102	0.0592	0.6051	0.0369	0.0686	0.1711	0.0591
0.0	0.0	0.0	23018.4343	4628.2081	NaN	NaN	0.1674	0.0597	0.6049	0.0373	0.0691	0.1699	0.0591
0.0	0.0	0.0	20448.4343	9563.2081	NaN	NaN	0.3186	0.0591	0.6115	0.0377	0.0679	0.1652	0.0586
0.0	0.0	0.0	20407.4343	4093.2081	NaN	NaN	0.1671	0.0596	0.6194	0.038	0.0665	0.1594	0.0572
0.0	0.0	0.0	24092.4343	6278.2081	NaN	NaN	0.2067	0.0597	0.6119	0.0381	0.0682	0.1642	0.0578
0.0	0.0	0.0	24866.4343	5838.2081	NaN	NaN	0.1901	0.0594	0.62	0.0381	0.067	0.1584	0.057
0.0	0.0	0.0	24503.4343	7197.2081	NaN	NaN	0.227	0.0596	0.616	0.0383	0.0679	0.161	0.0572
0.0	0.0	0.0	23604.4343	6899.2081	NaN	NaN	0.2262	0.0598	0.6182	0.0382	0.0678	0.1593	0.0567
0.0	0.0	0.0	22413.4343	8543.2081	NaN	NaN	0.276	0.0596	0.6148	0.0384	0.0681	0.1621	0.057
0.0	0.0	0.0	23352.4343	5912.2081	NaN	NaN	0.202	0.0594	0.6168	0.0381	0.068	0.1609	0.0569
0.0	0.0	0.0	22742.4343	6304.2081	NaN	NaN	0.217	0.06	0.6076	0.0379	0.0697	0.1675	0.0574
0.0	0.0	0.0	23871.4343	9136.2081	NaN	NaN	0.2768	0.0598	0.6108	0.0376	0.0688	0.1663	0.0567
0.0	0.0	0.0	24302.4343	2228.2081	NaN	NaN	0.084	0.0598	0.6099	0.0369	0.0692	0.1673	0.0569
0.0	0.0	0.0	21189.4343	5197.2081	NaN	NaN	0.197	0.0596	0.6079	0.0365	0.0689	0.1704	0.0568
0.0	0.0	0.0	23215.4343	7093.2081	NaN	NaN	0.234	0.059	0.604	0.036	0.0699	0.1735	0.0576
0.0	0.0	0.0	22059.4343	5964.2081	NaN	NaN	0.2128	0.0584	0.6084	0.0354	0.0688	0.1716	0.0573
0.0	0.0	0.0	23438.4343	5603.2081	NaN	NaN	0.1929	0.0586	0.6076	0.0351	0.0686	0.173	0.0571
0.0	0.0	0.0	24631.4343	2532.2081	NaN	NaN	0.0932	0.0591	0.6046	0.0348	0.0691	0.175	0.0573
0.0	0.0	0.0	23649.4343	5223.2081	NaN	NaN	0.1809	0.0584	0.6123	0.0344	0.0674	0.1706	0.057
0.0	0.0	0.0	21970.4343	5662.2081	NaN	NaN	0.2049	0.0584	0.6101	0.0341	0.067	0.1733	0.0571
0.0	0.0	0.0	23936.4343	3703.2081	NaN	NaN	0.134	0.0573	0.6121	0.0341	0.0664	0.1727	0.0574
0.0	0.0	0.0	20522.4343	3894.2081	NaN	NaN	0.1595	0.0575	0.6129	0.0339	0.0665	0.1724	0.0569
0.0	0.0	0.0	25831.4343	4111.2081	NaN	NaN	0.1373	0.0573	0.6159	0.0336	0.0653	0.1716	0.0563
0.0	0.0	0.0	25390.4343	3948.2081	NaN	NaN	0.1346	0.0565	0.6244	0.0335	0.0638	0.1664	0.0554
0.0	0.0	0.0	20367.4343	-950.7919	NaN	NaN	-0.049	0.0569	0.6274	0.0333	0.063	0.1647	0.0548
0.0	0.0	0.0	22628.4343	6699.2081	NaN	NaN	0.2284	0.0568	0.6174	0.0334	0.0644	0.1724	0.0556
0.0	0.0	0.0	24276.4343	9201.2081	NaN	NaN	0.2748	0.0549	0.6241	0.0332	0.064	0.1677	0.056
0.0	0.0	0.0	21162.4343	5194.2081	NaN	NaN	0.1971	0.0547	0.6277	0.0333	0.0629	0.1658	0.0556
0.0	0.0	0.0	22062.4343	6307.2081	NaN	NaN	0.2223	0.0548	0.6196	0.0337	0.0643	0.1718	0.0557
0.0	0.0	0.0	22592.4343	8361.2081	NaN	NaN	0.2701	0.0545	0.6245	0.0335	0.064	0.1679	0.0556
0.0	0.0	0.0	22767.4343	6031.2081	NaN	NaN	0.2094	0.0529	0.64	0.0338	0.0613	0.1572	0.0548
0.0	0.0	0.0	20748.4343	4133.2081	NaN	NaN	0.1661	0.0537	0.6308	0.0345	0.0632	0.1631	0.0546
0.0	0.0	0.0	21117.4343	3677.2081	NaN	NaN	0.1483	0.0537	0.6379	0.0343	0.0622	0.158	0.0538
0.0	0.0	0.0	25043.4343	6619.2081	NaN	NaN	0.2091	0.0522	0.652	0.0344	0.0607	0.1475	0.0532
0.0	0.0	0.0	18790.4343	1981.2081	NaN	NaN	0.0954	0.0519	0.6588	0.0341	0.0596	0.1434	0.0522
0.0	0.0	0.0	23327.4343	6898.2081	NaN	NaN	0.2282	0.0505	0.6638	0.0346	0.0592	0.1404	0.0515
0.0	0.0	0.0	21700.4343	7756.2081	NaN	NaN	0.2633	0.0497	0.6714	0.0341	0.0598	0.1344	0.0506
0.0	0.0	0.0	23913.4343	6844.2081	NaN	NaN	0.2225	0.0484	0.688	0.0338	0.0567	0.1246	0.0485
0.0	0.0	0.0	26858.4343	6056.2081	NaN	NaN	0.184	0.0478	0.6935	0.0336	0.0562	0.1217	0.0472
0.0	0.0	0.0	23001.4343	2095.2081	NaN	NaN	0.0835	0.0469	0.7037	0.033	0.0548	0.1157	0.0459
0.0	0.0	0.0	21097.4343	7967.2081	NaN	NaN	0.2741	0.0453	0.7129	0.0328	0.0541	0.11	0.0449
0.0	0.0	0.0	22719.4343	4317.2081	NaN	NaN	0.1597	0.0442	0.7173	0.0326	0.0544	0.107	0.0445
0.0	0.0	0.0	20880.4343	5466.2081	NaN	NaN	0.2075	0.0437	0.723	0.0322	0.0532	0.1042	0.0436
0.0	0.0	0.0	22264.4343	4437.2081	NaN	NaN	0.1662	0.0432	0.7255	0.0322	0.0531	0.1029	0.0431
0.0	0.0	0.0	19450.4343	2444.2081	NaN	NaN	0.1116	0.0425	0.7281	0.0319	0.0528	0.102	0.0427
0.0	0.0	0.0	24527.4343	5958.2081	NaN	NaN	0.1954	0.0418	0.7291	0.032	0.0526	0.1022	0.0423
0.0	0.0	0.0	23935.4343	7277.2081	NaN	NaN	0.2331	0.0412	0.7271	0.0319	0.0539	0.1032	0.0426
0.0	0.0	0.0	21711.4343	7314.2081	NaN	NaN	0.252	0.0409	0.7324	0.0316	0.0523	0.1013	0.0415
0.0	0.0	0.0	22361.4343	4959.2081	NaN	NaN	0.1815	0.0412	0.7305	0.0313	0.0527	0.1027	0.0415
0.0	0.0	0.0	21408.4343	5593.2081	NaN	NaN	0.2071	0.0406	0.7361	0.0308	0.0509	0.1008	0.0408
0.0	0.0	0.0	22287.4343	957.2081	NaN	NaN	0.0412	0.0406	0.7391	0.0305	0.0497	0.0999	0.0403
0.0	0.0	0.0	27341.4343	3992.2081	NaN	NaN	0.1274	0.0408	0.7364	0.0305	0.0497	0.1027	0.0398
0.0	0.0	0.0	21948.4343	7249.2081	NaN	NaN	0.2483	0.0403	0.7354	0.0302	0.0502	0.1037	0.0402
0.0	0.0	0.0	26158.4343	1207.2081	NaN	NaN	0.0441	0.0397	0.7445	0.0299	0.0475	0.0995	0.039
0.0	0.0	0.0	22692.4343	4236.2081	NaN	NaN	0.1573	0.0402	0.7346	0.0299	0.0494	0.1063	0.0396
0.0	0.0	0.0	20785.4343	6076.2081	NaN	NaN	0.2262	0.0398	0.7409	0.0293	0.0479	0.1028	0.0392
0.0	0.0	0.0	20444.4343	5401.2081	NaN	NaN	0.209	0.0398	0.7421	0.0289	0.0466	0.1036	0.039
0.0	0.0	0.0	23189.4343	2536.2081	NaN	NaN	0.0986	0.0401	0.7418	0.0288	0.046	0.1046	0.0388
0.0	0.0	0.0	23383.4343	5584.2081	NaN	NaN	0.1928	0.041	0.7365	0.0289	0.0464	0.1086	0.0385
0.0	0.0	0.0	22181.4343	10998.2081	NaN	NaN	0.3315	0.0405	0.7414	0.0287	0.0453	0.1061	0.0379
0.0	0.0	0.0	23758.4343	5830.2081	NaN	NaN	0.197	0.0409	0.7411	0.0288	0.0449	0.1065	0.0377
0.0	0.0	0.0	22055.4343	7149.2081	NaN	NaN	0.2448	0.0416	0.7374	0.0288	0.0448	0.1101	0.0374
0.0	0.0	0.0	24502.4343	7564.2081	NaN	NaN	0.2359	0.0415	0.7383	0.0286	0.0444	0.1097	0.0374
0.0	0.0	0.0	22595.4343	5877.2081	NaN	NaN	0.2064	0.0422	0.7389	0.0284	0.0434	0.1102	0.0369
0.0	0.0	0.0	25521.4343	4441.2081	NaN	NaN	0.1482	0.0425	0.7364	0.0286	0.0431	0.1125	0.0369
0.0	0.0	0.0	26230.4343	6058.2081	NaN	NaN	0.1876	0.0435	0.7317	0.0287	0.0434	0.1157	0.0369
0.0	0.0	0.0	22156.4343	3596.2081	NaN	NaN	0.1396	0.044	0.7306	0.0288	0.0428	0.1171	0.0366
0.0	0.0	0.0	23276.4343	4452.2081	NaN	NaN	0.1606	0.0439	0.7268	0.0289	0.0434	0.12	0.037
0.0	0.0	0.0	22414.4343	2203.2081	NaN	NaN	0.0895	0.0439	0.723	0.029	0.0435	0.1236	0.0369
0.0	0.0	0.0	26241.4343	4955.2081	NaN	NaN	0.1588	0.0433	0.7205	0.0292	0.0439	0.1263	0.0368
0.0	0.0	0.0	24022.4343	4216.2081	NaN	NaN	0.1493	0.0432	0.716	0.0292	0.0447	0.13	0.0368
0.0	0.0	0.0	24060.4343	3088.2081	NaN	NaN	0.1138	0.0428	0.7194	0.0291	0.044	0.1282	0.0364
0.0	0.0	0.0	24948.4343	3078.2081	NaN	NaN	0.1098	0.043	0.7137	0.0294	0.0445	0.133	0.0364
0.0	0.0	0.0	20048.4343	3377.2081	NaN	NaN	0.1442	0.0421	0.7158	0.0292	0.0447	0.1318	0.0363
0.0	0.0	0.0	19803.4343	5598.2081	NaN	NaN	0.2204	0.0423	0.7183	0.0291	0.0437	0.1309	0.0358
0.0	0.0	0.0	24000.4343	5575.2081	NaN	NaN	0.1885	0.0416	0.7131	0.0295	0.0449	0.135	0.0359
0.0	0.0	0.0	21489.4343	6285.2081	NaN	NaN	0.2263	0.0422	0.7162	0.0293	0.0445	0.1322	0.0356
0.0	0.0	0.0	18023.4343	5913.2081	NaN	NaN	0.247	0.0428	0.7149	0.0292	0.0442	0.1337	0.0352
0.0	0.0	0.0	26339.4343	3430.2081	NaN	NaN	0.1152	0.0426	0.7174	0.029	0.0442	0.1317	0.035
0.0	0.0	0.0	21318.4343	3384.2081	NaN	NaN	0.137	0.0434	0.7139	0.029	0.0442	0.1347	0.0348
0.0	0.0	0.0	20559.4343	6794.2081	NaN	NaN	0.2484	0.0426	0.715	0.0291	0.0442	0.1345	0.0345
0.0	0.0	0.0	23439.4343	1451.2081	NaN	NaN	0.0583	0.0425	0.7093	0.0291	0.0456	0.1386	0.035
0.0	0.0	0.0	22395.4343	6895.2081	NaN	NaN	0.2354	0.042	0.7127	0.029	0.045	0.1369	0.0344
0.0	0.0	0.0	23002.4343	5008.2081	NaN	NaN	0.1788	0.0417	0.7118	0.0292	0.0457	0.1368	0.0348
0.0	0.0	0.0	15739.4343	5245.2081	NaN	NaN	0.25	0.0423	0.7109	0.029	0.0463	0.1371	0.0345
0.0	0.0	0.0	20103.4343	6629.2081	NaN	NaN	0.248	0.0429	0.7098	0.0291	0.0464	0.137	0.0347
0.0	0.0	0.0	20444.4343	3720.2081	NaN	NaN	0.154	0.043	0.6994	0.0296	0.0487	0.144	0.0353
0.0	0.0	0.0	20206.4343	2242.2081	NaN	NaN	0.0999	0.0433	0.6981	0.0293	0.049	0.1449	0.0353
0.0	0.0	0.0	25489.4343	9699.2081	NaN	NaN	0.2756	0.0419	0.6913	0.0298	0.0508	0.1502	0.0359
0.0	0.0	0.0	22783.4343	5283.2081	NaN	NaN	0.1882	0.0424	0.6921	0.0296	0.0515	0.1486	0.0358
0.0	0.0	0.0	19075.4343	3629.2081	NaN	NaN	0.1598	0.0444	0.6789	0.0298	0.0538	0.1564	0.0367
0.0	0.0	0.0	21679.4343	7908.2081	NaN	NaN	0.2673	0.0434	0.6717	0.0301	0.0557	0.1619	0.0373
0.0	0.0	0.0	26599.4343	3705.2081	NaN	NaN	0.1223	0.0435	0.6712	0.03	0.0566	0.1613	0.0374
0.0	0.0	0.0	23079.4343	4163.2081	NaN	NaN	0.1528	0.0451	0.664	0.0299	0.0576	0.1655	0.0379
0.0	0.0	0.0	23513.4343	4916.2081	NaN	NaN	0.1729	0.0447	0.6621	0.0301	0.0583	0.1665	0.0382
0.0	0.0	0.0	18868.4343	6349.2081	NaN	NaN	0.2518	0.045	0.6626	0.03	0.0582	0.166	0.0382
0.0	0.0	0.0	20982.4343	1917.2081	NaN	NaN	0.0837	0.0452	0.6626	0.03	0.0582	0.1656	0.0385
0.0	0.0	0.0	20183.4343	7226.2081	NaN	NaN	0.2636	0.0448	0.6623	0.0303	0.0581	0.166	0.0384
0.0	0.0	0.0	19530.4343	4794.2081	NaN	NaN	0.1971	0.0446	0.6649	0.0302	0.0575	0.1645	0.0382
0.0	0.0	0.0	21727.4343	6410.2081	NaN	NaN	0.2278	0.0449	0.6638	0.0304	0.0572	0.1655	0.0383
0.0	0.0	0.0	21370.4343	5148.2081	NaN	NaN	0.1941	0.0447	0.6629	0.0306	0.0572	0.1663	0.0382
0.0	0.0	0.0	23590.4343	6791.2081	NaN	NaN	0.2235	0.0449	0.6635	0.0305	0.0569	0.166	0.0381
0.0	0.0	0.0	23871.4343	7424.2081	NaN	NaN	0.2372	0.0451	0.6636	0.0305	0.0563	0.1665	0.038
0.0	0.0	0.0	24325.4343	5117.2081	NaN	NaN	0.1738	0.0447	0.6641	0.0309	0.0561	0.1664	0.0378
0.0	0.0	0.0	18890.4343	7776.2081	NaN	NaN	0.2916	0.0449	0.6626	0.031	0.0559	0.1679	0.0378
0.0	0.0	0.0	20615.4343	7242.2081	NaN	NaN	0.26	0.0446	0.6641	0.0311	0.0555	0.1673	0.0374
0.0	0.0	0.0	24510.4343	1459.2081	NaN	NaN	0.0562	0.0448	0.6634	0.0314	0.0553	0.1677	0.0374
0.0	0.0	0.0	19134.4343	7261.2081	NaN	NaN	0.2751	0.0447	0.6626	0.0317	0.0549	0.169	0.0371
0.0	0.0	0.0	19432.4343	7880.2081	NaN	NaN	0.2885	0.0445	0.6655	0.0319	0.0549	0.1665	0.0367
0.0	0.0	0.0	20346.4343	3869.2081	NaN	NaN	0.1598	0.0452	0.6656	0.0319	0.0544	0.1667	0.0363
0.0	0.0	0.0	21429.4343	6631.2081	NaN	NaN	0.2363	0.045	0.665	0.0324	0.0542	0.1673	0.0361
0.0	0.0	0.0	23028.4343	6216.2081	NaN	NaN	0.2126	0.0451	0.6672	0.0325	0.0542	0.1653	0.0356
0.0	0.0	0.0	18677.4343	2251.2081	NaN	NaN	0.1076	0.0459	0.6707	0.0322	0.0531	0.1628	0.0353
0.0	0.0	0.0	25022.4343	5809.2081	NaN	NaN	0.1884	0.0457	0.6696	0.0328	0.0535	0.1635	0.035
0.0	0.0	0.0	15946.4343	5074.2081	NaN	NaN	0.2414	0.0468	0.6712	0.0323	0.0538	0.1611	0.0347
0.0	0.0	0.0	19317.4343	5072.2081	NaN	NaN	0.208	0.0478	0.6724	0.0321	0.0526	0.1609	0.0343
0.0	0.0	0.0	22101.4343	6151.2081	NaN	NaN	0.2177	0.048	0.6691	0.0324	0.0544	0.1616	0.0345
0.0	0.0	0.0	20594.4343	5488.2081	NaN	NaN	0.2104	0.0501	0.6713	0.0317	0.0534	0.1592	0.0343
0.0	0.0	0.0	21911.4343	5430.2081	NaN	NaN	0.1986	0.0519	0.6645	0.0318	0.0537	0.1639	0.0343
0.0	0.0	0.0	21051.4343	5185.2081	NaN	NaN	0.1976	0.0518	0.6651	0.0317	0.0551	0.1617	0.0346
0.0	0.0	0.0	21301.4343	5136.2081	NaN	NaN	0.1943	0.0552	0.6624	0.0314	0.0544	0.1625	0.0342
0.0	0.0	0.0	21796.4343	3776.2081	NaN	NaN	0.1477	0.0555	0.657	0.0318	0.0558	0.1653	0.0347
0.0	0.0	0.0	21098.4343	2879.2081	NaN	NaN	0.1201	0.0562	0.6521	0.032	0.0569	0.1679	0.0349
0.0	0.0	0.0	21247.4343	2609.2081	NaN	NaN	0.1094	0.0563	0.6458	0.0322	0.0578	0.1723	0.0356
0.0	0.0	0.0	27821.4343	2227.2081	NaN	NaN	0.0741	0.055	0.6411	0.0328	0.0591	0.176	0.036
0.0	0.0	0.0	22648.4343	3138.2081	NaN	NaN	0.1217	0.0552	0.6378	0.0329	0.0605	0.177	0.0366
0.0	0.0	0.0	23241.4343	3428.2081	NaN	NaN	0.1285	0.0549	0.6342	0.0332	0.0605	0.1802	0.0368
0.0	0.0	0.0	22248.4343	4471.2081	NaN	NaN	0.1673	0.0533	0.6316	0.0337	0.0623	0.1813	0.0378
0.0	0.0	0.0	23026.4343	4220.2081	NaN	NaN	0.1549	0.0531	0.6304	0.0338	0.0623	0.1826	0.0378
0.0	0.0	0.0	22393.4343	4390.2081	NaN	NaN	0.1639	0.0521	0.6257	0.0343	0.064	0.1852	0.0387
0.0	0.0	0.0	23196.4343	7457.2081	NaN	NaN	0.2433	0.0511	0.63	0.0346	0.064	0.1819	0.0385
0.0	0.0	0.0	21078.4343	7312.2081	NaN	NaN	0.2576	0.0514	0.6335	0.0346	0.0638	0.1782	0.0385
0.0	0.0	0.0	24192.4343	2622.2081	NaN	NaN	0.0978	0.0518	0.638	0.0343	0.063	0.1746	0.0383
0.0	0.0	0.0	24360.4343	2180.2081	NaN	NaN	0.0821	0.0517	0.6369	0.0346	0.063	0.1755	0.0384
0.0	0.0	0.0	25178.4343	8409.2081	NaN	NaN	0.2504	0.0509	0.6442	0.0345	0.0623	0.1704	0.0376
0.0	0.0	0.0	22765.4343	5214.2081	NaN	NaN	0.1864	0.0514	0.6506	0.0338	0.062	0.1645	0.0377
0.0	0.0	0.0	23483.4343	4654.2081	NaN	NaN	0.1654	0.0513	0.6531	0.034	0.0611	0.1634	0.0372
0.0	0.0	0.0	24762.4343	2350.2081	NaN	NaN	0.0867	0.0518	0.6562	0.0337	0.0609	0.1602	0.0372
0.0	0.0	0.0	21505.4343	5641.2081	NaN	NaN	0.2078	0.0515	0.6619	0.0335	0.0605	0.1561	0.0367
0.0	0.0	0.0	25721.4343	2451.2081	NaN	NaN	0.087	0.052	0.6613	0.0333	0.061	0.1549	0.0375
0.0	0.0	0.0	26516.4343	9842.2081	NaN	NaN	0.2707	0.0516	0.6566	0.0342	0.0619	0.1588	0.0369
0.0	0.0	0.0	23037.4343	4060.2081	NaN	NaN	0.1498	0.0541	0.6586	0.0329	0.0618	0.1554	0.0371
0.0	0.0	0.0	27436.4343	1762.2081	NaN	NaN	0.0604	0.0533	0.6456	0.034	0.0623	0.1669	0.0379
0.0	0.0	0.0	27909.4343	11450.2081	NaN	NaN	0.2909	0.0514	0.6378	0.035	0.0632	0.1744	0.0382
0.0	0.0	0.0	27796.4343	9050.2081	NaN	NaN	0.2456	0.051	0.6323	0.035	0.0646	0.1783	0.0387
0.0	0.0	0.0	24526.4343	6298.2081	NaN	NaN	0.2043	0.0523	0.6146	0.0352	0.0651	0.1933	0.0395
0.0	0.0	0.0	26877.4343	3738.2081	NaN	NaN	0.1221	0.051	0.5938	0.0359	0.0669	0.2121	0.0402
0.0	0.0	0.0	20782.4343	9678.2081	NaN	NaN	0.3177	0.0501	0.5812	0.0357	0.0698	0.2223	0.041
0.0	0.0	0.0	25357.4343	3849.2081	NaN	NaN	0.1318	0.0498	0.556	0.035	0.073	0.2436	0.0424
0.0	0.0	0.0	27336.4343	7750.2081	NaN	NaN	0.2209	0.0481	0.5352	0.0348	0.078	0.2599	0.0439
0.0	0.0	0.0	23431.4343	3872.2081	NaN	NaN	0.1418	0.0477	0.5245	0.0337	0.0804	0.2691	0.0446
0.0	0.0	0.0	24048.4343	6169.2081	NaN	NaN	0.2042	0.0471	0.5078	0.0334	0.0831	0.2824	0.0462
0.0	0.0	0.0	25671.4343	9013.2081	NaN	NaN	0.2599	0.0458	0.5016	0.0332	0.0853	0.2868	0.0473
0.0	0.0	0.0	23718.4343	8204.2081	NaN	NaN	0.257	0.0461	0.4989	0.0329	0.087	0.2876	0.0476
0.0	0.0	0.0	26995.4343	6483.2081	NaN	NaN	0.1937	0.0464	0.4908	0.0324	0.0868	0.2959	0.0476
0.0	0.0	0.0	24747.4343	6137.2081	NaN	NaN	0.1987	0.0465	0.4901	0.0324	0.0883	0.2946	0.048
0.0	0.0	0.0	26726.4343	6224.2081	NaN	NaN	0.1889	0.0469	0.487	0.0322	0.0876	0.2982	0.0481
0.0	0.0	0.0	27437.4343	5903.2081	NaN	NaN	0.1771	0.0468	0.4861	0.0322	0.0883	0.2983	0.0482
0.0	0.0	0.0	23894.4343	5456.2081	NaN	NaN	0.1859	0.0475	0.4883	0.032	0.088	0.2964	0.048
0.0	0.0	0.0	24435.4343	2219.2081	NaN	NaN	0.0833	0.0479	0.4845	0.0319	0.0875	0.3004	0.0479
0.0	0.0	0.0	22728.4343	4401.2081	NaN	NaN	0.1622	0.0477	0.4856	0.0318	0.0885	0.298	0.0484
0.0	0.0	0.0	21299.4343	9891.2081	NaN	NaN	0.3171	0.0476	0.4862	0.0318	0.0882	0.2979	0.0482
0.0	0.0	0.0	24244.4343	5897.2081	NaN	NaN	0.1956	0.048	0.487	0.0317	0.0886	0.2965	0.0482
0.0	0.0	0.0	24480.4343	5449.2081	NaN	NaN	0.1821	0.0484	0.4851	0.0317	0.0882	0.2984	0.0481
0.0	0.0	0.0	21683.4343	6270.2081	NaN	NaN	0.2243	0.0487	0.4864	0.0317	0.0881	0.2975	0.0477
0.0	0.0	0.0	21626.4343	5100.2081	NaN	NaN	0.1908	0.0494	0.4871	0.0314	0.088	0.2963	0.0478
0.0	0.0	0.0	27303.4343	5622.2081	NaN	NaN	0.1708	0.0491	0.4825	0.0315	0.0875	0.3015	0.0478
0.0	0.0	0.0	26381.4343	6855.2081	NaN	NaN	0.2063	0.0491	0.487	0.0316	0.0883	0.2966	0.0474
0.0	0.0	0.0	25226.4343	3901.2081	NaN	NaN	0.1339	0.0501	0.4861	0.0311	0.087	0.2982	0.0474
0.0	0.0	0.0	22438.4343	6229.2081	NaN	NaN	0.2173	0.0489	0.4821	0.0317	0.0876	0.3018	0.048
0.0	0.0	0.0	22604.4343	8279.2081	NaN	NaN	0.2681	0.0481	0.4873	0.0318	0.0881	0.2967	0.0479
0.0	0.0	0.0	21181.4343	4988.2081	NaN	NaN	0.1906	0.0488	0.4875	0.0316	0.0875	0.2967	0.0478
0.0	0.0	0.0	30049.4343	4188.2081	NaN	NaN	0.1223	0.0482	0.4837	0.032	0.087	0.301	0.0481
0.0	0.0	0.0	20738.4343	7352.2081	NaN	NaN	0.2617	0.0483	0.4876	0.0323	0.088	0.2959	0.048
0.0	0.0	0.0	22759.4343	5071.2081	NaN	NaN	0.1822	0.0482	0.4852	0.0319	0.0864	0.2999	0.0483
0.0	0.0	0.0	28782.4343	9459.2081	NaN	NaN	0.2474	0.0473	0.4829	0.0327	0.0884	0.2996	0.0491
0.0	0.0	0.0	28303.4343	7489.2081	NaN	NaN	0.2092	0.0473	0.4867	0.0326	0.0872	0.2978	0.0483
0.0	0.0	0.0	23183.4343	6306.2081	NaN	NaN	0.2138	0.0481	0.4871	0.0325	0.0872	0.2964	0.0487
0.0	0.0	0.0	24258.4343	5716.2081	NaN	NaN	0.1907	0.0473	0.4824	0.0329	0.0864	0.3019	0.049
0.0	0.0	0.0	22374.4343	6723.2081	NaN	NaN	0.2311	0.0471	0.4893	0.0332	0.0876	0.2938	0.0489
0.0	0.0	0.0	22776.4343	2574.2081	NaN	NaN	0.1015	0.0479	0.4856	0.0326	0.086	0.299	0.0489
0.0	0.0	0.0	26044.4343	6705.2081	NaN	NaN	0.2047	0.0468	0.4824	0.0337	0.0871	0.3002	0.0499
0.0	0.0	0.0	22725.4343	10966.2081	NaN	NaN	0.3255	0.0469	0.4917	0.034	0.0864	0.292	0.049
0.0	0.0	0.0	20789.4343	3708.2081	NaN	NaN	0.1514	0.0482	0.4928	0.034	0.0846	0.2917	0.0487
0.0	0.0	0.0	24745.4343	4538.2081	NaN	NaN	0.155	0.0483	0.4929	0.0343	0.0838	0.2919	0.0488
0.0	0.0	0.0	23923.4343	4347.2081	NaN	NaN	0.1538	0.049	0.4998	0.0345	0.0833	0.2852	0.0483
0.0	0.0	0.0	22929.4343	6302.2081	NaN	NaN	0.2156	0.0498	0.504	0.0341	0.0816	0.2822	0.0483
0.0	0.0	0.0	27783.4343	5265.2081	NaN	NaN	0.1593	0.0495	0.5102	0.0346	0.0814	0.2765	0.0477
0.0	0.0	0.0	22225.4343	6498.2081	NaN	NaN	0.2262	0.0508	0.5186	0.0343	0.0812	0.2677	0.0474
0.0	0.0	0.0	23908.4343	5096.2081	NaN	NaN	0.1757	0.0521	0.5205	0.0339	0.0796	0.2666	0.0472
0.0	0.0	0.0	24620.4343	2348.2081	NaN	NaN	0.0871	0.0514	0.5241	0.0341	0.0788	0.2644	0.0473
0.0	0.0	0.0	24668.4343	5978.2081	NaN	NaN	0.1951	0.0505	0.5293	0.0342	0.0778	0.2615	0.0466
0.0	0.0	0.0	22487.4343	5606.2081	NaN	NaN	0.1996	0.051	0.5332	0.0338	0.0784	0.2565	0.0471
0.0	0.0	0.0	24121.4343	4280.2081	NaN	NaN	0.1507	0.0515	0.5298	0.0339	0.0767	0.2615	0.0466
0.0	0.0	0.0	25003.4343	3082.2081	NaN	NaN	0.1097	0.0515	0.5334	0.0335	0.077	0.2574	0.0472
0.0	0.0	0.0	23411.4343	3701.2081	NaN	NaN	0.1365	0.0519	0.5301	0.0333	0.0763	0.2612	0.0472
0.0	0.0	0.0	24558.4343	6204.2081	NaN	NaN	0.2017	0.0516	0.5274	0.0333	0.0756	0.2645	0.0477
0.0	0.0	0.0	25252.4343	5151.2081	NaN	NaN	0.1694	0.051	0.5243	0.0334	0.0776	0.2661	0.0476
0.0	0.0	0.0	25660.4343	5333.2081	NaN	NaN	0.1721	0.0527	0.5234	0.0329	0.0766	0.2661	0.0484
0.0	0.0	0.0	31537.4343	5291.2081	NaN	NaN	0.1437	0.0517	0.5151	0.0335	0.0764	0.2749	0.0484
0.0	0.0	0.0	25012.4343	4498.2081	NaN	NaN	0.1524	0.0519	0.521	0.0332	0.0788	0.2659	0.0492
0.0	0.0	0.0	26362.4343	5859.2081	NaN	NaN	0.1818	0.0521	0.5074	0.0336	0.0779	0.2792	0.0498
0.0	0.0	0.0	26382.4343	10324.2081	NaN	NaN	0.2813	0.0501	0.5027	0.034	0.0824	0.2806	0.0502
0.0	0.0	0.0	27085.4343	4053.2081	NaN	NaN	0.1302	0.0532	0.5008	0.0334	0.0814	0.2812	0.05
0.0	0.0	0.0	26877.4343	6175.2081	NaN	NaN	0.1868	0.0525	0.4828	0.0337	0.0835	0.2969	0.0506
0.0	0.0	0.0	26437.4343	4318.2081	NaN	NaN	0.1404	0.0523	0.4825	0.0337	0.0845	0.2962	0.0508
0.0	0.0	0.0	23855.4343	6037.2081	NaN	NaN	0.202	0.0508	0.4714	0.0338	0.0856	0.3065	0.0518
0.0	0.0	0.0	24498.4343	7147.2081	NaN	NaN	0.2259	0.0493	0.4647	0.034	0.0867	0.3139	0.0514
0.0	0.0	0.0	21537.4343	2791.2081	NaN	NaN	0.1147	0.0506	0.4648	0.0337	0.0885	0.3108	0.0517
0.0	0.0	0.0	24016.4343	3058.2081	NaN	NaN	0.113	0.0517	0.4568	0.0337	0.0875	0.3194	0.051
0.0	0.0	0.0	26314.4343	5505.2081	NaN	NaN	0.173	0.0517	0.4547	0.0336	0.09	0.3183	0.0517
0.0	0.0	0.0	21111.4343	6018.2081	NaN	NaN	0.2218	0.053	0.455	0.0334	0.09	0.3174	0.0511
0.0	0.0	0.0	26984.4343	5455.2081	NaN	NaN	0.1682	0.0524	0.4494	0.0333	0.0914	0.3214	0.052
0.0	0.0	0.0	25253.4343	8415.2081	NaN	NaN	0.2499	0.0524	0.4502	0.0334	0.0929	0.3199	0.0512
0.0	0.0	0.0	26361.4343	1990.2081	NaN	NaN	0.0702	0.0549	0.4555	0.0327	0.0924	0.3136	0.0508
0.0	0.0	0.0	22990.4343	2913.2081	NaN	NaN	0.1125	0.0562	0.4535	0.0325	0.0915	0.3158	0.0506
0.0	0.0	0.0	24469.4343	4585.2081	NaN	NaN	0.1578	0.0551	0.4575	0.0325	0.0911	0.3138	0.05
0.0	0.0	0.0	23424.4343	4851.2081	NaN	NaN	0.1716	0.0559	0.4632	0.032	0.0912	0.3076	0.0501
0.0	0.0	0.0	20751.4343	5546.2081	NaN	NaN	0.2109	0.0561	0.4612	0.0318	0.0895	0.3119	0.0495
0.0	0.0	0.0	27029.4343	3769.2081	NaN	NaN	0.1224	0.0544	0.4667	0.0317	0.0897	0.3073	0.0502
0.0	0.0	0.0	26069.4343	5238.2081	NaN	NaN	0.1673	0.0541	0.4756	0.0313	0.0878	0.3018	0.0493
0.0	0.0	0.0	21888.4343	2603.2081	NaN	NaN	0.1063	0.053	0.4808	0.0312	0.0865	0.299	0.0496
0.0	0.0	0.0	19062.4343	10119.2081	NaN	NaN	0.3468	0.0504	0.4908	0.0315	0.0861	0.2919	0.0492
0.0	0.0	0.0	18500.4343	6303.2081	NaN	NaN	0.2541	0.0499	0.504	0.0315	0.0845	0.2819	0.0483
0.0	0.0	0.0	27444.4343	6026.2081	NaN	NaN	0.18	0.0497	0.5139	0.0316	0.0822	0.2746	0.048
0.0	0.0	0.0	23591.4343	2966.2081	NaN	NaN	0.1117	0.0488	0.52	0.0321	0.0815	0.2704	0.0473
0.0	0.0	0.0	23333.4343	6612.2081	NaN	NaN	0.2208	0.0483	0.5339	0.0321	0.08	0.2586	0.0471
0.0	0.0	0.0	23881.4343	7903.2081	NaN	NaN	0.2486	0.0474	0.5384	0.0326	0.0791	0.2557	0.0468
0.0	0.0	0.0	25136.4343	8251.2081	NaN	NaN	0.2471	0.0466	0.5479	0.033	0.0782	0.2479	0.0463
0.0	0.0	0.0	24404.4343	8773.2081	NaN	NaN	0.2644	0.0465	0.552	0.0331	0.077	0.2454	0.046
0.0	0.0	0.0	23336.4343	7770.2081	NaN	NaN	0.2498	0.0461	0.5554	0.0335	0.0758	0.2437	0.0455
0.0	0.0	0.0	24884.4343	7886.2081	NaN	NaN	0.2406	0.0462	0.5614	0.0335	0.0755	0.2378	0.0455
0.0	0.0	0.0	22636.4343	4208.2081	NaN	NaN	0.1568	0.0464	0.5556	0.0338	0.0762	0.2424	0.0456
0.0	0.0	0.0	22167.4343	7524.2081	NaN	NaN	0.2534	0.0466	0.5494	0.034	0.0762	0.2482	0.0456
0.0	0.0	0.0	24398.4343	6565.2081	NaN	NaN	0.212	0.0464	0.5447	0.0342	0.077	0.2519	0.0459
0.0	0.0	0.0	21887.4343	8438.2081	NaN	NaN	0.2783	0.0466	0.541	0.0342	0.0771	0.2555	0.0456
0.0	0.0	0.0	22069.4343	7006.2081	NaN	NaN	0.241	0.047	0.5366	0.0341	0.0773	0.2593	0.0458
0.0	0.0	0.0	21593.4343	4620.2081	NaN	NaN	0.1763	0.0473	0.5321	0.0341	0.0775	0.2634	0.0455
0.0	0.0	0.0	24049.4343	3189.2081	NaN	NaN	0.1171	0.0476	0.5274	0.0341	0.0776	0.2676	0.0457
0.0	0.0	0.0	23395.4343	4591.2081	NaN	NaN	0.164	0.0471	0.5227	0.0347	0.0784	0.2713	0.0458
0.0	0.0	0.0	25732.4343	6162.2081	NaN	NaN	0.1932	0.0471	0.5226	0.0349	0.0782	0.2717	0.0454
0.0	0.0	0.0	23656.4343	3601.2081	NaN	NaN	0.1321	0.048	0.521	0.0348	0.0787	0.2722	0.0453
0.0	0.0	0.0	22545.4343	1944.2081	NaN	NaN	0.0794	0.0485	0.5172	0.0346	0.0782	0.2764	0.045
0.0	0.0	0.0	23793.4343	2556.2081	NaN	NaN	0.097	0.0475	0.5173	0.0349	0.0787	0.2764	0.0452
0.0	0.0	0.0	21962.4343	9158.2081	NaN	NaN	0.2943	0.0459	0.524	0.0352	0.0791	0.2704	0.0455
0.0	0.0	0.0	22943.4343	10912.2081	NaN	NaN	0.3223	0.0455	0.5299	0.0354	0.0786	0.2658	0.0449
0.0	0.0	0.0	23572.4343	4133.2081	NaN	NaN	0.1492	0.0457	0.5346	0.0354	0.0782	0.2615	0.0447
0.0	0.0	0.0	21139.4343	4296.2081	NaN	NaN	0.1689	0.0461	0.5357	0.0353	0.0775	0.2611	0.0443
0.0	0.0	0.0	21469.4343	4781.2081	NaN	NaN	0.1821	0.0456	0.5406	0.0354	0.0773	0.2565	0.0446
0.0	0.0	0.0	27762.4343	8879.2081	NaN	NaN	0.2423	0.0455	0.549	0.0354	0.0763	0.2499	0.0439
0.0	0.0	0.0	23244.4343	4935.2081	NaN	NaN	0.1751	0.046	0.5493	0.0353	0.0762	0.2494	0.0438
0.0	0.0	0.0	23326.4343	9151.2081	NaN	NaN	0.2818	0.0455	0.5531	0.0356	0.0757	0.2464	0.0437
0.0	0.0	0.0	20555.4343	8133.2081	NaN	NaN	0.2835	0.0455	0.5601	0.0355	0.0746	0.2409	0.0434
0.0	0.0	0.0	27656.4343	7014.2081	NaN	NaN	0.2023	0.0455	0.5668	0.0354	0.0737	0.2356	0.043
0.0	0.0	0.0	26276.4343	3298.2081	NaN	NaN	0.1115	0.0461	0.5678	0.0353	0.0735	0.2345	0.0429
0.0	0.0	0.0	20964.4343	6587.2081	NaN	NaN	0.2391	0.0461	0.5705	0.0353	0.0726	0.2331	0.0424
0.0	0.0	0.0	26673.4343	6767.2081	NaN	NaN	0.2024	0.0462	0.5753	0.0352	0.0721	0.2287	0.0426
0.0	0.0	0.0	24398.4343	11963.2081	NaN	NaN	0.329	0.0458	0.5778	0.0353	0.0724	0.2264	0.0423
0.0	0.0	0.0	25209.4343	8991.2081	NaN	NaN	0.2629	0.0469	0.5816	0.0346	0.071	0.2242	0.0417
0.0	0.0	0.0	22491.4343	2684.2081	NaN	NaN	0.1066	0.0478	0.5823	0.034	0.0704	0.2242	0.0412
0.0	0.0	0.0	21956.4343	5093.2081	NaN	NaN	0.1883	0.0485	0.5877	0.0334	0.0693	0.2201	0.0409
0.0	0.0	0.0	22991.4343	5653.2081	NaN	NaN	0.1974	0.0485	0.5837	0.0334	0.0697	0.2236	0.041
0.0	0.0	0.0	25866.4343	5521.2081	NaN	NaN	0.1759	0.0486	0.5853	0.0332	0.0699	0.2226	0.0405
0.0	0.0	0.0	21715.4343	777.2081	NaN	NaN	0.0346	0.0496	0.5814	0.0329	0.0703	0.2252	0.0406
0.0	0.0	0.0	27975.4343	4065.2081	NaN	NaN	0.1269	0.0494	0.5824	0.0328	0.0696	0.2253	0.0406
0.0	0.0	0.0	24303.4343	3152.2081	NaN	NaN	0.1148	0.0488	0.5865	0.0328	0.0701	0.2214	0.0405
0.0	0.0	0.0	23735.4343	6411.2081	NaN	NaN	0.2127	0.0489	0.592	0.0322	0.0696	0.2169	0.0405
0.0	0.0	0.0	26951.4343	6339.2081	NaN	NaN	0.1904	0.0484	0.5932	0.0323	0.0694	0.2162	0.0405
0.0	0.0	0.0	26297.4343	6100.2081	NaN	NaN	0.1883	0.0485	0.603	0.032	0.0681	0.2086	0.0397
0.0	0.0	0.0	25805.4343	7238.2081	NaN	NaN	0.219	0.0493	0.6103	0.0313	0.0664	0.203	0.0397
0.0	0.0	0.0	26589.4343	2466.2081	NaN	NaN	0.0849	0.0488	0.6137	0.0315	0.066	0.2008	0.0392
0.0	0.0	0.0	25253.4343	6116.2081	NaN	NaN	0.195	0.0488	0.6238	0.0314	0.064	0.1932	0.0388
0.0	0.0	0.0	20426.4343	8091.2081	NaN	NaN	0.2837	0.0487	0.629	0.0314	0.0631	0.1893	0.0384
0.0	0.0	0.0	25339.4343	7402.2081	NaN	NaN	0.2261	0.0489	0.6383	0.0313	0.0611	0.1828	0.0377
0.0	0.0	0.0	27316.4343	5439.2081	NaN	NaN	0.1661	0.0494	0.6454	0.0311	0.0601	0.1768	0.0373
0.0	0.0	0.0	21310.4343	6300.2081	NaN	NaN	0.2282	0.05	0.6522	0.0309	0.0583	0.1721	0.0365
0.0	0.0	0.0	28729.4343	5694.2081	NaN	NaN	0.1654	0.0488	0.6606	0.0309	0.0571	0.1661	0.0364
0.0	0.0	0.0	27339.4343	9724.2081	NaN	NaN	0.2624	0.0484	0.6673	0.031	0.0562	0.1616	0.0355
0.0	0.0	0.0	29072.4343	5146.2081	NaN	NaN	0.1504	0.049	0.675	0.0306	0.0545	0.1556	0.0353
0.0	0.0	0.0	24416.4343	11844.2081	NaN	NaN	0.3266	0.0483	0.6796	0.0308	0.0539	0.1527	0.0346
0.0	0.0	0.0	24363.4343	4112.2081	NaN	NaN	0.1444	0.0483	0.6893	0.0302	0.0522	0.1456	0.0343
0.0	0.0	0.0	25036.4343	5719.2081	NaN	NaN	0.186	0.0472	0.6888	0.0307	0.0524	0.1467	0.0342
0.0	0.0	0.0	21172.4343	6032.2081	NaN	NaN	0.2217	0.0468	0.6923	0.0304	0.0521	0.1443	0.0341
0.0	0.0	0.0	23757.4343	9706.2081	NaN	NaN	0.2901	0.0461	0.6926	0.0309	0.0522	0.1442	0.0341
0.0	0.0	0.0	26338.4343	7269.2081	NaN	NaN	0.2163	0.0463	0.6946	0.0306	0.0522	0.1422	0.034
0.0	0.0	0.0	24044.4343	4469.2081	NaN	NaN	0.1567	0.0468	0.6933	0.0306	0.0523	0.1429	0.0341
0.0	0.0	0.0	23759.4343	5064.2081	NaN	NaN	0.1757	0.0468	0.6943	0.0304	0.0522	0.142	0.0342
0.0	0.0	0.0	22837.4343	5137.2081	NaN	NaN	0.1836	0.0468	0.6942	0.0305	0.0525	0.1419	0.0342
0.0	0.0	0.0	21074.4343	6105.2081	NaN	NaN	0.2246	0.0471	0.6934	0.0304	0.0526	0.1422	0.0343
0.0	0.0	0.0	24735.4343	6301.2081	NaN	NaN	0.203	0.0471	0.6916	0.0306	0.0528	0.1435	0.0343
0.0	0.0	0.0	24730.4343	7049.2081	NaN	NaN	0.2218	0.0471	0.692	0.0305	0.0528	0.1434	0.0341
0.0	0.0	0.0	23646.4343	6288.2081	NaN	NaN	0.2101	0.0472	0.6951	0.0302	0.0523	0.1412	0.034
0.0	0.0	0.0	23700.4343	7630.2081	NaN	NaN	0.2435	0.0472	0.696	0.0301	0.0524	0.1404	0.034
0.0	0.0	0.0	23212.4343	6332.2081	NaN	NaN	0.2143	0.0475	0.6973	0.0299	0.052	0.1396	0.0337
0.0	0.0	0.0	23471.4343	8838.2081	NaN	NaN	0.2735	0.0478	0.7014	0.0293	0.0517	0.136	0.0337
0.0	0.0	0.0	23546.4343	4590.2081	NaN	NaN	0.1631	0.0487	0.7025	0.029	0.0512	0.1351	0.0335
0.0	0.0	0.0	22488.4343	6060.2081	NaN	NaN	0.2123	0.0486	0.7039	0.029	0.0507	0.1345	0.0333
0.0	0.0	0.0	25471.4343	11806.2081	NaN	NaN	0.3167	0.0487	0.7098	0.0286	0.0497	0.1304	0.0328
0.0	0.0	0.0	23404.4343	3478.2081	NaN	NaN	0.1294	0.0501	0.7114	0.028	0.0489	0.1289	0.0326
0.0	0.0	0.0	26674.4343	3879.2081	NaN	NaN	0.127	0.0496	0.7165	0.0277	0.0472	0.1269	0.0322
0.0	0.0	0.0	24733.4343	5604.2081	NaN	NaN	0.1847	0.0474	0.7205	0.0279	0.0469	0.1252	0.0321
0.0	0.0	0.0	23685.4343	8367.2081	NaN	NaN	0.261	0.0466	0.7319	0.0273	0.045	0.1177	0.0315
0.0	0.0	0.0	24464.4343	7299.2081	NaN	NaN	0.2298	0.0464	0.7315	0.0274	0.045	0.1179	0.0318
0.0	0.0	0.0	25299.4343	5605.2081	NaN	NaN	0.1814	0.0464	0.7336	0.0274	0.0445	0.1166	0.0315
0.0	0.0	0.0	26680.4343	1933.2081	NaN	NaN	0.0676	0.0463	0.739	0.0269	0.0436	0.1124	0.0318
0.0	0.0	0.0	24226.4343	9798.2081	NaN	NaN	0.288	0.0461	0.7363	0.0274	0.0438	0.1148	0.0316
0.0	0.0	0.0	24083.4343	7258.2081	NaN	NaN	0.2316	0.046	0.7342	0.0275	0.0443	0.1158	0.0322
0.0	0.0	0.0	27843.4343	13640.2081	NaN	NaN	0.3288	0.0454	0.7358	0.0277	0.0443	0.1145	0.0323
0.0	0.0	0.0	22569.4343	7374.2081	NaN	NaN	0.2463	0.0457	0.7375	0.0274	0.0441	0.113	0.0323
0.0	0.0	0.0	27582.4343	10607.2081	NaN	NaN	0.2778	0.045	0.7416	0.0275	0.0437	0.1099	0.0323
0.0	0.0	0.0	21073.4343	6369.2081	NaN	NaN	0.2321	0.045	0.7431	0.0274	0.044	0.1083	0.0322
0.0	0.0	0.0	24530.4343	5121.2081	NaN	NaN	0.1727	0.0446	0.7475	0.0272	0.0437	0.1049	0.0321
0.0	0.0	0.0	29785.4343	6159.2081	NaN	NaN	0.1714	0.0446	0.7469	0.0274	0.0444	0.1044	0.0323
0.0	0.0	0.0	23831.4343	5117.2081	NaN	NaN	0.1768	0.0443	0.7506	0.0272	0.0445	0.1013	0.0321
0.0	0.0	0.0	25249.4343	3270.2081	NaN	NaN	0.1147	0.0443	0.7514	0.0269	0.0453	0.0996	0.0325
0.0	0.0	0.0	24176.4343	9016.2081	NaN	NaN	0.2716	0.0433	0.7523	0.0273	0.0458	0.0991	0.0322
0.0	0.0	0.0	25172.4343	7491.2081	NaN	NaN	0.2293	0.0431	0.7563	0.0266	0.0464	0.095	0.0325
0.0	0.0	0.0	22107.4343	8695.2081	NaN	NaN	0.2823	0.0433	0.7521	0.0268	0.0477	0.0974	0.0328
0.0	0.0	0.0	24994.4343	8511.2081	NaN	NaN	0.254	0.0438	0.7532	0.0264	0.0483	0.0953	0.0329
0.0	0.0	0.0	25180.4343	4473.2081	NaN	NaN	0.1508	0.0457	0.7492	0.0261	0.0499	0.0955	0.0335
0.0	0.0	0.0	21526.4343	2882.2081	NaN	NaN	0.1181	0.0479	0.7451	0.0259	0.0507	0.0967	0.0336
0.0	0.0	0.0	25297.4343	4685.2081	NaN	NaN	0.1563	0.0501	0.7374	0.0263	0.0522	0.1003	0.0337
0.0	0.0	0.0	28341.4343	3390.2081	NaN	NaN	0.1068	0.0517	0.7311	0.0267	0.0539	0.1025	0.034
0.0	0.0	0.0	23850.4343	6203.2081	NaN	NaN	0.2064	0.0537	0.7205	0.0271	0.0561	0.1081	0.0344
0.0	0.0	0.0	23760.4343	2894.2081	NaN	NaN	0.1086	0.0543	0.7108	0.0276	0.0582	0.1141	0.0349
0.0	0.0	0.0	26828.4343	3233.2081	NaN	NaN	0.1076	0.0542	0.706	0.028	0.059	0.1177	0.0351
0.0	0.0	0.0	22021.4343	4783.2081	NaN	NaN	0.1784	0.0555	0.6941	0.0285	0.0611	0.1252	0.0355
0.0	0.0	0.0	21288.4343	2187.2081	NaN	NaN	0.0932	0.0583	0.6792	0.0288	0.0635	0.1341	0.036
0.0	0.0	0.0	21979.4343	5589.2081	NaN	NaN	0.2027	0.0596	0.663	0.0295	0.0661	0.1452	0.0366
0.0	0.0	0.0	22287.4343	5327.2081	NaN	NaN	0.1929	0.0626	0.6432	0.0301	0.0683	0.159	0.0368
0.0	0.0	0.0	23720.4343	3247.2081	NaN	NaN	0.1204	0.064	0.6151	0.031	0.071	0.1811	0.0379
0.0	0.0	0.0	24939.4343	5845.2081	NaN	NaN	0.1899	0.061	0.5897	0.032	0.0731	0.2049	0.0393
0.0	0.0	0.0	29946.4343	5154.2081	NaN	NaN	0.1468	0.059	0.5679	0.0322	0.076	0.2243	0.0405
0.0	0.0	0.0	26860.4343	4665.2081	NaN	NaN	0.148	0.0586	0.5403	0.032	0.0791	0.2487	0.0413
0.0	0.0	0.0	21059.4343	4801.2081	NaN	NaN	0.1857	0.0574	0.5134	0.0316	0.083	0.2721	0.0425
0.0	0.0	0.0	19225.4343	4043.2081	NaN	NaN	0.1738	0.0562	0.4925	0.0311	0.0864	0.2901	0.0438
0.0	0.0	0.0	24045.4343	4047.2081	NaN	NaN	0.1441	0.0543	0.471	0.0305	0.0881	0.3113	0.0448
0.0	0.0	0.0	21984.4343	4881.2081	NaN	NaN	0.1817	0.0523	0.4571	0.03	0.0923	0.3218	0.0466
0.0	0.0	0.0	18945.4343	2548.2081	NaN	NaN	0.1186	0.051	0.4444	0.0297	0.0949	0.3326	0.0473
0.0	0.0	0.0	22610.4343	8409.2081	NaN	NaN	0.2711	0.0492	0.4355	0.0298	0.0987	0.3385	0.0483
0.0	0.0	0.0	25506.4343	5317.2081	NaN	NaN	0.1725	0.049	0.4305	0.0301	0.1013	0.3408	0.0484
0.0	0.0	0.0	24061.4343	8447.2081	NaN	NaN	0.2598	0.0496	0.425	0.0301	0.1032	0.3434	0.0487
0.0	0.0	0.0	25469.4343	9681.2081	NaN	NaN	0.2754	0.0496	0.4179	0.0306	0.1049	0.3482	0.0489
0.0	0.0	0.0	24948.4343	6567.2081	NaN	NaN	0.2084	0.0499	0.4158	0.0306	0.1061	0.3489	0.0486
0.0	0.0	0.0	21953.4343	5448.2081	NaN	NaN	0.1988	0.0505	0.4105	0.0304	0.1067	0.3533	0.0486
0.0	0.0	0.0	24935.4343	5532.2081	NaN	NaN	0.1816	0.0503	0.4037	0.0307	0.1069	0.3598	0.0487
0.0	0.0	0.0	22324.4343	8105.2081	NaN	NaN	0.2664	0.0503	0.4012	0.0307	0.108	0.3612	0.0486
0.0	0.0	0.0	21867.4343	6296.2081	NaN	NaN	0.2236	0.0506	0.3966	0.0306	0.1078	0.3657	0.0487
0.0	0.0	0.0	21175.4343	6235.2081	NaN	NaN	0.2275	0.0504	0.3908	0.0309	0.108	0.3713	0.0486
0.0	0.0	0.0	21289.4343	6115.2081	NaN	NaN	0.2231	0.0504	0.3887	0.0307	0.1088	0.3726	0.0488
0.0	0.0	0.0	19960.4343	3585.2081	NaN	NaN	0.1523	0.0508	0.3852	0.0307	0.1094	0.3752	0.0488
0.0	0.0	0.0	27458.4343	4273.2081	NaN	NaN	0.1347	0.0506	0.3808	0.0305	0.1096	0.3795	0.049
0.0	0.0	0.0	20996.4343	3895.2081	NaN	NaN	0.1565	0.0511	0.3813	0.0308	0.1102	0.3778	0.0489
0.0	0.0	0.0	24596.4343	4571.2081	NaN	NaN	0.1567	0.0506	0.3767	0.0306	0.1095	0.3835	0.0492
0.0	0.0	0.0	24348.4343	9536.2081	NaN	NaN	0.2814	0.051	0.38	0.0306	0.1109	0.3784	0.0491
0.0	0.0	0.0	24116.4343	1950.2081	NaN	NaN	0.0748	0.0511	0.376	0.0306	0.1104	0.3826	0.0493
0.0	0.0	0.0	23303.4343	5803.2081	NaN	NaN	0.1994	0.0502	0.3706	0.031	0.1106	0.388	0.0496
0.0	0.0	0.0	21469.4343	5929.2081	NaN	NaN	0.2164	0.0486	0.3625	0.0314	0.113	0.394	0.0506
0.0	0.0	0.0	24348.4343	6650.2081	NaN	NaN	0.2145	0.047	0.3522	0.0317	0.1142	0.4033	0.0516
0.0	0.0	0.0	19466.4343	5105.2081	NaN	NaN	0.2078	0.0456	0.3426	0.0321	0.1146	0.4128	0.0522
0.0	0.0	0.0	19544.4343	9708.2081	NaN	NaN	0.3319	0.0451	0.3398	0.0324	0.1157	0.4144	0.0527
0.0	0.0	0.0	24198.4343	5556.2081	NaN	NaN	0.1867	0.0451	0.3367	0.0322	0.1152	0.4185	0.0523
0.0	0.0	0.0	27199.4343	7646.2081	NaN	NaN	0.2194	0.0453	0.3327	0.0321	0.1159	0.4216	0.0524
0.0	0.0	0.0	21972.4343	5699.2081	NaN	NaN	0.206	0.0458	0.3313	0.0322	0.1159	0.423	0.0519
0.0	0.0	0.0	22716.4343	6827.2081	NaN	NaN	0.2311	0.0461	0.3291	0.0319	0.1153	0.4261	0.0515
0.0	0.0	0.0	23756.4343	8325.2081	NaN	NaN	0.2595	0.0462	0.3267	0.0318	0.1159	0.4281	0.0513
0.0	0.0	0.0	23178.4343	4443.2081	NaN	NaN	0.1609	0.0471	0.3276	0.0315	0.1168	0.4257	0.0513
0.0	0.0	0.0	19160.4343	5119.2081	NaN	NaN	0.2108	0.0477	0.3252	0.0314	0.1149	0.4298	0.0509
0.0	0.0	0.0	25115.4343	5388.2081	NaN	NaN	0.1766	0.0477	0.3271	0.0314	0.1155	0.4277	0.0508
0.0	0.0	0.0	24041.4343	6903.2081	NaN	NaN	0.2231	0.0486	0.3306	0.0312	0.1155	0.4232	0.051
0.0	0.0	0.0	21537.4343	5458.2081	NaN	NaN	0.2022	0.0488	0.3305	0.031	0.114	0.425	0.0507
0.0	0.0	0.0	22516.4343	3039.2081	NaN	NaN	0.1189	0.0489	0.3344	0.0313	0.1147	0.4199	0.0508
0.0	0.0	0.0	22609.4343	5119.2081	NaN	NaN	0.1846	0.0491	0.3367	0.0311	0.114	0.4183	0.0508
0.0	0.0	0.0	28008.4343	5867.2081	NaN	NaN	0.1732	0.0486	0.3394	0.031	0.114	0.416	0.051
0.0	0.0	0.0	20408.4343	9218.2081	NaN	NaN	0.3111	0.0492	0.3447	0.0311	0.1145	0.4097	0.0508
0.0	0.0	0.0	19611.4343	7253.2081	NaN	NaN	0.27	0.0491	0.3452	0.031	0.1131	0.411	0.0507
0.0	0.0	0.0	25033.4343	4891.2081	NaN	NaN	0.1635	0.0492	0.349	0.0312	0.1134	0.407	0.0503
0.0	0.0	0.0	24473.4343	8236.2081	NaN	NaN	0.2518	0.0492	0.347	0.0308	0.1133	0.4093	0.0504
0.0	0.0	0.0	26243.4343	6291.2081	NaN	NaN	0.1934	0.0492	0.3515	0.0311	0.1137	0.4043	0.0502
0.0	0.0	0.0	18376.4343	1430.2081	NaN	NaN	0.0722	0.0499	0.3506	0.0309	0.1133	0.4053	0.05
0.0	0.0	0.0	27893.4343	6203.2081	NaN	NaN	0.1819	0.0495	0.3504	0.031	0.1124	0.4069	0.0499
0.0	0.0	0.0	23024.4343	4436.2081	NaN	NaN	0.1615	0.0496	0.3529	0.0311	0.1141	0.4022	0.0501
0.0	0.0	0.0	20575.4343	4405.2081	NaN	NaN	0.1763	0.0499	0.354	0.0306	0.1123	0.4033	0.05
0.0	0.0	0.0	23244.4343	3347.2081	NaN	NaN	0.1259	0.0495	0.3568	0.031	0.1129	0.3998	0.05
0.0	0.0	0.0	23489.4343	8213.2081	NaN	NaN	0.2591	0.0501	0.3599	0.0308	0.1129	0.3962	0.0501
0.0	0.0	0.0	21996.4343	3563.2081	NaN	NaN	0.1394	0.0501	0.3619	0.0307	0.1122	0.3948	0.0502
0.0	0.0	0.0	23252.4343	5683.2081	NaN	NaN	0.1964	0.0508	0.3678	0.0308	0.1127	0.3875	0.0505
0.0	0.0	0.0	22302.4343	3873.2081	NaN	NaN	0.148	0.0506	0.371	0.0312	0.1114	0.3854	0.0503
0.0	0.0	0.0	19918.4343	5129.2081	NaN	NaN	0.2048	0.0513	0.3791	0.0312	0.1114	0.3766	0.0504
0.0	0.0	0.0	20558.4343	4608.2081	NaN	NaN	0.1831	0.0515	0.381	0.0314	0.1097	0.3762	0.0503
0.0	0.0	0.0	27127.4343	5239.2081	NaN	NaN	0.1619	0.052	0.3899	0.0318	0.1093	0.3671	0.0499
0.0	0.0	0.0	20550.4343	4737.2081	NaN	NaN	0.1873	0.0532	0.3951	0.0318	0.1073	0.3631	0.0495
0.0	0.0	0.0	22856.4343	7381.2081	NaN	NaN	0.2441	0.0531	0.3973	0.0317	0.1066	0.3615	0.0497
0.0	0.0	0.0	23230.4343	6974.2081	NaN	NaN	0.2309	0.0536	0.4041	0.0318	0.1068	0.3545	0.0492
0.0	0.0	0.0	25164.4343	4343.2081	NaN	NaN	0.1472	0.0542	0.406	0.0315	0.1058	0.3533	0.0493
0.0	0.0	0.0	25824.4343	3983.2081	NaN	NaN	0.1336	0.0546	0.4083	0.0319	0.1049	0.3513	0.049
0.0	0.0	0.0	23122.4343	4183.2081	NaN	NaN	0.1532	0.0553	0.413	0.0317	0.1043	0.3468	0.0488
0.0	0.0	0.0	24074.4343	3642.2081	NaN	NaN	0.1314	0.0559	0.4133	0.0317	0.1034	0.3471	0.0486
0.0	0.0	0.0	20655.4343	3623.2081	NaN	NaN	0.1492	0.0558	0.4138	0.0315	0.1038	0.3463	0.0489
0.0	0.0	0.0	20782.4343	6372.2081	NaN	NaN	0.2347	0.0558	0.4133	0.031	0.1042	0.3466	0.0491
0.0	0.0	0.0	26502.4343	3781.2081	NaN	NaN	0.1249	0.0548	0.4122	0.0312	0.1044	0.3477	0.0498
0.0	0.0	0.0	22829.4343	7523.2081	NaN	NaN	0.2479	0.0547	0.4191	0.0314	0.1041	0.3421	0.0487
0.0	0.0	0.0	19437.4343	3907.2081	NaN	NaN	0.1674	0.0563	0.4214	0.0311	0.1029	0.34	0.0483
0.0	0.0	0.0	23083.4343	2338.2081	NaN	NaN	0.092	0.0566	0.4176	0.0308	0.1022	0.345	0.0479
0.0	0.0	0.0	22558.4343	4294.2081	NaN	NaN	0.1599	0.0563	0.4163	0.0301	0.1039	0.3449	0.0484
0.0	0.0	0.0	26518.4343	4731.2081	NaN	NaN	0.1514	0.0561	0.4139	0.0301	0.1046	0.3463	0.0491
0.0	0.0	0.0	24325.4343	10502.2081	NaN	NaN	0.3015	0.0547	0.4117	0.0305	0.1051	0.3486	0.0494
0.0	0.0	0.0	22741.4343	9191.2081	NaN	NaN	0.2878	0.0552	0.4179	0.0304	0.1064	0.341	0.0491
0.0	0.0	0.0	25680.4343	3718.2081	NaN	NaN	0.1265	0.0556	0.4145	0.0301	0.1049	0.3459	0.049
0.0	0.0	0.0	22835.4343	6122.2081	NaN	NaN	0.2114	0.0552	0.417	0.0304	0.1059	0.3427	0.0487
0.0	0.0	0.0	20774.4343	5287.2081	NaN	NaN	0.2029	0.0559	0.4181	0.0303	0.1059	0.341	0.0488
0.0	0.0	0.0	26783.4343	9280.2081	NaN	NaN	0.2573	0.0557	0.4156	0.0304	0.1052	0.3449	0.0482
0.0	0.0	0.0	27632.4343	3762.2081	NaN	NaN	0.1198	0.0559	0.4174	0.0306	0.1065	0.3412	0.0485
0.0	0.0	0.0	26967.4343	6759.2081	NaN	NaN	0.2004	0.0562	0.4148	0.0304	0.1054	0.345	0.0481
0.0	0.0	0.0	24452.4343	5509.2081	NaN	NaN	0.1839	0.0555	0.4156	0.0306	0.1063	0.3435	0.0485
0.0	0.0	0.0	24149.4343	4616.2081	NaN	NaN	0.1605	0.0555	0.4155	0.0305	0.1075	0.3419	0.0492
0.0	0.0	0.0	22002.4343	7011.2081	NaN	NaN	0.2417	0.0546	0.4139	0.0305	0.1072	0.3448	0.0489
0.0	0.0	0.0	24246.4343	5173.2081	NaN	NaN	0.1758	0.0549	0.4149	0.0304	0.1088	0.3415	0.0495
0.0	0.0	0.0	25170.4343	1815.2081	NaN	NaN	0.0673	0.0547	0.412	0.0303	0.1071	0.3468	0.0492
0.0	0.0	0.0	24075.4343	7271.2081	NaN	NaN	0.232	0.0548	0.4147	0.0302	0.1086	0.3421	0.0495
0.0	0.0	0.0	22397.4343	4595.2081	NaN	NaN	0.1702	0.0552	0.4121	0.0299	0.108	0.3452	0.0497
0.0	0.0	0.0	21401.4343	4033.2081	NaN	NaN	0.1586	0.0551	0.4136	0.03	0.1077	0.3441	0.0496
0.0	0.0	0.0	23983.4343	8774.2081	NaN	NaN	0.2679	0.0552	0.4118	0.0298	0.1087	0.344	0.0505
0.0	0.0	0.0	27432.4343	3675.2081	NaN	NaN	0.1181	0.0557	0.4123	0.0296	0.1073	0.3451	0.0499
0.0	0.0	0.0	21130.4343	4114.2081	NaN	NaN	0.163	0.0571	0.4147	0.0294	0.1069	0.3416	0.0503
0.0	0.0	0.0	24052.4343	3027.2081	NaN	NaN	0.1118	0.0566	0.4074	0.0297	0.1061	0.3487	0.0515
0.0	0.0	0.0	24906.4343	5096.2081	NaN	NaN	0.1699	0.0566	0.4095	0.03	0.106	0.3467	0.0513
0.0	0.0	0.0	26984.4343	5647.2081	NaN	NaN	0.1731	0.0581	0.4056	0.0295	0.105	0.3488	0.0531
0.0	0.0	0.0	25452.4343	1725.2081	NaN	NaN	0.0635	0.0567	0.3986	0.0305	0.1039	0.3568	0.0534
0.0	0.0	0.0	24400.4343	7915.2081	NaN	NaN	0.2449	0.057	0.3986	0.0303	0.1041	0.3554	0.0547
0.0	0.0	0.0	27864.4343	6982.2081	NaN	NaN	0.2004	0.0558	0.3911	0.0309	0.1028	0.3634	0.056
0.0	0.0	0.0	25033.4343	6950.2081	NaN	NaN	0.2173	0.0548	0.3887	0.0313	0.1033	0.3657	0.0562
0.0	0.0	0.0	21626.4343	6981.2081	NaN	NaN	0.244	0.0546	0.3815	0.0312	0.1029	0.3723	0.0575
0.0	0.0	0.0	26854.4343	2040.2081	NaN	NaN	0.0706	0.0533	0.3731	0.0316	0.1018	0.3827	0.0575
0.0	0.0	0.0	24562.4343	2584.2081	NaN	NaN	0.0952	0.053	0.3698	0.0314	0.1018	0.3857	0.0584
0.0	0.0	0.0	27392.4343	6865.2081	NaN	NaN	0.2004	0.0514	0.3601	0.0317	0.1014	0.3957	0.0596
0.0	0.0	0.0	20334.4343	6322.2081	NaN	NaN	0.2372	0.0501	0.3571	0.0324	0.1019	0.3988	0.0596
0.0	0.0	0.0	24698.4343	6793.2081	NaN	NaN	0.2157	0.0493	0.3489	0.0321	0.1012	0.4083	0.0601
0.0	0.0	0.0	25475.4343	1527.2081	NaN	NaN	0.0566	0.0481	0.3433	0.0325	0.1014	0.4144	0.0602
0.0	0.0	0.0	26247.4343	1598.2081	NaN	NaN	0.0574	0.0477	0.3384	0.0325	0.1011	0.4197	0.0607
0.0	0.0	0.0	24170.4343	5594.2081	NaN	NaN	0.1879	0.0462	0.3332	0.0328	0.1012	0.4254	0.0612
0.0	0.0	0.0	24924.4343	3913.2081	NaN	NaN	0.1357	0.0457	0.3297	0.0332	0.102	0.4278	0.0617
0.0	0.0	0.0	27423.4343	7036.2081	NaN	NaN	0.2042	0.0448	0.3214	0.033	0.1006	0.4381	0.062
0.0	0.0	0.0	24789.4343	2456.2081	NaN	NaN	0.0902	0.0447	0.3191	0.0335	0.1015	0.4387	0.0625
0.0	0.0	0.0	26072.4343	6441.2081	NaN	NaN	0.1981	0.0443	0.3119	0.0333	0.0997	0.4479	0.0629
0.0	0.0	0.0	23849.4343	4926.2081	NaN	NaN	0.1712	0.0436	0.3083	0.0338	0.1007	0.4498	0.0639
0.0	0.0	0.0	24012.4343	6412.2081	NaN	NaN	0.2108	0.0434	0.3017	0.0336	0.0996	0.4573	0.0645
0.0	0.0	0.0	22464.4343	15027.2081	NaN	NaN	0.4008	0.0424	0.2961	0.0342	0.0991	0.4621	0.0661
0.0	0.0	0.0	24470.4343	9635.2081	NaN	NaN	0.2825	0.0417	0.2919	0.0345	0.0981	0.4669	0.0669
0.0	0.0	0.0	24059.4343	6471.2081	NaN	NaN	0.212	0.0421	0.2876	0.0342	0.0957	0.4734	0.067
0.0	0.0	0.0	27298.4343	3906.2081	NaN	NaN	0.1252	0.042	0.2814	0.0344	0.0948	0.4782	0.0693
0.0	0.0	0.0	27575.4343	4611.2081	NaN	NaN	0.1433	0.0405	0.276	0.0352	0.0935	0.485	0.0699
0.0	0.0	0.0	22352.4343	7167.2081	NaN	NaN	0.2428	0.0402	0.273	0.0351	0.0933	0.4864	0.072
0.0	0.0	0.0	28348.4343	7922.2081	NaN	NaN	0.2184	0.039	0.2666	0.0357	0.0918	0.4943	0.0726
0.0	0.0	0.0	21324.4343	2605.2081	NaN	NaN	0.1089	0.0391	0.2683	0.036	0.0915	0.4932	0.0718
0.0	0.0	0.0	21248.4343	3443.2081	NaN	NaN	0.1394	0.0395	0.264	0.0352	0.0908	0.4972	0.0733
0.0	0.0	0.0	25532.4343	6819.2081	NaN	NaN	0.2108	0.0375	0.2602	0.0361	0.0912	0.5015	0.0736
0.0	0.0	0.0	20069.4343	4354.2081	NaN	NaN	0.1783	0.0378	0.2629	0.0361	0.0925	0.4957	0.075
0.0	0.0	0.0	25272.4343	7773.2081	NaN	NaN	0.2352	0.0365	0.2539	0.0361	0.0908	0.5066	0.0761
0.0	0.0	0.0	22902.4343	6436.2081	NaN	NaN	0.2194	0.0358	0.2564	0.0371	0.0926	0.502	0.0762
0.0	0.0	0.0	21995.4343	4658.2081	NaN	NaN	0.1748	0.0367	0.2536	0.0362	0.0912	0.5044	0.0778
0.0	0.0	0.0	23255.4343	5731.2081	NaN	NaN	0.1977	0.0353	0.251	0.0373	0.0912	0.5078	0.0774
0.0	0.0	0.0	23808.4343	7853.2081	NaN	NaN	0.248	0.0357	0.2551	0.0375	0.0928	0.5004	0.0785
0.0	0.0	0.0	24190.4343	10637.2081	NaN	NaN	0.3054	0.0355	0.2499	0.0372	0.0905	0.5092	0.0778
0.0	0.0	0.0	24667.4343	3159.2081	NaN	NaN	0.1135	0.0356	0.255	0.0378	0.0919	0.5019	0.0778
0.0	0.0	0.0	20813.4343	6758.2081	NaN	NaN	0.2451	0.0363	0.2514	0.0373	0.0911	0.5051	0.0789
0.0	0.0	0.0	25701.4343	7768.2081	NaN	NaN	0.2321	0.0352	0.2499	0.0377	0.0907	0.5078	0.0786
0.0	0.0	0.0	22002.4343	8369.2081	NaN	NaN	0.2756	0.0356	0.2528	0.0377	0.0927	0.501	0.0802
0.0	0.0	0.0	22723.4343	5340.2081	NaN	NaN	0.1903	0.0354	0.2494	0.0375	0.0906	0.5076	0.0796
0.0	0.0	0.0	22636.4343	3909.2081	NaN	NaN	0.1473	0.0352	0.252	0.0379	0.0927	0.5017	0.0806
0.0	0.0	0.0	20845.4343	5960.2081	NaN	NaN	0.2223	0.0353	0.2506	0.0376	0.091	0.5058	0.0798
0.0	0.0	0.0	23154.4343	4817.2081	NaN	NaN	0.1722	0.0347	0.2512	0.0377	0.0925	0.5029	0.0809
0.0	0.0	0.0	21696.4343	8942.2081	NaN	NaN	0.2919	0.034	0.2501	0.0379	0.0926	0.5053	0.0801
0.0	0.0	0.0	23532.4343	8079.2081	NaN	NaN	0.2556	0.0343	0.2541	0.038	0.0935	0.5002	0.0799
0.0	0.0	0.0	23537.4343	6845.2081	NaN	NaN	0.2253	0.035	0.251	0.0376	0.0931	0.5027	0.0805
0.0	0.0	0.0	22537.4343	4239.2081	NaN	NaN	0.1583	0.0352	0.2535	0.0381	0.093	0.5006	0.0796
0.0	0.0	0.0	21128.4343	5329.2081	NaN	NaN	0.2014	0.0364	0.256	0.038	0.0935	0.4956	0.0805
0.0	0.0	0.0	28201.4343	3880.2081	NaN	NaN	0.1209	0.0362	0.2551	0.0383	0.0913	0.4994	0.0797
0.0	0.0	0.0	27445.4343	7349.2081	NaN	NaN	0.2112	0.0364	0.2591	0.0389	0.0926	0.4927	0.0803
0.0	0.0	0.0	24737.4343	7400.2081	NaN	NaN	0.2303	0.0363	0.2583	0.0389	0.0909	0.4957	0.0799
0.0	0.0	0.0	27583.4343	8551.2081	NaN	NaN	0.2366	0.0358	0.262	0.04	0.0919	0.4895	0.0808
0.0	0.0	0.0	24971.4343	10310.2081	NaN	NaN	0.2922	0.0354	0.2603	0.0402	0.0917	0.4908	0.0815
0.0	0.0	0.0	23232.4343	7554.2081	NaN	NaN	0.2454	0.0354	0.2643	0.0408	0.0915	0.4871	0.0809
0.0	0.0	0.0	23301.4343	4471.2081	NaN	NaN	0.161	0.036	0.2684	0.0413	0.0899	0.4844	0.08
0.0	0.0	0.0	24633.4343	4312.2081	NaN	NaN	0.149	0.0364	0.2752	0.0422	0.0887	0.4795	0.0781
0.0	0.0	0.0	26343.4343	4166.2081	NaN	NaN	0.1366	0.0372	0.2848	0.0427	0.0879	0.471	0.0764
0.0	0.0	0.0	24615.4343	7703.2081	NaN	NaN	0.2384	0.0376	0.2915	0.0434	0.0865	0.4671	0.0739
0.0	0.0	0.0	22489.4343	5248.2081	NaN	NaN	0.1892	0.0378	0.2998	0.0439	0.087	0.4583	0.0733
0.0	0.0	0.0	24377.4343	8902.2081	NaN	NaN	0.2675	0.0383	0.3047	0.0441	0.0862	0.4538	0.0729
0.0	0.0	0.0	26263.4343	6047.2081	NaN	NaN	0.1872	0.038	0.3084	0.0445	0.0856	0.4523	0.0712
0.0	0.0	0.0	23054.4343	6444.2081	NaN	NaN	0.2185	0.0393	0.3144	0.0435	0.0864	0.4473	0.0692
0.0	0.0	0.0	22264.4343	7341.2081	NaN	NaN	0.248	0.0399	0.3122	0.0423	0.0841	0.4545	0.067
0.0	0.0	0.0	27070.4343	6248.2081	NaN	NaN	0.1875	0.0402	0.3177	0.042	0.0853	0.4494	0.0655
0.0	0.0	0.0	22426.4343	3844.2081	NaN	NaN	0.1463	0.0416	0.3159	0.0406	0.0842	0.4527	0.065
0.0	0.0	0.0	27292.4343	4654.2081	NaN	NaN	0.1457	0.0414	0.3138	0.0406	0.0837	0.4558	0.0647
0.0	0.0	0.0	25105.4343	4893.2081	NaN	NaN	0.1631	0.0417	0.3149	0.0408	0.0845	0.4526	0.0655
0.0	0.0	0.0	24853.4343	4233.2081	NaN	NaN	0.1455	0.0422	0.3128	0.0406	0.083	0.4557	0.0656
0.0	0.0	0.0	24571.4343	5613.2081	NaN	NaN	0.186	0.0424	0.3118	0.041	0.0834	0.4556	0.0658
0.0	0.0	0.0	17755.4343	1650.2081	NaN	NaN	0.085	0.0433	0.3121	0.0411	0.0828	0.4549	0.0657
0.0	0.0	0.0	18842.4343	6809.2081	NaN	NaN	0.2654	0.0429	0.3085	0.0413	0.0825	0.4583	0.0664
0.0	0.0	0.0	24057.4343	8347.2081	NaN	NaN	0.2576	0.042	0.3096	0.0424	0.0837	0.4546	0.0677
0.0	0.0	0.0	25177.4343	5186.2081	NaN	NaN	0.1708	0.0414	0.3083	0.0431	0.0831	0.4563	0.0678
0.0	0.0	0.0	27056.4343	4945.2081	NaN	NaN	0.1545	0.0407	0.3085	0.0437	0.0835	0.4549	0.0687
0.0	0.0	0.0	21083.4343	8279.2081	NaN	NaN	0.282	0.0399	0.309	0.0442	0.0833	0.4545	0.0692
0.0	0.0	0.0	26131.4343	7462.2081	NaN	NaN	0.2221	0.0392	0.3088	0.0441	0.0828	0.4556	0.0696
0.0	0.0	0.0	24237.4343	5982.2081	NaN	NaN	0.198	0.0388	0.3103	0.0444	0.0827	0.4532	0.0707
0.0	0.0	0.0	26618.4343	5618.2081	NaN	NaN	0.1743	0.0382	0.3082	0.0446	0.0812	0.4562	0.0715
0.0	0.0	0.0	24284.4343	4993.2081	NaN	NaN	0.1705	0.0372	0.3075	0.045	0.0816	0.455	0.0737
0.0	0.0	0.0	25922.4343	6229.2081	NaN	NaN	0.1937	0.0358	0.3045	0.0456	0.0812	0.458	0.0749
0.0	0.0	0.0	22684.4343	5313.2081	NaN	NaN	0.1898	0.0344	0.3016	0.0465	0.0827	0.4572	0.0776
0.0	0.0	0.0	20892.4343	4636.2081	NaN	NaN	0.1816	0.0335	0.2973	0.0478	0.0825	0.4601	0.0788
0.0	0.0	0.0	20829.4343	6061.2081	NaN	NaN	0.2254	0.0331	0.2954	0.05	0.0831	0.4558	0.0827
0.0	0.0	0.0	23845.4343	7286.2081	NaN	NaN	0.234	0.032	0.2879	0.0515	0.0819	0.4627	0.084
0.0	0.0	0.0	25025.4343	4195.2081	NaN	NaN	0.1436	0.0319	0.2878	0.053	0.0823	0.4557	0.0892
0.0	0.0	0.0	22542.4343	7151.2081	NaN	NaN	0.2408	0.032	0.2816	0.0556	0.0804	0.4597	0.0907
0.0	0.0	0.0	20114.4343	3687.2081	NaN	NaN	0.1549	0.033	0.2847	0.0571	0.0813	0.4457	0.0982
0.0	0.0	0.0	23894.4343	5178.2081	NaN	NaN	0.1781	0.0336	0.2759	0.0575	0.0782	0.4577	0.0972
0.0	0.0	0.0	24515.4343	5346.2081	NaN	NaN	0.179	0.0348	0.2813	0.056	0.0788	0.4464	0.1026
0.0	0.0	0.0	24014.4343	2613.2081	NaN	NaN	0.0981	0.034	0.2662	0.0542	0.0738	0.4733	0.0986
0.0	0.0	0.0	21295.4343	5975.2081	NaN	NaN	0.2191	0.0338	0.2836	0.0539	0.0742	0.4584	0.0962
0.0	0.0	0.0	25422.4343	6927.2081	NaN	NaN	0.2141	0.0427	0.3293	0.0548	0.0712	0.3986	0.1034
0.0	0.0	0.0	22084.4343	5287.2081	NaN	NaN	0.1932	0.068	0.2901	0.0526	0.0588	0.4443	0.0861
0.0	0.0	0.0	3443.4343	1223.2081	NaN	NaN	0.2621	0.7426	0.1202	0.0224	0.021	0.0515	0.0423
0.0	0.0	0.0	-585.5657	1577.2081	NaN	NaN	1.3	0.8768	0.0318	0.0199	0.0223	0.0238	0.0254
0.0	0.0	0.0	-428.5657	1190.2081	NaN	NaN	1.3	0.8932	0.0263	0.0192	0.0211	0.0204	0.0197
0.0	0.0	0.0	-2516.5657	4649.2081	NaN	NaN	1.3	0.8901	0.0268	0.0199	0.0221	0.0211	0.0199
0.0	0.0	0.0	-4253.5657	4308.2081	NaN	NaN	1.3	0.8889	0.0272	0.0201	0.0226	0.0211	0.02
0.0	0.0	0.0	-2236.5657	3561.2081	NaN	NaN	1.3	0.8884	0.027	0.0204	0.0229	0.0211	0.0202
0.0	0.0	0.0	-804.5657	307.2081	NaN	NaN	-0.3	0.887	0.0271	0.0207	0.0231	0.0215	0.0207
0.0	0.0	0.0	-1296.5657	341.2081	NaN	NaN	-0.3	0.8859	0.027	0.0211	0.023	0.0217	0.0213
0.0	0.0	0.0	-1834.5657	3652.2081	NaN	NaN	1.3	0.8857	0.0268	0.0212	0.0229	0.0218	0.0216
0.0	0.0	0.0	-834.5657	3431.2081	NaN	NaN	1.3	0.8867	0.0263	0.0212	0.0225	0.0217	0.0216
0.0	0.0	0.0	-2380.5657	1957.2081	NaN	NaN	-0.3	0.887	0.0263	0.0213	0.0223	0.0216	0.0216
0.0	0.0	0.0	-2034.5657	3067.2081	NaN	NaN	1.3	0.8866	0.0264	0.0214	0.0222	0.0217	0.0216
0.0	0.0	0.0	-1279.5657	1284.2081	NaN	NaN	1.3	0.8856	0.0267	0.0217	0.0224	0.022	0.0217
0.0	0.0	0.0	-1664.5657	1237.2081	NaN	NaN	-0.3	0.8852	0.0266	0.0218	0.0226	0.0223	0.0216
0.0	0.0	0.0	-1557.5657	3133.2081	NaN	NaN	1.3	0.8855	0.0264	0.0217	0.0227	0.0224	0.0214
0.0	0.0	0.0	-1479.5657	-0.7919	NaN	NaN	0.0005	0.8854	0.0264	0.0217	0.0228	0.0225	0.0213
0.0	0.0	0.0	-2070.5657	-2472.7919	NaN	NaN	0.5443	0.8859	0.0262	0.0215	0.0227	0.0225	0.0212
0.0	0.0	0.0	-1018.5657	1510.2081	NaN	NaN	1.3	0.8866	0.0262	0.0214	0.0225	0.0224	0.0209
0.0	0.0	0.0	-1512.5657	-114.7919	NaN	NaN	0.0705	0.8873	0.0264	0.0212	0.0223	0.0222	0.0207
0.0	0.0	0.0	-1749.5657	2704.2081	NaN	NaN	1.3	0.8881	0.0263	0.0211	0.0221	0.022	0.0204
0.0	0.0	0.0	-3149.5657	1074.2081	NaN	NaN	-0.3	0.8885	0.0263	0.021	0.022	0.0219	0.0202
0.0	0.0	0.0	-3846.5657	4966.2081	NaN	NaN	1.3	0.8892	0.0262	0.021	0.022	0.0217	0.02
0.0	0.0	0.0	-2092.5657	-250.7919	NaN	NaN	0.107	0.8894	0.0264	0.0209	0.0219	0.0215	0.0198
0.0	0.0	0.0	-697.5657	4544.2081	NaN	NaN	1.1813	0.8892	0.0264	0.0212	0.022	0.0214	0.0198
0.0	0.0	0.0	-1190.5657	4129.2081	NaN	NaN	1.3	0.8887	0.0268	0.0214	0.0221	0.0213	0.0197
0.0	0.0	0.0	-2782.5657	2302.2081	NaN	NaN	-0.3	0.8893	0.0267	0.0215	0.0219	0.021	0.0195
0.0	0.0	0.0	-296.5657	3868.2081	NaN	NaN	1.083	0.8899	0.0267	0.0214	0.0218	0.0209	0.0194
0.0	0.0	0.0	-1180.5657	-2322.7919	NaN	NaN	0.663	0.8906	0.0263	0.0213	0.0217	0.0209	0.0191
0.0	0.0	0.0	-1533.5657	3994.2081	NaN	NaN	1.3	0.8905	0.0266	0.0214	0.0218	0.0206	0.019
0.0	0.0	0.0	-1149.5657	6771.2081	NaN	NaN	1.2045	0.8912	0.0267	0.0212	0.0219	0.0203	0.0187
0.0	0.0	0.0	-2458.5657	2816.2081	NaN	NaN	1.3	0.8917	0.0266	0.021	0.0217	0.0201	0.0187
0.0	0.0	0.0	-1974.5657	784.2081	NaN	NaN	-0.3	0.891	0.0268	0.0211	0.0219	0.0204	0.0189
0.0	0.0	0.0	-2899.5657	1595.2081	NaN	NaN	-0.3	0.8912	0.0268	0.0209	0.0219	0.0204	0.0189
0.0	0.0	0.0	-56.5657	3044.2081	NaN	NaN	1.0189	0.8904	0.0274	0.0209	0.0221	0.0203	0.0189
0.0	0.0	0.0	-3052.5657	2056.2081	NaN	NaN	-0.3	0.8905	0.0276	0.0208	0.022	0.0202	0.019
0.0	0.0	0.0	-117.5657	-1240.7919	NaN	NaN	0.9135	0.8898	0.028	0.0209	0.0221	0.0201	0.0191
0.0	0.0	0.0	-1615.5657	2982.2081	NaN	NaN	1.3	0.8893	0.0283	0.021	0.0223	0.0199	0.0192
0.0	0.0	0.0	-2107.5657	753.2081	NaN	NaN	-0.3	0.8896	0.0283	0.0209	0.0224	0.0196	0.0192
0.0	0.0	0.0	-339.5657	3523.2081	NaN	NaN	1.1067	0.8883	0.0289	0.0209	0.0229	0.0195	0.0195
0.0	0.0	0.0	-2303.5657	2997.2081	NaN	NaN	1.3	0.8877	0.0292	0.0209	0.0232	0.0195	0.0194
0.0	0.0	0.0	-273.5657	452.2081	NaN	NaN	1.3	0.8873	0.0295	0.021	0.0233	0.0196	0.0194
0.0	0.0	0.0	-1735.5657	2179.2081	NaN	NaN	1.3	0.8862	0.0297	0.0212	0.0236	0.0199	0.0194
0.0	0.0	0.0	-1647.5657	3218.2081	NaN	NaN	1.3	0.8846	0.0303	0.0217	0.0238	0.0201	0.0195
0.0	0.0	0.0	182.4343	588.2081	NaN	NaN	0.7633	0.8853	0.03	0.0214	0.0238	0.0202	0.0192
0.0	0.0	0.0	-3282.5657	1575.2081	NaN	NaN	-0.3	0.8859	0.0298	0.0213	0.0237	0.0202	0.0191
0.0	0.0	0.0	-1218.5657	-3236.7919	NaN	NaN	0.7265	0.8859	0.0299	0.0213	0.0236	0.0202	0.019
0.0	0.0	0.0	-3028.5657	1857.2081	NaN	NaN	-0.3	0.885	0.0301	0.0217	0.0236	0.0204	0.0193
0.0	0.0	0.0	-682.5657	1806.2081	NaN	NaN	1.3	0.8849	0.03	0.022	0.0234	0.0203	0.0195
0.0	0.0	0.0	-2156.5657	1842.2081	NaN	NaN	-0.3	0.8853	0.0299	0.022	0.0231	0.0201	0.0196
0.0	0.0	0.0	-1479.5657	-69.7919	NaN	NaN	0.045	0.8852	0.0299	0.0222	0.0229	0.0201	0.0198
0.0	0.0	0.0	-2226.5657	3067.2081	NaN	NaN	1.3	0.8845	0.0301	0.0226	0.0226	0.0199	0.0202
0.0	0.0	0.0	-2423.5657	1516.2081	NaN	NaN	-0.3	0.8843	0.0302	0.0227	0.0223	0.0199	0.0206
0.0	0.0	0.0	-1465.5657	2323.2081	NaN	NaN	1.3	0.8836	0.0306	0.0229	0.0221	0.0199	0.021
0.0	0.0	0.0	-2259.5657	542.2081	NaN	NaN	-0.3	0.885	0.0302	0.0224	0.0218	0.0198	0.0209
0.0	0.0	0.0	65.4343	4071.2081	NaN	NaN	0.9842	0.8834	0.0307	0.0228	0.0216	0.0199	0.0216
0.0	0.0	0.0	-2050.5657	2025.2081	NaN	NaN	-0.3	0.8853	0.0299	0.0222	0.0214	0.0198	0.0215
0.0	0.0	0.0	-2381.5657	3076.2081	NaN	NaN	1.3	0.8869	0.0293	0.0217	0.0211	0.0197	0.0213
0.0	0.0	0.0	-1601.5657	1076.2081	NaN	NaN	-0.3	0.8888	0.0286	0.0211	0.0208	0.0196	0.021
0.0	0.0	0.0	-1877.5657	2446.2081	NaN	NaN	1.3	0.8892	0.0285	0.0212	0.0205	0.0195	0.0212
0.0	0.0	0.0	-975.5657	5708.2081	NaN	NaN	1.2061	0.8887	0.0288	0.0213	0.0202	0.0194	0.0216
0.0	0.0	0.0	-1330.5657	555.2081	NaN	NaN	-0.3	0.8917	0.0278	0.0205	0.0199	0.0192	0.0209
0.0	0.0	0.0	925.4343	1180.2081	NaN	NaN	0.5605	0.892	0.0276	0.0203	0.02	0.0193	0.0208
0.0	0.0	0.0	-1532.5657	665.2081	NaN	NaN	-0.3	0.8934	0.0269	0.0198	0.02	0.0194	0.0205
0.0	0.0	0.0	1394.4343	3407.2081	NaN	NaN	0.7096	0.8927	0.0272	0.0197	0.0203	0.0194	0.0206
0.0	0.0	0.0	-1482.5657	-1640.7919	NaN	NaN	0.5253	0.8928	0.0272	0.0194	0.0209	0.0195	0.0202
0.0	0.0	0.0	-2237.5657	-702.7919	NaN	NaN	0.239	0.8927	0.0273	0.0191	0.0214	0.0195	0.02
0.0	0.0	0.0	-580.5657	1036.2081	NaN	NaN	1.3	0.892	0.0277	0.0189	0.0218	0.0195	0.0201
0.0	0.0	0.0	-3550.5657	548.2081	NaN	NaN	-0.1826	0.8914	0.0277	0.0188	0.0223	0.0196	0.0202
0.0	0.0	0.0	-1575.5657	3091.2081	NaN	NaN	1.3	0.8916	0.0274	0.0189	0.0224	0.0196	0.0201
0.0	0.0	0.0	-2341.5657	1373.2081	NaN	NaN	-0.3	0.893	0.0267	0.019	0.0221	0.0195	0.0197
0.0	0.0	0.0	-2877.5657	-520.7919	NaN	NaN	0.1532	0.894	0.0262	0.0191	0.0218	0.0195	0.0195
0.0	0.0	0.0	-3634.5657	-865.7919	NaN	NaN	0.1924	0.895	0.0258	0.0191	0.0215	0.0193	0.0193
0.0	0.0	0.0	-2416.5657	-601.7919	NaN	NaN	0.1994	0.8949	0.0256	0.0191	0.0216	0.0194	0.0194
0.0	0.0	0.0	-1274.5657	1070.2081	NaN	NaN	-0.3	0.895	0.0255	0.0189	0.0218	0.0193	0.0195
0.0	0.0	0.0	-2075.5657	161.2081	NaN	NaN	-0.0842	0.895	0.0254	0.0188	0.0219	0.0193	0.0195
0.0	0.0	0.0	-2581.5657	1287.2081	NaN	NaN	-0.3	0.8943	0.0257	0.0188	0.0222	0.0194	0.0196
0.0	0.0	0.0	-1938.5657	511.2081	NaN	NaN	-0.3	0.8944	0.0258	0.0187	0.0222	0.0193	0.0196
0.0	0.0	0.0	-2248.5657	421.2081	NaN	NaN	-0.2305	0.8944	0.0258	0.0186	0.0222	0.0193	0.0197
0.0	0.0	0.0	-1380.5657	762.2081	NaN	NaN	-0.3	0.8939	0.026	0.0185	0.0224	0.0194	0.0198
0.0	0.0	0.0	-1553.5657	972.2081	NaN	NaN	-0.3	0.8925	0.0267	0.0186	0.0227	0.0194	0.0202
0.0	0.0	0.0	-737.5657	1854.2081	NaN	NaN	1.3	0.8919	0.027	0.0186	0.0227	0.0193	0.0204
0.0	0.0	0.0	481.4343	240.2081	NaN	NaN	0.3329	0.8918	0.027	0.0186	0.0227	0.0194	0.0204
0.0	0.0	0.0	-3210.5657	2279.2081	NaN	NaN	-0.3	0.8912	0.0273	0.0186	0.0229	0.0195	0.0205
0.0	0.0	0.0	-1107.5657	1975.2081	NaN	NaN	1.3	0.8899	0.0279	0.0188	0.0232	0.0195	0.0208
0.0	0.0	0.0	-3421.5657	4306.2081	NaN	NaN	1.3	0.8902	0.0279	0.0188	0.023	0.0194	0.0207
0.0	0.0	0.0	9.4343	-1420.7919	NaN	NaN	1.0067	0.891	0.0275	0.0189	0.0228	0.0195	0.0203
0.0	0.0	0.0	-1195.5657	-431.7919	NaN	NaN	0.2653	0.8921	0.0272	0.0188	0.0225	0.0194	0.0199
0.0	0.0	0.0	-548.5657	2205.2081	NaN	NaN	1.3	0.8911	0.0276	0.0188	0.0229	0.0195	0.0202
0.0	0.0	0.0	-314.5657	2588.2081	NaN	NaN	1.1384	0.8907	0.0279	0.0186	0.0231	0.0195	0.0203
0.0	0.0	0.0	-1214.5657	2188.2081	NaN	NaN	1.3	0.8883	0.0289	0.0187	0.0239	0.0196	0.0207
0.0	0.0	0.0	-1774.5657	3399.2081	NaN	NaN	1.3	0.8882	0.0291	0.0187	0.0238	0.0195	0.0206
0.0	0.0	0.0	-193.5657	-128.7919	NaN	NaN	0.3995	0.8893	0.0286	0.0187	0.0235	0.0195	0.0204
0.0	0.0	0.0	-2752.5657	1977.2081	NaN	NaN	-0.3	0.8894	0.0284	0.0188	0.0235	0.0194	0.0205
0.0	0.0	0.0	-1193.5657	899.2081	NaN	NaN	-0.3	0.89	0.028	0.0189	0.0232	0.0195	0.0203
0.0	0.0	0.0	-2356.5657	2825.2081	NaN	NaN	1.3	0.8902	0.0278	0.019	0.0232	0.0195	0.0202
0.0	0.0	0.0	-649.5657	226.2081	NaN	NaN	-0.3	0.8898	0.0279	0.0192	0.0233	0.0196	0.0202
0.0	0.0	0.0	-2665.5657	-484.7919	NaN	NaN	0.1539	0.8907	0.0275	0.019	0.0233	0.0196	0.02
0.0	0.0	0.0	-685.5657	2664.2081	NaN	NaN	1.3	0.8874	0.029	0.0191	0.0243	0.0197	0.0205
0.0	0.0	0.0	-199.5657	582.2081	NaN	NaN	1.3	0.8884	0.0285	0.019	0.0241	0.0197	0.0203
0.0	0.0	0.0	-1866.5657	3913.2081	NaN	NaN	1.3	0.8872	0.0291	0.0191	0.0245	0.0197	0.0205
0.0	0.0	0.0	-2055.5657	1419.2081	NaN	NaN	-0.3	0.8881	0.0286	0.0191	0.0242	0.0197	0.0203
0.0	0.0	0.0	-2300.5657	2527.2081	NaN	NaN	1.3	0.8886	0.0285	0.019	0.0242	0.0196	0.0201
0.0	0.0	0.0	-202.5657	4085.2081	NaN	NaN	1.0522	0.886	0.0297	0.019	0.0251	0.0197	0.0204
0.0	0.0	0.0	-1726.5657	1931.2081	NaN	NaN	1.3	0.8874	0.029	0.0192	0.0247	0.0197	0.02
0.0	0.0	0.0	-494.5657	1405.2081	NaN	NaN	1.3	0.8878	0.0288	0.0193	0.0246	0.0196	0.0198
0.0	0.0	0.0	-4187.5657	755.2081	NaN	NaN	-0.22	0.8886	0.0282	0.0195	0.0245	0.0197	0.0195
0.0	0.0	0.0	-2430.5657	-1689.7919	NaN	NaN	0.4101	0.889	0.0279	0.0195	0.0244	0.0198	0.0194
0.0	0.0	0.0	286.4343	3580.2081	NaN	NaN	0.9259	0.8886	0.0284	0.0191	0.0249	0.0197	0.0192
0.0	0.0	0.0	-2686.5657	-861.7919	NaN	NaN	0.2429	0.8891	0.0281	0.0193	0.0248	0.0197	0.0191
0.0	0.0	0.0	1043.4343	-2126.7919	NaN	NaN	1.3	0.8898	0.0278	0.0193	0.0246	0.0197	0.0188
0.0	0.0	0.0	-2139.5657	-19.7919	NaN	NaN	0.0092	0.8905	0.0277	0.0192	0.0244	0.0196	0.0186
0.0	0.0	0.0	-2193.5657	-407.7919	NaN	NaN	0.1568	0.8904	0.0277	0.0192	0.0243	0.0198	0.0186
0.0	0.0	0.0	-2698.5657	3182.2081	NaN	NaN	1.3	0.8915	0.0276	0.0188	0.0241	0.0196	0.0185
0.0	0.0	0.0	-2944.5657	2947.2081	NaN	NaN	1.3	0.89	0.0284	0.0186	0.0245	0.0198	0.0187
0.0	0.0	0.0	-278.5657	2369.2081	NaN	NaN	1.1332	0.8909	0.0283	0.0182	0.0245	0.0196	0.0185
0.0	0.0	0.0	-1882.5657	6874.2081	NaN	NaN	1.3	0.886	0.0307	0.0183	0.026	0.0199	0.0192
0.0	0.0	0.0	-2331.5657	-689.7919	NaN	NaN	0.2283	0.8884	0.0291	0.0191	0.0246	0.0198	0.019
0.0	0.0	0.0	-3147.5657	1538.2081	NaN	NaN	-0.3	0.8898	0.028	0.0195	0.024	0.0198	0.019
0.0	0.0	0.0	-1491.5657	1287.2081	NaN	NaN	-0.3	0.8895	0.0281	0.0195	0.024	0.0199	0.019
0.0	0.0	0.0	-2906.5657	-313.7919	NaN	NaN	0.0974	0.8899	0.0277	0.0196	0.0239	0.0198	0.019
0.0	0.0	0.0	-2498.5657	3447.2081	NaN	NaN	1.3	0.8902	0.0277	0.0195	0.0239	0.0197	0.019
0.0	0.0	0.0	-402.5657	-1616.7919	NaN	NaN	0.8006	0.8907	0.0273	0.0195	0.0237	0.0197	0.019
0.0	0.0	0.0	-961.5657	-671.7919	NaN	NaN	0.4113	0.8911	0.0272	0.0193	0.0236	0.0198	0.019
0.0	0.0	0.0	-2414.5657	3838.2081	NaN	NaN	1.3	0.8897	0.0281	0.019	0.0242	0.0198	0.0192
0.0	0.0	0.0	-3098.5657	3041.2081	NaN	NaN	-0.3	0.89	0.028	0.0191	0.0239	0.0197	0.0192
0.0	0.0	0.0	-1603.5657	-384.7919	NaN	NaN	0.1935	0.8903	0.0276	0.0193	0.0236	0.0198	0.0194
0.0	0.0	0.0	-1688.5657	797.2081	NaN	NaN	-0.3	0.8907	0.0276	0.0191	0.0237	0.0197	0.0193
0.0	0.0	0.0	-773.5657	3947.2081	NaN	NaN	1.2437	0.8889	0.0284	0.0191	0.0241	0.0198	0.0196
0.0	0.0	0.0	-1765.5657	882.2081	NaN	NaN	-0.3	0.8895	0.028	0.0192	0.0239	0.0198	0.0197
0.0	0.0	0.0	-947.5657	4618.2081	NaN	NaN	1.2581	0.8891	0.0281	0.0194	0.0237	0.0198	0.0198
0.0	0.0	0.0	-2174.5657	-2529.7919	NaN	NaN	0.5378	0.8904	0.0271	0.0196	0.023	0.0201	0.0197
0.0	0.0	0.0	-3123.5657	4099.2081	NaN	NaN	1.3	0.8906	0.0272	0.0195	0.0231	0.02	0.0197
0.0	0.0	0.0	-3732.5657	-577.7919	NaN	NaN	0.134	0.8909	0.0269	0.0194	0.0229	0.0202	0.0198
0.0	0.0	0.0	-2431.5657	2208.2081	NaN	NaN	-0.3	0.8902	0.0274	0.019	0.0234	0.0203	0.0198
0.0	0.0	0.0	-1483.5657	3838.2081	NaN	NaN	1.3	0.8895	0.0278	0.0188	0.0235	0.0203	0.02
0.0	0.0	0.0	-1759.5657	1563.2081	NaN	NaN	-0.3	0.8898	0.0274	0.0189	0.0234	0.0205	0.02
0.0	0.0	0.0	-950.5657	2599.2081	NaN	NaN	1.3	0.8892	0.0277	0.0189	0.0234	0.0207	0.0201
0.0	0.0	0.0	-2621.5657	686.2081	NaN	NaN	-0.3	0.89	0.0273	0.019	0.0231	0.0206	0.02
0.0	0.0	0.0	-1857.5657	168.2081	NaN	NaN	-0.0996	0.891	0.027	0.0187	0.0229	0.0206	0.0198
0.0	0.0	0.0	-268.5657	372.2081	NaN	NaN	1.3	0.8902	0.0276	0.0184	0.0233	0.0206	0.0199
0.0	0.0	0.0	-1918.5657	-67.7919	NaN	NaN	0.0341	0.8911	0.0273	0.0182	0.0232	0.0205	0.0197
0.0	0.0	0.0	-2086.5657	3911.2081	NaN	NaN	1.3	0.8892	0.0285	0.0181	0.0237	0.0205	0.02
0.0	0.0	0.0	-2621.5657	487.2081	NaN	NaN	-0.2283	0.8903	0.0274	0.0186	0.0233	0.0204	0.0199
0.0	0.0	0.0	-2345.5657	-44.7919	NaN	NaN	0.0187	0.8915	0.0267	0.0188	0.023	0.0203	0.0197
0.0	0.0	0.0	-3118.5657	-72.7919	NaN	NaN	0.0228	0.8922	0.0264	0.0188	0.0229	0.0201	0.0196
0.0	0.0	0.0	-1829.5657	-1094.7919	NaN	NaN	0.3744	0.892	0.0265	0.0188	0.0231	0.0201	0.0196
0.0	0.0	0.0	-3316.5657	4102.2081	NaN	NaN	1.3	0.8914	0.0269	0.0186	0.0233	0.0201	0.0196
0.0	0.0	0.0	-1393.5657	2579.2081	NaN	NaN	1.3	0.8903	0.0275	0.0186	0.0236	0.0201	0.0198
0.0	0.0	0.0	-2452.5657	791.2081	NaN	NaN	-0.3	0.8918	0.0268	0.0185	0.0233	0.02	0.0197
0.0	0.0	0.0	-790.5657	4639.2081	NaN	NaN	1.2054	0.8901	0.0282	0.0179	0.024	0.0198	0.0199
0.0	0.0	0.0	-2005.5657	5466.2081	NaN	NaN	1.3	0.8882	0.0288	0.0183	0.0244	0.02	0.0202
0.0	0.0	0.0	-2827.5657	2220.2081	NaN	NaN	-0.3	0.8883	0.0281	0.0188	0.0242	0.0202	0.0203
0.0	0.0	0.0	-2339.5657	5240.2081	NaN	NaN	1.3	0.8887	0.0281	0.0191	0.024	0.02	0.0201
0.0	0.0	0.0	-2685.5657	-1785.7919	NaN	NaN	0.3994	0.8905	0.0271	0.0192	0.0234	0.02	0.0199
0.0	0.0	0.0	-1523.5657	1854.2081	NaN	NaN	1.3	0.8904	0.027	0.0191	0.0237	0.0199	0.0199
0.0	0.0	0.0	-2208.5657	600.2081	NaN	NaN	-0.3	0.8899	0.027	0.0192	0.0237	0.0202	0.0199
0.0	0.0	0.0	-965.5657	3253.2081	NaN	NaN	1.3	0.8894	0.0274	0.0193	0.0239	0.0201	0.02
0.0	0.0	0.0	-3889.5657	648.2081	NaN	NaN	-0.2	0.8898	0.0271	0.0194	0.0236	0.0201	0.02
0.0	0.0	0.0	-507.5657	-2005.7919	NaN	NaN	0.7981	0.8909	0.0267	0.0193	0.0234	0.0199	0.0198
0.0	0.0	0.0	-124.5657	913.2081	NaN	NaN	1.1579	0.8899	0.0272	0.0191	0.0237	0.02	0.0201
0.0	0.0	0.0	-2786.5657	2452.2081	NaN	NaN	-0.3	0.889	0.0277	0.0189	0.0241	0.02	0.0203
0.0	0.0	0.0	-1612.5657	5110.2081	NaN	NaN	1.3	0.8878	0.0283	0.019	0.0244	0.0201	0.0205
0.0	0.0	0.0	-2644.5657	2403.2081	NaN	NaN	-0.3	0.8887	0.028	0.0191	0.024	0.02	0.0202
0.0	0.0	0.0	-2056.5657	-884.7919	NaN	NaN	0.3008	0.8904	0.0271	0.0193	0.0233	0.02	0.0198
0.0	0.0	0.0	-1639.5657	-478.7919	NaN	NaN	0.226	0.8911	0.0268	0.0191	0.0233	0.02	0.0197
0.0	0.0	0.0	-1014.5657	2838.2081	NaN	NaN	1.3	0.8899	0.0276	0.0187	0.0239	0.02	0.0198
0.0	0.0	0.0	-448.5657	3247.2081	NaN	NaN	1.1603	0.889	0.028	0.0186	0.0242	0.0203	0.0199
0.0	0.0	0.0	-2177.5657	5569.2081	NaN	NaN	1.3	0.8886	0.0281	0.0187	0.0243	0.0203	0.0199
0.0	0.0	0.0	-1863.5657	279.2081	NaN	NaN	-0.1762	0.8895	0.0275	0.019	0.0238	0.0204	0.0198
0.0	0.0	0.0	-2251.5657	2033.2081	NaN	NaN	-0.3	0.8904	0.0271	0.0189	0.0237	0.0203	0.0197
0.0	0.0	0.0	-1504.5657	3630.2081	NaN	NaN	1.3	0.8897	0.0274	0.0188	0.024	0.0203	0.0197
0.0	0.0	0.0	-2541.5657	450.2081	NaN	NaN	-0.2153	0.89	0.0271	0.019	0.0239	0.0203	0.0197
0.0	0.0	0.0	-1518.5657	2551.2081	NaN	NaN	1.3	0.8897	0.0273	0.0192	0.024	0.0203	0.0197
0.0	0.0	0.0	-2589.5657	1017.2081	NaN	NaN	-0.3	0.8906	0.0268	0.0193	0.0237	0.0201	0.0195
0.0	0.0	0.0	-2350.5657	-2220.7919	NaN	NaN	0.4858	0.891	0.0264	0.0194	0.0236	0.0201	0.0195
0.0	0.0	0.0	-1689.5657	305.2081	NaN	NaN	-0.2205	0.8911	0.0264	0.0192	0.0238	0.02	0.0196
0.0	0.0	0.0	-2237.5657	2805.2081	NaN	NaN	1.3	0.8907	0.0267	0.019	0.0241	0.0199	0.0196
0.0	0.0	0.0	-760.5657	709.2081	NaN	NaN	-0.3	0.8907	0.0268	0.0189	0.0242	0.0198	0.0196
0.0	0.0	0.0	-173.5657	1960.2081	NaN	NaN	1.0971	0.8899	0.0273	0.019	0.0244	0.0197	0.0197
0.0	0.0	0.0	-1745.5657	1751.2081	NaN	NaN	1.3	0.8902	0.0275	0.0192	0.024	0.0195	0.0196
0.0	0.0	0.0	-2056.5657	1359.2081	NaN	NaN	-0.3	0.8904	0.0273	0.0194	0.0238	0.0196	0.0196
0.0	0.0	0.0	-42.5657	1899.2081	NaN	NaN	1.0229	0.8899	0.0275	0.0194	0.0238	0.0196	0.0197
0.0	0.0	0.0	199.4343	4402.2081	NaN	NaN	0.9567	0.8891	0.0281	0.0196	0.024	0.0195	0.0197
0.0	0.0	0.0	-2380.5657	1701.2081	NaN	NaN	-0.3	0.8893	0.0278	0.0198	0.0237	0.0197	0.0198
0.0	0.0	0.0	-706.5657	1689.2081	NaN	NaN	1.3	0.8897	0.0275	0.0199	0.0236	0.0197	0.0197
0.0	0.0	0.0	519.4343	-632.7919	NaN	NaN	1.3	0.8892	0.0276	0.0199	0.0237	0.0199	0.0198
0.0	0.0	0.0	-1890.5657	2378.2081	NaN	NaN	1.3	0.8894	0.0274	0.0199	0.0237	0.0199	0.0197
0.0	0.0	0.0	-444.5657	429.2081	NaN	NaN	-0.3	0.8893	0.0273	0.0198	0.0238	0.02	0.0197
0.0	0.0	0.0	-1387.5657	2116.2081	NaN	NaN	1.3	0.89	0.0273	0.0196	0.0237	0.0198	0.0195
0.0	0.0	0.0	-2733.5657	-126.7919	NaN	NaN	0.0443	0.8904	0.0271	0.0196	0.0236	0.0198	0.0195
0.0	0.0	0.0	-3335.5657	2337.2081	NaN	NaN	-0.3	0.8911	0.0269	0.0194	0.0235	0.0198	0.0193
0.0	0.0	0.0	233.4343	776.2081	NaN	NaN	0.7688	0.8913	0.0269	0.0193	0.0235	0.0198	0.0193
0.0	0.0	0.0	-3659.5657	2946.2081	NaN	NaN	-0.3	0.8916	0.0266	0.0194	0.0235	0.0197	0.0192
0.0	0.0	0.0	-634.5657	-343.7919	NaN	NaN	0.3514	0.8914	0.0264	0.0196	0.0235	0.0198	0.0192
0.0	0.0	0.0	-3782.5657	-2029.7919	NaN	NaN	0.3492	0.8922	0.0262	0.0196	0.0232	0.0197	0.0191
0.0	0.0	0.0	-1961.5657	-2051.7919	NaN	NaN	0.5112	0.892	0.0262	0.0197	0.0232	0.0197	0.0192
0.0	0.0	0.0	-2937.5657	270.2081	NaN	NaN	-0.1013	0.8923	0.0262	0.0195	0.0232	0.0196	0.0191
0.0	0.0	0.0	-2671.5657	1153.2081	NaN	NaN	-0.3	0.8921	0.0264	0.0195	0.0234	0.0195	0.0192
0.0	0.0	0.0	-2636.5657	994.2081	NaN	NaN	-0.3	0.8918	0.0265	0.0195	0.0235	0.0196	0.0192
0.0	0.0	0.0	-1097.5657	2616.2081	NaN	NaN	1.3	0.892	0.0265	0.0194	0.0235	0.0196	0.0191
0.0	0.0	0.0	-2197.5657	1237.2081	NaN	NaN	-0.3	0.8915	0.0266	0.0195	0.0235	0.0197	0.0192
0.0	0.0	0.0	-1682.5657	3107.2081	NaN	NaN	1.3	0.8912	0.0266	0.0196	0.0235	0.0197	0.0193
0.0	0.0	0.0	-1149.5657	188.2081	NaN	NaN	-0.1958	0.8909	0.0267	0.0197	0.0235	0.0197	0.0194
0.0	0.0	0.0	-1094.5657	588.2081	NaN	NaN	-0.3	0.8906	0.0268	0.0198	0.0236	0.0197	0.0195
0.0	0.0	0.0	-2538.5657	2205.2081	NaN	NaN	-0.3	0.8906	0.0268	0.0198	0.0235	0.0197	0.0195
0.0	0.0	0.0	-3622.5657	470.2081	NaN	NaN	-0.1492	0.8905	0.0267	0.0199	0.0236	0.0198	0.0195
0.0	0.0	0.0	-1105.5657	911.2081	NaN	NaN	-0.3	0.8903	0.0267	0.0199	0.0236	0.0199	0.0196
0.0	0.0	0.0	-1862.5657	1580.2081	NaN	NaN	-0.3	0.8907	0.0266	0.0198	0.0236	0.0197	0.0195
0.0	0.0	0.0	-957.5657	-730.7919	NaN	NaN	0.4328	0.8914	0.0263	0.0198	0.0235	0.0196	0.0194
0.0	0.0	0.0	-1042.5657	-2057.7919	NaN	NaN	0.6637	0.8917	0.0261	0.0197	0.0235	0.0197	0.0193
0.0	0.0	0.0	-62.5657	1124.2081	NaN	NaN	1.0589	0.892	0.026	0.0197	0.0233	0.0197	0.0193
0.0	0.0	0.0	-1975.5657	1763.2081	NaN	NaN	-0.3	0.8916	0.0263	0.0196	0.0234	0.0198	0.0194
0.0	0.0	0.0	-1945.5657	5531.2081	NaN	NaN	1.3	0.8921	0.0265	0.0194	0.0233	0.0195	0.0193
0.0	0.0	0.0	-2684.5657	1485.2081	NaN	NaN	-0.3	0.8917	0.0266	0.0194	0.0233	0.0196	0.0194
0.0	0.0	0.0	-622.5657	2762.2081	NaN	NaN	1.291	0.8917	0.0267	0.0194	0.0233	0.0195	0.0194
0.0	0.0	0.0	-1348.5657	3998.2081	NaN	NaN	1.3	0.8909	0.027	0.0194	0.0236	0.0195	0.0195
0.0	0.0	0.0	-2072.5657	2670.2081	NaN	NaN	1.3	0.8916	0.0267	0.0193	0.0235	0.0194	0.0194
0.0	0.0	0.0	-1768.5657	163.2081	NaN	NaN	-0.1017	0.8918	0.0264	0.0193	0.0236	0.0196	0.0193
0.0	0.0	0.0	-2408.5657	-417.7919	NaN	NaN	0.1478	0.8923	0.0261	0.0193	0.0236	0.0195	0.0192
0.0	0.0	0.0	-2909.5657	-601.7919	NaN	NaN	0.1714	0.8919	0.026	0.0194	0.0237	0.0196	0.0193
0.0	0.0	0.0	-3503.5657	2845.2081	NaN	NaN	-0.3	0.8922	0.026	0.0193	0.0238	0.0195	0.0192
0.0	0.0	0.0	-2050.5657	2718.2081	NaN	NaN	1.3	0.8927	0.0259	0.0192	0.0237	0.0194	0.0191
0.0	0.0	0.0	-1156.5657	-2426.7919	NaN	NaN	0.6772	0.8927	0.0258	0.0193	0.0237	0.0194	0.0192
0.0	0.0	0.0	-2410.5657	2137.2081	NaN	NaN	-0.3	0.8932	0.0257	0.0191	0.0236	0.0193	0.0191
0.0	0.0	0.0	-477.5657	1720.2081	NaN	NaN	1.3	0.8925	0.026	0.0191	0.0239	0.0193	0.0192
0.0	0.0	0.0	-1368.5657	5158.2081	NaN	NaN	1.3	0.8924	0.0261	0.019	0.024	0.0192	0.0193
0.0	0.0	0.0	-854.5657	795.2081	NaN	NaN	-0.3	0.893	0.0257	0.0191	0.0238	0.0191	0.0192
0.0	0.0	0.0	-2754.5657	1803.2081	NaN	NaN	-0.3	0.8935	0.0254	0.0192	0.0237	0.019	0.0191
0.0	0.0	0.0	-3563.5657	-2366.7919	NaN	NaN	0.3991	0.8925	0.0254	0.0195	0.0238	0.0194	0.0194
0.0	0.0	0.0	-1972.5657	-58.7919	NaN	NaN	0.0289	0.8934	0.0252	0.0194	0.0236	0.0192	0.0192
0.0	0.0	0.0	-1239.5657	-37.7919	NaN	NaN	0.0296	0.8925	0.0253	0.0197	0.0237	0.0195	0.0193
0.0	0.0	0.0	-690.5657	-1253.7919	NaN	NaN	0.6448	0.8931	0.0252	0.0197	0.0235	0.0194	0.0192
0.0	0.0	0.0	-1134.5657	-764.7919	NaN	NaN	0.4027	0.8928	0.0252	0.0197	0.0235	0.0195	0.0192
0.0	0.0	0.0	-1548.5657	4021.2081	NaN	NaN	1.3	0.893	0.0253	0.0195	0.0235	0.0195	0.0192
0.0	0.0	0.0	-1675.5657	1042.2081	NaN	NaN	-0.3	0.8923	0.0256	0.0195	0.0236	0.0197	0.0193
0.0	0.0	0.0	-1068.5657	3937.2081	NaN	NaN	1.3	0.892	0.0259	0.0194	0.0237	0.0196	0.0193
0.0	0.0	0.0	-2870.5657	3413.2081	NaN	NaN	1.3	0.8921	0.0259	0.0195	0.0236	0.0196	0.0193
0.0	0.0	0.0	-3010.5657	1762.2081	NaN	NaN	-0.3	0.8927	0.0255	0.0196	0.0235	0.0195	0.0192
0.0	0.0	0.0	-1689.5657	-1407.7919	NaN	NaN	0.4545	0.8917	0.0255	0.0198	0.0235	0.0199	0.0195
0.0	0.0	0.0	-1572.5657	1780.2081	NaN	NaN	1.3	0.892	0.0255	0.0196	0.0236	0.0199	0.0194
0.0	0.0	0.0	-2763.5657	3091.2081	NaN	NaN	1.3	0.8925	0.0254	0.0195	0.0236	0.0198	0.0193
0.0	0.0	0.0	-2745.5657	-2000.7919	NaN	NaN	0.4215	0.892	0.0254	0.0196	0.0237	0.02	0.0194
0.0	0.0	0.0	-1261.5657	1184.2081	NaN	NaN	-0.3	0.8927	0.0252	0.0195	0.0235	0.0199	0.0192
0.0	0.0	0.0	-3228.5657	108.2081	NaN	NaN	-0.0347	0.892	0.0255	0.0196	0.0236	0.02	0.0193
0.0	0.0	0.0	-2632.5657	3656.2081	NaN	NaN	1.3	0.893	0.0253	0.0195	0.0235	0.0197	0.0191
0.0	0.0	0.0	-1045.5657	-594.7919	NaN	NaN	0.3626	0.8922	0.0255	0.0195	0.0236	0.0199	0.0193
0.0	0.0	0.0	-1221.5657	2132.2081	NaN	NaN	1.3	0.8934	0.0253	0.0192	0.0234	0.0196	0.019
0.0	0.0	0.0	-1824.5657	225.2081	NaN	NaN	-0.1408	0.8924	0.0255	0.0194	0.0236	0.0199	0.0192
0.0	0.0	0.0	-1670.5657	3026.2081	NaN	NaN	1.3	0.8931	0.0253	0.0193	0.0235	0.0197	0.019
0.0	0.0	0.0	-218.5657	-2417.7919	NaN	NaN	0.9171	0.8914	0.0255	0.0197	0.0238	0.0201	0.0195
0.0	0.0	0.0	-1699.5657	47.2081	NaN	NaN	-0.0286	0.892	0.0254	0.0196	0.0236	0.0199	0.0194
0.0	0.0	0.0	-2230.5657	-851.7919	NaN	NaN	0.2763	0.8908	0.0257	0.0197	0.0239	0.0203	0.0197
0.0	0.0	0.0	-1041.5657	4368.2081	NaN	NaN	1.3	0.8922	0.0257	0.0191	0.0239	0.0198	0.0193
0.0	0.0	0.0	-735.5657	745.2081	NaN	NaN	1.3	0.8916	0.0258	0.0193	0.024	0.0199	0.0193
0.0	0.0	0.0	-495.5657	1583.2081	NaN	NaN	1.3	0.8926	0.0255	0.0194	0.0238	0.0197	0.0191
0.0	0.0	0.0	-1446.5657	-2003.7919	NaN	NaN	0.5807	0.8923	0.0255	0.0196	0.0236	0.0199	0.0192
0.0	0.0	0.0	-1693.5657	879.2081	NaN	NaN	-0.3	0.8926	0.0254	0.0195	0.0235	0.0198	0.0191
0.0	0.0	0.0	-576.5657	1673.2081	NaN	NaN	1.3	0.8922	0.0255	0.0194	0.0237	0.02	0.0192
0.0	0.0	0.0	162.4343	2525.2081	NaN	NaN	0.9396	0.8922	0.0256	0.0193	0.0237	0.0199	0.0192
0.0	0.0	0.0	-1366.5657	-1081.7919	NaN	NaN	0.4418	0.8915	0.0257	0.0196	0.0236	0.0203	0.0193
0.0	0.0	0.0	-2063.5657	1891.2081	NaN	NaN	-0.3	0.8916	0.0258	0.0195	0.0236	0.0202	0.0193
0.0	0.0	0.0	-1257.5657	1096.2081	NaN	NaN	-0.3	0.8912	0.0259	0.0196	0.0236	0.0202	0.0195
0.0	0.0	0.0	-2585.5657	485.2081	NaN	NaN	-0.231	0.8912	0.0259	0.0194	0.0238	0.0203	0.0195
0.0	0.0	0.0	-3554.5657	4860.2081	NaN	NaN	1.3	0.8917	0.026	0.0191	0.0238	0.02	0.0192
0.0	0.0	0.0	-927.5657	2135.2081	NaN	NaN	1.3	0.8912	0.0262	0.0193	0.0239	0.0202	0.0193
0.0	0.0	0.0	-755.5657	3643.2081	NaN	NaN	1.2617	0.8921	0.0259	0.0192	0.0237	0.02	0.0191
0.0	0.0	0.0	198.4343	-2159.7919	NaN	NaN	1.1012	0.8917	0.0259	0.0195	0.0236	0.0201	0.0191
0.0	0.0	0.0	-3350.5657	651.2081	NaN	NaN	-0.2412	0.892	0.0257	0.0196	0.0234	0.0202	0.0191
0.0	0.0	0.0	-2196.5657	1472.2081	NaN	NaN	-0.3	0.8921	0.0257	0.0194	0.0235	0.0202	0.0191
0.0	0.0	0.0	-2131.5657	-909.7919	NaN	NaN	0.2991	0.8916	0.0259	0.0194	0.0236	0.0203	0.0192
0.0	0.0	0.0	-2632.5657	4117.2081	NaN	NaN	1.3	0.8922	0.0259	0.0192	0.0236	0.0201	0.019
0.0	0.0	0.0	-2498.5657	579.2081	NaN	NaN	-0.3	0.8921	0.0259	0.0193	0.0236	0.0201	0.0191
0.0	0.0	0.0	-3020.5657	-572.7919	NaN	NaN	0.1594	0.8915	0.026	0.0194	0.0236	0.0203	0.0193
0.0	0.0	0.0	-1223.5657	1091.2081	NaN	NaN	-0.3	0.8919	0.026	0.0191	0.0237	0.0202	0.0191
0.0	0.0	0.0	-1103.5657	2901.2081	NaN	NaN	1.3	0.892	0.026	0.0191	0.0238	0.0201	0.019
0.0	0.0	0.0	-2014.5657	-423.7919	NaN	NaN	0.1738	0.8914	0.026	0.0195	0.0238	0.0202	0.0192
0.0	0.0	0.0	-662.5657	-1527.7919	NaN	NaN	0.6975	0.8924	0.0258	0.0194	0.0235	0.02	0.0189
0.0	0.0	0.0	-2271.5657	-1005.7919	NaN	NaN	0.3069	0.8918	0.026	0.0195	0.0235	0.0202	0.0191
0.0	0.0	0.0	-389.5657	1144.2081	NaN	NaN	1.3	0.8925	0.0259	0.0192	0.0235	0.0201	0.0189
0.0	0.0	0.0	107.4343	1965.2081	NaN	NaN	0.9482	0.8913	0.0266	0.0191	0.0239	0.0201	0.0191
0.0	0.0	0.0	-1298.5657	2413.2081	NaN	NaN	1.3	0.8908	0.0269	0.0192	0.0239	0.02	0.0192
0.0	0.0	0.0	-1200.5657	2023.2081	NaN	NaN	1.3	0.8914	0.0267	0.0193	0.0237	0.0198	0.019
0.0	0.0	0.0	-3008.5657	-329.7919	NaN	NaN	0.0988	0.8921	0.0263	0.0195	0.0234	0.0198	0.0189
0.0	0.0	0.0	-1551.5657	-2216.7919	NaN	NaN	0.5883	0.8919	0.0262	0.0196	0.0234	0.02	0.019
0.0	0.0	0.0	-620.5657	5436.2081	NaN	NaN	1.1289	0.8922	0.0264	0.0193	0.0234	0.0198	0.0189
0.0	0.0	0.0	-608.5657	751.2081	NaN	NaN	1.3	0.891	0.027	0.0192	0.0237	0.0199	0.0191
0.0	0.0	0.0	-2313.5657	4396.2081	NaN	NaN	1.3	0.8907	0.0274	0.0191	0.0239	0.0198	0.0191
0.0	0.0	0.0	698.4343	2483.2081	NaN	NaN	0.7805	0.8908	0.0274	0.0191	0.0237	0.0198	0.0192
0.0	0.0	0.0	-653.5657	375.2081	NaN	NaN	-0.3	0.8913	0.027	0.019	0.0235	0.02	0.0192
0.0	0.0	0.0	-2436.5657	3943.2081	NaN	NaN	1.3	0.8903	0.0275	0.0189	0.0239	0.02	0.0194
0.0	0.0	0.0	-3483.5657	3748.2081	NaN	NaN	1.3	0.8908	0.0272	0.0188	0.0239	0.02	0.0193
0.0	0.0	0.0	-2082.5657	3610.2081	NaN	NaN	1.3	0.8906	0.0271	0.0189	0.0239	0.0201	0.0193
0.0	0.0	0.0	-234.5657	2123.2081	NaN	NaN	1.1242	0.8911	0.027	0.019	0.0237	0.0201	0.0192
0.0	0.0	0.0	-3400.5657	1089.2081	NaN	NaN	-0.3	0.8916	0.0267	0.0191	0.0235	0.0201	0.019
0.0	0.0	0.0	-2253.5657	556.2081	NaN	NaN	-0.3	0.8919	0.0266	0.019	0.0235	0.02	0.019
0.0	0.0	0.0	-1088.5657	-794.7919	NaN	NaN	0.422	0.8921	0.0264	0.0188	0.0237	0.02	0.019
0.0	0.0	0.0	-2062.5657	1639.2081	NaN	NaN	-0.3	0.8917	0.0266	0.0185	0.024	0.0201	0.019
0.0	0.0	0.0	-236.5657	3485.2081	NaN	NaN	1.0728	0.8904	0.0272	0.0184	0.0247	0.0201	0.0191
0.0	0.0	0.0	-1611.5657	1913.2081	NaN	NaN	1.3	0.8915	0.0267	0.0186	0.0242	0.0199	0.019
0.0	0.0	0.0	-2962.5657	-1531.7919	NaN	NaN	0.3408	0.8926	0.0261	0.0189	0.0237	0.0199	0.0189
0.0	0.0	0.0	-796.5657	-1666.7919	NaN	NaN	0.6766	0.8928	0.0259	0.019	0.0235	0.0198	0.0189
0.0	0.0	0.0	-1722.5657	-1065.7919	NaN	NaN	0.3822	0.8923	0.0261	0.019	0.0236	0.0199	0.019
0.0	0.0	0.0	-2170.5657	2550.2081	NaN	NaN	1.3	0.892	0.0264	0.0188	0.0239	0.0199	0.019
0.0	0.0	0.0	-3404.5657	786.2081	NaN	NaN	-0.3	0.8918	0.0265	0.0187	0.0239	0.0199	0.019
0.0	0.0	0.0	-990.5657	-317.7919	NaN	NaN	0.2429	0.892	0.0266	0.0185	0.0241	0.0199	0.019
0.0	0.0	0.0	-1122.5657	4501.2081	NaN	NaN	1.3	0.8908	0.0271	0.0183	0.0246	0.02	0.0192
0.0	0.0	0.0	-1182.5657	453.2081	NaN	NaN	-0.3	0.89	0.0274	0.0185	0.0247	0.02	0.0193
0.0	0.0	0.0	-1988.5657	2161.2081	NaN	NaN	1.3	0.8907	0.0272	0.0188	0.0243	0.0198	0.0192
0.0	0.0	0.0	-1024.5657	533.2081	NaN	NaN	-0.3	0.8925	0.0264	0.0189	0.0235	0.0196	0.0191
0.0	0.0	0.0	-2169.5657	-1451.7919	NaN	NaN	0.4009	0.8933	0.0259	0.0188	0.0233	0.0196	0.0191
0.0	0.0	0.0	-2100.5657	4369.2081	NaN	NaN	1.3	0.8915	0.0268	0.0187	0.024	0.0198	0.0192
0.0	0.0	0.0	-4244.5657	4309.2081	NaN	NaN	1.3	0.8916	0.0269	0.0185	0.0241	0.0197	0.0192
0.0	0.0	0.0	-1465.5657	2156.2081	NaN	NaN	1.3	0.891	0.0271	0.0184	0.0243	0.0199	0.0193
0.0	0.0	0.0	371.4343	-1281.7919	NaN	NaN	1.3	0.8909	0.0272	0.0184	0.0243	0.0199	0.0193
0.0	0.0	0.0	-2952.5657	1302.2081	NaN	NaN	-0.3	0.8914	0.027	0.0184	0.0241	0.0198	0.0193
0.0	0.0	0.0	-2034.5657	3643.2081	NaN	NaN	1.3	0.8916	0.027	0.0184	0.0239	0.0198	0.0193
0.0	0.0	0.0	-1978.5657	-467.7919	NaN	NaN	0.1912	0.8922	0.0266	0.0183	0.0237	0.0198	0.0194
0.0	0.0	0.0	-2049.5657	2258.2081	NaN	NaN	1.3	0.8914	0.027	0.0181	0.0242	0.0199	0.0194
0.0	0.0	0.0	-525.5657	4062.2081	NaN	NaN	1.1486	0.8888	0.0282	0.018	0.025	0.0202	0.0197
0.0	0.0	0.0	-1497.5657	852.2081	NaN	NaN	-0.3	0.8889	0.028	0.0182	0.0247	0.0203	0.0198
0.0	0.0	0.0	-2310.5657	746.2081	NaN	NaN	-0.3	0.8894	0.0278	0.0182	0.0244	0.0203	0.0198
0.0	0.0	0.0	-1063.5657	2727.2081	NaN	NaN	1.3	0.8886	0.0282	0.0181	0.0248	0.0205	0.0199
0.0	0.0	0.0	-2388.5657	3324.2081	NaN	NaN	1.3	0.8882	0.0287	0.0177	0.0251	0.0204	0.0199
0.0	0.0	0.0	-3495.5657	2593.2081	NaN	NaN	-0.3	0.8866	0.0292	0.0177	0.0257	0.0207	0.0201
0.0	0.0	0.0	-1721.5657	1738.2081	NaN	NaN	1.3	0.8879	0.0288	0.0177	0.0254	0.0205	0.0198
0.0	0.0	0.0	-887.5657	3378.2081	NaN	NaN	1.3	0.8853	0.03	0.0179	0.0261	0.0207	0.0201
0.0	0.0	0.0	-3999.5657	174.2081	NaN	NaN	-0.0455	0.8895	0.0283	0.0179	0.0246	0.0201	0.0196
0.0	0.0	0.0	-1585.5657	221.2081	NaN	NaN	-0.1621	0.8899	0.0282	0.0179	0.0246	0.0199	0.0195
0.0	0.0	0.0	-3256.5657	641.2081	NaN	NaN	-0.2452	0.8915	0.0276	0.0176	0.0243	0.0196	0.0194
0.0	0.0	0.0	-1810.5657	2146.2081	NaN	NaN	1.3	0.8883	0.0293	0.0172	0.0258	0.0199	0.0196
0.0	0.0	0.0	-1123.5657	2030.2081	NaN	NaN	1.3	0.8855	0.0308	0.0171	0.0266	0.0201	0.0199
0.0	0.0	0.0	-1459.5657	1518.2081	NaN	NaN	1.3	0.8873	0.0304	0.0168	0.0263	0.0196	0.0197
0.0	0.0	0.0	-688.5657	966.2081	NaN	NaN	1.3	0.8842	0.0318	0.0168	0.027	0.02	0.0201
0.0	0.0	0.0	-4234.5657	313.2081	NaN	NaN	-0.0799	0.8893	0.0301	0.0162	0.0258	0.0191	0.0194
0.0	0.0	0.0	-2652.5657	5300.2081	NaN	NaN	1.3	0.8805	0.0347	0.016	0.0291	0.0195	0.0201
0.0	0.0	0.0	17.4343	2283.2081	NaN	NaN	0.9924	0.8821	0.0341	0.0161	0.0283	0.0194	0.02
0.0	0.0	0.0	-240.5657	88.2081	NaN	NaN	-0.3	0.8839	0.0331	0.0163	0.0275	0.0193	0.0199
0.0	0.0	0.0	-2631.5657	2088.2081	NaN	NaN	-0.3	0.8843	0.0332	0.0162	0.0274	0.0191	0.0198
0.0	0.0	0.0	-2215.5657	2979.2081	NaN	NaN	1.3	0.8822	0.0347	0.016	0.0284	0.0189	0.0198
0.0	0.0	0.0	-59.5657	3260.2081	NaN	NaN	1.0186	0.879	0.0362	0.0163	0.0291	0.0193	0.02
0.0	0.0	0.0	-2215.5657	-736.7919	NaN	NaN	0.2496	0.8828	0.0344	0.0165	0.0276	0.019	0.0197
0.0	0.0	0.0	-1062.5657	-1754.7919	NaN	NaN	0.6229	0.8829	0.0348	0.0163	0.0277	0.0188	0.0195
0.0	0.0	0.0	-2532.5657	1963.2081	NaN	NaN	-0.3	0.8821	0.0361	0.0158	0.0285	0.0183	0.0193
0.0	0.0	0.0	19.4343	2350.2081	NaN	NaN	0.9918	0.8776	0.0387	0.0156	0.0301	0.0184	0.0196
0.0	0.0	0.0	-1670.5657	1483.2081	NaN	NaN	-0.3	0.8766	0.0393	0.0156	0.0304	0.0183	0.0199
0.0	0.0	0.0	-624.5657	104.2081	NaN	NaN	-0.2003	0.8735	0.0408	0.0156	0.0319	0.0177	0.0205
0.0	0.0	0.0	-2189.5657	856.2081	NaN	NaN	-0.3	0.8558	0.0493	0.0168	0.036	0.0172	0.0249
0.0	0.0	0.0	-2165.5657	-2618.7919	NaN	NaN	0.5474	0.8341	0.0598	0.018	0.0407	0.0159	0.0315
0.0	0.0	0.0	-3410.5657	2208.2081	NaN	NaN	-0.3	0.8044	0.0767	0.0185	0.0485	0.0153	0.0365
0.0	0.0	0.0	-2338.5657	5817.2081	NaN	NaN	1.3	0.769	0.0998	0.0193	0.0578	0.0153	0.0388
0.0	0.0	0.0	-1995.5657	5224.2081	NaN	NaN	1.3	0.7529	0.11	0.0193	0.0629	0.0155	0.0393
0.0	0.0	0.0	-984.5657	1622.2081	NaN	NaN	1.3	0.754	0.1089	0.0191	0.0626	0.016	0.0394
0.0	0.0	0.0	-1699.5657	454.2081	NaN	NaN	-0.3	0.7538	0.109	0.0194	0.0624	0.0158	0.0397
0.0	0.0	0.0	-2475.5657	3266.2081	NaN	NaN	1.3	0.7403	0.1168	0.0197	0.0658	0.0164	0.041
0.0	0.0	0.0	-3777.5657	772.2081	NaN	NaN	-0.2569	0.7436	0.1135	0.0187	0.0636	0.0175	0.0431
0.0	0.0	0.0	-2259.5657	-1909.7919	NaN	NaN	0.4581	0.7407	0.1156	0.0183	0.0625	0.018	0.0449
0.0	0.0	0.0	-2691.5657	813.2081	NaN	NaN	-0.3	0.727	0.1257	0.0186	0.0652	0.0176	0.0459
0.0	0.0	0.0	-3067.5657	1653.2081	NaN	NaN	-0.3	0.7053	0.1423	0.019	0.0698	0.017	0.0465
0.0	0.0	0.0	-2638.5657	3593.2081	NaN	NaN	1.3	0.6745	0.1644	0.0201	0.0774	0.0169	0.0467
0.0	0.0	0.0	-1613.5657	2224.2081	NaN	NaN	1.3	0.6474	0.1821	0.0211	0.0855	0.0173	0.0466
0.0	0.0	0.0	-981.5657	2159.2081	NaN	NaN	1.3	0.6451	0.1834	0.0209	0.0869	0.0175	0.0462
0.0	0.0	0.0	-296.5657	1515.2081	NaN	NaN	1.2434	0.6527	0.1785	0.0205	0.0849	0.0175	0.0459
0.0	0.0	0.0	-2112.5657	2669.2081	NaN	NaN	1.3	0.6516	0.1792	0.0208	0.0846	0.0177	0.0462
0.0	0.0	0.0	-4417.5657	237.2081	NaN	NaN	-0.0567	0.6544	0.1775	0.021	0.083	0.0175	0.0465
0.0	0.0	0.0	-104.5657	3806.2081	NaN	NaN	1.0282	0.6473	0.1815	0.0215	0.085	0.0178	0.047
0.0	0.0	0.0	-672.5657	962.2081	NaN	NaN	1.3	0.6484	0.1814	0.0216	0.0837	0.0178	0.0471
0.0	0.0	0.0	-2845.5657	-1791.7919	NaN	NaN	0.3864	0.65	0.1803	0.022	0.0829	0.0174	0.0474
0.0	0.0	0.0	-1881.5657	4177.2081	NaN	NaN	1.3	0.6399	0.1867	0.0226	0.0853	0.0178	0.0477
0.0	0.0	0.0	-3339.5657	4032.2081	NaN	NaN	1.3	0.6394	0.1873	0.0226	0.0851	0.0177	0.0479
0.0	0.0	0.0	-1986.5657	1139.2081	NaN	NaN	-0.3	0.6451	0.1828	0.0225	0.0838	0.0174	0.0484
0.0	0.0	0.0	-600.5657	702.2081	NaN	NaN	1.3	0.6434	0.1831	0.0228	0.0843	0.0175	0.0489
0.0	0.0	0.0	-1894.5657	5673.2081	NaN	NaN	1.3	0.6305	0.1909	0.0233	0.0876	0.0184	0.0494
0.0	0.0	0.0	-2998.5657	-22.7919	NaN	NaN	0.0075	0.6484	0.1794	0.0225	0.0831	0.0175	0.049
0.0	0.0	0.0	-3432.5657	2740.2081	NaN	NaN	-0.3	0.6459	0.1798	0.0227	0.0843	0.0179	0.0494
0.0	0.0	0.0	-2055.5657	-735.7919	NaN	NaN	0.2636	0.6454	0.1805	0.0231	0.0839	0.0176	0.0494
0.0	0.0	0.0	-2872.5657	351.2081	NaN	NaN	-0.1393	0.6372	0.1856	0.0233	0.0871	0.0178	0.049
0.0	0.0	0.0	-2564.5657	3247.2081	NaN	NaN	1.3	0.6271	0.191	0.0236	0.0913	0.0186	0.0484
0.0	0.0	0.0	-1055.5657	-2193.7919	NaN	NaN	0.6751	0.6391	0.1823	0.0225	0.0908	0.0189	0.0464
0.0	0.0	0.0	-1972.5657	720.2081	NaN	NaN	-0.3	0.6574	0.1671	0.0212	0.0912	0.0206	0.0425
0.0	0.0	0.0	-3413.5657	783.2081	NaN	NaN	-0.2978	0.7105	0.1312	0.0188	0.0825	0.0225	0.0344
0.0	0.0	0.0	-473.5657	1395.2081	NaN	NaN	1.3	0.7443	0.11	0.0178	0.0745	0.0247	0.0287
0.0	0.0	0.0	-2912.5657	-1232.7919	NaN	NaN	0.2974	0.7682	0.0968	0.0168	0.068	0.0241	0.026
0.0	0.0	0.0	-561.5657	2539.2081	NaN	NaN	1.284	0.7567	0.1025	0.0178	0.0718	0.0255	0.0257
0.0	0.0	0.0	-2132.5657	1306.2081	NaN	NaN	-0.3	0.7528	0.1055	0.0183	0.0725	0.0252	0.0257
0.0	0.0	0.0	-3928.5657	3939.2081	NaN	NaN	1.3	0.7409	0.1116	0.0192	0.0761	0.0262	0.026
0.0	0.0	0.0	-1985.5657	2887.2081	NaN	NaN	1.3	0.7424	0.1113	0.0194	0.0753	0.0257	0.026
0.0	0.0	0.0	-3235.5657	1627.2081	NaN	NaN	-0.3	0.7366	0.1143	0.0199	0.0768	0.0262	0.0263
0.0	0.0	0.0	-2659.5657	808.2081	NaN	NaN	-0.3	0.7359	0.1147	0.0203	0.0767	0.0263	0.0261
0.0	0.0	0.0	-914.5657	1257.2081	NaN	NaN	1.3	0.7376	0.1133	0.0203	0.0759	0.0265	0.0262
0.0	0.0	0.0	-3084.5657	1024.2081	NaN	NaN	-0.3	0.7423	0.1113	0.0201	0.0743	0.0259	0.0261
0.0	0.0	0.0	-2209.5657	-314.7919	NaN	NaN	0.1247	0.7398	0.1127	0.0204	0.0751	0.026	0.0261
0.0	0.0	0.0	-3174.5657	2291.2081	NaN	NaN	-0.3	0.726	0.12	0.0216	0.0786	0.0273	0.0265
0.0	0.0	0.0	-1510.5657	3943.2081	NaN	NaN	1.3	0.7104	0.129	0.0231	0.0815	0.0287	0.0274
0.0	0.0	0.0	-3545.5657	969.2081	NaN	NaN	-0.3	0.7127	0.1286	0.023	0.0807	0.0279	0.0272
0.0	0.0	0.0	-1941.5657	1308.2081	NaN	NaN	-0.3	0.6897	0.1411	0.0251	0.0862	0.03	0.028
0.0	0.0	0.0	-1182.5657	4016.2081	NaN	NaN	1.3	0.6885	0.1425	0.0258	0.0852	0.03	0.028
0.0	0.0	0.0	-2073.5657	6652.2081	NaN	NaN	1.3	0.6743	0.1507	0.0271	0.0876	0.0314	0.0289
0.0	0.0	0.0	-2370.5657	2724.2081	NaN	NaN	1.3	0.6957	0.1387	0.0257	0.0827	0.0292	0.0278
0.0	0.0	0.0	-632.5657	4934.2081	NaN	NaN	1.1471	0.6825	0.1449	0.0268	0.0866	0.031	0.0283
0.0	0.0	0.0	-2551.5657	2604.2081	NaN	NaN	1.3	0.7019	0.1346	0.0254	0.0819	0.0291	0.0271
0.0	0.0	0.0	189.4343	1303.2081	NaN	NaN	0.8731	0.7051	0.1313	0.025	0.0827	0.029	0.0269
0.0	0.0	0.0	-1940.5657	3817.2081	NaN	NaN	1.3	0.7087	0.1294	0.0248	0.0824	0.0286	0.0261
0.0	0.0	0.0	-3179.5657	3316.2081	NaN	NaN	1.3	0.7183	0.1241	0.0239	0.0804	0.0274	0.026
0.0	0.0	0.0	-2323.5657	1194.2081	NaN	NaN	-0.3	0.7222	0.1219	0.0234	0.0803	0.0268	0.0253
0.0	0.0	0.0	-3835.5657	3234.2081	NaN	NaN	-0.3	0.7153	0.1249	0.0242	0.0824	0.0278	0.0253
0.0	0.0	0.0	-1433.5657	1405.2081	NaN	NaN	-0.3	0.7177	0.1238	0.0242	0.0815	0.0279	0.025
0.0	0.0	0.0	680.4343	2336.2081	NaN	NaN	0.7744	0.7112	0.1266	0.0249	0.0831	0.029	0.0252
0.0	0.0	0.0	-3693.5657	2062.2081	NaN	NaN	-0.3	0.7049	0.1301	0.0255	0.0847	0.0297	0.0251
0.0	0.0	0.0	-3513.5657	2904.2081	NaN	NaN	-0.3	0.7035	0.1304	0.0256	0.0853	0.0302	0.025
0.0	0.0	0.0	-2853.5657	2779.2081	NaN	NaN	-0.3	0.7029	0.13	0.0258	0.0863	0.0306	0.0243
0.0	0.0	0.0	-403.5657	3601.2081	NaN	NaN	1.1262	0.6986	0.1317	0.0264	0.0872	0.0315	0.0246
0.0	0.0	0.0	-2421.5657	2335.2081	NaN	NaN	-0.3	0.7216	0.1193	0.0246	0.0814	0.0292	0.0238
0.0	0.0	0.0	-2264.5657	3220.2081	NaN	NaN	1.3	0.7116	0.1237	0.0255	0.085	0.0302	0.024
0.0	0.0	0.0	-2976.5657	1506.2081	NaN	NaN	-0.3	0.7296	0.1152	0.0237	0.0798	0.0279	0.0238
0.0	0.0	0.0	-3111.5657	-939.7919	NaN	NaN	0.232	0.7352	0.1118	0.0228	0.0796	0.0271	0.0235
0.0	0.0	0.0	-215.5657	-545.7919	NaN	NaN	0.7169	0.7174	0.1211	0.0245	0.0844	0.0291	0.0234
0.0	0.0	0.0	-2443.5657	476.2081	NaN	NaN	-0.2421	0.7108	0.1241	0.0255	0.0856	0.0304	0.0236
0.0	0.0	0.0	-513.5657	2295.2081	NaN	NaN	1.2883	0.6884	0.1369	0.0276	0.0891	0.0333	0.0248
0.0	0.0	0.0	-2881.5657	2781.2081	NaN	NaN	-0.3	0.6999	0.1315	0.0271	0.0849	0.032	0.0246
0.0	0.0	0.0	-843.5657	3436.2081	NaN	NaN	1.3	0.678	0.1424	0.0286	0.0904	0.0349	0.0256
0.0	0.0	0.0	-2267.5657	2635.2081	NaN	NaN	1.3	0.7061	0.1283	0.0267	0.0827	0.0316	0.0247
0.0	0.0	0.0	-3988.5657	4403.2081	NaN	NaN	1.3	0.7014	0.1292	0.0267	0.0852	0.032	0.0255
0.0	0.0	0.0	-3402.5657	2511.2081	NaN	NaN	-0.3	0.692	0.1372	0.0283	0.0851	0.0317	0.0258
0.0	0.0	0.0	-3304.5657	623.2081	NaN	NaN	-0.2324	0.6655	0.1569	0.0316	0.0846	0.031	0.0304
0.0	0.0	0.0	-1434.5657	3018.2081	NaN	NaN	1.3	0.5812	0.2169	0.0398	0.0948	0.0338	0.0335
0.0	0.0	0.0	-1718.5657	-852.7919	NaN	NaN	0.3317	0.5836	0.2211	0.0389	0.0907	0.0303	0.0355
0.0	0.0	0.0	-1553.5657	-139.7919	NaN	NaN	0.0826	0.5519	0.2432	0.0403	0.096	0.0315	0.0371
0.0	0.0	0.0	-3258.5657	4303.2081	NaN	NaN	1.3	0.5372	0.2543	0.0428	0.0959	0.0326	0.0372
0.0	0.0	0.0	-2439.5657	4123.2081	NaN	NaN	1.3	0.5574	0.2413	0.0403	0.0912	0.031	0.0387
0.0	0.0	0.0	-3185.5657	2199.2081	NaN	NaN	-0.3	0.5777	0.2275	0.0381	0.0893	0.0299	0.0374
0.0	0.0	0.0	-2061.5657	-1720.7919	NaN	NaN	0.455	0.5813	0.2241	0.0374	0.0897	0.0301	0.0375
0.0	0.0	0.0	-2728.5657	2953.2081	NaN	NaN	1.3	0.5614	0.2386	0.0394	0.0917	0.0309	0.0379
0.0	0.0	0.0	-2941.5657	4505.2081	NaN	NaN	1.3	0.5513	0.2478	0.0403	0.0916	0.0298	0.0392
0.0	0.0	0.0	-4530.5657	1272.2081	NaN	NaN	-0.3	0.5557	0.2462	0.0404	0.0927	0.0267	0.0383
0.0	0.0	0.0	-4049.5657	-656.7919	NaN	NaN	0.1396	0.5731	0.2289	0.0409	0.0957	0.0244	0.0371
0.0	0.0	0.0	-2456.5657	3182.2081	NaN	NaN	1.3	0.5747	0.2248	0.0435	0.0974	0.0238	0.0358
0.0	0.0	0.0	-2236.5657	893.2081	NaN	NaN	-0.3	0.6154	0.1979	0.0412	0.0873	0.0215	0.0368
0.0	0.0	0.0	-2536.5657	-636.7919	NaN	NaN	0.2007	0.6198	0.1927	0.0428	0.0852	0.0219	0.0375
0.0	0.0	0.0	-2605.5657	3618.2081	NaN	NaN	1.3	0.6089	0.1984	0.0461	0.0834	0.0232	0.0399
0.0	0.0	0.0	-3885.5657	1281.2081	NaN	NaN	-0.3	0.6632	0.1628	0.0435	0.068	0.0209	0.0418
0.0	0.0	0.0	-2849.5657	4331.2081	NaN	NaN	1.3	0.6462	0.1693	0.0481	0.0687	0.0232	0.0445
0.0	0.0	0.0	-2393.5657	-1397.7919	NaN	NaN	0.3687	0.7008	0.1348	0.044	0.055	0.0205	0.0448
0.0	0.0	0.0	-4508.5657	3516.2081	NaN	NaN	-0.3	0.6803	0.1434	0.0493	0.0569	0.0231	0.0471
0.0	0.0	0.0	-4160.5657	2626.2081	NaN	NaN	-0.3	0.7009	0.1305	0.0477	0.0506	0.0222	0.0482
0.0	0.0	0.0	-2752.5657	130.2081	NaN	NaN	-0.0497	0.7011	0.1295	0.0479	0.0503	0.0226	0.0486
0.0	0.0	0.0	-3571.5657	3370.2081	NaN	NaN	-0.3	0.6925	0.1337	0.0494	0.0518	0.0234	0.0491
0.0	0.0	0.0	-1690.5657	497.2081	NaN	NaN	-0.3	0.7134	0.1229	0.0454	0.048	0.0219	0.0486
0.0	0.0	0.0	-2661.5657	-679.7919	NaN	NaN	0.2034	0.7169	0.1213	0.0444	0.0479	0.022	0.0475
0.0	0.0	0.0	-1922.5657	288.2081	NaN	NaN	-0.1763	0.7046	0.1277	0.0466	0.0497	0.023	0.0484
0.0	0.0	0.0	-3377.5657	3221.2081	NaN	NaN	-0.3	0.717	0.1214	0.0437	0.047	0.022	0.0489
0.0	0.0	0.0	-2892.5657	2309.2081	NaN	NaN	-0.3	0.7233	0.1178	0.0428	0.0464	0.022	0.0476
0.0	0.0	0.0	-1843.5657	2471.2081	NaN	NaN	1.3	0.7258	0.1161	0.0419	0.0458	0.0221	0.0483
0.0	0.0	0.0	-3650.5657	-963.7919	NaN	NaN	0.2089	0.7627	0.0973	0.0358	0.0398	0.0197	0.0446
0.0	0.0	0.0	-3016.5657	2035.2081	NaN	NaN	-0.3	0.7445	0.1059	0.0397	0.0429	0.0215	0.0455
0.0	0.0	0.0	-856.5657	2260.2081	NaN	NaN	1.3	0.7474	0.1051	0.0385	0.0415	0.0208	0.0468
0.0	0.0	0.0	-2849.5657	3406.2081	NaN	NaN	1.3	0.7499	0.1031	0.0386	0.0404	0.0209	0.0471
0.0	0.0	0.0	-3058.5657	3778.2081	NaN	NaN	1.3	0.7661	0.0958	0.0349	0.0381	0.0198	0.0453
0.0	0.0	0.0	-1783.5657	-587.7919	NaN	NaN	0.2479	0.7887	0.0839	0.0324	0.0345	0.0189	0.0417
0.0	0.0	0.0	-1371.5657	2965.2081	NaN	NaN	1.3	0.7816	0.0877	0.0329	0.0359	0.0197	0.0422
0.0	0.0	0.0	-1557.5657	1964.2081	NaN	NaN	1.3	0.8004	0.0784	0.0307	0.0325	0.0188	0.0393
0.0	0.0	0.0	-2031.5657	4083.2081	NaN	NaN	1.3	0.8036	0.0768	0.0299	0.0326	0.0189	0.0381
0.0	0.0	0.0	-1427.5657	-31.7919	NaN	NaN	0.0218	0.8143	0.071	0.0293	0.0309	0.019	0.0356
0.0	0.0	0.0	-2487.5657	3922.2081	NaN	NaN	1.3	0.8119	0.072	0.0295	0.0313	0.0192	0.0361
0.0	0.0	0.0	-997.5657	4551.2081	NaN	NaN	1.2807	0.8149	0.0705	0.0295	0.0306	0.0192	0.0353
0.0	0.0	0.0	-1658.5657	5328.2081	NaN	NaN	1.3	0.813	0.0716	0.0295	0.0311	0.0195	0.0353
0.0	0.0	0.0	-1730.5657	-671.7919	NaN	NaN	0.2796	0.8198	0.0671	0.0299	0.0304	0.0203	0.0326
0.0	0.0	0.0	-2724.5657	3003.2081	NaN	NaN	1.3	0.8208	0.0659	0.03	0.0303	0.0208	0.0322
0.0	0.0	0.0	-983.5657	657.2081	NaN	NaN	-0.3	0.8238	0.064	0.0295	0.0299	0.021	0.0318
0.0	0.0	0.0	-863.5657	1525.2081	NaN	NaN	1.3	0.8254	0.0627	0.0291	0.0296	0.0211	0.032
0.0	0.0	0.0	-1977.5657	3996.2081	NaN	NaN	1.3	0.8258	0.0622	0.0289	0.0299	0.0214	0.0318
0.0	0.0	0.0	-2694.5657	2255.2081	NaN	NaN	-0.3	0.8282	0.0606	0.0286	0.0298	0.0219	0.0309
0.0	0.0	0.0	-1899.5657	1261.2081	NaN	NaN	-0.3	0.8277	0.0587	0.0289	0.0307	0.0231	0.031
0.0	0.0	0.0	-4110.5657	-561.7919	NaN	NaN	0.1202	0.8323	0.055	0.028	0.0307	0.0238	0.0301
0.0	0.0	0.0	-3085.5657	885.2081	NaN	NaN	-0.3	0.8359	0.0529	0.0272	0.0306	0.0241	0.0293
0.0	0.0	0.0	-2437.5657	-557.7919	NaN	NaN	0.1862	0.8519	0.0444	0.0269	0.0266	0.0213	0.0288
0.0	0.0	0.0	-2797.5657	1795.2081	NaN	NaN	-0.3	0.8646	0.0372	0.0279	0.0223	0.0185	0.0294
0.0	0.0	0.0	-2334.5657	2076.2081	NaN	NaN	-0.3	0.863	0.0371	0.0287	0.0219	0.0188	0.0304
0.0	0.0	0.0	-3210.5657	-151.7919	NaN	NaN	0.0451	0.8634	0.0366	0.0284	0.0219	0.0193	0.0303
0.0	0.0	0.0	-2696.5657	422.2081	NaN	NaN	-0.1856	0.8635	0.0362	0.0281	0.0221	0.0198	0.0303
0.0	0.0	0.0	-3381.5657	1869.2081	NaN	NaN	-0.3	0.8628	0.0362	0.0281	0.0222	0.0201	0.0306
0.0	0.0	0.0	-2257.5657	3168.2081	NaN	NaN	1.3	0.8624	0.0361	0.0281	0.0223	0.0203	0.0308
0.0	0.0	0.0	-2077.5657	1723.2081	NaN	NaN	-0.3	0.8639	0.0354	0.0277	0.0222	0.0202	0.0307
0.0	0.0	0.0	-3085.5657	344.2081	NaN	NaN	-0.1256	0.8647	0.035	0.0273	0.0223	0.0203	0.0304
0.0	0.0	0.0	-2352.5657	764.2081	NaN	NaN	-0.3	0.8646	0.035	0.0273	0.0223	0.0204	0.0304
0.0	0.0	0.0	-2183.5657	398.2081	NaN	NaN	-0.223	0.864	0.0351	0.0274	0.0223	0.0205	0.0308
0.0	0.0	0.0	-2425.5657	3059.2081	NaN	NaN	1.3	0.8628	0.0353	0.0278	0.0223	0.0206	0.0312
0.0	0.0	0.0	-2262.5657	-35.7919	NaN	NaN	0.0156	0.8627	0.0352	0.0279	0.0221	0.0206	0.0316
0.0	0.0	0.0	-2040.5657	1086.2081	NaN	NaN	-0.3	0.8617	0.0353	0.0282	0.0222	0.0207	0.0319
0.0	0.0	0.0	-2745.5657	3199.2081	NaN	NaN	1.3	0.8613	0.0354	0.0283	0.0221	0.0207	0.0322
0.0	0.0	0.0	-3487.5657	1436.2081	NaN	NaN	-0.3	0.8615	0.0352	0.0282	0.022	0.0207	0.0324
0.0	0.0	0.0	-2684.5657	2134.2081	NaN	NaN	-0.3	0.862	0.035	0.0281	0.022	0.0206	0.0324
0.0	0.0	0.0	-2295.5657	2598.2081	NaN	NaN	1.3	0.8625	0.0348	0.028	0.0218	0.0205	0.0323
0.0	0.0	0.0	-3130.5657	13.2081	NaN	NaN	-0.0042	0.863	0.0345	0.028	0.0217	0.0204	0.0323
0.0	0.0	0.0	-2967.5657	5500.2081	NaN	NaN	1.3	0.8624	0.0346	0.0284	0.0216	0.0204	0.0325
0.0	0.0	0.0	-3206.5657	2195.2081	NaN	NaN	-0.3	0.8634	0.0342	0.0283	0.0215	0.0203	0.0323
0.0	0.0	0.0	-1612.5657	1456.2081	NaN	NaN	-0.3	0.8631	0.0342	0.0285	0.0216	0.0204	0.0323
0.0	0.0	0.0	-3050.5657	1501.2081	NaN	NaN	-0.3	0.8625	0.0344	0.0288	0.0216	0.0204	0.0323
0.0	0.0	0.0	-422.5657	2909.2081	NaN	NaN	1.1699	0.8615	0.0345	0.0294	0.0216	0.0203	0.0327
0.0	0.0	0.0	-3618.5657	939.2081	NaN	NaN	-0.3	0.8625	0.0344	0.0291	0.0216	0.0202	0.0323
0.0	0.0	0.0	-2109.5657	673.2081	NaN	NaN	-0.3	0.8628	0.0344	0.0289	0.0219	0.0202	0.0317
0.0	0.0	0.0	-3295.5657	1738.2081	NaN	NaN	-0.3	0.8626	0.0345	0.0289	0.0221	0.0203	0.0315
0.0	0.0	0.0	-3469.5657	41.2081	NaN	NaN	-0.012	0.8626	0.0344	0.0291	0.0222	0.0203	0.0314
0.0	0.0	0.0	-3363.5657	2260.2081	NaN	NaN	-0.3	0.8626	0.0343	0.0291	0.0223	0.0203	0.0313
0.0	0.0	0.0	-2840.5657	-446.7919	NaN	NaN	0.1359	0.8627	0.0343	0.0291	0.0224	0.0203	0.0312
0.0	0.0	0.0	-2293.5657	1237.2081	NaN	NaN	-0.3	0.8612	0.0346	0.0298	0.0222	0.0202	0.032
0.0	0.0	0.0	-3474.5657	3451.2081	NaN	NaN	-0.3	0.8601	0.0348	0.0302	0.0222	0.0201	0.0326
0.0	0.0	0.0	-4625.5657	4435.2081	NaN	NaN	-0.3	0.8603	0.0347	0.0303	0.022	0.02	0.0327
0.0	0.0	0.0	-2070.5657	-3039.7919	NaN	NaN	0.5948	0.8599	0.035	0.03	0.0222	0.0201	0.0327
0.0	0.0	0.0	-1409.5657	1134.2081	NaN	NaN	-0.3	0.8599	0.0347	0.0306	0.0219	0.02	0.0329
0.0	0.0	0.0	-2159.5657	6987.2081	NaN	NaN	1.3	0.859	0.035	0.031	0.0217	0.0199	0.0333
0.0	0.0	0.0	-4080.5657	3635.2081	NaN	NaN	-0.3	0.8591	0.0348	0.0306	0.0219	0.02	0.0335
0.0	0.0	0.0	-4486.5657	133.2081	NaN	NaN	-0.0306	0.858	0.0352	0.0303	0.0224	0.0205	0.0336
0.0	0.0	0.0	-2733.5657	1880.2081	NaN	NaN	-0.3	0.8582	0.035	0.0304	0.0222	0.0204	0.0338
0.0	0.0	0.0	-1840.5657	1115.2081	NaN	NaN	-0.3	0.8577	0.0348	0.0304	0.0222	0.0205	0.0345
0.0	0.0	0.0	-3136.5657	733.2081	NaN	NaN	-0.3	0.8573	0.0347	0.0303	0.0225	0.0207	0.0346
0.0	0.0	0.0	-2573.5657	3705.2081	NaN	NaN	1.3	0.8569	0.0347	0.0304	0.0226	0.0208	0.0346
0.0	0.0	0.0	-3452.5657	842.2081	NaN	NaN	-0.3	0.857	0.0345	0.0302	0.0229	0.021	0.0344
0.0	0.0	0.0	-3856.5657	810.2081	NaN	NaN	-0.266	0.8576	0.0341	0.03	0.0228	0.021	0.0345
0.0	0.0	0.0	-2488.5657	-500.7919	NaN	NaN	0.1675	0.8577	0.0338	0.0301	0.0229	0.0211	0.0345
0.0	0.0	0.0	-1294.5657	927.2081	NaN	NaN	-0.3	0.8571	0.0335	0.0305	0.0228	0.0213	0.0349
0.0	0.0	0.0	-2852.5657	1764.2081	NaN	NaN	-0.3	0.8565	0.0333	0.0303	0.0232	0.0218	0.0348
0.0	0.0	0.0	-3527.5657	3538.2081	NaN	NaN	1.3	0.8566	0.0334	0.0298	0.0237	0.0223	0.0343
0.0	0.0	0.0	-3922.5657	-14.7919	NaN	NaN	0.0038	0.8585	0.0331	0.0289	0.0239	0.0224	0.0333
0.0	0.0	0.0	-3181.5657	-632.7919	NaN	NaN	0.1659	0.8594	0.0329	0.0285	0.0241	0.0224	0.0326
0.0	0.0	0.0	-3310.5657	-2221.7919	NaN	NaN	0.4016	0.8605	0.0327	0.0283	0.0242	0.0223	0.0319
0.0	0.0	0.0	-3476.5657	-1123.7919	NaN	NaN	0.2443	0.8611	0.0325	0.0281	0.0242	0.0223	0.0317
0.0	0.0	0.0	-3499.5657	-2798.7919	NaN	NaN	0.4444	0.8613	0.0323	0.0281	0.0244	0.0223	0.0316
0.0	0.0	0.0	-2193.5657	955.2081	NaN	NaN	-0.3	0.8614	0.0322	0.0279	0.0245	0.0225	0.0314
0.0	0.0	0.0	-3112.5657	3590.2081	NaN	NaN	1.3	0.8614	0.0321	0.0277	0.0247	0.0227	0.0314
0.0	0.0	0.0	-1278.5657	4108.2081	NaN	NaN	1.3	0.8611	0.032	0.0276	0.0249	0.0229	0.0314
0.0	0.0	0.0	-708.5657	3821.2081	NaN	NaN	1.2276	0.8614	0.032	0.0272	0.025	0.023	0.0313
0.0	0.0	0.0	-1293.5657	-645.7919	NaN	NaN	0.333	0.8622	0.0318	0.027	0.0251	0.0228	0.0311
0.0	0.0	0.0	-643.5657	203.2081	NaN	NaN	-0.3	0.8612	0.0319	0.0271	0.0255	0.0229	0.0314
0.0	0.0	0.0	-3393.5657	1007.2081	NaN	NaN	-0.3	0.8643	0.0314	0.0263	0.0251	0.0223	0.0306
0.0	0.0	0.0	-2213.5657	1333.2081	NaN	NaN	-0.3	0.8524	0.0341	0.028	0.0273	0.0244	0.0338
0.0	0.0	0.0	-2825.5657	5295.2081	NaN	NaN	1.3	0.8794	0.0278	0.0228	0.0235	0.0206	0.0259
