# Supplementary material for: DeepFRET, a software for rapid and automated single-molecule FRET data classification using deep learning
Source: eLife. 2020 Nov 3;9:e60404. doi: 10.7554/eLife.60404 (PMC7609065; doi:10.7554/eLife.60404)
Supplement: Figure 4—source data 1. [file elife-60404-fig4-data1.zip › Figure 4-source data 1/Fig_S4a/Traces/traces_all_n294/Traces_Fig2d_4mMAc_mov3_combined_tif_pair14.txt]

Exported by DeepFRET
Date: 2020-08-26, 18:13
Video filename: None
FRET pair #14
Bleaches at 513
D-Dexc-bg	A-Dexc-bg	A-Aexc-bg	D-Dexc-rw	A-Dexc-rw	A-Aexc-rw	S	E	p_bleached	p_aggregated	p_noisy	p_scrambled	p_static	p_dynamic
0.0	0.0	0.0	27934.8845	13277.5	NaN	NaN	0.3222	0.1101	0.5461	0.0239	0.2483	0.0213	0.0503
0.0	0.0	0.0	36098.8845	9305.5	NaN	NaN	0.2049	0.084	0.6038	0.0237	0.2213	0.0217	0.0455
0.0	0.0	0.0	30098.8845	11214.5	NaN	NaN	0.2714	0.0799	0.6469	0.0228	0.1889	0.0218	0.0397
0.0	0.0	0.0	30643.8845	9753.5	NaN	NaN	0.2414	0.0772	0.6434	0.0229	0.1933	0.0233	0.0398
0.0	0.0	0.0	23440.8845	9775.5	NaN	NaN	0.2943	0.08	0.6332	0.0237	0.1969	0.0251	0.0411
0.0	0.0	0.0	26024.8845	14724.5	NaN	NaN	0.3613	0.0826	0.6246	0.0244	0.2014	0.0265	0.0405
0.0	0.0	0.0	27633.8845	8709.5	NaN	NaN	0.2396	0.0846	0.6234	0.025	0.2005	0.0275	0.039
0.0	0.0	0.0	29432.8845	11475.5	NaN	NaN	0.2805	0.0869	0.6228	0.0259	0.198	0.029	0.0374
0.0	0.0	0.0	23865.8845	11059.5	NaN	NaN	0.3167	0.0891	0.6154	0.0262	0.2017	0.0303	0.0373
0.0	0.0	0.0	19379.8845	11734.5	NaN	NaN	0.3771	0.0913	0.6085	0.026	0.2056	0.0312	0.0374
0.0	0.0	0.0	25295.8845	11016.5	NaN	NaN	0.3034	0.0944	0.5949	0.0258	0.2148	0.0322	0.0379
0.0	0.0	0.0	22999.8845	14030.5	NaN	NaN	0.3789	0.0973	0.5814	0.0255	0.2248	0.0326	0.0384
0.0	0.0	0.0	21878.8845	12425.5	NaN	NaN	0.3622	0.0962	0.5849	0.0252	0.2233	0.0325	0.0378
0.0	0.0	0.0	28506.8845	6549.5	NaN	NaN	0.1868	0.0963	0.5731	0.0249	0.2347	0.0325	0.0385
0.0	0.0	0.0	25547.8845	10017.5	NaN	NaN	0.2817	0.0956	0.5709	0.0248	0.2376	0.0322	0.0388
0.0	0.0	0.0	26438.8845	11513.5	NaN	NaN	0.3034	0.0935	0.5768	0.025	0.234	0.0314	0.0394
0.0	0.0	0.0	24427.8845	7447.5	NaN	NaN	0.2336	0.0938	0.5753	0.0252	0.2357	0.0311	0.039
0.0	0.0	0.0	24431.8845	8948.5	NaN	NaN	0.2681	0.0954	0.5695	0.025	0.2405	0.0313	0.0383
0.0	0.0	0.0	26602.8845	12317.5	NaN	NaN	0.3165	0.0962	0.5591	0.025	0.2497	0.0318	0.0382
0.0	0.0	0.0	28145.8845	6425.5	NaN	NaN	0.1859	0.0965	0.5586	0.025	0.2503	0.0323	0.0373
0.0	0.0	0.0	26123.8845	8526.5	NaN	NaN	0.2461	0.0981	0.552	0.025	0.2553	0.0327	0.0369
0.0	0.0	0.0	28579.8845	8562.5	NaN	NaN	0.2305	0.0971	0.5612	0.0252	0.2475	0.0331	0.036
0.0	0.0	0.0	26269.8845	6216.5	NaN	NaN	0.1914	0.0958	0.567	0.0255	0.2426	0.0336	0.0355
0.0	0.0	0.0	18921.8845	12038.5	NaN	NaN	0.3888	0.0958	0.5742	0.0257	0.2353	0.0339	0.0351
0.0	0.0	0.0	26726.8845	7902.5	NaN	NaN	0.2282	0.0941	0.5809	0.0261	0.2301	0.0342	0.0346
0.0	0.0	0.0	23808.8845	14209.5	NaN	NaN	0.3738	0.094	0.5889	0.0264	0.2223	0.0343	0.0341
0.0	0.0	0.0	24402.8845	7343.5	NaN	NaN	0.2313	0.0928	0.5946	0.0267	0.2176	0.0346	0.0337
0.0	0.0	0.0	27008.8845	11388.5	NaN	NaN	0.2966	0.0919	0.5982	0.0268	0.2148	0.0348	0.0335
0.0	0.0	0.0	20552.8845	7635.5	NaN	NaN	0.2709	0.091	0.606	0.0269	0.2087	0.0341	0.0332
0.0	0.0	0.0	27018.8845	9398.5	NaN	NaN	0.2581	0.0895	0.6079	0.0273	0.2076	0.034	0.0336
0.0	0.0	0.0	18985.8845	8016.5	NaN	NaN	0.2969	0.0891	0.614	0.0275	0.2024	0.0335	0.0335
0.0	0.0	0.0	23174.8845	6299.5	NaN	NaN	0.2137	0.0866	0.6217	0.028	0.1968	0.0327	0.0342
0.0	0.0	0.0	20893.8845	10970.5	NaN	NaN	0.3443	0.0864	0.6226	0.0281	0.196	0.0328	0.0341
0.0	0.0	0.0	18548.8845	10997.5	NaN	NaN	0.3722	0.0838	0.6323	0.0285	0.1889	0.032	0.0345
0.0	0.0	0.0	25357.8845	10697.5	NaN	NaN	0.2967	0.0832	0.6328	0.0285	0.1889	0.0321	0.0344
0.0	0.0	0.0	22580.8845	9963.5	NaN	NaN	0.3062	0.083	0.6339	0.0286	0.1879	0.032	0.0346
0.0	0.0	0.0	20350.8845	8254.5	NaN	NaN	0.2886	0.0826	0.6348	0.0286	0.1875	0.0319	0.0347
0.0	0.0	0.0	21505.8845	12985.5	NaN	NaN	0.3765	0.083	0.6332	0.0284	0.1886	0.032	0.0348
0.0	0.0	0.0	19715.8845	8762.5	NaN	NaN	0.3077	0.0834	0.6325	0.0283	0.1891	0.0317	0.0349
0.0	0.0	0.0	21087.8845	7094.5	NaN	NaN	0.2517	0.0851	0.6242	0.0284	0.1951	0.0321	0.0352
0.0	0.0	0.0	18628.8845	8094.5	NaN	NaN	0.3029	0.0855	0.6212	0.0285	0.1974	0.0322	0.0353
0.0	0.0	0.0	24387.8845	7598.5	NaN	NaN	0.2376	0.0846	0.6187	0.0287	0.2003	0.0321	0.0356
0.0	0.0	0.0	19497.8845	9311.5	NaN	NaN	0.3232	0.0854	0.6155	0.0285	0.2029	0.0322	0.0355
0.0	0.0	0.0	18580.8845	10025.5	NaN	NaN	0.3505	0.0859	0.6125	0.0286	0.2051	0.032	0.0358
0.0	0.0	0.0	19403.8845	8909.5	NaN	NaN	0.3147	0.0863	0.611	0.0286	0.2064	0.0319	0.0358
0.0	0.0	0.0	18219.8845	8224.5	NaN	NaN	0.311	0.0869	0.6112	0.0286	0.2058	0.0315	0.0361
0.0	0.0	0.0	17182.8845	10416.5	NaN	NaN	0.3774	0.0884	0.6053	0.0287	0.2097	0.0316	0.0363
0.0	0.0	0.0	19346.8845	8976.5	NaN	NaN	0.3169	0.0886	0.6057	0.0288	0.2093	0.0313	0.0363
0.0	0.0	0.0	17607.8845	7916.5	NaN	NaN	0.3102	0.0896	0.6048	0.0289	0.2092	0.0309	0.0366
0.0	0.0	0.0	22181.8845	8080.5	NaN	NaN	0.267	0.0908	0.6008	0.0289	0.2118	0.0304	0.0373
0.0	0.0	0.0	16159.8845	6867.5	NaN	NaN	0.2982	0.0928	0.5919	0.0289	0.2182	0.0302	0.038
0.0	0.0	0.0	22452.8845	7998.5	NaN	NaN	0.2627	0.0934	0.5848	0.0288	0.2243	0.0297	0.039
0.0	0.0	0.0	20164.8845	13078.5	NaN	NaN	0.3934	0.0946	0.5676	0.0286	0.2389	0.0298	0.0405
0.0	0.0	0.0	18630.8845	7782.5	NaN	NaN	0.2946	0.0967	0.5629	0.0278	0.242	0.0295	0.0411
0.0	0.0	0.0	19744.8845	11751.5	NaN	NaN	0.3731	0.0991	0.5492	0.0274	0.2519	0.0294	0.043
0.0	0.0	0.0	20023.8845	7330.5	NaN	NaN	0.268	0.1013	0.546	0.0269	0.2529	0.0293	0.0436
0.0	0.0	0.0	19765.8845	10912.5	NaN	NaN	0.3557	0.1048	0.5357	0.0265	0.2587	0.0291	0.0452
0.0	0.0	0.0	18699.8845	7182.5	NaN	NaN	0.2775	0.1057	0.5221	0.0263	0.2698	0.0294	0.0467
0.0	0.0	0.0	17532.8845	8864.5	NaN	NaN	0.3358	0.1085	0.5096	0.0256	0.2794	0.0291	0.0478
0.0	0.0	0.0	19243.8845	6937.5	NaN	NaN	0.265	0.1078	0.5065	0.0251	0.283	0.0293	0.0482
0.0	0.0	0.0	20315.8845	3097.5	NaN	NaN	0.1323	0.1107	0.4852	0.0242	0.301	0.0292	0.0497
0.0	0.0	0.0	20643.8845	14383.5	NaN	NaN	0.4106	0.1094	0.475	0.0238	0.3121	0.0291	0.0506
0.0	0.0	0.0	21892.8845	9000.5	NaN	NaN	0.2913	0.1096	0.4702	0.023	0.3177	0.0291	0.0504
0.0	0.0	0.0	21360.8845	11866.5	NaN	NaN	0.3571	0.115	0.4607	0.0229	0.3215	0.0291	0.0508
0.0	0.0	0.0	19375.8845	5708.5	NaN	NaN	0.2276	0.1221	0.4551	0.0227	0.3199	0.0297	0.0506
0.0	0.0	0.0	12283.8845	11172.5	NaN	NaN	0.4763	0.1286	0.4493	0.0231	0.3179	0.0298	0.0513
0.0	0.0	0.0	14580.8845	9179.5	NaN	NaN	0.3863	0.1376	0.4487	0.0229	0.3092	0.0303	0.0514
0.0	0.0	0.0	14849.8845	10775.5	NaN	NaN	0.4205	0.1467	0.4299	0.0231	0.3161	0.0308	0.0533
0.0	0.0	0.0	10281.8845	6968.5	NaN	NaN	0.404	0.1503	0.4203	0.023	0.3206	0.0313	0.0544
0.0	0.0	0.0	11858.8845	12265.5	NaN	NaN	0.5084	0.1415	0.4023	0.0234	0.3449	0.0308	0.0571
0.0	0.0	0.0	11347.8845	9392.5	NaN	NaN	0.4529	0.1378	0.4023	0.0227	0.3497	0.0311	0.0565
0.0	0.0	0.0	13299.8845	12721.5	NaN	NaN	0.4889	0.1375	0.3889	0.0227	0.3616	0.0311	0.0582
0.0	0.0	0.0	11543.8845	8473.5	NaN	NaN	0.4233	0.1479	0.3872	0.0222	0.3528	0.0322	0.0577
0.0	0.0	0.0	11162.8845	10626.5	NaN	NaN	0.4877	0.1551	0.3814	0.0227	0.3488	0.0325	0.0595
0.0	0.0	0.0	13009.8845	10413.5	NaN	NaN	0.4446	0.1705	0.3816	0.0223	0.3331	0.0336	0.059
0.0	0.0	0.0	13199.8845	6694.5	NaN	NaN	0.3365	0.1802	0.3744	0.0226	0.3286	0.034	0.0602
0.0	0.0	0.0	10737.8845	9698.5	NaN	NaN	0.4746	0.1927	0.3755	0.0222	0.3156	0.0348	0.0592
0.0	0.0	0.0	9978.8845	9519.5	NaN	NaN	0.4882	0.1986	0.3755	0.0224	0.3094	0.0348	0.0594
0.0	0.0	0.0	10992.8845	10270.5	NaN	NaN	0.483	0.2011	0.3857	0.0224	0.2975	0.0349	0.0584
0.0	0.0	0.0	10635.8845	7553.5	NaN	NaN	0.4153	0.2083	0.3923	0.0225	0.2847	0.0347	0.0575
0.0	0.0	0.0	16175.8845	9978.5	NaN	NaN	0.3815	0.2077	0.3955	0.0228	0.2813	0.0349	0.0578
0.0	0.0	0.0	12512.8845	11066.5	NaN	NaN	0.4693	0.2151	0.4034	0.0227	0.2674	0.0352	0.0563
0.0	0.0	0.0	13432.8845	8226.5	NaN	NaN	0.3798	0.2265	0.4076	0.0228	0.2527	0.035	0.0554
0.0	0.0	0.0	12532.8845	9190.5	NaN	NaN	0.4231	0.2313	0.404	0.0233	0.2505	0.0353	0.0556
0.0	0.0	0.0	13169.8845	9724.5	NaN	NaN	0.4248	0.2345	0.4177	0.0236	0.2352	0.035	0.054
0.0	0.0	0.0	12481.8845	9850.5	NaN	NaN	0.4411	0.2442	0.4246	0.0242	0.2196	0.0342	0.0532
0.0	0.0	0.0	11645.8845	7889.5	NaN	NaN	0.4039	0.2322	0.4446	0.0247	0.2139	0.033	0.0516
0.0	0.0	0.0	7561.8845	10361.5	NaN	NaN	0.5781	0.213	0.4698	0.0251	0.2099	0.0323	0.05
0.0	0.0	0.0	10732.8845	10280.5	NaN	NaN	0.4892	0.1878	0.5129	0.0254	0.1965	0.031	0.0464
0.0	0.0	0.0	16874.8845	8216.5	NaN	NaN	0.3275	0.1606	0.5465	0.0249	0.1928	0.0308	0.0444
0.0	0.0	0.0	10242.8845	9143.5	NaN	NaN	0.4716	0.1489	0.579	0.0242	0.1759	0.0297	0.0422
0.0	0.0	0.0	12805.8845	11297.5	NaN	NaN	0.4687	0.1381	0.6023	0.0239	0.1654	0.029	0.0412
0.0	0.0	0.0	10729.8845	8336.5	NaN	NaN	0.4372	0.1376	0.6132	0.0234	0.1559	0.0288	0.041
0.0	0.0	0.0	13808.8845	10229.5	NaN	NaN	0.4255	0.1553	0.6049	0.0231	0.1456	0.0292	0.0418
0.0	0.0	0.0	12611.8845	7852.5	NaN	NaN	0.3837	0.1843	0.5839	0.0229	0.1376	0.0297	0.0417
0.0	0.0	0.0	14287.8845	8583.5	NaN	NaN	0.3753	0.1937	0.5732	0.0231	0.1374	0.0308	0.0418
0.0	0.0	0.0	8706.8845	7578.5	NaN	NaN	0.4654	0.2289	0.5372	0.0226	0.1354	0.0321	0.0438
0.0	0.0	0.0	14105.8845	10208.5	NaN	NaN	0.4199	0.2544	0.513	0.0221	0.1331	0.0336	0.0437
0.0	0.0	0.0	12225.8845	5321.5	NaN	NaN	0.3033	0.3022	0.465	0.0225	0.1281	0.035	0.0472
0.0	0.0	0.0	13014.8845	4616.5	NaN	NaN	0.2618	0.3215	0.4351	0.0239	0.1334	0.0373	0.0489
0.0	0.0	0.0	10233.8845	14061.5	NaN	NaN	0.5788	0.3526	0.3974	0.0249	0.1333	0.0384	0.0534
0.0	0.0	0.0	11926.8845	7694.5	NaN	NaN	0.3921	0.3649	0.379	0.0257	0.1371	0.0396	0.0537
0.0	0.0	0.0	9774.8845	8616.5	NaN	NaN	0.4685	0.398	0.3463	0.0254	0.1344	0.0398	0.0561
0.0	0.0	0.0	7170.8845	5899.5	NaN	NaN	0.4514	0.3921	0.3504	0.0254	0.1392	0.0397	0.0532
0.0	0.0	0.0	11104.8845	9838.5	NaN	NaN	0.4698	0.3316	0.3923	0.0249	0.1577	0.0409	0.0525
0.0	0.0	0.0	9273.8845	9775.5	NaN	NaN	0.5132	0.3359	0.3965	0.0239	0.1521	0.0406	0.051
0.0	0.0	0.0	7704.8845	8387.5	NaN	NaN	0.5212	0.3427	0.3889	0.024	0.1521	0.0414	0.0508
0.0	0.0	0.0	9549.8845	6579.5	NaN	NaN	0.4079	0.3565	0.377	0.0246	0.1483	0.0419	0.0517
0.0	0.0	0.0	6775.8845	6922.5	NaN	NaN	0.5054	0.3514	0.3769	0.0255	0.1507	0.0432	0.0523
0.0	0.0	0.0	10368.8845	8236.5	NaN	NaN	0.4427	0.3338	0.3829	0.0268	0.1559	0.0456	0.055
0.0	0.0	0.0	9914.8845	10177.5	NaN	NaN	0.5065	0.3417	0.3683	0.0292	0.1526	0.0479	0.0603
0.0	0.0	0.0	10403.8845	7105.5	NaN	NaN	0.4058	0.3475	0.3498	0.0332	0.1491	0.0519	0.0685
0.0	0.0	0.0	9514.8845	8749.5	NaN	NaN	0.479	0.3618	0.3251	0.0376	0.1408	0.0572	0.0774
0.0	0.0	0.0	8947.8845	10125.5	NaN	NaN	0.5309	0.366	0.3125	0.0407	0.1334	0.0629	0.0846
0.0	0.0	0.0	10657.8845	6951.5	NaN	NaN	0.3948	0.3547	0.3144	0.0418	0.1297	0.0691	0.0902
0.0	0.0	0.0	6621.8845	7993.5	NaN	NaN	0.5469	0.3364	0.3276	0.0412	0.1243	0.0757	0.0947
0.0	0.0	0.0	9025.8845	7019.5	NaN	NaN	0.4375	0.2907	0.3697	0.0407	0.118	0.0813	0.0996
0.0	0.0	0.0	8917.8845	6576.5	NaN	NaN	0.4244	0.2469	0.4211	0.0411	0.1075	0.0837	0.0997
0.0	0.0	0.0	8675.8845	10154.5	NaN	NaN	0.5393	0.1944	0.4924	0.0422	0.0929	0.08	0.0981
0.0	0.0	0.0	7831.8845	10759.5	NaN	NaN	0.5787	0.1676	0.5394	0.044	0.082	0.0777	0.0893
0.0	0.0	0.0	7914.8845	9991.5	NaN	NaN	0.558	0.1636	0.5561	0.0429	0.0825	0.0764	0.0785
0.0	0.0	0.0	5971.8845	7942.5	NaN	NaN	0.5708	0.1867	0.5455	0.041	0.0825	0.0746	0.0698
0.0	0.0	0.0	15348.8845	6245.5	NaN	NaN	0.2892	0.236	0.5029	0.0379	0.0823	0.0767	0.0643
0.0	0.0	0.0	25814.8845	4295.5	NaN	NaN	0.1427	0.3235	0.4268	0.0336	0.0783	0.0747	0.0631
0.0	0.0	0.0	18046.8845	6273.5	NaN	NaN	0.258	0.3935	0.3777	0.0309	0.0673	0.0679	0.0627
0.0	0.0	0.0	22934.8845	5845.5	NaN	NaN	0.2031	0.3853	0.3899	0.0315	0.0622	0.0656	0.0655
0.0	0.0	0.0	19880.8845	3861.5	NaN	NaN	0.1626	0.3497	0.4203	0.0343	0.0601	0.0663	0.0692
0.0	0.0	0.0	23854.8845	6460.5	NaN	NaN	0.2131	0.3522	0.4212	0.0355	0.0563	0.0653	0.0694
0.0	0.0	0.0	22967.8845	2120.5	NaN	NaN	0.0845	0.3537	0.4207	0.0361	0.0565	0.0655	0.0676
0.0	0.0	0.0	17593.8845	5062.5	NaN	NaN	0.2234	0.3991	0.3852	0.0348	0.0528	0.0626	0.0655
0.0	0.0	0.0	23240.8845	4688.5	NaN	NaN	0.1679	0.4325	0.3547	0.0349	0.0524	0.0624	0.0632
0.0	0.0	0.0	21474.8845	3247.5	NaN	NaN	0.1314	0.466	0.3259	0.0354	0.0507	0.0609	0.061
0.0	0.0	0.0	23582.8845	4655.5	NaN	NaN	0.1649	0.4864	0.3121	0.0365	0.0498	0.0583	0.0568
0.0	0.0	0.0	24993.8845	1180.5	NaN	NaN	0.0451	0.4733	0.3252	0.0385	0.0515	0.057	0.0546
0.0	0.0	0.0	25273.8845	2064.5	NaN	NaN	0.0755	0.4592	0.3435	0.0405	0.0521	0.0547	0.05
0.0	0.0	0.0	24987.8845	4085.5	NaN	NaN	0.1405	0.4204	0.3824	0.0421	0.0547	0.0535	0.0469
0.0	0.0	0.0	26871.8845	3982.5	NaN	NaN	0.1291	0.401	0.4061	0.043	0.0551	0.0516	0.0432
0.0	0.0	0.0	27558.8845	4613.5	NaN	NaN	0.1434	0.381	0.4268	0.044	0.0566	0.0509	0.0407
0.0	0.0	0.0	20869.8845	1856.5	NaN	NaN	0.0817	0.3834	0.4259	0.0443	0.0567	0.0505	0.0393
0.0	0.0	0.0	24787.8845	5434.5	NaN	NaN	0.1798	0.3748	0.436	0.0447	0.0567	0.0503	0.0375
0.0	0.0	0.0	23431.8845	5406.5	NaN	NaN	0.1875	0.3424	0.4662	0.045	0.0588	0.0504	0.0373
0.0	0.0	0.0	24850.8845	5960.5	NaN	NaN	0.1935	0.3386	0.4701	0.045	0.0589	0.0503	0.0371
0.0	0.0	0.0	24905.8845	5512.5	NaN	NaN	0.1812	0.3461	0.4624	0.0448	0.0588	0.0504	0.0375
0.0	0.0	0.0	27452.8845	1408.5	NaN	NaN	0.0488	0.3744	0.4372	0.0442	0.0565	0.05	0.0377
0.0	0.0	0.0	27988.8845	4298.5	NaN	NaN	0.1331	0.3949	0.4197	0.0435	0.0546	0.0497	0.0376
0.0	0.0	0.0	27422.8845	2356.5	NaN	NaN	0.0791	0.3903	0.4251	0.0433	0.0541	0.0497	0.0375
0.0	0.0	0.0	23580.8845	7667.5	NaN	NaN	0.2454	0.3952	0.422	0.0429	0.0527	0.0493	0.0378
0.0	0.0	0.0	20189.8845	1319.5	NaN	NaN	0.0613	0.4127	0.4068	0.0423	0.0511	0.0492	0.0379
0.0	0.0	0.0	23687.8845	4953.5	NaN	NaN	0.1729	0.3995	0.4192	0.0426	0.0514	0.0499	0.0374
0.0	0.0	0.0	24564.8845	5123.5	NaN	NaN	0.1726	0.382	0.4354	0.0426	0.0522	0.0504	0.0374
0.0	0.0	0.0	28314.8845	5873.5	NaN	NaN	0.1718	0.3747	0.4422	0.0426	0.0526	0.0506	0.0372
0.0	0.0	0.0	27296.8845	2918.5	NaN	NaN	0.0966	0.3872	0.4297	0.0422	0.0524	0.0509	0.0376
0.0	0.0	0.0	23133.8845	4739.5	NaN	NaN	0.17	0.3937	0.4244	0.0418	0.0516	0.0516	0.0368
0.0	0.0	0.0	26476.8845	1655.5	NaN	NaN	0.0588	0.3702	0.4477	0.0418	0.052	0.0523	0.036
0.0	0.0	0.0	26903.8845	6322.5	NaN	NaN	0.1903	0.3566	0.462	0.0417	0.0517	0.0522	0.0358
0.0	0.0	0.0	22662.8845	3444.5	NaN	NaN	0.1319	0.3678	0.4501	0.0413	0.0521	0.0523	0.0364
0.0	0.0	0.0	19651.8845	2427.5	NaN	NaN	0.1099	0.3891	0.4281	0.0411	0.0521	0.0524	0.0373
0.0	0.0	0.0	21403.8845	104.5	NaN	NaN	0.0049	0.4204	0.3978	0.0404	0.0511	0.0524	0.0379
0.0	0.0	0.0	28081.8845	3008.5	NaN	NaN	0.0968	0.4221	0.3945	0.0405	0.0519	0.0531	0.038
0.0	0.0	0.0	18496.8845	2784.5	NaN	NaN	0.1308	0.4291	0.3866	0.0403	0.052	0.0536	0.0385
0.0	0.0	0.0	20637.8845	7084.5	NaN	NaN	0.2556	0.4277	0.3859	0.0404	0.0528	0.0546	0.0386
0.0	0.0	0.0	25750.8845	3481.5	NaN	NaN	0.1191	0.4191	0.3924	0.0405	0.0537	0.0554	0.0389
0.0	0.0	0.0	25792.8845	4408.5	NaN	NaN	0.146	0.4341	0.3769	0.0402	0.0528	0.0564	0.0397
0.0	0.0	0.0	23422.8845	4372.5	NaN	NaN	0.1573	0.4244	0.3836	0.0402	0.0544	0.0575	0.04
0.0	0.0	0.0	23641.8845	4174.5	NaN	NaN	0.1501	0.4042	0.4004	0.0409	0.056	0.0586	0.04
0.0	0.0	0.0	23898.8845	5392.5	NaN	NaN	0.1841	0.3901	0.4116	0.0415	0.0572	0.0594	0.0403
0.0	0.0	0.0	22914.8845	6638.5	NaN	NaN	0.2246	0.3892	0.4103	0.0423	0.0574	0.0605	0.0403
0.0	0.0	0.0	22442.8845	6629.5	NaN	NaN	0.228	0.3819	0.4156	0.0427	0.0583	0.0612	0.0405
0.0	0.0	0.0	25353.8845	6221.5	NaN	NaN	0.197	0.3841	0.4126	0.043	0.0578	0.062	0.0405
0.0	0.0	0.0	25104.8845	5101.5	NaN	NaN	0.1689	0.3872	0.409	0.0432	0.0574	0.0626	0.0406
0.0	0.0	0.0	28289.8845	3346.5	NaN	NaN	0.1058	0.3959	0.4013	0.0431	0.0561	0.0629	0.0407
0.0	0.0	0.0	21338.8845	1978.5	NaN	NaN	0.0849	0.3958	0.4015	0.0432	0.0558	0.0634	0.0403
0.0	0.0	0.0	29416.8845	5297.5	NaN	NaN	0.1526	0.3734	0.4231	0.0438	0.0565	0.0637	0.0396
0.0	0.0	0.0	22809.8845	2895.5	NaN	NaN	0.1126	0.3527	0.4423	0.0444	0.0574	0.064	0.0392
0.0	0.0	0.0	24311.8845	1505.5	NaN	NaN	0.0583	0.3522	0.4422	0.0449	0.057	0.0651	0.0387
0.0	0.0	0.0	22315.8845	4468.5	NaN	NaN	0.1668	0.3255	0.4674	0.0451	0.0588	0.0647	0.0386
0.0	0.0	0.0	21591.8845	2825.5	NaN	NaN	0.1157	0.3255	0.4674	0.0457	0.0577	0.0656	0.038
0.0	0.0	0.0	26171.8845	3807.5	NaN	NaN	0.127	0.3266	0.4652	0.0461	0.0577	0.0664	0.038
0.0	0.0	0.0	21517.8845	2548.5	NaN	NaN	0.1059	0.3201	0.4712	0.0465	0.0578	0.0666	0.0378
0.0	0.0	0.0	24801.8845	2237.5	NaN	NaN	0.0827	0.3382	0.4516	0.0473	0.0569	0.0681	0.0379
0.0	0.0	0.0	27313.8845	3267.5	NaN	NaN	0.1068	0.3252	0.4642	0.0475	0.0575	0.0675	0.0381
0.0	0.0	0.0	22582.8845	3047.5	NaN	NaN	0.1189	0.3219	0.4652	0.0484	0.0581	0.068	0.0384
0.0	0.0	0.0	23492.8845	5106.5	NaN	NaN	0.1786	0.3288	0.4571	0.049	0.0579	0.0688	0.0385
0.0	0.0	0.0	24924.8845	1761.5	NaN	NaN	0.066	0.3046	0.4811	0.049	0.0592	0.0674	0.0387
0.0	0.0	0.0	21968.8845	4915.5	NaN	NaN	0.1828	0.3083	0.4755	0.05	0.0594	0.0682	0.0385
0.0	0.0	0.0	25351.8845	8097.5	NaN	NaN	0.2421	0.2966	0.4865	0.0503	0.0606	0.0675	0.0385
0.0	0.0	0.0	24582.8845	3688.5	NaN	NaN	0.1305	0.2998	0.4814	0.0512	0.0611	0.0681	0.0384
0.0	0.0	0.0	27224.8845	4003.5	NaN	NaN	0.1282	0.3055	0.4736	0.052	0.0616	0.0688	0.0385
0.0	0.0	0.0	27600.8845	8077.5	NaN	NaN	0.2264	0.2991	0.4801	0.052	0.0624	0.0681	0.0383
0.0	0.0	0.0	24500.8845	7242.5	NaN	NaN	0.2282	0.2931	0.4866	0.0519	0.0626	0.0679	0.0379
0.0	0.0	0.0	24138.8845	2236.5	NaN	NaN	0.0848	0.2965	0.4833	0.0518	0.062	0.0687	0.0377
0.0	0.0	0.0	24003.8845	2636.5	NaN	NaN	0.099	0.2883	0.4935	0.0512	0.0617	0.0679	0.0374
0.0	0.0	0.0	25469.8845	4473.5	NaN	NaN	0.1494	0.2734	0.5113	0.0503	0.0615	0.0664	0.0371
0.0	0.0	0.0	23714.8845	2235.5	NaN	NaN	0.0861	0.2721	0.5135	0.05	0.0609	0.0666	0.0369
0.0	0.0	0.0	29749.8845	5251.5	NaN	NaN	0.15	0.262	0.5256	0.0494	0.0606	0.0655	0.0368
0.0	0.0	0.0	27442.8845	2863.5	NaN	NaN	0.0945	0.2562	0.5323	0.0492	0.0607	0.0652	0.0364
0.0	0.0	0.0	26455.8845	7198.5	NaN	NaN	0.2139	0.261	0.5285	0.0489	0.0595	0.0658	0.0363
0.0	0.0	0.0	27437.8845	6601.5	NaN	NaN	0.1939	0.2405	0.5512	0.0485	0.0599	0.0635	0.0364
0.0	0.0	0.0	22057.8845	5413.5	NaN	NaN	0.1971	0.2404	0.553	0.0481	0.059	0.0637	0.0357
0.0	0.0	0.0	31500.8845	4874.5	NaN	NaN	0.134	0.2437	0.5513	0.0478	0.0577	0.064	0.0355
0.0	0.0	0.0	23786.8845	1377.5	NaN	NaN	0.0547	0.2242	0.5749	0.0475	0.0567	0.0614	0.0353
0.0	0.0	0.0	24890.8845	3848.5	NaN	NaN	0.1339	0.227	0.5761	0.0468	0.0541	0.0613	0.0347
0.0	0.0	0.0	26687.8845	4437.5	NaN	NaN	0.1426	0.2052	0.6025	0.0464	0.0522	0.0586	0.035
0.0	0.0	0.0	27416.8845	5198.5	NaN	NaN	0.1594	0.1978	0.6148	0.0458	0.0497	0.0574	0.0346
0.0	0.0	0.0	24528.8845	7331.5	NaN	NaN	0.2301	0.1847	0.6322	0.0452	0.0476	0.0557	0.0346
0.0	0.0	0.0	26320.8845	6084.5	NaN	NaN	0.1878	0.1788	0.6406	0.0448	0.046	0.0555	0.0344
0.0	0.0	0.0	21017.8845	1221.5	NaN	NaN	0.0549	0.1883	0.629	0.0449	0.0467	0.0572	0.0339
0.0	0.0	0.0	22558.8845	3477.5	NaN	NaN	0.1336	0.1845	0.6343	0.0445	0.045	0.0578	0.034
0.0	0.0	0.0	29221.8845	4814.5	NaN	NaN	0.1415	0.1756	0.6449	0.044	0.0435	0.0576	0.0344
0.0	0.0	0.0	29637.8845	4606.5	NaN	NaN	0.1345	0.1758	0.6443	0.0437	0.0432	0.0585	0.0344
0.0	0.0	0.0	24103.8845	3541.5	NaN	NaN	0.1281	0.1815	0.6377	0.0434	0.0433	0.0598	0.0342
0.0	0.0	0.0	26905.8845	4192.5	NaN	NaN	0.1348	0.1775	0.6417	0.0432	0.0424	0.0606	0.0346
0.0	0.0	0.0	26594.8845	7794.5	NaN	NaN	0.2267	0.1685	0.6517	0.0426	0.0418	0.0602	0.0351
0.0	0.0	0.0	24867.8845	2574.5	NaN	NaN	0.0938	0.1816	0.6361	0.0422	0.0433	0.0623	0.0345
0.0	0.0	0.0	26748.8845	3683.5	NaN	NaN	0.121	0.1839	0.631	0.0421	0.0438	0.0643	0.035
0.0	0.0	0.0	23206.8845	4334.5	NaN	NaN	0.1574	0.1788	0.6352	0.0418	0.0437	0.0649	0.0356
0.0	0.0	0.0	26423.8845	6222.5	NaN	NaN	0.1906	0.1726	0.6413	0.0414	0.0435	0.0649	0.0363
0.0	0.0	0.0	28631.8845	3509.5	NaN	NaN	0.1092	0.1738	0.6385	0.0413	0.0448	0.065	0.0367
0.0	0.0	0.0	22043.8845	2860.5	NaN	NaN	0.1149	0.1852	0.6234	0.0414	0.0468	0.0666	0.0365
0.0	0.0	0.0	21081.8845	1862.5	NaN	NaN	0.0812	0.1806	0.6278	0.0414	0.0469	0.0662	0.0371
0.0	0.0	0.0	23814.8845	5891.5	NaN	NaN	0.1983	0.1636	0.648	0.0413	0.0452	0.064	0.0379
0.0	0.0	0.0	28979.8845	6755.5	NaN	NaN	0.189	0.1552	0.6584	0.0409	0.0453	0.0622	0.038
0.0	0.0	0.0	25693.8845	1780.5	NaN	NaN	0.0648	0.1615	0.6517	0.0408	0.0464	0.0622	0.0375
0.0	0.0	0.0	23224.8845	5070.5	NaN	NaN	0.1792	0.1563	0.6572	0.0409	0.0467	0.0613	0.0377
0.0	0.0	0.0	24897.8845	2687.5	NaN	NaN	0.0974	0.1547	0.6582	0.0411	0.0477	0.0604	0.0379
0.0	0.0	0.0	23554.8845	3513.5	NaN	NaN	0.1298	0.1625	0.6502	0.0407	0.0484	0.061	0.0372
0.0	0.0	0.0	25027.8845	1361.5	NaN	NaN	0.0516	0.1659	0.6446	0.041	0.0496	0.0617	0.0373
0.0	0.0	0.0	21822.8845	1690.5	NaN	NaN	0.0719	0.1622	0.6486	0.041	0.0496	0.0612	0.0375
0.0	0.0	0.0	22493.8845	7348.5	NaN	NaN	0.2462	0.1617	0.6514	0.0406	0.0482	0.0609	0.0371
0.0	0.0	0.0	27833.8845	4629.5	NaN	NaN	0.1426	0.1538	0.6607	0.0402	0.048	0.0597	0.0376
0.0	0.0	0.0	24120.8845	7710.5	NaN	NaN	0.2422	0.1589	0.6542	0.0398	0.0492	0.0605	0.0373
0.0	0.0	0.0	23359.8845	5177.5	NaN	NaN	0.1814	0.1644	0.6455	0.0398	0.0512	0.0616	0.0376
0.0	0.0	0.0	24277.8845	6940.5	NaN	NaN	0.2223	0.166	0.6426	0.0395	0.0521	0.062	0.0377
0.0	0.0	0.0	20696.8845	4580.5	NaN	NaN	0.1812	0.1787	0.6269	0.0392	0.0538	0.0641	0.0373
0.0	0.0	0.0	21203.8845	5710.5	NaN	NaN	0.2122	0.1896	0.6121	0.0391	0.0556	0.0665	0.0372
0.0	0.0	0.0	21620.8845	3840.5	NaN	NaN	0.1508	0.2009	0.5992	0.0388	0.0564	0.0683	0.0366
0.0	0.0	0.0	26026.8845	5720.5	NaN	NaN	0.1802	0.2035	0.5951	0.0386	0.0571	0.0691	0.0366
0.0	0.0	0.0	22771.8845	2568.5	NaN	NaN	0.1014	0.2134	0.5841	0.0381	0.0576	0.0706	0.0362
0.0	0.0	0.0	21797.8845	927.5	NaN	NaN	0.0408	0.2148	0.5817	0.0377	0.0581	0.071	0.0366
0.0	0.0	0.0	23109.8845	2530.5	NaN	NaN	0.0987	0.2114	0.5842	0.0372	0.0594	0.0703	0.0375
0.0	0.0	0.0	23702.8845	5075.5	NaN	NaN	0.1764	0.2098	0.5849	0.0368	0.0606	0.0696	0.0382
0.0	0.0	0.0	27084.8845	-1663.5	NaN	NaN	-0.0654	0.2213	0.5722	0.0367	0.0614	0.0702	0.0383
0.0	0.0	0.0	23325.8845	6219.5	NaN	NaN	0.2105	0.2142	0.5748	0.0363	0.0648	0.0699	0.04
0.0	0.0	0.0	22661.8845	5816.5	NaN	NaN	0.2042	0.216	0.5732	0.0361	0.0657	0.0692	0.0398
0.0	0.0	0.0	23868.8845	3623.5	NaN	NaN	0.1318	0.2177	0.5699	0.0359	0.0671	0.0692	0.0402
0.0	0.0	0.0	24128.8845	4670.5	NaN	NaN	0.1622	0.2196	0.566	0.0356	0.069	0.0693	0.0405
0.0	0.0	0.0	25515.8845	716.5	NaN	NaN	0.0273	0.2195	0.5634	0.0358	0.0711	0.0693	0.0409
0.0	0.0	0.0	25466.8845	5070.5	NaN	NaN	0.166	0.2263	0.5579	0.0357	0.0705	0.0691	0.0405
0.0	0.0	0.0	24703.8845	1905.5	NaN	NaN	0.0716	0.2229	0.5558	0.0356	0.0746	0.0695	0.0415
0.0	0.0	0.0	24737.8845	2855.5	NaN	NaN	0.1035	0.2225	0.5575	0.0355	0.0747	0.0685	0.0413
0.0	0.0	0.0	22596.8845	5983.5	NaN	NaN	0.2094	0.2156	0.5633	0.0355	0.0767	0.0673	0.0417
0.0	0.0	0.0	24110.8845	3963.5	NaN	NaN	0.1412	0.2113	0.5668	0.0356	0.0778	0.0667	0.0418
0.0	0.0	0.0	20494.8845	3697.5	NaN	NaN	0.1528	0.209	0.57	0.0356	0.0779	0.066	0.0415
0.0	0.0	0.0	23746.8845	5078.5	NaN	NaN	0.1762	0.2083	0.57	0.0356	0.0783	0.0662	0.0416
0.0	0.0	0.0	29190.8845	2744.5	NaN	NaN	0.0859	0.2042	0.5763	0.036	0.0775	0.0649	0.0411
0.0	0.0	0.0	23229.8845	6495.5	NaN	NaN	0.2185	0.2045	0.5764	0.0361	0.0768	0.0653	0.0409
0.0	0.0	0.0	26471.8845	6281.5	NaN	NaN	0.1918	0.2063	0.576	0.0363	0.0758	0.0653	0.0404
0.0	0.0	0.0	25705.8845	5916.5	NaN	NaN	0.1871	0.2017	0.5824	0.0365	0.0745	0.0646	0.0402
0.0	0.0	0.0	21635.8845	4296.5	NaN	NaN	0.1657	0.2055	0.5827	0.0366	0.0717	0.0642	0.0394
0.0	0.0	0.0	25726.8845	5653.5	NaN	NaN	0.1802	0.1971	0.5898	0.0364	0.0734	0.0632	0.0401
0.0	0.0	0.0	20473.8845	6045.5	NaN	NaN	0.228	0.1957	0.5938	0.0367	0.0712	0.0629	0.0396
0.0	0.0	0.0	23306.8845	3018.5	NaN	NaN	0.1147	0.2048	0.586	0.0368	0.0692	0.0642	0.0391
0.0	0.0	0.0	26305.8845	2602.5	NaN	NaN	0.09	0.2037	0.5853	0.0368	0.07	0.0648	0.0395
0.0	0.0	0.0	25629.8845	4693.5	NaN	NaN	0.1548	0.2064	0.5847	0.0371	0.0679	0.0651	0.0389
0.0	0.0	0.0	24641.8845	8182.5	NaN	NaN	0.2493	0.2091	0.5816	0.0371	0.0679	0.0657	0.0386
0.0	0.0	0.0	24819.8845	4208.5	NaN	NaN	0.145	0.2057	0.5849	0.0372	0.0681	0.0655	0.0386
0.0	0.0	0.0	21784.8845	6504.5	NaN	NaN	0.2299	0.2086	0.5826	0.0374	0.067	0.0661	0.0382
0.0	0.0	0.0	25895.8845	3642.5	NaN	NaN	0.1233	0.2078	0.585	0.0375	0.0659	0.066	0.0378
0.0	0.0	0.0	25044.8845	4775.5	NaN	NaN	0.1601	0.2039	0.5908	0.0376	0.0649	0.0653	0.0375
0.0	0.0	0.0	21769.8845	5869.5	NaN	NaN	0.2124	0.204	0.5928	0.0377	0.0634	0.065	0.0371
0.0	0.0	0.0	24423.8845	4999.5	NaN	NaN	0.1699	0.2019	0.5955	0.0377	0.0633	0.0646	0.037
0.0	0.0	0.0	20694.8845	4890.5	NaN	NaN	0.1911	0.2002	0.5989	0.0379	0.0621	0.0643	0.0366
0.0	0.0	0.0	23355.8845	2326.5	NaN	NaN	0.0906	0.2033	0.5965	0.038	0.0612	0.0648	0.0362
0.0	0.0	0.0	27315.8845	6118.5	NaN	NaN	0.183	0.1938	0.6085	0.038	0.0606	0.0631	0.0361
0.0	0.0	0.0	23955.8845	3237.5	NaN	NaN	0.1191	0.1929	0.6115	0.0382	0.059	0.0629	0.0355
0.0	0.0	0.0	23695.8845	5921.5	NaN	NaN	0.1999	0.1924	0.6123	0.0381	0.0588	0.0632	0.0352
0.0	0.0	0.0	24573.8845	3437.5	NaN	NaN	0.1227	0.1809	0.6271	0.0378	0.058	0.0612	0.035
0.0	0.0	0.0	23152.8845	2233.5	NaN	NaN	0.088	0.1779	0.6337	0.0377	0.0559	0.0604	0.0344
0.0	0.0	0.0	26495.8845	3173.5	NaN	NaN	0.107	0.1725	0.642	0.0374	0.055	0.0591	0.034
0.0	0.0	0.0	22620.8845	1975.5	NaN	NaN	0.0803	0.1652	0.6511	0.0368	0.055	0.0581	0.0338
0.0	0.0	0.0	21333.8845	2741.5	NaN	NaN	0.1139	0.1652	0.6535	0.0367	0.0537	0.0578	0.0332
0.0	0.0	0.0	26814.8845	4718.5	NaN	NaN	0.1496	0.1554	0.6662	0.0357	0.0539	0.0556	0.0332
0.0	0.0	0.0	22518.8845	4537.5	NaN	NaN	0.1677	0.1514	0.6735	0.0355	0.0523	0.0544	0.033
0.0	0.0	0.0	23434.8845	4463.5	NaN	NaN	0.16	0.1543	0.6724	0.0351	0.0513	0.0543	0.0327
0.0	0.0	0.0	23876.8845	5583.5	NaN	NaN	0.1895	0.1452	0.6829	0.034	0.0524	0.0524	0.033
0.0	0.0	0.0	24343.8845	5527.5	NaN	NaN	0.185	0.146	0.685	0.0341	0.0507	0.0517	0.0325
0.0	0.0	0.0	25702.8845	6018.5	NaN	NaN	0.1897	0.1479	0.6819	0.0337	0.0517	0.0521	0.0327
0.0	0.0	0.0	25826.8845	3547.5	NaN	NaN	0.1208	0.1512	0.6769	0.0337	0.0524	0.0529	0.0329
0.0	0.0	0.0	20042.8845	3748.5	NaN	NaN	0.1576	0.1555	0.6711	0.0337	0.0529	0.0537	0.033
0.0	0.0	0.0	24350.8845	6113.5	NaN	NaN	0.2007	0.1562	0.671	0.0332	0.0532	0.0534	0.0329
0.0	0.0	0.0	24786.8845	6713.5	NaN	NaN	0.2131	0.1512	0.6742	0.033	0.0553	0.0528	0.0335
0.0	0.0	0.0	23016.8845	6950.5	NaN	NaN	0.2319	0.1585	0.6665	0.0331	0.0545	0.0541	0.0332
0.0	0.0	0.0	21419.8845	1999.5	NaN	NaN	0.0854	0.1637	0.6594	0.033	0.0552	0.0553	0.0333
0.0	0.0	0.0	24134.8845	4013.5	NaN	NaN	0.1426	0.1606	0.6648	0.0328	0.0544	0.0544	0.033
0.0	0.0	0.0	19052.8845	4523.5	NaN	NaN	0.1919	0.1637	0.6605	0.0328	0.0548	0.0552	0.033
0.0	0.0	0.0	26379.8845	3966.5	NaN	NaN	0.1307	0.1721	0.652	0.033	0.0543	0.0563	0.0324
0.0	0.0	0.0	22452.8845	1381.5	NaN	NaN	0.058	0.1781	0.6418	0.0333	0.0559	0.0581	0.0327
0.0	0.0	0.0	20798.8845	4136.5	NaN	NaN	0.1659	0.1831	0.6394	0.0332	0.0538	0.0585	0.032
0.0	0.0	0.0	22121.8845	2535.5	NaN	NaN	0.1028	0.1779	0.6451	0.0328	0.0541	0.0577	0.0323
0.0	0.0	0.0	23250.8845	6004.5	NaN	NaN	0.2052	0.1737	0.65	0.0327	0.0542	0.0569	0.0325
0.0	0.0	0.0	20717.8845	4925.5	NaN	NaN	0.1921	0.1858	0.6322	0.0332	0.057	0.0591	0.0327
0.0	0.0	0.0	22606.8845	2452.5	NaN	NaN	0.0979	0.1997	0.6147	0.0338	0.0579	0.0612	0.0327
0.0	0.0	0.0	22411.8845	4065.5	NaN	NaN	0.1535	0.2119	0.5981	0.0349	0.0593	0.063	0.0329
0.0	0.0	0.0	20920.8845	-598.5	NaN	NaN	-0.0295	0.2254	0.5803	0.0358	0.0604	0.0652	0.033
0.0	0.0	0.0	24943.8845	1564.5	NaN	NaN	0.059	0.2302	0.5745	0.0355	0.061	0.0655	0.0333
0.0	0.0	0.0	27279.8845	3481.5	NaN	NaN	0.1132	0.2126	0.5902	0.0355	0.0644	0.0635	0.0339
0.0	0.0	0.0	25441.8845	3036.5	NaN	NaN	0.1066	0.2195	0.5804	0.036	0.0654	0.0645	0.0341
0.0	0.0	0.0	22075.8845	3255.5	NaN	NaN	0.1285	0.2263	0.5702	0.0364	0.0668	0.0656	0.0347
0.0	0.0	0.0	23979.8845	3021.5	NaN	NaN	0.1119	0.2264	0.5675	0.0369	0.0682	0.0658	0.0352
0.0	0.0	0.0	22407.8845	2455.5	NaN	NaN	0.0988	0.2314	0.5613	0.037	0.0688	0.0661	0.0355
0.0	0.0	0.0	23895.8845	5544.5	NaN	NaN	0.1883	0.2245	0.5682	0.037	0.0702	0.0646	0.0357
0.0	0.0	0.0	23218.8845	5128.5	NaN	NaN	0.1809	0.2242	0.5668	0.0373	0.0715	0.0643	0.0359
0.0	0.0	0.0	23747.8845	3334.5	NaN	NaN	0.1231	0.2272	0.5626	0.0378	0.0718	0.0645	0.0361
0.0	0.0	0.0	22731.8845	6184.5	NaN	NaN	0.2139	0.2287	0.5597	0.0381	0.0727	0.0644	0.0364
0.0	0.0	0.0	25690.8845	5987.5	NaN	NaN	0.189	0.2262	0.5616	0.0383	0.0736	0.0637	0.0366
0.0	0.0	0.0	27962.8845	6349.5	NaN	NaN	0.185	0.2233	0.565	0.0387	0.0732	0.0633	0.0365
0.0	0.0	0.0	22897.8845	4316.5	NaN	NaN	0.1586	0.2309	0.5566	0.0394	0.0722	0.0643	0.0366
0.0	0.0	0.0	28106.8845	4283.5	NaN	NaN	0.1322	0.2331	0.5556	0.0399	0.0709	0.0641	0.0364
0.0	0.0	0.0	23786.8845	2349.5	NaN	NaN	0.0899	0.2256	0.565	0.0404	0.0696	0.0633	0.0361
0.0	0.0	0.0	24082.8845	5105.5	NaN	NaN	0.1749	0.2368	0.5546	0.0413	0.0668	0.0642	0.0362
0.0	0.0	0.0	25357.8845	1827.5	NaN	NaN	0.0672	0.2259	0.5668	0.0412	0.0672	0.0631	0.0358
0.0	0.0	0.0	19441.8845	3305.5	NaN	NaN	0.1453	0.2331	0.5603	0.0422	0.0644	0.0643	0.0358
0.0	0.0	0.0	25096.8845	3327.5	NaN	NaN	0.1171	0.236	0.5584	0.0425	0.0625	0.0647	0.0359
0.0	0.0	0.0	26477.8845	3744.5	NaN	NaN	0.1239	0.2313	0.565	0.0428	0.0612	0.0641	0.0357
0.0	0.0	0.0	24158.8845	6164.5	NaN	NaN	0.2033	0.2363	0.5601	0.0432	0.0593	0.0652	0.036
0.0	0.0	0.0	27598.8845	2710.5	NaN	NaN	0.0894	0.2335	0.5643	0.0433	0.0583	0.0648	0.0358
0.0	0.0	0.0	24701.8845	6392.5	NaN	NaN	0.2056	0.2314	0.5685	0.0434	0.0566	0.0646	0.0356
0.0	0.0	0.0	25197.8845	3601.5	NaN	NaN	0.1251	0.2345	0.5647	0.0438	0.0556	0.0655	0.0359
0.0	0.0	0.0	22741.8845	3557.5	NaN	NaN	0.1353	0.2303	0.5721	0.0434	0.0543	0.0645	0.0355
0.0	0.0	0.0	30013.8845	5848.5	NaN	NaN	0.1631	0.2207	0.586	0.0427	0.0528	0.0628	0.035
0.0	0.0	0.0	27007.8845	6375.5	NaN	NaN	0.191	0.2161	0.5927	0.0423	0.052	0.0623	0.0346
0.0	0.0	0.0	24493.8845	4527.5	NaN	NaN	0.156	0.2171	0.593	0.0421	0.0505	0.0628	0.0345
0.0	0.0	0.0	25993.8845	2871.5	NaN	NaN	0.0995	0.2053	0.6106	0.0407	0.0488	0.0608	0.0338
0.0	0.0	0.0	27289.8845	7042.5	NaN	NaN	0.2051	0.1864	0.6372	0.0393	0.0468	0.0574	0.033
0.0	0.0	0.0	25928.8845	4809.5	NaN	NaN	0.1565	0.1832	0.6418	0.039	0.0464	0.0569	0.0327
0.0	0.0	0.0	17137.8845	2896.5	NaN	NaN	0.1446	0.1857	0.6394	0.0388	0.0461	0.0575	0.0325
0.0	0.0	0.0	23019.8845	4081.5	NaN	NaN	0.1506	0.1777	0.6529	0.0379	0.044	0.0559	0.0316
0.0	0.0	0.0	24799.8845	2771.5	NaN	NaN	0.1005	0.1673	0.6683	0.0372	0.0424	0.0541	0.0307
0.0	0.0	0.0	23692.8845	6937.5	NaN	NaN	0.2265	0.1627	0.6769	0.0366	0.0402	0.0534	0.0302
0.0	0.0	0.0	18840.8845	1376.5	NaN	NaN	0.0681	0.1441	0.7047	0.0349	0.0381	0.0495	0.0287
0.0	0.0	0.0	22387.8845	6499.5	NaN	NaN	0.225	0.129	0.7286	0.0337	0.0352	0.0458	0.0277
0.0	0.0	0.0	25149.8845	5775.5	NaN	NaN	0.1868	0.1168	0.746	0.0327	0.0349	0.0426	0.027
0.0	0.0	0.0	22664.8845	6487.5	NaN	NaN	0.2225	0.1218	0.739	0.0328	0.0361	0.0429	0.0273
0.0	0.0	0.0	23931.8845	5993.5	NaN	NaN	0.2003	0.127	0.7307	0.0331	0.0384	0.0431	0.0277
0.0	0.0	0.0	26020.8845	3528.5	NaN	NaN	0.1194	0.139	0.7129	0.034	0.041	0.0449	0.0284
0.0	0.0	0.0	26313.8845	6144.5	NaN	NaN	0.1893	0.1453	0.703	0.0344	0.043	0.0454	0.0289
0.0	0.0	0.0	26770.8845	6200.5	NaN	NaN	0.1881	0.147	0.6993	0.0348	0.0451	0.0448	0.029
0.0	0.0	0.0	21747.8845	2937.5	NaN	NaN	0.119	0.1612	0.6778	0.0356	0.0483	0.0474	0.0297
0.0	0.0	0.0	24003.8845	918.5	NaN	NaN	0.0369	0.1779	0.655	0.036	0.0506	0.0502	0.0304
0.0	0.0	0.0	19742.8845	2049.5	NaN	NaN	0.094	0.1735	0.6597	0.0358	0.0514	0.0493	0.0303
0.0	0.0	0.0	21998.8845	4894.5	NaN	NaN	0.182	0.171	0.6643	0.0355	0.0506	0.0484	0.0302
0.0	0.0	0.0	23766.8845	3306.5	NaN	NaN	0.1221	0.1622	0.6746	0.0355	0.0508	0.0469	0.0301
0.0	0.0	0.0	20049.8845	5880.5	NaN	NaN	0.2268	0.1699	0.664	0.0356	0.0515	0.0489	0.0301
0.0	0.0	0.0	20145.8845	4616.5	NaN	NaN	0.1864	0.1822	0.647	0.0357	0.0524	0.0523	0.0304
0.0	0.0	0.0	24488.8845	2136.5	NaN	NaN	0.0802	0.1901	0.6371	0.036	0.0517	0.0545	0.0306
0.0	0.0	0.0	23375.8845	4446.5	NaN	NaN	0.1598	0.1954	0.6296	0.0362	0.0513	0.0567	0.0308
0.0	0.0	0.0	23049.8845	4852.5	NaN	NaN	0.1739	0.2008	0.6234	0.0364	0.05	0.0586	0.0307
0.0	0.0	0.0	22104.8845	2893.5	NaN	NaN	0.1157	0.1945	0.6319	0.0362	0.0482	0.0586	0.0306
0.0	0.0	0.0	22734.8845	4626.5	NaN	NaN	0.1691	0.1911	0.6375	0.0361	0.0465	0.0586	0.0303
0.0	0.0	0.0	23433.8845	4806.5	NaN	NaN	0.1702	0.1886	0.6415	0.0358	0.045	0.059	0.03
0.0	0.0	0.0	24772.8845	2929.5	NaN	NaN	0.1057	0.1833	0.6495	0.0356	0.043	0.0593	0.0294
0.0	0.0	0.0	21992.8845	2557.5	NaN	NaN	0.1042	0.1753	0.658	0.036	0.0413	0.0607	0.0286
0.0	0.0	0.0	26888.8845	4170.5	NaN	NaN	0.1343	0.157	0.6768	0.0367	0.0391	0.0627	0.0277
0.0	0.0	0.0	21771.8845	4453.5	NaN	NaN	0.1698	0.1386	0.6953	0.037	0.0374	0.0645	0.0272
0.0	0.0	0.0	24472.8845	2456.5	NaN	NaN	0.0912	0.1341	0.6958	0.0371	0.0367	0.069	0.0273
0.0	0.0	0.0	25982.8845	2501.5	NaN	NaN	0.0878	0.1277	0.6976	0.0374	0.0374	0.0722	0.0277
0.0	0.0	0.0	22030.8845	1452.5	NaN	NaN	0.0619	0.1292	0.6909	0.0377	0.0375	0.0769	0.0277
0.0	0.0	0.0	23803.8845	2728.5	NaN	NaN	0.1028	0.128	0.6858	0.0379	0.0378	0.0823	0.0281
0.0	0.0	0.0	26624.8845	3651.5	NaN	NaN	0.1206	0.1248	0.6832	0.0384	0.0379	0.0874	0.0282
0.0	0.0	0.0	22159.8845	3055.5	NaN	NaN	0.1212	0.127	0.6702	0.0391	0.0385	0.0967	0.0286
0.0	0.0	0.0	22630.8845	3729.5	NaN	NaN	0.1415	0.1232	0.6633	0.0398	0.0386	0.1064	0.0287
0.0	0.0	0.0	23300.8845	7351.5	NaN	NaN	0.2398	0.1165	0.6535	0.0414	0.04	0.1189	0.0297
0.0	0.0	0.0	27879.8845	6919.5	NaN	NaN	0.1988	0.1156	0.6377	0.043	0.0411	0.1323	0.0303
0.0	0.0	0.0	24288.8845	3383.5	NaN	NaN	0.1223	0.1141	0.616	0.0447	0.0437	0.1497	0.0318
0.0	0.0	0.0	20764.8845	5275.5	NaN	NaN	0.2026	0.11	0.5946	0.0475	0.0462	0.1684	0.0333
0.0	0.0	0.0	23685.8845	2696.5	NaN	NaN	0.1022	0.1039	0.5672	0.0513	0.0499	0.192	0.0356
0.0	0.0	0.0	26470.8845	6415.5	NaN	NaN	0.1951	0.1014	0.5466	0.0533	0.0524	0.2093	0.037
0.0	0.0	0.0	22994.8845	4686.5	NaN	NaN	0.1693	0.1002	0.5287	0.0535	0.0547	0.2245	0.0384
0.0	0.0	0.0	26039.8845	4326.5	NaN	NaN	0.1425	0.097	0.515	0.0535	0.0563	0.2386	0.0395
0.0	0.0	0.0	23878.8845	6484.5	NaN	NaN	0.2136	0.0939	0.5083	0.0531	0.0582	0.246	0.0405
0.0	0.0	0.0	24335.8845	3938.5	NaN	NaN	0.1393	0.0915	0.4968	0.0525	0.0601	0.2576	0.0415
0.0	0.0	0.0	22408.8845	3838.5	NaN	NaN	0.1462	0.0886	0.4904	0.0522	0.0619	0.2649	0.0421
0.0	0.0	0.0	18277.8845	3969.5	NaN	NaN	0.1784	0.0859	0.4847	0.0513	0.0636	0.2724	0.0421
0.0	0.0	0.0	24337.8845	2783.5	NaN	NaN	0.1026	0.0832	0.481	0.0501	0.0649	0.2791	0.0416
0.0	0.0	0.0	26185.8845	2148.5	NaN	NaN	0.0758	0.08	0.4782	0.0485	0.0668	0.2853	0.0412
0.0	0.0	0.0	22435.8845	5829.5	NaN	NaN	0.2062	0.0764	0.4737	0.0462	0.0689	0.2936	0.0411
0.0	0.0	0.0	23331.8845	3617.5	NaN	NaN	0.1342	0.0726	0.4697	0.0445	0.0707	0.3019	0.0406
0.0	0.0	0.0	23313.8845	5311.5	NaN	NaN	0.1856	0.0709	0.471	0.043	0.0721	0.3031	0.04
0.0	0.0	0.0	23514.8845	1577.5	NaN	NaN	0.0629	0.0705	0.4692	0.0421	0.0724	0.3064	0.0394
0.0	0.0	0.0	22570.8845	3542.5	NaN	NaN	0.1357	0.0706	0.4693	0.0416	0.0728	0.3066	0.0392
0.0	0.0	0.0	21764.8845	2367.5	NaN	NaN	0.0981	0.0705	0.4688	0.0413	0.0728	0.3079	0.0388
0.0	0.0	0.0	22733.8845	5022.5	NaN	NaN	0.1809	0.0707	0.467	0.041	0.0737	0.3086	0.0389
0.0	0.0	0.0	24596.8845	4626.5	NaN	NaN	0.1583	0.0705	0.465	0.0409	0.0743	0.3106	0.0387
0.0	0.0	0.0	23979.8845	6987.5	NaN	NaN	0.2256	0.071	0.4646	0.0407	0.0755	0.3094	0.0388
0.0	0.0	0.0	25288.8845	5614.5	NaN	NaN	0.1817	0.0713	0.4616	0.0405	0.0762	0.3117	0.0387
0.0	0.0	0.0	21381.8845	4248.5	NaN	NaN	0.1658	0.0722	0.459	0.0404	0.0779	0.312	0.0386
0.0	0.0	0.0	21702.8845	3387.5	NaN	NaN	0.135	0.0728	0.4544	0.0401	0.0787	0.3155	0.0384
0.0	0.0	0.0	24456.8845	3161.5	NaN	NaN	0.1145	0.0735	0.4507	0.0402	0.0802	0.3172	0.0384
0.0	0.0	0.0	25382.8845	4356.5	NaN	NaN	0.1465	0.0741	0.4466	0.0401	0.0811	0.3198	0.0383
0.0	0.0	0.0	24687.8845	4626.5	NaN	NaN	0.1578	0.0748	0.4445	0.0402	0.0819	0.3207	0.0379
0.0	0.0	0.0	24817.8845	2830.5	NaN	NaN	0.1024	0.076	0.4413	0.0399	0.0823	0.3226	0.0379
0.0	0.0	0.0	29961.8845	4447.5	NaN	NaN	0.1293	0.0758	0.4396	0.0401	0.0828	0.324	0.0377
0.0	0.0	0.0	23817.8845	5481.5	NaN	NaN	0.1871	0.0765	0.4414	0.0399	0.0838	0.3207	0.0377
0.0	0.0	0.0	25411.8845	4657.5	NaN	NaN	0.1549	0.0769	0.4401	0.0399	0.0833	0.3223	0.0376
0.0	0.0	0.0	23161.8845	4268.5	NaN	NaN	0.1556	0.0757	0.4421	0.0403	0.0841	0.3201	0.0376
0.0	0.0	0.0	25777.8845	4974.5	NaN	NaN	0.1618	0.0768	0.4456	0.04	0.0834	0.317	0.0371
0.0	0.0	0.0	21973.8845	2377.5	NaN	NaN	0.0976	0.0774	0.4468	0.04	0.0828	0.316	0.0371
0.0	0.0	0.0	21523.8845	4234.5	NaN	NaN	0.1644	0.0774	0.4487	0.04	0.0825	0.3143	0.0371
0.0	0.0	0.0	24106.8845	4855.5	NaN	NaN	0.1676	0.0764	0.4509	0.0403	0.0822	0.3132	0.0371
0.0	0.0	0.0	26886.8845	7750.5	NaN	NaN	0.2238	0.0764	0.4549	0.0402	0.0821	0.3091	0.0373
0.0	0.0	0.0	23554.8845	4555.5	NaN	NaN	0.1621	0.0756	0.4567	0.0406	0.0812	0.3088	0.0371
0.0	0.0	0.0	22712.8845	8955.5	NaN	NaN	0.2828	0.0755	0.4601	0.0405	0.0812	0.3053	0.0374
0.0	0.0	0.0	26315.8845	3223.5	NaN	NaN	0.1091	0.0745	0.4602	0.0407	0.0803	0.3069	0.0373
0.0	0.0	0.0	23832.8845	9307.5	NaN	NaN	0.2809	0.0751	0.4653	0.0405	0.0803	0.3018	0.037
0.0	0.0	0.0	26284.8845	7451.5	NaN	NaN	0.2209	0.0756	0.4623	0.0404	0.079	0.3058	0.0368
0.0	0.0	0.0	26015.8845	6497.5	NaN	NaN	0.1998	0.076	0.4632	0.0405	0.0789	0.3047	0.0366
0.0	0.0	0.0	28172.8845	7516.5	NaN	NaN	0.2106	0.0764	0.4591	0.0401	0.0786	0.3091	0.0368
0.0	0.0	0.0	23433.8845	6002.5	NaN	NaN	0.2039	0.0762	0.4576	0.0401	0.0793	0.3101	0.0367
0.0	0.0	0.0	24838.8845	3840.5	NaN	NaN	0.1339	0.0762	0.455	0.0395	0.0793	0.3129	0.0371
0.0	0.0	0.0	23504.8845	4689.5	NaN	NaN	0.1663	0.0756	0.452	0.0396	0.0804	0.3152	0.0372
0.0	0.0	0.0	26727.8845	2097.5	NaN	NaN	0.0728	0.0763	0.4505	0.0391	0.0805	0.3162	0.0375
0.0	0.0	0.0	26078.8845	3722.5	NaN	NaN	0.1249	0.0756	0.4494	0.0392	0.0802	0.318	0.0376
0.0	0.0	0.0	20945.8845	5464.5	NaN	NaN	0.2069	0.0758	0.4538	0.0391	0.0803	0.3133	0.0377
0.0	0.0	0.0	26688.8845	8092.5	NaN	NaN	0.2327	0.0763	0.4529	0.0387	0.0795	0.3147	0.0378
0.0	0.0	0.0	24820.8845	3202.5	NaN	NaN	0.1143	0.0765	0.4563	0.0388	0.0793	0.3116	0.0376
0.0	0.0	0.0	25234.8845	4807.5	NaN	NaN	0.16	0.0774	0.4564	0.0384	0.0785	0.3116	0.0377
0.0	0.0	0.0	28420.8845	6344.5	NaN	NaN	0.1825	0.0763	0.4589	0.0389	0.078	0.3102	0.0377
0.0	0.0	0.0	23366.8845	4124.5	NaN	NaN	0.15	0.0769	0.4628	0.0389	0.0779	0.306	0.0376
0.0	0.0	0.0	23278.8845	9400.5	NaN	NaN	0.2877	0.0769	0.4605	0.0389	0.077	0.3092	0.0375
0.0	0.0	0.0	23328.8845	5697.5	NaN	NaN	0.1963	0.0766	0.4628	0.0393	0.0773	0.3066	0.0374
0.0	0.0	0.0	24448.8845	6639.5	NaN	NaN	0.2136	0.0781	0.4603	0.0389	0.0764	0.3091	0.0372
0.0	0.0	0.0	24237.8845	6451.5	NaN	NaN	0.2102	0.0784	0.454	0.0391	0.0767	0.3147	0.0371
0.0	0.0	0.0	24358.8845	7121.5	NaN	NaN	0.2262	0.0801	0.4497	0.0389	0.0767	0.3174	0.0372
0.0	0.0	0.0	28363.8845	4158.5	NaN	NaN	0.1279	0.0804	0.441	0.0388	0.0762	0.3262	0.0374
0.0	0.0	0.0	27433.8845	5964.5	NaN	NaN	0.1786	0.0799	0.4376	0.0391	0.0773	0.328	0.038
0.0	0.0	0.0	24084.8845	2447.5	NaN	NaN	0.0922	0.08	0.4311	0.0393	0.0766	0.3347	0.0383
0.0	0.0	0.0	22281.8845	1662.5	NaN	NaN	0.0694	0.0788	0.4276	0.0396	0.0775	0.3374	0.039
0.0	0.0	0.0	26713.8845	4972.5	NaN	NaN	0.1569	0.0781	0.4257	0.0398	0.0775	0.3395	0.0393
0.0	0.0	0.0	28415.8845	3707.5	NaN	NaN	0.1154	0.0778	0.4228	0.0401	0.0775	0.3423	0.0395
0.0	0.0	0.0	27215.8845	6604.5	NaN	NaN	0.1953	0.0779	0.4212	0.0401	0.0773	0.3441	0.0395
0.0	0.0	0.0	23597.8845	4565.5	NaN	NaN	0.1621	0.0779	0.4187	0.0403	0.0774	0.3463	0.0396
0.0	0.0	0.0	27416.8845	2873.5	NaN	NaN	0.0949	0.0777	0.4153	0.0402	0.077	0.3501	0.0396
0.0	0.0	0.0	24838.8845	4560.5	NaN	NaN	0.1551	0.0768	0.4159	0.0406	0.0774	0.3496	0.0397
0.0	0.0	0.0	20592.8845	8934.5	NaN	NaN	0.3026	0.0772	0.4157	0.0407	0.0778	0.349	0.0394
0.0	0.0	0.0	24206.8845	3110.5	NaN	NaN	0.1139	0.0782	0.4119	0.0408	0.0772	0.3528	0.0391
0.0	0.0	0.0	25012.8845	1567.5	NaN	NaN	0.059	0.0792	0.4076	0.0408	0.0773	0.3562	0.0389
0.0	0.0	0.0	24053.8845	4385.5	NaN	NaN	0.1542	0.08	0.4045	0.0406	0.0775	0.3583	0.0391
0.0	0.0	0.0	25939.8845	2933.5	NaN	NaN	0.1016	0.08	0.4047	0.0408	0.0775	0.3576	0.0394
0.0	0.0	0.0	25109.8845	2857.5	NaN	NaN	0.1022	0.0799	0.405	0.0408	0.0776	0.3569	0.0397
0.0	0.0	0.0	27909.8845	2661.5	NaN	NaN	0.0871	0.0789	0.4067	0.0413	0.0778	0.3555	0.0399
0.0	0.0	0.0	23878.8845	5512.5	NaN	NaN	0.1876	0.0793	0.4116	0.0412	0.0776	0.3502	0.0401
0.0	0.0	0.0	20832.8845	3144.5	NaN	NaN	0.1311	0.0805	0.4131	0.0411	0.0766	0.3487	0.04
0.0	0.0	0.0	24102.8845	3675.5	NaN	NaN	0.1323	0.0807	0.4157	0.0415	0.0766	0.3452	0.0403
0.0	0.0	0.0	22413.8845	5357.5	NaN	NaN	0.1929	0.0816	0.4202	0.0416	0.0757	0.3408	0.04
0.0	0.0	0.0	23998.8845	3307.5	NaN	NaN	0.1211	0.0818	0.4227	0.0416	0.0753	0.3385	0.04
0.0	0.0	0.0	25150.8845	4779.5	NaN	NaN	0.1597	0.0808	0.4287	0.0418	0.0752	0.3338	0.0398
0.0	0.0	0.0	23563.8845	1585.5	NaN	NaN	0.063	0.0815	0.4357	0.0418	0.0752	0.3262	0.0396
0.0	0.0	0.0	24323.8845	5305.5	NaN	NaN	0.1791	0.082	0.4381	0.0416	0.0744	0.3245	0.0394
0.0	0.0	0.0	25869.8845	3219.5	NaN	NaN	0.1107	0.0814	0.4457	0.0417	0.0748	0.3171	0.0393
0.0	0.0	0.0	20421.8845	3573.5	NaN	NaN	0.1489	0.0838	0.4505	0.0412	0.074	0.3114	0.0391
0.0	0.0	0.0	23355.8845	1654.5	NaN	NaN	0.0662	0.0834	0.4506	0.0409	0.0732	0.3129	0.0391
0.0	0.0	0.0	21193.8845	4188.5	NaN	NaN	0.165	0.0815	0.4601	0.0407	0.0738	0.3047	0.0392
0.0	0.0	0.0	25171.8845	4603.5	NaN	NaN	0.1546	0.0807	0.4658	0.0402	0.0728	0.3017	0.0388
0.0	0.0	0.0	24174.8845	5740.5	NaN	NaN	0.1919	0.08	0.4729	0.0404	0.0732	0.2951	0.0385
0.0	0.0	0.0	26037.8845	4232.5	NaN	NaN	0.1398	0.0803	0.4767	0.0403	0.0719	0.2927	0.0381
0.0	0.0	0.0	24809.8845	3720.5	NaN	NaN	0.1304	0.08	0.4831	0.0406	0.0715	0.287	0.0377
0.0	0.0	0.0	23740.8845	4978.5	NaN	NaN	0.1733	0.0803	0.4865	0.0405	0.0707	0.2846	0.0374
0.0	0.0	0.0	26829.8845	3351.5	NaN	NaN	0.111	0.0797	0.4903	0.041	0.0701	0.2818	0.0371
0.0	0.0	0.0	21284.8845	3392.5	NaN	NaN	0.1375	0.0799	0.4942	0.0411	0.0696	0.2783	0.0369
0.0	0.0	0.0	24696.8845	5267.5	NaN	NaN	0.1758	0.079	0.4944	0.0414	0.0686	0.2797	0.0369
0.0	0.0	0.0	23913.8845	4736.5	NaN	NaN	0.1653	0.0782	0.5008	0.0418	0.0684	0.2738	0.037
0.0	0.0	0.0	21521.8845	7558.5	NaN	NaN	0.2599	0.0784	0.5037	0.0416	0.0676	0.2715	0.0372
0.0	0.0	0.0	21507.8845	6329.5	NaN	NaN	0.2274	0.0782	0.5045	0.0419	0.0678	0.2701	0.0375
0.0	0.0	0.0	22412.8845	5650.5	NaN	NaN	0.2013	0.0782	0.5098	0.042	0.0672	0.2654	0.0373
0.0	0.0	0.0	24570.8845	5391.5	NaN	NaN	0.1799	0.0784	0.5119	0.0418	0.0669	0.264	0.0369
0.0	0.0	0.0	24978.8845	5376.5	NaN	NaN	0.1771	0.0788	0.5154	0.0418	0.0671	0.2603	0.0366
0.0	0.0	0.0	24061.8845	5537.5	NaN	NaN	0.1871	0.0795	0.5201	0.0417	0.0664	0.2566	0.0357
0.0	0.0	0.0	22799.8845	5709.5	NaN	NaN	0.2003	0.0804	0.5247	0.0415	0.0663	0.2522	0.0348
0.0	0.0	0.0	27959.8845	4646.5	NaN	NaN	0.1425	0.0807	0.5272	0.0416	0.0658	0.2506	0.0341
0.0	0.0	0.0	23513.8845	4866.5	NaN	NaN	0.1715	0.0809	0.5349	0.0417	0.0662	0.2427	0.0337
0.0	0.0	0.0	22276.8845	3322.5	NaN	NaN	0.1298	0.0819	0.5362	0.0415	0.0659	0.2412	0.0333
0.0	0.0	0.0	25619.8845	5870.5	NaN	NaN	0.1864	0.0827	0.5369	0.0415	0.0669	0.2387	0.0334
0.0	0.0	0.0	22924.8845	5565.5	NaN	NaN	0.1953	0.0845	0.5341	0.0416	0.067	0.2394	0.0335
0.0	0.0	0.0	17992.8845	4403.5	NaN	NaN	0.1966	0.088	0.5332	0.0412	0.0671	0.2364	0.034
0.0	0.0	0.0	21913.8845	1464.5	NaN	NaN	0.0626	0.091	0.5258	0.0407	0.0664	0.2415	0.0345
0.0	0.0	0.0	22835.8845	1736.5	NaN	NaN	0.0707	0.0908	0.5248	0.0408	0.0668	0.2419	0.0349
0.0	0.0	0.0	21713.8845	5092.5	NaN	NaN	0.19	0.0913	0.5233	0.0406	0.0664	0.2432	0.0352
0.0	0.0	0.0	26190.8845	4388.5	NaN	NaN	0.1435	0.0899	0.5232	0.0408	0.0664	0.2445	0.0353
0.0	0.0	0.0	29039.8845	3465.5	NaN	NaN	0.1066	0.0898	0.5257	0.0412	0.0661	0.2421	0.0351
0.0	0.0	0.0	22626.8845	3528.5	NaN	NaN	0.1349	0.0931	0.5247	0.0414	0.0651	0.2404	0.0352
0.0	0.0	0.0	17100.8845	4211.5	NaN	NaN	0.1976	0.0955	0.5239	0.0416	0.0641	0.2396	0.0353
0.0	0.0	0.0	25085.8845	3019.5	NaN	NaN	0.1074	0.0965	0.5242	0.0419	0.0638	0.2383	0.0353
0.0	0.0	0.0	23788.8845	2362.5	NaN	NaN	0.0903	0.0976	0.524	0.0422	0.0636	0.237	0.0356
0.0	0.0	0.0	24290.8845	2687.5	NaN	NaN	0.0996	0.0964	0.5258	0.0425	0.0631	0.2367	0.0355
0.0	0.0	0.0	22169.8845	2870.5	NaN	NaN	0.1146	0.093	0.5321	0.0429	0.0632	0.2335	0.0353
0.0	0.0	0.0	23810.8845	6647.5	NaN	NaN	0.2182	0.0918	0.5402	0.0427	0.0627	0.2279	0.0346
0.0	0.0	0.0	20572.8845	2486.5	NaN	NaN	0.1078	0.0938	0.5424	0.0423	0.0631	0.2239	0.0345
0.0	0.0	0.0	21211.8845	2651.5	NaN	NaN	0.1111	0.0963	0.5401	0.0418	0.0626	0.2249	0.0342
0.0	0.0	0.0	24117.8845	4592.5	NaN	NaN	0.16	0.0973	0.5398	0.0416	0.0628	0.2243	0.0343
0.0	0.0	0.0	26492.8845	4270.5	NaN	NaN	0.1388	0.1004	0.537	0.0409	0.0626	0.2247	0.0344
0.0	0.0	0.0	27086.8845	6257.5	NaN	NaN	0.1877	0.1038	0.5311	0.0408	0.0622	0.2275	0.0346
0.0	0.0	0.0	23980.8845	3523.5	NaN	NaN	0.1281	0.1071	0.5256	0.0406	0.0622	0.2296	0.0349
0.0	0.0	0.0	23070.8845	1034.5	NaN	NaN	0.0429	0.113	0.5193	0.0402	0.0605	0.2324	0.0347
0.0	0.0	0.0	25752.8845	5262.5	NaN	NaN	0.1697	0.1116	0.5151	0.0408	0.0612	0.2359	0.0354
0.0	0.0	0.0	24313.8845	4152.5	NaN	NaN	0.1459	0.1138	0.5152	0.0409	0.0601	0.235	0.035
0.0	0.0	0.0	21964.8845	3142.5	NaN	NaN	0.1252	0.1146	0.5156	0.0414	0.0587	0.2351	0.0345
0.0	0.0	0.0	30766.8845	6998.5	NaN	NaN	0.1853	0.1113	0.5203	0.0424	0.0588	0.2326	0.0345
0.0	0.0	0.0	23347.8845	4651.5	NaN	NaN	0.1661	0.1101	0.531	0.0423	0.0576	0.225	0.0339
0.0	0.0	0.0	27576.8845	2828.5	NaN	NaN	0.093	0.1092	0.5403	0.0415	0.0558	0.2198	0.0334
0.0	0.0	0.0	27133.8845	3354.5	NaN	NaN	0.11	0.1009	0.5683	0.0422	0.0538	0.2015	0.0334
0.0	0.0	0.0	24339.8845	6328.5	NaN	NaN	0.2064	0.1023	0.5579	0.0389	0.0582	0.2051	0.0376
0.0	0.0	0.0	22133.8845	3523.5	NaN	NaN	0.1373	0.1008	0.6233	0.0459	0.0447	0.1559	0.0294
0.0	0.0	0.0	25995.8845	4085.5	NaN	NaN	0.1358	0.1473	0.5205	0.0384	0.0649	0.1833	0.0457
0.0	0.0	0.0	1458.8845	1378.5	NaN	NaN	0.4858	0.7303	0.1239	0.0336	0.0319	0.0426	0.0377
0.0	0.0	0.0	1015.8845	1618.5	NaN	NaN	0.6144	0.8934	0.0241	0.0205	0.0185	0.0169	0.0266
0.0	0.0	0.0	-10.1155	1497.5	NaN	NaN	1.0068	0.8889	0.0247	0.0222	0.0216	0.0206	0.0221
0.0	0.0	0.0	-1115.1155	234.5	NaN	NaN	-0.2663	0.8882	0.0246	0.0215	0.0224	0.0217	0.0216
0.0	0.0	0.0	-2493.1155	-308.5	NaN	NaN	0.1101	0.8856	0.025	0.0217	0.0234	0.0221	0.0221
0.0	0.0	0.0	-1640.1155	-623.5	NaN	NaN	0.2754	0.8857	0.0248	0.0214	0.0241	0.0222	0.0218
0.0	0.0	0.0	-1006.1155	-2684.5	NaN	NaN	0.7274	0.8847	0.0248	0.0215	0.0247	0.0224	0.022
0.0	0.0	0.0	611.8845	89.5	NaN	NaN	0.1276	0.8853	0.0246	0.0213	0.0249	0.0224	0.0217
0.0	0.0	0.0	1853.8845	-111.5	NaN	NaN	-0.064	0.8856	0.0242	0.0213	0.0249	0.0223	0.0217
0.0	0.0	0.0	-446.1155	-106.5	NaN	NaN	0.1927	0.8864	0.0236	0.0215	0.0246	0.0221	0.0217
0.0	0.0	0.0	148.8845	644.5	NaN	NaN	0.8123	0.8875	0.0233	0.0216	0.0242	0.0219	0.0215
0.0	0.0	0.0	303.8845	-1435.5	NaN	NaN	1.2685	0.8876	0.0233	0.0219	0.0239	0.0219	0.0215
0.0	0.0	0.0	-785.1155	-90.5	NaN	NaN	0.1034	0.8875	0.0234	0.022	0.0237	0.0218	0.0215
0.0	0.0	0.0	-2181.1155	-2619.5	NaN	NaN	0.5457	0.8874	0.0236	0.0221	0.0236	0.0218	0.0214
0.0	0.0	0.0	-1162.1155	1424.5	NaN	NaN	1.3	0.8881	0.0232	0.0221	0.0237	0.0219	0.0211
0.0	0.0	0.0	-197.1155	-352.5	NaN	NaN	0.6414	0.8888	0.023	0.0219	0.0236	0.0219	0.0208
0.0	0.0	0.0	410.8845	1666.5	NaN	NaN	0.8022	0.8892	0.0229	0.0218	0.0236	0.0219	0.0206
0.0	0.0	0.0	311.8845	67.5	NaN	NaN	0.1779	0.8888	0.0232	0.0218	0.0236	0.0219	0.0207
0.0	0.0	0.0	-2318.1155	216.5	NaN	NaN	-0.103	0.8886	0.0234	0.0218	0.0236	0.0219	0.0208
0.0	0.0	0.0	-1742.1155	2508.5	NaN	NaN	1.3	0.8886	0.0233	0.0218	0.0237	0.0219	0.0207
0.0	0.0	0.0	-681.1155	1348.5	NaN	NaN	1.3	0.8889	0.0233	0.0217	0.0236	0.0218	0.0207
0.0	0.0	0.0	-291.1155	-659.5	NaN	NaN	0.6938	0.8889	0.0234	0.0216	0.0237	0.0218	0.0207
0.0	0.0	0.0	1194.8845	-779.5	NaN	NaN	-0.3	0.8887	0.0236	0.0215	0.0238	0.0218	0.0205
0.0	0.0	0.0	-2829.1155	926.5	NaN	NaN	-0.3	0.8892	0.0236	0.0214	0.0238	0.0217	0.0203
0.0	0.0	0.0	241.8845	351.5	NaN	NaN	0.5924	0.8895	0.0235	0.0213	0.0239	0.0216	0.0202
0.0	0.0	0.0	-153.1155	-823.5	NaN	NaN	0.8432	0.8899	0.0235	0.0212	0.024	0.0215	0.0199
0.0	0.0	0.0	-1049.1155	1206.5	NaN	NaN	1.3	0.8905	0.0233	0.0211	0.0239	0.0214	0.0197
0.0	0.0	0.0	-934.1155	-407.5	NaN	NaN	0.3037	0.8907	0.0235	0.0211	0.0238	0.0211	0.0198
0.0	0.0	0.0	-2009.1155	-799.5	NaN	NaN	0.2847	0.8932	0.0228	0.021	0.0229	0.0207	0.0193
0.0	0.0	0.0	-2107.1155	-1629.5	NaN	NaN	0.4361	0.8954	0.0223	0.0207	0.0222	0.0204	0.019
0.0	0.0	0.0	96.8845	1083.5	NaN	NaN	0.9179	0.8957	0.022	0.0208	0.022	0.0204	0.0191
0.0	0.0	0.0	778.8845	-1269.5	NaN	NaN	1.3	0.8949	0.0221	0.0209	0.0221	0.0206	0.0194
0.0	0.0	0.0	-518.1155	293.5	NaN	NaN	-0.3	0.8943	0.0222	0.021	0.0221	0.0207	0.0196
0.0	0.0	0.0	-509.1155	-1335.5	NaN	NaN	0.724	0.8939	0.0225	0.021	0.0221	0.0207	0.0198
0.0	0.0	0.0	1379.8845	-666.5	NaN	NaN	-0.3	0.8938	0.0224	0.0211	0.0221	0.0207	0.0198
0.0	0.0	0.0	-1118.1155	560.5	NaN	NaN	-0.3	0.8938	0.0224	0.0211	0.022	0.0207	0.02
0.0	0.0	0.0	-882.1155	2760.5	NaN	NaN	1.3	0.8943	0.0223	0.0209	0.0218	0.0207	0.02
0.0	0.0	0.0	280.8845	-2638.5	NaN	NaN	1.1191	0.8933	0.0227	0.021	0.0219	0.0209	0.0203
0.0	0.0	0.0	-94.1155	-1184.5	NaN	NaN	0.9264	0.8936	0.0225	0.0209	0.0219	0.0208	0.0203
0.0	0.0	0.0	-626.1155	1322.5	NaN	NaN	1.3	0.8949	0.0222	0.0205	0.0218	0.0204	0.0202
0.0	0.0	0.0	-739.1155	1118.5	NaN	NaN	1.3	0.8961	0.022	0.0203	0.0216	0.0201	0.02
0.0	0.0	0.0	-1079.1155	1877.5	NaN	NaN	1.3	0.8965	0.022	0.0202	0.0214	0.0199	0.02
0.0	0.0	0.0	897.8845	-663.5	NaN	NaN	-0.3	0.8963	0.0222	0.0203	0.0213	0.0199	0.02
0.0	0.0	0.0	-1693.1155	413.5	NaN	NaN	-0.3	0.8958	0.0225	0.0204	0.0213	0.02	0.0201
0.0	0.0	0.0	-1149.1155	787.5	NaN	NaN	-0.3	0.8955	0.0226	0.0205	0.0212	0.02	0.0201
0.0	0.0	0.0	550.8845	620.5	NaN	NaN	0.5297	0.8957	0.0226	0.0205	0.0211	0.02	0.02
0.0	0.0	0.0	175.8845	-132.5	NaN	NaN	-0.3	0.8957	0.0226	0.0206	0.021	0.0201	0.02
0.0	0.0	0.0	-946.1155	1682.5	NaN	NaN	1.3	0.8952	0.0227	0.0207	0.0211	0.0202	0.02
0.0	0.0	0.0	307.8845	212.5	NaN	NaN	0.4084	0.8944	0.0229	0.0208	0.0212	0.0204	0.0202
0.0	0.0	0.0	-1853.1155	-930.5	NaN	NaN	0.3343	0.8938	0.0231	0.0209	0.0213	0.0206	0.0203
0.0	0.0	0.0	-942.1155	643.5	NaN	NaN	-0.3	0.8938	0.023	0.021	0.0213	0.0206	0.0203
0.0	0.0	0.0	-1430.1155	1898.5	NaN	NaN	1.3	0.8941	0.0229	0.021	0.0212	0.0205	0.0203
0.0	0.0	0.0	-183.1155	185.5	NaN	NaN	1.3	0.8939	0.0228	0.0211	0.0214	0.0205	0.0204
0.0	0.0	0.0	-951.1155	234.5	NaN	NaN	-0.3	0.8938	0.0228	0.021	0.0214	0.0206	0.0204
0.0	0.0	0.0	933.8845	1718.5	NaN	NaN	0.6479	0.8937	0.0228	0.021	0.0215	0.0206	0.0204
0.0	0.0	0.0	-3022.1155	-1830.5	NaN	NaN	0.3772	0.8929	0.023	0.0211	0.0217	0.0206	0.0206
0.0	0.0	0.0	-1025.1155	-400.5	NaN	NaN	0.2809	0.8933	0.0228	0.0211	0.0217	0.0206	0.0206
0.0	0.0	0.0	385.8845	509.5	NaN	NaN	0.569	0.8937	0.0226	0.0211	0.0216	0.0205	0.0206
0.0	0.0	0.0	-52.1155	-526.5	NaN	NaN	0.9099	0.894	0.0224	0.021	0.0216	0.0204	0.0206
0.0	0.0	0.0	374.8845	2370.5	NaN	NaN	0.8634	0.8943	0.0223	0.021	0.0216	0.0203	0.0205
0.0	0.0	0.0	-323.1155	417.5	NaN	NaN	1.3	0.8944	0.0223	0.0209	0.0216	0.0203	0.0205
0.0	0.0	0.0	328.8845	2096.5	NaN	NaN	0.8644	0.8947	0.0222	0.0208	0.0215	0.0203	0.0205
0.0	0.0	0.0	-1968.1155	610.5	NaN	NaN	-0.3	0.8949	0.0222	0.0207	0.0215	0.0203	0.0204
0.0	0.0	0.0	304.8845	-349.5	NaN	NaN	1.3	0.8951	0.0222	0.0206	0.0215	0.0203	0.0203
0.0	0.0	0.0	-981.1155	-450.5	NaN	NaN	0.3147	0.8948	0.0223	0.0206	0.0216	0.0204	0.0204
0.0	0.0	0.0	-1752.1155	1164.5	NaN	NaN	-0.3	0.8947	0.0223	0.0206	0.0216	0.0204	0.0203
0.0	0.0	0.0	-1873.1155	672.5	NaN	NaN	-0.3	0.8945	0.0224	0.0206	0.0217	0.0205	0.0204
0.0	0.0	0.0	-2241.1155	1067.5	NaN	NaN	-0.3	0.8949	0.0223	0.0205	0.0216	0.0204	0.0203
0.0	0.0	0.0	-672.1155	1028.5	NaN	NaN	1.3	0.8954	0.0222	0.0204	0.0215	0.0205	0.0201
0.0	0.0	0.0	1516.8845	2488.5	NaN	NaN	0.6213	0.8957	0.0221	0.0203	0.0214	0.0205	0.02
0.0	0.0	0.0	629.8845	1622.5	NaN	NaN	0.7203	0.8956	0.0222	0.0202	0.0214	0.0206	0.0199
0.0	0.0	0.0	1614.8845	1481.5	NaN	NaN	0.4785	0.8955	0.0222	0.0203	0.0215	0.0207	0.02
0.0	0.0	0.0	57.8845	25.5	NaN	NaN	0.3058	0.8951	0.0223	0.0203	0.0216	0.0207	0.02
0.0	0.0	0.0	-534.1155	-1276.5	NaN	NaN	0.705	0.8949	0.0223	0.0204	0.0217	0.0207	0.02
0.0	0.0	0.0	686.8845	1255.5	NaN	NaN	0.6464	0.8947	0.0224	0.0203	0.0218	0.0208	0.02
0.0	0.0	0.0	398.8845	-548.5	NaN	NaN	1.3	0.8945	0.0225	0.0203	0.0218	0.0209	0.02
0.0	0.0	0.0	966.8845	741.5	NaN	NaN	0.434	0.8942	0.0226	0.0204	0.0218	0.0209	0.0201
0.0	0.0	0.0	48.8845	-373.5	NaN	NaN	1.1506	0.8939	0.0227	0.0204	0.0219	0.021	0.0201
0.0	0.0	0.0	502.8845	3169.5	NaN	NaN	0.8631	0.8934	0.0228	0.0204	0.0219	0.0212	0.0202
0.0	0.0	0.0	237.8845	1826.5	NaN	NaN	0.8848	0.8931	0.0229	0.0205	0.022	0.0213	0.0203
0.0	0.0	0.0	195.8845	3333.5	NaN	NaN	0.9445	0.8926	0.0229	0.0206	0.022	0.0214	0.0204
0.0	0.0	0.0	1706.8845	-376.5	NaN	NaN	-0.283	0.8925	0.023	0.0206	0.0221	0.0215	0.0204
0.0	0.0	0.0	383.8845	1049.5	NaN	NaN	0.7322	0.8924	0.0229	0.0206	0.0222	0.0215	0.0204
0.0	0.0	0.0	335.8845	1436.5	NaN	NaN	0.8105	0.8923	0.0229	0.0206	0.0223	0.0215	0.0204
0.0	0.0	0.0	-2039.1155	-517.5	NaN	NaN	0.2024	0.8918	0.0231	0.0208	0.0224	0.0214	0.0205
0.0	0.0	0.0	-462.1155	-1657.5	NaN	NaN	0.782	0.8918	0.0231	0.0208	0.0224	0.0214	0.0205
0.0	0.0	0.0	-1247.1155	1450.5	NaN	NaN	1.3	0.8923	0.023	0.0207	0.0223	0.0212	0.0204
0.0	0.0	0.0	-2982.1155	-1441.5	NaN	NaN	0.3259	0.8928	0.0228	0.0206	0.0222	0.0211	0.0203
0.0	0.0	0.0	-1902.1155	1251.5	NaN	NaN	-0.3	0.8935	0.0226	0.0205	0.0222	0.021	0.0202
0.0	0.0	0.0	720.8845	-97.5	NaN	NaN	-0.1564	0.8936	0.0226	0.0205	0.0222	0.021	0.0202
0.0	0.0	0.0	727.8845	1727.5	NaN	NaN	0.7036	0.8938	0.0225	0.0204	0.0221	0.021	0.0202
0.0	0.0	0.0	-2501.1155	902.5	NaN	NaN	-0.3	0.8934	0.0227	0.0205	0.0221	0.0211	0.0202
0.0	0.0	0.0	-1271.1155	746.5	NaN	NaN	-0.3	0.8933	0.0227	0.0206	0.0221	0.0211	0.0202
0.0	0.0	0.0	-558.1155	-2876.5	NaN	NaN	0.8375	0.8925	0.0229	0.0208	0.0222	0.0212	0.0204
0.0	0.0	0.0	-312.1155	-815.5	NaN	NaN	0.7232	0.8927	0.0227	0.0209	0.0221	0.0212	0.0203
0.0	0.0	0.0	2142.8845	1697.5	NaN	NaN	0.442	0.8926	0.0227	0.021	0.0221	0.0212	0.0203
0.0	0.0	0.0	-771.1155	-1483.5	NaN	NaN	0.658	0.8925	0.0227	0.021	0.0222	0.0213	0.0204
0.0	0.0	0.0	2505.8845	-804.5	NaN	NaN	-0.3	0.8923	0.0226	0.0211	0.0222	0.0214	0.0204
0.0	0.0	0.0	-642.1155	985.5	NaN	NaN	1.3	0.8923	0.0225	0.0211	0.0222	0.0214	0.0204
0.0	0.0	0.0	-115.1155	-1430.5	NaN	NaN	0.9255	0.8923	0.0225	0.0211	0.0222	0.0214	0.0205
0.0	0.0	0.0	-1386.1155	1314.5	NaN	NaN	-0.3	0.8925	0.0225	0.0211	0.0222	0.0214	0.0204
0.0	0.0	0.0	-472.1155	-3608.5	NaN	NaN	0.8843	0.8926	0.0225	0.0211	0.0221	0.0213	0.0204
0.0	0.0	0.0	270.8845	-744.5	NaN	NaN	1.3	0.8928	0.0224	0.0211	0.0221	0.0212	0.0204
0.0	0.0	0.0	-1147.1155	-3619.5	NaN	NaN	0.7593	0.8927	0.0224	0.0211	0.0221	0.0213	0.0204
0.0	0.0	0.0	-37.1155	971.5	NaN	NaN	1.0397	0.8927	0.0223	0.0211	0.0221	0.0213	0.0205
0.0	0.0	0.0	1332.8845	-1814.5	NaN	NaN	1.3	0.8924	0.0224	0.0211	0.0221	0.0214	0.0206
0.0	0.0	0.0	178.8845	1827.5	NaN	NaN	0.9108	0.8922	0.0224	0.0209	0.0221	0.0216	0.0207
0.0	0.0	0.0	-32.1155	-1632.5	NaN	NaN	0.9807	0.8922	0.0224	0.0209	0.0222	0.0215	0.0208
0.0	0.0	0.0	-393.1155	-530.5	NaN	NaN	0.5744	0.8923	0.0224	0.0208	0.0221	0.0216	0.0208
0.0	0.0	0.0	1747.8845	1037.5	NaN	NaN	0.3725	0.8919	0.0225	0.0208	0.0222	0.0217	0.0208
0.0	0.0	0.0	1056.8845	-719.5	NaN	NaN	-0.3	0.8918	0.0225	0.0208	0.0222	0.0217	0.0209
0.0	0.0	0.0	-751.1155	-446.5	NaN	NaN	0.3728	0.8916	0.0225	0.021	0.0223	0.0217	0.021
0.0	0.0	0.0	920.8845	-475.5	NaN	NaN	-0.3	0.8918	0.0225	0.0209	0.0222	0.0217	0.021
0.0	0.0	0.0	-1755.1155	317.5	NaN	NaN	-0.2209	0.8917	0.0225	0.0209	0.0222	0.0217	0.021
0.0	0.0	0.0	1927.8845	537.5	NaN	NaN	0.218	0.8918	0.0225	0.0207	0.0221	0.0218	0.021
0.0	0.0	0.0	-534.1155	3356.5	NaN	NaN	1.1892	0.8915	0.0227	0.0208	0.0222	0.0219	0.021
0.0	0.0	0.0	-1578.1155	-71.5	NaN	NaN	0.0433	0.8915	0.0227	0.0209	0.0221	0.0218	0.021
0.0	0.0	0.0	-1603.1155	738.5	NaN	NaN	-0.3	0.8918	0.0226	0.0209	0.022	0.0216	0.021
0.0	0.0	0.0	-908.1155	1002.5	NaN	NaN	1.3	0.892	0.0227	0.0208	0.022	0.0216	0.021
0.0	0.0	0.0	-1116.1155	1634.5	NaN	NaN	1.3	0.8922	0.0226	0.0207	0.0219	0.0215	0.021
0.0	0.0	0.0	743.8845	1555.5	NaN	NaN	0.6765	0.8925	0.0226	0.0207	0.0219	0.0215	0.0209
0.0	0.0	0.0	-1183.1155	2502.5	NaN	NaN	1.3	0.8925	0.0226	0.0208	0.0219	0.0213	0.0208
0.0	0.0	0.0	-1543.1155	-2479.5	NaN	NaN	0.6164	0.8922	0.0227	0.021	0.022	0.0211	0.021
0.0	0.0	0.0	-2288.1155	175.5	NaN	NaN	-0.0831	0.8929	0.0226	0.0208	0.0219	0.0209	0.0208
0.0	0.0	0.0	699.8845	-1703.5	NaN	NaN	1.3	0.8932	0.0225	0.0208	0.0218	0.0209	0.0207
0.0	0.0	0.0	-2051.1155	3266.5	NaN	NaN	1.3	0.894	0.0224	0.0205	0.0217	0.0209	0.0205
0.0	0.0	0.0	-1666.1155	175.5	NaN	NaN	-0.1177	0.8934	0.0226	0.0207	0.0218	0.0209	0.0206
0.0	0.0	0.0	-972.1155	1036.5	NaN	NaN	1.3	0.8935	0.0226	0.0207	0.0218	0.0208	0.0206
0.0	0.0	0.0	368.8845	-25.5	NaN	NaN	-0.0743	0.8932	0.0227	0.0208	0.0218	0.0208	0.0207
0.0	0.0	0.0	-1620.1155	-235.5	NaN	NaN	0.1269	0.8935	0.0226	0.0207	0.0218	0.0208	0.0206
0.0	0.0	0.0	-270.1155	923.5	NaN	NaN	1.3	0.8936	0.0226	0.0207	0.0218	0.0208	0.0206
0.0	0.0	0.0	145.8845	-1950.5	NaN	NaN	1.0808	0.8936	0.0226	0.0207	0.0218	0.0208	0.0206
0.0	0.0	0.0	370.8845	522.5	NaN	NaN	0.5849	0.8938	0.0226	0.0205	0.0217	0.0209	0.0205
0.0	0.0	0.0	-2191.1155	1140.5	NaN	NaN	-0.3	0.8936	0.0227	0.0206	0.0217	0.0209	0.0206
0.0	0.0	0.0	-2425.1155	-320.5	NaN	NaN	0.1167	0.8932	0.0228	0.0208	0.0218	0.0208	0.0207
0.0	0.0	0.0	-1694.1155	-517.5	NaN	NaN	0.234	0.8933	0.0227	0.0208	0.0218	0.0207	0.0206
0.0	0.0	0.0	-485.1155	-2437.5	NaN	NaN	0.834	0.8936	0.0227	0.0208	0.0217	0.0206	0.0206
0.0	0.0	0.0	-2032.1155	289.5	NaN	NaN	-0.1661	0.8943	0.0225	0.0208	0.0215	0.0204	0.0205
0.0	0.0	0.0	-1665.1155	393.5	NaN	NaN	-0.3	0.8945	0.0225	0.0207	0.0215	0.0203	0.0205
0.0	0.0	0.0	671.8845	-314.5	NaN	NaN	-0.3	0.8946	0.0224	0.0207	0.0214	0.0204	0.0205
0.0	0.0	0.0	-683.1155	512.5	NaN	NaN	-0.3	0.8945	0.0224	0.0206	0.0214	0.0206	0.0205
0.0	0.0	0.0	-60.1155	1249.5	NaN	NaN	1.0505	0.8943	0.0225	0.0207	0.0214	0.0206	0.0205
0.0	0.0	0.0	-2562.1155	-396.5	NaN	NaN	0.134	0.894	0.0226	0.0208	0.0214	0.0205	0.0206
0.0	0.0	0.0	-1308.1155	-1106.5	NaN	NaN	0.4583	0.894	0.0226	0.0209	0.0214	0.0205	0.0206
0.0	0.0	0.0	-567.1155	-1944.5	NaN	NaN	0.7742	0.894	0.0226	0.0209	0.0214	0.0204	0.0206
0.0	0.0	0.0	-1668.1155	2582.5	NaN	NaN	1.3	0.8944	0.0225	0.0208	0.0213	0.0204	0.0206
0.0	0.0	0.0	416.8845	-1887.5	NaN	NaN	1.2835	0.8941	0.0225	0.0208	0.0214	0.0206	0.0207
0.0	0.0	0.0	644.8845	407.5	NaN	NaN	0.3872	0.8941	0.0225	0.0207	0.0213	0.0207	0.0206
0.0	0.0	0.0	-1529.1155	-615.5	NaN	NaN	0.287	0.8937	0.0226	0.0209	0.0214	0.0207	0.0207
0.0	0.0	0.0	-1607.1155	-141.5	NaN	NaN	0.0809	0.8939	0.0225	0.021	0.0214	0.0206	0.0207
0.0	0.0	0.0	-1375.1155	201.5	NaN	NaN	-0.1717	0.8939	0.0224	0.021	0.0214	0.0206	0.0207
0.0	0.0	0.0	-2942.1155	-2727.5	NaN	NaN	0.4811	0.894	0.0224	0.021	0.0215	0.0205	0.0206
0.0	0.0	0.0	-2515.1155	2466.5	NaN	NaN	-0.3	0.8943	0.0222	0.021	0.0214	0.0205	0.0206
0.0	0.0	0.0	62.8845	-1441.5	NaN	NaN	1.0456	0.8943	0.0222	0.0209	0.0214	0.0205	0.0206
0.0	0.0	0.0	-1802.1155	183.5	NaN	NaN	-0.1134	0.8944	0.0221	0.0209	0.0214	0.0205	0.0207
0.0	0.0	0.0	-3010.1155	-613.5	NaN	NaN	0.1693	0.8944	0.0221	0.0209	0.0214	0.0205	0.0207
0.0	0.0	0.0	93.8845	562.5	NaN	NaN	0.857	0.8946	0.022	0.0208	0.0214	0.0205	0.0206
0.0	0.0	0.0	-2135.1155	-1267.5	NaN	NaN	0.3725	0.894	0.0221	0.021	0.0215	0.0206	0.0208
0.0	0.0	0.0	-234.1155	1121.5	NaN	NaN	1.2638	0.8946	0.0221	0.0208	0.0214	0.0206	0.0206
0.0	0.0	0.0	-2323.1155	-78.5	NaN	NaN	0.0327	0.8939	0.0222	0.0209	0.0215	0.0207	0.0209
0.0	0.0	0.0	-758.1155	-1041.5	NaN	NaN	0.5787	0.8946	0.0221	0.0206	0.0214	0.0207	0.0207
0.0	0.0	0.0	-728.1155	1658.5	NaN	NaN	1.3	0.8946	0.0221	0.0205	0.0214	0.0208	0.0207
0.0	0.0	0.0	-333.1155	1348.5	NaN	NaN	1.3	0.8947	0.0222	0.0203	0.0213	0.0209	0.0207
0.0	0.0	0.0	-1829.1155	1636.5	NaN	NaN	-0.3	0.8945	0.0222	0.0203	0.0213	0.021	0.0207
0.0	0.0	0.0	-1429.1155	676.5	NaN	NaN	-0.3	0.8943	0.0223	0.0203	0.0213	0.021	0.0207
0.0	0.0	0.0	-1909.1155	210.5	NaN	NaN	-0.1239	0.8944	0.0223	0.0202	0.0213	0.0211	0.0207
0.0	0.0	0.0	47.8845	985.5	NaN	NaN	0.9537	0.8945	0.0223	0.0202	0.0213	0.0211	0.0207
0.0	0.0	0.0	365.8845	-398.5	NaN	NaN	1.3	0.8941	0.0223	0.0203	0.0214	0.0211	0.0207
0.0	0.0	0.0	-2795.1155	-1208.5	NaN	NaN	0.3019	0.8936	0.0223	0.0206	0.0216	0.021	0.0209
0.0	0.0	0.0	-502.1155	-2090.5	NaN	NaN	0.8063	0.8938	0.0223	0.0207	0.0215	0.0209	0.0209
0.0	0.0	0.0	-1294.1155	-752.5	NaN	NaN	0.3677	0.8941	0.0222	0.0206	0.0214	0.0208	0.0208
0.0	0.0	0.0	-1346.1155	349.5	NaN	NaN	-0.3	0.8947	0.0221	0.0203	0.0213	0.0209	0.0207
0.0	0.0	0.0	-653.1155	-181.5	NaN	NaN	0.2175	0.8948	0.0222	0.0202	0.0212	0.021	0.0206
0.0	0.0	0.0	-715.1155	2212.5	NaN	NaN	1.3	0.895	0.0223	0.0201	0.0211	0.021	0.0205
0.0	0.0	0.0	-1805.1155	638.5	NaN	NaN	-0.3	0.8945	0.0224	0.0202	0.0212	0.0211	0.0206
0.0	0.0	0.0	38.8845	-404.5	NaN	NaN	1.1064	0.8946	0.0224	0.0202	0.0211	0.021	0.0207
0.0	0.0	0.0	-418.1155	-1400.5	NaN	NaN	0.7701	0.894	0.0225	0.0204	0.0213	0.021	0.0208
0.0	0.0	0.0	-2061.1155	609.5	NaN	NaN	-0.3	0.8941	0.0225	0.0204	0.0212	0.021	0.0208
0.0	0.0	0.0	-806.1155	-76.5	NaN	NaN	0.0867	0.8938	0.0225	0.0206	0.0213	0.021	0.0209
0.0	0.0	0.0	-2499.1155	853.5	NaN	NaN	-0.3	0.8939	0.0225	0.0206	0.0212	0.021	0.0209
0.0	0.0	0.0	-1101.1155	221.5	NaN	NaN	-0.2518	0.894	0.0225	0.0205	0.0211	0.021	0.0209
0.0	0.0	0.0	-2355.1155	456.5	NaN	NaN	-0.2404	0.8943	0.0225	0.0204	0.0211	0.0209	0.0208
0.0	0.0	0.0	-902.1155	1379.5	NaN	NaN	1.3	0.8943	0.0225	0.0204	0.021	0.021	0.0208
0.0	0.0	0.0	72.8845	1032.5	NaN	NaN	0.9341	0.8946	0.0224	0.0204	0.021	0.0209	0.0208
0.0	0.0	0.0	1127.8845	-325.5	NaN	NaN	-0.3	0.8946	0.0225	0.0204	0.021	0.0208	0.0207
0.0	0.0	0.0	-1679.1155	154.5	NaN	NaN	-0.1013	0.8945	0.0225	0.0206	0.021	0.0207	0.0208
0.0	0.0	0.0	-411.1155	-590.5	NaN	NaN	0.5895	0.8943	0.0225	0.0207	0.021	0.0207	0.0208
0.0	0.0	0.0	89.8845	-1989.5	NaN	NaN	1.0473	0.8943	0.0225	0.0206	0.0209	0.0208	0.0208
0.0	0.0	0.0	-1381.1155	1193.5	NaN	NaN	-0.3	0.8945	0.0225	0.0205	0.0209	0.0208	0.0208
0.0	0.0	0.0	-326.1155	-334.5	NaN	NaN	0.5063	0.8945	0.0225	0.0204	0.0209	0.0209	0.0208
0.0	0.0	0.0	-791.1155	-652.5	NaN	NaN	0.452	0.8945	0.0225	0.0204	0.0209	0.021	0.0208
0.0	0.0	0.0	-2498.1155	1091.5	NaN	NaN	-0.3	0.8941	0.0225	0.0205	0.021	0.0211	0.0208
0.0	0.0	0.0	-1806.1155	3925.5	NaN	NaN	1.3	0.8941	0.0225	0.0205	0.021	0.021	0.0208
0.0	0.0	0.0	-1751.1155	-1332.5	NaN	NaN	0.4321	0.893	0.0227	0.021	0.0212	0.0209	0.0211
0.0	0.0	0.0	-3036.1155	-1654.5	NaN	NaN	0.3527	0.8929	0.0226	0.0212	0.0213	0.0208	0.0212
0.0	0.0	0.0	-1903.1155	-1160.5	NaN	NaN	0.3788	0.8936	0.0225	0.021	0.0211	0.0207	0.0211
0.0	0.0	0.0	-1998.1155	1140.5	NaN	NaN	-0.3	0.8948	0.0223	0.0206	0.0209	0.0208	0.0208
0.0	0.0	0.0	-1248.1155	2859.5	NaN	NaN	1.3	0.895	0.0222	0.0204	0.0209	0.0209	0.0206
0.0	0.0	0.0	209.8845	225.5	NaN	NaN	0.5179	0.8948	0.0223	0.0204	0.0209	0.0209	0.0207
0.0	0.0	0.0	-1541.1155	-1860.5	NaN	NaN	0.5469	0.8939	0.0224	0.0208	0.0211	0.0209	0.021
0.0	0.0	0.0	17.8845	-1273.5	NaN	NaN	1.0142	0.8938	0.0224	0.0209	0.0211	0.0208	0.021
0.0	0.0	0.0	-4151.1155	-571.5	NaN	NaN	0.121	0.8937	0.0223	0.021	0.0212	0.0208	0.0211
0.0	0.0	0.0	-225.1155	594.5	NaN	NaN	1.3	0.8943	0.0222	0.0207	0.0211	0.0207	0.0209
0.0	0.0	0.0	-578.1155	-359.5	NaN	NaN	0.3834	0.8946	0.0222	0.0206	0.021	0.0208	0.0209
0.0	0.0	0.0	-807.1155	-1055.5	NaN	NaN	0.5667	0.8949	0.0222	0.0204	0.0209	0.0208	0.0208
0.0	0.0	0.0	-1003.1155	2721.5	NaN	NaN	1.3	0.8952	0.0222	0.0202	0.0208	0.0209	0.0207
0.0	0.0	0.0	-310.1155	3363.5	NaN	NaN	1.1016	0.895	0.0223	0.0202	0.0209	0.021	0.0207
0.0	0.0	0.0	613.8845	-1282.5	NaN	NaN	1.3	0.8944	0.0224	0.0203	0.021	0.0211	0.0208
0.0	0.0	0.0	-1199.1155	491.5	NaN	NaN	-0.3	0.8943	0.0224	0.0204	0.021	0.021	0.0208
0.0	0.0	0.0	-1030.1155	-1271.5	NaN	NaN	0.5524	0.8944	0.0224	0.0205	0.021	0.0209	0.0208
0.0	0.0	0.0	-607.1155	-92.5	NaN	NaN	0.1322	0.8944	0.0224	0.0205	0.021	0.0209	0.0208
0.0	0.0	0.0	-479.1155	355.5	NaN	NaN	-0.3	0.8949	0.0223	0.0203	0.021	0.0208	0.0206
0.0	0.0	0.0	115.8845	-2230.5	NaN	NaN	1.0548	0.8953	0.0223	0.0202	0.0209	0.0208	0.0206
0.0	0.0	0.0	-483.1155	-1398.5	NaN	NaN	0.7432	0.8956	0.0222	0.0201	0.0209	0.0208	0.0205
0.0	0.0	0.0	-2315.1155	2359.5	NaN	NaN	1.3	0.896	0.022	0.02	0.0209	0.0207	0.0204
0.0	0.0	0.0	-669.1155	-836.5	NaN	NaN	0.5556	0.8952	0.0221	0.0202	0.021	0.0208	0.0206
0.0	0.0	0.0	-2356.1155	-62.5	NaN	NaN	0.0258	0.8952	0.0221	0.0203	0.0211	0.0208	0.0205
0.0	0.0	0.0	-1849.1155	948.5	NaN	NaN	-0.3	0.8955	0.0221	0.0203	0.0211	0.0206	0.0205
0.0	0.0	0.0	-2475.1155	-1074.5	NaN	NaN	0.3027	0.8957	0.022	0.0203	0.021	0.0206	0.0205
0.0	0.0	0.0	-893.1155	2154.5	NaN	NaN	1.3	0.8965	0.0218	0.02	0.0209	0.0205	0.0203
0.0	0.0	0.0	-1370.1155	1734.5	NaN	NaN	1.3	0.8966	0.0218	0.0199	0.0209	0.0206	0.0203
0.0	0.0	0.0	-970.1155	544.5	NaN	NaN	-0.3	0.8963	0.0219	0.02	0.0209	0.0206	0.0204
0.0	0.0	0.0	-1303.1155	1288.5	NaN	NaN	-0.3	0.8964	0.0218	0.0199	0.0209	0.0206	0.0203
0.0	0.0	0.0	-970.1155	848.5	NaN	NaN	-0.3	0.8958	0.022	0.0201	0.021	0.0207	0.0204
0.0	0.0	0.0	-2643.1155	1524.5	NaN	NaN	-0.3	0.8953	0.0222	0.0204	0.021	0.0207	0.0205
0.0	0.0	0.0	-434.1155	-547.5	NaN	NaN	0.5578	0.8952	0.0222	0.0205	0.0211	0.0206	0.0205
0.0	0.0	0.0	-1289.1155	-1999.5	NaN	NaN	0.608	0.8947	0.0223	0.0207	0.0212	0.0205	0.0206
0.0	0.0	0.0	-1019.1155	-326.5	NaN	NaN	0.2426	0.8957	0.0221	0.0205	0.021	0.0203	0.0204
0.0	0.0	0.0	-1717.1155	2639.5	NaN	NaN	1.3	0.8961	0.0219	0.0203	0.0209	0.0204	0.0204
0.0	0.0	0.0	-203.1155	-205.5	NaN	NaN	0.5029	0.8957	0.022	0.0203	0.021	0.0206	0.0204
0.0	0.0	0.0	-2116.1155	4921.5	NaN	NaN	1.3	0.8958	0.022	0.0202	0.0209	0.0207	0.0204
0.0	0.0	0.0	-663.1155	-719.5	NaN	NaN	0.5204	0.8946	0.0224	0.0206	0.0211	0.0208	0.0206
0.0	0.0	0.0	-790.1155	-2345.5	NaN	NaN	0.748	0.8943	0.0223	0.0208	0.0211	0.0207	0.0207
0.0	0.0	0.0	-1915.1155	18.5	NaN	NaN	-0.0098	0.894	0.0224	0.0209	0.0213	0.0207	0.0208
0.0	0.0	0.0	-3013.1155	516.5	NaN	NaN	-0.2069	0.8943	0.0223	0.0209	0.0213	0.0205	0.0207
0.0	0.0	0.0	-889.1155	3562.5	NaN	NaN	1.3	0.8953	0.0221	0.0205	0.0211	0.0205	0.0205
0.0	0.0	0.0	-1689.1155	-2740.5	NaN	NaN	0.6187	0.8945	0.0222	0.0208	0.0213	0.0205	0.0207
0.0	0.0	0.0	-2343.1155	1011.5	NaN	NaN	-0.3	0.895	0.0221	0.0207	0.0212	0.0204	0.0206
0.0	0.0	0.0	-2420.1155	203.5	NaN	NaN	-0.0918	0.8948	0.0221	0.0208	0.0213	0.0204	0.0207
0.0	0.0	0.0	303.8845	-925.5	NaN	NaN	1.3	0.8948	0.0221	0.0207	0.0213	0.0205	0.0207
0.0	0.0	0.0	-2900.1155	1684.5	NaN	NaN	-0.3	0.895	0.022	0.0206	0.0213	0.0205	0.0206
0.0	0.0	0.0	-370.1155	-56.5	NaN	NaN	0.1324	0.8953	0.022	0.0205	0.0212	0.0205	0.0205
0.0	0.0	0.0	-1762.1155	1557.5	NaN	NaN	-0.3	0.8947	0.022	0.0207	0.0214	0.0205	0.0207
0.0	0.0	0.0	-615.1155	-741.5	NaN	NaN	0.5466	0.8946	0.022	0.0207	0.0214	0.0205	0.0207
0.0	0.0	0.0	-1288.1155	-573.5	NaN	NaN	0.3081	0.8943	0.0221	0.0208	0.0214	0.0205	0.0208
0.0	0.0	0.0	-1812.1155	-2723.5	NaN	NaN	0.6005	0.8944	0.0221	0.0208	0.0214	0.0205	0.0208
0.0	0.0	0.0	-97.1155	1475.5	NaN	NaN	1.0705	0.8954	0.0219	0.0205	0.0212	0.0205	0.0206
0.0	0.0	0.0	-247.1155	-3236.5	NaN	NaN	0.9291	0.8943	0.0221	0.0208	0.0214	0.0207	0.0208
0.0	0.0	0.0	-768.1155	2761.5	NaN	NaN	1.3	0.8953	0.022	0.0205	0.0211	0.0206	0.0205
0.0	0.0	0.0	-1292.1155	55.5	NaN	NaN	-0.0449	0.8946	0.0221	0.0207	0.0212	0.0206	0.0207
0.0	0.0	0.0	155.8845	-1651.5	NaN	NaN	1.1042	0.895	0.0221	0.0207	0.0211	0.0205	0.0206
0.0	0.0	0.0	-1991.1155	-905.5	NaN	NaN	0.3126	0.8947	0.0221	0.0208	0.0212	0.0206	0.0207
0.0	0.0	0.0	-2737.1155	224.5	NaN	NaN	-0.0893	0.8948	0.0222	0.0208	0.0211	0.0206	0.0206
0.0	0.0	0.0	613.8845	892.5	NaN	NaN	0.5925	0.8943	0.0223	0.0208	0.0211	0.0207	0.0207
0.0	0.0	0.0	-548.1155	-8.5	NaN	NaN	0.0153	0.8942	0.0224	0.0208	0.0212	0.0208	0.0208
0.0	0.0	0.0	-1857.1155	-2411.5	NaN	NaN	0.5649	0.8938	0.0224	0.0209	0.0212	0.0208	0.0209
0.0	0.0	0.0	-1432.1155	988.5	NaN	NaN	-0.3	0.8948	0.0223	0.0205	0.021	0.0208	0.0206
0.0	0.0	0.0	59.8845	1744.5	NaN	NaN	0.9668	0.8947	0.0223	0.0205	0.021	0.0209	0.0206
0.0	0.0	0.0	479.8845	338.5	NaN	NaN	0.4136	0.894	0.0225	0.0208	0.0211	0.021	0.0207
0.0	0.0	0.0	-422.1155	-857.5	NaN	NaN	0.6701	0.8935	0.0227	0.021	0.0212	0.0209	0.0208
0.0	0.0	0.0	-3150.1155	-42.5	NaN	NaN	0.0133	0.8935	0.0226	0.021	0.0212	0.0208	0.0208
0.0	0.0	0.0	-1505.1155	-336.5	NaN	NaN	0.1827	0.894	0.0225	0.0208	0.0211	0.0208	0.0207
0.0	0.0	0.0	-839.1155	3811.5	NaN	NaN	1.2823	0.8946	0.0223	0.0206	0.0211	0.0208	0.0206
0.0	0.0	0.0	-1368.1155	-1974.5	NaN	NaN	0.5907	0.8937	0.0225	0.0209	0.0212	0.0209	0.0208
0.0	0.0	0.0	-1441.1155	1338.5	NaN	NaN	-0.3	0.8943	0.0224	0.0207	0.0211	0.0208	0.0207
0.0	0.0	0.0	-2759.1155	-1292.5	NaN	NaN	0.319	0.894	0.0224	0.0208	0.0212	0.0208	0.0208
0.0	0.0	0.0	-2732.1155	2075.5	NaN	NaN	-0.3	0.8952	0.0221	0.0204	0.021	0.0207	0.0206
0.0	0.0	0.0	-2209.1155	1680.5	NaN	NaN	-0.3	0.8947	0.0221	0.0205	0.0212	0.0208	0.0207
0.0	0.0	0.0	-495.1155	1268.5	NaN	NaN	1.3	0.8948	0.0221	0.0205	0.0212	0.0208	0.0206
0.0	0.0	0.0	-2125.1155	1342.5	NaN	NaN	-0.3	0.8944	0.0222	0.0206	0.0213	0.0208	0.0207
0.0	0.0	0.0	-2920.1155	-479.5	NaN	NaN	0.141	0.8942	0.0221	0.0208	0.0214	0.0207	0.0208
0.0	0.0	0.0	-2009.1155	-1552.5	NaN	NaN	0.4359	0.8943	0.022	0.0208	0.0214	0.0206	0.0209
0.0	0.0	0.0	1080.8845	37.5	NaN	NaN	0.0335	0.8949	0.0219	0.0205	0.0214	0.0207	0.0207
0.0	0.0	0.0	-2555.1155	-164.5	NaN	NaN	0.0605	0.8946	0.0219	0.0205	0.0214	0.0207	0.0208
0.0	0.0	0.0	-1913.1155	1414.5	NaN	NaN	-0.3	0.8949	0.0218	0.0204	0.0214	0.0207	0.0207
0.0	0.0	0.0	-705.1155	-1870.5	NaN	NaN	0.7262	0.8945	0.0219	0.0206	0.0215	0.0207	0.0208
0.0	0.0	0.0	-2186.1155	177.5	NaN	NaN	-0.0884	0.8947	0.0218	0.0205	0.0215	0.0207	0.0208
0.0	0.0	0.0	-2873.1155	416.5	NaN	NaN	-0.1695	0.8947	0.0218	0.0205	0.0215	0.0207	0.0208
0.0	0.0	0.0	-953.1155	-1897.5	NaN	NaN	0.6656	0.8948	0.0218	0.0205	0.0214	0.0207	0.0208
0.0	0.0	0.0	-897.1155	1543.5	NaN	NaN	1.3	0.8954	0.0218	0.0203	0.0213	0.0207	0.0206
0.0	0.0	0.0	-1535.1155	-526.5	NaN	NaN	0.2554	0.895	0.0218	0.0204	0.0213	0.0207	0.0207
0.0	0.0	0.0	-1118.1155	210.5	NaN	NaN	-0.2319	0.8953	0.0218	0.0203	0.0212	0.0207	0.0207
0.0	0.0	0.0	-1482.1155	-233.5	NaN	NaN	0.1361	0.8952	0.0218	0.0202	0.0213	0.0208	0.0207
0.0	0.0	0.0	515.8845	1712.5	NaN	NaN	0.7685	0.8954	0.0218	0.0202	0.0212	0.0208	0.0206
0.0	0.0	0.0	-895.1155	-861.5	NaN	NaN	0.4904	0.8948	0.0219	0.0204	0.0213	0.0208	0.0208
0.0	0.0	0.0	-415.1155	-747.5	NaN	NaN	0.6429	0.8948	0.022	0.0204	0.0213	0.0208	0.0207
0.0	0.0	0.0	-2923.1155	-355.5	NaN	NaN	0.1084	0.8945	0.0221	0.0204	0.0214	0.0208	0.0208
0.0	0.0	0.0	-3001.1155	5485.5	NaN	NaN	1.3	0.8952	0.0219	0.0201	0.0213	0.0209	0.0206
0.0	0.0	0.0	569.8845	-575.5	NaN	NaN	1.3	0.8946	0.0221	0.0203	0.0214	0.0209	0.0207
0.0	0.0	0.0	-1352.1155	622.5	NaN	NaN	-0.3	0.8947	0.0221	0.0202	0.0214	0.021	0.0206
0.0	0.0	0.0	-428.1155	477.5	NaN	NaN	1.3	0.8943	0.0222	0.0204	0.0215	0.0209	0.0207
0.0	0.0	0.0	-2864.1155	1147.5	NaN	NaN	-0.3	0.8938	0.0222	0.0207	0.0217	0.0208	0.0208
0.0	0.0	0.0	-2965.1155	-1042.5	NaN	NaN	0.2601	0.8938	0.0222	0.0208	0.0218	0.0207	0.0208
0.0	0.0	0.0	-1669.1155	-1511.5	NaN	NaN	0.4752	0.8942	0.0221	0.0208	0.0218	0.0205	0.0206
0.0	0.0	0.0	-2119.1155	76.5	NaN	NaN	-0.0375	0.8946	0.0219	0.0208	0.0216	0.0204	0.0207
0.0	0.0	0.0	-1290.1155	-2792.5	NaN	NaN	0.684	0.8946	0.0218	0.0207	0.0216	0.0205	0.0208
0.0	0.0	0.0	-2844.1155	1494.5	NaN	NaN	-0.3	0.8949	0.0218	0.0206	0.0215	0.0205	0.0207
0.0	0.0	0.0	-2079.1155	846.5	NaN	NaN	-0.3	0.8949	0.0218	0.0205	0.0215	0.0206	0.0207
0.0	0.0	0.0	-1699.1155	3303.5	NaN	NaN	1.3	0.8948	0.0218	0.0206	0.0215	0.0206	0.0207
0.0	0.0	0.0	373.8845	-3032.5	NaN	NaN	1.1406	0.8939	0.022	0.0209	0.0217	0.0206	0.0209
0.0	0.0	0.0	-3692.1155	-1620.5	NaN	NaN	0.305	0.8941	0.022	0.021	0.0216	0.0205	0.0208
0.0	0.0	0.0	-2171.1155	259.5	NaN	NaN	-0.1357	0.894	0.022	0.0209	0.0216	0.0205	0.0209
0.0	0.0	0.0	-817.1155	205.5	NaN	NaN	-0.3	0.8942	0.022	0.0208	0.0216	0.0205	0.0209
0.0	0.0	0.0	-2967.1155	-875.5	NaN	NaN	0.2278	0.8938	0.0221	0.0209	0.0216	0.0207	0.0209
0.0	0.0	0.0	-1827.1155	873.5	NaN	NaN	-0.3	0.894	0.0221	0.0209	0.0215	0.0206	0.0209
0.0	0.0	0.0	-2660.1155	212.5	NaN	NaN	-0.0868	0.8937	0.0222	0.0209	0.0216	0.0207	0.0209
0.0	0.0	0.0	-1849.1155	721.5	NaN	NaN	-0.3	0.894	0.0221	0.0208	0.0215	0.0207	0.0209
0.0	0.0	0.0	-682.1155	-1478.5	NaN	NaN	0.6843	0.8936	0.0221	0.0209	0.0217	0.0208	0.0209
0.0	0.0	0.0	-428.1155	1122.5	NaN	NaN	1.3	0.8938	0.0221	0.0209	0.0216	0.0208	0.0208
0.0	0.0	0.0	-1434.1155	-3561.5	NaN	NaN	0.7129	0.8936	0.0221	0.021	0.0217	0.0208	0.0208
0.0	0.0	0.0	-655.1155	-422.5	NaN	NaN	0.3921	0.8937	0.0221	0.021	0.0216	0.0208	0.0209
0.0	0.0	0.0	-3058.1155	-1064.5	NaN	NaN	0.2582	0.8934	0.0221	0.021	0.0216	0.0209	0.0209
0.0	0.0	0.0	-920.1155	-699.5	NaN	NaN	0.4319	0.8936	0.022	0.0209	0.0216	0.0209	0.021
0.0	0.0	0.0	-2538.1155	-460.5	NaN	NaN	0.1536	0.8932	0.022	0.021	0.0217	0.0211	0.0211
0.0	0.0	0.0	-1256.1155	521.5	NaN	NaN	-0.3	0.8934	0.022	0.0208	0.0217	0.0211	0.021
0.0	0.0	0.0	-1098.1155	-1924.5	NaN	NaN	0.6367	0.8932	0.0219	0.0209	0.0217	0.0211	0.0211
0.0	0.0	0.0	-1906.1155	-1961.5	NaN	NaN	0.5072	0.8932	0.0219	0.0208	0.0218	0.0212	0.0211
0.0	0.0	0.0	-1000.1155	16.5	NaN	NaN	-0.0168	0.8937	0.0218	0.0206	0.0216	0.0212	0.021
0.0	0.0	0.0	-855.1155	-949.5	NaN	NaN	0.5262	0.8934	0.0219	0.0206	0.0217	0.0213	0.0211
0.0	0.0	0.0	-926.1155	698.5	NaN	NaN	-0.3	0.8939	0.0218	0.0205	0.0215	0.0213	0.021
0.0	0.0	0.0	-2336.1155	-229.5	NaN	NaN	0.0895	0.8935	0.0219	0.0205	0.0216	0.0214	0.021
0.0	0.0	0.0	-816.1155	-633.5	NaN	NaN	0.437	0.8938	0.0219	0.0204	0.0215	0.0214	0.021
0.0	0.0	0.0	-1543.1155	783.5	NaN	NaN	-0.3	0.8939	0.0219	0.0203	0.0215	0.0215	0.021
0.0	0.0	0.0	2077.8845	-1291.5	NaN	NaN	-0.3	0.8937	0.0219	0.0203	0.0215	0.0216	0.021
0.0	0.0	0.0	-2127.1155	322.5	NaN	NaN	-0.1787	0.8939	0.0219	0.0202	0.0215	0.0216	0.021
0.0	0.0	0.0	-2029.1155	618.5	NaN	NaN	-0.3	0.894	0.0219	0.0201	0.0214	0.0216	0.0209
0.0	0.0	0.0	-583.1155	1280.5	NaN	NaN	1.3	0.8941	0.022	0.0201	0.0214	0.0215	0.0208
0.0	0.0	0.0	-611.1155	-517.5	NaN	NaN	0.4585	0.8939	0.022	0.0203	0.0214	0.0215	0.0209
0.0	0.0	0.0	-973.1155	-1593.5	NaN	NaN	0.6209	0.8939	0.0221	0.0204	0.0214	0.0215	0.0208
0.0	0.0	0.0	-584.1155	79.5	NaN	NaN	-0.1575	0.8944	0.0221	0.0202	0.0212	0.0214	0.0207
0.0	0.0	0.0	-568.1155	-331.5	NaN	NaN	0.3685	0.8947	0.0219	0.02	0.0212	0.0214	0.0208
0.0	0.0	0.0	2339.8845	-472.5	NaN	NaN	-0.253	0.8947	0.0218	0.02	0.0212	0.0215	0.0208
0.0	0.0	0.0	-467.1155	2539.5	NaN	NaN	1.2254	0.8944	0.0219	0.0201	0.0213	0.0216	0.0207
0.0	0.0	0.0	-2394.1155	268.5	NaN	NaN	-0.1263	0.8936	0.0222	0.0202	0.0214	0.0217	0.0209
0.0	0.0	0.0	-1886.1155	1689.5	NaN	NaN	-0.3	0.8938	0.0223	0.0203	0.0213	0.0215	0.0209
0.0	0.0	0.0	-778.1155	-1041.5	NaN	NaN	0.5724	0.8938	0.0223	0.0203	0.0212	0.0214	0.0209
0.0	0.0	0.0	-2033.1155	-666.5	NaN	NaN	0.2469	0.8942	0.0222	0.0202	0.0211	0.0214	0.0209
0.0	0.0	0.0	-362.1155	4682.5	NaN	NaN	1.0838	0.8948	0.022	0.02	0.0211	0.0214	0.0208
0.0	0.0	0.0	-563.1155	2713.5	NaN	NaN	1.2619	0.8946	0.022	0.02	0.0212	0.0214	0.0208
0.0	0.0	0.0	-152.1155	-2161.5	NaN	NaN	0.9343	0.8943	0.0221	0.0201	0.0212	0.0214	0.0209
0.0	0.0	0.0	-1580.1155	2467.5	NaN	NaN	1.3	0.8945	0.0221	0.0201	0.0212	0.0214	0.0207
0.0	0.0	0.0	-1333.1155	1483.5	NaN	NaN	1.3	0.8944	0.0221	0.0202	0.0212	0.0213	0.0208
0.0	0.0	0.0	-387.1155	-2185.5	NaN	NaN	0.8495	0.8947	0.0222	0.0202	0.0211	0.0212	0.0207
0.0	0.0	0.0	19.8845	-525.5	NaN	NaN	1.0393	0.8945	0.0223	0.0203	0.0211	0.0211	0.0206
0.0	0.0	0.0	-982.1155	188.5	NaN	NaN	-0.2375	0.8948	0.0222	0.0203	0.021	0.0211	0.0206
0.0	0.0	0.0	-436.1155	1302.5	NaN	NaN	1.3	0.8949	0.0222	0.0203	0.021	0.0211	0.0206
0.0	0.0	0.0	-1104.1155	-1132.5	NaN	NaN	0.5063	0.8946	0.0223	0.0203	0.021	0.0211	0.0207
0.0	0.0	0.0	1171.8845	-2047.5	NaN	NaN	1.3	0.8945	0.0222	0.0204	0.021	0.0212	0.0207
0.0	0.0	0.0	245.8845	-1644.5	NaN	NaN	1.1758	0.8941	0.0223	0.0205	0.0211	0.0213	0.0208
0.0	0.0	0.0	-877.1155	436.5	NaN	NaN	-0.3	0.8937	0.0224	0.0206	0.0211	0.0213	0.0209
0.0	0.0	0.0	-3076.1155	1359.5	NaN	NaN	-0.3	0.8933	0.0225	0.0207	0.0212	0.0213	0.021
0.0	0.0	0.0	-2278.1155	-1513.5	NaN	NaN	0.3992	0.8932	0.0226	0.0208	0.0211	0.0212	0.021
0.0	0.0	0.0	-489.1155	1282.5	NaN	NaN	1.3	0.8935	0.0225	0.0208	0.0211	0.0212	0.021
0.0	0.0	0.0	-739.1155	1440.5	NaN	NaN	1.3	0.8932	0.0224	0.0209	0.0211	0.0213	0.0211
0.0	0.0	0.0	-559.1155	1243.5	NaN	NaN	1.3	0.8932	0.0224	0.0209	0.0211	0.0214	0.021
0.0	0.0	0.0	-831.1155	1190.5	NaN	NaN	1.3	0.8928	0.0227	0.0209	0.0212	0.0214	0.021
0.0	0.0	0.0	-3557.1155	-608.5	NaN	NaN	0.1461	0.8926	0.0229	0.0211	0.0212	0.0213	0.0209
0.0	0.0	0.0	-2994.1155	772.5	NaN	NaN	-0.3	0.8927	0.0228	0.0212	0.0212	0.0211	0.0209
0.0	0.0	0.0	-2471.1155	-1214.5	NaN	NaN	0.3295	0.8929	0.0227	0.0212	0.0213	0.021	0.0209
0.0	0.0	0.0	-1949.1155	581.5	NaN	NaN	-0.3	0.8938	0.0225	0.021	0.0212	0.0209	0.0207
0.0	0.0	0.0	-1741.1155	74.5	NaN	NaN	-0.0447	0.8944	0.0222	0.0208	0.0211	0.0208	0.0207
0.0	0.0	0.0	30.8845	2713.5	NaN	NaN	0.9887	0.8951	0.022	0.0205	0.021	0.0208	0.0206
0.0	0.0	0.0	416.8845	1889.5	NaN	NaN	0.8192	0.8948	0.0221	0.0204	0.0211	0.021	0.0206
0.0	0.0	0.0	-2638.1155	416.5	NaN	NaN	-0.1875	0.8941	0.0223	0.0206	0.0211	0.0212	0.0207
0.0	0.0	0.0	170.8845	1168.5	NaN	NaN	0.8724	0.8939	0.0224	0.0206	0.0212	0.0212	0.0207
0.0	0.0	0.0	-2329.1155	-246.5	NaN	NaN	0.0957	0.8933	0.0226	0.0207	0.0213	0.0213	0.0208
0.0	0.0	0.0	-1988.1155	-109.5	NaN	NaN	0.0522	0.8931	0.0226	0.0208	0.0213	0.0213	0.0208
0.0	0.0	0.0	-1089.1155	-985.5	NaN	NaN	0.475	0.8933	0.0226	0.0208	0.0214	0.0212	0.0207
0.0	0.0	0.0	-1586.1155	-1010.5	NaN	NaN	0.3892	0.8932	0.0226	0.0208	0.0214	0.0212	0.0207
0.0	0.0	0.0	-1535.1155	812.5	NaN	NaN	-0.3	0.8936	0.0224	0.0208	0.0214	0.0211	0.0206
0.0	0.0	0.0	-1696.1155	1423.5	NaN	NaN	-0.3	0.8939	0.0223	0.0207	0.0214	0.0211	0.0206
0.0	0.0	0.0	-3519.1155	-2274.5	NaN	NaN	0.3926	0.8935	0.0224	0.0209	0.0215	0.0211	0.0207
0.0	0.0	0.0	-812.1155	1428.5	NaN	NaN	1.3	0.8947	0.022	0.0206	0.0213	0.0209	0.0205
0.0	0.0	0.0	-1285.1155	-1755.5	NaN	NaN	0.5774	0.8942	0.022	0.0207	0.0214	0.021	0.0207
0.0	0.0	0.0	-1878.1155	1229.5	NaN	NaN	-0.3	0.8947	0.0219	0.0207	0.0214	0.0209	0.0205
0.0	0.0	0.0	-1340.1155	639.5	NaN	NaN	-0.3	0.894	0.0221	0.0209	0.0215	0.021	0.0206
0.0	0.0	0.0	-3494.1155	-1343.5	NaN	NaN	0.2777	0.8939	0.0222	0.021	0.0215	0.0209	0.0206
0.0	0.0	0.0	1352.8845	-2215.5	NaN	NaN	1.3	0.8944	0.0221	0.0208	0.0214	0.0209	0.0205
0.0	0.0	0.0	-3102.1155	398.5	NaN	NaN	-0.1474	0.895	0.0219	0.0206	0.0213	0.0209	0.0204
0.0	0.0	0.0	1425.8845	1190.5	NaN	NaN	0.455	0.8953	0.0219	0.0204	0.0212	0.021	0.0203
0.0	0.0	0.0	-661.1155	372.5	NaN	NaN	-0.3	0.895	0.0219	0.0204	0.0212	0.0212	0.0203
0.0	0.0	0.0	-353.1155	2183.5	NaN	NaN	1.1929	0.8933	0.0225	0.0207	0.0215	0.0216	0.0205
0.0	0.0	0.0	-2987.1155	790.5	NaN	NaN	-0.3	0.8923	0.0229	0.021	0.0216	0.0216	0.0206
0.0	0.0	0.0	-403.1155	428.5	NaN	NaN	1.3	0.8919	0.0229	0.0211	0.0217	0.0216	0.0207
0.0	0.0	0.0	-810.1155	-1625.5	NaN	NaN	0.6674	0.8917	0.023	0.0212	0.0218	0.0216	0.0208
0.0	0.0	0.0	-914.1155	2353.5	NaN	NaN	1.3	0.8923	0.0228	0.0211	0.0217	0.0215	0.0207
0.0	0.0	0.0	-2877.1155	305.5	NaN	NaN	-0.1188	0.8915	0.0229	0.0213	0.0219	0.0216	0.0208
0.0	0.0	0.0	-1241.1155	-599.5	NaN	NaN	0.3257	0.8913	0.0229	0.0214	0.0219	0.0216	0.0208
0.0	0.0	0.0	-1691.1155	1167.5	NaN	NaN	-0.3	0.8913	0.0228	0.0214	0.022	0.0215	0.0209
0.0	0.0	0.0	-2708.1155	-298.5	NaN	NaN	0.0993	0.8917	0.0227	0.0214	0.0219	0.0213	0.0209
0.0	0.0	0.0	-2043.1155	-23.5	NaN	NaN	0.0114	0.8921	0.0225	0.0213	0.0219	0.0213	0.0209
0.0	0.0	0.0	-3594.1155	91.5	NaN	NaN	-0.0261	0.8922	0.0224	0.0214	0.0219	0.0212	0.0209
0.0	0.0	0.0	-1725.1155	483.5	NaN	NaN	-0.3	0.8925	0.0224	0.0214	0.0219	0.021	0.0208
0.0	0.0	0.0	-1476.1155	-31.5	NaN	NaN	0.0209	0.8924	0.0225	0.0215	0.0219	0.0209	0.0208
0.0	0.0	0.0	-3494.1155	-2945.5	NaN	NaN	0.4574	0.8926	0.0225	0.0215	0.0219	0.0207	0.0208
0.0	0.0	0.0	-2367.1155	-817.5	NaN	NaN	0.2567	0.8933	0.0222	0.0213	0.0217	0.0207	0.0208
0.0	0.0	0.0	-1410.1155	145.5	NaN	NaN	-0.1151	0.8934	0.0221	0.0211	0.0218	0.0209	0.0208
0.0	0.0	0.0	760.8845	-386.5	NaN	NaN	-0.3	0.8931	0.0221	0.0211	0.0218	0.0211	0.0209
0.0	0.0	0.0	93.8845	-903.5	NaN	NaN	1.116	0.8928	0.0222	0.0212	0.0219	0.0211	0.0209
0.0	0.0	0.0	-1009.1155	-863.5	NaN	NaN	0.4611	0.8924	0.0223	0.0213	0.0219	0.0211	0.021
0.0	0.0	0.0	-1875.1155	-2196.5	NaN	NaN	0.5395	0.8927	0.0222	0.0213	0.0219	0.021	0.021
0.0	0.0	0.0	-2509.1155	-146.5	NaN	NaN	0.0552	0.8928	0.0221	0.0211	0.0219	0.021	0.021
0.0	0.0	0.0	-1547.1155	-2445.5	NaN	NaN	0.6125	0.8928	0.022	0.0211	0.022	0.0211	0.0211
0.0	0.0	0.0	-1953.1155	1091.5	NaN	NaN	-0.3	0.893	0.022	0.0209	0.022	0.0211	0.0211
0.0	0.0	0.0	-1596.1155	-1675.5	NaN	NaN	0.5121	0.8929	0.022	0.0209	0.022	0.0211	0.0211
0.0	0.0	0.0	-1225.1155	-2482.5	NaN	NaN	0.6696	0.8932	0.0218	0.0208	0.0219	0.0212	0.0211
0.0	0.0	0.0	-2258.1155	173.5	NaN	NaN	-0.0832	0.8931	0.0217	0.0207	0.022	0.0213	0.0212
0.0	0.0	0.0	-736.1155	590.5	NaN	NaN	-0.3	0.8935	0.0216	0.0205	0.0219	0.0213	0.0211
0.0	0.0	0.0	-521.1155	-1656.5	NaN	NaN	0.7607	0.8932	0.0217	0.0206	0.022	0.0213	0.0212
0.0	0.0	0.0	-1749.1155	-885.5	NaN	NaN	0.3361	0.8933	0.0217	0.0206	0.022	0.0213	0.0211
0.0	0.0	0.0	-3174.1155	40.5	NaN	NaN	-0.0129	0.8934	0.0218	0.0206	0.0219	0.0212	0.0211
0.0	0.0	0.0	-1586.1155	1182.5	NaN	NaN	-0.3	0.8936	0.0217	0.0204	0.0219	0.0214	0.0211
0.0	0.0	0.0	-1607.1155	-885.5	NaN	NaN	0.3552	0.8933	0.0218	0.0204	0.0219	0.0214	0.0212
0.0	0.0	0.0	-499.1155	755.5	NaN	NaN	1.3	0.8934	0.0218	0.0204	0.0219	0.0214	0.0211
0.0	0.0	0.0	-1817.1155	-1.5	NaN	NaN	0.0008	0.8929	0.022	0.0206	0.022	0.0214	0.0211
0.0	0.0	0.0	-2313.1155	202.5	NaN	NaN	-0.0959	0.8933	0.0219	0.0206	0.0219	0.0213	0.0211
0.0	0.0	0.0	-1190.1155	-1575.5	NaN	NaN	0.5697	0.8933	0.0219	0.0205	0.0219	0.0213	0.021
0.0	0.0	0.0	-388.1155	1222.5	NaN	NaN	1.3	0.8937	0.0219	0.0204	0.0218	0.0213	0.0209
0.0	0.0	0.0	94.8845	-1673.5	NaN	NaN	1.0601	0.8931	0.0221	0.0206	0.0219	0.0214	0.021
0.0	0.0	0.0	-448.1155	1596.5	NaN	NaN	1.3	0.8931	0.0222	0.0205	0.0218	0.0215	0.0209
0.0	0.0	0.0	-1364.1155	31.5	NaN	NaN	-0.0236	0.8926	0.0223	0.0207	0.0219	0.0215	0.021
0.0	0.0	0.0	-2829.1155	1684.5	NaN	NaN	-0.3	0.8928	0.0223	0.0207	0.0218	0.0214	0.021
0.0	0.0	0.0	221.8845	-2122.5	NaN	NaN	1.1167	0.8923	0.0224	0.0209	0.022	0.0214	0.0211
0.0	0.0	0.0	-1411.1155	-512.5	NaN	NaN	0.2664	0.8923	0.0224	0.0209	0.022	0.0213	0.021
0.0	0.0	0.0	212.8845	-143.5	NaN	NaN	-0.3	0.8922	0.0224	0.021	0.0221	0.0213	0.0211
0.0	0.0	0.0	-3316.1155	452.5	NaN	NaN	-0.158	0.8925	0.0224	0.021	0.022	0.0211	0.0211
0.0	0.0	0.0	-2394.1155	-1676.5	NaN	NaN	0.4119	0.8926	0.0224	0.021	0.0219	0.021	0.0211
0.0	0.0	0.0	-1326.1155	-778.5	NaN	NaN	0.3699	0.893	0.0223	0.0209	0.0219	0.021	0.021
0.0	0.0	0.0	1293.8845	1287.5	NaN	NaN	0.4988	0.8936	0.0221	0.0207	0.0217	0.0211	0.0208
0.0	0.0	0.0	-7.1155	616.5	NaN	NaN	1.0117	0.8928	0.0223	0.0209	0.0219	0.0212	0.021
0.0	0.0	0.0	-2546.1155	-1443.5	NaN	NaN	0.3618	0.8922	0.0224	0.0212	0.022	0.0211	0.0211
0.0	0.0	0.0	-1994.1155	-879.5	NaN	NaN	0.3061	0.8922	0.0225	0.0212	0.022	0.021	0.021
0.0	0.0	0.0	-3509.1155	522.5	NaN	NaN	-0.1749	0.8927	0.0224	0.0212	0.0219	0.0208	0.021
0.0	0.0	0.0	-2404.1155	-1535.5	NaN	NaN	0.3898	0.8928	0.0223	0.0213	0.0219	0.0207	0.021
0.0	0.0	0.0	-1065.1155	-1262.5	NaN	NaN	0.5424	0.8929	0.0223	0.0213	0.0218	0.0207	0.021
0.0	0.0	0.0	-2504.1155	1281.5	NaN	NaN	-0.3	0.8932	0.0222	0.0212	0.0217	0.0207	0.0209
0.0	0.0	0.0	-1365.1155	1488.5	NaN	NaN	1.3	0.8934	0.0221	0.0211	0.0217	0.0207	0.0209
0.0	0.0	0.0	-152.1155	-199.5	NaN	NaN	0.5674	0.893	0.0222	0.0213	0.0218	0.0208	0.0209
0.0	0.0	0.0	-1375.1155	-3520.5	NaN	NaN	0.7191	0.8926	0.0224	0.0215	0.0218	0.0208	0.0209
0.0	0.0	0.0	-2557.1155	-243.5	NaN	NaN	0.0869	0.8928	0.0223	0.0216	0.0217	0.0207	0.0209
0.0	0.0	0.0	-1131.1155	-2290.5	NaN	NaN	0.6694	0.8926	0.0223	0.0216	0.0217	0.0208	0.021
0.0	0.0	0.0	-1695.1155	-3351.5	NaN	NaN	0.6641	0.8927	0.0222	0.0215	0.0216	0.0208	0.0211
0.0	0.0	0.0	-884.1155	-2043.5	NaN	NaN	0.698	0.8925	0.0223	0.0216	0.0216	0.0209	0.0211
0.0	0.0	0.0	-631.1155	-1305.5	NaN	NaN	0.6741	0.8926	0.0222	0.0216	0.0216	0.0209	0.0212
0.0	0.0	0.0	-2425.1155	-335.5	NaN	NaN	0.1215	0.8921	0.0223	0.0217	0.0216	0.021	0.0213
0.0	0.0	0.0	-2380.1155	-2001.5	NaN	NaN	0.4568	0.892	0.0223	0.0218	0.0216	0.0209	0.0214
0.0	0.0	0.0	-2373.1155	-1258.5	NaN	NaN	0.3465	0.8922	0.0223	0.0217	0.0215	0.0209	0.0214
0.0	0.0	0.0	-460.1155	-2297.5	NaN	NaN	0.8331	0.8925	0.0222	0.0215	0.0215	0.021	0.0214
0.0	0.0	0.0	-869.1155	3620.5	NaN	NaN	1.3	0.8932	0.0222	0.0211	0.0213	0.0211	0.0211
0.0	0.0	0.0	-610.1155	1982.5	NaN	NaN	1.3	0.8926	0.0224	0.0212	0.0213	0.0212	0.0213
0.0	0.0	0.0	-1859.1155	-44.5	NaN	NaN	0.0234	0.8923	0.0225	0.0213	0.0214	0.0212	0.0213
0.0	0.0	0.0	-1593.1155	1425.5	NaN	NaN	-0.3	0.8928	0.0224	0.0211	0.0213	0.0212	0.0213
0.0	0.0	0.0	-17.1155	-1810.5	NaN	NaN	0.9906	0.8927	0.0223	0.021	0.0213	0.0213	0.0213
0.0	0.0	0.0	492.8845	3509.5	NaN	NaN	0.8769	0.893	0.0223	0.0208	0.0214	0.0214	0.0212
0.0	0.0	0.0	-2383.1155	1467.5	NaN	NaN	-0.3	0.8924	0.0224	0.0209	0.0215	0.0215	0.0213
0.0	0.0	0.0	-1564.1155	673.5	NaN	NaN	-0.3	0.8924	0.0224	0.021	0.0215	0.0214	0.0214
0.0	0.0	0.0	-1961.1155	323.5	NaN	NaN	-0.1975	0.8931	0.0222	0.0208	0.0215	0.0213	0.0212
0.0	0.0	0.0	-732.1155	-109.5	NaN	NaN	0.1301	0.8935	0.0221	0.0207	0.0214	0.0212	0.0211
0.0	0.0	0.0	-2199.1155	-551.5	NaN	NaN	0.2005	0.8938	0.022	0.0207	0.0214	0.0211	0.0211
0.0	0.0	0.0	478.8845	1628.5	NaN	NaN	0.7728	0.8943	0.0219	0.0205	0.0213	0.021	0.0209
0.0	0.0	0.0	-2600.1155	-1728.5	NaN	NaN	0.3993	0.8938	0.0219	0.0208	0.0214	0.0209	0.0211
0.0	0.0	0.0	-3730.1155	116.5	NaN	NaN	-0.0322	0.8943	0.0218	0.0207	0.0214	0.0208	0.0211
0.0	0.0	0.0	-391.1155	-2047.5	NaN	NaN	0.8396	0.8943	0.0217	0.0206	0.0214	0.0209	0.0211
0.0	0.0	0.0	-1378.1155	228.5	NaN	NaN	-0.1988	0.8947	0.0217	0.0204	0.0213	0.0209	0.021
0.0	0.0	0.0	-1018.1155	2162.5	NaN	NaN	1.3	0.895	0.0216	0.0203	0.0212	0.0209	0.0209
0.0	0.0	0.0	-1634.1155	-1014.5	NaN	NaN	0.383	0.8947	0.0217	0.0204	0.0213	0.021	0.021
0.0	0.0	0.0	-1537.1155	850.5	NaN	NaN	-0.3	0.895	0.0217	0.0202	0.0212	0.0209	0.0209
0.0	0.0	0.0	-1095.1155	1089.5	NaN	NaN	-0.3	0.8952	0.0216	0.0201	0.0212	0.021	0.0209
0.0	0.0	0.0	-478.1155	1954.5	NaN	NaN	1.3	0.8949	0.0217	0.0201	0.0212	0.0211	0.0209
0.0	0.0	0.0	-135.1155	2784.5	NaN	NaN	1.051	0.8946	0.0218	0.0201	0.0213	0.0212	0.0209
0.0	0.0	0.0	-1833.1155	883.5	NaN	NaN	-0.3	0.8938	0.0222	0.0203	0.0214	0.0213	0.021
0.0	0.0	0.0	-2395.1155	1372.5	NaN	NaN	-0.3	0.8936	0.0223	0.0205	0.0215	0.0211	0.021
0.0	0.0	0.0	-1697.1155	128.5	NaN	NaN	-0.0819	0.8934	0.0222	0.0207	0.0216	0.021	0.0212
0.0	0.0	0.0	-2261.1155	-432.5	NaN	NaN	0.1606	0.8934	0.0222	0.0207	0.0217	0.0209	0.0211
0.0	0.0	0.0	-467.1155	847.5	NaN	NaN	1.3	0.8944	0.0219	0.0204	0.0216	0.0208	0.0209
0.0	0.0	0.0	-2314.1155	157.5	NaN	NaN	-0.073	0.8943	0.0219	0.0205	0.0216	0.0207	0.0209
0.0	0.0	0.0	-2217.1155	-1565.5	NaN	NaN	0.4139	0.8941	0.0219	0.0206	0.0217	0.0207	0.0209
0.0	0.0	0.0	-3327.1155	2562.5	NaN	NaN	-0.3	0.8941	0.0219	0.0207	0.0217	0.0207	0.0209
0.0	0.0	0.0	-1639.1155	258.5	NaN	NaN	-0.1872	0.894	0.0219	0.0208	0.0217	0.0206	0.0209
0.0	0.0	0.0	-480.1155	-331.5	NaN	NaN	0.4084	0.8943	0.0219	0.0208	0.0216	0.0205	0.0209
0.0	0.0	0.0	-435.1155	-1555.5	NaN	NaN	0.7814	0.8941	0.022	0.0209	0.0216	0.0206	0.0209
0.0	0.0	0.0	-662.1155	178.5	NaN	NaN	-0.3	0.8944	0.022	0.0207	0.0215	0.0205	0.0207
0.0	0.0	0.0	-1073.1155	516.5	NaN	NaN	-0.3	0.8939	0.0222	0.0209	0.0216	0.0206	0.0209
0.0	0.0	0.0	-1927.1155	143.5	NaN	NaN	-0.0805	0.8935	0.0223	0.021	0.0216	0.0207	0.0209
0.0	0.0	0.0	-3207.1155	-1358.5	NaN	NaN	0.2976	0.8931	0.0224	0.0211	0.0217	0.0207	0.0209
0.0	0.0	0.0	-279.1155	-1145.5	NaN	NaN	0.8041	0.893	0.0225	0.0211	0.0217	0.0208	0.0209
0.0	0.0	0.0	-2926.1155	1309.5	NaN	NaN	-0.3	0.8928	0.0226	0.0212	0.0217	0.0208	0.0209
0.0	0.0	0.0	-1473.1155	-535.5	NaN	NaN	0.2666	0.8928	0.0226	0.0213	0.0217	0.0208	0.0209
0.0	0.0	0.0	-1166.1155	-1454.5	NaN	NaN	0.555	0.8928	0.0226	0.0213	0.0216	0.0207	0.0209
0.0	0.0	0.0	-184.1155	193.5	NaN	NaN	1.3	0.8936	0.0224	0.0211	0.0215	0.0206	0.0208
0.0	0.0	0.0	-830.1155	-394.5	NaN	NaN	0.3221	0.8938	0.0223	0.0209	0.0215	0.0206	0.0208
0.0	0.0	0.0	-1531.1155	865.5	NaN	NaN	-0.3	0.8938	0.0223	0.0209	0.0216	0.0207	0.0207
0.0	0.0	0.0	-2041.1155	1959.5	NaN	NaN	-0.3	0.8933	0.0225	0.021	0.0217	0.0207	0.0208
0.0	0.0	0.0	-2004.1155	-531.5	NaN	NaN	0.2096	0.893	0.0226	0.0212	0.0216	0.0206	0.0208
0.0	0.0	0.0	-1961.1155	-2513.5	NaN	NaN	0.5617	0.8934	0.0225	0.0212	0.0216	0.0205	0.0208
0.0	0.0	0.0	-918.1155	-1992.5	NaN	NaN	0.6846	0.8937	0.0225	0.0211	0.0216	0.0205	0.0207
0.0	0.0	0.0	-1623.1155	-108.5	NaN	NaN	0.0627	0.8944	0.0223	0.0209	0.0215	0.0204	0.0206
0.0	0.0	0.0	-1304.1155	1140.5	NaN	NaN	-0.3	0.8946	0.0222	0.0207	0.0215	0.0204	0.0205
0.0	0.0	0.0	1728.8845	1197.5	NaN	NaN	0.4092	0.8945	0.0223	0.0207	0.0215	0.0205	0.0205
0.0	0.0	0.0	-3145.1155	-1878.5	NaN	NaN	0.3739	0.894	0.0224	0.0209	0.0215	0.0205	0.0206
0.0	0.0	0.0	-2927.1155	-567.5	NaN	NaN	0.1624	0.8939	0.0225	0.0209	0.0215	0.0205	0.0207
0.0	0.0	0.0	-2019.1155	-1007.5	NaN	NaN	0.3329	0.8937	0.0225	0.0209	0.0215	0.0206	0.0207
0.0	0.0	0.0	17.8845	1579.5	NaN	NaN	0.9888	0.8941	0.0224	0.0207	0.0215	0.0206	0.0206
0.0	0.0	0.0	-644.1155	1066.5	NaN	NaN	1.3	0.8938	0.0225	0.0208	0.0216	0.0207	0.0207
0.0	0.0	0.0	-915.1155	-1695.5	NaN	NaN	0.6495	0.8941	0.0224	0.0208	0.0215	0.0205	0.0206
0.0	0.0	0.0	-1332.1155	-746.5	NaN	NaN	0.3591	0.894	0.0224	0.0208	0.0215	0.0206	0.0206
0.0	0.0	0.0	-2897.1155	-159.5	NaN	NaN	0.0522	0.8943	0.0223	0.0207	0.0215	0.0205	0.0206
0.0	0.0	0.0	184.8845	1128.5	NaN	NaN	0.8592	0.8946	0.0223	0.0206	0.0215	0.0205	0.0205
0.0	0.0	0.0	-62.1155	-1611.5	NaN	NaN	0.9629	0.8943	0.0224	0.0207	0.0216	0.0205	0.0205
0.0	0.0	0.0	-2212.1155	-337.5	NaN	NaN	0.1324	0.8944	0.0224	0.0208	0.0215	0.0204	0.0205
0.0	0.0	0.0	-2087.1155	33.5	NaN	NaN	-0.0163	0.8944	0.0224	0.0208	0.0215	0.0204	0.0205
0.0	0.0	0.0	-2483.1155	950.5	NaN	NaN	-0.3	0.8944	0.0224	0.0208	0.0214	0.0204	0.0205
0.0	0.0	0.0	83.8845	-1214.5	NaN	NaN	1.0742	0.8944	0.0224	0.0208	0.0214	0.0204	0.0205
0.0	0.0	0.0	1321.8845	-2185.5	NaN	NaN	1.3	0.8943	0.0225	0.0208	0.0214	0.0205	0.0205
0.0	0.0	0.0	-604.1155	-1596.5	NaN	NaN	0.7255	0.8942	0.0225	0.0208	0.0214	0.0205	0.0206
0.0	0.0	0.0	-970.1155	-886.5	NaN	NaN	0.4775	0.894	0.0225	0.0208	0.0214	0.0206	0.0207
0.0	0.0	0.0	-1823.1155	1716.5	NaN	NaN	-0.3	0.8938	0.0226	0.0208	0.0214	0.0208	0.0207
0.0	0.0	0.0	857.8845	1772.5	NaN	NaN	0.6739	0.8943	0.0226	0.0205	0.0213	0.0208	0.0205
0.0	0.0	0.0	-1470.1155	1778.5	NaN	NaN	1.3	0.8937	0.0227	0.0207	0.0214	0.0209	0.0206
0.0	0.0	0.0	-2022.1155	-1405.5	NaN	NaN	0.4101	0.8932	0.0227	0.021	0.0215	0.0208	0.0207
0.0	0.0	0.0	-620.1155	-793.5	NaN	NaN	0.5613	0.8935	0.0226	0.021	0.0215	0.0208	0.0206
0.0	0.0	0.0	-1311.1155	-1429.5	NaN	NaN	0.5216	0.893	0.0227	0.0211	0.0216	0.0208	0.0208
0.0	0.0	0.0	-3395.1155	489.5	NaN	NaN	-0.1685	0.8933	0.0226	0.021	0.0216	0.0208	0.0207
0.0	0.0	0.0	-1971.1155	-1962.5	NaN	NaN	0.4989	0.893	0.0227	0.0211	0.0216	0.0209	0.0208
0.0	0.0	0.0	-3704.1155	-1178.5	NaN	NaN	0.2414	0.8932	0.0226	0.0211	0.0215	0.0208	0.0207
0.0	0.0	0.0	-1228.1155	-497.5	NaN	NaN	0.2883	0.8936	0.0225	0.0211	0.0214	0.0207	0.0207
0.0	0.0	0.0	-804.1155	-1109.5	NaN	NaN	0.5798	0.894	0.0223	0.0209	0.0213	0.0206	0.0207
0.0	0.0	0.0	-773.1155	1792.5	NaN	NaN	1.3	0.8951	0.0221	0.0205	0.0212	0.0206	0.0204
0.0	0.0	0.0	-114.1155	3130.5	NaN	NaN	1.0378	0.8957	0.0221	0.0202	0.021	0.0207	0.0202
0.0	0.0	0.0	-1295.1155	716.5	NaN	NaN	-0.3	0.8949	0.0223	0.0204	0.0212	0.0209	0.0204
0.0	0.0	0.0	-1025.1155	284.5	NaN	NaN	-0.3	0.8943	0.0224	0.0206	0.0213	0.0209	0.0205
0.0	0.0	0.0	-401.1155	-1466.5	NaN	NaN	0.7852	0.8931	0.0226	0.021	0.0215	0.0209	0.0208
0.0	0.0	0.0	-3622.1155	-2737.5	NaN	NaN	0.4305	0.893	0.0225	0.0211	0.0216	0.0209	0.0209
0.0	0.0	0.0	-116.1155	-890.5	NaN	NaN	0.8846	0.8936	0.0224	0.0208	0.0215	0.0209	0.0207
0.0	0.0	0.0	687.8845	-431.5	NaN	NaN	-0.3	0.8942	0.0224	0.0206	0.0214	0.021	0.0205
0.0	0.0	0.0	-727.1155	616.5	NaN	NaN	-0.3	0.8947	0.0223	0.0204	0.0213	0.021	0.0203
0.0	0.0	0.0	-656.1155	313.5	NaN	NaN	-0.3	0.8947	0.0223	0.0205	0.0212	0.0209	0.0204
0.0	0.0	0.0	620.8845	-1272.5	NaN	NaN	1.3	0.8952	0.0223	0.0203	0.0211	0.0208	0.0203
0.0	0.0	0.0	329.8845	-544.5	NaN	NaN	1.3	0.8957	0.0222	0.0201	0.021	0.0208	0.0202
0.0	0.0	0.0	-1061.1155	3970.5	NaN	NaN	1.3	0.8961	0.0222	0.02	0.0209	0.0208	0.02
0.0	0.0	0.0	161.8845	1533.5	NaN	NaN	0.9045	0.8961	0.0222	0.02	0.0209	0.0208	0.02
0.0	0.0	0.0	1399.8845	179.5	NaN	NaN	0.1137	0.8959	0.0223	0.0201	0.0209	0.0208	0.0201
0.0	0.0	0.0	-3070.1155	662.5	NaN	NaN	-0.2752	0.8956	0.0224	0.0203	0.021	0.0206	0.0202
0.0	0.0	0.0	-1242.1155	72.5	NaN	NaN	-0.062	0.8957	0.0223	0.0203	0.021	0.0205	0.0202
0.0	0.0	0.0	-1252.1155	-188.5	NaN	NaN	0.1308	0.8957	0.0223	0.0202	0.021	0.0205	0.0202
0.0	0.0	0.0	-2003.1155	4397.5	NaN	NaN	1.3	0.8967	0.0222	0.0199	0.0209	0.0205	0.0199
0.0	0.0	0.0	627.8845	473.5	NaN	NaN	0.4299	0.8964	0.0223	0.0199	0.0209	0.0205	0.02
0.0	0.0	0.0	1618.8845	2738.5	NaN	NaN	0.6285	0.8966	0.0223	0.0199	0.0208	0.0206	0.0198
0.0	0.0	0.0	-723.1155	1638.5	NaN	NaN	1.3	0.8965	0.0223	0.02	0.0208	0.0205	0.0198
0.0	0.0	0.0	-1028.1155	1211.5	NaN	NaN	1.3	0.8965	0.0223	0.02	0.0208	0.0205	0.0199
0.0	0.0	0.0	408.8845	1743.5	NaN	NaN	0.81	0.8967	0.0222	0.02	0.0208	0.0205	0.0198
0.0	0.0	0.0	1848.8845	507.5	NaN	NaN	0.2154	0.8969	0.0221	0.0199	0.0208	0.0204	0.0198
0.0	0.0	0.0	-2376.1155	727.5	NaN	NaN	-0.3	0.8963	0.0221	0.0202	0.021	0.0204	0.0199
0.0	0.0	0.0	-1425.1155	-70.5	NaN	NaN	0.0471	0.8955	0.0222	0.0205	0.0213	0.0203	0.0201
0.0	0.0	0.0	-2883.1155	-824.5	NaN	NaN	0.2224	0.8949	0.0223	0.0208	0.0214	0.0203	0.0203
0.0	0.0	0.0	-2654.1155	-2634.5	NaN	NaN	0.4981	0.8948	0.0223	0.0209	0.0214	0.0202	0.0203
0.0	0.0	0.0	-1937.1155	-1017.5	NaN	NaN	0.3444	0.8955	0.0222	0.0207	0.0213	0.0201	0.0202
0.0	0.0	0.0	-3168.1155	370.5	NaN	NaN	-0.1324	0.8958	0.0221	0.0206	0.0213	0.0201	0.0202
0.0	0.0	0.0	-3443.1155	1964.5	NaN	NaN	-0.3	0.8965	0.0219	0.0203	0.0211	0.0201	0.0201
0.0	0.0	0.0	-1427.1155	3667.5	NaN	NaN	1.3	0.8963	0.022	0.0203	0.0211	0.0202	0.0201
0.0	0.0	0.0	-1888.1155	1128.5	NaN	NaN	-0.3	0.8959	0.0221	0.0204	0.0211	0.0203	0.0203
0.0	0.0	0.0	306.8845	709.5	NaN	NaN	0.6981	0.8952	0.0223	0.0205	0.0212	0.0204	0.0205
0.0	0.0	0.0	-759.1155	2178.5	NaN	NaN	1.3	0.895	0.0224	0.0205	0.0212	0.0205	0.0205
0.0	0.0	0.0	-1281.1155	1115.5	NaN	NaN	-0.3	0.895	0.0223	0.0205	0.0212	0.0205	0.0205
0.0	0.0	0.0	-1476.1155	1956.5	NaN	NaN	1.3	0.8946	0.0224	0.0206	0.0213	0.0206	0.0206
0.0	0.0	0.0	-1878.1155	1175.5	NaN	NaN	-0.3	0.8942	0.0224	0.0208	0.0214	0.0205	0.0206
0.0	0.0	0.0	-991.1155	-263.5	NaN	NaN	0.21	0.8943	0.0224	0.0208	0.0214	0.0205	0.0206
0.0	0.0	0.0	-2059.1155	-3203.5	NaN	NaN	0.6087	0.8939	0.0225	0.021	0.0215	0.0205	0.0206
0.0	0.0	0.0	-66.1155	1867.5	NaN	NaN	1.0367	0.8948	0.0223	0.0207	0.0214	0.0204	0.0204
0.0	0.0	0.0	-2042.1155	-2985.5	NaN	NaN	0.5938	0.8943	0.0224	0.0209	0.0214	0.0204	0.0206
0.0	0.0	0.0	-355.1155	1202.5	NaN	NaN	1.3	0.8952	0.0222	0.0207	0.0213	0.0204	0.0203
0.0	0.0	0.0	659.8845	950.5	NaN	NaN	0.5902	0.8951	0.0222	0.0207	0.0213	0.0204	0.0204
0.0	0.0	0.0	-528.1155	-665.5	NaN	NaN	0.5575	0.895	0.0223	0.0208	0.0212	0.0203	0.0204
0.0	0.0	0.0	-1051.1155	-552.5	NaN	NaN	0.3445	0.8951	0.0222	0.0207	0.0211	0.0204	0.0204
0.0	0.0	0.0	659.8845	2472.5	NaN	NaN	0.7893	0.8959	0.0222	0.0203	0.0209	0.0204	0.0202
0.0	0.0	0.0	-868.1155	-373.5	NaN	NaN	0.3008	0.8954	0.0223	0.0205	0.021	0.0204	0.0204
0.0	0.0	0.0	-1467.1155	1269.5	NaN	NaN	-0.3	0.8956	0.0222	0.0204	0.021	0.0204	0.0203
0.0	0.0	0.0	597.8845	675.5	NaN	NaN	0.5305	0.8952	0.0224	0.0205	0.0211	0.0204	0.0204
0.0	0.0	0.0	-1645.1155	-956.5	NaN	NaN	0.3677	0.895	0.0224	0.0206	0.0212	0.0204	0.0205
0.0	0.0	0.0	-991.1155	1373.5	NaN	NaN	1.3	0.8948	0.0224	0.0207	0.0212	0.0204	0.0205
0.0	0.0	0.0	-2229.1155	-964.5	NaN	NaN	0.302	0.8947	0.0224	0.0207	0.0212	0.0204	0.0206
0.0	0.0	0.0	-468.1155	1920.5	NaN	NaN	1.3	0.8958	0.0222	0.0204	0.021	0.0203	0.0203
0.0	0.0	0.0	-771.1155	1160.5	NaN	NaN	1.3	0.8956	0.0222	0.0204	0.0211	0.0203	0.0204
0.0	0.0	0.0	-2096.1155	3152.5	NaN	NaN	1.3	0.8961	0.0222	0.0203	0.021	0.0203	0.0203
0.0	0.0	0.0	-2673.1155	945.5	NaN	NaN	-0.3	0.8956	0.0223	0.0203	0.0211	0.0204	0.0204
0.0	0.0	0.0	317.8845	4242.5	NaN	NaN	0.9303	0.8963	0.0221	0.0201	0.021	0.0203	0.0202
0.0	0.0	0.0	-291.1155	3027.5	NaN	NaN	1.1064	0.896	0.0222	0.0202	0.0211	0.0203	0.0203
0.0	0.0	0.0	-11.1155	-1842.5	NaN	NaN	0.994	0.8957	0.0221	0.0205	0.0212	0.0201	0.0204
0.0	0.0	0.0	-544.1155	1005.5	NaN	NaN	1.3	0.8959	0.022	0.0205	0.0212	0.02	0.0204
0.0	0.0	0.0	523.8845	379.5	NaN	NaN	0.4201	0.8962	0.0219	0.0205	0.0212	0.0199	0.0203
0.0	0.0	0.0	-216.1155	404.5	NaN	NaN	1.3	0.8961	0.0219	0.0206	0.0213	0.0198	0.0203
0.0	0.0	0.0	-2640.1155	1044.5	NaN	NaN	-0.3	0.896	0.0219	0.0207	0.0213	0.0198	0.0203
0.0	0.0	0.0	-2011.1155	414.5	NaN	NaN	-0.2596	0.8961	0.0219	0.0207	0.0213	0.0197	0.0203
0.0	0.0	0.0	-1611.1155	-1170.5	NaN	NaN	0.4208	0.8959	0.022	0.0208	0.0213	0.0197	0.0203
0.0	0.0	0.0	-870.1155	718.5	NaN	NaN	-0.3	0.896	0.0219	0.0208	0.0213	0.0197	0.0203
0.0	0.0	0.0	-2271.1155	1553.5	NaN	NaN	-0.3	0.8958	0.022	0.0208	0.0213	0.0197	0.0203
0.0	0.0	0.0	-1509.1155	-757.5	NaN	NaN	0.3342	0.8958	0.022	0.0209	0.0213	0.0197	0.0203
0.0	0.0	0.0	-746.1155	2205.5	NaN	NaN	1.3	0.8963	0.0219	0.0207	0.0213	0.0197	0.0202
0.0	0.0	0.0	472.8845	1080.5	NaN	NaN	0.6956	0.8968	0.0218	0.0205	0.0212	0.0196	0.0201
0.0	0.0	0.0	-1346.1155	-374.5	NaN	NaN	0.2177	0.8965	0.0218	0.0207	0.0213	0.0196	0.0201
0.0	0.0	0.0	404.8845	1205.5	NaN	NaN	0.7486	0.8965	0.0219	0.0206	0.0213	0.0196	0.0201
0.0	0.0	0.0	-1460.1155	-636.5	NaN	NaN	0.3036	0.896	0.022	0.0207	0.0213	0.0196	0.0203
0.0	0.0	0.0	-1147.1155	-952.5	NaN	NaN	0.4537	0.8957	0.0221	0.0208	0.0214	0.0197	0.0204
0.0	0.0	0.0	227.8845	-787.5	NaN	NaN	1.3	0.8959	0.0221	0.0208	0.0213	0.0196	0.0203
0.0	0.0	0.0	-2294.1155	-1028.5	NaN	NaN	0.3095	0.8957	0.0222	0.0208	0.0213	0.0197	0.0203
0.0	0.0	0.0	-1309.1155	-500.5	NaN	NaN	0.2766	0.8957	0.0222	0.0208	0.0213	0.0197	0.0203
0.0	0.0	0.0	1043.8845	1854.5	NaN	NaN	0.6398	0.8963	0.0221	0.0207	0.0212	0.0196	0.0201
0.0	0.0	0.0	-455.1155	-2122.5	NaN	NaN	0.8234	0.8958	0.0223	0.0208	0.0213	0.0197	0.0202
0.0	0.0	0.0	-946.1155	2822.5	NaN	NaN	1.3	0.8961	0.0221	0.0207	0.0212	0.0197	0.0201
0.0	0.0	0.0	-1254.1155	3249.5	NaN	NaN	1.3	0.8961	0.0222	0.0206	0.0212	0.0198	0.0201
0.0	0.0	0.0	1055.8845	767.5	NaN	NaN	0.4209	0.8955	0.0223	0.0208	0.0213	0.0199	0.0202
0.0	0.0	0.0	-588.1155	129.5	NaN	NaN	-0.2824	0.8951	0.0223	0.0209	0.0214	0.0199	0.0204
0.0	0.0	0.0	-539.1155	220.5	NaN	NaN	-0.3	0.8948	0.0224	0.021	0.0214	0.0199	0.0205
0.0	0.0	0.0	-1269.1155	-2050.5	NaN	NaN	0.6177	0.8943	0.0226	0.0211	0.0215	0.02	0.0206
0.0	0.0	0.0	-2540.1155	1826.5	NaN	NaN	-0.3	0.8946	0.0225	0.021	0.0215	0.02	0.0205
0.0	0.0	0.0	-1935.1155	385.5	NaN	NaN	-0.2488	0.8944	0.0225	0.021	0.0216	0.02	0.0205
0.0	0.0	0.0	-688.1155	195.5	NaN	NaN	-0.3	0.8943	0.0225	0.021	0.0216	0.02	0.0205
0.0	0.0	0.0	-1525.1155	-501.5	NaN	NaN	0.2475	0.8942	0.0225	0.0211	0.0217	0.02	0.0206
0.0	0.0	0.0	-1287.1155	-1846.5	NaN	NaN	0.5893	0.8939	0.0225	0.0211	0.0217	0.0201	0.0206
0.0	0.0	0.0	-2523.1155	3130.5	NaN	NaN	1.3	0.8941	0.0224	0.0211	0.0218	0.02	0.0206
0.0	0.0	0.0	-1411.1155	2265.5	NaN	NaN	1.3	0.8939	0.0224	0.0211	0.0219	0.0201	0.0206
0.0	0.0	0.0	-590.1155	-744.5	NaN	NaN	0.5578	0.8935	0.0225	0.0212	0.022	0.0201	0.0207
0.0	0.0	0.0	-211.1155	2635.5	NaN	NaN	1.0871	0.8933	0.0225	0.0212	0.0221	0.0202	0.0207
0.0	0.0	0.0	-2809.1155	944.5	NaN	NaN	-0.3	0.8929	0.0226	0.0213	0.0222	0.0202	0.0208
0.0	0.0	0.0	-608.1155	1434.5	NaN	NaN	1.3	0.8926	0.0226	0.0213	0.0223	0.0203	0.0209
0.0	0.0	0.0	-1531.1155	414.5	NaN	NaN	-0.3	0.8925	0.0226	0.0213	0.0224	0.0203	0.021
0.0	0.0	0.0	992.8845	-71.5	NaN	NaN	-0.0776	0.8925	0.0226	0.0214	0.0223	0.0202	0.021
0.0	0.0	0.0	-1259.1155	-574.5	NaN	NaN	0.3133	0.8925	0.0226	0.0214	0.0223	0.0202	0.0211
0.0	0.0	0.0	-1156.1155	2698.5	NaN	NaN	1.3	0.8928	0.0225	0.0213	0.0223	0.0202	0.021
0.0	0.0	0.0	-586.1155	1187.5	NaN	NaN	1.3	0.8926	0.0226	0.0213	0.0223	0.0201	0.0211
0.0	0.0	0.0	604.8845	2500.5	NaN	NaN	0.8052	0.8924	0.0226	0.0213	0.0223	0.0202	0.0211
0.0	0.0	0.0	-2073.1155	46.5	NaN	NaN	-0.0229	0.8923	0.0227	0.0214	0.0223	0.0202	0.0211
0.0	0.0	0.0	-811.1155	935.5	NaN	NaN	1.3	0.8923	0.0227	0.0214	0.0223	0.0202	0.0211
0.0	0.0	0.0	-3192.1155	1982.5	NaN	NaN	-0.3	0.8922	0.0227	0.0213	0.0224	0.0202	0.0211
0.0	0.0	0.0	-1146.1155	1226.5	NaN	NaN	1.3	0.8921	0.0228	0.0213	0.0224	0.0203	0.0211
0.0	0.0	0.0	-529.1155	-234.5	NaN	NaN	0.3071	0.8919	0.0229	0.0213	0.0224	0.0203	0.0211
0.0	0.0	0.0	-1764.1155	3344.5	NaN	NaN	1.3	0.8921	0.0228	0.0213	0.0224	0.0203	0.0211
0.0	0.0	0.0	-2680.1155	-2638.5	NaN	NaN	0.4961	0.8919	0.0228	0.0213	0.0225	0.0203	0.0212
0.0	0.0	0.0	-264.1155	364.5	NaN	NaN	1.3	0.8921	0.0227	0.0212	0.0225	0.0204	0.0211
0.0	0.0	0.0	-17.1155	-641.5	NaN	NaN	0.974	0.8922	0.0227	0.0211	0.0225	0.0204	0.021
0.0	0.0	0.0	-1383.1155	-525.5	NaN	NaN	0.2753	0.8921	0.0228	0.0211	0.0225	0.0205	0.021
0.0	0.0	0.0	-3325.1155	948.5	NaN	NaN	-0.3	0.892	0.0228	0.0211	0.0226	0.0205	0.021
0.0	0.0	0.0	-1593.1155	-580.5	NaN	NaN	0.2671	0.8919	0.0229	0.021	0.0226	0.0206	0.021
0.0	0.0	0.0	-3216.1155	-573.5	NaN	NaN	0.1513	0.8918	0.023	0.0211	0.0226	0.0206	0.021
0.0	0.0	0.0	-3844.1155	-269.5	NaN	NaN	0.0655	0.892	0.0229	0.021	0.0226	0.0206	0.0209
0.0	0.0	0.0	-1422.1155	2471.5	NaN	NaN	1.3	0.8923	0.0228	0.021	0.0226	0.0206	0.0208
0.0	0.0	0.0	-2288.1155	930.5	NaN	NaN	-0.3	0.8925	0.0227	0.0209	0.0226	0.0206	0.0207
0.0	0.0	0.0	-2363.1155	-648.5	NaN	NaN	0.2153	0.8923	0.0228	0.021	0.0225	0.0205	0.0209
0.0	0.0	0.0	-2976.1155	-898.5	NaN	NaN	0.2319	0.8919	0.0229	0.0211	0.0226	0.0205	0.021
0.0	0.0	0.0	-2559.1155	41.5	NaN	NaN	-0.0165	0.8919	0.0228	0.0211	0.0227	0.0205	0.021
0.0	0.0	0.0	-3384.1155	214.5	NaN	NaN	-0.0677	0.8921	0.0227	0.0211	0.0227	0.0204	0.021
0.0	0.0	0.0	-3267.1155	-391.5	NaN	NaN	0.107	0.892	0.0226	0.0211	0.0227	0.0204	0.0211
0.0	0.0	0.0	-3621.1155	-2087.5	NaN	NaN	0.3657	0.8916	0.0227	0.0212	0.0228	0.0205	0.0213
0.0	0.0	0.0	-4160.1155	406.5	NaN	NaN	-0.1083	0.8925	0.0225	0.0211	0.0225	0.0203	0.0211
0.0	0.0	0.0	-3243.1155	1194.5	NaN	NaN	-0.3	0.8927	0.0224	0.0211	0.0226	0.0203	0.0209
0.0	0.0	0.0	-3476.1155	1816.5	NaN	NaN	-0.3	0.8926	0.0224	0.0211	0.0226	0.0204	0.0209
0.0	0.0	0.0	-3332.1155	-951.5	NaN	NaN	0.2221	0.892	0.0225	0.0213	0.0227	0.0205	0.021
0.0	0.0	0.0	-3104.1155	456.5	NaN	NaN	-0.1724	0.892	0.0225	0.0214	0.0226	0.0206	0.021
0.0	0.0	0.0	-3804.1155	-2503.5	NaN	NaN	0.3969	0.8913	0.0226	0.0215	0.0227	0.0207	0.0212
0.0	0.0	0.0	-2574.1155	-1473.5	NaN	NaN	0.364	0.8916	0.0225	0.0215	0.0226	0.0207	0.0212
0.0	0.0	0.0	-3014.1155	-667.5	NaN	NaN	0.1813	0.8919	0.0223	0.0215	0.0226	0.0206	0.0211
0.0	0.0	0.0	-2969.1155	1596.5	NaN	NaN	-0.3	0.8922	0.0222	0.0216	0.0225	0.0206	0.0209
0.0	0.0	0.0	-1594.1155	689.5	NaN	NaN	-0.3	0.8932	0.0219	0.0217	0.0222	0.0204	0.0206
0.0	0.0	0.0	-3662.1155	507.5	NaN	NaN	-0.1609	0.8935	0.0218	0.0218	0.022	0.0203	0.0206
0.0	0.0	0.0	-3781.1155	-2125.5	NaN	NaN	0.3599	0.8927	0.0221	0.0221	0.022	0.0204	0.0208
0.0	0.0	0.0	-2846.1155	-413.5	NaN	NaN	0.1269	0.8932	0.0219	0.0222	0.0218	0.0202	0.0206
0.0	0.0	0.0	-176.1155	-320.5	NaN	NaN	0.6454	0.8936	0.0219	0.0223	0.0216	0.0201	0.0205
0.0	0.0	0.0	-3655.1155	1982.5	NaN	NaN	-0.3	0.8944	0.0217	0.0223	0.0215	0.0198	0.0204
0.0	0.0	0.0	-4543.1155	-1943.5	NaN	NaN	0.2996	0.8944	0.0217	0.0222	0.0214	0.0198	0.0205
0.0	0.0	0.0	-1307.1155	-129.5	NaN	NaN	0.0901	0.8959	0.0212	0.0218	0.0213	0.0197	0.0202
0.0	0.0	0.0	-2576.1155	3628.5	NaN	NaN	1.3	0.8952	0.0215	0.022	0.0211	0.02	0.0202
0.0	0.0	0.0	-2713.1155	-1981.5	NaN	NaN	0.4221	0.8944	0.0219	0.0223	0.021	0.0201	0.0203
0.0	0.0	0.0	-2398.1155	-1096.5	NaN	NaN	0.3138	0.8944	0.022	0.0224	0.0208	0.0202	0.0202
0.0	0.0	0.0	-4317.1155	-215.5	NaN	NaN	0.0475	0.8944	0.022	0.0223	0.0208	0.0203	0.0202
0.0	0.0	0.0	-4614.1155	409.5	NaN	NaN	-0.0974	0.8947	0.0218	0.0223	0.0207	0.0203	0.0202
0.0	0.0	0.0	-3900.1155	-1519.5	NaN	NaN	0.2804	0.8949	0.0217	0.0222	0.0207	0.0204	0.0201
0.0	0.0	0.0	-2960.1155	-1380.5	NaN	NaN	0.318	0.8949	0.0216	0.0222	0.0207	0.0205	0.02
0.0	0.0	0.0	-3109.1155	-2164.5	NaN	NaN	0.4104	0.8953	0.0215	0.022	0.0208	0.0205	0.0199
0.0	0.0	0.0	-3380.1155	-801.5	NaN	NaN	0.1917	0.8954	0.0214	0.0219	0.0209	0.0205	0.0198
0.0	0.0	0.0	-2707.1155	1164.5	NaN	NaN	-0.3	0.8959	0.0212	0.0214	0.0212	0.0206	0.0197
0.0	0.0	0.0	-2438.1155	-1013.5	NaN	NaN	0.2936	0.896	0.0211	0.021	0.0214	0.0207	0.0198
0.0	0.0	0.0	-1762.1155	-698.5	NaN	NaN	0.2839	0.896	0.0209	0.0207	0.0217	0.0208	0.0199
0.0	0.0	0.0	-2671.1155	-1182.5	NaN	NaN	0.3069	0.8949	0.0211	0.0207	0.0222	0.0212	0.02
0.0	0.0	0.0	-3479.1155	1015.5	NaN	NaN	-0.3	0.8951	0.0211	0.0206	0.0222	0.0212	0.0198
0.0	0.0	0.0	-2267.1155	23.5	NaN	NaN	-0.0105	0.8849	0.023	0.0224	0.024	0.0236	0.0221
0.0	0.0	0.0	-3045.1155	378.5	NaN	NaN	-0.1419	0.9088	0.0177	0.0181	0.0195	0.0191	0.0169
