# Supplementary material for: DeepFRET, a software for rapid and automated single-molecule FRET data classification using deep learning
Source: eLife. 2020 Nov 3;9:e60404. doi: 10.7554/eLife.60404 (PMC7609065; doi:10.7554/eLife.60404)
Supplement: Figure 4—source data 1. [file elife-60404-fig4-data1.zip › Figure 4-source data 1/Fig_S4a/Traces/traces_all_n294/Traces_Fig2d_4mMAc_mov3_combined_tif_pair15.txt]

Exported by DeepFRET
Date: 2020-08-26, 18:13
Video filename: None
FRET pair #15
Bleaches at 160
D-Dexc-bg	A-Dexc-bg	A-Aexc-bg	D-Dexc-rw	A-Dexc-rw	A-Aexc-rw	S	E	p_bleached	p_aggregated	p_noisy	p_scrambled	p_static	p_dynamic
0.0	0.0	0.0	46798.5173	10361.6591	NaN	NaN	0.1813	0.2337	0.1219	0.036	0.2948	0.2851	0.0286
0.0	0.0	0.0	42675.5173	8168.6591	NaN	NaN	0.1607	0.2546	0.1161	0.0306	0.2871	0.288	0.0237
0.0	0.0	0.0	41211.5173	10180.6591	NaN	NaN	0.1981	0.2819	0.1387	0.0304	0.252	0.2781	0.0189
0.0	0.0	0.0	39343.5173	12335.6591	NaN	NaN	0.2387	0.2499	0.1402	0.0316	0.2669	0.2921	0.0193
0.0	0.0	0.0	43244.5173	9917.6591	NaN	NaN	0.1866	0.2436	0.1376	0.0309	0.272	0.2954	0.0204
0.0	0.0	0.0	39389.5173	11978.6591	NaN	NaN	0.2332	0.2113	0.1282	0.0324	0.2865	0.3188	0.0228
0.0	0.0	0.0	45403.5173	11937.6591	NaN	NaN	0.2082	0.1929	0.1317	0.034	0.2902	0.3277	0.0235
0.0	0.0	0.0	42301.5173	8731.6591	NaN	NaN	0.1711	0.1707	0.1307	0.0368	0.3035	0.3325	0.0257
0.0	0.0	0.0	40057.5173	11045.6591	NaN	NaN	0.2161	0.1517	0.1233	0.0373	0.3176	0.3427	0.0274
0.0	0.0	0.0	42070.5173	9658.6591	NaN	NaN	0.1867	0.1415	0.1158	0.0373	0.3312	0.3454	0.0289
0.0	0.0	0.0	40037.5173	9208.6591	NaN	NaN	0.187	0.1379	0.1091	0.0368	0.3401	0.3464	0.0297
0.0	0.0	0.0	40838.5173	11948.6591	NaN	NaN	0.2264	0.1309	0.1035	0.037	0.3515	0.3466	0.0305
0.0	0.0	0.0	38457.5173	10197.6591	NaN	NaN	0.2096	0.1245	0.1	0.0365	0.3639	0.3443	0.0307
0.0	0.0	0.0	43437.5173	13284.6591	NaN	NaN	0.2342	0.1188	0.0997	0.0373	0.3648	0.3489	0.0305
0.0	0.0	0.0	40913.5173	10836.6591	NaN	NaN	0.2094	0.1192	0.1005	0.0368	0.3717	0.341	0.0309
0.0	0.0	0.0	35525.5173	11451.6591	NaN	NaN	0.2438	0.1251	0.1032	0.036	0.3572	0.3485	0.0301
0.0	0.0	0.0	37976.5173	8719.6591	NaN	NaN	0.1867	0.1351	0.1086	0.035	0.3519	0.3404	0.0291
0.0	0.0	0.0	41282.5173	10496.6591	NaN	NaN	0.2027	0.1362	0.1099	0.0345	0.3499	0.3409	0.0285
0.0	0.0	0.0	38161.5173	7457.6591	NaN	NaN	0.1635	0.1434	0.1103	0.0342	0.3359	0.3484	0.0278
0.0	0.0	0.0	41450.5173	12680.6591	NaN	NaN	0.2343	0.1406	0.1116	0.0342	0.3325	0.354	0.027
0.0	0.0	0.0	39743.5173	7354.6591	NaN	NaN	0.1562	0.1435	0.1141	0.0338	0.3289	0.3531	0.0265
0.0	0.0	0.0	40834.5173	7753.6591	NaN	NaN	0.1596	0.1413	0.1128	0.0335	0.3261	0.3599	0.0264
0.0	0.0	0.0	37548.5173	10962.6591	NaN	NaN	0.226	0.1345	0.1132	0.0343	0.3297	0.3617	0.0265
0.0	0.0	0.0	38024.5173	12851.6591	NaN	NaN	0.2526	0.1372	0.1151	0.0341	0.3291	0.358	0.0265
0.0	0.0	0.0	36390.5173	10385.6591	NaN	NaN	0.222	0.1404	0.1172	0.0347	0.3239	0.3573	0.0264
0.0	0.0	0.0	38622.5173	7409.6591	NaN	NaN	0.161	0.1429	0.1201	0.0347	0.3229	0.3531	0.0264
0.0	0.0	0.0	38774.5173	9671.6591	NaN	NaN	0.1996	0.1485	0.123	0.0353	0.3232	0.3432	0.0268
0.0	0.0	0.0	37419.5173	8220.6591	NaN	NaN	0.1801	0.1462	0.1275	0.0361	0.3214	0.3421	0.0267
0.0	0.0	0.0	35146.5173	13663.6591	NaN	NaN	0.2799	0.1428	0.1304	0.0368	0.3335	0.3292	0.0273
0.0	0.0	0.0	40831.5173	10155.6591	NaN	NaN	0.1992	0.1433	0.1346	0.0373	0.3309	0.3267	0.0272
0.0	0.0	0.0	30931.5173	14353.6591	NaN	NaN	0.317	0.1449	0.1427	0.0383	0.3282	0.319	0.0269
0.0	0.0	0.0	34365.5173	11770.6591	NaN	NaN	0.2551	0.1459	0.1468	0.0386	0.3344	0.3067	0.0277
0.0	0.0	0.0	35383.5173	12639.6591	NaN	NaN	0.2632	0.1427	0.1497	0.0408	0.3339	0.3052	0.0276
0.0	0.0	0.0	38907.5173	13914.6591	NaN	NaN	0.2634	0.1436	0.1621	0.04	0.3295	0.2974	0.0273
0.0	0.0	0.0	35813.5173	9628.6591	NaN	NaN	0.2119	0.1431	0.1603	0.0413	0.3332	0.2937	0.0283
0.0	0.0	0.0	36606.5173	11257.6591	NaN	NaN	0.2352	0.143	0.1657	0.0415	0.3274	0.2947	0.0276
0.0	0.0	0.0	37604.5173	10658.6591	NaN	NaN	0.2208	0.1435	0.1614	0.0418	0.3428	0.2813	0.0292
0.0	0.0	0.0	39507.5173	11166.6591	NaN	NaN	0.2204	0.1421	0.1561	0.0421	0.3497	0.2806	0.0294
0.0	0.0	0.0	36915.5173	18627.6591	NaN	NaN	0.3354	0.1433	0.1545	0.042	0.3573	0.2733	0.0296
0.0	0.0	0.0	42112.5173	5942.6591	NaN	NaN	0.1237	0.1479	0.149	0.0412	0.3644	0.2671	0.0304
0.0	0.0	0.0	36073.5173	9118.6591	NaN	NaN	0.2018	0.1485	0.1481	0.0413	0.3657	0.2662	0.0302
0.0	0.0	0.0	32758.5173	7638.6591	NaN	NaN	0.1891	0.1548	0.1502	0.0399	0.3646	0.2604	0.0301
0.0	0.0	0.0	36307.5173	9345.6591	NaN	NaN	0.2047	0.1582	0.1488	0.0396	0.364	0.2591	0.0302
0.0	0.0	0.0	37559.5173	8195.6591	NaN	NaN	0.1791	0.1571	0.1509	0.0395	0.3624	0.2601	0.03
0.0	0.0	0.0	31058.5173	7792.6591	NaN	NaN	0.2006	0.1643	0.1512	0.0381	0.3616	0.2549	0.0299
0.0	0.0	0.0	39065.5173	8384.6591	NaN	NaN	0.1767	0.1599	0.1532	0.0385	0.3573	0.2614	0.0297
0.0	0.0	0.0	32200.5173	12052.6591	NaN	NaN	0.2724	0.1551	0.1519	0.0386	0.3673	0.2571	0.03
0.0	0.0	0.0	32216.5173	9360.6591	NaN	NaN	0.2251	0.1617	0.1516	0.0371	0.3611	0.2585	0.0299
0.0	0.0	0.0	40463.5173	7588.6591	NaN	NaN	0.1579	0.1592	0.1481	0.038	0.3607	0.264	0.0301
0.0	0.0	0.0	36996.5173	7967.6591	NaN	NaN	0.1772	0.1656	0.1497	0.037	0.3549	0.2631	0.0298
0.0	0.0	0.0	38178.5173	7627.6591	NaN	NaN	0.1665	0.1718	0.1436	0.0367	0.3543	0.2629	0.0306
0.0	0.0	0.0	40545.5173	8452.6591	NaN	NaN	0.1725	0.1651	0.1415	0.0372	0.3607	0.265	0.0305
0.0	0.0	0.0	39163.5173	13986.6591	NaN	NaN	0.2632	0.1695	0.1369	0.0364	0.3631	0.2633	0.0307
0.0	0.0	0.0	42004.5173	9544.6591	NaN	NaN	0.1852	0.1717	0.1339	0.0363	0.3608	0.2667	0.0306
0.0	0.0	0.0	33707.5173	6213.6591	NaN	NaN	0.1556	0.1707	0.1308	0.036	0.3672	0.2644	0.0309
0.0	0.0	0.0	35585.5173	11947.6591	NaN	NaN	0.2514	0.1725	0.1293	0.0355	0.3638	0.2683	0.0306
0.0	0.0	0.0	39242.5173	13312.6591	NaN	NaN	0.2533	0.1709	0.1294	0.0358	0.3629	0.2708	0.0303
0.0	0.0	0.0	33144.5173	8569.6591	NaN	NaN	0.2054	0.1753	0.1303	0.0352	0.3599	0.2693	0.0299
0.0	0.0	0.0	35568.5173	10632.6591	NaN	NaN	0.2301	0.1774	0.1302	0.0352	0.3582	0.2693	0.0298
0.0	0.0	0.0	35795.5173	12067.6591	NaN	NaN	0.2521	0.1803	0.1342	0.0349	0.3541	0.2677	0.0289
0.0	0.0	0.0	35419.5173	9525.6591	NaN	NaN	0.2119	0.1888	0.1344	0.0338	0.3488	0.265	0.0292
0.0	0.0	0.0	32644.5173	10040.6591	NaN	NaN	0.2352	0.1941	0.1321	0.0338	0.3448	0.2656	0.0295
0.0	0.0	0.0	35974.5173	8233.6591	NaN	NaN	0.1862	0.1989	0.1354	0.033	0.3425	0.2606	0.0295
0.0	0.0	0.0	38409.5173	11828.6591	NaN	NaN	0.2355	0.2043	0.1355	0.0323	0.3381	0.26	0.0297
0.0	0.0	0.0	34258.5173	9143.6591	NaN	NaN	0.2107	0.1996	0.1369	0.0325	0.3388	0.2628	0.0293
0.0	0.0	0.0	34701.5173	9572.6591	NaN	NaN	0.2162	0.2014	0.1367	0.0314	0.3412	0.2597	0.0296
0.0	0.0	0.0	37078.5173	10394.6591	NaN	NaN	0.219	0.2007	0.1369	0.0311	0.3371	0.2653	0.0289
0.0	0.0	0.0	41534.5173	9151.6591	NaN	NaN	0.1806	0.2017	0.1369	0.0304	0.3417	0.2602	0.0291
0.0	0.0	0.0	34493.5173	9223.6591	NaN	NaN	0.211	0.2065	0.1341	0.0293	0.342	0.2589	0.0291
0.0	0.0	0.0	38488.5173	9143.6591	NaN	NaN	0.192	0.2026	0.1352	0.0297	0.341	0.2627	0.0287
0.0	0.0	0.0	36010.5173	8469.6591	NaN	NaN	0.1904	0.2085	0.1319	0.0286	0.3466	0.2549	0.0295
0.0	0.0	0.0	38585.5173	15515.6591	NaN	NaN	0.2868	0.2066	0.1334	0.0292	0.34	0.262	0.0289
0.0	0.0	0.0	31532.5173	8206.6591	NaN	NaN	0.2065	0.2167	0.133	0.0279	0.3405	0.2524	0.0295
0.0	0.0	0.0	35274.5173	8899.6591	NaN	NaN	0.2015	0.2243	0.1329	0.0277	0.3289	0.2574	0.0288
0.0	0.0	0.0	31983.5173	11289.6591	NaN	NaN	0.2609	0.2273	0.1346	0.0279	0.3273	0.2541	0.0288
0.0	0.0	0.0	30152.5173	10028.6591	NaN	NaN	0.2496	0.2428	0.1353	0.0266	0.317	0.2498	0.0286
0.0	0.0	0.0	36503.5173	12870.6591	NaN	NaN	0.2607	0.2502	0.1332	0.0274	0.3072	0.2539	0.0282
0.0	0.0	0.0	31893.5173	7688.6591	NaN	NaN	0.1942	0.26	0.1345	0.0272	0.3026	0.2469	0.0288
0.0	0.0	0.0	31524.5173	6893.6591	NaN	NaN	0.1794	0.2948	0.1312	0.0263	0.278	0.2414	0.0282
0.0	0.0	0.0	32824.5173	10632.6591	NaN	NaN	0.2447	0.274	0.1265	0.028	0.2936	0.2481	0.0299
0.0	0.0	0.0	23341.5173	14461.6591	NaN	NaN	0.3826	0.2906	0.1276	0.028	0.2831	0.2409	0.0298
0.0	0.0	0.0	26914.5173	7338.6591	NaN	NaN	0.2142	0.3065	0.1251	0.0275	0.2763	0.2343	0.0303
0.0	0.0	0.0	34293.5173	8040.6591	NaN	NaN	0.1899	0.2818	0.1222	0.0286	0.2898	0.2464	0.0312
0.0	0.0	0.0	31130.5173	10282.6591	NaN	NaN	0.2483	0.2579	0.1205	0.0288	0.3078	0.2529	0.0321
0.0	0.0	0.0	35756.5173	10380.6591	NaN	NaN	0.225	0.2336	0.1173	0.029	0.3191	0.269	0.032
0.0	0.0	0.0	36131.5173	14567.6591	NaN	NaN	0.2873	0.2008	0.1131	0.0302	0.3419	0.2811	0.033
0.0	0.0	0.0	30567.5173	16908.6591	NaN	NaN	0.3562	0.196	0.1124	0.0306	0.3442	0.2836	0.0332
0.0	0.0	0.0	25831.5173	11666.6591	NaN	NaN	0.3111	0.1971	0.1112	0.0307	0.3459	0.2813	0.0337
0.0	0.0	0.0	31074.5173	8906.6591	NaN	NaN	0.2228	0.1953	0.1115	0.031	0.3438	0.2847	0.0337
0.0	0.0	0.0	34936.5173	8592.6591	NaN	NaN	0.1974	0.1946	0.112	0.0309	0.3431	0.2857	0.0337
0.0	0.0	0.0	36263.5173	6747.6591	NaN	NaN	0.1569	0.1853	0.1108	0.0308	0.3478	0.2912	0.034
0.0	0.0	0.0	34174.5173	8319.6591	NaN	NaN	0.1958	0.1653	0.1076	0.0313	0.3624	0.2992	0.034
0.0	0.0	0.0	33377.5173	12145.6591	NaN	NaN	0.2668	0.1522	0.1087	0.0311	0.3707	0.3036	0.0337
0.0	0.0	0.0	27774.5173	6254.6591	NaN	NaN	0.1838	0.1481	0.1072	0.0308	0.3734	0.3069	0.0336
0.0	0.0	0.0	32572.5173	10183.6591	NaN	NaN	0.2382	0.1311	0.1056	0.0311	0.3812	0.3187	0.0323
0.0	0.0	0.0	32078.5173	10903.6591	NaN	NaN	0.2537	0.1232	0.1039	0.0306	0.3886	0.3221	0.0316
0.0	0.0	0.0	39063.5173	14361.6591	NaN	NaN	0.2688	0.1156	0.1046	0.0313	0.3845	0.3342	0.0298
0.0	0.0	0.0	34252.5173	8606.6591	NaN	NaN	0.2008	0.113	0.1049	0.0307	0.3896	0.3323	0.0296
0.0	0.0	0.0	22773.5173	11565.6591	NaN	NaN	0.3368	0.1112	0.1045	0.0304	0.3842	0.341	0.0286
0.0	0.0	0.0	34296.5173	8878.6591	NaN	NaN	0.2056	0.108	0.1043	0.0302	0.3855	0.3437	0.0284
0.0	0.0	0.0	25211.5173	15144.6591	NaN	NaN	0.3753	0.1085	0.1042	0.0296	0.3822	0.3478	0.0278
0.0	0.0	0.0	36287.5173	7727.6591	NaN	NaN	0.1756	0.109	0.1035	0.0291	0.3744	0.3566	0.0275
0.0	0.0	0.0	34867.5173	9839.6591	NaN	NaN	0.2201	0.1077	0.102	0.029	0.376	0.3573	0.028
0.0	0.0	0.0	34392.5173	11341.6591	NaN	NaN	0.248	0.1068	0.102	0.029	0.3715	0.3631	0.0276
0.0	0.0	0.0	36998.5173	11464.6591	NaN	NaN	0.2366	0.1055	0.1002	0.0291	0.3737	0.3633	0.0282
0.0	0.0	0.0	34528.5173	14322.6591	NaN	NaN	0.2932	0.1048	0.1002	0.0294	0.3709	0.3667	0.0279
0.0	0.0	0.0	38036.5173	7322.6591	NaN	NaN	0.1614	0.1076	0.1002	0.0298	0.3695	0.3638	0.0291
0.0	0.0	0.0	37282.5173	8601.6591	NaN	NaN	0.1875	0.1094	0.0994	0.03	0.3689	0.3626	0.0296
0.0	0.0	0.0	41670.5173	7514.6591	NaN	NaN	0.1528	0.1089	0.0992	0.0308	0.3669	0.3643	0.0299
0.0	0.0	0.0	39938.5173	6212.6591	NaN	NaN	0.1346	0.1101	0.0993	0.0313	0.374	0.3541	0.0312
0.0	0.0	0.0	34376.5173	9706.6591	NaN	NaN	0.2202	0.1134	0.1001	0.0319	0.373	0.3497	0.0318
0.0	0.0	0.0	38636.5173	6581.6591	NaN	NaN	0.1456	0.1153	0.1012	0.0328	0.3782	0.3394	0.033
0.0	0.0	0.0	37266.5173	8986.6591	NaN	NaN	0.1943	0.1186	0.104	0.0332	0.3771	0.3339	0.0332
0.0	0.0	0.0	35976.5173	10977.6591	NaN	NaN	0.2338	0.1208	0.106	0.0337	0.3739	0.3325	0.033
0.0	0.0	0.0	35636.5173	9281.6591	NaN	NaN	0.2066	0.1222	0.1084	0.0339	0.3728	0.3299	0.0329
0.0	0.0	0.0	31321.5173	11129.6591	NaN	NaN	0.2622	0.1245	0.1114	0.0337	0.3661	0.3321	0.0321
0.0	0.0	0.0	34118.5173	9137.6591	NaN	NaN	0.2112	0.1255	0.1131	0.0342	0.3597	0.3361	0.0314
0.0	0.0	0.0	36974.5173	7764.6591	NaN	NaN	0.1736	0.1239	0.1156	0.0345	0.3585	0.3367	0.0308
0.0	0.0	0.0	32493.5173	15364.6591	NaN	NaN	0.321	0.124	0.118	0.0346	0.3526	0.3411	0.0298
0.0	0.0	0.0	36395.5173	10103.6591	NaN	NaN	0.2173	0.1236	0.1195	0.0346	0.3502	0.3429	0.0292
0.0	0.0	0.0	37112.5173	12234.6591	NaN	NaN	0.2479	0.1235	0.1218	0.0345	0.345	0.3468	0.0284
0.0	0.0	0.0	33793.5173	8522.6591	NaN	NaN	0.2014	0.1251	0.1238	0.0342	0.3388	0.3502	0.0279
0.0	0.0	0.0	39883.5173	8850.6591	NaN	NaN	0.1816	0.1255	0.1245	0.0346	0.3364	0.3513	0.0277
0.0	0.0	0.0	33058.5173	11065.6591	NaN	NaN	0.2508	0.1265	0.126	0.0345	0.3392	0.346	0.0279
0.0	0.0	0.0	31101.5173	8981.6591	NaN	NaN	0.2241	0.1295	0.1269	0.0342	0.3377	0.3442	0.0275
0.0	0.0	0.0	36297.5173	10871.6591	NaN	NaN	0.2305	0.1276	0.1269	0.0343	0.3405	0.3437	0.0271
0.0	0.0	0.0	36191.5173	10459.6591	NaN	NaN	0.2242	0.1279	0.13	0.0336	0.3346	0.3483	0.0256
0.0	0.0	0.0	36253.5173	7847.6591	NaN	NaN	0.1779	0.1299	0.1327	0.0328	0.3279	0.3524	0.0243
0.0	0.0	0.0	39404.5173	8662.6591	NaN	NaN	0.1802	0.1295	0.1337	0.0324	0.3252	0.356	0.0232
0.0	0.0	0.0	32218.5173	10320.6591	NaN	NaN	0.2426	0.1277	0.1343	0.0322	0.3254	0.3576	0.0227
0.0	0.0	0.0	36098.5173	7814.6591	NaN	NaN	0.178	0.1243	0.1347	0.0322	0.3228	0.3642	0.0219
0.0	0.0	0.0	31721.5173	9987.6591	NaN	NaN	0.2395	0.1189	0.1332	0.0328	0.3273	0.3662	0.0217
0.0	0.0	0.0	35771.5173	9429.6591	NaN	NaN	0.2086	0.1144	0.1321	0.0338	0.3293	0.3689	0.0215
0.0	0.0	0.0	37254.5173	10171.6591	NaN	NaN	0.2145	0.1119	0.1305	0.0348	0.3339	0.3673	0.0217
0.0	0.0	0.0	42633.5173	8088.6591	NaN	NaN	0.1595	0.1102	0.1292	0.0356	0.3352	0.3681	0.0217
0.0	0.0	0.0	35975.5173	15949.6591	NaN	NaN	0.3072	0.1105	0.1282	0.0362	0.3379	0.3651	0.0222
0.0	0.0	0.0	38421.5173	10898.6591	NaN	NaN	0.221	0.1105	0.1276	0.0367	0.3361	0.3669	0.0223
0.0	0.0	0.0	38464.5173	10281.6591	NaN	NaN	0.2109	0.1128	0.1281	0.0371	0.3365	0.3623	0.0232
0.0	0.0	0.0	38957.5173	13243.6591	NaN	NaN	0.2537	0.1142	0.1274	0.0378	0.3316	0.3655	0.0236
0.0	0.0	0.0	41371.5173	10789.6591	NaN	NaN	0.2069	0.1156	0.1273	0.0375	0.3385	0.3566	0.0245
0.0	0.0	0.0	39796.5173	12844.6591	NaN	NaN	0.244	0.1179	0.1289	0.0371	0.3312	0.3606	0.0243
0.0	0.0	0.0	39273.5173	12784.6591	NaN	NaN	0.2456	0.1217	0.1305	0.0365	0.3255	0.3616	0.0243
0.0	0.0	0.0	38506.5173	9962.6591	NaN	NaN	0.2055	0.1255	0.1317	0.0357	0.3187	0.3643	0.0241
0.0	0.0	0.0	33577.5173	10954.6591	NaN	NaN	0.246	0.1301	0.133	0.035	0.3088	0.3693	0.0237
0.0	0.0	0.0	41026.5173	10424.6591	NaN	NaN	0.2026	0.1384	0.1339	0.0344	0.2971	0.3726	0.0237
0.0	0.0	0.0	35786.5173	10412.6591	NaN	NaN	0.2254	0.1477	0.1333	0.034	0.2871	0.3739	0.024
0.0	0.0	0.0	38848.5173	5125.6591	NaN	NaN	0.1166	0.156	0.1315	0.0337	0.2791	0.3754	0.0242
0.0	0.0	0.0	38018.5173	13498.6591	NaN	NaN	0.262	0.1613	0.1307	0.034	0.2739	0.3753	0.0246
0.0	0.0	0.0	42642.5173	7117.6591	NaN	NaN	0.143	0.1799	0.1319	0.0331	0.2626	0.368	0.0247
0.0	0.0	0.0	40935.5173	8171.6591	NaN	NaN	0.1664	0.2011	0.1327	0.0323	0.2495	0.3601	0.0244
0.0	0.0	0.0	45060.5173	9980.6591	NaN	NaN	0.1813	0.2059	0.1374	0.0318	0.2473	0.3537	0.0239
0.0	0.0	0.0	43357.5173	9357.6591	NaN	NaN	0.1775	0.2075	0.1444	0.0317	0.2524	0.3404	0.0236
0.0	0.0	0.0	45277.5173	15389.6591	NaN	NaN	0.2537	0.2073	0.1528	0.0318	0.2531	0.332	0.023
0.0	0.0	0.0	40257.5173	8752.6591	NaN	NaN	0.1786	0.2098	0.156	0.0312	0.2595	0.3199	0.0236
0.0	0.0	0.0	39279.5173	9377.6591	NaN	NaN	0.1927	0.2175	0.1601	0.03	0.2549	0.3135	0.0239
0.0	0.0	0.0	39928.5173	9810.6591	NaN	NaN	0.1972	0.2183	0.1588	0.0296	0.2581	0.3099	0.0253
0.0	0.0	0.0	41506.5173	12751.6591	NaN	NaN	0.235	0.1934	0.1579	0.0288	0.2782	0.3159	0.0258
0.0	0.0	0.0	38584.5173	10181.6591	NaN	NaN	0.2088	0.1501	0.1654	0.0291	0.3079	0.3195	0.028
0.0	0.0	0.0	42344.5173	10875.6591	NaN	NaN	0.2044	0.1372	0.1823	0.0302	0.3053	0.3168	0.0281
0.0	0.0	0.0	31212.5173	6121.6591	NaN	NaN	0.164	0.2075	0.2032	0.0294	0.2414	0.2893	0.0292
0.0	0.0	0.0	-729.4827	3885.6591	NaN	NaN	1.2311	0.9062	0.0282	0.0121	0.0168	0.0233	0.0134
0.0	0.0	0.0	260.5173	2766.6591	NaN	NaN	0.9139	0.875	0.0342	0.0205	0.0241	0.0252	0.0211
0.0	0.0	0.0	801.5173	1686.6591	NaN	NaN	0.6779	0.8899	0.0284	0.0189	0.0216	0.0215	0.0197
0.0	0.0	0.0	2186.5173	4897.6591	NaN	NaN	0.6914	0.8861	0.0284	0.0201	0.0229	0.0222	0.0204
0.0	0.0	0.0	-282.4827	729.6591	NaN	NaN	1.3	0.8876	0.0269	0.0204	0.0229	0.0222	0.0201
0.0	0.0	0.0	2442.5173	2077.6591	NaN	NaN	0.4596	0.8885	0.0253	0.021	0.023	0.0223	0.02
0.0	0.0	0.0	1230.5173	3581.6591	NaN	NaN	0.7443	0.8882	0.0244	0.0216	0.0228	0.0225	0.0204
0.0	0.0	0.0	-4.4827	1883.6591	NaN	NaN	1.0024	0.8878	0.024	0.022	0.0227	0.0226	0.021
0.0	0.0	0.0	521.5173	3094.6591	NaN	NaN	0.8558	0.8873	0.0238	0.0222	0.0226	0.0228	0.0213
0.0	0.0	0.0	-275.4827	1048.6591	NaN	NaN	1.3	0.8873	0.0237	0.022	0.0227	0.023	0.0214
0.0	0.0	0.0	764.5173	5570.6591	NaN	NaN	0.8793	0.8874	0.0236	0.0217	0.0229	0.0231	0.0213
0.0	0.0	0.0	463.5173	293.6591	NaN	NaN	0.3878	0.8867	0.0242	0.0217	0.0229	0.0232	0.0213
0.0	0.0	0.0	848.5173	3209.6591	NaN	NaN	0.7909	0.8869	0.0243	0.0216	0.0229	0.0232	0.0211
0.0	0.0	0.0	-974.4827	1916.6591	NaN	NaN	1.3	0.8866	0.0246	0.0216	0.0231	0.0233	0.0209
0.0	0.0	0.0	-837.4827	1028.6591	NaN	NaN	1.3	0.887	0.0246	0.0215	0.0231	0.0231	0.0207
0.0	0.0	0.0	-29.4827	4681.6591	NaN	NaN	1.0063	0.8881	0.0243	0.0213	0.023	0.023	0.0203
0.0	0.0	0.0	2218.5173	-549.3409	NaN	NaN	-0.3	0.8885	0.0244	0.0212	0.0228	0.0229	0.0201
0.0	0.0	0.0	1132.5173	1908.6591	NaN	NaN	0.6276	0.8882	0.0249	0.0213	0.0227	0.0228	0.0201
0.0	0.0	0.0	242.5173	2886.6591	NaN	NaN	0.9225	0.8878	0.0252	0.0214	0.0227	0.0227	0.0201
0.0	0.0	0.0	-487.4827	-811.3409	NaN	NaN	0.6247	0.8877	0.0255	0.0216	0.0226	0.0223	0.0202
0.0	0.0	0.0	111.5173	2444.6591	NaN	NaN	0.9564	0.8889	0.0251	0.0216	0.0225	0.0219	0.0199
0.0	0.0	0.0	1688.5173	3542.6591	NaN	NaN	0.6772	0.8903	0.0247	0.0215	0.0223	0.0215	0.0196
0.0	0.0	0.0	-329.4827	-806.3409	NaN	NaN	0.7099	0.8911	0.0246	0.0216	0.0222	0.0211	0.0195
0.0	0.0	0.0	1123.5173	6113.6591	NaN	NaN	0.8448	0.8915	0.0245	0.0216	0.0222	0.0208	0.0194
0.0	0.0	0.0	621.5173	2157.6591	NaN	NaN	0.7764	0.8921	0.0245	0.0216	0.0221	0.0204	0.0192
0.0	0.0	0.0	1705.5173	238.6591	NaN	NaN	0.1228	0.8927	0.0241	0.0216	0.0223	0.0202	0.0191
0.0	0.0	0.0	104.5173	1271.6591	NaN	NaN	0.9241	0.8937	0.0235	0.0213	0.0226	0.02	0.0189
0.0	0.0	0.0	-1124.4827	4535.6591	NaN	NaN	1.3	0.8943	0.023	0.021	0.0229	0.0198	0.0189
0.0	0.0	0.0	94.5173	3708.6591	NaN	NaN	0.9751	0.8941	0.0229	0.021	0.0233	0.0199	0.0189
0.0	0.0	0.0	-258.4827	2943.6591	NaN	NaN	1.0963	0.8937	0.0228	0.021	0.0235	0.0201	0.0189
0.0	0.0	0.0	977.5173	1659.6591	NaN	NaN	0.6293	0.893	0.0228	0.0211	0.0238	0.0203	0.019
0.0	0.0	0.0	770.5173	-1243.3409	NaN	NaN	1.3	0.8924	0.0229	0.0212	0.024	0.0205	0.019
0.0	0.0	0.0	1913.5173	893.6591	NaN	NaN	0.3183	0.8912	0.0231	0.0214	0.0243	0.0208	0.0193
0.0	0.0	0.0	1070.5173	2022.6591	NaN	NaN	0.6539	0.8911	0.0231	0.0214	0.0243	0.0207	0.0193
0.0	0.0	0.0	1144.5173	3336.6591	NaN	NaN	0.7446	0.8918	0.0231	0.0213	0.0241	0.0206	0.0192
0.0	0.0	0.0	84.5173	2810.6591	NaN	NaN	0.9708	0.8926	0.0229	0.0211	0.0238	0.0205	0.019
0.0	0.0	0.0	1137.5173	3346.6591	NaN	NaN	0.7463	0.8925	0.0231	0.021	0.0238	0.0206	0.019
0.0	0.0	0.0	1282.5173	3516.6591	NaN	NaN	0.7328	0.8923	0.0231	0.021	0.024	0.0207	0.0189
0.0	0.0	0.0	-760.4827	328.6591	NaN	NaN	-0.3	0.8923	0.0231	0.0209	0.0239	0.0209	0.0189
0.0	0.0	0.0	874.5173	2460.6591	NaN	NaN	0.7378	0.8912	0.0235	0.0208	0.0243	0.0212	0.019
0.0	0.0	0.0	1009.5173	2628.6591	NaN	NaN	0.7225	0.8902	0.0241	0.0205	0.025	0.0213	0.0188
0.0	0.0	0.0	2161.5173	5865.6591	NaN	NaN	0.7307	0.8895	0.0246	0.0201	0.0256	0.0215	0.0187
0.0	0.0	0.0	526.5173	7251.6591	NaN	NaN	0.9323	0.8899	0.0246	0.0198	0.0256	0.0215	0.0186
0.0	0.0	0.0	-85.4827	-938.3409	NaN	NaN	0.9165	0.8904	0.0246	0.0196	0.0253	0.0216	0.0186
0.0	0.0	0.0	3944.5173	1342.6591	NaN	NaN	0.2539	0.8891	0.0249	0.0195	0.026	0.0218	0.0187
0.0	0.0	0.0	3366.5173	2147.6591	NaN	NaN	0.3895	0.8893	0.0249	0.0192	0.0263	0.0217	0.0186
0.0	0.0	0.0	-354.4827	3013.6591	NaN	NaN	1.1333	0.8893	0.0249	0.019	0.0264	0.0217	0.0186
0.0	0.0	0.0	-173.4827	2937.6591	NaN	NaN	1.0628	0.8882	0.025	0.019	0.0273	0.0217	0.0187
0.0	0.0	0.0	-522.4827	4617.6591	NaN	NaN	1.1276	0.8868	0.025	0.019	0.0287	0.0217	0.0188
0.0	0.0	0.0	-1261.4827	4888.6591	NaN	NaN	1.3	0.8878	0.0249	0.0187	0.0287	0.0214	0.0186
0.0	0.0	0.0	2821.5173	546.6591	NaN	NaN	0.1623	0.8881	0.0249	0.0186	0.0285	0.0212	0.0186
0.0	0.0	0.0	-958.4827	2628.6591	NaN	NaN	1.3	0.8878	0.0248	0.0186	0.0287	0.0212	0.0189
0.0	0.0	0.0	580.5173	5050.6591	NaN	NaN	0.8969	0.8869	0.0249	0.0188	0.0292	0.0211	0.0191
0.0	0.0	0.0	-261.4827	4720.6591	NaN	NaN	1.0586	0.8895	0.0247	0.0183	0.0278	0.021	0.0187
0.0	0.0	0.0	918.5173	1944.6591	NaN	NaN	0.6792	0.8887	0.0245	0.0186	0.0276	0.0214	0.0192
0.0	0.0	0.0	1875.5173	3189.6591	NaN	NaN	0.6297	0.8894	0.0241	0.0186	0.0272	0.0214	0.0193
0.0	0.0	0.0	1528.5173	1450.6591	NaN	NaN	0.4869	0.8892	0.0241	0.0187	0.027	0.0215	0.0195
0.0	0.0	0.0	1309.5173	2274.6591	NaN	NaN	0.6346	0.8884	0.0241	0.0188	0.0274	0.0213	0.0199
0.0	0.0	0.0	297.5173	3044.6591	NaN	NaN	0.911	0.888	0.024	0.0188	0.0282	0.021	0.02
0.0	0.0	0.0	94.5173	2656.6591	NaN	NaN	0.9656	0.8893	0.0238	0.0185	0.0282	0.0206	0.0197
0.0	0.0	0.0	6971.5173	6219.6591	NaN	NaN	0.4715	0.8883	0.0238	0.0187	0.029	0.0203	0.0199
0.0	0.0	0.0	1772.5173	1598.6591	NaN	NaN	0.4742	0.8921	0.0233	0.018	0.0275	0.0202	0.0189
0.0	0.0	0.0	-76.4827	1184.6591	NaN	NaN	1.069	0.8923	0.0231	0.0181	0.0271	0.0205	0.019
0.0	0.0	0.0	1312.5173	4721.6591	NaN	NaN	0.7825	0.8926	0.023	0.018	0.027	0.0205	0.0188
0.0	0.0	0.0	-918.4827	2979.6591	NaN	NaN	1.3	0.8935	0.023	0.0179	0.0265	0.0207	0.0185
0.0	0.0	0.0	-286.4827	3730.6591	NaN	NaN	1.0832	0.8935	0.0229	0.0179	0.0263	0.0209	0.0185
0.0	0.0	0.0	-1473.4827	8159.6591	NaN	NaN	1.2204	0.8913	0.023	0.0182	0.0277	0.0211	0.0187
0.0	0.0	0.0	-1274.4827	3959.6591	NaN	NaN	1.3	0.8913	0.0232	0.0179	0.028	0.0212	0.0183
0.0	0.0	0.0	-453.4827	2925.6591	NaN	NaN	1.1834	0.893	0.023	0.0177	0.0272	0.0212	0.018
0.0	0.0	0.0	373.5173	3771.6591	NaN	NaN	0.9099	0.8936	0.0227	0.0178	0.0266	0.0213	0.0179
0.0	0.0	0.0	744.5173	1582.6591	NaN	NaN	0.6801	0.8941	0.0224	0.0179	0.0262	0.0215	0.0178
0.0	0.0	0.0	1568.5173	3012.6591	NaN	NaN	0.6576	0.8919	0.0231	0.0181	0.0269	0.0219	0.018
0.0	0.0	0.0	665.5173	1928.6591	NaN	NaN	0.7435	0.8904	0.0238	0.0182	0.0276	0.0221	0.018
0.0	0.0	0.0	731.5173	3.6591	NaN	NaN	0.005	0.8882	0.0245	0.0183	0.0284	0.0224	0.0183
0.0	0.0	0.0	253.5173	3109.6591	NaN	NaN	0.9246	0.8839	0.0256	0.0185	0.0305	0.0233	0.0182
0.0	0.0	0.0	1432.5173	3234.6591	NaN	NaN	0.6931	0.8785	0.0277	0.0188	0.0325	0.0236	0.0189
0.0	0.0	0.0	969.5173	5513.6591	NaN	NaN	0.8505	0.887	0.0249	0.018	0.0297	0.0224	0.018
0.0	0.0	0.0	2617.5173	4307.6591	NaN	NaN	0.622	0.8815	0.0269	0.0187	0.031	0.0227	0.0192
0.0	0.0	0.0	-2623.4827	2185.6591	NaN	NaN	-0.3	0.8912	0.0238	0.0178	0.0276	0.0216	0.018
0.0	0.0	0.0	21472.5173	8225.6591	NaN	NaN	0.277	0.8666	0.0313	0.0202	0.0369	0.0247	0.0203
0.0	0.0	0.0	3448.5173	3355.6591	NaN	NaN	0.4932	0.8949	0.0236	0.0168	0.0271	0.0196	0.0179
0.0	0.0	0.0	293.5173	2881.6591	NaN	NaN	0.9076	0.8941	0.0231	0.0181	0.026	0.0205	0.0182
0.0	0.0	0.0	-846.4827	134.6591	NaN	NaN	-0.1892	0.8969	0.0224	0.018	0.0241	0.0206	0.0179
0.0	0.0	0.0	-1181.4827	3385.6591	NaN	NaN	1.3	0.8946	0.023	0.0182	0.025	0.021	0.0182
0.0	0.0	0.0	-3124.4827	4012.6591	NaN	NaN	1.3	0.8961	0.023	0.018	0.0243	0.0208	0.0178
0.0	0.0	0.0	560.5173	1935.6591	NaN	NaN	0.7754	0.895	0.0233	0.018	0.0248	0.0209	0.018
0.0	0.0	0.0	-1067.4827	343.6591	NaN	NaN	-0.3	0.8933	0.024	0.018	0.0257	0.021	0.0181
0.0	0.0	0.0	1094.5173	3207.6591	NaN	NaN	0.7456	0.8922	0.0247	0.018	0.0266	0.0205	0.018
0.0	0.0	0.0	4.5173	4563.6591	NaN	NaN	0.999	0.8921	0.0251	0.0181	0.0271	0.0199	0.0178
0.0	0.0	0.0	1477.5173	2227.6591	NaN	NaN	0.6012	0.8888	0.0266	0.0183	0.0285	0.0196	0.0182
0.0	0.0	0.0	742.5173	888.6591	NaN	NaN	0.5448	0.8886	0.0267	0.0183	0.0291	0.0191	0.0181
0.0	0.0	0.0	-1923.4827	5543.6591	NaN	NaN	1.3	0.8847	0.0282	0.0184	0.0309	0.0189	0.0189
0.0	0.0	0.0	-1549.4827	2325.6591	NaN	NaN	1.3	0.8851	0.0284	0.0181	0.0307	0.0182	0.0195
0.0	0.0	0.0	619.5173	783.6591	NaN	NaN	0.5585	0.8784	0.0304	0.0183	0.0335	0.0181	0.0213
0.0	0.0	0.0	136.5173	1361.6591	NaN	NaN	0.9089	0.8608	0.0362	0.0191	0.0409	0.0181	0.025
0.0	0.0	0.0	-1279.4827	3325.6591	NaN	NaN	1.3	0.8463	0.0416	0.0197	0.0474	0.0178	0.0273
0.0	0.0	0.0	2565.5173	1642.6591	NaN	NaN	0.3903	0.8353	0.0461	0.0201	0.0522	0.0177	0.0285
0.0	0.0	0.0	408.5173	1057.6591	NaN	NaN	0.7214	0.8339	0.0468	0.0202	0.0528	0.0177	0.0286
0.0	0.0	0.0	-1542.4827	4144.6591	NaN	NaN	1.3	0.8316	0.0478	0.0205	0.0532	0.0181	0.0289
0.0	0.0	0.0	82.5173	2976.6591	NaN	NaN	0.973	0.8359	0.0462	0.0203	0.051	0.0181	0.0286
0.0	0.0	0.0	1873.5173	-287.3409	NaN	NaN	-0.1812	0.835	0.0459	0.0202	0.052	0.0182	0.0286
0.0	0.0	0.0	528.5173	5370.6591	NaN	NaN	0.9104	0.8279	0.048	0.0207	0.0563	0.0184	0.0288
0.0	0.0	0.0	270.5173	3249.6591	NaN	NaN	0.9232	0.8278	0.0482	0.0207	0.0564	0.0185	0.0284
0.0	0.0	0.0	-283.4827	999.6591	NaN	NaN	1.3	0.8305	0.0468	0.0205	0.0553	0.0187	0.0282
0.0	0.0	0.0	1033.5173	1427.6591	NaN	NaN	0.5801	0.8294	0.0468	0.0207	0.0554	0.0193	0.0285
0.0	0.0	0.0	437.5173	2393.6591	NaN	NaN	0.8455	0.8356	0.0442	0.0202	0.0518	0.0197	0.0285
0.0	0.0	0.0	-1532.4827	2791.6591	NaN	NaN	1.3	0.8357	0.0437	0.0202	0.0511	0.0202	0.0291
0.0	0.0	0.0	-250.4827	622.6591	NaN	NaN	1.3	0.8376	0.0424	0.02	0.0504	0.0203	0.0293
0.0	0.0	0.0	-44.4827	5032.6591	NaN	NaN	1.0089	0.8333	0.0433	0.0203	0.0518	0.0208	0.0303
0.0	0.0	0.0	-1208.4827	2059.6591	NaN	NaN	1.3	0.8377	0.042	0.0201	0.0486	0.021	0.0306
0.0	0.0	0.0	-344.4827	201.6591	NaN	NaN	-0.3	0.8384	0.0408	0.02	0.0482	0.0212	0.0313
0.0	0.0	0.0	-761.4827	5382.6591	NaN	NaN	1.1648	0.829	0.043	0.0201	0.0536	0.0215	0.0328
0.0	0.0	0.0	-432.4827	3676.6591	NaN	NaN	1.1333	0.8252	0.0447	0.0201	0.0554	0.0214	0.0332
0.0	0.0	0.0	-98.4827	2183.6591	NaN	NaN	1.0472	0.8299	0.0435	0.0196	0.0533	0.0209	0.0328
0.0	0.0	0.0	1600.5173	2955.6591	NaN	NaN	0.6487	0.8231	0.0456	0.02	0.0564	0.0212	0.0337
0.0	0.0	0.0	803.5173	1250.6591	NaN	NaN	0.6088	0.8267	0.0453	0.0196	0.0542	0.0209	0.0333
0.0	0.0	0.0	-561.4827	3193.6591	NaN	NaN	1.2133	0.8228	0.0464	0.0198	0.0557	0.0212	0.0341
0.0	0.0	0.0	-1261.4827	711.6591	NaN	NaN	-0.3	0.8186	0.048	0.0196	0.0582	0.0212	0.0345
0.0	0.0	0.0	-844.4827	685.6591	NaN	NaN	-0.3	0.8152	0.0486	0.0195	0.0609	0.0211	0.0345
0.0	0.0	0.0	614.5173	1518.6591	NaN	NaN	0.7119	0.811	0.0492	0.0197	0.0647	0.0207	0.0348
0.0	0.0	0.0	340.5173	3068.6591	NaN	NaN	0.9001	0.8032	0.0505	0.0204	0.0697	0.0206	0.0356
0.0	0.0	0.0	-715.4827	1265.6591	NaN	NaN	1.3	0.8054	0.0486	0.0201	0.0705	0.0202	0.0352
0.0	0.0	0.0	2353.5173	4659.6591	NaN	NaN	0.6644	0.786	0.0533	0.0217	0.0817	0.0205	0.0367
0.0	0.0	0.0	2609.5173	643.6591	NaN	NaN	0.1979	0.8044	0.0495	0.0198	0.0723	0.0199	0.034
0.0	0.0	0.0	256.5173	1948.6591	NaN	NaN	0.8837	0.7966	0.0499	0.0213	0.0768	0.02	0.0353
0.0	0.0	0.0	-120.4827	3240.6591	NaN	NaN	1.0386	0.8039	0.0484	0.0205	0.0745	0.0196	0.0331
0.0	0.0	0.0	-494.4827	2534.6591	NaN	NaN	1.2424	0.7949	0.0501	0.0214	0.0809	0.0196	0.0332
0.0	0.0	0.0	-168.4827	2480.6591	NaN	NaN	1.0729	0.7823	0.0546	0.0219	0.0899	0.0191	0.0323
0.0	0.0	0.0	-52.4827	341.6591	NaN	NaN	1.1815	0.7565	0.0599	0.0239	0.108	0.0188	0.0329
0.0	0.0	0.0	785.5173	5316.6591	NaN	NaN	0.8713	0.7546	0.0623	0.0232	0.1099	0.0186	0.0314
0.0	0.0	0.0	-1449.4827	2656.6591	NaN	NaN	1.3	0.7632	0.0645	0.0227	0.1004	0.0194	0.0299
0.0	0.0	0.0	-133.4827	2163.6591	NaN	NaN	1.0657	0.7965	0.0526	0.0211	0.0813	0.0192	0.0293
0.0	0.0	0.0	-1495.4827	4274.6591	NaN	NaN	1.3	0.7858	0.0567	0.0227	0.0842	0.0203	0.0303
0.0	0.0	0.0	-1689.4827	-2307.3409	NaN	NaN	0.5773	0.8148	0.0494	0.0205	0.0674	0.0195	0.0285
0.0	0.0	0.0	14837.5173	646.6591	NaN	NaN	0.0418	0.7885	0.0563	0.0232	0.0809	0.0201	0.0311
0.0	0.0	0.0	5543.5173	1027.6591	NaN	NaN	0.1564	0.7904	0.0605	0.0233	0.0761	0.0193	0.0305
0.0	0.0	0.0	-5.4827	2316.6591	NaN	NaN	1.0024	0.8091	0.0526	0.0226	0.064	0.0206	0.031
0.0	0.0	0.0	-501.4827	951.6591	NaN	NaN	1.3	0.8448	0.0397	0.0201	0.0483	0.0192	0.0279
0.0	0.0	0.0	-973.4827	840.6591	NaN	NaN	-0.3	0.8278	0.0444	0.0223	0.0551	0.0206	0.0298
0.0	0.0	0.0	143.5173	405.6591	NaN	NaN	0.7387	0.8594	0.0339	0.019	0.0456	0.0172	0.025
0.0	0.0	0.0	30144.5173	6123.6591	NaN	NaN	0.1688	0.7858	0.0569	0.0267	0.0814	0.0176	0.0317
0.0	0.0	0.0	-518.4827	-1873.3409	NaN	NaN	0.7832	0.8184	0.0512	0.0229	0.064	0.016	0.0276
0.0	0.0	0.0	-341.4827	362.6591	NaN	NaN	1.3	0.8107	0.0504	0.0247	0.0681	0.0172	0.029
0.0	0.0	0.0	-947.4827	1698.6591	NaN	NaN	1.3	0.829	0.0455	0.023	0.0598	0.0156	0.0271
0.0	0.0	0.0	1180.5173	-994.3409	NaN	NaN	-0.3	0.8151	0.0501	0.0247	0.0639	0.0173	0.0288
0.0	0.0	0.0	-802.4827	1370.6591	NaN	NaN	1.3	0.8535	0.036	0.0205	0.0502	0.0151	0.0248
0.0	0.0	0.0	-206.4827	3986.6591	NaN	NaN	1.0546	0.8098	0.0489	0.0249	0.0724	0.0152	0.0287
0.0	0.0	0.0	8636.5173	6397.6591	NaN	NaN	0.4255	0.7958	0.0536	0.0252	0.0825	0.0138	0.029
0.0	0.0	0.0	36417.5173	14026.6591	NaN	NaN	0.2781	0.7561	0.0692	0.0274	0.0996	0.015	0.0326
0.0	0.0	0.0	5621.5173	925.6591	NaN	NaN	0.1414	0.8055	0.0528	0.024	0.0739	0.0146	0.0293
0.0	0.0	0.0	-950.4827	3963.6591	NaN	NaN	1.3	0.7935	0.0558	0.0259	0.0769	0.0159	0.032
0.0	0.0	0.0	213.5173	519.6591	NaN	NaN	0.7088	0.8285	0.0442	0.0225	0.0607	0.0151	0.029
0.0	0.0	0.0	-1301.4827	748.6591	NaN	NaN	-0.3	0.8146	0.0483	0.024	0.0668	0.0155	0.0307
0.0	0.0	0.0	110.5173	-13.3409	NaN	NaN	-0.1373	0.8251	0.0436	0.0229	0.0638	0.0153	0.0293
0.0	0.0	0.0	-618.4827	673.6591	NaN	NaN	1.3	0.8078	0.0478	0.0244	0.0753	0.0147	0.03
0.0	0.0	0.0	2103.5173	1126.6591	NaN	NaN	0.3488	0.754	0.0631	0.0284	0.1068	0.016	0.0318
0.0	0.0	0.0	518.5173	911.6591	NaN	NaN	0.6374	0.7929	0.0546	0.024	0.0871	0.0158	0.0256
0.0	0.0	0.0	-3187.4827	3094.6591	NaN	NaN	-0.3	0.8071	0.0463	0.0249	0.0811	0.0166	0.0239
0.0	0.0	0.0	1948.5173	1179.6591	NaN	NaN	0.3771	0.8178	0.0434	0.0242	0.0757	0.0174	0.0215
0.0	0.0	0.0	15.5173	-1169.3409	NaN	NaN	1.0134	0.8368	0.0368	0.0234	0.0662	0.0176	0.0192
0.0	0.0	0.0	638.5173	-748.3409	NaN	NaN	1.3	0.8328	0.037	0.0241	0.0688	0.0181	0.0191
0.0	0.0	0.0	1248.5173	1817.6591	NaN	NaN	0.5928	0.8415	0.0338	0.0236	0.0649	0.0178	0.0184
0.0	0.0	0.0	1745.5173	1068.6591	NaN	NaN	0.3797	0.8384	0.0316	0.0252	0.0665	0.0186	0.0197
0.0	0.0	0.0	-1256.4827	2203.6591	NaN	NaN	1.3	0.8447	0.0273	0.0258	0.0634	0.0185	0.0202
0.0	0.0	0.0	1062.5173	5352.6591	NaN	NaN	0.8344	0.8456	0.0256	0.0266	0.0624	0.0187	0.021
0.0	0.0	0.0	-259.4827	2548.6591	NaN	NaN	1.1134	0.8595	0.0225	0.0254	0.0538	0.0184	0.0204
0.0	0.0	0.0	-52.4827	3449.6591	NaN	NaN	1.0154	0.8613	0.0221	0.026	0.0511	0.0187	0.0208
0.0	0.0	0.0	-501.4827	2494.6591	NaN	NaN	1.2516	0.8767	0.02	0.0234	0.0429	0.018	0.0191
0.0	0.0	0.0	8524.5173	2866.6591	NaN	NaN	0.2517	0.875	0.0196	0.0242	0.0435	0.0182	0.0195
0.0	0.0	0.0	1742.5173	-55.3409	NaN	NaN	-0.0328	0.873	0.0197	0.0239	0.0445	0.0185	0.0203
0.0	0.0	0.0	-839.4827	-117.3409	NaN	NaN	0.1226	0.8768	0.0167	0.0238	0.0455	0.0168	0.0203
0.0	0.0	0.0	11466.5173	3131.6591	NaN	NaN	0.2145	0.7985	0.0206	0.0347	0.0917	0.0234	0.0311
0.0	0.0	0.0	2682.5173	5172.6591	NaN	NaN	0.6585	0.7872	0.0207	0.0333	0.104	0.0237	0.031
0.0	0.0	0.0	24183.5173	9861.6591	NaN	NaN	0.2897	0.7406	0.0232	0.0363	0.1401	0.0253	0.0344
0.0	0.0	0.0	22085.5173	11182.6591	NaN	NaN	0.3361	0.7225	0.0247	0.0353	0.1583	0.0254	0.0339
0.0	0.0	0.0	24496.5173	7394.6591	NaN	NaN	0.2319	0.7055	0.0255	0.0356	0.1724	0.0264	0.0346
0.0	0.0	0.0	17911.5173	6569.6591	NaN	NaN	0.2684	0.6999	0.0256	0.0356	0.1774	0.0268	0.0348
0.0	0.0	0.0	29752.5173	5261.6591	NaN	NaN	0.1503	0.6921	0.0259	0.0358	0.184	0.0272	0.035
0.0	0.0	0.0	14593.5173	6859.6591	NaN	NaN	0.3198	0.6756	0.0268	0.0364	0.1975	0.0276	0.0361
0.0	0.0	0.0	15744.5173	5114.6591	NaN	NaN	0.2452	0.6656	0.0262	0.0368	0.2058	0.0283	0.0373
0.0	0.0	0.0	14175.5173	7170.6591	NaN	NaN	0.3359	0.6507	0.0265	0.0373	0.2196	0.028	0.038
0.0	0.0	0.0	12531.5173	5609.6591	NaN	NaN	0.3092	0.6499	0.0271	0.037	0.2221	0.0269	0.0371
0.0	0.0	0.0	12380.5173	9188.6591	NaN	NaN	0.426	0.6544	0.0272	0.0363	0.2206	0.026	0.0356
0.0	0.0	0.0	15620.5173	8911.6591	NaN	NaN	0.3633	0.6715	0.0279	0.0346	0.2082	0.0245	0.0334
0.0	0.0	0.0	15875.5173	11555.6591	NaN	NaN	0.4213	0.6886	0.0278	0.0332	0.1949	0.0231	0.0323
0.0	0.0	0.0	16038.5173	7076.6591	NaN	NaN	0.3061	0.7061	0.0272	0.0318	0.1812	0.0222	0.0316
0.0	0.0	0.0	15439.5173	7330.6591	NaN	NaN	0.3219	0.7207	0.0267	0.031	0.1692	0.0214	0.0311
0.0	0.0	0.0	16339.5173	6045.6591	NaN	NaN	0.2701	0.7292	0.0267	0.0301	0.162	0.0212	0.0309
0.0	0.0	0.0	16833.5173	4711.6591	NaN	NaN	0.2187	0.7384	0.0269	0.0294	0.1523	0.022	0.0309
0.0	0.0	0.0	11970.5173	6162.6591	NaN	NaN	0.3399	0.7617	0.0262	0.0271	0.1335	0.0218	0.0298
0.0	0.0	0.0	12817.5173	3445.6591	NaN	NaN	0.2119	0.7829	0.0256	0.0252	0.1171	0.0208	0.0284
0.0	0.0	0.0	14469.5173	8192.6591	NaN	NaN	0.3615	0.7996	0.0258	0.0239	0.1033	0.0203	0.0271
0.0	0.0	0.0	14164.5173	7384.6591	NaN	NaN	0.3427	0.8182	0.0263	0.0233	0.0846	0.0217	0.0259
0.0	0.0	0.0	8664.5173	1908.6591	NaN	NaN	0.1805	0.8519	0.0264	0.0215	0.0557	0.0212	0.0233
0.0	0.0	0.0	-511.4827	-321.3409	NaN	NaN	0.3858	0.8961	0.0214	0.0186	0.0286	0.017	0.0183
0.0	0.0	0.0	-6.4827	2019.6591	NaN	NaN	1.0032	0.8974	0.0212	0.0198	0.0236	0.0186	0.0193
0.0	0.0	0.0	-1942.4827	694.6591	NaN	NaN	-0.3	0.8974	0.0219	0.0191	0.0226	0.0195	0.0194
0.0	0.0	0.0	-2653.4827	2456.6591	NaN	NaN	-0.3	0.8957	0.0224	0.0191	0.0231	0.0203	0.0195
0.0	0.0	0.0	-932.4827	3737.6591	NaN	NaN	1.3	0.8947	0.0225	0.0191	0.0237	0.0205	0.0195
0.0	0.0	0.0	-1905.4827	2302.6591	NaN	NaN	1.3	0.8941	0.0225	0.0192	0.0238	0.0206	0.0197
0.0	0.0	0.0	-511.4827	2882.6591	NaN	NaN	1.2157	0.8935	0.0226	0.0193	0.0238	0.0208	0.02
0.0	0.0	0.0	-88.4827	2506.6591	NaN	NaN	1.0366	0.894	0.0223	0.0193	0.0234	0.0207	0.0202
0.0	0.0	0.0	-204.4827	4466.6591	NaN	NaN	1.048	0.8941	0.022	0.0194	0.0234	0.0206	0.0205
0.0	0.0	0.0	-1871.4827	1470.6591	NaN	NaN	-0.3	0.8949	0.022	0.0193	0.0229	0.0205	0.0205
0.0	0.0	0.0	-680.4827	2209.6591	NaN	NaN	1.3	0.8947	0.0222	0.0193	0.0229	0.0206	0.0204
0.0	0.0	0.0	-131.4827	1174.6591	NaN	NaN	1.126	0.8947	0.0224	0.0191	0.0229	0.0206	0.0202
0.0	0.0	0.0	6.5173	1282.6591	NaN	NaN	0.9949	0.8946	0.0226	0.019	0.0229	0.0207	0.0202
0.0	0.0	0.0	-90.4827	-874.3409	NaN	NaN	0.9062	0.8942	0.0227	0.019	0.0231	0.0208	0.0201
0.0	0.0	0.0	549.5173	715.6591	NaN	NaN	0.5657	0.8941	0.0225	0.0189	0.0234	0.021	0.02
0.0	0.0	0.0	-970.4827	579.6591	NaN	NaN	-0.3	0.8945	0.0224	0.0188	0.0235	0.021	0.0199
0.0	0.0	0.0	-1087.4827	1664.6591	NaN	NaN	1.3	0.8949	0.0222	0.0186	0.0235	0.021	0.0198
0.0	0.0	0.0	825.5173	492.6591	NaN	NaN	0.3737	0.8952	0.0221	0.0185	0.0235	0.0209	0.0198
0.0	0.0	0.0	217.5173	237.6591	NaN	NaN	0.5221	0.8951	0.022	0.0185	0.0236	0.021	0.0197
0.0	0.0	0.0	801.5173	4197.6591	NaN	NaN	0.8397	0.8952	0.0219	0.0185	0.0237	0.021	0.0197
0.0	0.0	0.0	-1276.4827	137.6591	NaN	NaN	-0.1209	0.8953	0.0219	0.0185	0.0236	0.021	0.0197
0.0	0.0	0.0	-2637.4827	2125.6591	NaN	NaN	-0.3	0.8951	0.022	0.0186	0.0236	0.021	0.0197
0.0	0.0	0.0	363.5173	290.6591	NaN	NaN	0.4443	0.8948	0.0221	0.0187	0.0235	0.021	0.0198
0.0	0.0	0.0	-1892.4827	914.6591	NaN	NaN	-0.3	0.8944	0.0221	0.019	0.0235	0.021	0.0201
0.0	0.0	0.0	-1881.4827	3119.6591	NaN	NaN	1.3	0.8939	0.0221	0.0193	0.0235	0.021	0.0203
0.0	0.0	0.0	-662.4827	3150.6591	NaN	NaN	1.2663	0.8938	0.022	0.0195	0.0233	0.021	0.0204
0.0	0.0	0.0	-409.4827	3473.6591	NaN	NaN	1.1336	0.8937	0.0221	0.0196	0.0232	0.021	0.0203
0.0	0.0	0.0	-1508.4827	-386.3409	NaN	NaN	0.2039	0.8939	0.0224	0.0197	0.0229	0.0209	0.0202
0.0	0.0	0.0	-682.4827	748.6591	NaN	NaN	1.3	0.8933	0.0226	0.0198	0.023	0.021	0.0203
0.0	0.0	0.0	-318.4827	-653.3409	NaN	NaN	0.6723	0.8933	0.0226	0.0198	0.0231	0.0211	0.0202
0.0	0.0	0.0	-2943.4827	339.6591	NaN	NaN	-0.1304	0.8931	0.0226	0.0197	0.0231	0.0212	0.0203
0.0	0.0	0.0	-819.4827	1616.6591	NaN	NaN	1.3	0.8929	0.0226	0.0198	0.0232	0.0213	0.0202
0.0	0.0	0.0	1342.5173	-170.3409	NaN	NaN	-0.1453	0.8934	0.0225	0.0198	0.0231	0.0211	0.0201
0.0	0.0	0.0	-3410.4827	2910.6591	NaN	NaN	-0.3	0.8939	0.0224	0.0198	0.0229	0.0209	0.02
0.0	0.0	0.0	-1260.4827	2704.6591	NaN	NaN	1.3	0.8945	0.0223	0.0198	0.0228	0.0207	0.0199
0.0	0.0	0.0	-2438.4827	1474.6591	NaN	NaN	-0.3	0.8948	0.0222	0.0198	0.0227	0.0206	0.02
0.0	0.0	0.0	-2172.4827	455.6591	NaN	NaN	-0.2654	0.8949	0.0222	0.0198	0.0226	0.0205	0.02
0.0	0.0	0.0	-922.4827	-580.3409	NaN	NaN	0.3862	0.895	0.0222	0.0198	0.0226	0.0204	0.02
0.0	0.0	0.0	-805.4827	2215.6591	NaN	NaN	1.3	0.8952	0.0222	0.0198	0.0225	0.0203	0.0199
0.0	0.0	0.0	-1289.4827	3245.6591	NaN	NaN	1.3	0.8956	0.0221	0.0199	0.0224	0.0203	0.0198
0.0	0.0	0.0	-1600.4827	773.6591	NaN	NaN	-0.3	0.8952	0.0222	0.0199	0.0224	0.0204	0.0199
0.0	0.0	0.0	-2110.4827	-814.3409	NaN	NaN	0.2784	0.8948	0.0223	0.0201	0.0224	0.0204	0.02
0.0	0.0	0.0	-2157.4827	-811.3409	NaN	NaN	0.2733	0.8947	0.0224	0.0202	0.0223	0.0204	0.02
0.0	0.0	0.0	-3075.4827	311.6591	NaN	NaN	-0.1128	0.8947	0.0224	0.0203	0.0222	0.0204	0.0199
0.0	0.0	0.0	-1555.4827	-913.3409	NaN	NaN	0.3699	0.8949	0.0224	0.0204	0.0221	0.0204	0.0199
0.0	0.0	0.0	-1857.4827	2462.6591	NaN	NaN	1.3	0.8954	0.0223	0.0204	0.0219	0.0203	0.0197
0.0	0.0	0.0	-1647.4827	557.6591	NaN	NaN	-0.3	0.8954	0.0223	0.0205	0.0218	0.0203	0.0197
0.0	0.0	0.0	142.5173	772.6591	NaN	NaN	0.8443	0.8954	0.0223	0.0205	0.0217	0.0203	0.0197
0.0	0.0	0.0	-957.4827	327.6591	NaN	NaN	-0.3	0.8951	0.0223	0.0206	0.0217	0.0204	0.0199
0.0	0.0	0.0	647.5173	1682.6591	NaN	NaN	0.7221	0.8955	0.0222	0.0206	0.0216	0.0203	0.0198
0.0	0.0	0.0	-1575.4827	1818.6591	NaN	NaN	1.3	0.8953	0.0223	0.0207	0.0216	0.0204	0.0199
0.0	0.0	0.0	-50.4827	2284.6591	NaN	NaN	1.0226	0.8954	0.0222	0.0206	0.0216	0.0204	0.0198
0.0	0.0	0.0	-625.4827	3201.6591	NaN	NaN	1.2428	0.8951	0.0223	0.0207	0.0217	0.0204	0.0198
0.0	0.0	0.0	-2471.4827	-591.3409	NaN	NaN	0.1931	0.8948	0.0223	0.0208	0.0217	0.0204	0.0199
0.0	0.0	0.0	-1282.4827	3906.6591	NaN	NaN	1.3	0.8953	0.0222	0.0207	0.0217	0.0203	0.0198
0.0	0.0	0.0	-937.4827	2319.6591	NaN	NaN	1.3	0.8954	0.0221	0.0206	0.0218	0.0203	0.0198
0.0	0.0	0.0	-102.4827	4401.6591	NaN	NaN	1.0238	0.8959	0.0219	0.0205	0.0218	0.0202	0.0197
0.0	0.0	0.0	-701.4827	1967.6591	NaN	NaN	1.3	0.896	0.0219	0.0205	0.0218	0.0202	0.0197
0.0	0.0	0.0	-1138.4827	7.6591	NaN	NaN	-0.0068	0.8962	0.0219	0.0205	0.0217	0.0201	0.0196
0.0	0.0	0.0	-2679.4827	1005.6591	NaN	NaN	-0.3	0.8965	0.0219	0.0204	0.0217	0.02	0.0196
0.0	0.0	0.0	26.5173	1241.6591	NaN	NaN	0.9791	0.8971	0.0217	0.0203	0.0216	0.0198	0.0195
0.0	0.0	0.0	-1669.4827	-132.3409	NaN	NaN	0.0734	0.8974	0.0217	0.0202	0.0215	0.0198	0.0194
0.0	0.0	0.0	-559.4827	-492.3409	NaN	NaN	0.4681	0.8977	0.0216	0.0202	0.0215	0.0198	0.0193
0.0	0.0	0.0	-309.4827	3752.6591	NaN	NaN	1.0899	0.8976	0.0217	0.0201	0.0215	0.0198	0.0193
0.0	0.0	0.0	-114.4827	2552.6591	NaN	NaN	1.047	0.8975	0.0217	0.0201	0.0215	0.0198	0.0194
0.0	0.0	0.0	-1341.4827	2461.6591	NaN	NaN	1.3	0.8975	0.0218	0.0201	0.0215	0.0199	0.0193
0.0	0.0	0.0	203.5173	4226.6591	NaN	NaN	0.9541	0.8974	0.0219	0.0201	0.0214	0.0199	0.0193
0.0	0.0	0.0	-1286.4827	777.6591	NaN	NaN	-0.3	0.8976	0.0219	0.0201	0.0214	0.0198	0.0192
0.0	0.0	0.0	1081.5173	795.6591	NaN	NaN	0.4239	0.8978	0.0219	0.0201	0.0214	0.0198	0.0191
0.0	0.0	0.0	-843.4827	640.6591	NaN	NaN	-0.3	0.898	0.0219	0.02	0.0213	0.0198	0.019
0.0	0.0	0.0	-1577.4827	1527.6591	NaN	NaN	-0.3	0.8981	0.0218	0.02	0.0214	0.0198	0.0188
0.0	0.0	0.0	-1172.4827	2097.6591	NaN	NaN	1.3	0.8982	0.0218	0.02	0.0214	0.0198	0.0188
0.0	0.0	0.0	-572.4827	391.6591	NaN	NaN	-0.3	0.8983	0.0218	0.02	0.0214	0.0198	0.0187
0.0	0.0	0.0	-1711.4827	-272.3409	NaN	NaN	0.1373	0.8985	0.0218	0.02	0.0213	0.0198	0.0186
0.0	0.0	0.0	-92.4827	-1852.3409	NaN	NaN	0.9524	0.8985	0.0218	0.0201	0.0213	0.0197	0.0185
0.0	0.0	0.0	-1446.4827	2802.6591	NaN	NaN	1.3	0.8986	0.0217	0.0202	0.0213	0.0197	0.0185
0.0	0.0	0.0	596.5173	61.6591	NaN	NaN	0.0937	0.8986	0.0217	0.0202	0.0213	0.0197	0.0185
0.0	0.0	0.0	-1488.4827	2777.6591	NaN	NaN	1.3	0.8986	0.0218	0.0202	0.0213	0.0197	0.0184
0.0	0.0	0.0	-1005.4827	2796.6591	NaN	NaN	1.3	0.8984	0.0219	0.0203	0.0213	0.0197	0.0185
0.0	0.0	0.0	-942.4827	329.6591	NaN	NaN	-0.3	0.8983	0.0219	0.0203	0.0213	0.0196	0.0185
0.0	0.0	0.0	-680.4827	2625.6591	NaN	NaN	1.3	0.8981	0.022	0.0204	0.0214	0.0197	0.0185
0.0	0.0	0.0	-579.4827	2346.6591	NaN	NaN	1.3	0.8981	0.022	0.0204	0.0214	0.0196	0.0185
0.0	0.0	0.0	-1676.4827	685.6591	NaN	NaN	-0.3	0.8975	0.0222	0.0204	0.0216	0.0198	0.0185
0.0	0.0	0.0	175.5173	1839.6591	NaN	NaN	0.9129	0.8977	0.0222	0.0203	0.0217	0.0197	0.0184
0.0	0.0	0.0	-2082.4827	229.6591	NaN	NaN	-0.124	0.8976	0.0222	0.0202	0.0219	0.0197	0.0184
0.0	0.0	0.0	-1388.4827	-830.3409	NaN	NaN	0.3742	0.8977	0.0221	0.0202	0.022	0.0197	0.0183
0.0	0.0	0.0	-786.4827	1889.6591	NaN	NaN	1.3	0.8981	0.022	0.02	0.0221	0.0197	0.0182
0.0	0.0	0.0	-822.4827	4173.6591	NaN	NaN	1.2454	0.8987	0.0218	0.0199	0.0221	0.0196	0.018
0.0	0.0	0.0	-618.4827	4331.6591	NaN	NaN	1.1666	0.8989	0.0218	0.0198	0.0221	0.0195	0.018
0.0	0.0	0.0	-1706.4827	-1339.3409	NaN	NaN	0.4397	0.8987	0.0219	0.0196	0.0223	0.0195	0.018
0.0	0.0	0.0	-577.4827	350.6591	NaN	NaN	-0.3	0.899	0.0218	0.0195	0.0223	0.0195	0.0179
0.0	0.0	0.0	-1197.4827	2705.6591	NaN	NaN	1.3	0.8992	0.0218	0.0195	0.0223	0.0194	0.0178
0.0	0.0	0.0	-1534.4827	2300.6591	NaN	NaN	1.3	0.8996	0.0217	0.0194	0.0223	0.0194	0.0177
0.0	0.0	0.0	-402.4827	-1395.3409	NaN	NaN	0.7761	0.8997	0.0217	0.0193	0.0223	0.0193	0.0177
0.0	0.0	0.0	1201.5173	4016.6591	NaN	NaN	0.7697	0.9003	0.0215	0.0193	0.0222	0.0192	0.0176
0.0	0.0	0.0	34.5173	2790.6591	NaN	NaN	0.9878	0.9	0.0216	0.0193	0.0222	0.0192	0.0177
0.0	0.0	0.0	-839.4827	1199.6591	NaN	NaN	1.3	0.8996	0.0217	0.0193	0.0223	0.0193	0.0178
0.0	0.0	0.0	-1240.4827	3334.6591	NaN	NaN	1.3	0.9	0.0217	0.0192	0.0222	0.0192	0.0178
0.0	0.0	0.0	-1617.4827	1260.6591	NaN	NaN	-0.3	0.8994	0.0219	0.0192	0.0223	0.0192	0.018
0.0	0.0	0.0	-157.4827	-115.3409	NaN	NaN	0.4228	0.8987	0.0221	0.0193	0.0224	0.0193	0.0181
0.0	0.0	0.0	38.5173	-2258.3409	NaN	NaN	1.0174	0.8986	0.022	0.0194	0.0225	0.0193	0.0182
0.0	0.0	0.0	-2735.4827	5029.6591	NaN	NaN	1.3	0.8987	0.0219	0.0195	0.0224	0.0193	0.0182
0.0	0.0	0.0	1650.5173	2100.6591	NaN	NaN	0.56	0.8986	0.0219	0.0196	0.0223	0.0193	0.0182
0.0	0.0	0.0	-671.4827	2743.6591	NaN	NaN	1.3	0.8986	0.0219	0.0197	0.0222	0.0194	0.0183
0.0	0.0	0.0	-1326.4827	668.6591	NaN	NaN	-0.3	0.8982	0.0219	0.0198	0.0222	0.0194	0.0184
0.0	0.0	0.0	-657.4827	5649.6591	NaN	NaN	1.1317	0.8984	0.0218	0.0198	0.0221	0.0194	0.0185
0.0	0.0	0.0	-1218.4827	-1089.3409	NaN	NaN	0.472	0.8972	0.0221	0.0199	0.0224	0.0196	0.0188
0.0	0.0	0.0	-1571.4827	469.6591	NaN	NaN	-0.3	0.8971	0.022	0.02	0.0223	0.0196	0.019
0.0	0.0	0.0	-1003.4827	1631.6591	NaN	NaN	1.3	0.8963	0.0222	0.0201	0.0225	0.0197	0.0192
0.0	0.0	0.0	-2623.4827	2412.6591	NaN	NaN	-0.3	0.8964	0.0221	0.0201	0.0224	0.0197	0.0193
0.0	0.0	0.0	-936.4827	-1092.3409	NaN	NaN	0.5384	0.8959	0.0222	0.0202	0.0225	0.0198	0.0194
0.0	0.0	0.0	-178.4827	-649.3409	NaN	NaN	0.7844	0.8963	0.022	0.0201	0.0224	0.0198	0.0194
0.0	0.0	0.0	-475.4827	811.6591	NaN	NaN	1.3	0.8962	0.022	0.0201	0.0224	0.0199	0.0195
0.0	0.0	0.0	-583.4827	820.6591	NaN	NaN	1.3	0.8965	0.0219	0.0199	0.0223	0.0198	0.0194
0.0	0.0	0.0	-269.4827	384.6591	NaN	NaN	1.3	0.8974	0.0217	0.0198	0.022	0.0198	0.0193
0.0	0.0	0.0	-423.4827	3758.6591	NaN	NaN	1.127	0.8982	0.0215	0.0196	0.0218	0.0197	0.0192
0.0	0.0	0.0	-1157.4827	-1000.3409	NaN	NaN	0.4636	0.8977	0.0217	0.0195	0.0219	0.0198	0.0193
0.0	0.0	0.0	-1446.4827	2394.6591	NaN	NaN	1.3	0.8984	0.0215	0.0194	0.0217	0.0198	0.0192
0.0	0.0	0.0	-1825.4827	-1277.3409	NaN	NaN	0.4117	0.8983	0.0216	0.0193	0.0217	0.0199	0.0193
0.0	0.0	0.0	408.5173	466.6591	NaN	NaN	0.5332	0.8986	0.0215	0.0192	0.0216	0.0199	0.0192
0.0	0.0	0.0	-1286.4827	759.6591	NaN	NaN	-0.3	0.8985	0.0216	0.0192	0.0217	0.02	0.0191
0.0	0.0	0.0	-1454.4827	-2011.3409	NaN	NaN	0.5803	0.899	0.0215	0.0191	0.0215	0.02	0.0189
0.0	0.0	0.0	-1466.4827	6412.6591	NaN	NaN	1.2965	0.9006	0.0211	0.0189	0.0212	0.0198	0.0186
0.0	0.0	0.0	-414.4827	88.6591	NaN	NaN	-0.2721	0.8999	0.0213	0.0189	0.0213	0.0199	0.0186
0.0	0.0	0.0	-792.4827	-727.3409	NaN	NaN	0.4786	0.8993	0.0216	0.019	0.0214	0.0201	0.0187
0.0	0.0	0.0	-1716.4827	-587.3409	NaN	NaN	0.2549	0.8991	0.0216	0.019	0.0215	0.0201	0.0186
0.0	0.0	0.0	-915.4827	2448.6591	NaN	NaN	1.3	0.9001	0.0213	0.019	0.0212	0.02	0.0183
0.0	0.0	0.0	-344.4827	979.6591	NaN	NaN	1.3	0.8992	0.0216	0.0191	0.0214	0.0203	0.0184
0.0	0.0	0.0	-737.4827	1460.6591	NaN	NaN	1.3	0.8993	0.0215	0.0192	0.0213	0.0203	0.0183
0.0	0.0	0.0	-1399.4827	1186.6591	NaN	NaN	-0.3	0.8987	0.0217	0.0193	0.0214	0.0205	0.0183
0.0	0.0	0.0	-1390.4827	-509.3409	NaN	NaN	0.2681	0.8983	0.0218	0.0194	0.0215	0.0206	0.0183
0.0	0.0	0.0	-1195.4827	507.6591	NaN	NaN	-0.3	0.898	0.0218	0.0196	0.0216	0.0207	0.0183
0.0	0.0	0.0	-1462.4827	578.6591	NaN	NaN	-0.3	0.898	0.0218	0.0197	0.0216	0.0207	0.0182
0.0	0.0	0.0	-2270.4827	652.6591	NaN	NaN	-0.3	0.898	0.0217	0.0198	0.0216	0.0207	0.0182
0.0	0.0	0.0	-2079.4827	2075.6591	NaN	NaN	-0.3	0.8983	0.0215	0.0199	0.0215	0.0207	0.0181
0.0	0.0	0.0	-271.4827	-335.3409	NaN	NaN	0.5526	0.898	0.0215	0.0201	0.0216	0.0207	0.0181
0.0	0.0	0.0	-1403.4827	730.6591	NaN	NaN	-0.3	0.898	0.0214	0.0202	0.0216	0.0208	0.018
0.0	0.0	0.0	-868.4827	3235.6591	NaN	NaN	1.3	0.8984	0.0211	0.0203	0.0215	0.0207	0.0179
0.0	0.0	0.0	-2190.4827	618.6591	NaN	NaN	-0.3	0.8982	0.0211	0.0204	0.0217	0.0208	0.0178
0.0	0.0	0.0	770.5173	2433.6591	NaN	NaN	0.7595	0.8989	0.0208	0.0204	0.0216	0.0207	0.0176
0.0	0.0	0.0	-1573.4827	736.6591	NaN	NaN	-0.3	0.8983	0.0211	0.0204	0.0218	0.0207	0.0176
0.0	0.0	0.0	-731.4827	-1492.3409	NaN	NaN	0.6711	0.8982	0.0211	0.0205	0.0219	0.0207	0.0176
0.0	0.0	0.0	-1965.4827	466.6591	NaN	NaN	-0.3	0.8981	0.0212	0.0205	0.022	0.0207	0.0175
0.0	0.0	0.0	712.5173	1531.6591	NaN	NaN	0.6825	0.8986	0.0209	0.0206	0.0219	0.0206	0.0173
0.0	0.0	0.0	-265.4827	-634.3409	NaN	NaN	0.705	0.8981	0.0211	0.0207	0.0221	0.0207	0.0174
0.0	0.0	0.0	821.5173	-997.3409	NaN	NaN	1.3	0.8979	0.0211	0.0208	0.0221	0.0206	0.0174
0.0	0.0	0.0	-1183.4827	1245.6591	NaN	NaN	1.3	0.8969	0.0214	0.021	0.0223	0.0208	0.0176
0.0	0.0	0.0	-618.4827	2081.6591	NaN	NaN	1.3	0.8964	0.0214	0.0212	0.0224	0.0209	0.0177
0.0	0.0	0.0	222.5173	2813.6591	NaN	NaN	0.9267	0.8959	0.0215	0.0212	0.0225	0.0209	0.0179
0.0	0.0	0.0	-1597.4827	5678.6591	NaN	NaN	1.3	0.8955	0.0217	0.0213	0.0226	0.021	0.018
0.0	0.0	0.0	-1787.4827	-932.3409	NaN	NaN	0.3428	0.8944	0.0221	0.0213	0.0228	0.0211	0.0183
0.0	0.0	0.0	-599.4827	1686.6591	NaN	NaN	1.3	0.8935	0.0224	0.0215	0.0229	0.0212	0.0185
0.0	0.0	0.0	-1068.4827	908.6591	NaN	NaN	-0.3	0.8925	0.0227	0.0216	0.0231	0.0213	0.0187
0.0	0.0	0.0	721.5173	864.6591	NaN	NaN	0.5451	0.8918	0.0229	0.0218	0.0232	0.0214	0.0189
0.0	0.0	0.0	-2210.4827	439.6591	NaN	NaN	-0.2483	0.891	0.0231	0.022	0.0232	0.0215	0.0191
0.0	0.0	0.0	-614.4827	5534.6591	NaN	NaN	1.1249	0.8913	0.023	0.0222	0.0231	0.0215	0.0189
0.0	0.0	0.0	-1699.4827	391.6591	NaN	NaN	-0.2995	0.8907	0.0232	0.0223	0.0232	0.0215	0.0191
0.0	0.0	0.0	-1996.4827	514.6591	NaN	NaN	-0.3	0.8897	0.0235	0.0226	0.0233	0.0217	0.0193
0.0	0.0	0.0	333.5173	505.6591	NaN	NaN	0.6026	0.889	0.0237	0.0227	0.0234	0.0217	0.0194
0.0	0.0	0.0	-860.4827	-645.3409	NaN	NaN	0.4286	0.8884	0.0239	0.0229	0.0236	0.0217	0.0196
0.0	0.0	0.0	-1818.4827	3013.6591	NaN	NaN	1.3	0.8885	0.0238	0.0228	0.0236	0.0215	0.0197
0.0	0.0	0.0	-1326.4827	1663.6591	NaN	NaN	1.3	0.8887	0.0237	0.0226	0.0238	0.0213	0.02
0.0	0.0	0.0	-371.4827	-2405.3409	NaN	NaN	0.8662	0.8886	0.0237	0.0224	0.0239	0.0211	0.0203
0.0	0.0	0.0	1244.5173	2676.6591	NaN	NaN	0.6826	0.8892	0.0235	0.0224	0.0238	0.021	0.0201
0.0	0.0	0.0	-1543.4827	1945.6591	NaN	NaN	1.3	0.8891	0.0236	0.0223	0.0238	0.0211	0.0202
0.0	0.0	0.0	-858.4827	-266.3409	NaN	NaN	0.2368	0.8889	0.0236	0.0223	0.0238	0.0211	0.0202
0.0	0.0	0.0	2209.5173	722.6591	NaN	NaN	0.2465	0.8892	0.0236	0.0222	0.0238	0.0211	0.0201
0.0	0.0	0.0	-2505.4827	960.6591	NaN	NaN	-0.3	0.8889	0.0237	0.0221	0.024	0.0212	0.0201
0.0	0.0	0.0	-2966.4827	2097.6591	NaN	NaN	-0.3	0.8888	0.0238	0.022	0.0241	0.0212	0.0201
0.0	0.0	0.0	-885.4827	-482.3409	NaN	NaN	0.3526	0.8888	0.0239	0.0218	0.0242	0.0213	0.02
0.0	0.0	0.0	-2978.4827	700.6591	NaN	NaN	-0.3	0.8884	0.024	0.0217	0.0246	0.0214	0.0199
0.0	0.0	0.0	-703.4827	1624.6591	NaN	NaN	1.3	0.888	0.024	0.0215	0.025	0.0215	0.0199
0.0	0.0	0.0	-1278.4827	-491.3409	NaN	NaN	0.2776	0.8879	0.0239	0.0214	0.0254	0.0215	0.0199
0.0	0.0	0.0	-2223.4827	194.6591	NaN	NaN	-0.0959	0.8866	0.0237	0.0213	0.0262	0.022	0.0202
0.0	0.0	0.0	-2571.4827	4353.6591	NaN	NaN	1.3	0.8841	0.0234	0.021	0.0274	0.0231	0.021
0.0	0.0	0.0	297.5173	2435.6591	NaN	NaN	0.8911	0.8811	0.0234	0.0208	0.0287	0.0241	0.0219
0.0	0.0	0.0	410.5173	1188.6591	NaN	NaN	0.7433	0.8793	0.0234	0.0206	0.0294	0.0248	0.0224
0.0	0.0	0.0	-2860.4827	3080.6591	NaN	NaN	1.3	0.8789	0.0236	0.0204	0.0298	0.025	0.0224
0.0	0.0	0.0	-575.4827	3447.6591	NaN	NaN	1.2004	0.8785	0.0238	0.0201	0.0302	0.0251	0.0223
0.0	0.0	0.0	-1009.4827	3339.6591	NaN	NaN	1.3	0.879	0.0238	0.0198	0.0304	0.0248	0.0221
0.0	0.0	0.0	444.5173	2718.6591	NaN	NaN	0.8595	0.8802	0.0235	0.0194	0.0306	0.0246	0.0217
0.0	0.0	0.0	-666.4827	1735.6591	NaN	NaN	1.3	0.881	0.0234	0.0192	0.0306	0.0243	0.0215
0.0	0.0	0.0	-3093.4827	180.6591	NaN	NaN	-0.062	0.8816	0.0233	0.0189	0.0308	0.0242	0.0213
0.0	0.0	0.0	19.5173	846.6591	NaN	NaN	0.9775	0.8823	0.0234	0.0186	0.031	0.0239	0.0209
0.0	0.0	0.0	-1069.4827	1872.6591	NaN	NaN	1.3	0.8829	0.0234	0.0183	0.0311	0.0237	0.0206
0.0	0.0	0.0	-2581.4827	1223.6591	NaN	NaN	-0.3	0.8829	0.0235	0.0182	0.0314	0.0236	0.0204
0.0	0.0	0.0	-1631.4827	112.6591	NaN	NaN	-0.0742	0.8827	0.0236	0.018	0.0318	0.0236	0.0202
0.0	0.0	0.0	-516.4827	2603.6591	NaN	NaN	1.2475	0.8827	0.0237	0.0179	0.0323	0.0235	0.0199
0.0	0.0	0.0	-223.4827	1083.6591	NaN	NaN	1.2598	0.883	0.0237	0.0178	0.0324	0.0234	0.0197
0.0	0.0	0.0	-612.4827	1534.6591	NaN	NaN	1.3	0.8832	0.0238	0.0177	0.0327	0.0232	0.0194
0.0	0.0	0.0	-943.4827	3118.6591	NaN	NaN	1.3	0.8828	0.0239	0.0178	0.0331	0.0232	0.0192
0.0	0.0	0.0	-1898.4827	1806.6591	NaN	NaN	-0.3	0.884	0.0238	0.0176	0.0327	0.0229	0.019
0.0	0.0	0.0	-1793.4827	1260.6591	NaN	NaN	-0.3	0.8847	0.0238	0.0176	0.0322	0.0228	0.0189
0.0	0.0	0.0	-209.4827	1348.6591	NaN	NaN	1.1839	0.8846	0.0238	0.0178	0.0321	0.0227	0.019
0.0	0.0	0.0	-2076.4827	1327.6591	NaN	NaN	-0.3	0.8841	0.0239	0.018	0.0323	0.0227	0.0191
0.0	0.0	0.0	-108.4827	-400.3409	NaN	NaN	0.7868	0.8845	0.0237	0.0183	0.0322	0.0223	0.019
0.0	0.0	0.0	-947.4827	2553.6591	NaN	NaN	1.3	0.8839	0.0236	0.0187	0.0327	0.022	0.019
0.0	0.0	0.0	-1398.4827	-49.3409	NaN	NaN	0.0341	0.8842	0.0234	0.0189	0.0329	0.0216	0.019
0.0	0.0	0.0	-846.4827	2650.6591	NaN	NaN	1.3	0.8843	0.0231	0.0192	0.0332	0.0212	0.019
0.0	0.0	0.0	-32.4827	1508.6591	NaN	NaN	1.022	0.8845	0.023	0.0193	0.0333	0.0209	0.0191
0.0	0.0	0.0	-1975.4827	2806.6591	NaN	NaN	1.3	0.8855	0.0228	0.0193	0.0326	0.0207	0.0191
0.0	0.0	0.0	-624.4827	952.6591	NaN	NaN	1.3	0.8846	0.023	0.0194	0.0326	0.0209	0.0195
0.0	0.0	0.0	-1309.4827	5233.6591	NaN	NaN	1.3	0.885	0.0226	0.0195	0.0332	0.0204	0.0193
0.0	0.0	0.0	-982.4827	273.6591	NaN	NaN	-0.3	0.8855	0.0226	0.0193	0.0328	0.0204	0.0193
0.0	0.0	0.0	-1400.4827	1300.6591	NaN	NaN	-0.3	0.8856	0.0226	0.0194	0.0326	0.0204	0.0194
0.0	0.0	0.0	-998.4827	1415.6591	NaN	NaN	1.3	0.8854	0.0225	0.0194	0.0327	0.0205	0.0195
0.0	0.0	0.0	-1708.4827	-1352.3409	NaN	NaN	0.4418	0.8856	0.0224	0.0195	0.0326	0.0204	0.0196
0.0	0.0	0.0	-678.4827	3589.6591	NaN	NaN	1.2331	0.8857	0.0219	0.0196	0.0333	0.0202	0.0193
0.0	0.0	0.0	-1490.4827	1159.6591	NaN	NaN	-0.3	0.8877	0.0213	0.0193	0.033	0.0198	0.0189
0.0	0.0	0.0	-1757.4827	117.6591	NaN	NaN	-0.0718	0.8883	0.0211	0.0191	0.033	0.0197	0.0188
0.0	0.0	0.0	-2373.4827	1221.6591	NaN	NaN	-0.3	0.8893	0.0206	0.0189	0.0334	0.0194	0.0184
0.0	0.0	0.0	-1849.4827	2347.6591	NaN	NaN	1.3	0.8905	0.0201	0.0187	0.0338	0.0191	0.0179
0.0	0.0	0.0	-1550.4827	242.6591	NaN	NaN	-0.1855	0.8914	0.0199	0.0185	0.0331	0.0193	0.0178
0.0	0.0	0.0	-1662.4827	2151.6591	NaN	NaN	1.3	0.8914	0.0196	0.0186	0.0336	0.0192	0.0176
0.0	0.0	0.0	-1525.4827	-574.3409	NaN	NaN	0.2735	0.892	0.0193	0.0185	0.0339	0.019	0.0172
0.0	0.0	0.0	-608.4827	4643.6591	NaN	NaN	1.1508	0.8922	0.019	0.0186	0.0343	0.0189	0.017
0.0	0.0	0.0	-519.4827	1848.6591	NaN	NaN	1.3	0.8933	0.0187	0.0184	0.0338	0.019	0.0168
0.0	0.0	0.0	-1760.4827	-2380.3409	NaN	NaN	0.5748	0.8931	0.0187	0.0186	0.0329	0.0196	0.017
0.0	0.0	0.0	-1842.4827	605.6591	NaN	NaN	-0.3	0.8915	0.0188	0.019	0.0336	0.0198	0.0173
0.0	0.0	0.0	-913.4827	1530.6591	NaN	NaN	1.3	0.8911	0.0187	0.0191	0.0348	0.0193	0.017
0.0	0.0	0.0	-618.4827	3567.6591	NaN	NaN	1.2097	0.8912	0.0188	0.0189	0.0351	0.0191	0.0169
0.0	0.0	0.0	-2943.4827	3156.6591	NaN	NaN	1.3	0.8895	0.019	0.019	0.0364	0.019	0.017
0.0	0.0	0.0	-1870.4827	1447.6591	NaN	NaN	-0.3	0.8886	0.0191	0.0189	0.0373	0.0191	0.017
0.0	0.0	0.0	-1301.4827	-1225.3409	NaN	NaN	0.4849	0.8857	0.0194	0.0193	0.0385	0.0195	0.0175
0.0	0.0	0.0	-1255.4827	1733.6591	NaN	NaN	1.3	0.882	0.0197	0.0195	0.0414	0.0195	0.0178
0.0	0.0	0.0	69.5173	-601.3409	NaN	NaN	1.1307	0.8628	0.0222	0.0214	0.0537	0.0205	0.0195
0.0	0.0	0.0	-3162.4827	2856.6591	NaN	NaN	-0.3	0.8323	0.0248	0.0222	0.0807	0.0196	0.0205
0.0	0.0	0.0	7122.5173	11894.6591	NaN	NaN	0.6255	0.7113	0.034	0.0258	0.1762	0.0255	0.0272
0.0	0.0	0.0	8402.5173	4440.6591	NaN	NaN	0.3458	0.6978	0.0348	0.0232	0.1928	0.0258	0.0257
0.0	0.0	0.0	11502.5173	9053.6591	NaN	NaN	0.4404	0.6272	0.0355	0.0279	0.2533	0.0267	0.0295
0.0	0.0	0.0	10041.5173	7712.6591	NaN	NaN	0.4344	0.6031	0.0358	0.0274	0.2782	0.0271	0.0285
0.0	0.0	0.0	6225.5173	10663.6591	NaN	NaN	0.6314	0.5764	0.0349	0.029	0.3032	0.0269	0.0296
0.0	0.0	0.0	11881.5173	9774.6591	NaN	NaN	0.4514	0.5658	0.0347	0.0283	0.3157	0.0269	0.0286
0.0	0.0	0.0	10835.5173	4966.6591	NaN	NaN	0.3143	0.5541	0.0333	0.0293	0.328	0.0265	0.0288
0.0	0.0	0.0	11903.5173	6531.6591	NaN	NaN	0.3543	0.5533	0.033	0.0291	0.3303	0.0263	0.028
0.0	0.0	0.0	12900.5173	7099.6591	NaN	NaN	0.355	0.5646	0.0326	0.0294	0.3201	0.0256	0.0277
0.0	0.0	0.0	10061.5173	6660.6591	NaN	NaN	0.3983	0.5707	0.0326	0.0294	0.3144	0.0256	0.0273
0.0	0.0	0.0	9699.5173	8522.6591	NaN	NaN	0.4677	0.5787	0.0329	0.0299	0.3061	0.0252	0.0273
0.0	0.0	0.0	8241.5173	9862.6591	NaN	NaN	0.5448	0.5838	0.033	0.0295	0.3015	0.0252	0.0269
0.0	0.0	0.0	7838.5173	7706.6591	NaN	NaN	0.4958	0.5851	0.0332	0.0298	0.2998	0.025	0.027
0.0	0.0	0.0	10907.5173	7704.6591	NaN	NaN	0.414	0.5931	0.0332	0.0296	0.2927	0.0246	0.0268
0.0	0.0	0.0	7312.5173	11090.6591	NaN	NaN	0.6026	0.5983	0.0329	0.0298	0.2878	0.0241	0.027
0.0	0.0	0.0	10586.5173	5492.6591	NaN	NaN	0.3416	0.6113	0.0331	0.0289	0.2765	0.0236	0.0267
0.0	0.0	0.0	4869.5173	8694.6591	NaN	NaN	0.641	0.6232	0.0326	0.0287	0.266	0.0228	0.0267
0.0	0.0	0.0	8398.5173	7058.6591	NaN	NaN	0.4567	0.637	0.0324	0.0281	0.2539	0.0221	0.0266
0.0	0.0	0.0	6594.5173	9902.6591	NaN	NaN	0.6003	0.6476	0.0318	0.0277	0.2448	0.0216	0.0264
0.0	0.0	0.0	9776.5173	8625.6591	NaN	NaN	0.4687	0.6535	0.0315	0.0277	0.2394	0.0214	0.0265
0.0	0.0	0.0	14211.5173	6520.6591	NaN	NaN	0.3145	0.6582	0.0314	0.0274	0.2353	0.0214	0.0263
0.0	0.0	0.0	12195.5173	6848.6591	NaN	NaN	0.3596	0.6649	0.031	0.0277	0.2289	0.021	0.0264
0.0	0.0	0.0	6604.5173	8000.6591	NaN	NaN	0.5478	0.6686	0.0308	0.0275	0.2256	0.0212	0.0263
0.0	0.0	0.0	13168.5173	6241.6591	NaN	NaN	0.3216	0.667	0.0309	0.0278	0.2262	0.0214	0.0266
0.0	0.0	0.0	15069.5173	5872.6591	NaN	NaN	0.2804	0.6639	0.0308	0.0276	0.2293	0.0221	0.0265
0.0	0.0	0.0	19990.5173	7853.6591	NaN	NaN	0.2821	0.6577	0.0308	0.0276	0.2348	0.0225	0.0266
0.0	0.0	0.0	14549.5173	5876.6591	NaN	NaN	0.2877	0.6486	0.0308	0.027	0.2438	0.0234	0.0263
0.0	0.0	0.0	15539.5173	3066.6591	NaN	NaN	0.1648	0.6389	0.0306	0.0271	0.253	0.024	0.0264
0.0	0.0	0.0	14008.5173	6629.6591	NaN	NaN	0.3212	0.635	0.0305	0.0273	0.2565	0.024	0.0267
0.0	0.0	0.0	12782.5173	5084.6591	NaN	NaN	0.2846	0.6355	0.0308	0.0274	0.2555	0.0238	0.0269
0.0	0.0	0.0	14399.5173	5292.6591	NaN	NaN	0.2688	0.6386	0.0309	0.0275	0.252	0.0235	0.0275
0.0	0.0	0.0	13030.5173	3635.6591	NaN	NaN	0.2181	0.6579	0.0296	0.0263	0.2345	0.0244	0.0273
0.0	0.0	0.0	3027.5173	80.6591	NaN	NaN	0.026	0.7357	0.0284	0.0242	0.1589	0.0261	0.0268
0.0	0.0	0.0	-491.4827	2870.6591	NaN	NaN	1.2066	0.8448	0.0245	0.0191	0.0708	0.0201	0.0207
0.0	0.0	0.0	-1550.4827	78.6591	NaN	NaN	-0.0534	0.8824	0.02	0.0178	0.0432	0.0182	0.0184
0.0	0.0	0.0	-1332.4827	-275.3409	NaN	NaN	0.1713	0.8877	0.0191	0.0178	0.0385	0.0183	0.0186
0.0	0.0	0.0	-1330.4827	2580.6591	NaN	NaN	1.3	0.884	0.019	0.0184	0.0403	0.019	0.0193
0.0	0.0	0.0	-1590.4827	1731.6591	NaN	NaN	1.3	0.8797	0.0196	0.0185	0.0433	0.0192	0.0197
0.0	0.0	0.0	-1851.4827	2005.6591	NaN	NaN	1.3	0.8802	0.0198	0.018	0.0431	0.0193	0.0197
0.0	0.0	0.0	-1935.4827	2839.6591	NaN	NaN	1.3	0.8829	0.0198	0.0175	0.0406	0.0195	0.0196
0.0	0.0	0.0	-1506.4827	54.6591	NaN	NaN	-0.0376	0.8855	0.0197	0.0172	0.0381	0.0198	0.0197
0.0	0.0	0.0	-599.4827	1975.6591	NaN	NaN	1.3	0.8846	0.02	0.0172	0.038	0.0199	0.0203
0.0	0.0	0.0	-651.4827	2865.6591	NaN	NaN	1.2942	0.8853	0.0203	0.0171	0.037	0.02	0.0204
0.0	0.0	0.0	-1253.4827	3501.6591	NaN	NaN	1.3	0.8868	0.0205	0.017	0.0346	0.0204	0.0206
0.0	0.0	0.0	-1096.4827	393.6591	NaN	NaN	-0.3	0.8882	0.0205	0.0171	0.0323	0.0211	0.0208
0.0	0.0	0.0	-472.4827	-582.3409	NaN	NaN	0.5521	0.8887	0.0205	0.0171	0.0314	0.0213	0.021
0.0	0.0	0.0	-1137.4827	892.6591	NaN	NaN	-0.3	0.8892	0.0204	0.0171	0.0308	0.0213	0.0212
0.0	0.0	0.0	-1783.4827	1728.6591	NaN	NaN	-0.3	0.8901	0.0202	0.0171	0.0302	0.0212	0.0213
0.0	0.0	0.0	-561.4827	250.6591	NaN	NaN	-0.3	0.8913	0.02	0.017	0.0293	0.0212	0.0212
0.0	0.0	0.0	-2825.4827	5905.6591	NaN	NaN	1.3	0.892	0.0198	0.0171	0.0287	0.0213	0.0211
0.0	0.0	0.0	-2771.4827	4376.6591	NaN	NaN	1.3	0.8925	0.0197	0.0173	0.0279	0.0216	0.0211
0.0	0.0	0.0	-1298.4827	2044.6591	NaN	NaN	1.3	0.8925	0.0198	0.0176	0.0272	0.0218	0.021
0.0	0.0	0.0	-1812.4827	1442.6591	NaN	NaN	-0.3	0.8925	0.0201	0.0179	0.0266	0.022	0.0209
0.0	0.0	0.0	-276.4827	1943.6591	NaN	NaN	1.1658	0.8924	0.0202	0.0181	0.0262	0.0221	0.0209
0.0	0.0	0.0	-2089.4827	-469.3409	NaN	NaN	0.1834	0.8933	0.0203	0.0183	0.0257	0.0219	0.0205
0.0	0.0	0.0	-582.4827	2348.6591	NaN	NaN	1.3	0.8933	0.0203	0.0184	0.0255	0.0219	0.0205
0.0	0.0	0.0	1423.5173	3051.6591	NaN	NaN	0.6819	0.8944	0.0205	0.0185	0.0249	0.0216	0.0201
0.0	0.0	0.0	-3475.4827	667.6591	NaN	NaN	-0.2378	0.8953	0.0208	0.0188	0.0242	0.0214	0.0196
0.0	0.0	0.0	-1277.4827	1046.6591	NaN	NaN	-0.3	0.8954	0.021	0.019	0.0238	0.0213	0.0194
0.0	0.0	0.0	-1875.4827	2397.6591	NaN	NaN	1.3	0.8955	0.0212	0.0191	0.0236	0.0213	0.0193
0.0	0.0	0.0	-1641.4827	-2229.3409	NaN	NaN	0.5759	0.8952	0.0215	0.0193	0.0234	0.0212	0.0194
0.0	0.0	0.0	-1467.4827	-1035.3409	NaN	NaN	0.4137	0.895	0.0216	0.0194	0.0232	0.0212	0.0194
0.0	0.0	0.0	-502.4827	332.6591	NaN	NaN	-0.3	0.8947	0.0217	0.0195	0.0234	0.0213	0.0194
0.0	0.0	0.0	1272.5173	-185.3409	NaN	NaN	-0.1705	0.8945	0.0217	0.0196	0.0234	0.0215	0.0194
0.0	0.0	0.0	661.5173	1921.6591	NaN	NaN	0.7439	0.8944	0.0217	0.0197	0.0234	0.0215	0.0193
0.0	0.0	0.0	-1840.4827	3481.6591	NaN	NaN	1.3	0.8946	0.0216	0.0198	0.0232	0.0214	0.0193
0.0	0.0	0.0	39.5173	-2275.3409	NaN	NaN	1.0177	0.8945	0.0217	0.0198	0.0232	0.0214	0.0194
0.0	0.0	0.0	-1558.4827	2572.6591	NaN	NaN	1.3	0.8948	0.0217	0.0198	0.0231	0.0212	0.0194
0.0	0.0	0.0	-1482.4827	58.6591	NaN	NaN	-0.0412	0.8947	0.0217	0.0199	0.023	0.0211	0.0195
0.0	0.0	0.0	-681.4827	1377.6591	NaN	NaN	1.3	0.8948	0.0217	0.0199	0.023	0.0211	0.0196
0.0	0.0	0.0	594.5173	738.6591	NaN	NaN	0.5541	0.8948	0.0218	0.0199	0.0229	0.021	0.0196
0.0	0.0	0.0	-1084.4827	2752.6591	NaN	NaN	1.3	0.8951	0.0217	0.0199	0.0228	0.0209	0.0195
0.0	0.0	0.0	907.5173	2585.6591	NaN	NaN	0.7402	0.8953	0.0217	0.02	0.0227	0.0209	0.0195
0.0	0.0	0.0	-538.4827	2373.6591	NaN	NaN	1.2934	0.8954	0.0217	0.0199	0.0227	0.0209	0.0194
0.0	0.0	0.0	-104.4827	4311.6591	NaN	NaN	1.0248	0.895	0.0218	0.02	0.0227	0.021	0.0195
0.0	0.0	0.0	-2285.4827	293.6591	NaN	NaN	-0.1474	0.8947	0.0219	0.02	0.0228	0.0211	0.0195
0.0	0.0	0.0	-600.4827	3430.6591	NaN	NaN	1.2122	0.8945	0.022	0.02	0.0228	0.0212	0.0194
0.0	0.0	0.0	-467.4827	1312.6591	NaN	NaN	1.3	0.8943	0.0221	0.02	0.0228	0.0212	0.0194
0.0	0.0	0.0	-384.4827	838.6591	NaN	NaN	1.3	0.8941	0.0222	0.0201	0.0229	0.0213	0.0194
0.0	0.0	0.0	-1593.4827	-502.3409	NaN	NaN	0.2397	0.8938	0.0223	0.0201	0.023	0.0213	0.0195
0.0	0.0	0.0	-1319.4827	3573.6591	NaN	NaN	1.3	0.8942	0.0221	0.0202	0.0228	0.0212	0.0194
0.0	0.0	0.0	-786.4827	-1359.3409	NaN	NaN	0.6335	0.8932	0.0224	0.0204	0.0231	0.0214	0.0196
0.0	0.0	0.0	-1559.4827	-1248.3409	NaN	NaN	0.4446	0.8929	0.0224	0.0205	0.023	0.0214	0.0197
0.0	0.0	0.0	-641.4827	774.6591	NaN	NaN	1.3	0.8928	0.0224	0.0207	0.023	0.0215	0.0197
0.0	0.0	0.0	-37.4827	3793.6591	NaN	NaN	1.01	0.8931	0.0222	0.0207	0.0228	0.0215	0.0197
0.0	0.0	0.0	-945.4827	4060.6591	NaN	NaN	1.3	0.8928	0.0223	0.0207	0.0229	0.0216	0.0197
0.0	0.0	0.0	-2512.4827	1528.6591	NaN	NaN	-0.3	0.8924	0.0224	0.0208	0.0229	0.0217	0.0199
0.0	0.0	0.0	-558.4827	-192.3409	NaN	NaN	0.2562	0.8919	0.0225	0.0209	0.0229	0.0218	0.0199
0.0	0.0	0.0	-587.4827	5223.6591	NaN	NaN	1.1267	0.8918	0.0225	0.0209	0.0229	0.0219	0.02
0.0	0.0	0.0	-2277.4827	448.6591	NaN	NaN	-0.2453	0.8914	0.0226	0.0209	0.023	0.0219	0.0201
0.0	0.0	0.0	-137.4827	2925.6591	NaN	NaN	1.0493	0.8915	0.0226	0.0209	0.023	0.0219	0.0202
0.0	0.0	0.0	451.5173	1316.6591	NaN	NaN	0.7446	0.8914	0.0226	0.0209	0.023	0.0219	0.0202
0.0	0.0	0.0	-1172.4827	545.6591	NaN	NaN	-0.3	0.8911	0.0226	0.0209	0.023	0.022	0.0203
0.0	0.0	0.0	-36.4827	1830.6591	NaN	NaN	1.0203	0.8911	0.0227	0.0209	0.0229	0.022	0.0204
0.0	0.0	0.0	-445.4827	2492.6591	NaN	NaN	1.2176	0.8913	0.0228	0.0207	0.0227	0.022	0.0204
0.0	0.0	0.0	911.5173	4186.6591	NaN	NaN	0.8212	0.8913	0.0231	0.0207	0.0225	0.0221	0.0204
0.0	0.0	0.0	-1084.4827	3122.6591	NaN	NaN	1.3	0.8914	0.0231	0.0206	0.0225	0.022	0.0204
0.0	0.0	0.0	-670.4827	-1135.3409	NaN	NaN	0.6287	0.8909	0.0231	0.0207	0.0227	0.0221	0.0203
0.0	0.0	0.0	-1714.4827	-1019.3409	NaN	NaN	0.3729	0.8904	0.0233	0.0209	0.0229	0.0223	0.0203
0.0	0.0	0.0	-634.4827	560.6591	NaN	NaN	-0.3	0.8904	0.0234	0.0208	0.0227	0.0224	0.0202
0.0	0.0	0.0	-1275.4827	334.6591	NaN	NaN	-0.3	0.89	0.0236	0.0208	0.0227	0.0227	0.0202
0.0	0.0	0.0	-909.4827	2568.6591	NaN	NaN	1.3	0.8885	0.0242	0.0211	0.0227	0.0231	0.0204
0.0	0.0	0.0	-1843.4827	3124.6591	NaN	NaN	1.3	0.888	0.0246	0.0211	0.0228	0.0231	0.0203
0.0	0.0	0.0	-2089.4827	4824.6591	NaN	NaN	1.3	0.8869	0.025	0.0213	0.0231	0.0233	0.0204
0.0	0.0	0.0	-632.4827	519.6591	NaN	NaN	-0.3	0.8891	0.0246	0.0207	0.0227	0.0228	0.0201
0.0	0.0	0.0	-1796.4827	2533.6591	NaN	NaN	1.3	0.8889	0.0246	0.0208	0.0228	0.0229	0.0201
0.0	0.0	0.0	-1634.4827	-3063.3409	NaN	NaN	0.6521	0.8895	0.0244	0.0206	0.0226	0.0229	0.02
0.0	0.0	0.0	-1358.4827	-2035.3409	NaN	NaN	0.5997	0.8883	0.0248	0.0208	0.0228	0.0231	0.0202
0.0	0.0	0.0	-1454.4827	2395.6591	NaN	NaN	1.3	0.8863	0.0254	0.0213	0.0231	0.0234	0.0206
0.0	0.0	0.0	1688.5173	836.6591	NaN	NaN	0.3313	0.8837	0.0262	0.0217	0.0234	0.0238	0.0212
0.0	0.0	0.0	35.5173	3133.6591	NaN	NaN	0.9888	0.8823	0.0265	0.0219	0.0239	0.0238	0.0216
0.0	0.0	0.0	2440.5173	5182.6591	NaN	NaN	0.6799	0.8814	0.027	0.0219	0.0242	0.0236	0.0219
0.0	0.0	0.0	526.5173	2877.6591	NaN	NaN	0.8453	0.888	0.0256	0.0206	0.0225	0.0221	0.0212
0.0	0.0	0.0	-1874.4827	117.6591	NaN	NaN	-0.067	0.8894	0.0251	0.0204	0.0222	0.0219	0.021
0.0	0.0	0.0	-1357.4827	4275.6591	NaN	NaN	1.3	0.8885	0.0254	0.0206	0.0224	0.022	0.0211
0.0	0.0	0.0	-3042.4827	1072.6591	NaN	NaN	-0.3	0.8904	0.0248	0.0203	0.022	0.0216	0.0209
0.0	0.0	0.0	-2044.4827	-19.3409	NaN	NaN	0.0094	0.89	0.0248	0.0204	0.0221	0.0216	0.021
0.0	0.0	0.0	375.5173	2103.6591	NaN	NaN	0.8485	0.8904	0.0249	0.0204	0.0221	0.0213	0.0209
0.0	0.0	0.0	-1479.4827	-2282.3409	NaN	NaN	0.6067	0.8921	0.0244	0.0201	0.0217	0.0209	0.0208
0.0	0.0	0.0	-2124.4827	2361.6591	NaN	NaN	1.3	0.8916	0.0245	0.0203	0.0218	0.0208	0.0209
0.0	0.0	0.0	442.5173	936.6591	NaN	NaN	0.6791	0.8931	0.0242	0.0201	0.0215	0.0203	0.0209
0.0	0.0	0.0	1864.5173	2490.6591	NaN	NaN	0.5719	0.8933	0.0245	0.0199	0.0215	0.0198	0.021
0.0	0.0	0.0	746.5173	1883.6591	NaN	NaN	0.7162	0.894	0.0243	0.0198	0.0213	0.0197	0.0209
0.0	0.0	0.0	1191.5173	1497.6591	NaN	NaN	0.5569	0.8936	0.0243	0.0199	0.0214	0.0199	0.0209
0.0	0.0	0.0	112.5173	1849.6591	NaN	NaN	0.9427	0.8936	0.0244	0.0197	0.0215	0.02	0.0208
0.0	0.0	0.0	-898.4827	4129.6591	NaN	NaN	1.2781	0.8935	0.0243	0.0197	0.0216	0.02	0.0209
0.0	0.0	0.0	-1228.4827	3279.6591	NaN	NaN	1.3	0.8939	0.0242	0.0195	0.0216	0.0199	0.0207
0.0	0.0	0.0	-496.4827	1124.6591	NaN	NaN	1.3	0.892	0.0247	0.0197	0.0223	0.0202	0.021
0.0	0.0	0.0	-1825.4827	1451.6591	NaN	NaN	-0.3	0.8941	0.0242	0.0193	0.022	0.0199	0.0205
0.0	0.0	0.0	1270.5173	4714.6591	NaN	NaN	0.7877	0.8901	0.0253	0.02	0.0232	0.0202	0.0212
0.0	0.0	0.0	373.5173	-688.3409	NaN	NaN	1.3	0.894	0.0243	0.0193	0.0222	0.0196	0.0205
0.0	0.0	0.0	-390.4827	1518.6591	NaN	NaN	1.3	0.8921	0.0246	0.0199	0.0227	0.0198	0.0209
0.0	0.0	0.0	-533.4827	513.6591	NaN	NaN	-0.3	0.894	0.0242	0.0195	0.0223	0.0195	0.0205
0.0	0.0	0.0	1277.5173	734.6591	NaN	NaN	0.3651	0.8917	0.0247	0.0199	0.0229	0.0197	0.0211
0.0	0.0	0.0	2406.5173	866.6591	NaN	NaN	0.2648	0.8938	0.0243	0.0195	0.0225	0.0194	0.0206
0.0	0.0	0.0	5109.5173	1108.6591	NaN	NaN	0.1783	0.8915	0.0249	0.0198	0.0232	0.0196	0.0211
0.0	0.0	0.0	534.5173	-4235.3409	NaN	NaN	1.1444	0.8951	0.0238	0.0191	0.0222	0.0193	0.0205
0.0	0.0	0.0	5438.5173	679.6591	NaN	NaN	0.1111	0.8908	0.0244	0.0198	0.0243	0.0194	0.0213
0.0	0.0	0.0	5707.5173	4420.6591	NaN	NaN	0.4365	0.8908	0.0253	0.019	0.0253	0.0187	0.0209
0.0	0.0	0.0	2748.5173	4723.6591	NaN	NaN	0.6322	0.8886	0.0261	0.0191	0.0256	0.0193	0.0213
0.0	0.0	0.0	2334.5173	726.6591	NaN	NaN	0.2374	0.8921	0.0247	0.0186	0.024	0.0196	0.0209
0.0	0.0	0.0	4008.5173	2127.6591	NaN	NaN	0.3467	0.889	0.0253	0.0191	0.0251	0.0201	0.0214
0.0	0.0	0.0	2546.5173	4032.6591	NaN	NaN	0.6129	0.8903	0.0253	0.0186	0.0248	0.02	0.0211
0.0	0.0	0.0	6290.5173	4283.6591	NaN	NaN	0.4051	0.8884	0.0259	0.0187	0.0253	0.0204	0.0213
0.0	0.0	0.0	3594.5173	1009.6591	NaN	NaN	0.2193	0.8896	0.0255	0.0184	0.0248	0.0207	0.0209
0.0	0.0	0.0	5246.5173	773.6591	NaN	NaN	0.1285	0.8888	0.0258	0.0185	0.0251	0.021	0.021
0.0	0.0	0.0	4654.5173	4349.6591	NaN	NaN	0.4831	0.8899	0.0258	0.0181	0.0251	0.0207	0.0205
0.0	0.0	0.0	5402.5173	3064.6591	NaN	NaN	0.3619	0.889	0.0261	0.018	0.0257	0.0206	0.0206
0.0	0.0	0.0	4567.5173	5065.6591	NaN	NaN	0.5259	0.8885	0.0262	0.0182	0.0256	0.021	0.0206
0.0	0.0	0.0	5565.5173	2489.6591	NaN	NaN	0.3091	0.8904	0.0255	0.0179	0.0253	0.0207	0.0202
0.0	0.0	0.0	6325.5173	3087.6591	NaN	NaN	0.328	0.8885	0.0261	0.0181	0.0264	0.0205	0.0204
0.0	0.0	0.0	5092.5173	4432.6591	NaN	NaN	0.4654	0.8887	0.0261	0.0181	0.0264	0.0205	0.0202
0.0	0.0	0.0	4668.5173	3242.6591	NaN	NaN	0.4099	0.8897	0.0256	0.0182	0.0259	0.0207	0.02
0.0	0.0	0.0	5773.5173	1088.6591	NaN	NaN	0.1586	0.8901	0.025	0.0183	0.0257	0.0209	0.02
0.0	0.0	0.0	5285.5173	3723.6591	NaN	NaN	0.4133	0.8897	0.0248	0.0184	0.0263	0.0207	0.0201
0.0	0.0	0.0	6647.5173	5754.6591	NaN	NaN	0.464	0.8858	0.0261	0.0189	0.0278	0.0207	0.0207
0.0	0.0	0.0	5284.5173	-318.3409	NaN	NaN	-0.0641	0.8877	0.0255	0.0187	0.0269	0.0207	0.0204
0.0	0.0	0.0	6762.5173	-1409.3409	NaN	NaN	-0.2633	0.8864	0.0258	0.0191	0.0271	0.0208	0.0208
0.0	0.0	0.0	5151.5173	1540.6591	NaN	NaN	0.2302	0.8858	0.0263	0.0192	0.0269	0.0209	0.0209
0.0	0.0	0.0	2886.5173	1548.6591	NaN	NaN	0.3492	0.8855	0.0266	0.0193	0.0261	0.0213	0.0211
0.0	0.0	0.0	609.5173	3215.6591	NaN	NaN	0.8407	0.8865	0.0265	0.0194	0.0251	0.0217	0.0208
0.0	0.0	0.0	-1739.4827	3896.6591	NaN	NaN	1.3	0.8879	0.0261	0.0194	0.0243	0.022	0.0204
0.0	0.0	0.0	-1976.4827	3264.6591	NaN	NaN	1.3	0.8901	0.0254	0.0192	0.0233	0.022	0.0199
0.0	0.0	0.0	-1136.4827	-2564.3409	NaN	NaN	0.6929	0.8926	0.0246	0.0188	0.0225	0.0218	0.0196
0.0	0.0	0.0	-1017.4827	1564.6591	NaN	NaN	1.3	0.8924	0.0245	0.0189	0.0226	0.0219	0.0197
0.0	0.0	0.0	-2902.4827	2734.6591	NaN	NaN	-0.3	0.8933	0.0242	0.0187	0.0224	0.0217	0.0196
0.0	0.0	0.0	-2446.4827	909.6591	NaN	NaN	-0.3	0.8944	0.0238	0.0186	0.0221	0.0216	0.0196
0.0	0.0	0.0	321.5173	1213.6591	NaN	NaN	0.7906	0.8941	0.0237	0.0187	0.0222	0.0217	0.0197
0.0	0.0	0.0	-983.4827	1082.6591	NaN	NaN	1.3	0.8952	0.0232	0.0186	0.0219	0.0215	0.0195
0.0	0.0	0.0	-1416.4827	671.6591	NaN	NaN	-0.3	0.8956	0.0229	0.0189	0.0218	0.0214	0.0195
0.0	0.0	0.0	762.5173	924.6591	NaN	NaN	0.5481	0.8951	0.0228	0.0191	0.0219	0.0215	0.0196
0.0	0.0	0.0	-971.4827	728.6591	NaN	NaN	-0.3	0.895	0.0227	0.0193	0.022	0.0215	0.0195
0.0	0.0	0.0	-1891.4827	1902.6591	NaN	NaN	1.3	0.8949	0.0226	0.0194	0.0219	0.0215	0.0196
0.0	0.0	0.0	-1300.4827	1327.6591	NaN	NaN	1.3	0.8949	0.0225	0.0195	0.0218	0.0216	0.0196
0.0	0.0	0.0	-1654.4827	-1661.3409	NaN	NaN	0.501	0.8946	0.0225	0.0195	0.0218	0.0219	0.0197
0.0	0.0	0.0	-1675.4827	6283.6591	NaN	NaN	1.3	0.8927	0.0228	0.0196	0.0222	0.0225	0.0201
0.0	0.0	0.0	-1395.4827	1002.6591	NaN	NaN	-0.3	0.8934	0.0226	0.0197	0.0218	0.0225	0.02
0.0	0.0	0.0	-1861.4827	2171.6591	NaN	NaN	1.3	0.8921	0.0226	0.0199	0.022	0.0231	0.0203
0.0	0.0	0.0	-1244.4827	-64.3409	NaN	NaN	0.0492	0.8918	0.0226	0.0199	0.0221	0.0234	0.0203
0.0	0.0	0.0	-1502.4827	5173.6591	NaN	NaN	1.3	0.8901	0.0228	0.0201	0.0224	0.0241	0.0206
0.0	0.0	0.0	-202.4827	2561.6591	NaN	NaN	1.0858	0.8897	0.0227	0.0201	0.0224	0.0245	0.0207
0.0	0.0	0.0	-269.4827	1605.6591	NaN	NaN	1.2017	0.8895	0.0227	0.0201	0.0222	0.0247	0.0208
0.0	0.0	0.0	-824.4827	1899.6591	NaN	NaN	1.3	0.8901	0.0226	0.0202	0.0219	0.0246	0.0207
0.0	0.0	0.0	-2588.4827	4633.6591	NaN	NaN	1.3	0.8896	0.0227	0.0203	0.0218	0.0246	0.0209
0.0	0.0	0.0	-157.4827	-299.3409	NaN	NaN	0.6553	0.8904	0.0228	0.0204	0.0213	0.0241	0.0208
0.0	0.0	0.0	-2159.4827	1337.6591	NaN	NaN	-0.3	0.8906	0.0229	0.0205	0.0212	0.0239	0.0208
0.0	0.0	0.0	36.5173	1330.6591	NaN	NaN	0.9733	0.8907	0.0231	0.0205	0.0212	0.0237	0.0209
0.0	0.0	0.0	-1127.4827	1804.6591	NaN	NaN	1.3	0.891	0.0231	0.0205	0.0211	0.0234	0.0208
0.0	0.0	0.0	-1617.4827	5173.6591	NaN	NaN	1.3	0.8906	0.0233	0.0206	0.0212	0.0233	0.021
0.0	0.0	0.0	-983.4827	1109.6591	NaN	NaN	1.3	0.8902	0.0233	0.021	0.0211	0.0231	0.0213
0.0	0.0	0.0	-1869.4827	-31.3409	NaN	NaN	0.0165	0.892	0.0231	0.0209	0.0208	0.0223	0.0209
0.0	0.0	0.0	-573.4827	701.6591	NaN	NaN	1.3	0.892	0.023	0.0211	0.0211	0.0219	0.0209
0.0	0.0	0.0	-830.4827	37.6591	NaN	NaN	-0.0475	0.8919	0.0231	0.0213	0.0214	0.0214	0.0209
0.0	0.0	0.0	-312.4827	-233.3409	NaN	NaN	0.4275	0.8928	0.0229	0.0212	0.0215	0.0211	0.0206
0.0	0.0	0.0	-1187.4827	1293.6591	NaN	NaN	1.3	0.8937	0.0228	0.021	0.0215	0.0207	0.0203
0.0	0.0	0.0	-1525.4827	293.6591	NaN	NaN	-0.2384	0.8948	0.0225	0.0208	0.0213	0.0204	0.0201
0.0	0.0	0.0	-610.4827	5793.6591	NaN	NaN	1.1178	0.8957	0.0222	0.0206	0.0213	0.0202	0.02
0.0	0.0	0.0	-2141.4827	742.6591	NaN	NaN	-0.3	0.8959	0.0221	0.0207	0.0214	0.02	0.02
0.0	0.0	0.0	-2454.4827	1326.6591	NaN	NaN	-0.3	0.8963	0.022	0.0206	0.0213	0.0199	0.0199
0.0	0.0	0.0	-693.4827	5518.6591	NaN	NaN	1.1437	0.8968	0.0219	0.0205	0.0213	0.0198	0.0198
0.0	0.0	0.0	-4236.4827	426.6591	NaN	NaN	-0.112	0.8968	0.0219	0.0204	0.0214	0.0197	0.0198
0.0	0.0	0.0	-2343.4827	1563.6591	NaN	NaN	-0.3	0.897	0.0218	0.0204	0.0213	0.0196	0.0197
0.0	0.0	0.0	-2401.4827	1356.6591	NaN	NaN	-0.3	0.8973	0.0218	0.0204	0.0213	0.0196	0.0197
0.0	0.0	0.0	-1639.4827	190.6591	NaN	NaN	-0.1316	0.8975	0.0217	0.0204	0.0213	0.0195	0.0197
0.0	0.0	0.0	-1567.4827	563.6591	NaN	NaN	-0.3	0.8981	0.0215	0.0203	0.0212	0.0195	0.0195
0.0	0.0	0.0	-1601.4827	1210.6591	NaN	NaN	-0.3	0.8985	0.0214	0.0202	0.0211	0.0194	0.0194
0.0	0.0	0.0	-680.4827	742.6591	NaN	NaN	1.3	0.8984	0.0214	0.0203	0.0211	0.0194	0.0194
0.0	0.0	0.0	-1181.4827	322.6591	NaN	NaN	-0.3	0.8982	0.0215	0.0203	0.0211	0.0194	0.0195
0.0	0.0	0.0	-1753.4827	501.6591	NaN	NaN	-0.3	0.898	0.0215	0.0203	0.0211	0.0194	0.0195
0.0	0.0	0.0	-1098.4827	1178.6591	NaN	NaN	1.3	0.8983	0.0215	0.0202	0.021	0.0194	0.0195
0.0	0.0	0.0	-1011.4827	1694.6591	NaN	NaN	1.3	0.8982	0.0216	0.0202	0.021	0.0195	0.0195
0.0	0.0	0.0	-1302.4827	4212.6591	NaN	NaN	1.3	0.8982	0.0216	0.0201	0.021	0.0196	0.0195
0.0	0.0	0.0	-1600.4827	1730.6591	NaN	NaN	1.3	0.8978	0.0217	0.0201	0.0211	0.0197	0.0196
0.0	0.0	0.0	335.5173	1744.6591	NaN	NaN	0.8387	0.8975	0.0217	0.0202	0.0212	0.0197	0.0197
0.0	0.0	0.0	-2377.4827	3185.6591	NaN	NaN	1.3	0.897	0.0219	0.0203	0.0213	0.0198	0.0198
0.0	0.0	0.0	-2570.4827	-934.3409	NaN	NaN	0.2666	0.8967	0.022	0.0204	0.0214	0.0198	0.0198
0.0	0.0	0.0	-2179.4827	1662.6591	NaN	NaN	-0.3	0.8968	0.022	0.0204	0.0213	0.0198	0.0198
0.0	0.0	0.0	-2431.4827	2100.6591	NaN	NaN	-0.3	0.8973	0.0218	0.0203	0.0213	0.0197	0.0196
0.0	0.0	0.0	-1356.4827	-1195.3409	NaN	NaN	0.4684	0.8977	0.0217	0.0202	0.0212	0.0196	0.0196
0.0	0.0	0.0	-2283.4827	-964.3409	NaN	NaN	0.2969	0.8982	0.0216	0.0201	0.0211	0.0195	0.0195
0.0	0.0	0.0	-109.4827	2040.6591	NaN	NaN	1.0567	0.8993	0.0213	0.0199	0.0209	0.0194	0.0193
0.0	0.0	0.0	-1060.4827	-225.3409	NaN	NaN	0.1753	0.8989	0.0214	0.02	0.021	0.0194	0.0194
0.0	0.0	0.0	-2586.4827	336.6591	NaN	NaN	-0.1496	0.8989	0.0213	0.02	0.021	0.0194	0.0194
0.0	0.0	0.0	-1745.4827	1760.6591	NaN	NaN	1.3	0.8991	0.0213	0.0199	0.0209	0.0194	0.0194
0.0	0.0	0.0	-2478.4827	201.6591	NaN	NaN	-0.0886	0.8989	0.0213	0.0199	0.0209	0.0194	0.0195
0.0	0.0	0.0	-1875.4827	3758.6591	NaN	NaN	1.3	0.8992	0.0213	0.0198	0.0209	0.0194	0.0194
0.0	0.0	0.0	-1186.4827	3889.6591	NaN	NaN	1.3	0.8992	0.0213	0.0198	0.0208	0.0194	0.0194
0.0	0.0	0.0	-1482.4827	1765.6591	NaN	NaN	1.3	0.899	0.0214	0.0198	0.0209	0.0195	0.0195
0.0	0.0	0.0	-822.4827	3935.6591	NaN	NaN	1.2642	0.8991	0.0213	0.0198	0.0208	0.0194	0.0195
0.0	0.0	0.0	12.5173	1528.6591	NaN	NaN	0.9919	0.8986	0.0214	0.0199	0.0209	0.0195	0.0196
0.0	0.0	0.0	91.5173	966.6591	NaN	NaN	0.9135	0.8983	0.0215	0.02	0.021	0.0195	0.0197
0.0	0.0	0.0	-1721.4827	107.6591	NaN	NaN	-0.0667	0.898	0.0216	0.02	0.0211	0.0196	0.0197
0.0	0.0	0.0	-652.4827	1275.6591	NaN	NaN	1.3	0.8979	0.0217	0.0201	0.0211	0.0196	0.0197
0.0	0.0	0.0	-2856.4827	-388.3409	NaN	NaN	0.1197	0.8979	0.0217	0.0201	0.021	0.0195	0.0197
0.0	0.0	0.0	-788.4827	-244.3409	NaN	NaN	0.2366	0.8984	0.0215	0.02	0.0209	0.0195	0.0197
0.0	0.0	0.0	-2438.4827	2598.6591	NaN	NaN	1.3	0.8989	0.0214	0.0198	0.0208	0.0195	0.0196
0.0	0.0	0.0	-510.4827	3771.6591	NaN	NaN	1.1565	0.8994	0.0212	0.0197	0.0207	0.0195	0.0195
0.0	0.0	0.0	-400.4827	867.6591	NaN	NaN	1.3	0.899	0.0213	0.0198	0.0208	0.0196	0.0196
0.0	0.0	0.0	-110.4827	841.6591	NaN	NaN	1.1511	0.8988	0.0214	0.0198	0.0208	0.0196	0.0195
0.0	0.0	0.0	-2142.4827	396.6591	NaN	NaN	-0.2272	0.8982	0.0216	0.02	0.0209	0.0196	0.0197
0.0	0.0	0.0	-3015.4827	-655.3409	NaN	NaN	0.1785	0.8976	0.0218	0.0202	0.021	0.0196	0.0198
0.0	0.0	0.0	-61.4827	1255.6591	NaN	NaN	1.0515	0.8983	0.0216	0.0201	0.0209	0.0195	0.0197
0.0	0.0	0.0	-1714.4827	-37.3409	NaN	NaN	0.0213	0.8981	0.0217	0.0201	0.0209	0.0196	0.0197
0.0	0.0	0.0	-1486.4827	1282.6591	NaN	NaN	-0.3	0.8985	0.0216	0.02	0.0208	0.0196	0.0196
0.0	0.0	0.0	42.5173	1632.6591	NaN	NaN	0.9746	0.8986	0.0215	0.02	0.0208	0.0196	0.0195
0.0	0.0	0.0	-3214.4827	2878.6591	NaN	NaN	-0.3	0.8982	0.0216	0.02	0.0208	0.0197	0.0196
0.0	0.0	0.0	-2290.4827	2407.6591	NaN	NaN	1.3	0.898	0.0216	0.0201	0.0209	0.0197	0.0196
0.0	0.0	0.0	-1062.4827	1189.6591	NaN	NaN	1.3	0.8979	0.0217	0.0202	0.0209	0.0197	0.0197
0.0	0.0	0.0	-1144.4827	61.6591	NaN	NaN	-0.0569	0.8979	0.0217	0.0202	0.0209	0.0197	0.0197
0.0	0.0	0.0	-678.4827	100.6591	NaN	NaN	-0.1742	0.8982	0.0216	0.0201	0.0209	0.0196	0.0196
0.0	0.0	0.0	-970.4827	87.6591	NaN	NaN	-0.0993	0.8979	0.0217	0.0202	0.0209	0.0196	0.0197
0.0	0.0	0.0	-2163.4827	-201.3409	NaN	NaN	0.0851	0.8978	0.0217	0.0202	0.0209	0.0196	0.0197
0.0	0.0	0.0	-925.4827	2003.6591	NaN	NaN	1.3	0.8981	0.0216	0.0202	0.0208	0.0196	0.0197
0.0	0.0	0.0	-1594.4827	-1888.3409	NaN	NaN	0.5422	0.8978	0.0217	0.0203	0.0209	0.0196	0.0197
0.0	0.0	0.0	-592.4827	3926.6591	NaN	NaN	1.1777	0.8986	0.0215	0.0201	0.0207	0.0196	0.0195
0.0	0.0	0.0	-553.4827	763.6591	NaN	NaN	1.3	0.898	0.0217	0.0202	0.0208	0.0197	0.0196
0.0	0.0	0.0	-2363.4827	4198.6591	NaN	NaN	1.3	0.8983	0.0216	0.0202	0.0207	0.0197	0.0196
0.0	0.0	0.0	-371.4827	1068.6591	NaN	NaN	1.3	0.8977	0.0217	0.0203	0.0208	0.0197	0.0197
0.0	0.0	0.0	-2538.4827	1685.6591	NaN	NaN	-0.3	0.8975	0.0218	0.0204	0.0208	0.0197	0.0198
0.0	0.0	0.0	-3060.4827	394.6591	NaN	NaN	-0.148	0.8971	0.0219	0.0204	0.0209	0.0198	0.0199
0.0	0.0	0.0	-1786.4827	3821.6591	NaN	NaN	1.3	0.8977	0.0217	0.0202	0.0208	0.0197	0.0198
0.0	0.0	0.0	-2057.4827	3096.6591	NaN	NaN	1.3	0.8974	0.0217	0.0203	0.0209	0.0198	0.0198
0.0	0.0	0.0	-916.4827	696.6591	NaN	NaN	-0.3	0.8973	0.0217	0.0204	0.0209	0.0198	0.0199
0.0	0.0	0.0	41.5173	-663.3409	NaN	NaN	1.0668	0.8971	0.0218	0.0204	0.0209	0.0198	0.0199
0.0	0.0	0.0	-1128.4827	-12.3409	NaN	NaN	0.0108	0.8975	0.0217	0.0204	0.0209	0.0198	0.0198
0.0	0.0	0.0	-2227.4827	3160.6591	NaN	NaN	1.3	0.8978	0.0216	0.0203	0.0208	0.0197	0.0198
0.0	0.0	0.0	-42.4827	-486.3409	NaN	NaN	0.9197	0.8982	0.0215	0.0202	0.0208	0.0197	0.0197
0.0	0.0	0.0	355.5173	1897.6591	NaN	NaN	0.8422	0.8985	0.0214	0.0201	0.0207	0.0197	0.0196
0.0	0.0	0.0	-836.4827	-2.3409	NaN	NaN	0.0028	0.8978	0.0216	0.0203	0.0208	0.0198	0.0198
0.0	0.0	0.0	-2547.4827	1373.6591	NaN	NaN	-0.3	0.8976	0.0216	0.0203	0.0208	0.0198	0.0198
0.0	0.0	0.0	-1620.4827	125.6591	NaN	NaN	-0.0841	0.897	0.0218	0.0204	0.0209	0.0199	0.02
0.0	0.0	0.0	-2374.4827	2531.6591	NaN	NaN	1.3	0.8976	0.0216	0.0203	0.0208	0.0198	0.0199
0.0	0.0	0.0	-1622.4827	320.6591	NaN	NaN	-0.2463	0.8974	0.0217	0.0203	0.0209	0.0198	0.02
0.0	0.0	0.0	-836.4827	-200.3409	NaN	NaN	0.1932	0.8982	0.0215	0.0201	0.0207	0.0197	0.0198
0.0	0.0	0.0	203.5173	5631.6591	NaN	NaN	0.9651	0.8988	0.0214	0.02	0.0205	0.0197	0.0196
0.0	0.0	0.0	122.5173	2892.6591	NaN	NaN	0.9594	0.8986	0.0214	0.02	0.0206	0.0197	0.0197
0.0	0.0	0.0	-812.4827	1143.6591	NaN	NaN	1.3	0.8981	0.0215	0.0202	0.0207	0.0197	0.0198
0.0	0.0	0.0	-1674.4827	-59.3409	NaN	NaN	0.0342	0.898	0.0215	0.0202	0.0208	0.0197	0.0198
0.0	0.0	0.0	-162.4827	2183.6591	NaN	NaN	1.0804	0.8983	0.0215	0.0201	0.0207	0.0197	0.0197
0.0	0.0	0.0	-2016.4827	1709.6591	NaN	NaN	-0.3	0.8982	0.0214	0.0201	0.0208	0.0197	0.0198
0.0	0.0	0.0	-1606.4827	181.6591	NaN	NaN	-0.1275	0.8981	0.0215	0.0201	0.0209	0.0197	0.0198
0.0	0.0	0.0	-2522.4827	1962.6591	NaN	NaN	-0.3	0.8979	0.0216	0.0202	0.0209	0.0197	0.0198
0.0	0.0	0.0	-1982.4827	786.6591	NaN	NaN	-0.3	0.8983	0.0214	0.02	0.0208	0.0197	0.0197
0.0	0.0	0.0	-1915.4827	3080.6591	NaN	NaN	1.3	0.8988	0.0213	0.0199	0.0207	0.0197	0.0196
0.0	0.0	0.0	-2125.4827	1065.6591	NaN	NaN	-0.3	0.8986	0.0213	0.02	0.0208	0.0197	0.0196
0.0	0.0	0.0	-1218.4827	2562.6591	NaN	NaN	1.3	0.8989	0.0213	0.0199	0.0207	0.0196	0.0196
0.0	0.0	0.0	-1275.4827	-1441.3409	NaN	NaN	0.5305	0.8982	0.0214	0.0201	0.0209	0.0197	0.0198
0.0	0.0	0.0	-983.4827	6252.6591	NaN	NaN	1.1866	0.8992	0.0212	0.0198	0.0207	0.0196	0.0195
0.0	0.0	0.0	-1825.4827	1951.6591	NaN	NaN	1.3	0.8985	0.0213	0.02	0.0208	0.0196	0.0197
0.0	0.0	0.0	-1812.4827	207.6591	NaN	NaN	-0.1294	0.8987	0.0213	0.02	0.0208	0.0196	0.0197
0.0	0.0	0.0	-666.4827	2229.6591	NaN	NaN	1.3	0.8986	0.0214	0.02	0.0208	0.0196	0.0196
0.0	0.0	0.0	-2308.4827	3132.6591	NaN	NaN	1.3	0.8985	0.0214	0.02	0.0208	0.0196	0.0197
0.0	0.0	0.0	-1122.4827	415.6591	NaN	NaN	-0.3	0.8979	0.0216	0.0201	0.0209	0.0197	0.0198
0.0	0.0	0.0	-3250.4827	4126.6591	NaN	NaN	1.3	0.8986	0.0215	0.0199	0.0207	0.0197	0.0196
0.0	0.0	0.0	-1800.4827	1050.6591	NaN	NaN	-0.3	0.8984	0.0216	0.0199	0.0208	0.0198	0.0197
0.0	0.0	0.0	-291.4827	3762.6591	NaN	NaN	1.084	0.8989	0.0214	0.0197	0.0206	0.0198	0.0195
0.0	0.0	0.0	-916.4827	4441.6591	NaN	NaN	1.26	0.8984	0.0215	0.0199	0.0208	0.0198	0.0196
0.0	0.0	0.0	-2080.4827	-1001.3409	NaN	NaN	0.3249	0.8974	0.0218	0.0202	0.021	0.0198	0.0198
0.0	0.0	0.0	-1993.4827	724.6591	NaN	NaN	-0.3	0.8976	0.0218	0.0202	0.021	0.0197	0.0198
0.0	0.0	0.0	-919.4827	-582.3409	NaN	NaN	0.3878	0.898	0.0217	0.02	0.0209	0.0197	0.0198
0.0	0.0	0.0	-1104.4827	3094.6591	NaN	NaN	1.3	0.8986	0.0215	0.0198	0.0208	0.0197	0.0196
0.0	0.0	0.0	-84.4827	3611.6591	NaN	NaN	1.024	0.8987	0.0215	0.0198	0.0207	0.0198	0.0195
0.0	0.0	0.0	-883.4827	2828.6591	NaN	NaN	1.3	0.8988	0.0215	0.0198	0.0207	0.0197	0.0194
0.0	0.0	0.0	-1092.4827	111.6591	NaN	NaN	-0.1138	0.898	0.0216	0.02	0.021	0.0197	0.0197
0.0	0.0	0.0	-3202.4827	-51.3409	NaN	NaN	0.0158	0.8977	0.0217	0.0201	0.021	0.0197	0.0198
0.0	0.0	0.0	-1208.4827	-276.3409	NaN	NaN	0.1861	0.8979	0.0217	0.02	0.021	0.0197	0.0198
0.0	0.0	0.0	-2143.4827	5512.6591	NaN	NaN	1.3	0.8982	0.0216	0.0199	0.021	0.0196	0.0197
0.0	0.0	0.0	-1844.4827	1796.6591	NaN	NaN	-0.3	0.8979	0.0216	0.02	0.021	0.0197	0.0197
0.0	0.0	0.0	-1866.4827	421.6591	NaN	NaN	-0.2918	0.8982	0.0216	0.02	0.0209	0.0196	0.0197
0.0	0.0	0.0	-1800.4827	301.6591	NaN	NaN	-0.2013	0.898	0.0217	0.02	0.0209	0.0197	0.0197
0.0	0.0	0.0	-955.4827	4498.6591	NaN	NaN	1.2697	0.899	0.0214	0.0198	0.0207	0.0196	0.0195
0.0	0.0	0.0	1078.5173	3340.6591	NaN	NaN	0.7559	0.8987	0.0215	0.0198	0.0208	0.0198	0.0195
0.0	0.0	0.0	-941.4827	1222.6591	NaN	NaN	1.3	0.8982	0.0216	0.0199	0.0209	0.0197	0.0196
0.0	0.0	0.0	-2309.4827	2649.6591	NaN	NaN	1.3	0.898	0.0217	0.02	0.021	0.0197	0.0197
0.0	0.0	0.0	310.5173	-855.3409	NaN	NaN	1.3	0.8975	0.0218	0.0201	0.021	0.0198	0.0198
0.0	0.0	0.0	-2772.4827	3628.6591	NaN	NaN	1.3	0.8977	0.0217	0.02	0.021	0.0198	0.0198
0.0	0.0	0.0	-2111.4827	1840.6591	NaN	NaN	-0.3	0.8975	0.0218	0.02	0.021	0.0199	0.0198
0.0	0.0	0.0	-79.4827	-1320.3409	NaN	NaN	0.9432	0.8972	0.0219	0.0201	0.0211	0.0199	0.0198
0.0	0.0	0.0	-1504.4827	625.6591	NaN	NaN	-0.3	0.8975	0.0218	0.0201	0.021	0.0199	0.0198
0.0	0.0	0.0	118.5173	-49.3409	NaN	NaN	-0.3	0.8975	0.0218	0.02	0.021	0.0199	0.0198
0.0	0.0	0.0	-529.4827	677.6591	NaN	NaN	1.3	0.8977	0.0218	0.02	0.021	0.0199	0.0197
0.0	0.0	0.0	697.5173	2220.6591	NaN	NaN	0.761	0.8981	0.0216	0.0198	0.0209	0.0199	0.0196
0.0	0.0	0.0	-2029.4827	411.6591	NaN	NaN	-0.2545	0.8977	0.0217	0.0199	0.021	0.0199	0.0197
0.0	0.0	0.0	-981.4827	1564.6591	NaN	NaN	1.3	0.8979	0.0217	0.0199	0.0209	0.0199	0.0196
0.0	0.0	0.0	-2011.4827	2098.6591	NaN	NaN	1.3	0.8974	0.0218	0.0201	0.021	0.0199	0.0198
0.0	0.0	0.0	-2217.4827	-2190.3409	NaN	NaN	0.4969	0.897	0.0219	0.0202	0.0211	0.0199	0.0199
0.0	0.0	0.0	-619.4827	2382.6591	NaN	NaN	1.3	0.8978	0.0217	0.02	0.021	0.0199	0.0197
0.0	0.0	0.0	-1377.4827	583.6591	NaN	NaN	-0.3	0.8976	0.0217	0.02	0.021	0.0199	0.0197
0.0	0.0	0.0	-2625.4827	3072.6591	NaN	NaN	1.3	0.8979	0.0217	0.02	0.021	0.0199	0.0196
0.0	0.0	0.0	-433.4827	-1582.3409	NaN	NaN	0.785	0.8972	0.0218	0.0202	0.0211	0.0199	0.0198
0.0	0.0	0.0	-1298.4827	606.6591	NaN	NaN	-0.3	0.8978	0.0217	0.0201	0.0209	0.0198	0.0197
0.0	0.0	0.0	-45.4827	2127.6591	NaN	NaN	1.0218	0.8981	0.0216	0.0199	0.0209	0.0198	0.0196
0.0	0.0	0.0	-415.4827	1534.6591	NaN	NaN	1.3	0.8984	0.0216	0.0198	0.0208	0.0199	0.0195
0.0	0.0	0.0	-1580.4827	4709.6591	NaN	NaN	1.3	0.8982	0.0216	0.0199	0.0208	0.0199	0.0195
0.0	0.0	0.0	-352.4827	-845.3409	NaN	NaN	0.7057	0.8978	0.0217	0.02	0.0208	0.0199	0.0196
0.0	0.0	0.0	106.5173	2514.6591	NaN	NaN	0.9594	0.8976	0.0218	0.0201	0.0209	0.02	0.0197
0.0	0.0	0.0	-2489.4827	-397.3409	NaN	NaN	0.1376	0.897	0.0219	0.0202	0.021	0.02	0.0199
0.0	0.0	0.0	-442.4827	1229.6591	NaN	NaN	1.3	0.898	0.0217	0.0199	0.0208	0.02	0.0196
0.0	0.0	0.0	-743.4827	3192.6591	NaN	NaN	1.3	0.898	0.0218	0.0199	0.0207	0.0201	0.0195
0.0	0.0	0.0	-628.4827	3215.6591	NaN	NaN	1.2429	0.8982	0.0217	0.0199	0.0206	0.0201	0.0195
0.0	0.0	0.0	-1186.4827	1428.6591	NaN	NaN	1.3	0.8975	0.0219	0.02	0.0208	0.0201	0.0197
0.0	0.0	0.0	-2682.4827	-805.3409	NaN	NaN	0.2309	0.8973	0.022	0.0201	0.0208	0.0201	0.0198
0.0	0.0	0.0	-2901.4827	5850.6591	NaN	NaN	1.3	0.8976	0.0219	0.02	0.0207	0.0201	0.0196
0.0	0.0	0.0	-1182.4827	2218.6591	NaN	NaN	1.3	0.8975	0.0219	0.0201	0.0208	0.0201	0.0197
0.0	0.0	0.0	-497.4827	673.6591	NaN	NaN	1.3	0.8976	0.0219	0.02	0.0208	0.0201	0.0196
0.0	0.0	0.0	88.5173	544.6591	NaN	NaN	0.8602	0.8974	0.0219	0.0201	0.0208	0.0201	0.0196
0.0	0.0	0.0	-740.4827	1200.6591	NaN	NaN	1.3	0.8976	0.0218	0.0201	0.0208	0.0201	0.0196
0.0	0.0	0.0	1979.5173	2871.6591	NaN	NaN	0.592	0.8978	0.0218	0.02	0.0208	0.0201	0.0195
0.0	0.0	0.0	-2998.4827	-2081.3409	NaN	NaN	0.4097	0.8972	0.0219	0.0201	0.0209	0.0201	0.0197
0.0	0.0	0.0	-2111.4827	2784.6591	NaN	NaN	1.3	0.8979	0.0218	0.0199	0.0208	0.0201	0.0195
0.0	0.0	0.0	-1592.4827	2738.6591	NaN	NaN	1.3	0.8977	0.0218	0.0199	0.0208	0.0202	0.0195
0.0	0.0	0.0	-937.4827	-384.3409	NaN	NaN	0.2908	0.8976	0.0218	0.02	0.0209	0.0201	0.0196
0.0	0.0	0.0	-578.4827	1773.6591	NaN	NaN	1.3	0.8975	0.0219	0.02	0.021	0.0201	0.0196
0.0	0.0	0.0	-1261.4827	711.6591	NaN	NaN	-0.3	0.8974	0.0219	0.0201	0.021	0.0201	0.0196
0.0	0.0	0.0	-1451.4827	1194.6591	NaN	NaN	-0.3	0.8978	0.0218	0.02	0.0209	0.02	0.0195
0.0	0.0	0.0	-1215.4827	741.6591	NaN	NaN	-0.3	0.8982	0.0217	0.0199	0.0208	0.02	0.0194
0.0	0.0	0.0	2130.5173	520.6591	NaN	NaN	0.1964	0.8985	0.0216	0.0199	0.0207	0.02	0.0194
0.0	0.0	0.0	-427.4827	1699.6591	NaN	NaN	1.3	0.8985	0.0216	0.0198	0.0207	0.02	0.0194
0.0	0.0	0.0	-7.4827	1573.6591	NaN	NaN	1.0048	0.8985	0.0216	0.0198	0.0206	0.02	0.0194
0.0	0.0	0.0	-1986.4827	3501.6591	NaN	NaN	1.3	0.8983	0.0217	0.0198	0.0207	0.0201	0.0195
0.0	0.0	0.0	1357.5173	2916.6591	NaN	NaN	0.6824	0.8983	0.0217	0.0198	0.0206	0.0201	0.0194
0.0	0.0	0.0	-727.4827	437.6591	NaN	NaN	-0.3	0.898	0.0218	0.0199	0.0207	0.0201	0.0195
0.0	0.0	0.0	-1263.4827	2440.6591	NaN	NaN	1.3	0.898	0.0219	0.0199	0.0207	0.0201	0.0195
0.0	0.0	0.0	-610.4827	3558.6591	NaN	NaN	1.2071	0.8981	0.0219	0.0199	0.0206	0.0201	0.0194
0.0	0.0	0.0	-1027.4827	859.6591	NaN	NaN	-0.3	0.8978	0.022	0.0199	0.0206	0.0202	0.0195
0.0	0.0	0.0	1081.5173	3476.6591	NaN	NaN	0.7627	0.8981	0.022	0.0199	0.0205	0.0203	0.0194
0.0	0.0	0.0	473.5173	4374.6591	NaN	NaN	0.9023	0.8984	0.0219	0.0199	0.0203	0.0202	0.0193
0.0	0.0	0.0	-1214.4827	2362.6591	NaN	NaN	1.3	0.8982	0.022	0.0198	0.0204	0.0202	0.0194
0.0	0.0	0.0	-177.4827	2280.6591	NaN	NaN	1.0844	0.8978	0.0221	0.0199	0.0206	0.0203	0.0195
0.0	0.0	0.0	-2551.4827	289.6591	NaN	NaN	-0.1281	0.897	0.0222	0.0201	0.0208	0.0202	0.0197
0.0	0.0	0.0	-1008.4827	504.6591	NaN	NaN	-0.3	0.8973	0.0221	0.02	0.0208	0.0202	0.0196
0.0	0.0	0.0	705.5173	2030.6591	NaN	NaN	0.7422	0.8981	0.0219	0.0199	0.0206	0.0201	0.0193
0.0	0.0	0.0	-1037.4827	-564.3409	NaN	NaN	0.3523	0.8981	0.022	0.0199	0.0205	0.0201	0.0193
0.0	0.0	0.0	1272.5173	-1024.3409	NaN	NaN	-0.3	0.8984	0.0219	0.0199	0.0205	0.0201	0.0193
0.0	0.0	0.0	-126.4827	1822.6591	NaN	NaN	1.0746	0.8985	0.0219	0.0199	0.0204	0.0201	0.0192
0.0	0.0	0.0	-3705.4827	2776.6591	NaN	NaN	-0.3	0.8983	0.0219	0.02	0.0204	0.0201	0.0193
0.0	0.0	0.0	-1077.4827	3104.6591	NaN	NaN	1.3	0.8983	0.0219	0.0199	0.0204	0.0201	0.0193
0.0	0.0	0.0	-1873.4827	-1444.3409	NaN	NaN	0.4353	0.8977	0.0221	0.02	0.0206	0.0201	0.0194
0.0	0.0	0.0	-1639.4827	5063.6591	NaN	NaN	1.3	0.8983	0.0219	0.02	0.0205	0.0201	0.0192
0.0	0.0	0.0	-1796.4827	2324.6591	NaN	NaN	1.3	0.8975	0.0221	0.0201	0.0207	0.0202	0.0194
0.0	0.0	0.0	-2198.4827	911.6591	NaN	NaN	-0.3	0.8975	0.0221	0.0202	0.0207	0.0201	0.0194
0.0	0.0	0.0	-1228.4827	1398.6591	NaN	NaN	1.3	0.8977	0.0221	0.0201	0.0207	0.0201	0.0194
0.0	0.0	0.0	-1098.4827	232.6591	NaN	NaN	-0.2687	0.8982	0.0219	0.0201	0.0205	0.02	0.0193
0.0	0.0	0.0	187.5173	2369.6591	NaN	NaN	0.9267	0.8986	0.0218	0.0201	0.0202	0.02	0.0192
0.0	0.0	0.0	-63.4827	4339.6591	NaN	NaN	1.0148	0.8987	0.0218	0.0201	0.0202	0.02	0.0192
0.0	0.0	0.0	-1967.4827	3247.6591	NaN	NaN	1.3	0.8981	0.0219	0.0202	0.0204	0.02	0.0193
0.0	0.0	0.0	-2317.4827	519.6591	NaN	NaN	-0.289	0.8974	0.0221	0.0203	0.0206	0.02	0.0196
0.0	0.0	0.0	-945.4827	1081.6591	NaN	NaN	1.3	0.8975	0.0221	0.0203	0.0206	0.02	0.0195
0.0	0.0	0.0	-3380.4827	4124.6591	NaN	NaN	1.3	0.8976	0.022	0.0203	0.0205	0.0201	0.0195
0.0	0.0	0.0	-1139.4827	2439.6591	NaN	NaN	1.3	0.8975	0.0221	0.0203	0.0205	0.0202	0.0195
0.0	0.0	0.0	-1530.4827	3038.6591	NaN	NaN	1.3	0.8976	0.0221	0.0202	0.0204	0.0202	0.0195
0.0	0.0	0.0	-737.4827	1868.6591	NaN	NaN	1.3	0.8972	0.0222	0.0203	0.0204	0.0203	0.0196
0.0	0.0	0.0	-1459.4827	3670.6591	NaN	NaN	1.3	0.8973	0.0221	0.0203	0.0203	0.0203	0.0197
0.0	0.0	0.0	-1541.4827	3731.6591	NaN	NaN	1.3	0.8973	0.0221	0.0203	0.0202	0.0203	0.0197
0.0	0.0	0.0	-1804.4827	3485.6591	NaN	NaN	1.3	0.8969	0.0222	0.0203	0.0203	0.0204	0.0198
0.0	0.0	0.0	555.5173	4192.6591	NaN	NaN	0.883	0.8966	0.0223	0.0204	0.0205	0.0205	0.0198
0.0	0.0	0.0	-1056.4827	2266.6591	NaN	NaN	1.3	0.8964	0.0224	0.0203	0.0206	0.0204	0.0198
0.0	0.0	0.0	-608.4827	1387.6591	NaN	NaN	1.3	0.8963	0.0224	0.0204	0.0207	0.0204	0.0198
0.0	0.0	0.0	-928.4827	1248.6591	NaN	NaN	1.3	0.8962	0.0224	0.0203	0.0208	0.0204	0.0199
0.0	0.0	0.0	129.5173	419.6591	NaN	NaN	0.7642	0.8961	0.0224	0.0203	0.0208	0.0205	0.0199
0.0	0.0	0.0	740.5173	-219.3409	NaN	NaN	-0.3	0.8964	0.0223	0.0203	0.0208	0.0205	0.0198
0.0	0.0	0.0	524.5173	2965.6591	NaN	NaN	0.8497	0.8966	0.0222	0.0203	0.0207	0.0205	0.0197
0.0	0.0	0.0	-1646.4827	-600.3409	NaN	NaN	0.2672	0.8965	0.0222	0.0203	0.0208	0.0204	0.0198
0.0	0.0	0.0	-12.4827	-1567.3409	NaN	NaN	0.9921	0.8965	0.0222	0.0203	0.0209	0.0203	0.0198
0.0	0.0	0.0	-1225.4827	1848.6591	NaN	NaN	1.3	0.8966	0.0222	0.0202	0.0208	0.0203	0.0198
0.0	0.0	0.0	181.5173	1809.6591	NaN	NaN	0.9088	0.8968	0.0221	0.0202	0.0208	0.0203	0.0197
0.0	0.0	0.0	-777.4827	-545.3409	NaN	NaN	0.4123	0.8969	0.0221	0.0202	0.0208	0.0203	0.0198
0.0	0.0	0.0	233.5173	1253.6591	NaN	NaN	0.843	0.897	0.0221	0.0201	0.0208	0.0203	0.0197
0.0	0.0	0.0	-1736.4827	1648.6591	NaN	NaN	-0.3	0.897	0.0221	0.0201	0.0208	0.0202	0.0197
0.0	0.0	0.0	-466.4827	448.6591	NaN	NaN	-0.3	0.8972	0.022	0.0201	0.0207	0.0202	0.0197
0.0	0.0	0.0	887.5173	1105.6591	NaN	NaN	0.5547	0.8976	0.0219	0.02	0.0207	0.0202	0.0196
0.0	0.0	0.0	-303.4827	1140.6591	NaN	NaN	1.3	0.8978	0.0219	0.02	0.0206	0.0201	0.0196
0.0	0.0	0.0	-1324.4827	736.6591	NaN	NaN	-0.3	0.8979	0.0218	0.02	0.0206	0.02	0.0196
0.0	0.0	0.0	-652.4827	2980.6591	NaN	NaN	1.2803	0.8981	0.0218	0.02	0.0205	0.02	0.0196
0.0	0.0	0.0	-2086.4827	4475.6591	NaN	NaN	1.3	0.8983	0.0218	0.0199	0.0205	0.0199	0.0196
0.0	0.0	0.0	-2028.4827	3843.6591	NaN	NaN	1.3	0.8983	0.0218	0.0199	0.0205	0.0199	0.0195
0.0	0.0	0.0	-1425.4827	657.6591	NaN	NaN	-0.3	0.8982	0.0219	0.0199	0.0206	0.0199	0.0196
0.0	0.0	0.0	-205.4827	1196.6591	NaN	NaN	1.2073	0.8984	0.0218	0.0199	0.0205	0.0199	0.0195
0.0	0.0	0.0	1260.5173	479.6591	NaN	NaN	0.2756	0.8987	0.0218	0.0199	0.0204	0.0198	0.0195
0.0	0.0	0.0	974.5173	981.6591	NaN	NaN	0.5018	0.8987	0.0218	0.0199	0.0204	0.0198	0.0194
0.0	0.0	0.0	-333.4827	479.6591	NaN	NaN	1.3	0.8986	0.0218	0.0199	0.0204	0.0198	0.0195
0.0	0.0	0.0	-1363.4827	3899.6591	NaN	NaN	1.3	0.8987	0.0218	0.0199	0.0202	0.0198	0.0195
0.0	0.0	0.0	-193.4827	3885.6591	NaN	NaN	1.0524	0.8986	0.0218	0.0199	0.0202	0.0198	0.0196
0.0	0.0	0.0	-985.4827	3040.6591	NaN	NaN	1.3	0.8983	0.0219	0.0199	0.0204	0.0199	0.0196
0.0	0.0	0.0	-1310.4827	-239.3409	NaN	NaN	0.1544	0.8977	0.0221	0.02	0.0207	0.0199	0.0197
0.0	0.0	0.0	-194.4827	3521.6591	NaN	NaN	1.0585	0.8979	0.022	0.02	0.0207	0.0199	0.0196
0.0	0.0	0.0	-2387.4827	1992.6591	NaN	NaN	-0.3	0.8979	0.0219	0.02	0.0208	0.0198	0.0196
0.0	0.0	0.0	-2068.4827	2066.6591	NaN	NaN	-0.3	0.8982	0.0218	0.0199	0.0208	0.0197	0.0196
0.0	0.0	0.0	-975.4827	703.6591	NaN	NaN	-0.3	0.8981	0.0218	0.0199	0.0209	0.0197	0.0196
0.0	0.0	0.0	-1623.4827	885.6591	NaN	NaN	-0.3	0.8985	0.0217	0.0199	0.0208	0.0196	0.0195
0.0	0.0	0.0	-865.4827	-492.3409	NaN	NaN	0.3626	0.8984	0.0217	0.0199	0.0208	0.0196	0.0194
0.0	0.0	0.0	-3109.4827	966.6591	NaN	NaN	-0.3	0.8986	0.0217	0.02	0.0208	0.0195	0.0194
0.0	0.0	0.0	-2048.4827	-50.3409	NaN	NaN	0.024	0.8986	0.0218	0.02	0.0208	0.0194	0.0194
0.0	0.0	0.0	-735.4827	84.6591	NaN	NaN	-0.1301	0.899	0.0217	0.0199	0.0207	0.0194	0.0193
0.0	0.0	0.0	-555.4827	1386.6591	NaN	NaN	1.3	0.8993	0.0216	0.0199	0.0206	0.0194	0.0192
0.0	0.0	0.0	-988.4827	3597.6591	NaN	NaN	1.3	0.8995	0.0215	0.0198	0.0205	0.0194	0.0192
0.0	0.0	0.0	-1454.4827	678.6591	NaN	NaN	-0.3	0.8991	0.0217	0.0199	0.0206	0.0194	0.0193
0.0	0.0	0.0	-2118.4827	974.6591	NaN	NaN	-0.3	0.8989	0.0218	0.0199	0.0206	0.0195	0.0193
0.0	0.0	0.0	-1732.4827	2806.6591	NaN	NaN	1.3	0.8988	0.0218	0.0199	0.0206	0.0195	0.0193
0.0	0.0	0.0	-2195.4827	1939.6591	NaN	NaN	-0.3	0.8985	0.0219	0.02	0.0207	0.0195	0.0194
0.0	0.0	0.0	-1794.4827	2218.6591	NaN	NaN	1.3	0.8984	0.0219	0.02	0.0207	0.0196	0.0194
0.0	0.0	0.0	-1064.4827	259.6591	NaN	NaN	-0.3	0.8981	0.022	0.0201	0.0208	0.0196	0.0194
0.0	0.0	0.0	-1939.4827	2648.6591	NaN	NaN	1.3	0.8983	0.0219	0.0201	0.0208	0.0196	0.0193
0.0	0.0	0.0	-1213.4827	1485.6591	NaN	NaN	1.3	0.8983	0.0219	0.0201	0.0208	0.0196	0.0193
0.0	0.0	0.0	-1444.4827	-436.3409	NaN	NaN	0.232	0.8979	0.022	0.0202	0.0209	0.0197	0.0194
0.0	0.0	0.0	-2570.4827	569.6591	NaN	NaN	-0.2847	0.898	0.0219	0.0202	0.0208	0.0197	0.0194
0.0	0.0	0.0	-2127.4827	93.6591	NaN	NaN	-0.0461	0.8983	0.0218	0.0201	0.0208	0.0197	0.0193
0.0	0.0	0.0	-1048.4827	18.6591	NaN	NaN	-0.0181	0.8981	0.0219	0.0202	0.0208	0.0197	0.0194
0.0	0.0	0.0	-1402.4827	-324.3409	NaN	NaN	0.1878	0.898	0.0219	0.0202	0.0208	0.0197	0.0194
0.0	0.0	0.0	-2542.4827	-1389.3409	NaN	NaN	0.3534	0.8978	0.022	0.0203	0.0208	0.0197	0.0195
0.0	0.0	0.0	7.5173	-1892.3409	NaN	NaN	1.004	0.898	0.0219	0.0202	0.0208	0.0197	0.0195
0.0	0.0	0.0	1085.5173	2195.6591	NaN	NaN	0.6692	0.8985	0.0217	0.02	0.0207	0.0197	0.0194
0.0	0.0	0.0	-1479.4827	-706.3409	NaN	NaN	0.3231	0.898	0.0218	0.0201	0.0208	0.0198	0.0195
0.0	0.0	0.0	-1004.4827	1076.6591	NaN	NaN	1.3	0.8979	0.0219	0.0201	0.0208	0.0198	0.0195
0.0	0.0	0.0	-1615.4827	4812.6591	NaN	NaN	1.3	0.8978	0.0219	0.0202	0.0208	0.0199	0.0195
0.0	0.0	0.0	-2578.4827	-82.3409	NaN	NaN	0.0309	0.8971	0.0221	0.0203	0.0209	0.0199	0.0197
0.0	0.0	0.0	-1665.4827	2184.6591	NaN	NaN	1.3	0.8973	0.022	0.0203	0.0209	0.0199	0.0197
0.0	0.0	0.0	-1801.4827	2916.6591	NaN	NaN	1.3	0.8977	0.0219	0.0201	0.0208	0.0199	0.0196
0.0	0.0	0.0	1062.5173	2748.6591	NaN	NaN	0.7212	0.8979	0.0217	0.0201	0.0207	0.0199	0.0196
0.0	0.0	0.0	-2363.4827	2615.6591	NaN	NaN	1.3	0.8977	0.0218	0.0201	0.0209	0.0199	0.0196
0.0	0.0	0.0	-2280.4827	1428.6591	NaN	NaN	-0.3	0.8973	0.0219	0.0203	0.021	0.0199	0.0196
0.0	0.0	0.0	-2786.4827	-770.3409	NaN	NaN	0.2166	0.8969	0.022	0.0204	0.021	0.0199	0.0198
0.0	0.0	0.0	-150.4827	1131.6591	NaN	NaN	1.1534	0.8976	0.0218	0.0203	0.0209	0.0198	0.0196
0.0	0.0	0.0	199.5173	-615.3409	NaN	NaN	1.3	0.8978	0.0217	0.0202	0.0209	0.0198	0.0196
0.0	0.0	0.0	-1928.4827	1144.6591	NaN	NaN	-0.3	0.8983	0.0215	0.0201	0.0208	0.0197	0.0195
0.0	0.0	0.0	-821.4827	1248.6591	NaN	NaN	1.3	0.8985	0.0215	0.0201	0.0208	0.0197	0.0195
0.0	0.0	0.0	-1527.4827	3302.6591	NaN	NaN	1.3	0.8988	0.0213	0.02	0.0207	0.0197	0.0194
0.0	0.0	0.0	-1695.4827	1418.6591	NaN	NaN	-0.3	0.8985	0.0214	0.0201	0.0208	0.0197	0.0195
0.0	0.0	0.0	-380.4827	-1996.3409	NaN	NaN	0.8399	0.8982	0.0215	0.0202	0.0208	0.0197	0.0196
0.0	0.0	0.0	-2016.4827	3752.6591	NaN	NaN	1.3	0.8986	0.0214	0.0201	0.0208	0.0197	0.0195
0.0	0.0	0.0	759.5173	612.6591	NaN	NaN	0.4465	0.8982	0.0215	0.0202	0.0209	0.0198	0.0195
0.0	0.0	0.0	-2289.4827	2227.6591	NaN	NaN	-0.3	0.898	0.0215	0.0202	0.0209	0.0198	0.0195
0.0	0.0	0.0	-2541.4827	-774.3409	NaN	NaN	0.2335	0.8974	0.0217	0.0204	0.021	0.0198	0.0196
0.0	0.0	0.0	-2356.4827	-495.3409	NaN	NaN	0.1737	0.8975	0.0217	0.0204	0.021	0.0198	0.0197
0.0	0.0	0.0	-1782.4827	1727.6591	NaN	NaN	-0.3	0.898	0.0214	0.0202	0.0209	0.0198	0.0197
0.0	0.0	0.0	-955.4827	5137.6591	NaN	NaN	1.2285	0.8988	0.0211	0.02	0.0208	0.0197	0.0196
0.0	0.0	0.0	-1439.4827	3258.6591	NaN	NaN	1.3	0.8985	0.0212	0.0201	0.0209	0.0197	0.0195
0.0	0.0	0.0	-126.4827	1528.6591	NaN	NaN	1.0902	0.8984	0.0212	0.0202	0.021	0.0197	0.0195
0.0	0.0	0.0	-730.4827	-1044.3409	NaN	NaN	0.5884	0.8979	0.0214	0.0204	0.0211	0.0197	0.0195
0.0	0.0	0.0	-1718.4827	3719.6591	NaN	NaN	1.3	0.8982	0.0213	0.0203	0.021	0.0197	0.0195
0.0	0.0	0.0	-2935.4827	-564.3409	NaN	NaN	0.1612	0.8978	0.0214	0.0203	0.0211	0.0197	0.0196
0.0	0.0	0.0	-2546.4827	-891.3409	NaN	NaN	0.2593	0.898	0.0213	0.0203	0.021	0.0198	0.0196
0.0	0.0	0.0	-225.4827	1995.6591	NaN	NaN	1.1274	0.8982	0.0212	0.0201	0.021	0.0199	0.0196
0.0	0.0	0.0	-1778.4827	3367.6591	NaN	NaN	1.3	0.8982	0.0212	0.0201	0.021	0.0199	0.0196
0.0	0.0	0.0	-2106.4827	1174.6591	NaN	NaN	-0.3	0.8976	0.0214	0.0203	0.0211	0.0199	0.0196
0.0	0.0	0.0	-2138.4827	-1027.3409	NaN	NaN	0.3245	0.8975	0.0215	0.0204	0.021	0.0199	0.0197
0.0	0.0	0.0	12.5173	312.6591	NaN	NaN	0.9615	0.8976	0.0214	0.0204	0.021	0.0199	0.0197
0.0	0.0	0.0	-1110.4827	2073.6591	NaN	NaN	1.3	0.8979	0.0214	0.0202	0.0209	0.0199	0.0197
0.0	0.0	0.0	-971.4827	2548.6591	NaN	NaN	1.3	0.8982	0.0213	0.0201	0.0209	0.0199	0.0196
0.0	0.0	0.0	-163.4827	-269.3409	NaN	NaN	0.6223	0.8981	0.0214	0.0202	0.0209	0.0199	0.0197
0.0	0.0	0.0	-885.4827	6117.6591	NaN	NaN	1.1692	0.8984	0.0213	0.02	0.0208	0.0199	0.0196
0.0	0.0	0.0	-1265.4827	2587.6591	NaN	NaN	1.3	0.8979	0.0215	0.0201	0.0209	0.02	0.0197
0.0	0.0	0.0	-3115.4827	2016.6591	NaN	NaN	-0.3	0.8972	0.0217	0.0202	0.021	0.02	0.0198
0.0	0.0	0.0	-1612.4827	748.6591	NaN	NaN	-0.3	0.8969	0.0218	0.0203	0.0211	0.02	0.0198
0.0	0.0	0.0	-1576.4827	556.6591	NaN	NaN	-0.3	0.8975	0.0216	0.0202	0.021	0.0199	0.0198
0.0	0.0	0.0	-2062.4827	1186.6591	NaN	NaN	-0.3	0.8973	0.0217	0.0202	0.0211	0.0199	0.0198
0.0	0.0	0.0	-1194.4827	5295.6591	NaN	NaN	1.2913	0.898	0.0215	0.0201	0.0209	0.0198	0.0196
0.0	0.0	0.0	-2457.4827	692.6591	NaN	NaN	-0.3	0.8977	0.0216	0.0201	0.021	0.0199	0.0197
0.0	0.0	0.0	-1584.4827	1935.6591	NaN	NaN	1.3	0.8983	0.0215	0.02	0.0209	0.0197	0.0196
0.0	0.0	0.0	-101.4827	4874.6591	NaN	NaN	1.0213	0.8986	0.0214	0.0199	0.0208	0.0197	0.0195
0.0	0.0	0.0	-773.4827	-700.3409	NaN	NaN	0.4752	0.8981	0.0215	0.02	0.0209	0.0197	0.0197
0.0	0.0	0.0	-316.4827	489.6591	NaN	NaN	1.3	0.8982	0.0215	0.02	0.0209	0.0197	0.0197
0.0	0.0	0.0	-1905.4827	5181.6591	NaN	NaN	1.3	0.8982	0.0215	0.02	0.021	0.0197	0.0196
0.0	0.0	0.0	-1509.4827	1364.6591	NaN	NaN	-0.3	0.8978	0.0216	0.0201	0.021	0.0197	0.0197
0.0	0.0	0.0	-2586.4827	1189.6591	NaN	NaN	-0.3	0.8978	0.0216	0.02	0.0211	0.0197	0.0197
0.0	0.0	0.0	-1883.4827	2064.6591	NaN	NaN	1.3	0.8982	0.0216	0.02	0.021	0.0196	0.0196
0.0	0.0	0.0	-1781.4827	3313.6591	NaN	NaN	1.3	0.8985	0.0215	0.02	0.0209	0.0195	0.0196
0.0	0.0	0.0	-1044.4827	658.6591	NaN	NaN	-0.3	0.8983	0.0215	0.02	0.021	0.0195	0.0196
0.0	0.0	0.0	-2412.4827	2932.6591	NaN	NaN	1.3	0.8982	0.0216	0.02	0.021	0.0195	0.0196
0.0	0.0	0.0	-1179.4827	3756.6591	NaN	NaN	1.3	0.8983	0.0215	0.02	0.021	0.0195	0.0196
0.0	0.0	0.0	87.5173	-1135.3409	NaN	NaN	1.0835	0.8979	0.0217	0.0201	0.0211	0.0195	0.0197
0.0	0.0	0.0	-2054.4827	2938.6591	NaN	NaN	1.3	0.8981	0.0216	0.0201	0.021	0.0195	0.0197
0.0	0.0	0.0	-323.4827	42.6591	NaN	NaN	-0.1519	0.898	0.0217	0.0201	0.0211	0.0196	0.0197
0.0	0.0	0.0	-1187.4827	2527.6591	NaN	NaN	1.3	0.898	0.0217	0.02	0.021	0.0196	0.0196
0.0	0.0	0.0	-1501.4827	2311.6591	NaN	NaN	1.3	0.8977	0.0217	0.0201	0.0211	0.0196	0.0197
0.0	0.0	0.0	-549.4827	1984.6591	NaN	NaN	1.3	0.8977	0.0218	0.0201	0.0211	0.0196	0.0197
0.0	0.0	0.0	-2807.4827	-393.3409	NaN	NaN	0.1229	0.897	0.022	0.0202	0.0212	0.0197	0.0199
0.0	0.0	0.0	-1367.4827	2807.6591	NaN	NaN	1.3	0.8977	0.0218	0.0201	0.0211	0.0196	0.0197
0.0	0.0	0.0	-150.4827	1103.6591	NaN	NaN	1.1579	0.8976	0.0218	0.0201	0.0211	0.0196	0.0197
0.0	0.0	0.0	-2425.4827	2621.6591	NaN	NaN	1.3	0.8977	0.0218	0.0201	0.0211	0.0196	0.0197
0.0	0.0	0.0	-2496.4827	-335.3409	NaN	NaN	0.1184	0.897	0.022	0.0203	0.0212	0.0197	0.0198
0.0	0.0	0.0	-1038.4827	804.6591	NaN	NaN	-0.3	0.8969	0.0221	0.0204	0.0212	0.0196	0.0198
0.0	0.0	0.0	-2158.4827	-2150.3409	NaN	NaN	0.4991	0.8966	0.0221	0.0205	0.0213	0.0197	0.0198
0.0	0.0	0.0	-1325.4827	1865.6591	NaN	NaN	1.3	0.8973	0.022	0.0203	0.0212	0.0196	0.0197
0.0	0.0	0.0	-2380.4827	594.6591	NaN	NaN	-0.3	0.897	0.022	0.0204	0.0212	0.0196	0.0197
0.0	0.0	0.0	-1891.4827	-300.3409	NaN	NaN	0.137	0.8977	0.0218	0.0202	0.0211	0.0196	0.0196
0.0	0.0	0.0	-280.4827	2456.6591	NaN	NaN	1.1289	0.8979	0.0217	0.0201	0.021	0.0196	0.0196
0.0	0.0	0.0	-393.4827	4132.6591	NaN	NaN	1.1052	0.8978	0.0217	0.0202	0.0211	0.0197	0.0196
0.0	0.0	0.0	-1742.4827	-274.3409	NaN	NaN	0.136	0.897	0.0219	0.0204	0.0212	0.0197	0.0198
0.0	0.0	0.0	-3142.4827	-1371.3409	NaN	NaN	0.3038	0.8963	0.0221	0.0206	0.0214	0.0197	0.0199
0.0	0.0	0.0	-1697.4827	2332.6591	NaN	NaN	1.3	0.8968	0.022	0.0205	0.0213	0.0196	0.0197
0.0	0.0	0.0	-1843.4827	-618.3409	NaN	NaN	0.2512	0.8964	0.0221	0.0206	0.0213	0.0197	0.0199
0.0	0.0	0.0	-950.4827	-2263.3409	NaN	NaN	0.7043	0.8965	0.0221	0.0206	0.0213	0.0197	0.0199
0.0	0.0	0.0	91.5173	2898.6591	NaN	NaN	0.9694	0.8974	0.0219	0.0203	0.0211	0.0196	0.0196
0.0	0.0	0.0	-1018.4827	1045.6591	NaN	NaN	1.3	0.8974	0.0219	0.0203	0.021	0.0197	0.0197
0.0	0.0	0.0	-1317.4827	591.6591	NaN	NaN	-0.3	0.8974	0.0219	0.0203	0.021	0.0197	0.0197
0.0	0.0	0.0	-1121.4827	4802.6591	NaN	NaN	1.3	0.8979	0.0218	0.0202	0.0209	0.0197	0.0195
0.0	0.0	0.0	-1958.4827	-410.3409	NaN	NaN	0.1732	0.8971	0.022	0.0204	0.0211	0.0197	0.0197
0.0	0.0	0.0	-2293.4827	3378.6591	NaN	NaN	1.3	0.8973	0.0219	0.0203	0.021	0.0197	0.0197
0.0	0.0	0.0	-1389.4827	818.6591	NaN	NaN	-0.3	0.8967	0.0221	0.0204	0.0212	0.0198	0.0198
0.0	0.0	0.0	-829.4827	1864.6591	NaN	NaN	1.3	0.8964	0.0222	0.0205	0.0212	0.0199	0.0199
0.0	0.0	0.0	-2473.4827	-143.3409	NaN	NaN	0.0548	0.896	0.0223	0.0206	0.0212	0.0199	0.02
0.0	0.0	0.0	-1655.4827	1836.6591	NaN	NaN	1.3	0.8965	0.0221	0.0204	0.0211	0.0199	0.0199
0.0	0.0	0.0	-1114.4827	1234.6591	NaN	NaN	1.3	0.8966	0.0221	0.0204	0.0211	0.02	0.0199
0.0	0.0	0.0	-870.4827	2540.6591	NaN	NaN	1.3	0.8972	0.0219	0.0202	0.021	0.0199	0.0197
0.0	0.0	0.0	-4.4827	-106.3409	NaN	NaN	0.9596	0.8965	0.022	0.0204	0.0212	0.02	0.0199
0.0	0.0	0.0	-728.4827	1883.6591	NaN	NaN	1.3	0.8964	0.022	0.0205	0.0212	0.02	0.0199
0.0	0.0	0.0	-2630.4827	840.6591	NaN	NaN	-0.3	0.8958	0.0222	0.0206	0.0213	0.02	0.0201
0.0	0.0	0.0	-3076.4827	-683.3409	NaN	NaN	0.1817	0.8956	0.0222	0.0207	0.0213	0.02	0.0202
0.0	0.0	0.0	-1754.4827	1756.6591	NaN	NaN	1.3	0.8958	0.0222	0.0206	0.0213	0.02	0.0201
0.0	0.0	0.0	-1719.4827	113.6591	NaN	NaN	-0.0708	0.8956	0.0222	0.0206	0.0214	0.0201	0.0202
0.0	0.0	0.0	-707.4827	-1179.3409	NaN	NaN	0.625	0.8957	0.0222	0.0205	0.0214	0.0201	0.0202
0.0	0.0	0.0	-1209.4827	3470.6591	NaN	NaN	1.3	0.8959	0.0221	0.0204	0.0213	0.0201	0.0202
0.0	0.0	0.0	-2445.4827	1489.6591	NaN	NaN	-0.3	0.8955	0.0221	0.0205	0.0214	0.0201	0.0203
0.0	0.0	0.0	-2160.4827	772.6591	NaN	NaN	-0.3	0.8954	0.0222	0.0205	0.0215	0.0201	0.0204
0.0	0.0	0.0	-1674.4827	2723.6591	NaN	NaN	1.3	0.8953	0.0222	0.0206	0.0215	0.0201	0.0204
0.0	0.0	0.0	-611.4827	3362.6591	NaN	NaN	1.2223	0.8954	0.0221	0.0206	0.0215	0.0201	0.0204
0.0	0.0	0.0	-1111.4827	-730.3409	NaN	NaN	0.3965	0.8949	0.0222	0.0207	0.0215	0.0201	0.0205
0.0	0.0	0.0	-1802.4827	-102.3409	NaN	NaN	0.0537	0.8951	0.0221	0.0207	0.0215	0.02	0.0205
0.0	0.0	0.0	-86.4827	2235.6591	NaN	NaN	1.0402	0.8951	0.0221	0.0207	0.0215	0.0201	0.0205
0.0	0.0	0.0	-828.4827	513.6591	NaN	NaN	-0.3	0.8947	0.0222	0.0208	0.0216	0.0202	0.0206
0.0	0.0	0.0	-2502.4827	666.6591	NaN	NaN	-0.3	0.8947	0.0222	0.0208	0.0216	0.0201	0.0206
0.0	0.0	0.0	-1296.4827	1263.6591	NaN	NaN	-0.3	0.8948	0.0221	0.0208	0.0216	0.0201	0.0206
0.0	0.0	0.0	-2080.4827	295.6591	NaN	NaN	-0.1657	0.8945	0.0222	0.0208	0.0216	0.0202	0.0207
0.0	0.0	0.0	-2216.4827	2017.6591	NaN	NaN	-0.3	0.8947	0.0221	0.0208	0.0216	0.0202	0.0206
0.0	0.0	0.0	-585.4827	3355.6591	NaN	NaN	1.2114	0.8948	0.0221	0.0207	0.0215	0.0203	0.0206
0.0	0.0	0.0	-1956.4827	3045.6591	NaN	NaN	1.3	0.8943	0.0223	0.0208	0.0216	0.0204	0.0207
0.0	0.0	0.0	-1191.4827	1515.6591	NaN	NaN	1.3	0.8941	0.0223	0.0207	0.0216	0.0205	0.0208
0.0	0.0	0.0	-549.4827	2505.6591	NaN	NaN	1.2809	0.8943	0.0223	0.0206	0.0215	0.0206	0.0207
0.0	0.0	0.0	-2813.4827	4448.6591	NaN	NaN	1.3	0.894	0.0224	0.0205	0.0216	0.0208	0.0207
0.0	0.0	0.0	-521.4827	2622.6591	NaN	NaN	1.2482	0.8933	0.0226	0.0207	0.0217	0.0209	0.0208
0.0	0.0	0.0	-965.4827	1243.6591	NaN	NaN	1.3	0.8925	0.0227	0.021	0.0219	0.0209	0.021
0.0	0.0	0.0	-3712.4827	926.6591	NaN	NaN	-0.3	0.8926	0.0228	0.0209	0.0219	0.021	0.0209
0.0	0.0	0.0	-1821.4827	3182.6591	NaN	NaN	1.3	0.8934	0.0227	0.0206	0.0217	0.021	0.0207
0.0	0.0	0.0	-1013.4827	2467.6591	NaN	NaN	1.3	0.8937	0.0227	0.0205	0.0216	0.0211	0.0205
0.0	0.0	0.0	-594.4827	4144.6591	NaN	NaN	1.1675	0.8939	0.0227	0.0204	0.0215	0.0211	0.0203
0.0	0.0	0.0	-1014.4827	516.6591	NaN	NaN	-0.3	0.8934	0.0228	0.0206	0.0217	0.0211	0.0204
0.0	0.0	0.0	-2806.4827	2470.6591	NaN	NaN	-0.3	0.8935	0.0227	0.0206	0.0217	0.021	0.0204
0.0	0.0	0.0	-854.4827	-856.3409	NaN	NaN	0.5005	0.8932	0.0228	0.0207	0.0218	0.021	0.0205
0.0	0.0	0.0	-1685.4827	-1350.3409	NaN	NaN	0.4448	0.8934	0.0227	0.0207	0.0218	0.0211	0.0204
0.0	0.0	0.0	-396.4827	2019.6591	NaN	NaN	1.2443	0.8938	0.0227	0.0206	0.0217	0.021	0.0202
0.0	0.0	0.0	-1788.4827	1774.6591	NaN	NaN	-0.3	0.8939	0.0227	0.0206	0.0217	0.0211	0.0201
0.0	0.0	0.0	-705.4827	687.6591	NaN	NaN	-0.3	0.8936	0.0228	0.0206	0.0218	0.0212	0.0201
0.0	0.0	0.0	-3367.4827	2714.6591	NaN	NaN	-0.3	0.894	0.0228	0.0205	0.0217	0.0211	0.02
0.0	0.0	0.0	-988.4827	1374.6591	NaN	NaN	1.3	0.8939	0.0229	0.0204	0.0217	0.0211	0.02
0.0	0.0	0.0	-762.4827	2971.6591	NaN	NaN	1.3	0.8945	0.0229	0.0202	0.0216	0.0209	0.0199
0.0	0.0	0.0	-1906.4827	2547.6591	NaN	NaN	1.3	0.8939	0.0231	0.0202	0.0217	0.021	0.02
0.0	0.0	0.0	-2427.4827	3441.6591	NaN	NaN	1.3	0.8935	0.023	0.0202	0.0219	0.0212	0.0201
0.0	0.0	0.0	-3076.4827	1059.6591	NaN	NaN	-0.3	0.8928	0.023	0.0204	0.0221	0.0215	0.0202
0.0	0.0	0.0	-1010.4827	1670.6591	NaN	NaN	1.3	0.8929	0.023	0.0204	0.022	0.0214	0.0202
0.0	0.0	0.0	-1801.4827	908.6591	NaN	NaN	-0.3	0.8929	0.0231	0.0204	0.022	0.0214	0.0202
0.0	0.0	0.0	-100.4827	1684.6591	NaN	NaN	1.0634	0.8933	0.0231	0.0203	0.0219	0.0214	0.0201
0.0	0.0	0.0	756.5173	-1255.3409	NaN	NaN	1.3	0.8929	0.0231	0.0204	0.0219	0.0216	0.0201
0.0	0.0	0.0	-509.4827	1332.6591	NaN	NaN	1.3	0.8928	0.0231	0.0204	0.0219	0.0217	0.0201
0.0	0.0	0.0	-1474.4827	2479.6591	NaN	NaN	1.3	0.8929	0.0232	0.0204	0.0218	0.0217	0.0201
0.0	0.0	0.0	-1442.4827	4408.6591	NaN	NaN	1.3	0.8931	0.0232	0.0203	0.0216	0.0216	0.0202
0.0	0.0	0.0	749.5173	575.6591	NaN	NaN	0.4344	0.893	0.0232	0.0203	0.0217	0.0216	0.0201
0.0	0.0	0.0	-494.4827	443.6591	NaN	NaN	-0.3	0.8932	0.0232	0.0203	0.0216	0.0216	0.0201
0.0	0.0	0.0	88.5173	2964.6591	NaN	NaN	0.971	0.8931	0.0232	0.0203	0.0217	0.0216	0.0201
0.0	0.0	0.0	-1763.4827	-486.3409	NaN	NaN	0.2162	0.8936	0.023	0.0202	0.0216	0.0215	0.0201
0.0	0.0	0.0	-2234.4827	1475.6591	NaN	NaN	-0.3	0.8932	0.023	0.0202	0.0217	0.0217	0.0202
0.0	0.0	0.0	-809.4827	2276.6591	NaN	NaN	1.3	0.8937	0.0229	0.0201	0.0216	0.0216	0.02
0.0	0.0	0.0	-1732.4827	2889.6591	NaN	NaN	1.3	0.893	0.0231	0.0202	0.0218	0.0218	0.0202
0.0	0.0	0.0	-2579.4827	-934.3409	NaN	NaN	0.2659	0.8933	0.0229	0.0201	0.0217	0.0218	0.0202
0.0	0.0	0.0	-2096.4827	928.6591	NaN	NaN	-0.3	0.8936	0.0227	0.0201	0.0217	0.0218	0.0201
0.0	0.0	0.0	-3199.4827	2329.6591	NaN	NaN	-0.3	0.8942	0.0226	0.0199	0.0216	0.0217	0.02
0.0	0.0	0.0	-3328.4827	4213.6591	NaN	NaN	1.3	0.8948	0.0224	0.0198	0.0216	0.0215	0.0199
0.0	0.0	0.0	-2307.4827	824.6591	NaN	NaN	-0.3	0.8952	0.0223	0.0197	0.0215	0.0214	0.0198
0.0	0.0	0.0	-1066.4827	107.6591	NaN	NaN	-0.1123	0.8954	0.0223	0.0197	0.0215	0.0213	0.0198
0.0	0.0	0.0	-2394.4827	1154.6591	NaN	NaN	-0.3	0.8959	0.0222	0.0197	0.0214	0.0211	0.0196
0.0	0.0	0.0	-1757.4827	-2554.3409	NaN	NaN	0.5924	0.8962	0.0221	0.0198	0.0214	0.021	0.0195
0.0	0.0	0.0	-1446.4827	-1527.3409	NaN	NaN	0.5136	0.8963	0.0221	0.0199	0.0213	0.021	0.0195
0.0	0.0	0.0	-2875.4827	4790.6591	NaN	NaN	1.3	0.896	0.0222	0.0199	0.0213	0.021	0.0195
0.0	0.0	0.0	-1342.4827	1978.6591	NaN	NaN	1.3	0.8963	0.0223	0.0199	0.0211	0.021	0.0194
0.0	0.0	0.0	-1462.4827	307.6591	NaN	NaN	-0.2664	0.8949	0.0227	0.0202	0.0213	0.0213	0.0196
0.0	0.0	0.0	-3079.4827	2489.6591	NaN	NaN	-0.3	0.8954	0.0227	0.0202	0.0212	0.0211	0.0195
0.0	0.0	0.0	237.5173	2627.6591	NaN	NaN	0.9171	0.8828	0.0254	0.0223	0.0235	0.0238	0.0222
0.0	0.0	0.0	-2907.4827	3737.6591	NaN	NaN	1.3	0.8992	0.0213	0.0191	0.0213	0.0212	0.0178
