# Supplementary material for: DeepFRET, a software for rapid and automated single-molecule FRET data classification using deep learning
Source: eLife. 2020 Nov 3;9:e60404. doi: 10.7554/eLife.60404 (PMC7609065; doi:10.7554/eLife.60404)
Supplement: Figure 4—source data 1. [file elife-60404-fig4-data1.zip › Figure 4-source data 1/Fig_S4a/Traces/traces_all_n294/Traces_Fig2d_4mMAc_mov3_combined_tif_pair29.txt]

Exported by DeepFRET
Date: 2020-08-26, 18:13
Video filename: None
FRET pair #29
Bleaches at 346
D-Dexc-bg	A-Dexc-bg	A-Aexc-bg	D-Dexc-rw	A-Dexc-rw	A-Aexc-rw	S	E	p_bleached	p_aggregated	p_noisy	p_scrambled	p_static	p_dynamic
0.0	0.0	0.0	42493.2104	9463.0307	NaN	NaN	0.1821	0.026	0.8465	0.0221	0.0446	0.0305	0.0304
0.0	0.0	0.0	43299.2104	7352.0307	NaN	NaN	0.1452	0.0236	0.8592	0.0221	0.0383	0.0272	0.0296
0.0	0.0	0.0	39209.2104	10038.0307	NaN	NaN	0.2038	0.0234	0.8663	0.0221	0.0347	0.0254	0.028
0.0	0.0	0.0	39228.2104	8244.0307	NaN	NaN	0.1737	0.024	0.8642	0.0228	0.0349	0.0254	0.0287
0.0	0.0	0.0	41249.2104	7463.0307	NaN	NaN	0.1532	0.0243	0.8637	0.023	0.0349	0.0252	0.0289
0.0	0.0	0.0	41472.2104	6884.0307	NaN	NaN	0.1424	0.0246	0.8617	0.0231	0.0355	0.0257	0.0294
0.0	0.0	0.0	37788.2104	8890.0307	NaN	NaN	0.1905	0.025	0.8605	0.0233	0.0358	0.0261	0.0294
0.0	0.0	0.0	40870.2104	9522.0307	NaN	NaN	0.189	0.025	0.8598	0.0236	0.0357	0.0264	0.0295
0.0	0.0	0.0	42057.2104	10781.0307	NaN	NaN	0.204	0.025	0.8599	0.0236	0.0356	0.0264	0.0294
0.0	0.0	0.0	36617.2104	7728.0307	NaN	NaN	0.1743	0.0251	0.8604	0.0237	0.0355	0.0262	0.0291
0.0	0.0	0.0	39807.2104	6957.0307	NaN	NaN	0.1488	0.0251	0.8604	0.0238	0.0354	0.0262	0.0291
0.0	0.0	0.0	39922.2104	5756.0307	NaN	NaN	0.126	0.0251	0.8602	0.0238	0.0354	0.0264	0.029
0.0	0.0	0.0	41226.2104	11101.0307	NaN	NaN	0.2121	0.0252	0.8601	0.0237	0.0354	0.0265	0.029
0.0	0.0	0.0	36451.2104	6157.0307	NaN	NaN	0.1445	0.0253	0.8602	0.0236	0.0354	0.0266	0.0289
0.0	0.0	0.0	42897.2104	6133.0307	NaN	NaN	0.1251	0.0253	0.8604	0.0236	0.0353	0.0267	0.0288
0.0	0.0	0.0	39058.2104	6138.0307	NaN	NaN	0.1358	0.0254	0.8606	0.0236	0.0351	0.0268	0.0286
0.0	0.0	0.0	39131.2104	9929.0307	NaN	NaN	0.2024	0.0257	0.8615	0.0239	0.0344	0.0263	0.0281
0.0	0.0	0.0	38760.2104	11412.0307	NaN	NaN	0.2275	0.0256	0.861	0.0236	0.0349	0.0267	0.0283
0.0	0.0	0.0	40274.2104	7908.0307	NaN	NaN	0.1641	0.0257	0.8604	0.0232	0.0354	0.027	0.0283
0.0	0.0	0.0	38932.2104	8007.0307	NaN	NaN	0.1706	0.0261	0.8595	0.023	0.0359	0.0272	0.0283
0.0	0.0	0.0	42052.2104	9316.0307	NaN	NaN	0.1814	0.0264	0.8573	0.0228	0.037	0.0279	0.0285
0.0	0.0	0.0	40326.2104	9327.0307	NaN	NaN	0.1878	0.027	0.8552	0.0227	0.0381	0.0285	0.0286
0.0	0.0	0.0	41134.2104	10899.0307	NaN	NaN	0.2095	0.0278	0.8518	0.0226	0.0397	0.0293	0.0288
0.0	0.0	0.0	41609.2104	6422.0307	NaN	NaN	0.1337	0.029	0.8475	0.0228	0.0415	0.0301	0.0291
0.0	0.0	0.0	39601.2104	11059.0307	NaN	NaN	0.2183	0.0295	0.8461	0.0227	0.0423	0.0303	0.0291
0.0	0.0	0.0	39320.2104	8983.0307	NaN	NaN	0.186	0.03	0.8438	0.0227	0.0435	0.0308	0.0291
0.0	0.0	0.0	39874.2104	8752.0307	NaN	NaN	0.18	0.0306	0.8412	0.0227	0.0449	0.0314	0.0291
0.0	0.0	0.0	38443.2104	6360.0307	NaN	NaN	0.142	0.0303	0.8419	0.0228	0.0447	0.0314	0.0289
0.0	0.0	0.0	34939.2104	6342.0307	NaN	NaN	0.1536	0.0305	0.8392	0.0227	0.0461	0.0323	0.0292
0.0	0.0	0.0	36955.2104	9168.0307	NaN	NaN	0.1988	0.0297	0.8422	0.0227	0.0448	0.0316	0.029
0.0	0.0	0.0	36199.2104	5049.0307	NaN	NaN	0.1224	0.0295	0.8431	0.0226	0.0445	0.0314	0.0289
0.0	0.0	0.0	39404.2104	9414.0307	NaN	NaN	0.1928	0.029	0.8464	0.0225	0.0432	0.0305	0.0284
0.0	0.0	0.0	38291.2104	8410.0307	NaN	NaN	0.1801	0.0287	0.8475	0.0226	0.0426	0.0303	0.0284
0.0	0.0	0.0	32515.2104	6406.0307	NaN	NaN	0.1646	0.0279	0.851	0.0226	0.0407	0.0296	0.0282
0.0	0.0	0.0	42990.2104	6643.0307	NaN	NaN	0.1338	0.0276	0.8515	0.0226	0.0403	0.0296	0.0283
0.0	0.0	0.0	37829.2104	9283.0307	NaN	NaN	0.197	0.0275	0.8512	0.0227	0.0403	0.0298	0.0285
0.0	0.0	0.0	35353.2104	8993.0307	NaN	NaN	0.2028	0.0273	0.8534	0.0227	0.0393	0.0292	0.0281
0.0	0.0	0.0	38219.2104	8556.0307	NaN	NaN	0.1829	0.0275	0.8516	0.0228	0.0399	0.0297	0.0285
0.0	0.0	0.0	39705.2104	13223.0307	NaN	NaN	0.2498	0.0274	0.8521	0.0228	0.0397	0.0296	0.0285
0.0	0.0	0.0	34716.2104	10272.0307	NaN	NaN	0.2283	0.0275	0.8522	0.0228	0.0396	0.0294	0.0285
0.0	0.0	0.0	37753.2104	7337.0307	NaN	NaN	0.1627	0.0277	0.8511	0.0229	0.0398	0.0297	0.0288
0.0	0.0	0.0	35092.2104	7504.0307	NaN	NaN	0.1762	0.0276	0.8512	0.0229	0.0397	0.0297	0.0289
0.0	0.0	0.0	37321.2104	8784.0307	NaN	NaN	0.1905	0.0275	0.8511	0.0228	0.0397	0.0297	0.0291
0.0	0.0	0.0	38362.2104	5058.0307	NaN	NaN	0.1165	0.0276	0.851	0.0228	0.0397	0.0297	0.0292
0.0	0.0	0.0	37001.2104	5114.0307	NaN	NaN	0.1214	0.0274	0.8502	0.0229	0.0399	0.03	0.0297
0.0	0.0	0.0	30743.2104	10175.0307	NaN	NaN	0.2487	0.0273	0.8499	0.0229	0.0398	0.0302	0.0298
0.0	0.0	0.0	40244.2104	7166.0307	NaN	NaN	0.1511	0.027	0.8499	0.023	0.0398	0.0303	0.03
0.0	0.0	0.0	33417.2104	7962.0307	NaN	NaN	0.1924	0.0272	0.8482	0.023	0.0404	0.0309	0.0304
0.0	0.0	0.0	34710.2104	5519.0307	NaN	NaN	0.1372	0.0271	0.8498	0.0229	0.0397	0.0304	0.0301
0.0	0.0	0.0	38107.2104	8630.0307	NaN	NaN	0.1846	0.0272	0.8481	0.0228	0.0404	0.031	0.0305
0.0	0.0	0.0	33616.2104	7308.0307	NaN	NaN	0.1786	0.0273	0.8485	0.0227	0.0405	0.0307	0.0303
0.0	0.0	0.0	35832.2104	7876.0307	NaN	NaN	0.1802	0.0279	0.8466	0.0226	0.0414	0.0311	0.0304
0.0	0.0	0.0	35394.2104	8466.0307	NaN	NaN	0.193	0.0281	0.8453	0.0226	0.0422	0.0315	0.0305
0.0	0.0	0.0	34843.2104	5087.0307	NaN	NaN	0.1274	0.0286	0.8431	0.0226	0.0433	0.0318	0.0307
0.0	0.0	0.0	32194.2104	5071.0307	NaN	NaN	0.1361	0.0293	0.8397	0.0227	0.045	0.0325	0.0309
0.0	0.0	0.0	38258.2104	6644.0307	NaN	NaN	0.148	0.0297	0.8354	0.0228	0.0468	0.0337	0.0316
0.0	0.0	0.0	38143.2104	10438.0307	NaN	NaN	0.2149	0.03	0.8343	0.0229	0.0474	0.0339	0.0315
0.0	0.0	0.0	35474.2104	5726.0307	NaN	NaN	0.139	0.0307	0.8327	0.023	0.0484	0.0339	0.0313
0.0	0.0	0.0	35054.2104	7358.0307	NaN	NaN	0.1735	0.0313	0.8309	0.0231	0.0494	0.0341	0.0313
0.0	0.0	0.0	35745.2104	4624.0307	NaN	NaN	0.1145	0.031	0.833	0.0231	0.0487	0.0333	0.0309
0.0	0.0	0.0	37345.2104	6531.0307	NaN	NaN	0.1489	0.0313	0.8334	0.0232	0.049	0.0327	0.0305
0.0	0.0	0.0	42666.2104	5590.0307	NaN	NaN	0.1158	0.0312	0.8352	0.0232	0.0484	0.0319	0.0301
0.0	0.0	0.0	36946.2104	4285.0307	NaN	NaN	0.1039	0.0315	0.8361	0.0233	0.0479	0.0313	0.0298
0.0	0.0	0.0	33892.2104	6483.0307	NaN	NaN	0.1606	0.0307	0.8416	0.0233	0.0454	0.0298	0.0291
0.0	0.0	0.0	35655.2104	6297.0307	NaN	NaN	0.1501	0.0301	0.8423	0.0234	0.0449	0.0298	0.0295
0.0	0.0	0.0	38511.2104	7180.0307	NaN	NaN	0.1571	0.0293	0.846	0.0234	0.0432	0.0291	0.0291
0.0	0.0	0.0	36172.2104	6113.0307	NaN	NaN	0.1446	0.029	0.8476	0.0234	0.0423	0.0287	0.029
0.0	0.0	0.0	35184.2104	6999.0307	NaN	NaN	0.1659	0.0287	0.8492	0.0234	0.0415	0.0284	0.0289
0.0	0.0	0.0	40937.2104	8424.0307	NaN	NaN	0.1707	0.0282	0.8511	0.0233	0.0406	0.028	0.0287
0.0	0.0	0.0	33613.2104	4116.0307	NaN	NaN	0.1091	0.0282	0.8516	0.0233	0.0405	0.0278	0.0286
0.0	0.0	0.0	37433.2104	6420.0307	NaN	NaN	0.1464	0.028	0.8524	0.0232	0.0402	0.0276	0.0285
0.0	0.0	0.0	35057.2104	9593.0307	NaN	NaN	0.2148	0.0279	0.8523	0.0232	0.0401	0.0278	0.0286
0.0	0.0	0.0	37729.2104	6686.0307	NaN	NaN	0.1505	0.0277	0.855	0.0232	0.0389	0.0271	0.0281
0.0	0.0	0.0	37202.2104	5865.0307	NaN	NaN	0.1362	0.0279	0.8547	0.0232	0.039	0.027	0.0281
0.0	0.0	0.0	38269.2104	6691.0307	NaN	NaN	0.1488	0.0277	0.8553	0.0233	0.0386	0.0269	0.0281
0.0	0.0	0.0	38907.2104	7478.0307	NaN	NaN	0.1612	0.0277	0.8566	0.0233	0.038	0.0266	0.0278
0.0	0.0	0.0	36690.2104	8902.0307	NaN	NaN	0.1953	0.0278	0.8561	0.0233	0.0382	0.0267	0.028
0.0	0.0	0.0	40908.2104	10115.0307	NaN	NaN	0.1982	0.0277	0.8568	0.0233	0.0377	0.0266	0.0278
0.0	0.0	0.0	37853.2104	5858.0307	NaN	NaN	0.134	0.0278	0.8566	0.0233	0.0377	0.0267	0.0279
0.0	0.0	0.0	35350.2104	5814.0307	NaN	NaN	0.1412	0.0278	0.8568	0.0233	0.0376	0.0267	0.0278
0.0	0.0	0.0	35813.2104	6648.0307	NaN	NaN	0.1566	0.0279	0.8569	0.0233	0.0375	0.0266	0.0277
0.0	0.0	0.0	39664.2104	5360.0307	NaN	NaN	0.119	0.0278	0.8574	0.0232	0.0373	0.0266	0.0277
0.0	0.0	0.0	34360.2104	5970.0307	NaN	NaN	0.148	0.0281	0.8573	0.0232	0.0373	0.0264	0.0276
0.0	0.0	0.0	32231.2104	3938.0307	NaN	NaN	0.1089	0.0279	0.8585	0.0233	0.0367	0.0262	0.0274
0.0	0.0	0.0	35839.2104	5998.0307	NaN	NaN	0.1434	0.0276	0.8595	0.0232	0.0363	0.0261	0.0273
0.0	0.0	0.0	36274.2104	9847.0307	NaN	NaN	0.2135	0.0274	0.8599	0.0232	0.0361	0.0261	0.0273
0.0	0.0	0.0	37898.2104	5967.0307	NaN	NaN	0.136	0.0272	0.8612	0.0231	0.0356	0.0259	0.0271
0.0	0.0	0.0	39253.2104	5292.0307	NaN	NaN	0.1188	0.0269	0.8619	0.0231	0.0352	0.0259	0.027
0.0	0.0	0.0	36957.2104	10518.0307	NaN	NaN	0.2215	0.0267	0.8626	0.023	0.0348	0.0259	0.027
0.0	0.0	0.0	37809.2104	12119.0307	NaN	NaN	0.2427	0.0263	0.864	0.0231	0.0342	0.0256	0.0268
0.0	0.0	0.0	38807.2104	5611.0307	NaN	NaN	0.1263	0.0261	0.8648	0.0231	0.0338	0.0255	0.0267
0.0	0.0	0.0	37015.2104	8647.0307	NaN	NaN	0.1894	0.0259	0.8655	0.023	0.0334	0.0254	0.0267
0.0	0.0	0.0	36007.2104	8663.0307	NaN	NaN	0.1939	0.0256	0.8664	0.0231	0.033	0.0254	0.0266
0.0	0.0	0.0	32871.2104	9361.0307	NaN	NaN	0.2217	0.0254	0.8669	0.0231	0.0327	0.0253	0.0265
0.0	0.0	0.0	38499.2104	7780.0307	NaN	NaN	0.1681	0.0253	0.8673	0.0231	0.0324	0.0254	0.0265
0.0	0.0	0.0	35545.2104	8668.0307	NaN	NaN	0.1961	0.0252	0.8676	0.0232	0.0321	0.0254	0.0266
0.0	0.0	0.0	35486.2104	8922.0307	NaN	NaN	0.2009	0.0249	0.8685	0.0232	0.0316	0.0253	0.0265
0.0	0.0	0.0	35726.2104	4365.0307	NaN	NaN	0.1089	0.0249	0.8683	0.0232	0.0315	0.0255	0.0266
0.0	0.0	0.0	40732.2104	11864.0307	NaN	NaN	0.2256	0.0247	0.8688	0.0233	0.0312	0.0255	0.0266
0.0	0.0	0.0	37029.2104	7040.0307	NaN	NaN	0.1597	0.0247	0.8686	0.0234	0.0311	0.0255	0.0267
0.0	0.0	0.0	39679.2104	6929.0307	NaN	NaN	0.1487	0.0246	0.8684	0.0234	0.0311	0.0257	0.0268
0.0	0.0	0.0	38393.2104	5545.0307	NaN	NaN	0.1262	0.0245	0.868	0.0235	0.0312	0.0259	0.027
0.0	0.0	0.0	36160.2104	8844.0307	NaN	NaN	0.1965	0.0244	0.8679	0.0235	0.0311	0.0259	0.0271
0.0	0.0	0.0	38459.2104	7376.0307	NaN	NaN	0.1609	0.0243	0.868	0.0236	0.0311	0.026	0.0271
0.0	0.0	0.0	30634.2104	5772.0307	NaN	NaN	0.1585	0.0243	0.8675	0.0236	0.0312	0.0261	0.0274
0.0	0.0	0.0	35139.2104	3541.0307	NaN	NaN	0.0915	0.0242	0.8676	0.0236	0.0311	0.0261	0.0274
0.0	0.0	0.0	36059.2104	9314.0307	NaN	NaN	0.2053	0.0241	0.8672	0.0236	0.0313	0.0263	0.0275
0.0	0.0	0.0	35946.2104	10497.0307	NaN	NaN	0.226	0.024	0.8675	0.0236	0.0313	0.0261	0.0275
0.0	0.0	0.0	37984.2104	6832.0307	NaN	NaN	0.1524	0.0241	0.8668	0.0236	0.0316	0.0263	0.0276
0.0	0.0	0.0	32419.2104	7531.0307	NaN	NaN	0.1885	0.0241	0.8665	0.0236	0.0318	0.0263	0.0278
0.0	0.0	0.0	35851.2104	5610.0307	NaN	NaN	0.1353	0.0241	0.8662	0.0236	0.0321	0.0262	0.0278
0.0	0.0	0.0	31834.2104	9733.0307	NaN	NaN	0.2342	0.0242	0.8653	0.0235	0.0325	0.0264	0.0281
0.0	0.0	0.0	34128.2104	9615.0307	NaN	NaN	0.2198	0.0242	0.8652	0.0235	0.0327	0.0264	0.0281
0.0	0.0	0.0	34676.2104	5149.0307	NaN	NaN	0.1293	0.0243	0.8648	0.0234	0.0329	0.0264	0.0282
0.0	0.0	0.0	39113.2104	7933.0307	NaN	NaN	0.1686	0.0244	0.8644	0.0234	0.0331	0.0264	0.0283
0.0	0.0	0.0	36385.2104	5838.0307	NaN	NaN	0.1383	0.0245	0.8636	0.0234	0.0336	0.0266	0.0284
0.0	0.0	0.0	36861.2104	11023.0307	NaN	NaN	0.2302	0.0245	0.8631	0.0234	0.0338	0.0266	0.0285
0.0	0.0	0.0	38253.2104	9830.0307	NaN	NaN	0.2044	0.0248	0.8621	0.0233	0.0343	0.0268	0.0286
0.0	0.0	0.0	32083.2104	8448.0307	NaN	NaN	0.2084	0.025	0.862	0.0233	0.0344	0.0267	0.0286
0.0	0.0	0.0	30321.2104	3738.0307	NaN	NaN	0.1098	0.0252	0.8627	0.0234	0.0342	0.0262	0.0284
0.0	0.0	0.0	35844.2104	6475.0307	NaN	NaN	0.153	0.0253	0.8622	0.0234	0.0344	0.0263	0.0285
0.0	0.0	0.0	31116.2104	6129.0307	NaN	NaN	0.1646	0.0253	0.8627	0.0234	0.0342	0.0261	0.0283
0.0	0.0	0.0	32354.2104	10258.0307	NaN	NaN	0.2407	0.0254	0.862	0.0234	0.0345	0.0263	0.0285
0.0	0.0	0.0	35469.2104	6547.0307	NaN	NaN	0.1558	0.0254	0.8624	0.0234	0.0342	0.0262	0.0283
0.0	0.0	0.0	35045.2104	5266.0307	NaN	NaN	0.1306	0.0253	0.8629	0.0235	0.034	0.026	0.0283
0.0	0.0	0.0	37763.2104	7377.0307	NaN	NaN	0.1634	0.0253	0.8631	0.0235	0.0339	0.0259	0.0283
0.0	0.0	0.0	37188.2104	6228.0307	NaN	NaN	0.1434	0.0252	0.8636	0.0236	0.0336	0.0258	0.0282
0.0	0.0	0.0	34953.2104	6475.0307	NaN	NaN	0.1563	0.0251	0.8646	0.0236	0.0332	0.0255	0.0281
0.0	0.0	0.0	33011.2104	5922.0307	NaN	NaN	0.1521	0.0251	0.8647	0.0236	0.0331	0.0255	0.0281
0.0	0.0	0.0	37163.2104	9403.0307	NaN	NaN	0.2019	0.0249	0.8656	0.0236	0.0327	0.0252	0.028
0.0	0.0	0.0	35036.2104	1354.0307	NaN	NaN	0.0372	0.0248	0.8662	0.0236	0.0324	0.025	0.028
0.0	0.0	0.0	37281.2104	6696.0307	NaN	NaN	0.1523	0.0248	0.8662	0.0236	0.0324	0.025	0.028
0.0	0.0	0.0	31152.2104	7349.0307	NaN	NaN	0.1909	0.0247	0.8671	0.0236	0.032	0.0248	0.0278
0.0	0.0	0.0	31846.2104	4001.0307	NaN	NaN	0.1116	0.0246	0.8678	0.0236	0.0317	0.0246	0.0277
0.0	0.0	0.0	29645.2104	10748.0307	NaN	NaN	0.2661	0.0246	0.8683	0.0236	0.0314	0.0245	0.0275
0.0	0.0	0.0	31249.2104	4912.0307	NaN	NaN	0.1358	0.0245	0.8687	0.0237	0.0312	0.0245	0.0274
0.0	0.0	0.0	34179.2104	6374.0307	NaN	NaN	0.1572	0.0244	0.8692	0.0237	0.031	0.0244	0.0273
0.0	0.0	0.0	35463.2104	7293.0307	NaN	NaN	0.1706	0.0244	0.8689	0.0238	0.0311	0.0246	0.0272
0.0	0.0	0.0	36720.2104	8809.0307	NaN	NaN	0.1935	0.0244	0.8696	0.0238	0.0308	0.0245	0.027
0.0	0.0	0.0	37911.2104	5319.0307	NaN	NaN	0.123	0.0243	0.8699	0.0238	0.0307	0.0244	0.0268
0.0	0.0	0.0	33093.2104	10089.0307	NaN	NaN	0.2336	0.0243	0.87	0.0239	0.0306	0.0244	0.0267
0.0	0.0	0.0	33325.2104	10404.0307	NaN	NaN	0.2379	0.0243	0.8705	0.0239	0.0305	0.0243	0.0266
0.0	0.0	0.0	34938.2104	9263.0307	NaN	NaN	0.2096	0.0243	0.8707	0.0238	0.0305	0.0242	0.0265
0.0	0.0	0.0	35682.2104	5813.0307	NaN	NaN	0.1401	0.0242	0.8711	0.0238	0.0305	0.0241	0.0264
0.0	0.0	0.0	39234.2104	10449.0307	NaN	NaN	0.2103	0.0242	0.8713	0.0238	0.0304	0.024	0.0263
0.0	0.0	0.0	38477.2104	8081.0307	NaN	NaN	0.1736	0.0241	0.8717	0.0237	0.0304	0.0239	0.0261
0.0	0.0	0.0	32404.2104	9674.0307	NaN	NaN	0.2299	0.0241	0.872	0.0237	0.0303	0.0238	0.0261
0.0	0.0	0.0	34966.2104	6437.0307	NaN	NaN	0.1555	0.0241	0.872	0.0237	0.0303	0.0238	0.0261
0.0	0.0	0.0	38967.2104	7094.0307	NaN	NaN	0.154	0.024	0.872	0.0237	0.0303	0.0238	0.0261
0.0	0.0	0.0	35934.2104	8806.0307	NaN	NaN	0.1968	0.024	0.8723	0.0236	0.0303	0.0237	0.0261
0.0	0.0	0.0	37338.2104	7419.0307	NaN	NaN	0.1658	0.0239	0.8721	0.0237	0.0303	0.0238	0.0262
0.0	0.0	0.0	37428.2104	6314.0307	NaN	NaN	0.1443	0.0239	0.8721	0.0237	0.0303	0.0238	0.0263
0.0	0.0	0.0	32344.2104	3845.0307	NaN	NaN	0.1062	0.0239	0.872	0.0237	0.0302	0.0238	0.0264
0.0	0.0	0.0	37131.2104	4929.0307	NaN	NaN	0.1172	0.0239	0.8717	0.0237	0.0303	0.0239	0.0265
0.0	0.0	0.0	32292.2104	7332.0307	NaN	NaN	0.185	0.0239	0.8716	0.0237	0.0303	0.0239	0.0266
0.0	0.0	0.0	36492.2104	5142.0307	NaN	NaN	0.1235	0.0239	0.8716	0.0236	0.0303	0.0239	0.0266
0.0	0.0	0.0	33630.2104	3556.0307	NaN	NaN	0.0956	0.0239	0.8715	0.0236	0.0304	0.0239	0.0267
0.0	0.0	0.0	23237.2104	7252.0307	NaN	NaN	0.2379	0.024	0.8713	0.0236	0.0304	0.0239	0.0267
0.0	0.0	0.0	30691.2104	5382.0307	NaN	NaN	0.1492	0.024	0.871	0.0236	0.0306	0.024	0.0268
0.0	0.0	0.0	28105.2104	6930.0307	NaN	NaN	0.1978	0.0241	0.8709	0.0235	0.0306	0.024	0.0268
0.0	0.0	0.0	23121.2104	6987.0307	NaN	NaN	0.2321	0.0242	0.8707	0.0235	0.0306	0.024	0.0269
0.0	0.0	0.0	26992.2104	4591.0307	NaN	NaN	0.1454	0.0244	0.8702	0.0235	0.0308	0.0241	0.0269
0.0	0.0	0.0	25652.2104	5069.0307	NaN	NaN	0.165	0.0245	0.87	0.0235	0.0308	0.0242	0.027
0.0	0.0	0.0	24360.2104	5511.0307	NaN	NaN	0.1845	0.0246	0.8695	0.0236	0.031	0.0243	0.0271
0.0	0.0	0.0	24534.2104	6955.0307	NaN	NaN	0.2209	0.0247	0.8687	0.0236	0.0312	0.0246	0.0272
0.0	0.0	0.0	24611.2104	7807.0307	NaN	NaN	0.2408	0.0249	0.8679	0.0236	0.0315	0.0248	0.0274
0.0	0.0	0.0	22146.2104	5055.0307	NaN	NaN	0.1858	0.025	0.8674	0.0236	0.0316	0.0249	0.0275
0.0	0.0	0.0	29064.2104	4298.0307	NaN	NaN	0.1288	0.025	0.8671	0.0237	0.0316	0.025	0.0276
0.0	0.0	0.0	24851.2104	7380.0307	NaN	NaN	0.229	0.0252	0.8664	0.0237	0.0318	0.025	0.0278
0.0	0.0	0.0	24507.2104	8448.0307	NaN	NaN	0.2563	0.0251	0.8666	0.0237	0.0318	0.0249	0.0278
0.0	0.0	0.0	24566.2104	2942.0307	NaN	NaN	0.107	0.0252	0.8662	0.0237	0.0319	0.025	0.0279
0.0	0.0	0.0	29208.2104	6582.0307	NaN	NaN	0.1839	0.0252	0.866	0.0238	0.032	0.025	0.0281
0.0	0.0	0.0	29764.2104	7124.0307	NaN	NaN	0.1931	0.0253	0.8652	0.0238	0.0322	0.0252	0.0282
0.0	0.0	0.0	24501.2104	6428.0307	NaN	NaN	0.2078	0.0254	0.8649	0.0239	0.0322	0.0252	0.0284
0.0	0.0	0.0	24195.2104	2288.0307	NaN	NaN	0.0864	0.0254	0.8646	0.0239	0.0322	0.0253	0.0286
0.0	0.0	0.0	24865.2104	8654.0307	NaN	NaN	0.2582	0.0253	0.8647	0.024	0.0319	0.0253	0.0289
0.0	0.0	0.0	26611.2104	1456.0307	NaN	NaN	0.0519	0.0251	0.8649	0.0241	0.0315	0.0254	0.029
0.0	0.0	0.0	23454.2104	5206.0307	NaN	NaN	0.1816	0.0251	0.8641	0.0243	0.0313	0.0257	0.0296
0.0	0.0	0.0	23818.2104	5575.0307	NaN	NaN	0.1897	0.0249	0.8637	0.0246	0.0308	0.0259	0.03
0.0	0.0	0.0	25141.2104	3222.0307	NaN	NaN	0.1136	0.0248	0.8633	0.0249	0.0304	0.0261	0.0305
0.0	0.0	0.0	28670.2104	4308.0307	NaN	NaN	0.1306	0.0247	0.8622	0.0252	0.0302	0.0265	0.0311
0.0	0.0	0.0	26008.2104	3873.0307	NaN	NaN	0.1296	0.0247	0.86	0.0256	0.0304	0.0272	0.0319
0.0	0.0	0.0	26379.2104	10074.0307	NaN	NaN	0.2764	0.0246	0.8606	0.0258	0.03	0.0271	0.0319
0.0	0.0	0.0	26075.2104	2091.0307	NaN	NaN	0.0742	0.0246	0.8599	0.026	0.0299	0.0273	0.0323
0.0	0.0	0.0	25442.2104	1275.0307	NaN	NaN	0.0477	0.0245	0.8599	0.0261	0.0296	0.0273	0.0325
0.0	0.0	0.0	29512.2104	7301.0307	NaN	NaN	0.1983	0.0246	0.8589	0.0263	0.0298	0.0276	0.0328
0.0	0.0	0.0	27648.2104	8539.0307	NaN	NaN	0.236	0.0246	0.8594	0.0263	0.0296	0.0274	0.0327
0.0	0.0	0.0	27615.2104	5318.0307	NaN	NaN	0.1615	0.0245	0.8598	0.0264	0.0295	0.0273	0.0325
0.0	0.0	0.0	25879.2104	6092.0307	NaN	NaN	0.1905	0.0246	0.859	0.0264	0.0297	0.0275	0.0328
0.0	0.0	0.0	24480.2104	5207.0307	NaN	NaN	0.1754	0.0246	0.8599	0.0265	0.0294	0.0272	0.0324
0.0	0.0	0.0	27677.2104	5623.0307	NaN	NaN	0.1689	0.0245	0.8597	0.0265	0.0296	0.0272	0.0325
0.0	0.0	0.0	22842.2104	8199.0307	NaN	NaN	0.2641	0.0246	0.8594	0.0266	0.0296	0.0272	0.0326
0.0	0.0	0.0	28063.2104	10956.0307	NaN	NaN	0.2808	0.0245	0.8603	0.0266	0.0294	0.027	0.0322
0.0	0.0	0.0	27359.2104	1399.0307	NaN	NaN	0.0486	0.0246	0.8605	0.0266	0.0292	0.0269	0.0322
0.0	0.0	0.0	28592.2104	8823.0307	NaN	NaN	0.2358	0.0246	0.8599	0.0269	0.0292	0.027	0.0324
0.0	0.0	0.0	26094.2104	6080.0307	NaN	NaN	0.189	0.0247	0.8595	0.0271	0.0291	0.0271	0.0325
0.0	0.0	0.0	27766.2104	3604.0307	NaN	NaN	0.1149	0.0247	0.8589	0.0274	0.029	0.0272	0.0328
0.0	0.0	0.0	28699.2104	7375.0307	NaN	NaN	0.2044	0.0249	0.8579	0.0276	0.029	0.0275	0.0331
0.0	0.0	0.0	24537.2104	3714.0307	NaN	NaN	0.1315	0.0249	0.8578	0.0278	0.0289	0.0275	0.0332
0.0	0.0	0.0	27533.2104	4923.0307	NaN	NaN	0.1517	0.0249	0.8575	0.0279	0.0289	0.0275	0.0332
0.0	0.0	0.0	27379.2104	6080.0307	NaN	NaN	0.1817	0.0251	0.8566	0.0281	0.029	0.0277	0.0335
0.0	0.0	0.0	27460.2104	4227.0307	NaN	NaN	0.1334	0.0251	0.8568	0.0282	0.0289	0.0277	0.0334
0.0	0.0	0.0	28651.2104	4517.0307	NaN	NaN	0.1362	0.0253	0.8564	0.0283	0.0289	0.0277	0.0334
0.0	0.0	0.0	25969.2104	4886.0307	NaN	NaN	0.1584	0.0255	0.8557	0.0284	0.0289	0.0279	0.0336
0.0	0.0	0.0	28729.2104	7446.0307	NaN	NaN	0.2058	0.0256	0.8562	0.0285	0.0288	0.0278	0.0332
0.0	0.0	0.0	30229.2104	3479.0307	NaN	NaN	0.1032	0.0257	0.8561	0.0284	0.0288	0.0277	0.0332
0.0	0.0	0.0	28927.2104	8374.0307	NaN	NaN	0.2245	0.0258	0.8565	0.0285	0.0287	0.0275	0.0331
0.0	0.0	0.0	24917.2104	2897.0307	NaN	NaN	0.1042	0.0258	0.857	0.0285	0.0285	0.0274	0.0329
0.0	0.0	0.0	24650.2104	4109.0307	NaN	NaN	0.1429	0.0256	0.8577	0.0284	0.0283	0.0272	0.0328
0.0	0.0	0.0	30022.2104	4868.0307	NaN	NaN	0.1395	0.0255	0.8583	0.0284	0.0282	0.0269	0.0327
0.0	0.0	0.0	27304.2104	6251.0307	NaN	NaN	0.1863	0.0254	0.8583	0.0284	0.0282	0.0269	0.0329
0.0	0.0	0.0	30164.2104	5894.0307	NaN	NaN	0.1635	0.0252	0.859	0.0283	0.0279	0.0267	0.0327
0.0	0.0	0.0	25667.2104	8004.0307	NaN	NaN	0.2377	0.0252	0.8581	0.0284	0.0281	0.0269	0.0333
0.0	0.0	0.0	28393.2104	5309.0307	NaN	NaN	0.1575	0.0251	0.8589	0.0284	0.0279	0.0267	0.0331
0.0	0.0	0.0	21648.2104	8122.0307	NaN	NaN	0.2728	0.0251	0.8586	0.0284	0.0279	0.0267	0.0334
0.0	0.0	0.0	24848.2104	4403.0307	NaN	NaN	0.1505	0.025	0.8588	0.0284	0.0278	0.0267	0.0334
0.0	0.0	0.0	24838.2104	5856.0307	NaN	NaN	0.1908	0.025	0.8583	0.0284	0.0279	0.0267	0.0337
0.0	0.0	0.0	27677.2104	8222.0307	NaN	NaN	0.229	0.0249	0.8582	0.0285	0.0279	0.0267	0.0339
0.0	0.0	0.0	26778.2104	5970.0307	NaN	NaN	0.1823	0.0249	0.8573	0.0285	0.028	0.027	0.0343
0.0	0.0	0.0	30866.2104	7695.0307	NaN	NaN	0.1996	0.0248	0.8576	0.0284	0.028	0.0269	0.0342
0.0	0.0	0.0	25381.2104	5372.0307	NaN	NaN	0.1747	0.0249	0.8573	0.0284	0.028	0.0271	0.0343
0.0	0.0	0.0	25760.2104	5627.0307	NaN	NaN	0.1793	0.0248	0.8573	0.0284	0.0281	0.027	0.0343
0.0	0.0	0.0	25123.2104	7336.0307	NaN	NaN	0.226	0.025	0.8558	0.0285	0.0284	0.0274	0.0349
0.0	0.0	0.0	26922.2104	9158.0307	NaN	NaN	0.2538	0.025	0.8561	0.0285	0.0283	0.0274	0.0348
0.0	0.0	0.0	28086.2104	3243.0307	NaN	NaN	0.1035	0.0251	0.856	0.0285	0.0283	0.0274	0.0347
0.0	0.0	0.0	26994.2104	3226.0307	NaN	NaN	0.1068	0.0252	0.8555	0.0285	0.0284	0.0276	0.0349
0.0	0.0	0.0	25548.2104	6659.0307	NaN	NaN	0.2068	0.0252	0.8553	0.0285	0.0284	0.0276	0.0349
0.0	0.0	0.0	30041.2104	5368.0307	NaN	NaN	0.1516	0.0253	0.8546	0.0286	0.0286	0.0278	0.0352
0.0	0.0	0.0	26147.2104	5728.0307	NaN	NaN	0.1797	0.0254	0.8546	0.0287	0.0285	0.0279	0.035
0.0	0.0	0.0	22178.2104	3264.0307	NaN	NaN	0.1283	0.0254	0.8545	0.0288	0.0284	0.028	0.0349
0.0	0.0	0.0	23308.2104	6166.0307	NaN	NaN	0.2092	0.0254	0.8549	0.0288	0.0282	0.028	0.0346
0.0	0.0	0.0	25054.2104	4776.0307	NaN	NaN	0.1601	0.0254	0.8548	0.0289	0.0282	0.028	0.0346
0.0	0.0	0.0	24787.2104	5858.0307	NaN	NaN	0.1912	0.0254	0.8542	0.0291	0.0283	0.0281	0.0349
0.0	0.0	0.0	25434.2104	8338.0307	NaN	NaN	0.2469	0.0254	0.8536	0.0292	0.0284	0.0283	0.0352
0.0	0.0	0.0	25731.2104	6603.0307	NaN	NaN	0.2042	0.0254	0.8539	0.0292	0.0282	0.0282	0.035
0.0	0.0	0.0	25102.2104	2507.0307	NaN	NaN	0.0908	0.0254	0.8547	0.0292	0.028	0.028	0.0347
0.0	0.0	0.0	27146.2104	5577.0307	NaN	NaN	0.1704	0.0254	0.8545	0.0293	0.0279	0.028	0.0348
0.0	0.0	0.0	28092.2104	5847.0307	NaN	NaN	0.1723	0.0254	0.8547	0.0294	0.0278	0.028	0.0348
0.0	0.0	0.0	27090.2104	6418.0307	NaN	NaN	0.1915	0.0253	0.8552	0.0294	0.0276	0.0278	0.0346
0.0	0.0	0.0	26581.2104	7252.0307	NaN	NaN	0.2143	0.0254	0.8555	0.0294	0.0275	0.0277	0.0346
0.0	0.0	0.0	25685.2104	5674.0307	NaN	NaN	0.1809	0.0253	0.856	0.0293	0.0273	0.0275	0.0345
0.0	0.0	0.0	27671.2104	5314.0307	NaN	NaN	0.1611	0.0252	0.8565	0.0293	0.0272	0.0273	0.0344
0.0	0.0	0.0	28344.2104	6708.0307	NaN	NaN	0.1914	0.0252	0.8564	0.0292	0.0273	0.0272	0.0346
0.0	0.0	0.0	26605.2104	8323.0307	NaN	NaN	0.2383	0.0251	0.8567	0.0292	0.0272	0.0272	0.0347
0.0	0.0	0.0	24737.2104	7519.0307	NaN	NaN	0.2331	0.025	0.8566	0.0292	0.0272	0.0271	0.0349
0.0	0.0	0.0	22211.2104	6068.0307	NaN	NaN	0.2146	0.025	0.8566	0.029	0.0273	0.0271	0.0351
0.0	0.0	0.0	22518.2104	3938.0307	NaN	NaN	0.1489	0.025	0.856	0.0289	0.0275	0.0272	0.0354
0.0	0.0	0.0	25483.2104	5889.0307	NaN	NaN	0.1877	0.0249	0.8556	0.0288	0.0276	0.0273	0.0358
0.0	0.0	0.0	25321.2104	3438.0307	NaN	NaN	0.1195	0.0249	0.8543	0.0288	0.028	0.0277	0.0364
0.0	0.0	0.0	25958.2104	4248.0307	NaN	NaN	0.1406	0.0251	0.8524	0.0289	0.0284	0.0282	0.0371
0.0	0.0	0.0	21612.2104	8318.0307	NaN	NaN	0.2779	0.0252	0.8507	0.029	0.0287	0.0287	0.0378
0.0	0.0	0.0	23312.2104	2792.0307	NaN	NaN	0.107	0.0252	0.8496	0.029	0.029	0.029	0.0382
0.0	0.0	0.0	27263.2104	6031.0307	NaN	NaN	0.1811	0.0253	0.848	0.029	0.0293	0.0294	0.039
0.0	0.0	0.0	26719.2104	4986.0307	NaN	NaN	0.1573	0.0253	0.8469	0.0289	0.0297	0.0298	0.0394
0.0	0.0	0.0	27554.2104	6366.0307	NaN	NaN	0.1877	0.0254	0.847	0.0288	0.0298	0.0297	0.0393
0.0	0.0	0.0	27392.2104	6487.0307	NaN	NaN	0.1915	0.0254	0.8463	0.0286	0.03	0.03	0.0397
0.0	0.0	0.0	24654.2104	2217.0307	NaN	NaN	0.0825	0.0254	0.8464	0.0285	0.0301	0.03	0.0396
0.0	0.0	0.0	26075.2104	6840.0307	NaN	NaN	0.2078	0.0253	0.8473	0.0283	0.03	0.0297	0.0394
0.0	0.0	0.0	25668.2104	5893.0307	NaN	NaN	0.1867	0.0253	0.8464	0.0283	0.0302	0.03	0.0398
0.0	0.0	0.0	24839.2104	2824.0307	NaN	NaN	0.1021	0.025	0.8489	0.028	0.0297	0.0294	0.039
0.0	0.0	0.0	25334.2104	5544.0307	NaN	NaN	0.1795	0.025	0.8483	0.0279	0.03	0.0296	0.0394
0.0	0.0	0.0	28595.2104	7305.0307	NaN	NaN	0.2035	0.0249	0.8492	0.0277	0.0298	0.0293	0.039
0.0	0.0	0.0	24535.2104	6090.0307	NaN	NaN	0.1989	0.0246	0.8512	0.0275	0.0295	0.0289	0.0383
0.0	0.0	0.0	26340.2104	8687.0307	NaN	NaN	0.248	0.0245	0.8523	0.0273	0.0293	0.0286	0.038
0.0	0.0	0.0	27321.2104	6187.0307	NaN	NaN	0.1846	0.0243	0.8529	0.0271	0.0294	0.0285	0.0378
0.0	0.0	0.0	24271.2104	9961.0307	NaN	NaN	0.291	0.0241	0.8556	0.0267	0.0288	0.0279	0.0368
0.0	0.0	0.0	22339.2104	6414.0307	NaN	NaN	0.2231	0.024	0.8573	0.0264	0.0286	0.0275	0.0362
0.0	0.0	0.0	25724.2104	6357.0307	NaN	NaN	0.1982	0.0238	0.8592	0.0262	0.0282	0.0271	0.0355
0.0	0.0	0.0	21424.2104	3494.0307	NaN	NaN	0.1402	0.0236	0.8609	0.0259	0.0279	0.0267	0.0349
0.0	0.0	0.0	23174.2104	5637.0307	NaN	NaN	0.1957	0.0236	0.8619	0.0258	0.0276	0.0265	0.0346
0.0	0.0	0.0	27363.2104	5881.0307	NaN	NaN	0.1769	0.0236	0.8633	0.0258	0.0272	0.0262	0.0339
0.0	0.0	0.0	23199.2104	5731.0307	NaN	NaN	0.1981	0.0236	0.8634	0.0257	0.0272	0.0262	0.0339
0.0	0.0	0.0	21989.2104	9794.0307	NaN	NaN	0.3082	0.0234	0.8652	0.0254	0.0268	0.0259	0.0332
0.0	0.0	0.0	24196.2104	6601.0307	NaN	NaN	0.2143	0.0234	0.8662	0.0254	0.0266	0.0258	0.0327
0.0	0.0	0.0	32806.2104	3536.0307	NaN	NaN	0.0973	0.0235	0.8675	0.0254	0.0261	0.0254	0.0321
0.0	0.0	0.0	21332.2104	4986.0307	NaN	NaN	0.1895	0.0236	0.868	0.0253	0.026	0.0254	0.0317
0.0	0.0	0.0	24085.2104	5346.0307	NaN	NaN	0.1816	0.0238	0.8688	0.0254	0.0257	0.0252	0.0312
0.0	0.0	0.0	29624.2104	3735.0307	NaN	NaN	0.112	0.0239	0.8674	0.0256	0.026	0.0254	0.0317
0.0	0.0	0.0	26944.2104	7974.0307	NaN	NaN	0.2284	0.024	0.8674	0.0257	0.026	0.0254	0.0316
0.0	0.0	0.0	28347.2104	3913.0307	NaN	NaN	0.1213	0.0241	0.8669	0.0258	0.0262	0.0255	0.0315
0.0	0.0	0.0	21567.2104	7108.0307	NaN	NaN	0.2479	0.0242	0.8662	0.0259	0.0263	0.0257	0.0317
0.0	0.0	0.0	23245.2104	5206.0307	NaN	NaN	0.183	0.0242	0.8663	0.0259	0.0263	0.0257	0.0315
0.0	0.0	0.0	28206.2104	5292.0307	NaN	NaN	0.158	0.0243	0.8664	0.0259	0.0262	0.0257	0.0315
0.0	0.0	0.0	28426.2104	3967.0307	NaN	NaN	0.1225	0.0242	0.867	0.0259	0.0261	0.0257	0.0311
0.0	0.0	0.0	29171.2104	4822.0307	NaN	NaN	0.1419	0.0242	0.8669	0.0259	0.0262	0.0258	0.0311
0.0	0.0	0.0	25084.2104	5601.0307	NaN	NaN	0.1825	0.0242	0.8669	0.026	0.0262	0.0258	0.031
0.0	0.0	0.0	24781.2104	3831.0307	NaN	NaN	0.1339	0.0242	0.8665	0.026	0.0263	0.0259	0.0311
0.0	0.0	0.0	23645.2104	3708.0307	NaN	NaN	0.1356	0.0241	0.8668	0.0261	0.0262	0.0258	0.031
0.0	0.0	0.0	25100.2104	2406.0307	NaN	NaN	0.0875	0.0241	0.8663	0.0262	0.0264	0.026	0.031
0.0	0.0	0.0	27319.2104	6435.0307	NaN	NaN	0.1906	0.024	0.8662	0.0263	0.0265	0.026	0.031
0.0	0.0	0.0	22317.2104	6744.0307	NaN	NaN	0.2321	0.0239	0.8669	0.0263	0.0263	0.0259	0.0308
0.0	0.0	0.0	27061.2104	3561.0307	NaN	NaN	0.1163	0.0238	0.8673	0.0263	0.0263	0.0259	0.0304
0.0	0.0	0.0	24030.2104	5164.0307	NaN	NaN	0.1769	0.0238	0.8674	0.0264	0.0262	0.0259	0.0303
0.0	0.0	0.0	23556.2104	3986.0307	NaN	NaN	0.1447	0.0237	0.8683	0.0264	0.026	0.0258	0.0298
0.0	0.0	0.0	23604.2104	4931.0307	NaN	NaN	0.1728	0.0238	0.8691	0.0264	0.0257	0.0257	0.0294
0.0	0.0	0.0	24405.2104	4873.0307	NaN	NaN	0.1664	0.024	0.8696	0.0265	0.0253	0.0257	0.0289
0.0	0.0	0.0	23692.2104	3231.0307	NaN	NaN	0.12	0.0243	0.87	0.0265	0.0251	0.0258	0.0283
0.0	0.0	0.0	24783.2104	5088.0307	NaN	NaN	0.1703	0.0247	0.87	0.0266	0.0247	0.026	0.028
0.0	0.0	0.0	26250.2104	3994.0307	NaN	NaN	0.1321	0.0252	0.8696	0.0267	0.0244	0.0264	0.0278
0.0	0.0	0.0	23188.2104	3041.0307	NaN	NaN	0.1159	0.0255	0.8706	0.0265	0.0239	0.0263	0.0271
0.0	0.0	0.0	22235.2104	4358.0307	NaN	NaN	0.1639	0.026	0.8711	0.0264	0.0236	0.0263	0.0266
0.0	0.0	0.0	24141.2104	1432.0307	NaN	NaN	0.056	0.0266	0.8714	0.0262	0.0233	0.0262	0.0262
0.0	0.0	0.0	25304.2104	5041.0307	NaN	NaN	0.1661	0.0268	0.8726	0.0259	0.023	0.0258	0.0259
0.0	0.0	0.0	26544.2104	7521.0307	NaN	NaN	0.2208	0.0272	0.8734	0.0255	0.0228	0.0255	0.0256
0.0	0.0	0.0	24737.2104	3379.0307	NaN	NaN	0.1202	0.0272	0.8752	0.0251	0.0224	0.025	0.0252
0.0	0.0	0.0	21057.2104	5455.0307	NaN	NaN	0.2058	0.027	0.8773	0.0245	0.022	0.0244	0.0247
0.0	0.0	0.0	25651.2104	2061.0307	NaN	NaN	0.0744	0.0269	0.8785	0.0242	0.0218	0.024	0.0245
0.0	0.0	0.0	28690.2104	7622.0307	NaN	NaN	0.2099	0.0267	0.8803	0.0239	0.0215	0.0236	0.0241
0.0	0.0	0.0	23429.2104	3483.0307	NaN	NaN	0.1294	0.0262	0.8823	0.0236	0.0212	0.0232	0.0235
0.0	0.0	0.0	25320.2104	3417.0307	NaN	NaN	0.1189	0.0258	0.8842	0.0233	0.0209	0.0229	0.0229
0.0	0.0	0.0	27298.2104	5712.0307	NaN	NaN	0.173	0.0255	0.8851	0.0232	0.0208	0.0227	0.0228
0.0	0.0	0.0	25195.2104	6379.0307	NaN	NaN	0.202	0.025	0.887	0.0228	0.0205	0.0223	0.0224
0.0	0.0	0.0	24407.2104	5744.0307	NaN	NaN	0.1905	0.0244	0.8902	0.0222	0.02	0.0217	0.0215
0.0	0.0	0.0	26846.2104	4367.0307	NaN	NaN	0.1399	0.0239	0.8918	0.0218	0.0198	0.0214	0.0211
0.0	0.0	0.0	22646.2104	2905.0307	NaN	NaN	0.1137	0.0233	0.8938	0.0216	0.0196	0.0212	0.0205
0.0	0.0	0.0	24789.2104	6636.0307	NaN	NaN	0.2112	0.0229	0.8955	0.0211	0.0194	0.0208	0.0202
0.0	0.0	0.0	30090.2104	7302.0307	NaN	NaN	0.1953	0.0228	0.895	0.0214	0.0195	0.021	0.0203
0.0	0.0	0.0	20705.2104	4421.0307	NaN	NaN	0.176	0.0226	0.8952	0.0215	0.0195	0.021	0.0202
0.0	0.0	0.0	21304.2104	5828.0307	NaN	NaN	0.2148	0.0226	0.8945	0.0218	0.0195	0.0212	0.0204
0.0	0.0	0.0	24863.2104	5002.0307	NaN	NaN	0.1675	0.0227	0.8941	0.0219	0.0195	0.0213	0.0205
0.0	0.0	0.0	24542.2104	6818.0307	NaN	NaN	0.2174	0.0229	0.8934	0.0221	0.0195	0.0213	0.0207
0.0	0.0	0.0	21840.2104	6193.0307	NaN	NaN	0.2209	0.0232	0.8925	0.0223	0.0196	0.0215	0.0209
0.0	0.0	0.0	20573.2104	6092.0307	NaN	NaN	0.2285	0.0233	0.8919	0.0225	0.0196	0.0216	0.021
0.0	0.0	0.0	25197.2104	4061.0307	NaN	NaN	0.1388	0.0235	0.8917	0.0227	0.0196	0.0216	0.0209
0.0	0.0	0.0	20216.2104	4758.0307	NaN	NaN	0.1905	0.0234	0.8925	0.0227	0.0194	0.0215	0.0205
0.0	0.0	0.0	20417.2104	4656.0307	NaN	NaN	0.1857	0.023	0.8941	0.0226	0.0192	0.0212	0.0199
0.0	0.0	0.0	23114.2104	4331.0307	NaN	NaN	0.1578	0.0224	0.8962	0.0222	0.019	0.0208	0.0193
0.0	0.0	0.0	28601.2104	3358.0307	NaN	NaN	0.1051	0.022	0.898	0.0219	0.0188	0.0204	0.0189
0.0	0.0	0.0	24425.2104	5621.0307	NaN	NaN	0.1871	0.0217	0.8995	0.0215	0.0186	0.0201	0.0185
0.0	0.0	0.0	25503.2104	5396.0307	NaN	NaN	0.1746	0.0215	0.9003	0.0213	0.0185	0.02	0.0183
0.0	0.0	0.0	25674.2104	3894.0307	NaN	NaN	0.1317	0.0214	0.901	0.0211	0.0185	0.0199	0.0181
0.0	0.0	0.0	22496.2104	1974.0307	NaN	NaN	0.0807	0.0214	0.9012	0.021	0.0186	0.0198	0.0181
0.0	0.0	0.0	20489.2104	6654.0307	NaN	NaN	0.2451	0.0216	0.9005	0.021	0.0189	0.0198	0.0183
0.0	0.0	0.0	22935.2104	6550.0307	NaN	NaN	0.2221	0.0218	0.8991	0.0213	0.0193	0.02	0.0186
0.0	0.0	0.0	22920.2104	5654.0307	NaN	NaN	0.1979	0.0219	0.8988	0.0212	0.0195	0.02	0.0186
0.0	0.0	0.0	22233.2104	7155.0307	NaN	NaN	0.2435	0.022	0.8983	0.0213	0.0197	0.0202	0.0186
0.0	0.0	0.0	23574.2104	4160.0307	NaN	NaN	0.15	0.0222	0.8979	0.0212	0.0198	0.0203	0.0186
0.0	0.0	0.0	23640.2104	6074.0307	NaN	NaN	0.2044	0.0223	0.8975	0.0212	0.0198	0.0205	0.0186
0.0	0.0	0.0	25054.2104	3667.0307	NaN	NaN	0.1277	0.0226	0.8973	0.0212	0.0198	0.0206	0.0185
0.0	0.0	0.0	21283.2104	5679.0307	NaN	NaN	0.2106	0.0232	0.8964	0.0212	0.02	0.0207	0.0185
0.0	0.0	0.0	22896.2104	3874.0307	NaN	NaN	0.1447	0.0242	0.8952	0.0215	0.0197	0.021	0.0184
0.0	0.0	0.0	23719.2104	4799.0307	NaN	NaN	0.1683	0.0238	0.8981	0.021	0.0189	0.0204	0.0178
0.0	0.0	0.0	24237.2104	6199.0307	NaN	NaN	0.2037	0.0231	0.8997	0.0209	0.0185	0.0203	0.0175
0.0	0.0	0.0	25068.2104	3654.0307	NaN	NaN	0.1272	0.0245	0.8947	0.0214	0.0192	0.0221	0.0181
0.0	0.0	0.0	24002.2104	5842.0307	NaN	NaN	0.1958	0.0371	0.8591	0.026	0.0245	0.0318	0.0215
0.0	0.0	0.0	4368.2104	4477.0307	NaN	NaN	0.5062	0.2424	0.5959	0.0368	0.0346	0.0491	0.0412
0.0	0.0	0.0	-1738.7896	1067.0307	NaN	NaN	-0.3	0.8188	0.0745	0.024	0.0227	0.0295	0.0304
0.0	0.0	0.0	-875.7896	-235.9693	NaN	NaN	0.2122	0.8561	0.0502	0.022	0.021	0.0246	0.026
0.0	0.0	0.0	-1946.7896	104.0307	NaN	NaN	-0.0565	0.8513	0.0492	0.0233	0.0223	0.0264	0.0274
0.0	0.0	0.0	-800.7896	2619.0307	NaN	NaN	1.3	0.8531	0.0465	0.0237	0.0228	0.0266	0.0273
0.0	0.0	0.0	-1404.7896	2514.0307	NaN	NaN	1.3	0.858	0.0416	0.0232	0.0235	0.0267	0.0269
0.0	0.0	0.0	1342.2104	2552.0307	NaN	NaN	0.6553	0.8627	0.0382	0.0225	0.0237	0.0265	0.0265
0.0	0.0	0.0	-698.7896	-48.9693	NaN	NaN	0.0655	0.8696	0.0345	0.0208	0.0237	0.0267	0.0248
0.0	0.0	0.0	-1720.7896	675.0307	NaN	NaN	-0.3	0.8727	0.0322	0.0199	0.024	0.0275	0.0238
0.0	0.0	0.0	-1710.7896	5378.0307	NaN	NaN	1.3	0.8754	0.0306	0.0197	0.0238	0.0272	0.0233
0.0	0.0	0.0	-341.7896	104.0307	NaN	NaN	-0.3	0.883	0.0272	0.0198	0.0229	0.0248	0.0222
0.0	0.0	0.0	-849.7896	243.0307	NaN	NaN	-0.3	0.8894	0.024	0.0202	0.0223	0.0226	0.0216
0.0	0.0	0.0	-1051.7896	1411.0307	NaN	NaN	1.3	0.8911	0.0227	0.0205	0.0222	0.022	0.0215
0.0	0.0	0.0	-1176.7896	2604.0307	NaN	NaN	1.3	0.8915	0.0222	0.0207	0.0222	0.022	0.0214
0.0	0.0	0.0	-333.7896	811.0307	NaN	NaN	1.3	0.8925	0.0216	0.0205	0.0222	0.022	0.0212
0.0	0.0	0.0	380.2104	3115.0307	NaN	NaN	0.8912	0.8927	0.0211	0.0205	0.0224	0.0222	0.0211
0.0	0.0	0.0	285.2104	580.0307	NaN	NaN	0.6704	0.8915	0.0216	0.0206	0.0224	0.0226	0.0213
0.0	0.0	0.0	-1037.7896	-991.9693	NaN	NaN	0.4887	0.8903	0.0221	0.0208	0.0225	0.0228	0.0214
0.0	0.0	0.0	457.2104	-354.9693	NaN	NaN	-0.3	0.8896	0.0224	0.0209	0.0226	0.0229	0.0214
0.0	0.0	0.0	-1610.7896	1291.0307	NaN	NaN	-0.3	0.8889	0.0225	0.0211	0.0228	0.023	0.0217
0.0	0.0	0.0	-2232.7896	2668.0307	NaN	NaN	1.3	0.8895	0.0223	0.021	0.0228	0.0228	0.0216
0.0	0.0	0.0	-282.7896	1015.0307	NaN	NaN	1.3	0.8902	0.022	0.0209	0.0227	0.0227	0.0214
0.0	0.0	0.0	-1428.7896	232.0307	NaN	NaN	-0.1939	0.8906	0.022	0.0208	0.0227	0.0226	0.0213
0.0	0.0	0.0	-901.7896	2993.0307	NaN	NaN	1.3	0.8909	0.0222	0.0208	0.0226	0.0223	0.0212
0.0	0.0	0.0	-1866.7896	654.0307	NaN	NaN	-0.3	0.8911	0.0226	0.0208	0.0224	0.022	0.0211
0.0	0.0	0.0	-2216.7896	-407.9693	NaN	NaN	0.1554	0.8915	0.0227	0.0208	0.0224	0.0217	0.021
0.0	0.0	0.0	-343.7896	1511.0307	NaN	NaN	1.2945	0.8918	0.0225	0.0208	0.0224	0.0217	0.0208
0.0	0.0	0.0	-1735.7896	2782.0307	NaN	NaN	1.3	0.8919	0.0224	0.0208	0.0225	0.0216	0.0208
0.0	0.0	0.0	-925.7896	1150.0307	NaN	NaN	1.3	0.892	0.0223	0.0209	0.0225	0.0216	0.0207
0.0	0.0	0.0	-485.7896	3807.0307	NaN	NaN	1.1463	0.8923	0.0222	0.0209	0.0224	0.0216	0.0205
0.0	0.0	0.0	309.2104	820.0307	NaN	NaN	0.7262	0.8934	0.0223	0.0209	0.0219	0.0214	0.0201
0.0	0.0	0.0	-703.7896	-1838.9693	NaN	NaN	0.7232	0.8931	0.0227	0.0211	0.0217	0.0213	0.0201
0.0	0.0	0.0	-1466.7896	-1293.9693	NaN	NaN	0.4687	0.8931	0.0228	0.0212	0.0217	0.0212	0.02
0.0	0.0	0.0	-581.7896	2679.0307	NaN	NaN	1.2774	0.8926	0.0228	0.0214	0.0217	0.0213	0.0202
0.0	0.0	0.0	-643.7896	4857.0307	NaN	NaN	1.1528	0.8929	0.0227	0.0214	0.0216	0.0212	0.0202
0.0	0.0	0.0	-1554.7896	-991.9693	NaN	NaN	0.3895	0.8932	0.0229	0.0214	0.0214	0.021	0.0202
0.0	0.0	0.0	-2922.7896	774.0307	NaN	NaN	-0.3	0.8933	0.0227	0.0215	0.0213	0.0209	0.0202
0.0	0.0	0.0	-1003.7896	1509.0307	NaN	NaN	1.3	0.8934	0.0227	0.0216	0.0212	0.0208	0.0203
0.0	0.0	0.0	-2003.7896	2786.0307	NaN	NaN	1.3	0.8934	0.0226	0.0217	0.0212	0.0208	0.0203
0.0	0.0	0.0	-649.7896	3342.0307	NaN	NaN	1.2414	0.8937	0.0226	0.0217	0.0211	0.0207	0.0202
0.0	0.0	0.0	-1214.7896	697.0307	NaN	NaN	-0.3	0.8943	0.0226	0.0217	0.021	0.0204	0.0199
0.0	0.0	0.0	-1053.7896	-499.9693	NaN	NaN	0.3218	0.8949	0.0224	0.0216	0.0211	0.0202	0.0199
0.0	0.0	0.0	-1509.7896	396.0307	NaN	NaN	-0.3	0.8954	0.0222	0.0214	0.0212	0.02	0.0198
0.0	0.0	0.0	-1372.7896	3441.0307	NaN	NaN	1.3	0.8958	0.0221	0.0213	0.0212	0.0198	0.0198
0.0	0.0	0.0	860.2104	2609.0307	NaN	NaN	0.752	0.8958	0.0221	0.0213	0.0212	0.0198	0.0198
0.0	0.0	0.0	-1873.7896	-399.9693	NaN	NaN	0.1759	0.896	0.0222	0.0212	0.0211	0.0198	0.0197
0.0	0.0	0.0	-656.7896	1785.0307	NaN	NaN	1.3	0.8959	0.0221	0.0212	0.0211	0.0198	0.0197
0.0	0.0	0.0	-1356.7896	4246.0307	NaN	NaN	1.3	0.8956	0.0222	0.0213	0.0212	0.0199	0.0198
0.0	0.0	0.0	-1267.7896	1321.0307	NaN	NaN	1.3	0.8953	0.0223	0.0213	0.0212	0.02	0.0198
0.0	0.0	0.0	-568.7896	1073.0307	NaN	NaN	1.3	0.8957	0.0223	0.0212	0.0212	0.0199	0.0196
0.0	0.0	0.0	-2024.7896	1389.0307	NaN	NaN	-0.3	0.8959	0.0223	0.0212	0.0212	0.0198	0.0196
0.0	0.0	0.0	-1935.7896	-3823.9693	NaN	NaN	0.6639	0.8956	0.0224	0.0213	0.0211	0.0198	0.0197
0.0	0.0	0.0	-667.7896	673.0307	NaN	NaN	1.3	0.8962	0.0221	0.0212	0.021	0.0198	0.0197
0.0	0.0	0.0	-412.7896	3721.0307	NaN	NaN	1.1248	0.8957	0.0221	0.0211	0.0211	0.0201	0.0199
0.0	0.0	0.0	-3088.7896	2917.0307	NaN	NaN	-0.3	0.8953	0.0223	0.0212	0.0211	0.0202	0.02
0.0	0.0	0.0	-2450.7896	-535.9693	NaN	NaN	0.1794	0.8951	0.0223	0.0213	0.0212	0.0202	0.0199
0.0	0.0	0.0	-2619.7896	1274.0307	NaN	NaN	-0.3	0.895	0.0223	0.0214	0.0212	0.0201	0.0199
0.0	0.0	0.0	-2987.7896	514.0307	NaN	NaN	-0.2078	0.8949	0.0223	0.0214	0.0212	0.0201	0.0201
0.0	0.0	0.0	-919.7896	73.0307	NaN	NaN	-0.0862	0.8957	0.0219	0.0212	0.0211	0.02	0.0201
0.0	0.0	0.0	-639.7896	1741.0307	NaN	NaN	1.3	0.8964	0.0216	0.021	0.0209	0.02	0.02
0.0	0.0	0.0	-1017.7896	3284.0307	NaN	NaN	1.3	0.8965	0.0215	0.0209	0.0209	0.02	0.0201
0.0	0.0	0.0	-2993.7896	3623.0307	NaN	NaN	1.3	0.8967	0.0215	0.0208	0.0209	0.02	0.0202
0.0	0.0	0.0	-2697.7896	1729.0307	NaN	NaN	-0.3	0.8967	0.0214	0.0208	0.0209	0.0199	0.0202
0.0	0.0	0.0	-3307.7896	2269.0307	NaN	NaN	-0.3	0.8969	0.0213	0.0208	0.0209	0.0199	0.0202
0.0	0.0	0.0	-1215.7896	1038.0307	NaN	NaN	-0.3	0.897	0.0213	0.0207	0.0209	0.0199	0.0201
0.0	0.0	0.0	-1149.7896	1625.0307	NaN	NaN	1.3	0.8971	0.0213	0.0208	0.0209	0.0199	0.02
0.0	0.0	0.0	-2064.7896	902.0307	NaN	NaN	-0.3	0.8971	0.0213	0.0208	0.0209	0.0199	0.0199
0.0	0.0	0.0	-1945.7896	-506.9693	NaN	NaN	0.2067	0.897	0.0214	0.0209	0.0208	0.0199	0.02
0.0	0.0	0.0	-3020.7896	-316.9693	NaN	NaN	0.095	0.8972	0.0213	0.0208	0.0208	0.0199	0.02
0.0	0.0	0.0	-513.7896	2570.0307	NaN	NaN	1.2499	0.8973	0.0212	0.0205	0.0208	0.02	0.0202
0.0	0.0	0.0	-264.7896	875.0307	NaN	NaN	1.3	0.897	0.0212	0.0204	0.0209	0.0202	0.0202
0.0	0.0	0.0	-378.7896	3719.0307	NaN	NaN	1.1134	0.8967	0.0213	0.0205	0.021	0.0202	0.0203
0.0	0.0	0.0	-1076.7896	130.0307	NaN	NaN	-0.1373	0.8962	0.0215	0.0207	0.021	0.0202	0.0203
0.0	0.0	0.0	-2682.7896	-395.9693	NaN	NaN	0.1286	0.8962	0.0216	0.0208	0.021	0.0201	0.0203
0.0	0.0	0.0	-1228.7896	1313.0307	NaN	NaN	1.3	0.8963	0.0215	0.0208	0.0211	0.0201	0.0203
0.0	0.0	0.0	-1115.7896	1207.0307	NaN	NaN	1.3	0.8963	0.0214	0.0207	0.0212	0.0202	0.0203
0.0	0.0	0.0	-580.7896	1164.0307	NaN	NaN	1.3	0.8962	0.0214	0.0207	0.0212	0.0202	0.0203
0.0	0.0	0.0	-1517.7896	-966.9693	NaN	NaN	0.3892	0.8964	0.0214	0.0207	0.0212	0.0201	0.0201
0.0	0.0	0.0	-74.7896	3124.0307	NaN	NaN	1.0245	0.8963	0.0214	0.0207	0.0212	0.0202	0.0201
0.0	0.0	0.0	-2977.7896	-340.9693	NaN	NaN	0.1027	0.8964	0.0214	0.0208	0.0213	0.0201	0.0201
0.0	0.0	0.0	-2826.7896	2955.0307	NaN	NaN	1.3	0.8966	0.0212	0.0207	0.0213	0.0201	0.0201
0.0	0.0	0.0	-693.7896	574.0307	NaN	NaN	-0.3	0.8968	0.0212	0.0207	0.0213	0.02	0.02
0.0	0.0	0.0	-343.7896	-610.9693	NaN	NaN	0.6399	0.897	0.0212	0.0207	0.0213	0.0199	0.02
0.0	0.0	0.0	-1462.7896	1469.0307	NaN	NaN	1.3	0.897	0.0212	0.0207	0.0213	0.0198	0.0199
0.0	0.0	0.0	86.2104	1680.0307	NaN	NaN	0.9512	0.8973	0.0211	0.0207	0.0212	0.0198	0.0199
0.0	0.0	0.0	-1902.7896	1000.0307	NaN	NaN	-0.3	0.8971	0.0212	0.0206	0.0212	0.0199	0.02
0.0	0.0	0.0	80.2104	1069.0307	NaN	NaN	0.9302	0.8972	0.0212	0.0205	0.0212	0.02	0.02
0.0	0.0	0.0	-1015.7896	1700.0307	NaN	NaN	1.3	0.8969	0.0213	0.0205	0.0212	0.02	0.02
0.0	0.0	0.0	-1466.7896	2284.0307	NaN	NaN	1.3	0.8969	0.0213	0.0206	0.0212	0.02	0.02
0.0	0.0	0.0	-2007.7896	749.0307	NaN	NaN	-0.3	0.8968	0.0214	0.0207	0.0212	0.0199	0.02
0.0	0.0	0.0	-2034.7896	-699.9693	NaN	NaN	0.256	0.897	0.0214	0.0207	0.0212	0.0198	0.0199
0.0	0.0	0.0	-1399.7896	1805.0307	NaN	NaN	1.3	0.8971	0.0214	0.0207	0.0211	0.0198	0.0199
0.0	0.0	0.0	-2626.7896	-661.9693	NaN	NaN	0.2013	0.8969	0.0215	0.0207	0.0212	0.0199	0.0199
0.0	0.0	0.0	-1777.7896	4055.0307	NaN	NaN	1.3	0.8974	0.0214	0.0205	0.0211	0.0199	0.0198
0.0	0.0	0.0	-422.7896	-1351.9693	NaN	NaN	0.7618	0.8972	0.0215	0.0205	0.0211	0.0199	0.0198
0.0	0.0	0.0	-4399.7896	2640.0307	NaN	NaN	-0.3	0.8974	0.0214	0.0205	0.021	0.0199	0.0198
0.0	0.0	0.0	-1804.7896	-243.9693	NaN	NaN	0.1191	0.897	0.0215	0.0206	0.0211	0.0199	0.0199
0.0	0.0	0.0	-1449.7896	2652.0307	NaN	NaN	1.3	0.8975	0.0215	0.0205	0.021	0.0198	0.0198
0.0	0.0	0.0	-2259.7896	865.0307	NaN	NaN	-0.3	0.8971	0.0216	0.0206	0.021	0.0199	0.0198
0.0	0.0	0.0	-1289.7896	-213.9693	NaN	NaN	0.1423	0.8976	0.0215	0.0205	0.0209	0.0198	0.0197
0.0	0.0	0.0	-1525.7896	-550.9693	NaN	NaN	0.2653	0.8972	0.0216	0.0206	0.0209	0.0199	0.0198
0.0	0.0	0.0	-1508.7896	333.0307	NaN	NaN	-0.2832	0.8973	0.0216	0.0205	0.0209	0.0199	0.0198
0.0	0.0	0.0	-352.7896	1880.0307	NaN	NaN	1.231	0.8968	0.0218	0.0206	0.0209	0.02	0.0199
0.0	0.0	0.0	-3018.7896	-985.9693	NaN	NaN	0.2462	0.8964	0.022	0.0207	0.0209	0.02	0.02
0.0	0.0	0.0	-2699.7896	159.0307	NaN	NaN	-0.0626	0.8963	0.022	0.0206	0.0209	0.0201	0.0201
0.0	0.0	0.0	-768.7896	960.0307	NaN	NaN	1.3	0.8964	0.0219	0.0206	0.0209	0.0201	0.02
0.0	0.0	0.0	-2032.7896	2908.0307	NaN	NaN	1.3	0.8967	0.0218	0.0205	0.0209	0.0201	0.02
0.0	0.0	0.0	1573.2104	-748.9693	NaN	NaN	-0.3	0.8965	0.0219	0.0206	0.0209	0.02	0.0201
0.0	0.0	0.0	-2003.7896	845.0307	NaN	NaN	-0.3	0.8966	0.0219	0.0206	0.0208	0.02	0.0201
0.0	0.0	0.0	-2125.7896	1179.0307	NaN	NaN	-0.3	0.8965	0.0219	0.0205	0.0209	0.0201	0.0201
0.0	0.0	0.0	-3562.7896	3878.0307	NaN	NaN	1.3	0.8966	0.0219	0.0205	0.0209	0.0201	0.0201
0.0	0.0	0.0	-1279.7896	701.0307	NaN	NaN	-0.3	0.8961	0.022	0.0206	0.021	0.0201	0.0202
0.0	0.0	0.0	-1752.7896	455.0307	NaN	NaN	-0.3	0.8964	0.022	0.0206	0.0209	0.02	0.0201
0.0	0.0	0.0	-2285.7896	-347.9693	NaN	NaN	0.1321	0.8962	0.022	0.0206	0.0209	0.02	0.0202
0.0	0.0	0.0	-1618.7896	3084.0307	NaN	NaN	1.3	0.897	0.0218	0.0204	0.0208	0.0199	0.0201
0.0	0.0	0.0	-1955.7896	1974.0307	NaN	NaN	1.3	0.8969	0.0218	0.0204	0.0209	0.0199	0.0201
0.0	0.0	0.0	-1447.7896	1285.0307	NaN	NaN	-0.3	0.8973	0.0217	0.0203	0.0208	0.0199	0.02
0.0	0.0	0.0	-898.7896	1696.0307	NaN	NaN	1.3	0.8972	0.0217	0.0203	0.0208	0.0199	0.02
0.0	0.0	0.0	-2068.7896	-96.9693	NaN	NaN	0.0448	0.8968	0.0218	0.0205	0.0209	0.0199	0.0201
0.0	0.0	0.0	-1708.7896	1418.0307	NaN	NaN	-0.3	0.8968	0.0218	0.0204	0.0209	0.02	0.0201
0.0	0.0	0.0	-2720.7896	1491.0307	NaN	NaN	-0.3	0.8966	0.0218	0.0204	0.021	0.02	0.0201
0.0	0.0	0.0	-1907.7896	625.0307	NaN	NaN	-0.3	0.8967	0.0218	0.0204	0.021	0.02	0.0201
0.0	0.0	0.0	-993.7896	2401.0307	NaN	NaN	1.3	0.8969	0.0217	0.0203	0.021	0.02	0.0201
0.0	0.0	0.0	-3465.7896	50.0307	NaN	NaN	-0.0146	0.8968	0.0217	0.0204	0.0211	0.0199	0.0201
0.0	0.0	0.0	-2072.7896	403.0307	NaN	NaN	-0.2414	0.8973	0.0215	0.0203	0.021	0.0198	0.02
0.0	0.0	0.0	-497.7896	1511.0307	NaN	NaN	1.3	0.8975	0.0214	0.0202	0.021	0.0198	0.02
0.0	0.0	0.0	-2623.7896	614.0307	NaN	NaN	-0.3	0.8974	0.0214	0.0202	0.0211	0.0199	0.02
0.0	0.0	0.0	-2423.7896	1708.0307	NaN	NaN	-0.3	0.8974	0.0214	0.0203	0.0211	0.0198	0.02
0.0	0.0	0.0	-1244.7896	2128.0307	NaN	NaN	1.3	0.8973	0.0215	0.0203	0.0211	0.0198	0.02
0.0	0.0	0.0	-2007.7896	213.0307	NaN	NaN	-0.1187	0.8974	0.0215	0.0204	0.021	0.0197	0.02
0.0	0.0	0.0	-1433.7896	-564.9693	NaN	NaN	0.2827	0.8974	0.0215	0.0203	0.021	0.0197	0.02
0.0	0.0	0.0	-1919.7896	919.0307	NaN	NaN	-0.3	0.8979	0.0213	0.0202	0.0209	0.0197	0.0199
0.0	0.0	0.0	237.2104	2792.0307	NaN	NaN	0.9217	0.8983	0.0212	0.0199	0.0208	0.0198	0.0198
0.0	0.0	0.0	-1607.7896	3541.0307	NaN	NaN	1.3	0.8979	0.0213	0.02	0.0209	0.0199	0.0199
0.0	0.0	0.0	-3819.7896	2857.0307	NaN	NaN	-0.3	0.8972	0.0215	0.0203	0.021	0.02	0.02
0.0	0.0	0.0	-2034.7896	-193.9693	NaN	NaN	0.087	0.8969	0.0217	0.0204	0.0211	0.0199	0.02
0.0	0.0	0.0	-884.7896	-1162.9693	NaN	NaN	0.5679	0.8971	0.0216	0.0204	0.0211	0.0199	0.02
0.0	0.0	0.0	-359.7896	631.0307	NaN	NaN	1.3	0.8973	0.0215	0.0203	0.0211	0.0198	0.0199
0.0	0.0	0.0	-1747.7896	-1.9693	NaN	NaN	0.0011	0.8973	0.0215	0.0203	0.0211	0.0198	0.0199
0.0	0.0	0.0	-2733.7896	1568.0307	NaN	NaN	-0.3	0.8975	0.0215	0.0203	0.021	0.0198	0.0198
0.0	0.0	0.0	-1972.7896	1366.0307	NaN	NaN	-0.3	0.8976	0.0214	0.0202	0.021	0.0198	0.0198
0.0	0.0	0.0	-2110.7896	1974.0307	NaN	NaN	-0.3	0.8979	0.0213	0.0201	0.021	0.0198	0.0198
0.0	0.0	0.0	-1684.7896	224.0307	NaN	NaN	-0.1534	0.8978	0.0214	0.0201	0.0211	0.0198	0.0198
0.0	0.0	0.0	-1330.7896	1223.0307	NaN	NaN	-0.3	0.8977	0.0214	0.0202	0.0211	0.0198	0.0198
0.0	0.0	0.0	-2087.7896	1476.0307	NaN	NaN	-0.3	0.8976	0.0215	0.0202	0.0211	0.0198	0.0198
0.0	0.0	0.0	-1947.7896	618.0307	NaN	NaN	-0.3	0.8975	0.0215	0.0203	0.0211	0.0197	0.0198
0.0	0.0	0.0	-3047.7896	320.0307	NaN	NaN	-0.1173	0.8974	0.0216	0.0204	0.0211	0.0197	0.0198
0.0	0.0	0.0	-1650.7896	-1056.9693	NaN	NaN	0.3903	0.8976	0.0216	0.0203	0.0211	0.0197	0.0198
0.0	0.0	0.0	531.2104	-186.9693	NaN	NaN	-0.3	0.8979	0.0215	0.0201	0.021	0.0197	0.0197
0.0	0.0	0.0	-449.7896	3549.0307	NaN	NaN	1.1451	0.8981	0.0214	0.02	0.021	0.0198	0.0196
0.0	0.0	0.0	-838.7896	569.0307	NaN	NaN	-0.3	0.8975	0.0217	0.0202	0.0211	0.0199	0.0198
0.0	0.0	0.0	-3677.7896	-30.9693	NaN	NaN	0.0084	0.897	0.0218	0.0203	0.0211	0.0199	0.0199
0.0	0.0	0.0	-1530.7896	2462.0307	NaN	NaN	1.3	0.8971	0.0218	0.0203	0.0211	0.0199	0.0198
0.0	0.0	0.0	-2428.7896	696.0307	NaN	NaN	-0.3	0.8969	0.0219	0.0203	0.0211	0.0199	0.0199
0.0	0.0	0.0	-979.7896	-857.9693	NaN	NaN	0.4669	0.8969	0.0219	0.0203	0.0211	0.0199	0.0199
0.0	0.0	0.0	-1926.7896	-236.9693	NaN	NaN	0.1095	0.897	0.0219	0.0202	0.0211	0.0199	0.0199
0.0	0.0	0.0	-847.7896	3261.0307	NaN	NaN	1.3	0.8975	0.0217	0.0201	0.0211	0.0199	0.0198
0.0	0.0	0.0	-1813.7896	854.0307	NaN	NaN	-0.3	0.8971	0.0218	0.0202	0.0211	0.0199	0.0198
0.0	0.0	0.0	-2654.7896	-687.9693	NaN	NaN	0.2058	0.8968	0.0219	0.0203	0.0212	0.02	0.0199
0.0	0.0	0.0	-2657.7896	1281.0307	NaN	NaN	-0.3	0.8969	0.0219	0.0203	0.0211	0.0199	0.0199
0.0	0.0	0.0	-1341.7896	-1071.9693	NaN	NaN	0.4441	0.8968	0.0219	0.0204	0.0211	0.0199	0.0199
0.0	0.0	0.0	-2963.7896	221.0307	NaN	NaN	-0.0806	0.897	0.0218	0.0203	0.0211	0.0199	0.0199
0.0	0.0	0.0	-1079.7896	1281.0307	NaN	NaN	1.3	0.8973	0.0218	0.0202	0.021	0.0199	0.0199
0.0	0.0	0.0	-955.7896	85.0307	NaN	NaN	-0.0977	0.8971	0.0218	0.0202	0.021	0.02	0.0199
0.0	0.0	0.0	-1032.7896	1609.0307	NaN	NaN	1.3	0.8969	0.0218	0.0203	0.021	0.02	0.0199
0.0	0.0	0.0	-1625.7896	-2848.9693	NaN	NaN	0.6367	0.8965	0.022	0.0204	0.0211	0.02	0.02
0.0	0.0	0.0	-3120.7896	-21.9693	NaN	NaN	0.007	0.8963	0.022	0.0204	0.0211	0.0201	0.0201
0.0	0.0	0.0	-568.7896	1166.0307	NaN	NaN	1.3	0.8967	0.0219	0.0203	0.021	0.0201	0.02
0.0	0.0	0.0	-1296.7896	948.0307	NaN	NaN	-0.3	0.8967	0.0219	0.0202	0.021	0.0201	0.0201
0.0	0.0	0.0	-795.7896	2231.0307	NaN	NaN	1.3	0.8966	0.0219	0.0202	0.021	0.0202	0.0201
0.0	0.0	0.0	70.2104	537.0307	NaN	NaN	0.8844	0.8967	0.0219	0.0202	0.021	0.0202	0.0201
0.0	0.0	0.0	-1930.7896	2497.0307	NaN	NaN	1.3	0.8964	0.022	0.0202	0.021	0.0203	0.0201
0.0	0.0	0.0	-1838.7896	941.0307	NaN	NaN	-0.3	0.8961	0.0221	0.0203	0.0211	0.0202	0.0202
0.0	0.0	0.0	-2387.7896	-385.9693	NaN	NaN	0.1392	0.896	0.0221	0.0204	0.0211	0.0202	0.0202
0.0	0.0	0.0	-2108.7896	-1491.9693	NaN	NaN	0.4143	0.8958	0.0222	0.0204	0.0212	0.0202	0.0203
0.0	0.0	0.0	-1809.7896	2331.0307	NaN	NaN	1.3	0.8964	0.022	0.0203	0.0211	0.0201	0.0202
0.0	0.0	0.0	-319.7896	-706.9693	NaN	NaN	0.6885	0.8964	0.0219	0.0202	0.0211	0.0202	0.0202
0.0	0.0	0.0	-455.7896	753.0307	NaN	NaN	1.3	0.8972	0.0217	0.0199	0.0209	0.0202	0.02
0.0	0.0	0.0	-1234.7896	3442.0307	NaN	NaN	1.3	0.8976	0.0217	0.0198	0.0208	0.0202	0.0199
0.0	0.0	0.0	-2752.7896	1679.0307	NaN	NaN	-0.3	0.8975	0.0217	0.0199	0.0209	0.0201	0.0199
0.0	0.0	0.0	-760.7896	178.0307	NaN	NaN	-0.3	0.8968	0.0217	0.0202	0.0211	0.0201	0.0201
0.0	0.0	0.0	-1322.7896	-374.9693	NaN	NaN	0.2209	0.8967	0.0218	0.0202	0.0211	0.0201	0.0201
0.0	0.0	0.0	-2359.7896	-1663.9693	NaN	NaN	0.4135	0.8966	0.0219	0.0203	0.0211	0.0201	0.0202
0.0	0.0	0.0	-2043.7896	603.0307	NaN	NaN	-0.3	0.8968	0.0218	0.0202	0.021	0.0201	0.0201
0.0	0.0	0.0	302.2104	1604.0307	NaN	NaN	0.8415	0.8972	0.0218	0.0199	0.0209	0.0202	0.02
0.0	0.0	0.0	-2435.7896	623.0307	NaN	NaN	-0.3	0.8972	0.0218	0.02	0.0209	0.0202	0.02
0.0	0.0	0.0	-277.7896	1378.0307	NaN	NaN	1.2525	0.8974	0.0217	0.0199	0.0209	0.0201	0.0199
0.0	0.0	0.0	363.2104	-112.9693	NaN	NaN	-0.3	0.8975	0.0217	0.0199	0.0208	0.0201	0.02
0.0	0.0	0.0	-1103.7896	-1646.9693	NaN	NaN	0.5987	0.8972	0.0218	0.02	0.0209	0.0202	0.02
0.0	0.0	0.0	554.2104	3498.0307	NaN	NaN	0.8632	0.8975	0.0218	0.0198	0.0208	0.0202	0.0199
0.0	0.0	0.0	-1985.7896	2176.0307	NaN	NaN	1.3	0.8968	0.0219	0.0199	0.0209	0.0202	0.0201
0.0	0.0	0.0	-615.7896	-1427.9693	NaN	NaN	0.6987	0.8966	0.022	0.02	0.021	0.0202	0.0202
0.0	0.0	0.0	-844.7896	1585.0307	NaN	NaN	1.3	0.8972	0.0219	0.0198	0.0209	0.0202	0.0201
0.0	0.0	0.0	-1268.7896	3342.0307	NaN	NaN	1.3	0.8975	0.0218	0.0197	0.0208	0.0202	0.02
0.0	0.0	0.0	-2553.7896	847.0307	NaN	NaN	-0.3	0.8969	0.0219	0.0199	0.0209	0.0202	0.0201
0.0	0.0	0.0	-2265.7896	1811.0307	NaN	NaN	-0.3	0.897	0.0219	0.02	0.021	0.0201	0.02
0.0	0.0	0.0	-1039.7896	-604.9693	NaN	NaN	0.3678	0.8969	0.0219	0.0201	0.021	0.02	0.0201
0.0	0.0	0.0	-1582.7896	-252.9693	NaN	NaN	0.1378	0.8972	0.0218	0.0201	0.021	0.0199	0.02
0.0	0.0	0.0	-506.7896	-785.9693	NaN	NaN	0.608	0.8976	0.0217	0.0199	0.0209	0.02	0.0199
0.0	0.0	0.0	920.2104	1706.0307	NaN	NaN	0.6496	0.8986	0.0215	0.0196	0.0206	0.0199	0.0197
0.0	0.0	0.0	-608.7896	3017.0307	NaN	NaN	1.2528	0.8982	0.0216	0.0197	0.0206	0.02	0.0198
0.0	0.0	0.0	-3011.7896	1359.0307	NaN	NaN	-0.3	0.8977	0.0218	0.0199	0.0208	0.02	0.0199
0.0	0.0	0.0	-1360.7896	146.0307	NaN	NaN	-0.1202	0.8973	0.0219	0.02	0.0208	0.02	0.0199
0.0	0.0	0.0	-1480.7896	1525.0307	NaN	NaN	1.3	0.8974	0.0219	0.02	0.0208	0.02	0.0199
0.0	0.0	0.0	-806.7896	404.0307	NaN	NaN	-0.3	0.8974	0.0219	0.0199	0.0208	0.0201	0.0199
0.0	0.0	0.0	1137.2104	-1306.9693	NaN	NaN	1.3	0.898	0.0217	0.0198	0.0206	0.0201	0.0198
0.0	0.0	0.0	-1192.7896	3954.0307	NaN	NaN	1.3	0.898	0.0217	0.0198	0.0206	0.0201	0.0198
0.0	0.0	0.0	-2188.7896	-281.9693	NaN	NaN	0.1141	0.8967	0.022	0.0202	0.0209	0.0201	0.0201
0.0	0.0	0.0	-2658.7896	-450.9693	NaN	NaN	0.145	0.8968	0.022	0.0202	0.0209	0.0201	0.0201
0.0	0.0	0.0	-1092.7896	212.0307	NaN	NaN	-0.2407	0.8971	0.0219	0.0201	0.0208	0.02	0.02
0.0	0.0	0.0	-2010.7896	2627.0307	NaN	NaN	1.3	0.8981	0.0216	0.0199	0.0206	0.02	0.0198
0.0	0.0	0.0	1186.2104	-1566.9693	NaN	NaN	1.3	0.8978	0.0217	0.02	0.0206	0.02	0.0199
0.0	0.0	0.0	-1427.7896	2214.0307	NaN	NaN	1.3	0.898	0.0216	0.02	0.0205	0.02	0.0198
0.0	0.0	0.0	-1847.7896	3091.0307	NaN	NaN	1.3	0.8978	0.0217	0.02	0.0205	0.0201	0.0198
0.0	0.0	0.0	-1899.7896	1284.0307	NaN	NaN	-0.3	0.8976	0.0218	0.02	0.0206	0.0201	0.02
0.0	0.0	0.0	-2775.7896	400.0307	NaN	NaN	-0.1684	0.8973	0.0219	0.0201	0.0206	0.0201	0.02
0.0	0.0	0.0	-113.7896	2830.0307	NaN	NaN	1.0419	0.8981	0.0216	0.0199	0.0204	0.02	0.0199
0.0	0.0	0.0	-1170.7896	1383.0307	NaN	NaN	1.3	0.8975	0.0218	0.02	0.0205	0.0201	0.02
0.0	0.0	0.0	-2383.7896	3107.0307	NaN	NaN	1.3	0.8978	0.0217	0.0199	0.0205	0.0201	0.0199
0.0	0.0	0.0	-1272.7896	730.0307	NaN	NaN	-0.3	0.8968	0.022	0.0201	0.0208	0.0202	0.0201
0.0	0.0	0.0	-1121.7896	-778.9693	NaN	NaN	0.4098	0.8967	0.022	0.0202	0.0208	0.0202	0.0202
0.0	0.0	0.0	-2607.7896	1804.0307	NaN	NaN	-0.3	0.8975	0.0218	0.02	0.0207	0.0201	0.02
0.0	0.0	0.0	-740.7896	876.0307	NaN	NaN	1.3	0.8976	0.0217	0.02	0.0206	0.0201	0.02
0.0	0.0	0.0	-1344.7896	1148.0307	NaN	NaN	-0.3	0.898	0.0216	0.0199	0.0206	0.0201	0.0199
0.0	0.0	0.0	-1400.7896	408.0307	NaN	NaN	-0.3	0.8974	0.0217	0.0201	0.0207	0.0201	0.02
0.0	0.0	0.0	-1725.7896	-2176.9693	NaN	NaN	0.5578	0.8969	0.0218	0.0202	0.0208	0.0202	0.0201
0.0	0.0	0.0	-1692.7896	3565.0307	NaN	NaN	1.3	0.8979	0.0215	0.0199	0.0206	0.0201	0.02
0.0	0.0	0.0	-1988.7896	-518.9693	NaN	NaN	0.2069	0.8968	0.0217	0.0202	0.0208	0.0202	0.0203
0.0	0.0	0.0	-2634.7896	-277.9693	NaN	NaN	0.0954	0.8972	0.0216	0.0201	0.0208	0.0202	0.0202
0.0	0.0	0.0	-1969.7896	2606.0307	NaN	NaN	1.3	0.8976	0.0215	0.02	0.0206	0.0202	0.0201
0.0	0.0	0.0	-1789.7896	2185.0307	NaN	NaN	1.3	0.8975	0.0215	0.0201	0.0206	0.0202	0.0201
0.0	0.0	0.0	-1647.7896	1894.0307	NaN	NaN	1.3	0.8975	0.0215	0.0201	0.0206	0.0202	0.0201
0.0	0.0	0.0	-1179.7896	-708.9693	NaN	NaN	0.3754	0.8972	0.0217	0.0201	0.0206	0.0202	0.0202
0.0	0.0	0.0	-1056.7896	1216.0307	NaN	NaN	1.3	0.8974	0.0216	0.0201	0.0204	0.0203	0.0202
0.0	0.0	0.0	40.2104	4692.0307	NaN	NaN	0.9915	0.8978	0.0213	0.0201	0.0202	0.0204	0.0202
0.0	0.0	0.0	-1728.7896	2428.0307	NaN	NaN	1.3	0.8975	0.0214	0.0201	0.0204	0.0204	0.0202
0.0	0.0	0.0	-812.7896	847.0307	NaN	NaN	1.3	0.8973	0.0216	0.0201	0.0205	0.0204	0.0201
0.0	0.0	0.0	-3419.7896	1653.0307	NaN	NaN	-0.3	0.897	0.0218	0.0201	0.0206	0.0203	0.0202
0.0	0.0	0.0	-396.7896	-1581.9693	NaN	NaN	0.7995	0.8968	0.0218	0.0202	0.0206	0.0202	0.0203
0.0	0.0	0.0	-1653.7896	3755.0307	NaN	NaN	1.3	0.8978	0.0215	0.02	0.0204	0.0201	0.0202
0.0	0.0	0.0	-2725.7896	438.0307	NaN	NaN	-0.1915	0.8977	0.0215	0.02	0.0204	0.0202	0.0202
0.0	0.0	0.0	-1901.7896	3826.0307	NaN	NaN	1.3	0.8983	0.0212	0.0199	0.0201	0.0202	0.0201
0.0	0.0	0.0	632.2104	4716.0307	NaN	NaN	0.8818	0.8982	0.0212	0.0199	0.0202	0.0203	0.0202
0.0	0.0	0.0	-2982.7896	-586.9693	NaN	NaN	0.1644	0.898	0.0215	0.0199	0.0203	0.0201	0.0202
0.0	0.0	0.0	-2042.7896	1760.0307	NaN	NaN	-0.3	0.8978	0.0216	0.0199	0.0205	0.0201	0.0202
0.0	0.0	0.0	-1688.7896	640.0307	NaN	NaN	-0.3	0.8978	0.0216	0.0199	0.0205	0.02	0.0202
0.0	0.0	0.0	-2284.7896	2051.0307	NaN	NaN	-0.3	0.8982	0.0214	0.0198	0.0204	0.02	0.0202
0.0	0.0	0.0	-2007.7896	2145.0307	NaN	NaN	1.3	0.8983	0.0213	0.0198	0.0204	0.02	0.0202
0.0	0.0	0.0	-2203.7896	2820.0307	NaN	NaN	1.3	0.8984	0.0214	0.0198	0.0204	0.0199	0.0201
0.0	0.0	0.0	-541.7896	191.0307	NaN	NaN	-0.3	0.8983	0.0214	0.0198	0.0205	0.0199	0.0201
0.0	0.0	0.0	-745.7896	-1007.9693	NaN	NaN	0.5747	0.8983	0.0214	0.0198	0.0205	0.0199	0.0201
0.0	0.0	0.0	-2916.7896	3116.0307	NaN	NaN	1.3	0.8985	0.0213	0.0198	0.0205	0.0199	0.0201
0.0	0.0	0.0	-2868.7896	3691.0307	NaN	NaN	1.3	0.8984	0.0213	0.0197	0.0206	0.0199	0.0201
0.0	0.0	0.0	-2473.7896	2338.0307	NaN	NaN	-0.3	0.8985	0.0213	0.0197	0.0207	0.0199	0.02
0.0	0.0	0.0	-1746.7896	2190.0307	NaN	NaN	1.3	0.8981	0.0214	0.0199	0.0208	0.0198	0.02
0.0	0.0	0.0	-1101.7896	-347.9693	NaN	NaN	0.24	0.8975	0.0216	0.0201	0.0209	0.0198	0.0201
0.0	0.0	0.0	-1231.7896	1458.0307	NaN	NaN	1.3	0.8982	0.0214	0.0199	0.0208	0.0198	0.0199
0.0	0.0	0.0	-642.7896	630.0307	NaN	NaN	-0.3	0.8981	0.0214	0.0199	0.0208	0.0199	0.0199
0.0	0.0	0.0	-1972.7896	3928.0307	NaN	NaN	1.3	0.8981	0.0214	0.0199	0.0208	0.0199	0.0199
0.0	0.0	0.0	-1057.7896	229.0307	NaN	NaN	-0.2764	0.8976	0.0215	0.02	0.0209	0.0199	0.02
0.0	0.0	0.0	-932.7896	-411.9693	NaN	NaN	0.3064	0.8971	0.0216	0.0202	0.021	0.0199	0.0201
0.0	0.0	0.0	-1839.7896	2039.0307	NaN	NaN	1.3	0.897	0.0216	0.0202	0.0211	0.0199	0.0202
0.0	0.0	0.0	-1438.7896	335.0307	NaN	NaN	-0.3	0.8966	0.0217	0.0203	0.0212	0.02	0.0203
0.0	0.0	0.0	-1721.7896	-109.9693	NaN	NaN	0.06	0.8964	0.0218	0.0203	0.0212	0.02	0.0203
0.0	0.0	0.0	-2463.7896	3962.0307	NaN	NaN	1.3	0.897	0.0217	0.0202	0.0211	0.02	0.0201
0.0	0.0	0.0	-752.7896	-83.9693	NaN	NaN	0.1004	0.8967	0.0218	0.0203	0.0211	0.02	0.0201
0.0	0.0	0.0	-1152.7896	-1733.9693	NaN	NaN	0.6007	0.8966	0.0219	0.0204	0.0211	0.0199	0.0202
0.0	0.0	0.0	-1639.7896	1176.0307	NaN	NaN	-0.3	0.8969	0.0217	0.0202	0.021	0.02	0.0202
0.0	0.0	0.0	-1757.7896	3371.0307	NaN	NaN	1.3	0.8971	0.0217	0.0201	0.021	0.02	0.0202
0.0	0.0	0.0	-2109.7896	3085.0307	NaN	NaN	1.3	0.8969	0.0217	0.0201	0.0211	0.0201	0.0201
0.0	0.0	0.0	-2463.7896	212.0307	NaN	NaN	-0.0942	0.8965	0.022	0.0203	0.0211	0.02	0.0202
0.0	0.0	0.0	-2247.7896	-3841.9693	NaN	NaN	0.6309	0.896	0.0221	0.0206	0.0211	0.02	0.0202
0.0	0.0	0.0	-2190.7896	1109.0307	NaN	NaN	-0.3	0.8964	0.022	0.0205	0.0211	0.0199	0.0202
0.0	0.0	0.0	-181.7896	-698.9693	NaN	NaN	0.7936	0.8965	0.0219	0.0204	0.021	0.02	0.0202
0.0	0.0	0.0	-2254.7896	836.0307	NaN	NaN	-0.3	0.8968	0.0218	0.0203	0.021	0.02	0.0201
0.0	0.0	0.0	-334.7896	1672.0307	NaN	NaN	1.2504	0.8968	0.0218	0.0202	0.021	0.0201	0.0201
0.0	0.0	0.0	1432.2104	-431.9693	NaN	NaN	-0.3	0.8968	0.0218	0.0202	0.021	0.0201	0.0201
0.0	0.0	0.0	-1289.7896	1055.0307	NaN	NaN	-0.3	0.8964	0.0219	0.0203	0.0211	0.0201	0.0202
0.0	0.0	0.0	-2124.7896	377.0307	NaN	NaN	-0.2157	0.896	0.022	0.0205	0.0211	0.0201	0.0203
0.0	0.0	0.0	-1911.7896	-1042.9693	NaN	NaN	0.353	0.8958	0.022	0.0205	0.0211	0.0202	0.0204
0.0	0.0	0.0	-606.7896	-359.9693	NaN	NaN	0.3723	0.896	0.0219	0.0204	0.0211	0.0202	0.0203
0.0	0.0	0.0	-1020.7896	1012.0307	NaN	NaN	-0.3	0.8961	0.0219	0.0205	0.0211	0.0201	0.0203
0.0	0.0	0.0	-2163.7896	-783.9693	NaN	NaN	0.266	0.8961	0.0219	0.0205	0.0211	0.0201	0.0203
0.0	0.0	0.0	-294.7896	-450.9693	NaN	NaN	0.6047	0.8962	0.0219	0.0204	0.0211	0.0201	0.0203
0.0	0.0	0.0	-2793.7896	3940.0307	NaN	NaN	1.3	0.8969	0.0218	0.0202	0.0209	0.02	0.0202
0.0	0.0	0.0	-767.7896	1934.0307	NaN	NaN	1.3	0.8976	0.0216	0.02	0.0208	0.02	0.02
0.0	0.0	0.0	-1208.7896	1941.0307	NaN	NaN	1.3	0.8977	0.0216	0.02	0.0207	0.02	0.02
0.0	0.0	0.0	-582.7896	696.0307	NaN	NaN	1.3	0.8973	0.0217	0.0201	0.0208	0.02	0.02
0.0	0.0	0.0	1055.2104	670.0307	NaN	NaN	0.3884	0.8973	0.0218	0.0201	0.0208	0.02	0.0201
0.0	0.0	0.0	-1355.7896	503.0307	NaN	NaN	-0.3	0.8966	0.0219	0.0202	0.0209	0.02	0.0202
0.0	0.0	0.0	-2636.7896	1303.0307	NaN	NaN	-0.3	0.8968	0.0219	0.0201	0.0209	0.0201	0.0202
0.0	0.0	0.0	-1697.7896	3890.0307	NaN	NaN	1.3	0.897	0.0219	0.02	0.0208	0.0202	0.0202
0.0	0.0	0.0	-89.7896	-1068.9693	NaN	NaN	0.9225	0.8965	0.022	0.0201	0.0209	0.0203	0.0202
0.0	0.0	0.0	-2576.7896	4396.0307	NaN	NaN	1.3	0.8968	0.0219	0.02	0.0209	0.0202	0.0202
0.0	0.0	0.0	-1723.7896	-338.9693	NaN	NaN	0.1643	0.8961	0.022	0.0202	0.0211	0.0202	0.0203
0.0	0.0	0.0	-589.7896	902.0307	NaN	NaN	1.3	0.8969	0.0218	0.02	0.021	0.0201	0.0201
0.0	0.0	0.0	-1578.7896	1741.0307	NaN	NaN	1.3	0.897	0.0217	0.02	0.021	0.0201	0.0201
0.0	0.0	0.0	-2866.7896	-1196.9693	NaN	NaN	0.2945	0.897	0.0217	0.0201	0.0211	0.0201	0.0201
0.0	0.0	0.0	-1207.7896	1168.0307	NaN	NaN	-0.3	0.8972	0.0216	0.02	0.0211	0.02	0.02
0.0	0.0	0.0	-1401.7896	-529.9693	NaN	NaN	0.2743	0.897	0.0217	0.0201	0.0211	0.02	0.02
0.0	0.0	0.0	-1478.7896	-2553.9693	NaN	NaN	0.6333	0.8968	0.0217	0.0203	0.0212	0.0199	0.0201
0.0	0.0	0.0	-2929.7896	-136.9693	NaN	NaN	0.0447	0.8971	0.0216	0.0202	0.0211	0.0199	0.02
0.0	0.0	0.0	-1447.7896	-2300.9693	NaN	NaN	0.6138	0.8974	0.0215	0.0201	0.0211	0.0199	0.02
0.0	0.0	0.0	-131.7896	3873.0307	NaN	NaN	1.0352	0.8983	0.0213	0.0198	0.021	0.0198	0.0198
0.0	0.0	0.0	-54.7896	-850.9693	NaN	NaN	0.9395	0.8978	0.0215	0.02	0.0211	0.0198	0.0198
0.0	0.0	0.0	-1803.7896	808.0307	NaN	NaN	-0.3	0.8978	0.0215	0.0201	0.0211	0.0198	0.0198
0.0	0.0	0.0	-1905.7896	918.0307	NaN	NaN	-0.3	0.8976	0.0216	0.0201	0.0211	0.0198	0.0199
0.0	0.0	0.0	235.2104	1795.0307	NaN	NaN	0.8841	0.8977	0.0216	0.02	0.021	0.0198	0.0198
0.0	0.0	0.0	-1663.7896	1352.0307	NaN	NaN	-0.3	0.8972	0.0217	0.0201	0.0211	0.0199	0.0199
0.0	0.0	0.0	-119.7896	5765.0307	NaN	NaN	1.0212	0.8974	0.0218	0.02	0.0211	0.02	0.0198
0.0	0.0	0.0	-3422.7896	2805.0307	NaN	NaN	-0.3	0.8963	0.022	0.0203	0.0213	0.02	0.02
0.0	0.0	0.0	-1320.7896	73.0307	NaN	NaN	-0.0585	0.8967	0.0219	0.0202	0.0212	0.02	0.02
0.0	0.0	0.0	-1199.7896	-55.9693	NaN	NaN	0.0446	0.8965	0.022	0.0203	0.0213	0.02	0.02
0.0	0.0	0.0	230.2104	1874.0307	NaN	NaN	0.8906	0.897	0.0218	0.0202	0.0212	0.02	0.0198
0.0	0.0	0.0	-550.7896	1074.0307	NaN	NaN	1.3	0.8969	0.0218	0.0202	0.0213	0.02	0.0198
0.0	0.0	0.0	-1271.7896	-908.9693	NaN	NaN	0.4168	0.8969	0.0218	0.0202	0.0213	0.02	0.0198
0.0	0.0	0.0	-4010.7896	1707.0307	NaN	NaN	-0.3	0.8967	0.0218	0.0203	0.0213	0.0199	0.0199
0.0	0.0	0.0	-3219.7896	-2209.9693	NaN	NaN	0.407	0.8962	0.022	0.0205	0.0214	0.0199	0.0201
0.0	0.0	0.0	-4068.7896	1122.0307	NaN	NaN	-0.3	0.8965	0.0219	0.0203	0.0213	0.02	0.02
0.0	0.0	0.0	-1902.7896	1815.0307	NaN	NaN	-0.3	0.8965	0.0219	0.0203	0.0213	0.0201	0.02
0.0	0.0	0.0	-1419.7896	721.0307	NaN	NaN	-0.3	0.8968	0.0218	0.0203	0.0212	0.02	0.02
0.0	0.0	0.0	-1857.7896	-1934.9693	NaN	NaN	0.5102	0.8964	0.0218	0.0204	0.0213	0.02	0.02
0.0	0.0	0.0	-979.7896	1008.0307	NaN	NaN	1.3	0.8967	0.0218	0.0204	0.0212	0.02	0.0199
0.0	0.0	0.0	-2125.7896	633.0307	NaN	NaN	-0.3	0.8967	0.0217	0.0205	0.0212	0.02	0.0199
0.0	0.0	0.0	-273.7896	-923.9693	NaN	NaN	0.7714	0.8965	0.0218	0.0205	0.0212	0.02	0.0199
0.0	0.0	0.0	-1672.7896	-1874.9693	NaN	NaN	0.5285	0.8962	0.0219	0.0206	0.0213	0.0201	0.02
0.0	0.0	0.0	-1131.7896	-1027.9693	NaN	NaN	0.476	0.8961	0.0219	0.0205	0.0212	0.0202	0.02
0.0	0.0	0.0	-3577.7896	731.0307	NaN	NaN	-0.2568	0.8955	0.0221	0.0206	0.0213	0.0203	0.0201
0.0	0.0	0.0	-2931.7896	411.0307	NaN	NaN	-0.1631	0.8955	0.0221	0.0207	0.0213	0.0203	0.0201
0.0	0.0	0.0	-1931.7896	-943.9693	NaN	NaN	0.3283	0.8953	0.0221	0.0207	0.0213	0.0203	0.0202
0.0	0.0	0.0	-2302.7896	-558.9693	NaN	NaN	0.1953	0.8958	0.0219	0.0206	0.0212	0.0203	0.0201
0.0	0.0	0.0	-268.7896	2451.0307	NaN	NaN	1.1232	0.8962	0.0217	0.0205	0.0212	0.0203	0.0201
0.0	0.0	0.0	-248.7896	-898.9693	NaN	NaN	0.7832	0.8961	0.0217	0.0206	0.0212	0.0203	0.0201
0.0	0.0	0.0	-536.7896	2039.0307	NaN	NaN	1.3	0.8963	0.0216	0.0206	0.0212	0.0202	0.0201
0.0	0.0	0.0	-3236.7896	-799.9693	NaN	NaN	0.1982	0.8959	0.0218	0.0207	0.0212	0.0202	0.0202
0.0	0.0	0.0	-3573.7896	1070.0307	NaN	NaN	-0.3	0.8961	0.0217	0.0208	0.0211	0.0201	0.0202
0.0	0.0	0.0	-3349.7896	1173.0307	NaN	NaN	-0.3	0.8961	0.0216	0.0207	0.0211	0.0201	0.0202
0.0	0.0	0.0	-1744.7896	124.0307	NaN	NaN	-0.0765	0.8965	0.0215	0.0207	0.0211	0.0201	0.0202
0.0	0.0	0.0	-3569.7896	1197.0307	NaN	NaN	-0.3	0.8965	0.0215	0.0207	0.0211	0.0201	0.0202
0.0	0.0	0.0	-2793.7896	748.0307	NaN	NaN	-0.3	0.8966	0.0214	0.0207	0.0211	0.0201	0.0202
0.0	0.0	0.0	-1894.7896	1169.0307	NaN	NaN	-0.3	0.8964	0.0214	0.0206	0.021	0.0202	0.0203
0.0	0.0	0.0	-4181.7896	2540.0307	NaN	NaN	-0.3	0.8964	0.0214	0.0206	0.021	0.0203	0.0203
0.0	0.0	0.0	-3119.7896	1795.0307	NaN	NaN	-0.3	0.8962	0.0214	0.0205	0.021	0.0204	0.0204
0.0	0.0	0.0	-1922.7896	2238.0307	NaN	NaN	1.3	0.8963	0.0214	0.0204	0.021	0.0205	0.0204
0.0	0.0	0.0	-1143.7896	2639.0307	NaN	NaN	1.3	0.8959	0.0214	0.0205	0.0212	0.0205	0.0205
0.0	0.0	0.0	-1505.7896	396.0307	NaN	NaN	-0.3	0.8954	0.0216	0.0207	0.0212	0.0205	0.0205
0.0	0.0	0.0	-844.7896	-474.9693	NaN	NaN	0.3599	0.8955	0.0216	0.0207	0.0212	0.0205	0.0205
0.0	0.0	0.0	-2336.7896	187.0307	NaN	NaN	-0.087	0.8953	0.0216	0.0207	0.0213	0.0205	0.0206
0.0	0.0	0.0	-1916.7896	-472.9693	NaN	NaN	0.1979	0.8958	0.0214	0.0205	0.0212	0.0205	0.0205
0.0	0.0	0.0	-2392.7896	-828.9693	NaN	NaN	0.2573	0.896	0.0213	0.0205	0.0212	0.0205	0.0206
0.0	0.0	0.0	-2296.7896	689.0307	NaN	NaN	-0.3	0.8962	0.0212	0.0204	0.0212	0.0205	0.0205
0.0	0.0	0.0	-1098.7896	1367.0307	NaN	NaN	1.3	0.8962	0.0212	0.0205	0.0212	0.0204	0.0205
0.0	0.0	0.0	-2754.7896	-2114.9693	NaN	NaN	0.4343	0.8958	0.0213	0.0206	0.0213	0.0204	0.0205
0.0	0.0	0.0	-1612.7896	443.0307	NaN	NaN	-0.3	0.8965	0.0211	0.0205	0.0212	0.0203	0.0204
0.0	0.0	0.0	191.2104	113.0307	NaN	NaN	0.3715	0.8971	0.021	0.0203	0.021	0.0203	0.0204
0.0	0.0	0.0	-1581.7896	1640.0307	NaN	NaN	1.3	0.8971	0.0209	0.0202	0.021	0.0204	0.0204
0.0	0.0	0.0	714.2104	2033.0307	NaN	NaN	0.74	0.8968	0.021	0.0202	0.0211	0.0205	0.0204
0.0	0.0	0.0	-3102.7896	124.0307	NaN	NaN	-0.0416	0.8962	0.0212	0.0204	0.0212	0.0204	0.0205
0.0	0.0	0.0	-2511.7896	766.0307	NaN	NaN	-0.3	0.8963	0.0212	0.0204	0.0212	0.0204	0.0205
0.0	0.0	0.0	-1588.7896	2600.0307	NaN	NaN	1.3	0.8969	0.0212	0.0202	0.0211	0.0204	0.0204
0.0	0.0	0.0	-157.7896	2533.0307	NaN	NaN	1.0664	0.897	0.0211	0.0201	0.0211	0.0204	0.0203
0.0	0.0	0.0	-1734.7896	2770.0307	NaN	NaN	1.3	0.897	0.0211	0.0202	0.0212	0.0203	0.0202
0.0	0.0	0.0	474.2104	1440.0307	NaN	NaN	0.7523	0.8969	0.0212	0.0203	0.0212	0.0202	0.0202
0.0	0.0	0.0	-3180.7896	-72.9693	NaN	NaN	0.0224	0.8965	0.0214	0.0205	0.0213	0.0202	0.0201
0.0	0.0	0.0	-2279.7896	-941.9693	NaN	NaN	0.2924	0.8966	0.0214	0.0205	0.0213	0.0201	0.0201
0.0	0.0	0.0	-2179.7896	-390.9693	NaN	NaN	0.1521	0.8964	0.0215	0.0205	0.0213	0.0202	0.0202
0.0	0.0	0.0	-2614.7896	-916.9693	NaN	NaN	0.2596	0.8968	0.0213	0.0203	0.0212	0.0203	0.0201
0.0	0.0	0.0	-1873.7896	2445.0307	NaN	NaN	1.3	0.8972	0.0212	0.0201	0.0211	0.0203	0.0201
0.0	0.0	0.0	-1721.7896	-1557.9693	NaN	NaN	0.475	0.8969	0.0212	0.0203	0.0211	0.0203	0.0202
0.0	0.0	0.0	-1490.7896	1871.0307	NaN	NaN	1.3	0.8974	0.0211	0.0202	0.021	0.0202	0.0202
0.0	0.0	0.0	1158.2104	-1746.9693	NaN	NaN	1.3	0.897	0.0212	0.0203	0.0211	0.0202	0.0203
0.0	0.0	0.0	-1988.7896	1972.0307	NaN	NaN	-0.3	0.8973	0.0211	0.0203	0.0209	0.0202	0.0202
0.0	0.0	0.0	-3072.7896	2738.0307	NaN	NaN	-0.3	0.897	0.0212	0.0203	0.021	0.0202	0.0203
0.0	0.0	0.0	-802.7896	153.0307	NaN	NaN	-0.2355	0.8968	0.0213	0.0203	0.0211	0.0202	0.0203
0.0	0.0	0.0	-1565.7896	2666.0307	NaN	NaN	1.3	0.8967	0.0214	0.0203	0.0211	0.0202	0.0202
0.0	0.0	0.0	-336.7896	618.0307	NaN	NaN	1.3	0.8965	0.0215	0.0203	0.0212	0.0202	0.0202
0.0	0.0	0.0	-2699.7896	1180.0307	NaN	NaN	-0.3	0.8961	0.0216	0.0204	0.0213	0.0203	0.0202
0.0	0.0	0.0	-3117.7896	-959.9693	NaN	NaN	0.2354	0.8961	0.0217	0.0205	0.0213	0.0202	0.0202
0.0	0.0	0.0	-1690.7896	462.0307	NaN	NaN	-0.3	0.8964	0.0217	0.0205	0.0212	0.0201	0.0201
0.0	0.0	0.0	-1902.7896	280.0307	NaN	NaN	-0.1726	0.8967	0.0216	0.0204	0.0212	0.02	0.02
0.0	0.0	0.0	-1726.7896	-311.9693	NaN	NaN	0.153	0.8971	0.0216	0.0203	0.0211	0.02	0.0199
0.0	0.0	0.0	-1208.7896	-1602.9693	NaN	NaN	0.5701	0.8972	0.0215	0.0203	0.021	0.02	0.0199
0.0	0.0	0.0	895.2104	2654.0307	NaN	NaN	0.7478	0.8978	0.0213	0.0202	0.0209	0.0199	0.0199
0.0	0.0	0.0	-979.7896	1019.0307	NaN	NaN	1.3	0.8972	0.0214	0.0203	0.021	0.02	0.02
0.0	0.0	0.0	-1933.7896	470.0307	NaN	NaN	-0.3	0.8974	0.0214	0.0203	0.021	0.02	0.02
0.0	0.0	0.0	-2099.7896	660.0307	NaN	NaN	-0.3	0.897	0.0215	0.0204	0.0211	0.02	0.0201
0.0	0.0	0.0	-2331.7896	-1307.9693	NaN	NaN	0.3594	0.8968	0.0215	0.0205	0.0211	0.0199	0.0201
0.0	0.0	0.0	-2900.7896	841.0307	NaN	NaN	-0.3	0.897	0.0215	0.0204	0.021	0.02	0.0201
0.0	0.0	0.0	-2060.7896	2511.0307	NaN	NaN	1.3	0.8968	0.0216	0.0204	0.0211	0.0201	0.0201
0.0	0.0	0.0	-2054.7896	2408.0307	NaN	NaN	1.3	0.8966	0.0216	0.0204	0.0211	0.0202	0.0201
0.0	0.0	0.0	-3383.7896	432.0307	NaN	NaN	-0.1464	0.8964	0.0217	0.0205	0.0211	0.0202	0.0202
0.0	0.0	0.0	-3606.7896	-983.9693	NaN	NaN	0.2143	0.8964	0.0217	0.0205	0.0211	0.0201	0.0202
0.0	0.0	0.0	-1375.7896	4098.0307	NaN	NaN	1.3	0.8969	0.0215	0.0204	0.021	0.0201	0.0202
0.0	0.0	0.0	500.2104	1788.0307	NaN	NaN	0.7814	0.8966	0.0215	0.0204	0.021	0.0201	0.0202
0.0	0.0	0.0	-3686.7896	-880.9693	NaN	NaN	0.1929	0.8964	0.0217	0.0205	0.0211	0.0202	0.0202
0.0	0.0	0.0	-1977.7896	1717.0307	NaN	NaN	-0.3	0.8968	0.0216	0.0204	0.021	0.0201	0.0202
0.0	0.0	0.0	-1563.7896	-226.9693	NaN	NaN	0.1267	0.8966	0.0216	0.0204	0.021	0.0201	0.0203
0.0	0.0	0.0	-1295.7896	862.0307	NaN	NaN	-0.3	0.8968	0.0215	0.0204	0.021	0.0201	0.0203
0.0	0.0	0.0	-1942.7896	-221.9693	NaN	NaN	0.1025	0.8969	0.0214	0.0204	0.0209	0.0201	0.0202
0.0	0.0	0.0	-1733.7896	1327.0307	NaN	NaN	-0.3	0.8976	0.0212	0.0204	0.0207	0.02	0.0201
0.0	0.0	0.0	-1127.7896	-999.9693	NaN	NaN	0.47	0.8972	0.0213	0.0204	0.0209	0.02	0.0203
0.0	0.0	0.0	-2192.7896	-726.9693	NaN	NaN	0.249	0.8971	0.0213	0.0204	0.0209	0.02	0.0203
0.0	0.0	0.0	-2721.7896	1833.0307	NaN	NaN	-0.3	0.8971	0.0213	0.0204	0.0209	0.02	0.0202
0.0	0.0	0.0	-2652.7896	3499.0307	NaN	NaN	1.3	0.8973	0.0212	0.0204	0.0209	0.02	0.0202
0.0	0.0	0.0	-3746.7896	458.0307	NaN	NaN	-0.1393	0.8971	0.0212	0.0204	0.0209	0.0199	0.0203
0.0	0.0	0.0	-2515.7896	170.0307	NaN	NaN	-0.0725	0.8979	0.0211	0.0203	0.0208	0.0198	0.0202
0.0	0.0	0.0	412.2104	3437.0307	NaN	NaN	0.8929	0.8985	0.0208	0.0202	0.0206	0.0198	0.0201
0.0	0.0	0.0	-351.7896	2020.0307	NaN	NaN	1.2109	0.8985	0.0208	0.0202	0.0206	0.0199	0.0201
0.0	0.0	0.0	-2092.7896	2105.0307	NaN	NaN	1.3	0.8982	0.0209	0.0202	0.0208	0.0198	0.0201
0.0	0.0	0.0	-2720.7896	-2961.9693	NaN	NaN	0.5212	0.8976	0.021	0.0204	0.021	0.0198	0.0202
0.0	0.0	0.0	-995.7896	1021.0307	NaN	NaN	1.3	0.8988	0.0207	0.0201	0.0208	0.0197	0.02
0.0	0.0	0.0	-1554.7896	1731.0307	NaN	NaN	1.3	0.8984	0.0207	0.0201	0.0209	0.0198	0.0201
0.0	0.0	0.0	-2287.7896	2050.0307	NaN	NaN	-0.3	0.8986	0.0207	0.0201	0.0209	0.0198	0.0201
0.0	0.0	0.0	-2330.7896	1830.0307	NaN	NaN	-0.3	0.898	0.0209	0.0202	0.021	0.0198	0.0201
0.0	0.0	0.0	-1952.7896	247.0307	NaN	NaN	-0.1448	0.8983	0.0209	0.0202	0.0209	0.0197	0.0201
0.0	0.0	0.0	-1280.7896	2143.0307	NaN	NaN	1.3	0.8987	0.0207	0.0201	0.0208	0.0197	0.0201
0.0	0.0	0.0	-2206.7896	236.0307	NaN	NaN	-0.1198	0.8988	0.0206	0.02	0.0208	0.0198	0.0201
0.0	0.0	0.0	-1609.7896	4609.0307	NaN	NaN	1.3	0.8989	0.0206	0.02	0.0208	0.0198	0.02
0.0	0.0	0.0	-1980.7896	748.0307	NaN	NaN	-0.3	0.8983	0.0207	0.0201	0.021	0.0198	0.0201
0.0	0.0	0.0	-956.7896	-298.9693	NaN	NaN	0.2381	0.898	0.0209	0.0202	0.021	0.0198	0.0201
0.0	0.0	0.0	-3057.7896	11.0307	NaN	NaN	-0.0036	0.8977	0.021	0.0203	0.0211	0.0198	0.0201
0.0	0.0	0.0	-3389.7896	4516.0307	NaN	NaN	1.3	0.8983	0.0208	0.0202	0.021	0.0198	0.02
0.0	0.0	0.0	-1437.7896	12.0307	NaN	NaN	-0.0084	0.8982	0.0208	0.0202	0.0211	0.0198	0.02
0.0	0.0	0.0	-1614.7896	-1645.9693	NaN	NaN	0.5048	0.8983	0.0208	0.0201	0.0211	0.0198	0.0199
0.0	0.0	0.0	-2441.7896	1302.0307	NaN	NaN	-0.3	0.8982	0.0209	0.0202	0.0211	0.0198	0.0199
0.0	0.0	0.0	-2445.7896	-720.9693	NaN	NaN	0.2277	0.8982	0.0209	0.0202	0.021	0.0198	0.0199
0.0	0.0	0.0	-3390.7896	769.0307	NaN	NaN	-0.2933	0.8981	0.021	0.0201	0.0211	0.0199	0.0199
0.0	0.0	0.0	-2983.7896	2589.0307	NaN	NaN	-0.3	0.8983	0.0209	0.0201	0.021	0.0199	0.0198
0.0	0.0	0.0	-1985.7896	967.0307	NaN	NaN	-0.3	0.8981	0.0209	0.0202	0.0211	0.0199	0.0198
0.0	0.0	0.0	-2646.7896	-575.9693	NaN	NaN	0.1787	0.8978	0.021	0.0203	0.0211	0.0199	0.0198
0.0	0.0	0.0	-1476.7896	-374.9693	NaN	NaN	0.2025	0.8979	0.0211	0.0204	0.0211	0.0198	0.0198
0.0	0.0	0.0	-1460.7896	21.0307	NaN	NaN	-0.0146	0.8978	0.0211	0.0203	0.0211	0.0198	0.0198
0.0	0.0	0.0	-3195.7896	589.0307	NaN	NaN	-0.226	0.898	0.021	0.0203	0.021	0.0198	0.0199
0.0	0.0	0.0	-2885.7896	5196.0307	NaN	NaN	1.3	0.8983	0.0208	0.0202	0.021	0.0198	0.0198
0.0	0.0	0.0	-2438.7896	1945.0307	NaN	NaN	-0.3	0.8977	0.0211	0.0203	0.0211	0.0199	0.0199
0.0	0.0	0.0	-3279.7896	301.0307	NaN	NaN	-0.1011	0.8973	0.0213	0.0205	0.0211	0.0198	0.0199
0.0	0.0	0.0	-2020.7896	1102.0307	NaN	NaN	-0.3	0.8973	0.0214	0.0205	0.0211	0.0198	0.0199
0.0	0.0	0.0	-3335.7896	1754.0307	NaN	NaN	-0.3	0.8974	0.0213	0.0205	0.0211	0.0197	0.02
0.0	0.0	0.0	-1150.7896	1450.0307	NaN	NaN	1.3	0.8979	0.0211	0.0203	0.021	0.0197	0.0199
0.0	0.0	0.0	-837.7896	3943.0307	NaN	NaN	1.2698	0.8977	0.0212	0.0203	0.0211	0.0199	0.0199
0.0	0.0	0.0	-2052.7896	3233.0307	NaN	NaN	1.3	0.8973	0.0213	0.0203	0.0212	0.02	0.0199
0.0	0.0	0.0	-2698.7896	2987.0307	NaN	NaN	1.3	0.8971	0.0214	0.0204	0.0212	0.02	0.02
0.0	0.0	0.0	-3350.7896	424.0307	NaN	NaN	-0.1449	0.8969	0.0215	0.0204	0.0212	0.02	0.02
0.0	0.0	0.0	-2288.7896	823.0307	NaN	NaN	-0.3	0.8971	0.0214	0.0204	0.0212	0.0199	0.02
0.0	0.0	0.0	-2551.7896	2724.0307	NaN	NaN	1.3	0.8972	0.0214	0.0204	0.0212	0.0199	0.0199
0.0	0.0	0.0	-1771.7896	849.0307	NaN	NaN	-0.3	0.8971	0.0215	0.0204	0.0212	0.0199	0.0199
0.0	0.0	0.0	-1694.7896	795.0307	NaN	NaN	-0.3	0.8974	0.0214	0.0204	0.0211	0.0198	0.0198
0.0	0.0	0.0	-1955.7896	-1669.9693	NaN	NaN	0.4606	0.8973	0.0215	0.0205	0.0211	0.0197	0.0199
0.0	0.0	0.0	-1407.7896	-1896.9693	NaN	NaN	0.574	0.8976	0.0214	0.0204	0.021	0.0197	0.0198
0.0	0.0	0.0	-413.7896	2164.0307	NaN	NaN	1.2364	0.898	0.0212	0.0202	0.021	0.0198	0.0197
0.0	0.0	0.0	-3015.7896	1505.0307	NaN	NaN	-0.3	0.8975	0.0214	0.0203	0.0211	0.0199	0.0198
0.0	0.0	0.0	389.2104	561.0307	NaN	NaN	0.5904	0.8975	0.0213	0.0203	0.021	0.0199	0.0198
0.0	0.0	0.0	-1860.7896	-1009.9693	NaN	NaN	0.3518	0.8971	0.0215	0.0204	0.0211	0.0199	0.0199
0.0	0.0	0.0	-1490.7896	239.0307	NaN	NaN	-0.191	0.8975	0.0214	0.0204	0.021	0.0199	0.0199
0.0	0.0	0.0	-368.7896	4355.0307	NaN	NaN	1.0925	0.8978	0.0212	0.0203	0.021	0.0199	0.0198
0.0	0.0	0.0	-583.7896	101.0307	NaN	NaN	-0.2093	0.8973	0.0213	0.0204	0.0211	0.02	0.0198
0.0	0.0	0.0	-2300.7896	-621.9693	NaN	NaN	0.2128	0.8969	0.0215	0.0205	0.0212	0.02	0.0199
0.0	0.0	0.0	-3579.7896	1557.0307	NaN	NaN	-0.3	0.897	0.0216	0.0206	0.0211	0.0199	0.0198
0.0	0.0	0.0	-2786.7896	-1854.9693	NaN	NaN	0.3996	0.8969	0.0216	0.0206	0.0211	0.0199	0.0199
0.0	0.0	0.0	-2266.7896	3561.0307	NaN	NaN	1.3	0.8975	0.0213	0.0204	0.0211	0.0199	0.0198
0.0	0.0	0.0	-949.7896	1564.0307	NaN	NaN	1.3	0.8975	0.0213	0.0204	0.0211	0.0199	0.0197
0.0	0.0	0.0	-2409.7896	-1257.9693	NaN	NaN	0.343	0.8976	0.0213	0.0205	0.0211	0.0198	0.0197
0.0	0.0	0.0	-2461.7896	-337.9693	NaN	NaN	0.1207	0.8977	0.0213	0.0205	0.0211	0.0198	0.0197
0.0	0.0	0.0	-1367.7896	430.0307	NaN	NaN	-0.3	0.8978	0.0212	0.0205	0.021	0.0198	0.0196
0.0	0.0	0.0	-2008.7896	-1904.9693	NaN	NaN	0.4867	0.8975	0.0213	0.0205	0.0211	0.0199	0.0198
0.0	0.0	0.0	-2215.7896	2070.0307	NaN	NaN	-0.3	0.8979	0.0212	0.0203	0.021	0.0199	0.0197
0.0	0.0	0.0	-2330.7896	1211.0307	NaN	NaN	-0.3	0.8976	0.0212	0.0203	0.021	0.0201	0.0198
0.0	0.0	0.0	-3452.7896	2552.0307	NaN	NaN	-0.3	0.8974	0.0212	0.0204	0.0211	0.0201	0.0199
0.0	0.0	0.0	-1978.7896	-1027.9693	NaN	NaN	0.3419	0.8969	0.0214	0.0205	0.0211	0.0201	0.0199
0.0	0.0	0.0	-1451.7896	-409.9693	NaN	NaN	0.2202	0.8971	0.0213	0.0205	0.0211	0.02	0.0199
0.0	0.0	0.0	-2232.7896	226.0307	NaN	NaN	-0.1126	0.8971	0.0213	0.0205	0.0211	0.02	0.02
0.0	0.0	0.0	-1163.7896	843.0307	NaN	NaN	-0.3	0.8974	0.0212	0.0205	0.021	0.02	0.0199
0.0	0.0	0.0	-2544.7896	1987.0307	NaN	NaN	-0.3	0.8971	0.0213	0.0205	0.021	0.0201	0.02
0.0	0.0	0.0	-1814.7896	727.0307	NaN	NaN	-0.3	0.8971	0.0213	0.0205	0.021	0.0201	0.02
0.0	0.0	0.0	-2473.7896	4195.0307	NaN	NaN	1.3	0.8973	0.0212	0.0205	0.021	0.0201	0.02
0.0	0.0	0.0	-2877.7896	-226.9693	NaN	NaN	0.0731	0.8968	0.0213	0.0206	0.0211	0.0201	0.0201
0.0	0.0	0.0	-648.7896	2885.0307	NaN	NaN	1.2901	0.8974	0.0211	0.0205	0.0209	0.02	0.02
0.0	0.0	0.0	-1609.7896	729.0307	NaN	NaN	-0.3	0.8969	0.0212	0.0206	0.021	0.0201	0.0201
0.0	0.0	0.0	-1532.7896	1147.0307	NaN	NaN	-0.3	0.8974	0.0211	0.0205	0.0209	0.02	0.02
0.0	0.0	0.0	-3450.7896	2843.0307	NaN	NaN	-0.3	0.8972	0.0212	0.0205	0.021	0.0201	0.0201
0.0	0.0	0.0	-2780.7896	555.0307	NaN	NaN	-0.2494	0.8974	0.0212	0.0204	0.0209	0.0201	0.02
0.0	0.0	0.0	-1090.7896	2922.0307	NaN	NaN	1.3	0.8976	0.0212	0.0203	0.0208	0.0202	0.02
0.0	0.0	0.0	-1672.7896	447.0307	NaN	NaN	-0.3	0.8972	0.0213	0.0204	0.0209	0.0202	0.0201
0.0	0.0	0.0	-1857.7896	1349.0307	NaN	NaN	-0.3	0.8973	0.0213	0.0203	0.0208	0.0202	0.02
0.0	0.0	0.0	-1415.7896	1619.0307	NaN	NaN	1.3	0.8973	0.0213	0.0203	0.0208	0.0202	0.0201
0.0	0.0	0.0	-1234.7896	2085.0307	NaN	NaN	1.3	0.8974	0.0213	0.0203	0.0208	0.0202	0.02
0.0	0.0	0.0	-3285.7896	1656.0307	NaN	NaN	-0.3	0.8972	0.0213	0.0203	0.0208	0.0202	0.0201
0.0	0.0	0.0	-918.7896	-1062.9693	NaN	NaN	0.5364	0.8973	0.0213	0.0203	0.0208	0.0202	0.0201
0.0	0.0	0.0	-1330.7896	2191.0307	NaN	NaN	1.3	0.8975	0.0213	0.0202	0.0207	0.0203	0.02
0.0	0.0	0.0	-2545.7896	4452.0307	NaN	NaN	1.3	0.8976	0.0212	0.0202	0.0206	0.0204	0.0201
0.0	0.0	0.0	-3319.7896	2530.0307	NaN	NaN	-0.3	0.8975	0.0213	0.0202	0.0207	0.0204	0.0201
0.0	0.0	0.0	-2235.7896	3351.0307	NaN	NaN	1.3	0.8973	0.0213	0.0202	0.0208	0.0203	0.0201
0.0	0.0	0.0	-1579.7896	208.0307	NaN	NaN	-0.1517	0.8967	0.0214	0.0204	0.0209	0.0203	0.0202
0.0	0.0	0.0	-1957.7896	127.0307	NaN	NaN	-0.0694	0.8971	0.0214	0.0203	0.0209	0.0202	0.0202
0.0	0.0	0.0	-1462.7896	1644.0307	NaN	NaN	1.3	0.8976	0.0212	0.0201	0.0208	0.0202	0.02
0.0	0.0	0.0	-2154.7896	1528.0307	NaN	NaN	-0.3	0.8978	0.0211	0.0201	0.0208	0.0203	0.02
0.0	0.0	0.0	-712.7896	1769.0307	NaN	NaN	1.3	0.8976	0.0212	0.0201	0.0208	0.0204	0.02
0.0	0.0	0.0	-545.7896	-38.9693	NaN	NaN	0.0666	0.8972	0.0213	0.0202	0.0209	0.0204	0.02
0.0	0.0	0.0	-2321.7896	3458.0307	NaN	NaN	1.3	0.8972	0.0213	0.0202	0.0209	0.0204	0.02
0.0	0.0	0.0	-1054.7896	-277.9693	NaN	NaN	0.2086	0.8969	0.0214	0.0202	0.021	0.0204	0.0201
0.0	0.0	0.0	-2651.7896	111.0307	NaN	NaN	-0.0437	0.8971	0.0213	0.0202	0.021	0.0203	0.0201
0.0	0.0	0.0	-138.7896	1399.0307	NaN	NaN	1.1101	0.8973	0.0212	0.0201	0.0209	0.0204	0.02
0.0	0.0	0.0	-670.7896	213.0307	NaN	NaN	-0.3	0.8974	0.0212	0.0201	0.0209	0.0203	0.02
0.0	0.0	0.0	-2497.7896	3129.0307	NaN	NaN	1.3	0.8973	0.0212	0.0202	0.0209	0.0203	0.02
0.0	0.0	0.0	-2211.7896	-612.9693	NaN	NaN	0.217	0.8971	0.0213	0.0203	0.0209	0.0203	0.0201
0.0	0.0	0.0	-865.7896	1090.0307	NaN	NaN	1.3	0.8974	0.0213	0.0202	0.0209	0.0202	0.02
0.0	0.0	0.0	-250.7896	-324.9693	NaN	NaN	0.5644	0.8975	0.0213	0.0202	0.0208	0.0202	0.02
0.0	0.0	0.0	401.2104	2494.0307	NaN	NaN	0.8614	0.8982	0.0212	0.0202	0.0206	0.0201	0.0198
0.0	0.0	0.0	-2020.7896	505.0307	NaN	NaN	-0.3	0.8974	0.0214	0.0203	0.0208	0.0201	0.02
0.0	0.0	0.0	-232.7896	691.0307	NaN	NaN	1.3	0.898	0.0214	0.0202	0.0205	0.02	0.0199
0.0	0.0	0.0	-999.7896	3592.0307	NaN	NaN	1.3	0.898	0.0214	0.0202	0.0204	0.0201	0.02
0.0	0.0	0.0	-867.7896	3793.0307	NaN	NaN	1.2967	0.8981	0.0213	0.0202	0.0203	0.0201	0.02
0.0	0.0	0.0	-1363.7896	4527.0307	NaN	NaN	1.3	0.8979	0.0215	0.0201	0.0204	0.0201	0.02
0.0	0.0	0.0	-1301.7896	222.0307	NaN	NaN	-0.2056	0.8973	0.0217	0.0202	0.0207	0.0201	0.0201
0.0	0.0	0.0	-1272.7896	850.0307	NaN	NaN	-0.3	0.897	0.0218	0.0202	0.0208	0.0201	0.0201
0.0	0.0	0.0	-853.7896	1656.0307	NaN	NaN	1.3	0.8972	0.0218	0.0201	0.0208	0.0201	0.0201
0.0	0.0	0.0	-1506.7896	-492.9693	NaN	NaN	0.2465	0.8975	0.0217	0.02	0.0208	0.02	0.02
0.0	0.0	0.0	-231.7896	1288.0307	NaN	NaN	1.2194	0.8979	0.0216	0.0199	0.0207	0.02	0.0199
0.0	0.0	0.0	-1707.7896	1214.0307	NaN	NaN	-0.3	0.898	0.0215	0.0199	0.0207	0.02	0.0199
0.0	0.0	0.0	-2122.7896	591.0307	NaN	NaN	-0.3	0.8982	0.0215	0.0199	0.0207	0.0199	0.0198
0.0	0.0	0.0	-732.7896	139.0307	NaN	NaN	-0.2342	0.898	0.0215	0.0199	0.0208	0.0198	0.0199
0.0	0.0	0.0	-3932.7896	2591.0307	NaN	NaN	-0.3	0.8982	0.0215	0.0199	0.0209	0.0197	0.0198
0.0	0.0	0.0	-2204.7896	112.0307	NaN	NaN	-0.0535	0.8982	0.0215	0.02	0.0209	0.0197	0.0198
0.0	0.0	0.0	-2048.7896	1325.0307	NaN	NaN	-0.3	0.8984	0.0214	0.02	0.0209	0.0196	0.0197
0.0	0.0	0.0	-1908.7896	2056.0307	NaN	NaN	1.3	0.8989	0.0213	0.02	0.0207	0.0195	0.0196
0.0	0.0	0.0	-1502.7896	-435.9693	NaN	NaN	0.2249	0.8987	0.0214	0.02	0.0208	0.0194	0.0197
0.0	0.0	0.0	67.2104	1973.0307	NaN	NaN	0.9671	0.8992	0.0213	0.0199	0.0206	0.0194	0.0196
0.0	0.0	0.0	-3215.7896	4288.0307	NaN	NaN	1.3	0.8993	0.0213	0.0199	0.0205	0.0194	0.0195
0.0	0.0	0.0	-933.7896	2467.0307	NaN	NaN	1.3	0.8991	0.0214	0.02	0.0205	0.0195	0.0195
0.0	0.0	0.0	103.2104	4310.0307	NaN	NaN	0.9766	0.8987	0.0215	0.02	0.0207	0.0196	0.0195
0.0	0.0	0.0	-2231.7896	-531.9693	NaN	NaN	0.1925	0.8977	0.0219	0.0202	0.0209	0.0196	0.0198
0.0	0.0	0.0	-1339.7896	-487.9693	NaN	NaN	0.267	0.8975	0.0219	0.0201	0.0209	0.0197	0.0198
0.0	0.0	0.0	-1979.7896	6692.0307	NaN	NaN	1.3	0.8981	0.0218	0.02	0.0208	0.0198	0.0197
0.0	0.0	0.0	-926.7896	4626.0307	NaN	NaN	1.2505	0.8976	0.0218	0.02	0.0209	0.0199	0.0198
0.0	0.0	0.0	-2643.7896	1285.0307	NaN	NaN	-0.3	0.8971	0.022	0.0201	0.0211	0.0199	0.0198
0.0	0.0	0.0	-1857.7896	1537.0307	NaN	NaN	-0.3	0.897	0.0221	0.0202	0.0211	0.0199	0.0198
0.0	0.0	0.0	-1660.7896	2655.0307	NaN	NaN	1.3	0.8972	0.022	0.0201	0.021	0.0198	0.0198
0.0	0.0	0.0	-2247.7896	2091.0307	NaN	NaN	-0.3	0.8975	0.0218	0.0201	0.021	0.0198	0.0198
0.0	0.0	0.0	-1346.7896	893.0307	NaN	NaN	-0.3	0.8975	0.0218	0.0201	0.0211	0.0198	0.0197
0.0	0.0	0.0	-1024.7896	-1560.9693	NaN	NaN	0.6037	0.8976	0.0218	0.0201	0.0211	0.0198	0.0196
0.0	0.0	0.0	-2138.7896	-1095.9693	NaN	NaN	0.3388	0.8975	0.0219	0.0202	0.0211	0.0197	0.0196
0.0	0.0	0.0	-1389.7896	-538.9693	NaN	NaN	0.2794	0.8972	0.022	0.0203	0.0211	0.0197	0.0196
0.0	0.0	0.0	-3715.7896	-1696.9693	NaN	NaN	0.3135	0.8972	0.0221	0.0204	0.021	0.0197	0.0196
0.0	0.0	0.0	-2308.7896	-141.9693	NaN	NaN	0.0579	0.8979	0.022	0.0202	0.0208	0.0197	0.0195
0.0	0.0	0.0	-542.7896	456.0307	NaN	NaN	-0.3	0.8983	0.0219	0.02	0.0206	0.0197	0.0195
0.0	0.0	0.0	84.2104	637.0307	NaN	NaN	0.8832	0.8984	0.0217	0.0201	0.0205	0.0198	0.0195
0.0	0.0	0.0	-696.7896	668.0307	NaN	NaN	-0.3	0.8979	0.0218	0.0202	0.0206	0.0199	0.0196
0.0	0.0	0.0	-3069.7896	2926.0307	NaN	NaN	-0.3	0.8973	0.0219	0.0202	0.0208	0.02	0.0197
0.0	0.0	0.0	-2006.7896	197.0307	NaN	NaN	-0.1089	0.8971	0.0219	0.0202	0.021	0.02	0.0198
0.0	0.0	0.0	-1025.7896	-1501.9693	NaN	NaN	0.5942	0.8965	0.022	0.0204	0.0212	0.02	0.0199
0.0	0.0	0.0	-2162.7896	1778.0307	NaN	NaN	-0.3	0.8967	0.022	0.0204	0.0212	0.02	0.0198
0.0	0.0	0.0	-747.7896	876.0307	NaN	NaN	1.3	0.8965	0.022	0.0205	0.0212	0.02	0.0198
0.0	0.0	0.0	-3537.7896	-182.9693	NaN	NaN	0.0492	0.8964	0.022	0.0205	0.0212	0.02	0.0199
0.0	0.0	0.0	-841.7896	2633.0307	NaN	NaN	1.3	0.8974	0.0216	0.0203	0.0211	0.0199	0.0197
0.0	0.0	0.0	-2698.7896	1411.0307	NaN	NaN	-0.3	0.8975	0.0215	0.0203	0.0211	0.0198	0.0198
0.0	0.0	0.0	-2656.7896	1118.0307	NaN	NaN	-0.3	0.8977	0.0214	0.0203	0.0211	0.0198	0.0197
0.0	0.0	0.0	-2241.7896	3141.0307	NaN	NaN	1.3	0.8979	0.0214	0.0204	0.021	0.0197	0.0196
0.0	0.0	0.0	-2034.7896	-822.9693	NaN	NaN	0.288	0.8975	0.0215	0.0205	0.0211	0.0197	0.0197
0.0	0.0	0.0	-1197.7896	-2074.9693	NaN	NaN	0.634	0.8977	0.0215	0.0206	0.021	0.0196	0.0197
0.0	0.0	0.0	-2445.7896	-97.9693	NaN	NaN	0.0385	0.8976	0.0216	0.0205	0.0209	0.0197	0.0197
0.0	0.0	0.0	-130.7896	936.0307	NaN	NaN	1.1624	0.8978	0.0214	0.0204	0.0208	0.0197	0.0198
0.0	0.0	0.0	391.2104	3313.0307	NaN	NaN	0.8944	0.8978	0.0213	0.0204	0.0207	0.0199	0.0199
0.0	0.0	0.0	-2887.7896	2906.0307	NaN	NaN	1.3	0.8976	0.0214	0.0204	0.0208	0.0199	0.0199
0.0	0.0	0.0	-1477.7896	1059.0307	NaN	NaN	-0.3	0.8973	0.0215	0.0204	0.0209	0.02	0.0199
0.0	0.0	0.0	-967.7896	1143.0307	NaN	NaN	1.3	0.8968	0.0217	0.0205	0.021	0.0201	0.02
0.0	0.0	0.0	-2902.7896	1759.0307	NaN	NaN	-0.3	0.8964	0.0218	0.0206	0.0211	0.0201	0.0201
0.0	0.0	0.0	-2284.7896	4417.0307	NaN	NaN	1.3	0.8967	0.0217	0.0205	0.0211	0.02	0.02
0.0	0.0	0.0	-2258.7896	-59.9693	NaN	NaN	0.0259	0.8964	0.0218	0.0205	0.0212	0.0201	0.02
0.0	0.0	0.0	-2458.7896	-1092.9693	NaN	NaN	0.3077	0.8967	0.0217	0.0205	0.0211	0.0201	0.02
0.0	0.0	0.0	-2012.7896	2556.0307	NaN	NaN	1.3	0.8971	0.0215	0.0204	0.0211	0.02	0.0199
0.0	0.0	0.0	-2665.7896	-217.9693	NaN	NaN	0.0756	0.8971	0.0215	0.0204	0.0211	0.02	0.0198
0.0	0.0	0.0	-881.7896	-528.9693	NaN	NaN	0.375	0.8974	0.0214	0.0204	0.0211	0.0199	0.0198
0.0	0.0	0.0	-2628.7896	-2058.9693	NaN	NaN	0.4392	0.8975	0.0214	0.0204	0.0211	0.0199	0.0198
0.0	0.0	0.0	-1467.7896	-320.9693	NaN	NaN	0.1794	0.8981	0.0212	0.0202	0.021	0.0198	0.0197
0.0	0.0	0.0	-1278.7896	1029.0307	NaN	NaN	-0.3	0.8986	0.021	0.02	0.0209	0.0198	0.0197
0.0	0.0	0.0	-2208.7896	1595.0307	NaN	NaN	-0.3	0.8984	0.021	0.0201	0.021	0.0198	0.0197
0.0	0.0	0.0	-2722.7896	-1486.9693	NaN	NaN	0.3532	0.898	0.0211	0.0203	0.021	0.0198	0.0198
0.0	0.0	0.0	-1921.7896	2008.0307	NaN	NaN	1.3	0.8984	0.021	0.0201	0.0209	0.0198	0.0198
0.0	0.0	0.0	225.2104	1867.0307	NaN	NaN	0.8924	0.8983	0.021	0.0201	0.0209	0.0199	0.0198
0.0	0.0	0.0	-1859.7896	3519.0307	NaN	NaN	1.3	0.8982	0.0209	0.0201	0.021	0.0199	0.0199
0.0	0.0	0.0	-1729.7896	2988.0307	NaN	NaN	1.3	0.8978	0.021	0.0201	0.0211	0.0201	0.0199
0.0	0.0	0.0	-1484.7896	1795.0307	NaN	NaN	1.3	0.8976	0.0211	0.0202	0.0211	0.02	0.0199
0.0	0.0	0.0	-3170.7896	2039.0307	NaN	NaN	-0.3	0.8974	0.0212	0.0203	0.0212	0.02	0.0199
0.0	0.0	0.0	-2113.7896	-1424.9693	NaN	NaN	0.4027	0.8973	0.0213	0.0203	0.0212	0.0199	0.0199
0.0	0.0	0.0	-1328.7896	70.0307	NaN	NaN	-0.0556	0.8977	0.0213	0.0202	0.0211	0.0199	0.0199
0.0	0.0	0.0	-1867.7896	1876.0307	NaN	NaN	1.3	0.8978	0.0212	0.0201	0.0211	0.0199	0.0198
0.0	0.0	0.0	-1130.7896	1453.0307	NaN	NaN	1.3	0.8979	0.0211	0.0201	0.0211	0.02	0.0198
0.0	0.0	0.0	1239.2104	801.0307	NaN	NaN	0.3926	0.8977	0.0212	0.0201	0.0211	0.0201	0.0198
0.0	0.0	0.0	-1646.7896	-113.9693	NaN	NaN	0.0647	0.8977	0.0213	0.0201	0.021	0.02	0.0199
0.0	0.0	0.0	-1813.7896	-304.9693	NaN	NaN	0.1439	0.8978	0.0213	0.02	0.0209	0.0201	0.0199
0.0	0.0	0.0	-2525.7896	2995.0307	NaN	NaN	1.3	0.898	0.0213	0.0199	0.0207	0.0202	0.0199
0.0	0.0	0.0	-1224.7896	3493.0307	NaN	NaN	1.3	0.8979	0.0213	0.0199	0.0207	0.0203	0.0199
0.0	0.0	0.0	-961.7896	6244.0307	NaN	NaN	1.1821	0.8981	0.0213	0.0199	0.0207	0.0202	0.0199
0.0	0.0	0.0	-2506.7896	950.0307	NaN	NaN	-0.3	0.897	0.0216	0.0201	0.0212	0.0202	0.02
0.0	0.0	0.0	-1967.7896	-241.9693	NaN	NaN	0.1095	0.897	0.0217	0.0202	0.0211	0.0201	0.0199
0.0	0.0	0.0	-1991.7896	-806.9693	NaN	NaN	0.2883	0.8966	0.0218	0.0202	0.0212	0.0201	0.02
0.0	0.0	0.0	271.2104	-609.9693	NaN	NaN	1.3	0.8973	0.0216	0.0201	0.0211	0.0201	0.0199
0.0	0.0	0.0	-1593.7896	2424.0307	NaN	NaN	1.3	0.8978	0.0214	0.0199	0.021	0.0201	0.0198
0.0	0.0	0.0	-3370.7896	1357.0307	NaN	NaN	-0.3	0.898	0.0214	0.0199	0.021	0.02	0.0198
0.0	0.0	0.0	540.2104	-253.9693	NaN	NaN	-0.3	0.8981	0.0214	0.0199	0.0209	0.0199	0.0198
0.0	0.0	0.0	-2169.7896	3455.0307	NaN	NaN	1.3	0.8984	0.0213	0.0199	0.0209	0.0199	0.0197
0.0	0.0	0.0	-1173.7896	1665.0307	NaN	NaN	1.3	0.8984	0.0213	0.0199	0.0209	0.0198	0.0197
0.0	0.0	0.0	-1304.7896	557.0307	NaN	NaN	-0.3	0.8982	0.0214	0.0199	0.021	0.0199	0.0197
0.0	0.0	0.0	-798.7896	-1819.9693	NaN	NaN	0.695	0.8978	0.0216	0.02	0.021	0.0199	0.0197
0.0	0.0	0.0	-792.7896	539.0307	NaN	NaN	-0.3	0.898	0.0216	0.0199	0.021	0.0199	0.0197
0.0	0.0	0.0	-1108.7896	3144.0307	NaN	NaN	1.3	0.898	0.0216	0.0199	0.0209	0.0199	0.0197
0.0	0.0	0.0	-2488.7896	-5.9693	NaN	NaN	0.0024	0.8978	0.0216	0.0199	0.021	0.0199	0.0197
0.0	0.0	0.0	-1777.7896	-286.9693	NaN	NaN	0.139	0.8977	0.0217	0.02	0.021	0.0199	0.0197
0.0	0.0	0.0	-931.7896	878.0307	NaN	NaN	-0.3	0.8978	0.0217	0.02	0.0209	0.0199	0.0197
0.0	0.0	0.0	-2518.7896	2639.0307	NaN	NaN	1.3	0.8981	0.0216	0.02	0.0209	0.0198	0.0196
0.0	0.0	0.0	-1745.7896	911.0307	NaN	NaN	-0.3	0.8977	0.0217	0.0201	0.021	0.0198	0.0197
0.0	0.0	0.0	-3670.7896	-262.9693	NaN	NaN	0.0668	0.8976	0.0218	0.0201	0.021	0.0198	0.0197
0.0	0.0	0.0	266.2104	2043.0307	NaN	NaN	0.8847	0.8982	0.0216	0.02	0.0208	0.0198	0.0196
0.0	0.0	0.0	-1071.7896	2871.0307	NaN	NaN	1.3	0.8981	0.0216	0.02	0.0208	0.0198	0.0197
0.0	0.0	0.0	-1495.7896	640.0307	NaN	NaN	-0.3	0.8978	0.0217	0.02	0.0209	0.0199	0.0196
0.0	0.0	0.0	-2090.7896	-327.9693	NaN	NaN	0.1356	0.8976	0.0218	0.0201	0.0209	0.0199	0.0197
0.0	0.0	0.0	-2652.7896	1203.0307	NaN	NaN	-0.3	0.8976	0.0218	0.0201	0.0209	0.0199	0.0197
0.0	0.0	0.0	-2449.7896	3252.0307	NaN	NaN	1.3	0.8979	0.0217	0.02	0.0208	0.0199	0.0197
0.0	0.0	0.0	-1101.7896	-457.9693	NaN	NaN	0.2936	0.8973	0.0218	0.0202	0.021	0.02	0.0198
0.0	0.0	0.0	-1691.7896	965.0307	NaN	NaN	-0.3	0.8974	0.0218	0.0202	0.0209	0.02	0.0197
0.0	0.0	0.0	-1935.7896	3212.0307	NaN	NaN	1.3	0.8974	0.0218	0.0202	0.0209	0.0201	0.0197
0.0	0.0	0.0	-2797.7896	1792.0307	NaN	NaN	-0.3	0.8974	0.0218	0.0202	0.0208	0.0201	0.0198
0.0	0.0	0.0	-2131.7896	642.0307	NaN	NaN	-0.3	0.8974	0.0217	0.0202	0.0208	0.0201	0.0197
0.0	0.0	0.0	-577.7896	973.0307	NaN	NaN	1.3	0.8972	0.0218	0.0203	0.0209	0.0201	0.0197
0.0	0.0	0.0	-952.7896	-1132.9693	NaN	NaN	0.5432	0.897	0.0217	0.0204	0.0209	0.0201	0.0198
0.0	0.0	0.0	-61.7896	-1485.9693	NaN	NaN	0.9601	0.8972	0.0216	0.0203	0.0209	0.0201	0.0198
0.0	0.0	0.0	-3485.7896	1159.0307	NaN	NaN	-0.3	0.8969	0.0217	0.0204	0.021	0.0201	0.0199
0.0	0.0	0.0	-2894.7896	1170.0307	NaN	NaN	-0.3	0.897	0.0216	0.0204	0.021	0.0201	0.0199
0.0	0.0	0.0	-2490.7896	-393.9693	NaN	NaN	0.1366	0.8973	0.0215	0.0203	0.0209	0.02	0.0199
0.0	0.0	0.0	-2035.7896	1913.0307	NaN	NaN	-0.3	0.8976	0.0213	0.0203	0.0208	0.02	0.0199
0.0	0.0	0.0	-2317.7896	2669.0307	NaN	NaN	1.3	0.8976	0.0214	0.0203	0.0208	0.02	0.0199
0.0	0.0	0.0	-1198.7896	-2244.9693	NaN	NaN	0.6519	0.897	0.0216	0.0204	0.021	0.0201	0.02
0.0	0.0	0.0	-2260.7896	2296.0307	NaN	NaN	1.3	0.8977	0.0213	0.0203	0.0208	0.02	0.0199
0.0	0.0	0.0	-2885.7896	4584.0307	NaN	NaN	1.3	0.8976	0.0213	0.0203	0.0209	0.02	0.0199
0.0	0.0	0.0	-1061.7896	-1421.9693	NaN	NaN	0.5725	0.8973	0.0214	0.0204	0.0209	0.02	0.02
0.0	0.0	0.0	-2801.7896	61.0307	NaN	NaN	-0.0223	0.8975	0.0214	0.0203	0.0209	0.02	0.02
0.0	0.0	0.0	-33.7896	3013.0307	NaN	NaN	1.0113	0.8979	0.0213	0.0202	0.0207	0.0201	0.0199
0.0	0.0	0.0	-2485.7896	1422.0307	NaN	NaN	-0.3	0.8975	0.0213	0.0202	0.0208	0.0201	0.02
0.0	0.0	0.0	-1817.7896	-240.9693	NaN	NaN	0.117	0.8974	0.0214	0.0202	0.0208	0.0201	0.0201
0.0	0.0	0.0	-1768.7896	1204.0307	NaN	NaN	-0.3	0.8975	0.0214	0.0202	0.0207	0.0201	0.0201
0.0	0.0	0.0	-2555.7896	5078.0307	NaN	NaN	1.3	0.8982	0.0212	0.0201	0.0204	0.0201	0.02
0.0	0.0	0.0	-1688.7896	-76.9693	NaN	NaN	0.0436	0.898	0.0212	0.0202	0.0205	0.0201	0.0201
0.0	0.0	0.0	-3058.7896	4534.0307	NaN	NaN	1.3	0.8984	0.0211	0.0201	0.0204	0.02	0.0199
0.0	0.0	0.0	-2516.7896	-2563.9693	NaN	NaN	0.5046	0.8976	0.0214	0.0202	0.0207	0.0201	0.0201
0.0	0.0	0.0	-708.7896	1262.0307	NaN	NaN	1.3	0.8985	0.0211	0.0201	0.0204	0.0199	0.0199
0.0	0.0	0.0	-502.7896	58.0307	NaN	NaN	-0.1305	0.8982	0.0212	0.0201	0.0205	0.02	0.02
0.0	0.0	0.0	-2538.7896	3445.0307	NaN	NaN	1.3	0.8991	0.021	0.02	0.0202	0.0199	0.0199
0.0	0.0	0.0	-2456.7896	724.0307	NaN	NaN	-0.3	0.8988	0.021	0.02	0.0202	0.02	0.02
0.0	0.0	0.0	-1271.7896	3075.0307	NaN	NaN	1.3	0.8992	0.0209	0.02	0.0201	0.02	0.0199
0.0	0.0	0.0	-803.7896	2251.0307	NaN	NaN	1.3	0.899	0.021	0.0199	0.0201	0.02	0.0199
0.0	0.0	0.0	-876.7896	19.0307	NaN	NaN	-0.0222	0.8992	0.0211	0.0199	0.0201	0.0198	0.0199
0.0	0.0	0.0	-2176.7896	3906.0307	NaN	NaN	1.3	0.8991	0.0211	0.0199	0.0201	0.0199	0.0199
0.0	0.0	0.0	-2232.7896	2624.0307	NaN	NaN	1.3	0.8993	0.021	0.0199	0.0201	0.0199	0.0199
0.0	0.0	0.0	-1371.7896	1788.0307	NaN	NaN	1.3	0.8991	0.0211	0.0199	0.0201	0.0199	0.0199
0.0	0.0	0.0	458.2104	3589.0307	NaN	NaN	0.8868	0.8993	0.0211	0.0198	0.0201	0.0198	0.0198
0.0	0.0	0.0	-1359.7896	2524.0307	NaN	NaN	1.3	0.8993	0.0212	0.0198	0.0202	0.0197	0.0198
0.0	0.0	0.0	-2263.7896	359.0307	NaN	NaN	-0.1885	0.899	0.0213	0.0198	0.0203	0.0197	0.0198
0.0	0.0	0.0	-1711.7896	3606.0307	NaN	NaN	1.3	0.8994	0.0212	0.0197	0.0203	0.0196	0.0197
0.0	0.0	0.0	-435.7896	905.0307	NaN	NaN	1.3	0.8991	0.0213	0.0198	0.0204	0.0197	0.0198
0.0	0.0	0.0	8.2104	1873.0307	NaN	NaN	0.9956	0.8994	0.0212	0.0198	0.0203	0.0196	0.0197
0.0	0.0	0.0	-1543.7896	1639.0307	NaN	NaN	1.3	0.8993	0.0212	0.0198	0.0204	0.0196	0.0197
0.0	0.0	0.0	-3716.7896	2983.0307	NaN	NaN	-0.3	0.8991	0.0213	0.0198	0.0205	0.0196	0.0197
0.0	0.0	0.0	-1902.7896	100.0307	NaN	NaN	-0.0555	0.8987	0.0214	0.0198	0.0206	0.0196	0.0198
0.0	0.0	0.0	-2457.7896	2539.0307	NaN	NaN	1.3	0.899	0.0213	0.0198	0.0206	0.0196	0.0198
0.0	0.0	0.0	-1137.7896	2969.0307	NaN	NaN	1.3	0.8989	0.0213	0.0198	0.0206	0.0197	0.0197
0.0	0.0	0.0	-2652.7896	2313.0307	NaN	NaN	-0.3	0.899	0.0213	0.0198	0.0205	0.0196	0.0197
0.0	0.0	0.0	-2121.7896	-100.9693	NaN	NaN	0.0454	0.8985	0.0215	0.0199	0.0207	0.0198	0.0197
0.0	0.0	0.0	-2428.7896	3466.0307	NaN	NaN	1.3	0.8989	0.0214	0.0198	0.0206	0.0197	0.0197
0.0	0.0	0.0	-914.7896	-302.9693	NaN	NaN	0.2488	0.8984	0.0216	0.0199	0.0207	0.0198	0.0196
0.0	0.0	0.0	-1398.7896	-508.9693	NaN	NaN	0.2668	0.8983	0.0217	0.0199	0.0207	0.0198	0.0197
0.0	0.0	0.0	-1639.7896	903.0307	NaN	NaN	-0.3	0.8984	0.0217	0.0199	0.0207	0.0198	0.0196
0.0	0.0	0.0	-2360.7896	382.0307	NaN	NaN	-0.1931	0.8983	0.0217	0.0199	0.0206	0.0197	0.0196
0.0	0.0	0.0	-960.7896	494.0307	NaN	NaN	-0.3	0.8982	0.0217	0.02	0.0206	0.0198	0.0197
0.0	0.0	0.0	-1195.7896	929.0307	NaN	NaN	-0.3	0.8982	0.0217	0.02	0.0205	0.0198	0.0197
0.0	0.0	0.0	-2110.7896	1726.0307	NaN	NaN	-0.3	0.898	0.0218	0.0202	0.0205	0.0198	0.0198
0.0	0.0	0.0	-2348.7896	-571.9693	NaN	NaN	0.1958	0.8977	0.0218	0.0202	0.0205	0.0199	0.0199
0.0	0.0	0.0	-754.7896	1794.0307	NaN	NaN	1.3	0.8978	0.0218	0.0202	0.0205	0.0199	0.0199
0.0	0.0	0.0	-2384.7896	1322.0307	NaN	NaN	-0.3	0.8973	0.0218	0.0203	0.0206	0.02	0.0199
0.0	0.0	0.0	-2851.7896	2173.0307	NaN	NaN	-0.3	0.8973	0.0218	0.0203	0.0207	0.02	0.0199
0.0	0.0	0.0	-1013.7896	131.0307	NaN	NaN	-0.1484	0.897	0.0218	0.0203	0.0208	0.02	0.02
0.0	0.0	0.0	-903.7896	948.0307	NaN	NaN	1.3	0.8971	0.0218	0.0203	0.0208	0.02	0.02
0.0	0.0	0.0	-2092.7896	162.0307	NaN	NaN	-0.0839	0.897	0.0218	0.0203	0.0209	0.02	0.02
0.0	0.0	0.0	-2110.7896	2209.0307	NaN	NaN	1.3	0.8972	0.0216	0.0203	0.0208	0.02	0.0201
0.0	0.0	0.0	-3570.7896	2872.0307	NaN	NaN	-0.3	0.8973	0.0216	0.0203	0.0207	0.02	0.02
0.0	0.0	0.0	-2762.7896	2420.0307	NaN	NaN	-0.3	0.8976	0.0215	0.0203	0.0207	0.02	0.02
0.0	0.0	0.0	-3030.7896	2098.0307	NaN	NaN	-0.3	0.8975	0.0215	0.0203	0.0207	0.0199	0.02
0.0	0.0	0.0	-1382.7896	1981.0307	NaN	NaN	1.3	0.8976	0.0215	0.0203	0.0208	0.0199	0.02
0.0	0.0	0.0	-2718.7896	-102.9693	NaN	NaN	0.0365	0.8973	0.0215	0.0204	0.0208	0.0199	0.02
0.0	0.0	0.0	-633.7896	-1361.9693	NaN	NaN	0.6824	0.8977	0.0214	0.0203	0.0207	0.0199	0.0199
0.0	0.0	0.0	-1040.7896	1283.0307	NaN	NaN	1.3	0.8981	0.0213	0.0203	0.0206	0.0198	0.0199
0.0	0.0	0.0	-2055.7896	-444.9693	NaN	NaN	0.1779	0.8977	0.0214	0.0203	0.0206	0.0199	0.02
0.0	0.0	0.0	-114.7896	1379.0307	NaN	NaN	1.0908	0.8982	0.0213	0.0202	0.0204	0.0199	0.0199
0.0	0.0	0.0	-2221.7896	1157.0307	NaN	NaN	-0.3	0.8978	0.0215	0.0203	0.0204	0.02	0.02
0.0	0.0	0.0	-1989.7896	3449.0307	NaN	NaN	1.3	0.8981	0.0214	0.0202	0.0203	0.02	0.02
0.0	0.0	0.0	-2605.7896	1232.0307	NaN	NaN	-0.3	0.8977	0.0215	0.0203	0.0204	0.02	0.0201
0.0	0.0	0.0	325.2104	2431.0307	NaN	NaN	0.882	0.8981	0.0214	0.0202	0.0203	0.02	0.02
0.0	0.0	0.0	-1666.7896	2825.0307	NaN	NaN	1.3	0.8979	0.0214	0.0203	0.0204	0.02	0.0201
0.0	0.0	0.0	-1742.7896	973.0307	NaN	NaN	-0.3	0.8981	0.0213	0.0202	0.0204	0.0199	0.0201
0.0	0.0	0.0	-2578.7896	3158.0307	NaN	NaN	1.3	0.8978	0.0214	0.0202	0.0206	0.0199	0.0201
0.0	0.0	0.0	-3409.7896	1598.0307	NaN	NaN	-0.3	0.8979	0.0213	0.0201	0.0207	0.0199	0.0201
0.0	0.0	0.0	-1378.7896	1606.0307	NaN	NaN	1.3	0.8977	0.0213	0.0202	0.0208	0.0198	0.0201
0.0	0.0	0.0	-3915.7896	503.0307	NaN	NaN	-0.1474	0.8979	0.0213	0.0202	0.0209	0.0198	0.02
0.0	0.0	0.0	-2643.7896	1942.0307	NaN	NaN	-0.3	0.8986	0.0211	0.0201	0.0208	0.0196	0.0199
0.0	0.0	0.0	-864.7896	-2224.9693	NaN	NaN	0.7201	0.8982	0.0211	0.0202	0.0208	0.0197	0.0199
0.0	0.0	0.0	-2662.7896	2737.0307	NaN	NaN	1.3	0.8989	0.0209	0.02	0.0207	0.0196	0.0198
0.0	0.0	0.0	-2805.7896	1659.0307	NaN	NaN	-0.3	0.8988	0.0209	0.02	0.0207	0.0197	0.0199
0.0	0.0	0.0	-2928.7896	1089.0307	NaN	NaN	-0.3	0.8987	0.0209	0.0201	0.0206	0.0197	0.02
0.0	0.0	0.0	-2824.7896	4445.0307	NaN	NaN	1.3	0.8989	0.0208	0.0201	0.0205	0.0197	0.02
0.0	0.0	0.0	-1392.7896	-1402.9693	NaN	NaN	0.5018	0.8983	0.0209	0.0202	0.0207	0.0197	0.0201
0.0	0.0	0.0	-1314.7896	2827.0307	NaN	NaN	1.3	0.8982	0.0209	0.0203	0.0207	0.0197	0.0201
0.0	0.0	0.0	-291.7896	1681.0307	NaN	NaN	1.21	0.8979	0.021	0.0203	0.0209	0.0198	0.0202
0.0	0.0	0.0	-2420.7896	-561.9693	NaN	NaN	0.1884	0.8976	0.0211	0.0204	0.021	0.0198	0.0202
0.0	0.0	0.0	-2153.7896	-795.9693	NaN	NaN	0.2698	0.8974	0.0211	0.0204	0.0211	0.0198	0.0202
0.0	0.0	0.0	-2262.7896	1099.0307	NaN	NaN	-0.3	0.8976	0.0211	0.0204	0.021	0.0198	0.0201
0.0	0.0	0.0	-1307.7896	482.0307	NaN	NaN	-0.3	0.8973	0.0211	0.0204	0.0211	0.0199	0.0202
0.0	0.0	0.0	-2269.7896	3298.0307	NaN	NaN	1.3	0.8976	0.021	0.0204	0.021	0.0199	0.0202
0.0	0.0	0.0	-3027.7896	-839.9693	NaN	NaN	0.2172	0.8972	0.0212	0.0204	0.0211	0.02	0.0202
0.0	0.0	0.0	-1988.7896	2684.0307	NaN	NaN	1.3	0.8977	0.021	0.0204	0.021	0.0198	0.0202
0.0	0.0	0.0	-1738.7896	892.0307	NaN	NaN	-0.3	0.8974	0.021	0.0204	0.0211	0.0199	0.0202
0.0	0.0	0.0	-92.7896	2516.0307	NaN	NaN	1.0383	0.8977	0.021	0.0204	0.021	0.0199	0.0201
0.0	0.0	0.0	-1794.7896	-592.9693	NaN	NaN	0.2483	0.8973	0.0211	0.0204	0.0211	0.0199	0.0202
0.0	0.0	0.0	-2842.7896	1539.0307	NaN	NaN	-0.3	0.8976	0.0211	0.0203	0.021	0.0199	0.0201
0.0	0.0	0.0	-1183.7896	1159.0307	NaN	NaN	-0.3	0.8973	0.0211	0.0204	0.0211	0.0199	0.0202
0.0	0.0	0.0	-1645.7896	1952.0307	NaN	NaN	1.3	0.8978	0.0209	0.0203	0.0211	0.0199	0.0201
0.0	0.0	0.0	-1123.7896	1802.0307	NaN	NaN	1.3	0.8972	0.0211	0.0204	0.0212	0.0199	0.0201
0.0	0.0	0.0	-3379.7896	-1568.9693	NaN	NaN	0.317	0.8971	0.0213	0.0206	0.0212	0.0198	0.0201
0.0	0.0	0.0	-1401.7896	1639.0307	NaN	NaN	1.3	0.8978	0.021	0.0204	0.0211	0.0196	0.02
0.0	0.0	0.0	-3187.7896	259.0307	NaN	NaN	-0.0884	0.8978	0.021	0.0204	0.0211	0.0196	0.02
0.0	0.0	0.0	-2615.7896	5118.0307	NaN	NaN	1.3	0.8986	0.0208	0.0203	0.021	0.0195	0.0198
0.0	0.0	0.0	-1413.7896	209.0307	NaN	NaN	-0.1735	0.8982	0.0209	0.0203	0.0211	0.0196	0.0199
0.0	0.0	0.0	-1799.7896	187.0307	NaN	NaN	-0.116	0.8984	0.0208	0.0203	0.021	0.0196	0.0198
0.0	0.0	0.0	-2553.7896	4096.0307	NaN	NaN	1.3	0.8982	0.0209	0.0203	0.0211	0.0196	0.0199
0.0	0.0	0.0	-1606.7896	-1974.9693	NaN	NaN	0.5514	0.8976	0.0211	0.0204	0.0212	0.0197	0.02
0.0	0.0	0.0	-237.7896	-213.9693	NaN	NaN	0.4736	0.8978	0.021	0.0204	0.0212	0.0197	0.02
0.0	0.0	0.0	-3037.7896	2172.0307	NaN	NaN	-0.3	0.898	0.0209	0.0203	0.0212	0.0197	0.0199
0.0	0.0	0.0	-1091.7896	217.0307	NaN	NaN	-0.2481	0.8978	0.021	0.0203	0.0212	0.0197	0.02
0.0	0.0	0.0	-1886.7896	1179.0307	NaN	NaN	-0.3	0.8977	0.0211	0.0203	0.0212	0.0197	0.0199
0.0	0.0	0.0	-1530.7896	479.0307	NaN	NaN	-0.3	0.8978	0.0211	0.0203	0.0212	0.0197	0.0199
0.0	0.0	0.0	-2598.7896	3632.0307	NaN	NaN	1.3	0.8981	0.021	0.0203	0.0211	0.0197	0.0199
0.0	0.0	0.0	-1326.7896	3229.0307	NaN	NaN	1.3	0.898	0.021	0.0203	0.0212	0.0197	0.0199
0.0	0.0	0.0	-2115.7896	-1247.9693	NaN	NaN	0.371	0.8976	0.0211	0.0205	0.0213	0.0197	0.0199
0.0	0.0	0.0	-2668.7896	1633.0307	NaN	NaN	-0.3	0.8976	0.0211	0.0206	0.0213	0.0196	0.0199
0.0	0.0	0.0	-2300.7896	2540.0307	NaN	NaN	1.3	0.8974	0.0212	0.0207	0.0213	0.0196	0.0199
0.0	0.0	0.0	-2792.7896	-3020.9693	NaN	NaN	0.5196	0.8969	0.0213	0.0208	0.0214	0.0196	0.02
0.0	0.0	0.0	-3706.7896	-992.9693	NaN	NaN	0.2113	0.8973	0.0213	0.0207	0.0213	0.0195	0.0199
0.0	0.0	0.0	-663.7896	1538.0307	NaN	NaN	1.3	0.898	0.0211	0.0206	0.0211	0.0195	0.0197
0.0	0.0	0.0	-1174.7896	3277.0307	NaN	NaN	1.3	0.8982	0.021	0.0204	0.0211	0.0196	0.0197
0.0	0.0	0.0	-2894.7896	1027.0307	NaN	NaN	-0.3	0.8977	0.0211	0.0205	0.0212	0.0197	0.0198
0.0	0.0	0.0	-314.7896	1554.0307	NaN	NaN	1.254	0.8977	0.0212	0.0205	0.0212	0.0197	0.0197
0.0	0.0	0.0	-2265.7896	769.0307	NaN	NaN	-0.3	0.8968	0.0214	0.0207	0.0213	0.0198	0.0199
0.0	0.0	0.0	-4115.7896	969.0307	NaN	NaN	-0.3	0.8965	0.0215	0.0209	0.0214	0.0198	0.02
0.0	0.0	0.0	-2284.7896	749.0307	NaN	NaN	-0.3	0.8961	0.0217	0.0209	0.0214	0.0199	0.02
0.0	0.0	0.0	-3088.7896	615.0307	NaN	NaN	-0.2486	0.8961	0.0217	0.0209	0.0215	0.0199	0.02
0.0	0.0	0.0	-43.7896	-773.9693	NaN	NaN	0.9465	0.8965	0.0216	0.0208	0.0214	0.0198	0.0199
0.0	0.0	0.0	-1974.7896	-1166.9693	NaN	NaN	0.3714	0.8963	0.0217	0.0208	0.0214	0.0199	0.0199
0.0	0.0	0.0	-1374.7896	416.0307	NaN	NaN	-0.3	0.8964	0.0216	0.0208	0.0214	0.02	0.0198
0.0	0.0	0.0	-3626.7896	2114.0307	NaN	NaN	-0.3	0.8962	0.0216	0.0209	0.0215	0.02	0.0199
0.0	0.0	0.0	-2489.7896	-2123.9693	NaN	NaN	0.4604	0.8957	0.0218	0.0211	0.0215	0.0199	0.02
0.0	0.0	0.0	-3266.7896	-1118.9693	NaN	NaN	0.2551	0.8959	0.0217	0.0211	0.0215	0.0198	0.02
0.0	0.0	0.0	-1540.7896	-657.9693	NaN	NaN	0.2992	0.896	0.0217	0.0211	0.0214	0.0198	0.0199
0.0	0.0	0.0	-1979.7896	80.0307	NaN	NaN	-0.0421	0.8963	0.0216	0.021	0.0214	0.0198	0.0199
0.0	0.0	0.0	-1917.7896	3580.0307	NaN	NaN	1.3	0.8966	0.0215	0.0208	0.0213	0.0199	0.0198
0.0	0.0	0.0	-1087.7896	310.0307	NaN	NaN	-0.3	0.8966	0.0216	0.0208	0.0213	0.0199	0.0198
0.0	0.0	0.0	-2421.7896	124.0307	NaN	NaN	-0.054	0.8963	0.0217	0.0208	0.0213	0.02	0.0199
0.0	0.0	0.0	-1035.7896	2000.0307	NaN	NaN	1.3	0.8964	0.0216	0.0208	0.0213	0.0199	0.0199
0.0	0.0	0.0	-1325.7896	1134.0307	NaN	NaN	-0.3	0.8962	0.0217	0.0209	0.0214	0.02	0.0199
0.0	0.0	0.0	-2190.7896	1024.0307	NaN	NaN	-0.3	0.8959	0.0218	0.021	0.0215	0.0199	0.0199
0.0	0.0	0.0	-3468.7896	-221.9693	NaN	NaN	0.0601	0.8956	0.0219	0.0212	0.0215	0.0198	0.02
0.0	0.0	0.0	-2063.7896	-1157.9693	NaN	NaN	0.3594	0.8961	0.0218	0.0212	0.0214	0.0196	0.0199
0.0	0.0	0.0	-843.7896	-583.9693	NaN	NaN	0.409	0.8967	0.0217	0.0211	0.0213	0.0195	0.0198
0.0	0.0	0.0	-3382.7896	1827.0307	NaN	NaN	-0.3	0.8972	0.0215	0.0209	0.0212	0.0195	0.0197
0.0	0.0	0.0	530.2104	1259.0307	NaN	NaN	0.7037	0.8975	0.0214	0.0208	0.0211	0.0195	0.0196
0.0	0.0	0.0	-1090.7896	-383.9693	NaN	NaN	0.2604	0.8973	0.0215	0.0208	0.0212	0.0196	0.0196
0.0	0.0	0.0	-2866.7896	3141.0307	NaN	NaN	1.3	0.8974	0.0215	0.0208	0.0212	0.0196	0.0196
0.0	0.0	0.0	-3387.7896	657.0307	NaN	NaN	-0.2406	0.8968	0.0216	0.0209	0.0213	0.0196	0.0198
0.0	0.0	0.0	-2139.7896	1944.0307	NaN	NaN	-0.3	0.8967	0.0217	0.0209	0.0213	0.0196	0.0198
0.0	0.0	0.0	-3440.7896	330.0307	NaN	NaN	-0.1061	0.8965	0.0218	0.021	0.0213	0.0195	0.0199
0.0	0.0	0.0	-1325.7896	3549.0307	NaN	NaN	1.3	0.8972	0.0216	0.0208	0.0212	0.0194	0.0197
0.0	0.0	0.0	-2564.7896	1325.0307	NaN	NaN	-0.3	0.8971	0.0217	0.0208	0.0213	0.0195	0.0197
0.0	0.0	0.0	-1474.7896	1288.0307	NaN	NaN	-0.3	0.8973	0.0216	0.0208	0.0212	0.0195	0.0196
0.0	0.0	0.0	-2096.7896	2969.0307	NaN	NaN	1.3	0.8969	0.0218	0.0209	0.0213	0.0195	0.0196
0.0	0.0	0.0	-2482.7896	728.0307	NaN	NaN	-0.3	0.8968	0.0218	0.021	0.0213	0.0194	0.0197
0.0	0.0	0.0	-2541.7896	-1378.9693	NaN	NaN	0.3517	0.8966	0.0219	0.0211	0.0214	0.0193	0.0197
0.0	0.0	0.0	-3351.7896	1458.0307	NaN	NaN	-0.3	0.897	0.0218	0.021	0.0213	0.0193	0.0196
0.0	0.0	0.0	-2555.7896	1123.0307	NaN	NaN	-0.3	0.8971	0.0217	0.021	0.0213	0.0193	0.0196
0.0	0.0	0.0	-3258.7896	-437.9693	NaN	NaN	0.1185	0.8966	0.0218	0.0211	0.0214	0.0194	0.0197
0.0	0.0	0.0	-2694.7896	1817.0307	NaN	NaN	-0.3	0.8967	0.0217	0.0211	0.0214	0.0194	0.0196
0.0	0.0	0.0	-2101.7896	364.0307	NaN	NaN	-0.2095	0.8962	0.0218	0.0212	0.0215	0.0195	0.0197
0.0	0.0	0.0	-4125.7896	-820.9693	NaN	NaN	0.166	0.8961	0.0218	0.0212	0.0215	0.0195	0.0198
0.0	0.0	0.0	-2741.7896	-114.9693	NaN	NaN	0.0402	0.8962	0.0218	0.0212	0.0215	0.0196	0.0198
0.0	0.0	0.0	-1749.7896	3525.0307	NaN	NaN	1.3	0.8967	0.0216	0.021	0.0214	0.0196	0.0197
0.0	0.0	0.0	-2244.7896	1919.0307	NaN	NaN	-0.3	0.8965	0.0215	0.0211	0.0215	0.0196	0.0198
0.0	0.0	0.0	-2251.7896	591.0307	NaN	NaN	-0.3	0.8962	0.0216	0.0213	0.0215	0.0196	0.0199
0.0	0.0	0.0	-3247.7896	-549.9693	NaN	NaN	0.1448	0.8955	0.0218	0.0215	0.0216	0.0196	0.02
0.0	0.0	0.0	-3325.7896	-586.9693	NaN	NaN	0.15	0.8952	0.0218	0.0215	0.0216	0.0196	0.0202
0.0	0.0	0.0	-2400.7896	998.0307	NaN	NaN	-0.3	0.8952	0.0218	0.0215	0.0217	0.0197	0.0202
0.0	0.0	0.0	-3455.7896	1252.0307	NaN	NaN	-0.3	0.8953	0.0218	0.0215	0.0216	0.0197	0.0202
0.0	0.0	0.0	-2561.7896	-599.9693	NaN	NaN	0.1898	0.8948	0.0219	0.0215	0.0216	0.0198	0.0203
0.0	0.0	0.0	-1851.7896	1056.0307	NaN	NaN	-0.3	0.8951	0.0218	0.0214	0.0215	0.0199	0.0202
0.0	0.0	0.0	-1246.7896	3413.0307	NaN	NaN	1.3	0.8954	0.0217	0.0212	0.0215	0.02	0.0202
0.0	0.0	0.0	-2836.7896	3341.0307	NaN	NaN	1.3	0.895	0.0218	0.0212	0.0215	0.0202	0.0203
0.0	0.0	0.0	-1797.7896	3732.0307	NaN	NaN	1.3	0.8947	0.0219	0.0212	0.0215	0.0202	0.0204
0.0	0.0	0.0	-2620.7896	154.0307	NaN	NaN	-0.0624	0.8937	0.0222	0.0214	0.0217	0.0203	0.0206
0.0	0.0	0.0	-1870.7896	1685.0307	NaN	NaN	-0.3	0.8934	0.0223	0.0215	0.0217	0.0204	0.0207
0.0	0.0	0.0	-3464.7896	1904.0307	NaN	NaN	-0.3	0.893	0.0225	0.0215	0.0218	0.0204	0.0208
0.0	0.0	0.0	-790.7896	-2295.9693	NaN	NaN	0.7438	0.8927	0.0227	0.0215	0.0218	0.0205	0.0208
0.0	0.0	0.0	-2853.7896	2429.0307	NaN	NaN	-0.3	0.8931	0.0226	0.0213	0.0217	0.0206	0.0207
0.0	0.0	0.0	1279.2104	87.0307	NaN	NaN	0.0637	0.8935	0.0224	0.0212	0.0217	0.0206	0.0206
0.0	0.0	0.0	-2074.7896	702.0307	NaN	NaN	-0.3	0.8933	0.0225	0.0212	0.0217	0.0206	0.0207
0.0	0.0	0.0	-2167.7896	496.0307	NaN	NaN	-0.2967	0.8931	0.0225	0.0213	0.0218	0.0207	0.0207
0.0	0.0	0.0	-2562.7896	508.0307	NaN	NaN	-0.2472	0.8928	0.0226	0.0214	0.0218	0.0207	0.0207
0.0	0.0	0.0	-2819.7896	-173.9693	NaN	NaN	0.0581	0.8923	0.0227	0.0214	0.0219	0.0209	0.0208
0.0	0.0	0.0	-2463.7896	1758.0307	NaN	NaN	-0.3	0.8926	0.0227	0.0213	0.0219	0.0209	0.0207
0.0	0.0	0.0	-2129.7896	-1359.9693	NaN	NaN	0.3897	0.8922	0.0228	0.0214	0.0219	0.021	0.0208
0.0	0.0	0.0	-2476.7896	-154.9693	NaN	NaN	0.0589	0.8926	0.0227	0.0213	0.0218	0.021	0.0207
0.0	0.0	0.0	-3139.7896	2814.0307	NaN	NaN	-0.3	0.893	0.0226	0.0211	0.0218	0.0209	0.0206
0.0	0.0	0.0	-3037.7896	2812.0307	NaN	NaN	-0.3	0.8935	0.0224	0.0211	0.0218	0.0208	0.0205
0.0	0.0	0.0	-406.7896	2863.0307	NaN	NaN	1.1656	0.8936	0.0223	0.021	0.0218	0.0208	0.0204
0.0	0.0	0.0	-3170.7896	1702.0307	NaN	NaN	-0.3	0.8933	0.0223	0.0211	0.0219	0.0207	0.0206
0.0	0.0	0.0	-1670.7896	2886.0307	NaN	NaN	1.3	0.8932	0.0223	0.0212	0.0219	0.0207	0.0206
0.0	0.0	0.0	-1869.7896	1515.0307	NaN	NaN	-0.3	0.8928	0.0224	0.0213	0.022	0.0207	0.0207
0.0	0.0	0.0	-2629.7896	2005.0307	NaN	NaN	-0.3	0.8929	0.0223	0.0213	0.022	0.0208	0.0207
0.0	0.0	0.0	-3099.7896	1497.0307	NaN	NaN	-0.3	0.8929	0.0223	0.0213	0.0219	0.0208	0.0208
0.0	0.0	0.0	-3362.7896	2049.0307	NaN	NaN	-0.3	0.893	0.0223	0.0212	0.0219	0.0209	0.0207
0.0	0.0	0.0	-2932.7896	2340.0307	NaN	NaN	-0.3	0.8928	0.0224	0.0211	0.0219	0.0211	0.0207
0.0	0.0	0.0	-2245.7896	2261.0307	NaN	NaN	1.3	0.8929	0.0225	0.0209	0.0218	0.0212	0.0207
0.0	0.0	0.0	-2136.7896	1068.0307	NaN	NaN	-0.3	0.8925	0.0226	0.0211	0.0218	0.0212	0.0208
0.0	0.0	0.0	-2049.7896	-1133.9693	NaN	NaN	0.3562	0.8923	0.0226	0.0212	0.0218	0.0212	0.0209
0.0	0.0	0.0	-1154.7896	1080.0307	NaN	NaN	-0.3	0.8925	0.0226	0.0212	0.0217	0.0212	0.0208
0.0	0.0	0.0	-1465.7896	-536.9693	NaN	NaN	0.2681	0.8928	0.0226	0.021	0.0216	0.0213	0.0207
0.0	0.0	0.0	-809.7896	3913.0307	NaN	NaN	1.2609	0.894	0.0225	0.0206	0.0214	0.0212	0.0204
0.0	0.0	0.0	-1669.7896	752.0307	NaN	NaN	-0.3	0.8937	0.0226	0.0206	0.0214	0.0213	0.0205
0.0	0.0	0.0	-2685.7896	-430.9693	NaN	NaN	0.1383	0.8934	0.0226	0.0208	0.0214	0.0213	0.0206
0.0	0.0	0.0	-2083.7896	1175.0307	NaN	NaN	-0.3	0.8935	0.0225	0.0208	0.0214	0.0212	0.0205
0.0	0.0	0.0	-4063.7896	3108.0307	NaN	NaN	-0.3	0.8935	0.0225	0.0209	0.0214	0.0211	0.0206
0.0	0.0	0.0	-2850.7896	-1869.9693	NaN	NaN	0.3961	0.8933	0.0225	0.021	0.0215	0.0211	0.0207
0.0	0.0	0.0	-1790.7896	-380.9693	NaN	NaN	0.1754	0.8939	0.0224	0.0208	0.0214	0.0211	0.0205
0.0	0.0	0.0	-1489.7896	-943.9693	NaN	NaN	0.3879	0.8948	0.0222	0.0205	0.0212	0.021	0.0203
0.0	0.0	0.0	-2309.7896	-338.9693	NaN	NaN	0.128	0.8941	0.0224	0.0206	0.0213	0.0213	0.0204
0.0	0.0	0.0	-2629.7896	835.0307	NaN	NaN	-0.3	0.8943	0.0224	0.0204	0.0212	0.0213	0.0204
0.0	0.0	0.0	-2828.7896	2400.0307	NaN	NaN	-0.3	0.8947	0.0224	0.0201	0.0212	0.0214	0.0202
0.0	0.0	0.0	-1570.7896	2028.0307	NaN	NaN	1.3	0.8951	0.0223	0.02	0.0212	0.0214	0.02
0.0	0.0	0.0	-2229.7896	1159.0307	NaN	NaN	-0.3	0.8956	0.0221	0.0198	0.0212	0.0213	0.0199
0.0	0.0	0.0	-1853.7896	-1407.9693	NaN	NaN	0.4317	0.8957	0.022	0.0199	0.0212	0.0213	0.0198
0.0	0.0	0.0	-3054.7896	1591.0307	NaN	NaN	-0.3	0.8961	0.0217	0.0199	0.0213	0.0213	0.0197
0.0	0.0	0.0	-2616.7896	-279.9693	NaN	NaN	0.0966	0.8964	0.0216	0.0199	0.0213	0.0213	0.0196
0.0	0.0	0.0	-3544.7896	3128.0307	NaN	NaN	-0.3	0.8964	0.0216	0.0198	0.0214	0.0214	0.0195
0.0	0.0	0.0	-2366.7896	2409.0307	NaN	NaN	1.3	0.8964	0.0216	0.0199	0.0214	0.0213	0.0194
0.0	0.0	0.0	-2716.7896	355.0307	NaN	NaN	-0.1503	0.8967	0.0215	0.02	0.0214	0.0211	0.0193
0.0	0.0	0.0	-3001.7896	138.0307	NaN	NaN	-0.0482	0.8965	0.0214	0.0202	0.0215	0.0211	0.0193
0.0	0.0	0.0	-3554.7896	179.0307	NaN	NaN	-0.053	0.8955	0.0216	0.0204	0.0218	0.0214	0.0194
0.0	0.0	0.0	-1900.7896	453.0307	NaN	NaN	-0.3	0.8964	0.0216	0.0201	0.0216	0.0212	0.0191
0.0	0.0	0.0	-2758.7896	-215.9693	NaN	NaN	0.0726	0.8849	0.024	0.0217	0.0238	0.0238	0.0217
0.0	0.0	0.0	-496.7896	-608.9693	NaN	NaN	0.5507	0.9022	0.0202	0.0182	0.0211	0.0209	0.0173
