# Supplementary material for: DeepFRET, a software for rapid and automated single-molecule FRET data classification using deep learning
Source: eLife. 2020 Nov 3;9:e60404. doi: 10.7554/eLife.60404 (PMC7609065; doi:10.7554/eLife.60404)
Supplement: Figure 4—source data 1. [file elife-60404-fig4-data1.zip › Figure 4-source data 1/Fig_S4a/Traces/traces_all_n294/Traces_Fig2d_4mMAc_mov2_combined_tif_pair47.txt]

Exported by DeepFRET
Date: 2020-08-26, 18:13
Video filename: None
FRET pair #47
Bleaches at 162
D-Dexc-bg	A-Dexc-bg	A-Aexc-bg	D-Dexc-rw	A-Dexc-rw	A-Aexc-rw	S	E	p_bleached	p_aggregated	p_noisy	p_scrambled	p_static	p_dynamic
0.0	0.0	0.0	36140.7667	7566.0607	NaN	NaN	0.1731	0.0236	0.8849	0.0218	0.0239	0.0239	0.0218
0.0	0.0	0.0	37463.7667	7394.0607	NaN	NaN	0.1648	0.02	0.8951	0.0212	0.0216	0.021	0.021
0.0	0.0	0.0	34404.7667	6617.0607	NaN	NaN	0.1613	0.0202	0.8972	0.0208	0.0214	0.0202	0.0202
0.0	0.0	0.0	36106.7667	8231.0607	NaN	NaN	0.1856	0.0205	0.8963	0.0209	0.0216	0.0201	0.0205
0.0	0.0	0.0	33944.7667	6075.0607	NaN	NaN	0.1518	0.0207	0.896	0.0209	0.0216	0.0201	0.0208
0.0	0.0	0.0	34412.7667	9089.0607	NaN	NaN	0.2089	0.0209	0.8951	0.021	0.0217	0.0202	0.0211
0.0	0.0	0.0	35351.7667	10134.0607	NaN	NaN	0.2228	0.021	0.8947	0.0212	0.0216	0.0203	0.0212
0.0	0.0	0.0	36408.7667	9699.0607	NaN	NaN	0.2104	0.0209	0.8948	0.0213	0.0214	0.0204	0.0212
0.0	0.0	0.0	33005.7667	7459.0607	NaN	NaN	0.1843	0.0209	0.8948	0.0213	0.0213	0.0205	0.0212
0.0	0.0	0.0	35077.7667	8873.0607	NaN	NaN	0.2019	0.0209	0.8948	0.0213	0.0212	0.0206	0.0213
0.0	0.0	0.0	36225.7667	10382.0607	NaN	NaN	0.2228	0.0207	0.8947	0.0213	0.0212	0.0207	0.0214
0.0	0.0	0.0	36212.7667	9652.0607	NaN	NaN	0.2104	0.0207	0.8944	0.0213	0.0212	0.0208	0.0215
0.0	0.0	0.0	28175.7667	6559.0607	NaN	NaN	0.1888	0.0207	0.8944	0.0213	0.0212	0.0209	0.0215
0.0	0.0	0.0	26264.7667	8630.0607	NaN	NaN	0.2473	0.0209	0.8937	0.0214	0.0214	0.021	0.0216
0.0	0.0	0.0	24891.7667	9980.0607	NaN	NaN	0.2862	0.021	0.8931	0.0214	0.0217	0.0212	0.0216
0.0	0.0	0.0	27339.7667	7644.0607	NaN	NaN	0.2185	0.0209	0.8936	0.0211	0.0219	0.0212	0.0214
0.0	0.0	0.0	26149.7667	7155.0607	NaN	NaN	0.2148	0.0209	0.894	0.0209	0.0221	0.021	0.0211
0.0	0.0	0.0	26447.7667	10490.0607	NaN	NaN	0.284	0.0208	0.8935	0.0211	0.0219	0.0212	0.0214
0.0	0.0	0.0	24483.7667	6323.0607	NaN	NaN	0.2052	0.0208	0.8936	0.0211	0.0217	0.0213	0.0215
0.0	0.0	0.0	25149.7667	7828.0607	NaN	NaN	0.2374	0.0207	0.8941	0.021	0.0214	0.0212	0.0215
0.0	0.0	0.0	29669.7667	8096.0607	NaN	NaN	0.2144	0.0207	0.8944	0.0211	0.0212	0.0211	0.0215
0.0	0.0	0.0	22449.7667	9881.0607	NaN	NaN	0.3056	0.0207	0.8942	0.0212	0.0212	0.0211	0.0216
0.0	0.0	0.0	21990.7667	8750.0607	NaN	NaN	0.2846	0.0206	0.8943	0.0213	0.0211	0.0209	0.0217
0.0	0.0	0.0	24998.7667	8059.0607	NaN	NaN	0.2438	0.0206	0.8948	0.0213	0.021	0.0207	0.0217
0.0	0.0	0.0	24623.7667	10325.0607	NaN	NaN	0.2954	0.0205	0.8951	0.0212	0.0209	0.0205	0.0217
0.0	0.0	0.0	27228.7667	5032.0607	NaN	NaN	0.156	0.0205	0.8952	0.0213	0.0208	0.0204	0.0217
0.0	0.0	0.0	24747.7667	7437.0607	NaN	NaN	0.2311	0.0205	0.8953	0.0213	0.0208	0.0204	0.0216
0.0	0.0	0.0	24633.7667	9815.0607	NaN	NaN	0.2849	0.0206	0.8952	0.0213	0.0208	0.0204	0.0216
0.0	0.0	0.0	25074.7667	4154.0607	NaN	NaN	0.1421	0.0207	0.895	0.0214	0.0208	0.0205	0.0217
0.0	0.0	0.0	26344.7667	8521.0607	NaN	NaN	0.2444	0.0208	0.895	0.0213	0.0208	0.0205	0.0216
0.0	0.0	0.0	23449.7667	7320.0607	NaN	NaN	0.2379	0.0208	0.8949	0.0213	0.0208	0.0206	0.0216
0.0	0.0	0.0	21926.7667	5797.0607	NaN	NaN	0.2091	0.0209	0.8946	0.0213	0.0208	0.0207	0.0216
0.0	0.0	0.0	24137.7667	3018.0607	NaN	NaN	0.1111	0.0211	0.8942	0.0214	0.0209	0.0209	0.0216
0.0	0.0	0.0	25959.7667	5268.0607	NaN	NaN	0.1687	0.0211	0.8942	0.0214	0.0208	0.0209	0.0215
0.0	0.0	0.0	23576.7667	6660.0607	NaN	NaN	0.2203	0.0212	0.894	0.0215	0.0209	0.0209	0.0215
0.0	0.0	0.0	23878.7667	7226.0607	NaN	NaN	0.2323	0.0212	0.8939	0.0215	0.0209	0.0209	0.0215
0.0	0.0	0.0	20969.7667	4526.0607	NaN	NaN	0.1775	0.0213	0.8939	0.0215	0.0209	0.021	0.0215
0.0	0.0	0.0	21882.7667	8188.0607	NaN	NaN	0.2723	0.0213	0.8938	0.0215	0.0209	0.021	0.0215
0.0	0.0	0.0	22051.7667	7368.0607	NaN	NaN	0.2504	0.0213	0.8938	0.0215	0.0209	0.021	0.0215
0.0	0.0	0.0	20037.7667	5004.0607	NaN	NaN	0.1998	0.0213	0.8939	0.0216	0.0209	0.0209	0.0215
0.0	0.0	0.0	27342.7667	406.0607	NaN	NaN	0.0146	0.0212	0.8939	0.0217	0.0209	0.0209	0.0214
0.0	0.0	0.0	22604.7667	6767.0607	NaN	NaN	0.2304	0.0212	0.8938	0.0217	0.0209	0.021	0.0214
0.0	0.0	0.0	20738.7667	4697.0607	NaN	NaN	0.1847	0.0212	0.8936	0.0217	0.021	0.0211	0.0214
0.0	0.0	0.0	20870.7667	8282.0607	NaN	NaN	0.2841	0.0212	0.8933	0.0218	0.0212	0.0212	0.0214
0.0	0.0	0.0	24479.7667	7234.0607	NaN	NaN	0.2281	0.0212	0.8933	0.0218	0.0212	0.0212	0.0214
0.0	0.0	0.0	26000.7667	3089.0607	NaN	NaN	0.1062	0.0211	0.8934	0.0217	0.0212	0.0212	0.0213
0.0	0.0	0.0	20504.7667	7633.0607	NaN	NaN	0.2713	0.0211	0.8933	0.0217	0.0213	0.0212	0.0213
0.0	0.0	0.0	24549.7667	8616.0607	NaN	NaN	0.2598	0.0212	0.8933	0.0217	0.0213	0.0212	0.0213
0.0	0.0	0.0	21450.7667	6513.0607	NaN	NaN	0.2329	0.0212	0.8935	0.0216	0.0213	0.0212	0.0213
0.0	0.0	0.0	22353.7667	7798.0607	NaN	NaN	0.2586	0.0212	0.8935	0.0216	0.0213	0.0212	0.0213
0.0	0.0	0.0	26314.7667	8961.0607	NaN	NaN	0.254	0.0213	0.8935	0.0215	0.0213	0.0212	0.0212
0.0	0.0	0.0	23729.7667	5234.0607	NaN	NaN	0.1807	0.0213	0.8934	0.0215	0.0213	0.0212	0.0212
0.0	0.0	0.0	22767.7667	7129.0607	NaN	NaN	0.2385	0.0213	0.8936	0.0215	0.0213	0.0212	0.0212
0.0	0.0	0.0	26700.7667	6308.0607	NaN	NaN	0.1911	0.0214	0.8937	0.0214	0.0213	0.0211	0.0211
0.0	0.0	0.0	27946.7667	4563.0607	NaN	NaN	0.1404	0.0214	0.8937	0.0214	0.0213	0.0211	0.021
0.0	0.0	0.0	20394.7667	7067.0607	NaN	NaN	0.2573	0.0214	0.8937	0.0214	0.0214	0.0211	0.021
0.0	0.0	0.0	23043.7667	4536.0607	NaN	NaN	0.1645	0.0214	0.8937	0.0214	0.0214	0.0211	0.021
0.0	0.0	0.0	24751.7667	5703.0607	NaN	NaN	0.1873	0.0214	0.8937	0.0214	0.0214	0.0211	0.021
0.0	0.0	0.0	24225.7667	9029.0607	NaN	NaN	0.2715	0.0215	0.8935	0.0214	0.0215	0.0211	0.021
0.0	0.0	0.0	23041.7667	7234.0607	NaN	NaN	0.2389	0.0215	0.8933	0.0214	0.0216	0.0211	0.021
0.0	0.0	0.0	20774.7667	7564.0607	NaN	NaN	0.2669	0.0215	0.8932	0.0215	0.0216	0.0211	0.0211
0.0	0.0	0.0	17640.7667	6867.0607	NaN	NaN	0.2802	0.0215	0.8929	0.0215	0.0217	0.0211	0.0212
0.0	0.0	0.0	26997.7667	6597.0607	NaN	NaN	0.1964	0.0216	0.8923	0.0217	0.0219	0.0212	0.0213
0.0	0.0	0.0	24480.7667	7179.0607	NaN	NaN	0.2268	0.0217	0.8922	0.0217	0.0219	0.0212	0.0214
0.0	0.0	0.0	22593.7667	6919.0607	NaN	NaN	0.2344	0.0217	0.892	0.0218	0.0219	0.0213	0.0214
0.0	0.0	0.0	25521.7667	6197.0607	NaN	NaN	0.1954	0.0217	0.8921	0.0217	0.0219	0.0213	0.0215
0.0	0.0	0.0	24960.7667	7170.0607	NaN	NaN	0.2232	0.0216	0.892	0.0217	0.0218	0.0213	0.0215
0.0	0.0	0.0	24797.7667	5313.0607	NaN	NaN	0.1765	0.0216	0.8922	0.0217	0.0217	0.0212	0.0216
0.0	0.0	0.0	25069.7667	6151.0607	NaN	NaN	0.197	0.0216	0.8923	0.0217	0.0217	0.0212	0.0216
0.0	0.0	0.0	26187.7667	7522.0607	NaN	NaN	0.2231	0.0216	0.8921	0.0217	0.0217	0.0212	0.0216
0.0	0.0	0.0	19458.7667	8053.0607	NaN	NaN	0.2927	0.0216	0.8919	0.0217	0.0217	0.0213	0.0217
0.0	0.0	0.0	24707.7667	7210.0607	NaN	NaN	0.2259	0.0217	0.8916	0.0218	0.0218	0.0214	0.0217
0.0	0.0	0.0	23036.7667	7029.0607	NaN	NaN	0.2338	0.0217	0.8914	0.0218	0.0218	0.0215	0.0218
0.0	0.0	0.0	25906.7667	6397.0607	NaN	NaN	0.198	0.0218	0.8911	0.0218	0.0219	0.0216	0.0218
0.0	0.0	0.0	25455.7667	6501.0607	NaN	NaN	0.2034	0.0218	0.8911	0.0218	0.0219	0.0216	0.0218
0.0	0.0	0.0	26707.7667	5515.0607	NaN	NaN	0.1712	0.0218	0.8908	0.0219	0.0219	0.0217	0.0218
0.0	0.0	0.0	23360.7667	4145.0607	NaN	NaN	0.1507	0.0219	0.8907	0.0219	0.0219	0.0218	0.0219
0.0	0.0	0.0	20723.7667	2002.0607	NaN	NaN	0.0881	0.0219	0.8906	0.0219	0.0219	0.0218	0.022
0.0	0.0	0.0	21396.7667	8159.0607	NaN	NaN	0.2761	0.0219	0.8907	0.0219	0.0217	0.0218	0.022
0.0	0.0	0.0	25240.7667	6004.0607	NaN	NaN	0.1922	0.0218	0.8909	0.0219	0.0217	0.0217	0.022
0.0	0.0	0.0	26252.7667	5692.0607	NaN	NaN	0.1782	0.0219	0.8907	0.0219	0.0216	0.0217	0.0222
0.0	0.0	0.0	21143.7667	5523.0607	NaN	NaN	0.2071	0.0219	0.8906	0.0219	0.0216	0.0218	0.0222
0.0	0.0	0.0	22338.7667	9726.0607	NaN	NaN	0.3033	0.0219	0.8906	0.0219	0.0215	0.0218	0.0223
0.0	0.0	0.0	21228.7667	8020.0607	NaN	NaN	0.2742	0.0218	0.8907	0.0219	0.0215	0.0218	0.0223
0.0	0.0	0.0	25350.7667	5702.0607	NaN	NaN	0.1836	0.0219	0.8905	0.022	0.0214	0.0218	0.0224
0.0	0.0	0.0	18355.7667	6521.0607	NaN	NaN	0.2621	0.0218	0.8909	0.0219	0.0213	0.0218	0.0223
0.0	0.0	0.0	22178.7667	6643.0607	NaN	NaN	0.2305	0.0218	0.891	0.0219	0.0213	0.0217	0.0223
0.0	0.0	0.0	21703.7667	7999.0607	NaN	NaN	0.2693	0.0218	0.8912	0.0218	0.0212	0.0217	0.0223
0.0	0.0	0.0	23263.7667	8266.0607	NaN	NaN	0.2622	0.0218	0.8914	0.0218	0.0211	0.0216	0.0223
0.0	0.0	0.0	21540.7667	8547.0607	NaN	NaN	0.2841	0.0218	0.8915	0.0217	0.0211	0.0216	0.0223
0.0	0.0	0.0	22830.7667	5256.0607	NaN	NaN	0.1871	0.0217	0.8917	0.0217	0.021	0.0216	0.0222
0.0	0.0	0.0	21874.7667	3230.0607	NaN	NaN	0.1287	0.0217	0.8917	0.0217	0.021	0.0216	0.0222
0.0	0.0	0.0	23568.7667	5297.0607	NaN	NaN	0.1835	0.0217	0.8917	0.0217	0.0211	0.0216	0.0222
0.0	0.0	0.0	19302.7667	5237.0607	NaN	NaN	0.2134	0.0217	0.8916	0.0218	0.0211	0.0217	0.0222
0.0	0.0	0.0	20821.7667	5666.0607	NaN	NaN	0.2139	0.0217	0.8913	0.0219	0.0212	0.0217	0.0222
0.0	0.0	0.0	20816.7667	6723.0607	NaN	NaN	0.2441	0.0217	0.8911	0.022	0.0212	0.0218	0.0222
0.0	0.0	0.0	20701.7667	4792.0607	NaN	NaN	0.188	0.0217	0.8911	0.0221	0.0212	0.0218	0.0222
0.0	0.0	0.0	22933.7667	11640.0607	NaN	NaN	0.3367	0.0217	0.8911	0.0221	0.0212	0.0217	0.0222
0.0	0.0	0.0	21858.7667	6348.0607	NaN	NaN	0.2251	0.0216	0.8912	0.0222	0.0212	0.0217	0.0222
0.0	0.0	0.0	21621.7667	6552.0607	NaN	NaN	0.2326	0.0216	0.8914	0.0221	0.0211	0.0216	0.0222
0.0	0.0	0.0	20704.7667	7985.0607	NaN	NaN	0.2783	0.0216	0.8915	0.0221	0.0211	0.0216	0.0222
0.0	0.0	0.0	23145.7667	11754.0607	NaN	NaN	0.3368	0.0215	0.8917	0.0221	0.0211	0.0215	0.0222
0.0	0.0	0.0	19772.7667	5987.0607	NaN	NaN	0.2324	0.0214	0.892	0.0221	0.021	0.0213	0.0222
0.0	0.0	0.0	21522.7667	8252.0607	NaN	NaN	0.2771	0.0214	0.8921	0.0221	0.021	0.0213	0.0222
0.0	0.0	0.0	21931.7667	5568.0607	NaN	NaN	0.2025	0.0213	0.8924	0.022	0.0209	0.0211	0.0222
0.0	0.0	0.0	20909.7667	6437.0607	NaN	NaN	0.2354	0.0212	0.8929	0.022	0.0208	0.021	0.0222
0.0	0.0	0.0	24261.7667	7662.0607	NaN	NaN	0.24	0.0211	0.8932	0.0219	0.0207	0.0209	0.0222
0.0	0.0	0.0	17110.7667	8225.0607	NaN	NaN	0.3246	0.0211	0.8936	0.0218	0.0207	0.0208	0.0222
0.0	0.0	0.0	22198.7667	4763.0607	NaN	NaN	0.1767	0.021	0.8938	0.0218	0.0206	0.0207	0.0221
0.0	0.0	0.0	22729.7667	6110.0607	NaN	NaN	0.2119	0.021	0.8939	0.0217	0.0205	0.0207	0.0222
0.0	0.0	0.0	20154.7667	6042.0607	NaN	NaN	0.2306	0.0209	0.8941	0.0216	0.0205	0.0206	0.0222
0.0	0.0	0.0	19447.7667	6326.0607	NaN	NaN	0.2454	0.0209	0.894	0.0216	0.0206	0.0206	0.0223
0.0	0.0	0.0	23328.7667	7137.0607	NaN	NaN	0.2343	0.0209	0.894	0.0215	0.0205	0.0206	0.0224
0.0	0.0	0.0	21374.7667	7458.0607	NaN	NaN	0.2587	0.021	0.8938	0.0215	0.0206	0.0207	0.0224
0.0	0.0	0.0	21504.7667	5444.0607	NaN	NaN	0.202	0.021	0.8938	0.0214	0.0206	0.0207	0.0225
0.0	0.0	0.0	24503.7667	6311.0607	NaN	NaN	0.2048	0.0211	0.8936	0.0213	0.0207	0.0207	0.0225
0.0	0.0	0.0	25624.7667	4736.0607	NaN	NaN	0.156	0.0212	0.8937	0.0212	0.0207	0.0207	0.0225
0.0	0.0	0.0	19130.7667	9113.0607	NaN	NaN	0.3227	0.0212	0.8938	0.0211	0.0206	0.0206	0.0226
0.0	0.0	0.0	22347.7667	4169.0607	NaN	NaN	0.1572	0.0213	0.8937	0.0211	0.0206	0.0206	0.0227
0.0	0.0	0.0	19411.7667	6565.0607	NaN	NaN	0.2527	0.0214	0.8936	0.021	0.0206	0.0206	0.0228
0.0	0.0	0.0	23523.7667	5992.0607	NaN	NaN	0.203	0.0215	0.8936	0.021	0.0206	0.0206	0.0227
0.0	0.0	0.0	20880.7667	2794.0607	NaN	NaN	0.118	0.0215	0.8935	0.021	0.0207	0.0206	0.0227
0.0	0.0	0.0	21137.7667	3145.0607	NaN	NaN	0.1295	0.0215	0.8938	0.021	0.0206	0.0205	0.0226
0.0	0.0	0.0	22144.7667	5326.0607	NaN	NaN	0.1939	0.0215	0.8938	0.0209	0.0207	0.0204	0.0227
0.0	0.0	0.0	22377.7667	5537.0607	NaN	NaN	0.1984	0.0215	0.8943	0.0208	0.0207	0.0202	0.0226
0.0	0.0	0.0	24341.7667	8435.0607	NaN	NaN	0.2573	0.0215	0.8944	0.0207	0.0207	0.0201	0.0227
0.0	0.0	0.0	24678.7667	4835.0607	NaN	NaN	0.1638	0.0214	0.8947	0.0206	0.0208	0.0199	0.0226
0.0	0.0	0.0	20772.7667	4338.0607	NaN	NaN	0.1728	0.0213	0.8948	0.0206	0.0208	0.0198	0.0227
0.0	0.0	0.0	20654.7667	4202.0607	NaN	NaN	0.1691	0.0213	0.8949	0.0205	0.0208	0.0197	0.0228
0.0	0.0	0.0	19106.7667	4278.0607	NaN	NaN	0.1829	0.0212	0.8956	0.0204	0.0207	0.0194	0.0226
0.0	0.0	0.0	21161.7667	7448.0607	NaN	NaN	0.2603	0.021	0.8963	0.0203	0.0206	0.0193	0.0224
0.0	0.0	0.0	21464.7667	5989.0607	NaN	NaN	0.2182	0.0209	0.8966	0.0201	0.0206	0.0192	0.0225
0.0	0.0	0.0	19738.7667	8344.0607	NaN	NaN	0.2971	0.0207	0.8977	0.02	0.0204	0.019	0.0222
0.0	0.0	0.0	22620.7667	4181.0607	NaN	NaN	0.156	0.0206	0.8981	0.0199	0.0203	0.0189	0.0221
0.0	0.0	0.0	23424.7667	1204.0607	NaN	NaN	0.0489	0.0206	0.8983	0.0199	0.0202	0.0188	0.0221
0.0	0.0	0.0	19035.7667	6287.0607	NaN	NaN	0.2483	0.0205	0.8987	0.0199	0.0202	0.0188	0.0219
0.0	0.0	0.0	18965.7667	4016.0607	NaN	NaN	0.1747	0.0204	0.8988	0.02	0.0202	0.0188	0.0218
0.0	0.0	0.0	20803.7667	4062.0607	NaN	NaN	0.1634	0.0203	0.8992	0.02	0.02	0.0187	0.0217
0.0	0.0	0.0	16529.7667	8236.0607	NaN	NaN	0.3326	0.0202	0.8994	0.02	0.02	0.0187	0.0217
0.0	0.0	0.0	18973.7667	4560.0607	NaN	NaN	0.1938	0.0202	0.8996	0.0199	0.02	0.0187	0.0216
0.0	0.0	0.0	21635.7667	5434.0607	NaN	NaN	0.2007	0.0201	0.9	0.0198	0.0199	0.0186	0.0216
0.0	0.0	0.0	24234.7667	6933.0607	NaN	NaN	0.2224	0.0201	0.9002	0.0197	0.0199	0.0184	0.0216
0.0	0.0	0.0	17503.7667	5571.0607	NaN	NaN	0.2414	0.0199	0.9012	0.0195	0.0198	0.0183	0.0214
0.0	0.0	0.0	22055.7667	6766.0607	NaN	NaN	0.2348	0.0197	0.9019	0.0193	0.0197	0.0181	0.0213
0.0	0.0	0.0	20444.7667	5480.0607	NaN	NaN	0.2114	0.0197	0.9024	0.0191	0.0197	0.0179	0.0212
0.0	0.0	0.0	22585.7667	5251.0607	NaN	NaN	0.1886	0.0194	0.9036	0.0189	0.0195	0.0177	0.0209
0.0	0.0	0.0	17529.7667	7518.0607	NaN	NaN	0.3001	0.0194	0.9036	0.0188	0.0195	0.0176	0.021
0.0	0.0	0.0	21733.7667	7129.0607	NaN	NaN	0.247	0.0194	0.9037	0.0189	0.0195	0.0175	0.021
0.0	0.0	0.0	21675.7667	6117.0607	NaN	NaN	0.2201	0.0195	0.903	0.019	0.0196	0.0176	0.0211
0.0	0.0	0.0	21876.7667	7255.0607	NaN	NaN	0.249	0.0198	0.9025	0.0192	0.0197	0.0177	0.0212
0.0	0.0	0.0	22554.7667	9371.0607	NaN	NaN	0.2935	0.0201	0.9009	0.0196	0.0201	0.018	0.0214
0.0	0.0	0.0	20388.7667	4414.0607	NaN	NaN	0.178	0.0202	0.9003	0.0197	0.0203	0.0181	0.0215
0.0	0.0	0.0	21573.7667	7019.0607	NaN	NaN	0.2455	0.0204	0.8997	0.0197	0.0204	0.0182	0.0216
0.0	0.0	0.0	22950.7667	7504.0607	NaN	NaN	0.2464	0.0205	0.899	0.0198	0.0207	0.0184	0.0217
0.0	0.0	0.0	17091.7667	4944.0607	NaN	NaN	0.2244	0.0206	0.8979	0.0199	0.021	0.0187	0.0218
0.0	0.0	0.0	21567.7667	7416.0607	NaN	NaN	0.2559	0.0204	0.8985	0.0199	0.0209	0.0189	0.0215
0.0	0.0	0.0	22148.7667	3687.0607	NaN	NaN	0.1427	0.0202	0.8987	0.0197	0.0211	0.0192	0.0212
0.0	0.0	0.0	19363.7667	4823.0607	NaN	NaN	0.1994	0.0202	0.8994	0.0195	0.021	0.0194	0.0205
0.0	0.0	0.0	19104.7667	4871.0607	NaN	NaN	0.2032	0.0212	0.8993	0.0195	0.0208	0.0196	0.0196
0.0	0.0	0.0	17703.7667	3615.0607	NaN	NaN	0.1696	0.0264	0.8894	0.0204	0.0218	0.0215	0.0205
0.0	0.0	0.0	19897.7667	4654.0607	NaN	NaN	0.1896	0.0615	0.8263	0.0258	0.0248	0.0313	0.0303
0.0	0.0	0.0	1077.7667	3135.0607	NaN	NaN	0.7442	0.4118	0.4418	0.0352	0.0228	0.0407	0.0476
0.0	0.0	0.0	4391.7667	3521.0607	NaN	NaN	0.445	0.6871	0.1801	0.0301	0.024	0.0411	0.0375
0.0	0.0	0.0	482.7667	1926.0607	NaN	NaN	0.7996	0.7784	0.1114	0.0266	0.0228	0.0326	0.0281
0.0	0.0	0.0	1172.7667	3016.0607	NaN	NaN	0.72	0.7966	0.0979	0.0257	0.0227	0.0304	0.0266
0.0	0.0	0.0	2799.7667	2782.0607	NaN	NaN	0.4984	0.7964	0.0963	0.0257	0.023	0.0329	0.0257
0.0	0.0	0.0	1440.7667	2850.0607	NaN	NaN	0.6642	0.7725	0.1092	0.0283	0.0229	0.0383	0.0288
0.0	0.0	0.0	2485.7667	2867.0607	NaN	NaN	0.5356	0.7575	0.1189	0.0302	0.0225	0.0385	0.0325
0.0	0.0	0.0	2347.7667	2879.0607	NaN	NaN	0.5508	0.771	0.109	0.0309	0.0217	0.0353	0.0321
0.0	0.0	0.0	750.7667	1488.0607	NaN	NaN	0.6647	0.7853	0.0986	0.0304	0.0212	0.0341	0.0303
0.0	0.0	0.0	2104.7667	3824.0607	NaN	NaN	0.645	0.7797	0.1033	0.0308	0.0215	0.0335	0.0313
0.0	0.0	0.0	1525.7667	-1151.9393	NaN	NaN	-0.3	0.7945	0.0946	0.0291	0.0213	0.0328	0.0278
0.0	0.0	0.0	1260.7667	2948.0607	NaN	NaN	0.7004	0.7684	0.1148	0.0288	0.0224	0.0351	0.0305
0.0	0.0	0.0	873.7667	3582.0607	NaN	NaN	0.8039	0.7507	0.1309	0.0281	0.0231	0.036	0.0312
0.0	0.0	0.0	3264.7667	4097.0607	NaN	NaN	0.5565	0.695	0.1716	0.0307	0.0252	0.039	0.0384
0.0	0.0	0.0	1230.7667	5237.0607	NaN	NaN	0.8097	0.692	0.1757	0.031	0.025	0.038	0.0383
0.0	0.0	0.0	204.7667	2676.0607	NaN	NaN	0.9289	0.7295	0.1476	0.0289	0.0242	0.036	0.0337
0.0	0.0	0.0	1429.7667	1645.0607	NaN	NaN	0.535	0.7577	0.1269	0.0271	0.0234	0.035	0.0299
0.0	0.0	0.0	745.7667	5195.0607	NaN	NaN	0.8745	0.7501	0.1316	0.0274	0.024	0.0361	0.0307
0.0	0.0	0.0	1495.7667	6581.0607	NaN	NaN	0.8148	0.7586	0.1262	0.0265	0.0233	0.0359	0.0294
0.0	0.0	0.0	2577.7667	5024.0607	NaN	NaN	0.6609	0.754	0.1288	0.0268	0.0236	0.0365	0.0303
0.0	0.0	0.0	1044.7667	-669.9393	NaN	NaN	-0.3	0.7594	0.1259	0.0259	0.0233	0.0367	0.0288
0.0	0.0	0.0	3834.7667	3324.0607	NaN	NaN	0.4643	0.7181	0.1548	0.028	0.0258	0.0403	0.033
0.0	0.0	0.0	1595.7667	2746.0607	NaN	NaN	0.6325	0.698	0.1713	0.0293	0.0264	0.0412	0.0338
0.0	0.0	0.0	1051.7667	2086.0607	NaN	NaN	0.6648	0.6706	0.1922	0.0309	0.0277	0.043	0.0356
0.0	0.0	0.0	2509.7667	3452.0607	NaN	NaN	0.579	0.662	0.2005	0.0313	0.0279	0.0432	0.0351
0.0	0.0	0.0	3802.7667	1906.0607	NaN	NaN	0.3339	0.6556	0.2054	0.0314	0.0288	0.0435	0.0353
0.0	0.0	0.0	192.7667	-547.9393	NaN	NaN	1.3	0.6879	0.1823	0.0287	0.0276	0.0416	0.0319
0.0	0.0	0.0	611.7667	626.0607	NaN	NaN	0.5058	0.6741	0.1917	0.0292	0.0289	0.0433	0.0329
0.0	0.0	0.0	2253.7667	2382.0607	NaN	NaN	0.5138	0.6621	0.2014	0.0297	0.0293	0.0436	0.0339
0.0	0.0	0.0	3045.7667	-299.9393	NaN	NaN	-0.1092	0.6691	0.1963	0.0286	0.0293	0.0432	0.0334
0.0	0.0	0.0	1553.7667	292.0607	NaN	NaN	0.1582	0.6518	0.2093	0.029	0.0307	0.0449	0.0342
0.0	0.0	0.0	249.7667	-334.9393	NaN	NaN	1.3	0.6356	0.2232	0.0292	0.0317	0.0457	0.0347
0.0	0.0	0.0	1195.7667	2157.0607	NaN	NaN	0.6434	0.5856	0.2626	0.0315	0.0347	0.0474	0.0382
0.0	0.0	0.0	2638.7667	-1020.9393	NaN	NaN	-0.3	0.6379	0.2236	0.0281	0.032	0.0434	0.035
0.0	0.0	0.0	-665.2333	3408.0607	NaN	NaN	1.2425	0.6232	0.2341	0.0283	0.0345	0.044	0.036
0.0	0.0	0.0	-529.2333	508.0607	NaN	NaN	-0.3	0.6562	0.2086	0.0261	0.0335	0.0418	0.0339
0.0	0.0	0.0	812.7667	1108.0607	NaN	NaN	0.5769	0.6535	0.2076	0.0248	0.0364	0.0423	0.0354
0.0	0.0	0.0	2754.7667	3742.0607	NaN	NaN	0.576	0.6288	0.2247	0.0244	0.0403	0.0418	0.04
0.0	0.0	0.0	943.7667	2460.0607	NaN	NaN	0.7227	0.6366	0.2185	0.0233	0.0414	0.0388	0.0415
0.0	0.0	0.0	815.7667	1528.0607	NaN	NaN	0.652	0.6549	0.2057	0.0224	0.0412	0.0361	0.0396
0.0	0.0	0.0	534.7667	5219.0607	NaN	NaN	0.9071	0.6558	0.2038	0.0235	0.0432	0.0352	0.0385
0.0	0.0	0.0	2939.7667	-1288.9393	NaN	NaN	-0.3	0.7029	0.1682	0.0225	0.0394	0.0325	0.0345
0.0	0.0	0.0	-718.2333	3112.0607	NaN	NaN	1.3	0.709	0.1613	0.0229	0.0398	0.033	0.0339
0.0	0.0	0.0	-832.2333	-467.9393	NaN	NaN	0.3599	0.7271	0.1479	0.022	0.0379	0.0328	0.0324
0.0	0.0	0.0	3165.7667	526.0607	NaN	NaN	0.1425	0.6864	0.1754	0.0242	0.0431	0.0358	0.035
0.0	0.0	0.0	2492.7667	1429.0607	NaN	NaN	0.3644	0.6945	0.1696	0.0239	0.0412	0.0352	0.0358
0.0	0.0	0.0	1408.7667	2421.0607	NaN	NaN	0.6322	0.7	0.1628	0.0247	0.0405	0.0354	0.0366
0.0	0.0	0.0	-2349.2333	-850.9393	NaN	NaN	0.2659	0.7288	0.1401	0.0238	0.037	0.0349	0.0354
0.0	0.0	0.0	-1291.2333	2159.0607	NaN	NaN	1.3	0.7001	0.1579	0.026	0.0396	0.0384	0.0381
0.0	0.0	0.0	168.7667	5120.0607	NaN	NaN	0.9681	0.6981	0.1593	0.0261	0.0371	0.0383	0.0411
0.0	0.0	0.0	2777.7667	396.0607	NaN	NaN	0.1248	0.7009	0.1549	0.0272	0.0361	0.0391	0.0418
0.0	0.0	0.0	2265.7667	1975.0607	NaN	NaN	0.4657	0.6994	0.1549	0.028	0.0351	0.0392	0.0434
0.0	0.0	0.0	1664.7667	4065.0607	NaN	NaN	0.7095	0.6941	0.1578	0.0299	0.0357	0.0389	0.0436
0.0	0.0	0.0	305.7667	1812.0607	NaN	NaN	0.8556	0.7229	0.1377	0.028	0.0334	0.0366	0.0413
0.0	0.0	0.0	830.7667	-383.9393	NaN	NaN	-0.3	0.7329	0.1302	0.028	0.033	0.037	0.0389
0.0	0.0	0.0	3271.7667	2855.0607	NaN	NaN	0.466	0.6973	0.1537	0.0309	0.0367	0.0388	0.0426
0.0	0.0	0.0	3113.7667	-207.9393	NaN	NaN	-0.0716	0.7181	0.1411	0.0289	0.034	0.0367	0.0411
0.0	0.0	0.0	2043.7667	471.0607	NaN	NaN	0.1873	0.7178	0.1402	0.0294	0.0351	0.0373	0.0402
0.0	0.0	0.0	2364.7667	-858.9393	NaN	NaN	-0.3	0.7397	0.1252	0.0274	0.0326	0.0369	0.0383
0.0	0.0	0.0	2376.7667	4124.0607	NaN	NaN	0.6344	0.7029	0.1492	0.0302	0.0354	0.04	0.0423
0.0	0.0	0.0	889.7667	3047.0607	NaN	NaN	0.774	0.711	0.1453	0.0292	0.0335	0.0373	0.0436
0.0	0.0	0.0	-1602.2333	-286.9393	NaN	NaN	0.1519	0.7418	0.1237	0.0277	0.0319	0.0357	0.0392
0.0	0.0	0.0	-912.2333	2468.0607	NaN	NaN	1.3	0.7473	0.1192	0.0279	0.031	0.0354	0.0392
0.0	0.0	0.0	761.7667	4136.0607	NaN	NaN	0.8445	0.7395	0.1237	0.0293	0.0322	0.0349	0.0404
0.0	0.0	0.0	-386.2333	74.0607	NaN	NaN	-0.2372	0.779	0.0974	0.0273	0.0286	0.0315	0.0362
0.0	0.0	0.0	-758.2333	-837.9393	NaN	NaN	0.525	0.8036	0.0779	0.0273	0.0275	0.0307	0.033
0.0	0.0	0.0	-117.2333	-149.9393	NaN	NaN	0.5612	0.8118	0.0719	0.0271	0.0268	0.0305	0.0318
0.0	0.0	0.0	-409.2333	385.0607	NaN	NaN	-0.3	0.8078	0.074	0.0279	0.0274	0.0306	0.0322
0.0	0.0	0.0	-870.2333	3099.0607	NaN	NaN	1.3	0.8012	0.0777	0.029	0.0281	0.0308	0.0331
0.0	0.0	0.0	1245.7667	1542.0607	NaN	NaN	0.5531	0.7903	0.0837	0.0305	0.0295	0.0315	0.0345
0.0	0.0	0.0	1019.7667	416.0607	NaN	NaN	0.2898	0.7825	0.0882	0.0312	0.0306	0.0322	0.0354
0.0	0.0	0.0	1273.7667	787.0607	NaN	NaN	0.3819	0.7752	0.092	0.0318	0.0318	0.0333	0.0358
0.0	0.0	0.0	-824.2333	5343.0607	NaN	NaN	1.1824	0.7738	0.0922	0.0317	0.032	0.0341	0.0361
0.0	0.0	0.0	-299.2333	217.0607	NaN	NaN	-0.3	0.7855	0.084	0.0295	0.0309	0.0343	0.0357
0.0	0.0	0.0	-1854.2333	-1007.9393	NaN	NaN	0.3522	0.7954	0.0775	0.0287	0.0302	0.0345	0.0338
0.0	0.0	0.0	-592.2333	2000.0607	NaN	NaN	1.3	0.7655	0.0949	0.033	0.0343	0.0364	0.0359
0.0	0.0	0.0	1199.7667	446.0607	NaN	NaN	0.271	0.7585	0.1015	0.0331	0.0345	0.0361	0.0364
0.0	0.0	0.0	1438.7667	4091.0607	NaN	NaN	0.7398	0.7197	0.1272	0.0374	0.0393	0.038	0.0384
0.0	0.0	0.0	1388.7667	2498.0607	NaN	NaN	0.6427	0.7064	0.1387	0.0371	0.0396	0.0378	0.0403
0.0	0.0	0.0	-1658.2333	5034.0607	NaN	NaN	1.3	0.6848	0.1565	0.0384	0.0412	0.0386	0.0406
0.0	0.0	0.0	410.7667	3798.0607	NaN	NaN	0.9024	0.6701	0.1686	0.0386	0.0422	0.0385	0.042
0.0	0.0	0.0	-499.2333	2650.0607	NaN	NaN	1.2321	0.6885	0.1576	0.036	0.0406	0.0381	0.0392
0.0	0.0	0.0	1512.7667	5170.0607	NaN	NaN	0.7736	0.6893	0.1573	0.0352	0.0412	0.0387	0.0383
0.0	0.0	0.0	1083.7667	3828.0607	NaN	NaN	0.7794	0.7125	0.1402	0.0325	0.0391	0.0385	0.0372
0.0	0.0	0.0	619.7667	-378.9393	NaN	NaN	-0.3	0.7396	0.1193	0.03	0.0362	0.0384	0.0365
0.0	0.0	0.0	-683.2333	584.0607	NaN	NaN	-0.3	0.7362	0.1195	0.0307	0.0373	0.0394	0.0368
0.0	0.0	0.0	678.7667	959.0607	NaN	NaN	0.5856	0.7204	0.1303	0.0321	0.0393	0.0401	0.0377
0.0	0.0	0.0	3430.7667	387.0607	NaN	NaN	0.1014	0.6905	0.1522	0.0344	0.0425	0.0409	0.0395
0.0	0.0	0.0	-672.2333	2317.0607	NaN	NaN	1.3	0.6842	0.1582	0.0338	0.0429	0.0407	0.0402
0.0	0.0	0.0	69.7667	-24.9393	NaN	NaN	-0.3	0.6996	0.1491	0.0315	0.0403	0.0403	0.0392
0.0	0.0	0.0	2301.7667	2867.0607	NaN	NaN	0.5547	0.6703	0.1706	0.0332	0.0429	0.0418	0.0412
0.0	0.0	0.0	328.7667	2495.0607	NaN	NaN	0.8836	0.6606	0.1793	0.0329	0.0428	0.0414	0.0429
0.0	0.0	0.0	1174.7667	2020.0607	NaN	NaN	0.6323	0.6677	0.1756	0.0325	0.0418	0.0402	0.0422
0.0	0.0	0.0	1285.7667	1949.0607	NaN	NaN	0.6025	0.6747	0.171	0.0321	0.041	0.0396	0.0417
0.0	0.0	0.0	-727.2333	276.0607	NaN	NaN	-0.3	0.6891	0.1599	0.0308	0.0398	0.0397	0.0408
0.0	0.0	0.0	-1144.2333	2137.0607	NaN	NaN	1.3	0.7023	0.1512	0.0292	0.0374	0.0402	0.0398
0.0	0.0	0.0	-239.2333	3977.0607	NaN	NaN	1.064	0.6669	0.177	0.0305	0.04	0.0432	0.0424
0.0	0.0	0.0	750.7667	625.0607	NaN	NaN	0.4543	0.6736	0.1755	0.0284	0.0367	0.0434	0.0424
0.0	0.0	0.0	2246.7667	724.0607	NaN	NaN	0.2437	0.65	0.1952	0.0288	0.0374	0.0453	0.0433
0.0	0.0	0.0	1368.7667	1776.0607	NaN	NaN	0.5648	0.6504	0.1971	0.0281	0.0363	0.0445	0.0436
0.0	0.0	0.0	2958.7667	740.0607	NaN	NaN	0.2001	0.6412	0.2052	0.0289	0.037	0.0441	0.0436
0.0	0.0	0.0	1806.7667	1245.0607	NaN	NaN	0.408	0.6419	0.2066	0.0298	0.0365	0.042	0.0432
0.0	0.0	0.0	1266.7667	2330.0607	NaN	NaN	0.6478	0.6122	0.2295	0.033	0.0398	0.0415	0.044
0.0	0.0	0.0	1981.7667	2101.0607	NaN	NaN	0.5146	0.5979	0.2415	0.0357	0.0413	0.0396	0.044
0.0	0.0	0.0	3085.7667	5760.0607	NaN	NaN	0.6512	0.5618	0.269	0.0396	0.0462	0.0397	0.0437
0.0	0.0	0.0	2784.7667	3196.0607	NaN	NaN	0.5344	0.5736	0.2594	0.0397	0.0461	0.0384	0.0428
0.0	0.0	0.0	1521.7667	968.0607	NaN	NaN	0.3888	0.5963	0.2408	0.0391	0.0451	0.0372	0.0416
0.0	0.0	0.0	939.7667	372.0607	NaN	NaN	0.2836	0.6411	0.2064	0.0368	0.0414	0.0349	0.0395
0.0	0.0	0.0	4999.7667	-710.9393	NaN	NaN	-0.1658	0.6423	0.2038	0.0379	0.0426	0.0346	0.0388
0.0	0.0	0.0	3094.7667	-1102.9393	NaN	NaN	-0.3	0.6539	0.1941	0.0377	0.0419	0.0338	0.0385
0.0	0.0	0.0	3644.7667	520.0607	NaN	NaN	0.1249	0.6466	0.1984	0.0391	0.0435	0.034	0.0384
0.0	0.0	0.0	3958.7667	867.0607	NaN	NaN	0.1797	0.6434	0.2001	0.04	0.0438	0.034	0.0387
0.0	0.0	0.0	4052.7667	948.0607	NaN	NaN	0.1896	0.6235	0.2132	0.0424	0.0469	0.0348	0.0392
0.0	0.0	0.0	5236.7667	1352.0607	NaN	NaN	0.2052	0.6146	0.2188	0.0432	0.0489	0.0358	0.0389
0.0	0.0	0.0	3838.7667	7197.0607	NaN	NaN	0.6522	0.6064	0.2223	0.0432	0.0513	0.0379	0.039
0.0	0.0	0.0	2515.7667	-1714.9393	NaN	NaN	-0.3	0.6486	0.1936	0.0386	0.0449	0.0365	0.0379
0.0	0.0	0.0	745.7667	1555.0607	NaN	NaN	0.6759	0.6586	0.1852	0.0388	0.0447	0.0361	0.0366
0.0	0.0	0.0	6492.7667	2902.0607	NaN	NaN	0.3089	0.6304	0.2022	0.0421	0.0496	0.0381	0.0376
0.0	0.0	0.0	8378.7667	4530.0607	NaN	NaN	0.3509	0.6215	0.2067	0.0426	0.0519	0.0398	0.0375
0.0	0.0	0.0	10516.7667	4460.0607	NaN	NaN	0.2978	0.6301	0.1987	0.0413	0.0521	0.041	0.0369
0.0	0.0	0.0	3682.7667	4833.0607	NaN	NaN	0.5675	0.6671	0.1723	0.0371	0.0484	0.04	0.0352
0.0	0.0	0.0	1034.7667	2608.0607	NaN	NaN	0.7159	0.6926	0.155	0.0345	0.0446	0.0388	0.0345
0.0	0.0	0.0	-365.2333	2438.0607	NaN	NaN	1.1762	0.7268	0.1328	0.0321	0.0394	0.0359	0.033
0.0	0.0	0.0	3236.7667	3497.0607	NaN	NaN	0.5193	0.7127	0.1395	0.0343	0.0427	0.0374	0.0334
0.0	0.0	0.0	1665.7667	-332.9393	NaN	NaN	-0.2498	0.7299	0.1276	0.0325	0.04	0.0361	0.0338
0.0	0.0	0.0	1008.7667	3826.0607	NaN	NaN	0.7914	0.7072	0.1394	0.035	0.0451	0.0388	0.0345
0.0	0.0	0.0	3105.7667	343.0607	NaN	NaN	0.0995	0.7178	0.133	0.033	0.0428	0.038	0.0353
0.0	0.0	0.0	-228.2333	3660.0607	NaN	NaN	1.0665	0.7064	0.1389	0.0342	0.045	0.0396	0.0359
0.0	0.0	0.0	947.7667	-95.9393	NaN	NaN	-0.1126	0.7328	0.1234	0.0314	0.0395	0.0372	0.0357
0.0	0.0	0.0	4122.7667	-228.9393	NaN	NaN	-0.0588	0.711	0.1358	0.034	0.0433	0.0397	0.0362
0.0	0.0	0.0	575.7667	-258.9393	NaN	NaN	-0.3	0.7211	0.1306	0.0323	0.0405	0.0388	0.0367
0.0	0.0	0.0	240.7667	3614.0607	NaN	NaN	0.9375	0.7134	0.1345	0.0333	0.0422	0.0403	0.0364
0.0	0.0	0.0	10.7667	1735.0607	NaN	NaN	0.9938	0.7342	0.1218	0.0304	0.0386	0.039	0.0361
0.0	0.0	0.0	-547.2333	1363.0607	NaN	NaN	1.3	0.7221	0.1276	0.0319	0.0412	0.041	0.0362
0.0	0.0	0.0	664.7667	2822.0607	NaN	NaN	0.8093	0.7184	0.1316	0.0319	0.0409	0.0409	0.0363
0.0	0.0	0.0	1159.7667	3285.0607	NaN	NaN	0.7391	0.6663	0.1653	0.0364	0.0489	0.0449	0.0382
0.0	0.0	0.0	-272.2333	2053.0607	NaN	NaN	1.1529	0.6828	0.1571	0.0334	0.0454	0.0431	0.0381
0.0	0.0	0.0	1077.7667	2989.0607	NaN	NaN	0.735	0.6952	0.1483	0.0325	0.0444	0.0435	0.0362
0.0	0.0	0.0	1607.7667	2890.0607	NaN	NaN	0.6425	0.7056	0.1403	0.0313	0.0432	0.0429	0.0367
0.0	0.0	0.0	744.7667	329.0607	NaN	NaN	0.3064	0.7304	0.1231	0.0292	0.0399	0.0418	0.0356
0.0	0.0	0.0	563.7667	5757.0607	NaN	NaN	0.9108	0.7186	0.1284	0.031	0.0421	0.0435	0.0363
0.0	0.0	0.0	1751.7667	537.0607	NaN	NaN	0.2346	0.7347	0.1184	0.0293	0.0391	0.0418	0.0366
0.0	0.0	0.0	549.7667	952.0607	NaN	NaN	0.6339	0.7446	0.1105	0.0289	0.038	0.0417	0.0365
0.0	0.0	0.0	-670.2333	3027.0607	NaN	NaN	1.2844	0.7558	0.1025	0.0281	0.0361	0.0414	0.0362
0.0	0.0	0.0	1099.7667	1184.0607	NaN	NaN	0.5185	0.7471	0.1066	0.0294	0.0374	0.0426	0.0369
0.0	0.0	0.0	-1345.2333	2890.0607	NaN	NaN	1.3	0.7599	0.0993	0.0279	0.0352	0.0413	0.0363
0.0	0.0	0.0	-330.2333	4385.0607	NaN	NaN	1.0814	0.7437	0.1086	0.0302	0.0378	0.0425	0.0372
0.0	0.0	0.0	-475.2333	472.0607	NaN	NaN	-0.3	0.7688	0.0936	0.0271	0.0338	0.0401	0.0367
0.0	0.0	0.0	-261.2333	2092.0607	NaN	NaN	1.1427	0.7613	0.0966	0.0286	0.0355	0.0414	0.0367
0.0	0.0	0.0	-575.2333	3412.0607	NaN	NaN	1.2028	0.7717	0.0897	0.0273	0.0337	0.0401	0.0375
0.0	0.0	0.0	-1290.2333	1911.0607	NaN	NaN	1.3	0.7893	0.079	0.0254	0.0311	0.0387	0.0365
0.0	0.0	0.0	-2040.2333	1055.0607	NaN	NaN	-0.3	0.7975	0.0737	0.0248	0.0297	0.0383	0.036
0.0	0.0	0.0	-2075.2333	-243.9393	NaN	NaN	0.1052	0.8002	0.0719	0.0248	0.0295	0.038	0.0356
0.0	0.0	0.0	-265.2333	1905.0607	NaN	NaN	1.1617	0.7951	0.0742	0.0256	0.0305	0.0387	0.0358
0.0	0.0	0.0	-825.2333	3096.0607	NaN	NaN	1.3	0.7941	0.0751	0.0259	0.0305	0.0385	0.0359
0.0	0.0	0.0	259.7667	-175.9393	NaN	NaN	-0.3	0.7957	0.0743	0.0257	0.0302	0.0383	0.0357
0.0	0.0	0.0	451.7667	2701.0607	NaN	NaN	0.8567	0.7852	0.0792	0.0273	0.032	0.04	0.0363
0.0	0.0	0.0	1157.7667	3961.0607	NaN	NaN	0.7738	0.7879	0.0785	0.0266	0.0311	0.0393	0.0366
0.0	0.0	0.0	-761.2333	1148.0607	NaN	NaN	1.3	0.8026	0.0714	0.0247	0.0284	0.0374	0.0356
0.0	0.0	0.0	232.7667	-697.9393	NaN	NaN	1.3	0.8039	0.0698	0.0247	0.0285	0.0377	0.0355
0.0	0.0	0.0	490.7667	83.0607	NaN	NaN	0.1447	0.8017	0.0705	0.025	0.0288	0.0383	0.0356
0.0	0.0	0.0	-1058.2333	1390.0607	NaN	NaN	1.3	0.8	0.0713	0.0252	0.0291	0.0388	0.0357
0.0	0.0	0.0	515.7667	287.0607	NaN	NaN	0.3576	0.7995	0.0714	0.0253	0.029	0.039	0.0358
0.0	0.0	0.0	-704.2333	254.0607	NaN	NaN	-0.3	0.7989	0.0717	0.0254	0.0291	0.0391	0.0358
0.0	0.0	0.0	-143.2333	5559.0607	NaN	NaN	1.0264	0.7872	0.0773	0.0271	0.0311	0.041	0.0363
0.0	0.0	0.0	154.7667	2379.0607	NaN	NaN	0.9389	0.7958	0.074	0.026	0.0292	0.0386	0.0365
0.0	0.0	0.0	245.7667	1409.0607	NaN	NaN	0.8515	0.7999	0.0713	0.0259	0.0287	0.0377	0.0364
0.0	0.0	0.0	1769.7667	984.0607	NaN	NaN	0.3573	0.8041	0.0691	0.0255	0.0282	0.0368	0.0364
0.0	0.0	0.0	-299.2333	87.0607	NaN	NaN	-0.3	0.8065	0.0675	0.0253	0.0281	0.0364	0.0362
0.0	0.0	0.0	-1653.2333	2629.0607	NaN	NaN	1.3	0.8084	0.0661	0.0252	0.0281	0.0361	0.0361
0.0	0.0	0.0	-746.2333	1116.0607	NaN	NaN	1.3	0.8116	0.0644	0.0247	0.0279	0.0356	0.0359
0.0	0.0	0.0	-1241.2333	-593.9393	NaN	NaN	0.3236	0.8124	0.0638	0.0246	0.0279	0.0356	0.0357
0.0	0.0	0.0	-1790.2333	-1430.9393	NaN	NaN	0.4442	0.8126	0.0635	0.0247	0.028	0.0356	0.0356
0.0	0.0	0.0	2982.7667	1785.0607	NaN	NaN	0.3744	0.8079	0.0658	0.0257	0.0287	0.0361	0.0357
0.0	0.0	0.0	-147.2333	552.0607	NaN	NaN	1.3	0.808	0.0662	0.0257	0.0284	0.0359	0.0358
0.0	0.0	0.0	659.7667	339.0607	NaN	NaN	0.3395	0.8078	0.0664	0.0258	0.0284	0.0359	0.0357
0.0	0.0	0.0	1304.7667	2454.0607	NaN	NaN	0.6529	0.8058	0.0674	0.026	0.0286	0.0363	0.0359
0.0	0.0	0.0	-869.2333	1988.0607	NaN	NaN	1.3	0.8064	0.0672	0.0258	0.0283	0.0362	0.036
0.0	0.0	0.0	657.7667	1197.0607	NaN	NaN	0.6454	0.8084	0.0661	0.0255	0.0281	0.036	0.0359
0.0	0.0	0.0	320.7667	4846.0607	NaN	NaN	0.9379	0.8047	0.0678	0.0261	0.0287	0.0368	0.0359
0.0	0.0	0.0	495.7667	497.0607	NaN	NaN	0.5007	0.8041	0.0682	0.0261	0.0285	0.0369	0.0361
0.0	0.0	0.0	1320.7667	2882.0607	NaN	NaN	0.6857	0.8035	0.0686	0.0261	0.0286	0.037	0.0361
0.0	0.0	0.0	1076.7667	603.0607	NaN	NaN	0.359	0.8045	0.0682	0.0258	0.0283	0.0371	0.0361
0.0	0.0	0.0	168.7667	720.0607	NaN	NaN	0.8101	0.8004	0.07	0.0265	0.029	0.038	0.0362
0.0	0.0	0.0	-1241.2333	2585.0607	NaN	NaN	1.3	0.7954	0.0722	0.0272	0.0296	0.0391	0.0364
0.0	0.0	0.0	858.7667	6135.0607	NaN	NaN	0.8772	0.7822	0.0787	0.0292	0.0315	0.0416	0.0367
0.0	0.0	0.0	486.7667	4956.0607	NaN	NaN	0.9106	0.7965	0.0724	0.0268	0.0289	0.0385	0.0369
0.0	0.0	0.0	-1462.2333	787.0607	NaN	NaN	-0.3	0.8038	0.0686	0.0258	0.0283	0.0374	0.0361
0.0	0.0	0.0	-1321.2333	1972.0607	NaN	NaN	1.3	0.8049	0.0676	0.0256	0.0284	0.0375	0.036
0.0	0.0	0.0	344.7667	1594.0607	NaN	NaN	0.8222	0.8045	0.0676	0.0257	0.0285	0.0378	0.036
0.0	0.0	0.0	-663.2333	-1249.9393	NaN	NaN	0.6533	0.8039	0.0677	0.0259	0.0286	0.0381	0.0359
0.0	0.0	0.0	281.7667	3359.0607	NaN	NaN	0.9226	0.7945	0.0722	0.0276	0.0299	0.0399	0.036
0.0	0.0	0.0	-1299.2333	2633.0607	NaN	NaN	1.3	0.8017	0.0695	0.0263	0.0284	0.0381	0.036
0.0	0.0	0.0	1190.7667	332.0607	NaN	NaN	0.2181	0.803	0.0688	0.0261	0.0284	0.038	0.0357
0.0	0.0	0.0	1250.7667	-249.9393	NaN	NaN	-0.2497	0.8045	0.068	0.0259	0.0282	0.0376	0.0358
0.0	0.0	0.0	-1193.2333	1662.0607	NaN	NaN	1.3	0.8047	0.068	0.026	0.0282	0.0375	0.0356
0.0	0.0	0.0	-102.2333	1045.0607	NaN	NaN	1.1084	0.8049	0.0678	0.0261	0.0281	0.0374	0.0356
0.0	0.0	0.0	1165.7667	-405.9393	NaN	NaN	-0.3	0.8045	0.0681	0.0262	0.0281	0.0375	0.0356
0.0	0.0	0.0	111.7667	1215.0607	NaN	NaN	0.9158	0.8054	0.0678	0.026	0.0279	0.0373	0.0356
0.0	0.0	0.0	649.7667	3933.0607	NaN	NaN	0.8582	0.8072	0.0669	0.0255	0.0277	0.0372	0.0355
0.0	0.0	0.0	-1704.2333	-2837.9393	NaN	NaN	0.6248	0.8087	0.066	0.025	0.0277	0.0371	0.0355
0.0	0.0	0.0	-1241.2333	586.0607	NaN	NaN	-0.3	0.806	0.0671	0.0256	0.0281	0.0378	0.0354
0.0	0.0	0.0	1968.7667	1116.0607	NaN	NaN	0.3618	0.8029	0.0688	0.0261	0.0283	0.0384	0.0356
0.0	0.0	0.0	1045.7667	1083.0607	NaN	NaN	0.5088	0.8024	0.0692	0.0263	0.0283	0.0383	0.0355
0.0	0.0	0.0	-779.2333	709.0607	NaN	NaN	-0.3	0.8069	0.0673	0.0254	0.0276	0.0374	0.0354
0.0	0.0	0.0	-1924.2333	1400.0607	NaN	NaN	-0.3	0.8071	0.067	0.0253	0.0279	0.0374	0.0353
0.0	0.0	0.0	-308.2333	3871.0607	NaN	NaN	1.0865	0.8035	0.0684	0.026	0.0284	0.0381	0.0355
0.0	0.0	0.0	-942.2333	1335.0607	NaN	NaN	1.3	0.8062	0.0672	0.0256	0.0281	0.0375	0.0354
0.0	0.0	0.0	-1352.2333	3174.0607	NaN	NaN	1.3	0.8069	0.0667	0.0256	0.0282	0.0373	0.0353
0.0	0.0	0.0	589.7667	-22.9393	NaN	NaN	-0.0405	0.8084	0.0659	0.0253	0.0281	0.0371	0.0352
0.0	0.0	0.0	-2208.2333	1070.0607	NaN	NaN	-0.3	0.8096	0.0653	0.0251	0.0281	0.0368	0.0351
0.0	0.0	0.0	-979.2333	-137.9393	NaN	NaN	0.1235	0.8107	0.0648	0.0248	0.0281	0.0366	0.035
0.0	0.0	0.0	-1142.2333	439.0607	NaN	NaN	-0.3	0.8102	0.0651	0.025	0.0282	0.0368	0.0348
0.0	0.0	0.0	-559.2333	-1309.9393	NaN	NaN	0.7008	0.8078	0.0662	0.0255	0.0285	0.0372	0.0349
0.0	0.0	0.0	-1800.2333	2656.0607	NaN	NaN	1.3	0.7976	0.071	0.0276	0.0299	0.0388	0.035
0.0	0.0	0.0	-815.2333	2805.0607	NaN	NaN	1.3	0.7978	0.0717	0.0274	0.0295	0.0384	0.0352
0.0	0.0	0.0	96.7667	2248.0607	NaN	NaN	0.9587	0.798	0.0719	0.0272	0.0294	0.0384	0.0351
0.0	0.0	0.0	-517.2333	-240.9393	NaN	NaN	0.3178	0.804	0.0693	0.0259	0.0285	0.0375	0.0349
0.0	0.0	0.0	-1880.2333	3875.0607	NaN	NaN	1.3	0.7937	0.0737	0.0276	0.0304	0.0397	0.0348
0.0	0.0	0.0	-355.2333	5084.0607	NaN	NaN	1.0751	0.7899	0.076	0.0281	0.0308	0.0404	0.0349
0.0	0.0	0.0	2363.7667	3285.0607	NaN	NaN	0.5815	0.786	0.0784	0.0285	0.0313	0.0411	0.0348
0.0	0.0	0.0	382.7667	3771.0607	NaN	NaN	0.9079	0.7949	0.0745	0.0269	0.0298	0.0392	0.0347
0.0	0.0	0.0	-227.2333	251.0607	NaN	NaN	1.3	0.7989	0.0722	0.0262	0.0296	0.0386	0.0345
0.0	0.0	0.0	-293.2333	2062.0607	NaN	NaN	1.1658	0.7995	0.0714	0.0261	0.0299	0.0388	0.0343
0.0	0.0	0.0	3569.7667	1799.0607	NaN	NaN	0.3351	0.7933	0.0744	0.027	0.0312	0.0402	0.0339
0.0	0.0	0.0	450.7667	895.0607	NaN	NaN	0.6651	0.8041	0.0693	0.0252	0.0297	0.038	0.0336
0.0	0.0	0.0	1185.7667	-1650.9393	NaN	NaN	1.3	0.8067	0.0676	0.025	0.0302	0.0379	0.0327
0.0	0.0	0.0	862.7667	123.0607	NaN	NaN	0.1248	0.8099	0.0657	0.0244	0.0303	0.0378	0.0319
0.0	0.0	0.0	550.7667	1335.0607	NaN	NaN	0.7079	0.8155	0.0628	0.0235	0.03	0.0371	0.0311
0.0	0.0	0.0	-189.2333	633.0607	NaN	NaN	1.3	0.8212	0.0598	0.0227	0.0297	0.0364	0.0303
0.0	0.0	0.0	-1101.2333	3659.0607	NaN	NaN	1.3	0.8214	0.0594	0.0226	0.0302	0.0367	0.0296
0.0	0.0	0.0	-1368.2333	-1250.9393	NaN	NaN	0.4776	0.8251	0.0577	0.022	0.0298	0.0363	0.0292
0.0	0.0	0.0	-566.2333	3158.0607	NaN	NaN	1.2185	0.8198	0.0601	0.0228	0.031	0.0376	0.0287
0.0	0.0	0.0	1847.7667	2657.0607	NaN	NaN	0.5898	0.8208	0.0599	0.0224	0.0308	0.0374	0.0287
0.0	0.0	0.0	1267.7667	2816.0607	NaN	NaN	0.6896	0.8271	0.0571	0.0215	0.0298	0.036	0.0284
0.0	0.0	0.0	-477.2333	1058.0607	NaN	NaN	1.3	0.8317	0.0544	0.021	0.0293	0.0353	0.0283
0.0	0.0	0.0	-18.2333	-1242.9393	NaN	NaN	0.9855	0.8296	0.0551	0.0214	0.0299	0.0361	0.0279
0.0	0.0	0.0	1434.7667	3180.0607	NaN	NaN	0.6891	0.8251	0.0572	0.0218	0.0308	0.0372	0.0279
0.0	0.0	0.0	-2018.2333	3166.0607	NaN	NaN	1.3	0.8299	0.0553	0.0211	0.0298	0.0362	0.0277
0.0	0.0	0.0	1024.7667	2257.0607	NaN	NaN	0.6877	0.8292	0.0553	0.0212	0.0302	0.0365	0.0277
0.0	0.0	0.0	-951.2333	1163.0607	NaN	NaN	1.3	0.833	0.0534	0.0206	0.0295	0.0358	0.0277
0.0	0.0	0.0	-1589.2333	1719.0607	NaN	NaN	1.3	0.8305	0.0544	0.021	0.0302	0.0365	0.0274
0.0	0.0	0.0	2326.7667	-341.9393	NaN	NaN	-0.1723	0.8309	0.0543	0.0208	0.03	0.0366	0.0274
0.0	0.0	0.0	2009.7667	956.0607	NaN	NaN	0.3224	0.8253	0.0568	0.0216	0.0312	0.0379	0.0271
0.0	0.0	0.0	1273.7667	2434.0607	NaN	NaN	0.6565	0.8298	0.0552	0.0208	0.0302	0.0368	0.0271
0.0	0.0	0.0	1114.7667	668.0607	NaN	NaN	0.3747	0.8304	0.0548	0.0208	0.0301	0.0367	0.0272
0.0	0.0	0.0	-110.2333	-1210.9393	NaN	NaN	0.9166	0.8315	0.0542	0.0207	0.03	0.0365	0.0272
0.0	0.0	0.0	431.7667	4057.0607	NaN	NaN	0.9038	0.8281	0.0556	0.0212	0.0307	0.0373	0.0271
0.0	0.0	0.0	-578.2333	424.0607	NaN	NaN	-0.3	0.8341	0.0529	0.0204	0.0295	0.0358	0.0273
0.0	0.0	0.0	-403.2333	3204.0607	NaN	NaN	1.144	0.8333	0.0526	0.0209	0.03	0.0358	0.0274
0.0	0.0	0.0	-1365.2333	-1471.9393	NaN	NaN	0.5188	0.8432	0.0482	0.0195	0.0283	0.0334	0.0273
0.0	0.0	0.0	-1938.2333	1356.0607	NaN	NaN	-0.3	0.8435	0.0477	0.0196	0.0287	0.0334	0.0271
0.0	0.0	0.0	-2144.2333	-3218.9393	NaN	NaN	0.6002	0.8439	0.0473	0.0194	0.0288	0.0334	0.0272
0.0	0.0	0.0	-330.2333	-292.9393	NaN	NaN	0.4701	0.8442	0.0471	0.0196	0.0289	0.0335	0.0267
0.0	0.0	0.0	-601.2333	2569.0607	NaN	NaN	1.3	0.8433	0.0476	0.0199	0.0292	0.0335	0.0265
0.0	0.0	0.0	-1010.2333	2739.0607	NaN	NaN	1.3	0.8418	0.0485	0.0203	0.0295	0.0335	0.0264
0.0	0.0	0.0	774.7667	1680.0607	NaN	NaN	0.6844	0.8409	0.0491	0.0205	0.0295	0.0335	0.0266
0.0	0.0	0.0	1124.7667	2215.0607	NaN	NaN	0.6632	0.842	0.0489	0.0201	0.029	0.0333	0.0267
0.0	0.0	0.0	1247.7667	-18.9393	NaN	NaN	-0.0154	0.8422	0.0487	0.0199	0.0288	0.0333	0.027
0.0	0.0	0.0	-507.2333	1937.0607	NaN	NaN	1.3	0.8393	0.0498	0.0204	0.0294	0.034	0.027
0.0	0.0	0.0	546.7667	1522.0607	NaN	NaN	0.7357	0.8372	0.0508	0.0206	0.0298	0.0344	0.0271
0.0	0.0	0.0	-758.2333	3810.0607	NaN	NaN	1.2485	0.8369	0.0511	0.0206	0.0298	0.0344	0.0272
0.0	0.0	0.0	816.7667	-1132.9393	NaN	NaN	1.3	0.8392	0.0503	0.0202	0.0291	0.0339	0.0273
0.0	0.0	0.0	-1014.2333	-1176.9393	NaN	NaN	0.5371	0.8389	0.0504	0.0202	0.0291	0.034	0.0273
0.0	0.0	0.0	1834.7667	2534.0607	NaN	NaN	0.58	0.8346	0.0524	0.0208	0.03	0.035	0.0273
0.0	0.0	0.0	-120.2333	1346.0607	NaN	NaN	1.0981	0.8337	0.0529	0.0209	0.0299	0.0351	0.0274
0.0	0.0	0.0	-448.2333	4068.0607	NaN	NaN	1.1238	0.8281	0.0561	0.0216	0.031	0.0362	0.0271
0.0	0.0	0.0	2803.7667	4724.0607	NaN	NaN	0.6275	0.8242	0.0586	0.0218	0.0315	0.0368	0.0271
0.0	0.0	0.0	483.7667	4129.0607	NaN	NaN	0.8951	0.8271	0.0578	0.0212	0.0307	0.0361	0.0271
0.0	0.0	0.0	827.7667	2495.0607	NaN	NaN	0.7509	0.8311	0.0558	0.0207	0.0299	0.0354	0.0272
0.0	0.0	0.0	-313.2333	-965.9393	NaN	NaN	0.7551	0.834	0.0538	0.0204	0.0294	0.035	0.0274
0.0	0.0	0.0	1564.7667	2582.0607	NaN	NaN	0.6227	0.8244	0.0579	0.0217	0.0314	0.0375	0.0271
0.0	0.0	0.0	-320.2333	2817.0607	NaN	NaN	1.1283	0.8271	0.0571	0.021	0.0307	0.0368	0.0273
0.0	0.0	0.0	-489.2333	3611.0607	NaN	NaN	1.1567	0.8278	0.0566	0.0211	0.0306	0.0366	0.0273
0.0	0.0	0.0	-476.2333	939.0607	NaN	NaN	1.3	0.8347	0.0528	0.0204	0.0293	0.0352	0.0277
0.0	0.0	0.0	4.7667	-1865.9393	NaN	NaN	1.0026	0.8372	0.0513	0.0202	0.0289	0.0349	0.0275
0.0	0.0	0.0	-567.2333	78.0607	NaN	NaN	-0.1596	0.8362	0.0515	0.0204	0.0292	0.0354	0.0274
0.0	0.0	0.0	-1521.2333	2473.0607	NaN	NaN	1.3	0.8345	0.0522	0.0207	0.0295	0.0358	0.0273
0.0	0.0	0.0	12.7667	3887.0607	NaN	NaN	0.9967	0.8341	0.0525	0.0209	0.0295	0.0357	0.0273
0.0	0.0	0.0	-1988.2333	2174.0607	NaN	NaN	1.3	0.8392	0.0503	0.0202	0.0285	0.0346	0.0272
0.0	0.0	0.0	-454.2333	1726.0607	NaN	NaN	1.3	0.8392	0.05	0.0203	0.0286	0.0347	0.0272
0.0	0.0	0.0	-59.2333	429.0607	NaN	NaN	1.1602	0.8403	0.0494	0.0201	0.0285	0.0345	0.0273
0.0	0.0	0.0	-2546.2333	3784.0607	NaN	NaN	1.3	0.8402	0.0494	0.0201	0.0285	0.0346	0.0272
0.0	0.0	0.0	-3493.2333	-138.9393	NaN	NaN	0.0383	0.841	0.0491	0.0198	0.0285	0.0344	0.0272
0.0	0.0	0.0	-1541.2333	963.0607	NaN	NaN	-0.3	0.8408	0.0493	0.0199	0.0285	0.0345	0.027
0.0	0.0	0.0	-177.2333	1628.0607	NaN	NaN	1.1222	0.8405	0.0495	0.0199	0.0285	0.0346	0.027
0.0	0.0	0.0	-2150.2333	3145.0607	NaN	NaN	1.3	0.8412	0.0493	0.0198	0.0283	0.0345	0.0269
0.0	0.0	0.0	-996.2333	261.0607	NaN	NaN	-0.3	0.8408	0.0495	0.0197	0.0284	0.0347	0.0269
0.0	0.0	0.0	-1689.2333	1643.0607	NaN	NaN	-0.3	0.8405	0.0496	0.0197	0.0284	0.0349	0.0268
0.0	0.0	0.0	-397.2333	890.0607	NaN	NaN	1.3	0.8404	0.0497	0.0197	0.0284	0.035	0.0268
0.0	0.0	0.0	-431.2333	-957.9393	NaN	NaN	0.6896	0.8403	0.0498	0.0197	0.0284	0.035	0.0268
0.0	0.0	0.0	-1324.2333	2147.0607	NaN	NaN	1.3	0.8395	0.0501	0.0199	0.0284	0.0352	0.0268
0.0	0.0	0.0	386.7667	420.0607	NaN	NaN	0.5206	0.8391	0.0503	0.02	0.0284	0.0352	0.0269
0.0	0.0	0.0	246.7667	2582.0607	NaN	NaN	0.9128	0.8391	0.0501	0.0203	0.0285	0.0351	0.027
0.0	0.0	0.0	-1351.2333	200.0607	NaN	NaN	-0.1738	0.8418	0.0488	0.0201	0.0282	0.0341	0.0269
0.0	0.0	0.0	-1294.2333	161.0607	NaN	NaN	-0.1421	0.8452	0.047	0.0201	0.0281	0.0329	0.0267
0.0	0.0	0.0	-760.2333	-341.9393	NaN	NaN	0.3102	0.8489	0.0446	0.0204	0.0281	0.0316	0.0264
0.0	0.0	0.0	-2283.2333	-1204.9393	NaN	NaN	0.3454	0.8535	0.0418	0.0208	0.028	0.0299	0.026
0.0	0.0	0.0	-234.2333	-416.9393	NaN	NaN	0.6403	0.8559	0.0398	0.0214	0.0281	0.0289	0.0259
0.0	0.0	0.0	-1612.2333	6.0607	NaN	NaN	-0.0038	0.8572	0.0386	0.0219	0.0281	0.0283	0.026
0.0	0.0	0.0	-464.2333	1318.0607	NaN	NaN	1.3	0.8568	0.0383	0.0224	0.0282	0.0281	0.0262
0.0	0.0	0.0	-2473.2333	2587.0607	NaN	NaN	1.3	0.8567	0.0382	0.0227	0.0282	0.028	0.0264
0.0	0.0	0.0	-1294.2333	706.0607	NaN	NaN	-0.3	0.8562	0.0382	0.0229	0.0281	0.028	0.0265
0.0	0.0	0.0	-51.2333	1305.0607	NaN	NaN	1.0409	0.8557	0.0383	0.0232	0.0281	0.028	0.0267
0.0	0.0	0.0	-931.2333	3029.0607	NaN	NaN	1.3	0.8551	0.0384	0.0234	0.0282	0.028	0.0269
0.0	0.0	0.0	1091.7667	2989.0607	NaN	NaN	0.7325	0.8546	0.0386	0.0235	0.0282	0.0281	0.027
0.0	0.0	0.0	-2556.2333	1631.0607	NaN	NaN	-0.3	0.8553	0.0383	0.0233	0.0282	0.028	0.0269
0.0	0.0	0.0	884.7667	2158.0607	NaN	NaN	0.7092	0.8552	0.0383	0.0233	0.0283	0.028	0.0269
0.0	0.0	0.0	-2871.2333	52.0607	NaN	NaN	-0.0185	0.8554	0.0382	0.0232	0.0283	0.028	0.0268
0.0	0.0	0.0	-684.2333	-968.9393	NaN	NaN	0.5861	0.8554	0.0381	0.0232	0.0284	0.0281	0.0268
0.0	0.0	0.0	-2054.2333	586.0607	NaN	NaN	-0.3	0.8558	0.038	0.0231	0.0283	0.028	0.0267
0.0	0.0	0.0	-742.2333	-324.9393	NaN	NaN	0.3045	0.8557	0.038	0.0232	0.0284	0.0281	0.0267
0.0	0.0	0.0	-950.2333	-1164.9393	NaN	NaN	0.5508	0.8555	0.0381	0.0232	0.0284	0.0282	0.0267
0.0	0.0	0.0	-641.2333	408.0607	NaN	NaN	-0.3	0.8548	0.0383	0.0234	0.0284	0.0284	0.0268
0.0	0.0	0.0	-1912.2333	4412.0607	NaN	NaN	1.3	0.8538	0.0385	0.0238	0.0283	0.0285	0.0271
0.0	0.0	0.0	429.7667	1804.0607	NaN	NaN	0.8076	0.8541	0.0384	0.0238	0.0282	0.0284	0.0272
0.0	0.0	0.0	-2125.2333	-367.9393	NaN	NaN	0.1476	0.8544	0.0384	0.0236	0.0282	0.0283	0.0272
0.0	0.0	0.0	-692.2333	2446.0607	NaN	NaN	1.3	0.854	0.0385	0.0237	0.0283	0.0284	0.0272
0.0	0.0	0.0	-724.2333	2087.0607	NaN	NaN	1.3	0.8548	0.0383	0.0234	0.0283	0.0282	0.0271
0.0	0.0	0.0	-999.2333	-1398.9393	NaN	NaN	0.5833	0.8545	0.0382	0.0234	0.0285	0.0283	0.0271
0.0	0.0	0.0	-2262.2333	951.0607	NaN	NaN	-0.3	0.8548	0.0382	0.0234	0.0284	0.0283	0.0269
0.0	0.0	0.0	198.7667	2538.0607	NaN	NaN	0.9274	0.8545	0.0381	0.0235	0.0284	0.0284	0.027
0.0	0.0	0.0	-1916.2333	513.0607	NaN	NaN	-0.3	0.8557	0.0377	0.0232	0.0284	0.0282	0.0269
0.0	0.0	0.0	-1604.2333	-1302.9393	NaN	NaN	0.4482	0.8559	0.0377	0.0231	0.0284	0.0282	0.0267
0.0	0.0	0.0	-3475.2333	1022.0607	NaN	NaN	-0.3	0.8561	0.0376	0.023	0.0284	0.0282	0.0266
0.0	0.0	0.0	-2263.2333	514.0607	NaN	NaN	-0.2939	0.8557	0.0376	0.0231	0.0285	0.0284	0.0267
0.0	0.0	0.0	-635.2333	2737.0607	NaN	NaN	1.3	0.8565	0.0372	0.023	0.0284	0.0282	0.0267
0.0	0.0	0.0	-850.2333	-315.9393	NaN	NaN	0.2709	0.8561	0.0373	0.023	0.0285	0.0283	0.0267
0.0	0.0	0.0	-3004.2333	-961.9393	NaN	NaN	0.2425	0.8557	0.0374	0.0231	0.0286	0.0284	0.0268
0.0	0.0	0.0	-113.2333	2115.0607	NaN	NaN	1.0566	0.8548	0.0375	0.0234	0.0286	0.0286	0.027
0.0	0.0	0.0	-3716.2333	1798.0607	NaN	NaN	-0.3	0.8546	0.0375	0.0234	0.0286	0.0286	0.0272
0.0	0.0	0.0	-3266.2333	2058.0607	NaN	NaN	-0.3	0.8537	0.0377	0.0237	0.0288	0.0288	0.0274
0.0	0.0	0.0	-976.2333	2206.0607	NaN	NaN	1.3	0.8532	0.0379	0.0238	0.0288	0.0288	0.0275
0.0	0.0	0.0	157.7667	3628.0607	NaN	NaN	0.9583	0.8524	0.0382	0.0241	0.0288	0.0289	0.0276
0.0	0.0	0.0	-1959.2333	1261.0607	NaN	NaN	-0.3	0.8537	0.0378	0.0237	0.0287	0.0285	0.0275
0.0	0.0	0.0	-1599.2333	204.0607	NaN	NaN	-0.1463	0.8534	0.0379	0.0237	0.0289	0.0287	0.0274
0.0	0.0	0.0	-1555.2333	1980.0607	NaN	NaN	1.3	0.8526	0.0381	0.0239	0.029	0.0289	0.0275
0.0	0.0	0.0	-381.2333	332.0607	NaN	NaN	-0.3	0.8528	0.0379	0.0238	0.029	0.0289	0.0276
0.0	0.0	0.0	-1937.2333	623.0607	NaN	NaN	-0.3	0.853	0.0379	0.0238	0.0289	0.0289	0.0275
0.0	0.0	0.0	-1568.2333	357.0607	NaN	NaN	-0.2948	0.8523	0.0381	0.0239	0.029	0.0291	0.0276
0.0	0.0	0.0	-3417.2333	659.0607	NaN	NaN	-0.2389	0.8516	0.0383	0.0242	0.029	0.0292	0.0278
0.0	0.0	0.0	-1456.2333	3682.0607	NaN	NaN	1.3	0.8502	0.0386	0.0245	0.0291	0.0295	0.028
0.0	0.0	0.0	-745.2333	594.0607	NaN	NaN	-0.3	0.8508	0.0385	0.0244	0.029	0.0293	0.028
0.0	0.0	0.0	-2628.2333	174.0607	NaN	NaN	-0.0709	0.8509	0.0385	0.0244	0.029	0.0292	0.028
0.0	0.0	0.0	-925.2333	1069.0607	NaN	NaN	1.3	0.8503	0.0387	0.0245	0.0291	0.0294	0.028
0.0	0.0	0.0	-1491.2333	1785.0607	NaN	NaN	1.3	0.85	0.0389	0.0246	0.029	0.0295	0.028
0.0	0.0	0.0	-1710.2333	1951.0607	NaN	NaN	1.3	0.8496	0.0391	0.0247	0.029	0.0297	0.028
0.0	0.0	0.0	-2615.2333	2696.0607	NaN	NaN	1.3	0.8496	0.0392	0.0247	0.0289	0.0296	0.028
0.0	0.0	0.0	-1215.2333	2265.0607	NaN	NaN	1.3	0.8482	0.0397	0.025	0.0291	0.0299	0.0281
0.0	0.0	0.0	-435.2333	2871.0607	NaN	NaN	1.1787	0.8479	0.0399	0.0251	0.0291	0.03	0.0281
0.0	0.0	0.0	-3112.2333	1745.0607	NaN	NaN	-0.3	0.8494	0.0394	0.0248	0.0289	0.0294	0.0281
0.0	0.0	0.0	389.7667	1310.0607	NaN	NaN	0.7707	0.8493	0.0394	0.0248	0.0291	0.0295	0.028
0.0	0.0	0.0	-541.2333	890.0607	NaN	NaN	1.3	0.8498	0.0392	0.0246	0.0291	0.0294	0.0279
0.0	0.0	0.0	-2261.2333	1635.0607	NaN	NaN	-0.3	0.8492	0.0393	0.0248	0.0292	0.0296	0.0279
0.0	0.0	0.0	-3359.2333	2692.0607	NaN	NaN	-0.3	0.8498	0.0391	0.0247	0.0291	0.0294	0.0279
0.0	0.0	0.0	-1284.2333	2176.0607	NaN	NaN	1.3	0.8486	0.0394	0.0249	0.0294	0.0297	0.028
0.0	0.0	0.0	-1706.2333	1377.0607	NaN	NaN	-0.3	0.8491	0.0392	0.0248	0.0293	0.0296	0.028
0.0	0.0	0.0	-1766.2333	2585.0607	NaN	NaN	1.3	0.8489	0.0393	0.0248	0.0294	0.0296	0.028
0.0	0.0	0.0	-3060.2333	2194.0607	NaN	NaN	-0.3	0.8499	0.0389	0.0246	0.0293	0.0293	0.028
0.0	0.0	0.0	-2632.2333	2828.0607	NaN	NaN	1.3	0.8495	0.039	0.0247	0.0294	0.0295	0.028
0.0	0.0	0.0	-1064.2333	182.0607	NaN	NaN	-0.2064	0.8502	0.0388	0.0245	0.0293	0.0293	0.0278
0.0	0.0	0.0	-2202.2333	5704.0607	NaN	NaN	1.3	0.8485	0.0394	0.0249	0.0296	0.0297	0.0279
0.0	0.0	0.0	-3540.2333	805.0607	NaN	NaN	-0.2943	0.8492	0.0392	0.0247	0.0294	0.0295	0.028
0.0	0.0	0.0	-1232.2333	1803.0607	NaN	NaN	1.3	0.8482	0.0395	0.025	0.0296	0.0298	0.028
0.0	0.0	0.0	447.7667	2069.0607	NaN	NaN	0.8221	0.8486	0.0393	0.0249	0.0295	0.0297	0.028
0.0	0.0	0.0	-965.2333	2292.0607	NaN	NaN	1.3	0.8491	0.0392	0.0247	0.0294	0.0296	0.028
0.0	0.0	0.0	-3339.2333	-885.9393	NaN	NaN	0.2097	0.8494	0.039	0.0245	0.0295	0.0296	0.0279
0.0	0.0	0.0	89.7667	2746.0607	NaN	NaN	0.9683	0.8482	0.0396	0.0249	0.0295	0.03	0.0279
0.0	0.0	0.0	-2986.2333	1052.0607	NaN	NaN	-0.3	0.8492	0.0392	0.0247	0.0293	0.0297	0.0279
0.0	0.0	0.0	-2164.2333	-1521.9393	NaN	NaN	0.4129	0.8493	0.0392	0.0246	0.0293	0.0298	0.0279
0.0	0.0	0.0	-1192.2333	2355.0607	NaN	NaN	1.3	0.8487	0.0395	0.0247	0.0293	0.03	0.0278
0.0	0.0	0.0	-857.2333	1970.0607	NaN	NaN	1.3	0.8479	0.0397	0.0249	0.0293	0.0302	0.028
0.0	0.0	0.0	-1304.2333	-1342.9393	NaN	NaN	0.5073	0.8488	0.0394	0.0247	0.0292	0.0299	0.028
0.0	0.0	0.0	531.7667	883.0607	NaN	NaN	0.6241	0.8482	0.0396	0.0249	0.0293	0.0301	0.0279
0.0	0.0	0.0	-1842.2333	-147.9393	NaN	NaN	0.0743	0.8482	0.0395	0.0249	0.0293	0.0301	0.0281
0.0	0.0	0.0	-539.2333	-746.9393	NaN	NaN	0.5807	0.8473	0.0398	0.025	0.0294	0.0303	0.0282
0.0	0.0	0.0	-2473.2333	2066.0607	NaN	NaN	-0.3	0.8475	0.0397	0.025	0.0294	0.0302	0.0282
0.0	0.0	0.0	-1834.2333	1779.0607	NaN	NaN	-0.3	0.8472	0.0398	0.025	0.0295	0.0302	0.0283
0.0	0.0	0.0	-1527.2333	-979.9393	NaN	NaN	0.3909	0.8466	0.0398	0.0252	0.0296	0.0304	0.0284
0.0	0.0	0.0	-1175.2333	4181.0607	NaN	NaN	1.3	0.845	0.0405	0.0256	0.0297	0.0309	0.0283
0.0	0.0	0.0	-2413.2333	4503.0607	NaN	NaN	1.3	0.8462	0.0401	0.0254	0.0294	0.0304	0.0285
0.0	0.0	0.0	-1629.2333	1604.0607	NaN	NaN	-0.3	0.8471	0.0397	0.0251	0.0295	0.0302	0.0285
0.0	0.0	0.0	-1763.2333	-780.9393	NaN	NaN	0.307	0.847	0.0397	0.025	0.0296	0.0302	0.0284
0.0	0.0	0.0	-1734.2333	1907.0607	NaN	NaN	1.3	0.8466	0.04	0.0253	0.0295	0.0304	0.0283
0.0	0.0	0.0	-3066.2333	3740.0607	NaN	NaN	1.3	0.846	0.0402	0.0255	0.0295	0.0305	0.0284
0.0	0.0	0.0	-41.2333	602.0607	NaN	NaN	1.0735	0.8459	0.0402	0.0255	0.0295	0.0305	0.0284
0.0	0.0	0.0	181.7667	3718.0607	NaN	NaN	0.9534	0.8457	0.0403	0.0255	0.0294	0.0305	0.0284
0.0	0.0	0.0	-1470.2333	970.0607	NaN	NaN	-0.3	0.8475	0.0398	0.025	0.0292	0.03	0.0285
0.0	0.0	0.0	-2877.2333	-684.9393	NaN	NaN	0.1923	0.847	0.04	0.025	0.0294	0.0302	0.0285
0.0	0.0	0.0	-1442.2333	1596.0607	NaN	NaN	1.3	0.8444	0.0409	0.0258	0.0297	0.0308	0.0284
0.0	0.0	0.0	-518.2333	3722.0607	NaN	NaN	1.1618	0.8422	0.0418	0.0265	0.0298	0.0312	0.0285
0.0	0.0	0.0	-1744.2333	3885.0607	NaN	NaN	1.3	0.8437	0.0413	0.0262	0.0295	0.0307	0.0287
0.0	0.0	0.0	-1720.2333	1499.0607	NaN	NaN	-0.3	0.8461	0.0405	0.0256	0.0291	0.03	0.0286
0.0	0.0	0.0	402.7667	1197.0607	NaN	NaN	0.7482	0.8477	0.04	0.0251	0.029	0.0296	0.0285
0.0	0.0	0.0	-1463.2333	1985.0607	NaN	NaN	1.3	0.8488	0.0396	0.0248	0.0291	0.0294	0.0283
0.0	0.0	0.0	-1728.2333	534.0607	NaN	NaN	-0.3	0.8497	0.0393	0.0246	0.0291	0.0292	0.0281
0.0	0.0	0.0	518.7667	-1484.9393	NaN	NaN	1.3	0.8505	0.0391	0.0246	0.0289	0.0289	0.0279
0.0	0.0	0.0	-950.2333	1878.0607	NaN	NaN	1.3	0.8512	0.0389	0.0245	0.0288	0.0288	0.0278
0.0	0.0	0.0	-52.2333	-646.9393	NaN	NaN	0.9253	0.8517	0.0387	0.0244	0.0287	0.0286	0.0278
0.0	0.0	0.0	-2950.2333	3193.0607	NaN	NaN	1.3	0.8517	0.0389	0.0245	0.0286	0.0286	0.0277
0.0	0.0	0.0	-2450.2333	4978.0607	NaN	NaN	1.3	0.8526	0.0386	0.0244	0.0285	0.0283	0.0276
0.0	0.0	0.0	-2383.2333	2049.0607	NaN	NaN	-0.3	0.8536	0.0382	0.0241	0.0285	0.0279	0.0277
0.0	0.0	0.0	-694.2333	-2106.9393	NaN	NaN	0.7522	0.854	0.0381	0.0239	0.0286	0.0279	0.0274
0.0	0.0	0.0	-1458.2333	3728.0607	NaN	NaN	1.3	0.8547	0.038	0.0239	0.0285	0.0278	0.0272
0.0	0.0	0.0	264.7667	-660.9393	NaN	NaN	1.3	0.8545	0.0381	0.0239	0.0285	0.0278	0.0273
0.0	0.0	0.0	-606.2333	1695.0607	NaN	NaN	1.3	0.8543	0.0381	0.0241	0.0284	0.0278	0.0273
0.0	0.0	0.0	-1323.2333	2678.0607	NaN	NaN	1.3	0.8538	0.0383	0.0242	0.0284	0.0279	0.0273
0.0	0.0	0.0	-1418.2333	4651.0607	NaN	NaN	1.3	0.8539	0.0383	0.0243	0.0284	0.0279	0.0273
0.0	0.0	0.0	-896.2333	2570.0607	NaN	NaN	1.3	0.854	0.038	0.0241	0.0286	0.0277	0.0276
0.0	0.0	0.0	-2381.2333	673.0607	NaN	NaN	-0.3	0.8547	0.0378	0.0238	0.0287	0.0277	0.0274
0.0	0.0	0.0	-1484.2333	3958.0607	NaN	NaN	1.3	0.8545	0.0378	0.0237	0.0289	0.0278	0.0273
0.0	0.0	0.0	-3289.2333	21.0607	NaN	NaN	-0.0064	0.8547	0.0377	0.0236	0.0291	0.0278	0.0272
0.0	0.0	0.0	-1903.2333	2540.0607	NaN	NaN	1.3	0.855	0.0375	0.0236	0.029	0.0278	0.0271
0.0	0.0	0.0	-1460.2333	395.0607	NaN	NaN	-0.3	0.8549	0.0376	0.0235	0.0291	0.0279	0.0271
0.0	0.0	0.0	-2779.2333	1478.0607	NaN	NaN	-0.3	0.8547	0.0376	0.0236	0.0291	0.028	0.027
0.0	0.0	0.0	-3476.2333	754.0607	NaN	NaN	-0.277	0.8542	0.0377	0.0236	0.0292	0.0281	0.0272
0.0	0.0	0.0	-2822.2333	1696.0607	NaN	NaN	-0.3	0.8544	0.0377	0.0236	0.0291	0.0281	0.0271
0.0	0.0	0.0	-1177.2333	2003.0607	NaN	NaN	1.3	0.854	0.0377	0.0236	0.0293	0.0282	0.0271
0.0	0.0	0.0	-1960.2333	-1259.9393	NaN	NaN	0.3913	0.8537	0.0379	0.0236	0.0294	0.0283	0.0272
0.0	0.0	0.0	-290.2333	2433.0607	NaN	NaN	1.1354	0.8537	0.038	0.0236	0.0293	0.0284	0.0271
0.0	0.0	0.0	-2435.2333	3386.0607	NaN	NaN	1.3	0.8537	0.038	0.0237	0.0291	0.0285	0.0271
0.0	0.0	0.0	-1967.2333	174.0607	NaN	NaN	-0.0971	0.8537	0.0379	0.0236	0.0292	0.0285	0.0271
0.0	0.0	0.0	1148.7667	2894.0607	NaN	NaN	0.7159	0.8537	0.0378	0.0236	0.0292	0.0287	0.0271
0.0	0.0	0.0	-2451.2333	-643.9393	NaN	NaN	0.208	0.8535	0.0379	0.0234	0.0293	0.0286	0.0272
0.0	0.0	0.0	-2539.2333	1482.0607	NaN	NaN	-0.3	0.853	0.038	0.0235	0.0295	0.0287	0.0273
0.0	0.0	0.0	-3488.2333	-104.9393	NaN	NaN	0.0292	0.8526	0.0381	0.0235	0.0297	0.0287	0.0274
0.0	0.0	0.0	-3188.2333	2619.0607	NaN	NaN	-0.3	0.8534	0.0378	0.0234	0.0296	0.0286	0.0272
0.0	0.0	0.0	-1947.2333	-2496.9393	NaN	NaN	0.5618	0.8531	0.0378	0.0234	0.0297	0.0286	0.0273
0.0	0.0	0.0	-164.2333	718.0607	NaN	NaN	1.2965	0.8544	0.0374	0.0232	0.0296	0.0284	0.027
0.0	0.0	0.0	-1988.2333	-1866.9393	NaN	NaN	0.4843	0.8539	0.0375	0.0232	0.0297	0.0285	0.0271
0.0	0.0	0.0	-3791.2333	196.0607	NaN	NaN	-0.0545	0.8543	0.0373	0.0232	0.0296	0.0285	0.027
0.0	0.0	0.0	-1869.2333	1235.0607	NaN	NaN	-0.3	0.8542	0.0373	0.0232	0.0297	0.0286	0.0271
0.0	0.0	0.0	-450.2333	-435.9393	NaN	NaN	0.4919	0.8545	0.0371	0.0231	0.0297	0.0286	0.027
0.0	0.0	0.0	-2041.2333	626.0607	NaN	NaN	-0.3	0.8543	0.0371	0.0232	0.0297	0.0287	0.0271
0.0	0.0	0.0	-2316.2333	1813.0607	NaN	NaN	-0.3	0.8545	0.037	0.0232	0.0297	0.0287	0.0269
0.0	0.0	0.0	650.7667	2443.0607	NaN	NaN	0.7897	0.8547	0.0369	0.0232	0.0296	0.0287	0.0268
0.0	0.0	0.0	933.7667	2116.0607	NaN	NaN	0.6938	0.8544	0.037	0.0232	0.0297	0.0288	0.0269
0.0	0.0	0.0	-2731.2333	753.0607	NaN	NaN	-0.3	0.8543	0.0371	0.0233	0.0297	0.0288	0.0269
0.0	0.0	0.0	-1520.2333	1085.0607	NaN	NaN	-0.3	0.8538	0.0372	0.0234	0.0297	0.0289	0.027
0.0	0.0	0.0	-980.2333	-618.9393	NaN	NaN	0.387	0.8537	0.0372	0.0234	0.0297	0.029	0.027
0.0	0.0	0.0	-1327.2333	908.0607	NaN	NaN	-0.3	0.8535	0.0371	0.0235	0.0298	0.029	0.027
0.0	0.0	0.0	97.7667	-309.9393	NaN	NaN	1.3	0.8533	0.0372	0.0235	0.0299	0.0291	0.0271
0.0	0.0	0.0	-413.2333	1918.0607	NaN	NaN	1.2746	0.8537	0.0372	0.0234	0.0298	0.029	0.0269
0.0	0.0	0.0	-1138.2333	400.0607	NaN	NaN	-0.3	0.8534	0.0372	0.0235	0.0299	0.029	0.0271
0.0	0.0	0.0	-1915.2333	-694.9393	NaN	NaN	0.2662	0.8536	0.0372	0.0234	0.0298	0.029	0.027
0.0	0.0	0.0	1275.7667	1380.0607	NaN	NaN	0.5196	0.8533	0.0376	0.0235	0.0297	0.0292	0.0267
0.0	0.0	0.0	410.7667	971.0607	NaN	NaN	0.7027	0.8532	0.0378	0.0235	0.0296	0.0293	0.0265
0.0	0.0	0.0	1043.7667	3514.0607	NaN	NaN	0.771	0.8513	0.0387	0.0239	0.0299	0.0299	0.0264
0.0	0.0	0.0	-1514.2333	398.0607	NaN	NaN	-0.3	0.8536	0.0379	0.0234	0.0293	0.0291	0.0267
0.0	0.0	0.0	1267.7667	2272.0607	NaN	NaN	0.6419	0.8506	0.039	0.024	0.0298	0.0299	0.0266
0.0	0.0	0.0	-536.2333	2820.0607	NaN	NaN	1.2348	0.8525	0.0384	0.0236	0.0294	0.0294	0.0267
0.0	0.0	0.0	-1086.2333	352.0607	NaN	NaN	-0.3	0.8526	0.0382	0.0236	0.0294	0.0292	0.0269
0.0	0.0	0.0	-1683.2333	-574.9393	NaN	NaN	0.2546	0.8524	0.0383	0.0236	0.0295	0.0292	0.0269
0.0	0.0	0.0	731.7667	1211.0607	NaN	NaN	0.6233	0.8506	0.0391	0.0241	0.0299	0.0298	0.0266
0.0	0.0	0.0	-3.2333	2059.0607	NaN	NaN	1.0016	0.8506	0.0391	0.0242	0.0298	0.0297	0.0266
0.0	0.0	0.0	228.7667	4069.0607	NaN	NaN	0.9468	0.8477	0.0402	0.0248	0.0303	0.0304	0.0266
0.0	0.0	0.0	-131.2333	96.0607	NaN	NaN	-0.3	0.8508	0.0392	0.0242	0.0296	0.0296	0.0266
0.0	0.0	0.0	905.7667	1360.0607	NaN	NaN	0.6002	0.8501	0.0394	0.0243	0.0297	0.0298	0.0267
0.0	0.0	0.0	-636.2333	1685.0607	NaN	NaN	1.3	0.8507	0.0392	0.0242	0.0296	0.0296	0.0266
0.0	0.0	0.0	-1262.2333	1415.0607	NaN	NaN	1.3	0.8513	0.039	0.0241	0.0295	0.0295	0.0266
0.0	0.0	0.0	914.7667	2090.0607	NaN	NaN	0.6956	0.8502	0.0394	0.0244	0.0297	0.0298	0.0266
0.0	0.0	0.0	-2993.2333	3869.0607	NaN	NaN	1.3	0.8505	0.0394	0.0244	0.0296	0.0297	0.0265
0.0	0.0	0.0	334.7667	569.0607	NaN	NaN	0.6296	0.849	0.0399	0.0247	0.0299	0.0299	0.0265
0.0	0.0	0.0	-2237.2333	5884.0607	NaN	NaN	1.3	0.8472	0.0407	0.0252	0.0302	0.0303	0.0264
0.0	0.0	0.0	-569.2333	3024.0607	NaN	NaN	1.2319	0.8512	0.0394	0.0244	0.0293	0.0293	0.0265
0.0	0.0	0.0	-508.2333	-648.9393	NaN	NaN	0.5608	0.8539	0.0384	0.0238	0.0288	0.0286	0.0265
0.0	0.0	0.0	-1031.2333	2047.0607	NaN	NaN	1.3	0.8519	0.0391	0.0241	0.0293	0.0291	0.0264
0.0	0.0	0.0	34.7667	508.0607	NaN	NaN	0.936	0.8533	0.0387	0.0239	0.029	0.0288	0.0263
0.0	0.0	0.0	852.7667	2821.0607	NaN	NaN	0.7679	0.8507	0.0396	0.0245	0.0295	0.0294	0.0263
0.0	0.0	0.0	1902.7667	1789.0607	NaN	NaN	0.4846	0.8521	0.0393	0.0244	0.0291	0.029	0.0262
0.0	0.0	0.0	-1170.2333	2959.0607	NaN	NaN	1.3	0.8512	0.0396	0.0246	0.0292	0.0291	0.0263
0.0	0.0	0.0	692.7667	964.0607	NaN	NaN	0.5819	0.8499	0.0402	0.0249	0.0294	0.0293	0.0263
0.0	0.0	0.0	25.7667	3326.0607	NaN	NaN	0.9923	0.8519	0.0396	0.0245	0.0289	0.0287	0.0263
0.0	0.0	0.0	-710.2333	3722.0607	NaN	NaN	1.2358	0.8533	0.0391	0.0241	0.0286	0.0284	0.0265
0.0	0.0	0.0	894.7667	-652.9393	NaN	NaN	-0.3	0.8551	0.0383	0.0237	0.0284	0.0279	0.0265
0.0	0.0	0.0	-2131.2333	1427.0607	NaN	NaN	-0.3	0.8546	0.0384	0.0237	0.0287	0.0281	0.0266
0.0	0.0	0.0	-894.2333	1561.0607	NaN	NaN	1.3	0.8544	0.0385	0.0238	0.0287	0.0282	0.0264
0.0	0.0	0.0	1394.7667	760.0607	NaN	NaN	0.3527	0.8549	0.0384	0.0237	0.0286	0.0281	0.0264
0.0	0.0	0.0	-754.2333	282.0607	NaN	NaN	-0.3	0.8558	0.038	0.0234	0.0284	0.0279	0.0264
0.0	0.0	0.0	-803.2333	3053.0607	NaN	NaN	1.3	0.8557	0.038	0.0234	0.0285	0.028	0.0264
0.0	0.0	0.0	-3583.2333	-517.9393	NaN	NaN	0.1263	0.8554	0.038	0.0234	0.0286	0.028	0.0266
0.0	0.0	0.0	-501.2333	3934.0607	NaN	NaN	1.146	0.8503	0.0398	0.0248	0.0295	0.0291	0.0266
0.0	0.0	0.0	200.7667	5356.0607	NaN	NaN	0.9639	0.8548	0.0385	0.0239	0.0284	0.0278	0.0265
0.0	0.0	0.0	1458.7667	-606.9393	NaN	NaN	-0.3	0.8553	0.0382	0.0236	0.0285	0.0277	0.0268
0.0	0.0	0.0	964.7667	1429.0607	NaN	NaN	0.597	0.8548	0.0381	0.0236	0.0288	0.0279	0.0268
0.0	0.0	0.0	-1046.2333	1836.0607	NaN	NaN	1.3	0.8556	0.0377	0.0234	0.0288	0.0277	0.0268
0.0	0.0	0.0	-325.2333	821.0607	NaN	NaN	1.3	0.8558	0.0375	0.0233	0.0289	0.0277	0.0267
0.0	0.0	0.0	133.7667	-1254.9393	NaN	NaN	1.1193	0.8558	0.0373	0.0233	0.029	0.0279	0.0267
0.0	0.0	0.0	3097.7667	-1409.9393	NaN	NaN	-0.3	0.8545	0.0379	0.0236	0.0292	0.0281	0.0267
0.0	0.0	0.0	-558.2333	3923.0607	NaN	NaN	1.1659	0.8536	0.0383	0.0239	0.0292	0.0282	0.0268
0.0	0.0	0.0	-2402.2333	169.0607	NaN	NaN	-0.0757	0.8559	0.0374	0.0233	0.0288	0.0277	0.0268
0.0	0.0	0.0	-1080.2333	2839.0607	NaN	NaN	1.3	0.8549	0.0376	0.0234	0.0291	0.028	0.0269
0.0	0.0	0.0	-936.2333	1577.0607	NaN	NaN	1.3	0.855	0.0377	0.0234	0.0291	0.028	0.0269
0.0	0.0	0.0	-1353.2333	1345.0607	NaN	NaN	-0.3	0.8552	0.0376	0.0234	0.029	0.0279	0.0269
0.0	0.0	0.0	-1422.2333	2267.0607	NaN	NaN	1.3	0.8548	0.0378	0.0234	0.029	0.028	0.027
0.0	0.0	0.0	-883.2333	2065.0607	NaN	NaN	1.3	0.8545	0.0379	0.0235	0.029	0.028	0.027
0.0	0.0	0.0	1288.7667	217.0607	NaN	NaN	0.1441	0.8545	0.0379	0.0235	0.029	0.028	0.0271
0.0	0.0	0.0	775.7667	1595.0607	NaN	NaN	0.6728	0.8538	0.0381	0.0237	0.029	0.0282	0.0271
0.0	0.0	0.0	968.7667	-704.9393	NaN	NaN	-0.3	0.8534	0.0383	0.0237	0.029	0.0284	0.0272
0.0	0.0	0.0	-3067.2333	2443.0607	NaN	NaN	-0.3	0.8523	0.0387	0.0239	0.0291	0.0287	0.0272
0.0	0.0	0.0	1015.7667	2796.0607	NaN	NaN	0.7335	0.8514	0.0391	0.0242	0.0292	0.0288	0.0272
0.0	0.0	0.0	-222.2333	3116.0607	NaN	NaN	1.0768	0.8539	0.0383	0.0237	0.0287	0.0283	0.0272
0.0	0.0	0.0	247.7667	-1242.9393	NaN	NaN	1.249	0.8532	0.0384	0.0237	0.0289	0.0285	0.0273
0.0	0.0	0.0	-899.2333	3165.0607	NaN	NaN	1.3	0.8509	0.0392	0.0242	0.0293	0.0291	0.0272
0.0	0.0	0.0	553.7667	3926.0607	NaN	NaN	0.8764	0.85	0.0397	0.0245	0.0295	0.0293	0.0271
0.0	0.0	0.0	2523.7667	857.0607	NaN	NaN	0.2535	0.8523	0.0389	0.024	0.0289	0.0288	0.0271
0.0	0.0	0.0	4.7667	459.0607	NaN	NaN	0.9897	0.8524	0.0387	0.0239	0.0289	0.0289	0.0272
0.0	0.0	0.0	-1377.2333	-305.9393	NaN	NaN	0.1818	0.8517	0.039	0.024	0.0291	0.0291	0.0271
0.0	0.0	0.0	-1302.2333	2732.0607	NaN	NaN	1.3	0.8509	0.0392	0.0242	0.0292	0.0293	0.0271
0.0	0.0	0.0	-72.2333	1733.0607	NaN	NaN	1.0435	0.8521	0.0389	0.024	0.0289	0.029	0.0271
0.0	0.0	0.0	848.7667	1056.0607	NaN	NaN	0.5544	0.8521	0.0388	0.0241	0.0289	0.029	0.0271
0.0	0.0	0.0	-2388.2333	3126.0607	NaN	NaN	1.3	0.8532	0.0385	0.0238	0.0287	0.0286	0.0271
0.0	0.0	0.0	-538.2333	242.0607	NaN	NaN	-0.3	0.8531	0.0385	0.0239	0.0288	0.0287	0.027
0.0	0.0	0.0	-308.2333	1866.0607	NaN	NaN	1.1979	0.8546	0.038	0.0236	0.0285	0.0283	0.027
0.0	0.0	0.0	-597.2333	676.0607	NaN	NaN	1.3	0.8553	0.0377	0.0234	0.0285	0.0281	0.027
0.0	0.0	0.0	-1705.2333	1948.0607	NaN	NaN	1.3	0.855	0.0378	0.0235	0.0286	0.0282	0.0268
0.0	0.0	0.0	-1754.2333	970.0607	NaN	NaN	-0.3	0.8547	0.038	0.0236	0.0286	0.0283	0.0268
0.0	0.0	0.0	-1518.2333	2727.0607	NaN	NaN	1.3	0.8539	0.0383	0.0239	0.0286	0.0285	0.0268
0.0	0.0	0.0	156.7667	3384.0607	NaN	NaN	0.9557	0.8524	0.039	0.0243	0.0288	0.0287	0.0267
0.0	0.0	0.0	-561.2333	1988.0607	NaN	NaN	1.3	0.854	0.0386	0.024	0.0284	0.0282	0.0267
0.0	0.0	0.0	-51.2333	3815.0607	NaN	NaN	1.0136	0.8543	0.0385	0.0239	0.0284	0.0281	0.0268
0.0	0.0	0.0	-139.2333	1145.0607	NaN	NaN	1.1384	0.856	0.0378	0.0235	0.0282	0.0277	0.0268
0.0	0.0	0.0	-627.2333	-872.9393	NaN	NaN	0.5819	0.8552	0.0379	0.0235	0.0286	0.0279	0.0269
0.0	0.0	0.0	-1933.2333	3526.0607	NaN	NaN	1.3	0.8544	0.0383	0.0238	0.0287	0.0281	0.0267
0.0	0.0	0.0	-633.2333	2040.0607	NaN	NaN	1.3	0.8551	0.0381	0.0237	0.0285	0.0279	0.0268
0.0	0.0	0.0	2114.7667	-767.9393	NaN	NaN	-0.3	0.8547	0.0382	0.0237	0.0286	0.0279	0.0269
0.0	0.0	0.0	-1008.2333	2957.0607	NaN	NaN	1.3	0.855	0.0381	0.0237	0.0285	0.0278	0.0269
0.0	0.0	0.0	637.7667	-527.9393	NaN	NaN	-0.3	0.855	0.038	0.0236	0.0285	0.0278	0.027
0.0	0.0	0.0	-626.2333	480.0607	NaN	NaN	-0.3	0.8545	0.0383	0.0237	0.0286	0.028	0.0269
0.0	0.0	0.0	-984.2333	894.0607	NaN	NaN	-0.3	0.8538	0.0387	0.0239	0.0286	0.0282	0.0268
0.0	0.0	0.0	19.7667	2653.0607	NaN	NaN	0.9926	0.8521	0.0395	0.0244	0.0288	0.0285	0.0267
0.0	0.0	0.0	3247.7667	2776.0607	NaN	NaN	0.4608	0.8509	0.0401	0.0246	0.0289	0.0287	0.0267
0.0	0.0	0.0	-2501.2333	2281.0607	NaN	NaN	-0.3	0.856	0.0381	0.0235	0.0279	0.0276	0.0269
0.0	0.0	0.0	-689.2333	134.0607	NaN	NaN	-0.2415	0.8546	0.0381	0.0235	0.0286	0.028	0.0272
0.0	0.0	0.0	-1494.2333	2627.0607	NaN	NaN	1.3	0.855	0.038	0.0233	0.0287	0.0281	0.0269
0.0	0.0	0.0	-1462.2333	226.0607	NaN	NaN	-0.1829	0.8552	0.0379	0.0233	0.0287	0.0281	0.0268
0.0	0.0	0.0	611.7667	3056.0607	NaN	NaN	0.8332	0.855	0.038	0.0235	0.0287	0.0282	0.0266
0.0	0.0	0.0	550.7667	-1248.9393	NaN	NaN	1.3	0.8555	0.0379	0.0234	0.0286	0.0281	0.0265
0.0	0.0	0.0	1140.7667	2540.0607	NaN	NaN	0.6901	0.8539	0.0385	0.0238	0.0288	0.0285	0.0265
0.0	0.0	0.0	-920.2333	1514.0607	NaN	NaN	1.3	0.8549	0.0381	0.0236	0.0285	0.0282	0.0266
0.0	0.0	0.0	232.7667	1286.0607	NaN	NaN	0.8467	0.8547	0.0381	0.0236	0.0286	0.0283	0.0267
0.0	0.0	0.0	-591.2333	2628.0607	NaN	NaN	1.2903	0.8552	0.0378	0.0233	0.0287	0.0282	0.0268
0.0	0.0	0.0	-3476.2333	-690.9393	NaN	NaN	0.1658	0.8565	0.0374	0.0229	0.0286	0.028	0.0267
0.0	0.0	0.0	-1197.2333	-375.9393	NaN	NaN	0.239	0.8558	0.0375	0.023	0.0288	0.0282	0.0267
0.0	0.0	0.0	1109.7667	536.0607	NaN	NaN	0.3257	0.8559	0.0375	0.023	0.0287	0.0283	0.0266
0.0	0.0	0.0	-1868.2333	986.0607	NaN	NaN	-0.3	0.8558	0.0375	0.023	0.0287	0.0283	0.0266
0.0	0.0	0.0	-1301.2333	-1352.9393	NaN	NaN	0.5097	0.8551	0.0378	0.0232	0.0288	0.0285	0.0266
0.0	0.0	0.0	725.7667	3780.0607	NaN	NaN	0.8389	0.8527	0.0388	0.024	0.029	0.029	0.0265
0.0	0.0	0.0	620.7667	2178.0607	NaN	NaN	0.7782	0.8538	0.0386	0.0238	0.0285	0.0286	0.0267
0.0	0.0	0.0	891.7667	2442.0607	NaN	NaN	0.7325	0.854	0.0385	0.0237	0.0284	0.0284	0.0269
0.0	0.0	0.0	-1704.2333	387.0607	NaN	NaN	-0.2939	0.8538	0.0385	0.0235	0.0286	0.0283	0.0272
0.0	0.0	0.0	1609.7667	-908.9393	NaN	NaN	-0.3	0.8536	0.0385	0.0236	0.0287	0.0285	0.0271
0.0	0.0	0.0	3059.7667	1848.0607	NaN	NaN	0.3766	0.8531	0.0388	0.0237	0.0287	0.0288	0.0269
0.0	0.0	0.0	-3445.2333	471.0607	NaN	NaN	-0.1584	0.8536	0.0386	0.0236	0.0286	0.0287	0.0269
0.0	0.0	0.0	-1448.2333	7012.0607	NaN	NaN	1.2603	0.8519	0.0392	0.024	0.0288	0.0292	0.0269
0.0	0.0	0.0	-1725.2333	1613.0607	NaN	NaN	-0.3	0.8539	0.0384	0.0235	0.0285	0.0286	0.027
0.0	0.0	0.0	-1616.2333	1008.0607	NaN	NaN	-0.3	0.8539	0.0382	0.0235	0.0287	0.0286	0.0271
0.0	0.0	0.0	-1579.2333	488.0607	NaN	NaN	-0.3	0.8545	0.0381	0.0233	0.0287	0.0285	0.027
0.0	0.0	0.0	-433.2333	2343.0607	NaN	NaN	1.2268	0.8542	0.0381	0.0234	0.0288	0.0286	0.0269
0.0	0.0	0.0	-405.2333	139.0607	NaN	NaN	-0.3	0.855	0.0379	0.0232	0.0287	0.0284	0.0269
0.0	0.0	0.0	2793.7667	784.0607	NaN	NaN	0.2191	0.8554	0.0377	0.0232	0.0286	0.0284	0.0266
0.0	0.0	0.0	-750.2333	-1054.9393	NaN	NaN	0.5844	0.8561	0.0376	0.023	0.0284	0.0283	0.0266
0.0	0.0	0.0	-1371.2333	-367.9393	NaN	NaN	0.2116	0.8555	0.0377	0.0231	0.0285	0.0286	0.0266
0.0	0.0	0.0	-1008.2333	4461.0607	NaN	NaN	1.292	0.8548	0.0379	0.0234	0.0285	0.0288	0.0266
0.0	0.0	0.0	-2599.2333	960.0607	NaN	NaN	-0.3	0.8549	0.0379	0.0233	0.0285	0.0287	0.0268
0.0	0.0	0.0	608.7667	1436.0607	NaN	NaN	0.7023	0.8548	0.0379	0.0233	0.0285	0.0287	0.0268
0.0	0.0	0.0	-932.2333	-434.9393	NaN	NaN	0.3181	0.8549	0.0379	0.0232	0.0286	0.0286	0.0268
0.0	0.0	0.0	-2386.2333	-1127.9393	NaN	NaN	0.321	0.8541	0.0381	0.0234	0.0287	0.0288	0.0269
0.0	0.0	0.0	269.7667	3753.0607	NaN	NaN	0.9329	0.8538	0.0383	0.0236	0.0286	0.0289	0.0269
0.0	0.0	0.0	-1276.2333	2160.0607	NaN	NaN	1.3	0.854	0.0383	0.0235	0.0284	0.0288	0.0269
0.0	0.0	0.0	-1147.2333	1131.0607	NaN	NaN	-0.3	0.8537	0.0385	0.0236	0.0284	0.0288	0.027
0.0	0.0	0.0	-1391.2333	1837.0607	NaN	NaN	1.3	0.8536	0.0386	0.0236	0.0283	0.0289	0.0269
0.0	0.0	0.0	-635.2333	1486.0607	NaN	NaN	1.3	0.8523	0.0391	0.024	0.0284	0.0292	0.0269
0.0	0.0	0.0	45.7667	4330.0607	NaN	NaN	0.9895	0.8526	0.039	0.024	0.0283	0.0291	0.0271
0.0	0.0	0.0	-1555.2333	2197.0607	NaN	NaN	1.3	0.8541	0.0384	0.0235	0.0282	0.0286	0.0272
0.0	0.0	0.0	-1780.2333	-614.9393	NaN	NaN	0.2567	0.8531	0.0387	0.0235	0.0286	0.0289	0.0272
0.0	0.0	0.0	-1626.2333	467.0607	NaN	NaN	-0.3	0.8533	0.0387	0.0236	0.0285	0.0289	0.027
0.0	0.0	0.0	-771.2333	805.0607	NaN	NaN	1.3	0.8532	0.0388	0.0237	0.0284	0.0289	0.027
0.0	0.0	0.0	-857.2333	2807.0607	NaN	NaN	1.3	0.8533	0.0388	0.0237	0.0282	0.0289	0.027
0.0	0.0	0.0	-0.2333	261.0607	NaN	NaN	1.0009	0.853	0.039	0.0237	0.0282	0.029	0.0271
0.0	0.0	0.0	-747.2333	1241.0607	NaN	NaN	1.3	0.8523	0.0393	0.0239	0.0283	0.0292	0.027
0.0	0.0	0.0	-940.2333	3814.0607	NaN	NaN	1.3	0.8518	0.0396	0.024	0.0282	0.0294	0.027
0.0	0.0	0.0	-2225.2333	1015.0607	NaN	NaN	-0.3	0.8516	0.0396	0.0241	0.0282	0.0294	0.0271
0.0	0.0	0.0	-1031.2333	3832.0607	NaN	NaN	1.3	0.8465	0.0414	0.0251	0.0291	0.0307	0.0273
0.0	0.0	0.0	371.7667	5442.0607	NaN	NaN	0.9361	0.8485	0.0408	0.0248	0.0285	0.03	0.0273
0.0	0.0	0.0	-740.2333	3356.0607	NaN	NaN	1.283	0.8518	0.0396	0.024	0.028	0.0293	0.0273
0.0	0.0	0.0	-1178.2333	-1777.9393	NaN	NaN	0.6014	0.852	0.0394	0.0237	0.0283	0.0293	0.0274
0.0	0.0	0.0	-2649.2333	1172.0607	NaN	NaN	-0.3	0.8511	0.0396	0.0239	0.0286	0.0296	0.0272
0.0	0.0	0.0	406.7667	3963.0607	NaN	NaN	0.9069	0.849	0.0403	0.0245	0.0289	0.0302	0.0271
0.0	0.0	0.0	372.7667	-89.9393	NaN	NaN	-0.3	0.8508	0.0397	0.0242	0.0284	0.0297	0.0272
0.0	0.0	0.0	-14.2333	2274.0607	NaN	NaN	1.0063	0.8489	0.0404	0.0247	0.0287	0.0301	0.0273
0.0	0.0	0.0	-404.2333	2138.0607	NaN	NaN	1.2331	0.8506	0.0399	0.0243	0.0283	0.0296	0.0272
0.0	0.0	0.0	-1846.2333	21.0607	NaN	NaN	-0.0115	0.8518	0.0395	0.024	0.0281	0.0293	0.0273
0.0	0.0	0.0	846.7667	2846.0607	NaN	NaN	0.7707	0.8494	0.0403	0.0245	0.0285	0.03	0.0272
0.0	0.0	0.0	-1491.2333	2194.0607	NaN	NaN	1.3	0.8519	0.0395	0.0241	0.028	0.0293	0.0272
0.0	0.0	0.0	-648.2333	406.0607	NaN	NaN	-0.3	0.8516	0.0396	0.0241	0.0282	0.0294	0.0272
0.0	0.0	0.0	1592.7667	376.0607	NaN	NaN	0.191	0.8526	0.0393	0.0239	0.028	0.0292	0.027
0.0	0.0	0.0	-1368.2333	-1026.9393	NaN	NaN	0.4288	0.8533	0.0391	0.0237	0.0279	0.0289	0.027
0.0	0.0	0.0	-1599.2333	766.0607	NaN	NaN	-0.3	0.8525	0.0394	0.024	0.028	0.0292	0.027
0.0	0.0	0.0	1265.7667	1726.0607	NaN	NaN	0.5769	0.8508	0.0401	0.0244	0.0282	0.0296	0.027
0.0	0.0	0.0	-432.2333	2026.0607	NaN	NaN	1.2712	0.8518	0.0399	0.0242	0.0278	0.0291	0.0271
0.0	0.0	0.0	-677.2333	1506.0607	NaN	NaN	1.3	0.8533	0.0394	0.0239	0.0276	0.0287	0.0271
0.0	0.0	0.0	-70.2333	809.0607	NaN	NaN	1.0951	0.8531	0.0395	0.0239	0.0277	0.0287	0.0271
0.0	0.0	0.0	-1606.2333	1287.0607	NaN	NaN	-0.3	0.8538	0.0393	0.0237	0.0277	0.0286	0.027
0.0	0.0	0.0	458.7667	3452.0607	NaN	NaN	0.8827	0.854	0.0392	0.0237	0.0277	0.0286	0.0269
0.0	0.0	0.0	-2530.2333	381.0607	NaN	NaN	-0.1773	0.8541	0.0391	0.0236	0.0277	0.0285	0.0269
0.0	0.0	0.0	-823.2333	3093.0607	NaN	NaN	1.3	0.8532	0.0394	0.0238	0.0278	0.0288	0.0269
0.0	0.0	0.0	-1725.2333	4832.0607	NaN	NaN	1.3	0.8534	0.0393	0.0238	0.0277	0.0287	0.027
0.0	0.0	0.0	-1833.2333	853.0607	NaN	NaN	-0.3	0.8532	0.0393	0.0238	0.0278	0.0287	0.0271
0.0	0.0	0.0	149.7667	3282.0607	NaN	NaN	0.9564	0.8527	0.0395	0.024	0.0279	0.0288	0.0271
0.0	0.0	0.0	-618.2333	637.0607	NaN	NaN	1.3	0.854	0.039	0.0236	0.0278	0.0284	0.0271
0.0	0.0	0.0	-957.2333	2637.0607	NaN	NaN	1.3	0.8538	0.039	0.0236	0.028	0.0285	0.027
0.0	0.0	0.0	-2380.2333	-897.9393	NaN	NaN	0.2739	0.8538	0.039	0.0235	0.0282	0.0285	0.0271
0.0	0.0	0.0	-908.2333	4205.0607	NaN	NaN	1.2755	0.8532	0.0393	0.0238	0.0281	0.0288	0.0269
0.0	0.0	0.0	-585.2333	2012.0607	NaN	NaN	1.3	0.8533	0.0393	0.0238	0.028	0.0287	0.027
0.0	0.0	0.0	-1380.2333	556.0607	NaN	NaN	-0.3	0.8526	0.0395	0.024	0.028	0.0288	0.0271
0.0	0.0	0.0	-951.2333	3474.0607	NaN	NaN	1.3	0.8517	0.0398	0.0242	0.0281	0.029	0.0272
0.0	0.0	0.0	-1320.2333	3291.0607	NaN	NaN	1.3	0.8519	0.0398	0.0242	0.028	0.0288	0.0273
0.0	0.0	0.0	-749.2333	1583.0607	NaN	NaN	1.3	0.8525	0.0395	0.024	0.028	0.0286	0.0273
0.0	0.0	0.0	-2361.2333	-490.9393	NaN	NaN	0.1721	0.853	0.0393	0.0239	0.0281	0.0284	0.0273
0.0	0.0	0.0	-585.2333	2262.0607	NaN	NaN	1.3	0.8522	0.0396	0.0241	0.0282	0.0288	0.0271
0.0	0.0	0.0	-172.2333	727.0607	NaN	NaN	1.3	0.852	0.0397	0.0242	0.0281	0.0288	0.0272
0.0	0.0	0.0	-74.2333	2687.0607	NaN	NaN	1.0284	0.8523	0.0395	0.0242	0.0281	0.0287	0.0272
0.0	0.0	0.0	-148.2333	-669.9393	NaN	NaN	0.8188	0.8528	0.0392	0.0239	0.0281	0.0285	0.0273
0.0	0.0	0.0	-639.2333	-2602.9393	NaN	NaN	0.8028	0.8527	0.0393	0.0238	0.0283	0.0287	0.0273
0.0	0.0	0.0	-387.2333	-1086.9393	NaN	NaN	0.7373	0.8518	0.0395	0.024	0.0284	0.0289	0.0273
0.0	0.0	0.0	-1934.2333	4776.0607	NaN	NaN	1.3	0.8518	0.0395	0.0242	0.0283	0.0289	0.0273
0.0	0.0	0.0	-1282.2333	-325.9393	NaN	NaN	0.2027	0.8518	0.0395	0.0241	0.0283	0.0288	0.0275
0.0	0.0	0.0	-2252.2333	613.0607	NaN	NaN	-0.3	0.8522	0.0393	0.024	0.0283	0.0288	0.0274
0.0	0.0	0.0	-2125.2333	2355.0607	NaN	NaN	1.3	0.8518	0.0395	0.024	0.0283	0.0289	0.0275
0.0	0.0	0.0	-2067.2333	77.0607	NaN	NaN	-0.0387	0.8515	0.0395	0.0241	0.0284	0.029	0.0276
0.0	0.0	0.0	-1841.2333	3967.0607	NaN	NaN	1.3	0.8515	0.0394	0.0243	0.0283	0.029	0.0276
0.0	0.0	0.0	-2056.2333	682.0607	NaN	NaN	-0.3	0.8519	0.0393	0.0241	0.0283	0.0288	0.0276
0.0	0.0	0.0	-2032.2333	1609.0607	NaN	NaN	-0.3	0.8512	0.0395	0.0243	0.0284	0.029	0.0277
0.0	0.0	0.0	-1982.2333	2397.0607	NaN	NaN	1.3	0.8509	0.0396	0.0244	0.0283	0.0291	0.0277
0.0	0.0	0.0	-2299.2333	3005.0607	NaN	NaN	1.3	0.8507	0.0397	0.0244	0.0283	0.0291	0.0279
0.0	0.0	0.0	-2309.2333	288.0607	NaN	NaN	-0.1425	0.8505	0.0397	0.0243	0.0286	0.0291	0.028
0.0	0.0	0.0	-1333.2333	791.0607	NaN	NaN	-0.3	0.8503	0.0398	0.0243	0.0286	0.0292	0.0278
0.0	0.0	0.0	-520.2333	-259.9393	NaN	NaN	0.3332	0.8501	0.0399	0.0244	0.0285	0.0293	0.0278
0.0	0.0	0.0	-1150.2333	4302.0607	NaN	NaN	1.3	0.8494	0.0402	0.0248	0.0284	0.0295	0.0278
0.0	0.0	0.0	558.7667	1025.0607	NaN	NaN	0.6472	0.8487	0.0404	0.0249	0.0283	0.0296	0.0281
0.0	0.0	0.0	-2990.2333	2817.0607	NaN	NaN	-0.3	0.8475	0.0408	0.0252	0.0284	0.0299	0.0282
0.0	0.0	0.0	-1591.2333	1340.0607	NaN	NaN	-0.3	0.848	0.0406	0.025	0.0283	0.0297	0.0284
0.0	0.0	0.0	-1850.2333	1013.0607	NaN	NaN	-0.3	0.8481	0.0404	0.0249	0.0284	0.0297	0.0284
0.0	0.0	0.0	-1151.2333	2511.0607	NaN	NaN	1.3	0.8483	0.0403	0.0249	0.0285	0.0297	0.0284
0.0	0.0	0.0	-2313.2333	2486.0607	NaN	NaN	1.3	0.8494	0.0398	0.0246	0.0285	0.0294	0.0283
0.0	0.0	0.0	-1837.2333	5308.0607	NaN	NaN	1.3	0.8492	0.0398	0.0247	0.0287	0.0296	0.0281
0.0	0.0	0.0	-2484.2333	673.0607	NaN	NaN	-0.3	0.8508	0.0392	0.0242	0.0286	0.0292	0.028
0.0	0.0	0.0	-412.2333	-614.9393	NaN	NaN	0.5987	0.8508	0.0391	0.0243	0.0288	0.0293	0.0279
0.0	0.0	0.0	-1828.2333	749.0607	NaN	NaN	-0.3	0.8517	0.0387	0.0241	0.0287	0.0291	0.0277
0.0	0.0	0.0	-1012.2333	-401.9393	NaN	NaN	0.2842	0.8515	0.0386	0.0241	0.0288	0.0291	0.0278
0.0	0.0	0.0	-2162.2333	1173.0607	NaN	NaN	-0.3	0.852	0.0384	0.0241	0.0288	0.029	0.0277
0.0	0.0	0.0	-1233.2333	2370.0607	NaN	NaN	1.3	0.8527	0.0382	0.024	0.0287	0.0287	0.0277
0.0	0.0	0.0	-1050.2333	-1620.9393	NaN	NaN	0.6068	0.8534	0.0379	0.0236	0.0288	0.0286	0.0277
0.0	0.0	0.0	-1095.2333	-101.9393	NaN	NaN	0.0852	0.8529	0.0381	0.0239	0.0288	0.0287	0.0276
0.0	0.0	0.0	1131.7667	-2290.9393	NaN	NaN	1.3	0.8526	0.0383	0.0241	0.0287	0.0287	0.0276
0.0	0.0	0.0	258.7667	4889.0607	NaN	NaN	0.9497	0.8506	0.0392	0.0246	0.0288	0.0293	0.0276
0.0	0.0	0.0	-1707.2333	-1290.9393	NaN	NaN	0.4306	0.8535	0.0382	0.024	0.0282	0.0283	0.0278
0.0	0.0	0.0	-454.2333	1859.0607	NaN	NaN	1.3	0.8516	0.0389	0.0244	0.0285	0.0288	0.0277
0.0	0.0	0.0	55.7667	4483.0607	NaN	NaN	0.9877	0.8509	0.0392	0.0246	0.0285	0.0289	0.0279
0.0	0.0	0.0	-1547.2333	1185.0607	NaN	NaN	-0.3	0.8524	0.0388	0.0242	0.0283	0.0284	0.0279
0.0	0.0	0.0	-1835.2333	1354.0607	NaN	NaN	-0.3	0.8528	0.0386	0.024	0.0284	0.0283	0.0279
0.0	0.0	0.0	-278.2333	1206.0607	NaN	NaN	1.2999	0.8529	0.0388	0.024	0.0283	0.0283	0.0277
0.0	0.0	0.0	-620.2333	367.0607	NaN	NaN	-0.3	0.8526	0.0389	0.0241	0.0283	0.0284	0.0277
0.0	0.0	0.0	-1697.2333	3839.0607	NaN	NaN	1.3	0.8519	0.0392	0.0244	0.0283	0.0286	0.0276
0.0	0.0	0.0	211.7667	2906.0607	NaN	NaN	0.9321	0.8524	0.0392	0.0243	0.0281	0.0285	0.0276
0.0	0.0	0.0	-124.2333	3859.0607	NaN	NaN	1.0333	0.8522	0.0392	0.0243	0.0281	0.0286	0.0276
0.0	0.0	0.0	589.7667	1711.0607	NaN	NaN	0.7437	0.8534	0.0388	0.024	0.0279	0.0283	0.0276
0.0	0.0	0.0	-773.2333	723.0607	NaN	NaN	-0.3	0.8537	0.0388	0.0238	0.028	0.0282	0.0275
0.0	0.0	0.0	-2247.2333	938.0607	NaN	NaN	-0.3	0.8543	0.0385	0.0237	0.028	0.028	0.0274
0.0	0.0	0.0	-1225.2333	62.0607	NaN	NaN	-0.0534	0.8546	0.0385	0.0236	0.028	0.028	0.0273
0.0	0.0	0.0	291.7667	-307.9393	NaN	NaN	1.3	0.8547	0.0384	0.0237	0.028	0.0281	0.0271
0.0	0.0	0.0	-1655.2333	3069.0607	NaN	NaN	1.3	0.8549	0.0384	0.0237	0.0279	0.0281	0.0271
0.0	0.0	0.0	-1235.2333	-660.9393	NaN	NaN	0.3486	0.8555	0.0382	0.0235	0.0279	0.0279	0.027
0.0	0.0	0.0	-1630.2333	1709.0607	NaN	NaN	1.3	0.8553	0.0382	0.0236	0.028	0.028	0.027
0.0	0.0	0.0	-1279.2333	-1180.9393	NaN	NaN	0.48	0.8559	0.038	0.0234	0.0279	0.0278	0.0269
0.0	0.0	0.0	-778.2333	2670.0607	NaN	NaN	1.3	0.8559	0.0379	0.0235	0.0279	0.0278	0.0268
0.0	0.0	0.0	-2820.2333	-911.9393	NaN	NaN	0.2443	0.8556	0.0381	0.0234	0.028	0.0279	0.0269
0.0	0.0	0.0	-1798.2333	1857.0607	NaN	NaN	1.3	0.8547	0.0384	0.0238	0.028	0.028	0.027
0.0	0.0	0.0	-1463.2333	4416.0607	NaN	NaN	1.3	0.8528	0.0391	0.0243	0.0281	0.0284	0.0273
0.0	0.0	0.0	-1855.2333	2474.0607	NaN	NaN	1.3	0.8517	0.0395	0.0247	0.0281	0.0286	0.0275
0.0	0.0	0.0	3827.7667	3614.0607	NaN	NaN	0.4856	0.8509	0.0398	0.0249	0.0281	0.0287	0.0276
0.0	0.0	0.0	-2050.2333	5129.0607	NaN	NaN	1.3	0.8532	0.039	0.0242	0.0279	0.028	0.0276
0.0	0.0	0.0	-182.2333	-1224.9393	NaN	NaN	0.8705	0.8534	0.0389	0.0238	0.0284	0.0281	0.0274
0.0	0.0	0.0	-2629.2333	1084.0607	NaN	NaN	-0.3	0.8538	0.0387	0.0235	0.0286	0.0282	0.0272
0.0	0.0	0.0	-1904.2333	249.0607	NaN	NaN	-0.1505	0.8533	0.0387	0.0238	0.0286	0.0284	0.0272
0.0	0.0	0.0	-912.2333	1628.0607	NaN	NaN	1.3	0.8528	0.0387	0.0241	0.0285	0.0285	0.0273
0.0	0.0	0.0	160.7667	3525.0607	NaN	NaN	0.9564	0.8507	0.0393	0.0246	0.0287	0.029	0.0276
0.0	0.0	0.0	-1742.2333	4912.0607	NaN	NaN	1.3	0.8523	0.0387	0.0242	0.0285	0.0286	0.0276
0.0	0.0	0.0	-1770.2333	-1412.9393	NaN	NaN	0.4439	0.8532	0.0384	0.0236	0.0288	0.0285	0.0274
0.0	0.0	0.0	-3076.2333	-250.9393	NaN	NaN	0.0754	0.8526	0.0386	0.0237	0.029	0.0288	0.0273
0.0	0.0	0.0	-2712.2333	307.0607	NaN	NaN	-0.1277	0.8526	0.0385	0.0239	0.0288	0.0288	0.0274
0.0	0.0	0.0	994.7667	1141.0607	NaN	NaN	0.5342	0.8515	0.0387	0.0243	0.0289	0.029	0.0276
0.0	0.0	0.0	-1160.2333	3786.0607	NaN	NaN	1.3	0.8513	0.0386	0.0244	0.0288	0.0291	0.0277
0.0	0.0	0.0	-223.2333	-17.9393	NaN	NaN	0.0744	0.8525	0.0383	0.0241	0.0287	0.0289	0.0276
0.0	0.0	0.0	-4105.2333	-76.9393	NaN	NaN	0.0184	0.8527	0.0383	0.0236	0.0289	0.029	0.0275
0.0	0.0	0.0	-1413.2333	68.0607	NaN	NaN	-0.0506	0.8526	0.0382	0.0235	0.0291	0.0292	0.0274
0.0	0.0	0.0	851.7667	-2676.9393	NaN	NaN	1.3	0.8519	0.0384	0.0237	0.0292	0.0294	0.0275
0.0	0.0	0.0	-1650.2333	1164.0607	NaN	NaN	-0.3	0.8519	0.0383	0.0238	0.029	0.0294	0.0275
0.0	0.0	0.0	-1927.2333	4517.0607	NaN	NaN	1.3	0.8518	0.0384	0.024	0.0289	0.0294	0.0275
0.0	0.0	0.0	-2219.2333	-2552.9393	NaN	NaN	0.535	0.8517	0.0385	0.0239	0.0289	0.0294	0.0277
0.0	0.0	0.0	-1420.2333	2680.0607	NaN	NaN	1.3	0.8501	0.039	0.0245	0.0288	0.0299	0.0277
0.0	0.0	0.0	-829.2333	3397.0607	NaN	NaN	1.3	0.8497	0.0392	0.0246	0.0286	0.03	0.0278
0.0	0.0	0.0	-1130.2333	3701.0607	NaN	NaN	1.3	0.8511	0.0388	0.0243	0.0285	0.0295	0.0279
0.0	0.0	0.0	-2707.2333	-1713.9393	NaN	NaN	0.3877	0.8513	0.0385	0.0239	0.0289	0.0294	0.028
0.0	0.0	0.0	-2683.2333	351.0607	NaN	NaN	-0.1505	0.8515	0.0385	0.0238	0.029	0.0294	0.0277
0.0	0.0	0.0	-1276.2333	1590.0607	NaN	NaN	1.3	0.8514	0.0386	0.0239	0.029	0.0294	0.0277
0.0	0.0	0.0	-1947.2333	425.0607	NaN	NaN	-0.2792	0.852	0.0384	0.0238	0.0289	0.0293	0.0276
0.0	0.0	0.0	-1003.2333	-1137.9393	NaN	NaN	0.5315	0.8509	0.039	0.0242	0.0288	0.0295	0.0276
0.0	0.0	0.0	-1200.2333	1544.0607	NaN	NaN	1.3	0.8493	0.0399	0.0247	0.0287	0.0299	0.0275
0.0	0.0	0.0	-1058.2333	5383.0607	NaN	NaN	1.2447	0.8461	0.0414	0.0255	0.029	0.0305	0.0275
0.0	0.0	0.0	-1541.2333	2008.0607	NaN	NaN	1.3	0.8507	0.04	0.0246	0.0279	0.0293	0.0275
0.0	0.0	0.0	-136.2333	2662.0607	NaN	NaN	1.0539	0.8477	0.0411	0.0252	0.0285	0.03	0.0276
0.0	0.0	0.0	-890.2333	4896.0607	NaN	NaN	1.2222	0.8486	0.0411	0.025	0.0282	0.0296	0.0274
0.0	0.0	0.0	-565.2333	1052.0607	NaN	NaN	1.3	0.8507	0.0403	0.0245	0.0279	0.0291	0.0275
0.0	0.0	0.0	-656.2333	1453.0607	NaN	NaN	1.3	0.8507	0.0403	0.0245	0.028	0.0292	0.0273
0.0	0.0	0.0	556.7667	1103.0607	NaN	NaN	0.6646	0.8505	0.0406	0.0246	0.028	0.0292	0.0272
0.0	0.0	0.0	-2329.2333	1686.0607	NaN	NaN	-0.3	0.8506	0.0405	0.0247	0.028	0.0291	0.0271
0.0	0.0	0.0	191.7667	3764.0607	NaN	NaN	0.9515	0.8476	0.0416	0.0254	0.0285	0.0297	0.0272
0.0	0.0	0.0	-1522.2333	2010.0607	NaN	NaN	1.3	0.85	0.0411	0.0249	0.0279	0.0289	0.0271
0.0	0.0	0.0	-2114.2333	3646.0607	NaN	NaN	1.3	0.8499	0.0412	0.025	0.0279	0.0288	0.0272
0.0	0.0	0.0	368.7667	2940.0607	NaN	NaN	0.8886	0.8507	0.041	0.0248	0.0278	0.0286	0.0271
0.0	0.0	0.0	140.7667	3522.0607	NaN	NaN	0.9616	0.849	0.0416	0.0252	0.0282	0.0289	0.0272
0.0	0.0	0.0	-946.2333	4730.0607	NaN	NaN	1.2501	0.852	0.0406	0.0246	0.0275	0.0282	0.0271
0.0	0.0	0.0	-1281.2333	2484.0607	NaN	NaN	1.3	0.8538	0.0401	0.0242	0.0272	0.0278	0.027
0.0	0.0	0.0	113.7667	2599.0607	NaN	NaN	0.9581	0.8524	0.0405	0.0244	0.0275	0.0282	0.027
0.0	0.0	0.0	-2226.2333	2005.0607	NaN	NaN	-0.3	0.8532	0.0401	0.0243	0.0273	0.028	0.027
0.0	0.0	0.0	-1331.2333	5002.0607	NaN	NaN	1.3	0.8505	0.041	0.025	0.0279	0.0285	0.0271
0.0	0.0	0.0	-1385.2333	2098.0607	NaN	NaN	1.3	0.8545	0.0393	0.0242	0.0272	0.0275	0.0273
0.0	0.0	0.0	-597.2333	1288.0607	NaN	NaN	1.3	0.8549	0.0391	0.024	0.0273	0.0275	0.0272
0.0	0.0	0.0	-982.2333	784.0607	NaN	NaN	-0.3	0.8563	0.0385	0.0236	0.0274	0.0271	0.0271
0.0	0.0	0.0	-569.2333	12.0607	NaN	NaN	-0.0216	0.8565	0.0383	0.0235	0.0275	0.0272	0.0269
0.0	0.0	0.0	-681.2333	1965.0607	NaN	NaN	1.3	0.8574	0.0381	0.0233	0.0274	0.0272	0.0267
0.0	0.0	0.0	-1728.2333	-215.9393	NaN	NaN	0.1111	0.8581	0.0379	0.0231	0.0272	0.0271	0.0265
0.0	0.0	0.0	-3400.2333	398.0607	NaN	NaN	-0.1326	0.858	0.038	0.0232	0.0271	0.0272	0.0265
0.0	0.0	0.0	-1503.2333	1362.0607	NaN	NaN	-0.3	0.8569	0.0383	0.0236	0.0271	0.0275	0.0267
0.0	0.0	0.0	-1190.2333	2023.0607	NaN	NaN	1.3	0.8564	0.0384	0.0237	0.027	0.0277	0.0268
0.0	0.0	0.0	-1526.2333	2810.0607	NaN	NaN	1.3	0.8567	0.0381	0.0236	0.0271	0.0276	0.027
0.0	0.0	0.0	-1552.2333	1088.0607	NaN	NaN	-0.3	0.8566	0.038	0.0233	0.0274	0.0276	0.027
0.0	0.0	0.0	-3057.2333	-404.9393	NaN	NaN	0.117	0.8565	0.038	0.0231	0.0278	0.0278	0.0269
0.0	0.0	0.0	-1005.2333	58.0607	NaN	NaN	-0.0613	0.8569	0.0378	0.023	0.0278	0.0278	0.0267
0.0	0.0	0.0	-2093.2333	2013.0607	NaN	NaN	-0.3	0.8569	0.0379	0.0231	0.0277	0.0278	0.0267
0.0	0.0	0.0	-2301.2333	-573.9393	NaN	NaN	0.1996	0.8563	0.038	0.0233	0.0276	0.028	0.0268
0.0	0.0	0.0	-2829.2333	3494.0607	NaN	NaN	1.3	0.856	0.0381	0.0234	0.0275	0.0281	0.0268
0.0	0.0	0.0	-1527.2333	1708.0607	NaN	NaN	1.3	0.8552	0.0383	0.0236	0.0277	0.0282	0.027
0.0	0.0	0.0	-1830.2333	17.0607	NaN	NaN	-0.0094	0.8549	0.0383	0.0236	0.0279	0.0283	0.0271
0.0	0.0	0.0	-593.2333	727.0607	NaN	NaN	1.3	0.8539	0.0385	0.0237	0.0282	0.0284	0.0272
0.0	0.0	0.0	-2394.2333	1230.0607	NaN	NaN	-0.3	0.8541	0.0385	0.0237	0.0281	0.0283	0.0272
0.0	0.0	0.0	7.7667	282.0607	NaN	NaN	0.9732	0.8532	0.0387	0.0239	0.0282	0.0285	0.0274
0.0	0.0	0.0	-1903.2333	-24.9393	NaN	NaN	0.0129	0.8533	0.0388	0.024	0.0281	0.0284	0.0274
0.0	0.0	0.0	-1362.2333	4074.0607	NaN	NaN	1.3	0.8521	0.0393	0.0244	0.028	0.0286	0.0275
0.0	0.0	0.0	-2206.2333	1462.0607	NaN	NaN	-0.3	0.852	0.0393	0.0244	0.0279	0.0285	0.0278
0.0	0.0	0.0	-1391.2333	4801.0607	NaN	NaN	1.3	0.85	0.0399	0.025	0.0281	0.0291	0.0279
0.0	0.0	0.0	-2232.2333	5398.0607	NaN	NaN	1.3	0.8511	0.0396	0.0247	0.028	0.0287	0.028
0.0	0.0	0.0	-2649.2333	3036.0607	NaN	NaN	1.3	0.8526	0.039	0.0242	0.0281	0.0282	0.0279
0.0	0.0	0.0	-315.2333	-787.9393	NaN	NaN	0.7142	0.8528	0.0388	0.0239	0.0286	0.0282	0.0278
0.0	0.0	0.0	979.7667	-2424.9393	NaN	NaN	1.3	0.8534	0.0385	0.0236	0.0287	0.0283	0.0274
0.0	0.0	0.0	-2479.2333	15.0607	NaN	NaN	-0.0061	0.8533	0.0386	0.0238	0.0286	0.0283	0.0274
0.0	0.0	0.0	-3034.2333	4308.0607	NaN	NaN	1.3	0.8531	0.0388	0.0241	0.0284	0.0284	0.0273
0.0	0.0	0.0	-240.2333	1773.0607	NaN	NaN	1.1567	0.8524	0.039	0.0244	0.0283	0.0285	0.0274
0.0	0.0	0.0	-1085.2333	3707.0607	NaN	NaN	1.3	0.8517	0.0392	0.0246	0.0283	0.0286	0.0276
0.0	0.0	0.0	-2220.2333	207.0607	NaN	NaN	-0.1029	0.8533	0.0386	0.0241	0.0282	0.0281	0.0277
0.0	0.0	0.0	-1518.2333	3476.0607	NaN	NaN	1.3	0.8521	0.039	0.0244	0.0284	0.0285	0.0277
0.0	0.0	0.0	-453.2333	1287.0607	NaN	NaN	1.3	0.8535	0.0383	0.024	0.0284	0.028	0.0277
0.0	0.0	0.0	-274.2333	741.0607	NaN	NaN	1.3	0.8538	0.0381	0.0237	0.0287	0.0281	0.0276
0.0	0.0	0.0	-1161.2333	-718.9393	NaN	NaN	0.3824	0.8539	0.0381	0.0237	0.0287	0.0282	0.0274
0.0	0.0	0.0	-2103.2333	1973.0607	NaN	NaN	-0.3	0.8533	0.0383	0.024	0.0286	0.0283	0.0274
0.0	0.0	0.0	-2241.2333	4263.0607	NaN	NaN	1.3	0.8527	0.0385	0.0242	0.0286	0.0284	0.0275
0.0	0.0	0.0	-900.2333	1722.0607	NaN	NaN	1.3	0.854	0.0378	0.0239	0.0285	0.0281	0.0276
0.0	0.0	0.0	94.7667	-1352.9393	NaN	NaN	1.0753	0.8548	0.0375	0.0234	0.0287	0.0281	0.0274
0.0	0.0	0.0	-1721.2333	-537.9393	NaN	NaN	0.2381	0.8551	0.0374	0.0233	0.0288	0.0282	0.0272
0.0	0.0	0.0	-2684.2333	834.0607	NaN	NaN	-0.3	0.8553	0.0373	0.0231	0.0289	0.0283	0.0271
0.0	0.0	0.0	-1960.2333	327.0607	NaN	NaN	-0.2003	0.8552	0.0373	0.0231	0.0289	0.0284	0.0271
0.0	0.0	0.0	-922.2333	3298.0607	NaN	NaN	1.3	0.8558	0.0372	0.0232	0.0285	0.0283	0.027
0.0	0.0	0.0	-2231.2333	-676.9393	NaN	NaN	0.2328	0.8561	0.0372	0.0231	0.0283	0.0283	0.027
0.0	0.0	0.0	-1068.2333	441.0607	NaN	NaN	-0.3	0.8558	0.0372	0.0233	0.0283	0.0284	0.0271
0.0	0.0	0.0	-2830.2333	3899.0607	NaN	NaN	1.3	0.856	0.0372	0.0233	0.0282	0.0283	0.0271
0.0	0.0	0.0	-1111.2333	-1403.9393	NaN	NaN	0.5582	0.856	0.0371	0.0232	0.0283	0.0283	0.0271
0.0	0.0	0.0	-2469.2333	4355.0607	NaN	NaN	1.3	0.8566	0.0369	0.023	0.0284	0.0282	0.0269
0.0	0.0	0.0	-1504.2333	-1437.9393	NaN	NaN	0.4887	0.8566	0.037	0.0228	0.0286	0.0282	0.0268
0.0	0.0	0.0	-1804.2333	-2255.9393	NaN	NaN	0.5556	0.8564	0.0372	0.0228	0.0286	0.0283	0.0267
0.0	0.0	0.0	-2512.2333	443.0607	NaN	NaN	-0.2141	0.8564	0.0372	0.0229	0.0285	0.0283	0.0267
0.0	0.0	0.0	-303.2333	1891.0607	NaN	NaN	1.191	0.8566	0.0371	0.023	0.0284	0.0283	0.0266
0.0	0.0	0.0	-2066.2333	-740.9393	NaN	NaN	0.2639	0.8558	0.0373	0.0231	0.0285	0.0285	0.0268
0.0	0.0	0.0	-2004.2333	1479.0607	NaN	NaN	-0.3	0.8555	0.0374	0.0234	0.0284	0.0285	0.0269
0.0	0.0	0.0	-783.2333	1773.0607	NaN	NaN	1.3	0.8548	0.0376	0.0236	0.0285	0.0285	0.0271
0.0	0.0	0.0	155.7667	2401.0607	NaN	NaN	0.9391	0.8541	0.0377	0.0238	0.0286	0.0285	0.0272
0.0	0.0	0.0	-2359.2333	789.0607	NaN	NaN	-0.3	0.8543	0.0376	0.0237	0.0287	0.0284	0.0273
0.0	0.0	0.0	-932.2333	1651.0607	NaN	NaN	1.3	0.8542	0.0377	0.0237	0.0288	0.0285	0.0272
0.0	0.0	0.0	-119.2333	648.0607	NaN	NaN	1.2255	0.8542	0.0377	0.0236	0.0288	0.0285	0.0272
0.0	0.0	0.0	-1853.2333	1039.0607	NaN	NaN	-0.3	0.8544	0.0376	0.0236	0.0288	0.0284	0.0272
0.0	0.0	0.0	-807.2333	2761.0607	NaN	NaN	1.3	0.8541	0.0377	0.0238	0.0288	0.0284	0.0271
0.0	0.0	0.0	-1931.2333	2897.0607	NaN	NaN	1.3	0.8545	0.0376	0.0237	0.0288	0.0283	0.0271
0.0	0.0	0.0	-1620.2333	695.0607	NaN	NaN	-0.3	0.8547	0.0374	0.0235	0.029	0.0283	0.027
0.0	0.0	0.0	-2271.2333	182.0607	NaN	NaN	-0.0871	0.8548	0.0375	0.0234	0.0291	0.0283	0.0269
0.0	0.0	0.0	-173.2333	726.0607	NaN	NaN	1.3	0.8551	0.0375	0.0234	0.0289	0.0283	0.0267
0.0	0.0	0.0	-1246.2333	-225.9393	NaN	NaN	0.1535	0.8551	0.0376	0.0234	0.0289	0.0282	0.0268
0.0	0.0	0.0	425.7667	1788.0607	NaN	NaN	0.8077	0.8548	0.0377	0.0238	0.0287	0.0282	0.0268
0.0	0.0	0.0	-206.2333	1624.0607	NaN	NaN	1.1455	0.8542	0.038	0.024	0.0286	0.0283	0.0269
0.0	0.0	0.0	-1016.2333	3364.0607	NaN	NaN	1.3	0.853	0.0384	0.0244	0.0286	0.0285	0.0271
0.0	0.0	0.0	-188.2333	7270.0607	NaN	NaN	1.0266	0.8539	0.0381	0.0243	0.0284	0.0282	0.0271
0.0	0.0	0.0	-1058.2333	-1884.9393	NaN	NaN	0.6404	0.8555	0.0374	0.0235	0.0285	0.0279	0.0272
0.0	0.0	0.0	-2998.2333	2368.0607	NaN	NaN	-0.3	0.8552	0.0374	0.0235	0.0287	0.0281	0.027
0.0	0.0	0.0	-2111.2333	4171.0607	NaN	NaN	1.3	0.8565	0.0369	0.0234	0.0286	0.0278	0.0268
0.0	0.0	0.0	-696.2333	-174.9393	NaN	NaN	0.2008	0.8574	0.0365	0.023	0.0287	0.0277	0.0266
0.0	0.0	0.0	-1000.2333	1357.0607	NaN	NaN	1.3	0.8583	0.0361	0.0228	0.0288	0.0277	0.0264
0.0	0.0	0.0	-1991.2333	-1132.9393	NaN	NaN	0.3626	0.8587	0.036	0.0227	0.0287	0.0276	0.0262
0.0	0.0	0.0	-3223.2333	-2238.9393	NaN	NaN	0.4099	0.8582	0.0361	0.0228	0.0289	0.0276	0.0264
0.0	0.0	0.0	-3016.2333	1962.0607	NaN	NaN	-0.3	0.8597	0.0356	0.0225	0.0287	0.0274	0.0261
0.0	0.0	0.0	-1710.2333	-2075.9393	NaN	NaN	0.5483	0.8592	0.0357	0.0225	0.0288	0.0275	0.0262
0.0	0.0	0.0	-3543.2333	-255.9393	NaN	NaN	0.0674	0.8595	0.0356	0.0225	0.0288	0.0275	0.0262
0.0	0.0	0.0	-1631.2333	4367.0607	NaN	NaN	1.3	0.8601	0.0354	0.0223	0.0286	0.0276	0.0259
0.0	0.0	0.0	-1104.2333	-433.9393	NaN	NaN	0.2821	0.8591	0.0357	0.0225	0.0287	0.0277	0.0262
0.0	0.0	0.0	-2382.2333	976.0607	NaN	NaN	-0.3	0.8585	0.0358	0.0227	0.0288	0.0279	0.0263
0.0	0.0	0.0	-300.2333	1189.0607	NaN	NaN	1.3	0.858	0.036	0.0229	0.0288	0.0279	0.0264
0.0	0.0	0.0	-2152.2333	4021.0607	NaN	NaN	1.3	0.8568	0.0363	0.0233	0.0289	0.0281	0.0266
0.0	0.0	0.0	-289.2333	1712.0607	NaN	NaN	1.2033	0.8569	0.0363	0.0232	0.029	0.028	0.0266
0.0	0.0	0.0	-1066.2333	2938.0607	NaN	NaN	1.3	0.857	0.0363	0.023	0.0291	0.028	0.0265
0.0	0.0	0.0	-2991.2333	-195.9393	NaN	NaN	0.0615	0.8556	0.0368	0.0232	0.0294	0.0283	0.0268
0.0	0.0	0.0	-1106.2333	2558.0607	NaN	NaN	1.3	0.8557	0.0367	0.0232	0.0294	0.0283	0.0267
0.0	0.0	0.0	-2700.2333	1607.0607	NaN	NaN	-0.3	0.8555	0.0368	0.0232	0.0295	0.0284	0.0267
0.0	0.0	0.0	-1235.2333	1440.0607	NaN	NaN	1.3	0.8557	0.0367	0.0232	0.0295	0.0284	0.0266
0.0	0.0	0.0	-1494.2333	1524.0607	NaN	NaN	1.3	0.8556	0.0367	0.0232	0.0295	0.0284	0.0266
0.0	0.0	0.0	-1577.2333	978.0607	NaN	NaN	-0.3	0.8556	0.0368	0.0232	0.0294	0.0285	0.0265
0.0	0.0	0.0	-854.2333	1922.0607	NaN	NaN	1.3	0.8557	0.0367	0.0232	0.0294	0.0285	0.0265
0.0	0.0	0.0	-2745.2333	1674.0607	NaN	NaN	-0.3	0.8553	0.0368	0.0232	0.0295	0.0286	0.0266
0.0	0.0	0.0	-2126.2333	-965.9393	NaN	NaN	0.3124	0.855	0.037	0.0233	0.0294	0.0287	0.0267
0.0	0.0	0.0	-574.2333	2598.0607	NaN	NaN	1.2837	0.8549	0.037	0.0233	0.0294	0.0287	0.0266
0.0	0.0	0.0	-1223.2333	461.0607	NaN	NaN	-0.3	0.855	0.037	0.0233	0.0294	0.0288	0.0266
0.0	0.0	0.0	-415.2333	1976.0607	NaN	NaN	1.266	0.8542	0.0372	0.0235	0.0295	0.029	0.0266
0.0	0.0	0.0	-1222.2333	341.0607	NaN	NaN	-0.3	0.8545	0.0371	0.0234	0.0295	0.0289	0.0266
0.0	0.0	0.0	91.7667	2748.0607	NaN	NaN	0.9677	0.8543	0.0372	0.0235	0.0294	0.029	0.0266
0.0	0.0	0.0	-2020.2333	-154.9393	NaN	NaN	0.0712	0.8547	0.0371	0.0234	0.0293	0.0288	0.0267
0.0	0.0	0.0	-3282.2333	163.0607	NaN	NaN	-0.0523	0.8545	0.0372	0.0234	0.0294	0.0289	0.0267
0.0	0.0	0.0	-3042.2333	1808.0607	NaN	NaN	-0.3	0.8545	0.0371	0.0233	0.0294	0.029	0.0266
0.0	0.0	0.0	-931.2333	2035.0607	NaN	NaN	1.3	0.8546	0.037	0.0234	0.0294	0.029	0.0266
0.0	0.0	0.0	-515.2333	1380.0607	NaN	NaN	1.3	0.8549	0.0368	0.0233	0.0294	0.0289	0.0267
0.0	0.0	0.0	-1456.2333	-24.9393	NaN	NaN	0.0168	0.8557	0.0365	0.0231	0.0292	0.0288	0.0267
0.0	0.0	0.0	-2023.2333	2597.0607	NaN	NaN	1.3	0.8563	0.0363	0.0229	0.0291	0.0287	0.0267
0.0	0.0	0.0	-1045.2333	-560.9393	NaN	NaN	0.3492	0.8574	0.0359	0.0226	0.029	0.0285	0.0266
0.0	0.0	0.0	-2144.2333	-1171.9393	NaN	NaN	0.3534	0.8577	0.0357	0.0226	0.0289	0.0285	0.0266
0.0	0.0	0.0	-58.2333	2281.0607	NaN	NaN	1.0262	0.8581	0.0356	0.0225	0.0287	0.0285	0.0265
0.0	0.0	0.0	-734.2333	2675.0607	NaN	NaN	1.3	0.8579	0.0357	0.0226	0.0286	0.0286	0.0266
0.0	0.0	0.0	366.7667	949.0607	NaN	NaN	0.7213	0.8585	0.0354	0.0225	0.0284	0.0285	0.0267
0.0	0.0	0.0	192.7667	1493.0607	NaN	NaN	0.8857	0.8589	0.0354	0.0224	0.0282	0.0285	0.0266
0.0	0.0	0.0	-1250.2333	2458.0607	NaN	NaN	1.3	0.8593	0.0352	0.0222	0.0281	0.0284	0.0267
0.0	0.0	0.0	-1648.2333	1863.0607	NaN	NaN	1.3	0.8597	0.0351	0.0221	0.028	0.0284	0.0266
0.0	0.0	0.0	-1569.2333	931.0607	NaN	NaN	-0.3	0.8606	0.0348	0.0219	0.028	0.0283	0.0265
0.0	0.0	0.0	-2735.2333	1231.0607	NaN	NaN	-0.3	0.8604	0.0349	0.0219	0.028	0.0283	0.0264
0.0	0.0	0.0	-1604.2333	-912.9393	NaN	NaN	0.3627	0.8603	0.035	0.0219	0.028	0.0284	0.0264
0.0	0.0	0.0	-311.2333	1086.0607	NaN	NaN	1.3	0.8607	0.0349	0.0218	0.0279	0.0284	0.0262
0.0	0.0	0.0	-549.2333	416.0607	NaN	NaN	-0.3	0.8612	0.0347	0.0217	0.0278	0.0284	0.0262
0.0	0.0	0.0	-1147.2333	3045.0607	NaN	NaN	1.3	0.8616	0.0346	0.0218	0.0276	0.0283	0.0262
0.0	0.0	0.0	-1309.2333	-2310.9393	NaN	NaN	0.6384	0.8617	0.0345	0.0217	0.0275	0.0283	0.0263
0.0	0.0	0.0	-561.2333	3208.0607	NaN	NaN	1.212	0.862	0.0344	0.0218	0.0274	0.0283	0.0262
0.0	0.0	0.0	-2089.2333	2579.0607	NaN	NaN	1.3	0.8619	0.0346	0.0216	0.0276	0.0282	0.0262
0.0	0.0	0.0	-3189.2333	-2384.9393	NaN	NaN	0.4279	0.861	0.035	0.0217	0.0277	0.0283	0.0264
0.0	0.0	0.0	-475.2333	-226.9393	NaN	NaN	0.3232	0.8612	0.035	0.0216	0.0276	0.0283	0.0263
0.0	0.0	0.0	-332.2333	1238.0607	NaN	NaN	1.3	0.8617	0.0346	0.0218	0.0274	0.0282	0.0262
0.0	0.0	0.0	-1286.2333	1578.0607	NaN	NaN	1.3	0.8616	0.0346	0.0219	0.0273	0.0282	0.0263
0.0	0.0	0.0	-1142.2333	462.0607	NaN	NaN	-0.3	0.8615	0.0347	0.0219	0.0273	0.0282	0.0264
0.0	0.0	0.0	-1968.2333	911.0607	NaN	NaN	-0.3	0.8611	0.0348	0.0219	0.0275	0.0282	0.0265
0.0	0.0	0.0	-406.2333	-1207.9393	NaN	NaN	0.7483	0.8607	0.035	0.022	0.0274	0.0283	0.0266
0.0	0.0	0.0	-3435.2333	2906.0607	NaN	NaN	-0.3	0.8607	0.0351	0.0221	0.0271	0.0283	0.0266
0.0	0.0	0.0	1019.7667	2423.0607	NaN	NaN	0.7038	0.86	0.0355	0.0224	0.0269	0.0284	0.0268
0.0	0.0	0.0	-267.2333	2917.0607	NaN	NaN	1.1008	0.8603	0.0354	0.0224	0.0268	0.0282	0.0269
0.0	0.0	0.0	-1960.2333	2768.0607	NaN	NaN	1.3	0.8602	0.0356	0.0223	0.0268	0.0282	0.0269
0.0	0.0	0.0	-1805.2333	1105.0607	NaN	NaN	-0.3	0.8607	0.0356	0.0222	0.0268	0.028	0.0268
0.0	0.0	0.0	1916.7667	-325.9393	NaN	NaN	-0.2049	0.8603	0.0357	0.0223	0.0268	0.0281	0.0269
0.0	0.0	0.0	36.7667	2579.0607	NaN	NaN	0.9859	0.8607	0.0356	0.0223	0.0265	0.028	0.0268
0.0	0.0	0.0	282.7667	595.0607	NaN	NaN	0.6779	0.8608	0.0356	0.0223	0.0265	0.028	0.0268
0.0	0.0	0.0	-860.2333	4757.0607	NaN	NaN	1.2208	0.8611	0.0355	0.0223	0.0264	0.028	0.0268
0.0	0.0	0.0	527.7667	-348.9393	NaN	NaN	-0.3	0.8617	0.0353	0.022	0.0265	0.0277	0.0268
0.0	0.0	0.0	-1107.2333	-30.9393	NaN	NaN	0.0272	0.8617	0.0353	0.0219	0.0267	0.0277	0.0267
0.0	0.0	0.0	-828.2333	-788.9393	NaN	NaN	0.4879	0.8618	0.0353	0.022	0.0266	0.0277	0.0266
0.0	0.0	0.0	-111.2333	2349.0607	NaN	NaN	1.0497	0.862	0.0353	0.0221	0.0262	0.0279	0.0264
0.0	0.0	0.0	-426.2333	2895.0607	NaN	NaN	1.1726	0.8623	0.0352	0.0221	0.026	0.0279	0.0266
0.0	0.0	0.0	-929.2333	1760.0607	NaN	NaN	1.3	0.8634	0.0349	0.0218	0.0259	0.0275	0.0265
0.0	0.0	0.0	-3649.2333	4511.0607	NaN	NaN	1.3	0.8629	0.035	0.0219	0.0261	0.0276	0.0265
0.0	0.0	0.0	-2562.2333	429.0607	NaN	NaN	-0.2011	0.8634	0.0349	0.0218	0.026	0.0274	0.0265
0.0	0.0	0.0	310.7667	3796.0607	NaN	NaN	0.9243	0.8639	0.0346	0.0218	0.026	0.0272	0.0264
0.0	0.0	0.0	-2196.2333	683.0607	NaN	NaN	-0.3	0.8644	0.0345	0.0216	0.0262	0.0269	0.0265
0.0	0.0	0.0	-909.2333	750.0607	NaN	NaN	-0.3	0.8646	0.0344	0.0216	0.0263	0.0269	0.0263
0.0	0.0	0.0	-2164.2333	2085.0607	NaN	NaN	-0.3	0.8649	0.0343	0.0215	0.0263	0.0267	0.0263
0.0	0.0	0.0	123.7667	3508.0607	NaN	NaN	0.9659	0.8654	0.0341	0.0214	0.0262	0.0266	0.0262
0.0	0.0	0.0	-1929.2333	-1743.9393	NaN	NaN	0.4748	0.8648	0.0341	0.0214	0.0266	0.0267	0.0264
0.0	0.0	0.0	-846.2333	1092.0607	NaN	NaN	1.3	0.8656	0.034	0.0215	0.0262	0.0267	0.0261
0.0	0.0	0.0	-2071.2333	5453.0607	NaN	NaN	1.3	0.8652	0.0342	0.0216	0.026	0.0267	0.0263
0.0	0.0	0.0	-1717.2333	1603.0607	NaN	NaN	-0.3	0.8654	0.0341	0.0215	0.0259	0.0266	0.0265
0.0	0.0	0.0	-782.2333	1041.0607	NaN	NaN	1.3	0.8655	0.0341	0.0215	0.026	0.0265	0.0264
0.0	0.0	0.0	-1718.2333	1444.0607	NaN	NaN	-0.3	0.8653	0.0343	0.0216	0.0261	0.0264	0.0264
0.0	0.0	0.0	-2942.2333	2643.0607	NaN	NaN	-0.3	0.8649	0.0344	0.0216	0.0261	0.0265	0.0265
0.0	0.0	0.0	-1002.2333	1167.0607	NaN	NaN	1.3	0.8649	0.0344	0.0217	0.0261	0.0264	0.0265
0.0	0.0	0.0	-1760.2333	2821.0607	NaN	NaN	1.3	0.8647	0.0345	0.0217	0.0261	0.0264	0.0265
0.0	0.0	0.0	-3080.2333	1056.0607	NaN	NaN	-0.3	0.8645	0.0346	0.0218	0.0262	0.0264	0.0266
0.0	0.0	0.0	2033.7667	2015.0607	NaN	NaN	0.4977	0.8643	0.0346	0.0219	0.0262	0.0264	0.0266
0.0	0.0	0.0	-1497.2333	2093.0607	NaN	NaN	1.3	0.8642	0.0348	0.0219	0.0262	0.0263	0.0266
0.0	0.0	0.0	36.7667	1457.0607	NaN	NaN	0.9754	0.8641	0.0348	0.0219	0.0262	0.0263	0.0266
0.0	0.0	0.0	-1712.2333	280.0607	NaN	NaN	-0.1955	0.864	0.0349	0.0218	0.0265	0.0263	0.0266
0.0	0.0	0.0	-804.2333	1839.0607	NaN	NaN	1.3	0.864	0.0348	0.0219	0.0264	0.0263	0.0266
0.0	0.0	0.0	-1981.2333	1907.0607	NaN	NaN	-0.3	0.8641	0.0348	0.0219	0.0264	0.0263	0.0266
0.0	0.0	0.0	-2276.2333	3065.0607	NaN	NaN	1.3	0.8638	0.0348	0.0219	0.0265	0.0264	0.0266
0.0	0.0	0.0	-1514.2333	2204.0607	NaN	NaN	1.3	0.8637	0.0348	0.0218	0.0267	0.0263	0.0266
0.0	0.0	0.0	-912.2333	-136.9393	NaN	NaN	0.1305	0.8637	0.0347	0.0218	0.0269	0.0264	0.0265
0.0	0.0	0.0	-1650.2333	45.0607	NaN	NaN	-0.0281	0.8637	0.0347	0.0218	0.027	0.0264	0.0264
0.0	0.0	0.0	-1105.2333	1676.0607	NaN	NaN	1.3	0.8634	0.0347	0.0219	0.027	0.0265	0.0265
0.0	0.0	0.0	-2351.2333	3863.0607	NaN	NaN	1.3	0.8634	0.0346	0.022	0.0269	0.0265	0.0265
0.0	0.0	0.0	-1726.2333	1515.0607	NaN	NaN	-0.3	0.8637	0.0345	0.0219	0.0271	0.0264	0.0265
0.0	0.0	0.0	-1647.2333	2478.0607	NaN	NaN	1.3	0.8642	0.0344	0.0217	0.0272	0.0263	0.0262
0.0	0.0	0.0	307.7667	-350.9393	NaN	NaN	1.3	0.864	0.0344	0.0216	0.0275	0.0265	0.0261
0.0	0.0	0.0	-1267.2333	-1388.9393	NaN	NaN	0.5229	0.8636	0.0343	0.0217	0.0277	0.0266	0.026
0.0	0.0	0.0	-1584.2333	1193.0607	NaN	NaN	-0.3	0.8637	0.0342	0.0217	0.0278	0.0267	0.0259
0.0	0.0	0.0	-2489.2333	631.0607	NaN	NaN	-0.3	0.8636	0.0341	0.0217	0.0279	0.0268	0.0259
0.0	0.0	0.0	-2821.2333	-558.9393	NaN	NaN	0.1654	0.8631	0.0342	0.0217	0.028	0.027	0.026
0.0	0.0	0.0	-1586.2333	1468.0607	NaN	NaN	-0.3	0.8638	0.034	0.0216	0.0278	0.0269	0.0259
0.0	0.0	0.0	-2986.2333	1718.0607	NaN	NaN	-0.3	0.8631	0.0342	0.0217	0.028	0.0271	0.026
0.0	0.0	0.0	-1952.2333	-167.9393	NaN	NaN	0.0792	0.8627	0.0342	0.0218	0.028	0.0272	0.0261
0.0	0.0	0.0	-835.2333	2259.0607	NaN	NaN	1.3	0.863	0.0341	0.0218	0.0279	0.0272	0.0261
0.0	0.0	0.0	-508.2333	85.0607	NaN	NaN	-0.201	0.8624	0.0342	0.0218	0.0282	0.0273	0.026
0.0	0.0	0.0	-1665.2333	-28.9393	NaN	NaN	0.0171	0.862	0.0344	0.0219	0.0282	0.0274	0.026
0.0	0.0	0.0	-2312.2333	-2098.9393	NaN	NaN	0.4758	0.8617	0.0345	0.022	0.0283	0.0274	0.026
0.0	0.0	0.0	-3616.2333	828.0607	NaN	NaN	-0.297	0.8618	0.0344	0.022	0.0282	0.0274	0.0261
0.0	0.0	0.0	-1537.2333	1953.0607	NaN	NaN	1.3	0.8616	0.0344	0.022	0.0283	0.0275	0.0262
0.0	0.0	0.0	-2242.2333	-1148.9393	NaN	NaN	0.3388	0.8615	0.0344	0.0221	0.0283	0.0275	0.0263
0.0	0.0	0.0	-1949.2333	1680.0607	NaN	NaN	-0.3	0.8613	0.0344	0.0221	0.0283	0.0276	0.0263
0.0	0.0	0.0	-2961.2333	2083.0607	NaN	NaN	-0.3	0.8613	0.0344	0.0222	0.0283	0.0276	0.0263
0.0	0.0	0.0	-256.2333	-790.9393	NaN	NaN	0.7553	0.861	0.0345	0.0222	0.0283	0.0276	0.0264
0.0	0.0	0.0	-1749.2333	-955.9393	NaN	NaN	0.3534	0.8611	0.0345	0.0222	0.0282	0.0276	0.0264
0.0	0.0	0.0	-2852.2333	2241.0607	NaN	NaN	-0.3	0.861	0.0345	0.0223	0.0281	0.0276	0.0265
0.0	0.0	0.0	-2662.2333	729.0607	NaN	NaN	-0.3	0.8607	0.0346	0.0224	0.028	0.0277	0.0266
0.0	0.0	0.0	-1779.2333	2659.0607	NaN	NaN	1.3	0.8605	0.0347	0.0226	0.0279	0.0277	0.0267
0.0	0.0	0.0	-1558.2333	1608.0607	NaN	NaN	1.3	0.8603	0.0347	0.0226	0.0279	0.0277	0.0268
0.0	0.0	0.0	70.7667	1790.0607	NaN	NaN	0.962	0.86	0.0348	0.0227	0.0278	0.0278	0.0268
0.0	0.0	0.0	-2287.2333	1798.0607	NaN	NaN	-0.3	0.8599	0.0349	0.0227	0.028	0.0278	0.0268
0.0	0.0	0.0	-3264.2333	784.0607	NaN	NaN	-0.3	0.8603	0.0348	0.0225	0.0281	0.0277	0.0267
0.0	0.0	0.0	-271.2333	-1486.9393	NaN	NaN	0.8457	0.86	0.0349	0.0225	0.0282	0.0277	0.0267
0.0	0.0	0.0	-2336.2333	779.0607	NaN	NaN	-0.3	0.86	0.0348	0.0226	0.0281	0.0278	0.0267
0.0	0.0	0.0	-3553.2333	5221.0607	NaN	NaN	1.3	0.8596	0.0349	0.0229	0.0279	0.0279	0.0269
0.0	0.0	0.0	-1433.2333	1439.0607	NaN	NaN	1.3	0.8593	0.0348	0.0229	0.028	0.0279	0.027
0.0	0.0	0.0	-2013.2333	3740.0607	NaN	NaN	1.3	0.8591	0.0348	0.023	0.028	0.028	0.0271
0.0	0.0	0.0	-1717.2333	1374.0607	NaN	NaN	-0.3	0.8596	0.0345	0.0228	0.0281	0.0278	0.0271
0.0	0.0	0.0	-2861.2333	1178.0607	NaN	NaN	-0.3	0.8599	0.0344	0.0226	0.0283	0.0278	0.027
0.0	0.0	0.0	-1788.2333	1529.0607	NaN	NaN	-0.3	0.8598	0.0343	0.0227	0.0283	0.0279	0.0269
0.0	0.0	0.0	-2985.2333	615.0607	NaN	NaN	-0.2595	0.8604	0.0342	0.0226	0.0282	0.0278	0.0268
0.0	0.0	0.0	-2344.2333	2480.0607	NaN	NaN	1.3	0.8602	0.0343	0.0227	0.0282	0.0278	0.0268
0.0	0.0	0.0	-1622.2333	3922.0607	NaN	NaN	1.3	0.8601	0.0343	0.0228	0.0282	0.0279	0.0267
0.0	0.0	0.0	-868.2333	1495.0607	NaN	NaN	1.3	0.8595	0.0345	0.0229	0.0283	0.028	0.0268
0.0	0.0	0.0	-3164.2333	2164.0607	NaN	NaN	-0.3	0.8596	0.0345	0.0229	0.0283	0.028	0.0268
0.0	0.0	0.0	-998.2333	3583.0607	NaN	NaN	1.3	0.8599	0.0344	0.0228	0.0284	0.0279	0.0267
0.0	0.0	0.0	-1137.2333	-1873.9393	NaN	NaN	0.6223	0.8598	0.0344	0.0226	0.0285	0.028	0.0267
0.0	0.0	0.0	-2120.2333	2223.0607	NaN	NaN	1.3	0.8596	0.0344	0.0227	0.0286	0.0282	0.0265
0.0	0.0	0.0	-3224.2333	5656.0607	NaN	NaN	1.3	0.86	0.0344	0.0226	0.0286	0.0281	0.0264
0.0	0.0	0.0	-1427.2333	517.0607	NaN	NaN	-0.3	0.8597	0.0345	0.0226	0.0286	0.0282	0.0264
0.0	0.0	0.0	-1405.2333	-1663.9393	NaN	NaN	0.5421	0.8598	0.0345	0.0225	0.0287	0.0282	0.0264
0.0	0.0	0.0	-249.2333	599.0607	NaN	NaN	1.3	0.8598	0.0344	0.0225	0.0287	0.0282	0.0264
0.0	0.0	0.0	-3109.2333	2117.0607	NaN	NaN	-0.3	0.8597	0.0344	0.0224	0.0288	0.0283	0.0264
0.0	0.0	0.0	-3596.2333	1680.0607	NaN	NaN	-0.3	0.8592	0.0345	0.0225	0.029	0.0283	0.0265
0.0	0.0	0.0	-4237.2333	250.0607	NaN	NaN	-0.0627	0.859	0.0347	0.0225	0.029	0.0282	0.0266
0.0	0.0	0.0	-2276.2333	3052.0607	NaN	NaN	1.3	0.859	0.0348	0.0225	0.029	0.0282	0.0266
0.0	0.0	0.0	-4590.2333	-3097.9393	NaN	NaN	0.4029	0.8586	0.035	0.0226	0.029	0.0281	0.0267
0.0	0.0	0.0	-2342.2333	1498.0607	NaN	NaN	-0.3	0.8595	0.0348	0.0223	0.0289	0.0282	0.0264
0.0	0.0	0.0	-57.2333	2850.0607	NaN	NaN	1.0205	0.8592	0.0348	0.0224	0.0288	0.0284	0.0264
0.0	0.0	0.0	-2128.2333	2344.0607	NaN	NaN	1.3	0.8588	0.0349	0.0225	0.0288	0.0285	0.0265
0.0	0.0	0.0	-766.2333	-87.9393	NaN	NaN	0.103	0.8582	0.0351	0.0226	0.0289	0.0286	0.0267
0.0	0.0	0.0	-863.2333	2525.0607	NaN	NaN	1.3	0.858	0.0352	0.0226	0.0289	0.0286	0.0266
0.0	0.0	0.0	-113.2333	1478.0607	NaN	NaN	1.083	0.8572	0.0354	0.0227	0.029	0.0287	0.0268
0.0	0.0	0.0	-1886.2333	581.0607	NaN	NaN	-0.3	0.8574	0.0355	0.0227	0.029	0.0286	0.0268
0.0	0.0	0.0	-951.2333	4052.0607	NaN	NaN	1.3	0.8571	0.0356	0.0229	0.029	0.0287	0.0268
0.0	0.0	0.0	-2184.2333	2041.0607	NaN	NaN	-0.3	0.8571	0.0357	0.0228	0.029	0.0286	0.0268
0.0	0.0	0.0	69.7667	1098.0607	NaN	NaN	0.9403	0.8571	0.0356	0.0229	0.0289	0.0286	0.0268
0.0	0.0	0.0	-739.2333	2848.0607	NaN	NaN	1.3	0.8572	0.0355	0.023	0.0289	0.0286	0.0269
0.0	0.0	0.0	-2432.2333	3383.0607	NaN	NaN	1.3	0.8572	0.0353	0.023	0.029	0.0286	0.0268
0.0	0.0	0.0	-1618.2333	3818.0607	NaN	NaN	1.3	0.8576	0.0352	0.0229	0.029	0.0285	0.0269
0.0	0.0	0.0	-2419.2333	-938.9393	NaN	NaN	0.2796	0.8574	0.0352	0.0229	0.0291	0.0283	0.027
0.0	0.0	0.0	-1836.2333	2503.0607	NaN	NaN	1.3	0.8575	0.0353	0.0229	0.0291	0.0282	0.027
0.0	0.0	0.0	-1172.2333	-187.9393	NaN	NaN	0.1382	0.8573	0.0353	0.0229	0.0291	0.0282	0.0272
0.0	0.0	0.0	-1655.2333	2087.0607	NaN	NaN	1.3	0.8576	0.0352	0.0229	0.0289	0.0283	0.027
0.0	0.0	0.0	-625.2333	3775.0607	NaN	NaN	1.1985	0.8573	0.0351	0.0231	0.0289	0.0285	0.0271
0.0	0.0	0.0	-1500.2333	1950.0607	NaN	NaN	1.3	0.8573	0.0351	0.0231	0.0288	0.0284	0.0272
0.0	0.0	0.0	-186.2333	2648.0607	NaN	NaN	1.0756	0.857	0.0352	0.0231	0.0289	0.0285	0.0273
0.0	0.0	0.0	-403.2333	955.0607	NaN	NaN	1.3	0.8575	0.0352	0.0228	0.0289	0.0283	0.0272
0.0	0.0	0.0	-2214.2333	702.0607	NaN	NaN	-0.3	0.8568	0.0355	0.0229	0.0291	0.0283	0.0274
0.0	0.0	0.0	-892.2333	153.0607	NaN	NaN	-0.2071	0.8568	0.0355	0.0229	0.0291	0.0283	0.0274
0.0	0.0	0.0	-1640.2333	850.0607	NaN	NaN	-0.3	0.8571	0.0355	0.0227	0.0291	0.0283	0.0272
0.0	0.0	0.0	-2581.2333	747.0607	NaN	NaN	-0.3	0.8572	0.0355	0.0227	0.0291	0.0283	0.0272
0.0	0.0	0.0	-1137.2333	1548.0607	NaN	NaN	1.3	0.8573	0.0355	0.0226	0.0291	0.0283	0.0272
0.0	0.0	0.0	64.7667	-1539.9393	NaN	NaN	1.0439	0.8571	0.0356	0.0226	0.0291	0.0284	0.0273
0.0	0.0	0.0	-3447.2333	1913.0607	NaN	NaN	-0.3	0.8573	0.0355	0.0225	0.029	0.0285	0.0272
0.0	0.0	0.0	-2369.2333	2467.0607	NaN	NaN	1.3	0.8572	0.0355	0.0225	0.029	0.0286	0.0272
0.0	0.0	0.0	-602.2333	2062.0607	NaN	NaN	1.3	0.8574	0.0355	0.0224	0.029	0.0286	0.0271
0.0	0.0	0.0	-1629.2333	-2084.9393	NaN	NaN	0.5613	0.8566	0.0357	0.0225	0.0292	0.0288	0.0273
0.0	0.0	0.0	-1127.2333	1261.0607	NaN	NaN	1.3	0.8568	0.0357	0.0224	0.0291	0.0288	0.0272
0.0	0.0	0.0	-772.2333	601.0607	NaN	NaN	-0.3	0.856	0.0358	0.0226	0.0291	0.0292	0.0273
0.0	0.0	0.0	-1575.2333	1507.0607	NaN	NaN	-0.3	0.8559	0.0357	0.0227	0.0289	0.0294	0.0274
0.0	0.0	0.0	-1196.2333	6355.0607	NaN	NaN	1.2319	0.8556	0.0358	0.0229	0.0288	0.0294	0.0276
0.0	0.0	0.0	-2102.2333	1020.0607	NaN	NaN	-0.3	0.8545	0.0361	0.0229	0.0291	0.0296	0.0278
0.0	0.0	0.0	-1912.2333	1583.0607	NaN	NaN	-0.3	0.8537	0.0362	0.0229	0.0294	0.0299	0.0279
0.0	0.0	0.0	-2346.2333	1427.0607	NaN	NaN	-0.3	0.8533	0.0363	0.0228	0.0297	0.03	0.028
0.0	0.0	0.0	-1736.2333	-378.9393	NaN	NaN	0.1792	0.8525	0.0363	0.0228	0.0299	0.0303	0.0282
0.0	0.0	0.0	-2067.2333	1922.0607	NaN	NaN	-0.3	0.852	0.0363	0.0229	0.03	0.0304	0.0285
0.0	0.0	0.0	-4362.2333	3038.0607	NaN	NaN	-0.3	0.8518	0.0363	0.0229	0.0301	0.0304	0.0285
0.0	0.0	0.0	-1778.2333	3124.0607	NaN	NaN	1.3	0.8516	0.0365	0.0228	0.0301	0.0305	0.0285
0.0	0.0	0.0	-1987.2333	1415.0607	NaN	NaN	-0.3	0.8513	0.0365	0.0228	0.0303	0.0306	0.0286
0.0	0.0	0.0	-1546.2333	84.0607	NaN	NaN	-0.0575	0.8516	0.0366	0.0226	0.0302	0.0306	0.0284
0.0	0.0	0.0	-929.2333	-334.9393	NaN	NaN	0.2649	0.8523	0.0367	0.0226	0.03	0.0304	0.0281
0.0	0.0	0.0	-2188.2333	1456.0607	NaN	NaN	-0.3	0.8534	0.0368	0.0225	0.0296	0.03	0.0278
0.0	0.0	0.0	-2147.2333	4160.0607	NaN	NaN	1.3	0.8538	0.0369	0.0226	0.0291	0.0297	0.0279
0.0	0.0	0.0	-779.2333	4248.0607	NaN	NaN	1.2246	0.8538	0.0373	0.0226	0.0289	0.0295	0.028
0.0	0.0	0.0	-614.2333	2148.0607	NaN	NaN	1.3	0.8533	0.0376	0.0227	0.0288	0.0294	0.0282
0.0	0.0	0.0	-1395.2333	1448.0607	NaN	NaN	1.3	0.8532	0.0378	0.0228	0.0287	0.0294	0.0282
0.0	0.0	0.0	-654.2333	1344.0607	NaN	NaN	1.3	0.853	0.0379	0.0228	0.0287	0.0294	0.0281
0.0	0.0	0.0	-216.2333	2371.0607	NaN	NaN	1.1003	0.853	0.0379	0.0228	0.0288	0.0295	0.028
0.0	0.0	0.0	-3043.2333	2428.0607	NaN	NaN	-0.3	0.8525	0.0379	0.0229	0.0292	0.0298	0.0277
0.0	0.0	0.0	-1996.2333	934.0607	NaN	NaN	-0.3	0.8528	0.0377	0.0229	0.0292	0.0298	0.0276
0.0	0.0	0.0	-3030.2333	2308.0607	NaN	NaN	-0.3	0.8532	0.0376	0.023	0.029	0.0297	0.0275
0.0	0.0	0.0	-2444.2333	1638.0607	NaN	NaN	-0.3	0.8539	0.0374	0.023	0.0286	0.0295	0.0275
0.0	0.0	0.0	-506.2333	2237.0607	NaN	NaN	1.2925	0.8545	0.0373	0.0229	0.0285	0.0295	0.0274
0.0	0.0	0.0	-2246.2333	2207.0607	NaN	NaN	-0.3	0.8547	0.0372	0.0228	0.0285	0.0295	0.0273
0.0	0.0	0.0	-3484.2333	-840.9393	NaN	NaN	0.1944	0.8549	0.037	0.0227	0.0287	0.0295	0.0272
0.0	0.0	0.0	-857.2333	-105.9393	NaN	NaN	0.11	0.855	0.037	0.0228	0.0286	0.0296	0.0271
0.0	0.0	0.0	-2088.2333	3808.0607	NaN	NaN	1.3	0.8547	0.0372	0.0229	0.0284	0.0296	0.0272
0.0	0.0	0.0	-895.2333	1384.0607	NaN	NaN	1.3	0.8554	0.0369	0.023	0.0282	0.0294	0.0271
0.0	0.0	0.0	4.7667	915.0607	NaN	NaN	0.9948	0.8545	0.0372	0.0229	0.0284	0.0297	0.0272
0.0	0.0	0.0	-2355.2333	867.0607	NaN	NaN	-0.3	0.8533	0.0375	0.023	0.0286	0.03	0.0276
0.0	0.0	0.0	-1691.2333	353.0607	NaN	NaN	-0.2638	0.8528	0.0376	0.023	0.0287	0.0301	0.0278
0.0	0.0	0.0	-3225.2333	1918.0607	NaN	NaN	-0.3	0.8525	0.0375	0.0231	0.0287	0.0303	0.0279
0.0	0.0	0.0	676.7667	2235.0607	NaN	NaN	0.7676	0.8516	0.0379	0.0233	0.0289	0.0304	0.028
0.0	0.0	0.0	-1764.2333	2414.0607	NaN	NaN	1.3	0.8543	0.0371	0.0227	0.0284	0.0297	0.0277
0.0	0.0	0.0	-829.2333	754.0607	NaN	NaN	-0.3	0.8554	0.0368	0.0222	0.0286	0.0297	0.0273
0.0	0.0	0.0	-711.2333	812.0607	NaN	NaN	1.3	0.8557	0.0368	0.0221	0.0287	0.0297	0.0271
0.0	0.0	0.0	-3934.2333	-742.9393	NaN	NaN	0.1588	0.8562	0.0367	0.0219	0.0288	0.0296	0.0269
0.0	0.0	0.0	-2319.2333	1675.0607	NaN	NaN	-0.3	0.8563	0.0367	0.0218	0.0288	0.0296	0.0268
0.0	0.0	0.0	-323.2333	262.0607	NaN	NaN	-0.3	0.8567	0.0366	0.0217	0.0288	0.0296	0.0267
0.0	0.0	0.0	-2799.2333	1422.0607	NaN	NaN	-0.3	0.8569	0.0366	0.0216	0.0288	0.0296	0.0265
0.0	0.0	0.0	-2634.2333	4291.0607	NaN	NaN	1.3	0.8551	0.0371	0.0218	0.0293	0.0298	0.0269
0.0	0.0	0.0	-1497.2333	4514.0607	NaN	NaN	1.3	0.8554	0.0374	0.0217	0.0293	0.0294	0.0268
0.0	0.0	0.0	1425.7667	174.0607	NaN	NaN	0.1088	0.8382	0.0419	0.0238	0.0325	0.033	0.0305
0.0	0.0	0.0	-399.2333	2039.0607	NaN	NaN	1.2435	0.8603	0.0357	0.0208	0.0295	0.0296	0.0241
