# Supplementary material for: DeepFRET, a software for rapid and automated single-molecule FRET data classification using deep learning
Source: eLife. 2020 Nov 3;9:e60404. doi: 10.7554/eLife.60404 (PMC7609065; doi:10.7554/eLife.60404)
Supplement: Figure 4—source data 1. [file elife-60404-fig4-data1.zip › Figure 4-source data 1/Fig_S4a/Traces/traces_all_n294/Traces_Fig2d_4mMAc_mov2_combined_tif_pair53.txt]

Exported by DeepFRET
Date: 2020-08-26, 18:13
Video filename: None
FRET pair #53
Bleaches at None
D-Dexc-bg	A-Dexc-bg	A-Aexc-bg	D-Dexc-rw	A-Dexc-rw	A-Aexc-rw	S	E	p_bleached	p_aggregated	p_noisy	p_scrambled	p_static	p_dynamic
0.0	0.0	0.0	9148.0878	5992.7031	NaN	NaN	0.3958	0.7749	0.0491	0.0271	0.0146	0.1117	0.0226
0.0	0.0	0.0	11081.0878	2861.7031	NaN	NaN	0.2052	0.7797	0.0432	0.0292	0.0173	0.1074	0.0232
0.0	0.0	0.0	11025.0878	6962.7031	NaN	NaN	0.3871	0.8105	0.0386	0.0248	0.0166	0.0891	0.0203
0.0	0.0	0.0	13769.0878	5463.7031	NaN	NaN	0.2841	0.813	0.0397	0.025	0.0176	0.0844	0.0203
0.0	0.0	0.0	13712.0878	3877.7031	NaN	NaN	0.2205	0.808	0.043	0.0259	0.0185	0.0842	0.0203
0.0	0.0	0.0	11595.0878	3107.7031	NaN	NaN	0.2114	0.786	0.0514	0.0294	0.0202	0.0922	0.0208
0.0	0.0	0.0	12646.0878	2413.7031	NaN	NaN	0.1603	0.7586	0.0635	0.0335	0.0226	0.1009	0.0208
0.0	0.0	0.0	9609.0878	2978.7031	NaN	NaN	0.2366	0.7255	0.0802	0.0386	0.0264	0.1083	0.021
0.0	0.0	0.0	8487.0878	5986.7031	NaN	NaN	0.4136	0.7061	0.0941	0.0416	0.03	0.1071	0.0211
0.0	0.0	0.0	10313.0878	4217.7031	NaN	NaN	0.2903	0.6986	0.1041	0.0439	0.0331	0.0998	0.0206
0.0	0.0	0.0	9400.0878	3054.7031	NaN	NaN	0.2453	0.7063	0.1063	0.043	0.0351	0.0899	0.0193
0.0	0.0	0.0	11794.0878	4071.7031	NaN	NaN	0.2566	0.7051	0.1117	0.0426	0.0377	0.0845	0.0184
0.0	0.0	0.0	9942.0878	4391.7031	NaN	NaN	0.3064	0.7021	0.1184	0.041	0.0401	0.0809	0.0176
0.0	0.0	0.0	11136.0878	3759.7031	NaN	NaN	0.2524	0.6824	0.1365	0.0405	0.0431	0.0804	0.0171
0.0	0.0	0.0	12041.0878	6425.7031	NaN	NaN	0.348	0.635	0.1714	0.0427	0.0485	0.085	0.0174
0.0	0.0	0.0	12369.0878	622.7031	NaN	NaN	0.0479	0.6215	0.1863	0.0398	0.0522	0.0832	0.017
0.0	0.0	0.0	12880.0878	2370.7031	NaN	NaN	0.1554	0.6059	0.2008	0.0373	0.0531	0.0862	0.0166
0.0	0.0	0.0	12680.0878	5042.7031	NaN	NaN	0.2845	0.5476	0.2461	0.036	0.0553	0.0959	0.0191
0.0	0.0	0.0	22085.0878	2491.7031	NaN	NaN	0.1014	0.5249	0.2686	0.0332	0.0541	0.0995	0.0198
0.0	0.0	0.0	44313.0878	11001.7031	NaN	NaN	0.1989	0.4595	0.3172	0.0344	0.0576	0.1096	0.0217
0.0	0.0	0.0	60135.0878	8096.7031	NaN	NaN	0.1187	0.4552	0.3187	0.0331	0.0587	0.1108	0.0235
0.0	0.0	0.0	64305.0878	6551.7031	NaN	NaN	0.0925	0.4984	0.2874	0.0305	0.0572	0.1032	0.0233
0.0	0.0	0.0	118201.0878	11302.7031	NaN	NaN	0.0873	0.4763	0.3016	0.0306	0.0644	0.101	0.0261
0.0	0.0	0.0	101191.0878	12085.7031	NaN	NaN	0.1067	0.5026	0.2813	0.0297	0.0669	0.0929	0.0267
0.0	0.0	0.0	69054.0878	9051.7031	NaN	NaN	0.1159	0.5722	0.2331	0.0274	0.0637	0.079	0.0244
0.0	0.0	0.0	66759.0878	6620.7031	NaN	NaN	0.0902	0.5549	0.2399	0.0278	0.0715	0.0793	0.0265
0.0	0.0	0.0	56037.0878	8232.7031	NaN	NaN	0.1281	0.5792	0.2247	0.0255	0.0727	0.0727	0.0252
0.0	0.0	0.0	68397.0878	7937.7031	NaN	NaN	0.104	0.5943	0.2119	0.0241	0.0752	0.0694	0.0251
0.0	0.0	0.0	83629.0878	7802.7031	NaN	NaN	0.0853	0.6178	0.1951	0.0223	0.0747	0.0652	0.0249
0.0	0.0	0.0	70944.0878	6978.7031	NaN	NaN	0.0896	0.639	0.1806	0.0213	0.0732	0.0615	0.0245
0.0	0.0	0.0	71765.0878	6749.7031	NaN	NaN	0.086	0.6666	0.1645	0.0201	0.0683	0.0572	0.0233
0.0	0.0	0.0	81600.0878	6931.7031	NaN	NaN	0.0783	0.6736	0.1596	0.0198	0.0674	0.0568	0.0228
0.0	0.0	0.0	63955.0878	6346.7031	NaN	NaN	0.0903	0.6779	0.1563	0.0194	0.0666	0.0573	0.0226
0.0	0.0	0.0	51702.0878	1717.7031	NaN	NaN	0.0322	0.6921	0.1491	0.0193	0.0607	0.0566	0.0222
0.0	0.0	0.0	55857.0878	3145.7031	NaN	NaN	0.0533	0.6792	0.1581	0.0202	0.0601	0.0589	0.0234
0.0	0.0	0.0	72591.0878	7070.7031	NaN	NaN	0.0888	0.6714	0.1669	0.0209	0.0579	0.059	0.0239
0.0	0.0	0.0	54462.0878	5185.7031	NaN	NaN	0.0869	0.7035	0.1459	0.0208	0.0523	0.0555	0.0221
0.0	0.0	0.0	48820.0878	3346.7031	NaN	NaN	0.0642	0.7084	0.1423	0.0214	0.0506	0.0555	0.0219
0.0	0.0	0.0	34205.0878	6279.7031	NaN	NaN	0.1551	0.7243	0.1318	0.0217	0.0477	0.0535	0.021
0.0	0.0	0.0	30027.0878	5647.7031	NaN	NaN	0.1583	0.7393	0.1229	0.022	0.0451	0.0509	0.0198
0.0	0.0	0.0	41742.0878	7597.7031	NaN	NaN	0.154	0.7363	0.1234	0.0229	0.0454	0.0523	0.0197
0.0	0.0	0.0	20514.0878	910.7031	NaN	NaN	0.0425	0.7458	0.1177	0.0227	0.0436	0.0515	0.0188
0.0	0.0	0.0	82799.0878	7675.7031	NaN	NaN	0.0848	0.7382	0.1215	0.0224	0.0442	0.0547	0.0191
0.0	0.0	0.0	68599.0878	9305.7031	NaN	NaN	0.1194	0.7432	0.1167	0.022	0.0446	0.0547	0.0188
0.0	0.0	0.0	79453.0878	12413.7031	NaN	NaN	0.1351	0.7586	0.1082	0.0206	0.0435	0.0511	0.0179
0.0	0.0	0.0	47996.0878	5422.7031	NaN	NaN	0.1015	0.7593	0.1046	0.02	0.045	0.0526	0.0185
0.0	0.0	0.0	65456.0878	8848.7031	NaN	NaN	0.1191	0.7695	0.1002	0.019	0.044	0.0494	0.0179
0.0	0.0	0.0	70976.0878	6834.7031	NaN	NaN	0.0878	0.7709	0.0969	0.0185	0.0452	0.0504	0.0182
0.0	0.0	0.0	63072.0878	4857.7031	NaN	NaN	0.0715	0.7757	0.0939	0.0176	0.0451	0.0498	0.018
0.0	0.0	0.0	59550.0878	8609.7031	NaN	NaN	0.1263	0.7746	0.092	0.0165	0.0468	0.0519	0.0182
0.0	0.0	0.0	56086.0878	8182.7031	NaN	NaN	0.1273	0.7782	0.0889	0.0156	0.0472	0.0521	0.018
0.0	0.0	0.0	56240.0878	9064.7031	NaN	NaN	0.1388	0.7812	0.0846	0.0152	0.0482	0.053	0.0178
0.0	0.0	0.0	55903.0878	9197.7031	NaN	NaN	0.1413	0.7838	0.08	0.015	0.049	0.0542	0.018
0.0	0.0	0.0	53762.0878	8469.7031	NaN	NaN	0.1361	0.7883	0.0758	0.015	0.0486	0.0542	0.0181
0.0	0.0	0.0	63831.0878	10969.7031	NaN	NaN	0.1467	0.7942	0.0716	0.0152	0.0477	0.0533	0.018
0.0	0.0	0.0	58509.0878	8247.7031	NaN	NaN	0.1235	0.7984	0.0687	0.0154	0.0469	0.0527	0.0178
0.0	0.0	0.0	50119.0878	9306.7031	NaN	NaN	0.1566	0.8011	0.0667	0.0158	0.046	0.0528	0.0177
0.0	0.0	0.0	54804.0878	7592.7031	NaN	NaN	0.1217	0.8005	0.0655	0.0158	0.0464	0.054	0.0178
0.0	0.0	0.0	47251.0878	11762.7031	NaN	NaN	0.1993	0.7995	0.0646	0.0158	0.0469	0.0549	0.0182
0.0	0.0	0.0	34050.0878	4909.7031	NaN	NaN	0.126	0.7991	0.0639	0.0157	0.0472	0.0554	0.0187
0.0	0.0	0.0	50050.0878	8230.7031	NaN	NaN	0.1412	0.798	0.0633	0.0159	0.0478	0.0559	0.0192
0.0	0.0	0.0	56096.0878	11256.7031	NaN	NaN	0.1671	0.7979	0.0625	0.0162	0.0481	0.0555	0.0198
0.0	0.0	0.0	68014.0878	10002.7031	NaN	NaN	0.1282	0.7986	0.0608	0.0169	0.0483	0.0552	0.0203
0.0	0.0	0.0	123636.0878	15169.7031	NaN	NaN	0.1093	0.7977	0.0597	0.0171	0.049	0.0557	0.0208
0.0	0.0	0.0	140468.0878	12546.7031	NaN	NaN	0.082	0.7963	0.0584	0.0171	0.0505	0.0563	0.0214
0.0	0.0	0.0	84612.0878	8930.7031	NaN	NaN	0.0955	0.7952	0.0577	0.0171	0.0513	0.0566	0.0221
0.0	0.0	0.0	67751.0878	7339.7031	NaN	NaN	0.0977	0.7945	0.0568	0.017	0.0526	0.0566	0.0225
0.0	0.0	0.0	41079.0878	5700.7031	NaN	NaN	0.1219	0.793	0.0569	0.0172	0.0535	0.0565	0.023
0.0	0.0	0.0	36250.0878	3714.7031	NaN	NaN	0.0929	0.7994	0.0554	0.0169	0.0519	0.0535	0.0228
0.0	0.0	0.0	37842.0878	4207.7031	NaN	NaN	0.1001	0.7986	0.0548	0.017	0.0538	0.0531	0.0227
0.0	0.0	0.0	37166.0878	5119.7031	NaN	NaN	0.1211	0.7932	0.0565	0.0172	0.0561	0.0542	0.0228
0.0	0.0	0.0	46118.0878	5162.7031	NaN	NaN	0.1007	0.795	0.0568	0.0171	0.055	0.0535	0.0226
0.0	0.0	0.0	45144.0878	7943.7031	NaN	NaN	0.1496	0.7926	0.0586	0.0174	0.0543	0.0543	0.0229
0.0	0.0	0.0	38484.0878	2663.7031	NaN	NaN	0.0647	0.794	0.0594	0.0174	0.0521	0.0542	0.023
0.0	0.0	0.0	48924.0878	7058.7031	NaN	NaN	0.1261	0.7911	0.0619	0.0175	0.0513	0.0548	0.0234
0.0	0.0	0.0	56409.0878	7326.7031	NaN	NaN	0.115	0.7895	0.0628	0.0176	0.0509	0.0551	0.0241
0.0	0.0	0.0	35272.0878	6819.7031	NaN	NaN	0.162	0.796	0.0616	0.0177	0.0476	0.0524	0.0247
0.0	0.0	0.0	50870.0878	8170.7031	NaN	NaN	0.1384	0.7993	0.0605	0.0183	0.0458	0.051	0.0251
0.0	0.0	0.0	47430.0878	3377.7031	NaN	NaN	0.0665	0.7942	0.0632	0.0182	0.0467	0.0526	0.0251
0.0	0.0	0.0	70726.0878	10001.7031	NaN	NaN	0.1239	0.7737	0.0734	0.0175	0.0531	0.0574	0.0249
0.0	0.0	0.0	56604.0878	6466.7031	NaN	NaN	0.1025	0.7325	0.0899	0.0186	0.0661	0.0663	0.0266
0.0	0.0	0.0	61358.0878	6220.7031	NaN	NaN	0.0921	0.7638	0.0777	0.0183	0.0559	0.0578	0.0266
0.0	0.0	0.0	-267.9122	568.7031	NaN	NaN	1.3	0.8663	0.0351	0.0167	0.0284	0.0307	0.0227
0.0	0.0	0.0	2615.0878	1576.7031	NaN	NaN	0.3761	0.8796	0.03	0.019	0.0233	0.0267	0.0213
0.0	0.0	0.0	1914.0878	-605.2969	NaN	NaN	-0.3	0.8845	0.0267	0.0206	0.0229	0.0236	0.0218
0.0	0.0	0.0	755.0878	17.7031	NaN	NaN	0.0229	0.8906	0.024	0.0205	0.0224	0.0217	0.0208
0.0	0.0	0.0	1153.0878	570.7031	NaN	NaN	0.3311	0.8916	0.023	0.0209	0.0225	0.0213	0.0207
0.0	0.0	0.0	2957.0878	3729.7031	NaN	NaN	0.5578	0.891	0.0226	0.0213	0.0227	0.0215	0.0208
0.0	0.0	0.0	4546.0878	-1725.2969	NaN	NaN	-0.3	0.8906	0.0226	0.0214	0.0228	0.0217	0.0209
0.0	0.0	0.0	2262.0878	1861.7031	NaN	NaN	0.4515	0.8912	0.0226	0.0213	0.0226	0.0216	0.0208
0.0	0.0	0.0	965.0878	-1347.2969	NaN	NaN	1.3	0.8911	0.0225	0.0213	0.0226	0.0216	0.0208
0.0	0.0	0.0	3237.0878	1525.7031	NaN	NaN	0.3203	0.8911	0.0225	0.0213	0.0227	0.0216	0.0208
0.0	0.0	0.0	4282.0878	2198.7031	NaN	NaN	0.3393	0.8911	0.0225	0.0213	0.0227	0.0216	0.0208
0.0	0.0	0.0	2815.0878	1591.7031	NaN	NaN	0.3612	0.891	0.0227	0.0212	0.0227	0.0216	0.0208
0.0	0.0	0.0	2919.0878	489.7031	NaN	NaN	0.1437	0.8911	0.0228	0.0212	0.0226	0.0216	0.0207
0.0	0.0	0.0	2518.0878	2709.7031	NaN	NaN	0.5183	0.891	0.0229	0.0211	0.0226	0.0216	0.0207
0.0	0.0	0.0	3300.0878	817.7031	NaN	NaN	0.1986	0.8909	0.023	0.021	0.0227	0.0217	0.0207
0.0	0.0	0.0	2431.0878	1307.7031	NaN	NaN	0.3498	0.891	0.0231	0.0209	0.0227	0.0216	0.0207
0.0	0.0	0.0	3238.0878	322.7031	NaN	NaN	0.0906	0.8912	0.0232	0.0208	0.0226	0.0216	0.0206
0.0	0.0	0.0	1065.0878	2970.7031	NaN	NaN	0.7361	0.8916	0.0233	0.0207	0.0224	0.0215	0.0204
0.0	0.0	0.0	3446.0878	-92.2969	NaN	NaN	-0.0275	0.8921	0.0234	0.0205	0.0222	0.0214	0.0203
0.0	0.0	0.0	1987.0878	2312.7031	NaN	NaN	0.5379	0.8923	0.0235	0.0205	0.0221	0.0214	0.0202
0.0	0.0	0.0	1246.0878	684.7031	NaN	NaN	0.3546	0.8924	0.0235	0.0205	0.022	0.0215	0.0202
0.0	0.0	0.0	1924.0878	-191.2969	NaN	NaN	-0.1104	0.8923	0.0235	0.0205	0.022	0.0216	0.0202
0.0	0.0	0.0	610.0878	1722.7031	NaN	NaN	0.7385	0.892	0.0236	0.0205	0.0221	0.0216	0.0202
0.0	0.0	0.0	4411.0878	1507.7031	NaN	NaN	0.2547	0.892	0.0237	0.0204	0.0221	0.0216	0.0203
0.0	0.0	0.0	1741.0878	924.7031	NaN	NaN	0.3469	0.8921	0.0237	0.0204	0.022	0.0215	0.0203
0.0	0.0	0.0	2023.0878	814.7031	NaN	NaN	0.2871	0.8921	0.0236	0.0204	0.022	0.0215	0.0203
0.0	0.0	0.0	806.0878	1171.7031	NaN	NaN	0.5924	0.892	0.0236	0.0204	0.0221	0.0216	0.0203
0.0	0.0	0.0	3964.0878	-909.2969	NaN	NaN	-0.2977	0.8919	0.0235	0.0205	0.0221	0.0217	0.0203
0.0	0.0	0.0	1287.0878	1037.7031	NaN	NaN	0.4464	0.8919	0.0235	0.0205	0.0221	0.0217	0.0203
0.0	0.0	0.0	1201.0878	2189.7031	NaN	NaN	0.6458	0.8917	0.0234	0.0206	0.0221	0.0219	0.0203
0.0	0.0	0.0	3503.0878	-870.2969	NaN	NaN	-0.3	0.8913	0.0233	0.0207	0.0222	0.022	0.0204
0.0	0.0	0.0	225.0878	169.7031	NaN	NaN	0.4299	0.891	0.0232	0.0208	0.0223	0.0222	0.0205
0.0	0.0	0.0	2841.0878	-435.2969	NaN	NaN	-0.1809	0.8911	0.0231	0.0208	0.0223	0.0223	0.0204
0.0	0.0	0.0	717.0878	344.7031	NaN	NaN	0.3246	0.8916	0.023	0.0207	0.0222	0.0222	0.0203
0.0	0.0	0.0	1138.0878	-979.2969	NaN	NaN	-0.3	0.892	0.023	0.0206	0.0221	0.0221	0.0202
0.0	0.0	0.0	2541.0878	-293.2969	NaN	NaN	-0.1305	0.8922	0.023	0.0205	0.022	0.0221	0.0202
0.0	0.0	0.0	1872.0878	-426.2969	NaN	NaN	-0.2949	0.8922	0.023	0.0205	0.022	0.022	0.0203
0.0	0.0	0.0	528.0878	-2432.2969	NaN	NaN	1.2773	0.8922	0.023	0.0204	0.022	0.022	0.0203
0.0	0.0	0.0	-865.9122	-1080.2969	NaN	NaN	0.5551	0.8923	0.0229	0.0204	0.022	0.022	0.0204
0.0	0.0	0.0	1569.0878	-643.2969	NaN	NaN	-0.3	0.8926	0.0229	0.0203	0.022	0.0219	0.0204
0.0	0.0	0.0	785.0878	-1656.2969	NaN	NaN	1.3	0.8928	0.0228	0.0202	0.0219	0.0219	0.0204
0.0	0.0	0.0	1095.0878	1169.7031	NaN	NaN	0.5165	0.893	0.0228	0.0202	0.0219	0.0218	0.0203
0.0	0.0	0.0	656.0878	1867.7031	NaN	NaN	0.74	0.8929	0.0228	0.0203	0.0219	0.0218	0.0204
0.0	0.0	0.0	1440.0878	-3124.2969	NaN	NaN	1.3	0.8929	0.0228	0.0203	0.0219	0.0218	0.0204
0.0	0.0	0.0	668.0878	-269.2969	NaN	NaN	-0.3	0.8929	0.0228	0.0203	0.0219	0.0217	0.0204
0.0	0.0	0.0	-1190.9122	1213.7031	NaN	NaN	1.3	0.8929	0.0228	0.0203	0.0219	0.0217	0.0204
0.0	0.0	0.0	-98.9122	-441.2969	NaN	NaN	0.8169	0.8928	0.0229	0.0203	0.022	0.0217	0.0204
0.0	0.0	0.0	-1163.9122	-570.2969	NaN	NaN	0.3289	0.8926	0.0229	0.0203	0.022	0.0218	0.0204
0.0	0.0	0.0	61.0878	-976.2969	NaN	NaN	1.0667	0.8925	0.0229	0.0203	0.0221	0.0218	0.0204
0.0	0.0	0.0	13.0878	1574.7031	NaN	NaN	0.9918	0.8925	0.0229	0.0203	0.0221	0.0217	0.0204
0.0	0.0	0.0	113.0878	-3031.2969	NaN	NaN	1.0388	0.8925	0.0229	0.0203	0.0222	0.0217	0.0204
0.0	0.0	0.0	-1659.9122	918.7031	NaN	NaN	-0.3	0.8926	0.0229	0.0202	0.0222	0.0217	0.0204
0.0	0.0	0.0	607.0878	453.7031	NaN	NaN	0.4277	0.8928	0.0229	0.0202	0.0222	0.0217	0.0203
0.0	0.0	0.0	310.0878	233.7031	NaN	NaN	0.4298	0.8927	0.0229	0.0202	0.0223	0.0217	0.0203
0.0	0.0	0.0	268.0878	-518.2969	NaN	NaN	1.3	0.8925	0.0229	0.0202	0.0224	0.0217	0.0203
0.0	0.0	0.0	-39.9122	-522.2969	NaN	NaN	0.929	0.8922	0.023	0.0202	0.0225	0.0217	0.0204
0.0	0.0	0.0	223.0878	645.7031	NaN	NaN	0.7432	0.8921	0.023	0.0203	0.0225	0.0217	0.0204
0.0	0.0	0.0	1045.0878	2811.7031	NaN	NaN	0.729	0.8921	0.023	0.0203	0.0225	0.0216	0.0204
0.0	0.0	0.0	-1891.9122	1202.7031	NaN	NaN	-0.3	0.8921	0.0231	0.0203	0.0225	0.0216	0.0205
0.0	0.0	0.0	-632.9122	2499.7031	NaN	NaN	1.3	0.8923	0.023	0.0203	0.0225	0.0215	0.0204
0.0	0.0	0.0	1515.0878	-1057.2969	NaN	NaN	-0.3	0.8926	0.023	0.0202	0.0224	0.0214	0.0203
0.0	0.0	0.0	30.0878	322.7031	NaN	NaN	0.9147	0.8929	0.0229	0.0202	0.0224	0.0213	0.0203
0.0	0.0	0.0	1114.0878	-1603.2969	NaN	NaN	1.3	0.8928	0.0229	0.0202	0.0224	0.0214	0.0203
0.0	0.0	0.0	977.0878	776.7031	NaN	NaN	0.4429	0.8927	0.0229	0.0203	0.0224	0.0214	0.0203
0.0	0.0	0.0	355.0878	-914.2969	NaN	NaN	1.3	0.8924	0.023	0.0203	0.0225	0.0215	0.0204
0.0	0.0	0.0	1219.0878	-1258.2969	NaN	NaN	1.3	0.8924	0.023	0.0204	0.0224	0.0215	0.0203
0.0	0.0	0.0	-403.9122	765.7031	NaN	NaN	1.3	0.8921	0.0231	0.0204	0.0224	0.0216	0.0204
0.0	0.0	0.0	-798.9122	-76.2969	NaN	NaN	0.0872	0.8921	0.0231	0.0205	0.0223	0.0217	0.0203
0.0	0.0	0.0	-433.9122	2142.7031	NaN	NaN	1.2539	0.892	0.0232	0.0205	0.0222	0.0218	0.0204
0.0	0.0	0.0	-342.9122	-1608.2969	NaN	NaN	0.8243	0.8919	0.0232	0.0205	0.0221	0.0218	0.0204
0.0	0.0	0.0	-1259.9122	151.7031	NaN	NaN	-0.1369	0.8917	0.0232	0.0206	0.0221	0.022	0.0204
0.0	0.0	0.0	685.0878	1044.7031	NaN	NaN	0.6039	0.8916	0.0232	0.0207	0.022	0.0221	0.0205
0.0	0.0	0.0	813.0878	2927.7031	NaN	NaN	0.7826	0.8914	0.0232	0.0207	0.0219	0.0222	0.0206
0.0	0.0	0.0	845.0878	2336.7031	NaN	NaN	0.7344	0.8914	0.0232	0.0207	0.0219	0.0222	0.0206
0.0	0.0	0.0	1194.0878	1316.7031	NaN	NaN	0.5244	0.8914	0.0232	0.0208	0.0219	0.0222	0.0206
0.0	0.0	0.0	931.0878	-275.2969	NaN	NaN	-0.3	0.8912	0.0232	0.0208	0.022	0.0222	0.0206
0.0	0.0	0.0	1721.0878	-1193.2969	NaN	NaN	-0.3	0.8912	0.0232	0.0208	0.022	0.0222	0.0206
0.0	0.0	0.0	-565.9122	-2368.2969	NaN	NaN	0.8071	0.8911	0.0232	0.0209	0.0221	0.0222	0.0206
0.0	0.0	0.0	-688.9122	633.7031	NaN	NaN	-0.3	0.8912	0.0231	0.0208	0.0221	0.0222	0.0206
0.0	0.0	0.0	1573.0878	3541.7031	NaN	NaN	0.6924	0.8912	0.0231	0.0208	0.0221	0.0222	0.0206
0.0	0.0	0.0	-1127.9122	-183.2969	NaN	NaN	0.1398	0.8911	0.0231	0.0208	0.0222	0.0222	0.0206
0.0	0.0	0.0	-648.9122	-309.2969	NaN	NaN	0.3228	0.8911	0.023	0.0208	0.0222	0.0222	0.0206
0.0	0.0	0.0	416.0878	-2997.2969	NaN	NaN	1.1612	0.8912	0.023	0.0209	0.0222	0.0221	0.0207
0.0	0.0	0.0	696.0878	-2895.2969	NaN	NaN	1.3	0.8913	0.0229	0.0208	0.0222	0.0221	0.0207
0.0	0.0	0.0	-1212.9122	1521.7031	NaN	NaN	1.3	0.8916	0.0228	0.0208	0.0222	0.022	0.0207
0.0	0.0	0.0	230.0878	606.7031	NaN	NaN	0.725	0.8917	0.0228	0.0207	0.0221	0.022	0.0207
0.0	0.0	0.0	-1845.9122	2842.7031	NaN	NaN	1.3	0.8919	0.0228	0.0206	0.0221	0.0219	0.0206
0.0	0.0	0.0	597.0878	1700.7031	NaN	NaN	0.7401	0.892	0.0228	0.0206	0.0221	0.0218	0.0206
0.0	0.0	0.0	1189.0878	-461.2969	NaN	NaN	-0.3	0.892	0.0228	0.0206	0.0222	0.0217	0.0206
0.0	0.0	0.0	66.0878	-1862.2969	NaN	NaN	1.0368	0.8921	0.0228	0.0206	0.0222	0.0216	0.0206
0.0	0.0	0.0	-526.9122	-2018.2969	NaN	NaN	0.793	0.8923	0.0228	0.0206	0.0222	0.0215	0.0206
0.0	0.0	0.0	-1248.9122	-1280.2969	NaN	NaN	0.5062	0.8923	0.0228	0.0206	0.0222	0.0215	0.0206
0.0	0.0	0.0	651.0878	722.7031	NaN	NaN	0.5261	0.8924	0.0228	0.0205	0.0222	0.0215	0.0206
0.0	0.0	0.0	261.0878	-1558.2969	NaN	NaN	1.2013	0.8924	0.0228	0.0205	0.0222	0.0214	0.0206
0.0	0.0	0.0	-116.9122	-73.2969	NaN	NaN	0.3853	0.8923	0.0229	0.0206	0.0222	0.0215	0.0206
0.0	0.0	0.0	-644.9122	-1274.2969	NaN	NaN	0.664	0.8922	0.0229	0.0206	0.0222	0.0215	0.0206
0.0	0.0	0.0	-1521.9122	6.7031	NaN	NaN	-0.0044	0.8922	0.023	0.0206	0.0221	0.0215	0.0206
0.0	0.0	0.0	-86.9122	750.7031	NaN	NaN	1.1309	0.8923	0.023	0.0206	0.022	0.0214	0.0206
0.0	0.0	0.0	-698.9122	-520.2969	NaN	NaN	0.4267	0.8923	0.0231	0.0206	0.022	0.0214	0.0206
0.0	0.0	0.0	-1230.9122	213.7031	NaN	NaN	-0.2101	0.8923	0.0232	0.0205	0.022	0.0215	0.0206
0.0	0.0	0.0	-83.9122	1281.7031	NaN	NaN	1.0701	0.8921	0.0233	0.0205	0.022	0.0215	0.0206
0.0	0.0	0.0	-1076.9122	-119.2969	NaN	NaN	0.0997	0.892	0.0234	0.0205	0.022	0.0215	0.0206
0.0	0.0	0.0	-498.9122	-1705.2969	NaN	NaN	0.7737	0.8919	0.0234	0.0204	0.022	0.0216	0.0207
0.0	0.0	0.0	537.0878	-1831.2969	NaN	NaN	1.3	0.8919	0.0235	0.0204	0.0219	0.0216	0.0207
0.0	0.0	0.0	-371.9122	1644.7031	NaN	NaN	1.2922	0.8919	0.0235	0.0203	0.0219	0.0216	0.0207
0.0	0.0	0.0	362.0878	-1470.2969	NaN	NaN	1.3	0.8919	0.0235	0.0203	0.0219	0.0216	0.0207
0.0	0.0	0.0	-758.9122	-546.2969	NaN	NaN	0.4186	0.8919	0.0235	0.0203	0.0219	0.0216	0.0207
0.0	0.0	0.0	-1189.9122	-1276.2969	NaN	NaN	0.5175	0.8919	0.0235	0.0204	0.0219	0.0216	0.0207
0.0	0.0	0.0	-1806.9122	-747.2969	NaN	NaN	0.2926	0.8919	0.0235	0.0204	0.022	0.0216	0.0207
0.0	0.0	0.0	-605.9122	-1268.2969	NaN	NaN	0.6767	0.8918	0.0234	0.0204	0.022	0.0216	0.0207
0.0	0.0	0.0	-30.9122	-2524.2969	NaN	NaN	0.9879	0.8919	0.0234	0.0204	0.022	0.0216	0.0207
0.0	0.0	0.0	178.0878	2998.7031	NaN	NaN	0.9439	0.8919	0.0234	0.0204	0.022	0.0215	0.0207
0.0	0.0	0.0	-665.9122	-684.2969	NaN	NaN	0.5068	0.892	0.0233	0.0203	0.022	0.0215	0.0208
0.0	0.0	0.0	-174.9122	-1288.2969	NaN	NaN	0.8805	0.8921	0.0233	0.0204	0.022	0.0215	0.0208
0.0	0.0	0.0	-1773.9122	-281.2969	NaN	NaN	0.1369	0.892	0.0232	0.0204	0.0221	0.0215	0.0208
0.0	0.0	0.0	-886.9122	1987.7031	NaN	NaN	1.3	0.8921	0.0232	0.0204	0.0221	0.0214	0.0208
0.0	0.0	0.0	-1106.9122	-4991.2969	NaN	NaN	0.8185	0.892	0.0231	0.0205	0.0221	0.0214	0.0209
0.0	0.0	0.0	723.0878	-802.2969	NaN	NaN	1.3	0.8922	0.0231	0.0204	0.0221	0.0214	0.0208
0.0	0.0	0.0	215.0878	1477.7031	NaN	NaN	0.8729	0.8922	0.0231	0.0204	0.0221	0.0214	0.0208
0.0	0.0	0.0	-806.9122	-939.2969	NaN	NaN	0.5379	0.8922	0.0231	0.0204	0.0221	0.0214	0.0208
0.0	0.0	0.0	3161.0878	3059.7031	NaN	NaN	0.4919	0.8922	0.0231	0.0204	0.0221	0.0214	0.0208
0.0	0.0	0.0	-800.9122	-2569.2969	NaN	NaN	0.7624	0.8922	0.0231	0.0204	0.0221	0.0214	0.0208
0.0	0.0	0.0	325.0878	1167.7031	NaN	NaN	0.7822	0.8922	0.023	0.0204	0.0221	0.0214	0.0208
0.0	0.0	0.0	1086.0878	1011.7031	NaN	NaN	0.4823	0.8922	0.023	0.0204	0.0221	0.0214	0.0208
0.0	0.0	0.0	1076.0878	-1854.2969	NaN	NaN	1.3	0.8921	0.023	0.0205	0.0222	0.0214	0.0208
0.0	0.0	0.0	-620.9122	1460.7031	NaN	NaN	1.3	0.8921	0.023	0.0205	0.0222	0.0214	0.0208
0.0	0.0	0.0	-315.9122	-2403.2969	NaN	NaN	0.8838	0.8921	0.023	0.0205	0.0222	0.0214	0.0208
0.0	0.0	0.0	-1199.9122	480.7031	NaN	NaN	-0.3	0.8921	0.023	0.0205	0.0222	0.0214	0.0208
0.0	0.0	0.0	-180.9122	1072.7031	NaN	NaN	1.2029	0.8922	0.023	0.0204	0.0222	0.0214	0.0208
0.0	0.0	0.0	138.0878	382.7031	NaN	NaN	0.7348	0.8921	0.023	0.0204	0.0222	0.0215	0.0208
0.0	0.0	0.0	-1782.9122	213.7031	NaN	NaN	-0.1362	0.892	0.023	0.0204	0.0222	0.0215	0.0208
0.0	0.0	0.0	-130.9122	2239.7031	NaN	NaN	1.0621	0.892	0.023	0.0204	0.0222	0.0215	0.0208
0.0	0.0	0.0	450.0878	-2355.2969	NaN	NaN	1.2362	0.8918	0.023	0.0205	0.0222	0.0215	0.0209
0.0	0.0	0.0	-1093.9122	-675.2969	NaN	NaN	0.3817	0.8917	0.023	0.0206	0.0222	0.0216	0.0209
0.0	0.0	0.0	-147.9122	-1025.2969	NaN	NaN	0.8739	0.8917	0.023	0.0205	0.0222	0.0216	0.0209
0.0	0.0	0.0	2759.0878	2047.7031	NaN	NaN	0.426	0.8918	0.0231	0.0205	0.0222	0.0216	0.0209
0.0	0.0	0.0	-1218.9122	2975.7031	NaN	NaN	1.3	0.8918	0.0231	0.0205	0.0222	0.0215	0.0209
0.0	0.0	0.0	-2001.9122	-2489.2969	NaN	NaN	0.5543	0.8918	0.0231	0.0205	0.0222	0.0215	0.0209
0.0	0.0	0.0	-54.9122	800.7031	NaN	NaN	1.0736	0.8918	0.0231	0.0205	0.0223	0.0215	0.0209
0.0	0.0	0.0	1053.0878	153.7031	NaN	NaN	0.1274	0.8918	0.0231	0.0205	0.0223	0.0215	0.0209
0.0	0.0	0.0	442.0878	-3039.2969	NaN	NaN	1.1702	0.8919	0.023	0.0205	0.0222	0.0215	0.0209
0.0	0.0	0.0	-751.9122	-2287.2969	NaN	NaN	0.7526	0.8919	0.023	0.0205	0.0222	0.0215	0.0209
0.0	0.0	0.0	-793.9122	4497.7031	NaN	NaN	1.2144	0.892	0.0231	0.0204	0.0222	0.0215	0.0208
0.0	0.0	0.0	-178.9122	1134.7031	NaN	NaN	1.1872	0.892	0.0231	0.0204	0.0222	0.0214	0.0209
0.0	0.0	0.0	-1349.9122	-239.2969	NaN	NaN	0.1506	0.892	0.0231	0.0204	0.0222	0.0214	0.0209
0.0	0.0	0.0	-467.9122	-1395.2969	NaN	NaN	0.7489	0.8919	0.0231	0.0204	0.0222	0.0214	0.0209
0.0	0.0	0.0	-226.9122	-854.2969	NaN	NaN	0.7901	0.8919	0.0231	0.0204	0.0222	0.0214	0.0209
0.0	0.0	0.0	-1980.9122	-1232.2969	NaN	NaN	0.3835	0.8919	0.0231	0.0205	0.0222	0.0214	0.0209
0.0	0.0	0.0	-651.9122	-370.2969	NaN	NaN	0.3623	0.892	0.0231	0.0204	0.0222	0.0214	0.0209
0.0	0.0	0.0	674.0878	-658.2969	NaN	NaN	-0.3	0.892	0.0231	0.0204	0.0222	0.0214	0.0209
0.0	0.0	0.0	-1822.9122	1738.7031	NaN	NaN	-0.3	0.892	0.0232	0.0204	0.0222	0.0214	0.0208
0.0	0.0	0.0	-23.9122	669.7031	NaN	NaN	1.037	0.892	0.0232	0.0203	0.0221	0.0214	0.0208
0.0	0.0	0.0	368.0878	-638.2969	NaN	NaN	1.3	0.892	0.0232	0.0204	0.0221	0.0214	0.0208
0.0	0.0	0.0	-1138.9122	350.7031	NaN	NaN	-0.3	0.892	0.0232	0.0204	0.0221	0.0215	0.0209
0.0	0.0	0.0	-1706.9122	-976.2969	NaN	NaN	0.3639	0.892	0.0232	0.0204	0.0221	0.0214	0.0208
0.0	0.0	0.0	-2306.9122	533.7031	NaN	NaN	-0.3	0.892	0.0232	0.0204	0.0221	0.0214	0.0209
0.0	0.0	0.0	-949.9122	447.7031	NaN	NaN	-0.3	0.892	0.0232	0.0204	0.0221	0.0214	0.0208
0.0	0.0	0.0	-473.9122	-2251.2969	NaN	NaN	0.8261	0.892	0.0232	0.0204	0.0221	0.0214	0.0209
0.0	0.0	0.0	-211.9122	-701.2969	NaN	NaN	0.7679	0.892	0.0232	0.0204	0.0221	0.0215	0.0208
0.0	0.0	0.0	602.0878	2919.7031	NaN	NaN	0.829	0.892	0.0232	0.0203	0.0221	0.0215	0.0208
0.0	0.0	0.0	-830.9122	-1449.2969	NaN	NaN	0.6356	0.892	0.0232	0.0203	0.0221	0.0214	0.0208
0.0	0.0	0.0	378.0878	-336.2969	NaN	NaN	-0.3	0.8921	0.0233	0.0203	0.0221	0.0214	0.0208
0.0	0.0	0.0	211.0878	3173.7031	NaN	NaN	0.9376	0.8921	0.0233	0.0203	0.0221	0.0214	0.0208
0.0	0.0	0.0	-1377.9122	528.7031	NaN	NaN	-0.3	0.8921	0.0233	0.0203	0.0221	0.0214	0.0208
0.0	0.0	0.0	344.0878	1114.7031	NaN	NaN	0.7641	0.8921	0.0233	0.0203	0.0221	0.0214	0.0208
0.0	0.0	0.0	-1677.9122	1145.7031	NaN	NaN	-0.3	0.8921	0.0233	0.0203	0.0221	0.0214	0.0208
0.0	0.0	0.0	1433.0878	-940.2969	NaN	NaN	-0.3	0.8921	0.0232	0.0203	0.0221	0.0214	0.0208
0.0	0.0	0.0	185.0878	117.7031	NaN	NaN	0.3887	0.8922	0.0232	0.0203	0.0221	0.0214	0.0208
0.0	0.0	0.0	-1036.9122	-345.2969	NaN	NaN	0.2498	0.8921	0.0232	0.0203	0.0221	0.0214	0.0208
0.0	0.0	0.0	-770.9122	-1121.2969	NaN	NaN	0.5926	0.8921	0.0232	0.0204	0.0221	0.0214	0.0208
0.0	0.0	0.0	-300.9122	-4621.2969	NaN	NaN	0.9389	0.8921	0.0232	0.0204	0.0221	0.0214	0.0208
0.0	0.0	0.0	690.0878	-1299.2969	NaN	NaN	1.3	0.8922	0.0231	0.0204	0.0221	0.0214	0.0208
0.0	0.0	0.0	-1483.9122	269.7031	NaN	NaN	-0.2221	0.8922	0.0231	0.0203	0.0221	0.0214	0.0208
0.0	0.0	0.0	-1021.9122	-987.2969	NaN	NaN	0.4914	0.8921	0.0232	0.0203	0.0221	0.0215	0.0209
0.0	0.0	0.0	-484.9122	3593.7031	NaN	NaN	1.156	0.8921	0.0232	0.0203	0.0221	0.0215	0.0209
0.0	0.0	0.0	-505.9122	-1317.2969	NaN	NaN	0.7225	0.8921	0.0232	0.0203	0.0221	0.0214	0.0209
0.0	0.0	0.0	20.0878	-2813.2969	NaN	NaN	1.0072	0.8921	0.0231	0.0203	0.0221	0.0215	0.0209
0.0	0.0	0.0	-586.9122	3708.7031	NaN	NaN	1.188	0.8921	0.0232	0.0203	0.0221	0.0215	0.0209
0.0	0.0	0.0	571.0878	1337.7031	NaN	NaN	0.7008	0.8921	0.0232	0.0203	0.0221	0.0215	0.0209
0.0	0.0	0.0	-1731.9122	3456.7031	NaN	NaN	1.3	0.8921	0.0232	0.0203	0.0221	0.0215	0.0209
0.0	0.0	0.0	-1706.9122	487.7031	NaN	NaN	-0.3	0.892	0.0232	0.0203	0.0221	0.0215	0.0209
0.0	0.0	0.0	4.0878	-439.2969	NaN	NaN	1.0094	0.892	0.0231	0.0204	0.0221	0.0215	0.0209
0.0	0.0	0.0	-518.9122	123.7031	NaN	NaN	-0.3	0.892	0.0231	0.0204	0.0221	0.0215	0.0209
0.0	0.0	0.0	1172.0878	-3964.2969	NaN	NaN	1.3	0.892	0.0231	0.0205	0.0221	0.0215	0.0209
0.0	0.0	0.0	-245.9122	-304.2969	NaN	NaN	0.5531	0.892	0.0231	0.0204	0.0221	0.0215	0.0209
0.0	0.0	0.0	299.0878	-758.2969	NaN	NaN	1.3	0.8921	0.0231	0.0204	0.0221	0.0215	0.0209
0.0	0.0	0.0	958.0878	1874.7031	NaN	NaN	0.6618	0.8921	0.0231	0.0204	0.0221	0.0215	0.0209
0.0	0.0	0.0	415.0878	-484.2969	NaN	NaN	1.3	0.8921	0.0232	0.0203	0.0221	0.0215	0.0209
0.0	0.0	0.0	-1597.9122	2510.7031	NaN	NaN	1.3	0.892	0.0232	0.0203	0.0221	0.0215	0.0209
0.0	0.0	0.0	387.0878	-54.2969	NaN	NaN	-0.1632	0.8921	0.0232	0.0203	0.0221	0.0215	0.0209
0.0	0.0	0.0	-498.9122	98.7031	NaN	NaN	-0.2466	0.8921	0.0232	0.0203	0.0221	0.0214	0.0209
0.0	0.0	0.0	-1403.9122	-1658.2969	NaN	NaN	0.5415	0.8921	0.0231	0.0204	0.0221	0.0214	0.0209
0.0	0.0	0.0	-927.9122	2774.7031	NaN	NaN	1.3	0.8921	0.0231	0.0204	0.0221	0.0214	0.0209
0.0	0.0	0.0	-448.9122	-3212.2969	NaN	NaN	0.8774	0.8921	0.0231	0.0204	0.0221	0.0214	0.0209
0.0	0.0	0.0	-167.9122	1126.7031	NaN	NaN	1.1751	0.8921	0.0231	0.0204	0.0221	0.0214	0.0209
0.0	0.0	0.0	-582.9122	-1747.2969	NaN	NaN	0.7498	0.8921	0.0231	0.0204	0.0221	0.0214	0.0209
0.0	0.0	0.0	-767.9122	872.7031	NaN	NaN	1.3	0.8922	0.0231	0.0203	0.0221	0.0214	0.0209
0.0	0.0	0.0	286.0878	-148.2969	NaN	NaN	-0.3	0.8922	0.0231	0.0203	0.0221	0.0214	0.0209
0.0	0.0	0.0	1382.0878	205.7031	NaN	NaN	0.1296	0.8922	0.0231	0.0203	0.0221	0.0214	0.0209
0.0	0.0	0.0	-372.9122	-501.2969	NaN	NaN	0.5734	0.8922	0.0231	0.0203	0.0221	0.0214	0.0209
0.0	0.0	0.0	-1715.9122	917.7031	NaN	NaN	-0.3	0.8922	0.0231	0.0203	0.0221	0.0214	0.0209
0.0	0.0	0.0	144.0878	-24.2969	NaN	NaN	-0.2028	0.8922	0.0231	0.0203	0.0221	0.0214	0.0209
0.0	0.0	0.0	342.0878	1185.7031	NaN	NaN	0.7761	0.8922	0.0231	0.0203	0.0221	0.0214	0.0209
0.0	0.0	0.0	-521.9122	669.7031	NaN	NaN	1.3	0.8922	0.0231	0.0203	0.0221	0.0214	0.0209
0.0	0.0	0.0	-446.9122	2112.7031	NaN	NaN	1.2683	0.8922	0.0231	0.0202	0.0221	0.0214	0.0209
0.0	0.0	0.0	-79.9122	1867.7031	NaN	NaN	1.0447	0.8922	0.0231	0.0202	0.0221	0.0214	0.0209
0.0	0.0	0.0	-545.9122	1440.7031	NaN	NaN	1.3	0.8922	0.0231	0.0203	0.0221	0.0214	0.0209
0.0	0.0	0.0	-98.9122	1368.7031	NaN	NaN	1.0779	0.8921	0.0231	0.0203	0.0222	0.0214	0.0209
0.0	0.0	0.0	-982.9122	758.7031	NaN	NaN	-0.3	0.8921	0.0231	0.0203	0.0222	0.0214	0.0209
0.0	0.0	0.0	662.0878	1519.7031	NaN	NaN	0.6965	0.892	0.0231	0.0203	0.0222	0.0215	0.0209
0.0	0.0	0.0	995.0878	-1532.2969	NaN	NaN	1.3	0.8921	0.0231	0.0203	0.0222	0.0214	0.021
0.0	0.0	0.0	-430.9122	-30.2969	NaN	NaN	0.0657	0.892	0.0231	0.0203	0.0222	0.0215	0.0209
0.0	0.0	0.0	2792.0878	1536.7031	NaN	NaN	0.355	0.8921	0.0231	0.0203	0.0222	0.0215	0.0209
0.0	0.0	0.0	-239.9122	1389.7031	NaN	NaN	1.2087	0.8921	0.0231	0.0203	0.0222	0.0215	0.0209
0.0	0.0	0.0	-689.9122	488.7031	NaN	NaN	-0.3	0.8921	0.0231	0.0203	0.0222	0.0214	0.0209
0.0	0.0	0.0	86.0878	2639.7031	NaN	NaN	0.9684	0.8921	0.0231	0.0203	0.0222	0.0214	0.0209
0.0	0.0	0.0	-750.9122	-1172.2969	NaN	NaN	0.6096	0.892	0.0231	0.0203	0.0222	0.0215	0.0209
0.0	0.0	0.0	-729.9122	2966.7031	NaN	NaN	1.3	0.892	0.0231	0.0203	0.0222	0.0215	0.0209
0.0	0.0	0.0	-191.9122	2422.7031	NaN	NaN	1.086	0.8919	0.0231	0.0203	0.0222	0.0215	0.021
0.0	0.0	0.0	-45.9122	-1266.2969	NaN	NaN	0.965	0.8918	0.0231	0.0204	0.0223	0.0215	0.021
0.0	0.0	0.0	-2381.9122	2132.7031	NaN	NaN	-0.3	0.8919	0.023	0.0204	0.0223	0.0215	0.021
0.0	0.0	0.0	-1120.9122	1556.7031	NaN	NaN	1.3	0.8919	0.023	0.0204	0.0223	0.0215	0.021
0.0	0.0	0.0	-708.9122	-2281.2969	NaN	NaN	0.7629	0.8918	0.023	0.0205	0.0223	0.0215	0.021
0.0	0.0	0.0	-529.9122	1539.7031	NaN	NaN	1.3	0.8918	0.023	0.0205	0.0223	0.0214	0.021
0.0	0.0	0.0	-111.9122	-2850.2969	NaN	NaN	0.9622	0.8919	0.023	0.0205	0.0223	0.0214	0.021
0.0	0.0	0.0	-1421.9122	-113.2969	NaN	NaN	0.0738	0.8919	0.023	0.0205	0.0223	0.0214	0.021
0.0	0.0	0.0	-1797.9122	-1158.2969	NaN	NaN	0.3918	0.8919	0.023	0.0205	0.0223	0.0214	0.021
0.0	0.0	0.0	1708.0878	-2039.2969	NaN	NaN	1.3	0.8919	0.023	0.0205	0.0223	0.0214	0.0209
0.0	0.0	0.0	-971.9122	1116.7031	NaN	NaN	1.3	0.8919	0.023	0.0205	0.0223	0.0214	0.0209
0.0	0.0	0.0	262.0878	-1146.2969	NaN	NaN	1.2964	0.8919	0.023	0.0204	0.0223	0.0215	0.0209
0.0	0.0	0.0	-185.9122	-237.2969	NaN	NaN	0.5607	0.8919	0.023	0.0204	0.0223	0.0214	0.0209
0.0	0.0	0.0	-376.9122	224.7031	NaN	NaN	-0.3	0.8919	0.023	0.0204	0.0223	0.0215	0.0209
0.0	0.0	0.0	1121.0878	1915.7031	NaN	NaN	0.6308	0.892	0.0231	0.0204	0.0222	0.0214	0.0209
0.0	0.0	0.0	-1510.9122	-1756.2969	NaN	NaN	0.5376	0.8919	0.0231	0.0204	0.0223	0.0214	0.0209
0.0	0.0	0.0	-1287.9122	1269.7031	NaN	NaN	-0.3	0.8919	0.023	0.0204	0.0223	0.0214	0.0209
0.0	0.0	0.0	-579.9122	-3391.2969	NaN	NaN	0.854	0.892	0.023	0.0204	0.0223	0.0214	0.0209
0.0	0.0	0.0	-566.9122	-3307.2969	NaN	NaN	0.8537	0.892	0.023	0.0204	0.0223	0.0214	0.0209
0.0	0.0	0.0	-1209.9122	1087.7031	NaN	NaN	-0.3	0.892	0.023	0.0204	0.0223	0.0214	0.0209
0.0	0.0	0.0	-518.9122	-2926.2969	NaN	NaN	0.8494	0.8921	0.023	0.0204	0.0222	0.0214	0.0209
0.0	0.0	0.0	106.0878	-1457.2969	NaN	NaN	1.0785	0.8921	0.023	0.0203	0.0222	0.0214	0.0209
0.0	0.0	0.0	97.0878	460.7031	NaN	NaN	0.8259	0.8922	0.023	0.0203	0.0222	0.0214	0.0209
0.0	0.0	0.0	-1685.9122	-131.2969	NaN	NaN	0.0723	0.8921	0.023	0.0203	0.0222	0.0214	0.0209
0.0	0.0	0.0	-1218.9122	-710.2969	NaN	NaN	0.3682	0.8922	0.023	0.0203	0.0222	0.0214	0.0209
0.0	0.0	0.0	-2140.9122	337.7031	NaN	NaN	-0.1873	0.8921	0.023	0.0203	0.0222	0.0214	0.0209
0.0	0.0	0.0	-1875.9122	3053.7031	NaN	NaN	1.3	0.8922	0.023	0.0203	0.0222	0.0214	0.0209
0.0	0.0	0.0	1355.0878	-1162.2969	NaN	NaN	-0.3	0.8922	0.023	0.0203	0.0222	0.0214	0.0209
0.0	0.0	0.0	-1761.9122	901.7031	NaN	NaN	-0.3	0.8922	0.0231	0.0203	0.0222	0.0214	0.0209
0.0	0.0	0.0	196.0878	2870.7031	NaN	NaN	0.9361	0.8922	0.0231	0.0203	0.0222	0.0214	0.0209
0.0	0.0	0.0	776.0878	-1510.2969	NaN	NaN	1.3	0.8921	0.0231	0.0203	0.0222	0.0214	0.0209
0.0	0.0	0.0	-203.9122	-2598.2969	NaN	NaN	0.9272	0.8921	0.023	0.0203	0.0222	0.0214	0.0209
0.0	0.0	0.0	-1967.9122	1787.7031	NaN	NaN	-0.3	0.8922	0.023	0.0203	0.0222	0.0214	0.0209
0.0	0.0	0.0	-891.9122	-176.2969	NaN	NaN	0.165	0.8922	0.023	0.0203	0.0222	0.0214	0.0209
0.0	0.0	0.0	-871.9122	529.7031	NaN	NaN	-0.3	0.8922	0.023	0.0203	0.0222	0.0214	0.0209
0.0	0.0	0.0	-1086.9122	371.7031	NaN	NaN	-0.3	0.8921	0.023	0.0203	0.0222	0.0214	0.0209
0.0	0.0	0.0	652.0878	335.7031	NaN	NaN	0.3399	0.8921	0.023	0.0203	0.0222	0.0214	0.0209
0.0	0.0	0.0	-2336.9122	-1612.2969	NaN	NaN	0.4083	0.8921	0.023	0.0204	0.0222	0.0214	0.0209
0.0	0.0	0.0	-1442.9122	-1854.2969	NaN	NaN	0.5624	0.8922	0.023	0.0204	0.0222	0.0213	0.0209
0.0	0.0	0.0	-1341.9122	1046.7031	NaN	NaN	-0.3	0.8921	0.023	0.0203	0.0222	0.0214	0.0209
0.0	0.0	0.0	-624.9122	2963.7031	NaN	NaN	1.2672	0.8921	0.023	0.0203	0.0222	0.0214	0.0209
0.0	0.0	0.0	-1339.9122	771.7031	NaN	NaN	-0.3	0.8921	0.023	0.0203	0.0222	0.0214	0.0209
0.0	0.0	0.0	-938.9122	-134.2969	NaN	NaN	0.1251	0.8921	0.023	0.0204	0.0222	0.0214	0.0209
0.0	0.0	0.0	312.0878	-1777.2969	NaN	NaN	1.213	0.8921	0.023	0.0204	0.0223	0.0213	0.0209
0.0	0.0	0.0	-2070.9122	-1683.2969	NaN	NaN	0.4484	0.8922	0.023	0.0204	0.0223	0.0213	0.0209
0.0	0.0	0.0	-786.9122	945.7031	NaN	NaN	1.3	0.8922	0.023	0.0204	0.0223	0.0213	0.0209
0.0	0.0	0.0	-711.9122	-580.2969	NaN	NaN	0.4491	0.8922	0.023	0.0204	0.0223	0.0213	0.0209
0.0	0.0	0.0	446.0878	-2588.2969	NaN	NaN	1.2082	0.8921	0.023	0.0204	0.0223	0.0213	0.0209
0.0	0.0	0.0	-376.9122	-939.2969	NaN	NaN	0.7136	0.8922	0.0229	0.0204	0.0223	0.0213	0.0209
0.0	0.0	0.0	790.0878	-2345.2969	NaN	NaN	1.3	0.8922	0.023	0.0204	0.0223	0.0213	0.0209
0.0	0.0	0.0	453.0878	-904.2969	NaN	NaN	1.3	0.8921	0.023	0.0204	0.0223	0.0213	0.0209
0.0	0.0	0.0	-1210.9122	1898.7031	NaN	NaN	1.3	0.8921	0.023	0.0204	0.0223	0.0213	0.0209
0.0	0.0	0.0	-515.9122	-1162.2969	NaN	NaN	0.6926	0.8921	0.023	0.0204	0.0223	0.0213	0.0209
0.0	0.0	0.0	657.0878	-2634.2969	NaN	NaN	1.3	0.8921	0.023	0.0204	0.0223	0.0213	0.0209
0.0	0.0	0.0	-465.9122	-1708.2969	NaN	NaN	0.7857	0.8921	0.023	0.0204	0.0223	0.0213	0.0209
0.0	0.0	0.0	1366.0878	-1837.2969	NaN	NaN	1.3	0.892	0.023	0.0204	0.0223	0.0214	0.0209
0.0	0.0	0.0	-1558.9122	1326.7031	NaN	NaN	-0.3	0.892	0.023	0.0204	0.0223	0.0214	0.0209
0.0	0.0	0.0	282.0878	-3317.2969	NaN	NaN	1.0929	0.892	0.023	0.0204	0.0223	0.0214	0.0209
0.0	0.0	0.0	-692.9122	768.7031	NaN	NaN	1.3	0.892	0.023	0.0204	0.0223	0.0214	0.0209
0.0	0.0	0.0	53.0878	-1355.2969	NaN	NaN	1.0408	0.892	0.023	0.0204	0.0223	0.0214	0.0209
0.0	0.0	0.0	3257.0878	407.7031	NaN	NaN	0.1112	0.892	0.023	0.0204	0.0223	0.0214	0.0209
0.0	0.0	0.0	-1748.9122	-2673.2969	NaN	NaN	0.6045	0.8919	0.023	0.0204	0.0223	0.0214	0.0209
0.0	0.0	0.0	213.0878	-1415.2969	NaN	NaN	1.1772	0.8919	0.023	0.0204	0.0223	0.0215	0.0209
0.0	0.0	0.0	1973.0878	444.7031	NaN	NaN	0.1839	0.892	0.023	0.0204	0.0223	0.0215	0.0209
0.0	0.0	0.0	-546.9122	-1473.2969	NaN	NaN	0.7293	0.892	0.023	0.0204	0.0223	0.0215	0.0209
0.0	0.0	0.0	1373.0878	-1599.2969	NaN	NaN	1.3	0.892	0.023	0.0204	0.0223	0.0215	0.0209
0.0	0.0	0.0	-835.9122	-272.2969	NaN	NaN	0.2457	0.892	0.023	0.0204	0.0223	0.0215	0.0209
0.0	0.0	0.0	1115.0878	-1029.2969	NaN	NaN	-0.3	0.892	0.023	0.0204	0.0222	0.0214	0.0209
0.0	0.0	0.0	-1017.9122	-831.2969	NaN	NaN	0.4495	0.8921	0.023	0.0204	0.0222	0.0214	0.0209
0.0	0.0	0.0	-1171.9122	-26.2969	NaN	NaN	0.0219	0.8921	0.023	0.0203	0.0222	0.0214	0.0209
0.0	0.0	0.0	-1108.9122	3137.7031	NaN	NaN	1.3	0.8922	0.023	0.0203	0.0222	0.0214	0.0209
0.0	0.0	0.0	-886.9122	-1574.2969	NaN	NaN	0.6396	0.8922	0.023	0.0203	0.0222	0.0214	0.0209
0.0	0.0	0.0	847.0878	1112.7031	NaN	NaN	0.5678	0.8922	0.023	0.0203	0.0222	0.0214	0.0209
0.0	0.0	0.0	-571.9122	-718.2969	NaN	NaN	0.5567	0.8922	0.023	0.0203	0.0222	0.0214	0.0209
0.0	0.0	0.0	-961.9122	215.7031	NaN	NaN	-0.2891	0.8922	0.023	0.0203	0.0222	0.0214	0.0209
0.0	0.0	0.0	-487.9122	-247.2969	NaN	NaN	0.3364	0.8922	0.023	0.0203	0.0222	0.0214	0.0209
0.0	0.0	0.0	0.0878	266.7031	NaN	NaN	0.9997	0.8922	0.023	0.0203	0.0222	0.0214	0.0209
0.0	0.0	0.0	-832.9122	-555.2969	NaN	NaN	0.4	0.8921	0.023	0.0203	0.0222	0.0214	0.0209
0.0	0.0	0.0	-1083.9122	378.7031	NaN	NaN	-0.3	0.8921	0.023	0.0203	0.0222	0.0214	0.0209
0.0	0.0	0.0	-494.9122	398.7031	NaN	NaN	-0.3	0.892	0.023	0.0203	0.0222	0.0214	0.0209
0.0	0.0	0.0	-1584.9122	-789.2969	NaN	NaN	0.3324	0.892	0.023	0.0204	0.0222	0.0214	0.0209
0.0	0.0	0.0	63.0878	-150.2969	NaN	NaN	1.3	0.892	0.023	0.0204	0.0222	0.0214	0.0209
0.0	0.0	0.0	-545.9122	397.7031	NaN	NaN	-0.3	0.8919	0.023	0.0204	0.0222	0.0215	0.021
0.0	0.0	0.0	-1327.9122	-1714.2969	NaN	NaN	0.5635	0.8919	0.023	0.0204	0.0223	0.0215	0.021
0.0	0.0	0.0	1215.0878	-1601.2969	NaN	NaN	1.3	0.8919	0.023	0.0204	0.0222	0.0215	0.021
0.0	0.0	0.0	-268.9122	1096.7031	NaN	NaN	1.3	0.8919	0.0231	0.0204	0.0223	0.0215	0.021
0.0	0.0	0.0	1293.0878	2050.7031	NaN	NaN	0.6133	0.8919	0.0231	0.0203	0.0222	0.0215	0.021
0.0	0.0	0.0	-1655.9122	1026.7031	NaN	NaN	-0.3	0.8919	0.0231	0.0203	0.0222	0.0215	0.021
0.0	0.0	0.0	1007.0878	2527.7031	NaN	NaN	0.7151	0.8919	0.0232	0.0203	0.0222	0.0215	0.0209
0.0	0.0	0.0	22.0878	1989.7031	NaN	NaN	0.989	0.892	0.0232	0.0203	0.0222	0.0215	0.0209
0.0	0.0	0.0	397.0878	-1635.2969	NaN	NaN	1.3	0.8919	0.0231	0.0203	0.0222	0.0215	0.0209
0.0	0.0	0.0	-1403.9122	1995.7031	NaN	NaN	1.3	0.8919	0.0231	0.0204	0.0222	0.0214	0.0209
0.0	0.0	0.0	-1883.9122	-3079.2969	NaN	NaN	0.6204	0.8918	0.0231	0.0204	0.0222	0.0214	0.021
0.0	0.0	0.0	-1037.9122	-790.2969	NaN	NaN	0.4323	0.8919	0.0231	0.0204	0.0222	0.0214	0.0209
0.0	0.0	0.0	-379.9122	314.7031	NaN	NaN	-0.3	0.8919	0.0231	0.0204	0.0222	0.0214	0.0209
0.0	0.0	0.0	433.0878	-416.2969	NaN	NaN	-0.3	0.892	0.0231	0.0204	0.0222	0.0214	0.0209
0.0	0.0	0.0	-2435.9122	-311.2969	NaN	NaN	0.1133	0.8919	0.0231	0.0204	0.0222	0.0214	0.0209
0.0	0.0	0.0	43.0878	-1973.2969	NaN	NaN	1.0223	0.892	0.0231	0.0204	0.0222	0.0214	0.0209
0.0	0.0	0.0	-408.9122	-273.2969	NaN	NaN	0.4006	0.8921	0.0231	0.0204	0.0222	0.0214	0.0209
0.0	0.0	0.0	-364.9122	-2460.2969	NaN	NaN	0.8708	0.892	0.0231	0.0204	0.0222	0.0214	0.0209
0.0	0.0	0.0	-32.9122	-2467.2969	NaN	NaN	0.9868	0.8921	0.0231	0.0204	0.0222	0.0214	0.0209
0.0	0.0	0.0	-2408.9122	-2458.2969	NaN	NaN	0.5051	0.8921	0.0231	0.0204	0.0222	0.0214	0.0209
0.0	0.0	0.0	-120.9122	-1911.2969	NaN	NaN	0.9405	0.8922	0.023	0.0203	0.0222	0.0214	0.0209
0.0	0.0	0.0	-832.9122	-2031.2969	NaN	NaN	0.7092	0.8923	0.023	0.0203	0.0222	0.0213	0.0209
0.0	0.0	0.0	-361.9122	-1356.2969	NaN	NaN	0.7894	0.8923	0.0231	0.0203	0.0222	0.0214	0.0208
0.0	0.0	0.0	672.0878	1824.7031	NaN	NaN	0.7308	0.8923	0.0231	0.0202	0.0222	0.0214	0.0208
0.0	0.0	0.0	37.0878	-882.2969	NaN	NaN	1.0439	0.8923	0.0231	0.0202	0.0222	0.0214	0.0208
0.0	0.0	0.0	-56.9122	-571.2969	NaN	NaN	0.9094	0.8923	0.0231	0.0202	0.0222	0.0214	0.0208
0.0	0.0	0.0	890.0878	-328.2969	NaN	NaN	-0.3	0.8923	0.0231	0.0202	0.0222	0.0214	0.0208
0.0	0.0	0.0	-543.9122	1731.7031	NaN	NaN	1.3	0.8923	0.0231	0.0202	0.0222	0.0214	0.0208
0.0	0.0	0.0	-2506.9122	1358.7031	NaN	NaN	-0.3	0.8922	0.0231	0.0202	0.0222	0.0214	0.0208
0.0	0.0	0.0	-621.9122	1470.7031	NaN	NaN	1.3	0.8922	0.0231	0.0202	0.0222	0.0214	0.0208
0.0	0.0	0.0	-1104.9122	-1727.2969	NaN	NaN	0.6099	0.8921	0.0231	0.0203	0.0222	0.0214	0.0209
0.0	0.0	0.0	-1273.9122	1181.7031	NaN	NaN	-0.3	0.8923	0.023	0.0203	0.0222	0.0214	0.0209
0.0	0.0	0.0	248.0878	-1740.2969	NaN	NaN	1.1663	0.8923	0.023	0.0203	0.0222	0.0214	0.0209
0.0	0.0	0.0	-326.9122	-279.2969	NaN	NaN	0.4607	0.8923	0.023	0.0202	0.0222	0.0214	0.0208
0.0	0.0	0.0	-1382.9122	2433.7031	NaN	NaN	1.3	0.8923	0.0231	0.0202	0.0222	0.0214	0.0208
0.0	0.0	0.0	-1831.9122	-580.2969	NaN	NaN	0.2406	0.8923	0.023	0.0203	0.0222	0.0214	0.0209
0.0	0.0	0.0	-569.9122	-2482.2969	NaN	NaN	0.8133	0.8923	0.023	0.0203	0.0222	0.0213	0.0209
0.0	0.0	0.0	-2551.9122	643.7031	NaN	NaN	-0.3	0.8923	0.023	0.0203	0.0222	0.0213	0.0209
0.0	0.0	0.0	-1203.9122	708.7031	NaN	NaN	-0.3	0.8923	0.023	0.0203	0.0222	0.0213	0.0209
0.0	0.0	0.0	1390.0878	770.7031	NaN	NaN	0.3567	0.8924	0.023	0.0203	0.0221	0.0213	0.0208
0.0	0.0	0.0	-1017.9122	-954.2969	NaN	NaN	0.4839	0.8922	0.023	0.0203	0.0222	0.0214	0.0209
0.0	0.0	0.0	996.0878	-622.2969	NaN	NaN	-0.3	0.8923	0.023	0.0203	0.0222	0.0213	0.0209
0.0	0.0	0.0	-931.9122	-750.2969	NaN	NaN	0.446	0.8923	0.023	0.0203	0.0221	0.0213	0.0209
0.0	0.0	0.0	829.0878	-1680.2969	NaN	NaN	1.3	0.8923	0.023	0.0203	0.0222	0.0213	0.0209
0.0	0.0	0.0	-2914.9122	2249.7031	NaN	NaN	-0.3	0.8923	0.023	0.0203	0.0222	0.0213	0.0209
0.0	0.0	0.0	-545.9122	-647.2969	NaN	NaN	0.5425	0.8922	0.023	0.0203	0.0222	0.0213	0.0209
0.0	0.0	0.0	1051.0878	-3174.2969	NaN	NaN	1.3	0.8922	0.023	0.0204	0.0223	0.0213	0.0209
0.0	0.0	0.0	-618.9122	-4707.2969	NaN	NaN	0.8838	0.8922	0.023	0.0204	0.0223	0.0212	0.0209
0.0	0.0	0.0	-1319.9122	-979.2969	NaN	NaN	0.4259	0.8922	0.023	0.0204	0.0223	0.0213	0.0209
0.0	0.0	0.0	672.0878	-2013.2969	NaN	NaN	1.3	0.8922	0.023	0.0203	0.0223	0.0213	0.0209
0.0	0.0	0.0	-1506.9122	371.7031	NaN	NaN	-0.3	0.8922	0.023	0.0203	0.0223	0.0213	0.0209
0.0	0.0	0.0	-526.9122	-1760.2969	NaN	NaN	0.7696	0.8921	0.023	0.0203	0.0223	0.0213	0.0209
0.0	0.0	0.0	563.0878	-3432.2969	NaN	NaN	1.1963	0.8921	0.023	0.0203	0.0224	0.0213	0.0209
0.0	0.0	0.0	4.0878	-1272.2969	NaN	NaN	1.0032	0.8921	0.023	0.0203	0.0224	0.0213	0.0209
0.0	0.0	0.0	-453.9122	66.7031	NaN	NaN	-0.1723	0.8921	0.023	0.0203	0.0223	0.0213	0.0209
0.0	0.0	0.0	130.0878	-530.2969	NaN	NaN	1.3	0.892	0.023	0.0203	0.0223	0.0214	0.0209
0.0	0.0	0.0	-49.9122	2135.7031	NaN	NaN	1.0239	0.892	0.023	0.0203	0.0223	0.0214	0.0209
0.0	0.0	0.0	1256.0878	2480.7031	NaN	NaN	0.6639	0.892	0.023	0.0203	0.0223	0.0214	0.0209
0.0	0.0	0.0	-1232.9122	-1764.2969	NaN	NaN	0.5886	0.892	0.023	0.0203	0.0223	0.0213	0.0209
0.0	0.0	0.0	-1114.9122	-1700.2969	NaN	NaN	0.604	0.8921	0.023	0.0203	0.0223	0.0213	0.0209
0.0	0.0	0.0	1196.0878	3045.7031	NaN	NaN	0.718	0.892	0.023	0.0203	0.0223	0.0214	0.0209
0.0	0.0	0.0	-486.9122	-1293.2969	NaN	NaN	0.7265	0.892	0.023	0.0203	0.0223	0.0213	0.0209
0.0	0.0	0.0	-891.9122	-3192.2969	NaN	NaN	0.7816	0.892	0.023	0.0204	0.0224	0.0213	0.0209
0.0	0.0	0.0	-569.9122	-2480.2969	NaN	NaN	0.8132	0.8921	0.023	0.0204	0.0224	0.0213	0.0209
0.0	0.0	0.0	-715.9122	-1370.2969	NaN	NaN	0.6568	0.8921	0.023	0.0204	0.0224	0.0213	0.0209
0.0	0.0	0.0	-775.9122	-1834.2969	NaN	NaN	0.7027	0.8922	0.023	0.0204	0.0223	0.0213	0.0209
0.0	0.0	0.0	-53.9122	2914.7031	NaN	NaN	1.0188	0.8921	0.023	0.0203	0.0223	0.0214	0.0209
0.0	0.0	0.0	-2511.9122	-1643.2969	NaN	NaN	0.3955	0.8921	0.023	0.0203	0.0223	0.0213	0.0209
0.0	0.0	0.0	433.0878	-2498.2969	NaN	NaN	1.2097	0.8921	0.023	0.0203	0.0223	0.0213	0.0209
0.0	0.0	0.0	-1022.9122	-2714.2969	NaN	NaN	0.7263	0.8921	0.023	0.0204	0.0223	0.0213	0.0209
0.0	0.0	0.0	-1939.9122	-1086.2969	NaN	NaN	0.359	0.8921	0.023	0.0204	0.0224	0.0213	0.0209
0.0	0.0	0.0	-632.9122	-1015.2969	NaN	NaN	0.616	0.8922	0.023	0.0203	0.0223	0.0213	0.0209
0.0	0.0	0.0	-1397.9122	-2370.2969	NaN	NaN	0.629	0.8922	0.023	0.0203	0.0223	0.0213	0.0209
0.0	0.0	0.0	-1119.9122	-2455.2969	NaN	NaN	0.6868	0.8922	0.023	0.0203	0.0223	0.0212	0.0209
0.0	0.0	0.0	-317.9122	-2117.2969	NaN	NaN	0.8695	0.8922	0.023	0.0203	0.0223	0.0213	0.0209
0.0	0.0	0.0	-1221.9122	-716.2969	NaN	NaN	0.3696	0.8922	0.023	0.0203	0.0223	0.0213	0.0209
0.0	0.0	0.0	-2169.9122	1722.7031	NaN	NaN	-0.3	0.8922	0.023	0.0203	0.0223	0.0213	0.0209
0.0	0.0	0.0	-582.9122	-1108.2969	NaN	NaN	0.6553	0.8922	0.023	0.0203	0.0223	0.0213	0.0209
0.0	0.0	0.0	-1705.9122	216.7031	NaN	NaN	-0.1455	0.8922	0.023	0.0203	0.0223	0.0213	0.0209
0.0	0.0	0.0	-949.9122	4306.7031	NaN	NaN	1.283	0.8922	0.023	0.0203	0.0223	0.0213	0.0209
0.0	0.0	0.0	-1029.9122	-935.2969	NaN	NaN	0.4759	0.8922	0.023	0.0203	0.0223	0.0213	0.0209
0.0	0.0	0.0	765.0878	-2008.2969	NaN	NaN	1.3	0.8921	0.0231	0.0203	0.0223	0.0213	0.0209
0.0	0.0	0.0	-2320.9122	163.7031	NaN	NaN	-0.0759	0.8921	0.023	0.0204	0.0223	0.0213	0.0209
0.0	0.0	0.0	187.0878	-1909.2969	NaN	NaN	1.1086	0.8921	0.023	0.0204	0.0223	0.0213	0.0209
0.0	0.0	0.0	-1095.9122	-529.2969	NaN	NaN	0.3257	0.8922	0.023	0.0204	0.0223	0.0213	0.0209
0.0	0.0	0.0	-17.9122	-149.2969	NaN	NaN	0.8929	0.8921	0.023	0.0204	0.0223	0.0213	0.0209
0.0	0.0	0.0	-946.9122	-793.2969	NaN	NaN	0.4559	0.8922	0.023	0.0204	0.0223	0.0213	0.0208
0.0	0.0	0.0	-592.9122	-2143.2969	NaN	NaN	0.7833	0.8921	0.023	0.0204	0.0223	0.0213	0.0209
0.0	0.0	0.0	-670.9122	-2165.2969	NaN	NaN	0.7634	0.8921	0.023	0.0204	0.0223	0.0213	0.0208
0.0	0.0	0.0	-1081.9122	-1796.2969	NaN	NaN	0.6241	0.8921	0.023	0.0204	0.0223	0.0213	0.0208
0.0	0.0	0.0	-688.9122	-2739.2969	NaN	NaN	0.799	0.8922	0.023	0.0204	0.0223	0.0213	0.0208
0.0	0.0	0.0	-1435.9122	1161.7031	NaN	NaN	-0.3	0.8922	0.0231	0.0204	0.0223	0.0213	0.0208
0.0	0.0	0.0	-658.9122	-2081.2969	NaN	NaN	0.7595	0.8922	0.0231	0.0204	0.0222	0.0213	0.0208
0.0	0.0	0.0	-1033.9122	-147.2969	NaN	NaN	0.1247	0.8922	0.0231	0.0204	0.0222	0.0213	0.0208
0.0	0.0	0.0	-342.9122	-2257.2969	NaN	NaN	0.8681	0.8921	0.0231	0.0204	0.0222	0.0213	0.0208
0.0	0.0	0.0	-433.9122	805.7031	NaN	NaN	1.3	0.8922	0.0231	0.0204	0.0222	0.0213	0.0208
0.0	0.0	0.0	-1791.9122	-3485.2969	NaN	NaN	0.6604	0.8922	0.0231	0.0204	0.0222	0.0213	0.0208
0.0	0.0	0.0	389.0878	1797.7031	NaN	NaN	0.8221	0.8922	0.0231	0.0204	0.0222	0.0213	0.0208
0.0	0.0	0.0	90.0878	-556.2969	NaN	NaN	1.1932	0.8922	0.0231	0.0204	0.0222	0.0213	0.0208
0.0	0.0	0.0	-2608.9122	-1674.2969	NaN	NaN	0.3909	0.8922	0.0231	0.0204	0.0222	0.0213	0.0208
0.0	0.0	0.0	1121.0878	-2712.2969	NaN	NaN	1.3	0.8922	0.0231	0.0204	0.0223	0.0213	0.0208
0.0	0.0	0.0	-2346.9122	-3425.2969	NaN	NaN	0.5934	0.8922	0.0231	0.0204	0.0223	0.0213	0.0208
0.0	0.0	0.0	-1963.9122	-880.2969	NaN	NaN	0.3095	0.8922	0.0231	0.0204	0.0222	0.0213	0.0208
0.0	0.0	0.0	-708.9122	-1619.2969	NaN	NaN	0.6955	0.8923	0.023	0.0204	0.0222	0.0212	0.0208
0.0	0.0	0.0	-566.9122	-2525.2969	NaN	NaN	0.8167	0.8922	0.0231	0.0204	0.0222	0.0213	0.0208
0.0	0.0	0.0	-640.9122	1226.7031	NaN	NaN	1.3	0.8923	0.0231	0.0203	0.0222	0.0213	0.0208
0.0	0.0	0.0	-1877.9122	852.7031	NaN	NaN	-0.3	0.8923	0.0231	0.0203	0.0222	0.0213	0.0208
0.0	0.0	0.0	-344.9122	-2137.2969	NaN	NaN	0.861	0.8923	0.0231	0.0203	0.0222	0.0213	0.0208
0.0	0.0	0.0	-91.9122	-2967.2969	NaN	NaN	0.97	0.8922	0.0231	0.0204	0.0222	0.0213	0.0208
0.0	0.0	0.0	-20.9122	652.7031	NaN	NaN	1.0331	0.8923	0.0231	0.0203	0.0222	0.0213	0.0208
0.0	0.0	0.0	-220.9122	3185.7031	NaN	NaN	1.0745	0.8924	0.0231	0.0203	0.0222	0.0213	0.0208
0.0	0.0	0.0	473.0878	-1603.2969	NaN	NaN	1.3	0.8923	0.0231	0.0203	0.0222	0.0213	0.0208
0.0	0.0	0.0	217.0878	1221.7031	NaN	NaN	0.8491	0.8923	0.0231	0.0203	0.0222	0.0213	0.0208
0.0	0.0	0.0	-157.9122	-1196.2969	NaN	NaN	0.8834	0.8922	0.0231	0.0203	0.0222	0.0213	0.0208
0.0	0.0	0.0	-231.9122	1455.7031	NaN	NaN	1.1895	0.8922	0.0231	0.0203	0.0222	0.0213	0.0208
0.0	0.0	0.0	-860.9122	-2895.2969	NaN	NaN	0.7708	0.8921	0.0231	0.0204	0.0222	0.0213	0.0209
0.0	0.0	0.0	-1931.9122	-2956.2969	NaN	NaN	0.6048	0.8921	0.023	0.0204	0.0222	0.0213	0.0209
0.0	0.0	0.0	1051.0878	-859.2969	NaN	NaN	-0.3	0.8922	0.0231	0.0204	0.0222	0.0213	0.0208
0.0	0.0	0.0	-599.9122	1564.7031	NaN	NaN	1.3	0.8922	0.0231	0.0203	0.0222	0.0214	0.0208
0.0	0.0	0.0	1080.0878	-1523.2969	NaN	NaN	1.3	0.8921	0.0231	0.0204	0.0222	0.0214	0.0208
0.0	0.0	0.0	-1246.9122	1027.7031	NaN	NaN	-0.3	0.8922	0.0231	0.0203	0.0222	0.0214	0.0208
0.0	0.0	0.0	-2350.9122	-507.2969	NaN	NaN	0.1775	0.8921	0.0231	0.0204	0.0222	0.0214	0.0209
0.0	0.0	0.0	-1465.9122	2957.7031	NaN	NaN	1.3	0.8922	0.0231	0.0203	0.0222	0.0214	0.0208
0.0	0.0	0.0	801.0878	-2759.2969	NaN	NaN	1.3	0.892	0.0231	0.0204	0.0222	0.0214	0.0209
0.0	0.0	0.0	-655.9122	-961.2969	NaN	NaN	0.5944	0.892	0.023	0.0204	0.0222	0.0214	0.0209
0.0	0.0	0.0	-499.9122	-957.2969	NaN	NaN	0.6569	0.892	0.023	0.0205	0.0222	0.0214	0.0209
0.0	0.0	0.0	-869.9122	-1531.2969	NaN	NaN	0.6377	0.892	0.023	0.0205	0.0223	0.0214	0.0209
0.0	0.0	0.0	675.0878	567.7031	NaN	NaN	0.4568	0.892	0.023	0.0204	0.0222	0.0214	0.0209
0.0	0.0	0.0	4.0878	-2720.2969	NaN	NaN	1.0015	0.892	0.023	0.0204	0.0222	0.0214	0.0209
0.0	0.0	0.0	41.0878	-2081.2969	NaN	NaN	1.0201	0.892	0.023	0.0204	0.0222	0.0214	0.0209
0.0	0.0	0.0	-795.9122	1228.7031	NaN	NaN	1.3	0.8921	0.0231	0.0204	0.0222	0.0214	0.0209
0.0	0.0	0.0	-111.9122	231.7031	NaN	NaN	1.3	0.892	0.0231	0.0204	0.0222	0.0214	0.0209
0.0	0.0	0.0	-1622.9122	-3230.2969	NaN	NaN	0.6656	0.892	0.023	0.0204	0.0222	0.0214	0.0209
0.0	0.0	0.0	-1407.9122	-1108.2969	NaN	NaN	0.4405	0.892	0.023	0.0204	0.0223	0.0214	0.0209
0.0	0.0	0.0	-1550.9122	334.7031	NaN	NaN	-0.2752	0.892	0.0231	0.0204	0.0222	0.0214	0.0209
0.0	0.0	0.0	648.0878	-969.2969	NaN	NaN	1.3	0.892	0.0231	0.0204	0.0222	0.0214	0.0209
0.0	0.0	0.0	-900.9122	-473.2969	NaN	NaN	0.3444	0.892	0.0231	0.0204	0.0222	0.0214	0.0209
0.0	0.0	0.0	691.0878	-1438.2969	NaN	NaN	1.3	0.892	0.0231	0.0204	0.0222	0.0214	0.0209
0.0	0.0	0.0	15.0878	-1899.2969	NaN	NaN	1.008	0.8921	0.0231	0.0203	0.0222	0.0214	0.0209
0.0	0.0	0.0	1282.0878	242.7031	NaN	NaN	0.1592	0.8921	0.0231	0.0203	0.0222	0.0214	0.0209
0.0	0.0	0.0	-871.9122	1469.7031	NaN	NaN	1.3	0.8921	0.0231	0.0203	0.0222	0.0214	0.0209
0.0	0.0	0.0	-626.9122	96.7031	NaN	NaN	-0.1824	0.892	0.0231	0.0204	0.0222	0.0214	0.0209
0.0	0.0	0.0	-1641.9122	-3789.2969	NaN	NaN	0.6977	0.892	0.0231	0.0204	0.0222	0.0214	0.0209
0.0	0.0	0.0	-652.9122	-2081.2969	NaN	NaN	0.7612	0.8921	0.0231	0.0204	0.0222	0.0214	0.0209
0.0	0.0	0.0	-296.9122	2233.7031	NaN	NaN	1.1533	0.8921	0.0231	0.0203	0.0222	0.0214	0.0209
0.0	0.0	0.0	-871.9122	-1448.2969	NaN	NaN	0.6242	0.8921	0.0231	0.0203	0.0222	0.0214	0.0209
0.0	0.0	0.0	-1860.9122	-582.2969	NaN	NaN	0.2383	0.8921	0.0231	0.0203	0.0222	0.0214	0.0209
0.0	0.0	0.0	-1913.9122	-293.2969	NaN	NaN	0.1329	0.8921	0.0231	0.0203	0.0222	0.0214	0.0209
0.0	0.0	0.0	-1987.9122	-237.2969	NaN	NaN	0.1066	0.8921	0.0231	0.0203	0.0222	0.0214	0.0209
0.0	0.0	0.0	-1674.9122	-55.2969	NaN	NaN	0.032	0.8921	0.0231	0.0204	0.0222	0.0214	0.0209
0.0	0.0	0.0	813.0878	792.7031	NaN	NaN	0.4937	0.8921	0.0231	0.0203	0.0222	0.0214	0.0209
0.0	0.0	0.0	-549.9122	-1172.2969	NaN	NaN	0.6807	0.8921	0.0231	0.0203	0.0222	0.0214	0.0209
0.0	0.0	0.0	-167.9122	1013.7031	NaN	NaN	1.1985	0.8921	0.0231	0.0203	0.0222	0.0214	0.0209
0.0	0.0	0.0	1096.0878	242.7031	NaN	NaN	0.1813	0.8921	0.0231	0.0203	0.0221	0.0214	0.0209
0.0	0.0	0.0	-1199.9122	-576.2969	NaN	NaN	0.3245	0.8921	0.0231	0.0203	0.0222	0.0214	0.0209
0.0	0.0	0.0	-105.9122	504.7031	NaN	NaN	1.2656	0.8921	0.0231	0.0203	0.0222	0.0214	0.0209
0.0	0.0	0.0	-2016.9122	-435.2969	NaN	NaN	0.1775	0.8922	0.0231	0.0203	0.0221	0.0214	0.0209
0.0	0.0	0.0	-2182.9122	-2880.2969	NaN	NaN	0.5689	0.8921	0.0231	0.0203	0.0222	0.0214	0.0209
0.0	0.0	0.0	16.0878	1995.7031	NaN	NaN	0.992	0.8922	0.0231	0.0203	0.0222	0.0214	0.0209
0.0	0.0	0.0	-1769.9122	472.7031	NaN	NaN	-0.3	0.8921	0.0231	0.0204	0.0222	0.0214	0.0209
0.0	0.0	0.0	-680.9122	-2453.2969	NaN	NaN	0.7827	0.8921	0.023	0.0204	0.0222	0.0214	0.0209
0.0	0.0	0.0	-291.9122	-983.2969	NaN	NaN	0.7711	0.8921	0.023	0.0204	0.0222	0.0214	0.0209
0.0	0.0	0.0	-2638.9122	-2336.2969	NaN	NaN	0.4696	0.8921	0.023	0.0204	0.0222	0.0214	0.0209
0.0	0.0	0.0	2740.0878	227.7031	NaN	NaN	0.0767	0.8922	0.023	0.0203	0.0222	0.0214	0.0209
0.0	0.0	0.0	370.0878	-348.2969	NaN	NaN	-0.3	0.8921	0.0231	0.0203	0.0222	0.0214	0.0209
0.0	0.0	0.0	-85.9122	-742.2969	NaN	NaN	0.8963	0.8921	0.0231	0.0203	0.0222	0.0214	0.0209
0.0	0.0	0.0	-1669.9122	-267.2969	NaN	NaN	0.138	0.8922	0.0231	0.0203	0.0222	0.0214	0.0209
0.0	0.0	0.0	867.0878	1068.7031	NaN	NaN	0.5521	0.8921	0.0231	0.0203	0.0222	0.0214	0.0209
0.0	0.0	0.0	-2585.9122	1279.7031	NaN	NaN	-0.3	0.8921	0.0231	0.0203	0.0222	0.0214	0.0209
0.0	0.0	0.0	-330.9122	-379.2969	NaN	NaN	0.5341	0.892	0.0231	0.0204	0.0222	0.0214	0.021
0.0	0.0	0.0	100.0878	-3842.2969	NaN	NaN	1.0267	0.892	0.023	0.0204	0.0222	0.0214	0.021
0.0	0.0	0.0	-660.9122	-639.2969	NaN	NaN	0.4917	0.892	0.023	0.0204	0.0222	0.0214	0.0209
0.0	0.0	0.0	-1215.9122	1047.7031	NaN	NaN	-0.3	0.892	0.0231	0.0204	0.0222	0.0214	0.0209
0.0	0.0	0.0	-937.9122	69.7031	NaN	NaN	-0.0803	0.8921	0.0231	0.0203	0.0222	0.0214	0.0209
0.0	0.0	0.0	2636.0878	4.7031	NaN	NaN	0.0018	0.892	0.0231	0.0203	0.0222	0.0214	0.0209
0.0	0.0	0.0	-575.9122	-1139.2969	NaN	NaN	0.6642	0.892	0.0231	0.0203	0.0222	0.0214	0.0209
0.0	0.0	0.0	-1041.9122	869.7031	NaN	NaN	-0.3	0.8921	0.0231	0.0203	0.0222	0.0214	0.0209
0.0	0.0	0.0	218.0878	-1293.2969	NaN	NaN	1.2028	0.8921	0.0231	0.0203	0.0222	0.0214	0.0209
0.0	0.0	0.0	-187.9122	1462.7031	NaN	NaN	1.1474	0.8921	0.0231	0.0203	0.0222	0.0214	0.0209
0.0	0.0	0.0	-628.9122	-1448.2969	NaN	NaN	0.6972	0.8921	0.0231	0.0203	0.0222	0.0214	0.0209
0.0	0.0	0.0	-643.9122	-1879.2969	NaN	NaN	0.7448	0.8921	0.0231	0.0203	0.0222	0.0214	0.0209
0.0	0.0	0.0	-870.9122	822.7031	NaN	NaN	-0.3	0.8921	0.0231	0.0203	0.0222	0.0214	0.0209
0.0	0.0	0.0	-2363.9122	-77.2969	NaN	NaN	0.0317	0.8922	0.0231	0.0203	0.0222	0.0213	0.0209
0.0	0.0	0.0	-502.9122	-822.2969	NaN	NaN	0.6205	0.8921	0.023	0.0203	0.0222	0.0214	0.0209
0.0	0.0	0.0	-503.9122	-923.2969	NaN	NaN	0.6469	0.8921	0.023	0.0203	0.0222	0.0214	0.0209
0.0	0.0	0.0	-2054.9122	1477.7031	NaN	NaN	-0.3	0.8921	0.023	0.0204	0.0222	0.0214	0.0209
0.0	0.0	0.0	368.0878	-992.2969	NaN	NaN	1.3	0.8921	0.023	0.0203	0.0222	0.0214	0.0209
0.0	0.0	0.0	-1120.9122	1743.7031	NaN	NaN	1.3	0.8921	0.0231	0.0203	0.0222	0.0214	0.0209
0.0	0.0	0.0	-1738.9122	90.7031	NaN	NaN	-0.055	0.8921	0.0231	0.0203	0.0222	0.0214	0.0209
0.0	0.0	0.0	758.0878	1946.7031	NaN	NaN	0.7197	0.8921	0.0231	0.0203	0.0222	0.0214	0.0209
0.0	0.0	0.0	-1868.9122	-789.2969	NaN	NaN	0.2969	0.892	0.0231	0.0204	0.0222	0.0214	0.0209
0.0	0.0	0.0	-873.9122	-2202.2969	NaN	NaN	0.7159	0.8921	0.023	0.0204	0.0222	0.0213	0.0209
0.0	0.0	0.0	-2710.9122	-1272.2969	NaN	NaN	0.3194	0.8921	0.023	0.0204	0.0223	0.0213	0.0209
0.0	0.0	0.0	-834.9122	-1379.2969	NaN	NaN	0.6229	0.8921	0.023	0.0204	0.0223	0.0213	0.0209
0.0	0.0	0.0	615.0878	-1282.2969	NaN	NaN	1.3	0.8921	0.023	0.0204	0.0223	0.0213	0.0209
0.0	0.0	0.0	872.0878	-2496.2969	NaN	NaN	1.3	0.892	0.023	0.0204	0.0223	0.0214	0.0209
0.0	0.0	0.0	-1467.9122	-226.2969	NaN	NaN	0.1336	0.892	0.023	0.0204	0.0222	0.0214	0.0209
0.0	0.0	0.0	-648.9122	-611.2969	NaN	NaN	0.4851	0.8921	0.0231	0.0203	0.0222	0.0214	0.0209
0.0	0.0	0.0	-110.9122	724.7031	NaN	NaN	1.1807	0.8921	0.0231	0.0203	0.0222	0.0214	0.0209
0.0	0.0	0.0	-1252.9122	3983.7031	NaN	NaN	1.3	0.8921	0.0231	0.0203	0.0222	0.0214	0.0209
0.0	0.0	0.0	-2492.9122	-208.2969	NaN	NaN	0.0771	0.892	0.0231	0.0203	0.0222	0.0214	0.0209
0.0	0.0	0.0	-2279.9122	-2557.2969	NaN	NaN	0.5287	0.8921	0.0231	0.0204	0.0222	0.0213	0.0209
0.0	0.0	0.0	-168.9122	89.7031	NaN	NaN	-0.3	0.8921	0.0231	0.0203	0.0222	0.0213	0.0209
0.0	0.0	0.0	-963.9122	256.7031	NaN	NaN	-0.3	0.8922	0.023	0.0204	0.0222	0.0213	0.0209
0.0	0.0	0.0	-1066.9122	-1396.2969	NaN	NaN	0.5669	0.8922	0.023	0.0204	0.0222	0.0213	0.0209
0.0	0.0	0.0	-1461.9122	-147.2969	NaN	NaN	0.0915	0.8922	0.023	0.0204	0.0222	0.0213	0.0209
0.0	0.0	0.0	-1900.9122	-696.2969	NaN	NaN	0.2681	0.8922	0.023	0.0204	0.0222	0.0213	0.0209
0.0	0.0	0.0	-144.9122	-3809.2969	NaN	NaN	0.9634	0.8922	0.023	0.0204	0.0222	0.0213	0.0209
0.0	0.0	0.0	1030.0878	-1712.2969	NaN	NaN	1.3	0.8922	0.023	0.0204	0.0222	0.0214	0.0209
0.0	0.0	0.0	-1729.9122	2073.7031	NaN	NaN	1.3	0.8921	0.023	0.0203	0.0222	0.0214	0.0209
0.0	0.0	0.0	-1432.9122	638.7031	NaN	NaN	-0.3	0.8921	0.023	0.0204	0.0222	0.0214	0.0209
0.0	0.0	0.0	-125.9122	-3461.2969	NaN	NaN	0.9649	0.8921	0.023	0.0204	0.0222	0.0213	0.0209
0.0	0.0	0.0	-904.9122	-422.2969	NaN	NaN	0.3182	0.8921	0.023	0.0204	0.0222	0.0213	0.0209
0.0	0.0	0.0	-1448.9122	156.7031	NaN	NaN	-0.1213	0.8921	0.023	0.0204	0.0222	0.0213	0.0209
0.0	0.0	0.0	-526.9122	-2537.2969	NaN	NaN	0.828	0.8921	0.023	0.0204	0.0222	0.0214	0.0209
0.0	0.0	0.0	-1521.9122	807.7031	NaN	NaN	-0.3	0.892	0.0231	0.0204	0.0222	0.0214	0.0209
0.0	0.0	0.0	-1291.9122	-1034.2969	NaN	NaN	0.4446	0.8921	0.023	0.0204	0.0222	0.0214	0.0209
0.0	0.0	0.0	-1570.9122	894.7031	NaN	NaN	-0.3	0.8921	0.023	0.0204	0.0222	0.0214	0.0209
0.0	0.0	0.0	547.0878	-647.2969	NaN	NaN	1.3	0.8921	0.023	0.0204	0.0222	0.0214	0.0209
0.0	0.0	0.0	921.0878	202.7031	NaN	NaN	0.1804	0.8921	0.0231	0.0203	0.0222	0.0214	0.0209
0.0	0.0	0.0	333.0878	-1757.2969	NaN	NaN	1.2339	0.892	0.0231	0.0204	0.0222	0.0214	0.0209
0.0	0.0	0.0	-1325.9122	-2321.2969	NaN	NaN	0.6365	0.8921	0.0231	0.0204	0.0222	0.0214	0.0209
0.0	0.0	0.0	-3.9122	-2896.2969	NaN	NaN	0.9987	0.8921	0.0231	0.0204	0.0222	0.0213	0.0209
0.0	0.0	0.0	-517.9122	-1350.2969	NaN	NaN	0.7228	0.8922	0.0231	0.0204	0.0222	0.0213	0.0209
0.0	0.0	0.0	-2685.9122	-478.2969	NaN	NaN	0.1512	0.8922	0.0231	0.0204	0.0222	0.0213	0.0209
0.0	0.0	0.0	-681.9122	938.7031	NaN	NaN	1.3	0.8922	0.0231	0.0203	0.0221	0.0214	0.0209
0.0	0.0	0.0	-1116.9122	3202.7031	NaN	NaN	1.3	0.8922	0.0231	0.0203	0.0221	0.0214	0.0209
0.0	0.0	0.0	-114.9122	-531.2969	NaN	NaN	0.8222	0.8922	0.0231	0.0203	0.0221	0.0213	0.0209
0.0	0.0	0.0	-1242.9122	-1849.2969	NaN	NaN	0.5981	0.8921	0.0231	0.0204	0.0221	0.0214	0.0209
0.0	0.0	0.0	-1013.9122	1566.7031	NaN	NaN	1.3	0.8922	0.0231	0.0203	0.0221	0.0213	0.0209
0.0	0.0	0.0	-1896.9122	-1153.2969	NaN	NaN	0.3781	0.8921	0.0231	0.0204	0.0221	0.0213	0.0209
0.0	0.0	0.0	-1049.9122	-1561.2969	NaN	NaN	0.5979	0.8921	0.0231	0.0204	0.0221	0.0213	0.0209
0.0	0.0	0.0	-1141.9122	-508.2969	NaN	NaN	0.308	0.8921	0.0231	0.0204	0.0222	0.0213	0.0209
0.0	0.0	0.0	-1567.9122	-2240.2969	NaN	NaN	0.5883	0.8921	0.0231	0.0204	0.0222	0.0213	0.0209
0.0	0.0	0.0	162.0878	-1647.2969	NaN	NaN	1.1091	0.8922	0.023	0.0204	0.0222	0.0213	0.0209
0.0	0.0	0.0	-2262.9122	-3503.2969	NaN	NaN	0.6076	0.8922	0.023	0.0204	0.0222	0.0213	0.0209
0.0	0.0	0.0	-873.9122	-105.2969	NaN	NaN	0.1075	0.8921	0.023	0.0204	0.0222	0.0213	0.0209
0.0	0.0	0.0	181.0878	3273.7031	NaN	NaN	0.9476	0.8922	0.0231	0.0203	0.0222	0.0213	0.0209
0.0	0.0	0.0	962.0878	-2411.2969	NaN	NaN	1.3	0.8921	0.0231	0.0203	0.0222	0.0214	0.0209
0.0	0.0	0.0	721.0878	-29.2969	NaN	NaN	-0.0423	0.8922	0.0231	0.0203	0.0222	0.0214	0.0209
0.0	0.0	0.0	-104.9122	-182.2969	NaN	NaN	0.6347	0.8922	0.0231	0.0203	0.0222	0.0214	0.0209
0.0	0.0	0.0	268.0878	1740.7031	NaN	NaN	0.8665	0.8922	0.0231	0.0203	0.0222	0.0214	0.0209
0.0	0.0	0.0	-2370.9122	2434.7031	NaN	NaN	1.3	0.8922	0.0231	0.0203	0.0222	0.0213	0.0209
0.0	0.0	0.0	-658.9122	-1291.2969	NaN	NaN	0.6621	0.8922	0.0231	0.0203	0.0222	0.0213	0.0209
0.0	0.0	0.0	152.0878	704.7031	NaN	NaN	0.8225	0.8921	0.0231	0.0203	0.0222	0.0213	0.0209
0.0	0.0	0.0	-1365.9122	-1093.2969	NaN	NaN	0.4446	0.8921	0.0231	0.0203	0.0222	0.0213	0.0209
0.0	0.0	0.0	-316.9122	-833.2969	NaN	NaN	0.7245	0.8921	0.023	0.0204	0.0222	0.0214	0.0209
0.0	0.0	0.0	159.0878	3066.7031	NaN	NaN	0.9507	0.8921	0.0231	0.0203	0.0222	0.0214	0.0209
0.0	0.0	0.0	249.0878	-816.2969	NaN	NaN	1.3	0.8921	0.0231	0.0203	0.0222	0.0214	0.0209
0.0	0.0	0.0	298.0878	-239.2969	NaN	NaN	-0.3	0.8921	0.0231	0.0203	0.0222	0.0214	0.0209
0.0	0.0	0.0	704.0878	1923.7031	NaN	NaN	0.7321	0.8921	0.0231	0.0203	0.0222	0.0214	0.0209
0.0	0.0	0.0	-343.9122	781.7031	NaN	NaN	1.3	0.892	0.0231	0.0203	0.0222	0.0214	0.0209
0.0	0.0	0.0	-1579.9122	-755.2969	NaN	NaN	0.3234	0.892	0.0231	0.0204	0.0222	0.0214	0.021
0.0	0.0	0.0	-1768.9122	-1544.2969	NaN	NaN	0.4661	0.8919	0.023	0.0204	0.0223	0.0214	0.021
0.0	0.0	0.0	-1929.9122	-2002.2969	NaN	NaN	0.5092	0.8919	0.023	0.0204	0.0223	0.0214	0.021
0.0	0.0	0.0	-1422.9122	-1605.2969	NaN	NaN	0.5301	0.8919	0.023	0.0204	0.0223	0.0214	0.021
0.0	0.0	0.0	-1751.9122	1274.7031	NaN	NaN	-0.3	0.8919	0.023	0.0204	0.0223	0.0214	0.0209
0.0	0.0	0.0	-764.9122	-1548.2969	NaN	NaN	0.6693	0.8919	0.0231	0.0204	0.0223	0.0214	0.0209
0.0	0.0	0.0	-479.9122	-1910.2969	NaN	NaN	0.7992	0.892	0.023	0.0204	0.0223	0.0214	0.0209
0.0	0.0	0.0	-853.9122	700.7031	NaN	NaN	-0.3	0.892	0.0231	0.0204	0.0223	0.0214	0.0209
0.0	0.0	0.0	-1610.9122	-1865.2969	NaN	NaN	0.5366	0.892	0.0231	0.0204	0.0223	0.0214	0.0209
0.0	0.0	0.0	-325.9122	2507.7031	NaN	NaN	1.1494	0.892	0.0231	0.0204	0.0223	0.0214	0.0209
0.0	0.0	0.0	-1688.9122	-2388.2969	NaN	NaN	0.5858	0.8919	0.0231	0.0204	0.0223	0.0214	0.0209
0.0	0.0	0.0	-1613.9122	708.7031	NaN	NaN	-0.3	0.8921	0.0231	0.0204	0.0222	0.0214	0.0209
0.0	0.0	0.0	-898.9122	-1.2969	NaN	NaN	0.0014	0.8921	0.0231	0.0203	0.0222	0.0213	0.0209
0.0	0.0	0.0	-2568.9122	1874.7031	NaN	NaN	-0.3	0.8921	0.0231	0.0203	0.0222	0.0214	0.0209
0.0	0.0	0.0	-1556.9122	523.7031	NaN	NaN	-0.3	0.8921	0.0231	0.0203	0.0222	0.0214	0.0209
0.0	0.0	0.0	-66.9122	-1640.2969	NaN	NaN	0.9608	0.8921	0.0231	0.0203	0.0222	0.0214	0.0209
0.0	0.0	0.0	-3017.9122	-550.2969	NaN	NaN	0.1542	0.892	0.0231	0.0204	0.0222	0.0214	0.0209
0.0	0.0	0.0	-1814.9122	-1238.2969	NaN	NaN	0.4056	0.8921	0.0231	0.0204	0.0222	0.0213	0.0209
0.0	0.0	0.0	-857.9122	-1417.2969	NaN	NaN	0.6229	0.8921	0.0231	0.0204	0.0222	0.0213	0.0209
0.0	0.0	0.0	306.0878	1030.7031	NaN	NaN	0.771	0.8922	0.0231	0.0203	0.0221	0.0213	0.0208
0.0	0.0	0.0	-735.9122	-2350.2969	NaN	NaN	0.7615	0.8923	0.0231	0.0203	0.0221	0.0213	0.0208
0.0	0.0	0.0	-453.9122	-1971.2969	NaN	NaN	0.8128	0.8923	0.0232	0.0203	0.0221	0.0213	0.0208
0.0	0.0	0.0	-1171.9122	-1333.2969	NaN	NaN	0.5322	0.8923	0.0232	0.0203	0.0221	0.0213	0.0208
0.0	0.0	0.0	-200.9122	-1539.2969	NaN	NaN	0.8845	0.8923	0.0231	0.0203	0.0221	0.0213	0.0208
0.0	0.0	0.0	-350.9122	-609.2969	NaN	NaN	0.6345	0.8924	0.0231	0.0203	0.0221	0.0213	0.0208
0.0	0.0	0.0	-2140.9122	-233.2969	NaN	NaN	0.0983	0.8925	0.0231	0.0202	0.0221	0.0213	0.0208
0.0	0.0	0.0	132.0878	932.7031	NaN	NaN	0.8759	0.8925	0.0232	0.0202	0.0221	0.0213	0.0208
0.0	0.0	0.0	1790.0878	-968.2969	NaN	NaN	-0.3	0.8925	0.0232	0.0202	0.0221	0.0213	0.0208
0.0	0.0	0.0	487.0878	-981.2969	NaN	NaN	1.3	0.8923	0.0232	0.0203	0.0221	0.0213	0.0208
0.0	0.0	0.0	-2255.9122	-2732.2969	NaN	NaN	0.5478	0.8923	0.0231	0.0203	0.0221	0.0213	0.0208
0.0	0.0	0.0	-1433.9122	-1924.2969	NaN	NaN	0.573	0.8923	0.0231	0.0203	0.0221	0.0213	0.0208
0.0	0.0	0.0	-2603.9122	-149.2969	NaN	NaN	0.0542	0.8924	0.0231	0.0203	0.0221	0.0213	0.0208
0.0	0.0	0.0	-154.9122	3352.7031	NaN	NaN	1.0484	0.8925	0.0231	0.0202	0.0221	0.0213	0.0208
0.0	0.0	0.0	501.0878	303.7031	NaN	NaN	0.3774	0.8924	0.0231	0.0202	0.0221	0.0213	0.0208
0.0	0.0	0.0	-1494.9122	3019.7031	NaN	NaN	1.3	0.8924	0.0231	0.0202	0.0221	0.0213	0.0208
0.0	0.0	0.0	2121.0878	1929.7031	NaN	NaN	0.4764	0.8924	0.0231	0.0202	0.0221	0.0213	0.0208
0.0	0.0	0.0	-1262.9122	-1601.2969	NaN	NaN	0.5591	0.8924	0.0231	0.0203	0.0221	0.0213	0.0209
0.0	0.0	0.0	-2006.9122	1416.7031	NaN	NaN	-0.3	0.8924	0.0231	0.0203	0.0221	0.0213	0.0209
0.0	0.0	0.0	2002.0878	-472.2969	NaN	NaN	-0.3	0.8923	0.0231	0.0203	0.0221	0.0213	0.0209
0.0	0.0	0.0	-826.9122	723.7031	NaN	NaN	-0.3	0.8922	0.0231	0.0203	0.0222	0.0214	0.0209
0.0	0.0	0.0	-14.9122	-502.2969	NaN	NaN	0.9712	0.8922	0.0231	0.0204	0.0222	0.0213	0.0209
0.0	0.0	0.0	41.0878	-3451.2969	NaN	NaN	1.012	0.8921	0.023	0.0204	0.0222	0.0213	0.0209
0.0	0.0	0.0	881.0878	-584.2969	NaN	NaN	-0.3	0.892	0.023	0.0204	0.0223	0.0214	0.0209
0.0	0.0	0.0	357.0878	3.7031	NaN	NaN	0.0103	0.8921	0.023	0.0203	0.0222	0.0214	0.0209
0.0	0.0	0.0	539.0878	-1267.2969	NaN	NaN	1.3	0.892	0.023	0.0203	0.0223	0.0214	0.0209
0.0	0.0	0.0	-458.9122	1182.7031	NaN	NaN	1.3	0.892	0.0231	0.0203	0.0223	0.0214	0.0209
0.0	0.0	0.0	-2185.9122	-1848.2969	NaN	NaN	0.4582	0.892	0.023	0.0204	0.0223	0.0213	0.0209
0.0	0.0	0.0	-2151.9122	-97.2969	NaN	NaN	0.0433	0.8921	0.023	0.0204	0.0223	0.0213	0.0209
0.0	0.0	0.0	-682.9122	-1893.2969	NaN	NaN	0.7349	0.8921	0.023	0.0204	0.0224	0.0213	0.0209
0.0	0.0	0.0	-2939.9122	-989.2969	NaN	NaN	0.2518	0.8921	0.023	0.0204	0.0224	0.0212	0.0208
0.0	0.0	0.0	-696.9122	123.7031	NaN	NaN	-0.2158	0.8921	0.023	0.0204	0.0224	0.0212	0.0208
0.0	0.0	0.0	-1086.9122	-2246.2969	NaN	NaN	0.6739	0.8921	0.023	0.0204	0.0224	0.0212	0.0208
0.0	0.0	0.0	-2080.9122	-3248.2969	NaN	NaN	0.6095	0.8922	0.023	0.0204	0.0224	0.0212	0.0208
0.0	0.0	0.0	-577.9122	2980.7031	NaN	NaN	1.2405	0.8922	0.023	0.0204	0.0223	0.0213	0.0208
0.0	0.0	0.0	-528.9122	685.7031	NaN	NaN	1.3	0.8921	0.023	0.0204	0.0223	0.0213	0.0208
0.0	0.0	0.0	-1474.9122	-1516.2969	NaN	NaN	0.5069	0.8921	0.0231	0.0204	0.0223	0.0213	0.0208
0.0	0.0	0.0	5.0878	405.7031	NaN	NaN	0.9876	0.8921	0.0231	0.0204	0.0223	0.0213	0.0208
0.0	0.0	0.0	-31.9122	-2391.2969	NaN	NaN	0.9868	0.8921	0.0231	0.0204	0.0223	0.0213	0.0208
0.0	0.0	0.0	-2011.9122	-3273.2969	NaN	NaN	0.6193	0.8921	0.023	0.0205	0.0223	0.0213	0.0208
0.0	0.0	0.0	-769.9122	-1869.2969	NaN	NaN	0.7083	0.8921	0.023	0.0204	0.0223	0.0213	0.0208
0.0	0.0	0.0	-1682.9122	-2531.2969	NaN	NaN	0.6007	0.8921	0.023	0.0204	0.0223	0.0213	0.0208
0.0	0.0	0.0	-1783.9122	-175.2969	NaN	NaN	0.0895	0.8921	0.0231	0.0204	0.0223	0.0213	0.0208
0.0	0.0	0.0	-1745.9122	-2038.2969	NaN	NaN	0.5386	0.8921	0.0231	0.0204	0.0223	0.0213	0.0208
0.0	0.0	0.0	-364.9122	538.7031	NaN	NaN	1.3	0.892	0.0231	0.0204	0.0223	0.0214	0.0209
0.0	0.0	0.0	-194.9122	-130.2969	NaN	NaN	0.4007	0.892	0.0231	0.0204	0.0222	0.0214	0.0209
0.0	0.0	0.0	-263.9122	-2307.2969	NaN	NaN	0.8974	0.892	0.0231	0.0204	0.0222	0.0214	0.0209
0.0	0.0	0.0	-1562.9122	1122.7031	NaN	NaN	-0.3	0.8921	0.0231	0.0204	0.0222	0.0214	0.0209
0.0	0.0	0.0	231.0878	-886.2969	NaN	NaN	1.3	0.8921	0.0231	0.0203	0.0222	0.0214	0.0209
0.0	0.0	0.0	-495.9122	157.7031	NaN	NaN	-0.3	0.892	0.0231	0.0203	0.0222	0.0214	0.0209
0.0	0.0	0.0	-736.9122	-2253.2969	NaN	NaN	0.7536	0.8919	0.0231	0.0204	0.0222	0.0215	0.0209
0.0	0.0	0.0	-1035.9122	-3239.2969	NaN	NaN	0.7577	0.8919	0.0231	0.0205	0.0222	0.0214	0.0209
0.0	0.0	0.0	-1925.9122	-2418.2969	NaN	NaN	0.5567	0.892	0.0231	0.0205	0.0222	0.0214	0.0209
0.0	0.0	0.0	-521.9122	-144.2969	NaN	NaN	0.2166	0.892	0.0231	0.0204	0.0222	0.0214	0.0209
0.0	0.0	0.0	-1461.9122	1330.7031	NaN	NaN	-0.3	0.892	0.0231	0.0204	0.0221	0.0214	0.0209
0.0	0.0	0.0	-2015.9122	-683.2969	NaN	NaN	0.2531	0.892	0.0231	0.0204	0.0221	0.0214	0.0209
0.0	0.0	0.0	1578.0878	1102.7031	NaN	NaN	0.4113	0.892	0.0232	0.0204	0.0221	0.0214	0.0209
0.0	0.0	0.0	-2205.9122	-1376.2969	NaN	NaN	0.3842	0.8921	0.0232	0.0204	0.0221	0.0214	0.0209
0.0	0.0	0.0	-947.9122	-1865.2969	NaN	NaN	0.663	0.8921	0.0232	0.0204	0.0221	0.0214	0.0209
0.0	0.0	0.0	-1487.9122	2442.7031	NaN	NaN	1.3	0.8922	0.0232	0.0203	0.0221	0.0214	0.0209
0.0	0.0	0.0	-974.9122	867.7031	NaN	NaN	-0.3	0.8922	0.0232	0.0203	0.0221	0.0214	0.0209
0.0	0.0	0.0	-205.9122	-1506.2969	NaN	NaN	0.8797	0.8923	0.0232	0.0203	0.022	0.0213	0.0209
0.0	0.0	0.0	-435.9122	-1761.2969	NaN	NaN	0.8016	0.8923	0.0232	0.0203	0.022	0.0213	0.0209
0.0	0.0	0.0	-1881.9122	-313.2969	NaN	NaN	0.1427	0.8923	0.0232	0.0203	0.022	0.0213	0.0209
0.0	0.0	0.0	-1067.9122	-222.2969	NaN	NaN	0.1723	0.8923	0.0232	0.0203	0.022	0.0213	0.0209
0.0	0.0	0.0	-2903.9122	1948.7031	NaN	NaN	-0.3	0.8923	0.0232	0.0203	0.022	0.0213	0.0209
0.0	0.0	0.0	659.0878	-1002.2969	NaN	NaN	1.3	0.8922	0.0232	0.0203	0.0221	0.0213	0.0209
0.0	0.0	0.0	-2273.9122	-365.2969	NaN	NaN	0.1384	0.8921	0.0232	0.0204	0.0221	0.0214	0.0209
0.0	0.0	0.0	-1215.9122	-118.2969	NaN	NaN	0.0887	0.892	0.0232	0.0204	0.0221	0.0214	0.0209
0.0	0.0	0.0	-1319.9122	-473.2969	NaN	NaN	0.2639	0.8921	0.0231	0.0204	0.0221	0.0214	0.0209
0.0	0.0	0.0	-981.9122	-188.2969	NaN	NaN	0.1609	0.8921	0.0232	0.0203	0.0221	0.0214	0.0209
0.0	0.0	0.0	-998.9122	1159.7031	NaN	NaN	1.3	0.8922	0.0231	0.0203	0.0221	0.0214	0.0209
0.0	0.0	0.0	-1492.9122	835.7031	NaN	NaN	-0.3	0.8922	0.0231	0.0203	0.0221	0.0214	0.0209
0.0	0.0	0.0	-397.9122	-1779.2969	NaN	NaN	0.8172	0.8921	0.0231	0.0203	0.0221	0.0214	0.0209
0.0	0.0	0.0	-1048.9122	-740.2969	NaN	NaN	0.4138	0.892	0.0231	0.0204	0.0221	0.0214	0.0209
0.0	0.0	0.0	-2093.9122	-294.2969	NaN	NaN	0.1232	0.892	0.0231	0.0204	0.0221	0.0214	0.021
0.0	0.0	0.0	-1279.9122	-3171.2969	NaN	NaN	0.7125	0.8921	0.0231	0.0204	0.0221	0.0214	0.021
0.0	0.0	0.0	876.0878	2790.7031	NaN	NaN	0.7611	0.8922	0.0232	0.0202	0.0221	0.0214	0.0209
0.0	0.0	0.0	900.0878	3376.7031	NaN	NaN	0.7895	0.8923	0.0232	0.0202	0.0221	0.0214	0.0209
0.0	0.0	0.0	3100.0878	4056.7031	NaN	NaN	0.5668	0.8922	0.0233	0.0201	0.0221	0.0214	0.0209
0.0	0.0	0.0	2205.0878	3762.7031	NaN	NaN	0.6305	0.8922	0.0233	0.0201	0.0221	0.0214	0.0208
0.0	0.0	0.0	-86.9122	2254.7031	NaN	NaN	1.0401	0.8921	0.0233	0.0202	0.0221	0.0214	0.0209
0.0	0.0	0.0	-1575.9122	-1463.2969	NaN	NaN	0.4815	0.8921	0.0232	0.0203	0.0221	0.0214	0.0209
0.0	0.0	0.0	-1272.9122	204.7031	NaN	NaN	-0.1916	0.8921	0.0232	0.0203	0.0222	0.0214	0.0209
0.0	0.0	0.0	-2256.9122	-1950.2969	NaN	NaN	0.4636	0.892	0.0232	0.0204	0.0222	0.0214	0.0209
0.0	0.0	0.0	-2040.9122	-1182.2969	NaN	NaN	0.3668	0.8921	0.0231	0.0204	0.0222	0.0214	0.0209
0.0	0.0	0.0	-2183.9122	-1038.2969	NaN	NaN	0.3222	0.892	0.0231	0.0204	0.0222	0.0214	0.0209
0.0	0.0	0.0	-2199.9122	-3728.2969	NaN	NaN	0.6289	0.8921	0.0231	0.0204	0.0222	0.0213	0.0209
0.0	0.0	0.0	-2183.9122	704.7031	NaN	NaN	-0.3	0.8921	0.0231	0.0204	0.0222	0.0213	0.0209
0.0	0.0	0.0	-3029.9122	193.7031	NaN	NaN	-0.0683	0.8921	0.0231	0.0204	0.0222	0.0213	0.0209
0.0	0.0	0.0	-2172.9122	-3935.2969	NaN	NaN	0.6443	0.8921	0.023	0.0204	0.0222	0.0213	0.0209
0.0	0.0	0.0	-23.9122	-192.2969	NaN	NaN	0.8894	0.8922	0.023	0.0204	0.0222	0.0214	0.0209
0.0	0.0	0.0	278.0878	-253.2969	NaN	NaN	-0.3	0.8922	0.0231	0.0203	0.0222	0.0214	0.0209
0.0	0.0	0.0	-831.9122	1122.7031	NaN	NaN	1.3	0.8921	0.0231	0.0203	0.0222	0.0214	0.0209
0.0	0.0	0.0	-1994.9122	318.7031	NaN	NaN	-0.1901	0.8921	0.0231	0.0203	0.0222	0.0214	0.0209
0.0	0.0	0.0	108.0878	-1101.2969	NaN	NaN	1.1088	0.8921	0.0232	0.0203	0.0222	0.0214	0.0209
0.0	0.0	0.0	-1679.9122	2527.7031	NaN	NaN	1.3	0.8921	0.0232	0.0203	0.0222	0.0214	0.0209
0.0	0.0	0.0	-318.9122	-547.2969	NaN	NaN	0.6318	0.8921	0.0232	0.0203	0.0222	0.0214	0.0209
0.0	0.0	0.0	-992.9122	286.7031	NaN	NaN	-0.3	0.892	0.0232	0.0203	0.0222	0.0214	0.0209
0.0	0.0	0.0	-1739.9122	744.7031	NaN	NaN	-0.3	0.8921	0.0232	0.0203	0.0222	0.0214	0.0209
0.0	0.0	0.0	-253.9122	313.7031	NaN	NaN	1.3	0.892	0.0231	0.0204	0.0222	0.0214	0.0209
0.0	0.0	0.0	-1424.9122	-2536.2969	NaN	NaN	0.6403	0.8921	0.0231	0.0204	0.0222	0.0213	0.0209
0.0	0.0	0.0	-2022.9122	498.7031	NaN	NaN	-0.3	0.8921	0.0231	0.0203	0.0222	0.0214	0.0209
0.0	0.0	0.0	-2794.9122	2331.7031	NaN	NaN	-0.3	0.8922	0.0231	0.0203	0.0222	0.0214	0.0209
0.0	0.0	0.0	-780.9122	2002.7031	NaN	NaN	1.3	0.8922	0.0232	0.0203	0.0221	0.0213	0.0209
0.0	0.0	0.0	-805.9122	-4569.2969	NaN	NaN	0.8501	0.8922	0.0231	0.0204	0.0221	0.0213	0.0209
0.0	0.0	0.0	-1777.9122	681.7031	NaN	NaN	-0.3	0.8922	0.0231	0.0203	0.0221	0.0213	0.0209
0.0	0.0	0.0	-1846.9122	-913.2969	NaN	NaN	0.3309	0.8923	0.0231	0.0203	0.0221	0.0213	0.0209
0.0	0.0	0.0	-1216.9122	111.7031	NaN	NaN	-0.1011	0.8922	0.0231	0.0203	0.0221	0.0213	0.0209
0.0	0.0	0.0	-412.9122	-875.2969	NaN	NaN	0.6795	0.8922	0.0231	0.0203	0.0221	0.0214	0.0209
0.0	0.0	0.0	-816.9122	-1934.2969	NaN	NaN	0.7031	0.8922	0.0231	0.0203	0.0221	0.0214	0.0209
0.0	0.0	0.0	-731.9122	298.7031	NaN	NaN	-0.3	0.8921	0.0231	0.0204	0.0221	0.0214	0.0209
0.0	0.0	0.0	-1556.9122	-927.2969	NaN	NaN	0.3733	0.8921	0.0231	0.0204	0.0221	0.0214	0.0209
0.0	0.0	0.0	-1386.9122	-1104.2969	NaN	NaN	0.4433	0.8921	0.0231	0.0204	0.0221	0.0214	0.0209
0.0	0.0	0.0	-1360.9122	-1108.2969	NaN	NaN	0.4488	0.8921	0.0231	0.0203	0.0221	0.0214	0.0209
0.0	0.0	0.0	-872.9122	1350.7031	NaN	NaN	1.3	0.892	0.0231	0.0203	0.0221	0.0214	0.0209
0.0	0.0	0.0	-558.9122	-2211.2969	NaN	NaN	0.7982	0.892	0.0231	0.0204	0.0222	0.0214	0.0209
0.0	0.0	0.0	-1517.9122	-576.2969	NaN	NaN	0.2752	0.892	0.0231	0.0203	0.0222	0.0214	0.0209
0.0	0.0	0.0	-1135.9122	-157.2969	NaN	NaN	0.1216	0.892	0.0231	0.0203	0.0221	0.0214	0.0209
0.0	0.0	0.0	-850.9122	-222.2969	NaN	NaN	0.2071	0.8921	0.0231	0.0203	0.0221	0.0214	0.021
0.0	0.0	0.0	-625.9122	-1379.2969	NaN	NaN	0.6879	0.8921	0.0231	0.0203	0.0221	0.0214	0.021
0.0	0.0	0.0	-1767.9122	-773.2969	NaN	NaN	0.3043	0.8921	0.0231	0.0203	0.0221	0.0214	0.021
0.0	0.0	0.0	101.0878	3577.7031	NaN	NaN	0.9725	0.892	0.0232	0.0203	0.0221	0.0214	0.021
0.0	0.0	0.0	-1095.9122	-2830.2969	NaN	NaN	0.7209	0.892	0.0231	0.0203	0.0221	0.0214	0.021
0.0	0.0	0.0	-2958.9122	-282.2969	NaN	NaN	0.0871	0.892	0.0231	0.0203	0.0221	0.0214	0.021
0.0	0.0	0.0	-721.9122	1805.7031	NaN	NaN	1.3	0.892	0.0231	0.0203	0.0221	0.0214	0.021
0.0	0.0	0.0	-1741.9122	1588.7031	NaN	NaN	-0.3	0.892	0.0232	0.0203	0.0221	0.0214	0.021
0.0	0.0	0.0	-777.9122	-914.2969	NaN	NaN	0.5403	0.892	0.0232	0.0203	0.0221	0.0214	0.021
0.0	0.0	0.0	-924.9122	3053.7031	NaN	NaN	1.3	0.892	0.0232	0.0203	0.0221	0.0214	0.021
0.0	0.0	0.0	-2157.9122	-1448.2969	NaN	NaN	0.4016	0.892	0.0231	0.0204	0.0221	0.0214	0.021
0.0	0.0	0.0	-651.9122	144.7031	NaN	NaN	-0.2853	0.8921	0.0231	0.0204	0.0221	0.0214	0.021
0.0	0.0	0.0	-1379.9122	-2275.2969	NaN	NaN	0.6225	0.8921	0.0231	0.0204	0.0221	0.0214	0.021
0.0	0.0	0.0	-950.9122	644.7031	NaN	NaN	-0.3	0.8921	0.0231	0.0204	0.0221	0.0214	0.0209
0.0	0.0	0.0	-565.9122	-2925.2969	NaN	NaN	0.8379	0.8921	0.0231	0.0204	0.0221	0.0214	0.021
0.0	0.0	0.0	-458.9122	-1625.2969	NaN	NaN	0.7798	0.8921	0.0231	0.0203	0.0221	0.0214	0.0209
0.0	0.0	0.0	-1530.9122	857.7031	NaN	NaN	-0.3	0.8921	0.0231	0.0203	0.0221	0.0214	0.0209
0.0	0.0	0.0	-1289.9122	-248.2969	NaN	NaN	0.1614	0.8921	0.0231	0.0203	0.0221	0.0214	0.0209
0.0	0.0	0.0	-1115.9122	-236.2969	NaN	NaN	0.1747	0.8921	0.0231	0.0203	0.0221	0.0214	0.0209
0.0	0.0	0.0	104.0878	1465.7031	NaN	NaN	0.9337	0.892	0.0231	0.0203	0.0222	0.0214	0.021
0.0	0.0	0.0	-824.9122	-2499.2969	NaN	NaN	0.7518	0.892	0.0231	0.0204	0.0222	0.0214	0.021
0.0	0.0	0.0	-169.9122	-3642.2969	NaN	NaN	0.9554	0.8919	0.0231	0.0204	0.0222	0.0214	0.021
0.0	0.0	0.0	-317.9122	513.7031	NaN	NaN	1.3	0.8919	0.0231	0.0204	0.0222	0.0214	0.021
0.0	0.0	0.0	-1923.9122	-628.2969	NaN	NaN	0.2462	0.892	0.0231	0.0203	0.0222	0.0214	0.021
0.0	0.0	0.0	-1053.9122	-1029.2969	NaN	NaN	0.4941	0.892	0.0231	0.0203	0.0222	0.0214	0.021
0.0	0.0	0.0	-1498.9122	729.7031	NaN	NaN	-0.3	0.892	0.0231	0.0203	0.0222	0.0215	0.021
0.0	0.0	0.0	222.0878	629.7031	NaN	NaN	0.7393	0.8919	0.0232	0.0203	0.0222	0.0215	0.021
0.0	0.0	0.0	-1060.9122	1955.7031	NaN	NaN	1.3	0.8919	0.0231	0.0203	0.0222	0.0215	0.021
0.0	0.0	0.0	-1241.9122	937.7031	NaN	NaN	-0.3	0.8919	0.0231	0.0203	0.0222	0.0214	0.021
0.0	0.0	0.0	-2051.9122	678.7031	NaN	NaN	-0.3	0.8919	0.0231	0.0203	0.0222	0.0214	0.021
0.0	0.0	0.0	-830.9122	2143.7031	NaN	NaN	1.3	0.892	0.0231	0.0203	0.0222	0.0214	0.021
0.0	0.0	0.0	-638.9122	2068.7031	NaN	NaN	1.3	0.892	0.0231	0.0203	0.0222	0.0214	0.021
0.0	0.0	0.0	-1703.9122	-83.2969	NaN	NaN	0.0466	0.892	0.0231	0.0203	0.0222	0.0214	0.021
0.0	0.0	0.0	101.0878	-218.2969	NaN	NaN	1.3	0.892	0.0231	0.0203	0.0222	0.0214	0.021
0.0	0.0	0.0	-1560.9122	-2100.2969	NaN	NaN	0.5737	0.8919	0.0231	0.0204	0.0222	0.0214	0.021
0.0	0.0	0.0	196.0878	-245.2969	NaN	NaN	1.3	0.892	0.0231	0.0204	0.0222	0.0214	0.021
0.0	0.0	0.0	-2116.9122	158.7031	NaN	NaN	-0.081	0.892	0.0231	0.0203	0.0222	0.0214	0.021
0.0	0.0	0.0	-2158.9122	2994.7031	NaN	NaN	1.3	0.892	0.0231	0.0203	0.0222	0.0215	0.021
0.0	0.0	0.0	-2467.9122	1451.7031	NaN	NaN	-0.3	0.892	0.0231	0.0203	0.0222	0.0214	0.021
0.0	0.0	0.0	-1423.9122	-1520.2969	NaN	NaN	0.5164	0.8919	0.0231	0.0204	0.0222	0.0214	0.021
0.0	0.0	0.0	-2102.9122	712.7031	NaN	NaN	-0.3	0.8918	0.0231	0.0204	0.0222	0.0215	0.021
0.0	0.0	0.0	-1938.9122	370.7031	NaN	NaN	-0.2364	0.8919	0.0231	0.0204	0.0222	0.0214	0.021
0.0	0.0	0.0	-2520.9122	-1237.2969	NaN	NaN	0.3292	0.8919	0.0231	0.0204	0.0222	0.0214	0.021
0.0	0.0	0.0	-1576.9122	-2108.2969	NaN	NaN	0.5721	0.8919	0.0231	0.0204	0.0222	0.0214	0.021
0.0	0.0	0.0	1507.0878	-2564.2969	NaN	NaN	1.3	0.8919	0.0231	0.0204	0.0222	0.0215	0.021
0.0	0.0	0.0	51.0878	-1230.2969	NaN	NaN	1.0433	0.8919	0.0231	0.0203	0.0222	0.0215	0.021
0.0	0.0	0.0	-19.9122	1280.7031	NaN	NaN	1.0158	0.8919	0.0231	0.0203	0.0222	0.0215	0.021
0.0	0.0	0.0	677.0878	-2013.2969	NaN	NaN	1.3	0.8919	0.0231	0.0203	0.0222	0.0215	0.021
0.0	0.0	0.0	-731.9122	-456.2969	NaN	NaN	0.384	0.8919	0.0231	0.0203	0.0222	0.0215	0.021
0.0	0.0	0.0	-1099.9122	652.7031	NaN	NaN	-0.3	0.8919	0.0231	0.0203	0.0222	0.0215	0.021
0.0	0.0	0.0	-1931.9122	63.7031	NaN	NaN	-0.0341	0.8919	0.0231	0.0203	0.0222	0.0214	0.021
0.0	0.0	0.0	-1963.9122	-366.2969	NaN	NaN	0.1572	0.8919	0.0231	0.0203	0.0222	0.0214	0.021
0.0	0.0	0.0	-736.9122	636.7031	NaN	NaN	-0.3	0.892	0.0231	0.0203	0.0222	0.0214	0.021
0.0	0.0	0.0	-3850.9122	-2070.2969	NaN	NaN	0.3496	0.892	0.0231	0.0203	0.0222	0.0214	0.021
0.0	0.0	0.0	-557.9122	1649.7031	NaN	NaN	1.3	0.8921	0.0231	0.0202	0.0222	0.0214	0.021
0.0	0.0	0.0	-1524.9122	727.7031	NaN	NaN	-0.3	0.8922	0.0232	0.0202	0.0221	0.0214	0.021
0.0	0.0	0.0	-1685.9122	584.7031	NaN	NaN	-0.3	0.8921	0.0232	0.0202	0.0221	0.0214	0.021
0.0	0.0	0.0	-1582.9122	2965.7031	NaN	NaN	1.3	0.8922	0.0232	0.0202	0.0221	0.0214	0.021
0.0	0.0	0.0	-2774.9122	388.7031	NaN	NaN	-0.1629	0.8922	0.0232	0.0202	0.0221	0.0213	0.021
0.0	0.0	0.0	-1607.9122	467.7031	NaN	NaN	-0.3	0.8922	0.0231	0.0202	0.0221	0.0213	0.021
0.0	0.0	0.0	-952.9122	-286.2969	NaN	NaN	0.231	0.8923	0.0231	0.0202	0.0221	0.0213	0.021
0.0	0.0	0.0	-1456.9122	-574.2969	NaN	NaN	0.2827	0.8923	0.0231	0.0202	0.0221	0.0213	0.021
0.0	0.0	0.0	-524.9122	2515.7031	NaN	NaN	1.2637	0.8923	0.0231	0.0202	0.0221	0.0213	0.021
0.0	0.0	0.0	-1613.9122	-1966.2969	NaN	NaN	0.5492	0.8922	0.0231	0.0203	0.0221	0.0213	0.021
0.0	0.0	0.0	-890.9122	-2772.2969	NaN	NaN	0.7568	0.8922	0.0231	0.0203	0.0221	0.0213	0.021
0.0	0.0	0.0	-905.9122	936.7031	NaN	NaN	1.3	0.8922	0.0231	0.0202	0.0221	0.0214	0.021
0.0	0.0	0.0	-272.9122	1860.7031	NaN	NaN	1.1719	0.8921	0.0231	0.0202	0.0221	0.0214	0.021
0.0	0.0	0.0	503.0878	-199.2969	NaN	NaN	-0.3	0.8921	0.0231	0.0202	0.0222	0.0214	0.021
0.0	0.0	0.0	-444.9122	-184.2969	NaN	NaN	0.2929	0.892	0.0231	0.0202	0.0222	0.0214	0.021
0.0	0.0	0.0	-375.9122	-182.2969	NaN	NaN	0.3266	0.8921	0.0231	0.0203	0.0222	0.0214	0.021
0.0	0.0	0.0	-1037.9122	-281.2969	NaN	NaN	0.2132	0.8921	0.0231	0.0202	0.0222	0.0214	0.021
0.0	0.0	0.0	-1550.9122	1444.7031	NaN	NaN	-0.3	0.892	0.0231	0.0203	0.0222	0.0214	0.021
0.0	0.0	0.0	-2242.9122	530.7031	NaN	NaN	-0.3	0.892	0.0231	0.0203	0.0222	0.0214	0.021
0.0	0.0	0.0	-1822.9122	-1021.2969	NaN	NaN	0.3591	0.892	0.0231	0.0203	0.0222	0.0214	0.0211
0.0	0.0	0.0	-1631.9122	-1009.2969	NaN	NaN	0.3821	0.892	0.0231	0.0203	0.0222	0.0214	0.021
0.0	0.0	0.0	1141.0878	2075.7031	NaN	NaN	0.6453	0.8921	0.0231	0.0202	0.0222	0.0214	0.021
0.0	0.0	0.0	1070.0878	1843.7031	NaN	NaN	0.6328	0.892	0.0231	0.0202	0.0222	0.0214	0.021
0.0	0.0	0.0	-1133.9122	-48.2969	NaN	NaN	0.0409	0.8919	0.0231	0.0202	0.0222	0.0215	0.0211
0.0	0.0	0.0	-1103.9122	4518.7031	NaN	NaN	1.3	0.8919	0.0231	0.0202	0.0222	0.0215	0.021
0.0	0.0	0.0	-1621.9122	-2214.2969	NaN	NaN	0.5772	0.892	0.0231	0.0203	0.0222	0.0214	0.021
0.0	0.0	0.0	-813.9122	-1762.2969	NaN	NaN	0.6841	0.892	0.0231	0.0203	0.0223	0.0213	0.021
0.0	0.0	0.0	-949.9122	-483.2969	NaN	NaN	0.3372	0.892	0.0231	0.0203	0.0223	0.0213	0.021
0.0	0.0	0.0	-1344.9122	55.7031	NaN	NaN	-0.0432	0.892	0.0231	0.0203	0.0223	0.0213	0.021
0.0	0.0	0.0	-1184.9122	-1063.2969	NaN	NaN	0.473	0.892	0.0231	0.0203	0.0223	0.0213	0.021
0.0	0.0	0.0	-854.9122	-467.2969	NaN	NaN	0.3534	0.892	0.0231	0.0203	0.0223	0.0213	0.021
0.0	0.0	0.0	-1251.9122	-2827.2969	NaN	NaN	0.6931	0.8921	0.0231	0.0203	0.0223	0.0213	0.021
0.0	0.0	0.0	-2105.9122	656.7031	NaN	NaN	-0.3	0.8921	0.0231	0.0203	0.0223	0.0213	0.0209
0.0	0.0	0.0	-3064.9122	997.7031	NaN	NaN	-0.3	0.8921	0.0231	0.0203	0.0223	0.0213	0.0209
0.0	0.0	0.0	-1581.9122	-192.2969	NaN	NaN	0.1084	0.8921	0.0231	0.0203	0.0223	0.0212	0.0209
0.0	0.0	0.0	-3585.9122	-3588.2969	NaN	NaN	0.5002	0.8922	0.0231	0.0204	0.0223	0.0212	0.0209
0.0	0.0	0.0	-1480.9122	516.7031	NaN	NaN	-0.3	0.8922	0.0231	0.0203	0.0223	0.0212	0.0209
0.0	0.0	0.0	-2093.9122	-1879.2969	NaN	NaN	0.473	0.8922	0.0231	0.0203	0.0223	0.0212	0.0209
0.0	0.0	0.0	-957.9122	-831.2969	NaN	NaN	0.4646	0.8922	0.0231	0.0203	0.0223	0.0213	0.0209
0.0	0.0	0.0	-1374.9122	-1049.2969	NaN	NaN	0.4328	0.8922	0.0231	0.0203	0.0222	0.0213	0.0209
0.0	0.0	0.0	-827.9122	-2769.2969	NaN	NaN	0.7698	0.8922	0.0231	0.0203	0.0222	0.0213	0.0209
0.0	0.0	0.0	-3137.9122	1904.7031	NaN	NaN	-0.3	0.8923	0.0231	0.0202	0.0222	0.0213	0.0209
0.0	0.0	0.0	-1569.9122	67.7031	NaN	NaN	-0.0451	0.8922	0.0231	0.0202	0.0222	0.0213	0.0209
0.0	0.0	0.0	-451.9122	-24.2969	NaN	NaN	0.051	0.8922	0.0231	0.0202	0.0222	0.0213	0.0209
0.0	0.0	0.0	-2098.9122	1375.7031	NaN	NaN	-0.3	0.8923	0.0231	0.0203	0.0222	0.0213	0.0209
0.0	0.0	0.0	-1628.9122	-2425.2969	NaN	NaN	0.5982	0.8923	0.0231	0.0203	0.0222	0.0213	0.0209
0.0	0.0	0.0	-3021.9122	402.7031	NaN	NaN	-0.1537	0.8924	0.0231	0.0202	0.0222	0.0213	0.0209
0.0	0.0	0.0	-1046.9122	322.7031	NaN	NaN	-0.3	0.8923	0.0231	0.0202	0.0222	0.0213	0.0209
0.0	0.0	0.0	-2111.9122	526.7031	NaN	NaN	-0.3	0.8923	0.0231	0.0203	0.0221	0.0213	0.0209
0.0	0.0	0.0	-1445.9122	-3922.2969	NaN	NaN	0.7307	0.8923	0.0231	0.0203	0.0221	0.0213	0.0209
0.0	0.0	0.0	-1833.9122	-1675.2969	NaN	NaN	0.4774	0.8923	0.0231	0.0203	0.0221	0.0213	0.0209
0.0	0.0	0.0	-1419.9122	2966.7031	NaN	NaN	1.3	0.8923	0.0231	0.0202	0.0221	0.0213	0.0209
0.0	0.0	0.0	-308.9122	-974.2969	NaN	NaN	0.7593	0.8923	0.0231	0.0202	0.0221	0.0213	0.0209
0.0	0.0	0.0	-1626.9122	1202.7031	NaN	NaN	-0.3	0.8922	0.0231	0.0202	0.0221	0.0214	0.0209
0.0	0.0	0.0	-1521.9122	853.7031	NaN	NaN	-0.3	0.8922	0.0231	0.0202	0.0221	0.0214	0.0209
0.0	0.0	0.0	-3434.9122	-1148.2969	NaN	NaN	0.2505	0.8923	0.0231	0.0203	0.0221	0.0213	0.0209
0.0	0.0	0.0	-2204.9122	-2692.2969	NaN	NaN	0.5498	0.8923	0.0231	0.0203	0.0221	0.0212	0.0209
0.0	0.0	0.0	-2328.9122	-2884.2969	NaN	NaN	0.5533	0.8924	0.0231	0.0203	0.0221	0.0212	0.0209
0.0	0.0	0.0	-998.9122	2935.7031	NaN	NaN	1.3	0.8923	0.0231	0.0203	0.0221	0.0213	0.0209
0.0	0.0	0.0	-1548.9122	-1458.2969	NaN	NaN	0.4849	0.8923	0.0231	0.0203	0.0221	0.0213	0.0209
0.0	0.0	0.0	-1386.9122	-1963.2969	NaN	NaN	0.586	0.8923	0.0231	0.0203	0.0222	0.0213	0.0209
0.0	0.0	0.0	152.0878	-1309.2969	NaN	NaN	1.1314	0.8923	0.0231	0.0203	0.0222	0.0213	0.0209
0.0	0.0	0.0	-1057.9122	289.7031	NaN	NaN	-0.3	0.8923	0.0231	0.0203	0.0221	0.0213	0.0209
0.0	0.0	0.0	-1823.9122	-561.2969	NaN	NaN	0.2353	0.8923	0.0231	0.0203	0.0221	0.0213	0.0209
0.0	0.0	0.0	-2760.9122	357.7031	NaN	NaN	-0.1488	0.8924	0.0231	0.0202	0.0221	0.0213	0.0209
0.0	0.0	0.0	190.0878	2373.7031	NaN	NaN	0.9259	0.8923	0.0231	0.0203	0.0221	0.0213	0.0209
0.0	0.0	0.0	-3676.9122	-1659.2969	NaN	NaN	0.311	0.8925	0.0231	0.0203	0.0221	0.0212	0.0209
0.0	0.0	0.0	-1890.9122	-1157.2969	NaN	NaN	0.3797	0.8924	0.0231	0.0203	0.0222	0.0212	0.0208
0.0	0.0	0.0	-2916.9122	-1052.2969	NaN	NaN	0.2651	0.8924	0.0231	0.0203	0.0222	0.0212	0.0208
0.0	0.0	0.0	-1694.9122	-1333.2969	NaN	NaN	0.4403	0.8925	0.023	0.0203	0.0222	0.0211	0.0208
0.0	0.0	0.0	-736.9122	-2557.2969	NaN	NaN	0.7763	0.8925	0.023	0.0203	0.0222	0.0212	0.0208
0.0	0.0	0.0	-1496.9122	-825.2969	NaN	NaN	0.3554	0.8925	0.023	0.0203	0.0222	0.0212	0.0208
0.0	0.0	0.0	-798.9122	364.7031	NaN	NaN	-0.3	0.8924	0.0231	0.0203	0.0222	0.0212	0.0208
0.0	0.0	0.0	-318.9122	-2274.2969	NaN	NaN	0.877	0.8924	0.023	0.0203	0.0222	0.0212	0.0208
0.0	0.0	0.0	-1619.9122	436.7031	NaN	NaN	-0.3	0.8923	0.0231	0.0203	0.0222	0.0212	0.0209
0.0	0.0	0.0	-2175.9122	-1612.2969	NaN	NaN	0.4256	0.8924	0.023	0.0203	0.0222	0.0212	0.0209
0.0	0.0	0.0	-961.9122	47.7031	NaN	NaN	-0.0522	0.8923	0.023	0.0203	0.0222	0.0212	0.0209
0.0	0.0	0.0	-1281.9122	-4095.2969	NaN	NaN	0.7616	0.8924	0.023	0.0204	0.0222	0.0212	0.0209
0.0	0.0	0.0	-1380.9122	796.7031	NaN	NaN	-0.3	0.8923	0.023	0.0203	0.0222	0.0212	0.0209
0.0	0.0	0.0	-1713.9122	-855.2969	NaN	NaN	0.3329	0.8923	0.023	0.0203	0.0222	0.0212	0.0209
0.0	0.0	0.0	-1905.9122	-597.2969	NaN	NaN	0.2386	0.8923	0.023	0.0203	0.0222	0.0213	0.0209
0.0	0.0	0.0	-737.9122	-1397.2969	NaN	NaN	0.6544	0.8922	0.023	0.0203	0.0222	0.0213	0.0209
0.0	0.0	0.0	41.0878	-379.2969	NaN	NaN	1.1215	0.8922	0.023	0.0203	0.0222	0.0213	0.0209
0.0	0.0	0.0	320.0878	-1424.2969	NaN	NaN	1.2899	0.8921	0.0231	0.0203	0.0222	0.0213	0.0209
0.0	0.0	0.0	-882.9122	590.7031	NaN	NaN	-0.3	0.8921	0.0231	0.0203	0.0222	0.0213	0.0209
0.0	0.0	0.0	-1659.9122	-313.2969	NaN	NaN	0.1588	0.8921	0.0231	0.0203	0.0222	0.0213	0.0209
0.0	0.0	0.0	-1328.9122	758.7031	NaN	NaN	-0.3	0.8921	0.0231	0.0203	0.0222	0.0214	0.0209
0.0	0.0	0.0	726.0878	4631.7031	NaN	NaN	0.8645	0.892	0.0231	0.0203	0.0222	0.0214	0.021
0.0	0.0	0.0	-2712.9122	916.7031	NaN	NaN	-0.3	0.8921	0.0231	0.0203	0.0222	0.0214	0.021
0.0	0.0	0.0	696.0878	-2323.2969	NaN	NaN	1.3	0.892	0.0231	0.0203	0.0222	0.0214	0.021
0.0	0.0	0.0	-2076.9122	1588.7031	NaN	NaN	-0.3	0.8921	0.0231	0.0203	0.0222	0.0214	0.0209
0.0	0.0	0.0	-467.9122	152.7031	NaN	NaN	-0.3	0.892	0.0231	0.0203	0.0222	0.0214	0.021
0.0	0.0	0.0	-2695.9122	-446.2969	NaN	NaN	0.142	0.8921	0.0231	0.0203	0.0222	0.0213	0.0209
0.0	0.0	0.0	-1521.9122	1019.7031	NaN	NaN	-0.3	0.8921	0.0231	0.0203	0.0222	0.0214	0.0209
0.0	0.0	0.0	-975.9122	-2563.2969	NaN	NaN	0.7243	0.8922	0.0231	0.0204	0.0222	0.0213	0.0209
0.0	0.0	0.0	-1563.9122	-171.2969	NaN	NaN	0.0987	0.8921	0.0231	0.0204	0.0222	0.0213	0.0209
0.0	0.0	0.0	-2332.9122	-1080.2969	NaN	NaN	0.3165	0.8922	0.0231	0.0204	0.0222	0.0213	0.0209
0.0	0.0	0.0	-1125.9122	-153.2969	NaN	NaN	0.1198	0.8922	0.0231	0.0204	0.0222	0.0213	0.0209
0.0	0.0	0.0	-1864.9122	-1449.2969	NaN	NaN	0.4373	0.8922	0.0231	0.0204	0.0222	0.0213	0.0209
0.0	0.0	0.0	-2902.9122	-732.2969	NaN	NaN	0.2014	0.8923	0.0231	0.0204	0.0221	0.0213	0.0209
0.0	0.0	0.0	-953.9122	-25.2969	NaN	NaN	0.0258	0.8923	0.0231	0.0203	0.0221	0.0213	0.0209
0.0	0.0	0.0	-2295.9122	1240.7031	NaN	NaN	-0.3	0.8923	0.0231	0.0203	0.0221	0.0213	0.0209
0.0	0.0	0.0	-866.9122	119.7031	NaN	NaN	-0.1602	0.8922	0.0231	0.0203	0.0221	0.0213	0.0209
0.0	0.0	0.0	13.0878	-1067.2969	NaN	NaN	1.0124	0.8922	0.0232	0.0203	0.0221	0.0213	0.0209
0.0	0.0	0.0	-2420.9122	-351.2969	NaN	NaN	0.1267	0.8921	0.0232	0.0203	0.0221	0.0213	0.0209
0.0	0.0	0.0	-2592.9122	-2243.2969	NaN	NaN	0.4639	0.8922	0.0232	0.0204	0.0221	0.0213	0.0209
0.0	0.0	0.0	-1751.9122	563.7031	NaN	NaN	-0.3	0.8922	0.0232	0.0203	0.0221	0.0213	0.0209
0.0	0.0	0.0	-182.9122	1178.7031	NaN	NaN	1.1837	0.8922	0.0232	0.0203	0.0221	0.0213	0.0209
0.0	0.0	0.0	-2174.9122	-177.2969	NaN	NaN	0.0754	0.8922	0.0232	0.0203	0.0221	0.0213	0.0209
0.0	0.0	0.0	-1333.9122	-1146.2969	NaN	NaN	0.4622	0.8922	0.0232	0.0203	0.0221	0.0213	0.0209
0.0	0.0	0.0	-2104.9122	-1529.2969	NaN	NaN	0.4208	0.8922	0.0232	0.0203	0.0221	0.0213	0.0209
0.0	0.0	0.0	-818.9122	640.7031	NaN	NaN	-0.3	0.8923	0.0232	0.0202	0.0221	0.0213	0.0209
0.0	0.0	0.0	-1393.9122	645.7031	NaN	NaN	-0.3	0.8923	0.0232	0.0202	0.0221	0.0213	0.0209
0.0	0.0	0.0	-2361.9122	-478.2969	NaN	NaN	0.1684	0.8922	0.0233	0.0202	0.0221	0.0213	0.0209
0.0	0.0	0.0	-1337.9122	579.7031	NaN	NaN	-0.3	0.8922	0.0233	0.0203	0.0221	0.0213	0.0209
0.0	0.0	0.0	-3170.9122	-503.2969	NaN	NaN	0.137	0.8923	0.0232	0.0203	0.0221	0.0213	0.0209
0.0	0.0	0.0	-1405.9122	2246.7031	NaN	NaN	1.3	0.8923	0.0232	0.0202	0.0221	0.0213	0.0209
0.0	0.0	0.0	-1023.9122	-775.2969	NaN	NaN	0.4309	0.8923	0.0232	0.0202	0.0221	0.0213	0.0209
0.0	0.0	0.0	-1743.9122	777.7031	NaN	NaN	-0.3	0.8923	0.0233	0.0202	0.0221	0.0213	0.0209
0.0	0.0	0.0	-435.9122	895.7031	NaN	NaN	1.3	0.8923	0.0233	0.0202	0.0221	0.0213	0.0209
0.0	0.0	0.0	-1372.9122	1965.7031	NaN	NaN	1.3	0.8923	0.0232	0.0202	0.0221	0.0213	0.0209
0.0	0.0	0.0	-2110.9122	275.7031	NaN	NaN	-0.1502	0.8923	0.0232	0.0202	0.0221	0.0213	0.0209
0.0	0.0	0.0	-1621.9122	-1711.2969	NaN	NaN	0.5134	0.8923	0.0232	0.0202	0.022	0.0213	0.0209
0.0	0.0	0.0	-541.9122	4061.7031	NaN	NaN	1.154	0.8923	0.0232	0.0202	0.0221	0.0213	0.0208
0.0	0.0	0.0	-703.9122	793.7031	NaN	NaN	1.3	0.8923	0.0232	0.0202	0.0221	0.0214	0.0208
0.0	0.0	0.0	-2477.9122	-654.2969	NaN	NaN	0.2089	0.8922	0.0232	0.0203	0.0221	0.0213	0.0209
0.0	0.0	0.0	-2226.9122	-1076.2969	NaN	NaN	0.3258	0.8922	0.0232	0.0203	0.0221	0.0213	0.0209
0.0	0.0	0.0	708.0878	-3779.2969	NaN	NaN	1.2306	0.8923	0.0231	0.0203	0.0221	0.0213	0.0209
0.0	0.0	0.0	-2177.9122	8.7031	NaN	NaN	-0.004	0.8923	0.0231	0.0203	0.0221	0.0213	0.0209
0.0	0.0	0.0	-1149.9122	1726.7031	NaN	NaN	1.3	0.8923	0.0232	0.0202	0.0221	0.0213	0.0209
0.0	0.0	0.0	-1409.9122	-1371.2969	NaN	NaN	0.4931	0.8922	0.0232	0.0203	0.0221	0.0213	0.0209
0.0	0.0	0.0	-1365.9122	-2807.2969	NaN	NaN	0.6727	0.8922	0.0232	0.0203	0.0221	0.0213	0.0209
0.0	0.0	0.0	-1218.9122	89.7031	NaN	NaN	-0.0794	0.8923	0.0231	0.0203	0.0221	0.0213	0.0209
0.0	0.0	0.0	-2222.9122	-165.2969	NaN	NaN	0.0692	0.8923	0.0231	0.0203	0.0221	0.0213	0.0209
0.0	0.0	0.0	-233.9122	301.7031	NaN	NaN	1.3	0.8923	0.0232	0.0202	0.0221	0.0214	0.0209
0.0	0.0	0.0	-2944.9122	2990.7031	NaN	NaN	1.3	0.8922	0.0232	0.0203	0.0221	0.0214	0.0209
0.0	0.0	0.0	-2455.9122	-1681.2969	NaN	NaN	0.4064	0.8922	0.0232	0.0203	0.0221	0.0213	0.0209
0.0	0.0	0.0	-1900.9122	-1666.2969	NaN	NaN	0.4671	0.8922	0.0231	0.0203	0.0221	0.0213	0.0209
0.0	0.0	0.0	-1595.9122	-2370.2969	NaN	NaN	0.5976	0.8923	0.0231	0.0203	0.0221	0.0213	0.0208
0.0	0.0	0.0	-1169.9122	-851.2969	NaN	NaN	0.4212	0.8924	0.0231	0.0203	0.0221	0.0213	0.0208
0.0	0.0	0.0	-1120.9122	-839.2969	NaN	NaN	0.4282	0.8924	0.0231	0.0203	0.0221	0.0213	0.0208
0.0	0.0	0.0	-1857.9122	611.7031	NaN	NaN	-0.3	0.8924	0.0231	0.0202	0.0221	0.0213	0.0208
0.0	0.0	0.0	-2184.9122	-2054.2969	NaN	NaN	0.4846	0.8925	0.0231	0.0202	0.0221	0.0213	0.0208
0.0	0.0	0.0	64.0878	14.7031	NaN	NaN	0.1866	0.8926	0.0231	0.0202	0.0221	0.0213	0.0208
0.0	0.0	0.0	154.0878	-1303.2969	NaN	NaN	1.1341	0.8926	0.0231	0.0202	0.0221	0.0213	0.0208
0.0	0.0	0.0	-2285.9122	1526.7031	NaN	NaN	-0.3	0.8926	0.0231	0.0202	0.0221	0.0213	0.0208
0.0	0.0	0.0	-89.9122	902.7031	NaN	NaN	1.1106	0.8926	0.0231	0.0201	0.0221	0.0213	0.0208
0.0	0.0	0.0	-2440.9122	896.7031	NaN	NaN	-0.3	0.8927	0.0231	0.0201	0.022	0.0213	0.0208
0.0	0.0	0.0	-637.9122	-1740.2969	NaN	NaN	0.7318	0.8926	0.0231	0.0202	0.022	0.0213	0.0208
0.0	0.0	0.0	-126.9122	1577.7031	NaN	NaN	1.0875	0.8926	0.0231	0.0201	0.0221	0.0213	0.0208
0.0	0.0	0.0	-934.9122	1606.7031	NaN	NaN	1.3	0.8925	0.0231	0.0202	0.0221	0.0213	0.0208
0.0	0.0	0.0	-1672.9122	-321.2969	NaN	NaN	0.1611	0.8925	0.0231	0.0202	0.0221	0.0213	0.0208
0.0	0.0	0.0	644.0878	-936.2969	NaN	NaN	1.3	0.8923	0.0231	0.0203	0.0221	0.0213	0.0209
0.0	0.0	0.0	-616.9122	-149.2969	NaN	NaN	0.1949	0.8923	0.023	0.0203	0.0221	0.0214	0.0209
0.0	0.0	0.0	2542.0878	-2278.2969	NaN	NaN	-0.3	0.8923	0.023	0.0203	0.0221	0.0214	0.0209
0.0	0.0	0.0	2549.0878	409.7031	NaN	NaN	0.1385	0.8922	0.0231	0.0202	0.0222	0.0214	0.0209
0.0	0.0	0.0	-2601.9122	612.7031	NaN	NaN	-0.3	0.8921	0.0231	0.0203	0.0222	0.0214	0.0209
0.0	0.0	0.0	248.0878	-223.2969	NaN	NaN	-0.3	0.8921	0.0231	0.0203	0.0222	0.0214	0.021
0.0	0.0	0.0	-923.9122	-1101.2969	NaN	NaN	0.5438	0.892	0.023	0.0203	0.0222	0.0214	0.021
0.0	0.0	0.0	436.0878	-379.2969	NaN	NaN	-0.3	0.8919	0.0231	0.0203	0.0222	0.0215	0.021
0.0	0.0	0.0	60.0878	-1273.2969	NaN	NaN	1.0495	0.8919	0.023	0.0203	0.0222	0.0214	0.021
0.0	0.0	0.0	160.0878	-1131.2969	NaN	NaN	1.1648	0.8919	0.023	0.0203	0.0222	0.0215	0.021
0.0	0.0	0.0	1045.0878	494.7031	NaN	NaN	0.3213	0.8919	0.0231	0.0203	0.0222	0.0215	0.021
0.0	0.0	0.0	-248.9122	1637.7031	NaN	NaN	1.1792	0.8919	0.0231	0.0203	0.0222	0.0215	0.021
0.0	0.0	0.0	-187.9122	-661.2969	NaN	NaN	0.7787	0.8919	0.0231	0.0203	0.0222	0.0215	0.0211
0.0	0.0	0.0	1736.0878	1789.7031	NaN	NaN	0.5076	0.8919	0.0231	0.0203	0.0222	0.0215	0.021
0.0	0.0	0.0	-1402.9122	-1245.2969	NaN	NaN	0.4702	0.8918	0.0231	0.0203	0.0222	0.0215	0.0211
0.0	0.0	0.0	-362.9122	483.7031	NaN	NaN	1.3	0.8918	0.0231	0.0203	0.0222	0.0215	0.0211
0.0	0.0	0.0	347.0878	-695.2969	NaN	NaN	1.3	0.8918	0.0231	0.0203	0.0223	0.0215	0.0211
0.0	0.0	0.0	-1384.9122	-2294.2969	NaN	NaN	0.6236	0.8917	0.0231	0.0204	0.0223	0.0215	0.0211
0.0	0.0	0.0	-1372.9122	504.7031	NaN	NaN	-0.3	0.8917	0.0231	0.0204	0.0223	0.0215	0.0211
0.0	0.0	0.0	-1164.9122	-831.2969	NaN	NaN	0.4164	0.8917	0.0231	0.0204	0.0223	0.0215	0.0211
0.0	0.0	0.0	-2894.9122	-2996.2969	NaN	NaN	0.5086	0.8918	0.0231	0.0204	0.0223	0.0214	0.021
0.0	0.0	0.0	-1709.9122	-445.2969	NaN	NaN	0.2066	0.8918	0.023	0.0204	0.0223	0.0214	0.021
0.0	0.0	0.0	-2836.9122	1511.7031	NaN	NaN	-0.3	0.8918	0.0231	0.0204	0.0223	0.0215	0.021
0.0	0.0	0.0	-1781.9122	-2482.2969	NaN	NaN	0.5821	0.8918	0.0231	0.0204	0.0223	0.0214	0.021
0.0	0.0	0.0	-1855.9122	1274.7031	NaN	NaN	-0.3	0.8919	0.023	0.0203	0.0222	0.0214	0.021
0.0	0.0	0.0	-1308.9122	-2641.2969	NaN	NaN	0.6686	0.8919	0.0231	0.0203	0.0222	0.0214	0.021
0.0	0.0	0.0	-2035.9122	1693.7031	NaN	NaN	-0.3	0.8921	0.0231	0.0203	0.0222	0.0214	0.021
0.0	0.0	0.0	231.0878	-1906.2969	NaN	NaN	1.1379	0.8921	0.0231	0.0203	0.0222	0.0214	0.021
0.0	0.0	0.0	150.0878	1433.7031	NaN	NaN	0.9052	0.8922	0.0231	0.0202	0.0222	0.0214	0.021
0.0	0.0	0.0	-1983.9122	-1247.2969	NaN	NaN	0.386	0.892	0.0231	0.0202	0.0222	0.0214	0.021
0.0	0.0	0.0	-2165.9122	2087.7031	NaN	NaN	-0.3	0.8922	0.0231	0.0202	0.0222	0.0214	0.0209
0.0	0.0	0.0	-203.9122	52.7031	NaN	NaN	-0.3	0.8921	0.0232	0.0202	0.0222	0.0214	0.021
0.0	0.0	0.0	-2142.9122	684.7031	NaN	NaN	-0.3	0.8922	0.0232	0.0202	0.0221	0.0214	0.0209
0.0	0.0	0.0	-1292.9122	-995.2969	NaN	NaN	0.435	0.8921	0.0232	0.0202	0.0221	0.0214	0.0209
0.0	0.0	0.0	-277.9122	2111.7031	NaN	NaN	1.1516	0.8922	0.0232	0.0202	0.0221	0.0214	0.0209
0.0	0.0	0.0	-480.9122	2166.7031	NaN	NaN	1.2853	0.8921	0.0232	0.0202	0.0221	0.0214	0.0209
0.0	0.0	0.0	-1981.9122	1456.7031	NaN	NaN	-0.3	0.8922	0.0232	0.0202	0.0221	0.0214	0.0209
0.0	0.0	0.0	-373.9122	-492.2969	NaN	NaN	0.5683	0.8921	0.0232	0.0202	0.0221	0.0214	0.0209
0.0	0.0	0.0	-1000.9122	1988.7031	NaN	NaN	1.3	0.8922	0.0232	0.0202	0.0221	0.0214	0.0209
0.0	0.0	0.0	-2066.9122	-611.2969	NaN	NaN	0.2282	0.8921	0.0232	0.0202	0.0221	0.0214	0.0209
0.0	0.0	0.0	-1242.9122	-1999.2969	NaN	NaN	0.6166	0.8922	0.0231	0.0202	0.0221	0.0214	0.0209
0.0	0.0	0.0	-3114.9122	2241.7031	NaN	NaN	-0.3	0.8922	0.0232	0.0202	0.0221	0.0214	0.0209
0.0	0.0	0.0	-2385.9122	-846.2969	NaN	NaN	0.2618	0.8923	0.0231	0.0202	0.0221	0.0213	0.0209
0.0	0.0	0.0	-1502.9122	-295.2969	NaN	NaN	0.1642	0.8923	0.0231	0.0202	0.0221	0.0213	0.0209
0.0	0.0	0.0	-1648.9122	-3359.2969	NaN	NaN	0.6708	0.8923	0.0231	0.0203	0.0221	0.0213	0.0209
0.0	0.0	0.0	-1094.9122	706.7031	NaN	NaN	-0.3	0.8923	0.0231	0.0202	0.0221	0.0213	0.0209
0.0	0.0	0.0	-1781.9122	-1334.2969	NaN	NaN	0.4282	0.8924	0.0231	0.0202	0.0221	0.0213	0.0209
0.0	0.0	0.0	124.0878	334.7031	NaN	NaN	0.7295	0.8923	0.0231	0.0202	0.0221	0.0213	0.0209
0.0	0.0	0.0	-3167.9122	3648.7031	NaN	NaN	1.3	0.8925	0.0232	0.0202	0.0221	0.0213	0.0208
0.0	0.0	0.0	-2456.9122	40.7031	NaN	NaN	-0.0168	0.8925	0.0232	0.0202	0.0221	0.0213	0.0208
0.0	0.0	0.0	-2585.9122	410.7031	NaN	NaN	-0.1888	0.8926	0.0231	0.0202	0.0221	0.0212	0.0208
0.0	0.0	0.0	-2889.9122	2386.7031	NaN	NaN	-0.3	0.8926	0.0232	0.0202	0.0221	0.0212	0.0208
0.0	0.0	0.0	-3434.9122	-2658.2969	NaN	NaN	0.4363	0.8926	0.0231	0.0203	0.0222	0.0211	0.0208
0.0	0.0	0.0	-1808.9122	586.7031	NaN	NaN	-0.3	0.8926	0.0231	0.0203	0.0222	0.0211	0.0208
0.0	0.0	0.0	-2870.9122	-991.2969	NaN	NaN	0.2567	0.8927	0.0231	0.0203	0.0222	0.021	0.0207
0.0	0.0	0.0	507.0878	-521.2969	NaN	NaN	1.3	0.8927	0.0231	0.0202	0.0222	0.0211	0.0207
0.0	0.0	0.0	-834.9122	-592.2969	NaN	NaN	0.415	0.8927	0.0231	0.0202	0.0222	0.0211	0.0207
0.0	0.0	0.0	183.0878	-869.2969	NaN	NaN	1.2668	0.8926	0.0231	0.0202	0.0222	0.0211	0.0207
0.0	0.0	0.0	-1083.9122	-2810.2969	NaN	NaN	0.7217	0.8925	0.023	0.0203	0.0223	0.0211	0.0207
0.0	0.0	0.0	-2129.9122	-2884.2969	NaN	NaN	0.5752	0.8924	0.023	0.0204	0.0223	0.0211	0.0208
0.0	0.0	0.0	-2455.9122	-4631.2969	NaN	NaN	0.6535	0.8925	0.023	0.0205	0.0223	0.021	0.0208
0.0	0.0	0.0	-1915.9122	-1072.2969	NaN	NaN	0.3588	0.8926	0.023	0.0204	0.0223	0.021	0.0207
0.0	0.0	0.0	-824.9122	-568.2969	NaN	NaN	0.4079	0.8926	0.023	0.0204	0.0222	0.021	0.0207
0.0	0.0	0.0	-2924.9122	993.7031	NaN	NaN	-0.3	0.8927	0.023	0.0203	0.0222	0.0211	0.0207
0.0	0.0	0.0	-1056.9122	-943.2969	NaN	NaN	0.4716	0.8926	0.023	0.0203	0.0222	0.0211	0.0207
0.0	0.0	0.0	-3044.9122	744.7031	NaN	NaN	-0.3	0.8926	0.023	0.0204	0.0222	0.0211	0.0207
0.0	0.0	0.0	-1054.9122	-1787.2969	NaN	NaN	0.6288	0.8926	0.023	0.0204	0.0222	0.0211	0.0208
0.0	0.0	0.0	-2781.9122	-1086.2969	NaN	NaN	0.2808	0.8925	0.023	0.0204	0.0223	0.0211	0.0208
0.0	0.0	0.0	-1026.9122	-1337.2969	NaN	NaN	0.5656	0.8924	0.023	0.0205	0.0223	0.0211	0.0208
0.0	0.0	0.0	-880.9122	-2209.2969	NaN	NaN	0.7149	0.8924	0.0229	0.0205	0.0223	0.0211	0.0208
0.0	0.0	0.0	-1851.9122	-2492.2969	NaN	NaN	0.5737	0.8923	0.0229	0.0205	0.0223	0.0211	0.0208
0.0	0.0	0.0	-648.9122	455.7031	NaN	NaN	-0.3	0.8924	0.0229	0.0205	0.0223	0.0211	0.0208
0.0	0.0	0.0	-850.9122	-2860.2969	NaN	NaN	0.7707	0.8923	0.023	0.0205	0.0223	0.0211	0.0208
0.0	0.0	0.0	-2932.9122	1584.7031	NaN	NaN	-0.3	0.8923	0.023	0.0205	0.0223	0.0212	0.0208
0.0	0.0	0.0	-882.9122	-911.2969	NaN	NaN	0.5079	0.8923	0.023	0.0205	0.0223	0.0212	0.0208
0.0	0.0	0.0	-2024.9122	-285.2969	NaN	NaN	0.1235	0.8922	0.023	0.0205	0.0223	0.0212	0.0208
0.0	0.0	0.0	-1785.9122	-2269.2969	NaN	NaN	0.5596	0.8921	0.023	0.0206	0.0223	0.0212	0.0208
0.0	0.0	0.0	-1151.9122	-1329.2969	NaN	NaN	0.5357	0.8921	0.023	0.0206	0.0223	0.0212	0.0208
0.0	0.0	0.0	-985.9122	-2429.2969	NaN	NaN	0.7113	0.8921	0.023	0.0206	0.0223	0.0212	0.0208
0.0	0.0	0.0	-1759.9122	-1470.2969	NaN	NaN	0.4552	0.8922	0.023	0.0206	0.0223	0.0212	0.0208
0.0	0.0	0.0	-1414.9122	821.7031	NaN	NaN	-0.3	0.8922	0.023	0.0206	0.0223	0.0212	0.0208
0.0	0.0	0.0	-1709.9122	-3693.2969	NaN	NaN	0.6835	0.8921	0.023	0.0206	0.0223	0.0212	0.0208
0.0	0.0	0.0	-438.9122	-1990.2969	NaN	NaN	0.8193	0.8923	0.023	0.0206	0.0222	0.0212	0.0208
0.0	0.0	0.0	-2011.9122	74.7031	NaN	NaN	-0.0386	0.8924	0.0229	0.0205	0.0222	0.0212	0.0208
0.0	0.0	0.0	-1597.9122	1661.7031	NaN	NaN	1.3	0.8924	0.0229	0.0205	0.0222	0.0212	0.0208
0.0	0.0	0.0	-1802.9122	738.7031	NaN	NaN	-0.3	0.8924	0.0229	0.0205	0.0222	0.0212	0.0208
0.0	0.0	0.0	-2306.9122	-2143.2969	NaN	NaN	0.4816	0.8924	0.0229	0.0205	0.0222	0.0212	0.0208
0.0	0.0	0.0	409.0878	911.7031	NaN	NaN	0.6903	0.8924	0.0229	0.0205	0.0222	0.0212	0.0208
0.0	0.0	0.0	-2329.9122	-1299.2969	NaN	NaN	0.358	0.8923	0.0229	0.0206	0.0222	0.0212	0.0208
0.0	0.0	0.0	-1122.9122	-2006.2969	NaN	NaN	0.6412	0.8922	0.023	0.0206	0.0222	0.0212	0.0208
0.0	0.0	0.0	-1905.9122	1265.7031	NaN	NaN	-0.3	0.8921	0.023	0.0206	0.0223	0.0213	0.0208
0.0	0.0	0.0	-1973.9122	2048.7031	NaN	NaN	1.3	0.8921	0.023	0.0206	0.0223	0.0213	0.0208
0.0	0.0	0.0	-1515.9122	-2793.2969	NaN	NaN	0.6482	0.892	0.023	0.0207	0.0223	0.0212	0.0209
0.0	0.0	0.0	-1252.9122	-287.2969	NaN	NaN	0.1865	0.892	0.023	0.0206	0.0223	0.0213	0.0209
0.0	0.0	0.0	-1219.9122	49.7031	NaN	NaN	-0.0425	0.8919	0.023	0.0206	0.0223	0.0213	0.0209
0.0	0.0	0.0	-1796.9122	375.7031	NaN	NaN	-0.2644	0.8919	0.023	0.0206	0.0223	0.0213	0.0209
0.0	0.0	0.0	1282.0878	-1667.2969	NaN	NaN	1.3	0.8918	0.023	0.0207	0.0224	0.0213	0.0209
0.0	0.0	0.0	-759.9122	-2694.2969	NaN	NaN	0.78	0.8916	0.023	0.0207	0.0224	0.0213	0.021
0.0	0.0	0.0	-2801.9122	566.7031	NaN	NaN	-0.2535	0.8916	0.023	0.0207	0.0224	0.0213	0.021
0.0	0.0	0.0	-1150.9122	-1116.2969	NaN	NaN	0.4924	0.8915	0.023	0.0207	0.0224	0.0213	0.021
0.0	0.0	0.0	-2103.9122	-890.2969	NaN	NaN	0.2973	0.8914	0.023	0.0207	0.0224	0.0214	0.021
0.0	0.0	0.0	-862.9122	-379.2969	NaN	NaN	0.3053	0.8914	0.023	0.0207	0.0224	0.0214	0.0211
0.0	0.0	0.0	-1786.9122	-125.2969	NaN	NaN	0.0655	0.8914	0.023	0.0207	0.0224	0.0214	0.0211
0.0	0.0	0.0	-1491.9122	4508.7031	NaN	NaN	1.3	0.8913	0.0231	0.0207	0.0224	0.0214	0.0211
0.0	0.0	0.0	-1617.9122	137.7031	NaN	NaN	-0.093	0.8912	0.0231	0.0207	0.0225	0.0214	0.0211
0.0	0.0	0.0	-1308.9122	1431.7031	NaN	NaN	1.3	0.8911	0.0231	0.0207	0.0225	0.0214	0.0211
0.0	0.0	0.0	-2241.9122	-704.2969	NaN	NaN	0.2391	0.8909	0.0231	0.0208	0.0225	0.0214	0.0212
0.0	0.0	0.0	-2299.9122	-317.2969	NaN	NaN	0.1212	0.8909	0.0231	0.0208	0.0226	0.0214	0.0212
0.0	0.0	0.0	-892.9122	576.7031	NaN	NaN	-0.3	0.8909	0.0231	0.0208	0.0226	0.0214	0.0212
0.0	0.0	0.0	-2306.9122	1517.7031	NaN	NaN	-0.3	0.8908	0.0231	0.0208	0.0226	0.0214	0.0212
0.0	0.0	0.0	-2730.9122	703.7031	NaN	NaN	-0.3	0.8908	0.0231	0.0209	0.0227	0.0214	0.0212
0.0	0.0	0.0	-3129.9122	-1251.2969	NaN	NaN	0.2856	0.8907	0.0231	0.0209	0.0227	0.0214	0.0212
0.0	0.0	0.0	-2190.9122	-1649.2969	NaN	NaN	0.4295	0.8906	0.0231	0.0209	0.0227	0.0214	0.0212
0.0	0.0	0.0	-392.9122	-953.2969	NaN	NaN	0.7081	0.8906	0.0231	0.0209	0.0228	0.0214	0.0213
0.0	0.0	0.0	-4295.9122	-3462.2969	NaN	NaN	0.4463	0.8904	0.023	0.021	0.0228	0.0214	0.0213
0.0	0.0	0.0	-2969.9122	-404.2969	NaN	NaN	0.1198	0.8906	0.023	0.021	0.0228	0.0214	0.0213
0.0	0.0	0.0	-1637.9122	521.7031	NaN	NaN	-0.3	0.8907	0.023	0.0209	0.0228	0.0214	0.0213
0.0	0.0	0.0	-2386.9122	1643.7031	NaN	NaN	-0.3	0.8906	0.023	0.0209	0.0228	0.0214	0.0213
0.0	0.0	0.0	-1768.9122	-1107.2969	NaN	NaN	0.385	0.8906	0.023	0.0209	0.0228	0.0214	0.0213
0.0	0.0	0.0	-1514.9122	-966.2969	NaN	NaN	0.3894	0.8906	0.023	0.0209	0.0228	0.0214	0.0213
0.0	0.0	0.0	-1842.9122	1192.7031	NaN	NaN	-0.3	0.8906	0.023	0.0209	0.0228	0.0214	0.0213
0.0	0.0	0.0	-171.9122	2642.7031	NaN	NaN	1.0696	0.8906	0.023	0.0209	0.0228	0.0214	0.0213
0.0	0.0	0.0	-2130.9122	-670.2969	NaN	NaN	0.2393	0.8904	0.023	0.021	0.0228	0.0214	0.0214
0.0	0.0	0.0	-2186.9122	-232.2969	NaN	NaN	0.096	0.8905	0.023	0.021	0.0228	0.0214	0.0213
0.0	0.0	0.0	-1450.9122	2804.7031	NaN	NaN	1.3	0.8904	0.023	0.021	0.0228	0.0214	0.0213
0.0	0.0	0.0	-1376.9122	-1817.2969	NaN	NaN	0.5689	0.8903	0.023	0.0211	0.0229	0.0214	0.0214
0.0	0.0	0.0	-1628.9122	269.7031	NaN	NaN	-0.1984	0.8904	0.0229	0.0211	0.0229	0.0214	0.0213
0.0	0.0	0.0	-2009.9122	-2352.2969	NaN	NaN	0.5392	0.8904	0.0229	0.0211	0.0229	0.0214	0.0213
0.0	0.0	0.0	-1284.9122	3061.7031	NaN	NaN	1.3	0.8907	0.0229	0.021	0.0228	0.0214	0.0212
0.0	0.0	0.0	-912.9122	-256.2969	NaN	NaN	0.2192	0.8906	0.0229	0.021	0.0228	0.0214	0.0213
0.0	0.0	0.0	-1041.9122	-1109.2969	NaN	NaN	0.5157	0.8906	0.0228	0.0211	0.0228	0.0214	0.0212
0.0	0.0	0.0	-2413.9122	-1522.2969	NaN	NaN	0.3867	0.8906	0.0228	0.0211	0.0229	0.0213	0.0212
0.0	0.0	0.0	-921.9122	-59.2969	NaN	NaN	0.0604	0.8908	0.0228	0.0211	0.0228	0.0213	0.0212
0.0	0.0	0.0	-2937.9122	-2456.2969	NaN	NaN	0.4554	0.8909	0.0228	0.0211	0.0228	0.0213	0.0212
0.0	0.0	0.0	-1509.9122	-473.2969	NaN	NaN	0.2387	0.891	0.0228	0.0211	0.0228	0.0213	0.0211
0.0	0.0	0.0	-2222.9122	-214.2969	NaN	NaN	0.0879	0.8911	0.0227	0.0211	0.0227	0.0212	0.0211
0.0	0.0	0.0	-1785.9122	796.7031	NaN	NaN	-0.3	0.8912	0.0227	0.021	0.0227	0.0212	0.0211
0.0	0.0	0.0	-2500.9122	-1986.2969	NaN	NaN	0.4427	0.8912	0.0227	0.021	0.0227	0.0212	0.0211
0.0	0.0	0.0	-2299.9122	1162.7031	NaN	NaN	-0.3	0.8914	0.0227	0.021	0.0226	0.0212	0.021
0.0	0.0	0.0	-2272.9122	1006.7031	NaN	NaN	-0.3	0.8915	0.0227	0.0209	0.0226	0.0212	0.021
0.0	0.0	0.0	-628.9122	-765.2969	NaN	NaN	0.5489	0.8917	0.0227	0.0209	0.0225	0.0212	0.021
0.0	0.0	0.0	-676.9122	445.7031	NaN	NaN	-0.3	0.8918	0.0227	0.0208	0.0225	0.0212	0.0209
0.0	0.0	0.0	-1486.9122	899.7031	NaN	NaN	-0.3	0.8918	0.0228	0.0208	0.0225	0.0212	0.0209
0.0	0.0	0.0	-1512.9122	-1879.2969	NaN	NaN	0.554	0.8918	0.0228	0.0208	0.0225	0.0211	0.021
0.0	0.0	0.0	-828.9122	-1248.2969	NaN	NaN	0.6009	0.8919	0.0228	0.0208	0.0225	0.0212	0.0209
0.0	0.0	0.0	-3000.9122	2368.7031	NaN	NaN	-0.3	0.892	0.0228	0.0207	0.0224	0.0212	0.0209
0.0	0.0	0.0	-1318.9122	-504.2969	NaN	NaN	0.2766	0.892	0.0229	0.0207	0.0224	0.0212	0.0209
0.0	0.0	0.0	-657.9122	995.7031	NaN	NaN	1.3	0.892	0.0229	0.0206	0.0224	0.0212	0.0209
0.0	0.0	0.0	-1242.9122	201.7031	NaN	NaN	-0.1937	0.8919	0.0229	0.0206	0.0224	0.0212	0.0209
0.0	0.0	0.0	-1574.9122	1661.7031	NaN	NaN	1.3	0.8918	0.023	0.0206	0.0224	0.0212	0.0209
0.0	0.0	0.0	-2119.9122	641.7031	NaN	NaN	-0.3	0.8917	0.023	0.0207	0.0225	0.0212	0.021
0.0	0.0	0.0	-2019.9122	1818.7031	NaN	NaN	-0.3	0.8916	0.023	0.0207	0.0225	0.0212	0.021
0.0	0.0	0.0	-279.9122	-315.2969	NaN	NaN	0.5297	0.8915	0.023	0.0207	0.0225	0.0212	0.0211
0.0	0.0	0.0	-230.9122	2755.7031	NaN	NaN	1.0915	0.8914	0.0231	0.0207	0.0225	0.0212	0.0211
0.0	0.0	0.0	-2136.9122	9.7031	NaN	NaN	-0.0046	0.8914	0.023	0.0207	0.0225	0.0212	0.0211
0.0	0.0	0.0	-649.9122	479.7031	NaN	NaN	-0.3	0.8914	0.023	0.0208	0.0225	0.0212	0.0211
0.0	0.0	0.0	-1906.9122	216.7031	NaN	NaN	-0.1282	0.8914	0.023	0.0208	0.0225	0.0212	0.0211
0.0	0.0	0.0	-180.9122	1701.7031	NaN	NaN	1.119	0.8916	0.023	0.0207	0.0225	0.0212	0.0211
0.0	0.0	0.0	-2551.9122	2048.7031	NaN	NaN	-0.3	0.8916	0.0229	0.0208	0.0225	0.0212	0.0211
0.0	0.0	0.0	-1720.9122	843.7031	NaN	NaN	-0.3	0.8916	0.0229	0.0208	0.0225	0.0211	0.021
0.0	0.0	0.0	-379.9122	-40.2969	NaN	NaN	0.0959	0.8916	0.0229	0.0208	0.0225	0.0211	0.021
0.0	0.0	0.0	-2359.9122	-63.2969	NaN	NaN	0.0261	0.8916	0.0229	0.0209	0.0225	0.0211	0.021
0.0	0.0	0.0	-448.9122	1175.7031	NaN	NaN	1.3	0.8916	0.0229	0.0209	0.0225	0.0211	0.021
0.0	0.0	0.0	-3287.9122	-325.2969	NaN	NaN	0.09	0.8917	0.0228	0.0209	0.0225	0.0211	0.021
0.0	0.0	0.0	-749.9122	-1179.2969	NaN	NaN	0.6113	0.8917	0.0228	0.0209	0.0225	0.0211	0.021
0.0	0.0	0.0	232.0878	1193.7031	NaN	NaN	0.8372	0.8918	0.0228	0.0209	0.0224	0.0211	0.021
0.0	0.0	0.0	-1016.9122	1007.7031	NaN	NaN	-0.3	0.8917	0.0228	0.0209	0.0224	0.0211	0.021
0.0	0.0	0.0	-1483.9122	-1951.2969	NaN	NaN	0.568	0.8917	0.0228	0.021	0.0225	0.0211	0.0209
0.0	0.0	0.0	-1939.9122	2158.7031	NaN	NaN	1.3	0.8919	0.0228	0.0209	0.0224	0.0211	0.0209
0.0	0.0	0.0	-571.9122	-3190.2969	NaN	NaN	0.848	0.892	0.0228	0.0209	0.0224	0.0211	0.0208
0.0	0.0	0.0	-370.9122	349.7031	NaN	NaN	-0.3	0.8924	0.0229	0.0207	0.0223	0.021	0.0207
0.0	0.0	0.0	-774.9122	-397.2969	NaN	NaN	0.3389	0.8925	0.0229	0.0207	0.0223	0.021	0.0206
0.0	0.0	0.0	-2447.9122	-755.2969	NaN	NaN	0.2358	0.8927	0.0229	0.0206	0.0223	0.021	0.0205
0.0	0.0	0.0	-3051.9122	458.7031	NaN	NaN	-0.1769	0.8929	0.0229	0.0206	0.0222	0.021	0.0204
0.0	0.0	0.0	-3316.9122	-1517.2969	NaN	NaN	0.3139	0.8933	0.0229	0.0205	0.0222	0.0209	0.0203
0.0	0.0	0.0	-2289.9122	-2013.2969	NaN	NaN	0.4679	0.8935	0.0229	0.0204	0.0221	0.0209	0.0202
0.0	0.0	0.0	-1081.9122	1061.7031	NaN	NaN	-0.3	0.894	0.0229	0.0201	0.0221	0.0209	0.02
0.0	0.0	0.0	-1847.9122	205.7031	NaN	NaN	-0.1253	0.8943	0.023	0.02	0.022	0.0209	0.0199
0.0	0.0	0.0	-2101.9122	1482.7031	NaN	NaN	-0.3	0.8945	0.023	0.0198	0.022	0.0209	0.0198
0.0	0.0	0.0	-3487.9122	-105.2969	NaN	NaN	0.0293	0.8946	0.023	0.0197	0.022	0.0209	0.0197
0.0	0.0	0.0	-1628.9122	-3252.2969	NaN	NaN	0.6663	0.8947	0.023	0.0197	0.022	0.0209	0.0197
0.0	0.0	0.0	-340.9122	-986.2969	NaN	NaN	0.7431	0.8948	0.023	0.0196	0.0221	0.0209	0.0196
0.0	0.0	0.0	-990.9122	-176.2969	NaN	NaN	0.151	0.8947	0.023	0.0195	0.0221	0.021	0.0196
0.0	0.0	0.0	-2159.9122	-1155.2969	NaN	NaN	0.3485	0.8951	0.023	0.0195	0.022	0.0209	0.0196
0.0	0.0	0.0	412.0878	653.7031	NaN	NaN	0.6134	0.8955	0.0229	0.0194	0.0219	0.0208	0.0195
0.0	0.0	0.0	-239.9122	275.7031	NaN	NaN	1.3	0.8956	0.0228	0.0194	0.0219	0.0207	0.0195
0.0	0.0	0.0	-586.9122	-1270.2969	NaN	NaN	0.684	0.8956	0.0228	0.0194	0.0219	0.0207	0.0195
0.0	0.0	0.0	-2742.9122	736.7031	NaN	NaN	-0.3	0.8957	0.0228	0.0195	0.0218	0.0207	0.0196
0.0	0.0	0.0	522.0878	2149.7031	NaN	NaN	0.8046	0.8959	0.0227	0.0194	0.0218	0.0206	0.0196
0.0	0.0	0.0	-1084.9122	389.7031	NaN	NaN	-0.3	0.8958	0.0227	0.0194	0.0218	0.0206	0.0197
0.0	0.0	0.0	-315.9122	3434.7031	NaN	NaN	1.1013	0.8952	0.0228	0.0195	0.022	0.0208	0.0198
0.0	0.0	0.0	-2185.9122	287.7031	NaN	NaN	-0.1516	0.8946	0.0228	0.0196	0.0222	0.021	0.0198
0.0	0.0	0.0	-934.9122	-1921.2969	NaN	NaN	0.6727	0.8942	0.0229	0.0197	0.0224	0.021	0.0198
0.0	0.0	0.0	-1786.9122	-2062.2969	NaN	NaN	0.5358	0.8946	0.0228	0.0196	0.0223	0.0209	0.0198
0.0	0.0	0.0	-135.9122	-154.2969	NaN	NaN	0.5317	0.8947	0.0227	0.0197	0.0223	0.0208	0.0198
0.0	0.0	0.0	-1446.9122	1295.7031	NaN	NaN	-0.3	0.8946	0.0227	0.0198	0.0222	0.0208	0.0198
0.0	0.0	0.0	-2184.9122	593.7031	NaN	NaN	-0.3	0.8945	0.0227	0.0199	0.0221	0.0208	0.0199
0.0	0.0	0.0	-356.9122	282.7031	NaN	NaN	-0.3	0.8944	0.0227	0.02	0.0221	0.0209	0.02
0.0	0.0	0.0	-1224.9122	-836.2969	NaN	NaN	0.4057	0.8943	0.0227	0.02	0.022	0.0209	0.0201
0.0	0.0	0.0	-805.9122	-743.2969	NaN	NaN	0.4798	0.8938	0.0228	0.0202	0.022	0.021	0.0202
0.0	0.0	0.0	-1620.9122	-2185.2969	NaN	NaN	0.5741	0.8935	0.0228	0.0203	0.0221	0.021	0.0203
0.0	0.0	0.0	-682.9122	-923.2969	NaN	NaN	0.5748	0.8933	0.0228	0.0204	0.0221	0.021	0.0204
0.0	0.0	0.0	-1190.9122	-1253.2969	NaN	NaN	0.5128	0.8933	0.0228	0.0204	0.022	0.021	0.0204
0.0	0.0	0.0	48.0878	-972.2969	NaN	NaN	1.052	0.8932	0.0229	0.0203	0.0221	0.0211	0.0205
0.0	0.0	0.0	-2451.9122	-2238.2969	NaN	NaN	0.4772	0.8936	0.0228	0.0201	0.022	0.021	0.0204
0.0	0.0	0.0	-696.9122	-19.2969	NaN	NaN	0.0269	0.8935	0.0228	0.0202	0.022	0.0211	0.0204
0.0	0.0	0.0	-915.9122	2428.7031	NaN	NaN	1.3	0.894	0.0226	0.0202	0.0219	0.0209	0.0203
0.0	0.0	0.0	-1930.9122	1155.7031	NaN	NaN	-0.3	0.8942	0.0225	0.0202	0.022	0.0209	0.0203
0.0	0.0	0.0	-2483.9122	-1425.2969	NaN	NaN	0.3646	0.8945	0.0223	0.0203	0.022	0.0208	0.0202
0.0	0.0	0.0	-1523.9122	-3379.2969	NaN	NaN	0.6892	0.8949	0.0222	0.0202	0.022	0.0207	0.0201
0.0	0.0	0.0	-1669.9122	-246.2969	NaN	NaN	0.1285	0.8953	0.022	0.0202	0.0219	0.0207	0.02
0.0	0.0	0.0	-1767.9122	-2051.2969	NaN	NaN	0.5371	0.8954	0.0219	0.0202	0.0219	0.0206	0.0199
0.0	0.0	0.0	-183.9122	-620.2969	NaN	NaN	0.7713	0.8957	0.0217	0.0203	0.0219	0.0206	0.0198
0.0	0.0	0.0	-1821.9122	-1680.2969	NaN	NaN	0.4798	0.8956	0.0216	0.0204	0.022	0.0206	0.0199
0.0	0.0	0.0	-2988.9122	-1603.2969	NaN	NaN	0.3491	0.8951	0.0215	0.0206	0.0221	0.0206	0.0201
0.0	0.0	0.0	-2856.9122	-1734.2969	NaN	NaN	0.3777	0.8955	0.0214	0.0206	0.022	0.0205	0.02
0.0	0.0	0.0	-1385.9122	-2988.2969	NaN	NaN	0.6832	0.8954	0.0214	0.0206	0.022	0.0206	0.02
0.0	0.0	0.0	-2532.9122	156.7031	NaN	NaN	-0.0659	0.8938	0.0218	0.021	0.0222	0.021	0.0203
0.0	0.0	0.0	-1842.9122	-1971.2969	NaN	NaN	0.5168	0.8917	0.0225	0.0216	0.0223	0.0214	0.0206
0.0	0.0	0.0	-2461.9122	-1303.2969	NaN	NaN	0.3461	0.8772	0.0259	0.0241	0.0248	0.0242	0.0238
0.0	0.0	0.0	-1308.9122	2350.7031	NaN	NaN	1.3	0.8935	0.0218	0.0211	0.0227	0.0216	0.0193
