# Supplementary material for: DeepFRET, a software for rapid and automated single-molecule FRET data classification using deep learning
Source: eLife. 2020 Nov 3;9:e60404. doi: 10.7554/eLife.60404 (PMC7609065; doi:10.7554/eLife.60404)
Supplement: Figure 4—source data 1. [file elife-60404-fig4-data1.zip › Figure 4-source data 1/Fig_S4a/Traces/traces_all_n294/Traces_Fig2d_4mMAc_mov1_combined_tif_pair35.txt]

Exported by DeepFRET
Date: 2020-08-26, 18:13
Video filename: None
FRET pair #35
Bleaches at 449
D-Dexc-bg	A-Dexc-bg	A-Aexc-bg	D-Dexc-rw	A-Dexc-rw	A-Aexc-rw	S	E	p_bleached	p_aggregated	p_noisy	p_scrambled	p_static	p_dynamic
0.0	0.0	0.0	40681.1776	7881.2606	NaN	NaN	0.1623	0.0357	0.843	0.0199	0.0422	0.0245	0.0347
0.0	0.0	0.0	36497.1776	9472.2606	NaN	NaN	0.2061	0.032	0.8527	0.0201	0.0379	0.0223	0.035
0.0	0.0	0.0	35692.1776	8294.2606	NaN	NaN	0.1886	0.0306	0.8607	0.0197	0.0354	0.0209	0.0328
0.0	0.0	0.0	32375.1776	10151.2606	NaN	NaN	0.2387	0.0307	0.8562	0.0206	0.0367	0.0215	0.0342
0.0	0.0	0.0	37160.1776	8265.2606	NaN	NaN	0.182	0.0306	0.858	0.0207	0.0356	0.021	0.034
0.0	0.0	0.0	39426.1776	9142.2606	NaN	NaN	0.1882	0.0311	0.8545	0.0209	0.0364	0.0217	0.0353
0.0	0.0	0.0	32742.1776	8858.2606	NaN	NaN	0.2129	0.0311	0.8542	0.0211	0.0362	0.022	0.0355
0.0	0.0	0.0	41648.1776	10965.2606	NaN	NaN	0.2084	0.0315	0.8522	0.0212	0.0367	0.0225	0.036
0.0	0.0	0.0	40532.1776	9403.2606	NaN	NaN	0.1883	0.0315	0.8513	0.0212	0.0369	0.0228	0.0362
0.0	0.0	0.0	35348.1776	10345.2606	NaN	NaN	0.2264	0.0322	0.8507	0.0213	0.0371	0.0227	0.0359
0.0	0.0	0.0	41824.1776	11316.2606	NaN	NaN	0.213	0.0327	0.8491	0.0214	0.0378	0.023	0.036
0.0	0.0	0.0	37146.1776	8323.2606	NaN	NaN	0.1831	0.0336	0.8472	0.0214	0.0386	0.0232	0.036
0.0	0.0	0.0	36827.1776	8982.2606	NaN	NaN	0.1961	0.0341	0.8483	0.0214	0.0383	0.0227	0.0352
0.0	0.0	0.0	39556.1776	11054.2606	NaN	NaN	0.2184	0.0343	0.8473	0.0213	0.0388	0.0229	0.0354
0.0	0.0	0.0	38036.1776	11888.2606	NaN	NaN	0.2381	0.035	0.8478	0.0213	0.039	0.0225	0.0344
0.0	0.0	0.0	42389.1776	13334.2606	NaN	NaN	0.2393	0.0355	0.846	0.0214	0.0398	0.0227	0.0346
0.0	0.0	0.0	41593.1776	6562.2606	NaN	NaN	0.1363	0.0361	0.8492	0.0215	0.0388	0.0213	0.0331
0.0	0.0	0.0	38215.1776	4814.2606	NaN	NaN	0.1119	0.0342	0.8529	0.0213	0.0373	0.0215	0.0329
0.0	0.0	0.0	36146.1776	9914.2606	NaN	NaN	0.2152	0.0339	0.8529	0.0211	0.0373	0.0219	0.0329
0.0	0.0	0.0	38593.1776	10086.2606	NaN	NaN	0.2072	0.033	0.8544	0.021	0.0366	0.0221	0.0329
0.0	0.0	0.0	36552.1776	8614.2606	NaN	NaN	0.1907	0.0331	0.8539	0.0211	0.0366	0.0222	0.0332
0.0	0.0	0.0	37962.1776	7347.2606	NaN	NaN	0.1622	0.0326	0.8549	0.0211	0.0361	0.0222	0.0332
0.0	0.0	0.0	40823.1776	7370.2606	NaN	NaN	0.1529	0.0323	0.8551	0.0211	0.0359	0.0222	0.0333
0.0	0.0	0.0	37072.1776	10147.2606	NaN	NaN	0.2149	0.0323	0.8556	0.0212	0.0356	0.022	0.0334
0.0	0.0	0.0	40134.1776	7266.2606	NaN	NaN	0.1533	0.0325	0.8546	0.0213	0.0357	0.022	0.0339
0.0	0.0	0.0	35208.1776	8448.2606	NaN	NaN	0.1935	0.0325	0.8547	0.0213	0.0356	0.022	0.034
0.0	0.0	0.0	33485.1776	6315.2606	NaN	NaN	0.1587	0.0324	0.8558	0.0213	0.0351	0.0217	0.0337
0.0	0.0	0.0	36932.1776	6873.2606	NaN	NaN	0.1569	0.0319	0.8568	0.0211	0.0346	0.0218	0.0338
0.0	0.0	0.0	33278.1776	6617.2606	NaN	NaN	0.1659	0.0319	0.8568	0.0211	0.0345	0.0218	0.0339
0.0	0.0	0.0	29753.1776	10266.2606	NaN	NaN	0.2565	0.032	0.856	0.0211	0.0346	0.022	0.0343
0.0	0.0	0.0	35325.1776	9298.2606	NaN	NaN	0.2084	0.032	0.8558	0.0212	0.0345	0.0221	0.0345
0.0	0.0	0.0	33603.1776	7820.2606	NaN	NaN	0.1888	0.0325	0.8536	0.0212	0.0352	0.0225	0.035
0.0	0.0	0.0	33134.1776	8886.2606	NaN	NaN	0.2115	0.0334	0.8534	0.0214	0.0351	0.0221	0.0346
0.0	0.0	0.0	33218.1776	6704.2606	NaN	NaN	0.1679	0.0327	0.8544	0.0213	0.0347	0.0222	0.0348
0.0	0.0	0.0	34950.1776	2653.2606	NaN	NaN	0.0706	0.0321	0.8556	0.0212	0.0343	0.0222	0.0347
0.0	0.0	0.0	31993.1776	9692.2606	NaN	NaN	0.2325	0.0323	0.8535	0.0211	0.035	0.0226	0.0355
0.0	0.0	0.0	31534.1776	8166.2606	NaN	NaN	0.2057	0.0321	0.8546	0.021	0.0348	0.0225	0.035
0.0	0.0	0.0	33820.1776	4428.2606	NaN	NaN	0.1158	0.0322	0.8544	0.0208	0.0349	0.0225	0.0351
0.0	0.0	0.0	35280.1776	10177.2606	NaN	NaN	0.2239	0.0326	0.8527	0.0208	0.0354	0.0228	0.0358
0.0	0.0	0.0	33314.1776	8094.2606	NaN	NaN	0.1955	0.0328	0.8527	0.0208	0.0354	0.0227	0.0356
0.0	0.0	0.0	32317.1776	5972.2606	NaN	NaN	0.156	0.0327	0.8529	0.0208	0.0352	0.0227	0.0357
0.0	0.0	0.0	37788.1776	6956.2606	NaN	NaN	0.1555	0.0332	0.8513	0.0208	0.0357	0.0229	0.0361
0.0	0.0	0.0	31819.1776	9069.2606	NaN	NaN	0.2218	0.0329	0.8529	0.0207	0.0354	0.0226	0.0355
0.0	0.0	0.0	34340.1776	6178.2606	NaN	NaN	0.1525	0.0326	0.8545	0.0206	0.0349	0.0224	0.035
0.0	0.0	0.0	33248.1776	10244.2606	NaN	NaN	0.2355	0.0326	0.8544	0.0205	0.0351	0.0224	0.035
0.0	0.0	0.0	33114.1776	6611.2606	NaN	NaN	0.1664	0.0323	0.8558	0.0204	0.0349	0.0223	0.0344
0.0	0.0	0.0	34027.1776	6236.2606	NaN	NaN	0.1549	0.0321	0.8572	0.0204	0.0345	0.022	0.0338
0.0	0.0	0.0	37252.1776	6076.2606	NaN	NaN	0.1402	0.0316	0.8583	0.0204	0.0338	0.022	0.0339
0.0	0.0	0.0	31058.1776	9051.2606	NaN	NaN	0.2257	0.0315	0.8586	0.0205	0.0336	0.022	0.0339
0.0	0.0	0.0	32056.1776	10144.2606	NaN	NaN	0.2404	0.0312	0.8594	0.0205	0.0333	0.0219	0.0336
0.0	0.0	0.0	33475.1776	8161.2606	NaN	NaN	0.196	0.0314	0.8586	0.0206	0.0334	0.0221	0.0339
0.0	0.0	0.0	41242.1776	8060.2606	NaN	NaN	0.1635	0.0313	0.8587	0.0207	0.0332	0.0221	0.0339
0.0	0.0	0.0	33083.1776	6193.2606	NaN	NaN	0.1577	0.0314	0.8581	0.0208	0.0333	0.0222	0.0341
0.0	0.0	0.0	37170.1776	9450.2606	NaN	NaN	0.2027	0.0313	0.8584	0.0207	0.0332	0.0222	0.0342
0.0	0.0	0.0	37206.1776	9485.2606	NaN	NaN	0.2031	0.0315	0.8576	0.0207	0.0335	0.0223	0.0343
0.0	0.0	0.0	40982.1776	6544.2606	NaN	NaN	0.1377	0.0312	0.8585	0.0206	0.0333	0.0221	0.0342
0.0	0.0	0.0	33893.1776	5629.2606	NaN	NaN	0.1424	0.0315	0.8573	0.0206	0.0338	0.0221	0.0347
0.0	0.0	0.0	30880.1776	7735.2606	NaN	NaN	0.2003	0.0313	0.858	0.0205	0.0335	0.0221	0.0346
0.0	0.0	0.0	31991.1776	9826.2606	NaN	NaN	0.235	0.0313	0.8579	0.0205	0.0336	0.0221	0.0346
0.0	0.0	0.0	33363.1776	6083.2606	NaN	NaN	0.1542	0.0313	0.8576	0.0205	0.0335	0.0221	0.0351
0.0	0.0	0.0	33784.1776	7893.2606	NaN	NaN	0.1894	0.0316	0.8557	0.0205	0.034	0.0222	0.0361
0.0	0.0	0.0	31282.1776	6990.2606	NaN	NaN	0.1826	0.0315	0.856	0.0205	0.0338	0.0221	0.0361
0.0	0.0	0.0	32386.1776	6327.2606	NaN	NaN	0.1634	0.0313	0.8558	0.0202	0.034	0.0219	0.0368
0.0	0.0	0.0	31090.1776	11566.2606	NaN	NaN	0.2711	0.0313	0.856	0.0199	0.0341	0.0217	0.0369
0.0	0.0	0.0	32323.1776	5891.2606	NaN	NaN	0.1542	0.0312	0.8566	0.0198	0.0343	0.0216	0.0365
0.0	0.0	0.0	26090.1776	6280.2606	NaN	NaN	0.194	0.0314	0.8573	0.0197	0.0344	0.0214	0.0358
0.0	0.0	0.0	28042.1776	5098.2606	NaN	NaN	0.1538	0.0313	0.8579	0.0196	0.0344	0.0213	0.0354
0.0	0.0	0.0	28502.1776	7235.2606	NaN	NaN	0.2025	0.0313	0.8581	0.0194	0.0344	0.0211	0.0357
0.0	0.0	0.0	33813.1776	7841.2606	NaN	NaN	0.1882	0.0311	0.8585	0.0192	0.0343	0.0209	0.036
0.0	0.0	0.0	32845.1776	7746.2606	NaN	NaN	0.1908	0.0313	0.8578	0.019	0.0348	0.0208	0.0364
0.0	0.0	0.0	33200.1776	8166.2606	NaN	NaN	0.1974	0.0314	0.8586	0.0189	0.0345	0.0206	0.036
0.0	0.0	0.0	33222.1776	7627.2606	NaN	NaN	0.1867	0.0314	0.8588	0.0187	0.0347	0.0203	0.036
0.0	0.0	0.0	27771.1776	8607.2606	NaN	NaN	0.2366	0.0314	0.8595	0.0185	0.0347	0.02	0.0359
0.0	0.0	0.0	32029.1776	8397.2606	NaN	NaN	0.2077	0.0314	0.8597	0.0184	0.0349	0.0198	0.0359
0.0	0.0	0.0	30843.1776	7214.2606	NaN	NaN	0.1896	0.0315	0.8601	0.0183	0.0349	0.0196	0.0357
0.0	0.0	0.0	33306.1776	7431.2606	NaN	NaN	0.1824	0.0314	0.8606	0.0183	0.0349	0.0195	0.0353
0.0	0.0	0.0	34833.1776	5204.2606	NaN	NaN	0.13	0.0317	0.8602	0.0183	0.0351	0.0195	0.0351
0.0	0.0	0.0	30714.1776	7568.2606	NaN	NaN	0.1977	0.0316	0.861	0.0184	0.0346	0.0194	0.035
0.0	0.0	0.0	33429.1776	7335.2606	NaN	NaN	0.1799	0.0314	0.8612	0.0183	0.0346	0.0192	0.0353
0.0	0.0	0.0	30166.1776	5499.2606	NaN	NaN	0.1542	0.0312	0.8615	0.0182	0.0345	0.0191	0.0354
0.0	0.0	0.0	33051.1776	6071.2606	NaN	NaN	0.1552	0.0309	0.8625	0.0181	0.0342	0.019	0.0353
0.0	0.0	0.0	35668.1776	6243.2606	NaN	NaN	0.149	0.0308	0.8624	0.0182	0.0343	0.0191	0.0352
0.0	0.0	0.0	35666.1776	9311.2606	NaN	NaN	0.207	0.0306	0.8628	0.0182	0.0342	0.0191	0.0351
0.0	0.0	0.0	28957.1776	4714.2606	NaN	NaN	0.14	0.0305	0.863	0.0182	0.0343	0.0191	0.0348
0.0	0.0	0.0	34369.1776	6688.2606	NaN	NaN	0.1629	0.0303	0.8631	0.0181	0.0344	0.0191	0.035
0.0	0.0	0.0	35153.1776	8154.2606	NaN	NaN	0.1883	0.0302	0.863	0.0181	0.0345	0.0192	0.035
0.0	0.0	0.0	36974.1776	8855.2606	NaN	NaN	0.1932	0.03	0.863	0.0181	0.0346	0.0192	0.0351
0.0	0.0	0.0	34592.1776	9763.2606	NaN	NaN	0.2201	0.0301	0.8624	0.0181	0.0349	0.0194	0.0352
0.0	0.0	0.0	35134.1776	8205.2606	NaN	NaN	0.1893	0.0301	0.8618	0.0182	0.035	0.0195	0.0355
0.0	0.0	0.0	27914.1776	8085.2606	NaN	NaN	0.2246	0.0299	0.8618	0.0183	0.0348	0.0197	0.0355
0.0	0.0	0.0	31657.1776	8075.2606	NaN	NaN	0.2032	0.03	0.8608	0.0184	0.0349	0.0198	0.036
0.0	0.0	0.0	32382.1776	6015.2606	NaN	NaN	0.1567	0.03	0.8604	0.0186	0.0348	0.0202	0.036
0.0	0.0	0.0	32578.1776	5845.2606	NaN	NaN	0.1521	0.0302	0.8599	0.0188	0.0348	0.0203	0.0359
0.0	0.0	0.0	32596.1776	9343.2606	NaN	NaN	0.2228	0.0306	0.8589	0.0192	0.0347	0.0207	0.0358
0.0	0.0	0.0	30336.1776	4576.2606	NaN	NaN	0.1311	0.0308	0.8586	0.0195	0.0346	0.0209	0.0356
0.0	0.0	0.0	31883.1776	11130.2606	NaN	NaN	0.2588	0.0313	0.8574	0.0198	0.0346	0.0212	0.0357
0.0	0.0	0.0	33643.1776	4004.2606	NaN	NaN	0.1064	0.0318	0.856	0.0203	0.0347	0.0216	0.0356
0.0	0.0	0.0	34283.1776	6516.2606	NaN	NaN	0.1597	0.0324	0.8544	0.0208	0.0347	0.0219	0.0358
0.0	0.0	0.0	33975.1776	8316.2606	NaN	NaN	0.1966	0.0328	0.8538	0.0211	0.0345	0.0221	0.0357
0.0	0.0	0.0	30339.1776	11513.2606	NaN	NaN	0.2751	0.0331	0.8527	0.0213	0.0347	0.0223	0.0359
0.0	0.0	0.0	28599.1776	8059.2606	NaN	NaN	0.2198	0.0331	0.8539	0.0213	0.0344	0.022	0.0353
0.0	0.0	0.0	31855.1776	4872.2606	NaN	NaN	0.1327	0.0334	0.8523	0.0215	0.0348	0.0222	0.0357
0.0	0.0	0.0	28594.1776	8146.2606	NaN	NaN	0.2217	0.0334	0.8536	0.0215	0.0344	0.0219	0.0352
0.0	0.0	0.0	32602.1776	7544.2606	NaN	NaN	0.1879	0.0331	0.8541	0.0215	0.0343	0.0218	0.0351
0.0	0.0	0.0	27526.1776	7172.2606	NaN	NaN	0.2067	0.0333	0.8539	0.0214	0.0345	0.0217	0.0351
0.0	0.0	0.0	31086.1776	5778.2606	NaN	NaN	0.1567	0.0332	0.8544	0.0214	0.0345	0.0216	0.0349
0.0	0.0	0.0	29597.1776	8429.2606	NaN	NaN	0.2217	0.0333	0.8543	0.0213	0.0348	0.0215	0.0348
0.0	0.0	0.0	28277.1776	8068.2606	NaN	NaN	0.222	0.0331	0.8558	0.0211	0.0345	0.0211	0.0344
0.0	0.0	0.0	32456.1776	5276.2606	NaN	NaN	0.1398	0.0331	0.8552	0.021	0.0349	0.0212	0.0346
0.0	0.0	0.0	29716.1776	6471.2606	NaN	NaN	0.1788	0.0329	0.8559	0.0207	0.0349	0.0209	0.0346
0.0	0.0	0.0	32313.1776	9107.2606	NaN	NaN	0.2199	0.0324	0.8573	0.0204	0.0347	0.0207	0.0345
0.0	0.0	0.0	29734.1776	9287.2606	NaN	NaN	0.238	0.0321	0.8582	0.0201	0.0347	0.0204	0.0345
0.0	0.0	0.0	28782.1776	4574.2606	NaN	NaN	0.1371	0.0315	0.8598	0.0199	0.0341	0.02	0.0346
0.0	0.0	0.0	29466.1776	7395.2606	NaN	NaN	0.2006	0.0311	0.8605	0.0194	0.0343	0.0198	0.0349
0.0	0.0	0.0	31635.1776	7936.2606	NaN	NaN	0.2006	0.0306	0.862	0.0192	0.0339	0.0196	0.0347
0.0	0.0	0.0	33854.1776	6989.2606	NaN	NaN	0.1711	0.0299	0.8638	0.0187	0.0336	0.0193	0.0347
0.0	0.0	0.0	34010.1776	7560.2606	NaN	NaN	0.1819	0.0296	0.8642	0.0184	0.0339	0.0191	0.0349
0.0	0.0	0.0	34632.1776	6737.2606	NaN	NaN	0.1629	0.0291	0.8651	0.0183	0.0337	0.019	0.0348
0.0	0.0	0.0	24732.1776	4396.2606	NaN	NaN	0.1509	0.0287	0.8665	0.018	0.0335	0.0187	0.0345
0.0	0.0	0.0	33820.1776	6038.2606	NaN	NaN	0.1515	0.0282	0.8671	0.0177	0.0335	0.0186	0.0348
0.0	0.0	0.0	30667.1776	5056.2606	NaN	NaN	0.1415	0.0285	0.8665	0.0177	0.0339	0.0188	0.0346
0.0	0.0	0.0	31339.1776	5735.2606	NaN	NaN	0.1547	0.0279	0.8685	0.0177	0.0332	0.0187	0.034
0.0	0.0	0.0	35079.1776	4663.2606	NaN	NaN	0.1173	0.0283	0.8662	0.0178	0.0342	0.019	0.0344
0.0	0.0	0.0	32144.1776	9220.2606	NaN	NaN	0.2229	0.0285	0.8665	0.0179	0.0339	0.0191	0.0341
0.0	0.0	0.0	30680.1776	6273.2606	NaN	NaN	0.1698	0.0283	0.8671	0.0179	0.0338	0.0191	0.0339
0.0	0.0	0.0	34343.1776	4842.2606	NaN	NaN	0.1236	0.0285	0.8661	0.0178	0.0342	0.0192	0.0342
0.0	0.0	0.0	34182.1776	6428.2606	NaN	NaN	0.1583	0.0288	0.8655	0.0181	0.0341	0.0194	0.0342
0.0	0.0	0.0	31340.1776	6585.2606	NaN	NaN	0.1736	0.0291	0.8647	0.0182	0.0344	0.0195	0.0342
0.0	0.0	0.0	33118.1776	6775.2606	NaN	NaN	0.1698	0.0294	0.8637	0.0184	0.0346	0.0196	0.0343
0.0	0.0	0.0	26627.1776	7344.2606	NaN	NaN	0.2162	0.0296	0.8631	0.0185	0.0349	0.0197	0.0342
0.0	0.0	0.0	26796.1776	7532.2606	NaN	NaN	0.2194	0.0296	0.8638	0.0185	0.0347	0.0196	0.0339
0.0	0.0	0.0	30518.1776	5862.2606	NaN	NaN	0.1611	0.0294	0.8643	0.0184	0.0346	0.0195	0.0338
0.0	0.0	0.0	31935.1776	5384.2606	NaN	NaN	0.1443	0.029	0.8661	0.0182	0.0343	0.0191	0.0333
0.0	0.0	0.0	32316.1776	7015.2606	NaN	NaN	0.1784	0.0282	0.8689	0.0179	0.0337	0.0187	0.0327
0.0	0.0	0.0	28716.1776	6264.2606	NaN	NaN	0.1791	0.0271	0.8712	0.0174	0.0337	0.0182	0.0323
0.0	0.0	0.0	25545.1776	8975.2606	NaN	NaN	0.26	0.0263	0.8742	0.0169	0.0334	0.0176	0.0316
0.0	0.0	0.0	35202.1776	9374.2606	NaN	NaN	0.2103	0.0253	0.8774	0.0164	0.0329	0.0171	0.0308
0.0	0.0	0.0	30457.1776	6220.2606	NaN	NaN	0.1696	0.0243	0.8803	0.0159	0.0327	0.0166	0.0301
0.0	0.0	0.0	26740.1776	10851.2606	NaN	NaN	0.2887	0.0234	0.8843	0.0154	0.0319	0.0159	0.029
0.0	0.0	0.0	26644.1776	5745.2606	NaN	NaN	0.1774	0.0225	0.8879	0.015	0.031	0.0153	0.0283
0.0	0.0	0.0	34352.1776	4686.2606	NaN	NaN	0.12	0.0214	0.8923	0.0145	0.0298	0.0147	0.0273
0.0	0.0	0.0	30619.1776	9581.2606	NaN	NaN	0.2383	0.0207	0.8946	0.0142	0.0294	0.0142	0.0269
0.0	0.0	0.0	26568.1776	7042.2606	NaN	NaN	0.2095	0.0198	0.8985	0.0138	0.0283	0.0137	0.0259
0.0	0.0	0.0	30528.1776	7092.2606	NaN	NaN	0.1885	0.019	0.9014	0.0136	0.0275	0.0133	0.0252
0.0	0.0	0.0	29230.1776	4048.2606	NaN	NaN	0.1216	0.0183	0.9044	0.0132	0.0266	0.0128	0.0246
0.0	0.0	0.0	33373.1776	4624.2606	NaN	NaN	0.1217	0.0178	0.9067	0.013	0.026	0.0124	0.0241
0.0	0.0	0.0	30496.1776	9158.2606	NaN	NaN	0.231	0.0174	0.9085	0.0127	0.0256	0.0121	0.0238
0.0	0.0	0.0	28365.1776	4534.2606	NaN	NaN	0.1378	0.017	0.9103	0.0125	0.0251	0.0119	0.0232
0.0	0.0	0.0	29994.1776	5551.2606	NaN	NaN	0.1562	0.0167	0.9116	0.0124	0.0247	0.0117	0.0228
0.0	0.0	0.0	28120.1776	4654.2606	NaN	NaN	0.142	0.0166	0.9125	0.0123	0.0244	0.0117	0.0225
0.0	0.0	0.0	31816.1776	3111.2606	NaN	NaN	0.0891	0.0165	0.9132	0.0123	0.0242	0.0116	0.0223
0.0	0.0	0.0	28344.1776	6232.2606	NaN	NaN	0.1802	0.0165	0.9137	0.0121	0.0241	0.0114	0.0222
0.0	0.0	0.0	29528.1776	7118.2606	NaN	NaN	0.1942	0.0168	0.913	0.0121	0.0243	0.0115	0.0223
0.0	0.0	0.0	32553.1776	6112.2606	NaN	NaN	0.1581	0.0169	0.9124	0.0122	0.0245	0.0118	0.0223
0.0	0.0	0.0	32388.1776	6423.2606	NaN	NaN	0.1655	0.0171	0.9121	0.0121	0.0246	0.0117	0.0223
0.0	0.0	0.0	30114.1776	4714.2606	NaN	NaN	0.1354	0.0175	0.9107	0.0124	0.025	0.0121	0.0224
0.0	0.0	0.0	24971.1776	6548.2606	NaN	NaN	0.2078	0.0178	0.9098	0.0124	0.0254	0.0123	0.0223
0.0	0.0	0.0	29312.1776	6961.2606	NaN	NaN	0.1919	0.0182	0.9089	0.0125	0.0257	0.0124	0.0224
0.0	0.0	0.0	34582.1776	7438.2606	NaN	NaN	0.177	0.0186	0.9078	0.0126	0.026	0.0126	0.0224
0.0	0.0	0.0	27810.1776	4578.2606	NaN	NaN	0.1414	0.0188	0.9074	0.0127	0.0261	0.0127	0.0223
0.0	0.0	0.0	30991.1776	5353.2606	NaN	NaN	0.1473	0.0192	0.9061	0.0128	0.0265	0.0129	0.0225
0.0	0.0	0.0	30618.1776	9218.2606	NaN	NaN	0.2314	0.0198	0.905	0.013	0.0267	0.013	0.0226
0.0	0.0	0.0	25727.1776	4322.2606	NaN	NaN	0.1438	0.0197	0.9058	0.013	0.0263	0.013	0.0222
0.0	0.0	0.0	29404.1776	6719.2606	NaN	NaN	0.186	0.0198	0.9058	0.013	0.0262	0.0129	0.0223
0.0	0.0	0.0	27325.1776	8407.2606	NaN	NaN	0.2353	0.0202	0.9051	0.0131	0.0263	0.013	0.0222
0.0	0.0	0.0	30620.1776	7263.2606	NaN	NaN	0.1917	0.0199	0.9069	0.013	0.0258	0.0129	0.0216
0.0	0.0	0.0	31858.1776	6409.2606	NaN	NaN	0.1675	0.0197	0.9078	0.0128	0.0256	0.0127	0.0214
0.0	0.0	0.0	34593.1776	7223.2606	NaN	NaN	0.1727	0.0198	0.9083	0.0128	0.0254	0.0126	0.0211
0.0	0.0	0.0	30009.1776	4407.2606	NaN	NaN	0.1281	0.0197	0.9089	0.0128	0.0252	0.0126	0.0209
0.0	0.0	0.0	32903.1776	9013.2606	NaN	NaN	0.215	0.0198	0.9093	0.0126	0.0251	0.0124	0.0209
0.0	0.0	0.0	30101.1776	6216.2606	NaN	NaN	0.1712	0.02	0.9086	0.0127	0.0252	0.0125	0.0209
0.0	0.0	0.0	28196.1776	6580.2606	NaN	NaN	0.1892	0.02	0.9093	0.0127	0.025	0.0124	0.0207
0.0	0.0	0.0	30054.1776	5812.2606	NaN	NaN	0.1621	0.0202	0.9084	0.0128	0.0253	0.0125	0.0209
0.0	0.0	0.0	32837.1776	8757.2606	NaN	NaN	0.2105	0.0204	0.9082	0.0127	0.0253	0.0124	0.0209
0.0	0.0	0.0	30963.1776	7203.2606	NaN	NaN	0.1887	0.0205	0.9078	0.0128	0.0255	0.0125	0.0209
0.0	0.0	0.0	31850.1776	7470.2606	NaN	NaN	0.19	0.0207	0.9073	0.0128	0.0257	0.0125	0.021
0.0	0.0	0.0	29658.1776	6859.2606	NaN	NaN	0.1878	0.0211	0.9064	0.013	0.0257	0.0126	0.0211
0.0	0.0	0.0	30286.1776	4251.2606	NaN	NaN	0.1231	0.0213	0.9062	0.013	0.0256	0.0126	0.0212
0.0	0.0	0.0	26294.1776	4831.2606	NaN	NaN	0.1552	0.0221	0.9041	0.0133	0.0259	0.0128	0.0218
0.0	0.0	0.0	30604.1776	5385.2606	NaN	NaN	0.1496	0.0229	0.9019	0.0137	0.026	0.013	0.0224
0.0	0.0	0.0	26948.1776	4958.2606	NaN	NaN	0.1554	0.024	0.8993	0.0142	0.0262	0.0133	0.0232
0.0	0.0	0.0	29109.1776	6015.2606	NaN	NaN	0.1713	0.0248	0.8969	0.0147	0.0262	0.0136	0.024
0.0	0.0	0.0	28354.1776	5051.2606	NaN	NaN	0.1512	0.0261	0.8925	0.0155	0.0268	0.0141	0.0249
0.0	0.0	0.0	31575.1776	6421.2606	NaN	NaN	0.169	0.0266	0.8903	0.0163	0.0268	0.0146	0.0254
0.0	0.0	0.0	32038.1776	6768.2606	NaN	NaN	0.1744	0.0276	0.8862	0.0172	0.0275	0.0153	0.0262
0.0	0.0	0.0	32932.1776	5176.2606	NaN	NaN	0.1358	0.0278	0.8845	0.018	0.0274	0.0156	0.0268
0.0	0.0	0.0	30684.1776	3599.2606	NaN	NaN	0.105	0.0278	0.8824	0.0186	0.0278	0.0161	0.0274
0.0	0.0	0.0	32278.1776	6028.2606	NaN	NaN	0.1574	0.0277	0.8814	0.0189	0.0278	0.0163	0.0279
0.0	0.0	0.0	35984.1776	2909.2606	NaN	NaN	0.0748	0.0277	0.8791	0.0196	0.0279	0.017	0.0287
0.0	0.0	0.0	30392.1776	6386.2606	NaN	NaN	0.1736	0.0278	0.8745	0.0208	0.0283	0.0183	0.0303
0.0	0.0	0.0	30410.1776	5330.2606	NaN	NaN	0.1491	0.0285	0.8725	0.021	0.029	0.0189	0.0301
0.0	0.0	0.0	27929.1776	9079.2606	NaN	NaN	0.2453	0.0295	0.8691	0.0212	0.0303	0.0199	0.0301
0.0	0.0	0.0	29066.1776	4511.2606	NaN	NaN	0.1344	0.0303	0.8664	0.0214	0.0312	0.0206	0.0301
0.0	0.0	0.0	30823.1776	6917.2606	NaN	NaN	0.1833	0.0307	0.8646	0.0215	0.0317	0.0211	0.0303
0.0	0.0	0.0	25233.1776	8497.2606	NaN	NaN	0.2519	0.0303	0.8649	0.0216	0.0317	0.0212	0.0302
0.0	0.0	0.0	30511.1776	6539.2606	NaN	NaN	0.1765	0.0297	0.8661	0.0216	0.0314	0.021	0.0302
0.0	0.0	0.0	37699.1776	5260.2606	NaN	NaN	0.1224	0.029	0.8674	0.0216	0.0312	0.0208	0.0301
0.0	0.0	0.0	32824.1776	5165.2606	NaN	NaN	0.136	0.0288	0.8674	0.0217	0.0313	0.0208	0.0301
0.0	0.0	0.0	29536.1776	8464.2606	NaN	NaN	0.2227	0.0287	0.8672	0.0217	0.0314	0.0209	0.0301
0.0	0.0	0.0	30989.1776	8071.2606	NaN	NaN	0.2066	0.0285	0.8672	0.0218	0.0314	0.021	0.0301
0.0	0.0	0.0	28784.1776	6096.2606	NaN	NaN	0.1748	0.0285	0.867	0.0218	0.0315	0.0209	0.0302
0.0	0.0	0.0	31910.1776	9623.2606	NaN	NaN	0.2317	0.0286	0.8666	0.0219	0.0317	0.021	0.0303
0.0	0.0	0.0	29164.1776	10251.2606	NaN	NaN	0.2601	0.0286	0.8665	0.0219	0.0316	0.021	0.0302
0.0	0.0	0.0	28725.1776	8991.2606	NaN	NaN	0.2384	0.0287	0.8665	0.0219	0.0318	0.0209	0.0302
0.0	0.0	0.0	28585.1776	7257.2606	NaN	NaN	0.2025	0.0293	0.8656	0.0219	0.0323	0.0208	0.0301
0.0	0.0	0.0	30619.1776	4544.2606	NaN	NaN	0.1292	0.0295	0.8653	0.0219	0.0325	0.0207	0.0301
0.0	0.0	0.0	28773.1776	5974.2606	NaN	NaN	0.1719	0.0305	0.8639	0.0219	0.0331	0.0206	0.03
0.0	0.0	0.0	32995.1776	7500.2606	NaN	NaN	0.1852	0.0307	0.8634	0.0219	0.0335	0.0205	0.03
0.0	0.0	0.0	30828.1776	9823.2606	NaN	NaN	0.2416	0.0313	0.8627	0.0217	0.034	0.0203	0.03
0.0	0.0	0.0	29522.1776	3917.2606	NaN	NaN	0.1171	0.0319	0.8617	0.0215	0.0348	0.0202	0.0299
0.0	0.0	0.0	32233.1776	5655.2606	NaN	NaN	0.1493	0.033	0.8595	0.0213	0.0361	0.0202	0.03
0.0	0.0	0.0	28288.1776	6642.2606	NaN	NaN	0.1902	0.0336	0.8582	0.021	0.037	0.0201	0.0301
0.0	0.0	0.0	28310.1776	714.2606	NaN	NaN	0.0246	0.0356	0.8537	0.0207	0.0394	0.0204	0.0302
0.0	0.0	0.0	26854.1776	8993.2606	NaN	NaN	0.2509	0.0372	0.8486	0.0206	0.0418	0.0209	0.0308
0.0	0.0	0.0	33307.1776	5803.2606	NaN	NaN	0.1484	0.0382	0.8451	0.0204	0.0436	0.0213	0.0314
0.0	0.0	0.0	32833.1776	5924.2606	NaN	NaN	0.1529	0.0393	0.8418	0.0202	0.0453	0.0216	0.0317
0.0	0.0	0.0	32791.1776	3550.2606	NaN	NaN	0.0977	0.0403	0.8395	0.0202	0.0468	0.0213	0.0319
0.0	0.0	0.0	31534.1776	4551.2606	NaN	NaN	0.1261	0.0417	0.8347	0.0205	0.0495	0.0214	0.0323
0.0	0.0	0.0	29299.1776	7207.2606	NaN	NaN	0.1974	0.0418	0.8332	0.0204	0.0511	0.0213	0.0322
0.0	0.0	0.0	26148.1776	5964.2606	NaN	NaN	0.1857	0.0426	0.8298	0.0201	0.0539	0.0214	0.0322
0.0	0.0	0.0	31231.1776	3249.2606	NaN	NaN	0.0942	0.0431	0.8294	0.0199	0.0549	0.0212	0.0316
0.0	0.0	0.0	31354.1776	6312.2606	NaN	NaN	0.1676	0.0436	0.8277	0.0198	0.0563	0.0212	0.0314
0.0	0.0	0.0	28911.1776	5388.2606	NaN	NaN	0.1571	0.0437	0.828	0.0197	0.0565	0.0211	0.031
0.0	0.0	0.0	25941.1776	5556.2606	NaN	NaN	0.1764	0.0443	0.8268	0.0197	0.0574	0.0211	0.0308
0.0	0.0	0.0	31264.1776	7923.2606	NaN	NaN	0.2022	0.0442	0.8278	0.0197	0.0567	0.021	0.0307
0.0	0.0	0.0	29391.1776	2438.2606	NaN	NaN	0.0766	0.0442	0.8296	0.0197	0.0555	0.0208	0.0303
0.0	0.0	0.0	30424.1776	4298.2606	NaN	NaN	0.1238	0.0435	0.8314	0.0196	0.0544	0.0207	0.0304
0.0	0.0	0.0	30207.1776	6068.2606	NaN	NaN	0.1673	0.0425	0.8342	0.0193	0.0528	0.0208	0.0305
0.0	0.0	0.0	30761.1776	6892.2606	NaN	NaN	0.183	0.0409	0.8384	0.019	0.0505	0.0206	0.0306
0.0	0.0	0.0	33710.1776	3580.2606	NaN	NaN	0.096	0.0398	0.8408	0.0187	0.0489	0.0208	0.031
0.0	0.0	0.0	34770.1776	5206.2606	NaN	NaN	0.1302	0.0393	0.842	0.0188	0.0475	0.0208	0.0317
0.0	0.0	0.0	32718.1776	9340.2606	NaN	NaN	0.2221	0.0376	0.8464	0.0188	0.0449	0.0204	0.0319
0.0	0.0	0.0	33974.1776	8001.2606	NaN	NaN	0.1906	0.0372	0.8455	0.0189	0.045	0.0207	0.0327
0.0	0.0	0.0	29962.1776	6307.2606	NaN	NaN	0.1739	0.0378	0.843	0.0191	0.0457	0.021	0.0332
0.0	0.0	0.0	34865.1776	7081.2606	NaN	NaN	0.1688	0.0384	0.8399	0.0193	0.0469	0.0216	0.0339
0.0	0.0	0.0	32088.1776	6774.2606	NaN	NaN	0.1743	0.0392	0.8363	0.0195	0.0483	0.0223	0.0343
0.0	0.0	0.0	31236.1776	4374.2606	NaN	NaN	0.1228	0.0396	0.8343	0.0196	0.0492	0.0226	0.0346
0.0	0.0	0.0	28165.1776	5665.2606	NaN	NaN	0.1675	0.0401	0.8326	0.0197	0.05	0.0229	0.0347
0.0	0.0	0.0	30246.1776	7644.2606	NaN	NaN	0.2017	0.0393	0.8344	0.0197	0.049	0.0229	0.0347
0.0	0.0	0.0	29294.1776	8335.2606	NaN	NaN	0.2215	0.0387	0.8358	0.0198	0.0481	0.0229	0.0347
0.0	0.0	0.0	25016.1776	7394.2606	NaN	NaN	0.2281	0.0384	0.8357	0.0199	0.048	0.023	0.0351
0.0	0.0	0.0	26917.1776	9441.2606	NaN	NaN	0.2597	0.0383	0.836	0.0199	0.0478	0.0229	0.035
0.0	0.0	0.0	32494.1776	8044.2606	NaN	NaN	0.1984	0.0379	0.8353	0.02	0.0482	0.0232	0.0355
0.0	0.0	0.0	31903.1776	8373.2606	NaN	NaN	0.2079	0.0386	0.834	0.0201	0.0487	0.0231	0.0355
0.0	0.0	0.0	33850.1776	6425.2606	NaN	NaN	0.1595	0.0384	0.8346	0.0201	0.0484	0.0231	0.0354
0.0	0.0	0.0	28235.1776	6203.2606	NaN	NaN	0.1801	0.0385	0.8349	0.0201	0.0483	0.023	0.0352
0.0	0.0	0.0	28724.1776	8767.2606	NaN	NaN	0.2338	0.0382	0.8353	0.0202	0.0481	0.023	0.0352
0.0	0.0	0.0	29617.1776	7077.2606	NaN	NaN	0.1929	0.0385	0.8336	0.0201	0.049	0.0232	0.0356
0.0	0.0	0.0	33884.1776	7953.2606	NaN	NaN	0.1901	0.0387	0.8326	0.0201	0.0496	0.0234	0.0356
0.0	0.0	0.0	34002.1776	6534.2606	NaN	NaN	0.1612	0.039	0.831	0.0203	0.0503	0.0238	0.0356
0.0	0.0	0.0	28913.1776	3132.2606	NaN	NaN	0.0977	0.0394	0.831	0.0204	0.0502	0.0237	0.0353
0.0	0.0	0.0	29235.1776	6470.2606	NaN	NaN	0.1812	0.0391	0.831	0.0206	0.05	0.0239	0.0354
0.0	0.0	0.0	28744.1776	8773.2606	NaN	NaN	0.2338	0.039	0.8304	0.0207	0.05	0.0242	0.0356
0.0	0.0	0.0	30088.1776	6586.2606	NaN	NaN	0.1796	0.0386	0.8318	0.0207	0.0493	0.0243	0.0353
0.0	0.0	0.0	32224.1776	5423.2606	NaN	NaN	0.1441	0.0389	0.8318	0.0208	0.0492	0.0243	0.0351
0.0	0.0	0.0	30906.1776	3047.2606	NaN	NaN	0.0897	0.0386	0.834	0.0208	0.0478	0.0242	0.0346
0.0	0.0	0.0	30171.1776	5124.2606	NaN	NaN	0.1452	0.038	0.8365	0.0208	0.0464	0.024	0.0343
0.0	0.0	0.0	26383.1776	5771.2606	NaN	NaN	0.1795	0.0377	0.8375	0.0208	0.0458	0.024	0.0342
0.0	0.0	0.0	26699.1776	7157.2606	NaN	NaN	0.2114	0.0373	0.8382	0.0209	0.0454	0.024	0.0342
0.0	0.0	0.0	26214.1776	10267.2606	NaN	NaN	0.2814	0.0373	0.8384	0.021	0.0452	0.0241	0.0341
0.0	0.0	0.0	29863.1776	7381.2606	NaN	NaN	0.1982	0.0373	0.8391	0.021	0.045	0.0239	0.0338
0.0	0.0	0.0	29742.1776	7888.2606	NaN	NaN	0.2096	0.0375	0.8385	0.021	0.0454	0.0239	0.0338
0.0	0.0	0.0	26824.1776	8453.2606	NaN	NaN	0.2396	0.0384	0.8364	0.021	0.0465	0.0238	0.0339
0.0	0.0	0.0	27367.1776	7230.2606	NaN	NaN	0.209	0.0389	0.8365	0.0209	0.0467	0.0235	0.0335
0.0	0.0	0.0	32127.1776	3422.2606	NaN	NaN	0.0963	0.0392	0.8357	0.0208	0.0472	0.0235	0.0337
0.0	0.0	0.0	26416.1776	7933.2606	NaN	NaN	0.231	0.0397	0.8342	0.0208	0.0479	0.0235	0.0338
0.0	0.0	0.0	23112.1776	6809.2606	NaN	NaN	0.2276	0.0401	0.8343	0.0208	0.0479	0.0233	0.0337
0.0	0.0	0.0	30831.1776	3744.2606	NaN	NaN	0.1083	0.0403	0.8342	0.0207	0.048	0.0231	0.0337
0.0	0.0	0.0	32126.1776	4170.2606	NaN	NaN	0.1149	0.0403	0.8334	0.0207	0.0482	0.0232	0.0342
0.0	0.0	0.0	25140.1776	8488.2606	NaN	NaN	0.2524	0.0408	0.8334	0.0207	0.0481	0.0228	0.0341
0.0	0.0	0.0	30419.1776	6692.2606	NaN	NaN	0.1803	0.0401	0.8345	0.0207	0.0474	0.0228	0.0344
0.0	0.0	0.0	27448.1776	6132.2606	NaN	NaN	0.1826	0.0403	0.8339	0.0209	0.0474	0.0227	0.0349
0.0	0.0	0.0	28245.1776	6181.2606	NaN	NaN	0.1795	0.0398	0.8354	0.0209	0.0463	0.0225	0.0351
0.0	0.0	0.0	27934.1776	5979.2606	NaN	NaN	0.1763	0.04	0.8354	0.021	0.046	0.0224	0.0352
0.0	0.0	0.0	29621.1776	2587.2606	NaN	NaN	0.0803	0.039	0.8384	0.021	0.0445	0.0222	0.0348
0.0	0.0	0.0	28006.1776	4953.2606	NaN	NaN	0.1503	0.0393	0.8386	0.0209	0.0445	0.0222	0.0346
0.0	0.0	0.0	30865.1776	5328.2606	NaN	NaN	0.1472	0.0387	0.8407	0.0208	0.0435	0.0222	0.0342
0.0	0.0	0.0	30665.1776	5663.2606	NaN	NaN	0.1559	0.0382	0.8429	0.0207	0.0426	0.022	0.0337
0.0	0.0	0.0	29189.1776	5729.2606	NaN	NaN	0.1641	0.0374	0.845	0.0206	0.0419	0.0218	0.0333
0.0	0.0	0.0	29862.1776	7240.2606	NaN	NaN	0.1951	0.0367	0.8467	0.0205	0.0414	0.0217	0.0329
0.0	0.0	0.0	28504.1776	6583.2606	NaN	NaN	0.1876	0.0362	0.8486	0.0205	0.0406	0.0216	0.0324
0.0	0.0	0.0	31084.1776	3009.2606	NaN	NaN	0.0883	0.0358	0.8502	0.0205	0.0399	0.0215	0.0321
0.0	0.0	0.0	32997.1776	6016.2606	NaN	NaN	0.1542	0.0355	0.851	0.0205	0.0395	0.0214	0.032
0.0	0.0	0.0	31581.1776	7800.2606	NaN	NaN	0.1981	0.0352	0.8519	0.0206	0.0391	0.0214	0.0318
0.0	0.0	0.0	32576.1776	8194.2606	NaN	NaN	0.201	0.0351	0.8526	0.0206	0.0387	0.0214	0.0316
0.0	0.0	0.0	35297.1776	7402.2606	NaN	NaN	0.1734	0.0347	0.8531	0.0207	0.0386	0.0214	0.0315
0.0	0.0	0.0	32876.1776	7253.2606	NaN	NaN	0.1807	0.0343	0.8539	0.0208	0.0383	0.0213	0.0313
0.0	0.0	0.0	27818.1776	6784.2606	NaN	NaN	0.1961	0.034	0.8544	0.0209	0.0381	0.0213	0.0313
0.0	0.0	0.0	29115.1776	2727.2606	NaN	NaN	0.0856	0.0332	0.8556	0.021	0.0375	0.0213	0.0314
0.0	0.0	0.0	27530.1776	6304.2606	NaN	NaN	0.1863	0.0327	0.8568	0.0211	0.0368	0.0212	0.0314
0.0	0.0	0.0	31661.1776	7651.2606	NaN	NaN	0.1946	0.0321	0.8583	0.021	0.036	0.0212	0.0313
0.0	0.0	0.0	32535.1776	5645.2606	NaN	NaN	0.1479	0.0319	0.8589	0.0211	0.0355	0.0212	0.0314
0.0	0.0	0.0	27891.1776	7179.2606	NaN	NaN	0.2047	0.0315	0.86	0.021	0.0349	0.0212	0.0314
0.0	0.0	0.0	33035.1776	8256.2606	NaN	NaN	0.2	0.0313	0.8604	0.021	0.0345	0.0212	0.0315
0.0	0.0	0.0	30237.1776	9823.2606	NaN	NaN	0.2452	0.0309	0.8614	0.021	0.034	0.0212	0.0315
0.0	0.0	0.0	34025.1776	6186.2606	NaN	NaN	0.1538	0.0309	0.8615	0.021	0.0338	0.0211	0.0317
0.0	0.0	0.0	30827.1776	5353.2606	NaN	NaN	0.148	0.0308	0.8612	0.021	0.0338	0.0212	0.0319
0.0	0.0	0.0	29256.1776	6843.2606	NaN	NaN	0.1896	0.0308	0.8613	0.021	0.0336	0.0213	0.032
0.0	0.0	0.0	30243.1776	6114.2606	NaN	NaN	0.1682	0.0308	0.8611	0.021	0.0336	0.0213	0.0322
0.0	0.0	0.0	33301.1776	7937.2606	NaN	NaN	0.1925	0.0309	0.8605	0.0211	0.0335	0.0215	0.0325
0.0	0.0	0.0	26659.1776	9961.2606	NaN	NaN	0.272	0.0311	0.8601	0.0211	0.0335	0.0215	0.0326
0.0	0.0	0.0	28496.1776	3056.2606	NaN	NaN	0.0969	0.031	0.8606	0.0211	0.0332	0.0214	0.0326
0.0	0.0	0.0	25483.1776	4353.2606	NaN	NaN	0.1459	0.0313	0.8603	0.0212	0.0332	0.0213	0.0328
0.0	0.0	0.0	29493.1776	4892.2606	NaN	NaN	0.1423	0.0311	0.8605	0.0211	0.0332	0.0214	0.0327
0.0	0.0	0.0	26680.1776	4934.2606	NaN	NaN	0.1561	0.031	0.8609	0.021	0.0331	0.0214	0.0325
0.0	0.0	0.0	30027.1776	8263.2606	NaN	NaN	0.2158	0.031	0.8605	0.021	0.0333	0.0216	0.0326
0.0	0.0	0.0	26702.1776	9716.2606	NaN	NaN	0.2668	0.0312	0.86	0.0211	0.0334	0.0217	0.0326
0.0	0.0	0.0	24942.1776	5652.2606	NaN	NaN	0.1847	0.0311	0.8607	0.0211	0.0331	0.0215	0.0324
0.0	0.0	0.0	30901.1776	5838.2606	NaN	NaN	0.1589	0.0314	0.86	0.0212	0.0334	0.0215	0.0325
0.0	0.0	0.0	27793.1776	5904.2606	NaN	NaN	0.1752	0.0316	0.86	0.0212	0.0334	0.0214	0.0324
0.0	0.0	0.0	28265.1776	5986.2606	NaN	NaN	0.1748	0.0318	0.86	0.0212	0.0335	0.0212	0.0322
0.0	0.0	0.0	30920.1776	4675.2606	NaN	NaN	0.1313	0.0322	0.8593	0.0212	0.034	0.0213	0.0321
0.0	0.0	0.0	27407.1776	8742.2606	NaN	NaN	0.2418	0.0325	0.8589	0.0212	0.0343	0.0212	0.0319
0.0	0.0	0.0	27917.1776	9100.2606	NaN	NaN	0.2458	0.0327	0.8585	0.0212	0.0346	0.0211	0.0319
0.0	0.0	0.0	28099.1776	6346.2606	NaN	NaN	0.1842	0.0331	0.8574	0.0213	0.035	0.0212	0.032
0.0	0.0	0.0	29479.1776	3945.2606	NaN	NaN	0.118	0.0332	0.8577	0.0213	0.0348	0.021	0.032
0.0	0.0	0.0	32232.1776	2316.2606	NaN	NaN	0.067	0.0332	0.8576	0.0213	0.0349	0.021	0.032
0.0	0.0	0.0	35611.1776	6608.2606	NaN	NaN	0.1565	0.0332	0.8576	0.0213	0.0348	0.021	0.032
0.0	0.0	0.0	29553.1776	2654.2606	NaN	NaN	0.0824	0.0333	0.8576	0.0213	0.0349	0.021	0.0319
0.0	0.0	0.0	31560.1776	5992.2606	NaN	NaN	0.1596	0.0334	0.8575	0.0212	0.0351	0.021	0.0319
0.0	0.0	0.0	33278.1776	7258.2606	NaN	NaN	0.1791	0.0331	0.858	0.0211	0.035	0.021	0.0317
0.0	0.0	0.0	29038.1776	5665.2606	NaN	NaN	0.1632	0.0325	0.8596	0.021	0.0346	0.0208	0.0315
0.0	0.0	0.0	31541.1776	4453.2606	NaN	NaN	0.1237	0.0325	0.8599	0.0209	0.0345	0.0208	0.0314
0.0	0.0	0.0	30271.1776	3816.2606	NaN	NaN	0.112	0.0324	0.8598	0.0209	0.0346	0.0209	0.0314
0.0	0.0	0.0	29433.1776	8008.2606	NaN	NaN	0.2139	0.0323	0.8602	0.0208	0.0345	0.021	0.0312
0.0	0.0	0.0	29489.1776	6475.2606	NaN	NaN	0.18	0.0326	0.859	0.0209	0.0351	0.0211	0.0312
0.0	0.0	0.0	33640.1776	8981.2606	NaN	NaN	0.2107	0.0327	0.8589	0.0208	0.0354	0.0211	0.0311
0.0	0.0	0.0	28520.1776	5721.2606	NaN	NaN	0.1671	0.0332	0.8578	0.0207	0.0361	0.0212	0.031
0.0	0.0	0.0	25775.1776	4611.2606	NaN	NaN	0.1518	0.0333	0.8576	0.0206	0.0365	0.0211	0.0308
0.0	0.0	0.0	28021.1776	8040.2606	NaN	NaN	0.223	0.0334	0.8571	0.0206	0.0369	0.0212	0.0308
0.0	0.0	0.0	26877.1776	6216.2606	NaN	NaN	0.1878	0.0332	0.8574	0.0205	0.0371	0.0211	0.0307
0.0	0.0	0.0	30206.1776	6089.2606	NaN	NaN	0.1678	0.0336	0.8566	0.0204	0.0376	0.021	0.0307
0.0	0.0	0.0	33662.1776	4059.2606	NaN	NaN	0.1076	0.0333	0.8573	0.0203	0.0376	0.0209	0.0305
0.0	0.0	0.0	33481.1776	3921.2606	NaN	NaN	0.1048	0.0333	0.8573	0.0202	0.0379	0.0208	0.0303
0.0	0.0	0.0	30130.1776	7219.2606	NaN	NaN	0.1933	0.0335	0.8566	0.0203	0.0384	0.0209	0.0303
0.0	0.0	0.0	32185.1776	5494.2606	NaN	NaN	0.1458	0.0336	0.8563	0.0204	0.0385	0.0209	0.0303
0.0	0.0	0.0	27045.1776	7543.2606	NaN	NaN	0.2181	0.0336	0.8561	0.0205	0.0385	0.0209	0.0305
0.0	0.0	0.0	32331.1776	7267.2606	NaN	NaN	0.1835	0.0335	0.8558	0.0206	0.0384	0.0211	0.0307
0.0	0.0	0.0	23340.1776	5896.2606	NaN	NaN	0.2017	0.0338	0.8552	0.0206	0.0385	0.0212	0.0308
0.0	0.0	0.0	29052.1776	5525.2606	NaN	NaN	0.1598	0.0338	0.8555	0.0205	0.0384	0.0211	0.0307
0.0	0.0	0.0	31142.1776	6667.2606	NaN	NaN	0.1763	0.0343	0.8538	0.0206	0.039	0.0214	0.0309
0.0	0.0	0.0	29188.1776	5080.2606	NaN	NaN	0.1482	0.035	0.8532	0.0205	0.0392	0.0213	0.0308
0.0	0.0	0.0	28136.1776	8225.2606	NaN	NaN	0.2262	0.0363	0.8497	0.0206	0.0403	0.0216	0.0315
0.0	0.0	0.0	30030.1776	4471.2606	NaN	NaN	0.1296	0.0368	0.8486	0.0206	0.0404	0.0218	0.0319
0.0	0.0	0.0	28187.1776	4485.2606	NaN	NaN	0.1373	0.0376	0.8465	0.0206	0.0406	0.022	0.0327
0.0	0.0	0.0	30737.1776	7490.2606	NaN	NaN	0.1959	0.0398	0.8431	0.0207	0.0407	0.0222	0.0336
0.0	0.0	0.0	22279.1776	6571.2606	NaN	NaN	0.2278	0.0481	0.8309	0.0211	0.0407	0.0235	0.0357
0.0	0.0	0.0	9058.1776	3895.2606	NaN	NaN	0.3007	0.1105	0.7455	0.0226	0.0466	0.0259	0.049
0.0	0.0	0.0	8706.1776	2527.2606	NaN	NaN	0.225	0.2378	0.6025	0.0261	0.0458	0.027	0.0608
0.0	0.0	0.0	10298.1776	3044.2606	NaN	NaN	0.2282	0.2258	0.6125	0.0251	0.0503	0.0263	0.0599
0.0	0.0	0.0	12972.1776	3301.2606	NaN	NaN	0.2029	0.1511	0.6994	0.0241	0.0495	0.0236	0.0523
0.0	0.0	0.0	11234.1776	4640.2606	NaN	NaN	0.2923	0.1055	0.7548	0.0232	0.0489	0.0219	0.0457
0.0	0.0	0.0	12264.1776	804.2606	NaN	NaN	0.0615	0.0849	0.7836	0.0221	0.0471	0.0205	0.0417
0.0	0.0	0.0	13002.1776	3418.2606	NaN	NaN	0.2082	0.0799	0.7918	0.0217	0.0472	0.0196	0.0398
0.0	0.0	0.0	11343.1776	4904.2606	NaN	NaN	0.3018	0.0776	0.7958	0.0217	0.0476	0.0189	0.0384
0.0	0.0	0.0	6867.1776	730.2606	NaN	NaN	0.0961	0.0785	0.7965	0.0219	0.0479	0.018	0.0371
0.0	0.0	0.0	13111.1776	3813.2606	NaN	NaN	0.2253	0.0662	0.8092	0.0217	0.0491	0.0181	0.0357
0.0	0.0	0.0	14271.1776	5889.2606	NaN	NaN	0.2921	0.059	0.8175	0.0213	0.0496	0.0182	0.0343
0.0	0.0	0.0	10109.1776	3344.2606	NaN	NaN	0.2486	0.0589	0.8184	0.0213	0.05	0.0179	0.0335
0.0	0.0	0.0	10029.1776	2992.2606	NaN	NaN	0.2298	0.0592	0.8155	0.0217	0.0528	0.0177	0.0331
0.0	0.0	0.0	13206.1776	5045.2606	NaN	NaN	0.2764	0.0547	0.8185	0.0215	0.0545	0.0181	0.0328
0.0	0.0	0.0	10631.1776	5343.2606	NaN	NaN	0.3345	0.0545	0.8171	0.0217	0.056	0.0181	0.0326
0.0	0.0	0.0	9766.1776	4229.2606	NaN	NaN	0.3022	0.057	0.8116	0.0222	0.0583	0.018	0.0329
0.0	0.0	0.0	12045.1776	3251.2606	NaN	NaN	0.2126	0.0594	0.8048	0.0229	0.0611	0.0182	0.0336
0.0	0.0	0.0	11142.1776	4477.2606	NaN	NaN	0.2866	0.0637	0.7953	0.0237	0.0645	0.0184	0.0344
0.0	0.0	0.0	13280.1776	4338.2606	NaN	NaN	0.2462	0.0697	0.7818	0.0247	0.0696	0.0184	0.0359
0.0	0.0	0.0	11145.1776	6191.2606	NaN	NaN	0.3571	0.0723	0.7707	0.0258	0.0756	0.0186	0.0369
0.0	0.0	0.0	12248.1776	3274.2606	NaN	NaN	0.2109	0.0747	0.7591	0.0268	0.0826	0.0189	0.038
0.0	0.0	0.0	10072.1776	5699.2606	NaN	NaN	0.3614	0.0815	0.7427	0.0279	0.0896	0.0191	0.0393
0.0	0.0	0.0	11154.1776	1653.2606	NaN	NaN	0.1291	0.09	0.728	0.0292	0.0937	0.019	0.0402
0.0	0.0	0.0	9565.1776	2030.2606	NaN	NaN	0.1751	0.1038	0.7055	0.0307	0.0992	0.0188	0.042
0.0	0.0	0.0	15178.1776	3218.2606	NaN	NaN	0.1749	0.106	0.6956	0.0316	0.1041	0.0188	0.0438
0.0	0.0	0.0	9594.1776	5431.2606	NaN	NaN	0.3615	0.1105	0.6825	0.0318	0.1096	0.0192	0.0465
0.0	0.0	0.0	10915.1776	5005.2606	NaN	NaN	0.3144	0.1058	0.6821	0.0311	0.1123	0.0197	0.049
0.0	0.0	0.0	8801.1776	2928.2606	NaN	NaN	0.2497	0.1112	0.6749	0.03	0.1119	0.0206	0.0514
0.0	0.0	0.0	10468.1776	3197.2606	NaN	NaN	0.234	0.1093	0.6791	0.0288	0.1087	0.0218	0.0523
0.0	0.0	0.0	11420.1776	3639.2606	NaN	NaN	0.2417	0.1112	0.6842	0.0278	0.1017	0.0229	0.0522
0.0	0.0	0.0	8724.1776	2065.2606	NaN	NaN	0.1914	0.1152	0.69	0.0271	0.0933	0.0231	0.0513
0.0	0.0	0.0	10040.1776	3644.2606	NaN	NaN	0.2663	0.1114	0.6997	0.0263	0.0885	0.0234	0.0506
0.0	0.0	0.0	9026.1776	2988.2606	NaN	NaN	0.2487	0.1134	0.7051	0.0256	0.083	0.0235	0.0494
0.0	0.0	0.0	9673.1776	3431.2606	NaN	NaN	0.2618	0.1049	0.7217	0.0252	0.0777	0.0227	0.0477
0.0	0.0	0.0	11862.1776	4963.2606	NaN	NaN	0.295	0.0999	0.7316	0.025	0.0754	0.0221	0.046
0.0	0.0	0.0	10983.1776	3826.2606	NaN	NaN	0.2584	0.0921	0.7448	0.0247	0.0737	0.0213	0.0434
0.0	0.0	0.0	9388.1776	3717.2606	NaN	NaN	0.2836	0.0906	0.7481	0.0247	0.0738	0.0206	0.0422
0.0	0.0	0.0	10210.1776	4269.2606	NaN	NaN	0.2948	0.0891	0.7501	0.0247	0.075	0.0202	0.0409
0.0	0.0	0.0	11517.1776	2746.2606	NaN	NaN	0.1925	0.0909	0.7486	0.0249	0.0757	0.0195	0.0404
0.0	0.0	0.0	10859.1776	4009.2606	NaN	NaN	0.2696	0.0993	0.7376	0.0254	0.0781	0.019	0.0407
0.0	0.0	0.0	14401.1776	4446.2606	NaN	NaN	0.2359	0.0975	0.7387	0.0256	0.0799	0.0185	0.0398
0.0	0.0	0.0	9263.1776	5519.2606	NaN	NaN	0.3734	0.1006	0.7361	0.0255	0.0806	0.0182	0.0391
0.0	0.0	0.0	13783.1776	1754.2606	NaN	NaN	0.1129	0.0999	0.7389	0.0254	0.0798	0.0175	0.0384
0.0	0.0	0.0	8576.1776	3697.2606	NaN	NaN	0.3012	0.1009	0.7391	0.0255	0.0796	0.0172	0.0376
0.0	0.0	0.0	10876.1776	3837.2606	NaN	NaN	0.2608	0.0932	0.7489	0.0256	0.0791	0.017	0.0363
0.0	0.0	0.0	12909.1776	3595.2606	NaN	NaN	0.2178	0.0945	0.7468	0.026	0.0799	0.0169	0.036
0.0	0.0	0.0	11576.1776	1764.2606	NaN	NaN	0.1322	0.1007	0.738	0.0264	0.0821	0.0167	0.036
0.0	0.0	0.0	8058.1776	3012.2606	NaN	NaN	0.2721	0.1123	0.7208	0.0273	0.0859	0.0169	0.0368
0.0	0.0	0.0	7691.1776	3127.2606	NaN	NaN	0.2891	0.1259	0.7029	0.0277	0.0893	0.0174	0.0368
0.0	0.0	0.0	9623.1776	5808.2606	NaN	NaN	0.3764	0.1313	0.6938	0.0281	0.0918	0.0184	0.0367
0.0	0.0	0.0	15173.1776	4060.2606	NaN	NaN	0.2111	0.1379	0.6832	0.0293	0.0938	0.0187	0.0372
0.0	0.0	0.0	12818.1776	2244.2606	NaN	NaN	0.149	0.1594	0.6517	0.0304	0.1009	0.0196	0.0381
0.0	0.0	0.0	7553.1776	3170.2606	NaN	NaN	0.2956	0.1743	0.6319	0.0308	0.1039	0.0204	0.0388
0.0	0.0	0.0	8230.1776	1298.2606	NaN	NaN	0.1363	0.1954	0.6081	0.031	0.1046	0.0214	0.0395
0.0	0.0	0.0	11196.1776	2377.2606	NaN	NaN	0.1751	0.2097	0.5948	0.0312	0.102	0.0222	0.0402
0.0	0.0	0.0	11669.1776	7160.2606	NaN	NaN	0.3803	0.217	0.5889	0.0307	0.1002	0.0227	0.0404
0.0	0.0	0.0	10853.1776	5196.2606	NaN	NaN	0.3238	0.2209	0.588	0.0302	0.0978	0.0228	0.0402
0.0	0.0	0.0	12717.1776	3869.2606	NaN	NaN	0.2333	0.2188	0.5908	0.0298	0.0983	0.0231	0.0392
0.0	0.0	0.0	9862.1776	3381.2606	NaN	NaN	0.2553	0.229	0.5846	0.0305	0.0957	0.0222	0.038
0.0	0.0	0.0	11957.1776	1898.2606	NaN	NaN	0.137	0.2296	0.5835	0.0319	0.0971	0.0212	0.0367
0.0	0.0	0.0	7363.1776	3363.2606	NaN	NaN	0.3135	0.2294	0.5836	0.0326	0.0982	0.0206	0.0356
0.0	0.0	0.0	9269.1776	6735.2606	NaN	NaN	0.4208	0.2278	0.587	0.0324	0.0971	0.0205	0.0352
0.0	0.0	0.0	12163.1776	2187.2606	NaN	NaN	0.1524	0.2501	0.5685	0.0322	0.0936	0.0207	0.0348
0.0	0.0	0.0	15876.1776	2286.2606	NaN	NaN	0.1259	0.2571	0.5656	0.032	0.0912	0.0201	0.034
0.0	0.0	0.0	13018.1776	5413.2606	NaN	NaN	0.2937	0.2479	0.5741	0.0316	0.0933	0.0197	0.0335
0.0	0.0	0.0	16514.1776	3253.2606	NaN	NaN	0.1646	0.2379	0.5866	0.031	0.0928	0.019	0.0327
0.0	0.0	0.0	10021.1776	5976.2606	NaN	NaN	0.3736	0.2385	0.5865	0.0305	0.0933	0.0189	0.0323
0.0	0.0	0.0	10304.1776	1565.2606	NaN	NaN	0.1319	0.2385	0.5884	0.0302	0.0923	0.0185	0.0321
0.0	0.0	0.0	12055.1776	-894.7394	NaN	NaN	-0.0802	0.2453	0.5826	0.0297	0.0925	0.0183	0.0316
0.0	0.0	0.0	11692.1776	7978.2606	NaN	NaN	0.4056	0.2317	0.5933	0.0297	0.0953	0.0183	0.0317
0.0	0.0	0.0	11276.1776	589.2606	NaN	NaN	0.0497	0.2379	0.5895	0.0292	0.094	0.0179	0.0315
0.0	0.0	0.0	9327.1776	3437.2606	NaN	NaN	0.2693	0.2322	0.5927	0.0289	0.0965	0.018	0.0317
0.0	0.0	0.0	10848.1776	4827.2606	NaN	NaN	0.308	0.2273	0.5959	0.0287	0.0981	0.0182	0.0318
0.0	0.0	0.0	9850.1776	2186.2606	NaN	NaN	0.1816	0.2333	0.5913	0.0283	0.0971	0.0181	0.0318
0.0	0.0	0.0	10507.1776	2571.2606	NaN	NaN	0.1966	0.2308	0.5928	0.0283	0.0975	0.0181	0.0325
0.0	0.0	0.0	7729.1776	6757.2606	NaN	NaN	0.4665	0.2359	0.5834	0.028	0.1008	0.0188	0.0331
0.0	0.0	0.0	13983.1776	3518.2606	NaN	NaN	0.201	0.2457	0.5759	0.0277	0.098	0.0188	0.0339
0.0	0.0	0.0	12203.1776	4166.2606	NaN	NaN	0.2545	0.2678	0.5525	0.0275	0.0978	0.0194	0.0351
0.0	0.0	0.0	12447.1776	1742.2606	NaN	NaN	0.1228	0.2798	0.5404	0.0274	0.0963	0.0195	0.0365
0.0	0.0	0.0	10770.1776	5982.2606	NaN	NaN	0.3571	0.2957	0.5224	0.027	0.0975	0.0204	0.0371
0.0	0.0	0.0	10800.1776	2139.2606	NaN	NaN	0.1653	0.3094	0.5101	0.0269	0.0943	0.0205	0.0387
0.0	0.0	0.0	10402.1776	824.2606	NaN	NaN	0.0734	0.3379	0.4805	0.0262	0.0945	0.0215	0.0392
0.0	0.0	0.0	10782.1776	4377.2606	NaN	NaN	0.2887	0.3397	0.478	0.0262	0.0945	0.0217	0.0399
0.0	0.0	0.0	11398.1776	4449.2606	NaN	NaN	0.2808	0.3469	0.4691	0.0256	0.0961	0.0225	0.0398
0.0	0.0	0.0	10812.1776	3687.2606	NaN	NaN	0.2543	0.3534	0.4629	0.0254	0.0948	0.0228	0.0408
0.0	0.0	0.0	10210.1776	7332.2606	NaN	NaN	0.418	0.3569	0.4548	0.025	0.0986	0.024	0.0406
0.0	0.0	0.0	10516.1776	3374.2606	NaN	NaN	0.2429	0.3734	0.4398	0.0248	0.096	0.0246	0.0414
0.0	0.0	0.0	12154.1776	3824.2606	NaN	NaN	0.2393	0.3991	0.4143	0.0244	0.0944	0.0256	0.0422
0.0	0.0	0.0	13023.1776	3732.2606	NaN	NaN	0.2227	0.4113	0.4008	0.0246	0.0935	0.0263	0.0435
0.0	0.0	0.0	13711.1776	6795.2606	NaN	NaN	0.3314	0.4205	0.3902	0.0247	0.0937	0.0272	0.0437
0.0	0.0	0.0	13332.1776	2934.2606	NaN	NaN	0.1804	0.4321	0.3793	0.0254	0.0904	0.0274	0.0454
0.0	0.0	0.0	11426.1776	4279.2606	NaN	NaN	0.2725	0.4411	0.3685	0.0255	0.0915	0.0285	0.045
0.0	0.0	0.0	9168.1776	2491.2606	NaN	NaN	0.2137	0.4432	0.3677	0.0262	0.088	0.0284	0.0465
0.0	0.0	0.0	11794.1776	5672.2606	NaN	NaN	0.3248	0.4409	0.3659	0.0266	0.0909	0.0294	0.0463
0.0	0.0	0.0	11990.1776	4811.2606	NaN	NaN	0.2864	0.4416	0.3647	0.0276	0.0888	0.0297	0.0476
0.0	0.0	0.0	9631.1776	2092.2606	NaN	NaN	0.1785	0.4656	0.3428	0.0277	0.0851	0.0304	0.0484
0.0	0.0	0.0	15133.1776	2126.2606	NaN	NaN	0.1232	0.462	0.3447	0.0284	0.0846	0.0307	0.0497
0.0	0.0	0.0	9226.1776	4634.2606	NaN	NaN	0.3344	0.4579	0.3461	0.0293	0.0853	0.0311	0.0503
0.0	0.0	0.0	9469.1776	5421.2606	NaN	NaN	0.3641	0.4707	0.3356	0.0295	0.0816	0.0311	0.0516
0.0	0.0	0.0	12357.1776	4588.2606	NaN	NaN	0.2708	0.4576	0.3439	0.0309	0.0839	0.0312	0.0525
0.0	0.0	0.0	9700.1776	3016.2606	NaN	NaN	0.2372	0.4713	0.3316	0.031	0.0814	0.0315	0.0531
0.0	0.0	0.0	13581.1776	3343.2606	NaN	NaN	0.1975	0.4794	0.3237	0.032	0.0787	0.0316	0.0547
0.0	0.0	0.0	10532.1776	2171.2606	NaN	NaN	0.1709	0.5069	0.298	0.0322	0.0745	0.032	0.0563
0.0	0.0	0.0	10125.1776	4110.2606	NaN	NaN	0.2887	0.5136	0.2901	0.0331	0.0734	0.0324	0.0575
0.0	0.0	0.0	12142.1776	6415.2606	NaN	NaN	0.3457	0.5262	0.278	0.0335	0.0714	0.0324	0.0585
0.0	0.0	0.0	11424.1776	3176.2606	NaN	NaN	0.2175	0.5388	0.2676	0.0333	0.0694	0.0323	0.0586
0.0	0.0	0.0	12479.1776	2827.2606	NaN	NaN	0.1847	0.5333	0.2707	0.034	0.0706	0.0324	0.059
0.0	0.0	0.0	10135.1776	3451.2606	NaN	NaN	0.254	0.5326	0.2725	0.0336	0.0703	0.0324	0.0587
0.0	0.0	0.0	12359.1776	3886.2606	NaN	NaN	0.2392	0.4911	0.307	0.0352	0.0757	0.0327	0.0583
0.0	0.0	0.0	9757.1776	5576.2606	NaN	NaN	0.3637	0.4961	0.3051	0.0344	0.0738	0.032	0.0586
0.0	0.0	0.0	9634.1776	3699.2606	NaN	NaN	0.2774	0.4759	0.3235	0.0348	0.0769	0.0321	0.0567
0.0	0.0	0.0	10006.1776	4644.2606	NaN	NaN	0.317	0.4418	0.3549	0.035	0.0811	0.032	0.0553
0.0	0.0	0.0	8700.1776	2777.2606	NaN	NaN	0.242	0.4174	0.3795	0.0348	0.0836	0.0317	0.053
0.0	0.0	0.0	10778.1776	4946.2606	NaN	NaN	0.3146	0.3872	0.4082	0.0346	0.0878	0.0317	0.0506
0.0	0.0	0.0	10671.1776	2161.2606	NaN	NaN	0.1684	0.3632	0.4318	0.0343	0.0904	0.0313	0.049
0.0	0.0	0.0	11747.1776	6717.2606	NaN	NaN	0.3638	0.3255	0.465	0.0344	0.0968	0.0314	0.0469
0.0	0.0	0.0	11871.1776	4239.2606	NaN	NaN	0.2631	0.3013	0.4885	0.0341	0.0991	0.0311	0.0458
0.0	0.0	0.0	11622.1776	4085.2606	NaN	NaN	0.2601	0.2839	0.5058	0.0336	0.1014	0.0311	0.0442
0.0	0.0	0.0	12662.1776	4343.2606	NaN	NaN	0.2554	0.2767	0.5138	0.0333	0.1012	0.0309	0.0441
0.0	0.0	0.0	10881.1776	4952.2606	NaN	NaN	0.3128	0.2688	0.5192	0.0328	0.1046	0.0314	0.0431
0.0	0.0	0.0	9964.1776	7865.2606	NaN	NaN	0.4411	0.251	0.5356	0.0327	0.1067	0.0313	0.0427
0.0	0.0	0.0	9891.1776	3290.2606	NaN	NaN	0.2496	0.2317	0.5562	0.0315	0.1089	0.0308	0.041
0.0	0.0	0.0	12857.1776	4013.2606	NaN	NaN	0.2379	0.1957	0.5987	0.0308	0.1057	0.0299	0.0392
0.0	0.0	0.0	12961.1776	2645.2606	NaN	NaN	0.1695	0.1555	0.6435	0.031	0.1017	0.0297	0.0387
0.0	0.0	0.0	12557.1776	6039.2606	NaN	NaN	0.3248	0.1412	0.6613	0.0305	0.0993	0.03	0.0377
0.0	0.0	0.0	11976.1776	5202.2606	NaN	NaN	0.3028	0.1334	0.6732	0.0302	0.096	0.0294	0.0377
0.0	0.0	0.0	12805.1776	1161.2606	NaN	NaN	0.0831	0.1372	0.6695	0.0296	0.0969	0.0296	0.0372
0.0	0.0	0.0	13369.1776	4383.2606	NaN	NaN	0.2469	0.1219	0.6861	0.0294	0.0959	0.0295	0.0371
0.0	0.0	0.0	13457.1776	5818.2606	NaN	NaN	0.3018	0.1137	0.6948	0.0289	0.0965	0.0296	0.0364
0.0	0.0	0.0	27012.1776	4999.2606	NaN	NaN	0.1562	0.1073	0.6979	0.0293	0.0993	0.0301	0.0361
0.0	0.0	0.0	23596.1776	7318.2606	NaN	NaN	0.2367	0.1031	0.6996	0.0297	0.1015	0.0294	0.0367
0.0	0.0	0.0	25042.1776	4953.2606	NaN	NaN	0.1651	0.1094	0.683	0.0301	0.1102	0.0307	0.0367
0.0	0.0	0.0	26810.1776	9674.2606	NaN	NaN	0.2652	0.1152	0.6673	0.0306	0.1182	0.0316	0.0372
0.0	0.0	0.0	28194.1776	8125.2606	NaN	NaN	0.2237	0.124	0.6487	0.0313	0.1265	0.0318	0.0377
0.0	0.0	0.0	27298.1776	5413.2606	NaN	NaN	0.1655	0.1452	0.613	0.0314	0.1392	0.0335	0.0377
0.0	0.0	0.0	30125.1776	4799.2606	NaN	NaN	0.1374	0.1566	0.5924	0.0316	0.1466	0.0345	0.0383
0.0	0.0	0.0	33762.1776	7021.2606	NaN	NaN	0.1722	0.1691	0.5704	0.0312	0.1545	0.0359	0.0389
0.0	0.0	0.0	28317.1776	4518.2606	NaN	NaN	0.1376	0.1788	0.5549	0.0302	0.1604	0.0364	0.0393
0.0	0.0	0.0	33617.1776	5810.2606	NaN	NaN	0.1474	0.1824	0.5473	0.0295	0.1648	0.0364	0.0396
0.0	0.0	0.0	29559.1776	7195.2606	NaN	NaN	0.1958	0.1826	0.543	0.0293	0.1684	0.0371	0.0396
0.0	0.0	0.0	29049.1776	5138.2606	NaN	NaN	0.1503	0.1822	0.5458	0.0288	0.1674	0.0364	0.0394
0.0	0.0	0.0	28313.1776	4590.2606	NaN	NaN	0.1395	0.1811	0.5436	0.0288	0.1709	0.0368	0.0388
0.0	0.0	0.0	30743.1776	8260.2606	NaN	NaN	0.2118	0.1725	0.5563	0.0292	0.1675	0.0364	0.0382
0.0	0.0	0.0	30299.1776	4625.2606	NaN	NaN	0.1324	0.1713	0.5605	0.0291	0.1656	0.0363	0.0372
0.0	0.0	0.0	33385.1776	5351.2606	NaN	NaN	0.1381	0.1662	0.5702	0.0293	0.1616	0.0357	0.0368
0.0	0.0	0.0	23306.1776	5812.2606	NaN	NaN	0.1996	0.1654	0.5713	0.0294	0.1613	0.0363	0.0362
0.0	0.0	0.0	27813.1776	9398.2606	NaN	NaN	0.2526	0.1637	0.5793	0.0294	0.1559	0.036	0.0357
0.0	0.0	0.0	31937.1776	7373.2606	NaN	NaN	0.1876	0.1623	0.5823	0.0294	0.1539	0.0363	0.0358
0.0	0.0	0.0	29915.1776	7202.2606	NaN	NaN	0.194	0.1665	0.5814	0.0288	0.1512	0.0365	0.0357
0.0	0.0	0.0	27579.1776	4130.2606	NaN	NaN	0.1303	0.1717	0.5782	0.0283	0.1496	0.037	0.0352
0.0	0.0	0.0	32594.1776	4541.2606	NaN	NaN	0.1223	0.1652	0.591	0.0289	0.1426	0.0372	0.0352
0.0	0.0	0.0	29823.1776	4083.2606	NaN	NaN	0.1204	0.1662	0.5922	0.0289	0.1398	0.0379	0.0351
0.0	0.0	0.0	30589.1776	5903.2606	NaN	NaN	0.1618	0.1665	0.5982	0.029	0.1339	0.0378	0.0346
0.0	0.0	0.0	27658.1776	2471.2606	NaN	NaN	0.082	0.1688	0.5988	0.0292	0.1307	0.0381	0.0344
0.0	0.0	0.0	29404.1776	4000.2606	NaN	NaN	0.1198	0.1704	0.6012	0.0292	0.1268	0.038	0.0344
0.0	0.0	0.0	28967.1776	9138.2606	NaN	NaN	0.2398	0.1732	0.5988	0.0292	0.1259	0.0384	0.0346
0.0	0.0	0.0	29487.1776	7072.2606	NaN	NaN	0.1934	0.1743	0.6004	0.0291	0.1234	0.0383	0.0347
0.0	0.0	0.0	31871.1776	2444.2606	NaN	NaN	0.0712	0.1796	0.5953	0.0291	0.1228	0.0388	0.0343
0.0	0.0	0.0	27820.1776	8156.2606	NaN	NaN	0.2267	0.1771	0.598	0.0294	0.1222	0.0386	0.0346
0.0	0.0	0.0	30194.1776	4389.2606	NaN	NaN	0.1269	0.1795	0.5987	0.0295	0.1194	0.0387	0.0342
0.0	0.0	0.0	30256.1776	6837.2606	NaN	NaN	0.1843	0.1826	0.5944	0.0295	0.1202	0.0391	0.0343
0.0	0.0	0.0	32467.1776	5884.2606	NaN	NaN	0.1534	0.1859	0.5902	0.0296	0.1208	0.0392	0.0343
0.0	0.0	0.0	28736.1776	7396.2606	NaN	NaN	0.2047	0.1918	0.5828	0.0294	0.1224	0.0396	0.034
0.0	0.0	0.0	36798.1776	10393.2606	NaN	NaN	0.2202	0.1909	0.5829	0.0294	0.1234	0.0393	0.0341
0.0	0.0	0.0	31250.1776	5145.2606	NaN	NaN	0.1414	0.1951	0.5764	0.0293	0.1257	0.0395	0.034
0.0	0.0	0.0	31349.1776	7509.2606	NaN	NaN	0.1932	0.1977	0.5741	0.0292	0.1256	0.0395	0.0339
0.0	0.0	0.0	27085.1776	4774.2606	NaN	NaN	0.1499	0.1997	0.5696	0.0291	0.1281	0.0393	0.0342
0.0	0.0	0.0	25988.1776	6794.2606	NaN	NaN	0.2073	0.2006	0.5694	0.0289	0.1279	0.0391	0.0341
0.0	0.0	0.0	32716.1776	4984.2606	NaN	NaN	0.1322	0.1993	0.5675	0.0287	0.1309	0.0389	0.0346
0.0	0.0	0.0	26321.1776	6768.2606	NaN	NaN	0.2045	0.1968	0.5687	0.0285	0.1327	0.0385	0.0348
0.0	0.0	0.0	29996.1776	11396.2606	NaN	NaN	0.2753	0.1928	0.5717	0.0283	0.1342	0.038	0.035
0.0	0.0	0.0	25673.1776	7265.2606	NaN	NaN	0.2206	0.1898	0.571	0.0282	0.1373	0.038	0.0356
0.0	0.0	0.0	31291.1776	7701.2606	NaN	NaN	0.1975	0.1892	0.5743	0.028	0.1357	0.0376	0.0352
0.0	0.0	0.0	31311.1776	5808.2606	NaN	NaN	0.1565	0.1887	0.5708	0.0281	0.1388	0.0377	0.0359
0.0	0.0	0.0	26203.1776	6110.2606	NaN	NaN	0.1891	0.1876	0.5765	0.0279	0.1355	0.0371	0.0353
0.0	0.0	0.0	27663.1776	3501.2606	NaN	NaN	0.1123	0.1878	0.5773	0.0279	0.1351	0.0366	0.0352
0.0	0.0	0.0	31010.1776	5917.2606	NaN	NaN	0.1602	0.1845	0.5845	0.028	0.1323	0.0358	0.0349
0.0	0.0	0.0	30353.1776	4330.2606	NaN	NaN	0.1249	0.1834	0.5881	0.0279	0.1309	0.0352	0.0345
0.0	0.0	0.0	29779.1776	6000.2606	NaN	NaN	0.1677	0.1803	0.5923	0.0277	0.1306	0.0347	0.0344
0.0	0.0	0.0	30644.1776	6462.2606	NaN	NaN	0.1742	0.1762	0.5966	0.0276	0.1308	0.0344	0.0344
0.0	0.0	0.0	27520.1776	5584.2606	NaN	NaN	0.1687	0.1755	0.5987	0.0274	0.1301	0.0343	0.034
0.0	0.0	0.0	27717.1776	5453.2606	NaN	NaN	0.1644	0.1745	0.5996	0.0272	0.1305	0.0343	0.0339
0.0	0.0	0.0	30032.1776	5851.2606	NaN	NaN	0.1631	0.1717	0.6029	0.0272	0.1303	0.034	0.034
0.0	0.0	0.0	28493.1776	6153.2606	NaN	NaN	0.1776	0.1712	0.6057	0.027	0.129	0.0337	0.0335
0.0	0.0	0.0	27915.1776	4192.2606	NaN	NaN	0.1306	0.1704	0.6067	0.0269	0.1291	0.0336	0.0334
0.0	0.0	0.0	27917.1776	6900.2606	NaN	NaN	0.1982	0.1669	0.6116	0.0268	0.1283	0.0331	0.0332
0.0	0.0	0.0	29869.1776	7435.2606	NaN	NaN	0.1993	0.1641	0.6144	0.0268	0.1286	0.033	0.0331
0.0	0.0	0.0	31261.1776	7533.2606	NaN	NaN	0.1942	0.162	0.6161	0.0269	0.1291	0.0328	0.0331
0.0	0.0	0.0	27588.1776	7795.2606	NaN	NaN	0.2203	0.1606	0.6174	0.027	0.1293	0.0327	0.0331
0.0	0.0	0.0	29728.1776	4584.2606	NaN	NaN	0.1336	0.1615	0.6167	0.0269	0.1294	0.0327	0.0329
0.0	0.0	0.0	27880.1776	5889.2606	NaN	NaN	0.1744	0.1611	0.6156	0.027	0.1306	0.0328	0.033
0.0	0.0	0.0	24226.1776	7922.2606	NaN	NaN	0.2464	0.1617	0.6144	0.0271	0.1309	0.0328	0.0331
0.0	0.0	0.0	33467.1776	5325.2606	NaN	NaN	0.1373	0.1623	0.6135	0.0271	0.1313	0.0328	0.0331
0.0	0.0	0.0	30975.1776	7167.2606	NaN	NaN	0.1879	0.1615	0.6122	0.0272	0.1328	0.033	0.0333
0.0	0.0	0.0	29543.1776	4232.2606	NaN	NaN	0.1253	0.1616	0.6131	0.0273	0.132	0.0328	0.0332
0.0	0.0	0.0	32712.1776	7700.2606	NaN	NaN	0.1905	0.1597	0.6134	0.0274	0.1332	0.0328	0.0335
0.0	0.0	0.0	32927.1776	5337.2606	NaN	NaN	0.1395	0.1554	0.6174	0.0276	0.1333	0.0326	0.0336
0.0	0.0	0.0	29322.1776	3856.2606	NaN	NaN	0.1162	0.1546	0.6171	0.0276	0.1344	0.0327	0.0336
0.0	0.0	0.0	30090.1776	6844.2606	NaN	NaN	0.1853	0.1501	0.6233	0.0277	0.1329	0.0323	0.0337
0.0	0.0	0.0	27124.1776	4258.2606	NaN	NaN	0.1357	0.149	0.6229	0.0278	0.1342	0.0323	0.0338
0.0	0.0	0.0	24618.1776	11059.2606	NaN	NaN	0.31	0.1461	0.6265	0.0279	0.1336	0.032	0.0338
0.0	0.0	0.0	32905.1776	6023.2606	NaN	NaN	0.1547	0.1437	0.629	0.0282	0.1333	0.0317	0.0341
0.0	0.0	0.0	27841.1776	2552.2606	NaN	NaN	0.084	0.1445	0.6293	0.0283	0.1324	0.0316	0.0339
0.0	0.0	0.0	27857.1776	5846.2606	NaN	NaN	0.1735	0.1415	0.6324	0.0287	0.132	0.0312	0.0342
0.0	0.0	0.0	28249.1776	6760.2606	NaN	NaN	0.1931	0.1392	0.6347	0.0291	0.1318	0.0309	0.0343
0.0	0.0	0.0	35381.1776	5535.2606	NaN	NaN	0.1353	0.1332	0.6479	0.0293	0.126	0.0294	0.0343
0.0	0.0	0.0	32535.1776	5626.2606	NaN	NaN	0.1474	0.1331	0.6461	0.0298	0.1272	0.0297	0.0341
0.0	0.0	0.0	26633.1776	7980.2606	NaN	NaN	0.2306	0.1305	0.6535	0.0301	0.1231	0.0292	0.0336
0.0	0.0	0.0	30765.1776	7036.2606	NaN	NaN	0.1861	0.1285	0.6578	0.0306	0.1207	0.0291	0.0333
0.0	0.0	0.0	33983.1776	3991.2606	NaN	NaN	0.1051	0.1265	0.6622	0.0311	0.1181	0.0288	0.0333
0.0	0.0	0.0	32660.1776	6283.2606	NaN	NaN	0.1613	0.1276	0.6604	0.0313	0.1185	0.0288	0.0335
0.0	0.0	0.0	29899.1776	7062.2606	NaN	NaN	0.1911	0.129	0.6582	0.0316	0.1185	0.029	0.0337
0.0	0.0	0.0	28010.1776	2617.2606	NaN	NaN	0.0855	0.1318	0.655	0.0314	0.1189	0.0289	0.034
0.0	0.0	0.0	31204.1776	6511.2606	NaN	NaN	0.1726	0.136	0.6477	0.0313	0.1213	0.0293	0.0344
0.0	0.0	0.0	29709.1776	8582.2606	NaN	NaN	0.2241	0.1414	0.6383	0.0311	0.1245	0.03	0.0347
0.0	0.0	0.0	35044.1776	8485.2606	NaN	NaN	0.1949	0.1446	0.6348	0.0307	0.1248	0.0299	0.0352
0.0	0.0	0.0	36151.1776	6158.2606	NaN	NaN	0.1456	0.1538	0.6198	0.0304	0.1297	0.0309	0.0354
0.0	0.0	0.0	36929.1776	8043.2606	NaN	NaN	0.1788	0.1537	0.6204	0.0305	0.1288	0.0307	0.0358
0.0	0.0	0.0	29629.1776	5625.2606	NaN	NaN	0.1596	0.1604	0.6113	0.0302	0.1313	0.0311	0.0358
0.0	0.0	0.0	31858.1776	3500.2606	NaN	NaN	0.099	0.1554	0.6176	0.0304	0.1303	0.0304	0.0359
0.0	0.0	0.0	28881.1776	9584.2606	NaN	NaN	0.2492	0.1541	0.617	0.0306	0.1315	0.0305	0.0363
0.0	0.0	0.0	25008.1776	4672.2606	NaN	NaN	0.1574	0.1558	0.6162	0.0303	0.1311	0.0304	0.0361
0.0	0.0	0.0	32284.1776	7018.2606	NaN	NaN	0.1786	0.1544	0.6191	0.0303	0.13	0.0301	0.036
0.0	0.0	0.0	27282.1776	6196.2606	NaN	NaN	0.1851	0.1506	0.6244	0.0305	0.1287	0.0297	0.036
0.0	0.0	0.0	31547.1776	7643.2606	NaN	NaN	0.195	0.149	0.6299	0.0304	0.1259	0.0292	0.0355
0.0	0.0	0.0	27237.1776	7605.2606	NaN	NaN	0.2183	0.1441	0.6364	0.0308	0.1241	0.0289	0.0356
0.0	0.0	0.0	32474.1776	5494.2606	NaN	NaN	0.1447	0.1419	0.643	0.0308	0.1207	0.0283	0.0353
0.0	0.0	0.0	28430.1776	7547.2606	NaN	NaN	0.2098	0.1431	0.6428	0.0308	0.1201	0.0283	0.035
0.0	0.0	0.0	32105.1776	1615.2606	NaN	NaN	0.0479	0.1385	0.6526	0.031	0.1158	0.0274	0.0346
0.0	0.0	0.0	29912.1776	4010.2606	NaN	NaN	0.1182	0.1397	0.6515	0.0311	0.1161	0.0275	0.034
0.0	0.0	0.0	34284.1776	9333.2606	NaN	NaN	0.214	0.1308	0.6679	0.0318	0.1093	0.0264	0.034
0.0	0.0	0.0	27626.1776	4050.2606	NaN	NaN	0.1279	0.1376	0.6597	0.0316	0.111	0.027	0.0332
0.0	0.0	0.0	28316.1776	10293.2606	NaN	NaN	0.2666	0.1311	0.6733	0.032	0.105	0.0258	0.0329
0.0	0.0	0.0	26744.1776	7412.2606	NaN	NaN	0.217	0.1333	0.6712	0.0322	0.1051	0.0261	0.0321
0.0	0.0	0.0	29441.1776	7531.2606	NaN	NaN	0.2037	0.1279	0.6827	0.0328	0.0995	0.0252	0.032
0.0	0.0	0.0	26974.1776	10415.2606	NaN	NaN	0.2786	0.1343	0.6751	0.0327	0.1004	0.0256	0.0318
0.0	0.0	0.0	28676.1776	7339.2606	NaN	NaN	0.2038	0.1371	0.6742	0.0329	0.0985	0.0255	0.0318
0.0	0.0	0.0	28135.1776	5845.2606	NaN	NaN	0.172	0.1438	0.6655	0.0327	0.1003	0.0258	0.0318
0.0	0.0	0.0	26691.1776	5158.2606	NaN	NaN	0.162	0.1481	0.6626	0.0326	0.0994	0.0257	0.0316
0.0	0.0	0.0	32069.1776	7873.2606	NaN	NaN	0.1971	0.1477	0.6633	0.0327	0.0995	0.0254	0.0314
0.0	0.0	0.0	27267.1776	6165.2606	NaN	NaN	0.1844	0.1469	0.6652	0.033	0.0982	0.0252	0.0315
0.0	0.0	0.0	23012.1776	4789.2606	NaN	NaN	0.1723	0.1531	0.6587	0.0329	0.0978	0.0255	0.0319
0.0	0.0	0.0	20647.1776	4776.2606	NaN	NaN	0.1879	0.162	0.648	0.0326	0.0992	0.0259	0.0323
0.0	0.0	0.0	19433.1776	3608.2606	NaN	NaN	0.1566	0.1658	0.6435	0.0323	0.1	0.0259	0.0325
0.0	0.0	0.0	16955.1776	3093.2606	NaN	NaN	0.1543	0.1647	0.644	0.0318	0.1016	0.0255	0.0323
0.0	0.0	0.0	20688.1776	4918.2606	NaN	NaN	0.1921	0.1527	0.6555	0.032	0.1031	0.0248	0.0319
0.0	0.0	0.0	19158.1776	7279.2606	NaN	NaN	0.2753	0.1394	0.6688	0.0325	0.1031	0.0242	0.0319
0.0	0.0	0.0	17716.1776	6001.2606	NaN	NaN	0.253	0.1345	0.674	0.0323	0.1032	0.0239	0.032
0.0	0.0	0.0	18701.1776	6679.2606	NaN	NaN	0.2632	0.1313	0.6746	0.0321	0.1056	0.0242	0.0323
0.0	0.0	0.0	19148.1776	5634.2606	NaN	NaN	0.2273	0.1251	0.6825	0.0321	0.104	0.0238	0.0324
0.0	0.0	0.0	18174.1776	3763.2606	NaN	NaN	0.1715	0.124	0.6828	0.032	0.1047	0.024	0.0325
0.0	0.0	0.0	21531.1776	5522.2606	NaN	NaN	0.2041	0.1173	0.6911	0.0323	0.1026	0.0236	0.033
0.0	0.0	0.0	19665.1776	2977.2606	NaN	NaN	0.1315	0.1191	0.6889	0.0321	0.1029	0.024	0.033
0.0	0.0	0.0	20356.1776	2230.2606	NaN	NaN	0.0987	0.1164	0.694	0.0317	0.1013	0.0235	0.033
0.0	0.0	0.0	21070.1776	5600.2606	NaN	NaN	0.21	0.1128	0.6977	0.0318	0.1015	0.0234	0.0328
0.0	0.0	0.0	16600.1776	6252.2606	NaN	NaN	0.2736	0.1068	0.7068	0.032	0.0991	0.023	0.0323
0.0	0.0	0.0	20381.1776	3733.2606	NaN	NaN	0.1548	0.102	0.7168	0.0321	0.0952	0.0221	0.0316
0.0	0.0	0.0	18081.1776	4325.2606	NaN	NaN	0.193	0.0982	0.7217	0.0329	0.0943	0.0219	0.0309
0.0	0.0	0.0	22040.1776	7111.2606	NaN	NaN	0.2439	0.0906	0.7375	0.0334	0.0876	0.0208	0.03
0.0	0.0	0.0	17486.1776	3446.2606	NaN	NaN	0.1646	0.0907	0.7405	0.0337	0.0851	0.0209	0.029
0.0	0.0	0.0	20846.1776	6042.2606	NaN	NaN	0.2247	0.0853	0.7553	0.0338	0.0775	0.0201	0.028
0.0	0.0	0.0	16907.1776	4032.2606	NaN	NaN	0.1926	0.0829	0.7617	0.0346	0.0734	0.0202	0.0272
0.0	0.0	0.0	17643.1776	8541.2606	NaN	NaN	0.3262	0.0749	0.7812	0.0346	0.0639	0.0194	0.0259
0.0	0.0	0.0	19556.1776	5403.2606	NaN	NaN	0.2165	0.0708	0.7907	0.0353	0.0589	0.0195	0.0248
0.0	0.0	0.0	20180.1776	5330.2606	NaN	NaN	0.2089	0.0662	0.8024	0.0351	0.053	0.0192	0.024
0.0	0.0	0.0	17049.1776	6692.2606	NaN	NaN	0.2819	0.0652	0.8067	0.0356	0.0496	0.0195	0.0235
0.0	0.0	0.0	15437.1776	6291.2606	NaN	NaN	0.2895	0.063	0.8133	0.0353	0.0455	0.0197	0.0231
0.0	0.0	0.0	18018.1776	5384.2606	NaN	NaN	0.2301	0.0642	0.815	0.0351	0.0429	0.0199	0.0228
0.0	0.0	0.0	20324.1776	7046.2606	NaN	NaN	0.2574	0.0665	0.8132	0.0353	0.0415	0.0204	0.0231
0.0	0.0	0.0	20929.1776	10519.2606	NaN	NaN	0.3345	0.0695	0.8113	0.0353	0.0401	0.0208	0.0231
0.0	0.0	0.0	18592.1776	4486.2606	NaN	NaN	0.1944	0.0718	0.81	0.0353	0.0388	0.021	0.0231
0.0	0.0	0.0	18907.1776	5325.2606	NaN	NaN	0.2198	0.0684	0.8162	0.0348	0.0366	0.0211	0.0229
0.0	0.0	0.0	18224.1776	5669.2606	NaN	NaN	0.2373	0.0637	0.8237	0.0343	0.0345	0.0214	0.0224
0.0	0.0	0.0	16075.1776	3957.2606	NaN	NaN	0.1975	0.0655	0.8234	0.0337	0.0338	0.0215	0.0221
0.0	0.0	0.0	16908.1776	2826.2606	NaN	NaN	0.1432	0.0681	0.8201	0.0339	0.0343	0.0216	0.022
0.0	0.0	0.0	19952.1776	4314.2606	NaN	NaN	0.1778	0.0686	0.8194	0.034	0.0345	0.0216	0.0219
0.0	0.0	0.0	21911.1776	5925.2606	NaN	NaN	0.2129	0.0693	0.8195	0.0339	0.0345	0.0215	0.0214
0.0	0.0	0.0	23005.1776	5444.2606	NaN	NaN	0.1914	0.068	0.82	0.0339	0.0354	0.0213	0.0214
0.0	0.0	0.0	18053.1776	5972.2606	NaN	NaN	0.2486	0.0688	0.8177	0.0341	0.0369	0.0212	0.0214
0.0	0.0	0.0	20745.1776	3625.2606	NaN	NaN	0.1488	0.0747	0.8068	0.0353	0.0399	0.0216	0.0216
0.0	0.0	0.0	22612.1776	6378.2606	NaN	NaN	0.22	0.0851	0.7904	0.0359	0.0435	0.022	0.023
0.0	0.0	0.0	19687.1776	4970.2606	NaN	NaN	0.2016	0.1007	0.7661	0.0377	0.0488	0.0227	0.024
0.0	0.0	0.0	15388.1776	5766.2606	NaN	NaN	0.2726	0.1262	0.7306	0.0376	0.0554	0.0232	0.027
0.0	0.0	0.0	21150.1776	8287.2606	NaN	NaN	0.2815	0.1309	0.7216	0.038	0.0575	0.0238	0.0281
0.0	0.0	0.0	18695.1776	8722.2606	NaN	NaN	0.3181	0.15	0.6962	0.0374	0.0616	0.0246	0.0302
0.0	0.0	0.0	20329.1776	3899.2606	NaN	NaN	0.1609	0.1692	0.6712	0.0372	0.065	0.0256	0.0318
0.0	0.0	0.0	19574.1776	5494.2606	NaN	NaN	0.2192	0.1649	0.6736	0.0371	0.0664	0.0258	0.0323
0.0	0.0	0.0	17656.1776	6531.2606	NaN	NaN	0.27	0.159	0.6812	0.0368	0.0655	0.0256	0.0319
0.0	0.0	0.0	18777.1776	6119.2606	NaN	NaN	0.2458	0.1559	0.6858	0.0363	0.065	0.0258	0.0312
0.0	0.0	0.0	15634.1776	4574.2606	NaN	NaN	0.2264	0.1531	0.6913	0.0359	0.0633	0.0257	0.0307
0.0	0.0	0.0	20702.1776	5623.2606	NaN	NaN	0.2136	0.1589	0.6872	0.0354	0.0626	0.0262	0.0297
0.0	0.0	0.0	20600.1776	5413.2606	NaN	NaN	0.2081	0.1595	0.6889	0.0351	0.0613	0.0261	0.0292
0.0	0.0	0.0	19820.1776	5869.2606	NaN	NaN	0.2285	0.1576	0.6932	0.035	0.0598	0.0257	0.0288
0.0	0.0	0.0	17978.1776	7580.2606	NaN	NaN	0.2966	0.1536	0.6981	0.0349	0.0593	0.0253	0.0287
0.0	0.0	0.0	19981.1776	7788.2606	NaN	NaN	0.2805	0.1509	0.7032	0.035	0.0578	0.0249	0.0282
0.0	0.0	0.0	18148.1776	3041.2606	NaN	NaN	0.1435	0.1539	0.7013	0.0348	0.0573	0.025	0.0275
0.0	0.0	0.0	21121.1776	4649.2606	NaN	NaN	0.1804	0.1542	0.703	0.0347	0.0563	0.0249	0.0268
0.0	0.0	0.0	20600.1776	5244.2606	NaN	NaN	0.2029	0.1503	0.7082	0.0348	0.0553	0.0248	0.0266
0.0	0.0	0.0	20331.1776	6215.2606	NaN	NaN	0.2341	0.15	0.7107	0.0352	0.0535	0.0247	0.0259
0.0	0.0	0.0	22807.1776	3556.2606	NaN	NaN	0.1349	0.1504	0.7128	0.0354	0.0515	0.0248	0.0251
0.0	0.0	0.0	23633.1776	6151.2606	NaN	NaN	0.2065	0.1414	0.7251	0.0357	0.0493	0.0242	0.0244
0.0	0.0	0.0	16490.1776	5485.2606	NaN	NaN	0.2496	0.1308	0.7399	0.0362	0.0468	0.0233	0.023
0.0	0.0	0.0	17702.1776	7615.2606	NaN	NaN	0.3008	0.1175	0.7582	0.0366	0.044	0.0226	0.0212
0.0	0.0	0.0	18642.1776	5307.2606	NaN	NaN	0.2216	0.1086	0.7698	0.037	0.042	0.0227	0.0199
0.0	0.0	0.0	14249.1776	7312.2606	NaN	NaN	0.3391	0.1058	0.7745	0.0375	0.0395	0.0235	0.0193
0.0	0.0	0.0	15193.1776	7919.2606	NaN	NaN	0.3426	0.1062	0.7764	0.0374	0.0367	0.0241	0.0191
0.0	0.0	0.0	21029.1776	5307.2606	NaN	NaN	0.2015	0.1025	0.7823	0.0376	0.0327	0.0254	0.0195
0.0	0.0	0.0	20276.1776	7415.2606	NaN	NaN	0.2678	0.1016	0.7867	0.0369	0.0284	0.0263	0.0201
0.0	0.0	0.0	20582.1776	3660.2606	NaN	NaN	0.151	0.0987	0.7942	0.0354	0.0247	0.0265	0.0204
0.0	0.0	0.0	18887.1776	3616.2606	NaN	NaN	0.1607	0.0868	0.8108	0.033	0.0218	0.0271	0.0205
0.0	0.0	0.0	20518.1776	3867.2606	NaN	NaN	0.1586	0.0801	0.8205	0.0319	0.0202	0.0273	0.0199
0.0	0.0	0.0	19829.1776	5275.2606	NaN	NaN	0.2101	0.0748	0.8275	0.0318	0.0193	0.0272	0.0194
0.0	0.0	0.0	21447.1776	5063.2606	NaN	NaN	0.191	0.07	0.8339	0.0311	0.019	0.027	0.0191
0.0	0.0	0.0	13896.1776	5405.2606	NaN	NaN	0.28	0.066	0.84	0.03	0.0186	0.0266	0.0188
0.0	0.0	0.0	19248.1776	7959.2606	NaN	NaN	0.2925	0.0626	0.8461	0.029	0.018	0.0259	0.0183
0.0	0.0	0.0	17560.1776	3338.2606	NaN	NaN	0.1597	0.0591	0.8511	0.0282	0.0177	0.0256	0.0182
0.0	0.0	0.0	18528.1776	8860.2606	NaN	NaN	0.3235	0.0573	0.8545	0.0277	0.0173	0.0253	0.0179
0.0	0.0	0.0	17742.1776	6160.2606	NaN	NaN	0.2577	0.0555	0.857	0.0273	0.0171	0.0251	0.0179
0.0	0.0	0.0	18500.1776	4384.2606	NaN	NaN	0.1916	0.0538	0.8602	0.027	0.0167	0.0247	0.0176
0.0	0.0	0.0	19336.1776	5990.2606	NaN	NaN	0.2365	0.0511	0.8637	0.0267	0.0165	0.0244	0.0176
0.0	0.0	0.0	19031.1776	5981.2606	NaN	NaN	0.2391	0.0498	0.8659	0.0265	0.0162	0.0242	0.0175
0.0	0.0	0.0	22836.1776	2545.2606	NaN	NaN	0.1003	0.0499	0.8672	0.0263	0.0157	0.0238	0.0171
0.0	0.0	0.0	17093.1776	7136.2606	NaN	NaN	0.2945	0.0503	0.8667	0.0265	0.0156	0.0238	0.0171
0.0	0.0	0.0	17778.1776	4779.2606	NaN	NaN	0.2119	0.053	0.8651	0.0264	0.0152	0.0236	0.0167
0.0	0.0	0.0	21049.1776	4225.2606	NaN	NaN	0.1672	0.0537	0.8639	0.0266	0.0153	0.0237	0.0169
0.0	0.0	0.0	22890.1776	6973.2606	NaN	NaN	0.2335	0.0547	0.8622	0.0267	0.0155	0.0239	0.017
0.0	0.0	0.0	21177.1776	4095.2606	NaN	NaN	0.162	0.0572	0.8587	0.0268	0.0159	0.0243	0.0171
0.0	0.0	0.0	18497.1776	3634.2606	NaN	NaN	0.1642	0.0599	0.8548	0.027	0.0163	0.0248	0.0172
0.0	0.0	0.0	17065.1776	6145.2606	NaN	NaN	0.2648	0.0612	0.851	0.0272	0.0173	0.0255	0.0177
0.0	0.0	0.0	18836.1776	4991.2606	NaN	NaN	0.2095	0.0634	0.847	0.0273	0.0181	0.0262	0.018
0.0	0.0	0.0	18388.1776	7439.2606	NaN	NaN	0.288	0.0645	0.844	0.0275	0.0188	0.0267	0.0184
0.0	0.0	0.0	17571.1776	3161.2606	NaN	NaN	0.1525	0.0639	0.8426	0.0277	0.0197	0.0271	0.019
0.0	0.0	0.0	14455.1776	5213.2606	NaN	NaN	0.2651	0.0605	0.8452	0.0277	0.0203	0.0268	0.0195
0.0	0.0	0.0	20440.1776	3790.2606	NaN	NaN	0.1564	0.0498	0.8572	0.0263	0.0209	0.0259	0.02
0.0	0.0	0.0	18797.1776	7339.2606	NaN	NaN	0.2808	0.0396	0.8707	0.0242	0.0206	0.0247	0.0202
0.0	0.0	0.0	17562.1776	4360.2606	NaN	NaN	0.1989	0.0324	0.8818	0.0222	0.0198	0.0239	0.0199
0.0	0.0	0.0	18714.1776	6354.2606	NaN	NaN	0.2535	0.0273	0.8872	0.0215	0.0199	0.0238	0.0202
0.0	0.0	0.0	18917.1776	8647.2606	NaN	NaN	0.3137	0.0245	0.891	0.0214	0.0199	0.023	0.0202
0.0	0.0	0.0	20599.1776	5118.2606	NaN	NaN	0.199	0.0225	0.8928	0.0216	0.0202	0.0225	0.0205
0.0	0.0	0.0	21421.1776	5539.2606	NaN	NaN	0.2055	0.0215	0.8939	0.0215	0.0202	0.0219	0.0209
0.0	0.0	0.0	18458.1776	6241.2606	NaN	NaN	0.2527	0.0214	0.8936	0.0216	0.0204	0.0215	0.0216
0.0	0.0	0.0	19951.1776	3944.2606	NaN	NaN	0.1651	0.0215	0.893	0.0217	0.0204	0.0212	0.0223
0.0	0.0	0.0	20872.1776	4593.2606	NaN	NaN	0.1804	0.0219	0.892	0.0219	0.0203	0.021	0.023
0.0	0.0	0.0	17887.1776	5373.2606	NaN	NaN	0.231	0.0223	0.891	0.0221	0.0203	0.0208	0.0235
0.0	0.0	0.0	18035.1776	5545.2606	NaN	NaN	0.2352	0.0226	0.8902	0.0223	0.0204	0.0207	0.0238
0.0	0.0	0.0	19260.1776	5964.2606	NaN	NaN	0.2364	0.023	0.8894	0.0224	0.0205	0.0207	0.0241
0.0	0.0	0.0	18375.1776	5153.2606	NaN	NaN	0.219	0.023	0.8899	0.0223	0.0204	0.0204	0.024
0.0	0.0	0.0	20432.1776	5004.2606	NaN	NaN	0.1967	0.023	0.8901	0.0223	0.0203	0.0202	0.024
0.0	0.0	0.0	18539.1776	8070.2606	NaN	NaN	0.3033	0.0229	0.8902	0.0223	0.0204	0.0201	0.024
0.0	0.0	0.0	15973.1776	5245.2606	NaN	NaN	0.2472	0.0227	0.891	0.0222	0.0203	0.02	0.0238
0.0	0.0	0.0	21604.1776	6220.2606	NaN	NaN	0.2236	0.0225	0.8921	0.022	0.0201	0.0197	0.0236
0.0	0.0	0.0	19056.1776	7999.2606	NaN	NaN	0.2957	0.0224	0.8927	0.0218	0.02	0.0195	0.0236
0.0	0.0	0.0	13797.1776	4629.2606	NaN	NaN	0.2512	0.0223	0.8937	0.0216	0.0198	0.0193	0.0234
0.0	0.0	0.0	20915.1776	10392.2606	NaN	NaN	0.3319	0.0224	0.8936	0.0215	0.0198	0.0191	0.0236
0.0	0.0	0.0	19004.1776	5221.2606	NaN	NaN	0.2155	0.0223	0.894	0.0213	0.0198	0.0191	0.0234
0.0	0.0	0.0	19803.1776	4096.2606	NaN	NaN	0.1714	0.0223	0.8943	0.0213	0.0198	0.0189	0.0233
0.0	0.0	0.0	20288.1776	3517.2606	NaN	NaN	0.1478	0.0227	0.8931	0.0214	0.02	0.0189	0.0239
0.0	0.0	0.0	19078.1776	4347.2606	NaN	NaN	0.1856	0.0228	0.8927	0.0215	0.0202	0.0191	0.0237
0.0	0.0	0.0	17518.1776	3571.2606	NaN	NaN	0.1693	0.0228	0.892	0.0216	0.0205	0.0194	0.0237
0.0	0.0	0.0	21375.1776	6107.2606	NaN	NaN	0.2222	0.0232	0.8909	0.0216	0.0207	0.0195	0.0241
0.0	0.0	0.0	17840.1776	6404.2606	NaN	NaN	0.2642	0.0229	0.8905	0.0217	0.021	0.0201	0.0238
0.0	0.0	0.0	18252.1776	7014.2606	NaN	NaN	0.2776	0.0225	0.8912	0.0218	0.0212	0.0205	0.0228
0.0	0.0	0.0	20203.1776	4434.2606	NaN	NaN	0.18	0.0225	0.8916	0.0219	0.0213	0.0206	0.022
0.0	0.0	0.0	23429.1776	6083.2606	NaN	NaN	0.2061	0.0218	0.8966	0.0214	0.0203	0.0196	0.0202
0.0	0.0	0.0	17150.1776	7470.2606	NaN	NaN	0.3034	0.0204	0.9041	0.0209	0.0187	0.0178	0.0181
0.0	0.0	0.0	18469.1776	4667.2606	NaN	NaN	0.2017	0.0188	0.9104	0.0207	0.0175	0.0161	0.0164
0.0	0.0	0.0	18067.1776	4045.2606	NaN	NaN	0.1829	0.0202	0.9062	0.0223	0.0181	0.0166	0.0166
0.0	0.0	0.0	19284.1776	4419.2606	NaN	NaN	0.1864	0.0406	0.8597	0.0287	0.022	0.0248	0.0242
0.0	0.0	0.0	13270.1776	1655.2606	NaN	NaN	0.1109	0.3339	0.4967	0.0304	0.028	0.0472	0.0638
0.0	0.0	0.0	-4046.8224	749.2606	NaN	NaN	-0.2272	0.8241	0.0761	0.0207	0.0196	0.0325	0.027
0.0	0.0	0.0	-4516.8224	1408.2606	NaN	NaN	-0.3	0.8721	0.0428	0.0189	0.0205	0.0234	0.0224
0.0	0.0	0.0	-2622.8224	-1266.7394	NaN	NaN	0.3257	0.8713	0.0425	0.019	0.0207	0.0238	0.0228
0.0	0.0	0.0	-2726.8224	3300.2606	NaN	NaN	1.3	0.8676	0.0428	0.0203	0.0211	0.024	0.0241
0.0	0.0	0.0	-1000.8224	2161.2606	NaN	NaN	1.3	0.8687	0.0407	0.0206	0.0214	0.024	0.0245
0.0	0.0	0.0	-3718.8224	-343.7394	NaN	NaN	0.0846	0.8682	0.0393	0.021	0.0219	0.0244	0.0253
0.0	0.0	0.0	-2711.8224	695.2606	NaN	NaN	-0.3	0.8649	0.0396	0.0218	0.0223	0.025	0.0264
0.0	0.0	0.0	-2470.8224	-700.7394	NaN	NaN	0.2209	0.8621	0.0402	0.0225	0.0225	0.0254	0.0273
0.0	0.0	0.0	-327.8224	-1700.7394	NaN	NaN	0.8384	0.8657	0.0377	0.0231	0.0222	0.0242	0.0272
0.0	0.0	0.0	-3537.8224	1055.2606	NaN	NaN	-0.3	0.8733	0.0332	0.0236	0.0214	0.0219	0.0266
0.0	0.0	0.0	-4110.8224	-616.7394	NaN	NaN	0.1305	0.8766	0.0307	0.024	0.0211	0.0211	0.0266
0.0	0.0	0.0	-2534.8224	980.2606	NaN	NaN	-0.3	0.8769	0.03	0.0243	0.0211	0.0211	0.0266
0.0	0.0	0.0	-2150.8224	4198.2606	NaN	NaN	1.3	0.8778	0.0295	0.0244	0.021	0.0211	0.0263
0.0	0.0	0.0	-3440.8224	3221.2606	NaN	NaN	-0.3	0.8783	0.0293	0.0245	0.0209	0.021	0.026
0.0	0.0	0.0	-3494.8224	-1662.7394	NaN	NaN	0.3224	0.8782	0.0293	0.0246	0.0208	0.0209	0.026
0.0	0.0	0.0	-1845.8224	740.2606	NaN	NaN	-0.3	0.8784	0.0292	0.0249	0.0208	0.0209	0.026
0.0	0.0	0.0	-1209.8224	-477.7394	NaN	NaN	0.2831	0.8783	0.0292	0.0251	0.0207	0.0207	0.026
0.0	0.0	0.0	-2047.8224	1410.2606	NaN	NaN	-0.3	0.8783	0.0291	0.0253	0.0206	0.0206	0.0261
0.0	0.0	0.0	-2428.8224	2249.2606	NaN	NaN	-0.3	0.8778	0.0293	0.0255	0.0206	0.0206	0.0262
0.0	0.0	0.0	-4075.8224	303.2606	NaN	NaN	-0.0804	0.8782	0.0291	0.0255	0.0206	0.0205	0.0261
0.0	0.0	0.0	-2532.8224	1771.2606	NaN	NaN	-0.3	0.8816	0.0276	0.0245	0.0207	0.0205	0.025
0.0	0.0	0.0	-2657.8224	3128.2606	NaN	NaN	1.3	0.8898	0.0245	0.0219	0.0207	0.0207	0.0223
0.0	0.0	0.0	-2649.8224	-136.7394	NaN	NaN	0.0491	0.8918	0.0236	0.0209	0.0208	0.0215	0.0213
0.0	0.0	0.0	-3344.8224	1900.2606	NaN	NaN	-0.3	0.8921	0.0235	0.0207	0.0207	0.0218	0.0212
0.0	0.0	0.0	-1662.8224	639.2606	NaN	NaN	-0.3	0.8931	0.0232	0.0206	0.0206	0.0216	0.021
0.0	0.0	0.0	-1329.8224	1462.2606	NaN	NaN	1.3	0.894	0.023	0.0205	0.0205	0.0214	0.0208
0.0	0.0	0.0	-2594.8224	3839.2606	NaN	NaN	1.3	0.8945	0.0227	0.0204	0.0205	0.0213	0.0206
0.0	0.0	0.0	-2881.8224	-2323.7394	NaN	NaN	0.4464	0.8941	0.0229	0.0205	0.0206	0.0213	0.0206
0.0	0.0	0.0	-2786.8224	756.2606	NaN	NaN	-0.3	0.8938	0.0229	0.0206	0.0207	0.0214	0.0206
0.0	0.0	0.0	-2401.8224	1823.2606	NaN	NaN	-0.3	0.893	0.023	0.0207	0.0209	0.0216	0.0207
0.0	0.0	0.0	-3999.8224	-1929.7394	NaN	NaN	0.3254	0.8917	0.0234	0.0209	0.0211	0.0218	0.021
0.0	0.0	0.0	-2875.8224	308.2606	NaN	NaN	-0.1201	0.8919	0.0232	0.0209	0.0211	0.022	0.0209
0.0	0.0	0.0	-2470.8224	1414.2606	NaN	NaN	-0.3	0.8924	0.0229	0.0208	0.021	0.022	0.0208
0.0	0.0	0.0	-3134.8224	-836.7394	NaN	NaN	0.2107	0.8937	0.0225	0.0206	0.0207	0.0218	0.0207
0.0	0.0	0.0	-1509.8224	1415.2606	NaN	NaN	-0.3	0.8955	0.0219	0.0203	0.0203	0.0215	0.0204
0.0	0.0	0.0	-1093.8224	384.2606	NaN	NaN	-0.3	0.8952	0.0221	0.0203	0.0204	0.0215	0.0205
0.0	0.0	0.0	-1099.8224	1450.2606	NaN	NaN	1.3	0.8957	0.0223	0.0201	0.0203	0.0212	0.0205
0.0	0.0	0.0	-3033.8224	612.2606	NaN	NaN	-0.2528	0.8946	0.0228	0.0203	0.0205	0.0212	0.0207
0.0	0.0	0.0	-2822.8224	424.2606	NaN	NaN	-0.1769	0.8939	0.0231	0.0203	0.0208	0.0212	0.0207
0.0	0.0	0.0	-2508.8224	1687.2606	NaN	NaN	-0.3	0.8934	0.0232	0.0204	0.0209	0.0212	0.0208
0.0	0.0	0.0	-3831.8224	-396.7394	NaN	NaN	0.0938	0.8931	0.0234	0.0205	0.0211	0.0212	0.0208
0.0	0.0	0.0	-1702.8224	295.2606	NaN	NaN	-0.2098	0.8934	0.0233	0.0206	0.021	0.021	0.0207
0.0	0.0	0.0	-2107.8224	-1122.7394	NaN	NaN	0.3475	0.8936	0.0231	0.0207	0.021	0.0209	0.0206
0.0	0.0	0.0	-1780.8224	57.2606	NaN	NaN	-0.0332	0.8939	0.0229	0.0208	0.021	0.0208	0.0206
0.0	0.0	0.0	-3382.8224	1461.2606	NaN	NaN	-0.3	0.8937	0.0227	0.021	0.021	0.0209	0.0206
0.0	0.0	0.0	-1903.8224	3724.2606	NaN	NaN	1.3	0.8939	0.0225	0.0212	0.021	0.0209	0.0206
0.0	0.0	0.0	-1623.8224	139.2606	NaN	NaN	-0.0938	0.8937	0.0225	0.0213	0.021	0.0209	0.0206
0.0	0.0	0.0	-2179.8224	827.2606	NaN	NaN	-0.3	0.8939	0.0223	0.0214	0.021	0.0208	0.0205
0.0	0.0	0.0	-1130.8224	2618.2606	NaN	NaN	1.3	0.8938	0.0224	0.0214	0.021	0.0209	0.0205
0.0	0.0	0.0	-3285.8224	-188.7394	NaN	NaN	0.0543	0.8934	0.0226	0.0214	0.0211	0.0209	0.0205
0.0	0.0	0.0	-2373.8224	2096.2606	NaN	NaN	-0.3	0.8936	0.0225	0.0214	0.0211	0.0208	0.0205
0.0	0.0	0.0	-3737.8224	614.2606	NaN	NaN	-0.1967	0.8936	0.0225	0.0214	0.0211	0.0208	0.0205
0.0	0.0	0.0	-1821.8224	4887.2606	NaN	NaN	1.3	0.8935	0.0224	0.0214	0.0212	0.021	0.0205
0.0	0.0	0.0	-3827.8224	-161.7394	NaN	NaN	0.0405	0.8936	0.0225	0.0214	0.0211	0.0209	0.0205
0.0	0.0	0.0	-2543.8224	359.2606	NaN	NaN	-0.1645	0.8935	0.0224	0.0215	0.0212	0.0209	0.0205
0.0	0.0	0.0	-382.8224	3574.2606	NaN	NaN	1.12	0.8938	0.0222	0.0215	0.0213	0.0209	0.0204
0.0	0.0	0.0	-2818.8224	1212.2606	NaN	NaN	-0.3	0.8947	0.0219	0.0214	0.0212	0.0206	0.0203
0.0	0.0	0.0	-779.8224	-464.7394	NaN	NaN	0.3734	0.8955	0.0216	0.0213	0.0211	0.0203	0.0202
0.0	0.0	0.0	-2162.8224	11.2606	NaN	NaN	-0.0052	0.8966	0.0212	0.0211	0.021	0.0201	0.02
0.0	0.0	0.0	-2096.8224	-801.7394	NaN	NaN	0.2766	0.8979	0.0206	0.0209	0.0208	0.0198	0.0199
0.0	0.0	0.0	-2909.8224	779.2606	NaN	NaN	-0.3	0.8985	0.0203	0.0208	0.0208	0.0198	0.0198
0.0	0.0	0.0	-2705.8224	631.2606	NaN	NaN	-0.3	0.8991	0.0201	0.0207	0.0207	0.0197	0.0197
0.0	0.0	0.0	-840.8224	-1829.7394	NaN	NaN	0.6852	0.8991	0.0201	0.0208	0.0207	0.0197	0.0196
0.0	0.0	0.0	-3895.8224	-1226.7394	NaN	NaN	0.2395	0.8991	0.0201	0.0209	0.0207	0.0196	0.0195
0.0	0.0	0.0	-1757.8224	1625.2606	NaN	NaN	-0.3	0.8994	0.02	0.0209	0.0206	0.0196	0.0194
0.0	0.0	0.0	-3307.8224	-2090.7394	NaN	NaN	0.3873	0.8987	0.0204	0.021	0.0208	0.0196	0.0196
0.0	0.0	0.0	-1780.8224	327.2606	NaN	NaN	-0.2251	0.8987	0.0203	0.0211	0.0208	0.0196	0.0196
0.0	0.0	0.0	-2788.8224	-609.7394	NaN	NaN	0.1794	0.8979	0.0206	0.0212	0.0209	0.0197	0.0198
0.0	0.0	0.0	-1081.8224	-380.7394	NaN	NaN	0.2603	0.8975	0.0207	0.0213	0.021	0.0198	0.0198
0.0	0.0	0.0	-1596.8224	1128.2606	NaN	NaN	-0.3	0.8969	0.0208	0.0213	0.0211	0.0199	0.02
0.0	0.0	0.0	-2708.8224	1156.2606	NaN	NaN	-0.3	0.8966	0.0209	0.0214	0.0212	0.02	0.02
0.0	0.0	0.0	-2365.8224	427.2606	NaN	NaN	-0.2204	0.8963	0.021	0.0214	0.0212	0.02	0.0201
0.0	0.0	0.0	-3750.8224	2815.2606	NaN	NaN	-0.3	0.8962	0.0211	0.0214	0.0212	0.0201	0.0201
0.0	0.0	0.0	-2023.8224	-503.7394	NaN	NaN	0.1993	0.896	0.0212	0.0214	0.0212	0.0201	0.0201
0.0	0.0	0.0	-3351.8224	1784.2606	NaN	NaN	-0.3	0.896	0.0211	0.0213	0.0212	0.0201	0.0202
0.0	0.0	0.0	-2177.8224	1807.2606	NaN	NaN	-0.3	0.8957	0.0211	0.0212	0.0213	0.0204	0.0203
0.0	0.0	0.0	-2840.8224	3941.2606	NaN	NaN	1.3	0.8954	0.0211	0.0212	0.0213	0.0205	0.0204
0.0	0.0	0.0	-4794.8224	2265.2606	NaN	NaN	-0.3	0.8953	0.0212	0.0213	0.0214	0.0204	0.0204
0.0	0.0	0.0	-1465.8224	-1875.7394	NaN	NaN	0.5613	0.8954	0.0212	0.0214	0.0214	0.0203	0.0203
0.0	0.0	0.0	-3172.8224	-72.7394	NaN	NaN	0.0224	0.8954	0.0212	0.0215	0.0213	0.0202	0.0204
0.0	0.0	0.0	-4856.8224	1913.2606	NaN	NaN	-0.3	0.8959	0.021	0.0213	0.0213	0.0202	0.0204
0.0	0.0	0.0	-1890.8224	1783.2606	NaN	NaN	-0.3	0.8964	0.0207	0.0211	0.0212	0.0202	0.0203
0.0	0.0	0.0	-1329.8224	1764.2606	NaN	NaN	1.3	0.8966	0.0206	0.021	0.0212	0.0203	0.0204
0.0	0.0	0.0	-1250.8224	537.2606	NaN	NaN	-0.3	0.8967	0.0206	0.0209	0.0212	0.0203	0.0203
0.0	0.0	0.0	-2959.8224	4293.2606	NaN	NaN	1.3	0.8968	0.0206	0.0209	0.0211	0.0203	0.0204
0.0	0.0	0.0	-2557.8224	1027.2606	NaN	NaN	-0.3	0.8963	0.0207	0.021	0.0212	0.0203	0.0205
0.0	0.0	0.0	-2993.8224	569.2606	NaN	NaN	-0.2348	0.8962	0.0208	0.0211	0.0212	0.0202	0.0205
0.0	0.0	0.0	-1845.8224	-1198.7394	NaN	NaN	0.3937	0.896	0.0208	0.0212	0.0212	0.0202	0.0205
0.0	0.0	0.0	-2878.8224	1160.2606	NaN	NaN	-0.3	0.8965	0.0207	0.0211	0.0211	0.0202	0.0205
0.0	0.0	0.0	-841.8224	1837.2606	NaN	NaN	1.3	0.8965	0.0206	0.021	0.0211	0.0203	0.0205
0.0	0.0	0.0	-1684.8224	1142.2606	NaN	NaN	-0.3	0.8966	0.0205	0.0209	0.0211	0.0203	0.0205
0.0	0.0	0.0	-3540.8224	3112.2606	NaN	NaN	-0.3	0.8967	0.0204	0.0208	0.0211	0.0204	0.0205
0.0	0.0	0.0	-262.8224	1052.2606	NaN	NaN	1.3	0.8968	0.0204	0.0208	0.0211	0.0204	0.0205
0.0	0.0	0.0	-1826.8224	4402.2606	NaN	NaN	1.3	0.8966	0.0204	0.0209	0.0212	0.0204	0.0205
0.0	0.0	0.0	-2805.8224	-1172.7394	NaN	NaN	0.2948	0.8962	0.0206	0.0211	0.0213	0.0203	0.0206
0.0	0.0	0.0	-1713.8224	1212.2606	NaN	NaN	-0.3	0.8966	0.0205	0.021	0.0212	0.0202	0.0205
0.0	0.0	0.0	-1915.8224	1188.2606	NaN	NaN	-0.3	0.8965	0.0205	0.021	0.0212	0.0202	0.0205
0.0	0.0	0.0	-2656.8224	-1050.7394	NaN	NaN	0.2834	0.8967	0.0205	0.021	0.0212	0.0201	0.0205
0.0	0.0	0.0	-601.8224	506.2606	NaN	NaN	-0.3	0.8971	0.0204	0.021	0.0211	0.0201	0.0204
0.0	0.0	0.0	-1656.8224	364.2606	NaN	NaN	-0.2818	0.897	0.0204	0.021	0.0211	0.0201	0.0205
0.0	0.0	0.0	-2983.8224	2338.2606	NaN	NaN	-0.3	0.8969	0.0204	0.021	0.021	0.0201	0.0205
0.0	0.0	0.0	-2268.8224	3201.2606	NaN	NaN	1.3	0.8967	0.0205	0.0211	0.021	0.0202	0.0206
0.0	0.0	0.0	-1908.8224	1566.2606	NaN	NaN	-0.3	0.8959	0.0208	0.0212	0.0212	0.0204	0.0206
0.0	0.0	0.0	-2153.8224	1065.2606	NaN	NaN	-0.3	0.8957	0.021	0.0212	0.0212	0.0204	0.0205
0.0	0.0	0.0	-326.8224	509.2606	NaN	NaN	1.3	0.8954	0.0212	0.0212	0.0212	0.0204	0.0205
0.0	0.0	0.0	-3884.8224	-507.7394	NaN	NaN	0.1156	0.8949	0.0214	0.0213	0.0213	0.0205	0.0206
0.0	0.0	0.0	-2629.8224	3156.2606	NaN	NaN	1.3	0.8954	0.0212	0.0212	0.021	0.0205	0.0206
0.0	0.0	0.0	-1779.8224	1645.2606	NaN	NaN	-0.3	0.8949	0.0213	0.0213	0.0211	0.0207	0.0207
0.0	0.0	0.0	-2209.8224	1971.2606	NaN	NaN	-0.3	0.8949	0.0213	0.0213	0.0211	0.0208	0.0207
0.0	0.0	0.0	-2791.8224	2090.2606	NaN	NaN	-0.3	0.8949	0.0214	0.0212	0.0213	0.0207	0.0206
0.0	0.0	0.0	-2706.8224	-2687.7394	NaN	NaN	0.4982	0.8945	0.0216	0.0214	0.0214	0.0207	0.0205
0.0	0.0	0.0	-3515.8224	722.2606	NaN	NaN	-0.2585	0.8953	0.0214	0.0213	0.0212	0.0205	0.0203
0.0	0.0	0.0	-3757.8224	929.2606	NaN	NaN	-0.3	0.8958	0.0212	0.0213	0.0211	0.0204	0.0203
0.0	0.0	0.0	-3294.8224	220.2606	NaN	NaN	-0.0716	0.8963	0.021	0.0212	0.0209	0.0204	0.0202
0.0	0.0	0.0	-2513.8224	-138.7394	NaN	NaN	0.0523	0.8963	0.021	0.0212	0.0209	0.0204	0.0202
0.0	0.0	0.0	-3658.8224	-205.7394	NaN	NaN	0.0532	0.8963	0.0211	0.0213	0.0208	0.0204	0.0202
0.0	0.0	0.0	-3065.8224	619.2606	NaN	NaN	-0.2531	0.8961	0.0211	0.0213	0.0208	0.0204	0.0203
0.0	0.0	0.0	-2622.8224	-845.7394	NaN	NaN	0.2438	0.8962	0.021	0.0214	0.0207	0.0204	0.0204
0.0	0.0	0.0	-2983.8224	-304.7394	NaN	NaN	0.0927	0.8963	0.0209	0.0214	0.0206	0.0204	0.0205
0.0	0.0	0.0	-265.8224	1850.2606	NaN	NaN	1.1678	0.8965	0.0207	0.0215	0.0204	0.0203	0.0206
0.0	0.0	0.0	-1097.8224	615.2606	NaN	NaN	-0.3	0.8964	0.0207	0.0216	0.0204	0.0203	0.0206
0.0	0.0	0.0	-875.8224	2347.2606	NaN	NaN	1.3	0.8966	0.0206	0.0215	0.0203	0.0203	0.0207
0.0	0.0	0.0	-1914.8224	1322.2606	NaN	NaN	-0.3	0.8963	0.0207	0.0215	0.0204	0.0203	0.0208
0.0	0.0	0.0	-3149.8224	2701.2606	NaN	NaN	-0.3	0.8963	0.0206	0.0215	0.0204	0.0204	0.0208
0.0	0.0	0.0	-4026.8224	3891.2606	NaN	NaN	-0.3	0.8958	0.0207	0.0215	0.0206	0.0204	0.021
0.0	0.0	0.0	-3723.8224	1099.2606	NaN	NaN	-0.3	0.8955	0.0208	0.0214	0.0208	0.0204	0.021
0.0	0.0	0.0	-2845.8224	-1432.7394	NaN	NaN	0.3349	0.8959	0.0207	0.0213	0.0208	0.0203	0.021
0.0	0.0	0.0	-2491.8224	-610.7394	NaN	NaN	0.1969	0.8966	0.0204	0.0212	0.0207	0.0202	0.021
0.0	0.0	0.0	-2652.8224	2483.2606	NaN	NaN	-0.3	0.8976	0.0201	0.021	0.0204	0.0201	0.0208
0.0	0.0	0.0	-2687.8224	1854.2606	NaN	NaN	-0.3	0.898	0.0198	0.0209	0.0202	0.0202	0.0209
0.0	0.0	0.0	-2427.8224	2872.2606	NaN	NaN	1.3	0.8981	0.0198	0.0209	0.0202	0.0202	0.0209
0.0	0.0	0.0	-2719.8224	2643.2606	NaN	NaN	-0.3	0.8983	0.0198	0.0208	0.0201	0.0201	0.0209
0.0	0.0	0.0	-3077.8224	-2715.7394	NaN	NaN	0.4688	0.8983	0.0198	0.0208	0.0201	0.02	0.0209
0.0	0.0	0.0	-1880.8224	1971.2606	NaN	NaN	1.3	0.8985	0.0197	0.0207	0.0201	0.0201	0.0209
0.0	0.0	0.0	-1313.8224	3579.2606	NaN	NaN	1.3	0.8983	0.0197	0.0207	0.0201	0.0203	0.0209
0.0	0.0	0.0	-2141.8224	-521.7394	NaN	NaN	0.1959	0.8981	0.0198	0.0206	0.0201	0.0203	0.021
0.0	0.0	0.0	-2922.8224	3201.2606	NaN	NaN	1.3	0.8981	0.0198	0.0207	0.0201	0.0203	0.021
0.0	0.0	0.0	-2296.8224	1056.2606	NaN	NaN	-0.3	0.8977	0.02	0.0207	0.0202	0.0204	0.021
0.0	0.0	0.0	-2235.8224	-421.7394	NaN	NaN	0.1587	0.8977	0.02	0.0207	0.0202	0.0203	0.0211
0.0	0.0	0.0	-3226.8224	644.2606	NaN	NaN	-0.2495	0.8974	0.02	0.0208	0.0203	0.0204	0.0212
0.0	0.0	0.0	-810.8224	2307.2606	NaN	NaN	1.3	0.8975	0.02	0.0207	0.0202	0.0204	0.0211
0.0	0.0	0.0	-3344.8224	727.2606	NaN	NaN	-0.2778	0.8973	0.02	0.0208	0.0202	0.0204	0.0212
0.0	0.0	0.0	-2875.8224	3909.2606	NaN	NaN	1.3	0.8979	0.0199	0.0207	0.0201	0.0204	0.021
0.0	0.0	0.0	-1050.8224	1710.2606	NaN	NaN	1.3	0.8981	0.0198	0.0207	0.0202	0.0201	0.021
0.0	0.0	0.0	-2752.8224	-1089.7394	NaN	NaN	0.2836	0.8984	0.0198	0.0207	0.0202	0.0199	0.021
0.0	0.0	0.0	-1194.8224	263.2606	NaN	NaN	-0.2826	0.8985	0.0198	0.0207	0.0202	0.0199	0.0209
0.0	0.0	0.0	-3788.8224	128.2606	NaN	NaN	-0.035	0.8986	0.0199	0.0206	0.0202	0.0199	0.0208
0.0	0.0	0.0	-2145.8224	1031.2606	NaN	NaN	-0.3	0.8985	0.0199	0.0206	0.0202	0.02	0.0208
0.0	0.0	0.0	-2724.8224	386.2606	NaN	NaN	-0.1652	0.8984	0.02	0.0206	0.0202	0.02	0.0208
0.0	0.0	0.0	-2183.8224	595.2606	NaN	NaN	-0.3	0.8982	0.0201	0.0207	0.0202	0.0201	0.0208
0.0	0.0	0.0	-3881.8224	1785.2606	NaN	NaN	-0.3	0.8979	0.0202	0.0207	0.0202	0.0201	0.0209
0.0	0.0	0.0	-3022.8224	1250.2606	NaN	NaN	-0.3	0.8979	0.0202	0.0207	0.0202	0.0201	0.0208
0.0	0.0	0.0	-1345.8224	2958.2606	NaN	NaN	1.3	0.8976	0.0203	0.0208	0.0202	0.0202	0.0208
0.0	0.0	0.0	-2178.8224	1057.2606	NaN	NaN	-0.3	0.8974	0.0204	0.0209	0.0203	0.0202	0.0208
0.0	0.0	0.0	-2896.8224	2783.2606	NaN	NaN	-0.3	0.8973	0.0205	0.0209	0.0203	0.0202	0.0208
0.0	0.0	0.0	-2140.8224	-61.7394	NaN	NaN	0.028	0.8971	0.0206	0.0209	0.0203	0.0203	0.0208
0.0	0.0	0.0	-1161.8224	125.2606	NaN	NaN	-0.1208	0.8973	0.0205	0.0209	0.0203	0.0202	0.0208
0.0	0.0	0.0	-2896.8224	1401.2606	NaN	NaN	-0.3	0.8971	0.0205	0.0209	0.0204	0.0202	0.0209
0.0	0.0	0.0	-3419.8224	-468.7394	NaN	NaN	0.1205	0.8972	0.0205	0.0209	0.0205	0.0201	0.0208
0.0	0.0	0.0	-3251.8224	-598.7394	NaN	NaN	0.1555	0.8975	0.0204	0.0208	0.0204	0.02	0.0208
0.0	0.0	0.0	-2137.8224	-2485.7394	NaN	NaN	0.5376	0.8977	0.0204	0.0209	0.0204	0.0199	0.0207
0.0	0.0	0.0	-2846.8224	1866.2606	NaN	NaN	-0.3	0.8981	0.0203	0.0208	0.0203	0.0199	0.0207
0.0	0.0	0.0	-4377.8224	-325.7394	NaN	NaN	0.0693	0.8982	0.0203	0.0208	0.0202	0.0199	0.0207
0.0	0.0	0.0	-2673.8224	1046.2606	NaN	NaN	-0.3	0.8978	0.0203	0.0209	0.02	0.0201	0.0209
0.0	0.0	0.0	-3023.8224	4930.2606	NaN	NaN	1.3	0.897	0.0204	0.0211	0.0201	0.0204	0.0211
0.0	0.0	0.0	-1369.8224	3320.2606	NaN	NaN	1.3	0.897	0.0204	0.021	0.0201	0.0204	0.0211
0.0	0.0	0.0	-1657.8224	2251.2606	NaN	NaN	1.3	0.897	0.0204	0.021	0.0202	0.0203	0.0211
0.0	0.0	0.0	-3287.8224	1158.2606	NaN	NaN	-0.3	0.8967	0.0206	0.0211	0.0204	0.0202	0.021
0.0	0.0	0.0	-2065.8224	385.2606	NaN	NaN	-0.2292	0.8968	0.0206	0.0211	0.0204	0.0202	0.0209
0.0	0.0	0.0	-472.8224	474.2606	NaN	NaN	1.3	0.8968	0.0206	0.021	0.0204	0.0202	0.0209
0.0	0.0	0.0	-2818.8224	-1837.7394	NaN	NaN	0.3947	0.8966	0.0207	0.021	0.0205	0.0202	0.0209
0.0	0.0	0.0	-1107.8224	721.2606	NaN	NaN	-0.3	0.8968	0.0207	0.021	0.0204	0.0203	0.0209
0.0	0.0	0.0	-2189.8224	828.2606	NaN	NaN	-0.3	0.8965	0.0207	0.0211	0.0203	0.0204	0.021
0.0	0.0	0.0	-3222.8224	2502.2606	NaN	NaN	-0.3	0.8967	0.0207	0.021	0.0203	0.0204	0.0209
0.0	0.0	0.0	-3667.8224	694.2606	NaN	NaN	-0.2335	0.8971	0.0206	0.021	0.0202	0.0203	0.0209
0.0	0.0	0.0	-3381.8224	-2078.7394	NaN	NaN	0.3807	0.8973	0.0206	0.0209	0.0201	0.0203	0.0208
0.0	0.0	0.0	-2259.8224	814.2606	NaN	NaN	-0.3	0.8974	0.0205	0.0209	0.02	0.0203	0.0209
0.0	0.0	0.0	-2132.8224	-147.7394	NaN	NaN	0.0648	0.8973	0.0205	0.0209	0.02	0.0204	0.0209
0.0	0.0	0.0	-3119.8224	444.2606	NaN	NaN	-0.166	0.8974	0.0205	0.0208	0.0199	0.0204	0.0209
0.0	0.0	0.0	-4627.8224	1516.2606	NaN	NaN	-0.3	0.8976	0.0205	0.0208	0.0198	0.0203	0.0209
0.0	0.0	0.0	-3287.8224	757.2606	NaN	NaN	-0.2992	0.8979	0.0204	0.0207	0.0197	0.0204	0.021
0.0	0.0	0.0	-929.8224	1571.2606	NaN	NaN	1.3	0.8977	0.0203	0.0207	0.0196	0.0206	0.0211
0.0	0.0	0.0	-2343.8224	1842.2606	NaN	NaN	-0.3	0.8977	0.0203	0.0206	0.0196	0.0207	0.0211
0.0	0.0	0.0	-2942.8224	2758.2606	NaN	NaN	-0.3	0.8983	0.0203	0.0205	0.0196	0.0203	0.021
0.0	0.0	0.0	-2859.8224	-844.7394	NaN	NaN	0.228	0.8987	0.0202	0.0204	0.0196	0.0201	0.0209
0.0	0.0	0.0	-3399.8224	3593.2606	NaN	NaN	1.3	0.8991	0.0201	0.0203	0.0195	0.0202	0.0208
0.0	0.0	0.0	-3195.8224	1639.2606	NaN	NaN	-0.3	0.8991	0.0201	0.0202	0.0194	0.0202	0.0208
0.0	0.0	0.0	-3808.8224	3902.2606	NaN	NaN	1.3	0.899	0.0201	0.0202	0.0194	0.0204	0.0208
0.0	0.0	0.0	-547.8224	226.2606	NaN	NaN	-0.3	0.8986	0.0203	0.0203	0.0194	0.0205	0.0209
0.0	0.0	0.0	-2944.8224	1219.2606	NaN	NaN	-0.3	0.8991	0.0202	0.0202	0.0193	0.0203	0.0209
0.0	0.0	0.0	-2361.8224	2064.2606	NaN	NaN	-0.3	0.8991	0.0202	0.0201	0.0192	0.0203	0.0209
0.0	0.0	0.0	-2443.8224	245.2606	NaN	NaN	-0.1116	0.8999	0.02	0.0199	0.0191	0.0203	0.0208
0.0	0.0	0.0	-3013.8224	2958.2606	NaN	NaN	-0.3	0.8986	0.0202	0.0201	0.0193	0.0205	0.0212
0.0	0.0	0.0	-2798.8224	4056.2606	NaN	NaN	1.3	0.8991	0.0202	0.0202	0.0192	0.0201	0.0212
0.0	0.0	0.0	-1507.8224	-742.7394	NaN	NaN	0.33	0.9001	0.02	0.0201	0.0191	0.0199	0.0208
0.0	0.0	0.0	-1859.8224	470.2606	NaN	NaN	-0.3	0.8999	0.0201	0.0202	0.0192	0.0198	0.0208
0.0	0.0	0.0	-3229.8224	1035.2606	NaN	NaN	-0.3	0.9002	0.0201	0.0202	0.0192	0.0196	0.0208
0.0	0.0	0.0	-3230.8224	849.2606	NaN	NaN	-0.3	0.9004	0.02	0.0201	0.0191	0.0197	0.0208
0.0	0.0	0.0	-661.8224	3439.2606	NaN	NaN	1.2383	0.8989	0.0203	0.0203	0.0193	0.0199	0.0213
0.0	0.0	0.0	-1594.8224	2825.2606	NaN	NaN	1.3	0.8987	0.0205	0.0204	0.0192	0.0197	0.0214
0.0	0.0	0.0	-2589.8224	2757.2606	NaN	NaN	1.3	0.8991	0.0203	0.0205	0.0192	0.0196	0.0213
0.0	0.0	0.0	-2299.8224	1305.2606	NaN	NaN	-0.3	0.8996	0.0204	0.0204	0.0192	0.0195	0.021
0.0	0.0	0.0	-2934.8224	-370.7394	NaN	NaN	0.1122	0.8994	0.0203	0.0204	0.0194	0.0195	0.0209
0.0	0.0	0.0	-1304.8224	2286.2606	NaN	NaN	1.3	0.8992	0.0204	0.0205	0.0193	0.0195	0.021
0.0	0.0	0.0	-3092.8224	619.2606	NaN	NaN	-0.2504	0.8994	0.0204	0.0204	0.0193	0.0196	0.0209
0.0	0.0	0.0	-1382.8224	4216.2606	NaN	NaN	1.3	0.8983	0.0208	0.0205	0.0193	0.0199	0.0212
0.0	0.0	0.0	-2042.8224	919.2606	NaN	NaN	-0.3	0.8985	0.0207	0.0204	0.0193	0.0199	0.0212
0.0	0.0	0.0	-3033.8224	4647.2606	NaN	NaN	1.3	0.8982	0.0208	0.0205	0.0193	0.0199	0.0213
0.0	0.0	0.0	-4961.8224	1670.2606	NaN	NaN	-0.3	0.8984	0.0205	0.0204	0.0195	0.02	0.0212
0.0	0.0	0.0	-3816.8224	4103.2606	NaN	NaN	1.3	0.8977	0.0208	0.0206	0.0195	0.0201	0.0213
0.0	0.0	0.0	-3103.8224	509.2606	NaN	NaN	-0.1963	0.8979	0.0208	0.0205	0.0196	0.02	0.0212
0.0	0.0	0.0	-3158.8224	3243.2606	NaN	NaN	1.3	0.8984	0.0206	0.0205	0.0195	0.0199	0.0211
0.0	0.0	0.0	-1970.8224	-1523.7394	NaN	NaN	0.436	0.8983	0.0207	0.0204	0.0195	0.02	0.0211
0.0	0.0	0.0	-3002.8224	-1647.7394	NaN	NaN	0.3543	0.8982	0.0207	0.0204	0.0195	0.0201	0.0211
0.0	0.0	0.0	-2729.8224	3185.2606	NaN	NaN	1.3	0.8973	0.021	0.0205	0.0195	0.0203	0.0214
0.0	0.0	0.0	-3235.8224	-787.7394	NaN	NaN	0.1958	0.898	0.0208	0.0203	0.0194	0.0202	0.0212
0.0	0.0	0.0	-4535.8224	-884.7394	NaN	NaN	0.1632	0.8981	0.0208	0.0203	0.0193	0.0202	0.0213
0.0	0.0	0.0	-3983.8224	2050.2606	NaN	NaN	-0.3	0.8976	0.021	0.0204	0.0194	0.0203	0.0214
0.0	0.0	0.0	-2414.8224	1691.2606	NaN	NaN	-0.3	0.8968	0.0213	0.0205	0.0194	0.0204	0.0216
0.0	0.0	0.0	-3732.8224	534.2606	NaN	NaN	-0.167	0.8968	0.0212	0.0204	0.0194	0.0205	0.0216
0.0	0.0	0.0	-2778.8224	1785.2606	NaN	NaN	-0.3	0.8962	0.0215	0.0205	0.0195	0.0206	0.0218
0.0	0.0	0.0	-2353.8224	2419.2606	NaN	NaN	1.3	0.8955	0.0219	0.0204	0.0195	0.0206	0.0219
0.0	0.0	0.0	-3408.8224	1987.2606	NaN	NaN	-0.3	0.8959	0.0218	0.0203	0.0195	0.0206	0.0219
0.0	0.0	0.0	-4290.8224	2777.2606	NaN	NaN	-0.3	0.8963	0.0215	0.0203	0.0195	0.0205	0.0218
0.0	0.0	0.0	-2587.8224	468.2606	NaN	NaN	-0.2209	0.8967	0.0213	0.0202	0.0196	0.0205	0.0217
0.0	0.0	0.0	-1797.8224	485.2606	NaN	NaN	-0.3	0.8966	0.0214	0.0202	0.0197	0.0206	0.0217
0.0	0.0	0.0	-2713.8224	2562.2606	NaN	NaN	-0.3	0.8965	0.0214	0.0202	0.0197	0.0205	0.0217
0.0	0.0	0.0	-2082.8224	1432.2606	NaN	NaN	-0.3	0.8971	0.0214	0.02	0.0195	0.0205	0.0216
0.0	0.0	0.0	-1127.8224	943.2606	NaN	NaN	-0.3	0.8972	0.0215	0.0198	0.0194	0.0205	0.0217
0.0	0.0	0.0	-3098.8224	3270.2606	NaN	NaN	1.3	0.8966	0.0216	0.0198	0.0195	0.0206	0.0218
0.0	0.0	0.0	-3034.8224	3047.2606	NaN	NaN	1.3	0.8959	0.0218	0.0198	0.0196	0.0208	0.022
0.0	0.0	0.0	-2488.8224	2376.2606	NaN	NaN	-0.3	0.8947	0.0221	0.0199	0.0199	0.0212	0.0223
0.0	0.0	0.0	-4533.8224	558.2606	NaN	NaN	-0.1404	0.8934	0.0222	0.0201	0.0203	0.0215	0.0225
0.0	0.0	0.0	-3706.8224	1305.2606	NaN	NaN	-0.3	0.8929	0.0224	0.02	0.0204	0.0216	0.0227
0.0	0.0	0.0	-3543.8224	-1219.7394	NaN	NaN	0.2561	0.8923	0.0225	0.0199	0.0206	0.0218	0.0229
0.0	0.0	0.0	-1328.8224	2330.2606	NaN	NaN	1.3	0.8911	0.0231	0.0199	0.0206	0.0221	0.0232
0.0	0.0	0.0	-2042.8224	532.2606	NaN	NaN	-0.3	0.8905	0.0233	0.0199	0.0207	0.0221	0.0234
0.0	0.0	0.0	-3839.8224	863.2606	NaN	NaN	-0.29	0.8893	0.0237	0.02	0.0209	0.0224	0.0237
0.0	0.0	0.0	-2410.8224	39.2606	NaN	NaN	-0.0166	0.8882	0.0238	0.0201	0.0212	0.0227	0.0239
0.0	0.0	0.0	-3479.8224	484.2606	NaN	NaN	-0.1617	0.8879	0.0239	0.0201	0.0213	0.0228	0.024
0.0	0.0	0.0	-2946.8224	1118.2606	NaN	NaN	-0.3	0.8874	0.0241	0.0201	0.0214	0.0229	0.0241
0.0	0.0	0.0	-1813.8224	1703.2606	NaN	NaN	-0.3	0.8867	0.0245	0.0201	0.0214	0.023	0.0243
0.0	0.0	0.0	-5085.8224	3740.2606	NaN	NaN	-0.3	0.8867	0.0247	0.02	0.0213	0.023	0.0243
0.0	0.0	0.0	-1593.8224	830.2606	NaN	NaN	-0.3	0.8867	0.0246	0.0199	0.0213	0.0231	0.0244
0.0	0.0	0.0	-3396.8224	3193.2606	NaN	NaN	-0.3	0.8859	0.025	0.0199	0.0215	0.0233	0.0244
0.0	0.0	0.0	-1694.8224	1473.2606	NaN	NaN	-0.3	0.885	0.0253	0.0201	0.0216	0.0233	0.0247
0.0	0.0	0.0	-3970.8224	485.2606	NaN	NaN	-0.1392	0.8856	0.0249	0.02	0.0217	0.0233	0.0246
0.0	0.0	0.0	-2652.8224	-988.7394	NaN	NaN	0.2715	0.8849	0.0252	0.02	0.0218	0.0235	0.0246
0.0	0.0	0.0	-2924.8224	-545.7394	NaN	NaN	0.1572	0.8853	0.0251	0.0199	0.0217	0.0235	0.0246
0.0	0.0	0.0	-3257.8224	1885.2606	NaN	NaN	-0.3	0.8845	0.0253	0.02	0.0218	0.0237	0.0247
0.0	0.0	0.0	-696.8224	642.2606	NaN	NaN	-0.3	0.884	0.0257	0.02	0.0217	0.0237	0.0249
0.0	0.0	0.0	-4879.8224	582.2606	NaN	NaN	-0.1355	0.884	0.0256	0.02	0.0217	0.0237	0.0249
0.0	0.0	0.0	-2448.8224	-136.7394	NaN	NaN	0.0529	0.8838	0.0259	0.02	0.0216	0.0236	0.0251
0.0	0.0	0.0	-1598.8224	270.2606	NaN	NaN	-0.2034	0.8839	0.0259	0.0199	0.0215	0.0236	0.0251
0.0	0.0	0.0	-4463.8224	1268.2606	NaN	NaN	-0.3	0.8831	0.026	0.02	0.0217	0.0238	0.0253
0.0	0.0	0.0	-4551.8224	1742.2606	NaN	NaN	-0.3	0.8832	0.026	0.0199	0.0218	0.0239	0.0252
0.0	0.0	0.0	-3157.8224	109.2606	NaN	NaN	-0.0358	0.8825	0.0262	0.02	0.0218	0.024	0.0254
0.0	0.0	0.0	-3447.8224	720.2606	NaN	NaN	-0.2641	0.883	0.0261	0.0199	0.0217	0.0239	0.0254
0.0	0.0	0.0	-2503.8224	1556.2606	NaN	NaN	-0.3	0.8839	0.0259	0.0197	0.0216	0.0237	0.0253
0.0	0.0	0.0	-1167.8224	-1195.7394	NaN	NaN	0.5059	0.8837	0.0261	0.0196	0.0215	0.0239	0.0252
0.0	0.0	0.0	-3526.8224	3935.2606	NaN	NaN	1.3	0.8827	0.0268	0.0196	0.0215	0.0238	0.0256
0.0	0.0	0.0	-3204.8224	2000.2606	NaN	NaN	-0.3	0.8834	0.0266	0.0194	0.0215	0.0236	0.0255
0.0	0.0	0.0	-3197.8224	-590.7394	NaN	NaN	0.1559	0.8848	0.0259	0.0192	0.0214	0.0236	0.0251
0.0	0.0	0.0	-3445.8224	2004.2606	NaN	NaN	-0.3	0.8833	0.0266	0.0191	0.0217	0.0239	0.0253
0.0	0.0	0.0	-2412.8224	1711.2606	NaN	NaN	-0.3	0.8839	0.0267	0.0189	0.0216	0.0237	0.0252
0.0	0.0	0.0	-1592.8224	3384.2606	NaN	NaN	1.3	0.8828	0.0273	0.0189	0.0218	0.0235	0.0256
0.0	0.0	0.0	-3282.8224	-217.7394	NaN	NaN	0.0622	0.8843	0.0267	0.0188	0.0217	0.0233	0.0252
0.0	0.0	0.0	-2367.8224	-1543.7394	NaN	NaN	0.3947	0.8847	0.0266	0.0188	0.0217	0.0232	0.025
0.0	0.0	0.0	-2226.8224	323.2606	NaN	NaN	-0.1698	0.8841	0.0269	0.0186	0.0219	0.0234	0.0251
0.0	0.0	0.0	-2056.8224	1568.2606	NaN	NaN	-0.3	0.8837	0.0273	0.0184	0.0221	0.0233	0.0252
0.0	0.0	0.0	-3204.8224	1276.2606	NaN	NaN	-0.3	0.8834	0.0275	0.0182	0.0223	0.0232	0.0253
0.0	0.0	0.0	-3540.8224	1296.2606	NaN	NaN	-0.3	0.8842	0.0273	0.018	0.0223	0.0231	0.025
0.0	0.0	0.0	-1656.8224	3277.2606	NaN	NaN	1.3	0.8808	0.029	0.0184	0.023	0.0231	0.0258
0.0	0.0	0.0	-4339.8224	112.2606	NaN	NaN	-0.0266	0.8854	0.0271	0.0182	0.0221	0.0225	0.0247
0.0	0.0	0.0	-1647.8224	1491.2606	NaN	NaN	-0.3	0.8848	0.0273	0.0184	0.0222	0.0225	0.0248
0.0	0.0	0.0	-4260.8224	135.2606	NaN	NaN	-0.0328	0.8867	0.0266	0.0182	0.0219	0.0221	0.0244
0.0	0.0	0.0	-3196.8224	791.2606	NaN	NaN	-0.3	0.8858	0.0269	0.0181	0.0223	0.022	0.0249
0.0	0.0	0.0	-1804.8224	3170.2606	NaN	NaN	1.3	0.8855	0.0272	0.018	0.0225	0.0217	0.0251
0.0	0.0	0.0	-2874.8224	1059.2606	NaN	NaN	-0.3	0.8846	0.0277	0.0182	0.0226	0.0217	0.0253
0.0	0.0	0.0	-2757.8224	1158.2606	NaN	NaN	-0.3	0.8865	0.0269	0.0183	0.0221	0.0215	0.0247
0.0	0.0	0.0	-3529.8224	1100.2606	NaN	NaN	-0.3	0.887	0.0267	0.0185	0.022	0.0213	0.0245
0.0	0.0	0.0	-2385.8224	-89.7394	NaN	NaN	0.0363	0.8865	0.0269	0.0185	0.0221	0.0212	0.0249
0.0	0.0	0.0	-2349.8224	835.2606	NaN	NaN	-0.3	0.8893	0.0257	0.0182	0.0217	0.0209	0.0243
0.0	0.0	0.0	-67.8224	3342.2606	NaN	NaN	1.0207	0.8823	0.0284	0.0189	0.0231	0.0214	0.0259
0.0	0.0	0.0	-3142.8224	2791.2606	NaN	NaN	-0.3	0.8836	0.0282	0.0189	0.0227	0.0212	0.0254
0.0	0.0	0.0	-4066.8224	2234.2606	NaN	NaN	-0.3	0.8849	0.0276	0.0189	0.0224	0.0212	0.025
0.0	0.0	0.0	-3049.8224	696.2606	NaN	NaN	-0.2958	0.8855	0.0273	0.0189	0.0222	0.0213	0.0248
0.0	0.0	0.0	-2319.8224	463.2606	NaN	NaN	-0.2495	0.8859	0.0269	0.0187	0.0222	0.0214	0.0248
0.0	0.0	0.0	-1862.8224	4029.2606	NaN	NaN	1.3	0.8837	0.0279	0.0187	0.0227	0.0214	0.0256
0.0	0.0	0.0	-1284.8224	1677.2606	NaN	NaN	1.3	0.8843	0.0278	0.0189	0.0225	0.0212	0.0254
0.0	0.0	0.0	-4424.8224	1127.2606	NaN	NaN	-0.3	0.8868	0.0268	0.019	0.0219	0.0212	0.0244
0.0	0.0	0.0	-3408.8224	1639.2606	NaN	NaN	-0.3	0.8878	0.0262	0.0191	0.0216	0.0212	0.024
0.0	0.0	0.0	-3219.8224	112.2606	NaN	NaN	-0.0361	0.8879	0.0261	0.0191	0.0215	0.0215	0.0239
0.0	0.0	0.0	-4285.8224	-322.7394	NaN	NaN	0.07	0.8869	0.0264	0.019	0.0217	0.0219	0.0241
0.0	0.0	0.0	-1934.8224	1631.2606	NaN	NaN	-0.3	0.8842	0.0277	0.0192	0.0221	0.022	0.0247
0.0	0.0	0.0	-3672.8224	-1016.7394	NaN	NaN	0.2168	0.8855	0.0274	0.019	0.0218	0.0219	0.0244
0.0	0.0	0.0	-1319.8224	1812.2606	NaN	NaN	1.3	0.8839	0.0281	0.0192	0.0219	0.0221	0.0248
0.0	0.0	0.0	-4010.8224	-581.7394	NaN	NaN	0.1267	0.8871	0.0267	0.0188	0.0214	0.0221	0.0239
0.0	0.0	0.0	-5291.8224	774.2606	NaN	NaN	-0.1714	0.8846	0.0277	0.019	0.0218	0.0226	0.0245
0.0	0.0	0.0	-3625.8224	1626.2606	NaN	NaN	-0.3	0.8842	0.0279	0.0188	0.0218	0.0225	0.0247
0.0	0.0	0.0	-2851.8224	-205.7394	NaN	NaN	0.0673	0.8841	0.0281	0.0187	0.0219	0.0226	0.0246
0.0	0.0	0.0	-4093.8224	2351.2606	NaN	NaN	-0.3	0.8824	0.0289	0.0188	0.0222	0.0228	0.025
0.0	0.0	0.0	-4706.8224	-858.7394	NaN	NaN	0.1543	0.8846	0.0279	0.0184	0.022	0.0229	0.0242
0.0	0.0	0.0	-4661.8224	6316.2606	NaN	NaN	1.3	0.8789	0.0303	0.0187	0.023	0.0233	0.0258
0.0	0.0	0.0	-5032.8224	1893.2606	NaN	NaN	-0.3	0.8799	0.0299	0.0184	0.023	0.0231	0.0258
0.0	0.0	0.0	-2457.8224	1853.2606	NaN	NaN	-0.3	0.879	0.0301	0.0186	0.0232	0.0232	0.0259
0.0	0.0	0.0	-2802.8224	1411.2606	NaN	NaN	-0.3	0.8776	0.0309	0.0189	0.0234	0.0232	0.026
0.0	0.0	0.0	-2299.8224	-2224.7394	NaN	NaN	0.4917	0.8813	0.0294	0.0188	0.0227	0.0228	0.0249
0.0	0.0	0.0	-3503.8224	563.2606	NaN	NaN	-0.1915	0.8822	0.0289	0.0187	0.0226	0.023	0.0246
0.0	0.0	0.0	-3730.8224	-158.7394	NaN	NaN	0.0408	0.8794	0.0299	0.0186	0.0233	0.0235	0.0253
0.0	0.0	0.0	-4016.8224	878.2606	NaN	NaN	-0.2798	0.8796	0.0298	0.0181	0.0235	0.0237	0.0252
0.0	0.0	0.0	-2164.8224	4068.2606	NaN	NaN	1.3	0.8731	0.0325	0.0182	0.0252	0.0241	0.0268
0.0	0.0	0.0	-2260.8224	480.2606	NaN	NaN	-0.2697	0.8727	0.0328	0.018	0.0255	0.0241	0.0268
0.0	0.0	0.0	-2717.8224	926.2606	NaN	NaN	-0.3	0.8749	0.0318	0.018	0.0251	0.024	0.0262
0.0	0.0	0.0	-2355.8224	3005.2606	NaN	NaN	1.3	0.8723	0.0328	0.0181	0.0258	0.0242	0.0267
0.0	0.0	0.0	-3705.8224	2209.2606	NaN	NaN	-0.3	0.8734	0.0325	0.018	0.0257	0.024	0.0264
0.0	0.0	0.0	-2488.8224	1970.2606	NaN	NaN	-0.3	0.8728	0.0327	0.0181	0.0259	0.024	0.0265
0.0	0.0	0.0	-2127.8224	383.2606	NaN	NaN	-0.2197	0.8763	0.0313	0.0181	0.025	0.0238	0.0255
0.0	0.0	0.0	-2492.8224	774.2606	NaN	NaN	-0.3	0.8749	0.0319	0.0183	0.0253	0.0238	0.0259
0.0	0.0	0.0	-4823.8224	712.2606	NaN	NaN	-0.1732	0.8793	0.0301	0.018	0.0243	0.0234	0.025
0.0	0.0	0.0	-3475.8224	2281.2606	NaN	NaN	-0.3	0.8768	0.0308	0.0182	0.0249	0.0236	0.0257
0.0	0.0	0.0	-2104.8224	-288.7394	NaN	NaN	0.1206	0.8799	0.0296	0.0178	0.0243	0.0233	0.0251
0.0	0.0	0.0	-108.8224	1090.2606	NaN	NaN	1.1109	0.8762	0.0308	0.0181	0.0252	0.0236	0.0262
0.0	0.0	0.0	-3673.8224	3398.2606	NaN	NaN	-0.3	0.8777	0.0304	0.0181	0.0248	0.0232	0.0258
0.0	0.0	0.0	-3805.8224	977.2606	NaN	NaN	-0.3	0.8782	0.0302	0.0182	0.0246	0.023	0.0257
0.0	0.0	0.0	-2392.8224	888.2606	NaN	NaN	-0.3	0.8792	0.0299	0.0182	0.0243	0.0229	0.0256
0.0	0.0	0.0	-3249.8224	1391.2606	NaN	NaN	-0.3	0.8786	0.03	0.0184	0.0244	0.0229	0.0258
0.0	0.0	0.0	-2802.8224	491.2606	NaN	NaN	-0.2125	0.8795	0.0297	0.0183	0.0242	0.0227	0.0256
0.0	0.0	0.0	-2896.8224	-883.7394	NaN	NaN	0.2338	0.8803	0.0294	0.0184	0.0239	0.0228	0.0253
0.0	0.0	0.0	-2205.8224	1782.2606	NaN	NaN	-0.3	0.8774	0.0307	0.0187	0.0244	0.0228	0.0259
0.0	0.0	0.0	-3609.8224	-428.7394	NaN	NaN	0.1062	0.8826	0.0289	0.0185	0.0232	0.0221	0.0246
0.0	0.0	0.0	-3360.8224	-2528.7394	NaN	NaN	0.4294	0.884	0.0282	0.0186	0.0229	0.022	0.0243
0.0	0.0	0.0	-1871.8224	-43.7394	NaN	NaN	0.0228	0.8814	0.0292	0.0187	0.0235	0.0224	0.0248
0.0	0.0	0.0	-2285.8224	1508.2606	NaN	NaN	-0.3	0.8764	0.0313	0.0189	0.0245	0.0229	0.0259
0.0	0.0	0.0	-3560.8224	3198.2606	NaN	NaN	-0.3	0.8738	0.0327	0.0189	0.0252	0.0229	0.0265
0.0	0.0	0.0	-3180.8224	2108.2606	NaN	NaN	-0.3	0.8751	0.0322	0.0188	0.0249	0.0229	0.026
0.0	0.0	0.0	-4541.8224	2784.2606	NaN	NaN	-0.3	0.8731	0.0331	0.0189	0.0253	0.023	0.0264
0.0	0.0	0.0	-2446.8224	675.2606	NaN	NaN	-0.3	0.8758	0.0321	0.0188	0.0248	0.0228	0.0257
0.0	0.0	0.0	-2881.8224	2871.2606	NaN	NaN	-0.3	0.875	0.0324	0.0189	0.025	0.0229	0.0258
0.0	0.0	0.0	-3163.8224	-182.7394	NaN	NaN	0.0546	0.8771	0.0318	0.0186	0.0245	0.0227	0.0252
0.0	0.0	0.0	-4401.8224	355.2606	NaN	NaN	-0.0878	0.8792	0.0309	0.0186	0.0241	0.0227	0.0246
0.0	0.0	0.0	-3711.8224	1732.2606	NaN	NaN	-0.3	0.8769	0.032	0.0188	0.0244	0.0229	0.0251
0.0	0.0	0.0	-3283.8224	1275.2606	NaN	NaN	-0.3	0.8784	0.0317	0.0187	0.024	0.0225	0.0247
0.0	0.0	0.0	-3766.8224	-2157.7394	NaN	NaN	0.3642	0.8847	0.029	0.0184	0.0226	0.0221	0.0233
0.0	0.0	0.0	-3924.8224	3035.2606	NaN	NaN	-0.3	0.8759	0.0323	0.019	0.0245	0.0231	0.0252
0.0	0.0	0.0	-4425.8224	406.2606	NaN	NaN	-0.1011	0.8803	0.0306	0.0184	0.0236	0.0229	0.0242
0.0	0.0	0.0	-3255.8224	6096.2606	NaN	NaN	1.3	0.8716	0.0339	0.0188	0.0256	0.0236	0.0264
0.0	0.0	0.0	-3626.8224	-554.7394	NaN	NaN	0.1327	0.8767	0.0319	0.0184	0.0245	0.0234	0.0251
0.0	0.0	0.0	-3056.8224	2362.2606	NaN	NaN	-0.3	0.8717	0.0337	0.0188	0.0256	0.0241	0.0262
0.0	0.0	0.0	-3785.8224	2242.2606	NaN	NaN	-0.3	0.8717	0.0338	0.0187	0.0256	0.0241	0.0262
0.0	0.0	0.0	-3887.8224	501.2606	NaN	NaN	-0.148	0.8735	0.0328	0.0185	0.0253	0.024	0.0259
0.0	0.0	0.0	-4105.8224	1538.2606	NaN	NaN	-0.3	0.8746	0.0321	0.0187	0.025	0.024	0.0256
0.0	0.0	0.0	-3830.8224	2689.2606	NaN	NaN	-0.3	0.8729	0.0328	0.0189	0.0254	0.024	0.026
0.0	0.0	0.0	-3063.8224	2612.2606	NaN	NaN	-0.3	0.8756	0.0318	0.0189	0.0248	0.0235	0.0254
0.0	0.0	0.0	-2946.8224	-877.7394	NaN	NaN	0.2295	0.8795	0.0302	0.0187	0.0239	0.0231	0.0247
0.0	0.0	0.0	-4028.8224	641.2606	NaN	NaN	-0.1893	0.8778	0.0307	0.019	0.0242	0.0234	0.025
0.0	0.0	0.0	-1510.8224	229.2606	NaN	NaN	-0.1789	0.8781	0.0303	0.0189	0.0241	0.0236	0.025
0.0	0.0	0.0	-2393.8224	5994.2606	NaN	NaN	1.3	0.8708	0.033	0.0195	0.0257	0.0243	0.0268
0.0	0.0	0.0	-3247.8224	-818.7394	NaN	NaN	0.2013	0.8766	0.0309	0.0191	0.0243	0.0236	0.0255
0.0	0.0	0.0	-5046.8224	3118.2606	NaN	NaN	-0.3	0.8753	0.0311	0.0195	0.0245	0.0236	0.026
0.0	0.0	0.0	-1001.8224	787.2606	NaN	NaN	-0.3	0.8785	0.0299	0.0193	0.0237	0.0233	0.0253
0.0	0.0	0.0	-3524.8224	1975.2606	NaN	NaN	-0.3	0.8799	0.0291	0.0193	0.0234	0.0232	0.0251
0.0	0.0	0.0	-3641.8224	-424.7394	NaN	NaN	0.1044	0.8802	0.0289	0.0194	0.0232	0.0233	0.025
0.0	0.0	0.0	-4251.8224	2537.2606	NaN	NaN	-0.3	0.8813	0.0283	0.0194	0.023	0.0231	0.0248
0.0	0.0	0.0	-591.8224	743.2606	NaN	NaN	1.3	0.8804	0.0285	0.0196	0.023	0.0233	0.0252
0.0	0.0	0.0	-3614.8224	-223.7394	NaN	NaN	0.0583	0.8823	0.0276	0.0193	0.0227	0.0232	0.0249
0.0	0.0	0.0	-3726.8224	3759.2606	NaN	NaN	1.3	0.8796	0.0285	0.0197	0.0231	0.0237	0.0254
0.0	0.0	0.0	-2653.8224	3028.2606	NaN	NaN	1.3	0.8776	0.0293	0.02	0.0233	0.0238	0.026
0.0	0.0	0.0	-3666.8224	-386.7394	NaN	NaN	0.0954	0.885	0.0266	0.0194	0.0219	0.0228	0.0244
0.0	0.0	0.0	-2218.8224	-602.7394	NaN	NaN	0.2136	0.8851	0.0262	0.0195	0.022	0.023	0.0241
0.0	0.0	0.0	-3696.8224	1904.2606	NaN	NaN	-0.3	0.8822	0.0273	0.0198	0.0225	0.0236	0.0247
0.0	0.0	0.0	-3896.8224	716.2606	NaN	NaN	-0.2252	0.8823	0.0273	0.0196	0.0225	0.0237	0.0246
0.0	0.0	0.0	-3006.8224	1372.2606	NaN	NaN	-0.3	0.882	0.0273	0.0196	0.0226	0.0239	0.0246
0.0	0.0	0.0	-2852.8224	-1041.7394	NaN	NaN	0.2675	0.881	0.0277	0.0196	0.0228	0.0242	0.0247
0.0	0.0	0.0	-3743.8224	-1230.7394	NaN	NaN	0.2474	0.8824	0.027	0.0195	0.0226	0.0241	0.0245
0.0	0.0	0.0	-3172.8224	3551.2606	NaN	NaN	1.3	0.8799	0.0279	0.0198	0.0229	0.0244	0.025
0.0	0.0	0.0	-3118.8224	-1039.7394	NaN	NaN	0.25	0.883	0.0266	0.0197	0.0223	0.0239	0.0245
0.0	0.0	0.0	-3184.8224	-1806.7394	NaN	NaN	0.362	0.8836	0.0261	0.0198	0.0222	0.0239	0.0243
0.0	0.0	0.0	-2217.8224	2053.2606	NaN	NaN	-0.3	0.8803	0.0275	0.0201	0.0228	0.0245	0.0249
0.0	0.0	0.0	-2892.8224	185.2606	NaN	NaN	-0.0684	0.8798	0.0277	0.02	0.0229	0.0247	0.025
0.0	0.0	0.0	-3286.8224	2198.2606	NaN	NaN	-0.3	0.8772	0.0286	0.0202	0.0233	0.0252	0.0254
0.0	0.0	0.0	-3533.8224	3725.2606	NaN	NaN	1.3	0.8759	0.0292	0.0205	0.0235	0.0253	0.0256
0.0	0.0	0.0	-3958.8224	-858.7394	NaN	NaN	0.1783	0.8789	0.0277	0.0203	0.0231	0.0248	0.0252
0.0	0.0	0.0	-3088.8224	1873.2606	NaN	NaN	-0.3	0.8772	0.0281	0.0207	0.0234	0.0252	0.0254
0.0	0.0	0.0	-3514.8224	-229.7394	NaN	NaN	0.0614	0.8798	0.0272	0.0205	0.023	0.0246	0.0249
0.0	0.0	0.0	-5083.8224	1017.2606	NaN	NaN	-0.2502	0.8799	0.027	0.0206	0.023	0.0246	0.0249
0.0	0.0	0.0	-2053.8224	1122.2606	NaN	NaN	-0.3	0.8793	0.0272	0.0208	0.0232	0.0246	0.0249
0.0	0.0	0.0	-4240.8224	-252.7394	NaN	NaN	0.0562	0.8804	0.0267	0.0208	0.023	0.0244	0.0247
0.0	0.0	0.0	-3927.8224	2044.2606	NaN	NaN	-0.3	0.878	0.0274	0.0212	0.0234	0.0249	0.0251
0.0	0.0	0.0	-2414.8224	936.2606	NaN	NaN	-0.3	0.8774	0.0275	0.0214	0.0235	0.025	0.0253
0.0	0.0	0.0	-3803.8224	3080.2606	NaN	NaN	-0.3	0.8761	0.0277	0.0217	0.0237	0.0252	0.0255
0.0	0.0	0.0	-1630.8224	1916.2606	NaN	NaN	1.3	0.8768	0.0274	0.0218	0.0236	0.025	0.0255
0.0	0.0	0.0	-3028.8224	418.2606	NaN	NaN	-0.1602	0.879	0.0266	0.0215	0.0233	0.0245	0.0251
0.0	0.0	0.0	-3964.8224	501.2606	NaN	NaN	-0.1447	0.8785	0.0267	0.0217	0.0235	0.0246	0.0251
0.0	0.0	0.0	-2442.8224	965.2606	NaN	NaN	-0.3	0.8799	0.0263	0.0215	0.0233	0.0242	0.0248
0.0	0.0	0.0	-4347.8224	709.2606	NaN	NaN	-0.1949	0.8808	0.0259	0.0215	0.0233	0.024	0.0245
0.0	0.0	0.0	-3157.8224	1085.2606	NaN	NaN	-0.3	0.88	0.0261	0.0216	0.0234	0.0242	0.0246
0.0	0.0	0.0	-4259.8224	1695.2606	NaN	NaN	-0.3	0.8802	0.026	0.0217	0.0234	0.0241	0.0246
0.0	0.0	0.0	-3427.8224	4345.2606	NaN	NaN	1.3	0.8798	0.026	0.0219	0.0235	0.0241	0.0247
0.0	0.0	0.0	-455.8224	1656.2606	NaN	NaN	1.3	0.8809	0.0255	0.0218	0.0233	0.0238	0.0246
0.0	0.0	0.0	-2352.8224	631.2606	NaN	NaN	-0.3	0.8814	0.0252	0.0218	0.0234	0.0238	0.0245
0.0	0.0	0.0	-2887.8224	2896.2606	NaN	NaN	1.3	0.8818	0.0249	0.0219	0.0234	0.0237	0.0244
0.0	0.0	0.0	-3700.8224	4124.2606	NaN	NaN	1.3	0.8825	0.0245	0.0219	0.0233	0.0234	0.0243
0.0	0.0	0.0	-3155.8224	-237.7394	NaN	NaN	0.0701	0.8831	0.0244	0.0218	0.0233	0.0232	0.0241
0.0	0.0	0.0	-3426.8224	2596.2606	NaN	NaN	-0.3	0.8835	0.0242	0.0218	0.0234	0.023	0.024
0.0	0.0	0.0	-3804.8224	2239.2606	NaN	NaN	-0.3	0.8839	0.0241	0.0218	0.0234	0.0229	0.0239
0.0	0.0	0.0	-3613.8224	-312.7394	NaN	NaN	0.0796	0.8845	0.0238	0.0217	0.0234	0.0228	0.0238
0.0	0.0	0.0	-3465.8224	3113.2606	NaN	NaN	-0.3	0.8847	0.0236	0.0217	0.0236	0.0228	0.0237
0.0	0.0	0.0	-3371.8224	916.2606	NaN	NaN	-0.3	0.8852	0.0235	0.0217	0.0236	0.0225	0.0234
0.0	0.0	0.0	-2836.8224	649.2606	NaN	NaN	-0.2968	0.8858	0.0234	0.0217	0.0235	0.0223	0.0232
0.0	0.0	0.0	-2758.8224	195.2606	NaN	NaN	-0.0762	0.8864	0.0232	0.0218	0.0235	0.0221	0.023
0.0	0.0	0.0	-2730.8224	2169.2606	NaN	NaN	-0.3	0.8869	0.0231	0.0218	0.0234	0.022	0.0228
0.0	0.0	0.0	-3211.8224	272.2606	NaN	NaN	-0.0926	0.887	0.0231	0.0219	0.0234	0.0219	0.0227
0.0	0.0	0.0	-730.8224	542.2606	NaN	NaN	-0.3	0.8869	0.0232	0.022	0.0234	0.0219	0.0227
0.0	0.0	0.0	-1633.8224	973.2606	NaN	NaN	-0.3	0.8866	0.0233	0.022	0.0235	0.0219	0.0227
0.0	0.0	0.0	-1667.8224	229.2606	NaN	NaN	-0.1594	0.8861	0.0236	0.0221	0.0235	0.022	0.0227
0.0	0.0	0.0	-4486.8224	873.2606	NaN	NaN	-0.2417	0.8856	0.0238	0.0223	0.0236	0.022	0.0227
0.0	0.0	0.0	-3091.8224	3139.2606	NaN	NaN	1.3	0.8857	0.0238	0.0222	0.0237	0.022	0.0226
0.0	0.0	0.0	-648.8224	-93.7394	NaN	NaN	0.1262	0.8851	0.0241	0.0223	0.0238	0.0221	0.0226
0.0	0.0	0.0	-4140.8224	3656.2606	NaN	NaN	-0.3	0.8853	0.0242	0.0222	0.0239	0.0221	0.0224
0.0	0.0	0.0	-4569.8224	1017.2606	NaN	NaN	-0.2863	0.8854	0.0244	0.0222	0.0239	0.022	0.0222
0.0	0.0	0.0	-2934.8224	111.2606	NaN	NaN	-0.0394	0.8855	0.0245	0.0221	0.0239	0.0219	0.0221
0.0	0.0	0.0	-3943.8224	630.2606	NaN	NaN	-0.1902	0.8859	0.0244	0.022	0.0239	0.0218	0.022
0.0	0.0	0.0	-3247.8224	791.2606	NaN	NaN	-0.3	0.8863	0.0243	0.0219	0.0238	0.0217	0.0219
0.0	0.0	0.0	-4593.8224	2180.2606	NaN	NaN	-0.3	0.8864	0.0243	0.0219	0.0238	0.0218	0.0218
0.0	0.0	0.0	-3673.8224	896.2606	NaN	NaN	-0.3	0.8866	0.0243	0.0219	0.0238	0.0217	0.0217
0.0	0.0	0.0	-3978.8224	-4031.7394	NaN	NaN	0.5033	0.886	0.0245	0.0219	0.0239	0.0217	0.022
0.0	0.0	0.0	-1604.8224	-759.7394	NaN	NaN	0.3213	0.8859	0.0245	0.0219	0.024	0.0218	0.022
0.0	0.0	0.0	-3262.8224	-995.7394	NaN	NaN	0.2338	0.886	0.0244	0.0219	0.0239	0.0218	0.022
0.0	0.0	0.0	-4757.8224	-214.7394	NaN	NaN	0.0432	0.886	0.0244	0.022	0.0238	0.0218	0.022
0.0	0.0	0.0	-3096.8224	1844.2606	NaN	NaN	-0.3	0.8861	0.0243	0.022	0.0238	0.0218	0.0221
0.0	0.0	0.0	-3314.8224	2112.2606	NaN	NaN	-0.3	0.8859	0.0243	0.022	0.0238	0.022	0.0221
0.0	0.0	0.0	-4653.8224	701.2606	NaN	NaN	-0.1774	0.8854	0.0243	0.022	0.0238	0.0221	0.0223
0.0	0.0	0.0	-3236.8224	3318.2606	NaN	NaN	1.3	0.8855	0.0243	0.022	0.0238	0.0222	0.0222
0.0	0.0	0.0	-3281.8224	941.2606	NaN	NaN	-0.3	0.8853	0.0244	0.022	0.0239	0.0222	0.0222
0.0	0.0	0.0	-1865.8224	1160.2606	NaN	NaN	-0.3	0.8851	0.0244	0.0221	0.0239	0.0222	0.0223
0.0	0.0	0.0	-3472.8224	360.2606	NaN	NaN	-0.1157	0.8849	0.0245	0.0221	0.024	0.0222	0.0224
0.0	0.0	0.0	-2347.8224	2868.2606	NaN	NaN	1.3	0.8852	0.0244	0.022	0.024	0.0222	0.0223
0.0	0.0	0.0	-5031.8224	-877.7394	NaN	NaN	0.1485	0.8848	0.0245	0.022	0.0241	0.0222	0.0225
0.0	0.0	0.0	-1982.8224	1425.2606	NaN	NaN	-0.3	0.8852	0.0243	0.022	0.024	0.0222	0.0224
0.0	0.0	0.0	-2222.8224	-922.7394	NaN	NaN	0.2933	0.8851	0.0243	0.0219	0.0241	0.0223	0.0224
0.0	0.0	0.0	-4686.8224	3248.2606	NaN	NaN	-0.3	0.8852	0.0242	0.0219	0.0241	0.0223	0.0223
0.0	0.0	0.0	-4042.8224	1489.2606	NaN	NaN	-0.3	0.8852	0.0242	0.0219	0.0241	0.0222	0.0224
0.0	0.0	0.0	-2071.8224	168.2606	NaN	NaN	-0.0884	0.8854	0.0242	0.0219	0.024	0.0222	0.0224
0.0	0.0	0.0	-2646.8224	-10.7394	NaN	NaN	0.004	0.8856	0.0242	0.0218	0.024	0.0221	0.0223
0.0	0.0	0.0	-3689.8224	2825.2606	NaN	NaN	-0.3	0.8863	0.024	0.0217	0.0239	0.0219	0.0222
0.0	0.0	0.0	-924.8224	178.2606	NaN	NaN	-0.2388	0.8863	0.0241	0.0217	0.0238	0.0219	0.0222
0.0	0.0	0.0	-3113.8224	1962.2606	NaN	NaN	-0.3	0.8865	0.0241	0.0216	0.0238	0.0219	0.0221
0.0	0.0	0.0	-4286.8224	218.2606	NaN	NaN	-0.0536	0.8863	0.0242	0.0216	0.0238	0.0219	0.0221
0.0	0.0	0.0	-4253.8224	2426.2606	NaN	NaN	-0.3	0.8867	0.0242	0.0215	0.0238	0.0219	0.0219
0.0	0.0	0.0	-3023.8224	2767.2606	NaN	NaN	-0.3	0.8872	0.024	0.0214	0.0237	0.0218	0.0218
0.0	0.0	0.0	-4437.8224	2371.2606	NaN	NaN	-0.3	0.8866	0.0241	0.0214	0.0238	0.022	0.022
0.0	0.0	0.0	-4315.8224	-51.7394	NaN	NaN	0.0118	0.8859	0.0243	0.0214	0.0239	0.0222	0.0222
0.0	0.0	0.0	-2853.8224	699.2606	NaN	NaN	-0.3	0.8855	0.0245	0.0215	0.0239	0.0222	0.0224
0.0	0.0	0.0	-2651.8224	-2180.7394	NaN	NaN	0.4513	0.8855	0.0245	0.0216	0.0239	0.0221	0.0224
0.0	0.0	0.0	-3055.8224	-739.7394	NaN	NaN	0.1949	0.8864	0.0243	0.0215	0.0237	0.022	0.0221
0.0	0.0	0.0	-2966.8224	1345.2606	NaN	NaN	-0.3	0.8871	0.0241	0.0214	0.0236	0.0219	0.0219
0.0	0.0	0.0	-2355.8224	1307.2606	NaN	NaN	-0.3	0.8869	0.0241	0.0214	0.0236	0.022	0.022
0.0	0.0	0.0	-1354.8224	-2670.7394	NaN	NaN	0.6634	0.8864	0.0243	0.0216	0.0236	0.022	0.0222
0.0	0.0	0.0	-4582.8224	-2903.7394	NaN	NaN	0.3879	0.8864	0.0243	0.0216	0.0235	0.0219	0.0222
0.0	0.0	0.0	-3545.8224	1428.2606	NaN	NaN	-0.3	0.8873	0.0241	0.0215	0.0233	0.0219	0.022
0.0	0.0	0.0	-2923.8224	1455.2606	NaN	NaN	-0.3	0.8877	0.024	0.0214	0.0232	0.0219	0.0219
0.0	0.0	0.0	-1773.8224	166.2606	NaN	NaN	-0.1034	0.8881	0.0238	0.0213	0.023	0.0219	0.0218
0.0	0.0	0.0	-3465.8224	2482.2606	NaN	NaN	-0.3	0.8877	0.0239	0.0215	0.0231	0.022	0.0219
0.0	0.0	0.0	-2608.8224	740.2606	NaN	NaN	-0.3	0.8877	0.0239	0.0215	0.023	0.0219	0.0219
0.0	0.0	0.0	-3113.8224	-110.7394	NaN	NaN	0.0343	0.8871	0.0241	0.0216	0.0231	0.022	0.0222
0.0	0.0	0.0	-4474.8224	-58.7394	NaN	NaN	0.013	0.8876	0.0239	0.0214	0.023	0.022	0.0221
0.0	0.0	0.0	-3557.8224	-1873.7394	NaN	NaN	0.345	0.8864	0.0245	0.0216	0.023	0.0222	0.0223
0.0	0.0	0.0	-3028.8224	1034.2606	NaN	NaN	-0.3	0.8864	0.0245	0.0216	0.0228	0.0223	0.0224
0.0	0.0	0.0	-4698.8224	-1617.7394	NaN	NaN	0.2561	0.8869	0.0244	0.0215	0.0227	0.0224	0.0222
0.0	0.0	0.0	-1382.8224	399.2606	NaN	NaN	-0.3	0.8872	0.0243	0.0213	0.0225	0.0226	0.0221
0.0	0.0	0.0	-2671.8224	-39.7394	NaN	NaN	0.0147	0.8873	0.024	0.0212	0.0226	0.0229	0.022
0.0	0.0	0.0	-2010.8224	5060.2606	NaN	NaN	1.3	0.8878	0.0239	0.0209	0.0224	0.0233	0.0218
0.0	0.0	0.0	-4028.8224	-2132.7394	NaN	NaN	0.3461	0.887	0.0237	0.0212	0.0227	0.0235	0.0219
0.0	0.0	0.0	-3863.8224	1609.2606	NaN	NaN	-0.3	0.8871	0.0237	0.0212	0.0228	0.0236	0.0216
0.0	0.0	0.0	-4355.8224	2177.2606	NaN	NaN	-0.3	0.8877	0.0235	0.0211	0.0229	0.0234	0.0215
0.0	0.0	0.0	-4325.8224	-1428.7394	NaN	NaN	0.2483	0.8886	0.0232	0.0207	0.023	0.0232	0.0213
0.0	0.0	0.0	-3135.8224	-322.7394	NaN	NaN	0.0933	0.8893	0.0229	0.0205	0.0231	0.0231	0.0212
0.0	0.0	0.0	-3534.8224	2329.2606	NaN	NaN	-0.3	0.8895	0.0227	0.0202	0.0232	0.0233	0.0211
0.0	0.0	0.0	-4622.8224	1558.2606	NaN	NaN	-0.3	0.8882	0.0228	0.0204	0.0235	0.0238	0.0213
0.0	0.0	0.0	-2727.8224	2493.2606	NaN	NaN	-0.3	0.8894	0.0227	0.0201	0.0232	0.0237	0.021
0.0	0.0	0.0	-4311.8224	659.2606	NaN	NaN	-0.1805	0.8788	0.0248	0.0216	0.0253	0.026	0.0235
0.0	0.0	0.0	-3349.8224	460.2606	NaN	NaN	-0.1593	0.9014	0.0201	0.0176	0.0215	0.0212	0.0182
