# Supplementary material for: DeepFRET, a software for rapid and automated single-molecule FRET data classification using deep learning
Source: eLife. 2020 Nov 3;9:e60404. doi: 10.7554/eLife.60404 (PMC7609065; doi:10.7554/eLife.60404)
Supplement: Figure 4—source data 1. [file elife-60404-fig4-data1.zip › Figure 4-source data 1/Fig_S4a/Traces/traces_all_n294/Traces_Fig2d_4mMAc_mov1_combined_tif_pair21.txt]

Exported by DeepFRET
Date: 2020-08-26, 18:13
Video filename: None
FRET pair #21
Bleaches at 231
D-Dexc-bg	A-Dexc-bg	A-Aexc-bg	D-Dexc-rw	A-Dexc-rw	A-Aexc-rw	S	E	p_bleached	p_aggregated	p_noisy	p_scrambled	p_static	p_dynamic
0.0	0.0	0.0	48392.7008	15817.6132	NaN	NaN	0.2463	0.1103	0.3149	0.046	0.0636	0.4193	0.046
0.0	0.0	0.0	49436.7008	16233.6132	NaN	NaN	0.2472	0.0965	0.3155	0.0428	0.0652	0.4348	0.0452
0.0	0.0	0.0	44586.7008	7204.6132	NaN	NaN	0.1391	0.1039	0.357	0.0405	0.0601	0.3981	0.0403
0.0	0.0	0.0	46409.7008	8577.6132	NaN	NaN	0.156	0.1015	0.3448	0.0398	0.0627	0.412	0.0392
0.0	0.0	0.0	42795.7008	9694.6132	NaN	NaN	0.1847	0.1061	0.3476	0.0396	0.0636	0.4036	0.0395
0.0	0.0	0.0	43936.7008	12214.6132	NaN	NaN	0.2175	0.1074	0.3277	0.0392	0.0649	0.4212	0.0395
0.0	0.0	0.0	44707.7008	12076.6132	NaN	NaN	0.2127	0.1083	0.3235	0.0395	0.0656	0.4247	0.0383
0.0	0.0	0.0	44671.7008	11884.6132	NaN	NaN	0.2101	0.1109	0.3248	0.0392	0.067	0.4205	0.0377
0.0	0.0	0.0	44205.7008	8439.6132	NaN	NaN	0.1603	0.1132	0.326	0.0389	0.0662	0.4195	0.0362
0.0	0.0	0.0	42770.7008	11395.6132	NaN	NaN	0.2104	0.1145	0.3209	0.0382	0.0652	0.4263	0.0349
0.0	0.0	0.0	43099.7008	6434.6132	NaN	NaN	0.1299	0.1178	0.3179	0.0377	0.0645	0.4283	0.0338
0.0	0.0	0.0	45873.7008	7930.6132	NaN	NaN	0.1474	0.1181	0.3104	0.0369	0.0642	0.4378	0.0326
0.0	0.0	0.0	42406.7008	8854.6132	NaN	NaN	0.1727	0.1181	0.3012	0.0358	0.0641	0.449	0.0317
0.0	0.0	0.0	46944.7008	8108.6132	NaN	NaN	0.1473	0.1169	0.293	0.0353	0.0653	0.4583	0.0312
0.0	0.0	0.0	43901.7008	9908.6132	NaN	NaN	0.1841	0.118	0.2912	0.0352	0.0659	0.4594	0.0303
0.0	0.0	0.0	43417.7008	9878.6132	NaN	NaN	0.1854	0.1204	0.2923	0.0351	0.0664	0.4562	0.0296
0.0	0.0	0.0	46655.7008	8631.6132	NaN	NaN	0.1561	0.1277	0.3017	0.0365	0.0667	0.4383	0.029
0.0	0.0	0.0	41271.7008	7451.6132	NaN	NaN	0.1529	0.1291	0.2929	0.0362	0.0673	0.4451	0.0293
0.0	0.0	0.0	42977.7008	11287.6132	NaN	NaN	0.208	0.1296	0.2914	0.0359	0.0678	0.446	0.0292
0.0	0.0	0.0	44710.7008	8055.6132	NaN	NaN	0.1527	0.1311	0.2942	0.036	0.0674	0.4419	0.0293
0.0	0.0	0.0	47770.7008	7822.6132	NaN	NaN	0.1407	0.1281	0.2924	0.0361	0.0679	0.446	0.0296
0.0	0.0	0.0	42426.7008	10030.6132	NaN	NaN	0.1912	0.127	0.2948	0.0364	0.0681	0.4438	0.0298
0.0	0.0	0.0	43488.7008	7690.6132	NaN	NaN	0.1503	0.1258	0.2959	0.0365	0.0684	0.4433	0.03
0.0	0.0	0.0	46433.7008	9656.6132	NaN	NaN	0.1722	0.1259	0.2989	0.0371	0.0692	0.4386	0.0304
0.0	0.0	0.0	39916.7008	10972.6132	NaN	NaN	0.2156	0.1253	0.298	0.0374	0.0695	0.4394	0.0305
0.0	0.0	0.0	40422.7008	12324.6132	NaN	NaN	0.2337	0.126	0.3034	0.0381	0.0696	0.4322	0.0307
0.0	0.0	0.0	45194.7008	7194.6132	NaN	NaN	0.1373	0.1259	0.3037	0.0386	0.0695	0.4317	0.0306
0.0	0.0	0.0	41961.7008	10367.6132	NaN	NaN	0.1981	0.1248	0.3056	0.0389	0.0707	0.4291	0.0309
0.0	0.0	0.0	44139.7008	8731.6132	NaN	NaN	0.1651	0.1254	0.3118	0.0397	0.0706	0.4219	0.0306
0.0	0.0	0.0	41838.7008	12027.6132	NaN	NaN	0.2233	0.1244	0.3078	0.0398	0.0724	0.4245	0.031
0.0	0.0	0.0	45650.7008	9293.6132	NaN	NaN	0.1691	0.1277	0.3189	0.0406	0.0723	0.4096	0.0309
0.0	0.0	0.0	48282.7008	9751.6132	NaN	NaN	0.168	0.129	0.3153	0.0408	0.0733	0.4107	0.0309
0.0	0.0	0.0	54488.7008	13909.6132	NaN	NaN	0.2034	0.1319	0.3227	0.0417	0.0739	0.3989	0.031
0.0	0.0	0.0	48527.7008	9551.6132	NaN	NaN	0.1645	0.1327	0.323	0.0414	0.073	0.3991	0.0307
0.0	0.0	0.0	41683.7008	11081.6132	NaN	NaN	0.21	0.1326	0.3238	0.0407	0.0727	0.3995	0.0307
0.0	0.0	0.0	57843.7008	10911.6132	NaN	NaN	0.1587	0.133	0.3206	0.0407	0.0731	0.4021	0.0306
0.0	0.0	0.0	45120.7008	10497.6132	NaN	NaN	0.1887	0.1351	0.3242	0.0404	0.0726	0.3973	0.0304
0.0	0.0	0.0	45311.7008	4558.6132	NaN	NaN	0.0914	0.1359	0.3247	0.0405	0.0724	0.3964	0.0302
0.0	0.0	0.0	40165.7008	11647.6132	NaN	NaN	0.2248	0.1354	0.3186	0.0406	0.073	0.4022	0.0302
0.0	0.0	0.0	46859.7008	6973.6132	NaN	NaN	0.1295	0.1366	0.3254	0.0406	0.0724	0.3949	0.0301
0.0	0.0	0.0	42527.7008	10465.6132	NaN	NaN	0.1975	0.1347	0.319	0.0407	0.0731	0.4024	0.0301
0.0	0.0	0.0	41491.7008	11521.6132	NaN	NaN	0.2173	0.1335	0.323	0.0406	0.0725	0.4005	0.0299
0.0	0.0	0.0	43151.7008	7838.6132	NaN	NaN	0.1537	0.1324	0.3225	0.0405	0.0728	0.4017	0.0301
0.0	0.0	0.0	42547.7008	7368.6132	NaN	NaN	0.1476	0.1315	0.3254	0.0404	0.0724	0.4002	0.03
0.0	0.0	0.0	44409.7008	9665.6132	NaN	NaN	0.1787	0.1304	0.3245	0.0402	0.0727	0.4019	0.0303
0.0	0.0	0.0	48316.7008	6202.6132	NaN	NaN	0.1138	0.1306	0.329	0.0401	0.0722	0.3977	0.0304
0.0	0.0	0.0	42512.7008	7580.6132	NaN	NaN	0.1513	0.1294	0.3276	0.0401	0.0724	0.3998	0.0306
0.0	0.0	0.0	39979.7008	6159.6132	NaN	NaN	0.1335	0.1283	0.3265	0.0398	0.0722	0.4025	0.0308
0.0	0.0	0.0	43240.7008	9742.6132	NaN	NaN	0.1839	0.1264	0.3284	0.0395	0.0722	0.4022	0.0313
0.0	0.0	0.0	45172.7008	8460.6132	NaN	NaN	0.1577	0.126	0.3301	0.0394	0.0724	0.4004	0.0317
0.0	0.0	0.0	42466.7008	9431.6132	NaN	NaN	0.1817	0.1257	0.3294	0.0394	0.0727	0.4009	0.0319
0.0	0.0	0.0	39778.7008	9827.6132	NaN	NaN	0.1981	0.126	0.3301	0.0394	0.0728	0.3995	0.0321
0.0	0.0	0.0	39927.7008	6827.6132	NaN	NaN	0.146	0.1252	0.3275	0.0396	0.0735	0.4019	0.0323
0.0	0.0	0.0	42822.7008	9783.6132	NaN	NaN	0.186	0.1254	0.328	0.0396	0.0741	0.4007	0.0322
0.0	0.0	0.0	41161.7008	9663.6132	NaN	NaN	0.1901	0.1261	0.3319	0.0398	0.0747	0.3953	0.0322
0.0	0.0	0.0	45471.7008	8663.6132	NaN	NaN	0.16	0.1278	0.3374	0.0397	0.0748	0.3883	0.032
0.0	0.0	0.0	35883.7008	8539.6132	NaN	NaN	0.1922	0.1287	0.3414	0.0395	0.0752	0.3834	0.0318
0.0	0.0	0.0	37369.7008	6963.6132	NaN	NaN	0.1571	0.1301	0.352	0.0394	0.0746	0.3724	0.0315
0.0	0.0	0.0	38581.7008	8402.6132	NaN	NaN	0.1788	0.1292	0.3569	0.0392	0.0753	0.3681	0.0313
0.0	0.0	0.0	42582.7008	5845.6132	NaN	NaN	0.1207	0.1288	0.368	0.0393	0.0757	0.3571	0.0311
0.0	0.0	0.0	36474.7008	10516.6132	NaN	NaN	0.2238	0.1286	0.3724	0.0392	0.0761	0.3531	0.0306
0.0	0.0	0.0	40544.7008	6109.6132	NaN	NaN	0.131	0.1281	0.3834	0.0391	0.0759	0.3433	0.0301
0.0	0.0	0.0	40393.7008	6816.6132	NaN	NaN	0.1444	0.1266	0.3881	0.0391	0.0762	0.3404	0.0294
0.0	0.0	0.0	37053.7008	10192.6132	NaN	NaN	0.2157	0.1246	0.3952	0.0392	0.0763	0.3356	0.0291
0.0	0.0	0.0	40605.7008	8224.6132	NaN	NaN	0.1684	0.1236	0.401	0.0393	0.0762	0.331	0.0288
0.0	0.0	0.0	36125.7008	9617.6132	NaN	NaN	0.2103	0.1227	0.4095	0.0393	0.0758	0.3239	0.0286
0.0	0.0	0.0	37454.7008	7516.6132	NaN	NaN	0.1671	0.1242	0.4155	0.0393	0.0749	0.3179	0.0281
0.0	0.0	0.0	35921.7008	10257.6132	NaN	NaN	0.2221	0.123	0.42	0.0391	0.0743	0.3156	0.0279
0.0	0.0	0.0	43387.7008	7926.6132	NaN	NaN	0.1545	0.1195	0.4268	0.039	0.0747	0.3118	0.0282
0.0	0.0	0.0	42234.7008	6624.6132	NaN	NaN	0.1356	0.1181	0.4291	0.0388	0.0746	0.3113	0.0281
0.0	0.0	0.0	43666.7008	9836.6132	NaN	NaN	0.1839	0.1156	0.4353	0.0388	0.0747	0.3076	0.0281
0.0	0.0	0.0	35080.7008	8840.6132	NaN	NaN	0.2013	0.1154	0.4378	0.0388	0.0752	0.3047	0.0281
0.0	0.0	0.0	33310.7008	9172.6132	NaN	NaN	0.2159	0.1168	0.442	0.0383	0.0735	0.302	0.0275
0.0	0.0	0.0	38728.7008	6326.6132	NaN	NaN	0.1404	0.1169	0.4408	0.0381	0.0729	0.3039	0.0274
0.0	0.0	0.0	39502.7008	4614.6132	NaN	NaN	0.1046	0.1164	0.4418	0.0377	0.0717	0.3052	0.0272
0.0	0.0	0.0	39981.7008	6344.6132	NaN	NaN	0.137	0.114	0.4401	0.0379	0.0716	0.3091	0.0272
0.0	0.0	0.0	40293.7008	7961.6132	NaN	NaN	0.165	0.11	0.4376	0.0381	0.0728	0.3139	0.0276
0.0	0.0	0.0	35986.7008	8684.6132	NaN	NaN	0.1944	0.1094	0.4383	0.0379	0.0729	0.3138	0.0277
0.0	0.0	0.0	36492.7008	7259.6132	NaN	NaN	0.1659	0.1079	0.4343	0.0381	0.0724	0.3197	0.0276
0.0	0.0	0.0	37255.7008	8557.6132	NaN	NaN	0.1868	0.1053	0.4312	0.0383	0.0734	0.3238	0.028
0.0	0.0	0.0	40268.7008	8056.6132	NaN	NaN	0.1667	0.1051	0.43	0.0385	0.0731	0.3254	0.0278
0.0	0.0	0.0	46090.7008	10205.6132	NaN	NaN	0.1813	0.1047	0.4287	0.0393	0.074	0.3253	0.0281
0.0	0.0	0.0	42548.7008	8664.6132	NaN	NaN	0.1692	0.1049	0.4276	0.0399	0.0746	0.3247	0.0282
0.0	0.0	0.0	38931.7008	10736.6132	NaN	NaN	0.2162	0.1044	0.4272	0.0409	0.0755	0.3235	0.0285
0.0	0.0	0.0	40557.7008	11871.6132	NaN	NaN	0.2264	0.1037	0.4296	0.0419	0.0767	0.3193	0.0288
0.0	0.0	0.0	36541.7008	7804.6132	NaN	NaN	0.176	0.1037	0.4297	0.0427	0.0777	0.3172	0.029
0.0	0.0	0.0	44667.7008	9620.6132	NaN	NaN	0.1772	0.1036	0.4353	0.0439	0.0782	0.3097	0.0293
0.0	0.0	0.0	41554.7008	7833.6132	NaN	NaN	0.1586	0.1035	0.4331	0.0448	0.0802	0.3087	0.0297
0.0	0.0	0.0	44141.7008	9118.6132	NaN	NaN	0.1712	0.104	0.4394	0.0456	0.0803	0.3011	0.0296
0.0	0.0	0.0	38092.7008	10608.6132	NaN	NaN	0.2178	0.1039	0.4344	0.0463	0.082	0.3035	0.0298
0.0	0.0	0.0	41786.7008	10643.6132	NaN	NaN	0.203	0.1045	0.4391	0.0461	0.0811	0.2995	0.0297
0.0	0.0	0.0	44838.7008	11539.6132	NaN	NaN	0.2047	0.105	0.4362	0.0466	0.0812	0.3013	0.0296
0.0	0.0	0.0	40565.7008	10781.6132	NaN	NaN	0.21	0.1052	0.4392	0.0463	0.0801	0.3	0.0293
0.0	0.0	0.0	41103.7008	7602.6132	NaN	NaN	0.1561	0.1058	0.4375	0.0465	0.0796	0.3014	0.0293
0.0	0.0	0.0	41442.7008	9849.6132	NaN	NaN	0.192	0.105	0.4361	0.0457	0.0792	0.3049	0.0291
0.0	0.0	0.0	42271.7008	7930.6132	NaN	NaN	0.158	0.1049	0.4367	0.0452	0.0783	0.306	0.0289
0.0	0.0	0.0	39283.7008	9029.6132	NaN	NaN	0.1869	0.1038	0.4338	0.0445	0.0781	0.311	0.0288
0.0	0.0	0.0	41732.7008	9564.6132	NaN	NaN	0.1865	0.103	0.4331	0.0436	0.0772	0.3145	0.0285
0.0	0.0	0.0	39730.7008	8833.6132	NaN	NaN	0.1819	0.1018	0.4304	0.0428	0.0769	0.3198	0.0283
0.0	0.0	0.0	44007.7008	6978.6132	NaN	NaN	0.1369	0.1011	0.4325	0.042	0.076	0.3202	0.0281
0.0	0.0	0.0	38154.7008	9756.6132	NaN	NaN	0.2036	0.0994	0.4279	0.0414	0.0763	0.3268	0.0281
0.0	0.0	0.0	41942.7008	12684.6132	NaN	NaN	0.2322	0.0991	0.4313	0.0407	0.0754	0.3255	0.0279
0.0	0.0	0.0	35328.7008	6971.6132	NaN	NaN	0.1648	0.0991	0.4246	0.0402	0.0757	0.3324	0.0281
0.0	0.0	0.0	39312.7008	9525.6132	NaN	NaN	0.195	0.0985	0.4263	0.0392	0.0741	0.3342	0.0277
0.0	0.0	0.0	38748.7008	6570.6132	NaN	NaN	0.145	0.0982	0.4228	0.039	0.0743	0.3377	0.028
0.0	0.0	0.0	36937.7008	10288.6132	NaN	NaN	0.2179	0.0976	0.426	0.0381	0.0724	0.3384	0.0276
0.0	0.0	0.0	32937.7008	10904.6132	NaN	NaN	0.2487	0.0974	0.4218	0.0385	0.0733	0.3408	0.0281
0.0	0.0	0.0	34685.7008	6451.6132	NaN	NaN	0.1568	0.0975	0.4223	0.0378	0.0725	0.3419	0.028
0.0	0.0	0.0	42346.7008	9185.6132	NaN	NaN	0.1782	0.0975	0.4216	0.0376	0.0719	0.3432	0.0281
0.0	0.0	0.0	40870.7008	5619.6132	NaN	NaN	0.1209	0.0963	0.4186	0.0377	0.0725	0.3461	0.0287
0.0	0.0	0.0	39454.7008	8500.6132	NaN	NaN	0.1773	0.0956	0.4201	0.0375	0.0722	0.3457	0.0289
0.0	0.0	0.0	40294.7008	11543.6132	NaN	NaN	0.2227	0.095	0.4195	0.0378	0.0732	0.3449	0.0297
0.0	0.0	0.0	45469.7008	9394.6132	NaN	NaN	0.1712	0.0953	0.423	0.0379	0.0734	0.3403	0.0301
0.0	0.0	0.0	34831.7008	11903.6132	NaN	NaN	0.2547	0.095	0.4254	0.0383	0.0744	0.3362	0.0307
0.0	0.0	0.0	39088.7008	10704.6132	NaN	NaN	0.215	0.0945	0.4258	0.0384	0.0749	0.3352	0.0311
0.0	0.0	0.0	42120.7008	13037.6132	NaN	NaN	0.2364	0.0945	0.4324	0.039	0.0762	0.3262	0.0317
0.0	0.0	0.0	38457.7008	10355.6132	NaN	NaN	0.2121	0.0951	0.4362	0.039	0.0763	0.322	0.0314
0.0	0.0	0.0	36349.7008	12787.6132	NaN	NaN	0.2602	0.0964	0.4406	0.0393	0.0768	0.3154	0.0314
0.0	0.0	0.0	42946.7008	7997.6132	NaN	NaN	0.157	0.0977	0.4483	0.0393	0.0764	0.3071	0.0313
0.0	0.0	0.0	36661.7008	9237.6132	NaN	NaN	0.2013	0.0989	0.4534	0.0395	0.0771	0.2995	0.0315
0.0	0.0	0.0	36923.7008	8551.6132	NaN	NaN	0.188	0.1025	0.4609	0.0394	0.0759	0.2906	0.0306
0.0	0.0	0.0	38369.7008	7757.6132	NaN	NaN	0.1682	0.1047	0.4645	0.0401	0.077	0.2828	0.0308
0.0	0.0	0.0	39706.7008	6370.6132	NaN	NaN	0.1383	0.1096	0.4784	0.04	0.075	0.2673	0.0298
0.0	0.0	0.0	33929.7008	4176.6132	NaN	NaN	0.1096	0.112	0.4788	0.0406	0.0746	0.2647	0.0293
0.0	0.0	0.0	38038.7008	4803.6132	NaN	NaN	0.1121	0.1091	0.4927	0.0414	0.0744	0.2531	0.0294
0.0	0.0	0.0	33370.7008	10704.6132	NaN	NaN	0.2429	0.1054	0.4898	0.0419	0.0766	0.2564	0.0299
0.0	0.0	0.0	41685.7008	6407.6132	NaN	NaN	0.1332	0.1033	0.5034	0.0419	0.0764	0.2454	0.0297
0.0	0.0	0.0	36217.7008	10953.6132	NaN	NaN	0.2322	0.1023	0.4979	0.0423	0.0778	0.2501	0.0296
0.0	0.0	0.0	37608.7008	2575.6132	NaN	NaN	0.0641	0.1017	0.5155	0.0416	0.0763	0.2359	0.029
0.0	0.0	0.0	41770.7008	9653.6132	NaN	NaN	0.1877	0.101	0.5159	0.0418	0.0762	0.2364	0.0288
0.0	0.0	0.0	42233.7008	6661.6132	NaN	NaN	0.1362	0.0999	0.5267	0.0413	0.0757	0.2276	0.0288
0.0	0.0	0.0	38917.7008	11428.6132	NaN	NaN	0.227	0.1011	0.5256	0.0412	0.075	0.2288	0.0283
0.0	0.0	0.0	40641.7008	8731.6132	NaN	NaN	0.1768	0.1013	0.5322	0.041	0.0739	0.2234	0.0283
0.0	0.0	0.0	42890.7008	5841.6132	NaN	NaN	0.1199	0.1028	0.5269	0.0408	0.0735	0.2279	0.0281
0.0	0.0	0.0	42441.7008	10538.6132	NaN	NaN	0.1989	0.1049	0.5273	0.0404	0.072	0.2278	0.0278
0.0	0.0	0.0	46849.7008	9166.6132	NaN	NaN	0.1636	0.1071	0.5159	0.0406	0.0719	0.2367	0.0278
0.0	0.0	0.0	46798.7008	8163.6132	NaN	NaN	0.1485	0.109	0.5181	0.0404	0.0705	0.2345	0.0276
0.0	0.0	0.0	42074.7008	9604.6132	NaN	NaN	0.1859	0.1107	0.5063	0.0405	0.0704	0.2446	0.0276
0.0	0.0	0.0	39366.7008	9679.6132	NaN	NaN	0.1974	0.1113	0.5049	0.0402	0.0697	0.2461	0.0277
0.0	0.0	0.0	40879.7008	6209.6132	NaN	NaN	0.1319	0.1124	0.4972	0.04	0.0689	0.2538	0.0276
0.0	0.0	0.0	42883.7008	10294.6132	NaN	NaN	0.1936	0.1131	0.4921	0.0397	0.0684	0.2589	0.0277
0.0	0.0	0.0	47411.7008	7019.6132	NaN	NaN	0.129	0.1146	0.4888	0.0394	0.0673	0.2624	0.0274
0.0	0.0	0.0	43549.7008	6529.6132	NaN	NaN	0.1304	0.1152	0.488	0.0392	0.0664	0.264	0.0272
0.0	0.0	0.0	44647.7008	10842.6132	NaN	NaN	0.1954	0.1148	0.4831	0.0391	0.0662	0.2699	0.0269
0.0	0.0	0.0	41415.7008	11340.6132	NaN	NaN	0.215	0.1135	0.482	0.0387	0.0665	0.2724	0.0268
0.0	0.0	0.0	48040.7008	9116.6132	NaN	NaN	0.1595	0.1136	0.4838	0.0382	0.0653	0.2731	0.0261
0.0	0.0	0.0	45442.7008	7115.6132	NaN	NaN	0.1354	0.1129	0.4811	0.0381	0.0658	0.2761	0.0259
0.0	0.0	0.0	47836.7008	6817.6132	NaN	NaN	0.1247	0.1128	0.4861	0.0377	0.0651	0.2728	0.0255
0.0	0.0	0.0	40345.7008	8875.6132	NaN	NaN	0.1803	0.1117	0.4838	0.0376	0.0658	0.2756	0.0255
0.0	0.0	0.0	43406.7008	8338.6132	NaN	NaN	0.1611	0.1097	0.4836	0.0373	0.0657	0.2783	0.0254
0.0	0.0	0.0	37467.7008	8965.6132	NaN	NaN	0.1931	0.1079	0.4803	0.037	0.0666	0.2827	0.0256
0.0	0.0	0.0	45310.7008	10560.6132	NaN	NaN	0.189	0.1055	0.4836	0.0365	0.0663	0.2827	0.0254
0.0	0.0	0.0	44820.7008	8035.6132	NaN	NaN	0.152	0.1045	0.4857	0.0364	0.0669	0.2809	0.0256
0.0	0.0	0.0	43605.7008	9801.6132	NaN	NaN	0.1835	0.1041	0.4895	0.0359	0.0662	0.2789	0.0254
0.0	0.0	0.0	42924.7008	8056.6132	NaN	NaN	0.158	0.1043	0.4901	0.0358	0.0659	0.2785	0.0255
0.0	0.0	0.0	45141.7008	9891.6132	NaN	NaN	0.1797	0.1034	0.4938	0.0353	0.0656	0.2764	0.0254
0.0	0.0	0.0	44454.7008	8952.6132	NaN	NaN	0.1676	0.1045	0.4987	0.0351	0.0646	0.2719	0.0252
0.0	0.0	0.0	46809.7008	11589.6132	NaN	NaN	0.1985	0.1041	0.4968	0.035	0.0643	0.2747	0.0251
0.0	0.0	0.0	45357.7008	7814.6132	NaN	NaN	0.147	0.1047	0.5048	0.0348	0.0638	0.2668	0.025
0.0	0.0	0.0	41955.7008	6612.6132	NaN	NaN	0.1362	0.1051	0.5043	0.0347	0.0631	0.268	0.0248
0.0	0.0	0.0	43462.7008	9973.6132	NaN	NaN	0.1866	0.1039	0.5071	0.0347	0.0634	0.2659	0.0249
0.0	0.0	0.0	39979.7008	8724.6132	NaN	NaN	0.1791	0.1039	0.5064	0.0347	0.0635	0.2667	0.0248
0.0	0.0	0.0	41356.7008	11081.6132	NaN	NaN	0.2113	0.1049	0.5083	0.0347	0.0629	0.2646	0.0246
0.0	0.0	0.0	46310.7008	5091.6132	NaN	NaN	0.0991	0.1062	0.5069	0.035	0.063	0.2643	0.0246
0.0	0.0	0.0	42644.7008	10851.6132	NaN	NaN	0.2028	0.1074	0.508	0.0353	0.0632	0.2616	0.0245
0.0	0.0	0.0	45017.7008	7456.6132	NaN	NaN	0.1421	0.1093	0.5118	0.0355	0.0626	0.2564	0.0244
0.0	0.0	0.0	43199.7008	5761.6132	NaN	NaN	0.1177	0.1109	0.5066	0.036	0.0627	0.2595	0.0242
0.0	0.0	0.0	42538.7008	9467.6132	NaN	NaN	0.182	0.1118	0.5096	0.0364	0.0626	0.2556	0.024
0.0	0.0	0.0	42333.7008	9957.6132	NaN	NaN	0.1904	0.1121	0.5113	0.0369	0.0633	0.2524	0.024
0.0	0.0	0.0	47097.7008	8880.6132	NaN	NaN	0.1586	0.1123	0.5205	0.0374	0.0632	0.2428	0.0238
0.0	0.0	0.0	42836.7008	10024.6132	NaN	NaN	0.1896	0.1125	0.5219	0.0377	0.0638	0.2402	0.0239
0.0	0.0	0.0	38082.7008	8489.6132	NaN	NaN	0.1823	0.1134	0.526	0.038	0.0635	0.2356	0.0236
0.0	0.0	0.0	41507.7008	7072.6132	NaN	NaN	0.1456	0.1133	0.5308	0.0379	0.0634	0.2312	0.0234
0.0	0.0	0.0	45654.7008	9602.6132	NaN	NaN	0.1738	0.113	0.5309	0.0378	0.0634	0.2318	0.0231
0.0	0.0	0.0	45762.7008	7496.6132	NaN	NaN	0.1408	0.1129	0.5367	0.0374	0.0634	0.2267	0.023
0.0	0.0	0.0	42574.7008	7501.6132	NaN	NaN	0.1498	0.1138	0.5349	0.0372	0.0631	0.2285	0.0225
0.0	0.0	0.0	41598.7008	4424.6132	NaN	NaN	0.0961	0.1137	0.5391	0.0367	0.0625	0.2258	0.0222
0.0	0.0	0.0	45495.7008	7771.6132	NaN	NaN	0.1459	0.113	0.5366	0.0366	0.0622	0.2299	0.0218
0.0	0.0	0.0	39873.7008	8549.6132	NaN	NaN	0.1766	0.111	0.5403	0.0361	0.0625	0.2284	0.0217
0.0	0.0	0.0	44262.7008	7245.6132	NaN	NaN	0.1407	0.1108	0.5418	0.0358	0.0616	0.2288	0.0212
0.0	0.0	0.0	45323.7008	6720.6132	NaN	NaN	0.1291	0.1092	0.5451	0.0356	0.0618	0.2271	0.0212
0.0	0.0	0.0	40112.7008	8041.6132	NaN	NaN	0.167	0.1089	0.5481	0.0354	0.0613	0.2254	0.0209
0.0	0.0	0.0	41433.7008	11271.6132	NaN	NaN	0.2139	0.1083	0.5504	0.0355	0.0616	0.2234	0.0209
0.0	0.0	0.0	50536.7008	11697.6132	NaN	NaN	0.188	0.1083	0.5503	0.0356	0.0617	0.2234	0.0206
0.0	0.0	0.0	42795.7008	7731.6132	NaN	NaN	0.153	0.1099	0.5503	0.0356	0.0618	0.2216	0.0207
0.0	0.0	0.0	44689.7008	7215.6132	NaN	NaN	0.139	0.1119	0.5487	0.0355	0.0609	0.2228	0.0203
0.0	0.0	0.0	44210.7008	8265.6132	NaN	NaN	0.1575	0.1122	0.5467	0.0355	0.0611	0.2242	0.0203
0.0	0.0	0.0	47739.7008	7278.6132	NaN	NaN	0.1323	0.1133	0.5494	0.0352	0.06	0.222	0.0201
0.0	0.0	0.0	39289.7008	6229.6132	NaN	NaN	0.1369	0.1139	0.5398	0.0355	0.0602	0.2306	0.02
0.0	0.0	0.0	44602.7008	10370.6132	NaN	NaN	0.1886	0.1126	0.54	0.0356	0.0603	0.2314	0.02
0.0	0.0	0.0	41584.7008	6450.6132	NaN	NaN	0.1343	0.1137	0.5385	0.0355	0.0603	0.232	0.02
0.0	0.0	0.0	45747.7008	8304.6132	NaN	NaN	0.1536	0.1137	0.5362	0.0355	0.0595	0.2353	0.0198
0.0	0.0	0.0	39660.7008	8300.6132	NaN	NaN	0.1731	0.1137	0.5305	0.0357	0.0604	0.2396	0.0199
0.0	0.0	0.0	41405.7008	6901.6132	NaN	NaN	0.1429	0.1138	0.5344	0.0354	0.0597	0.237	0.0197
0.0	0.0	0.0	44852.7008	10196.6132	NaN	NaN	0.1852	0.1132	0.5328	0.0356	0.0603	0.2384	0.0197
0.0	0.0	0.0	43718.7008	9866.6132	NaN	NaN	0.1841	0.112	0.5329	0.0357	0.0612	0.2386	0.0196
0.0	0.0	0.0	42850.7008	12767.6132	NaN	NaN	0.2296	0.1122	0.5362	0.0355	0.0614	0.2353	0.0194
0.0	0.0	0.0	45699.7008	7098.6132	NaN	NaN	0.1344	0.1119	0.5385	0.0352	0.0618	0.2333	0.0193
0.0	0.0	0.0	46057.7008	5911.6132	NaN	NaN	0.1138	0.1133	0.542	0.0346	0.0612	0.2298	0.0191
0.0	0.0	0.0	41573.7008	10027.6132	NaN	NaN	0.1943	0.1148	0.5388	0.0342	0.0607	0.2328	0.0187
0.0	0.0	0.0	40959.7008	7854.6132	NaN	NaN	0.1609	0.1166	0.5388	0.0338	0.06	0.2323	0.0185
0.0	0.0	0.0	43411.7008	5345.6132	NaN	NaN	0.1096	0.1187	0.5342	0.0335	0.0598	0.2355	0.0183
0.0	0.0	0.0	41933.7008	13058.6132	NaN	NaN	0.2375	0.1194	0.5292	0.0334	0.0603	0.2394	0.0184
0.0	0.0	0.0	42063.7008	8572.6132	NaN	NaN	0.1693	0.1204	0.5272	0.033	0.0603	0.2407	0.0184
0.0	0.0	0.0	44029.7008	7334.6132	NaN	NaN	0.1428	0.1199	0.5248	0.0328	0.0607	0.2434	0.0184
0.0	0.0	0.0	45520.7008	11503.6132	NaN	NaN	0.2017	0.1184	0.5246	0.0328	0.0614	0.2442	0.0187
0.0	0.0	0.0	42498.7008	9971.6132	NaN	NaN	0.19	0.1176	0.525	0.0328	0.0621	0.2436	0.019
0.0	0.0	0.0	44690.7008	8473.6132	NaN	NaN	0.1594	0.1162	0.5247	0.0328	0.063	0.2438	0.0194
0.0	0.0	0.0	42851.7008	8036.6132	NaN	NaN	0.1579	0.1136	0.5245	0.0334	0.065	0.2434	0.0202
0.0	0.0	0.0	44708.7008	10327.6132	NaN	NaN	0.1877	0.1108	0.5299	0.0336	0.0669	0.2378	0.021
0.0	0.0	0.0	43620.7008	9917.6132	NaN	NaN	0.1852	0.108	0.5349	0.0341	0.0692	0.232	0.0218
0.0	0.0	0.0	44697.7008	12382.6132	NaN	NaN	0.2169	0.1054	0.5443	0.034	0.0705	0.2235	0.0223
0.0	0.0	0.0	45074.7008	6974.6132	NaN	NaN	0.134	0.1029	0.554	0.0337	0.0714	0.2153	0.0227
0.0	0.0	0.0	45802.7008	11160.6132	NaN	NaN	0.1959	0.1002	0.5663	0.0331	0.0713	0.2064	0.0227
0.0	0.0	0.0	44530.7008	10203.6132	NaN	NaN	0.1864	0.0989	0.5742	0.0327	0.0714	0.2001	0.0228
0.0	0.0	0.0	44180.7008	5811.6132	NaN	NaN	0.1163	0.0998	0.5789	0.0323	0.0698	0.1969	0.0223
0.0	0.0	0.0	42907.7008	10571.6132	NaN	NaN	0.1977	0.1	0.5738	0.0324	0.0703	0.201	0.0225
0.0	0.0	0.0	42697.7008	8401.6132	NaN	NaN	0.1644	0.1017	0.572	0.0322	0.07	0.2015	0.0225
0.0	0.0	0.0	45691.7008	6546.6132	NaN	NaN	0.1253	0.105	0.5631	0.0322	0.0697	0.2075	0.0224
0.0	0.0	0.0	43889.7008	8679.6132	NaN	NaN	0.1651	0.109	0.5536	0.0322	0.0701	0.2123	0.0227
0.0	0.0	0.0	46068.7008	7018.6132	NaN	NaN	0.1322	0.1161	0.5475	0.0321	0.067	0.2151	0.0222
0.0	0.0	0.0	41854.7008	8606.6132	NaN	NaN	0.1706	0.1185	0.5391	0.032	0.0654	0.223	0.022
0.0	0.0	0.0	44459.7008	8664.6132	NaN	NaN	0.1631	0.1172	0.5348	0.0317	0.0652	0.2289	0.0222
0.0	0.0	0.0	38869.7008	10993.6132	NaN	NaN	0.2205	0.1178	0.5304	0.0315	0.065	0.2327	0.0225
0.0	0.0	0.0	48327.7008	4744.6132	NaN	NaN	0.0894	0.1184	0.5251	0.0314	0.0664	0.2352	0.0235
0.0	0.0	0.0	42670.7008	8847.6132	NaN	NaN	0.1717	0.1225	0.5134	0.031	0.0667	0.2424	0.0239
0.0	0.0	0.0	40858.7008	9692.6132	NaN	NaN	0.1917	0.1227	0.5067	0.031	0.0679	0.2473	0.0245
0.0	0.0	0.0	45117.7008	9572.6132	NaN	NaN	0.175	0.1196	0.5017	0.0302	0.0723	0.25	0.0262
0.0	0.0	0.0	44904.7008	5514.6132	NaN	NaN	0.1094	0.1137	0.5187	0.0307	0.0728	0.2371	0.0271
0.0	0.0	0.0	47805.7008	8722.6132	NaN	NaN	0.1543	0.1132	0.5258	0.0294	0.0745	0.2273	0.0299
0.0	0.0	0.0	27110.7008	5141.6132	NaN	NaN	0.1594	0.1958	0.5339	0.0336	0.0515	0.1571	0.0281
0.0	0.0	0.0	3895.7008	1711.6132	NaN	NaN	0.3052	0.832	0.0682	0.0166	0.0195	0.0417	0.022
0.0	0.0	0.0	4063.7008	2634.6132	NaN	NaN	0.3933	0.8786	0.0389	0.0168	0.0215	0.0259	0.0183
0.0	0.0	0.0	4450.7008	2331.6132	NaN	NaN	0.3438	0.8819	0.036	0.0173	0.0213	0.0247	0.0189
0.0	0.0	0.0	6820.7008	2949.6132	NaN	NaN	0.3019	0.8855	0.0335	0.018	0.0215	0.0229	0.0185
0.0	0.0	0.0	5648.7008	1368.6132	NaN	NaN	0.195	0.8909	0.0299	0.0188	0.0209	0.0211	0.0184
0.0	0.0	0.0	8017.7008	2146.6132	NaN	NaN	0.2112	0.8907	0.0286	0.0195	0.0205	0.0208	0.0198
0.0	0.0	0.0	5437.7008	4112.6132	NaN	NaN	0.4306	0.8924	0.0273	0.0195	0.0202	0.0205	0.0202
0.0	0.0	0.0	6239.7008	2359.6132	NaN	NaN	0.2744	0.8954	0.0259	0.0191	0.0197	0.02	0.0198
0.0	0.0	0.0	4095.7008	1300.6132	NaN	NaN	0.241	0.897	0.0254	0.0189	0.0195	0.0198	0.0194
0.0	0.0	0.0	5792.7008	3188.6132	NaN	NaN	0.355	0.8971	0.0252	0.0191	0.0194	0.02	0.0193
0.0	0.0	0.0	898.7008	1707.6132	NaN	NaN	0.6552	0.8975	0.0253	0.0191	0.0192	0.0202	0.0188
0.0	0.0	0.0	3905.7008	5621.6132	NaN	NaN	0.5901	0.8965	0.0255	0.0194	0.0193	0.0206	0.0186
0.0	0.0	0.0	4903.7008	2404.6132	NaN	NaN	0.329	0.8962	0.0259	0.0196	0.0192	0.0208	0.0183
0.0	0.0	0.0	6265.7008	845.6132	NaN	NaN	0.1189	0.8947	0.0263	0.02	0.0194	0.0213	0.0182
0.0	0.0	0.0	2331.7008	-229.3868	NaN	NaN	-0.1091	0.896	0.026	0.0197	0.0193	0.0209	0.0181
0.0	0.0	0.0	3164.7008	2984.6132	NaN	NaN	0.4854	0.894	0.0266	0.0203	0.0196	0.0214	0.0182
0.0	0.0	0.0	4842.7008	-2512.3868	NaN	NaN	-0.3	0.8955	0.0263	0.0199	0.0195	0.0208	0.018
0.0	0.0	0.0	8255.7008	4763.6132	NaN	NaN	0.3659	0.8942	0.0266	0.0202	0.0197	0.021	0.0182
0.0	0.0	0.0	4503.7008	2572.6132	NaN	NaN	0.3636	0.8932	0.0272	0.0203	0.0199	0.021	0.0183
0.0	0.0	0.0	4887.7008	2131.6132	NaN	NaN	0.3037	0.8925	0.0276	0.0205	0.0198	0.021	0.0186
0.0	0.0	0.0	5635.7008	2701.6132	NaN	NaN	0.324	0.8878	0.0297	0.0215	0.0201	0.0221	0.0189
0.0	0.0	0.0	5687.7008	1764.6132	NaN	NaN	0.2368	0.8802	0.0334	0.0226	0.0207	0.0235	0.0197
0.0	0.0	0.0	3573.7008	1881.6132	NaN	NaN	0.3449	0.8775	0.0351	0.0229	0.021	0.0239	0.0197
0.0	0.0	0.0	5057.7008	3333.6132	NaN	NaN	0.3973	0.8735	0.0375	0.0229	0.0214	0.0244	0.0203
0.0	0.0	0.0	2327.7008	-994.3868	NaN	NaN	-0.3	0.8759	0.0369	0.0226	0.0213	0.0234	0.0198
0.0	0.0	0.0	2954.7008	5505.6132	NaN	NaN	0.6508	0.871	0.0392	0.0227	0.0219	0.024	0.0211
0.0	0.0	0.0	3937.7008	1740.6132	NaN	NaN	0.3065	0.8717	0.039	0.0222	0.0222	0.0234	0.0215
0.0	0.0	0.0	2877.7008	1861.6132	NaN	NaN	0.3928	0.8728	0.0379	0.0218	0.0228	0.0227	0.022
0.0	0.0	0.0	4419.7008	3129.6132	NaN	NaN	0.4146	0.8793	0.0347	0.0207	0.0226	0.0212	0.0215
0.0	0.0	0.0	8326.7008	2321.6132	NaN	NaN	0.218	0.8807	0.0339	0.0203	0.0228	0.0207	0.0216
0.0	0.0	0.0	5155.7008	2624.6132	NaN	NaN	0.3373	0.8815	0.0334	0.0202	0.0231	0.0203	0.0215
0.0	0.0	0.0	5002.7008	1718.6132	NaN	NaN	0.2557	0.8802	0.0339	0.0202	0.0237	0.0202	0.0218
0.0	0.0	0.0	5057.7008	3257.6132	NaN	NaN	0.3918	0.879	0.0346	0.0204	0.0241	0.0201	0.0218
0.0	0.0	0.0	6699.7008	2613.6132	NaN	NaN	0.2806	0.877	0.0358	0.0208	0.0243	0.0202	0.0219
0.0	0.0	0.0	6102.7008	2318.6132	NaN	NaN	0.2753	0.8774	0.036	0.0208	0.0241	0.0199	0.0219
0.0	0.0	0.0	4350.7008	4278.6132	NaN	NaN	0.4958	0.8777	0.0359	0.0209	0.0242	0.0195	0.0219
0.0	0.0	0.0	3749.7008	735.6132	NaN	NaN	0.164	0.8821	0.0339	0.0204	0.0235	0.019	0.0211
0.0	0.0	0.0	5805.7008	1085.6132	NaN	NaN	0.1575	0.8821	0.0336	0.0206	0.0237	0.0191	0.021
0.0	0.0	0.0	3024.7008	1064.6132	NaN	NaN	0.2603	0.883	0.0332	0.0204	0.0238	0.019	0.0206
0.0	0.0	0.0	6786.7008	2250.6132	NaN	NaN	0.249	0.8815	0.0337	0.0208	0.0243	0.019	0.0207
0.0	0.0	0.0	4468.7008	-976.3868	NaN	NaN	-0.2796	0.8828	0.0331	0.0207	0.0241	0.019	0.0203
0.0	0.0	0.0	7190.7008	-2916.3868	NaN	NaN	-0.3	0.8818	0.0333	0.021	0.0243	0.0192	0.0203
0.0	0.0	0.0	5740.7008	1397.6132	NaN	NaN	0.1958	0.8826	0.0333	0.0207	0.0245	0.0189	0.02
0.0	0.0	0.0	5878.7008	3516.6132	NaN	NaN	0.3743	0.8789	0.0351	0.0212	0.0253	0.0186	0.0208
0.0	0.0	0.0	4152.7008	-53.3868	NaN	NaN	-0.013	0.8802	0.0344	0.0212	0.0249	0.0187	0.0206
0.0	0.0	0.0	5448.7008	1635.6132	NaN	NaN	0.2309	0.8802	0.0339	0.0214	0.0248	0.019	0.0207
0.0	0.0	0.0	3301.7008	-632.3868	NaN	NaN	-0.2369	0.8819	0.0326	0.0214	0.0244	0.0193	0.0204
0.0	0.0	0.0	421.7008	2927.6132	NaN	NaN	0.8741	0.8829	0.0316	0.0214	0.024	0.0196	0.0204
0.0	0.0	0.0	372.7008	2448.6132	NaN	NaN	0.8679	0.8842	0.0307	0.0212	0.0235	0.02	0.0204
0.0	0.0	0.0	1048.7008	1661.6132	NaN	NaN	0.6131	0.8849	0.0302	0.0212	0.023	0.0202	0.0205
0.0	0.0	0.0	235.7008	3279.6132	NaN	NaN	0.933	0.8857	0.0295	0.0213	0.0226	0.0203	0.0206
0.0	0.0	0.0	639.7008	5042.6132	NaN	NaN	0.8874	0.8851	0.0295	0.0216	0.0224	0.0205	0.021
0.0	0.0	0.0	-2303.2992	1889.6132	NaN	NaN	-0.3	0.887	0.0287	0.0212	0.0218	0.0207	0.0207
0.0	0.0	0.0	212.7008	292.6132	NaN	NaN	0.5791	0.8886	0.0279	0.0207	0.0215	0.0208	0.0206
0.0	0.0	0.0	-1760.2992	514.6132	NaN	NaN	-0.3	0.8906	0.0271	0.0202	0.0211	0.0206	0.0204
0.0	0.0	0.0	-1298.2992	3154.6132	NaN	NaN	1.3	0.8902	0.0269	0.0203	0.0212	0.0208	0.0207
0.0	0.0	0.0	-327.2992	827.6132	NaN	NaN	1.3	0.8904	0.0267	0.0203	0.0211	0.0207	0.0207
0.0	0.0	0.0	1.7008	960.6132	NaN	NaN	0.9982	0.8899	0.0268	0.0205	0.0212	0.0208	0.0209
0.0	0.0	0.0	-646.2992	522.6132	NaN	NaN	-0.3	0.8905	0.0267	0.0204	0.0209	0.0207	0.0208
0.0	0.0	0.0	-762.2992	-919.3868	NaN	NaN	0.5467	0.8914	0.0263	0.0203	0.0207	0.0206	0.0207
0.0	0.0	0.0	-2455.2992	3608.6132	NaN	NaN	1.3	0.8906	0.0263	0.0206	0.0208	0.0207	0.0209
0.0	0.0	0.0	-1651.2992	2097.6132	NaN	NaN	1.3	0.8919	0.0258	0.0206	0.0205	0.0205	0.0206
0.0	0.0	0.0	-371.2992	1016.6132	NaN	NaN	1.3	0.8929	0.0252	0.0206	0.0204	0.0204	0.0205
0.0	0.0	0.0	-1003.2992	3105.6132	NaN	NaN	1.3	0.893	0.0248	0.0207	0.0205	0.0204	0.0205
0.0	0.0	0.0	-857.2992	1815.6132	NaN	NaN	1.3	0.8935	0.0244	0.0207	0.0205	0.0204	0.0204
0.0	0.0	0.0	-700.2992	2584.6132	NaN	NaN	1.3	0.8936	0.0241	0.0208	0.0206	0.0205	0.0204
0.0	0.0	0.0	-941.2992	552.6132	NaN	NaN	-0.3	0.8936	0.0238	0.0209	0.0207	0.0206	0.0205
0.0	0.0	0.0	-542.2992	861.6132	NaN	NaN	1.3	0.8937	0.0235	0.021	0.0207	0.0206	0.0204
0.0	0.0	0.0	-1444.2992	1805.6132	NaN	NaN	1.3	0.8935	0.0233	0.0211	0.0208	0.0207	0.0205
0.0	0.0	0.0	-1507.2992	-1310.3868	NaN	NaN	0.4651	0.8933	0.0232	0.0212	0.0209	0.0208	0.0206
0.0	0.0	0.0	-1601.2992	2213.6132	NaN	NaN	1.3	0.8933	0.0231	0.0212	0.0209	0.0209	0.0206
0.0	0.0	0.0	-675.2992	1628.6132	NaN	NaN	1.3	0.8931	0.023	0.0212	0.0209	0.021	0.0208
0.0	0.0	0.0	-340.2992	2228.6132	NaN	NaN	1.1802	0.8931	0.023	0.0211	0.0209	0.0211	0.0208
0.0	0.0	0.0	-1133.2992	1231.6132	NaN	NaN	1.3	0.8931	0.023	0.0211	0.0209	0.0212	0.0208
0.0	0.0	0.0	1516.7008	2359.6132	NaN	NaN	0.6087	0.8931	0.0229	0.021	0.0209	0.0213	0.0209
0.0	0.0	0.0	-1109.2992	2218.6132	NaN	NaN	1.3	0.8931	0.0229	0.021	0.0209	0.0213	0.0208
0.0	0.0	0.0	-879.2992	3473.6132	NaN	NaN	1.3	0.8933	0.0228	0.021	0.0209	0.0213	0.0208
0.0	0.0	0.0	-1301.2992	2574.6132	NaN	NaN	1.3	0.893	0.023	0.0211	0.0209	0.0212	0.0207
0.0	0.0	0.0	-1499.2992	813.6132	NaN	NaN	-0.3	0.8933	0.0229	0.0212	0.0209	0.021	0.0206
0.0	0.0	0.0	-1679.2992	-1411.3868	NaN	NaN	0.4567	0.8938	0.0229	0.0211	0.0208	0.0209	0.0205
0.0	0.0	0.0	-446.2992	-83.3868	NaN	NaN	0.1574	0.8945	0.0225	0.021	0.0207	0.0208	0.0204
0.0	0.0	0.0	466.7008	1951.6132	NaN	NaN	0.807	0.8948	0.0223	0.0209	0.0208	0.0208	0.0204
0.0	0.0	0.0	-1645.2992	2356.6132	NaN	NaN	1.3	0.8949	0.0223	0.0209	0.0208	0.0208	0.0203
0.0	0.0	0.0	751.7008	-1513.3868	NaN	NaN	1.3	0.895	0.0223	0.021	0.0207	0.0208	0.0202
0.0	0.0	0.0	-982.2992	630.6132	NaN	NaN	-0.3	0.8952	0.0222	0.021	0.0207	0.0207	0.0201
0.0	0.0	0.0	512.7008	-331.3868	NaN	NaN	-0.3	0.8955	0.0221	0.0209	0.0207	0.0206	0.0201
0.0	0.0	0.0	-1479.2992	1982.6132	NaN	NaN	1.3	0.8956	0.0221	0.0209	0.0207	0.0206	0.0201
0.0	0.0	0.0	-1310.2992	1612.6132	NaN	NaN	1.3	0.896	0.0219	0.0208	0.0207	0.0205	0.0201
0.0	0.0	0.0	220.7008	2274.6132	NaN	NaN	0.9116	0.8962	0.0218	0.0207	0.0207	0.0204	0.02
0.0	0.0	0.0	-906.2992	502.6132	NaN	NaN	-0.3	0.8962	0.0218	0.0207	0.0208	0.0204	0.02
0.0	0.0	0.0	-2087.2992	2843.6132	NaN	NaN	1.3	0.8964	0.0218	0.0207	0.0209	0.0203	0.02
0.0	0.0	0.0	-976.2992	1107.6132	NaN	NaN	1.3	0.8967	0.0216	0.0206	0.0209	0.0202	0.0199
0.0	0.0	0.0	163.7008	-1796.3868	NaN	NaN	1.1003	0.8972	0.0214	0.0205	0.0211	0.02	0.0199
0.0	0.0	0.0	-1153.2992	779.6132	NaN	NaN	-0.3	0.898	0.0211	0.0203	0.0211	0.0197	0.0199
0.0	0.0	0.0	-592.2992	2765.6132	NaN	NaN	1.2725	0.898	0.0211	0.0203	0.0211	0.0197	0.0198
0.0	0.0	0.0	301.7008	735.6132	NaN	NaN	0.7092	0.8977	0.0212	0.0203	0.0212	0.0197	0.0199
0.0	0.0	0.0	-1446.2992	1375.6132	NaN	NaN	-0.3	0.8975	0.0212	0.0204	0.0213	0.0198	0.0199
0.0	0.0	0.0	1700.7008	1382.6132	NaN	NaN	0.4484	0.8973	0.0213	0.0204	0.0213	0.0198	0.0199
0.0	0.0	0.0	2742.7008	497.6132	NaN	NaN	0.1536	0.8969	0.0215	0.0204	0.0214	0.0198	0.0199
0.0	0.0	0.0	-1567.2992	684.6132	NaN	NaN	-0.3	0.8969	0.0215	0.0204	0.0214	0.0198	0.0199
0.0	0.0	0.0	-111.2992	234.6132	NaN	NaN	1.3	0.8968	0.0216	0.0204	0.0213	0.0199	0.0199
0.0	0.0	0.0	-1917.2992	3881.6132	NaN	NaN	1.3	0.8967	0.0217	0.0204	0.0213	0.0199	0.0199
0.0	0.0	0.0	-2292.2992	431.6132	NaN	NaN	-0.232	0.8968	0.0218	0.0204	0.0213	0.0199	0.0199
0.0	0.0	0.0	-493.2992	645.6132	NaN	NaN	1.3	0.8968	0.0218	0.0204	0.0213	0.0199	0.0198
0.0	0.0	0.0	-1814.2992	3654.6132	NaN	NaN	1.3	0.8968	0.0218	0.0203	0.0213	0.0199	0.0198
0.0	0.0	0.0	-959.2992	-448.3868	NaN	NaN	0.3185	0.8969	0.0218	0.0203	0.0213	0.0199	0.0198
0.0	0.0	0.0	-1029.2992	2082.6132	NaN	NaN	1.3	0.897	0.0218	0.0202	0.0213	0.0199	0.0198
0.0	0.0	0.0	-1761.2992	1298.6132	NaN	NaN	-0.3	0.897	0.0218	0.0203	0.0213	0.0199	0.0197
0.0	0.0	0.0	-2478.2992	-1162.3868	NaN	NaN	0.3193	0.8969	0.0219	0.0203	0.0213	0.0198	0.0197
0.0	0.0	0.0	-2021.2992	-2301.3868	NaN	NaN	0.5324	0.8967	0.022	0.0203	0.0214	0.0198	0.0197
0.0	0.0	0.0	-2138.2992	-649.3868	NaN	NaN	0.2329	0.8968	0.022	0.0203	0.0213	0.0198	0.0197
0.0	0.0	0.0	-1707.2992	113.6132	NaN	NaN	-0.0713	0.8967	0.022	0.0203	0.0213	0.0198	0.0199
0.0	0.0	0.0	-388.2992	164.6132	NaN	NaN	-0.3	0.897	0.0219	0.0201	0.0212	0.0198	0.0198
0.0	0.0	0.0	-1002.2992	3143.6132	NaN	NaN	1.3	0.8975	0.0218	0.02	0.0212	0.0199	0.0197
0.0	0.0	0.0	-1152.2992	4089.6132	NaN	NaN	1.3	0.8975	0.0218	0.0199	0.0212	0.0199	0.0197
0.0	0.0	0.0	-899.2992	855.6132	NaN	NaN	-0.3	0.8968	0.022	0.0201	0.0213	0.02	0.0198
0.0	0.0	0.0	-2580.2992	2588.6132	NaN	NaN	1.3	0.8965	0.0221	0.0201	0.0213	0.02	0.0199
0.0	0.0	0.0	-1872.2992	714.6132	NaN	NaN	-0.3	0.8962	0.0222	0.0203	0.0214	0.02	0.0199
0.0	0.0	0.0	-1738.2992	1634.6132	NaN	NaN	-0.3	0.8963	0.0222	0.0203	0.0214	0.02	0.0199
0.0	0.0	0.0	-540.2992	1816.6132	NaN	NaN	1.3	0.8965	0.0221	0.0202	0.0213	0.0201	0.0198
0.0	0.0	0.0	131.7008	-281.3868	NaN	NaN	1.3	0.8966	0.0221	0.0201	0.0213	0.0201	0.0198
0.0	0.0	0.0	232.7008	1411.6132	NaN	NaN	0.8585	0.8967	0.022	0.0201	0.0213	0.0201	0.0198
0.0	0.0	0.0	-17.2992	218.6132	NaN	NaN	1.0859	0.8964	0.0221	0.0201	0.0213	0.0202	0.0198
0.0	0.0	0.0	-2490.2992	-120.3868	NaN	NaN	0.0461	0.8963	0.0222	0.0201	0.0213	0.0203	0.0199
0.0	0.0	0.0	-1660.2992	1255.6132	NaN	NaN	-0.3	0.8963	0.0222	0.0201	0.0212	0.0203	0.0199
0.0	0.0	0.0	-1015.2992	183.6132	NaN	NaN	-0.2208	0.8964	0.0222	0.0201	0.0212	0.0203	0.0199
0.0	0.0	0.0	259.7008	-1436.3868	NaN	NaN	1.2207	0.8963	0.0222	0.02	0.0211	0.0203	0.02
0.0	0.0	0.0	-1299.2992	3110.6132	NaN	NaN	1.3	0.8965	0.0222	0.02	0.021	0.0204	0.0199
0.0	0.0	0.0	409.7008	724.6132	NaN	NaN	0.6388	0.8964	0.0223	0.02	0.021	0.0204	0.02
0.0	0.0	0.0	459.7008	-1787.3868	NaN	NaN	1.3	0.8961	0.0223	0.0201	0.0209	0.0205	0.0201
0.0	0.0	0.0	-475.2992	-579.3868	NaN	NaN	0.5493	0.8961	0.0223	0.0201	0.0209	0.0206	0.02
0.0	0.0	0.0	304.7008	1719.6132	NaN	NaN	0.8495	0.8962	0.0223	0.02	0.0207	0.0207	0.02
0.0	0.0	0.0	11.7008	1899.6132	NaN	NaN	0.9939	0.8959	0.0224	0.0201	0.0207	0.0208	0.0201
0.0	0.0	0.0	-476.2992	1749.6132	NaN	NaN	1.3	0.8958	0.0225	0.0201	0.0207	0.0208	0.0201
0.0	0.0	0.0	-62.2992	148.6132	NaN	NaN	1.3	0.8955	0.0226	0.0202	0.0208	0.0208	0.0202
0.0	0.0	0.0	-2248.2992	2927.6132	NaN	NaN	1.3	0.8955	0.0226	0.0202	0.0208	0.0207	0.0202
0.0	0.0	0.0	-2770.2992	1507.6132	NaN	NaN	-0.3	0.8958	0.0225	0.0201	0.0207	0.0207	0.0201
0.0	0.0	0.0	-127.2992	-128.3868	NaN	NaN	0.5021	0.8959	0.0224	0.0201	0.0208	0.0207	0.0201
0.0	0.0	0.0	-793.2992	3619.6132	NaN	NaN	1.2807	0.8963	0.0223	0.02	0.0207	0.0206	0.02
0.0	0.0	0.0	-1180.2992	1718.6132	NaN	NaN	1.3	0.8964	0.0223	0.0199	0.0208	0.0206	0.0201
0.0	0.0	0.0	-2641.2992	617.6132	NaN	NaN	-0.3	0.8961	0.0223	0.02	0.0209	0.0205	0.0201
0.0	0.0	0.0	-2764.2992	2770.6132	NaN	NaN	1.3	0.8966	0.0222	0.0199	0.0209	0.0203	0.02
0.0	0.0	0.0	-1091.2992	671.6132	NaN	NaN	-0.3	0.8968	0.0221	0.0199	0.0209	0.0202	0.02
0.0	0.0	0.0	-1801.2992	1438.6132	NaN	NaN	-0.3	0.8971	0.022	0.0199	0.0209	0.0201	0.0199
0.0	0.0	0.0	-2572.2992	1922.6132	NaN	NaN	-0.3	0.8975	0.0219	0.0199	0.0209	0.02	0.0198
0.0	0.0	0.0	-1669.2992	-601.3868	NaN	NaN	0.2648	0.8969	0.0219	0.0201	0.0211	0.02	0.0199
0.0	0.0	0.0	-2472.2992	1517.6132	NaN	NaN	-0.3	0.8971	0.0219	0.0201	0.0211	0.02	0.0198
0.0	0.0	0.0	-1223.2992	356.6132	NaN	NaN	-0.3	0.8969	0.0219	0.0201	0.0211	0.02	0.0199
0.0	0.0	0.0	-2955.2992	-456.3868	NaN	NaN	0.1338	0.8968	0.0219	0.0201	0.0211	0.0201	0.0199
0.0	0.0	0.0	-1156.2992	1101.6132	NaN	NaN	-0.3	0.8971	0.0219	0.02	0.0211	0.0201	0.0198
0.0	0.0	0.0	-1364.2992	1826.6132	NaN	NaN	1.3	0.8972	0.0219	0.02	0.0211	0.0201	0.0198
0.0	0.0	0.0	-442.2992	-411.3868	NaN	NaN	0.4819	0.8967	0.022	0.0201	0.0211	0.0201	0.0199
0.0	0.0	0.0	-675.2992	3273.6132	NaN	NaN	1.2599	0.8968	0.0221	0.02	0.0211	0.0202	0.0199
0.0	0.0	0.0	-572.2992	562.6132	NaN	NaN	-0.3	0.8961	0.0222	0.0202	0.0212	0.0203	0.02
0.0	0.0	0.0	-582.2992	3047.6132	NaN	NaN	1.2362	0.8962	0.0222	0.0201	0.0211	0.0204	0.02
0.0	0.0	0.0	-147.2992	1340.6132	NaN	NaN	1.1234	0.8958	0.0224	0.0201	0.0211	0.0205	0.0201
0.0	0.0	0.0	-723.2992	1672.6132	NaN	NaN	1.3	0.8957	0.0224	0.0201	0.0211	0.0206	0.0201
0.0	0.0	0.0	-543.2992	960.6132	NaN	NaN	1.3	0.8955	0.0224	0.0202	0.0211	0.0206	0.0202
0.0	0.0	0.0	-1448.2992	766.6132	NaN	NaN	-0.3	0.8952	0.0225	0.0203	0.0212	0.0206	0.0202
0.0	0.0	0.0	652.7008	-402.3868	NaN	NaN	-0.3	0.8951	0.0225	0.0204	0.0212	0.0206	0.0203
0.0	0.0	0.0	-3077.2992	1005.6132	NaN	NaN	-0.3	0.8952	0.0224	0.0204	0.0211	0.0206	0.0203
0.0	0.0	0.0	124.7008	-975.3868	NaN	NaN	1.1466	0.8952	0.0224	0.0204	0.0211	0.0206	0.0203
0.0	0.0	0.0	-196.2992	659.6132	NaN	NaN	1.3	0.8954	0.0224	0.0203	0.021	0.0206	0.0202
0.0	0.0	0.0	-431.2992	956.6132	NaN	NaN	1.3	0.8954	0.0225	0.0202	0.021	0.0207	0.0202
0.0	0.0	0.0	-604.2992	848.6132	NaN	NaN	1.3	0.8953	0.0225	0.0202	0.0209	0.0208	0.0203
0.0	0.0	0.0	1600.7008	3534.6132	NaN	NaN	0.6883	0.8953	0.0225	0.0201	0.0209	0.0209	0.0202
0.0	0.0	0.0	-446.2992	1214.6132	NaN	NaN	1.3	0.8953	0.0225	0.0201	0.0209	0.0209	0.0203
0.0	0.0	0.0	1415.7008	2447.6132	NaN	NaN	0.6336	0.8952	0.0225	0.0201	0.0209	0.0209	0.0203
0.0	0.0	0.0	-1410.2992	1115.6132	NaN	NaN	-0.3	0.895	0.0225	0.0202	0.021	0.0209	0.0204
0.0	0.0	0.0	-1387.2992	258.6132	NaN	NaN	-0.2291	0.895	0.0225	0.0203	0.021	0.0208	0.0204
0.0	0.0	0.0	-811.2992	-331.3868	NaN	NaN	0.29	0.8948	0.0225	0.0204	0.0211	0.0207	0.0205
0.0	0.0	0.0	469.7008	-968.3868	NaN	NaN	1.3	0.8951	0.0224	0.0203	0.0211	0.0207	0.0204
0.0	0.0	0.0	-1743.2992	-305.3868	NaN	NaN	0.1491	0.8954	0.0224	0.0201	0.021	0.0207	0.0203
0.0	0.0	0.0	416.7008	2600.6132	NaN	NaN	0.8619	0.896	0.0223	0.0199	0.021	0.0207	0.0202
0.0	0.0	0.0	-315.2992	3070.6132	NaN	NaN	1.1144	0.8962	0.0223	0.0199	0.0209	0.0206	0.0201
0.0	0.0	0.0	-2161.2992	-197.3868	NaN	NaN	0.0837	0.8962	0.0222	0.02	0.0209	0.0205	0.0202
0.0	0.0	0.0	-1311.2992	1521.6132	NaN	NaN	1.3	0.8963	0.0222	0.02	0.021	0.0204	0.0202
0.0	0.0	0.0	-2779.2992	1444.6132	NaN	NaN	-0.3	0.8963	0.0222	0.02	0.021	0.0204	0.0202
0.0	0.0	0.0	-324.2992	732.6132	NaN	NaN	1.3	0.8966	0.0221	0.02	0.021	0.0203	0.0201
0.0	0.0	0.0	-1089.2992	1419.6132	NaN	NaN	1.3	0.8965	0.0221	0.0199	0.021	0.0204	0.0201
0.0	0.0	0.0	-2602.2992	1685.6132	NaN	NaN	-0.3	0.8966	0.0221	0.0199	0.021	0.0204	0.0201
0.0	0.0	0.0	-1740.2992	3909.6132	NaN	NaN	1.3	0.8966	0.0221	0.0199	0.021	0.0204	0.0201
0.0	0.0	0.0	-1771.2992	37.6132	NaN	NaN	-0.0217	0.8963	0.0222	0.02	0.021	0.0204	0.0201
0.0	0.0	0.0	-1157.2992	-752.3868	NaN	NaN	0.394	0.896	0.0222	0.0202	0.0211	0.0203	0.0202
0.0	0.0	0.0	-862.2992	238.6132	NaN	NaN	-0.3	0.896	0.0222	0.0202	0.0211	0.0203	0.0202
0.0	0.0	0.0	-1436.2992	1370.6132	NaN	NaN	-0.3	0.8961	0.0222	0.0201	0.0211	0.0203	0.0202
0.0	0.0	0.0	-1895.2992	57.6132	NaN	NaN	-0.0314	0.8961	0.0222	0.0201	0.0211	0.0204	0.0202
0.0	0.0	0.0	-240.2992	3138.6132	NaN	NaN	1.0829	0.8965	0.0222	0.0199	0.021	0.0204	0.0201
0.0	0.0	0.0	-2229.2992	815.6132	NaN	NaN	-0.3	0.8962	0.0223	0.02	0.0209	0.0205	0.0201
0.0	0.0	0.0	-3301.2992	1536.6132	NaN	NaN	-0.3	0.8961	0.0223	0.02	0.0209	0.0205	0.0201
0.0	0.0	0.0	-150.2992	1463.6132	NaN	NaN	1.1144	0.8959	0.0224	0.02	0.021	0.0205	0.0202
0.0	0.0	0.0	-2801.2992	-992.3868	NaN	NaN	0.2616	0.8957	0.0224	0.0201	0.021	0.0205	0.0203
0.0	0.0	0.0	-2291.2992	102.6132	NaN	NaN	-0.0469	0.8957	0.0224	0.0202	0.021	0.0204	0.0203
0.0	0.0	0.0	-245.2992	1641.6132	NaN	NaN	1.1757	0.896	0.0224	0.0201	0.0209	0.0204	0.0203
0.0	0.0	0.0	-1687.2992	2186.6132	NaN	NaN	1.3	0.896	0.0224	0.02	0.0208	0.0206	0.0202
0.0	0.0	0.0	-1234.2992	2442.6132	NaN	NaN	1.3	0.896	0.0224	0.02	0.0208	0.0206	0.0202
0.0	0.0	0.0	-1634.2992	3744.6132	NaN	NaN	1.3	0.896	0.0224	0.02	0.0207	0.0206	0.0202
0.0	0.0	0.0	-998.2992	1467.6132	NaN	NaN	1.3	0.8959	0.0224	0.02	0.0208	0.0206	0.0203
0.0	0.0	0.0	-2781.2992	2045.6132	NaN	NaN	-0.3	0.8958	0.0225	0.02	0.0208	0.0206	0.0203
0.0	0.0	0.0	-2842.2992	4356.6132	NaN	NaN	1.3	0.8958	0.0225	0.02	0.0209	0.0205	0.0203
0.0	0.0	0.0	-1225.2992	1068.6132	NaN	NaN	-0.3	0.8957	0.0224	0.0201	0.0209	0.0205	0.0203
0.0	0.0	0.0	-956.2992	590.6132	NaN	NaN	-0.3	0.8959	0.0224	0.02	0.0209	0.0205	0.0203
0.0	0.0	0.0	-2043.2992	1724.6132	NaN	NaN	-0.3	0.8961	0.0223	0.02	0.0209	0.0204	0.0202
0.0	0.0	0.0	182.7008	-308.3868	NaN	NaN	1.3	0.8961	0.0222	0.02	0.021	0.0204	0.0203
0.0	0.0	0.0	-1004.2992	425.6132	NaN	NaN	-0.3	0.8962	0.0222	0.02	0.021	0.0204	0.0203
0.0	0.0	0.0	-4024.2992	642.6132	NaN	NaN	-0.19	0.8962	0.0221	0.02	0.021	0.0204	0.0202
0.0	0.0	0.0	-2328.2992	4244.6132	NaN	NaN	1.3	0.8968	0.022	0.0198	0.0209	0.0203	0.0201
0.0	0.0	0.0	-1251.2992	-40.3868	NaN	NaN	0.0313	0.8962	0.022	0.02	0.0211	0.0204	0.0203
0.0	0.0	0.0	-1539.2992	-1595.3868	NaN	NaN	0.5089	0.8961	0.022	0.0202	0.0211	0.0203	0.0203
0.0	0.0	0.0	1142.7008	-436.3868	NaN	NaN	-0.3	0.8963	0.022	0.0202	0.0211	0.0202	0.0203
0.0	0.0	0.0	-2608.2992	409.6132	NaN	NaN	-0.1863	0.8965	0.0219	0.0201	0.021	0.0201	0.0203
0.0	0.0	0.0	-693.2992	-631.3868	NaN	NaN	0.4766	0.8968	0.0219	0.02	0.021	0.0202	0.0202
0.0	0.0	0.0	-950.2992	2833.6132	NaN	NaN	1.3	0.8974	0.0218	0.0198	0.0208	0.0202	0.02
0.0	0.0	0.0	1.7008	1661.6132	NaN	NaN	0.999	0.8973	0.0219	0.0198	0.0208	0.0202	0.02
0.0	0.0	0.0	-1161.2992	3054.6132	NaN	NaN	1.3	0.897	0.0219	0.0199	0.0208	0.0202	0.0201
0.0	0.0	0.0	-110.2992	-388.3868	NaN	NaN	0.7788	0.8961	0.0221	0.0202	0.021	0.0202	0.0203
0.0	0.0	0.0	-1341.2992	-227.3868	NaN	NaN	0.145	0.896	0.0221	0.0203	0.021	0.0202	0.0204
0.0	0.0	0.0	-2335.2992	3482.6132	NaN	NaN	1.3	0.8963	0.0221	0.0201	0.021	0.0202	0.0202
0.0	0.0	0.0	-912.2992	2675.6132	NaN	NaN	1.3	0.8967	0.0221	0.02	0.0209	0.0202	0.0201
0.0	0.0	0.0	646.7008	-47.3868	NaN	NaN	-0.0791	0.8968	0.022	0.02	0.0209	0.0202	0.0201
0.0	0.0	0.0	-72.2992	557.6132	NaN	NaN	1.149	0.8967	0.0221	0.02	0.0209	0.0202	0.0201
0.0	0.0	0.0	-1141.2992	1380.6132	NaN	NaN	1.3	0.8968	0.0221	0.0199	0.0209	0.0202	0.0201
0.0	0.0	0.0	-2550.2992	3429.6132	NaN	NaN	1.3	0.8967	0.022	0.0199	0.0209	0.0202	0.0201
0.0	0.0	0.0	-1395.2992	12.6132	NaN	NaN	-0.0091	0.8964	0.0221	0.0201	0.021	0.0202	0.0202
0.0	0.0	0.0	-1597.2992	1409.6132	NaN	NaN	-0.3	0.8966	0.022	0.0201	0.021	0.0201	0.0202
0.0	0.0	0.0	-1915.2992	277.6132	NaN	NaN	-0.1695	0.8965	0.022	0.0202	0.0211	0.0201	0.0202
0.0	0.0	0.0	-2578.2992	1438.6132	NaN	NaN	-0.3	0.8969	0.0219	0.0201	0.021	0.02	0.0201
0.0	0.0	0.0	-1995.2992	2243.6132	NaN	NaN	1.3	0.897	0.0218	0.0201	0.021	0.02	0.0201
0.0	0.0	0.0	-1298.2992	-632.3868	NaN	NaN	0.3275	0.8971	0.0218	0.0201	0.021	0.0199	0.0201
0.0	0.0	0.0	-1714.2992	1579.6132	NaN	NaN	-0.3	0.8976	0.0217	0.0199	0.0209	0.0199	0.0199
0.0	0.0	0.0	-1430.2992	1608.6132	NaN	NaN	1.3	0.8974	0.0217	0.02	0.021	0.0199	0.02
0.0	0.0	0.0	-421.2992	2778.6132	NaN	NaN	1.1787	0.8974	0.0217	0.02	0.021	0.0199	0.02
0.0	0.0	0.0	-1748.2992	615.6132	NaN	NaN	-0.3	0.897	0.0218	0.0202	0.0211	0.0199	0.0201
0.0	0.0	0.0	-2081.2992	139.6132	NaN	NaN	-0.0719	0.897	0.0218	0.0202	0.0211	0.0199	0.02
0.0	0.0	0.0	-280.2992	3778.6132	NaN	NaN	1.0801	0.8974	0.0218	0.02	0.021	0.0198	0.0199
0.0	0.0	0.0	-375.2992	-2052.3868	NaN	NaN	0.8454	0.8968	0.0219	0.0202	0.0211	0.0199	0.0201
0.0	0.0	0.0	-2.2992	1925.6132	NaN	NaN	1.0012	0.8971	0.0219	0.02	0.021	0.0199	0.02
0.0	0.0	0.0	-1787.2992	3730.6132	NaN	NaN	1.3	0.8969	0.022	0.02	0.021	0.02	0.02
0.0	0.0	0.0	-2674.2992	2082.6132	NaN	NaN	-0.3	0.8966	0.022	0.0201	0.0211	0.02	0.0201
0.0	0.0	0.0	-631.2992	-150.3868	NaN	NaN	0.1924	0.8962	0.0221	0.0203	0.0212	0.02	0.0202
0.0	0.0	0.0	-1377.2992	930.6132	NaN	NaN	-0.3	0.8963	0.0221	0.0203	0.0211	0.02	0.0202
0.0	0.0	0.0	-80.2992	-1050.3868	NaN	NaN	0.929	0.8962	0.0221	0.0203	0.0211	0.0199	0.0203
0.0	0.0	0.0	-1568.2992	2244.6132	NaN	NaN	1.3	0.8966	0.022	0.0202	0.0211	0.0199	0.0202
0.0	0.0	0.0	-1377.2992	-408.3868	NaN	NaN	0.2287	0.8965	0.0221	0.0202	0.0211	0.02	0.0202
0.0	0.0	0.0	-1668.2992	3459.6132	NaN	NaN	1.3	0.897	0.022	0.02	0.021	0.02	0.0201
0.0	0.0	0.0	-2305.2992	1274.6132	NaN	NaN	-0.3	0.8962	0.0221	0.0202	0.0211	0.0201	0.0202
0.0	0.0	0.0	-2123.2992	1960.6132	NaN	NaN	-0.3	0.8962	0.0222	0.0202	0.0211	0.0201	0.0202
0.0	0.0	0.0	-3220.2992	-1546.3868	NaN	NaN	0.3244	0.8958	0.0223	0.0204	0.0212	0.0201	0.0203
0.0	0.0	0.0	-1059.2992	1079.6132	NaN	NaN	1.3	0.8963	0.0221	0.0203	0.0211	0.02	0.0202
0.0	0.0	0.0	165.7008	-945.3868	NaN	NaN	1.2125	0.8964	0.0221	0.0203	0.0211	0.02	0.0202
0.0	0.0	0.0	-1612.2992	1691.6132	NaN	NaN	1.3	0.8965	0.022	0.0202	0.0211	0.0201	0.0201
0.0	0.0	0.0	-1385.2992	2087.6132	NaN	NaN	1.3	0.8961	0.0222	0.0202	0.0211	0.0202	0.0201
0.0	0.0	0.0	-1393.2992	1897.6132	NaN	NaN	1.3	0.896	0.0222	0.0202	0.0211	0.0203	0.0202
0.0	0.0	0.0	-3316.2992	-982.3868	NaN	NaN	0.2285	0.8953	0.0224	0.0204	0.0213	0.0204	0.0203
0.0	0.0	0.0	-997.2992	-183.3868	NaN	NaN	0.1553	0.8953	0.0223	0.0204	0.0213	0.0204	0.0203
0.0	0.0	0.0	-2234.2992	1582.6132	NaN	NaN	-0.3	0.8951	0.0224	0.0204	0.0213	0.0205	0.0204
0.0	0.0	0.0	-1302.2992	1567.6132	NaN	NaN	1.3	0.8953	0.0223	0.0203	0.0213	0.0204	0.0203
0.0	0.0	0.0	-907.2992	1123.6132	NaN	NaN	1.3	0.8955	0.0222	0.0203	0.0213	0.0204	0.0203
0.0	0.0	0.0	-578.2992	832.6132	NaN	NaN	1.3	0.8957	0.0222	0.0202	0.0212	0.0204	0.0202
0.0	0.0	0.0	-1444.2992	-2195.3868	NaN	NaN	0.6032	0.8957	0.0222	0.0203	0.0212	0.0203	0.0203
0.0	0.0	0.0	-1148.2992	1149.6132	NaN	NaN	1.3	0.896	0.0221	0.0202	0.0212	0.0204	0.0202
0.0	0.0	0.0	-730.2992	2333.6132	NaN	NaN	1.3	0.8961	0.0222	0.0201	0.0211	0.0204	0.0202
0.0	0.0	0.0	-3354.2992	2986.6132	NaN	NaN	-0.3	0.8959	0.0222	0.0202	0.0211	0.0204	0.0203
0.0	0.0	0.0	-533.2992	-762.3868	NaN	NaN	0.5884	0.8958	0.0222	0.0202	0.0211	0.0204	0.0203
0.0	0.0	0.0	-270.2992	1227.6132	NaN	NaN	1.2824	0.8961	0.0222	0.0201	0.0211	0.0203	0.0202
0.0	0.0	0.0	1609.7008	2231.6132	NaN	NaN	0.581	0.8961	0.0222	0.0201	0.021	0.0204	0.0202
0.0	0.0	0.0	-1502.2992	1286.6132	NaN	NaN	-0.3	0.8962	0.0222	0.0201	0.021	0.0203	0.0202
0.0	0.0	0.0	1016.7008	1213.6132	NaN	NaN	0.5441	0.8963	0.0222	0.02	0.021	0.0204	0.0201
0.0	0.0	0.0	-1182.2992	1958.6132	NaN	NaN	1.3	0.8964	0.0222	0.02	0.021	0.0204	0.0201
0.0	0.0	0.0	2382.7008	1552.6132	NaN	NaN	0.3945	0.8966	0.0222	0.0199	0.0209	0.0204	0.02
0.0	0.0	0.0	3880.7008	338.6132	NaN	NaN	0.0803	0.8964	0.0222	0.0199	0.021	0.0205	0.02
0.0	0.0	0.0	-164.2992	2914.6132	NaN	NaN	1.0597	0.8962	0.0222	0.02	0.021	0.0204	0.0201
0.0	0.0	0.0	-1372.2992	168.6132	NaN	NaN	-0.1401	0.896	0.0222	0.0202	0.0211	0.0203	0.0202
0.0	0.0	0.0	-983.2992	-1568.3868	NaN	NaN	0.6146	0.8958	0.0222	0.0203	0.0212	0.0202	0.0203
0.0	0.0	0.0	-1623.2992	1831.6132	NaN	NaN	1.3	0.8964	0.0221	0.0202	0.0211	0.0202	0.0201
0.0	0.0	0.0	-1476.2992	-1275.3868	NaN	NaN	0.4635	0.8966	0.0221	0.02	0.0211	0.0202	0.0201
0.0	0.0	0.0	-2281.2992	2785.6132	NaN	NaN	1.3	0.8969	0.022	0.0199	0.0211	0.0202	0.02
0.0	0.0	0.0	-823.2992	1479.6132	NaN	NaN	1.3	0.8968	0.022	0.0199	0.0211	0.0201	0.02
0.0	0.0	0.0	-2229.2992	189.6132	NaN	NaN	-0.093	0.8966	0.022	0.0201	0.0211	0.02	0.0201
0.0	0.0	0.0	-2406.2992	-462.3868	NaN	NaN	0.1612	0.8965	0.022	0.0201	0.0212	0.02	0.0201
0.0	0.0	0.0	-2630.2992	3703.6132	NaN	NaN	1.3	0.8972	0.0219	0.02	0.0211	0.0198	0.02
0.0	0.0	0.0	-2300.2992	-15.3868	NaN	NaN	0.0066	0.8969	0.0219	0.0201	0.0212	0.0199	0.0201
0.0	0.0	0.0	-301.2992	2229.6132	NaN	NaN	1.1563	0.8974	0.0218	0.0199	0.0211	0.0198	0.0199
0.0	0.0	0.0	-3191.2992	3980.6132	NaN	NaN	1.3	0.8969	0.022	0.0201	0.0211	0.0199	0.02
0.0	0.0	0.0	-1505.2992	2279.6132	NaN	NaN	1.3	0.8971	0.0219	0.02	0.0211	0.0198	0.02
0.0	0.0	0.0	-1665.2992	-9.3868	NaN	NaN	0.0056	0.8966	0.022	0.0201	0.0212	0.0199	0.0201
0.0	0.0	0.0	-3499.2992	4029.6132	NaN	NaN	1.3	0.8968	0.022	0.0201	0.0211	0.0199	0.02
0.0	0.0	0.0	-1302.2992	974.6132	NaN	NaN	-0.3	0.8966	0.0221	0.0202	0.0212	0.0199	0.0201
0.0	0.0	0.0	-1698.2992	808.6132	NaN	NaN	-0.3	0.8963	0.0222	0.0203	0.0212	0.02	0.0201
0.0	0.0	0.0	-2371.2992	-522.3868	NaN	NaN	0.1805	0.8961	0.0223	0.0204	0.0212	0.0199	0.0201
0.0	0.0	0.0	-2602.2992	-1358.3868	NaN	NaN	0.343	0.8959	0.0224	0.0204	0.0212	0.02	0.0202
0.0	0.0	0.0	-298.2992	-596.3868	NaN	NaN	0.6666	0.8958	0.0223	0.0203	0.0211	0.0201	0.0202
0.0	0.0	0.0	-86.2992	4069.6132	NaN	NaN	1.0217	0.8963	0.0222	0.0201	0.021	0.0202	0.0202
0.0	0.0	0.0	-819.2992	1579.6132	NaN	NaN	1.3	0.8958	0.0224	0.0202	0.0211	0.0203	0.0203
0.0	0.0	0.0	-3453.2992	1431.6132	NaN	NaN	-0.3	0.8952	0.0225	0.0203	0.0212	0.0204	0.0204
0.0	0.0	0.0	-1571.2992	1194.6132	NaN	NaN	-0.3	0.8952	0.0225	0.0204	0.0212	0.0203	0.0204
0.0	0.0	0.0	-1600.2992	7.6132	NaN	NaN	-0.0048	0.895	0.0225	0.0205	0.0212	0.0203	0.0205
0.0	0.0	0.0	-3149.2992	864.6132	NaN	NaN	-0.3	0.8952	0.0225	0.0204	0.0212	0.0203	0.0204
0.0	0.0	0.0	-222.2992	-148.3868	NaN	NaN	0.4003	0.8954	0.0224	0.0204	0.0212	0.0203	0.0203
0.0	0.0	0.0	-2466.2992	870.6132	NaN	NaN	-0.3	0.8956	0.0223	0.0203	0.0212	0.0203	0.0203
0.0	0.0	0.0	-2161.2992	-555.3868	NaN	NaN	0.2044	0.8954	0.0224	0.0204	0.0212	0.0203	0.0203
0.0	0.0	0.0	-2107.2992	42.6132	NaN	NaN	-0.0206	0.8955	0.0223	0.0204	0.0212	0.0203	0.0203
0.0	0.0	0.0	-2803.2992	197.6132	NaN	NaN	-0.0758	0.8952	0.0224	0.0205	0.0212	0.0204	0.0203
0.0	0.0	0.0	-452.2992	1320.6132	NaN	NaN	1.3	0.8956	0.0223	0.0204	0.0211	0.0204	0.0203
0.0	0.0	0.0	-2334.2992	-1772.3868	NaN	NaN	0.4316	0.8955	0.0223	0.0204	0.0211	0.0204	0.0203
0.0	0.0	0.0	-2164.2992	1507.6132	NaN	NaN	-0.3	0.8961	0.0222	0.0202	0.021	0.0204	0.0202
0.0	0.0	0.0	-698.2992	2213.6132	NaN	NaN	1.3	0.8961	0.0222	0.0201	0.0209	0.0205	0.0202
0.0	0.0	0.0	2067.7008	2679.6132	NaN	NaN	0.5644	0.8964	0.0222	0.0199	0.0208	0.0205	0.0201
0.0	0.0	0.0	235.7008	2396.6132	NaN	NaN	0.9105	0.8962	0.0223	0.0199	0.0209	0.0206	0.0201
0.0	0.0	0.0	-1867.2992	2904.6132	NaN	NaN	1.3	0.896	0.0224	0.02	0.0209	0.0206	0.0202
0.0	0.0	0.0	-679.2992	-2099.3868	NaN	NaN	0.7555	0.8954	0.0224	0.0202	0.021	0.0206	0.0204
0.0	0.0	0.0	-326.2992	1093.6132	NaN	NaN	1.3	0.8956	0.0223	0.0201	0.021	0.0206	0.0203
0.0	0.0	0.0	-806.2992	334.6132	NaN	NaN	-0.3	0.8957	0.0223	0.0202	0.021	0.0205	0.0204
0.0	0.0	0.0	-2271.2992	-869.3868	NaN	NaN	0.2768	0.896	0.0222	0.0201	0.0209	0.0204	0.0203
0.0	0.0	0.0	-1491.2992	2786.6132	NaN	NaN	1.3	0.8966	0.0222	0.0199	0.0208	0.0204	0.0201
0.0	0.0	0.0	-1133.2992	2935.6132	NaN	NaN	1.3	0.8968	0.0221	0.0198	0.0207	0.0204	0.0201
0.0	0.0	0.0	-1744.2992	3185.6132	NaN	NaN	1.3	0.897	0.0221	0.0198	0.0207	0.0204	0.0201
0.0	0.0	0.0	-1501.2992	-886.3868	NaN	NaN	0.3712	0.8969	0.0221	0.0199	0.0208	0.0203	0.0201
0.0	0.0	0.0	-1206.2992	369.6132	NaN	NaN	-0.3	0.8971	0.022	0.0199	0.0207	0.0202	0.0201
0.0	0.0	0.0	-1221.2992	1003.6132	NaN	NaN	-0.3	0.8972	0.022	0.0198	0.0207	0.0202	0.0201
0.0	0.0	0.0	-771.2992	3136.6132	NaN	NaN	1.3	0.8975	0.0219	0.0197	0.0207	0.0202	0.02
0.0	0.0	0.0	-801.2992	2332.6132	NaN	NaN	1.3	0.8973	0.022	0.0197	0.0208	0.0203	0.02
0.0	0.0	0.0	-1572.2992	1780.6132	NaN	NaN	1.3	0.8972	0.022	0.0198	0.0208	0.0202	0.02
0.0	0.0	0.0	-3711.2992	803.6132	NaN	NaN	-0.2764	0.8967	0.022	0.02	0.021	0.0202	0.0201
0.0	0.0	0.0	-974.2992	1011.6132	NaN	NaN	1.3	0.8968	0.022	0.02	0.021	0.0202	0.0201
0.0	0.0	0.0	-1244.2992	861.6132	NaN	NaN	-0.3	0.8968	0.022	0.02	0.021	0.0202	0.02
0.0	0.0	0.0	-1028.2992	3843.6132	NaN	NaN	1.3	0.8971	0.0219	0.0199	0.021	0.0202	0.0199
0.0	0.0	0.0	-2908.2992	646.6132	NaN	NaN	-0.2859	0.897	0.0219	0.0199	0.021	0.0202	0.02
0.0	0.0	0.0	335.7008	1887.6132	NaN	NaN	0.849	0.8973	0.0218	0.0198	0.021	0.0202	0.0199
0.0	0.0	0.0	-2238.2992	-391.3868	NaN	NaN	0.1488	0.8967	0.0219	0.0201	0.0212	0.0201	0.0201
0.0	0.0	0.0	-665.2992	2069.6132	NaN	NaN	1.3	0.8969	0.0218	0.0201	0.0211	0.02	0.02
0.0	0.0	0.0	-2403.2992	-2978.3868	NaN	NaN	0.5534	0.8962	0.0219	0.0203	0.0213	0.02	0.0202
0.0	0.0	0.0	-2911.2992	943.6132	NaN	NaN	-0.3	0.8967	0.0219	0.0201	0.0212	0.02	0.0201
0.0	0.0	0.0	34.7008	1545.6132	NaN	NaN	0.978	0.897	0.0219	0.02	0.021	0.02	0.02
0.0	0.0	0.0	-874.2992	2279.6132	NaN	NaN	1.3	0.8971	0.0219	0.0199	0.021	0.0201	0.02
0.0	0.0	0.0	-1372.2992	1861.6132	NaN	NaN	1.3	0.897	0.022	0.0199	0.0209	0.0201	0.02
0.0	0.0	0.0	-369.2992	4300.6132	NaN	NaN	1.0939	0.8972	0.022	0.0198	0.0208	0.0201	0.02
0.0	0.0	0.0	360.7008	746.6132	NaN	NaN	0.6743	0.8969	0.0221	0.02	0.0209	0.0202	0.02
0.0	0.0	0.0	-969.2992	3348.6132	NaN	NaN	1.3	0.8968	0.0221	0.02	0.0209	0.0202	0.02
0.0	0.0	0.0	-1002.2992	436.6132	NaN	NaN	-0.3	0.8962	0.0222	0.0202	0.0211	0.0202	0.0202
0.0	0.0	0.0	-1483.2992	3087.6132	NaN	NaN	1.3	0.896	0.0223	0.0202	0.0212	0.0202	0.0202
0.0	0.0	0.0	-1438.2992	1208.6132	NaN	NaN	-0.3	0.8954	0.0223	0.0204	0.0213	0.0203	0.0203
0.0	0.0	0.0	-2105.2992	-1080.3868	NaN	NaN	0.3391	0.8956	0.0223	0.0204	0.0213	0.0202	0.0202
0.0	0.0	0.0	69.7008	-570.3868	NaN	NaN	1.1392	0.8958	0.0222	0.0203	0.0212	0.0202	0.0202
0.0	0.0	0.0	-1452.2992	1220.6132	NaN	NaN	-0.3	0.8961	0.0221	0.0202	0.0212	0.0202	0.0201
0.0	0.0	0.0	-1785.2992	1500.6132	NaN	NaN	-0.3	0.8964	0.0221	0.0201	0.0211	0.0202	0.02
0.0	0.0	0.0	-1276.2992	-333.3868	NaN	NaN	0.2071	0.8964	0.0221	0.0201	0.0212	0.0202	0.02
0.0	0.0	0.0	-299.2992	1639.6132	NaN	NaN	1.2233	0.8964	0.0221	0.0202	0.0212	0.0201	0.0201
0.0	0.0	0.0	-1272.2992	-2967.3868	NaN	NaN	0.6999	0.8961	0.0221	0.0203	0.0212	0.0201	0.0202
0.0	0.0	0.0	-1978.2992	1335.6132	NaN	NaN	-0.3	0.8964	0.022	0.0202	0.0212	0.0201	0.0201
0.0	0.0	0.0	-813.2992	1832.6132	NaN	NaN	1.3	0.8964	0.0221	0.0202	0.0212	0.0201	0.0201
0.0	0.0	0.0	-2334.2992	2936.6132	NaN	NaN	1.3	0.8966	0.0221	0.0201	0.0211	0.0201	0.0201
0.0	0.0	0.0	-1004.2992	-477.3868	NaN	NaN	0.3222	0.8962	0.0221	0.0202	0.0211	0.0201	0.0202
0.0	0.0	0.0	-1090.2992	1096.6132	NaN	NaN	1.3	0.8965	0.0221	0.0201	0.021	0.0201	0.0201
0.0	0.0	0.0	-1042.2992	1702.6132	NaN	NaN	1.3	0.8966	0.0221	0.02	0.021	0.0202	0.0201
0.0	0.0	0.0	662.7008	2139.6132	NaN	NaN	0.7635	0.8966	0.0221	0.02	0.021	0.0202	0.02
0.0	0.0	0.0	-1828.2992	3410.6132	NaN	NaN	1.3	0.8961	0.0222	0.0202	0.0211	0.0202	0.0201
0.0	0.0	0.0	-1390.2992	1459.6132	NaN	NaN	1.3	0.8957	0.0223	0.0204	0.0212	0.0202	0.0203
0.0	0.0	0.0	-1697.2992	-546.3868	NaN	NaN	0.2435	0.8956	0.0223	0.0204	0.0212	0.0202	0.0203
0.0	0.0	0.0	-1702.2992	1360.6132	NaN	NaN	-0.3	0.8958	0.0222	0.0203	0.0212	0.0202	0.0203
0.0	0.0	0.0	1426.7008	-1133.3868	NaN	NaN	-0.3	0.896	0.0222	0.0202	0.0211	0.0202	0.0202
0.0	0.0	0.0	-239.2992	988.6132	NaN	NaN	1.3	0.8964	0.0222	0.02	0.021	0.0203	0.0201
0.0	0.0	0.0	-1638.2992	2824.6132	NaN	NaN	1.3	0.8965	0.0222	0.02	0.021	0.0203	0.0201
0.0	0.0	0.0	-971.2992	730.6132	NaN	NaN	-0.3	0.8961	0.0222	0.0201	0.021	0.0203	0.0202
0.0	0.0	0.0	-1640.2992	-889.3868	NaN	NaN	0.3516	0.8957	0.0223	0.0203	0.0211	0.0203	0.0203
0.0	0.0	0.0	-1767.2992	-942.3868	NaN	NaN	0.3478	0.8958	0.0223	0.0203	0.0211	0.0202	0.0202
0.0	0.0	0.0	-222.2992	-1381.3868	NaN	NaN	0.8614	0.8959	0.0223	0.0203	0.0211	0.0202	0.0203
0.0	0.0	0.0	-826.2992	1306.6132	NaN	NaN	1.3	0.8961	0.0222	0.0202	0.0211	0.0203	0.0202
0.0	0.0	0.0	-2131.2992	1049.6132	NaN	NaN	-0.3	0.8959	0.0222	0.0202	0.0211	0.0203	0.0203
0.0	0.0	0.0	-3179.2992	582.6132	NaN	NaN	-0.2244	0.8959	0.0222	0.0202	0.021	0.0203	0.0203
0.0	0.0	0.0	-2660.2992	2229.6132	NaN	NaN	-0.3	0.8961	0.0222	0.0201	0.021	0.0204	0.0202
0.0	0.0	0.0	-397.2992	2509.6132	NaN	NaN	1.1881	0.8962	0.0222	0.02	0.0209	0.0204	0.0202
0.0	0.0	0.0	-2536.2992	886.6132	NaN	NaN	-0.3	0.8958	0.0222	0.0202	0.021	0.0204	0.0203
0.0	0.0	0.0	1055.7008	394.6132	NaN	NaN	0.2721	0.8959	0.0222	0.0202	0.021	0.0204	0.0202
0.0	0.0	0.0	-883.2992	1063.6132	NaN	NaN	1.3	0.8957	0.0223	0.0203	0.0211	0.0204	0.0203
0.0	0.0	0.0	-1453.2992	-111.3868	NaN	NaN	0.0712	0.8957	0.0222	0.0203	0.0211	0.0204	0.0203
0.0	0.0	0.0	-1067.2992	-276.3868	NaN	NaN	0.2057	0.8959	0.0222	0.0202	0.021	0.0204	0.0203
0.0	0.0	0.0	-1469.2992	1666.6132	NaN	NaN	1.3	0.896	0.0223	0.0201	0.021	0.0205	0.0203
0.0	0.0	0.0	-1711.2992	1829.6132	NaN	NaN	1.3	0.896	0.0223	0.02	0.0209	0.0205	0.0203
0.0	0.0	0.0	-1675.2992	1817.6132	NaN	NaN	1.3	0.896	0.0223	0.02	0.0209	0.0205	0.0203
0.0	0.0	0.0	-1458.2992	293.6132	NaN	NaN	-0.2521	0.8959	0.0223	0.0201	0.0209	0.0205	0.0203
0.0	0.0	0.0	-2767.2992	2481.6132	NaN	NaN	-0.3	0.8961	0.0222	0.0201	0.0209	0.0204	0.0203
0.0	0.0	0.0	1778.7008	-245.3868	NaN	NaN	-0.16	0.8962	0.0222	0.0201	0.0208	0.0204	0.0203
0.0	0.0	0.0	-1507.2992	624.6132	NaN	NaN	-0.3	0.8963	0.0222	0.02	0.0208	0.0204	0.0202
0.0	0.0	0.0	-955.2992	1468.6132	NaN	NaN	1.3	0.8964	0.0222	0.02	0.0208	0.0205	0.0202
0.0	0.0	0.0	-1736.2992	2400.6132	NaN	NaN	1.3	0.8964	0.0222	0.02	0.0207	0.0205	0.0202
0.0	0.0	0.0	-1430.2992	1753.6132	NaN	NaN	1.3	0.8963	0.0222	0.02	0.0207	0.0205	0.0202
0.0	0.0	0.0	-2276.2992	2621.6132	NaN	NaN	1.3	0.8964	0.0222	0.0199	0.0207	0.0205	0.0202
0.0	0.0	0.0	-2352.2992	2277.6132	NaN	NaN	-0.3	0.8963	0.0222	0.02	0.0208	0.0205	0.0202
0.0	0.0	0.0	-1926.2992	2319.6132	NaN	NaN	1.3	0.8965	0.0222	0.02	0.0208	0.0204	0.0202
0.0	0.0	0.0	-1854.2992	-353.3868	NaN	NaN	0.1601	0.8965	0.0221	0.0201	0.0208	0.0203	0.0202
0.0	0.0	0.0	-423.2992	-1696.3868	NaN	NaN	0.8003	0.8966	0.0221	0.02	0.0209	0.0202	0.0202
0.0	0.0	0.0	-1391.2992	671.6132	NaN	NaN	-0.3	0.8967	0.022	0.02	0.0209	0.0202	0.0202
0.0	0.0	0.0	-1237.2992	924.6132	NaN	NaN	-0.3	0.897	0.022	0.0199	0.0208	0.0202	0.0201
0.0	0.0	0.0	-1593.2992	1103.6132	NaN	NaN	-0.3	0.897	0.022	0.0199	0.0207	0.0202	0.0201
0.0	0.0	0.0	-3771.2992	2859.6132	NaN	NaN	-0.3	0.8971	0.022	0.0199	0.0207	0.0202	0.0201
0.0	0.0	0.0	-1178.2992	1743.6132	NaN	NaN	1.3	0.8973	0.0219	0.0198	0.0207	0.0202	0.0201
0.0	0.0	0.0	434.7008	1109.6132	NaN	NaN	0.7185	0.8973	0.0219	0.0199	0.0207	0.0202	0.0201
0.0	0.0	0.0	-2598.2992	4263.6132	NaN	NaN	1.3	0.8973	0.0219	0.0199	0.0207	0.0201	0.0201
0.0	0.0	0.0	-2171.2992	1375.6132	NaN	NaN	-0.3	0.8971	0.022	0.02	0.0208	0.0201	0.0202
0.0	0.0	0.0	-2639.2992	421.6132	NaN	NaN	-0.1901	0.8968	0.022	0.02	0.0208	0.0201	0.0202
0.0	0.0	0.0	-2348.2992	3328.6132	NaN	NaN	1.3	0.897	0.022	0.02	0.0208	0.0201	0.0202
0.0	0.0	0.0	-1112.2992	1114.6132	NaN	NaN	1.3	0.8969	0.022	0.02	0.0208	0.02	0.0202
0.0	0.0	0.0	-1076.2992	1260.6132	NaN	NaN	1.3	0.897	0.022	0.02	0.0208	0.0201	0.0202
0.0	0.0	0.0	-2312.2992	3900.6132	NaN	NaN	1.3	0.897	0.022	0.0199	0.0208	0.0201	0.0202
0.0	0.0	0.0	-1389.2992	1909.6132	NaN	NaN	1.3	0.8969	0.022	0.02	0.0208	0.0201	0.0202
0.0	0.0	0.0	-1886.2992	2181.6132	NaN	NaN	1.3	0.8968	0.022	0.02	0.0209	0.0201	0.0202
0.0	0.0	0.0	-1617.2992	-508.3868	NaN	NaN	0.2392	0.8964	0.0221	0.0202	0.021	0.0201	0.0203
0.0	0.0	0.0	-1952.2992	930.6132	NaN	NaN	-0.3	0.8965	0.022	0.0202	0.021	0.0201	0.0203
0.0	0.0	0.0	-2171.2992	-153.3868	NaN	NaN	0.066	0.8964	0.022	0.0201	0.021	0.0201	0.0203
0.0	0.0	0.0	-2687.2992	2104.6132	NaN	NaN	-0.3	0.8966	0.022	0.0201	0.021	0.0201	0.0202
0.0	0.0	0.0	-1832.2992	2849.6132	NaN	NaN	1.3	0.8964	0.022	0.0202	0.021	0.0201	0.0203
0.0	0.0	0.0	-796.2992	-643.3868	NaN	NaN	0.4469	0.8964	0.022	0.0202	0.0211	0.0201	0.0203
0.0	0.0	0.0	-2239.2992	148.6132	NaN	NaN	-0.0711	0.8964	0.0219	0.0202	0.0211	0.02	0.0203
0.0	0.0	0.0	-1809.2992	1788.6132	NaN	NaN	-0.3	0.8967	0.0219	0.0202	0.0211	0.02	0.0202
0.0	0.0	0.0	-3565.2992	588.6132	NaN	NaN	-0.1977	0.8965	0.0219	0.0202	0.0211	0.02	0.0203
0.0	0.0	0.0	-1627.2992	2273.6132	NaN	NaN	1.3	0.8969	0.0218	0.0201	0.021	0.02	0.0202
0.0	0.0	0.0	-2648.2992	1940.6132	NaN	NaN	-0.3	0.8967	0.0219	0.0202	0.021	0.02	0.0202
0.0	0.0	0.0	-2285.2992	1784.6132	NaN	NaN	-0.3	0.8966	0.0219	0.0202	0.021	0.02	0.0202
0.0	0.0	0.0	-1562.2992	-1462.3868	NaN	NaN	0.4835	0.8964	0.022	0.0202	0.0211	0.02	0.0203
0.0	0.0	0.0	77.7008	4571.6132	NaN	NaN	0.9833	0.897	0.0219	0.02	0.0209	0.02	0.0201
0.0	0.0	0.0	-1959.2992	562.6132	NaN	NaN	-0.3	0.8965	0.022	0.0202	0.021	0.0201	0.0203
0.0	0.0	0.0	-1510.2992	1524.6132	NaN	NaN	1.3	0.897	0.0219	0.02	0.0209	0.02	0.0201
0.0	0.0	0.0	-1960.2992	1071.6132	NaN	NaN	-0.3	0.8967	0.0219	0.0201	0.021	0.02	0.0202
0.0	0.0	0.0	-118.2992	1705.6132	NaN	NaN	1.0745	0.8973	0.0218	0.0199	0.0208	0.02	0.0201
0.0	0.0	0.0	-1667.2992	2694.6132	NaN	NaN	1.3	0.897	0.0219	0.02	0.0209	0.02	0.0201
0.0	0.0	0.0	-2269.2992	1938.6132	NaN	NaN	-0.3	0.8969	0.0219	0.0201	0.021	0.02	0.0201
0.0	0.0	0.0	-1062.2992	1776.6132	NaN	NaN	1.3	0.8969	0.0219	0.0201	0.021	0.0199	0.0201
0.0	0.0	0.0	-1538.2992	-975.3868	NaN	NaN	0.388	0.8967	0.0219	0.0202	0.0211	0.0199	0.0202
0.0	0.0	0.0	-3003.2992	1820.6132	NaN	NaN	-0.3	0.8971	0.0218	0.0202	0.021	0.0198	0.0201
0.0	0.0	0.0	-1513.2992	434.6132	NaN	NaN	-0.3	0.897	0.0218	0.0202	0.021	0.0199	0.0201
0.0	0.0	0.0	-668.2992	-260.3868	NaN	NaN	0.2804	0.8972	0.0218	0.0201	0.021	0.0199	0.0201
0.0	0.0	0.0	-2243.2992	1129.6132	NaN	NaN	-0.3	0.8973	0.0218	0.02	0.0209	0.0199	0.0201
0.0	0.0	0.0	-2072.2992	797.6132	NaN	NaN	-0.3	0.8975	0.0218	0.02	0.0209	0.0198	0.02
0.0	0.0	0.0	-1510.2992	1459.6132	NaN	NaN	-0.3	0.8972	0.0218	0.02	0.0209	0.0199	0.0201
0.0	0.0	0.0	-725.2992	2580.6132	NaN	NaN	1.3	0.8973	0.0218	0.02	0.0209	0.0199	0.0201
0.0	0.0	0.0	-1015.2992	1565.6132	NaN	NaN	1.3	0.8972	0.0219	0.02	0.0209	0.02	0.0201
0.0	0.0	0.0	-1762.2992	1878.6132	NaN	NaN	1.3	0.897	0.0219	0.02	0.021	0.0199	0.0202
0.0	0.0	0.0	-2790.2992	2051.6132	NaN	NaN	-0.3	0.8968	0.022	0.02	0.021	0.02	0.0202
0.0	0.0	0.0	-1734.2992	637.6132	NaN	NaN	-0.3	0.8967	0.022	0.02	0.021	0.02	0.0202
0.0	0.0	0.0	-2287.2992	4602.6132	NaN	NaN	1.3	0.8972	0.0219	0.0199	0.0209	0.02	0.0201
0.0	0.0	0.0	-3006.2992	2567.6132	NaN	NaN	-0.3	0.8968	0.0219	0.0201	0.0211	0.02	0.0201
0.0	0.0	0.0	-514.2992	-1601.3868	NaN	NaN	0.7569	0.8969	0.0219	0.0201	0.0211	0.0199	0.0201
0.0	0.0	0.0	-1817.2992	-1015.3868	NaN	NaN	0.3585	0.8968	0.0219	0.0202	0.0211	0.0199	0.0201
0.0	0.0	0.0	-2031.2992	1224.6132	NaN	NaN	-0.3	0.897	0.0219	0.0202	0.021	0.0198	0.02
0.0	0.0	0.0	-888.2992	-1355.3868	NaN	NaN	0.6041	0.897	0.0219	0.0202	0.021	0.0198	0.0201
0.0	0.0	0.0	-1720.2992	490.6132	NaN	NaN	-0.3	0.8973	0.0218	0.0201	0.021	0.0199	0.02
0.0	0.0	0.0	-2822.2992	913.6132	NaN	NaN	-0.3	0.8975	0.0218	0.02	0.0209	0.0199	0.02
0.0	0.0	0.0	-230.2992	2989.6132	NaN	NaN	1.0835	0.898	0.0217	0.0198	0.0207	0.0199	0.0199
0.0	0.0	0.0	-1927.2992	2552.6132	NaN	NaN	1.3	0.8975	0.0218	0.0199	0.0208	0.02	0.02
0.0	0.0	0.0	-2051.2992	184.6132	NaN	NaN	-0.0989	0.8969	0.0219	0.0201	0.021	0.02	0.0201
0.0	0.0	0.0	-2208.2992	510.6132	NaN	NaN	-0.3	0.8967	0.022	0.0202	0.021	0.02	0.0202
0.0	0.0	0.0	-8.2992	-972.3868	NaN	NaN	0.9915	0.8967	0.022	0.0202	0.021	0.02	0.0202
0.0	0.0	0.0	-1076.2992	1065.6132	NaN	NaN	-0.3	0.8968	0.022	0.0201	0.021	0.02	0.0201
0.0	0.0	0.0	-930.2992	1250.6132	NaN	NaN	1.3	0.8968	0.022	0.0201	0.021	0.02	0.0201
0.0	0.0	0.0	-2640.2992	3476.6132	NaN	NaN	1.3	0.897	0.022	0.02	0.0209	0.02	0.0201
0.0	0.0	0.0	-3089.2992	1926.6132	NaN	NaN	-0.3	0.8968	0.022	0.0201	0.0209	0.0201	0.0202
0.0	0.0	0.0	-2584.2992	1447.6132	NaN	NaN	-0.3	0.897	0.022	0.02	0.0209	0.02	0.0201
0.0	0.0	0.0	-256.2992	967.6132	NaN	NaN	1.3	0.8972	0.0219	0.02	0.0208	0.02	0.0201
0.0	0.0	0.0	-547.2992	2124.6132	NaN	NaN	1.3	0.8974	0.0219	0.0199	0.0208	0.0199	0.02
0.0	0.0	0.0	-2455.2992	-273.3868	NaN	NaN	0.1002	0.8967	0.022	0.0202	0.0209	0.0199	0.0202
0.0	0.0	0.0	-397.2992	-110.3868	NaN	NaN	0.2174	0.8971	0.022	0.0201	0.0208	0.0199	0.0201
0.0	0.0	0.0	-354.2992	1107.6132	NaN	NaN	1.3	0.897	0.022	0.0201	0.0208	0.02	0.0201
0.0	0.0	0.0	-2120.2992	2714.6132	NaN	NaN	1.3	0.8977	0.0219	0.0199	0.0206	0.0199	0.02
0.0	0.0	0.0	-1628.2992	481.6132	NaN	NaN	-0.3	0.8975	0.022	0.0199	0.0206	0.02	0.0201
0.0	0.0	0.0	-890.2992	2854.6132	NaN	NaN	1.3	0.8979	0.0219	0.0198	0.0205	0.02	0.02
0.0	0.0	0.0	-249.2992	4324.6132	NaN	NaN	1.0612	0.8977	0.0219	0.0198	0.0205	0.0201	0.02
0.0	0.0	0.0	-1539.2992	1832.6132	NaN	NaN	1.3	0.8971	0.022	0.02	0.0207	0.02	0.0201
0.0	0.0	0.0	-2862.2992	-1417.3868	NaN	NaN	0.3312	0.8962	0.0221	0.0203	0.021	0.02	0.0203
0.0	0.0	0.0	-2087.2992	1148.6132	NaN	NaN	-0.3	0.8965	0.0221	0.0203	0.0209	0.02	0.0202
0.0	0.0	0.0	-1981.2992	-1348.3868	NaN	NaN	0.405	0.8965	0.0221	0.0203	0.0209	0.02	0.0203
0.0	0.0	0.0	143.7008	1792.6132	NaN	NaN	0.9258	0.8973	0.0219	0.02	0.0208	0.0199	0.0201
0.0	0.0	0.0	-2720.2992	2310.6132	NaN	NaN	-0.3	0.8976	0.0218	0.0199	0.0207	0.02	0.02
0.0	0.0	0.0	-2355.2992	873.6132	NaN	NaN	-0.3	0.8978	0.0217	0.0198	0.0207	0.02	0.02
0.0	0.0	0.0	-2781.2992	3381.6132	NaN	NaN	1.3	0.8976	0.0217	0.0199	0.0207	0.02	0.0201
0.0	0.0	0.0	-3290.2992	2816.6132	NaN	NaN	-0.3	0.897	0.0218	0.0201	0.0209	0.02	0.0202
0.0	0.0	0.0	-974.2992	191.6132	NaN	NaN	-0.2448	0.8968	0.0219	0.0202	0.021	0.0199	0.0202
0.0	0.0	0.0	-4773.2992	-499.3868	NaN	NaN	0.0947	0.8968	0.0219	0.0203	0.021	0.0199	0.0203
0.0	0.0	0.0	-947.2992	-326.3868	NaN	NaN	0.2563	0.8973	0.0217	0.0201	0.0209	0.0198	0.0201
0.0	0.0	0.0	-200.2992	773.6132	NaN	NaN	1.3	0.8977	0.0217	0.02	0.0208	0.0199	0.0201
0.0	0.0	0.0	862.7008	2439.6132	NaN	NaN	0.7388	0.8979	0.0216	0.0199	0.0207	0.0199	0.02
0.0	0.0	0.0	-2566.2992	919.6132	NaN	NaN	-0.3	0.8972	0.0218	0.0201	0.0208	0.02	0.0201
0.0	0.0	0.0	-2198.2992	1997.6132	NaN	NaN	-0.3	0.8975	0.0217	0.02	0.0207	0.02	0.0201
0.0	0.0	0.0	-2886.2992	1273.6132	NaN	NaN	-0.3	0.8972	0.0217	0.02	0.0208	0.02	0.0202
0.0	0.0	0.0	-564.2992	4033.6132	NaN	NaN	1.1627	0.8975	0.0217	0.0199	0.0207	0.02	0.0201
0.0	0.0	0.0	-2183.2992	1409.6132	NaN	NaN	-0.3	0.8967	0.0219	0.0201	0.0209	0.0201	0.0202
0.0	0.0	0.0	-3114.2992	2320.6132	NaN	NaN	-0.3	0.8966	0.0219	0.0202	0.0209	0.0201	0.0202
0.0	0.0	0.0	-2119.2992	912.6132	NaN	NaN	-0.3	0.8965	0.022	0.0202	0.021	0.0201	0.0203
0.0	0.0	0.0	-581.2992	-133.3868	NaN	NaN	0.1866	0.8972	0.0218	0.02	0.0208	0.02	0.0202
0.0	0.0	0.0	-1300.2992	1405.6132	NaN	NaN	1.3	0.8976	0.0217	0.0199	0.0207	0.02	0.0201
0.0	0.0	0.0	-1378.2992	2613.6132	NaN	NaN	1.3	0.8982	0.0215	0.0197	0.0206	0.02	0.02
0.0	0.0	0.0	440.7008	539.6132	NaN	NaN	0.5504	0.8979	0.0216	0.0198	0.0207	0.02	0.02
0.0	0.0	0.0	-2886.2992	-686.3868	NaN	NaN	0.1921	0.8969	0.0218	0.0201	0.0209	0.02	0.0202
0.0	0.0	0.0	-2079.2992	-756.3868	NaN	NaN	0.2667	0.8969	0.0218	0.0203	0.0209	0.0199	0.0202
0.0	0.0	0.0	-1414.2992	-224.3868	NaN	NaN	0.1369	0.8972	0.0218	0.0201	0.0208	0.0199	0.0202
0.0	0.0	0.0	-3130.2992	3563.6132	NaN	NaN	1.3	0.898	0.0216	0.0199	0.0207	0.0199	0.02
0.0	0.0	0.0	-2342.2992	5777.6132	NaN	NaN	1.3	0.8985	0.0215	0.0197	0.0205	0.0199	0.0199
0.0	0.0	0.0	-1001.2992	2133.6132	NaN	NaN	1.3	0.8981	0.0216	0.0198	0.0206	0.02	0.02
0.0	0.0	0.0	-933.2992	1742.6132	NaN	NaN	1.3	0.8977	0.0217	0.0198	0.0207	0.02	0.0201
0.0	0.0	0.0	-2163.2992	1643.6132	NaN	NaN	-0.3	0.8973	0.0218	0.0199	0.0208	0.02	0.0202
0.0	0.0	0.0	-2899.2992	4111.6132	NaN	NaN	1.3	0.8974	0.0218	0.0199	0.0208	0.02	0.0202
0.0	0.0	0.0	-2599.2992	3588.6132	NaN	NaN	1.3	0.8974	0.0217	0.0199	0.0209	0.02	0.0201
0.0	0.0	0.0	-899.2992	1997.6132	NaN	NaN	1.3	0.8973	0.0217	0.02	0.0209	0.0199	0.0201
0.0	0.0	0.0	-1728.2992	1206.6132	NaN	NaN	-0.3	0.8968	0.0218	0.0202	0.0211	0.0199	0.0202
0.0	0.0	0.0	-1543.2992	-862.3868	NaN	NaN	0.3585	0.8969	0.0218	0.0202	0.0211	0.0198	0.0202
0.0	0.0	0.0	-1080.2992	1561.6132	NaN	NaN	1.3	0.8971	0.0217	0.0201	0.021	0.0198	0.0202
0.0	0.0	0.0	-3022.2992	1190.6132	NaN	NaN	-0.3	0.8973	0.0216	0.02	0.021	0.0199	0.0201
0.0	0.0	0.0	-1090.2992	2317.6132	NaN	NaN	1.3	0.898	0.0215	0.0199	0.0209	0.0198	0.02
0.0	0.0	0.0	-1611.2992	339.6132	NaN	NaN	-0.2671	0.8976	0.0215	0.0199	0.021	0.0199	0.02
0.0	0.0	0.0	-933.2992	1473.6132	NaN	NaN	1.3	0.8975	0.0216	0.02	0.021	0.0198	0.02
0.0	0.0	0.0	-3072.2992	594.6132	NaN	NaN	-0.24	0.897	0.0218	0.0202	0.0211	0.0198	0.0201
0.0	0.0	0.0	-3243.2992	-1564.3868	NaN	NaN	0.3254	0.8967	0.0219	0.0203	0.0211	0.0198	0.0202
0.0	0.0	0.0	-1688.2992	175.6132	NaN	NaN	-0.1161	0.8969	0.0218	0.0203	0.021	0.0198	0.0202
0.0	0.0	0.0	-646.2992	1834.6132	NaN	NaN	1.3	0.8974	0.0217	0.02	0.0209	0.0198	0.0201
0.0	0.0	0.0	153.7008	3048.6132	NaN	NaN	0.952	0.8977	0.0216	0.0199	0.0209	0.0199	0.02
0.0	0.0	0.0	-2472.2992	3179.6132	NaN	NaN	1.3	0.897	0.0218	0.0201	0.021	0.02	0.0202
0.0	0.0	0.0	-1033.2992	1341.6132	NaN	NaN	1.3	0.8968	0.0219	0.0201	0.021	0.02	0.0202
0.0	0.0	0.0	-3671.2992	3987.6132	NaN	NaN	1.3	0.8964	0.022	0.0203	0.0211	0.02	0.0203
0.0	0.0	0.0	-3117.2992	139.6132	NaN	NaN	-0.0469	0.8962	0.0221	0.0204	0.0211	0.0199	0.0203
0.0	0.0	0.0	-1302.2992	-1051.3868	NaN	NaN	0.4467	0.8964	0.022	0.0203	0.0211	0.0199	0.0203
0.0	0.0	0.0	-2400.2992	667.6132	NaN	NaN	-0.3	0.8966	0.022	0.0203	0.0211	0.0199	0.0202
0.0	0.0	0.0	482.7008	3814.6132	NaN	NaN	0.8877	0.897	0.0218	0.0202	0.021	0.0199	0.0201
0.0	0.0	0.0	-2793.2992	-1000.3868	NaN	NaN	0.2637	0.8965	0.022	0.0203	0.0211	0.0199	0.0202
0.0	0.0	0.0	-2235.2992	-475.3868	NaN	NaN	0.1754	0.8965	0.0219	0.0203	0.0211	0.02	0.0202
0.0	0.0	0.0	-2903.2992	2632.6132	NaN	NaN	-0.3	0.8966	0.0219	0.0202	0.0211	0.02	0.0202
0.0	0.0	0.0	-2509.2992	1582.6132	NaN	NaN	-0.3	0.8966	0.0219	0.0202	0.0211	0.0199	0.0202
0.0	0.0	0.0	-2848.2992	979.6132	NaN	NaN	-0.3	0.8966	0.0219	0.0203	0.0211	0.0199	0.0202
0.0	0.0	0.0	-137.2992	1031.6132	NaN	NaN	1.1535	0.8969	0.0219	0.0203	0.021	0.0198	0.0201
0.0	0.0	0.0	-1474.2992	-1106.3868	NaN	NaN	0.4287	0.8966	0.0219	0.0204	0.021	0.0198	0.0202
0.0	0.0	0.0	-902.2992	2152.6132	NaN	NaN	1.3	0.8967	0.0219	0.0203	0.021	0.0199	0.0202
0.0	0.0	0.0	-1867.2992	-64.3868	NaN	NaN	0.0333	0.8966	0.0219	0.0203	0.021	0.0199	0.0203
0.0	0.0	0.0	-1323.2992	2653.6132	NaN	NaN	1.3	0.8967	0.0219	0.0202	0.021	0.02	0.0202
0.0	0.0	0.0	-901.2992	2177.6132	NaN	NaN	1.3	0.8968	0.0219	0.0202	0.021	0.0199	0.0202
0.0	0.0	0.0	-1508.2992	-384.3868	NaN	NaN	0.2031	0.8965	0.022	0.0203	0.0211	0.0199	0.0203
0.0	0.0	0.0	-2127.2992	-70.3868	NaN	NaN	0.032	0.8963	0.022	0.0204	0.0211	0.0199	0.0203
0.0	0.0	0.0	-1816.2992	5069.6132	NaN	NaN	1.3	0.8968	0.0219	0.0202	0.021	0.0199	0.0202
0.0	0.0	0.0	-1347.2992	-522.3868	NaN	NaN	0.2794	0.8966	0.022	0.0203	0.0211	0.0199	0.0202
0.0	0.0	0.0	-3128.2992	3652.6132	NaN	NaN	1.3	0.8972	0.0218	0.0201	0.021	0.0198	0.0201
0.0	0.0	0.0	-1986.2992	-413.3868	NaN	NaN	0.1723	0.8969	0.0219	0.0202	0.021	0.0199	0.0201
0.0	0.0	0.0	-2603.2992	848.6132	NaN	NaN	-0.3	0.897	0.0219	0.0202	0.021	0.0199	0.0201
0.0	0.0	0.0	-1764.2992	3269.6132	NaN	NaN	1.3	0.8969	0.0219	0.0201	0.0211	0.0199	0.0201
0.0	0.0	0.0	-1823.2992	470.6132	NaN	NaN	-0.3	0.8969	0.0219	0.0202	0.0211	0.0199	0.0201
0.0	0.0	0.0	-2266.2992	-616.3868	NaN	NaN	0.2138	0.8968	0.0219	0.0202	0.0211	0.0199	0.0201
0.0	0.0	0.0	-1432.2992	1121.6132	NaN	NaN	-0.3	0.8972	0.0218	0.0201	0.021	0.0198	0.02
0.0	0.0	0.0	353.7008	679.6132	NaN	NaN	0.6577	0.8974	0.0218	0.0201	0.021	0.0198	0.02
0.0	0.0	0.0	-2418.2992	2580.6132	NaN	NaN	1.3	0.8972	0.0218	0.0201	0.021	0.0198	0.02
0.0	0.0	0.0	-1151.2992	-2146.3868	NaN	NaN	0.6509	0.8971	0.0219	0.0201	0.021	0.0198	0.0201
0.0	0.0	0.0	-1776.2992	1250.6132	NaN	NaN	-0.3	0.8971	0.0219	0.0201	0.021	0.0198	0.0201
0.0	0.0	0.0	-2063.2992	1826.6132	NaN	NaN	-0.3	0.897	0.0219	0.0201	0.0211	0.0199	0.0201
0.0	0.0	0.0	-1698.2992	2158.6132	NaN	NaN	1.3	0.8971	0.0219	0.0201	0.0211	0.0198	0.0201
0.0	0.0	0.0	-1258.2992	-1089.3868	NaN	NaN	0.464	0.8968	0.022	0.0202	0.0211	0.0198	0.0201
0.0	0.0	0.0	-2970.2992	2664.6132	NaN	NaN	-0.3	0.8974	0.0218	0.0201	0.021	0.0197	0.02
0.0	0.0	0.0	-2326.2992	-157.3868	NaN	NaN	0.0634	0.8974	0.0218	0.0201	0.021	0.0197	0.02
0.0	0.0	0.0	-834.2992	1359.6132	NaN	NaN	1.3	0.8976	0.0218	0.02	0.021	0.0197	0.0199
0.0	0.0	0.0	380.7008	2608.6132	NaN	NaN	0.8726	0.8974	0.0218	0.02	0.021	0.0198	0.0199
0.0	0.0	0.0	-1494.2992	-978.3868	NaN	NaN	0.3957	0.8972	0.0219	0.0201	0.021	0.0198	0.0199
0.0	0.0	0.0	-3852.2992	442.6132	NaN	NaN	-0.1298	0.8969	0.022	0.0202	0.021	0.0198	0.02
0.0	0.0	0.0	-2629.2992	1703.6132	NaN	NaN	-0.3	0.8969	0.022	0.0202	0.021	0.0198	0.02
0.0	0.0	0.0	-903.2992	1139.6132	NaN	NaN	1.3	0.8968	0.0221	0.0202	0.0211	0.0199	0.0201
0.0	0.0	0.0	-2202.2992	1599.6132	NaN	NaN	-0.3	0.897	0.022	0.0201	0.021	0.0198	0.02
0.0	0.0	0.0	-8.2992	1508.6132	NaN	NaN	1.0055	0.8972	0.022	0.0201	0.021	0.0198	0.02
0.0	0.0	0.0	-1408.2992	-135.3868	NaN	NaN	0.0877	0.8971	0.022	0.0201	0.021	0.0198	0.02
0.0	0.0	0.0	-2468.2992	1159.6132	NaN	NaN	-0.3	0.8972	0.0219	0.0201	0.021	0.0199	0.02
0.0	0.0	0.0	-1909.2992	1667.6132	NaN	NaN	-0.3	0.897	0.022	0.0201	0.021	0.0199	0.02
0.0	0.0	0.0	-2289.2992	2966.6132	NaN	NaN	1.3	0.897	0.022	0.0202	0.021	0.0199	0.02
0.0	0.0	0.0	-3131.2992	-1557.3868	NaN	NaN	0.3322	0.8965	0.0221	0.0203	0.0211	0.0199	0.0201
0.0	0.0	0.0	-2424.2992	179.6132	NaN	NaN	-0.08	0.8966	0.0221	0.0203	0.021	0.0199	0.0201
0.0	0.0	0.0	-1700.2992	1145.6132	NaN	NaN	-0.3	0.8967	0.0221	0.0203	0.021	0.0199	0.02
0.0	0.0	0.0	-1839.2992	-351.3868	NaN	NaN	0.1604	0.8967	0.022	0.0203	0.021	0.0199	0.0201
0.0	0.0	0.0	-3306.2992	1867.6132	NaN	NaN	-0.3	0.8968	0.022	0.0202	0.021	0.02	0.02
0.0	0.0	0.0	-1020.2992	125.6132	NaN	NaN	-0.1404	0.8966	0.022	0.0202	0.021	0.0201	0.0201
0.0	0.0	0.0	-2049.2992	1703.6132	NaN	NaN	-0.3	0.8962	0.0221	0.0203	0.021	0.0202	0.0202
0.0	0.0	0.0	-177.2992	1152.6132	NaN	NaN	1.1818	0.8961	0.0221	0.0203	0.021	0.0202	0.0202
0.0	0.0	0.0	-1952.2992	1734.6132	NaN	NaN	-0.3	0.8958	0.0222	0.0204	0.0211	0.0203	0.0203
0.0	0.0	0.0	-2076.2992	209.6132	NaN	NaN	-0.1123	0.8957	0.0222	0.0204	0.0211	0.0203	0.0203
0.0	0.0	0.0	585.7008	572.6132	NaN	NaN	0.4944	0.8957	0.0222	0.0204	0.0211	0.0203	0.0203
0.0	0.0	0.0	-2411.2992	-1855.3868	NaN	NaN	0.4349	0.8954	0.0223	0.0205	0.0211	0.0203	0.0204
0.0	0.0	0.0	-1110.2992	1837.6132	NaN	NaN	1.3	0.8958	0.0222	0.0204	0.0211	0.0203	0.0203
0.0	0.0	0.0	-3217.2992	-1544.3868	NaN	NaN	0.3243	0.8955	0.0223	0.0204	0.0211	0.0203	0.0204
0.0	0.0	0.0	-3046.2992	-235.3868	NaN	NaN	0.0717	0.8957	0.0222	0.0204	0.0211	0.0203	0.0203
0.0	0.0	0.0	-1446.2992	1168.6132	NaN	NaN	-0.3	0.8957	0.0221	0.0204	0.0211	0.0204	0.0203
0.0	0.0	0.0	-2243.2992	613.6132	NaN	NaN	-0.3	0.8959	0.0221	0.0204	0.021	0.0204	0.0202
0.0	0.0	0.0	-3685.2992	606.6132	NaN	NaN	-0.197	0.8958	0.0221	0.0205	0.021	0.0203	0.0203
0.0	0.0	0.0	-816.2992	-2092.3868	NaN	NaN	0.7194	0.8962	0.022	0.0204	0.0209	0.0202	0.0202
0.0	0.0	0.0	-585.2992	901.6132	NaN	NaN	1.3	0.8965	0.022	0.0202	0.0208	0.0203	0.0202
0.0	0.0	0.0	-2604.2992	3032.6132	NaN	NaN	1.3	0.8969	0.0219	0.02	0.0207	0.0204	0.0201
0.0	0.0	0.0	-2323.2992	8982.6132	NaN	NaN	1.3	0.897	0.0219	0.0199	0.0206	0.0205	0.0201
0.0	0.0	0.0	-2766.2992	2187.6132	NaN	NaN	-0.3	0.8963	0.0222	0.02	0.0207	0.0206	0.0202
0.0	0.0	0.0	-1110.2992	1395.6132	NaN	NaN	1.3	0.8964	0.0222	0.02	0.0206	0.0206	0.0202
0.0	0.0	0.0	-2087.2992	2111.6132	NaN	NaN	1.3	0.8962	0.0222	0.0201	0.0207	0.0206	0.0203
0.0	0.0	0.0	-1260.2992	2096.6132	NaN	NaN	1.3	0.8965	0.0221	0.02	0.0207	0.0206	0.0201
0.0	0.0	0.0	-2635.2992	3545.6132	NaN	NaN	1.3	0.8965	0.0221	0.02	0.0207	0.0205	0.0201
0.0	0.0	0.0	-2035.2992	-305.3868	NaN	NaN	0.1305	0.8965	0.0221	0.0201	0.0207	0.0204	0.0201
0.0	0.0	0.0	-996.2992	-1254.3868	NaN	NaN	0.5573	0.8965	0.0221	0.0201	0.0207	0.0204	0.0202
0.0	0.0	0.0	-1398.2992	-647.3868	NaN	NaN	0.3165	0.8967	0.022	0.0201	0.0207	0.0204	0.0202
0.0	0.0	0.0	-2069.2992	2045.6132	NaN	NaN	-0.3	0.8971	0.0219	0.0199	0.0205	0.0205	0.0201
0.0	0.0	0.0	-651.2992	3437.6132	NaN	NaN	1.2337	0.8969	0.0218	0.02	0.0205	0.0206	0.0202
0.0	0.0	0.0	-2347.2992	4733.6132	NaN	NaN	1.3	0.897	0.0218	0.02	0.0205	0.0206	0.0202
0.0	0.0	0.0	-1170.2992	1093.6132	NaN	NaN	-0.3	0.8968	0.0219	0.02	0.0206	0.0206	0.0202
0.0	0.0	0.0	-1661.2992	2693.6132	NaN	NaN	1.3	0.8969	0.0219	0.02	0.0206	0.0205	0.0202
0.0	0.0	0.0	-1777.2992	3006.6132	NaN	NaN	1.3	0.8968	0.022	0.02	0.0206	0.0205	0.0202
0.0	0.0	0.0	-1505.2992	3318.6132	NaN	NaN	1.3	0.8969	0.022	0.0199	0.0206	0.0205	0.0202
0.0	0.0	0.0	-1866.2992	3603.6132	NaN	NaN	1.3	0.897	0.022	0.0199	0.0206	0.0205	0.0201
0.0	0.0	0.0	372.7008	2365.6132	NaN	NaN	0.8639	0.8973	0.022	0.0198	0.0206	0.0204	0.02
0.0	0.0	0.0	-1583.2992	1100.6132	NaN	NaN	-0.3	0.897	0.022	0.0199	0.0207	0.0203	0.0201
0.0	0.0	0.0	-3088.2992	-205.3868	NaN	NaN	0.0624	0.8965	0.022	0.0201	0.0209	0.0202	0.0202
0.0	0.0	0.0	-1374.2992	1164.6132	NaN	NaN	-0.3	0.8967	0.0219	0.0201	0.0209	0.0202	0.0202
0.0	0.0	0.0	-1992.2992	797.6132	NaN	NaN	-0.3	0.8969	0.0218	0.0201	0.021	0.0201	0.0201
0.0	0.0	0.0	-3331.2992	-316.3868	NaN	NaN	0.0867	0.8968	0.0218	0.0201	0.021	0.0201	0.0202
0.0	0.0	0.0	-1392.2992	360.6132	NaN	NaN	-0.3	0.897	0.0218	0.0201	0.0209	0.0201	0.0201
0.0	0.0	0.0	-1679.2992	1949.6132	NaN	NaN	1.3	0.897	0.0218	0.02	0.0209	0.0201	0.0201
0.0	0.0	0.0	-393.2992	3521.6132	NaN	NaN	1.1257	0.8972	0.0218	0.0199	0.0208	0.0202	0.0201
0.0	0.0	0.0	-2173.2992	1472.6132	NaN	NaN	-0.3	0.897	0.0219	0.02	0.0208	0.0202	0.0201
0.0	0.0	0.0	-621.2992	812.6132	NaN	NaN	1.3	0.897	0.0219	0.0199	0.0208	0.0202	0.0201
0.0	0.0	0.0	394.7008	2830.6132	NaN	NaN	0.8776	0.8967	0.022	0.02	0.0209	0.0202	0.0202
0.0	0.0	0.0	-2628.2992	2830.6132	NaN	NaN	1.3	0.896	0.0221	0.0202	0.0211	0.0202	0.0204
0.0	0.0	0.0	-2631.2992	-1168.3868	NaN	NaN	0.3075	0.8951	0.0222	0.0205	0.0213	0.0202	0.0206
0.0	0.0	0.0	-3343.2992	1981.6132	NaN	NaN	-0.3	0.8953	0.0223	0.0205	0.0213	0.0202	0.0205
0.0	0.0	0.0	-2425.2992	1947.6132	NaN	NaN	-0.3	0.8957	0.0222	0.0203	0.0212	0.0202	0.0204
0.0	0.0	0.0	-578.2992	2513.6132	NaN	NaN	1.2988	0.8961	0.0222	0.0202	0.0211	0.0202	0.0203
0.0	0.0	0.0	-1153.2992	1728.6132	NaN	NaN	1.3	0.896	0.0222	0.0202	0.0211	0.0202	0.0203
0.0	0.0	0.0	-793.2992	725.6132	NaN	NaN	-0.3	0.8962	0.0222	0.0202	0.0211	0.0201	0.0202
0.0	0.0	0.0	-30.2992	-921.3868	NaN	NaN	0.9682	0.896	0.0222	0.0203	0.0211	0.0201	0.0203
0.0	0.0	0.0	-2421.2992	-35.3868	NaN	NaN	0.0144	0.896	0.0221	0.0203	0.0211	0.0201	0.0203
0.0	0.0	0.0	-548.2992	749.6132	NaN	NaN	1.3	0.8962	0.0221	0.0202	0.0211	0.0201	0.0202
0.0	0.0	0.0	-1026.2992	359.6132	NaN	NaN	-0.3	0.896	0.0222	0.0203	0.0211	0.0202	0.0202
0.0	0.0	0.0	-2687.2992	1618.6132	NaN	NaN	-0.3	0.896	0.0222	0.0203	0.0211	0.0201	0.0203
0.0	0.0	0.0	-662.2992	-309.3868	NaN	NaN	0.3184	0.8959	0.0222	0.0204	0.0211	0.0201	0.0203
0.0	0.0	0.0	-2358.2992	446.6132	NaN	NaN	-0.2336	0.896	0.0222	0.0203	0.0211	0.0201	0.0203
0.0	0.0	0.0	-2349.2992	3982.6132	NaN	NaN	1.3	0.8965	0.0221	0.0201	0.021	0.0201	0.0201
0.0	0.0	0.0	-1504.2992	2536.6132	NaN	NaN	1.3	0.8965	0.0221	0.0201	0.0211	0.0201	0.0201
0.0	0.0	0.0	-952.2992	5.6132	NaN	NaN	-0.0059	0.8962	0.0221	0.0203	0.0212	0.0201	0.0202
0.0	0.0	0.0	-1793.2992	1183.6132	NaN	NaN	-0.3	0.8963	0.0221	0.0203	0.0212	0.02	0.0201
0.0	0.0	0.0	-2720.2992	-594.3868	NaN	NaN	0.1793	0.8962	0.0221	0.0204	0.0212	0.0199	0.0202
0.0	0.0	0.0	-1801.2992	74.6132	NaN	NaN	-0.0432	0.8965	0.022	0.0203	0.0211	0.0199	0.0201
0.0	0.0	0.0	-1046.2992	-306.3868	NaN	NaN	0.2265	0.8966	0.022	0.0202	0.0211	0.0199	0.0201
0.0	0.0	0.0	-1090.2992	2702.6132	NaN	NaN	1.3	0.897	0.0219	0.0201	0.0211	0.0199	0.0201
0.0	0.0	0.0	-1114.2992	610.6132	NaN	NaN	-0.3	0.8967	0.022	0.0201	0.0211	0.0199	0.0201
0.0	0.0	0.0	-1070.2992	1188.6132	NaN	NaN	1.3	0.8968	0.022	0.0201	0.0211	0.0199	0.0201
0.0	0.0	0.0	-777.2992	72.6132	NaN	NaN	-0.103	0.8967	0.022	0.0201	0.0211	0.0199	0.0201
0.0	0.0	0.0	-1210.2992	2813.6132	NaN	NaN	1.3	0.8968	0.0221	0.0201	0.021	0.0199	0.0201
0.0	0.0	0.0	-2741.2992	2204.6132	NaN	NaN	-0.3	0.8967	0.0221	0.0201	0.0211	0.02	0.0201
0.0	0.0	0.0	644.7008	442.6132	NaN	NaN	0.4071	0.8967	0.0221	0.0201	0.021	0.02	0.0201
0.0	0.0	0.0	-689.2992	1112.6132	NaN	NaN	1.3	0.8963	0.0223	0.0202	0.0211	0.02	0.0201
0.0	0.0	0.0	-2249.2992	776.6132	NaN	NaN	-0.3	0.8963	0.0223	0.0202	0.021	0.0199	0.0202
0.0	0.0	0.0	-1777.2992	-846.3868	NaN	NaN	0.3226	0.8962	0.0223	0.0202	0.0211	0.02	0.0202
0.0	0.0	0.0	-2147.2992	2024.6132	NaN	NaN	-0.3	0.8965	0.0222	0.0201	0.021	0.0201	0.0201
0.0	0.0	0.0	-1100.2992	1505.6132	NaN	NaN	1.3	0.8965	0.0222	0.0201	0.021	0.0201	0.0201
0.0	0.0	0.0	-1438.2992	-2814.3868	NaN	NaN	0.6618	0.8963	0.0222	0.0202	0.0211	0.0201	0.0202
0.0	0.0	0.0	-1993.2992	-403.3868	NaN	NaN	0.1683	0.8965	0.0222	0.0202	0.0211	0.02	0.0201
0.0	0.0	0.0	-3781.2992	-171.3868	NaN	NaN	0.0434	0.8963	0.0222	0.0203	0.0211	0.02	0.0202
0.0	0.0	0.0	-2836.2992	335.6132	NaN	NaN	-0.1342	0.8967	0.0221	0.0202	0.021	0.0199	0.0201
0.0	0.0	0.0	-1535.2992	670.6132	NaN	NaN	-0.3	0.8968	0.022	0.0201	0.021	0.0199	0.0201
0.0	0.0	0.0	-1711.2992	-698.3868	NaN	NaN	0.2898	0.8968	0.022	0.0201	0.021	0.02	0.0201
0.0	0.0	0.0	-2115.2992	1358.6132	NaN	NaN	-0.3	0.8969	0.022	0.0201	0.021	0.02	0.0201
0.0	0.0	0.0	-2087.2992	540.6132	NaN	NaN	-0.3	0.8966	0.022	0.0202	0.021	0.02	0.0202
0.0	0.0	0.0	-3545.2992	2036.6132	NaN	NaN	-0.3	0.8964	0.0221	0.0202	0.021	0.02	0.0202
0.0	0.0	0.0	-2726.2992	-408.3868	NaN	NaN	0.1303	0.8961	0.0221	0.0203	0.0211	0.02	0.0203
0.0	0.0	0.0	-3191.2992	1400.6132	NaN	NaN	-0.3	0.8962	0.0221	0.0203	0.0211	0.02	0.0203
0.0	0.0	0.0	-2107.2992	1947.6132	NaN	NaN	-0.3	0.8962	0.0221	0.0203	0.0211	0.02	0.0203
0.0	0.0	0.0	-714.2992	-715.3868	NaN	NaN	0.5004	0.8962	0.0221	0.0203	0.0211	0.02	0.0203
0.0	0.0	0.0	548.7008	-280.3868	NaN	NaN	-0.3	0.8962	0.022	0.0203	0.0211	0.0201	0.0203
0.0	0.0	0.0	-1747.2992	3187.6132	NaN	NaN	1.3	0.8962	0.022	0.0203	0.021	0.0201	0.0203
0.0	0.0	0.0	-2844.2992	1745.6132	NaN	NaN	-0.3	0.8958	0.0221	0.0204	0.0211	0.0202	0.0204
0.0	0.0	0.0	-4430.2992	2401.6132	NaN	NaN	-0.3	0.8957	0.0221	0.0204	0.0211	0.0202	0.0204
0.0	0.0	0.0	-2944.2992	698.6132	NaN	NaN	-0.3	0.8956	0.0221	0.0204	0.0212	0.0202	0.0205
0.0	0.0	0.0	-1504.2992	2282.6132	NaN	NaN	1.3	0.8958	0.0221	0.0204	0.0211	0.0202	0.0204
0.0	0.0	0.0	-1734.2992	-718.3868	NaN	NaN	0.2929	0.8956	0.0221	0.0205	0.0212	0.0202	0.0204
0.0	0.0	0.0	-2697.2992	414.6132	NaN	NaN	-0.1816	0.8958	0.022	0.0205	0.0211	0.0201	0.0204
0.0	0.0	0.0	-1445.2992	881.6132	NaN	NaN	-0.3	0.8959	0.022	0.0205	0.0211	0.0202	0.0203
0.0	0.0	0.0	-3013.2992	1816.6132	NaN	NaN	-0.3	0.8961	0.0219	0.0204	0.0211	0.0202	0.0203
0.0	0.0	0.0	-1966.2992	-789.3868	NaN	NaN	0.2865	0.8962	0.0218	0.0204	0.0211	0.0202	0.0203
0.0	0.0	0.0	-958.2992	520.6132	NaN	NaN	-0.3	0.8965	0.0218	0.0203	0.021	0.0201	0.0202
0.0	0.0	0.0	-2633.2992	1163.6132	NaN	NaN	-0.3	0.896	0.0218	0.0205	0.0211	0.0202	0.0203
0.0	0.0	0.0	-3165.2992	2104.6132	NaN	NaN	-0.3	0.8961	0.0218	0.0205	0.0211	0.0201	0.0204
0.0	0.0	0.0	-2661.2992	-366.3868	NaN	NaN	0.121	0.8958	0.0219	0.0205	0.0211	0.0202	0.0204
0.0	0.0	0.0	-2458.2992	2167.6132	NaN	NaN	-0.3	0.8961	0.0218	0.0204	0.0211	0.0202	0.0204
0.0	0.0	0.0	-2711.2992	1655.6132	NaN	NaN	-0.3	0.8963	0.0218	0.0203	0.0211	0.0202	0.0203
0.0	0.0	0.0	-439.2992	-299.3868	NaN	NaN	0.4053	0.8962	0.0218	0.0203	0.0211	0.0203	0.0203
0.0	0.0	0.0	-945.2992	2280.6132	NaN	NaN	1.3	0.8963	0.0217	0.0203	0.0211	0.0203	0.0203
0.0	0.0	0.0	-2679.2992	2034.6132	NaN	NaN	-0.3	0.8963	0.0217	0.0202	0.0211	0.0204	0.0203
0.0	0.0	0.0	-2368.2992	3319.6132	NaN	NaN	1.3	0.8964	0.0217	0.0202	0.0211	0.0203	0.0203
0.0	0.0	0.0	-2380.2992	1878.6132	NaN	NaN	-0.3	0.8963	0.0216	0.0203	0.0212	0.0203	0.0203
0.0	0.0	0.0	-1553.2992	122.6132	NaN	NaN	-0.0857	0.8963	0.0216	0.0203	0.0212	0.0202	0.0203
0.0	0.0	0.0	-2526.2992	-568.3868	NaN	NaN	0.1837	0.8963	0.0217	0.0204	0.0212	0.0202	0.0203
0.0	0.0	0.0	-2494.2992	1174.6132	NaN	NaN	-0.3	0.8966	0.0216	0.0203	0.0212	0.0201	0.0203
0.0	0.0	0.0	-2140.2992	721.6132	NaN	NaN	-0.3	0.8966	0.0215	0.0202	0.0212	0.0202	0.0203
0.0	0.0	0.0	-1897.2992	-709.3868	NaN	NaN	0.2721	0.8969	0.0214	0.0201	0.0211	0.0202	0.0202
0.0	0.0	0.0	-967.2992	2510.6132	NaN	NaN	1.3	0.8972	0.0214	0.0201	0.0211	0.0201	0.0201
0.0	0.0	0.0	-787.2992	512.6132	NaN	NaN	-0.3	0.8971	0.0214	0.0202	0.0211	0.0201	0.0201
0.0	0.0	0.0	-3046.2992	1605.6132	NaN	NaN	-0.3	0.897	0.0215	0.0202	0.0211	0.02	0.0202
0.0	0.0	0.0	-2988.2992	-2147.3868	NaN	NaN	0.4181	0.8968	0.0215	0.0203	0.0211	0.02	0.0202
0.0	0.0	0.0	-61.2992	1186.6132	NaN	NaN	1.0545	0.8974	0.0214	0.0202	0.021	0.02	0.0201
0.0	0.0	0.0	-1073.2992	2568.6132	NaN	NaN	1.3	0.8973	0.0215	0.0201	0.021	0.02	0.02
0.0	0.0	0.0	-267.2992	49.6132	NaN	NaN	-0.2279	0.8969	0.0216	0.0202	0.0211	0.0201	0.0201
0.0	0.0	0.0	-2266.2992	1522.6132	NaN	NaN	-0.3	0.8966	0.0217	0.0203	0.0211	0.0202	0.0201
0.0	0.0	0.0	-3363.2992	2121.6132	NaN	NaN	-0.3	0.8963	0.0218	0.0203	0.0212	0.0202	0.0202
0.0	0.0	0.0	-3087.2992	1578.6132	NaN	NaN	-0.3	0.8963	0.0218	0.0204	0.0212	0.0201	0.0202
0.0	0.0	0.0	-1521.2992	386.6132	NaN	NaN	-0.3	0.8963	0.0218	0.0203	0.0212	0.0201	0.0202
0.0	0.0	0.0	-1978.2992	626.6132	NaN	NaN	-0.3	0.8963	0.0219	0.0203	0.0212	0.0202	0.0202
0.0	0.0	0.0	-923.2992	5545.6132	NaN	NaN	1.1997	0.8967	0.0217	0.0202	0.0211	0.0201	0.0201
0.0	0.0	0.0	-1840.2992	1444.6132	NaN	NaN	-0.3	0.8964	0.0218	0.0203	0.0212	0.0201	0.0201
0.0	0.0	0.0	-2521.2992	-541.3868	NaN	NaN	0.1768	0.8963	0.0219	0.0204	0.0212	0.0201	0.0202
0.0	0.0	0.0	-2135.2992	2386.6132	NaN	NaN	1.3	0.8964	0.0219	0.0203	0.0211	0.0201	0.0202
0.0	0.0	0.0	-1469.2992	1133.6132	NaN	NaN	-0.3	0.8963	0.0219	0.0203	0.0212	0.0202	0.0202
0.0	0.0	0.0	-2990.2992	1592.6132	NaN	NaN	-0.3	0.8962	0.0219	0.0203	0.0212	0.0202	0.0202
0.0	0.0	0.0	-2868.2992	1571.6132	NaN	NaN	-0.3	0.896	0.022	0.0203	0.0212	0.0202	0.0202
0.0	0.0	0.0	-2398.2992	-2619.3868	NaN	NaN	0.522	0.8957	0.0221	0.0205	0.0212	0.0202	0.0203
0.0	0.0	0.0	-2057.2992	2570.6132	NaN	NaN	1.3	0.8961	0.022	0.0203	0.0211	0.0202	0.0203
0.0	0.0	0.0	-1173.2992	161.6132	NaN	NaN	-0.1597	0.8962	0.022	0.0202	0.0211	0.0202	0.0202
0.0	0.0	0.0	-1998.2992	2074.6132	NaN	NaN	1.3	0.8964	0.022	0.0202	0.0211	0.0202	0.0202
0.0	0.0	0.0	-225.2992	-142.3868	NaN	NaN	0.3873	0.8962	0.022	0.0202	0.0211	0.0202	0.0202
0.0	0.0	0.0	444.7008	-1614.3868	NaN	NaN	1.3	0.8961	0.0221	0.0203	0.0211	0.0202	0.0202
0.0	0.0	0.0	-2597.2992	1808.6132	NaN	NaN	-0.3	0.896	0.0221	0.0203	0.0211	0.0202	0.0203
0.0	0.0	0.0	-2372.2992	-254.3868	NaN	NaN	0.0968	0.8961	0.022	0.0203	0.0211	0.0202	0.0203
0.0	0.0	0.0	-862.2992	-1061.3868	NaN	NaN	0.5517	0.8962	0.022	0.0202	0.0211	0.0202	0.0202
0.0	0.0	0.0	-1559.2992	2309.6132	NaN	NaN	1.3	0.8965	0.022	0.0202	0.021	0.0202	0.0201
0.0	0.0	0.0	-2525.2992	-755.3868	NaN	NaN	0.2303	0.8964	0.022	0.0202	0.0211	0.0201	0.0202
0.0	0.0	0.0	-1356.2992	-935.3868	NaN	NaN	0.4082	0.8964	0.022	0.0203	0.0211	0.0201	0.0201
0.0	0.0	0.0	-1541.2992	-741.3868	NaN	NaN	0.3248	0.8965	0.022	0.0203	0.021	0.0201	0.0202
0.0	0.0	0.0	-2555.2992	-425.3868	NaN	NaN	0.1427	0.8968	0.0219	0.0202	0.021	0.0201	0.0201
0.0	0.0	0.0	-574.2992	2878.6132	NaN	NaN	1.2492	0.8973	0.0218	0.0199	0.0208	0.0201	0.02
0.0	0.0	0.0	-2276.2992	4590.6132	NaN	NaN	1.3	0.8974	0.0218	0.0199	0.0208	0.0201	0.02
0.0	0.0	0.0	-1939.2992	1189.6132	NaN	NaN	-0.3	0.8971	0.0219	0.02	0.0209	0.0201	0.0201
0.0	0.0	0.0	-2956.2992	1672.6132	NaN	NaN	-0.3	0.8968	0.022	0.0201	0.0209	0.0201	0.0201
0.0	0.0	0.0	-1372.2992	2943.6132	NaN	NaN	1.3	0.8969	0.022	0.02	0.0209	0.02	0.0201
0.0	0.0	0.0	-1223.2992	3223.6132	NaN	NaN	1.3	0.8969	0.022	0.02	0.0209	0.0201	0.0201
0.0	0.0	0.0	-968.2992	646.6132	NaN	NaN	-0.3	0.8969	0.022	0.02	0.0209	0.0201	0.0201
0.0	0.0	0.0	-1886.2992	2951.6132	NaN	NaN	1.3	0.8972	0.0219	0.0199	0.0209	0.02	0.02
0.0	0.0	0.0	-2097.2992	-237.3868	NaN	NaN	0.1017	0.8966	0.022	0.0201	0.021	0.0201	0.0202
0.0	0.0	0.0	-3589.2992	2739.6132	NaN	NaN	-0.3	0.8969	0.0219	0.0201	0.021	0.02	0.0201
0.0	0.0	0.0	-2880.2992	1199.6132	NaN	NaN	-0.3	0.8967	0.0219	0.0201	0.0211	0.02	0.0202
0.0	0.0	0.0	-1508.2992	602.6132	NaN	NaN	-0.3	0.897	0.0219	0.0201	0.021	0.02	0.0201
0.0	0.0	0.0	-2933.2992	699.6132	NaN	NaN	-0.3	0.8969	0.0219	0.0201	0.021	0.0199	0.0201
0.0	0.0	0.0	-2110.2992	-2076.3868	NaN	NaN	0.4959	0.8968	0.0219	0.0202	0.021	0.0199	0.0201
0.0	0.0	0.0	-2366.2992	1775.6132	NaN	NaN	-0.3	0.897	0.0219	0.0201	0.021	0.02	0.0201
0.0	0.0	0.0	-1847.2992	2172.6132	NaN	NaN	1.3	0.8971	0.0218	0.02	0.021	0.02	0.0201
0.0	0.0	0.0	-2904.2992	189.6132	NaN	NaN	-0.0698	0.8968	0.0218	0.02	0.021	0.0201	0.0202
0.0	0.0	0.0	-3437.2992	1089.6132	NaN	NaN	-0.3	0.8969	0.0218	0.02	0.021	0.0201	0.0202
0.0	0.0	0.0	-1858.2992	2324.6132	NaN	NaN	1.3	0.8967	0.0218	0.0201	0.0211	0.0201	0.0202
0.0	0.0	0.0	-3263.2992	1633.6132	NaN	NaN	-0.3	0.8965	0.0219	0.0202	0.0212	0.0201	0.0201
0.0	0.0	0.0	-3195.2992	-1789.3868	NaN	NaN	0.359	0.8964	0.0219	0.0204	0.0212	0.02	0.0202
0.0	0.0	0.0	-2120.2992	-2624.3868	NaN	NaN	0.5531	0.8964	0.0219	0.0204	0.0212	0.02	0.0202
0.0	0.0	0.0	-2777.2992	1382.6132	NaN	NaN	-0.3	0.8968	0.0217	0.0202	0.0211	0.02	0.0201
0.0	0.0	0.0	-4443.2992	2113.6132	NaN	NaN	-0.3	0.8968	0.0217	0.0202	0.0212	0.0201	0.0201
0.0	0.0	0.0	-3893.2992	3245.6132	NaN	NaN	-0.3	0.8969	0.0217	0.0202	0.0212	0.0201	0.02
0.0	0.0	0.0	-1252.2992	539.6132	NaN	NaN	-0.3	0.8967	0.0217	0.0203	0.0212	0.0201	0.0201
0.0	0.0	0.0	-2736.2992	-342.3868	NaN	NaN	0.1112	0.8966	0.0217	0.0203	0.0212	0.02	0.0201
0.0	0.0	0.0	-1038.2992	1627.6132	NaN	NaN	1.3	0.8969	0.0216	0.0203	0.0211	0.02	0.0201
0.0	0.0	0.0	-2404.2992	1834.6132	NaN	NaN	-0.3	0.8969	0.0216	0.0203	0.0211	0.02	0.0201
0.0	0.0	0.0	-2178.2992	2475.6132	NaN	NaN	1.3	0.8968	0.0216	0.0203	0.0211	0.02	0.0201
0.0	0.0	0.0	-294.2992	-260.3868	NaN	NaN	0.4694	0.8967	0.0217	0.0203	0.0211	0.02	0.0202
0.0	0.0	0.0	-1573.2992	245.6132	NaN	NaN	-0.185	0.8967	0.0217	0.0203	0.0211	0.02	0.0202
0.0	0.0	0.0	-2302.2992	2188.6132	NaN	NaN	-0.3	0.8968	0.0217	0.0203	0.021	0.0201	0.0202
0.0	0.0	0.0	-2313.2992	2932.6132	NaN	NaN	1.3	0.8968	0.0217	0.0202	0.021	0.0201	0.0202
0.0	0.0	0.0	-937.2992	2340.6132	NaN	NaN	1.3	0.8965	0.0218	0.0203	0.021	0.0202	0.0203
0.0	0.0	0.0	-1900.2992	837.6132	NaN	NaN	-0.3	0.8962	0.0218	0.0204	0.0211	0.0201	0.0203
0.0	0.0	0.0	-1771.2992	1033.6132	NaN	NaN	-0.3	0.8963	0.0218	0.0204	0.0211	0.0201	0.0203
0.0	0.0	0.0	-3302.2992	-992.3868	NaN	NaN	0.2311	0.8963	0.0218	0.0204	0.0211	0.0201	0.0203
0.0	0.0	0.0	-2197.2992	2671.6132	NaN	NaN	1.3	0.897	0.0216	0.0203	0.021	0.02	0.0202
0.0	0.0	0.0	-516.2992	855.6132	NaN	NaN	1.3	0.8968	0.0216	0.0203	0.021	0.02	0.0202
0.0	0.0	0.0	-1508.2992	1322.6132	NaN	NaN	-0.3	0.8972	0.0215	0.0202	0.021	0.02	0.0201
0.0	0.0	0.0	-2757.2992	1053.6132	NaN	NaN	-0.3	0.8971	0.0215	0.0202	0.0211	0.02	0.0201
0.0	0.0	0.0	-4618.2992	2301.6132	NaN	NaN	-0.3	0.8972	0.0215	0.0202	0.021	0.0199	0.0201
0.0	0.0	0.0	-2372.2992	-700.3868	NaN	NaN	0.2279	0.897	0.0215	0.0203	0.0211	0.0199	0.0201
0.0	0.0	0.0	-1747.2992	-578.3868	NaN	NaN	0.2487	0.8973	0.0215	0.0203	0.0211	0.0199	0.0201
0.0	0.0	0.0	-3437.2992	1392.6132	NaN	NaN	-0.3	0.8975	0.0214	0.0202	0.021	0.0198	0.02
0.0	0.0	0.0	-2521.2992	1346.6132	NaN	NaN	-0.3	0.8978	0.0213	0.0202	0.021	0.0198	0.02
0.0	0.0	0.0	-2522.2992	-1733.3868	NaN	NaN	0.4073	0.8977	0.0213	0.0202	0.021	0.0198	0.02
0.0	0.0	0.0	-933.2992	1374.6132	NaN	NaN	1.3	0.898	0.0212	0.0202	0.0209	0.0198	0.0199
0.0	0.0	0.0	-1695.2992	2596.6132	NaN	NaN	1.3	0.8978	0.0212	0.0202	0.021	0.0198	0.02
0.0	0.0	0.0	-3550.2992	2173.6132	NaN	NaN	-0.3	0.8976	0.0213	0.0202	0.021	0.0199	0.0201
0.0	0.0	0.0	-3197.2992	2205.6132	NaN	NaN	-0.3	0.8975	0.0213	0.0202	0.021	0.0199	0.0201
0.0	0.0	0.0	-2024.2992	2267.6132	NaN	NaN	1.3	0.8976	0.0212	0.0202	0.021	0.0198	0.0201
0.0	0.0	0.0	-1673.2992	3175.6132	NaN	NaN	1.3	0.8976	0.0212	0.0202	0.021	0.0198	0.0201
0.0	0.0	0.0	-1512.2992	1641.6132	NaN	NaN	1.3	0.8975	0.0213	0.0202	0.021	0.0198	0.0201
0.0	0.0	0.0	-3707.2992	624.6132	NaN	NaN	-0.2026	0.8973	0.0213	0.0203	0.021	0.0198	0.0202
0.0	0.0	0.0	-2114.2992	769.6132	NaN	NaN	-0.3	0.8973	0.0213	0.0203	0.021	0.0198	0.0201
0.0	0.0	0.0	-3424.2992	2381.6132	NaN	NaN	-0.3	0.8972	0.0214	0.0203	0.021	0.0198	0.0202
0.0	0.0	0.0	-3664.2992	-1424.3868	NaN	NaN	0.2799	0.8969	0.0215	0.0204	0.0211	0.0199	0.0202
0.0	0.0	0.0	-807.2992	4017.6132	NaN	NaN	1.2515	0.8976	0.0213	0.0202	0.021	0.0199	0.0201
0.0	0.0	0.0	-1886.2992	2464.6132	NaN	NaN	1.3	0.8974	0.0213	0.0202	0.021	0.02	0.0201
0.0	0.0	0.0	-2843.2992	1681.6132	NaN	NaN	-0.3	0.8975	0.0213	0.0202	0.021	0.02	0.0201
0.0	0.0	0.0	-632.2992	81.6132	NaN	NaN	-0.1482	0.8972	0.0214	0.0202	0.021	0.02	0.0201
0.0	0.0	0.0	-2099.2992	1529.6132	NaN	NaN	-0.3	0.897	0.0215	0.0202	0.0211	0.0201	0.0202
0.0	0.0	0.0	-3612.2992	1403.6132	NaN	NaN	-0.3	0.8966	0.0216	0.0203	0.0211	0.0201	0.0203
0.0	0.0	0.0	-3886.2992	2089.6132	NaN	NaN	-0.3	0.8967	0.0216	0.0203	0.0211	0.0201	0.0202
0.0	0.0	0.0	-3044.2992	278.6132	NaN	NaN	-0.1007	0.8967	0.0216	0.0203	0.0212	0.0201	0.0202
0.0	0.0	0.0	-1777.2992	2195.6132	NaN	NaN	1.3	0.8971	0.0214	0.0202	0.0211	0.02	0.0201
0.0	0.0	0.0	433.7008	-996.3868	NaN	NaN	1.3	0.8971	0.0214	0.0202	0.0211	0.02	0.0201
0.0	0.0	0.0	-1263.2992	1235.6132	NaN	NaN	-0.3	0.8974	0.0214	0.0202	0.0211	0.0199	0.0201
0.0	0.0	0.0	-1443.2992	-335.3868	NaN	NaN	0.1886	0.8974	0.0214	0.0202	0.0211	0.0199	0.0201
0.0	0.0	0.0	-3906.2992	3283.6132	NaN	NaN	-0.3	0.8977	0.0213	0.0202	0.021	0.0198	0.02
0.0	0.0	0.0	-2340.2992	-69.3868	NaN	NaN	0.0288	0.8974	0.0213	0.0202	0.0211	0.0199	0.0201
0.0	0.0	0.0	-846.2992	2451.6132	NaN	NaN	1.3	0.8977	0.0213	0.0201	0.021	0.0199	0.02
0.0	0.0	0.0	-2830.2992	197.6132	NaN	NaN	-0.0751	0.8972	0.0214	0.0202	0.0211	0.02	0.0202
0.0	0.0	0.0	-1463.2992	3878.6132	NaN	NaN	1.3	0.8977	0.0213	0.02	0.021	0.0199	0.02
0.0	0.0	0.0	-3136.2992	3246.6132	NaN	NaN	1.3	0.8976	0.0213	0.02	0.021	0.02	0.0201
0.0	0.0	0.0	-2432.2992	1690.6132	NaN	NaN	-0.3	0.8979	0.0212	0.0199	0.021	0.0199	0.02
0.0	0.0	0.0	-271.2992	3470.6132	NaN	NaN	1.0848	0.8981	0.0212	0.0199	0.021	0.0198	0.02
0.0	0.0	0.0	-461.2992	2102.6132	NaN	NaN	1.2811	0.8982	0.0212	0.0199	0.021	0.0198	0.0199
0.0	0.0	0.0	-2168.2992	1501.6132	NaN	NaN	-0.3	0.8978	0.0213	0.0201	0.0211	0.0198	0.0199
0.0	0.0	0.0	-2843.2992	1940.6132	NaN	NaN	-0.3	0.8978	0.0214	0.0201	0.0211	0.0197	0.0198
0.0	0.0	0.0	-2266.2992	530.6132	NaN	NaN	-0.3	0.898	0.0214	0.0201	0.0211	0.0197	0.0198
0.0	0.0	0.0	-2357.2992	-759.3868	NaN	NaN	0.2437	0.8979	0.0214	0.0202	0.0211	0.0196	0.0198
0.0	0.0	0.0	-3397.2992	696.6132	NaN	NaN	-0.2579	0.8983	0.0213	0.0201	0.021	0.0195	0.0197
0.0	0.0	0.0	-2830.2992	1698.6132	NaN	NaN	-0.3	0.8984	0.0213	0.0201	0.021	0.0196	0.0197
0.0	0.0	0.0	-2379.2992	338.6132	NaN	NaN	-0.1659	0.8986	0.0212	0.02	0.021	0.0196	0.0197
0.0	0.0	0.0	-2107.2992	2920.6132	NaN	NaN	1.3	0.8989	0.0211	0.0199	0.0209	0.0195	0.0196
0.0	0.0	0.0	-2841.2992	9.6132	NaN	NaN	-0.0034	0.8985	0.0213	0.02	0.021	0.0196	0.0196
0.0	0.0	0.0	-2270.2992	1459.6132	NaN	NaN	-0.3	0.8985	0.0213	0.02	0.021	0.0196	0.0196
0.0	0.0	0.0	-1905.2992	3198.6132	NaN	NaN	1.3	0.8984	0.0213	0.02	0.021	0.0197	0.0196
0.0	0.0	0.0	-3966.2992	1706.6132	NaN	NaN	-0.3	0.8982	0.0214	0.02	0.0211	0.0197	0.0197
0.0	0.0	0.0	-2925.2992	1283.6132	NaN	NaN	-0.3	0.8979	0.0214	0.0201	0.0211	0.0197	0.0197
0.0	0.0	0.0	-2145.2992	1183.6132	NaN	NaN	-0.3	0.8978	0.0215	0.0201	0.0212	0.0197	0.0197
0.0	0.0	0.0	-2524.2992	668.6132	NaN	NaN	-0.3	0.8975	0.0216	0.0202	0.0212	0.0197	0.0197
0.0	0.0	0.0	-2912.2992	2448.6132	NaN	NaN	-0.3	0.8976	0.0216	0.0203	0.0212	0.0197	0.0197
0.0	0.0	0.0	-5126.2992	224.6132	NaN	NaN	-0.0458	0.8973	0.0217	0.0204	0.0213	0.0197	0.0197
0.0	0.0	0.0	-1433.2992	-1471.3868	NaN	NaN	0.5066	0.8977	0.0216	0.0204	0.0211	0.0196	0.0197
0.0	0.0	0.0	-3780.2992	2856.6132	NaN	NaN	-0.3	0.8981	0.0214	0.0202	0.0211	0.0196	0.0196
0.0	0.0	0.0	-1026.2992	2165.6132	NaN	NaN	1.3	0.8982	0.0214	0.0202	0.0211	0.0196	0.0195
0.0	0.0	0.0	-2422.2992	-578.3868	NaN	NaN	0.1928	0.8979	0.0215	0.0204	0.0211	0.0196	0.0196
0.0	0.0	0.0	-4047.2992	1972.6132	NaN	NaN	-0.3	0.8978	0.0215	0.0204	0.0211	0.0196	0.0196
0.0	0.0	0.0	-4134.2992	-924.3868	NaN	NaN	0.1827	0.8976	0.0216	0.0205	0.0211	0.0196	0.0197
0.0	0.0	0.0	-3715.2992	3375.6132	NaN	NaN	-0.3	0.8979	0.0215	0.0204	0.021	0.0196	0.0196
0.0	0.0	0.0	-442.2992	-1804.3868	NaN	NaN	0.8031	0.8976	0.0216	0.0205	0.021	0.0196	0.0196
0.0	0.0	0.0	-2366.2992	714.6132	NaN	NaN	-0.3	0.8978	0.0216	0.0204	0.021	0.0196	0.0196
0.0	0.0	0.0	-1854.2992	30.6132	NaN	NaN	-0.0168	0.8974	0.0217	0.0205	0.021	0.0197	0.0197
0.0	0.0	0.0	-3939.2992	-390.3868	NaN	NaN	0.0902	0.8972	0.0218	0.0206	0.021	0.0197	0.0198
0.0	0.0	0.0	-3119.2992	2589.6132	NaN	NaN	-0.3	0.8971	0.0218	0.0205	0.021	0.0198	0.0198
0.0	0.0	0.0	-3476.2992	1566.6132	NaN	NaN	-0.3	0.897	0.0218	0.0205	0.0211	0.0198	0.0199
0.0	0.0	0.0	-3631.2992	2934.6132	NaN	NaN	-0.3	0.897	0.0217	0.0206	0.0211	0.0198	0.0199
0.0	0.0	0.0	-4788.2992	1921.6132	NaN	NaN	-0.3	0.8966	0.0218	0.0206	0.0212	0.0198	0.02
0.0	0.0	0.0	-3811.2992	1467.6132	NaN	NaN	-0.3	0.8967	0.0218	0.0207	0.0212	0.0198	0.02
0.0	0.0	0.0	-2938.2992	2769.6132	NaN	NaN	-0.3	0.8967	0.0217	0.0207	0.0212	0.0197	0.02
0.0	0.0	0.0	-4941.2992	-700.3868	NaN	NaN	0.1241	0.8969	0.0216	0.0207	0.0211	0.0197	0.02
0.0	0.0	0.0	-3386.2992	1979.6132	NaN	NaN	-0.3	0.8975	0.0214	0.0206	0.0211	0.0196	0.0198
0.0	0.0	0.0	-2824.2992	4642.6132	NaN	NaN	1.3	0.8977	0.0213	0.0205	0.0211	0.0196	0.0198
0.0	0.0	0.0	-4529.2992	1785.6132	NaN	NaN	-0.3	0.8975	0.0214	0.0206	0.0211	0.0196	0.0198
0.0	0.0	0.0	-2893.2992	-140.3868	NaN	NaN	0.0463	0.8972	0.0214	0.0207	0.0211	0.0196	0.0199
0.0	0.0	0.0	-4680.2992	-558.3868	NaN	NaN	0.1066	0.8969	0.0215	0.0208	0.0211	0.0196	0.02
0.0	0.0	0.0	-2531.2992	1375.6132	NaN	NaN	-0.3	0.8972	0.0214	0.0207	0.0211	0.0196	0.02
0.0	0.0	0.0	-3339.2992	577.6132	NaN	NaN	-0.2092	0.8972	0.0214	0.0207	0.0211	0.0196	0.02
0.0	0.0	0.0	-2393.2992	3748.6132	NaN	NaN	1.3	0.8974	0.0213	0.0206	0.0211	0.0197	0.02
0.0	0.0	0.0	-1930.2992	1828.6132	NaN	NaN	-0.3	0.8972	0.0214	0.0206	0.0211	0.0197	0.02
0.0	0.0	0.0	-687.2992	-94.3868	NaN	NaN	0.1207	0.897	0.0214	0.0206	0.0211	0.0197	0.0201
0.0	0.0	0.0	-1737.2992	2867.6132	NaN	NaN	1.3	0.8969	0.0214	0.0206	0.0212	0.0198	0.0201
0.0	0.0	0.0	-1776.2992	640.6132	NaN	NaN	-0.3	0.8969	0.0214	0.0206	0.0212	0.0198	0.0201
0.0	0.0	0.0	-1662.2992	1968.6132	NaN	NaN	1.3	0.8967	0.0214	0.0207	0.0213	0.0198	0.0201
0.0	0.0	0.0	-4120.2992	679.6132	NaN	NaN	-0.1975	0.8967	0.0214	0.0207	0.0213	0.0198	0.0201
0.0	0.0	0.0	-3293.2992	475.6132	NaN	NaN	-0.1688	0.8968	0.0213	0.0208	0.0213	0.0197	0.0201
0.0	0.0	0.0	-3189.2992	-218.3868	NaN	NaN	0.0641	0.8968	0.0213	0.0208	0.0213	0.0197	0.0201
0.0	0.0	0.0	-3676.2992	2967.6132	NaN	NaN	-0.3	0.8975	0.0211	0.0207	0.0212	0.0196	0.02
0.0	0.0	0.0	-2893.2992	-382.3868	NaN	NaN	0.1167	0.8976	0.0211	0.0206	0.0211	0.0196	0.02
0.0	0.0	0.0	-1551.2992	1036.6132	NaN	NaN	-0.3	0.8981	0.021	0.0205	0.0211	0.0195	0.0198
0.0	0.0	0.0	-1768.2992	3689.6132	NaN	NaN	1.3	0.898	0.021	0.0205	0.0211	0.0196	0.0198
0.0	0.0	0.0	-1531.2992	-931.3868	NaN	NaN	0.3782	0.8979	0.0211	0.0205	0.0211	0.0195	0.0199
0.0	0.0	0.0	-1236.2992	2127.6132	NaN	NaN	1.3	0.8979	0.0211	0.0205	0.0211	0.0196	0.0199
0.0	0.0	0.0	-2334.2992	1706.6132	NaN	NaN	-0.3	0.8977	0.0211	0.0205	0.0211	0.0196	0.0199
0.0	0.0	0.0	-1006.2992	-637.3868	NaN	NaN	0.3878	0.8975	0.0212	0.0205	0.0211	0.0197	0.0199
0.0	0.0	0.0	-1972.2992	4089.6132	NaN	NaN	1.3	0.8976	0.0212	0.0205	0.0211	0.0197	0.0199
0.0	0.0	0.0	-2474.2992	2267.6132	NaN	NaN	-0.3	0.8974	0.0213	0.0205	0.0211	0.0197	0.0199
0.0	0.0	0.0	-2652.2992	-886.3868	NaN	NaN	0.2505	0.8972	0.0214	0.0206	0.0212	0.0197	0.02
0.0	0.0	0.0	-2498.2992	1005.6132	NaN	NaN	-0.3	0.8974	0.0213	0.0205	0.0211	0.0197	0.0199
0.0	0.0	0.0	-1374.2992	626.6132	NaN	NaN	-0.3	0.8975	0.0213	0.0205	0.0211	0.0197	0.0198
0.0	0.0	0.0	-1976.2992	2385.6132	NaN	NaN	1.3	0.8978	0.0212	0.0204	0.0211	0.0196	0.0198
0.0	0.0	0.0	-1368.2992	1295.6132	NaN	NaN	-0.3	0.8977	0.0213	0.0205	0.0212	0.0196	0.0198
0.0	0.0	0.0	-4644.2992	-1590.3868	NaN	NaN	0.2551	0.8976	0.0213	0.0206	0.0212	0.0196	0.0198
0.0	0.0	0.0	-3068.2992	3524.6132	NaN	NaN	1.3	0.898	0.0212	0.0205	0.0211	0.0195	0.0197
0.0	0.0	0.0	-2261.2992	-388.3868	NaN	NaN	0.1466	0.8978	0.0213	0.0205	0.0211	0.0195	0.0198
0.0	0.0	0.0	-2692.2992	2378.6132	NaN	NaN	-0.3	0.8981	0.0213	0.0204	0.0211	0.0196	0.0197
0.0	0.0	0.0	-3035.2992	2291.6132	NaN	NaN	-0.3	0.898	0.0213	0.0204	0.0211	0.0195	0.0197
0.0	0.0	0.0	-1513.2992	2271.6132	NaN	NaN	1.3	0.8983	0.0213	0.0203	0.021	0.0195	0.0196
0.0	0.0	0.0	-2394.2992	3476.6132	NaN	NaN	1.3	0.8982	0.0213	0.0203	0.0211	0.0195	0.0196
0.0	0.0	0.0	-764.2992	-514.3868	NaN	NaN	0.4023	0.898	0.0214	0.0204	0.0211	0.0195	0.0196
0.0	0.0	0.0	-2379.2992	1894.6132	NaN	NaN	-0.3	0.8977	0.0216	0.0205	0.0211	0.0194	0.0196
0.0	0.0	0.0	-2241.2992	-1117.3868	NaN	NaN	0.3327	0.8973	0.0217	0.0206	0.0212	0.0195	0.0197
0.0	0.0	0.0	-3775.2992	2957.6132	NaN	NaN	-0.3	0.8975	0.0217	0.0205	0.0211	0.0195	0.0197
0.0	0.0	0.0	-4520.2992	3612.6132	NaN	NaN	-0.3	0.8973	0.0218	0.0205	0.0212	0.0195	0.0197
0.0	0.0	0.0	-3195.2992	2701.6132	NaN	NaN	-0.3	0.8975	0.0217	0.0205	0.0211	0.0195	0.0196
0.0	0.0	0.0	-1785.2992	1499.6132	NaN	NaN	-0.3	0.8974	0.0218	0.0205	0.0212	0.0195	0.0196
0.0	0.0	0.0	-4322.2992	2453.6132	NaN	NaN	-0.3	0.8976	0.0217	0.0205	0.0212	0.0195	0.0195
0.0	0.0	0.0	-1840.2992	-117.3868	NaN	NaN	0.06	0.8975	0.0218	0.0206	0.0212	0.0195	0.0195
0.0	0.0	0.0	-2766.2992	2436.6132	NaN	NaN	-0.3	0.8976	0.0217	0.0205	0.0212	0.0194	0.0195
0.0	0.0	0.0	-2469.2992	-1082.3868	NaN	NaN	0.3048	0.8975	0.0218	0.0206	0.0212	0.0194	0.0196
0.0	0.0	0.0	-3335.2992	672.6132	NaN	NaN	-0.2526	0.8975	0.0218	0.0206	0.0212	0.0194	0.0196
0.0	0.0	0.0	-3361.2992	-118.3868	NaN	NaN	0.034	0.8972	0.0219	0.0206	0.0212	0.0195	0.0197
0.0	0.0	0.0	-3488.2992	2613.6132	NaN	NaN	-0.3	0.8973	0.0219	0.0205	0.0212	0.0194	0.0196
0.0	0.0	0.0	-2128.2992	-690.3868	NaN	NaN	0.2449	0.897	0.022	0.0206	0.0212	0.0195	0.0197
0.0	0.0	0.0	-3454.2992	3901.6132	NaN	NaN	1.3	0.8974	0.0219	0.0205	0.0211	0.0195	0.0196
0.0	0.0	0.0	-1165.2992	1655.6132	NaN	NaN	1.3	0.8972	0.022	0.0205	0.0212	0.0195	0.0197
0.0	0.0	0.0	-3180.2992	1675.6132	NaN	NaN	-0.3	0.8973	0.022	0.0205	0.0211	0.0195	0.0196
0.0	0.0	0.0	-1977.2992	2436.6132	NaN	NaN	1.3	0.8971	0.022	0.0205	0.0211	0.0195	0.0196
0.0	0.0	0.0	-2223.2992	1402.6132	NaN	NaN	-0.3	0.8969	0.0221	0.0206	0.0212	0.0195	0.0197
0.0	0.0	0.0	-2784.2992	-171.3868	NaN	NaN	0.058	0.8964	0.0222	0.0207	0.0213	0.0196	0.0198
0.0	0.0	0.0	-3180.2992	-264.3868	NaN	NaN	0.0768	0.8963	0.0223	0.0207	0.0213	0.0196	0.0198
0.0	0.0	0.0	-2170.2992	237.6132	NaN	NaN	-0.1229	0.8961	0.0223	0.0208	0.0213	0.0196	0.0199
0.0	0.0	0.0	-3443.2992	1176.6132	NaN	NaN	-0.3	0.8959	0.0224	0.0208	0.0214	0.0197	0.0199
0.0	0.0	0.0	-2781.2992	-1039.3868	NaN	NaN	0.272	0.8957	0.0224	0.0208	0.0214	0.0197	0.02
0.0	0.0	0.0	-1361.2992	1915.6132	NaN	NaN	1.3	0.8958	0.0223	0.0208	0.0214	0.0197	0.02
0.0	0.0	0.0	-2574.2992	1346.6132	NaN	NaN	-0.3	0.8957	0.0223	0.0208	0.0214	0.0198	0.02
0.0	0.0	0.0	-2644.2992	1224.6132	NaN	NaN	-0.3	0.8958	0.0223	0.0207	0.0214	0.0197	0.02
0.0	0.0	0.0	-1569.2992	3729.6132	NaN	NaN	1.3	0.8957	0.0222	0.0208	0.0215	0.0198	0.0201
0.0	0.0	0.0	-2132.2992	-350.3868	NaN	NaN	0.1411	0.8954	0.0223	0.0208	0.0215	0.0198	0.0201
0.0	0.0	0.0	-2054.2992	965.6132	NaN	NaN	-0.3	0.895	0.0224	0.0209	0.0216	0.0199	0.0203
0.0	0.0	0.0	-3559.2992	-102.3868	NaN	NaN	0.028	0.8946	0.0224	0.021	0.0217	0.0199	0.0203
0.0	0.0	0.0	-2306.2992	1769.6132	NaN	NaN	-0.3	0.8946	0.0224	0.0211	0.0217	0.0199	0.0204
0.0	0.0	0.0	-3614.2992	-335.3868	NaN	NaN	0.0849	0.8942	0.0225	0.0212	0.0217	0.0199	0.0205
0.0	0.0	0.0	-3457.2992	707.6132	NaN	NaN	-0.2573	0.8948	0.0224	0.021	0.0216	0.0198	0.0204
0.0	0.0	0.0	-1614.2992	3340.6132	NaN	NaN	1.3	0.895	0.0223	0.0209	0.0215	0.0199	0.0204
0.0	0.0	0.0	-2715.2992	1995.6132	NaN	NaN	-0.3	0.8948	0.0223	0.021	0.0216	0.02	0.0204
0.0	0.0	0.0	-3492.2992	2923.6132	NaN	NaN	-0.3	0.8946	0.0224	0.021	0.0216	0.02	0.0205
0.0	0.0	0.0	-1421.2992	5.6132	NaN	NaN	-0.004	0.8941	0.0225	0.0211	0.0216	0.0201	0.0206
0.0	0.0	0.0	-1656.2992	3550.6132	NaN	NaN	1.3	0.8941	0.0225	0.0211	0.0216	0.0201	0.0206
0.0	0.0	0.0	-2154.2992	1945.6132	NaN	NaN	-0.3	0.8939	0.0225	0.0211	0.0217	0.0202	0.0207
0.0	0.0	0.0	-3214.2992	409.6132	NaN	NaN	-0.146	0.8937	0.0226	0.0211	0.0217	0.0202	0.0206
0.0	0.0	0.0	-684.2992	2567.6132	NaN	NaN	1.3	0.8936	0.0226	0.0211	0.0217	0.0203	0.0206
0.0	0.0	0.0	-2125.2992	269.6132	NaN	NaN	-0.1453	0.8935	0.0227	0.0211	0.0217	0.0203	0.0206
0.0	0.0	0.0	-3394.2992	-2481.3868	NaN	NaN	0.4223	0.8933	0.0228	0.0212	0.0217	0.0204	0.0206
0.0	0.0	0.0	-2852.2992	27.6132	NaN	NaN	-0.0098	0.8933	0.0227	0.0212	0.0217	0.0204	0.0206
0.0	0.0	0.0	-4230.2992	1339.6132	NaN	NaN	-0.3	0.8931	0.0227	0.0212	0.0218	0.0205	0.0207
0.0	0.0	0.0	-2457.2992	392.6132	NaN	NaN	-0.1902	0.8932	0.0226	0.0212	0.0218	0.0206	0.0207
0.0	0.0	0.0	-2275.2992	1800.6132	NaN	NaN	-0.3	0.893	0.0227	0.0212	0.0218	0.0206	0.0207
0.0	0.0	0.0	-1364.2992	-958.3868	NaN	NaN	0.4126	0.893	0.0227	0.0212	0.0218	0.0206	0.0207
0.0	0.0	0.0	-1867.2992	-1554.3868	NaN	NaN	0.4543	0.893	0.0227	0.0212	0.0218	0.0207	0.0207
0.0	0.0	0.0	-3531.2992	1077.6132	NaN	NaN	-0.3	0.8929	0.0226	0.0211	0.0218	0.0208	0.0207
0.0	0.0	0.0	-2306.2992	4254.6132	NaN	NaN	1.3	0.8931	0.0226	0.0209	0.0218	0.0209	0.0207
0.0	0.0	0.0	-2903.2992	1637.6132	NaN	NaN	-0.3	0.8928	0.0226	0.021	0.0219	0.021	0.0208
0.0	0.0	0.0	-3022.2992	3202.6132	NaN	NaN	1.3	0.8928	0.0226	0.021	0.0219	0.021	0.0207
0.0	0.0	0.0	-2077.2992	1913.6132	NaN	NaN	-0.3	0.8925	0.0227	0.021	0.022	0.021	0.0208
0.0	0.0	0.0	-1237.2992	475.6132	NaN	NaN	-0.3	0.8923	0.0227	0.0212	0.0221	0.021	0.0208
0.0	0.0	0.0	-3448.2992	688.6132	NaN	NaN	-0.2495	0.8922	0.0226	0.0213	0.0222	0.021	0.0208
0.0	0.0	0.0	-1084.2992	-319.3868	NaN	NaN	0.2275	0.8925	0.0225	0.0212	0.0222	0.021	0.0207
0.0	0.0	0.0	-3531.2992	531.6132	NaN	NaN	-0.1772	0.8926	0.0225	0.0211	0.0222	0.021	0.0207
0.0	0.0	0.0	-1078.2992	1883.6132	NaN	NaN	1.3	0.8926	0.0224	0.021	0.0222	0.021	0.0207
0.0	0.0	0.0	-3113.2992	1375.6132	NaN	NaN	-0.3	0.8928	0.0224	0.021	0.0222	0.021	0.0206
0.0	0.0	0.0	-2416.2992	2099.6132	NaN	NaN	-0.3	0.8923	0.0225	0.0211	0.0223	0.0211	0.0207
0.0	0.0	0.0	-4130.2992	2616.6132	NaN	NaN	-0.3	0.8921	0.0225	0.0211	0.0223	0.0212	0.0208
0.0	0.0	0.0	-3735.2992	1125.6132	NaN	NaN	-0.3	0.8921	0.0226	0.021	0.0223	0.0213	0.0208
0.0	0.0	0.0	-2279.2992	1871.6132	NaN	NaN	-0.3	0.8922	0.0226	0.0209	0.0222	0.0213	0.0208
0.0	0.0	0.0	-2675.2992	1548.6132	NaN	NaN	-0.3	0.892	0.0226	0.021	0.0222	0.0214	0.0208
0.0	0.0	0.0	-2234.2992	-871.3868	NaN	NaN	0.2806	0.8921	0.0226	0.021	0.0221	0.0213	0.0208
0.0	0.0	0.0	-2941.2992	2175.6132	NaN	NaN	-0.3	0.8918	0.0226	0.0211	0.0222	0.0214	0.0209
0.0	0.0	0.0	-3635.2992	3261.6132	NaN	NaN	-0.3	0.892	0.0226	0.0211	0.0221	0.0214	0.0209
0.0	0.0	0.0	-3381.2992	-870.3868	NaN	NaN	0.2047	0.8921	0.0226	0.021	0.022	0.0214	0.0209
0.0	0.0	0.0	-1846.2992	390.6132	NaN	NaN	-0.2683	0.8927	0.0225	0.0208	0.0218	0.0215	0.0207
0.0	0.0	0.0	-859.2992	3282.6132	NaN	NaN	1.3	0.893	0.0226	0.0207	0.0217	0.0214	0.0206
0.0	0.0	0.0	-2948.2992	-1334.3868	NaN	NaN	0.3116	0.8929	0.0225	0.0208	0.0217	0.0214	0.0207
0.0	0.0	0.0	-1481.2992	1156.6132	NaN	NaN	-0.3	0.8928	0.0226	0.0208	0.0217	0.0214	0.0207
0.0	0.0	0.0	-3226.2992	442.6132	NaN	NaN	-0.159	0.8931	0.0226	0.0207	0.0216	0.0214	0.0207
0.0	0.0	0.0	-3367.2992	950.6132	NaN	NaN	-0.3	0.8933	0.0226	0.0206	0.0215	0.0214	0.0206
0.0	0.0	0.0	-2315.2992	1940.6132	NaN	NaN	-0.3	0.8944	0.0224	0.0202	0.0213	0.0213	0.0204
0.0	0.0	0.0	-3185.2992	1766.6132	NaN	NaN	-0.3	0.893	0.0227	0.0205	0.0215	0.0216	0.0207
0.0	0.0	0.0	-2167.2992	-1523.3868	NaN	NaN	0.4128	0.8929	0.0226	0.0206	0.0215	0.0217	0.0207
0.0	0.0	0.0	-974.2992	1900.6132	NaN	NaN	1.3	0.8936	0.0224	0.0204	0.0214	0.0217	0.0205
0.0	0.0	0.0	-2650.2992	2011.6132	NaN	NaN	-0.3	0.8941	0.0223	0.0203	0.0214	0.0217	0.0203
0.0	0.0	0.0	-2408.2992	-10.3868	NaN	NaN	0.0043	0.8946	0.0221	0.0201	0.0213	0.0216	0.0201
0.0	0.0	0.0	-4375.2992	942.6132	NaN	NaN	-0.2746	0.895	0.022	0.02	0.0213	0.0217	0.02
0.0	0.0	0.0	-2631.2992	1731.6132	NaN	NaN	-0.3	0.8949	0.022	0.02	0.0214	0.0218	0.0199
0.0	0.0	0.0	-1055.2992	884.6132	NaN	NaN	-0.3	0.8951	0.0219	0.02	0.0215	0.0218	0.0198
0.0	0.0	0.0	-2578.2992	-1052.3868	NaN	NaN	0.2899	0.8949	0.0218	0.0201	0.0216	0.0218	0.0198
0.0	0.0	0.0	-2247.2992	1004.6132	NaN	NaN	-0.3	0.8953	0.0217	0.0201	0.0215	0.0217	0.0196
0.0	0.0	0.0	-2173.2992	1345.6132	NaN	NaN	-0.3	0.896	0.0217	0.02	0.0214	0.0215	0.0194
0.0	0.0	0.0	-3405.2992	-1007.3868	NaN	NaN	0.2283	0.8964	0.0216	0.02	0.0213	0.0214	0.0193
0.0	0.0	0.0	-2464.2992	2041.6132	NaN	NaN	-0.3	0.8954	0.0218	0.0201	0.0216	0.0217	0.0194
0.0	0.0	0.0	-2471.2992	764.6132	NaN	NaN	-0.3	0.8962	0.0218	0.0199	0.0214	0.0216	0.0191
0.0	0.0	0.0	-3996.2992	2464.6132	NaN	NaN	-0.3	0.8846	0.0243	0.0216	0.0236	0.0241	0.0217
0.0	0.0	0.0	-1550.2992	1994.6132	NaN	NaN	1.3	0.9024	0.0203	0.0182	0.0209	0.021	0.0173
