# Supplementary material for: DeepFRET, a software for rapid and automated single-molecule FRET data classification using deep learning
Source: eLife. 2020 Nov 3;9:e60404. doi: 10.7554/eLife.60404 (PMC7609065; doi:10.7554/eLife.60404)
Supplement: Figure 4—source data 1. [file elife-60404-fig4-data1.zip › Figure 4-source data 1/Fig_S4a/Traces/traces_all_n294/Traces_Fig2d_4mMAc_mov1_combined_tif_pair5.txt]

Exported by DeepFRET
Date: 2020-08-26, 18:13
Video filename: None
FRET pair #5
Bleaches at 106
D-Dexc-bg	A-Dexc-bg	A-Aexc-bg	D-Dexc-rw	A-Dexc-rw	A-Aexc-rw	S	E	p_bleached	p_aggregated	p_noisy	p_scrambled	p_static	p_dynamic
0.0	0.0	0.0	49082.0692	17596.2306	NaN	NaN	0.2639	0.2349	0.4765	0.0609	0.1682	0.0414	0.0181
0.0	0.0	0.0	47736.0692	16699.2306	NaN	NaN	0.2592	0.1915	0.5465	0.057	0.146	0.0407	0.0181
0.0	0.0	0.0	45374.0692	18532.2306	NaN	NaN	0.29	0.1732	0.585	0.0553	0.1277	0.0403	0.0186
0.0	0.0	0.0	44540.0692	22594.2306	NaN	NaN	0.3366	0.1714	0.5809	0.0572	0.1282	0.0427	0.0195
0.0	0.0	0.0	45148.0692	20250.2306	NaN	NaN	0.3096	0.17	0.5856	0.0574	0.1244	0.0429	0.0196
0.0	0.0	0.0	42598.0692	18593.2306	NaN	NaN	0.3039	0.178	0.5709	0.0581	0.1302	0.0434	0.0194
0.0	0.0	0.0	49629.0692	18173.2306	NaN	NaN	0.268	0.1813	0.559	0.0602	0.1357	0.0444	0.0193
0.0	0.0	0.0	41687.0692	18865.2306	NaN	NaN	0.3116	0.1929	0.5432	0.0602	0.1414	0.0437	0.0187
0.0	0.0	0.0	41684.0692	20831.2306	NaN	NaN	0.3332	0.1902	0.5415	0.0623	0.1424	0.0445	0.0191
0.0	0.0	0.0	39519.0692	18296.2306	NaN	NaN	0.3165	0.1959	0.5279	0.0634	0.1485	0.0451	0.0191
0.0	0.0	0.0	38623.0692	20824.2306	NaN	NaN	0.3503	0.1975	0.5265	0.0641	0.1473	0.0456	0.0191
0.0	0.0	0.0	44905.0692	18176.2306	NaN	NaN	0.2881	0.2025	0.517	0.064	0.1516	0.0457	0.0191
0.0	0.0	0.0	43847.0692	21995.2306	NaN	NaN	0.3341	0.2117	0.5033	0.0651	0.1543	0.0463	0.0193
0.0	0.0	0.0	42870.0692	19132.2306	NaN	NaN	0.3086	0.2129	0.4927	0.0656	0.1622	0.0466	0.0199
0.0	0.0	0.0	38663.0692	18036.2306	NaN	NaN	0.3181	0.2293	0.4705	0.0692	0.1627	0.0488	0.0195
0.0	0.0	0.0	46282.0692	19123.2306	NaN	NaN	0.2924	0.221	0.4791	0.0667	0.1664	0.047	0.0199
0.0	0.0	0.0	44681.0692	20159.2306	NaN	NaN	0.3109	0.231	0.4525	0.0741	0.1711	0.0513	0.02
0.0	0.0	0.0	34764.0692	16861.2306	NaN	NaN	0.3266	0.2282	0.4669	0.0703	0.1673	0.0479	0.0194
0.0	0.0	0.0	42549.0692	16868.2306	NaN	NaN	0.2839	0.2298	0.4655	0.0708	0.168	0.047	0.019
0.0	0.0	0.0	51907.0692	13688.2306	NaN	NaN	0.2087	0.2263	0.4732	0.0695	0.1665	0.0457	0.0187
0.0	0.0	0.0	47429.0692	15189.2306	NaN	NaN	0.2426	0.2262	0.4805	0.0682	0.1622	0.0447	0.0182
0.0	0.0	0.0	42453.0692	16385.2306	NaN	NaN	0.2785	0.2225	0.4852	0.068	0.1616	0.0446	0.0181
0.0	0.0	0.0	40974.0692	17902.2306	NaN	NaN	0.3041	0.2218	0.4895	0.068	0.1584	0.0445	0.0178
0.0	0.0	0.0	47006.0692	19405.2306	NaN	NaN	0.2922	0.2187	0.4981	0.0663	0.1555	0.0436	0.0177
0.0	0.0	0.0	43314.0692	19588.2306	NaN	NaN	0.3114	0.2199	0.495	0.0676	0.1556	0.0443	0.0177
0.0	0.0	0.0	40152.0692	22326.2306	NaN	NaN	0.3573	0.2166	0.5049	0.0665	0.1511	0.0436	0.0174
0.0	0.0	0.0	43398.0692	19921.2306	NaN	NaN	0.3146	0.2178	0.5048	0.0671	0.1498	0.0433	0.0172
0.0	0.0	0.0	40963.0692	16347.2306	NaN	NaN	0.2852	0.2151	0.5066	0.0672	0.1516	0.0424	0.0172
0.0	0.0	0.0	35570.0692	19488.2306	NaN	NaN	0.354	0.218	0.5	0.0685	0.1542	0.0422	0.0171
0.0	0.0	0.0	39952.0692	16116.2306	NaN	NaN	0.2874	0.2148	0.503	0.069	0.1542	0.0419	0.0171
0.0	0.0	0.0	40086.0692	18374.2306	NaN	NaN	0.3143	0.2175	0.5016	0.069	0.1531	0.0418	0.017
0.0	0.0	0.0	48094.0692	17714.2306	NaN	NaN	0.2692	0.2163	0.5049	0.0683	0.1522	0.0413	0.017
0.0	0.0	0.0	45539.0692	17253.2306	NaN	NaN	0.2748	0.2215	0.4938	0.0696	0.1559	0.042	0.0171
0.0	0.0	0.0	44857.0692	20319.2306	NaN	NaN	0.3118	0.2192	0.5027	0.069	0.1503	0.0419	0.0169
0.0	0.0	0.0	51897.0692	12524.2306	NaN	NaN	0.1944	0.2181	0.5046	0.0687	0.1499	0.0419	0.0169
0.0	0.0	0.0	41238.0692	17251.2306	NaN	NaN	0.2949	0.2203	0.5028	0.0686	0.1493	0.042	0.0169
0.0	0.0	0.0	40109.0692	14755.2306	NaN	NaN	0.2689	0.2211	0.502	0.0683	0.1496	0.042	0.0169
0.0	0.0	0.0	40815.0692	15498.2306	NaN	NaN	0.2752	0.2217	0.4983	0.069	0.1516	0.0423	0.0171
0.0	0.0	0.0	40164.0692	21163.2306	NaN	NaN	0.3451	0.2232	0.4981	0.0687	0.1505	0.0424	0.0171
0.0	0.0	0.0	43797.0692	15197.2306	NaN	NaN	0.2576	0.224	0.4949	0.0696	0.152	0.0424	0.0172
0.0	0.0	0.0	35250.0692	19045.2306	NaN	NaN	0.3508	0.2237	0.4931	0.0699	0.1538	0.0423	0.0172
0.0	0.0	0.0	38137.0692	18169.2306	NaN	NaN	0.3227	0.2258	0.4906	0.0695	0.1548	0.0423	0.017
0.0	0.0	0.0	40902.0692	16397.2306	NaN	NaN	0.2862	0.2257	0.4888	0.0687	0.1577	0.0421	0.017
0.0	0.0	0.0	40537.0692	20780.2306	NaN	NaN	0.3389	0.2279	0.4877	0.0681	0.1572	0.0423	0.0169
0.0	0.0	0.0	43399.0692	16603.2306	NaN	NaN	0.2767	0.2263	0.4906	0.0675	0.1562	0.0426	0.0168
0.0	0.0	0.0	36475.0692	17476.2306	NaN	NaN	0.3239	0.2255	0.4939	0.067	0.154	0.0429	0.0167
0.0	0.0	0.0	43671.0692	16848.2306	NaN	NaN	0.2784	0.2254	0.4938	0.0668	0.1544	0.043	0.0167
0.0	0.0	0.0	41320.0692	17189.2306	NaN	NaN	0.2938	0.2247	0.4942	0.0668	0.1544	0.0433	0.0167
0.0	0.0	0.0	42107.0692	15461.2306	NaN	NaN	0.2686	0.2224	0.4997	0.0658	0.1521	0.0432	0.0166
0.0	0.0	0.0	44510.0692	18605.2306	NaN	NaN	0.2948	0.2216	0.5003	0.0656	0.1521	0.0436	0.0168
0.0	0.0	0.0	37076.0692	17167.2306	NaN	NaN	0.3165	0.2225	0.5017	0.065	0.15	0.044	0.0167
0.0	0.0	0.0	42939.0692	17446.2306	NaN	NaN	0.2889	0.2208	0.5045	0.0644	0.1496	0.0439	0.0168
0.0	0.0	0.0	39728.0692	17847.2306	NaN	NaN	0.31	0.2238	0.5001	0.0648	0.1497	0.0447	0.0168
0.0	0.0	0.0	44905.0692	19709.2306	NaN	NaN	0.305	0.221	0.5057	0.0641	0.1476	0.0447	0.0169
0.0	0.0	0.0	42346.0692	17082.2306	NaN	NaN	0.2874	0.2218	0.5057	0.064	0.1465	0.045	0.0169
0.0	0.0	0.0	43411.0692	18561.2306	NaN	NaN	0.2995	0.2202	0.5102	0.064	0.1438	0.0449	0.0169
0.0	0.0	0.0	42430.0692	16279.2306	NaN	NaN	0.2773	0.2177	0.5146	0.0639	0.1425	0.0443	0.0168
0.0	0.0	0.0	40465.0692	21071.2306	NaN	NaN	0.3424	0.2154	0.5189	0.0647	0.1402	0.044	0.0168
0.0	0.0	0.0	43996.0692	13133.2306	NaN	NaN	0.2299	0.2113	0.5239	0.0652	0.1396	0.0433	0.0168
0.0	0.0	0.0	39535.0692	21754.2306	NaN	NaN	0.3549	0.2102	0.5241	0.0665	0.1386	0.0437	0.0168
0.0	0.0	0.0	44924.0692	22121.2306	NaN	NaN	0.3299	0.2058	0.5314	0.0656	0.1369	0.0434	0.0169
0.0	0.0	0.0	43164.0692	19557.2306	NaN	NaN	0.3118	0.2068	0.53	0.0661	0.1362	0.044	0.017
0.0	0.0	0.0	44399.0692	15795.2306	NaN	NaN	0.2624	0.2041	0.5353	0.0653	0.1346	0.0437	0.017
0.0	0.0	0.0	42403.0692	18229.2306	NaN	NaN	0.3007	0.2052	0.5326	0.0664	0.1345	0.0442	0.017
0.0	0.0	0.0	40047.0692	16725.2306	NaN	NaN	0.2946	0.2005	0.5398	0.0658	0.1327	0.0441	0.0171
0.0	0.0	0.0	43310.0692	18739.2306	NaN	NaN	0.302	0.2003	0.54	0.0661	0.1322	0.0443	0.0171
0.0	0.0	0.0	45402.0692	17663.2306	NaN	NaN	0.2801	0.1964	0.5472	0.0655	0.1301	0.0437	0.0171
0.0	0.0	0.0	43233.0692	15119.2306	NaN	NaN	0.2591	0.1936	0.5518	0.0651	0.1292	0.0432	0.0172
0.0	0.0	0.0	38517.0692	19171.2306	NaN	NaN	0.3323	0.1925	0.554	0.0646	0.1289	0.0429	0.0171
0.0	0.0	0.0	45543.0692	17103.2306	NaN	NaN	0.273	0.19	0.5577	0.0645	0.1278	0.0427	0.0172
0.0	0.0	0.0	41851.0692	19309.2306	NaN	NaN	0.3157	0.1893	0.5591	0.0643	0.1275	0.0427	0.0172
0.0	0.0	0.0	37845.0692	16291.2306	NaN	NaN	0.3009	0.1867	0.5631	0.0639	0.1265	0.0425	0.0173
0.0	0.0	0.0	40971.0692	17706.2306	NaN	NaN	0.3018	0.1857	0.5639	0.0637	0.1267	0.0426	0.0173
0.0	0.0	0.0	39106.0692	18695.2306	NaN	NaN	0.3234	0.1836	0.5672	0.0629	0.1267	0.0423	0.0173
0.0	0.0	0.0	39422.0692	16721.2306	NaN	NaN	0.2978	0.1858	0.5619	0.0628	0.1292	0.043	0.0172
0.0	0.0	0.0	39589.0692	21900.2306	NaN	NaN	0.3562	0.1868	0.5577	0.063	0.1315	0.0439	0.0172
0.0	0.0	0.0	41281.0692	18599.2306	NaN	NaN	0.3106	0.188	0.5536	0.0628	0.134	0.0444	0.0171
0.0	0.0	0.0	41143.0692	20278.2306	NaN	NaN	0.3301	0.19	0.5484	0.0626	0.137	0.0449	0.0171
0.0	0.0	0.0	40657.0692	18930.2306	NaN	NaN	0.3177	0.1925	0.5411	0.0631	0.1403	0.0458	0.0171
0.0	0.0	0.0	36319.0692	19920.2306	NaN	NaN	0.3542	0.1943	0.5376	0.0627	0.1424	0.0458	0.0172
0.0	0.0	0.0	38326.0692	18449.2306	NaN	NaN	0.325	0.1971	0.5323	0.0629	0.1446	0.0459	0.0172
0.0	0.0	0.0	39942.0692	20431.2306	NaN	NaN	0.3384	0.1983	0.5277	0.0634	0.1471	0.0462	0.0173
0.0	0.0	0.0	37040.0692	19245.2306	NaN	NaN	0.3419	0.2016	0.5242	0.0631	0.1478	0.046	0.0172
0.0	0.0	0.0	43586.0692	18951.2306	NaN	NaN	0.303	0.2013	0.5236	0.0631	0.1491	0.0456	0.0173
0.0	0.0	0.0	45418.0692	19514.2306	NaN	NaN	0.3005	0.2026	0.5212	0.0634	0.1501	0.0454	0.0173
0.0	0.0	0.0	36039.0692	18169.2306	NaN	NaN	0.3352	0.2035	0.5219	0.0629	0.1502	0.0442	0.0173
0.0	0.0	0.0	37101.0692	18044.2306	NaN	NaN	0.3272	0.2061	0.517	0.0637	0.1521	0.0439	0.0172
0.0	0.0	0.0	36613.0692	22635.2306	NaN	NaN	0.382	0.2066	0.5154	0.0638	0.1538	0.0431	0.0172
0.0	0.0	0.0	38436.0692	15155.2306	NaN	NaN	0.2828	0.2088	0.5142	0.0633	0.1548	0.0418	0.017
0.0	0.0	0.0	39951.0692	17945.2306	NaN	NaN	0.31	0.2113	0.511	0.0632	0.1569	0.0408	0.0169
0.0	0.0	0.0	40688.0692	19549.2306	NaN	NaN	0.3245	0.2122	0.5105	0.0629	0.1581	0.0396	0.0167
0.0	0.0	0.0	38114.0692	20072.2306	NaN	NaN	0.345	0.2145	0.5081	0.0621	0.1601	0.0384	0.0167
0.0	0.0	0.0	40006.0692	15795.2306	NaN	NaN	0.2831	0.2193	0.5021	0.0618	0.1626	0.0375	0.0167
0.0	0.0	0.0	44311.0692	17847.2306	NaN	NaN	0.2871	0.2221	0.4974	0.0614	0.1655	0.0367	0.0169
0.0	0.0	0.0	37143.0692	16862.2306	NaN	NaN	0.3122	0.2301	0.489	0.0605	0.1678	0.0355	0.0171
0.0	0.0	0.0	40904.0692	14075.2306	NaN	NaN	0.256	0.2381	0.4775	0.0602	0.172	0.0349	0.0173
0.0	0.0	0.0	41310.0692	18323.2306	NaN	NaN	0.3073	0.2476	0.466	0.0594	0.175	0.0342	0.0178
0.0	0.0	0.0	38895.0692	17706.2306	NaN	NaN	0.3128	0.2633	0.4511	0.0588	0.1749	0.0335	0.0184
0.0	0.0	0.0	38878.0692	15741.2306	NaN	NaN	0.2882	0.2798	0.4361	0.0574	0.1742	0.0332	0.0192
0.0	0.0	0.0	22211.0692	19951.2306	NaN	NaN	0.4732	0.3046	0.4199	0.0527	0.1709	0.032	0.0199
0.0	0.0	0.0	22097.0692	15987.2306	NaN	NaN	0.4198	0.3412	0.3869	0.0491	0.1714	0.0314	0.02
0.0	0.0	0.0	23604.0692	13664.2306	NaN	NaN	0.3666	0.3716	0.3552	0.0464	0.175	0.032	0.0198
0.0	0.0	0.0	23590.0692	15867.2306	NaN	NaN	0.4021	0.4096	0.3144	0.0444	0.1794	0.0331	0.0191
0.0	0.0	0.0	27109.0692	12249.2306	NaN	NaN	0.3112	0.4281	0.2862	0.0432	0.1893	0.0341	0.0191
0.0	0.0	0.0	23806.0692	15834.2306	NaN	NaN	0.3994	0.4536	0.2634	0.0418	0.1878	0.0347	0.0188
0.0	0.0	0.0	24288.0692	16176.2306	NaN	NaN	0.3998	0.476	0.2462	0.0399	0.184	0.0353	0.0187
0.0	0.0	0.0	23890.0692	19173.2306	NaN	NaN	0.4452	0.5148	0.2248	0.0371	0.1693	0.0353	0.0187
0.0	0.0	0.0	22718.0692	12359.2306	NaN	NaN	0.3523	0.5556	0.2028	0.0339	0.1541	0.035	0.0186
0.0	0.0	0.0	22589.0692	11051.2306	NaN	NaN	0.3285	0.5911	0.1823	0.0319	0.1418	0.0343	0.0185
0.0	0.0	0.0	23066.0692	13142.2306	NaN	NaN	0.363	0.6162	0.1694	0.0304	0.1321	0.0332	0.0188
0.0	0.0	0.0	24637.0692	15320.2306	NaN	NaN	0.3834	0.6445	0.1525	0.029	0.1219	0.033	0.0191
0.0	0.0	0.0	21768.0692	17216.2306	NaN	NaN	0.4416	0.6788	0.1329	0.0271	0.1081	0.033	0.0201
0.0	0.0	0.0	22729.0692	15307.2306	NaN	NaN	0.4024	0.7096	0.1135	0.0263	0.0962	0.0337	0.0206
0.0	0.0	0.0	24170.0692	15118.2306	NaN	NaN	0.3848	0.7433	0.0969	0.0244	0.0811	0.0329	0.0215
0.0	0.0	0.0	20439.0692	12085.2306	NaN	NaN	0.3716	0.7853	0.0751	0.023	0.0644	0.0311	0.0212
0.0	0.0	0.0	18435.0692	16882.2306	NaN	NaN	0.478	0.8131	0.0613	0.0223	0.0532	0.0289	0.0212
0.0	0.0	0.0	17329.0692	14590.2306	NaN	NaN	0.4571	0.8433	0.0473	0.0209	0.0418	0.0263	0.0203
0.0	0.0	0.0	19462.0692	14661.2306	NaN	NaN	0.4297	0.8519	0.043	0.0206	0.0387	0.0256	0.0202
0.0	0.0	0.0	18327.0692	14104.2306	NaN	NaN	0.4349	0.86	0.0394	0.0199	0.0364	0.0247	0.0196
0.0	0.0	0.0	21014.0692	15209.2306	NaN	NaN	0.4199	0.856	0.0396	0.0203	0.0393	0.0252	0.0196
0.0	0.0	0.0	17201.0692	13810.2306	NaN	NaN	0.4453	0.8499	0.0398	0.0205	0.0445	0.0256	0.0197
0.0	0.0	0.0	19065.0692	18164.2306	NaN	NaN	0.4879	0.8327	0.0411	0.0218	0.0577	0.027	0.0198
0.0	0.0	0.0	18414.0692	12403.2306	NaN	NaN	0.4025	0.8231	0.0412	0.0202	0.0686	0.0283	0.0187
0.0	0.0	0.0	20351.0692	20310.2306	NaN	NaN	0.4995	0.8157	0.0388	0.0196	0.078	0.0295	0.0183
0.0	0.0	0.0	18066.0692	15624.2306	NaN	NaN	0.4638	0.7944	0.0413	0.02	0.0935	0.0321	0.0187
0.0	0.0	0.0	17310.0692	16691.2306	NaN	NaN	0.4909	0.7679	0.0435	0.0217	0.1126	0.0346	0.0196
0.0	0.0	0.0	19664.0692	18792.2306	NaN	NaN	0.4887	0.722	0.0511	0.0237	0.1436	0.0383	0.0213
0.0	0.0	0.0	22571.0692	15903.2306	NaN	NaN	0.4133	0.6853	0.0579	0.0253	0.1673	0.0421	0.0222
0.0	0.0	0.0	20709.0692	12096.2306	NaN	NaN	0.3687	0.6792	0.0665	0.0237	0.1633	0.045	0.0222
0.0	0.0	0.0	20019.0692	16265.2306	NaN	NaN	0.4483	0.6774	0.0684	0.0244	0.1581	0.0488	0.0228
0.0	0.0	0.0	20051.0692	16896.2306	NaN	NaN	0.4573	0.6812	0.0773	0.0232	0.1428	0.0521	0.0233
0.0	0.0	0.0	19309.0692	12839.2306	NaN	NaN	0.3994	0.7276	0.0749	0.0211	0.1045	0.0508	0.021
0.0	0.0	0.0	17590.0692	13654.2306	NaN	NaN	0.437	0.7608	0.072	0.0195	0.0796	0.0465	0.0216
0.0	0.0	0.0	16757.0692	13750.2306	NaN	NaN	0.4507	0.8822	0.0314	0.0142	0.031	0.0249	0.0163
0.0	0.0	0.0	8550.0692	7731.2306	NaN	NaN	0.4749	0.9083	0.0211	0.0144	0.0212	0.0205	0.0146
0.0	0.0	0.0	1772.0692	3054.2306	NaN	NaN	0.6328	0.9016	0.0226	0.0152	0.0228	0.023	0.0147
0.0	0.0	0.0	968.0692	4298.2306	NaN	NaN	0.8162	0.9009	0.0238	0.0149	0.0225	0.0236	0.0144
0.0	0.0	0.0	2037.0692	4429.2306	NaN	NaN	0.685	0.9004	0.0239	0.015	0.0224	0.0241	0.0142
0.0	0.0	0.0	1816.0692	3835.2306	NaN	NaN	0.6786	0.9017	0.0233	0.015	0.0222	0.024	0.0139
0.0	0.0	0.0	-1132.9308	5668.2306	NaN	NaN	1.2498	0.9048	0.0218	0.0149	0.0216	0.0233	0.0136
0.0	0.0	0.0	227.0692	4436.2306	NaN	NaN	0.9513	0.907	0.0207	0.015	0.0211	0.0228	0.0134
0.0	0.0	0.0	-257.9308	5104.2306	NaN	NaN	1.0532	0.907	0.0206	0.0151	0.021	0.0228	0.0135
0.0	0.0	0.0	1725.0692	5739.2306	NaN	NaN	0.7689	0.9069	0.0204	0.0152	0.021	0.0229	0.0136
0.0	0.0	0.0	934.0692	5671.2306	NaN	NaN	0.8586	0.9067	0.0204	0.0153	0.021	0.0229	0.0137
0.0	0.0	0.0	188.0692	3157.2306	NaN	NaN	0.9438	0.9061	0.0206	0.0154	0.0211	0.023	0.0139
0.0	0.0	0.0	1749.0692	4896.2306	NaN	NaN	0.7368	0.9053	0.0209	0.0154	0.0213	0.023	0.014
0.0	0.0	0.0	-519.9308	-162.7694	NaN	NaN	0.2384	0.9036	0.0216	0.0155	0.0218	0.0232	0.0143
0.0	0.0	0.0	39.0692	2117.2306	NaN	NaN	0.9819	0.9024	0.0217	0.0157	0.0223	0.0234	0.0145
0.0	0.0	0.0	1810.0692	4195.2306	NaN	NaN	0.6986	0.9019	0.0217	0.0158	0.0226	0.0235	0.0145
0.0	0.0	0.0	397.0692	1595.2306	NaN	NaN	0.8007	0.9014	0.0218	0.0159	0.0229	0.0235	0.0145
0.0	0.0	0.0	296.0692	7359.2306	NaN	NaN	0.9613	0.9017	0.0216	0.016	0.023	0.0232	0.0145
0.0	0.0	0.0	-496.9308	3445.2306	NaN	NaN	1.1685	0.9012	0.0218	0.0162	0.0232	0.0231	0.0145
0.0	0.0	0.0	1815.0692	2706.2306	NaN	NaN	0.5986	0.9009	0.0217	0.0164	0.0234	0.0229	0.0146
0.0	0.0	0.0	2779.0692	5269.2306	NaN	NaN	0.6547	0.9005	0.0217	0.0167	0.0236	0.0228	0.0147
0.0	0.0	0.0	1021.0692	3041.2306	NaN	NaN	0.7486	0.9004	0.0215	0.017	0.0237	0.0226	0.0148
0.0	0.0	0.0	-866.9308	5502.2306	NaN	NaN	1.187	0.8997	0.0214	0.0174	0.024	0.0224	0.0151
0.0	0.0	0.0	494.0692	5577.2306	NaN	NaN	0.9186	0.8994	0.0215	0.0176	0.0243	0.0221	0.0152
0.0	0.0	0.0	1871.0692	4324.2306	NaN	NaN	0.698	0.8987	0.0218	0.0178	0.0246	0.0218	0.0154
0.0	0.0	0.0	2563.0692	6566.2306	NaN	NaN	0.7192	0.8976	0.0221	0.018	0.025	0.0216	0.0157
0.0	0.0	0.0	1499.0692	4640.2306	NaN	NaN	0.7558	0.8967	0.0222	0.0183	0.0253	0.0214	0.0161
0.0	0.0	0.0	481.0692	6102.2306	NaN	NaN	0.9269	0.8956	0.0222	0.0186	0.0257	0.0213	0.0165
0.0	0.0	0.0	-1199.9308	5058.2306	NaN	NaN	1.3	0.895	0.0222	0.0189	0.026	0.0212	0.0168
0.0	0.0	0.0	-311.9308	2787.2306	NaN	NaN	1.126	0.894	0.0223	0.0191	0.0262	0.0212	0.0171
0.0	0.0	0.0	2327.0692	2468.2306	NaN	NaN	0.5147	0.8931	0.0224	0.0193	0.0266	0.0213	0.0173
0.0	0.0	0.0	990.0692	4154.2306	NaN	NaN	0.8075	0.8921	0.0224	0.0195	0.0271	0.0214	0.0176
0.0	0.0	0.0	-731.9308	4873.2306	NaN	NaN	1.1767	0.8904	0.0229	0.0197	0.0277	0.0215	0.0178
0.0	0.0	0.0	413.0692	3875.2306	NaN	NaN	0.9037	0.8903	0.0232	0.0197	0.0278	0.0213	0.0178
0.0	0.0	0.0	3295.0692	7181.2306	NaN	NaN	0.6855	0.8891	0.0237	0.0197	0.0284	0.0213	0.0179
0.0	0.0	0.0	200.0692	5790.2306	NaN	NaN	0.9666	0.8884	0.0244	0.0196	0.0285	0.0211	0.018
0.0	0.0	0.0	1470.0692	7042.2306	NaN	NaN	0.8273	0.8878	0.0248	0.0195	0.0287	0.021	0.0182
0.0	0.0	0.0	797.0692	5299.2306	NaN	NaN	0.8693	0.8864	0.0254	0.0194	0.0293	0.0211	0.0184
0.0	0.0	0.0	-932.9308	4928.2306	NaN	NaN	1.2335	0.8836	0.0257	0.0193	0.0305	0.0218	0.0191
0.0	0.0	0.0	1457.0692	5795.2306	NaN	NaN	0.7991	0.8784	0.0263	0.0191	0.0327	0.0232	0.0203
0.0	0.0	0.0	2197.0692	4629.2306	NaN	NaN	0.6781	0.8734	0.0272	0.0191	0.0349	0.0243	0.021
0.0	0.0	0.0	-414.9308	3427.2306	NaN	NaN	1.1377	0.8716	0.0273	0.0191	0.0369	0.0243	0.0208
0.0	0.0	0.0	569.0692	6503.2306	NaN	NaN	0.9195	0.8681	0.028	0.019	0.0401	0.0244	0.0205
0.0	0.0	0.0	-500.9308	2820.2306	NaN	NaN	1.216	0.8666	0.0276	0.0189	0.0434	0.024	0.0195
0.0	0.0	0.0	-1080.9308	4720.2306	NaN	NaN	1.297	0.8636	0.0276	0.0191	0.047	0.0241	0.0187
0.0	0.0	0.0	-1026.9308	2646.2306	NaN	NaN	1.3	0.8628	0.0269	0.0192	0.0489	0.0241	0.0181
0.0	0.0	0.0	1140.0692	3153.2306	NaN	NaN	0.7345	0.8579	0.0271	0.0195	0.0529	0.0247	0.0179
0.0	0.0	0.0	775.0692	2642.2306	NaN	NaN	0.7732	0.8564	0.0265	0.0194	0.0557	0.0246	0.0173
0.0	0.0	0.0	-225.9308	6107.2306	NaN	NaN	1.0384	0.8504	0.0268	0.0196	0.0612	0.0248	0.0171
0.0	0.0	0.0	463.0692	3888.2306	NaN	NaN	0.8936	0.8484	0.0268	0.0194	0.064	0.0246	0.0167
0.0	0.0	0.0	3511.0692	6150.2306	NaN	NaN	0.6366	0.8419	0.0273	0.0199	0.069	0.0248	0.017
0.0	0.0	0.0	434.0692	3910.2306	NaN	NaN	0.9001	0.8424	0.0272	0.0197	0.0693	0.0247	0.0168
0.0	0.0	0.0	-1499.9308	5755.2306	NaN	NaN	1.3	0.8403	0.0273	0.02	0.0707	0.0247	0.017
0.0	0.0	0.0	-144.9308	6673.2306	NaN	NaN	1.0222	0.841	0.027	0.0198	0.0708	0.0245	0.0168
0.0	0.0	0.0	843.0692	7421.2306	NaN	NaN	0.898	0.8366	0.0275	0.0204	0.0737	0.0246	0.0172
0.0	0.0	0.0	307.0692	6546.2306	NaN	NaN	0.9552	0.845	0.0267	0.0196	0.0681	0.024	0.0165
0.0	0.0	0.0	1886.0692	5268.2306	NaN	NaN	0.7364	0.8452	0.0262	0.02	0.0677	0.024	0.0168
0.0	0.0	0.0	-1616.9308	3595.2306	NaN	NaN	1.3	0.8461	0.0263	0.0199	0.067	0.024	0.0168
0.0	0.0	0.0	-339.9308	2950.2306	NaN	NaN	1.1302	0.8477	0.026	0.0198	0.066	0.0237	0.0168
0.0	0.0	0.0	-648.9308	5592.2306	NaN	NaN	1.1313	0.8449	0.0262	0.0202	0.068	0.0237	0.017
0.0	0.0	0.0	-1930.9308	4185.2306	NaN	NaN	1.3	0.8434	0.0268	0.0203	0.0685	0.0238	0.0172
0.0	0.0	0.0	-466.9308	5342.2306	NaN	NaN	1.0958	0.8463	0.0259	0.0201	0.0672	0.0234	0.0172
0.0	0.0	0.0	7646.0692	10909.2306	NaN	NaN	0.5879	0.8382	0.027	0.0213	0.0715	0.0239	0.0181
0.0	0.0	0.0	-1625.9308	3504.2306	NaN	NaN	1.3	0.8526	0.0247	0.0204	0.061	0.0236	0.0178
0.0	0.0	0.0	44.0692	4014.2306	NaN	NaN	0.9891	0.8542	0.0241	0.0211	0.0584	0.0237	0.0186
0.0	0.0	0.0	1744.0692	4350.2306	NaN	NaN	0.7138	0.8586	0.0236	0.0209	0.055	0.0233	0.0186
0.0	0.0	0.0	1599.0692	2817.2306	NaN	NaN	0.6379	0.8637	0.0231	0.0207	0.0511	0.0228	0.0186
0.0	0.0	0.0	-1132.9308	3710.2306	NaN	NaN	1.3	0.8696	0.0224	0.0204	0.0472	0.022	0.0185
0.0	0.0	0.0	-2125.9308	3477.2306	NaN	NaN	1.3	0.8705	0.0224	0.0204	0.0463	0.0218	0.0185
0.0	0.0	0.0	-3753.9308	6838.2306	NaN	NaN	1.3	0.8724	0.0221	0.0203	0.0454	0.0215	0.0183
0.0	0.0	0.0	-639.9308	5240.2306	NaN	NaN	1.1391	0.8744	0.0219	0.0201	0.0443	0.0211	0.0182
0.0	0.0	0.0	-2481.9308	1660.2306	NaN	NaN	-0.3	0.8749	0.0217	0.0201	0.0442	0.0209	0.0181
0.0	0.0	0.0	-244.9308	6378.2306	NaN	NaN	1.0399	0.8737	0.0218	0.0203	0.0455	0.0207	0.018
0.0	0.0	0.0	-36.9308	2967.2306	NaN	NaN	1.0126	0.8754	0.0217	0.0199	0.0448	0.0205	0.0177
0.0	0.0	0.0	-1676.9308	2081.2306	NaN	NaN	1.3	0.8749	0.0217	0.0199	0.0453	0.0204	0.0177
0.0	0.0	0.0	-2345.9308	4809.2306	NaN	NaN	1.3	0.8724	0.0218	0.0201	0.0476	0.0204	0.0178
0.0	0.0	0.0	-1558.9308	4561.2306	NaN	NaN	1.3	0.8705	0.0219	0.0201	0.0494	0.0203	0.0178
0.0	0.0	0.0	2811.0692	8119.2306	NaN	NaN	0.7428	0.8648	0.0227	0.0204	0.053	0.0206	0.0185
0.0	0.0	0.0	-2695.9308	2761.2306	NaN	NaN	1.3	0.8699	0.0224	0.0196	0.0499	0.0203	0.0179
0.0	0.0	0.0	-3029.9308	2209.2306	NaN	NaN	-0.3	0.8701	0.0225	0.0198	0.0486	0.0206	0.0184
0.0	0.0	0.0	-1443.9308	4593.2306	NaN	NaN	1.3	0.8737	0.0223	0.0194	0.046	0.0204	0.0182
0.0	0.0	0.0	-1000.9308	2303.2306	NaN	NaN	1.3	0.8752	0.0222	0.0193	0.0445	0.0205	0.0183
0.0	0.0	0.0	-1609.9308	6249.2306	NaN	NaN	1.3	0.8763	0.022	0.0192	0.0436	0.0207	0.0183
0.0	0.0	0.0	-4117.9308	3297.2306	NaN	NaN	-0.3	0.877	0.0219	0.0189	0.0431	0.0209	0.0182
0.0	0.0	0.0	-1424.9308	357.2306	NaN	NaN	-0.3	0.8767	0.0222	0.0186	0.043	0.0213	0.0181
0.0	0.0	0.0	-746.9308	3590.2306	NaN	NaN	1.2627	0.8784	0.0222	0.018	0.0419	0.0215	0.018
0.0	0.0	0.0	1724.0692	6152.2306	NaN	NaN	0.7811	0.8799	0.0224	0.0175	0.0403	0.0219	0.018
0.0	0.0	0.0	-3471.9308	4795.2306	NaN	NaN	1.3	0.8848	0.022	0.0168	0.0368	0.0217	0.0179
0.0	0.0	0.0	-1168.9308	4355.2306	NaN	NaN	1.3	0.8875	0.0217	0.0165	0.0344	0.0219	0.0181
0.0	0.0	0.0	-1036.9308	3540.2306	NaN	NaN	1.3	0.8904	0.0212	0.0162	0.0322	0.0218	0.0182
0.0	0.0	0.0	-3274.9308	4313.2306	NaN	NaN	1.3	0.8925	0.0208	0.0161	0.0305	0.0217	0.0183
0.0	0.0	0.0	-1340.9308	674.2306	NaN	NaN	-0.3	0.8938	0.0207	0.016	0.0296	0.0215	0.0183
0.0	0.0	0.0	2886.0692	4201.2306	NaN	NaN	0.5928	0.8921	0.0207	0.0162	0.0309	0.0219	0.0182
0.0	0.0	0.0	-1896.9308	3085.2306	NaN	NaN	1.3	0.8957	0.0204	0.0157	0.0292	0.0211	0.0178
0.0	0.0	0.0	-3095.9308	1225.2306	NaN	NaN	-0.3	0.8965	0.0205	0.0158	0.0286	0.0207	0.0178
0.0	0.0	0.0	-1966.9308	2085.2306	NaN	NaN	1.3	0.8952	0.0207	0.0159	0.0294	0.0208	0.018
0.0	0.0	0.0	-981.9308	2649.2306	NaN	NaN	1.3	0.8945	0.0209	0.016	0.0298	0.0208	0.018
0.0	0.0	0.0	-739.9308	3744.2306	NaN	NaN	1.2463	0.8912	0.0215	0.0161	0.0314	0.0211	0.0187
0.0	0.0	0.0	-712.9308	-115.7694	NaN	NaN	0.1397	0.8818	0.0218	0.0164	0.0384	0.0216	0.02
0.0	0.0	0.0	-1625.9308	4457.2306	NaN	NaN	1.3	0.8341	0.0284	0.0174	0.0695	0.0237	0.0269
0.0	0.0	0.0	12804.0692	18710.2306	NaN	NaN	0.5937	0.6975	0.0456	0.0199	0.1687	0.0305	0.0378
0.0	0.0	0.0	13673.0692	13952.2306	NaN	NaN	0.5051	0.5736	0.0512	0.0219	0.2753	0.0347	0.0433
0.0	0.0	0.0	12931.0692	13669.2306	NaN	NaN	0.5139	0.5055	0.0506	0.0226	0.3411	0.0357	0.0444
0.0	0.0	0.0	10572.0692	17424.2306	NaN	NaN	0.6224	0.4747	0.049	0.0234	0.3716	0.0361	0.0451
0.0	0.0	0.0	14423.0692	12828.2306	NaN	NaN	0.4707	0.4544	0.0483	0.0234	0.3915	0.0374	0.045
0.0	0.0	0.0	10516.0692	12431.2306	NaN	NaN	0.5417	0.4476	0.0467	0.0232	0.4001	0.0374	0.0449
0.0	0.0	0.0	21270.0692	14251.2306	NaN	NaN	0.4012	0.4253	0.0451	0.0236	0.4239	0.0366	0.0454
0.0	0.0	0.0	18977.0692	14216.2306	NaN	NaN	0.4283	0.4185	0.0445	0.0232	0.4322	0.0366	0.045
0.0	0.0	0.0	23554.0692	18908.2306	NaN	NaN	0.4453	0.4155	0.0443	0.0234	0.4355	0.036	0.0452
0.0	0.0	0.0	19988.0692	15170.2306	NaN	NaN	0.4315	0.4196	0.0439	0.0233	0.4327	0.0354	0.0451
0.0	0.0	0.0	16393.0692	15010.2306	NaN	NaN	0.478	0.4212	0.0443	0.023	0.4315	0.0353	0.0447
0.0	0.0	0.0	20178.0692	12614.2306	NaN	NaN	0.3847	0.4296	0.0446	0.0229	0.4238	0.0348	0.0443
0.0	0.0	0.0	20035.0692	15274.2306	NaN	NaN	0.4326	0.4402	0.0451	0.0226	0.4142	0.0345	0.0433
0.0	0.0	0.0	21388.0692	14871.2306	NaN	NaN	0.4101	0.4522	0.0452	0.0225	0.4033	0.0342	0.0426
0.0	0.0	0.0	19040.0692	12179.2306	NaN	NaN	0.3901	0.4691	0.0455	0.0224	0.3875	0.0337	0.0419
0.0	0.0	0.0	19620.0692	11585.2306	NaN	NaN	0.3713	0.4836	0.046	0.0223	0.3735	0.0334	0.0411
0.0	0.0	0.0	22377.0692	16428.2306	NaN	NaN	0.4234	0.502	0.0462	0.0223	0.3563	0.0328	0.0404
0.0	0.0	0.0	21280.0692	16075.2306	NaN	NaN	0.4303	0.5116	0.0461	0.0222	0.3474	0.0324	0.0402
0.0	0.0	0.0	22393.0692	15685.2306	NaN	NaN	0.4119	0.5224	0.0455	0.0219	0.3387	0.0319	0.0396
0.0	0.0	0.0	20196.0692	11939.2306	NaN	NaN	0.3715	0.5326	0.0446	0.0216	0.3304	0.0313	0.0394
0.0	0.0	0.0	20352.0692	15640.2306	NaN	NaN	0.4345	0.5472	0.0439	0.0212	0.3179	0.0307	0.0391
0.0	0.0	0.0	20582.0692	16392.2306	NaN	NaN	0.4433	0.5608	0.0425	0.0211	0.3063	0.0299	0.0394
0.0	0.0	0.0	22465.0692	13034.2306	NaN	NaN	0.3672	0.5742	0.0415	0.021	0.2945	0.0294	0.0395
0.0	0.0	0.0	25261.0692	15121.2306	NaN	NaN	0.3745	0.5788	0.0404	0.0214	0.2899	0.0292	0.0404
0.0	0.0	0.0	18842.0692	15166.2306	NaN	NaN	0.446	0.5849	0.0397	0.0212	0.2844	0.0293	0.0404
0.0	0.0	0.0	22752.0692	15760.2306	NaN	NaN	0.4092	0.5865	0.0391	0.0216	0.2822	0.0294	0.0411
0.0	0.0	0.0	20472.0692	13529.2306	NaN	NaN	0.3979	0.5893	0.0386	0.0215	0.2798	0.0297	0.0412
0.0	0.0	0.0	22057.0692	12283.2306	NaN	NaN	0.3577	0.5865	0.0382	0.0218	0.2817	0.03	0.0418
0.0	0.0	0.0	20497.0692	12821.2306	NaN	NaN	0.3848	0.5894	0.0375	0.0216	0.2797	0.0301	0.0417
0.0	0.0	0.0	20473.0692	16224.2306	NaN	NaN	0.4421	0.5875	0.0369	0.0218	0.2812	0.0302	0.0423
0.0	0.0	0.0	20616.0692	12787.2306	NaN	NaN	0.3828	0.5973	0.0361	0.0217	0.273	0.0295	0.0425
0.0	0.0	0.0	21125.0692	10459.2306	NaN	NaN	0.3312	0.6057	0.0356	0.0216	0.2657	0.0288	0.0425
0.0	0.0	0.0	22572.0692	15356.2306	NaN	NaN	0.4049	0.6124	0.0356	0.0213	0.26	0.0286	0.042
0.0	0.0	0.0	19686.0692	16834.2306	NaN	NaN	0.461	0.6136	0.0359	0.0212	0.2589	0.0288	0.0416
0.0	0.0	0.0	17267.0692	12495.2306	NaN	NaN	0.4198	0.6157	0.0363	0.021	0.2573	0.0289	0.0409
0.0	0.0	0.0	18074.0692	14927.2306	NaN	NaN	0.4523	0.6222	0.036	0.0211	0.2519	0.0281	0.0406
0.0	0.0	0.0	21252.0692	11924.2306	NaN	NaN	0.3594	0.6329	0.0358	0.0207	0.243	0.0274	0.04
0.0	0.0	0.0	17694.0692	15118.2306	NaN	NaN	0.4607	0.636	0.0359	0.0209	0.2399	0.027	0.0404
0.0	0.0	0.0	20372.0692	18064.2306	NaN	NaN	0.47	0.6472	0.0357	0.0206	0.2304	0.0262	0.0399
0.0	0.0	0.0	20319.0692	15674.2306	NaN	NaN	0.4355	0.6489	0.036	0.0206	0.2282	0.0261	0.0401
0.0	0.0	0.0	21955.0692	12565.2306	NaN	NaN	0.364	0.6524	0.0362	0.0206	0.2247	0.0259	0.0402
0.0	0.0	0.0	20945.0692	12805.2306	NaN	NaN	0.3794	0.6582	0.0363	0.0204	0.2196	0.0256	0.0399
0.0	0.0	0.0	20993.0692	15851.2306	NaN	NaN	0.4302	0.6595	0.0366	0.0202	0.2184	0.0255	0.0398
0.0	0.0	0.0	21624.0692	11180.2306	NaN	NaN	0.3408	0.6633	0.0364	0.0201	0.2153	0.0252	0.0397
0.0	0.0	0.0	20395.0692	12216.2306	NaN	NaN	0.3746	0.6709	0.0361	0.0199	0.2093	0.0245	0.0393
0.0	0.0	0.0	20966.0692	15124.2306	NaN	NaN	0.4191	0.6846	0.0352	0.0196	0.1983	0.0234	0.0389
0.0	0.0	0.0	23716.0692	18613.2306	NaN	NaN	0.4397	0.6972	0.0347	0.0191	0.188	0.0226	0.0383
0.0	0.0	0.0	22371.0692	18677.2306	NaN	NaN	0.455	0.7054	0.0342	0.0191	0.1811	0.0218	0.0384
0.0	0.0	0.0	18414.0692	18765.2306	NaN	NaN	0.5047	0.7121	0.0342	0.0188	0.1753	0.0215	0.0381
0.0	0.0	0.0	20281.0692	18044.2306	NaN	NaN	0.4708	0.7138	0.0342	0.0188	0.1732	0.0213	0.0386
0.0	0.0	0.0	20692.0692	13047.2306	NaN	NaN	0.3867	0.7177	0.0344	0.0186	0.1697	0.021	0.0386
0.0	0.0	0.0	19689.0692	16208.2306	NaN	NaN	0.4515	0.7192	0.0346	0.0186	0.1678	0.0207	0.0391
0.0	0.0	0.0	19340.0692	15810.2306	NaN	NaN	0.4498	0.7261	0.0345	0.0182	0.1624	0.0201	0.0386
0.0	0.0	0.0	20738.0692	15462.2306	NaN	NaN	0.4271	0.7293	0.0343	0.0183	0.1594	0.0196	0.0391
0.0	0.0	0.0	25408.0692	13162.2306	NaN	NaN	0.3413	0.7375	0.0338	0.018	0.1532	0.0189	0.0386
0.0	0.0	0.0	20470.0692	16726.2306	NaN	NaN	0.4497	0.7407	0.0337	0.018	0.1504	0.0185	0.0388
0.0	0.0	0.0	23964.0692	15565.2306	NaN	NaN	0.3938	0.7476	0.0335	0.0177	0.145	0.0179	0.0383
0.0	0.0	0.0	21693.0692	12672.2306	NaN	NaN	0.3688	0.7475	0.0336	0.0179	0.1446	0.0178	0.0387
0.0	0.0	0.0	19595.0692	15331.2306	NaN	NaN	0.439	0.7483	0.0339	0.0177	0.1438	0.0178	0.0385
0.0	0.0	0.0	27100.0692	18834.2306	NaN	NaN	0.41	0.7481	0.0337	0.0178	0.1438	0.0176	0.039
0.0	0.0	0.0	25159.0692	14042.2306	NaN	NaN	0.3582	0.7487	0.0341	0.0176	0.1432	0.0176	0.0389
0.0	0.0	0.0	24810.0692	13335.2306	NaN	NaN	0.3496	0.7431	0.0345	0.018	0.1467	0.0178	0.0399
0.0	0.0	0.0	18124.0692	13033.2306	NaN	NaN	0.4183	0.7466	0.0346	0.0176	0.1442	0.0177	0.0393
0.0	0.0	0.0	23581.0692	13845.2306	NaN	NaN	0.3699	0.7485	0.0341	0.0177	0.1427	0.0173	0.0396
0.0	0.0	0.0	20313.0692	12672.2306	NaN	NaN	0.3842	0.753	0.0342	0.0173	0.1395	0.0172	0.0388
0.0	0.0	0.0	21861.0692	17930.2306	NaN	NaN	0.4506	0.7544	0.0339	0.0175	0.1381	0.0169	0.0393
0.0	0.0	0.0	16896.0692	13451.2306	NaN	NaN	0.4432	0.7596	0.0336	0.0172	0.1345	0.0167	0.0385
0.0	0.0	0.0	19900.0692	16353.2306	NaN	NaN	0.4511	0.7606	0.0337	0.0174	0.1329	0.0165	0.0389
0.0	0.0	0.0	19903.0692	20333.2306	NaN	NaN	0.5053	0.7632	0.0336	0.0172	0.131	0.0164	0.0387
0.0	0.0	0.0	19079.0692	15655.2306	NaN	NaN	0.4507	0.7614	0.0339	0.0175	0.1316	0.0165	0.0391
0.0	0.0	0.0	20111.0692	18887.2306	NaN	NaN	0.4843	0.76	0.0343	0.0175	0.1322	0.0166	0.0394
0.0	0.0	0.0	19177.0692	14288.2306	NaN	NaN	0.427	0.7568	0.0347	0.0177	0.1341	0.0168	0.0399
0.0	0.0	0.0	24793.0692	16172.2306	NaN	NaN	0.3948	0.7563	0.035	0.0177	0.1341	0.0169	0.0401
0.0	0.0	0.0	18600.0692	14919.2306	NaN	NaN	0.4451	0.7513	0.0355	0.018	0.1373	0.0172	0.0408
0.0	0.0	0.0	16704.0692	9779.2306	NaN	NaN	0.3693	0.7505	0.0359	0.0179	0.1375	0.0173	0.0409
0.0	0.0	0.0	21198.0692	15240.2306	NaN	NaN	0.4182	0.7485	0.036	0.0181	0.1386	0.0173	0.0414
0.0	0.0	0.0	19996.0692	13481.2306	NaN	NaN	0.4027	0.7489	0.0363	0.018	0.1381	0.0174	0.0413
0.0	0.0	0.0	20463.0692	13324.2306	NaN	NaN	0.3944	0.7421	0.037	0.0183	0.1425	0.0178	0.0423
0.0	0.0	0.0	18962.0692	16345.2306	NaN	NaN	0.4629	0.743	0.0371	0.0182	0.1419	0.0178	0.0421
0.0	0.0	0.0	20604.0692	17296.2306	NaN	NaN	0.4564	0.7372	0.0376	0.0185	0.1457	0.0182	0.0428
0.0	0.0	0.0	20977.0692	14818.2306	NaN	NaN	0.414	0.7347	0.0381	0.0185	0.1474	0.0184	0.043
0.0	0.0	0.0	22565.0692	17345.2306	NaN	NaN	0.4346	0.7299	0.0384	0.0187	0.1509	0.0186	0.0434
0.0	0.0	0.0	18745.0692	16478.2306	NaN	NaN	0.4678	0.7257	0.0387	0.0187	0.1543	0.019	0.0436
0.0	0.0	0.0	24844.0692	13298.2306	NaN	NaN	0.3486	0.7235	0.0388	0.0187	0.1562	0.0191	0.0437
0.0	0.0	0.0	18128.0692	13899.2306	NaN	NaN	0.434	0.7217	0.0387	0.0187	0.1581	0.0192	0.0435
0.0	0.0	0.0	20604.0692	14485.2306	NaN	NaN	0.4128	0.724	0.0387	0.0186	0.1565	0.0191	0.0431
0.0	0.0	0.0	18509.0692	14634.2306	NaN	NaN	0.4415	0.7253	0.0385	0.0186	0.1556	0.0189	0.0431
0.0	0.0	0.0	20149.0692	16069.2306	NaN	NaN	0.4437	0.7283	0.0384	0.0184	0.1535	0.0188	0.0427
0.0	0.0	0.0	20782.0692	17123.2306	NaN	NaN	0.4517	0.7301	0.0382	0.0184	0.1521	0.0186	0.0427
0.0	0.0	0.0	21681.0692	13546.2306	NaN	NaN	0.3845	0.733	0.0379	0.0183	0.1501	0.0185	0.0422
0.0	0.0	0.0	18606.0692	12212.2306	NaN	NaN	0.3963	0.7345	0.0378	0.0183	0.1489	0.0184	0.0422
0.0	0.0	0.0	18257.0692	16993.2306	NaN	NaN	0.4821	0.7379	0.0376	0.0181	0.1464	0.0182	0.0418
0.0	0.0	0.0	15603.0692	12019.2306	NaN	NaN	0.4351	0.7409	0.0372	0.0181	0.1442	0.018	0.0416
0.0	0.0	0.0	17293.0692	13316.2306	NaN	NaN	0.435	0.7446	0.037	0.0179	0.1413	0.0178	0.0413
0.0	0.0	0.0	17795.0692	17550.2306	NaN	NaN	0.4965	0.7499	0.0364	0.0179	0.1375	0.0173	0.0411
0.0	0.0	0.0	20845.0692	14717.2306	NaN	NaN	0.4138	0.7564	0.0358	0.0177	0.1326	0.0169	0.0405
0.0	0.0	0.0	20602.0692	14434.2306	NaN	NaN	0.412	0.7608	0.0352	0.0177	0.1293	0.0166	0.0404
0.0	0.0	0.0	21133.0692	13241.2306	NaN	NaN	0.3852	0.7666	0.0347	0.0175	0.1251	0.0162	0.0399
0.0	0.0	0.0	18428.0692	16281.2306	NaN	NaN	0.4691	0.7693	0.0342	0.0175	0.123	0.016	0.0399
0.0	0.0	0.0	17540.0692	10683.2306	NaN	NaN	0.3785	0.7727	0.0338	0.0175	0.1204	0.0158	0.0398
0.0	0.0	0.0	18817.0692	14677.2306	NaN	NaN	0.4382	0.7745	0.0336	0.0175	0.1187	0.0157	0.04
0.0	0.0	0.0	22798.0692	15691.2306	NaN	NaN	0.4077	0.778	0.0332	0.0174	0.1161	0.0155	0.0398
0.0	0.0	0.0	16016.0692	14844.2306	NaN	NaN	0.481	0.7777	0.0332	0.0174	0.116	0.0154	0.0402
0.0	0.0	0.0	18157.0692	12479.2306	NaN	NaN	0.4073	0.7795	0.0332	0.0173	0.1144	0.0152	0.0405
0.0	0.0	0.0	20262.0692	15171.2306	NaN	NaN	0.4282	0.7802	0.0333	0.0172	0.1133	0.015	0.041
0.0	0.0	0.0	19502.0692	14146.2306	NaN	NaN	0.4204	0.7803	0.0333	0.0173	0.1127	0.0149	0.0414
0.0	0.0	0.0	21387.0692	10960.2306	NaN	NaN	0.3388	0.7799	0.0335	0.0173	0.1128	0.0149	0.0417
0.0	0.0	0.0	19452.0692	15631.2306	NaN	NaN	0.4455	0.7796	0.0335	0.0173	0.1128	0.0148	0.042
0.0	0.0	0.0	23543.0692	12587.2306	NaN	NaN	0.3484	0.7805	0.0336	0.0172	0.1119	0.0147	0.0421
0.0	0.0	0.0	22756.0692	13026.2306	NaN	NaN	0.364	0.781	0.0336	0.0172	0.1115	0.0146	0.0422
0.0	0.0	0.0	21056.0692	12607.2306	NaN	NaN	0.3745	0.7819	0.0335	0.0171	0.111	0.0145	0.0421
0.0	0.0	0.0	21098.0692	17310.2306	NaN	NaN	0.4507	0.7834	0.0334	0.017	0.1098	0.0143	0.042
0.0	0.0	0.0	20873.0692	9239.2306	NaN	NaN	0.3068	0.7844	0.0332	0.0169	0.1096	0.0143	0.0416
0.0	0.0	0.0	20966.0692	13148.2306	NaN	NaN	0.3854	0.7872	0.0331	0.0166	0.1078	0.0139	0.0413
0.0	0.0	0.0	20575.0692	14585.2306	NaN	NaN	0.4148	0.7888	0.0329	0.0165	0.107	0.0136	0.0412
0.0	0.0	0.0	19433.0692	16006.2306	NaN	NaN	0.4517	0.7903	0.0328	0.0163	0.1061	0.0134	0.041
0.0	0.0	0.0	17897.0692	15813.2306	NaN	NaN	0.4691	0.79	0.0328	0.0163	0.1066	0.0134	0.041
0.0	0.0	0.0	13965.0692	17154.2306	NaN	NaN	0.5512	0.7915	0.0326	0.0162	0.1058	0.0133	0.0407
0.0	0.0	0.0	18054.0692	13670.2306	NaN	NaN	0.4309	0.793	0.0324	0.0162	0.1048	0.0132	0.0405
0.0	0.0	0.0	20883.0692	14127.2306	NaN	NaN	0.4035	0.7947	0.0322	0.0161	0.1037	0.0131	0.0402
0.0	0.0	0.0	14446.0692	14515.2306	NaN	NaN	0.5012	0.7959	0.0319	0.0162	0.1029	0.0131	0.0401
0.0	0.0	0.0	18002.0692	17602.2306	NaN	NaN	0.4944	0.7989	0.0315	0.0161	0.1009	0.0129	0.0397
0.0	0.0	0.0	18138.0692	17433.2306	NaN	NaN	0.4901	0.8011	0.031	0.0161	0.0995	0.0127	0.0395
0.0	0.0	0.0	19638.0692	15914.2306	NaN	NaN	0.4476	0.8026	0.031	0.016	0.0986	0.0127	0.0391
0.0	0.0	0.0	19719.0692	19626.2306	NaN	NaN	0.4988	0.8048	0.0306	0.016	0.0971	0.0125	0.0389
0.0	0.0	0.0	19964.0692	17163.2306	NaN	NaN	0.4623	0.8073	0.0303	0.016	0.0954	0.0124	0.0386
0.0	0.0	0.0	17556.0692	17446.2306	NaN	NaN	0.4984	0.8075	0.0302	0.016	0.0954	0.0124	0.0385
0.0	0.0	0.0	20672.0692	15016.2306	NaN	NaN	0.4208	0.8088	0.0301	0.016	0.0945	0.0124	0.0382
0.0	0.0	0.0	17573.0692	15250.2306	NaN	NaN	0.4646	0.8095	0.03	0.0161	0.0939	0.0123	0.0382
0.0	0.0	0.0	20432.0692	11149.2306	NaN	NaN	0.353	0.8105	0.03	0.0161	0.0931	0.0122	0.0381
0.0	0.0	0.0	19609.0692	15993.2306	NaN	NaN	0.4492	0.8105	0.0301	0.0162	0.0928	0.0122	0.0382
0.0	0.0	0.0	19382.0692	18003.2306	NaN	NaN	0.4816	0.8106	0.0301	0.0164	0.0922	0.0122	0.0385
0.0	0.0	0.0	16777.0692	14507.2306	NaN	NaN	0.4637	0.8097	0.0302	0.0165	0.0928	0.0122	0.0385
0.0	0.0	0.0	19607.0692	18986.2306	NaN	NaN	0.492	0.809	0.0306	0.0167	0.0926	0.0122	0.0389
0.0	0.0	0.0	16792.0692	15520.2306	NaN	NaN	0.4803	0.8068	0.031	0.0168	0.0937	0.0123	0.0393
0.0	0.0	0.0	17674.0692	13319.2306	NaN	NaN	0.4297	0.805	0.0316	0.0169	0.0944	0.0124	0.0398
0.0	0.0	0.0	19064.0692	14959.2306	NaN	NaN	0.4397	0.8024	0.0321	0.0172	0.0956	0.0124	0.0404
0.0	0.0	0.0	19457.0692	15172.2306	NaN	NaN	0.4381	0.8005	0.0328	0.0174	0.0958	0.0124	0.0412
0.0	0.0	0.0	24215.0692	14159.2306	NaN	NaN	0.369	0.7979	0.0333	0.0178	0.0967	0.0123	0.0419
0.0	0.0	0.0	15142.0692	16064.2306	NaN	NaN	0.5148	0.7958	0.0341	0.0181	0.0972	0.0122	0.0426
0.0	0.0	0.0	18327.0692	17821.2306	NaN	NaN	0.493	0.7938	0.0349	0.0184	0.0974	0.0121	0.0434
0.0	0.0	0.0	20317.0692	14246.2306	NaN	NaN	0.4122	0.791	0.0357	0.0189	0.0981	0.012	0.0443
0.0	0.0	0.0	19244.0692	18531.2306	NaN	NaN	0.4906	0.7871	0.0369	0.0195	0.0991	0.012	0.0453
0.0	0.0	0.0	20014.0692	17047.2306	NaN	NaN	0.46	0.7848	0.0377	0.02	0.0996	0.012	0.0459
0.0	0.0	0.0	20429.0692	19763.2306	NaN	NaN	0.4917	0.7823	0.0393	0.0207	0.099	0.012	0.0467
0.0	0.0	0.0	15892.0692	16766.2306	NaN	NaN	0.5134	0.7788	0.0406	0.0215	0.0995	0.012	0.0475
0.0	0.0	0.0	18674.0692	12896.2306	NaN	NaN	0.4085	0.7771	0.0421	0.0222	0.0988	0.0121	0.0478
0.0	0.0	0.0	17891.0692	19468.2306	NaN	NaN	0.5211	0.7735	0.0442	0.0235	0.098	0.012	0.0489
0.0	0.0	0.0	19948.0692	14979.2306	NaN	NaN	0.4289	0.7698	0.0465	0.0247	0.0972	0.0121	0.0497
0.0	0.0	0.0	19822.0692	13963.2306	NaN	NaN	0.4133	0.7662	0.0488	0.0259	0.0966	0.0122	0.0503
0.0	0.0	0.0	19356.0692	12419.2306	NaN	NaN	0.3908	0.7628	0.0514	0.0272	0.0953	0.0122	0.0511
0.0	0.0	0.0	17024.0692	15845.2306	NaN	NaN	0.4821	0.7595	0.0538	0.0284	0.0944	0.0123	0.0517
0.0	0.0	0.0	20768.0692	16460.2306	NaN	NaN	0.4421	0.7547	0.0567	0.0301	0.0937	0.0124	0.0524
0.0	0.0	0.0	18187.0692	16039.2306	NaN	NaN	0.4686	0.7512	0.0586	0.0312	0.0937	0.0126	0.0527
0.0	0.0	0.0	16969.0692	18057.2306	NaN	NaN	0.5155	0.7467	0.0614	0.0327	0.0934	0.0128	0.0531
0.0	0.0	0.0	15337.0692	13823.2306	NaN	NaN	0.474	0.7434	0.0636	0.0337	0.0929	0.0129	0.0536
0.0	0.0	0.0	16021.0692	15590.2306	NaN	NaN	0.4932	0.7379	0.0669	0.0351	0.0923	0.0131	0.0547
0.0	0.0	0.0	16426.0692	15472.2306	NaN	NaN	0.485	0.7328	0.0698	0.036	0.0925	0.0133	0.0556
0.0	0.0	0.0	18995.0692	12585.2306	NaN	NaN	0.3985	0.7275	0.0732	0.0372	0.0913	0.0135	0.0573
0.0	0.0	0.0	16811.0692	13919.2306	NaN	NaN	0.4529	0.7217	0.0762	0.0381	0.0913	0.0137	0.0589
0.0	0.0	0.0	18558.0692	12115.2306	NaN	NaN	0.395	0.717	0.079	0.0389	0.0906	0.014	0.0605
0.0	0.0	0.0	17596.0692	13799.2306	NaN	NaN	0.4395	0.7117	0.0819	0.0398	0.09	0.0142	0.0624
0.0	0.0	0.0	17762.0692	15379.2306	NaN	NaN	0.4641	0.7079	0.0844	0.0399	0.0895	0.0145	0.0639
0.0	0.0	0.0	19836.0692	13083.2306	NaN	NaN	0.3974	0.7043	0.0863	0.0402	0.089	0.0148	0.0655
0.0	0.0	0.0	14086.0692	20210.2306	NaN	NaN	0.5893	0.7002	0.0885	0.0406	0.0886	0.0151	0.0671
0.0	0.0	0.0	16029.0692	19326.2306	NaN	NaN	0.5466	0.6966	0.0903	0.0411	0.088	0.0154	0.0686
0.0	0.0	0.0	20137.0692	16845.2306	NaN	NaN	0.4555	0.6946	0.0914	0.0413	0.0877	0.0157	0.0693
0.0	0.0	0.0	15040.0692	16459.2306	NaN	NaN	0.5225	0.692	0.0929	0.0416	0.0872	0.0161	0.0702
0.0	0.0	0.0	18156.0692	13899.2306	NaN	NaN	0.4336	0.6904	0.094	0.0421	0.0858	0.0163	0.0714
0.0	0.0	0.0	15162.0692	14313.2306	NaN	NaN	0.4856	0.6871	0.0956	0.0426	0.0858	0.0166	0.0722
0.0	0.0	0.0	16020.0692	16388.2306	NaN	NaN	0.5057	0.6849	0.097	0.043	0.0851	0.0168	0.0732
0.0	0.0	0.0	15218.0692	14636.2306	NaN	NaN	0.4903	0.682	0.0984	0.0435	0.0848	0.017	0.0742
0.0	0.0	0.0	16092.0692	15691.2306	NaN	NaN	0.4937	0.679	0.1005	0.0441	0.0835	0.0172	0.0757
0.0	0.0	0.0	16661.0692	15455.2306	NaN	NaN	0.4812	0.6763	0.102	0.0447	0.0823	0.0174	0.0771
0.0	0.0	0.0	15499.0692	15406.2306	NaN	NaN	0.4985	0.6727	0.1041	0.0457	0.0812	0.0177	0.0786
0.0	0.0	0.0	16886.0692	14706.2306	NaN	NaN	0.4655	0.6715	0.105	0.0461	0.0804	0.0178	0.0792
0.0	0.0	0.0	14018.0692	16019.2306	NaN	NaN	0.5333	0.6699	0.1063	0.0466	0.0792	0.018	0.0799
0.0	0.0	0.0	12580.0692	12107.2306	NaN	NaN	0.4904	0.6673	0.1077	0.0475	0.0787	0.0182	0.0805
0.0	0.0	0.0	16391.0692	14428.2306	NaN	NaN	0.4682	0.6682	0.1079	0.0476	0.0774	0.0182	0.0806
0.0	0.0	0.0	14483.0692	15262.2306	NaN	NaN	0.5131	0.6675	0.1085	0.0479	0.077	0.0184	0.0808
0.0	0.0	0.0	15903.0692	14676.2306	NaN	NaN	0.4799	0.667	0.1095	0.048	0.0761	0.0184	0.0809
0.0	0.0	0.0	17409.0692	13815.2306	NaN	NaN	0.4425	0.6674	0.1096	0.048	0.0757	0.0184	0.0809
0.0	0.0	0.0	15578.0692	12155.2306	NaN	NaN	0.4383	0.6679	0.1092	0.0484	0.0751	0.0185	0.081
0.0	0.0	0.0	16020.0692	13440.2306	NaN	NaN	0.4562	0.6712	0.1077	0.0482	0.0745	0.0183	0.0801
0.0	0.0	0.0	15268.0692	14119.2306	NaN	NaN	0.4805	0.6761	0.1057	0.0478	0.0732	0.0181	0.0791
0.0	0.0	0.0	14825.0692	11549.2306	NaN	NaN	0.4379	0.6808	0.1028	0.0478	0.0728	0.0179	0.0779
0.0	0.0	0.0	15528.0692	14537.2306	NaN	NaN	0.4835	0.6884	0.0995	0.047	0.0712	0.0174	0.0764
0.0	0.0	0.0	17406.0692	18019.2306	NaN	NaN	0.5087	0.6939	0.0954	0.0474	0.0701	0.0172	0.076
0.0	0.0	0.0	17550.0692	15232.2306	NaN	NaN	0.4646	0.7019	0.091	0.0468	0.0697	0.0167	0.0738
0.0	0.0	0.0	17354.0692	20761.2306	NaN	NaN	0.5447	0.7088	0.0874	0.0465	0.0687	0.0164	0.0722
0.0	0.0	0.0	15738.0692	12307.2306	NaN	NaN	0.4388	0.7134	0.0844	0.0464	0.0692	0.0163	0.0703
0.0	0.0	0.0	17799.0692	13049.2306	NaN	NaN	0.423	0.7173	0.0826	0.0462	0.0687	0.0161	0.0692
0.0	0.0	0.0	14969.0692	14468.2306	NaN	NaN	0.4915	0.7173	0.0817	0.0464	0.0691	0.0161	0.0693
0.0	0.0	0.0	19222.0692	15573.2306	NaN	NaN	0.4476	0.7182	0.0816	0.0462	0.0695	0.0161	0.0685
0.0	0.0	0.0	17255.0692	15760.2306	NaN	NaN	0.4774	0.7167	0.0819	0.0465	0.0698	0.0162	0.069
0.0	0.0	0.0	17644.0692	9694.2306	NaN	NaN	0.3546	0.7157	0.0835	0.0462	0.0696	0.0164	0.0686
0.0	0.0	0.0	19940.0692	14060.2306	NaN	NaN	0.4135	0.7094	0.0858	0.047	0.07	0.0166	0.0711
0.0	0.0	0.0	17811.0692	13054.2306	NaN	NaN	0.4229	0.7031	0.0887	0.0474	0.0705	0.0169	0.0734
0.0	0.0	0.0	18427.0692	16606.2306	NaN	NaN	0.474	0.6984	0.0914	0.0472	0.0715	0.0171	0.0744
0.0	0.0	0.0	22796.0692	12792.2306	NaN	NaN	0.3595	0.6932	0.0943	0.0471	0.0718	0.0173	0.0762
0.0	0.0	0.0	19800.0692	9684.2306	NaN	NaN	0.3285	0.688	0.0973	0.0471	0.0723	0.0175	0.0778
0.0	0.0	0.0	24835.0692	15685.2306	NaN	NaN	0.3871	0.68	0.1015	0.0476	0.0725	0.0177	0.0807
0.0	0.0	0.0	17147.0692	17004.2306	NaN	NaN	0.4979	0.6737	0.1054	0.0472	0.073	0.0178	0.0828
0.0	0.0	0.0	19424.0692	15383.2306	NaN	NaN	0.442	0.6668	0.1094	0.0474	0.0731	0.0182	0.0851
0.0	0.0	0.0	17758.0692	13964.2306	NaN	NaN	0.4402	0.6615	0.1126	0.0475	0.0732	0.0186	0.0866
0.0	0.0	0.0	24122.0692	9110.2306	NaN	NaN	0.2741	0.6582	0.1142	0.0481	0.072	0.0188	0.0886
0.0	0.0	0.0	17201.0692	13388.2306	NaN	NaN	0.4377	0.6525	0.1168	0.0486	0.0723	0.0192	0.0906
0.0	0.0	0.0	16309.0692	11992.2306	NaN	NaN	0.4237	0.6493	0.1186	0.0491	0.0709	0.0194	0.0927
0.0	0.0	0.0	17607.0692	11676.2306	NaN	NaN	0.3987	0.6454	0.1198	0.0494	0.0709	0.0195	0.095
0.0	0.0	0.0	20973.0692	11441.2306	NaN	NaN	0.353	0.6448	0.1201	0.0496	0.0699	0.0197	0.0959
0.0	0.0	0.0	18135.0692	16637.2306	NaN	NaN	0.4785	0.6439	0.1198	0.0499	0.0697	0.0199	0.0968
0.0	0.0	0.0	17110.0692	18012.2306	NaN	NaN	0.5128	0.6447	0.1195	0.0499	0.0689	0.0199	0.0971
0.0	0.0	0.0	18280.0692	15963.2306	NaN	NaN	0.4662	0.6422	0.1201	0.0502	0.0692	0.0202	0.0982
0.0	0.0	0.0	16476.0692	16634.2306	NaN	NaN	0.5024	0.6392	0.1219	0.0506	0.0691	0.0205	0.0988
0.0	0.0	0.0	14934.0692	13540.2306	NaN	NaN	0.4755	0.6381	0.1217	0.051	0.0687	0.0207	0.0999
0.0	0.0	0.0	16225.0692	14665.2306	NaN	NaN	0.4748	0.6353	0.1232	0.0516	0.0685	0.0211	0.1005
0.0	0.0	0.0	19939.0692	14317.2306	NaN	NaN	0.4179	0.6302	0.1243	0.0529	0.0688	0.0215	0.1023
0.0	0.0	0.0	20249.0692	11335.2306	NaN	NaN	0.3589	0.6271	0.1251	0.0538	0.0689	0.0217	0.1034
0.0	0.0	0.0	15329.0692	14211.2306	NaN	NaN	0.4811	0.6279	0.1249	0.0538	0.0682	0.0216	0.1036
0.0	0.0	0.0	18661.0692	14700.2306	NaN	NaN	0.4406	0.6287	0.1237	0.0544	0.0678	0.0216	0.1038
0.0	0.0	0.0	17531.0692	14881.2306	NaN	NaN	0.4591	0.6278	0.1236	0.0551	0.0679	0.0216	0.104
0.0	0.0	0.0	20561.0692	13652.2306	NaN	NaN	0.399	0.6286	0.1229	0.0555	0.0675	0.0217	0.1038
0.0	0.0	0.0	18919.0692	14408.2306	NaN	NaN	0.4323	0.6277	0.1231	0.0563	0.0675	0.0218	0.1036
0.0	0.0	0.0	19809.0692	12800.2306	NaN	NaN	0.3925	0.6275	0.1224	0.0574	0.067	0.0219	0.1038
0.0	0.0	0.0	18102.0692	9946.2306	NaN	NaN	0.3546	0.6247	0.122	0.0586	0.068	0.0221	0.1047
0.0	0.0	0.0	19083.0692	14444.2306	NaN	NaN	0.4308	0.628	0.1212	0.0585	0.0668	0.0221	0.1034
0.0	0.0	0.0	19966.0692	11165.2306	NaN	NaN	0.3586	0.6222	0.1195	0.0609	0.0687	0.0225	0.1062
0.0	0.0	0.0	20936.0692	13279.2306	NaN	NaN	0.3881	0.6263	0.1178	0.0607	0.068	0.0224	0.1049
0.0	0.0	0.0	20163.0692	12366.2306	NaN	NaN	0.3802	0.623	0.1158	0.0624	0.0693	0.0226	0.1069
0.0	0.0	0.0	15814.0692	14277.2306	NaN	NaN	0.4745	0.6262	0.1144	0.0621	0.069	0.0225	0.1057
0.0	0.0	0.0	17633.0692	15061.2306	NaN	NaN	0.4607	0.6252	0.1123	0.0631	0.0701	0.0225	0.1067
0.0	0.0	0.0	16389.0692	14322.2306	NaN	NaN	0.4664	0.6281	0.1109	0.0627	0.0701	0.0225	0.1056
0.0	0.0	0.0	20278.0692	14562.2306	NaN	NaN	0.418	0.6263	0.1095	0.064	0.0713	0.0226	0.1062
0.0	0.0	0.0	22048.0692	15223.2306	NaN	NaN	0.4084	0.6298	0.1087	0.0636	0.0711	0.0226	0.1042
0.0	0.0	0.0	20257.0692	10104.2306	NaN	NaN	0.3328	0.6266	0.108	0.0652	0.0728	0.0228	0.1046
0.0	0.0	0.0	20116.0692	12783.2306	NaN	NaN	0.3886	0.6301	0.1069	0.0647	0.0727	0.0227	0.1028
0.0	0.0	0.0	15918.0692	18054.2306	NaN	NaN	0.5314	0.6297	0.1062	0.0653	0.0737	0.0228	0.1022
0.0	0.0	0.0	18338.0692	17098.2306	NaN	NaN	0.4825	0.6317	0.1062	0.065	0.074	0.0227	0.1004
0.0	0.0	0.0	20897.0692	13858.2306	NaN	NaN	0.3987	0.6304	0.1064	0.0653	0.0754	0.0228	0.0999
0.0	0.0	0.0	17740.0692	13417.2306	NaN	NaN	0.4306	0.6328	0.1075	0.0641	0.075	0.0229	0.0977
0.0	0.0	0.0	21440.0692	16741.2306	NaN	NaN	0.4385	0.6244	0.1089	0.0658	0.0781	0.0232	0.0995
0.0	0.0	0.0	18231.0692	14100.2306	NaN	NaN	0.4361	0.6228	0.1114	0.0647	0.0791	0.0232	0.0987
0.0	0.0	0.0	15630.0692	13147.2306	NaN	NaN	0.4569	0.609	0.1163	0.0659	0.0831	0.024	0.1017
0.0	0.0	0.0	15799.0692	11848.2306	NaN	NaN	0.4285	0.6018	0.1197	0.0651	0.0855	0.0245	0.1034
0.0	0.0	0.0	21625.0692	14130.2306	NaN	NaN	0.3952	0.5896	0.122	0.0649	0.0901	0.0255	0.1079
0.0	0.0	0.0	15567.0692	15479.2306	NaN	NaN	0.4986	0.5756	0.1241	0.0635	0.0966	0.027	0.1133
0.0	0.0	0.0	20640.0692	14566.2306	NaN	NaN	0.4137	0.5584	0.1274	0.0618	0.1037	0.0291	0.1197
0.0	0.0	0.0	16371.0692	16771.2306	NaN	NaN	0.506	0.5333	0.1275	0.0615	0.1159	0.0321	0.1298
0.0	0.0	0.0	15059.0692	13259.2306	NaN	NaN	0.4682	0.5199	0.1284	0.0584	0.123	0.0345	0.1357
0.0	0.0	0.0	17439.0692	16871.2306	NaN	NaN	0.4917	0.5004	0.127	0.0566	0.1334	0.0378	0.1448
0.0	0.0	0.0	18577.0692	11378.2306	NaN	NaN	0.3798	0.4873	0.1277	0.0548	0.1408	0.041	0.1484
0.0	0.0	0.0	15120.0692	13589.2306	NaN	NaN	0.4733	0.4793	0.1242	0.0528	0.1495	0.0442	0.15
0.0	0.0	0.0	14270.0692	8527.2306	NaN	NaN	0.374	0.47	0.1257	0.0506	0.1573	0.0484	0.148
0.0	0.0	0.0	21741.0692	15173.2306	NaN	NaN	0.411	0.4428	0.1263	0.0488	0.1745	0.0529	0.1548
0.0	0.0	0.0	18329.0692	14302.2306	NaN	NaN	0.4383	0.4051	0.1335	0.045	0.1936	0.0586	0.1641
0.0	0.0	0.0	15255.0692	14209.2306	NaN	NaN	0.4823	0.3576	0.14	0.0413	0.2181	0.0643	0.1787
0.0	0.0	0.0	16863.0692	13005.2306	NaN	NaN	0.4354	0.3245	0.1419	0.0385	0.2376	0.0688	0.1887
0.0	0.0	0.0	15908.0692	11745.2306	NaN	NaN	0.4247	0.3036	0.1422	0.037	0.2518	0.0709	0.1945
0.0	0.0	0.0	13927.0692	11848.2306	NaN	NaN	0.4597	0.2972	0.1408	0.0356	0.2574	0.073	0.1959
0.0	0.0	0.0	18137.0692	13428.2306	NaN	NaN	0.4254	0.2887	0.1386	0.0346	0.2651	0.0748	0.1983
0.0	0.0	0.0	23157.0692	12581.2306	NaN	NaN	0.352	0.2799	0.1379	0.0345	0.2709	0.0758	0.2011
0.0	0.0	0.0	17888.0692	14292.2306	NaN	NaN	0.4441	0.2805	0.1385	0.0324	0.2729	0.0791	0.1966
0.0	0.0	0.0	18357.0692	17910.2306	NaN	NaN	0.4938	0.2863	0.157	0.0276	0.264	0.0897	0.1754
0.0	0.0	0.0	18182.0692	12267.2306	NaN	NaN	0.4029	0.297	0.1827	0.0224	0.2446	0.1004	0.1529
0.0	0.0	0.0	19561.0692	11318.2306	NaN	NaN	0.3665	0.2961	0.1905	0.0213	0.2385	0.1025	0.1511
0.0	0.0	0.0	19974.0692	12815.2306	NaN	NaN	0.3908	0.285	0.193	0.0212	0.2448	0.1035	0.1525
0.0	0.0	0.0	17724.0692	13822.2306	NaN	NaN	0.4382	0.2856	0.1949	0.0209	0.2431	0.1025	0.1531
0.0	0.0	0.0	18879.0692	14978.2306	NaN	NaN	0.4424	0.282	0.1898	0.0206	0.2485	0.104	0.1552
0.0	0.0	0.0	22244.0692	16300.2306	NaN	NaN	0.4229	0.2726	0.1892	0.0205	0.2569	0.105	0.1557
0.0	0.0	0.0	17624.0692	16410.2306	NaN	NaN	0.4822	0.2693	0.1872	0.0204	0.2614	0.1054	0.1563
0.0	0.0	0.0	16737.0692	17628.2306	NaN	NaN	0.513	0.2661	0.1829	0.0198	0.2674	0.1069	0.1569
0.0	0.0	0.0	17962.0692	17089.2306	NaN	NaN	0.4875	0.263	0.1851	0.0197	0.2686	0.1071	0.1565
0.0	0.0	0.0	15674.0692	11234.2306	NaN	NaN	0.4175	0.2621	0.1866	0.0196	0.268	0.1073	0.1565
0.0	0.0	0.0	18366.0692	14551.2306	NaN	NaN	0.4421	0.26	0.1865	0.0193	0.2703	0.1077	0.1562
0.0	0.0	0.0	16826.0692	14093.2306	NaN	NaN	0.4558	0.2583	0.1881	0.0193	0.2706	0.1071	0.1566
0.0	0.0	0.0	15761.0692	15507.2306	NaN	NaN	0.4959	0.2553	0.1869	0.0191	0.2733	0.1073	0.1581
0.0	0.0	0.0	17776.0692	15430.2306	NaN	NaN	0.4647	0.2531	0.1862	0.0189	0.277	0.107	0.1578
0.0	0.0	0.0	16168.0692	12605.2306	NaN	NaN	0.4381	0.2485	0.1845	0.0187	0.2811	0.1075	0.1597
0.0	0.0	0.0	17688.0692	18068.2306	NaN	NaN	0.5053	0.2488	0.1838	0.0182	0.2823	0.1079	0.1591
0.0	0.0	0.0	19031.0692	13546.2306	NaN	NaN	0.4158	0.2492	0.1831	0.0178	0.2831	0.1081	0.1588
0.0	0.0	0.0	17856.0692	11576.2306	NaN	NaN	0.3933	0.2468	0.1836	0.0176	0.2847	0.1082	0.159
0.0	0.0	0.0	18680.0692	16780.2306	NaN	NaN	0.4732	0.2471	0.1866	0.0174	0.2825	0.1082	0.1582
0.0	0.0	0.0	16591.0692	16012.2306	NaN	NaN	0.4911	0.249	0.1878	0.0172	0.2813	0.1075	0.1573
0.0	0.0	0.0	16767.0692	14395.2306	NaN	NaN	0.4619	0.2475	0.1882	0.0171	0.2825	0.1079	0.1569
0.0	0.0	0.0	15437.0692	12490.2306	NaN	NaN	0.4472	0.2499	0.1885	0.0168	0.2815	0.1077	0.1557
0.0	0.0	0.0	17474.0692	17399.2306	NaN	NaN	0.4989	0.2485	0.1907	0.0171	0.2802	0.1063	0.1573
0.0	0.0	0.0	16203.0692	13537.2306	NaN	NaN	0.4552	0.2475	0.1905	0.017	0.2806	0.1067	0.1577
0.0	0.0	0.0	14761.0692	15308.2306	NaN	NaN	0.5091	0.249	0.1907	0.0169	0.2801	0.106	0.1573
0.0	0.0	0.0	20154.0692	11881.2306	NaN	NaN	0.3709	0.2489	0.1899	0.0168	0.2802	0.1066	0.1576
0.0	0.0	0.0	20590.0692	16261.2306	NaN	NaN	0.4413	0.2473	0.1884	0.0168	0.2833	0.1064	0.1578
0.0	0.0	0.0	19474.0692	15908.2306	NaN	NaN	0.4496	0.2493	0.1902	0.0168	0.2796	0.1068	0.1574
0.0	0.0	0.0	21922.0692	13842.2306	NaN	NaN	0.387	0.2496	0.1896	0.0168	0.28	0.106	0.158
0.0	0.0	0.0	18395.0692	16874.2306	NaN	NaN	0.4784	0.2492	0.1935	0.0169	0.2761	0.1063	0.1579
0.0	0.0	0.0	17559.0692	11842.2306	NaN	NaN	0.4028	0.2512	0.1935	0.0168	0.2751	0.1066	0.1568
0.0	0.0	0.0	16309.0692	11209.2306	NaN	NaN	0.4073	0.256	0.1946	0.0168	0.2698	0.1063	0.1565
0.0	0.0	0.0	18322.0692	14221.2306	NaN	NaN	0.437	0.2537	0.1966	0.0172	0.2689	0.1061	0.1575
0.0	0.0	0.0	17526.0692	10327.2306	NaN	NaN	0.3708	0.2533	0.1943	0.0173	0.2714	0.1061	0.1575
0.0	0.0	0.0	17197.0692	17452.2306	NaN	NaN	0.5037	0.2549	0.1927	0.0174	0.2713	0.1064	0.1572
0.0	0.0	0.0	19681.0692	14655.2306	NaN	NaN	0.4268	0.2543	0.1901	0.0175	0.275	0.1071	0.156
0.0	0.0	0.0	18165.0692	13517.2306	NaN	NaN	0.4266	0.2523	0.1872	0.0176	0.2789	0.1075	0.1565
0.0	0.0	0.0	17011.0692	14783.2306	NaN	NaN	0.465	0.2569	0.1872	0.0173	0.2769	0.1085	0.1531
0.0	0.0	0.0	20685.0692	15563.2306	NaN	NaN	0.4294	0.2577	0.1863	0.0175	0.2761	0.1078	0.1547
0.0	0.0	0.0	17759.0692	12577.2306	NaN	NaN	0.4146	0.2595	0.1891	0.0175	0.2722	0.1081	0.1535
0.0	0.0	0.0	18723.0692	14236.2306	NaN	NaN	0.4319	0.2653	0.1916	0.0176	0.2655	0.1074	0.1527
0.0	0.0	0.0	20592.0692	7873.2306	NaN	NaN	0.2766	0.2687	0.192	0.0177	0.262	0.1068	0.1528
0.0	0.0	0.0	20553.0692	16481.2306	NaN	NaN	0.445	0.2696	0.1945	0.0182	0.2591	0.1047	0.1539
0.0	0.0	0.0	14041.0692	10377.2306	NaN	NaN	0.425	0.2725	0.1936	0.0182	0.2574	0.1045	0.1537
0.0	0.0	0.0	20111.0692	15066.2306	NaN	NaN	0.4283	0.2733	0.1928	0.0185	0.258	0.1029	0.1545
0.0	0.0	0.0	18235.0692	11157.2306	NaN	NaN	0.3796	0.274	0.1909	0.0185	0.2584	0.1031	0.1551
0.0	0.0	0.0	16474.0692	16199.2306	NaN	NaN	0.4958	0.2761	0.1904	0.0184	0.2581	0.1019	0.1551
0.0	0.0	0.0	15400.0692	15744.2306	NaN	NaN	0.5055	0.2796	0.1912	0.0184	0.2539	0.1018	0.155
0.0	0.0	0.0	17164.0692	13945.2306	NaN	NaN	0.4483	0.2811	0.1924	0.0184	0.2525	0.1004	0.1553
0.0	0.0	0.0	17893.0692	17141.2306	NaN	NaN	0.4893	0.2825	0.1951	0.0185	0.2481	0.1001	0.1558
0.0	0.0	0.0	19014.0692	13382.2306	NaN	NaN	0.4131	0.2859	0.1978	0.0184	0.2442	0.0989	0.1548
0.0	0.0	0.0	17052.0692	12028.2306	NaN	NaN	0.4136	0.2875	0.2003	0.0185	0.2392	0.0981	0.1563
0.0	0.0	0.0	19191.0692	12236.2306	NaN	NaN	0.3894	0.2881	0.2017	0.0185	0.2377	0.0979	0.1561
0.0	0.0	0.0	16495.0692	13509.2306	NaN	NaN	0.4502	0.2875	0.2019	0.0187	0.2376	0.0971	0.1572
0.0	0.0	0.0	16061.0692	16102.2306	NaN	NaN	0.5006	0.2877	0.2014	0.0186	0.2379	0.0971	0.1573
0.0	0.0	0.0	15922.0692	15965.2306	NaN	NaN	0.5007	0.2888	0.2013	0.0184	0.2375	0.0973	0.1567
0.0	0.0	0.0	17953.0692	12108.2306	NaN	NaN	0.4028	0.2893	0.2036	0.0184	0.2351	0.0973	0.1564
0.0	0.0	0.0	17305.0692	13405.2306	NaN	NaN	0.4365	0.2912	0.2048	0.0182	0.2331	0.0978	0.1549
0.0	0.0	0.0	19017.0692	13948.2306	NaN	NaN	0.4231	0.2895	0.2053	0.0184	0.2334	0.0976	0.1558
0.0	0.0	0.0	16226.0692	15642.2306	NaN	NaN	0.4908	0.2901	0.2056	0.0182	0.2332	0.0975	0.1555
0.0	0.0	0.0	15781.0692	15941.2306	NaN	NaN	0.5025	0.2907	0.2054	0.018	0.2332	0.0978	0.155
0.0	0.0	0.0	14981.0692	13298.2306	NaN	NaN	0.4702	0.2912	0.2066	0.0179	0.2326	0.0973	0.1544
0.0	0.0	0.0	15264.0692	8896.2306	NaN	NaN	0.3682	0.2915	0.2081	0.0179	0.2304	0.0978	0.1543
0.0	0.0	0.0	18412.0692	12953.2306	NaN	NaN	0.413	0.2904	0.207	0.0179	0.2322	0.0974	0.1552
0.0	0.0	0.0	17853.0692	16446.2306	NaN	NaN	0.4795	0.2897	0.2092	0.0181	0.2304	0.0969	0.1557
0.0	0.0	0.0	15176.0692	16239.2306	NaN	NaN	0.5169	0.29	0.2079	0.0179	0.2313	0.0973	0.1556
0.0	0.0	0.0	17738.0692	12588.2306	NaN	NaN	0.4151	0.2894	0.2077	0.0178	0.2324	0.0978	0.1548
0.0	0.0	0.0	18559.0692	13063.2306	NaN	NaN	0.4131	0.2886	0.2063	0.0179	0.2345	0.0976	0.1551
0.0	0.0	0.0	17609.0692	14925.2306	NaN	NaN	0.4588	0.2892	0.2042	0.0177	0.2359	0.0978	0.1552
0.0	0.0	0.0	18560.0692	13186.2306	NaN	NaN	0.4154	0.2883	0.2034	0.0177	0.2382	0.0973	0.1551
0.0	0.0	0.0	12185.0692	14292.2306	NaN	NaN	0.5398	0.2899	0.2038	0.0175	0.2375	0.0967	0.1546
0.0	0.0	0.0	18663.0692	14319.2306	NaN	NaN	0.4341	0.2904	0.2037	0.0175	0.2384	0.096	0.1541
0.0	0.0	0.0	15322.0692	16846.2306	NaN	NaN	0.5237	0.2933	0.2041	0.0173	0.2373	0.0948	0.1531
0.0	0.0	0.0	14740.0692	18892.2306	NaN	NaN	0.5617	0.2938	0.2065	0.0174	0.2351	0.0937	0.1535
0.0	0.0	0.0	19891.0692	15312.2306	NaN	NaN	0.435	0.2949	0.2072	0.0174	0.2343	0.0931	0.153
0.0	0.0	0.0	17544.0692	12982.2306	NaN	NaN	0.4253	0.2958	0.2094	0.0175	0.2326	0.0918	0.1529
0.0	0.0	0.0	18009.0692	13765.2306	NaN	NaN	0.4332	0.2961	0.2084	0.0173	0.2336	0.0919	0.1527
0.0	0.0	0.0	14329.0692	15345.2306	NaN	NaN	0.5171	0.2993	0.2086	0.0171	0.2336	0.0907	0.1506
0.0	0.0	0.0	15032.0692	16346.2306	NaN	NaN	0.5209	0.2999	0.2108	0.0172	0.2314	0.0896	0.1511
0.0	0.0	0.0	17937.0692	14781.2306	NaN	NaN	0.4518	0.3023	0.2113	0.0168	0.2309	0.0897	0.1489
0.0	0.0	0.0	18026.0692	17351.2306	NaN	NaN	0.4905	0.3034	0.2148	0.0169	0.2275	0.0887	0.1487
0.0	0.0	0.0	17119.0692	12709.2306	NaN	NaN	0.4261	0.3061	0.2155	0.0167	0.226	0.0887	0.147
0.0	0.0	0.0	20025.0692	16346.2306	NaN	NaN	0.4494	0.3065	0.2156	0.0168	0.2262	0.0885	0.1465
0.0	0.0	0.0	16396.0692	13362.2306	NaN	NaN	0.449	0.307	0.2149	0.0167	0.2269	0.0887	0.1458
0.0	0.0	0.0	16204.0692	14760.2306	NaN	NaN	0.4767	0.3094	0.2157	0.0164	0.2259	0.0888	0.1438
0.0	0.0	0.0	19010.0692	12225.2306	NaN	NaN	0.3914	0.3122	0.2161	0.0164	0.2243	0.0883	0.1428
0.0	0.0	0.0	15486.0692	13512.2306	NaN	NaN	0.466	0.314	0.2205	0.0164	0.22	0.0872	0.1419
0.0	0.0	0.0	15402.0692	13336.2306	NaN	NaN	0.4641	0.3178	0.2224	0.0163	0.2162	0.0868	0.1404
0.0	0.0	0.0	16671.0692	14736.2306	NaN	NaN	0.4692	0.3238	0.2211	0.0161	0.2144	0.0866	0.138
0.0	0.0	0.0	20460.0692	14652.2306	NaN	NaN	0.4173	0.3278	0.223	0.0162	0.2105	0.0856	0.1369
0.0	0.0	0.0	20697.0692	10458.2306	NaN	NaN	0.3357	0.3352	0.225	0.0161	0.2055	0.0844	0.1338
0.0	0.0	0.0	20173.0692	11332.2306	NaN	NaN	0.3597	0.3397	0.2254	0.0163	0.2026	0.0831	0.1329
0.0	0.0	0.0	21091.0692	13043.2306	NaN	NaN	0.3821	0.3437	0.228	0.0165	0.199	0.081	0.1318
0.0	0.0	0.0	18571.0692	10326.2306	NaN	NaN	0.3573	0.35	0.2277	0.0164	0.1961	0.0794	0.1304
0.0	0.0	0.0	17849.0692	13136.2306	NaN	NaN	0.424	0.3559	0.2282	0.0162	0.1935	0.0779	0.1284
0.0	0.0	0.0	16004.0692	15471.2306	NaN	NaN	0.4915	0.3586	0.2301	0.0163	0.1913	0.0759	0.1278
0.0	0.0	0.0	12698.0692	12628.2306	NaN	NaN	0.4986	0.3615	0.2319	0.0163	0.1881	0.0746	0.1276
0.0	0.0	0.0	20343.0692	17297.2306	NaN	NaN	0.4595	0.3648	0.2325	0.0162	0.1865	0.0734	0.1266
0.0	0.0	0.0	18771.0692	15444.2306	NaN	NaN	0.4514	0.3659	0.2348	0.0162	0.1848	0.0717	0.1265
0.0	0.0	0.0	16937.0692	14234.2306	NaN	NaN	0.4566	0.368	0.2369	0.0162	0.1823	0.0703	0.1262
0.0	0.0	0.0	18332.0692	12945.2306	NaN	NaN	0.4139	0.3707	0.2361	0.0161	0.1822	0.0696	0.1253
0.0	0.0	0.0	19838.0692	14949.2306	NaN	NaN	0.4297	0.372	0.2402	0.0162	0.1792	0.0673	0.1251
0.0	0.0	0.0	18174.0692	18762.2306	NaN	NaN	0.508	0.3765	0.2404	0.016	0.1773	0.066	0.1238
0.0	0.0	0.0	14539.0692	14498.2306	NaN	NaN	0.4993	0.3779	0.2418	0.016	0.1757	0.065	0.1236
0.0	0.0	0.0	17621.0692	13165.2306	NaN	NaN	0.4276	0.3771	0.2445	0.0161	0.1737	0.0639	0.1246
0.0	0.0	0.0	22588.0692	15696.2306	NaN	NaN	0.41	0.3762	0.2439	0.0162	0.1749	0.0631	0.1256
0.0	0.0	0.0	19208.0692	13769.2306	NaN	NaN	0.4175	0.3743	0.2448	0.0163	0.1756	0.062	0.1269
0.0	0.0	0.0	17647.0692	13687.2306	NaN	NaN	0.4368	0.3719	0.2453	0.0165	0.1768	0.061	0.1285
0.0	0.0	0.0	17740.0692	14330.2306	NaN	NaN	0.4468	0.3688	0.2399	0.0167	0.1828	0.0608	0.1308
0.0	0.0	0.0	16699.0692	19354.2306	NaN	NaN	0.5368	0.3665	0.2382	0.0169	0.1866	0.0596	0.1322
0.0	0.0	0.0	17353.0692	13472.2306	NaN	NaN	0.4371	0.3643	0.237	0.0169	0.1893	0.0588	0.1337
0.0	0.0	0.0	14587.0692	10883.2306	NaN	NaN	0.4273	0.3599	0.2369	0.0171	0.1922	0.0587	0.1352
0.0	0.0	0.0	16550.0692	14032.2306	NaN	NaN	0.4588	0.3566	0.2364	0.0173	0.1941	0.0588	0.1367
0.0	0.0	0.0	15918.0692	13918.2306	NaN	NaN	0.4665	0.3558	0.2344	0.0172	0.1965	0.0594	0.1366
0.0	0.0	0.0	18392.0692	13764.2306	NaN	NaN	0.428	0.3563	0.2347	0.0171	0.1958	0.0599	0.1363
0.0	0.0	0.0	16812.0692	14221.2306	NaN	NaN	0.4583	0.3569	0.2317	0.0169	0.1976	0.0613	0.1356
0.0	0.0	0.0	15357.0692	14184.2306	NaN	NaN	0.4801	0.3572	0.2321	0.0168	0.1964	0.062	0.1355
0.0	0.0	0.0	19419.0692	13593.2306	NaN	NaN	0.4118	0.3596	0.2308	0.0164	0.1957	0.0635	0.134
0.0	0.0	0.0	19752.0692	12751.2306	NaN	NaN	0.3923	0.3598	0.2304	0.0163	0.1957	0.0646	0.1332
0.0	0.0	0.0	17692.0692	14680.2306	NaN	NaN	0.4535	0.3584	0.2334	0.0164	0.1935	0.0648	0.1335
0.0	0.0	0.0	14650.0692	14484.2306	NaN	NaN	0.4972	0.3594	0.2362	0.0162	0.1903	0.0654	0.1325
0.0	0.0	0.0	20048.0692	10904.2306	NaN	NaN	0.3523	0.3581	0.2387	0.0163	0.1886	0.0656	0.1326
0.0	0.0	0.0	16221.0692	12976.2306	NaN	NaN	0.4444	0.3564	0.2408	0.0163	0.1874	0.0661	0.1329
0.0	0.0	0.0	17118.0692	15207.2306	NaN	NaN	0.4704	0.3527	0.2422	0.0167	0.1871	0.0663	0.135
0.0	0.0	0.0	18762.0692	14946.2306	NaN	NaN	0.4434	0.3512	0.2413	0.0168	0.1882	0.0666	0.1359
0.0	0.0	0.0	17833.0692	16665.2306	NaN	NaN	0.4831	0.3508	0.2421	0.0168	0.1881	0.0663	0.136
0.0	0.0	0.0	18362.0692	12922.2306	NaN	NaN	0.4131	0.3506	0.2433	0.0168	0.1872	0.0663	0.1357
0.0	0.0	0.0	17024.0692	10791.2306	NaN	NaN	0.388	0.3496	0.2431	0.017	0.1882	0.066	0.1361
0.0	0.0	0.0	18768.0692	14665.2306	NaN	NaN	0.4386	0.3481	0.2439	0.0173	0.1882	0.0651	0.1374
0.0	0.0	0.0	20289.0692	14911.2306	NaN	NaN	0.4236	0.3483	0.2437	0.0176	0.1887	0.0639	0.1378
0.0	0.0	0.0	17065.0692	12918.2306	NaN	NaN	0.4308	0.3478	0.2429	0.0181	0.1888	0.0623	0.1401
0.0	0.0	0.0	20060.0692	12248.2306	NaN	NaN	0.3791	0.3492	0.2432	0.0184	0.1885	0.06	0.1407
0.0	0.0	0.0	18348.0692	13326.2306	NaN	NaN	0.4207	0.3504	0.2412	0.019	0.1894	0.0573	0.1428
0.0	0.0	0.0	23748.0692	11223.2306	NaN	NaN	0.3209	0.3538	0.2376	0.0192	0.1913	0.0544	0.1437
0.0	0.0	0.0	18831.0692	15612.2306	NaN	NaN	0.4533	0.3588	0.2316	0.0194	0.1941	0.0525	0.1436
0.0	0.0	0.0	19943.0692	12188.2306	NaN	NaN	0.3793	0.3639	0.228	0.0195	0.1944	0.0508	0.1434
0.0	0.0	0.0	18661.0692	15919.2306	NaN	NaN	0.4604	0.3684	0.2237	0.0193	0.1959	0.0497	0.143
0.0	0.0	0.0	15137.0692	12160.2306	NaN	NaN	0.4455	0.3725	0.2236	0.0191	0.1945	0.0489	0.1414
0.0	0.0	0.0	17322.0692	13447.2306	NaN	NaN	0.437	0.3748	0.2226	0.0189	0.1944	0.0485	0.1408
0.0	0.0	0.0	16180.0692	12264.2306	NaN	NaN	0.4312	0.3757	0.2247	0.0189	0.1922	0.0481	0.1404
0.0	0.0	0.0	17301.0692	13381.2306	NaN	NaN	0.4361	0.3731	0.2254	0.0189	0.193	0.048	0.1415
0.0	0.0	0.0	15046.0692	11812.2306	NaN	NaN	0.4398	0.3706	0.2268	0.0186	0.1936	0.0484	0.1422
0.0	0.0	0.0	15078.0692	13292.2306	NaN	NaN	0.4685	0.3669	0.2294	0.018	0.1953	0.0488	0.1416
0.0	0.0	0.0	15295.0692	13029.2306	NaN	NaN	0.46	0.3648	0.2314	0.0174	0.1957	0.05	0.1406
0.0	0.0	0.0	14817.0692	15729.2306	NaN	NaN	0.5149	0.3611	0.2338	0.017	0.1973	0.0516	0.1392
0.0	0.0	0.0	16232.0692	15569.2306	NaN	NaN	0.4896	0.3587	0.2352	0.0167	0.1972	0.0539	0.1383
0.0	0.0	0.0	18678.0692	16984.2306	NaN	NaN	0.4763	0.3568	0.2345	0.016	0.1989	0.0573	0.1365
0.0	0.0	0.0	16941.0692	15944.2306	NaN	NaN	0.4848	0.3545	0.2314	0.0156	0.2014	0.0612	0.1359
0.0	0.0	0.0	17750.0692	12799.2306	NaN	NaN	0.419	0.3509	0.2269	0.0153	0.206	0.0655	0.1354
0.0	0.0	0.0	18337.0692	13755.2306	NaN	NaN	0.4286	0.3463	0.2203	0.015	0.2131	0.0706	0.1346
0.0	0.0	0.0	25837.0692	12518.2306	NaN	NaN	0.3264	0.3401	0.212	0.0148	0.2226	0.0761	0.1345
0.0	0.0	0.0	18107.0692	11754.2306	NaN	NaN	0.3936	0.3334	0.2043	0.0146	0.2311	0.0817	0.1349
0.0	0.0	0.0	14468.0692	14789.2306	NaN	NaN	0.5055	0.3242	0.1989	0.0146	0.2407	0.0872	0.1345
0.0	0.0	0.0	17192.0692	18768.2306	NaN	NaN	0.5219	0.3174	0.1909	0.0145	0.2514	0.092	0.1337
0.0	0.0	0.0	17596.0692	19108.2306	NaN	NaN	0.5206	0.3122	0.189	0.0145	0.2557	0.0948	0.1339
0.0	0.0	0.0	16648.0692	13897.2306	NaN	NaN	0.455	0.3066	0.1906	0.0145	0.2558	0.099	0.1335
0.0	0.0	0.0	22949.0692	12683.2306	NaN	NaN	0.3559	0.2967	0.1879	0.0149	0.2625	0.1029	0.1351
0.0	0.0	0.0	17476.0692	13434.2306	NaN	NaN	0.4346	0.2896	0.1858	0.0151	0.2658	0.1055	0.1382
0.0	0.0	0.0	15477.0692	12842.2306	NaN	NaN	0.4535	0.2842	0.1852	0.0152	0.2688	0.1079	0.1388
0.0	0.0	0.0	20008.0692	13824.2306	NaN	NaN	0.4086	0.2803	0.1824	0.0154	0.2735	0.109	0.1395
0.0	0.0	0.0	15567.0692	10795.2306	NaN	NaN	0.4095	0.2763	0.1811	0.0156	0.2765	0.1094	0.1412
0.0	0.0	0.0	17013.0692	13702.2306	NaN	NaN	0.4461	0.2743	0.1831	0.0158	0.2752	0.111	0.1407
0.0	0.0	0.0	22669.0692	11270.2306	NaN	NaN	0.3321	0.2741	0.1795	0.0159	0.2791	0.1105	0.141
0.0	0.0	0.0	16240.0692	13668.2306	NaN	NaN	0.457	0.2707	0.1816	0.0161	0.2788	0.1106	0.1422
0.0	0.0	0.0	20479.0692	17082.2306	NaN	NaN	0.4548	0.2702	0.1811	0.0161	0.2802	0.1111	0.1413
0.0	0.0	0.0	17674.0692	13614.2306	NaN	NaN	0.4351	0.2699	0.1793	0.016	0.2825	0.1106	0.1418
0.0	0.0	0.0	23987.0692	18164.2306	NaN	NaN	0.4309	0.2688	0.182	0.0159	0.2807	0.1103	0.1424
0.0	0.0	0.0	18399.0692	13491.2306	NaN	NaN	0.4231	0.2694	0.1843	0.0158	0.2782	0.11	0.1423
0.0	0.0	0.0	17004.0692	11099.2306	NaN	NaN	0.3949	0.2676	0.1864	0.0159	0.2775	0.1097	0.143
0.0	0.0	0.0	19626.0692	14828.2306	NaN	NaN	0.4304	0.2667	0.1867	0.0159	0.2777	0.1099	0.1431
0.0	0.0	0.0	17583.0692	10293.2306	NaN	NaN	0.3692	0.2669	0.1868	0.016	0.2781	0.1094	0.1428
0.0	0.0	0.0	20976.0692	12639.2306	NaN	NaN	0.376	0.2645	0.1871	0.0162	0.2787	0.1096	0.1439
0.0	0.0	0.0	15447.0692	11410.2306	NaN	NaN	0.4248	0.2637	0.1861	0.0162	0.2803	0.1094	0.1443
0.0	0.0	0.0	16099.0692	11976.2306	NaN	NaN	0.4266	0.2608	0.1861	0.0164	0.2809	0.1098	0.1461
0.0	0.0	0.0	18647.0692	13867.2306	NaN	NaN	0.4265	0.2599	0.1853	0.0163	0.2829	0.1094	0.1461
0.0	0.0	0.0	18372.0692	14385.2306	NaN	NaN	0.4391	0.2574	0.1849	0.0163	0.2848	0.109	0.1476
0.0	0.0	0.0	17561.0692	14401.2306	NaN	NaN	0.4506	0.2562	0.1853	0.0161	0.2838	0.1094	0.1491
0.0	0.0	0.0	18015.0692	15699.2306	NaN	NaN	0.4657	0.255	0.1864	0.016	0.2837	0.1093	0.1496
0.0	0.0	0.0	19960.0692	14202.2306	NaN	NaN	0.4157	0.2523	0.1868	0.016	0.2838	0.1094	0.1516
0.0	0.0	0.0	14233.0692	9219.2306	NaN	NaN	0.3931	0.2498	0.1877	0.0159	0.2845	0.1101	0.152
0.0	0.0	0.0	18287.0692	16659.2306	NaN	NaN	0.4767	0.2462	0.1857	0.0159	0.2885	0.1104	0.1531
0.0	0.0	0.0	17765.0692	14716.2306	NaN	NaN	0.4531	0.2436	0.1845	0.0158	0.2908	0.1112	0.154
0.0	0.0	0.0	17873.0692	15249.2306	NaN	NaN	0.4604	0.2396	0.1847	0.0158	0.2933	0.1115	0.155
0.0	0.0	0.0	15521.0692	15700.2306	NaN	NaN	0.5029	0.2381	0.185	0.0156	0.2951	0.1122	0.1539
0.0	0.0	0.0	17114.0692	14543.2306	NaN	NaN	0.4594	0.2352	0.1849	0.0157	0.2968	0.1126	0.1548
0.0	0.0	0.0	13876.0692	15794.2306	NaN	NaN	0.5323	0.2348	0.1867	0.0156	0.2951	0.1135	0.1543
0.0	0.0	0.0	17038.0692	14586.2306	NaN	NaN	0.4612	0.2341	0.1876	0.0156	0.2961	0.1137	0.1529
0.0	0.0	0.0	14482.0692	13230.2306	NaN	NaN	0.4774	0.2334	0.1877	0.0157	0.2952	0.1146	0.1534
0.0	0.0	0.0	14101.0692	12874.2306	NaN	NaN	0.4773	0.2312	0.1875	0.0158	0.2969	0.1162	0.1524
0.0	0.0	0.0	16373.0692	15208.2306	NaN	NaN	0.4816	0.2319	0.1847	0.0158	0.2992	0.1165	0.152
0.0	0.0	0.0	18276.0692	14805.2306	NaN	NaN	0.4475	0.2319	0.1847	0.0158	0.2988	0.117	0.1517
0.0	0.0	0.0	16515.0692	14762.2306	NaN	NaN	0.472	0.2314	0.1846	0.0159	0.2997	0.1174	0.151
0.0	0.0	0.0	14082.0692	15808.2306	NaN	NaN	0.5289	0.2324	0.185	0.0158	0.2992	0.118	0.1496
0.0	0.0	0.0	17578.0692	15081.2306	NaN	NaN	0.4618	0.2337	0.1855	0.0159	0.2969	0.1183	0.1497
0.0	0.0	0.0	18087.0692	13121.2306	NaN	NaN	0.4204	0.2355	0.1857	0.0159	0.2952	0.1185	0.1492
0.0	0.0	0.0	17081.0692	14613.2306	NaN	NaN	0.4611	0.2338	0.185	0.0161	0.2974	0.1197	0.148
0.0	0.0	0.0	16559.0692	13604.2306	NaN	NaN	0.451	0.2335	0.182	0.0163	0.2998	0.1203	0.1481
0.0	0.0	0.0	19969.0692	13326.2306	NaN	NaN	0.4002	0.2353	0.179	0.0163	0.3	0.1205	0.1488
0.0	0.0	0.0	19461.0692	18157.2306	NaN	NaN	0.4827	0.2341	0.1773	0.0164	0.3033	0.1216	0.1474
0.0	0.0	0.0	18374.0692	15067.2306	NaN	NaN	0.4506	0.2328	0.1741	0.0165	0.308	0.1217	0.1468
0.0	0.0	0.0	17670.0692	16455.2306	NaN	NaN	0.4822	0.2338	0.1718	0.0164	0.3096	0.1217	0.1467
0.0	0.0	0.0	21237.0692	20176.2306	NaN	NaN	0.4872	0.2342	0.1708	0.0163	0.3111	0.1215	0.146
0.0	0.0	0.0	19910.0692	14457.2306	NaN	NaN	0.4207	0.2353	0.17	0.0161	0.3119	0.1214	0.1453
0.0	0.0	0.0	19632.0692	10656.2306	NaN	NaN	0.3518	0.2388	0.1706	0.016	0.3078	0.1215	0.1454
0.0	0.0	0.0	16439.0692	13068.2306	NaN	NaN	0.4429	0.2392	0.1704	0.0161	0.3079	0.1221	0.1444
0.0	0.0	0.0	16798.0692	14628.2306	NaN	NaN	0.4655	0.2379	0.1696	0.0162	0.3114	0.1201	0.1447
0.0	0.0	0.0	10531.0692	16454.2306	NaN	NaN	0.6097	0.2417	0.1695	0.0162	0.3083	0.1189	0.1454
0.0	0.0	0.0	16142.0692	13828.2306	NaN	NaN	0.4614	0.2401	0.1702	0.0164	0.3101	0.1183	0.1449
0.0	0.0	0.0	19376.0692	9605.2306	NaN	NaN	0.3314	0.2419	0.1683	0.0163	0.3106	0.1183	0.1447
0.0	0.0	0.0	18255.0692	14729.2306	NaN	NaN	0.4466	0.2432	0.1676	0.0163	0.3107	0.1172	0.145
0.0	0.0	0.0	17742.0692	13737.2306	NaN	NaN	0.4364	0.2412	0.166	0.0163	0.3138	0.1176	0.1451
0.0	0.0	0.0	15103.0692	18783.2306	NaN	NaN	0.5543	0.24	0.1644	0.0162	0.3177	0.1165	0.1452
0.0	0.0	0.0	15943.0692	17932.2306	NaN	NaN	0.5294	0.239	0.1657	0.0161	0.317	0.1165	0.1457
0.0	0.0	0.0	19121.0692	13540.2306	NaN	NaN	0.4146	0.2428	0.1683	0.0158	0.3113	0.1165	0.1453
0.0	0.0	0.0	16937.0692	12430.2306	NaN	NaN	0.4233	0.2424	0.1703	0.0159	0.3083	0.1172	0.1458
0.0	0.0	0.0	15886.0692	13980.2306	NaN	NaN	0.4681	0.2445	0.1702	0.0157	0.3068	0.1174	0.1454
0.0	0.0	0.0	15410.0692	16663.2306	NaN	NaN	0.5195	0.2465	0.1704	0.0157	0.3048	0.1168	0.1458
0.0	0.0	0.0	16534.0692	10595.2306	NaN	NaN	0.3905	0.2493	0.1701	0.0154	0.3038	0.1163	0.1451
0.0	0.0	0.0	16749.0692	13853.2306	NaN	NaN	0.4527	0.2525	0.1709	0.0152	0.2995	0.1159	0.1459
0.0	0.0	0.0	18599.0692	11343.2306	NaN	NaN	0.3788	0.2544	0.1728	0.0153	0.2957	0.1153	0.1466
0.0	0.0	0.0	17302.0692	12212.2306	NaN	NaN	0.4138	0.2565	0.1728	0.0152	0.293	0.1145	0.148
0.0	0.0	0.0	16679.0692	15363.2306	NaN	NaN	0.4795	0.2563	0.174	0.0153	0.2917	0.1138	0.1489
0.0	0.0	0.0	15027.0692	14403.2306	NaN	NaN	0.4894	0.2569	0.1764	0.0152	0.29	0.1126	0.1489
0.0	0.0	0.0	13883.0692	13897.2306	NaN	NaN	0.5003	0.2602	0.1782	0.0151	0.2849	0.1118	0.1497
0.0	0.0	0.0	15388.0692	17175.2306	NaN	NaN	0.5274	0.2599	0.1799	0.0151	0.2841	0.1114	0.1496
0.0	0.0	0.0	16632.0692	15037.2306	NaN	NaN	0.4748	0.26	0.1814	0.0152	0.2824	0.1106	0.1505
0.0	0.0	0.0	18067.0692	15383.2306	NaN	NaN	0.4599	0.2616	0.1815	0.0151	0.2807	0.1104	0.1507
0.0	0.0	0.0	21119.0692	16282.2306	NaN	NaN	0.4353	0.2593	0.1804	0.0153	0.2831	0.1103	0.1516
0.0	0.0	0.0	15952.0692	15507.2306	NaN	NaN	0.4929	0.2593	0.1801	0.0153	0.2843	0.11	0.151
0.0	0.0	0.0	17346.0692	14628.2306	NaN	NaN	0.4575	0.2615	0.1786	0.0152	0.2836	0.1104	0.1508
0.0	0.0	0.0	17381.0692	14783.2306	NaN	NaN	0.4596	0.2603	0.1777	0.0153	0.2862	0.1104	0.1501
0.0	0.0	0.0	18006.0692	14150.2306	NaN	NaN	0.44	0.262	0.1776	0.0153	0.2854	0.1101	0.1496
0.0	0.0	0.0	17646.0692	13727.2306	NaN	NaN	0.4375	0.2661	0.1781	0.0151	0.2822	0.1099	0.1486
0.0	0.0	0.0	22275.0692	10926.2306	NaN	NaN	0.3291	0.268	0.1789	0.0152	0.2802	0.1089	0.1488
0.0	0.0	0.0	13957.0692	14904.2306	NaN	NaN	0.5164	0.272	0.1781	0.0151	0.2782	0.1077	0.1491
0.0	0.0	0.0	17728.0692	12969.2306	NaN	NaN	0.4225	0.2749	0.179	0.015	0.2757	0.1062	0.1492
0.0	0.0	0.0	14707.0692	14076.2306	NaN	NaN	0.489	0.2803	0.18	0.015	0.2713	0.1035	0.1499
0.0	0.0	0.0	16234.0692	12463.2306	NaN	NaN	0.4343	0.2838	0.1844	0.015	0.2652	0.1015	0.15
0.0	0.0	0.0	17015.0692	12261.2306	NaN	NaN	0.4188	0.2885	0.1856	0.0149	0.2615	0.0994	0.1501
0.0	0.0	0.0	17300.0692	11400.2306	NaN	NaN	0.3972	0.2926	0.1899	0.0149	0.2548	0.0975	0.1503
0.0	0.0	0.0	21607.0692	13419.2306	NaN	NaN	0.3831	0.2943	0.1895	0.015	0.2539	0.096	0.1513
0.0	0.0	0.0	17887.0692	14534.2306	NaN	NaN	0.4483	0.2983	0.1944	0.0149	0.2479	0.0943	0.1502
0.0	0.0	0.0	16853.0692	12827.2306	NaN	NaN	0.4322	0.3018	0.1954	0.0148	0.2451	0.0932	0.1496
0.0	0.0	0.0	15653.0692	9325.2306	NaN	NaN	0.3733	0.3047	0.1964	0.0146	0.2426	0.0931	0.1487
0.0	0.0	0.0	16389.0692	15873.2306	NaN	NaN	0.492	0.3059	0.1988	0.0146	0.2403	0.092	0.1484
0.0	0.0	0.0	13745.0692	12380.2306	NaN	NaN	0.4739	0.308	0.1989	0.0145	0.2383	0.092	0.1482
0.0	0.0	0.0	19077.0692	13846.2306	NaN	NaN	0.4206	0.307	0.1998	0.0145	0.2385	0.0917	0.1484
0.0	0.0	0.0	14540.0692	14293.2306	NaN	NaN	0.4957	0.3075	0.1991	0.0145	0.2396	0.0914	0.1479
0.0	0.0	0.0	17298.0692	13493.2306	NaN	NaN	0.4382	0.3072	0.1981	0.0144	0.2409	0.0912	0.1482
0.0	0.0	0.0	15571.0692	16446.2306	NaN	NaN	0.5137	0.309	0.197	0.0142	0.2416	0.0913	0.1469
0.0	0.0	0.0	16149.0692	15259.2306	NaN	NaN	0.4858	0.3089	0.1987	0.0142	0.2415	0.0906	0.146
0.0	0.0	0.0	17345.0692	13127.2306	NaN	NaN	0.4308	0.3085	0.1981	0.0143	0.2417	0.0913	0.1462
0.0	0.0	0.0	18967.0692	12320.2306	NaN	NaN	0.3938	0.3075	0.1975	0.0142	0.2439	0.0916	0.1453
0.0	0.0	0.0	17718.0692	14839.2306	NaN	NaN	0.4558	0.3056	0.1974	0.0144	0.2446	0.092	0.146
0.0	0.0	0.0	20838.0692	11794.2306	NaN	NaN	0.3614	0.3046	0.1971	0.0144	0.2456	0.093	0.1453
0.0	0.0	0.0	18273.0692	12997.2306	NaN	NaN	0.4156	0.3032	0.1944	0.0145	0.2492	0.0936	0.1451
0.0	0.0	0.0	18121.0692	11895.2306	NaN	NaN	0.3963	0.3021	0.1914	0.0145	0.2521	0.095	0.1449
0.0	0.0	0.0	16672.0692	16610.2306	NaN	NaN	0.4991	0.3024	0.1884	0.0145	0.2554	0.0958	0.1435
0.0	0.0	0.0	18042.0692	10513.2306	NaN	NaN	0.3682	0.3035	0.1868	0.0144	0.2556	0.0976	0.142
0.0	0.0	0.0	19024.0692	11929.2306	NaN	NaN	0.3854	0.3037	0.1839	0.0143	0.2596	0.0983	0.1403
0.0	0.0	0.0	16921.0692	13553.2306	NaN	NaN	0.4447	0.3033	0.1861	0.0145	0.2569	0.0984	0.1409
0.0	0.0	0.0	15900.0692	10866.2306	NaN	NaN	0.406	0.3012	0.186	0.0147	0.258	0.0995	0.1406
0.0	0.0	0.0	15834.0692	13828.2306	NaN	NaN	0.4662	0.302	0.1841	0.0145	0.2606	0.1001	0.1388
0.0	0.0	0.0	17672.0692	14416.2306	NaN	NaN	0.4493	0.3017	0.1856	0.0147	0.2596	0.0995	0.139
0.0	0.0	0.0	14358.0692	10549.2306	NaN	NaN	0.4235	0.3016	0.1889	0.0148	0.2562	0.1002	0.1383
0.0	0.0	0.0	15051.0692	16665.2306	NaN	NaN	0.5254	0.3011	0.1847	0.0147	0.2614	0.1007	0.1374
0.0	0.0	0.0	13253.0692	19051.2306	NaN	NaN	0.5897	0.3036	0.1861	0.0145	0.2594	0.0999	0.1365
0.0	0.0	0.0	13915.0692	13950.2306	NaN	NaN	0.5006	0.3048	0.1918	0.0145	0.2537	0.1004	0.1347
0.0	0.0	0.0	18287.0692	7637.2306	NaN	NaN	0.2946	0.311	0.1909	0.0141	0.2525	0.1008	0.1308
0.0	0.0	0.0	17989.0692	10262.2306	NaN	NaN	0.3632	0.3059	0.1927	0.0144	0.2535	0.1002	0.1333
0.0	0.0	0.0	16663.0692	10375.2306	NaN	NaN	0.3837	0.3003	0.1957	0.0147	0.2526	0.1002	0.1365
0.0	0.0	0.0	16722.0692	12219.2306	NaN	NaN	0.4222	0.2994	0.1959	0.0147	0.2534	0.0998	0.1368
0.0	0.0	0.0	15391.0692	12532.2306	NaN	NaN	0.4488	0.2959	0.1968	0.0149	0.2547	0.0989	0.1388
0.0	0.0	0.0	16860.0692	13138.2306	NaN	NaN	0.438	0.2966	0.198	0.015	0.2533	0.0984	0.1388
0.0	0.0	0.0	18543.0692	16071.2306	NaN	NaN	0.4643	0.2993	0.196	0.0149	0.2541	0.0971	0.1385
0.0	0.0	0.0	18035.0692	13544.2306	NaN	NaN	0.4289	0.3011	0.1976	0.0149	0.2512	0.0958	0.1394
0.0	0.0	0.0	14999.0692	14665.2306	NaN	NaN	0.4944	0.3047	0.2006	0.0147	0.2461	0.095	0.1389
0.0	0.0	0.0	16725.0692	11462.2306	NaN	NaN	0.4066	0.3065	0.2027	0.0146	0.2425	0.0941	0.1395
0.0	0.0	0.0	15855.0692	10186.2306	NaN	NaN	0.3912	0.3072	0.2065	0.0146	0.2382	0.0934	0.1402
0.0	0.0	0.0	14275.0692	17583.2306	NaN	NaN	0.5519	0.3075	0.2079	0.0147	0.2363	0.0928	0.1407
0.0	0.0	0.0	20715.0692	10976.2306	NaN	NaN	0.3463	0.3061	0.2065	0.0149	0.2374	0.093	0.1421
0.0	0.0	0.0	17887.0692	17068.2306	NaN	NaN	0.4883	0.3054	0.205	0.0149	0.2391	0.0931	0.1425
0.0	0.0	0.0	17727.0692	16591.2306	NaN	NaN	0.4835	0.3057	0.2054	0.0149	0.2379	0.0935	0.1427
0.0	0.0	0.0	16799.0692	12173.2306	NaN	NaN	0.4202	0.3052	0.2038	0.0149	0.2393	0.0943	0.1425
0.0	0.0	0.0	19251.0692	12445.2306	NaN	NaN	0.3926	0.3038	0.2035	0.0149	0.2397	0.0954	0.1426
0.0	0.0	0.0	18033.0692	15428.2306	NaN	NaN	0.4611	0.3023	0.2018	0.015	0.2419	0.097	0.1421
0.0	0.0	0.0	19986.0692	12909.2306	NaN	NaN	0.3924	0.299	0.2005	0.0151	0.2424	0.099	0.1439
0.0	0.0	0.0	20133.0692	15668.2306	NaN	NaN	0.4376	0.2965	0.1964	0.0151	0.2473	0.1013	0.1433
0.0	0.0	0.0	19119.0692	14627.2306	NaN	NaN	0.4334	0.2941	0.1966	0.0153	0.2474	0.1029	0.1438
0.0	0.0	0.0	18268.0692	12384.2306	NaN	NaN	0.404	0.2898	0.1924	0.0155	0.2529	0.1051	0.1444
0.0	0.0	0.0	16126.0692	13535.2306	NaN	NaN	0.4563	0.2873	0.1896	0.0155	0.2566	0.107	0.1439
0.0	0.0	0.0	16137.0692	18856.2306	NaN	NaN	0.5389	0.2872	0.1865	0.0155	0.2597	0.1075	0.1435
0.0	0.0	0.0	17356.0692	15537.2306	NaN	NaN	0.4724	0.284	0.186	0.0156	0.2609	0.1091	0.1444
0.0	0.0	0.0	17732.0692	17343.2306	NaN	NaN	0.4945	0.2829	0.185	0.0156	0.2632	0.1096	0.1438
0.0	0.0	0.0	14721.0692	15050.2306	NaN	NaN	0.5055	0.2816	0.1846	0.0156	0.2633	0.1112	0.1437
0.0	0.0	0.0	20394.0692	16230.2306	NaN	NaN	0.4432	0.278	0.1833	0.0158	0.2665	0.1122	0.1441
0.0	0.0	0.0	15969.0692	16641.2306	NaN	NaN	0.5103	0.2769	0.1812	0.0157	0.2687	0.113	0.1446
0.0	0.0	0.0	13030.0692	14505.2306	NaN	NaN	0.5268	0.2754	0.1814	0.0155	0.269	0.1136	0.1451
0.0	0.0	0.0	17162.0692	17183.2306	NaN	NaN	0.5003	0.2756	0.1826	0.0155	0.2681	0.1138	0.1443
0.0	0.0	0.0	16848.0692	8752.2306	NaN	NaN	0.3419	0.2726	0.1831	0.0158	0.2686	0.1143	0.1455
0.0	0.0	0.0	18564.0692	13579.2306	NaN	NaN	0.4225	0.2707	0.1799	0.0157	0.2724	0.1153	0.1461
0.0	0.0	0.0	17117.0692	19411.2306	NaN	NaN	0.5314	0.272	0.1797	0.0158	0.2721	0.1144	0.1461
0.0	0.0	0.0	17313.0692	12309.2306	NaN	NaN	0.4155	0.2702	0.1791	0.0159	0.2721	0.1152	0.1475
0.0	0.0	0.0	17887.0692	13565.2306	NaN	NaN	0.4313	0.2709	0.1756	0.0158	0.2753	0.1161	0.1463
0.0	0.0	0.0	15529.0692	15263.2306	NaN	NaN	0.4957	0.272	0.1744	0.0158	0.2757	0.1159	0.1462
0.0	0.0	0.0	17814.0692	17419.2306	NaN	NaN	0.4944	0.2734	0.1732	0.0157	0.2749	0.116	0.1469
0.0	0.0	0.0	17856.0692	14656.2306	NaN	NaN	0.4508	0.2759	0.1732	0.0154	0.2731	0.1163	0.1461
0.0	0.0	0.0	13278.0692	14834.2306	NaN	NaN	0.5277	0.2785	0.1747	0.0153	0.27	0.1159	0.1457
0.0	0.0	0.0	15975.0692	11810.2306	NaN	NaN	0.4251	0.2785	0.1762	0.0154	0.2673	0.1162	0.1463
0.0	0.0	0.0	16857.0692	13859.2306	NaN	NaN	0.4512	0.2811	0.1754	0.0154	0.2674	0.1153	0.1455
0.0	0.0	0.0	14270.0692	17488.2306	NaN	NaN	0.5507	0.2804	0.1768	0.0156	0.2652	0.1152	0.1468
0.0	0.0	0.0	18292.0692	14940.2306	NaN	NaN	0.4496	0.281	0.176	0.0156	0.2649	0.1157	0.1468
0.0	0.0	0.0	15360.0692	15063.2306	NaN	NaN	0.4951	0.2805	0.1774	0.0159	0.2634	0.115	0.1478
0.0	0.0	0.0	18226.0692	10384.2306	NaN	NaN	0.363	0.2802	0.1769	0.0159	0.2634	0.1162	0.1473
0.0	0.0	0.0	16367.0692	17688.2306	NaN	NaN	0.5194	0.2815	0.1753	0.016	0.2656	0.115	0.1467
0.0	0.0	0.0	16427.0692	13442.2306	NaN	NaN	0.45	0.2808	0.1779	0.0162	0.2621	0.1152	0.1478
0.0	0.0	0.0	17168.0692	18697.2306	NaN	NaN	0.5213	0.2833	0.1786	0.0163	0.2613	0.1141	0.1464
0.0	0.0	0.0	17951.0692	13691.2306	NaN	NaN	0.4327	0.2822	0.1811	0.0168	0.2583	0.1145	0.1471
0.0	0.0	0.0	15319.0692	14720.2306	NaN	NaN	0.49	0.2825	0.1798	0.0169	0.2602	0.1145	0.146
0.0	0.0	0.0	16045.0692	15101.2306	NaN	NaN	0.4848	0.2836	0.1795	0.0172	0.2582	0.1152	0.1463
0.0	0.0	0.0	18759.0692	12880.2306	NaN	NaN	0.4071	0.2823	0.1773	0.0174	0.2625	0.1153	0.1453
0.0	0.0	0.0	20542.0692	13181.2306	NaN	NaN	0.3909	0.2803	0.1762	0.0176	0.2632	0.1169	0.1458
0.0	0.0	0.0	15989.0692	13405.2306	NaN	NaN	0.456	0.2812	0.173	0.0175	0.2675	0.1173	0.1435
0.0	0.0	0.0	20371.0692	18851.2306	NaN	NaN	0.4806	0.2796	0.1726	0.0178	0.2682	0.1172	0.1445
0.0	0.0	0.0	16627.0692	14949.2306	NaN	NaN	0.4734	0.2796	0.1696	0.0175	0.2715	0.1187	0.1432
0.0	0.0	0.0	16767.0692	15375.2306	NaN	NaN	0.4783	0.2812	0.171	0.0174	0.2703	0.1179	0.1422
0.0	0.0	0.0	17610.0692	9205.2306	NaN	NaN	0.3433	0.2864	0.1722	0.0172	0.2656	0.1182	0.1405
0.0	0.0	0.0	18176.0692	10441.2306	NaN	NaN	0.3649	0.2856	0.1735	0.0173	0.2658	0.116	0.1418
0.0	0.0	0.0	15171.0692	11725.2306	NaN	NaN	0.4359	0.2871	0.1752	0.0172	0.2629	0.1156	0.142
0.0	0.0	0.0	13447.0692	15734.2306	NaN	NaN	0.5392	0.2873	0.1764	0.0171	0.263	0.1136	0.1426
0.0	0.0	0.0	17910.0692	12093.2306	NaN	NaN	0.4031	0.2853	0.1781	0.0171	0.2615	0.1133	0.1447
0.0	0.0	0.0	14583.0692	12883.2306	NaN	NaN	0.4691	0.2858	0.1781	0.0168	0.2633	0.1117	0.1443
0.0	0.0	0.0	12664.0692	15192.2306	NaN	NaN	0.5454	0.2835	0.179	0.0168	0.2631	0.1118	0.1458
0.0	0.0	0.0	15786.0692	14605.2306	NaN	NaN	0.4806	0.2823	0.1775	0.0165	0.2659	0.1117	0.146
0.0	0.0	0.0	16134.0692	19503.2306	NaN	NaN	0.5473	0.2795	0.1798	0.0164	0.2659	0.111	0.1474
0.0	0.0	0.0	18014.0692	15296.2306	NaN	NaN	0.4592	0.2758	0.1819	0.0164	0.2665	0.1123	0.1473
0.0	0.0	0.0	19849.0692	14439.2306	NaN	NaN	0.4211	0.2716	0.1803	0.0164	0.2703	0.113	0.1485
0.0	0.0	0.0	17968.0692	16533.2306	NaN	NaN	0.4792	0.2672	0.1775	0.0161	0.2756	0.115	0.1486
0.0	0.0	0.0	17337.0692	17462.2306	NaN	NaN	0.5018	0.2633	0.1757	0.016	0.2811	0.1157	0.1482
0.0	0.0	0.0	16611.0692	10438.2306	NaN	NaN	0.3859	0.2581	0.1761	0.0161	0.2836	0.117	0.149
0.0	0.0	0.0	19166.0692	12923.2306	NaN	NaN	0.4027	0.2542	0.1745	0.0162	0.2888	0.118	0.1483
0.0	0.0	0.0	18600.0692	15291.2306	NaN	NaN	0.4512	0.25	0.1733	0.0164	0.2929	0.1187	0.1487
0.0	0.0	0.0	16035.0692	14485.2306	NaN	NaN	0.4746	0.2484	0.1717	0.0164	0.296	0.119	0.1484
0.0	0.0	0.0	16836.0692	12259.2306	NaN	NaN	0.4213	0.2475	0.1719	0.0165	0.297	0.1196	0.1475
0.0	0.0	0.0	16662.0692	11735.2306	NaN	NaN	0.4133	0.2475	0.171	0.0165	0.2979	0.1201	0.1471
0.0	0.0	0.0	15158.0692	12924.2306	NaN	NaN	0.4602	0.2475	0.171	0.0165	0.2979	0.1203	0.1468
0.0	0.0	0.0	13838.0692	10660.2306	NaN	NaN	0.4351	0.2513	0.1702	0.0164	0.296	0.1204	0.1456
0.0	0.0	0.0	15786.0692	12470.2306	NaN	NaN	0.4413	0.2513	0.1691	0.0165	0.2965	0.1205	0.1461
0.0	0.0	0.0	17499.0692	16620.2306	NaN	NaN	0.4871	0.2512	0.1694	0.0166	0.2967	0.1201	0.146
0.0	0.0	0.0	15332.0692	16175.2306	NaN	NaN	0.5134	0.2525	0.1685	0.0167	0.2962	0.1197	0.1464
0.0	0.0	0.0	18660.0692	12895.2306	NaN	NaN	0.4087	0.2503	0.1674	0.0168	0.2987	0.1202	0.1465
0.0	0.0	0.0	16464.0692	14880.2306	NaN	NaN	0.4747	0.2506	0.1663	0.0166	0.2995	0.1201	0.1468
0.0	0.0	0.0	16390.0692	15421.2306	NaN	NaN	0.4848	0.2497	0.1674	0.0166	0.2991	0.1205	0.1467
0.0	0.0	0.0	16546.0692	14086.2306	NaN	NaN	0.4598	0.2502	0.1665	0.0164	0.3	0.1204	0.1466
0.0	0.0	0.0	13867.0692	15686.2306	NaN	NaN	0.5308	0.2483	0.1674	0.0163	0.3011	0.1206	0.1463
0.0	0.0	0.0	20972.0692	16520.2306	NaN	NaN	0.4406	0.2479	0.1686	0.0163	0.2998	0.1206	0.1467
0.0	0.0	0.0	17633.0692	12271.2306	NaN	NaN	0.4104	0.2492	0.1699	0.0164	0.2976	0.1202	0.1467
0.0	0.0	0.0	19935.0692	13596.2306	NaN	NaN	0.4055	0.2474	0.1694	0.0165	0.299	0.1201	0.1475
0.0	0.0	0.0	14187.0692	12948.2306	NaN	NaN	0.4772	0.2479	0.1675	0.0164	0.3018	0.1195	0.147
0.0	0.0	0.0	16079.0692	15047.2306	NaN	NaN	0.4834	0.2468	0.1679	0.0165	0.3012	0.1189	0.1487
0.0	0.0	0.0	18582.0692	14321.2306	NaN	NaN	0.4353	0.2493	0.1675	0.0163	0.3011	0.1185	0.1473
0.0	0.0	0.0	20263.0692	13728.2306	NaN	NaN	0.4039	0.2485	0.1672	0.0164	0.3006	0.1179	0.1493
0.0	0.0	0.0	15851.0692	15746.2306	NaN	NaN	0.4983	0.2512	0.1659	0.0161	0.3006	0.1175	0.1486
0.0	0.0	0.0	16198.0692	17076.2306	NaN	NaN	0.5132	0.2548	0.1674	0.0159	0.2969	0.1163	0.1486
0.0	0.0	0.0	14212.0692	11264.2306	NaN	NaN	0.4421	0.2574	0.169	0.0158	0.2936	0.1162	0.1481
0.0	0.0	0.0	20860.0692	11792.2306	NaN	NaN	0.3611	0.2584	0.17	0.0157	0.2922	0.1157	0.1481
0.0	0.0	0.0	14871.0692	12241.2306	NaN	NaN	0.4515	0.2615	0.1708	0.0156	0.2893	0.115	0.1478
0.0	0.0	0.0	18679.0692	14448.2306	NaN	NaN	0.4361	0.2619	0.1719	0.0157	0.2878	0.114	0.1486
0.0	0.0	0.0	13877.0692	10158.2306	NaN	NaN	0.4226	0.2635	0.1715	0.0156	0.2877	0.114	0.1477
0.0	0.0	0.0	15490.0692	15829.2306	NaN	NaN	0.5054	0.2632	0.1721	0.0156	0.288	0.1134	0.1477
0.0	0.0	0.0	16377.0692	14784.2306	NaN	NaN	0.4744	0.2656	0.1727	0.0154	0.2863	0.1127	0.1472
0.0	0.0	0.0	17686.0692	11193.2306	NaN	NaN	0.3876	0.2655	0.1759	0.0155	0.2837	0.112	0.1474
0.0	0.0	0.0	15278.0692	10490.2306	NaN	NaN	0.4071	0.2654	0.1765	0.0154	0.283	0.112	0.1477
0.0	0.0	0.0	15880.0692	13969.2306	NaN	NaN	0.468	0.265	0.1768	0.0155	0.284	0.1112	0.1476
0.0	0.0	0.0	15495.0692	13908.2306	NaN	NaN	0.473	0.2645	0.1784	0.0156	0.2824	0.1114	0.1476
0.0	0.0	0.0	14956.0692	14483.2306	NaN	NaN	0.492	0.2643	0.1779	0.0156	0.2848	0.1105	0.147
0.0	0.0	0.0	14272.0692	16045.2306	NaN	NaN	0.5292	0.2626	0.1777	0.0157	0.2849	0.1107	0.1483
0.0	0.0	0.0	13390.0692	18530.2306	NaN	NaN	0.5805	0.2633	0.1793	0.0156	0.2833	0.1105	0.148
0.0	0.0	0.0	16242.0692	10106.2306	NaN	NaN	0.3836	0.2629	0.1824	0.0159	0.2804	0.1108	0.1476
0.0	0.0	0.0	17064.0692	13211.2306	NaN	NaN	0.4364	0.2612	0.1818	0.016	0.283	0.1107	0.1473
0.0	0.0	0.0	17291.0692	16110.2306	NaN	NaN	0.4823	0.2598	0.1802	0.0161	0.2843	0.1111	0.1484
0.0	0.0	0.0	14234.0692	17485.2306	NaN	NaN	0.5512	0.2605	0.1818	0.0161	0.2827	0.1109	0.1481
0.0	0.0	0.0	18701.0692	12990.2306	NaN	NaN	0.4099	0.2594	0.1841	0.0163	0.2806	0.1113	0.1482
0.0	0.0	0.0	16454.0692	9874.2306	NaN	NaN	0.375	0.2576	0.1822	0.0165	0.2837	0.1112	0.1487
0.0	0.0	0.0	16813.0692	14535.2306	NaN	NaN	0.4637	0.2552	0.1809	0.0167	0.2854	0.1123	0.1496
0.0	0.0	0.0	16556.0692	19406.2306	NaN	NaN	0.5396	0.256	0.1778	0.0165	0.2886	0.112	0.1492
0.0	0.0	0.0	19075.0692	13617.2306	NaN	NaN	0.4165	0.2553	0.1779	0.0164	0.2885	0.1117	0.1502
0.0	0.0	0.0	14359.0692	15969.2306	NaN	NaN	0.5265	0.2562	0.1785	0.0162	0.2886	0.1115	0.149
0.0	0.0	0.0	13537.0692	16709.2306	NaN	NaN	0.5524	0.2555	0.1782	0.0161	0.2887	0.1119	0.1496
0.0	0.0	0.0	15087.0692	16194.2306	NaN	NaN	0.5177	0.2575	0.1781	0.0158	0.2886	0.1114	0.1486
0.0	0.0	0.0	16384.0692	14202.2306	NaN	NaN	0.4643	0.259	0.1807	0.0157	0.2852	0.1116	0.1478
0.0	0.0	0.0	17537.0692	12562.2306	NaN	NaN	0.4174	0.2579	0.1802	0.0157	0.2865	0.1119	0.1479
0.0	0.0	0.0	12867.0692	14203.2306	NaN	NaN	0.5247	0.2583	0.1804	0.0156	0.2854	0.1122	0.1481
0.0	0.0	0.0	12458.0692	14888.2306	NaN	NaN	0.5444	0.2588	0.1801	0.0155	0.2863	0.1118	0.1474
0.0	0.0	0.0	19830.0692	13920.2306	NaN	NaN	0.4124	0.2575	0.1796	0.0155	0.2887	0.1114	0.1473
0.0	0.0	0.0	15136.0692	15274.2306	NaN	NaN	0.5023	0.2573	0.1794	0.0154	0.29	0.1112	0.1466
0.0	0.0	0.0	17914.0692	15026.2306	NaN	NaN	0.4562	0.2561	0.179	0.0154	0.2911	0.1117	0.1468
0.0	0.0	0.0	17318.0692	16875.2306	NaN	NaN	0.4935	0.258	0.1776	0.015	0.2924	0.1106	0.1464
0.0	0.0	0.0	12212.0692	12778.2306	NaN	NaN	0.5113	0.2579	0.1809	0.0149	0.2892	0.1103	0.1468
0.0	0.0	0.0	15866.0692	10332.2306	NaN	NaN	0.3944	0.2586	0.1833	0.0148	0.2871	0.1105	0.1458
0.0	0.0	0.0	17067.0692	12889.2306	NaN	NaN	0.4303	0.2586	0.183	0.0148	0.2881	0.1105	0.1449
0.0	0.0	0.0	21000.0692	12574.2306	NaN	NaN	0.3745	0.2578	0.1811	0.0148	0.29	0.1104	0.1457
0.0	0.0	0.0	17776.0692	15095.2306	NaN	NaN	0.4592	0.2595	0.1797	0.0146	0.2909	0.1098	0.1455
0.0	0.0	0.0	15592.0692	16002.2306	NaN	NaN	0.5065	0.2604	0.1807	0.0146	0.289	0.1096	0.1458
0.0	0.0	0.0	14072.0692	10660.2306	NaN	NaN	0.431	0.263	0.1803	0.0144	0.2879	0.1093	0.1451
0.0	0.0	0.0	18561.0692	11470.2306	NaN	NaN	0.3819	0.2648	0.1795	0.0144	0.2876	0.1087	0.1449
0.0	0.0	0.0	16791.0692	15357.2306	NaN	NaN	0.4777	0.2666	0.1784	0.0144	0.2881	0.1083	0.1442
0.0	0.0	0.0	16989.0692	16465.2306	NaN	NaN	0.4922	0.2687	0.178	0.0144	0.2862	0.108	0.1447
0.0	0.0	0.0	16062.0692	16201.2306	NaN	NaN	0.5022	0.2704	0.1777	0.0143	0.2855	0.1078	0.1443
0.0	0.0	0.0	17475.0692	13610.2306	NaN	NaN	0.4378	0.2715	0.1782	0.0142	0.2838	0.1079	0.1443
0.0	0.0	0.0	14568.0692	12318.2306	NaN	NaN	0.4582	0.2737	0.1779	0.0141	0.283	0.1079	0.1434
0.0	0.0	0.0	18746.0692	15667.2306	NaN	NaN	0.4553	0.2764	0.1781	0.0141	0.2813	0.107	0.1431
0.0	0.0	0.0	16473.0692	15748.2306	NaN	NaN	0.4888	0.2778	0.1787	0.0141	0.2802	0.1058	0.1435
0.0	0.0	0.0	18028.0692	14020.2306	NaN	NaN	0.4375	0.2786	0.1818	0.0141	0.2766	0.1048	0.1442
0.0	0.0	0.0	16783.0692	16325.2306	NaN	NaN	0.4931	0.2828	0.1847	0.014	0.2709	0.1041	0.1435
0.0	0.0	0.0	20234.0692	12179.2306	NaN	NaN	0.3757	0.2839	0.1883	0.0141	0.2665	0.1036	0.1437
0.0	0.0	0.0	14751.0692	11159.2306	NaN	NaN	0.4307	0.2868	0.1891	0.014	0.2632	0.1035	0.1434
0.0	0.0	0.0	14749.0692	12597.2306	NaN	NaN	0.4607	0.2879	0.191	0.0141	0.2598	0.103	0.144
0.0	0.0	0.0	17695.0692	16288.2306	NaN	NaN	0.4793	0.2883	0.1924	0.0143	0.258	0.1024	0.1447
0.0	0.0	0.0	17271.0692	13675.2306	NaN	NaN	0.4419	0.2901	0.1937	0.0143	0.2557	0.1023	0.1439
0.0	0.0	0.0	16796.0692	11173.2306	NaN	NaN	0.3995	0.292	0.191	0.0143	0.2569	0.1025	0.1433
0.0	0.0	0.0	18028.0692	16881.2306	NaN	NaN	0.4836	0.2908	0.1919	0.0146	0.2562	0.1016	0.145
0.0	0.0	0.0	16082.0692	16478.2306	NaN	NaN	0.5061	0.2923	0.1932	0.0147	0.254	0.1001	0.1459
0.0	0.0	0.0	15685.0692	13164.2306	NaN	NaN	0.4563	0.294	0.1946	0.0147	0.2511	0.0995	0.1461
0.0	0.0	0.0	14012.0692	16728.2306	NaN	NaN	0.5442	0.2949	0.1975	0.0149	0.248	0.0986	0.1462
0.0	0.0	0.0	16434.0692	12645.2306	NaN	NaN	0.4349	0.2947	0.2	0.0151	0.2443	0.0979	0.1479
0.0	0.0	0.0	20689.0692	12249.2306	NaN	NaN	0.3719	0.2948	0.2008	0.0153	0.2423	0.0977	0.1491
0.0	0.0	0.0	19646.0692	15847.2306	NaN	NaN	0.4465	0.2922	0.2017	0.0156	0.2428	0.0964	0.1512
0.0	0.0	0.0	19308.0692	13843.2306	NaN	NaN	0.4176	0.2907	0.2022	0.0158	0.2428	0.0958	0.1526
0.0	0.0	0.0	17064.0692	14451.2306	NaN	NaN	0.4585	0.2913	0.2004	0.0158	0.2444	0.0952	0.1529
0.0	0.0	0.0	14422.0692	14340.2306	NaN	NaN	0.4986	0.2919	0.2004	0.0158	0.2449	0.0946	0.1524
0.0	0.0	0.0	16429.0692	13490.2306	NaN	NaN	0.4509	0.2916	0.1992	0.0159	0.2458	0.094	0.1535
0.0	0.0	0.0	16363.0692	15239.2306	NaN	NaN	0.4822	0.2928	0.2003	0.0159	0.2437	0.0933	0.1541
0.0	0.0	0.0	18722.0692	14056.2306	NaN	NaN	0.4288	0.2924	0.2024	0.0161	0.2417	0.0924	0.155
0.0	0.0	0.0	17810.0692	12089.2306	NaN	NaN	0.4043	0.292	0.1996	0.0161	0.2441	0.0923	0.1559
0.0	0.0	0.0	16821.0692	14791.2306	NaN	NaN	0.4679	0.2899	0.1966	0.0161	0.2482	0.0921	0.157
0.0	0.0	0.0	15637.0692	18067.2306	NaN	NaN	0.5361	0.2903	0.1955	0.0161	0.2499	0.0913	0.1569
0.0	0.0	0.0	16340.0692	16537.2306	NaN	NaN	0.503	0.2919	0.1967	0.016	0.2483	0.091	0.1562
0.0	0.0	0.0	16626.0692	14115.2306	NaN	NaN	0.4592	0.2939	0.1957	0.0157	0.2479	0.0913	0.1556
0.0	0.0	0.0	12297.0692	16416.2306	NaN	NaN	0.5717	0.2944	0.1999	0.0156	0.2432	0.0917	0.1552
0.0	0.0	0.0	18731.0692	13981.2306	NaN	NaN	0.4274	0.2937	0.2037	0.0157	0.2393	0.0923	0.1554
0.0	0.0	0.0	19332.0692	12124.2306	NaN	NaN	0.3854	0.2917	0.2036	0.0158	0.2397	0.0926	0.1566
0.0	0.0	0.0	19068.0692	12307.2306	NaN	NaN	0.3923	0.2899	0.2047	0.0158	0.2386	0.0936	0.1575
0.0	0.0	0.0	15319.0692	13855.2306	NaN	NaN	0.4749	0.2897	0.203	0.0158	0.24	0.0943	0.1571
0.0	0.0	0.0	18740.0692	9564.2306	NaN	NaN	0.3379	0.2874	0.1998	0.016	0.2437	0.0952	0.1581
0.0	0.0	0.0	18803.0692	13681.2306	NaN	NaN	0.4212	0.2876	0.1949	0.0158	0.2491	0.096	0.1566
0.0	0.0	0.0	18641.0692	14433.2306	NaN	NaN	0.4364	0.2861	0.1935	0.0159	0.251	0.0964	0.1571
0.0	0.0	0.0	19664.0692	17018.2306	NaN	NaN	0.4639	0.2838	0.1928	0.0161	0.2529	0.0969	0.1575
0.0	0.0	0.0	16777.0692	14176.2306	NaN	NaN	0.458	0.2824	0.1922	0.0161	0.2545	0.0975	0.1573
0.0	0.0	0.0	17792.0692	13729.2306	NaN	NaN	0.4356	0.2805	0.1916	0.0162	0.2557	0.0979	0.158
0.0	0.0	0.0	19521.0692	16257.2306	NaN	NaN	0.4544	0.2778	0.1931	0.0165	0.2548	0.0984	0.1594
0.0	0.0	0.0	18280.0692	13543.2306	NaN	NaN	0.4256	0.2756	0.1923	0.0168	0.2567	0.0985	0.1602
0.0	0.0	0.0	18638.0692	10650.2306	NaN	NaN	0.3636	0.2734	0.1883	0.0168	0.2602	0.0995	0.1618
0.0	0.0	0.0	18843.0692	15222.2306	NaN	NaN	0.4469	0.2713	0.1876	0.0169	0.2627	0.0998	0.1617
0.0	0.0	0.0	20388.0692	12208.2306	NaN	NaN	0.3745	0.267	0.1855	0.0173	0.2654	0.1004	0.1644
0.0	0.0	0.0	20378.0692	11713.2306	NaN	NaN	0.365	0.2686	0.1821	0.017	0.2695	0.1019	0.161
0.0	0.0	0.0	19740.0692	14541.2306	NaN	NaN	0.4242	0.2667	0.1777	0.0171	0.2741	0.102	0.1625
0.0	0.0	0.0	16040.0692	10715.2306	NaN	NaN	0.4005	0.2666	0.1759	0.017	0.2766	0.1027	0.1611
0.0	0.0	0.0	18965.0692	15846.2306	NaN	NaN	0.4552	0.2664	0.1736	0.017	0.2799	0.1029	0.1602
0.0	0.0	0.0	19313.0692	9805.2306	NaN	NaN	0.3367	0.2657	0.1702	0.0168	0.2845	0.103	0.1598
0.0	0.0	0.0	17549.0692	16215.2306	NaN	NaN	0.4802	0.2653	0.1694	0.0167	0.286	0.1023	0.1603
0.0	0.0	0.0	15878.0692	11816.2306	NaN	NaN	0.4267	0.2665	0.1675	0.0164	0.2886	0.1026	0.1584
0.0	0.0	0.0	18591.0692	13977.2306	NaN	NaN	0.4292	0.2655	0.1668	0.0164	0.2913	0.1013	0.1587
0.0	0.0	0.0	14441.0692	12543.2306	NaN	NaN	0.4648	0.2665	0.1671	0.0162	0.2908	0.1012	0.1582
0.0	0.0	0.0	23430.0692	14413.2306	NaN	NaN	0.3809	0.2649	0.1681	0.0163	0.2923	0.0998	0.1585
0.0	0.0	0.0	20125.0692	12486.2306	NaN	NaN	0.3829	0.2644	0.1682	0.0163	0.2924	0.0994	0.1593
0.0	0.0	0.0	16866.0692	13332.2306	NaN	NaN	0.4415	0.2645	0.1687	0.0161	0.2943	0.0988	0.1576
0.0	0.0	0.0	18709.0692	12776.2306	NaN	NaN	0.4058	0.2646	0.1683	0.016	0.295	0.0993	0.1569
0.0	0.0	0.0	17862.0692	14141.2306	NaN	NaN	0.4419	0.2636	0.1695	0.016	0.2962	0.0989	0.1558
0.0	0.0	0.0	17878.0692	14302.2306	NaN	NaN	0.4444	0.2635	0.1692	0.0159	0.2968	0.0992	0.1555
0.0	0.0	0.0	15232.0692	13682.2306	NaN	NaN	0.4732	0.2639	0.1715	0.0158	0.296	0.0984	0.1545
0.0	0.0	0.0	16297.0692	11572.2306	NaN	NaN	0.4152	0.2608	0.1761	0.016	0.293	0.0983	0.1558
0.0	0.0	0.0	16858.0692	12037.2306	NaN	NaN	0.4166	0.2598	0.1765	0.016	0.2953	0.0985	0.154
0.0	0.0	0.0	16221.0692	13876.2306	NaN	NaN	0.461	0.2573	0.1771	0.0162	0.2965	0.0985	0.1544
0.0	0.0	0.0	17710.0692	17313.2306	NaN	NaN	0.4943	0.2554	0.1766	0.0162	0.2988	0.0987	0.1543
0.0	0.0	0.0	17603.0692	14597.2306	NaN	NaN	0.4533	0.2545	0.1776	0.0161	0.299	0.099	0.1538
0.0	0.0	0.0	17287.0692	13181.2306	NaN	NaN	0.4326	0.2549	0.1789	0.016	0.2985	0.0992	0.1526
0.0	0.0	0.0	17441.0692	12438.2306	NaN	NaN	0.4163	0.2551	0.1806	0.016	0.2964	0.0999	0.152
0.0	0.0	0.0	18135.0692	12142.2306	NaN	NaN	0.401	0.255	0.1818	0.0162	0.2954	0.0999	0.1518
0.0	0.0	0.0	18629.0692	13268.2306	NaN	NaN	0.416	0.2543	0.1828	0.0164	0.294	0.0999	0.1526
0.0	0.0	0.0	17842.0692	12412.2306	NaN	NaN	0.4103	0.2542	0.1841	0.0166	0.2926	0.1002	0.1523
0.0	0.0	0.0	19813.0692	11503.2306	NaN	NaN	0.3673	0.2526	0.1837	0.017	0.2929	0.1007	0.1531
0.0	0.0	0.0	17757.0692	12901.2306	NaN	NaN	0.4208	0.2522	0.1819	0.0171	0.295	0.101	0.1528
0.0	0.0	0.0	19171.0692	14473.2306	NaN	NaN	0.4302	0.2527	0.1829	0.0173	0.2936	0.1014	0.1521
0.0	0.0	0.0	20805.0692	9371.2306	NaN	NaN	0.3105	0.2523	0.1815	0.0175	0.2945	0.1024	0.1519
0.0	0.0	0.0	16378.0692	16368.2306	NaN	NaN	0.4998	0.253	0.18	0.0173	0.2964	0.1019	0.1513
0.0	0.0	0.0	14701.0692	15383.2306	NaN	NaN	0.5113	0.2532	0.1825	0.0174	0.2925	0.1022	0.1522
0.0	0.0	0.0	14812.0692	10779.2306	NaN	NaN	0.4212	0.2525	0.1832	0.0175	0.292	0.1025	0.1522
0.0	0.0	0.0	17658.0692	13899.2306	NaN	NaN	0.4404	0.2504	0.1842	0.0177	0.2918	0.1025	0.1535
0.0	0.0	0.0	16426.0692	10581.2306	NaN	NaN	0.3918	0.2484	0.1853	0.0179	0.2912	0.1027	0.1544
0.0	0.0	0.0	16014.0692	11584.2306	NaN	NaN	0.4197	0.2446	0.184	0.0181	0.2938	0.1036	0.1559
0.0	0.0	0.0	16469.0692	14985.2306	NaN	NaN	0.4764	0.2404	0.1812	0.0181	0.2995	0.1035	0.1573
0.0	0.0	0.0	13308.0692	18211.2306	NaN	NaN	0.5778	0.2349	0.1817	0.0183	0.3009	0.1041	0.1602
0.0	0.0	0.0	17304.0692	12928.2306	NaN	NaN	0.4276	0.2333	0.1792	0.0179	0.3052	0.1054	0.159
0.0	0.0	0.0	17989.0692	13745.2306	NaN	NaN	0.4331	0.231	0.1778	0.0178	0.3085	0.1055	0.1594
0.0	0.0	0.0	11338.0692	13731.2306	NaN	NaN	0.5477	0.2274	0.1784	0.0178	0.3094	0.1064	0.1606
0.0	0.0	0.0	16642.0692	15075.2306	NaN	NaN	0.4753	0.2257	0.1758	0.0175	0.3142	0.107	0.1597
0.0	0.0	0.0	16898.0692	15204.2306	NaN	NaN	0.4736	0.2244	0.1751	0.0173	0.3162	0.1068	0.1603
0.0	0.0	0.0	16920.0692	16174.2306	NaN	NaN	0.4887	0.2227	0.1764	0.0172	0.3159	0.1068	0.1609
0.0	0.0	0.0	14810.0692	11166.2306	NaN	NaN	0.4299	0.221	0.1758	0.0172	0.3179	0.1071	0.1609
0.0	0.0	0.0	12851.0692	15855.2306	NaN	NaN	0.5523	0.2184	0.1736	0.0171	0.3218	0.1072	0.1619
0.0	0.0	0.0	13867.0692	15456.2306	NaN	NaN	0.5271	0.2178	0.1749	0.0171	0.3222	0.1066	0.1614
0.0	0.0	0.0	16801.0692	11191.2306	NaN	NaN	0.3998	0.2175	0.1763	0.0172	0.3206	0.1072	0.1612
0.0	0.0	0.0	15121.0692	15536.2306	NaN	NaN	0.5068	0.2133	0.1746	0.0174	0.3245	0.1062	0.164
0.0	0.0	0.0	14060.0692	12334.2306	NaN	NaN	0.4673	0.2095	0.1748	0.0175	0.3262	0.1065	0.1655
0.0	0.0	0.0	14688.0692	14097.2306	NaN	NaN	0.4897	0.2073	0.1733	0.0176	0.3287	0.1068	0.1662
0.0	0.0	0.0	15230.0692	13017.2306	NaN	NaN	0.4608	0.2029	0.171	0.0177	0.3343	0.1068	0.1674
0.0	0.0	0.0	11681.0692	14082.2306	NaN	NaN	0.5466	0.1997	0.17	0.0178	0.3371	0.1075	0.168
0.0	0.0	0.0	15914.0692	17903.2306	NaN	NaN	0.5294	0.1973	0.1679	0.0178	0.3412	0.1077	0.1681
0.0	0.0	0.0	20999.0692	16545.2306	NaN	NaN	0.4407	0.1966	0.1655	0.0177	0.3452	0.1078	0.1672
0.0	0.0	0.0	19788.0692	15432.2306	NaN	NaN	0.4382	0.1956	0.1654	0.0178	0.3465	0.1079	0.1668
0.0	0.0	0.0	18845.0692	12672.2306	NaN	NaN	0.4021	0.1979	0.1645	0.0177	0.3468	0.1082	0.1649
0.0	0.0	0.0	18563.0692	18425.2306	NaN	NaN	0.4981	0.1986	0.1651	0.0178	0.3455	0.1078	0.1651
0.0	0.0	0.0	17485.0692	11174.2306	NaN	NaN	0.3899	0.1972	0.1643	0.018	0.348	0.1079	0.1647
0.0	0.0	0.0	14405.0692	12426.2306	NaN	NaN	0.4631	0.1963	0.1625	0.018	0.351	0.108	0.1642
0.0	0.0	0.0	15524.0692	13991.2306	NaN	NaN	0.474	0.1964	0.1625	0.018	0.3508	0.1085	0.1638
0.0	0.0	0.0	19145.0692	12824.2306	NaN	NaN	0.4011	0.1944	0.1611	0.018	0.3551	0.1083	0.1632
0.0	0.0	0.0	18240.0692	12045.2306	NaN	NaN	0.3977	0.1957	0.1604	0.0179	0.356	0.108	0.1619
0.0	0.0	0.0	15377.0692	17085.2306	NaN	NaN	0.5263	0.195	0.1592	0.0181	0.3589	0.1075	0.1614
0.0	0.0	0.0	15614.0692	14195.2306	NaN	NaN	0.4762	0.1965	0.1602	0.0182	0.3581	0.1065	0.1605
0.0	0.0	0.0	12475.0692	16583.2306	NaN	NaN	0.5707	0.2003	0.1577	0.018	0.3586	0.1061	0.1593
0.0	0.0	0.0	14492.0692	13795.2306	NaN	NaN	0.4877	0.1995	0.1581	0.0182	0.3597	0.1061	0.1585
0.0	0.0	0.0	12989.0692	16548.2306	NaN	NaN	0.5602	0.1988	0.1592	0.0185	0.3585	0.1059	0.1591
0.0	0.0	0.0	15500.0692	13340.2306	NaN	NaN	0.4626	0.1985	0.1605	0.0188	0.3567	0.1066	0.1588
0.0	0.0	0.0	18080.0692	14400.2306	NaN	NaN	0.4434	0.1981	0.1578	0.0189	0.36	0.1069	0.1583
0.0	0.0	0.0	15645.0692	12904.2306	NaN	NaN	0.452	0.196	0.1592	0.0194	0.3611	0.107	0.1573
0.0	0.0	0.0	15661.0692	14163.2306	NaN	NaN	0.4749	0.1968	0.1563	0.0195	0.3637	0.1065	0.1573
0.0	0.0	0.0	17372.0692	13390.2306	NaN	NaN	0.4353	0.1952	0.1541	0.0197	0.3682	0.1062	0.1567
0.0	0.0	0.0	12972.0692	15412.2306	NaN	NaN	0.543	0.1952	0.1522	0.0196	0.3712	0.1056	0.1562
0.0	0.0	0.0	11981.0692	12914.2306	NaN	NaN	0.5187	0.1958	0.1518	0.0195	0.3715	0.1058	0.1555
0.0	0.0	0.0	14688.0692	10540.2306	NaN	NaN	0.4178	0.1981	0.1505	0.0193	0.3709	0.1057	0.1555
0.0	0.0	0.0	12933.0692	15800.2306	NaN	NaN	0.5499	0.1997	0.1505	0.0191	0.37	0.1054	0.1553
0.0	0.0	0.0	14293.0692	16400.2306	NaN	NaN	0.5343	0.2	0.1492	0.0189	0.3706	0.1053	0.1561
0.0	0.0	0.0	12961.0692	14579.2306	NaN	NaN	0.5294	0.1999	0.1517	0.0189	0.3685	0.1044	0.1566
0.0	0.0	0.0	14268.0692	12668.2306	NaN	NaN	0.4703	0.2009	0.152	0.0187	0.3662	0.1047	0.1575
0.0	0.0	0.0	16256.0692	15145.2306	NaN	NaN	0.4823	0.2018	0.1522	0.0185	0.3645	0.1046	0.1584
0.0	0.0	0.0	13461.0692	12074.2306	NaN	NaN	0.4728	0.2007	0.1545	0.0185	0.3613	0.1049	0.1601
0.0	0.0	0.0	9442.0692	16467.2306	NaN	NaN	0.6356	0.2012	0.1541	0.0183	0.361	0.1051	0.1603
0.0	0.0	0.0	18571.0692	14140.2306	NaN	NaN	0.4323	0.1988	0.1553	0.0184	0.3603	0.1051	0.162
0.0	0.0	0.0	15141.0692	15809.2306	NaN	NaN	0.5108	0.1972	0.1553	0.0182	0.3619	0.1052	0.1622
0.0	0.0	0.0	16220.0692	16327.2306	NaN	NaN	0.5016	0.1943	0.1578	0.0183	0.3603	0.106	0.1633
0.0	0.0	0.0	17757.0692	11454.2306	NaN	NaN	0.3921	0.1952	0.156	0.0179	0.3621	0.1053	0.1635
0.0	0.0	0.0	16216.0692	14764.2306	NaN	NaN	0.4766	0.1922	0.1566	0.0179	0.3626	0.1054	0.1654
0.0	0.0	0.0	19507.0692	15057.2306	NaN	NaN	0.4356	0.1913	0.1555	0.0176	0.3657	0.1053	0.1646
0.0	0.0	0.0	13528.0692	14027.2306	NaN	NaN	0.5091	0.1913	0.1555	0.0174	0.3659	0.1047	0.1651
0.0	0.0	0.0	14991.0692	15145.2306	NaN	NaN	0.5026	0.1906	0.1571	0.0173	0.3642	0.1045	0.1662
0.0	0.0	0.0	18112.0692	13896.2306	NaN	NaN	0.4341	0.1915	0.1586	0.0172	0.3626	0.1032	0.1668
0.0	0.0	0.0	15433.0692	13254.2306	NaN	NaN	0.462	0.1914	0.1605	0.0175	0.3597	0.1023	0.1686
0.0	0.0	0.0	14578.0692	12929.2306	NaN	NaN	0.47	0.1921	0.1611	0.0176	0.3584	0.1017	0.1691
0.0	0.0	0.0	17532.0692	12835.2306	NaN	NaN	0.4227	0.1921	0.1605	0.0176	0.3588	0.1012	0.1698
0.0	0.0	0.0	18557.0692	14436.2306	NaN	NaN	0.4376	0.1909	0.1588	0.0175	0.3619	0.1008	0.1699
0.0	0.0	0.0	14422.0692	14078.2306	NaN	NaN	0.494	0.1911	0.1576	0.0172	0.365	0.1003	0.1687
0.0	0.0	0.0	14397.0692	15067.2306	NaN	NaN	0.5114	0.1934	0.1573	0.0169	0.3648	0.0996	0.168
0.0	0.0	0.0	18270.0692	12914.2306	NaN	NaN	0.4141	0.1956	0.1579	0.0167	0.3632	0.0987	0.168
0.0	0.0	0.0	17631.0692	15250.2306	NaN	NaN	0.4638	0.1975	0.1596	0.0165	0.3615	0.0966	0.1683
0.0	0.0	0.0	14892.0692	13348.2306	NaN	NaN	0.4727	0.202	0.1612	0.0166	0.3568	0.0946	0.1688
0.0	0.0	0.0	16051.0692	10708.2306	NaN	NaN	0.4002	0.204	0.1624	0.0168	0.3542	0.093	0.1697
0.0	0.0	0.0	16918.0692	13141.2306	NaN	NaN	0.4372	0.206	0.1625	0.0169	0.3537	0.0912	0.1697
0.0	0.0	0.0	15929.0692	12128.2306	NaN	NaN	0.4323	0.2073	0.1614	0.0168	0.354	0.0893	0.1713
0.0	0.0	0.0	16934.0692	13766.2306	NaN	NaN	0.4484	0.2069	0.1613	0.017	0.3532	0.088	0.1735
0.0	0.0	0.0	15920.0692	17167.2306	NaN	NaN	0.5188	0.2045	0.1603	0.0171	0.3574	0.0861	0.1746
0.0	0.0	0.0	14445.0692	15203.2306	NaN	NaN	0.5128	0.2047	0.1591	0.0173	0.3578	0.0844	0.1766
0.0	0.0	0.0	16063.0692	17040.2306	NaN	NaN	0.5148	0.2056	0.1588	0.0173	0.3577	0.0825	0.178
0.0	0.0	0.0	15642.0692	12441.2306	NaN	NaN	0.443	0.2064	0.1598	0.0176	0.3546	0.081	0.1805
0.0	0.0	0.0	12554.0692	16774.2306	NaN	NaN	0.5719	0.2086	0.1608	0.0178	0.3521	0.0799	0.1808
0.0	0.0	0.0	15959.0692	11477.2306	NaN	NaN	0.4183	0.2112	0.1603	0.0177	0.3501	0.0795	0.1812
0.0	0.0	0.0	16320.0692	14652.2306	NaN	NaN	0.4731	0.2109	0.1617	0.0178	0.3469	0.0791	0.1836
0.0	0.0	0.0	19942.0692	15835.2306	NaN	NaN	0.4426	0.2115	0.1641	0.0178	0.3426	0.0791	0.1848
0.0	0.0	0.0	16201.0692	13306.2306	NaN	NaN	0.4509	0.2114	0.1631	0.0176	0.3438	0.0795	0.1846
0.0	0.0	0.0	13793.0692	14396.2306	NaN	NaN	0.5107	0.2134	0.1637	0.0174	0.341	0.0804	0.1842
0.0	0.0	0.0	15879.0692	11483.2306	NaN	NaN	0.4197	0.217	0.1645	0.017	0.3385	0.0817	0.1812
0.0	0.0	0.0	18914.0692	10610.2306	NaN	NaN	0.3594	0.2205	0.1675	0.0169	0.3326	0.0833	0.1792
0.0	0.0	0.0	15558.0692	13200.2306	NaN	NaN	0.459	0.2241	0.1699	0.0168	0.3273	0.0844	0.1774
0.0	0.0	0.0	16546.0692	9215.2306	NaN	NaN	0.3577	0.2257	0.1707	0.0167	0.3238	0.0856	0.1774
0.0	0.0	0.0	19585.0692	17574.2306	NaN	NaN	0.4729	0.2258	0.1708	0.0166	0.3234	0.0869	0.1765
0.0	0.0	0.0	15281.0692	10555.2306	NaN	NaN	0.4085	0.2283	0.1724	0.0163	0.3204	0.0873	0.1753
0.0	0.0	0.0	15378.0692	10121.2306	NaN	NaN	0.3969	0.2331	0.1743	0.0161	0.314	0.0887	0.1737
0.0	0.0	0.0	16862.0692	14291.2306	NaN	NaN	0.4587	0.232	0.1785	0.0161	0.309	0.089	0.1755
0.0	0.0	0.0	17811.0692	13861.2306	NaN	NaN	0.4376	0.2306	0.1803	0.0161	0.3058	0.0884	0.1788
0.0	0.0	0.0	13455.0692	15698.2306	NaN	NaN	0.5385	0.2324	0.1833	0.016	0.2999	0.0887	0.1797
0.0	0.0	0.0	17202.0692	11834.2306	NaN	NaN	0.4076	0.2304	0.1881	0.0162	0.2952	0.0887	0.1814
0.0	0.0	0.0	14310.0692	10036.2306	NaN	NaN	0.4122	0.2296	0.1898	0.0164	0.2903	0.089	0.1849
0.0	0.0	0.0	20441.0692	11533.2306	NaN	NaN	0.3607	0.2273	0.189	0.0165	0.2901	0.0892	0.1879
0.0	0.0	0.0	15785.0692	14175.2306	NaN	NaN	0.4731	0.2255	0.1901	0.0167	0.2888	0.0885	0.1904
0.0	0.0	0.0	18868.0692	14686.2306	NaN	NaN	0.4377	0.2209	0.1898	0.0172	0.2892	0.0876	0.1952
0.0	0.0	0.0	16846.0692	13893.2306	NaN	NaN	0.452	0.2201	0.1853	0.017	0.2954	0.0873	0.1949
0.0	0.0	0.0	17309.0692	17239.2306	NaN	NaN	0.499	0.2192	0.185	0.017	0.2955	0.0865	0.1968
0.0	0.0	0.0	20289.0692	13146.2306	NaN	NaN	0.3932	0.2202	0.184	0.0169	0.2962	0.0866	0.1961
0.0	0.0	0.0	19599.0692	16364.2306	NaN	NaN	0.455	0.2186	0.1852	0.0171	0.2965	0.0859	0.1967
0.0	0.0	0.0	19321.0692	11095.2306	NaN	NaN	0.3648	0.2195	0.1825	0.017	0.2995	0.0856	0.1958
0.0	0.0	0.0	14787.0692	17311.2306	NaN	NaN	0.5393	0.2202	0.1804	0.0169	0.302	0.0851	0.1954
0.0	0.0	0.0	18457.0692	13833.2306	NaN	NaN	0.4284	0.2197	0.1796	0.017	0.3038	0.0847	0.1954
0.0	0.0	0.0	16249.0692	9100.2306	NaN	NaN	0.359	0.2219	0.1762	0.0167	0.3077	0.0843	0.1932
0.0	0.0	0.0	18255.0692	10352.2306	NaN	NaN	0.3619	0.2249	0.1754	0.0166	0.3066	0.0842	0.1922
0.0	0.0	0.0	20884.0692	12668.2306	NaN	NaN	0.3776	0.2297	0.1721	0.0163	0.3094	0.0837	0.1889
0.0	0.0	0.0	14727.0692	10186.2306	NaN	NaN	0.4089	0.2355	0.1701	0.016	0.309	0.0833	0.1862
0.0	0.0	0.0	15830.0692	13230.2306	NaN	NaN	0.4553	0.2413	0.169	0.0155	0.3105	0.0832	0.1805
0.0	0.0	0.0	14053.0692	16036.2306	NaN	NaN	0.533	0.2458	0.1693	0.0155	0.3092	0.0824	0.1777
0.0	0.0	0.0	14710.0692	12490.2306	NaN	NaN	0.4592	0.2489	0.1685	0.0153	0.3101	0.0824	0.1748
0.0	0.0	0.0	14595.0692	12366.2306	NaN	NaN	0.4587	0.254	0.1679	0.0149	0.3108	0.0825	0.1698
0.0	0.0	0.0	15509.0692	14544.2306	NaN	NaN	0.4839	0.2535	0.1696	0.015	0.3103	0.0825	0.1691
0.0	0.0	0.0	16338.0692	13729.2306	NaN	NaN	0.4566	0.2549	0.1691	0.0148	0.3117	0.0823	0.1673
0.0	0.0	0.0	12418.0692	12034.2306	NaN	NaN	0.4922	0.2571	0.1707	0.0145	0.3103	0.0824	0.165
0.0	0.0	0.0	20269.0692	15436.2306	NaN	NaN	0.4323	0.2576	0.1732	0.0145	0.3092	0.0823	0.1632
0.0	0.0	0.0	13527.0692	16209.2306	NaN	NaN	0.5451	0.2585	0.1756	0.0144	0.3088	0.0815	0.1612
0.0	0.0	0.0	16866.0692	13818.2306	NaN	NaN	0.4503	0.2582	0.1774	0.0145	0.3076	0.0814	0.1609
0.0	0.0	0.0	14573.0692	14597.2306	NaN	NaN	0.5004	0.2579	0.1784	0.0144	0.3093	0.0811	0.1589
0.0	0.0	0.0	18762.0692	12834.2306	NaN	NaN	0.4062	0.2564	0.1799	0.0145	0.3098	0.0805	0.1589
0.0	0.0	0.0	18475.0692	12049.2306	NaN	NaN	0.3947	0.2562	0.1809	0.0146	0.3093	0.0803	0.1587
0.0	0.0	0.0	13639.0692	14130.2306	NaN	NaN	0.5088	0.2563	0.1808	0.0146	0.3105	0.0796	0.1582
0.0	0.0	0.0	16582.0692	15818.2306	NaN	NaN	0.4882	0.2569	0.1807	0.0147	0.3106	0.0793	0.1578
0.0	0.0	0.0	17441.0692	14482.2306	NaN	NaN	0.4537	0.2596	0.1821	0.0147	0.309	0.0786	0.1559
0.0	0.0	0.0	19344.0692	10093.2306	NaN	NaN	0.3429	0.261	0.1814	0.0149	0.3089	0.0778	0.156
0.0	0.0	0.0	16027.0692	13783.2306	NaN	NaN	0.4624	0.264	0.1803	0.015	0.3092	0.0768	0.1547
0.0	0.0	0.0	18064.0692	14281.2306	NaN	NaN	0.4415	0.2675	0.1789	0.0153	0.3085	0.0754	0.1544
0.0	0.0	0.0	16441.0692	8784.2306	NaN	NaN	0.3482	0.2685	0.1789	0.0156	0.3083	0.0739	0.1547
0.0	0.0	0.0	17076.0692	13510.2306	NaN	NaN	0.4417	0.2698	0.1793	0.016	0.3072	0.0717	0.156
0.0	0.0	0.0	16146.0692	13496.2306	NaN	NaN	0.4553	0.269	0.1791	0.0168	0.3077	0.0703	0.1571
0.0	0.0	0.0	18151.0692	14253.2306	NaN	NaN	0.4399	0.2678	0.1772	0.0174	0.311	0.0685	0.1582
0.0	0.0	0.0	16340.0692	17058.2306	NaN	NaN	0.5108	0.2655	0.1771	0.018	0.3133	0.0672	0.1588
0.0	0.0	0.0	17559.0692	15579.2306	NaN	NaN	0.4701	0.2627	0.177	0.0186	0.3168	0.0659	0.1589
0.0	0.0	0.0	15125.0692	11624.2306	NaN	NaN	0.4346	0.2616	0.1746	0.0187	0.3206	0.065	0.1596
0.0	0.0	0.0	12082.0692	15485.2306	NaN	NaN	0.5617	0.2581	0.1745	0.0187	0.3231	0.0646	0.161
0.0	0.0	0.0	16228.0692	12322.2306	NaN	NaN	0.4316	0.2563	0.1729	0.0186	0.3251	0.0645	0.1625
0.0	0.0	0.0	15223.0692	12349.2306	NaN	NaN	0.4479	0.2553	0.1723	0.0183	0.3267	0.0647	0.1628
0.0	0.0	0.0	18835.0692	12062.2306	NaN	NaN	0.3904	0.2542	0.1704	0.018	0.3273	0.0656	0.1645
0.0	0.0	0.0	16070.0692	16694.2306	NaN	NaN	0.5095	0.2529	0.1709	0.0179	0.3266	0.0669	0.1648
0.0	0.0	0.0	16171.0692	17928.2306	NaN	NaN	0.5258	0.2514	0.1709	0.0181	0.326	0.068	0.1657
0.0	0.0	0.0	17321.0692	14192.2306	NaN	NaN	0.4504	0.2516	0.1724	0.018	0.324	0.0693	0.1647
0.0	0.0	0.0	15846.0692	14820.2306	NaN	NaN	0.4833	0.2547	0.1729	0.0179	0.3211	0.07	0.1634
0.0	0.0	0.0	18803.0692	10593.2306	NaN	NaN	0.3604	0.2589	0.1749	0.0178	0.3146	0.0715	0.1622
0.0	0.0	0.0	18740.0692	11971.2306	NaN	NaN	0.3898	0.2614	0.1762	0.0179	0.3104	0.0721	0.1619
0.0	0.0	0.0	15837.0692	9180.2306	NaN	NaN	0.367	0.2638	0.177	0.0181	0.3056	0.0726	0.163
0.0	0.0	0.0	18134.0692	15242.2306	NaN	NaN	0.4567	0.2643	0.1775	0.0184	0.3044	0.0727	0.1627
0.0	0.0	0.0	15796.0692	12192.2306	NaN	NaN	0.4356	0.2661	0.1758	0.0182	0.3044	0.072	0.1634
0.0	0.0	0.0	17649.0692	13096.2306	NaN	NaN	0.426	0.268	0.1774	0.018	0.301	0.0715	0.164
0.0	0.0	0.0	22221.0692	9902.2306	NaN	NaN	0.3083	0.2701	0.1787	0.0179	0.2972	0.0717	0.1644
0.0	0.0	0.0	22762.0692	10985.2306	NaN	NaN	0.3255	0.2696	0.1789	0.0179	0.2967	0.0714	0.1655
0.0	0.0	0.0	19115.0692	13582.2306	NaN	NaN	0.4154	0.2722	0.1755	0.0178	0.2971	0.0714	0.1661
0.0	0.0	0.0	22416.0692	10969.2306	NaN	NaN	0.3286	0.2686	0.1722	0.018	0.3018	0.0712	0.1683
0.0	0.0	0.0	23234.0692	13825.2306	NaN	NaN	0.3731	0.2649	0.1672	0.0185	0.3081	0.071	0.1704
0.0	0.0	0.0	14684.0692	13589.2306	NaN	NaN	0.4806	0.2615	0.1623	0.019	0.3146	0.071	0.1716
0.0	0.0	0.0	17016.0692	11926.2306	NaN	NaN	0.4121	0.2618	0.1583	0.0197	0.3177	0.0707	0.1717
0.0	0.0	0.0	16179.0692	16490.2306	NaN	NaN	0.5048	0.2639	0.1565	0.0204	0.3155	0.0715	0.1722
0.0	0.0	0.0	19025.0692	12839.2306	NaN	NaN	0.4029	0.2627	0.1551	0.021	0.3138	0.0722	0.1752
0.0	0.0	0.0	17651.0692	15708.2306	NaN	NaN	0.4709	0.2628	0.1586	0.0221	0.3049	0.0733	0.1783
0.0	0.0	0.0	18619.0692	13625.2306	NaN	NaN	0.4226	0.2677	0.1612	0.0234	0.2946	0.0733	0.1798
0.0	0.0	0.0	18050.0692	11477.2306	NaN	NaN	0.3887	0.2828	0.1609	0.0238	0.2864	0.0725	0.1736
0.0	0.0	0.0	18357.0692	11802.2306	NaN	NaN	0.3913	0.3057	0.1591	0.0242	0.2683	0.0753	0.1674
0.0	0.0	0.0	11719.0692	13232.2306	NaN	NaN	0.5303	0.3376	0.1561	0.0251	0.2325	0.084	0.1647
0.0	0.0	0.0	16351.0692	15192.2306	NaN	NaN	0.4816	0.383	0.1546	0.026	0.1869	0.0934	0.1562
0.0	0.0	0.0	12387.0692	10013.2306	NaN	NaN	0.447	0.4457	0.1466	0.0254	0.1496	0.0956	0.1372
0.0	0.0	0.0	15974.0692	15532.2306	NaN	NaN	0.493	0.5624	0.1199	0.0235	0.1057	0.0996	0.0889
0.0	0.0	0.0	13825.0692	11182.2306	NaN	NaN	0.4472	0.7234	0.0699	0.0165	0.0576	0.0748	0.0577
0.0	0.0	0.0	-3103.9308	4911.2306	NaN	NaN	1.3	0.8792	0.0251	0.0186	0.0227	0.028	0.0265
0.0	0.0	0.0	-3688.9308	4503.2306	NaN	NaN	1.3	0.8884	0.0243	0.0206	0.0233	0.0219	0.0214
0.0	0.0	0.0	-2444.9308	1596.2306	NaN	NaN	-0.3	0.8927	0.0259	0.0196	0.0221	0.0204	0.0194
0.0	0.0	0.0	-2908.9308	2376.2306	NaN	NaN	-0.3	0.8891	0.0268	0.0198	0.0231	0.0212	0.0199
0.0	0.0	0.0	-2009.9308	4029.2306	NaN	NaN	1.3	0.8864	0.0276	0.0203	0.0237	0.0219	0.0201
0.0	0.0	0.0	-3834.9308	4720.2306	NaN	NaN	1.3	0.8887	0.0271	0.0199	0.0231	0.0216	0.0197
0.0	0.0	0.0	-2908.9308	554.2306	NaN	NaN	-0.2354	0.8892	0.0266	0.0198	0.0229	0.0217	0.0198
0.0	0.0	0.0	-2548.9308	4435.2306	NaN	NaN	1.3	0.8896	0.0261	0.0198	0.0228	0.0218	0.0199
0.0	0.0	0.0	-4928.9308	1708.2306	NaN	NaN	-0.3	0.8895	0.0259	0.0199	0.0228	0.0219	0.02
0.0	0.0	0.0	-4442.9308	3681.2306	NaN	NaN	-0.3	0.8894	0.0256	0.0201	0.0229	0.022	0.02
0.0	0.0	0.0	-3471.9308	3694.2306	NaN	NaN	1.3	0.8895	0.0253	0.0202	0.0229	0.0221	0.02
0.0	0.0	0.0	-1864.9308	4149.2306	NaN	NaN	1.3	0.8897	0.025	0.0203	0.0229	0.0221	0.02
0.0	0.0	0.0	-2910.9308	2247.2306	NaN	NaN	-0.3	0.8901	0.0247	0.0202	0.0228	0.0221	0.02
0.0	0.0	0.0	-2915.9308	1748.2306	NaN	NaN	-0.3	0.8902	0.0244	0.0203	0.0229	0.0221	0.02
0.0	0.0	0.0	-3091.9308	181.2306	NaN	NaN	-0.0623	0.8899	0.0244	0.0204	0.023	0.0222	0.0202
0.0	0.0	0.0	-1815.9308	2167.2306	NaN	NaN	1.3	0.8898	0.0242	0.0204	0.0231	0.0223	0.0202
0.0	0.0	0.0	-3956.9308	6459.2306	NaN	NaN	1.3	0.89	0.024	0.0203	0.0231	0.0222	0.0203
0.0	0.0	0.0	-996.9308	732.2306	NaN	NaN	-0.3	0.89	0.024	0.0203	0.0231	0.0222	0.0204
0.0	0.0	0.0	-2545.9308	3707.2306	NaN	NaN	1.3	0.8901	0.0239	0.0203	0.0231	0.0221	0.0205
0.0	0.0	0.0	-2567.9308	1556.2306	NaN	NaN	-0.3	0.8906	0.0237	0.0203	0.0231	0.022	0.0203
0.0	0.0	0.0	-3118.9308	4894.2306	NaN	NaN	1.3	0.8916	0.0233	0.0202	0.023	0.0218	0.0202
0.0	0.0	0.0	-3569.9308	2749.2306	NaN	NaN	-0.3	0.8922	0.0232	0.02	0.0229	0.0216	0.0201
0.0	0.0	0.0	-3960.9308	2349.2306	NaN	NaN	-0.3	0.8926	0.0231	0.02	0.0227	0.0215	0.0201
0.0	0.0	0.0	-2454.9308	2376.2306	NaN	NaN	-0.3	0.8925	0.0231	0.02	0.0227	0.0215	0.0201
0.0	0.0	0.0	-2977.9308	6281.2306	NaN	NaN	1.3	0.8928	0.0231	0.02	0.0226	0.0214	0.02
0.0	0.0	0.0	-2510.9308	4281.2306	NaN	NaN	1.3	0.8931	0.0231	0.0201	0.0225	0.0213	0.0199
0.0	0.0	0.0	-4040.9308	3618.2306	NaN	NaN	-0.3	0.8931	0.0232	0.0202	0.0223	0.0213	0.0199
0.0	0.0	0.0	-2115.9308	3116.2306	NaN	NaN	1.3	0.8927	0.0233	0.0204	0.0223	0.0213	0.0199
0.0	0.0	0.0	-1874.9308	1820.2306	NaN	NaN	-0.3	0.8923	0.0234	0.0207	0.0223	0.0214	0.0199
0.0	0.0	0.0	-2304.9308	3021.2306	NaN	NaN	1.3	0.8916	0.0237	0.0209	0.0224	0.0215	0.0199
0.0	0.0	0.0	-2524.9308	3083.2306	NaN	NaN	1.3	0.8916	0.0237	0.021	0.0224	0.0216	0.0197
0.0	0.0	0.0	-1298.9308	3682.2306	NaN	NaN	1.3	0.8918	0.0237	0.0209	0.0224	0.0215	0.0196
0.0	0.0	0.0	-2395.9308	1128.2306	NaN	NaN	-0.3	0.8916	0.0236	0.021	0.0225	0.0216	0.0197
0.0	0.0	0.0	-2853.9308	4032.2306	NaN	NaN	1.3	0.8914	0.0236	0.021	0.0225	0.0217	0.0198
0.0	0.0	0.0	-2681.9308	-482.7694	NaN	NaN	0.1525	0.8911	0.0236	0.0211	0.0225	0.0218	0.0199
0.0	0.0	0.0	-2513.9308	2765.2306	NaN	NaN	1.3	0.8908	0.0236	0.0213	0.0225	0.0219	0.0199
0.0	0.0	0.0	-579.9308	5659.2306	NaN	NaN	1.1142	0.8906	0.0237	0.0214	0.0225	0.0219	0.0199
0.0	0.0	0.0	-4173.9308	5655.2306	NaN	NaN	1.3	0.891	0.0237	0.0214	0.0224	0.0218	0.0197
0.0	0.0	0.0	-2635.9308	1788.2306	NaN	NaN	-0.3	0.8911	0.0236	0.0214	0.0226	0.0216	0.0197
0.0	0.0	0.0	-3150.9308	2913.2306	NaN	NaN	-0.3	0.8912	0.0235	0.0214	0.0228	0.0215	0.0196
0.0	0.0	0.0	-859.9308	5414.2306	NaN	NaN	1.1888	0.8913	0.0234	0.0215	0.0229	0.0213	0.0196
0.0	0.0	0.0	-2412.9308	2437.2306	NaN	NaN	1.3	0.8915	0.0232	0.0214	0.0231	0.0212	0.0196
0.0	0.0	0.0	-2284.9308	4219.2306	NaN	NaN	1.3	0.8915	0.0231	0.0213	0.0235	0.021	0.0196
0.0	0.0	0.0	-1846.9308	7678.2306	NaN	NaN	1.3	0.8918	0.0229	0.0211	0.0237	0.0208	0.0197
0.0	0.0	0.0	-3526.9308	6225.2306	NaN	NaN	1.3	0.8917	0.0227	0.021	0.0241	0.0205	0.0199
0.0	0.0	0.0	-2925.9308	2636.2306	NaN	NaN	-0.3	0.8898	0.0231	0.021	0.0249	0.0208	0.0205
0.0	0.0	0.0	-1521.9308	2166.2306	NaN	NaN	1.3	0.8895	0.0234	0.0209	0.0252	0.0203	0.0207
0.0	0.0	0.0	-5322.9308	2883.2306	NaN	NaN	-0.3	0.8759	0.0262	0.0231	0.0282	0.0225	0.024
0.0	0.0	0.0	-3562.9308	1106.2306	NaN	NaN	-0.3	0.9023	0.0204	0.0186	0.0228	0.0178	0.0181
