# Supplementary material for: DeepFRET, a software for rapid and automated single-molecule FRET data classification using deep learning
Source: eLife. 2020 Nov 3;9:e60404. doi: 10.7554/eLife.60404 (PMC7609065; doi:10.7554/eLife.60404)
Supplement: Figure 4—source data 1. [file elife-60404-fig4-data1.zip › Figure 4-source data 1/Fig_S4a/Traces/traces_all_n294/Traces_Fig2d_4mMAc_mov4_combined_tif_pair60.txt]

Exported by DeepFRET
Date: 2020-08-26, 18:13
Video filename: None
FRET pair #60
Bleaches at 86
D-Dexc-bg	A-Dexc-bg	A-Aexc-bg	D-Dexc-rw	A-Dexc-rw	A-Aexc-rw	S	E	p_bleached	p_aggregated	p_noisy	p_scrambled	p_static	p_dynamic
0.0	0.0	0.0	17201.3553	3383.8324	NaN	NaN	0.1644	0.2401	0.3201	0.0439	0.3181	0.0579	0.0199
0.0	0.0	0.0	16718.3553	8326.8324	NaN	NaN	0.3325	0.1993	0.3809	0.0443	0.2925	0.0621	0.021
0.0	0.0	0.0	19186.3553	9184.8324	NaN	NaN	0.3237	0.1958	0.4175	0.043	0.261	0.0618	0.0208
0.0	0.0	0.0	17940.3553	4090.8324	NaN	NaN	0.1857	0.1968	0.4233	0.0439	0.252	0.0625	0.0214
0.0	0.0	0.0	16951.3553	3736.8324	NaN	NaN	0.1806	0.2	0.4231	0.0449	0.2478	0.0625	0.0218
0.0	0.0	0.0	16145.3553	6510.8324	NaN	NaN	0.2874	0.2014	0.4155	0.0463	0.2508	0.0639	0.0221
0.0	0.0	0.0	17205.3553	5984.8324	NaN	NaN	0.2581	0.2019	0.4126	0.0466	0.253	0.0636	0.0222
0.0	0.0	0.0	16622.3553	409.8324	NaN	NaN	0.0241	0.2068	0.398	0.0478	0.2604	0.065	0.0221
0.0	0.0	0.0	13966.3553	4254.8324	NaN	NaN	0.2335	0.2076	0.3924	0.0485	0.2631	0.0663	0.0222
0.0	0.0	0.0	15760.3553	5539.8324	NaN	NaN	0.2601	0.2102	0.3824	0.0483	0.2688	0.0675	0.0228
0.0	0.0	0.0	16078.3553	3288.8324	NaN	NaN	0.1698	0.2147	0.3748	0.0475	0.2719	0.0678	0.0234
0.0	0.0	0.0	17374.3553	577.8324	NaN	NaN	0.0322	0.2177	0.3555	0.0475	0.2861	0.0689	0.0244
0.0	0.0	0.0	14130.3553	6907.8324	NaN	NaN	0.3283	0.2252	0.3425	0.0474	0.2905	0.07	0.0243
0.0	0.0	0.0	20873.3553	2444.8324	NaN	NaN	0.1048	0.2232	0.3371	0.046	0.3012	0.0671	0.0253
0.0	0.0	0.0	16027.3553	4100.8324	NaN	NaN	0.2037	0.2229	0.2973	0.0493	0.3359	0.0675	0.0271
0.0	0.0	0.0	14456.3553	3184.8324	NaN	NaN	0.1805	0.2032	0.2649	0.0528	0.3853	0.0636	0.0302
0.0	0.0	0.0	16462.3553	5749.8324	NaN	NaN	0.2589	0.1941	0.2305	0.0581	0.4256	0.0607	0.031
0.0	0.0	0.0	18914.3553	7412.8324	NaN	NaN	0.2816	0.2063	0.2743	0.0489	0.3857	0.0588	0.026
0.0	0.0	0.0	17927.3553	6651.8324	NaN	NaN	0.2706	0.2088	0.2651	0.0501	0.3922	0.0576	0.0262
0.0	0.0	0.0	16060.3553	2569.8324	NaN	NaN	0.1379	0.2178	0.29	0.0465	0.3645	0.0568	0.0243
0.0	0.0	0.0	18375.3553	6956.8324	NaN	NaN	0.2746	0.2149	0.2886	0.0475	0.3673	0.0573	0.0243
0.0	0.0	0.0	20460.3553	5277.8324	NaN	NaN	0.2051	0.2158	0.3065	0.0463	0.3503	0.0577	0.0234
0.0	0.0	0.0	19248.3553	2317.8324	NaN	NaN	0.1075	0.2163	0.3051	0.047	0.3498	0.0584	0.0235
0.0	0.0	0.0	17215.3553	5656.8324	NaN	NaN	0.2473	0.217	0.3152	0.0469	0.3387	0.0594	0.0229
0.0	0.0	0.0	16287.3553	4564.8324	NaN	NaN	0.2189	0.217	0.3208	0.0467	0.3331	0.0597	0.0227
0.0	0.0	0.0	19393.3553	3184.8324	NaN	NaN	0.1411	0.2151	0.3185	0.0465	0.3378	0.0591	0.0231
0.0	0.0	0.0	14066.3553	3657.8324	NaN	NaN	0.2064	0.2162	0.3112	0.0471	0.3428	0.0596	0.0232
0.0	0.0	0.0	14957.3553	5322.8324	NaN	NaN	0.2625	0.2152	0.3159	0.0466	0.34	0.0594	0.023
0.0	0.0	0.0	16955.3553	6670.8324	NaN	NaN	0.2823	0.2171	0.3133	0.0463	0.3408	0.0596	0.0229
0.0	0.0	0.0	12953.3553	5189.8324	NaN	NaN	0.286	0.2213	0.3108	0.0453	0.3404	0.0594	0.0229
0.0	0.0	0.0	12087.3553	2531.8324	NaN	NaN	0.1732	0.2268	0.3026	0.0446	0.3442	0.059	0.0228
0.0	0.0	0.0	17177.3553	3992.8324	NaN	NaN	0.1886	0.2255	0.294	0.0433	0.3568	0.0572	0.0232
0.0	0.0	0.0	16501.3553	4042.8324	NaN	NaN	0.1968	0.2228	0.2683	0.044	0.3827	0.0582	0.024
0.0	0.0	0.0	16549.3553	5096.8324	NaN	NaN	0.2355	0.2264	0.2682	0.0433	0.3811	0.0572	0.0237
0.0	0.0	0.0	15983.3553	5602.8324	NaN	NaN	0.2596	0.2249	0.2575	0.0442	0.3922	0.0569	0.0242
0.0	0.0	0.0	13621.3553	4558.8324	NaN	NaN	0.2508	0.2276	0.253	0.0443	0.3947	0.056	0.0244
0.0	0.0	0.0	17693.3553	5799.8324	NaN	NaN	0.2469	0.2217	0.2432	0.0447	0.4105	0.0546	0.0252
0.0	0.0	0.0	17309.3553	9080.8324	NaN	NaN	0.3441	0.2215	0.2337	0.046	0.418	0.0556	0.0252
0.0	0.0	0.0	17193.3553	4463.8324	NaN	NaN	0.2061	0.2294	0.2421	0.0445	0.4041	0.0552	0.0248
0.0	0.0	0.0	16155.3553	4539.8324	NaN	NaN	0.2194	0.235	0.234	0.0456	0.4047	0.0558	0.0248
0.0	0.0	0.0	21297.3553	6678.8324	NaN	NaN	0.2387	0.2399	0.2433	0.0444	0.3927	0.0556	0.0241
0.0	0.0	0.0	14968.3553	3332.8324	NaN	NaN	0.1821	0.2435	0.2454	0.0439	0.3882	0.055	0.0239
0.0	0.0	0.0	19110.3553	3503.8324	NaN	NaN	0.1549	0.242	0.2465	0.0436	0.3893	0.0547	0.0239
0.0	0.0	0.0	13168.3553	4180.8324	NaN	NaN	0.241	0.2396	0.2498	0.0445	0.387	0.0553	0.0238
0.0	0.0	0.0	17515.3553	4212.8324	NaN	NaN	0.1939	0.2394	0.2637	0.0431	0.3756	0.0549	0.0233
0.0	0.0	0.0	16058.3553	4096.8324	NaN	NaN	0.2033	0.2343	0.2607	0.0443	0.3814	0.0554	0.0239
0.0	0.0	0.0	15496.3553	4890.8324	NaN	NaN	0.2399	0.2379	0.271	0.0435	0.3682	0.0563	0.0231
0.0	0.0	0.0	16814.3553	2484.8324	NaN	NaN	0.1288	0.2331	0.2777	0.044	0.3654	0.0566	0.0232
0.0	0.0	0.0	17591.3553	5992.8324	NaN	NaN	0.2541	0.2344	0.2775	0.0442	0.3632	0.0577	0.023
0.0	0.0	0.0	13641.3553	5692.8324	NaN	NaN	0.2944	0.2356	0.2862	0.0445	0.3528	0.0581	0.0228
0.0	0.0	0.0	14851.3553	3770.8324	NaN	NaN	0.2025	0.2368	0.29	0.0449	0.3471	0.0585	0.0228
0.0	0.0	0.0	14418.3553	5331.8324	NaN	NaN	0.27	0.2387	0.2954	0.045	0.3398	0.0585	0.0227
0.0	0.0	0.0	15467.3553	3264.8324	NaN	NaN	0.1743	0.2366	0.2949	0.0449	0.3424	0.058	0.0232
0.0	0.0	0.0	13599.3553	4788.8324	NaN	NaN	0.2604	0.2359	0.2892	0.0456	0.3472	0.0582	0.0239
0.0	0.0	0.0	15755.3553	4396.8324	NaN	NaN	0.2182	0.2288	0.2823	0.0462	0.36	0.0577	0.025
0.0	0.0	0.0	14538.3553	7568.8324	NaN	NaN	0.3424	0.2303	0.2735	0.0465	0.3667	0.0573	0.0257
0.0	0.0	0.0	18604.3553	8521.8324	NaN	NaN	0.3142	0.2272	0.2641	0.0467	0.3786	0.0562	0.0271
0.0	0.0	0.0	13525.3553	6069.8324	NaN	NaN	0.3098	0.2354	0.2531	0.0465	0.3811	0.0559	0.028
0.0	0.0	0.0	14292.3553	2987.8324	NaN	NaN	0.1729	0.2467	0.251	0.0442	0.3763	0.0535	0.0283
0.0	0.0	0.0	19270.3553	3570.8324	NaN	NaN	0.1563	0.2491	0.242	0.0452	0.3805	0.0542	0.029
0.0	0.0	0.0	14389.3553	4112.8324	NaN	NaN	0.2223	0.2641	0.2477	0.0414	0.3655	0.0534	0.028
0.0	0.0	0.0	12251.3553	2577.8324	NaN	NaN	0.1738	0.2698	0.2241	0.043	0.379	0.0547	0.0293
0.0	0.0	0.0	13031.3553	5913.8324	NaN	NaN	0.3122	0.2842	0.233	0.0406	0.3599	0.0547	0.0276
0.0	0.0	0.0	16247.3553	132.8324	NaN	NaN	0.0081	0.2958	0.2285	0.039	0.3567	0.0526	0.0275
0.0	0.0	0.0	16374.3553	2192.8324	NaN	NaN	0.1181	0.2857	0.2155	0.0411	0.3754	0.054	0.0283
0.0	0.0	0.0	11681.3553	3654.8324	NaN	NaN	0.2383	0.2788	0.2168	0.0417	0.3801	0.0546	0.028
0.0	0.0	0.0	16214.3553	3510.8324	NaN	NaN	0.178	0.2809	0.2223	0.04	0.3756	0.0536	0.0276
0.0	0.0	0.0	18901.3553	6630.8324	NaN	NaN	0.2597	0.2743	0.2094	0.0417	0.3916	0.0549	0.0282
0.0	0.0	0.0	14136.3553	5469.8324	NaN	NaN	0.279	0.2817	0.2178	0.0397	0.3785	0.0549	0.0274
0.0	0.0	0.0	17077.3553	2333.8324	NaN	NaN	0.1202	0.287	0.2177	0.0399	0.3732	0.055	0.0272
0.0	0.0	0.0	18269.3553	5651.8324	NaN	NaN	0.2363	0.2775	0.2204	0.0403	0.3786	0.0556	0.0276
0.0	0.0	0.0	14737.3553	4426.8324	NaN	NaN	0.231	0.2811	0.2219	0.0397	0.3738	0.0561	0.0275
0.0	0.0	0.0	12087.3553	4512.8324	NaN	NaN	0.2719	0.2835	0.224	0.0394	0.3691	0.0562	0.0278
0.0	0.0	0.0	16183.3553	4001.8324	NaN	NaN	0.1983	0.2871	0.2197	0.0405	0.3673	0.0577	0.0278
0.0	0.0	0.0	14019.3553	5244.8324	NaN	NaN	0.2723	0.2876	0.2205	0.0398	0.3664	0.0576	0.0281
0.0	0.0	0.0	16457.3553	4905.8324	NaN	NaN	0.2296	0.2988	0.221	0.0388	0.3561	0.0576	0.0278
0.0	0.0	0.0	16049.3553	6438.8324	NaN	NaN	0.2863	0.3047	0.2115	0.0394	0.3568	0.0592	0.0285
0.0	0.0	0.0	15538.3553	2235.8324	NaN	NaN	0.1258	0.327	0.2113	0.0376	0.3376	0.0584	0.028
0.0	0.0	0.0	11498.3553	1041.8324	NaN	NaN	0.0831	0.3245	0.2026	0.0385	0.3462	0.0594	0.0288
0.0	0.0	0.0	17217.3553	4607.8324	NaN	NaN	0.2111	0.3153	0.2063	0.0389	0.351	0.0599	0.0285
0.0	0.0	0.0	15476.3553	2577.8324	NaN	NaN	0.1428	0.315	0.1941	0.0398	0.359	0.0622	0.03
0.0	0.0	0.0	11844.3553	2842.8324	NaN	NaN	0.1936	0.3413	0.1788	0.0389	0.3481	0.0625	0.0304
0.0	0.0	0.0	16029.3553	2442.8324	NaN	NaN	0.1322	0.3374	0.1651	0.0407	0.3614	0.0644	0.031
0.0	0.0	0.0	18137.3553	6646.8324	NaN	NaN	0.2682	0.35	0.159	0.0391	0.356	0.0643	0.0316
0.0	0.0	0.0	15244.3553	5229.8324	NaN	NaN	0.2554	0.3745	0.1486	0.0398	0.3404	0.0666	0.0301
0.0	0.0	0.0	7927.3553	5528.8324	NaN	NaN	0.4109	0.441	0.1335	0.0336	0.2984	0.064	0.0296
0.0	0.0	0.0	9081.3553	2750.8324	NaN	NaN	0.2325	0.5497	0.1054	0.0286	0.2314	0.0593	0.0257
0.0	0.0	0.0	11571.3553	5622.8324	NaN	NaN	0.327	0.615	0.0899	0.0245	0.1947	0.0507	0.0253
0.0	0.0	0.0	4919.3553	1228.8324	NaN	NaN	0.1999	0.6688	0.0688	0.0232	0.1702	0.047	0.0221
0.0	0.0	0.0	6464.3553	2728.8324	NaN	NaN	0.2968	0.6182	0.0645	0.0249	0.22	0.0479	0.0246
0.0	0.0	0.0	9530.3553	5852.8324	NaN	NaN	0.3805	0.5788	0.057	0.026	0.2653	0.0493	0.0236
0.0	0.0	0.0	12292.3553	2375.8324	NaN	NaN	0.162	0.5065	0.0539	0.0278	0.3376	0.0485	0.0257
0.0	0.0	0.0	11930.3553	5759.8324	NaN	NaN	0.3256	0.5007	0.0468	0.0272	0.3533	0.0478	0.0241
0.0	0.0	0.0	10580.3553	4385.8324	NaN	NaN	0.293	0.4471	0.0441	0.0299	0.4075	0.0461	0.0253
0.0	0.0	0.0	9561.3553	4408.8324	NaN	NaN	0.3156	0.4521	0.0409	0.0287	0.4099	0.0437	0.0248
0.0	0.0	0.0	9103.3553	6293.8324	NaN	NaN	0.4088	0.4065	0.0383	0.0323	0.4542	0.0428	0.0258
0.0	0.0	0.0	8656.3553	6104.8324	NaN	NaN	0.4136	0.4021	0.0382	0.0312	0.4607	0.0427	0.025
0.0	0.0	0.0	11842.3553	3135.8324	NaN	NaN	0.2094	0.4125	0.0386	0.0305	0.4517	0.0423	0.0244
0.0	0.0	0.0	11794.3553	4399.8324	NaN	NaN	0.2717	0.4011	0.039	0.0312	0.4615	0.0421	0.0252
0.0	0.0	0.0	5797.3553	776.8324	NaN	NaN	0.1182	0.4035	0.0399	0.031	0.4591	0.0421	0.0244
0.0	0.0	0.0	12506.3553	2604.8324	NaN	NaN	0.1724	0.3737	0.0403	0.0319	0.4871	0.0416	0.0255
0.0	0.0	0.0	12300.3553	4441.8324	NaN	NaN	0.2653	0.3427	0.04	0.0339	0.5158	0.0426	0.0249
0.0	0.0	0.0	9931.3553	2372.8324	NaN	NaN	0.1928	0.3537	0.0436	0.0316	0.5029	0.0435	0.0247
0.0	0.0	0.0	8000.3553	2284.8324	NaN	NaN	0.2221	0.3662	0.0439	0.0319	0.4891	0.0446	0.0243
0.0	0.0	0.0	6810.3553	1597.8324	NaN	NaN	0.19	0.3373	0.0467	0.0321	0.5148	0.044	0.025
0.0	0.0	0.0	8099.3553	3407.8324	NaN	NaN	0.2961	0.3119	0.0475	0.0328	0.5394	0.0437	0.0246
0.0	0.0	0.0	11264.3553	4870.8324	NaN	NaN	0.3019	0.2917	0.0486	0.032	0.56	0.0424	0.0253
0.0	0.0	0.0	11199.3553	2397.8324	NaN	NaN	0.1763	0.2968	0.0455	0.0315	0.5591	0.0421	0.0248
0.0	0.0	0.0	8887.3553	3002.8324	NaN	NaN	0.2525	0.2883	0.0452	0.0302	0.5688	0.0412	0.0263
0.0	0.0	0.0	11943.3553	3671.8324	NaN	NaN	0.2351	0.2841	0.0437	0.0314	0.574	0.0418	0.0251
0.0	0.0	0.0	13276.3553	5213.8324	NaN	NaN	0.282	0.2494	0.0461	0.0311	0.6055	0.0421	0.0258
0.0	0.0	0.0	11601.3553	3800.8324	NaN	NaN	0.2468	0.2876	0.0441	0.0324	0.5629	0.0491	0.0239
0.0	0.0	0.0	5900.3553	1475.8324	NaN	NaN	0.2001	0.4739	0.0508	0.0298	0.364	0.057	0.0245
0.0	0.0	0.0	3055.3553	-1281.1676	NaN	NaN	-0.3	0.8775	0.024	0.0128	0.0484	0.0238	0.0135
0.0	0.0	0.0	1941.3553	-2042.1676	NaN	NaN	1.3	0.8851	0.0215	0.0167	0.036	0.0236	0.0171
0.0	0.0	0.0	1244.3553	-3049.1676	NaN	NaN	1.3	0.891	0.0208	0.0158	0.0334	0.0226	0.0165
0.0	0.0	0.0	1872.3553	1548.8324	NaN	NaN	0.4527	0.8826	0.0205	0.0168	0.0405	0.0222	0.0173
0.0	0.0	0.0	584.3553	-880.1676	NaN	NaN	1.3	0.8762	0.0211	0.0168	0.0466	0.0224	0.0169
0.0	0.0	0.0	1037.3553	-961.1676	NaN	NaN	-0.3	0.8822	0.0209	0.0157	0.0432	0.0224	0.0155
0.0	0.0	0.0	-252.6447	2781.8324	NaN	NaN	1.0999	0.8919	0.0204	0.0148	0.0356	0.0221	0.0151
0.0	0.0	0.0	1590.3553	-1759.1676	NaN	NaN	1.3	0.8924	0.0208	0.0151	0.0329	0.0226	0.0163
0.0	0.0	0.0	-704.6447	-1432.1676	NaN	NaN	0.6702	0.8791	0.0217	0.0171	0.0402	0.0234	0.0186
0.0	0.0	0.0	1333.3553	1135.8324	NaN	NaN	0.46	0.8047	0.0243	0.0274	0.0917	0.0275	0.0244
0.0	0.0	0.0	1263.3553	1442.8324	NaN	NaN	0.5332	0.6399	0.0344	0.0353	0.2258	0.0402	0.0245
0.0	0.0	0.0	5222.3553	-642.1676	NaN	NaN	-0.1402	0.5045	0.0293	0.0374	0.3559	0.046	0.0269
0.0	0.0	0.0	6575.3553	7630.8324	NaN	NaN	0.5371	0.3546	0.03	0.0418	0.4986	0.0487	0.0263
0.0	0.0	0.0	6266.3553	4144.8324	NaN	NaN	0.3981	0.3625	0.0309	0.0393	0.4921	0.0485	0.0267
0.0	0.0	0.0	8123.3553	3864.8324	NaN	NaN	0.3224	0.3605	0.0304	0.0409	0.4927	0.0496	0.0258
0.0	0.0	0.0	5811.3553	1453.8324	NaN	NaN	0.2001	0.3594	0.0315	0.04	0.4926	0.0497	0.0268
0.0	0.0	0.0	6142.3553	1018.8324	NaN	NaN	0.1423	0.363	0.0299	0.0414	0.4897	0.0504	0.0257
0.0	0.0	0.0	2423.3553	4545.8324	NaN	NaN	0.6523	0.3407	0.031	0.0406	0.5117	0.0497	0.0263
0.0	0.0	0.0	5407.3553	1519.8324	NaN	NaN	0.2194	0.3556	0.0297	0.0399	0.5002	0.0497	0.025
0.0	0.0	0.0	7015.3553	5815.8324	NaN	NaN	0.4533	0.3271	0.0305	0.0405	0.5272	0.0489	0.0259
0.0	0.0	0.0	4440.3553	1631.8324	NaN	NaN	0.2687	0.3629	0.031	0.0386	0.4941	0.0487	0.0247
0.0	0.0	0.0	5492.3553	2876.8324	NaN	NaN	0.3437	0.357	0.0316	0.0386	0.5	0.047	0.0258
0.0	0.0	0.0	8642.3553	2868.8324	NaN	NaN	0.2492	0.3595	0.0314	0.0393	0.4978	0.0467	0.0254
0.0	0.0	0.0	7111.3553	3311.8324	NaN	NaN	0.3177	0.3663	0.0326	0.0384	0.4912	0.0455	0.026
0.0	0.0	0.0	6956.3553	943.8324	NaN	NaN	0.1195	0.3782	0.0312	0.0376	0.4837	0.0439	0.0255
0.0	0.0	0.0	6359.3553	3327.8324	NaN	NaN	0.3435	0.339	0.0298	0.0387	0.5231	0.0431	0.0262
0.0	0.0	0.0	5615.3553	2936.8324	NaN	NaN	0.3434	0.3308	0.029	0.0371	0.5358	0.0414	0.0258
0.0	0.0	0.0	5399.3553	4924.8324	NaN	NaN	0.477	0.3108	0.0278	0.0368	0.5581	0.0406	0.0259
0.0	0.0	0.0	5800.3553	1909.8324	NaN	NaN	0.2477	0.3028	0.0271	0.0358	0.5686	0.04	0.0256
0.0	0.0	0.0	4346.3553	7105.8324	NaN	NaN	0.6205	0.3038	0.0268	0.0352	0.5687	0.04	0.0255
0.0	0.0	0.0	7518.3553	594.8324	NaN	NaN	0.0733	0.3211	0.0268	0.0341	0.5522	0.0403	0.0256
0.0	0.0	0.0	3487.3553	2792.8324	NaN	NaN	0.4447	0.3348	0.0262	0.0336	0.539	0.0408	0.0256
0.0	0.0	0.0	6655.3553	922.8324	NaN	NaN	0.1218	0.3319	0.026	0.034	0.5417	0.0406	0.0258
0.0	0.0	0.0	7062.3553	2491.8324	NaN	NaN	0.2608	0.3296	0.0266	0.0341	0.5431	0.0408	0.0259
0.0	0.0	0.0	8800.3553	2685.8324	NaN	NaN	0.2338	0.3362	0.0267	0.034	0.5371	0.0402	0.0258
0.0	0.0	0.0	6418.3553	4764.8324	NaN	NaN	0.4261	0.3233	0.0257	0.0355	0.5498	0.0395	0.0262
0.0	0.0	0.0	8125.3553	7891.8324	NaN	NaN	0.4927	0.3116	0.0258	0.0354	0.5618	0.0391	0.0263
0.0	0.0	0.0	5768.3553	3030.8324	NaN	NaN	0.3444	0.3148	0.0259	0.0353	0.5594	0.0385	0.0261
0.0	0.0	0.0	7235.3553	3493.8324	NaN	NaN	0.3256	0.319	0.0258	0.0357	0.5554	0.038	0.0261
0.0	0.0	0.0	5069.3553	2554.8324	NaN	NaN	0.3351	0.3088	0.0262	0.0362	0.5644	0.038	0.0264
0.0	0.0	0.0	4908.3553	4307.8324	NaN	NaN	0.4674	0.3014	0.027	0.0366	0.5706	0.0378	0.0266
0.0	0.0	0.0	10843.3553	5481.8324	NaN	NaN	0.3358	0.2947	0.0272	0.0368	0.5767	0.0377	0.0268
0.0	0.0	0.0	7357.3553	3428.8324	NaN	NaN	0.3179	0.2956	0.0272	0.0364	0.5767	0.0376	0.0265
0.0	0.0	0.0	8158.3553	2836.8324	NaN	NaN	0.258	0.2956	0.027	0.0353	0.5791	0.0372	0.0259
0.0	0.0	0.0	8415.3553	5116.8324	NaN	NaN	0.3781	0.2839	0.0265	0.0354	0.5913	0.0371	0.0257
0.0	0.0	0.0	9097.3553	4121.8324	NaN	NaN	0.3118	0.2768	0.0268	0.0345	0.5998	0.0365	0.0256
0.0	0.0	0.0	5545.3553	6276.8324	NaN	NaN	0.5309	0.2825	0.0265	0.0341	0.5955	0.036	0.0253
0.0	0.0	0.0	9417.3553	2064.8324	NaN	NaN	0.1798	0.2803	0.0262	0.0342	0.5982	0.0358	0.0254
0.0	0.0	0.0	8594.3553	4119.8324	NaN	NaN	0.324	0.2662	0.026	0.0343	0.6125	0.0356	0.0255
0.0	0.0	0.0	5098.3553	1525.8324	NaN	NaN	0.2303	0.2588	0.0259	0.034	0.6209	0.035	0.0254
0.0	0.0	0.0	7897.3553	2599.8324	NaN	NaN	0.2477	0.2514	0.0255	0.0342	0.6287	0.035	0.0253
0.0	0.0	0.0	8167.3553	2276.8324	NaN	NaN	0.218	0.248	0.0258	0.0342	0.632	0.0346	0.0254
0.0	0.0	0.0	6464.3553	2046.8324	NaN	NaN	0.2405	0.2535	0.0254	0.0342	0.6278	0.0341	0.025
0.0	0.0	0.0	7392.3553	5706.8324	NaN	NaN	0.4357	0.2536	0.0253	0.0341	0.6278	0.034	0.0251
0.0	0.0	0.0	6248.3553	3255.8324	NaN	NaN	0.3426	0.2593	0.0251	0.0338	0.6237	0.0334	0.0247
0.0	0.0	0.0	9284.3553	5170.8324	NaN	NaN	0.3577	0.2649	0.025	0.0338	0.6186	0.0331	0.0246
0.0	0.0	0.0	7707.3553	3777.8324	NaN	NaN	0.3289	0.2708	0.0249	0.0339	0.6124	0.0334	0.0246
0.0	0.0	0.0	9812.3553	5524.8324	NaN	NaN	0.3602	0.2768	0.0252	0.0346	0.604	0.0341	0.0253
0.0	0.0	0.0	12974.3553	3534.8324	NaN	NaN	0.2141	0.2776	0.0254	0.0369	0.5977	0.036	0.0264
0.0	0.0	0.0	9582.3553	5650.8324	NaN	NaN	0.371	0.2749	0.0261	0.0373	0.5979	0.0369	0.0269
0.0	0.0	0.0	11207.3553	3110.8324	NaN	NaN	0.2173	0.2905	0.0266	0.0372	0.5806	0.0383	0.0268
0.0	0.0	0.0	8265.3553	3472.8324	NaN	NaN	0.2959	0.3858	0.0279	0.0365	0.4792	0.0413	0.0292
0.0	0.0	0.0	1332.3553	1547.8324	NaN	NaN	0.5374	0.699	0.025	0.0251	0.1855	0.0383	0.0271
0.0	0.0	0.0	-803.6447	-974.1676	NaN	NaN	0.548	0.8661	0.0192	0.02	0.0542	0.0249	0.0156
0.0	0.0	0.0	1118.3553	-1755.1676	NaN	NaN	1.3	0.8619	0.0201	0.023	0.0502	0.0262	0.0186
0.0	0.0	0.0	-1735.6447	-236.1676	NaN	NaN	0.1198	0.8625	0.0196	0.0227	0.0512	0.0254	0.0185
0.0	0.0	0.0	-492.6447	-961.1676	NaN	NaN	0.6611	0.8538	0.0196	0.0238	0.0582	0.0255	0.0191
0.0	0.0	0.0	1027.3553	-1522.1676	NaN	NaN	1.3	0.8276	0.0197	0.0271	0.0781	0.0261	0.0214
0.0	0.0	0.0	-1117.6447	1070.8324	NaN	NaN	-0.3	0.8235	0.0199	0.0254	0.0841	0.027	0.0202
0.0	0.0	0.0	729.3553	1893.8324	NaN	NaN	0.722	0.8297	0.0202	0.0247	0.0784	0.0275	0.0195
0.0	0.0	0.0	269.3553	-1044.1676	NaN	NaN	1.3	0.8505	0.0194	0.023	0.0628	0.0264	0.0179
0.0	0.0	0.0	863.3553	-1399.1676	NaN	NaN	1.3	0.8475	0.0193	0.0246	0.0631	0.0263	0.0192
0.0	0.0	0.0	890.3553	-171.1676	NaN	NaN	-0.238	0.8547	0.0188	0.0235	0.0589	0.0256	0.0184
0.0	0.0	0.0	-1181.6447	-1491.1676	NaN	NaN	0.5579	0.8573	0.0187	0.0235	0.0567	0.0254	0.0184
0.0	0.0	0.0	-1786.6447	-1054.1676	NaN	NaN	0.3711	0.8624	0.0183	0.0227	0.0537	0.0249	0.018
0.0	0.0	0.0	-1349.6447	1698.8324	NaN	NaN	1.3	0.8565	0.0181	0.0235	0.0581	0.025	0.0188
0.0	0.0	0.0	-2483.6447	1694.8324	NaN	NaN	-0.3	0.8603	0.0178	0.0224	0.0567	0.0246	0.0181
0.0	0.0	0.0	-2904.6447	105.8324	NaN	NaN	-0.0378	0.8705	0.0174	0.0212	0.0497	0.0237	0.0175
0.0	0.0	0.0	-1965.6447	-1575.1676	NaN	NaN	0.4449	0.8765	0.0177	0.021	0.0434	0.0236	0.0179
0.0	0.0	0.0	688.3553	53.8324	NaN	NaN	0.0725	0.8769	0.0179	0.0213	0.0419	0.0235	0.0185
0.0	0.0	0.0	307.3553	909.8324	NaN	NaN	0.7475	0.8763	0.0179	0.0214	0.0424	0.0232	0.0188
0.0	0.0	0.0	-965.6447	2748.8324	NaN	NaN	1.3	0.871	0.0177	0.0223	0.0464	0.0233	0.0193
0.0	0.0	0.0	130.3553	616.8324	NaN	NaN	0.8255	0.8708	0.0175	0.0221	0.0471	0.0234	0.0191
0.0	0.0	0.0	2282.3553	-1315.1676	NaN	NaN	-0.3	0.8683	0.0177	0.0222	0.0492	0.0234	0.0192
0.0	0.0	0.0	-388.6447	-1128.1676	NaN	NaN	0.7438	0.8683	0.0177	0.022	0.0495	0.0235	0.019
0.0	0.0	0.0	13.3553	834.8324	NaN	NaN	0.9843	0.8537	0.0178	0.0239	0.0597	0.0241	0.0208
0.0	0.0	0.0	-1007.6447	2071.8324	NaN	NaN	1.3	0.8375	0.018	0.0247	0.0731	0.0248	0.0218
0.0	0.0	0.0	-449.6447	-2135.1676	NaN	NaN	0.826	0.8093	0.0187	0.0263	0.0954	0.0269	0.0234
0.0	0.0	0.0	-932.6447	-48.1676	NaN	NaN	0.0491	0.6734	0.0223	0.0347	0.2124	0.0299	0.0272
0.0	0.0	0.0	8048.3553	1110.8324	NaN	NaN	0.1213	0.4929	0.0251	0.029	0.3898	0.036	0.0272
0.0	0.0	0.0	7516.3553	6525.8324	NaN	NaN	0.4647	0.3915	0.0262	0.0297	0.4881	0.0379	0.0266
0.0	0.0	0.0	6120.3553	4943.8324	NaN	NaN	0.4468	0.3461	0.0264	0.0304	0.5336	0.0378	0.0257
0.0	0.0	0.0	5983.3553	1189.8324	NaN	NaN	0.1659	0.3303	0.0252	0.0299	0.5523	0.0372	0.0251
0.0	0.0	0.0	6873.3553	3993.8324	NaN	NaN	0.3675	0.2893	0.0238	0.0307	0.5946	0.0365	0.0251
0.0	0.0	0.0	6885.3553	2884.8324	NaN	NaN	0.2953	0.2747	0.0234	0.0306	0.6108	0.0358	0.0247
0.0	0.0	0.0	3656.3553	1234.8324	NaN	NaN	0.2525	0.2902	0.023	0.0298	0.597	0.0355	0.0244
0.0	0.0	0.0	2415.3553	2327.8324	NaN	NaN	0.4908	0.2789	0.0228	0.0306	0.6074	0.0353	0.025
0.0	0.0	0.0	6899.3553	3335.8324	NaN	NaN	0.3259	0.2775	0.0229	0.0309	0.6078	0.0357	0.0252
0.0	0.0	0.0	5966.3553	6483.8324	NaN	NaN	0.5208	0.2785	0.0229	0.0316	0.6056	0.0361	0.0253
0.0	0.0	0.0	8338.3553	5651.8324	NaN	NaN	0.404	0.2755	0.0232	0.0321	0.6071	0.0364	0.0257
0.0	0.0	0.0	6026.3553	4039.8324	NaN	NaN	0.4013	0.2767	0.0232	0.0325	0.6051	0.037	0.0255
0.0	0.0	0.0	5898.3553	7349.8324	NaN	NaN	0.5548	0.272	0.0238	0.0328	0.6084	0.0372	0.0258
0.0	0.0	0.0	8891.3553	5818.8324	NaN	NaN	0.3956	0.2728	0.0237	0.0326	0.6087	0.0369	0.0254
0.0	0.0	0.0	11221.3553	4244.8324	NaN	NaN	0.2745	0.2731	0.0235	0.0326	0.6091	0.0365	0.0252
0.0	0.0	0.0	11952.3553	8060.8324	NaN	NaN	0.4028	0.2725	0.0232	0.0327	0.6101	0.0364	0.0252
0.0	0.0	0.0	10339.3553	4626.8324	NaN	NaN	0.3092	0.2732	0.0231	0.0324	0.6102	0.0361	0.0249
0.0	0.0	0.0	8203.3553	5346.8324	NaN	NaN	0.3946	0.2761	0.023	0.0321	0.6085	0.0357	0.0246
0.0	0.0	0.0	6048.3553	5013.8324	NaN	NaN	0.4532	0.2774	0.023	0.0322	0.607	0.0359	0.0245
0.0	0.0	0.0	1004.3553	-34.1676	NaN	NaN	-0.0352	0.2796	0.0227	0.0324	0.6049	0.0361	0.0243
0.0	0.0	0.0	10922.3553	5343.8324	NaN	NaN	0.3285	0.2787	0.0231	0.0333	0.603	0.0371	0.0247
0.0	0.0	0.0	11104.3553	4771.8324	NaN	NaN	0.3006	0.2788	0.0231	0.0335	0.6028	0.0369	0.0248
0.0	0.0	0.0	12517.3553	4144.8324	NaN	NaN	0.2488	0.2825	0.0229	0.0333	0.6003	0.0366	0.0244
0.0	0.0	0.0	8126.3553	2568.8324	NaN	NaN	0.2402	0.2804	0.0228	0.0332	0.6027	0.0364	0.0245
0.0	0.0	0.0	9572.3553	5256.8324	NaN	NaN	0.3545	0.2804	0.0232	0.0331	0.6023	0.0366	0.0244
0.0	0.0	0.0	9785.3553	3057.8324	NaN	NaN	0.2381	0.2784	0.0233	0.0324	0.6059	0.0358	0.0242
0.0	0.0	0.0	6962.3553	1800.8324	NaN	NaN	0.2055	0.278	0.0231	0.0322	0.607	0.0358	0.0239
0.0	0.0	0.0	6187.3553	-2194.1676	NaN	NaN	-0.3	0.275	0.023	0.0323	0.6093	0.0361	0.0243
0.0	0.0	0.0	8133.3553	4800.8324	NaN	NaN	0.3712	0.2752	0.0236	0.0328	0.607	0.037	0.0245
0.0	0.0	0.0	6599.3553	1426.8324	NaN	NaN	0.1778	0.2738	0.0236	0.0329	0.608	0.037	0.0248
0.0	0.0	0.0	3684.3553	-13.1676	NaN	NaN	-0.0036	0.2771	0.0238	0.0327	0.6044	0.0373	0.0246
0.0	0.0	0.0	6115.3553	2025.8324	NaN	NaN	0.2488	0.2824	0.0248	0.0353	0.5927	0.0388	0.0259
0.0	0.0	0.0	11466.3553	4810.8324	NaN	NaN	0.2956	0.2799	0.0259	0.0371	0.5904	0.0397	0.027
0.0	0.0	0.0	7492.3553	3727.8324	NaN	NaN	0.3322	0.2744	0.0256	0.0365	0.5976	0.0392	0.0268
0.0	0.0	0.0	9406.3553	5094.8324	NaN	NaN	0.3513	0.2734	0.025	0.0361	0.6003	0.0388	0.0264
0.0	0.0	0.0	2678.3553	2518.8324	NaN	NaN	0.4847	0.2688	0.0241	0.0347	0.6089	0.038	0.0256
0.0	0.0	0.0	4973.3553	2628.8324	NaN	NaN	0.3458	0.2662	0.0239	0.0339	0.6131	0.0378	0.0251
0.0	0.0	0.0	6615.3553	3309.8324	NaN	NaN	0.3335	0.2734	0.0241	0.0346	0.6043	0.0383	0.0253
0.0	0.0	0.0	11045.3553	3814.8324	NaN	NaN	0.2567	0.276	0.0245	0.0358	0.5993	0.0389	0.0257
0.0	0.0	0.0	5644.3553	1898.8324	NaN	NaN	0.2517	0.2813	0.0246	0.0357	0.5941	0.0386	0.0258
0.0	0.0	0.0	758.3553	-698.1676	NaN	NaN	-0.3	0.2875	0.0237	0.0342	0.5919	0.0376	0.0251
0.0	0.0	0.0	7396.3553	4384.8324	NaN	NaN	0.3722	0.2924	0.0237	0.0334	0.5882	0.0373	0.025
0.0	0.0	0.0	5847.3553	2467.8324	NaN	NaN	0.2968	0.292	0.023	0.0318	0.5924	0.0365	0.0244
0.0	0.0	0.0	11380.3553	5158.8324	NaN	NaN	0.3119	0.2978	0.0231	0.0313	0.5872	0.0367	0.0239
0.0	0.0	0.0	9257.3553	5258.8324	NaN	NaN	0.3623	0.2959	0.0234	0.0317	0.5882	0.0366	0.0242
0.0	0.0	0.0	8871.3553	5111.8324	NaN	NaN	0.3656	0.2981	0.0242	0.0311	0.5852	0.037	0.0244
0.0	0.0	0.0	5021.3553	3720.8324	NaN	NaN	0.4256	0.3172	0.0241	0.0301	0.5662	0.0375	0.0248
0.0	0.0	0.0	1470.3553	-3056.1676	NaN	NaN	1.3	0.4228	0.0253	0.0285	0.46	0.0394	0.024
0.0	0.0	0.0	1928.3553	1698.8324	NaN	NaN	0.4684	0.4899	0.0255	0.0301	0.3909	0.0378	0.0258
0.0	0.0	0.0	-603.6447	1099.8324	NaN	NaN	1.3	0.568	0.0251	0.0288	0.3204	0.0347	0.0229
0.0	0.0	0.0	386.3553	-624.1676	NaN	NaN	1.3	0.5435	0.0262	0.0311	0.34	0.0339	0.0253
0.0	0.0	0.0	21.3553	832.8324	NaN	NaN	0.975	0.5785	0.0245	0.03	0.3139	0.031	0.0221
0.0	0.0	0.0	1239.3553	1011.8324	NaN	NaN	0.4495	0.4777	0.0259	0.0326	0.4035	0.034	0.0264
0.0	0.0	0.0	-624.6447	1687.8324	NaN	NaN	1.3	0.5394	0.0255	0.0308	0.3478	0.0327	0.0239
0.0	0.0	0.0	2757.3553	1964.8324	NaN	NaN	0.4161	0.528	0.0253	0.0337	0.3506	0.0344	0.0278
0.0	0.0	0.0	-29.6447	482.8324	NaN	NaN	1.0654	0.6849	0.0251	0.0281	0.2086	0.0307	0.0226
0.0	0.0	0.0	-10.6447	-1491.1676	NaN	NaN	0.9929	0.7551	0.0205	0.0283	0.1469	0.0269	0.0224
0.0	0.0	0.0	355.3553	414.8324	NaN	NaN	0.5386	0.7184	0.0215	0.0297	0.1777	0.0285	0.0242
0.0	0.0	0.0	1592.3553	1539.8324	NaN	NaN	0.4916	0.6312	0.0226	0.0332	0.2575	0.0299	0.0256
0.0	0.0	0.0	3684.3553	1443.8324	NaN	NaN	0.2815	0.4728	0.0246	0.0315	0.4115	0.0331	0.0264
0.0	0.0	0.0	2875.3553	3385.8324	NaN	NaN	0.5408	0.3619	0.0248	0.0301	0.5219	0.0346	0.0268
0.0	0.0	0.0	10784.3553	4544.8324	NaN	NaN	0.2965	0.2931	0.0241	0.03	0.5925	0.0341	0.0262
0.0	0.0	0.0	12264.3553	7570.8324	NaN	NaN	0.3817	0.2563	0.0234	0.0303	0.6302	0.0337	0.0261
0.0	0.0	0.0	8011.3553	6480.8324	NaN	NaN	0.4472	0.2634	0.0231	0.03	0.6243	0.0332	0.0259
0.0	0.0	0.0	4474.3553	3259.8324	NaN	NaN	0.4215	0.2826	0.0235	0.0296	0.6056	0.033	0.0257
0.0	0.0	0.0	2161.3553	2490.8324	NaN	NaN	0.5354	0.3077	0.023	0.029	0.5816	0.0332	0.0255
0.0	0.0	0.0	4728.3553	2421.8324	NaN	NaN	0.3387	0.2888	0.0229	0.0292	0.6011	0.0327	0.0253
0.0	0.0	0.0	8335.3553	1153.8324	NaN	NaN	0.1216	0.281	0.0224	0.0287	0.6102	0.0328	0.0248
0.0	0.0	0.0	11720.3553	8266.8324	NaN	NaN	0.4136	0.2514	0.0223	0.0292	0.6395	0.0328	0.0247
0.0	0.0	0.0	8303.3553	5145.8324	NaN	NaN	0.3826	0.244	0.0221	0.0288	0.6484	0.0326	0.0241
0.0	0.0	0.0	8872.3553	7491.8324	NaN	NaN	0.4578	0.2396	0.0217	0.0286	0.6542	0.0323	0.0237
0.0	0.0	0.0	12533.3553	5892.8324	NaN	NaN	0.3198	0.2287	0.0216	0.0288	0.6648	0.0323	0.0237
0.0	0.0	0.0	5852.3553	6226.8324	NaN	NaN	0.5155	0.2297	0.0216	0.0288	0.6642	0.0321	0.0236
0.0	0.0	0.0	7124.3553	6636.8324	NaN	NaN	0.4823	0.2367	0.0212	0.0291	0.6572	0.0322	0.0236
0.0	0.0	0.0	8453.3553	5036.8324	NaN	NaN	0.3734	0.2277	0.0208	0.0296	0.6655	0.0326	0.0238
0.0	0.0	0.0	7915.3553	8921.8324	NaN	NaN	0.5299	0.222	0.0205	0.0298	0.6712	0.0328	0.0237
0.0	0.0	0.0	5143.3553	5475.8324	NaN	NaN	0.5157	0.2173	0.0203	0.0301	0.675	0.0334	0.0238
0.0	0.0	0.0	5733.3553	4628.8324	NaN	NaN	0.4467	0.2136	0.0203	0.0305	0.677	0.0345	0.0241
0.0	0.0	0.0	5620.3553	2615.8324	NaN	NaN	0.3176	0.2164	0.0202	0.0308	0.6725	0.0357	0.0244
0.0	0.0	0.0	7739.3553	7560.8324	NaN	NaN	0.4942	0.209	0.0203	0.0316	0.677	0.0374	0.0247
0.0	0.0	0.0	8264.3553	6400.8324	NaN	NaN	0.4365	0.22	0.021	0.0325	0.6606	0.0401	0.0258
0.0	0.0	0.0	7177.3553	2864.8324	NaN	NaN	0.2853	0.2691	0.0219	0.0332	0.6043	0.0441	0.0273
0.0	0.0	0.0	4394.3553	3492.8324	NaN	NaN	0.4428	0.3518	0.0232	0.0331	0.5121	0.049	0.0308
0.0	0.0	0.0	5072.3553	1776.8324	NaN	NaN	0.2594	0.4242	0.0241	0.0319	0.437	0.0521	0.0306
0.0	0.0	0.0	5531.3553	4091.8324	NaN	NaN	0.4252	0.4363	0.0263	0.0314	0.4186	0.0555	0.0318
0.0	0.0	0.0	9194.3553	4073.8324	NaN	NaN	0.307	0.5651	0.0232	0.0286	0.2942	0.0556	0.0334
0.0	0.0	0.0	681.3553	1330.8324	NaN	NaN	0.6614	0.7871	0.0199	0.018	0.1097	0.0397	0.0255
0.0	0.0	0.0	-739.6447	57.8324	NaN	NaN	-0.0848	0.8843	0.0164	0.0165	0.039	0.0273	0.0165
0.0	0.0	0.0	-2209.6447	-1908.1676	NaN	NaN	0.4634	0.8859	0.019	0.0172	0.0328	0.0257	0.0194
0.0	0.0	0.0	212.3553	1443.8324	NaN	NaN	0.8718	0.8873	0.0189	0.0168	0.0318	0.0254	0.0198
0.0	0.0	0.0	-249.6447	-1024.1676	NaN	NaN	0.804	0.8866	0.0199	0.0168	0.0317	0.0257	0.0194
0.0	0.0	0.0	-927.6447	-2483.1676	NaN	NaN	0.728	0.8887	0.0198	0.0167	0.0306	0.0254	0.0189
0.0	0.0	0.0	-1139.6447	1185.8324	NaN	NaN	1.3	0.8912	0.0199	0.0164	0.0296	0.0249	0.0181
0.0	0.0	0.0	-2665.6447	-1579.1676	NaN	NaN	0.372	0.891	0.0212	0.0166	0.0292	0.0245	0.0175
0.0	0.0	0.0	-2600.6447	-205.1676	NaN	NaN	0.0731	0.8879	0.0222	0.017	0.0297	0.0251	0.018
0.0	0.0	0.0	-1885.6447	-2902.1676	NaN	NaN	0.6062	0.8861	0.0227	0.0171	0.0303	0.0257	0.0182
0.0	0.0	0.0	-1243.6447	-2156.1676	NaN	NaN	0.6342	0.8863	0.0224	0.0171	0.0303	0.0259	0.018
0.0	0.0	0.0	99.3553	3570.8324	NaN	NaN	0.9729	0.8887	0.0215	0.0168	0.0297	0.0257	0.0175
0.0	0.0	0.0	-2122.6447	-701.1676	NaN	NaN	0.2483	0.8887	0.0214	0.0168	0.0297	0.0257	0.0177
0.0	0.0	0.0	-1969.6447	1237.8324	NaN	NaN	-0.3	0.8893	0.0212	0.0168	0.0294	0.0256	0.0177
0.0	0.0	0.0	-1174.6447	-2400.1676	NaN	NaN	0.6714	0.8874	0.0217	0.0171	0.0296	0.0259	0.0183
0.0	0.0	0.0	1019.3553	-2762.1676	NaN	NaN	1.3	0.8878	0.0215	0.017	0.0296	0.0259	0.0182
0.0	0.0	0.0	-2851.6447	-2208.1676	NaN	NaN	0.4364	0.8869	0.0216	0.0169	0.0302	0.0262	0.0182
0.0	0.0	0.0	-2693.6447	274.8324	NaN	NaN	-0.1136	0.8881	0.021	0.0168	0.0301	0.026	0.0179
0.0	0.0	0.0	-399.6447	186.8324	NaN	NaN	-0.3	0.8882	0.021	0.0168	0.0303	0.0259	0.0178
0.0	0.0	0.0	-291.6447	-1630.1676	NaN	NaN	0.8482	0.8872	0.0206	0.017	0.0308	0.0262	0.0182
0.0	0.0	0.0	-2307.6447	2251.8324	NaN	NaN	-0.3	0.8859	0.0199	0.0169	0.0318	0.0269	0.0186
0.0	0.0	0.0	-1071.6447	680.8324	NaN	NaN	-0.3	0.8865	0.0195	0.0169	0.0316	0.0267	0.0187
0.0	0.0	0.0	-237.6447	108.8324	NaN	NaN	-0.3	0.8861	0.0195	0.0171	0.0317	0.0266	0.0191
0.0	0.0	0.0	-1110.6447	1477.8324	NaN	NaN	1.3	0.8856	0.0193	0.0172	0.0318	0.0266	0.0194
0.0	0.0	0.0	-491.6447	352.8324	NaN	NaN	-0.3	0.8846	0.0195	0.0176	0.0317	0.0266	0.02
0.0	0.0	0.0	132.3553	3824.8324	NaN	NaN	0.9666	0.8843	0.0193	0.0178	0.0317	0.0266	0.0203
0.0	0.0	0.0	-1852.6447	-2835.1676	NaN	NaN	0.6048	0.8836	0.0196	0.0181	0.0314	0.0264	0.0208
0.0	0.0	0.0	-1339.6447	1641.8324	NaN	NaN	1.3	0.883	0.0195	0.0185	0.0313	0.0264	0.0213
0.0	0.0	0.0	-293.6447	-1700.1676	NaN	NaN	0.8527	0.8823	0.0198	0.0187	0.0312	0.0264	0.0216
0.0	0.0	0.0	-558.6447	-1671.1676	NaN	NaN	0.7495	0.8817	0.02	0.0188	0.0312	0.0264	0.0219
0.0	0.0	0.0	-1505.6447	-146.1676	NaN	NaN	0.0885	0.8803	0.0202	0.0188	0.0318	0.0267	0.0221
0.0	0.0	0.0	-1903.6447	1650.8324	NaN	NaN	-0.3	0.8803	0.0201	0.0187	0.0322	0.0267	0.0221
0.0	0.0	0.0	-28.6447	2035.8324	NaN	NaN	1.0143	0.8804	0.02	0.0186	0.0325	0.0266	0.022
0.0	0.0	0.0	-1627.6447	1126.8324	NaN	NaN	-0.3	0.8807	0.0199	0.0185	0.0326	0.0264	0.0218
0.0	0.0	0.0	-542.6447	687.8324	NaN	NaN	1.3	0.8813	0.0197	0.0185	0.0324	0.0262	0.0219
0.0	0.0	0.0	-337.6447	-1438.1676	NaN	NaN	0.8099	0.8804	0.0204	0.0185	0.0327	0.026	0.022
0.0	0.0	0.0	-521.6447	1397.8324	NaN	NaN	1.3	0.8797	0.0203	0.0185	0.0333	0.0261	0.0221
0.0	0.0	0.0	-900.6447	-203.1676	NaN	NaN	0.1841	0.8792	0.0206	0.0181	0.0343	0.0258	0.0219
0.0	0.0	0.0	4197.3553	3760.8324	NaN	NaN	0.4726	0.88	0.0197	0.0179	0.0358	0.0254	0.0213
0.0	0.0	0.0	4310.3553	2502.8324	NaN	NaN	0.3674	0.8808	0.02	0.0175	0.0359	0.0251	0.0208
0.0	0.0	0.0	395.3553	89.8324	NaN	NaN	0.1851	0.8807	0.0203	0.0177	0.0354	0.0251	0.0209
0.0	0.0	0.0	-1780.6447	-263.1676	NaN	NaN	0.1288	0.8806	0.0205	0.0177	0.0357	0.0248	0.0208
0.0	0.0	0.0	-543.6447	4197.8324	NaN	NaN	1.1488	0.8816	0.0198	0.0176	0.0364	0.0245	0.0201
0.0	0.0	0.0	-789.6447	-870.1676	NaN	NaN	0.5243	0.8824	0.0203	0.0175	0.0354	0.0242	0.0202
0.0	0.0	0.0	-611.6447	1219.8324	NaN	NaN	1.3	0.8824	0.02	0.0176	0.0361	0.024	0.02
0.0	0.0	0.0	-716.6447	-1805.1676	NaN	NaN	0.7158	0.8829	0.0198	0.0174	0.0365	0.0239	0.0195
0.0	0.0	0.0	-977.6447	1045.8324	NaN	NaN	1.3	0.8838	0.0199	0.0174	0.0358	0.0238	0.0192
0.0	0.0	0.0	-546.6447	-2201.1676	NaN	NaN	0.8011	0.8839	0.0208	0.0177	0.034	0.0238	0.0198
0.0	0.0	0.0	-1098.6447	-940.1676	NaN	NaN	0.4611	0.8843	0.0203	0.0178	0.0345	0.0235	0.0196
0.0	0.0	0.0	-2235.6447	-108.1676	NaN	NaN	0.0462	0.8853	0.0198	0.0175	0.0351	0.023	0.0192
0.0	0.0	0.0	-1610.6447	233.8324	NaN	NaN	-0.1698	0.8867	0.0192	0.0173	0.0353	0.0225	0.0189
0.0	0.0	0.0	-696.6447	-737.1676	NaN	NaN	0.5141	0.8866	0.0191	0.0174	0.0358	0.0222	0.0189
0.0	0.0	0.0	-1349.6447	-1965.1676	NaN	NaN	0.5928	0.8828	0.0191	0.0181	0.0379	0.0224	0.0197
0.0	0.0	0.0	2034.3553	3489.8324	NaN	NaN	0.6317	0.8653	0.0189	0.0207	0.0508	0.0227	0.0216
0.0	0.0	0.0	6964.3553	2737.8324	NaN	NaN	0.2822	0.8442	0.0197	0.0214	0.0671	0.0249	0.0227
0.0	0.0	0.0	7861.3553	1108.8324	NaN	NaN	0.1236	0.8361	0.0206	0.0209	0.074	0.0261	0.0223
0.0	0.0	0.0	413.3553	2007.8324	NaN	NaN	0.8293	0.8371	0.0203	0.0204	0.0743	0.0259	0.0221
0.0	0.0	0.0	617.3553	1018.8324	NaN	NaN	0.6227	0.8247	0.0209	0.0217	0.0822	0.0267	0.0237
0.0	0.0	0.0	3556.3553	3765.8324	NaN	NaN	0.5143	0.8208	0.0211	0.021	0.0865	0.0271	0.0234
0.0	0.0	0.0	3793.3553	2090.8324	NaN	NaN	0.3553	0.8262	0.0206	0.0203	0.0828	0.0266	0.0234
0.0	0.0	0.0	2355.3553	1254.8324	NaN	NaN	0.3476	0.8554	0.019	0.0179	0.0627	0.0243	0.0207
0.0	0.0	0.0	-1894.6447	-124.1676	NaN	NaN	0.0615	0.8747	0.0181	0.0176	0.0476	0.0224	0.0197
0.0	0.0	0.0	-760.6447	-467.1676	NaN	NaN	0.3805	0.8789	0.0183	0.0182	0.0419	0.0223	0.0205
0.0	0.0	0.0	-1643.6447	1019.8324	NaN	NaN	-0.3	0.8818	0.0186	0.0184	0.0381	0.0222	0.0208
0.0	0.0	0.0	-1191.6447	-1720.1676	NaN	NaN	0.5908	0.8798	0.0189	0.0192	0.0382	0.0224	0.0214
0.0	0.0	0.0	-44.6447	-250.1676	NaN	NaN	0.8486	0.8769	0.0187	0.0199	0.0413	0.022	0.0212
0.0	0.0	0.0	-2611.6447	-824.1676	NaN	NaN	0.2399	0.8736	0.0187	0.0202	0.0447	0.022	0.0208
0.0	0.0	0.0	2382.3553	1376.8324	NaN	NaN	0.3663	0.8669	0.0188	0.0202	0.0505	0.0226	0.021
0.0	0.0	0.0	2832.3553	3884.8324	NaN	NaN	0.5783	0.8747	0.0187	0.0189	0.046	0.022	0.0197
0.0	0.0	0.0	-1168.6447	-978.1676	NaN	NaN	0.4556	0.8813	0.0189	0.019	0.0393	0.0219	0.0196
0.0	0.0	0.0	-1815.6447	2333.8324	NaN	NaN	1.3	0.8843	0.0189	0.019	0.0361	0.0217	0.02
0.0	0.0	0.0	1191.3553	-852.1676	NaN	NaN	-0.3	0.8852	0.0192	0.019	0.0338	0.0221	0.0206
0.0	0.0	0.0	-2115.6447	-526.1676	NaN	NaN	0.1992	0.8858	0.0195	0.019	0.0324	0.0221	0.0211
0.0	0.0	0.0	-555.6447	-135.1676	NaN	NaN	0.1957	0.8853	0.0197	0.0191	0.0323	0.0223	0.0212
0.0	0.0	0.0	-1215.6447	-1542.1676	NaN	NaN	0.5592	0.8858	0.0198	0.0191	0.0317	0.0223	0.0212
0.0	0.0	0.0	-680.6447	250.8324	NaN	NaN	-0.3	0.8862	0.0198	0.0191	0.0312	0.0225	0.0212
0.0	0.0	0.0	-1691.6447	-3414.1676	NaN	NaN	0.6687	0.8864	0.0201	0.0191	0.03	0.0227	0.0217
0.0	0.0	0.0	-1563.6447	-194.1676	NaN	NaN	0.1105	0.886	0.0199	0.0192	0.0307	0.0227	0.0216
0.0	0.0	0.0	144.3553	-1855.1676	NaN	NaN	1.0844	0.8869	0.0196	0.0189	0.0308	0.0225	0.0213
0.0	0.0	0.0	-1816.6447	-1220.1676	NaN	NaN	0.4018	0.8872	0.0193	0.0188	0.0312	0.0225	0.021
0.0	0.0	0.0	-615.6447	-2555.1676	NaN	NaN	0.8058	0.8858	0.0191	0.019	0.0328	0.0225	0.0207
0.0	0.0	0.0	-936.6447	904.8324	NaN	NaN	-0.3	0.8861	0.0185	0.0188	0.0356	0.0216	0.0193
0.0	0.0	0.0	510.3553	-67.1676	NaN	NaN	-0.1516	0.8855	0.0184	0.0186	0.0372	0.0215	0.0187
0.0	0.0	0.0	-870.6447	347.8324	NaN	NaN	-0.3	0.8863	0.018	0.0183	0.038	0.0213	0.0182
0.0	0.0	0.0	-1386.6447	433.8324	NaN	NaN	-0.3	0.8875	0.018	0.0182	0.0368	0.0214	0.0181
0.0	0.0	0.0	196.3553	2518.8324	NaN	NaN	0.9277	0.8885	0.0179	0.0183	0.0357	0.0214	0.0181
0.0	0.0	0.0	-180.6447	584.8324	NaN	NaN	1.3	0.8901	0.0178	0.0186	0.0339	0.0214	0.0183
0.0	0.0	0.0	140.3553	-925.1676	NaN	NaN	1.1788	0.8906	0.0175	0.019	0.0329	0.0213	0.0186
0.0	0.0	0.0	1084.3553	206.8324	NaN	NaN	0.1602	0.8907	0.0173	0.0193	0.0325	0.0214	0.0187
0.0	0.0	0.0	-1526.6447	-957.1676	NaN	NaN	0.3854	0.8914	0.0172	0.0197	0.0314	0.0214	0.0189
0.0	0.0	0.0	-782.6447	-2066.1676	NaN	NaN	0.7253	0.8912	0.0174	0.0198	0.0312	0.0213	0.0191
0.0	0.0	0.0	-861.6447	-1458.1676	NaN	NaN	0.6286	0.8911	0.0171	0.0199	0.0322	0.021	0.0188
0.0	0.0	0.0	-116.6447	121.8324	NaN	NaN	1.3	0.8895	0.017	0.0198	0.0344	0.0208	0.0186
0.0	0.0	0.0	-1387.6447	-2361.1676	NaN	NaN	0.6298	0.8892	0.0164	0.0198	0.0373	0.0199	0.0176
0.0	0.0	0.0	989.3553	263.8324	NaN	NaN	0.2105	0.8765	0.0167	0.0199	0.0497	0.0199	0.0174
0.0	0.0	0.0	2696.3553	258.8324	NaN	NaN	0.0876	0.8465	0.0191	0.02	0.0732	0.0233	0.018
0.0	0.0	0.0	2781.3553	927.8324	NaN	NaN	0.2501	0.8307	0.02	0.0188	0.0896	0.0242	0.0167
0.0	0.0	0.0	3414.3553	1264.8324	NaN	NaN	0.2703	0.7545	0.0228	0.0239	0.1531	0.0264	0.0192
0.0	0.0	0.0	3062.3553	3501.8324	NaN	NaN	0.5335	0.6782	0.0254	0.0243	0.2239	0.0294	0.0187
0.0	0.0	0.0	7422.3553	5434.8324	NaN	NaN	0.4227	0.5902	0.0252	0.0272	0.3049	0.0318	0.0207
0.0	0.0	0.0	6647.3553	1898.8324	NaN	NaN	0.2222	0.5439	0.0255	0.027	0.3482	0.034	0.0214
0.0	0.0	0.0	7267.3553	-2100.1676	NaN	NaN	-0.3	0.5593	0.0238	0.0254	0.3399	0.0311	0.0205
0.0	0.0	0.0	10240.3553	4723.8324	NaN	NaN	0.3157	0.4574	0.0228	0.0281	0.4358	0.0325	0.0233
0.0	0.0	0.0	7507.3553	4273.8324	NaN	NaN	0.3628	0.4629	0.0226	0.0271	0.4317	0.033	0.0227
0.0	0.0	0.0	8358.3553	9225.8324	NaN	NaN	0.5247	0.4756	0.0222	0.0279	0.4178	0.0331	0.0235
0.0	0.0	0.0	11229.3553	4436.8324	NaN	NaN	0.2832	0.5093	0.0211	0.0271	0.3862	0.0329	0.0233
0.0	0.0	0.0	11639.3553	5932.8324	NaN	NaN	0.3376	0.4837	0.0215	0.029	0.4072	0.0338	0.0246
0.0	0.0	0.0	9008.3553	4367.8324	NaN	NaN	0.3265	0.5021	0.0221	0.0285	0.3886	0.0347	0.0239
0.0	0.0	0.0	5934.3553	3151.8324	NaN	NaN	0.3469	0.507	0.022	0.0299	0.3818	0.0348	0.0243
0.0	0.0	0.0	4750.3553	-950.1676	NaN	NaN	-0.25	0.5081	0.0217	0.0303	0.381	0.0349	0.024
0.0	0.0	0.0	3642.3553	2513.8324	NaN	NaN	0.4083	0.482	0.0217	0.0317	0.4049	0.0352	0.0245
0.0	0.0	0.0	6843.3553	3060.8324	NaN	NaN	0.309	0.4676	0.0216	0.0318	0.4189	0.0359	0.024
0.0	0.0	0.0	6870.3553	3650.8324	NaN	NaN	0.347	0.4566	0.0221	0.0323	0.4277	0.0371	0.0243
0.0	0.0	0.0	6219.3553	3332.8324	NaN	NaN	0.3489	0.4902	0.0232	0.0308	0.3924	0.039	0.0244
0.0	0.0	0.0	5947.3553	4129.8324	NaN	NaN	0.4098	0.5763	0.0233	0.028	0.3077	0.041	0.0237
0.0	0.0	0.0	3917.3553	2587.8324	NaN	NaN	0.3978	0.7071	0.0221	0.022	0.1888	0.038	0.0221
0.0	0.0	0.0	-821.6447	-115.1676	NaN	NaN	0.1229	0.8221	0.0183	0.0196	0.0941	0.0286	0.0173
0.0	0.0	0.0	-1388.6447	371.8324	NaN	NaN	-0.3	0.8547	0.0163	0.02	0.068	0.025	0.0161
0.0	0.0	0.0	-1223.6447	1054.8324	NaN	NaN	-0.3	0.8301	0.0171	0.0232	0.0837	0.0271	0.0189
0.0	0.0	0.0	-20.6447	-1401.1676	NaN	NaN	0.9855	0.8042	0.0179	0.0232	0.1074	0.0284	0.0189
0.0	0.0	0.0	1474.3553	3155.8324	NaN	NaN	0.6816	0.7369	0.02	0.0256	0.1635	0.0328	0.0211
0.0	0.0	0.0	1322.3553	441.8324	NaN	NaN	0.2504	0.7319	0.0212	0.0233	0.1697	0.0342	0.0197
0.0	0.0	0.0	-487.6447	498.8324	NaN	NaN	1.3	0.7609	0.0204	0.0227	0.1452	0.0323	0.0184
0.0	0.0	0.0	1176.3553	603.8324	NaN	NaN	0.3392	0.7961	0.02	0.0213	0.1157	0.0298	0.017
0.0	0.0	0.0	-1167.6447	-1739.1676	NaN	NaN	0.5983	0.8487	0.0174	0.0189	0.0746	0.0263	0.0141
0.0	0.0	0.0	628.3553	-1752.1676	NaN	NaN	1.3	0.8654	0.0164	0.0194	0.0598	0.0248	0.0141
0.0	0.0	0.0	-577.6447	582.8324	NaN	NaN	1.3	0.8728	0.0163	0.0197	0.0529	0.024	0.0143
0.0	0.0	0.0	-105.6447	554.8324	NaN	NaN	1.2352	0.876	0.0165	0.0199	0.0492	0.0238	0.0146
0.0	0.0	0.0	-497.6447	452.8324	NaN	NaN	-0.3	0.8807	0.0165	0.0197	0.0452	0.0232	0.0146
0.0	0.0	0.0	-1102.6447	852.8324	NaN	NaN	-0.3	0.8799	0.0166	0.0201	0.0451	0.0234	0.0149
0.0	0.0	0.0	617.3553	-1612.1676	NaN	NaN	1.3	0.8849	0.0164	0.0197	0.0417	0.0226	0.0147
0.0	0.0	0.0	118.3553	-348.1676	NaN	NaN	1.3	0.8867	0.0165	0.0198	0.0395	0.0225	0.0149
0.0	0.0	0.0	-821.6447	-1658.1676	NaN	NaN	0.6687	0.8869	0.0168	0.0201	0.0381	0.0227	0.0154
0.0	0.0	0.0	-890.6447	-1385.1676	NaN	NaN	0.6086	0.8861	0.0171	0.0202	0.0382	0.0227	0.0157
0.0	0.0	0.0	-2203.6447	775.8324	NaN	NaN	-0.3	0.8843	0.0168	0.0205	0.04	0.0227	0.0157
0.0	0.0	0.0	-115.6447	-1254.1676	NaN	NaN	0.9156	0.8794	0.0166	0.0203	0.0448	0.0231	0.0158
0.0	0.0	0.0	378.3553	-366.1676	NaN	NaN	-0.3	0.8589	0.0166	0.0216	0.0622	0.0244	0.0164
0.0	0.0	0.0	160.3553	1421.8324	NaN	NaN	0.8986	0.8067	0.0201	0.0245	0.1032	0.0275	0.0179
0.0	0.0	0.0	3151.3553	450.8324	NaN	NaN	0.1252	0.7844	0.0216	0.0223	0.1281	0.0275	0.0161
0.0	0.0	0.0	5745.3553	3474.8324	NaN	NaN	0.3769	0.7128	0.0251	0.0253	0.1894	0.0289	0.0185
0.0	0.0	0.0	6146.3553	4502.8324	NaN	NaN	0.4228	0.7088	0.0264	0.0229	0.1962	0.029	0.0167
0.0	0.0	0.0	8045.3553	3333.8324	NaN	NaN	0.293	0.7113	0.0264	0.0235	0.195	0.0272	0.0167
0.0	0.0	0.0	7841.3553	3432.8324	NaN	NaN	0.3045	0.6883	0.0257	0.0245	0.2177	0.0265	0.0173
0.0	0.0	0.0	7372.3553	2791.8324	NaN	NaN	0.2747	0.6816	0.0279	0.0246	0.2193	0.0287	0.0178
0.0	0.0	0.0	7463.3553	-784.1676	NaN	NaN	-0.1174	0.7534	0.0248	0.0218	0.1596	0.0249	0.0155
0.0	0.0	0.0	9535.3553	1198.8324	NaN	NaN	0.1117	0.6988	0.0268	0.0259	0.2049	0.026	0.0175
0.0	0.0	0.0	920.3553	954.8324	NaN	NaN	0.5092	0.6986	0.0267	0.0238	0.2095	0.0251	0.0163
0.0	0.0	0.0	7520.3553	5054.8324	NaN	NaN	0.402	0.6685	0.0282	0.025	0.2346	0.0265	0.0171
0.0	0.0	0.0	7288.3553	1463.8324	NaN	NaN	0.1673	0.6803	0.0274	0.0246	0.2243	0.0268	0.0166
0.0	0.0	0.0	1739.3553	-301.1676	NaN	NaN	-0.2094	0.6874	0.029	0.0244	0.2138	0.0283	0.0171
0.0	0.0	0.0	228.3553	1072.8324	NaN	NaN	0.8245	0.7465	0.0258	0.0218	0.1662	0.0248	0.0148
0.0	0.0	0.0	8244.3553	2768.8324	NaN	NaN	0.2514	0.6819	0.0288	0.0256	0.2178	0.0283	0.0176
0.0	0.0	0.0	5532.3553	191.8324	NaN	NaN	0.0335	0.7374	0.0275	0.0214	0.172	0.0267	0.0149
0.0	0.0	0.0	5764.3553	1583.8324	NaN	NaN	0.2155	0.7182	0.0276	0.0239	0.1876	0.0266	0.0162
0.0	0.0	0.0	5630.3553	2871.8324	NaN	NaN	0.3378	0.7041	0.028	0.0232	0.2011	0.0278	0.0159
0.0	0.0	0.0	5424.3553	16.8324	NaN	NaN	0.0031	0.7022	0.029	0.0227	0.2021	0.0284	0.0157
0.0	0.0	0.0	6183.3553	2892.8324	NaN	NaN	0.3187	0.6871	0.0281	0.0224	0.2201	0.0276	0.0147
0.0	0.0	0.0	7740.3553	4376.8324	NaN	NaN	0.3612	0.6121	0.0287	0.025	0.2869	0.0302	0.017
0.0	0.0	0.0	5004.3553	2281.8324	NaN	NaN	0.3132	0.6552	0.0282	0.022	0.2496	0.0294	0.0157
0.0	0.0	0.0	9085.3553	1857.8324	NaN	NaN	0.1698	0.6522	0.0278	0.0232	0.2514	0.029	0.0164
0.0	0.0	0.0	6169.3553	912.8324	NaN	NaN	0.1289	0.6494	0.0277	0.0221	0.2551	0.0295	0.0161
0.0	0.0	0.0	6836.3553	4959.8324	NaN	NaN	0.4205	0.6408	0.0273	0.0231	0.2623	0.0296	0.0169
0.0	0.0	0.0	9469.3553	4981.8324	NaN	NaN	0.3447	0.6424	0.0272	0.0231	0.2596	0.0303	0.0175
0.0	0.0	0.0	6308.3553	1407.8324	NaN	NaN	0.1825	0.6696	0.0255	0.0234	0.2351	0.0288	0.0177
0.0	0.0	0.0	8004.3553	3714.8324	NaN	NaN	0.317	0.6471	0.0254	0.0239	0.2569	0.0289	0.0178
0.0	0.0	0.0	4714.3553	3754.8324	NaN	NaN	0.4434	0.6218	0.0253	0.0245	0.2805	0.0298	0.0181
0.0	0.0	0.0	5213.3553	2107.8324	NaN	NaN	0.2879	0.6133	0.0248	0.0252	0.2875	0.0304	0.0189
0.0	0.0	0.0	7242.3553	832.8324	NaN	NaN	0.1031	0.6237	0.0234	0.025	0.2797	0.0291	0.0191
0.0	0.0	0.0	7974.3553	4297.8324	NaN	NaN	0.3502	0.5958	0.0234	0.0264	0.3025	0.0316	0.0203
0.0	0.0	0.0	8827.3553	2280.8324	NaN	NaN	0.2053	0.6182	0.0233	0.0267	0.2772	0.0335	0.0211
0.0	0.0	0.0	9384.3553	2225.8324	NaN	NaN	0.1917	0.6395	0.0218	0.0281	0.2555	0.0335	0.0216
0.0	0.0	0.0	7863.3553	2889.8324	NaN	NaN	0.2687	0.6319	0.0225	0.029	0.258	0.036	0.0226
0.0	0.0	0.0	5497.3553	706.8324	NaN	NaN	0.1139	0.6658	0.0219	0.0292	0.2246	0.0359	0.0226
0.0	0.0	0.0	6913.3553	-166.1676	NaN	NaN	-0.0246	0.6686	0.0218	0.0294	0.22	0.0371	0.0231
0.0	0.0	0.0	5622.3553	1527.8324	NaN	NaN	0.2137	0.6731	0.0224	0.0291	0.2131	0.0381	0.0242
0.0	0.0	0.0	5357.3553	-219.1676	NaN	NaN	-0.0427	0.6952	0.0216	0.029	0.1912	0.0378	0.0252
0.0	0.0	0.0	9316.3553	406.8324	NaN	NaN	0.0418	0.6942	0.0221	0.0292	0.189	0.0393	0.0262
0.0	0.0	0.0	14470.3553	3890.8324	NaN	NaN	0.2119	0.6856	0.023	0.0294	0.1941	0.0411	0.0268
0.0	0.0	0.0	10902.3553	2701.8324	NaN	NaN	0.1986	0.6973	0.0238	0.03	0.1799	0.0406	0.0284
0.0	0.0	0.0	10786.3553	1361.8324	NaN	NaN	0.1121	0.7215	0.0217	0.0308	0.1582	0.0396	0.0282
0.0	0.0	0.0	12539.3553	4256.8324	NaN	NaN	0.2534	0.7063	0.0232	0.0313	0.1695	0.0404	0.0293
0.0	0.0	0.0	12887.3553	3455.8324	NaN	NaN	0.2115	0.724	0.0229	0.0315	0.1521	0.0395	0.03
0.0	0.0	0.0	8430.3553	558.8324	NaN	NaN	0.0622	0.7589	0.0207	0.032	0.122	0.0364	0.03
0.0	0.0	0.0	11145.3553	-2261.1676	NaN	NaN	-0.2545	0.7768	0.0204	0.0325	0.1046	0.0361	0.0296
0.0	0.0	0.0	7918.3553	1741.8324	NaN	NaN	0.1803	0.7909	0.0207	0.0325	0.0908	0.0367	0.0285
0.0	0.0	0.0	6370.3553	2416.8324	NaN	NaN	0.275	0.8151	0.02	0.0302	0.0729	0.0366	0.0253
0.0	0.0	0.0	7073.3553	1377.8324	NaN	NaN	0.163	0.8391	0.0196	0.0278	0.0561	0.0355	0.0219
0.0	0.0	0.0	4705.3553	1424.8324	NaN	NaN	0.2324	0.8542	0.0194	0.0274	0.0454	0.0339	0.0196
0.0	0.0	0.0	8212.3553	167.8324	NaN	NaN	0.02	0.8671	0.0192	0.0284	0.0372	0.0304	0.0178
0.0	0.0	0.0	4646.3553	-3246.1676	NaN	NaN	-0.3	0.8756	0.0196	0.0283	0.0318	0.0275	0.0173
0.0	0.0	0.0	1459.3553	2323.8324	NaN	NaN	0.6143	0.8837	0.0202	0.0263	0.0278	0.0241	0.0179
0.0	0.0	0.0	-2516.6447	174.8324	NaN	NaN	-0.0747	0.8929	0.0208	0.0224	0.0241	0.0206	0.0192
0.0	0.0	0.0	498.3553	-3969.1676	NaN	NaN	1.1436	0.891	0.0212	0.0221	0.0243	0.0212	0.0202
0.0	0.0	0.0	212.3553	-1564.1676	NaN	NaN	1.1571	0.891	0.0217	0.022	0.0243	0.0214	0.0197
0.0	0.0	0.0	1733.3553	-1729.1676	NaN	NaN	-0.3	0.8916	0.0214	0.0222	0.0242	0.0213	0.0193
0.0	0.0	0.0	479.3553	-1321.1676	NaN	NaN	1.3	0.8922	0.0213	0.0223	0.0239	0.0213	0.019
0.0	0.0	0.0	-1222.6447	-1390.1676	NaN	NaN	0.5321	0.8925	0.0214	0.0221	0.0238	0.0213	0.0189
0.0	0.0	0.0	700.3553	2205.8324	NaN	NaN	0.759	0.8922	0.0216	0.0223	0.0236	0.0214	0.0188
0.0	0.0	0.0	-1784.6447	-884.1676	NaN	NaN	0.3313	0.8926	0.0217	0.0222	0.0234	0.0214	0.0188
0.0	0.0	0.0	320.3553	-911.1676	NaN	NaN	1.3	0.8935	0.0212	0.0222	0.023	0.0214	0.0187
0.0	0.0	0.0	569.3553	2281.8324	NaN	NaN	0.8003	0.8941	0.021	0.0222	0.0227	0.0214	0.0187
0.0	0.0	0.0	-1005.6447	1812.8324	NaN	NaN	1.3	0.894	0.021	0.0223	0.0224	0.0213	0.0189
0.0	0.0	0.0	-805.6447	-1461.1676	NaN	NaN	0.6446	0.8941	0.0213	0.0223	0.0221	0.0211	0.0191
0.0	0.0	0.0	-1577.6447	919.8324	NaN	NaN	-0.3	0.8939	0.0214	0.0224	0.0219	0.021	0.0193
0.0	0.0	0.0	-1611.6447	-4574.1676	NaN	NaN	0.7395	0.8937	0.0216	0.0224	0.0217	0.021	0.0196
0.0	0.0	0.0	-1075.6447	-1737.1676	NaN	NaN	0.6176	0.8947	0.021	0.0223	0.0215	0.0209	0.0196
0.0	0.0	0.0	578.3553	-2016.1676	NaN	NaN	1.3	0.8945	0.0208	0.0224	0.0215	0.0211	0.0197
0.0	0.0	0.0	-390.6447	464.8324	NaN	NaN	1.3	0.8941	0.0209	0.0224	0.0215	0.0212	0.0199
0.0	0.0	0.0	-1460.6447	-2338.1676	NaN	NaN	0.6155	0.8928	0.0216	0.0225	0.0216	0.0213	0.0202
0.0	0.0	0.0	-4014.6447	-2498.1676	NaN	NaN	0.3836	0.8922	0.0221	0.0225	0.0216	0.0213	0.0204
0.0	0.0	0.0	-1899.6447	-1871.1676	NaN	NaN	0.4962	0.8922	0.0219	0.0225	0.0216	0.0214	0.0204
0.0	0.0	0.0	-272.6447	1493.8324	NaN	NaN	1.2233	0.8935	0.0211	0.0222	0.0215	0.0215	0.0202
0.0	0.0	0.0	-1890.6447	1237.8324	NaN	NaN	-0.3	0.8925	0.021	0.0221	0.0218	0.0221	0.0204
0.0	0.0	0.0	-2440.6447	-963.1676	NaN	NaN	0.283	0.8917	0.0214	0.0221	0.0219	0.0224	0.0206
0.0	0.0	0.0	-2444.6447	-548.1676	NaN	NaN	0.1832	0.8917	0.0217	0.0222	0.0217	0.0222	0.0206
0.0	0.0	0.0	-2599.6447	-796.1676	NaN	NaN	0.2345	0.892	0.0218	0.0221	0.0215	0.022	0.0205
0.0	0.0	0.0	-3611.6447	-1820.1676	NaN	NaN	0.3351	0.8922	0.0219	0.022	0.0214	0.0219	0.0206
0.0	0.0	0.0	-2362.6447	-1833.1676	NaN	NaN	0.4369	0.8928	0.0214	0.022	0.0213	0.022	0.0203
0.0	0.0	0.0	313.3553	-830.1676	NaN	NaN	1.3	0.8927	0.0211	0.0222	0.0214	0.0223	0.0202
0.0	0.0	0.0	-1211.6447	1720.8324	NaN	NaN	1.3	0.892	0.0213	0.0222	0.0217	0.0226	0.0202
0.0	0.0	0.0	-1097.6447	131.8324	NaN	NaN	-0.1365	0.8912	0.0216	0.0222	0.0219	0.0228	0.0203
0.0	0.0	0.0	-2915.6447	-2188.1676	NaN	NaN	0.4287	0.8896	0.0219	0.0224	0.0224	0.0231	0.0206
0.0	0.0	0.0	-127.6447	1541.8324	NaN	NaN	1.0903	0.8911	0.0211	0.0222	0.0223	0.0232	0.0201
0.0	0.0	0.0	-995.6447	3262.8324	NaN	NaN	1.3	0.8919	0.0209	0.0221	0.0221	0.0231	0.0199
0.0	0.0	0.0	-444.6447	-727.1676	NaN	NaN	0.6205	0.8912	0.0212	0.0222	0.0222	0.0232	0.02
0.0	0.0	0.0	-499.6447	-311.1676	NaN	NaN	0.3838	0.8899	0.0219	0.0223	0.0225	0.0234	0.02
0.0	0.0	0.0	-1387.6447	-122.1676	NaN	NaN	0.0809	0.8887	0.0226	0.0223	0.0227	0.0236	0.0201
0.0	0.0	0.0	-2767.6447	-1975.1676	NaN	NaN	0.4165	0.8885	0.0231	0.0223	0.0226	0.0234	0.0202
0.0	0.0	0.0	-1910.6447	-1471.1676	NaN	NaN	0.435	0.8896	0.023	0.0223	0.0223	0.023	0.0197
0.0	0.0	0.0	-674.6447	674.8324	NaN	NaN	1.3	0.8907	0.0226	0.0225	0.0221	0.0228	0.0193
0.0	0.0	0.0	-1472.6447	738.8324	NaN	NaN	-0.3	0.8913	0.0222	0.0225	0.022	0.0227	0.0193
0.0	0.0	0.0	-1580.6447	-853.1676	NaN	NaN	0.3505	0.8911	0.0223	0.0225	0.0221	0.0227	0.0193
0.0	0.0	0.0	-975.6447	1323.8324	NaN	NaN	1.3	0.8914	0.0222	0.0225	0.0221	0.0226	0.0192
0.0	0.0	0.0	-158.6447	174.8324	NaN	NaN	1.3	0.8918	0.022	0.0224	0.0221	0.0225	0.0191
0.0	0.0	0.0	-1238.6447	-440.1676	NaN	NaN	0.2622	0.8918	0.0222	0.0222	0.0221	0.0224	0.0193
0.0	0.0	0.0	-2321.6447	683.8324	NaN	NaN	-0.3	0.8918	0.0223	0.022	0.0221	0.0223	0.0195
0.0	0.0	0.0	-1312.6447	-2699.1676	NaN	NaN	0.6728	0.892	0.0225	0.0217	0.0221	0.0222	0.0196
0.0	0.0	0.0	-3288.6447	2297.8324	NaN	NaN	-0.3	0.8924	0.0223	0.0214	0.022	0.0221	0.0197
0.0	0.0	0.0	-1019.6447	-1278.1676	NaN	NaN	0.5563	0.8918	0.0227	0.0213	0.0221	0.0222	0.0199
0.0	0.0	0.0	-349.6447	-858.1676	NaN	NaN	0.7105	0.8918	0.0226	0.0212	0.022	0.0222	0.0202
0.0	0.0	0.0	-2463.6447	-2025.1676	NaN	NaN	0.4512	0.8905	0.0231	0.0212	0.0222	0.0224	0.0206
0.0	0.0	0.0	-648.6447	529.8324	NaN	NaN	-0.3	0.8902	0.0232	0.0213	0.022	0.0225	0.021
0.0	0.0	0.0	-627.6447	-528.1676	NaN	NaN	0.457	0.8892	0.0236	0.0212	0.022	0.0226	0.0214
0.0	0.0	0.0	-279.6447	-2287.1676	NaN	NaN	0.8911	0.889	0.0237	0.0211	0.0219	0.0227	0.0216
0.0	0.0	0.0	-1010.6447	1610.8324	NaN	NaN	1.3	0.8885	0.0236	0.021	0.022	0.0231	0.0218
0.0	0.0	0.0	-1740.6447	-2.1676	NaN	NaN	0.0012	0.8886	0.0234	0.0208	0.022	0.0234	0.0219
0.0	0.0	0.0	-1048.6447	1325.8324	NaN	NaN	1.3	0.8892	0.0231	0.0205	0.0218	0.0236	0.0218
0.0	0.0	0.0	-425.6447	-1326.1676	NaN	NaN	0.757	0.8893	0.0236	0.0204	0.0215	0.0235	0.0217
0.0	0.0	0.0	-3609.6447	-370.1676	NaN	NaN	0.093	0.8896	0.0241	0.0204	0.0212	0.0232	0.0216
0.0	0.0	0.0	-1916.6447	-2821.1676	NaN	NaN	0.5955	0.8897	0.0245	0.0204	0.0209	0.0229	0.0216
0.0	0.0	0.0	-2200.6447	-3135.1676	NaN	NaN	0.5876	0.89	0.0246	0.0204	0.0207	0.0227	0.0216
0.0	0.0	0.0	-129.6447	-577.1676	NaN	NaN	0.8166	0.8891	0.0248	0.0206	0.0208	0.0229	0.0218
0.0	0.0	0.0	-54.6447	1446.8324	NaN	NaN	1.0393	0.8888	0.0248	0.0206	0.0209	0.0231	0.0219
0.0	0.0	0.0	-386.6447	869.8324	NaN	NaN	1.3	0.888	0.0249	0.0208	0.021	0.0233	0.0221
0.0	0.0	0.0	-1648.6447	-698.1676	NaN	NaN	0.2975	0.8876	0.0252	0.0208	0.0211	0.0234	0.022
0.0	0.0	0.0	-913.6447	722.8324	NaN	NaN	-0.3	0.8867	0.0259	0.0209	0.0212	0.0233	0.0219
0.0	0.0	0.0	-1454.6447	-2152.1676	NaN	NaN	0.5967	0.8862	0.0265	0.0209	0.0213	0.0233	0.0218
0.0	0.0	0.0	-1420.6447	-1811.1676	NaN	NaN	0.5604	0.886	0.0268	0.0208	0.0214	0.0233	0.0217
0.0	0.0	0.0	-1416.6447	-1398.1676	NaN	NaN	0.4967	0.8853	0.0273	0.0207	0.0216	0.0234	0.0216
0.0	0.0	0.0	-1731.6447	-1091.1676	NaN	NaN	0.3866	0.8852	0.0275	0.0207	0.0217	0.0233	0.0215
0.0	0.0	0.0	909.3553	-3041.1676	NaN	NaN	1.3	0.8844	0.0279	0.0208	0.0219	0.0234	0.0216
0.0	0.0	0.0	-696.6447	-808.1676	NaN	NaN	0.5371	0.8831	0.0285	0.021	0.0222	0.0235	0.0217
0.0	0.0	0.0	-467.6447	-74.1676	NaN	NaN	0.1369	0.8824	0.0292	0.0208	0.0226	0.0236	0.0216
0.0	0.0	0.0	-3179.6447	-715.1676	NaN	NaN	0.1836	0.8834	0.0291	0.0206	0.0224	0.0231	0.0214
0.0	0.0	0.0	-2128.6447	-2828.1676	NaN	NaN	0.5706	0.8826	0.0296	0.0206	0.0227	0.0231	0.0214
0.0	0.0	0.0	-1745.6447	-148.1676	NaN	NaN	0.0782	0.8798	0.031	0.0206	0.0236	0.0237	0.0214
0.0	0.0	0.0	-1303.6447	-35.1676	NaN	NaN	0.0263	0.879	0.0319	0.0204	0.024	0.0236	0.0212
0.0	0.0	0.0	-637.6447	-1912.1676	NaN	NaN	0.7499	0.8772	0.0331	0.0201	0.0245	0.0239	0.0212
0.0	0.0	0.0	-2432.6447	-3553.1676	NaN	NaN	0.5936	0.8781	0.0333	0.0197	0.0245	0.0236	0.0208
0.0	0.0	0.0	-1367.6447	-1089.1676	NaN	NaN	0.4433	0.8728	0.0357	0.0194	0.0259	0.0249	0.0212
0.0	0.0	0.0	-407.6447	894.8324	NaN	NaN	1.3	0.8674	0.0387	0.0189	0.0275	0.0262	0.0213
0.0	0.0	0.0	-1308.6447	-2694.1676	NaN	NaN	0.6731	0.8696	0.0385	0.0186	0.0271	0.0255	0.0206
0.0	0.0	0.0	1051.3553	-760.1676	NaN	NaN	-0.3	0.8626	0.0423	0.0191	0.0284	0.0265	0.0212
0.0	0.0	0.0	-1529.6447	-1134.1676	NaN	NaN	0.4258	0.8616	0.0437	0.0192	0.0284	0.0261	0.0209
0.0	0.0	0.0	-950.6447	-4062.1676	NaN	NaN	0.8104	0.8617	0.0444	0.0188	0.0284	0.0261	0.0207
0.0	0.0	0.0	412.3553	2162.8324	NaN	NaN	0.8399	0.8438	0.0539	0.0209	0.0302	0.0287	0.0225
0.0	0.0	0.0	-1538.6447	-2334.1676	NaN	NaN	0.6027	0.8528	0.0509	0.0201	0.0285	0.0267	0.021
0.0	0.0	0.0	-1376.6447	-96.1676	NaN	NaN	0.0653	0.8463	0.0544	0.021	0.0293	0.0274	0.0216
0.0	0.0	0.0	-483.6447	-1137.1676	NaN	NaN	0.7016	0.8394	0.0593	0.0219	0.0295	0.028	0.0218
0.0	0.0	0.0	-1178.6447	-294.1676	NaN	NaN	0.1997	0.8305	0.0649	0.023	0.0302	0.0286	0.0227
0.0	0.0	0.0	-2092.6447	-111.1676	NaN	NaN	0.0504	0.8291	0.0663	0.0229	0.0302	0.0284	0.0231
0.0	0.0	0.0	207.3553	150.8324	NaN	NaN	0.4211	0.8181	0.072	0.0239	0.032	0.0292	0.0249
0.0	0.0	0.0	-1039.6447	1655.8324	NaN	NaN	1.3	0.8119	0.0773	0.024	0.0324	0.029	0.0254
0.0	0.0	0.0	-1833.6447	1073.8324	NaN	NaN	-0.3	0.8158	0.0761	0.0239	0.0313	0.0279	0.025
0.0	0.0	0.0	-3.6447	453.8324	NaN	NaN	1.0081	0.8189	0.0749	0.0239	0.0306	0.0274	0.0243
0.0	0.0	0.0	-439.6447	1146.8324	NaN	NaN	1.3	0.8143	0.0771	0.024	0.0315	0.0278	0.0254
0.0	0.0	0.0	-658.6447	-603.1676	NaN	NaN	0.478	0.8233	0.0726	0.0238	0.0298	0.0265	0.024
0.0	0.0	0.0	833.3553	1706.8324	NaN	NaN	0.6719	0.8211	0.073	0.0239	0.0305	0.0268	0.0247
0.0	0.0	0.0	231.3553	63.8324	NaN	NaN	0.2162	0.8234	0.0716	0.0237	0.0302	0.0266	0.0246
0.0	0.0	0.0	-1576.6447	-1185.1676	NaN	NaN	0.4291	0.8278	0.0692	0.0235	0.0293	0.0263	0.0239
0.0	0.0	0.0	-649.6447	1679.8324	NaN	NaN	1.3	0.8181	0.0736	0.0241	0.0311	0.0276	0.0256
0.0	0.0	0.0	-240.6447	-790.1676	NaN	NaN	0.7665	0.8281	0.0687	0.0239	0.0289	0.0262	0.0242
0.0	0.0	0.0	68.3553	-2950.1676	NaN	NaN	1.0237	0.8361	0.0644	0.0238	0.0275	0.0255	0.0228
0.0	0.0	0.0	-1781.6447	-2225.1676	NaN	NaN	0.5553	0.8378	0.0629	0.0239	0.0275	0.0259	0.022
0.0	0.0	0.0	-1611.6447	-470.1676	NaN	NaN	0.2258	0.8355	0.0644	0.024	0.028	0.026	0.0222
0.0	0.0	0.0	-2757.6447	-2708.1676	NaN	NaN	0.4955	0.8457	0.0582	0.023	0.0267	0.0257	0.0207
0.0	0.0	0.0	-1282.6447	-465.1676	NaN	NaN	0.2661	0.8401	0.0602	0.0235	0.0279	0.0267	0.0216
0.0	0.0	0.0	-1703.6447	-2264.1676	NaN	NaN	0.5706	0.8427	0.0593	0.0231	0.0273	0.0264	0.0212
0.0	0.0	0.0	-1695.6447	-223.1676	NaN	NaN	0.1163	0.837	0.0613	0.0234	0.0282	0.0274	0.0227
0.0	0.0	0.0	-1677.6447	-319.1676	NaN	NaN	0.1598	0.839	0.06	0.0233	0.0276	0.0273	0.0227
0.0	0.0	0.0	-1698.6447	-712.1676	NaN	NaN	0.2954	0.8405	0.0586	0.0234	0.0274	0.0274	0.0227
0.0	0.0	0.0	-1650.6447	-241.1676	NaN	NaN	0.1275	0.8421	0.0568	0.0234	0.0273	0.0279	0.0225
0.0	0.0	0.0	-109.6447	623.8324	NaN	NaN	1.2132	0.8385	0.0581	0.0238	0.0279	0.0284	0.0233
0.0	0.0	0.0	-1531.6447	-3052.1676	NaN	NaN	0.6659	0.8479	0.0531	0.0228	0.0267	0.0275	0.0221
0.0	0.0	0.0	-216.6447	-1155.1676	NaN	NaN	0.8421	0.8487	0.0514	0.0225	0.0273	0.0278	0.0223
0.0	0.0	0.0	-952.6447	-1870.1676	NaN	NaN	0.6625	0.8568	0.0473	0.021	0.0264	0.0269	0.0216
0.0	0.0	0.0	-1659.6447	-377.1676	NaN	NaN	0.1852	0.8512	0.0493	0.0213	0.027	0.0286	0.0226
0.0	0.0	0.0	-521.6447	2869.8324	NaN	NaN	1.2221	0.8398	0.0539	0.0224	0.0282	0.0308	0.0249
0.0	0.0	0.0	-3240.6447	-107.1676	NaN	NaN	0.032	0.8496	0.0493	0.0213	0.0266	0.0296	0.0236
0.0	0.0	0.0	-1439.6447	-60.1676	NaN	NaN	0.0401	0.8518	0.047	0.0211	0.0268	0.0297	0.0237
0.0	0.0	0.0	-531.6447	-1650.1676	NaN	NaN	0.7563	0.8649	0.0409	0.0198	0.0251	0.0275	0.0218
0.0	0.0	0.0	-1643.6447	1143.8324	NaN	NaN	-0.3	0.8664	0.0393	0.02	0.0251	0.0268	0.0224
0.0	0.0	0.0	-3176.6447	-3330.1676	NaN	NaN	0.5118	0.8823	0.031	0.0191	0.0227	0.0238	0.0213
0.0	0.0	0.0	-1129.6447	-3686.1676	NaN	NaN	0.7654	0.8768	0.033	0.0196	0.0234	0.0249	0.0223
0.0	0.0	0.0	-1238.6447	-2399.1676	NaN	NaN	0.6595	0.8746	0.0345	0.019	0.0238	0.0258	0.0223
0.0	0.0	0.0	-1246.6447	-973.1676	NaN	NaN	0.4384	0.8615	0.0401	0.0194	0.0262	0.029	0.0238
0.0	0.0	0.0	-1902.6447	1685.8324	NaN	NaN	-0.3	0.8531	0.0434	0.0195	0.0278	0.0313	0.0249
0.0	0.0	0.0	-2035.6447	-1527.1676	NaN	NaN	0.4286	0.8647	0.0387	0.0186	0.0262	0.0288	0.0231
0.0	0.0	0.0	-1859.6447	-1366.1676	NaN	NaN	0.4235	0.8699	0.036	0.0184	0.0256	0.0274	0.0228
0.0	0.0	0.0	-3660.6447	-1359.1676	NaN	NaN	0.2708	0.8724	0.0347	0.0183	0.0252	0.0269	0.0225
0.0	0.0	0.0	-1225.6447	-1894.1676	NaN	NaN	0.6071	0.8688	0.036	0.0186	0.0259	0.0278	0.023
0.0	0.0	0.0	-2255.6447	381.8324	NaN	NaN	-0.2038	0.8687	0.0361	0.0183	0.0258	0.0283	0.0228
0.0	0.0	0.0	-2697.6447	210.8324	NaN	NaN	-0.0848	0.8569	0.0406	0.019	0.0278	0.0314	0.0242
0.0	0.0	0.0	-2502.6447	1734.8324	NaN	NaN	-0.3	0.8434	0.0462	0.0199	0.0298	0.035	0.0256
0.0	0.0	0.0	-2752.6447	1689.8324	NaN	NaN	-0.3	0.8435	0.0462	0.0198	0.0298	0.0355	0.0253
0.0	0.0	0.0	399.3553	-59.1676	NaN	NaN	-0.1739	0.8478	0.0442	0.0197	0.0291	0.0344	0.0247
0.0	0.0	0.0	-1256.6447	-1737.1676	NaN	NaN	0.5803	0.8581	0.0404	0.019	0.0275	0.0321	0.023
0.0	0.0	0.0	-2885.6447	725.8324	NaN	NaN	-0.3	0.8513	0.0428	0.0197	0.0286	0.0334	0.0241
0.0	0.0	0.0	-1434.6447	-534.1676	NaN	NaN	0.2713	0.8615	0.0394	0.0191	0.0265	0.031	0.0225
0.0	0.0	0.0	-2573.6447	-703.1676	NaN	NaN	0.2146	0.8584	0.0399	0.0195	0.0273	0.0317	0.0233
0.0	0.0	0.0	-1266.6447	-1025.1676	NaN	NaN	0.4473	0.8579	0.0403	0.0194	0.0271	0.0321	0.0232
0.0	0.0	0.0	-1969.6447	2347.8324	NaN	NaN	1.3	0.8424	0.0458	0.0205	0.0298	0.0359	0.0255
0.0	0.0	0.0	-1734.6447	-104.1676	NaN	NaN	0.0566	0.8473	0.044	0.0199	0.0288	0.0354	0.0246
0.0	0.0	0.0	-2971.6447	1699.8324	NaN	NaN	-0.3	0.8455	0.0438	0.02	0.0295	0.036	0.0251
0.0	0.0	0.0	-1170.6447	-547.1676	NaN	NaN	0.3185	0.8594	0.0389	0.0189	0.0272	0.0326	0.023
0.0	0.0	0.0	-1142.6447	1769.8324	NaN	NaN	1.3	0.8541	0.0398	0.0193	0.0288	0.0337	0.0243
0.0	0.0	0.0	-1204.6447	-781.1676	NaN	NaN	0.3934	0.8709	0.0341	0.018	0.0257	0.0293	0.022
0.0	0.0	0.0	-1684.6447	427.8324	NaN	NaN	-0.3	0.8601	0.0369	0.0189	0.0281	0.0317	0.0242
0.0	0.0	0.0	-1396.6447	703.8324	NaN	NaN	-0.3	0.8592	0.0373	0.0187	0.0282	0.0323	0.0242
0.0	0.0	0.0	727.3553	-483.1676	NaN	NaN	-0.3	0.8574	0.0373	0.0187	0.029	0.0329	0.0248
0.0	0.0	0.0	-561.6447	-211.1676	NaN	NaN	0.2732	0.8685	0.0331	0.0179	0.0268	0.0303	0.0234
0.0	0.0	0.0	-187.6447	-2562.1676	NaN	NaN	0.9318	0.8768	0.0299	0.0178	0.025	0.0279	0.0226
0.0	0.0	0.0	-1662.6447	-63.1676	NaN	NaN	0.0366	0.8769	0.0295	0.0181	0.0249	0.0276	0.023
0.0	0.0	0.0	-3403.6447	-1086.1676	NaN	NaN	0.2419	0.8785	0.0288	0.018	0.0246	0.0271	0.0229
0.0	0.0	0.0	-1411.6447	-1008.1676	NaN	NaN	0.4166	0.8758	0.0294	0.0181	0.0253	0.0277	0.0236
0.0	0.0	0.0	-366.6447	-1448.1676	NaN	NaN	0.798	0.8747	0.0299	0.018	0.0256	0.028	0.0238
0.0	0.0	0.0	-1411.6447	-971.1676	NaN	NaN	0.4076	0.8699	0.0314	0.0181	0.0269	0.0292	0.0246
0.0	0.0	0.0	-139.6447	-325.1676	NaN	NaN	0.6996	0.8682	0.0319	0.018	0.0274	0.0298	0.0247
0.0	0.0	0.0	-1448.6447	510.8324	NaN	NaN	-0.3	0.8624	0.0337	0.0184	0.0288	0.0311	0.0256
0.0	0.0	0.0	-1372.6447	-1315.1676	NaN	NaN	0.4893	0.8707	0.031	0.018	0.027	0.0291	0.0242
0.0	0.0	0.0	-27.6447	-1544.1676	NaN	NaN	0.9824	0.8732	0.0295	0.0184	0.0263	0.0283	0.0243
0.0	0.0	0.0	-1314.6447	-1900.1676	NaN	NaN	0.5911	0.87	0.0306	0.0189	0.0268	0.0288	0.0249
0.0	0.0	0.0	-1297.6447	-866.1676	NaN	NaN	0.4003	0.869	0.0308	0.0191	0.027	0.0288	0.0252
0.0	0.0	0.0	-2488.6447	282.8324	NaN	NaN	-0.1282	0.8714	0.0297	0.0192	0.0264	0.0282	0.0251
0.0	0.0	0.0	-857.6447	-507.1676	NaN	NaN	0.3716	0.8704	0.0298	0.0195	0.0264	0.0283	0.0256
0.0	0.0	0.0	-3510.6447	-400.1676	NaN	NaN	0.1023	0.874	0.0282	0.0194	0.0256	0.0275	0.0253
0.0	0.0	0.0	-649.6447	2117.8324	NaN	NaN	1.3	0.8668	0.0303	0.0201	0.027	0.0293	0.0264
0.0	0.0	0.0	-2965.6447	2589.8324	NaN	NaN	-0.3	0.8691	0.0295	0.0198	0.0266	0.0288	0.0262
0.0	0.0	0.0	-1901.6447	-1789.1676	NaN	NaN	0.4848	0.8734	0.0276	0.0199	0.0255	0.0276	0.0259
0.0	0.0	0.0	-1673.6447	632.8324	NaN	NaN	-0.3	0.8736	0.0275	0.0203	0.0252	0.0274	0.026
0.0	0.0	0.0	-294.6447	-1378.1676	NaN	NaN	0.8239	0.8755	0.0268	0.0204	0.0248	0.0268	0.0258
0.0	0.0	0.0	-1848.6447	1534.8324	NaN	NaN	-0.3	0.8758	0.0265	0.0204	0.0244	0.027	0.0258
0.0	0.0	0.0	-1851.6447	1753.8324	NaN	NaN	-0.3	0.8739	0.027	0.0207	0.0247	0.0275	0.0261
0.0	0.0	0.0	-2991.6447	-264.1676	NaN	NaN	0.0811	0.877	0.0256	0.0207	0.0241	0.0267	0.0259
0.0	0.0	0.0	-10.6447	-700.1676	NaN	NaN	0.985	0.8785	0.025	0.0208	0.0237	0.0262	0.0259
0.0	0.0	0.0	-1475.6447	-1987.1676	NaN	NaN	0.5739	0.8807	0.0242	0.0208	0.0235	0.0254	0.0255
0.0	0.0	0.0	-1465.6447	-356.1676	NaN	NaN	0.1955	0.8808	0.0241	0.0208	0.0235	0.0253	0.0255
0.0	0.0	0.0	-2850.6447	1327.8324	NaN	NaN	-0.3	0.881	0.0239	0.0208	0.0234	0.0253	0.0257
0.0	0.0	0.0	-449.6447	-800.1676	NaN	NaN	0.6402	0.8804	0.0238	0.0207	0.0234	0.0258	0.0259
0.0	0.0	0.0	-1624.6447	1987.8324	NaN	NaN	1.3	0.879	0.0241	0.0208	0.0236	0.0266	0.026
0.0	0.0	0.0	-1168.6447	574.8324	NaN	NaN	-0.3	0.8787	0.0241	0.0209	0.0237	0.0266	0.026
0.0	0.0	0.0	-76.6447	564.8324	NaN	NaN	1.157	0.8807	0.0238	0.0207	0.0232	0.0257	0.0258
0.0	0.0	0.0	-1773.6447	-534.1676	NaN	NaN	0.2315	0.8813	0.0238	0.0207	0.0233	0.0253	0.0257
0.0	0.0	0.0	-1989.6447	90.8324	NaN	NaN	-0.0478	0.8821	0.0236	0.0205	0.0233	0.025	0.0255
0.0	0.0	0.0	-2468.6447	-23.1676	NaN	NaN	0.0093	0.8827	0.0233	0.0204	0.0233	0.0248	0.0254
0.0	0.0	0.0	977.3553	834.8324	NaN	NaN	0.4607	0.8826	0.0234	0.0203	0.0235	0.0248	0.0253
0.0	0.0	0.0	403.3553	-3639.1676	NaN	NaN	1.1247	0.8821	0.0236	0.0209	0.0238	0.0244	0.0253
0.0	0.0	0.0	-1822.6447	-2267.1676	NaN	NaN	0.5543	0.8836	0.0234	0.0206	0.0235	0.024	0.0249
0.0	0.0	0.0	-1456.6447	-440.1676	NaN	NaN	0.2321	0.8845	0.0231	0.0204	0.0234	0.0239	0.0248
0.0	0.0	0.0	-49.6447	-1323.1676	NaN	NaN	0.9638	0.8853	0.0226	0.0201	0.0231	0.0241	0.0248
0.0	0.0	0.0	-553.6447	1310.8324	NaN	NaN	1.3	0.885	0.0227	0.0201	0.0232	0.0244	0.0247
0.0	0.0	0.0	-380.6447	1619.8324	NaN	NaN	1.3	0.884	0.023	0.0203	0.0233	0.0246	0.0248
0.0	0.0	0.0	-414.6447	194.8324	NaN	NaN	-0.3	0.8837	0.0233	0.0204	0.0234	0.0245	0.0247
0.0	0.0	0.0	-1896.6447	-1184.1676	NaN	NaN	0.3844	0.8831	0.0235	0.0206	0.0236	0.0244	0.0248
0.0	0.0	0.0	-2009.6447	-1782.1676	NaN	NaN	0.47	0.8835	0.0233	0.0207	0.0236	0.0243	0.0246
0.0	0.0	0.0	-774.6447	1914.8324	NaN	NaN	1.3	0.885	0.0229	0.0204	0.0232	0.0242	0.0244
0.0	0.0	0.0	-917.6447	-195.1676	NaN	NaN	0.1754	0.8846	0.023	0.0205	0.0234	0.0242	0.0244
0.0	0.0	0.0	-2906.6447	-230.1676	NaN	NaN	0.0734	0.8844	0.0232	0.0206	0.0235	0.0241	0.0242
0.0	0.0	0.0	-779.6447	-672.1676	NaN	NaN	0.463	0.8839	0.0235	0.0209	0.0236	0.0239	0.0242
0.0	0.0	0.0	-2253.6447	-1226.1676	NaN	NaN	0.3524	0.884	0.0234	0.021	0.0236	0.0238	0.0242
0.0	0.0	0.0	-402.6447	289.8324	NaN	NaN	-0.3	0.8856	0.0231	0.0206	0.0232	0.0236	0.0239
0.0	0.0	0.0	-1055.6447	-1070.1676	NaN	NaN	0.5034	0.8861	0.023	0.0206	0.023	0.0235	0.0238
0.0	0.0	0.0	-209.6447	-87.1676	NaN	NaN	0.2937	0.8865	0.0229	0.0205	0.0228	0.0235	0.0238
0.0	0.0	0.0	450.3553	831.8324	NaN	NaN	0.6488	0.8867	0.0229	0.0205	0.0226	0.0236	0.0237
0.0	0.0	0.0	-691.6447	1651.8324	NaN	NaN	1.3	0.8862	0.0231	0.0206	0.0226	0.0237	0.0239
0.0	0.0	0.0	-1860.6447	755.8324	NaN	NaN	-0.3	0.8861	0.0233	0.0204	0.0227	0.0237	0.0238
0.0	0.0	0.0	-140.6447	17.8324	NaN	NaN	-0.1452	0.886	0.0235	0.0203	0.0227	0.0238	0.0237
0.0	0.0	0.0	-731.6447	-669.1676	NaN	NaN	0.4777	0.8859	0.0237	0.0203	0.0228	0.0237	0.0236
0.0	0.0	0.0	-1178.6447	895.8324	NaN	NaN	-0.3	0.8863	0.0236	0.0202	0.0228	0.0236	0.0234
0.0	0.0	0.0	685.3553	666.8324	NaN	NaN	0.4932	0.8865	0.0238	0.0202	0.0228	0.0236	0.0232
0.0	0.0	0.0	-230.6447	-1989.1676	NaN	NaN	0.8961	0.8869	0.0237	0.0201	0.0228	0.0235	0.023
0.0	0.0	0.0	-586.6447	48.8324	NaN	NaN	-0.0908	0.8871	0.0238	0.02	0.0228	0.0233	0.0229
0.0	0.0	0.0	-2095.6447	-232.1676	NaN	NaN	0.0997	0.8871	0.0238	0.0201	0.0228	0.0233	0.023
0.0	0.0	0.0	-1193.6447	1036.8324	NaN	NaN	-0.3	0.8873	0.0237	0.02	0.0228	0.0233	0.0229
0.0	0.0	0.0	-3187.6447	750.8324	NaN	NaN	-0.3	0.8865	0.0238	0.0202	0.023	0.0234	0.023
0.0	0.0	0.0	-2705.6447	2918.8324	NaN	NaN	1.3	0.887	0.0238	0.0202	0.0229	0.0231	0.0229
0.0	0.0	0.0	-1319.6447	-2765.1676	NaN	NaN	0.6769	0.8857	0.0241	0.0206	0.0231	0.0232	0.0233
0.0	0.0	0.0	-287.6447	-499.1676	NaN	NaN	0.6344	0.8879	0.0234	0.0202	0.0228	0.023	0.0228
0.0	0.0	0.0	-748.6447	2092.8324	NaN	NaN	1.3	0.8882	0.0233	0.02	0.0227	0.023	0.0227
0.0	0.0	0.0	-1088.6447	617.8324	NaN	NaN	-0.3	0.8884	0.0233	0.02	0.0227	0.023	0.0227
0.0	0.0	0.0	79.3553	-1144.1676	NaN	NaN	1.0745	0.8877	0.0235	0.0201	0.0228	0.0231	0.0229
0.0	0.0	0.0	-2232.6447	-2.1676	NaN	NaN	0.001	0.8872	0.0238	0.0202	0.0228	0.0231	0.0229
0.0	0.0	0.0	-637.6447	1970.8324	NaN	NaN	1.3	0.8871	0.0239	0.0202	0.0228	0.0231	0.0229
0.0	0.0	0.0	-2065.6447	573.8324	NaN	NaN	-0.3	0.8868	0.024	0.0202	0.0228	0.0232	0.023
0.0	0.0	0.0	-130.6447	-12.1676	NaN	NaN	0.0852	0.8864	0.0242	0.0203	0.0229	0.0233	0.0229
0.0	0.0	0.0	-1863.6447	-94.1676	NaN	NaN	0.0481	0.8862	0.0244	0.0204	0.0229	0.0233	0.0228
0.0	0.0	0.0	1215.3553	418.8324	NaN	NaN	0.2563	0.8869	0.0242	0.0202	0.0229	0.0232	0.0226
0.0	0.0	0.0	1144.3553	-542.1676	NaN	NaN	-0.3	0.886	0.0245	0.0203	0.023	0.0234	0.0227
0.0	0.0	0.0	-1509.6447	-650.1676	NaN	NaN	0.301	0.8862	0.0245	0.0203	0.023	0.0234	0.0227
0.0	0.0	0.0	1.3553	-871.1676	NaN	NaN	1.0016	0.8866	0.0243	0.0201	0.0229	0.0234	0.0227
0.0	0.0	0.0	843.3553	-438.1676	NaN	NaN	-0.3	0.8869	0.0241	0.0199	0.0228	0.0236	0.0228
0.0	0.0	0.0	337.3553	1644.8324	NaN	NaN	0.8298	0.887	0.0239	0.0197	0.0229	0.0237	0.0228
0.0	0.0	0.0	-2690.6447	460.8324	NaN	NaN	-0.2067	0.886	0.0244	0.02	0.023	0.0237	0.0229
0.0	0.0	0.0	-593.6447	-441.1676	NaN	NaN	0.4263	0.8856	0.0246	0.0202	0.0231	0.0236	0.0229
0.0	0.0	0.0	-1850.6447	-787.1676	NaN	NaN	0.2984	0.8856	0.0246	0.0203	0.0232	0.0235	0.0229
0.0	0.0	0.0	-1842.6447	-1591.1676	NaN	NaN	0.4634	0.8856	0.0245	0.0204	0.0233	0.0234	0.0228
0.0	0.0	0.0	-231.6447	1769.8324	NaN	NaN	1.1506	0.8863	0.0243	0.0202	0.0232	0.0234	0.0226
0.0	0.0	0.0	-2135.6447	-2079.1676	NaN	NaN	0.4933	0.8855	0.0245	0.0204	0.0234	0.0235	0.0228
0.0	0.0	0.0	-2250.6447	-259.1676	NaN	NaN	0.1033	0.8871	0.0241	0.0201	0.0231	0.0232	0.0224
0.0	0.0	0.0	-402.6447	1751.8324	NaN	NaN	1.2984	0.8878	0.0239	0.0198	0.023	0.0232	0.0223
0.0	0.0	0.0	-1022.6447	-819.1676	NaN	NaN	0.4448	0.8876	0.024	0.0199	0.0229	0.0232	0.0224
0.0	0.0	0.0	-800.6447	-319.1676	NaN	NaN	0.285	0.8871	0.0242	0.0201	0.023	0.0233	0.0224
0.0	0.0	0.0	-401.6447	1340.8324	NaN	NaN	1.3	0.8873	0.0244	0.0199	0.0229	0.0233	0.0221
0.0	0.0	0.0	-1086.6447	415.8324	NaN	NaN	-0.3	0.8869	0.0246	0.0201	0.0229	0.0233	0.0224
0.0	0.0	0.0	-307.6447	-1760.1676	NaN	NaN	0.8512	0.8865	0.0247	0.0202	0.0229	0.0233	0.0224
0.0	0.0	0.0	-334.6447	476.8324	NaN	NaN	1.3	0.8874	0.0246	0.0199	0.0227	0.0232	0.0221
0.0	0.0	0.0	475.3553	-1987.1676	NaN	NaN	1.3	0.8868	0.0248	0.02	0.0228	0.0235	0.0222
0.0	0.0	0.0	898.3553	3467.8324	NaN	NaN	0.7942	0.8876	0.0244	0.0197	0.0227	0.0236	0.022
0.0	0.0	0.0	415.3553	591.8324	NaN	NaN	0.5876	0.8861	0.0249	0.02	0.0229	0.0239	0.0223
0.0	0.0	0.0	-1161.6447	-1504.1676	NaN	NaN	0.5642	0.8855	0.0252	0.0202	0.0229	0.0239	0.0223
0.0	0.0	0.0	594.3553	1752.8324	NaN	NaN	0.7468	0.8845	0.0255	0.0204	0.023	0.0242	0.0224
0.0	0.0	0.0	301.3553	-1367.1676	NaN	NaN	1.2827	0.8838	0.0259	0.0205	0.0231	0.0242	0.0224
0.0	0.0	0.0	-1414.6447	855.8324	NaN	NaN	-0.3	0.8834	0.026	0.0206	0.0232	0.0244	0.0224
0.0	0.0	0.0	-1937.6447	1188.8324	NaN	NaN	-0.3	0.884	0.0258	0.0205	0.0232	0.0242	0.0223
0.0	0.0	0.0	-1416.6447	826.8324	NaN	NaN	-0.3	0.8844	0.0256	0.0204	0.0231	0.0241	0.0224
0.0	0.0	0.0	-483.6447	-1556.1676	NaN	NaN	0.7629	0.885	0.0253	0.0203	0.0231	0.024	0.0223
0.0	0.0	0.0	-1065.6447	1676.8324	NaN	NaN	1.3	0.886	0.025	0.0202	0.0229	0.0238	0.0221
0.0	0.0	0.0	-748.6447	1286.8324	NaN	NaN	1.3	0.8862	0.0249	0.0204	0.0229	0.0236	0.022
0.0	0.0	0.0	-1569.6447	717.8324	NaN	NaN	-0.3	0.8869	0.0247	0.0205	0.0228	0.0232	0.0218
0.0	0.0	0.0	-2293.6447	315.8324	NaN	NaN	-0.1597	0.8871	0.0245	0.0209	0.0229	0.0229	0.0217
0.0	0.0	0.0	-1366.6447	-682.1676	NaN	NaN	0.333	0.8888	0.024	0.0208	0.0226	0.0224	0.0213
0.0	0.0	0.0	2005.3553	-1208.1676	NaN	NaN	-0.3	0.889	0.0237	0.021	0.0227	0.0223	0.0212
0.0	0.0	0.0	-1392.6447	565.8324	NaN	NaN	-0.3	0.8892	0.0236	0.0212	0.0227	0.0222	0.0211
0.0	0.0	0.0	-787.6447	-2067.1676	NaN	NaN	0.7241	0.89	0.0234	0.0212	0.0225	0.0218	0.021
0.0	0.0	0.0	-552.6447	-3312.1676	NaN	NaN	0.857	0.8905	0.0233	0.0214	0.0223	0.0215	0.021
0.0	0.0	0.0	-289.6447	-2133.1676	NaN	NaN	0.8805	0.8911	0.023	0.0212	0.0222	0.0215	0.021
0.0	0.0	0.0	-1925.6447	-65.1676	NaN	NaN	0.0327	0.8915	0.0228	0.0211	0.0221	0.0215	0.0211
0.0	0.0	0.0	-652.6447	-485.1676	NaN	NaN	0.4264	0.891	0.0228	0.0211	0.0222	0.0217	0.0212
0.0	0.0	0.0	16.3553	2672.8324	NaN	NaN	0.9939	0.8917	0.0227	0.0208	0.022	0.0218	0.021
0.0	0.0	0.0	-1006.6447	-1473.1676	NaN	NaN	0.5941	0.89	0.0231	0.0212	0.0222	0.022	0.0214
0.0	0.0	0.0	-2177.6447	1071.8324	NaN	NaN	-0.3	0.8902	0.0231	0.0212	0.0222	0.0221	0.0213
0.0	0.0	0.0	62.3553	824.8324	NaN	NaN	0.9297	0.8901	0.0232	0.0211	0.0222	0.0221	0.0213
0.0	0.0	0.0	-1694.6447	-1445.1676	NaN	NaN	0.4603	0.8898	0.0232	0.0212	0.0224	0.022	0.0214
0.0	0.0	0.0	-1562.6447	7.8324	NaN	NaN	-0.005	0.8904	0.0231	0.0211	0.0223	0.0218	0.0212
0.0	0.0	0.0	-2400.6447	609.8324	NaN	NaN	-0.3	0.891	0.023	0.0211	0.0222	0.0217	0.021
0.0	0.0	0.0	-831.6447	-1547.1676	NaN	NaN	0.6504	0.8911	0.0229	0.0211	0.0222	0.0216	0.021
0.0	0.0	0.0	-295.6447	-70.1676	NaN	NaN	0.1918	0.8917	0.0227	0.021	0.0221	0.0216	0.0209
0.0	0.0	0.0	-100.6447	-1415.1676	NaN	NaN	0.9336	0.8918	0.0227	0.0212	0.0221	0.0215	0.0208
0.0	0.0	0.0	-467.6447	-1903.1676	NaN	NaN	0.8027	0.8919	0.0226	0.0212	0.022	0.0215	0.0208
0.0	0.0	0.0	-808.6447	-623.1676	NaN	NaN	0.4352	0.8919	0.0225	0.0213	0.022	0.0215	0.0208
0.0	0.0	0.0	-1910.6447	-473.1676	NaN	NaN	0.1985	0.892	0.0225	0.0213	0.0219	0.0214	0.0209
0.0	0.0	0.0	-1051.6447	-418.1676	NaN	NaN	0.2845	0.8922	0.0224	0.0212	0.0219	0.0214	0.021
0.0	0.0	0.0	-1882.6447	-564.1676	NaN	NaN	0.2306	0.8926	0.0222	0.0211	0.0218	0.0214	0.021
0.0	0.0	0.0	-1010.6447	976.8324	NaN	NaN	-0.3	0.8926	0.0221	0.0208	0.0218	0.0217	0.021
0.0	0.0	0.0	-693.6447	1357.8324	NaN	NaN	1.3	0.8925	0.0222	0.0208	0.0218	0.0218	0.0209
0.0	0.0	0.0	673.3553	-720.1676	NaN	NaN	1.3	0.8919	0.0224	0.0211	0.0219	0.0217	0.021
0.0	0.0	0.0	-1160.6447	-3603.1676	NaN	NaN	0.7564	0.8919	0.0225	0.0213	0.0219	0.0215	0.0209
0.0	0.0	0.0	-56.6447	-98.1676	NaN	NaN	0.6341	0.8922	0.0225	0.0211	0.0219	0.0215	0.0209
0.0	0.0	0.0	-1399.6447	1050.8324	NaN	NaN	-0.3	0.8922	0.0224	0.021	0.0218	0.0216	0.0209
0.0	0.0	0.0	-1885.6447	2334.8324	NaN	NaN	1.3	0.8928	0.0222	0.0207	0.0217	0.0218	0.0208
0.0	0.0	0.0	-633.6447	706.8324	NaN	NaN	1.3	0.8921	0.0224	0.0209	0.0219	0.0218	0.0209
0.0	0.0	0.0	-1037.6447	-151.1676	NaN	NaN	0.1272	0.8921	0.0224	0.0211	0.0219	0.0216	0.0209
0.0	0.0	0.0	947.3553	-2009.1676	NaN	NaN	1.3	0.8921	0.0224	0.0211	0.022	0.0215	0.0209
0.0	0.0	0.0	56.3553	-1261.1676	NaN	NaN	1.0468	0.8921	0.0224	0.0212	0.022	0.0214	0.0209
0.0	0.0	0.0	-2105.6447	89.8324	NaN	NaN	-0.0446	0.8921	0.0224	0.0212	0.022	0.0214	0.0208
0.0	0.0	0.0	-1655.6447	-203.1676	NaN	NaN	0.1093	0.8927	0.0222	0.0211	0.0219	0.0214	0.0208
0.0	0.0	0.0	-663.6447	392.8324	NaN	NaN	-0.3	0.8925	0.0222	0.0211	0.022	0.0215	0.0208
0.0	0.0	0.0	-1531.6447	1461.8324	NaN	NaN	-0.3	0.8926	0.0221	0.0212	0.022	0.0214	0.0207
0.0	0.0	0.0	394.3553	-4583.1676	NaN	NaN	1.0941	0.8927	0.0222	0.0214	0.0219	0.0212	0.0207
0.0	0.0	0.0	-438.6447	252.8324	NaN	NaN	-0.3	0.8928	0.0221	0.0214	0.0219	0.0212	0.0206
0.0	0.0	0.0	-482.6447	809.8324	NaN	NaN	1.3	0.893	0.022	0.0213	0.0219	0.0212	0.0206
0.0	0.0	0.0	-2487.6447	-2186.1676	NaN	NaN	0.4677	0.8927	0.022	0.0215	0.0219	0.0212	0.0207
0.0	0.0	0.0	-926.6447	-1177.1676	NaN	NaN	0.5595	0.8924	0.0222	0.0216	0.022	0.0212	0.0206
0.0	0.0	0.0	-1351.6447	909.8324	NaN	NaN	-0.3	0.8924	0.0222	0.0217	0.0219	0.0211	0.0206
0.0	0.0	0.0	74.3553	-4964.1676	NaN	NaN	1.0152	0.892	0.0222	0.0218	0.0219	0.0212	0.0209
0.0	0.0	0.0	-958.6447	-780.1676	NaN	NaN	0.4487	0.8926	0.0218	0.0214	0.0218	0.0214	0.021
0.0	0.0	0.0	577.3553	498.8324	NaN	NaN	0.4635	0.892	0.0219	0.0214	0.0219	0.0217	0.0211
0.0	0.0	0.0	-285.6447	-618.1676	NaN	NaN	0.684	0.8916	0.0219	0.0213	0.0219	0.022	0.0213
0.0	0.0	0.0	-1484.6447	35.8324	NaN	NaN	-0.0247	0.8908	0.022	0.0214	0.0221	0.0224	0.0213
0.0	0.0	0.0	-1004.6447	1016.8324	NaN	NaN	1.3	0.8899	0.0223	0.0216	0.0223	0.0224	0.0214
0.0	0.0	0.0	-2821.6447	-309.1676	NaN	NaN	0.0987	0.8903	0.0222	0.0216	0.0221	0.0223	0.0214
0.0	0.0	0.0	-1315.6447	-3071.1676	NaN	NaN	0.7001	0.8904	0.0221	0.0215	0.0222	0.0223	0.0214
0.0	0.0	0.0	-1896.6447	1377.8324	NaN	NaN	-0.3	0.8902	0.0221	0.0214	0.0223	0.0225	0.0215
0.0	0.0	0.0	203.3553	1202.8324	NaN	NaN	0.8554	0.8909	0.0219	0.0211	0.0222	0.0224	0.0215
0.0	0.0	0.0	-1616.6447	-1965.1676	NaN	NaN	0.5487	0.8907	0.0219	0.0213	0.0222	0.0223	0.0216
0.0	0.0	0.0	-2653.6447	-2356.1676	NaN	NaN	0.4703	0.8907	0.0218	0.0212	0.0223	0.0224	0.0216
0.0	0.0	0.0	-1420.6447	1969.8324	NaN	NaN	1.3	0.8916	0.0215	0.0208	0.0221	0.0225	0.0215
0.0	0.0	0.0	-213.6447	-345.1676	NaN	NaN	0.6177	0.8912	0.0216	0.0208	0.0221	0.0226	0.0217
0.0	0.0	0.0	-576.6447	-1172.1676	NaN	NaN	0.6703	0.8913	0.0215	0.0208	0.0221	0.0226	0.0217
0.0	0.0	0.0	-893.6447	-1626.1676	NaN	NaN	0.6454	0.8911	0.0217	0.0209	0.0221	0.0226	0.0216
0.0	0.0	0.0	-535.6447	-1070.1676	NaN	NaN	0.6664	0.8916	0.0215	0.0206	0.0219	0.0227	0.0217
0.0	0.0	0.0	236.3553	959.8324	NaN	NaN	0.8024	0.8926	0.0211	0.0202	0.0217	0.0226	0.0217
0.0	0.0	0.0	186.3553	66.8324	NaN	NaN	0.264	0.8925	0.0211	0.0202	0.0217	0.0228	0.0217
0.0	0.0	0.0	-1131.6447	-954.1676	NaN	NaN	0.4575	0.8921	0.0213	0.0201	0.0218	0.023	0.0218
0.0	0.0	0.0	-1723.6447	1409.8324	NaN	NaN	-0.3	0.8919	0.0214	0.0201	0.0218	0.023	0.0218
0.0	0.0	0.0	-1251.6447	962.8324	NaN	NaN	-0.3	0.892	0.0215	0.0201	0.0217	0.023	0.0217
0.0	0.0	0.0	1278.3553	-2012.1676	NaN	NaN	1.3	0.8926	0.0214	0.02	0.0216	0.0229	0.0215
0.0	0.0	0.0	-679.6447	-373.1676	NaN	NaN	0.3544	0.8926	0.0215	0.0201	0.0216	0.0229	0.0213
0.0	0.0	0.0	-234.6447	2322.8324	NaN	NaN	1.1124	0.8935	0.0212	0.0198	0.0216	0.0228	0.0212
0.0	0.0	0.0	-656.6447	1557.8324	NaN	NaN	1.3	0.8936	0.0211	0.0197	0.0215	0.0227	0.0213
0.0	0.0	0.0	-1851.6447	-1793.1676	NaN	NaN	0.492	0.8947	0.0211	0.0196	0.0213	0.0224	0.021
0.0	0.0	0.0	593.3553	2493.8324	NaN	NaN	0.8078	0.8945	0.0211	0.0196	0.0214	0.0225	0.0209
0.0	0.0	0.0	-574.6447	-2348.1676	NaN	NaN	0.8034	0.8945	0.0213	0.0197	0.0213	0.0224	0.0208
0.0	0.0	0.0	403.3553	641.8324	NaN	NaN	0.6141	0.8945	0.0212	0.0197	0.0213	0.0224	0.0207
0.0	0.0	0.0	84.3553	-729.1676	NaN	NaN	1.1308	0.8946	0.0214	0.0198	0.0213	0.0224	0.0205
0.0	0.0	0.0	1492.3553	-1294.1676	NaN	NaN	-0.3	0.8945	0.0214	0.0199	0.0213	0.0223	0.0206
0.0	0.0	0.0	-897.6447	-1659.1676	NaN	NaN	0.6489	0.8952	0.0212	0.0198	0.0211	0.0221	0.0206
0.0	0.0	0.0	455.3553	963.8324	NaN	NaN	0.6791	0.8953	0.0211	0.02	0.0209	0.0219	0.0208
0.0	0.0	0.0	-1834.6447	838.8324	NaN	NaN	-0.3	0.894	0.0213	0.0204	0.0209	0.0221	0.0212
0.0	0.0	0.0	-1708.6447	1553.8324	NaN	NaN	-0.3	0.8935	0.0214	0.0206	0.0209	0.0222	0.0214
0.0	0.0	0.0	-1238.6447	2877.8324	NaN	NaN	1.3	0.8935	0.0217	0.0206	0.021	0.0221	0.0212
0.0	0.0	0.0	280.3553	-289.1676	NaN	NaN	1.3	0.8936	0.0219	0.0206	0.0211	0.022	0.0208
0.0	0.0	0.0	-1389.6447	-1048.1676	NaN	NaN	0.43	0.8944	0.0218	0.0204	0.0211	0.0218	0.0205
0.0	0.0	0.0	-645.6447	-444.1676	NaN	NaN	0.4076	0.8951	0.0215	0.0205	0.021	0.0216	0.0202
0.0	0.0	0.0	-234.6447	987.8324	NaN	NaN	1.3	0.8956	0.0215	0.0204	0.021	0.0214	0.0202
0.0	0.0	0.0	-2543.6447	-3198.1676	NaN	NaN	0.557	0.895	0.0218	0.0204	0.0212	0.0215	0.0201
0.0	0.0	0.0	-938.6447	1045.8324	NaN	NaN	1.3	0.8955	0.0214	0.0204	0.021	0.0214	0.0202
0.0	0.0	0.0	-568.6447	802.8324	NaN	NaN	1.3	0.8951	0.0213	0.0205	0.021	0.0215	0.0206
0.0	0.0	0.0	-1984.6447	1765.8324	NaN	NaN	-0.3	0.8954	0.021	0.0205	0.021	0.0215	0.0206
0.0	0.0	0.0	-1408.6447	285.8324	NaN	NaN	-0.2546	0.895	0.0212	0.0205	0.0213	0.0216	0.0204
0.0	0.0	0.0	-720.6447	-597.1676	NaN	NaN	0.4532	0.8948	0.0215	0.0207	0.0214	0.0216	0.02
0.0	0.0	0.0	-61.6447	-387.1676	NaN	NaN	0.8626	0.8943	0.0216	0.021	0.0216	0.0215	0.0201
0.0	0.0	0.0	-1649.6447	-705.1676	NaN	NaN	0.2995	0.8938	0.0217	0.0212	0.0218	0.0214	0.0201
0.0	0.0	0.0	-2040.6447	-2063.1676	NaN	NaN	0.5027	0.8939	0.0216	0.0211	0.0217	0.0215	0.0201
0.0	0.0	0.0	-495.6447	927.8324	NaN	NaN	1.3	0.8943	0.0213	0.0209	0.0217	0.0217	0.0202
0.0	0.0	0.0	-741.6447	-592.1676	NaN	NaN	0.444	0.8935	0.0213	0.0211	0.0218	0.022	0.0204
0.0	0.0	0.0	-1105.6447	-392.1676	NaN	NaN	0.2618	0.893	0.0215	0.0213	0.0218	0.0219	0.0205
0.0	0.0	0.0	-2949.6447	-1355.1676	NaN	NaN	0.3148	0.8926	0.0218	0.0216	0.0218	0.0217	0.0205
0.0	0.0	0.0	-841.6447	537.8324	NaN	NaN	-0.3	0.894	0.0214	0.0214	0.0215	0.0214	0.0204
0.0	0.0	0.0	-1645.6447	-3793.1676	NaN	NaN	0.6974	0.8945	0.0211	0.0214	0.0213	0.0212	0.0204
0.0	0.0	0.0	-2613.6447	1612.8324	NaN	NaN	-0.3	0.8946	0.0207	0.0213	0.0214	0.0215	0.0206
0.0	0.0	0.0	-121.6447	1748.8324	NaN	NaN	1.0748	0.894	0.0206	0.0213	0.0214	0.0218	0.0209
0.0	0.0	0.0	349.3553	-2772.1676	NaN	NaN	1.1442	0.8939	0.0206	0.0213	0.0214	0.0219	0.021
0.0	0.0	0.0	-2744.6447	609.8324	NaN	NaN	-0.2857	0.8941	0.0205	0.0211	0.0213	0.0219	0.0211
0.0	0.0	0.0	-1582.6447	-915.1676	NaN	NaN	0.3664	0.8942	0.0205	0.0209	0.0213	0.0221	0.0211
0.0	0.0	0.0	-1782.6447	1427.8324	NaN	NaN	-0.3	0.8943	0.0202	0.0207	0.0213	0.0223	0.0212
0.0	0.0	0.0	-1171.6447	-752.1676	NaN	NaN	0.391	0.8943	0.0203	0.0206	0.0213	0.0224	0.0211
0.0	0.0	0.0	-1609.6447	-258.1676	NaN	NaN	0.1382	0.8943	0.0205	0.0206	0.0213	0.0223	0.021
0.0	0.0	0.0	166.3553	-1773.1676	NaN	NaN	1.1035	0.8944	0.0205	0.0206	0.0212	0.0223	0.021
0.0	0.0	0.0	-2451.6447	-1009.1676	NaN	NaN	0.2916	0.8948	0.0204	0.0204	0.0211	0.0223	0.021
0.0	0.0	0.0	-829.6447	-656.1676	NaN	NaN	0.4416	0.8943	0.0204	0.0203	0.0212	0.0227	0.0212
0.0	0.0	0.0	-832.6447	-722.1676	NaN	NaN	0.4645	0.8942	0.0203	0.02	0.0212	0.0228	0.0214
0.0	0.0	0.0	325.3553	-1316.1676	NaN	NaN	1.3	0.8933	0.0204	0.0197	0.0215	0.0234	0.0217
0.0	0.0	0.0	-288.6447	-1479.1676	NaN	NaN	0.8367	0.8932	0.0204	0.0195	0.0214	0.0237	0.0218
0.0	0.0	0.0	-2335.6447	-537.1676	NaN	NaN	0.187	0.8919	0.0208	0.0194	0.0217	0.0241	0.022
0.0	0.0	0.0	-994.6447	-102.1676	NaN	NaN	0.0931	0.8923	0.0208	0.0191	0.0216	0.0242	0.022
0.0	0.0	0.0	-966.6447	-1426.1676	NaN	NaN	0.596	0.8918	0.021	0.0191	0.0217	0.0243	0.022
0.0	0.0	0.0	-3060.6447	1948.8324	NaN	NaN	-0.3	0.8898	0.0218	0.0191	0.0222	0.0249	0.0222
0.0	0.0	0.0	-3161.6447	-1493.1676	NaN	NaN	0.3208	0.8918	0.0216	0.019	0.0216	0.0243	0.0217
0.0	0.0	0.0	-1566.6447	-426.1676	NaN	NaN	0.2139	0.8896	0.0222	0.019	0.022	0.0251	0.0221
0.0	0.0	0.0	340.3553	192.8324	NaN	NaN	0.3617	0.8888	0.0227	0.019	0.0221	0.0256	0.0218
0.0	0.0	0.0	-2481.6447	-187.1676	NaN	NaN	0.0701	0.8924	0.0221	0.0187	0.0211	0.0245	0.0211
0.0	0.0	0.0	-2307.6447	2161.8324	NaN	NaN	-0.3	0.8869	0.0239	0.0193	0.0219	0.0263	0.0216
0.0	0.0	0.0	-962.6447	-40.1676	NaN	NaN	0.0401	0.8874	0.0241	0.0194	0.0216	0.0265	0.021
0.0	0.0	0.0	-2290.6447	1041.8324	NaN	NaN	-0.3	0.8904	0.0232	0.0196	0.021	0.0254	0.0204
0.0	0.0	0.0	-1942.6447	-649.1676	NaN	NaN	0.2505	0.8952	0.0217	0.0193	0.0203	0.0235	0.02
0.0	0.0	0.0	653.3553	-199.1676	NaN	NaN	-0.3	0.8924	0.0225	0.0196	0.021	0.024	0.0206
0.0	0.0	0.0	-1676.6447	-79.1676	NaN	NaN	0.0451	0.8919	0.023	0.0193	0.021	0.0241	0.0207
0.0	0.0	0.0	-1647.6447	1560.8324	NaN	NaN	-0.3	0.8875	0.0243	0.0197	0.0218	0.0258	0.0209
0.0	0.0	0.0	-257.6447	-1045.1676	NaN	NaN	0.8022	0.8861	0.025	0.0197	0.022	0.0263	0.0209
0.0	0.0	0.0	-2369.6447	20.8324	NaN	NaN	-0.0089	0.8818	0.0265	0.0203	0.0227	0.0275	0.0211
0.0	0.0	0.0	207.3553	264.8324	NaN	NaN	0.5609	0.885	0.0258	0.0204	0.0222	0.0262	0.0204
0.0	0.0	0.0	-1005.6447	-1377.1676	NaN	NaN	0.578	0.8898	0.0243	0.0199	0.0216	0.0241	0.0203
0.0	0.0	0.0	-2018.6447	-1284.1676	NaN	NaN	0.3888	0.8885	0.0247	0.0201	0.022	0.0242	0.0206
0.0	0.0	0.0	-1616.6447	-923.1676	NaN	NaN	0.3635	0.8866	0.0255	0.0199	0.0224	0.0249	0.0208
0.0	0.0	0.0	-572.6447	1869.8324	NaN	NaN	1.3	0.8729	0.0301	0.0209	0.0248	0.0291	0.0221
0.0	0.0	0.0	498.3553	109.8324	NaN	NaN	0.1806	0.8795	0.0278	0.0204	0.0237	0.0277	0.0208
0.0	0.0	0.0	-975.6447	-1954.1676	NaN	NaN	0.667	0.8867	0.0251	0.0199	0.0227	0.025	0.0206
0.0	0.0	0.0	-2669.6447	-1884.1676	NaN	NaN	0.4138	0.8885	0.0247	0.0198	0.0223	0.0241	0.0207
0.0	0.0	0.0	-1888.6447	-1071.1676	NaN	NaN	0.3619	0.8885	0.0247	0.0198	0.0222	0.024	0.0208
0.0	0.0	0.0	-1389.6447	187.8324	NaN	NaN	-0.1563	0.8843	0.0258	0.0201	0.0232	0.0257	0.0209
0.0	0.0	0.0	-2239.6447	953.8324	NaN	NaN	-0.3	0.8835	0.0262	0.0202	0.0235	0.0258	0.0208
0.0	0.0	0.0	-2552.6447	-2133.1676	NaN	NaN	0.4552	0.8871	0.0252	0.0201	0.0227	0.0242	0.0207
0.0	0.0	0.0	36.3553	-2309.1676	NaN	NaN	1.016	0.886	0.0257	0.0202	0.0228	0.0243	0.0211
0.0	0.0	0.0	-1858.6447	-3873.1676	NaN	NaN	0.6757	0.8876	0.0252	0.0201	0.0223	0.0239	0.021
0.0	0.0	0.0	-2300.6447	2017.8324	NaN	NaN	-0.3	0.882	0.0269	0.0197	0.0239	0.0259	0.0217
0.0	0.0	0.0	-2621.6447	745.8324	NaN	NaN	-0.3	0.882	0.0269	0.019	0.0241	0.0264	0.0216
0.0	0.0	0.0	-1032.6447	-1587.1676	NaN	NaN	0.6058	0.8807	0.0274	0.019	0.0244	0.0269	0.0217
0.0	0.0	0.0	-1470.6447	143.8324	NaN	NaN	-0.1084	0.8832	0.0268	0.0191	0.0237	0.0257	0.0214
0.0	0.0	0.0	-2191.6447	-2497.1676	NaN	NaN	0.5326	0.8864	0.026	0.0193	0.0227	0.0243	0.0212
0.0	0.0	0.0	-1908.6447	-1761.1676	NaN	NaN	0.4799	0.8846	0.0268	0.0195	0.023	0.0245	0.0216
0.0	0.0	0.0	-1847.6447	-2306.1676	NaN	NaN	0.5552	0.8838	0.0273	0.019	0.0235	0.025	0.0214
0.0	0.0	0.0	-1339.6447	1539.8324	NaN	NaN	1.3	0.8764	0.0301	0.0192	0.0251	0.0271	0.0221
0.0	0.0	0.0	-295.6447	-1769.1676	NaN	NaN	0.8568	0.8697	0.0333	0.019	0.0262	0.0294	0.0223
0.0	0.0	0.0	-2406.6447	1818.8324	NaN	NaN	-0.3	0.8619	0.0368	0.0198	0.0275	0.0308	0.0232
0.0	0.0	0.0	-677.6447	-2360.1676	NaN	NaN	0.7769	0.876	0.0313	0.0187	0.0254	0.0273	0.0214
0.0	0.0	0.0	-357.6447	-1929.1676	NaN	NaN	0.8436	0.8792	0.0296	0.0187	0.0247	0.0262	0.0215
0.0	0.0	0.0	-2137.6447	-4592.1676	NaN	NaN	0.6824	0.8815	0.0295	0.0185	0.0238	0.0257	0.021
0.0	0.0	0.0	-1214.6447	647.8324	NaN	NaN	-0.3	0.8641	0.0368	0.0199	0.0265	0.0301	0.0226
0.0	0.0	0.0	-616.6447	-916.1676	NaN	NaN	0.5977	0.8606	0.0394	0.02	0.0268	0.0307	0.0224
0.0	0.0	0.0	-2040.6447	-1011.1676	NaN	NaN	0.3313	0.8608	0.0396	0.02	0.0268	0.0309	0.022
0.0	0.0	0.0	664.3553	-1549.1676	NaN	NaN	1.3	0.8524	0.0433	0.0207	0.0278	0.0326	0.0231
0.0	0.0	0.0	-1016.6447	-472.1676	NaN	NaN	0.3171	0.847	0.0454	0.021	0.0285	0.0341	0.024
0.0	0.0	0.0	-1294.6447	2270.8324	NaN	NaN	1.3	0.8385	0.0488	0.0221	0.0294	0.0351	0.026
0.0	0.0	0.0	-1835.6447	-752.1676	NaN	NaN	0.2907	0.8503	0.0448	0.0212	0.0272	0.0326	0.0238
0.0	0.0	0.0	-1340.6447	-2084.1676	NaN	NaN	0.6085	0.8467	0.0462	0.0218	0.0279	0.0329	0.0244
0.0	0.0	0.0	395.3553	-841.1676	NaN	NaN	1.3	0.851	0.0449	0.0216	0.0271	0.0318	0.0235
0.0	0.0	0.0	-1512.6447	-981.1676	NaN	NaN	0.3934	0.8545	0.044	0.0214	0.0265	0.0308	0.0228
0.0	0.0	0.0	-1627.6447	-3521.1676	NaN	NaN	0.6839	0.8545	0.0435	0.0209	0.0268	0.0316	0.0226
0.0	0.0	0.0	153.3553	1887.8324	NaN	NaN	0.9249	0.841	0.0484	0.0225	0.0284	0.0339	0.0257
0.0	0.0	0.0	-1386.6447	234.8324	NaN	NaN	-0.2039	0.8482	0.0464	0.0219	0.0268	0.0323	0.0244
0.0	0.0	0.0	-1496.6447	1549.8324	NaN	NaN	1.3	0.8435	0.0475	0.0225	0.0276	0.0333	0.0255
0.0	0.0	0.0	-1425.6447	134.8324	NaN	NaN	-0.1045	0.848	0.0465	0.0221	0.0266	0.0321	0.0247
0.0	0.0	0.0	-1692.6447	2598.8324	NaN	NaN	1.3	0.8368	0.0509	0.0235	0.0282	0.0338	0.0268
0.0	0.0	0.0	-417.6447	2027.8324	NaN	NaN	1.2594	0.8426	0.0492	0.0229	0.0268	0.0324	0.0261
0.0	0.0	0.0	-2125.6447	-877.1676	NaN	NaN	0.2921	0.853	0.045	0.022	0.0254	0.0304	0.0241
0.0	0.0	0.0	-1759.6447	1638.8324	NaN	NaN	-0.3	0.8537	0.0452	0.022	0.0253	0.0299	0.0239
0.0	0.0	0.0	-1688.6447	-1713.1676	NaN	NaN	0.5036	0.8639	0.0416	0.0209	0.024	0.0283	0.0213
0.0	0.0	0.0	-1640.6447	-1257.1676	NaN	NaN	0.4338	0.8576	0.0436	0.021	0.0254	0.0297	0.0228
0.0	0.0	0.0	-2017.6447	-1113.1676	NaN	NaN	0.3556	0.8605	0.0425	0.0205	0.0248	0.0293	0.0224
0.0	0.0	0.0	-2000.6447	903.8324	NaN	NaN	-0.3	0.848	0.0471	0.022	0.0266	0.0315	0.0249
0.0	0.0	0.0	-240.6447	212.8324	NaN	NaN	-0.3	0.8446	0.0491	0.0226	0.0266	0.0316	0.0255
0.0	0.0	0.0	-1711.6447	878.8324	NaN	NaN	-0.3	0.8521	0.0465	0.0223	0.0254	0.0297	0.024
0.0	0.0	0.0	-2178.6447	-1278.1676	NaN	NaN	0.3698	0.8581	0.0447	0.0218	0.0247	0.0282	0.0225
0.0	0.0	0.0	-1718.6447	-2247.1676	NaN	NaN	0.5666	0.8561	0.0452	0.0213	0.0255	0.0289	0.0229
0.0	0.0	0.0	-228.6447	-1326.1676	NaN	NaN	0.8529	0.8453	0.0497	0.0218	0.0276	0.0309	0.0248
0.0	0.0	0.0	-198.6447	2757.8324	NaN	NaN	1.0776	0.8249	0.0594	0.0233	0.031	0.0337	0.0276
0.0	0.0	0.0	-182.6447	-1004.1676	NaN	NaN	0.8461	0.8386	0.0538	0.0219	0.0284	0.0313	0.0259
0.0	0.0	0.0	-1598.6447	131.8324	NaN	NaN	-0.0899	0.8339	0.0561	0.0221	0.0296	0.0318	0.0265
0.0	0.0	0.0	-2670.6447	-201.1676	NaN	NaN	0.07	0.8425	0.0533	0.0215	0.0279	0.0299	0.0248
0.0	0.0	0.0	-933.6447	-881.1676	NaN	NaN	0.4855	0.8453	0.0521	0.0215	0.0276	0.0294	0.0242
0.0	0.0	0.0	-2437.6447	1933.8324	NaN	NaN	-0.3	0.8454	0.0524	0.0218	0.0275	0.029	0.0239
0.0	0.0	0.0	-382.6447	-3171.1676	NaN	NaN	0.8923	0.8473	0.0516	0.0219	0.0272	0.0286	0.0234
0.0	0.0	0.0	-515.6447	852.8324	NaN	NaN	1.3	0.8367	0.0563	0.0226	0.0291	0.0301	0.0252
0.0	0.0	0.0	-1162.6447	-639.1676	NaN	NaN	0.3547	0.8427	0.0537	0.0222	0.0278	0.0294	0.0243
0.0	0.0	0.0	-333.6447	-595.1676	NaN	NaN	0.6408	0.8367	0.0554	0.0223	0.029	0.031	0.0256
0.0	0.0	0.0	-453.6447	-916.1676	NaN	NaN	0.6688	0.8294	0.0589	0.0229	0.0301	0.0321	0.0267
0.0	0.0	0.0	-2865.6447	2636.8324	NaN	NaN	-0.3	0.8286	0.0596	0.0231	0.0299	0.0317	0.0271
0.0	0.0	0.0	-923.6447	-2309.1676	NaN	NaN	0.7143	0.8488	0.0507	0.0215	0.0264	0.0288	0.0238
0.0	0.0	0.0	-2575.6447	-236.1676	NaN	NaN	0.084	0.8435	0.0522	0.022	0.0276	0.0298	0.0249
0.0	0.0	0.0	-3528.6447	1003.8324	NaN	NaN	-0.3	0.8505	0.05	0.0218	0.026	0.0284	0.0233
0.0	0.0	0.0	-1195.6447	2479.8324	NaN	NaN	1.3	0.8416	0.053	0.0227	0.0277	0.0299	0.0251
0.0	0.0	0.0	-532.6447	-1325.1676	NaN	NaN	0.7133	0.8512	0.0487	0.0222	0.0258	0.029	0.0231
0.0	0.0	0.0	-808.6447	-1468.1676	NaN	NaN	0.6448	0.8447	0.0506	0.0229	0.0273	0.0304	0.0241
0.0	0.0	0.0	-1069.6447	-1159.1676	NaN	NaN	0.5201	0.8473	0.0491	0.0225	0.0267	0.0306	0.0238
0.0	0.0	0.0	155.3553	-703.1676	NaN	NaN	1.2836	0.8419	0.0505	0.0228	0.0276	0.032	0.0252
0.0	0.0	0.0	477.3553	-1753.1676	NaN	NaN	1.3	0.8533	0.0463	0.022	0.0257	0.0301	0.0226
0.0	0.0	0.0	-2740.6447	525.8324	NaN	NaN	-0.2374	0.8483	0.0489	0.0227	0.0268	0.0304	0.0229
0.0	0.0	0.0	-2697.6447	-4420.1676	NaN	NaN	0.621	0.8596	0.0446	0.0215	0.0253	0.0285	0.0206
0.0	0.0	0.0	-2130.6447	-633.1676	NaN	NaN	0.2291	0.8547	0.0459	0.0218	0.0263	0.0296	0.0217
0.0	0.0	0.0	-711.6447	-2503.1676	NaN	NaN	0.7786	0.8531	0.0463	0.0216	0.0264	0.0302	0.0224
0.0	0.0	0.0	-1106.6447	646.8324	NaN	NaN	-0.3	0.8429	0.0501	0.0225	0.0279	0.0318	0.0247
0.0	0.0	0.0	-2348.6447	-609.1676	NaN	NaN	0.206	0.8497	0.0478	0.0221	0.0265	0.0307	0.0233
0.0	0.0	0.0	-1015.6447	318.8324	NaN	NaN	-0.3	0.8467	0.049	0.0225	0.027	0.031	0.0239
0.0	0.0	0.0	-3645.6447	-3961.1676	NaN	NaN	0.5207	0.8619	0.043	0.0209	0.0248	0.0287	0.0207
0.0	0.0	0.0	-2624.6447	1196.8324	NaN	NaN	-0.3	0.8483	0.0474	0.022	0.0272	0.0315	0.0237
0.0	0.0	0.0	-246.6447	-757.1676	NaN	NaN	0.7543	0.8527	0.046	0.0215	0.026	0.0308	0.0231
0.0	0.0	0.0	-1965.6447	1472.8324	NaN	NaN	-0.3	0.8443	0.0486	0.0224	0.0275	0.0325	0.0247
0.0	0.0	0.0	-1345.6447	-695.1676	NaN	NaN	0.3406	0.8517	0.0465	0.0218	0.0261	0.031	0.023
0.0	0.0	0.0	-228.6447	-121.1676	NaN	NaN	0.3464	0.8516	0.0463	0.0218	0.0265	0.031	0.0229
0.0	0.0	0.0	-1541.6447	-2882.1676	NaN	NaN	0.6515	0.8594	0.0428	0.0207	0.0254	0.0302	0.0215
0.0	0.0	0.0	-1810.6447	-1438.1676	NaN	NaN	0.4427	0.8542	0.0443	0.0211	0.0263	0.0313	0.0227
0.0	0.0	0.0	-2696.6447	-906.1676	NaN	NaN	0.2515	0.8587	0.043	0.0204	0.0254	0.0306	0.0218
0.0	0.0	0.0	-1126.6447	-1544.1676	NaN	NaN	0.5782	0.8517	0.0456	0.0207	0.0268	0.0319	0.0233
0.0	0.0	0.0	-1900.6447	-2440.1676	NaN	NaN	0.5621	0.8596	0.043	0.0198	0.0254	0.0303	0.0218
0.0	0.0	0.0	-2719.6447	-1359.1676	NaN	NaN	0.3332	0.8539	0.0449	0.0199	0.0269	0.0317	0.0227
0.0	0.0	0.0	-1804.6447	-415.1676	NaN	NaN	0.187	0.8482	0.0475	0.0198	0.0277	0.0329	0.0239
0.0	0.0	0.0	-2371.6447	-1236.1676	NaN	NaN	0.3426	0.8482	0.0475	0.0195	0.0278	0.0332	0.0238
0.0	0.0	0.0	-415.6447	-1336.1676	NaN	NaN	0.7627	0.8406	0.0502	0.0199	0.0292	0.0349	0.0252
0.0	0.0	0.0	-1116.6447	151.8324	NaN	NaN	-0.1574	0.8453	0.049	0.0195	0.0281	0.0337	0.0243
0.0	0.0	0.0	-2783.6447	-2960.1676	NaN	NaN	0.5154	0.8484	0.0474	0.0191	0.028	0.0337	0.0234
0.0	0.0	0.0	-572.6447	1186.8324	NaN	NaN	1.3	0.8369	0.0517	0.0201	0.0298	0.0357	0.0258
0.0	0.0	0.0	-1311.6447	3.8324	NaN	NaN	-0.0029	0.8436	0.0501	0.0197	0.0283	0.0338	0.0245
0.0	0.0	0.0	-946.6447	-2140.1676	NaN	NaN	0.6933	0.8448	0.0492	0.0197	0.0284	0.0337	0.0241
0.0	0.0	0.0	-1538.6447	-2343.1676	NaN	NaN	0.6036	0.8456	0.049	0.0196	0.0283	0.0335	0.0241
0.0	0.0	0.0	-3621.6447	-1701.1676	NaN	NaN	0.3196	0.8453	0.0485	0.0194	0.0286	0.0341	0.0239
0.0	0.0	0.0	-418.6447	2421.8324	NaN	NaN	1.209	0.8368	0.0516	0.0203	0.0298	0.0355	0.026
0.0	0.0	0.0	-2358.6447	-2240.1676	NaN	NaN	0.4871	0.8527	0.046	0.0191	0.027	0.0326	0.0225
0.0	0.0	0.0	-1954.6447	-1846.1676	NaN	NaN	0.4857	0.8445	0.0489	0.0198	0.0289	0.0342	0.0237
0.0	0.0	0.0	-1450.6447	-712.1676	NaN	NaN	0.3293	0.8479	0.0482	0.0195	0.0281	0.0333	0.0229
0.0	0.0	0.0	-1916.6447	-1170.1676	NaN	NaN	0.3791	0.8411	0.0505	0.0202	0.0293	0.0346	0.0242
0.0	0.0	0.0	17.3553	392.8324	NaN	NaN	0.9577	0.8369	0.052	0.021	0.0296	0.0352	0.0255
0.0	0.0	0.0	1084.3553	-1468.1676	NaN	NaN	1.3	0.835	0.0527	0.0217	0.0298	0.0352	0.0257
0.0	0.0	0.0	-982.6447	-706.1676	NaN	NaN	0.4181	0.8358	0.0527	0.0217	0.0296	0.0349	0.0254
0.0	0.0	0.0	79.3553	-1123.1676	NaN	NaN	1.076	0.8405	0.0508	0.0213	0.0289	0.034	0.0245
0.0	0.0	0.0	-1147.6447	-945.1676	NaN	NaN	0.4516	0.8433	0.0492	0.0209	0.0288	0.0339	0.0238
0.0	0.0	0.0	-1215.6447	167.8324	NaN	NaN	-0.1602	0.8414	0.0497	0.0212	0.029	0.0342	0.0245
0.0	0.0	0.0	-463.6447	-788.1676	NaN	NaN	0.6296	0.8442	0.0481	0.0209	0.0288	0.0341	0.0239
0.0	0.0	0.0	-1110.6447	1284.8324	NaN	NaN	1.3	0.8414	0.0489	0.0213	0.0293	0.0347	0.0244
0.0	0.0	0.0	492.3553	-152.1676	NaN	NaN	-0.3	0.8435	0.0482	0.0211	0.029	0.0339	0.0243
0.0	0.0	0.0	-548.6447	-594.1676	NaN	NaN	0.5199	0.849	0.0458	0.0202	0.0287	0.0333	0.0231
0.0	0.0	0.0	671.3553	939.8324	NaN	NaN	0.5833	0.8385	0.0491	0.0218	0.0301	0.0354	0.0251
0.0	0.0	0.0	-1316.6447	-2077.1676	NaN	NaN	0.612	0.8501	0.0441	0.0199	0.0289	0.0335	0.0235
0.0	0.0	0.0	-18.6447	139.8324	NaN	NaN	1.1538	0.8494	0.0433	0.0199	0.0299	0.0334	0.0241
0.0	0.0	0.0	-1043.6447	349.8324	NaN	NaN	-0.3	0.8634	0.0378	0.0178	0.0287	0.0301	0.0222
0.0	0.0	0.0	-760.6447	-1170.1676	NaN	NaN	0.606	0.8701	0.0348	0.0174	0.0277	0.0281	0.0218
0.0	0.0	0.0	-1543.6447	-1782.1676	NaN	NaN	0.5359	0.8808	0.0302	0.0174	0.0249	0.0253	0.0215
0.0	0.0	0.0	-331.6447	-1379.1676	NaN	NaN	0.8061	0.8798	0.0297	0.0183	0.0242	0.0253	0.0226
0.0	0.0	0.0	399.3553	-3170.1676	NaN	NaN	1.1441	0.8813	0.0289	0.0185	0.0235	0.025	0.0228
0.0	0.0	0.0	118.3553	-968.1676	NaN	NaN	1.1393	0.879	0.0294	0.0191	0.0236	0.0253	0.0236
0.0	0.0	0.0	-1410.6447	1605.8324	NaN	NaN	1.3	0.8795	0.0291	0.0193	0.0236	0.025	0.0235
0.0	0.0	0.0	-2230.6447	-369.1676	NaN	NaN	0.142	0.8797	0.0287	0.0195	0.0235	0.0249	0.0238
0.0	0.0	0.0	-1772.6447	-2574.1676	NaN	NaN	0.5922	0.8809	0.0277	0.0194	0.0231	0.0251	0.0237
0.0	0.0	0.0	1996.3553	1316.8324	NaN	NaN	0.3975	0.873	0.0302	0.0207	0.0239	0.0265	0.0258
0.0	0.0	0.0	1263.3553	581.8324	NaN	NaN	0.3153	0.8733	0.0302	0.0206	0.0238	0.0261	0.026
0.0	0.0	0.0	-1795.6447	176.8324	NaN	NaN	-0.1092	0.8793	0.0281	0.0198	0.023	0.0252	0.0246
0.0	0.0	0.0	-1255.6447	130.8324	NaN	NaN	-0.1163	0.88	0.0278	0.0199	0.0229	0.025	0.0244
0.0	0.0	0.0	-2562.6447	-674.1676	NaN	NaN	0.2083	0.8817	0.0266	0.0197	0.0228	0.0249	0.0243
0.0	0.0	0.0	-1152.6447	-1245.1676	NaN	NaN	0.5193	0.8829	0.0263	0.0194	0.0224	0.0247	0.0242
0.0	0.0	0.0	-1296.6447	121.8324	NaN	NaN	-0.1037	0.8827	0.0266	0.0195	0.0222	0.0247	0.0244
0.0	0.0	0.0	-1459.6447	302.8324	NaN	NaN	-0.2618	0.8813	0.027	0.0199	0.0222	0.0246	0.025
0.0	0.0	0.0	-881.6447	941.8324	NaN	NaN	1.3	0.8837	0.0261	0.0195	0.0218	0.0241	0.0247
0.0	0.0	0.0	-1066.6447	-1180.1676	NaN	NaN	0.5253	0.8854	0.0253	0.0193	0.0215	0.024	0.0245
0.0	0.0	0.0	-249.6447	-146.1676	NaN	NaN	0.3693	0.8861	0.0246	0.0192	0.0214	0.024	0.0247
0.0	0.0	0.0	-871.6447	2312.8324	NaN	NaN	1.3	0.885	0.0247	0.0194	0.0216	0.0243	0.025
0.0	0.0	0.0	-1598.6447	-139.1676	NaN	NaN	0.0801	0.8857	0.0246	0.0191	0.0217	0.0245	0.0245
0.0	0.0	0.0	-3205.6447	-998.1676	NaN	NaN	0.2374	0.8846	0.0246	0.0191	0.0223	0.025	0.0244
0.0	0.0	0.0	-780.6447	-897.1676	NaN	NaN	0.5347	0.8849	0.0245	0.019	0.0223	0.0251	0.0243
0.0	0.0	0.0	-1768.6447	267.8324	NaN	NaN	-0.1785	0.8869	0.0237	0.0187	0.0218	0.0247	0.0242
0.0	0.0	0.0	-1968.6447	24.8324	NaN	NaN	-0.0128	0.889	0.0228	0.0184	0.0214	0.0244	0.0241
0.0	0.0	0.0	-510.6447	2727.8324	NaN	NaN	1.2303	0.8893	0.0225	0.0185	0.0214	0.0244	0.024
0.0	0.0	0.0	-1307.6447	624.8324	NaN	NaN	-0.3	0.8893	0.0225	0.0184	0.0215	0.0244	0.0238
0.0	0.0	0.0	-2310.6447	591.8324	NaN	NaN	-0.3	0.8868	0.0232	0.0187	0.0223	0.0251	0.0239
0.0	0.0	0.0	6.3553	-1412.1676	NaN	NaN	1.0045	0.8865	0.0236	0.0187	0.0223	0.0252	0.0237
0.0	0.0	0.0	-1789.6447	-262.1676	NaN	NaN	0.1278	0.8885	0.0227	0.0183	0.0219	0.0248	0.0237
0.0	0.0	0.0	-952.6447	429.8324	NaN	NaN	-0.3	0.89	0.0222	0.018	0.0217	0.0246	0.0235
0.0	0.0	0.0	-641.6447	1620.8324	NaN	NaN	1.3	0.8904	0.0219	0.018	0.0216	0.0246	0.0235
0.0	0.0	0.0	-1649.6447	-536.1676	NaN	NaN	0.2453	0.8892	0.0223	0.0181	0.022	0.0249	0.0235
0.0	0.0	0.0	-360.6447	-32.1676	NaN	NaN	0.0819	0.8881	0.0228	0.0182	0.0224	0.0251	0.0234
0.0	0.0	0.0	-1282.6447	-1652.1676	NaN	NaN	0.563	0.8875	0.0232	0.0183	0.0227	0.0251	0.0233
0.0	0.0	0.0	-82.6447	-2784.1676	NaN	NaN	0.9712	0.8882	0.023	0.0181	0.0226	0.0249	0.0232
0.0	0.0	0.0	386.3553	-90.1676	NaN	NaN	-0.3	0.8892	0.0226	0.018	0.0224	0.0248	0.023
0.0	0.0	0.0	-118.6447	393.8324	NaN	NaN	1.3	0.8895	0.0224	0.018	0.0221	0.0247	0.0232
0.0	0.0	0.0	-1408.6447	854.8324	NaN	NaN	-0.3	0.8912	0.022	0.0177	0.0217	0.0244	0.023
0.0	0.0	0.0	272.3553	359.8324	NaN	NaN	0.5692	0.8923	0.0217	0.0175	0.0215	0.0242	0.0228
0.0	0.0	0.0	-858.6447	-591.1676	NaN	NaN	0.4078	0.8922	0.0218	0.0175	0.0216	0.0243	0.0227
0.0	0.0	0.0	-1685.6447	863.8324	NaN	NaN	-0.3	0.8911	0.0224	0.0177	0.0219	0.0243	0.0225
0.0	0.0	0.0	-739.6447	-58.1676	NaN	NaN	0.0729	0.89	0.023	0.0179	0.0224	0.0245	0.0222
0.0	0.0	0.0	-1679.6447	-2370.1676	NaN	NaN	0.5853	0.8902	0.0232	0.0181	0.0225	0.0242	0.0219
0.0	0.0	0.0	-1170.6447	-1633.1676	NaN	NaN	0.5825	0.8914	0.0229	0.0182	0.0223	0.0237	0.0215
0.0	0.0	0.0	-732.6447	-455.1676	NaN	NaN	0.3832	0.8924	0.0225	0.0182	0.0221	0.0234	0.0213
0.0	0.0	0.0	46.3553	-1988.1676	NaN	NaN	1.0239	0.8924	0.0225	0.0184	0.022	0.0234	0.0213
0.0	0.0	0.0	-1723.6447	635.8324	NaN	NaN	-0.3	0.8928	0.0224	0.0186	0.0219	0.0233	0.021
0.0	0.0	0.0	-443.6447	243.8324	NaN	NaN	-0.3	0.8926	0.0226	0.0188	0.022	0.0232	0.0208
0.0	0.0	0.0	-3520.6447	-51.1676	NaN	NaN	0.0143	0.8938	0.0222	0.0189	0.0218	0.0228	0.0205
0.0	0.0	0.0	-2309.6447	625.8324	NaN	NaN	-0.3	0.8937	0.0222	0.0191	0.0219	0.0228	0.0203
0.0	0.0	0.0	-1097.6447	-1442.1676	NaN	NaN	0.5678	0.8945	0.0219	0.0192	0.0218	0.0225	0.0202
0.0	0.0	0.0	-97.6447	811.8324	NaN	NaN	1.1367	0.8943	0.0218	0.0193	0.0219	0.0227	0.0201
0.0	0.0	0.0	-1616.6447	1468.8324	NaN	NaN	-0.3	0.8944	0.0218	0.0194	0.0219	0.0226	0.02
0.0	0.0	0.0	-546.6447	240.8324	NaN	NaN	-0.3	0.895	0.0215	0.0195	0.0218	0.0224	0.0199
0.0	0.0	0.0	756.3553	-0.1676	NaN	NaN	-0.0002	0.8949	0.0214	0.0198	0.0219	0.0223	0.0198
0.0	0.0	0.0	676.3553	1333.8324	NaN	NaN	0.6635	0.895	0.0212	0.0201	0.022	0.022	0.0197
0.0	0.0	0.0	-1059.6447	-1633.1676	NaN	NaN	0.6065	0.8931	0.0216	0.021	0.0224	0.0219	0.0199
0.0	0.0	0.0	-752.6447	-1617.1676	NaN	NaN	0.6824	0.8927	0.022	0.0212	0.0226	0.0218	0.0197
0.0	0.0	0.0	-20.6447	-2275.1676	NaN	NaN	0.991	0.8912	0.0226	0.0215	0.0227	0.022	0.0199
0.0	0.0	0.0	-835.6447	-4983.1676	NaN	NaN	0.8564	0.8916	0.0227	0.0216	0.0225	0.0218	0.0199
0.0	0.0	0.0	-98.6447	-800.1676	NaN	NaN	0.8902	0.8919	0.0224	0.0215	0.0225	0.0218	0.0198
0.0	0.0	0.0	-391.6447	-340.1676	NaN	NaN	0.4648	0.8917	0.0223	0.0214	0.0226	0.0221	0.02
0.0	0.0	0.0	-522.6447	1026.8324	NaN	NaN	1.3	0.8918	0.0221	0.0213	0.0225	0.0222	0.0202
0.0	0.0	0.0	-945.6447	-2038.1676	NaN	NaN	0.6831	0.8917	0.0222	0.0213	0.0225	0.0222	0.0202
0.0	0.0	0.0	-1158.6447	-962.1676	NaN	NaN	0.4537	0.892	0.0223	0.0213	0.0223	0.022	0.02
0.0	0.0	0.0	-782.6447	332.8324	NaN	NaN	-0.3	0.892	0.0223	0.0213	0.0224	0.0221	0.02
0.0	0.0	0.0	-1140.6447	368.8324	NaN	NaN	-0.3	0.8924	0.0223	0.0213	0.0223	0.0218	0.0199
0.0	0.0	0.0	-1059.6447	-1660.1676	NaN	NaN	0.6104	0.8925	0.0224	0.0215	0.0222	0.0216	0.0198
0.0	0.0	0.0	-690.6447	-3042.1676	NaN	NaN	0.815	0.8925	0.0224	0.0215	0.0223	0.0215	0.0198
0.0	0.0	0.0	1328.3553	-2667.1676	NaN	NaN	1.3	0.8927	0.0223	0.0215	0.0222	0.0215	0.0197
0.0	0.0	0.0	-2302.6447	-3047.1676	NaN	NaN	0.5696	0.8926	0.0223	0.0217	0.0222	0.0214	0.0198
0.0	0.0	0.0	-810.6447	-1791.1676	NaN	NaN	0.6884	0.893	0.0222	0.0216	0.0221	0.0212	0.0198
0.0	0.0	0.0	-2345.6447	-3013.1676	NaN	NaN	0.5623	0.8931	0.0221	0.0217	0.0221	0.0211	0.0199
0.0	0.0	0.0	-3099.6447	-1140.1676	NaN	NaN	0.2689	0.8933	0.0219	0.0217	0.0222	0.021	0.02
0.0	0.0	0.0	-1379.6447	464.8324	NaN	NaN	-0.3	0.8932	0.0218	0.0216	0.0222	0.021	0.0201
0.0	0.0	0.0	168.3553	-2052.1676	NaN	NaN	1.0894	0.8923	0.022	0.0219	0.0222	0.0213	0.0203
0.0	0.0	0.0	-254.6447	1280.8324	NaN	NaN	1.2481	0.8916	0.022	0.022	0.0223	0.0216	0.0205
0.0	0.0	0.0	-288.6447	-834.1676	NaN	NaN	0.7429	0.8911	0.0221	0.0222	0.0223	0.0217	0.0205
0.0	0.0	0.0	-1167.6447	744.8324	NaN	NaN	-0.3	0.891	0.0221	0.0221	0.0223	0.0217	0.0207
0.0	0.0	0.0	913.3553	-3411.1676	NaN	NaN	1.3	0.8908	0.0221	0.022	0.0223	0.0218	0.0209
0.0	0.0	0.0	1078.3553	-1672.1676	NaN	NaN	1.3	0.8904	0.0223	0.022	0.0224	0.022	0.0209
0.0	0.0	0.0	-1429.6447	1087.8324	NaN	NaN	-0.3	0.8902	0.0223	0.022	0.0225	0.0221	0.0209
0.0	0.0	0.0	-2142.6447	-29.1676	NaN	NaN	0.0134	0.8903	0.0223	0.0219	0.0225	0.022	0.0209
0.0	0.0	0.0	-563.6447	-1582.1676	NaN	NaN	0.7373	0.8903	0.0223	0.0219	0.0224	0.022	0.021
0.0	0.0	0.0	-2256.6447	150.8324	NaN	NaN	-0.0716	0.8902	0.0223	0.0219	0.0225	0.0221	0.0211
0.0	0.0	0.0	-337.6447	-915.1676	NaN	NaN	0.7305	0.89	0.0222	0.0219	0.0225	0.0221	0.0212
0.0	0.0	0.0	-2004.6447	-186.1676	NaN	NaN	0.085	0.8898	0.0223	0.0219	0.0226	0.0222	0.0213
0.0	0.0	0.0	-181.6447	-860.1676	NaN	NaN	0.8256	0.8898	0.0223	0.0219	0.0226	0.0222	0.0213
0.0	0.0	0.0	-2315.6447	-109.1676	NaN	NaN	0.045	0.8905	0.022	0.0217	0.0223	0.022	0.0213
0.0	0.0	0.0	-1550.6447	-981.1676	NaN	NaN	0.3875	0.8899	0.022	0.0218	0.0225	0.0223	0.0215
0.0	0.0	0.0	-805.6447	1184.8324	NaN	NaN	1.3	0.89	0.022	0.0217	0.0225	0.0223	0.0216
0.0	0.0	0.0	187.3553	-2423.1676	NaN	NaN	1.0838	0.8902	0.0218	0.0217	0.0224	0.0222	0.0217
0.0	0.0	0.0	636.3553	-431.1676	NaN	NaN	-0.3	0.8908	0.0216	0.0216	0.0223	0.0221	0.0217
0.0	0.0	0.0	-2647.6447	-330.1676	NaN	NaN	0.1109	0.8904	0.0217	0.0217	0.0224	0.0222	0.0217
0.0	0.0	0.0	-2719.6447	694.8324	NaN	NaN	-0.3	0.8907	0.0214	0.0215	0.0223	0.0223	0.0217
0.0	0.0	0.0	-735.6447	153.8324	NaN	NaN	-0.2644	0.8904	0.0216	0.0215	0.0224	0.0224	0.0218
0.0	0.0	0.0	-30.6447	-945.1676	NaN	NaN	0.9686	0.8897	0.022	0.0216	0.0224	0.0224	0.0218
0.0	0.0	0.0	-3798.6447	-1393.1676	NaN	NaN	0.2683	0.8897	0.0224	0.0217	0.0223	0.0222	0.0218
0.0	0.0	0.0	-1092.6447	-2177.1676	NaN	NaN	0.6658	0.8895	0.0224	0.0217	0.0223	0.0222	0.0218
0.0	0.0	0.0	-25.6447	1154.8324	NaN	NaN	1.0227	0.8893	0.022	0.0216	0.0224	0.0225	0.0221
0.0	0.0	0.0	705.3553	-2079.1676	NaN	NaN	1.3	0.8896	0.0218	0.0215	0.0223	0.0226	0.0222
0.0	0.0	0.0	712.3553	-373.1676	NaN	NaN	-0.3	0.8883	0.0219	0.0216	0.0227	0.0232	0.0223
0.0	0.0	0.0	734.3553	288.8324	NaN	NaN	0.2823	0.8872	0.0223	0.0216	0.023	0.0236	0.0224
0.0	0.0	0.0	-638.6447	-657.1676	NaN	NaN	0.5071	0.8884	0.0224	0.0216	0.0225	0.0231	0.0221
0.0	0.0	0.0	-1360.6447	-1090.1676	NaN	NaN	0.4448	0.8888	0.0225	0.0216	0.0223	0.0228	0.022
0.0	0.0	0.0	-2499.6447	-2488.1676	NaN	NaN	0.4988	0.8893	0.0225	0.0216	0.0221	0.0226	0.0219
0.0	0.0	0.0	-1159.6447	640.8324	NaN	NaN	-0.3	0.8886	0.0223	0.0215	0.0224	0.0231	0.0221
0.0	0.0	0.0	268.3553	819.8324	NaN	NaN	0.7534	0.8872	0.0224	0.0214	0.023	0.0238	0.0223
0.0	0.0	0.0	257.3553	-1763.1676	NaN	NaN	1.1709	0.8879	0.0222	0.0213	0.0228	0.0237	0.0221
0.0	0.0	0.0	-1544.6447	-50.1676	NaN	NaN	0.0315	0.8883	0.0224	0.0214	0.0226	0.0234	0.0219
0.0	0.0	0.0	-3262.6447	-805.1676	NaN	NaN	0.1979	0.8887	0.0226	0.0214	0.0224	0.0232	0.0217
0.0	0.0	0.0	-2266.6447	-304.1676	NaN	NaN	0.1183	0.8889	0.0225	0.0214	0.0223	0.0231	0.0217
0.0	0.0	0.0	-1091.6447	-24.1676	NaN	NaN	0.0217	0.8884	0.0226	0.0214	0.0226	0.0234	0.0218
0.0	0.0	0.0	-596.6447	-1449.1676	NaN	NaN	0.7084	0.8882	0.0226	0.0214	0.0227	0.0234	0.0218
0.0	0.0	0.0	-316.6447	-2393.1676	NaN	NaN	0.8831	0.8885	0.0224	0.0212	0.0227	0.0233	0.0218
0.0	0.0	0.0	-1246.6447	2705.8324	NaN	NaN	1.3	0.887	0.0227	0.0212	0.0232	0.0239	0.022
0.0	0.0	0.0	-691.6447	815.8324	NaN	NaN	1.3	0.8872	0.0226	0.021	0.0232	0.024	0.022
0.0	0.0	0.0	-3165.6447	2554.8324	NaN	NaN	-0.3	0.8875	0.0226	0.0211	0.0231	0.0238	0.0219
0.0	0.0	0.0	-1808.6447	-1308.1676	NaN	NaN	0.4197	0.888	0.0226	0.0214	0.0229	0.0233	0.0218
0.0	0.0	0.0	-805.6447	-413.1676	NaN	NaN	0.339	0.8878	0.0227	0.0215	0.0229	0.0233	0.0218
0.0	0.0	0.0	-2296.6447	-1731.1676	NaN	NaN	0.4298	0.8878	0.0227	0.0217	0.0229	0.0232	0.0216
0.0	0.0	0.0	-576.6447	845.8324	NaN	NaN	1.3	0.8881	0.0227	0.0218	0.0229	0.023	0.0216
0.0	0.0	0.0	-1454.6447	-2852.1676	NaN	NaN	0.6622	0.8881	0.0227	0.0221	0.0228	0.0228	0.0215
0.0	0.0	0.0	-688.6447	328.8324	NaN	NaN	-0.3	0.888	0.0227	0.0221	0.0228	0.0228	0.0216
0.0	0.0	0.0	-2385.6447	-2522.1676	NaN	NaN	0.5139	0.8883	0.0226	0.0222	0.0226	0.0227	0.0216
0.0	0.0	0.0	-294.6447	529.8324	NaN	NaN	1.3	0.888	0.0227	0.0221	0.0226	0.0229	0.0216
0.0	0.0	0.0	517.3553	106.8324	NaN	NaN	0.1712	0.888	0.0229	0.0222	0.0224	0.0229	0.0215
0.0	0.0	0.0	-1451.6447	-1072.1676	NaN	NaN	0.4248	0.8881	0.023	0.0224	0.0223	0.0229	0.0214
0.0	0.0	0.0	842.3553	-26.1676	NaN	NaN	-0.0321	0.8869	0.0233	0.0228	0.0222	0.0232	0.0216
0.0	0.0	0.0	-580.6447	1448.8324	NaN	NaN	1.3	0.8871	0.0233	0.023	0.0221	0.0231	0.0215
0.0	0.0	0.0	-122.6447	13.8324	NaN	NaN	-0.1271	0.8871	0.0234	0.023	0.022	0.023	0.0215
0.0	0.0	0.0	-1925.6447	419.8324	NaN	NaN	-0.2788	0.8874	0.0234	0.023	0.022	0.0229	0.0213
0.0	0.0	0.0	-1374.6447	2228.8324	NaN	NaN	1.3	0.887	0.0237	0.023	0.022	0.0229	0.0213
0.0	0.0	0.0	-271.6447	699.8324	NaN	NaN	1.3	0.8876	0.0235	0.0228	0.022	0.0228	0.0213
0.0	0.0	0.0	-2309.6447	2550.8324	NaN	NaN	1.3	0.8873	0.0237	0.0228	0.0222	0.0228	0.0212
0.0	0.0	0.0	-1423.6447	228.8324	NaN	NaN	-0.1915	0.8871	0.0238	0.0229	0.0222	0.0228	0.0212
0.0	0.0	0.0	-1084.6447	2235.8324	NaN	NaN	1.3	0.8876	0.0236	0.023	0.0222	0.0225	0.0211
0.0	0.0	0.0	1013.3553	133.8324	NaN	NaN	0.1167	0.8873	0.0236	0.0232	0.0223	0.0223	0.0213
0.0	0.0	0.0	-3274.6447	-1217.1676	NaN	NaN	0.271	0.8875	0.0234	0.0234	0.0224	0.0219	0.0214
0.0	0.0	0.0	209.3553	-223.1676	NaN	NaN	1.3	0.8876	0.0231	0.0233	0.0226	0.0218	0.0215
0.0	0.0	0.0	-1507.6447	1333.8324	NaN	NaN	-0.3	0.8881	0.0229	0.023	0.0227	0.0217	0.0216
0.0	0.0	0.0	-2952.6447	555.8324	NaN	NaN	-0.2319	0.8884	0.0227	0.0229	0.0228	0.0215	0.0217
0.0	0.0	0.0	-1521.6447	-1565.1676	NaN	NaN	0.507	0.8883	0.023	0.0229	0.0228	0.0214	0.0216
0.0	0.0	0.0	-1535.6447	-645.1676	NaN	NaN	0.2958	0.8888	0.0228	0.0227	0.0228	0.0213	0.0217
0.0	0.0	0.0	-1454.6447	-1649.1676	NaN	NaN	0.5313	0.8891	0.0224	0.0226	0.0227	0.0212	0.0219
0.0	0.0	0.0	-928.6447	37.8324	NaN	NaN	-0.0425	0.889	0.0222	0.0227	0.0228	0.0213	0.022
0.0	0.0	0.0	81.3553	-316.1676	NaN	NaN	1.3	0.8887	0.0223	0.0227	0.0229	0.0215	0.022
0.0	0.0	0.0	-2720.6447	-1561.1676	NaN	NaN	0.3646	0.8884	0.0226	0.0229	0.0228	0.0214	0.0218
0.0	0.0	0.0	-1258.6447	-1066.1676	NaN	NaN	0.4586	0.8885	0.0227	0.023	0.0228	0.0213	0.0218
0.0	0.0	0.0	-2148.6447	-1708.1676	NaN	NaN	0.4429	0.889	0.0225	0.0229	0.0227	0.0212	0.0218
0.0	0.0	0.0	-1449.6447	-840.1676	NaN	NaN	0.3669	0.8887	0.0224	0.0229	0.0228	0.0213	0.0219
0.0	0.0	0.0	-311.6447	1386.8324	NaN	NaN	1.2899	0.8893	0.022	0.0227	0.0227	0.0214	0.0219
0.0	0.0	0.0	2000.3553	266.8324	NaN	NaN	0.1177	0.8888	0.0221	0.0229	0.0228	0.0216	0.0219
0.0	0.0	0.0	-1108.6447	-2499.1676	NaN	NaN	0.6927	0.8888	0.0223	0.023	0.0227	0.0215	0.0216
0.0	0.0	0.0	-1931.6447	361.8324	NaN	NaN	-0.2305	0.8891	0.0224	0.0231	0.0227	0.0213	0.0214
0.0	0.0	0.0	-1567.6447	-1519.1676	NaN	NaN	0.4921	0.8897	0.0224	0.023	0.0226	0.0211	0.0213
0.0	0.0	0.0	-19.6447	-865.1676	NaN	NaN	0.9778	0.89	0.0222	0.0229	0.0226	0.021	0.0213
0.0	0.0	0.0	-1022.6447	-1945.1676	NaN	NaN	0.6554	0.8903	0.0221	0.0228	0.0225	0.021	0.0213
0.0	0.0	0.0	-566.6447	-1717.1676	NaN	NaN	0.7519	0.8904	0.0219	0.0227	0.0225	0.0211	0.0213
0.0	0.0	0.0	988.3553	658.8324	NaN	NaN	0.4	0.8902	0.0218	0.0226	0.0226	0.0215	0.0214
0.0	0.0	0.0	-2285.6447	1636.8324	NaN	NaN	-0.3	0.8903	0.0218	0.0226	0.0226	0.0215	0.0212
0.0	0.0	0.0	-1424.6447	-875.1676	NaN	NaN	0.3805	0.89	0.022	0.023	0.0226	0.0213	0.0211
0.0	0.0	0.0	-3131.6447	-438.1676	NaN	NaN	0.1227	0.8903	0.022	0.0229	0.0226	0.0211	0.021
0.0	0.0	0.0	-2380.6447	-974.1676	NaN	NaN	0.2904	0.8903	0.0221	0.0228	0.0226	0.021	0.0212
0.0	0.0	0.0	-482.6447	-2055.1676	NaN	NaN	0.8098	0.8903	0.0221	0.0227	0.0227	0.0209	0.0213
0.0	0.0	0.0	-954.6447	2043.8324	NaN	NaN	1.3	0.8911	0.0217	0.0225	0.0227	0.0209	0.0211
0.0	0.0	0.0	-2634.6447	-1859.1676	NaN	NaN	0.4137	0.8911	0.0219	0.0224	0.0226	0.0208	0.0212
0.0	0.0	0.0	-1304.6447	605.8324	NaN	NaN	-0.3	0.8911	0.0218	0.0226	0.0225	0.0208	0.0211
0.0	0.0	0.0	-324.6447	-1614.1676	NaN	NaN	0.8326	0.891	0.0219	0.0227	0.0224	0.0209	0.0211
0.0	0.0	0.0	-628.6447	-1482.1676	NaN	NaN	0.7022	0.8913	0.022	0.0227	0.0222	0.0209	0.0209
0.0	0.0	0.0	-2195.6447	-776.1676	NaN	NaN	0.2612	0.8906	0.0223	0.0229	0.0221	0.021	0.021
0.0	0.0	0.0	-1832.6447	-3158.1676	NaN	NaN	0.6328	0.8901	0.0226	0.0231	0.0221	0.0211	0.021
0.0	0.0	0.0	2668.3553	-849.1676	NaN	NaN	-0.3	0.8896	0.0227	0.0234	0.0222	0.0212	0.021
0.0	0.0	0.0	-1628.6447	861.8324	NaN	NaN	-0.3	0.8902	0.0223	0.0232	0.0223	0.0211	0.021
0.0	0.0	0.0	-1497.6447	1500.8324	NaN	NaN	1.3	0.8902	0.0223	0.0232	0.0222	0.0211	0.021
0.0	0.0	0.0	-2323.6447	-1976.1676	NaN	NaN	0.4596	0.8904	0.0221	0.0231	0.0222	0.0211	0.0211
0.0	0.0	0.0	-956.6447	-846.1676	NaN	NaN	0.4694	0.8906	0.022	0.0231	0.0222	0.0212	0.0209
0.0	0.0	0.0	-1807.6447	1212.8324	NaN	NaN	-0.3	0.8913	0.0219	0.023	0.022	0.021	0.0209
0.0	0.0	0.0	-2069.6447	-1953.1676	NaN	NaN	0.4855	0.8905	0.0223	0.0232	0.0219	0.021	0.0212
0.0	0.0	0.0	-2997.6447	-2942.1676	NaN	NaN	0.4953	0.8899	0.0225	0.0231	0.0221	0.021	0.0213
0.0	0.0	0.0	-1145.6447	-1081.1676	NaN	NaN	0.4855	0.8906	0.0221	0.023	0.0223	0.0208	0.0211
0.0	0.0	0.0	-1739.6447	2008.8324	NaN	NaN	1.3	0.8927	0.0212	0.0228	0.022	0.0204	0.0209
0.0	0.0	0.0	-2077.6447	-445.1676	NaN	NaN	0.1765	0.8934	0.0208	0.0228	0.0219	0.0202	0.0209
0.0	0.0	0.0	-612.6447	-1682.1676	NaN	NaN	0.733	0.893	0.0209	0.0229	0.022	0.0202	0.021
0.0	0.0	0.0	-2205.6447	79.8324	NaN	NaN	-0.0376	0.8928	0.021	0.023	0.022	0.0202	0.0211
0.0	0.0	0.0	-450.6447	-2143.1676	NaN	NaN	0.8263	0.8928	0.021	0.0229	0.022	0.0201	0.0212
0.0	0.0	0.0	-1375.6447	104.8324	NaN	NaN	-0.0825	0.8931	0.0209	0.0228	0.022	0.02	0.0212
0.0	0.0	0.0	-2449.6447	-2453.1676	NaN	NaN	0.5004	0.8929	0.0209	0.0228	0.0221	0.02	0.0213
0.0	0.0	0.0	-1362.6447	1294.8324	NaN	NaN	-0.3	0.8945	0.0205	0.0224	0.0216	0.0199	0.021
0.0	0.0	0.0	-3080.6447	-1084.1676	NaN	NaN	0.2603	0.8924	0.0214	0.0229	0.0217	0.0201	0.0215
0.0	0.0	0.0	-438.6447	135.8324	NaN	NaN	-0.3	0.8921	0.0217	0.0229	0.0215	0.0202	0.0215
0.0	0.0	0.0	727.3553	-2401.1676	NaN	NaN	1.3	0.8914	0.022	0.023	0.0215	0.0205	0.0216
0.0	0.0	0.0	-1768.6447	2313.8324	NaN	NaN	1.3	0.8913	0.022	0.0229	0.0215	0.0208	0.0216
0.0	0.0	0.0	-996.6447	176.8324	NaN	NaN	-0.2157	0.8914	0.0219	0.0229	0.0215	0.0208	0.0215
0.0	0.0	0.0	-465.6447	-1655.1676	NaN	NaN	0.7804	0.8916	0.0217	0.0229	0.0216	0.0209	0.0214
0.0	0.0	0.0	-2945.6447	-892.1676	NaN	NaN	0.2325	0.8917	0.0217	0.0228	0.0217	0.0209	0.0212
0.0	0.0	0.0	-1706.6447	-370.1676	NaN	NaN	0.1782	0.8927	0.0215	0.0226	0.0216	0.0206	0.0209
0.0	0.0	0.0	-3071.6447	566.8324	NaN	NaN	-0.2263	0.8927	0.0215	0.0224	0.0218	0.0206	0.0209
0.0	0.0	0.0	-392.6447	-424.1676	NaN	NaN	0.5193	0.8938	0.021	0.0217	0.0221	0.0205	0.0207
0.0	0.0	0.0	-2020.6447	3383.8324	NaN	NaN	1.3	0.8946	0.0207	0.0211	0.0224	0.0205	0.0206
0.0	0.0	0.0	-1226.6447	2293.8324	NaN	NaN	1.3	0.8941	0.0208	0.0209	0.0229	0.0208	0.0206
0.0	0.0	0.0	-2564.6447	-401.1676	NaN	NaN	0.1353	0.8928	0.0212	0.021	0.023	0.0211	0.0208
0.0	0.0	0.0	-1749.6447	-2480.1676	NaN	NaN	0.5864	0.8931	0.0215	0.0209	0.0228	0.021	0.0205
0.0	0.0	0.0	-825.6447	1840.8324	NaN	NaN	1.3	0.8836	0.0234	0.0226	0.0244	0.0231	0.0228
0.0	0.0	0.0	-2368.6447	-88.1676	NaN	NaN	0.0359	0.906	0.0185	0.0187	0.0203	0.019	0.0176
