# Supplementary material for: DeepFRET, a software for rapid and automated single-molecule FRET data classification using deep learning
Source: eLife. 2020 Nov 3;9:e60404. doi: 10.7554/eLife.60404 (PMC7609065; doi:10.7554/eLife.60404)
Supplement: Figure 4—source data 1. [file elife-60404-fig4-data1.zip › Figure 4-source data 1/Fig_S4a/Traces/traces_all_n294/Traces_Fig2d_4mMAc_mov4_combined_tif_pair48.txt]

Exported by DeepFRET
Date: 2020-08-26, 18:13
Video filename: None
FRET pair #48
Bleaches at 68
D-Dexc-bg	A-Dexc-bg	A-Aexc-bg	D-Dexc-rw	A-Dexc-rw	A-Aexc-rw	S	E	p_bleached	p_aggregated	p_noisy	p_scrambled	p_static	p_dynamic
0.0	0.0	0.0	20306.8265	8680.8887	NaN	NaN	0.2995	0.0241	0.892	0.0214	0.0252	0.0196	0.0178
0.0	0.0	0.0	23864.8265	9220.8887	NaN	NaN	0.2787	0.0195	0.8998	0.0195	0.0236	0.0197	0.0178
0.0	0.0	0.0	25249.8265	10782.8887	NaN	NaN	0.2993	0.0194	0.9073	0.0179	0.0207	0.0183	0.0165
0.0	0.0	0.0	17746.8265	9002.8887	NaN	NaN	0.3366	0.0196	0.9064	0.018	0.0205	0.0185	0.017
0.0	0.0	0.0	16617.8265	8197.8887	NaN	NaN	0.3304	0.0198	0.9043	0.0184	0.0208	0.0188	0.0178
0.0	0.0	0.0	15955.8265	4775.8887	NaN	NaN	0.2304	0.0201	0.9025	0.0189	0.021	0.019	0.0185
0.0	0.0	0.0	13628.8265	11273.8887	NaN	NaN	0.4527	0.0201	0.9003	0.0193	0.0213	0.0194	0.0194
0.0	0.0	0.0	16576.8265	6447.8887	NaN	NaN	0.28	0.0203	0.8987	0.0196	0.0215	0.0199	0.02
0.0	0.0	0.0	14944.8265	10498.8887	NaN	NaN	0.4126	0.0204	0.8981	0.0196	0.0215	0.0201	0.0203
0.0	0.0	0.0	16528.8265	9230.8887	NaN	NaN	0.3583	0.0207	0.8964	0.0199	0.0219	0.0205	0.0206
0.0	0.0	0.0	21817.8265	8718.8887	NaN	NaN	0.2855	0.0208	0.8955	0.0201	0.022	0.0208	0.0207
0.0	0.0	0.0	17764.8265	9401.8887	NaN	NaN	0.3461	0.021	0.8946	0.0202	0.0223	0.0211	0.0208
0.0	0.0	0.0	14266.8265	12664.8887	NaN	NaN	0.4703	0.0211	0.8939	0.0201	0.0227	0.0213	0.0208
0.0	0.0	0.0	19287.8265	11783.8887	NaN	NaN	0.3792	0.021	0.8943	0.0199	0.0229	0.0213	0.0205
0.0	0.0	0.0	13622.8265	7734.8887	NaN	NaN	0.3622	0.0206	0.8952	0.0197	0.023	0.0212	0.0203
0.0	0.0	0.0	17613.8265	9043.8887	NaN	NaN	0.3393	0.0204	0.8956	0.0195	0.0236	0.021	0.0199
0.0	0.0	0.0	16479.8265	10845.8887	NaN	NaN	0.3969	0.0205	0.8963	0.0192	0.024	0.0203	0.0197
0.0	0.0	0.0	13322.8265	9116.8887	NaN	NaN	0.4063	0.0198	0.8977	0.0191	0.0235	0.02	0.0198
0.0	0.0	0.0	16007.8265	5237.8887	NaN	NaN	0.2465	0.0195	0.8984	0.0193	0.0229	0.0199	0.02
0.0	0.0	0.0	13422.8265	9538.8887	NaN	NaN	0.4154	0.0196	0.8983	0.0192	0.0226	0.02	0.0201
0.0	0.0	0.0	14265.8265	8465.8887	NaN	NaN	0.3724	0.0197	0.8979	0.0193	0.0227	0.0202	0.0202
0.0	0.0	0.0	14402.8265	10991.8887	NaN	NaN	0.4328	0.0198	0.898	0.0194	0.0226	0.0202	0.0201
0.0	0.0	0.0	17553.8265	7542.8887	NaN	NaN	0.3006	0.02	0.8974	0.0195	0.0226	0.0204	0.0202
0.0	0.0	0.0	13690.8265	12896.8887	NaN	NaN	0.4851	0.0203	0.8967	0.0196	0.0226	0.0205	0.0203
0.0	0.0	0.0	14889.8265	7018.8887	NaN	NaN	0.3204	0.0205	0.8966	0.0196	0.0225	0.0206	0.0203
0.0	0.0	0.0	14360.8265	8239.8887	NaN	NaN	0.3646	0.0204	0.8964	0.0196	0.0225	0.0207	0.0204
0.0	0.0	0.0	16315.8265	5444.8887	NaN	NaN	0.2502	0.0205	0.8965	0.0194	0.0225	0.0208	0.0203
0.0	0.0	0.0	16912.8265	9564.8887	NaN	NaN	0.3612	0.0204	0.8964	0.0195	0.0225	0.0209	0.0203
0.0	0.0	0.0	17172.8265	8615.8887	NaN	NaN	0.3341	0.0203	0.897	0.0194	0.0225	0.0208	0.0201
0.0	0.0	0.0	13402.8265	7498.8887	NaN	NaN	0.3588	0.0203	0.8968	0.0195	0.0226	0.0208	0.02
0.0	0.0	0.0	15730.8265	6858.8887	NaN	NaN	0.3036	0.0204	0.8966	0.0195	0.0228	0.0208	0.0199
0.0	0.0	0.0	18366.8265	11949.8887	NaN	NaN	0.3942	0.0203	0.8965	0.0196	0.0229	0.0207	0.0199
0.0	0.0	0.0	15224.8265	5221.8887	NaN	NaN	0.2554	0.0206	0.8957	0.0198	0.0231	0.0208	0.02
0.0	0.0	0.0	16694.8265	8057.8887	NaN	NaN	0.3255	0.0206	0.8947	0.0201	0.0234	0.021	0.0203
0.0	0.0	0.0	14384.8265	6062.8887	NaN	NaN	0.2965	0.0207	0.8941	0.0203	0.0234	0.0211	0.0204
0.0	0.0	0.0	15122.8265	8488.8887	NaN	NaN	0.3595	0.0207	0.8934	0.0205	0.0235	0.0212	0.0207
0.0	0.0	0.0	14682.8265	8351.8887	NaN	NaN	0.3626	0.0207	0.8926	0.0207	0.0237	0.0212	0.021
0.0	0.0	0.0	11995.8265	6669.8887	NaN	NaN	0.3573	0.0209	0.8915	0.0209	0.0239	0.0214	0.0214
0.0	0.0	0.0	15349.8265	6378.8887	NaN	NaN	0.2936	0.0212	0.8899	0.0212	0.0244	0.0217	0.0217
0.0	0.0	0.0	15140.8265	7669.8887	NaN	NaN	0.3362	0.0212	0.8896	0.0212	0.0244	0.0218	0.0218
0.0	0.0	0.0	17501.8265	4396.8887	NaN	NaN	0.2008	0.0213	0.8893	0.0211	0.0245	0.0221	0.0217
0.0	0.0	0.0	18196.8265	8086.8887	NaN	NaN	0.3077	0.0211	0.8896	0.0208	0.0245	0.0222	0.0216
0.0	0.0	0.0	18283.8265	6456.8887	NaN	NaN	0.261	0.0216	0.8889	0.0207	0.0249	0.0225	0.0215
0.0	0.0	0.0	11661.8265	9760.8887	NaN	NaN	0.4556	0.0217	0.8875	0.0208	0.0255	0.0228	0.0218
0.0	0.0	0.0	16182.8265	10670.8887	NaN	NaN	0.3974	0.0217	0.8873	0.0207	0.0257	0.0228	0.0218
0.0	0.0	0.0	14987.8265	8077.8887	NaN	NaN	0.3502	0.0219	0.8861	0.0207	0.0262	0.0231	0.022
0.0	0.0	0.0	13125.8265	7938.8887	NaN	NaN	0.3769	0.0221	0.8852	0.0207	0.0265	0.0234	0.0221
0.0	0.0	0.0	14708.8265	6937.8887	NaN	NaN	0.3205	0.0221	0.885	0.0208	0.0264	0.0235	0.0221
0.0	0.0	0.0	14676.8265	6865.8887	NaN	NaN	0.3187	0.0221	0.8852	0.0207	0.0265	0.0234	0.0221
0.0	0.0	0.0	14788.8265	7015.8887	NaN	NaN	0.3218	0.022	0.8853	0.0207	0.0264	0.0234	0.0221
0.0	0.0	0.0	12976.8265	5040.8887	NaN	NaN	0.2798	0.0218	0.8858	0.0207	0.0263	0.0232	0.0222
0.0	0.0	0.0	11151.8265	13310.8887	NaN	NaN	0.5441	0.0216	0.8863	0.0207	0.0263	0.023	0.0221
0.0	0.0	0.0	15558.8265	9476.8887	NaN	NaN	0.3785	0.0213	0.8868	0.0207	0.0263	0.0228	0.0221
0.0	0.0	0.0	12899.8265	8880.8887	NaN	NaN	0.4077	0.021	0.888	0.0205	0.0261	0.0225	0.022
0.0	0.0	0.0	16555.8265	7412.8887	NaN	NaN	0.3093	0.0209	0.8889	0.0203	0.0259	0.0223	0.0217
0.0	0.0	0.0	13745.8265	6692.8887	NaN	NaN	0.3275	0.0207	0.8892	0.0203	0.0258	0.0223	0.0216
0.0	0.0	0.0	12023.8265	6402.8887	NaN	NaN	0.3475	0.0207	0.8896	0.0202	0.0258	0.0222	0.0215
0.0	0.0	0.0	10772.8265	2967.8887	NaN	NaN	0.216	0.0208	0.8881	0.0205	0.0262	0.0224	0.022
0.0	0.0	0.0	12460.8265	7845.8887	NaN	NaN	0.3864	0.021	0.8875	0.0205	0.0263	0.0226	0.0222
0.0	0.0	0.0	13392.8265	8116.8887	NaN	NaN	0.3774	0.0209	0.8868	0.0207	0.0264	0.0226	0.0227
0.0	0.0	0.0	12229.8265	7918.8887	NaN	NaN	0.393	0.0207	0.8864	0.0207	0.0266	0.0224	0.0232
0.0	0.0	0.0	11239.8265	9438.8887	NaN	NaN	0.4565	0.0204	0.8864	0.0206	0.0267	0.0222	0.0236
0.0	0.0	0.0	13173.8265	9085.8887	NaN	NaN	0.4082	0.0198	0.8872	0.0204	0.0268	0.022	0.0238
0.0	0.0	0.0	12794.8265	6787.8887	NaN	NaN	0.3466	0.0192	0.8897	0.02	0.026	0.0216	0.0235
0.0	0.0	0.0	11898.8265	5863.8887	NaN	NaN	0.3301	0.0189	0.8928	0.0197	0.0247	0.0212	0.0227
0.0	0.0	0.0	11933.8265	7228.8887	NaN	NaN	0.3772	0.0188	0.898	0.019	0.0226	0.0205	0.0211
0.0	0.0	0.0	13211.8265	6371.8887	NaN	NaN	0.3254	0.0232	0.8869	0.02	0.0235	0.0236	0.0227
0.0	0.0	0.0	8080.8265	6305.8887	NaN	NaN	0.4383	0.0534	0.8314	0.0252	0.0263	0.0342	0.0296
0.0	0.0	0.0	5383.8265	129.8887	NaN	NaN	0.0236	0.5213	0.3354	0.0305	0.0233	0.0437	0.0459
0.0	0.0	0.0	1436.8265	1260.8887	NaN	NaN	0.4674	0.7711	0.114	0.024	0.0218	0.0389	0.0301
0.0	0.0	0.0	2535.8265	1566.8887	NaN	NaN	0.3819	0.8144	0.0827	0.0216	0.0222	0.0339	0.0254
0.0	0.0	0.0	3792.8265	341.8887	NaN	NaN	0.0827	0.8279	0.0735	0.0217	0.0217	0.0317	0.0236
0.0	0.0	0.0	3366.8265	927.8887	NaN	NaN	0.2161	0.8394	0.0667	0.0227	0.0194	0.0287	0.0231
0.0	0.0	0.0	5046.8265	-744.1113	NaN	NaN	-0.1729	0.8415	0.0655	0.0234	0.0194	0.0275	0.0227
0.0	0.0	0.0	2469.8265	697.8887	NaN	NaN	0.2203	0.852	0.0593	0.0232	0.0197	0.0252	0.0206
0.0	0.0	0.0	2091.8265	-1102.1113	NaN	NaN	-0.3	0.8616	0.055	0.0214	0.0195	0.0231	0.0195
0.0	0.0	0.0	5156.8265	1475.8887	NaN	NaN	0.2225	0.8601	0.0559	0.0225	0.0195	0.0231	0.0189
0.0	0.0	0.0	4024.8265	-1034.1113	NaN	NaN	-0.3	0.863	0.055	0.0231	0.019	0.0217	0.0182
0.0	0.0	0.0	1999.8265	-1434.1113	NaN	NaN	-0.3	0.8661	0.0528	0.0238	0.0188	0.0206	0.0179
0.0	0.0	0.0	1997.8265	1967.8887	NaN	NaN	0.4962	0.8625	0.0544	0.0253	0.019	0.0204	0.0183
0.0	0.0	0.0	-90.1735	-1308.1113	NaN	NaN	0.9355	0.8648	0.0539	0.0246	0.019	0.0195	0.0182
0.0	0.0	0.0	4330.8265	1447.8887	NaN	NaN	0.2506	0.8596	0.0565	0.0259	0.0194	0.0199	0.0186
0.0	0.0	0.0	3426.8265	-2033.1113	NaN	NaN	-0.3	0.8557	0.0594	0.0262	0.0199	0.0202	0.0186
0.0	0.0	0.0	2413.8265	4168.8887	NaN	NaN	0.6333	0.8442	0.0677	0.027	0.0211	0.021	0.019
0.0	0.0	0.0	1996.8265	5044.8887	NaN	NaN	0.7164	0.8409	0.0702	0.0272	0.0211	0.0209	0.0197
0.0	0.0	0.0	2843.8265	300.8887	NaN	NaN	0.0957	0.8475	0.0643	0.0275	0.0209	0.0204	0.0194
0.0	0.0	0.0	2182.8265	-707.1113	NaN	NaN	-0.3	0.853	0.0611	0.0265	0.0204	0.0199	0.0191
0.0	0.0	0.0	2924.8265	-1288.1113	NaN	NaN	-0.3	0.8464	0.0653	0.0276	0.021	0.0196	0.0202
0.0	0.0	0.0	791.8265	-1717.1113	NaN	NaN	1.3	0.8173	0.0839	0.0312	0.0239	0.0198	0.0239
0.0	0.0	0.0	3777.8265	2147.8887	NaN	NaN	0.3625	0.7693	0.1193	0.0336	0.0277	0.0203	0.0298
0.0	0.0	0.0	2488.8265	10.8887	NaN	NaN	0.0044	0.7405	0.1433	0.0337	0.029	0.021	0.0326
0.0	0.0	0.0	2265.8265	584.8887	NaN	NaN	0.2052	0.7135	0.166	0.0327	0.0303	0.0225	0.0352
0.0	0.0	0.0	1022.8265	2301.8887	NaN	NaN	0.6924	0.7095	0.1705	0.0309	0.0302	0.0237	0.0352
0.0	0.0	0.0	1751.8265	721.8887	NaN	NaN	0.2918	0.7483	0.1411	0.028	0.0279	0.0246	0.0302
0.0	0.0	0.0	3769.8265	2179.8887	NaN	NaN	0.3664	0.7924	0.1071	0.0257	0.0248	0.0253	0.0248
0.0	0.0	0.0	2756.8265	2349.8887	NaN	NaN	0.4602	0.8192	0.086	0.0248	0.0229	0.0247	0.0223
0.0	0.0	0.0	2691.8265	2553.8887	NaN	NaN	0.4869	0.8345	0.074	0.024	0.0224	0.0239	0.0213
0.0	0.0	0.0	2728.8265	4711.8887	NaN	NaN	0.6333	0.8354	0.0722	0.0235	0.0226	0.0244	0.0219
0.0	0.0	0.0	3380.8265	494.8887	NaN	NaN	0.1277	0.8418	0.0665	0.0232	0.0226	0.0239	0.022
0.0	0.0	0.0	2229.8265	944.8887	NaN	NaN	0.2976	0.8599	0.0545	0.0217	0.0218	0.0212	0.021
0.0	0.0	0.0	5166.8265	-801.1113	NaN	NaN	-0.1835	0.8726	0.0461	0.0209	0.0213	0.0193	0.0199
0.0	0.0	0.0	3611.8265	-983.1113	NaN	NaN	-0.3	0.8782	0.042	0.0207	0.0211	0.0186	0.0195
0.0	0.0	0.0	2109.8265	2379.8887	NaN	NaN	0.5301	0.8799	0.0402	0.0208	0.0213	0.0185	0.0194
0.0	0.0	0.0	3864.8265	4737.8887	NaN	NaN	0.5507	0.8826	0.0381	0.0207	0.0212	0.0182	0.0193
0.0	0.0	0.0	1143.8265	-1233.1113	NaN	NaN	1.3	0.8855	0.0357	0.0203	0.0209	0.0182	0.0194
0.0	0.0	0.0	3533.8265	-1096.1113	NaN	NaN	-0.3	0.887	0.0341	0.0202	0.0209	0.0183	0.0194
0.0	0.0	0.0	3135.8265	244.8887	NaN	NaN	0.0724	0.8877	0.0334	0.0202	0.0209	0.0183	0.0195
0.0	0.0	0.0	1634.8265	1636.8887	NaN	NaN	0.5003	0.8885	0.0325	0.0203	0.0206	0.0183	0.0197
0.0	0.0	0.0	4377.8265	-1592.1113	NaN	NaN	-0.3	0.8885	0.0321	0.0205	0.0205	0.0186	0.0199
0.0	0.0	0.0	3710.8265	162.8887	NaN	NaN	0.042	0.8888	0.0314	0.0205	0.0205	0.0187	0.0201
0.0	0.0	0.0	2811.8265	2716.8887	NaN	NaN	0.4914	0.8878	0.0317	0.0208	0.0206	0.0188	0.0203
0.0	0.0	0.0	2728.8265	101.8887	NaN	NaN	0.036	0.8885	0.0314	0.0208	0.0202	0.0187	0.0204
0.0	0.0	0.0	3354.8265	-2614.1113	NaN	NaN	-0.3	0.8889	0.0309	0.0208	0.0201	0.0189	0.0204
0.0	0.0	0.0	4995.8265	-756.1113	NaN	NaN	-0.1783	0.8877	0.0312	0.021	0.0204	0.0191	0.0206
0.0	0.0	0.0	677.8265	331.8887	NaN	NaN	0.3287	0.8876	0.0314	0.0212	0.0202	0.0191	0.0206
0.0	0.0	0.0	3369.8265	-776.1113	NaN	NaN	-0.2992	0.8869	0.0316	0.0214	0.0201	0.0192	0.0208
0.0	0.0	0.0	2030.8265	101.8887	NaN	NaN	0.0478	0.8884	0.0311	0.0212	0.0198	0.0191	0.0204
0.0	0.0	0.0	332.8265	1227.8887	NaN	NaN	0.7867	0.887	0.0318	0.0216	0.0199	0.0192	0.0205
0.0	0.0	0.0	1104.8265	164.8887	NaN	NaN	0.1299	0.8891	0.0312	0.0211	0.0196	0.0189	0.0201
0.0	0.0	0.0	962.8265	880.8887	NaN	NaN	0.4778	0.8904	0.0307	0.0207	0.0195	0.0188	0.0199
0.0	0.0	0.0	1873.8265	-2295.1113	NaN	NaN	1.3	0.8919	0.0302	0.0202	0.0194	0.0187	0.0196
0.0	0.0	0.0	2509.8265	-772.1113	NaN	NaN	-0.3	0.8936	0.0298	0.0198	0.0192	0.0184	0.0192
0.0	0.0	0.0	2687.8265	631.8887	NaN	NaN	0.1903	0.8934	0.0295	0.0199	0.0194	0.0187	0.019
0.0	0.0	0.0	161.8265	1160.8887	NaN	NaN	0.8777	0.8935	0.0291	0.0198	0.0196	0.019	0.0189
0.0	0.0	0.0	297.8265	520.8887	NaN	NaN	0.6362	0.8949	0.0284	0.0193	0.0196	0.019	0.0188
0.0	0.0	0.0	1445.8265	555.8887	NaN	NaN	0.2777	0.8957	0.028	0.0188	0.0197	0.0189	0.0188
0.0	0.0	0.0	2534.8265	-3288.1113	NaN	NaN	1.3	0.8948	0.0283	0.0189	0.02	0.0191	0.0189
0.0	0.0	0.0	-983.1735	1387.8887	NaN	NaN	1.3	0.8949	0.028	0.0189	0.0202	0.0192	0.0188
0.0	0.0	0.0	4934.8265	-641.1113	NaN	NaN	-0.1493	0.8946	0.0277	0.019	0.0204	0.0194	0.0188
0.0	0.0	0.0	7062.8265	1136.8887	NaN	NaN	0.1386	0.8952	0.0272	0.019	0.0204	0.0194	0.0188
0.0	0.0	0.0	7381.8265	-1183.1113	NaN	NaN	-0.1909	0.8953	0.0267	0.0191	0.0204	0.0196	0.0189
0.0	0.0	0.0	3781.8265	1440.8887	NaN	NaN	0.2759	0.8948	0.0265	0.0193	0.0206	0.0198	0.0191
0.0	0.0	0.0	2333.8265	-862.1113	NaN	NaN	-0.3	0.8937	0.0266	0.0196	0.0207	0.0199	0.0195
0.0	0.0	0.0	2875.8265	1327.8887	NaN	NaN	0.3159	0.8931	0.0263	0.0199	0.0207	0.0202	0.0198
0.0	0.0	0.0	1957.8265	-2676.1113	NaN	NaN	1.3	0.893	0.0265	0.0199	0.0206	0.0201	0.0199
0.0	0.0	0.0	3849.8265	2881.8887	NaN	NaN	0.4281	0.8928	0.0259	0.0202	0.0208	0.0204	0.0199
0.0	0.0	0.0	5864.8265	1731.8887	NaN	NaN	0.228	0.8925	0.0258	0.0204	0.0209	0.0206	0.0199
0.0	0.0	0.0	4557.8265	716.8887	NaN	NaN	0.1359	0.8921	0.0258	0.0205	0.0209	0.0207	0.02
0.0	0.0	0.0	1891.8265	-879.1113	NaN	NaN	-0.3	0.8917	0.026	0.0206	0.0209	0.0206	0.0202
0.0	0.0	0.0	3552.8265	-960.1113	NaN	NaN	-0.3	0.8917	0.0258	0.0207	0.0209	0.0208	0.0201
0.0	0.0	0.0	320.8265	271.8887	NaN	NaN	0.4587	0.8917	0.026	0.0207	0.021	0.0207	0.0199
0.0	0.0	0.0	4173.8265	1477.8887	NaN	NaN	0.2615	0.8921	0.026	0.0208	0.0209	0.0205	0.0197
0.0	0.0	0.0	5317.8265	-883.1113	NaN	NaN	-0.1991	0.892	0.0264	0.0209	0.0208	0.0203	0.0197
0.0	0.0	0.0	3522.8265	-374.1113	NaN	NaN	-0.1188	0.8926	0.0265	0.0208	0.0206	0.02	0.0196
0.0	0.0	0.0	1404.8265	275.8887	NaN	NaN	0.1641	0.8926	0.0268	0.0206	0.0206	0.0199	0.0195
0.0	0.0	0.0	2742.8265	1749.8887	NaN	NaN	0.3895	0.8922	0.0271	0.0209	0.0206	0.0197	0.0195
0.0	0.0	0.0	328.8265	1709.8887	NaN	NaN	0.8387	0.8923	0.0274	0.0209	0.0206	0.0194	0.0194
0.0	0.0	0.0	2486.8265	1064.8887	NaN	NaN	0.2998	0.8925	0.0275	0.0209	0.0206	0.0193	0.0193
0.0	0.0	0.0	2617.8265	646.8887	NaN	NaN	0.1981	0.8927	0.0274	0.0209	0.0206	0.0192	0.0192
0.0	0.0	0.0	2342.8265	2743.8887	NaN	NaN	0.5394	0.8927	0.0273	0.0209	0.0207	0.0192	0.0192
0.0	0.0	0.0	826.8265	2819.8887	NaN	NaN	0.7733	0.895	0.0267	0.02	0.0202	0.0192	0.0188
0.0	0.0	0.0	-22.1735	-526.1113	NaN	NaN	0.9596	0.8959	0.0264	0.0192	0.0202	0.0196	0.0187
0.0	0.0	0.0	191.8265	-1375.1113	NaN	NaN	1.1621	0.896	0.0263	0.019	0.0203	0.0198	0.0187
0.0	0.0	0.0	4183.8265	-299.1113	NaN	NaN	-0.077	0.8951	0.0264	0.0192	0.0205	0.02	0.0188
0.0	0.0	0.0	4368.8265	1586.8887	NaN	NaN	0.2664	0.895	0.0265	0.0191	0.0205	0.0201	0.0188
0.0	0.0	0.0	4851.8265	-814.1113	NaN	NaN	-0.2016	0.8958	0.0262	0.0189	0.0204	0.02	0.0186
0.0	0.0	0.0	4610.8265	-2891.1113	NaN	NaN	-0.3	0.8955	0.0262	0.019	0.0204	0.0202	0.0187
0.0	0.0	0.0	2586.8265	-560.1113	NaN	NaN	-0.2764	0.8947	0.0263	0.0194	0.0206	0.0203	0.0187
0.0	0.0	0.0	3486.8265	1555.8887	NaN	NaN	0.3085	0.8946	0.0264	0.0196	0.0206	0.0202	0.0186
0.0	0.0	0.0	3010.8265	134.8887	NaN	NaN	0.0429	0.8942	0.0265	0.0197	0.0206	0.0204	0.0186
0.0	0.0	0.0	3308.8265	840.8887	NaN	NaN	0.2026	0.8931	0.0266	0.0201	0.0209	0.0206	0.0187
0.0	0.0	0.0	6748.8265	-214.1113	NaN	NaN	-0.0328	0.8927	0.0268	0.0202	0.0212	0.0205	0.0187
0.0	0.0	0.0	3460.8265	1669.8887	NaN	NaN	0.3255	0.8925	0.0267	0.0202	0.0214	0.0205	0.0187
0.0	0.0	0.0	3988.8265	-3088.1113	NaN	NaN	-0.3	0.8927	0.0264	0.0202	0.0216	0.0205	0.0186
0.0	0.0	0.0	3989.8265	-793.1113	NaN	NaN	-0.2481	0.8922	0.0264	0.0203	0.0219	0.0205	0.0187
0.0	0.0	0.0	2664.8265	3154.8887	NaN	NaN	0.5421	0.891	0.0266	0.0205	0.0222	0.0206	0.019
0.0	0.0	0.0	3200.8265	555.8887	NaN	NaN	0.148	0.8927	0.0262	0.0202	0.0217	0.0205	0.0187
0.0	0.0	0.0	1480.8265	-1457.1113	NaN	NaN	-0.3	0.8927	0.0261	0.02	0.0218	0.0208	0.0186
0.0	0.0	0.0	2649.8265	685.8887	NaN	NaN	0.2056	0.8922	0.0261	0.0201	0.022	0.0209	0.0187
0.0	0.0	0.0	904.8265	-731.1113	NaN	NaN	-0.3	0.893	0.026	0.0199	0.0218	0.0208	0.0185
0.0	0.0	0.0	-18.1735	-1046.1113	NaN	NaN	0.9829	0.8928	0.0258	0.02	0.0218	0.021	0.0185
0.0	0.0	0.0	3766.8265	920.8887	NaN	NaN	0.1964	0.8921	0.0259	0.0201	0.0219	0.0212	0.0187
0.0	0.0	0.0	1076.8265	4046.8887	NaN	NaN	0.7898	0.8914	0.0262	0.0203	0.0219	0.0213	0.0189
0.0	0.0	0.0	3329.8265	494.8887	NaN	NaN	0.1294	0.8922	0.0259	0.0202	0.0216	0.0211	0.0189
0.0	0.0	0.0	3332.8265	906.8887	NaN	NaN	0.2139	0.892	0.0259	0.0203	0.0216	0.0213	0.0189
0.0	0.0	0.0	1393.8265	-632.1113	NaN	NaN	-0.3	0.8923	0.0258	0.0202	0.0215	0.0213	0.0189
0.0	0.0	0.0	4716.8265	774.8887	NaN	NaN	0.1411	0.8915	0.0259	0.0204	0.0215	0.0216	0.0191
0.0	0.0	0.0	4178.8265	1774.8887	NaN	NaN	0.2981	0.8915	0.0257	0.0204	0.0215	0.0216	0.0192
0.0	0.0	0.0	2136.8265	2124.8887	NaN	NaN	0.4986	0.8918	0.0255	0.0203	0.0215	0.0216	0.0193
0.0	0.0	0.0	2808.8265	-595.1113	NaN	NaN	-0.2688	0.8922	0.0251	0.0202	0.0215	0.0216	0.0193
0.0	0.0	0.0	1385.8265	1303.8887	NaN	NaN	0.4848	0.8913	0.0251	0.0203	0.0217	0.022	0.0195
0.0	0.0	0.0	4034.8265	2849.8887	NaN	NaN	0.4139	0.8907	0.0253	0.0205	0.0218	0.0221	0.0196
0.0	0.0	0.0	4819.8265	2780.8887	NaN	NaN	0.3659	0.8907	0.0253	0.0205	0.0218	0.0221	0.0196
0.0	0.0	0.0	2199.8265	-88.1113	NaN	NaN	-0.0417	0.8908	0.0254	0.0204	0.0218	0.022	0.0195
0.0	0.0	0.0	741.8265	-237.1113	NaN	NaN	-0.3	0.8912	0.0254	0.0203	0.0218	0.0218	0.0195
0.0	0.0	0.0	1267.8265	-623.1113	NaN	NaN	-0.3	0.8921	0.0251	0.0201	0.0216	0.0218	0.0194
0.0	0.0	0.0	4009.8265	1887.8887	NaN	NaN	0.3201	0.8923	0.0247	0.0201	0.0216	0.0218	0.0195
0.0	0.0	0.0	3633.8265	369.8887	NaN	NaN	0.0924	0.8931	0.0244	0.0199	0.0216	0.0217	0.0193
0.0	0.0	0.0	3345.8265	-976.1113	NaN	NaN	-0.3	0.8926	0.0244	0.02	0.0218	0.0218	0.0194
0.0	0.0	0.0	3180.8265	1093.8887	NaN	NaN	0.2559	0.893	0.0241	0.02	0.0218	0.0218	0.0193
0.0	0.0	0.0	3911.8265	-1430.1113	NaN	NaN	-0.3	0.8929	0.024	0.0201	0.0218	0.0219	0.0193
0.0	0.0	0.0	1570.8265	314.8887	NaN	NaN	0.167	0.8929	0.0237	0.0203	0.0218	0.0219	0.0193
0.0	0.0	0.0	6274.8265	1994.8887	NaN	NaN	0.2412	0.893	0.0235	0.0204	0.0218	0.0219	0.0194
0.0	0.0	0.0	3146.8265	3771.8887	NaN	NaN	0.5452	0.8923	0.0234	0.0207	0.0219	0.022	0.0197
0.0	0.0	0.0	2745.8265	2476.8887	NaN	NaN	0.4743	0.8919	0.0235	0.0208	0.0219	0.0219	0.0199
0.0	0.0	0.0	3198.8265	2397.8887	NaN	NaN	0.4284	0.892	0.0233	0.021	0.022	0.0219	0.0199
0.0	0.0	0.0	4458.8265	1936.8887	NaN	NaN	0.3028	0.8919	0.0233	0.0209	0.0221	0.022	0.0198
0.0	0.0	0.0	3356.8265	-4584.1113	NaN	NaN	1.3	0.8912	0.0235	0.0208	0.0223	0.0224	0.0197
0.0	0.0	0.0	1683.8265	-1266.1113	NaN	NaN	-0.3	0.8913	0.0233	0.0209	0.0224	0.0225	0.0196
0.0	0.0	0.0	2143.8265	610.8887	NaN	NaN	0.2218	0.8917	0.023	0.021	0.0223	0.0223	0.0196
0.0	0.0	0.0	709.8265	779.8887	NaN	NaN	0.5235	0.8921	0.0231	0.0209	0.0223	0.0222	0.0195
0.0	0.0	0.0	2342.8265	-679.1113	NaN	NaN	-0.3	0.892	0.0232	0.0208	0.0224	0.0223	0.0194
0.0	0.0	0.0	1928.8265	-1347.1113	NaN	NaN	-0.3	0.892	0.0233	0.0207	0.0224	0.0223	0.0194
0.0	0.0	0.0	2777.8265	-1598.1113	NaN	NaN	-0.3	0.8923	0.0231	0.0207	0.0223	0.0222	0.0195
0.0	0.0	0.0	5914.8265	1567.8887	NaN	NaN	0.2095	0.8923	0.023	0.0208	0.0224	0.0219	0.0196
0.0	0.0	0.0	11551.8265	1372.8887	NaN	NaN	0.1062	0.8923	0.023	0.0208	0.0224	0.0217	0.0198
0.0	0.0	0.0	12584.8265	1733.8887	NaN	NaN	0.1211	0.8924	0.023	0.0209	0.0225	0.0214	0.0199
0.0	0.0	0.0	7509.8265	147.8887	NaN	NaN	0.0193	0.8929	0.023	0.0207	0.0224	0.0214	0.0197
0.0	0.0	0.0	1427.8265	719.8887	NaN	NaN	0.3352	0.8929	0.0229	0.0206	0.0224	0.0216	0.0196
0.0	0.0	0.0	1007.8265	-695.1113	NaN	NaN	-0.3	0.8922	0.023	0.0206	0.0227	0.0221	0.0195
0.0	0.0	0.0	973.8265	-123.1113	NaN	NaN	-0.1447	0.8919	0.023	0.0206	0.0227	0.0222	0.0195
0.0	0.0	0.0	2146.8265	-189.1113	NaN	NaN	-0.0966	0.8918	0.023	0.0206	0.0228	0.0222	0.0195
0.0	0.0	0.0	3520.8265	3743.8887	NaN	NaN	0.5154	0.892	0.0229	0.0207	0.0227	0.0218	0.0197
0.0	0.0	0.0	1799.8265	-196.1113	NaN	NaN	-0.1223	0.8931	0.0229	0.0203	0.0225	0.0215	0.0196
0.0	0.0	0.0	3542.8265	2058.8887	NaN	NaN	0.3675	0.8924	0.023	0.0205	0.0227	0.0216	0.0198
0.0	0.0	0.0	5340.8265	-2485.1113	NaN	NaN	-0.3	0.8924	0.0231	0.0204	0.0227	0.0217	0.0197
0.0	0.0	0.0	1015.8265	383.8887	NaN	NaN	0.2743	0.8916	0.0233	0.0206	0.0228	0.0217	0.0199
0.0	0.0	0.0	3217.8265	-559.1113	NaN	NaN	-0.2103	0.8913	0.0233	0.0207	0.0229	0.0218	0.0199
0.0	0.0	0.0	3075.8265	2057.8887	NaN	NaN	0.4009	0.8906	0.0233	0.021	0.0231	0.022	0.02
0.0	0.0	0.0	1615.8265	-2759.1113	NaN	NaN	1.3	0.8898	0.0233	0.0212	0.0233	0.0223	0.02
0.0	0.0	0.0	3265.8265	-789.1113	NaN	NaN	-0.3	0.8896	0.0231	0.0215	0.0234	0.0222	0.0202
0.0	0.0	0.0	4480.8265	-622.1113	NaN	NaN	-0.1612	0.8898	0.0232	0.0217	0.0232	0.0218	0.0203
0.0	0.0	0.0	3195.8265	-2513.1113	NaN	NaN	-0.3	0.8902	0.0232	0.0217	0.0231	0.0216	0.0202
0.0	0.0	0.0	1279.8265	-196.1113	NaN	NaN	-0.181	0.8904	0.0231	0.0218	0.023	0.0216	0.0201
0.0	0.0	0.0	3735.8265	-1293.1113	NaN	NaN	-0.3	0.8897	0.0233	0.0221	0.023	0.0216	0.0204
0.0	0.0	0.0	829.8265	2941.8887	NaN	NaN	0.78	0.889	0.0235	0.0223	0.0231	0.0217	0.0204
0.0	0.0	0.0	1839.8265	-1657.1113	NaN	NaN	-0.3	0.8895	0.0234	0.0222	0.023	0.0217	0.0202
0.0	0.0	0.0	3956.8265	1144.8887	NaN	NaN	0.2244	0.8889	0.0235	0.0223	0.0231	0.0219	0.0203
0.0	0.0	0.0	2287.8265	304.8887	NaN	NaN	0.1176	0.89	0.0235	0.022	0.0228	0.0217	0.0199
0.0	0.0	0.0	-1280.1735	-649.1113	NaN	NaN	0.3365	0.8907	0.0233	0.0219	0.0226	0.0217	0.0198
0.0	0.0	0.0	701.8265	-123.1113	NaN	NaN	-0.2127	0.8904	0.0234	0.022	0.0227	0.0217	0.0198
0.0	0.0	0.0	1872.8265	2718.8887	NaN	NaN	0.5921	0.889	0.0238	0.0223	0.023	0.0217	0.0201
0.0	0.0	0.0	619.8265	121.8887	NaN	NaN	0.1643	0.8905	0.0236	0.022	0.0226	0.0215	0.0199
0.0	0.0	0.0	3514.8265	-861.1113	NaN	NaN	-0.3	0.8895	0.0238	0.0223	0.0228	0.0215	0.0201
0.0	0.0	0.0	771.8265	1063.8887	NaN	NaN	0.5795	0.8898	0.0238	0.0222	0.0226	0.0214	0.0202
0.0	0.0	0.0	3166.8265	-1697.1113	NaN	NaN	-0.3	0.8895	0.0239	0.0223	0.0226	0.0214	0.0204
0.0	0.0	0.0	1966.8265	-109.1113	NaN	NaN	-0.0587	0.8891	0.0239	0.0224	0.0226	0.0214	0.0205
0.0	0.0	0.0	2700.8265	121.8887	NaN	NaN	0.0432	0.8888	0.0241	0.0223	0.0227	0.0215	0.0206
0.0	0.0	0.0	3257.8265	-2300.1113	NaN	NaN	-0.3	0.8901	0.0238	0.0219	0.0224	0.0215	0.0204
0.0	0.0	0.0	2784.8265	-1509.1113	NaN	NaN	-0.3	0.8892	0.024	0.0219	0.0226	0.022	0.0205
0.0	0.0	0.0	431.8265	-2937.1113	NaN	NaN	1.1724	0.8909	0.0237	0.0214	0.0221	0.0219	0.02
0.0	0.0	0.0	1123.8265	1269.8887	NaN	NaN	0.5305	0.8881	0.0242	0.022	0.0228	0.0224	0.0205
0.0	0.0	0.0	1904.8265	602.8887	NaN	NaN	0.2404	0.8875	0.0245	0.0222	0.0228	0.0223	0.0207
0.0	0.0	0.0	1562.8265	-10.1113	NaN	NaN	-0.0065	0.8859	0.0249	0.0226	0.023	0.0225	0.0211
0.0	0.0	0.0	-999.1735	3560.8887	NaN	NaN	1.3	0.8858	0.025	0.0226	0.0231	0.0223	0.0212
0.0	0.0	0.0	527.8265	259.8887	NaN	NaN	0.3299	0.8873	0.0247	0.0223	0.0228	0.0221	0.0209
0.0	0.0	0.0	1756.8265	1153.8887	NaN	NaN	0.3964	0.888	0.0243	0.0222	0.0226	0.0221	0.0208
0.0	0.0	0.0	2953.8265	-1008.1113	NaN	NaN	-0.3	0.8884	0.0242	0.0221	0.0226	0.0221	0.0206
0.0	0.0	0.0	1141.8265	-125.1113	NaN	NaN	-0.1231	0.8888	0.0239	0.0221	0.0225	0.0221	0.0205
0.0	0.0	0.0	1504.8265	-590.1113	NaN	NaN	-0.3	0.8887	0.0238	0.0222	0.0226	0.0223	0.0204
0.0	0.0	0.0	2608.8265	-1138.1113	NaN	NaN	-0.3	0.8884	0.0238	0.0223	0.0228	0.0224	0.0204
0.0	0.0	0.0	-560.1735	1300.8887	NaN	NaN	1.3	0.8892	0.0236	0.022	0.0227	0.0223	0.0203
0.0	0.0	0.0	1141.8265	-1225.1113	NaN	NaN	1.3	0.8897	0.0235	0.0218	0.0226	0.0222	0.0202
0.0	0.0	0.0	-682.1735	-3239.1113	NaN	NaN	0.826	0.8884	0.0232	0.0222	0.0224	0.023	0.0209
0.0	0.0	0.0	445.8265	-926.1113	NaN	NaN	1.3	0.888	0.0231	0.0222	0.0226	0.0231	0.021
0.0	0.0	0.0	-236.1735	1176.8887	NaN	NaN	1.2511	0.8879	0.0232	0.022	0.0227	0.0232	0.021
0.0	0.0	0.0	1456.8265	1434.8887	NaN	NaN	0.4962	0.8876	0.0233	0.0219	0.0227	0.0234	0.021
0.0	0.0	0.0	-331.1735	-2679.1113	NaN	NaN	0.89	0.8884	0.0233	0.0217	0.0225	0.0232	0.021
0.0	0.0	0.0	-934.1735	-478.1113	NaN	NaN	0.3385	0.8892	0.0232	0.0215	0.0223	0.023	0.0209
0.0	0.0	0.0	274.8265	1416.8887	NaN	NaN	0.8375	0.8899	0.0231	0.0214	0.022	0.0229	0.0207
0.0	0.0	0.0	1757.8265	1201.8887	NaN	NaN	0.4061	0.89	0.0232	0.0213	0.0219	0.0229	0.0208
0.0	0.0	0.0	1008.8265	-461.1113	NaN	NaN	-0.3	0.8901	0.0232	0.0212	0.0218	0.0228	0.0208
0.0	0.0	0.0	1865.8265	38.8887	NaN	NaN	0.0204	0.8902	0.0233	0.0211	0.0218	0.0228	0.0208
0.0	0.0	0.0	2057.8265	-305.1113	NaN	NaN	-0.1741	0.8902	0.0233	0.0211	0.0217	0.0227	0.0209
0.0	0.0	0.0	2170.8265	-2396.1113	NaN	NaN	1.3	0.8903	0.0233	0.0211	0.0217	0.0228	0.0208
0.0	0.0	0.0	3705.8265	-2538.1113	NaN	NaN	-0.3	0.8913	0.0233	0.0209	0.0214	0.0225	0.0205
0.0	0.0	0.0	1780.8265	-679.1113	NaN	NaN	-0.3	0.8921	0.0232	0.0206	0.0213	0.0225	0.0203
0.0	0.0	0.0	2597.8265	714.8887	NaN	NaN	0.2158	0.8924	0.0232	0.0202	0.0212	0.0227	0.0202
0.0	0.0	0.0	-47.1735	408.8887	NaN	NaN	1.1304	0.8919	0.0234	0.0204	0.0212	0.0228	0.0203
0.0	0.0	0.0	-368.1735	7.8887	NaN	NaN	-0.0219	0.8913	0.0234	0.0206	0.0213	0.0229	0.0205
0.0	0.0	0.0	5.8265	-2069.1113	NaN	NaN	1.0028	0.8914	0.0233	0.0207	0.0212	0.0229	0.0206
0.0	0.0	0.0	-2456.1735	-3057.1113	NaN	NaN	0.5545	0.8918	0.0231	0.0206	0.0211	0.0228	0.0205
0.0	0.0	0.0	1195.8265	2314.8887	NaN	NaN	0.6594	0.8921	0.0232	0.0202	0.0212	0.0229	0.0204
0.0	0.0	0.0	310.8265	-1956.1113	NaN	NaN	1.1889	0.8918	0.0233	0.0203	0.0212	0.023	0.0205
0.0	0.0	0.0	763.8265	473.8887	NaN	NaN	0.3829	0.891	0.0234	0.0204	0.0214	0.0231	0.0207
0.0	0.0	0.0	399.8265	612.8887	NaN	NaN	0.6052	0.8907	0.0234	0.0204	0.0215	0.0232	0.0208
0.0	0.0	0.0	-1353.1735	-228.1113	NaN	NaN	0.1443	0.89	0.0234	0.0206	0.0217	0.0233	0.0211
0.0	0.0	0.0	791.8265	-1240.1113	NaN	NaN	1.3	0.8901	0.0233	0.0207	0.0217	0.0231	0.0211
0.0	0.0	0.0	-67.1735	-2157.1113	NaN	NaN	0.9698	0.8903	0.0233	0.0207	0.0217	0.0229	0.0211
0.0	0.0	0.0	-1024.1735	-21.1113	NaN	NaN	0.0202	0.8902	0.0233	0.0207	0.0218	0.0229	0.0211
0.0	0.0	0.0	-632.1735	1381.8887	NaN	NaN	1.3	0.8901	0.0234	0.0207	0.0219	0.0229	0.0211
0.0	0.0	0.0	-1382.1735	1533.8887	NaN	NaN	1.3	0.8898	0.0235	0.0207	0.0219	0.023	0.0211
0.0	0.0	0.0	-1037.1735	-448.1113	NaN	NaN	0.3017	0.8897	0.0235	0.0207	0.022	0.023	0.0211
0.0	0.0	0.0	374.8265	2172.8887	NaN	NaN	0.8529	0.8893	0.0236	0.0208	0.0221	0.0231	0.0212
0.0	0.0	0.0	-433.1735	-575.1113	NaN	NaN	0.5704	0.8897	0.0236	0.0208	0.0219	0.0228	0.0211
0.0	0.0	0.0	-22.1735	-767.1113	NaN	NaN	0.9719	0.89	0.0236	0.0209	0.0218	0.0225	0.0212
0.0	0.0	0.0	-1320.1735	260.8887	NaN	NaN	-0.2463	0.8901	0.0236	0.0209	0.0219	0.0224	0.0212
0.0	0.0	0.0	1505.8265	2052.8887	NaN	NaN	0.5769	0.8901	0.0235	0.0209	0.0219	0.0224	0.0212
0.0	0.0	0.0	-2632.1735	1060.8887	NaN	NaN	-0.3	0.89	0.0236	0.021	0.0219	0.0223	0.0213
0.0	0.0	0.0	-565.1735	-1029.1113	NaN	NaN	0.6455	0.8899	0.0237	0.0211	0.0219	0.0221	0.0214
0.0	0.0	0.0	-272.1735	-374.1113	NaN	NaN	0.5789	0.8901	0.0236	0.0211	0.0219	0.0219	0.0214
0.0	0.0	0.0	-619.1735	42.8887	NaN	NaN	-0.0744	0.8904	0.0234	0.021	0.0219	0.0218	0.0213
0.0	0.0	0.0	-94.1735	-632.1113	NaN	NaN	0.8703	0.8905	0.0234	0.021	0.0219	0.0218	0.0214
0.0	0.0	0.0	-679.1735	-1080.1113	NaN	NaN	0.6139	0.8907	0.0232	0.0209	0.022	0.0219	0.0212
0.0	0.0	0.0	-1432.1735	811.8887	NaN	NaN	-0.3	0.8907	0.0232	0.021	0.022	0.0219	0.0212
0.0	0.0	0.0	-1077.1735	-237.1113	NaN	NaN	0.1804	0.8913	0.0231	0.021	0.0217	0.0218	0.0211
0.0	0.0	0.0	-2855.1735	-1559.1113	NaN	NaN	0.3532	0.8917	0.0232	0.021	0.0215	0.0216	0.0211
0.0	0.0	0.0	-572.1735	-3322.1113	NaN	NaN	0.8531	0.8919	0.0231	0.021	0.0213	0.0216	0.021
0.0	0.0	0.0	-1336.1735	688.8887	NaN	NaN	-0.3	0.892	0.023	0.021	0.0213	0.0216	0.021
0.0	0.0	0.0	3256.8265	-1071.1113	NaN	NaN	-0.3	0.8916	0.023	0.0211	0.0214	0.0219	0.021
0.0	0.0	0.0	2515.8265	581.8887	NaN	NaN	0.1878	0.8913	0.0231	0.0212	0.0214	0.0221	0.021
0.0	0.0	0.0	-1464.1735	891.8887	NaN	NaN	-0.3	0.8911	0.0231	0.0213	0.0214	0.0221	0.021
0.0	0.0	0.0	992.8265	-1054.1113	NaN	NaN	1.3	0.891	0.0231	0.0214	0.0213	0.022	0.0211
0.0	0.0	0.0	-1103.1735	-1178.1113	NaN	NaN	0.5164	0.891	0.023	0.0214	0.0214	0.022	0.0211
0.0	0.0	0.0	-794.1735	755.8887	NaN	NaN	-0.3	0.8911	0.023	0.0214	0.0215	0.0219	0.0211
0.0	0.0	0.0	65.8265	-2727.1113	NaN	NaN	1.0247	0.8906	0.0231	0.0215	0.0216	0.022	0.0212
0.0	0.0	0.0	-1194.1735	197.8887	NaN	NaN	-0.1986	0.8908	0.0231	0.0214	0.0217	0.022	0.0212
0.0	0.0	0.0	-1711.1735	-2783.1113	NaN	NaN	0.6193	0.89	0.0233	0.0215	0.0218	0.022	0.0213
0.0	0.0	0.0	-1682.1735	-2422.1113	NaN	NaN	0.5901	0.8903	0.0233	0.0215	0.0217	0.0219	0.0213
0.0	0.0	0.0	-81.1735	-1711.1113	NaN	NaN	0.9547	0.8909	0.0231	0.0215	0.0216	0.0217	0.0212
0.0	0.0	0.0	-767.1735	247.8887	NaN	NaN	-0.3	0.8915	0.0229	0.0214	0.0216	0.0215	0.0211
0.0	0.0	0.0	459.8265	1232.8887	NaN	NaN	0.7283	0.8915	0.0229	0.0214	0.0216	0.0215	0.021
0.0	0.0	0.0	513.8265	212.8887	NaN	NaN	0.2929	0.8913	0.0229	0.0214	0.0217	0.0215	0.0211
0.0	0.0	0.0	-487.1735	-665.1113	NaN	NaN	0.5772	0.8905	0.0232	0.0215	0.0218	0.0217	0.0213
0.0	0.0	0.0	-3.1735	-2680.1113	NaN	NaN	0.9988	0.8908	0.0231	0.0215	0.0218	0.0216	0.0212
0.0	0.0	0.0	-1321.1735	-1693.1113	NaN	NaN	0.5617	0.8912	0.0229	0.0214	0.0218	0.0215	0.0212
0.0	0.0	0.0	-398.1735	3345.8887	NaN	NaN	1.1351	0.892	0.0228	0.0211	0.0217	0.0214	0.021
0.0	0.0	0.0	-1908.1735	277.8887	NaN	NaN	-0.1705	0.8915	0.0229	0.0212	0.0218	0.0215	0.0211
0.0	0.0	0.0	-138.1735	-1427.1113	NaN	NaN	0.9117	0.8913	0.0229	0.0213	0.0219	0.0215	0.0211
0.0	0.0	0.0	766.8265	2429.8887	NaN	NaN	0.7601	0.8918	0.0229	0.0212	0.0218	0.0214	0.021
0.0	0.0	0.0	-1272.1735	-3550.1113	NaN	NaN	0.7362	0.8913	0.0229	0.0214	0.0219	0.0214	0.0211
0.0	0.0	0.0	-506.1735	-1729.1113	NaN	NaN	0.7736	0.8919	0.0227	0.0213	0.0218	0.0213	0.0209
0.0	0.0	0.0	-197.1735	2314.8887	NaN	NaN	1.0931	0.8927	0.0226	0.0211	0.0217	0.0212	0.0207
0.0	0.0	0.0	-2513.1735	-592.1113	NaN	NaN	0.1907	0.8926	0.0225	0.0212	0.0218	0.0211	0.0208
0.0	0.0	0.0	-173.1735	-1266.1113	NaN	NaN	0.8797	0.893	0.0224	0.0212	0.0217	0.0209	0.0208
0.0	0.0	0.0	-2351.1735	85.8887	NaN	NaN	-0.0379	0.8936	0.0222	0.021	0.0216	0.0208	0.0208
0.0	0.0	0.0	973.8265	-2625.1113	NaN	NaN	1.3	0.8938	0.0222	0.0208	0.0215	0.0209	0.0208
0.0	0.0	0.0	-779.1735	1553.8887	NaN	NaN	1.3	0.8944	0.0221	0.0205	0.0213	0.0209	0.0207
0.0	0.0	0.0	-2160.1735	1185.8887	NaN	NaN	-0.3	0.8943	0.0222	0.0206	0.0213	0.0208	0.0207
0.0	0.0	0.0	1955.8265	-3700.1113	NaN	NaN	1.3	0.8944	0.0222	0.0206	0.0213	0.0207	0.0208
0.0	0.0	0.0	-2044.1735	374.8887	NaN	NaN	-0.2246	0.8944	0.0222	0.0205	0.0213	0.0208	0.0208
0.0	0.0	0.0	-1044.1735	212.8887	NaN	NaN	-0.2561	0.8942	0.0224	0.0206	0.0212	0.0208	0.0208
0.0	0.0	0.0	129.8265	2217.8887	NaN	NaN	0.9447	0.894	0.0225	0.0206	0.0212	0.0209	0.0209
0.0	0.0	0.0	-555.1735	-1714.1113	NaN	NaN	0.7554	0.8935	0.0226	0.0208	0.0213	0.0209	0.021
0.0	0.0	0.0	298.8265	-432.1113	NaN	NaN	1.3	0.8945	0.0225	0.0205	0.0211	0.0208	0.0207
0.0	0.0	0.0	224.8265	-129.1113	NaN	NaN	-0.3	0.8942	0.0225	0.0204	0.0211	0.0209	0.0208
0.0	0.0	0.0	-997.1735	-393.1113	NaN	NaN	0.2828	0.8945	0.0225	0.0203	0.0211	0.021	0.0207
0.0	0.0	0.0	86.8265	441.8887	NaN	NaN	0.8358	0.8939	0.0227	0.0203	0.0212	0.0211	0.0208
0.0	0.0	0.0	-1578.1735	190.8887	NaN	NaN	-0.1376	0.8934	0.0228	0.0206	0.0212	0.0211	0.0209
0.0	0.0	0.0	-2680.1735	311.8887	NaN	NaN	-0.1317	0.8935	0.0227	0.0205	0.0212	0.021	0.021
0.0	0.0	0.0	-1228.1735	-1801.1113	NaN	NaN	0.5946	0.8936	0.0226	0.0204	0.0213	0.0211	0.021
0.0	0.0	0.0	-1077.1735	1350.8887	NaN	NaN	1.3	0.8945	0.0225	0.0201	0.0212	0.021	0.0207
0.0	0.0	0.0	-734.1735	1990.8887	NaN	NaN	1.3	0.8943	0.0225	0.0201	0.0213	0.0211	0.0207
0.0	0.0	0.0	586.8265	-1514.1113	NaN	NaN	1.3	0.8934	0.0227	0.0204	0.0214	0.0212	0.0209
0.0	0.0	0.0	-2589.1735	469.8887	NaN	NaN	-0.2217	0.8934	0.0227	0.0204	0.0213	0.0212	0.0209
0.0	0.0	0.0	-1348.1735	731.8887	NaN	NaN	-0.3	0.8935	0.0227	0.0203	0.0213	0.0212	0.0209
0.0	0.0	0.0	-108.1735	-706.1113	NaN	NaN	0.8672	0.8938	0.0225	0.0203	0.0213	0.0212	0.0209
0.0	0.0	0.0	-516.1735	-248.1113	NaN	NaN	0.3246	0.8938	0.0225	0.0202	0.0213	0.0213	0.0209
0.0	0.0	0.0	-550.1735	-694.1113	NaN	NaN	0.5578	0.8932	0.0227	0.0204	0.0214	0.0214	0.021
0.0	0.0	0.0	-1139.1735	1929.8887	NaN	NaN	1.3	0.8935	0.0226	0.0203	0.0213	0.0213	0.0209
0.0	0.0	0.0	-1918.1735	1208.8887	NaN	NaN	-0.3	0.8927	0.0227	0.0205	0.0215	0.0214	0.0212
0.0	0.0	0.0	-2066.1735	-1905.1113	NaN	NaN	0.4797	0.8927	0.0227	0.0206	0.0215	0.0214	0.0212
0.0	0.0	0.0	398.8265	478.8887	NaN	NaN	0.5456	0.8932	0.0226	0.0203	0.0214	0.0214	0.021
0.0	0.0	0.0	-88.1735	-390.1113	NaN	NaN	0.8156	0.8929	0.0226	0.0204	0.0215	0.0215	0.0211
0.0	0.0	0.0	-829.1735	2510.8887	NaN	NaN	1.3	0.8936	0.0225	0.0203	0.0214	0.0213	0.0209
0.0	0.0	0.0	980.8265	-2202.1113	NaN	NaN	1.3	0.8927	0.0227	0.0206	0.0215	0.0215	0.0211
0.0	0.0	0.0	-1071.1735	611.8887	NaN	NaN	-0.3	0.8929	0.0226	0.0205	0.0215	0.0215	0.021
0.0	0.0	0.0	1540.8265	-285.1113	NaN	NaN	-0.2271	0.8931	0.0225	0.0204	0.0216	0.0215	0.0209
0.0	0.0	0.0	912.8265	-907.1113	NaN	NaN	-0.3	0.8928	0.0226	0.0205	0.0217	0.0216	0.0209
0.0	0.0	0.0	1458.8265	-3602.1113	NaN	NaN	1.3	0.8925	0.0227	0.0207	0.0218	0.0215	0.0209
0.0	0.0	0.0	175.8265	-2002.1113	NaN	NaN	1.0963	0.8926	0.0226	0.0207	0.0218	0.0215	0.0208
0.0	0.0	0.0	-1507.1735	-1302.1113	NaN	NaN	0.4635	0.8927	0.0225	0.0207	0.0217	0.0215	0.0209
0.0	0.0	0.0	32.8265	-173.1113	NaN	NaN	1.234	0.8931	0.0225	0.0204	0.0217	0.0215	0.0208
0.0	0.0	0.0	70.8265	-657.1113	NaN	NaN	1.1208	0.8932	0.0226	0.0203	0.0217	0.0215	0.0207
0.0	0.0	0.0	-248.1735	-972.1113	NaN	NaN	0.7966	0.8937	0.0225	0.0202	0.0216	0.0214	0.0206
0.0	0.0	0.0	158.8265	-853.1113	NaN	NaN	1.2288	0.8939	0.0225	0.0201	0.0216	0.0213	0.0205
0.0	0.0	0.0	-556.1735	-188.1113	NaN	NaN	0.2527	0.8937	0.0226	0.0201	0.0216	0.0213	0.0206
0.0	0.0	0.0	-1004.1735	-840.1113	NaN	NaN	0.4555	0.8939	0.0226	0.0201	0.0216	0.0213	0.0206
0.0	0.0	0.0	-1093.1735	569.8887	NaN	NaN	-0.3	0.8941	0.0226	0.0201	0.0215	0.0212	0.0205
0.0	0.0	0.0	-12.1735	-1248.1113	NaN	NaN	0.9903	0.8943	0.0225	0.0199	0.0215	0.0212	0.0205
0.0	0.0	0.0	656.8265	1762.8887	NaN	NaN	0.7286	0.8947	0.0224	0.0197	0.0216	0.0213	0.0204
0.0	0.0	0.0	-431.1735	1973.8887	NaN	NaN	1.2795	0.894	0.0225	0.0197	0.0218	0.0215	0.0205
0.0	0.0	0.0	-452.1735	2171.8887	NaN	NaN	1.2629	0.8943	0.0224	0.0196	0.0218	0.0214	0.0204
0.0	0.0	0.0	744.8265	419.8887	NaN	NaN	0.3605	0.8936	0.0227	0.0197	0.0219	0.0215	0.0205
0.0	0.0	0.0	-1273.1735	-992.1113	NaN	NaN	0.438	0.8938	0.0227	0.0198	0.0218	0.0216	0.0204
0.0	0.0	0.0	184.8265	1386.8887	NaN	NaN	0.8824	0.8935	0.0227	0.0198	0.0219	0.0216	0.0204
0.0	0.0	0.0	-1841.1735	-1696.1113	NaN	NaN	0.4795	0.8932	0.0228	0.0201	0.0218	0.0217	0.0205
0.0	0.0	0.0	-688.1735	2534.8887	NaN	NaN	1.3	0.8928	0.0228	0.0201	0.0219	0.022	0.0205
0.0	0.0	0.0	419.8265	-844.1113	NaN	NaN	1.3	0.8923	0.0229	0.0202	0.022	0.0221	0.0206
0.0	0.0	0.0	-1365.1735	2610.8887	NaN	NaN	1.3	0.892	0.0229	0.0202	0.022	0.0222	0.0207
0.0	0.0	0.0	61.8265	139.8887	NaN	NaN	0.6935	0.8921	0.0229	0.0203	0.0219	0.0221	0.0207
0.0	0.0	0.0	77.8265	-1606.1113	NaN	NaN	1.0509	0.8919	0.0229	0.0203	0.0219	0.0222	0.0207
0.0	0.0	0.0	-774.1735	3592.8887	NaN	NaN	1.2747	0.8919	0.0228	0.0203	0.0219	0.0222	0.0208
0.0	0.0	0.0	-409.1735	1652.8887	NaN	NaN	1.3	0.8913	0.0229	0.0205	0.022	0.0223	0.0209
0.0	0.0	0.0	-1190.1735	-1900.1113	NaN	NaN	0.6149	0.8905	0.0231	0.0208	0.0221	0.0225	0.021
0.0	0.0	0.0	-671.1735	-964.1113	NaN	NaN	0.5896	0.8908	0.0232	0.0207	0.0221	0.0223	0.0208
0.0	0.0	0.0	-389.1735	-598.1113	NaN	NaN	0.6058	0.8909	0.0233	0.0207	0.022	0.0222	0.0208
0.0	0.0	0.0	-563.1735	211.8887	NaN	NaN	-0.3	0.8913	0.0232	0.0206	0.022	0.0222	0.0208
0.0	0.0	0.0	-746.1735	6.8887	NaN	NaN	-0.0093	0.8914	0.0232	0.0205	0.022	0.0222	0.0207
0.0	0.0	0.0	-1450.1735	1914.8887	NaN	NaN	1.3	0.8913	0.0233	0.0205	0.022	0.0223	0.0207
0.0	0.0	0.0	-1211.1735	-530.1113	NaN	NaN	0.3044	0.8916	0.0232	0.0204	0.0219	0.0223	0.0206
0.0	0.0	0.0	-506.1735	2444.8887	NaN	NaN	1.2611	0.8912	0.0234	0.0204	0.022	0.0224	0.0206
0.0	0.0	0.0	-1655.1735	994.8887	NaN	NaN	-0.3	0.8907	0.0236	0.0207	0.0221	0.0223	0.0206
0.0	0.0	0.0	-1401.1735	-908.1113	NaN	NaN	0.3932	0.8896	0.0238	0.0212	0.0224	0.022	0.021
0.0	0.0	0.0	-1111.1735	-2727.1113	NaN	NaN	0.7105	0.8891	0.0238	0.0215	0.0226	0.0219	0.0211
0.0	0.0	0.0	-1064.1735	-1584.1113	NaN	NaN	0.5982	0.8903	0.0235	0.0212	0.0224	0.0216	0.0209
0.0	0.0	0.0	471.8265	-1557.1113	NaN	NaN	1.3	0.8911	0.0232	0.0211	0.0224	0.0214	0.0207
0.0	0.0	0.0	-1832.1735	-2682.1113	NaN	NaN	0.5941	0.8922	0.023	0.021	0.0222	0.0211	0.0205
0.0	0.0	0.0	-74.1735	-1684.1113	NaN	NaN	0.9578	0.8925	0.0228	0.021	0.0222	0.0211	0.0204
0.0	0.0	0.0	-1794.1735	-891.1113	NaN	NaN	0.3318	0.8924	0.0228	0.021	0.0222	0.0211	0.0204
0.0	0.0	0.0	-2382.1735	937.8887	NaN	NaN	-0.3	0.8922	0.0229	0.021	0.0222	0.0211	0.0205
0.0	0.0	0.0	-1589.1735	-2031.1113	NaN	NaN	0.561	0.8921	0.023	0.0211	0.0221	0.0211	0.0206
0.0	0.0	0.0	-996.1735	216.8887	NaN	NaN	-0.2783	0.8919	0.023	0.0212	0.0221	0.0211	0.0206
0.0	0.0	0.0	-58.1735	-1663.1113	NaN	NaN	0.9662	0.8915	0.0231	0.0212	0.0222	0.0213	0.0207
0.0	0.0	0.0	-1834.1735	850.8887	NaN	NaN	-0.3	0.8913	0.0232	0.0212	0.0221	0.0214	0.0207
0.0	0.0	0.0	640.8265	134.8887	NaN	NaN	0.1739	0.8909	0.0234	0.0213	0.0221	0.0215	0.0208
0.0	0.0	0.0	-1472.1735	-1370.1113	NaN	NaN	0.482	0.8908	0.0234	0.0213	0.0221	0.0216	0.0208
0.0	0.0	0.0	-1816.1735	-284.1113	NaN	NaN	0.1353	0.8911	0.0234	0.0211	0.022	0.0217	0.0207
0.0	0.0	0.0	171.8265	910.8887	NaN	NaN	0.8413	0.8913	0.0233	0.0209	0.022	0.0218	0.0207
0.0	0.0	0.0	496.8265	787.8887	NaN	NaN	0.6133	0.8908	0.0234	0.021	0.0221	0.0218	0.0208
0.0	0.0	0.0	-87.1735	-2493.1113	NaN	NaN	0.9662	0.89	0.0234	0.0214	0.0224	0.0217	0.0211
0.0	0.0	0.0	-2647.1735	128.8887	NaN	NaN	-0.0512	0.8899	0.0235	0.0214	0.0224	0.0217	0.0211
0.0	0.0	0.0	-1997.1735	464.8887	NaN	NaN	-0.3	0.8901	0.0235	0.0214	0.0224	0.0215	0.0211
0.0	0.0	0.0	-479.1735	-1226.1113	NaN	NaN	0.719	0.8909	0.0233	0.0213	0.0222	0.0214	0.0209
0.0	0.0	0.0	1405.8265	131.8887	NaN	NaN	0.0858	0.8909	0.0233	0.0212	0.0222	0.0216	0.0208
0.0	0.0	0.0	776.8265	-321.1113	NaN	NaN	-0.3	0.8912	0.0233	0.0211	0.0221	0.0217	0.0207
0.0	0.0	0.0	-454.1735	1360.8887	NaN	NaN	1.3	0.891	0.0233	0.0211	0.0221	0.0218	0.0208
0.0	0.0	0.0	-725.1735	0.8887	NaN	NaN	-0.0012	0.8907	0.0232	0.0212	0.0222	0.0217	0.0208
0.0	0.0	0.0	-410.1735	-1440.1113	NaN	NaN	0.7783	0.8908	0.0232	0.0213	0.0222	0.0217	0.0207
0.0	0.0	0.0	-2027.1735	-1812.1113	NaN	NaN	0.472	0.891	0.0232	0.0213	0.0222	0.0216	0.0206
0.0	0.0	0.0	-1322.1735	333.8887	NaN	NaN	-0.3	0.8916	0.0231	0.0213	0.0222	0.0215	0.0205
0.0	0.0	0.0	-525.1735	-1892.1113	NaN	NaN	0.7827	0.8922	0.0229	0.0211	0.0221	0.0213	0.0204
0.0	0.0	0.0	-2780.1735	-1143.1113	NaN	NaN	0.2914	0.8929	0.0226	0.0209	0.0221	0.0212	0.0203
0.0	0.0	0.0	-1172.1735	-439.1113	NaN	NaN	0.2725	0.8935	0.0224	0.0207	0.022	0.0211	0.0203
0.0	0.0	0.0	-1384.1735	217.8887	NaN	NaN	-0.1868	0.8936	0.0223	0.0207	0.022	0.021	0.0204
0.0	0.0	0.0	-683.1735	-3500.1113	NaN	NaN	0.8367	0.8937	0.0222	0.0207	0.022	0.0209	0.0204
0.0	0.0	0.0	-1696.1735	-1591.1113	NaN	NaN	0.484	0.8939	0.0221	0.0207	0.022	0.0209	0.0204
0.0	0.0	0.0	-803.1735	2414.8887	NaN	NaN	1.3	0.8936	0.0222	0.0207	0.0221	0.021	0.0204
0.0	0.0	0.0	-1592.1735	-816.1113	NaN	NaN	0.3389	0.8937	0.0221	0.0207	0.0221	0.0209	0.0204
0.0	0.0	0.0	577.8265	-5050.1113	NaN	NaN	1.1292	0.8932	0.0223	0.0208	0.0222	0.021	0.0205
0.0	0.0	0.0	1958.8265	-863.1113	NaN	NaN	-0.3	0.8929	0.0224	0.0208	0.0222	0.0212	0.0205
0.0	0.0	0.0	-123.1735	-1761.1113	NaN	NaN	0.9346	0.8927	0.0225	0.0209	0.0222	0.0212	0.0206
0.0	0.0	0.0	-845.1735	-3618.1113	NaN	NaN	0.8106	0.8927	0.0224	0.021	0.0221	0.0212	0.0206
0.0	0.0	0.0	-2326.1735	1654.8887	NaN	NaN	-0.3	0.8923	0.0225	0.0209	0.0222	0.0214	0.0206
0.0	0.0	0.0	-1373.1735	781.8887	NaN	NaN	-0.3	0.8924	0.0226	0.0209	0.0221	0.0214	0.0206
0.0	0.0	0.0	-1374.1735	-1177.1113	NaN	NaN	0.4614	0.8922	0.0226	0.0209	0.0221	0.0215	0.0207
0.0	0.0	0.0	-869.1735	980.8887	NaN	NaN	1.3	0.8921	0.0228	0.0207	0.0221	0.0217	0.0206
0.0	0.0	0.0	-210.1735	226.8887	NaN	NaN	1.3	0.8919	0.0229	0.0208	0.022	0.0217	0.0207
0.0	0.0	0.0	-1388.1735	514.8887	NaN	NaN	-0.3	0.8921	0.0228	0.0207	0.0219	0.0217	0.0207
0.0	0.0	0.0	-895.1735	1796.8887	NaN	NaN	1.3	0.8922	0.0228	0.0205	0.0219	0.0218	0.0207
0.0	0.0	0.0	-494.1735	-367.1113	NaN	NaN	0.4262	0.8921	0.0229	0.0206	0.0219	0.0218	0.0207
0.0	0.0	0.0	1280.8265	1726.8887	NaN	NaN	0.5742	0.8921	0.0229	0.0206	0.022	0.0217	0.0207
0.0	0.0	0.0	-26.1735	-3163.1113	NaN	NaN	0.9918	0.8915	0.0229	0.0211	0.0222	0.0215	0.0208
0.0	0.0	0.0	-1501.1735	-3170.1113	NaN	NaN	0.6786	0.8917	0.0228	0.0212	0.0222	0.0213	0.0207
0.0	0.0	0.0	-645.1735	-156.1113	NaN	NaN	0.1948	0.8921	0.0227	0.0211	0.0221	0.0212	0.0207
0.0	0.0	0.0	-1277.1735	-2702.1113	NaN	NaN	0.679	0.8925	0.0225	0.021	0.022	0.0211	0.0208
0.0	0.0	0.0	-83.1735	-133.1113	NaN	NaN	0.6154	0.8929	0.0225	0.0207	0.022	0.0213	0.0207
0.0	0.0	0.0	-297.1735	1238.8887	NaN	NaN	1.3	0.8926	0.0226	0.0206	0.0219	0.0216	0.0207
0.0	0.0	0.0	-942.1735	3061.8887	NaN	NaN	1.3	0.8921	0.0228	0.0206	0.0219	0.0217	0.0208
0.0	0.0	0.0	78.8265	-963.1113	NaN	NaN	1.0891	0.8919	0.0229	0.0207	0.0219	0.0217	0.0209
0.0	0.0	0.0	-326.1735	-2065.1113	NaN	NaN	0.8636	0.8918	0.0229	0.0209	0.022	0.0216	0.0209
0.0	0.0	0.0	-315.1735	-1636.1113	NaN	NaN	0.8385	0.8921	0.0228	0.0208	0.0219	0.0216	0.0209
0.0	0.0	0.0	-1879.1735	-644.1113	NaN	NaN	0.2553	0.8922	0.0227	0.0207	0.0219	0.0216	0.0209
0.0	0.0	0.0	-373.1735	508.8887	NaN	NaN	1.3	0.892	0.0228	0.0207	0.022	0.0217	0.0209
0.0	0.0	0.0	-1944.1735	255.8887	NaN	NaN	-0.1516	0.8917	0.0228	0.021	0.0221	0.0215	0.0209
0.0	0.0	0.0	-511.1735	-4195.1113	NaN	NaN	0.8914	0.8916	0.0227	0.0212	0.0222	0.0212	0.0211
0.0	0.0	0.0	-1219.1735	-2554.1113	NaN	NaN	0.6769	0.8926	0.0224	0.021	0.022	0.0211	0.021
0.0	0.0	0.0	949.8265	-1393.1113	NaN	NaN	1.3	0.8929	0.0223	0.0207	0.0219	0.0213	0.0209
0.0	0.0	0.0	-1357.1735	542.8887	NaN	NaN	-0.3	0.8932	0.0221	0.0206	0.0217	0.0214	0.0209
0.0	0.0	0.0	-397.1735	-356.1113	NaN	NaN	0.4727	0.8929	0.0222	0.0205	0.0218	0.0216	0.021
0.0	0.0	0.0	-997.1735	1227.8887	NaN	NaN	1.3	0.8926	0.0223	0.0205	0.0218	0.0217	0.0211
0.0	0.0	0.0	-2184.1735	207.8887	NaN	NaN	-0.1052	0.892	0.0225	0.0206	0.0219	0.0218	0.0212
0.0	0.0	0.0	-1748.1735	-469.1113	NaN	NaN	0.2116	0.8921	0.0224	0.0205	0.0219	0.0219	0.0212
0.0	0.0	0.0	1494.8265	-568.1113	NaN	NaN	-0.3	0.8916	0.0225	0.0205	0.022	0.022	0.0213
0.0	0.0	0.0	90.8265	-2199.1113	NaN	NaN	1.0431	0.8916	0.0225	0.0206	0.022	0.022	0.0213
0.0	0.0	0.0	-38.1735	-483.1113	NaN	NaN	0.9268	0.8916	0.0225	0.0206	0.022	0.022	0.0213
0.0	0.0	0.0	-1016.1735	-354.1113	NaN	NaN	0.2584	0.8918	0.0225	0.0205	0.0219	0.022	0.0213
0.0	0.0	0.0	522.8265	2940.8887	NaN	NaN	0.8491	0.8923	0.0223	0.0202	0.0218	0.022	0.0212
0.0	0.0	0.0	-981.1735	-1753.1113	NaN	NaN	0.6412	0.8924	0.0224	0.0203	0.0218	0.022	0.0211
0.0	0.0	0.0	810.8265	-1528.1113	NaN	NaN	1.3	0.893	0.0223	0.0201	0.0218	0.0219	0.0209
0.0	0.0	0.0	374.8265	-1853.1113	NaN	NaN	1.2536	0.8925	0.0226	0.0202	0.0219	0.022	0.021
0.0	0.0	0.0	20.8265	-3163.1113	NaN	NaN	1.0066	0.8924	0.0225	0.0203	0.0218	0.0219	0.021
0.0	0.0	0.0	-1480.1735	-1226.1113	NaN	NaN	0.4531	0.8929	0.0225	0.0203	0.0217	0.0217	0.021
0.0	0.0	0.0	-1737.1735	-2708.1113	NaN	NaN	0.6092	0.8933	0.0223	0.0202	0.0216	0.0217	0.0209
0.0	0.0	0.0	-551.1735	464.8887	NaN	NaN	-0.3	0.8945	0.022	0.0197	0.0215	0.0216	0.0208
0.0	0.0	0.0	-1579.1735	984.8887	NaN	NaN	-0.3	0.8944	0.022	0.0195	0.0216	0.0218	0.0207
0.0	0.0	0.0	-649.1735	298.8887	NaN	NaN	-0.3	0.8944	0.0221	0.0195	0.0216	0.0218	0.0206
0.0	0.0	0.0	-1029.1735	909.8887	NaN	NaN	-0.3	0.8947	0.0223	0.0194	0.0216	0.0217	0.0204
0.0	0.0	0.0	80.8265	343.8887	NaN	NaN	0.8097	0.8945	0.0224	0.0195	0.0216	0.0217	0.0203
0.0	0.0	0.0	-282.1735	1096.8887	NaN	NaN	1.3	0.8954	0.0222	0.0193	0.0214	0.0215	0.0201
0.0	0.0	0.0	-692.1735	1377.8887	NaN	NaN	1.3	0.8956	0.0222	0.0193	0.0215	0.0215	0.02
0.0	0.0	0.0	984.8265	963.8887	NaN	NaN	0.4946	0.8956	0.0222	0.0193	0.0214	0.0215	0.02
0.0	0.0	0.0	687.8265	-1113.1113	NaN	NaN	1.3	0.8959	0.0223	0.0192	0.0213	0.0214	0.0199
0.0	0.0	0.0	1396.8265	-466.1113	NaN	NaN	-0.3	0.8959	0.0223	0.0192	0.0213	0.0214	0.0198
0.0	0.0	0.0	-72.1735	2483.8887	NaN	NaN	1.0299	0.8959	0.0223	0.0193	0.0212	0.0214	0.0199
0.0	0.0	0.0	-2003.1735	-1601.1113	NaN	NaN	0.4442	0.8959	0.0224	0.0192	0.0214	0.0215	0.0197
0.0	0.0	0.0	1394.8265	2446.8887	NaN	NaN	0.6369	0.896	0.0222	0.0193	0.0212	0.0214	0.0198
0.0	0.0	0.0	-168.1735	2192.8887	NaN	NaN	1.0831	0.8959	0.0223	0.0194	0.0213	0.0215	0.0197
0.0	0.0	0.0	243.8265	-2327.1113	NaN	NaN	1.117	0.8954	0.0225	0.0194	0.0214	0.0216	0.0196
0.0	0.0	0.0	438.8265	1068.8887	NaN	NaN	0.7089	0.8957	0.0223	0.0195	0.0213	0.0215	0.0196
0.0	0.0	0.0	1469.8265	-396.1113	NaN	NaN	-0.3	0.8947	0.0226	0.0197	0.0215	0.0217	0.0198
0.0	0.0	0.0	-469.1735	-228.1113	NaN	NaN	0.3271	0.8952	0.0225	0.0197	0.0213	0.0217	0.0197
0.0	0.0	0.0	-247.1735	2861.8887	NaN	NaN	1.0945	0.8946	0.0225	0.0199	0.0214	0.0219	0.0198
0.0	0.0	0.0	-911.1735	-1095.1113	NaN	NaN	0.5458	0.8929	0.0228	0.0201	0.022	0.0223	0.0199
0.0	0.0	0.0	-1358.1735	995.8887	NaN	NaN	-0.3	0.893	0.0226	0.0203	0.0219	0.0223	0.0199
0.0	0.0	0.0	-754.1735	-2203.1113	NaN	NaN	0.745	0.8923	0.0227	0.0204	0.0223	0.0224	0.0198
0.0	0.0	0.0	-944.1735	-342.1113	NaN	NaN	0.266	0.8916	0.023	0.0205	0.0226	0.0226	0.0198
0.0	0.0	0.0	-1268.1735	-1033.1113	NaN	NaN	0.4489	0.8919	0.0231	0.0204	0.0225	0.0225	0.0196
0.0	0.0	0.0	-951.1735	-1955.1113	NaN	NaN	0.6727	0.8918	0.0233	0.0204	0.0226	0.0224	0.0196
0.0	0.0	0.0	-869.1735	1859.8887	NaN	NaN	1.3	0.8922	0.0232	0.0204	0.0225	0.0222	0.0196
0.0	0.0	0.0	-2317.1735	-2476.1113	NaN	NaN	0.5166	0.8914	0.0233	0.0206	0.0227	0.0222	0.0197
0.0	0.0	0.0	-971.1735	307.8887	NaN	NaN	-0.3	0.8913	0.0233	0.0207	0.0228	0.0221	0.0197
0.0	0.0	0.0	1074.8265	673.8887	NaN	NaN	0.3854	0.8908	0.0234	0.0209	0.0229	0.0222	0.0199
0.0	0.0	0.0	-27.1735	-1862.1113	NaN	NaN	0.9856	0.8897	0.0236	0.0213	0.023	0.022	0.0203
0.0	0.0	0.0	-520.1735	-3632.1113	NaN	NaN	0.8747	0.8898	0.0237	0.0213	0.0229	0.0219	0.0203
0.0	0.0	0.0	-257.1735	-569.1113	NaN	NaN	0.6888	0.8902	0.0235	0.0213	0.0229	0.0218	0.0203
0.0	0.0	0.0	-424.1735	-976.1113	NaN	NaN	0.6971	0.8903	0.0234	0.0213	0.0229	0.0217	0.0204
0.0	0.0	0.0	-1262.1735	-514.1113	NaN	NaN	0.2894	0.8906	0.0231	0.0213	0.0228	0.0217	0.0204
0.0	0.0	0.0	-1737.1735	-1100.1113	NaN	NaN	0.3877	0.8905	0.0231	0.0213	0.0229	0.0217	0.0205
0.0	0.0	0.0	-1202.1735	503.8887	NaN	NaN	-0.3	0.8908	0.023	0.0213	0.0228	0.0216	0.0205
0.0	0.0	0.0	-2133.1735	-756.1113	NaN	NaN	0.2617	0.8908	0.0229	0.0213	0.0228	0.0217	0.0205
0.0	0.0	0.0	-1466.1735	-358.1113	NaN	NaN	0.1963	0.8902	0.023	0.0215	0.0229	0.0217	0.0207
0.0	0.0	0.0	-1982.1735	-826.1113	NaN	NaN	0.2942	0.8899	0.0231	0.0216	0.0229	0.0217	0.0207
0.0	0.0	0.0	-711.1735	-1004.1113	NaN	NaN	0.5854	0.8902	0.0231	0.0216	0.0228	0.0216	0.0208
0.0	0.0	0.0	11.8265	-3223.1113	NaN	NaN	1.0037	0.8909	0.0229	0.0215	0.0226	0.0213	0.0207
0.0	0.0	0.0	-688.1735	600.8887	NaN	NaN	-0.3	0.8919	0.0227	0.0213	0.0225	0.0212	0.0205
0.0	0.0	0.0	-680.1735	201.8887	NaN	NaN	-0.3	0.892	0.0226	0.0213	0.0224	0.0212	0.0205
0.0	0.0	0.0	-979.1735	-1037.1113	NaN	NaN	0.5144	0.8917	0.0226	0.0214	0.0225	0.0213	0.0205
0.0	0.0	0.0	-559.1735	-629.1113	NaN	NaN	0.5294	0.8913	0.0226	0.0215	0.0225	0.0214	0.0206
0.0	0.0	0.0	-380.1735	-3727.1113	NaN	NaN	0.9074	0.8908	0.0228	0.0217	0.0225	0.0214	0.0208
0.0	0.0	0.0	-282.1735	-2581.1113	NaN	NaN	0.9015	0.8911	0.0226	0.0217	0.0224	0.0213	0.0208
0.0	0.0	0.0	-696.1735	-1988.1113	NaN	NaN	0.7406	0.8911	0.0226	0.0218	0.0224	0.0213	0.0208
0.0	0.0	0.0	-505.1735	-926.1113	NaN	NaN	0.647	0.8911	0.0225	0.0218	0.0224	0.0214	0.0208
0.0	0.0	0.0	-97.1735	175.8887	NaN	NaN	1.3	0.8908	0.0225	0.0219	0.0224	0.0214	0.0209
0.0	0.0	0.0	-647.1735	-3477.1113	NaN	NaN	0.8431	0.8906	0.0226	0.0221	0.0224	0.0214	0.021
0.0	0.0	0.0	-2002.1735	-381.1113	NaN	NaN	0.1599	0.8907	0.0225	0.022	0.0223	0.0214	0.0211
0.0	0.0	0.0	-2511.1735	519.8887	NaN	NaN	-0.2611	0.8906	0.0225	0.022	0.0223	0.0214	0.0212
0.0	0.0	0.0	-1639.1735	1150.8887	NaN	NaN	-0.3	0.891	0.0224	0.022	0.0222	0.0212	0.0212
0.0	0.0	0.0	-640.1735	-2474.1113	NaN	NaN	0.7944	0.891	0.0224	0.0221	0.0222	0.0212	0.0212
0.0	0.0	0.0	-1584.1735	-413.1113	NaN	NaN	0.2068	0.8911	0.0224	0.0221	0.0221	0.0211	0.0211
0.0	0.0	0.0	-2629.1735	1571.8887	NaN	NaN	-0.3	0.8915	0.0224	0.022	0.022	0.0211	0.0211
0.0	0.0	0.0	-788.1735	-2172.1113	NaN	NaN	0.7338	0.8919	0.0222	0.0218	0.0219	0.0211	0.0212
0.0	0.0	0.0	114.8265	33.8887	NaN	NaN	0.2279	0.8914	0.0223	0.0218	0.022	0.0213	0.0212
0.0	0.0	0.0	-555.1735	939.8887	NaN	NaN	1.3	0.8915	0.0222	0.0217	0.022	0.0214	0.0213
0.0	0.0	0.0	-1340.1735	1186.8887	NaN	NaN	-0.3	0.891	0.0223	0.0218	0.0221	0.0214	0.0215
0.0	0.0	0.0	-2469.1735	-1680.1113	NaN	NaN	0.4049	0.8908	0.0223	0.0218	0.0221	0.0215	0.0215
0.0	0.0	0.0	-2725.1735	1300.8887	NaN	NaN	-0.3	0.8912	0.0222	0.0217	0.022	0.0214	0.0215
0.0	0.0	0.0	-1449.1735	-2525.1113	NaN	NaN	0.6354	0.8911	0.0221	0.0217	0.022	0.0215	0.0216
0.0	0.0	0.0	-787.1735	536.8887	NaN	NaN	-0.3	0.8909	0.0221	0.0215	0.0221	0.0217	0.0216
0.0	0.0	0.0	-2389.1735	108.8887	NaN	NaN	-0.0478	0.8907	0.0221	0.0216	0.0221	0.0217	0.0217
0.0	0.0	0.0	-1674.1735	-995.1113	NaN	NaN	0.3728	0.8907	0.022	0.0217	0.0221	0.0217	0.0218
0.0	0.0	0.0	-157.1735	249.8887	NaN	NaN	1.3	0.8902	0.022	0.0216	0.0222	0.022	0.0219
0.0	0.0	0.0	-692.1735	8.8887	NaN	NaN	-0.013	0.8905	0.022	0.0215	0.0221	0.0221	0.0219
0.0	0.0	0.0	323.8265	246.8887	NaN	NaN	0.4326	0.8908	0.0218	0.0214	0.0219	0.0221	0.022
0.0	0.0	0.0	-99.1735	-2200.1113	NaN	NaN	0.9569	0.8902	0.0218	0.0215	0.022	0.0222	0.0222
0.0	0.0	0.0	-1738.1735	-1502.1113	NaN	NaN	0.4636	0.8898	0.022	0.0216	0.0221	0.0223	0.0222
0.0	0.0	0.0	-1972.1735	3331.8887	NaN	NaN	1.3	0.8902	0.0219	0.0214	0.0221	0.0223	0.0221
0.0	0.0	0.0	-1222.1735	-83.1113	NaN	NaN	0.0637	0.8892	0.022	0.0218	0.0223	0.0224	0.0224
0.0	0.0	0.0	-2173.1735	-4421.1113	NaN	NaN	0.6704	0.8888	0.0222	0.022	0.0224	0.0223	0.0223
0.0	0.0	0.0	-2080.1735	-566.1113	NaN	NaN	0.2139	0.8892	0.0221	0.0219	0.0223	0.0222	0.0221
0.0	0.0	0.0	-1066.1735	-416.1113	NaN	NaN	0.2807	0.8894	0.022	0.0218	0.0222	0.0223	0.0222
0.0	0.0	0.0	1481.8265	1433.8887	NaN	NaN	0.4918	0.8896	0.0219	0.0215	0.0222	0.0226	0.0222
0.0	0.0	0.0	-1743.1735	-1439.1113	NaN	NaN	0.4522	0.8893	0.022	0.0216	0.0222	0.0227	0.0222
0.0	0.0	0.0	-1004.1735	2753.8887	NaN	NaN	1.3	0.8897	0.0219	0.0214	0.0221	0.0228	0.0221
0.0	0.0	0.0	1467.8265	840.8887	NaN	NaN	0.3642	0.8885	0.0223	0.0216	0.0222	0.023	0.0224
0.0	0.0	0.0	-2889.1735	-2101.1113	NaN	NaN	0.421	0.8879	0.0226	0.022	0.0222	0.0229	0.0224
0.0	0.0	0.0	-440.1735	-2160.1113	NaN	NaN	0.8307	0.8882	0.0226	0.022	0.0222	0.0227	0.0223
0.0	0.0	0.0	-1458.1735	-485.1113	NaN	NaN	0.2496	0.8885	0.0225	0.0219	0.0222	0.0228	0.0222
0.0	0.0	0.0	-1803.1735	17.8887	NaN	NaN	-0.01	0.8886	0.0224	0.0217	0.0221	0.0228	0.0223
0.0	0.0	0.0	-1624.1735	-193.1113	NaN	NaN	0.1063	0.8888	0.0222	0.0216	0.0221	0.0229	0.0223
0.0	0.0	0.0	-171.1735	777.8887	NaN	NaN	1.2821	0.8892	0.022	0.0214	0.022	0.023	0.0224
0.0	0.0	0.0	-2503.1735	1037.8887	NaN	NaN	-0.3	0.8894	0.0218	0.0212	0.022	0.023	0.0225
0.0	0.0	0.0	-1833.1735	1214.8887	NaN	NaN	-0.3	0.8892	0.0218	0.0211	0.0221	0.0232	0.0226
0.0	0.0	0.0	-1951.1735	1218.8887	NaN	NaN	-0.3	0.8891	0.0218	0.0211	0.0222	0.0233	0.0225
0.0	0.0	0.0	-874.1735	131.8887	NaN	NaN	-0.1777	0.8884	0.0223	0.0213	0.0224	0.0233	0.0223
0.0	0.0	0.0	-1635.1735	40.8887	NaN	NaN	-0.0256	0.8884	0.0224	0.0215	0.0225	0.0231	0.0221
0.0	0.0	0.0	-1653.1735	-2250.1113	NaN	NaN	0.5765	0.8885	0.0223	0.0216	0.0227	0.0228	0.0221
0.0	0.0	0.0	-2558.1735	-1818.1113	NaN	NaN	0.4154	0.8896	0.0219	0.0213	0.0226	0.0226	0.0218
0.0	0.0	0.0	-1222.1735	787.8887	NaN	NaN	-0.3	0.8907	0.0216	0.021	0.0224	0.0225	0.0218
0.0	0.0	0.0	-962.1735	-2275.1113	NaN	NaN	0.7028	0.8907	0.0215	0.021	0.0224	0.0225	0.0219
0.0	0.0	0.0	-323.1735	451.8887	NaN	NaN	1.3	0.8915	0.0214	0.0208	0.0221	0.0225	0.0218
0.0	0.0	0.0	-195.1735	-1568.1113	NaN	NaN	0.8893	0.8911	0.0215	0.0209	0.0221	0.0225	0.0218
0.0	0.0	0.0	-2534.1735	360.8887	NaN	NaN	-0.1661	0.8909	0.0216	0.021	0.0221	0.0227	0.0218
0.0	0.0	0.0	66.8265	347.8887	NaN	NaN	0.8389	0.8907	0.0217	0.0211	0.0221	0.0227	0.0217
0.0	0.0	0.0	-2152.1735	-586.1113	NaN	NaN	0.214	0.8901	0.022	0.0213	0.0221	0.0227	0.0217
0.0	0.0	0.0	-249.1735	-884.1113	NaN	NaN	0.7801	0.8902	0.0221	0.0213	0.022	0.0227	0.0216
0.0	0.0	0.0	-748.1735	-857.1113	NaN	NaN	0.5339	0.8906	0.022	0.0212	0.0219	0.0227	0.0215
0.0	0.0	0.0	-1071.1735	1225.8887	NaN	NaN	1.3	0.8905	0.022	0.0212	0.022	0.0229	0.0215
0.0	0.0	0.0	-1057.1735	970.8887	NaN	NaN	-0.3	0.891	0.0219	0.021	0.0219	0.0228	0.0213
0.0	0.0	0.0	-1239.1735	126.8887	NaN	NaN	-0.1141	0.8908	0.022	0.0211	0.022	0.0228	0.0213
0.0	0.0	0.0	-910.1735	524.8887	NaN	NaN	-0.3	0.891	0.0222	0.0212	0.022	0.0226	0.0211
0.0	0.0	0.0	394.8265	-1869.1113	NaN	NaN	1.2678	0.8916	0.0221	0.0211	0.0219	0.0223	0.021
0.0	0.0	0.0	-1541.1735	-1135.1113	NaN	NaN	0.4241	0.8914	0.0222	0.0213	0.0219	0.0223	0.021
0.0	0.0	0.0	-64.1735	1764.8887	NaN	NaN	1.0377	0.8917	0.022	0.0212	0.0219	0.0223	0.0209
0.0	0.0	0.0	-638.1735	474.8887	NaN	NaN	-0.3	0.8914	0.022	0.0211	0.022	0.0224	0.021
0.0	0.0	0.0	-550.1735	-1787.1113	NaN	NaN	0.7646	0.8908	0.0222	0.0213	0.0221	0.0225	0.0211
0.0	0.0	0.0	-1559.1735	1945.8887	NaN	NaN	1.3	0.8913	0.0221	0.0212	0.022	0.0224	0.0211
0.0	0.0	0.0	483.8265	-203.1113	NaN	NaN	-0.3	0.8911	0.022	0.0212	0.022	0.0225	0.0212
0.0	0.0	0.0	-1629.1735	-1994.1113	NaN	NaN	0.5504	0.8903	0.0221	0.0214	0.0222	0.0226	0.0213
0.0	0.0	0.0	-1844.1735	3710.8887	NaN	NaN	1.3	0.8903	0.0223	0.0215	0.0223	0.0225	0.0212
0.0	0.0	0.0	-3410.1735	-4215.1113	NaN	NaN	0.5528	0.889	0.0227	0.0221	0.0226	0.0222	0.0214
0.0	0.0	0.0	-1389.1735	-2940.1113	NaN	NaN	0.6791	0.8899	0.0226	0.022	0.0225	0.022	0.0211
0.0	0.0	0.0	-2171.1735	-1343.1113	NaN	NaN	0.3822	0.8903	0.0224	0.022	0.0224	0.0219	0.021
0.0	0.0	0.0	-2587.1735	-1380.1113	NaN	NaN	0.3479	0.8913	0.0218	0.0215	0.0223	0.0218	0.0212
0.0	0.0	0.0	-811.1735	-2362.1113	NaN	NaN	0.7444	0.8917	0.0214	0.0213	0.0222	0.0218	0.0215
0.0	0.0	0.0	-878.1735	480.8887	NaN	NaN	-0.3	0.8917	0.0213	0.0211	0.0222	0.0221	0.0215
0.0	0.0	0.0	-1033.1735	168.8887	NaN	NaN	-0.1954	0.8917	0.0212	0.021	0.0222	0.0222	0.0217
0.0	0.0	0.0	-1492.1735	821.8887	NaN	NaN	-0.3	0.8916	0.0212	0.021	0.0222	0.0223	0.0218
0.0	0.0	0.0	-1512.1735	416.8887	NaN	NaN	-0.3	0.8922	0.021	0.0207	0.022	0.0223	0.0217
0.0	0.0	0.0	-1840.1735	-2275.1113	NaN	NaN	0.5528	0.8928	0.0208	0.0205	0.022	0.0224	0.0217
0.0	0.0	0.0	-1252.1735	-188.1113	NaN	NaN	0.1306	0.893	0.0207	0.0203	0.022	0.0225	0.0215
0.0	0.0	0.0	-1206.1735	404.8887	NaN	NaN	-0.3	0.8918	0.0211	0.0206	0.0223	0.0227	0.0215
0.0	0.0	0.0	-2370.1735	-4277.1113	NaN	NaN	0.6434	0.8903	0.0217	0.0212	0.0227	0.0225	0.0217
0.0	0.0	0.0	-2574.1735	-2607.1113	NaN	NaN	0.5032	0.8914	0.0215	0.021	0.0225	0.0221	0.0214
0.0	0.0	0.0	-2646.1735	-2886.1113	NaN	NaN	0.5217	0.8932	0.021	0.0206	0.0221	0.0219	0.0213
0.0	0.0	0.0	-770.1735	-846.1113	NaN	NaN	0.5235	0.8956	0.0202	0.0198	0.0216	0.0218	0.0211
0.0	0.0	0.0	-1230.1735	923.8887	NaN	NaN	-0.3	0.8968	0.0197	0.0194	0.0212	0.0219	0.0209
0.0	0.0	0.0	-79.1735	2517.8887	NaN	NaN	1.0325	0.8963	0.0199	0.0196	0.0211	0.0221	0.021
0.0	0.0	0.0	514.8265	-81.1113	NaN	NaN	-0.187	0.8964	0.02	0.0195	0.021	0.0221	0.021
0.0	0.0	0.0	-1885.1735	51.8887	NaN	NaN	-0.0283	0.8964	0.0201	0.0193	0.021	0.0222	0.021
0.0	0.0	0.0	-1880.1735	-242.1113	NaN	NaN	0.1141	0.8965	0.0201	0.0191	0.021	0.0223	0.0209
0.0	0.0	0.0	-437.1735	1058.8887	NaN	NaN	1.3	0.8965	0.0201	0.0191	0.0211	0.0225	0.0209
0.0	0.0	0.0	-306.1735	1374.8887	NaN	NaN	1.2865	0.8959	0.0204	0.019	0.0213	0.0227	0.0207
0.0	0.0	0.0	-2228.1735	-858.1113	NaN	NaN	0.278	0.896	0.0207	0.0191	0.0212	0.0225	0.0206
0.0	0.0	0.0	-1932.1735	-2265.1113	NaN	NaN	0.5397	0.8966	0.0205	0.019	0.0211	0.0223	0.0204
0.0	0.0	0.0	-1784.1735	1996.8887	NaN	NaN	1.3	0.8975	0.0201	0.0188	0.021	0.0223	0.0202
0.0	0.0	0.0	-212.1735	1226.8887	NaN	NaN	1.2091	0.8978	0.0199	0.0187	0.021	0.0224	0.0201
0.0	0.0	0.0	-1163.1735	612.8887	NaN	NaN	-0.3	0.8974	0.0201	0.0189	0.0211	0.0223	0.0201
0.0	0.0	0.0	-2305.1735	-2184.1113	NaN	NaN	0.4865	0.8969	0.0206	0.0192	0.0212	0.0222	0.02
0.0	0.0	0.0	-1258.1735	-625.1113	NaN	NaN	0.3319	0.8972	0.0205	0.0192	0.0211	0.022	0.0199
0.0	0.0	0.0	-2125.1735	-1181.1113	NaN	NaN	0.3572	0.8972	0.0204	0.0192	0.0211	0.022	0.02
0.0	0.0	0.0	-727.1735	1303.8887	NaN	NaN	1.3	0.8984	0.02	0.019	0.0209	0.0219	0.0199
0.0	0.0	0.0	1215.8265	264.8887	NaN	NaN	0.1789	0.8984	0.0199	0.0189	0.0209	0.022	0.02
0.0	0.0	0.0	-441.1735	-2153.1113	NaN	NaN	0.8299	0.898	0.02	0.019	0.0209	0.0221	0.02
0.0	0.0	0.0	-1683.1735	2983.8887	NaN	NaN	1.3	0.8987	0.0199	0.0189	0.0207	0.0219	0.0199
0.0	0.0	0.0	1002.8265	-1501.1113	NaN	NaN	1.3	0.898	0.0201	0.019	0.0209	0.022	0.0199
0.0	0.0	0.0	-1331.1735	63.8887	NaN	NaN	-0.0504	0.8969	0.0206	0.0192	0.0212	0.0222	0.0199
0.0	0.0	0.0	-1372.1735	460.8887	NaN	NaN	-0.3	0.8964	0.0208	0.0194	0.0213	0.0222	0.0199
0.0	0.0	0.0	-1657.1735	588.8887	NaN	NaN	-0.3	0.896	0.021	0.0195	0.0214	0.0222	0.0199
0.0	0.0	0.0	2325.8265	-459.1113	NaN	NaN	-0.2459	0.8949	0.0213	0.0197	0.0217	0.0224	0.02
0.0	0.0	0.0	-1587.1735	-558.1113	NaN	NaN	0.2602	0.8943	0.0215	0.0199	0.022	0.0224	0.02
0.0	0.0	0.0	-543.1735	-1805.1113	NaN	NaN	0.7687	0.894	0.0216	0.02	0.0221	0.0223	0.02
0.0	0.0	0.0	308.8265	-2347.1113	NaN	NaN	1.1515	0.894	0.0214	0.0201	0.0221	0.0223	0.02
0.0	0.0	0.0	-1631.1735	345.8887	NaN	NaN	-0.2691	0.8934	0.0216	0.0203	0.0222	0.0224	0.02
0.0	0.0	0.0	-2742.1735	-1601.1113	NaN	NaN	0.3686	0.8934	0.0216	0.0205	0.0223	0.0222	0.02
0.0	0.0	0.0	-1356.1735	-127.1113	NaN	NaN	0.0857	0.8929	0.0217	0.0206	0.0224	0.0223	0.0201
0.0	0.0	0.0	-961.1735	-1592.1113	NaN	NaN	0.6236	0.8926	0.0217	0.0208	0.0224	0.0223	0.0202
0.0	0.0	0.0	-1751.1735	-901.1113	NaN	NaN	0.3397	0.8927	0.0218	0.021	0.0223	0.0221	0.0202
0.0	0.0	0.0	-1639.1735	-3140.1113	NaN	NaN	0.657	0.8921	0.0221	0.0213	0.0223	0.022	0.0202
0.0	0.0	0.0	-1010.1735	-175.1113	NaN	NaN	0.1477	0.8922	0.0219	0.0213	0.0223	0.022	0.0203
0.0	0.0	0.0	50.8265	-2043.1113	NaN	NaN	1.0255	0.892	0.0219	0.0213	0.0223	0.0221	0.0205
0.0	0.0	0.0	-2401.1735	546.8887	NaN	NaN	-0.2949	0.892	0.0217	0.0211	0.0222	0.0223	0.0206
0.0	0.0	0.0	-1072.1735	-977.1113	NaN	NaN	0.4768	0.8913	0.0218	0.0211	0.0223	0.0227	0.0207
0.0	0.0	0.0	-467.1735	363.8887	NaN	NaN	-0.3	0.8911	0.0219	0.0211	0.0222	0.0229	0.0208
0.0	0.0	0.0	-913.1735	10.8887	NaN	NaN	-0.0121	0.891	0.0219	0.021	0.0222	0.023	0.0208
0.0	0.0	0.0	654.8265	-1824.1113	NaN	NaN	1.3	0.8911	0.0219	0.0209	0.0222	0.0231	0.0209
0.0	0.0	0.0	-2014.1735	-130.1113	NaN	NaN	0.0607	0.8914	0.0217	0.0207	0.0221	0.0231	0.0209
0.0	0.0	0.0	480.8265	1345.8887	NaN	NaN	0.7368	0.8919	0.0215	0.0204	0.0221	0.0232	0.0209
0.0	0.0	0.0	-809.1735	-440.1113	NaN	NaN	0.3523	0.8916	0.0215	0.0206	0.0222	0.0232	0.0209
0.0	0.0	0.0	-1821.1735	285.8887	NaN	NaN	-0.1862	0.8911	0.0218	0.0207	0.0223	0.0232	0.0209
0.0	0.0	0.0	-2352.1735	-2562.1113	NaN	NaN	0.5214	0.8905	0.022	0.021	0.0225	0.0229	0.0211
0.0	0.0	0.0	-855.1735	-3006.1113	NaN	NaN	0.7785	0.8923	0.0214	0.0206	0.0221	0.0226	0.0209
0.0	0.0	0.0	-2476.1735	-308.1113	NaN	NaN	0.1107	0.8943	0.0206	0.0201	0.0218	0.0226	0.0207
0.0	0.0	0.0	-115.1735	1591.8887	NaN	NaN	1.078	0.8943	0.0203	0.0199	0.0217	0.0229	0.0208
0.0	0.0	0.0	-2291.1735	632.8887	NaN	NaN	-0.3	0.8949	0.0202	0.0198	0.0215	0.0228	0.0208
0.0	0.0	0.0	-969.1735	-1448.1113	NaN	NaN	0.5991	0.8948	0.0203	0.02	0.0215	0.0226	0.0207
0.0	0.0	0.0	-1051.1735	-2614.1113	NaN	NaN	0.7132	0.895	0.0204	0.0201	0.0214	0.0224	0.0207
0.0	0.0	0.0	-2802.1735	417.8887	NaN	NaN	-0.1753	0.8951	0.0203	0.0199	0.0214	0.0226	0.0207
0.0	0.0	0.0	-553.1735	-1802.1113	NaN	NaN	0.7651	0.8955	0.0201	0.0197	0.0212	0.0226	0.0208
0.0	0.0	0.0	-891.1735	-287.1113	NaN	NaN	0.2437	0.8955	0.0201	0.0196	0.0212	0.0228	0.0208
0.0	0.0	0.0	-839.1735	-2542.1113	NaN	NaN	0.7518	0.8951	0.0203	0.0197	0.0213	0.0229	0.0208
0.0	0.0	0.0	-2600.1735	928.8887	NaN	NaN	-0.3	0.8952	0.0203	0.0197	0.0212	0.0229	0.0208
0.0	0.0	0.0	-622.1735	411.8887	NaN	NaN	-0.3	0.8949	0.0204	0.0196	0.0213	0.023	0.0208
0.0	0.0	0.0	-1062.1735	-753.1113	NaN	NaN	0.4149	0.8948	0.0205	0.0195	0.0212	0.0231	0.0209
0.0	0.0	0.0	-1967.1735	-244.1113	NaN	NaN	0.1104	0.8925	0.0212	0.0195	0.0217	0.0238	0.0213
0.0	0.0	0.0	-91.1735	1376.8887	NaN	NaN	1.0709	0.8897	0.0222	0.0194	0.0224	0.0246	0.0218
0.0	0.0	0.0	-2670.1735	-471.1113	NaN	NaN	0.15	0.8903	0.0222	0.0193	0.0221	0.0244	0.0217
0.0	0.0	0.0	-1071.1735	2730.8887	NaN	NaN	1.3	0.8884	0.0228	0.0192	0.0226	0.025	0.022
0.0	0.0	0.0	-2623.1735	-499.1113	NaN	NaN	0.1599	0.8897	0.0225	0.0191	0.0223	0.0246	0.0218
0.0	0.0	0.0	-1530.1735	980.8887	NaN	NaN	-0.3	0.888	0.023	0.0193	0.0227	0.025	0.0221
0.0	0.0	0.0	-440.1735	-1235.1113	NaN	NaN	0.7373	0.8904	0.0223	0.0193	0.0222	0.0241	0.0217
0.0	0.0	0.0	-927.1735	-1814.1113	NaN	NaN	0.6618	0.8904	0.0223	0.0196	0.0222	0.0238	0.0217
0.0	0.0	0.0	-287.1735	-3.1113	NaN	NaN	0.0107	0.8901	0.0225	0.0198	0.0223	0.0237	0.0218
0.0	0.0	0.0	-3257.1735	-746.1113	NaN	NaN	0.1864	0.8908	0.0224	0.0197	0.0221	0.0235	0.0216
0.0	0.0	0.0	-1756.1735	-147.1113	NaN	NaN	0.0773	0.8897	0.0225	0.0197	0.0224	0.0239	0.0219
0.0	0.0	0.0	-839.1735	-1114.1113	NaN	NaN	0.5704	0.8885	0.0227	0.0195	0.0227	0.0245	0.0221
0.0	0.0	0.0	-456.1735	2204.8887	NaN	NaN	1.2609	0.8853	0.0237	0.0196	0.0235	0.0254	0.0225
0.0	0.0	0.0	-2452.1735	-739.1113	NaN	NaN	0.2316	0.8879	0.023	0.0197	0.0228	0.0244	0.0221
0.0	0.0	0.0	-1480.1735	-1379.1113	NaN	NaN	0.4823	0.8878	0.0232	0.02	0.0228	0.0242	0.022
0.0	0.0	0.0	-626.1735	-1490.1113	NaN	NaN	0.7041	0.8884	0.0232	0.0201	0.0226	0.0238	0.0219
0.0	0.0	0.0	-3526.1735	-2049.1113	NaN	NaN	0.3675	0.889	0.023	0.0201	0.0224	0.0237	0.0219
0.0	0.0	0.0	-1402.1735	-2160.1113	NaN	NaN	0.6064	0.8883	0.0231	0.02	0.0226	0.0239	0.022
0.0	0.0	0.0	-2244.1735	222.8887	NaN	NaN	-0.1103	0.8869	0.0234	0.02	0.023	0.0244	0.0223
0.0	0.0	0.0	259.8265	744.8887	NaN	NaN	0.7414	0.885	0.0239	0.0199	0.0234	0.025	0.0227
0.0	0.0	0.0	-1849.1735	-2821.1113	NaN	NaN	0.6041	0.8876	0.0233	0.0198	0.0228	0.0242	0.0223
0.0	0.0	0.0	-2510.1735	-1126.1113	NaN	NaN	0.3097	0.8859	0.0237	0.0201	0.0231	0.0246	0.0226
0.0	0.0	0.0	-1093.1735	-240.1113	NaN	NaN	0.1801	0.8863	0.0237	0.0199	0.023	0.0245	0.0225
0.0	0.0	0.0	-1047.1735	-1007.1113	NaN	NaN	0.4902	0.8861	0.0237	0.02	0.0231	0.0245	0.0226
0.0	0.0	0.0	-986.1735	-1942.1113	NaN	NaN	0.6632	0.886	0.0238	0.0199	0.0231	0.0246	0.0226
0.0	0.0	0.0	-2203.1735	-850.1113	NaN	NaN	0.2784	0.8859	0.0239	0.0201	0.0231	0.0244	0.0225
0.0	0.0	0.0	-1509.1735	-2254.1113	NaN	NaN	0.599	0.8859	0.0239	0.0199	0.0231	0.0245	0.0226
0.0	0.0	0.0	-475.1735	-1032.1113	NaN	NaN	0.6847	0.8849	0.024	0.0198	0.0234	0.025	0.0228
0.0	0.0	0.0	-412.1735	-78.1113	NaN	NaN	0.1593	0.8838	0.0244	0.0197	0.0238	0.0254	0.023
0.0	0.0	0.0	-2566.1735	-966.1113	NaN	NaN	0.2735	0.8847	0.0242	0.0197	0.0235	0.0251	0.0229
0.0	0.0	0.0	-2279.1735	-2595.1113	NaN	NaN	0.5324	0.8854	0.024	0.0196	0.0233	0.025	0.0228
0.0	0.0	0.0	-2175.1735	583.8887	NaN	NaN	-0.3	0.8843	0.0243	0.0196	0.0236	0.0254	0.0229
0.0	0.0	0.0	-751.1735	483.8887	NaN	NaN	-0.3	0.8837	0.0245	0.0195	0.0238	0.0256	0.0229
0.0	0.0	0.0	-2283.1735	1674.8887	NaN	NaN	-0.3	0.8841	0.0244	0.0195	0.0237	0.0254	0.0229
0.0	0.0	0.0	-2390.1735	-2904.1113	NaN	NaN	0.5485	0.8853	0.024	0.0197	0.0233	0.025	0.0226
0.0	0.0	0.0	-1265.1735	709.8887	NaN	NaN	-0.3	0.8841	0.0242	0.0197	0.0236	0.0254	0.023
0.0	0.0	0.0	-1107.1735	-2162.1113	NaN	NaN	0.6613	0.8861	0.0236	0.0196	0.0231	0.0249	0.0227
0.0	0.0	0.0	-637.1735	187.8887	NaN	NaN	-0.3	0.8844	0.024	0.0196	0.0235	0.0255	0.0231
0.0	0.0	0.0	-1275.1735	-3280.1113	NaN	NaN	0.7201	0.8869	0.0233	0.0195	0.0229	0.0247	0.0226
0.0	0.0	0.0	-1188.1735	-493.1113	NaN	NaN	0.2933	0.8852	0.0236	0.0195	0.0233	0.0254	0.023
0.0	0.0	0.0	-1480.1735	-1630.1113	NaN	NaN	0.5241	0.8848	0.0238	0.0194	0.0234	0.0256	0.023
0.0	0.0	0.0	-2877.1735	-978.1113	NaN	NaN	0.2537	0.8849	0.0237	0.0195	0.0234	0.0255	0.0229
0.0	0.0	0.0	-114.1735	1034.8887	NaN	NaN	1.124	0.8838	0.0242	0.0197	0.0236	0.0256	0.023
0.0	0.0	0.0	-530.1735	-2756.1113	NaN	NaN	0.8387	0.8849	0.0241	0.0197	0.0233	0.0252	0.0228
0.0	0.0	0.0	-1918.1735	-2079.1113	NaN	NaN	0.5201	0.8843	0.0243	0.0196	0.0233	0.0255	0.0229
0.0	0.0	0.0	1051.8265	472.8887	NaN	NaN	0.3101	0.8804	0.0257	0.0192	0.0242	0.0273	0.0233
0.0	0.0	0.0	-303.1735	1448.8887	NaN	NaN	1.2646	0.8754	0.0272	0.0191	0.0253	0.0289	0.024
0.0	0.0	0.0	-1422.1735	197.8887	NaN	NaN	-0.1616	0.8763	0.0273	0.0186	0.0252	0.0288	0.0238
0.0	0.0	0.0	-1934.1735	1198.8887	NaN	NaN	-0.3	0.8809	0.026	0.0184	0.0243	0.0271	0.0233
0.0	0.0	0.0	-2218.1735	-2522.1113	NaN	NaN	0.5321	0.8834	0.025	0.0188	0.0237	0.0258	0.0232
0.0	0.0	0.0	-2947.1735	-1218.1113	NaN	NaN	0.2924	0.8846	0.0248	0.0186	0.0234	0.0255	0.0231
0.0	0.0	0.0	-2972.1735	54.8887	NaN	NaN	-0.0188	0.8824	0.0257	0.0186	0.0237	0.0262	0.0234
0.0	0.0	0.0	-170.1735	2227.8887	NaN	NaN	1.0827	0.8774	0.0276	0.0189	0.0244	0.0275	0.0243
0.0	0.0	0.0	-292.1735	-1405.1113	NaN	NaN	0.8279	0.88	0.027	0.0184	0.0239	0.0268	0.0239
0.0	0.0	0.0	-1978.1735	-2078.1113	NaN	NaN	0.5123	0.8815	0.0268	0.0183	0.0235	0.0264	0.0236
0.0	0.0	0.0	-1671.1735	1216.8887	NaN	NaN	-0.3	0.8794	0.0277	0.0187	0.0236	0.0267	0.0241
0.0	0.0	0.0	-1426.1735	-34.1113	NaN	NaN	0.0234	0.8814	0.0272	0.0184	0.0231	0.0261	0.0238
0.0	0.0	0.0	-2436.1735	641.8887	NaN	NaN	-0.3	0.8833	0.0268	0.0181	0.0227	0.0257	0.0234
0.0	0.0	0.0	-166.1735	-1543.1113	NaN	NaN	0.9028	0.881	0.0276	0.0187	0.023	0.026	0.0237
0.0	0.0	0.0	-1564.1735	942.8887	NaN	NaN	-0.3	0.8804	0.0281	0.0189	0.023	0.0257	0.024
0.0	0.0	0.0	-851.1735	-1703.1113	NaN	NaN	0.6668	0.8827	0.0274	0.0185	0.0225	0.0253	0.0235
0.0	0.0	0.0	-185.1735	1203.8887	NaN	NaN	1.1818	0.8805	0.0282	0.019	0.0225	0.0258	0.0239
0.0	0.0	0.0	-736.1735	-680.1113	NaN	NaN	0.4802	0.8806	0.0286	0.019	0.0221	0.0261	0.0235
0.0	0.0	0.0	-892.1735	5389.8887	NaN	NaN	1.1984	0.8689	0.0326	0.0214	0.0235	0.0289	0.0247
0.0	0.0	0.0	-2946.1735	2060.8887	NaN	NaN	-0.3	0.8784	0.0294	0.0198	0.0224	0.0265	0.0235
0.0	0.0	0.0	-1448.1735	-787.1113	NaN	NaN	0.3521	0.8846	0.0272	0.019	0.0217	0.0249	0.0227
0.0	0.0	0.0	356.8265	2331.8887	NaN	NaN	0.8673	0.884	0.0272	0.0195	0.0218	0.0245	0.023
0.0	0.0	0.0	-2779.1735	-2328.1113	NaN	NaN	0.4558	0.8862	0.026	0.0194	0.0217	0.0241	0.0227
0.0	0.0	0.0	-987.1735	-230.1113	NaN	NaN	0.189	0.8855	0.0262	0.0196	0.0215	0.0243	0.0229
0.0	0.0	0.0	-350.1735	431.8887	NaN	NaN	1.3	0.8838	0.0268	0.0197	0.0217	0.0248	0.0232
0.0	0.0	0.0	-2294.1735	1036.8887	NaN	NaN	-0.3	0.8836	0.0268	0.0197	0.0218	0.0249	0.0233
0.0	0.0	0.0	-2330.1735	133.8887	NaN	NaN	-0.061	0.8859	0.0258	0.0192	0.0217	0.0246	0.0228
0.0	0.0	0.0	-1863.1735	624.8887	NaN	NaN	-0.3	0.8854	0.0258	0.0194	0.022	0.0245	0.023
0.0	0.0	0.0	-1467.1735	-393.1113	NaN	NaN	0.2113	0.8866	0.025	0.0194	0.022	0.0242	0.0228
0.0	0.0	0.0	84.8265	78.8887	NaN	NaN	0.4819	0.8872	0.0247	0.0194	0.0219	0.024	0.0228
0.0	0.0	0.0	278.8265	-665.1113	NaN	NaN	1.3	0.8861	0.0251	0.0195	0.022	0.0241	0.0231
0.0	0.0	0.0	-1956.1735	1005.8887	NaN	NaN	-0.3	0.8858	0.0251	0.0194	0.0221	0.0243	0.0234
0.0	0.0	0.0	349.8265	-19.1113	NaN	NaN	-0.0578	0.8852	0.025	0.0195	0.0225	0.0245	0.0234
0.0	0.0	0.0	-1767.1735	-1272.1113	NaN	NaN	0.4186	0.8866	0.0242	0.0193	0.0226	0.0243	0.023
0.0	0.0	0.0	-2355.1735	-664.1113	NaN	NaN	0.22	0.8876	0.0239	0.0192	0.0228	0.0239	0.0225
0.0	0.0	0.0	-863.1735	-3229.1113	NaN	NaN	0.7891	0.8885	0.0236	0.0193	0.0229	0.0234	0.0223
0.0	0.0	0.0	-2833.1735	-1698.1113	NaN	NaN	0.3748	0.8887	0.0235	0.0193	0.0229	0.0233	0.0223
0.0	0.0	0.0	-1363.1735	-3105.1113	NaN	NaN	0.6949	0.8891	0.0233	0.0192	0.0229	0.0233	0.0223
0.0	0.0	0.0	718.8265	-631.1113	NaN	NaN	-0.3	0.8866	0.0239	0.0194	0.0232	0.0239	0.0229
0.0	0.0	0.0	-2928.1735	-517.1113	NaN	NaN	0.1501	0.8864	0.024	0.0193	0.0231	0.0241	0.0231
0.0	0.0	0.0	-2023.1735	1057.8887	NaN	NaN	-0.3	0.8864	0.024	0.0192	0.0231	0.0241	0.0232
0.0	0.0	0.0	-2628.1735	-1505.1113	NaN	NaN	0.3641	0.8874	0.0237	0.0189	0.023	0.024	0.0229
0.0	0.0	0.0	-1729.1735	699.8887	NaN	NaN	-0.3	0.8873	0.0238	0.0189	0.023	0.0242	0.0229
0.0	0.0	0.0	-1014.1735	1138.8887	NaN	NaN	1.3	0.8882	0.0236	0.0188	0.0229	0.024	0.0225
0.0	0.0	0.0	-1293.1735	-349.1113	NaN	NaN	0.2126	0.8875	0.0238	0.0189	0.023	0.0243	0.0225
0.0	0.0	0.0	-1648.1735	-2914.1113	NaN	NaN	0.6387	0.8887	0.0235	0.019	0.0227	0.024	0.0221
0.0	0.0	0.0	-803.1735	1155.8887	NaN	NaN	1.3	0.8876	0.0238	0.0193	0.0228	0.0244	0.0222
0.0	0.0	0.0	-996.1735	-2048.1113	NaN	NaN	0.6728	0.8894	0.0232	0.0193	0.0224	0.024	0.0218
0.0	0.0	0.0	-1889.1735	-1040.1113	NaN	NaN	0.3551	0.8903	0.0226	0.0194	0.0222	0.0238	0.0217
0.0	0.0	0.0	-1288.1735	412.8887	NaN	NaN	-0.3	0.8898	0.0227	0.0195	0.0223	0.024	0.0218
0.0	0.0	0.0	-923.1735	-358.1113	NaN	NaN	0.2795	0.8905	0.0224	0.0194	0.0221	0.0238	0.0218
0.0	0.0	0.0	-2149.1735	-733.1113	NaN	NaN	0.2544	0.8912	0.022	0.0195	0.0219	0.0237	0.0217
0.0	0.0	0.0	-583.1735	-372.1113	NaN	NaN	0.3895	0.8909	0.022	0.0194	0.022	0.0239	0.0218
0.0	0.0	0.0	-761.1735	67.8887	NaN	NaN	-0.0979	0.8908	0.022	0.0194	0.0219	0.0239	0.0219
0.0	0.0	0.0	-1889.1735	559.8887	NaN	NaN	-0.3	0.8908	0.0218	0.0192	0.0219	0.0242	0.0221
0.0	0.0	0.0	-1594.1735	1033.8887	NaN	NaN	-0.3	0.8901	0.0218	0.019	0.022	0.0247	0.0223
0.0	0.0	0.0	58.8265	-375.1113	NaN	NaN	1.186	0.8896	0.0219	0.019	0.0222	0.0249	0.0224
0.0	0.0	0.0	-1442.1735	1375.8887	NaN	NaN	-0.3	0.8921	0.0213	0.0191	0.0217	0.024	0.0217
0.0	0.0	0.0	-132.1735	-2295.1113	NaN	NaN	0.9455	0.8927	0.0211	0.0199	0.0216	0.0231	0.0215
0.0	0.0	0.0	-2654.1735	-3942.1113	NaN	NaN	0.5976	0.894	0.021	0.0199	0.0214	0.0227	0.021
0.0	0.0	0.0	-1620.1735	-563.1113	NaN	NaN	0.2579	0.8943	0.0207	0.0199	0.0214	0.0226	0.0211
0.0	0.0	0.0	-2175.1735	-824.1113	NaN	NaN	0.2748	0.8952	0.0201	0.0197	0.0213	0.0226	0.0212
0.0	0.0	0.0	-902.1735	314.8887	NaN	NaN	-0.3	0.8949	0.0198	0.0194	0.0214	0.0229	0.0215
0.0	0.0	0.0	-2147.1735	258.8887	NaN	NaN	-0.1371	0.8944	0.0199	0.0194	0.0216	0.0232	0.0216
0.0	0.0	0.0	-1239.1735	939.8887	NaN	NaN	-0.3	0.8938	0.0202	0.0195	0.0216	0.0232	0.0216
0.0	0.0	0.0	-2811.1735	-3202.1113	NaN	NaN	0.5325	0.8951	0.02	0.0194	0.0213	0.0228	0.0214
0.0	0.0	0.0	-1081.1735	-227.1113	NaN	NaN	0.1736	0.8947	0.0201	0.0194	0.0214	0.023	0.0214
0.0	0.0	0.0	-3240.1735	-1041.1113	NaN	NaN	0.2432	0.8947	0.0202	0.0193	0.0214	0.0229	0.0215
0.0	0.0	0.0	-1278.1735	-1959.1113	NaN	NaN	0.6052	0.8949	0.0201	0.0191	0.0214	0.0229	0.0215
0.0	0.0	0.0	-1148.1735	-878.1113	NaN	NaN	0.4334	0.8944	0.0202	0.0191	0.0216	0.023	0.0217
0.0	0.0	0.0	105.8265	-561.1113	NaN	NaN	1.2324	0.8928	0.0207	0.0191	0.022	0.0235	0.0219
0.0	0.0	0.0	-3357.1735	-735.1113	NaN	NaN	0.1796	0.8928	0.0208	0.0191	0.0219	0.0234	0.0219
0.0	0.0	0.0	-867.1735	-657.1113	NaN	NaN	0.4311	0.8914	0.0214	0.0191	0.0222	0.024	0.022
0.0	0.0	0.0	97.8265	-1051.1113	NaN	NaN	1.1026	0.8907	0.0218	0.0191	0.0222	0.0241	0.0221
0.0	0.0	0.0	-1389.1735	-2179.1113	NaN	NaN	0.6107	0.8909	0.0218	0.0192	0.0221	0.024	0.022
0.0	0.0	0.0	-266.1735	88.8887	NaN	NaN	-0.3	0.8896	0.0223	0.0191	0.0223	0.0246	0.0221
0.0	0.0	0.0	-388.1735	552.8887	NaN	NaN	1.3	0.8859	0.0234	0.0192	0.023	0.0258	0.0227
0.0	0.0	0.0	-1934.1735	1999.8887	NaN	NaN	1.3	0.8838	0.0242	0.019	0.0232	0.0267	0.0232
0.0	0.0	0.0	605.8265	1596.8887	NaN	NaN	0.725	0.8829	0.0245	0.0188	0.0234	0.027	0.0234
0.0	0.0	0.0	-1622.1735	-406.1113	NaN	NaN	0.2002	0.8843	0.0239	0.0187	0.0233	0.0266	0.0232
0.0	0.0	0.0	-1917.1735	-1026.1113	NaN	NaN	0.3486	0.887	0.0233	0.0187	0.0227	0.0257	0.0226
0.0	0.0	0.0	-1899.1735	1539.8887	NaN	NaN	-0.3	0.8889	0.0227	0.0189	0.0223	0.0249	0.0222
0.0	0.0	0.0	-2510.1735	661.8887	NaN	NaN	-0.3	0.8895	0.0225	0.0191	0.0223	0.0245	0.0221
0.0	0.0	0.0	-1851.1735	-1970.1113	NaN	NaN	0.5156	0.891	0.022	0.0192	0.022	0.024	0.0218
0.0	0.0	0.0	-921.1735	-998.1113	NaN	NaN	0.52	0.8908	0.022	0.0194	0.0221	0.0239	0.0218
0.0	0.0	0.0	-1543.1735	-173.1113	NaN	NaN	0.1009	0.8894	0.0224	0.0194	0.0224	0.0243	0.0221
0.0	0.0	0.0	-1759.1735	761.8887	NaN	NaN	-0.3	0.889	0.0224	0.0192	0.0225	0.0246	0.0223
0.0	0.0	0.0	-1688.1735	391.8887	NaN	NaN	-0.3	0.8885	0.0225	0.0191	0.0226	0.0248	0.0225
0.0	0.0	0.0	-631.1735	1215.8887	NaN	NaN	1.3	0.8883	0.0225	0.019	0.0226	0.025	0.0227
0.0	0.0	0.0	-1052.1735	-1883.1113	NaN	NaN	0.6415	0.8892	0.0222	0.019	0.0225	0.0246	0.0225
0.0	0.0	0.0	-334.1735	86.8887	NaN	NaN	-0.3	0.8883	0.0224	0.0191	0.0228	0.0249	0.0226
0.0	0.0	0.0	-607.1735	675.8887	NaN	NaN	1.3	0.8891	0.0223	0.0193	0.0226	0.0242	0.0225
0.0	0.0	0.0	-1910.1735	-4322.1113	NaN	NaN	0.6935	0.8911	0.0219	0.0194	0.0221	0.0235	0.0221
0.0	0.0	0.0	-3545.1735	-852.1113	NaN	NaN	0.1938	0.8916	0.0217	0.0194	0.022	0.0232	0.0221
0.0	0.0	0.0	-1952.1735	-288.1113	NaN	NaN	0.1286	0.8906	0.0219	0.0195	0.0222	0.0235	0.0223
0.0	0.0	0.0	-1281.1735	1909.8887	NaN	NaN	1.3	0.8881	0.0226	0.0195	0.0228	0.0242	0.0228
0.0	0.0	0.0	-1218.1735	-1496.1113	NaN	NaN	0.5512	0.8882	0.0226	0.0196	0.0228	0.0241	0.0227
0.0	0.0	0.0	-1586.1735	-1961.1113	NaN	NaN	0.5528	0.889	0.0225	0.0198	0.0224	0.0237	0.0225
0.0	0.0	0.0	-274.1735	-1045.1113	NaN	NaN	0.7922	0.8881	0.0227	0.0199	0.0226	0.024	0.0227
0.0	0.0	0.0	-2621.1735	-1962.1113	NaN	NaN	0.4281	0.8885	0.0225	0.02	0.0224	0.0239	0.0226
0.0	0.0	0.0	-2019.1735	2088.8887	NaN	NaN	1.3	0.8883	0.0226	0.0201	0.0225	0.0238	0.0227
0.0	0.0	0.0	-1320.1735	-2456.1113	NaN	NaN	0.6504	0.8904	0.0222	0.0199	0.022	0.0232	0.0223
0.0	0.0	0.0	-1545.1735	-2277.1113	NaN	NaN	0.5957	0.8906	0.022	0.0199	0.022	0.0232	0.0223
0.0	0.0	0.0	-2658.1735	855.8887	NaN	NaN	-0.3	0.8895	0.0223	0.0199	0.0224	0.0236	0.0224
0.0	0.0	0.0	625.8265	746.8887	NaN	NaN	0.5441	0.8883	0.0226	0.02	0.0226	0.024	0.0226
0.0	0.0	0.0	2391.8265	-2179.1113	NaN	NaN	-0.3	0.8892	0.0223	0.0201	0.0222	0.0237	0.0225
0.0	0.0	0.0	-2236.1735	-3214.1113	NaN	NaN	0.5897	0.8901	0.0221	0.0203	0.0219	0.0233	0.0223
0.0	0.0	0.0	-2402.1735	510.8887	NaN	NaN	-0.2701	0.8897	0.0221	0.0204	0.0219	0.0237	0.0223
0.0	0.0	0.0	-1479.1735	2374.8887	NaN	NaN	1.3	0.8884	0.0222	0.0203	0.0221	0.0244	0.0226
0.0	0.0	0.0	-1190.1735	1940.8887	NaN	NaN	1.3	0.889	0.0219	0.0202	0.0219	0.0244	0.0226
0.0	0.0	0.0	-2546.1735	-2162.1113	NaN	NaN	0.4592	0.8899	0.0217	0.0205	0.0218	0.0238	0.0224
0.0	0.0	0.0	-2182.1735	-1676.1113	NaN	NaN	0.4344	0.8901	0.0216	0.0206	0.0217	0.0236	0.0224
0.0	0.0	0.0	-1960.1735	-1136.1113	NaN	NaN	0.3669	0.8911	0.0213	0.0205	0.0215	0.0233	0.0223
0.0	0.0	0.0	-965.1735	193.8887	NaN	NaN	-0.2514	0.892	0.0209	0.0203	0.0213	0.0232	0.0223
0.0	0.0	0.0	-3056.1735	603.8887	NaN	NaN	-0.2463	0.8925	0.0207	0.0201	0.0213	0.0232	0.0222
0.0	0.0	0.0	-2898.1735	-314.1113	NaN	NaN	0.0978	0.8926	0.0206	0.02	0.0213	0.0234	0.0223
0.0	0.0	0.0	-1792.1735	-371.1113	NaN	NaN	0.1715	0.8925	0.0205	0.0198	0.0213	0.0235	0.0223
0.0	0.0	0.0	845.8265	-1322.1113	NaN	NaN	1.3	0.8921	0.0206	0.02	0.0213	0.0236	0.0224
0.0	0.0	0.0	133.8265	-2713.1113	NaN	NaN	1.0519	0.8924	0.0206	0.0202	0.0212	0.0233	0.0223
0.0	0.0	0.0	-941.1735	-941.1113	NaN	NaN	0.5	0.8921	0.0207	0.0204	0.0212	0.0232	0.0224
0.0	0.0	0.0	-2716.1735	-3145.1113	NaN	NaN	0.5366	0.8926	0.0206	0.0202	0.0211	0.0232	0.0223
0.0	0.0	0.0	-1579.1735	-941.1113	NaN	NaN	0.3734	0.8926	0.0204	0.0199	0.0212	0.0233	0.0225
0.0	0.0	0.0	1193.8265	-2691.1113	NaN	NaN	1.3	0.8927	0.0204	0.0197	0.0212	0.0235	0.0225
0.0	0.0	0.0	212.8265	146.8887	NaN	NaN	0.4083	0.8914	0.021	0.0196	0.0215	0.024	0.0226
0.0	0.0	0.0	-3531.1735	-1483.1113	NaN	NaN	0.2958	0.8918	0.0211	0.0196	0.0215	0.0238	0.0223
0.0	0.0	0.0	-1859.1735	1089.8887	NaN	NaN	-0.3	0.8901	0.0218	0.0194	0.0219	0.0244	0.0224
0.0	0.0	0.0	-1159.1735	132.8887	NaN	NaN	-0.1295	0.8894	0.0221	0.0192	0.0221	0.0247	0.0226
0.0	0.0	0.0	-2236.1735	-460.1113	NaN	NaN	0.1706	0.8885	0.0225	0.019	0.0223	0.025	0.0227
0.0	0.0	0.0	-1285.1735	110.8887	NaN	NaN	-0.0944	0.8861	0.0234	0.0191	0.0227	0.0256	0.0231
0.0	0.0	0.0	-1535.1735	570.8887	NaN	NaN	-0.3	0.8847	0.0239	0.019	0.0229	0.026	0.0234
0.0	0.0	0.0	-1930.1735	602.8887	NaN	NaN	-0.3	0.8844	0.0241	0.0189	0.0229	0.0261	0.0236
0.0	0.0	0.0	-1861.1735	-73.1113	NaN	NaN	0.0378	0.8858	0.0238	0.0186	0.0226	0.0259	0.0234
0.0	0.0	0.0	-1525.1735	-1452.1113	NaN	NaN	0.4877	0.8848	0.0241	0.0187	0.0226	0.0262	0.0235
0.0	0.0	0.0	234.8265	1885.8887	NaN	NaN	0.8893	0.8818	0.0254	0.0188	0.0229	0.0271	0.024
0.0	0.0	0.0	-1223.1735	121.8887	NaN	NaN	-0.1107	0.8826	0.0253	0.0186	0.0228	0.0269	0.0238
0.0	0.0	0.0	-739.1735	-1815.1113	NaN	NaN	0.7106	0.8834	0.0249	0.0187	0.0228	0.0267	0.0235
0.0	0.0	0.0	-1611.1735	425.8887	NaN	NaN	-0.3	0.8834	0.025	0.019	0.0228	0.0264	0.0234
0.0	0.0	0.0	-3128.1735	-1844.1113	NaN	NaN	0.3709	0.8837	0.0249	0.0191	0.0228	0.0262	0.0233
0.0	0.0	0.0	318.8265	2549.8887	NaN	NaN	0.8889	0.8824	0.0255	0.0191	0.0227	0.0265	0.0239
0.0	0.0	0.0	-2178.1735	1085.8887	NaN	NaN	-0.3	0.882	0.0258	0.019	0.0227	0.0265	0.024
0.0	0.0	0.0	-2748.1735	-439.1113	NaN	NaN	0.1378	0.882	0.0259	0.0189	0.0225	0.0266	0.0241
0.0	0.0	0.0	2289.8265	1336.8887	NaN	NaN	0.3686	0.8786	0.0271	0.0195	0.023	0.0272	0.0245
0.0	0.0	0.0	-2578.1735	1258.8887	NaN	NaN	-0.3	0.8828	0.0261	0.019	0.0224	0.026	0.0236
0.0	0.0	0.0	-1548.1735	-967.1113	NaN	NaN	0.3845	0.8852	0.0253	0.0191	0.0221	0.0253	0.023
0.0	0.0	0.0	-2049.1735	-2012.1113	NaN	NaN	0.4954	0.8862	0.0251	0.0193	0.0219	0.0248	0.0227
0.0	0.0	0.0	-2469.1735	1431.8887	NaN	NaN	-0.3	0.8844	0.0262	0.0196	0.0218	0.0248	0.0232
0.0	0.0	0.0	-1585.1735	335.8887	NaN	NaN	-0.2689	0.8864	0.0257	0.0191	0.0213	0.0246	0.023
0.0	0.0	0.0	1003.8265	-698.1113	NaN	NaN	-0.3	0.8827	0.0268	0.0196	0.0218	0.0256	0.0235
0.0	0.0	0.0	-2481.1735	3417.8887	NaN	NaN	1.3	0.879	0.0285	0.02	0.0224	0.0263	0.0239
0.0	0.0	0.0	-2120.1735	1316.8887	NaN	NaN	-0.3	0.8844	0.0267	0.019	0.0217	0.025	0.0231
0.0	0.0	0.0	-1468.1735	418.8887	NaN	NaN	-0.3	0.8865	0.0259	0.0188	0.0215	0.0246	0.0227
0.0	0.0	0.0	-2676.1735	801.8887	NaN	NaN	-0.3	0.8841	0.0266	0.0192	0.0221	0.0251	0.0229
0.0	0.0	0.0	-1867.1735	42.8887	NaN	NaN	-0.0235	0.8858	0.0257	0.019	0.0224	0.0245	0.0226
0.0	0.0	0.0	-1627.1735	1033.8887	NaN	NaN	-0.3	0.8848	0.0259	0.0193	0.0229	0.0244	0.0227
0.0	0.0	0.0	-2518.1735	-1188.1113	NaN	NaN	0.3206	0.887	0.0253	0.019	0.0228	0.0237	0.0222
0.0	0.0	0.0	-1719.1735	-2601.1113	NaN	NaN	0.6021	0.8853	0.0261	0.0193	0.023	0.024	0.0224
0.0	0.0	0.0	-1791.1735	-504.1113	NaN	NaN	0.2196	0.8805	0.0282	0.0195	0.0234	0.0254	0.023
0.0	0.0	0.0	1045.8265	806.8887	NaN	NaN	0.4355	0.8728	0.0312	0.0204	0.0244	0.0271	0.0241
0.0	0.0	0.0	-1875.1735	-2387.1113	NaN	NaN	0.5601	0.8803	0.0287	0.0196	0.0233	0.0255	0.0226
0.0	0.0	0.0	-829.1735	-75.1113	NaN	NaN	0.0831	0.8764	0.03	0.0203	0.0241	0.026	0.0233
0.0	0.0	0.0	-1938.1735	-3220.1113	NaN	NaN	0.6243	0.8834	0.0276	0.0195	0.0233	0.0243	0.022
0.0	0.0	0.0	-2853.1735	573.8887	NaN	NaN	-0.2518	0.8788	0.0292	0.0199	0.024	0.0252	0.0229
0.0	0.0	0.0	-2430.1735	-3065.1113	NaN	NaN	0.5578	0.8815	0.0288	0.0194	0.0233	0.025	0.022
0.0	0.0	0.0	-833.1735	2410.8887	NaN	NaN	1.3	0.8635	0.0359	0.0214	0.0255	0.0296	0.0241
0.0	0.0	0.0	-1166.1735	1775.8887	NaN	NaN	1.3	0.8548	0.0401	0.0221	0.0265	0.0318	0.0248
0.0	0.0	0.0	-1278.1735	481.8887	NaN	NaN	-0.3	0.8609	0.0376	0.0209	0.0261	0.0311	0.0234
0.0	0.0	0.0	-1279.1735	1582.8887	NaN	NaN	1.3	0.863	0.0365	0.0206	0.0261	0.0307	0.0231
0.0	0.0	0.0	-2858.1735	-1288.1113	NaN	NaN	0.3107	0.8737	0.0324	0.0196	0.0247	0.0281	0.0216
0.0	0.0	0.0	-2338.1735	2231.8887	NaN	NaN	-0.3	0.8755	0.0316	0.0199	0.0242	0.0273	0.0215
0.0	0.0	0.0	-2523.1735	-461.1113	NaN	NaN	0.1545	0.8827	0.0286	0.0196	0.023	0.0254	0.0207
0.0	0.0	0.0	-1428.1735	-1988.1113	NaN	NaN	0.582	0.8824	0.0285	0.0199	0.0229	0.0251	0.0211
0.0	0.0	0.0	-2727.1735	-2788.1113	NaN	NaN	0.5055	0.883	0.0285	0.0197	0.0227	0.0251	0.021
0.0	0.0	0.0	-551.1735	657.8887	NaN	NaN	1.3	0.8758	0.0313	0.0203	0.0236	0.0271	0.0218
0.0	0.0	0.0	-875.1735	-1649.1113	NaN	NaN	0.6533	0.8776	0.031	0.02	0.0231	0.0271	0.0212
0.0	0.0	0.0	-2943.1735	-604.1113	NaN	NaN	0.1703	0.872	0.0331	0.0207	0.0238	0.0287	0.0217
0.0	0.0	0.0	-1689.1735	-464.1113	NaN	NaN	0.2155	0.8681	0.0349	0.0209	0.0243	0.03	0.0219
0.0	0.0	0.0	-811.1735	-2.1113	NaN	NaN	0.0026	0.8675	0.0355	0.0208	0.0242	0.0299	0.0221
0.0	0.0	0.0	-1228.1735	-1785.1113	NaN	NaN	0.5924	0.8731	0.0334	0.0205	0.0232	0.0288	0.021
0.0	0.0	0.0	-832.1735	-150.1113	NaN	NaN	0.1528	0.868	0.0355	0.0213	0.024	0.0295	0.0217
0.0	0.0	0.0	-912.1735	244.8887	NaN	NaN	-0.3	0.8661	0.037	0.0215	0.0242	0.0294	0.0217
0.0	0.0	0.0	-1866.1735	-1458.1113	NaN	NaN	0.4386	0.8678	0.0366	0.0214	0.0239	0.0288	0.0215
0.0	0.0	0.0	-1252.1735	-3717.1113	NaN	NaN	0.748	0.8712	0.0352	0.0211	0.0233	0.0281	0.021
0.0	0.0	0.0	514.8265	-2365.1113	NaN	NaN	1.2782	0.8679	0.0366	0.0211	0.0239	0.029	0.0214
0.0	0.0	0.0	-854.1735	2027.8887	NaN	NaN	1.3	0.8641	0.0385	0.0216	0.0245	0.0294	0.0219
0.0	0.0	0.0	-614.1735	-1134.1113	NaN	NaN	0.6487	0.8671	0.0379	0.0216	0.0238	0.0283	0.0213
0.0	0.0	0.0	-2235.1735	-2269.1113	NaN	NaN	0.5038	0.8734	0.0352	0.0213	0.0228	0.027	0.0203
0.0	0.0	0.0	1589.8265	-2500.1113	NaN	NaN	1.3	0.8701	0.0366	0.0216	0.0231	0.0275	0.0211
0.0	0.0	0.0	-1477.1735	-547.1113	NaN	NaN	0.2703	0.8715	0.0363	0.0211	0.0229	0.0274	0.0209
0.0	0.0	0.0	-570.1735	748.8887	NaN	NaN	1.3	0.8649	0.0392	0.0218	0.0238	0.0286	0.0217
0.0	0.0	0.0	131.8265	1616.8887	NaN	NaN	0.9246	0.8601	0.0415	0.0226	0.0243	0.0291	0.0224
0.0	0.0	0.0	-2004.1735	-2125.1113	NaN	NaN	0.5146	0.8682	0.0383	0.0218	0.0235	0.0276	0.0207
0.0	0.0	0.0	-1877.1735	-1801.1113	NaN	NaN	0.4897	0.8734	0.036	0.0211	0.0227	0.0268	0.02
0.0	0.0	0.0	125.8265	-454.1113	NaN	NaN	1.3	0.8682	0.0385	0.0214	0.0233	0.0277	0.0209
0.0	0.0	0.0	-2006.1735	2379.8887	NaN	NaN	1.3	0.8576	0.044	0.0226	0.024	0.029	0.0227
0.0	0.0	0.0	-1404.1735	2310.8887	NaN	NaN	1.3	0.8601	0.0433	0.0226	0.0234	0.0283	0.0223
0.0	0.0	0.0	-1846.1735	1919.8887	NaN	NaN	1.3	0.8656	0.041	0.0221	0.0229	0.0272	0.0213
0.0	0.0	0.0	-2116.1735	-741.1113	NaN	NaN	0.2594	0.8712	0.0386	0.0216	0.0222	0.0261	0.0203
0.0	0.0	0.0	-2340.1735	864.8887	NaN	NaN	-0.3	0.8753	0.0369	0.0215	0.0214	0.025	0.02
0.0	0.0	0.0	-926.1735	-9.1113	NaN	NaN	0.0097	0.8773	0.0359	0.0216	0.021	0.0243	0.0199
0.0	0.0	0.0	-383.1735	-2165.1113	NaN	NaN	0.8496	0.8778	0.0355	0.0218	0.0208	0.0241	0.0199
0.0	0.0	0.0	-711.1735	-1983.1113	NaN	NaN	0.736	0.8758	0.0365	0.0222	0.0211	0.0243	0.0201
0.0	0.0	0.0	-1516.1735	961.8887	NaN	NaN	-0.3	0.8697	0.0395	0.0227	0.022	0.0251	0.0209
0.0	0.0	0.0	1059.8265	-604.1113	NaN	NaN	-0.3	0.867	0.0408	0.0228	0.0224	0.0254	0.0215
0.0	0.0	0.0	-639.1735	-2383.1113	NaN	NaN	0.7885	0.8718	0.0386	0.0221	0.0221	0.025	0.0205
0.0	0.0	0.0	-1232.1735	-1934.1113	NaN	NaN	0.6108	0.8681	0.0402	0.0221	0.0227	0.0256	0.0212
0.0	0.0	0.0	-1149.1735	191.8887	NaN	NaN	-0.2005	0.8637	0.0422	0.0225	0.0235	0.0262	0.0218
0.0	0.0	0.0	-2733.1735	-762.1113	NaN	NaN	0.218	0.8673	0.041	0.0222	0.0232	0.0255	0.0208
0.0	0.0	0.0	-2234.1735	381.8887	NaN	NaN	-0.2062	0.8692	0.0402	0.0224	0.0229	0.025	0.0203
0.0	0.0	0.0	-1976.1735	-3052.1113	NaN	NaN	0.607	0.8726	0.0386	0.0221	0.0226	0.0247	0.0194
0.0	0.0	0.0	-2091.1735	-416.1113	NaN	NaN	0.166	0.8643	0.0427	0.0228	0.0238	0.0256	0.0208
0.0	0.0	0.0	-819.1735	-1989.1113	NaN	NaN	0.7083	0.8636	0.0437	0.0221	0.0243	0.0257	0.0205
0.0	0.0	0.0	1101.8265	376.8887	NaN	NaN	0.2549	0.8507	0.0494	0.0233	0.0265	0.0276	0.0225
0.0	0.0	0.0	-343.1735	-2146.1113	NaN	NaN	0.8621	0.8577	0.0466	0.0229	0.0252	0.0266	0.021
0.0	0.0	0.0	-1441.1735	-384.1113	NaN	NaN	0.2104	0.8559	0.0468	0.0234	0.0256	0.027	0.0212
0.0	0.0	0.0	-2082.1735	-250.1113	NaN	NaN	0.1072	0.863	0.0436	0.0228	0.0247	0.0263	0.0197
0.0	0.0	0.0	-1971.1735	-1628.1113	NaN	NaN	0.4523	0.864	0.0425	0.023	0.0245	0.0262	0.0198
0.0	0.0	0.0	-3284.1735	-2614.1113	NaN	NaN	0.4432	0.8687	0.0398	0.0225	0.0238	0.0261	0.0191
0.0	0.0	0.0	43.8265	-169.1113	NaN	NaN	1.3	0.8595	0.0442	0.0232	0.0251	0.0271	0.0209
0.0	0.0	0.0	-877.1735	21.8887	NaN	NaN	-0.0256	0.858	0.045	0.0228	0.0253	0.0276	0.0213
0.0	0.0	0.0	-1900.1735	196.8887	NaN	NaN	-0.1156	0.8514	0.0474	0.0232	0.0263	0.029	0.0229
0.0	0.0	0.0	-2011.1735	1407.8887	NaN	NaN	-0.3	0.8518	0.0472	0.023	0.026	0.0291	0.0229
0.0	0.0	0.0	-1414.1735	1115.8887	NaN	NaN	-0.3	0.8531	0.0462	0.0229	0.026	0.0291	0.0227
0.0	0.0	0.0	-405.1735	-921.1113	NaN	NaN	0.6945	0.8592	0.0435	0.0224	0.0251	0.0284	0.0215
0.0	0.0	0.0	-2529.1735	-1699.1113	NaN	NaN	0.4018	0.8651	0.0409	0.022	0.0243	0.0274	0.0202
0.0	0.0	0.0	-2182.1735	-535.1113	NaN	NaN	0.1969	0.8663	0.0403	0.0221	0.0241	0.0271	0.0201
0.0	0.0	0.0	-532.1735	-2210.1113	NaN	NaN	0.8059	0.8671	0.0396	0.0221	0.0238	0.0272	0.0202
0.0	0.0	0.0	-1967.1735	-2340.1113	NaN	NaN	0.5433	0.8663	0.0399	0.0221	0.024	0.0276	0.0203
0.0	0.0	0.0	-1940.1735	-931.1113	NaN	NaN	0.3243	0.862	0.042	0.0224	0.0246	0.0282	0.0208
0.0	0.0	0.0	-1447.1735	-2159.1113	NaN	NaN	0.5987	0.8626	0.0419	0.0222	0.0246	0.0281	0.0206
0.0	0.0	0.0	-1944.1735	-2020.1113	NaN	NaN	0.5096	0.8624	0.0419	0.0221	0.0248	0.0284	0.0205
0.0	0.0	0.0	-1482.1735	-825.1113	NaN	NaN	0.3576	0.8557	0.0453	0.0222	0.026	0.0294	0.0214
0.0	0.0	0.0	575.8265	-1301.1113	NaN	NaN	1.3	0.8473	0.0499	0.0224	0.0274	0.0302	0.0228
0.0	0.0	0.0	-220.1735	-2763.1113	NaN	NaN	0.9262	0.8488	0.0496	0.0219	0.0272	0.0299	0.0226
0.0	0.0	0.0	1215.8265	-1975.1113	NaN	NaN	1.3	0.8425	0.0526	0.0222	0.0284	0.0307	0.0236
0.0	0.0	0.0	-2816.1735	-3101.1113	NaN	NaN	0.5241	0.8474	0.0512	0.0216	0.0276	0.0297	0.0225
0.0	0.0	0.0	-2111.1735	922.8887	NaN	NaN	-0.3	0.839	0.0553	0.0222	0.0291	0.0304	0.0239
0.0	0.0	0.0	-2455.1735	-2268.1113	NaN	NaN	0.4802	0.8489	0.0517	0.0217	0.0271	0.0288	0.0219
0.0	0.0	0.0	54.8265	-3632.1113	NaN	NaN	1.0153	0.8437	0.0538	0.0221	0.0283	0.0295	0.0226
0.0	0.0	0.0	-1581.1735	-2552.1113	NaN	NaN	0.6175	0.8433	0.0542	0.022	0.0283	0.0295	0.0226
0.0	0.0	0.0	-1061.1735	730.8887	NaN	NaN	-0.3	0.8313	0.06	0.0228	0.0305	0.0306	0.0249
0.0	0.0	0.0	-569.1735	-2027.1113	NaN	NaN	0.7808	0.8369	0.0577	0.0224	0.0291	0.0297	0.0242
0.0	0.0	0.0	-1262.1735	85.8887	NaN	NaN	-0.073	0.8307	0.0597	0.0228	0.0303	0.0308	0.0257
0.0	0.0	0.0	-1897.1735	618.8887	NaN	NaN	-0.3	0.8324	0.059	0.0226	0.0297	0.0307	0.0256
0.0	0.0	0.0	-2322.1735	1021.8887	NaN	NaN	-0.3	0.8245	0.0618	0.0231	0.0313	0.032	0.0272
0.0	0.0	0.0	-1139.1735	1871.8887	NaN	NaN	1.3	0.8294	0.0599	0.0231	0.0299	0.0311	0.0266
0.0	0.0	0.0	-1017.1735	-1785.1113	NaN	NaN	0.637	0.8467	0.0523	0.0223	0.0267	0.0288	0.0233
0.0	0.0	0.0	-441.1735	-2027.1113	NaN	NaN	0.8213	0.8439	0.0531	0.0225	0.0274	0.0297	0.0235
0.0	0.0	0.0	-3149.1735	-2717.1113	NaN	NaN	0.4632	0.8491	0.0509	0.0218	0.0266	0.0293	0.0224
0.0	0.0	0.0	-2472.1735	1554.8887	NaN	NaN	-0.3	0.8377	0.0551	0.0225	0.0286	0.0311	0.025
0.0	0.0	0.0	-2771.1735	965.8887	NaN	NaN	-0.3	0.8405	0.0536	0.0223	0.0277	0.0309	0.0249
0.0	0.0	0.0	-884.1735	-216.1113	NaN	NaN	0.1964	0.8357	0.0551	0.0227	0.0285	0.0319	0.026
0.0	0.0	0.0	-2618.1735	1018.8887	NaN	NaN	-0.3	0.8397	0.0538	0.0226	0.0277	0.0312	0.0251
0.0	0.0	0.0	-2093.1735	-402.1113	NaN	NaN	0.1611	0.8438	0.0521	0.0223	0.0271	0.0304	0.0243
0.0	0.0	0.0	-1674.1735	-2101.1113	NaN	NaN	0.5565	0.8525	0.0479	0.0214	0.0262	0.0295	0.0225
0.0	0.0	0.0	-2042.1735	-1567.1113	NaN	NaN	0.4342	0.8481	0.049	0.0213	0.0274	0.031	0.0233
0.0	0.0	0.0	-1298.1735	1189.8887	NaN	NaN	-0.3	0.8421	0.0514	0.0215	0.0279	0.0323	0.0248
0.0	0.0	0.0	-1226.1735	-1588.1113	NaN	NaN	0.5643	0.8429	0.0507	0.0212	0.0277	0.0326	0.0249
0.0	0.0	0.0	-1778.1735	2521.8887	NaN	NaN	1.3	0.8361	0.0533	0.0217	0.0288	0.0336	0.0265
0.0	0.0	0.0	-2902.1735	-2690.1113	NaN	NaN	0.481	0.8563	0.0457	0.0199	0.0257	0.0302	0.0223
0.0	0.0	0.0	168.8265	-420.1113	NaN	NaN	1.3	0.8399	0.0513	0.0209	0.029	0.0335	0.0253
0.0	0.0	0.0	-2082.1735	-1841.1113	NaN	NaN	0.4693	0.8537	0.0463	0.0197	0.0264	0.0311	0.0228
0.0	0.0	0.0	-2966.1735	-1695.1113	NaN	NaN	0.3637	0.8501	0.0466	0.0201	0.0277	0.0319	0.0236
0.0	0.0	0.0	-1544.1735	-3026.1113	NaN	NaN	0.6621	0.8651	0.0401	0.0186	0.0257	0.0289	0.0215
0.0	0.0	0.0	-1670.1735	-3591.1113	NaN	NaN	0.6826	0.8708	0.0369	0.018	0.0255	0.0272	0.0216
0.0	0.0	0.0	-1124.1735	-4148.1113	NaN	NaN	0.7868	0.8729	0.0357	0.0178	0.025	0.0269	0.0217
0.0	0.0	0.0	-1609.1735	-1974.1113	NaN	NaN	0.5509	0.8633	0.0397	0.0184	0.0264	0.0292	0.023
0.0	0.0	0.0	-2001.1735	-3313.1113	NaN	NaN	0.6234	0.8533	0.0443	0.0187	0.0277	0.0321	0.0239
0.0	0.0	0.0	-1724.1735	739.8887	NaN	NaN	-0.3	0.8404	0.0492	0.0195	0.0298	0.0355	0.0256
0.0	0.0	0.0	249.8265	-1296.1113	NaN	NaN	1.2388	0.842	0.0491	0.0194	0.0293	0.035	0.0252
0.0	0.0	0.0	-3149.1735	1402.8887	NaN	NaN	-0.3	0.847	0.0468	0.0192	0.029	0.0334	0.0247
0.0	0.0	0.0	-3521.1735	-1720.1113	NaN	NaN	0.3282	0.8639	0.0401	0.0178	0.0266	0.0296	0.0219
0.0	0.0	0.0	-2770.1735	-1985.1113	NaN	NaN	0.4175	0.857	0.0421	0.0183	0.0282	0.0313	0.0231
0.0	0.0	0.0	-2355.1735	-295.1113	NaN	NaN	0.1114	0.8473	0.0465	0.019	0.0293	0.0336	0.0243
0.0	0.0	0.0	-254.1735	863.8887	NaN	NaN	1.3	0.8418	0.0483	0.0195	0.0303	0.0349	0.0252
0.0	0.0	0.0	-129.1735	-939.1113	NaN	NaN	0.8791	0.8471	0.0457	0.0189	0.0297	0.034	0.0245
0.0	0.0	0.0	-1756.1735	-1817.1113	NaN	NaN	0.5085	0.848	0.0447	0.0186	0.03	0.0342	0.0245
0.0	0.0	0.0	-2300.1735	921.8887	NaN	NaN	-0.3	0.8425	0.0468	0.019	0.0308	0.0358	0.0251
0.0	0.0	0.0	-1189.1735	2450.8887	NaN	NaN	1.3	0.8403	0.0476	0.0195	0.031	0.0361	0.0255
0.0	0.0	0.0	-2278.1735	-1502.1113	NaN	NaN	0.3974	0.8581	0.0406	0.0181	0.0285	0.0318	0.0229
0.0	0.0	0.0	44.8265	-4553.1113	NaN	NaN	1.0099	0.8585	0.0398	0.0181	0.0292	0.0312	0.0233
0.0	0.0	0.0	-2140.1735	-748.1113	NaN	NaN	0.259	0.8551	0.0411	0.0181	0.0297	0.0318	0.024
0.0	0.0	0.0	84.8265	-661.1113	NaN	NaN	1.1472	0.847	0.0441	0.0185	0.0311	0.0342	0.0251
0.0	0.0	0.0	-135.1735	305.8887	NaN	NaN	1.3	0.8354	0.0476	0.02	0.0328	0.0375	0.0267
0.0	0.0	0.0	-2502.1735	565.8887	NaN	NaN	-0.2923	0.8385	0.0466	0.0196	0.0322	0.0368	0.0263
0.0	0.0	0.0	-318.1735	-159.1113	NaN	NaN	0.3334	0.8391	0.0461	0.0195	0.0325	0.0365	0.0263
0.0	0.0	0.0	-2074.1735	-1308.1113	NaN	NaN	0.3868	0.8527	0.0412	0.018	0.0305	0.0332	0.0244
0.0	0.0	0.0	-2000.1735	-2410.1113	NaN	NaN	0.5465	0.8586	0.0387	0.0176	0.0299	0.0317	0.0235
0.0	0.0	0.0	-2778.1735	1904.8887	NaN	NaN	-0.3	0.8545	0.0401	0.018	0.0308	0.0322	0.0245
0.0	0.0	0.0	-1130.1735	-1550.1113	NaN	NaN	0.5783	0.8584	0.0386	0.0176	0.0301	0.0312	0.024
0.0	0.0	0.0	-757.1735	-67.1113	NaN	NaN	0.0814	0.8536	0.0396	0.0181	0.0314	0.0325	0.0249
0.0	0.0	0.0	-1206.1735	684.8887	NaN	NaN	-0.3	0.8505	0.0405	0.0184	0.0319	0.0331	0.0256
0.0	0.0	0.0	-1853.1735	-743.1113	NaN	NaN	0.2862	0.8502	0.0401	0.0184	0.0322	0.0333	0.0258
0.0	0.0	0.0	-1234.1735	893.8887	NaN	NaN	-0.3	0.85	0.0397	0.0184	0.0323	0.0334	0.0262
0.0	0.0	0.0	-443.1735	-2090.1113	NaN	NaN	0.8251	0.8592	0.0367	0.0175	0.0307	0.0312	0.0247
0.0	0.0	0.0	-2624.1735	-2099.1113	NaN	NaN	0.4444	0.87	0.0329	0.0173	0.0283	0.0284	0.023
0.0	0.0	0.0	-2263.1735	-40.1113	NaN	NaN	0.0174	0.8693	0.0331	0.0179	0.0282	0.0279	0.0236
0.0	0.0	0.0	-2616.1735	-1950.1113	NaN	NaN	0.4271	0.8718	0.0318	0.018	0.0275	0.0274	0.0235
0.0	0.0	0.0	-1516.1735	808.8887	NaN	NaN	-0.3	0.8619	0.0347	0.0189	0.0294	0.0296	0.0256
0.0	0.0	0.0	-218.1735	-988.1113	NaN	NaN	0.8191	0.8612	0.0345	0.0187	0.0296	0.0303	0.0257
0.0	0.0	0.0	-444.1735	1177.8887	NaN	NaN	1.3	0.8601	0.0345	0.019	0.0296	0.0306	0.0262
0.0	0.0	0.0	-421.1735	346.8887	NaN	NaN	-0.3	0.8659	0.0323	0.0187	0.0281	0.0294	0.0255
0.0	0.0	0.0	-1090.1735	-686.1113	NaN	NaN	0.3863	0.8731	0.0297	0.0186	0.0263	0.0275	0.0248
0.0	0.0	0.0	-2542.1735	-2613.1113	NaN	NaN	0.5069	0.876	0.0277	0.0192	0.0254	0.0266	0.025
0.0	0.0	0.0	551.8265	-2304.1113	NaN	NaN	1.3	0.8762	0.0276	0.0196	0.025	0.0266	0.0251
0.0	0.0	0.0	-1598.1735	-618.1113	NaN	NaN	0.2789	0.8746	0.0282	0.02	0.0251	0.0268	0.0254
0.0	0.0	0.0	-850.1735	416.8887	NaN	NaN	-0.3	0.8724	0.0287	0.0206	0.0252	0.0271	0.0259
0.0	0.0	0.0	-1044.1735	618.8887	NaN	NaN	-0.3	0.8757	0.0274	0.0203	0.0246	0.0264	0.0257
0.0	0.0	0.0	-248.1735	-2732.1113	NaN	NaN	0.9167	0.8761	0.0267	0.0205	0.0244	0.0265	0.0257
0.0	0.0	0.0	-819.1735	206.8887	NaN	NaN	-0.3	0.8762	0.0265	0.0207	0.0241	0.0266	0.0258
0.0	0.0	0.0	-1583.1735	1965.8887	NaN	NaN	1.3	0.8751	0.0265	0.021	0.0243	0.027	0.0262
0.0	0.0	0.0	-854.1735	763.8887	NaN	NaN	-0.3	0.8772	0.0256	0.0206	0.024	0.0265	0.0259
0.0	0.0	0.0	-1655.1735	-1896.1113	NaN	NaN	0.5339	0.88	0.0252	0.0202	0.0236	0.0259	0.0252
0.0	0.0	0.0	-2619.1735	-752.1113	NaN	NaN	0.2231	0.8806	0.0249	0.0202	0.0235	0.0256	0.0251
0.0	0.0	0.0	-624.1735	1639.8887	NaN	NaN	1.3	0.8797	0.0248	0.0204	0.0236	0.0259	0.0255
0.0	0.0	0.0	-1762.1735	1734.8887	NaN	NaN	-0.3	0.8798	0.0245	0.0204	0.0237	0.026	0.0256
0.0	0.0	0.0	58.8265	-1587.1113	NaN	NaN	1.0385	0.8798	0.0246	0.0204	0.0238	0.026	0.0254
0.0	0.0	0.0	-927.1735	-2015.1113	NaN	NaN	0.6849	0.8793	0.0248	0.0205	0.024	0.026	0.0254
0.0	0.0	0.0	-1340.1735	-140.1113	NaN	NaN	0.0947	0.8794	0.0246	0.0205	0.0241	0.0259	0.0255
0.0	0.0	0.0	-1741.1735	-315.1113	NaN	NaN	0.1532	0.8795	0.0244	0.0205	0.0242	0.0259	0.0255
0.0	0.0	0.0	-2266.1735	-2722.1113	NaN	NaN	0.5457	0.8798	0.0243	0.0204	0.0242	0.0257	0.0255
0.0	0.0	0.0	-1499.1735	-2635.1113	NaN	NaN	0.6374	0.8799	0.0242	0.0205	0.0242	0.0255	0.0256
0.0	0.0	0.0	-983.1735	-1735.1113	NaN	NaN	0.6383	0.8804	0.0241	0.0204	0.024	0.0255	0.0255
0.0	0.0	0.0	-1135.1735	286.8887	NaN	NaN	-0.3	0.8807	0.024	0.0205	0.0238	0.0254	0.0256
0.0	0.0	0.0	-2950.1735	-2065.1113	NaN	NaN	0.4118	0.8806	0.024	0.0204	0.0238	0.0256	0.0256
0.0	0.0	0.0	627.8265	2282.8887	NaN	NaN	0.7843	0.8807	0.024	0.0204	0.0237	0.0256	0.0256
0.0	0.0	0.0	-972.1735	-3618.1113	NaN	NaN	0.7882	0.8812	0.0239	0.0202	0.0236	0.0255	0.0256
0.0	0.0	0.0	570.8265	23.8887	NaN	NaN	0.0402	0.8819	0.0236	0.0202	0.0234	0.0255	0.0255
0.0	0.0	0.0	-1469.1735	1499.8887	NaN	NaN	1.3	0.8822	0.0235	0.0202	0.0233	0.0255	0.0254
0.0	0.0	0.0	-85.1735	1896.8887	NaN	NaN	1.047	0.8828	0.0234	0.02	0.0233	0.0253	0.0252
0.0	0.0	0.0	-1763.1735	-871.1113	NaN	NaN	0.3307	0.8833	0.0236	0.0197	0.0232	0.0251	0.025
0.0	0.0	0.0	-1886.1735	1740.8887	NaN	NaN	-0.3	0.8835	0.0238	0.0196	0.0234	0.0251	0.0246
0.0	0.0	0.0	52.8265	-469.1113	NaN	NaN	1.1269	0.8834	0.0241	0.0196	0.0234	0.0249	0.0246
0.0	0.0	0.0	-2144.1735	-2384.1113	NaN	NaN	0.5265	0.884	0.024	0.0193	0.0234	0.0249	0.0243
0.0	0.0	0.0	1141.8265	129.8887	NaN	NaN	0.1021	0.8854	0.0237	0.0191	0.0232	0.0247	0.024
0.0	0.0	0.0	-3111.1735	354.8887	NaN	NaN	-0.1288	0.8857	0.0236	0.019	0.0232	0.0247	0.0239
0.0	0.0	0.0	-1273.1735	2943.8887	NaN	NaN	1.3	0.8871	0.0231	0.0189	0.023	0.0245	0.0235
0.0	0.0	0.0	-1432.1735	1560.8887	NaN	NaN	1.3	0.8873	0.0231	0.0189	0.0229	0.0244	0.0234
0.0	0.0	0.0	-1977.1735	1166.8887	NaN	NaN	-0.3	0.8862	0.0237	0.0191	0.0232	0.0244	0.0234
0.0	0.0	0.0	-39.1735	-535.1113	NaN	NaN	0.9318	0.8869	0.0239	0.0189	0.0231	0.024	0.0232
0.0	0.0	0.0	-18.1735	-2013.1113	NaN	NaN	0.9911	0.887	0.0239	0.0189	0.0232	0.024	0.0231
0.0	0.0	0.0	839.8265	1474.8887	NaN	NaN	0.6372	0.887	0.024	0.0189	0.0232	0.024	0.0229
0.0	0.0	0.0	-2064.1735	2055.8887	NaN	NaN	-0.3	0.8863	0.0244	0.0189	0.0233	0.0241	0.0229
0.0	0.0	0.0	-248.1735	-2003.1113	NaN	NaN	0.8898	0.8858	0.0247	0.0191	0.0233	0.0242	0.023
0.0	0.0	0.0	313.8265	-753.1113	NaN	NaN	1.3	0.886	0.0247	0.0191	0.0233	0.0241	0.0228
0.0	0.0	0.0	-805.1735	285.8887	NaN	NaN	-0.3	0.8858	0.0247	0.0191	0.0233	0.0242	0.0228
0.0	0.0	0.0	-983.1735	644.8887	NaN	NaN	-0.3	0.8857	0.0248	0.0192	0.0233	0.0242	0.0228
0.0	0.0	0.0	-442.1735	485.8887	NaN	NaN	1.3	0.8852	0.025	0.0193	0.0234	0.0243	0.0228
0.0	0.0	0.0	-199.1735	1716.8887	NaN	NaN	1.1312	0.8846	0.0254	0.0194	0.0235	0.0245	0.0227
0.0	0.0	0.0	-696.1735	-751.1113	NaN	NaN	0.519	0.8849	0.0254	0.0193	0.0234	0.0243	0.0226
0.0	0.0	0.0	276.8265	333.8887	NaN	NaN	0.5467	0.8851	0.0254	0.0193	0.0234	0.0243	0.0224
0.0	0.0	0.0	1036.8265	129.8887	NaN	NaN	0.1113	0.8846	0.0256	0.0193	0.0236	0.0245	0.0224
0.0	0.0	0.0	-952.1735	-133.1113	NaN	NaN	0.1227	0.8846	0.0258	0.0194	0.0236	0.0244	0.0223
0.0	0.0	0.0	-1860.1735	793.8887	NaN	NaN	-0.3	0.8848	0.0258	0.0194	0.0236	0.0242	0.0222
0.0	0.0	0.0	-1278.1735	-411.1113	NaN	NaN	0.2434	0.8848	0.0258	0.0195	0.0238	0.024	0.0222
0.0	0.0	0.0	-1969.1735	-1231.1113	NaN	NaN	0.3847	0.8846	0.0257	0.0197	0.024	0.0238	0.0223
0.0	0.0	0.0	-2518.1735	498.8887	NaN	NaN	-0.2471	0.8848	0.0256	0.0198	0.0241	0.0236	0.0222
0.0	0.0	0.0	73.8265	83.8887	NaN	NaN	0.5319	0.8845	0.0256	0.02	0.0242	0.0235	0.0222
0.0	0.0	0.0	1096.8265	-2535.1113	NaN	NaN	1.3	0.8833	0.0259	0.0203	0.0244	0.0236	0.0225
0.0	0.0	0.0	-2185.1735	-1442.1113	NaN	NaN	0.3976	0.8839	0.0258	0.0203	0.0243	0.0233	0.0224
0.0	0.0	0.0	1283.8265	-1954.1113	NaN	NaN	1.3	0.8839	0.0258	0.0204	0.0242	0.0233	0.0224
0.0	0.0	0.0	-2057.1735	-1100.1113	NaN	NaN	0.3484	0.884	0.0256	0.0203	0.0242	0.0234	0.0225
0.0	0.0	0.0	-801.1735	-1038.1113	NaN	NaN	0.5644	0.8837	0.0257	0.0204	0.0242	0.0235	0.0226
0.0	0.0	0.0	-1022.1735	147.8887	NaN	NaN	-0.1692	0.8836	0.0257	0.0204	0.0242	0.0235	0.0226
0.0	0.0	0.0	-2031.1735	370.8887	NaN	NaN	-0.2234	0.8832	0.0258	0.0205	0.0243	0.0235	0.0227
0.0	0.0	0.0	-2633.1735	-509.1113	NaN	NaN	0.162	0.8832	0.0259	0.0206	0.0242	0.0234	0.0227
0.0	0.0	0.0	584.8265	794.8887	NaN	NaN	0.5761	0.8836	0.0258	0.0205	0.0242	0.0233	0.0226
0.0	0.0	0.0	237.8265	-1284.1113	NaN	NaN	1.2273	0.883	0.026	0.0206	0.0243	0.0235	0.0226
0.0	0.0	0.0	-522.1735	-1517.1113	NaN	NaN	0.7439	0.883	0.026	0.0207	0.0242	0.0235	0.0225
0.0	0.0	0.0	-501.1735	-1070.1113	NaN	NaN	0.681	0.8834	0.0259	0.0208	0.0241	0.0234	0.0224
0.0	0.0	0.0	1761.8265	-4103.1113	NaN	NaN	1.3	0.8835	0.0258	0.0209	0.0239	0.0234	0.0224
0.0	0.0	0.0	-50.1735	222.8887	NaN	NaN	1.2905	0.8841	0.0256	0.021	0.0238	0.0233	0.0222
0.0	0.0	0.0	-2063.1735	-691.1113	NaN	NaN	0.2509	0.8848	0.0253	0.021	0.0236	0.0231	0.0221
0.0	0.0	0.0	-1049.1735	1290.8887	NaN	NaN	1.3	0.8856	0.0249	0.0211	0.0234	0.023	0.0219
0.0	0.0	0.0	835.8265	1029.8887	NaN	NaN	0.552	0.8865	0.0246	0.0211	0.0232	0.0229	0.0217
0.0	0.0	0.0	-2218.1735	-1160.1113	NaN	NaN	0.3434	0.887	0.0244	0.0213	0.0231	0.0226	0.0217
0.0	0.0	0.0	-264.1735	454.8887	NaN	NaN	1.3	0.8884	0.0239	0.0212	0.0228	0.0224	0.0214
0.0	0.0	0.0	-924.1735	1197.8887	NaN	NaN	1.3	0.8895	0.0235	0.021	0.0226	0.0223	0.0212
0.0	0.0	0.0	-1618.1735	983.8887	NaN	NaN	-0.3	0.8901	0.0231	0.0211	0.0225	0.0221	0.0211
0.0	0.0	0.0	-2121.1735	2090.8887	NaN	NaN	-0.3	0.8906	0.0228	0.0213	0.0225	0.0218	0.021
0.0	0.0	0.0	-1483.1735	526.8887	NaN	NaN	-0.3	0.8905	0.0227	0.0215	0.0226	0.0216	0.0211
0.0	0.0	0.0	-1200.1735	-2804.1113	NaN	NaN	0.7003	0.8908	0.0226	0.0217	0.0225	0.0213	0.0211
0.0	0.0	0.0	-2555.1735	-980.1113	NaN	NaN	0.2772	0.891	0.0226	0.0217	0.0225	0.0211	0.0211
0.0	0.0	0.0	-1761.1735	-2173.1113	NaN	NaN	0.5524	0.8912	0.0227	0.0218	0.0223	0.021	0.021
0.0	0.0	0.0	-2254.1735	93.8887	NaN	NaN	-0.0435	0.892	0.0225	0.0218	0.0221	0.0208	0.0208
0.0	0.0	0.0	-1318.1735	-361.1113	NaN	NaN	0.215	0.8922	0.0224	0.0218	0.022	0.0208	0.0208
0.0	0.0	0.0	-2216.1735	-859.1113	NaN	NaN	0.2794	0.8924	0.0222	0.0217	0.022	0.0209	0.0209
0.0	0.0	0.0	964.8265	-1050.1113	NaN	NaN	1.3	0.8922	0.0221	0.0216	0.022	0.0211	0.0209
0.0	0.0	0.0	-122.1735	167.8887	NaN	NaN	1.3	0.8919	0.0221	0.0216	0.0221	0.0213	0.021
0.0	0.0	0.0	-487.1735	141.8887	NaN	NaN	-0.3	0.8913	0.0222	0.0217	0.0222	0.0215	0.0211
0.0	0.0	0.0	-1581.1735	-23.1113	NaN	NaN	0.0144	0.8904	0.0225	0.0218	0.0224	0.0216	0.0212
0.0	0.0	0.0	-1666.1735	1200.8887	NaN	NaN	-0.3	0.8903	0.0226	0.0218	0.0224	0.0216	0.0212
0.0	0.0	0.0	-1235.1735	-1601.1113	NaN	NaN	0.5645	0.8902	0.0227	0.0218	0.0225	0.0217	0.0212
0.0	0.0	0.0	384.8265	1921.8887	NaN	NaN	0.8332	0.8901	0.0225	0.0218	0.0226	0.0219	0.0211
0.0	0.0	0.0	-1503.1735	657.8887	NaN	NaN	-0.3	0.8894	0.0229	0.022	0.0229	0.0219	0.021
0.0	0.0	0.0	-1719.1735	-1304.1113	NaN	NaN	0.4314	0.8897	0.0229	0.0222	0.0228	0.0215	0.0209
0.0	0.0	0.0	-1754.1735	-2882.1113	NaN	NaN	0.6216	0.89	0.0228	0.0223	0.0227	0.0214	0.0207
0.0	0.0	0.0	-1636.1735	-1251.1113	NaN	NaN	0.4333	0.8904	0.0227	0.0223	0.0226	0.0212	0.0207
0.0	0.0	0.0	-2632.1735	-445.1113	NaN	NaN	0.1446	0.8906	0.0227	0.0223	0.0225	0.0211	0.0208
0.0	0.0	0.0	-675.1735	-1880.1113	NaN	NaN	0.7358	0.8905	0.0226	0.0225	0.0225	0.0211	0.0207
0.0	0.0	0.0	-1020.1735	-1103.1113	NaN	NaN	0.5195	0.8905	0.0227	0.0226	0.0225	0.0212	0.0207
0.0	0.0	0.0	-1900.1735	2387.8887	NaN	NaN	1.3	0.8906	0.0225	0.0226	0.0224	0.0213	0.0207
0.0	0.0	0.0	-90.1735	-759.1113	NaN	NaN	0.8938	0.8898	0.0228	0.0227	0.0225	0.0213	0.0208
0.0	0.0	0.0	-408.1735	-1948.1113	NaN	NaN	0.8268	0.8892	0.023	0.0229	0.0225	0.0214	0.0209
0.0	0.0	0.0	-782.1735	-405.1113	NaN	NaN	0.3412	0.8892	0.023	0.0229	0.0225	0.0214	0.0209
0.0	0.0	0.0	-987.1735	1362.8887	NaN	NaN	1.3	0.8892	0.023	0.0229	0.0224	0.0215	0.0209
0.0	0.0	0.0	-1182.1735	-1455.1113	NaN	NaN	0.5517	0.8891	0.023	0.023	0.0224	0.0215	0.021
0.0	0.0	0.0	-1963.1735	-1252.1113	NaN	NaN	0.3894	0.8891	0.0231	0.023	0.0224	0.0214	0.021
0.0	0.0	0.0	-840.1735	-463.1113	NaN	NaN	0.3553	0.8891	0.0232	0.0231	0.0223	0.0214	0.0209
0.0	0.0	0.0	-1304.1735	-247.1113	NaN	NaN	0.1593	0.8891	0.0231	0.023	0.0223	0.0215	0.021
0.0	0.0	0.0	-1986.1735	791.8887	NaN	NaN	-0.3	0.889	0.0231	0.023	0.0223	0.0215	0.0211
0.0	0.0	0.0	-775.1735	1093.8887	NaN	NaN	1.3	0.8891	0.0231	0.023	0.0223	0.0213	0.0211
0.0	0.0	0.0	-2374.1735	-534.1113	NaN	NaN	0.1837	0.8894	0.0231	0.0229	0.0223	0.0212	0.0211
0.0	0.0	0.0	-972.1735	282.8887	NaN	NaN	-0.3	0.8898	0.023	0.0229	0.0223	0.0211	0.021
0.0	0.0	0.0	202.8265	825.8887	NaN	NaN	0.8028	0.8909	0.0228	0.0226	0.0221	0.0207	0.0209
0.0	0.0	0.0	-859.1735	-4217.1113	NaN	NaN	0.8307	0.8909	0.0229	0.0226	0.0221	0.0205	0.021
0.0	0.0	0.0	-765.1735	-3057.1113	NaN	NaN	0.7998	0.8918	0.0226	0.0224	0.022	0.0202	0.0209
0.0	0.0	0.0	-1797.1735	-711.1113	NaN	NaN	0.2835	0.8921	0.0225	0.0224	0.022	0.0202	0.0208
0.0	0.0	0.0	-748.1735	-719.1113	NaN	NaN	0.4901	0.8922	0.0225	0.0224	0.022	0.0201	0.0209
0.0	0.0	0.0	-568.1735	-1465.1113	NaN	NaN	0.7206	0.8919	0.0226	0.0225	0.022	0.02	0.021
0.0	0.0	0.0	-855.1735	-4541.1113	NaN	NaN	0.8415	0.8916	0.0227	0.0227	0.022	0.0201	0.021
0.0	0.0	0.0	-1327.1735	-35.1113	NaN	NaN	0.0258	0.8916	0.0226	0.0227	0.0218	0.0202	0.0211
0.0	0.0	0.0	-306.1735	963.8887	NaN	NaN	1.3	0.8915	0.0225	0.0226	0.0218	0.0205	0.021
0.0	0.0	0.0	-1732.1735	3084.8887	NaN	NaN	1.3	0.8909	0.0226	0.0228	0.0219	0.0206	0.0212
0.0	0.0	0.0	-2451.1735	-2409.1113	NaN	NaN	0.4957	0.8898	0.023	0.0231	0.0221	0.0206	0.0214
0.0	0.0	0.0	-2095.1735	345.8887	NaN	NaN	-0.1977	0.8898	0.023	0.0231	0.0221	0.0206	0.0214
0.0	0.0	0.0	-1888.1735	-323.1113	NaN	NaN	0.1461	0.8892	0.023	0.0231	0.0223	0.0208	0.0216
0.0	0.0	0.0	-1502.1735	-985.1113	NaN	NaN	0.3961	0.8893	0.0229	0.0231	0.0223	0.0208	0.0217
0.0	0.0	0.0	-147.1735	-133.1113	NaN	NaN	0.4749	0.8889	0.023	0.0232	0.0223	0.0209	0.0217
0.0	0.0	0.0	-1934.1735	-1228.1113	NaN	NaN	0.3884	0.8887	0.0231	0.0233	0.0223	0.0209	0.0217
0.0	0.0	0.0	-1668.1735	-306.1113	NaN	NaN	0.155	0.8886	0.0231	0.0234	0.0222	0.0208	0.0218
0.0	0.0	0.0	-2374.1735	375.8887	NaN	NaN	-0.1881	0.8886	0.0229	0.0235	0.0222	0.0209	0.0219
0.0	0.0	0.0	480.8265	1544.8887	NaN	NaN	0.7626	0.8886	0.0228	0.0235	0.0221	0.021	0.0219
0.0	0.0	0.0	-2005.1735	1994.8887	NaN	NaN	-0.3	0.8882	0.0229	0.0236	0.0222	0.0211	0.0219
0.0	0.0	0.0	-2670.1735	2112.8887	NaN	NaN	-0.3	0.8882	0.023	0.0236	0.0222	0.0211	0.0219
0.0	0.0	0.0	-110.1735	-279.1113	NaN	NaN	0.717	0.8884	0.0229	0.0235	0.0222	0.0211	0.022
0.0	0.0	0.0	-1882.1735	-1425.1113	NaN	NaN	0.4309	0.8886	0.0227	0.0234	0.0223	0.0211	0.0219
0.0	0.0	0.0	-2215.1735	3307.8887	NaN	NaN	1.3	0.8888	0.0226	0.0232	0.0223	0.0212	0.0218
0.0	0.0	0.0	-2288.1735	-293.1113	NaN	NaN	0.1136	0.8887	0.0226	0.0232	0.0224	0.0212	0.0218
0.0	0.0	0.0	-566.1735	248.8887	NaN	NaN	-0.3	0.8885	0.0227	0.0233	0.0225	0.0212	0.0217
0.0	0.0	0.0	-1509.1735	-2087.1113	NaN	NaN	0.5804	0.889	0.0226	0.0234	0.0224	0.021	0.0215
0.0	0.0	0.0	-2462.1735	430.8887	NaN	NaN	-0.2121	0.8896	0.0224	0.0231	0.0224	0.0209	0.0216
0.0	0.0	0.0	-2606.1735	162.8887	NaN	NaN	-0.0667	0.8898	0.0221	0.023	0.0225	0.0209	0.0217
0.0	0.0	0.0	-180.1735	-436.1113	NaN	NaN	0.7076	0.8899	0.022	0.0228	0.0226	0.0211	0.0216
0.0	0.0	0.0	-1251.1735	1854.8887	NaN	NaN	1.3	0.8899	0.0219	0.0228	0.0226	0.0212	0.0216
0.0	0.0	0.0	-1825.1735	333.8887	NaN	NaN	-0.2239	0.8901	0.0219	0.0228	0.0227	0.0211	0.0215
0.0	0.0	0.0	-2088.1735	-798.1113	NaN	NaN	0.2765	0.8905	0.0219	0.0226	0.0226	0.0209	0.0214
0.0	0.0	0.0	-2602.1735	-2508.1113	NaN	NaN	0.4908	0.8906	0.0219	0.0224	0.0227	0.021	0.0214
0.0	0.0	0.0	-187.1735	-1453.1113	NaN	NaN	0.8859	0.891	0.0217	0.0223	0.0227	0.021	0.0213
0.0	0.0	0.0	-158.1735	1091.8887	NaN	NaN	1.1694	0.8911	0.0216	0.0222	0.0227	0.0211	0.0212
0.0	0.0	0.0	-1653.1735	-1920.1113	NaN	NaN	0.5374	0.8908	0.0219	0.0223	0.0228	0.0212	0.0211
0.0	0.0	0.0	-1474.1735	110.8887	NaN	NaN	-0.0813	0.8906	0.022	0.0223	0.0228	0.0213	0.0211
0.0	0.0	0.0	-2092.1735	-357.1113	NaN	NaN	0.1458	0.8904	0.0221	0.0224	0.0228	0.0214	0.021
0.0	0.0	0.0	-23.1735	1985.8887	NaN	NaN	1.0118	0.8901	0.0222	0.0225	0.0227	0.0215	0.0209
0.0	0.0	0.0	-1481.1735	161.8887	NaN	NaN	-0.1227	0.8894	0.0225	0.0227	0.0228	0.0216	0.0211
0.0	0.0	0.0	-2179.1735	-3297.1113	NaN	NaN	0.6021	0.8885	0.0229	0.0229	0.0229	0.0217	0.0212
0.0	0.0	0.0	-611.1735	962.8887	NaN	NaN	1.3	0.8888	0.0228	0.0229	0.0228	0.0216	0.0211
0.0	0.0	0.0	-1833.1735	427.8887	NaN	NaN	-0.3	0.8894	0.0227	0.0228	0.0227	0.0214	0.021
0.0	0.0	0.0	-1771.1735	-1007.1113	NaN	NaN	0.3625	0.8884	0.0229	0.023	0.0228	0.0217	0.0211
0.0	0.0	0.0	-525.1735	27.8887	NaN	NaN	-0.0561	0.8883	0.0229	0.0231	0.0229	0.0218	0.021
0.0	0.0	0.0	-1602.1735	648.8887	NaN	NaN	-0.3	0.8887	0.0228	0.023	0.0228	0.0217	0.021
0.0	0.0	0.0	-1803.1735	-3294.1113	NaN	NaN	0.6462	0.8886	0.0229	0.023	0.0227	0.0216	0.0212
0.0	0.0	0.0	-1186.1735	-4949.1113	NaN	NaN	0.8067	0.8891	0.0227	0.023	0.0227	0.0214	0.0211
0.0	0.0	0.0	-2905.1735	-2355.1113	NaN	NaN	0.4477	0.8901	0.0223	0.0228	0.0228	0.0211	0.021
0.0	0.0	0.0	-1174.1735	923.8887	NaN	NaN	-0.3	0.8916	0.0216	0.0225	0.0228	0.0207	0.0209
0.0	0.0	0.0	-1358.1735	-953.1113	NaN	NaN	0.4124	0.8919	0.0215	0.0223	0.0227	0.0206	0.0209
0.0	0.0	0.0	-2157.1735	-4767.1113	NaN	NaN	0.6885	0.8915	0.0217	0.0225	0.0227	0.0205	0.0211
0.0	0.0	0.0	-1898.1735	-1955.1113	NaN	NaN	0.5074	0.892	0.0215	0.0226	0.0225	0.0203	0.021
0.0	0.0	0.0	265.8265	-328.1113	NaN	NaN	1.3	0.8928	0.0212	0.0227	0.0222	0.0202	0.021
0.0	0.0	0.0	-2029.1735	-780.1113	NaN	NaN	0.2777	0.8927	0.0211	0.0227	0.0222	0.0203	0.0211
0.0	0.0	0.0	-2237.1735	319.8887	NaN	NaN	-0.1668	0.8926	0.0211	0.0227	0.0221	0.0204	0.0211
0.0	0.0	0.0	-905.1735	-685.1113	NaN	NaN	0.4308	0.8924	0.0212	0.0227	0.0221	0.0204	0.0212
0.0	0.0	0.0	176.8265	161.8887	NaN	NaN	0.4779	0.8926	0.0211	0.0226	0.022	0.0204	0.0213
0.0	0.0	0.0	-1376.1735	-295.1113	NaN	NaN	0.1766	0.8925	0.0211	0.0226	0.022	0.0205	0.0213
0.0	0.0	0.0	-2592.1735	125.8887	NaN	NaN	-0.051	0.8929	0.021	0.0224	0.0219	0.0205	0.0212
0.0	0.0	0.0	-2732.1735	-963.1113	NaN	NaN	0.2606	0.8919	0.0216	0.0225	0.022	0.0206	0.0214
0.0	0.0	0.0	-1832.1735	-2846.1113	NaN	NaN	0.6084	0.8919	0.0218	0.0225	0.0219	0.0205	0.0214
0.0	0.0	0.0	-2101.1735	-263.1113	NaN	NaN	0.1113	0.892	0.0218	0.0225	0.0218	0.0206	0.0213
0.0	0.0	0.0	-2329.1735	1899.8887	NaN	NaN	-0.3	0.8924	0.0217	0.0224	0.0216	0.0207	0.0212
0.0	0.0	0.0	-412.1735	-2042.1113	NaN	NaN	0.8321	0.8924	0.0217	0.0225	0.0215	0.0207	0.0211
0.0	0.0	0.0	-650.1735	-1214.1113	NaN	NaN	0.6512	0.8927	0.0216	0.0224	0.0214	0.0208	0.0209
0.0	0.0	0.0	-2241.1735	-1202.1113	NaN	NaN	0.3491	0.8927	0.0216	0.0225	0.0215	0.0209	0.0208
0.0	0.0	0.0	766.8265	-562.1113	NaN	NaN	-0.3	0.893	0.0215	0.0223	0.0215	0.0209	0.0206
0.0	0.0	0.0	-1924.1735	865.8887	NaN	NaN	-0.3	0.8933	0.0214	0.0221	0.0217	0.0209	0.0205
0.0	0.0	0.0	-2277.1735	-1032.1113	NaN	NaN	0.3119	0.8947	0.021	0.0215	0.0219	0.0205	0.0204
0.0	0.0	0.0	-1656.1735	1124.8887	NaN	NaN	-0.3	0.8952	0.0208	0.021	0.0221	0.0206	0.0204
0.0	0.0	0.0	-1649.1735	-2154.1113	NaN	NaN	0.5664	0.8949	0.0209	0.0208	0.0222	0.0208	0.0204
0.0	0.0	0.0	-1661.1735	506.8887	NaN	NaN	-0.3	0.894	0.0212	0.0209	0.0223	0.021	0.0205
0.0	0.0	0.0	-2426.1735	-252.1113	NaN	NaN	0.0941	0.8945	0.0213	0.0209	0.0221	0.0209	0.0203
0.0	0.0	0.0	-1558.1735	-1619.1113	NaN	NaN	0.5096	0.8841	0.0233	0.0229	0.0239	0.0231	0.0228
0.0	0.0	0.0	-1354.1735	-1776.1113	NaN	NaN	0.5674	0.9062	0.0183	0.019	0.0199	0.0192	0.0175
