# Supplementary material for: DeepFRET, a software for rapid and automated single-molecule FRET data classification using deep learning
Source: eLife. 2020 Nov 3;9:e60404. doi: 10.7554/eLife.60404 (PMC7609065; doi:10.7554/eLife.60404)
Supplement: Figure 4—source data 1. [file elife-60404-fig4-data1.zip › Figure 4-source data 1/Fig_S4a/Traces/traces_all_n294/Traces_Fig2d_4mMAc_mov4_combined_tif_pair13.txt]

Exported by DeepFRET
Date: 2020-08-26, 18:13
Video filename: None
FRET pair #13
Bleaches at None
D-Dexc-bg	A-Dexc-bg	A-Aexc-bg	D-Dexc-rw	A-Dexc-rw	A-Aexc-rw	S	E	p_bleached	p_aggregated	p_noisy	p_scrambled	p_static	p_dynamic
0.0	0.0	0.0	35543.8791	9910.1076	NaN	NaN	0.218	0.1682	0.4651	0.0912	0.204	0.0254	0.0461
0.0	0.0	0.0	39693.8791	13716.1076	NaN	NaN	0.2568	0.1631	0.4541	0.0771	0.2352	0.0321	0.0383
0.0	0.0	0.0	42428.8791	10673.1076	NaN	NaN	0.201	0.1674	0.4561	0.0879	0.2175	0.0327	0.0384
0.0	0.0	0.0	35936.8791	11602.1076	NaN	NaN	0.2441	0.1329	0.4654	0.1007	0.2257	0.035	0.0404
0.0	0.0	0.0	41183.8791	10434.1076	NaN	NaN	0.2021	0.1132	0.491	0.1144	0.202	0.0368	0.0427
0.0	0.0	0.0	34060.8791	11165.1076	NaN	NaN	0.2469	0.0967	0.5066	0.1224	0.1898	0.0383	0.0463
0.0	0.0	0.0	31162.8791	7356.1076	NaN	NaN	0.191	0.0929	0.5341	0.1211	0.1692	0.0382	0.0445
0.0	0.0	0.0	33296.8791	10734.1076	NaN	NaN	0.2438	0.0856	0.534	0.1226	0.1728	0.0381	0.0469
0.0	0.0	0.0	35820.8791	7938.1076	NaN	NaN	0.1814	0.0841	0.5433	0.119	0.1704	0.0374	0.0459
0.0	0.0	0.0	35041.8791	10441.1076	NaN	NaN	0.2296	0.0835	0.5472	0.117	0.1699	0.0367	0.0457
0.0	0.0	0.0	37837.8791	9385.1076	NaN	NaN	0.1987	0.0809	0.5579	0.1119	0.1695	0.0361	0.0437
0.0	0.0	0.0	38223.8791	9778.1076	NaN	NaN	0.2037	0.0783	0.5581	0.1101	0.1748	0.0357	0.043
0.0	0.0	0.0	34004.8791	11944.1076	NaN	NaN	0.2599	0.0773	0.5611	0.1064	0.1787	0.0355	0.0409
0.0	0.0	0.0	35522.8791	9253.1076	NaN	NaN	0.2067	0.0753	0.5547	0.1053	0.1888	0.0358	0.0401
0.0	0.0	0.0	32432.8791	11832.1076	NaN	NaN	0.2673	0.077	0.5509	0.1015	0.1963	0.0361	0.0382
0.0	0.0	0.0	31799.8791	10772.1076	NaN	NaN	0.253	0.0809	0.5416	0.0992	0.204	0.0371	0.0372
0.0	0.0	0.0	34223.8791	9843.1076	NaN	NaN	0.2234	0.0874	0.5353	0.0936	0.2101	0.0369	0.0367
0.0	0.0	0.0	36659.8791	11112.1076	NaN	NaN	0.2326	0.0865	0.5251	0.0984	0.2146	0.037	0.0384
0.0	0.0	0.0	36241.8791	10543.1076	NaN	NaN	0.2254	0.09	0.5259	0.0959	0.2128	0.0377	0.0378
0.0	0.0	0.0	34440.8791	7740.1076	NaN	NaN	0.1835	0.0924	0.5219	0.095	0.2142	0.0385	0.0379
0.0	0.0	0.0	31729.8791	13529.1076	NaN	NaN	0.2989	0.0934	0.5154	0.0943	0.2197	0.0393	0.038
0.0	0.0	0.0	31393.8791	10433.1076	NaN	NaN	0.2494	0.0977	0.5139	0.091	0.2204	0.0398	0.0371
0.0	0.0	0.0	32526.8791	11014.1076	NaN	NaN	0.253	0.0996	0.5062	0.0906	0.226	0.0401	0.0374
0.0	0.0	0.0	32446.8791	8468.1076	NaN	NaN	0.207	0.1069	0.5054	0.0863	0.2248	0.0405	0.0361
0.0	0.0	0.0	31120.8791	11360.1076	NaN	NaN	0.2674	0.1164	0.505	0.0829	0.2204	0.0408	0.0346
0.0	0.0	0.0	35771.8791	11153.1076	NaN	NaN	0.2377	0.1226	0.5021	0.0791	0.2216	0.0412	0.0335
0.0	0.0	0.0	28052.8791	10551.1076	NaN	NaN	0.2733	0.1311	0.4973	0.0773	0.2206	0.041	0.0327
0.0	0.0	0.0	34136.8791	9601.1076	NaN	NaN	0.2195	0.1307	0.4947	0.0746	0.2261	0.0419	0.032
0.0	0.0	0.0	30335.8791	8762.1076	NaN	NaN	0.2241	0.1279	0.4859	0.0739	0.2382	0.0422	0.0318
0.0	0.0	0.0	30875.8791	12417.1076	NaN	NaN	0.2868	0.1299	0.4871	0.0709	0.239	0.0426	0.0305
0.0	0.0	0.0	33225.8791	11496.1076	NaN	NaN	0.2571	0.1254	0.4736	0.0725	0.2547	0.0423	0.0315
0.0	0.0	0.0	30061.8791	16594.1076	NaN	NaN	0.3557	0.1297	0.4827	0.0691	0.2466	0.0421	0.0298
0.0	0.0	0.0	36256.8791	10235.1076	NaN	NaN	0.2201	0.1278	0.4826	0.068	0.2499	0.0412	0.0305
0.0	0.0	0.0	30627.8791	8613.1076	NaN	NaN	0.2195	0.1224	0.4994	0.0669	0.2408	0.0413	0.0291
0.0	0.0	0.0	30142.8791	10372.1076	NaN	NaN	0.256	0.1151	0.5053	0.067	0.2415	0.0416	0.0296
0.0	0.0	0.0	29432.8791	8412.1076	NaN	NaN	0.2223	0.1064	0.4898	0.0707	0.2603	0.0414	0.0314
0.0	0.0	0.0	29444.8791	11163.1076	NaN	NaN	0.2749	0.1014	0.4909	0.0705	0.2641	0.0416	0.0315
0.0	0.0	0.0	33587.8791	8697.1076	NaN	NaN	0.2057	0.0959	0.4791	0.0733	0.2767	0.0418	0.0332
0.0	0.0	0.0	29319.8791	9561.1076	NaN	NaN	0.2459	0.094	0.4712	0.0742	0.285	0.0417	0.0339
0.0	0.0	0.0	30755.8791	12452.1076	NaN	NaN	0.2882	0.0914	0.4633	0.0757	0.293	0.0418	0.0349
0.0	0.0	0.0	28343.8791	10910.1076	NaN	NaN	0.2779	0.0905	0.4522	0.0767	0.3033	0.0417	0.0356
0.0	0.0	0.0	33660.8791	12280.1076	NaN	NaN	0.2673	0.0894	0.4516	0.0771	0.304	0.0418	0.036
0.0	0.0	0.0	32231.8791	11001.1076	NaN	NaN	0.2545	0.0902	0.4454	0.0777	0.3086	0.0416	0.0365
0.0	0.0	0.0	30646.8791	8144.1076	NaN	NaN	0.2099	0.0902	0.4444	0.0787	0.3081	0.0415	0.0371
0.0	0.0	0.0	30969.8791	7946.1076	NaN	NaN	0.2042	0.0904	0.4382	0.0804	0.3117	0.0411	0.0381
0.0	0.0	0.0	31273.8791	9601.1076	NaN	NaN	0.2349	0.0904	0.4381	0.0826	0.3092	0.0409	0.0387
0.0	0.0	0.0	33728.8791	7335.1076	NaN	NaN	0.1786	0.0908	0.4323	0.0848	0.3117	0.0404	0.0399
0.0	0.0	0.0	29484.8791	11591.1076	NaN	NaN	0.2822	0.0926	0.4308	0.0887	0.3063	0.0402	0.0413
0.0	0.0	0.0	33670.8791	10828.1076	NaN	NaN	0.2433	0.095	0.4306	0.0916	0.2998	0.0404	0.0427
0.0	0.0	0.0	32893.8791	9603.1076	NaN	NaN	0.226	0.0983	0.4277	0.095	0.2944	0.0406	0.0439
0.0	0.0	0.0	33441.8791	10760.1076	NaN	NaN	0.2434	0.1034	0.4208	0.0978	0.2922	0.0411	0.0446
0.0	0.0	0.0	29907.8791	10226.1076	NaN	NaN	0.2548	0.1114	0.4077	0.0986	0.2954	0.0415	0.0453
0.0	0.0	0.0	29267.8791	7953.1076	NaN	NaN	0.2137	0.1202	0.3937	0.0984	0.3005	0.0419	0.0453
0.0	0.0	0.0	28662.8791	8871.1076	NaN	NaN	0.2363	0.1327	0.379	0.0973	0.3034	0.0417	0.0458
0.0	0.0	0.0	26591.8791	6949.1076	NaN	NaN	0.2072	0.143	0.3656	0.0962	0.3075	0.042	0.0457
0.0	0.0	0.0	30202.8791	8412.1076	NaN	NaN	0.2178	0.1527	0.352	0.0934	0.3146	0.0418	0.0454
0.0	0.0	0.0	26945.8791	8973.1076	NaN	NaN	0.2498	0.1626	0.3389	0.0902	0.3222	0.0417	0.0443
0.0	0.0	0.0	29753.8791	9721.1076	NaN	NaN	0.2463	0.1707	0.3266	0.0875	0.33	0.0417	0.0435
0.0	0.0	0.0	22631.8791	10134.1076	NaN	NaN	0.3093	0.1779	0.3104	0.0814	0.3466	0.0411	0.0426
0.0	0.0	0.0	25379.8791	11194.1076	NaN	NaN	0.3061	0.1807	0.297	0.0781	0.3614	0.0416	0.0412
0.0	0.0	0.0	28263.8791	10503.1076	NaN	NaN	0.2709	0.193	0.2751	0.0726	0.3787	0.0408	0.0397
0.0	0.0	0.0	29649.8791	10538.1076	NaN	NaN	0.2622	0.2057	0.2636	0.0727	0.3786	0.041	0.0384
0.0	0.0	0.0	24652.8791	11183.1076	NaN	NaN	0.3121	0.221	0.2559	0.0716	0.3737	0.0399	0.038
0.0	0.0	0.0	28071.8791	8781.1076	NaN	NaN	0.2383	0.2224	0.2588	0.0731	0.3679	0.0398	0.0379
0.0	0.0	0.0	27656.8791	10143.1076	NaN	NaN	0.2683	0.2203	0.2592	0.0733	0.3693	0.04	0.038
0.0	0.0	0.0	27321.8791	11319.1076	NaN	NaN	0.2929	0.2223	0.2621	0.0756	0.3619	0.0401	0.038
0.0	0.0	0.0	28012.8791	10030.1076	NaN	NaN	0.2637	0.225	0.2592	0.076	0.3607	0.0409	0.0382
0.0	0.0	0.0	25066.8791	7811.1076	NaN	NaN	0.2376	0.2337	0.2575	0.0763	0.353	0.0412	0.0382
0.0	0.0	0.0	25742.8791	8425.1076	NaN	NaN	0.2466	0.2439	0.2544	0.0758	0.3459	0.0417	0.0382
0.0	0.0	0.0	23030.8791	8614.1076	NaN	NaN	0.2722	0.2492	0.2511	0.0748	0.3442	0.0425	0.0383
0.0	0.0	0.0	23658.8791	9137.1076	NaN	NaN	0.2786	0.2552	0.2486	0.0736	0.3418	0.0426	0.0382
0.0	0.0	0.0	27295.8791	12490.1076	NaN	NaN	0.3139	0.2561	0.2467	0.0733	0.3425	0.0433	0.038
0.0	0.0	0.0	28634.8791	9837.1076	NaN	NaN	0.2557	0.2612	0.2461	0.0732	0.3383	0.0434	0.0378
0.0	0.0	0.0	26018.8791	12222.1076	NaN	NaN	0.3196	0.2645	0.2468	0.0725	0.3353	0.0432	0.0378
0.0	0.0	0.0	27504.8791	10209.1076	NaN	NaN	0.2707	0.2601	0.2488	0.071	0.3392	0.0436	0.0374
0.0	0.0	0.0	26111.8791	11127.1076	NaN	NaN	0.2988	0.2655	0.2485	0.0699	0.3354	0.0436	0.0371
0.0	0.0	0.0	25841.8791	6613.1076	NaN	NaN	0.2038	0.2698	0.2462	0.0693	0.3334	0.0437	0.0376
0.0	0.0	0.0	25215.8791	7685.1076	NaN	NaN	0.2336	0.2681	0.245	0.0682	0.3371	0.0435	0.0381
0.0	0.0	0.0	26850.8791	8509.1076	NaN	NaN	0.2406	0.269	0.2444	0.0673	0.3372	0.0436	0.0386
0.0	0.0	0.0	29588.8791	8107.1076	NaN	NaN	0.2151	0.2638	0.2432	0.0664	0.3441	0.0435	0.039
0.0	0.0	0.0	27064.8791	9282.1076	NaN	NaN	0.2554	0.2606	0.2406	0.0666	0.3492	0.0438	0.0392
0.0	0.0	0.0	27705.8791	7998.1076	NaN	NaN	0.224	0.2544	0.2369	0.0668	0.3586	0.0439	0.0394
0.0	0.0	0.0	29406.8791	10710.1076	NaN	NaN	0.267	0.244	0.2363	0.0666	0.3694	0.0444	0.0393
0.0	0.0	0.0	24554.8791	10097.1076	NaN	NaN	0.2914	0.2458	0.2375	0.0658	0.3681	0.0439	0.0389
0.0	0.0	0.0	29306.8791	9615.1076	NaN	NaN	0.247	0.2286	0.2392	0.0647	0.3842	0.0444	0.0389
0.0	0.0	0.0	26338.8791	9046.1076	NaN	NaN	0.2556	0.2181	0.2383	0.0635	0.3972	0.0442	0.0387
0.0	0.0	0.0	28130.8791	8480.1076	NaN	NaN	0.2316	0.2049	0.2365	0.0631	0.4121	0.0448	0.0387
0.0	0.0	0.0	26210.8791	8337.1076	NaN	NaN	0.2413	0.197	0.2332	0.062	0.4241	0.0449	0.0387
0.0	0.0	0.0	20715.8791	9093.1076	NaN	NaN	0.305	0.1867	0.2341	0.0603	0.4358	0.0449	0.0382
0.0	0.0	0.0	25070.8791	9887.1076	NaN	NaN	0.2828	0.1761	0.2324	0.0588	0.4499	0.0451	0.0377
0.0	0.0	0.0	23139.8791	10341.1076	NaN	NaN	0.3089	0.1723	0.2287	0.057	0.4602	0.0447	0.0371
0.0	0.0	0.0	25769.8791	11498.1076	NaN	NaN	0.3085	0.1745	0.2259	0.0565	0.461	0.0448	0.0373
0.0	0.0	0.0	24233.8791	12332.1076	NaN	NaN	0.3373	0.1808	0.2223	0.0543	0.4614	0.0443	0.0369
0.0	0.0	0.0	27271.8791	12283.1076	NaN	NaN	0.3105	0.1821	0.2243	0.0538	0.4582	0.0445	0.0372
0.0	0.0	0.0	25590.8791	8132.1076	NaN	NaN	0.2411	0.1847	0.2211	0.0519	0.461	0.0446	0.0368
0.0	0.0	0.0	28305.8791	9958.1076	NaN	NaN	0.2602	0.1845	0.2188	0.0513	0.4632	0.0448	0.0373
0.0	0.0	0.0	26414.8791	9031.1076	NaN	NaN	0.2548	0.1933	0.2147	0.0513	0.4576	0.0455	0.0375
0.0	0.0	0.0	29354.8791	9327.1076	NaN	NaN	0.2411	0.2024	0.2101	0.0512	0.452	0.0463	0.038
0.0	0.0	0.0	28519.8791	11482.1076	NaN	NaN	0.287	0.2061	0.2081	0.0499	0.4503	0.0471	0.0384
0.0	0.0	0.0	25635.8791	8541.1076	NaN	NaN	0.2499	0.2106	0.2102	0.0484	0.4452	0.048	0.0376
0.0	0.0	0.0	28305.8791	7859.1076	NaN	NaN	0.2173	0.1884	0.2111	0.0462	0.468	0.0475	0.0388
0.0	0.0	0.0	26364.8791	11014.1076	NaN	NaN	0.2947	0.1699	0.2147	0.0459	0.4816	0.0478	0.0401
0.0	0.0	0.0	23764.8791	8021.1076	NaN	NaN	0.2523	0.1894	0.2123	0.0467	0.462	0.0484	0.0411
0.0	0.0	0.0	24755.8791	9344.1076	NaN	NaN	0.274	0.2422	0.2247	0.0472	0.3935	0.0537	0.0387
0.0	0.0	0.0	6756.8791	6203.1076	NaN	NaN	0.4786	0.3193	0.2233	0.0403	0.3241	0.0603	0.0327
0.0	0.0	0.0	7832.8791	8005.1076	NaN	NaN	0.5054	0.2975	0.2232	0.0409	0.3454	0.0591	0.034
0.0	0.0	0.0	30924.8791	9137.1076	NaN	NaN	0.2281	0.2034	0.2514	0.045	0.4093	0.0537	0.0372
0.0	0.0	0.0	35734.8791	8498.1076	NaN	NaN	0.1921	0.1602	0.2559	0.0468	0.4483	0.0494	0.0395
0.0	0.0	0.0	39574.8791	10130.1076	NaN	NaN	0.2038	0.1281	0.2493	0.0477	0.4868	0.0483	0.0399
0.0	0.0	0.0	35908.8791	9783.1076	NaN	NaN	0.2141	0.1219	0.2349	0.0479	0.5073	0.048	0.04
0.0	0.0	0.0	30731.8791	12586.1076	NaN	NaN	0.2906	0.1156	0.2251	0.0484	0.5234	0.0476	0.04
0.0	0.0	0.0	37779.8791	9215.1076	NaN	NaN	0.1961	0.1166	0.2181	0.0485	0.5299	0.0475	0.0395
0.0	0.0	0.0	34296.8791	12385.1076	NaN	NaN	0.2653	0.1192	0.2142	0.0494	0.5301	0.0472	0.0399
0.0	0.0	0.0	37042.8791	9566.1076	NaN	NaN	0.2052	0.1206	0.2116	0.0501	0.5305	0.0468	0.0404
0.0	0.0	0.0	33475.8791	8739.1076	NaN	NaN	0.207	0.1251	0.2077	0.0501	0.5293	0.0471	0.0407
0.0	0.0	0.0	37346.8791	11113.1076	NaN	NaN	0.2293	0.1218	0.214	0.0512	0.5242	0.0471	0.0418
0.0	0.0	0.0	37121.8791	8053.1076	NaN	NaN	0.1783	0.1212	0.2143	0.0506	0.5248	0.0475	0.0416
0.0	0.0	0.0	33274.8791	10825.1076	NaN	NaN	0.2455	0.117	0.2206	0.0509	0.5223	0.0473	0.0419
0.0	0.0	0.0	39158.8791	9297.1076	NaN	NaN	0.1919	0.1127	0.226	0.0507	0.5216	0.0476	0.0414
0.0	0.0	0.0	32989.8791	10046.1076	NaN	NaN	0.2334	0.1085	0.2335	0.0513	0.5175	0.0479	0.0413
0.0	0.0	0.0	35336.8791	11226.1076	NaN	NaN	0.2411	0.1033	0.2428	0.0521	0.5121	0.0482	0.0415
0.0	0.0	0.0	33749.8791	11573.1076	NaN	NaN	0.2553	0.0993	0.2492	0.0528	0.5081	0.0491	0.0416
0.0	0.0	0.0	35967.8791	10535.1076	NaN	NaN	0.2265	0.0953	0.2565	0.0544	0.5017	0.05	0.0421
0.0	0.0	0.0	38247.8791	8923.1076	NaN	NaN	0.1892	0.0927	0.2572	0.0546	0.5027	0.0507	0.0421
0.0	0.0	0.0	33693.8791	12870.1076	NaN	NaN	0.2764	0.0898	0.2609	0.0551	0.5003	0.0517	0.0422
0.0	0.0	0.0	32803.8791	13028.1076	NaN	NaN	0.2843	0.0875	0.2639	0.055	0.4994	0.0522	0.0419
0.0	0.0	0.0	40577.8791	8889.1076	NaN	NaN	0.1797	0.085	0.2675	0.0541	0.499	0.0527	0.0417
0.0	0.0	0.0	33252.8791	14224.1076	NaN	NaN	0.2996	0.084	0.2685	0.0536	0.4988	0.0532	0.0418
0.0	0.0	0.0	37302.8791	13044.1076	NaN	NaN	0.2591	0.0823	0.2684	0.0535	0.5001	0.0533	0.0423
0.0	0.0	0.0	38097.8791	12294.1076	NaN	NaN	0.244	0.0824	0.2628	0.0528	0.5064	0.053	0.0427
0.0	0.0	0.0	33974.8791	8656.1076	NaN	NaN	0.203	0.084	0.2566	0.0527	0.5112	0.0521	0.0434
0.0	0.0	0.0	38282.8791	8751.1076	NaN	NaN	0.1861	0.0855	0.2501	0.0519	0.5168	0.0517	0.0439
0.0	0.0	0.0	36639.8791	12100.1076	NaN	NaN	0.2483	0.0856	0.2443	0.0519	0.5223	0.0513	0.0446
0.0	0.0	0.0	35580.8791	10527.1076	NaN	NaN	0.2283	0.0861	0.2372	0.051	0.5311	0.0501	0.0446
0.0	0.0	0.0	34790.8791	10212.1076	NaN	NaN	0.2269	0.087	0.231	0.05	0.5384	0.049	0.0445
0.0	0.0	0.0	34964.8791	10964.1076	NaN	NaN	0.2387	0.0858	0.2268	0.0488	0.5462	0.0484	0.044
0.0	0.0	0.0	35421.8791	11875.1076	NaN	NaN	0.2511	0.084	0.2223	0.0477	0.554	0.0482	0.0439
0.0	0.0	0.0	30035.8791	12521.1076	NaN	NaN	0.2942	0.0822	0.2185	0.0469	0.5604	0.0482	0.0438
0.0	0.0	0.0	33830.8791	10062.1076	NaN	NaN	0.2292	0.0813	0.2119	0.046	0.5693	0.0478	0.0438
0.0	0.0	0.0	33747.8791	11649.1076	NaN	NaN	0.2566	0.0819	0.2061	0.0449	0.5772	0.0468	0.0431
0.0	0.0	0.0	36042.8791	10066.1076	NaN	NaN	0.2183	0.0832	0.2005	0.044	0.5837	0.0459	0.0427
0.0	0.0	0.0	34614.8791	8360.1076	NaN	NaN	0.1945	0.0849	0.1982	0.0433	0.5865	0.0454	0.0418
0.0	0.0	0.0	33363.8791	13591.1076	NaN	NaN	0.2894	0.0849	0.2007	0.0432	0.5847	0.0457	0.0409
0.0	0.0	0.0	36378.8791	11055.1076	NaN	NaN	0.2331	0.0858	0.2016	0.0432	0.5837	0.0456	0.0401
0.0	0.0	0.0	33833.8791	10879.1076	NaN	NaN	0.2433	0.0859	0.2053	0.0436	0.5797	0.0458	0.0398
0.0	0.0	0.0	32269.8791	11779.1076	NaN	NaN	0.2674	0.0872	0.206	0.044	0.577	0.0458	0.0399
0.0	0.0	0.0	33171.8791	14245.1076	NaN	NaN	0.3004	0.087	0.2101	0.0447	0.5724	0.0459	0.04
0.0	0.0	0.0	34278.8791	9370.1076	NaN	NaN	0.2147	0.0865	0.2148	0.0456	0.5669	0.046	0.0403
0.0	0.0	0.0	36269.8791	7081.1076	NaN	NaN	0.1633	0.0874	0.2203	0.0465	0.5591	0.0463	0.0404
0.0	0.0	0.0	38002.8791	15076.1076	NaN	NaN	0.284	0.086	0.2274	0.0476	0.5514	0.0467	0.0408
0.0	0.0	0.0	33909.8791	9673.1076	NaN	NaN	0.2219	0.0867	0.2326	0.0486	0.5441	0.0467	0.0414
0.0	0.0	0.0	33684.8791	12014.1076	NaN	NaN	0.2629	0.0863	0.242	0.0494	0.5342	0.0471	0.041
0.0	0.0	0.0	32819.8791	11465.1076	NaN	NaN	0.2589	0.0866	0.2484	0.0503	0.5254	0.048	0.0413
0.0	0.0	0.0	32755.8791	10585.1076	NaN	NaN	0.2442	0.0877	0.2536	0.0513	0.5175	0.048	0.0419
0.0	0.0	0.0	38829.8791	11705.1076	NaN	NaN	0.2316	0.0887	0.2576	0.052	0.5104	0.0487	0.0427
0.0	0.0	0.0	33976.8791	9049.1076	NaN	NaN	0.2103	0.0912	0.2599	0.0531	0.5029	0.0491	0.0438
0.0	0.0	0.0	35807.8791	12157.1076	NaN	NaN	0.2535	0.0927	0.2613	0.0541	0.4978	0.0493	0.0448
0.0	0.0	0.0	35318.8791	9815.1076	NaN	NaN	0.2175	0.0943	0.2645	0.0546	0.4917	0.0498	0.0451
0.0	0.0	0.0	32234.8791	10315.1076	NaN	NaN	0.2424	0.0946	0.2677	0.0554	0.487	0.05	0.0454
0.0	0.0	0.0	41716.8791	7958.1076	NaN	NaN	0.1602	0.0955	0.2692	0.0559	0.4834	0.0501	0.0459
0.0	0.0	0.0	36691.8791	11815.1076	NaN	NaN	0.2436	0.0966	0.2685	0.0566	0.4809	0.0507	0.0468
0.0	0.0	0.0	30029.8791	13466.1076	NaN	NaN	0.3096	0.0961	0.2694	0.058	0.4781	0.0511	0.0474
0.0	0.0	0.0	29858.8791	13010.1076	NaN	NaN	0.3035	0.0975	0.2689	0.0589	0.4746	0.0517	0.0484
0.0	0.0	0.0	29921.8791	8198.1076	NaN	NaN	0.2151	0.0984	0.2687	0.0605	0.4703	0.0526	0.0495
0.0	0.0	0.0	33068.8791	9326.1076	NaN	NaN	0.22	0.0999	0.2681	0.0614	0.4674	0.0527	0.0506
0.0	0.0	0.0	35911.8791	10091.1076	NaN	NaN	0.2194	0.0995	0.268	0.0617	0.4659	0.0536	0.0513
0.0	0.0	0.0	33225.8791	8008.1076	NaN	NaN	0.1942	0.1008	0.2647	0.0626	0.4653	0.0536	0.053
0.0	0.0	0.0	35585.8791	10750.1076	NaN	NaN	0.232	0.0997	0.2629	0.063	0.4669	0.0537	0.0539
0.0	0.0	0.0	34104.8791	12466.1076	NaN	NaN	0.2677	0.1	0.26	0.0633	0.4677	0.0538	0.0551
0.0	0.0	0.0	30129.8791	10434.1076	NaN	NaN	0.2572	0.0985	0.2578	0.0635	0.4717	0.0532	0.0553
0.0	0.0	0.0	36591.8791	10192.1076	NaN	NaN	0.2179	0.0984	0.2538	0.0631	0.4753	0.053	0.0563
0.0	0.0	0.0	34896.8791	7640.1076	NaN	NaN	0.1796	0.0975	0.2493	0.0629	0.4803	0.0528	0.0573
0.0	0.0	0.0	39504.8791	13182.1076	NaN	NaN	0.2502	0.0957	0.2466	0.0627	0.4851	0.0526	0.0573
0.0	0.0	0.0	32839.8791	11533.1076	NaN	NaN	0.2599	0.0963	0.2443	0.0627	0.4859	0.0522	0.0586
0.0	0.0	0.0	31914.8791	10369.1076	NaN	NaN	0.2452	0.0955	0.2439	0.0629	0.4867	0.0518	0.0592
0.0	0.0	0.0	33495.8791	9043.1076	NaN	NaN	0.2126	0.0961	0.2434	0.0626	0.4865	0.0515	0.0598
0.0	0.0	0.0	35970.8791	12286.1076	NaN	NaN	0.2546	0.0956	0.2452	0.0628	0.4847	0.0521	0.0596
0.0	0.0	0.0	39330.8791	11860.1076	NaN	NaN	0.2317	0.0961	0.2457	0.0631	0.4831	0.0522	0.0599
0.0	0.0	0.0	33545.8791	12044.1076	NaN	NaN	0.2642	0.0972	0.2458	0.0635	0.4804	0.0522	0.0609
0.0	0.0	0.0	31735.8791	8169.1076	NaN	NaN	0.2047	0.0957	0.2466	0.0638	0.4801	0.0526	0.0611
0.0	0.0	0.0	32363.8791	13128.1076	NaN	NaN	0.2886	0.0963	0.2476	0.0644	0.476	0.0536	0.0621
0.0	0.0	0.0	40151.8791	10650.1076	NaN	NaN	0.2096	0.0947	0.2491	0.0653	0.4749	0.054	0.0621
0.0	0.0	0.0	32782.8791	5667.1076	NaN	NaN	0.1474	0.0936	0.2475	0.0653	0.4776	0.0537	0.0624
0.0	0.0	0.0	28017.8791	11527.1076	NaN	NaN	0.2915	0.0926	0.2467	0.0655	0.4788	0.0536	0.0627
0.0	0.0	0.0	34826.8791	9492.1076	NaN	NaN	0.2142	0.0918	0.2451	0.0656	0.4795	0.0543	0.0637
0.0	0.0	0.0	38141.8791	8288.1076	NaN	NaN	0.1785	0.0908	0.2422	0.0656	0.483	0.0543	0.0641
0.0	0.0	0.0	33207.8791	7955.1076	NaN	NaN	0.1933	0.0898	0.2394	0.065	0.4878	0.0539	0.0641
0.0	0.0	0.0	31488.8791	9361.1076	NaN	NaN	0.2292	0.0883	0.2358	0.0644	0.4937	0.0538	0.0639
0.0	0.0	0.0	29192.8791	6444.1076	NaN	NaN	0.1808	0.0869	0.232	0.064	0.5003	0.0534	0.0634
0.0	0.0	0.0	35592.8791	8141.1076	NaN	NaN	0.1862	0.0867	0.2293	0.0636	0.5043	0.0526	0.0635
0.0	0.0	0.0	35439.8791	7059.1076	NaN	NaN	0.1661	0.0856	0.2257	0.0628	0.5109	0.0522	0.0628
0.0	0.0	0.0	31486.8791	12138.1076	NaN	NaN	0.2782	0.0845	0.2214	0.0621	0.5194	0.0514	0.0611
0.0	0.0	0.0	33890.8791	11195.1076	NaN	NaN	0.2483	0.0842	0.2186	0.0615	0.5245	0.0511	0.06
0.0	0.0	0.0	34856.8791	7384.1076	NaN	NaN	0.1748	0.0845	0.2161	0.0606	0.5292	0.0505	0.0591
0.0	0.0	0.0	29716.8791	8369.1076	NaN	NaN	0.2197	0.0844	0.2134	0.0599	0.5343	0.0501	0.0579
0.0	0.0	0.0	30823.8791	9039.1076	NaN	NaN	0.2268	0.0854	0.2103	0.0598	0.5369	0.0504	0.0572
0.0	0.0	0.0	30186.8791	7190.1076	NaN	NaN	0.1924	0.087	0.2073	0.06	0.5386	0.0504	0.0567
0.0	0.0	0.0	30916.8791	7720.1076	NaN	NaN	0.1998	0.0885	0.2064	0.0603	0.538	0.0501	0.0567
0.0	0.0	0.0	28652.8791	2391.1076	NaN	NaN	0.077	0.0881	0.2078	0.0601	0.5368	0.0502	0.0569
0.0	0.0	0.0	32297.8791	7376.1076	NaN	NaN	0.1859	0.085	0.2103	0.0592	0.5377	0.0507	0.0571
0.0	0.0	0.0	32364.8791	9473.1076	NaN	NaN	0.2264	0.0827	0.2104	0.0577	0.5408	0.0506	0.0577
0.0	0.0	0.0	33377.8791	11443.1076	NaN	NaN	0.2553	0.0819	0.21	0.057	0.5427	0.0505	0.0579
0.0	0.0	0.0	35264.8791	7076.1076	NaN	NaN	0.1671	0.0812	0.2076	0.056	0.547	0.0503	0.058
0.0	0.0	0.0	31135.8791	10369.1076	NaN	NaN	0.2498	0.0812	0.2064	0.0555	0.549	0.0503	0.0576
0.0	0.0	0.0	30733.8791	8776.1076	NaN	NaN	0.2221	0.0804	0.2042	0.0551	0.5531	0.0502	0.057
0.0	0.0	0.0	37187.8791	7666.1076	NaN	NaN	0.1709	0.0801	0.203	0.0543	0.5561	0.0499	0.0566
0.0	0.0	0.0	33323.8791	8535.1076	NaN	NaN	0.2039	0.0795	0.2017	0.0536	0.5598	0.0495	0.0558
0.0	0.0	0.0	36323.8791	8116.1076	NaN	NaN	0.1826	0.0785	0.2008	0.0527	0.5638	0.049	0.0552
0.0	0.0	0.0	30613.8791	7960.1076	NaN	NaN	0.2064	0.0776	0.1995	0.0517	0.5678	0.0487	0.0546
0.0	0.0	0.0	34828.8791	6393.1076	NaN	NaN	0.1551	0.0762	0.1988	0.0513	0.5715	0.0484	0.0539
0.0	0.0	0.0	33875.8791	5192.1076	NaN	NaN	0.1329	0.0755	0.1982	0.0508	0.5737	0.0485	0.0532
0.0	0.0	0.0	31629.8791	8469.1076	NaN	NaN	0.2112	0.0741	0.1988	0.0505	0.5759	0.0484	0.0523
0.0	0.0	0.0	30585.8791	6872.1076	NaN	NaN	0.1835	0.0735	0.1985	0.05	0.5779	0.0483	0.0518
0.0	0.0	0.0	30961.8791	8363.1076	NaN	NaN	0.2127	0.0723	0.2015	0.0498	0.577	0.0484	0.051
0.0	0.0	0.0	33502.8791	10136.1076	NaN	NaN	0.2323	0.0707	0.2038	0.0494	0.578	0.0484	0.0499
0.0	0.0	0.0	33121.8791	9765.1076	NaN	NaN	0.2277	0.0692	0.2062	0.0489	0.5785	0.0484	0.0487
0.0	0.0	0.0	28387.8791	7392.1076	NaN	NaN	0.2066	0.0681	0.2093	0.0485	0.5781	0.0484	0.0477
0.0	0.0	0.0	32646.8791	8877.1076	NaN	NaN	0.2138	0.067	0.2137	0.0481	0.576	0.0486	0.0466
0.0	0.0	0.0	29953.8791	9213.1076	NaN	NaN	0.2352	0.066	0.2169	0.0479	0.5745	0.0489	0.0458
0.0	0.0	0.0	33724.8791	6462.1076	NaN	NaN	0.1608	0.0658	0.2201	0.0476	0.5725	0.0487	0.0453
0.0	0.0	0.0	35139.8791	6532.1076	NaN	NaN	0.1568	0.0654	0.2219	0.0472	0.5718	0.0487	0.0449
0.0	0.0	0.0	32972.8791	9855.1076	NaN	NaN	0.2301	0.0653	0.2221	0.0468	0.5726	0.0487	0.0445
0.0	0.0	0.0	30869.8791	9588.1076	NaN	NaN	0.237	0.0647	0.2223	0.0461	0.5748	0.0484	0.0437
0.0	0.0	0.0	34432.8791	9509.1076	NaN	NaN	0.2164	0.0645	0.2225	0.0454	0.5761	0.0485	0.043
0.0	0.0	0.0	28971.8791	9385.1076	NaN	NaN	0.2447	0.0647	0.2189	0.0447	0.5811	0.048	0.0426
0.0	0.0	0.0	32077.8791	9316.1076	NaN	NaN	0.2251	0.0646	0.2137	0.0441	0.5878	0.0475	0.0422
0.0	0.0	0.0	26348.8791	7037.1076	NaN	NaN	0.2108	0.0654	0.2072	0.0433	0.5951	0.0469	0.0421
0.0	0.0	0.0	31026.8791	9000.1076	NaN	NaN	0.2249	0.0658	0.2011	0.0427	0.6019	0.0464	0.0421
0.0	0.0	0.0	30356.8791	7771.1076	NaN	NaN	0.2038	0.0666	0.1946	0.0421	0.6085	0.0459	0.0423
0.0	0.0	0.0	32428.8791	8811.1076	NaN	NaN	0.2137	0.0662	0.1893	0.0419	0.6147	0.0456	0.0423
0.0	0.0	0.0	37040.8791	8493.1076	NaN	NaN	0.1865	0.0669	0.1827	0.0417	0.6207	0.0453	0.0427
0.0	0.0	0.0	33446.8791	8229.1076	NaN	NaN	0.1975	0.0671	0.1773	0.0415	0.6265	0.0448	0.0427
0.0	0.0	0.0	31934.8791	6884.1076	NaN	NaN	0.1773	0.0665	0.1729	0.0408	0.6335	0.0441	0.0422
0.0	0.0	0.0	31120.8791	8723.1076	NaN	NaN	0.2189	0.0665	0.1711	0.0406	0.6363	0.0437	0.0418
0.0	0.0	0.0	35030.8791	9942.1076	NaN	NaN	0.2211	0.0656	0.1685	0.0401	0.6412	0.0433	0.0413
0.0	0.0	0.0	31324.8791	8039.1076	NaN	NaN	0.2042	0.0657	0.167	0.0398	0.6436	0.0428	0.0411
0.0	0.0	0.0	35147.8791	9881.1076	NaN	NaN	0.2194	0.065	0.1664	0.0396	0.6458	0.0424	0.0408
0.0	0.0	0.0	34624.8791	10407.1076	NaN	NaN	0.2311	0.0651	0.1659	0.0396	0.6465	0.0421	0.0408
0.0	0.0	0.0	28856.8791	4872.1076	NaN	NaN	0.1444	0.0648	0.1666	0.0397	0.6463	0.0418	0.0408
0.0	0.0	0.0	33987.8791	8912.1076	NaN	NaN	0.2077	0.0648	0.1677	0.04	0.6447	0.0418	0.0409
0.0	0.0	0.0	33562.8791	8752.1076	NaN	NaN	0.2068	0.0646	0.1687	0.0404	0.6429	0.042	0.0413
0.0	0.0	0.0	34420.8791	10441.1076	NaN	NaN	0.2327	0.0647	0.1711	0.041	0.6395	0.042	0.0417
0.0	0.0	0.0	30029.8791	8269.1076	NaN	NaN	0.2159	0.065	0.1729	0.0416	0.636	0.0422	0.0422
0.0	0.0	0.0	31774.8791	7763.1076	NaN	NaN	0.1963	0.0653	0.1754	0.0425	0.6313	0.0425	0.043
0.0	0.0	0.0	29987.8791	12447.1076	NaN	NaN	0.2933	0.0656	0.1777	0.043	0.6275	0.0427	0.0435
0.0	0.0	0.0	32979.8791	11650.1076	NaN	NaN	0.261	0.0656	0.1804	0.0434	0.6237	0.043	0.044
0.0	0.0	0.0	32278.8791	9411.1076	NaN	NaN	0.2257	0.0666	0.1826	0.0443	0.6182	0.043	0.0453
0.0	0.0	0.0	33324.8791	6458.1076	NaN	NaN	0.1623	0.0668	0.1842	0.0449	0.6148	0.0431	0.0461
0.0	0.0	0.0	30061.8791	10075.1076	NaN	NaN	0.251	0.0674	0.1857	0.0454	0.6113	0.0434	0.0468
0.0	0.0	0.0	29840.8791	9971.1076	NaN	NaN	0.2505	0.0672	0.1881	0.046	0.6079	0.0437	0.0471
0.0	0.0	0.0	36189.8791	8660.1076	NaN	NaN	0.1931	0.0677	0.1899	0.0465	0.6041	0.0439	0.0479
0.0	0.0	0.0	31916.8791	10525.1076	NaN	NaN	0.248	0.068	0.1904	0.0467	0.6025	0.0441	0.0482
0.0	0.0	0.0	36693.8791	12386.1076	NaN	NaN	0.2524	0.068	0.1894	0.047	0.6028	0.0444	0.0484
0.0	0.0	0.0	32998.8791	6081.1076	NaN	NaN	0.1556	0.0684	0.1901	0.0472	0.6013	0.0445	0.0486
0.0	0.0	0.0	34719.8791	7882.1076	NaN	NaN	0.185	0.0679	0.1907	0.0473	0.6011	0.0444	0.0486
0.0	0.0	0.0	31180.8791	8594.1076	NaN	NaN	0.2161	0.0681	0.1894	0.0466	0.6033	0.0442	0.0485
0.0	0.0	0.0	35720.8791	10225.1076	NaN	NaN	0.2225	0.0676	0.1892	0.0468	0.604	0.0442	0.0483
0.0	0.0	0.0	36381.8791	9961.1076	NaN	NaN	0.2149	0.0679	0.1884	0.0464	0.6055	0.0439	0.0479
0.0	0.0	0.0	27693.8791	11443.1076	NaN	NaN	0.2924	0.0675	0.1896	0.0466	0.6048	0.0439	0.0477
0.0	0.0	0.0	32582.8791	8126.1076	NaN	NaN	0.1996	0.0669	0.1901	0.0467	0.605	0.0438	0.0474
0.0	0.0	0.0	33927.8791	10645.1076	NaN	NaN	0.2388	0.0662	0.1935	0.0471	0.6022	0.044	0.047
0.0	0.0	0.0	33183.8791	9259.1076	NaN	NaN	0.2182	0.0652	0.1964	0.0478	0.5998	0.0441	0.0468
0.0	0.0	0.0	27502.8791	8439.1076	NaN	NaN	0.2348	0.0643	0.2015	0.0487	0.5944	0.0443	0.0468
0.0	0.0	0.0	32251.8791	5893.1076	NaN	NaN	0.1545	0.0627	0.208	0.0496	0.5884	0.0445	0.0468
0.0	0.0	0.0	31944.8791	8884.1076	NaN	NaN	0.2176	0.0616	0.2153	0.0504	0.5809	0.0448	0.047
0.0	0.0	0.0	31009.8791	8912.1076	NaN	NaN	0.2232	0.0603	0.223	0.0512	0.5738	0.045	0.0467
0.0	0.0	0.0	32768.8791	9727.1076	NaN	NaN	0.2289	0.0593	0.23	0.0517	0.5671	0.0452	0.0467
0.0	0.0	0.0	30710.8791	8840.1076	NaN	NaN	0.2235	0.0584	0.2362	0.0523	0.5612	0.0453	0.0466
0.0	0.0	0.0	30422.8791	13623.1076	NaN	NaN	0.3093	0.0576	0.2414	0.0526	0.5565	0.0454	0.0466
0.0	0.0	0.0	35466.8791	8931.1076	NaN	NaN	0.2012	0.0572	0.2451	0.0531	0.5523	0.0455	0.0469
0.0	0.0	0.0	33566.8791	13266.1076	NaN	NaN	0.2833	0.0569	0.2483	0.0535	0.5482	0.0457	0.0474
0.0	0.0	0.0	30192.8791	9963.1076	NaN	NaN	0.2481	0.0571	0.2494	0.0544	0.5447	0.0461	0.0483
0.0	0.0	0.0	31955.8791	5701.1076	NaN	NaN	0.1514	0.0571	0.251	0.0548	0.5417	0.0463	0.0491
0.0	0.0	0.0	30020.8791	8824.1076	NaN	NaN	0.2272	0.0572	0.251	0.0548	0.5406	0.0464	0.05
0.0	0.0	0.0	30319.8791	8780.1076	NaN	NaN	0.2246	0.0576	0.2516	0.0545	0.5386	0.0467	0.0509
0.0	0.0	0.0	30448.8791	9612.1076	NaN	NaN	0.2399	0.0587	0.2495	0.0543	0.5382	0.0473	0.0521
0.0	0.0	0.0	32584.8791	5957.1076	NaN	NaN	0.1546	0.0604	0.2509	0.0541	0.5332	0.0475	0.0538
0.0	0.0	0.0	30708.8791	9595.1076	NaN	NaN	0.2381	0.0619	0.2476	0.0541	0.5328	0.0483	0.0553
0.0	0.0	0.0	31908.8791	5762.1076	NaN	NaN	0.153	0.0641	0.2449	0.0537	0.5313	0.0491	0.0569
0.0	0.0	0.0	32500.8791	10375.1076	NaN	NaN	0.242	0.0665	0.2448	0.0539	0.5266	0.0497	0.0585
0.0	0.0	0.0	35942.8791	10066.1076	NaN	NaN	0.2188	0.0685	0.2411	0.0545	0.5251	0.0508	0.06
0.0	0.0	0.0	28126.8791	8950.1076	NaN	NaN	0.2414	0.0703	0.2374	0.0551	0.5242	0.0517	0.0613
0.0	0.0	0.0	33789.8791	8788.1076	NaN	NaN	0.2064	0.0724	0.2338	0.0553	0.5238	0.0523	0.0623
0.0	0.0	0.0	35766.8791	9662.1076	NaN	NaN	0.2127	0.0753	0.2305	0.0556	0.5215	0.053	0.0641
0.0	0.0	0.0	29103.8791	7162.1076	NaN	NaN	0.1975	0.0758	0.2258	0.0563	0.5237	0.0539	0.0644
0.0	0.0	0.0	32655.8791	13547.1076	NaN	NaN	0.2932	0.0775	0.2234	0.0562	0.5228	0.0546	0.0655
0.0	0.0	0.0	29533.8791	10241.1076	NaN	NaN	0.2575	0.0786	0.2217	0.0571	0.5205	0.0557	0.0664
0.0	0.0	0.0	26797.8791	11169.1076	NaN	NaN	0.2942	0.0785	0.2191	0.0584	0.521	0.0564	0.0666
0.0	0.0	0.0	19462.8791	10887.1076	NaN	NaN	0.3587	0.0782	0.2191	0.0593	0.5193	0.0574	0.0668
0.0	0.0	0.0	27779.8791	10023.1076	NaN	NaN	0.2651	0.0792	0.2178	0.0607	0.5164	0.0583	0.0675
0.0	0.0	0.0	30111.8791	10137.1076	NaN	NaN	0.2519	0.0809	0.2169	0.0615	0.5131	0.0585	0.0691
0.0	0.0	0.0	32284.8791	6273.1076	NaN	NaN	0.1627	0.0825	0.2163	0.0619	0.5108	0.0584	0.07
0.0	0.0	0.0	32142.8791	7756.1076	NaN	NaN	0.1944	0.0846	0.2143	0.0621	0.5093	0.0585	0.0711
0.0	0.0	0.0	34402.8791	8921.1076	NaN	NaN	0.2059	0.0863	0.2137	0.0619	0.5083	0.0582	0.0716
0.0	0.0	0.0	32980.8791	7000.1076	NaN	NaN	0.1751	0.0867	0.2131	0.0616	0.5089	0.058	0.0717
0.0	0.0	0.0	28501.8791	7820.1076	NaN	NaN	0.2153	0.0875	0.2157	0.061	0.5062	0.0577	0.0719
0.0	0.0	0.0	34605.8791	7467.1076	NaN	NaN	0.1775	0.0878	0.2196	0.0611	0.5015	0.0578	0.0722
0.0	0.0	0.0	33092.8791	9114.1076	NaN	NaN	0.2159	0.0877	0.2248	0.0611	0.4963	0.058	0.0721
0.0	0.0	0.0	30173.8791	8886.1076	NaN	NaN	0.2275	0.087	0.231	0.0616	0.4903	0.0582	0.0718
0.0	0.0	0.0	32527.8791	8798.1076	NaN	NaN	0.2129	0.0886	0.237	0.0618	0.4811	0.0582	0.0734
0.0	0.0	0.0	29636.8791	9092.1076	NaN	NaN	0.2348	0.0883	0.244	0.0624	0.4737	0.0582	0.0733
0.0	0.0	0.0	26821.8791	6932.1076	NaN	NaN	0.2054	0.0883	0.2503	0.0632	0.4669	0.0581	0.0733
0.0	0.0	0.0	33969.8791	5944.1076	NaN	NaN	0.1489	0.0896	0.2578	0.0633	0.4572	0.058	0.0741
0.0	0.0	0.0	34323.8791	9205.1076	NaN	NaN	0.2115	0.0891	0.2636	0.0633	0.4523	0.058	0.0737
0.0	0.0	0.0	29053.8791	8988.1076	NaN	NaN	0.2363	0.0879	0.2684	0.0633	0.4499	0.0578	0.0727
0.0	0.0	0.0	30824.8791	7467.1076	NaN	NaN	0.195	0.0873	0.2745	0.0629	0.446	0.0574	0.0719
0.0	0.0	0.0	34178.8791	7604.1076	NaN	NaN	0.182	0.0876	0.2805	0.063	0.4408	0.0571	0.071
0.0	0.0	0.0	33825.8791	8251.1076	NaN	NaN	0.1961	0.0867	0.2869	0.0634	0.4371	0.0568	0.0691
0.0	0.0	0.0	32308.8791	3853.1076	NaN	NaN	0.1066	0.0864	0.2909	0.0635	0.4349	0.0564	0.0679
0.0	0.0	0.0	31244.8791	6904.1076	NaN	NaN	0.181	0.0864	0.2937	0.0633	0.433	0.0561	0.0675
0.0	0.0	0.0	33472.8791	5623.1076	NaN	NaN	0.1438	0.087	0.2932	0.0628	0.4331	0.0559	0.068
0.0	0.0	0.0	31051.8791	9217.1076	NaN	NaN	0.2289	0.0874	0.2906	0.0622	0.4353	0.0556	0.069
0.0	0.0	0.0	33723.8791	7728.1076	NaN	NaN	0.1864	0.0874	0.2878	0.062	0.4374	0.0553	0.0701
0.0	0.0	0.0	31359.8791	7235.1076	NaN	NaN	0.1875	0.0882	0.2821	0.0618	0.441	0.0546	0.0723
0.0	0.0	0.0	32471.8791	8516.1076	NaN	NaN	0.2078	0.0863	0.2767	0.0613	0.4485	0.0541	0.073
0.0	0.0	0.0	31952.8791	10605.1076	NaN	NaN	0.2492	0.0847	0.275	0.0602	0.4543	0.0532	0.0726
0.0	0.0	0.0	35156.8791	8897.1076	NaN	NaN	0.202	0.0823	0.2729	0.0601	0.4606	0.0522	0.0718
0.0	0.0	0.0	33904.8791	9713.1076	NaN	NaN	0.2227	0.0796	0.2725	0.0597	0.4667	0.0515	0.0701
0.0	0.0	0.0	29988.8791	9583.1076	NaN	NaN	0.2422	0.0776	0.2703	0.0592	0.4736	0.051	0.0684
0.0	0.0	0.0	31316.8791	8895.1076	NaN	NaN	0.2212	0.0753	0.272	0.0588	0.4774	0.0499	0.0666
0.0	0.0	0.0	29625.8791	7023.1076	NaN	NaN	0.1916	0.0733	0.2763	0.058	0.4785	0.0491	0.0648
0.0	0.0	0.0	28047.8791	6505.1076	NaN	NaN	0.1883	0.0723	0.2826	0.0577	0.4755	0.048	0.0639
0.0	0.0	0.0	34474.8791	8848.1076	NaN	NaN	0.2042	0.0702	0.2936	0.0574	0.4692	0.0469	0.0627
0.0	0.0	0.0	34066.8791	10292.1076	NaN	NaN	0.232	0.0685	0.3042	0.0576	0.462	0.0461	0.0617
0.0	0.0	0.0	29347.8791	9394.1076	NaN	NaN	0.2425	0.0664	0.3161	0.0582	0.4538	0.045	0.0605
0.0	0.0	0.0	36552.8791	11159.1076	NaN	NaN	0.2339	0.0654	0.3346	0.0584	0.4377	0.0438	0.06
0.0	0.0	0.0	30749.8791	9037.1076	NaN	NaN	0.2271	0.064	0.3542	0.059	0.4208	0.0428	0.0592
0.0	0.0	0.0	31081.8791	10277.1076	NaN	NaN	0.2485	0.0629	0.3758	0.0599	0.4017	0.0413	0.0585
0.0	0.0	0.0	33918.8791	5469.1076	NaN	NaN	0.1389	0.0625	0.3974	0.0603	0.3817	0.0403	0.0579
0.0	0.0	0.0	33676.8791	7290.1076	NaN	NaN	0.178	0.0634	0.4111	0.0608	0.3671	0.0395	0.058
0.0	0.0	0.0	31473.8791	9394.1076	NaN	NaN	0.2299	0.063	0.4234	0.0608	0.3558	0.0393	0.0576
0.0	0.0	0.0	32924.8791	5951.1076	NaN	NaN	0.1531	0.064	0.4361	0.0605	0.3429	0.039	0.0575
0.0	0.0	0.0	28807.8791	9438.1076	NaN	NaN	0.2468	0.0643	0.4436	0.0601	0.3348	0.0393	0.0578
0.0	0.0	0.0	31538.8791	10052.1076	NaN	NaN	0.2417	0.0649	0.4478	0.0596	0.3295	0.04	0.0582
0.0	0.0	0.0	31654.8791	4837.1076	NaN	NaN	0.1326	0.0674	0.4467	0.0597	0.3258	0.0406	0.0598
0.0	0.0	0.0	34350.8791	10839.1076	NaN	NaN	0.2399	0.0688	0.4471	0.0594	0.3225	0.0413	0.0608
0.0	0.0	0.0	27653.8791	7458.1076	NaN	NaN	0.2124	0.0717	0.4403	0.0601	0.3222	0.0422	0.0635
0.0	0.0	0.0	29771.8791	6597.1076	NaN	NaN	0.1814	0.0742	0.4379	0.0601	0.3197	0.0429	0.0653
0.0	0.0	0.0	34125.8791	8214.1076	NaN	NaN	0.194	0.0782	0.4351	0.06	0.315	0.0437	0.068
0.0	0.0	0.0	32545.8791	8433.1076	NaN	NaN	0.2058	0.0816	0.4279	0.0599	0.3153	0.045	0.0703
0.0	0.0	0.0	33686.8791	9948.1076	NaN	NaN	0.228	0.084	0.4219	0.0599	0.3166	0.0464	0.0713
0.0	0.0	0.0	30199.8791	7773.1076	NaN	NaN	0.2047	0.0881	0.4181	0.0596	0.3132	0.0476	0.0734
0.0	0.0	0.0	31439.8791	8845.1076	NaN	NaN	0.2196	0.0906	0.4118	0.0598	0.3147	0.0493	0.0737
0.0	0.0	0.0	28869.8791	9158.1076	NaN	NaN	0.2408	0.0954	0.4057	0.0598	0.3126	0.0503	0.0761
0.0	0.0	0.0	27570.8791	9194.1076	NaN	NaN	0.2501	0.0963	0.3996	0.0605	0.3152	0.052	0.0764
0.0	0.0	0.0	28430.8791	9827.1076	NaN	NaN	0.2569	0.1012	0.3887	0.0616	0.3159	0.0532	0.0794
0.0	0.0	0.0	30086.8791	8212.1076	NaN	NaN	0.2144	0.1011	0.3842	0.063	0.3179	0.0544	0.0794
0.0	0.0	0.0	33664.8791	9878.1076	NaN	NaN	0.2269	0.1049	0.3742	0.0641	0.3202	0.0552	0.0814
0.0	0.0	0.0	31464.8791	7092.1076	NaN	NaN	0.1839	0.1045	0.3685	0.065	0.3251	0.0561	0.0808
0.0	0.0	0.0	34669.8791	9398.1076	NaN	NaN	0.2133	0.1071	0.3594	0.0655	0.3292	0.057	0.0818
0.0	0.0	0.0	29247.8791	8375.1076	NaN	NaN	0.2226	0.1055	0.3545	0.0664	0.3343	0.0575	0.0817
0.0	0.0	0.0	29315.8791	9757.1076	NaN	NaN	0.2497	0.1054	0.349	0.0669	0.3393	0.0579	0.0815
0.0	0.0	0.0	26952.8791	6646.1076	NaN	NaN	0.1978	0.1022	0.3459	0.0675	0.3458	0.0587	0.0799
0.0	0.0	0.0	31285.8791	6772.1076	NaN	NaN	0.1779	0.1024	0.3434	0.0676	0.3485	0.0587	0.0794
0.0	0.0	0.0	27390.8791	6720.1076	NaN	NaN	0.197	0.0975	0.3393	0.0683	0.3585	0.0591	0.0774
0.0	0.0	0.0	27850.8791	6824.1076	NaN	NaN	0.1968	0.0974	0.3374	0.0676	0.3619	0.0586	0.0771
0.0	0.0	0.0	26494.8791	11688.1076	NaN	NaN	0.3061	0.0934	0.3377	0.0674	0.3674	0.0572	0.0768
0.0	0.0	0.0	34542.8791	7885.1076	NaN	NaN	0.1858	0.0909	0.3423	0.0664	0.368	0.0564	0.076
0.0	0.0	0.0	30188.8791	6980.1076	NaN	NaN	0.1878	0.086	0.349	0.0665	0.3684	0.0547	0.0755
0.0	0.0	0.0	31915.8791	10492.1076	NaN	NaN	0.2474	0.0822	0.3568	0.0654	0.368	0.0544	0.0731
0.0	0.0	0.0	31461.8791	10065.1076	NaN	NaN	0.2424	0.0789	0.3645	0.0657	0.3651	0.0538	0.072
0.0	0.0	0.0	21730.8791	7759.1076	NaN	NaN	0.2631	0.0737	0.3764	0.0663	0.3617	0.0527	0.0691
0.0	0.0	0.0	30413.8791	4503.1076	NaN	NaN	0.129	0.0723	0.387	0.0661	0.3546	0.052	0.0679
0.0	0.0	0.0	26892.8791	7165.1076	NaN	NaN	0.2104	0.0736	0.3939	0.0653	0.3474	0.0519	0.0678
0.0	0.0	0.0	34172.8791	5936.1076	NaN	NaN	0.148	0.0733	0.3988	0.0651	0.3435	0.0518	0.0674
0.0	0.0	0.0	25395.8791	9379.1076	NaN	NaN	0.2697	0.0754	0.4016	0.0645	0.3371	0.0515	0.0699
0.0	0.0	0.0	32367.8791	6950.1076	NaN	NaN	0.1768	0.0748	0.4031	0.0639	0.337	0.0515	0.0698
0.0	0.0	0.0	33874.8791	8580.1076	NaN	NaN	0.2021	0.0766	0.4018	0.0636	0.3348	0.0513	0.0719
0.0	0.0	0.0	31108.8791	8606.1076	NaN	NaN	0.2167	0.0756	0.4058	0.0633	0.333	0.0505	0.0719
0.0	0.0	0.0	30289.8791	8756.1076	NaN	NaN	0.2243	0.075	0.4079	0.0637	0.3313	0.0497	0.0724
0.0	0.0	0.0	30899.8791	8901.1076	NaN	NaN	0.2236	0.0754	0.4135	0.0639	0.3258	0.0483	0.0731
0.0	0.0	0.0	31336.8791	10918.1076	NaN	NaN	0.2584	0.0743	0.4175	0.0647	0.3231	0.0473	0.0731
0.0	0.0	0.0	32419.8791	7805.1076	NaN	NaN	0.194	0.0746	0.4223	0.0652	0.3189	0.046	0.073
0.0	0.0	0.0	29379.8791	11964.1076	NaN	NaN	0.2894	0.0738	0.426	0.0656	0.3172	0.045	0.0723
0.0	0.0	0.0	33300.8791	5251.1076	NaN	NaN	0.1362	0.0743	0.4251	0.0659	0.3184	0.0442	0.0722
0.0	0.0	0.0	29744.8791	6618.1076	NaN	NaN	0.182	0.0749	0.422	0.0658	0.3218	0.0433	0.0722
0.0	0.0	0.0	32429.8791	5896.1076	NaN	NaN	0.1538	0.076	0.4105	0.0654	0.332	0.0431	0.073
0.0	0.0	0.0	29816.8791	8623.1076	NaN	NaN	0.2243	0.076	0.3973	0.0647	0.3455	0.0435	0.0731
0.0	0.0	0.0	28756.8791	7537.1076	NaN	NaN	0.2077	0.0751	0.3806	0.0654	0.3633	0.0435	0.072
0.0	0.0	0.0	28715.8791	6265.1076	NaN	NaN	0.1791	0.0726	0.3713	0.0648	0.3779	0.0435	0.07
0.0	0.0	0.0	29185.8791	8114.1076	NaN	NaN	0.2175	0.0702	0.358	0.064	0.3965	0.0439	0.0673
0.0	0.0	0.0	28053.8791	8271.1076	NaN	NaN	0.2277	0.0677	0.3521	0.0635	0.4086	0.0436	0.0646
0.0	0.0	0.0	32180.8791	6379.1076	NaN	NaN	0.1654	0.0655	0.3502	0.0633	0.4155	0.0429	0.0626
0.0	0.0	0.0	24063.8791	4415.1076	NaN	NaN	0.155	0.0636	0.3522	0.0634	0.4175	0.0422	0.0611
0.0	0.0	0.0	26296.8791	8042.1076	NaN	NaN	0.2342	0.0629	0.3575	0.0638	0.4139	0.0413	0.0605
0.0	0.0	0.0	33329.8791	6204.1076	NaN	NaN	0.1569	0.0619	0.3712	0.0637	0.4028	0.0406	0.0598
0.0	0.0	0.0	28392.8791	11406.1076	NaN	NaN	0.2866	0.0607	0.3892	0.0638	0.3884	0.0394	0.0586
0.0	0.0	0.0	27543.8791	6953.1076	NaN	NaN	0.2016	0.0592	0.4067	0.064	0.3744	0.0384	0.0573
0.0	0.0	0.0	31395.8791	5202.1076	NaN	NaN	0.1421	0.0582	0.4313	0.0632	0.3546	0.0372	0.0555
0.0	0.0	0.0	31073.8791	11843.1076	NaN	NaN	0.276	0.057	0.453	0.0625	0.3371	0.0366	0.0537
0.0	0.0	0.0	32873.8791	9366.1076	NaN	NaN	0.2217	0.055	0.4746	0.0618	0.3212	0.0366	0.0509
0.0	0.0	0.0	34663.8791	10570.1076	NaN	NaN	0.2337	0.0548	0.4864	0.0616	0.3105	0.0366	0.0501
0.0	0.0	0.0	32983.8791	11562.1076	NaN	NaN	0.2596	0.0534	0.4959	0.0612	0.3039	0.0366	0.049
0.0	0.0	0.0	31298.8791	9505.1076	NaN	NaN	0.2329	0.053	0.4994	0.0609	0.3012	0.0368	0.0486
0.0	0.0	0.0	24825.8791	8814.1076	NaN	NaN	0.262	0.0529	0.502	0.0606	0.2996	0.0366	0.0483
0.0	0.0	0.0	32350.8791	7123.1076	NaN	NaN	0.1805	0.0529	0.5028	0.0602	0.2992	0.0368	0.0481
0.0	0.0	0.0	28040.8791	7328.1076	NaN	NaN	0.2072	0.0531	0.4997	0.0601	0.3015	0.0372	0.0485
0.0	0.0	0.0	28874.8791	7597.1076	NaN	NaN	0.2083	0.053	0.4987	0.06	0.3029	0.037	0.0484
0.0	0.0	0.0	28587.8791	8000.1076	NaN	NaN	0.2187	0.0522	0.505	0.0594	0.2988	0.0373	0.0473
0.0	0.0	0.0	31021.8791	9371.1076	NaN	NaN	0.232	0.0527	0.5065	0.0591	0.2972	0.0372	0.0473
0.0	0.0	0.0	28020.8791	7835.1076	NaN	NaN	0.2185	0.0513	0.5112	0.0589	0.295	0.0374	0.0462
0.0	0.0	0.0	29256.8791	10531.1076	NaN	NaN	0.2647	0.0516	0.518	0.0582	0.2894	0.0371	0.0457
0.0	0.0	0.0	23488.8791	5923.1076	NaN	NaN	0.2014	0.0509	0.5193	0.0588	0.2882	0.0372	0.0457
0.0	0.0	0.0	27686.8791	8951.1076	NaN	NaN	0.2443	0.0515	0.5253	0.0587	0.282	0.0367	0.0458
0.0	0.0	0.0	30300.8791	6494.1076	NaN	NaN	0.1765	0.0511	0.5315	0.059	0.2762	0.0367	0.0456
0.0	0.0	0.0	33703.8791	9128.1076	NaN	NaN	0.2131	0.0519	0.5357	0.0589	0.2712	0.0362	0.0461
0.0	0.0	0.0	30430.8791	4914.1076	NaN	NaN	0.139	0.0517	0.5378	0.0594	0.2685	0.0363	0.0463
0.0	0.0	0.0	31081.8791	8108.1076	NaN	NaN	0.2069	0.0523	0.545	0.0587	0.262	0.0359	0.0461
0.0	0.0	0.0	30443.8791	10096.1076	NaN	NaN	0.249	0.052	0.547	0.0584	0.2601	0.0362	0.0462
0.0	0.0	0.0	31126.8791	9348.1076	NaN	NaN	0.231	0.052	0.5531	0.0575	0.2552	0.0362	0.0461
0.0	0.0	0.0	30158.8791	9789.1076	NaN	NaN	0.245	0.0514	0.552	0.0576	0.2557	0.0362	0.0471
0.0	0.0	0.0	32741.8791	6793.1076	NaN	NaN	0.1718	0.0514	0.553	0.0573	0.2544	0.0358	0.0481
0.0	0.0	0.0	30552.8791	5064.1076	NaN	NaN	0.1422	0.0515	0.5527	0.0566	0.2544	0.0358	0.0491
0.0	0.0	0.0	32936.8791	6111.1076	NaN	NaN	0.1565	0.0516	0.5543	0.0555	0.2534	0.0356	0.0496
0.0	0.0	0.0	28803.8791	6574.1076	NaN	NaN	0.1858	0.0517	0.551	0.055	0.2559	0.0357	0.0507
0.0	0.0	0.0	28676.8791	8186.1076	NaN	NaN	0.2221	0.0513	0.5488	0.0541	0.2591	0.0358	0.051
0.0	0.0	0.0	26540.8791	8531.1076	NaN	NaN	0.2432	0.0509	0.5456	0.0533	0.263	0.036	0.0513
0.0	0.0	0.0	31631.8791	5374.1076	NaN	NaN	0.1452	0.0504	0.5405	0.0528	0.269	0.0361	0.0513
0.0	0.0	0.0	29610.8791	6693.1076	NaN	NaN	0.1844	0.0501	0.5375	0.052	0.2727	0.0363	0.0514
0.0	0.0	0.0	27247.8791	10431.1076	NaN	NaN	0.2768	0.0491	0.5312	0.0518	0.2801	0.0366	0.0511
0.0	0.0	0.0	27372.8791	9556.1076	NaN	NaN	0.2588	0.0487	0.5243	0.0521	0.2865	0.0368	0.0515
0.0	0.0	0.0	29435.8791	7422.1076	NaN	NaN	0.2014	0.0486	0.5202	0.0525	0.2902	0.0363	0.0522
0.0	0.0	0.0	32659.8791	9346.1076	NaN	NaN	0.2225	0.0476	0.513	0.0533	0.2972	0.0362	0.0526
0.0	0.0	0.0	28957.8791	7775.1076	NaN	NaN	0.2117	0.048	0.5049	0.0535	0.3039	0.036	0.0536
0.0	0.0	0.0	34213.8791	7498.1076	NaN	NaN	0.1798	0.0471	0.5042	0.0534	0.3066	0.0358	0.053
0.0	0.0	0.0	32399.8791	9564.1076	NaN	NaN	0.2279	0.0476	0.503	0.0532	0.3068	0.0357	0.0537
0.0	0.0	0.0	25910.8791	5298.1076	NaN	NaN	0.1698	0.0471	0.4996	0.0536	0.3103	0.0355	0.0539
0.0	0.0	0.0	29010.8791	10730.1076	NaN	NaN	0.27	0.0474	0.5026	0.0531	0.3074	0.0353	0.0542
0.0	0.0	0.0	30324.8791	9137.1076	NaN	NaN	0.2315	0.0471	0.505	0.0533	0.3053	0.035	0.0543
0.0	0.0	0.0	30180.8791	6052.1076	NaN	NaN	0.167	0.047	0.5064	0.0537	0.3038	0.0345	0.0545
0.0	0.0	0.0	29324.8791	6214.1076	NaN	NaN	0.1749	0.0468	0.514	0.0533	0.2978	0.0342	0.0538
0.0	0.0	0.0	33693.8791	7999.1076	NaN	NaN	0.1919	0.047	0.5214	0.0525	0.2922	0.0342	0.0528
0.0	0.0	0.0	30393.8791	9434.1076	NaN	NaN	0.2369	0.0478	0.525	0.0525	0.2878	0.0341	0.0528
0.0	0.0	0.0	30684.8791	4359.1076	NaN	NaN	0.1244	0.0485	0.534	0.0524	0.2791	0.0338	0.0522
0.0	0.0	0.0	31647.8791	6066.1076	NaN	NaN	0.1608	0.0501	0.537	0.0526	0.2738	0.0341	0.0523
0.0	0.0	0.0	32657.8791	4271.1076	NaN	NaN	0.1157	0.0521	0.5399	0.0524	0.2691	0.0345	0.052
0.0	0.0	0.0	31365.8791	7368.1076	NaN	NaN	0.1902	0.0545	0.5437	0.0522	0.2627	0.0352	0.0517
0.0	0.0	0.0	29587.8791	8221.1076	NaN	NaN	0.2174	0.0575	0.5482	0.0523	0.2545	0.036	0.0516
0.0	0.0	0.0	27948.8791	8502.1076	NaN	NaN	0.2332	0.0606	0.5503	0.0529	0.2485	0.0368	0.051
0.0	0.0	0.0	32120.8791	6254.1076	NaN	NaN	0.163	0.0653	0.5607	0.0517	0.2359	0.0378	0.0487
0.0	0.0	0.0	33157.8791	7325.1076	NaN	NaN	0.1809	0.0703	0.5748	0.0494	0.2204	0.0398	0.0453
0.0	0.0	0.0	33415.8791	7746.1076	NaN	NaN	0.1882	0.0791	0.5809	0.0471	0.2067	0.0431	0.043
0.0	0.0	0.0	28185.8791	8990.1076	NaN	NaN	0.2418	0.0874	0.586	0.0455	0.1931	0.0467	0.0413
0.0	0.0	0.0	36141.8791	7659.1076	NaN	NaN	0.1749	0.097	0.5878	0.0461	0.1797	0.0496	0.0399
0.0	0.0	0.0	28619.8791	7763.1076	NaN	NaN	0.2134	0.1024	0.5966	0.0474	0.1634	0.051	0.0393
0.0	0.0	0.0	27402.8791	8190.1076	NaN	NaN	0.2301	0.0956	0.6252	0.0478	0.1435	0.05	0.0379
0.0	0.0	0.0	28523.8791	13555.1076	NaN	NaN	0.3221	0.089	0.6928	0.0373	0.0947	0.0566	0.0296
0.0	0.0	0.0	29216.8791	9205.1076	NaN	NaN	0.2396	0.0791	0.706	0.0401	0.0881	0.0552	0.0316
0.0	0.0	0.0	27196.8791	8433.1076	NaN	NaN	0.2367	0.0755	0.7169	0.04	0.0848	0.0526	0.0302
0.0	0.0	0.0	31896.8791	10020.1076	NaN	NaN	0.239	0.0731	0.7225	0.0402	0.0837	0.0505	0.03
0.0	0.0	0.0	28666.8791	4509.1076	NaN	NaN	0.1359	0.0715	0.7246	0.0408	0.0835	0.0492	0.0304
0.0	0.0	0.0	29313.8791	11143.1076	NaN	NaN	0.2754	0.0706	0.7241	0.041	0.0848	0.049	0.0306
0.0	0.0	0.0	28424.8791	6908.1076	NaN	NaN	0.1955	0.0697	0.7249	0.0411	0.0848	0.0487	0.0307
0.0	0.0	0.0	33785.8791	7876.1076	NaN	NaN	0.189	0.0694	0.7236	0.0412	0.086	0.0489	0.031
0.0	0.0	0.0	30998.8791	5622.1076	NaN	NaN	0.1535	0.069	0.7224	0.0414	0.0869	0.049	0.0312
0.0	0.0	0.0	24673.8791	8353.1076	NaN	NaN	0.2529	0.069	0.7206	0.0414	0.0883	0.0493	0.0314
0.0	0.0	0.0	22783.8791	11759.1076	NaN	NaN	0.3404	0.0689	0.719	0.0415	0.0895	0.0495	0.0316
0.0	0.0	0.0	24127.8791	8841.1076	NaN	NaN	0.2682	0.0688	0.718	0.0414	0.0905	0.0496	0.0316
0.0	0.0	0.0	27861.8791	9665.1076	NaN	NaN	0.2576	0.0689	0.718	0.0412	0.0908	0.0496	0.0316
0.0	0.0	0.0	27492.8791	11160.1076	NaN	NaN	0.2887	0.069	0.7192	0.0406	0.0904	0.0492	0.0316
0.0	0.0	0.0	29732.8791	3179.1076	NaN	NaN	0.0966	0.0692	0.7212	0.0397	0.0895	0.0487	0.0318
0.0	0.0	0.0	35021.8791	5533.1076	NaN	NaN	0.1364	0.0686	0.7246	0.0388	0.0881	0.0482	0.0318
0.0	0.0	0.0	33147.8791	9809.1076	NaN	NaN	0.2283	0.0677	0.7276	0.0381	0.0869	0.0481	0.0316
0.0	0.0	0.0	32388.8791	8084.1076	NaN	NaN	0.1997	0.0668	0.7309	0.0373	0.0856	0.048	0.0314
0.0	0.0	0.0	32554.8791	8950.1076	NaN	NaN	0.2156	0.0657	0.7349	0.0364	0.0845	0.0477	0.0308
0.0	0.0	0.0	35117.8791	6414.1076	NaN	NaN	0.1544	0.0649	0.7384	0.0356	0.0834	0.0475	0.0302
0.0	0.0	0.0	30104.8791	8547.1076	NaN	NaN	0.2211	0.0648	0.7402	0.0349	0.0829	0.0473	0.0298
0.0	0.0	0.0	28898.8791	8333.1076	NaN	NaN	0.2238	0.0652	0.741	0.0345	0.0828	0.0471	0.0294
0.0	0.0	0.0	33041.8791	6465.1076	NaN	NaN	0.1636	0.0655	0.7423	0.0342	0.0821	0.0469	0.0289
0.0	0.0	0.0	27276.8791	8962.1076	NaN	NaN	0.2473	0.0664	0.7419	0.0339	0.0823	0.047	0.0285
0.0	0.0	0.0	31165.8791	7300.1076	NaN	NaN	0.1898	0.0675	0.7407	0.0336	0.0827	0.0471	0.0282
0.0	0.0	0.0	36085.8791	6243.1076	NaN	NaN	0.1475	0.0686	0.7403	0.0335	0.0826	0.0471	0.0279
0.0	0.0	0.0	32664.8791	7558.1076	NaN	NaN	0.1879	0.0699	0.739	0.0334	0.0826	0.0473	0.0278
0.0	0.0	0.0	32041.8791	8426.1076	NaN	NaN	0.2082	0.0705	0.7387	0.0335	0.0819	0.0476	0.0278
0.0	0.0	0.0	33827.8791	10092.1076	NaN	NaN	0.2298	0.071	0.7376	0.0333	0.0819	0.0482	0.0279
0.0	0.0	0.0	31638.8791	7337.1076	NaN	NaN	0.1882	0.0719	0.7348	0.0333	0.083	0.0489	0.0281
0.0	0.0	0.0	27659.8791	7088.1076	NaN	NaN	0.204	0.0724	0.7326	0.0334	0.0844	0.0491	0.0281
0.0	0.0	0.0	27525.8791	6691.1076	NaN	NaN	0.1955	0.0714	0.7313	0.0338	0.0859	0.0491	0.0285
0.0	0.0	0.0	28515.8791	11172.1076	NaN	NaN	0.2815	0.0704	0.7319	0.0342	0.0861	0.0488	0.0286
0.0	0.0	0.0	25298.8791	7113.1076	NaN	NaN	0.2195	0.0694	0.733	0.0345	0.0865	0.048	0.0286
0.0	0.0	0.0	31274.8791	9613.1076	NaN	NaN	0.2351	0.0679	0.737	0.0346	0.0851	0.0469	0.0285
0.0	0.0	0.0	26800.8791	8995.1076	NaN	NaN	0.2513	0.0676	0.7405	0.0344	0.0833	0.0462	0.028
0.0	0.0	0.0	33605.8791	9150.1076	NaN	NaN	0.214	0.0663	0.7459	0.0341	0.0805	0.0454	0.0278
0.0	0.0	0.0	30627.8791	9802.1076	NaN	NaN	0.2424	0.0658	0.7491	0.0339	0.0786	0.0451	0.0276
0.0	0.0	0.0	30531.8791	11419.1076	NaN	NaN	0.2722	0.0651	0.7545	0.0331	0.0754	0.045	0.027
0.0	0.0	0.0	37501.8791	6469.1076	NaN	NaN	0.1471	0.0647	0.7567	0.0329	0.0737	0.0449	0.027
0.0	0.0	0.0	30032.8791	6262.1076	NaN	NaN	0.1725	0.0644	0.7596	0.0324	0.0719	0.0449	0.0269
0.0	0.0	0.0	32260.8791	5310.1076	NaN	NaN	0.1413	0.0639	0.7618	0.0321	0.0704	0.0449	0.0269
0.0	0.0	0.0	31853.8791	12517.1076	NaN	NaN	0.2821	0.0636	0.7628	0.0319	0.0695	0.0452	0.027
0.0	0.0	0.0	33399.8791	7985.1076	NaN	NaN	0.1929	0.0632	0.7636	0.0318	0.069	0.0455	0.0269
0.0	0.0	0.0	30632.8791	9693.1076	NaN	NaN	0.2404	0.0629	0.763	0.0319	0.0695	0.0458	0.027
0.0	0.0	0.0	29609.8791	10277.1076	NaN	NaN	0.2577	0.0625	0.7626	0.032	0.0698	0.0461	0.027
0.0	0.0	0.0	30293.8791	10541.1076	NaN	NaN	0.2581	0.0621	0.7634	0.0321	0.0695	0.0459	0.027
0.0	0.0	0.0	32457.8791	7411.1076	NaN	NaN	0.1859	0.0589	0.7706	0.0324	0.0663	0.0444	0.0273
0.0	0.0	0.0	31019.8791	11879.1076	NaN	NaN	0.2769	0.0471	0.7994	0.033	0.0538	0.0388	0.0279
0.0	0.0	0.0	31763.8791	8898.1076	NaN	NaN	0.2188	0.0388	0.8226	0.0328	0.0437	0.034	0.0281
0.0	0.0	0.0	31735.8791	5688.1076	NaN	NaN	0.152	0.0373	0.8279	0.0327	0.0411	0.0328	0.0282
0.0	0.0	0.0	28260.8791	9328.1076	NaN	NaN	0.2482	0.037	0.8282	0.0328	0.0408	0.0327	0.0284
0.0	0.0	0.0	30755.8791	9157.1076	NaN	NaN	0.2294	0.0371	0.8272	0.0331	0.0411	0.0328	0.0287
0.0	0.0	0.0	30466.8791	7799.1076	NaN	NaN	0.2038	0.0373	0.8261	0.0333	0.0415	0.033	0.0288
0.0	0.0	0.0	32317.8791	9539.1076	NaN	NaN	0.2279	0.0373	0.8252	0.0334	0.042	0.0331	0.029
0.0	0.0	0.0	27923.8791	6985.1076	NaN	NaN	0.2001	0.0379	0.8237	0.0334	0.0428	0.0332	0.029
0.0	0.0	0.0	27450.8791	9722.1076	NaN	NaN	0.2615	0.0383	0.8223	0.0334	0.0436	0.0334	0.029
0.0	0.0	0.0	28795.8791	6890.1076	NaN	NaN	0.1931	0.0386	0.8212	0.0332	0.0444	0.0336	0.029
0.0	0.0	0.0	28428.8791	9030.1076	NaN	NaN	0.2411	0.0385	0.8217	0.0326	0.0447	0.0337	0.0287
0.0	0.0	0.0	30927.8791	7573.1076	NaN	NaN	0.1967	0.0382	0.8232	0.0317	0.0445	0.034	0.0284
0.0	0.0	0.0	30581.8791	8481.1076	NaN	NaN	0.2171	0.0377	0.8257	0.0307	0.0439	0.0341	0.028
0.0	0.0	0.0	29639.8791	6453.1076	NaN	NaN	0.1788	0.0368	0.8297	0.0293	0.0428	0.0339	0.0274
0.0	0.0	0.0	30112.8791	6715.1076	NaN	NaN	0.1823	0.0362	0.833	0.0281	0.0419	0.0338	0.0269
0.0	0.0	0.0	30240.8791	3947.1076	NaN	NaN	0.1155	0.0354	0.8366	0.0272	0.0406	0.0337	0.0265
0.0	0.0	0.0	32712.8791	10204.1076	NaN	NaN	0.2378	0.035	0.8388	0.0264	0.0398	0.0337	0.0263
0.0	0.0	0.0	33558.8791	8885.1076	NaN	NaN	0.2093	0.0348	0.8403	0.026	0.0391	0.0337	0.0261
0.0	0.0	0.0	31866.8791	7341.1076	NaN	NaN	0.1872	0.035	0.8408	0.0257	0.0388	0.0336	0.0261
0.0	0.0	0.0	27955.8791	7099.1076	NaN	NaN	0.2025	0.0353	0.8408	0.0256	0.0386	0.0335	0.0261
0.0	0.0	0.0	33701.8791	4238.1076	NaN	NaN	0.1117	0.0355	0.8403	0.0258	0.0384	0.0336	0.0264
0.0	0.0	0.0	29982.8791	8232.1076	NaN	NaN	0.2154	0.0357	0.8402	0.0258	0.0382	0.0337	0.0264
0.0	0.0	0.0	32962.8791	5915.1076	NaN	NaN	0.1521	0.0361	0.8393	0.0259	0.0383	0.034	0.0265
0.0	0.0	0.0	27423.8791	8507.1076	NaN	NaN	0.2368	0.0365	0.8389	0.0258	0.0383	0.0341	0.0264
0.0	0.0	0.0	28096.8791	7159.1076	NaN	NaN	0.2031	0.0369	0.8383	0.0257	0.0385	0.0342	0.0264
0.0	0.0	0.0	29560.8791	6338.1076	NaN	NaN	0.1766	0.0373	0.8377	0.0257	0.0386	0.0344	0.0264
0.0	0.0	0.0	30882.8791	7444.1076	NaN	NaN	0.1942	0.0376	0.837	0.0256	0.0388	0.0346	0.0264
0.0	0.0	0.0	30286.8791	6205.1076	NaN	NaN	0.17	0.0379	0.8366	0.0257	0.0388	0.0347	0.0264
0.0	0.0	0.0	30564.8791	4922.1076	NaN	NaN	0.1387	0.038	0.8366	0.0257	0.0387	0.0347	0.0263
0.0	0.0	0.0	29017.8791	10727.1076	NaN	NaN	0.2699	0.038	0.8369	0.0257	0.0386	0.0347	0.0262
0.0	0.0	0.0	29532.8791	7896.1076	NaN	NaN	0.211	0.0379	0.8374	0.0257	0.0384	0.0346	0.026
0.0	0.0	0.0	31241.8791	7825.1076	NaN	NaN	0.2003	0.0378	0.8375	0.0257	0.0383	0.0347	0.026
0.0	0.0	0.0	29312.8791	7262.1076	NaN	NaN	0.1986	0.0378	0.8374	0.0258	0.0382	0.0348	0.026
0.0	0.0	0.0	29423.8791	4144.1076	NaN	NaN	0.1235	0.0378	0.8372	0.0259	0.0381	0.0351	0.0261
0.0	0.0	0.0	31524.8791	7674.1076	NaN	NaN	0.1958	0.0377	0.8373	0.026	0.0379	0.0352	0.026
0.0	0.0	0.0	28905.8791	9177.1076	NaN	NaN	0.241	0.0376	0.8372	0.026	0.0377	0.0353	0.0261
0.0	0.0	0.0	33966.8791	7924.1076	NaN	NaN	0.1892	0.0374	0.8374	0.026	0.0375	0.0355	0.0262
0.0	0.0	0.0	30109.8791	7933.1076	NaN	NaN	0.2085	0.0371	0.8381	0.0259	0.0374	0.0354	0.0261
0.0	0.0	0.0	33194.8791	7527.1076	NaN	NaN	0.1848	0.037	0.8383	0.0258	0.0374	0.0354	0.026
0.0	0.0	0.0	30945.8791	7410.1076	NaN	NaN	0.1932	0.0369	0.838	0.0257	0.0378	0.0356	0.026
0.0	0.0	0.0	32799.8791	7531.1076	NaN	NaN	0.1867	0.0368	0.838	0.0256	0.038	0.0357	0.026
0.0	0.0	0.0	26632.8791	8287.1076	NaN	NaN	0.2373	0.0367	0.8376	0.0254	0.0384	0.0358	0.026
0.0	0.0	0.0	32598.8791	4956.1076	NaN	NaN	0.132	0.0366	0.8375	0.0253	0.0387	0.0359	0.026
0.0	0.0	0.0	26598.8791	6927.1076	NaN	NaN	0.2066	0.0365	0.8371	0.0252	0.0391	0.0361	0.026
0.0	0.0	0.0	31774.8791	3917.1076	NaN	NaN	0.1097	0.0362	0.838	0.025	0.0391	0.0358	0.0258
0.0	0.0	0.0	29237.8791	6605.1076	NaN	NaN	0.1843	0.0359	0.8378	0.025	0.0397	0.0359	0.0258
0.0	0.0	0.0	28801.8791	7854.1076	NaN	NaN	0.2143	0.0356	0.839	0.0249	0.0395	0.0355	0.0255
0.0	0.0	0.0	29218.8791	8117.1076	NaN	NaN	0.2174	0.0353	0.8383	0.025	0.04	0.0356	0.0256
0.0	0.0	0.0	32119.8791	8732.1076	NaN	NaN	0.2137	0.0352	0.8396	0.025	0.0397	0.0353	0.0253
0.0	0.0	0.0	30392.8791	6186.1076	NaN	NaN	0.1691	0.035	0.8385	0.0252	0.0403	0.0356	0.0255
0.0	0.0	0.0	30655.8791	7807.1076	NaN	NaN	0.203	0.035	0.839	0.0252	0.04	0.0354	0.0253
0.0	0.0	0.0	30244.8791	9137.1076	NaN	NaN	0.232	0.0349	0.8382	0.0254	0.0404	0.0356	0.0255
0.0	0.0	0.0	28035.8791	4354.1076	NaN	NaN	0.1344	0.035	0.8377	0.0256	0.0404	0.0358	0.0255
0.0	0.0	0.0	29222.8791	6501.1076	NaN	NaN	0.182	0.0351	0.837	0.0257	0.0405	0.036	0.0257
0.0	0.0	0.0	29799.8791	12069.1076	NaN	NaN	0.2883	0.0354	0.8365	0.0258	0.0402	0.0363	0.0259
0.0	0.0	0.0	32700.8791	5530.1076	NaN	NaN	0.1446	0.0356	0.8358	0.0258	0.04	0.0367	0.0261
0.0	0.0	0.0	30507.8791	10109.1076	NaN	NaN	0.2489	0.0358	0.8352	0.026	0.0398	0.037	0.0262
0.0	0.0	0.0	32112.8791	5847.1076	NaN	NaN	0.154	0.0361	0.8347	0.0261	0.0396	0.0372	0.0264
0.0	0.0	0.0	29593.8791	6257.1076	NaN	NaN	0.1745	0.0363	0.8343	0.0262	0.0393	0.0374	0.0266
0.0	0.0	0.0	26096.8791	4800.1076	NaN	NaN	0.1554	0.0365	0.8334	0.0263	0.0393	0.0378	0.0268
0.0	0.0	0.0	32038.8791	7478.1076	NaN	NaN	0.1892	0.0366	0.8329	0.0263	0.0393	0.038	0.0269
0.0	0.0	0.0	30094.8791	8348.1076	NaN	NaN	0.2172	0.0367	0.8327	0.0262	0.0391	0.0382	0.027
0.0	0.0	0.0	32470.8791	6049.1076	NaN	NaN	0.157	0.0369	0.832	0.0263	0.0391	0.0384	0.0272
0.0	0.0	0.0	27835.8791	6768.1076	NaN	NaN	0.1956	0.037	0.8317	0.0263	0.0391	0.0386	0.0273
0.0	0.0	0.0	28940.8791	8585.1076	NaN	NaN	0.2288	0.0371	0.8313	0.0264	0.0392	0.0386	0.0273
0.0	0.0	0.0	32951.8791	7434.1076	NaN	NaN	0.1841	0.0371	0.8311	0.0265	0.0393	0.0387	0.0273
0.0	0.0	0.0	30519.8791	10070.1076	NaN	NaN	0.2481	0.0371	0.8315	0.0264	0.0392	0.0386	0.0272
0.0	0.0	0.0	29923.8791	7152.1076	NaN	NaN	0.1929	0.0371	0.8314	0.0264	0.0393	0.0385	0.0272
0.0	0.0	0.0	31150.8791	7276.1076	NaN	NaN	0.1893	0.0372	0.8315	0.0264	0.0394	0.0383	0.0271
0.0	0.0	0.0	28450.8791	6859.1076	NaN	NaN	0.1943	0.0373	0.8313	0.0265	0.0395	0.0383	0.0271
0.0	0.0	0.0	33753.8791	8274.1076	NaN	NaN	0.1969	0.0374	0.8315	0.0265	0.0395	0.038	0.027
0.0	0.0	0.0	30196.8791	6383.1076	NaN	NaN	0.1745	0.0375	0.8314	0.0265	0.0396	0.038	0.027
0.0	0.0	0.0	29357.8791	10185.1076	NaN	NaN	0.2576	0.0375	0.8316	0.0265	0.0395	0.0378	0.027
0.0	0.0	0.0	30172.8791	9646.1076	NaN	NaN	0.2422	0.0375	0.8315	0.0266	0.0396	0.0378	0.027
0.0	0.0	0.0	35194.8791	10938.1076	NaN	NaN	0.2371	0.0376	0.8315	0.0266	0.0397	0.0376	0.0269
0.0	0.0	0.0	28699.8791	7343.1076	NaN	NaN	0.2037	0.0377	0.8313	0.0266	0.0398	0.0377	0.027
0.0	0.0	0.0	31555.8791	8578.1076	NaN	NaN	0.2137	0.0377	0.8311	0.0267	0.0399	0.0376	0.027
0.0	0.0	0.0	29903.8791	8213.1076	NaN	NaN	0.2155	0.0377	0.8308	0.0267	0.04	0.0377	0.027
0.0	0.0	0.0	36678.8791	7560.1076	NaN	NaN	0.1709	0.0377	0.8305	0.0268	0.0402	0.0377	0.0271
0.0	0.0	0.0	33029.8791	8390.1076	NaN	NaN	0.2026	0.0378	0.8304	0.0268	0.0402	0.0377	0.0271
0.0	0.0	0.0	30675.8791	7490.1076	NaN	NaN	0.1963	0.0378	0.8302	0.0268	0.0403	0.0377	0.0271
0.0	0.0	0.0	27888.8791	10896.1076	NaN	NaN	0.2809	0.0377	0.8302	0.0268	0.0404	0.0378	0.0271
0.0	0.0	0.0	33182.8791	3911.1076	NaN	NaN	0.1054	0.0377	0.83	0.0268	0.0404	0.0379	0.0272
0.0	0.0	0.0	33744.8791	11631.1076	NaN	NaN	0.2563	0.0377	0.83	0.0268	0.0405	0.0379	0.0272
0.0	0.0	0.0	28713.8791	6839.1076	NaN	NaN	0.1924	0.0376	0.8299	0.0267	0.0406	0.038	0.0272
0.0	0.0	0.0	30323.8791	6444.1076	NaN	NaN	0.1753	0.0375	0.83	0.0267	0.0406	0.038	0.0272
0.0	0.0	0.0	30404.8791	6161.1076	NaN	NaN	0.1685	0.0373	0.8304	0.0266	0.0405	0.0381	0.0272
0.0	0.0	0.0	31439.8791	9701.1076	NaN	NaN	0.2358	0.0371	0.8306	0.0265	0.0405	0.0381	0.0272
0.0	0.0	0.0	27401.8791	5928.1076	NaN	NaN	0.1779	0.0368	0.8306	0.0264	0.0405	0.0383	0.0273
0.0	0.0	0.0	32381.8791	4830.1076	NaN	NaN	0.1298	0.0366	0.8308	0.0263	0.0404	0.0385	0.0273
0.0	0.0	0.0	38374.8791	7578.1076	NaN	NaN	0.1649	0.0364	0.8308	0.0261	0.0405	0.0387	0.0275
0.0	0.0	0.0	35742.8791	5363.1076	NaN	NaN	0.1305	0.0361	0.8304	0.0259	0.0408	0.039	0.0278
0.0	0.0	0.0	35166.8791	8733.1076	NaN	NaN	0.1989	0.036	0.8297	0.0256	0.0412	0.0395	0.0281
0.0	0.0	0.0	37793.8791	10434.1076	NaN	NaN	0.2163	0.0359	0.8286	0.0254	0.0416	0.0399	0.0286
0.0	0.0	0.0	33055.8791	5933.1076	NaN	NaN	0.1522	0.0362	0.8276	0.0253	0.0419	0.0401	0.0288
0.0	0.0	0.0	36154.8791	6860.1076	NaN	NaN	0.1595	0.0365	0.8255	0.0252	0.0428	0.0407	0.0292
0.0	0.0	0.0	34273.8791	7529.1076	NaN	NaN	0.1801	0.0366	0.8253	0.0251	0.0432	0.0407	0.0292
0.0	0.0	0.0	32838.8791	4318.1076	NaN	NaN	0.1162	0.0368	0.8255	0.0249	0.0433	0.0404	0.0292
0.0	0.0	0.0	34503.8791	2261.1076	NaN	NaN	0.0615	0.0367	0.8242	0.025	0.044	0.0406	0.0295
0.0	0.0	0.0	34300.8791	5677.1076	NaN	NaN	0.142	0.0367	0.8249	0.0249	0.0438	0.0402	0.0294
0.0	0.0	0.0	34506.8791	2776.1076	NaN	NaN	0.0745	0.0368	0.8245	0.0248	0.0442	0.0403	0.0294
0.0	0.0	0.0	38395.8791	6125.1076	NaN	NaN	0.1376	0.0369	0.8237	0.0249	0.0445	0.0405	0.0295
0.0	0.0	0.0	30492.8791	4094.1076	NaN	NaN	0.1184	0.0372	0.8228	0.0247	0.0449	0.0408	0.0296
0.0	0.0	0.0	32320.8791	6578.1076	NaN	NaN	0.1691	0.0377	0.8212	0.0247	0.0454	0.0413	0.0298
0.0	0.0	0.0	35285.8791	8766.1076	NaN	NaN	0.199	0.0383	0.8184	0.0246	0.0464	0.0421	0.0301
0.0	0.0	0.0	37910.8791	5185.1076	NaN	NaN	0.1203	0.039	0.8166	0.0244	0.0471	0.0426	0.0302
0.0	0.0	0.0	37437.8791	5536.1076	NaN	NaN	0.1288	0.04	0.813	0.0242	0.0486	0.0437	0.0305
0.0	0.0	0.0	33795.8791	5336.1076	NaN	NaN	0.1364	0.0411	0.8112	0.024	0.049	0.044	0.0306
0.0	0.0	0.0	35176.8791	3704.1076	NaN	NaN	0.0953	0.0426	0.8071	0.0239	0.0502	0.045	0.0312
0.0	0.0	0.0	33936.8791	7119.1076	NaN	NaN	0.1734	0.0462	0.8031	0.0239	0.0498	0.046	0.031
0.0	0.0	0.0	36781.8791	2981.1076	NaN	NaN	0.075	0.0545	0.7935	0.0245	0.0492	0.047	0.0313
0.0	0.0	0.0	21175.8791	4455.1076	NaN	NaN	0.1738	0.0798	0.7707	0.0266	0.0452	0.0458	0.0319
0.0	0.0	0.0	21764.8791	1797.1076	NaN	NaN	0.0763	0.1279	0.7194	0.0311	0.0444	0.0447	0.0324
0.0	0.0	0.0	17536.8791	3713.1076	NaN	NaN	0.1747	0.1753	0.6714	0.0346	0.0447	0.0431	0.0308
0.0	0.0	0.0	25741.8791	2735.1076	NaN	NaN	0.096	0.1977	0.6534	0.0342	0.044	0.0413	0.0294
0.0	0.0	0.0	24104.8791	2012.1076	NaN	NaN	0.077	0.177	0.6775	0.0327	0.0427	0.0412	0.0288
0.0	0.0	0.0	23711.8791	3198.1076	NaN	NaN	0.1188	0.1914	0.6704	0.0321	0.0392	0.0391	0.0279
0.0	0.0	0.0	20724.8791	3262.1076	NaN	NaN	0.136	0.1935	0.6728	0.0317	0.037	0.037	0.028
0.0	0.0	0.0	24943.8791	5571.1076	NaN	NaN	0.1826	0.2207	0.6521	0.0314	0.0337	0.0339	0.0282
0.0	0.0	0.0	20177.8791	181.1076	NaN	NaN	0.0089	0.2352	0.6408	0.0312	0.0322	0.0321	0.0285
0.0	0.0	0.0	21934.8791	2866.1076	NaN	NaN	0.1156	0.2443	0.6352	0.0305	0.0309	0.0306	0.0286
0.0	0.0	0.0	21411.8791	3568.1076	NaN	NaN	0.1428	0.2091	0.6712	0.0291	0.0308	0.0312	0.0286
0.0	0.0	0.0	21679.8791	2141.1076	NaN	NaN	0.0899	0.2089	0.6745	0.0282	0.0293	0.0305	0.0286
0.0	0.0	0.0	22548.8791	2569.1076	NaN	NaN	0.1023	0.1861	0.6989	0.0273	0.0294	0.0303	0.028
0.0	0.0	0.0	24532.8791	5067.1076	NaN	NaN	0.1712	0.1513	0.7356	0.0265	0.0283	0.0305	0.0278
0.0	0.0	0.0	18014.8791	3023.1076	NaN	NaN	0.1437	0.1379	0.7511	0.0257	0.0275	0.0302	0.0275
0.0	0.0	0.0	22118.8791	556.1076	NaN	NaN	0.0245	0.1322	0.7579	0.0252	0.0274	0.0298	0.0275
0.0	0.0	0.0	23022.8791	2227.1076	NaN	NaN	0.0882	0.1267	0.7633	0.025	0.0277	0.0298	0.0275
0.0	0.0	0.0	22456.8791	646.1076	NaN	NaN	0.028	0.1331	0.757	0.0249	0.0277	0.0295	0.0278
0.0	0.0	0.0	19973.8791	468.1076	NaN	NaN	0.0229	0.1401	0.75	0.0249	0.0283	0.0289	0.0279
0.0	0.0	0.0	17988.8791	2270.1076	NaN	NaN	0.1121	0.1228	0.7666	0.0248	0.0288	0.0289	0.0281
0.0	0.0	0.0	20835.8791	2977.1076	NaN	NaN	0.125	0.1085	0.782	0.0242	0.0287	0.0284	0.028
0.0	0.0	0.0	19596.8791	1809.1076	NaN	NaN	0.0845	0.0991	0.792	0.0238	0.0291	0.028	0.028
0.0	0.0	0.0	20750.8791	740.1076	NaN	NaN	0.0344	0.0966	0.795	0.0235	0.0294	0.0276	0.028
0.0	0.0	0.0	22156.8791	2080.1076	NaN	NaN	0.0858	0.1015	0.7901	0.0233	0.0296	0.0272	0.0283
0.0	0.0	0.0	21375.8791	1568.1076	NaN	NaN	0.0683	0.1034	0.7876	0.0235	0.0302	0.027	0.0284
0.0	0.0	0.0	23845.8791	5355.1076	NaN	NaN	0.1834	0.1045	0.7861	0.0235	0.0305	0.0268	0.0286
0.0	0.0	0.0	22330.8791	2833.1076	NaN	NaN	0.1126	0.104	0.7862	0.0235	0.0311	0.0265	0.0287
0.0	0.0	0.0	25875.8791	2514.1076	NaN	NaN	0.0886	0.1027	0.7869	0.0238	0.0315	0.0264	0.0287
0.0	0.0	0.0	18628.8791	1714.1076	NaN	NaN	0.0843	0.1086	0.78	0.0241	0.0317	0.0265	0.0291
0.0	0.0	0.0	20017.8791	272.1076	NaN	NaN	0.0134	0.1212	0.7664	0.0245	0.0324	0.0263	0.0291
0.0	0.0	0.0	21789.8791	3443.1076	NaN	NaN	0.1365	0.1244	0.7616	0.025	0.0328	0.0268	0.0294
0.0	0.0	0.0	17332.8791	840.1076	NaN	NaN	0.0462	0.1386	0.7467	0.0252	0.033	0.0267	0.0298
0.0	0.0	0.0	23692.8791	5286.1076	NaN	NaN	0.1824	0.143	0.7417	0.0255	0.0336	0.0267	0.0297
0.0	0.0	0.0	21843.8791	3064.1076	NaN	NaN	0.123	0.1418	0.7422	0.0256	0.0335	0.027	0.0298
0.0	0.0	0.0	19996.8791	1707.1076	NaN	NaN	0.0787	0.1493	0.7351	0.0256	0.0334	0.0268	0.0298
0.0	0.0	0.0	24286.8791	1176.1076	NaN	NaN	0.0462	0.1475	0.7363	0.0258	0.0337	0.0269	0.0298
0.0	0.0	0.0	20917.8791	2933.1076	NaN	NaN	0.123	0.1486	0.7352	0.0259	0.0331	0.0273	0.0299
0.0	0.0	0.0	23391.8791	504.1076	NaN	NaN	0.0211	0.1646	0.7202	0.0256	0.0333	0.0265	0.0296
0.0	0.0	0.0	22888.8791	1917.1076	NaN	NaN	0.0773	0.1475	0.7356	0.0262	0.0335	0.0274	0.0298
0.0	0.0	0.0	25843.8791	3864.1076	NaN	NaN	0.1301	0.1528	0.7317	0.0261	0.0326	0.0273	0.0295
0.0	0.0	0.0	21832.8791	1872.1076	NaN	NaN	0.079	0.1559	0.7288	0.0261	0.0327	0.0272	0.0294
0.0	0.0	0.0	20077.8791	2480.1076	NaN	NaN	0.1099	0.1488	0.7372	0.026	0.0322	0.027	0.0288
0.0	0.0	0.0	19492.8791	3305.1076	NaN	NaN	0.145	0.1349	0.7518	0.0259	0.0319	0.0271	0.0284
0.0	0.0	0.0	21101.8791	5506.1076	NaN	NaN	0.2069	0.1255	0.7623	0.0257	0.0313	0.0271	0.0281
0.0	0.0	0.0	21680.8791	2904.1076	NaN	NaN	0.1181	0.1277	0.7608	0.0256	0.0312	0.0268	0.0278
0.0	0.0	0.0	19189.8791	1574.1076	NaN	NaN	0.0758	0.1312	0.7576	0.0257	0.0312	0.0265	0.0278
0.0	0.0	0.0	23441.8791	2562.1076	NaN	NaN	0.0985	0.1319	0.7572	0.0257	0.0313	0.0262	0.0276
0.0	0.0	0.0	21763.8791	2615.1076	NaN	NaN	0.1073	0.1308	0.7585	0.0258	0.0312	0.0261	0.0276
0.0	0.0	0.0	22073.8791	1634.1076	NaN	NaN	0.0689	0.137	0.7541	0.0254	0.0311	0.0252	0.0273
0.0	0.0	0.0	19083.8791	1951.1076	NaN	NaN	0.0928	0.1271	0.7634	0.0256	0.0314	0.0254	0.0273
0.0	0.0	0.0	20549.8791	1038.1076	NaN	NaN	0.0481	0.1257	0.7666	0.0251	0.031	0.0248	0.0268
0.0	0.0	0.0	20040.8791	4042.1076	NaN	NaN	0.1678	0.1189	0.7733	0.0252	0.0312	0.0249	0.0266
0.0	0.0	0.0	24628.8791	1167.1076	NaN	NaN	0.0452	0.1217	0.7716	0.0249	0.031	0.0245	0.0263
0.0	0.0	0.0	20441.8791	1618.1076	NaN	NaN	0.0734	0.1224	0.7703	0.0251	0.0314	0.0244	0.0264
0.0	0.0	0.0	23862.8791	6154.1076	NaN	NaN	0.205	0.1225	0.7701	0.0251	0.0317	0.0243	0.0264
0.0	0.0	0.0	18739.8791	3474.1076	NaN	NaN	0.1564	0.1219	0.7696	0.0253	0.032	0.0246	0.0266
0.0	0.0	0.0	23597.8791	3560.1076	NaN	NaN	0.1311	0.1334	0.7604	0.0245	0.0319	0.0238	0.026
0.0	0.0	0.0	20049.8791	3155.1076	NaN	NaN	0.136	0.1269	0.7649	0.0249	0.0325	0.0244	0.0264
0.0	0.0	0.0	20350.8791	3373.1076	NaN	NaN	0.1422	0.1309	0.7634	0.0241	0.0318	0.024	0.0257
0.0	0.0	0.0	17372.8791	3033.1076	NaN	NaN	0.1486	0.1312	0.7627	0.024	0.0322	0.024	0.0258
0.0	0.0	0.0	23425.8791	3365.1076	NaN	NaN	0.1256	0.131	0.7641	0.0235	0.0318	0.0239	0.0256
0.0	0.0	0.0	19102.8791	1000.1076	NaN	NaN	0.0497	0.1324	0.7621	0.0234	0.0323	0.0241	0.0258
0.0	0.0	0.0	20908.8791	5384.1076	NaN	NaN	0.2048	0.1344	0.7607	0.023	0.0322	0.024	0.0257
0.0	0.0	0.0	21464.8791	2279.1076	NaN	NaN	0.096	0.1381	0.7563	0.0229	0.0325	0.0243	0.0259
0.0	0.0	0.0	25064.8791	835.1076	NaN	NaN	0.0322	0.145	0.75	0.0225	0.0327	0.0239	0.0259
0.0	0.0	0.0	20613.8791	4720.1076	NaN	NaN	0.1863	0.1394	0.7544	0.0228	0.0333	0.0241	0.026
0.0	0.0	0.0	21830.8791	3975.1076	NaN	NaN	0.154	0.138	0.7563	0.0226	0.0331	0.0243	0.0257
0.0	0.0	0.0	21341.8791	-1899.8924	NaN	NaN	-0.0977	0.1452	0.7489	0.0227	0.0335	0.024	0.0256
0.0	0.0	0.0	23771.8791	3189.1076	NaN	NaN	0.1183	0.1421	0.751	0.0228	0.0341	0.0242	0.0257
0.0	0.0	0.0	19254.8791	2494.1076	NaN	NaN	0.1147	0.1444	0.7479	0.0229	0.0345	0.0245	0.0258
0.0	0.0	0.0	21997.8791	4323.1076	NaN	NaN	0.1642	0.1492	0.7435	0.0228	0.0344	0.0243	0.0258
0.0	0.0	0.0	23268.8791	5659.1076	NaN	NaN	0.1956	0.146	0.7448	0.023	0.035	0.0249	0.0263
0.0	0.0	0.0	20494.8791	3333.1076	NaN	NaN	0.1399	0.1562	0.7355	0.0227	0.0349	0.0245	0.0263
0.0	0.0	0.0	20055.8791	3199.1076	NaN	NaN	0.1376	0.1543	0.7367	0.0228	0.035	0.0246	0.0266
0.0	0.0	0.0	23731.8791	1013.1076	NaN	NaN	0.0409	0.1462	0.7442	0.0229	0.0347	0.0251	0.0269
0.0	0.0	0.0	21489.8791	4438.1076	NaN	NaN	0.1712	0.1496	0.742	0.0227	0.0338	0.0251	0.0268
0.0	0.0	0.0	19820.8791	-2487.8924	NaN	NaN	-0.1435	0.154	0.7376	0.0227	0.034	0.0248	0.027
0.0	0.0	0.0	16511.8791	2942.1076	NaN	NaN	0.1512	0.1461	0.7446	0.0231	0.0337	0.0253	0.0273
0.0	0.0	0.0	19430.8791	4334.1076	NaN	NaN	0.1824	0.1489	0.7433	0.023	0.0327	0.0252	0.0269
0.0	0.0	0.0	22359.8791	377.1076	NaN	NaN	0.0166	0.1496	0.7425	0.0232	0.0325	0.0252	0.0271
0.0	0.0	0.0	22853.8791	1765.1076	NaN	NaN	0.0717	0.1494	0.7428	0.0234	0.0323	0.0251	0.0269
0.0	0.0	0.0	18970.8791	6996.1076	NaN	NaN	0.2694	0.1461	0.7453	0.0239	0.0321	0.0255	0.0272
0.0	0.0	0.0	27032.8791	2809.1076	NaN	NaN	0.0941	0.1451	0.7471	0.0242	0.0315	0.0254	0.0267
0.0	0.0	0.0	18451.8791	3684.1076	NaN	NaN	0.1664	0.1458	0.7451	0.0247	0.0315	0.0257	0.0272
0.0	0.0	0.0	18564.8791	1592.1076	NaN	NaN	0.079	0.1524	0.74	0.0245	0.0309	0.0252	0.0269
0.0	0.0	0.0	21094.8791	3070.1076	NaN	NaN	0.127	0.1425	0.7484	0.0252	0.0309	0.0258	0.0271
0.0	0.0	0.0	18823.8791	2412.1076	NaN	NaN	0.1136	0.1402	0.7518	0.0253	0.03	0.0258	0.0269
0.0	0.0	0.0	18373.8791	3674.1076	NaN	NaN	0.1666	0.1421	0.7504	0.0253	0.0297	0.0255	0.027
0.0	0.0	0.0	19504.8791	1884.1076	NaN	NaN	0.0881	0.1311	0.761	0.0257	0.0294	0.0259	0.0269
0.0	0.0	0.0	17173.8791	2510.1076	NaN	NaN	0.1275	0.1242	0.7686	0.0257	0.0286	0.0261	0.0268
0.0	0.0	0.0	17464.8791	996.1076	NaN	NaN	0.054	0.1253	0.7679	0.0256	0.028	0.026	0.0272
0.0	0.0	0.0	21843.8791	298.1076	NaN	NaN	0.0135	0.1135	0.7784	0.0259	0.028	0.0267	0.0275
0.0	0.0	0.0	19927.8791	704.1076	NaN	NaN	0.0341	0.1127	0.7794	0.0258	0.0272	0.0269	0.0281
0.0	0.0	0.0	21248.8791	193.1076	NaN	NaN	0.009	0.1074	0.7851	0.0257	0.027	0.0268	0.028
0.0	0.0	0.0	23186.8791	1607.1076	NaN	NaN	0.0648	0.0962	0.7965	0.0255	0.0269	0.027	0.028
0.0	0.0	0.0	18334.8791	1914.1076	NaN	NaN	0.0945	0.093	0.8005	0.0252	0.0265	0.0269	0.0279
0.0	0.0	0.0	22834.8791	3993.1076	NaN	NaN	0.1488	0.0868	0.8076	0.0249	0.0265	0.0267	0.0275
0.0	0.0	0.0	22393.8791	4104.1076	NaN	NaN	0.1549	0.0809	0.813	0.0248	0.0269	0.0268	0.0275
0.0	0.0	0.0	17259.8791	2009.1076	NaN	NaN	0.1043	0.085	0.8102	0.0246	0.0264	0.0264	0.0273
0.0	0.0	0.0	23313.8791	1346.1076	NaN	NaN	0.0546	0.0807	0.8147	0.0245	0.0267	0.0262	0.0272
0.0	0.0	0.0	20984.8791	3029.1076	NaN	NaN	0.1261	0.0746	0.8209	0.0242	0.027	0.0262	0.027
0.0	0.0	0.0	21833.8791	2259.1076	NaN	NaN	0.0938	0.0744	0.8226	0.0239	0.0267	0.0258	0.0267
0.0	0.0	0.0	21821.8791	-245.8924	NaN	NaN	-0.0114	0.0707	0.8261	0.0237	0.0272	0.0256	0.0266
0.0	0.0	0.0	21119.8791	1354.1076	NaN	NaN	0.0603	0.0704	0.8274	0.0235	0.027	0.0254	0.0264
0.0	0.0	0.0	20120.8791	1343.1076	NaN	NaN	0.0626	0.067	0.8315	0.0232	0.0271	0.025	0.0261
0.0	0.0	0.0	21465.8791	3503.1076	NaN	NaN	0.1403	0.0612	0.8371	0.023	0.0277	0.0249	0.0261
0.0	0.0	0.0	18799.8791	6064.1076	NaN	NaN	0.2439	0.0607	0.838	0.0228	0.0278	0.0249	0.0258
0.0	0.0	0.0	21893.8791	1342.1076	NaN	NaN	0.0578	0.065	0.8341	0.0227	0.0276	0.0248	0.0257
0.0	0.0	0.0	20336.8791	1141.1076	NaN	NaN	0.0531	0.067	0.8316	0.0229	0.0278	0.0248	0.0259
0.0	0.0	0.0	22593.8791	5503.1076	NaN	NaN	0.1959	0.0671	0.8307	0.023	0.0281	0.025	0.026
0.0	0.0	0.0	20892.8791	2229.1076	NaN	NaN	0.0964	0.0707	0.8272	0.0231	0.028	0.0251	0.0259
0.0	0.0	0.0	23007.8791	1731.1076	NaN	NaN	0.07	0.0726	0.8255	0.0231	0.0278	0.025	0.0259
0.0	0.0	0.0	23696.8791	2503.1076	NaN	NaN	0.0955	0.0703	0.8263	0.0234	0.0285	0.0254	0.0261
0.0	0.0	0.0	18971.8791	2405.1076	NaN	NaN	0.1125	0.0742	0.8236	0.0233	0.0277	0.0253	0.0258
0.0	0.0	0.0	20144.8791	2786.1076	NaN	NaN	0.1215	0.0744	0.8229	0.0236	0.0279	0.0254	0.0258
0.0	0.0	0.0	20745.8791	2439.1076	NaN	NaN	0.1052	0.0753	0.8217	0.0236	0.0278	0.0256	0.0259
0.0	0.0	0.0	20451.8791	1660.1076	NaN	NaN	0.0751	0.0777	0.8201	0.0237	0.0275	0.0255	0.0255
0.0	0.0	0.0	23575.8791	4723.1076	NaN	NaN	0.1669	0.0771	0.8197	0.0239	0.0278	0.0257	0.0258
0.0	0.0	0.0	20908.8791	2339.1076	NaN	NaN	0.1006	0.0792	0.8177	0.024	0.0277	0.0258	0.0257
0.0	0.0	0.0	24760.8791	2618.1076	NaN	NaN	0.0956	0.0827	0.8149	0.024	0.0273	0.0256	0.0255
0.0	0.0	0.0	23834.8791	2061.1076	NaN	NaN	0.0796	0.0793	0.8172	0.0243	0.0277	0.0258	0.0258
0.0	0.0	0.0	20131.8791	6041.1076	NaN	NaN	0.2308	0.0776	0.8196	0.0242	0.0273	0.0258	0.0255
0.0	0.0	0.0	21052.8791	3384.1076	NaN	NaN	0.1385	0.0759	0.8212	0.0243	0.0273	0.0258	0.0255
0.0	0.0	0.0	18215.8791	4763.1076	NaN	NaN	0.2073	0.0762	0.8207	0.0243	0.0272	0.026	0.0255
0.0	0.0	0.0	21114.8791	2167.1076	NaN	NaN	0.0931	0.0786	0.8186	0.0244	0.0269	0.0261	0.0253
0.0	0.0	0.0	22638.8791	2038.1076	NaN	NaN	0.0826	0.08	0.8166	0.0247	0.0269	0.0264	0.0255
0.0	0.0	0.0	22139.8791	978.1076	NaN	NaN	0.0423	0.0809	0.8161	0.0248	0.0266	0.0264	0.0253
0.0	0.0	0.0	22589.8791	2754.1076	NaN	NaN	0.1087	0.0792	0.8163	0.0251	0.0269	0.0269	0.0257
0.0	0.0	0.0	20867.8791	3223.1076	NaN	NaN	0.1338	0.0798	0.8155	0.0252	0.0268	0.0272	0.0255
0.0	0.0	0.0	21149.8791	1674.1076	NaN	NaN	0.0733	0.0825	0.813	0.0255	0.0263	0.0274	0.0254
0.0	0.0	0.0	23709.8791	1282.1076	NaN	NaN	0.0513	0.0815	0.8134	0.0257	0.0263	0.0276	0.0256
0.0	0.0	0.0	22606.8791	4676.1076	NaN	NaN	0.1714	0.0762	0.8169	0.0259	0.0269	0.0282	0.0258
0.0	0.0	0.0	19411.8791	4962.1076	NaN	NaN	0.2036	0.0757	0.8175	0.026	0.0267	0.0284	0.0256
0.0	0.0	0.0	23557.8791	1156.1076	NaN	NaN	0.0468	0.0757	0.8157	0.0264	0.0271	0.0291	0.026
0.0	0.0	0.0	20547.8791	1332.1076	NaN	NaN	0.0609	0.0789	0.8114	0.0268	0.027	0.0297	0.0261
0.0	0.0	0.0	15282.8791	1724.1076	NaN	NaN	0.1014	0.0809	0.8082	0.0273	0.0269	0.0303	0.0264
0.0	0.0	0.0	18881.8791	1825.1076	NaN	NaN	0.0881	0.0795	0.8071	0.028	0.0272	0.0311	0.0271
0.0	0.0	0.0	15709.8791	5120.1076	NaN	NaN	0.2458	0.0784	0.8058	0.0286	0.0276	0.032	0.0276
0.0	0.0	0.0	20220.8791	493.1076	NaN	NaN	0.0238	0.0829	0.8004	0.0293	0.0271	0.0325	0.0279
0.0	0.0	0.0	19893.8791	-1163.8924	NaN	NaN	-0.0621	0.0849	0.7956	0.0301	0.0272	0.0333	0.0288
0.0	0.0	0.0	21182.8791	2352.1076	NaN	NaN	0.0999	0.0862	0.792	0.031	0.0273	0.034	0.0295
0.0	0.0	0.0	20433.8791	1708.1076	NaN	NaN	0.0771	0.0879	0.7876	0.032	0.0276	0.0348	0.0301
0.0	0.0	0.0	22336.8791	2508.1076	NaN	NaN	0.101	0.0921	0.7826	0.0324	0.0275	0.0348	0.0306
0.0	0.0	0.0	19916.8791	3621.1076	NaN	NaN	0.1538	0.0923	0.7797	0.0334	0.028	0.0354	0.0313
0.0	0.0	0.0	20774.8791	2498.1076	NaN	NaN	0.1073	0.0928	0.7792	0.0335	0.028	0.0354	0.0312
0.0	0.0	0.0	20358.8791	3502.1076	NaN	NaN	0.1468	0.0902	0.7805	0.0338	0.0284	0.0356	0.0314
0.0	0.0	0.0	21838.8791	5385.1076	NaN	NaN	0.1978	0.0912	0.7796	0.0338	0.0287	0.0355	0.0312
0.0	0.0	0.0	18597.8791	-1442.8924	NaN	NaN	-0.0841	0.0968	0.775	0.0335	0.0285	0.0352	0.031
0.0	0.0	0.0	17853.8791	1620.1076	NaN	NaN	0.0832	0.0985	0.7736	0.0333	0.0285	0.035	0.0311
0.0	0.0	0.0	22368.8791	2946.1076	NaN	NaN	0.1164	0.0965	0.7746	0.0336	0.0289	0.0353	0.0312
0.0	0.0	0.0	20552.8791	4428.1076	NaN	NaN	0.1773	0.1001	0.7724	0.0332	0.0285	0.0349	0.0308
0.0	0.0	0.0	18437.8791	1357.1076	NaN	NaN	0.0686	0.101	0.7721	0.033	0.0284	0.0347	0.0308
0.0	0.0	0.0	21035.8791	3284.1076	NaN	NaN	0.135	0.0972	0.7746	0.0334	0.0287	0.0351	0.031
0.0	0.0	0.0	20662.8791	2643.1076	NaN	NaN	0.1134	0.098	0.7746	0.0331	0.0286	0.035	0.0307
0.0	0.0	0.0	23081.8791	1395.1076	NaN	NaN	0.057	0.1001	0.7729	0.0329	0.0284	0.0349	0.0308
0.0	0.0	0.0	21244.8791	-2145.8924	NaN	NaN	-0.1124	0.1006	0.7725	0.0328	0.0283	0.0349	0.0309
0.0	0.0	0.0	21893.8791	2246.1076	NaN	NaN	0.093	0.0991	0.7734	0.0329	0.0285	0.0351	0.031
0.0	0.0	0.0	22780.8791	1069.1076	NaN	NaN	0.0448	0.0996	0.7725	0.033	0.0286	0.0352	0.031
0.0	0.0	0.0	17813.8791	978.1076	NaN	NaN	0.052	0.1031	0.7707	0.0325	0.0282	0.0347	0.0309
0.0	0.0	0.0	19779.8791	2016.1076	NaN	NaN	0.0925	0.1003	0.7729	0.0326	0.0284	0.0347	0.0311
0.0	0.0	0.0	20707.8791	2183.1076	NaN	NaN	0.0954	0.0976	0.7753	0.0327	0.0286	0.0347	0.031
0.0	0.0	0.0	22356.8791	2553.1076	NaN	NaN	0.1025	0.0967	0.7789	0.032	0.028	0.0339	0.0306
0.0	0.0	0.0	21464.8791	2565.1076	NaN	NaN	0.1067	0.0899	0.7837	0.0324	0.0287	0.0344	0.0309
0.0	0.0	0.0	17770.8791	2784.1076	NaN	NaN	0.1354	0.0886	0.7865	0.032	0.0284	0.0341	0.0303
0.0	0.0	0.0	17023.8791	2832.1076	NaN	NaN	0.1426	0.0871	0.7883	0.032	0.0284	0.0339	0.0303
0.0	0.0	0.0	25054.8791	-89.8924	NaN	NaN	-0.0036	0.086	0.7911	0.0315	0.028	0.0334	0.03
0.0	0.0	0.0	19356.8791	3909.1076	NaN	NaN	0.168	0.0821	0.7957	0.0312	0.0279	0.0332	0.0298
0.0	0.0	0.0	21567.8791	4301.1076	NaN	NaN	0.1663	0.0783	0.8008	0.0308	0.0277	0.0329	0.0294
0.0	0.0	0.0	19970.8791	3847.1076	NaN	NaN	0.1615	0.0756	0.8041	0.0306	0.0278	0.0328	0.0291
0.0	0.0	0.0	22110.8791	2534.1076	NaN	NaN	0.1028	0.0764	0.8063	0.0299	0.027	0.032	0.0284
0.0	0.0	0.0	21682.8791	-345.8924	NaN	NaN	-0.0162	0.0751	0.8093	0.0295	0.0267	0.0315	0.028
0.0	0.0	0.0	17714.8791	3115.1076	NaN	NaN	0.1495	0.073	0.8139	0.0287	0.0261	0.0309	0.0273
0.0	0.0	0.0	20873.8791	4734.1076	NaN	NaN	0.1849	0.0719	0.8167	0.0282	0.0259	0.0306	0.0267
0.0	0.0	0.0	21802.8791	2625.1076	NaN	NaN	0.1075	0.0737	0.8177	0.0276	0.0251	0.0301	0.0259
0.0	0.0	0.0	21380.8791	-108.8924	NaN	NaN	-0.0051	0.0743	0.8195	0.027	0.0244	0.0296	0.0252
0.0	0.0	0.0	22174.8791	2905.1076	NaN	NaN	0.1158	0.0729	0.823	0.0264	0.024	0.0291	0.0246
0.0	0.0	0.0	21006.8791	3033.1076	NaN	NaN	0.1262	0.0723	0.8253	0.026	0.0237	0.0288	0.0239
0.0	0.0	0.0	22203.8791	1322.1076	NaN	NaN	0.0562	0.072	0.8274	0.0257	0.0233	0.0285	0.0232
0.0	0.0	0.0	18893.8791	2599.1076	NaN	NaN	0.1209	0.0704	0.83	0.0254	0.0231	0.0283	0.0227
0.0	0.0	0.0	19888.8791	2052.1076	NaN	NaN	0.0935	0.0707	0.8304	0.0254	0.023	0.0283	0.0221
0.0	0.0	0.0	21229.8791	2342.1076	NaN	NaN	0.0994	0.0701	0.8321	0.0252	0.0228	0.0281	0.0217
0.0	0.0	0.0	19646.8791	2276.1076	NaN	NaN	0.1038	0.0681	0.8353	0.0249	0.0226	0.0277	0.0213
0.0	0.0	0.0	20857.8791	5794.1076	NaN	NaN	0.2174	0.066	0.8384	0.0247	0.0225	0.0274	0.0211
0.0	0.0	0.0	19025.8791	5674.1076	NaN	NaN	0.2297	0.0647	0.8404	0.0244	0.0224	0.0272	0.0209
0.0	0.0	0.0	23238.8791	1760.1076	NaN	NaN	0.0704	0.0645	0.8411	0.0243	0.0223	0.0271	0.0207
0.0	0.0	0.0	22347.8791	3987.1076	NaN	NaN	0.1514	0.063	0.8431	0.0241	0.0222	0.0268	0.0207
0.0	0.0	0.0	18421.8791	2483.1076	NaN	NaN	0.1188	0.0611	0.8459	0.0238	0.0221	0.0264	0.0206
0.0	0.0	0.0	20141.8791	3929.1076	NaN	NaN	0.1632	0.059	0.8486	0.0235	0.0221	0.0261	0.0207
0.0	0.0	0.0	21589.8791	1902.1076	NaN	NaN	0.081	0.0571	0.851	0.0232	0.0221	0.0259	0.0207
0.0	0.0	0.0	23100.8791	457.1076	NaN	NaN	0.0194	0.0555	0.8529	0.023	0.0221	0.0257	0.0208
0.0	0.0	0.0	21107.8791	2762.1076	NaN	NaN	0.1157	0.0541	0.8543	0.023	0.0223	0.0256	0.0208
0.0	0.0	0.0	17656.8791	2589.1076	NaN	NaN	0.1279	0.0532	0.8545	0.0231	0.0225	0.0256	0.021
0.0	0.0	0.0	20938.8791	476.1076	NaN	NaN	0.0222	0.0529	0.8545	0.0231	0.0227	0.0256	0.0211
0.0	0.0	0.0	20962.8791	3043.1076	NaN	NaN	0.1268	0.0525	0.8545	0.0231	0.023	0.0256	0.0213
0.0	0.0	0.0	22241.8791	1208.1076	NaN	NaN	0.0515	0.052	0.8542	0.0233	0.0232	0.0257	0.0216
0.0	0.0	0.0	21991.8791	1062.1076	NaN	NaN	0.0461	0.0514	0.8544	0.0233	0.0235	0.0256	0.0218
0.0	0.0	0.0	20711.8791	5991.1076	NaN	NaN	0.2244	0.0502	0.8537	0.0237	0.0242	0.0259	0.0223
0.0	0.0	0.0	16944.8791	6102.1076	NaN	NaN	0.2648	0.0513	0.8513	0.0241	0.0246	0.0263	0.0224
0.0	0.0	0.0	15974.8791	1376.1076	NaN	NaN	0.0793	0.0539	0.8481	0.0244	0.0247	0.0265	0.0225
0.0	0.0	0.0	16894.8791	2896.1076	NaN	NaN	0.1463	0.0561	0.8444	0.0249	0.0249	0.0269	0.0228
0.0	0.0	0.0	17954.8791	3351.1076	NaN	NaN	0.1573	0.0593	0.8402	0.0252	0.0249	0.0273	0.023
0.0	0.0	0.0	18604.8791	6307.1076	NaN	NaN	0.2532	0.0628	0.8359	0.0254	0.0249	0.0278	0.0232
0.0	0.0	0.0	22772.8791	6127.1076	NaN	NaN	0.212	0.0663	0.8312	0.0258	0.0248	0.0283	0.0236
0.0	0.0	0.0	22495.8791	2362.1076	NaN	NaN	0.095	0.071	0.8265	0.0258	0.0242	0.0286	0.0238
0.0	0.0	0.0	22476.8791	976.1076	NaN	NaN	0.0416	0.0723	0.8253	0.0257	0.0239	0.0287	0.0242
0.0	0.0	0.0	21787.8791	3264.1076	NaN	NaN	0.1303	0.0714	0.8253	0.0257	0.0241	0.029	0.0245
0.0	0.0	0.0	22242.8791	1515.1076	NaN	NaN	0.0638	0.0745	0.8221	0.0257	0.0239	0.0293	0.0245
0.0	0.0	0.0	20900.8791	1403.1076	NaN	NaN	0.0629	0.0781	0.8172	0.0259	0.0241	0.0298	0.0249
0.0	0.0	0.0	21449.8791	615.1076	NaN	NaN	0.0279	0.0826	0.8117	0.0261	0.0241	0.0304	0.0252
0.0	0.0	0.0	20930.8791	1934.1076	NaN	NaN	0.0846	0.0876	0.8058	0.0262	0.0241	0.0308	0.0255
0.0	0.0	0.0	26427.8791	4389.1076	NaN	NaN	0.1424	0.0901	0.8018	0.0265	0.0244	0.0313	0.0259
0.0	0.0	0.0	20770.8791	1763.1076	NaN	NaN	0.0782	0.0933	0.7975	0.0267	0.0246	0.0319	0.026
0.0	0.0	0.0	20521.8791	2165.1076	NaN	NaN	0.0954	0.0958	0.7947	0.0268	0.0245	0.0322	0.0259
0.0	0.0	0.0	21935.8791	1906.1076	NaN	NaN	0.0799	0.0943	0.7951	0.0271	0.0248	0.0328	0.0259
0.0	0.0	0.0	21850.8791	560.1076	NaN	NaN	0.025	0.0945	0.7954	0.0269	0.0245	0.0331	0.0256
0.0	0.0	0.0	23167.8791	2243.1076	NaN	NaN	0.0883	0.0943	0.7968	0.0266	0.024	0.0331	0.0252
0.0	0.0	0.0	24738.8791	3728.1076	NaN	NaN	0.131	0.0875	0.8039	0.0266	0.0239	0.0334	0.0247
0.0	0.0	0.0	23136.8791	4004.1076	NaN	NaN	0.1475	0.0834	0.8097	0.0263	0.0234	0.0334	0.0238
0.0	0.0	0.0	22597.8791	4626.1076	NaN	NaN	0.1699	0.0793	0.8149	0.026	0.0233	0.0333	0.0233
0.0	0.0	0.0	23198.8791	2014.1076	NaN	NaN	0.0799	0.0769	0.8183	0.0257	0.0231	0.0332	0.0228
0.0	0.0	0.0	19698.8791	-960.8924	NaN	NaN	-0.0513	0.0752	0.8214	0.0254	0.0229	0.0328	0.0223
0.0	0.0	0.0	21052.8791	3376.1076	NaN	NaN	0.1382	0.0726	0.825	0.0252	0.0229	0.0323	0.0218
0.0	0.0	0.0	22165.8791	2629.1076	NaN	NaN	0.106	0.0711	0.8271	0.0252	0.0231	0.0321	0.0214
0.0	0.0	0.0	22126.8791	4780.1076	NaN	NaN	0.1777	0.0713	0.8278	0.025	0.0232	0.0317	0.021
0.0	0.0	0.0	22514.8791	2360.1076	NaN	NaN	0.0949	0.072	0.827	0.025	0.0236	0.0316	0.0208
0.0	0.0	0.0	24099.8791	1061.1076	NaN	NaN	0.0422	0.0734	0.826	0.0249	0.0238	0.0314	0.0204
0.0	0.0	0.0	23854.8791	1698.1076	NaN	NaN	0.0665	0.0737	0.8253	0.0249	0.0244	0.0313	0.0204
0.0	0.0	0.0	19761.8791	3829.1076	NaN	NaN	0.1623	0.0751	0.8237	0.0246	0.0249	0.0314	0.0203
0.0	0.0	0.0	20246.8791	2498.1076	NaN	NaN	0.1098	0.0783	0.8194	0.0247	0.0255	0.0318	0.0203
0.0	0.0	0.0	22901.8791	3510.1076	NaN	NaN	0.1329	0.0797	0.8175	0.0247	0.026	0.0319	0.0203
0.0	0.0	0.0	21443.8791	2700.1076	NaN	NaN	0.1118	0.0809	0.8163	0.0245	0.0263	0.0317	0.0203
0.0	0.0	0.0	21998.8791	8076.1076	NaN	NaN	0.2685	0.0816	0.8154	0.0243	0.0266	0.0318	0.0203
0.0	0.0	0.0	22049.8791	1846.1076	NaN	NaN	0.0773	0.0852	0.8107	0.0244	0.027	0.0324	0.0204
0.0	0.0	0.0	23164.8791	-1475.8924	NaN	NaN	-0.068	0.0891	0.8059	0.0244	0.027	0.033	0.0206
0.0	0.0	0.0	23385.8791	762.1076	NaN	NaN	0.0316	0.089	0.8063	0.0241	0.0267	0.0332	0.0207
0.0	0.0	0.0	20344.8791	2001.1076	NaN	NaN	0.0896	0.0881	0.808	0.0236	0.0262	0.0332	0.0208
0.0	0.0	0.0	22618.8791	5441.1076	NaN	NaN	0.1939	0.0876	0.8092	0.0233	0.0256	0.0334	0.0209
0.0	0.0	0.0	22120.8791	4110.1076	NaN	NaN	0.1567	0.0873	0.8095	0.023	0.0254	0.0337	0.0211
0.0	0.0	0.0	22403.8791	2857.1076	NaN	NaN	0.1131	0.0893	0.8071	0.023	0.0248	0.0344	0.0213
0.0	0.0	0.0	20481.8791	4252.1076	NaN	NaN	0.1719	0.0877	0.8095	0.0228	0.0241	0.0346	0.0214
0.0	0.0	0.0	22323.8791	4926.1076	NaN	NaN	0.1808	0.086	0.8115	0.0227	0.0232	0.035	0.0216
0.0	0.0	0.0	23122.8791	2121.1076	NaN	NaN	0.084	0.0841	0.813	0.0226	0.0224	0.0359	0.022
0.0	0.0	0.0	21320.8791	1968.1076	NaN	NaN	0.0845	0.08	0.8174	0.0224	0.0211	0.0369	0.0222
0.0	0.0	0.0	22600.8791	941.1076	NaN	NaN	0.04	0.0707	0.8286	0.0221	0.0193	0.0368	0.0225
0.0	0.0	0.0	21287.8791	5588.1076	NaN	NaN	0.2079	0.062	0.8392	0.0214	0.018	0.0363	0.023
0.0	0.0	0.0	19325.8791	2503.1076	NaN	NaN	0.1147	0.0574	0.8435	0.0213	0.017	0.037	0.0238
0.0	0.0	0.0	25884.8791	2705.1076	NaN	NaN	0.0946	0.0524	0.8486	0.0205	0.0162	0.0378	0.0245
0.0	0.0	0.0	19944.8791	1243.1076	NaN	NaN	0.0587	0.0482	0.8526	0.0195	0.0158	0.0388	0.0251
0.0	0.0	0.0	22900.8791	587.1076	NaN	NaN	0.025	0.0464	0.8532	0.019	0.0156	0.0403	0.0255
0.0	0.0	0.0	23047.8791	3363.1076	NaN	NaN	0.1273	0.0465	0.8486	0.0189	0.0161	0.0432	0.0267
0.0	0.0	0.0	25518.8791	1779.1076	NaN	NaN	0.0652	0.0491	0.8403	0.0189	0.0168	0.046	0.0289
0.0	0.0	0.0	23110.8791	1940.1076	NaN	NaN	0.0774	0.053	0.8285	0.0191	0.0179	0.0498	0.0317
0.0	0.0	0.0	19555.8791	3957.1076	NaN	NaN	0.1683	0.055	0.8178	0.0192	0.0193	0.0537	0.035
0.0	0.0	0.0	24227.8791	3235.1076	NaN	NaN	0.1178	0.0558	0.8118	0.0194	0.0202	0.0561	0.0366
0.0	0.0	0.0	17857.8791	5791.1076	NaN	NaN	0.2449	0.0577	0.8034	0.0197	0.0216	0.0592	0.0383
0.0	0.0	0.0	22245.8791	325.1076	NaN	NaN	0.0144	0.0607	0.7938	0.0202	0.0227	0.0624	0.0402
0.0	0.0	0.0	24612.8791	-1627.8924	NaN	NaN	-0.0708	0.0618	0.7872	0.0206	0.0238	0.065	0.0416
0.0	0.0	0.0	22519.8791	3956.1076	NaN	NaN	0.1494	0.063	0.7815	0.0209	0.0251	0.0666	0.043
0.0	0.0	0.0	21996.8791	3034.1076	NaN	NaN	0.1212	0.0639	0.7772	0.0213	0.0258	0.0678	0.044
0.0	0.0	0.0	25444.8791	2729.1076	NaN	NaN	0.0969	0.0632	0.7768	0.0216	0.0261	0.0677	0.0445
0.0	0.0	0.0	19015.8791	3666.1076	NaN	NaN	0.1616	0.0633	0.7753	0.0219	0.0266	0.0682	0.0447
0.0	0.0	0.0	20667.8791	411.1076	NaN	NaN	0.0195	0.0635	0.7761	0.0221	0.0264	0.0677	0.0442
0.0	0.0	0.0	20250.8791	3136.1076	NaN	NaN	0.1341	0.062	0.7802	0.022	0.0259	0.0666	0.0433
0.0	0.0	0.0	20928.8791	3969.1076	NaN	NaN	0.1594	0.0612	0.7844	0.0218	0.0252	0.0653	0.0422
0.0	0.0	0.0	23594.8791	2050.1076	NaN	NaN	0.0799	0.0611	0.788	0.0216	0.0243	0.0643	0.0406
0.0	0.0	0.0	22430.8791	2364.1076	NaN	NaN	0.0953	0.0612	0.7925	0.0212	0.0232	0.0629	0.0391
0.0	0.0	0.0	21791.8791	1787.1076	NaN	NaN	0.0758	0.0594	0.7999	0.0207	0.0221	0.0605	0.0375
0.0	0.0	0.0	23344.8791	5307.1076	NaN	NaN	0.1852	0.059	0.8049	0.0203	0.0212	0.0585	0.036
0.0	0.0	0.0	19552.8791	465.1076	NaN	NaN	0.0232	0.0585	0.8093	0.0199	0.0204	0.0568	0.0352
0.0	0.0	0.0	20564.8791	-1021.8924	NaN	NaN	-0.0523	0.0588	0.8127	0.0196	0.0196	0.0552	0.0341
0.0	0.0	0.0	16202.8791	2634.1076	NaN	NaN	0.1398	0.0589	0.8163	0.0193	0.0189	0.0532	0.0335
0.0	0.0	0.0	20657.8791	2257.1076	NaN	NaN	0.0985	0.0577	0.821	0.019	0.0182	0.0513	0.0328
0.0	0.0	0.0	16763.8791	4460.1076	NaN	NaN	0.2101	0.0572	0.8243	0.0187	0.0177	0.0498	0.0322
0.0	0.0	0.0	18339.8791	4087.1076	NaN	NaN	0.1822	0.057	0.8264	0.0187	0.0175	0.0486	0.0318
0.0	0.0	0.0	19873.8791	2111.1076	NaN	NaN	0.096	0.0589	0.8254	0.0189	0.0173	0.0482	0.0313
0.0	0.0	0.0	17743.8791	-115.8924	NaN	NaN	-0.0066	0.0605	0.8239	0.019	0.0172	0.0481	0.0313
0.0	0.0	0.0	22862.8791	1378.1076	NaN	NaN	0.0569	0.0618	0.8222	0.0192	0.0173	0.0483	0.0313
0.0	0.0	0.0	22399.8791	2573.1076	NaN	NaN	0.103	0.0626	0.8215	0.019	0.0173	0.0481	0.0316
0.0	0.0	0.0	23064.8791	2038.1076	NaN	NaN	0.0812	0.0628	0.8214	0.0191	0.0169	0.048	0.0318
0.0	0.0	0.0	19890.8791	2443.1076	NaN	NaN	0.1094	0.0599	0.8242	0.019	0.017	0.0478	0.032
0.0	0.0	0.0	18897.8791	7531.1076	NaN	NaN	0.285	0.0585	0.8265	0.0187	0.0171	0.0473	0.0319
0.0	0.0	0.0	24240.8791	2276.1076	NaN	NaN	0.0858	0.0589	0.826	0.0188	0.017	0.0474	0.0319
0.0	0.0	0.0	22639.8791	1118.1076	NaN	NaN	0.0471	0.0591	0.8249	0.0188	0.0172	0.0479	0.0321
0.0	0.0	0.0	21083.8791	2608.1076	NaN	NaN	0.1101	0.0599	0.8233	0.0189	0.0172	0.0485	0.0321
0.0	0.0	0.0	23130.8791	4037.1076	NaN	NaN	0.1486	0.0597	0.8222	0.0189	0.0174	0.0493	0.0325
0.0	0.0	0.0	23517.8791	1985.1076	NaN	NaN	0.0778	0.0591	0.8218	0.0187	0.0175	0.0499	0.0331
0.0	0.0	0.0	22211.8791	3053.1076	NaN	NaN	0.1208	0.0585	0.82	0.0188	0.0177	0.0512	0.0338
0.0	0.0	0.0	21965.8791	3688.1076	NaN	NaN	0.1438	0.0586	0.8185	0.0188	0.0179	0.0523	0.0339
0.0	0.0	0.0	26496.8791	1033.1076	NaN	NaN	0.0375	0.0587	0.8164	0.0189	0.0182	0.0535	0.0344
0.0	0.0	0.0	21042.8791	690.1076	NaN	NaN	0.0318	0.0587	0.8143	0.0189	0.0185	0.0547	0.0348
0.0	0.0	0.0	18797.8791	1874.1076	NaN	NaN	0.0907	0.0586	0.8132	0.0188	0.0186	0.0553	0.0354
0.0	0.0	0.0	22042.8791	2205.1076	NaN	NaN	0.0909	0.058	0.8115	0.019	0.0189	0.0563	0.0363
0.0	0.0	0.0	24701.8791	3680.1076	NaN	NaN	0.1297	0.058	0.8098	0.019	0.0192	0.0571	0.037
0.0	0.0	0.0	21335.8791	4664.1076	NaN	NaN	0.1794	0.059	0.8062	0.0192	0.0196	0.0586	0.0375
0.0	0.0	0.0	23840.8791	3217.1076	NaN	NaN	0.1189	0.0603	0.8028	0.0193	0.0199	0.0597	0.0379
0.0	0.0	0.0	18937.8791	447.1076	NaN	NaN	0.0231	0.0609	0.8005	0.0195	0.0203	0.0605	0.0384
0.0	0.0	0.0	20422.8791	2107.1076	NaN	NaN	0.0935	0.0619	0.7969	0.0195	0.0208	0.0617	0.0392
0.0	0.0	0.0	20761.8791	2441.1076	NaN	NaN	0.1052	0.0638	0.7913	0.0196	0.0215	0.0638	0.04
0.0	0.0	0.0	24237.8791	2130.1076	NaN	NaN	0.0808	0.0657	0.786	0.0197	0.0222	0.0656	0.0409
0.0	0.0	0.0	21472.8791	3244.1076	NaN	NaN	0.1313	0.0674	0.7808	0.0198	0.0228	0.0675	0.0417
0.0	0.0	0.0	24261.8791	3115.1076	NaN	NaN	0.1138	0.0689	0.7775	0.0199	0.0233	0.068	0.0423
0.0	0.0	0.0	18225.8791	4257.1076	NaN	NaN	0.1893	0.07	0.7758	0.0201	0.0234	0.0681	0.0427
0.0	0.0	0.0	19540.8791	3830.1076	NaN	NaN	0.1639	0.0699	0.7754	0.02	0.0237	0.0677	0.0433
0.0	0.0	0.0	20161.8791	3674.1076	NaN	NaN	0.1541	0.0711	0.7747	0.0201	0.0238	0.0673	0.043
0.0	0.0	0.0	21066.8791	1794.1076	NaN	NaN	0.0785	0.0713	0.7761	0.0202	0.0234	0.0663	0.0426
0.0	0.0	0.0	22756.8791	3780.1076	NaN	NaN	0.1424	0.0704	0.7795	0.0204	0.0231	0.065	0.0418
0.0	0.0	0.0	19567.8791	2899.1076	NaN	NaN	0.129	0.0701	0.7813	0.0203	0.023	0.064	0.0413
0.0	0.0	0.0	20996.8791	505.1076	NaN	NaN	0.0235	0.0696	0.7823	0.0204	0.0229	0.0637	0.0411
0.0	0.0	0.0	20225.8791	1499.1076	NaN	NaN	0.069	0.0686	0.7845	0.0203	0.0228	0.0627	0.0412
0.0	0.0	0.0	19069.8791	3436.1076	NaN	NaN	0.1527	0.0669	0.7875	0.0203	0.0226	0.0617	0.041
0.0	0.0	0.0	21649.8791	3772.1076	NaN	NaN	0.1484	0.0659	0.7895	0.0203	0.0224	0.0613	0.0406
0.0	0.0	0.0	21316.8791	205.1076	NaN	NaN	0.0095	0.065	0.7899	0.0203	0.0226	0.0616	0.0406
0.0	0.0	0.0	22165.8791	1433.1076	NaN	NaN	0.0607	0.0646	0.7909	0.0202	0.0223	0.0615	0.0405
0.0	0.0	0.0	19102.8791	2257.1076	NaN	NaN	0.1057	0.0619	0.794	0.0201	0.0223	0.0608	0.0408
0.0	0.0	0.0	22088.8791	6938.1076	NaN	NaN	0.239	0.0601	0.7966	0.02	0.0223	0.0604	0.0406
0.0	0.0	0.0	17604.8791	1386.1076	NaN	NaN	0.073	0.0596	0.7957	0.0201	0.0227	0.0614	0.0406
0.0	0.0	0.0	23379.8791	-260.8924	NaN	NaN	-0.0113	0.0595	0.7947	0.0201	0.0228	0.062	0.0409
0.0	0.0	0.0	18760.8791	1774.1076	NaN	NaN	0.0864	0.0583	0.796	0.02	0.0227	0.0619	0.0411
0.0	0.0	0.0	23221.8791	4146.1076	NaN	NaN	0.1515	0.0568	0.798	0.02	0.0229	0.0614	0.041
0.0	0.0	0.0	18826.8791	-447.8924	NaN	NaN	-0.0244	0.0576	0.7969	0.0199	0.0229	0.0624	0.0403
0.0	0.0	0.0	22013.8791	2863.1076	NaN	NaN	0.1151	0.0573	0.7965	0.0197	0.023	0.0627	0.0407
0.0	0.0	0.0	21607.8791	4454.1076	NaN	NaN	0.1709	0.057	0.798	0.0198	0.0229	0.0622	0.0402
0.0	0.0	0.0	18508.8791	1491.1076	NaN	NaN	0.0746	0.0577	0.7972	0.0195	0.023	0.0625	0.0401
0.0	0.0	0.0	21335.8791	3110.1076	NaN	NaN	0.1272	0.0577	0.7967	0.0196	0.023	0.0627	0.0403
0.0	0.0	0.0	20157.8791	2073.1076	NaN	NaN	0.0933	0.0585	0.7961	0.0196	0.0232	0.0625	0.0402
0.0	0.0	0.0	18279.8791	2615.1076	NaN	NaN	0.1252	0.0592	0.7958	0.0195	0.023	0.0624	0.0401
0.0	0.0	0.0	21961.8791	5573.1076	NaN	NaN	0.2024	0.059	0.7967	0.0195	0.023	0.0616	0.0402
0.0	0.0	0.0	16563.8791	2317.1076	NaN	NaN	0.1227	0.0596	0.7974	0.0195	0.0229	0.0609	0.0397
0.0	0.0	0.0	22081.8791	2042.1076	NaN	NaN	0.0847	0.0598	0.7981	0.0196	0.0228	0.0603	0.0395
0.0	0.0	0.0	20904.8791	3053.1076	NaN	NaN	0.1274	0.0598	0.799	0.0197	0.0228	0.0597	0.039
0.0	0.0	0.0	18207.8791	2031.1076	NaN	NaN	0.1004	0.0595	0.8019	0.0197	0.0224	0.0584	0.038
0.0	0.0	0.0	21488.8791	1460.1076	NaN	NaN	0.0636	0.0585	0.8053	0.0199	0.0221	0.0571	0.0371
0.0	0.0	0.0	20099.8791	3258.1076	NaN	NaN	0.1395	0.0574	0.8092	0.0198	0.0218	0.0554	0.0364
0.0	0.0	0.0	18800.8791	2820.1076	NaN	NaN	0.1304	0.0565	0.8128	0.0199	0.0214	0.0539	0.0355
0.0	0.0	0.0	20092.8791	3215.1076	NaN	NaN	0.1379	0.0552	0.8155	0.0198	0.0213	0.0529	0.0354
0.0	0.0	0.0	23067.8791	1959.1076	NaN	NaN	0.0783	0.0548	0.8178	0.0196	0.021	0.0518	0.0351
0.0	0.0	0.0	23512.8791	-31.8924	NaN	NaN	-0.0014	0.0545	0.8202	0.0195	0.0205	0.0508	0.0346
0.0	0.0	0.0	19788.8791	-117.8924	NaN	NaN	-0.006	0.0533	0.8223	0.0193	0.0201	0.0505	0.0345
0.0	0.0	0.0	21372.8791	4847.1076	NaN	NaN	0.1849	0.0519	0.8245	0.019	0.0199	0.0502	0.0344
0.0	0.0	0.0	18616.8791	2701.1076	NaN	NaN	0.1267	0.0508	0.8262	0.0187	0.0198	0.0502	0.0344
0.0	0.0	0.0	22492.8791	1332.1076	NaN	NaN	0.0559	0.0504	0.8268	0.0184	0.0195	0.0502	0.0346
0.0	0.0	0.0	17833.8791	926.1076	NaN	NaN	0.0494	0.0506	0.8261	0.0184	0.0193	0.0506	0.0349
0.0	0.0	0.0	20329.8791	1405.1076	NaN	NaN	0.0646	0.0509	0.8263	0.0182	0.0188	0.0506	0.0351
0.0	0.0	0.0	18709.8791	1649.1076	NaN	NaN	0.081	0.0513	0.8255	0.0182	0.0186	0.051	0.0355
0.0	0.0	0.0	20578.8791	2954.1076	NaN	NaN	0.1255	0.0514	0.8245	0.0182	0.0183	0.0515	0.0361
0.0	0.0	0.0	22149.8791	1619.1076	NaN	NaN	0.0681	0.0517	0.8237	0.0182	0.0182	0.052	0.0363
0.0	0.0	0.0	21162.8791	2165.1076	NaN	NaN	0.0928	0.0516	0.8223	0.0181	0.0183	0.0527	0.037
0.0	0.0	0.0	22103.8791	2443.1076	NaN	NaN	0.0995	0.052	0.82	0.0182	0.0186	0.0536	0.0377
0.0	0.0	0.0	21886.8791	1017.1076	NaN	NaN	0.0444	0.0524	0.8174	0.0182	0.0189	0.0546	0.0385
0.0	0.0	0.0	21241.8791	3487.1076	NaN	NaN	0.141	0.0527	0.8152	0.0184	0.0191	0.0553	0.0392
0.0	0.0	0.0	20204.8791	663.1076	NaN	NaN	0.0318	0.0516	0.8141	0.0185	0.0195	0.0563	0.04
0.0	0.0	0.0	19584.8791	2038.1076	NaN	NaN	0.0943	0.0511	0.8126	0.0186	0.0198	0.0572	0.0407
0.0	0.0	0.0	18527.8791	469.1076	NaN	NaN	0.0247	0.0502	0.8107	0.0189	0.0203	0.0582	0.0417
0.0	0.0	0.0	23918.8791	376.1076	NaN	NaN	0.0155	0.0497	0.8091	0.0191	0.0209	0.059	0.0422
0.0	0.0	0.0	19596.8791	4180.1076	NaN	NaN	0.1758	0.0493	0.8068	0.0195	0.0218	0.0596	0.043
0.0	0.0	0.0	20166.8791	3980.1076	NaN	NaN	0.1648	0.0499	0.8035	0.0198	0.0224	0.0606	0.0437
0.0	0.0	0.0	18037.8791	2360.1076	NaN	NaN	0.1157	0.0508	0.7998	0.0204	0.0231	0.0617	0.0442
0.0	0.0	0.0	20841.8791	5939.1076	NaN	NaN	0.2218	0.0522	0.7946	0.0209	0.024	0.0629	0.0455
0.0	0.0	0.0	23473.8791	1553.1076	NaN	NaN	0.0621	0.0541	0.7912	0.0214	0.0244	0.0634	0.0455
0.0	0.0	0.0	23087.8791	2853.1076	NaN	NaN	0.11	0.055	0.789	0.0217	0.0244	0.0638	0.0461
0.0	0.0	0.0	20576.8791	737.1076	NaN	NaN	0.0346	0.0558	0.7869	0.0224	0.0247	0.0641	0.0461
0.0	0.0	0.0	23456.8791	1034.1076	NaN	NaN	0.0422	0.0559	0.7859	0.0226	0.025	0.0643	0.0464
0.0	0.0	0.0	19836.8791	4459.1076	NaN	NaN	0.1835	0.056	0.7861	0.0227	0.0253	0.0639	0.046
0.0	0.0	0.0	23189.8791	-64.8924	NaN	NaN	-0.0028	0.0571	0.7865	0.0227	0.025	0.0636	0.0451
0.0	0.0	0.0	19479.8791	2955.1076	NaN	NaN	0.1317	0.0583	0.787	0.0229	0.0249	0.0633	0.0436
0.0	0.0	0.0	23034.8791	1168.1076	NaN	NaN	0.0483	0.0593	0.7872	0.023	0.0248	0.063	0.0427
0.0	0.0	0.0	20252.8791	6136.1076	NaN	NaN	0.2325	0.059	0.7887	0.0228	0.025	0.0625	0.0419
0.0	0.0	0.0	22605.8791	3309.1076	NaN	NaN	0.1277	0.0596	0.7882	0.0229	0.0257	0.0619	0.0417
0.0	0.0	0.0	22199.8791	3056.1076	NaN	NaN	0.121	0.0603	0.7866	0.0228	0.0266	0.0617	0.0421
0.0	0.0	0.0	21363.8791	4904.1076	NaN	NaN	0.1867	0.0626	0.7829	0.0228	0.0274	0.0614	0.0429
0.0	0.0	0.0	10174.8791	3994.1076	NaN	NaN	0.2819	0.0732	0.7681	0.0236	0.0281	0.0618	0.0452
0.0	0.0	0.0	4563.8791	5969.1076	NaN	NaN	0.5667	0.0986	0.7384	0.0258	0.0269	0.0606	0.0496
0.0	0.0	0.0	7157.8791	2594.1076	NaN	NaN	0.266	0.1379	0.6923	0.0287	0.0262	0.0604	0.0545
0.0	0.0	0.0	25086.8791	1410.1076	NaN	NaN	0.0532	0.1637	0.6608	0.0295	0.0278	0.0625	0.0556
0.0	0.0	0.0	26409.8791	1244.1076	NaN	NaN	0.045	0.1807	0.6421	0.0291	0.029	0.0636	0.0555
0.0	0.0	0.0	23111.8791	2355.1076	NaN	NaN	0.0925	0.1769	0.6478	0.0288	0.0294	0.0631	0.054
0.0	0.0	0.0	21734.8791	3222.1076	NaN	NaN	0.1291	0.167	0.6568	0.0288	0.0308	0.0635	0.0531
0.0	0.0	0.0	25785.8791	2293.1076	NaN	NaN	0.0817	0.1622	0.66	0.029	0.0326	0.0638	0.0524
0.0	0.0	0.0	25938.8791	2692.1076	NaN	NaN	0.094	0.1641	0.6553	0.0295	0.0349	0.0647	0.0514
0.0	0.0	0.0	17945.8791	1052.1076	NaN	NaN	0.0554	0.1727	0.6479	0.03	0.0362	0.0634	0.0498
0.0	0.0	0.0	21127.8791	2492.1076	NaN	NaN	0.1055	0.1697	0.654	0.0307	0.0362	0.0614	0.048
0.0	0.0	0.0	21173.8791	3019.1076	NaN	NaN	0.1248	0.1576	0.6645	0.0313	0.037	0.0619	0.0477
0.0	0.0	0.0	21014.8791	6053.1076	NaN	NaN	0.2236	0.1428	0.6794	0.0316	0.0369	0.0619	0.0474
0.0	0.0	0.0	23734.8791	4168.1076	NaN	NaN	0.1494	0.1266	0.6925	0.0319	0.0379	0.0636	0.0475
0.0	0.0	0.0	22120.8791	2548.1076	NaN	NaN	0.1033	0.1193	0.6979	0.0317	0.0387	0.0646	0.0478
0.0	0.0	0.0	22830.8791	1075.1076	NaN	NaN	0.045	0.1135	0.7053	0.0321	0.0379	0.0643	0.0468
0.0	0.0	0.0	21699.8791	4310.1076	NaN	NaN	0.1657	0.1054	0.7103	0.0321	0.039	0.0656	0.0477
0.0	0.0	0.0	19916.8791	1268.1076	NaN	NaN	0.0599	0.1041	0.7181	0.0319	0.0376	0.063	0.0453
0.0	0.0	0.0	19930.8791	2542.1076	NaN	NaN	0.1131	0.1029	0.7189	0.0319	0.0378	0.0636	0.0448
0.0	0.0	0.0	18986.8791	1017.1076	NaN	NaN	0.0508	0.1004	0.7255	0.0318	0.037	0.0624	0.0429
0.0	0.0	0.0	19854.8791	6364.1076	NaN	NaN	0.2427	0.0989	0.7285	0.0315	0.0371	0.0625	0.0415
0.0	0.0	0.0	25240.8791	4334.1076	NaN	NaN	0.1465	0.0997	0.7316	0.0312	0.0366	0.0614	0.0395
0.0	0.0	0.0	24073.8791	3233.1076	NaN	NaN	0.1184	0.1032	0.7272	0.0312	0.0368	0.0634	0.0383
0.0	0.0	0.0	19567.8791	3453.1076	NaN	NaN	0.15	0.1055	0.7255	0.031	0.0367	0.0639	0.0373
0.0	0.0	0.0	22066.8791	1322.1076	NaN	NaN	0.0565	0.1077	0.7251	0.0309	0.0362	0.0638	0.0363
0.0	0.0	0.0	21624.8791	-113.8924	NaN	NaN	-0.0053	0.1084	0.7251	0.0307	0.0359	0.064	0.0358
0.0	0.0	0.0	20642.8791	1916.1076	NaN	NaN	0.0849	0.1081	0.7247	0.0306	0.0359	0.0651	0.0357
0.0	0.0	0.0	19461.8791	2841.1076	NaN	NaN	0.1274	0.1094	0.7249	0.0304	0.0354	0.0649	0.0351
0.0	0.0	0.0	24348.8791	-491.8924	NaN	NaN	-0.0206	0.1115	0.7257	0.0302	0.0347	0.0636	0.0342
0.0	0.0	0.0	24439.8791	-833.8924	NaN	NaN	-0.0353	0.1136	0.7248	0.0301	0.0342	0.0638	0.0336
0.0	0.0	0.0	21848.8791	3288.1076	NaN	NaN	0.1308	0.1127	0.7268	0.03	0.0338	0.0636	0.0332
0.0	0.0	0.0	25363.8791	2453.1076	NaN	NaN	0.0882	0.11	0.7315	0.0298	0.0332	0.0627	0.0328
0.0	0.0	0.0	23220.8791	4663.1076	NaN	NaN	0.1672	0.1074	0.7348	0.0297	0.033	0.0628	0.0323
0.0	0.0	0.0	21310.8791	2805.1076	NaN	NaN	0.1163	0.1049	0.7389	0.0294	0.0328	0.0624	0.0316
0.0	0.0	0.0	20732.8791	871.1076	NaN	NaN	0.0403	0.1021	0.745	0.0289	0.0321	0.0612	0.0306
0.0	0.0	0.0	17737.8791	2073.1076	NaN	NaN	0.1046	0.0984	0.7501	0.0284	0.0322	0.0603	0.0305
0.0	0.0	0.0	19991.8791	2215.1076	NaN	NaN	0.0997	0.0986	0.7491	0.0283	0.0325	0.0612	0.0304
0.0	0.0	0.0	15991.8791	3138.1076	NaN	NaN	0.164	0.0983	0.7483	0.0282	0.0328	0.062	0.0304
0.0	0.0	0.0	19681.8791	4078.1076	NaN	NaN	0.1716	0.0983	0.7482	0.0281	0.033	0.0622	0.0303
0.0	0.0	0.0	19707.8791	-1554.8924	NaN	NaN	-0.0857	0.0991	0.7463	0.0281	0.0332	0.063	0.0302
0.0	0.0	0.0	22757.8791	2944.1076	NaN	NaN	0.1145	0.099	0.7471	0.0279	0.0332	0.0627	0.0302
0.0	0.0	0.0	17331.8791	1017.1076	NaN	NaN	0.0554	0.0996	0.7456	0.0279	0.0335	0.0631	0.0303
0.0	0.0	0.0	23595.8791	3250.1076	NaN	NaN	0.1211	0.0999	0.747	0.0276	0.0331	0.0624	0.03
0.0	0.0	0.0	18626.8791	5288.1076	NaN	NaN	0.2211	0.0989	0.7459	0.0276	0.0339	0.0633	0.0304
0.0	0.0	0.0	21264.8791	2028.1076	NaN	NaN	0.0871	0.1006	0.7464	0.0271	0.0335	0.0623	0.0301
0.0	0.0	0.0	18326.8791	1063.1076	NaN	NaN	0.0548	0.1002	0.7445	0.0272	0.034	0.0635	0.0306
0.0	0.0	0.0	24291.8791	2708.1076	NaN	NaN	0.1003	0.0989	0.7472	0.0268	0.034	0.0622	0.0309
0.0	0.0	0.0	19879.8791	9.1076	NaN	NaN	0.0005	0.0996	0.7464	0.0268	0.0336	0.0627	0.0309
0.0	0.0	0.0	21391.8791	1967.1076	NaN	NaN	0.0842	0.0966	0.7493	0.0266	0.0337	0.0624	0.0314
0.0	0.0	0.0	20518.8791	2699.1076	NaN	NaN	0.1163	0.097	0.7489	0.0265	0.034	0.0623	0.0313
0.0	0.0	0.0	19197.8791	-126.8924	NaN	NaN	-0.0067	0.0982	0.7486	0.0263	0.0337	0.0619	0.0314
0.0	0.0	0.0	26223.8791	1445.1076	NaN	NaN	0.0522	0.0976	0.7497	0.0263	0.0332	0.0619	0.0313
0.0	0.0	0.0	20036.8791	3682.1076	NaN	NaN	0.1552	0.0963	0.7499	0.0261	0.0339	0.062	0.0317
0.0	0.0	0.0	22979.8791	2180.1076	NaN	NaN	0.0866	0.0971	0.7519	0.0261	0.0326	0.061	0.0313
0.0	0.0	0.0	20399.8791	1885.1076	NaN	NaN	0.0846	0.0954	0.7496	0.0263	0.0338	0.063	0.032
0.0	0.0	0.0	20712.8791	3265.1076	NaN	NaN	0.1362	0.096	0.7511	0.026	0.0333	0.0618	0.0318
0.0	0.0	0.0	19015.8791	567.1076	NaN	NaN	0.029	0.0961	0.7498	0.0262	0.0335	0.0625	0.0319
0.0	0.0	0.0	18365.8791	4700.1076	NaN	NaN	0.2038	0.0946	0.7521	0.026	0.0333	0.0618	0.0321
0.0	0.0	0.0	17422.8791	2487.1076	NaN	NaN	0.1249	0.0947	0.7523	0.0261	0.0333	0.0617	0.0318
0.0	0.0	0.0	19498.8791	4870.1076	NaN	NaN	0.1998	0.0947	0.7543	0.0259	0.0329	0.0605	0.0316
0.0	0.0	0.0	21505.8791	354.1076	NaN	NaN	0.0162	0.0943	0.7571	0.0259	0.0324	0.0593	0.0311
0.0	0.0	0.0	20632.8791	3669.1076	NaN	NaN	0.151	0.0924	0.7609	0.0258	0.0322	0.0579	0.0309
0.0	0.0	0.0	21776.8791	2662.1076	NaN	NaN	0.1089	0.0912	0.7656	0.0255	0.0318	0.0556	0.0303
0.0	0.0	0.0	18799.8791	2483.1076	NaN	NaN	0.1167	0.0905	0.7675	0.0254	0.0318	0.0545	0.0303
0.0	0.0	0.0	19664.8791	1281.1076	NaN	NaN	0.0612	0.089	0.7713	0.0252	0.0313	0.053	0.0302
0.0	0.0	0.0	17968.8791	3060.1076	NaN	NaN	0.1455	0.0854	0.7767	0.025	0.0312	0.0513	0.0304
0.0	0.0	0.0	18433.8791	1933.1076	NaN	NaN	0.0949	0.0833	0.7831	0.0248	0.03	0.049	0.0298
0.0	0.0	0.0	19301.8791	4657.1076	NaN	NaN	0.1944	0.0801	0.7855	0.0249	0.0306	0.0486	0.0302
0.0	0.0	0.0	18440.8791	4324.1076	NaN	NaN	0.1899	0.081	0.7869	0.0246	0.0303	0.0476	0.0296
0.0	0.0	0.0	19026.8791	3093.1076	NaN	NaN	0.1398	0.0813	0.7866	0.0246	0.0304	0.0474	0.0297
0.0	0.0	0.0	23663.8791	1047.1076	NaN	NaN	0.0424	0.0802	0.7899	0.0246	0.0297	0.0465	0.0292
0.0	0.0	0.0	20115.8791	4898.1076	NaN	NaN	0.1958	0.0785	0.7906	0.0245	0.0303	0.0467	0.0295
0.0	0.0	0.0	20318.8791	2338.1076	NaN	NaN	0.1032	0.0796	0.7909	0.0244	0.0298	0.0463	0.0289
0.0	0.0	0.0	20131.8791	1757.1076	NaN	NaN	0.0803	0.0794	0.7891	0.0245	0.0305	0.0472	0.0293
0.0	0.0	0.0	21171.8791	2789.1076	NaN	NaN	0.1164	0.0802	0.7895	0.0245	0.0302	0.0468	0.0289
0.0	0.0	0.0	20605.8791	-2098.8924	NaN	NaN	-0.1134	0.0801	0.7892	0.0246	0.03	0.0472	0.0289
0.0	0.0	0.0	18174.8791	4153.1076	NaN	NaN	0.186	0.078	0.7919	0.0246	0.03	0.0469	0.0287
0.0	0.0	0.0	18922.8791	-425.8924	NaN	NaN	-0.023	0.0776	0.7927	0.0244	0.0299	0.0466	0.0288
0.0	0.0	0.0	21818.8791	3419.1076	NaN	NaN	0.1355	0.0766	0.7949	0.0246	0.0294	0.0463	0.0283
0.0	0.0	0.0	21048.8791	2529.1076	NaN	NaN	0.1073	0.0756	0.7951	0.0245	0.03	0.0463	0.0286
0.0	0.0	0.0	18432.8791	5285.1076	NaN	NaN	0.2228	0.0772	0.7935	0.0244	0.03	0.0464	0.0284
0.0	0.0	0.0	18570.8791	2596.1076	NaN	NaN	0.1226	0.0776	0.7932	0.0245	0.0299	0.0465	0.0282
0.0	0.0	0.0	22669.8791	2535.1076	NaN	NaN	0.1006	0.0771	0.7922	0.0246	0.0305	0.047	0.0285
0.0	0.0	0.0	19015.8791	2037.1076	NaN	NaN	0.0968	0.0783	0.7922	0.0246	0.0299	0.0468	0.0281
0.0	0.0	0.0	21286.8791	2342.1076	NaN	NaN	0.0991	0.0761	0.7946	0.0246	0.0296	0.0467	0.0283
0.0	0.0	0.0	20544.8791	3141.1076	NaN	NaN	0.1326	0.0745	0.7963	0.0244	0.03	0.0464	0.0285
0.0	0.0	0.0	19118.8791	3083.1076	NaN	NaN	0.1389	0.0763	0.7944	0.0244	0.03	0.0468	0.0282
0.0	0.0	0.0	20872.8791	314.1076	NaN	NaN	0.0148	0.076	0.7947	0.0246	0.0296	0.0467	0.0282
0.0	0.0	0.0	21885.8791	2075.1076	NaN	NaN	0.0866	0.0745	0.7965	0.0245	0.0298	0.0465	0.0282
0.0	0.0	0.0	18972.8791	3342.1076	NaN	NaN	0.1498	0.0761	0.7939	0.0245	0.0302	0.0471	0.0282
0.0	0.0	0.0	27632.8791	3114.1076	NaN	NaN	0.1013	0.0784	0.7915	0.0248	0.03	0.0473	0.0279
0.0	0.0	0.0	19136.8791	-287.8924	NaN	NaN	-0.0153	0.0792	0.7892	0.0248	0.0304	0.0483	0.0281
0.0	0.0	0.0	19575.8791	4566.1076	NaN	NaN	0.1891	0.0795	0.7895	0.0249	0.0298	0.0483	0.0279
0.0	0.0	0.0	21843.8791	3277.1076	NaN	NaN	0.1305	0.0781	0.7904	0.0248	0.0302	0.0484	0.0281
0.0	0.0	0.0	22807.8791	477.1076	NaN	NaN	0.0205	0.0796	0.7894	0.0248	0.03	0.0483	0.0279
0.0	0.0	0.0	19360.8791	1566.1076	NaN	NaN	0.0748	0.0801	0.7877	0.025	0.0301	0.0491	0.028
0.0	0.0	0.0	19879.8791	3798.1076	NaN	NaN	0.1604	0.08	0.7872	0.0249	0.0305	0.049	0.0283
0.0	0.0	0.0	21046.8791	1166.1076	NaN	NaN	0.0525	0.0816	0.7869	0.025	0.0298	0.0488	0.0279
0.0	0.0	0.0	22703.8791	1959.1076	NaN	NaN	0.0794	0.0791	0.7888	0.0249	0.0302	0.0488	0.0282
0.0	0.0	0.0	20697.8791	6615.1076	NaN	NaN	0.2422	0.0791	0.7889	0.0249	0.0303	0.0485	0.0282
0.0	0.0	0.0	20544.8791	4014.1076	NaN	NaN	0.1634	0.0805	0.7875	0.025	0.0305	0.0484	0.0282
0.0	0.0	0.0	22010.8791	4681.1076	NaN	NaN	0.1754	0.0818	0.7848	0.025	0.0311	0.049	0.0283
0.0	0.0	0.0	18906.8791	2648.1076	NaN	NaN	0.1229	0.084	0.7812	0.0252	0.0313	0.0499	0.0284
0.0	0.0	0.0	24667.8791	5506.1076	NaN	NaN	0.1825	0.0829	0.7819	0.0252	0.0315	0.0498	0.0287
0.0	0.0	0.0	19637.8791	5537.1076	NaN	NaN	0.2199	0.0844	0.7782	0.0252	0.0324	0.051	0.0288
0.0	0.0	0.0	21874.8791	6138.1076	NaN	NaN	0.2191	0.0873	0.775	0.0254	0.0322	0.0514	0.0287
0.0	0.0	0.0	25700.8791	4038.1076	NaN	NaN	0.1358	0.088	0.7721	0.0255	0.0329	0.0525	0.029
0.0	0.0	0.0	18814.8791	4768.1076	NaN	NaN	0.2022	0.0894	0.7709	0.0255	0.0326	0.0529	0.0288
0.0	0.0	0.0	25359.8791	5660.1076	NaN	NaN	0.1825	0.0883	0.7712	0.0256	0.0327	0.0533	0.0289
0.0	0.0	0.0	23247.8791	722.1076	NaN	NaN	0.0301	0.0884	0.77	0.0256	0.0329	0.0541	0.0289
0.0	0.0	0.0	23181.8791	2036.1076	NaN	NaN	0.0807	0.0885	0.772	0.0255	0.0318	0.0538	0.0283
0.0	0.0	0.0	21976.8791	1493.1076	NaN	NaN	0.0636	0.0864	0.7715	0.0257	0.0323	0.0552	0.0289
0.0	0.0	0.0	22190.8791	1667.1076	NaN	NaN	0.0699	0.0859	0.7751	0.0255	0.0314	0.054	0.0282
0.0	0.0	0.0	21395.8791	1057.1076	NaN	NaN	0.0471	0.0867	0.7727	0.0257	0.0314	0.0553	0.0281
0.0	0.0	0.0	22556.8791	3382.1076	NaN	NaN	0.1304	0.0864	0.7722	0.0257	0.0316	0.0559	0.0281
0.0	0.0	0.0	18776.8791	1240.1076	NaN	NaN	0.062	0.0879	0.7703	0.0258	0.0314	0.0566	0.028
0.0	0.0	0.0	20584.8791	3409.1076	NaN	NaN	0.1421	0.0875	0.7683	0.026	0.0318	0.0582	0.0282
0.0	0.0	0.0	24405.8791	1171.1076	NaN	NaN	0.0458	0.0878	0.7661	0.026	0.0324	0.0592	0.0285
0.0	0.0	0.0	18253.8791	858.1076	NaN	NaN	0.0449	0.0889	0.764	0.0259	0.0327	0.0599	0.0286
0.0	0.0	0.0	18578.8791	3474.1076	NaN	NaN	0.1575	0.0887	0.7626	0.026	0.0329	0.0608	0.0289
0.0	0.0	0.0	16832.8791	2920.1076	NaN	NaN	0.1478	0.0873	0.7625	0.0258	0.0336	0.0614	0.0294
0.0	0.0	0.0	18195.8791	5991.1076	NaN	NaN	0.2477	0.087	0.762	0.0256	0.0338	0.062	0.0295
0.0	0.0	0.0	19267.8791	2898.1076	NaN	NaN	0.1307	0.0866	0.7596	0.0257	0.0347	0.0634	0.03
0.0	0.0	0.0	20286.8791	1687.1076	NaN	NaN	0.0768	0.0891	0.7567	0.0257	0.0349	0.0638	0.0298
0.0	0.0	0.0	17944.8791	913.1076	NaN	NaN	0.0484	0.0914	0.7534	0.0258	0.0349	0.0647	0.0298
0.0	0.0	0.0	20842.8791	2772.1076	NaN	NaN	0.1174	0.0917	0.7525	0.0258	0.0351	0.065	0.03
0.0	0.0	0.0	16996.8791	3797.1076	NaN	NaN	0.1826	0.091	0.7521	0.0257	0.0352	0.0658	0.0302
0.0	0.0	0.0	22107.8791	3767.1076	NaN	NaN	0.1456	0.0896	0.7533	0.0256	0.0354	0.0656	0.0304
0.0	0.0	0.0	19566.8791	3495.1076	NaN	NaN	0.1516	0.0896	0.7531	0.0255	0.0356	0.0657	0.0305
0.0	0.0	0.0	20466.8791	-1256.8924	NaN	NaN	-0.0654	0.0892	0.7557	0.0255	0.0347	0.0647	0.0302
0.0	0.0	0.0	18034.8791	5261.1076	NaN	NaN	0.2258	0.0878	0.7571	0.0255	0.0351	0.0643	0.0302
0.0	0.0	0.0	19722.8791	1434.1076	NaN	NaN	0.0678	0.0889	0.7578	0.0254	0.0348	0.0633	0.0298
0.0	0.0	0.0	18384.8791	2995.1076	NaN	NaN	0.1401	0.0905	0.756	0.0256	0.0346	0.0637	0.0297
0.0	0.0	0.0	19945.8791	1226.1076	NaN	NaN	0.0579	0.09	0.7571	0.0257	0.0343	0.0635	0.0294
0.0	0.0	0.0	24049.8791	3642.1076	NaN	NaN	0.1315	0.0906	0.7573	0.0258	0.0341	0.0631	0.0291
0.0	0.0	0.0	22355.8791	1441.1076	NaN	NaN	0.0606	0.0921	0.7563	0.0258	0.0341	0.0629	0.0288
0.0	0.0	0.0	21146.8791	1883.1076	NaN	NaN	0.0818	0.0941	0.7536	0.0261	0.0339	0.0636	0.0286
0.0	0.0	0.0	19989.8791	2439.1076	NaN	NaN	0.1087	0.0941	0.7541	0.0262	0.0338	0.0634	0.0284
0.0	0.0	0.0	22829.8791	3695.1076	NaN	NaN	0.1393	0.0949	0.7538	0.0263	0.0337	0.0632	0.0281
0.0	0.0	0.0	20529.8791	5043.1076	NaN	NaN	0.1972	0.0962	0.7521	0.0263	0.0339	0.0636	0.028
0.0	0.0	0.0	22827.8791	2354.1076	NaN	NaN	0.0935	0.0988	0.7492	0.0264	0.0337	0.0642	0.0277
0.0	0.0	0.0	21638.8791	2008.1076	NaN	NaN	0.0849	0.1	0.747	0.0265	0.0338	0.0651	0.0276
0.0	0.0	0.0	25219.8791	6484.1076	NaN	NaN	0.2045	0.1007	0.7464	0.0265	0.0339	0.065	0.0275
0.0	0.0	0.0	19052.8791	2116.1076	NaN	NaN	0.1	0.1022	0.7431	0.0265	0.0343	0.0661	0.0277
0.0	0.0	0.0	20753.8791	4504.1076	NaN	NaN	0.1783	0.1026	0.7432	0.0265	0.034	0.066	0.0276
0.0	0.0	0.0	17854.8791	3854.1076	NaN	NaN	0.1775	0.1021	0.7424	0.0265	0.0343	0.0668	0.0279
0.0	0.0	0.0	20331.8791	3151.1076	NaN	NaN	0.1342	0.1014	0.7446	0.0263	0.034	0.0659	0.0277
0.0	0.0	0.0	17876.8791	5853.1076	NaN	NaN	0.2467	0.1016	0.743	0.0264	0.0344	0.0667	0.0279
0.0	0.0	0.0	19964.8791	4321.1076	NaN	NaN	0.1779	0.1024	0.7429	0.0263	0.0344	0.0662	0.0278
0.0	0.0	0.0	23182.8791	2210.1076	NaN	NaN	0.087	0.1037	0.7418	0.0264	0.0339	0.0666	0.0276
0.0	0.0	0.0	21297.8791	5571.1076	NaN	NaN	0.2073	0.1014	0.7441	0.0264	0.0341	0.0662	0.0277
0.0	0.0	0.0	22084.8791	2656.1076	NaN	NaN	0.1074	0.1017	0.7451	0.0263	0.0341	0.0653	0.0275
0.0	0.0	0.0	20695.8791	-386.8924	NaN	NaN	-0.0191	0.1029	0.7453	0.0262	0.0336	0.0647	0.0274
0.0	0.0	0.0	20646.8791	3969.1076	NaN	NaN	0.1612	0.0997	0.749	0.0262	0.0337	0.0638	0.0276
0.0	0.0	0.0	17957.8791	3208.1076	NaN	NaN	0.1516	0.0976	0.7531	0.0259	0.0335	0.0625	0.0273
0.0	0.0	0.0	20178.8791	3191.1076	NaN	NaN	0.1365	0.0959	0.7576	0.0256	0.0329	0.0609	0.0271
0.0	0.0	0.0	21739.8791	2248.1076	NaN	NaN	0.0937	0.0926	0.7618	0.0255	0.0331	0.0597	0.0272
0.0	0.0	0.0	17323.8791	2746.1076	NaN	NaN	0.1368	0.092	0.7656	0.0253	0.0323	0.0582	0.0265
0.0	0.0	0.0	17390.8791	4464.1076	NaN	NaN	0.2043	0.0895	0.7706	0.0251	0.0319	0.0567	0.0262
0.0	0.0	0.0	21416.8791	2739.1076	NaN	NaN	0.1134	0.0874	0.775	0.0248	0.0317	0.0551	0.0259
0.0	0.0	0.0	19650.8791	2739.1076	NaN	NaN	0.1223	0.0862	0.7779	0.0246	0.0313	0.0544	0.0256
0.0	0.0	0.0	21162.8791	5049.1076	NaN	NaN	0.1926	0.0828	0.7836	0.0244	0.0309	0.053	0.0253
0.0	0.0	0.0	20594.8791	3515.1076	NaN	NaN	0.1458	0.0808	0.7881	0.0241	0.0305	0.0516	0.0249
0.0	0.0	0.0	25272.8791	2392.1076	NaN	NaN	0.0865	0.0792	0.7923	0.0239	0.0298	0.0502	0.0245
0.0	0.0	0.0	22776.8791	3901.1076	NaN	NaN	0.1462	0.0769	0.7955	0.0237	0.0298	0.0497	0.0244
0.0	0.0	0.0	17081.8791	4567.1076	NaN	NaN	0.211	0.0755	0.7994	0.0235	0.0293	0.0484	0.0239
0.0	0.0	0.0	21805.8791	1399.1076	NaN	NaN	0.0603	0.0737	0.8026	0.0234	0.029	0.0476	0.0236
0.0	0.0	0.0	18960.8791	2981.1076	NaN	NaN	0.1359	0.0725	0.8036	0.0233	0.0294	0.0477	0.0236
0.0	0.0	0.0	20791.8791	1622.1076	NaN	NaN	0.0724	0.0716	0.8064	0.0232	0.0287	0.0469	0.0232
0.0	0.0	0.0	22518.8791	2349.1076	NaN	NaN	0.0945	0.0693	0.8091	0.0232	0.0287	0.0466	0.0232
0.0	0.0	0.0	21214.8791	2016.1076	NaN	NaN	0.0868	0.0682	0.8111	0.0231	0.0285	0.0462	0.0228
0.0	0.0	0.0	20433.8791	2347.1076	NaN	NaN	0.103	0.0668	0.8119	0.0233	0.0286	0.0466	0.0228
0.0	0.0	0.0	19805.8791	4459.1076	NaN	NaN	0.1838	0.0649	0.8142	0.0233	0.0287	0.0462	0.0227
0.0	0.0	0.0	21451.8791	659.1076	NaN	NaN	0.0298	0.0641	0.8146	0.0236	0.0286	0.0463	0.0228
0.0	0.0	0.0	25154.8791	5301.1076	NaN	NaN	0.1741	0.0631	0.815	0.0238	0.0289	0.0462	0.023
0.0	0.0	0.0	19409.8791	2558.1076	NaN	NaN	0.1164	0.0631	0.8142	0.0241	0.0289	0.0463	0.0233
0.0	0.0	0.0	18316.8791	3544.1076	NaN	NaN	0.1621	0.0621	0.8154	0.0245	0.0287	0.0459	0.0235
0.0	0.0	0.0	22068.8791	4951.1076	NaN	NaN	0.1832	0.0606	0.8174	0.0248	0.0286	0.0449	0.0237
0.0	0.0	0.0	20970.8791	2239.1076	NaN	NaN	0.0965	0.0598	0.8185	0.0249	0.0287	0.0442	0.024
0.0	0.0	0.0	21679.8791	4712.1076	NaN	NaN	0.1785	0.0595	0.8199	0.0251	0.0283	0.043	0.0241
0.0	0.0	0.0	20988.8791	1123.1076	NaN	NaN	0.0508	0.0595	0.8195	0.0252	0.0285	0.0429	0.0244
0.0	0.0	0.0	21892.8791	793.1076	NaN	NaN	0.035	0.0585	0.8236	0.0251	0.0279	0.0407	0.0242
0.0	0.0	0.0	20827.8791	-962.8924	NaN	NaN	-0.0485	0.0578	0.8259	0.025	0.0275	0.0396	0.0242
0.0	0.0	0.0	21093.8791	1738.1076	NaN	NaN	0.0761	0.0558	0.8303	0.0249	0.0271	0.0378	0.0242
0.0	0.0	0.0	23346.8791	2515.1076	NaN	NaN	0.0973	0.0539	0.8355	0.0245	0.0265	0.0356	0.0239
0.0	0.0	0.0	17798.8791	3070.1076	NaN	NaN	0.1471	0.0526	0.8385	0.0243	0.0263	0.0342	0.024
0.0	0.0	0.0	20658.8791	5175.1076	NaN	NaN	0.2003	0.0519	0.8412	0.0241	0.0259	0.0329	0.0239
0.0	0.0	0.0	19132.8791	3231.1076	NaN	NaN	0.1445	0.0515	0.8424	0.0239	0.0261	0.0321	0.0241
0.0	0.0	0.0	22285.8791	4361.1076	NaN	NaN	0.1637	0.0518	0.8445	0.0237	0.0254	0.0311	0.0235
0.0	0.0	0.0	22530.8791	476.1076	NaN	NaN	0.0207	0.0517	0.8443	0.0235	0.0257	0.0311	0.0237
0.0	0.0	0.0	23231.8791	2865.1076	NaN	NaN	0.1098	0.0515	0.8465	0.0232	0.0254	0.0303	0.0232
0.0	0.0	0.0	19698.8791	3032.1076	NaN	NaN	0.1334	0.0515	0.8468	0.0231	0.0254	0.0302	0.0231
0.0	0.0	0.0	23636.8791	3516.1076	NaN	NaN	0.1295	0.0504	0.8496	0.0229	0.0249	0.0296	0.0226
0.0	0.0	0.0	19051.8791	1822.1076	NaN	NaN	0.0873	0.0504	0.8503	0.0227	0.0248	0.0296	0.0223
0.0	0.0	0.0	20797.8791	2927.1076	NaN	NaN	0.1234	0.0503	0.8516	0.0225	0.0245	0.0293	0.0218
0.0	0.0	0.0	16988.8791	-218.8924	NaN	NaN	-0.0131	0.0506	0.8509	0.0224	0.0246	0.0298	0.0218
0.0	0.0	0.0	18743.8791	622.1076	NaN	NaN	0.0321	0.0504	0.8515	0.0221	0.0245	0.0298	0.0217
0.0	0.0	0.0	20469.8791	3626.1076	NaN	NaN	0.1505	0.0505	0.85	0.0221	0.0249	0.0305	0.022
0.0	0.0	0.0	22651.8791	1793.1076	NaN	NaN	0.0734	0.0513	0.849	0.0221	0.0248	0.0309	0.0219
0.0	0.0	0.0	19062.8791	2016.1076	NaN	NaN	0.0956	0.0519	0.8458	0.0221	0.0256	0.0321	0.0224
0.0	0.0	0.0	19598.8791	2918.1076	NaN	NaN	0.1296	0.0532	0.8433	0.0222	0.0258	0.033	0.0226
0.0	0.0	0.0	24176.8791	3406.1076	NaN	NaN	0.1235	0.0547	0.8401	0.0225	0.0261	0.0339	0.0227
0.0	0.0	0.0	24641.8791	2172.1076	NaN	NaN	0.081	0.0566	0.8362	0.0226	0.0265	0.0351	0.023
0.0	0.0	0.0	16086.8791	4210.1076	NaN	NaN	0.2074	0.0585	0.8314	0.0228	0.0271	0.0368	0.0233
0.0	0.0	0.0	24264.8791	5214.1076	NaN	NaN	0.1769	0.0592	0.8297	0.023	0.0273	0.0373	0.0235
0.0	0.0	0.0	24301.8791	-455.8924	NaN	NaN	-0.0191	0.0604	0.8272	0.0231	0.0275	0.0382	0.0236
0.0	0.0	0.0	18297.8791	4845.1076	NaN	NaN	0.2094	0.0611	0.8255	0.0233	0.0276	0.0389	0.0236
0.0	0.0	0.0	20832.8791	3835.1076	NaN	NaN	0.1555	0.0606	0.8249	0.0233	0.0279	0.0397	0.0236
0.0	0.0	0.0	16533.8791	1836.1076	NaN	NaN	0.1	0.0601	0.8284	0.0229	0.0273	0.0386	0.0227
0.0	0.0	0.0	21841.8791	500.1076	NaN	NaN	0.0224	0.0589	0.8307	0.0228	0.0272	0.0381	0.0223
0.0	0.0	0.0	19531.8791	1255.1076	NaN	NaN	0.0604	0.0578	0.8328	0.0224	0.0274	0.0375	0.022
0.0	0.0	0.0	18470.8791	1628.1076	NaN	NaN	0.081	0.0571	0.8389	0.0224	0.0259	0.0347	0.0209
0.0	0.0	0.0	20217.8791	566.1076	NaN	NaN	0.0272	0.0562	0.8409	0.0223	0.026	0.0339	0.0207
0.0	0.0	0.0	19646.8791	4340.1076	NaN	NaN	0.1809	0.0557	0.8451	0.022	0.0253	0.0318	0.0201
0.0	0.0	0.0	19249.8791	2786.1076	NaN	NaN	0.1264	0.0563	0.8475	0.022	0.0245	0.0303	0.0194
0.0	0.0	0.0	20840.8791	249.1076	NaN	NaN	0.0118	0.0571	0.8483	0.0219	0.0243	0.0296	0.0189
0.0	0.0	0.0	20658.8791	3720.1076	NaN	NaN	0.1526	0.0588	0.8476	0.0218	0.024	0.0293	0.0185
0.0	0.0	0.0	20402.8791	4604.1076	NaN	NaN	0.1841	0.062	0.8441	0.0221	0.0238	0.0298	0.0182
0.0	0.0	0.0	23796.8791	-387.8924	NaN	NaN	-0.0166	0.0663	0.8381	0.0227	0.024	0.0307	0.0183
0.0	0.0	0.0	20635.8791	1090.1076	NaN	NaN	0.0502	0.0734	0.8281	0.0234	0.0241	0.0324	0.0186
0.0	0.0	0.0	17024.8791	969.1076	NaN	NaN	0.0539	0.0794	0.819	0.0245	0.024	0.0341	0.019
0.0	0.0	0.0	22780.8791	2745.1076	NaN	NaN	0.1075	0.0779	0.8203	0.0246	0.0238	0.0344	0.019
0.0	0.0	0.0	17428.8791	3425.1076	NaN	NaN	0.1642	0.0792	0.8154	0.0261	0.0238	0.0364	0.0191
0.0	0.0	0.0	19871.8791	997.1076	NaN	NaN	0.0478	0.0781	0.8115	0.0262	0.0273	0.0365	0.0204
