# Supplementary material for: DeepFRET, a software for rapid and automated single-molecule FRET data classification using deep learning
Source: eLife. 2020 Nov 3;9:e60404. doi: 10.7554/eLife.60404 (PMC7609065; doi:10.7554/eLife.60404)
Supplement: Figure 4—source data 1. [file elife-60404-fig4-data1.zip › Figure 4-source data 1/Fig_S4a/Traces/traces_all_n294/Traces_Fig2d_4mMAc_mov4_combined_tif_pair3.txt]

Exported by DeepFRET
Date: 2020-08-26, 18:13
Video filename: None
FRET pair #3
Bleaches at 669
D-Dexc-bg	A-Dexc-bg	A-Aexc-bg	D-Dexc-rw	A-Dexc-rw	A-Aexc-rw	S	E	p_bleached	p_aggregated	p_noisy	p_scrambled	p_static	p_dynamic
0.0	0.0	0.0	63351.5782	18563.7519	NaN	NaN	0.2266	0.0167	0.8953	0.0195	0.0233	0.0253	0.0198
0.0	0.0	0.0	59189.5782	17111.7519	NaN	NaN	0.2243	0.0153	0.8893	0.0182	0.0258	0.0297	0.0217
0.0	0.0	0.0	64824.5782	13828.7519	NaN	NaN	0.1758	0.0159	0.8954	0.017	0.0235	0.0289	0.0195
0.0	0.0	0.0	63637.5782	19776.7519	NaN	NaN	0.2371	0.0154	0.8922	0.0168	0.0247	0.0305	0.0203
0.0	0.0	0.0	57147.5782	11504.7519	NaN	NaN	0.1676	0.0162	0.8927	0.017	0.024	0.0299	0.0202
0.0	0.0	0.0	61061.5782	16634.7519	NaN	NaN	0.2141	0.016	0.8891	0.0175	0.0249	0.0311	0.0213
0.0	0.0	0.0	53938.5782	15215.7519	NaN	NaN	0.22	0.0161	0.893	0.0174	0.0237	0.0296	0.02
0.0	0.0	0.0	58442.5782	13133.7519	NaN	NaN	0.1835	0.0162	0.8925	0.0174	0.0243	0.0295	0.0201
0.0	0.0	0.0	56197.5782	15449.7519	NaN	NaN	0.2156	0.0161	0.8962	0.0174	0.0231	0.0281	0.0191
0.0	0.0	0.0	63919.5782	15776.7519	NaN	NaN	0.198	0.0159	0.8973	0.0174	0.0228	0.0276	0.019
0.0	0.0	0.0	58735.5782	15258.7519	NaN	NaN	0.2062	0.0159	0.8998	0.0175	0.0219	0.0265	0.0185
0.0	0.0	0.0	61400.5782	12026.7519	NaN	NaN	0.1638	0.0157	0.9013	0.0176	0.0214	0.0259	0.0182
0.0	0.0	0.0	59562.5782	14613.7519	NaN	NaN	0.197	0.0158	0.902	0.0178	0.021	0.0255	0.0179
0.0	0.0	0.0	60443.5782	12327.7519	NaN	NaN	0.1694	0.0158	0.9023	0.018	0.0208	0.0254	0.0178
0.0	0.0	0.0	53632.5782	14647.7519	NaN	NaN	0.2145	0.0158	0.9017	0.018	0.021	0.0256	0.0179
0.0	0.0	0.0	58766.5782	16259.7519	NaN	NaN	0.2167	0.0161	0.8994	0.0181	0.0218	0.0265	0.0181
0.0	0.0	0.0	61505.5782	15493.7519	NaN	NaN	0.2012	0.0166	0.8958	0.0181	0.0227	0.0282	0.0186
0.0	0.0	0.0	68887.5782	14608.7519	NaN	NaN	0.175	0.0172	0.8974	0.0183	0.0221	0.0271	0.018
0.0	0.0	0.0	60825.5782	14293.7519	NaN	NaN	0.1903	0.0177	0.8955	0.0183	0.0227	0.0277	0.018
0.0	0.0	0.0	61869.5782	12297.7519	NaN	NaN	0.1658	0.0188	0.894	0.0184	0.0229	0.0279	0.018
0.0	0.0	0.0	59432.5782	15315.7519	NaN	NaN	0.2049	0.0192	0.8919	0.0186	0.0236	0.0285	0.0183
0.0	0.0	0.0	60736.5782	13163.7519	NaN	NaN	0.1781	0.0199	0.8907	0.0187	0.0238	0.0285	0.0184
0.0	0.0	0.0	58239.5782	15337.7519	NaN	NaN	0.2085	0.0202	0.8886	0.0189	0.0245	0.0288	0.0189
0.0	0.0	0.0	59313.5782	14716.7519	NaN	NaN	0.1988	0.0206	0.8881	0.019	0.0246	0.0287	0.019
0.0	0.0	0.0	63010.5782	14945.7519	NaN	NaN	0.1917	0.0209	0.8863	0.0192	0.0251	0.029	0.0195
0.0	0.0	0.0	62124.5782	11657.7519	NaN	NaN	0.158	0.0212	0.8858	0.0194	0.0251	0.0289	0.0196
0.0	0.0	0.0	58329.5782	14720.7519	NaN	NaN	0.2015	0.021	0.8856	0.0196	0.0251	0.0288	0.0199
0.0	0.0	0.0	62630.5782	13768.7519	NaN	NaN	0.1802	0.0211	0.8852	0.0197	0.0251	0.0291	0.0199
0.0	0.0	0.0	53420.5782	12312.7519	NaN	NaN	0.1873	0.021	0.8846	0.0199	0.0251	0.0294	0.0201
0.0	0.0	0.0	55062.5782	14890.7519	NaN	NaN	0.2129	0.021	0.8841	0.0202	0.0249	0.0294	0.0202
0.0	0.0	0.0	59514.5782	16142.7519	NaN	NaN	0.2134	0.0213	0.8824	0.0206	0.0253	0.0298	0.0205
0.0	0.0	0.0	50927.5782	14753.7519	NaN	NaN	0.2246	0.022	0.8804	0.0211	0.0258	0.0301	0.0207
0.0	0.0	0.0	58562.5782	12177.7519	NaN	NaN	0.1721	0.0222	0.8785	0.0216	0.0263	0.0301	0.0212
0.0	0.0	0.0	54688.5782	10714.7519	NaN	NaN	0.1638	0.0229	0.8782	0.0215	0.0266	0.0302	0.0207
0.0	0.0	0.0	49787.5782	9667.7519	NaN	NaN	0.1626	0.0232	0.8768	0.0215	0.0273	0.0305	0.0208
0.0	0.0	0.0	48625.5782	7646.7519	NaN	NaN	0.1359	0.0228	0.8781	0.0215	0.0269	0.0302	0.0205
0.0	0.0	0.0	52091.5782	16078.7519	NaN	NaN	0.2359	0.0229	0.8783	0.0215	0.0268	0.0302	0.0202
0.0	0.0	0.0	49620.5782	15572.7519	NaN	NaN	0.2389	0.0226	0.8785	0.0216	0.0267	0.0302	0.0203
0.0	0.0	0.0	61388.5782	15329.7519	NaN	NaN	0.1998	0.0225	0.8787	0.0217	0.0265	0.0302	0.0203
0.0	0.0	0.0	58128.5782	18555.7519	NaN	NaN	0.242	0.0225	0.8781	0.0219	0.0266	0.0305	0.0205
0.0	0.0	0.0	61935.5782	14581.7519	NaN	NaN	0.1906	0.0229	0.8773	0.0219	0.0268	0.0307	0.0205
0.0	0.0	0.0	63262.5782	13529.7519	NaN	NaN	0.1762	0.023	0.8762	0.0221	0.0272	0.0309	0.0207
0.0	0.0	0.0	55416.5782	14384.7519	NaN	NaN	0.2061	0.0231	0.876	0.0221	0.0273	0.0309	0.0206
0.0	0.0	0.0	63315.5782	14546.7519	NaN	NaN	0.1868	0.0231	0.8753	0.0221	0.0277	0.0311	0.0208
0.0	0.0	0.0	61218.5782	14397.7519	NaN	NaN	0.1904	0.0231	0.8753	0.0221	0.0277	0.031	0.0208
0.0	0.0	0.0	61931.5782	14799.7519	NaN	NaN	0.1929	0.0232	0.8749	0.0221	0.0279	0.0311	0.0209
0.0	0.0	0.0	58617.5782	15218.7519	NaN	NaN	0.2061	0.023	0.8749	0.0221	0.0279	0.0311	0.0209
0.0	0.0	0.0	55627.5782	15133.7519	NaN	NaN	0.2139	0.0229	0.8758	0.022	0.0276	0.0309	0.0208
0.0	0.0	0.0	54536.5782	13322.7519	NaN	NaN	0.1963	0.0228	0.876	0.022	0.0274	0.0309	0.0209
0.0	0.0	0.0	57482.5782	12734.7519	NaN	NaN	0.1814	0.0226	0.8772	0.0219	0.027	0.0306	0.0207
0.0	0.0	0.0	58898.5782	14586.7519	NaN	NaN	0.1985	0.0226	0.8766	0.0219	0.0272	0.0308	0.0209
0.0	0.0	0.0	52142.5782	14536.7519	NaN	NaN	0.218	0.0225	0.8769	0.022	0.027	0.0308	0.0209
0.0	0.0	0.0	58693.5782	12886.7519	NaN	NaN	0.18	0.0223	0.8771	0.0219	0.0269	0.0309	0.0209
0.0	0.0	0.0	55279.5782	13223.7519	NaN	NaN	0.193	0.0219	0.8788	0.0216	0.0265	0.0307	0.0205
0.0	0.0	0.0	58056.5782	15468.7519	NaN	NaN	0.2104	0.0214	0.8805	0.0213	0.0262	0.0304	0.0202
0.0	0.0	0.0	55710.5782	11636.7519	NaN	NaN	0.1728	0.0208	0.8826	0.0208	0.0259	0.03	0.0199
0.0	0.0	0.0	52640.5782	13304.7519	NaN	NaN	0.2018	0.0204	0.8847	0.0203	0.0255	0.0297	0.0194
0.0	0.0	0.0	56524.5782	12073.7519	NaN	NaN	0.176	0.02	0.8859	0.0199	0.0254	0.0295	0.0193
0.0	0.0	0.0	55528.5782	12011.7519	NaN	NaN	0.1778	0.0195	0.8886	0.0194	0.025	0.0288	0.0188
0.0	0.0	0.0	52708.5782	12351.7519	NaN	NaN	0.1899	0.0189	0.8911	0.0189	0.0246	0.0281	0.0184
0.0	0.0	0.0	55022.5782	11049.7519	NaN	NaN	0.1672	0.0183	0.8941	0.0184	0.0241	0.0272	0.0179
0.0	0.0	0.0	56749.5782	11582.7519	NaN	NaN	0.1695	0.0178	0.8962	0.018	0.0238	0.0265	0.0177
0.0	0.0	0.0	53040.5782	11292.7519	NaN	NaN	0.1755	0.0173	0.8985	0.0176	0.0234	0.0259	0.0174
0.0	0.0	0.0	54879.5782	10139.7519	NaN	NaN	0.1559	0.0172	0.8993	0.0172	0.0233	0.0257	0.0172
0.0	0.0	0.0	49654.5782	10789.7519	NaN	NaN	0.1785	0.017	0.9004	0.0169	0.0231	0.0256	0.017
0.0	0.0	0.0	57677.5782	14325.7519	NaN	NaN	0.199	0.017	0.9011	0.0166	0.0231	0.0256	0.0167
0.0	0.0	0.0	48821.5782	10937.7519	NaN	NaN	0.183	0.0167	0.9022	0.0163	0.0229	0.0254	0.0165
0.0	0.0	0.0	55139.5782	13920.7519	NaN	NaN	0.2016	0.0166	0.9031	0.0161	0.0228	0.0253	0.0162
0.0	0.0	0.0	55688.5782	10293.7519	NaN	NaN	0.156	0.0164	0.9032	0.016	0.0229	0.0254	0.0161
0.0	0.0	0.0	53000.5782	11991.7519	NaN	NaN	0.1845	0.0162	0.9042	0.0157	0.0228	0.0253	0.0158
0.0	0.0	0.0	54073.5782	10675.7519	NaN	NaN	0.1649	0.0161	0.9041	0.0157	0.023	0.0254	0.0156
0.0	0.0	0.0	52121.5782	11384.7519	NaN	NaN	0.1793	0.016	0.9047	0.0156	0.023	0.0254	0.0153
0.0	0.0	0.0	55316.5782	9845.7519	NaN	NaN	0.1511	0.0158	0.9046	0.0155	0.0233	0.0257	0.0151
0.0	0.0	0.0	54190.5782	13313.7519	NaN	NaN	0.1972	0.0154	0.9048	0.0155	0.0236	0.0258	0.015
0.0	0.0	0.0	53275.5782	15151.7519	NaN	NaN	0.2214	0.0153	0.9037	0.0154	0.0241	0.0264	0.015
0.0	0.0	0.0	55064.5782	11291.7519	NaN	NaN	0.1702	0.0152	0.9027	0.0156	0.0247	0.0268	0.0151
0.0	0.0	0.0	53604.5782	12909.7519	NaN	NaN	0.1941	0.0152	0.9023	0.0155	0.0249	0.027	0.015
0.0	0.0	0.0	51352.5782	10757.7519	NaN	NaN	0.1732	0.0152	0.9017	0.0156	0.0253	0.0272	0.015
0.0	0.0	0.0	47642.5782	12754.7519	NaN	NaN	0.2112	0.0152	0.9017	0.0156	0.0254	0.0272	0.0149
0.0	0.0	0.0	49785.5782	12171.7519	NaN	NaN	0.1965	0.0153	0.901	0.0156	0.0257	0.0274	0.015
0.0	0.0	0.0	58424.5782	14469.7519	NaN	NaN	0.1985	0.0156	0.8993	0.0158	0.0261	0.028	0.0152
0.0	0.0	0.0	55118.5782	14045.7519	NaN	NaN	0.2031	0.0159	0.8981	0.0159	0.0265	0.0283	0.0154
0.0	0.0	0.0	56886.5782	14241.7519	NaN	NaN	0.2002	0.0163	0.897	0.016	0.0267	0.0284	0.0155
0.0	0.0	0.0	50110.5782	10567.7519	NaN	NaN	0.1742	0.0167	0.8956	0.0162	0.0271	0.0287	0.0157
0.0	0.0	0.0	48556.5782	15647.7519	NaN	NaN	0.2437	0.0171	0.8947	0.0163	0.0272	0.0287	0.0158
0.0	0.0	0.0	55815.5782	14368.7519	NaN	NaN	0.2047	0.0175	0.8935	0.0166	0.0275	0.0289	0.016
0.0	0.0	0.0	54108.5782	15974.7519	NaN	NaN	0.2279	0.0178	0.8935	0.0167	0.0274	0.0286	0.016
0.0	0.0	0.0	53091.5782	13623.7519	NaN	NaN	0.2042	0.0181	0.8925	0.0169	0.0277	0.0286	0.0162
0.0	0.0	0.0	51729.5782	14093.7519	NaN	NaN	0.2141	0.0184	0.8917	0.017	0.0279	0.0287	0.0163
0.0	0.0	0.0	56116.5782	14357.7519	NaN	NaN	0.2037	0.0187	0.8909	0.0171	0.0282	0.0287	0.0164
0.0	0.0	0.0	57059.5782	17269.7519	NaN	NaN	0.2323	0.0187	0.8907	0.0171	0.0284	0.0286	0.0165
0.0	0.0	0.0	50201.5782	13368.7519	NaN	NaN	0.2103	0.0188	0.8903	0.0171	0.0287	0.0286	0.0166
0.0	0.0	0.0	50287.5782	11990.7519	NaN	NaN	0.1925	0.0187	0.8907	0.0171	0.0287	0.0283	0.0165
0.0	0.0	0.0	54078.5782	11350.7519	NaN	NaN	0.1735	0.0188	0.8909	0.0169	0.0288	0.0282	0.0165
0.0	0.0	0.0	48142.5782	10927.7519	NaN	NaN	0.185	0.0186	0.8922	0.0167	0.0285	0.0277	0.0163
0.0	0.0	0.0	48874.5782	14846.7519	NaN	NaN	0.233	0.0183	0.8937	0.0165	0.0282	0.0272	0.0162
0.0	0.0	0.0	51072.5782	12112.7519	NaN	NaN	0.1917	0.0178	0.8961	0.0161	0.0276	0.0264	0.0159
0.0	0.0	0.0	50474.5782	11751.7519	NaN	NaN	0.1889	0.0173	0.8988	0.0158	0.0269	0.0256	0.0156
0.0	0.0	0.0	52165.5782	12424.7519	NaN	NaN	0.1924	0.0167	0.9018	0.0154	0.026	0.0247	0.0154
0.0	0.0	0.0	50084.5782	11660.7519	NaN	NaN	0.1889	0.0162	0.9046	0.0152	0.0251	0.0238	0.0151
0.0	0.0	0.0	56041.5782	15232.7519	NaN	NaN	0.2137	0.0157	0.9074	0.015	0.0243	0.0229	0.0147
0.0	0.0	0.0	51414.5782	10292.7519	NaN	NaN	0.1668	0.0151	0.9102	0.0147	0.0235	0.0221	0.0143
0.0	0.0	0.0	54379.5782	11363.7519	NaN	NaN	0.1729	0.0148	0.9129	0.0144	0.0227	0.0214	0.0138
0.0	0.0	0.0	49749.5782	11266.7519	NaN	NaN	0.1847	0.0144	0.9146	0.0142	0.0222	0.021	0.0136
0.0	0.0	0.0	50025.5782	12779.7519	NaN	NaN	0.2035	0.0142	0.9165	0.0139	0.0216	0.0206	0.0133
0.0	0.0	0.0	51415.5782	12417.7519	NaN	NaN	0.1945	0.0139	0.9178	0.0137	0.0212	0.0203	0.013
0.0	0.0	0.0	49676.5782	10190.7519	NaN	NaN	0.1702	0.0137	0.919	0.0136	0.0209	0.0201	0.0128
0.0	0.0	0.0	48047.5782	10104.7519	NaN	NaN	0.1738	0.0136	0.9197	0.0134	0.0207	0.02	0.0126
0.0	0.0	0.0	47170.5782	13995.7519	NaN	NaN	0.2288	0.0134	0.9208	0.0133	0.0204	0.0198	0.0124
0.0	0.0	0.0	51060.5782	11529.7519	NaN	NaN	0.1842	0.0133	0.9211	0.0132	0.0202	0.0198	0.0123
0.0	0.0	0.0	48120.5782	11541.7519	NaN	NaN	0.1935	0.0133	0.9217	0.0131	0.02	0.0197	0.0122
0.0	0.0	0.0	52374.5782	12601.7519	NaN	NaN	0.1939	0.0133	0.9221	0.013	0.0199	0.0197	0.0121
0.0	0.0	0.0	50469.5782	8684.7519	NaN	NaN	0.1468	0.0133	0.922	0.0131	0.0198	0.0197	0.0121
0.0	0.0	0.0	51160.5782	9455.7519	NaN	NaN	0.156	0.0133	0.922	0.0131	0.0198	0.0198	0.0121
0.0	0.0	0.0	53105.5782	10426.7519	NaN	NaN	0.1641	0.0132	0.9215	0.0133	0.0199	0.0199	0.0122
0.0	0.0	0.0	56228.5782	13307.7519	NaN	NaN	0.1914	0.0132	0.921	0.0134	0.02	0.0201	0.0122
0.0	0.0	0.0	49964.5782	12815.7519	NaN	NaN	0.2041	0.0133	0.9203	0.0136	0.0202	0.0203	0.0124
0.0	0.0	0.0	52902.5782	11246.7519	NaN	NaN	0.1753	0.0133	0.9196	0.0138	0.0203	0.0205	0.0125
0.0	0.0	0.0	58164.5782	15706.7519	NaN	NaN	0.2126	0.0134	0.9181	0.0141	0.0207	0.021	0.0127
0.0	0.0	0.0	54765.5782	11872.7519	NaN	NaN	0.1782	0.0134	0.917	0.0142	0.021	0.0214	0.0129
0.0	0.0	0.0	56755.5782	12095.7519	NaN	NaN	0.1757	0.0135	0.9153	0.0145	0.0215	0.0219	0.0132
0.0	0.0	0.0	52252.5782	13202.7519	NaN	NaN	0.2017	0.0136	0.9128	0.0149	0.0224	0.0227	0.0137
0.0	0.0	0.0	52653.5782	14306.7519	NaN	NaN	0.2137	0.0138	0.9106	0.015	0.0232	0.0235	0.014
0.0	0.0	0.0	49990.5782	12970.7519	NaN	NaN	0.206	0.0139	0.9084	0.0153	0.0239	0.0242	0.0143
0.0	0.0	0.0	55357.5782	11941.7519	NaN	NaN	0.1774	0.0141	0.9057	0.0155	0.0248	0.0251	0.0147
0.0	0.0	0.0	50030.5782	12640.7519	NaN	NaN	0.2017	0.0144	0.9031	0.0156	0.0257	0.0261	0.0151
0.0	0.0	0.0	53551.5782	15283.7519	NaN	NaN	0.222	0.0145	0.9025	0.0156	0.0259	0.0264	0.0151
0.0	0.0	0.0	52741.5782	16048.7519	NaN	NaN	0.2333	0.0146	0.9014	0.0157	0.0263	0.0269	0.0153
0.0	0.0	0.0	52923.5782	11863.7519	NaN	NaN	0.1831	0.0146	0.9024	0.0154	0.0259	0.0268	0.015
0.0	0.0	0.0	54772.5782	12887.7519	NaN	NaN	0.1905	0.0145	0.9035	0.0154	0.0255	0.0264	0.0148
0.0	0.0	0.0	54902.5782	11530.7519	NaN	NaN	0.1736	0.0143	0.9048	0.0153	0.025	0.026	0.0146
0.0	0.0	0.0	45770.5782	12009.7519	NaN	NaN	0.2079	0.0142	0.9072	0.0151	0.0241	0.0253	0.0142
0.0	0.0	0.0	51484.5782	10001.7519	NaN	NaN	0.1627	0.014	0.9095	0.0149	0.0232	0.0245	0.0139
0.0	0.0	0.0	55202.5782	9241.7519	NaN	NaN	0.1434	0.0138	0.9108	0.0149	0.0227	0.024	0.0138
0.0	0.0	0.0	49993.5782	11471.7519	NaN	NaN	0.1866	0.0135	0.9128	0.0148	0.0221	0.0234	0.0135
0.0	0.0	0.0	60483.5782	14423.7519	NaN	NaN	0.1926	0.0132	0.9136	0.0149	0.0218	0.0231	0.0135
0.0	0.0	0.0	51666.5782	10627.7519	NaN	NaN	0.1706	0.013	0.9139	0.0149	0.0217	0.023	0.0135
0.0	0.0	0.0	56845.5782	13242.7519	NaN	NaN	0.1889	0.0128	0.9143	0.0149	0.0215	0.0229	0.0135
0.0	0.0	0.0	49407.5782	14326.7519	NaN	NaN	0.2248	0.0126	0.9138	0.0151	0.0217	0.0231	0.0137
0.0	0.0	0.0	50475.5782	11713.7519	NaN	NaN	0.1884	0.0125	0.914	0.015	0.0217	0.0231	0.0137
0.0	0.0	0.0	47058.5782	14364.7519	NaN	NaN	0.2339	0.0124	0.9133	0.0152	0.0219	0.0233	0.0139
0.0	0.0	0.0	50832.5782	13959.7519	NaN	NaN	0.2155	0.0124	0.9131	0.0152	0.0219	0.0235	0.0138
0.0	0.0	0.0	55685.5782	10497.7519	NaN	NaN	0.1586	0.0125	0.9123	0.0153	0.0221	0.0238	0.014
0.0	0.0	0.0	56146.5782	13184.7519	NaN	NaN	0.1902	0.0124	0.9121	0.0153	0.0222	0.0238	0.0141
0.0	0.0	0.0	53534.5782	14111.7519	NaN	NaN	0.2086	0.0126	0.9106	0.0155	0.0227	0.0243	0.0144
0.0	0.0	0.0	52707.5782	15411.7519	NaN	NaN	0.2262	0.0124	0.9105	0.0155	0.0228	0.0242	0.0145
0.0	0.0	0.0	55498.5782	17790.7519	NaN	NaN	0.2427	0.0123	0.9102	0.0156	0.0229	0.0243	0.0146
0.0	0.0	0.0	50620.5782	12285.7519	NaN	NaN	0.1953	0.0123	0.9102	0.0156	0.0228	0.0243	0.0147
0.0	0.0	0.0	53508.5782	11098.7519	NaN	NaN	0.1718	0.0123	0.9106	0.0156	0.0227	0.0242	0.0146
0.0	0.0	0.0	54494.5782	14561.7519	NaN	NaN	0.2109	0.0122	0.9105	0.0157	0.0228	0.0241	0.0147
0.0	0.0	0.0	53725.5782	14712.7519	NaN	NaN	0.215	0.0121	0.9108	0.0156	0.0228	0.0241	0.0147
0.0	0.0	0.0	55175.5782	9400.7519	NaN	NaN	0.1456	0.0121	0.9112	0.0156	0.0226	0.0239	0.0146
0.0	0.0	0.0	52765.5782	12051.7519	NaN	NaN	0.1859	0.012	0.9112	0.0156	0.0227	0.0238	0.0147
0.0	0.0	0.0	51637.5782	13466.7519	NaN	NaN	0.2068	0.012	0.9103	0.0157	0.023	0.024	0.0149
0.0	0.0	0.0	45309.5782	11597.7519	NaN	NaN	0.2038	0.012	0.9109	0.0157	0.0229	0.0238	0.0148
0.0	0.0	0.0	53104.5782	12075.7519	NaN	NaN	0.1853	0.012	0.9109	0.0157	0.0228	0.0237	0.0148
0.0	0.0	0.0	48479.5782	11994.7519	NaN	NaN	0.1983	0.0121	0.9106	0.0157	0.0229	0.0238	0.0149
0.0	0.0	0.0	52776.5782	12819.7519	NaN	NaN	0.1954	0.0123	0.9111	0.0156	0.0227	0.0237	0.0147
0.0	0.0	0.0	53652.5782	12359.7519	NaN	NaN	0.1872	0.0123	0.9107	0.0157	0.0227	0.0237	0.0149
0.0	0.0	0.0	54297.5782	15683.7519	NaN	NaN	0.2241	0.0125	0.9106	0.0156	0.0227	0.0238	0.0148
0.0	0.0	0.0	51225.5782	12747.7519	NaN	NaN	0.1993	0.0126	0.9105	0.0156	0.0227	0.0238	0.0149
0.0	0.0	0.0	52070.5782	11231.7519	NaN	NaN	0.1774	0.0126	0.9111	0.0155	0.0224	0.0236	0.0148
0.0	0.0	0.0	52973.5782	10785.7519	NaN	NaN	0.1692	0.0128	0.9105	0.0156	0.0224	0.0237	0.0149
0.0	0.0	0.0	50654.5782	11658.7519	NaN	NaN	0.1871	0.0129	0.9104	0.0156	0.0224	0.0238	0.015
0.0	0.0	0.0	54712.5782	10830.7519	NaN	NaN	0.1652	0.013	0.9104	0.0156	0.0222	0.0238	0.015
0.0	0.0	0.0	52040.5782	10658.7519	NaN	NaN	0.17	0.013	0.9109	0.0156	0.022	0.0236	0.0149
0.0	0.0	0.0	53656.5782	10507.7519	NaN	NaN	0.1638	0.013	0.911	0.0156	0.0219	0.0236	0.0149
0.0	0.0	0.0	54685.5782	11232.7519	NaN	NaN	0.1704	0.013	0.9113	0.0156	0.0218	0.0236	0.0148
0.0	0.0	0.0	61283.5782	14245.7519	NaN	NaN	0.1886	0.013	0.9115	0.0155	0.0218	0.0235	0.0147
0.0	0.0	0.0	58969.5782	11399.7519	NaN	NaN	0.162	0.0129	0.9112	0.0156	0.0219	0.0235	0.0148
0.0	0.0	0.0	54917.5782	11936.7519	NaN	NaN	0.1785	0.0129	0.9115	0.0156	0.0219	0.0234	0.0147
0.0	0.0	0.0	49664.5782	12231.7519	NaN	NaN	0.1976	0.0129	0.9113	0.0157	0.022	0.0234	0.0148
0.0	0.0	0.0	51208.5782	13483.7519	NaN	NaN	0.2084	0.0128	0.9113	0.0157	0.022	0.0233	0.0148
0.0	0.0	0.0	47068.5782	15763.7519	NaN	NaN	0.2509	0.0127	0.9116	0.0158	0.022	0.0231	0.0148
0.0	0.0	0.0	53514.5782	12347.7519	NaN	NaN	0.1875	0.0125	0.9123	0.0159	0.0218	0.0228	0.0147
0.0	0.0	0.0	49225.5782	12605.7519	NaN	NaN	0.2039	0.0123	0.9122	0.016	0.0219	0.0227	0.0148
0.0	0.0	0.0	49232.5782	16754.7519	NaN	NaN	0.2539	0.0121	0.9124	0.0161	0.0218	0.0227	0.0149
0.0	0.0	0.0	49796.5782	13831.7519	NaN	NaN	0.2174	0.0119	0.9122	0.0163	0.0219	0.0227	0.015
0.0	0.0	0.0	50938.5782	17597.7519	NaN	NaN	0.2568	0.0116	0.9127	0.0164	0.0217	0.0226	0.015
0.0	0.0	0.0	46777.5782	8625.7519	NaN	NaN	0.1557	0.0115	0.9124	0.0165	0.0217	0.0228	0.015
0.0	0.0	0.0	53122.5782	10031.7519	NaN	NaN	0.1588	0.0115	0.9131	0.0164	0.0214	0.0227	0.0149
0.0	0.0	0.0	56905.5782	12161.7519	NaN	NaN	0.1761	0.0114	0.9119	0.0167	0.0217	0.0231	0.0152
0.0	0.0	0.0	54548.5782	15037.7519	NaN	NaN	0.2161	0.0114	0.9113	0.0168	0.0217	0.0235	0.0154
0.0	0.0	0.0	52118.5782	13922.7519	NaN	NaN	0.2108	0.0113	0.9102	0.017	0.0219	0.0239	0.0157
0.0	0.0	0.0	53418.5782	10803.7519	NaN	NaN	0.1682	0.0113	0.9088	0.0172	0.0222	0.0244	0.016
0.0	0.0	0.0	46967.5782	11460.7519	NaN	NaN	0.1962	0.0114	0.9072	0.0174	0.0226	0.0252	0.0163
0.0	0.0	0.0	51451.5782	10936.7519	NaN	NaN	0.1753	0.0114	0.9062	0.0176	0.0228	0.0256	0.0165
0.0	0.0	0.0	53949.5782	12493.7519	NaN	NaN	0.188	0.0114	0.9044	0.0177	0.0233	0.0263	0.0168
0.0	0.0	0.0	53068.5782	11910.7519	NaN	NaN	0.1833	0.0114	0.9032	0.0179	0.0236	0.027	0.017
0.0	0.0	0.0	54627.5782	11613.7519	NaN	NaN	0.1753	0.0115	0.9017	0.018	0.024	0.0276	0.0172
0.0	0.0	0.0	51857.5782	11470.7519	NaN	NaN	0.1811	0.0115	0.9005	0.0181	0.0244	0.0282	0.0174
0.0	0.0	0.0	49931.5782	13265.7519	NaN	NaN	0.2099	0.0115	0.8991	0.0182	0.0249	0.0288	0.0175
0.0	0.0	0.0	49398.5782	14403.7519	NaN	NaN	0.2258	0.0115	0.8976	0.0182	0.0255	0.0295	0.0177
0.0	0.0	0.0	45494.5782	12259.7519	NaN	NaN	0.2123	0.0115	0.8963	0.0183	0.026	0.0301	0.0178
0.0	0.0	0.0	49883.5782	13379.7519	NaN	NaN	0.2115	0.0116	0.8952	0.0183	0.0264	0.0307	0.0179
0.0	0.0	0.0	50428.5782	13077.7519	NaN	NaN	0.2059	0.0116	0.8946	0.0183	0.0266	0.031	0.0179
0.0	0.0	0.0	50803.5782	15360.7519	NaN	NaN	0.2322	0.0115	0.8939	0.0183	0.0269	0.0313	0.018
0.0	0.0	0.0	51519.5782	16005.7519	NaN	NaN	0.237	0.0114	0.8935	0.0183	0.0272	0.0315	0.018
0.0	0.0	0.0	52178.5782	16102.7519	NaN	NaN	0.2358	0.0113	0.8938	0.0182	0.0271	0.0316	0.0179
0.0	0.0	0.0	52486.5782	10832.7519	NaN	NaN	0.1711	0.0113	0.8933	0.0183	0.0273	0.0319	0.0179
0.0	0.0	0.0	50427.5782	13205.7519	NaN	NaN	0.2075	0.0112	0.8939	0.0182	0.0271	0.0318	0.0178
0.0	0.0	0.0	52065.5782	12910.7519	NaN	NaN	0.1987	0.0113	0.8936	0.0182	0.0272	0.032	0.0177
0.0	0.0	0.0	55030.5782	11844.7519	NaN	NaN	0.1771	0.0114	0.8932	0.0182	0.0272	0.0323	0.0178
0.0	0.0	0.0	49088.5782	13561.7519	NaN	NaN	0.2165	0.0114	0.8929	0.0182	0.0272	0.0324	0.0178
0.0	0.0	0.0	57792.5782	15091.7519	NaN	NaN	0.2071	0.0115	0.8925	0.0182	0.0274	0.0326	0.0178
0.0	0.0	0.0	51072.5782	12809.7519	NaN	NaN	0.2005	0.0116	0.8922	0.0181	0.0274	0.0328	0.0178
0.0	0.0	0.0	53023.5782	10201.7519	NaN	NaN	0.1614	0.0116	0.8924	0.018	0.0274	0.0328	0.0177
0.0	0.0	0.0	54516.5782	11817.7519	NaN	NaN	0.1782	0.0117	0.8911	0.018	0.028	0.0333	0.0179
0.0	0.0	0.0	52565.5782	15301.7519	NaN	NaN	0.2255	0.0118	0.89	0.018	0.0283	0.0339	0.0181
0.0	0.0	0.0	50301.5782	11854.7519	NaN	NaN	0.1907	0.0119	0.8885	0.0181	0.0289	0.0344	0.0183
0.0	0.0	0.0	48662.5782	10533.7519	NaN	NaN	0.1779	0.0121	0.8875	0.018	0.0292	0.0349	0.0184
0.0	0.0	0.0	47289.5782	12210.7519	NaN	NaN	0.2052	0.0122	0.8851	0.0181	0.0302	0.0357	0.0187
0.0	0.0	0.0	53972.5782	12985.7519	NaN	NaN	0.1939	0.0124	0.882	0.0182	0.0314	0.0368	0.0191
0.0	0.0	0.0	42449.5782	14822.7519	NaN	NaN	0.2588	0.0126	0.879	0.0185	0.0326	0.0378	0.0196
0.0	0.0	0.0	49962.5782	17537.7519	NaN	NaN	0.2598	0.0126	0.8756	0.0187	0.0339	0.0388	0.0202
0.0	0.0	0.0	46994.5782	15438.7519	NaN	NaN	0.2473	0.0128	0.8714	0.0191	0.0355	0.0403	0.021
0.0	0.0	0.0	50079.5782	10031.7519	NaN	NaN	0.1669	0.0128	0.8699	0.0191	0.036	0.0411	0.0212
0.0	0.0	0.0	54190.5782	14106.7519	NaN	NaN	0.2065	0.013	0.866	0.0195	0.0375	0.0422	0.0219
0.0	0.0	0.0	50261.5782	11891.7519	NaN	NaN	0.1913	0.0132	0.863	0.0195	0.0385	0.0436	0.0222
0.0	0.0	0.0	47699.5782	12415.7519	NaN	NaN	0.2065	0.0133	0.8613	0.0196	0.0391	0.0442	0.0225
0.0	0.0	0.0	52106.5782	12665.7519	NaN	NaN	0.1955	0.0134	0.8587	0.0197	0.0401	0.0451	0.0229
0.0	0.0	0.0	47292.5782	13957.7519	NaN	NaN	0.2279	0.0136	0.8554	0.0198	0.0412	0.0465	0.0234
0.0	0.0	0.0	47927.5782	17310.7519	NaN	NaN	0.2653	0.0137	0.8551	0.0198	0.0412	0.0468	0.0235
0.0	0.0	0.0	51834.5782	12925.7519	NaN	NaN	0.1996	0.0138	0.8547	0.0198	0.0411	0.0469	0.0236
0.0	0.0	0.0	46535.5782	9994.7519	NaN	NaN	0.1768	0.0141	0.8549	0.0196	0.0406	0.0474	0.0234
0.0	0.0	0.0	52076.5782	9462.7519	NaN	NaN	0.1538	0.0143	0.8567	0.0195	0.0396	0.0468	0.0231
0.0	0.0	0.0	52392.5782	13341.7519	NaN	NaN	0.203	0.0146	0.8569	0.0193	0.0392	0.0468	0.0232
0.0	0.0	0.0	47856.5782	11842.7519	NaN	NaN	0.1984	0.0148	0.8586	0.0191	0.0382	0.0465	0.0228
0.0	0.0	0.0	49974.5782	12543.7519	NaN	NaN	0.2006	0.015	0.8606	0.0189	0.0372	0.0457	0.0226
0.0	0.0	0.0	54390.5782	8440.7519	NaN	NaN	0.1343	0.0153	0.861	0.0188	0.0367	0.0456	0.0225
0.0	0.0	0.0	47137.5782	13763.7519	NaN	NaN	0.226	0.0155	0.8628	0.0186	0.0358	0.0451	0.0221
0.0	0.0	0.0	46910.5782	8240.7519	NaN	NaN	0.1494	0.0156	0.866	0.0183	0.0345	0.044	0.0215
0.0	0.0	0.0	47159.5782	10862.7519	NaN	NaN	0.1872	0.0157	0.8687	0.0182	0.0334	0.0429	0.0211
0.0	0.0	0.0	47139.5782	12893.7519	NaN	NaN	0.2148	0.0159	0.8715	0.0179	0.0322	0.042	0.0205
0.0	0.0	0.0	52759.5782	9463.7519	NaN	NaN	0.1521	0.016	0.8752	0.0177	0.0308	0.0405	0.0199
0.0	0.0	0.0	52525.5782	13634.7519	NaN	NaN	0.2061	0.0161	0.8771	0.0176	0.03	0.0398	0.0195
0.0	0.0	0.0	47102.5782	10434.7519	NaN	NaN	0.1814	0.0163	0.8791	0.0175	0.0291	0.0389	0.0192
0.0	0.0	0.0	49289.5782	9346.7519	NaN	NaN	0.1594	0.0164	0.8807	0.0174	0.0284	0.0381	0.0189
0.0	0.0	0.0	51119.5782	11423.7519	NaN	NaN	0.1827	0.0166	0.8814	0.0175	0.028	0.0376	0.0189
0.0	0.0	0.0	48750.5782	11016.7519	NaN	NaN	0.1843	0.0167	0.8807	0.0176	0.0282	0.0379	0.019
0.0	0.0	0.0	53652.5782	8510.7519	NaN	NaN	0.1369	0.0169	0.8798	0.0177	0.0284	0.0382	0.019
0.0	0.0	0.0	50850.5782	12607.7519	NaN	NaN	0.1987	0.0171	0.8782	0.018	0.0288	0.0386	0.0193
0.0	0.0	0.0	53345.5782	10420.7519	NaN	NaN	0.1634	0.0175	0.8749	0.0183	0.0299	0.0399	0.0196
0.0	0.0	0.0	52074.5782	9331.7519	NaN	NaN	0.152	0.0179	0.873	0.0185	0.0303	0.0405	0.0198
0.0	0.0	0.0	57078.5782	13440.7519	NaN	NaN	0.1906	0.0182	0.8701	0.0187	0.0313	0.0415	0.0201
0.0	0.0	0.0	56174.5782	10126.7519	NaN	NaN	0.1527	0.0187	0.8665	0.019	0.0324	0.043	0.0204
0.0	0.0	0.0	45578.5782	11637.7519	NaN	NaN	0.2034	0.0188	0.8656	0.019	0.0329	0.0435	0.0203
0.0	0.0	0.0	57385.5782	12309.7519	NaN	NaN	0.1766	0.0188	0.8648	0.019	0.0335	0.0436	0.0203
0.0	0.0	0.0	50722.5782	8538.7519	NaN	NaN	0.1441	0.0187	0.8644	0.0189	0.034	0.0437	0.0202
0.0	0.0	0.0	51528.5782	10913.7519	NaN	NaN	0.1748	0.0186	0.8659	0.0187	0.034	0.0433	0.0196
0.0	0.0	0.0	57630.5782	7830.7519	NaN	NaN	0.1196	0.0183	0.8682	0.0184	0.0338	0.0419	0.0193
0.0	0.0	0.0	52970.5782	11476.7519	NaN	NaN	0.1781	0.0181	0.8691	0.0182	0.0341	0.0415	0.019
0.0	0.0	0.0	46040.5782	13541.7519	NaN	NaN	0.2273	0.0176	0.8722	0.0181	0.0334	0.0401	0.0186
0.0	0.0	0.0	50604.5782	9662.7519	NaN	NaN	0.1603	0.0168	0.878	0.0176	0.0319	0.0377	0.0181
0.0	0.0	0.0	56489.5782	13148.7519	NaN	NaN	0.1888	0.0162	0.8812	0.0175	0.0311	0.0362	0.0178
0.0	0.0	0.0	48689.5782	10795.7519	NaN	NaN	0.1815	0.0154	0.8856	0.0172	0.0299	0.0346	0.0173
0.0	0.0	0.0	57315.5782	10892.7519	NaN	NaN	0.1597	0.0148	0.889	0.0171	0.0289	0.0331	0.017
0.0	0.0	0.0	52110.5782	15102.7519	NaN	NaN	0.2247	0.0142	0.8915	0.0172	0.0283	0.0319	0.0169
0.0	0.0	0.0	43580.5782	11580.7519	NaN	NaN	0.2099	0.0138	0.8939	0.0171	0.0275	0.031	0.0166
0.0	0.0	0.0	45987.5782	10757.7519	NaN	NaN	0.1896	0.0134	0.8952	0.0172	0.0271	0.0303	0.0167
0.0	0.0	0.0	50687.5782	16035.7519	NaN	NaN	0.2403	0.0132	0.896	0.0173	0.0269	0.0299	0.0168
0.0	0.0	0.0	50172.5782	11239.7519	NaN	NaN	0.183	0.0131	0.8966	0.0174	0.0265	0.0296	0.0168
0.0	0.0	0.0	49118.5782	13009.7519	NaN	NaN	0.2094	0.0129	0.8983	0.0174	0.0258	0.0289	0.0167
0.0	0.0	0.0	50557.5782	14294.7519	NaN	NaN	0.2204	0.0129	0.8989	0.0174	0.0255	0.0286	0.0167
0.0	0.0	0.0	52225.5782	12376.7519	NaN	NaN	0.1916	0.013	0.9002	0.0172	0.0249	0.0283	0.0165
0.0	0.0	0.0	52594.5782	10890.7519	NaN	NaN	0.1715	0.013	0.9018	0.0171	0.0243	0.0277	0.0162
0.0	0.0	0.0	51512.5782	10296.7519	NaN	NaN	0.1666	0.013	0.9021	0.0171	0.0241	0.0275	0.0162
0.0	0.0	0.0	46587.5782	10853.7519	NaN	NaN	0.189	0.0132	0.9021	0.017	0.024	0.0275	0.0162
0.0	0.0	0.0	49511.5782	10806.7519	NaN	NaN	0.1792	0.0133	0.903	0.0169	0.0237	0.027	0.0161
0.0	0.0	0.0	52807.5782	11560.7519	NaN	NaN	0.1796	0.0134	0.9023	0.017	0.0239	0.0271	0.0163
0.0	0.0	0.0	46200.5782	13616.7519	NaN	NaN	0.2276	0.0138	0.9022	0.0169	0.0238	0.0272	0.0162
0.0	0.0	0.0	44680.5782	8471.7519	NaN	NaN	0.1594	0.0141	0.9031	0.0167	0.0234	0.0268	0.0159
0.0	0.0	0.0	52274.5782	8472.7519	NaN	NaN	0.1395	0.0144	0.9038	0.0165	0.0232	0.0264	0.0156
0.0	0.0	0.0	46006.5782	10446.7519	NaN	NaN	0.1851	0.0147	0.9048	0.0163	0.0229	0.026	0.0154
0.0	0.0	0.0	51099.5782	13610.7519	NaN	NaN	0.2103	0.0148	0.9055	0.0162	0.0227	0.0256	0.0152
0.0	0.0	0.0	51943.5782	13680.7519	NaN	NaN	0.2085	0.0151	0.9055	0.016	0.0228	0.0255	0.0152
0.0	0.0	0.0	47441.5782	12720.7519	NaN	NaN	0.2114	0.0153	0.9056	0.016	0.0228	0.0253	0.015
0.0	0.0	0.0	49367.5782	11296.7519	NaN	NaN	0.1862	0.0156	0.9053	0.0159	0.0229	0.0253	0.015
0.0	0.0	0.0	43682.5782	11396.7519	NaN	NaN	0.2069	0.0158	0.9058	0.0158	0.0227	0.025	0.0148
0.0	0.0	0.0	52363.5782	8929.7519	NaN	NaN	0.1457	0.0162	0.9053	0.0159	0.0228	0.025	0.0148
0.0	0.0	0.0	49618.5782	6642.7519	NaN	NaN	0.1181	0.0165	0.9053	0.0159	0.0228	0.0249	0.0147
0.0	0.0	0.0	53449.5782	11223.7519	NaN	NaN	0.1735	0.0169	0.9042	0.016	0.0231	0.0251	0.0148
0.0	0.0	0.0	55179.5782	13476.7519	NaN	NaN	0.1963	0.0173	0.9028	0.0162	0.0235	0.0254	0.0149
0.0	0.0	0.0	46646.5782	8291.7519	NaN	NaN	0.1509	0.0174	0.903	0.0161	0.0234	0.0252	0.0149
0.0	0.0	0.0	53489.5782	14990.7519	NaN	NaN	0.2189	0.0176	0.9021	0.0162	0.0238	0.0254	0.015
0.0	0.0	0.0	46808.5782	13426.7519	NaN	NaN	0.2229	0.0179	0.9012	0.0162	0.024	0.0256	0.0151
0.0	0.0	0.0	54323.5782	14412.7519	NaN	NaN	0.2097	0.018	0.9008	0.0163	0.0242	0.0256	0.0151
0.0	0.0	0.0	52152.5782	11037.7519	NaN	NaN	0.1747	0.0182	0.9007	0.0162	0.0242	0.0256	0.015
0.0	0.0	0.0	49794.5782	11362.7519	NaN	NaN	0.1858	0.0187	0.8997	0.0162	0.0246	0.0258	0.015
0.0	0.0	0.0	51757.5782	12225.7519	NaN	NaN	0.1911	0.0191	0.8982	0.0162	0.0251	0.0262	0.0152
0.0	0.0	0.0	50536.5782	12969.7519	NaN	NaN	0.2042	0.0193	0.8979	0.0161	0.0253	0.0263	0.0151
0.0	0.0	0.0	53324.5782	10934.7519	NaN	NaN	0.1702	0.0196	0.8968	0.0161	0.0257	0.0266	0.0152
0.0	0.0	0.0	49809.5782	9041.7519	NaN	NaN	0.1536	0.0196	0.8965	0.016	0.026	0.0266	0.0152
0.0	0.0	0.0	43195.5782	12269.7519	NaN	NaN	0.2212	0.0197	0.8962	0.0159	0.0263	0.0266	0.0153
0.0	0.0	0.0	47279.5782	12978.7519	NaN	NaN	0.2154	0.0193	0.8964	0.0158	0.0265	0.0266	0.0154
0.0	0.0	0.0	47017.5782	14554.7519	NaN	NaN	0.2364	0.0193	0.897	0.0157	0.0264	0.0264	0.0153
0.0	0.0	0.0	47331.5782	14008.7519	NaN	NaN	0.2284	0.0191	0.8971	0.0157	0.0265	0.0262	0.0153
0.0	0.0	0.0	52626.5782	11306.7519	NaN	NaN	0.1769	0.0192	0.8969	0.0157	0.0267	0.0262	0.0153
0.0	0.0	0.0	48752.5782	9899.7519	NaN	NaN	0.1688	0.019	0.8983	0.0154	0.0264	0.0257	0.0151
0.0	0.0	0.0	52339.5782	9122.7519	NaN	NaN	0.1484	0.0189	0.8987	0.0153	0.0265	0.0256	0.015
0.0	0.0	0.0	46985.5782	7488.7519	NaN	NaN	0.1375	0.0188	0.899	0.0152	0.0266	0.0255	0.015
0.0	0.0	0.0	47443.5782	16445.7519	NaN	NaN	0.2574	0.0184	0.9005	0.0149	0.0263	0.025	0.0148
0.0	0.0	0.0	52500.5782	10828.7519	NaN	NaN	0.171	0.0181	0.9016	0.0148	0.0262	0.0246	0.0148
0.0	0.0	0.0	43338.5782	8956.7519	NaN	NaN	0.1713	0.0176	0.9046	0.0144	0.0254	0.0238	0.0143
0.0	0.0	0.0	45677.5782	12025.7519	NaN	NaN	0.2084	0.0172	0.9062	0.0143	0.025	0.0232	0.0141
0.0	0.0	0.0	51304.5782	13467.7519	NaN	NaN	0.2079	0.0168	0.9082	0.0141	0.0245	0.0226	0.0138
0.0	0.0	0.0	47295.5782	13637.7519	NaN	NaN	0.2238	0.0164	0.9106	0.0138	0.0239	0.0219	0.0133
0.0	0.0	0.0	47813.5782	9639.7519	NaN	NaN	0.1678	0.016	0.9131	0.0137	0.0231	0.0212	0.013
0.0	0.0	0.0	46213.5782	13799.7519	NaN	NaN	0.2299	0.0157	0.915	0.0135	0.0225	0.0206	0.0127
0.0	0.0	0.0	49940.5782	10831.7519	NaN	NaN	0.1782	0.0153	0.9175	0.0134	0.0217	0.0198	0.0123
0.0	0.0	0.0	47249.5782	11503.7519	NaN	NaN	0.1958	0.0148	0.9206	0.0131	0.0207	0.0189	0.0118
0.0	0.0	0.0	54565.5782	9405.7519	NaN	NaN	0.147	0.0146	0.9224	0.0129	0.0202	0.0184	0.0115
0.0	0.0	0.0	53127.5782	10596.7519	NaN	NaN	0.1663	0.0143	0.9239	0.0128	0.0197	0.018	0.0113
0.0	0.0	0.0	45840.5782	11510.7519	NaN	NaN	0.2007	0.0139	0.9262	0.0125	0.0191	0.0174	0.0109
0.0	0.0	0.0	48161.5782	12282.7519	NaN	NaN	0.2032	0.0135	0.9273	0.0125	0.0189	0.0171	0.0107
0.0	0.0	0.0	46229.5782	13620.7519	NaN	NaN	0.2276	0.0133	0.9277	0.0124	0.0188	0.0172	0.0106
0.0	0.0	0.0	49417.5782	7020.7519	NaN	NaN	0.1244	0.0131	0.9277	0.0125	0.0189	0.0172	0.0106
0.0	0.0	0.0	48750.5782	14719.7519	NaN	NaN	0.2319	0.0128	0.927	0.0127	0.0192	0.0176	0.0108
0.0	0.0	0.0	41968.5782	10322.7519	NaN	NaN	0.1974	0.0128	0.9262	0.0128	0.0195	0.0179	0.0109
0.0	0.0	0.0	44535.5782	5920.7519	NaN	NaN	0.1173	0.0125	0.9259	0.0129	0.0196	0.018	0.011
0.0	0.0	0.0	51673.5782	16583.7519	NaN	NaN	0.243	0.0123	0.9255	0.013	0.0199	0.0182	0.0111
0.0	0.0	0.0	47679.5782	13426.7519	NaN	NaN	0.2197	0.0122	0.9248	0.0131	0.0202	0.0185	0.0112
0.0	0.0	0.0	50549.5782	15609.7519	NaN	NaN	0.2359	0.012	0.9248	0.0131	0.0203	0.0186	0.0112
0.0	0.0	0.0	48475.5782	13389.7519	NaN	NaN	0.2164	0.012	0.9241	0.0132	0.0206	0.0187	0.0113
0.0	0.0	0.0	47727.5782	9820.7519	NaN	NaN	0.1707	0.012	0.924	0.0132	0.0207	0.0188	0.0113
0.0	0.0	0.0	45183.5782	11118.7519	NaN	NaN	0.1975	0.012	0.9237	0.0132	0.0208	0.0189	0.0114
0.0	0.0	0.0	44493.5782	12542.7519	NaN	NaN	0.2199	0.0121	0.9228	0.0133	0.0211	0.0191	0.0115
0.0	0.0	0.0	45174.5782	14237.7519	NaN	NaN	0.2396	0.0122	0.9221	0.0133	0.0214	0.0194	0.0116
0.0	0.0	0.0	49727.5782	11248.7519	NaN	NaN	0.1845	0.0121	0.9224	0.0133	0.0213	0.0193	0.0116
0.0	0.0	0.0	46748.5782	10912.7519	NaN	NaN	0.1893	0.0122	0.922	0.0132	0.0215	0.0194	0.0117
0.0	0.0	0.0	47409.5782	14412.7519	NaN	NaN	0.2331	0.0122	0.9218	0.0132	0.0216	0.0195	0.0117
0.0	0.0	0.0	51286.5782	14006.7519	NaN	NaN	0.2145	0.0123	0.9211	0.0132	0.0218	0.0198	0.0119
0.0	0.0	0.0	49835.5782	11727.7519	NaN	NaN	0.1905	0.0123	0.9209	0.0131	0.0219	0.02	0.0118
0.0	0.0	0.0	43392.5782	8972.7519	NaN	NaN	0.1713	0.0125	0.921	0.0131	0.0217	0.0201	0.0117
0.0	0.0	0.0	40371.5782	9908.7519	NaN	NaN	0.1971	0.0125	0.9207	0.013	0.0218	0.0203	0.0117
0.0	0.0	0.0	44750.5782	13994.7519	NaN	NaN	0.2382	0.0126	0.9202	0.013	0.0221	0.0204	0.0117
0.0	0.0	0.0	49719.5782	14962.7519	NaN	NaN	0.2313	0.0126	0.92	0.013	0.0222	0.0205	0.0117
0.0	0.0	0.0	53436.5782	9767.7519	NaN	NaN	0.1545	0.0126	0.9191	0.0131	0.0225	0.0209	0.0118
0.0	0.0	0.0	42550.5782	14555.7519	NaN	NaN	0.2549	0.0126	0.9184	0.0131	0.0227	0.0212	0.0119
0.0	0.0	0.0	41168.5782	14090.7519	NaN	NaN	0.255	0.0126	0.9182	0.0131	0.0228	0.0213	0.0119
0.0	0.0	0.0	48182.5782	14927.7519	NaN	NaN	0.2365	0.0125	0.9182	0.0132	0.0228	0.0214	0.0119
0.0	0.0	0.0	46576.5782	10856.7519	NaN	NaN	0.189	0.0126	0.9186	0.0132	0.0224	0.0215	0.0118
0.0	0.0	0.0	51664.5782	13105.7519	NaN	NaN	0.2023	0.0126	0.9179	0.0133	0.0224	0.0218	0.0119
0.0	0.0	0.0	47341.5782	11076.7519	NaN	NaN	0.1896	0.0128	0.9169	0.0135	0.0226	0.0222	0.012
0.0	0.0	0.0	47523.5782	12820.7519	NaN	NaN	0.2125	0.0129	0.9166	0.0136	0.0225	0.0224	0.0121
0.0	0.0	0.0	52430.5782	11185.7519	NaN	NaN	0.1758	0.0129	0.9154	0.0138	0.0228	0.0229	0.0123
0.0	0.0	0.0	46352.5782	13400.7519	NaN	NaN	0.2243	0.0129	0.9148	0.0138	0.0229	0.0232	0.0124
0.0	0.0	0.0	51433.5782	11940.7519	NaN	NaN	0.1884	0.013	0.9137	0.014	0.0232	0.0237	0.0125
0.0	0.0	0.0	51194.5782	15565.7519	NaN	NaN	0.2332	0.013	0.9126	0.0141	0.0235	0.0241	0.0127
0.0	0.0	0.0	47219.5782	14338.7519	NaN	NaN	0.2329	0.0131	0.912	0.0141	0.0236	0.0245	0.0128
0.0	0.0	0.0	49985.5782	9868.7519	NaN	NaN	0.1649	0.0131	0.9113	0.0142	0.0238	0.0247	0.0129
0.0	0.0	0.0	48551.5782	9549.7519	NaN	NaN	0.1644	0.0132	0.9105	0.0142	0.024	0.0251	0.013
0.0	0.0	0.0	46092.5782	11106.7519	NaN	NaN	0.1942	0.0133	0.9099	0.0142	0.0242	0.0254	0.013
0.0	0.0	0.0	50098.5782	13458.7519	NaN	NaN	0.2118	0.0133	0.9087	0.0142	0.0247	0.0259	0.0132
0.0	0.0	0.0	45616.5782	11375.7519	NaN	NaN	0.1996	0.0134	0.9086	0.0141	0.0248	0.026	0.0131
0.0	0.0	0.0	49957.5782	12354.7519	NaN	NaN	0.1983	0.0134	0.9086	0.0139	0.0249	0.0261	0.013
0.0	0.0	0.0	50507.5782	9664.7519	NaN	NaN	0.1606	0.0135	0.908	0.0139	0.0253	0.0264	0.013
0.0	0.0	0.0	46439.5782	12718.7519	NaN	NaN	0.215	0.0134	0.9087	0.0137	0.0252	0.0263	0.0128
0.0	0.0	0.0	54536.5782	14087.7519	NaN	NaN	0.2053	0.0134	0.9082	0.0137	0.0254	0.0265	0.0129
0.0	0.0	0.0	45859.5782	10588.7519	NaN	NaN	0.1876	0.0134	0.9083	0.0136	0.0254	0.0265	0.0129
0.0	0.0	0.0	43954.5782	12832.7519	NaN	NaN	0.226	0.0133	0.9091	0.0134	0.025	0.0264	0.0128
0.0	0.0	0.0	45842.5782	12509.7519	NaN	NaN	0.2144	0.0132	0.9088	0.0134	0.0253	0.0265	0.0128
0.0	0.0	0.0	41404.5782	12628.7519	NaN	NaN	0.2337	0.0132	0.9097	0.0132	0.0249	0.0264	0.0126
0.0	0.0	0.0	48382.5782	9517.7519	NaN	NaN	0.1644	0.0131	0.9102	0.0131	0.0248	0.0262	0.0126
0.0	0.0	0.0	50906.5782	12064.7519	NaN	NaN	0.1916	0.0132	0.9099	0.0131	0.0249	0.0263	0.0127
0.0	0.0	0.0	44243.5782	9439.7519	NaN	NaN	0.1758	0.0133	0.9095	0.0131	0.0249	0.0266	0.0127
0.0	0.0	0.0	51296.5782	12315.7519	NaN	NaN	0.1936	0.0133	0.9097	0.013	0.0248	0.0265	0.0127
0.0	0.0	0.0	51068.5782	13599.7519	NaN	NaN	0.2103	0.0133	0.9092	0.013	0.025	0.0267	0.0128
0.0	0.0	0.0	45953.5782	16540.7519	NaN	NaN	0.2647	0.0133	0.9093	0.0129	0.0249	0.0268	0.0127
0.0	0.0	0.0	49061.5782	12478.7519	NaN	NaN	0.2028	0.0133	0.9092	0.0129	0.0249	0.0269	0.0127
0.0	0.0	0.0	56062.5782	12891.7519	NaN	NaN	0.187	0.0134	0.9089	0.0129	0.025	0.0271	0.0127
0.0	0.0	0.0	53935.5782	10004.7519	NaN	NaN	0.1565	0.0135	0.9083	0.0129	0.0252	0.0274	0.0128
0.0	0.0	0.0	50091.5782	11828.7519	NaN	NaN	0.191	0.0134	0.9084	0.0128	0.0253	0.0274	0.0127
0.0	0.0	0.0	47932.5782	12142.7519	NaN	NaN	0.2021	0.0135	0.9075	0.0127	0.0257	0.0279	0.0127
0.0	0.0	0.0	48350.5782	10827.7519	NaN	NaN	0.183	0.0135	0.9069	0.0127	0.026	0.0282	0.0128
0.0	0.0	0.0	49908.5782	12845.7519	NaN	NaN	0.2047	0.0135	0.9066	0.0126	0.0261	0.0284	0.0128
0.0	0.0	0.0	49233.5782	11221.7519	NaN	NaN	0.1856	0.0136	0.9059	0.0126	0.0264	0.0287	0.0128
0.0	0.0	0.0	48073.5782	8260.7519	NaN	NaN	0.1466	0.0138	0.905	0.0126	0.0266	0.0291	0.0128
0.0	0.0	0.0	46631.5782	12982.7519	NaN	NaN	0.2178	0.014	0.9045	0.0125	0.0268	0.0293	0.0128
0.0	0.0	0.0	52522.5782	12319.7519	NaN	NaN	0.19	0.0145	0.9031	0.0125	0.0271	0.0298	0.0129
0.0	0.0	0.0	49362.5782	10064.7519	NaN	NaN	0.1694	0.015	0.9019	0.0126	0.0274	0.0301	0.013
0.0	0.0	0.0	49164.5782	15038.7519	NaN	NaN	0.2342	0.0157	0.9	0.0127	0.0279	0.0306	0.0132
0.0	0.0	0.0	49339.5782	12566.7519	NaN	NaN	0.203	0.0166	0.8966	0.0129	0.0289	0.0314	0.0135
0.0	0.0	0.0	46967.5782	14778.7519	NaN	NaN	0.2393	0.0179	0.8936	0.0131	0.0296	0.032	0.0138
0.0	0.0	0.0	48487.5782	15427.7519	NaN	NaN	0.2414	0.0194	0.8891	0.0136	0.0307	0.0327	0.0144
0.0	0.0	0.0	47071.5782	14121.7519	NaN	NaN	0.2308	0.0218	0.8833	0.0143	0.0318	0.0337	0.0151
0.0	0.0	0.0	48664.5782	9928.7519	NaN	NaN	0.1695	0.0245	0.8759	0.0154	0.0332	0.0349	0.0162
0.0	0.0	0.0	51088.5782	12698.7519	NaN	NaN	0.1991	0.0277	0.8664	0.0167	0.0351	0.0365	0.0176
0.0	0.0	0.0	45698.5782	10113.7519	NaN	NaN	0.1812	0.0307	0.8582	0.0183	0.0364	0.0377	0.0187
0.0	0.0	0.0	51823.5782	13844.7519	NaN	NaN	0.2108	0.0329	0.8533	0.0197	0.0369	0.0379	0.0194
0.0	0.0	0.0	46750.5782	11642.7519	NaN	NaN	0.1994	0.0341	0.851	0.0206	0.037	0.0376	0.0197
0.0	0.0	0.0	47011.5782	13471.7519	NaN	NaN	0.2227	0.0345	0.8508	0.0212	0.0369	0.0369	0.0198
0.0	0.0	0.0	49939.5782	11654.7519	NaN	NaN	0.1892	0.0344	0.8498	0.0217	0.0372	0.0369	0.0201
0.0	0.0	0.0	48739.5782	11571.7519	NaN	NaN	0.1919	0.0338	0.8504	0.0221	0.0368	0.0366	0.0202
0.0	0.0	0.0	43973.5782	9483.7519	NaN	NaN	0.1774	0.0332	0.8504	0.0226	0.0365	0.0368	0.0205
0.0	0.0	0.0	47292.5782	9662.7519	NaN	NaN	0.1697	0.0324	0.8511	0.023	0.036	0.0367	0.0208
0.0	0.0	0.0	45788.5782	13375.7519	NaN	NaN	0.2261	0.0318	0.852	0.0234	0.0355	0.0365	0.0209
0.0	0.0	0.0	43063.5782	11958.7519	NaN	NaN	0.2173	0.0309	0.854	0.0234	0.035	0.0359	0.0208
0.0	0.0	0.0	45571.5782	10580.7519	NaN	NaN	0.1884	0.0306	0.8544	0.0236	0.0348	0.0357	0.0208
0.0	0.0	0.0	42161.5782	10109.7519	NaN	NaN	0.1934	0.0302	0.8552	0.0237	0.0346	0.0355	0.0208
0.0	0.0	0.0	51399.5782	12660.7519	NaN	NaN	0.1976	0.03	0.8555	0.0238	0.0346	0.0353	0.0208
0.0	0.0	0.0	52432.5782	7814.7519	NaN	NaN	0.1297	0.0299	0.8554	0.0239	0.0348	0.0353	0.0208
0.0	0.0	0.0	46079.5782	13820.7519	NaN	NaN	0.2307	0.0298	0.8554	0.0239	0.0349	0.0352	0.0208
0.0	0.0	0.0	44283.5782	10113.7519	NaN	NaN	0.1859	0.0298	0.8548	0.024	0.0352	0.0353	0.0209
0.0	0.0	0.0	57032.5782	16532.7519	NaN	NaN	0.2247	0.0298	0.8546	0.024	0.0356	0.0352	0.0209
0.0	0.0	0.0	50851.5782	14816.7519	NaN	NaN	0.2256	0.0298	0.8543	0.0238	0.0361	0.0352	0.0208
0.0	0.0	0.0	52987.5782	11489.7519	NaN	NaN	0.1782	0.0296	0.8547	0.0237	0.0365	0.0349	0.0207
0.0	0.0	0.0	49396.5782	15703.7519	NaN	NaN	0.2412	0.0298	0.8536	0.0236	0.0374	0.0349	0.0207
0.0	0.0	0.0	40187.5782	14870.7519	NaN	NaN	0.2701	0.0294	0.8549	0.0233	0.0376	0.0343	0.0204
0.0	0.0	0.0	47377.5782	10757.7519	NaN	NaN	0.185	0.029	0.8567	0.023	0.0375	0.0337	0.0201
0.0	0.0	0.0	53456.5782	9723.7519	NaN	NaN	0.1539	0.0281	0.86	0.0227	0.0368	0.0326	0.0198
0.0	0.0	0.0	44924.5782	12328.7519	NaN	NaN	0.2153	0.0269	0.8642	0.0222	0.0358	0.0315	0.0193
0.0	0.0	0.0	45100.5782	9804.7519	NaN	NaN	0.1786	0.0255	0.8694	0.0215	0.0347	0.0301	0.0187
0.0	0.0	0.0	49473.5782	10598.7519	NaN	NaN	0.1764	0.0241	0.8755	0.0208	0.0333	0.0282	0.018
0.0	0.0	0.0	49840.5782	10126.7519	NaN	NaN	0.1689	0.023	0.8808	0.0204	0.032	0.0264	0.0173
0.0	0.0	0.0	45392.5782	8866.7519	NaN	NaN	0.1634	0.0223	0.8851	0.0199	0.0311	0.0249	0.0166
0.0	0.0	0.0	47748.5782	9410.7519	NaN	NaN	0.1646	0.0219	0.8871	0.0196	0.031	0.0242	0.0162
0.0	0.0	0.0	45920.5782	13075.7519	NaN	NaN	0.2216	0.0218	0.8879	0.0195	0.0312	0.0237	0.0159
0.0	0.0	0.0	50799.5782	12041.7519	NaN	NaN	0.1916	0.0219	0.8873	0.0195	0.0321	0.0235	0.0157
0.0	0.0	0.0	45752.5782	9720.7519	NaN	NaN	0.1752	0.0224	0.8851	0.0197	0.0334	0.0237	0.0157
0.0	0.0	0.0	44870.5782	9171.7519	NaN	NaN	0.1697	0.023	0.8825	0.0199	0.0348	0.0241	0.0157
0.0	0.0	0.0	48424.5782	9645.7519	NaN	NaN	0.1661	0.0237	0.8788	0.0203	0.0365	0.0246	0.0161
0.0	0.0	0.0	41260.5782	10489.7519	NaN	NaN	0.2027	0.0242	0.8764	0.0205	0.0376	0.025	0.0162
0.0	0.0	0.0	45839.5782	13123.7519	NaN	NaN	0.2226	0.0246	0.8749	0.0207	0.0382	0.0252	0.0163
0.0	0.0	0.0	54429.5782	10472.7519	NaN	NaN	0.1614	0.025	0.8736	0.0208	0.0385	0.0255	0.0164
0.0	0.0	0.0	48745.5782	8450.7519	NaN	NaN	0.1477	0.0252	0.8738	0.0208	0.0379	0.0258	0.0163
0.0	0.0	0.0	49226.5782	11097.7519	NaN	NaN	0.184	0.0252	0.875	0.0207	0.0368	0.026	0.0162
0.0	0.0	0.0	50628.5782	12391.7519	NaN	NaN	0.1966	0.0251	0.8759	0.0207	0.0357	0.0263	0.0163
0.0	0.0	0.0	40489.5782	12848.7519	NaN	NaN	0.2409	0.0249	0.8784	0.0207	0.0339	0.0262	0.016
0.0	0.0	0.0	41682.5782	12549.7519	NaN	NaN	0.2314	0.0246	0.8799	0.0208	0.0324	0.0263	0.016
0.0	0.0	0.0	47289.5782	13106.7519	NaN	NaN	0.217	0.0242	0.8814	0.0207	0.0312	0.0265	0.0161
0.0	0.0	0.0	49163.5782	10374.7519	NaN	NaN	0.1743	0.024	0.8808	0.0211	0.0306	0.027	0.0165
0.0	0.0	0.0	45834.5782	10548.7519	NaN	NaN	0.1871	0.024	0.8782	0.0219	0.0303	0.0282	0.0173
0.0	0.0	0.0	43505.5782	10160.7519	NaN	NaN	0.1893	0.0239	0.8765	0.0219	0.0303	0.0295	0.0179
0.0	0.0	0.0	47760.5782	9633.7519	NaN	NaN	0.1679	0.0241	0.8761	0.0214	0.0304	0.03	0.018
0.0	0.0	0.0	49966.5782	10165.7519	NaN	NaN	0.1691	0.0241	0.8755	0.0213	0.0306	0.0302	0.0183
0.0	0.0	0.0	49374.5782	12681.7519	NaN	NaN	0.2044	0.0243	0.8755	0.0211	0.0307	0.0301	0.0183
0.0	0.0	0.0	44674.5782	9316.7519	NaN	NaN	0.1726	0.0241	0.8768	0.021	0.0303	0.0295	0.0183
0.0	0.0	0.0	42859.5782	13405.7519	NaN	NaN	0.2383	0.0232	0.8796	0.0209	0.0294	0.0285	0.0184
0.0	0.0	0.0	44110.5782	14947.7519	NaN	NaN	0.2531	0.0224	0.8822	0.0209	0.0284	0.0275	0.0186
0.0	0.0	0.0	46056.5782	8386.7519	NaN	NaN	0.154	0.0218	0.8837	0.0211	0.0277	0.0268	0.0188
0.0	0.0	0.0	45486.5782	11351.7519	NaN	NaN	0.1997	0.0217	0.8839	0.0214	0.0273	0.0267	0.0191
0.0	0.0	0.0	44132.5782	11498.7519	NaN	NaN	0.2067	0.0218	0.8834	0.0216	0.0273	0.0267	0.0193
0.0	0.0	0.0	51114.5782	15134.7519	NaN	NaN	0.2285	0.0219	0.8825	0.0218	0.0274	0.0268	0.0196
0.0	0.0	0.0	46659.5782	14811.7519	NaN	NaN	0.241	0.0221	0.8817	0.0219	0.0276	0.0268	0.0198
0.0	0.0	0.0	46671.5782	9145.7519	NaN	NaN	0.1639	0.0222	0.881	0.0221	0.0278	0.027	0.02
0.0	0.0	0.0	59868.5782	10763.7519	NaN	NaN	0.1524	0.0223	0.8806	0.0221	0.0279	0.027	0.0201
0.0	0.0	0.0	46705.5782	13500.7519	NaN	NaN	0.2242	0.0225	0.8799	0.0222	0.0281	0.0271	0.0202
0.0	0.0	0.0	46064.5782	13040.7519	NaN	NaN	0.2206	0.0227	0.8788	0.0224	0.0284	0.0273	0.0203
0.0	0.0	0.0	46224.5782	10314.7519	NaN	NaN	0.1824	0.0228	0.8787	0.0224	0.0284	0.0273	0.0204
0.0	0.0	0.0	52675.5782	12715.7519	NaN	NaN	0.1945	0.023	0.8779	0.0225	0.0286	0.0275	0.0205
0.0	0.0	0.0	47341.5782	11466.7519	NaN	NaN	0.195	0.0232	0.877	0.0227	0.0289	0.0276	0.0206
0.0	0.0	0.0	48815.5782	14478.7519	NaN	NaN	0.2288	0.0233	0.8765	0.0227	0.0291	0.0276	0.0207
0.0	0.0	0.0	53442.5782	11275.7519	NaN	NaN	0.1742	0.0236	0.8757	0.0228	0.0294	0.0277	0.0208
0.0	0.0	0.0	46608.5782	12138.7519	NaN	NaN	0.2066	0.0237	0.8754	0.0227	0.0296	0.0276	0.021
0.0	0.0	0.0	50107.5782	11585.7519	NaN	NaN	0.1878	0.024	0.8749	0.0227	0.0297	0.0276	0.0211
0.0	0.0	0.0	47232.5782	11848.7519	NaN	NaN	0.2005	0.024	0.8747	0.0226	0.0299	0.0276	0.0211
0.0	0.0	0.0	46592.5782	14287.7519	NaN	NaN	0.2347	0.0243	0.873	0.0229	0.0304	0.028	0.0214
0.0	0.0	0.0	41436.5782	9661.7519	NaN	NaN	0.1891	0.0246	0.8719	0.0231	0.0307	0.0282	0.0216
0.0	0.0	0.0	43411.5782	11003.7519	NaN	NaN	0.2022	0.0248	0.8706	0.0233	0.0311	0.0285	0.0218
0.0	0.0	0.0	42307.5782	10422.7519	NaN	NaN	0.1977	0.0251	0.8696	0.0233	0.0314	0.0287	0.022
0.0	0.0	0.0	45561.5782	13394.7519	NaN	NaN	0.2272	0.0253	0.8685	0.0233	0.0317	0.029	0.0221
0.0	0.0	0.0	45422.5782	13209.7519	NaN	NaN	0.2253	0.0257	0.8676	0.0233	0.032	0.0293	0.0222
0.0	0.0	0.0	47294.5782	13761.7519	NaN	NaN	0.2254	0.0259	0.8662	0.0234	0.0324	0.0296	0.0224
0.0	0.0	0.0	44799.5782	10710.7519	NaN	NaN	0.193	0.0263	0.8646	0.0236	0.0328	0.0301	0.0225
0.0	0.0	0.0	40356.5782	7895.7519	NaN	NaN	0.1636	0.0266	0.8634	0.0237	0.0332	0.0304	0.0226
0.0	0.0	0.0	45641.5782	14101.7519	NaN	NaN	0.236	0.0268	0.8625	0.0238	0.0334	0.0307	0.0228
0.0	0.0	0.0	44635.5782	12279.7519	NaN	NaN	0.2158	0.0269	0.8616	0.0239	0.0337	0.0309	0.023
0.0	0.0	0.0	43683.5782	13806.7519	NaN	NaN	0.2402	0.0271	0.861	0.0239	0.0339	0.031	0.0232
0.0	0.0	0.0	44633.5782	14486.7519	NaN	NaN	0.245	0.0271	0.861	0.0238	0.0339	0.031	0.0233
0.0	0.0	0.0	51192.5782	16800.7519	NaN	NaN	0.2471	0.0271	0.8604	0.0239	0.034	0.0312	0.0233
0.0	0.0	0.0	47109.5782	11089.7519	NaN	NaN	0.1905	0.0272	0.8595	0.0241	0.0343	0.0314	0.0235
0.0	0.0	0.0	43938.5782	8624.7519	NaN	NaN	0.1641	0.027	0.8596	0.0242	0.0342	0.0315	0.0235
0.0	0.0	0.0	48783.5782	10899.7519	NaN	NaN	0.1826	0.0268	0.8602	0.0242	0.0339	0.0316	0.0234
0.0	0.0	0.0	48582.5782	14904.7519	NaN	NaN	0.2348	0.0265	0.8608	0.0242	0.0336	0.0316	0.0233
0.0	0.0	0.0	51608.5782	16752.7519	NaN	NaN	0.2451	0.0262	0.8611	0.0241	0.0335	0.0317	0.0232
0.0	0.0	0.0	48235.5782	13858.7519	NaN	NaN	0.2232	0.026	0.8616	0.0241	0.0334	0.0319	0.023
0.0	0.0	0.0	49124.5782	11172.7519	NaN	NaN	0.1853	0.0259	0.8621	0.0241	0.0331	0.032	0.0228
0.0	0.0	0.0	48494.5782	15891.7519	NaN	NaN	0.2468	0.0256	0.8628	0.0241	0.0329	0.032	0.0227
0.0	0.0	0.0	48936.5782	12048.7519	NaN	NaN	0.1976	0.0254	0.8635	0.024	0.0327	0.032	0.0225
0.0	0.0	0.0	48258.5782	14772.7519	NaN	NaN	0.2344	0.0251	0.8647	0.0239	0.0322	0.0318	0.0223
0.0	0.0	0.0	53512.5782	14681.7519	NaN	NaN	0.2153	0.0248	0.8658	0.0239	0.0318	0.0316	0.0221
0.0	0.0	0.0	48995.5782	12846.7519	NaN	NaN	0.2077	0.0247	0.8666	0.0238	0.0314	0.0315	0.022
0.0	0.0	0.0	47268.5782	6942.7519	NaN	NaN	0.1281	0.0245	0.8678	0.0237	0.031	0.0312	0.0218
0.0	0.0	0.0	50419.5782	11069.7519	NaN	NaN	0.18	0.0244	0.8686	0.0237	0.0307	0.031	0.0217
0.0	0.0	0.0	47146.5782	10068.7519	NaN	NaN	0.176	0.0243	0.8691	0.0237	0.0306	0.0309	0.0215
0.0	0.0	0.0	46552.5782	15062.7519	NaN	NaN	0.2445	0.0243	0.8694	0.0236	0.0304	0.0308	0.0213
0.0	0.0	0.0	51773.5782	9395.7519	NaN	NaN	0.1536	0.0242	0.8702	0.0236	0.0302	0.0307	0.0212
0.0	0.0	0.0	51404.5782	12860.7519	NaN	NaN	0.2001	0.0241	0.871	0.0235	0.0298	0.0305	0.021
0.0	0.0	0.0	47163.5782	9813.7519	NaN	NaN	0.1722	0.024	0.8716	0.0235	0.0295	0.0304	0.021
0.0	0.0	0.0	51795.5782	11119.7519	NaN	NaN	0.1767	0.024	0.8718	0.0235	0.0293	0.0304	0.021
0.0	0.0	0.0	50866.5782	11439.7519	NaN	NaN	0.1836	0.0239	0.8723	0.0235	0.0291	0.0303	0.0209
0.0	0.0	0.0	50999.5782	12253.7519	NaN	NaN	0.1937	0.0239	0.8723	0.0235	0.0289	0.0304	0.021
0.0	0.0	0.0	53887.5782	10855.7519	NaN	NaN	0.1677	0.0239	0.8725	0.0235	0.0288	0.0304	0.021
0.0	0.0	0.0	45680.5782	10784.7519	NaN	NaN	0.191	0.0239	0.8724	0.0236	0.0287	0.0305	0.021
0.0	0.0	0.0	49171.5782	11080.7519	NaN	NaN	0.1839	0.0239	0.8723	0.0236	0.0286	0.0306	0.0211
0.0	0.0	0.0	45827.5782	11790.7519	NaN	NaN	0.2046	0.0239	0.8719	0.0237	0.0286	0.0307	0.0212
0.0	0.0	0.0	44237.5782	9626.7519	NaN	NaN	0.1787	0.024	0.8718	0.0237	0.0285	0.0308	0.0212
0.0	0.0	0.0	41581.5782	7809.7519	NaN	NaN	0.1581	0.024	0.8716	0.0236	0.0286	0.0309	0.0213
0.0	0.0	0.0	42378.5782	11564.7519	NaN	NaN	0.2144	0.024	0.8719	0.0236	0.0285	0.0308	0.0213
0.0	0.0	0.0	49587.5782	10913.7519	NaN	NaN	0.1804	0.024	0.8717	0.0235	0.0285	0.0309	0.0213
0.0	0.0	0.0	42493.5782	9615.7519	NaN	NaN	0.1845	0.024	0.8716	0.0235	0.0286	0.031	0.0213
0.0	0.0	0.0	48867.5782	12503.7519	NaN	NaN	0.2037	0.024	0.8716	0.0235	0.0287	0.031	0.0213
0.0	0.0	0.0	49752.5782	9602.7519	NaN	NaN	0.1618	0.024	0.8717	0.0234	0.0287	0.031	0.0212
0.0	0.0	0.0	47671.5782	8386.7519	NaN	NaN	0.1496	0.0241	0.8715	0.0234	0.0288	0.031	0.0212
0.0	0.0	0.0	45948.5782	14204.7519	NaN	NaN	0.2361	0.0242	0.8709	0.0234	0.0291	0.0311	0.0214
0.0	0.0	0.0	48402.5782	14418.7519	NaN	NaN	0.2295	0.0243	0.8705	0.0234	0.0292	0.0312	0.0213
0.0	0.0	0.0	46069.5782	12910.7519	NaN	NaN	0.2189	0.0245	0.8693	0.0236	0.0296	0.0314	0.0215
0.0	0.0	0.0	41420.5782	12889.7519	NaN	NaN	0.2373	0.0247	0.8687	0.0237	0.0298	0.0315	0.0216
0.0	0.0	0.0	47223.5782	13566.7519	NaN	NaN	0.2232	0.0248	0.8686	0.0238	0.0298	0.0315	0.0216
0.0	0.0	0.0	42387.5782	12226.7519	NaN	NaN	0.2239	0.0248	0.8685	0.0239	0.0298	0.0314	0.0216
0.0	0.0	0.0	50468.5782	10442.7519	NaN	NaN	0.1714	0.0248	0.8687	0.0239	0.0297	0.0314	0.0216
0.0	0.0	0.0	46191.5782	12485.7519	NaN	NaN	0.2128	0.0247	0.8693	0.0239	0.0294	0.0312	0.0215
0.0	0.0	0.0	48169.5782	8442.7519	NaN	NaN	0.1491	0.0246	0.87	0.0239	0.0291	0.0309	0.0214
0.0	0.0	0.0	50179.5782	8075.7519	NaN	NaN	0.1386	0.0245	0.8706	0.0239	0.0289	0.0307	0.0213
0.0	0.0	0.0	46713.5782	14196.7519	NaN	NaN	0.2331	0.0244	0.8712	0.0239	0.0287	0.0305	0.0212
0.0	0.0	0.0	46235.5782	11523.7519	NaN	NaN	0.1995	0.0244	0.8714	0.024	0.0286	0.0304	0.0212
0.0	0.0	0.0	47653.5782	12487.7519	NaN	NaN	0.2076	0.0244	0.8715	0.0241	0.0285	0.0303	0.0211
0.0	0.0	0.0	53290.5782	12795.7519	NaN	NaN	0.1936	0.0245	0.8713	0.0242	0.0285	0.0303	0.0211
0.0	0.0	0.0	45951.5782	11783.7519	NaN	NaN	0.2041	0.0246	0.8712	0.0242	0.0286	0.0303	0.0211
0.0	0.0	0.0	47114.5782	9231.7519	NaN	NaN	0.1638	0.0246	0.871	0.0243	0.0286	0.0304	0.0211
0.0	0.0	0.0	48500.5782	13396.7519	NaN	NaN	0.2164	0.0246	0.871	0.0243	0.0286	0.0303	0.0211
0.0	0.0	0.0	47800.5782	10705.7519	NaN	NaN	0.183	0.0247	0.8712	0.0242	0.0285	0.0302	0.0212
0.0	0.0	0.0	46915.5782	7985.7519	NaN	NaN	0.1455	0.0248	0.8713	0.0241	0.0284	0.0301	0.0213
0.0	0.0	0.0	47867.5782	9256.7519	NaN	NaN	0.162	0.0248	0.8716	0.024	0.0283	0.0299	0.0214
0.0	0.0	0.0	46484.5782	12948.7519	NaN	NaN	0.2179	0.0248	0.872	0.0239	0.0282	0.0297	0.0214
0.0	0.0	0.0	45349.5782	13518.7519	NaN	NaN	0.2296	0.0248	0.8725	0.0237	0.028	0.0295	0.0215
0.0	0.0	0.0	50544.5782	9547.7519	NaN	NaN	0.1589	0.0248	0.8732	0.0235	0.0278	0.0293	0.0215
0.0	0.0	0.0	49579.5782	9291.7519	NaN	NaN	0.1578	0.0246	0.8741	0.0233	0.0274	0.029	0.0215
0.0	0.0	0.0	44939.5782	9615.7519	NaN	NaN	0.1763	0.0246	0.8751	0.0231	0.0271	0.0286	0.0216
0.0	0.0	0.0	46810.5782	11066.7519	NaN	NaN	0.1912	0.0245	0.8758	0.0229	0.0269	0.0284	0.0216
0.0	0.0	0.0	49082.5782	12619.7519	NaN	NaN	0.2045	0.0244	0.8763	0.0228	0.0266	0.0281	0.0217
0.0	0.0	0.0	53308.5782	14308.7519	NaN	NaN	0.2116	0.0244	0.8769	0.0227	0.0265	0.0279	0.0216
0.0	0.0	0.0	47367.5782	12514.7519	NaN	NaN	0.209	0.0244	0.8775	0.0225	0.0264	0.0276	0.0216
0.0	0.0	0.0	43367.5782	9490.7519	NaN	NaN	0.1796	0.0243	0.878	0.0224	0.0264	0.0274	0.0215
0.0	0.0	0.0	47932.5782	10499.7519	NaN	NaN	0.1797	0.0243	0.8784	0.0223	0.0264	0.0272	0.0214
0.0	0.0	0.0	47369.5782	12688.7519	NaN	NaN	0.2113	0.0242	0.8786	0.0222	0.0265	0.0271	0.0214
0.0	0.0	0.0	48719.5782	9498.7519	NaN	NaN	0.1632	0.0242	0.8787	0.0222	0.0266	0.0271	0.0213
0.0	0.0	0.0	53015.5782	10796.7519	NaN	NaN	0.1692	0.0241	0.8787	0.0222	0.0267	0.027	0.0213
0.0	0.0	0.0	50444.5782	13212.7519	NaN	NaN	0.2076	0.0241	0.8788	0.0221	0.0268	0.0269	0.0212
0.0	0.0	0.0	50869.5782	10468.7519	NaN	NaN	0.1707	0.0241	0.8789	0.0221	0.0269	0.0269	0.0212
0.0	0.0	0.0	48325.5782	15669.7519	NaN	NaN	0.2449	0.0241	0.8791	0.0221	0.0269	0.0268	0.0211
0.0	0.0	0.0	51419.5782	11596.7519	NaN	NaN	0.184	0.024	0.8793	0.0221	0.0269	0.0267	0.021
0.0	0.0	0.0	49812.5782	12977.7519	NaN	NaN	0.2067	0.024	0.8794	0.0221	0.027	0.0266	0.0209
0.0	0.0	0.0	43799.5782	11795.7519	NaN	NaN	0.2122	0.024	0.8794	0.0222	0.027	0.0266	0.021
0.0	0.0	0.0	44329.5782	10083.7519	NaN	NaN	0.1853	0.0241	0.8791	0.0222	0.0271	0.0266	0.021
0.0	0.0	0.0	44655.5782	12468.7519	NaN	NaN	0.2183	0.0241	0.8791	0.0222	0.027	0.0265	0.021
0.0	0.0	0.0	45672.5782	14151.7519	NaN	NaN	0.2366	0.0242	0.8788	0.0223	0.0271	0.0266	0.0211
0.0	0.0	0.0	52324.5782	10263.7519	NaN	NaN	0.164	0.0242	0.8786	0.0223	0.0272	0.0266	0.0211
0.0	0.0	0.0	48881.5782	14753.7519	NaN	NaN	0.2318	0.0242	0.8784	0.0224	0.0273	0.0266	0.0211
0.0	0.0	0.0	54924.5782	14009.7519	NaN	NaN	0.2032	0.0243	0.8781	0.0224	0.0274	0.0266	0.0212
0.0	0.0	0.0	44615.5782	14478.7519	NaN	NaN	0.245	0.0243	0.8774	0.0225	0.0275	0.0268	0.0214
0.0	0.0	0.0	45759.5782	11935.7519	NaN	NaN	0.2069	0.0244	0.8768	0.0227	0.0275	0.027	0.0216
0.0	0.0	0.0	49426.5782	12895.7519	NaN	NaN	0.2069	0.0244	0.8761	0.0228	0.0275	0.0272	0.022
0.0	0.0	0.0	48808.5782	18169.7519	NaN	NaN	0.2713	0.0244	0.876	0.0227	0.0274	0.0272	0.0223
0.0	0.0	0.0	33205.5782	8452.7519	NaN	NaN	0.2029	0.0245	0.8764	0.0224	0.0271	0.0271	0.0225
0.0	0.0	0.0	25323.5782	7049.7519	NaN	NaN	0.2178	0.0246	0.8771	0.0223	0.0268	0.0268	0.0224
0.0	0.0	0.0	24407.5782	8122.7519	NaN	NaN	0.2497	0.0246	0.8779	0.0222	0.0264	0.0266	0.0223
0.0	0.0	0.0	28359.5782	10924.7519	NaN	NaN	0.2781	0.0244	0.8785	0.0222	0.0262	0.0265	0.0222
0.0	0.0	0.0	24569.5782	9075.7519	NaN	NaN	0.2697	0.0243	0.8788	0.0221	0.0261	0.0265	0.0222
0.0	0.0	0.0	29193.5782	7080.7519	NaN	NaN	0.1952	0.0242	0.8792	0.022	0.026	0.0265	0.0222
0.0	0.0	0.0	24790.5782	3671.7519	NaN	NaN	0.129	0.0241	0.8793	0.022	0.0259	0.0265	0.0222
0.0	0.0	0.0	24003.5782	8247.7519	NaN	NaN	0.2557	0.0243	0.879	0.022	0.026	0.0266	0.0222
0.0	0.0	0.0	29957.5782	7452.7519	NaN	NaN	0.1992	0.0245	0.8785	0.022	0.0261	0.0266	0.0223
0.0	0.0	0.0	30756.5782	7348.7519	NaN	NaN	0.1929	0.0246	0.8779	0.0221	0.0263	0.0268	0.0223
0.0	0.0	0.0	26684.5782	9852.7519	NaN	NaN	0.2697	0.0248	0.8773	0.0221	0.0265	0.0269	0.0223
0.0	0.0	0.0	27286.5782	7663.7519	NaN	NaN	0.2193	0.0249	0.877	0.0221	0.0267	0.027	0.0224
0.0	0.0	0.0	24856.5782	7393.7519	NaN	NaN	0.2293	0.025	0.8766	0.0221	0.0268	0.0271	0.0224
0.0	0.0	0.0	25140.5782	9183.7519	NaN	NaN	0.2676	0.0251	0.8759	0.0221	0.0271	0.0273	0.0225
0.0	0.0	0.0	27069.5782	8974.7519	NaN	NaN	0.249	0.0253	0.8747	0.022	0.0275	0.0278	0.0226
0.0	0.0	0.0	30231.5782	8951.7519	NaN	NaN	0.2285	0.0256	0.8732	0.022	0.028	0.0283	0.0228
0.0	0.0	0.0	26091.5782	6453.7519	NaN	NaN	0.1983	0.0256	0.8724	0.0219	0.0283	0.0287	0.0231
0.0	0.0	0.0	26315.5782	14047.7519	NaN	NaN	0.348	0.0255	0.8718	0.0218	0.0286	0.029	0.0233
0.0	0.0	0.0	29852.5782	8733.7519	NaN	NaN	0.2263	0.0254	0.8711	0.0218	0.0289	0.0293	0.0236
0.0	0.0	0.0	27224.5782	5356.7519	NaN	NaN	0.1644	0.0253	0.8704	0.0216	0.0291	0.0296	0.024
0.0	0.0	0.0	26079.5782	8364.7519	NaN	NaN	0.2428	0.0254	0.8695	0.0216	0.0293	0.03	0.0241
0.0	0.0	0.0	23531.5782	6853.7519	NaN	NaN	0.2256	0.0255	0.8688	0.0217	0.0294	0.0303	0.0242
0.0	0.0	0.0	28800.5782	7058.7519	NaN	NaN	0.1968	0.0256	0.8685	0.0217	0.0294	0.0305	0.0242
0.0	0.0	0.0	25630.5782	10351.7519	NaN	NaN	0.2877	0.0256	0.8685	0.0217	0.0295	0.0305	0.0242
0.0	0.0	0.0	28037.5782	7829.7519	NaN	NaN	0.2183	0.0255	0.869	0.0216	0.0294	0.0304	0.0241
0.0	0.0	0.0	29691.5782	7858.7519	NaN	NaN	0.2093	0.0254	0.8691	0.0216	0.0294	0.0304	0.0241
0.0	0.0	0.0	26843.5782	5680.7519	NaN	NaN	0.1747	0.0252	0.8695	0.0214	0.0295	0.0303	0.0241
0.0	0.0	0.0	28904.5782	7453.7519	NaN	NaN	0.205	0.0252	0.8694	0.0213	0.0295	0.0304	0.0241
0.0	0.0	0.0	24111.5782	6075.7519	NaN	NaN	0.2013	0.0253	0.8697	0.0213	0.0294	0.0303	0.024
0.0	0.0	0.0	27523.5782	6221.7519	NaN	NaN	0.1844	0.0253	0.8696	0.0213	0.0294	0.0304	0.024
0.0	0.0	0.0	24326.5782	7414.7519	NaN	NaN	0.2336	0.0254	0.8695	0.0213	0.0294	0.0304	0.0241
0.0	0.0	0.0	25606.5782	8345.7519	NaN	NaN	0.2458	0.0253	0.87	0.0212	0.0292	0.0303	0.024
0.0	0.0	0.0	26554.5782	5328.7519	NaN	NaN	0.1671	0.0253	0.8701	0.0212	0.0292	0.0302	0.024
0.0	0.0	0.0	26459.5782	7663.7519	NaN	NaN	0.2246	0.0254	0.8701	0.0213	0.0291	0.0302	0.024
0.0	0.0	0.0	27416.5782	5530.7519	NaN	NaN	0.1679	0.0253	0.87	0.0213	0.0292	0.0301	0.024
0.0	0.0	0.0	27241.5782	9635.7519	NaN	NaN	0.2613	0.0253	0.8701	0.0214	0.0291	0.03	0.024
0.0	0.0	0.0	28284.5782	7877.7519	NaN	NaN	0.2178	0.0254	0.87	0.0214	0.0292	0.03	0.0241
0.0	0.0	0.0	24254.5782	8777.7519	NaN	NaN	0.2657	0.0253	0.8705	0.0214	0.029	0.0298	0.024
0.0	0.0	0.0	25215.5782	7760.7519	NaN	NaN	0.2353	0.0253	0.8708	0.0214	0.0289	0.0297	0.0239
0.0	0.0	0.0	31728.5782	10036.7519	NaN	NaN	0.2403	0.0253	0.8712	0.0215	0.0287	0.0295	0.0238
0.0	0.0	0.0	26020.5782	7896.7519	NaN	NaN	0.2328	0.0253	0.8718	0.0215	0.0285	0.0293	0.0236
0.0	0.0	0.0	24479.5782	6997.7519	NaN	NaN	0.2223	0.0253	0.872	0.0216	0.0284	0.0292	0.0236
0.0	0.0	0.0	22658.5782	8042.7519	NaN	NaN	0.262	0.0252	0.8726	0.0216	0.0282	0.029	0.0234
0.0	0.0	0.0	24373.5782	9918.7519	NaN	NaN	0.2892	0.0252	0.873	0.0217	0.028	0.0288	0.0233
0.0	0.0	0.0	28864.5782	8905.7519	NaN	NaN	0.2358	0.0252	0.8736	0.0217	0.0278	0.0286	0.0231
0.0	0.0	0.0	28009.5782	9239.7519	NaN	NaN	0.2481	0.0252	0.874	0.0217	0.0277	0.0284	0.023
0.0	0.0	0.0	28330.5782	6585.7519	NaN	NaN	0.1886	0.0252	0.8741	0.0218	0.0276	0.0284	0.023
0.0	0.0	0.0	24922.5782	8819.7519	NaN	NaN	0.2614	0.0253	0.8742	0.0218	0.0274	0.0284	0.0229
0.0	0.0	0.0	26381.5782	7882.7519	NaN	NaN	0.2301	0.0254	0.8743	0.0219	0.0272	0.0283	0.0228
0.0	0.0	0.0	31172.5782	10452.7519	NaN	NaN	0.2511	0.0254	0.8741	0.022	0.0272	0.0284	0.0229
0.0	0.0	0.0	25330.5782	7429.7519	NaN	NaN	0.2268	0.0255	0.8742	0.022	0.0271	0.0284	0.0228
0.0	0.0	0.0	22762.5782	7044.7519	NaN	NaN	0.2363	0.0256	0.8742	0.022	0.027	0.0284	0.0227
0.0	0.0	0.0	26097.5782	5077.7519	NaN	NaN	0.1629	0.0258	0.8739	0.0221	0.0269	0.0286	0.0227
0.0	0.0	0.0	23534.5782	5557.7519	NaN	NaN	0.191	0.026	0.8736	0.0221	0.0269	0.0287	0.0227
0.0	0.0	0.0	25098.5782	7448.7519	NaN	NaN	0.2289	0.0261	0.8734	0.0221	0.0269	0.0288	0.0227
0.0	0.0	0.0	25233.5782	11060.7519	NaN	NaN	0.3048	0.0261	0.873	0.0221	0.027	0.0289	0.0228
0.0	0.0	0.0	28121.5782	4552.7519	NaN	NaN	0.1393	0.0262	0.873	0.0221	0.027	0.029	0.0228
0.0	0.0	0.0	26002.5782	10275.7519	NaN	NaN	0.2832	0.0263	0.8725	0.0221	0.0271	0.0292	0.0229
0.0	0.0	0.0	30083.5782	7803.7519	NaN	NaN	0.206	0.0263	0.8728	0.022	0.0269	0.0291	0.0229
0.0	0.0	0.0	27877.5782	6227.7519	NaN	NaN	0.1826	0.0264	0.8726	0.022	0.027	0.0292	0.0229
0.0	0.0	0.0	30870.5782	11019.7519	NaN	NaN	0.2631	0.0263	0.8728	0.022	0.0269	0.0291	0.0229
0.0	0.0	0.0	29367.5782	8128.7519	NaN	NaN	0.2168	0.0264	0.8728	0.022	0.0269	0.0291	0.0228
0.0	0.0	0.0	25441.5782	8398.7519	NaN	NaN	0.2482	0.0265	0.8729	0.022	0.0268	0.0291	0.0227
0.0	0.0	0.0	28466.5782	5201.7519	NaN	NaN	0.1545	0.0265	0.8728	0.022	0.0268	0.0291	0.0228
0.0	0.0	0.0	27740.5782	6960.7519	NaN	NaN	0.2006	0.0265	0.8732	0.022	0.0267	0.029	0.0227
0.0	0.0	0.0	29191.5782	10396.7519	NaN	NaN	0.2626	0.0264	0.8731	0.022	0.0267	0.029	0.0227
0.0	0.0	0.0	23515.5782	6789.7519	NaN	NaN	0.224	0.0265	0.873	0.022	0.0267	0.029	0.0228
0.0	0.0	0.0	22132.5782	6193.7519	NaN	NaN	0.2187	0.0266	0.8729	0.022	0.0266	0.0291	0.0228
0.0	0.0	0.0	29786.5782	5155.7519	NaN	NaN	0.1476	0.0266	0.8727	0.022	0.0266	0.0292	0.0228
0.0	0.0	0.0	27345.5782	7589.7519	NaN	NaN	0.2173	0.0267	0.8728	0.022	0.0265	0.0292	0.0228
0.0	0.0	0.0	26023.5782	7224.7519	NaN	NaN	0.2173	0.0267	0.8725	0.022	0.0266	0.0293	0.0229
0.0	0.0	0.0	24687.5782	9582.7519	NaN	NaN	0.2796	0.0267	0.8724	0.022	0.0266	0.0294	0.023
0.0	0.0	0.0	26201.5782	7723.7519	NaN	NaN	0.2277	0.0267	0.8723	0.022	0.0266	0.0295	0.023
0.0	0.0	0.0	28736.5782	6815.7519	NaN	NaN	0.1917	0.0267	0.8722	0.022	0.0265	0.0295	0.023
0.0	0.0	0.0	25171.5782	2964.7519	NaN	NaN	0.1054	0.0269	0.872	0.0221	0.0265	0.0296	0.023
0.0	0.0	0.0	29271.5782	6947.7519	NaN	NaN	0.1918	0.027	0.8716	0.0222	0.0265	0.0297	0.0231
0.0	0.0	0.0	25376.5782	6546.7519	NaN	NaN	0.2051	0.0271	0.8715	0.0222	0.0265	0.0298	0.023
0.0	0.0	0.0	27466.5782	8842.7519	NaN	NaN	0.2435	0.0272	0.8712	0.0223	0.0266	0.0298	0.023
0.0	0.0	0.0	30186.5782	8282.7519	NaN	NaN	0.2153	0.0273	0.8705	0.0223	0.0267	0.03	0.0231
0.0	0.0	0.0	23788.5782	8413.7519	NaN	NaN	0.2613	0.0274	0.8703	0.0224	0.0267	0.0301	0.0231
0.0	0.0	0.0	26279.5782	2604.7519	NaN	NaN	0.0902	0.0273	0.8698	0.0225	0.0269	0.0302	0.0233
0.0	0.0	0.0	25002.5782	7951.7519	NaN	NaN	0.2413	0.0273	0.8693	0.0225	0.027	0.0304	0.0235
0.0	0.0	0.0	24144.5782	4351.7519	NaN	NaN	0.1527	0.0274	0.8687	0.0226	0.0272	0.0306	0.0236
0.0	0.0	0.0	28255.5782	9052.7519	NaN	NaN	0.2426	0.0275	0.8675	0.0226	0.0275	0.031	0.0239
0.0	0.0	0.0	25560.5782	8405.7519	NaN	NaN	0.2475	0.0276	0.8678	0.0225	0.0274	0.031	0.0238
0.0	0.0	0.0	27432.5782	7502.7519	NaN	NaN	0.2148	0.0277	0.8673	0.0224	0.0274	0.0312	0.0239
0.0	0.0	0.0	28619.5782	7762.7519	NaN	NaN	0.2134	0.0279	0.868	0.0222	0.0272	0.0312	0.0235
0.0	0.0	0.0	25702.5782	8415.7519	NaN	NaN	0.2467	0.0284	0.8677	0.0222	0.0271	0.0313	0.0233
0.0	0.0	0.0	25847.5782	7793.7519	NaN	NaN	0.2317	0.0318	0.8653	0.0223	0.0263	0.0309	0.0234
0.0	0.0	0.0	16026.5782	3078.7519	NaN	NaN	0.1611	0.0411	0.8591	0.0225	0.0239	0.0292	0.0241
0.0	0.0	0.0	9416.5782	4303.7519	NaN	NaN	0.3137	0.0582	0.8402	0.0238	0.0226	0.0287	0.0265
0.0	0.0	0.0	12826.5782	7775.7519	NaN	NaN	0.3774	0.0766	0.8202	0.0254	0.0217	0.0276	0.0286
0.0	0.0	0.0	12347.5782	2030.7519	NaN	NaN	0.1412	0.0836	0.8144	0.0258	0.0211	0.0265	0.0287
0.0	0.0	0.0	11712.5782	4421.7519	NaN	NaN	0.2741	0.0792	0.8213	0.0255	0.0205	0.0254	0.0281
0.0	0.0	0.0	13804.5782	3457.7519	NaN	NaN	0.2003	0.0684	0.8367	0.0247	0.0199	0.0243	0.026
0.0	0.0	0.0	12806.5782	2304.7519	NaN	NaN	0.1525	0.0607	0.8476	0.0241	0.0193	0.0234	0.0249
0.0	0.0	0.0	11101.5782	5891.7519	NaN	NaN	0.3467	0.0594	0.8504	0.0238	0.0189	0.0228	0.0247
0.0	0.0	0.0	10976.5782	2388.7519	NaN	NaN	0.1787	0.0554	0.8561	0.0237	0.0188	0.0223	0.0238
0.0	0.0	0.0	12745.5782	3384.7519	NaN	NaN	0.2098	0.0498	0.8634	0.0235	0.0186	0.0219	0.0228
0.0	0.0	0.0	14991.5782	3089.7519	NaN	NaN	0.1709	0.0456	0.8695	0.0233	0.0183	0.0214	0.022
0.0	0.0	0.0	15396.5782	4069.7519	NaN	NaN	0.2091	0.0418	0.8747	0.0231	0.0182	0.021	0.0212
0.0	0.0	0.0	10346.5782	4878.7519	NaN	NaN	0.3204	0.0411	0.8764	0.0229	0.018	0.0207	0.021
0.0	0.0	0.0	12872.5782	5182.7519	NaN	NaN	0.287	0.0398	0.878	0.0228	0.018	0.0205	0.0208
0.0	0.0	0.0	12384.5782	6782.7519	NaN	NaN	0.3539	0.0396	0.8783	0.0228	0.0181	0.0204	0.0208
0.0	0.0	0.0	14876.5782	3206.7519	NaN	NaN	0.1773	0.0395	0.878	0.0229	0.0182	0.0204	0.0209
0.0	0.0	0.0	13676.5782	5260.7519	NaN	NaN	0.2778	0.0402	0.8769	0.023	0.0183	0.0204	0.0212
0.0	0.0	0.0	9329.5782	5942.7519	NaN	NaN	0.3891	0.0415	0.8749	0.0231	0.0185	0.0206	0.0214
0.0	0.0	0.0	10538.5782	4404.7519	NaN	NaN	0.2948	0.0443	0.8708	0.0233	0.0189	0.0207	0.022
0.0	0.0	0.0	11899.5782	6755.7519	NaN	NaN	0.3621	0.0477	0.8649	0.024	0.0193	0.0211	0.0228
0.0	0.0	0.0	13622.5782	3914.7519	NaN	NaN	0.2232	0.052	0.8583	0.0249	0.0197	0.0214	0.0237
0.0	0.0	0.0	11544.5782	2716.7519	NaN	NaN	0.1905	0.0549	0.8546	0.0255	0.0197	0.021	0.0243
0.0	0.0	0.0	14194.5782	4473.7519	NaN	NaN	0.2396	0.0568	0.8528	0.0259	0.0196	0.0204	0.0244
0.0	0.0	0.0	15665.5782	6094.7519	NaN	NaN	0.2801	0.0709	0.8297	0.0284	0.0207	0.0221	0.0282
0.0	0.0	0.0	14601.5782	4711.7519	NaN	NaN	0.244	0.1676	0.7023	0.0315	0.0234	0.0284	0.0468
0.0	0.0	0.0	-3438.4218	-334.2481	NaN	NaN	0.0886	0.5542	0.3193	0.0307	0.0217	0.03	0.044
0.0	0.0	0.0	-2999.4218	3036.7519	NaN	NaN	1.3	0.7537	0.1399	0.0265	0.0201	0.0322	0.0276
0.0	0.0	0.0	-3347.4218	3220.7519	NaN	NaN	-0.3	0.7952	0.1008	0.0255	0.0207	0.0327	0.0251
0.0	0.0	0.0	-3830.4218	3236.7519	NaN	NaN	-0.3	0.826	0.0793	0.0234	0.0207	0.0294	0.0212
0.0	0.0	0.0	-2174.4218	4085.7519	NaN	NaN	1.3	0.8455	0.0653	0.0211	0.0212	0.0274	0.0195
0.0	0.0	0.0	-5405.4218	1274.7519	NaN	NaN	-0.3	0.8678	0.0504	0.0195	0.0204	0.0234	0.0185
0.0	0.0	0.0	-3075.4218	3982.7519	NaN	NaN	1.3	0.8815	0.0405	0.0194	0.0193	0.0204	0.0189
0.0	0.0	0.0	-3814.4218	1484.7519	NaN	NaN	-0.3	0.8842	0.0378	0.0193	0.0192	0.0197	0.0198
0.0	0.0	0.0	-4393.4218	2098.7519	NaN	NaN	-0.3	0.8853	0.0367	0.0193	0.0192	0.0194	0.0202
0.0	0.0	0.0	-2655.4218	3219.7519	NaN	NaN	1.3	0.8847	0.0366	0.0195	0.0192	0.0194	0.0205
0.0	0.0	0.0	-4758.4218	5263.7519	NaN	NaN	1.3	0.8847	0.0363	0.0196	0.0192	0.0194	0.0208
0.0	0.0	0.0	-3930.4218	4120.7519	NaN	NaN	1.3	0.8852	0.0359	0.0195	0.0192	0.0193	0.0209
0.0	0.0	0.0	-4574.4218	4361.7519	NaN	NaN	-0.3	0.8857	0.0355	0.0194	0.0192	0.0192	0.021
0.0	0.0	0.0	-2927.4218	795.7519	NaN	NaN	-0.3	0.8858	0.0352	0.0195	0.0192	0.0192	0.0212
0.0	0.0	0.0	-3608.4218	394.7519	NaN	NaN	-0.1228	0.8855	0.0349	0.0196	0.0193	0.0193	0.0214
0.0	0.0	0.0	-2750.4218	834.7519	NaN	NaN	-0.3	0.8853	0.0344	0.0199	0.0195	0.0193	0.0216
0.0	0.0	0.0	-4155.4218	2936.7519	NaN	NaN	-0.3	0.8852	0.034	0.02	0.0195	0.0195	0.0218
0.0	0.0	0.0	-2397.4218	-417.2481	NaN	NaN	0.1482	0.8855	0.0335	0.02	0.0195	0.0196	0.0219
0.0	0.0	0.0	-3791.4218	-626.2481	NaN	NaN	0.1418	0.8858	0.0329	0.02	0.0195	0.0198	0.022
0.0	0.0	0.0	-3587.4218	208.7519	NaN	NaN	-0.0618	0.886	0.0323	0.0201	0.0195	0.0199	0.0222
0.0	0.0	0.0	-3482.4218	2162.7519	NaN	NaN	-0.3	0.8864	0.0315	0.0201	0.0195	0.0201	0.0224
0.0	0.0	0.0	-5876.4218	-456.2481	NaN	NaN	0.072	0.8871	0.0308	0.0201	0.0194	0.0202	0.0225
0.0	0.0	0.0	-3604.4218	840.7519	NaN	NaN	-0.3	0.8881	0.03	0.02	0.0192	0.0201	0.0225
0.0	0.0	0.0	-2598.4218	3247.7519	NaN	NaN	1.3	0.889	0.0294	0.0199	0.019	0.0201	0.0226
0.0	0.0	0.0	-3869.4218	3033.7519	NaN	NaN	-0.3	0.8897	0.0289	0.0199	0.0189	0.0201	0.0226
0.0	0.0	0.0	-5463.4218	-292.2481	NaN	NaN	0.0508	0.8905	0.0283	0.0198	0.0188	0.0201	0.0225
0.0	0.0	0.0	-5696.4218	4551.7519	NaN	NaN	-0.3	0.8908	0.028	0.0198	0.0188	0.0201	0.0226
0.0	0.0	0.0	-4747.4218	1166.7519	NaN	NaN	-0.3	0.8909	0.0276	0.0199	0.0189	0.0201	0.0225
0.0	0.0	0.0	-3071.4218	1547.7519	NaN	NaN	-0.3	0.8913	0.0272	0.0199	0.0189	0.0202	0.0225
0.0	0.0	0.0	-4277.4218	1720.7519	NaN	NaN	-0.3	0.8914	0.0269	0.02	0.019	0.0203	0.0224
0.0	0.0	0.0	-2856.4218	1842.7519	NaN	NaN	-0.3	0.8916	0.0266	0.02	0.019	0.0204	0.0224
0.0	0.0	0.0	-4087.4218	1775.7519	NaN	NaN	-0.3	0.8924	0.0262	0.0198	0.019	0.0204	0.0223
0.0	0.0	0.0	-3788.4218	-186.2481	NaN	NaN	0.0469	0.8929	0.0258	0.0197	0.0189	0.0205	0.0222
0.0	0.0	0.0	-3640.4218	1496.7519	NaN	NaN	-0.3	0.8933	0.0255	0.0196	0.0189	0.0206	0.0221
0.0	0.0	0.0	-4547.4218	1698.7519	NaN	NaN	-0.3	0.8937	0.0252	0.0195	0.0189	0.0206	0.0221
0.0	0.0	0.0	-5006.4218	1814.7519	NaN	NaN	-0.3	0.8943	0.0249	0.0194	0.0188	0.0206	0.022
0.0	0.0	0.0	-3747.4218	617.7519	NaN	NaN	-0.1974	0.8946	0.0248	0.0193	0.0187	0.0206	0.0219
0.0	0.0	0.0	-4769.4218	1447.7519	NaN	NaN	-0.3	0.8949	0.0246	0.0193	0.0187	0.0207	0.0219
0.0	0.0	0.0	-2676.4218	3888.7519	NaN	NaN	1.3	0.8951	0.0245	0.0192	0.0187	0.0207	0.0218
0.0	0.0	0.0	-5324.4218	3.7519	NaN	NaN	-0.0007	0.8949	0.0245	0.0192	0.0187	0.0207	0.0219
0.0	0.0	0.0	-5414.4218	4325.7519	NaN	NaN	-0.3	0.8947	0.0245	0.0192	0.0189	0.0209	0.022
0.0	0.0	0.0	-3979.4218	1226.7519	NaN	NaN	-0.3	0.8944	0.0245	0.0192	0.0189	0.021	0.022
0.0	0.0	0.0	-5011.4218	5843.7519	NaN	NaN	1.3	0.8942	0.0244	0.0193	0.019	0.0211	0.0221
0.0	0.0	0.0	-4309.4218	1164.7519	NaN	NaN	-0.3	0.894	0.0244	0.0193	0.0191	0.0211	0.0221
0.0	0.0	0.0	-4602.4218	3021.7519	NaN	NaN	-0.3	0.8939	0.0243	0.0193	0.0192	0.0212	0.0221
0.0	0.0	0.0	-3722.4218	2782.7519	NaN	NaN	-0.3	0.8939	0.0242	0.0193	0.0192	0.0212	0.0221
0.0	0.0	0.0	-4990.4218	1515.7519	NaN	NaN	-0.3	0.8942	0.024	0.0193	0.0193	0.0212	0.0221
0.0	0.0	0.0	-3327.4218	3662.7519	NaN	NaN	1.3	0.8942	0.0238	0.0193	0.0193	0.0213	0.0221
0.0	0.0	0.0	-3621.4218	3625.7519	NaN	NaN	1.3	0.8944	0.0236	0.0192	0.0194	0.0214	0.0221
0.0	0.0	0.0	-2091.4218	5238.7519	NaN	NaN	1.3	0.8947	0.0234	0.0192	0.0194	0.0214	0.022
0.0	0.0	0.0	-3126.4218	359.7519	NaN	NaN	-0.13	0.8952	0.0232	0.0192	0.0193	0.0213	0.0219
0.0	0.0	0.0	-4855.4218	2807.7519	NaN	NaN	-0.3	0.8953	0.0231	0.0192	0.0193	0.0212	0.0219
0.0	0.0	0.0	-4963.4218	1935.7519	NaN	NaN	-0.3	0.8955	0.0231	0.0191	0.0193	0.0212	0.0219
0.0	0.0	0.0	-4130.4218	3014.7519	NaN	NaN	-0.3	0.8955	0.0229	0.0191	0.0193	0.0212	0.0219
0.0	0.0	0.0	-5552.4218	3743.7519	NaN	NaN	-0.3	0.8957	0.0228	0.0191	0.0193	0.0213	0.0218
0.0	0.0	0.0	-5098.4218	2167.7519	NaN	NaN	-0.3	0.8957	0.0227	0.0191	0.0194	0.0213	0.0217
0.0	0.0	0.0	-4428.4218	3808.7519	NaN	NaN	-0.3	0.8957	0.0226	0.019	0.0195	0.0215	0.0217
0.0	0.0	0.0	-3559.4218	5254.7519	NaN	NaN	1.3	0.8961	0.0224	0.0189	0.0195	0.0215	0.0216
0.0	0.0	0.0	-3372.4218	-542.2481	NaN	NaN	0.1385	0.8964	0.0223	0.019	0.0194	0.0214	0.0215
0.0	0.0	0.0	-3992.4218	1625.7519	NaN	NaN	-0.3	0.8964	0.0223	0.019	0.0195	0.0214	0.0215
0.0	0.0	0.0	-4001.4218	-336.2481	NaN	NaN	0.0775	0.8965	0.0222	0.019	0.0195	0.0214	0.0214
0.0	0.0	0.0	-3998.4218	4023.7519	NaN	NaN	1.3	0.8963	0.0222	0.019	0.0196	0.0215	0.0215
0.0	0.0	0.0	-4607.4218	2648.7519	NaN	NaN	-0.3	0.8962	0.0223	0.0189	0.0196	0.0216	0.0214
0.0	0.0	0.0	-4189.4218	2050.7519	NaN	NaN	-0.3	0.8962	0.0222	0.019	0.0195	0.0215	0.0214
0.0	0.0	0.0	-3600.4218	2589.7519	NaN	NaN	-0.3	0.8961	0.0223	0.0191	0.0195	0.0215	0.0215
0.0	0.0	0.0	-4122.4218	2133.7519	NaN	NaN	-0.3	0.8959	0.0223	0.0192	0.0196	0.0215	0.0215
0.0	0.0	0.0	-3876.4218	2244.7519	NaN	NaN	-0.3	0.8955	0.0224	0.0193	0.0196	0.0215	0.0217
0.0	0.0	0.0	-3521.4218	6685.7519	NaN	NaN	1.3	0.8944	0.0227	0.0193	0.0198	0.0218	0.022
0.0	0.0	0.0	-3119.4218	2946.7519	NaN	NaN	-0.3	0.8946	0.0227	0.0194	0.0197	0.0217	0.0219
0.0	0.0	0.0	-5178.4218	2252.7519	NaN	NaN	-0.3	0.8949	0.0227	0.0196	0.0196	0.0214	0.0218
0.0	0.0	0.0	-3609.4218	400.7519	NaN	NaN	-0.1249	0.8949	0.0226	0.0198	0.0196	0.0213	0.0218
0.0	0.0	0.0	-2731.4218	3143.7519	NaN	NaN	1.3	0.8942	0.0227	0.0199	0.0197	0.0215	0.0219
0.0	0.0	0.0	-5224.4218	1345.7519	NaN	NaN	-0.3	0.894	0.0227	0.02	0.0198	0.0215	0.0219
0.0	0.0	0.0	-4645.4218	2814.7519	NaN	NaN	-0.3	0.8935	0.0228	0.0202	0.0199	0.0216	0.022
0.0	0.0	0.0	-3249.4218	1155.7519	NaN	NaN	-0.3	0.8934	0.0227	0.0204	0.0199	0.0215	0.022
0.0	0.0	0.0	-4008.4218	958.7519	NaN	NaN	-0.3	0.893	0.0227	0.0206	0.0201	0.0216	0.022
0.0	0.0	0.0	-4672.4218	1438.7519	NaN	NaN	-0.3	0.8928	0.0227	0.0208	0.0202	0.0216	0.022
0.0	0.0	0.0	-5239.4218	1543.7519	NaN	NaN	-0.3	0.8924	0.0226	0.021	0.0203	0.0216	0.022
0.0	0.0	0.0	-2907.4218	695.7519	NaN	NaN	-0.3	0.892	0.0226	0.0211	0.0205	0.0217	0.0221
0.0	0.0	0.0	-4074.4218	1431.7519	NaN	NaN	-0.3	0.8914	0.0226	0.0213	0.0207	0.0219	0.0222
0.0	0.0	0.0	-3946.4218	1725.7519	NaN	NaN	-0.3	0.8911	0.0225	0.0215	0.0209	0.0219	0.0222
0.0	0.0	0.0	-3617.4218	1736.7519	NaN	NaN	-0.3	0.8909	0.0223	0.0216	0.021	0.022	0.0222
0.0	0.0	0.0	-4673.4218	-478.2481	NaN	NaN	0.0928	0.8911	0.0221	0.0217	0.0211	0.022	0.0221
0.0	0.0	0.0	-4007.4218	2548.7519	NaN	NaN	-0.3	0.8912	0.0219	0.0218	0.0212	0.0219	0.0221
0.0	0.0	0.0	-4350.4218	1755.7519	NaN	NaN	-0.3	0.8915	0.0218	0.0218	0.0212	0.0217	0.0219
0.0	0.0	0.0	-4243.4218	1386.7519	NaN	NaN	-0.3	0.8919	0.0216	0.0218	0.0212	0.0216	0.0219
0.0	0.0	0.0	-5333.4218	5609.7519	NaN	NaN	1.3	0.8927	0.0214	0.0217	0.0211	0.0214	0.0217
0.0	0.0	0.0	-3443.4218	3387.7519	NaN	NaN	-0.3	0.893	0.0212	0.0217	0.0211	0.0214	0.0216
0.0	0.0	0.0	96.5782	4429.7519	NaN	NaN	0.9787	0.8932	0.0211	0.0217	0.021	0.0213	0.0216
0.0	0.0	0.0	1646.5782	3029.7519	NaN	NaN	0.6479	0.8935	0.0211	0.0217	0.0209	0.0212	0.0215
0.0	0.0	0.0	-3095.4218	4060.7519	NaN	NaN	1.3	0.8936	0.0211	0.0217	0.0209	0.0212	0.0215
0.0	0.0	0.0	-4639.4218	3459.7519	NaN	NaN	-0.3	0.8937	0.0212	0.0217	0.0209	0.0211	0.0214
0.0	0.0	0.0	-3391.4218	3914.7519	NaN	NaN	1.3	0.8937	0.0213	0.0218	0.021	0.021	0.0213
0.0	0.0	0.0	-5020.4218	141.7519	NaN	NaN	-0.0291	0.8935	0.0214	0.0218	0.0212	0.0208	0.0213
0.0	0.0	0.0	-2728.4218	-782.2481	NaN	NaN	0.2228	0.8937	0.0213	0.0218	0.0212	0.0208	0.0211
0.0	0.0	0.0	-5797.4218	1431.7519	NaN	NaN	-0.3	0.894	0.0213	0.0218	0.0211	0.0208	0.0211
0.0	0.0	0.0	-3000.4218	1219.7519	NaN	NaN	-0.3	0.8945	0.0211	0.0217	0.021	0.0207	0.021
0.0	0.0	0.0	-4216.4218	907.7519	NaN	NaN	-0.2744	0.8944	0.0211	0.0217	0.021	0.0207	0.021
0.0	0.0	0.0	-4898.4218	3877.7519	NaN	NaN	-0.3	0.895	0.021	0.0216	0.0208	0.0207	0.0208
0.0	0.0	0.0	-5425.4218	-1160.2481	NaN	NaN	0.1762	0.8949	0.021	0.0217	0.0209	0.0207	0.0209
0.0	0.0	0.0	-2099.4218	994.7519	NaN	NaN	-0.3	0.8954	0.021	0.0216	0.0207	0.0206	0.0207
0.0	0.0	0.0	-4234.4218	1568.7519	NaN	NaN	-0.3	0.8952	0.021	0.0216	0.0208	0.0206	0.0208
0.0	0.0	0.0	-2579.4218	487.7519	NaN	NaN	-0.2332	0.8955	0.021	0.0216	0.0207	0.0206	0.0207
0.0	0.0	0.0	-4679.4218	3103.7519	NaN	NaN	-0.3	0.8954	0.021	0.0216	0.0207	0.0206	0.0207
0.0	0.0	0.0	-4287.4218	2829.7519	NaN	NaN	-0.3	0.8954	0.021	0.0216	0.0207	0.0206	0.0207
0.0	0.0	0.0	-4146.4218	-1922.2481	NaN	NaN	0.3167	0.895	0.0212	0.0216	0.0208	0.0206	0.0208
0.0	0.0	0.0	-3258.4218	3595.7519	NaN	NaN	1.3	0.8955	0.021	0.0215	0.0206	0.0206	0.0207
0.0	0.0	0.0	-4339.4218	2010.7519	NaN	NaN	-0.3	0.8953	0.0211	0.0216	0.0207	0.0206	0.0208
0.0	0.0	0.0	-6055.4218	3414.7519	NaN	NaN	-0.3	0.8954	0.0211	0.0215	0.0207	0.0206	0.0208
0.0	0.0	0.0	-4032.4218	2534.7519	NaN	NaN	-0.3	0.8954	0.0211	0.0215	0.0207	0.0206	0.0208
0.0	0.0	0.0	-2606.4218	845.7519	NaN	NaN	-0.3	0.8955	0.0211	0.0215	0.0207	0.0205	0.0207
0.0	0.0	0.0	-4127.4218	2404.7519	NaN	NaN	-0.3	0.8958	0.021	0.0215	0.0206	0.0204	0.0207
0.0	0.0	0.0	-3926.4218	249.7519	NaN	NaN	-0.0679	0.8959	0.021	0.0215	0.0206	0.0204	0.0207
0.0	0.0	0.0	-2912.4218	1765.7519	NaN	NaN	-0.3	0.8962	0.0208	0.0214	0.0204	0.0204	0.0207
0.0	0.0	0.0	-3971.4218	2388.7519	NaN	NaN	-0.3	0.8962	0.0208	0.0214	0.0205	0.0205	0.0208
0.0	0.0	0.0	-3389.4218	3611.7519	NaN	NaN	1.3	0.8965	0.0207	0.0213	0.0204	0.0204	0.0207
0.0	0.0	0.0	-4069.4218	931.7519	NaN	NaN	-0.297	0.8961	0.0208	0.0214	0.0206	0.0204	0.0208
0.0	0.0	0.0	-3114.4218	-336.2481	NaN	NaN	0.0974	0.8963	0.0208	0.0214	0.0206	0.0202	0.0207
0.0	0.0	0.0	-4216.4218	368.7519	NaN	NaN	-0.0958	0.8961	0.0208	0.0214	0.0207	0.0202	0.0208
0.0	0.0	0.0	-5008.4218	574.7519	NaN	NaN	-0.1296	0.8966	0.0207	0.0213	0.0206	0.0201	0.0207
0.0	0.0	0.0	-3562.4218	3034.7519	NaN	NaN	-0.3	0.8969	0.0206	0.0212	0.0205	0.0201	0.0206
0.0	0.0	0.0	-3461.4218	2194.7519	NaN	NaN	-0.3	0.8971	0.0205	0.0212	0.0204	0.0202	0.0206
0.0	0.0	0.0	-2560.4218	558.7519	NaN	NaN	-0.2791	0.897	0.0206	0.0212	0.0204	0.0203	0.0206
0.0	0.0	0.0	-4610.4218	3170.7519	NaN	NaN	-0.3	0.8968	0.0206	0.0212	0.0204	0.0203	0.0206
0.0	0.0	0.0	-3842.4218	1406.7519	NaN	NaN	-0.3	0.8965	0.0207	0.0212	0.0205	0.0203	0.0207
0.0	0.0	0.0	-3718.4218	1256.7519	NaN	NaN	-0.3	0.8965	0.0207	0.0212	0.0206	0.0203	0.0208
0.0	0.0	0.0	-3822.4218	2673.7519	NaN	NaN	-0.3	0.8969	0.0205	0.0211	0.0206	0.0202	0.0208
0.0	0.0	0.0	-5220.4218	1007.7519	NaN	NaN	-0.2392	0.897	0.0205	0.021	0.0206	0.0202	0.0208
0.0	0.0	0.0	-3440.4218	4467.7519	NaN	NaN	1.3	0.8974	0.0203	0.0209	0.0205	0.0201	0.0207
0.0	0.0	0.0	-2552.4218	1039.7519	NaN	NaN	-0.3	0.8972	0.0203	0.0209	0.0206	0.0202	0.0208
0.0	0.0	0.0	-4259.4218	2608.7519	NaN	NaN	-0.3	0.8974	0.0202	0.0209	0.0206	0.0201	0.0207
0.0	0.0	0.0	-4758.4218	820.7519	NaN	NaN	-0.2084	0.8975	0.0202	0.0208	0.0207	0.02	0.0208
0.0	0.0	0.0	-5277.4218	2780.7519	NaN	NaN	-0.3	0.898	0.02	0.0207	0.0206	0.0199	0.0207
0.0	0.0	0.0	-2640.4218	1978.7519	NaN	NaN	-0.3	0.898	0.02	0.0207	0.0207	0.02	0.0207
0.0	0.0	0.0	-2959.4218	2561.7519	NaN	NaN	-0.3	0.8981	0.02	0.0207	0.0207	0.0199	0.0206
0.0	0.0	0.0	-5071.4218	1295.7519	NaN	NaN	-0.3	0.8977	0.0201	0.0207	0.0208	0.02	0.0206
0.0	0.0	0.0	-4261.4218	2072.7519	NaN	NaN	-0.3	0.8981	0.0201	0.0206	0.0207	0.0199	0.0206
0.0	0.0	0.0	-3510.4218	-1059.2481	NaN	NaN	0.2318	0.8979	0.0201	0.0206	0.0208	0.02	0.0207
0.0	0.0	0.0	-3182.4218	5641.7519	NaN	NaN	1.3	0.8984	0.0199	0.0205	0.0206	0.02	0.0206
0.0	0.0	0.0	-2280.4218	2257.7519	NaN	NaN	-0.3	0.8979	0.02	0.0206	0.0207	0.0201	0.0207
0.0	0.0	0.0	-3917.4218	6069.7519	NaN	NaN	1.3	0.8979	0.02	0.0205	0.0208	0.0201	0.0206
0.0	0.0	0.0	-3261.4218	-1273.2481	NaN	NaN	0.2808	0.8971	0.0203	0.0207	0.021	0.0201	0.0208
0.0	0.0	0.0	-3701.4218	1281.7519	NaN	NaN	-0.3	0.8975	0.0203	0.0206	0.0209	0.02	0.0206
0.0	0.0	0.0	-3688.4218	1160.7519	NaN	NaN	-0.3	0.8973	0.0203	0.0206	0.021	0.0201	0.0207
0.0	0.0	0.0	-2055.4218	3104.7519	NaN	NaN	1.3	0.8974	0.0203	0.0206	0.021	0.0202	0.0206
0.0	0.0	0.0	-3595.4218	4816.7519	NaN	NaN	1.3	0.8974	0.0202	0.0205	0.021	0.0203	0.0206
0.0	0.0	0.0	-4320.4218	2790.7519	NaN	NaN	-0.3	0.8972	0.0203	0.0205	0.0211	0.0203	0.0206
0.0	0.0	0.0	-4473.4218	1167.7519	NaN	NaN	-0.3	0.8969	0.0205	0.0206	0.0212	0.0202	0.0206
0.0	0.0	0.0	-3581.4218	981.7519	NaN	NaN	-0.3	0.8969	0.0205	0.0206	0.0212	0.0202	0.0206
0.0	0.0	0.0	-4532.4218	418.7519	NaN	NaN	-0.1018	0.897	0.0205	0.0206	0.0212	0.0202	0.0205
0.0	0.0	0.0	-3682.4218	3005.7519	NaN	NaN	-0.3	0.8971	0.0205	0.0206	0.0212	0.0202	0.0204
0.0	0.0	0.0	-3976.4218	-2482.2481	NaN	NaN	0.3843	0.8971	0.0205	0.0206	0.0212	0.0202	0.0204
0.0	0.0	0.0	-2446.4218	-514.2481	NaN	NaN	0.1737	0.8972	0.0205	0.0206	0.0212	0.0202	0.0204
0.0	0.0	0.0	-2438.4218	3689.7519	NaN	NaN	1.3	0.8973	0.0205	0.0205	0.0211	0.0202	0.0204
0.0	0.0	0.0	-3526.4218	908.7519	NaN	NaN	-0.3	0.8971	0.0206	0.0205	0.0212	0.0203	0.0204
0.0	0.0	0.0	-3055.4218	2397.7519	NaN	NaN	-0.3	0.8969	0.0206	0.0205	0.0212	0.0203	0.0205
0.0	0.0	0.0	-4549.4218	1650.7519	NaN	NaN	-0.3	0.8968	0.0206	0.0205	0.0213	0.0203	0.0204
0.0	0.0	0.0	-3234.4218	2729.7519	NaN	NaN	-0.3	0.8968	0.0207	0.0205	0.0213	0.0203	0.0204
0.0	0.0	0.0	-3388.4218	-470.2481	NaN	NaN	0.1219	0.8965	0.0208	0.0206	0.0214	0.0203	0.0204
0.0	0.0	0.0	-4162.4218	1530.7519	NaN	NaN	-0.3	0.8966	0.0209	0.0206	0.0213	0.0202	0.0204
0.0	0.0	0.0	-6223.4218	-1027.2481	NaN	NaN	0.1417	0.8964	0.021	0.0207	0.0214	0.0202	0.0204
0.0	0.0	0.0	-3168.4218	2463.7519	NaN	NaN	-0.3	0.897	0.0208	0.0205	0.0213	0.0202	0.0203
0.0	0.0	0.0	-3790.4218	1744.7519	NaN	NaN	-0.3	0.8968	0.0208	0.0205	0.0213	0.0202	0.0204
0.0	0.0	0.0	-3496.4218	1312.7519	NaN	NaN	-0.3	0.8971	0.0207	0.0205	0.0213	0.0202	0.0203
0.0	0.0	0.0	-4319.4218	2879.7519	NaN	NaN	-0.3	0.897	0.0207	0.0205	0.0213	0.0202	0.0203
0.0	0.0	0.0	-3936.4218	2158.7519	NaN	NaN	-0.3	0.8969	0.0208	0.0205	0.0213	0.0202	0.0203
0.0	0.0	0.0	-3596.4218	390.7519	NaN	NaN	-0.1219	0.8966	0.0209	0.0206	0.0214	0.0202	0.0204
0.0	0.0	0.0	-4337.4218	-791.2481	NaN	NaN	0.1543	0.8965	0.021	0.0206	0.0214	0.0202	0.0204
0.0	0.0	0.0	-3478.4218	1953.7519	NaN	NaN	-0.3	0.8966	0.0209	0.0205	0.0213	0.0202	0.0203
0.0	0.0	0.0	-2971.4218	-683.2481	NaN	NaN	0.187	0.8965	0.021	0.0205	0.0214	0.0202	0.0204
0.0	0.0	0.0	-2635.4218	1285.7519	NaN	NaN	-0.3	0.8966	0.0209	0.0205	0.0213	0.0203	0.0204
0.0	0.0	0.0	-1748.4218	-221.2481	NaN	NaN	0.1123	0.8962	0.0211	0.0206	0.0214	0.0203	0.0204
0.0	0.0	0.0	-4026.4218	1404.7519	NaN	NaN	-0.3	0.8963	0.0211	0.0206	0.0213	0.0203	0.0204
0.0	0.0	0.0	-2258.4218	-1135.2481	NaN	NaN	0.3345	0.8961	0.0211	0.0207	0.0214	0.0203	0.0204
0.0	0.0	0.0	-2263.4218	-211.2481	NaN	NaN	0.0854	0.8965	0.021	0.0206	0.0213	0.0202	0.0204
0.0	0.0	0.0	-5803.4218	2932.7519	NaN	NaN	-0.3	0.8964	0.021	0.0206	0.0213	0.0202	0.0204
0.0	0.0	0.0	-3818.4218	-560.2481	NaN	NaN	0.1279	0.8963	0.0211	0.0207	0.0213	0.0202	0.0203
0.0	0.0	0.0	-3841.4218	160.7519	NaN	NaN	-0.0437	0.8962	0.0212	0.0207	0.0213	0.0202	0.0203
0.0	0.0	0.0	-3977.4218	-151.2481	NaN	NaN	0.0366	0.8962	0.0212	0.0208	0.0213	0.0201	0.0203
0.0	0.0	0.0	-3351.4218	81.7519	NaN	NaN	-0.025	0.8964	0.0211	0.0207	0.0213	0.0201	0.0203
0.0	0.0	0.0	-4104.4218	447.7519	NaN	NaN	-0.1224	0.8965	0.0211	0.0207	0.0213	0.0202	0.0204
0.0	0.0	0.0	-3688.4218	-63.2481	NaN	NaN	0.0169	0.8964	0.0211	0.0207	0.0213	0.0202	0.0203
0.0	0.0	0.0	-3792.4218	4633.7519	NaN	NaN	1.3	0.8965	0.021	0.0206	0.0213	0.0203	0.0203
0.0	0.0	0.0	-3780.4218	-1494.2481	NaN	NaN	0.2833	0.8962	0.0211	0.0207	0.0213	0.0202	0.0204
0.0	0.0	0.0	-4743.4218	227.7519	NaN	NaN	-0.0504	0.8963	0.0211	0.0207	0.0213	0.0202	0.0204
0.0	0.0	0.0	-4540.4218	-125.2481	NaN	NaN	0.0268	0.8961	0.0212	0.0207	0.0213	0.0202	0.0204
0.0	0.0	0.0	-3222.4218	22.7519	NaN	NaN	-0.0071	0.8962	0.0211	0.0207	0.0213	0.0202	0.0204
0.0	0.0	0.0	-4578.4218	3001.7519	NaN	NaN	-0.3	0.8961	0.0211	0.0208	0.0214	0.0202	0.0204
0.0	0.0	0.0	-3903.4218	-1404.2481	NaN	NaN	0.2646	0.8962	0.0211	0.0208	0.0213	0.0202	0.0205
0.0	0.0	0.0	-4767.4218	-1869.2481	NaN	NaN	0.2817	0.8962	0.021	0.0208	0.0213	0.0202	0.0205
0.0	0.0	0.0	-4114.4218	487.7519	NaN	NaN	-0.1345	0.8964	0.0209	0.0207	0.0213	0.0202	0.0205
0.0	0.0	0.0	-4426.4218	677.7519	NaN	NaN	-0.1808	0.8964	0.0209	0.0207	0.0213	0.0202	0.0205
0.0	0.0	0.0	-3512.4218	-1474.2481	NaN	NaN	0.2956	0.8962	0.0209	0.0208	0.0213	0.0202	0.0206
0.0	0.0	0.0	-4468.4218	1614.7519	NaN	NaN	-0.3	0.8965	0.0208	0.0208	0.0212	0.0201	0.0205
0.0	0.0	0.0	-4555.4218	-362.2481	NaN	NaN	0.0737	0.8963	0.0209	0.0208	0.0213	0.0202	0.0206
0.0	0.0	0.0	-3599.4218	758.7519	NaN	NaN	-0.2671	0.8963	0.0208	0.0208	0.0212	0.0202	0.0206
0.0	0.0	0.0	-1832.4218	528.7519	NaN	NaN	-0.3	0.8959	0.0209	0.0208	0.0213	0.0203	0.0206
0.0	0.0	0.0	-2711.4218	-1103.2481	NaN	NaN	0.2892	0.8957	0.021	0.0209	0.0213	0.0204	0.0207
0.0	0.0	0.0	-3761.4218	-1782.2481	NaN	NaN	0.3215	0.8956	0.021	0.0209	0.0213	0.0204	0.0208
0.0	0.0	0.0	-5289.4218	387.7519	NaN	NaN	-0.0791	0.8956	0.021	0.0209	0.0213	0.0205	0.0208
0.0	0.0	0.0	-3307.4218	2109.7519	NaN	NaN	-0.3	0.8955	0.0209	0.0208	0.0213	0.0206	0.0208
0.0	0.0	0.0	-3129.4218	309.7519	NaN	NaN	-0.1099	0.8951	0.021	0.021	0.0214	0.0207	0.0209
0.0	0.0	0.0	-2869.4218	4106.7519	NaN	NaN	1.3	0.895	0.021	0.021	0.0214	0.0208	0.0208
0.0	0.0	0.0	-3259.4218	-896.2481	NaN	NaN	0.2157	0.8948	0.0212	0.0212	0.0214	0.0207	0.0207
0.0	0.0	0.0	-5078.4218	-2897.2481	NaN	NaN	0.3633	0.895	0.0211	0.0212	0.0214	0.0206	0.0207
0.0	0.0	0.0	-2568.4218	-2074.2481	NaN	NaN	0.4468	0.8952	0.021	0.0211	0.0214	0.0206	0.0207
0.0	0.0	0.0	-3955.4218	60.7519	NaN	NaN	-0.0156	0.8953	0.0209	0.021	0.0213	0.0206	0.0208
0.0	0.0	0.0	-4075.4218	2036.7519	NaN	NaN	-0.3	0.8951	0.0209	0.021	0.0214	0.0208	0.0209
0.0	0.0	0.0	-5902.4218	555.7519	NaN	NaN	-0.1039	0.895	0.021	0.021	0.0214	0.0207	0.0209
0.0	0.0	0.0	-3889.4218	317.7519	NaN	NaN	-0.089	0.895	0.021	0.0211	0.0213	0.0208	0.0209
0.0	0.0	0.0	-4319.4218	835.7519	NaN	NaN	-0.2399	0.8949	0.021	0.0211	0.0213	0.0208	0.0209
0.0	0.0	0.0	-3064.4218	499.7519	NaN	NaN	-0.1949	0.8948	0.021	0.0211	0.0214	0.0208	0.0209
0.0	0.0	0.0	-1906.4218	1165.7519	NaN	NaN	-0.3	0.8947	0.021	0.0211	0.0214	0.0209	0.021
0.0	0.0	0.0	-3597.4218	1474.7519	NaN	NaN	-0.3	0.8945	0.021	0.0211	0.0214	0.021	0.021
0.0	0.0	0.0	-3590.4218	3542.7519	NaN	NaN	-0.3	0.8944	0.021	0.021	0.0214	0.0211	0.0211
0.0	0.0	0.0	-4914.4218	3167.7519	NaN	NaN	-0.3	0.8942	0.0211	0.0211	0.0214	0.0211	0.0211
0.0	0.0	0.0	-4082.4218	2792.7519	NaN	NaN	-0.3	0.8938	0.0212	0.0212	0.0215	0.0212	0.0211
0.0	0.0	0.0	-4350.4218	1148.7519	NaN	NaN	-0.3	0.8937	0.0212	0.0212	0.0216	0.0212	0.0211
0.0	0.0	0.0	-4457.4218	-2374.2481	NaN	NaN	0.3475	0.8937	0.0213	0.0214	0.0216	0.0211	0.021
0.0	0.0	0.0	-5007.4218	347.7519	NaN	NaN	-0.0746	0.894	0.0212	0.0213	0.0216	0.0209	0.021
0.0	0.0	0.0	-4068.4218	-1832.2481	NaN	NaN	0.3105	0.8941	0.0211	0.0213	0.0215	0.0209	0.021
0.0	0.0	0.0	-5594.4218	910.7519	NaN	NaN	-0.1945	0.8945	0.021	0.0211	0.0215	0.0209	0.021
0.0	0.0	0.0	-4085.4218	3582.7519	NaN	NaN	-0.3	0.8945	0.0209	0.021	0.0215	0.021	0.021
0.0	0.0	0.0	-4771.4218	2778.7519	NaN	NaN	-0.3	0.8946	0.0208	0.021	0.0215	0.0211	0.021
0.0	0.0	0.0	-3841.4218	-1517.2481	NaN	NaN	0.2831	0.8943	0.0209	0.0211	0.0215	0.0211	0.0211
0.0	0.0	0.0	-2480.4218	1004.7519	NaN	NaN	-0.3	0.8946	0.0209	0.0211	0.0214	0.021	0.021
0.0	0.0	0.0	-3190.4218	673.7519	NaN	NaN	-0.2677	0.8942	0.021	0.0212	0.0215	0.0211	0.0211
0.0	0.0	0.0	-3201.4218	947.7519	NaN	NaN	-0.3	0.8942	0.021	0.0212	0.0215	0.0211	0.0211
0.0	0.0	0.0	-6038.4218	3285.7519	NaN	NaN	-0.3	0.894	0.0211	0.0212	0.0215	0.0211	0.0211
0.0	0.0	0.0	-2795.4218	-1050.2481	NaN	NaN	0.2731	0.894	0.0212	0.0212	0.0215	0.021	0.0211
0.0	0.0	0.0	-2856.4218	-140.2481	NaN	NaN	0.0468	0.8942	0.0212	0.0212	0.0214	0.021	0.0211
0.0	0.0	0.0	-3560.4218	1005.7519	NaN	NaN	-0.3	0.8941	0.0211	0.0212	0.0214	0.0211	0.0211
0.0	0.0	0.0	-3278.4218	2252.7519	NaN	NaN	-0.3	0.8943	0.021	0.0211	0.0214	0.0211	0.0211
0.0	0.0	0.0	-2644.4218	2992.7519	NaN	NaN	1.3	0.8942	0.021	0.0211	0.0214	0.0211	0.0211
0.0	0.0	0.0	-2156.4218	-582.2481	NaN	NaN	0.2126	0.8942	0.0211	0.0212	0.0215	0.021	0.0211
0.0	0.0	0.0	-3732.4218	-83.2481	NaN	NaN	0.0218	0.8941	0.0212	0.0213	0.0215	0.021	0.021
0.0	0.0	0.0	-5340.4218	-266.2481	NaN	NaN	0.0475	0.8941	0.0212	0.0213	0.0215	0.0209	0.021
0.0	0.0	0.0	-5500.4218	1601.7519	NaN	NaN	-0.3	0.8945	0.0211	0.0212	0.0214	0.0208	0.021
0.0	0.0	0.0	-3250.4218	-1056.2481	NaN	NaN	0.2453	0.8945	0.0211	0.0212	0.0214	0.0208	0.021
0.0	0.0	0.0	-5323.4218	-1709.2481	NaN	NaN	0.243	0.8947	0.021	0.0211	0.0213	0.0208	0.021
0.0	0.0	0.0	-1709.4218	2765.7519	NaN	NaN	1.3	0.8951	0.0208	0.021	0.0213	0.0208	0.021
0.0	0.0	0.0	-4226.4218	2708.7519	NaN	NaN	-0.3	0.895	0.0208	0.021	0.0213	0.0208	0.0211
0.0	0.0	0.0	-4115.4218	2183.7519	NaN	NaN	-0.3	0.895	0.0208	0.021	0.0213	0.0208	0.021
0.0	0.0	0.0	-6689.4218	1324.7519	NaN	NaN	-0.2469	0.895	0.0209	0.0211	0.0213	0.0207	0.021
0.0	0.0	0.0	-3150.4218	2187.7519	NaN	NaN	-0.3	0.8952	0.0208	0.0211	0.0213	0.0207	0.0209
0.0	0.0	0.0	-4629.4218	415.7519	NaN	NaN	-0.0987	0.8952	0.0209	0.0211	0.0213	0.0206	0.0209
0.0	0.0	0.0	-4239.4218	-1395.2481	NaN	NaN	0.2476	0.8951	0.021	0.0212	0.0212	0.0206	0.0209
0.0	0.0	0.0	-3368.4218	1944.7519	NaN	NaN	-0.3	0.8953	0.0209	0.0211	0.0212	0.0207	0.0209
0.0	0.0	0.0	-3945.4218	4284.7519	NaN	NaN	1.3	0.8954	0.0208	0.021	0.0212	0.0207	0.0209
0.0	0.0	0.0	-3815.4218	-1409.2481	NaN	NaN	0.2697	0.8953	0.0208	0.0211	0.0212	0.0206	0.021
0.0	0.0	0.0	-3853.4218	1298.7519	NaN	NaN	-0.3	0.8955	0.0208	0.0211	0.0212	0.0206	0.0209
0.0	0.0	0.0	-3569.4218	-1142.2481	NaN	NaN	0.2424	0.8954	0.0208	0.0211	0.0212	0.0206	0.021
0.0	0.0	0.0	-4183.4218	3641.7519	NaN	NaN	-0.3	0.8957	0.0207	0.021	0.0212	0.0205	0.0209
0.0	0.0	0.0	-4216.4218	872.7519	NaN	NaN	-0.261	0.8956	0.0207	0.021	0.0212	0.0205	0.021
0.0	0.0	0.0	-4106.4218	-1881.2481	NaN	NaN	0.3142	0.8956	0.0207	0.021	0.0212	0.0205	0.021
0.0	0.0	0.0	-4697.4218	3351.7519	NaN	NaN	-0.3	0.8958	0.0206	0.0209	0.0212	0.0205	0.021
0.0	0.0	0.0	-3180.4218	4226.7519	NaN	NaN	1.3	0.8958	0.0206	0.0209	0.0212	0.0206	0.021
0.0	0.0	0.0	-4624.4218	1075.7519	NaN	NaN	-0.3	0.8956	0.0207	0.021	0.0213	0.0206	0.021
0.0	0.0	0.0	-4984.4218	-1234.2481	NaN	NaN	0.1985	0.8954	0.0208	0.021	0.0213	0.0205	0.0209
0.0	0.0	0.0	-2783.4218	-495.2481	NaN	NaN	0.1511	0.8956	0.0208	0.021	0.0212	0.0204	0.0208
0.0	0.0	0.0	-4508.4218	-538.2481	NaN	NaN	0.1067	0.8958	0.0208	0.021	0.0212	0.0204	0.0209
0.0	0.0	0.0	-3599.4218	2474.7519	NaN	NaN	-0.3	0.8962	0.0206	0.0209	0.0212	0.0204	0.0208
0.0	0.0	0.0	-3866.4218	-293.2481	NaN	NaN	0.0705	0.8962	0.0207	0.0209	0.0212	0.0204	0.0208
0.0	0.0	0.0	-3751.4218	394.7519	NaN	NaN	-0.1176	0.8964	0.0206	0.0208	0.0212	0.0203	0.0208
0.0	0.0	0.0	-2352.4218	-188.2481	NaN	NaN	0.0741	0.8961	0.0207	0.0209	0.0212	0.0204	0.0208
0.0	0.0	0.0	-4860.4218	865.7519	NaN	NaN	-0.2167	0.8962	0.0207	0.0209	0.0212	0.0203	0.0208
0.0	0.0	0.0	-6157.4218	2110.7519	NaN	NaN	-0.3	0.896	0.0207	0.0209	0.0212	0.0204	0.0208
0.0	0.0	0.0	-3369.4218	1833.7519	NaN	NaN	-0.3	0.8963	0.0206	0.0208	0.0212	0.0203	0.0208
0.0	0.0	0.0	-3266.4218	-897.2481	NaN	NaN	0.2155	0.8962	0.0206	0.0208	0.0212	0.0204	0.0208
0.0	0.0	0.0	-2638.4218	1088.7519	NaN	NaN	-0.3	0.8965	0.0205	0.0207	0.0212	0.0203	0.0207
0.0	0.0	0.0	-3514.4218	3305.7519	NaN	NaN	-0.3	0.8964	0.0205	0.0208	0.0212	0.0203	0.0208
0.0	0.0	0.0	-5215.4218	-918.2481	NaN	NaN	0.1497	0.8961	0.0207	0.0208	0.0213	0.0204	0.0208
0.0	0.0	0.0	-4422.4218	1175.7519	NaN	NaN	-0.3	0.8961	0.0207	0.0208	0.0213	0.0203	0.0208
0.0	0.0	0.0	-2628.4218	-1615.2481	NaN	NaN	0.3806	0.8959	0.0208	0.0209	0.0213	0.0203	0.0208
0.0	0.0	0.0	-5385.4218	1408.7519	NaN	NaN	-0.3	0.8962	0.0207	0.0208	0.0213	0.0203	0.0208
0.0	0.0	0.0	-4379.4218	1027.7519	NaN	NaN	-0.3	0.8963	0.0206	0.0208	0.0213	0.0203	0.0208
0.0	0.0	0.0	-2714.4218	1917.7519	NaN	NaN	-0.3	0.8967	0.0205	0.0207	0.0212	0.0203	0.0207
0.0	0.0	0.0	-3753.4218	1855.7519	NaN	NaN	-0.3	0.8965	0.0205	0.0207	0.0212	0.0203	0.0208
0.0	0.0	0.0	-3258.4218	-325.2481	NaN	NaN	0.0908	0.8965	0.0206	0.0208	0.0212	0.0202	0.0207
0.0	0.0	0.0	-3445.4218	2241.7519	NaN	NaN	-0.3	0.8963	0.0207	0.0208	0.0212	0.0202	0.0207
0.0	0.0	0.0	-3429.4218	-1578.2481	NaN	NaN	0.3152	0.8961	0.0208	0.0209	0.0213	0.0202	0.0207
0.0	0.0	0.0	-3411.4218	-964.2481	NaN	NaN	0.2204	0.8961	0.0209	0.0209	0.0213	0.0202	0.0207
0.0	0.0	0.0	-2029.4218	136.7519	NaN	NaN	-0.0723	0.896	0.0209	0.0209	0.0213	0.0202	0.0207
0.0	0.0	0.0	-5456.4218	-595.2481	NaN	NaN	0.0984	0.896	0.0209	0.0209	0.0213	0.0203	0.0207
0.0	0.0	0.0	-3508.4218	2079.7519	NaN	NaN	-0.3	0.8961	0.0209	0.0208	0.0212	0.0203	0.0206
0.0	0.0	0.0	-5805.4218	1020.7519	NaN	NaN	-0.2133	0.8958	0.021	0.0209	0.0213	0.0203	0.0207
0.0	0.0	0.0	-2711.4218	875.7519	NaN	NaN	-0.3	0.896	0.0209	0.0209	0.0213	0.0203	0.0206
0.0	0.0	0.0	-5198.4218	577.7519	NaN	NaN	-0.125	0.8959	0.021	0.0209	0.0213	0.0203	0.0207
0.0	0.0	0.0	-3215.4218	702.7519	NaN	NaN	-0.2797	0.8961	0.0209	0.0209	0.0213	0.0203	0.0206
0.0	0.0	0.0	-2504.4218	1198.7519	NaN	NaN	-0.3	0.8959	0.0209	0.0209	0.0213	0.0203	0.0207
0.0	0.0	0.0	-3192.4218	-3463.2481	NaN	NaN	0.5203	0.8956	0.021	0.021	0.0213	0.0204	0.0207
0.0	0.0	0.0	-3561.4218	1455.7519	NaN	NaN	-0.3	0.8959	0.0209	0.0209	0.0213	0.0203	0.0206
0.0	0.0	0.0	-4935.4218	1161.7519	NaN	NaN	-0.3	0.8957	0.021	0.0209	0.0213	0.0204	0.0207
0.0	0.0	0.0	-4087.4218	-157.2481	NaN	NaN	0.037	0.8958	0.0209	0.0209	0.0213	0.0203	0.0207
0.0	0.0	0.0	-4263.4218	-1559.2481	NaN	NaN	0.2678	0.8955	0.021	0.021	0.0213	0.0204	0.0208
0.0	0.0	0.0	-5766.4218	-96.2481	NaN	NaN	0.0164	0.8957	0.021	0.021	0.0213	0.0203	0.0207
0.0	0.0	0.0	-3053.4218	986.7519	NaN	NaN	-0.3	0.8959	0.0209	0.0209	0.0212	0.0203	0.0207
0.0	0.0	0.0	-3504.4218	-630.2481	NaN	NaN	0.1524	0.896	0.0209	0.0209	0.0212	0.0204	0.0207
0.0	0.0	0.0	-3039.4218	954.7519	NaN	NaN	-0.3	0.8962	0.0208	0.0209	0.0211	0.0204	0.0207
0.0	0.0	0.0	-3111.4218	-941.2481	NaN	NaN	0.2323	0.8959	0.0208	0.0209	0.0212	0.0204	0.0207
0.0	0.0	0.0	-3207.4218	-443.2481	NaN	NaN	0.1214	0.8955	0.0209	0.021	0.0212	0.0205	0.0208
0.0	0.0	0.0	-4802.4218	990.7519	NaN	NaN	-0.2599	0.8954	0.021	0.0211	0.0212	0.0205	0.0209
0.0	0.0	0.0	-2772.4218	-760.2481	NaN	NaN	0.2152	0.8953	0.021	0.0211	0.0212	0.0205	0.0209
0.0	0.0	0.0	-4280.4218	-376.2481	NaN	NaN	0.0808	0.8951	0.021	0.0211	0.0212	0.0206	0.021
0.0	0.0	0.0	-3970.4218	95.7519	NaN	NaN	-0.0247	0.8953	0.0209	0.0211	0.0212	0.0206	0.0209
0.0	0.0	0.0	-3189.4218	170.7519	NaN	NaN	-0.0566	0.8952	0.0209	0.0211	0.0212	0.0206	0.021
0.0	0.0	0.0	-5568.4218	3290.7519	NaN	NaN	-0.3	0.8952	0.0209	0.0211	0.0212	0.0207	0.021
0.0	0.0	0.0	-4084.4218	2550.7519	NaN	NaN	-0.3	0.8952	0.0208	0.0211	0.0212	0.0207	0.021
0.0	0.0	0.0	-4492.4218	-1458.2481	NaN	NaN	0.2451	0.895	0.0208	0.0212	0.0212	0.0207	0.021
0.0	0.0	0.0	-5368.4218	2569.7519	NaN	NaN	-0.3	0.8952	0.0207	0.0211	0.0212	0.0207	0.021
0.0	0.0	0.0	-4055.4218	3034.7519	NaN	NaN	-0.3	0.8951	0.0207	0.0212	0.0212	0.0207	0.0211
0.0	0.0	0.0	-2592.4218	443.7519	NaN	NaN	-0.2065	0.895	0.0207	0.0212	0.0212	0.0208	0.0211
0.0	0.0	0.0	-5142.4218	3185.7519	NaN	NaN	-0.3	0.8951	0.0207	0.0212	0.0212	0.0207	0.0211
0.0	0.0	0.0	-5016.4218	-254.2481	NaN	NaN	0.0482	0.8952	0.0207	0.0212	0.0212	0.0207	0.0211
0.0	0.0	0.0	-2026.4218	1551.7519	NaN	NaN	-0.3	0.8958	0.0205	0.021	0.021	0.0207	0.021
0.0	0.0	0.0	-2838.4218	1959.7519	NaN	NaN	-0.3	0.8957	0.0205	0.0209	0.021	0.0207	0.0211
0.0	0.0	0.0	-4505.4218	3443.7519	NaN	NaN	-0.3	0.8958	0.0205	0.0209	0.021	0.0207	0.0211
0.0	0.0	0.0	-1766.4218	175.7519	NaN	NaN	-0.1105	0.8956	0.0205	0.021	0.0211	0.0207	0.0211
0.0	0.0	0.0	-4316.4218	2854.7519	NaN	NaN	-0.3	0.8958	0.0205	0.0209	0.021	0.0207	0.0211
0.0	0.0	0.0	-3775.4218	1931.7519	NaN	NaN	-0.3	0.8956	0.0205	0.0209	0.0211	0.0208	0.0211
0.0	0.0	0.0	-889.4218	584.7519	NaN	NaN	-0.3	0.8956	0.0205	0.0209	0.0211	0.0208	0.0211
0.0	0.0	0.0	-3917.4218	2862.7519	NaN	NaN	-0.3	0.8953	0.0206	0.021	0.0212	0.0209	0.0211
0.0	0.0	0.0	-5132.4218	-718.2481	NaN	NaN	0.1228	0.8951	0.0207	0.0211	0.0212	0.0208	0.0212
0.0	0.0	0.0	-3460.4218	1876.7519	NaN	NaN	-0.3	0.8955	0.0206	0.021	0.0212	0.0207	0.0211
0.0	0.0	0.0	-4598.4218	-624.2481	NaN	NaN	0.1195	0.8952	0.0206	0.021	0.0213	0.0208	0.0211
0.0	0.0	0.0	-2543.4218	824.7519	NaN	NaN	-0.3	0.8956	0.0205	0.0209	0.0213	0.0207	0.0211
0.0	0.0	0.0	-4202.4218	-247.2481	NaN	NaN	0.0556	0.8954	0.0205	0.021	0.0213	0.0207	0.021
0.0	0.0	0.0	-1524.4218	-543.2481	NaN	NaN	0.2627	0.8958	0.0204	0.0209	0.0213	0.0206	0.021
0.0	0.0	0.0	-4521.4218	226.7519	NaN	NaN	-0.0528	0.8956	0.0205	0.021	0.0213	0.0206	0.021
0.0	0.0	0.0	-4204.4218	-176.2481	NaN	NaN	0.0402	0.896	0.0204	0.021	0.0212	0.0205	0.0209
0.0	0.0	0.0	-2635.4218	-168.2481	NaN	NaN	0.06	0.8962	0.0203	0.0209	0.0212	0.0205	0.0209
0.0	0.0	0.0	-2978.4218	3957.7519	NaN	NaN	1.3	0.8965	0.0202	0.0208	0.0211	0.0205	0.0208
0.0	0.0	0.0	-987.4218	1547.7519	NaN	NaN	1.3	0.8961	0.0204	0.0208	0.0211	0.0206	0.0209
0.0	0.0	0.0	-4973.4218	-594.2481	NaN	NaN	0.1067	0.8955	0.0206	0.021	0.0212	0.0207	0.021
0.0	0.0	0.0	-2998.4218	2890.7519	NaN	NaN	-0.3	0.8956	0.0206	0.021	0.0212	0.0207	0.0209
0.0	0.0	0.0	-4207.4218	2212.7519	NaN	NaN	-0.3	0.8951	0.0208	0.0211	0.0213	0.0207	0.021
0.0	0.0	0.0	-3211.4218	573.7519	NaN	NaN	-0.2175	0.8951	0.0208	0.0211	0.0213	0.0207	0.021
0.0	0.0	0.0	-2780.4218	-829.2481	NaN	NaN	0.2297	0.895	0.0209	0.0211	0.0213	0.0207	0.021
0.0	0.0	0.0	-2729.4218	6158.7519	NaN	NaN	1.3	0.8955	0.0208	0.0209	0.0212	0.0207	0.0208
0.0	0.0	0.0	-2948.4218	1058.7519	NaN	NaN	-0.3	0.8951	0.0209	0.021	0.0213	0.0207	0.021
0.0	0.0	0.0	-3647.4218	3391.7519	NaN	NaN	-0.3	0.8952	0.0209	0.021	0.0213	0.0207	0.0209
0.0	0.0	0.0	-1992.4218	120.7519	NaN	NaN	-0.0645	0.8949	0.021	0.021	0.0214	0.0207	0.0209
0.0	0.0	0.0	-3751.4218	789.7519	NaN	NaN	-0.2667	0.8952	0.0209	0.021	0.0213	0.0206	0.0209
0.0	0.0	0.0	-3864.4218	-566.2481	NaN	NaN	0.1278	0.895	0.021	0.021	0.0214	0.0206	0.0209
0.0	0.0	0.0	-3773.4218	-1041.2481	NaN	NaN	0.2163	0.8952	0.021	0.021	0.0214	0.0206	0.0208
0.0	0.0	0.0	-5279.4218	657.7519	NaN	NaN	-0.1423	0.8951	0.021	0.0211	0.0214	0.0206	0.0208
0.0	0.0	0.0	-5861.4218	-1065.2481	NaN	NaN	0.1538	0.8953	0.021	0.021	0.0214	0.0205	0.0208
0.0	0.0	0.0	-3819.4218	99.7519	NaN	NaN	-0.0268	0.8957	0.0208	0.021	0.0213	0.0205	0.0207
0.0	0.0	0.0	-4102.4218	-770.2481	NaN	NaN	0.1581	0.8958	0.0208	0.0209	0.0213	0.0205	0.0207
0.0	0.0	0.0	-4793.4218	712.7519	NaN	NaN	-0.1747	0.896	0.0207	0.0209	0.0213	0.0205	0.0207
0.0	0.0	0.0	-3845.4218	1745.7519	NaN	NaN	-0.3	0.8959	0.0207	0.0209	0.0213	0.0205	0.0207
0.0	0.0	0.0	-4144.4218	-448.2481	NaN	NaN	0.0976	0.8958	0.0207	0.021	0.0213	0.0205	0.0208
0.0	0.0	0.0	-5497.4218	1630.7519	NaN	NaN	-0.3	0.8959	0.0207	0.021	0.0213	0.0204	0.0208
0.0	0.0	0.0	-2315.4218	-105.2481	NaN	NaN	0.0435	0.896	0.0206	0.0209	0.0213	0.0205	0.0208
0.0	0.0	0.0	-4432.4218	4003.7519	NaN	NaN	-0.3	0.896	0.0205	0.0209	0.0213	0.0206	0.0208
0.0	0.0	0.0	-3849.4218	2412.7519	NaN	NaN	-0.3	0.8958	0.0205	0.0209	0.0214	0.0206	0.0208
0.0	0.0	0.0	-4482.4218	3577.7519	NaN	NaN	-0.3	0.8955	0.0207	0.021	0.0214	0.0206	0.0208
0.0	0.0	0.0	-4952.4218	-1104.2481	NaN	NaN	0.1823	0.8953	0.0208	0.0211	0.0214	0.0205	0.0209
0.0	0.0	0.0	-3711.4218	539.7519	NaN	NaN	-0.1702	0.8957	0.0207	0.021	0.0214	0.0204	0.0208
0.0	0.0	0.0	-4018.4218	1500.7519	NaN	NaN	-0.3	0.8956	0.0206	0.021	0.0214	0.0205	0.0208
0.0	0.0	0.0	-5198.4218	3590.7519	NaN	NaN	-0.3	0.8959	0.0205	0.0209	0.0214	0.0205	0.0208
0.0	0.0	0.0	-3478.4218	326.7519	NaN	NaN	-0.1037	0.8954	0.0207	0.021	0.0215	0.0205	0.0208
0.0	0.0	0.0	-3207.4218	-590.2481	NaN	NaN	0.1554	0.8955	0.0208	0.0211	0.0214	0.0204	0.0208
0.0	0.0	0.0	-4290.4218	-847.2481	NaN	NaN	0.1649	0.8954	0.0209	0.0211	0.0214	0.0204	0.0208
0.0	0.0	0.0	-4655.4218	-380.2481	NaN	NaN	0.0755	0.8955	0.0208	0.021	0.0214	0.0204	0.0209
0.0	0.0	0.0	-4212.4218	2966.7519	NaN	NaN	-0.3	0.8955	0.0207	0.021	0.0214	0.0205	0.0209
0.0	0.0	0.0	-3079.4218	1854.7519	NaN	NaN	-0.3	0.8954	0.0207	0.021	0.0215	0.0206	0.0209
0.0	0.0	0.0	-2568.4218	1896.7519	NaN	NaN	-0.3	0.8951	0.0208	0.0211	0.0215	0.0206	0.0209
0.0	0.0	0.0	-3456.4218	-380.2481	NaN	NaN	0.0991	0.8948	0.021	0.0212	0.0215	0.0206	0.0209
0.0	0.0	0.0	-5094.4218	649.7519	NaN	NaN	-0.1462	0.8947	0.0211	0.0212	0.0216	0.0206	0.0209
0.0	0.0	0.0	-3376.4218	-762.2481	NaN	NaN	0.1842	0.8946	0.0211	0.0213	0.0216	0.0205	0.0209
0.0	0.0	0.0	-3693.4218	1002.7519	NaN	NaN	-0.3	0.8945	0.0212	0.0213	0.0217	0.0205	0.0208
0.0	0.0	0.0	-5529.4218	-737.2481	NaN	NaN	0.1176	0.8945	0.0213	0.0213	0.0217	0.0205	0.0208
0.0	0.0	0.0	-3854.4218	-1204.2481	NaN	NaN	0.2381	0.8947	0.0212	0.0213	0.0216	0.0204	0.0207
0.0	0.0	0.0	-4059.4218	-2523.2481	NaN	NaN	0.3833	0.8946	0.0213	0.0213	0.0216	0.0204	0.0208
0.0	0.0	0.0	-3105.4218	616.7519	NaN	NaN	-0.2478	0.895	0.0211	0.0212	0.0215	0.0204	0.0208
0.0	0.0	0.0	-3116.4218	1123.7519	NaN	NaN	-0.3	0.8949	0.021	0.0213	0.0216	0.0205	0.0208
0.0	0.0	0.0	-3046.4218	1662.7519	NaN	NaN	-0.3	0.8946	0.0211	0.0213	0.0216	0.0206	0.0207
0.0	0.0	0.0	-3690.4218	-966.2481	NaN	NaN	0.2075	0.8943	0.0213	0.0215	0.0216	0.0206	0.0207
0.0	0.0	0.0	-4974.4218	-3136.2481	NaN	NaN	0.3867	0.8943	0.0214	0.0216	0.0216	0.0205	0.0207
0.0	0.0	0.0	-2671.4218	-2448.2481	NaN	NaN	0.4782	0.8943	0.0213	0.0216	0.0216	0.0205	0.0207
0.0	0.0	0.0	-5162.4218	1914.7519	NaN	NaN	-0.3	0.8943	0.0212	0.0216	0.0216	0.0206	0.0207
0.0	0.0	0.0	-5163.4218	-136.2481	NaN	NaN	0.0257	0.894	0.0213	0.0216	0.0217	0.0206	0.0208
0.0	0.0	0.0	-5209.4218	351.7519	NaN	NaN	-0.0724	0.8941	0.0213	0.0216	0.0216	0.0206	0.0207
0.0	0.0	0.0	-4339.4218	-3012.2481	NaN	NaN	0.4097	0.894	0.0214	0.0218	0.0217	0.0205	0.0207
0.0	0.0	0.0	-5664.4218	-1399.2481	NaN	NaN	0.1981	0.8942	0.0213	0.0218	0.0216	0.0204	0.0206
0.0	0.0	0.0	-5964.4218	-207.2481	NaN	NaN	0.0336	0.8941	0.0213	0.0218	0.0216	0.0205	0.0207
0.0	0.0	0.0	-4693.4218	396.7519	NaN	NaN	-0.0923	0.8943	0.0212	0.0217	0.0216	0.0205	0.0207
0.0	0.0	0.0	-4193.4218	94.7519	NaN	NaN	-0.0231	0.8944	0.0212	0.0217	0.0216	0.0205	0.0206
0.0	0.0	0.0	-3666.4218	-2130.2481	NaN	NaN	0.3675	0.8945	0.0211	0.0217	0.0215	0.0205	0.0206
0.0	0.0	0.0	-3872.4218	-157.2481	NaN	NaN	0.039	0.8945	0.0211	0.0217	0.0215	0.0205	0.0206
0.0	0.0	0.0	-4119.4218	1148.7519	NaN	NaN	-0.3	0.8944	0.0211	0.0217	0.0215	0.0206	0.0207
0.0	0.0	0.0	-4758.4218	-2183.2481	NaN	NaN	0.3145	0.894	0.0213	0.0218	0.0215	0.0205	0.0208
0.0	0.0	0.0	-4778.4218	-1720.2481	NaN	NaN	0.2647	0.8941	0.0212	0.0218	0.0215	0.0205	0.0208
0.0	0.0	0.0	-4442.4218	1070.7519	NaN	NaN	-0.3	0.8942	0.0212	0.0218	0.0215	0.0206	0.0208
0.0	0.0	0.0	-4277.4218	329.7519	NaN	NaN	-0.0835	0.8941	0.0212	0.0218	0.0214	0.0206	0.0208
0.0	0.0	0.0	-3377.4218	2487.7519	NaN	NaN	-0.3	0.8941	0.0212	0.0218	0.0215	0.0208	0.0207
0.0	0.0	0.0	-4363.4218	1593.7519	NaN	NaN	-0.3	0.8937	0.0214	0.0219	0.0215	0.0208	0.0207
0.0	0.0	0.0	-4728.4218	2199.7519	NaN	NaN	-0.3	0.8937	0.0213	0.0219	0.0215	0.0208	0.0207
0.0	0.0	0.0	-4060.4218	1692.7519	NaN	NaN	-0.3	0.8934	0.0214	0.0219	0.0216	0.0209	0.0208
0.0	0.0	0.0	-5404.4218	434.7519	NaN	NaN	-0.0875	0.8934	0.0214	0.022	0.0216	0.0209	0.0208
0.0	0.0	0.0	-5754.4218	2670.7519	NaN	NaN	-0.3	0.8933	0.0215	0.022	0.0216	0.0209	0.0208
0.0	0.0	0.0	-1943.4218	650.7519	NaN	NaN	-0.3	0.8932	0.0215	0.0221	0.0216	0.0209	0.0208
0.0	0.0	0.0	-6498.4218	-1132.2481	NaN	NaN	0.1484	0.8931	0.0215	0.0221	0.0216	0.0209	0.0207
0.0	0.0	0.0	-4221.4218	1911.7519	NaN	NaN	-0.3	0.8934	0.0214	0.0221	0.0216	0.0209	0.0206
0.0	0.0	0.0	-5121.4218	672.7519	NaN	NaN	-0.1512	0.8933	0.0215	0.0221	0.0216	0.0209	0.0206
0.0	0.0	0.0	-3039.4218	1241.7519	NaN	NaN	-0.3	0.8936	0.0214	0.022	0.0216	0.0209	0.0205
0.0	0.0	0.0	-4749.4218	-359.2481	NaN	NaN	0.0703	0.8932	0.0215	0.0221	0.0216	0.021	0.0206
0.0	0.0	0.0	-4321.4218	2439.7519	NaN	NaN	-0.3	0.8935	0.0214	0.0221	0.0216	0.021	0.0205
0.0	0.0	0.0	-3377.4218	3215.7519	NaN	NaN	-0.3	0.8934	0.0214	0.0221	0.0216	0.021	0.0205
0.0	0.0	0.0	-3330.4218	630.7519	NaN	NaN	-0.2336	0.8931	0.0216	0.0221	0.0216	0.0211	0.0205
0.0	0.0	0.0	-4769.4218	2926.7519	NaN	NaN	-0.3	0.8928	0.0217	0.0221	0.0216	0.0211	0.0206
0.0	0.0	0.0	-4270.4218	-470.2481	NaN	NaN	0.0992	0.8926	0.0218	0.0222	0.0217	0.0212	0.0206
0.0	0.0	0.0	-2019.4218	1528.7519	NaN	NaN	-0.3	0.8925	0.0218	0.0222	0.0217	0.0212	0.0206
0.0	0.0	0.0	-4451.4218	-690.2481	NaN	NaN	0.1342	0.8922	0.0219	0.0223	0.0218	0.0211	0.0207
0.0	0.0	0.0	-5581.4218	1100.7519	NaN	NaN	-0.2457	0.8923	0.0219	0.0223	0.0218	0.0211	0.0207
0.0	0.0	0.0	-3093.4218	1399.7519	NaN	NaN	-0.3	0.8924	0.0218	0.0222	0.0218	0.0211	0.0207
0.0	0.0	0.0	-4171.4218	1801.7519	NaN	NaN	-0.3	0.8927	0.0217	0.0221	0.0218	0.021	0.0206
0.0	0.0	0.0	-3450.4218	-401.2481	NaN	NaN	0.1042	0.8927	0.0218	0.0222	0.0218	0.0209	0.0207
0.0	0.0	0.0	-4432.4218	-912.2481	NaN	NaN	0.1707	0.8928	0.0217	0.0222	0.0218	0.0209	0.0206
0.0	0.0	0.0	-5272.4218	1474.7519	NaN	NaN	-0.3	0.8929	0.0217	0.0221	0.0218	0.0209	0.0206
0.0	0.0	0.0	-5857.4218	-46.2481	NaN	NaN	0.0078	0.8931	0.0216	0.0221	0.0218	0.0208	0.0206
0.0	0.0	0.0	-6409.4218	1224.7519	NaN	NaN	-0.2362	0.893	0.0216	0.0221	0.0219	0.0208	0.0206
0.0	0.0	0.0	-5627.4218	-1897.2481	NaN	NaN	0.2521	0.8932	0.0216	0.022	0.0219	0.0207	0.0206
0.0	0.0	0.0	-4962.4218	1050.7519	NaN	NaN	-0.2686	0.8936	0.0214	0.022	0.0218	0.0206	0.0205
0.0	0.0	0.0	-4299.4218	-895.2481	NaN	NaN	0.1723	0.8935	0.0215	0.022	0.0219	0.0206	0.0206
0.0	0.0	0.0	-4099.4218	-507.2481	NaN	NaN	0.1101	0.8938	0.0214	0.022	0.0218	0.0205	0.0205
0.0	0.0	0.0	-4721.4218	654.7519	NaN	NaN	-0.161	0.8938	0.0214	0.022	0.0218	0.0205	0.0205
0.0	0.0	0.0	-4205.4218	901.7519	NaN	NaN	-0.273	0.894	0.0214	0.0219	0.0217	0.0205	0.0205
0.0	0.0	0.0	-2360.4218	1412.7519	NaN	NaN	-0.3	0.894	0.0214	0.022	0.0217	0.0205	0.0205
0.0	0.0	0.0	-5238.4218	-2742.2481	NaN	NaN	0.3436	0.8934	0.0216	0.0221	0.0217	0.0205	0.0206
0.0	0.0	0.0	-1209.4218	2452.7519	NaN	NaN	1.3	0.8935	0.0217	0.0222	0.0216	0.0205	0.0205
0.0	0.0	0.0	-4356.4218	-1520.2481	NaN	NaN	0.2587	0.8929	0.0219	0.0224	0.0217	0.0205	0.0206
0.0	0.0	0.0	-4025.4218	464.7519	NaN	NaN	-0.1305	0.8931	0.0219	0.0224	0.0217	0.0205	0.0206
0.0	0.0	0.0	-1955.4218	-2245.2481	NaN	NaN	0.5345	0.893	0.022	0.0224	0.0217	0.0204	0.0206
0.0	0.0	0.0	-159.4218	1306.7519	NaN	NaN	1.139	0.8934	0.0219	0.0223	0.0216	0.0204	0.0205
0.0	0.0	0.0	-3387.4218	-2713.2481	NaN	NaN	0.4447	0.893	0.022	0.0224	0.0216	0.0204	0.0205
0.0	0.0	0.0	-3445.4218	2637.7519	NaN	NaN	-0.3	0.8934	0.022	0.0223	0.0215	0.0203	0.0204
0.0	0.0	0.0	-3574.4218	-2185.2481	NaN	NaN	0.3794	0.8929	0.0222	0.0224	0.0216	0.0203	0.0206
0.0	0.0	0.0	-3830.4218	-270.2481	NaN	NaN	0.0659	0.8933	0.0221	0.0224	0.0215	0.0202	0.0204
0.0	0.0	0.0	-5726.4218	2570.7519	NaN	NaN	-0.3	0.8932	0.0222	0.0224	0.0216	0.0202	0.0204
0.0	0.0	0.0	-3964.4218	1157.7519	NaN	NaN	-0.3	0.8936	0.0221	0.0223	0.0215	0.0201	0.0203
0.0	0.0	0.0	-3070.4218	-732.2481	NaN	NaN	0.1926	0.8937	0.0221	0.0224	0.0215	0.02	0.0203
0.0	0.0	0.0	-5197.4218	-1854.2481	NaN	NaN	0.263	0.894	0.0221	0.0223	0.0215	0.0199	0.0202
0.0	0.0	0.0	-4287.4218	1467.7519	NaN	NaN	-0.3	0.8946	0.022	0.0221	0.0214	0.0198	0.0201
0.0	0.0	0.0	-4880.4218	330.7519	NaN	NaN	-0.0727	0.8949	0.0219	0.022	0.0214	0.0198	0.0201
0.0	0.0	0.0	-5275.4218	2494.7519	NaN	NaN	-0.3	0.8954	0.0217	0.0218	0.0214	0.0198	0.02
0.0	0.0	0.0	-4630.4218	1437.7519	NaN	NaN	-0.3	0.8953	0.0218	0.0218	0.0214	0.0197	0.02
0.0	0.0	0.0	-4093.4218	-413.2481	NaN	NaN	0.0917	0.8954	0.0218	0.0218	0.0214	0.0196	0.02
0.0	0.0	0.0	-4877.4218	-2081.2481	NaN	NaN	0.2991	0.8953	0.0219	0.0218	0.0214	0.0195	0.0201
0.0	0.0	0.0	-4988.4218	-104.2481	NaN	NaN	0.0205	0.8956	0.0219	0.0217	0.0214	0.0194	0.0201
0.0	0.0	0.0	-4397.4218	642.7519	NaN	NaN	-0.1712	0.896	0.0217	0.0216	0.0213	0.0194	0.02
0.0	0.0	0.0	-3442.4218	313.7519	NaN	NaN	-0.1003	0.8965	0.0216	0.0214	0.0213	0.0194	0.0199
0.0	0.0	0.0	-2802.4218	1081.7519	NaN	NaN	-0.3	0.8964	0.0216	0.0213	0.0213	0.0195	0.0199
0.0	0.0	0.0	-2935.4218	2802.7519	NaN	NaN	-0.3	0.8965	0.0216	0.0213	0.0213	0.0195	0.0198
0.0	0.0	0.0	-3118.4218	-789.2481	NaN	NaN	0.202	0.8959	0.0218	0.0214	0.0214	0.0195	0.02
0.0	0.0	0.0	-4444.4218	657.7519	NaN	NaN	-0.1737	0.8957	0.0218	0.0215	0.0214	0.0194	0.0201
0.0	0.0	0.0	-4586.4218	-1267.2481	NaN	NaN	0.2165	0.8954	0.0219	0.0216	0.0215	0.0193	0.0202
0.0	0.0	0.0	-4311.4218	-1924.2481	NaN	NaN	0.3086	0.8954	0.0219	0.0217	0.0215	0.0193	0.0202
0.0	0.0	0.0	-4449.4218	889.7519	NaN	NaN	-0.25	0.8954	0.0219	0.0216	0.0215	0.0193	0.0202
0.0	0.0	0.0	-3170.4218	132.7519	NaN	NaN	-0.0437	0.8954	0.0219	0.0217	0.0215	0.0193	0.0202
0.0	0.0	0.0	-3593.4218	-3599.2481	NaN	NaN	0.5004	0.895	0.022	0.0218	0.0215	0.0194	0.0203
0.0	0.0	0.0	-2579.4218	2205.7519	NaN	NaN	-0.3	0.8954	0.0218	0.0217	0.0214	0.0194	0.0202
0.0	0.0	0.0	-4364.4218	510.7519	NaN	NaN	-0.1325	0.895	0.0219	0.0218	0.0215	0.0195	0.0204
0.0	0.0	0.0	-3203.4218	-141.2481	NaN	NaN	0.0422	0.8949	0.0219	0.0218	0.0215	0.0195	0.0204
0.0	0.0	0.0	-4237.4218	-74.2481	NaN	NaN	0.0172	0.8944	0.022	0.0219	0.0216	0.0196	0.0205
0.0	0.0	0.0	-1866.4218	752.7519	NaN	NaN	-0.3	0.8943	0.022	0.0219	0.0216	0.0196	0.0205
0.0	0.0	0.0	-4116.4218	-1027.2481	NaN	NaN	0.1997	0.8937	0.0221	0.022	0.0217	0.0197	0.0207
0.0	0.0	0.0	-3764.4218	-1102.2481	NaN	NaN	0.2265	0.8934	0.0222	0.0221	0.0218	0.0197	0.0207
0.0	0.0	0.0	-4016.4218	-1872.2481	NaN	NaN	0.3179	0.8932	0.0223	0.0221	0.0218	0.0198	0.0208
0.0	0.0	0.0	-1984.4218	560.7519	NaN	NaN	-0.3	0.8932	0.0222	0.0221	0.0218	0.0199	0.0209
0.0	0.0	0.0	-2168.4218	277.7519	NaN	NaN	-0.1469	0.8932	0.0222	0.022	0.0217	0.0199	0.0209
0.0	0.0	0.0	-3320.4218	2258.7519	NaN	NaN	-0.3	0.8932	0.0222	0.022	0.0217	0.02	0.021
0.0	0.0	0.0	-2912.4218	2188.7519	NaN	NaN	-0.3	0.893	0.0222	0.022	0.0218	0.02	0.021
0.0	0.0	0.0	-3285.4218	2116.7519	NaN	NaN	-0.3	0.8928	0.0223	0.022	0.0218	0.0201	0.0211
0.0	0.0	0.0	-3276.4218	324.7519	NaN	NaN	-0.11	0.8926	0.0223	0.022	0.0218	0.0201	0.0211
0.0	0.0	0.0	-4882.4218	2508.7519	NaN	NaN	-0.3	0.8927	0.0223	0.022	0.0218	0.02	0.0211
0.0	0.0	0.0	-3865.4218	-666.2481	NaN	NaN	0.147	0.8927	0.0224	0.022	0.0218	0.0201	0.0211
0.0	0.0	0.0	-4632.4218	1353.7519	NaN	NaN	-0.3	0.8929	0.0223	0.0219	0.0218	0.0201	0.0211
0.0	0.0	0.0	-2706.4218	556.7519	NaN	NaN	-0.259	0.8931	0.0222	0.0218	0.0218	0.0201	0.021
0.0	0.0	0.0	-2154.4218	2000.7519	NaN	NaN	-0.3	0.8933	0.0221	0.0217	0.0218	0.0201	0.0209
0.0	0.0	0.0	-5266.4218	163.7519	NaN	NaN	-0.0321	0.8932	0.0222	0.0218	0.0218	0.0201	0.0209
0.0	0.0	0.0	-5291.4218	812.7519	NaN	NaN	-0.1815	0.8935	0.0221	0.0218	0.0218	0.0201	0.0208
0.0	0.0	0.0	-4053.4218	922.7519	NaN	NaN	-0.2947	0.8934	0.0221	0.0217	0.0218	0.0201	0.0208
0.0	0.0	0.0	-4621.4218	955.7519	NaN	NaN	-0.2607	0.8936	0.0221	0.0217	0.0218	0.0201	0.0207
0.0	0.0	0.0	-3816.4218	3079.7519	NaN	NaN	-0.3	0.8935	0.0221	0.0216	0.0218	0.0202	0.0207
0.0	0.0	0.0	-4568.4218	2218.7519	NaN	NaN	-0.3	0.8933	0.0222	0.0216	0.0218	0.0204	0.0207
0.0	0.0	0.0	-4508.4218	3744.7519	NaN	NaN	-0.3	0.8934	0.0221	0.0215	0.0218	0.0204	0.0207
0.0	0.0	0.0	-2969.4218	1480.7519	NaN	NaN	-0.3	0.8934	0.0222	0.0215	0.0219	0.0204	0.0206
0.0	0.0	0.0	-2549.4218	-1804.2481	NaN	NaN	0.4144	0.8933	0.0223	0.0216	0.0219	0.0204	0.0206
0.0	0.0	0.0	-3824.4218	-948.2481	NaN	NaN	0.1987	0.8934	0.0222	0.0216	0.0219	0.0203	0.0205
0.0	0.0	0.0	-4270.4218	373.7519	NaN	NaN	-0.0959	0.8935	0.0222	0.0216	0.0219	0.0203	0.0205
0.0	0.0	0.0	-4539.4218	3901.7519	NaN	NaN	-0.3	0.8937	0.0222	0.0216	0.0219	0.0202	0.0204
0.0	0.0	0.0	-3946.4218	-2699.2481	NaN	NaN	0.4062	0.8937	0.0223	0.0215	0.0219	0.0202	0.0204
0.0	0.0	0.0	-1777.4218	1814.7519	NaN	NaN	1.3	0.8937	0.0223	0.0216	0.0219	0.0202	0.0204
0.0	0.0	0.0	-2130.4218	1848.7519	NaN	NaN	-0.3	0.8935	0.0223	0.0216	0.0219	0.0202	0.0205
0.0	0.0	0.0	-4401.4218	1013.7519	NaN	NaN	-0.2992	0.8933	0.0223	0.0217	0.0219	0.0203	0.0205
0.0	0.0	0.0	-6289.4218	1400.7519	NaN	NaN	-0.2865	0.893	0.0224	0.0217	0.0219	0.0204	0.0206
0.0	0.0	0.0	-4619.4218	4641.7519	NaN	NaN	1.3	0.893	0.0223	0.0217	0.0219	0.0203	0.0206
0.0	0.0	0.0	-2646.4218	-1742.2481	NaN	NaN	0.397	0.8926	0.0224	0.0218	0.022	0.0204	0.0208
0.0	0.0	0.0	-5220.4218	2212.7519	NaN	NaN	-0.3	0.8925	0.0224	0.0218	0.022	0.0205	0.0207
0.0	0.0	0.0	-6040.4218	812.7519	NaN	NaN	-0.1555	0.8925	0.0224	0.0218	0.022	0.0205	0.0208
0.0	0.0	0.0	-2386.4218	-1559.2481	NaN	NaN	0.3952	0.8926	0.0223	0.0219	0.022	0.0204	0.0208
0.0	0.0	0.0	-3381.4218	-2546.2481	NaN	NaN	0.4296	0.8929	0.0223	0.0219	0.0219	0.0204	0.0207
0.0	0.0	0.0	-2029.4218	-781.2481	NaN	NaN	0.278	0.893	0.0223	0.0219	0.0218	0.0203	0.0206
0.0	0.0	0.0	-4579.4218	-2960.2481	NaN	NaN	0.3926	0.893	0.0223	0.022	0.0218	0.0203	0.0206
0.0	0.0	0.0	-3001.4218	-709.2481	NaN	NaN	0.1911	0.8937	0.0221	0.0218	0.0216	0.0202	0.0205
0.0	0.0	0.0	-5311.4218	-1997.2481	NaN	NaN	0.2733	0.8938	0.0221	0.0218	0.0215	0.0202	0.0205
0.0	0.0	0.0	-4654.4218	305.7519	NaN	NaN	-0.0703	0.894	0.0221	0.0218	0.0215	0.0202	0.0205
0.0	0.0	0.0	-5242.4218	-789.2481	NaN	NaN	0.1309	0.8942	0.0221	0.0217	0.0214	0.0202	0.0205
0.0	0.0	0.0	-2551.4218	-448.2481	NaN	NaN	0.1494	0.8939	0.0222	0.0217	0.0215	0.0203	0.0205
0.0	0.0	0.0	-4015.4218	2960.7519	NaN	NaN	-0.3	0.894	0.0222	0.0215	0.0214	0.0204	0.0205
0.0	0.0	0.0	-3327.4218	2375.7519	NaN	NaN	-0.3	0.8936	0.0223	0.0214	0.0215	0.0205	0.0206
0.0	0.0	0.0	-4785.4218	13.7519	NaN	NaN	-0.0029	0.8945	0.022	0.0211	0.0214	0.0205	0.0205
0.0	0.0	0.0	-5520.4218	2935.7519	NaN	NaN	-0.3	0.8926	0.0226	0.0214	0.0216	0.021	0.0209
0.0	0.0	0.0	-4121.4218	1357.7519	NaN	NaN	-0.3	0.8928	0.0224	0.0214	0.0214	0.021	0.021
0.0	0.0	0.0	-2822.4218	1541.7519	NaN	NaN	-0.3	0.8933	0.0222	0.0212	0.0213	0.0212	0.0208
0.0	0.0	0.0	-3334.4218	2159.7519	NaN	NaN	-0.3	0.8936	0.0222	0.0211	0.0213	0.0213	0.0206
0.0	0.0	0.0	-3933.4218	2332.7519	NaN	NaN	-0.3	0.8939	0.022	0.0211	0.0213	0.0214	0.0204
0.0	0.0	0.0	-3495.4218	-762.2481	NaN	NaN	0.179	0.8943	0.0218	0.0209	0.0212	0.0216	0.0202
0.0	0.0	0.0	-3269.4218	1927.7519	NaN	NaN	-0.3	0.8946	0.0217	0.0207	0.0212	0.0217	0.0201
0.0	0.0	0.0	-4307.4218	3483.7519	NaN	NaN	-0.3	0.8949	0.0216	0.0206	0.0213	0.0218	0.0199
0.0	0.0	0.0	-4852.4218	1289.7519	NaN	NaN	-0.3	0.8949	0.0215	0.0206	0.0214	0.0218	0.0199
0.0	0.0	0.0	-3367.4218	5371.7519	NaN	NaN	1.3	0.8952	0.0214	0.0205	0.0215	0.0217	0.0198
0.0	0.0	0.0	-2842.4218	3762.7519	NaN	NaN	1.3	0.8953	0.0212	0.0205	0.0216	0.0216	0.0198
0.0	0.0	0.0	-4810.4218	83.7519	NaN	NaN	-0.0177	0.8952	0.0211	0.0207	0.0218	0.0214	0.0199
0.0	0.0	0.0	-6100.4218	-2862.2481	NaN	NaN	0.3194	0.8941	0.0212	0.0209	0.0222	0.0217	0.02
0.0	0.0	0.0	-4503.4218	1371.7519	NaN	NaN	-0.3	0.8958	0.0212	0.0204	0.0219	0.0213	0.0195
0.0	0.0	0.0	-1437.4218	-465.2481	NaN	NaN	0.2445	0.8848	0.0235	0.0219	0.0241	0.0236	0.022
0.0	0.0	0.0	-4216.4218	1230.7519	NaN	NaN	-0.3	0.9031	0.0198	0.0182	0.0211	0.0203	0.0175
