# Supplementary material for: DeepFRET, a software for rapid and automated single-molecule FRET data classification using deep learning
Source: eLife. 2020 Nov 3;9:e60404. doi: 10.7554/eLife.60404 (PMC7609065; doi:10.7554/eLife.60404)
Supplement: Figure 4—source data 1. [file elife-60404-fig4-data1.zip › Figure 4-source data 1/Fig_S4a/Traces/traces_all_n294/Traces_Fig2d_4mMAc_mov1_combined_tif_pair46.txt]

Exported by DeepFRET
Date: 2020-08-26, 18:13
Video filename: None
FRET pair #46
Bleaches at 87
D-Dexc-bg	A-Dexc-bg	A-Aexc-bg	D-Dexc-rw	A-Dexc-rw	A-Aexc-rw	S	E	p_bleached	p_aggregated	p_noisy	p_scrambled	p_static	p_dynamic
0.0	0.0	0.0	34640.7291	7828.4264	NaN	NaN	0.1843	0.0711	0.238	0.0338	0.094	0.5173	0.0459
0.0	0.0	0.0	33694.7291	4660.4264	NaN	NaN	0.1215	0.0768	0.2491	0.0309	0.0839	0.5151	0.0442
0.0	0.0	0.0	36604.7291	11752.4264	NaN	NaN	0.243	0.0642	0.2778	0.031	0.0785	0.5077	0.0408
0.0	0.0	0.0	35973.7291	7199.4264	NaN	NaN	0.1668	0.0623	0.2996	0.0321	0.075	0.4911	0.0398
0.0	0.0	0.0	34391.7291	8474.4264	NaN	NaN	0.1977	0.0589	0.295	0.0317	0.0752	0.4991	0.0402
0.0	0.0	0.0	29709.7291	9389.4264	NaN	NaN	0.2401	0.061	0.2966	0.0318	0.0746	0.4962	0.0397
0.0	0.0	0.0	26216.7291	7847.4264	NaN	NaN	0.2304	0.0636	0.3016	0.0317	0.0721	0.4927	0.0384
0.0	0.0	0.0	39696.7291	12135.4264	NaN	NaN	0.2341	0.0657	0.3088	0.0316	0.0729	0.4822	0.0388
0.0	0.0	0.0	40284.7291	12222.4264	NaN	NaN	0.2328	0.0657	0.3047	0.0314	0.0734	0.4869	0.0379
0.0	0.0	0.0	40367.7291	10519.4264	NaN	NaN	0.2067	0.0646	0.2957	0.0304	0.0746	0.4968	0.0379
0.0	0.0	0.0	41341.7291	11373.4264	NaN	NaN	0.2158	0.0649	0.2868	0.0301	0.0753	0.5059	0.037
0.0	0.0	0.0	34166.7291	10356.4264	NaN	NaN	0.2326	0.064	0.2744	0.0291	0.0763	0.5196	0.0366
0.0	0.0	0.0	33508.7291	10545.4264	NaN	NaN	0.2394	0.0621	0.2644	0.0288	0.0781	0.5298	0.0367
0.0	0.0	0.0	34214.7291	6827.4264	NaN	NaN	0.1664	0.0609	0.2592	0.0285	0.0783	0.5363	0.0369
0.0	0.0	0.0	31229.7291	9765.4264	NaN	NaN	0.2382	0.06	0.2587	0.0287	0.0774	0.5379	0.0372
0.0	0.0	0.0	29236.7291	8040.4264	NaN	NaN	0.2157	0.0588	0.2629	0.0295	0.0782	0.5331	0.0376
0.0	0.0	0.0	25289.7291	10876.4264	NaN	NaN	0.3007	0.0602	0.2626	0.0302	0.0773	0.5317	0.038
0.0	0.0	0.0	31462.7291	9398.4264	NaN	NaN	0.23	0.0618	0.2554	0.0296	0.0773	0.5375	0.0384
0.0	0.0	0.0	31207.7291	8739.4264	NaN	NaN	0.2188	0.0642	0.2518	0.0291	0.0775	0.5381	0.0392
0.0	0.0	0.0	29568.7291	8982.4264	NaN	NaN	0.233	0.0679	0.2477	0.0284	0.0757	0.5403	0.04
0.0	0.0	0.0	36182.7291	8580.4264	NaN	NaN	0.1917	0.0709	0.2471	0.0284	0.0751	0.5376	0.041
0.0	0.0	0.0	31648.7291	4923.4264	NaN	NaN	0.1346	0.0733	0.2452	0.0284	0.0746	0.5364	0.0421
0.0	0.0	0.0	24186.7291	6098.4264	NaN	NaN	0.2014	0.0747	0.2424	0.0283	0.0739	0.5378	0.0429
0.0	0.0	0.0	31440.7291	6341.4264	NaN	NaN	0.1678	0.0768	0.2438	0.0285	0.0732	0.5339	0.0438
0.0	0.0	0.0	30398.7291	7975.4264	NaN	NaN	0.2078	0.0778	0.2434	0.0285	0.0723	0.5342	0.0439
0.0	0.0	0.0	25105.7291	7553.4264	NaN	NaN	0.2313	0.0791	0.2432	0.0284	0.072	0.5337	0.0437
0.0	0.0	0.0	34324.7291	7336.4264	NaN	NaN	0.1761	0.0783	0.242	0.0285	0.0724	0.5349	0.0438
0.0	0.0	0.0	35587.7291	8968.4264	NaN	NaN	0.2013	0.0774	0.2444	0.0286	0.073	0.5319	0.0446
0.0	0.0	0.0	33594.7291	11874.4264	NaN	NaN	0.2612	0.0762	0.2424	0.0286	0.0732	0.535	0.0447
0.0	0.0	0.0	32766.7291	11427.4264	NaN	NaN	0.2586	0.0745	0.2435	0.0289	0.0751	0.533	0.0449
0.0	0.0	0.0	27509.7291	7311.4264	NaN	NaN	0.21	0.0749	0.2477	0.0291	0.0741	0.5304	0.0437
0.0	0.0	0.0	32912.7291	6178.4264	NaN	NaN	0.1581	0.076	0.2455	0.0289	0.0743	0.5323	0.043
0.0	0.0	0.0	32011.7291	5384.4264	NaN	NaN	0.144	0.0743	0.2407	0.0288	0.0761	0.5365	0.0436
0.0	0.0	0.0	20931.7291	11310.4264	NaN	NaN	0.3508	0.0737	0.2476	0.0287	0.0747	0.5328	0.0425
0.0	0.0	0.0	28191.7291	11649.4264	NaN	NaN	0.2924	0.0726	0.2474	0.0286	0.075	0.5343	0.0421
0.0	0.0	0.0	36347.7291	6718.4264	NaN	NaN	0.156	0.0716	0.2487	0.0288	0.075	0.5345	0.0416
0.0	0.0	0.0	37956.7291	10583.4264	NaN	NaN	0.218	0.0708	0.247	0.0286	0.0744	0.5382	0.0411
0.0	0.0	0.0	39663.7291	8991.4264	NaN	NaN	0.1848	0.07	0.2498	0.0289	0.0747	0.5361	0.0405
0.0	0.0	0.0	37061.7291	5909.4264	NaN	NaN	0.1375	0.0686	0.2484	0.0291	0.0755	0.5383	0.0401
0.0	0.0	0.0	30250.7291	6790.4264	NaN	NaN	0.1833	0.0671	0.2441	0.029	0.0764	0.5433	0.04
0.0	0.0	0.0	36477.7291	12650.4264	NaN	NaN	0.2575	0.0657	0.2445	0.0294	0.077	0.5431	0.0403
0.0	0.0	0.0	38185.7291	11745.4264	NaN	NaN	0.2352	0.0641	0.2455	0.0299	0.0781	0.5421	0.0403
0.0	0.0	0.0	37968.7291	10037.4264	NaN	NaN	0.2091	0.0639	0.246	0.03	0.0783	0.5416	0.0401
0.0	0.0	0.0	38393.7291	7558.4264	NaN	NaN	0.1645	0.0643	0.2457	0.0303	0.0783	0.5415	0.04
0.0	0.0	0.0	33832.7291	6040.4264	NaN	NaN	0.1515	0.0643	0.2443	0.0303	0.0781	0.5427	0.0402
0.0	0.0	0.0	35055.7291	4819.4264	NaN	NaN	0.1209	0.0637	0.2431	0.0306	0.0788	0.5431	0.0408
0.0	0.0	0.0	33931.7291	9114.4264	NaN	NaN	0.2117	0.0635	0.2428	0.031	0.0795	0.5418	0.0414
0.0	0.0	0.0	28704.7291	7288.4264	NaN	NaN	0.2025	0.0637	0.2431	0.0311	0.0791	0.5415	0.0415
0.0	0.0	0.0	31944.7291	6113.4264	NaN	NaN	0.1606	0.0635	0.244	0.031	0.0788	0.5412	0.0415
0.0	0.0	0.0	31320.7291	7347.4264	NaN	NaN	0.19	0.0635	0.2444	0.031	0.0784	0.5415	0.0412
0.0	0.0	0.0	33187.7291	8483.4264	NaN	NaN	0.2036	0.0618	0.2445	0.0311	0.0798	0.5419	0.0409
0.0	0.0	0.0	31441.7291	8394.4264	NaN	NaN	0.2107	0.0605	0.2435	0.0313	0.0811	0.5431	0.0405
0.0	0.0	0.0	29728.7291	7784.4264	NaN	NaN	0.2075	0.0587	0.2423	0.0318	0.0829	0.5438	0.0405
0.0	0.0	0.0	33240.7291	10316.4264	NaN	NaN	0.2368	0.0568	0.2427	0.0325	0.0849	0.5423	0.0408
0.0	0.0	0.0	28028.7291	8571.4264	NaN	NaN	0.2342	0.0556	0.2411	0.0325	0.0852	0.5448	0.0408
0.0	0.0	0.0	29830.7291	8702.4264	NaN	NaN	0.2258	0.0548	0.2401	0.0325	0.0848	0.5473	0.0406
0.0	0.0	0.0	28785.7291	6470.4264	NaN	NaN	0.1835	0.0542	0.2422	0.0326	0.0849	0.5457	0.0404
0.0	0.0	0.0	25877.7291	6594.4264	NaN	NaN	0.2031	0.0541	0.243	0.0324	0.0836	0.5475	0.0394
0.0	0.0	0.0	25394.7291	9645.4264	NaN	NaN	0.2753	0.0528	0.2423	0.0327	0.0848	0.5477	0.0397
0.0	0.0	0.0	25965.7291	8378.4264	NaN	NaN	0.244	0.0519	0.2403	0.0327	0.0847	0.5503	0.0401
0.0	0.0	0.0	26962.7291	7513.4264	NaN	NaN	0.2179	0.0518	0.2384	0.0328	0.084	0.5522	0.0408
0.0	0.0	0.0	34342.7291	10095.4264	NaN	NaN	0.2272	0.0515	0.2373	0.0332	0.0842	0.5523	0.0414
0.0	0.0	0.0	29393.7291	8567.4264	NaN	NaN	0.2257	0.0522	0.2381	0.0338	0.0849	0.5492	0.0418
0.0	0.0	0.0	31971.7291	5747.4264	NaN	NaN	0.1524	0.0528	0.2371	0.0337	0.0839	0.5514	0.0411
0.0	0.0	0.0	27292.7291	9133.4264	NaN	NaN	0.2507	0.0532	0.2387	0.0342	0.0848	0.5475	0.0416
0.0	0.0	0.0	22923.7291	5001.4264	NaN	NaN	0.1791	0.0536	0.2384	0.0341	0.0838	0.5491	0.0411
0.0	0.0	0.0	26777.7291	11174.4264	NaN	NaN	0.2944	0.0525	0.2366	0.0339	0.0841	0.5515	0.0413
0.0	0.0	0.0	33945.7291	10185.4264	NaN	NaN	0.2308	0.0518	0.2383	0.0342	0.0848	0.5497	0.0412
0.0	0.0	0.0	34813.7291	7701.4264	NaN	NaN	0.1811	0.0524	0.2387	0.0344	0.0848	0.5489	0.0408
0.0	0.0	0.0	30910.7291	7400.4264	NaN	NaN	0.1932	0.0528	0.2386	0.0341	0.0842	0.5496	0.0406
0.0	0.0	0.0	26119.7291	5976.4264	NaN	NaN	0.1862	0.0539	0.2393	0.0342	0.0834	0.5487	0.0404
0.0	0.0	0.0	24706.7291	6395.4264	NaN	NaN	0.2056	0.0552	0.2367	0.0337	0.0824	0.5515	0.0405
0.0	0.0	0.0	33875.7291	9771.4264	NaN	NaN	0.2239	0.0552	0.2379	0.0336	0.083	0.5501	0.0402
0.0	0.0	0.0	37513.7291	12339.4264	NaN	NaN	0.2475	0.0552	0.2371	0.0334	0.0842	0.5501	0.0401
0.0	0.0	0.0	39017.7291	9773.4264	NaN	NaN	0.2003	0.0553	0.2362	0.0332	0.0843	0.5514	0.0395
0.0	0.0	0.0	30161.7291	10885.4264	NaN	NaN	0.2652	0.0555	0.2365	0.0339	0.0857	0.5489	0.0396
0.0	0.0	0.0	25804.7291	9909.4264	NaN	NaN	0.2775	0.0549	0.2341	0.0338	0.0856	0.5517	0.0398
0.0	0.0	0.0	35025.7291	6499.4264	NaN	NaN	0.1565	0.0543	0.2343	0.0346	0.0866	0.5499	0.0403
0.0	0.0	0.0	31454.7291	7112.4264	NaN	NaN	0.1844	0.054	0.2313	0.0352	0.0877	0.5511	0.0407
0.0	0.0	0.0	30366.7291	9439.4264	NaN	NaN	0.2371	0.0543	0.2273	0.0357	0.0881	0.5532	0.0414
0.0	0.0	0.0	27126.7291	9160.4264	NaN	NaN	0.2524	0.0531	0.2188	0.0364	0.0911	0.5572	0.0434
0.0	0.0	0.0	32246.7291	7015.4264	NaN	NaN	0.1787	0.0542	0.2139	0.0366	0.0913	0.5591	0.0448
0.0	0.0	0.0	26871.7291	6944.4264	NaN	NaN	0.2054	0.0561	0.2112	0.0378	0.0925	0.5553	0.0471
0.0	0.0	0.0	27637.7291	6961.4264	NaN	NaN	0.2012	0.0551	0.2054	0.0374	0.0913	0.5624	0.0485
0.0	0.0	0.0	21296.7291	6870.4264	NaN	NaN	0.2439	0.0533	0.2028	0.037	0.0934	0.5623	0.0513
0.0	0.0	0.0	30205.7291	7673.4264	NaN	NaN	0.2026	0.0568	0.2096	0.0384	0.0923	0.5489	0.054
0.0	0.0	0.0	22143.7291	4711.4264	NaN	NaN	0.1754	0.1024	0.1968	0.0392	0.0827	0.5216	0.0573
0.0	0.0	0.0	3465.7291	4578.4264	NaN	NaN	0.5692	0.8352	0.0641	0.0158	0.016	0.0474	0.0214
0.0	0.0	0.0	2569.7291	-890.5736	NaN	NaN	-0.3	0.8592	0.0428	0.0184	0.0223	0.0331	0.0242
0.0	0.0	0.0	684.7291	3383.4264	NaN	NaN	0.8317	0.8819	0.0353	0.0174	0.0212	0.0252	0.019
0.0	0.0	0.0	1223.7291	3783.4264	NaN	NaN	0.7556	0.8839	0.0332	0.0184	0.0218	0.024	0.0186
0.0	0.0	0.0	2791.7291	611.4264	NaN	NaN	0.1797	0.8872	0.0303	0.0195	0.0215	0.023	0.0185
0.0	0.0	0.0	431.7291	3809.4264	NaN	NaN	0.8982	0.8879	0.0293	0.0196	0.0204	0.0232	0.0196
0.0	0.0	0.0	3567.7291	2905.4264	NaN	NaN	0.4488	0.8909	0.0275	0.0202	0.0201	0.0219	0.0195
0.0	0.0	0.0	1112.7291	3476.4264	NaN	NaN	0.7575	0.8969	0.0251	0.02	0.0196	0.0201	0.0184
0.0	0.0	0.0	1134.7291	-805.5736	NaN	NaN	-0.3	0.8968	0.0252	0.0203	0.0194	0.0202	0.0181
0.0	0.0	0.0	3515.7291	4639.4264	NaN	NaN	0.5689	0.8908	0.0275	0.0219	0.0193	0.0221	0.0183
0.0	0.0	0.0	1057.7291	5665.4264	NaN	NaN	0.8427	0.8842	0.0301	0.0236	0.02	0.0237	0.0185
0.0	0.0	0.0	886.7291	-490.5736	NaN	NaN	-0.3	0.893	0.0271	0.0218	0.0191	0.0217	0.0172
0.0	0.0	0.0	538.7291	-665.5736	NaN	NaN	1.3	0.8959	0.0262	0.0209	0.0191	0.0209	0.0172
0.0	0.0	0.0	-159.2709	2140.4264	NaN	NaN	1.0804	0.8937	0.027	0.0213	0.0195	0.0214	0.0172
0.0	0.0	0.0	968.7291	1986.4264	NaN	NaN	0.6722	0.894	0.0271	0.0211	0.0194	0.0213	0.0171
0.0	0.0	0.0	75.7291	700.4264	NaN	NaN	0.9024	0.8935	0.0271	0.0213	0.0195	0.0216	0.0169
0.0	0.0	0.0	2299.7291	875.4264	NaN	NaN	0.2757	0.8931	0.0271	0.0214	0.0198	0.0217	0.0169
0.0	0.0	0.0	1795.7291	3444.4264	NaN	NaN	0.6573	0.8937	0.0269	0.0211	0.02	0.0213	0.0171
0.0	0.0	0.0	-130.2709	2851.4264	NaN	NaN	1.0479	0.8951	0.0265	0.0205	0.0201	0.0205	0.0173
0.0	0.0	0.0	-212.2709	-2384.5736	NaN	NaN	0.9183	0.8949	0.0267	0.0202	0.0203	0.0202	0.0176
0.0	0.0	0.0	-0.2709	517.4264	NaN	NaN	1.0005	0.8921	0.0278	0.0209	0.0206	0.0207	0.0179
0.0	0.0	0.0	576.7291	1055.4264	NaN	NaN	0.6466	0.8892	0.0296	0.0215	0.0208	0.021	0.0179
0.0	0.0	0.0	1146.7291	1770.4264	NaN	NaN	0.6069	0.8837	0.0325	0.0223	0.0216	0.0218	0.0181
0.0	0.0	0.0	-201.2709	5735.4264	NaN	NaN	1.0364	0.8764	0.0369	0.0223	0.0222	0.0233	0.0189
0.0	0.0	0.0	285.7291	2631.4264	NaN	NaN	0.9021	0.873	0.0392	0.0222	0.0223	0.0235	0.0199
0.0	0.0	0.0	1851.7291	696.4264	NaN	NaN	0.2733	0.8706	0.0405	0.0221	0.0226	0.0236	0.0206
0.0	0.0	0.0	775.7291	-2114.5736	NaN	NaN	1.3	0.8668	0.0426	0.0218	0.0232	0.0243	0.0212
0.0	0.0	0.0	1828.7291	2048.4264	NaN	NaN	0.5283	0.8579	0.0477	0.0218	0.0246	0.0258	0.0223
0.0	0.0	0.0	1324.7291	4509.4264	NaN	NaN	0.7729	0.8534	0.0507	0.0215	0.0253	0.0259	0.0232
0.0	0.0	0.0	-195.2709	1722.4264	NaN	NaN	1.1279	0.8587	0.0475	0.0212	0.0254	0.0241	0.0231
0.0	0.0	0.0	-780.2709	790.4264	NaN	NaN	1.3	0.8646	0.0447	0.0205	0.0252	0.0229	0.022
0.0	0.0	0.0	1000.7291	1941.4264	NaN	NaN	0.6599	0.8584	0.049	0.0206	0.0262	0.0235	0.0222
0.0	0.0	0.0	523.7291	2481.4264	NaN	NaN	0.8257	0.8544	0.052	0.021	0.0269	0.0233	0.0225
0.0	0.0	0.0	-754.2709	376.4264	NaN	NaN	-0.3	0.8577	0.0501	0.0211	0.0265	0.0224	0.0222
0.0	0.0	0.0	56.7291	2270.4264	NaN	NaN	0.9756	0.8604	0.0487	0.0213	0.0259	0.0215	0.0222
0.0	0.0	0.0	1962.7291	-2041.5736	NaN	NaN	1.3	0.8671	0.0445	0.0212	0.0251	0.0207	0.0215
0.0	0.0	0.0	-68.2709	1608.4264	NaN	NaN	1.0443	0.8668	0.045	0.021	0.0248	0.0206	0.0217
0.0	0.0	0.0	726.7291	3479.4264	NaN	NaN	0.8272	0.8635	0.0469	0.0215	0.0249	0.0202	0.023
0.0	0.0	0.0	272.7291	3132.4264	NaN	NaN	0.9199	0.8694	0.0432	0.0215	0.024	0.0192	0.0228
0.0	0.0	0.0	1182.7291	2181.4264	NaN	NaN	0.6484	0.8716	0.0406	0.0224	0.0236	0.0188	0.023
0.0	0.0	0.0	-1960.2709	40.4264	NaN	NaN	-0.0211	0.8784	0.0354	0.0219	0.023	0.0193	0.022
0.0	0.0	0.0	-80.2709	3185.4264	NaN	NaN	1.0259	0.8788	0.0346	0.0221	0.0227	0.0194	0.0223
0.0	0.0	0.0	826.7291	1962.4264	NaN	NaN	0.7036	0.8792	0.0337	0.0221	0.0227	0.0199	0.0224
0.0	0.0	0.0	812.7291	2100.4264	NaN	NaN	0.721	0.8804	0.0332	0.0217	0.0226	0.0198	0.0223
0.0	0.0	0.0	170.7291	3945.4264	NaN	NaN	0.9585	0.8794	0.0339	0.0217	0.0228	0.0193	0.023
0.0	0.0	0.0	528.7291	1909.4264	NaN	NaN	0.7831	0.8765	0.0351	0.022	0.0232	0.0192	0.0239
0.0	0.0	0.0	705.7291	2832.4264	NaN	NaN	0.8005	0.8777	0.0343	0.0218	0.0231	0.0195	0.0237
0.0	0.0	0.0	864.7291	1189.4264	NaN	NaN	0.579	0.8785	0.0335	0.0216	0.023	0.02	0.0234
0.0	0.0	0.0	547.7291	375.4264	NaN	NaN	0.4067	0.88	0.0327	0.0211	0.0229	0.0202	0.023
0.0	0.0	0.0	1432.7291	2133.4264	NaN	NaN	0.5982	0.8828	0.0322	0.0205	0.0222	0.0192	0.0231
0.0	0.0	0.0	1276.7291	5291.4264	NaN	NaN	0.8056	0.871	0.0377	0.0224	0.0238	0.0192	0.026
0.0	0.0	0.0	624.7291	1690.4264	NaN	NaN	0.7302	0.8812	0.034	0.0207	0.0217	0.0188	0.0236
0.0	0.0	0.0	1899.7291	4398.4264	NaN	NaN	0.6984	0.8723	0.0382	0.0222	0.0226	0.0188	0.0259
0.0	0.0	0.0	-53.2709	150.4264	NaN	NaN	1.3	0.8772	0.0363	0.0214	0.0218	0.0189	0.0244
0.0	0.0	0.0	1339.7291	297.4264	NaN	NaN	0.1817	0.8773	0.0363	0.0215	0.0214	0.019	0.0245
0.0	0.0	0.0	721.7291	1542.4264	NaN	NaN	0.6812	0.876	0.0369	0.0217	0.0214	0.019	0.0249
0.0	0.0	0.0	1810.7291	179.4264	NaN	NaN	0.0902	0.8765	0.0366	0.0216	0.0213	0.0193	0.0247
0.0	0.0	0.0	2108.7291	5227.4264	NaN	NaN	0.7126	0.8742	0.0378	0.0217	0.0211	0.0195	0.0258
0.0	0.0	0.0	1016.7291	2429.4264	NaN	NaN	0.705	0.8692	0.0401	0.0224	0.0217	0.0201	0.0264
0.0	0.0	0.0	-451.2709	-838.5736	NaN	NaN	0.6501	0.8819	0.0344	0.0207	0.0198	0.0202	0.023
0.0	0.0	0.0	1588.7291	4151.4264	NaN	NaN	0.7232	0.8708	0.0392	0.0215	0.0205	0.0219	0.0262
0.0	0.0	0.0	-28.2709	1277.4264	NaN	NaN	1.0226	0.8733	0.0382	0.0208	0.0196	0.0225	0.0256
0.0	0.0	0.0	1326.7291	4014.4264	NaN	NaN	0.7516	0.8627	0.0429	0.0219	0.0205	0.0233	0.0286
0.0	0.0	0.0	19.7291	1078.4264	NaN	NaN	0.982	0.871	0.0391	0.0214	0.02	0.0224	0.026
0.0	0.0	0.0	669.7291	-430.5736	NaN	NaN	-0.3	0.8737	0.0372	0.0216	0.0204	0.0219	0.0251
0.0	0.0	0.0	-197.2709	869.4264	NaN	NaN	1.2935	0.8791	0.0343	0.0211	0.0197	0.0216	0.0241
0.0	0.0	0.0	832.7291	2612.4264	NaN	NaN	0.7583	0.8725	0.0369	0.0219	0.0204	0.022	0.0262
0.0	0.0	0.0	1097.7291	3210.4264	NaN	NaN	0.7452	0.8757	0.0357	0.0215	0.0198	0.0215	0.0258
0.0	0.0	0.0	1520.7291	4302.4264	NaN	NaN	0.7388	0.8671	0.0398	0.0225	0.0208	0.0217	0.0281
0.0	0.0	0.0	-113.2709	5040.4264	NaN	NaN	1.023	0.8715	0.0385	0.0221	0.0204	0.0209	0.0266
0.0	0.0	0.0	885.7291	3935.4264	NaN	NaN	0.8163	0.8711	0.0388	0.0225	0.0207	0.0206	0.0263
0.0	0.0	0.0	-549.2709	2381.4264	NaN	NaN	1.2998	0.8738	0.0376	0.0224	0.0208	0.0203	0.025
0.0	0.0	0.0	-228.2709	2596.4264	NaN	NaN	1.0964	0.8761	0.0368	0.022	0.0205	0.0203	0.0244
0.0	0.0	0.0	393.7291	3531.4264	NaN	NaN	0.8997	0.8714	0.0392	0.0226	0.0211	0.0205	0.0252
0.0	0.0	0.0	-604.2709	1721.4264	NaN	NaN	1.3	0.8728	0.039	0.0224	0.0209	0.0203	0.0246
0.0	0.0	0.0	345.7291	2887.4264	NaN	NaN	0.8931	0.8717	0.0397	0.0225	0.0211	0.0204	0.0245
0.0	0.0	0.0	744.7291	3542.4264	NaN	NaN	0.8263	0.872	0.04	0.0223	0.0208	0.0204	0.0244
0.0	0.0	0.0	1336.7291	2077.4264	NaN	NaN	0.6085	0.8682	0.0423	0.0226	0.021	0.0208	0.0251
0.0	0.0	0.0	-277.2709	4491.4264	NaN	NaN	1.0658	0.8682	0.0426	0.0224	0.0208	0.0209	0.0252
0.0	0.0	0.0	674.7291	2187.4264	NaN	NaN	0.7643	0.8634	0.0453	0.0228	0.0213	0.0211	0.026
0.0	0.0	0.0	-498.2709	1805.4264	NaN	NaN	1.3	0.8702	0.0421	0.0223	0.0208	0.0205	0.0242
0.0	0.0	0.0	626.7291	2506.4264	NaN	NaN	0.8	0.8693	0.0425	0.0223	0.0208	0.0208	0.0243
0.0	0.0	0.0	-659.2709	2005.4264	NaN	NaN	1.3	0.8695	0.0426	0.0222	0.0204	0.0209	0.0243
0.0	0.0	0.0	411.7291	4933.4264	NaN	NaN	0.923	0.863	0.0461	0.0227	0.0207	0.0217	0.0259
0.0	0.0	0.0	1133.7291	4487.4264	NaN	NaN	0.7983	0.8576	0.0491	0.0231	0.0205	0.0221	0.0275
0.0	0.0	0.0	-34.2709	4800.4264	NaN	NaN	1.0072	0.8494	0.0532	0.0237	0.0216	0.0223	0.0296
0.0	0.0	0.0	-1070.2709	1502.4264	NaN	NaN	1.3	0.863	0.0464	0.0223	0.0204	0.021	0.0269
0.0	0.0	0.0	-149.2709	5332.4264	NaN	NaN	1.0288	0.8572	0.0486	0.023	0.0217	0.0207	0.0288
0.0	0.0	0.0	-1256.2709	-213.5736	NaN	NaN	0.1453	0.8761	0.0384	0.0213	0.0206	0.0187	0.0249
0.0	0.0	0.0	811.7291	2415.4264	NaN	NaN	0.7485	0.8748	0.0376	0.0214	0.0212	0.0185	0.0264
0.0	0.0	0.0	-1332.2709	2664.4264	NaN	NaN	1.3	0.8798	0.0347	0.021	0.0208	0.0181	0.0256
0.0	0.0	0.0	1996.7291	1221.4264	NaN	NaN	0.3795	0.877	0.0353	0.0216	0.0212	0.0181	0.0268
0.0	0.0	0.0	3107.7291	1016.4264	NaN	NaN	0.2465	0.8807	0.0335	0.0212	0.0206	0.0179	0.0261
0.0	0.0	0.0	1110.7291	3232.4264	NaN	NaN	0.7443	0.8746	0.0355	0.0223	0.0216	0.0181	0.0279
0.0	0.0	0.0	161.7291	2639.4264	NaN	NaN	0.9423	0.8785	0.0336	0.0219	0.0215	0.0182	0.0262
0.0	0.0	0.0	-652.2709	3011.4264	NaN	NaN	1.2765	0.8777	0.0333	0.0222	0.022	0.019	0.0259
0.0	0.0	0.0	362.7291	805.4264	NaN	NaN	0.6895	0.8805	0.0314	0.0216	0.0219	0.0201	0.0245
0.0	0.0	0.0	-692.2709	2484.4264	NaN	NaN	1.3	0.8834	0.0299	0.0209	0.0217	0.0208	0.0233
0.0	0.0	0.0	-1487.2709	1199.4264	NaN	NaN	-0.3	0.8852	0.0291	0.0204	0.0218	0.0212	0.0223
0.0	0.0	0.0	-1181.2709	608.4264	NaN	NaN	-0.3	0.8866	0.0282	0.0201	0.0218	0.0214	0.0218
0.0	0.0	0.0	-1707.2709	2371.4264	NaN	NaN	1.3	0.8872	0.0277	0.02	0.0219	0.0214	0.0217
0.0	0.0	0.0	330.7291	2240.4264	NaN	NaN	0.8714	0.8874	0.0274	0.0201	0.0218	0.0215	0.0217
0.0	0.0	0.0	-1080.2709	1031.4264	NaN	NaN	-0.3	0.8889	0.0267	0.0199	0.0215	0.0215	0.0214
0.0	0.0	0.0	-201.2709	1909.4264	NaN	NaN	1.1178	0.8891	0.0264	0.02	0.0215	0.0216	0.0215
0.0	0.0	0.0	-2452.2709	4084.4264	NaN	NaN	1.3	0.8903	0.026	0.0199	0.0213	0.0215	0.0211
0.0	0.0	0.0	-325.2709	1281.4264	NaN	NaN	1.3	0.8912	0.0255	0.0198	0.0213	0.0215	0.0208
0.0	0.0	0.0	-531.2709	1788.4264	NaN	NaN	1.3	0.8918	0.0251	0.0198	0.0212	0.0215	0.0206
0.0	0.0	0.0	2.7291	1584.4264	NaN	NaN	0.9983	0.8916	0.025	0.0199	0.0212	0.0216	0.0207
0.0	0.0	0.0	-2052.2709	3067.4264	NaN	NaN	1.3	0.8917	0.0248	0.02	0.0211	0.0216	0.0208
0.0	0.0	0.0	-1497.2709	1841.4264	NaN	NaN	1.3	0.8916	0.0247	0.0201	0.0211	0.0217	0.0209
0.0	0.0	0.0	-303.2709	2519.4264	NaN	NaN	1.1368	0.8917	0.0245	0.0202	0.0211	0.0216	0.0209
0.0	0.0	0.0	-609.2709	3237.4264	NaN	NaN	1.2318	0.8917	0.0245	0.0202	0.021	0.0216	0.021
0.0	0.0	0.0	-659.2709	2089.4264	NaN	NaN	1.3	0.8923	0.0244	0.0202	0.0209	0.0213	0.0209
0.0	0.0	0.0	90.7291	2083.4264	NaN	NaN	0.9583	0.8925	0.0243	0.0202	0.0209	0.0212	0.0208
0.0	0.0	0.0	-71.2709	1471.4264	NaN	NaN	1.0509	0.8932	0.0241	0.0202	0.0207	0.021	0.0207
0.0	0.0	0.0	1675.7291	1946.4264	NaN	NaN	0.5374	0.8935	0.024	0.0202	0.0206	0.0209	0.0207
0.0	0.0	0.0	-1254.2709	4204.4264	NaN	NaN	1.3	0.8936	0.024	0.0202	0.0206	0.0208	0.0208
0.0	0.0	0.0	-1080.2709	-197.5736	NaN	NaN	0.1546	0.8942	0.0237	0.0202	0.0205	0.0208	0.0206
0.0	0.0	0.0	-200.2709	3246.4264	NaN	NaN	1.0657	0.8937	0.0237	0.0203	0.0207	0.0209	0.0207
0.0	0.0	0.0	-627.2709	1279.4264	NaN	NaN	1.3	0.8938	0.0237	0.0203	0.0207	0.0209	0.0207
0.0	0.0	0.0	95.7291	3391.4264	NaN	NaN	0.9725	0.8937	0.0237	0.0203	0.0207	0.0209	0.0207
0.0	0.0	0.0	-487.2709	1190.4264	NaN	NaN	1.3	0.8943	0.0235	0.0202	0.0206	0.0208	0.0206
0.0	0.0	0.0	-382.2709	548.4264	NaN	NaN	1.3	0.8945	0.0234	0.0201	0.0206	0.0208	0.0205
0.0	0.0	0.0	-1859.2709	-1767.5736	NaN	NaN	0.4874	0.8944	0.0233	0.0201	0.0207	0.0209	0.0205
0.0	0.0	0.0	1808.7291	3119.4264	NaN	NaN	0.633	0.8949	0.0232	0.0203	0.0204	0.0206	0.0206
0.0	0.0	0.0	-350.2709	4146.4264	NaN	NaN	1.0923	0.8951	0.0232	0.0203	0.0203	0.0205	0.0206
0.0	0.0	0.0	387.7291	1108.4264	NaN	NaN	0.7408	0.8955	0.0231	0.0202	0.0203	0.0204	0.0205
0.0	0.0	0.0	-1683.2709	3354.4264	NaN	NaN	1.3	0.8955	0.0231	0.0202	0.0203	0.0205	0.0204
0.0	0.0	0.0	-767.2709	447.4264	NaN	NaN	-0.3	0.8955	0.023	0.0202	0.0203	0.0206	0.0204
0.0	0.0	0.0	172.7291	3562.4264	NaN	NaN	0.9538	0.8952	0.0232	0.0203	0.0202	0.0205	0.0206
0.0	0.0	0.0	-383.2709	863.4264	NaN	NaN	1.3	0.8959	0.023	0.0201	0.0201	0.0204	0.0204
0.0	0.0	0.0	-453.2709	2828.4264	NaN	NaN	1.1908	0.8951	0.0233	0.0203	0.0202	0.0205	0.0206
0.0	0.0	0.0	147.7291	-808.5736	NaN	NaN	1.2235	0.8952	0.0233	0.0202	0.0201	0.0204	0.0208
0.0	0.0	0.0	1782.7291	6008.4264	NaN	NaN	0.7712	0.8931	0.0238	0.0208	0.0205	0.0204	0.0214
0.0	0.0	0.0	2857.7291	6016.4264	NaN	NaN	0.678	0.894	0.0239	0.0204	0.0203	0.0202	0.0213
0.0	0.0	0.0	-15.2709	-353.5736	NaN	NaN	0.9586	0.8957	0.0235	0.0199	0.02	0.0202	0.0206
0.0	0.0	0.0	162.7291	2309.4264	NaN	NaN	0.9342	0.8951	0.0237	0.02	0.0202	0.0204	0.0205
0.0	0.0	0.0	-310.2709	3587.4264	NaN	NaN	1.0947	0.8951	0.0238	0.02	0.0202	0.0204	0.0206
0.0	0.0	0.0	-632.2709	2922.4264	NaN	NaN	1.2761	0.8952	0.0237	0.02	0.0202	0.0203	0.0206
0.0	0.0	0.0	2206.7291	6470.4264	NaN	NaN	0.7457	0.8942	0.024	0.0203	0.0205	0.0202	0.0208
0.0	0.0	0.0	-1273.2709	4838.4264	NaN	NaN	1.3	0.8955	0.024	0.02	0.0203	0.0199	0.0204
0.0	0.0	0.0	-382.2709	1817.4264	NaN	NaN	1.2664	0.8965	0.0238	0.0197	0.0201	0.0199	0.02
0.0	0.0	0.0	1531.7291	1533.4264	NaN	NaN	0.5003	0.8968	0.0237	0.0197	0.0201	0.0198	0.0198
0.0	0.0	0.0	-1112.2709	3447.4264	NaN	NaN	1.3	0.8971	0.0236	0.0197	0.0201	0.0197	0.0198
0.0	0.0	0.0	-453.2709	3984.4264	NaN	NaN	1.1284	0.8977	0.0235	0.0196	0.0201	0.0195	0.0195
0.0	0.0	0.0	-236.2709	4368.4264	NaN	NaN	1.0572	0.8981	0.0233	0.0197	0.0202	0.0194	0.0193
0.0	0.0	0.0	-244.2709	-1199.5736	NaN	NaN	0.8308	0.8996	0.0228	0.0194	0.0199	0.0193	0.0189
0.0	0.0	0.0	-99.2709	1206.4264	NaN	NaN	1.0897	0.9	0.0225	0.0195	0.02	0.0191	0.0189
0.0	0.0	0.0	1474.7291	1011.4264	NaN	NaN	0.4068	0.9	0.0225	0.0196	0.02	0.019	0.0189
0.0	0.0	0.0	-1026.2709	2527.4264	NaN	NaN	1.3	0.8996	0.0226	0.0198	0.0201	0.0189	0.019
0.0	0.0	0.0	138.7291	1855.4264	NaN	NaN	0.9304	0.8998	0.0226	0.0197	0.0201	0.0189	0.0189
0.0	0.0	0.0	4.7291	553.4264	NaN	NaN	0.9915	0.9001	0.0225	0.0195	0.02	0.019	0.0189
0.0	0.0	0.0	-1670.2709	-913.5736	NaN	NaN	0.3536	0.8999	0.0225	0.0195	0.02	0.0191	0.0189
0.0	0.0	0.0	2218.7291	472.4264	NaN	NaN	0.1755	0.8996	0.0225	0.0196	0.0201	0.0191	0.019
0.0	0.0	0.0	-1583.2709	3604.4264	NaN	NaN	1.3	0.8996	0.0226	0.0196	0.0201	0.0191	0.019
0.0	0.0	0.0	-1141.2709	509.4264	NaN	NaN	-0.3	0.8992	0.0228	0.0196	0.0201	0.0192	0.0192
0.0	0.0	0.0	-218.2709	3557.4264	NaN	NaN	1.0654	0.8989	0.0229	0.0197	0.0202	0.0191	0.0193
0.0	0.0	0.0	-463.2709	4623.4264	NaN	NaN	1.1114	0.8982	0.0232	0.0198	0.0202	0.0192	0.0195
0.0	0.0	0.0	264.7291	3212.4264	NaN	NaN	0.9239	0.8981	0.0234	0.0196	0.0201	0.0192	0.0195
0.0	0.0	0.0	-927.2709	1557.4264	NaN	NaN	1.3	0.8979	0.0236	0.0195	0.0201	0.0194	0.0195
0.0	0.0	0.0	-860.2709	2570.4264	NaN	NaN	1.3	0.8976	0.0237	0.0195	0.0201	0.0196	0.0196
0.0	0.0	0.0	-1181.2709	2693.4264	NaN	NaN	1.3	0.8971	0.0238	0.0195	0.0201	0.0198	0.0197
0.0	0.0	0.0	522.7291	740.4264	NaN	NaN	0.5862	0.8969	0.0238	0.0196	0.0201	0.0198	0.0198
0.0	0.0	0.0	-654.2709	6168.4264	NaN	NaN	1.1187	0.897	0.0237	0.0197	0.0201	0.0196	0.0198
0.0	0.0	0.0	-609.2709	1769.4264	NaN	NaN	1.3	0.8975	0.0236	0.0195	0.0199	0.0196	0.0197
0.0	0.0	0.0	913.7291	398.4264	NaN	NaN	0.3036	0.897	0.0237	0.0196	0.02	0.0198	0.0198
0.0	0.0	0.0	489.7291	998.4264	NaN	NaN	0.6709	0.8968	0.0237	0.0196	0.0201	0.0199	0.0199
0.0	0.0	0.0	-1013.2709	3046.4264	NaN	NaN	1.3	0.8966	0.0237	0.0197	0.0201	0.02	0.0199
0.0	0.0	0.0	-1416.2709	1039.4264	NaN	NaN	-0.3	0.8964	0.0236	0.0197	0.0202	0.0201	0.02
0.0	0.0	0.0	-1108.2709	2901.4264	NaN	NaN	1.3	0.8964	0.0236	0.0198	0.0203	0.02	0.02
0.0	0.0	0.0	-929.2709	1487.4264	NaN	NaN	1.3	0.8963	0.0235	0.0197	0.0204	0.0201	0.02
0.0	0.0	0.0	702.7291	991.4264	NaN	NaN	0.5852	0.8962	0.0235	0.0198	0.0205	0.0201	0.02
0.0	0.0	0.0	-726.2709	-237.5736	NaN	NaN	0.2465	0.896	0.0234	0.0198	0.0205	0.0201	0.02
0.0	0.0	0.0	40.7291	1748.4264	NaN	NaN	0.9772	0.8963	0.0233	0.0199	0.0205	0.02	0.0201
0.0	0.0	0.0	-155.2709	468.4264	NaN	NaN	1.3	0.8961	0.0233	0.0199	0.0205	0.0201	0.0202
0.0	0.0	0.0	-733.2709	3028.4264	NaN	NaN	1.3	0.8958	0.0233	0.02	0.0206	0.0201	0.0203
0.0	0.0	0.0	31.7291	2278.4264	NaN	NaN	0.9863	0.8953	0.0234	0.02	0.0208	0.0202	0.0203
0.0	0.0	0.0	-568.2709	2659.4264	NaN	NaN	1.2717	0.8948	0.0233	0.0201	0.0211	0.0204	0.0204
0.0	0.0	0.0	-1158.2709	-749.5736	NaN	NaN	0.3929	0.8941	0.0234	0.0201	0.0215	0.0205	0.0204
0.0	0.0	0.0	-2204.2709	-192.5736	NaN	NaN	0.0803	0.8942	0.0232	0.0201	0.0214	0.0206	0.0204
0.0	0.0	0.0	1038.7291	1970.4264	NaN	NaN	0.6548	0.895	0.0231	0.0202	0.021	0.0204	0.0204
0.0	0.0	0.0	-1438.2709	3674.4264	NaN	NaN	1.3	0.8956	0.0231	0.0201	0.0207	0.0202	0.0203
0.0	0.0	0.0	420.7291	821.4264	NaN	NaN	0.6613	0.8957	0.0231	0.0201	0.0206	0.0202	0.0203
0.0	0.0	0.0	-1151.2709	703.4264	NaN	NaN	-0.3	0.8957	0.023	0.02	0.0207	0.0203	0.0203
0.0	0.0	0.0	-134.2709	1154.4264	NaN	NaN	1.1316	0.8959	0.023	0.02	0.0206	0.0202	0.0203
0.0	0.0	0.0	-1837.2709	1306.4264	NaN	NaN	-0.3	0.8963	0.0229	0.02	0.0204	0.0202	0.0202
0.0	0.0	0.0	-682.2709	1772.4264	NaN	NaN	1.3	0.8966	0.0228	0.02	0.0203	0.0201	0.0202
0.0	0.0	0.0	773.7291	20.4264	NaN	NaN	0.0257	0.8969	0.0228	0.0199	0.0202	0.0201	0.0201
0.0	0.0	0.0	-1181.2709	573.4264	NaN	NaN	-0.3	0.8973	0.0227	0.0199	0.02	0.02	0.0201
0.0	0.0	0.0	1054.7291	3304.4264	NaN	NaN	0.758	0.8975	0.0227	0.02	0.0197	0.0198	0.0203
0.0	0.0	0.0	687.7291	4718.4264	NaN	NaN	0.8728	0.8977	0.0227	0.0199	0.0196	0.0197	0.0204
0.0	0.0	0.0	-842.2709	3407.4264	NaN	NaN	1.3	0.8975	0.0229	0.0198	0.0196	0.0198	0.0204
0.0	0.0	0.0	177.7291	4392.4264	NaN	NaN	0.9611	0.8975	0.023	0.0198	0.0196	0.0197	0.0204
0.0	0.0	0.0	40.7291	4410.4264	NaN	NaN	0.9908	0.8975	0.0231	0.0197	0.0196	0.0197	0.0204
0.0	0.0	0.0	-213.2709	2073.4264	NaN	NaN	1.1147	0.8973	0.0232	0.0196	0.0198	0.0197	0.0204
0.0	0.0	0.0	-1083.2709	4637.4264	NaN	NaN	1.3	0.8968	0.0234	0.0197	0.0199	0.0198	0.0204
0.0	0.0	0.0	-37.2709	3685.4264	NaN	NaN	1.0102	0.8969	0.0235	0.0196	0.02	0.0197	0.0204
0.0	0.0	0.0	-262.2709	2667.4264	NaN	NaN	1.109	0.8965	0.0236	0.0196	0.0202	0.0199	0.0202
0.0	0.0	0.0	-1951.2709	234.4264	NaN	NaN	-0.1365	0.8965	0.0235	0.0196	0.0203	0.02	0.0201
0.0	0.0	0.0	96.7291	736.4264	NaN	NaN	0.8839	0.8968	0.0233	0.0197	0.0202	0.0198	0.0201
0.0	0.0	0.0	-1095.2709	2043.4264	NaN	NaN	1.3	0.897	0.0232	0.0197	0.0202	0.0198	0.0201
0.0	0.0	0.0	1168.7291	1757.4264	NaN	NaN	0.6006	0.8976	0.023	0.0199	0.02	0.0195	0.0201
0.0	0.0	0.0	87.7291	-1177.5736	NaN	NaN	1.0805	0.8985	0.0228	0.0197	0.0198	0.0192	0.02
0.0	0.0	0.0	-415.2709	2279.4264	NaN	NaN	1.2228	0.8997	0.0224	0.0197	0.0196	0.0187	0.0199
0.0	0.0	0.0	2171.7291	2618.4264	NaN	NaN	0.5466	0.9	0.0223	0.0197	0.0194	0.0185	0.02
0.0	0.0	0.0	-1372.2709	1842.4264	NaN	NaN	1.3	0.9002	0.0224	0.0196	0.0193	0.0185	0.02
0.0	0.0	0.0	2.7291	5843.4264	NaN	NaN	0.9995	0.8993	0.0226	0.0198	0.0196	0.0186	0.0201
0.0	0.0	0.0	-720.2709	4534.4264	NaN	NaN	1.1888	0.8998	0.0227	0.0195	0.0194	0.0188	0.0198
0.0	0.0	0.0	-502.2709	-2365.5736	NaN	NaN	0.8249	0.8981	0.0231	0.0196	0.0199	0.0194	0.0199
0.0	0.0	0.0	-68.2709	3021.4264	NaN	NaN	1.0231	0.8984	0.0229	0.0197	0.0199	0.0192	0.0199
0.0	0.0	0.0	586.7291	3326.4264	NaN	NaN	0.8501	0.899	0.0227	0.0197	0.0197	0.019	0.0199
0.0	0.0	0.0	-884.2709	1708.4264	NaN	NaN	1.3	0.8993	0.0226	0.0197	0.0197	0.0189	0.0198
0.0	0.0	0.0	-1384.2709	4476.4264	NaN	NaN	1.3	0.8994	0.0226	0.0197	0.0197	0.0187	0.0198
0.0	0.0	0.0	1820.7291	16.4264	NaN	NaN	0.0089	0.8996	0.0227	0.0196	0.0197	0.0188	0.0197
0.0	0.0	0.0	185.7291	3384.4264	NaN	NaN	0.948	0.8992	0.0228	0.0197	0.0198	0.0189	0.0197
0.0	0.0	0.0	-1123.2709	1063.4264	NaN	NaN	-0.3	0.8987	0.023	0.0195	0.0199	0.0192	0.0196
0.0	0.0	0.0	-834.2709	1499.4264	NaN	NaN	1.3	0.8983	0.023	0.0196	0.02	0.0195	0.0197
0.0	0.0	0.0	-1472.2709	1777.4264	NaN	NaN	1.3	0.8981	0.023	0.0196	0.02	0.0196	0.0197
0.0	0.0	0.0	-1709.2709	3312.4264	NaN	NaN	1.3	0.8985	0.0229	0.0195	0.02	0.0195	0.0196
0.0	0.0	0.0	-1459.2709	2777.4264	NaN	NaN	1.3	0.8987	0.0228	0.0195	0.02	0.0194	0.0196
0.0	0.0	0.0	-381.2709	4884.4264	NaN	NaN	1.0847	0.8984	0.0229	0.0196	0.0201	0.0194	0.0197
0.0	0.0	0.0	-1098.2709	4669.4264	NaN	NaN	1.3	0.8987	0.023	0.0193	0.0201	0.0195	0.0195
0.0	0.0	0.0	-337.2709	3768.4264	NaN	NaN	1.0983	0.8977	0.0233	0.0195	0.0203	0.0197	0.0196
0.0	0.0	0.0	-554.2709	2395.4264	NaN	NaN	1.3	0.8974	0.0234	0.0195	0.0204	0.0198	0.0195
0.0	0.0	0.0	-1429.2709	1957.4264	NaN	NaN	1.3	0.897	0.0233	0.0197	0.0206	0.0199	0.0196
0.0	0.0	0.0	283.7291	350.4264	NaN	NaN	0.5526	0.8964	0.0232	0.0198	0.0208	0.0201	0.0197
0.0	0.0	0.0	936.7291	-1132.5736	NaN	NaN	1.3	0.8964	0.0231	0.0199	0.0209	0.02	0.0197
0.0	0.0	0.0	124.7291	902.4264	NaN	NaN	0.8786	0.8968	0.023	0.02	0.0208	0.0199	0.0196
0.0	0.0	0.0	502.7291	131.4264	NaN	NaN	0.2072	0.8972	0.0229	0.0199	0.0207	0.0197	0.0195
0.0	0.0	0.0	687.7291	-2871.5736	NaN	NaN	1.3	0.8973	0.0229	0.0198	0.0207	0.0197	0.0196
0.0	0.0	0.0	-275.2709	1131.4264	NaN	NaN	1.3	0.8973	0.0229	0.0199	0.0207	0.0197	0.0196
0.0	0.0	0.0	-983.2709	2493.4264	NaN	NaN	1.3	0.8973	0.0231	0.0198	0.0205	0.0196	0.0196
0.0	0.0	0.0	946.7291	433.4264	NaN	NaN	0.314	0.8969	0.0233	0.0198	0.0205	0.0198	0.0197
0.0	0.0	0.0	234.7291	1773.4264	NaN	NaN	0.8831	0.8966	0.0235	0.0198	0.0205	0.0199	0.0198
0.0	0.0	0.0	119.7291	1189.4264	NaN	NaN	0.9085	0.896	0.0237	0.0198	0.0205	0.0201	0.0199
0.0	0.0	0.0	267.7291	-668.5736	NaN	NaN	1.3	0.896	0.0238	0.0198	0.0204	0.02	0.02
0.0	0.0	0.0	269.7291	5680.4264	NaN	NaN	0.9547	0.8965	0.0235	0.0199	0.0203	0.0197	0.0201
0.0	0.0	0.0	642.7291	2315.4264	NaN	NaN	0.7827	0.8962	0.0238	0.0197	0.0202	0.0199	0.0201
0.0	0.0	0.0	-1377.2709	1809.4264	NaN	NaN	1.3	0.8957	0.0239	0.0198	0.0203	0.0201	0.0202
0.0	0.0	0.0	894.7291	2449.4264	NaN	NaN	0.7324	0.8957	0.024	0.0198	0.0202	0.02	0.0203
0.0	0.0	0.0	-1052.2709	2747.4264	NaN	NaN	1.3	0.896	0.0239	0.0197	0.0202	0.02	0.0203
0.0	0.0	0.0	-724.2709	4026.4264	NaN	NaN	1.2193	0.8958	0.0239	0.0197	0.0202	0.0201	0.0203
0.0	0.0	0.0	-82.2709	1188.4264	NaN	NaN	1.0744	0.8961	0.0238	0.0196	0.0202	0.02	0.0202
0.0	0.0	0.0	-487.2709	4642.4264	NaN	NaN	1.1173	0.8957	0.024	0.0197	0.0203	0.02	0.0203
0.0	0.0	0.0	457.7291	2313.4264	NaN	NaN	0.8348	0.8963	0.0238	0.0196	0.0202	0.0199	0.0202
0.0	0.0	0.0	-282.2709	656.4264	NaN	NaN	1.3	0.8964	0.0237	0.0195	0.0202	0.0201	0.0201
0.0	0.0	0.0	1453.7291	-233.5736	NaN	NaN	-0.1914	0.8963	0.0237	0.0195	0.0202	0.0202	0.0201
0.0	0.0	0.0	-1660.2709	4057.4264	NaN	NaN	1.3	0.8962	0.0237	0.0196	0.0201	0.0201	0.0202
0.0	0.0	0.0	-560.2709	3757.4264	NaN	NaN	1.1752	0.8959	0.0238	0.0198	0.0202	0.02	0.0204
0.0	0.0	0.0	821.7291	1010.4264	NaN	NaN	0.5515	0.8964	0.0237	0.0196	0.0201	0.0201	0.0202
0.0	0.0	0.0	-951.2709	1542.4264	NaN	NaN	1.3	0.8965	0.0237	0.0195	0.0201	0.0201	0.0201
0.0	0.0	0.0	-898.2709	725.4264	NaN	NaN	-0.3	0.8966	0.0237	0.0195	0.0201	0.0201	0.02
0.0	0.0	0.0	122.7291	3366.4264	NaN	NaN	0.9648	0.8963	0.0237	0.0196	0.0201	0.0202	0.0201
0.0	0.0	0.0	-2447.2709	3187.4264	NaN	NaN	1.3	0.8966	0.0236	0.0195	0.0201	0.0202	0.02
0.0	0.0	0.0	-716.2709	-1852.5736	NaN	NaN	0.7212	0.8967	0.0235	0.0195	0.0201	0.0203	0.0199
0.0	0.0	0.0	-1191.2709	1289.4264	NaN	NaN	1.3	0.8967	0.0234	0.0195	0.0201	0.0203	0.0199
0.0	0.0	0.0	-1397.2709	2697.4264	NaN	NaN	1.3	0.8966	0.0234	0.0196	0.02	0.0203	0.0201
0.0	0.0	0.0	-1067.2709	1549.4264	NaN	NaN	1.3	0.8973	0.0232	0.0195	0.0198	0.0202	0.02
0.0	0.0	0.0	145.7291	3928.4264	NaN	NaN	0.9642	0.8973	0.0232	0.0195	0.0198	0.0201	0.02
0.0	0.0	0.0	-289.2709	2019.4264	NaN	NaN	1.1672	0.8977	0.0231	0.0195	0.0197	0.02	0.02
0.0	0.0	0.0	-332.2709	3480.4264	NaN	NaN	1.1055	0.8978	0.023	0.0195	0.0196	0.0199	0.0201
0.0	0.0	0.0	1163.7291	3371.4264	NaN	NaN	0.7434	0.8974	0.0231	0.0197	0.0196	0.0199	0.0202
0.0	0.0	0.0	578.7291	4323.4264	NaN	NaN	0.8819	0.8969	0.0234	0.0197	0.0197	0.0201	0.0202
0.0	0.0	0.0	-1358.2709	-350.5736	NaN	NaN	0.2052	0.8974	0.0235	0.0193	0.0197	0.0203	0.0198
0.0	0.0	0.0	-1343.2709	3277.4264	NaN	NaN	1.3	0.8969	0.0234	0.0195	0.0199	0.0204	0.0199
0.0	0.0	0.0	-1572.2709	2635.4264	NaN	NaN	1.3	0.8971	0.0235	0.0194	0.0199	0.0204	0.0198
0.0	0.0	0.0	-1315.2709	1500.4264	NaN	NaN	1.3	0.8972	0.0233	0.0195	0.0198	0.0203	0.0198
0.0	0.0	0.0	-1022.2709	4116.4264	NaN	NaN	1.3	0.8973	0.0233	0.0196	0.0198	0.0202	0.0199
0.0	0.0	0.0	1128.7291	1141.4264	NaN	NaN	0.5028	0.8972	0.0233	0.0197	0.0198	0.0201	0.02
0.0	0.0	0.0	-904.2709	3669.4264	NaN	NaN	1.3	0.8972	0.0233	0.0197	0.0198	0.02	0.02
0.0	0.0	0.0	-2122.2709	4740.4264	NaN	NaN	1.3	0.8976	0.0233	0.0195	0.0197	0.02	0.0198
0.0	0.0	0.0	-865.2709	1281.4264	NaN	NaN	1.3	0.898	0.0233	0.0193	0.0197	0.0201	0.0195
0.0	0.0	0.0	-1137.2709	2982.4264	NaN	NaN	1.3	0.898	0.0233	0.0192	0.0198	0.0202	0.0195
0.0	0.0	0.0	-1386.2709	1345.4264	NaN	NaN	-0.3	0.8984	0.0231	0.0192	0.0197	0.02	0.0195
0.0	0.0	0.0	-893.2709	5134.4264	NaN	NaN	1.2106	0.898	0.0231	0.0196	0.0198	0.0198	0.0197
0.0	0.0	0.0	-1968.2709	1446.4264	NaN	NaN	-0.3	0.8983	0.0232	0.0194	0.0198	0.0199	0.0195
0.0	0.0	0.0	-1161.2709	1218.4264	NaN	NaN	1.3	0.8985	0.0232	0.0193	0.0198	0.0199	0.0193
0.0	0.0	0.0	-614.2709	2020.4264	NaN	NaN	1.3	0.8988	0.0231	0.0193	0.0197	0.0198	0.0193
0.0	0.0	0.0	-2647.2709	1812.4264	NaN	NaN	-0.3	0.8997	0.0228	0.0193	0.0196	0.0194	0.0192
0.0	0.0	0.0	-2467.2709	6124.4264	NaN	NaN	1.3	0.9001	0.0226	0.0195	0.0194	0.0191	0.0194
0.0	0.0	0.0	-338.2709	4368.4264	NaN	NaN	1.0839	0.9002	0.0226	0.0195	0.0193	0.019	0.0194
0.0	0.0	0.0	-1558.2709	3256.4264	NaN	NaN	1.3	0.9007	0.0226	0.0193	0.0192	0.019	0.0193
0.0	0.0	0.0	920.7291	4831.4264	NaN	NaN	0.8399	0.9006	0.0226	0.0194	0.0192	0.0189	0.0193
0.0	0.0	0.0	-25.2709	1479.4264	NaN	NaN	1.0174	0.9012	0.0227	0.019	0.0191	0.019	0.019
0.0	0.0	0.0	-455.2709	4009.4264	NaN	NaN	1.1281	0.9011	0.0226	0.0191	0.0192	0.019	0.0191
0.0	0.0	0.0	-113.2709	1743.4264	NaN	NaN	1.0695	0.9016	0.0224	0.019	0.0191	0.0188	0.019
0.0	0.0	0.0	68.7291	6393.4264	NaN	NaN	0.9894	0.9009	0.0224	0.0194	0.0192	0.0186	0.0194
0.0	0.0	0.0	-217.2709	5850.4264	NaN	NaN	1.0386	0.9008	0.0226	0.0193	0.0192	0.0186	0.0194
0.0	0.0	0.0	-501.2709	3310.4264	NaN	NaN	1.1784	0.901	0.0228	0.019	0.0192	0.0189	0.0191
0.0	0.0	0.0	-1199.2709	1749.4264	NaN	NaN	1.3	0.9004	0.0229	0.0191	0.0194	0.0191	0.0192
0.0	0.0	0.0	-996.2709	4228.4264	NaN	NaN	1.3	0.9	0.0229	0.0192	0.0195	0.0192	0.0192
0.0	0.0	0.0	-3393.2709	4617.4264	NaN	NaN	1.3	0.8998	0.0228	0.0193	0.0196	0.0193	0.0192
0.0	0.0	0.0	-914.2709	484.4264	NaN	NaN	-0.3	0.8997	0.0226	0.0194	0.0197	0.0194	0.0192
0.0	0.0	0.0	-458.2709	2017.4264	NaN	NaN	1.2939	0.9002	0.0223	0.0194	0.0197	0.0193	0.0191
0.0	0.0	0.0	-652.2709	979.4264	NaN	NaN	1.3	0.9012	0.0219	0.0194	0.0196	0.0191	0.0189
0.0	0.0	0.0	-1801.2709	1162.4264	NaN	NaN	-0.3	0.9021	0.0215	0.0193	0.0194	0.0189	0.0188
0.0	0.0	0.0	-857.2709	-13.5736	NaN	NaN	0.0156	0.9027	0.0213	0.0192	0.0193	0.0187	0.0187
0.0	0.0	0.0	-1055.2709	6481.4264	NaN	NaN	1.1945	0.9027	0.0213	0.0194	0.0192	0.0186	0.0188
0.0	0.0	0.0	-450.2709	1899.4264	NaN	NaN	1.3	0.9025	0.0214	0.0193	0.0193	0.0188	0.0188
0.0	0.0	0.0	-1228.2709	2267.4264	NaN	NaN	1.3	0.902	0.0214	0.0193	0.0195	0.019	0.0188
0.0	0.0	0.0	-1143.2709	717.4264	NaN	NaN	-0.3	0.9011	0.0216	0.0194	0.0198	0.0192	0.0188
0.0	0.0	0.0	216.7291	-929.5736	NaN	NaN	1.3	0.9009	0.0217	0.0194	0.0199	0.0192	0.0189
0.0	0.0	0.0	313.7291	-816.5736	NaN	NaN	1.3	0.901	0.0217	0.0194	0.0198	0.0192	0.0189
0.0	0.0	0.0	-545.2709	2395.4264	NaN	NaN	1.2947	0.9019	0.0215	0.0194	0.0195	0.0189	0.0188
0.0	0.0	0.0	113.7291	3387.4264	NaN	NaN	0.9675	0.9016	0.0217	0.0194	0.0194	0.0189	0.0189
0.0	0.0	0.0	-2010.2709	3118.4264	NaN	NaN	1.3	0.9007	0.022	0.0195	0.0195	0.0192	0.0191
0.0	0.0	0.0	-34.2709	3182.4264	NaN	NaN	1.0109	0.8996	0.0223	0.0196	0.0197	0.0194	0.0193
0.0	0.0	0.0	-789.2709	3564.4264	NaN	NaN	1.2844	0.8992	0.0225	0.0197	0.0198	0.0195	0.0194
0.0	0.0	0.0	-1966.2709	2646.4264	NaN	NaN	1.3	0.8986	0.0226	0.0198	0.0199	0.0196	0.0195
0.0	0.0	0.0	-1200.2709	796.4264	NaN	NaN	-0.3	0.8984	0.0226	0.0198	0.02	0.0197	0.0196
0.0	0.0	0.0	-1691.2709	2777.4264	NaN	NaN	1.3	0.8986	0.0225	0.0197	0.0199	0.0197	0.0195
0.0	0.0	0.0	-782.2709	5357.4264	NaN	NaN	1.171	0.8989	0.0225	0.0198	0.0198	0.0195	0.0195
0.0	0.0	0.0	1568.7291	2800.4264	NaN	NaN	0.641	0.8988	0.0226	0.0198	0.0198	0.0196	0.0196
0.0	0.0	0.0	-350.2709	100.4264	NaN	NaN	-0.3	0.898	0.0228	0.0199	0.02	0.0197	0.0196
0.0	0.0	0.0	-681.2709	-512.5736	NaN	NaN	0.4293	0.8977	0.0228	0.02	0.02	0.0198	0.0197
0.0	0.0	0.0	-1811.2709	3222.4264	NaN	NaN	1.3	0.8981	0.0227	0.0199	0.0199	0.0197	0.0197
0.0	0.0	0.0	-65.2709	1281.4264	NaN	NaN	1.0537	0.8978	0.0228	0.0199	0.02	0.0198	0.0197
0.0	0.0	0.0	-99.2709	901.4264	NaN	NaN	1.1238	0.8977	0.0228	0.0199	0.0201	0.0199	0.0197
0.0	0.0	0.0	-1207.2709	1555.4264	NaN	NaN	1.3	0.8975	0.0229	0.0199	0.02	0.0199	0.0197
0.0	0.0	0.0	-1990.2709	4854.4264	NaN	NaN	1.3	0.8979	0.0228	0.0198	0.0199	0.0198	0.0197
0.0	0.0	0.0	296.7291	1805.4264	NaN	NaN	0.8588	0.8974	0.0229	0.0199	0.02	0.0199	0.0199
0.0	0.0	0.0	812.7291	1410.4264	NaN	NaN	0.6344	0.8968	0.023	0.02	0.0201	0.02	0.02
0.0	0.0	0.0	-367.2709	1341.4264	NaN	NaN	1.3	0.8963	0.0231	0.0202	0.0202	0.0201	0.0201
0.0	0.0	0.0	-1644.2709	2219.4264	NaN	NaN	1.3	0.8958	0.0232	0.0202	0.0203	0.0202	0.0202
0.0	0.0	0.0	-313.2709	1011.4264	NaN	NaN	1.3	0.8952	0.0233	0.0203	0.0206	0.0203	0.0203
0.0	0.0	0.0	-644.2709	2442.4264	NaN	NaN	1.3	0.8951	0.0233	0.0203	0.0206	0.0203	0.0203
0.0	0.0	0.0	-1164.2709	1316.4264	NaN	NaN	1.3	0.8949	0.0233	0.0203	0.0207	0.0204	0.0204
0.0	0.0	0.0	-1888.2709	4176.4264	NaN	NaN	1.3	0.895	0.0232	0.0203	0.0207	0.0204	0.0204
0.0	0.0	0.0	-1481.2709	752.4264	NaN	NaN	-0.3	0.8941	0.0234	0.0204	0.0211	0.0206	0.0205
0.0	0.0	0.0	-1290.2709	290.4264	NaN	NaN	-0.2905	0.8939	0.0233	0.0204	0.0213	0.0206	0.0204
0.0	0.0	0.0	-1764.2709	-69.5736	NaN	NaN	0.0379	0.8936	0.0234	0.0204	0.0215	0.0208	0.0204
0.0	0.0	0.0	-872.2709	1946.4264	NaN	NaN	1.3	0.8936	0.0233	0.0205	0.0213	0.0207	0.0205
0.0	0.0	0.0	-1293.2709	-920.5736	NaN	NaN	0.4158	0.8936	0.0234	0.0205	0.0212	0.0208	0.0205
0.0	0.0	0.0	158.7291	3534.4264	NaN	NaN	0.957	0.8948	0.0231	0.0204	0.0207	0.0205	0.0204
0.0	0.0	0.0	30.7291	1435.4264	NaN	NaN	0.979	0.8948	0.0232	0.0205	0.0205	0.0205	0.0205
0.0	0.0	0.0	189.7291	2919.4264	NaN	NaN	0.939	0.8949	0.0232	0.0205	0.0205	0.0205	0.0205
0.0	0.0	0.0	-759.2709	1474.4264	NaN	NaN	1.3	0.8933	0.0234	0.0206	0.021	0.0209	0.0207
0.0	0.0	0.0	-1495.2709	438.4264	NaN	NaN	-0.3	0.8927	0.0235	0.0206	0.0213	0.0211	0.0207
0.0	0.0	0.0	-2058.2709	2429.4264	NaN	NaN	1.3	0.8924	0.0235	0.0207	0.0215	0.0212	0.0208
0.0	0.0	0.0	-1451.2709	1563.4264	NaN	NaN	1.3	0.8926	0.0234	0.0206	0.0216	0.0212	0.0207
0.0	0.0	0.0	-1091.2709	-1377.5736	NaN	NaN	0.558	0.8925	0.0235	0.0206	0.0216	0.0212	0.0206
0.0	0.0	0.0	-2142.2709	-1890.5736	NaN	NaN	0.4688	0.8926	0.0235	0.0206	0.0216	0.0212	0.0206
0.0	0.0	0.0	-552.2709	2821.4264	NaN	NaN	1.2434	0.8935	0.0232	0.0206	0.0211	0.021	0.0205
0.0	0.0	0.0	-1001.2709	1592.4264	NaN	NaN	1.3	0.8938	0.0232	0.0206	0.0209	0.021	0.0205
0.0	0.0	0.0	-1729.2709	3162.4264	NaN	NaN	1.3	0.894	0.0231	0.0206	0.0208	0.021	0.0205
0.0	0.0	0.0	-700.2709	1829.4264	NaN	NaN	1.3	0.8938	0.0232	0.0206	0.0208	0.0211	0.0206
0.0	0.0	0.0	674.7291	2663.4264	NaN	NaN	0.7979	0.894	0.0232	0.0205	0.0207	0.0211	0.0206
0.0	0.0	0.0	-1713.2709	2624.4264	NaN	NaN	1.3	0.8929	0.0234	0.0206	0.0211	0.0213	0.0207
0.0	0.0	0.0	-1488.2709	-566.5736	NaN	NaN	0.2757	0.8922	0.0235	0.0206	0.0213	0.0215	0.0208
0.0	0.0	0.0	-1180.2709	-296.5736	NaN	NaN	0.2008	0.8923	0.0235	0.0206	0.0213	0.0215	0.0208
0.0	0.0	0.0	-1944.2709	1645.4264	NaN	NaN	-0.3	0.893	0.0234	0.0206	0.021	0.0214	0.0207
0.0	0.0	0.0	-1822.2709	3343.4264	NaN	NaN	1.3	0.8937	0.0233	0.0205	0.0208	0.0212	0.0206
0.0	0.0	0.0	-1242.2709	2511.4264	NaN	NaN	1.3	0.8939	0.0233	0.0205	0.0207	0.021	0.0206
0.0	0.0	0.0	-1261.2709	1876.4264	NaN	NaN	1.3	0.8941	0.0233	0.0204	0.0206	0.021	0.0206
0.0	0.0	0.0	-558.2709	4237.4264	NaN	NaN	1.1517	0.8944	0.0233	0.0204	0.0205	0.0209	0.0206
0.0	0.0	0.0	-1176.2709	572.4264	NaN	NaN	-0.3	0.8944	0.0233	0.0204	0.0205	0.0209	0.0206
0.0	0.0	0.0	-1298.2709	2736.4264	NaN	NaN	1.3	0.8949	0.0232	0.0203	0.0203	0.0207	0.0205
0.0	0.0	0.0	-1487.2709	4556.4264	NaN	NaN	1.3	0.8951	0.0231	0.0203	0.0202	0.0207	0.0205
0.0	0.0	0.0	-1009.2709	2694.4264	NaN	NaN	1.3	0.8952	0.0231	0.0203	0.0202	0.0207	0.0205
0.0	0.0	0.0	-587.2709	3597.4264	NaN	NaN	1.1951	0.8951	0.0232	0.0203	0.0203	0.0207	0.0205
0.0	0.0	0.0	-972.2709	1034.4264	NaN	NaN	1.3	0.8952	0.0232	0.0202	0.0203	0.0207	0.0204
0.0	0.0	0.0	-153.2709	1639.4264	NaN	NaN	1.1031	0.8955	0.0232	0.0202	0.0202	0.0206	0.0204
0.0	0.0	0.0	-754.2709	225.4264	NaN	NaN	-0.3	0.8958	0.0231	0.0201	0.0202	0.0205	0.0203
0.0	0.0	0.0	1165.7291	3406.4264	NaN	NaN	0.745	0.8961	0.023	0.0202	0.0199	0.0204	0.0203
0.0	0.0	0.0	-1344.2709	2432.4264	NaN	NaN	1.3	0.8963	0.023	0.0201	0.0199	0.0203	0.0203
0.0	0.0	0.0	-955.2709	4117.4264	NaN	NaN	1.3	0.8964	0.023	0.02	0.0199	0.0203	0.0203
0.0	0.0	0.0	-53.2709	1410.4264	NaN	NaN	1.0393	0.8962	0.0231	0.02	0.0201	0.0204	0.0203
0.0	0.0	0.0	-2860.2709	3498.4264	NaN	NaN	1.3	0.8963	0.023	0.02	0.0201	0.0204	0.0203
0.0	0.0	0.0	-1370.2709	1635.4264	NaN	NaN	1.3	0.896	0.023	0.02	0.0202	0.0205	0.0203
0.0	0.0	0.0	470.7291	1720.4264	NaN	NaN	0.7852	0.8963	0.0229	0.0199	0.0202	0.0204	0.0202
0.0	0.0	0.0	-1538.2709	-906.5736	NaN	NaN	0.3708	0.8962	0.0229	0.0199	0.0203	0.0204	0.0202
0.0	0.0	0.0	-1344.2709	1485.4264	NaN	NaN	1.3	0.8969	0.0227	0.0199	0.0201	0.0202	0.0202
0.0	0.0	0.0	-868.2709	4498.4264	NaN	NaN	1.2392	0.8974	0.0225	0.02	0.0198	0.02	0.0203
0.0	0.0	0.0	-414.2709	1509.4264	NaN	NaN	1.3	0.8975	0.0225	0.02	0.0197	0.0199	0.0203
0.0	0.0	0.0	-1742.2709	3393.4264	NaN	NaN	1.3	0.8978	0.0224	0.02	0.0198	0.0199	0.0202
0.0	0.0	0.0	-960.2709	2605.4264	NaN	NaN	1.3	0.8975	0.0225	0.0199	0.02	0.02	0.0201
0.0	0.0	0.0	-1302.2709	677.4264	NaN	NaN	-0.3	0.8969	0.0226	0.0199	0.0202	0.0202	0.0201
0.0	0.0	0.0	-2333.2709	3951.4264	NaN	NaN	1.3	0.8972	0.0225	0.0199	0.0202	0.0201	0.0201
0.0	0.0	0.0	-263.2709	3038.4264	NaN	NaN	1.0949	0.8975	0.0225	0.0199	0.0201	0.02	0.02
0.0	0.0	0.0	-814.2709	1198.4264	NaN	NaN	1.3	0.8976	0.0225	0.0199	0.02	0.0201	0.0199
0.0	0.0	0.0	863.7291	380.4264	NaN	NaN	0.3058	0.8977	0.0225	0.0199	0.0199	0.02	0.0199
0.0	0.0	0.0	20.7291	3681.4264	NaN	NaN	0.9944	0.8976	0.0226	0.02	0.0198	0.02	0.02
0.0	0.0	0.0	-666.2709	2614.4264	NaN	NaN	1.3	0.8974	0.0227	0.02	0.0198	0.02	0.02
0.0	0.0	0.0	735.7291	2388.4264	NaN	NaN	0.7645	0.8972	0.0228	0.02	0.02	0.0201	0.02
0.0	0.0	0.0	-1664.2709	913.4264	NaN	NaN	-0.3	0.8961	0.0229	0.0201	0.0203	0.0204	0.0201
0.0	0.0	0.0	-826.2709	1212.4264	NaN	NaN	1.3	0.8964	0.0229	0.02	0.0204	0.0203	0.02
0.0	0.0	0.0	-2041.2709	1474.4264	NaN	NaN	-0.3	0.8957	0.023	0.0201	0.0207	0.0204	0.0201
0.0	0.0	0.0	-781.2709	2787.4264	NaN	NaN	1.3	0.8965	0.0228	0.02	0.0204	0.0203	0.0199
0.0	0.0	0.0	-138.2709	-1111.5736	NaN	NaN	0.8894	0.8967	0.0228	0.02	0.0204	0.0203	0.0199
0.0	0.0	0.0	-2241.2709	1766.4264	NaN	NaN	-0.3	0.897	0.0227	0.02	0.0202	0.0202	0.0199
0.0	0.0	0.0	-375.2709	3487.4264	NaN	NaN	1.1206	0.8976	0.0226	0.0199	0.02	0.0201	0.0198
0.0	0.0	0.0	-1710.2709	1585.4264	NaN	NaN	-0.3	0.8968	0.0228	0.02	0.0202	0.0202	0.02
0.0	0.0	0.0	-2314.2709	2722.4264	NaN	NaN	1.3	0.8963	0.0229	0.0201	0.0204	0.0203	0.02
0.0	0.0	0.0	-316.2709	3893.4264	NaN	NaN	1.0884	0.8965	0.0229	0.02	0.0204	0.0203	0.0199
0.0	0.0	0.0	-2088.2709	-921.5736	NaN	NaN	0.3062	0.8959	0.0231	0.02	0.0207	0.0204	0.02
0.0	0.0	0.0	-86.2709	4648.4264	NaN	NaN	1.0189	0.8968	0.0228	0.02	0.0204	0.0202	0.0197
0.0	0.0	0.0	-1112.2709	3088.4264	NaN	NaN	1.3	0.8966	0.023	0.0199	0.0205	0.0202	0.0198
0.0	0.0	0.0	-591.2709	-160.5736	NaN	NaN	0.2136	0.8964	0.0229	0.02	0.0205	0.0203	0.0198
0.0	0.0	0.0	-383.2709	3240.4264	NaN	NaN	1.1341	0.8964	0.023	0.02	0.0205	0.0203	0.0199
0.0	0.0	0.0	-2280.2709	1471.4264	NaN	NaN	-0.3	0.8961	0.0231	0.02	0.0206	0.0203	0.02
0.0	0.0	0.0	593.7291	2146.4264	NaN	NaN	0.7833	0.8959	0.0231	0.02	0.0206	0.0203	0.02
0.0	0.0	0.0	-909.2709	3105.4264	NaN	NaN	1.3	0.8958	0.0232	0.0201	0.0206	0.0203	0.0201
0.0	0.0	0.0	-1778.2709	1906.4264	NaN	NaN	1.3	0.8957	0.0232	0.0201	0.0206	0.0203	0.0201
0.0	0.0	0.0	-2.2709	2906.4264	NaN	NaN	1.0008	0.8957	0.0232	0.0201	0.0206	0.0203	0.0202
0.0	0.0	0.0	-632.2709	251.4264	NaN	NaN	-0.3	0.8958	0.0232	0.0201	0.0205	0.0203	0.0202
0.0	0.0	0.0	-765.2709	4566.4264	NaN	NaN	1.2013	0.896	0.0232	0.02	0.0204	0.0202	0.0202
0.0	0.0	0.0	-677.2709	1500.4264	NaN	NaN	1.3	0.8952	0.0233	0.0201	0.0206	0.0204	0.0204
0.0	0.0	0.0	-925.2709	1937.4264	NaN	NaN	1.3	0.8949	0.0234	0.0201	0.0207	0.0205	0.0204
0.0	0.0	0.0	-432.2709	1174.4264	NaN	NaN	1.3	0.8941	0.0235	0.0202	0.0209	0.0206	0.0205
0.0	0.0	0.0	-1180.2709	1363.4264	NaN	NaN	1.3	0.8943	0.0235	0.0202	0.0209	0.0206	0.0205
0.0	0.0	0.0	-515.2709	-315.5736	NaN	NaN	0.3798	0.8941	0.0235	0.0203	0.0209	0.0207	0.0205
0.0	0.0	0.0	273.7291	498.4264	NaN	NaN	0.6455	0.8946	0.0234	0.0202	0.0208	0.0206	0.0204
0.0	0.0	0.0	2990.7291	2229.4264	NaN	NaN	0.4271	0.8956	0.0233	0.0201	0.0204	0.0204	0.0203
0.0	0.0	0.0	-458.2709	1090.4264	NaN	NaN	1.3	0.8953	0.0233	0.0201	0.0205	0.0205	0.0203
0.0	0.0	0.0	-483.2709	3777.4264	NaN	NaN	1.1467	0.8951	0.0234	0.0201	0.0205	0.0206	0.0203
0.0	0.0	0.0	-914.2709	2679.4264	NaN	NaN	1.3	0.8943	0.0234	0.0202	0.0207	0.0209	0.0204
0.0	0.0	0.0	-683.2709	-287.5736	NaN	NaN	0.2962	0.8931	0.0236	0.0203	0.0212	0.0212	0.0206
0.0	0.0	0.0	-260.2709	595.4264	NaN	NaN	1.3	0.8926	0.0236	0.0204	0.0215	0.0213	0.0206
0.0	0.0	0.0	-872.2709	-1921.5736	NaN	NaN	0.6878	0.8923	0.0237	0.0205	0.0217	0.0213	0.0206
0.0	0.0	0.0	-1796.2709	-492.5736	NaN	NaN	0.2152	0.8929	0.0235	0.0204	0.0215	0.0213	0.0205
0.0	0.0	0.0	974.7291	788.4264	NaN	NaN	0.4472	0.8939	0.0233	0.0203	0.0211	0.0211	0.0203
0.0	0.0	0.0	-1899.2709	2801.4264	NaN	NaN	1.3	0.894	0.0233	0.0203	0.021	0.0211	0.0203
0.0	0.0	0.0	-1126.2709	1096.4264	NaN	NaN	-0.3	0.8942	0.0232	0.0204	0.0208	0.021	0.0204
0.0	0.0	0.0	-169.2709	2447.4264	NaN	NaN	1.0743	0.8944	0.0231	0.0203	0.0208	0.021	0.0204
0.0	0.0	0.0	-275.2709	306.4264	NaN	NaN	1.3	0.8934	0.0233	0.0204	0.0212	0.0212	0.0205
0.0	0.0	0.0	-912.2709	1098.4264	NaN	NaN	1.3	0.8934	0.0233	0.0204	0.0212	0.0212	0.0205
0.0	0.0	0.0	-1888.2709	422.4264	NaN	NaN	-0.2882	0.8928	0.0235	0.0205	0.0214	0.0213	0.0206
0.0	0.0	0.0	-2088.2709	3579.4264	NaN	NaN	1.3	0.8936	0.0232	0.0204	0.0212	0.0212	0.0204
0.0	0.0	0.0	-2599.2709	2324.4264	NaN	NaN	-0.3	0.8936	0.0233	0.0204	0.0211	0.0212	0.0205
0.0	0.0	0.0	-1613.2709	-309.5736	NaN	NaN	0.161	0.894	0.0232	0.0204	0.0209	0.0211	0.0204
0.0	0.0	0.0	-1195.2709	5573.4264	NaN	NaN	1.273	0.8952	0.023	0.0202	0.0204	0.0207	0.0203
0.0	0.0	0.0	-646.2709	849.4264	NaN	NaN	1.3	0.8945	0.0232	0.0203	0.0207	0.0209	0.0204
0.0	0.0	0.0	-353.2709	1580.4264	NaN	NaN	1.2879	0.8945	0.0232	0.0203	0.0207	0.0209	0.0204
0.0	0.0	0.0	-1411.2709	381.4264	NaN	NaN	-0.3	0.8944	0.0232	0.0203	0.0208	0.0209	0.0204
0.0	0.0	0.0	37.7291	1432.4264	NaN	NaN	0.9743	0.8948	0.0231	0.0202	0.0207	0.0208	0.0204
0.0	0.0	0.0	-668.2709	2943.4264	NaN	NaN	1.2937	0.8952	0.0231	0.0201	0.0205	0.0207	0.0203
0.0	0.0	0.0	-1385.2709	1500.4264	NaN	NaN	1.3	0.8956	0.023	0.0201	0.0204	0.0206	0.0203
0.0	0.0	0.0	-582.2709	4523.4264	NaN	NaN	1.1477	0.8957	0.0231	0.0201	0.0203	0.0206	0.0202
0.0	0.0	0.0	-712.2709	3788.4264	NaN	NaN	1.2315	0.8959	0.0231	0.02	0.0202	0.0205	0.0203
0.0	0.0	0.0	-693.2709	911.4264	NaN	NaN	1.3	0.8958	0.0232	0.02	0.0202	0.0206	0.0202
0.0	0.0	0.0	774.7291	2228.4264	NaN	NaN	0.742	0.8958	0.0232	0.02	0.0202	0.0205	0.0203
0.0	0.0	0.0	149.7291	5816.4264	NaN	NaN	0.9749	0.8958	0.0232	0.0201	0.0202	0.0205	0.0203
0.0	0.0	0.0	-896.2709	923.4264	NaN	NaN	1.3	0.8957	0.0232	0.0199	0.0203	0.0205	0.0203
0.0	0.0	0.0	-1394.2709	2008.4264	NaN	NaN	1.3	0.8955	0.0232	0.0199	0.0205	0.0206	0.0202
0.0	0.0	0.0	-1109.2709	190.4264	NaN	NaN	-0.2072	0.8949	0.0233	0.0199	0.0208	0.0208	0.0202
0.0	0.0	0.0	-553.2709	-1185.5736	NaN	NaN	0.6818	0.8953	0.0231	0.0199	0.0208	0.0208	0.0202
0.0	0.0	0.0	-1176.2709	1568.4264	NaN	NaN	1.3	0.8962	0.0229	0.0198	0.0205	0.0206	0.02
0.0	0.0	0.0	-1666.2709	4521.4264	NaN	NaN	1.3	0.897	0.0228	0.0198	0.0202	0.0203	0.0199
0.0	0.0	0.0	-39.2709	1665.4264	NaN	NaN	1.0241	0.8972	0.0228	0.0198	0.0201	0.0202	0.0199
0.0	0.0	0.0	-140.2709	3604.4264	NaN	NaN	1.0405	0.8974	0.0227	0.0198	0.02	0.0202	0.0199
0.0	0.0	0.0	-2.2709	1675.4264	NaN	NaN	1.0014	0.8975	0.0227	0.0198	0.0201	0.0201	0.0199
0.0	0.0	0.0	-877.2709	-286.5736	NaN	NaN	0.2462	0.8974	0.0227	0.0198	0.0202	0.0201	0.0199
0.0	0.0	0.0	-1385.2709	1387.4264	NaN	NaN	1.3	0.8972	0.0227	0.0198	0.0203	0.0201	0.0199
0.0	0.0	0.0	-792.2709	2800.4264	NaN	NaN	1.3	0.8972	0.0227	0.0198	0.0203	0.0201	0.0199
0.0	0.0	0.0	-3059.2709	1341.4264	NaN	NaN	-0.3	0.8968	0.0228	0.0199	0.0204	0.0202	0.0199
0.0	0.0	0.0	-752.2709	1709.4264	NaN	NaN	1.3	0.8971	0.0227	0.0198	0.0204	0.0201	0.0198
0.0	0.0	0.0	-936.2709	203.4264	NaN	NaN	-0.2776	0.8967	0.0229	0.0199	0.0205	0.0202	0.0198
0.0	0.0	0.0	134.7291	1269.4264	NaN	NaN	0.904	0.8977	0.0227	0.0198	0.0201	0.02	0.0197
0.0	0.0	0.0	-32.2709	3573.4264	NaN	NaN	1.0091	0.8981	0.0227	0.0199	0.0198	0.0199	0.0197
0.0	0.0	0.0	-1041.2709	6695.4264	NaN	NaN	1.1842	0.898	0.0228	0.0199	0.0197	0.0198	0.0198
0.0	0.0	0.0	-270.2709	2763.4264	NaN	NaN	1.1084	0.8978	0.0229	0.0198	0.0198	0.0198	0.0198
0.0	0.0	0.0	-579.2709	2440.4264	NaN	NaN	1.3	0.8967	0.0231	0.02	0.0201	0.0201	0.02
0.0	0.0	0.0	-2406.2709	5121.4264	NaN	NaN	1.3	0.8963	0.0232	0.0201	0.0202	0.0202	0.02
0.0	0.0	0.0	-1031.2709	3719.4264	NaN	NaN	1.3	0.8954	0.0233	0.0202	0.0204	0.0205	0.0202
0.0	0.0	0.0	-1383.2709	732.4264	NaN	NaN	-0.3	0.8947	0.0234	0.0202	0.0208	0.0207	0.0202
0.0	0.0	0.0	-238.2709	795.4264	NaN	NaN	1.3	0.8951	0.0233	0.0202	0.0208	0.0206	0.0201
0.0	0.0	0.0	-2846.2709	1043.4264	NaN	NaN	-0.3	0.8952	0.0232	0.0202	0.0207	0.0206	0.0201
0.0	0.0	0.0	1412.7291	2955.4264	NaN	NaN	0.6766	0.8961	0.0229	0.0202	0.0204	0.0204	0.02
0.0	0.0	0.0	-1889.2709	981.4264	NaN	NaN	-0.3	0.8959	0.023	0.0202	0.0204	0.0205	0.0201
0.0	0.0	0.0	-1190.2709	319.4264	NaN	NaN	-0.3	0.8954	0.0231	0.0203	0.0206	0.0206	0.0201
0.0	0.0	0.0	-353.2709	1315.4264	NaN	NaN	1.3	0.8952	0.0232	0.0203	0.0206	0.0206	0.0201
0.0	0.0	0.0	331.7291	-769.5736	NaN	NaN	1.3	0.8952	0.0232	0.0203	0.0206	0.0206	0.0201
0.0	0.0	0.0	657.7291	1680.4264	NaN	NaN	0.7187	0.8955	0.0231	0.0203	0.0204	0.0205	0.0202
0.0	0.0	0.0	-339.2709	1575.4264	NaN	NaN	1.2745	0.8955	0.0231	0.0203	0.0204	0.0206	0.0202
0.0	0.0	0.0	54.7291	564.4264	NaN	NaN	0.9116	0.8951	0.0232	0.0203	0.0204	0.0207	0.0203
0.0	0.0	0.0	-875.2709	2954.4264	NaN	NaN	1.3	0.895	0.0232	0.0203	0.0204	0.0207	0.0204
0.0	0.0	0.0	-125.2709	4930.4264	NaN	NaN	1.0261	0.8949	0.0233	0.0204	0.0204	0.0207	0.0204
0.0	0.0	0.0	-2273.2709	-2510.5736	NaN	NaN	0.5248	0.8934	0.0235	0.0205	0.0211	0.0209	0.0206
0.0	0.0	0.0	-925.2709	1643.4264	NaN	NaN	1.3	0.8938	0.0234	0.0204	0.021	0.0209	0.0205
0.0	0.0	0.0	-533.2709	1100.4264	NaN	NaN	1.3	0.8937	0.0234	0.0205	0.021	0.0209	0.0205
0.0	0.0	0.0	6.7291	3564.4264	NaN	NaN	0.9981	0.8952	0.0231	0.0203	0.0205	0.0206	0.0203
0.0	0.0	0.0	-1637.2709	3310.4264	NaN	NaN	1.3	0.8949	0.0231	0.0203	0.0207	0.0206	0.0203
0.0	0.0	0.0	24.7291	2163.4264	NaN	NaN	0.9887	0.8953	0.0231	0.0202	0.0206	0.0206	0.0202
0.0	0.0	0.0	-1360.2709	853.4264	NaN	NaN	-0.3	0.8951	0.0231	0.0202	0.0206	0.0207	0.0203
0.0	0.0	0.0	624.7291	1543.4264	NaN	NaN	0.7119	0.8952	0.023	0.0202	0.0206	0.0207	0.0203
0.0	0.0	0.0	-1005.2709	3376.4264	NaN	NaN	1.3	0.8948	0.0232	0.0202	0.0208	0.0208	0.0203
0.0	0.0	0.0	-1812.2709	-2286.5736	NaN	NaN	0.5579	0.894	0.0233	0.0202	0.0212	0.0209	0.0204
0.0	0.0	0.0	-1413.2709	748.4264	NaN	NaN	-0.3	0.8939	0.0234	0.0202	0.0212	0.021	0.0203
0.0	0.0	0.0	188.7291	2921.4264	NaN	NaN	0.9393	0.8949	0.0232	0.0201	0.0208	0.0208	0.0202
0.0	0.0	0.0	-1322.2709	1653.4264	NaN	NaN	1.3	0.8949	0.0232	0.0201	0.0207	0.0208	0.0202
0.0	0.0	0.0	-1834.2709	799.4264	NaN	NaN	-0.3	0.895	0.0232	0.0202	0.0206	0.0208	0.0203
0.0	0.0	0.0	833.7291	3630.4264	NaN	NaN	0.8132	0.8956	0.0231	0.0201	0.0203	0.0206	0.0202
0.0	0.0	0.0	-1039.2709	509.4264	NaN	NaN	-0.3	0.8949	0.0233	0.0202	0.0205	0.0207	0.0204
0.0	0.0	0.0	-778.2709	2087.4264	NaN	NaN	1.3	0.8949	0.0233	0.0202	0.0206	0.0207	0.0204
0.0	0.0	0.0	-1044.2709	-234.5736	NaN	NaN	0.1834	0.8941	0.0235	0.0203	0.0209	0.0208	0.0205
0.0	0.0	0.0	-1501.2709	-474.5736	NaN	NaN	0.2402	0.8943	0.0234	0.0203	0.0209	0.0207	0.0204
0.0	0.0	0.0	-229.2709	1008.4264	NaN	NaN	1.2943	0.8949	0.0233	0.0202	0.0206	0.0206	0.0204
0.0	0.0	0.0	-1886.2709	1351.4264	NaN	NaN	-0.3	0.8955	0.0232	0.0202	0.0204	0.0205	0.0204
0.0	0.0	0.0	-1344.2709	4873.4264	NaN	NaN	1.3	0.8963	0.0231	0.0201	0.02	0.0202	0.0203
0.0	0.0	0.0	-127.2709	3538.4264	NaN	NaN	1.0373	0.8962	0.0232	0.0201	0.02	0.0202	0.0204
0.0	0.0	0.0	-1968.2709	5447.4264	NaN	NaN	1.3	0.896	0.0233	0.0201	0.02	0.0202	0.0204
0.0	0.0	0.0	-1129.2709	3892.4264	NaN	NaN	1.3	0.8958	0.0234	0.02	0.0201	0.0203	0.0204
0.0	0.0	0.0	-861.2709	1989.4264	NaN	NaN	1.3	0.8952	0.0236	0.02	0.0204	0.0205	0.0204
0.0	0.0	0.0	-1218.2709	3702.4264	NaN	NaN	1.3	0.8952	0.0235	0.02	0.0204	0.0204	0.0205
0.0	0.0	0.0	425.7291	2366.4264	NaN	NaN	0.8475	0.8949	0.0236	0.0201	0.0205	0.0205	0.0205
0.0	0.0	0.0	2346.7291	635.4264	NaN	NaN	0.2131	0.8947	0.0235	0.0201	0.0206	0.0206	0.0205
0.0	0.0	0.0	785.7291	838.4264	NaN	NaN	0.5162	0.8948	0.0235	0.0201	0.0206	0.0206	0.0204
0.0	0.0	0.0	-1679.2709	-2533.5736	NaN	NaN	0.6014	0.8943	0.0235	0.0201	0.0208	0.0207	0.0205
0.0	0.0	0.0	-752.2709	2169.4264	NaN	NaN	1.3	0.895	0.0233	0.0201	0.0206	0.0206	0.0205
0.0	0.0	0.0	-871.2709	-338.5736	NaN	NaN	0.2798	0.8953	0.0232	0.0201	0.0204	0.0205	0.0205
0.0	0.0	0.0	-1405.2709	3232.4264	NaN	NaN	1.3	0.8963	0.023	0.0201	0.02	0.0202	0.0204
0.0	0.0	0.0	-1217.2709	3659.4264	NaN	NaN	1.3	0.8965	0.023	0.02	0.02	0.0201	0.0204
0.0	0.0	0.0	860.7291	802.4264	NaN	NaN	0.4825	0.8964	0.023	0.02	0.02	0.0201	0.0203
0.0	0.0	0.0	-702.2709	-391.5736	NaN	NaN	0.358	0.8959	0.0231	0.0201	0.0202	0.0203	0.0204
0.0	0.0	0.0	-1193.2709	3040.4264	NaN	NaN	1.3	0.8964	0.023	0.0201	0.0201	0.0202	0.0203
0.0	0.0	0.0	-659.2709	1841.4264	NaN	NaN	1.3	0.8962	0.023	0.02	0.0201	0.0203	0.0203
0.0	0.0	0.0	-1053.2709	422.4264	NaN	NaN	-0.3	0.8962	0.023	0.02	0.0201	0.0204	0.0203
0.0	0.0	0.0	1094.7291	1630.4264	NaN	NaN	0.5983	0.896	0.0231	0.02	0.0201	0.0205	0.0203
0.0	0.0	0.0	-847.2709	4842.4264	NaN	NaN	1.2121	0.8955	0.0232	0.0201	0.0202	0.0206	0.0204
0.0	0.0	0.0	-98.2709	3449.4264	NaN	NaN	1.0293	0.895	0.0233	0.0202	0.0204	0.0207	0.0204
0.0	0.0	0.0	-2364.2709	1077.4264	NaN	NaN	-0.3	0.8938	0.0235	0.0203	0.0207	0.0211	0.0206
0.0	0.0	0.0	-659.2709	529.4264	NaN	NaN	-0.3	0.894	0.0234	0.0203	0.0208	0.021	0.0205
0.0	0.0	0.0	-572.2709	1704.4264	NaN	NaN	1.3	0.894	0.0233	0.0203	0.0208	0.021	0.0205
0.0	0.0	0.0	-963.2709	-806.5736	NaN	NaN	0.4557	0.8941	0.0233	0.0203	0.0207	0.021	0.0205
0.0	0.0	0.0	-2036.2709	3763.4264	NaN	NaN	1.3	0.8943	0.0233	0.0203	0.0207	0.021	0.0205
0.0	0.0	0.0	-332.2709	-330.5736	NaN	NaN	0.4987	0.894	0.0233	0.0203	0.0209	0.0211	0.0205
0.0	0.0	0.0	-1863.2709	155.4264	NaN	NaN	-0.091	0.8941	0.0232	0.0203	0.0209	0.0211	0.0204
0.0	0.0	0.0	-1567.2709	-440.5736	NaN	NaN	0.2194	0.8941	0.0232	0.0203	0.0209	0.0211	0.0204
0.0	0.0	0.0	-1650.2709	2612.4264	NaN	NaN	1.3	0.8953	0.023	0.0201	0.0205	0.0208	0.0202
0.0	0.0	0.0	-2455.2709	3256.4264	NaN	NaN	1.3	0.8953	0.0231	0.0201	0.0205	0.0207	0.0202
0.0	0.0	0.0	-684.2709	786.4264	NaN	NaN	1.3	0.8953	0.0231	0.0201	0.0205	0.0208	0.0202
0.0	0.0	0.0	-624.2709	3035.4264	NaN	NaN	1.2589	0.8955	0.0232	0.0201	0.0204	0.0207	0.0201
0.0	0.0	0.0	-1379.2709	1234.4264	NaN	NaN	-0.3	0.8954	0.0233	0.0201	0.0204	0.0207	0.0201
0.0	0.0	0.0	-1729.2709	3801.4264	NaN	NaN	1.3	0.8953	0.0233	0.0201	0.0205	0.0208	0.0201
0.0	0.0	0.0	-284.2709	554.4264	NaN	NaN	1.3	0.8949	0.0234	0.0201	0.0206	0.0209	0.0202
0.0	0.0	0.0	229.7291	2580.4264	NaN	NaN	0.9183	0.8952	0.0234	0.0201	0.0204	0.0207	0.0203
0.0	0.0	0.0	-2772.2709	3907.4264	NaN	NaN	1.3	0.8949	0.0234	0.0201	0.0205	0.0207	0.0203
0.0	0.0	0.0	-718.2709	1399.4264	NaN	NaN	1.3	0.8946	0.0235	0.0201	0.0207	0.0209	0.0203
0.0	0.0	0.0	845.7291	165.4264	NaN	NaN	0.1636	0.8941	0.0236	0.0202	0.0208	0.021	0.0203
0.0	0.0	0.0	-1354.2709	755.4264	NaN	NaN	-0.3	0.8946	0.0235	0.0201	0.0206	0.0209	0.0203
0.0	0.0	0.0	131.7291	2992.4264	NaN	NaN	0.9578	0.8951	0.0234	0.0201	0.0204	0.0207	0.0203
0.0	0.0	0.0	-1526.2709	287.4264	NaN	NaN	-0.232	0.8954	0.0233	0.02	0.0203	0.0207	0.0203
0.0	0.0	0.0	-751.2709	3831.4264	NaN	NaN	1.2439	0.8956	0.0233	0.0201	0.0201	0.0205	0.0203
0.0	0.0	0.0	-932.2709	4117.4264	NaN	NaN	1.2927	0.896	0.0233	0.0201	0.02	0.0204	0.0203
0.0	0.0	0.0	-257.2709	2478.4264	NaN	NaN	1.1158	0.8963	0.0233	0.02	0.0199	0.0204	0.0202
0.0	0.0	0.0	-980.2709	710.4264	NaN	NaN	-0.3	0.8964	0.0233	0.0199	0.0199	0.0204	0.0201
0.0	0.0	0.0	-1201.2709	1127.4264	NaN	NaN	-0.3	0.8969	0.0232	0.0198	0.0198	0.0203	0.02
0.0	0.0	0.0	2641.7291	3624.4264	NaN	NaN	0.5784	0.8969	0.0231	0.0199	0.0196	0.0202	0.0202
0.0	0.0	0.0	944.7291	4016.4264	NaN	NaN	0.8096	0.897	0.0231	0.0199	0.0196	0.0202	0.0202
0.0	0.0	0.0	-1785.2709	2480.4264	NaN	NaN	1.3	0.8968	0.0233	0.0198	0.0197	0.0203	0.02
0.0	0.0	0.0	1216.7291	866.4264	NaN	NaN	0.4159	0.8967	0.0234	0.0198	0.0198	0.0205	0.0199
0.0	0.0	0.0	-113.2709	888.4264	NaN	NaN	1.1461	0.8967	0.0234	0.0198	0.0197	0.0205	0.02
0.0	0.0	0.0	1112.7291	2120.4264	NaN	NaN	0.6558	0.897	0.0232	0.0198	0.0196	0.0204	0.0201
0.0	0.0	0.0	-877.2709	7063.4264	NaN	NaN	1.1418	0.8966	0.0233	0.0198	0.0197	0.0204	0.0202
0.0	0.0	0.0	-604.2709	2577.4264	NaN	NaN	1.3	0.8965	0.0235	0.0197	0.0198	0.0205	0.02
0.0	0.0	0.0	-249.2709	1246.4264	NaN	NaN	1.25	0.8964	0.0235	0.0197	0.02	0.0206	0.0198
0.0	0.0	0.0	-2186.2709	2430.4264	NaN	NaN	1.3	0.8964	0.0234	0.0197	0.0201	0.0206	0.0198
0.0	0.0	0.0	-1959.2709	1612.4264	NaN	NaN	-0.3	0.8964	0.0233	0.0197	0.0201	0.0206	0.0198
0.0	0.0	0.0	-2624.2709	441.4264	NaN	NaN	-0.2022	0.8965	0.0232	0.0197	0.0202	0.0206	0.0198
0.0	0.0	0.0	-2197.2709	1927.4264	NaN	NaN	-0.3	0.897	0.023	0.0197	0.0201	0.0204	0.0197
0.0	0.0	0.0	-1215.2709	288.4264	NaN	NaN	-0.3	0.8971	0.0229	0.0197	0.0202	0.0204	0.0197
0.0	0.0	0.0	-3149.2709	1166.4264	NaN	NaN	-0.3	0.8976	0.0227	0.0197	0.02	0.0203	0.0196
0.0	0.0	0.0	-877.2709	2742.4264	NaN	NaN	1.3	0.8983	0.0225	0.0197	0.0198	0.0201	0.0196
0.0	0.0	0.0	-637.2709	3451.4264	NaN	NaN	1.2265	0.8986	0.0225	0.0196	0.0197	0.0201	0.0195
0.0	0.0	0.0	-1169.2709	-89.5736	NaN	NaN	0.0712	0.8984	0.0226	0.0197	0.0197	0.0201	0.0196
0.0	0.0	0.0	42.7291	2343.4264	NaN	NaN	0.9821	0.8984	0.0226	0.0197	0.0196	0.0201	0.0196
0.0	0.0	0.0	-1192.2709	3170.4264	NaN	NaN	1.3	0.8982	0.0227	0.0197	0.0196	0.0201	0.0196
0.0	0.0	0.0	-1414.2709	3342.4264	NaN	NaN	1.3	0.8981	0.0227	0.0197	0.0197	0.0201	0.0197
0.0	0.0	0.0	-1909.2709	2228.4264	NaN	NaN	1.3	0.8974	0.0229	0.0198	0.0198	0.0202	0.0198
0.0	0.0	0.0	-1070.2709	4517.4264	NaN	NaN	1.3	0.8972	0.023	0.0199	0.0198	0.0202	0.0199
0.0	0.0	0.0	189.7291	4263.4264	NaN	NaN	0.9574	0.8972	0.0231	0.02	0.0197	0.0201	0.0199
0.0	0.0	0.0	-1156.2709	2757.4264	NaN	NaN	1.3	0.8973	0.0231	0.0199	0.0199	0.0201	0.0198
0.0	0.0	0.0	-831.2709	-1202.5736	NaN	NaN	0.5913	0.8968	0.0232	0.0199	0.02	0.0203	0.0198
0.0	0.0	0.0	-415.2709	459.4264	NaN	NaN	1.3	0.8972	0.023	0.0199	0.0199	0.0202	0.0198
0.0	0.0	0.0	3.7291	5165.4264	NaN	NaN	0.9993	0.8972	0.023	0.02	0.0198	0.0202	0.0199
0.0	0.0	0.0	-1413.2709	1790.4264	NaN	NaN	1.3	0.8974	0.023	0.0198	0.0198	0.0202	0.0198
0.0	0.0	0.0	-1711.2709	2308.4264	NaN	NaN	1.3	0.897	0.0232	0.0198	0.0199	0.0203	0.0198
0.0	0.0	0.0	-1527.2709	1627.4264	NaN	NaN	1.3	0.8967	0.0232	0.0199	0.02	0.0203	0.0198
0.0	0.0	0.0	-941.2709	2998.4264	NaN	NaN	1.3	0.8973	0.023	0.0199	0.0198	0.0201	0.0198
0.0	0.0	0.0	-377.2709	162.4264	NaN	NaN	-0.3	0.8973	0.023	0.0199	0.0198	0.0201	0.0199
0.0	0.0	0.0	1057.7291	2821.4264	NaN	NaN	0.7273	0.8975	0.023	0.0199	0.0197	0.0201	0.0198
0.0	0.0	0.0	-2341.2709	3516.4264	NaN	NaN	1.3	0.8975	0.0231	0.0198	0.0197	0.0201	0.0198
0.0	0.0	0.0	-2129.2709	422.4264	NaN	NaN	-0.2475	0.8971	0.0232	0.0198	0.0199	0.0202	0.0198
0.0	0.0	0.0	644.7291	4704.4264	NaN	NaN	0.8795	0.8973	0.023	0.0198	0.0198	0.0202	0.0198
0.0	0.0	0.0	-2748.2709	472.4264	NaN	NaN	-0.2076	0.897	0.0231	0.0198	0.02	0.0202	0.0199
0.0	0.0	0.0	-1863.2709	864.4264	NaN	NaN	-0.3	0.897	0.023	0.0199	0.02	0.0202	0.0199
0.0	0.0	0.0	-1681.2709	4571.4264	NaN	NaN	1.3	0.8973	0.023	0.0199	0.0199	0.0201	0.0199
0.0	0.0	0.0	-950.2709	1052.4264	NaN	NaN	1.3	0.8973	0.023	0.0199	0.0199	0.02	0.0199
0.0	0.0	0.0	-929.2709	1372.4264	NaN	NaN	1.3	0.8971	0.023	0.0199	0.02	0.0201	0.0199
0.0	0.0	0.0	-2016.2709	3029.4264	NaN	NaN	1.3	0.8978	0.0229	0.0199	0.0198	0.0199	0.0198
0.0	0.0	0.0	-1149.2709	2005.4264	NaN	NaN	1.3	0.8979	0.0228	0.0199	0.0196	0.0198	0.02
0.0	0.0	0.0	-407.2709	4203.4264	NaN	NaN	1.1073	0.8979	0.0228	0.02	0.0195	0.0197	0.0201
0.0	0.0	0.0	-318.2709	4141.4264	NaN	NaN	1.0832	0.8981	0.0228	0.0199	0.0196	0.0197	0.02
0.0	0.0	0.0	-695.2709	116.4264	NaN	NaN	-0.2011	0.8973	0.023	0.0199	0.0199	0.0199	0.02
0.0	0.0	0.0	-1762.2709	1271.4264	NaN	NaN	-0.3	0.8968	0.0231	0.0199	0.0201	0.02	0.0201
0.0	0.0	0.0	-1850.2709	3728.4264	NaN	NaN	1.3	0.897	0.023	0.0199	0.0199	0.02	0.0202
0.0	0.0	0.0	-2337.2709	4829.4264	NaN	NaN	1.3	0.8971	0.0229	0.02	0.0199	0.0199	0.0202
0.0	0.0	0.0	-162.2709	4505.4264	NaN	NaN	1.0374	0.8971	0.023	0.02	0.0198	0.0199	0.0202
0.0	0.0	0.0	-1139.2709	1060.4264	NaN	NaN	-0.3	0.8971	0.023	0.0199	0.0199	0.0199	0.0201
0.0	0.0	0.0	-1601.2709	1547.4264	NaN	NaN	-0.3	0.8967	0.0231	0.02	0.0201	0.02	0.0201
0.0	0.0	0.0	394.7291	365.4264	NaN	NaN	0.4807	0.8967	0.023	0.02	0.0201	0.02	0.0201
0.0	0.0	0.0	-545.2709	2757.4264	NaN	NaN	1.2465	0.8969	0.0229	0.02	0.02	0.02	0.0201
0.0	0.0	0.0	-974.2709	-517.5736	NaN	NaN	0.3469	0.8963	0.0231	0.0201	0.0202	0.0201	0.0202
0.0	0.0	0.0	-973.2709	2309.4264	NaN	NaN	1.3	0.8968	0.0229	0.02	0.0201	0.02	0.0201
0.0	0.0	0.0	-275.2709	-552.5736	NaN	NaN	0.6675	0.8963	0.023	0.0201	0.0202	0.0201	0.0203
0.0	0.0	0.0	-941.2709	2618.4264	NaN	NaN	1.3	0.8967	0.0229	0.02	0.0201	0.0201	0.0202
0.0	0.0	0.0	-807.2709	2304.4264	NaN	NaN	1.3	0.8966	0.023	0.02	0.0201	0.0202	0.0203
0.0	0.0	0.0	-2117.2709	17.4264	NaN	NaN	-0.0083	0.8962	0.023	0.02	0.0202	0.0203	0.0203
0.0	0.0	0.0	507.7291	4918.4264	NaN	NaN	0.9064	0.8964	0.0229	0.0201	0.02	0.0202	0.0203
0.0	0.0	0.0	-903.2709	2614.4264	NaN	NaN	1.3	0.8963	0.023	0.02	0.0201	0.0202	0.0203
0.0	0.0	0.0	-1419.2709	815.4264	NaN	NaN	-0.3	0.8951	0.0232	0.0202	0.0205	0.0205	0.0205
0.0	0.0	0.0	-785.2709	1117.4264	NaN	NaN	1.3	0.8949	0.0232	0.0202	0.0207	0.0206	0.0204
0.0	0.0	0.0	-1258.2709	1037.4264	NaN	NaN	-0.3	0.8948	0.0232	0.0202	0.0208	0.0206	0.0204
0.0	0.0	0.0	-1016.2709	-562.5736	NaN	NaN	0.3563	0.8944	0.0233	0.0203	0.0209	0.0207	0.0205
0.0	0.0	0.0	-1435.2709	2640.4264	NaN	NaN	1.3	0.8951	0.0231	0.0202	0.0207	0.0206	0.0204
0.0	0.0	0.0	-1807.2709	522.4264	NaN	NaN	-0.3	0.8948	0.0232	0.0203	0.0207	0.0206	0.0205
0.0	0.0	0.0	-1684.2709	1605.4264	NaN	NaN	-0.3	0.8953	0.023	0.0202	0.0205	0.0205	0.0204
0.0	0.0	0.0	255.7291	3313.4264	NaN	NaN	0.9284	0.8959	0.023	0.0202	0.0202	0.0203	0.0204
0.0	0.0	0.0	-1358.2709	-180.5736	NaN	NaN	0.1173	0.8958	0.0231	0.0202	0.0202	0.0203	0.0204
0.0	0.0	0.0	-1785.2709	3768.4264	NaN	NaN	1.3	0.8958	0.0231	0.0202	0.0201	0.0203	0.0205
0.0	0.0	0.0	902.7291	1026.4264	NaN	NaN	0.5321	0.8956	0.0232	0.0202	0.0202	0.0204	0.0205
0.0	0.0	0.0	-847.2709	3679.4264	NaN	NaN	1.2992	0.8958	0.0232	0.0202	0.0201	0.0203	0.0205
0.0	0.0	0.0	-1898.2709	1244.4264	NaN	NaN	-0.3	0.8951	0.0234	0.0202	0.0203	0.0204	0.0205
0.0	0.0	0.0	-280.2709	2474.4264	NaN	NaN	1.1277	0.8951	0.0234	0.0202	0.0204	0.0205	0.0205
0.0	0.0	0.0	-526.2709	712.4264	NaN	NaN	1.3	0.8946	0.0235	0.0203	0.0205	0.0206	0.0205
0.0	0.0	0.0	-1966.2709	49.4264	NaN	NaN	-0.0258	0.8947	0.0234	0.0203	0.0205	0.0206	0.0205
0.0	0.0	0.0	539.7291	1801.4264	NaN	NaN	0.7695	0.8948	0.0234	0.0203	0.0205	0.0205	0.0205
0.0	0.0	0.0	-393.2709	-987.5736	NaN	NaN	0.7152	0.8944	0.0235	0.0203	0.0206	0.0207	0.0205
0.0	0.0	0.0	-1244.2709	-137.5736	NaN	NaN	0.0996	0.8946	0.0235	0.0203	0.0205	0.0206	0.0205
0.0	0.0	0.0	-1101.2709	2330.4264	NaN	NaN	1.3	0.8952	0.0234	0.0203	0.0202	0.0204	0.0205
0.0	0.0	0.0	880.7291	3607.4264	NaN	NaN	0.8038	0.8958	0.0233	0.0202	0.02	0.0202	0.0205
0.0	0.0	0.0	-920.2709	1223.4264	NaN	NaN	1.3	0.8958	0.0233	0.0201	0.02	0.0203	0.0205
0.0	0.0	0.0	156.7291	746.4264	NaN	NaN	0.8265	0.8958	0.0234	0.0201	0.0199	0.0203	0.0205
0.0	0.0	0.0	-746.2709	5575.4264	NaN	NaN	1.1545	0.8961	0.0233	0.0201	0.0198	0.0202	0.0206
0.0	0.0	0.0	-222.2709	-1154.5736	NaN	NaN	0.8386	0.895	0.0235	0.0202	0.0202	0.0206	0.0206
0.0	0.0	0.0	700.7291	1364.4264	NaN	NaN	0.6607	0.8944	0.0236	0.0202	0.0204	0.0208	0.0206
0.0	0.0	0.0	-1718.2709	2558.4264	NaN	NaN	1.3	0.8943	0.0236	0.0203	0.0204	0.0208	0.0206
0.0	0.0	0.0	-1280.2709	2767.4264	NaN	NaN	1.3	0.8944	0.0235	0.0203	0.0203	0.0208	0.0207
0.0	0.0	0.0	-1500.2709	2133.4264	NaN	NaN	1.3	0.8941	0.0236	0.0203	0.0204	0.0209	0.0207
0.0	0.0	0.0	-1246.2709	2264.4264	NaN	NaN	1.3	0.8948	0.0234	0.0202	0.0202	0.0207	0.0206
0.0	0.0	0.0	-570.2709	921.4264	NaN	NaN	1.3	0.8951	0.0234	0.0202	0.0201	0.0206	0.0206
0.0	0.0	0.0	216.7291	2547.4264	NaN	NaN	0.9216	0.8958	0.0231	0.0201	0.0198	0.0204	0.0207
0.0	0.0	0.0	-849.2709	2798.4264	NaN	NaN	1.3	0.896	0.0231	0.02	0.0198	0.0204	0.0206
0.0	0.0	0.0	-785.2709	576.4264	NaN	NaN	-0.3	0.8955	0.0233	0.02	0.0201	0.0206	0.0205
0.0	0.0	0.0	56.7291	978.4264	NaN	NaN	0.9452	0.8954	0.0233	0.02	0.0201	0.0207	0.0204
0.0	0.0	0.0	735.7291	438.4264	NaN	NaN	0.3734	0.8957	0.0232	0.02	0.02	0.0207	0.0204
0.0	0.0	0.0	-410.2709	97.4264	NaN	NaN	-0.3	0.8957	0.0232	0.02	0.0201	0.0207	0.0203
0.0	0.0	0.0	229.7291	-94.5736	NaN	NaN	-0.3	0.8961	0.023	0.02	0.0199	0.0206	0.0203
0.0	0.0	0.0	-382.2709	1332.4264	NaN	NaN	1.3	0.8964	0.0229	0.0199	0.0198	0.0206	0.0203
0.0	0.0	0.0	1513.7291	1414.4264	NaN	NaN	0.483	0.8966	0.0229	0.0199	0.0197	0.0205	0.0204
0.0	0.0	0.0	-2531.2709	3285.4264	NaN	NaN	1.3	0.8967	0.0228	0.0198	0.0197	0.0205	0.0203
0.0	0.0	0.0	-2091.2709	2013.4264	NaN	NaN	-0.3	0.8967	0.0229	0.0198	0.0198	0.0206	0.0203
0.0	0.0	0.0	-1298.2709	2924.4264	NaN	NaN	1.3	0.8968	0.0228	0.0199	0.0197	0.0206	0.0203
0.0	0.0	0.0	-1993.2709	5547.4264	NaN	NaN	1.3	0.8968	0.0228	0.0198	0.0198	0.0206	0.0203
0.0	0.0	0.0	-1218.2709	473.4264	NaN	NaN	-0.3	0.8963	0.023	0.0199	0.02	0.0207	0.0202
0.0	0.0	0.0	-1938.2709	1202.4264	NaN	NaN	-0.3	0.8964	0.0228	0.0199	0.02	0.0207	0.0201
0.0	0.0	0.0	-1331.2709	-562.5736	NaN	NaN	0.2971	0.8967	0.0227	0.0199	0.0199	0.0207	0.0201
0.0	0.0	0.0	140.7291	1363.4264	NaN	NaN	0.9064	0.8976	0.0224	0.0198	0.0196	0.0205	0.0201
0.0	0.0	0.0	-2651.2709	6270.4264	NaN	NaN	1.3	0.8979	0.0223	0.0198	0.0194	0.0203	0.0203
0.0	0.0	0.0	-607.2709	2085.4264	NaN	NaN	1.3	0.8981	0.0224	0.0198	0.0194	0.0202	0.0202
0.0	0.0	0.0	356.7291	5467.4264	NaN	NaN	0.9388	0.8982	0.0224	0.0198	0.0193	0.0201	0.0202
0.0	0.0	0.0	-384.2709	1127.4264	NaN	NaN	1.3	0.8986	0.0224	0.0196	0.0192	0.02	0.0201
0.0	0.0	0.0	-92.2709	2964.4264	NaN	NaN	1.0321	0.8989	0.0224	0.0196	0.0191	0.0199	0.02
0.0	0.0	0.0	541.7291	3071.4264	NaN	NaN	0.8501	0.8984	0.0226	0.0196	0.0192	0.0201	0.0201
0.0	0.0	0.0	-551.2709	609.4264	NaN	NaN	1.3	0.8985	0.0227	0.0195	0.0192	0.0201	0.02
0.0	0.0	0.0	-1642.2709	3118.4264	NaN	NaN	1.3	0.8981	0.0228	0.0195	0.0193	0.0202	0.02
0.0	0.0	0.0	-1770.2709	3013.4264	NaN	NaN	1.3	0.8979	0.0228	0.0195	0.0194	0.0203	0.02
0.0	0.0	0.0	-2144.2709	3952.4264	NaN	NaN	1.3	0.8977	0.0229	0.0195	0.0194	0.0204	0.0201
0.0	0.0	0.0	-1351.2709	4154.4264	NaN	NaN	1.3	0.8978	0.0229	0.0195	0.0194	0.0203	0.0201
0.0	0.0	0.0	-929.2709	4696.4264	NaN	NaN	1.2467	0.8982	0.0229	0.0194	0.0194	0.0202	0.0199
0.0	0.0	0.0	-87.2709	3978.4264	NaN	NaN	1.0224	0.8984	0.0229	0.0194	0.0193	0.0201	0.02
0.0	0.0	0.0	-1786.2709	2597.4264	NaN	NaN	1.3	0.8989	0.0228	0.0193	0.0193	0.0199	0.0199
0.0	0.0	0.0	787.7291	5444.4264	NaN	NaN	0.8736	0.8984	0.0228	0.0195	0.0194	0.0199	0.02
0.0	0.0	0.0	-2011.2709	3902.4264	NaN	NaN	1.3	0.8985	0.023	0.0193	0.0194	0.02	0.0197
0.0	0.0	0.0	-1549.2709	2794.4264	NaN	NaN	1.3	0.8984	0.0231	0.0193	0.0196	0.0201	0.0196
0.0	0.0	0.0	-1829.2709	1447.4264	NaN	NaN	-0.3	0.8986	0.0232	0.0192	0.0197	0.02	0.0193
0.0	0.0	0.0	-2803.2709	2014.4264	NaN	NaN	-0.3	0.8988	0.0231	0.0192	0.0198	0.0199	0.0192
0.0	0.0	0.0	-930.2709	-1646.5736	NaN	NaN	0.639	0.8993	0.0229	0.0192	0.0197	0.0197	0.0192
0.0	0.0	0.0	-130.2709	422.4264	NaN	NaN	1.3	0.8993	0.0228	0.0193	0.0197	0.0197	0.0192
0.0	0.0	0.0	-638.2709	1422.4264	NaN	NaN	1.3	0.8996	0.0227	0.0193	0.0197	0.0195	0.0192
0.0	0.0	0.0	-535.2709	1497.4264	NaN	NaN	1.3	0.9001	0.0226	0.0192	0.0195	0.0194	0.0191
0.0	0.0	0.0	-772.2709	1860.4264	NaN	NaN	1.3	0.9001	0.0227	0.0192	0.0194	0.0194	0.0191
0.0	0.0	0.0	-1291.2709	3804.4264	NaN	NaN	1.3	0.8999	0.0228	0.0193	0.0194	0.0195	0.0193
0.0	0.0	0.0	-1132.2709	1330.4264	NaN	NaN	1.3	0.899	0.023	0.0194	0.0195	0.0197	0.0195
0.0	0.0	0.0	-594.2709	5566.4264	NaN	NaN	1.1195	0.8988	0.023	0.0195	0.0194	0.0196	0.0196
0.0	0.0	0.0	-679.2709	3794.4264	NaN	NaN	1.2181	0.8984	0.0233	0.0195	0.0195	0.0197	0.0196
0.0	0.0	0.0	-402.2709	1504.4264	NaN	NaN	1.3	0.8981	0.0234	0.0195	0.0196	0.0198	0.0195
0.0	0.0	0.0	-970.2709	2496.4264	NaN	NaN	1.3	0.8977	0.0234	0.0196	0.0197	0.0198	0.0197
0.0	0.0	0.0	-1924.2709	4640.4264	NaN	NaN	1.3	0.8973	0.0235	0.0197	0.0197	0.0199	0.0199
0.0	0.0	0.0	-987.2709	6004.4264	NaN	NaN	1.1968	0.8971	0.0235	0.0198	0.0197	0.0199	0.0199
0.0	0.0	0.0	-727.2709	2152.4264	NaN	NaN	1.3	0.8968	0.0236	0.0199	0.0199	0.02	0.0199
0.0	0.0	0.0	-2328.2709	932.4264	NaN	NaN	-0.3	0.8959	0.0237	0.02	0.0202	0.0202	0.02
0.0	0.0	0.0	-509.2709	1835.4264	NaN	NaN	1.3	0.8957	0.0236	0.0201	0.0203	0.0203	0.0201
0.0	0.0	0.0	-2339.2709	-502.5736	NaN	NaN	0.1768	0.8954	0.0235	0.0201	0.0204	0.0204	0.0202
0.0	0.0	0.0	-1708.2709	31.4264	NaN	NaN	-0.0187	0.8956	0.0234	0.0201	0.0203	0.0204	0.0201
0.0	0.0	0.0	109.7291	3625.4264	NaN	NaN	0.9706	0.8966	0.0233	0.0199	0.02	0.0203	0.0199
0.0	0.0	0.0	-2438.2709	2948.4264	NaN	NaN	1.3	0.8966	0.0233	0.0198	0.0199	0.0204	0.02
0.0	0.0	0.0	-729.2709	4249.4264	NaN	NaN	1.2072	0.8963	0.0233	0.0199	0.0199	0.0205	0.0201
0.0	0.0	0.0	-1521.2709	2536.4264	NaN	NaN	1.3	0.8955	0.0234	0.0201	0.0201	0.0207	0.0202
0.0	0.0	0.0	-1599.2709	-208.5736	NaN	NaN	0.1154	0.8937	0.0236	0.0205	0.0208	0.0209	0.0206
0.0	0.0	0.0	-688.2709	-400.5736	NaN	NaN	0.3679	0.8935	0.0236	0.0204	0.0211	0.0209	0.0205
0.0	0.0	0.0	-2638.2709	814.4264	NaN	NaN	-0.3	0.8937	0.0236	0.0204	0.0211	0.0209	0.0204
0.0	0.0	0.0	-2842.2709	-1054.5736	NaN	NaN	0.2706	0.8935	0.0236	0.0204	0.0212	0.0209	0.0204
0.0	0.0	0.0	-779.2709	1235.4264	NaN	NaN	1.3	0.8944	0.0233	0.0204	0.0208	0.0207	0.0203
0.0	0.0	0.0	-1954.2709	66.4264	NaN	NaN	-0.0352	0.8942	0.0232	0.0206	0.0208	0.0208	0.0205
0.0	0.0	0.0	-835.2709	1789.4264	NaN	NaN	1.3	0.8943	0.0231	0.0206	0.0208	0.0207	0.0204
0.0	0.0	0.0	-1486.2709	643.4264	NaN	NaN	-0.3	0.8939	0.0233	0.0206	0.0211	0.0208	0.0204
0.0	0.0	0.0	-1486.2709	-1127.5736	NaN	NaN	0.4314	0.894	0.0233	0.0205	0.0211	0.0208	0.0204
0.0	0.0	0.0	-1338.2709	622.4264	NaN	NaN	-0.3	0.8944	0.0231	0.0205	0.0209	0.0206	0.0205
0.0	0.0	0.0	-822.2709	2202.4264	NaN	NaN	1.3	0.895	0.023	0.0205	0.0205	0.0205	0.0205
0.0	0.0	0.0	-637.2709	2841.4264	NaN	NaN	1.2891	0.8953	0.0229	0.0205	0.0203	0.0204	0.0206
0.0	0.0	0.0	123.7291	2663.4264	NaN	NaN	0.9556	0.8948	0.023	0.0206	0.0204	0.0205	0.0207
0.0	0.0	0.0	-3940.2709	3213.4264	NaN	NaN	-0.3	0.8946	0.0232	0.0205	0.0205	0.0206	0.0206
0.0	0.0	0.0	-1282.2709	3148.4264	NaN	NaN	1.3	0.8945	0.0232	0.0205	0.0205	0.0206	0.0207
0.0	0.0	0.0	-188.2709	357.4264	NaN	NaN	1.3	0.8942	0.0232	0.0205	0.0206	0.0207	0.0208
0.0	0.0	0.0	-77.2709	4380.4264	NaN	NaN	1.018	0.8944	0.0231	0.0205	0.0204	0.0207	0.0208
0.0	0.0	0.0	-1394.2709	1952.4264	NaN	NaN	1.3	0.8943	0.0232	0.0205	0.0205	0.0207	0.0208
0.0	0.0	0.0	-1473.2709	2517.4264	NaN	NaN	1.3	0.8942	0.0232	0.0205	0.0205	0.0208	0.0208
0.0	0.0	0.0	-460.2709	800.4264	NaN	NaN	1.3	0.8941	0.0232	0.0204	0.0207	0.0208	0.0208
0.0	0.0	0.0	-2888.2709	-536.5736	NaN	NaN	0.1567	0.8937	0.0233	0.0204	0.0208	0.0209	0.0209
0.0	0.0	0.0	-1789.2709	4737.4264	NaN	NaN	1.3	0.8943	0.023	0.0205	0.0204	0.0209	0.0209
0.0	0.0	0.0	-2282.2709	4679.4264	NaN	NaN	1.3	0.8945	0.0229	0.0205	0.0203	0.0208	0.021
0.0	0.0	0.0	-566.2709	-65.5736	NaN	NaN	0.1038	0.894	0.023	0.0205	0.0205	0.0209	0.021
0.0	0.0	0.0	-69.2709	1077.4264	NaN	NaN	1.0687	0.8941	0.0231	0.0205	0.0206	0.0209	0.0209
0.0	0.0	0.0	-25.2709	-865.5736	NaN	NaN	0.9716	0.8945	0.023	0.0204	0.0204	0.0208	0.0209
0.0	0.0	0.0	-1877.2709	3042.4264	NaN	NaN	1.3	0.8955	0.0227	0.0204	0.02	0.0206	0.0208
0.0	0.0	0.0	-2141.2709	4805.4264	NaN	NaN	1.3	0.8955	0.0227	0.0204	0.02	0.0206	0.0209
0.0	0.0	0.0	-645.2709	2905.4264	NaN	NaN	1.2855	0.8954	0.0227	0.0204	0.02	0.0206	0.0209
0.0	0.0	0.0	-77.2709	1753.4264	NaN	NaN	1.0461	0.895	0.0228	0.0204	0.0202	0.0207	0.0208
0.0	0.0	0.0	-2215.2709	241.4264	NaN	NaN	-0.1223	0.8942	0.0231	0.0205	0.0205	0.0209	0.0208
0.0	0.0	0.0	-2035.2709	632.4264	NaN	NaN	-0.3	0.8945	0.0229	0.0205	0.0205	0.0208	0.0208
0.0	0.0	0.0	344.7291	-757.5736	NaN	NaN	1.3	0.895	0.0228	0.0204	0.0203	0.0207	0.0208
0.0	0.0	0.0	-538.2709	4460.4264	NaN	NaN	1.1372	0.8965	0.0224	0.0204	0.0199	0.0203	0.0206
0.0	0.0	0.0	-993.2709	3043.4264	NaN	NaN	1.3	0.8965	0.0224	0.0204	0.0197	0.0202	0.0207
0.0	0.0	0.0	-2016.2709	3088.4264	NaN	NaN	1.3	0.8966	0.0225	0.0204	0.0197	0.0201	0.0207
0.0	0.0	0.0	-205.2709	4070.4264	NaN	NaN	1.0531	0.8965	0.0225	0.0204	0.0197	0.0201	0.0207
0.0	0.0	0.0	-1026.2709	2831.4264	NaN	NaN	1.3	0.8962	0.0226	0.0204	0.0199	0.0202	0.0207
0.0	0.0	0.0	-930.2709	1040.4264	NaN	NaN	1.3	0.8958	0.0227	0.0204	0.0201	0.0203	0.0207
0.0	0.0	0.0	-2051.2709	2699.4264	NaN	NaN	1.3	0.8962	0.0227	0.0203	0.02	0.0202	0.0206
0.0	0.0	0.0	-2205.2709	656.4264	NaN	NaN	-0.3	0.8954	0.0228	0.0203	0.0203	0.0204	0.0206
0.0	0.0	0.0	-569.2709	320.4264	NaN	NaN	-0.3	0.896	0.0227	0.0203	0.0202	0.0203	0.0205
0.0	0.0	0.0	-2553.2709	3685.4264	NaN	NaN	1.3	0.8962	0.0227	0.0202	0.0201	0.0203	0.0204
0.0	0.0	0.0	-891.2709	3369.4264	NaN	NaN	1.3	0.8966	0.0227	0.0202	0.0199	0.0202	0.0204
0.0	0.0	0.0	-836.2709	3665.4264	NaN	NaN	1.2956	0.8966	0.0227	0.0202	0.0199	0.0202	0.0204
0.0	0.0	0.0	-2759.2709	382.4264	NaN	NaN	-0.1609	0.8958	0.023	0.0203	0.0201	0.0204	0.0205
0.0	0.0	0.0	585.7291	4097.4264	NaN	NaN	0.8749	0.8963	0.0229	0.0203	0.0199	0.0202	0.0204
0.0	0.0	0.0	-1285.2709	2585.4264	NaN	NaN	1.3	0.8956	0.023	0.0203	0.0201	0.0204	0.0205
0.0	0.0	0.0	-946.2709	910.4264	NaN	NaN	-0.3	0.8948	0.0232	0.0204	0.0204	0.0206	0.0206
0.0	0.0	0.0	-1644.2709	620.4264	NaN	NaN	-0.3	0.894	0.0234	0.0205	0.0206	0.0209	0.0207
0.0	0.0	0.0	-1376.2709	1332.4264	NaN	NaN	-0.3	0.8944	0.0233	0.0204	0.0205	0.0208	0.0206
0.0	0.0	0.0	-16.2709	2184.4264	NaN	NaN	1.0075	0.8945	0.0232	0.0204	0.0204	0.0208	0.0206
0.0	0.0	0.0	-1411.2709	2394.4264	NaN	NaN	1.3	0.8948	0.0232	0.0204	0.0204	0.0207	0.0206
0.0	0.0	0.0	-2048.2709	-513.5736	NaN	NaN	0.2005	0.894	0.0234	0.0205	0.0206	0.0209	0.0206
0.0	0.0	0.0	320.7291	1216.4264	NaN	NaN	0.7913	0.8944	0.0232	0.0204	0.0205	0.0209	0.0206
0.0	0.0	0.0	-2156.2709	3158.4264	NaN	NaN	1.3	0.8942	0.0233	0.0205	0.0206	0.0208	0.0206
0.0	0.0	0.0	-464.2709	830.4264	NaN	NaN	1.3	0.8936	0.0234	0.0206	0.0208	0.021	0.0207
0.0	0.0	0.0	-813.2709	2585.4264	NaN	NaN	1.3	0.8941	0.0233	0.0205	0.0206	0.0209	0.0206
0.0	0.0	0.0	-402.2709	-412.5736	NaN	NaN	0.5063	0.894	0.0233	0.0205	0.0206	0.0209	0.0206
0.0	0.0	0.0	-726.2709	1197.4264	NaN	NaN	1.3	0.8941	0.0233	0.0205	0.0206	0.0209	0.0206
0.0	0.0	0.0	-1911.2709	2759.4264	NaN	NaN	1.3	0.894	0.0233	0.0205	0.0206	0.021	0.0206
0.0	0.0	0.0	-488.2709	-1371.5736	NaN	NaN	0.7375	0.894	0.0233	0.0205	0.0206	0.021	0.0206
0.0	0.0	0.0	-1075.2709	4138.4264	NaN	NaN	1.3	0.8941	0.0233	0.0204	0.0206	0.021	0.0206
0.0	0.0	0.0	-1672.2709	2662.4264	NaN	NaN	1.3	0.8939	0.0234	0.0204	0.0206	0.021	0.0207
0.0	0.0	0.0	-1741.2709	3576.4264	NaN	NaN	1.3	0.894	0.0234	0.0205	0.0204	0.021	0.0207
0.0	0.0	0.0	-2095.2709	3908.4264	NaN	NaN	1.3	0.8937	0.0235	0.0205	0.0206	0.021	0.0207
0.0	0.0	0.0	-1218.2709	3701.4264	NaN	NaN	1.3	0.8934	0.0236	0.0205	0.0208	0.0211	0.0206
0.0	0.0	0.0	-391.2709	-2714.5736	NaN	NaN	0.874	0.8924	0.0237	0.0206	0.021	0.0214	0.0208
0.0	0.0	0.0	-280.2709	-199.5736	NaN	NaN	0.4159	0.8936	0.0234	0.0205	0.0207	0.0211	0.0207
0.0	0.0	0.0	-52.2709	5938.4264	NaN	NaN	1.0089	0.8945	0.0233	0.0204	0.0204	0.0208	0.0206
0.0	0.0	0.0	-1674.2709	1257.4264	NaN	NaN	-0.3	0.894	0.0234	0.0204	0.0206	0.021	0.0206
0.0	0.0	0.0	-1308.2709	1574.4264	NaN	NaN	1.3	0.8937	0.0235	0.0204	0.0207	0.0212	0.0206
0.0	0.0	0.0	-1261.2709	973.4264	NaN	NaN	-0.3	0.8938	0.0235	0.0204	0.0207	0.0211	0.0205
0.0	0.0	0.0	-1647.2709	1359.4264	NaN	NaN	-0.3	0.894	0.0234	0.0203	0.0207	0.0211	0.0205
0.0	0.0	0.0	-1294.2709	-1330.5736	NaN	NaN	0.5069	0.8941	0.0234	0.0203	0.0206	0.0211	0.0205
0.0	0.0	0.0	-1218.2709	3282.4264	NaN	NaN	1.3	0.8949	0.0232	0.0203	0.0202	0.0209	0.0205
0.0	0.0	0.0	-1308.2709	5209.4264	NaN	NaN	1.3	0.8954	0.0232	0.0203	0.02	0.0206	0.0206
0.0	0.0	0.0	-1497.2709	2609.4264	NaN	NaN	1.3	0.895	0.0233	0.0202	0.0202	0.0208	0.0205
0.0	0.0	0.0	-492.2709	-280.5736	NaN	NaN	0.363	0.8942	0.0235	0.0203	0.0205	0.021	0.0205
0.0	0.0	0.0	273.7291	355.4264	NaN	NaN	0.5649	0.8944	0.0234	0.0203	0.0204	0.021	0.0205
0.0	0.0	0.0	-894.2709	2246.4264	NaN	NaN	1.3	0.8947	0.0233	0.0203	0.0202	0.0209	0.0206
0.0	0.0	0.0	-848.2709	3536.4264	NaN	NaN	1.3	0.8954	0.0231	0.0202	0.02	0.0206	0.0207
0.0	0.0	0.0	-2035.2709	4032.4264	NaN	NaN	1.3	0.8952	0.0232	0.0202	0.0201	0.0207	0.0206
0.0	0.0	0.0	-897.2709	1227.4264	NaN	NaN	1.3	0.8946	0.0233	0.0203	0.0203	0.0208	0.0207
0.0	0.0	0.0	-1623.2709	3648.4264	NaN	NaN	1.3	0.8948	0.0233	0.0203	0.0202	0.0207	0.0207
0.0	0.0	0.0	-1840.2709	3325.4264	NaN	NaN	1.3	0.8946	0.0233	0.0203	0.0203	0.0208	0.0207
0.0	0.0	0.0	-2482.2709	2576.4264	NaN	NaN	1.3	0.8948	0.0233	0.0203	0.0203	0.0207	0.0206
0.0	0.0	0.0	-1175.2709	1090.4264	NaN	NaN	-0.3	0.8951	0.0232	0.0202	0.0203	0.0207	0.0206
0.0	0.0	0.0	-1096.2709	1757.4264	NaN	NaN	1.3	0.8953	0.0232	0.0202	0.0202	0.0206	0.0205
0.0	0.0	0.0	1420.7291	2030.4264	NaN	NaN	0.5883	0.8961	0.023	0.0201	0.02	0.0204	0.0205
0.0	0.0	0.0	-379.2709	1548.4264	NaN	NaN	1.3	0.8958	0.0231	0.02	0.0201	0.0205	0.0205
0.0	0.0	0.0	-975.2709	2183.4264	NaN	NaN	1.3	0.8956	0.0231	0.0201	0.0201	0.0206	0.0205
0.0	0.0	0.0	-368.2709	5013.4264	NaN	NaN	1.0793	0.8962	0.023	0.02	0.0199	0.0204	0.0205
0.0	0.0	0.0	-1225.2709	-672.5736	NaN	NaN	0.3544	0.8953	0.0233	0.02	0.0202	0.0207	0.0205
0.0	0.0	0.0	-152.2709	2951.4264	NaN	NaN	1.0544	0.8954	0.0232	0.02	0.0202	0.0207	0.0204
0.0	0.0	0.0	-559.2709	-158.5736	NaN	NaN	0.2209	0.8951	0.0234	0.02	0.0203	0.0208	0.0204
0.0	0.0	0.0	-1444.2709	1107.4264	NaN	NaN	-0.3	0.8954	0.0232	0.0201	0.0202	0.0206	0.0205
0.0	0.0	0.0	1070.7291	5661.4264	NaN	NaN	0.841	0.8962	0.0231	0.02	0.0199	0.0203	0.0205
0.0	0.0	0.0	-256.2709	-684.5736	NaN	NaN	0.7276	0.8959	0.0232	0.02	0.0201	0.0204	0.0204
0.0	0.0	0.0	-772.2709	1969.4264	NaN	NaN	1.3	0.8956	0.0233	0.02	0.0202	0.0205	0.0204
0.0	0.0	0.0	-850.2709	1237.4264	NaN	NaN	1.3	0.8954	0.0233	0.02	0.0204	0.0206	0.0203
0.0	0.0	0.0	-1228.2709	832.4264	NaN	NaN	-0.3	0.8954	0.0233	0.02	0.0204	0.0207	0.0203
0.0	0.0	0.0	-1847.2709	-940.5736	NaN	NaN	0.3374	0.8952	0.0232	0.02	0.0205	0.0208	0.0203
0.0	0.0	0.0	-2408.2709	4081.4264	NaN	NaN	1.3	0.8958	0.0231	0.02	0.0203	0.0206	0.0203
0.0	0.0	0.0	-272.2709	1964.4264	NaN	NaN	1.1609	0.8959	0.0232	0.02	0.0201	0.0204	0.0204
0.0	0.0	0.0	-907.2709	3225.4264	NaN	NaN	1.3	0.8967	0.023	0.0199	0.0199	0.0202	0.0204
0.0	0.0	0.0	-191.2709	4252.4264	NaN	NaN	1.0471	0.8968	0.0231	0.0199	0.0198	0.0201	0.0203
0.0	0.0	0.0	-305.2709	134.4264	NaN	NaN	-0.3	0.8966	0.0232	0.0199	0.0199	0.0202	0.0203
0.0	0.0	0.0	839.7291	1380.4264	NaN	NaN	0.6218	0.8964	0.0232	0.0199	0.0199	0.0202	0.0203
0.0	0.0	0.0	-576.2709	3482.4264	NaN	NaN	1.1983	0.8966	0.0232	0.0199	0.0198	0.0201	0.0204
0.0	0.0	0.0	-2080.2709	4636.4264	NaN	NaN	1.3	0.8966	0.0232	0.0199	0.0197	0.0201	0.0205
0.0	0.0	0.0	-461.2709	2269.4264	NaN	NaN	1.2551	0.8961	0.0234	0.0199	0.0199	0.0202	0.0205
0.0	0.0	0.0	-240.2709	2607.4264	NaN	NaN	1.1015	0.8958	0.0235	0.0199	0.02	0.0203	0.0205
0.0	0.0	0.0	-1595.2709	1720.4264	NaN	NaN	1.3	0.895	0.0237	0.02	0.0203	0.0206	0.0204
0.0	0.0	0.0	-1053.2709	1890.4264	NaN	NaN	1.3	0.8951	0.0236	0.02	0.0203	0.0206	0.0204
0.0	0.0	0.0	-569.2709	239.4264	NaN	NaN	-0.3	0.8952	0.0236	0.02	0.0203	0.0206	0.0203
0.0	0.0	0.0	-1513.2709	2231.4264	NaN	NaN	1.3	0.8957	0.0234	0.02	0.0201	0.0204	0.0203
0.0	0.0	0.0	-653.2709	530.4264	NaN	NaN	-0.3	0.8962	0.0233	0.0199	0.02	0.0203	0.0203
0.0	0.0	0.0	-68.2709	4183.4264	NaN	NaN	1.0166	0.8968	0.0232	0.0198	0.0197	0.0201	0.0204
0.0	0.0	0.0	-534.2709	3852.4264	NaN	NaN	1.161	0.8967	0.0233	0.0197	0.0198	0.0202	0.0203
0.0	0.0	0.0	-1620.2709	1544.4264	NaN	NaN	-0.3	0.8959	0.0235	0.0198	0.02	0.0204	0.0204
0.0	0.0	0.0	-2544.2709	2185.4264	NaN	NaN	-0.3	0.8949	0.0237	0.02	0.0203	0.0207	0.0204
0.0	0.0	0.0	-590.2709	2959.4264	NaN	NaN	1.2491	0.8946	0.0237	0.0201	0.0204	0.0207	0.0205
0.0	0.0	0.0	-186.2709	1778.4264	NaN	NaN	1.117	0.8944	0.0237	0.0201	0.0206	0.0208	0.0205
0.0	0.0	0.0	-1622.2709	777.4264	NaN	NaN	-0.3	0.8943	0.0237	0.0201	0.0207	0.0209	0.0204
0.0	0.0	0.0	363.7291	592.4264	NaN	NaN	0.6196	0.8944	0.0236	0.0201	0.0206	0.0208	0.0205
0.0	0.0	0.0	-1114.2709	334.4264	NaN	NaN	-0.3	0.8947	0.0235	0.0201	0.0205	0.0207	0.0205
0.0	0.0	0.0	-601.2709	1173.4264	NaN	NaN	1.3	0.895	0.0233	0.0201	0.0204	0.0206	0.0205
0.0	0.0	0.0	-740.2709	3536.4264	NaN	NaN	1.2647	0.8953	0.0233	0.0201	0.0203	0.0205	0.0205
0.0	0.0	0.0	-62.2709	-1424.5736	NaN	NaN	0.9581	0.8951	0.0233	0.0201	0.0204	0.0206	0.0205
0.0	0.0	0.0	-1602.2709	580.4264	NaN	NaN	-0.3	0.8951	0.0232	0.0201	0.0204	0.0207	0.0205
0.0	0.0	0.0	276.7291	1367.4264	NaN	NaN	0.8317	0.8958	0.0231	0.0201	0.0201	0.0205	0.0205
0.0	0.0	0.0	279.7291	2283.4264	NaN	NaN	0.8909	0.8963	0.023	0.02	0.0199	0.0203	0.0205
0.0	0.0	0.0	-683.2709	863.4264	NaN	NaN	1.3	0.8967	0.0229	0.02	0.0197	0.0202	0.0206
0.0	0.0	0.0	665.7291	4604.4264	NaN	NaN	0.8737	0.8976	0.0226	0.0199	0.0194	0.0199	0.0206
0.0	0.0	0.0	-805.2709	2738.4264	NaN	NaN	1.3	0.8975	0.0228	0.0198	0.0194	0.0199	0.0207
0.0	0.0	0.0	881.7291	4439.4264	NaN	NaN	0.8343	0.8971	0.0229	0.0198	0.0196	0.02	0.0206
0.0	0.0	0.0	-1377.2709	266.4264	NaN	NaN	-0.2398	0.896	0.0232	0.0198	0.0201	0.0204	0.0205
0.0	0.0	0.0	836.7291	2244.4264	NaN	NaN	0.7284	0.8958	0.0232	0.0199	0.0201	0.0204	0.0206
0.0	0.0	0.0	-2071.2709	3594.4264	NaN	NaN	1.3	0.8957	0.0232	0.0199	0.0202	0.0205	0.0205
0.0	0.0	0.0	-1551.2709	866.4264	NaN	NaN	-0.3	0.8959	0.0231	0.0199	0.0201	0.0204	0.0205
0.0	0.0	0.0	400.7291	2339.4264	NaN	NaN	0.8538	0.8964	0.0231	0.0198	0.02	0.0203	0.0204
0.0	0.0	0.0	-671.2709	2982.4264	NaN	NaN	1.2904	0.897	0.023	0.0197	0.0198	0.0201	0.0204
0.0	0.0	0.0	-1176.2709	596.4264	NaN	NaN	-0.3	0.8974	0.0229	0.0196	0.0197	0.02	0.0203
0.0	0.0	0.0	-365.2709	1795.4264	NaN	NaN	1.2554	0.898	0.0228	0.0195	0.0195	0.0198	0.0203
0.0	0.0	0.0	-1324.2709	3898.4264	NaN	NaN	1.3	0.8984	0.0227	0.0195	0.0195	0.0197	0.0202
0.0	0.0	0.0	-1230.2709	2485.4264	NaN	NaN	1.3	0.8983	0.0228	0.0194	0.0196	0.0198	0.0201
0.0	0.0	0.0	-495.2709	-533.5736	NaN	NaN	0.5186	0.8978	0.0229	0.0195	0.0198	0.02	0.0201
0.0	0.0	0.0	-1182.2709	2299.4264	NaN	NaN	1.3	0.898	0.0229	0.0195	0.0197	0.0199	0.02
0.0	0.0	0.0	-1506.2709	136.4264	NaN	NaN	-0.0996	0.8983	0.0228	0.0194	0.0196	0.0199	0.02
0.0	0.0	0.0	-696.2709	2016.4264	NaN	NaN	1.3	0.899	0.0226	0.0194	0.0194	0.0197	0.02
0.0	0.0	0.0	443.7291	6159.4264	NaN	NaN	0.9328	0.8992	0.0225	0.0195	0.0193	0.0194	0.0201
0.0	0.0	0.0	-2151.2709	5041.4264	NaN	NaN	1.3	0.8995	0.0226	0.0193	0.0193	0.0193	0.02
0.0	0.0	0.0	-819.2709	1928.4264	NaN	NaN	1.3	0.8994	0.0227	0.0192	0.0193	0.0193	0.02
0.0	0.0	0.0	1596.7291	4796.4264	NaN	NaN	0.7502	0.8991	0.0229	0.0193	0.0194	0.0194	0.02
0.0	0.0	0.0	-1232.2709	-589.5736	NaN	NaN	0.3236	0.8988	0.023	0.0193	0.0196	0.0195	0.0198
0.0	0.0	0.0	-610.2709	2746.4264	NaN	NaN	1.2857	0.8988	0.0229	0.0194	0.0196	0.0194	0.0199
0.0	0.0	0.0	471.7291	2882.4264	NaN	NaN	0.8594	0.8989	0.0229	0.0193	0.0196	0.0194	0.0199
0.0	0.0	0.0	2049.7291	1938.4264	NaN	NaN	0.486	0.8989	0.0229	0.0193	0.0196	0.0195	0.0198
0.0	0.0	0.0	-3155.2709	1247.4264	NaN	NaN	-0.3	0.8985	0.023	0.0194	0.0197	0.0197	0.0198
0.0	0.0	0.0	-456.2709	2883.4264	NaN	NaN	1.188	0.8989	0.0228	0.0194	0.0196	0.0196	0.0198
0.0	0.0	0.0	-1542.2709	4127.4264	NaN	NaN	1.3	0.8991	0.0228	0.0193	0.0195	0.0195	0.0198
0.0	0.0	0.0	-1070.2709	2229.4264	NaN	NaN	1.3	0.8993	0.0227	0.0193	0.0195	0.0194	0.0198
0.0	0.0	0.0	-433.2709	5338.4264	NaN	NaN	1.0883	0.8993	0.0228	0.0193	0.0195	0.0194	0.0198
0.0	0.0	0.0	-254.2709	4128.4264	NaN	NaN	1.0656	0.8991	0.0229	0.0193	0.0195	0.0195	0.0198
0.0	0.0	0.0	-2574.2709	3229.4264	NaN	NaN	1.3	0.8988	0.023	0.0193	0.0196	0.0196	0.0197
0.0	0.0	0.0	-419.2709	2529.4264	NaN	NaN	1.1987	0.8985	0.023	0.0193	0.0197	0.0197	0.0197
0.0	0.0	0.0	-940.2709	2213.4264	NaN	NaN	1.3	0.8981	0.0231	0.0194	0.0199	0.0198	0.0197
0.0	0.0	0.0	-391.2709	-224.5736	NaN	NaN	0.3647	0.8976	0.023	0.0195	0.02	0.02	0.0198
0.0	0.0	0.0	-267.2709	1439.4264	NaN	NaN	1.228	0.8976	0.023	0.0196	0.0199	0.02	0.0199
0.0	0.0	0.0	-643.2709	4390.4264	NaN	NaN	1.1717	0.898	0.023	0.0195	0.0198	0.0199	0.0199
0.0	0.0	0.0	-275.2709	1771.4264	NaN	NaN	1.184	0.8981	0.023	0.0194	0.0198	0.0199	0.0198
0.0	0.0	0.0	-1416.2709	908.4264	NaN	NaN	-0.3	0.8973	0.0231	0.0196	0.02	0.0201	0.0199
0.0	0.0	0.0	-911.2709	1581.4264	NaN	NaN	1.3	0.8974	0.0231	0.0196	0.0199	0.0201	0.0199
0.0	0.0	0.0	187.7291	1955.4264	NaN	NaN	0.9124	0.8973	0.0231	0.0196	0.0199	0.0201	0.02
0.0	0.0	0.0	-1516.2709	3057.4264	NaN	NaN	1.3	0.8968	0.0232	0.0197	0.0201	0.0203	0.02
0.0	0.0	0.0	-1691.2709	-685.5736	NaN	NaN	0.2884	0.8955	0.0233	0.0198	0.0206	0.0207	0.0201
0.0	0.0	0.0	-1474.2709	376.4264	NaN	NaN	-0.3	0.895	0.0234	0.0199	0.0207	0.0209	0.0201
0.0	0.0	0.0	-588.2709	1796.4264	NaN	NaN	1.3	0.8953	0.0233	0.0199	0.0206	0.0208	0.0201
0.0	0.0	0.0	-1524.2709	1746.4264	NaN	NaN	1.3	0.8955	0.0232	0.0199	0.0206	0.0208	0.0201
0.0	0.0	0.0	-1696.2709	-1066.5736	NaN	NaN	0.386	0.8947	0.0233	0.02	0.0208	0.021	0.0202
0.0	0.0	0.0	322.7291	1595.4264	NaN	NaN	0.8318	0.8956	0.0232	0.0199	0.0205	0.0207	0.0201
0.0	0.0	0.0	-505.2709	3151.4264	NaN	NaN	1.1909	0.8957	0.0233	0.0199	0.0205	0.0206	0.0201
0.0	0.0	0.0	-1187.2709	3141.4264	NaN	NaN	1.3	0.8952	0.0234	0.02	0.0206	0.0207	0.0201
0.0	0.0	0.0	-2328.2709	-33.5736	NaN	NaN	0.0142	0.8942	0.0235	0.0201	0.021	0.021	0.0202
0.0	0.0	0.0	-1698.2709	1232.4264	NaN	NaN	-0.3	0.8943	0.0235	0.0201	0.021	0.0209	0.0202
0.0	0.0	0.0	-949.2709	903.4264	NaN	NaN	-0.3	0.8945	0.0234	0.0201	0.0209	0.0209	0.0202
0.0	0.0	0.0	-578.2709	2526.4264	NaN	NaN	1.2968	0.895	0.0233	0.02	0.0208	0.0208	0.0201
0.0	0.0	0.0	-946.2709	-402.5736	NaN	NaN	0.2985	0.8945	0.0234	0.0201	0.0209	0.0209	0.0202
0.0	0.0	0.0	-2339.2709	4391.4264	NaN	NaN	1.3	0.8954	0.0234	0.02	0.0205	0.0207	0.0201
0.0	0.0	0.0	-743.2709	2895.4264	NaN	NaN	1.3	0.8954	0.0234	0.0199	0.0204	0.0206	0.0202
0.0	0.0	0.0	-3063.2709	2799.4264	NaN	NaN	-0.3	0.8952	0.0235	0.02	0.0205	0.0207	0.0202
0.0	0.0	0.0	-1775.2709	553.4264	NaN	NaN	-0.3	0.8949	0.0236	0.02	0.0205	0.0207	0.0203
0.0	0.0	0.0	-79.2709	2036.4264	NaN	NaN	1.0405	0.8953	0.0235	0.02	0.0204	0.0206	0.0203
0.0	0.0	0.0	-161.2709	4143.4264	NaN	NaN	1.0405	0.8954	0.0235	0.0199	0.0203	0.0205	0.0204
0.0	0.0	0.0	-2928.2709	2319.4264	NaN	NaN	-0.3	0.8952	0.0234	0.0199	0.0204	0.0205	0.0205
0.0	0.0	0.0	469.7291	1181.4264	NaN	NaN	0.7155	0.8952	0.0235	0.02	0.0204	0.0205	0.0205
0.0	0.0	0.0	-408.2709	3581.4264	NaN	NaN	1.1287	0.8955	0.0234	0.0199	0.0203	0.0204	0.0205
0.0	0.0	0.0	-385.2709	148.4264	NaN	NaN	-0.3	0.8956	0.0234	0.0199	0.0203	0.0204	0.0205
0.0	0.0	0.0	-436.2709	201.4264	NaN	NaN	-0.3	0.8962	0.0232	0.0198	0.02	0.0202	0.0205
0.0	0.0	0.0	-906.2709	3476.4264	NaN	NaN	1.3	0.8968	0.0231	0.0198	0.0198	0.02	0.0205
0.0	0.0	0.0	-951.2709	3349.4264	NaN	NaN	1.3	0.897	0.023	0.0198	0.0197	0.02	0.0206
0.0	0.0	0.0	3110.7291	1705.4264	NaN	NaN	0.3541	0.8971	0.0228	0.0198	0.0196	0.02	0.0207
0.0	0.0	0.0	278.7291	4560.4264	NaN	NaN	0.9424	0.8971	0.0229	0.0198	0.0195	0.0199	0.0207
0.0	0.0	0.0	-1885.2709	4472.4264	NaN	NaN	1.3	0.8974	0.0228	0.0197	0.0195	0.0199	0.0206
0.0	0.0	0.0	107.7291	1600.4264	NaN	NaN	0.9369	0.8973	0.0228	0.0197	0.0195	0.02	0.0206
0.0	0.0	0.0	-1611.2709	3238.4264	NaN	NaN	1.3	0.8976	0.0228	0.0197	0.0194	0.0199	0.0206
0.0	0.0	0.0	-760.2709	4361.4264	NaN	NaN	1.2111	0.898	0.0227	0.0196	0.0194	0.0199	0.0205
0.0	0.0	0.0	51.7291	554.4264	NaN	NaN	0.9147	0.8983	0.0225	0.0195	0.0193	0.0199	0.0204
0.0	0.0	0.0	-135.2709	3949.4264	NaN	NaN	1.0355	0.8984	0.0224	0.0196	0.0192	0.0197	0.0205
0.0	0.0	0.0	-1927.2709	2764.4264	NaN	NaN	1.3	0.8987	0.0224	0.0195	0.0193	0.0197	0.0204
0.0	0.0	0.0	-1.2709	1653.4264	NaN	NaN	1.0008	0.8989	0.0223	0.0195	0.0193	0.0198	0.0203
0.0	0.0	0.0	765.7291	1189.4264	NaN	NaN	0.6084	0.8991	0.0223	0.0194	0.0193	0.0198	0.0202
0.0	0.0	0.0	-706.2709	1902.4264	NaN	NaN	1.3	0.8996	0.0221	0.0193	0.0192	0.0197	0.0201
0.0	0.0	0.0	-989.2709	3017.4264	NaN	NaN	1.3	0.8999	0.022	0.0193	0.0191	0.0196	0.0201
0.0	0.0	0.0	-2275.2709	1381.4264	NaN	NaN	-0.3	0.8999	0.0221	0.0192	0.0191	0.0198	0.02
0.0	0.0	0.0	-2287.2709	6238.4264	NaN	NaN	1.3	0.8997	0.0221	0.0193	0.0191	0.0197	0.0201
0.0	0.0	0.0	-813.2709	2258.4264	NaN	NaN	1.3	0.8994	0.0223	0.0193	0.0191	0.0198	0.0201
0.0	0.0	0.0	-2287.2709	2570.4264	NaN	NaN	1.3	0.8991	0.0224	0.0193	0.0193	0.0199	0.0199
0.0	0.0	0.0	-751.2709	1147.4264	NaN	NaN	1.3	0.8986	0.0227	0.0193	0.0195	0.0201	0.0197
0.0	0.0	0.0	-626.2709	-601.5736	NaN	NaN	0.4899	0.8986	0.0227	0.0193	0.0196	0.0202	0.0196
0.0	0.0	0.0	373.7291	1050.4264	NaN	NaN	0.7376	0.8988	0.0227	0.0192	0.0196	0.0201	0.0195
0.0	0.0	0.0	-1013.2709	2285.4264	NaN	NaN	1.3	0.8993	0.0226	0.0191	0.0196	0.0201	0.0194
0.0	0.0	0.0	-968.2709	736.4264	NaN	NaN	-0.3	0.8993	0.0226	0.019	0.0195	0.0201	0.0194
0.0	0.0	0.0	-782.2709	1593.4264	NaN	NaN	1.3	0.8996	0.0225	0.019	0.0194	0.0199	0.0195
0.0	0.0	0.0	-687.2709	5944.4264	NaN	NaN	1.1307	0.8997	0.0224	0.0192	0.0193	0.0198	0.0197
0.0	0.0	0.0	-1710.2709	3175.4264	NaN	NaN	1.3	0.899	0.0229	0.019	0.0195	0.02	0.0196
0.0	0.0	0.0	-339.2709	-244.5736	NaN	NaN	0.4189	0.8986	0.023	0.0191	0.0196	0.0201	0.0195
0.0	0.0	0.0	-1694.2709	2210.4264	NaN	NaN	1.3	0.8985	0.0231	0.0192	0.0196	0.0201	0.0196
0.0	0.0	0.0	83.7291	495.4264	NaN	NaN	0.8554	0.8987	0.023	0.0191	0.0196	0.02	0.0196
0.0	0.0	0.0	-1183.2709	1490.4264	NaN	NaN	1.3	0.8989	0.0229	0.0191	0.0196	0.02	0.0195
0.0	0.0	0.0	-2254.2709	3707.4264	NaN	NaN	1.3	0.8987	0.023	0.0191	0.0196	0.02	0.0196
0.0	0.0	0.0	-1499.2709	2557.4264	NaN	NaN	1.3	0.8989	0.023	0.0191	0.0195	0.02	0.0196
0.0	0.0	0.0	-1306.2709	3813.4264	NaN	NaN	1.3	0.8989	0.0229	0.0191	0.0195	0.02	0.0196
0.0	0.0	0.0	-1232.2709	3484.4264	NaN	NaN	1.3	0.8989	0.0229	0.0192	0.0196	0.02	0.0196
0.0	0.0	0.0	202.7291	1741.4264	NaN	NaN	0.8957	0.8987	0.0229	0.0192	0.0196	0.02	0.0197
0.0	0.0	0.0	-1125.2709	4083.4264	NaN	NaN	1.3	0.8987	0.0228	0.0193	0.0195	0.0199	0.0198
0.0	0.0	0.0	-310.2709	5749.4264	NaN	NaN	1.057	0.8987	0.0228	0.0194	0.0195	0.0198	0.0199
0.0	0.0	0.0	-1630.2709	1985.4264	NaN	NaN	1.3	0.8986	0.023	0.0192	0.0195	0.0199	0.0198
0.0	0.0	0.0	-1199.2709	1316.4264	NaN	NaN	1.3	0.8987	0.023	0.0192	0.0195	0.0199	0.0198
0.0	0.0	0.0	-503.2709	5317.4264	NaN	NaN	1.1045	0.8986	0.0229	0.0194	0.0195	0.0197	0.02
0.0	0.0	0.0	-228.2709	2110.4264	NaN	NaN	1.1213	0.8983	0.0231	0.0193	0.0196	0.0198	0.02
0.0	0.0	0.0	-1505.2709	1004.4264	NaN	NaN	-0.3	0.8979	0.0233	0.0192	0.0197	0.02	0.0198
0.0	0.0	0.0	-1013.2709	42.4264	NaN	NaN	-0.0437	0.8978	0.0234	0.0193	0.0199	0.0201	0.0196
0.0	0.0	0.0	-247.2709	-451.5736	NaN	NaN	0.6462	0.8978	0.0233	0.0193	0.0199	0.0201	0.0197
0.0	0.0	0.0	-1343.2709	131.4264	NaN	NaN	-0.1085	0.8983	0.0232	0.0192	0.0197	0.02	0.0196
0.0	0.0	0.0	-1035.2709	3206.4264	NaN	NaN	1.3	0.8986	0.023	0.0192	0.0196	0.0198	0.0197
0.0	0.0	0.0	1393.7291	1750.4264	NaN	NaN	0.5567	0.8988	0.0229	0.0193	0.0194	0.0197	0.0199
0.0	0.0	0.0	-66.2709	2420.4264	NaN	NaN	1.0282	0.899	0.0227	0.0194	0.0192	0.0195	0.0201
0.0	0.0	0.0	-516.2709	4774.4264	NaN	NaN	1.1212	0.899	0.0227	0.0195	0.0191	0.0194	0.0203
0.0	0.0	0.0	-86.2709	3523.4264	NaN	NaN	1.0251	0.8985	0.0229	0.0194	0.0191	0.0196	0.0205
0.0	0.0	0.0	-1527.2709	3393.4264	NaN	NaN	1.3	0.8976	0.0231	0.0194	0.0194	0.0199	0.0205
0.0	0.0	0.0	-2240.2709	4376.4264	NaN	NaN	1.3	0.897	0.0234	0.0195	0.0196	0.0201	0.0204
0.0	0.0	0.0	-1831.2709	3765.4264	NaN	NaN	1.3	0.8965	0.0236	0.0195	0.0199	0.0202	0.0203
0.0	0.0	0.0	-295.2709	827.4264	NaN	NaN	1.3	0.8964	0.0236	0.0195	0.02	0.0204	0.0201
0.0	0.0	0.0	-662.2709	-424.5736	NaN	NaN	0.3906	0.8959	0.0237	0.0196	0.0202	0.0205	0.02
0.0	0.0	0.0	-1024.2709	1611.4264	NaN	NaN	1.3	0.8964	0.0235	0.0196	0.0201	0.0204	0.02
0.0	0.0	0.0	1246.7291	2623.4264	NaN	NaN	0.6779	0.8965	0.0234	0.0197	0.02	0.0203	0.0201
0.0	0.0	0.0	-777.2709	3826.4264	NaN	NaN	1.2549	0.8965	0.0234	0.0197	0.0199	0.0203	0.0202
0.0	0.0	0.0	-1110.2709	-1296.5736	NaN	NaN	0.5387	0.897	0.0233	0.0195	0.0199	0.0203	0.02
0.0	0.0	0.0	-1211.2709	2211.4264	NaN	NaN	1.3	0.8967	0.0233	0.0197	0.0199	0.0204	0.0201
0.0	0.0	0.0	-1427.2709	5228.4264	NaN	NaN	1.3	0.8964	0.0234	0.0197	0.0199	0.0204	0.0203
0.0	0.0	0.0	-1658.2709	1031.4264	NaN	NaN	-0.3	0.8963	0.0235	0.0196	0.02	0.0205	0.02
0.0	0.0	0.0	-3105.2709	1090.4264	NaN	NaN	-0.3	0.8954	0.0234	0.0199	0.0203	0.0208	0.0202
0.0	0.0	0.0	-912.2709	833.4264	NaN	NaN	-0.3	0.8957	0.0233	0.0199	0.0202	0.0207	0.0202
0.0	0.0	0.0	-1238.2709	-1254.5736	NaN	NaN	0.5033	0.8957	0.0232	0.0199	0.0202	0.0207	0.0203
0.0	0.0	0.0	-1016.2709	4855.4264	NaN	NaN	1.2647	0.8959	0.0231	0.02	0.0201	0.0206	0.0203
0.0	0.0	0.0	-1271.2709	160.4264	NaN	NaN	-0.1444	0.896	0.0232	0.02	0.0201	0.0206	0.0202
0.0	0.0	0.0	-122.2709	-1060.5736	NaN	NaN	0.8966	0.8959	0.0232	0.02	0.0201	0.0206	0.0202
0.0	0.0	0.0	53.7291	2416.4264	NaN	NaN	0.9782	0.8963	0.0231	0.02	0.0199	0.0204	0.0202
0.0	0.0	0.0	-960.2709	2524.4264	NaN	NaN	1.3	0.8964	0.0231	0.02	0.0199	0.0204	0.0202
0.0	0.0	0.0	-1707.2709	849.4264	NaN	NaN	-0.3	0.8962	0.0231	0.02	0.0199	0.0204	0.0203
0.0	0.0	0.0	-758.2709	7311.4264	NaN	NaN	1.1157	0.8969	0.023	0.02	0.0196	0.0201	0.0204
0.0	0.0	0.0	-509.2709	3340.4264	NaN	NaN	1.1799	0.8967	0.0231	0.02	0.0196	0.0201	0.0205
0.0	0.0	0.0	-671.2709	2299.4264	NaN	NaN	1.3	0.8968	0.0231	0.0199	0.0196	0.0202	0.0204
0.0	0.0	0.0	-865.2709	2431.4264	NaN	NaN	1.3	0.8961	0.0233	0.02	0.0198	0.0203	0.0204
0.0	0.0	0.0	-1689.2709	2431.4264	NaN	NaN	1.3	0.8962	0.0232	0.0201	0.0198	0.0203	0.0204
0.0	0.0	0.0	848.7291	2546.4264	NaN	NaN	0.75	0.8962	0.0232	0.0201	0.0198	0.0202	0.0205
0.0	0.0	0.0	-1559.2709	4100.4264	NaN	NaN	1.3	0.8964	0.0231	0.0201	0.0199	0.0201	0.0204
0.0	0.0	0.0	-526.2709	214.4264	NaN	NaN	-0.3	0.8964	0.0231	0.02	0.02	0.0202	0.0203
0.0	0.0	0.0	-1277.2709	18.4264	NaN	NaN	-0.0146	0.8964	0.023	0.02	0.02	0.0202	0.0203
0.0	0.0	0.0	-649.2709	5834.4264	NaN	NaN	1.1252	0.8973	0.0228	0.02	0.0197	0.0199	0.0202
0.0	0.0	0.0	666.7291	3097.4264	NaN	NaN	0.8229	0.8975	0.0228	0.0199	0.0197	0.0199	0.0202
0.0	0.0	0.0	-3440.2709	-206.5736	NaN	NaN	0.0566	0.8973	0.0228	0.0199	0.0198	0.02	0.0202
0.0	0.0	0.0	-1942.2709	4357.4264	NaN	NaN	1.3	0.8979	0.0227	0.0198	0.0196	0.0198	0.0201
0.0	0.0	0.0	-1859.2709	2115.4264	NaN	NaN	1.3	0.8979	0.0227	0.0198	0.0196	0.0198	0.0202
0.0	0.0	0.0	803.7291	2966.4264	NaN	NaN	0.7868	0.8978	0.0226	0.0199	0.0196	0.0198	0.0203
0.0	0.0	0.0	-2858.2709	3036.4264	NaN	NaN	1.3	0.8977	0.0227	0.0199	0.0197	0.0198	0.0202
0.0	0.0	0.0	-1192.2709	1180.4264	NaN	NaN	-0.3	0.8978	0.0227	0.0199	0.0197	0.0198	0.0202
0.0	0.0	0.0	-112.2709	3060.4264	NaN	NaN	1.0381	0.8978	0.0226	0.0199	0.0196	0.0198	0.0202
0.0	0.0	0.0	-1022.2709	1252.4264	NaN	NaN	1.3	0.8979	0.0225	0.0199	0.0197	0.0198	0.0202
0.0	0.0	0.0	-1799.2709	3705.4264	NaN	NaN	1.3	0.8981	0.0225	0.0199	0.0196	0.0197	0.0201
0.0	0.0	0.0	-1230.2709	891.4264	NaN	NaN	-0.3	0.8978	0.0226	0.0199	0.0197	0.0198	0.0201
0.0	0.0	0.0	-1340.2709	4558.4264	NaN	NaN	1.3	0.8984	0.0224	0.02	0.0195	0.0196	0.0201
0.0	0.0	0.0	-1610.2709	1479.4264	NaN	NaN	-0.3	0.8981	0.0225	0.02	0.0196	0.0197	0.0202
0.0	0.0	0.0	-2578.2709	4466.4264	NaN	NaN	1.3	0.8982	0.0225	0.0201	0.0195	0.0196	0.0201
0.0	0.0	0.0	-77.2709	1867.4264	NaN	NaN	1.0432	0.8982	0.0225	0.0201	0.0195	0.0196	0.0201
0.0	0.0	0.0	-1235.2709	1770.4264	NaN	NaN	1.3	0.8982	0.0226	0.02	0.0195	0.0196	0.0201
0.0	0.0	0.0	844.7291	3411.4264	NaN	NaN	0.8015	0.8985	0.0225	0.02	0.0194	0.0195	0.0201
0.0	0.0	0.0	-794.2709	3879.4264	NaN	NaN	1.2574	0.8985	0.0226	0.0199	0.0194	0.0196	0.0201
0.0	0.0	0.0	-58.2709	1864.4264	NaN	NaN	1.0323	0.8977	0.0228	0.0199	0.0195	0.0198	0.0202
0.0	0.0	0.0	-1769.2709	7980.4264	NaN	NaN	1.2849	0.8976	0.0229	0.0199	0.0195	0.0198	0.0202
0.0	0.0	0.0	-1758.2709	-241.5736	NaN	NaN	0.1208	0.8957	0.0235	0.0201	0.0202	0.0203	0.0203
0.0	0.0	0.0	443.7291	-66.5736	NaN	NaN	-0.1765	0.8951	0.0234	0.0202	0.0204	0.0205	0.0203
0.0	0.0	0.0	-765.2709	2241.4264	NaN	NaN	1.3	0.8949	0.0235	0.0202	0.0205	0.0206	0.0203
0.0	0.0	0.0	-2046.2709	1446.4264	NaN	NaN	-0.3	0.895	0.0234	0.0202	0.0204	0.0206	0.0203
0.0	0.0	0.0	-2605.2709	5113.4264	NaN	NaN	1.3	0.8954	0.0233	0.0202	0.0203	0.0205	0.0203
0.0	0.0	0.0	-1019.2709	735.4264	NaN	NaN	-0.3	0.8953	0.0234	0.0203	0.0203	0.0206	0.0203
0.0	0.0	0.0	-521.2709	2326.4264	NaN	NaN	1.2888	0.8952	0.0233	0.0203	0.0202	0.0206	0.0203
0.0	0.0	0.0	-2240.2709	2933.4264	NaN	NaN	1.3	0.8946	0.0234	0.0205	0.0204	0.0207	0.0204
0.0	0.0	0.0	-1556.2709	1046.4264	NaN	NaN	-0.3	0.8939	0.0234	0.0206	0.0207	0.0209	0.0205
0.0	0.0	0.0	-895.2709	3012.4264	NaN	NaN	1.3	0.8932	0.0235	0.0207	0.0209	0.0211	0.0206
0.0	0.0	0.0	-2581.2709	994.4264	NaN	NaN	-0.3	0.8927	0.0235	0.0208	0.0211	0.0213	0.0206
0.0	0.0	0.0	565.7291	2970.4264	NaN	NaN	0.84	0.8932	0.0234	0.0207	0.0209	0.0212	0.0205
0.0	0.0	0.0	-3042.2709	-441.5736	NaN	NaN	0.1267	0.8922	0.0236	0.0209	0.0212	0.0215	0.0207
0.0	0.0	0.0	296.7291	5509.4264	NaN	NaN	0.9489	0.8933	0.0235	0.0207	0.0207	0.0212	0.0205
0.0	0.0	0.0	-1391.2709	1224.4264	NaN	NaN	-0.3	0.8923	0.0237	0.0208	0.0211	0.0215	0.0207
0.0	0.0	0.0	-2837.2709	5387.4264	NaN	NaN	1.3	0.8921	0.0237	0.0209	0.0211	0.0215	0.0207
0.0	0.0	0.0	-1013.2709	913.4264	NaN	NaN	-0.3	0.8903	0.0239	0.0212	0.0217	0.0219	0.0211
0.0	0.0	0.0	-1248.2709	3403.4264	NaN	NaN	1.3	0.8907	0.0238	0.0211	0.0216	0.0218	0.021
0.0	0.0	0.0	-1141.2709	732.4264	NaN	NaN	-0.3	0.8899	0.0238	0.0212	0.022	0.022	0.0211
0.0	0.0	0.0	-504.2709	2167.4264	NaN	NaN	1.3	0.8904	0.0237	0.0211	0.022	0.0219	0.021
0.0	0.0	0.0	-1832.2709	-962.5736	NaN	NaN	0.3444	0.8899	0.0238	0.0211	0.0221	0.022	0.0211
0.0	0.0	0.0	-114.2709	1605.4264	NaN	NaN	1.0766	0.8906	0.0236	0.0211	0.0218	0.022	0.021
0.0	0.0	0.0	-795.2709	3830.4264	NaN	NaN	1.262	0.8907	0.0236	0.021	0.0217	0.022	0.021
0.0	0.0	0.0	-1646.2709	-1026.5736	NaN	NaN	0.3841	0.8902	0.0236	0.021	0.0219	0.0221	0.0211
0.0	0.0	0.0	-2471.2709	2223.4264	NaN	NaN	-0.3	0.8897	0.0237	0.0211	0.022	0.0223	0.0212
0.0	0.0	0.0	-1250.2709	1854.4264	NaN	NaN	1.3	0.8895	0.0238	0.0211	0.0221	0.0223	0.0213
0.0	0.0	0.0	-815.2709	1862.4264	NaN	NaN	1.3	0.8895	0.0238	0.021	0.0221	0.0223	0.0213
0.0	0.0	0.0	-1864.2709	225.4264	NaN	NaN	-0.1376	0.8891	0.0238	0.021	0.0222	0.0224	0.0214
0.0	0.0	0.0	-5.2709	3314.4264	NaN	NaN	1.0016	0.89	0.0238	0.0209	0.022	0.0222	0.0212
0.0	0.0	0.0	69.7291	2173.4264	NaN	NaN	0.9689	0.8899	0.0239	0.0209	0.0219	0.0221	0.0212
0.0	0.0	0.0	-524.2709	4845.4264	NaN	NaN	1.1213	0.8907	0.0238	0.0208	0.0217	0.0219	0.0211
0.0	0.0	0.0	-963.2709	1158.4264	NaN	NaN	1.3	0.8898	0.0239	0.0208	0.0221	0.0221	0.0212
0.0	0.0	0.0	-159.2709	-447.5736	NaN	NaN	0.7375	0.8896	0.0239	0.0209	0.0222	0.0222	0.0213
0.0	0.0	0.0	-895.2709	1070.4264	NaN	NaN	1.3	0.8893	0.0239	0.0209	0.0223	0.0222	0.0213
0.0	0.0	0.0	-977.2709	960.4264	NaN	NaN	-0.3	0.8896	0.0239	0.0208	0.0222	0.0221	0.0214
0.0	0.0	0.0	-1534.2709	2837.4264	NaN	NaN	1.3	0.8897	0.0239	0.0208	0.0221	0.022	0.0214
0.0	0.0	0.0	-1902.2709	1811.4264	NaN	NaN	-0.3	0.8901	0.0239	0.0208	0.022	0.0218	0.0214
0.0	0.0	0.0	-1550.2709	1924.4264	NaN	NaN	1.3	0.8907	0.0239	0.0207	0.0218	0.0216	0.0213
0.0	0.0	0.0	-484.2709	3335.4264	NaN	NaN	1.1699	0.8913	0.0238	0.0206	0.0216	0.0214	0.0213
0.0	0.0	0.0	-1780.2709	2828.4264	NaN	NaN	1.3	0.8915	0.0238	0.0206	0.0216	0.0213	0.0213
0.0	0.0	0.0	-1701.2709	5523.4264	NaN	NaN	1.3	0.8922	0.0237	0.0205	0.0214	0.0211	0.0212
0.0	0.0	0.0	-2720.2709	5219.4264	NaN	NaN	1.3	0.8923	0.0236	0.0205	0.0215	0.021	0.0211
0.0	0.0	0.0	-883.2709	3313.4264	NaN	NaN	1.3	0.8925	0.0234	0.0204	0.0215	0.021	0.021
0.0	0.0	0.0	-629.2709	2984.4264	NaN	NaN	1.2672	0.8922	0.0233	0.0205	0.0218	0.0211	0.0211
0.0	0.0	0.0	-90.2709	2821.4264	NaN	NaN	1.0331	0.8923	0.0233	0.0205	0.0218	0.0211	0.021
0.0	0.0	0.0	-1835.2709	4555.4264	NaN	NaN	1.3	0.8931	0.0231	0.0204	0.0217	0.0209	0.0209
0.0	0.0	0.0	-1495.2709	1254.4264	NaN	NaN	-0.3	0.8926	0.0229	0.0205	0.0219	0.0211	0.0209
0.0	0.0	0.0	-1115.2709	3060.4264	NaN	NaN	1.3	0.893	0.0228	0.0205	0.0219	0.021	0.0208
0.0	0.0	0.0	-521.2709	3851.4264	NaN	NaN	1.1565	0.8934	0.0226	0.0204	0.0218	0.021	0.0208
0.0	0.0	0.0	-3524.2709	1977.4264	NaN	NaN	-0.3	0.8936	0.0225	0.0202	0.022	0.021	0.0206
0.0	0.0	0.0	135.7291	4286.4264	NaN	NaN	0.9693	0.8937	0.0225	0.0201	0.0221	0.0211	0.0205
0.0	0.0	0.0	-1587.2709	-1695.5736	NaN	NaN	0.5165	0.8939	0.0224	0.02	0.0223	0.0211	0.0203
0.0	0.0	0.0	-1396.2709	500.4264	NaN	NaN	-0.3	0.8942	0.0223	0.02	0.0221	0.021	0.0203
0.0	0.0	0.0	-686.2709	3048.4264	NaN	NaN	1.2905	0.8945	0.0222	0.02	0.0219	0.021	0.0204
0.0	0.0	0.0	-1101.2709	1445.4264	NaN	NaN	1.3	0.8941	0.0223	0.0201	0.0219	0.021	0.0205
0.0	0.0	0.0	-2307.2709	3090.4264	NaN	NaN	1.3	0.894	0.0223	0.0201	0.022	0.021	0.0206
0.0	0.0	0.0	204.7291	960.4264	NaN	NaN	0.8243	0.8933	0.0225	0.02	0.0224	0.0213	0.0205
0.0	0.0	0.0	-2346.2709	-692.5736	NaN	NaN	0.2279	0.893	0.0226	0.0199	0.0226	0.0213	0.0205
0.0	0.0	0.0	-2988.2709	-804.5736	NaN	NaN	0.2121	0.8931	0.0225	0.0198	0.0227	0.0213	0.0205
0.0	0.0	0.0	-1599.2709	1197.4264	NaN	NaN	-0.3	0.893	0.0225	0.0199	0.0227	0.0214	0.0205
0.0	0.0	0.0	-931.2709	4378.4264	NaN	NaN	1.2702	0.8935	0.0225	0.0199	0.0223	0.0212	0.0205
0.0	0.0	0.0	-3780.2709	901.4264	NaN	NaN	-0.3	0.8932	0.0225	0.02	0.0223	0.0213	0.0206
0.0	0.0	0.0	-755.2709	3885.4264	NaN	NaN	1.2413	0.8929	0.0228	0.0202	0.0221	0.0213	0.0208
0.0	0.0	0.0	-425.2709	1171.4264	NaN	NaN	1.3	0.8922	0.023	0.0202	0.0222	0.0214	0.021
0.0	0.0	0.0	-1348.2709	1083.4264	NaN	NaN	-0.3	0.8913	0.0233	0.0203	0.0224	0.0217	0.021
0.0	0.0	0.0	-1745.2709	2812.4264	NaN	NaN	1.3	0.8907	0.0235	0.0204	0.0226	0.0218	0.0211
0.0	0.0	0.0	-2130.2709	-312.5736	NaN	NaN	0.128	0.8902	0.0236	0.0204	0.0227	0.022	0.0211
0.0	0.0	0.0	-1235.2709	1096.4264	NaN	NaN	-0.3	0.8899	0.0237	0.0205	0.0226	0.022	0.0212
0.0	0.0	0.0	-399.2709	3592.4264	NaN	NaN	1.125	0.8906	0.0237	0.0205	0.0223	0.0216	0.0212
0.0	0.0	0.0	-1355.2709	1407.4264	NaN	NaN	1.3	0.8903	0.0239	0.0206	0.0223	0.0216	0.0213
0.0	0.0	0.0	-1617.2709	3896.4264	NaN	NaN	1.3	0.89	0.0241	0.0206	0.0223	0.0216	0.0214
0.0	0.0	0.0	-2140.2709	993.4264	NaN	NaN	-0.3	0.8894	0.0243	0.0206	0.0226	0.0218	0.0214
0.0	0.0	0.0	-2966.2709	1043.4264	NaN	NaN	-0.3	0.8889	0.0242	0.0205	0.0229	0.0221	0.0214
0.0	0.0	0.0	-374.2709	-993.5736	NaN	NaN	0.7264	0.8885	0.0242	0.0205	0.0231	0.0223	0.0214
0.0	0.0	0.0	-2097.2709	1046.4264	NaN	NaN	-0.3	0.8886	0.0242	0.0206	0.023	0.0223	0.0214
0.0	0.0	0.0	-1647.2709	502.4264	NaN	NaN	-0.3	0.8887	0.0242	0.0206	0.0229	0.0222	0.0214
0.0	0.0	0.0	-1064.2709	3929.4264	NaN	NaN	1.3	0.8896	0.0241	0.0206	0.0225	0.0219	0.0214
0.0	0.0	0.0	-2242.2709	-315.5736	NaN	NaN	0.1234	0.89	0.0241	0.0204	0.0223	0.0218	0.0214
0.0	0.0	0.0	-312.2709	4548.4264	NaN	NaN	1.0737	0.8909	0.0238	0.0204	0.022	0.0214	0.0214
0.0	0.0	0.0	-3059.2709	4814.4264	NaN	NaN	1.3	0.8901	0.0242	0.0204	0.0221	0.0217	0.0216
0.0	0.0	0.0	-1584.2709	1814.4264	NaN	NaN	1.3	0.889	0.0244	0.0205	0.0224	0.0219	0.0218
0.0	0.0	0.0	-2469.2709	3208.4264	NaN	NaN	1.3	0.8886	0.0246	0.0204	0.0226	0.0222	0.0217
0.0	0.0	0.0	141.7291	2728.4264	NaN	NaN	0.9506	0.8883	0.0247	0.0204	0.0227	0.0222	0.0217
0.0	0.0	0.0	-1386.2709	-1780.5736	NaN	NaN	0.5623	0.8885	0.0247	0.0204	0.0227	0.0223	0.0214
0.0	0.0	0.0	-832.2709	4749.4264	NaN	NaN	1.2125	0.8883	0.0246	0.0208	0.0224	0.0221	0.0219
0.0	0.0	0.0	-329.2709	4024.4264	NaN	NaN	1.0891	0.8888	0.0246	0.0207	0.0222	0.0219	0.0218
0.0	0.0	0.0	908.7291	2955.4264	NaN	NaN	0.7648	0.8891	0.0244	0.0207	0.022	0.0219	0.0218
0.0	0.0	0.0	416.7291	2009.4264	NaN	NaN	0.8282	0.8895	0.0244	0.0206	0.0219	0.0219	0.0217
0.0	0.0	0.0	-260.2709	3339.4264	NaN	NaN	1.0845	0.89	0.0243	0.0205	0.0217	0.0218	0.0217
0.0	0.0	0.0	-353.2709	2824.4264	NaN	NaN	1.143	0.8905	0.0242	0.0204	0.0216	0.0218	0.0216
0.0	0.0	0.0	-676.2709	1298.4264	NaN	NaN	1.3	0.891	0.024	0.0202	0.0215	0.0218	0.0214
0.0	0.0	0.0	-1451.2709	433.4264	NaN	NaN	-0.3	0.8912	0.024	0.0202	0.0215	0.0218	0.0213
0.0	0.0	0.0	-972.2709	329.4264	NaN	NaN	-0.3	0.8919	0.0238	0.0201	0.0212	0.0217	0.0212
0.0	0.0	0.0	60.7291	2916.4264	NaN	NaN	0.9796	0.8926	0.0236	0.02	0.021	0.0215	0.0213
0.0	0.0	0.0	12.7291	1653.4264	NaN	NaN	0.9924	0.8942	0.0232	0.0197	0.0206	0.0213	0.0211
0.0	0.0	0.0	-2273.2709	2256.4264	NaN	NaN	-0.3	0.8936	0.0234	0.0198	0.0207	0.0214	0.0212
0.0	0.0	0.0	-838.2709	2440.4264	NaN	NaN	1.3	0.8933	0.0233	0.0199	0.0206	0.0214	0.0215
0.0	0.0	0.0	810.7291	5663.4264	NaN	NaN	0.8748	0.8921	0.0235	0.0203	0.0208	0.0214	0.0219
0.0	0.0	0.0	-254.2709	4156.4264	NaN	NaN	1.0652	0.8918	0.0236	0.0203	0.0208	0.0215	0.0221
0.0	0.0	0.0	318.7291	2909.4264	NaN	NaN	0.9013	0.8901	0.0241	0.0205	0.0211	0.0217	0.0224
0.0	0.0	0.0	-1947.2709	1355.4264	NaN	NaN	-0.3	0.8902	0.0241	0.0205	0.0212	0.0216	0.0224
0.0	0.0	0.0	-373.2709	4718.4264	NaN	NaN	1.0859	0.8894	0.0243	0.0207	0.0214	0.0216	0.0227
0.0	0.0	0.0	-1959.2709	1556.4264	NaN	NaN	-0.3	0.8896	0.0242	0.0206	0.0216	0.0215	0.0226
0.0	0.0	0.0	273.7291	6918.4264	NaN	NaN	0.9619	0.8881	0.0246	0.0209	0.022	0.0216	0.0228
0.0	0.0	0.0	167.7291	351.4264	NaN	NaN	0.6769	0.8901	0.0242	0.0203	0.0219	0.0212	0.0223
0.0	0.0	0.0	-478.2709	3856.4264	NaN	NaN	1.1416	0.8886	0.0244	0.0205	0.0224	0.0215	0.0226
0.0	0.0	0.0	-1868.2709	439.4264	NaN	NaN	-0.3	0.8889	0.0244	0.0201	0.0226	0.0216	0.0224
0.0	0.0	0.0	-442.2709	3515.4264	NaN	NaN	1.1439	0.8838	0.0256	0.0208	0.0238	0.0225	0.0234
0.0	0.0	0.0	-1368.2709	2119.4264	NaN	NaN	1.3	0.8814	0.0265	0.0209	0.0244	0.023	0.0237
0.0	0.0	0.0	-113.2709	1613.4264	NaN	NaN	1.0755	0.8658	0.0301	0.0232	0.0274	0.0263	0.0271
0.0	0.0	0.0	-2113.2709	1382.4264	NaN	NaN	-0.3	0.8865	0.0247	0.0198	0.0244	0.0235	0.0211
