# Supplementary material for: DeepFRET, a software for rapid and automated single-molecule FRET data classification using deep learning
Source: eLife. 2020 Nov 3;9:e60404. doi: 10.7554/eLife.60404 (PMC7609065; doi:10.7554/eLife.60404)
Supplement: Figure 4—source data 1. [file elife-60404-fig4-data1.zip › Figure 4-source data 1/Fig_S4a/Traces/traces_all_n294/Traces_Fig2d_4mMAc_mov1_combined_tif_pair52.txt]

Exported by DeepFRET
Date: 2020-08-26, 18:13
Video filename: None
FRET pair #52
Bleaches at 200
D-Dexc-bg	A-Dexc-bg	A-Aexc-bg	D-Dexc-rw	A-Dexc-rw	A-Aexc-rw	S	E	p_bleached	p_aggregated	p_noisy	p_scrambled	p_static	p_dynamic
0.0	0.0	0.0	34074.9579	8607.29	NaN	NaN	0.2017	0.045	0.7973	0.0302	0.047	0.0509	0.0295
0.0	0.0	0.0	31982.9579	10438.29	NaN	NaN	0.2461	0.0372	0.8143	0.0278	0.0434	0.0491	0.0281
0.0	0.0	0.0	29296.9579	8891.29	NaN	NaN	0.2328	0.0357	0.8299	0.0256	0.0383	0.045	0.0255
0.0	0.0	0.0	31269.9579	8014.29	NaN	NaN	0.204	0.0365	0.8286	0.0252	0.0387	0.0455	0.0254
0.0	0.0	0.0	30477.9579	8490.29	NaN	NaN	0.2179	0.0377	0.8257	0.0252	0.0395	0.0461	0.0259
0.0	0.0	0.0	30621.9579	8207.29	NaN	NaN	0.2114	0.0416	0.8153	0.0255	0.0421	0.0496	0.0259
0.0	0.0	0.0	31535.9579	9868.29	NaN	NaN	0.2383	0.0446	0.8058	0.0259	0.0444	0.0533	0.026
0.0	0.0	0.0	30676.9579	7024.29	NaN	NaN	0.1863	0.0471	0.8	0.026	0.0461	0.0555	0.0253
0.0	0.0	0.0	31304.9579	9477.29	NaN	NaN	0.2324	0.0482	0.7961	0.0261	0.0473	0.0569	0.0254
0.0	0.0	0.0	34220.9579	10527.29	NaN	NaN	0.2353	0.0507	0.7908	0.0262	0.0489	0.0585	0.0249
0.0	0.0	0.0	34559.9579	9436.29	NaN	NaN	0.2145	0.052	0.7878	0.0264	0.0498	0.0592	0.0248
0.0	0.0	0.0	36560.9579	7155.29	NaN	NaN	0.1637	0.0543	0.7819	0.0263	0.0517	0.0614	0.0245
0.0	0.0	0.0	30898.9579	8135.29	NaN	NaN	0.2084	0.0561	0.7774	0.0258	0.0533	0.0634	0.024
0.0	0.0	0.0	36126.9579	9034.29	NaN	NaN	0.2	0.0569	0.774	0.0257	0.0541	0.0653	0.0238
0.0	0.0	0.0	31148.9579	9178.29	NaN	NaN	0.2276	0.059	0.7688	0.0252	0.0562	0.0677	0.023
0.0	0.0	0.0	32051.9579	6714.29	NaN	NaN	0.1732	0.0571	0.7723	0.0255	0.055	0.067	0.0231
0.0	0.0	0.0	30748.9579	5126.29	NaN	NaN	0.1429	0.0625	0.76	0.0267	0.058	0.0703	0.0226
0.0	0.0	0.0	30093.9579	10043.29	NaN	NaN	0.2502	0.0565	0.7722	0.0255	0.0555	0.0674	0.0229
0.0	0.0	0.0	32431.9579	11893.29	NaN	NaN	0.2683	0.0534	0.7798	0.0249	0.0536	0.0651	0.0231
0.0	0.0	0.0	30172.9579	6134.29	NaN	NaN	0.169	0.053	0.7802	0.0249	0.0535	0.0651	0.0233
0.0	0.0	0.0	27134.9579	4492.29	NaN	NaN	0.142	0.0532	0.7789	0.0249	0.0542	0.0653	0.0235
0.0	0.0	0.0	33305.9579	10673.29	NaN	NaN	0.2427	0.0518	0.7803	0.0249	0.0539	0.0651	0.024
0.0	0.0	0.0	32525.9579	8826.29	NaN	NaN	0.2134	0.0518	0.7799	0.0249	0.0542	0.0651	0.0241
0.0	0.0	0.0	34922.9579	7206.29	NaN	NaN	0.1711	0.0508	0.7825	0.0252	0.0532	0.0637	0.0246
0.0	0.0	0.0	32183.9579	8088.29	NaN	NaN	0.2008	0.0514	0.7808	0.0253	0.0533	0.0645	0.0246
0.0	0.0	0.0	30165.9579	8021.29	NaN	NaN	0.2101	0.0481	0.7926	0.0256	0.0494	0.0596	0.0247
0.0	0.0	0.0	32766.9579	8582.29	NaN	NaN	0.2076	0.0493	0.7887	0.0258	0.0504	0.0609	0.0249
0.0	0.0	0.0	29812.9579	8131.29	NaN	NaN	0.2143	0.0497	0.7862	0.0261	0.0508	0.0621	0.0252
0.0	0.0	0.0	30054.9579	10062.29	NaN	NaN	0.2508	0.0488	0.7896	0.0266	0.0492	0.0605	0.0253
0.0	0.0	0.0	29216.9579	7557.29	NaN	NaN	0.2055	0.0487	0.7919	0.0267	0.0481	0.0595	0.0251
0.0	0.0	0.0	32151.9579	10464.29	NaN	NaN	0.2455	0.0471	0.7978	0.0268	0.0461	0.0571	0.0251
0.0	0.0	0.0	32514.9579	10055.29	NaN	NaN	0.2362	0.0474	0.7995	0.0269	0.0453	0.0561	0.0248
0.0	0.0	0.0	30981.9579	5348.29	NaN	NaN	0.1472	0.0464	0.8051	0.0271	0.0435	0.0534	0.0244
0.0	0.0	0.0	37927.9579	7214.29	NaN	NaN	0.1598	0.0463	0.8041	0.0273	0.0436	0.0539	0.0248
0.0	0.0	0.0	33308.9579	7511.29	NaN	NaN	0.184	0.0468	0.8027	0.0272	0.0441	0.0546	0.0246
0.0	0.0	0.0	35415.9579	7048.29	NaN	NaN	0.166	0.0461	0.8056	0.0274	0.0432	0.0533	0.0245
0.0	0.0	0.0	36516.9579	7788.29	NaN	NaN	0.1758	0.0481	0.7992	0.0274	0.045	0.0558	0.0244
0.0	0.0	0.0	37296.9579	7771.29	NaN	NaN	0.1724	0.0476	0.8019	0.0276	0.0441	0.0545	0.0242
0.0	0.0	0.0	33814.9579	9230.29	NaN	NaN	0.2144	0.049	0.7995	0.0277	0.0448	0.0551	0.0239
0.0	0.0	0.0	35473.9579	9758.29	NaN	NaN	0.2157	0.0498	0.7968	0.0279	0.0457	0.0559	0.024
0.0	0.0	0.0	33001.9579	8610.29	NaN	NaN	0.2069	0.0515	0.7931	0.0278	0.0468	0.057	0.0237
0.0	0.0	0.0	32220.9579	8272.29	NaN	NaN	0.2043	0.052	0.7923	0.0278	0.047	0.0572	0.0236
0.0	0.0	0.0	38090.9579	5174.29	NaN	NaN	0.1196	0.0525	0.7911	0.0278	0.0474	0.0577	0.0235
0.0	0.0	0.0	32565.9579	6669.29	NaN	NaN	0.17	0.0516	0.7947	0.0277	0.0464	0.0563	0.0234
0.0	0.0	0.0	33073.9579	9747.29	NaN	NaN	0.2276	0.0512	0.7964	0.0277	0.0458	0.0557	0.0232
0.0	0.0	0.0	28689.9579	6458.29	NaN	NaN	0.1837	0.0505	0.7979	0.0277	0.0453	0.0552	0.0234
0.0	0.0	0.0	29453.9579	5236.29	NaN	NaN	0.1509	0.0505	0.7991	0.0278	0.0445	0.0549	0.0232
0.0	0.0	0.0	32291.9579	9902.29	NaN	NaN	0.2347	0.0499	0.7996	0.0279	0.0442	0.0551	0.0233
0.0	0.0	0.0	30011.9579	5474.29	NaN	NaN	0.1543	0.0487	0.8032	0.028	0.043	0.0538	0.0234
0.0	0.0	0.0	31409.9579	11222.29	NaN	NaN	0.2632	0.0494	0.8017	0.0279	0.0431	0.0545	0.0234
0.0	0.0	0.0	35716.9579	6210.29	NaN	NaN	0.1481	0.0494	0.8014	0.0282	0.0428	0.0546	0.0235
0.0	0.0	0.0	29586.9579	5654.29	NaN	NaN	0.1604	0.0508	0.7985	0.028	0.0436	0.0558	0.0233
0.0	0.0	0.0	35687.9579	9885.29	NaN	NaN	0.2169	0.0503	0.7998	0.0283	0.0429	0.0552	0.0234
0.0	0.0	0.0	38847.9579	9636.29	NaN	NaN	0.1988	0.0524	0.7934	0.0282	0.0445	0.0581	0.0234
0.0	0.0	0.0	32749.9579	7906.29	NaN	NaN	0.1945	0.0512	0.7993	0.0281	0.0429	0.0553	0.0233
0.0	0.0	0.0	38030.9579	7916.29	NaN	NaN	0.1723	0.0534	0.7922	0.0283	0.0443	0.0585	0.0233
0.0	0.0	0.0	32689.9579	6378.29	NaN	NaN	0.1633	0.0517	0.7965	0.028	0.0434	0.0571	0.0232
0.0	0.0	0.0	33264.9579	7220.29	NaN	NaN	0.1783	0.0498	0.8019	0.0282	0.0419	0.0548	0.0234
0.0	0.0	0.0	27320.9579	6261.29	NaN	NaN	0.1864	0.0518	0.7953	0.0283	0.0436	0.0576	0.0234
0.0	0.0	0.0	27351.9579	6573.29	NaN	NaN	0.1938	0.0495	0.8016	0.0283	0.0421	0.055	0.0235
0.0	0.0	0.0	30318.9579	6267.29	NaN	NaN	0.1713	0.0502	0.7992	0.0283	0.0427	0.056	0.0236
0.0	0.0	0.0	28290.9579	5906.29	NaN	NaN	0.1727	0.0498	0.7998	0.0283	0.0426	0.0558	0.0237
0.0	0.0	0.0	27480.9579	8134.29	NaN	NaN	0.2284	0.0503	0.7981	0.0283	0.0431	0.0565	0.0237
0.0	0.0	0.0	29156.9579	7173.29	NaN	NaN	0.1974	0.0508	0.795	0.0284	0.0441	0.0577	0.024
0.0	0.0	0.0	30477.9579	7390.29	NaN	NaN	0.1952	0.0515	0.7916	0.0284	0.045	0.0593	0.0243
0.0	0.0	0.0	26363.9579	6466.29	NaN	NaN	0.197	0.0523	0.7882	0.0284	0.0459	0.0607	0.0245
0.0	0.0	0.0	31436.9579	5320.29	NaN	NaN	0.1447	0.0521	0.7882	0.0284	0.0458	0.0608	0.0247
0.0	0.0	0.0	27518.9579	3014.29	NaN	NaN	0.0987	0.0531	0.7841	0.0283	0.047	0.0625	0.025
0.0	0.0	0.0	25592.9579	6873.29	NaN	NaN	0.2117	0.0524	0.785	0.0284	0.0467	0.0621	0.0254
0.0	0.0	0.0	24785.9579	3420.29	NaN	NaN	0.1213	0.0535	0.78	0.0283	0.0483	0.0643	0.0257
0.0	0.0	0.0	26773.9579	8967.29	NaN	NaN	0.2509	0.0525	0.7814	0.0283	0.048	0.0639	0.0261
0.0	0.0	0.0	24369.9579	7842.29	NaN	NaN	0.2435	0.0529	0.779	0.0282	0.0487	0.0649	0.0264
0.0	0.0	0.0	25681.9579	7586.29	NaN	NaN	0.228	0.0521	0.7799	0.0282	0.0483	0.0647	0.0267
0.0	0.0	0.0	27793.9579	7934.29	NaN	NaN	0.2221	0.0513	0.7814	0.0283	0.0476	0.0643	0.027
0.0	0.0	0.0	24114.9579	5919.29	NaN	NaN	0.1971	0.0508	0.7828	0.0284	0.0468	0.0641	0.0272
0.0	0.0	0.0	28424.9579	8363.29	NaN	NaN	0.2273	0.0496	0.7856	0.0287	0.0453	0.0633	0.0275
0.0	0.0	0.0	25161.9579	4868.29	NaN	NaN	0.1621	0.0488	0.7867	0.029	0.0442	0.0633	0.028
0.0	0.0	0.0	26724.9579	1563.29	NaN	NaN	0.0553	0.0476	0.7903	0.0296	0.042	0.0621	0.0284
0.0	0.0	0.0	23959.9579	6908.29	NaN	NaN	0.2238	0.0467	0.7899	0.0304	0.0409	0.0628	0.0293
0.0	0.0	0.0	24296.9579	3236.29	NaN	NaN	0.1175	0.0456	0.7923	0.0314	0.0391	0.0616	0.03
0.0	0.0	0.0	24061.9579	6752.29	NaN	NaN	0.2191	0.0456	0.7899	0.0321	0.0389	0.0625	0.0309
0.0	0.0	0.0	27291.9579	4114.29	NaN	NaN	0.131	0.0453	0.7895	0.0324	0.0388	0.0627	0.0313
0.0	0.0	0.0	28306.9579	3717.29	NaN	NaN	0.1161	0.0442	0.7929	0.0322	0.0383	0.061	0.0313
0.0	0.0	0.0	28228.9579	4592.29	NaN	NaN	0.1399	0.0437	0.7942	0.0319	0.0382	0.0606	0.0314
0.0	0.0	0.0	25605.9579	9351.29	NaN	NaN	0.2675	0.0432	0.7956	0.0317	0.0381	0.06	0.0312
0.0	0.0	0.0	25789.9579	3586.29	NaN	NaN	0.1221	0.0426	0.7995	0.0315	0.0374	0.0584	0.0306
0.0	0.0	0.0	26072.9579	5341.29	NaN	NaN	0.17	0.0425	0.7984	0.0315	0.0379	0.059	0.0306
0.0	0.0	0.0	30097.9579	7054.29	NaN	NaN	0.1899	0.0418	0.8016	0.0313	0.0374	0.0578	0.0301
0.0	0.0	0.0	29776.9579	6635.29	NaN	NaN	0.1822	0.0414	0.8032	0.0311	0.0373	0.0572	0.0298
0.0	0.0	0.0	29099.9579	4059.29	NaN	NaN	0.1224	0.0414	0.8049	0.0311	0.0369	0.0564	0.0293
0.0	0.0	0.0	25924.9579	5012.29	NaN	NaN	0.162	0.0414	0.8034	0.0311	0.0374	0.0573	0.0295
0.0	0.0	0.0	26880.9579	2528.29	NaN	NaN	0.086	0.0406	0.808	0.0309	0.0363	0.0552	0.029
0.0	0.0	0.0	27243.9579	8195.29	NaN	NaN	0.2312	0.0409	0.8048	0.0311	0.0371	0.0568	0.0294
0.0	0.0	0.0	26295.9579	5862.29	NaN	NaN	0.1823	0.041	0.8054	0.0311	0.0369	0.0565	0.0293
0.0	0.0	0.0	27674.9579	6140.29	NaN	NaN	0.1816	0.0416	0.8024	0.0312	0.0376	0.0579	0.0295
0.0	0.0	0.0	24892.9579	8923.29	NaN	NaN	0.2639	0.0416	0.8028	0.0311	0.0373	0.0576	0.0296
0.0	0.0	0.0	27192.9579	7042.29	NaN	NaN	0.2057	0.0421	0.8001	0.0312	0.038	0.0587	0.0299
0.0	0.0	0.0	21591.9579	10136.29	NaN	NaN	0.3195	0.0429	0.7971	0.0311	0.0386	0.0601	0.0303
0.0	0.0	0.0	29021.9579	5455.29	NaN	NaN	0.1582	0.0434	0.7949	0.0314	0.0388	0.061	0.0305
0.0	0.0	0.0	26055.9579	3985.29	NaN	NaN	0.1327	0.0439	0.7923	0.0314	0.0395	0.0619	0.0309
0.0	0.0	0.0	27388.9579	6829.29	NaN	NaN	0.1996	0.044	0.7918	0.0316	0.0394	0.0619	0.0313
0.0	0.0	0.0	23254.9579	7905.29	NaN	NaN	0.2537	0.0451	0.7872	0.0317	0.0406	0.0638	0.0316
0.0	0.0	0.0	25311.9579	4561.29	NaN	NaN	0.1527	0.0447	0.7898	0.0318	0.0397	0.0626	0.0315
0.0	0.0	0.0	29417.9579	4355.29	NaN	NaN	0.129	0.0458	0.7837	0.032	0.0413	0.0652	0.032
0.0	0.0	0.0	30352.9579	7347.29	NaN	NaN	0.1949	0.0454	0.787	0.0318	0.0404	0.0638	0.0315
0.0	0.0	0.0	28229.9579	6980.29	NaN	NaN	0.1982	0.045	0.7883	0.032	0.0402	0.0631	0.0315
0.0	0.0	0.0	26123.9579	2405.29	NaN	NaN	0.0843	0.0452	0.787	0.032	0.0406	0.0637	0.0314
0.0	0.0	0.0	24591.9579	7290.29	NaN	NaN	0.2287	0.0451	0.7869	0.032	0.0407	0.0638	0.0314
0.0	0.0	0.0	28145.9579	6847.29	NaN	NaN	0.1957	0.0443	0.7901	0.0319	0.04	0.0625	0.0311
0.0	0.0	0.0	28604.9579	5509.29	NaN	NaN	0.1615	0.0436	0.7919	0.0318	0.0398	0.0617	0.0311
0.0	0.0	0.0	26609.9579	5254.29	NaN	NaN	0.1649	0.0437	0.791	0.032	0.0401	0.0621	0.0312
0.0	0.0	0.0	24384.9579	8979.29	NaN	NaN	0.2691	0.0432	0.7921	0.0318	0.0401	0.0617	0.0312
0.0	0.0	0.0	22876.9579	9210.29	NaN	NaN	0.287	0.0421	0.7956	0.0316	0.0394	0.0603	0.0311
0.0	0.0	0.0	29024.9579	6426.29	NaN	NaN	0.1813	0.042	0.7941	0.0316	0.0399	0.0609	0.0314
0.0	0.0	0.0	28688.9579	6770.29	NaN	NaN	0.1909	0.0417	0.7947	0.0314	0.0398	0.0609	0.0314
0.0	0.0	0.0	25605.9579	7936.29	NaN	NaN	0.2366	0.0406	0.7982	0.0309	0.0393	0.0597	0.0313
0.0	0.0	0.0	27316.9579	8117.29	NaN	NaN	0.2291	0.0402	0.7976	0.0307	0.0397	0.0602	0.0315
0.0	0.0	0.0	26957.9579	6453.29	NaN	NaN	0.1931	0.0391	0.8005	0.03	0.0395	0.0597	0.0313
0.0	0.0	0.0	30877.9579	10134.29	NaN	NaN	0.2471	0.0379	0.8043	0.0297	0.0386	0.0589	0.0307
0.0	0.0	0.0	26300.9579	4991.29	NaN	NaN	0.1595	0.0369	0.8068	0.0291	0.0385	0.0583	0.0304
0.0	0.0	0.0	24231.9579	6841.29	NaN	NaN	0.2202	0.0358	0.8118	0.0288	0.0372	0.0567	0.0297
0.0	0.0	0.0	26651.9579	7078.29	NaN	NaN	0.2098	0.0358	0.8109	0.0286	0.0375	0.0571	0.03
0.0	0.0	0.0	31496.9579	8728.29	NaN	NaN	0.217	0.035	0.814	0.0285	0.0368	0.0558	0.0299
0.0	0.0	0.0	22658.9579	4988.29	NaN	NaN	0.1804	0.0344	0.8165	0.0286	0.0361	0.0546	0.0297
0.0	0.0	0.0	27360.9579	2678.29	NaN	NaN	0.0892	0.0342	0.8176	0.0287	0.0357	0.0542	0.0296
0.0	0.0	0.0	28806.9579	6601.29	NaN	NaN	0.1864	0.0341	0.8185	0.0288	0.0354	0.0531	0.0301
0.0	0.0	0.0	24790.9579	7488.29	NaN	NaN	0.232	0.0337	0.8214	0.0289	0.0344	0.0519	0.0298
0.0	0.0	0.0	32637.9579	7749.29	NaN	NaN	0.1919	0.0345	0.818	0.0292	0.0351	0.0528	0.0303
0.0	0.0	0.0	30149.9579	8959.29	NaN	NaN	0.2291	0.0349	0.8179	0.0294	0.0348	0.0528	0.0303
0.0	0.0	0.0	28083.9579	6364.29	NaN	NaN	0.1847	0.0343	0.8237	0.0293	0.0329	0.0503	0.0296
0.0	0.0	0.0	30227.9579	3486.29	NaN	NaN	0.1034	0.0351	0.8203	0.0296	0.0333	0.0516	0.0301
0.0	0.0	0.0	25694.9579	7883.29	NaN	NaN	0.2348	0.0352	0.8204	0.0299	0.033	0.0514	0.0301
0.0	0.0	0.0	29493.9579	7158.29	NaN	NaN	0.1953	0.0352	0.8215	0.03	0.0325	0.0507	0.0301
0.0	0.0	0.0	26879.9579	7794.29	NaN	NaN	0.2248	0.0358	0.8184	0.0303	0.0331	0.0519	0.0305
0.0	0.0	0.0	25492.9579	10702.29	NaN	NaN	0.2957	0.0356	0.8201	0.0303	0.0325	0.0511	0.0303
0.0	0.0	0.0	23664.9579	4165.29	NaN	NaN	0.1497	0.0359	0.82	0.0303	0.0324	0.0512	0.0302
0.0	0.0	0.0	30861.9579	7979.29	NaN	NaN	0.2054	0.0357	0.8206	0.0305	0.0321	0.0509	0.0303
0.0	0.0	0.0	30248.9579	8650.29	NaN	NaN	0.2224	0.0358	0.8198	0.0303	0.0324	0.0513	0.0303
0.0	0.0	0.0	26522.9579	5447.29	NaN	NaN	0.1704	0.0358	0.8222	0.0301	0.0317	0.0503	0.0299
0.0	0.0	0.0	26977.9579	5039.29	NaN	NaN	0.1574	0.0363	0.8188	0.0303	0.0326	0.0517	0.0304
0.0	0.0	0.0	29377.9579	6984.29	NaN	NaN	0.1921	0.036	0.8196	0.0301	0.0326	0.0513	0.0305
0.0	0.0	0.0	26874.9579	3644.29	NaN	NaN	0.1194	0.0359	0.8193	0.03	0.0329	0.0513	0.0306
0.0	0.0	0.0	28318.9579	7204.29	NaN	NaN	0.2028	0.0359	0.817	0.03	0.0338	0.0521	0.0312
0.0	0.0	0.0	17707.9579	7864.29	NaN	NaN	0.3075	0.0361	0.8164	0.0298	0.0342	0.0524	0.031
0.0	0.0	0.0	23121.9579	8993.29	NaN	NaN	0.28	0.036	0.8179	0.0296	0.0339	0.0519	0.0307
0.0	0.0	0.0	22244.9579	7347.29	NaN	NaN	0.2483	0.0365	0.8155	0.0295	0.0346	0.053	0.0309
0.0	0.0	0.0	28436.9579	6461.29	NaN	NaN	0.1851	0.0365	0.8167	0.0293	0.0342	0.0527	0.0305
0.0	0.0	0.0	24580.9579	4095.29	NaN	NaN	0.1428	0.0367	0.8166	0.0294	0.0342	0.0527	0.0303
0.0	0.0	0.0	25524.9579	3739.29	NaN	NaN	0.1278	0.0366	0.818	0.0292	0.0337	0.0524	0.0302
0.0	0.0	0.0	22315.9579	5098.29	NaN	NaN	0.186	0.0369	0.8161	0.0293	0.0343	0.053	0.0305
0.0	0.0	0.0	27690.9579	9743.29	NaN	NaN	0.2603	0.0366	0.8168	0.0292	0.0339	0.0528	0.0307
0.0	0.0	0.0	25596.9579	5421.29	NaN	NaN	0.1748	0.0365	0.817	0.0292	0.0338	0.0525	0.0309
0.0	0.0	0.0	29527.9579	4386.29	NaN	NaN	0.1293	0.0365	0.8175	0.0293	0.0335	0.0522	0.0311
0.0	0.0	0.0	23649.9579	6237.29	NaN	NaN	0.2087	0.0365	0.8173	0.0294	0.0334	0.0521	0.0313
0.0	0.0	0.0	27615.9579	3208.29	NaN	NaN	0.1041	0.036	0.8215	0.0292	0.0322	0.0502	0.0309
0.0	0.0	0.0	25806.9579	3701.29	NaN	NaN	0.1254	0.0363	0.821	0.0293	0.0321	0.0503	0.031
0.0	0.0	0.0	27665.9579	3515.29	NaN	NaN	0.1127	0.0365	0.8212	0.0291	0.0319	0.0499	0.0314
0.0	0.0	0.0	24666.9579	8425.29	NaN	NaN	0.2546	0.0367	0.8214	0.0288	0.032	0.0495	0.0316
0.0	0.0	0.0	28583.9579	6440.29	NaN	NaN	0.1839	0.0368	0.8231	0.0284	0.0315	0.0487	0.0316
0.0	0.0	0.0	26940.9579	6552.29	NaN	NaN	0.1956	0.0371	0.823	0.0282	0.0315	0.0487	0.0316
0.0	0.0	0.0	24081.9579	3252.29	NaN	NaN	0.119	0.0368	0.8267	0.0277	0.0306	0.0474	0.0308
0.0	0.0	0.0	24791.9579	4544.29	NaN	NaN	0.1549	0.0368	0.8274	0.0273	0.0305	0.0472	0.0308
0.0	0.0	0.0	25246.9579	6586.29	NaN	NaN	0.2069	0.0364	0.8294	0.0267	0.0304	0.0468	0.0304
0.0	0.0	0.0	24217.9579	7995.29	NaN	NaN	0.2482	0.0357	0.8312	0.0263	0.0305	0.0466	0.0298
0.0	0.0	0.0	25648.9579	5396.29	NaN	NaN	0.1738	0.0348	0.8341	0.0256	0.0304	0.046	0.0291
0.0	0.0	0.0	25704.9579	5072.29	NaN	NaN	0.1648	0.0338	0.8361	0.025	0.0306	0.0458	0.0286
0.0	0.0	0.0	26951.9579	7459.29	NaN	NaN	0.2168	0.0324	0.8406	0.0242	0.0303	0.0445	0.0281
0.0	0.0	0.0	26586.9579	7278.29	NaN	NaN	0.2149	0.0315	0.8445	0.0232	0.03	0.0438	0.0271
0.0	0.0	0.0	27803.9579	8768.29	NaN	NaN	0.2398	0.0297	0.8499	0.0222	0.0295	0.0427	0.026
0.0	0.0	0.0	24936.9579	8364.29	NaN	NaN	0.2512	0.0281	0.8546	0.0214	0.029	0.0418	0.025
0.0	0.0	0.0	23888.9579	8533.29	NaN	NaN	0.2632	0.0268	0.86	0.0209	0.028	0.0404	0.0239
0.0	0.0	0.0	29818.9579	7378.29	NaN	NaN	0.1984	0.0262	0.8617	0.0209	0.0277	0.04	0.0234
0.0	0.0	0.0	24260.9579	5711.29	NaN	NaN	0.1906	0.026	0.8626	0.0211	0.0274	0.0398	0.0231
0.0	0.0	0.0	25572.9579	7432.29	NaN	NaN	0.2252	0.0263	0.8618	0.0214	0.0274	0.04	0.0231
0.0	0.0	0.0	26910.9579	7417.29	NaN	NaN	0.2161	0.0268	0.8592	0.0219	0.028	0.0406	0.0236
0.0	0.0	0.0	26260.9579	6639.29	NaN	NaN	0.2018	0.0271	0.8585	0.0221	0.0279	0.0405	0.0238
0.0	0.0	0.0	27136.9579	5424.29	NaN	NaN	0.1666	0.0275	0.8572	0.0223	0.0281	0.0407	0.0241
0.0	0.0	0.0	25687.9579	5329.29	NaN	NaN	0.1718	0.0277	0.8565	0.0225	0.0282	0.0407	0.0244
0.0	0.0	0.0	23302.9579	5471.29	NaN	NaN	0.1901	0.0275	0.8567	0.0225	0.0283	0.0404	0.0246
0.0	0.0	0.0	26280.9579	7597.29	NaN	NaN	0.2243	0.0272	0.8566	0.0223	0.0287	0.0403	0.0249
0.0	0.0	0.0	26600.9579	9576.29	NaN	NaN	0.2647	0.0264	0.8594	0.0219	0.0284	0.0393	0.0246
0.0	0.0	0.0	24274.9579	5036.29	NaN	NaN	0.1718	0.0253	0.8634	0.0213	0.0279	0.038	0.0241
0.0	0.0	0.0	23801.9579	8617.29	NaN	NaN	0.2658	0.0246	0.867	0.0206	0.0274	0.0369	0.0235
0.0	0.0	0.0	24279.9579	5865.29	NaN	NaN	0.1946	0.024	0.8692	0.0203	0.0271	0.0361	0.0232
0.0	0.0	0.0	27285.9579	7310.29	NaN	NaN	0.2113	0.0237	0.873	0.0197	0.0262	0.0352	0.0223
0.0	0.0	0.0	24661.9579	6155.29	NaN	NaN	0.1997	0.0236	0.8739	0.0196	0.026	0.035	0.0219
0.0	0.0	0.0	23264.9579	4259.29	NaN	NaN	0.1547	0.0236	0.8751	0.0195	0.0257	0.0347	0.0214
0.0	0.0	0.0	24452.9579	3534.29	NaN	NaN	0.1263	0.0237	0.8757	0.0194	0.0256	0.0346	0.0211
0.0	0.0	0.0	29407.9579	11132.29	NaN	NaN	0.2746	0.0239	0.875	0.0194	0.0258	0.0348	0.021
0.0	0.0	0.0	23803.9579	7033.29	NaN	NaN	0.2281	0.0242	0.8748	0.0194	0.0258	0.0351	0.0206
0.0	0.0	0.0	27040.9579	9370.29	NaN	NaN	0.2573	0.0245	0.8734	0.0196	0.0262	0.0357	0.0206
0.0	0.0	0.0	29274.9579	5598.29	NaN	NaN	0.1605	0.025	0.8719	0.0199	0.0265	0.0361	0.0206
0.0	0.0	0.0	26637.9579	5239.29	NaN	NaN	0.1644	0.0254	0.872	0.0199	0.0263	0.036	0.0203
0.0	0.0	0.0	24851.9579	7107.29	NaN	NaN	0.2224	0.0259	0.8707	0.0201	0.0267	0.0361	0.0205
0.0	0.0	0.0	25244.9579	4086.29	NaN	NaN	0.1393	0.0261	0.8712	0.0199	0.0266	0.0356	0.0205
0.0	0.0	0.0	32425.9579	6865.29	NaN	NaN	0.1747	0.0262	0.8687	0.0198	0.0275	0.0362	0.0216
0.0	0.0	0.0	29219.9579	5358.29	NaN	NaN	0.155	0.0257	0.8695	0.019	0.0277	0.0361	0.0221
0.0	0.0	0.0	27602.9579	8244.29	NaN	NaN	0.23	0.027	0.8649	0.019	0.0284	0.0376	0.023
0.0	0.0	0.0	28268.9579	7822.29	NaN	NaN	0.2167	0.0367	0.8381	0.0213	0.0314	0.0482	0.0243
0.0	0.0	0.0	16701.9579	3079.29	NaN	NaN	0.1557	0.09	0.7583	0.0294	0.0335	0.0645	0.0242
0.0	0.0	0.0	2032.9579	2488.29	NaN	NaN	0.5504	0.7194	0.1589	0.0263	0.0204	0.0402	0.0348
0.0	0.0	0.0	265.9579	233.29	NaN	NaN	0.4673	0.8574	0.055	0.0208	0.019	0.0225	0.0253
0.0	0.0	0.0	1430.9579	1097.29	NaN	NaN	0.434	0.8606	0.0495	0.0205	0.0208	0.0244	0.0242
0.0	0.0	0.0	-700.0421	1276.29	NaN	NaN	1.3	0.8655	0.0455	0.02	0.0213	0.0243	0.0233
0.0	0.0	0.0	-1302.0421	5081.29	NaN	NaN	1.3	0.8706	0.0409	0.0205	0.0216	0.0233	0.0231
0.0	0.0	0.0	1786.9579	414.29	NaN	NaN	0.1882	0.8795	0.035	0.0212	0.0208	0.0209	0.0226
0.0	0.0	0.0	-1571.0421	848.29	NaN	NaN	-0.3	0.8848	0.0308	0.0216	0.0204	0.0198	0.0226
0.0	0.0	0.0	831.9579	-1975.71	NaN	NaN	1.3	0.8903	0.0276	0.0208	0.0202	0.0196	0.0216
0.0	0.0	0.0	1641.9579	3568.29	NaN	NaN	0.6849	0.8938	0.0254	0.0199	0.0203	0.0201	0.0205
0.0	0.0	0.0	-1104.0421	63.29	NaN	NaN	-0.0608	0.8953	0.025	0.0194	0.0201	0.0205	0.0198
0.0	0.0	0.0	1015.9579	131.29	NaN	NaN	0.1144	0.8957	0.0249	0.0193	0.0198	0.0207	0.0195
0.0	0.0	0.0	-1555.0421	-643.71	NaN	NaN	0.2928	0.8961	0.025	0.0193	0.0197	0.0209	0.0192
0.0	0.0	0.0	-562.0421	2897.29	NaN	NaN	1.2407	0.8947	0.0252	0.0196	0.0198	0.0216	0.019
0.0	0.0	0.0	843.9579	752.29	NaN	NaN	0.4713	0.8936	0.0257	0.02	0.0198	0.0222	0.0187
0.0	0.0	0.0	1713.9579	1554.29	NaN	NaN	0.4756	0.891	0.0264	0.0207	0.0201	0.0232	0.0185
0.0	0.0	0.0	507.9579	896.29	NaN	NaN	0.6383	0.8913	0.0264	0.0207	0.0201	0.0232	0.0184
0.0	0.0	0.0	729.9579	1742.29	NaN	NaN	0.7047	0.8911	0.0266	0.0207	0.0201	0.0232	0.0183
0.0	0.0	0.0	1729.9579	3453.29	NaN	NaN	0.6662	0.8915	0.0266	0.0205	0.0202	0.0229	0.0183
0.0	0.0	0.0	1552.9579	4567.29	NaN	NaN	0.7463	0.8915	0.0266	0.0205	0.0203	0.0227	0.0184
0.0	0.0	0.0	176.9579	390.29	NaN	NaN	0.688	0.8935	0.0262	0.0201	0.02	0.0219	0.0183
0.0	0.0	0.0	790.9579	1762.29	NaN	NaN	0.6902	0.8916	0.0271	0.0207	0.0201	0.0225	0.018
0.0	0.0	0.0	1167.9579	3057.29	NaN	NaN	0.7236	0.89	0.0279	0.0212	0.0201	0.0229	0.0179
0.0	0.0	0.0	-5.0421	2593.29	NaN	NaN	1.0019	0.8886	0.0286	0.0216	0.0201	0.0232	0.0178
0.0	0.0	0.0	567.9579	1722.29	NaN	NaN	0.752	0.8863	0.0297	0.022	0.0203	0.0237	0.018
0.0	0.0	0.0	-246.0421	3451.29	NaN	NaN	1.0768	0.8835	0.0311	0.0221	0.0205	0.0243	0.0185
0.0	0.0	0.0	979.9579	2519.29	NaN	NaN	0.72	0.8843	0.0311	0.0218	0.0206	0.0236	0.0186
0.0	0.0	0.0	2135.9579	-600.71	NaN	NaN	-0.3	0.8876	0.0297	0.0212	0.0206	0.0224	0.0185
0.0	0.0	0.0	833.9579	3597.29	NaN	NaN	0.8118	0.8864	0.0301	0.0207	0.0211	0.0224	0.0193
0.0	0.0	0.0	297.9579	3863.29	NaN	NaN	0.9284	0.8878	0.0294	0.0201	0.0213	0.0216	0.0197
0.0	0.0	0.0	-454.0421	168.29	NaN	NaN	-0.3	0.8923	0.0276	0.0192	0.021	0.0205	0.0194
0.0	0.0	0.0	338.9579	378.29	NaN	NaN	0.5274	0.8903	0.0285	0.0189	0.0213	0.021	0.0199
0.0	0.0	0.0	655.9579	1916.29	NaN	NaN	0.745	0.8842	0.0313	0.019	0.0225	0.0221	0.0209
0.0	0.0	0.0	492.9579	2074.29	NaN	NaN	0.808	0.8801	0.0336	0.019	0.0232	0.0226	0.0215
0.0	0.0	0.0	1014.9579	1376.29	NaN	NaN	0.5756	0.8754	0.0361	0.0194	0.0238	0.0233	0.022
0.0	0.0	0.0	198.9579	2642.29	NaN	NaN	0.93	0.8736	0.0375	0.0193	0.0238	0.0233	0.0224
0.0	0.0	0.0	195.9579	2661.29	NaN	NaN	0.9314	0.8731	0.0377	0.0196	0.024	0.0226	0.023
0.0	0.0	0.0	-981.0421	2438.29	NaN	NaN	1.3	0.8767	0.0356	0.0196	0.0239	0.0213	0.0229
0.0	0.0	0.0	413.9579	-123.71	NaN	NaN	-0.3	0.8811	0.0335	0.0194	0.0234	0.0203	0.0222
0.0	0.0	0.0	1505.9579	2726.29	NaN	NaN	0.6442	0.8796	0.0339	0.0198	0.0238	0.02	0.0229
0.0	0.0	0.0	1827.9579	1395.29	NaN	NaN	0.4329	0.8803	0.0334	0.0199	0.0237	0.0194	0.0232
0.0	0.0	0.0	-350.0421	4073.29	NaN	NaN	1.094	0.8809	0.0327	0.0203	0.0236	0.019	0.0235
0.0	0.0	0.0	-744.0421	2233.29	NaN	NaN	1.3	0.882	0.0316	0.0204	0.0234	0.0191	0.0235
0.0	0.0	0.0	-566.0421	2474.29	NaN	NaN	1.2966	0.8809	0.0313	0.0209	0.0234	0.0195	0.0239
0.0	0.0	0.0	1361.9579	2748.29	NaN	NaN	0.6686	0.8803	0.0313	0.0212	0.0234	0.0196	0.0242
0.0	0.0	0.0	2101.9579	1950.29	NaN	NaN	0.4813	0.8786	0.0315	0.0215	0.0239	0.02	0.0245
0.0	0.0	0.0	1039.9579	-24.71	NaN	NaN	-0.0243	0.8803	0.0303	0.0213	0.0239	0.0206	0.0237
0.0	0.0	0.0	197.9579	1788.29	NaN	NaN	0.9003	0.8795	0.03	0.0213	0.0244	0.0212	0.0236
0.0	0.0	0.0	-216.0421	985.29	NaN	NaN	1.2808	0.88	0.0294	0.021	0.0246	0.0216	0.0234
0.0	0.0	0.0	699.9579	1997.29	NaN	NaN	0.7405	0.879	0.0296	0.0209	0.025	0.0216	0.0239
0.0	0.0	0.0	-563.0421	2453.29	NaN	NaN	1.2979	0.8789	0.0297	0.0207	0.0252	0.0213	0.0242
0.0	0.0	0.0	650.9579	2244.29	NaN	NaN	0.7752	0.8782	0.0302	0.0206	0.0254	0.0209	0.0247
0.0	0.0	0.0	247.9579	3129.29	NaN	NaN	0.9266	0.878	0.0303	0.0206	0.0253	0.0207	0.0251
0.0	0.0	0.0	900.9579	1902.29	NaN	NaN	0.6786	0.8773	0.0306	0.0208	0.0253	0.0209	0.0252
0.0	0.0	0.0	-329.0421	1926.29	NaN	NaN	1.206	0.8775	0.0303	0.0208	0.025	0.0215	0.0249
0.0	0.0	0.0	-608.0421	-541.71	NaN	NaN	0.4712	0.882	0.0285	0.0203	0.0239	0.0215	0.0238
0.0	0.0	0.0	900.9579	63.29	NaN	NaN	0.0656	0.881	0.0289	0.0203	0.0241	0.0215	0.0242
0.0	0.0	0.0	968.9579	459.29	NaN	NaN	0.3216	0.8843	0.0279	0.0198	0.0233	0.0211	0.0236
0.0	0.0	0.0	205.9579	4415.29	NaN	NaN	0.9554	0.8825	0.0288	0.0201	0.0235	0.0207	0.0245
0.0	0.0	0.0	-678.0421	760.29	NaN	NaN	1.3	0.8854	0.0283	0.0197	0.0225	0.0202	0.0239
0.0	0.0	0.0	1621.9579	1138.29	NaN	NaN	0.4124	0.886	0.0281	0.0198	0.0221	0.0196	0.0244
0.0	0.0	0.0	1727.9579	4302.29	NaN	NaN	0.7135	0.8813	0.0303	0.0205	0.0225	0.0195	0.0259
0.0	0.0	0.0	1167.9579	1216.29	NaN	NaN	0.5101	0.8838	0.0296	0.0203	0.0218	0.0195	0.0251
0.0	0.0	0.0	179.9579	998.29	NaN	NaN	0.8473	0.8852	0.0286	0.0201	0.0218	0.0197	0.0246
0.0	0.0	0.0	122.9579	3183.29	NaN	NaN	0.9628	0.8848	0.0283	0.0204	0.022	0.0197	0.0249
0.0	0.0	0.0	1834.9579	2273.29	NaN	NaN	0.5533	0.8816	0.0293	0.0208	0.0227	0.02	0.0256
0.0	0.0	0.0	149.9579	1111.29	NaN	NaN	0.8811	0.887	0.0271	0.0201	0.0216	0.0202	0.0239
0.0	0.0	0.0	680.9579	876.29	NaN	NaN	0.5627	0.8853	0.0275	0.0203	0.0222	0.0207	0.024
0.0	0.0	0.0	-1823.0421	2493.29	NaN	NaN	1.3	0.8892	0.0262	0.0197	0.0215	0.0207	0.0226
0.0	0.0	0.0	-941.0421	1088.29	NaN	NaN	1.3	0.8885	0.0265	0.0198	0.0216	0.0208	0.0227
0.0	0.0	0.0	-899.0421	-887.71	NaN	NaN	0.4968	0.8918	0.0253	0.0194	0.021	0.0206	0.0219
0.0	0.0	0.0	1589.9579	1496.29	NaN	NaN	0.4848	0.8889	0.026	0.0201	0.0214	0.0204	0.0231
0.0	0.0	0.0	-284.0421	3148.29	NaN	NaN	1.0992	0.8881	0.0263	0.0203	0.0218	0.0199	0.0237
0.0	0.0	0.0	-407.0421	3700.29	NaN	NaN	1.1236	0.8868	0.027	0.0205	0.022	0.0196	0.0242
0.0	0.0	0.0	1038.9579	1583.29	NaN	NaN	0.6038	0.8877	0.0267	0.0203	0.0217	0.0197	0.0238
0.0	0.0	0.0	566.9579	2137.29	NaN	NaN	0.7903	0.8865	0.0271	0.0203	0.022	0.0201	0.024
0.0	0.0	0.0	129.9579	501.29	NaN	NaN	0.7941	0.8891	0.0262	0.0198	0.0214	0.0206	0.0229
0.0	0.0	0.0	-395.0421	2390.29	NaN	NaN	1.198	0.8898	0.026	0.0197	0.0213	0.0205	0.0227
0.0	0.0	0.0	1850.9579	-591.71	NaN	NaN	-0.3	0.8886	0.0265	0.0198	0.0216	0.0205	0.0229
0.0	0.0	0.0	-888.0421	1539.29	NaN	NaN	1.3	0.8914	0.0258	0.0194	0.0211	0.0202	0.0222
0.0	0.0	0.0	836.9579	576.29	NaN	NaN	0.4078	0.8887	0.0269	0.0199	0.0215	0.02	0.023
0.0	0.0	0.0	224.9579	1077.29	NaN	NaN	0.8273	0.8935	0.0254	0.0193	0.0206	0.0188	0.0223
0.0	0.0	0.0	3796.9579	5337.29	NaN	NaN	0.5843	0.8866	0.0282	0.0208	0.022	0.0173	0.0251
0.0	0.0	0.0	-27.0421	6795.29	NaN	NaN	1.004	0.8849	0.0296	0.0209	0.0223	0.0172	0.0252
0.0	0.0	0.0	1860.9579	768.29	NaN	NaN	0.2922	0.8867	0.0287	0.0205	0.0218	0.0179	0.0243
0.0	0.0	0.0	47.9579	2640.29	NaN	NaN	0.9822	0.8891	0.0276	0.0201	0.0212	0.0184	0.0236
0.0	0.0	0.0	-1585.0421	2702.29	NaN	NaN	1.3	0.8895	0.0273	0.0198	0.0209	0.0191	0.0234
0.0	0.0	0.0	-552.0421	1246.29	NaN	NaN	1.3	0.8926	0.0261	0.0193	0.0203	0.019	0.0226
0.0	0.0	0.0	-326.0421	1963.29	NaN	NaN	1.1991	0.889	0.0275	0.02	0.0211	0.0187	0.0237
0.0	0.0	0.0	175.9579	176.29	NaN	NaN	0.5005	0.8931	0.0262	0.0195	0.0204	0.0179	0.0229
0.0	0.0	0.0	1863.9579	2941.29	NaN	NaN	0.6121	0.888	0.0282	0.0206	0.0215	0.0173	0.0245
0.0	0.0	0.0	-484.0421	2498.29	NaN	NaN	1.2403	0.8916	0.0272	0.0201	0.0207	0.0164	0.0239
0.0	0.0	0.0	428.9579	6440.29	NaN	NaN	0.9376	0.8855	0.0294	0.0213	0.0219	0.0167	0.0251
0.0	0.0	0.0	454.9579	2535.29	NaN	NaN	0.8479	0.8935	0.0266	0.0199	0.0204	0.0169	0.0228
0.0	0.0	0.0	1934.9579	4238.29	NaN	NaN	0.6866	0.8899	0.0274	0.0209	0.0212	0.0169	0.0238
0.0	0.0	0.0	1989.9579	4217.29	NaN	NaN	0.6794	0.8931	0.0264	0.0202	0.0207	0.0168	0.0228
0.0	0.0	0.0	1070.9579	6217.29	NaN	NaN	0.8531	0.8894	0.0276	0.0208	0.0216	0.0175	0.0231
0.0	0.0	0.0	1426.9579	-285.71	NaN	NaN	-0.2503	0.8927	0.0259	0.0199	0.021	0.0185	0.0219
0.0	0.0	0.0	2075.9579	1028.29	NaN	NaN	0.3313	0.8923	0.0258	0.02	0.0212	0.0187	0.022
0.0	0.0	0.0	-1771.0421	3753.29	NaN	NaN	1.3	0.893	0.0256	0.0198	0.0212	0.0188	0.0217
0.0	0.0	0.0	2415.9579	530.29	NaN	NaN	0.18	0.8924	0.0258	0.02	0.0214	0.0187	0.0218
0.0	0.0	0.0	1370.9579	3006.29	NaN	NaN	0.6868	0.8915	0.0261	0.0202	0.0216	0.0189	0.0218
0.0	0.0	0.0	237.9579	11.29	NaN	NaN	0.0453	0.8932	0.0255	0.0197	0.0213	0.019	0.0213
0.0	0.0	0.0	770.9579	2080.29	NaN	NaN	0.7296	0.8924	0.0257	0.0199	0.0213	0.0192	0.0215
0.0	0.0	0.0	1703.9579	-825.71	NaN	NaN	-0.3	0.8948	0.0249	0.0195	0.0209	0.019	0.021
0.0	0.0	0.0	-1422.0421	5239.29	NaN	NaN	1.3	0.8924	0.0256	0.02	0.0214	0.019	0.0215
0.0	0.0	0.0	-459.0421	1554.29	NaN	NaN	1.3	0.8948	0.0249	0.0193	0.0209	0.0191	0.0209
0.0	0.0	0.0	898.9579	1629.29	NaN	NaN	0.6444	0.8938	0.0249	0.0196	0.0211	0.0193	0.0211
0.0	0.0	0.0	799.9579	4091.29	NaN	NaN	0.8365	0.8924	0.0255	0.0198	0.0214	0.0196	0.0213
0.0	0.0	0.0	-1019.0421	-643.71	NaN	NaN	0.3871	0.8947	0.025	0.0192	0.0207	0.0198	0.0206
0.0	0.0	0.0	2724.9579	-15.71	NaN	NaN	-0.0058	0.8939	0.0251	0.0195	0.0209	0.0199	0.0208
0.0	0.0	0.0	428.9579	-315.71	NaN	NaN	-0.3	0.8946	0.0249	0.0194	0.0207	0.0198	0.0206
0.0	0.0	0.0	-377.0421	575.29	NaN	NaN	1.3	0.8951	0.0247	0.0195	0.0206	0.0195	0.0206
0.0	0.0	0.0	718.9579	4913.29	NaN	NaN	0.8723	0.8935	0.0252	0.0202	0.0209	0.0192	0.021
0.0	0.0	0.0	-791.0421	3066.29	NaN	NaN	1.3	0.8943	0.0251	0.0199	0.0207	0.0192	0.0207
0.0	0.0	0.0	1001.9579	2157.29	NaN	NaN	0.6828	0.8952	0.0248	0.0197	0.0205	0.0193	0.0205
0.0	0.0	0.0	1068.9579	1206.29	NaN	NaN	0.5302	0.8956	0.0247	0.0195	0.0205	0.0193	0.0203
0.0	0.0	0.0	522.9579	1829.29	NaN	NaN	0.7777	0.895	0.0249	0.0197	0.0207	0.0193	0.0204
0.0	0.0	0.0	170.9579	2831.29	NaN	NaN	0.9431	0.8949	0.025	0.0196	0.0207	0.0194	0.0204
0.0	0.0	0.0	-536.0421	822.29	NaN	NaN	1.3	0.8952	0.025	0.0195	0.0207	0.0194	0.0203
0.0	0.0	0.0	-167.0421	3055.29	NaN	NaN	1.0578	0.8944	0.0253	0.0197	0.0208	0.0195	0.0204
0.0	0.0	0.0	-1809.0421	1673.29	NaN	NaN	-0.3	0.8954	0.025	0.0194	0.0207	0.0195	0.0201
0.0	0.0	0.0	1247.9579	3026.29	NaN	NaN	0.708	0.893	0.0256	0.02	0.0211	0.0197	0.0206
0.0	0.0	0.0	-1124.0421	2377.29	NaN	NaN	1.3	0.8948	0.0252	0.0193	0.0208	0.0197	0.0201
0.0	0.0	0.0	1836.9579	2471.29	NaN	NaN	0.5736	0.8938	0.0255	0.0196	0.021	0.02	0.0201
0.0	0.0	0.0	-995.0421	322.29	NaN	NaN	-0.3	0.8948	0.0253	0.0191	0.0208	0.0202	0.0198
0.0	0.0	0.0	454.9579	83.29	NaN	NaN	0.1547	0.8938	0.0253	0.0195	0.021	0.0204	0.02
0.0	0.0	0.0	39.9579	2511.29	NaN	NaN	0.9843	0.8933	0.0254	0.0196	0.021	0.0206	0.0202
0.0	0.0	0.0	-739.0421	-74.71	NaN	NaN	0.0918	0.893	0.0253	0.0198	0.021	0.0205	0.0203
0.0	0.0	0.0	-1296.0421	3700.29	NaN	NaN	1.3	0.8916	0.0257	0.0202	0.0212	0.0206	0.0207
0.0	0.0	0.0	-1913.0421	2919.29	NaN	NaN	1.3	0.8926	0.0256	0.0198	0.0209	0.0205	0.0206
0.0	0.0	0.0	-412.0421	2943.29	NaN	NaN	1.1628	0.8917	0.0258	0.02	0.021	0.0208	0.0208
0.0	0.0	0.0	-582.0421	1663.29	NaN	NaN	1.3	0.8926	0.0255	0.0196	0.0208	0.0209	0.0205
0.0	0.0	0.0	103.9579	2637.29	NaN	NaN	0.9621	0.8921	0.0255	0.0198	0.0209	0.0209	0.0207
0.0	0.0	0.0	308.9579	1154.29	NaN	NaN	0.7889	0.8925	0.0254	0.0197	0.0208	0.0209	0.0206
0.0	0.0	0.0	2031.9579	-345.71	NaN	NaN	-0.205	0.8918	0.0254	0.0201	0.0208	0.0208	0.021
0.0	0.0	0.0	-537.0421	1103.29	NaN	NaN	1.3	0.8926	0.0253	0.02	0.0206	0.0207	0.0209
0.0	0.0	0.0	750.9579	1721.29	NaN	NaN	0.6962	0.892	0.0253	0.0202	0.0206	0.0207	0.0211
0.0	0.0	0.0	-1430.0421	1183.29	NaN	NaN	-0.3	0.8928	0.0251	0.02	0.0205	0.0207	0.021
0.0	0.0	0.0	-330.0421	2416.29	NaN	NaN	1.1582	0.8924	0.0251	0.0204	0.0206	0.0204	0.0212
0.0	0.0	0.0	104.9579	2755.29	NaN	NaN	0.9633	0.8932	0.0249	0.0201	0.0204	0.0203	0.021
0.0	0.0	0.0	791.9579	1552.29	NaN	NaN	0.6622	0.8935	0.0248	0.0201	0.0203	0.0203	0.0209
0.0	0.0	0.0	1424.9579	395.29	NaN	NaN	0.2172	0.8932	0.0248	0.0202	0.0204	0.0204	0.021
0.0	0.0	0.0	-1007.0421	4341.29	NaN	NaN	1.3	0.8934	0.0248	0.0202	0.0204	0.0204	0.0209
0.0	0.0	0.0	879.9579	483.29	NaN	NaN	0.3545	0.894	0.0245	0.0199	0.0203	0.0204	0.0207
0.0	0.0	0.0	-2345.0421	1474.29	NaN	NaN	-0.3	0.8942	0.0242	0.0199	0.0204	0.0205	0.0208
0.0	0.0	0.0	1127.9579	-293.71	NaN	NaN	-0.3	0.8941	0.0242	0.02	0.0204	0.0205	0.0209
0.0	0.0	0.0	0.9579	6365.29	NaN	NaN	0.9998	0.8928	0.0244	0.0205	0.0206	0.0205	0.0213
0.0	0.0	0.0	601.9579	2052.29	NaN	NaN	0.7732	0.8932	0.0243	0.0202	0.0206	0.0205	0.0212
0.0	0.0	0.0	749.9579	1176.29	NaN	NaN	0.6107	0.8935	0.024	0.02	0.0207	0.0207	0.021
0.0	0.0	0.0	-768.0421	3130.29	NaN	NaN	1.3	0.8934	0.024	0.02	0.0208	0.0208	0.021
0.0	0.0	0.0	-1325.0421	79.29	NaN	NaN	-0.0636	0.8937	0.0239	0.0198	0.0209	0.0208	0.0209
0.0	0.0	0.0	-792.0421	1275.29	NaN	NaN	1.3	0.8936	0.0238	0.0197	0.0212	0.0209	0.0208
0.0	0.0	0.0	-1202.0421	1896.29	NaN	NaN	1.3	0.8936	0.0238	0.0197	0.0213	0.0209	0.0207
0.0	0.0	0.0	162.9579	-514.71	NaN	NaN	1.3	0.8938	0.0237	0.0196	0.0213	0.0209	0.0207
0.0	0.0	0.0	-1095.0421	756.29	NaN	NaN	-0.3	0.8939	0.0235	0.0198	0.0211	0.021	0.0208
0.0	0.0	0.0	-598.0421	2910.29	NaN	NaN	1.2586	0.8936	0.0234	0.02	0.0209	0.021	0.021
0.0	0.0	0.0	357.9579	1868.29	NaN	NaN	0.8392	0.8936	0.0234	0.0201	0.0208	0.0211	0.0211
0.0	0.0	0.0	626.9579	-102.71	NaN	NaN	-0.1959	0.8936	0.0234	0.0201	0.0207	0.0211	0.021
0.0	0.0	0.0	-1459.0421	4591.29	NaN	NaN	1.3	0.8936	0.0235	0.0202	0.0206	0.0211	0.021
0.0	0.0	0.0	-377.0421	3213.29	NaN	NaN	1.1329	0.8937	0.0234	0.0201	0.0205	0.0212	0.0211
0.0	0.0	0.0	170.9579	2045.29	NaN	NaN	0.9229	0.8932	0.0234	0.0203	0.0205	0.0214	0.0213
0.0	0.0	0.0	779.9579	4610.29	NaN	NaN	0.8553	0.8924	0.0236	0.0204	0.0206	0.0215	0.0216
0.0	0.0	0.0	488.9579	1716.29	NaN	NaN	0.7783	0.8932	0.0235	0.0201	0.0204	0.0215	0.0212
0.0	0.0	0.0	1532.9579	675.29	NaN	NaN	0.3058	0.8932	0.0234	0.02	0.0205	0.0217	0.0211
0.0	0.0	0.0	-1448.0421	-254.71	NaN	NaN	0.1496	0.8935	0.0234	0.0199	0.0204	0.0218	0.0211
0.0	0.0	0.0	-1142.0421	4213.29	NaN	NaN	1.3	0.8928	0.0233	0.02	0.0205	0.022	0.0214
0.0	0.0	0.0	584.9579	5383.29	NaN	NaN	0.902	0.8916	0.0235	0.0202	0.0206	0.0222	0.0219
0.0	0.0	0.0	-1445.0421	2902.29	NaN	NaN	1.3	0.8927	0.0234	0.0199	0.0204	0.0221	0.0215
0.0	0.0	0.0	-628.0421	6263.29	NaN	NaN	1.1114	0.8929	0.0235	0.0199	0.0205	0.022	0.0212
0.0	0.0	0.0	-2140.0421	3953.29	NaN	NaN	1.3	0.8941	0.0234	0.0197	0.0203	0.0217	0.0208
0.0	0.0	0.0	-2381.0421	1675.29	NaN	NaN	-0.3	0.8947	0.0233	0.0196	0.0203	0.0215	0.0206
0.0	0.0	0.0	-602.0421	3058.29	NaN	NaN	1.2451	0.8949	0.0232	0.0197	0.0204	0.0214	0.0205
0.0	0.0	0.0	-1467.0421	2256.29	NaN	NaN	1.3	0.8948	0.0231	0.0198	0.0206	0.0213	0.0204
0.0	0.0	0.0	32.9579	655.29	NaN	NaN	0.9521	0.8944	0.0232	0.0199	0.0207	0.0213	0.0205
0.0	0.0	0.0	-452.0421	1880.29	NaN	NaN	1.3	0.8943	0.0232	0.02	0.0209	0.0212	0.0204
0.0	0.0	0.0	-1104.0421	2974.29	NaN	NaN	1.3	0.8942	0.0232	0.02	0.021	0.0211	0.0204
0.0	0.0	0.0	-1961.0421	-2287.71	NaN	NaN	0.5384	0.8938	0.0233	0.02	0.0212	0.021	0.0206
0.0	0.0	0.0	-1628.0421	2113.29	NaN	NaN	1.3	0.8943	0.0231	0.0201	0.0211	0.0209	0.0205
0.0	0.0	0.0	1439.9579	3979.29	NaN	NaN	0.7343	0.894	0.0232	0.0203	0.0209	0.0209	0.0207
0.0	0.0	0.0	-375.0421	2548.29	NaN	NaN	1.1726	0.8942	0.0232	0.0202	0.0209	0.0208	0.0207
0.0	0.0	0.0	172.9579	2831.29	NaN	NaN	0.9424	0.894	0.0233	0.0202	0.021	0.0208	0.0206
0.0	0.0	0.0	-572.0421	-15.71	NaN	NaN	0.0267	0.8934	0.0236	0.0201	0.0213	0.0209	0.0206
0.0	0.0	0.0	-1216.0421	2937.29	NaN	NaN	1.3	0.8932	0.0236	0.0202	0.0213	0.021	0.0207
0.0	0.0	0.0	-364.0421	978.29	NaN	NaN	1.3	0.8934	0.0236	0.0202	0.0211	0.021	0.0207
0.0	0.0	0.0	-182.0421	3895.29	NaN	NaN	1.049	0.8937	0.0236	0.0202	0.021	0.0209	0.0207
0.0	0.0	0.0	1682.9579	1737.29	NaN	NaN	0.5079	0.8933	0.0238	0.0201	0.0212	0.021	0.0207
0.0	0.0	0.0	-475.0421	222.29	NaN	NaN	-0.3	0.8927	0.0239	0.0201	0.0214	0.0211	0.0207
0.0	0.0	0.0	-140.0421	2380.29	NaN	NaN	1.0625	0.8925	0.024	0.0202	0.0213	0.0212	0.0207
0.0	0.0	0.0	-1998.0421	6378.29	NaN	NaN	1.3	0.8927	0.024	0.0202	0.0211	0.0212	0.0207
0.0	0.0	0.0	320.9579	2256.29	NaN	NaN	0.8755	0.8923	0.0241	0.0202	0.0212	0.0214	0.0208
0.0	0.0	0.0	349.9579	-1394.71	NaN	NaN	1.3	0.8914	0.0242	0.0202	0.0214	0.0218	0.0209
0.0	0.0	0.0	-120.0421	4047.29	NaN	NaN	1.0306	0.8912	0.0243	0.0202	0.0214	0.0219	0.0209
0.0	0.0	0.0	-1181.0421	905.29	NaN	NaN	-0.3	0.89	0.0245	0.0203	0.0217	0.0224	0.0211
0.0	0.0	0.0	167.9579	-444.71	NaN	NaN	1.3	0.8891	0.0246	0.0204	0.0219	0.0228	0.0212
0.0	0.0	0.0	-53.0421	526.29	NaN	NaN	1.1121	0.889	0.0246	0.0204	0.0219	0.0229	0.0212
0.0	0.0	0.0	-897.0421	777.29	NaN	NaN	-0.3	0.8891	0.0246	0.0205	0.0218	0.0229	0.0212
0.0	0.0	0.0	-984.0421	-1616.71	NaN	NaN	0.6216	0.8888	0.0246	0.0206	0.0218	0.023	0.0213
0.0	0.0	0.0	-932.0421	2037.29	NaN	NaN	1.3	0.8894	0.0244	0.0205	0.0217	0.0228	0.0211
0.0	0.0	0.0	-456.0421	1999.29	NaN	NaN	1.2955	0.8893	0.0244	0.0206	0.0217	0.0228	0.0212
0.0	0.0	0.0	-963.0421	2286.29	NaN	NaN	1.3	0.8897	0.0243	0.0206	0.0217	0.0227	0.0211
0.0	0.0	0.0	-1147.0421	2796.29	NaN	NaN	1.3	0.89	0.0243	0.0206	0.0217	0.0224	0.021
0.0	0.0	0.0	428.9579	237.29	NaN	NaN	0.3562	0.8899	0.0243	0.0206	0.0219	0.0223	0.021
0.0	0.0	0.0	-499.0421	185.29	NaN	NaN	-0.3	0.8896	0.0244	0.0206	0.0221	0.0222	0.0211
0.0	0.0	0.0	-1116.0421	1046.29	NaN	NaN	-0.3	0.8905	0.0242	0.0205	0.022	0.0219	0.0209
0.0	0.0	0.0	-1525.0421	638.29	NaN	NaN	-0.3	0.8909	0.0241	0.0205	0.0218	0.0218	0.0209
0.0	0.0	0.0	-361.0421	1692.29	NaN	NaN	1.2712	0.8916	0.024	0.0204	0.0216	0.0216	0.0208
0.0	0.0	0.0	1335.9579	1913.29	NaN	NaN	0.5888	0.8919	0.024	0.0204	0.0214	0.0215	0.0208
0.0	0.0	0.0	-1401.0421	3406.29	NaN	NaN	1.3	0.8919	0.024	0.0204	0.0214	0.0215	0.0208
0.0	0.0	0.0	-715.0421	2875.29	NaN	NaN	1.3	0.8919	0.024	0.0204	0.0214	0.0215	0.0208
0.0	0.0	0.0	-2473.0421	3453.29	NaN	NaN	1.3	0.8919	0.024	0.0203	0.0216	0.0214	0.0208
0.0	0.0	0.0	-1240.0421	324.29	NaN	NaN	-0.3	0.8917	0.024	0.0203	0.0217	0.0215	0.0208
0.0	0.0	0.0	-466.0421	519.29	NaN	NaN	1.3	0.892	0.024	0.0203	0.0215	0.0214	0.0207
0.0	0.0	0.0	-243.0421	3761.29	NaN	NaN	1.0691	0.8924	0.0239	0.0203	0.0213	0.0214	0.0207
0.0	0.0	0.0	-712.0421	1991.29	NaN	NaN	1.3	0.8923	0.024	0.0203	0.0214	0.0214	0.0207
0.0	0.0	0.0	-1416.0421	294.29	NaN	NaN	-0.2623	0.8919	0.0241	0.0203	0.0215	0.0215	0.0208
0.0	0.0	0.0	-2762.0421	1871.29	NaN	NaN	-0.3	0.8922	0.024	0.0202	0.0214	0.0214	0.0207
0.0	0.0	0.0	-1230.0421	1879.29	NaN	NaN	1.3	0.8925	0.0239	0.0202	0.0213	0.0214	0.0207
0.0	0.0	0.0	285.9579	606.29	NaN	NaN	0.6795	0.8925	0.0239	0.0202	0.0213	0.0214	0.0207
0.0	0.0	0.0	705.9579	364.29	NaN	NaN	0.3404	0.8924	0.024	0.0202	0.0213	0.0214	0.0207
0.0	0.0	0.0	-2629.0421	635.29	NaN	NaN	-0.3	0.892	0.024	0.0202	0.0215	0.0215	0.0207
0.0	0.0	0.0	-2283.0421	2144.29	NaN	NaN	-0.3	0.8921	0.024	0.0202	0.0214	0.0215	0.0207
0.0	0.0	0.0	-728.0421	-354.71	NaN	NaN	0.3276	0.8924	0.0239	0.0202	0.0213	0.0215	0.0207
0.0	0.0	0.0	-541.0421	3991.29	NaN	NaN	1.1568	0.8928	0.0238	0.0202	0.0211	0.0215	0.0207
0.0	0.0	0.0	-1873.0421	1279.29	NaN	NaN	-0.3	0.8924	0.0239	0.0203	0.0211	0.0215	0.0208
0.0	0.0	0.0	-580.0421	3163.29	NaN	NaN	1.2245	0.8925	0.0239	0.0203	0.0211	0.0215	0.0208
0.0	0.0	0.0	-1506.0421	1371.29	NaN	NaN	-0.3	0.8918	0.024	0.0203	0.0214	0.0215	0.0209
0.0	0.0	0.0	265.9579	162.29	NaN	NaN	0.379	0.8918	0.024	0.0203	0.0215	0.0215	0.0208
0.0	0.0	0.0	-1578.0421	1063.29	NaN	NaN	-0.3	0.8915	0.0241	0.0203	0.0216	0.0216	0.0209
0.0	0.0	0.0	-1595.0421	-346.71	NaN	NaN	0.1786	0.892	0.0239	0.0203	0.0215	0.0215	0.0208
0.0	0.0	0.0	-1442.0421	3864.29	NaN	NaN	1.3	0.8926	0.0238	0.0202	0.0213	0.0214	0.0208
0.0	0.0	0.0	-1284.0421	-271.71	NaN	NaN	0.1746	0.8923	0.0238	0.0202	0.0213	0.0215	0.0208
0.0	0.0	0.0	-158.0421	4071.29	NaN	NaN	1.0404	0.893	0.0236	0.0202	0.021	0.0213	0.0208
0.0	0.0	0.0	1780.9579	540.29	NaN	NaN	0.2328	0.8928	0.0237	0.0202	0.021	0.0214	0.0209
0.0	0.0	0.0	-1660.0421	2351.29	NaN	NaN	1.3	0.893	0.0237	0.0202	0.0209	0.0213	0.0209
0.0	0.0	0.0	-879.0421	3646.29	NaN	NaN	1.3	0.8929	0.0237	0.0202	0.0209	0.0214	0.0209
0.0	0.0	0.0	-41.0421	-120.71	NaN	NaN	0.7463	0.8927	0.0238	0.0202	0.021	0.0214	0.0209
0.0	0.0	0.0	574.9579	3798.29	NaN	NaN	0.8685	0.8927	0.0237	0.0202	0.0211	0.0214	0.0209
0.0	0.0	0.0	-2347.0421	-895.71	NaN	NaN	0.2762	0.8921	0.0239	0.0202	0.0213	0.0215	0.021
0.0	0.0	0.0	-684.0421	1188.29	NaN	NaN	1.3	0.8929	0.0236	0.0201	0.0211	0.0214	0.0209
0.0	0.0	0.0	1102.9579	671.29	NaN	NaN	0.3784	0.8929	0.0236	0.0201	0.0211	0.0214	0.0209
0.0	0.0	0.0	-608.0421	1423.29	NaN	NaN	1.3	0.8929	0.0236	0.0201	0.0212	0.0214	0.0208
0.0	0.0	0.0	-2652.0421	-1234.71	NaN	NaN	0.3177	0.8919	0.0238	0.0202	0.0216	0.0215	0.021
0.0	0.0	0.0	-998.0421	-159.71	NaN	NaN	0.1379	0.8928	0.0236	0.0201	0.0214	0.0213	0.0207
0.0	0.0	0.0	-299.0421	1851.29	NaN	NaN	1.1927	0.8935	0.0235	0.02	0.0211	0.0212	0.0207
0.0	0.0	0.0	362.9579	973.29	NaN	NaN	0.7284	0.8943	0.0233	0.02	0.0208	0.0211	0.0207
0.0	0.0	0.0	-843.0421	2577.29	NaN	NaN	1.3	0.8946	0.0233	0.02	0.0205	0.021	0.0207
0.0	0.0	0.0	69.9579	2939.29	NaN	NaN	0.9768	0.8945	0.0233	0.02	0.0204	0.021	0.0208
0.0	0.0	0.0	-746.0421	1000.29	NaN	NaN	1.3	0.8943	0.0234	0.0199	0.0206	0.0211	0.0208
0.0	0.0	0.0	-1084.0421	1761.29	NaN	NaN	1.3	0.8936	0.0235	0.02	0.0209	0.0212	0.0208
0.0	0.0	0.0	-2157.0421	1962.29	NaN	NaN	-0.3	0.8934	0.0236	0.0199	0.0211	0.0212	0.0208
0.0	0.0	0.0	-1951.0421	2280.29	NaN	NaN	1.3	0.8932	0.0236	0.02	0.0211	0.0213	0.0208
0.0	0.0	0.0	-334.0421	1986.29	NaN	NaN	1.2022	0.8934	0.0236	0.0199	0.0211	0.0212	0.0208
0.0	0.0	0.0	-2277.0421	1596.29	NaN	NaN	-0.3	0.8936	0.0235	0.0199	0.021	0.0212	0.0207
0.0	0.0	0.0	-1845.0421	2023.29	NaN	NaN	1.3	0.894	0.0234	0.0199	0.0209	0.021	0.0207
0.0	0.0	0.0	-2176.0421	2665.29	NaN	NaN	1.3	0.8944	0.0234	0.0199	0.0208	0.0209	0.0206
0.0	0.0	0.0	-1211.0421	2828.29	NaN	NaN	1.3	0.8949	0.0233	0.0199	0.0206	0.0208	0.0206
0.0	0.0	0.0	-418.0421	1109.29	NaN	NaN	1.3	0.8951	0.0233	0.0198	0.0206	0.0207	0.0206
0.0	0.0	0.0	74.9579	1202.29	NaN	NaN	0.9413	0.8955	0.0232	0.0198	0.0205	0.0206	0.0205
0.0	0.0	0.0	184.9579	553.29	NaN	NaN	0.7495	0.8952	0.0233	0.0198	0.0207	0.0206	0.0205
0.0	0.0	0.0	-194.0421	557.29	NaN	NaN	1.3	0.8954	0.0232	0.0198	0.0206	0.0206	0.0205
0.0	0.0	0.0	-56.0421	1655.29	NaN	NaN	1.035	0.8957	0.0232	0.0197	0.0205	0.0205	0.0205
0.0	0.0	0.0	-918.0421	743.29	NaN	NaN	-0.3	0.8954	0.0232	0.0198	0.0205	0.0205	0.0205
0.0	0.0	0.0	-1296.0421	381.29	NaN	NaN	-0.3	0.8953	0.0233	0.0198	0.0205	0.0206	0.0205
0.0	0.0	0.0	-1614.0421	4449.29	NaN	NaN	1.3	0.8956	0.0233	0.0198	0.0202	0.0206	0.0206
0.0	0.0	0.0	-2620.0421	4694.29	NaN	NaN	1.3	0.895	0.0235	0.0199	0.0203	0.0207	0.0207
0.0	0.0	0.0	575.9579	6741.29	NaN	NaN	0.9213	0.8953	0.0235	0.0198	0.0202	0.0206	0.0206
0.0	0.0	0.0	-1703.0421	-751.71	NaN	NaN	0.3062	0.8946	0.0237	0.0198	0.0205	0.0208	0.0207
0.0	0.0	0.0	-447.0421	4222.29	NaN	NaN	1.1184	0.895	0.0235	0.0199	0.0204	0.0207	0.0206
0.0	0.0	0.0	-637.0421	3323.29	NaN	NaN	1.2371	0.8947	0.0235	0.0198	0.0205	0.0207	0.0207
0.0	0.0	0.0	-109.0421	641.29	NaN	NaN	1.2049	0.8941	0.0236	0.0198	0.0209	0.0208	0.0207
0.0	0.0	0.0	-1525.0421	2042.29	NaN	NaN	1.3	0.8933	0.0238	0.0199	0.0213	0.021	0.0208
0.0	0.0	0.0	-37.0421	171.29	NaN	NaN	1.2759	0.8934	0.0237	0.0199	0.0214	0.0209	0.0207
0.0	0.0	0.0	-1640.0421	-2014.71	NaN	NaN	0.5513	0.8929	0.0238	0.02	0.0215	0.021	0.0208
0.0	0.0	0.0	-2591.0421	1982.29	NaN	NaN	-0.3	0.8942	0.0235	0.0199	0.021	0.0208	0.0206
0.0	0.0	0.0	1248.9579	813.29	NaN	NaN	0.3944	0.8951	0.0233	0.0199	0.0206	0.0205	0.0206
0.0	0.0	0.0	-931.0421	300.29	NaN	NaN	-0.3	0.8951	0.0233	0.0199	0.0206	0.0205	0.0206
0.0	0.0	0.0	-449.0421	1687.29	NaN	NaN	1.3	0.8952	0.0233	0.02	0.0205	0.0205	0.0205
0.0	0.0	0.0	-1438.0421	2201.29	NaN	NaN	1.3	0.8948	0.0235	0.02	0.0205	0.0206	0.0206
0.0	0.0	0.0	-1089.0421	2815.29	NaN	NaN	1.3	0.8946	0.0235	0.0201	0.0204	0.0206	0.0207
0.0	0.0	0.0	-1450.0421	2526.29	NaN	NaN	1.3	0.8943	0.0236	0.0201	0.0206	0.0207	0.0208
0.0	0.0	0.0	-1374.0421	-1629.71	NaN	NaN	0.5426	0.8926	0.024	0.0202	0.0212	0.021	0.021
0.0	0.0	0.0	-420.0421	1168.29	NaN	NaN	1.3	0.8931	0.0239	0.0202	0.0209	0.021	0.0209
0.0	0.0	0.0	-2369.0421	4766.29	NaN	NaN	1.3	0.8932	0.0239	0.0202	0.0208	0.021	0.0209
0.0	0.0	0.0	-1145.0421	3162.29	NaN	NaN	1.3	0.8928	0.0239	0.0203	0.021	0.021	0.021
0.0	0.0	0.0	47.9579	2167.29	NaN	NaN	0.9784	0.8928	0.0239	0.0203	0.021	0.021	0.021
0.0	0.0	0.0	160.9579	-453.71	NaN	NaN	1.3	0.8928	0.0239	0.0203	0.0211	0.021	0.0209
0.0	0.0	0.0	-1285.0421	2950.29	NaN	NaN	1.3	0.8932	0.0237	0.0202	0.0211	0.021	0.0208
0.0	0.0	0.0	-2137.0421	1388.29	NaN	NaN	-0.3	0.8928	0.0238	0.0201	0.0215	0.0211	0.0207
0.0	0.0	0.0	-2052.0421	-1672.71	NaN	NaN	0.4491	0.8923	0.024	0.0201	0.0217	0.0212	0.0208
0.0	0.0	0.0	-1927.0421	124.29	NaN	NaN	-0.0689	0.8928	0.0238	0.02	0.0215	0.0212	0.0207
0.0	0.0	0.0	-2549.0421	2228.29	NaN	NaN	-0.3	0.893	0.0237	0.0201	0.0214	0.0211	0.0207
0.0	0.0	0.0	-1251.0421	1002.29	NaN	NaN	-0.3	0.8929	0.0237	0.0202	0.0213	0.0211	0.0208
0.0	0.0	0.0	73.9579	360.29	NaN	NaN	0.8297	0.8933	0.0236	0.0202	0.0211	0.0211	0.0207
0.0	0.0	0.0	-1985.0421	1326.29	NaN	NaN	-0.3	0.8934	0.0237	0.0202	0.021	0.021	0.0207
0.0	0.0	0.0	-465.0421	581.29	NaN	NaN	1.3	0.8937	0.0236	0.0201	0.0208	0.021	0.0208
0.0	0.0	0.0	-1535.0421	2972.29	NaN	NaN	1.3	0.8938	0.0236	0.0201	0.0206	0.021	0.0208
0.0	0.0	0.0	-1854.0421	2840.29	NaN	NaN	1.3	0.8935	0.0237	0.0202	0.0206	0.021	0.021
0.0	0.0	0.0	-702.0421	6102.29	NaN	NaN	1.13	0.8935	0.0237	0.0202	0.0206	0.021	0.021
0.0	0.0	0.0	56.9579	596.29	NaN	NaN	0.9128	0.8922	0.024	0.0203	0.0211	0.0212	0.0211
0.0	0.0	0.0	-861.0421	-615.71	NaN	NaN	0.4169	0.8921	0.024	0.0202	0.0214	0.0213	0.021
0.0	0.0	0.0	-1271.0421	-1050.71	NaN	NaN	0.4526	0.8914	0.0242	0.0203	0.0216	0.0214	0.0211
0.0	0.0	0.0	-444.0421	1175.29	NaN	NaN	1.3	0.8923	0.024	0.0203	0.0212	0.0213	0.021
0.0	0.0	0.0	-923.0421	1721.29	NaN	NaN	1.3	0.8927	0.0239	0.0202	0.021	0.0212	0.021
0.0	0.0	0.0	-271.0421	876.29	NaN	NaN	1.3	0.8932	0.0238	0.0201	0.0208	0.0211	0.0209
0.0	0.0	0.0	84.9579	2286.29	NaN	NaN	0.9642	0.8937	0.0237	0.0201	0.0205	0.0211	0.0209
0.0	0.0	0.0	-1843.0421	2982.29	NaN	NaN	1.3	0.8936	0.0237	0.0201	0.0206	0.021	0.021
0.0	0.0	0.0	-771.0421	3917.29	NaN	NaN	1.2451	0.8936	0.0237	0.0201	0.0207	0.021	0.0209
0.0	0.0	0.0	-1172.0421	124.29	NaN	NaN	-0.1186	0.8931	0.0238	0.02	0.0211	0.0211	0.0209
0.0	0.0	0.0	-1187.0421	-1190.71	NaN	NaN	0.5008	0.8925	0.0239	0.02	0.0214	0.0213	0.0209
0.0	0.0	0.0	-2153.0421	2786.29	NaN	NaN	1.3	0.8928	0.0238	0.02	0.0213	0.0212	0.0208
0.0	0.0	0.0	-1646.0421	2154.29	NaN	NaN	1.3	0.893	0.0238	0.02	0.0212	0.0212	0.0208
0.0	0.0	0.0	-604.0421	-504.71	NaN	NaN	0.4552	0.8928	0.0238	0.02	0.0213	0.0212	0.0209
0.0	0.0	0.0	769.9579	2452.29	NaN	NaN	0.761	0.8937	0.0236	0.0199	0.021	0.0211	0.0207
0.0	0.0	0.0	-1027.0421	771.29	NaN	NaN	-0.3	0.8937	0.0236	0.02	0.0209	0.021	0.0208
0.0	0.0	0.0	-1734.0421	4099.29	NaN	NaN	1.3	0.8941	0.0234	0.02	0.0208	0.0209	0.0208
0.0	0.0	0.0	-381.0421	2391.29	NaN	NaN	1.1895	0.8937	0.0235	0.0199	0.0211	0.021	0.0208
0.0	0.0	0.0	-741.0421	-1748.71	NaN	NaN	0.7024	0.893	0.0236	0.0199	0.0215	0.0212	0.0208
0.0	0.0	0.0	-2290.0421	793.29	NaN	NaN	-0.3	0.8928	0.0237	0.0199	0.0216	0.0212	0.0208
0.0	0.0	0.0	-2616.0421	2669.29	NaN	NaN	1.3	0.8929	0.0236	0.0199	0.0215	0.0212	0.0208
0.0	0.0	0.0	-299.0421	286.29	NaN	NaN	-0.3	0.8928	0.0236	0.02	0.0214	0.0213	0.0208
0.0	0.0	0.0	-2226.0421	4011.29	NaN	NaN	1.3	0.8932	0.0236	0.02	0.0213	0.0213	0.0207
0.0	0.0	0.0	-2912.0421	60.29	NaN	NaN	-0.0211	0.893	0.0236	0.02	0.0213	0.0213	0.0208
0.0	0.0	0.0	492.9579	1628.29	NaN	NaN	0.7676	0.8938	0.0234	0.02	0.0209	0.0212	0.0207
0.0	0.0	0.0	-1238.0421	1815.29	NaN	NaN	1.3	0.8934	0.0235	0.0201	0.0209	0.0212	0.0208
0.0	0.0	0.0	-865.0421	2991.29	NaN	NaN	1.3	0.8934	0.0235	0.0201	0.0209	0.0213	0.0208
0.0	0.0	0.0	-717.0421	743.29	NaN	NaN	1.3	0.8922	0.0239	0.0202	0.0213	0.0215	0.0209
0.0	0.0	0.0	-2026.0421	1962.29	NaN	NaN	-0.3	0.8918	0.024	0.0202	0.0215	0.0217	0.0209
0.0	0.0	0.0	-2464.0421	1514.29	NaN	NaN	-0.3	0.8913	0.0241	0.0202	0.0216	0.0217	0.021
0.0	0.0	0.0	107.9579	436.29	NaN	NaN	0.8016	0.8915	0.0241	0.0203	0.0215	0.0217	0.0209
0.0	0.0	0.0	-55.0421	775.29	NaN	NaN	1.0764	0.8923	0.0239	0.0202	0.0212	0.0216	0.0208
0.0	0.0	0.0	-904.0421	417.29	NaN	NaN	-0.3	0.8925	0.0238	0.0202	0.021	0.0216	0.0209
0.0	0.0	0.0	193.9579	2065.29	NaN	NaN	0.9141	0.8929	0.0238	0.0202	0.0207	0.0216	0.0209
0.0	0.0	0.0	-2016.0421	4694.29	NaN	NaN	1.3	0.893	0.0238	0.0201	0.0206	0.0215	0.0209
0.0	0.0	0.0	-1195.0421	2706.29	NaN	NaN	1.3	0.8923	0.0239	0.0202	0.0209	0.0217	0.021
0.0	0.0	0.0	-2863.0421	1911.29	NaN	NaN	-0.3	0.8915	0.0241	0.0202	0.0213	0.0218	0.021
0.0	0.0	0.0	-1179.0421	-756.71	NaN	NaN	0.3909	0.8914	0.0241	0.0202	0.0215	0.0219	0.0209
0.0	0.0	0.0	-1034.0421	1032.29	NaN	NaN	-0.3	0.8915	0.0241	0.0202	0.0215	0.0218	0.0209
0.0	0.0	0.0	-549.0421	2344.29	NaN	NaN	1.3	0.8918	0.024	0.0201	0.0215	0.0218	0.0208
0.0	0.0	0.0	-801.0421	149.29	NaN	NaN	-0.2291	0.8921	0.0239	0.0201	0.0214	0.0218	0.0208
0.0	0.0	0.0	-2729.0421	1523.29	NaN	NaN	-0.3	0.8926	0.0238	0.02	0.021	0.0217	0.0209
0.0	0.0	0.0	-1016.0421	3174.29	NaN	NaN	1.3	0.8933	0.0236	0.02	0.0207	0.0215	0.0209
0.0	0.0	0.0	-368.0421	2770.29	NaN	NaN	1.1532	0.8932	0.0237	0.02	0.0207	0.0215	0.021
0.0	0.0	0.0	-1157.0421	2646.29	NaN	NaN	1.3	0.8929	0.0238	0.02	0.0208	0.0215	0.021
0.0	0.0	0.0	-1165.0421	1375.29	NaN	NaN	1.3	0.8919	0.024	0.0201	0.0212	0.0218	0.0211
0.0	0.0	0.0	225.9579	1778.29	NaN	NaN	0.8873	0.892	0.024	0.02	0.0213	0.0218	0.021
0.0	0.0	0.0	-1835.0421	250.29	NaN	NaN	-0.1579	0.8918	0.0239	0.02	0.0214	0.0218	0.021
0.0	0.0	0.0	-2457.0421	3886.29	NaN	NaN	1.3	0.8925	0.0238	0.02	0.0211	0.0217	0.0209
0.0	0.0	0.0	524.9579	750.29	NaN	NaN	0.5883	0.8929	0.0237	0.02	0.0209	0.0216	0.0209
0.0	0.0	0.0	-209.0421	-49.71	NaN	NaN	0.1921	0.8932	0.0235	0.02	0.0207	0.0215	0.0209
0.0	0.0	0.0	-579.0421	2741.29	NaN	NaN	1.2678	0.8932	0.0236	0.02	0.0207	0.0215	0.0209
0.0	0.0	0.0	-108.0421	760.29	NaN	NaN	1.1656	0.893	0.0236	0.0201	0.0208	0.0216	0.0209
0.0	0.0	0.0	-1547.0421	2619.29	NaN	NaN	1.3	0.893	0.0236	0.0201	0.0208	0.0215	0.021
0.0	0.0	0.0	-142.0421	941.29	NaN	NaN	1.1777	0.8932	0.0236	0.0201	0.0208	0.0215	0.0209
0.0	0.0	0.0	1311.9579	614.29	NaN	NaN	0.3189	0.8935	0.0236	0.02	0.0207	0.0214	0.0208
0.0	0.0	0.0	-1610.0421	-353.71	NaN	NaN	0.1801	0.8934	0.0237	0.02	0.0207	0.0215	0.0208
0.0	0.0	0.0	-1402.0421	2718.29	NaN	NaN	1.3	0.8936	0.0236	0.02	0.0205	0.0215	0.0208
0.0	0.0	0.0	-721.0421	4582.29	NaN	NaN	1.1867	0.8937	0.0237	0.0199	0.0203	0.0215	0.0209
0.0	0.0	0.0	-1148.0421	2866.29	NaN	NaN	1.3	0.8937	0.0237	0.0198	0.0203	0.0215	0.021
0.0	0.0	0.0	-526.0421	3421.29	NaN	NaN	1.1817	0.8935	0.0237	0.0198	0.0204	0.0216	0.021
0.0	0.0	0.0	-1240.0421	2358.29	NaN	NaN	1.3	0.8932	0.0238	0.0199	0.0206	0.0216	0.021
0.0	0.0	0.0	-1192.0421	1390.29	NaN	NaN	1.3	0.893	0.0238	0.0199	0.0208	0.0216	0.0209
0.0	0.0	0.0	-1989.0421	3841.29	NaN	NaN	1.3	0.8932	0.0238	0.0198	0.021	0.0215	0.0207
0.0	0.0	0.0	-1299.0421	-1415.71	NaN	NaN	0.5215	0.893	0.0238	0.0198	0.0212	0.0215	0.0207
0.0	0.0	0.0	-1806.0421	667.29	NaN	NaN	-0.3	0.8939	0.0236	0.0197	0.0209	0.0213	0.0206
0.0	0.0	0.0	40.9579	3529.29	NaN	NaN	0.9885	0.8946	0.0234	0.0196	0.0206	0.0213	0.0206
0.0	0.0	0.0	-2228.0421	3026.29	NaN	NaN	1.3	0.8948	0.0233	0.0196	0.0205	0.0212	0.0206
0.0	0.0	0.0	-1750.0421	2145.29	NaN	NaN	1.3	0.8945	0.0234	0.0196	0.0207	0.0212	0.0206
0.0	0.0	0.0	-1082.0421	2525.29	NaN	NaN	1.3	0.8948	0.0233	0.0196	0.0207	0.021	0.0206
0.0	0.0	0.0	-2234.0421	1153.29	NaN	NaN	-0.3	0.8944	0.0234	0.0196	0.0208	0.021	0.0207
0.0	0.0	0.0	58.9579	2135.29	NaN	NaN	0.9731	0.8946	0.0233	0.0196	0.0207	0.021	0.0207
0.0	0.0	0.0	-1539.0421	3913.29	NaN	NaN	1.3	0.8945	0.0235	0.0197	0.0207	0.021	0.0207
0.0	0.0	0.0	-760.0421	1281.29	NaN	NaN	1.3	0.8944	0.0235	0.0197	0.0207	0.021	0.0207
0.0	0.0	0.0	106.9579	3866.29	NaN	NaN	0.9731	0.8944	0.0235	0.0197	0.0207	0.021	0.0207
0.0	0.0	0.0	1711.9579	-4.71	NaN	NaN	-0.0028	0.8939	0.0237	0.0197	0.0209	0.0211	0.0208
0.0	0.0	0.0	-623.0421	1415.29	NaN	NaN	1.3	0.8937	0.0237	0.0197	0.021	0.0211	0.0208
0.0	0.0	0.0	-917.0421	3216.29	NaN	NaN	1.3	0.8935	0.0238	0.0198	0.021	0.0211	0.0208
0.0	0.0	0.0	889.9579	1776.29	NaN	NaN	0.6662	0.8937	0.0238	0.0197	0.021	0.021	0.0208
0.0	0.0	0.0	-741.0421	-392.71	NaN	NaN	0.3464	0.8934	0.0238	0.0197	0.0213	0.021	0.0208
0.0	0.0	0.0	-1207.0421	-843.71	NaN	NaN	0.4114	0.8937	0.0237	0.0196	0.0213	0.0209	0.0207
0.0	0.0	0.0	-81.0421	3396.29	NaN	NaN	1.0244	0.894	0.0237	0.0197	0.021	0.0209	0.0207
0.0	0.0	0.0	-2260.0421	1708.29	NaN	NaN	-0.3	0.8942	0.0237	0.0197	0.021	0.0208	0.0207
0.0	0.0	0.0	555.9579	3723.29	NaN	NaN	0.8701	0.8946	0.0236	0.0196	0.0209	0.0207	0.0206
0.0	0.0	0.0	-739.0421	478.29	NaN	NaN	-0.3	0.8943	0.0237	0.0196	0.021	0.0207	0.0206
0.0	0.0	0.0	-283.0421	969.29	NaN	NaN	1.3	0.8944	0.0236	0.0196	0.021	0.0207	0.0206
0.0	0.0	0.0	262.9579	1244.29	NaN	NaN	0.8255	0.894	0.0238	0.0197	0.0211	0.0208	0.0207
0.0	0.0	0.0	-538.0421	2600.29	NaN	NaN	1.2609	0.8938	0.0238	0.0197	0.0211	0.0209	0.0207
0.0	0.0	0.0	-1215.0421	2917.29	NaN	NaN	1.3	0.8933	0.0239	0.0197	0.0213	0.021	0.0207
0.0	0.0	0.0	-917.0421	1094.29	NaN	NaN	1.3	0.8929	0.024	0.0198	0.0215	0.0211	0.0207
0.0	0.0	0.0	-1657.0421	2974.29	NaN	NaN	1.3	0.8926	0.024	0.0198	0.0217	0.0212	0.0207
0.0	0.0	0.0	-3190.0421	2215.29	NaN	NaN	-0.3	0.8924	0.0241	0.0198	0.0218	0.0212	0.0207
0.0	0.0	0.0	-1274.0421	2699.29	NaN	NaN	1.3	0.8924	0.024	0.0198	0.0218	0.0213	0.0207
0.0	0.0	0.0	-1327.0421	2767.29	NaN	NaN	1.3	0.8927	0.024	0.0197	0.0218	0.0212	0.0206
0.0	0.0	0.0	-2386.0421	-830.71	NaN	NaN	0.2582	0.8929	0.0239	0.0197	0.0218	0.0211	0.0206
0.0	0.0	0.0	-1644.0421	912.29	NaN	NaN	-0.3	0.8932	0.0238	0.0197	0.0217	0.0211	0.0205
0.0	0.0	0.0	-1484.0421	466.29	NaN	NaN	-0.3	0.8932	0.0238	0.0197	0.0218	0.021	0.0205
0.0	0.0	0.0	-1402.0421	2199.29	NaN	NaN	1.3	0.8931	0.0238	0.0197	0.0218	0.021	0.0205
0.0	0.0	0.0	-2328.0421	-1764.71	NaN	NaN	0.4312	0.8928	0.0239	0.0198	0.0218	0.021	0.0206
0.0	0.0	0.0	-1824.0421	659.29	NaN	NaN	-0.3	0.8934	0.0238	0.0198	0.0216	0.021	0.0205
0.0	0.0	0.0	-1068.0421	133.29	NaN	NaN	-0.1426	0.8933	0.0238	0.0198	0.0216	0.021	0.0205
0.0	0.0	0.0	-501.0421	-1570.71	NaN	NaN	0.7582	0.8932	0.0238	0.0199	0.0215	0.021	0.0206
0.0	0.0	0.0	-1138.0421	1632.29	NaN	NaN	1.3	0.893	0.0238	0.02	0.0215	0.0211	0.0206
0.0	0.0	0.0	35.9579	4360.29	NaN	NaN	0.9918	0.8934	0.0237	0.0199	0.0214	0.021	0.0206
0.0	0.0	0.0	-1772.0421	-665.71	NaN	NaN	0.2731	0.8927	0.0239	0.02	0.0216	0.0211	0.0208
0.0	0.0	0.0	-1237.0421	317.29	NaN	NaN	-0.3	0.8928	0.0238	0.0199	0.0216	0.0211	0.0207
0.0	0.0	0.0	-694.0421	2939.29	NaN	NaN	1.3	0.8928	0.0238	0.02	0.0216	0.0211	0.0207
0.0	0.0	0.0	-1711.0421	2883.29	NaN	NaN	1.3	0.8927	0.0238	0.02	0.0216	0.0212	0.0208
0.0	0.0	0.0	-1004.0421	665.29	NaN	NaN	-0.3	0.8924	0.0239	0.0199	0.0218	0.0212	0.0208
0.0	0.0	0.0	-1612.0421	-918.71	NaN	NaN	0.363	0.8921	0.024	0.0199	0.0218	0.0213	0.0209
0.0	0.0	0.0	-755.0421	2580.29	NaN	NaN	1.3	0.8931	0.0236	0.0198	0.0216	0.0212	0.0208
0.0	0.0	0.0	-1402.0421	2998.29	NaN	NaN	1.3	0.8929	0.0235	0.0198	0.0217	0.0212	0.0209
0.0	0.0	0.0	-1490.0421	1903.29	NaN	NaN	1.3	0.8928	0.0235	0.0198	0.0219	0.0213	0.0208
0.0	0.0	0.0	-1762.0421	-1393.71	NaN	NaN	0.4416	0.8919	0.0238	0.02	0.0221	0.0213	0.0209
0.0	0.0	0.0	-2959.0421	-895.71	NaN	NaN	0.2324	0.8919	0.0238	0.0201	0.0221	0.0212	0.021
0.0	0.0	0.0	-2502.0421	-333.71	NaN	NaN	0.1177	0.8924	0.0236	0.02	0.0219	0.0211	0.021
0.0	0.0	0.0	-778.0421	732.29	NaN	NaN	-0.3	0.8934	0.0232	0.0197	0.0217	0.021	0.0209
0.0	0.0	0.0	-2077.0421	3396.29	NaN	NaN	1.3	0.8936	0.023	0.0197	0.0216	0.021	0.021
0.0	0.0	0.0	475.9579	2179.29	NaN	NaN	0.8207	0.8938	0.0229	0.0198	0.0215	0.021	0.021
0.0	0.0	0.0	-1500.0421	560.29	NaN	NaN	-0.3	0.893	0.0232	0.0198	0.0217	0.0212	0.0211
0.0	0.0	0.0	-894.0421	137.29	NaN	NaN	-0.1814	0.8927	0.0233	0.0199	0.0218	0.0212	0.0211
0.0	0.0	0.0	-905.0421	-394.71	NaN	NaN	0.3037	0.8923	0.0234	0.0199	0.0219	0.0212	0.0213
0.0	0.0	0.0	-932.0421	-575.71	NaN	NaN	0.3818	0.8922	0.0234	0.0199	0.0219	0.0212	0.0213
0.0	0.0	0.0	-2452.0421	2624.29	NaN	NaN	1.3	0.8927	0.0233	0.0198	0.0218	0.0212	0.0212
0.0	0.0	0.0	617.9579	2557.29	NaN	NaN	0.8054	0.8932	0.0232	0.0198	0.0216	0.0212	0.0211
0.0	0.0	0.0	-1856.0421	1790.29	NaN	NaN	-0.3	0.8932	0.0232	0.0198	0.0216	0.0211	0.0211
0.0	0.0	0.0	-1498.0421	947.29	NaN	NaN	-0.3	0.8933	0.0231	0.0198	0.0216	0.0211	0.0211
0.0	0.0	0.0	-437.0421	327.29	NaN	NaN	-0.3	0.8937	0.0231	0.0197	0.0215	0.021	0.021
0.0	0.0	0.0	-973.0421	1510.29	NaN	NaN	1.3	0.894	0.023	0.0196	0.0215	0.021	0.021
0.0	0.0	0.0	194.9579	629.29	NaN	NaN	0.7635	0.8939	0.023	0.0196	0.0216	0.0209	0.021
0.0	0.0	0.0	-2520.0421	2334.29	NaN	NaN	-0.3	0.8936	0.023	0.0196	0.0217	0.021	0.021
0.0	0.0	0.0	-3130.0421	2301.29	NaN	NaN	-0.3	0.8938	0.023	0.0196	0.0216	0.021	0.021
0.0	0.0	0.0	-1400.0421	2208.29	NaN	NaN	1.3	0.8942	0.0229	0.0195	0.0215	0.0209	0.0209
0.0	0.0	0.0	-672.0421	3552.29	NaN	NaN	1.2333	0.8943	0.0229	0.0195	0.0215	0.0209	0.0209
0.0	0.0	0.0	-971.0421	-508.71	NaN	NaN	0.3438	0.8942	0.023	0.0195	0.0215	0.0209	0.0209
0.0	0.0	0.0	-2802.0421	3573.29	NaN	NaN	1.3	0.8948	0.0228	0.0194	0.0213	0.0208	0.0207
0.0	0.0	0.0	-1244.0421	3485.29	NaN	NaN	1.3	0.8947	0.0229	0.0194	0.0214	0.0209	0.0208
0.0	0.0	0.0	1257.9579	2805.29	NaN	NaN	0.6904	0.8948	0.0228	0.0194	0.0215	0.0208	0.0207
0.0	0.0	0.0	-755.0421	-1014.71	NaN	NaN	0.5734	0.8937	0.0231	0.0196	0.0218	0.0209	0.0209
0.0	0.0	0.0	-1105.0421	869.29	NaN	NaN	-0.3	0.894	0.023	0.0196	0.0217	0.0208	0.0208
0.0	0.0	0.0	-1342.0421	3554.29	NaN	NaN	1.3	0.8941	0.023	0.0195	0.0217	0.0209	0.0208
0.0	0.0	0.0	-2280.0421	-361.71	NaN	NaN	0.1369	0.8937	0.0231	0.0196	0.0218	0.0209	0.0209
0.0	0.0	0.0	-1157.0421	2130.29	NaN	NaN	1.3	0.8936	0.0231	0.0196	0.0219	0.0209	0.0209
0.0	0.0	0.0	-808.0421	3162.29	NaN	NaN	1.3	0.8938	0.023	0.0196	0.0218	0.021	0.0208
0.0	0.0	0.0	900.9579	118.29	NaN	NaN	0.1161	0.8934	0.0231	0.0197	0.0219	0.021	0.0209
0.0	0.0	0.0	-1953.0421	2011.29	NaN	NaN	1.3	0.8934	0.0231	0.0197	0.022	0.021	0.0208
0.0	0.0	0.0	-269.0421	-1567.71	NaN	NaN	0.8535	0.8931	0.0232	0.0198	0.022	0.021	0.0208
0.0	0.0	0.0	-259.0421	1282.29	NaN	NaN	1.2532	0.8933	0.0232	0.0197	0.022	0.021	0.0208
0.0	0.0	0.0	-1758.0421	14.29	NaN	NaN	-0.0082	0.8932	0.0232	0.0198	0.022	0.021	0.0208
0.0	0.0	0.0	-1529.0421	-187.71	NaN	NaN	0.1093	0.893	0.0233	0.0198	0.022	0.021	0.0208
0.0	0.0	0.0	98.9579	111.29	NaN	NaN	0.5293	0.8927	0.0234	0.0198	0.022	0.0211	0.0209
0.0	0.0	0.0	-1087.0421	1723.29	NaN	NaN	1.3	0.8927	0.0234	0.0198	0.022	0.0212	0.0209
0.0	0.0	0.0	-1064.0421	1203.29	NaN	NaN	1.3	0.8923	0.0235	0.0198	0.0221	0.0213	0.021
0.0	0.0	0.0	-2584.0421	2367.29	NaN	NaN	-0.3	0.8923	0.0235	0.0199	0.0221	0.0213	0.021
0.0	0.0	0.0	-986.0421	417.29	NaN	NaN	-0.3	0.892	0.0237	0.02	0.0221	0.0213	0.021
0.0	0.0	0.0	-1197.0421	1307.29	NaN	NaN	1.3	0.8925	0.0235	0.0199	0.022	0.0212	0.0209
0.0	0.0	0.0	-2046.0421	2423.29	NaN	NaN	1.3	0.8925	0.0235	0.0199	0.022	0.0212	0.0209
0.0	0.0	0.0	-1563.0421	668.29	NaN	NaN	-0.3	0.8924	0.0235	0.0199	0.022	0.0213	0.0209
0.0	0.0	0.0	-92.0421	1405.29	NaN	NaN	1.0701	0.8925	0.0235	0.0198	0.022	0.0213	0.0209
0.0	0.0	0.0	-2880.0421	2195.29	NaN	NaN	-0.3	0.8918	0.0237	0.02	0.0221	0.0213	0.021
0.0	0.0	0.0	-1502.0421	188.29	NaN	NaN	-0.1433	0.8916	0.0238	0.0201	0.0221	0.0213	0.0211
0.0	0.0	0.0	-3046.0421	-1118.71	NaN	NaN	0.2686	0.8914	0.0238	0.0201	0.0222	0.0213	0.0212
0.0	0.0	0.0	-1014.0421	-67.71	NaN	NaN	0.0626	0.892	0.0237	0.02	0.022	0.0213	0.021
0.0	0.0	0.0	-18.0421	1175.29	NaN	NaN	1.0156	0.8926	0.0235	0.0199	0.0219	0.0212	0.0209
0.0	0.0	0.0	-2306.0421	1784.29	NaN	NaN	-0.3	0.8926	0.0234	0.0199	0.0218	0.0213	0.021
0.0	0.0	0.0	-1342.0421	813.29	NaN	NaN	-0.3	0.8928	0.0233	0.0199	0.0218	0.0213	0.021
0.0	0.0	0.0	-1531.0421	3358.29	NaN	NaN	1.3	0.8927	0.0233	0.0199	0.0218	0.0213	0.021
0.0	0.0	0.0	-3207.0421	-1702.71	NaN	NaN	0.3468	0.8914	0.0237	0.0201	0.0221	0.0215	0.0212
0.0	0.0	0.0	-879.0421	2343.29	NaN	NaN	1.3	0.8921	0.0235	0.0199	0.022	0.0214	0.0211
0.0	0.0	0.0	-2121.0421	-941.71	NaN	NaN	0.3075	0.891	0.0238	0.0202	0.0222	0.0215	0.0213
0.0	0.0	0.0	-1948.0421	169.29	NaN	NaN	-0.0952	0.8918	0.0236	0.02	0.022	0.0213	0.0212
0.0	0.0	0.0	-1460.0421	-664.71	NaN	NaN	0.3128	0.8922	0.0235	0.0199	0.022	0.0212	0.0212
0.0	0.0	0.0	-2409.0421	805.29	NaN	NaN	-0.3	0.8928	0.0233	0.0199	0.0218	0.0211	0.0211
0.0	0.0	0.0	-1406.0421	3766.29	NaN	NaN	1.3	0.8931	0.0232	0.0199	0.0217	0.0211	0.021
0.0	0.0	0.0	-1100.0421	2852.29	NaN	NaN	1.3	0.8933	0.0232	0.0198	0.0217	0.0211	0.021
0.0	0.0	0.0	-2959.0421	-320.71	NaN	NaN	0.0978	0.8926	0.0234	0.0199	0.0219	0.0211	0.0211
0.0	0.0	0.0	-1581.0421	2218.29	NaN	NaN	1.3	0.8935	0.0232	0.0197	0.0217	0.0209	0.0209
0.0	0.0	0.0	352.9579	1206.29	NaN	NaN	0.7736	0.8937	0.0232	0.0197	0.0215	0.021	0.0209
0.0	0.0	0.0	-1114.0421	1831.29	NaN	NaN	1.3	0.894	0.0231	0.0196	0.0214	0.021	0.0209
0.0	0.0	0.0	-998.0421	4656.29	NaN	NaN	1.2728	0.8939	0.0232	0.0196	0.0215	0.021	0.0208
0.0	0.0	0.0	-2625.0421	557.29	NaN	NaN	-0.2695	0.893	0.0235	0.0197	0.0217	0.0211	0.0211
0.0	0.0	0.0	-3236.0421	2156.29	NaN	NaN	-0.3	0.8934	0.0234	0.0196	0.0216	0.021	0.021
0.0	0.0	0.0	-913.0421	3063.29	NaN	NaN	1.3	0.8937	0.0233	0.0196	0.0215	0.021	0.0209
0.0	0.0	0.0	-1535.0421	2940.29	NaN	NaN	1.3	0.8941	0.0232	0.0195	0.0214	0.0209	0.0209
0.0	0.0	0.0	-178.0421	-254.71	NaN	NaN	0.5886	0.8933	0.0234	0.0196	0.0217	0.021	0.021
0.0	0.0	0.0	-1063.0421	4099.29	NaN	NaN	1.3	0.8937	0.0234	0.0196	0.0217	0.0209	0.0208
0.0	0.0	0.0	-1925.0421	224.29	NaN	NaN	-0.1319	0.8932	0.0234	0.0197	0.0218	0.0209	0.021
0.0	0.0	0.0	-2291.0421	730.29	NaN	NaN	-0.3	0.8937	0.0233	0.0196	0.0218	0.0208	0.0209
0.0	0.0	0.0	-1340.0421	1270.29	NaN	NaN	-0.3	0.8938	0.0232	0.0196	0.0217	0.0208	0.0209
0.0	0.0	0.0	-1290.0421	1824.29	NaN	NaN	1.3	0.8938	0.0231	0.0196	0.0217	0.0208	0.0209
0.0	0.0	0.0	-3105.0421	-128.71	NaN	NaN	0.0398	0.893	0.0234	0.0197	0.0221	0.0209	0.021
0.0	0.0	0.0	-1112.0421	1136.29	NaN	NaN	1.3	0.8935	0.0233	0.0196	0.022	0.0208	0.0208
0.0	0.0	0.0	-1639.0421	48.29	NaN	NaN	-0.0304	0.8928	0.0235	0.0198	0.0221	0.0209	0.021
0.0	0.0	0.0	-3319.0421	474.29	NaN	NaN	-0.1667	0.8932	0.0233	0.0197	0.022	0.0208	0.0209
0.0	0.0	0.0	-263.0421	1653.29	NaN	NaN	1.1892	0.8937	0.0231	0.0197	0.0218	0.0209	0.0208
0.0	0.0	0.0	-918.0421	2719.29	NaN	NaN	1.3	0.8935	0.0232	0.0198	0.0218	0.0209	0.0208
0.0	0.0	0.0	-2013.0421	1496.29	NaN	NaN	-0.3	0.8934	0.0232	0.0197	0.0219	0.0209	0.0208
0.0	0.0	0.0	-2130.0421	-31.71	NaN	NaN	0.0147	0.8927	0.0235	0.0198	0.0221	0.021	0.0209
0.0	0.0	0.0	-2534.0421	364.29	NaN	NaN	-0.1679	0.8923	0.0235	0.0199	0.0222	0.0211	0.021
0.0	0.0	0.0	-2500.0421	6257.29	NaN	NaN	1.3	0.8929	0.0233	0.0198	0.0221	0.021	0.0209
0.0	0.0	0.0	1593.9579	-1260.71	NaN	NaN	-0.3	0.8922	0.0235	0.0199	0.0223	0.0211	0.0209
0.0	0.0	0.0	-1610.0421	-1186.71	NaN	NaN	0.4243	0.892	0.0236	0.02	0.0224	0.0211	0.0209
0.0	0.0	0.0	-908.0421	-706.71	NaN	NaN	0.4377	0.892	0.0236	0.0201	0.0223	0.0211	0.0209
0.0	0.0	0.0	-473.0421	-1157.71	NaN	NaN	0.7099	0.8924	0.0235	0.02	0.0222	0.0211	0.0209
0.0	0.0	0.0	-1322.0421	2140.29	NaN	NaN	1.3	0.8929	0.0233	0.0198	0.0221	0.0211	0.0208
0.0	0.0	0.0	-877.0421	800.29	NaN	NaN	-0.3	0.8926	0.0234	0.0198	0.0221	0.0212	0.0208
0.0	0.0	0.0	-2588.0421	1945.29	NaN	NaN	-0.3	0.8925	0.0235	0.0199	0.0221	0.0213	0.0208
0.0	0.0	0.0	-1308.0421	1385.29	NaN	NaN	1.3	0.8923	0.0235	0.0199	0.0222	0.0213	0.0208
0.0	0.0	0.0	-750.0421	660.29	NaN	NaN	-0.3	0.8916	0.0237	0.0201	0.0223	0.0213	0.021
0.0	0.0	0.0	-729.0421	-730.71	NaN	NaN	0.5006	0.8915	0.0238	0.0201	0.0223	0.0214	0.0209
0.0	0.0	0.0	-1394.0421	688.29	NaN	NaN	-0.3	0.8917	0.0237	0.0201	0.0222	0.0214	0.0209
0.0	0.0	0.0	-459.0421	1018.29	NaN	NaN	1.3	0.8921	0.0236	0.02	0.0221	0.0213	0.0208
0.0	0.0	0.0	1015.9579	1311.29	NaN	NaN	0.5635	0.8923	0.0236	0.0199	0.0221	0.0214	0.0208
0.0	0.0	0.0	-2243.0421	-2214.71	NaN	NaN	0.4968	0.8916	0.0237	0.02	0.0222	0.0214	0.021
0.0	0.0	0.0	-1966.0421	2902.29	NaN	NaN	1.3	0.8921	0.0236	0.02	0.0222	0.0214	0.0208
0.0	0.0	0.0	6.9579	-679.71	NaN	NaN	1.0103	0.8916	0.0237	0.02	0.0223	0.0214	0.0209
0.0	0.0	0.0	-726.0421	374.29	NaN	NaN	-0.3	0.8919	0.0236	0.02	0.0222	0.0214	0.0209
0.0	0.0	0.0	-726.0421	-1124.71	NaN	NaN	0.6077	0.8917	0.0237	0.0201	0.0222	0.0213	0.0209
0.0	0.0	0.0	-2328.0421	787.29	NaN	NaN	-0.3	0.8922	0.0236	0.02	0.0221	0.0213	0.0208
0.0	0.0	0.0	-1199.0421	224.29	NaN	NaN	-0.2301	0.8927	0.0234	0.0199	0.022	0.0213	0.0207
0.0	0.0	0.0	-1569.0421	3245.29	NaN	NaN	1.3	0.8935	0.0231	0.0197	0.0218	0.0213	0.0206
0.0	0.0	0.0	-1400.0421	2059.29	NaN	NaN	1.3	0.893	0.0232	0.0198	0.0219	0.0214	0.0207
0.0	0.0	0.0	-243.0421	-310.71	NaN	NaN	0.5611	0.8925	0.0234	0.0199	0.022	0.0214	0.0208
0.0	0.0	0.0	-2934.0421	2010.29	NaN	NaN	-0.3	0.8924	0.0234	0.0199	0.022	0.0214	0.0208
0.0	0.0	0.0	-1339.0421	252.29	NaN	NaN	-0.2322	0.8924	0.0235	0.0199	0.0221	0.0214	0.0208
0.0	0.0	0.0	-751.0421	2268.29	NaN	NaN	1.3	0.8927	0.0234	0.0199	0.022	0.0213	0.0208
0.0	0.0	0.0	-86.0421	-203.71	NaN	NaN	0.703	0.8927	0.0234	0.0199	0.0219	0.0213	0.0208
0.0	0.0	0.0	-333.0421	965.29	NaN	NaN	1.3	0.8935	0.0233	0.0197	0.0217	0.0212	0.0206
0.0	0.0	0.0	-2086.0421	2930.29	NaN	NaN	1.3	0.8937	0.0232	0.0196	0.0216	0.0213	0.0206
0.0	0.0	0.0	-1482.0421	3325.29	NaN	NaN	1.3	0.8939	0.0231	0.0195	0.0215	0.0213	0.0206
0.0	0.0	0.0	-1697.0421	83.29	NaN	NaN	-0.0516	0.8933	0.0233	0.0196	0.0217	0.0213	0.0207
0.0	0.0	0.0	-629.0421	1052.29	NaN	NaN	1.3	0.8936	0.0232	0.0196	0.0217	0.0213	0.0206
0.0	0.0	0.0	-2236.0421	-831.71	NaN	NaN	0.2711	0.893	0.0234	0.0198	0.0219	0.0212	0.0207
0.0	0.0	0.0	-825.0421	-221.71	NaN	NaN	0.2118	0.8933	0.0233	0.0197	0.0218	0.0211	0.0207
0.0	0.0	0.0	-2793.0421	422.29	NaN	NaN	-0.1781	0.8934	0.0233	0.0197	0.0217	0.0211	0.0207
0.0	0.0	0.0	-1846.0421	649.29	NaN	NaN	-0.3	0.8942	0.0231	0.0195	0.0215	0.0211	0.0206
0.0	0.0	0.0	-292.0421	1949.29	NaN	NaN	1.1762	0.8944	0.0231	0.0194	0.0213	0.0212	0.0206
0.0	0.0	0.0	-1719.0421	1507.29	NaN	NaN	-0.3	0.8941	0.0231	0.0195	0.0213	0.0213	0.0206
0.0	0.0	0.0	-402.0421	3000.29	NaN	NaN	1.1547	0.8941	0.0231	0.0195	0.0212	0.0214	0.0207
0.0	0.0	0.0	-1873.0421	2856.29	NaN	NaN	1.3	0.8938	0.0232	0.0196	0.0212	0.0214	0.0208
0.0	0.0	0.0	-384.0421	4424.29	NaN	NaN	1.0951	0.8938	0.0232	0.0196	0.0212	0.0213	0.0208
0.0	0.0	0.0	-1538.0421	488.29	NaN	NaN	-0.3	0.8938	0.0233	0.0195	0.0214	0.0212	0.0208
0.0	0.0	0.0	-612.0421	613.29	NaN	NaN	1.3	0.8937	0.0233	0.0196	0.0215	0.0212	0.0207
0.0	0.0	0.0	-2358.0421	2322.29	NaN	NaN	-0.3	0.8934	0.0235	0.0196	0.0216	0.0212	0.0207
0.0	0.0	0.0	-960.0421	2182.29	NaN	NaN	1.3	0.8934	0.0234	0.0196	0.0216	0.0211	0.0208
0.0	0.0	0.0	-2229.0421	-914.71	NaN	NaN	0.291	0.893	0.0235	0.0197	0.0217	0.0212	0.0209
0.0	0.0	0.0	-1517.0421	4400.29	NaN	NaN	1.3	0.8936	0.0232	0.0197	0.0214	0.0213	0.0208
0.0	0.0	0.0	-515.0421	2350.29	NaN	NaN	1.2806	0.8935	0.0232	0.0198	0.0214	0.0213	0.0209
0.0	0.0	0.0	-2622.0421	2250.29	NaN	NaN	-0.3	0.8935	0.0232	0.0198	0.0214	0.0213	0.0208
0.0	0.0	0.0	-1990.0421	1180.29	NaN	NaN	-0.3	0.8934	0.0233	0.0198	0.0215	0.0212	0.0208
0.0	0.0	0.0	-1735.0421	3607.29	NaN	NaN	1.3	0.8935	0.0233	0.0199	0.0214	0.0211	0.0208
0.0	0.0	0.0	-1585.0421	806.29	NaN	NaN	-0.3	0.8933	0.0234	0.0199	0.0213	0.0212	0.0209
0.0	0.0	0.0	-157.0421	2358.29	NaN	NaN	1.0713	0.8935	0.0233	0.0199	0.0212	0.0212	0.0209
0.0	0.0	0.0	-2073.0421	3548.29	NaN	NaN	1.3	0.893	0.0234	0.02	0.0212	0.0214	0.021
0.0	0.0	0.0	-571.0421	3418.29	NaN	NaN	1.2006	0.8931	0.0234	0.02	0.0212	0.0213	0.0211
0.0	0.0	0.0	-1293.0421	891.29	NaN	NaN	-0.3	0.8926	0.0235	0.02	0.0215	0.0212	0.0212
0.0	0.0	0.0	-3250.0421	527.29	NaN	NaN	-0.1937	0.8921	0.0236	0.0201	0.0218	0.0212	0.0212
0.0	0.0	0.0	-1896.0421	2951.29	NaN	NaN	1.3	0.8928	0.0234	0.02	0.0216	0.0211	0.0211
0.0	0.0	0.0	-1031.0421	-79.71	NaN	NaN	0.0718	0.8926	0.0234	0.02	0.0216	0.0211	0.0212
0.0	0.0	0.0	-2045.0421	4219.29	NaN	NaN	1.3	0.8932	0.0233	0.02	0.0215	0.021	0.021
0.0	0.0	0.0	-1887.0421	460.29	NaN	NaN	-0.3	0.8927	0.0235	0.02	0.0217	0.021	0.021
0.0	0.0	0.0	-1608.0421	-749.71	NaN	NaN	0.318	0.8932	0.0234	0.02	0.0216	0.021	0.021
0.0	0.0	0.0	-1583.0421	1303.29	NaN	NaN	-0.3	0.8933	0.0232	0.02	0.0215	0.021	0.0211
0.0	0.0	0.0	-56.0421	2028.29	NaN	NaN	1.0284	0.8941	0.023	0.0198	0.0212	0.021	0.0209
0.0	0.0	0.0	-1383.0421	1230.29	NaN	NaN	-0.3	0.8936	0.023	0.0199	0.0213	0.0211	0.0211
0.0	0.0	0.0	-2724.0421	3136.29	NaN	NaN	1.3	0.8934	0.0231	0.0199	0.0215	0.021	0.021
0.0	0.0	0.0	-1555.0421	-526.71	NaN	NaN	0.253	0.8926	0.0234	0.02	0.0219	0.021	0.0211
0.0	0.0	0.0	-1841.0421	-1090.71	NaN	NaN	0.372	0.8926	0.0234	0.02	0.022	0.021	0.0211
0.0	0.0	0.0	-1014.0421	205.29	NaN	NaN	-0.2538	0.8931	0.0232	0.02	0.0218	0.0209	0.021
0.0	0.0	0.0	-1147.0421	4837.29	NaN	NaN	1.3	0.8938	0.023	0.0199	0.0214	0.021	0.0209
0.0	0.0	0.0	572.9579	1030.29	NaN	NaN	0.6426	0.8933	0.0231	0.02	0.0215	0.0211	0.021
0.0	0.0	0.0	362.9579	4011.29	NaN	NaN	0.917	0.8934	0.023	0.02	0.0215	0.0212	0.0209
0.0	0.0	0.0	-2097.0421	-251.71	NaN	NaN	0.1072	0.8926	0.0232	0.0201	0.0218	0.0212	0.021
0.0	0.0	0.0	-1107.0421	1120.29	NaN	NaN	1.3	0.8921	0.0234	0.0201	0.0221	0.0213	0.0211
0.0	0.0	0.0	-1842.0421	-911.71	NaN	NaN	0.3311	0.8914	0.0236	0.0202	0.0222	0.0213	0.0213
0.0	0.0	0.0	-519.0421	1149.29	NaN	NaN	1.3	0.8923	0.0233	0.0201	0.0219	0.0213	0.0211
0.0	0.0	0.0	-2373.0421	4154.29	NaN	NaN	1.3	0.8924	0.0233	0.0201	0.0218	0.0213	0.0211
0.0	0.0	0.0	-2399.0421	2884.29	NaN	NaN	1.3	0.8927	0.0232	0.02	0.0216	0.0213	0.0211
0.0	0.0	0.0	871.9579	-371.71	NaN	NaN	-0.3	0.8924	0.0233	0.0201	0.0217	0.0213	0.0212
0.0	0.0	0.0	-719.0421	1983.29	NaN	NaN	1.3	0.8924	0.0234	0.02	0.0217	0.0214	0.0211
0.0	0.0	0.0	-1657.0421	3865.29	NaN	NaN	1.3	0.8926	0.0233	0.02	0.0216	0.0214	0.0211
0.0	0.0	0.0	-2742.0421	2126.29	NaN	NaN	-0.3	0.8923	0.0234	0.02	0.0217	0.0213	0.0212
0.0	0.0	0.0	-204.0421	1174.29	NaN	NaN	1.2103	0.8923	0.0234	0.0199	0.0218	0.0213	0.0212
0.0	0.0	0.0	-1731.0421	1968.29	NaN	NaN	1.3	0.8923	0.0235	0.0199	0.0219	0.0213	0.0211
0.0	0.0	0.0	-175.0421	334.29	NaN	NaN	1.3	0.8922	0.0235	0.0199	0.0219	0.0214	0.0211
0.0	0.0	0.0	-953.0421	1855.29	NaN	NaN	1.3	0.8922	0.0236	0.0198	0.022	0.0214	0.021
0.0	0.0	0.0	-1565.0421	-1231.71	NaN	NaN	0.4404	0.8917	0.0238	0.0199	0.022	0.0214	0.0211
0.0	0.0	0.0	-2662.0421	-2555.71	NaN	NaN	0.4898	0.8917	0.0238	0.0199	0.022	0.0214	0.0212
0.0	0.0	0.0	-1066.0421	2733.29	NaN	NaN	1.3	0.8928	0.0235	0.0197	0.0217	0.0212	0.021
0.0	0.0	0.0	-746.0421	1688.29	NaN	NaN	1.3	0.8931	0.0233	0.0197	0.0217	0.0212	0.021
0.0	0.0	0.0	-1797.0421	977.29	NaN	NaN	-0.3	0.8928	0.0234	0.0198	0.0218	0.0212	0.021
0.0	0.0	0.0	-2725.0421	689.29	NaN	NaN	-0.3	0.893	0.0234	0.0198	0.0218	0.0211	0.0209
0.0	0.0	0.0	-769.0421	-706.71	NaN	NaN	0.4789	0.893	0.0234	0.0198	0.0218	0.0211	0.0209
0.0	0.0	0.0	-1431.0421	1989.29	NaN	NaN	1.3	0.8933	0.0233	0.0198	0.0217	0.021	0.0209
0.0	0.0	0.0	-2285.0421	-471.71	NaN	NaN	0.1711	0.8933	0.0232	0.0198	0.0218	0.021	0.0209
0.0	0.0	0.0	-2094.0421	2282.29	NaN	NaN	1.3	0.8933	0.0232	0.0198	0.0218	0.021	0.0208
0.0	0.0	0.0	-1076.0421	-172.71	NaN	NaN	0.1383	0.8929	0.0233	0.0199	0.0219	0.0211	0.0208
0.0	0.0	0.0	985.9579	1414.29	NaN	NaN	0.5892	0.8932	0.0233	0.0198	0.0219	0.021	0.0208
0.0	0.0	0.0	-1781.0421	-1447.71	NaN	NaN	0.4484	0.8925	0.0236	0.02	0.022	0.021	0.021
0.0	0.0	0.0	-1642.0421	1768.29	NaN	NaN	1.3	0.8936	0.0233	0.0198	0.0217	0.0209	0.0207
0.0	0.0	0.0	-1673.0421	2129.29	NaN	NaN	1.3	0.8936	0.0233	0.0198	0.0216	0.021	0.0208
0.0	0.0	0.0	-102.0421	2851.29	NaN	NaN	1.0371	0.894	0.0231	0.0198	0.0213	0.021	0.0207
0.0	0.0	0.0	799.9579	4169.29	NaN	NaN	0.839	0.8939	0.0232	0.0198	0.0213	0.021	0.0207
0.0	0.0	0.0	-1752.0421	560.29	NaN	NaN	-0.3	0.8928	0.0236	0.0199	0.0217	0.0211	0.0209
0.0	0.0	0.0	-1565.0421	1278.29	NaN	NaN	-0.3	0.8929	0.0236	0.0199	0.0217	0.0211	0.0208
0.0	0.0	0.0	-779.0421	1925.29	NaN	NaN	1.3	0.8929	0.0236	0.0199	0.0216	0.0211	0.0209
0.0	0.0	0.0	-643.0421	350.29	NaN	NaN	-0.3	0.8927	0.0236	0.0199	0.0217	0.0211	0.0209
0.0	0.0	0.0	-282.0421	2526.29	NaN	NaN	1.1257	0.8933	0.0235	0.0198	0.0216	0.021	0.0208
0.0	0.0	0.0	-1267.0421	-1910.71	NaN	NaN	0.6013	0.8926	0.0237	0.0199	0.0218	0.0211	0.0209
0.0	0.0	0.0	-3498.0421	4180.29	NaN	NaN	1.3	0.8933	0.0235	0.0198	0.0217	0.021	0.0208
0.0	0.0	0.0	-1073.0421	4682.29	NaN	NaN	1.2973	0.8933	0.0234	0.0198	0.0217	0.021	0.0208
0.0	0.0	0.0	-2133.0421	-135.71	NaN	NaN	0.0598	0.8926	0.0237	0.0199	0.0219	0.0211	0.0208
0.0	0.0	0.0	-1244.0421	1220.29	NaN	NaN	-0.3	0.8931	0.0236	0.0198	0.0218	0.021	0.0207
0.0	0.0	0.0	-2732.0421	-333.71	NaN	NaN	0.1089	0.8929	0.0237	0.0198	0.0219	0.021	0.0207
0.0	0.0	0.0	-1726.0421	519.29	NaN	NaN	-0.3	0.8932	0.0235	0.0198	0.0218	0.021	0.0207
0.0	0.0	0.0	-1380.0421	1853.29	NaN	NaN	1.3	0.8934	0.0234	0.0197	0.0218	0.021	0.0207
0.0	0.0	0.0	-2607.0421	2209.29	NaN	NaN	-0.3	0.8933	0.0234	0.0198	0.0218	0.021	0.0207
0.0	0.0	0.0	-3019.0421	2463.29	NaN	NaN	-0.3	0.8934	0.0233	0.0198	0.0218	0.021	0.0207
0.0	0.0	0.0	-1569.0421	-1907.71	NaN	NaN	0.5487	0.8929	0.0235	0.0199	0.022	0.021	0.0208
0.0	0.0	0.0	-1890.0421	-473.71	NaN	NaN	0.2004	0.8928	0.0235	0.02	0.0221	0.021	0.0208
0.0	0.0	0.0	-546.0421	-1529.71	NaN	NaN	0.7369	0.8928	0.0234	0.02	0.0221	0.0209	0.0207
0.0	0.0	0.0	-927.0421	1450.29	NaN	NaN	1.3	0.893	0.0233	0.02	0.0221	0.0209	0.0207
0.0	0.0	0.0	-2667.0421	-1816.71	NaN	NaN	0.4052	0.8927	0.0234	0.02	0.0221	0.0209	0.0208
0.0	0.0	0.0	-2015.0421	2027.29	NaN	NaN	1.3	0.8934	0.0232	0.02	0.0219	0.0208	0.0207
0.0	0.0	0.0	-1646.0421	-314.71	NaN	NaN	0.1605	0.893	0.0233	0.0201	0.0219	0.0209	0.0208
0.0	0.0	0.0	308.9579	4299.29	NaN	NaN	0.933	0.8938	0.0229	0.0201	0.0216	0.0208	0.0207
0.0	0.0	0.0	-1543.0421	1403.29	NaN	NaN	-0.3	0.8926	0.0232	0.0203	0.0219	0.021	0.0209
0.0	0.0	0.0	-2438.0421	1922.29	NaN	NaN	-0.3	0.8927	0.0232	0.0202	0.0219	0.021	0.0209
0.0	0.0	0.0	-738.0421	3332.29	NaN	NaN	1.2845	0.8921	0.0234	0.0202	0.022	0.0212	0.021
0.0	0.0	0.0	-607.0421	1357.29	NaN	NaN	1.3	0.8917	0.0236	0.0203	0.0221	0.0212	0.0211
0.0	0.0	0.0	-2290.0421	3725.29	NaN	NaN	1.3	0.8918	0.0235	0.0202	0.0221	0.0212	0.0211
0.0	0.0	0.0	-1075.0421	958.29	NaN	NaN	-0.3	0.8917	0.0236	0.0202	0.0221	0.0213	0.0211
0.0	0.0	0.0	-984.0421	3185.29	NaN	NaN	1.3	0.8919	0.0235	0.0201	0.0221	0.0213	0.021
0.0	0.0	0.0	-33.0421	495.29	NaN	NaN	1.0715	0.8915	0.0236	0.0202	0.0222	0.0214	0.0211
0.0	0.0	0.0	921.9579	-818.71	NaN	NaN	-0.3	0.8915	0.0236	0.0202	0.0222	0.0213	0.0211
0.0	0.0	0.0	-2028.0421	3527.29	NaN	NaN	1.3	0.8916	0.0235	0.0202	0.0222	0.0214	0.0211
0.0	0.0	0.0	-2727.0421	699.29	NaN	NaN	-0.3	0.8915	0.0235	0.0203	0.0223	0.0213	0.0211
0.0	0.0	0.0	-802.0421	-116.71	NaN	NaN	0.127	0.8918	0.0234	0.0202	0.0222	0.0213	0.0211
0.0	0.0	0.0	-1959.0421	508.29	NaN	NaN	-0.3	0.8918	0.0234	0.0202	0.0222	0.0213	0.0211
0.0	0.0	0.0	-745.0421	1272.29	NaN	NaN	1.3	0.8922	0.0232	0.0201	0.0222	0.0213	0.021
0.0	0.0	0.0	-1952.0421	-227.71	NaN	NaN	0.1045	0.8921	0.0232	0.0201	0.0222	0.0213	0.0211
0.0	0.0	0.0	-1230.0421	1568.29	NaN	NaN	1.3	0.8925	0.0231	0.02	0.0222	0.0213	0.021
0.0	0.0	0.0	-1683.0421	937.29	NaN	NaN	-0.3	0.8923	0.0231	0.0201	0.0223	0.0212	0.021
0.0	0.0	0.0	351.9579	-1972.71	NaN	NaN	1.2172	0.8922	0.0232	0.0201	0.0223	0.0212	0.0211
0.0	0.0	0.0	-2007.0421	267.29	NaN	NaN	-0.1536	0.8924	0.0231	0.0201	0.0222	0.0211	0.021
0.0	0.0	0.0	341.9579	3798.29	NaN	NaN	0.9174	0.8932	0.0229	0.0199	0.022	0.0211	0.0209
0.0	0.0	0.0	370.9579	526.29	NaN	NaN	0.5866	0.893	0.0229	0.0199	0.0221	0.0211	0.021
0.0	0.0	0.0	-1368.0421	3014.29	NaN	NaN	1.3	0.8932	0.0228	0.0199	0.022	0.0211	0.0209
0.0	0.0	0.0	-487.0421	1729.29	NaN	NaN	1.3	0.8929	0.023	0.0198	0.0221	0.0212	0.0209
0.0	0.0	0.0	-1074.0421	818.29	NaN	NaN	-0.3	0.8925	0.0232	0.0199	0.0222	0.0213	0.021
0.0	0.0	0.0	-2219.0421	2080.29	NaN	NaN	-0.3	0.8925	0.0232	0.0199	0.0222	0.0212	0.021
0.0	0.0	0.0	-1364.0421	777.29	NaN	NaN	-0.3	0.8925	0.0232	0.0199	0.0222	0.0212	0.021
0.0	0.0	0.0	-1835.0421	2074.29	NaN	NaN	1.3	0.893	0.0231	0.0198	0.0221	0.0212	0.0209
0.0	0.0	0.0	-491.0421	1803.29	NaN	NaN	1.3	0.8931	0.0231	0.0197	0.0221	0.0212	0.0209
0.0	0.0	0.0	-852.0421	2096.29	NaN	NaN	1.3	0.893	0.0231	0.0198	0.0221	0.0212	0.0209
0.0	0.0	0.0	-633.0421	1807.29	NaN	NaN	1.3	0.8933	0.023	0.0197	0.022	0.0211	0.0209
0.0	0.0	0.0	-2360.0421	1441.29	NaN	NaN	-0.3	0.8934	0.023	0.0197	0.022	0.0211	0.0208
0.0	0.0	0.0	-1764.0421	3393.29	NaN	NaN	1.3	0.8935	0.023	0.0197	0.0219	0.0211	0.0208
0.0	0.0	0.0	-1445.0421	1428.29	NaN	NaN	-0.3	0.8931	0.0231	0.0198	0.022	0.0211	0.0208
0.0	0.0	0.0	-1543.0421	852.29	NaN	NaN	-0.3	0.8929	0.0232	0.0198	0.022	0.0212	0.0208
0.0	0.0	0.0	-1098.0421	1754.29	NaN	NaN	1.3	0.893	0.0232	0.0198	0.022	0.0211	0.0208
0.0	0.0	0.0	100.9579	-150.71	NaN	NaN	1.3	0.8927	0.0233	0.0199	0.022	0.0212	0.0209
0.0	0.0	0.0	-1183.0421	-1283.71	NaN	NaN	0.5204	0.8927	0.0233	0.0198	0.022	0.0213	0.0209
0.0	0.0	0.0	-1418.0421	3331.29	NaN	NaN	1.3	0.8928	0.0233	0.0198	0.0219	0.0213	0.0209
0.0	0.0	0.0	-1344.0421	1071.29	NaN	NaN	-0.3	0.8924	0.0234	0.0198	0.022	0.0214	0.021
0.0	0.0	0.0	-2236.0421	2925.29	NaN	NaN	1.3	0.8924	0.0235	0.0198	0.0219	0.0214	0.0211
0.0	0.0	0.0	-1659.0421	-76.71	NaN	NaN	0.0442	0.8921	0.0236	0.0198	0.0219	0.0214	0.0211
0.0	0.0	0.0	-1209.0421	5447.29	NaN	NaN	1.2853	0.8932	0.0233	0.0197	0.0216	0.0213	0.0209
0.0	0.0	0.0	-919.0421	127.29	NaN	NaN	-0.1608	0.8923	0.0235	0.0198	0.0219	0.0215	0.0211
0.0	0.0	0.0	-714.0421	4511.29	NaN	NaN	1.188	0.893	0.0234	0.0196	0.0218	0.0214	0.0208
0.0	0.0	0.0	-25.0421	123.29	NaN	NaN	1.2549	0.8922	0.0235	0.0198	0.0221	0.0213	0.0211
0.0	0.0	0.0	-2505.0421	-370.71	NaN	NaN	0.1289	0.8922	0.0236	0.0199	0.0221	0.0212	0.0211
0.0	0.0	0.0	-846.0421	790.29	NaN	NaN	-0.3	0.8921	0.0236	0.0199	0.0221	0.0212	0.0211
0.0	0.0	0.0	-2508.0421	-238.71	NaN	NaN	0.0869	0.8924	0.0235	0.0198	0.0221	0.0211	0.0211
0.0	0.0	0.0	-414.0421	2818.29	NaN	NaN	1.1722	0.8929	0.0233	0.0197	0.0221	0.0211	0.021
0.0	0.0	0.0	-917.0421	2945.29	NaN	NaN	1.3	0.8934	0.0232	0.0196	0.022	0.021	0.0209
0.0	0.0	0.0	-1536.0421	-413.71	NaN	NaN	0.2122	0.893	0.0233	0.0197	0.022	0.021	0.021
0.0	0.0	0.0	-2083.0421	2067.29	NaN	NaN	-0.3	0.893	0.0233	0.0197	0.0221	0.021	0.0209
0.0	0.0	0.0	-371.0421	3314.29	NaN	NaN	1.1261	0.8933	0.0232	0.0197	0.022	0.021	0.0208
0.0	0.0	0.0	-1865.0421	630.29	NaN	NaN	-0.3	0.8924	0.0234	0.0199	0.0222	0.0211	0.021
0.0	0.0	0.0	-604.0421	293.29	NaN	NaN	-0.3	0.8924	0.0234	0.0199	0.0222	0.0211	0.021
0.0	0.0	0.0	-939.0421	-1696.71	NaN	NaN	0.6437	0.8921	0.0236	0.02	0.0222	0.0211	0.0211
0.0	0.0	0.0	-2734.0421	-858.71	NaN	NaN	0.239	0.8918	0.0236	0.02	0.0222	0.0212	0.0212
0.0	0.0	0.0	-2232.0421	2822.29	NaN	NaN	1.3	0.8921	0.0234	0.0199	0.0222	0.0212	0.0211
0.0	0.0	0.0	-1815.0421	892.29	NaN	NaN	-0.3	0.8917	0.0236	0.02	0.0223	0.0213	0.0212
0.0	0.0	0.0	-2662.0421	-189.71	NaN	NaN	0.0665	0.8913	0.0237	0.0201	0.0223	0.0213	0.0213
0.0	0.0	0.0	-1825.0421	368.29	NaN	NaN	-0.2528	0.8915	0.0236	0.0201	0.0222	0.0213	0.0213
0.0	0.0	0.0	625.9579	1935.29	NaN	NaN	0.7556	0.8922	0.0234	0.0199	0.0221	0.0212	0.0211
0.0	0.0	0.0	-2986.0421	1873.29	NaN	NaN	-0.3	0.8918	0.0235	0.02	0.0222	0.0213	0.0212
0.0	0.0	0.0	-326.0421	2109.29	NaN	NaN	1.1828	0.8919	0.0234	0.02	0.0221	0.0213	0.0212
0.0	0.0	0.0	-1423.0421	-405.71	NaN	NaN	0.2219	0.8914	0.0236	0.0201	0.0222	0.0214	0.0213
0.0	0.0	0.0	-2288.0421	1818.29	NaN	NaN	-0.3	0.8918	0.0235	0.02	0.0221	0.0213	0.0212
0.0	0.0	0.0	-1523.0421	1263.29	NaN	NaN	-0.3	0.8914	0.0237	0.0201	0.0222	0.0213	0.0213
0.0	0.0	0.0	-1291.0421	85.29	NaN	NaN	-0.0707	0.8912	0.0238	0.0202	0.0222	0.0214	0.0213
0.0	0.0	0.0	-670.0421	-653.71	NaN	NaN	0.4938	0.8909	0.0239	0.0202	0.0222	0.0214	0.0213
0.0	0.0	0.0	-2792.0421	476.29	NaN	NaN	-0.2057	0.8909	0.024	0.0202	0.0222	0.0214	0.0213
0.0	0.0	0.0	-2225.0421	334.29	NaN	NaN	-0.1768	0.891	0.024	0.0201	0.0221	0.0214	0.0213
0.0	0.0	0.0	-718.0421	251.29	NaN	NaN	-0.3	0.8915	0.0238	0.02	0.022	0.0214	0.0213
0.0	0.0	0.0	-842.0421	1690.29	NaN	NaN	1.3	0.892	0.0236	0.0199	0.022	0.0214	0.0212
0.0	0.0	0.0	-1374.0421	4202.29	NaN	NaN	1.3	0.8926	0.0234	0.0197	0.022	0.0213	0.021
0.0	0.0	0.0	-2601.0421	68.29	NaN	NaN	-0.027	0.892	0.0235	0.0199	0.0221	0.0214	0.0211
0.0	0.0	0.0	-2474.0421	1859.29	NaN	NaN	-0.3	0.8921	0.0235	0.0199	0.0221	0.0213	0.021
0.0	0.0	0.0	-1695.0421	-998.71	NaN	NaN	0.3708	0.8917	0.0236	0.02	0.0222	0.0213	0.0211
0.0	0.0	0.0	-1529.0421	-1235.71	NaN	NaN	0.447	0.892	0.0234	0.02	0.0222	0.0212	0.0211
0.0	0.0	0.0	-1688.0421	186.29	NaN	NaN	-0.124	0.8925	0.0232	0.0199	0.0223	0.0212	0.021
0.0	0.0	0.0	-623.0421	783.29	NaN	NaN	1.3	0.8929	0.0231	0.0198	0.0223	0.0212	0.0208
0.0	0.0	0.0	-673.0421	32.29	NaN	NaN	-0.0504	0.8921	0.0233	0.02	0.0224	0.0212	0.021
0.0	0.0	0.0	-2622.0421	-556.71	NaN	NaN	0.1751	0.892	0.0233	0.02	0.0224	0.0212	0.021
0.0	0.0	0.0	-1912.0421	-415.71	NaN	NaN	0.1786	0.892	0.0234	0.02	0.0224	0.0211	0.021
0.0	0.0	0.0	-2254.0421	1527.29	NaN	NaN	-0.3	0.8925	0.0233	0.0199	0.0222	0.021	0.021
0.0	0.0	0.0	2552.9579	2018.29	NaN	NaN	0.4415	0.893	0.0232	0.0198	0.022	0.021	0.0209
0.0	0.0	0.0	7165.9579	3520.29	NaN	NaN	0.3294	0.8936	0.0232	0.0196	0.0218	0.0211	0.0206
0.0	0.0	0.0	3309.9579	7105.29	NaN	NaN	0.6822	0.8935	0.0234	0.0197	0.0216	0.0212	0.0206
0.0	0.0	0.0	1579.9579	3463.29	NaN	NaN	0.6867	0.8931	0.0235	0.0197	0.0217	0.0212	0.0207
0.0	0.0	0.0	2099.9579	782.29	NaN	NaN	0.2714	0.8921	0.0237	0.0199	0.022	0.0214	0.021
0.0	0.0	0.0	-179.0421	-535.71	NaN	NaN	0.7495	0.8917	0.0238	0.0199	0.0221	0.0214	0.021
0.0	0.0	0.0	-1305.0421	3154.29	NaN	NaN	1.3	0.892	0.0238	0.0198	0.022	0.0214	0.021
0.0	0.0	0.0	-2410.0421	-566.71	NaN	NaN	0.1904	0.8913	0.024	0.02	0.0222	0.0215	0.0211
0.0	0.0	0.0	-400.0421	830.29	NaN	NaN	1.3	0.8918	0.0239	0.0198	0.0221	0.0213	0.021
0.0	0.0	0.0	-1641.0421	704.29	NaN	NaN	-0.3	0.8921	0.0238	0.0198	0.0221	0.0213	0.021
0.0	0.0	0.0	-622.0421	3262.29	NaN	NaN	1.2356	0.8929	0.0236	0.0197	0.022	0.0211	0.0208
0.0	0.0	0.0	-2923.0421	309.29	NaN	NaN	-0.1183	0.8929	0.0236	0.0197	0.022	0.0211	0.0208
0.0	0.0	0.0	-1074.0421	-929.71	NaN	NaN	0.464	0.8937	0.0234	0.0196	0.0219	0.0209	0.0206
0.0	0.0	0.0	-497.0421	580.29	NaN	NaN	1.3	0.8941	0.0233	0.0196	0.0219	0.0208	0.0204
0.0	0.0	0.0	-1658.0421	1703.29	NaN	NaN	1.3	0.8947	0.0231	0.0194	0.0218	0.0207	0.0203
0.0	0.0	0.0	-1875.0421	-426.71	NaN	NaN	0.1854	0.8945	0.0231	0.0195	0.0219	0.0207	0.0203
0.0	0.0	0.0	-640.0421	1665.29	NaN	NaN	1.3	0.8949	0.023	0.0194	0.0218	0.0207	0.0202
0.0	0.0	0.0	-1284.0421	640.29	NaN	NaN	-0.3	0.8947	0.0231	0.0194	0.0219	0.0207	0.0202
0.0	0.0	0.0	-1535.0421	-1771.71	NaN	NaN	0.5358	0.8941	0.0232	0.0196	0.022	0.0207	0.0203
0.0	0.0	0.0	-749.0421	146.29	NaN	NaN	-0.2427	0.8941	0.0232	0.0196	0.022	0.0207	0.0203
0.0	0.0	0.0	-2255.0421	999.29	NaN	NaN	-0.3	0.8941	0.0233	0.0196	0.022	0.0207	0.0204
0.0	0.0	0.0	-2535.0421	873.29	NaN	NaN	-0.3	0.8936	0.0234	0.0197	0.0221	0.0208	0.0205
0.0	0.0	0.0	-1529.0421	3080.29	NaN	NaN	1.3	0.8936	0.0234	0.0196	0.022	0.0208	0.0205
0.0	0.0	0.0	1333.9579	-175.71	NaN	NaN	-0.1517	0.8931	0.0236	0.0197	0.0221	0.021	0.0206
0.0	0.0	0.0	-2009.0421	4427.29	NaN	NaN	1.3	0.8931	0.0236	0.0197	0.022	0.021	0.0206
0.0	0.0	0.0	-1387.0421	1799.29	NaN	NaN	1.3	0.893	0.0237	0.0197	0.022	0.021	0.0206
0.0	0.0	0.0	212.9579	1529.29	NaN	NaN	0.8778	0.8929	0.0237	0.0198	0.022	0.021	0.0207
0.0	0.0	0.0	-590.0421	173.29	NaN	NaN	-0.3	0.8927	0.0238	0.0198	0.022	0.021	0.0207
0.0	0.0	0.0	795.9579	3095.29	NaN	NaN	0.7954	0.8931	0.0237	0.0197	0.022	0.021	0.0206
0.0	0.0	0.0	-274.0421	-115.71	NaN	NaN	0.2969	0.8926	0.0239	0.0198	0.0221	0.021	0.0207
0.0	0.0	0.0	-922.0421	1913.29	NaN	NaN	1.3	0.8929	0.0238	0.0197	0.022	0.021	0.0206
0.0	0.0	0.0	-1850.0421	-1451.71	NaN	NaN	0.4397	0.8921	0.0241	0.0199	0.0221	0.0211	0.0207
0.0	0.0	0.0	-1673.0421	2668.29	NaN	NaN	1.3	0.8926	0.024	0.0198	0.022	0.021	0.0206
0.0	0.0	0.0	-1445.0421	1420.29	NaN	NaN	-0.3	0.8926	0.024	0.0198	0.0219	0.0211	0.0206
0.0	0.0	0.0	-1479.0421	200.29	NaN	NaN	-0.1566	0.8926	0.024	0.0198	0.0219	0.0212	0.0205
0.0	0.0	0.0	-996.0421	1363.29	NaN	NaN	1.3	0.8925	0.024	0.0197	0.0219	0.0213	0.0206
0.0	0.0	0.0	-1301.0421	2767.29	NaN	NaN	1.3	0.8927	0.0239	0.0196	0.0218	0.0214	0.0205
0.0	0.0	0.0	-1107.0421	531.29	NaN	NaN	-0.3	0.8921	0.024	0.0198	0.022	0.0215	0.0206
0.0	0.0	0.0	-2379.0421	2921.29	NaN	NaN	1.3	0.8921	0.024	0.0198	0.022	0.0214	0.0207
0.0	0.0	0.0	-2627.0421	-385.71	NaN	NaN	0.128	0.8913	0.0242	0.02	0.0222	0.0215	0.0209
0.0	0.0	0.0	-2212.0421	-709.71	NaN	NaN	0.2429	0.8916	0.024	0.02	0.0222	0.0214	0.0208
0.0	0.0	0.0	-2287.0421	2031.29	NaN	NaN	-0.3	0.8921	0.0238	0.0199	0.0222	0.0213	0.0207
0.0	0.0	0.0	-1542.0421	-1480.71	NaN	NaN	0.4899	0.892	0.0238	0.02	0.0222	0.0212	0.0208
0.0	0.0	0.0	204.9579	-539.71	NaN	NaN	1.3	0.8925	0.0236	0.0199	0.0222	0.0212	0.0207
0.0	0.0	0.0	-2051.0421	-535.71	NaN	NaN	0.2071	0.8925	0.0236	0.0199	0.0222	0.0211	0.0207
0.0	0.0	0.0	-1274.0421	-556.71	NaN	NaN	0.3041	0.8931	0.0234	0.0198	0.0221	0.0211	0.0206
0.0	0.0	0.0	-1190.0421	2157.29	NaN	NaN	1.3	0.8929	0.0233	0.0198	0.0221	0.0212	0.0206
0.0	0.0	0.0	-2440.0421	2323.29	NaN	NaN	-0.3	0.8927	0.0234	0.0199	0.0221	0.0212	0.0207
0.0	0.0	0.0	-3032.0421	2291.29	NaN	NaN	-0.3	0.8927	0.0235	0.0199	0.0221	0.0212	0.0207
0.0	0.0	0.0	-418.0421	2828.29	NaN	NaN	1.1734	0.8925	0.0236	0.0199	0.022	0.0212	0.0208
0.0	0.0	0.0	-1622.0421	1315.29	NaN	NaN	-0.3	0.8923	0.0237	0.0199	0.022	0.0213	0.0209
0.0	0.0	0.0	1329.9579	4396.29	NaN	NaN	0.7677	0.8929	0.0235	0.0198	0.0217	0.0214	0.0207
0.0	0.0	0.0	-1046.0421	3574.29	NaN	NaN	1.3	0.8924	0.0237	0.0198	0.0218	0.0215	0.0208
0.0	0.0	0.0	-1059.0421	3015.29	NaN	NaN	1.3	0.8922	0.0238	0.0198	0.0219	0.0215	0.0208
0.0	0.0	0.0	126.9579	-735.71	NaN	NaN	1.2086	0.8914	0.0239	0.0201	0.0222	0.0214	0.0211
0.0	0.0	0.0	-678.0421	395.29	NaN	NaN	-0.3	0.8914	0.0239	0.0201	0.0222	0.0214	0.021
0.0	0.0	0.0	-1490.0421	2896.29	NaN	NaN	1.3	0.8919	0.0237	0.0199	0.0221	0.0214	0.0209
0.0	0.0	0.0	-1597.0421	346.29	NaN	NaN	-0.2769	0.8916	0.0237	0.02	0.0222	0.0215	0.021
0.0	0.0	0.0	613.9579	720.29	NaN	NaN	0.5398	0.892	0.0236	0.0199	0.0221	0.0215	0.0208
0.0	0.0	0.0	-1934.0421	2126.29	NaN	NaN	1.3	0.892	0.0236	0.0199	0.0222	0.0215	0.0209
0.0	0.0	0.0	-1038.0421	-2299.71	NaN	NaN	0.689	0.8917	0.0236	0.02	0.0222	0.0215	0.021
0.0	0.0	0.0	-1662.0421	613.29	NaN	NaN	-0.3	0.892	0.0235	0.0199	0.0222	0.0215	0.0209
0.0	0.0	0.0	-1449.0421	1032.29	NaN	NaN	-0.3	0.8918	0.0235	0.0199	0.0222	0.0216	0.021
0.0	0.0	0.0	-2474.0421	2364.29	NaN	NaN	-0.3	0.892	0.0234	0.0199	0.0222	0.0216	0.021
0.0	0.0	0.0	-735.0421	959.29	NaN	NaN	1.3	0.8922	0.0234	0.0199	0.0221	0.0215	0.021
0.0	0.0	0.0	-328.0421	-259.71	NaN	NaN	0.4419	0.8924	0.0234	0.0198	0.022	0.0214	0.0209
0.0	0.0	0.0	292.9579	-332.71	NaN	NaN	1.3	0.8928	0.0233	0.0197	0.0219	0.0214	0.0209
0.0	0.0	0.0	-198.0421	2428.29	NaN	NaN	1.0888	0.8931	0.0233	0.0196	0.0218	0.0215	0.0208
0.0	0.0	0.0	-757.0421	1798.29	NaN	NaN	1.3	0.893	0.0233	0.0196	0.0218	0.0215	0.0207
0.0	0.0	0.0	216.9579	3152.29	NaN	NaN	0.9356	0.893	0.0233	0.0196	0.0218	0.0215	0.0207
0.0	0.0	0.0	-2786.0421	-2074.71	NaN	NaN	0.4268	0.8914	0.0237	0.02	0.0222	0.0215	0.0212
0.0	0.0	0.0	-828.0421	938.29	NaN	NaN	1.3	0.8921	0.0235	0.0198	0.0221	0.0214	0.021
0.0	0.0	0.0	-515.0421	806.29	NaN	NaN	1.3	0.8925	0.0235	0.0197	0.022	0.0215	0.0209
0.0	0.0	0.0	-272.0421	3763.29	NaN	NaN	1.0779	0.8931	0.0233	0.0196	0.0218	0.0214	0.0208
0.0	0.0	0.0	-1319.0421	1715.29	NaN	NaN	1.3	0.8928	0.0234	0.0197	0.0218	0.0214	0.0209
0.0	0.0	0.0	-872.0421	-475.71	NaN	NaN	0.353	0.893	0.0234	0.0197	0.0217	0.0214	0.0208
0.0	0.0	0.0	-1039.0421	3199.29	NaN	NaN	1.3	0.8935	0.0233	0.0196	0.0215	0.0213	0.0208
0.0	0.0	0.0	-311.0421	3569.29	NaN	NaN	1.0955	0.8936	0.0233	0.0196	0.0216	0.0212	0.0207
0.0	0.0	0.0	141.9579	-54.71	NaN	NaN	-0.3	0.893	0.0235	0.0197	0.0217	0.0213	0.0208
0.0	0.0	0.0	-359.0421	-1179.71	NaN	NaN	0.7667	0.8931	0.0235	0.0197	0.0217	0.0213	0.0207
0.0	0.0	0.0	-900.0421	4945.29	NaN	NaN	1.2225	0.8935	0.0235	0.0196	0.0216	0.0213	0.0206
0.0	0.0	0.0	-56.0421	-407.71	NaN	NaN	0.8792	0.8933	0.0235	0.0197	0.0216	0.0211	0.0207
0.0	0.0	0.0	318.9579	-531.71	NaN	NaN	1.3	0.8932	0.0236	0.0197	0.0216	0.0212	0.0207
0.0	0.0	0.0	-944.0421	924.29	NaN	NaN	-0.3	0.8933	0.0236	0.0197	0.0215	0.0213	0.0206
0.0	0.0	0.0	-4.0421	5019.29	NaN	NaN	1.0008	0.8935	0.0235	0.0197	0.0212	0.0213	0.0207
0.0	0.0	0.0	1.9579	-254.71	NaN	NaN	1.0077	0.8931	0.0236	0.0197	0.0215	0.0214	0.0208
0.0	0.0	0.0	752.9579	388.29	NaN	NaN	0.3402	0.893	0.0236	0.0197	0.0216	0.0214	0.0207
0.0	0.0	0.0	-1542.0421	1402.29	NaN	NaN	-0.3	0.8923	0.0238	0.0198	0.0218	0.0214	0.0209
0.0	0.0	0.0	-2880.0421	232.29	NaN	NaN	-0.0877	0.8922	0.0238	0.0198	0.0219	0.0214	0.0209
0.0	0.0	0.0	-620.0421	1472.29	NaN	NaN	1.3	0.8925	0.0237	0.0197	0.0219	0.0213	0.0209
0.0	0.0	0.0	-2442.0421	257.29	NaN	NaN	-0.1178	0.8927	0.0236	0.0197	0.0219	0.0213	0.0208
0.0	0.0	0.0	-76.0421	2334.29	NaN	NaN	1.0337	0.8934	0.0233	0.0197	0.0216	0.0212	0.0207
0.0	0.0	0.0	-2849.0421	1971.29	NaN	NaN	-0.3	0.8933	0.0233	0.0197	0.0216	0.0213	0.0207
0.0	0.0	0.0	-1232.0421	2011.29	NaN	NaN	1.3	0.8933	0.0233	0.0197	0.0217	0.0213	0.0207
0.0	0.0	0.0	-1653.0421	961.29	NaN	NaN	-0.3	0.8931	0.0234	0.0198	0.0218	0.0212	0.0208
0.0	0.0	0.0	-1468.0421	2725.29	NaN	NaN	1.3	0.8933	0.0234	0.0197	0.0218	0.0211	0.0207
0.0	0.0	0.0	-1664.0421	-119.71	NaN	NaN	0.0671	0.8931	0.0234	0.0198	0.0218	0.021	0.0208
0.0	0.0	0.0	500.9579	353.29	NaN	NaN	0.4136	0.8936	0.0232	0.0197	0.0217	0.021	0.0207
0.0	0.0	0.0	901.9579	19.29	NaN	NaN	0.0209	0.8932	0.0234	0.0198	0.0218	0.0211	0.0208
0.0	0.0	0.0	-609.0421	1662.29	NaN	NaN	1.3	0.8932	0.0234	0.0199	0.0217	0.0211	0.0208
0.0	0.0	0.0	-1966.0421	362.29	NaN	NaN	-0.2259	0.8928	0.0236	0.0199	0.0216	0.0212	0.0209
0.0	0.0	0.0	-2110.0421	1596.29	NaN	NaN	-0.3	0.893	0.0235	0.0199	0.0214	0.0213	0.021
0.0	0.0	0.0	-1187.0421	3328.29	NaN	NaN	1.3	0.893	0.0234	0.02	0.0212	0.0213	0.021
0.0	0.0	0.0	-945.0421	1876.29	NaN	NaN	1.3	0.8927	0.0235	0.02	0.0213	0.0214	0.0211
0.0	0.0	0.0	140.9579	787.29	NaN	NaN	0.8481	0.8926	0.0235	0.02	0.0215	0.0214	0.0211
0.0	0.0	0.0	-1039.0421	1761.29	NaN	NaN	1.3	0.8921	0.0237	0.02	0.0217	0.0214	0.0211
0.0	0.0	0.0	-2341.0421	-1456.71	NaN	NaN	0.3836	0.8917	0.0238	0.0201	0.0219	0.0213	0.0212
0.0	0.0	0.0	-1762.0421	831.29	NaN	NaN	-0.3	0.8925	0.0236	0.0199	0.0218	0.0212	0.021
0.0	0.0	0.0	-1197.0421	992.29	NaN	NaN	-0.3	0.8926	0.0235	0.0199	0.0217	0.0212	0.021
0.0	0.0	0.0	-1748.0421	1212.29	NaN	NaN	-0.3	0.8927	0.0235	0.0199	0.0217	0.0212	0.021
0.0	0.0	0.0	-1554.0421	952.29	NaN	NaN	-0.3	0.893	0.0234	0.0199	0.0216	0.0212	0.021
0.0	0.0	0.0	-475.0421	3641.29	NaN	NaN	1.15	0.8934	0.0233	0.0199	0.0214	0.0212	0.0209
0.0	0.0	0.0	-1885.0421	518.29	NaN	NaN	-0.3	0.8929	0.0234	0.0199	0.0216	0.0213	0.021
0.0	0.0	0.0	-1142.0421	1435.29	NaN	NaN	1.3	0.8931	0.0233	0.0199	0.0215	0.0213	0.0209
0.0	0.0	0.0	-1216.0421	2060.29	NaN	NaN	1.3	0.8929	0.0234	0.0199	0.0215	0.0213	0.0209
0.0	0.0	0.0	-2149.0421	1472.29	NaN	NaN	-0.3	0.8926	0.0236	0.0199	0.0216	0.0213	0.021
0.0	0.0	0.0	-2075.0421	-900.71	NaN	NaN	0.3027	0.8923	0.0237	0.0199	0.0217	0.0213	0.0211
0.0	0.0	0.0	-1168.0421	542.29	NaN	NaN	-0.3	0.8927	0.0236	0.0199	0.0215	0.0212	0.0211
0.0	0.0	0.0	-2105.0421	3866.29	NaN	NaN	1.3	0.8931	0.0233	0.0199	0.0213	0.0213	0.0211
0.0	0.0	0.0	723.9579	2309.29	NaN	NaN	0.7613	0.8932	0.0233	0.0199	0.0213	0.0212	0.0211
0.0	0.0	0.0	-553.0421	-188.71	NaN	NaN	0.2544	0.8932	0.0233	0.0199	0.0214	0.0212	0.021
0.0	0.0	0.0	-1370.0421	1184.29	NaN	NaN	-0.3	0.8933	0.0233	0.0199	0.0214	0.0211	0.021
0.0	0.0	0.0	-1549.0421	544.29	NaN	NaN	-0.3	0.8935	0.0233	0.0198	0.0214	0.021	0.021
0.0	0.0	0.0	-1825.0421	1702.29	NaN	NaN	-0.3	0.8938	0.0231	0.0198	0.0214	0.021	0.021
0.0	0.0	0.0	-1488.0421	2139.29	NaN	NaN	1.3	0.8938	0.0232	0.0198	0.0214	0.0209	0.021
0.0	0.0	0.0	-895.0421	1221.29	NaN	NaN	1.3	0.8938	0.0231	0.0198	0.0213	0.0209	0.021
0.0	0.0	0.0	-1745.0421	4321.29	NaN	NaN	1.3	0.8942	0.0231	0.0198	0.0211	0.0209	0.021
0.0	0.0	0.0	-2409.0421	475.29	NaN	NaN	-0.2458	0.8941	0.0231	0.0197	0.0213	0.0208	0.021
0.0	0.0	0.0	-1287.0421	3313.29	NaN	NaN	1.3	0.8941	0.0231	0.0197	0.0213	0.0209	0.0209
0.0	0.0	0.0	-812.0421	1724.29	NaN	NaN	1.3	0.894	0.0232	0.0197	0.0214	0.0209	0.0209
0.0	0.0	0.0	-467.0421	-756.71	NaN	NaN	0.6184	0.8939	0.0233	0.0197	0.0215	0.0208	0.0209
0.0	0.0	0.0	297.9579	1047.29	NaN	NaN	0.7785	0.8938	0.0234	0.0197	0.0215	0.0208	0.0208
0.0	0.0	0.0	-285.0421	-914.71	NaN	NaN	0.7624	0.8938	0.0234	0.0197	0.0214	0.0209	0.0208
0.0	0.0	0.0	597.9579	2882.29	NaN	NaN	0.8282	0.894	0.0233	0.0198	0.0212	0.0209	0.0209
0.0	0.0	0.0	-887.0421	2016.29	NaN	NaN	1.3	0.8941	0.0233	0.0197	0.0212	0.0209	0.0209
0.0	0.0	0.0	-38.0421	1624.29	NaN	NaN	1.024	0.8937	0.0234	0.0197	0.0214	0.021	0.0209
0.0	0.0	0.0	-2024.0421	-2224.71	NaN	NaN	0.5236	0.8928	0.0236	0.0198	0.0217	0.021	0.021
0.0	0.0	0.0	-1130.0421	3992.29	NaN	NaN	1.3	0.894	0.0233	0.0197	0.0214	0.0208	0.0208
0.0	0.0	0.0	-2801.0421	2446.29	NaN	NaN	-0.3	0.8933	0.0234	0.0198	0.0217	0.0209	0.021
0.0	0.0	0.0	-1249.0421	1159.29	NaN	NaN	-0.3	0.8937	0.0232	0.0197	0.0217	0.0209	0.0208
0.0	0.0	0.0	-1302.0421	501.29	NaN	NaN	-0.3	0.8933	0.0234	0.0197	0.0218	0.0209	0.0208
0.0	0.0	0.0	-853.0421	2154.29	NaN	NaN	1.3	0.8936	0.0233	0.0197	0.0217	0.0209	0.0207
0.0	0.0	0.0	-2003.0421	1288.29	NaN	NaN	-0.3	0.8936	0.0233	0.0197	0.0218	0.0208	0.0207
0.0	0.0	0.0	-1757.0421	-1838.71	NaN	NaN	0.5114	0.8935	0.0234	0.0198	0.0218	0.0208	0.0207
0.0	0.0	0.0	-913.0421	1380.29	NaN	NaN	1.3	0.8942	0.0232	0.0197	0.0216	0.0207	0.0206
0.0	0.0	0.0	212.9579	3327.29	NaN	NaN	0.9398	0.8942	0.0232	0.0198	0.0214	0.0207	0.0207
0.0	0.0	0.0	24.9579	-367.71	NaN	NaN	1.0728	0.8945	0.0231	0.0197	0.0214	0.0207	0.0206
0.0	0.0	0.0	-868.0421	3731.29	NaN	NaN	1.3	0.8944	0.0232	0.0197	0.0214	0.0207	0.0205
0.0	0.0	0.0	-813.0421	-2990.71	NaN	NaN	0.7863	0.8936	0.0235	0.0198	0.0216	0.0208	0.0206
0.0	0.0	0.0	-912.0421	2242.29	NaN	NaN	1.3	0.8941	0.0233	0.0197	0.0215	0.0208	0.0206
0.0	0.0	0.0	-1617.0421	61.29	NaN	NaN	-0.0394	0.8934	0.0235	0.0198	0.0217	0.0209	0.0207
0.0	0.0	0.0	-3537.0421	2946.29	NaN	NaN	-0.3	0.8936	0.0234	0.0198	0.0217	0.0209	0.0207
0.0	0.0	0.0	-1229.0421	-1007.71	NaN	NaN	0.4505	0.8929	0.0236	0.0199	0.0218	0.0209	0.0208
0.0	0.0	0.0	-2962.0421	2726.29	NaN	NaN	-0.3	0.8936	0.0234	0.0198	0.0216	0.0208	0.0208
0.0	0.0	0.0	-1551.0421	5120.29	NaN	NaN	1.3	0.8936	0.0232	0.0199	0.0216	0.0209	0.0208
0.0	0.0	0.0	-1457.0421	1434.29	NaN	NaN	-0.3	0.8938	0.0231	0.0199	0.0216	0.0208	0.0208
0.0	0.0	0.0	-1087.0421	1947.29	NaN	NaN	1.3	0.8934	0.0232	0.0199	0.0218	0.0209	0.0207
0.0	0.0	0.0	-1150.0421	176.29	NaN	NaN	-0.181	0.8934	0.0233	0.0199	0.0219	0.0209	0.0207
0.0	0.0	0.0	-1856.0421	-614.71	NaN	NaN	0.2488	0.8929	0.0234	0.02	0.022	0.0209	0.0208
0.0	0.0	0.0	-1268.0421	1064.29	NaN	NaN	-0.3	0.8928	0.0234	0.02	0.022	0.021	0.0208
0.0	0.0	0.0	-1070.0421	2481.29	NaN	NaN	1.3	0.893	0.0233	0.02	0.0219	0.021	0.0208
0.0	0.0	0.0	-1433.0421	-1384.71	NaN	NaN	0.4914	0.8925	0.0235	0.0201	0.022	0.0211	0.0209
0.0	0.0	0.0	-208.0421	2267.29	NaN	NaN	1.101	0.8931	0.0232	0.0201	0.0218	0.021	0.0209
0.0	0.0	0.0	-2026.0421	514.29	NaN	NaN	-0.3	0.8925	0.0234	0.0201	0.0218	0.0211	0.021
0.0	0.0	0.0	261.9579	666.29	NaN	NaN	0.7178	0.8929	0.0233	0.0201	0.0217	0.0211	0.0209
0.0	0.0	0.0	-462.0421	2017.29	NaN	NaN	1.2971	0.8929	0.0233	0.0201	0.0216	0.0211	0.0209
0.0	0.0	0.0	-1739.0421	2260.29	NaN	NaN	1.3	0.8928	0.0233	0.0201	0.0216	0.0212	0.0209
0.0	0.0	0.0	-1433.0421	-28.71	NaN	NaN	0.0196	0.892	0.0236	0.0202	0.0219	0.0212	0.0211
0.0	0.0	0.0	-1888.0421	2675.29	NaN	NaN	1.3	0.8924	0.0235	0.0201	0.0219	0.0212	0.021
0.0	0.0	0.0	-1813.0421	-776.71	NaN	NaN	0.2999	0.8917	0.0237	0.0202	0.0221	0.0212	0.0211
0.0	0.0	0.0	-1877.0421	443.29	NaN	NaN	-0.3	0.8924	0.0234	0.0201	0.0219	0.0211	0.0211
0.0	0.0	0.0	-691.0421	-64.71	NaN	NaN	0.0856	0.8927	0.0233	0.02	0.0218	0.021	0.021
0.0	0.0	0.0	-1289.0421	2331.29	NaN	NaN	1.3	0.8933	0.0231	0.02	0.0217	0.021	0.021
0.0	0.0	0.0	-2523.0421	1062.29	NaN	NaN	-0.3	0.8926	0.0233	0.0201	0.022	0.021	0.0211
0.0	0.0	0.0	-2604.0421	3201.29	NaN	NaN	1.3	0.8932	0.0232	0.02	0.0218	0.0209	0.021
0.0	0.0	0.0	-2793.0421	463.29	NaN	NaN	-0.1989	0.8927	0.0233	0.02	0.0219	0.0209	0.0211
0.0	0.0	0.0	-976.0421	3669.29	NaN	NaN	1.3	0.8938	0.023	0.0199	0.0216	0.0208	0.0209
0.0	0.0	0.0	-982.0421	-997.71	NaN	NaN	0.504	0.8929	0.0233	0.02	0.0218	0.0209	0.0211
0.0	0.0	0.0	-2366.0421	4466.29	NaN	NaN	1.3	0.8937	0.023	0.0199	0.0216	0.0209	0.0209
0.0	0.0	0.0	-2936.0421	1028.29	NaN	NaN	-0.3	0.8925	0.0233	0.0201	0.0219	0.021	0.0211
0.0	0.0	0.0	-1051.0421	2852.29	NaN	NaN	1.3	0.8931	0.0232	0.02	0.0218	0.0209	0.021
0.0	0.0	0.0	-2250.0421	-142.71	NaN	NaN	0.0596	0.8926	0.0233	0.0201	0.0219	0.021	0.0211
0.0	0.0	0.0	-1353.0421	1077.29	NaN	NaN	-0.3	0.8935	0.0231	0.02	0.0216	0.0209	0.0209
0.0	0.0	0.0	-348.0421	3086.29	NaN	NaN	1.1271	0.8936	0.0231	0.0201	0.0215	0.0209	0.0209
0.0	0.0	0.0	-1411.0421	811.29	NaN	NaN	-0.3	0.8934	0.0231	0.0201	0.0215	0.0209	0.0209
0.0	0.0	0.0	-69.0421	345.29	NaN	NaN	1.2499	0.8928	0.0233	0.0202	0.0217	0.021	0.021
0.0	0.0	0.0	-1458.0421	1795.29	NaN	NaN	1.3	0.8932	0.0233	0.0202	0.0215	0.021	0.0209
0.0	0.0	0.0	-2613.0421	2783.29	NaN	NaN	1.3	0.8931	0.0233	0.0202	0.0215	0.021	0.021
0.0	0.0	0.0	-2463.0421	2532.29	NaN	NaN	1.3	0.8926	0.0234	0.0202	0.0216	0.0211	0.0211
0.0	0.0	0.0	271.9579	4250.29	NaN	NaN	0.9399	0.8931	0.0233	0.0202	0.0214	0.0211	0.0209
0.0	0.0	0.0	-206.0421	-437.71	NaN	NaN	0.6799	0.8919	0.0237	0.0203	0.0218	0.0212	0.0211
0.0	0.0	0.0	-2313.0421	2828.29	NaN	NaN	1.3	0.8926	0.0235	0.0202	0.0217	0.0211	0.0209
0.0	0.0	0.0	-1058.0421	306.29	NaN	NaN	-0.3	0.8925	0.0236	0.0201	0.0217	0.0211	0.021
0.0	0.0	0.0	-1607.0421	979.29	NaN	NaN	-0.3	0.8924	0.0236	0.0201	0.0218	0.0211	0.021
0.0	0.0	0.0	-1444.0421	4567.29	NaN	NaN	1.3	0.8929	0.0234	0.02	0.0218	0.0211	0.0208
0.0	0.0	0.0	-1393.0421	850.29	NaN	NaN	-0.3	0.8924	0.0235	0.02	0.022	0.0211	0.0209
0.0	0.0	0.0	-3172.0421	-314.71	NaN	NaN	0.0903	0.8914	0.0239	0.0201	0.0223	0.0212	0.021
0.0	0.0	0.0	-1749.0421	928.29	NaN	NaN	-0.3	0.892	0.0237	0.0201	0.0222	0.0211	0.0209
0.0	0.0	0.0	-1912.0421	-112.71	NaN	NaN	0.0557	0.8917	0.0239	0.0201	0.0222	0.0212	0.0209
0.0	0.0	0.0	-1809.0421	3259.29	NaN	NaN	1.3	0.8924	0.0235	0.0202	0.022	0.0211	0.0208
0.0	0.0	0.0	-2354.0421	3682.29	NaN	NaN	1.3	0.8929	0.0233	0.0202	0.0218	0.0211	0.0208
0.0	0.0	0.0	-1982.0421	-1047.71	NaN	NaN	0.3458	0.8923	0.0234	0.0203	0.022	0.0212	0.0209
0.0	0.0	0.0	-1476.0421	3489.29	NaN	NaN	1.3	0.8929	0.0232	0.0202	0.0218	0.0211	0.0208
0.0	0.0	0.0	-1115.0421	3003.29	NaN	NaN	1.3	0.892	0.0234	0.0203	0.0221	0.0213	0.0209
0.0	0.0	0.0	-2641.0421	-533.71	NaN	NaN	0.1681	0.8911	0.0238	0.0203	0.0224	0.0214	0.021
0.0	0.0	0.0	-1869.0421	513.29	NaN	NaN	-0.3	0.891	0.0238	0.0204	0.0224	0.0214	0.021
0.0	0.0	0.0	-1906.0421	-421.71	NaN	NaN	0.1812	0.8909	0.0239	0.0204	0.0225	0.0214	0.021
0.0	0.0	0.0	161.9579	-371.71	NaN	NaN	1.3	0.8912	0.0238	0.0204	0.0223	0.0214	0.021
0.0	0.0	0.0	-396.0421	13.29	NaN	NaN	-0.0347	0.8914	0.0237	0.0204	0.0221	0.0214	0.0209
0.0	0.0	0.0	-1225.0421	1675.29	NaN	NaN	1.3	0.8915	0.0237	0.0205	0.022	0.0215	0.0209
0.0	0.0	0.0	-570.0421	3081.29	NaN	NaN	1.227	0.8915	0.0236	0.0205	0.0219	0.0215	0.0209
0.0	0.0	0.0	-1067.0421	-2615.71	NaN	NaN	0.7103	0.8908	0.0239	0.0205	0.0222	0.0216	0.021
0.0	0.0	0.0	-920.0421	709.29	NaN	NaN	-0.3	0.8906	0.024	0.0205	0.0222	0.0216	0.0211
0.0	0.0	0.0	-1683.0421	2341.29	NaN	NaN	1.3	0.8904	0.0241	0.0205	0.0222	0.0216	0.0212
0.0	0.0	0.0	-342.0421	2115.29	NaN	NaN	1.1929	0.8904	0.0241	0.0205	0.0221	0.0216	0.0213
0.0	0.0	0.0	-3305.0421	2667.29	NaN	NaN	-0.3	0.8901	0.0241	0.0206	0.0222	0.0217	0.0213
0.0	0.0	0.0	-849.0421	3550.29	NaN	NaN	1.3	0.8905	0.024	0.0205	0.0221	0.0216	0.0212
0.0	0.0	0.0	-1936.0421	176.29	NaN	NaN	-0.1002	0.8897	0.0242	0.0206	0.0222	0.0217	0.0214
0.0	0.0	0.0	-2059.0421	2624.29	NaN	NaN	1.3	0.8902	0.0241	0.0205	0.0221	0.0217	0.0213
0.0	0.0	0.0	-1383.0421	2735.29	NaN	NaN	1.3	0.8899	0.0242	0.0205	0.0223	0.0217	0.0214
0.0	0.0	0.0	-2717.0421	2468.29	NaN	NaN	-0.3	0.8898	0.0242	0.0205	0.0224	0.0217	0.0214
0.0	0.0	0.0	-2653.0421	3506.29	NaN	NaN	1.3	0.89	0.0241	0.0205	0.0224	0.0217	0.0213
0.0	0.0	0.0	582.9579	2004.29	NaN	NaN	0.7747	0.89	0.0241	0.0205	0.0224	0.0216	0.0213
0.0	0.0	0.0	-1846.0421	1212.29	NaN	NaN	-0.3	0.89	0.0241	0.0205	0.0225	0.0217	0.0214
0.0	0.0	0.0	-1345.0421	-379.71	NaN	NaN	0.2202	0.8898	0.024	0.0205	0.0226	0.0216	0.0214
0.0	0.0	0.0	-1535.0421	1627.29	NaN	NaN	1.3	0.8896	0.0241	0.0206	0.0226	0.0217	0.0215
0.0	0.0	0.0	-2420.0421	103.29	NaN	NaN	-0.0446	0.8894	0.024	0.0207	0.0226	0.0217	0.0216
0.0	0.0	0.0	-2495.0421	2769.29	NaN	NaN	1.3	0.8895	0.0238	0.0207	0.0226	0.0217	0.0217
0.0	0.0	0.0	-2045.0421	1738.29	NaN	NaN	-0.3	0.8891	0.0239	0.0208	0.0227	0.0217	0.0218
0.0	0.0	0.0	-913.0421	355.29	NaN	NaN	-0.3	0.8893	0.0238	0.0208	0.0226	0.0216	0.0218
0.0	0.0	0.0	151.9579	-1022.71	NaN	NaN	1.1745	0.8889	0.024	0.0209	0.0228	0.0216	0.0218
0.0	0.0	0.0	115.9579	951.29	NaN	NaN	0.8913	0.8893	0.0239	0.0208	0.0226	0.0215	0.0218
0.0	0.0	0.0	-985.0421	-322.71	NaN	NaN	0.2468	0.889	0.0239	0.0209	0.0227	0.0216	0.0219
0.0	0.0	0.0	-2039.0421	1884.29	NaN	NaN	-0.3	0.8892	0.0238	0.0208	0.0226	0.0216	0.0219
0.0	0.0	0.0	-1292.0421	3654.29	NaN	NaN	1.3	0.889	0.0239	0.0208	0.0227	0.0216	0.022
0.0	0.0	0.0	-1566.0421	-111.71	NaN	NaN	0.0666	0.8885	0.024	0.0209	0.0228	0.0217	0.0221
0.0	0.0	0.0	-1613.0421	3738.29	NaN	NaN	1.3	0.8885	0.0241	0.0209	0.0228	0.0217	0.022
0.0	0.0	0.0	-1390.0421	3241.29	NaN	NaN	1.3	0.8887	0.0241	0.0208	0.0227	0.0217	0.022
0.0	0.0	0.0	-493.0421	2146.29	NaN	NaN	1.2982	0.8888	0.024	0.0208	0.0227	0.0217	0.022
0.0	0.0	0.0	-857.0421	3707.29	NaN	NaN	1.3	0.8889	0.024	0.0208	0.0227	0.0218	0.0219
0.0	0.0	0.0	-1387.0421	4963.29	NaN	NaN	1.3	0.8888	0.0241	0.0208	0.0227	0.0218	0.0219
0.0	0.0	0.0	-2552.0421	1985.29	NaN	NaN	-0.3	0.8881	0.0243	0.0208	0.0229	0.022	0.022
0.0	0.0	0.0	-2093.0421	1785.29	NaN	NaN	-0.3	0.8878	0.0244	0.0207	0.023	0.0221	0.022
0.0	0.0	0.0	-2683.0421	1442.29	NaN	NaN	-0.3	0.8875	0.0244	0.0207	0.0231	0.0222	0.022
0.0	0.0	0.0	-2411.0421	1220.29	NaN	NaN	-0.3	0.8875	0.0244	0.0207	0.0231	0.0224	0.022
0.0	0.0	0.0	-2217.0421	1510.29	NaN	NaN	-0.3	0.8871	0.0244	0.0207	0.0232	0.0226	0.0221
0.0	0.0	0.0	-1736.0421	3248.29	NaN	NaN	1.3	0.8871	0.0243	0.0207	0.0231	0.0227	0.0221
0.0	0.0	0.0	-2284.0421	-1196.71	NaN	NaN	0.3438	0.8864	0.0244	0.0207	0.0233	0.0229	0.0223
0.0	0.0	0.0	-2027.0421	1454.29	NaN	NaN	-0.3	0.8863	0.0244	0.0208	0.0232	0.023	0.0224
0.0	0.0	0.0	-1846.0421	29.29	NaN	NaN	-0.0161	0.886	0.0243	0.0208	0.0232	0.0231	0.0225
0.0	0.0	0.0	-2413.0421	3158.29	NaN	NaN	1.3	0.8869	0.0242	0.0207	0.0229	0.0231	0.0223
0.0	0.0	0.0	-1903.0421	2383.29	NaN	NaN	1.3	0.8862	0.0243	0.0208	0.0231	0.0232	0.0224
0.0	0.0	0.0	-1921.0421	171.29	NaN	NaN	-0.0979	0.8852	0.0245	0.021	0.0235	0.0233	0.0225
0.0	0.0	0.0	-2674.0421	576.29	NaN	NaN	-0.2747	0.8848	0.0246	0.021	0.0237	0.0233	0.0226
0.0	0.0	0.0	-3262.0421	1397.29	NaN	NaN	-0.3	0.8851	0.0245	0.021	0.0237	0.0233	0.0224
0.0	0.0	0.0	-2412.0421	1067.29	NaN	NaN	-0.3	0.8862	0.0244	0.0207	0.0235	0.0231	0.0221
0.0	0.0	0.0	367.9579	745.29	NaN	NaN	0.6695	0.8869	0.0245	0.0205	0.0233	0.0229	0.0219
0.0	0.0	0.0	-1664.0421	2051.29	NaN	NaN	1.3	0.8873	0.0246	0.0205	0.0232	0.0228	0.0217
0.0	0.0	0.0	-1065.0421	3472.29	NaN	NaN	1.3	0.8879	0.0246	0.0203	0.023	0.0226	0.0215
0.0	0.0	0.0	-1524.0421	2107.29	NaN	NaN	1.3	0.8873	0.0247	0.0203	0.0233	0.0228	0.0216
0.0	0.0	0.0	-382.0421	2043.29	NaN	NaN	1.23	0.8869	0.0248	0.0204	0.0233	0.0229	0.0217
0.0	0.0	0.0	-1571.0421	-774.71	NaN	NaN	0.3303	0.8865	0.0249	0.0205	0.0233	0.023	0.0217
0.0	0.0	0.0	-1032.0421	3582.29	NaN	NaN	1.3	0.8872	0.0249	0.0205	0.0229	0.0227	0.0218
0.0	0.0	0.0	1446.9579	1977.29	NaN	NaN	0.5774	0.8875	0.0249	0.0205	0.0227	0.0226	0.0219
0.0	0.0	0.0	-1538.0421	228.29	NaN	NaN	-0.1743	0.887	0.025	0.0205	0.0229	0.0229	0.0217
0.0	0.0	0.0	-1203.0421	1551.29	NaN	NaN	1.3	0.887	0.0249	0.0205	0.023	0.023	0.0216
0.0	0.0	0.0	-2604.0421	1020.29	NaN	NaN	-0.3	0.8873	0.0248	0.0205	0.0229	0.0229	0.0216
0.0	0.0	0.0	-699.0421	1490.29	NaN	NaN	1.3	0.8874	0.0248	0.0205	0.0228	0.023	0.0215
0.0	0.0	0.0	-2212.0421	2674.29	NaN	NaN	1.3	0.8877	0.0247	0.0204	0.0228	0.023	0.0214
0.0	0.0	0.0	-2530.0421	-64.71	NaN	NaN	0.0249	0.8878	0.0248	0.0204	0.0228	0.0229	0.0214
0.0	0.0	0.0	-857.0421	-562.71	NaN	NaN	0.3963	0.8884	0.0246	0.0203	0.0226	0.0228	0.0213
0.0	0.0	0.0	-2517.0421	234.29	NaN	NaN	-0.1026	0.8886	0.0245	0.0203	0.0225	0.0228	0.0213
0.0	0.0	0.0	-1500.0421	2245.29	NaN	NaN	1.3	0.8892	0.0243	0.0203	0.0223	0.0227	0.0213
0.0	0.0	0.0	-1990.0421	5155.29	NaN	NaN	1.3	0.8893	0.0243	0.0203	0.0221	0.0226	0.0214
0.0	0.0	0.0	-1342.0421	475.29	NaN	NaN	-0.3	0.89	0.0242	0.0202	0.0219	0.0224	0.0213
0.0	0.0	0.0	-1399.0421	2442.29	NaN	NaN	1.3	0.8893	0.0244	0.0201	0.0221	0.0226	0.0214
0.0	0.0	0.0	-823.0421	-800.71	NaN	NaN	0.4931	0.8883	0.0246	0.0202	0.0225	0.0229	0.0216
0.0	0.0	0.0	168.9579	231.29	NaN	NaN	0.5779	0.8879	0.0246	0.0201	0.0227	0.023	0.0217
0.0	0.0	0.0	-2510.0421	385.29	NaN	NaN	-0.1813	0.8882	0.0245	0.02	0.0227	0.023	0.0216
0.0	0.0	0.0	-1130.0421	864.29	NaN	NaN	-0.3	0.8887	0.0243	0.02	0.0224	0.0228	0.0217
0.0	0.0	0.0	-1703.0421	2802.29	NaN	NaN	1.3	0.8896	0.0241	0.0198	0.0222	0.0226	0.0217
0.0	0.0	0.0	-1984.0421	2357.29	NaN	NaN	1.3	0.8892	0.0241	0.0198	0.0223	0.0227	0.0219
0.0	0.0	0.0	-3057.0421	3422.29	NaN	NaN	1.3	0.8895	0.0242	0.0197	0.0223	0.0226	0.0217
0.0	0.0	0.0	-3360.0421	4105.29	NaN	NaN	1.3	0.8898	0.0242	0.0196	0.0224	0.0224	0.0215
0.0	0.0	0.0	36.9579	4726.29	NaN	NaN	0.9922	0.8899	0.0243	0.0195	0.0226	0.0224	0.0213
0.0	0.0	0.0	-2009.0421	-598.71	NaN	NaN	0.2296	0.8899	0.0243	0.0196	0.0227	0.0225	0.021
0.0	0.0	0.0	-2684.0421	1337.29	NaN	NaN	-0.3	0.8901	0.0243	0.0197	0.0227	0.0225	0.0208
0.0	0.0	0.0	-3129.0421	2239.29	NaN	NaN	-0.3	0.889	0.0246	0.0198	0.023	0.0227	0.0209
0.0	0.0	0.0	775.9579	-1273.71	NaN	NaN	1.3	0.8887	0.0248	0.0198	0.023	0.0227	0.021
0.0	0.0	0.0	-1842.0421	517.29	NaN	NaN	-0.3	0.8744	0.0282	0.0218	0.0258	0.0257	0.0241
0.0	0.0	0.0	-1657.0421	1606.29	NaN	NaN	-0.3	0.8917	0.0237	0.0189	0.0232	0.023	0.0195
