# Supplementary material for: DeepFRET, a software for rapid and automated single-molecule FRET data classification using deep learning
Source: eLife. 2020 Nov 3;9:e60404. doi: 10.7554/eLife.60404 (PMC7609065; doi:10.7554/eLife.60404)
Supplement: Figure 4—source data 1. [file elife-60404-fig4-data1.zip › Figure 4-source data 1/Fig_S4a/Traces/traces_all_n294/Traces_Fig2d_4mMAc_mov2_combined_tif_pair34.txt]

Exported by DeepFRET
Date: 2020-08-26, 18:13
Video filename: None
FRET pair #34
Bleaches at 108
D-Dexc-bg	A-Dexc-bg	A-Aexc-bg	D-Dexc-rw	A-Dexc-rw	A-Aexc-rw	S	E	p_bleached	p_aggregated	p_noisy	p_scrambled	p_static	p_dynamic
0.0	0.0	0.0	22086.314	4945.9683	NaN	NaN	0.183	0.0834	0.6271	0.0397	0.1665	0.025	0.0583
0.0	0.0	0.0	33375.314	6991.9683	NaN	NaN	0.1732	0.1183	0.5993	0.0395	0.1631	0.0273	0.0525
0.0	0.0	0.0	17477.314	4254.9683	NaN	NaN	0.1958	0.2083	0.5737	0.0343	0.1225	0.0225	0.0388
0.0	0.0	0.0	18195.314	4178.9683	NaN	NaN	0.1868	0.2795	0.5078	0.0337	0.1207	0.0204	0.0378
0.0	0.0	0.0	24288.314	1204.9683	NaN	NaN	0.0473	0.2961	0.4843	0.0324	0.1288	0.0206	0.0378
0.0	0.0	0.0	25949.314	6306.9683	NaN	NaN	0.1955	0.2706	0.5002	0.0304	0.1402	0.0226	0.036
0.0	0.0	0.0	34559.314	4622.9683	NaN	NaN	0.118	0.2375	0.5254	0.0284	0.1485	0.0252	0.0349
0.0	0.0	0.0	52136.314	11114.9683	NaN	NaN	0.1757	0.1898	0.5661	0.0266	0.1559	0.0284	0.0333
0.0	0.0	0.0	46920.314	12115.9683	NaN	NaN	0.2052	0.186	0.5699	0.0263	0.1542	0.0305	0.0332
0.0	0.0	0.0	50032.314	8166.9683	NaN	NaN	0.1403	0.1917	0.5639	0.0267	0.1528	0.0311	0.0338
0.0	0.0	0.0	51163.314	12283.9683	NaN	NaN	0.1936	0.2016	0.5552	0.0274	0.1495	0.0314	0.0348
0.0	0.0	0.0	49050.314	9744.9683	NaN	NaN	0.1657	0.2102	0.5438	0.0291	0.1484	0.0313	0.0372
0.0	0.0	0.0	53133.314	7399.9683	NaN	NaN	0.1222	0.2092	0.5361	0.031	0.1527	0.0315	0.0396
0.0	0.0	0.0	45021.314	10102.9683	NaN	NaN	0.1833	0.2095	0.5236	0.0325	0.1596	0.0324	0.0424
0.0	0.0	0.0	52387.314	9071.9683	NaN	NaN	0.1476	0.2084	0.5112	0.0341	0.168	0.0334	0.045
0.0	0.0	0.0	55524.314	9506.9683	NaN	NaN	0.1462	0.2106	0.5003	0.0349	0.173	0.034	0.0472
0.0	0.0	0.0	22271.314	3058.9683	NaN	NaN	0.1208	0.2198	0.4832	0.0357	0.1776	0.0341	0.0496
0.0	0.0	0.0	27634.314	6733.9683	NaN	NaN	0.1959	0.218	0.4811	0.0366	0.1803	0.0328	0.0511
0.0	0.0	0.0	23920.314	7836.9683	NaN	NaN	0.2468	0.2211	0.4764	0.0367	0.182	0.0315	0.0523
0.0	0.0	0.0	54829.314	10382.9683	NaN	NaN	0.1592	0.2109	0.4788	0.0366	0.1903	0.0306	0.0528
0.0	0.0	0.0	56141.314	7670.9683	NaN	NaN	0.1202	0.2129	0.4731	0.0363	0.1946	0.0298	0.0533
0.0	0.0	0.0	59110.314	13491.9683	NaN	NaN	0.1858	0.2148	0.4736	0.0354	0.1946	0.029	0.0526
0.0	0.0	0.0	58488.314	9480.9683	NaN	NaN	0.1395	0.2183	0.4668	0.0358	0.1977	0.0286	0.0529
0.0	0.0	0.0	39765.314	8131.9683	NaN	NaN	0.1698	0.2393	0.4547	0.0364	0.1883	0.0274	0.0539
0.0	0.0	0.0	34259.314	6775.9683	NaN	NaN	0.1651	0.2526	0.4472	0.0373	0.1822	0.0264	0.0543
0.0	0.0	0.0	32445.314	10931.9683	NaN	NaN	0.252	0.2553	0.4471	0.0368	0.1811	0.0255	0.054
0.0	0.0	0.0	30682.314	5775.9683	NaN	NaN	0.1584	0.2529	0.4506	0.0359	0.1824	0.0248	0.0533
0.0	0.0	0.0	39360.314	6072.9683	NaN	NaN	0.1337	0.2509	0.4554	0.0345	0.1828	0.0241	0.0524
0.0	0.0	0.0	34579.314	5024.9683	NaN	NaN	0.1269	0.2496	0.4581	0.0336	0.1837	0.0233	0.0517
0.0	0.0	0.0	33041.314	7016.9683	NaN	NaN	0.1752	0.2526	0.458	0.0328	0.1831	0.0224	0.051
0.0	0.0	0.0	27536.314	6407.9683	NaN	NaN	0.1888	0.2663	0.4533	0.0321	0.1771	0.021	0.0502
0.0	0.0	0.0	35804.314	8952.9683	NaN	NaN	0.2	0.271	0.4561	0.0316	0.1729	0.02	0.0484
0.0	0.0	0.0	32300.314	5595.9683	NaN	NaN	0.1477	0.2724	0.4597	0.0316	0.1698	0.0192	0.0472
0.0	0.0	0.0	31905.314	7133.9683	NaN	NaN	0.1827	0.2718	0.4698	0.0299	0.1645	0.0185	0.0454
0.0	0.0	0.0	40294.314	4453.9683	NaN	NaN	0.0995	0.2603	0.485	0.0289	0.1636	0.0182	0.0439
0.0	0.0	0.0	36372.314	7705.9683	NaN	NaN	0.1748	0.2549	0.4974	0.0277	0.16	0.0179	0.042
0.0	0.0	0.0	34630.314	4258.9683	NaN	NaN	0.1095	0.2522	0.5068	0.0268	0.1562	0.0177	0.0404
0.0	0.0	0.0	31641.314	3172.9683	NaN	NaN	0.0911	0.2443	0.5158	0.0264	0.1565	0.0176	0.0394
0.0	0.0	0.0	37986.314	7136.9683	NaN	NaN	0.1582	0.2489	0.514	0.0261	0.1549	0.0176	0.0385
0.0	0.0	0.0	32624.314	8351.9683	NaN	NaN	0.2038	0.2597	0.504	0.0265	0.1539	0.0174	0.0385
0.0	0.0	0.0	35560.314	6195.9683	NaN	NaN	0.1484	0.2742	0.4938	0.0265	0.1502	0.0171	0.0382
0.0	0.0	0.0	31482.314	5942.9683	NaN	NaN	0.1588	0.2774	0.4883	0.0269	0.1517	0.0173	0.0384
0.0	0.0	0.0	38470.314	7880.9683	NaN	NaN	0.17	0.2847	0.4827	0.0267	0.1506	0.0172	0.038
0.0	0.0	0.0	37048.314	8692.9683	NaN	NaN	0.19	0.2875	0.478	0.0269	0.152	0.0175	0.0381
0.0	0.0	0.0	36811.314	4827.9683	NaN	NaN	0.1159	0.3017	0.4679	0.0265	0.1484	0.0175	0.038
0.0	0.0	0.0	33209.314	8583.9683	NaN	NaN	0.2054	0.3173	0.4541	0.0266	0.1456	0.0177	0.0387
0.0	0.0	0.0	31803.314	4558.9683	NaN	NaN	0.1254	0.3357	0.4398	0.0262	0.1414	0.0179	0.0391
0.0	0.0	0.0	33008.314	4174.9683	NaN	NaN	0.1123	0.344	0.4327	0.0258	0.1399	0.0181	0.0394
0.0	0.0	0.0	41640.314	8557.9683	NaN	NaN	0.1705	0.3293	0.4423	0.0256	0.1452	0.0188	0.0387
0.0	0.0	0.0	41713.314	8858.9683	NaN	NaN	0.1752	0.3367	0.4329	0.0254	0.1462	0.0196	0.0392
0.0	0.0	0.0	32415.314	7061.9683	NaN	NaN	0.1789	0.3635	0.4055	0.0257	0.144	0.0202	0.0412
0.0	0.0	0.0	33602.314	3415.9683	NaN	NaN	0.0923	0.3662	0.3951	0.0263	0.1491	0.0212	0.0422
0.0	0.0	0.0	30054.314	6485.9683	NaN	NaN	0.1775	0.3853	0.3727	0.0266	0.1498	0.0223	0.0433
0.0	0.0	0.0	37098.314	8619.9683	NaN	NaN	0.1885	0.4084	0.3488	0.0272	0.1481	0.0231	0.0443
0.0	0.0	0.0	44181.314	3848.9683	NaN	NaN	0.0801	0.4242	0.3294	0.0278	0.1496	0.0241	0.0449
0.0	0.0	0.0	32175.314	6899.9683	NaN	NaN	0.1766	0.4412	0.3114	0.0284	0.149	0.0245	0.0455
0.0	0.0	0.0	33662.314	6841.9683	NaN	NaN	0.1689	0.4307	0.3123	0.0291	0.1571	0.025	0.0459
0.0	0.0	0.0	35848.314	6826.9683	NaN	NaN	0.16	0.414	0.3163	0.029	0.1691	0.0258	0.0457
0.0	0.0	0.0	33061.314	5033.9683	NaN	NaN	0.1321	0.4187	0.3045	0.0288	0.1759	0.0271	0.0451
0.0	0.0	0.0	31138.314	8999.9683	NaN	NaN	0.2242	0.4186	0.2942	0.0284	0.186	0.0284	0.0444
0.0	0.0	0.0	34225.314	4809.9683	NaN	NaN	0.1232	0.4283	0.2803	0.0275	0.1917	0.0298	0.0424
0.0	0.0	0.0	32069.314	4912.9683	NaN	NaN	0.1328	0.4471	0.2638	0.027	0.1903	0.0307	0.0412
0.0	0.0	0.0	32022.314	6713.9683	NaN	NaN	0.1733	0.4624	0.2517	0.0268	0.1878	0.0308	0.0405
0.0	0.0	0.0	33976.314	7400.9683	NaN	NaN	0.1789	0.4572	0.2461	0.0267	0.1981	0.0313	0.0406
0.0	0.0	0.0	28939.314	5927.9683	NaN	NaN	0.17	0.4612	0.2419	0.0263	0.1993	0.0315	0.0398
0.0	0.0	0.0	29591.314	7434.9683	NaN	NaN	0.2008	0.4671	0.2392	0.0266	0.1959	0.031	0.0402
0.0	0.0	0.0	27812.314	5721.9683	NaN	NaN	0.1706	0.4511	0.2471	0.0277	0.2021	0.0306	0.0415
0.0	0.0	0.0	31651.314	6050.9683	NaN	NaN	0.1605	0.4413	0.2573	0.0284	0.2014	0.0298	0.0418
0.0	0.0	0.0	30524.314	6441.9683	NaN	NaN	0.1743	0.4228	0.2719	0.0294	0.2039	0.0291	0.0428
0.0	0.0	0.0	38128.314	5323.9683	NaN	NaN	0.1225	0.4227	0.2844	0.0295	0.1929	0.0286	0.0419
0.0	0.0	0.0	22901.314	5930.9683	NaN	NaN	0.2057	0.4428	0.2845	0.0305	0.1719	0.0281	0.0423
0.0	0.0	0.0	22420.314	1120.9683	NaN	NaN	0.0476	0.4554	0.2914	0.0324	0.1499	0.0265	0.0445
0.0	0.0	0.0	26487.314	2802.9683	NaN	NaN	0.0957	0.4193	0.3275	0.0354	0.1461	0.0249	0.0468
0.0	0.0	0.0	33784.314	7136.9683	NaN	NaN	0.1744	0.3854	0.3616	0.0359	0.1473	0.0236	0.0462
0.0	0.0	0.0	35641.314	5768.9683	NaN	NaN	0.1393	0.3624	0.3823	0.0355	0.1523	0.0229	0.0446
0.0	0.0	0.0	33557.314	4365.9683	NaN	NaN	0.1151	0.346	0.3961	0.0344	0.158	0.0233	0.0423
0.0	0.0	0.0	29579.314	4768.9683	NaN	NaN	0.1388	0.3457	0.3985	0.0333	0.1575	0.024	0.041
0.0	0.0	0.0	40444.314	5595.9683	NaN	NaN	0.1215	0.3475	0.3964	0.0324	0.1581	0.0248	0.0407
0.0	0.0	0.0	33889.314	7536.9683	NaN	NaN	0.1819	0.3604	0.3846	0.0319	0.1561	0.0261	0.0409
0.0	0.0	0.0	39710.314	7744.9683	NaN	NaN	0.1632	0.3857	0.3642	0.0319	0.1502	0.0269	0.0412
0.0	0.0	0.0	52563.314	11219.9683	NaN	NaN	0.1759	0.3955	0.3531	0.0318	0.15	0.0278	0.0418
0.0	0.0	0.0	45915.314	8904.9683	NaN	NaN	0.1624	0.4128	0.3397	0.032	0.1445	0.0282	0.0428
0.0	0.0	0.0	41671.314	8101.9683	NaN	NaN	0.1628	0.4181	0.3362	0.0324	0.1412	0.0281	0.0441
0.0	0.0	0.0	31376.314	4078.9683	NaN	NaN	0.115	0.4073	0.345	0.0326	0.1419	0.0283	0.0448
0.0	0.0	0.0	45826.314	7759.9683	NaN	NaN	0.1448	0.4019	0.3513	0.0324	0.1405	0.0286	0.0453
0.0	0.0	0.0	42920.314	10466.9683	NaN	NaN	0.1961	0.4054	0.3504	0.0325	0.1361	0.0291	0.0465
0.0	0.0	0.0	39759.314	5228.9683	NaN	NaN	0.1162	0.4048	0.3552	0.0326	0.1303	0.0292	0.0478
0.0	0.0	0.0	45331.314	9631.9683	NaN	NaN	0.1752	0.386	0.3723	0.0326	0.13	0.0294	0.0497
0.0	0.0	0.0	39869.314	8462.9683	NaN	NaN	0.1751	0.37	0.391	0.0318	0.1268	0.0296	0.0509
0.0	0.0	0.0	44325.314	6371.9683	NaN	NaN	0.1257	0.36	0.403	0.031	0.1245	0.0293	0.0523
0.0	0.0	0.0	38055.314	7150.9683	NaN	NaN	0.1582	0.3278	0.4303	0.0291	0.132	0.0302	0.0506
0.0	0.0	0.0	39905.314	4734.9683	NaN	NaN	0.1061	0.3383	0.4276	0.0279	0.1256	0.0317	0.0489
0.0	0.0	0.0	34428.314	5604.9683	NaN	NaN	0.14	0.35	0.4199	0.0275	0.1211	0.0325	0.049
0.0	0.0	0.0	33879.314	5804.9683	NaN	NaN	0.1463	0.3518	0.4221	0.0266	0.1185	0.0334	0.0476
0.0	0.0	0.0	33254.314	4778.9683	NaN	NaN	0.1257	0.3545	0.423	0.0259	0.1167	0.0338	0.0461
0.0	0.0	0.0	63910.314	12292.9683	NaN	NaN	0.1613	0.3448	0.4333	0.0249	0.1186	0.0345	0.0439
0.0	0.0	0.0	51423.314	11019.9683	NaN	NaN	0.1765	0.3477	0.4306	0.0245	0.1189	0.0357	0.0426
0.0	0.0	0.0	45758.314	12069.9683	NaN	NaN	0.2087	0.3561	0.4286	0.0237	0.1154	0.0353	0.0409
0.0	0.0	0.0	38346.314	11683.9683	NaN	NaN	0.2335	0.3196	0.4538	0.0235	0.1275	0.0369	0.0387
0.0	0.0	0.0	41048.314	6724.9683	NaN	NaN	0.1408	0.3284	0.4494	0.0226	0.1254	0.0385	0.0357
0.0	0.0	0.0	38027.314	5849.9683	NaN	NaN	0.1333	0.3415	0.4349	0.0225	0.1261	0.0399	0.0351
0.0	0.0	0.0	46163.314	8221.9683	NaN	NaN	0.1512	0.3516	0.428	0.0223	0.124	0.0401	0.0341
0.0	0.0	0.0	40894.314	9844.9683	NaN	NaN	0.194	0.3475	0.4299	0.0223	0.1264	0.0395	0.0343
0.0	0.0	0.0	41190.314	9140.9683	NaN	NaN	0.1816	0.329	0.4437	0.0222	0.1313	0.0401	0.0337
0.0	0.0	0.0	44076.314	8425.9683	NaN	NaN	0.1605	0.3096	0.4512	0.0219	0.1405	0.0437	0.0331
0.0	0.0	0.0	45917.314	10111.9683	NaN	NaN	0.1805	0.3132	0.4367	0.0215	0.1476	0.0487	0.0323
0.0	0.0	0.0	37490.314	5942.9683	NaN	NaN	0.1368	0.3518	0.3956	0.0217	0.1468	0.0529	0.0313
0.0	0.0	0.0	16157.314	6561.9683	NaN	NaN	0.2888	0.4439	0.3279	0.0223	0.1273	0.0486	0.03
0.0	0.0	0.0	12167.314	3061.9683	NaN	NaN	0.2011	0.5354	0.2629	0.022	0.1103	0.0408	0.0286
0.0	0.0	0.0	12121.314	3091.9683	NaN	NaN	0.2032	0.5871	0.2205	0.0225	0.103	0.0389	0.0281
0.0	0.0	0.0	13395.314	2080.9683	NaN	NaN	0.1345	0.5829	0.2215	0.0233	0.1053	0.038	0.029
0.0	0.0	0.0	17117.314	5110.9683	NaN	NaN	0.2299	0.542	0.2512	0.0245	0.1148	0.0369	0.0306
0.0	0.0	0.0	11650.314	4405.9683	NaN	NaN	0.2744	0.5273	0.2665	0.0242	0.1153	0.0364	0.0302
0.0	0.0	0.0	19997.314	2898.9683	NaN	NaN	0.1266	0.5031	0.2837	0.0241	0.1204	0.0379	0.0308
0.0	0.0	0.0	15322.314	7083.9683	NaN	NaN	0.3162	0.5159	0.2797	0.0233	0.1123	0.0379	0.031
0.0	0.0	0.0	28049.314	5931.9683	NaN	NaN	0.1746	0.5333	0.27	0.0225	0.1047	0.038	0.0314
0.0	0.0	0.0	31015.314	7121.9683	NaN	NaN	0.1867	0.5476	0.26	0.0218	0.1	0.0385	0.0321
0.0	0.0	0.0	17988.314	4695.9683	NaN	NaN	0.207	0.5672	0.2435	0.0212	0.0962	0.039	0.0329
0.0	0.0	0.0	18931.314	7109.9683	NaN	NaN	0.273	0.5882	0.2272	0.0206	0.0919	0.0389	0.0333
0.0	0.0	0.0	49395.314	8313.9683	NaN	NaN	0.1441	0.5673	0.2366	0.0208	0.0996	0.0404	0.0353
0.0	0.0	0.0	42368.314	9373.9683	NaN	NaN	0.1812	0.5851	0.2202	0.0201	0.0988	0.0402	0.0356
0.0	0.0	0.0	43641.314	6677.9683	NaN	NaN	0.1327	0.6001	0.2056	0.0197	0.0992	0.0398	0.0357
0.0	0.0	0.0	35595.314	7616.9683	NaN	NaN	0.1763	0.5876	0.2069	0.0198	0.108	0.0408	0.0369
0.0	0.0	0.0	33090.314	5127.9683	NaN	NaN	0.1342	0.5966	0.2016	0.0194	0.1063	0.0397	0.0365
0.0	0.0	0.0	35599.314	1787.9683	NaN	NaN	0.0478	0.6046	0.1925	0.0191	0.1083	0.0391	0.0364
0.0	0.0	0.0	50025.314	9351.9683	NaN	NaN	0.1575	0.5748	0.2111	0.0202	0.1183	0.0381	0.0375
0.0	0.0	0.0	51509.314	11480.9683	NaN	NaN	0.1823	0.5396	0.2304	0.0209	0.1335	0.0378	0.0379
0.0	0.0	0.0	51918.314	6243.9683	NaN	NaN	0.1074	0.5263	0.2446	0.0212	0.134	0.036	0.0378
0.0	0.0	0.0	45334.314	7953.9683	NaN	NaN	0.1493	0.5085	0.2505	0.0215	0.1448	0.0366	0.0381
0.0	0.0	0.0	32661.314	5091.9683	NaN	NaN	0.1349	0.5022	0.2562	0.0215	0.1463	0.0363	0.0376
0.0	0.0	0.0	32721.314	3752.9683	NaN	NaN	0.1029	0.4953	0.2625	0.022	0.1457	0.0358	0.0385
0.0	0.0	0.0	28471.314	6638.9683	NaN	NaN	0.1891	0.494	0.2639	0.0223	0.145	0.0356	0.0392
0.0	0.0	0.0	26517.314	3042.9683	NaN	NaN	0.1029	0.5063	0.2562	0.0221	0.1403	0.0357	0.0394
0.0	0.0	0.0	19013.314	6626.9683	NaN	NaN	0.2585	0.5336	0.2389	0.0219	0.1306	0.0354	0.0397
0.0	0.0	0.0	16341.314	3736.9683	NaN	NaN	0.1861	0.5555	0.2225	0.0222	0.1242	0.0354	0.0402
0.0	0.0	0.0	17189.314	4986.9683	NaN	NaN	0.2249	0.5591	0.2178	0.0226	0.1231	0.0362	0.0412
0.0	0.0	0.0	20216.314	3498.9683	NaN	NaN	0.1475	0.5572	0.2237	0.0237	0.1164	0.0358	0.0432
0.0	0.0	0.0	26071.314	3202.9683	NaN	NaN	0.1094	0.5338	0.2401	0.0241	0.1177	0.0389	0.0455
0.0	0.0	0.0	17212.314	4569.9683	NaN	NaN	0.2098	0.559	0.2267	0.0238	0.1026	0.0411	0.0468
0.0	0.0	0.0	1145.314	2887.9683	NaN	NaN	0.716	0.6353	0.175	0.0233	0.0806	0.0414	0.0444
0.0	0.0	0.0	393.314	-1056.0317	NaN	NaN	1.3	0.6933	0.1413	0.0222	0.064	0.0404	0.0388
0.0	0.0	0.0	1566.314	2516.9683	NaN	NaN	0.6164	0.7153	0.1274	0.0229	0.0585	0.0407	0.0352
0.0	0.0	0.0	2894.314	-1833.0317	NaN	NaN	-0.3	0.7197	0.1241	0.0239	0.0572	0.0413	0.0337
0.0	0.0	0.0	3041.314	505.9683	NaN	NaN	0.1426	0.7188	0.1245	0.024	0.0566	0.0423	0.0337
0.0	0.0	0.0	-393.686	2282.9683	NaN	NaN	1.2084	0.7121	0.1287	0.0239	0.0563	0.0442	0.0347
0.0	0.0	0.0	-914.686	379.9683	NaN	NaN	-0.3	0.7192	0.1256	0.0243	0.0539	0.0432	0.0339
0.0	0.0	0.0	3162.314	-3477.0317	NaN	NaN	1.3	0.7224	0.1245	0.0244	0.053	0.0426	0.0331
0.0	0.0	0.0	843.314	2424.9683	NaN	NaN	0.742	0.7036	0.1368	0.0242	0.0557	0.0453	0.0344
0.0	0.0	0.0	1845.314	3609.9683	NaN	NaN	0.6617	0.6993	0.1422	0.0243	0.0555	0.0453	0.0335
0.0	0.0	0.0	-209.686	-63.0317	NaN	NaN	0.2311	0.7162	0.1331	0.0245	0.0529	0.043	0.0302
0.0	0.0	0.0	396.314	-589.0317	NaN	NaN	1.3	0.7183	0.1333	0.025	0.0518	0.0426	0.0289
0.0	0.0	0.0	-865.686	-1062.0317	NaN	NaN	0.5509	0.7142	0.1381	0.0257	0.0509	0.0432	0.0279
0.0	0.0	0.0	2617.314	112.9683	NaN	NaN	0.0414	0.6937	0.1543	0.0266	0.0515	0.0458	0.0281
0.0	0.0	0.0	243.314	2245.9683	NaN	NaN	0.9023	0.6754	0.1688	0.027	0.0514	0.0487	0.0286
0.0	0.0	0.0	-1515.686	2877.9683	NaN	NaN	1.3	0.6745	0.1707	0.0268	0.0499	0.0497	0.0282
0.0	0.0	0.0	-1344.686	-687.0317	NaN	NaN	0.3382	0.702	0.1522	0.0261	0.0467	0.0478	0.0253
0.0	0.0	0.0	612.314	-135.0317	NaN	NaN	-0.2829	0.723	0.1373	0.0255	0.0447	0.0465	0.0231
0.0	0.0	0.0	-237.686	-1104.0317	NaN	NaN	0.8228	0.7333	0.1293	0.0251	0.0448	0.0453	0.0221
0.0	0.0	0.0	-2317.686	-1972.0317	NaN	NaN	0.4597	0.74	0.1236	0.0241	0.0461	0.0437	0.0224
0.0	0.0	0.0	119.314	2166.9683	NaN	NaN	0.9478	0.7447	0.1202	0.0231	0.0472	0.0419	0.023
0.0	0.0	0.0	2035.314	-1232.0317	NaN	NaN	-0.3	0.7468	0.1189	0.0225	0.0472	0.0418	0.0229
0.0	0.0	0.0	-671.686	473.9683	NaN	NaN	-0.3	0.7435	0.1203	0.0223	0.048	0.0425	0.0234
0.0	0.0	0.0	-40.686	1945.9683	NaN	NaN	1.0214	0.7456	0.119	0.0222	0.0473	0.0425	0.0234
0.0	0.0	0.0	-1129.686	574.9683	NaN	NaN	-0.3	0.7569	0.1126	0.0219	0.0445	0.0417	0.0224
0.0	0.0	0.0	-2332.686	-2734.0317	NaN	NaN	0.5396	0.7652	0.1073	0.0213	0.043	0.0419	0.0213
0.0	0.0	0.0	-238.686	-655.0317	NaN	NaN	0.7329	0.7622	0.1088	0.0213	0.0437	0.0429	0.0211
0.0	0.0	0.0	860.314	944.9683	NaN	NaN	0.5234	0.7561	0.1126	0.0215	0.0455	0.043	0.0212
0.0	0.0	0.0	961.314	-2166.0317	NaN	NaN	1.3	0.7442	0.1195	0.0222	0.0489	0.0423	0.023
0.0	0.0	0.0	-1431.686	1073.9683	NaN	NaN	-0.3	0.7293	0.1287	0.0225	0.0535	0.0409	0.0252
0.0	0.0	0.0	-489.686	-500.0317	NaN	NaN	0.5052	0.722	0.1336	0.0228	0.0553	0.0402	0.026
0.0	0.0	0.0	1169.314	2426.9683	NaN	NaN	0.6749	0.7071	0.1432	0.0237	0.058	0.0401	0.028
0.0	0.0	0.0	-2365.686	1156.9683	NaN	NaN	-0.3	0.6659	0.173	0.0251	0.064	0.0399	0.0322
0.0	0.0	0.0	-1360.686	-507.0317	NaN	NaN	0.2715	0.5915	0.2292	0.0272	0.0753	0.0411	0.0358
0.0	0.0	0.0	26960.314	4273.9683	NaN	NaN	0.1368	0.5107	0.2891	0.0281	0.0901	0.0446	0.0374
0.0	0.0	0.0	73065.314	10288.9683	NaN	NaN	0.1234	0.4447	0.3318	0.0289	0.1065	0.0498	0.0383
0.0	0.0	0.0	73945.314	12107.9683	NaN	NaN	0.1407	0.4581	0.3086	0.03	0.1118	0.053	0.0385
0.0	0.0	0.0	58846.314	11480.9683	NaN	NaN	0.1633	0.5142	0.2524	0.0292	0.1122	0.056	0.0361
0.0	0.0	0.0	59556.314	8177.9683	NaN	NaN	0.1207	0.5682	0.204	0.0272	0.1084	0.0588	0.0333
0.0	0.0	0.0	56243.314	9102.9683	NaN	NaN	0.1393	0.5782	0.1907	0.0267	0.1083	0.0629	0.0332
0.0	0.0	0.0	19771.314	-416.0317	NaN	NaN	-0.0215	0.6133	0.1634	0.025	0.1007	0.063	0.0346
0.0	0.0	0.0	31992.314	8988.9683	NaN	NaN	0.2193	0.5758	0.1729	0.0254	0.127	0.0636	0.0353
0.0	0.0	0.0	26115.314	4780.9683	NaN	NaN	0.1547	0.5925	0.1577	0.0255	0.1286	0.0602	0.0354
0.0	0.0	0.0	38996.314	6463.9683	NaN	NaN	0.1422	0.5942	0.1464	0.0277	0.1374	0.0581	0.0362
0.0	0.0	0.0	36990.314	8227.9683	NaN	NaN	0.182	0.5833	0.142	0.0298	0.1519	0.0561	0.037
0.0	0.0	0.0	26854.314	5133.9683	NaN	NaN	0.1605	0.5738	0.1528	0.0292	0.1528	0.0562	0.0352
0.0	0.0	0.0	27547.314	5376.9683	NaN	NaN	0.1633	0.5929	0.1502	0.028	0.1397	0.0552	0.0339
0.0	0.0	0.0	30704.314	3868.9683	NaN	NaN	0.1119	0.5869	0.161	0.0279	0.1343	0.0565	0.0333
0.0	0.0	0.0	19090.314	2333.9683	NaN	NaN	0.1089	0.5998	0.1622	0.0269	0.1233	0.0555	0.0324
0.0	0.0	0.0	28829.314	8881.9683	NaN	NaN	0.2355	0.5926	0.1711	0.0267	0.1219	0.0557	0.032
0.0	0.0	0.0	30120.314	4526.9683	NaN	NaN	0.1307	0.5802	0.1822	0.0266	0.1223	0.0564	0.0322
0.0	0.0	0.0	13541.314	2012.9683	NaN	NaN	0.1294	0.5921	0.1821	0.0255	0.113	0.0551	0.0323
0.0	0.0	0.0	29401.314	3359.9683	NaN	NaN	0.1026	0.5885	0.1883	0.0247	0.1109	0.0559	0.0316
0.0	0.0	0.0	28076.314	5707.9683	NaN	NaN	0.169	0.5725	0.1987	0.0244	0.1158	0.0567	0.032
0.0	0.0	0.0	29988.314	5418.9683	NaN	NaN	0.153	0.6006	0.1893	0.0233	0.1032	0.0529	0.0307
0.0	0.0	0.0	24640.314	6468.9683	NaN	NaN	0.2079	0.6502	0.1623	0.0222	0.0871	0.0488	0.0295
0.0	0.0	0.0	29690.314	5530.9683	NaN	NaN	0.157	0.6625	0.1561	0.0222	0.0825	0.0476	0.0291
0.0	0.0	0.0	26942.314	4097.9683	NaN	NaN	0.132	0.6963	0.1401	0.0212	0.0715	0.0428	0.028
0.0	0.0	0.0	20628.314	1127.9683	NaN	NaN	0.0518	0.7328	0.1191	0.0213	0.0606	0.0384	0.0278
0.0	0.0	0.0	20988.314	2585.9683	NaN	NaN	0.1097	0.7706	0.0902	0.0229	0.0522	0.0357	0.0283
0.0	0.0	0.0	451.314	253.9683	NaN	NaN	0.3601	0.8224	0.0619	0.0226	0.037	0.0288	0.0273
0.0	0.0	0.0	-127.686	-1150.0317	NaN	NaN	0.9001	0.8503	0.0472	0.0226	0.029	0.0236	0.0273
0.0	0.0	0.0	559.314	-604.0317	NaN	NaN	1.3	0.8531	0.0448	0.0233	0.0281	0.0231	0.0277
0.0	0.0	0.0	-579.686	629.9683	NaN	NaN	1.3	0.8532	0.0437	0.0237	0.0283	0.0233	0.0278
0.0	0.0	0.0	-1317.686	79.9683	NaN	NaN	-0.0646	0.8521	0.0425	0.0244	0.0289	0.0238	0.0282
0.0	0.0	0.0	-129.686	-1378.0317	NaN	NaN	0.914	0.8504	0.0413	0.0252	0.0298	0.0247	0.0286
0.0	0.0	0.0	5195.314	3443.9683	NaN	NaN	0.3986	0.8485	0.0406	0.0258	0.0306	0.0255	0.0289
0.0	0.0	0.0	2418.314	822.9683	NaN	NaN	0.2539	0.8476	0.0399	0.0263	0.0309	0.026	0.0294
0.0	0.0	0.0	4794.314	393.9683	NaN	NaN	0.0759	0.8421	0.0402	0.0272	0.0327	0.0275	0.0303
0.0	0.0	0.0	6380.314	1932.9683	NaN	NaN	0.2325	0.8288	0.0424	0.0279	0.0385	0.03	0.0323
0.0	0.0	0.0	23698.314	4847.9683	NaN	NaN	0.1698	0.8037	0.0473	0.0291	0.0492	0.0347	0.036
0.0	0.0	0.0	26581.314	2973.9683	NaN	NaN	0.1006	0.7932	0.0504	0.0289	0.0547	0.0358	0.037
0.0	0.0	0.0	27757.314	2490.9683	NaN	NaN	0.0824	0.7655	0.0553	0.0313	0.068	0.0391	0.0408
0.0	0.0	0.0	18595.314	4436.9683	NaN	NaN	0.1926	0.7484	0.0596	0.0322	0.0771	0.0401	0.0426
0.0	0.0	0.0	19974.314	5115.9683	NaN	NaN	0.2039	0.7321	0.0627	0.0331	0.0859	0.0413	0.0449
0.0	0.0	0.0	30746.314	5709.9683	NaN	NaN	0.1566	0.7118	0.0661	0.0347	0.0978	0.0422	0.0473
0.0	0.0	0.0	26552.314	4642.9683	NaN	NaN	0.1488	0.7056	0.0677	0.0346	0.1022	0.042	0.048
0.0	0.0	0.0	26623.314	2746.9683	NaN	NaN	0.0935	0.7141	0.0664	0.0335	0.0971	0.0415	0.0473
0.0	0.0	0.0	23926.314	2183.9683	NaN	NaN	0.0836	0.7176	0.0656	0.0332	0.0947	0.0414	0.0475
0.0	0.0	0.0	18917.314	1545.9683	NaN	NaN	0.0755	0.693	0.0692	0.0352	0.1087	0.0433	0.0505
0.0	0.0	0.0	27194.314	4195.9683	NaN	NaN	0.1337	0.6292	0.0804	0.0398	0.1476	0.0463	0.0567
0.0	0.0	0.0	38820.314	6136.9683	NaN	NaN	0.1365	0.5752	0.0891	0.0426	0.1836	0.0473	0.0622
0.0	0.0	0.0	33092.314	3499.9683	NaN	NaN	0.0956	0.6064	0.0893	0.0397	0.1581	0.0468	0.0597
0.0	0.0	0.0	12429.314	3436.9683	NaN	NaN	0.2166	0.7721	0.062	0.026	0.0659	0.0347	0.0394
0.0	0.0	0.0	-510.686	70.9683	NaN	NaN	-0.1614	0.8548	0.037	0.0218	0.0333	0.0269	0.0261
0.0	0.0	0.0	-515.686	2691.9683	NaN	NaN	1.237	0.8675	0.0317	0.0223	0.0286	0.0259	0.024
0.0	0.0	0.0	-1158.686	3007.9683	NaN	NaN	1.3	0.8733	0.0299	0.0217	0.0272	0.0249	0.023
0.0	0.0	0.0	169.314	5192.9683	NaN	NaN	0.9684	0.8764	0.0281	0.0214	0.0273	0.0245	0.0223
0.0	0.0	0.0	1204.314	4642.9683	NaN	NaN	0.794	0.8789	0.0267	0.021	0.0273	0.0243	0.0217
0.0	0.0	0.0	2699.314	3642.9683	NaN	NaN	0.5744	0.8803	0.0258	0.0212	0.027	0.0242	0.0216
0.0	0.0	0.0	-1212.686	3483.9683	NaN	NaN	1.3	0.8831	0.0248	0.0213	0.0259	0.0237	0.0212
0.0	0.0	0.0	-238.686	1379.9683	NaN	NaN	1.2091	0.8855	0.0242	0.0213	0.025	0.0232	0.0208
0.0	0.0	0.0	-1476.686	-13.0317	NaN	NaN	0.0087	0.8873	0.0239	0.0213	0.0242	0.0228	0.0205
0.0	0.0	0.0	-1286.686	1006.9683	NaN	NaN	-0.3	0.8888	0.0234	0.0213	0.0237	0.0225	0.0203
0.0	0.0	0.0	1157.314	-1332.0317	NaN	NaN	1.3	0.8898	0.0232	0.0213	0.0234	0.0222	0.0201
0.0	0.0	0.0	-173.686	425.9683	NaN	NaN	1.3	0.89	0.0232	0.0213	0.0233	0.0221	0.0201
0.0	0.0	0.0	327.314	3349.9683	NaN	NaN	0.911	0.8899	0.0232	0.0214	0.0233	0.0221	0.0201
0.0	0.0	0.0	-13.686	-47.0317	NaN	NaN	0.7746	0.8899	0.023	0.0215	0.0234	0.022	0.0202
0.0	0.0	0.0	-873.686	2505.9683	NaN	NaN	1.3	0.8898	0.0227	0.0216	0.0235	0.0221	0.0203
0.0	0.0	0.0	-719.686	3957.9683	NaN	NaN	1.2222	0.8899	0.0226	0.0216	0.0236	0.0221	0.0202
0.0	0.0	0.0	121.314	3280.9683	NaN	NaN	0.9643	0.8898	0.0226	0.0216	0.0235	0.0221	0.0203
0.0	0.0	0.0	2130.314	1659.9683	NaN	NaN	0.438	0.8901	0.0226	0.0215	0.0234	0.0221	0.0203
0.0	0.0	0.0	-604.686	4117.9683	NaN	NaN	1.1721	0.8903	0.0228	0.0215	0.0233	0.0221	0.0202
0.0	0.0	0.0	-1288.686	1873.9683	NaN	NaN	1.3	0.8904	0.0228	0.0216	0.0231	0.0221	0.0201
0.0	0.0	0.0	323.314	-468.0317	NaN	NaN	1.3	0.8908	0.0226	0.0216	0.023	0.022	0.02
0.0	0.0	0.0	-305.686	619.9683	NaN	NaN	1.3	0.8912	0.0223	0.0216	0.0229	0.0221	0.02
0.0	0.0	0.0	-982.686	2209.9683	NaN	NaN	1.3	0.8911	0.0221	0.0217	0.0228	0.0222	0.0201
0.0	0.0	0.0	-850.686	2938.9683	NaN	NaN	1.3	0.891	0.0219	0.0217	0.0228	0.0224	0.0202
0.0	0.0	0.0	-1192.686	3803.9683	NaN	NaN	1.3	0.891	0.0218	0.0217	0.0228	0.0225	0.0202
0.0	0.0	0.0	1375.314	3705.9683	NaN	NaN	0.7293	0.8909	0.0217	0.0216	0.0229	0.0225	0.0203
0.0	0.0	0.0	-979.686	49.9683	NaN	NaN	-0.0537	0.8912	0.0218	0.0215	0.0227	0.0225	0.0203
0.0	0.0	0.0	-1077.686	111.9683	NaN	NaN	-0.1159	0.8915	0.0218	0.0214	0.0227	0.0224	0.0202
0.0	0.0	0.0	-2477.686	3114.9683	NaN	NaN	1.3	0.8915	0.022	0.0214	0.0226	0.0224	0.0202
0.0	0.0	0.0	-1777.686	1223.9683	NaN	NaN	-0.3	0.8913	0.0221	0.0213	0.0226	0.0224	0.0202
0.0	0.0	0.0	-65.686	902.9683	NaN	NaN	1.0785	0.8911	0.0223	0.0214	0.0226	0.0224	0.0203
0.0	0.0	0.0	-794.686	1395.9683	NaN	NaN	1.3	0.8909	0.0223	0.0214	0.0226	0.0224	0.0203
0.0	0.0	0.0	-1432.686	642.9683	NaN	NaN	-0.3	0.8908	0.0224	0.0214	0.0227	0.0224	0.0204
0.0	0.0	0.0	-1689.686	2719.9683	NaN	NaN	1.3	0.8909	0.0225	0.0213	0.0227	0.0223	0.0204
0.0	0.0	0.0	1391.314	2979.9683	NaN	NaN	0.6817	0.8912	0.0225	0.0213	0.0226	0.0221	0.0203
0.0	0.0	0.0	-999.686	-206.0317	NaN	NaN	0.1709	0.8918	0.0226	0.0211	0.0224	0.0218	0.0203
0.0	0.0	0.0	-1541.686	-1293.0317	NaN	NaN	0.4561	0.8917	0.0227	0.0211	0.0224	0.0217	0.0202
0.0	0.0	0.0	1450.314	-1046.0317	NaN	NaN	-0.3	0.8918	0.0228	0.0211	0.0224	0.0217	0.0202
0.0	0.0	0.0	-546.686	619.9683	NaN	NaN	1.3	0.8918	0.0229	0.0211	0.0224	0.0217	0.0201
0.0	0.0	0.0	-1532.686	-1668.0317	NaN	NaN	0.5211	0.8919	0.0229	0.0211	0.0224	0.0217	0.02
0.0	0.0	0.0	970.314	-390.0317	NaN	NaN	-0.3	0.8922	0.0229	0.0211	0.0223	0.0216	0.0199
0.0	0.0	0.0	-2997.686	-487.0317	NaN	NaN	0.1398	0.8926	0.0229	0.021	0.0221	0.0215	0.0198
0.0	0.0	0.0	-1005.686	762.9683	NaN	NaN	-0.3	0.8929	0.0229	0.021	0.0221	0.0215	0.0197
0.0	0.0	0.0	-697.686	2279.9683	NaN	NaN	1.3	0.893	0.0229	0.0209	0.022	0.0214	0.0196
0.0	0.0	0.0	-1040.686	749.9683	NaN	NaN	-0.3	0.8931	0.023	0.0209	0.022	0.0214	0.0196
0.0	0.0	0.0	713.314	-1254.0317	NaN	NaN	1.3	0.8931	0.0231	0.0209	0.022	0.0214	0.0196
0.0	0.0	0.0	-708.686	-672.0317	NaN	NaN	0.4867	0.8934	0.0231	0.0208	0.022	0.0213	0.0195
0.0	0.0	0.0	-1161.686	-1260.0317	NaN	NaN	0.5203	0.8936	0.0231	0.0207	0.0219	0.0211	0.0195
0.0	0.0	0.0	-498.686	1317.9683	NaN	NaN	1.3	0.8938	0.023	0.0206	0.0219	0.0211	0.0195
0.0	0.0	0.0	-920.686	-625.0317	NaN	NaN	0.4044	0.8941	0.0229	0.0205	0.0219	0.0211	0.0195
0.0	0.0	0.0	-1320.686	1248.9683	NaN	NaN	-0.3	0.8942	0.0229	0.0204	0.0219	0.0211	0.0195
0.0	0.0	0.0	-614.686	684.9683	NaN	NaN	1.3	0.8941	0.0229	0.0203	0.022	0.0211	0.0196
0.0	0.0	0.0	-1532.686	-856.0317	NaN	NaN	0.3584	0.8942	0.0229	0.0202	0.022	0.021	0.0196
0.0	0.0	0.0	-1419.686	-2520.0317	NaN	NaN	0.6396	0.8944	0.0229	0.02	0.022	0.0209	0.0197
0.0	0.0	0.0	-1834.686	41.9683	NaN	NaN	-0.0234	0.8947	0.0227	0.02	0.022	0.0208	0.0198
0.0	0.0	0.0	-294.686	1246.9683	NaN	NaN	1.3	0.895	0.0226	0.02	0.0219	0.0207	0.0198
0.0	0.0	0.0	-1968.686	-854.0317	NaN	NaN	0.3026	0.8949	0.0226	0.0199	0.022	0.0207	0.0199
0.0	0.0	0.0	-1984.686	2058.9683	NaN	NaN	1.3	0.895	0.0225	0.0199	0.022	0.0207	0.0199
0.0	0.0	0.0	166.314	-774.0317	NaN	NaN	1.2737	0.895	0.0224	0.0199	0.022	0.0207	0.0199
0.0	0.0	0.0	-1520.686	-245.0317	NaN	NaN	0.1388	0.8949	0.0223	0.0199	0.0221	0.0208	0.02
0.0	0.0	0.0	-195.686	-1217.0317	NaN	NaN	0.8615	0.8952	0.0222	0.0199	0.022	0.0207	0.0199
0.0	0.0	0.0	378.314	-503.0317	NaN	NaN	1.3	0.8953	0.0221	0.0199	0.0221	0.0207	0.0199
0.0	0.0	0.0	-840.686	-920.0317	NaN	NaN	0.5225	0.8951	0.0222	0.0199	0.0221	0.0208	0.0199
0.0	0.0	0.0	-1674.686	1346.9683	NaN	NaN	-0.3	0.8949	0.0222	0.0199	0.0222	0.0209	0.02
0.0	0.0	0.0	-272.686	-3265.0317	NaN	NaN	0.9229	0.8943	0.0223	0.0201	0.0222	0.021	0.0201
0.0	0.0	0.0	-1795.686	-1278.0317	NaN	NaN	0.4158	0.8943	0.0223	0.0201	0.0222	0.021	0.0201
0.0	0.0	0.0	254.314	-632.0317	NaN	NaN	1.3	0.8938	0.0225	0.0202	0.0222	0.021	0.0203
0.0	0.0	0.0	-555.686	-1905.0317	NaN	NaN	0.7742	0.8934	0.0226	0.0204	0.0222	0.0211	0.0203
0.0	0.0	0.0	-284.686	1190.9683	NaN	NaN	1.3	0.8928	0.0228	0.0206	0.0222	0.0212	0.0204
0.0	0.0	0.0	-1569.686	8.9683	NaN	NaN	-0.0057	0.8927	0.0228	0.0207	0.0221	0.0213	0.0204
0.0	0.0	0.0	-400.686	2107.9683	NaN	NaN	1.2347	0.8928	0.0229	0.0207	0.0218	0.0215	0.0203
0.0	0.0	0.0	-283.686	-2009.0317	NaN	NaN	0.8763	0.8926	0.023	0.0207	0.0216	0.0217	0.0204
0.0	0.0	0.0	1502.314	2167.9683	NaN	NaN	0.5907	0.8924	0.0233	0.0205	0.0216	0.0219	0.0204
0.0	0.0	0.0	-296.686	4032.9683	NaN	NaN	1.0794	0.8918	0.0235	0.0204	0.0217	0.0221	0.0205
0.0	0.0	0.0	-1560.686	4579.9683	NaN	NaN	1.3	0.8915	0.0237	0.0204	0.0217	0.0222	0.0205
0.0	0.0	0.0	-2129.686	-866.0317	NaN	NaN	0.2891	0.8915	0.0237	0.0205	0.0217	0.0221	0.0206
0.0	0.0	0.0	-2009.686	-2551.0317	NaN	NaN	0.5593	0.8914	0.0237	0.0206	0.0216	0.0221	0.0207
0.0	0.0	0.0	-801.686	-3025.0317	NaN	NaN	0.7905	0.8913	0.0237	0.0206	0.0216	0.0221	0.0207
0.0	0.0	0.0	-177.686	1303.9683	NaN	NaN	1.1578	0.8911	0.0237	0.0206	0.0217	0.0221	0.0208
0.0	0.0	0.0	-739.686	169.9683	NaN	NaN	-0.2983	0.8907	0.0239	0.0206	0.0218	0.0222	0.0207
0.0	0.0	0.0	-1996.686	4593.9683	NaN	NaN	1.3	0.8908	0.024	0.0205	0.0219	0.0222	0.0206
0.0	0.0	0.0	128.314	1110.9683	NaN	NaN	0.8965	0.8913	0.0239	0.0204	0.0218	0.0221	0.0205
0.0	0.0	0.0	-13.686	174.9683	NaN	NaN	1.0849	0.8918	0.0237	0.0203	0.0217	0.022	0.0204
0.0	0.0	0.0	1669.314	-527.0317	NaN	NaN	-0.3	0.8921	0.0236	0.0204	0.0217	0.0219	0.0204
0.0	0.0	0.0	-310.686	-500.0317	NaN	NaN	0.6168	0.8924	0.0235	0.0204	0.0216	0.0218	0.0204
0.0	0.0	0.0	-1196.686	68.9683	NaN	NaN	-0.0612	0.8925	0.0234	0.0204	0.0215	0.0218	0.0204
0.0	0.0	0.0	-538.686	297.9683	NaN	NaN	-0.3	0.8928	0.0232	0.0204	0.0215	0.0217	0.0204
0.0	0.0	0.0	-131.686	-1109.0317	NaN	NaN	0.8939	0.8926	0.0232	0.0206	0.0215	0.0217	0.0204
0.0	0.0	0.0	-48.686	-939.0317	NaN	NaN	0.9507	0.8928	0.0231	0.0206	0.0215	0.0217	0.0204
0.0	0.0	0.0	-522.686	4091.9683	NaN	NaN	1.1464	0.8928	0.0231	0.0205	0.0215	0.0216	0.0204
0.0	0.0	0.0	-2264.686	-3417.0317	NaN	NaN	0.6014	0.8924	0.023	0.0207	0.0216	0.0216	0.0206
0.0	0.0	0.0	419.314	1702.9683	NaN	NaN	0.8024	0.8928	0.023	0.0206	0.0216	0.0216	0.0205
0.0	0.0	0.0	-455.686	1162.9683	NaN	NaN	1.3	0.8927	0.023	0.0207	0.0217	0.0216	0.0205
0.0	0.0	0.0	38.314	3236.9683	NaN	NaN	0.9883	0.8931	0.0229	0.0206	0.0216	0.0214	0.0204
0.0	0.0	0.0	28.314	-922.0317	NaN	NaN	1.0317	0.8931	0.0229	0.0206	0.0216	0.0213	0.0204
0.0	0.0	0.0	-2164.686	-1841.0317	NaN	NaN	0.4596	0.8933	0.0229	0.0206	0.0217	0.0212	0.0203
0.0	0.0	0.0	970.314	550.9683	NaN	NaN	0.3622	0.8934	0.0229	0.0206	0.0217	0.0212	0.0203
0.0	0.0	0.0	-1278.686	-91.0317	NaN	NaN	0.0665	0.8935	0.0229	0.0206	0.0217	0.021	0.0202
0.0	0.0	0.0	-68.686	-965.0317	NaN	NaN	0.9336	0.8932	0.023	0.0207	0.0218	0.021	0.0202
0.0	0.0	0.0	-2182.686	-2970.0317	NaN	NaN	0.5764	0.893	0.0229	0.0208	0.0219	0.0211	0.0203
0.0	0.0	0.0	1200.314	2062.9683	NaN	NaN	0.6322	0.8927	0.023	0.0208	0.0218	0.0213	0.0204
0.0	0.0	0.0	-272.686	1572.9683	NaN	NaN	1.2097	0.8926	0.0231	0.0208	0.0217	0.0214	0.0205
0.0	0.0	0.0	1001.314	4507.9683	NaN	NaN	0.8182	0.8923	0.0233	0.0207	0.0217	0.0215	0.0205
0.0	0.0	0.0	2653.314	736.9683	NaN	NaN	0.2174	0.8918	0.0235	0.0207	0.0217	0.0216	0.0206
0.0	0.0	0.0	236.314	5963.9683	NaN	NaN	0.9619	0.8915	0.0237	0.0207	0.0217	0.0217	0.0206
0.0	0.0	0.0	-405.686	975.9683	NaN	NaN	1.3	0.8912	0.0238	0.0208	0.0217	0.0218	0.0208
0.0	0.0	0.0	-36.686	1300.9683	NaN	NaN	1.029	0.8912	0.0238	0.0207	0.0216	0.0218	0.0208
0.0	0.0	0.0	1135.314	3072.9683	NaN	NaN	0.7302	0.8911	0.0239	0.0207	0.0216	0.0218	0.0208
0.0	0.0	0.0	930.314	1814.9683	NaN	NaN	0.6611	0.8913	0.0239	0.0207	0.0215	0.0218	0.0208
0.0	0.0	0.0	-2317.686	2029.9683	NaN	NaN	-0.3	0.8914	0.0239	0.0207	0.0215	0.0218	0.0207
0.0	0.0	0.0	-859.686	147.9683	NaN	NaN	-0.2079	0.8917	0.0238	0.0207	0.0214	0.0217	0.0207
0.0	0.0	0.0	1242.314	3909.9683	NaN	NaN	0.7589	0.892	0.0237	0.0207	0.0214	0.0216	0.0206
0.0	0.0	0.0	-626.686	-1605.0317	NaN	NaN	0.7192	0.892	0.0237	0.0207	0.0214	0.0216	0.0206
0.0	0.0	0.0	-1339.686	1100.9683	NaN	NaN	-0.3	0.8923	0.0236	0.0207	0.0214	0.0215	0.0205
0.0	0.0	0.0	-2667.686	2117.9683	NaN	NaN	-0.3	0.8923	0.0235	0.0207	0.0215	0.0215	0.0205
0.0	0.0	0.0	-462.686	2314.9683	NaN	NaN	1.2498	0.8922	0.0235	0.0207	0.0216	0.0215	0.0205
0.0	0.0	0.0	-1339.686	-149.0317	NaN	NaN	0.1001	0.8921	0.0234	0.0208	0.0216	0.0214	0.0206
0.0	0.0	0.0	-843.686	-670.0317	NaN	NaN	0.4426	0.8921	0.0234	0.0208	0.0217	0.0214	0.0205
0.0	0.0	0.0	-824.686	951.9683	NaN	NaN	1.3	0.8922	0.0233	0.0208	0.0218	0.0214	0.0205
0.0	0.0	0.0	-968.686	-400.0317	NaN	NaN	0.2923	0.8924	0.0233	0.0207	0.0218	0.0213	0.0205
0.0	0.0	0.0	-1022.686	673.9683	NaN	NaN	-0.3	0.8924	0.0232	0.0207	0.0219	0.0213	0.0205
0.0	0.0	0.0	1003.314	2848.9683	NaN	NaN	0.7396	0.8925	0.0232	0.0207	0.0219	0.0213	0.0204
0.0	0.0	0.0	-3905.686	1710.9683	NaN	NaN	-0.3	0.8923	0.0231	0.0208	0.022	0.0213	0.0205
0.0	0.0	0.0	-1629.686	-1735.0317	NaN	NaN	0.5157	0.8924	0.023	0.0209	0.0221	0.0212	0.0205
0.0	0.0	0.0	1368.314	1163.9683	NaN	NaN	0.4597	0.8926	0.0229	0.0208	0.0221	0.0212	0.0204
0.0	0.0	0.0	-1737.686	75.9683	NaN	NaN	-0.0457	0.8926	0.0229	0.0208	0.0221	0.0212	0.0204
0.0	0.0	0.0	-593.686	1262.9683	NaN	NaN	1.3	0.8927	0.0228	0.0207	0.0221	0.0212	0.0204
0.0	0.0	0.0	966.314	-648.0317	NaN	NaN	-0.3	0.8927	0.0228	0.0207	0.0221	0.0212	0.0204
0.0	0.0	0.0	-2158.686	-2565.0317	NaN	NaN	0.543	0.8927	0.0227	0.0208	0.0221	0.0212	0.0204
0.0	0.0	0.0	-147.686	-939.0317	NaN	NaN	0.8641	0.893	0.0227	0.0207	0.0221	0.0212	0.0204
0.0	0.0	0.0	-139.686	-1418.0317	NaN	NaN	0.9103	0.8931	0.0228	0.0205	0.022	0.0212	0.0204
0.0	0.0	0.0	-2086.686	163.9683	NaN	NaN	-0.0853	0.8932	0.0228	0.0204	0.0219	0.0212	0.0204
0.0	0.0	0.0	-120.686	1331.9683	NaN	NaN	1.0996	0.8936	0.0229	0.0203	0.0218	0.0212	0.0203
0.0	0.0	0.0	885.314	2415.9683	NaN	NaN	0.7318	0.8935	0.023	0.0202	0.0216	0.0213	0.0203
0.0	0.0	0.0	-415.686	-1268.0317	NaN	NaN	0.7531	0.8933	0.0232	0.0203	0.0215	0.0213	0.0204
0.0	0.0	0.0	-0.686	2604.9683	NaN	NaN	1.0003	0.8928	0.0233	0.0203	0.0215	0.0215	0.0206
0.0	0.0	0.0	3801.314	-397.0317	NaN	NaN	-0.1166	0.8922	0.0235	0.0204	0.0215	0.0217	0.0207
0.0	0.0	0.0	2661.314	1471.9683	NaN	NaN	0.3561	0.8915	0.0236	0.0205	0.0216	0.0219	0.0209
0.0	0.0	0.0	2127.314	1768.9683	NaN	NaN	0.454	0.8911	0.0237	0.0206	0.0216	0.0221	0.021
0.0	0.0	0.0	2854.314	-403.0317	NaN	NaN	-0.1644	0.8912	0.0237	0.0206	0.0216	0.0221	0.021
0.0	0.0	0.0	3760.314	2430.9683	NaN	NaN	0.3926	0.8911	0.0237	0.0206	0.0216	0.0221	0.021
0.0	0.0	0.0	54.314	1265.9683	NaN	NaN	0.9589	0.8917	0.0236	0.0205	0.0215	0.0219	0.0208
0.0	0.0	0.0	23.314	4625.9683	NaN	NaN	0.995	0.8916	0.0237	0.0205	0.0217	0.0218	0.0208
0.0	0.0	0.0	-776.686	1070.9683	NaN	NaN	1.3	0.892	0.0236	0.0205	0.0217	0.0215	0.0207
0.0	0.0	0.0	-340.686	-1276.0317	NaN	NaN	0.7893	0.8921	0.0234	0.0207	0.0217	0.0214	0.0207
0.0	0.0	0.0	-660.686	909.9683	NaN	NaN	1.3	0.8921	0.0231	0.0208	0.0218	0.0214	0.0208
0.0	0.0	0.0	2437.314	2310.9683	NaN	NaN	0.4867	0.8921	0.023	0.0207	0.0219	0.0214	0.0208
0.0	0.0	0.0	-80.686	-630.0317	NaN	NaN	0.8865	0.8921	0.0229	0.0208	0.022	0.0214	0.0209
0.0	0.0	0.0	-963.686	-781.0317	NaN	NaN	0.4477	0.8923	0.0228	0.0209	0.0221	0.0212	0.0208
0.0	0.0	0.0	-1383.686	-1710.0317	NaN	NaN	0.5527	0.8927	0.0226	0.0208	0.0221	0.0211	0.0207
0.0	0.0	0.0	-981.686	973.9683	NaN	NaN	-0.3	0.8929	0.0226	0.0207	0.022	0.0211	0.0207
0.0	0.0	0.0	-976.686	101.9683	NaN	NaN	-0.1166	0.8932	0.0225	0.0207	0.0219	0.021	0.0206
0.0	0.0	0.0	-183.686	523.9683	NaN	NaN	1.3	0.8933	0.0225	0.0207	0.0219	0.021	0.0206
0.0	0.0	0.0	-672.686	-1883.0317	NaN	NaN	0.7368	0.8933	0.0225	0.0207	0.0219	0.021	0.0206
0.0	0.0	0.0	-744.686	965.9683	NaN	NaN	1.3	0.8935	0.0225	0.0206	0.0218	0.021	0.0206
0.0	0.0	0.0	-1488.686	1076.9683	NaN	NaN	-0.3	0.8936	0.0226	0.0205	0.0217	0.0209	0.0206
0.0	0.0	0.0	1405.314	-195.0317	NaN	NaN	-0.1611	0.8936	0.0226	0.0204	0.0218	0.021	0.0206
0.0	0.0	0.0	-1942.686	1766.9683	NaN	NaN	-0.3	0.8935	0.0227	0.0204	0.0218	0.021	0.0206
0.0	0.0	0.0	974.314	-827.0317	NaN	NaN	-0.3	0.8932	0.0228	0.0204	0.0218	0.021	0.0207
0.0	0.0	0.0	-516.686	1762.9683	NaN	NaN	1.3	0.8931	0.0229	0.0204	0.0218	0.0211	0.0207
0.0	0.0	0.0	-777.686	1370.9683	NaN	NaN	1.3	0.893	0.023	0.0203	0.0218	0.0211	0.0207
0.0	0.0	0.0	234.314	3193.9683	NaN	NaN	0.9317	0.8929	0.0231	0.0202	0.0219	0.0212	0.0207
0.0	0.0	0.0	1453.314	4770.9683	NaN	NaN	0.7665	0.8924	0.0232	0.0202	0.022	0.0214	0.0207
0.0	0.0	0.0	-1727.686	729.9683	NaN	NaN	-0.3	0.8926	0.0233	0.0202	0.0219	0.0213	0.0207
0.0	0.0	0.0	-138.686	3292.9683	NaN	NaN	1.044	0.8924	0.0233	0.0203	0.0219	0.0213	0.0208
0.0	0.0	0.0	-275.686	2378.9683	NaN	NaN	1.1311	0.8923	0.0233	0.0203	0.0219	0.0213	0.0208
0.0	0.0	0.0	-2886.686	1095.9683	NaN	NaN	-0.3	0.8921	0.0233	0.0204	0.0219	0.0214	0.0208
0.0	0.0	0.0	1560.314	3019.9683	NaN	NaN	0.6593	0.8922	0.0233	0.0203	0.0219	0.0214	0.0208
0.0	0.0	0.0	-54.686	1329.9683	NaN	NaN	1.0429	0.8921	0.0234	0.0203	0.0219	0.0215	0.0208
0.0	0.0	0.0	-275.686	1812.9683	NaN	NaN	1.1793	0.8921	0.0234	0.0204	0.0219	0.0215	0.0208
0.0	0.0	0.0	-529.686	2574.9683	NaN	NaN	1.259	0.8921	0.0234	0.0204	0.0219	0.0215	0.0208
0.0	0.0	0.0	-2688.686	1859.9683	NaN	NaN	-0.3	0.8921	0.0233	0.0204	0.0219	0.0215	0.0208
0.0	0.0	0.0	-1563.686	1773.9683	NaN	NaN	1.3	0.8923	0.0233	0.0204	0.0218	0.0214	0.0207
0.0	0.0	0.0	-777.686	393.9683	NaN	NaN	-0.3	0.8922	0.0233	0.0205	0.0218	0.0215	0.0207
0.0	0.0	0.0	-209.686	1326.9683	NaN	NaN	1.1877	0.8922	0.0232	0.0206	0.0218	0.0215	0.0207
0.0	0.0	0.0	-20.686	1183.9683	NaN	NaN	1.0178	0.8923	0.0232	0.0206	0.0218	0.0214	0.0207
0.0	0.0	0.0	-256.686	-1338.0317	NaN	NaN	0.839	0.8923	0.0231	0.0207	0.0218	0.0214	0.0207
0.0	0.0	0.0	-1430.686	-1171.0317	NaN	NaN	0.4501	0.8924	0.0231	0.0206	0.0218	0.0214	0.0207
0.0	0.0	0.0	-1760.686	1419.9683	NaN	NaN	-0.3	0.8925	0.0231	0.0206	0.0218	0.0214	0.0206
0.0	0.0	0.0	-1729.686	1713.9683	NaN	NaN	-0.3	0.8925	0.0231	0.0206	0.0218	0.0214	0.0206
0.0	0.0	0.0	-165.686	338.9683	NaN	NaN	1.3	0.8925	0.0231	0.0206	0.0219	0.0213	0.0206
0.0	0.0	0.0	-1378.686	917.9683	NaN	NaN	-0.3	0.8924	0.0231	0.0207	0.0219	0.0212	0.0206
0.0	0.0	0.0	-3018.686	29.9683	NaN	NaN	-0.01	0.8925	0.023	0.0207	0.0219	0.0212	0.0206
0.0	0.0	0.0	1344.314	955.9683	NaN	NaN	0.4156	0.8927	0.023	0.0206	0.0219	0.0213	0.0205
0.0	0.0	0.0	609.314	2820.9683	NaN	NaN	0.8224	0.8927	0.023	0.0206	0.0219	0.0213	0.0205
0.0	0.0	0.0	-573.686	-2282.0317	NaN	NaN	0.7991	0.8927	0.023	0.0207	0.022	0.0211	0.0205
0.0	0.0	0.0	-674.686	-1878.0317	NaN	NaN	0.7357	0.8928	0.0229	0.0207	0.022	0.021	0.0205
0.0	0.0	0.0	-1344.686	-1791.0317	NaN	NaN	0.5712	0.8927	0.0229	0.0207	0.0221	0.021	0.0205
0.0	0.0	0.0	-2693.686	631.9683	NaN	NaN	-0.3	0.8929	0.0229	0.0207	0.022	0.021	0.0205
0.0	0.0	0.0	-208.686	-1994.0317	NaN	NaN	0.9053	0.8928	0.0229	0.0207	0.022	0.0211	0.0205
0.0	0.0	0.0	786.314	707.9683	NaN	NaN	0.4738	0.8927	0.0229	0.0206	0.022	0.0213	0.0206
0.0	0.0	0.0	-1568.686	2514.9683	NaN	NaN	1.3	0.8925	0.023	0.0206	0.0219	0.0213	0.0206
0.0	0.0	0.0	838.314	-2763.0317	NaN	NaN	1.3	0.8925	0.023	0.0206	0.0219	0.0214	0.0207
0.0	0.0	0.0	121.314	3285.9683	NaN	NaN	0.9644	0.8924	0.0231	0.0205	0.0219	0.0215	0.0207
0.0	0.0	0.0	829.314	1306.9683	NaN	NaN	0.6118	0.8922	0.0231	0.0205	0.0219	0.0215	0.0207
0.0	0.0	0.0	-601.686	872.9683	NaN	NaN	1.3	0.8922	0.0232	0.0205	0.0219	0.0215	0.0207
0.0	0.0	0.0	-408.686	613.9683	NaN	NaN	1.3	0.8919	0.0232	0.0205	0.0219	0.0216	0.0208
0.0	0.0	0.0	-2362.686	1279.9683	NaN	NaN	-0.3	0.8918	0.0233	0.0206	0.022	0.0216	0.0208
0.0	0.0	0.0	-746.686	-523.0317	NaN	NaN	0.4119	0.8917	0.0232	0.0206	0.0219	0.0216	0.0208
0.0	0.0	0.0	959.314	-1104.0317	NaN	NaN	1.3	0.8919	0.0232	0.0206	0.0219	0.0216	0.0208
0.0	0.0	0.0	-1210.686	2653.9683	NaN	NaN	1.3	0.8919	0.0232	0.0205	0.0219	0.0217	0.0208
0.0	0.0	0.0	-2509.686	858.9683	NaN	NaN	-0.3	0.892	0.0232	0.0205	0.0219	0.0217	0.0208
0.0	0.0	0.0	-1674.686	-179.0317	NaN	NaN	0.0966	0.8919	0.0232	0.0206	0.0219	0.0216	0.0208
0.0	0.0	0.0	-852.686	2166.9683	NaN	NaN	1.3	0.8919	0.0232	0.0206	0.0219	0.0216	0.0208
0.0	0.0	0.0	-970.686	-1538.0317	NaN	NaN	0.6131	0.892	0.0231	0.0207	0.0218	0.0215	0.0209
0.0	0.0	0.0	-1514.686	-1584.0317	NaN	NaN	0.5112	0.8922	0.023	0.0207	0.0218	0.0215	0.0209
0.0	0.0	0.0	-1860.686	2480.9683	NaN	NaN	1.3	0.8925	0.023	0.0205	0.0218	0.0214	0.0208
0.0	0.0	0.0	-1775.686	1638.9683	NaN	NaN	-0.3	0.8927	0.023	0.0204	0.0217	0.0214	0.0207
0.0	0.0	0.0	1725.314	875.9683	NaN	NaN	0.3367	0.8929	0.023	0.0203	0.0217	0.0214	0.0207
0.0	0.0	0.0	676.314	1612.9683	NaN	NaN	0.7046	0.8929	0.023	0.0203	0.0217	0.0214	0.0207
0.0	0.0	0.0	-1547.686	-594.0317	NaN	NaN	0.2774	0.8927	0.023	0.0204	0.0217	0.0214	0.0207
0.0	0.0	0.0	-939.686	-418.0317	NaN	NaN	0.3079	0.8926	0.023	0.0205	0.0218	0.0214	0.0208
0.0	0.0	0.0	-1298.686	1515.9683	NaN	NaN	1.3	0.8926	0.023	0.0205	0.0218	0.0214	0.0208
0.0	0.0	0.0	670.314	655.9683	NaN	NaN	0.4946	0.8926	0.0229	0.0206	0.0218	0.0213	0.0208
0.0	0.0	0.0	-1489.686	-680.0317	NaN	NaN	0.3134	0.8926	0.0229	0.0206	0.0218	0.0213	0.0209
0.0	0.0	0.0	-898.686	258.9683	NaN	NaN	-0.3	0.8929	0.0228	0.0205	0.0217	0.0212	0.0208
0.0	0.0	0.0	-756.686	449.9683	NaN	NaN	-0.3	0.893	0.0228	0.0205	0.0217	0.0212	0.0208
0.0	0.0	0.0	1186.314	583.9683	NaN	NaN	0.3299	0.893	0.0228	0.0205	0.0217	0.0212	0.0207
0.0	0.0	0.0	390.314	245.9683	NaN	NaN	0.3866	0.893	0.0228	0.0205	0.0217	0.0212	0.0208
0.0	0.0	0.0	-974.686	-2155.0317	NaN	NaN	0.6886	0.8929	0.0228	0.0206	0.0217	0.0212	0.0208
0.0	0.0	0.0	-366.686	787.9683	NaN	NaN	1.3	0.8932	0.0228	0.0204	0.0217	0.0212	0.0207
0.0	0.0	0.0	875.314	2377.9683	NaN	NaN	0.7309	0.8933	0.0228	0.0203	0.0217	0.0212	0.0206
0.0	0.0	0.0	985.314	2544.9683	NaN	NaN	0.7209	0.8933	0.0229	0.0203	0.0217	0.0213	0.0206
0.0	0.0	0.0	-379.686	1795.9683	NaN	NaN	1.2681	0.893	0.023	0.0203	0.0217	0.0213	0.0207
0.0	0.0	0.0	-1878.686	714.9683	NaN	NaN	-0.3	0.8926	0.023	0.0205	0.0217	0.0213	0.0208
0.0	0.0	0.0	-350.686	-1755.0317	NaN	NaN	0.8335	0.8925	0.023	0.0206	0.0218	0.0213	0.0209
0.0	0.0	0.0	-1037.686	1381.9683	NaN	NaN	1.3	0.8927	0.023	0.0205	0.0217	0.0213	0.0208
0.0	0.0	0.0	-189.686	1403.9683	NaN	NaN	1.1562	0.8926	0.023	0.0204	0.0218	0.0213	0.0208
0.0	0.0	0.0	-533.686	2718.9683	NaN	NaN	1.2442	0.8929	0.023	0.0203	0.0218	0.0214	0.0207
0.0	0.0	0.0	-1298.686	3098.9683	NaN	NaN	1.3	0.8928	0.0231	0.0203	0.0218	0.0214	0.0207
0.0	0.0	0.0	-130.686	1938.9683	NaN	NaN	1.0723	0.8928	0.023	0.0204	0.0217	0.0213	0.0207
0.0	0.0	0.0	-1584.686	360.9683	NaN	NaN	-0.295	0.8928	0.023	0.0205	0.0217	0.0212	0.0208
0.0	0.0	0.0	-318.686	-2322.0317	NaN	NaN	0.8793	0.8928	0.0229	0.0205	0.0217	0.0212	0.0208
0.0	0.0	0.0	-542.686	3051.9683	NaN	NaN	1.2163	0.8932	0.0229	0.0204	0.0217	0.0212	0.0207
0.0	0.0	0.0	-1009.686	-143.0317	NaN	NaN	0.1241	0.8931	0.0229	0.0204	0.0217	0.0212	0.0207
0.0	0.0	0.0	-1317.686	-779.0317	NaN	NaN	0.3715	0.8931	0.0229	0.0204	0.0217	0.0212	0.0207
0.0	0.0	0.0	-81.686	1446.9683	NaN	NaN	1.0598	0.8931	0.023	0.0204	0.0217	0.0212	0.0206
0.0	0.0	0.0	-11.686	-171.0317	NaN	NaN	0.936	0.8931	0.023	0.0204	0.0217	0.0212	0.0207
0.0	0.0	0.0	-965.686	1256.9683	NaN	NaN	1.3	0.8933	0.023	0.0202	0.0217	0.0212	0.0206
0.0	0.0	0.0	-798.686	547.9683	NaN	NaN	-0.3	0.8933	0.023	0.0202	0.0217	0.0212	0.0206
0.0	0.0	0.0	-1597.686	6432.9683	NaN	NaN	1.3	0.8932	0.0231	0.0202	0.0217	0.0213	0.0206
0.0	0.0	0.0	-524.686	3289.9683	NaN	NaN	1.1897	0.893	0.0231	0.0203	0.0217	0.0213	0.0207
0.0	0.0	0.0	-1067.686	-717.0317	NaN	NaN	0.4018	0.8927	0.0231	0.0205	0.0217	0.0212	0.0208
0.0	0.0	0.0	-1822.686	1654.9683	NaN	NaN	-0.3	0.8927	0.023	0.0206	0.0218	0.0212	0.0207
0.0	0.0	0.0	503.314	732.9683	NaN	NaN	0.5929	0.8929	0.023	0.0205	0.0218	0.0212	0.0207
0.0	0.0	0.0	167.314	321.9683	NaN	NaN	0.658	0.8929	0.023	0.0205	0.0218	0.0212	0.0207
0.0	0.0	0.0	236.314	1381.9683	NaN	NaN	0.854	0.8931	0.0229	0.0204	0.0217	0.0212	0.0206
0.0	0.0	0.0	-379.686	-28.0317	NaN	NaN	0.0688	0.8931	0.023	0.0204	0.0217	0.0212	0.0206
0.0	0.0	0.0	-756.686	-1459.0317	NaN	NaN	0.6585	0.893	0.023	0.0205	0.0218	0.0212	0.0206
0.0	0.0	0.0	-1547.686	384.9683	NaN	NaN	-0.3	0.893	0.023	0.0205	0.0218	0.0211	0.0206
0.0	0.0	0.0	27.314	-1191.0317	NaN	NaN	1.0235	0.8929	0.023	0.0206	0.0218	0.0211	0.0206
0.0	0.0	0.0	-1435.686	-36.0317	NaN	NaN	0.0245	0.893	0.023	0.0205	0.0217	0.0212	0.0206
0.0	0.0	0.0	-944.686	722.9683	NaN	NaN	-0.3	0.8929	0.023	0.0205	0.0217	0.0213	0.0206
0.0	0.0	0.0	367.314	1913.9683	NaN	NaN	0.839	0.893	0.0231	0.0204	0.0217	0.0213	0.0206
0.0	0.0	0.0	-1025.686	1584.9683	NaN	NaN	1.3	0.8927	0.0232	0.0204	0.0217	0.0214	0.0206
0.0	0.0	0.0	-551.686	963.9683	NaN	NaN	1.3	0.8926	0.0232	0.0204	0.0217	0.0214	0.0207
0.0	0.0	0.0	-788.686	1043.9683	NaN	NaN	1.3	0.8925	0.0232	0.0204	0.0218	0.0214	0.0207
0.0	0.0	0.0	-2434.686	1405.9683	NaN	NaN	-0.3	0.8925	0.0232	0.0204	0.0218	0.0214	0.0206
0.0	0.0	0.0	-103.686	2231.9683	NaN	NaN	1.0487	0.8927	0.0232	0.0203	0.0218	0.0214	0.0206
0.0	0.0	0.0	610.314	-150.0317	NaN	NaN	-0.3	0.8925	0.0232	0.0205	0.0218	0.0214	0.0206
0.0	0.0	0.0	-3029.686	-18.0317	NaN	NaN	0.0059	0.8925	0.0232	0.0206	0.0218	0.0213	0.0206
0.0	0.0	0.0	-2837.686	180.9683	NaN	NaN	-0.0681	0.8926	0.0232	0.0206	0.0218	0.0212	0.0206
0.0	0.0	0.0	-1603.686	-7.0317	NaN	NaN	0.0044	0.8928	0.0231	0.0205	0.0218	0.0212	0.0206
0.0	0.0	0.0	-1282.686	375.9683	NaN	NaN	-0.3	0.8929	0.0231	0.0205	0.0217	0.0212	0.0206
0.0	0.0	0.0	-2221.686	-378.0317	NaN	NaN	0.1454	0.8929	0.0231	0.0204	0.0217	0.0213	0.0206
0.0	0.0	0.0	-908.686	3626.9683	NaN	NaN	1.3	0.8929	0.0232	0.0203	0.0217	0.0213	0.0205
0.0	0.0	0.0	-1318.686	1912.9683	NaN	NaN	1.3	0.8929	0.0232	0.0204	0.0217	0.0213	0.0206
0.0	0.0	0.0	45.314	-786.0317	NaN	NaN	1.0612	0.8929	0.0232	0.0203	0.0217	0.0213	0.0206
0.0	0.0	0.0	-1748.686	1238.9683	NaN	NaN	-0.3	0.893	0.0232	0.0202	0.0217	0.0213	0.0205
0.0	0.0	0.0	-209.686	5854.9683	NaN	NaN	1.0371	0.8931	0.0232	0.0201	0.0217	0.0214	0.0205
0.0	0.0	0.0	-62.686	2625.9683	NaN	NaN	1.0245	0.8929	0.0233	0.0202	0.0217	0.0214	0.0206
0.0	0.0	0.0	-432.686	-1872.0317	NaN	NaN	0.8123	0.8925	0.0233	0.0204	0.0218	0.0214	0.0207
0.0	0.0	0.0	-1896.686	1540.9683	NaN	NaN	-0.3	0.8924	0.0232	0.0205	0.0218	0.0213	0.0207
0.0	0.0	0.0	306.314	-2589.0317	NaN	NaN	1.1342	0.8923	0.0232	0.0206	0.0218	0.0213	0.0208
0.0	0.0	0.0	-1275.686	-2437.0317	NaN	NaN	0.6564	0.8923	0.0231	0.0207	0.0218	0.0213	0.0208
0.0	0.0	0.0	553.314	-1126.0317	NaN	NaN	1.3	0.8925	0.0231	0.0206	0.0218	0.0213	0.0207
0.0	0.0	0.0	423.314	245.9683	NaN	NaN	0.3675	0.8928	0.0231	0.0204	0.0217	0.0213	0.0206
0.0	0.0	0.0	217.314	-534.0317	NaN	NaN	1.3	0.8931	0.0231	0.0203	0.0217	0.0213	0.0206
0.0	0.0	0.0	289.314	1488.9683	NaN	NaN	0.8373	0.8932	0.0231	0.0202	0.0217	0.0214	0.0205
0.0	0.0	0.0	968.314	2847.9683	NaN	NaN	0.7463	0.8929	0.0232	0.0202	0.0217	0.0215	0.0205
0.0	0.0	0.0	-671.686	2273.9683	NaN	NaN	1.3	0.8927	0.0233	0.0202	0.0217	0.0215	0.0206
0.0	0.0	0.0	-1826.686	-134.0317	NaN	NaN	0.0684	0.8925	0.0233	0.0204	0.0217	0.0214	0.0207
0.0	0.0	0.0	-1091.686	-345.0317	NaN	NaN	0.2402	0.8924	0.0232	0.0205	0.0217	0.0214	0.0208
0.0	0.0	0.0	-1113.686	439.9683	NaN	NaN	-0.3	0.8928	0.0232	0.0203	0.0217	0.0213	0.0207
0.0	0.0	0.0	-1084.686	3191.9683	NaN	NaN	1.3	0.8931	0.0231	0.0201	0.0217	0.0214	0.0206
0.0	0.0	0.0	-55.686	450.9683	NaN	NaN	1.1409	0.893	0.0232	0.0202	0.0217	0.0214	0.0206
0.0	0.0	0.0	-313.686	467.9683	NaN	NaN	1.3	0.8927	0.0232	0.0203	0.0217	0.0213	0.0207
0.0	0.0	0.0	-2102.686	-901.0317	NaN	NaN	0.3	0.8926	0.0231	0.0205	0.0217	0.0213	0.0208
0.0	0.0	0.0	-2481.686	3162.9683	NaN	NaN	1.3	0.893	0.023	0.0204	0.0217	0.0212	0.0207
0.0	0.0	0.0	-1239.686	4219.9683	NaN	NaN	1.3	0.8934	0.023	0.0202	0.0216	0.0212	0.0206
0.0	0.0	0.0	394.314	-895.0317	NaN	NaN	1.3	0.8934	0.0229	0.0203	0.0216	0.0212	0.0206
0.0	0.0	0.0	1200.314	-145.0317	NaN	NaN	-0.1374	0.8934	0.0229	0.0203	0.0216	0.0212	0.0205
0.0	0.0	0.0	-628.686	2767.9683	NaN	NaN	1.2939	0.8933	0.023	0.0203	0.0216	0.0212	0.0206
0.0	0.0	0.0	-2984.686	-1516.0317	NaN	NaN	0.3368	0.8927	0.023	0.0206	0.0217	0.0212	0.0208
0.0	0.0	0.0	-3034.686	-640.0317	NaN	NaN	0.1742	0.893	0.0229	0.0206	0.0216	0.0211	0.0208
0.0	0.0	0.0	-1040.686	-703.0317	NaN	NaN	0.4032	0.893	0.0229	0.0205	0.0216	0.0211	0.0207
0.0	0.0	0.0	-87.686	338.9683	NaN	NaN	1.3	0.8933	0.0229	0.0204	0.0216	0.0211	0.0206
0.0	0.0	0.0	204.314	4058.9683	NaN	NaN	0.9521	0.8935	0.0229	0.0203	0.0216	0.0211	0.0205
0.0	0.0	0.0	-311.686	-2014.0317	NaN	NaN	0.866	0.8932	0.0229	0.0205	0.0216	0.0211	0.0206
0.0	0.0	0.0	-2649.686	2048.9683	NaN	NaN	-0.3	0.8933	0.0229	0.0204	0.0216	0.0211	0.0206
0.0	0.0	0.0	-322.686	-376.0317	NaN	NaN	0.5382	0.8935	0.0229	0.0204	0.0216	0.0211	0.0206
0.0	0.0	0.0	1442.314	3087.9683	NaN	NaN	0.6816	0.8936	0.0229	0.0203	0.0216	0.0211	0.0205
0.0	0.0	0.0	-621.686	2894.9683	NaN	NaN	1.2735	0.8935	0.023	0.0203	0.0216	0.0212	0.0205
0.0	0.0	0.0	-2598.686	751.9683	NaN	NaN	-0.3	0.8933	0.023	0.0204	0.0216	0.0211	0.0206
0.0	0.0	0.0	1720.314	-1196.0317	NaN	NaN	-0.3	0.8929	0.023	0.0205	0.0216	0.0212	0.0207
0.0	0.0	0.0	1033.314	31.9683	NaN	NaN	0.03	0.8931	0.023	0.0204	0.0216	0.0212	0.0207
0.0	0.0	0.0	3.314	730.9683	NaN	NaN	0.9955	0.8932	0.023	0.0204	0.0216	0.0211	0.0206
0.0	0.0	0.0	-965.686	629.9683	NaN	NaN	-0.3	0.8935	0.023	0.0203	0.0216	0.0212	0.0206
0.0	0.0	0.0	-1455.686	2437.9683	NaN	NaN	1.3	0.8936	0.023	0.0202	0.0216	0.0212	0.0205
0.0	0.0	0.0	-715.686	4171.9683	NaN	NaN	1.2071	0.8935	0.023	0.0202	0.0216	0.0212	0.0205
0.0	0.0	0.0	-2321.686	4068.9683	NaN	NaN	1.3	0.893	0.023	0.0204	0.0216	0.0213	0.0207
0.0	0.0	0.0	-691.686	-271.0317	NaN	NaN	0.2815	0.8929	0.023	0.0206	0.0217	0.0211	0.0207
0.0	0.0	0.0	-3397.686	-1787.0317	NaN	NaN	0.3447	0.8931	0.0229	0.0207	0.0217	0.021	0.0207
0.0	0.0	0.0	998.314	2433.9683	NaN	NaN	0.7091	0.8935	0.0228	0.0205	0.0216	0.0211	0.0206
0.0	0.0	0.0	-625.686	-1437.0317	NaN	NaN	0.6967	0.8938	0.0227	0.0204	0.0216	0.021	0.0205
0.0	0.0	0.0	-2168.686	2227.9683	NaN	NaN	1.3	0.8939	0.0227	0.0204	0.0216	0.021	0.0205
0.0	0.0	0.0	-1919.686	-142.0317	NaN	NaN	0.0689	0.8938	0.0227	0.0205	0.0216	0.0208	0.0205
0.0	0.0	0.0	-1902.686	-814.0317	NaN	NaN	0.2996	0.8939	0.0227	0.0205	0.0216	0.0208	0.0205
0.0	0.0	0.0	-1367.686	51.9683	NaN	NaN	-0.0395	0.894	0.0226	0.0205	0.0216	0.0208	0.0205
0.0	0.0	0.0	-1826.686	2695.9683	NaN	NaN	1.3	0.8942	0.0226	0.0204	0.0216	0.0208	0.0204
0.0	0.0	0.0	-760.686	1062.9683	NaN	NaN	1.3	0.8941	0.0226	0.0204	0.0215	0.0208	0.0205
0.0	0.0	0.0	-481.686	1093.9683	NaN	NaN	1.3	0.8941	0.0226	0.0204	0.0215	0.0208	0.0205
0.0	0.0	0.0	146.314	1652.9683	NaN	NaN	0.9187	0.894	0.0227	0.0204	0.0215	0.0209	0.0205
0.0	0.0	0.0	-1595.686	1053.9683	NaN	NaN	-0.3	0.8939	0.0227	0.0204	0.0215	0.0209	0.0205
0.0	0.0	0.0	-1903.686	2511.9683	NaN	NaN	1.3	0.8938	0.0228	0.0204	0.0215	0.0209	0.0205
0.0	0.0	0.0	45.314	2317.9683	NaN	NaN	0.9808	0.8937	0.0228	0.0204	0.0216	0.021	0.0206
0.0	0.0	0.0	-372.686	917.9683	NaN	NaN	1.3	0.8936	0.0229	0.0204	0.0216	0.021	0.0206
0.0	0.0	0.0	-589.686	1401.9683	NaN	NaN	1.3	0.8935	0.0229	0.0205	0.0217	0.0209	0.0206
0.0	0.0	0.0	-78.686	-1209.0317	NaN	NaN	0.9389	0.8933	0.0229	0.0206	0.0217	0.0209	0.0206
0.0	0.0	0.0	-1307.686	-1265.0317	NaN	NaN	0.4917	0.8934	0.0228	0.0206	0.0217	0.0209	0.0206
0.0	0.0	0.0	-671.686	1337.9683	NaN	NaN	1.3	0.8937	0.0228	0.0205	0.0217	0.0209	0.0205
0.0	0.0	0.0	-2526.686	2030.9683	NaN	NaN	-0.3	0.8938	0.0228	0.0204	0.0216	0.0209	0.0204
0.0	0.0	0.0	-1932.686	-1206.0317	NaN	NaN	0.3842	0.8937	0.0228	0.0205	0.0216	0.0209	0.0205
0.0	0.0	0.0	-1802.686	1417.9683	NaN	NaN	-0.3	0.8937	0.0228	0.0205	0.0216	0.0209	0.0205
0.0	0.0	0.0	-1743.686	-681.0317	NaN	NaN	0.2809	0.8936	0.0228	0.0205	0.0216	0.0209	0.0205
0.0	0.0	0.0	185.314	795.9683	NaN	NaN	0.8112	0.8937	0.0228	0.0205	0.0216	0.0209	0.0205
0.0	0.0	0.0	-2605.686	1448.9683	NaN	NaN	-0.3	0.8935	0.0228	0.0206	0.0216	0.0209	0.0206
0.0	0.0	0.0	-2315.686	1199.9683	NaN	NaN	-0.3	0.8937	0.0228	0.0205	0.0216	0.0209	0.0205
0.0	0.0	0.0	-2528.686	136.9683	NaN	NaN	-0.0573	0.8936	0.0228	0.0205	0.0216	0.0209	0.0205
0.0	0.0	0.0	-1401.686	3621.9683	NaN	NaN	1.3	0.8938	0.0228	0.0204	0.0216	0.021	0.0204
0.0	0.0	0.0	-507.686	104.9683	NaN	NaN	-0.2606	0.8936	0.0229	0.0205	0.0216	0.021	0.0205
0.0	0.0	0.0	-160.686	-597.0317	NaN	NaN	0.7879	0.8934	0.0229	0.0205	0.0216	0.021	0.0205
0.0	0.0	0.0	-1842.686	3610.9683	NaN	NaN	1.3	0.8934	0.0229	0.0205	0.0216	0.0211	0.0205
0.0	0.0	0.0	-1094.686	-361.0317	NaN	NaN	0.248	0.8934	0.0229	0.0205	0.0216	0.021	0.0206
0.0	0.0	0.0	-1902.686	940.9683	NaN	NaN	-0.3	0.8934	0.0229	0.0205	0.0216	0.021	0.0206
0.0	0.0	0.0	-613.686	1835.9683	NaN	NaN	1.3	0.8935	0.0229	0.0204	0.0216	0.021	0.0205
0.0	0.0	0.0	-746.686	-1521.0317	NaN	NaN	0.6707	0.8933	0.0229	0.0205	0.0216	0.0211	0.0206
0.0	0.0	0.0	-136.686	1823.9683	NaN	NaN	1.081	0.8933	0.0229	0.0204	0.0216	0.0212	0.0206
0.0	0.0	0.0	-739.686	762.9683	NaN	NaN	1.3	0.8934	0.023	0.0204	0.0216	0.0212	0.0206
0.0	0.0	0.0	332.314	312.9683	NaN	NaN	0.485	0.8934	0.023	0.0203	0.0216	0.0212	0.0206
0.0	0.0	0.0	-443.686	2056.9683	NaN	NaN	1.275	0.8937	0.023	0.0202	0.0215	0.0212	0.0205
0.0	0.0	0.0	483.314	1456.9683	NaN	NaN	0.7509	0.8938	0.023	0.0202	0.0215	0.0212	0.0204
0.0	0.0	0.0	768.314	-384.0317	NaN	NaN	-0.3	0.8936	0.0229	0.0202	0.0215	0.0212	0.0205
0.0	0.0	0.0	494.314	-1101.0317	NaN	NaN	1.3	0.8935	0.0229	0.0204	0.0216	0.0211	0.0206
0.0	0.0	0.0	-1011.686	-538.0317	NaN	NaN	0.3472	0.8932	0.0229	0.0205	0.0216	0.0212	0.0206
0.0	0.0	0.0	-899.686	-572.0317	NaN	NaN	0.3887	0.8933	0.0229	0.0204	0.0216	0.0211	0.0206
0.0	0.0	0.0	-743.686	877.9683	NaN	NaN	1.3	0.8935	0.0229	0.0204	0.0216	0.0211	0.0206
0.0	0.0	0.0	383.314	-883.0317	NaN	NaN	1.3	0.8936	0.0229	0.0203	0.0215	0.0212	0.0206
0.0	0.0	0.0	-1018.686	3300.9683	NaN	NaN	1.3	0.8936	0.0229	0.0202	0.0216	0.0212	0.0205
0.0	0.0	0.0	-1473.686	675.9683	NaN	NaN	-0.3	0.8935	0.0229	0.0203	0.0216	0.0212	0.0206
0.0	0.0	0.0	815.314	3900.9683	NaN	NaN	0.8271	0.8937	0.0229	0.0202	0.0215	0.0212	0.0205
0.0	0.0	0.0	-1873.686	733.9683	NaN	NaN	-0.3	0.8935	0.0229	0.0202	0.0216	0.0212	0.0206
0.0	0.0	0.0	-1409.686	3832.9683	NaN	NaN	1.3	0.8938	0.0229	0.0201	0.0215	0.0212	0.0205
0.0	0.0	0.0	-1952.686	2474.9683	NaN	NaN	1.3	0.8936	0.0229	0.0201	0.0216	0.0212	0.0205
0.0	0.0	0.0	1500.314	3040.9683	NaN	NaN	0.6696	0.8936	0.0229	0.0202	0.0216	0.0212	0.0206
0.0	0.0	0.0	-625.686	181.9683	NaN	NaN	-0.3	0.8932	0.0229	0.0204	0.0216	0.0212	0.0208
0.0	0.0	0.0	-1192.686	-1337.0317	NaN	NaN	0.5285	0.8933	0.0228	0.0204	0.0216	0.0211	0.0207
0.0	0.0	0.0	-913.686	2358.9683	NaN	NaN	1.3	0.8933	0.0228	0.0204	0.0217	0.0211	0.0207
0.0	0.0	0.0	-1153.686	-321.0317	NaN	NaN	0.2177	0.8935	0.0228	0.0204	0.0216	0.0211	0.0207
0.0	0.0	0.0	-596.686	557.9683	NaN	NaN	-0.3	0.8935	0.0228	0.0204	0.0216	0.021	0.0207
0.0	0.0	0.0	-1321.686	486.9683	NaN	NaN	-0.3	0.8935	0.0228	0.0204	0.0216	0.0211	0.0207
0.0	0.0	0.0	-945.686	4375.9683	NaN	NaN	1.2757	0.8937	0.0228	0.0202	0.0216	0.0211	0.0206
0.0	0.0	0.0	-2207.686	1167.9683	NaN	NaN	-0.3	0.8936	0.0228	0.0203	0.0216	0.0211	0.0207
0.0	0.0	0.0	-598.686	5527.9683	NaN	NaN	1.1215	0.8936	0.0228	0.0201	0.0216	0.0212	0.0206
0.0	0.0	0.0	-603.686	1932.9683	NaN	NaN	1.3	0.8933	0.0229	0.0203	0.0217	0.0212	0.0207
0.0	0.0	0.0	-831.686	793.9683	NaN	NaN	-0.3	0.893	0.0229	0.0204	0.0217	0.0212	0.0208
0.0	0.0	0.0	-577.686	1598.9683	NaN	NaN	1.3	0.8929	0.0229	0.0205	0.0218	0.0211	0.0208
0.0	0.0	0.0	-1938.686	-2125.0317	NaN	NaN	0.5229	0.893	0.0229	0.0206	0.0218	0.021	0.0207
0.0	0.0	0.0	-2058.686	851.9683	NaN	NaN	-0.3	0.893	0.0228	0.0206	0.0218	0.021	0.0207
0.0	0.0	0.0	-914.686	2457.9683	NaN	NaN	1.3	0.8931	0.0228	0.0206	0.0218	0.021	0.0207
0.0	0.0	0.0	-243.686	-438.0317	NaN	NaN	0.6425	0.8931	0.0228	0.0205	0.0218	0.0211	0.0207
0.0	0.0	0.0	-660.686	1445.9683	NaN	NaN	1.3	0.893	0.0228	0.0205	0.0218	0.0211	0.0207
0.0	0.0	0.0	-1155.686	2106.9683	NaN	NaN	1.3	0.893	0.0228	0.0206	0.0218	0.0211	0.0207
0.0	0.0	0.0	179.314	-2865.0317	NaN	NaN	1.0668	0.893	0.0228	0.0206	0.0218	0.0211	0.0207
0.0	0.0	0.0	2120.314	-769.0317	NaN	NaN	-0.3	0.893	0.0228	0.0205	0.0218	0.0212	0.0207
0.0	0.0	0.0	153.314	3725.9683	NaN	NaN	0.9605	0.8929	0.0229	0.0205	0.0218	0.0213	0.0207
0.0	0.0	0.0	-1977.686	-2164.0317	NaN	NaN	0.5225	0.8929	0.0229	0.0206	0.0217	0.0212	0.0207
0.0	0.0	0.0	-661.686	-827.0317	NaN	NaN	0.5555	0.8927	0.023	0.0206	0.0218	0.0212	0.0208
0.0	0.0	0.0	-1102.686	2164.9683	NaN	NaN	1.3	0.8928	0.023	0.0205	0.0217	0.0213	0.0208
0.0	0.0	0.0	981.314	2069.9683	NaN	NaN	0.6784	0.8928	0.023	0.0204	0.0217	0.0213	0.0208
0.0	0.0	0.0	-1102.686	892.9683	NaN	NaN	-0.3	0.8927	0.023	0.0204	0.0217	0.0213	0.0208
0.0	0.0	0.0	-436.686	931.9683	NaN	NaN	1.3	0.8926	0.023	0.0204	0.0218	0.0213	0.0208
0.0	0.0	0.0	408.314	721.9683	NaN	NaN	0.6388	0.8927	0.023	0.0204	0.0218	0.0213	0.0208
0.0	0.0	0.0	731.314	1246.9683	NaN	NaN	0.6303	0.8926	0.023	0.0204	0.0218	0.0214	0.0209
0.0	0.0	0.0	-1584.686	-1154.0317	NaN	NaN	0.4214	0.8925	0.023	0.0205	0.0218	0.0213	0.0209
0.0	0.0	0.0	-1695.686	-36.0317	NaN	NaN	0.0208	0.8925	0.023	0.0205	0.0218	0.0214	0.0209
0.0	0.0	0.0	-1774.686	2492.9683	NaN	NaN	1.3	0.8926	0.0229	0.0205	0.0218	0.0213	0.0209
0.0	0.0	0.0	-1468.686	3153.9683	NaN	NaN	1.3	0.8926	0.0229	0.0205	0.0218	0.0213	0.0209
0.0	0.0	0.0	-3735.686	-291.0317	NaN	NaN	0.0723	0.8927	0.0229	0.0205	0.0218	0.0213	0.0209
0.0	0.0	0.0	-386.686	3003.9683	NaN	NaN	1.1477	0.8929	0.0229	0.0204	0.0218	0.0213	0.0208
0.0	0.0	0.0	1287.314	427.9683	NaN	NaN	0.2495	0.8929	0.0229	0.0203	0.0218	0.0213	0.0208
0.0	0.0	0.0	-1060.686	449.9683	NaN	NaN	-0.3	0.8929	0.0229	0.0204	0.0218	0.0213	0.0208
0.0	0.0	0.0	-2908.686	894.9683	NaN	NaN	-0.3	0.8925	0.0229	0.0205	0.0218	0.0213	0.0209
0.0	0.0	0.0	-397.686	269.9683	NaN	NaN	-0.3	0.8925	0.0229	0.0205	0.0218	0.0213	0.021
0.0	0.0	0.0	-1618.686	888.9683	NaN	NaN	-0.3	0.8926	0.0228	0.0205	0.0218	0.0213	0.021
0.0	0.0	0.0	-425.686	-66.0317	NaN	NaN	0.1343	0.8928	0.0228	0.0204	0.0218	0.0213	0.0209
0.0	0.0	0.0	-1351.686	3817.9683	NaN	NaN	1.3	0.8928	0.0229	0.0203	0.0218	0.0214	0.0208
0.0	0.0	0.0	371.314	909.9683	NaN	NaN	0.7102	0.8927	0.023	0.0203	0.0218	0.0214	0.0209
0.0	0.0	0.0	-785.686	1712.9683	NaN	NaN	1.3	0.8924	0.023	0.0204	0.0218	0.0214	0.0209
0.0	0.0	0.0	-2563.686	2225.9683	NaN	NaN	-0.3	0.8924	0.023	0.0204	0.0218	0.0214	0.0209
0.0	0.0	0.0	-783.686	-38.0317	NaN	NaN	0.0463	0.8926	0.023	0.0204	0.0218	0.0213	0.0209
0.0	0.0	0.0	-338.686	925.9683	NaN	NaN	1.3	0.8926	0.023	0.0204	0.0218	0.0214	0.0209
0.0	0.0	0.0	723.314	2036.9683	NaN	NaN	0.738	0.8926	0.023	0.0204	0.0218	0.0214	0.0209
0.0	0.0	0.0	-1707.686	-1171.0317	NaN	NaN	0.4068	0.8925	0.023	0.0206	0.0218	0.0213	0.0208
0.0	0.0	0.0	-1915.686	330.9683	NaN	NaN	-0.2089	0.8925	0.023	0.0206	0.0218	0.0213	0.0208
0.0	0.0	0.0	-1469.686	322.9683	NaN	NaN	-0.2816	0.8926	0.023	0.0206	0.0218	0.0212	0.0208
0.0	0.0	0.0	-1892.686	-2159.0317	NaN	NaN	0.5329	0.8926	0.0229	0.0206	0.0218	0.0213	0.0208
0.0	0.0	0.0	-274.686	2119.9683	NaN	NaN	1.1489	0.8929	0.0229	0.0204	0.0217	0.0213	0.0207
0.0	0.0	0.0	-1284.686	1932.9683	NaN	NaN	1.3	0.8928	0.023	0.0204	0.0217	0.0213	0.0207
0.0	0.0	0.0	-1037.686	1077.9683	NaN	NaN	1.3	0.8927	0.023	0.0204	0.0217	0.0213	0.0208
0.0	0.0	0.0	-649.686	-1377.0317	NaN	NaN	0.6794	0.8927	0.023	0.0205	0.0217	0.0213	0.0208
0.0	0.0	0.0	-1678.686	-2119.0317	NaN	NaN	0.558	0.8926	0.023	0.0206	0.0217	0.0213	0.0209
0.0	0.0	0.0	-198.686	1681.9683	NaN	NaN	1.134	0.893	0.023	0.0204	0.0217	0.0212	0.0208
0.0	0.0	0.0	25.314	-308.0317	NaN	NaN	1.0895	0.8931	0.023	0.0203	0.0217	0.0212	0.0207
0.0	0.0	0.0	-1506.686	3000.9683	NaN	NaN	1.3	0.8932	0.023	0.0201	0.0217	0.0212	0.0207
0.0	0.0	0.0	19.314	1899.9683	NaN	NaN	0.9899	0.893	0.0231	0.0202	0.0217	0.0213	0.0207
0.0	0.0	0.0	-1102.686	736.9683	NaN	NaN	-0.3	0.8929	0.0231	0.0202	0.0217	0.0213	0.0208
0.0	0.0	0.0	-308.686	1695.9683	NaN	NaN	1.2225	0.8927	0.0232	0.0202	0.0218	0.0213	0.0208
0.0	0.0	0.0	-1503.686	476.9683	NaN	NaN	-0.3	0.8927	0.0232	0.0203	0.0218	0.0213	0.0208
0.0	0.0	0.0	-539.686	1409.9683	NaN	NaN	1.3	0.8927	0.0232	0.0202	0.0218	0.0213	0.0208
0.0	0.0	0.0	-1614.686	-1353.0317	NaN	NaN	0.4559	0.8927	0.0232	0.0203	0.0218	0.0213	0.0208
0.0	0.0	0.0	1672.314	1838.9683	NaN	NaN	0.5237	0.8928	0.0232	0.0201	0.0218	0.0213	0.0207
0.0	0.0	0.0	1467.314	-473.0317	NaN	NaN	-0.3	0.8926	0.0232	0.0202	0.0218	0.0213	0.0208
0.0	0.0	0.0	213.314	-15.0317	NaN	NaN	-0.0758	0.8925	0.0233	0.0202	0.0218	0.0214	0.0208
0.0	0.0	0.0	-980.686	2263.9683	NaN	NaN	1.3	0.8925	0.0233	0.0201	0.0218	0.0214	0.0208
0.0	0.0	0.0	-1412.686	1497.9683	NaN	NaN	1.3	0.8927	0.0233	0.0201	0.0218	0.0214	0.0207
0.0	0.0	0.0	-1501.686	3647.9683	NaN	NaN	1.3	0.8927	0.0233	0.02	0.0218	0.0214	0.0207
0.0	0.0	0.0	-343.686	2225.9683	NaN	NaN	1.1826	0.8926	0.0233	0.0201	0.0218	0.0215	0.0208
0.0	0.0	0.0	-1981.686	3097.9683	NaN	NaN	1.3	0.8924	0.0234	0.0202	0.0218	0.0215	0.0208
0.0	0.0	0.0	-2119.686	3706.9683	NaN	NaN	1.3	0.8924	0.0233	0.0202	0.0218	0.0214	0.0208
0.0	0.0	0.0	-1412.686	329.9683	NaN	NaN	-0.3	0.8925	0.0232	0.0203	0.0218	0.0214	0.0208
0.0	0.0	0.0	-1443.686	1382.9683	NaN	NaN	-0.3	0.8925	0.0232	0.0203	0.0218	0.0214	0.0208
0.0	0.0	0.0	-300.686	-233.0317	NaN	NaN	0.4366	0.8925	0.0231	0.0204	0.0218	0.0213	0.0208
0.0	0.0	0.0	1133.314	-2216.0317	NaN	NaN	1.3	0.8925	0.0231	0.0205	0.0218	0.0213	0.0208
0.0	0.0	0.0	-500.686	-1160.0317	NaN	NaN	0.6985	0.8927	0.023	0.0205	0.0218	0.0213	0.0208
0.0	0.0	0.0	-1771.686	1061.9683	NaN	NaN	-0.3	0.8929	0.023	0.0204	0.0217	0.0213	0.0207
0.0	0.0	0.0	-623.686	625.9683	NaN	NaN	1.3	0.893	0.023	0.0203	0.0217	0.0213	0.0207
0.0	0.0	0.0	1119.314	2657.9683	NaN	NaN	0.7037	0.8933	0.023	0.0201	0.0217	0.0214	0.0206
0.0	0.0	0.0	160.314	2453.9683	NaN	NaN	0.9387	0.8928	0.0231	0.0202	0.0218	0.0214	0.0207
0.0	0.0	0.0	-928.686	-755.0317	NaN	NaN	0.4484	0.8926	0.0231	0.0203	0.0218	0.0214	0.0208
0.0	0.0	0.0	-654.686	-1952.0317	NaN	NaN	0.7488	0.8923	0.0231	0.0205	0.0219	0.0213	0.0209
0.0	0.0	0.0	-1987.686	-317.0317	NaN	NaN	0.1376	0.8922	0.0231	0.0205	0.0219	0.0214	0.0209
0.0	0.0	0.0	-900.686	2217.9683	NaN	NaN	1.3	0.8925	0.0231	0.0204	0.0219	0.0214	0.0208
0.0	0.0	0.0	-81.686	703.9683	NaN	NaN	1.1313	0.8925	0.0231	0.0203	0.0219	0.0214	0.0208
0.0	0.0	0.0	600.314	4488.9683	NaN	NaN	0.882	0.8925	0.0231	0.0202	0.0219	0.0215	0.0208
0.0	0.0	0.0	-286.686	-562.0317	NaN	NaN	0.6622	0.8923	0.0231	0.0203	0.0219	0.0215	0.0208
0.0	0.0	0.0	-178.686	566.9683	NaN	NaN	1.3	0.8922	0.0231	0.0204	0.0219	0.0215	0.0208
0.0	0.0	0.0	610.314	2118.9683	NaN	NaN	0.7764	0.8921	0.0231	0.0204	0.022	0.0215	0.0209
0.0	0.0	0.0	-1307.686	-3185.0317	NaN	NaN	0.7089	0.8919	0.0231	0.0206	0.022	0.0215	0.0209
0.0	0.0	0.0	-409.686	-638.0317	NaN	NaN	0.609	0.8921	0.0231	0.0205	0.022	0.0215	0.0209
0.0	0.0	0.0	780.314	497.9683	NaN	NaN	0.3896	0.8923	0.0231	0.0204	0.0219	0.0215	0.0208
0.0	0.0	0.0	-1085.686	-0.0317	NaN	NaN	0.0	0.8922	0.0232	0.0204	0.0219	0.0216	0.0208
0.0	0.0	0.0	-1403.686	125.9683	NaN	NaN	-0.0986	0.8922	0.0232	0.0203	0.0219	0.0216	0.0208
0.0	0.0	0.0	-1542.686	2053.9683	NaN	NaN	1.3	0.8921	0.0232	0.0203	0.0219	0.0216	0.0208
0.0	0.0	0.0	-386.686	1622.9683	NaN	NaN	1.3	0.892	0.0233	0.0203	0.0219	0.0217	0.0208
0.0	0.0	0.0	-1282.686	1596.9683	NaN	NaN	1.3	0.8921	0.0233	0.0203	0.0219	0.0216	0.0209
0.0	0.0	0.0	-418.686	386.9683	NaN	NaN	-0.3	0.8919	0.0233	0.0204	0.0219	0.0216	0.0209
0.0	0.0	0.0	-1990.686	925.9683	NaN	NaN	-0.3	0.8919	0.0233	0.0204	0.0219	0.0216	0.0209
0.0	0.0	0.0	-1290.686	935.9683	NaN	NaN	-0.3	0.8918	0.0233	0.0204	0.022	0.0217	0.0209
0.0	0.0	0.0	-2627.686	1964.9683	NaN	NaN	-0.3	0.8919	0.0232	0.0204	0.0219	0.0216	0.0209
0.0	0.0	0.0	-1346.686	-829.0317	NaN	NaN	0.381	0.892	0.0232	0.0205	0.0219	0.0216	0.0209
0.0	0.0	0.0	-1156.686	-192.0317	NaN	NaN	0.1424	0.8921	0.0232	0.0204	0.0219	0.0216	0.0209
0.0	0.0	0.0	-1673.686	1296.9683	NaN	NaN	-0.3	0.8923	0.0231	0.0203	0.0219	0.0216	0.0208
0.0	0.0	0.0	1007.314	1799.9683	NaN	NaN	0.6412	0.8924	0.0231	0.0203	0.0219	0.0215	0.0208
0.0	0.0	0.0	-455.686	-470.0317	NaN	NaN	0.5077	0.8921	0.0232	0.0204	0.0219	0.0216	0.0209
0.0	0.0	0.0	-1154.686	-978.0317	NaN	NaN	0.4586	0.892	0.0232	0.0204	0.0219	0.0216	0.0209
0.0	0.0	0.0	-2073.686	-491.0317	NaN	NaN	0.1915	0.892	0.0231	0.0204	0.0219	0.0216	0.0209
0.0	0.0	0.0	1598.314	-654.0317	NaN	NaN	-0.3	0.892	0.0232	0.0203	0.022	0.0216	0.0209
0.0	0.0	0.0	-1399.686	1773.9683	NaN	NaN	1.3	0.892	0.0232	0.0203	0.022	0.0217	0.0209
0.0	0.0	0.0	-229.686	-1141.0317	NaN	NaN	0.8324	0.8919	0.0232	0.0203	0.022	0.0217	0.0209
0.0	0.0	0.0	618.314	2945.9683	NaN	NaN	0.8265	0.8918	0.0232	0.0203	0.022	0.0217	0.0209
0.0	0.0	0.0	-1401.686	1811.9683	NaN	NaN	1.3	0.8917	0.0233	0.0203	0.022	0.0217	0.021
0.0	0.0	0.0	-798.686	-14.0317	NaN	NaN	0.0173	0.8919	0.0232	0.0203	0.022	0.0216	0.021
0.0	0.0	0.0	-299.686	57.9683	NaN	NaN	-0.2398	0.8918	0.0232	0.0204	0.022	0.0216	0.021
0.0	0.0	0.0	-800.686	-280.0317	NaN	NaN	0.2591	0.8918	0.0232	0.0204	0.022	0.0216	0.021
0.0	0.0	0.0	-2023.686	1728.9683	NaN	NaN	-0.3	0.8919	0.0232	0.0204	0.022	0.0216	0.021
0.0	0.0	0.0	-1325.686	-1200.0317	NaN	NaN	0.4751	0.8919	0.0232	0.0205	0.0219	0.0215	0.021
0.0	0.0	0.0	356.314	2807.9683	NaN	NaN	0.8874	0.8919	0.0232	0.0205	0.0219	0.0216	0.021
0.0	0.0	0.0	-287.686	-2649.0317	NaN	NaN	0.902	0.8919	0.0231	0.0205	0.0219	0.0216	0.021
0.0	0.0	0.0	904.314	21.9683	NaN	NaN	0.0237	0.892	0.0231	0.0204	0.0219	0.0216	0.0209
0.0	0.0	0.0	691.314	2501.9683	NaN	NaN	0.7835	0.8919	0.0232	0.0203	0.0219	0.0217	0.0209
0.0	0.0	0.0	803.314	700.9683	NaN	NaN	0.466	0.8919	0.0232	0.0203	0.0219	0.0217	0.021
0.0	0.0	0.0	-1839.686	-1026.0317	NaN	NaN	0.358	0.8918	0.0232	0.0204	0.0219	0.0217	0.021
0.0	0.0	0.0	-1360.686	3111.9683	NaN	NaN	1.3	0.8917	0.0232	0.0204	0.022	0.0217	0.021
0.0	0.0	0.0	-2419.686	1770.9683	NaN	NaN	-0.3	0.8916	0.0232	0.0205	0.022	0.0217	0.0211
0.0	0.0	0.0	-719.686	-1923.0317	NaN	NaN	0.7277	0.8915	0.0231	0.0206	0.022	0.0216	0.0211
0.0	0.0	0.0	-1102.686	-262.0317	NaN	NaN	0.192	0.8917	0.023	0.0206	0.022	0.0216	0.0211
0.0	0.0	0.0	732.314	-244.0317	NaN	NaN	-0.3	0.8918	0.023	0.0206	0.022	0.0216	0.0211
0.0	0.0	0.0	44.314	-1842.0317	NaN	NaN	1.0247	0.892	0.0229	0.0205	0.022	0.0216	0.0211
0.0	0.0	0.0	-558.686	1560.9683	NaN	NaN	1.3	0.8922	0.0229	0.0204	0.022	0.0215	0.021
0.0	0.0	0.0	951.314	-281.0317	NaN	NaN	-0.3	0.8922	0.0229	0.0204	0.0219	0.0215	0.021
0.0	0.0	0.0	-1139.686	2031.9683	NaN	NaN	1.3	0.8921	0.0229	0.0205	0.022	0.0215	0.0211
0.0	0.0	0.0	-2238.686	-1204.0317	NaN	NaN	0.3497	0.8921	0.0229	0.0205	0.0219	0.0215	0.0211
0.0	0.0	0.0	-81.686	2511.9683	NaN	NaN	1.0336	0.8921	0.0229	0.0205	0.022	0.0215	0.0211
0.0	0.0	0.0	-1090.686	-1154.0317	NaN	NaN	0.5141	0.8921	0.0229	0.0206	0.0219	0.0214	0.0211
0.0	0.0	0.0	-28.686	-2085.0317	NaN	NaN	0.9864	0.8922	0.0229	0.0205	0.0219	0.0214	0.0211
0.0	0.0	0.0	-1127.686	4057.9683	NaN	NaN	1.3	0.8922	0.0229	0.0204	0.022	0.0215	0.021
0.0	0.0	0.0	730.314	3491.9683	NaN	NaN	0.827	0.8923	0.023	0.0203	0.022	0.0215	0.021
0.0	0.0	0.0	-1301.686	71.9683	NaN	NaN	-0.0585	0.8922	0.023	0.0203	0.0219	0.0215	0.021
0.0	0.0	0.0	-406.686	1283.9683	NaN	NaN	1.3	0.8921	0.023	0.0204	0.022	0.0215	0.021
0.0	0.0	0.0	-169.686	1847.9683	NaN	NaN	1.1011	0.8922	0.023	0.0204	0.0219	0.0215	0.021
0.0	0.0	0.0	-337.686	-594.0317	NaN	NaN	0.6376	0.8921	0.023	0.0204	0.0219	0.0215	0.0211
0.0	0.0	0.0	134.314	756.9683	NaN	NaN	0.8493	0.8922	0.023	0.0204	0.0219	0.0215	0.021
0.0	0.0	0.0	-2110.686	2011.9683	NaN	NaN	-0.3	0.8923	0.0231	0.0204	0.0219	0.0214	0.021
0.0	0.0	0.0	-2478.686	649.9683	NaN	NaN	-0.3	0.8923	0.023	0.0204	0.0219	0.0214	0.021
0.0	0.0	0.0	597.314	-122.0317	NaN	NaN	-0.2568	0.8923	0.0231	0.0204	0.0219	0.0214	0.021
0.0	0.0	0.0	-3092.686	616.9683	NaN	NaN	-0.2492	0.8923	0.0231	0.0204	0.0219	0.0214	0.0209
0.0	0.0	0.0	-2636.686	484.9683	NaN	NaN	-0.2254	0.8923	0.0231	0.0204	0.0219	0.0214	0.0209
0.0	0.0	0.0	-341.686	116.9683	NaN	NaN	-0.3	0.8924	0.0231	0.0204	0.0218	0.0214	0.0209
0.0	0.0	0.0	-2133.686	195.9683	NaN	NaN	-0.1011	0.8923	0.0231	0.0204	0.0218	0.0214	0.0209
0.0	0.0	0.0	-1225.686	2418.9683	NaN	NaN	1.3	0.8925	0.0231	0.0203	0.0218	0.0214	0.0208
0.0	0.0	0.0	-1834.686	2443.9683	NaN	NaN	1.3	0.8924	0.0232	0.0203	0.0218	0.0215	0.0208
0.0	0.0	0.0	-1559.686	625.9683	NaN	NaN	-0.3	0.8923	0.0232	0.0203	0.0218	0.0215	0.0208
0.0	0.0	0.0	-193.686	362.9683	NaN	NaN	1.3	0.8922	0.0232	0.0204	0.0219	0.0215	0.0209
0.0	0.0	0.0	-2708.686	-1598.0317	NaN	NaN	0.3711	0.8922	0.0232	0.0205	0.0219	0.0214	0.0208
0.0	0.0	0.0	-1162.686	-1387.0317	NaN	NaN	0.544	0.8923	0.0232	0.0205	0.0219	0.0213	0.0208
0.0	0.0	0.0	-2413.686	330.9683	NaN	NaN	-0.1589	0.8924	0.0231	0.0204	0.0218	0.0213	0.0208
0.0	0.0	0.0	-861.686	1540.9683	NaN	NaN	1.3	0.8927	0.0231	0.0203	0.0218	0.0213	0.0208
0.0	0.0	0.0	195.314	-738.0317	NaN	NaN	1.3	0.8929	0.0231	0.0202	0.0217	0.0213	0.0208
0.0	0.0	0.0	372.314	2407.9683	NaN	NaN	0.8661	0.8928	0.0232	0.0201	0.0218	0.0214	0.0207
0.0	0.0	0.0	-868.686	1355.9683	NaN	NaN	1.3	0.8927	0.0232	0.0202	0.0218	0.0214	0.0208
0.0	0.0	0.0	-2900.686	1226.9683	NaN	NaN	-0.3	0.8926	0.0232	0.0203	0.0218	0.0213	0.0208
0.0	0.0	0.0	-1535.686	1328.9683	NaN	NaN	-0.3	0.8925	0.0232	0.0203	0.0218	0.0213	0.0208
0.0	0.0	0.0	-359.686	1409.9683	NaN	NaN	1.3	0.8926	0.0232	0.0202	0.0218	0.0214	0.0208
0.0	0.0	0.0	-350.686	1912.9683	NaN	NaN	1.2245	0.8925	0.0232	0.0202	0.0218	0.0214	0.0208
0.0	0.0	0.0	-59.686	2274.9683	NaN	NaN	1.0269	0.8925	0.0232	0.0202	0.0218	0.0214	0.0208
0.0	0.0	0.0	155.314	3590.9683	NaN	NaN	0.9585	0.8924	0.0232	0.0202	0.0219	0.0215	0.0208
0.0	0.0	0.0	325.314	-352.0317	NaN	NaN	1.3	0.8925	0.0232	0.0203	0.0218	0.0214	0.0208
0.0	0.0	0.0	272.314	332.9683	NaN	NaN	0.5501	0.8925	0.0231	0.0204	0.0219	0.0214	0.0208
0.0	0.0	0.0	-2067.686	-1868.0317	NaN	NaN	0.4746	0.8925	0.0231	0.0205	0.0219	0.0213	0.0207
0.0	0.0	0.0	-1437.686	-2828.0317	NaN	NaN	0.663	0.8925	0.0231	0.0205	0.0219	0.0212	0.0207
0.0	0.0	0.0	-140.686	364.9683	NaN	NaN	1.3	0.8926	0.023	0.0206	0.0219	0.0212	0.0207
0.0	0.0	0.0	-141.686	-1127.0317	NaN	NaN	0.8883	0.8927	0.023	0.0206	0.0219	0.0212	0.0207
0.0	0.0	0.0	-2159.686	-3860.0317	NaN	NaN	0.6412	0.8928	0.023	0.0205	0.0218	0.0212	0.0207
0.0	0.0	0.0	58.314	2436.9683	NaN	NaN	0.9766	0.8932	0.0229	0.0203	0.0217	0.0213	0.0206
0.0	0.0	0.0	729.314	1853.9683	NaN	NaN	0.7177	0.8931	0.023	0.0203	0.0217	0.0213	0.0206
0.0	0.0	0.0	-358.686	-2116.0317	NaN	NaN	0.8551	0.8929	0.023	0.0204	0.0217	0.0213	0.0207
0.0	0.0	0.0	-1423.686	-1695.0317	NaN	NaN	0.5435	0.8927	0.0231	0.0205	0.0217	0.0213	0.0207
0.0	0.0	0.0	-1795.686	3396.9683	NaN	NaN	1.3	0.8928	0.0231	0.0204	0.0217	0.0213	0.0207
0.0	0.0	0.0	-1712.686	1766.9683	NaN	NaN	1.3	0.8927	0.0231	0.0204	0.0217	0.0213	0.0207
0.0	0.0	0.0	-1771.686	2040.9683	NaN	NaN	1.3	0.8926	0.0231	0.0204	0.0218	0.0213	0.0207
0.0	0.0	0.0	-332.686	1616.9683	NaN	NaN	1.259	0.8926	0.0232	0.0205	0.0218	0.0213	0.0207
0.0	0.0	0.0	-1443.686	-1115.0317	NaN	NaN	0.4358	0.8925	0.0231	0.0206	0.0218	0.0212	0.0207
0.0	0.0	0.0	-2097.686	435.9683	NaN	NaN	-0.2624	0.8927	0.0231	0.0205	0.0218	0.0212	0.0207
0.0	0.0	0.0	-1296.686	34.9683	NaN	NaN	-0.0277	0.8928	0.0231	0.0205	0.0218	0.0212	0.0206
0.0	0.0	0.0	-2685.686	2206.9683	NaN	NaN	-0.3	0.8929	0.0231	0.0204	0.0217	0.0212	0.0206
0.0	0.0	0.0	-1630.686	2996.9683	NaN	NaN	1.3	0.8931	0.0231	0.0204	0.0217	0.0212	0.0206
0.0	0.0	0.0	-926.686	-1705.0317	NaN	NaN	0.6479	0.893	0.0231	0.0205	0.0217	0.0212	0.0206
0.0	0.0	0.0	-2828.686	-1578.0317	NaN	NaN	0.3581	0.893	0.023	0.0205	0.0217	0.0211	0.0206
0.0	0.0	0.0	-1782.686	396.9683	NaN	NaN	-0.2865	0.8931	0.023	0.0206	0.0217	0.0211	0.0206
0.0	0.0	0.0	-1854.686	-2146.0317	NaN	NaN	0.5364	0.8931	0.023	0.0206	0.0217	0.021	0.0206
0.0	0.0	0.0	-1433.686	-773.0317	NaN	NaN	0.3503	0.8934	0.023	0.0204	0.0216	0.0211	0.0206
0.0	0.0	0.0	-995.686	-1136.0317	NaN	NaN	0.5329	0.8936	0.023	0.0203	0.0215	0.0211	0.0205
0.0	0.0	0.0	-1910.686	4004.9683	NaN	NaN	1.3	0.8938	0.0231	0.0201	0.0215	0.0211	0.0204
0.0	0.0	0.0	-1430.686	427.9683	NaN	NaN	-0.3	0.8936	0.0231	0.0201	0.0216	0.0212	0.0205
0.0	0.0	0.0	1233.314	1622.9683	NaN	NaN	0.5682	0.8935	0.0232	0.0201	0.0216	0.0212	0.0205
0.0	0.0	0.0	183.314	521.9683	NaN	NaN	0.7401	0.8933	0.0232	0.0201	0.0216	0.0212	0.0205
0.0	0.0	0.0	-896.686	1834.9683	NaN	NaN	1.3	0.8933	0.0232	0.0201	0.0216	0.0212	0.0205
0.0	0.0	0.0	203.314	1362.9683	NaN	NaN	0.8702	0.8931	0.0233	0.0201	0.0217	0.0213	0.0206
0.0	0.0	0.0	800.314	3131.9683	NaN	NaN	0.7965	0.8931	0.0233	0.0201	0.0217	0.0213	0.0205
0.0	0.0	0.0	-628.686	717.9683	NaN	NaN	1.3	0.8928	0.0234	0.0202	0.0217	0.0214	0.0206
0.0	0.0	0.0	-2147.686	1079.9683	NaN	NaN	-0.3	0.8927	0.0233	0.0202	0.0217	0.0214	0.0207
0.0	0.0	0.0	-855.686	-693.0317	NaN	NaN	0.4475	0.8926	0.0233	0.0203	0.0217	0.0214	0.0207
0.0	0.0	0.0	-1153.686	-1453.0317	NaN	NaN	0.5574	0.8927	0.0233	0.0203	0.0217	0.0214	0.0207
0.0	0.0	0.0	-2102.686	3105.9683	NaN	NaN	1.3	0.8931	0.0232	0.0202	0.0216	0.0213	0.0206
0.0	0.0	0.0	-846.686	1588.9683	NaN	NaN	1.3	0.8933	0.0232	0.0201	0.0216	0.0213	0.0205
0.0	0.0	0.0	-1843.686	346.9683	NaN	NaN	-0.2318	0.8934	0.0232	0.0201	0.0216	0.0213	0.0205
0.0	0.0	0.0	-1906.686	2219.9683	NaN	NaN	1.3	0.8935	0.0232	0.02	0.0215	0.0213	0.0205
0.0	0.0	0.0	-630.686	1381.9683	NaN	NaN	1.3	0.8934	0.0232	0.0201	0.0215	0.0213	0.0205
0.0	0.0	0.0	-54.686	-274.0317	NaN	NaN	0.8336	0.8933	0.0232	0.0202	0.0215	0.0213	0.0206
0.0	0.0	0.0	-2052.686	1346.9683	NaN	NaN	-0.3	0.8933	0.0232	0.0202	0.0215	0.0213	0.0205
0.0	0.0	0.0	-2354.686	1098.9683	NaN	NaN	-0.3	0.8934	0.0232	0.0202	0.0215	0.0212	0.0205
0.0	0.0	0.0	676.314	945.9683	NaN	NaN	0.5831	0.8935	0.0231	0.0202	0.0215	0.0212	0.0205
0.0	0.0	0.0	856.314	-34.0317	NaN	NaN	-0.0414	0.8933	0.0231	0.0202	0.0215	0.0212	0.0205
0.0	0.0	0.0	-679.686	-1964.0317	NaN	NaN	0.7429	0.893	0.0232	0.0204	0.0216	0.0212	0.0206
0.0	0.0	0.0	-2174.686	769.9683	NaN	NaN	-0.3	0.893	0.0231	0.0204	0.0216	0.0213	0.0206
0.0	0.0	0.0	-487.686	484.9683	NaN	NaN	-0.3	0.8932	0.0231	0.0203	0.0216	0.0212	0.0206
0.0	0.0	0.0	-1101.686	-265.0317	NaN	NaN	0.1939	0.8931	0.0231	0.0203	0.0216	0.0213	0.0206
0.0	0.0	0.0	-2227.686	1890.9683	NaN	NaN	-0.3	0.8931	0.0231	0.0203	0.0216	0.0213	0.0206
0.0	0.0	0.0	-2487.686	476.9683	NaN	NaN	-0.2372	0.893	0.0231	0.0204	0.0216	0.0212	0.0206
0.0	0.0	0.0	-870.686	514.9683	NaN	NaN	-0.3	0.8931	0.0231	0.0203	0.0216	0.0212	0.0206
0.0	0.0	0.0	-692.686	2073.9683	NaN	NaN	1.3	0.8934	0.023	0.0203	0.0216	0.0212	0.0206
0.0	0.0	0.0	-2019.686	-2706.0317	NaN	NaN	0.5726	0.8934	0.023	0.0202	0.0216	0.0212	0.0206
0.0	0.0	0.0	1038.314	3578.9683	NaN	NaN	0.7751	0.8935	0.023	0.0201	0.0216	0.0212	0.0205
0.0	0.0	0.0	-1203.686	165.9683	NaN	NaN	-0.1599	0.8932	0.0231	0.0202	0.0216	0.0212	0.0206
0.0	0.0	0.0	888.314	2043.9683	NaN	NaN	0.6971	0.8932	0.0231	0.0202	0.0217	0.0212	0.0206
0.0	0.0	0.0	-1659.686	-680.0317	NaN	NaN	0.2906	0.8929	0.0231	0.0204	0.0217	0.0212	0.0207
0.0	0.0	0.0	-1246.686	684.9683	NaN	NaN	-0.3	0.8932	0.023	0.0203	0.0217	0.0212	0.0207
0.0	0.0	0.0	1412.314	142.9683	NaN	NaN	0.0919	0.8931	0.023	0.0203	0.0217	0.0212	0.0207
0.0	0.0	0.0	-281.686	1099.9683	NaN	NaN	1.3	0.8931	0.023	0.0203	0.0217	0.0213	0.0206
0.0	0.0	0.0	304.314	2801.9683	NaN	NaN	0.902	0.893	0.0231	0.0202	0.0217	0.0213	0.0206
0.0	0.0	0.0	-1710.686	-1685.0317	NaN	NaN	0.4962	0.8928	0.0231	0.0204	0.0217	0.0213	0.0207
0.0	0.0	0.0	810.314	815.9683	NaN	NaN	0.5017	0.8928	0.0231	0.0203	0.0218	0.0213	0.0207
0.0	0.0	0.0	-1292.686	-413.0317	NaN	NaN	0.2421	0.8929	0.0231	0.0203	0.0217	0.0213	0.0207
0.0	0.0	0.0	1050.314	313.9683	NaN	NaN	0.2301	0.8928	0.0231	0.0202	0.0217	0.0214	0.0207
0.0	0.0	0.0	-2051.686	4515.9683	NaN	NaN	1.3	0.8929	0.0231	0.0202	0.0217	0.0214	0.0207
0.0	0.0	0.0	-1530.686	-1103.0317	NaN	NaN	0.4188	0.8928	0.0232	0.0202	0.0217	0.0213	0.0207
0.0	0.0	0.0	-1687.686	2147.9683	NaN	NaN	1.3	0.8929	0.0231	0.0202	0.0217	0.0214	0.0207
0.0	0.0	0.0	-1149.686	3474.9683	NaN	NaN	1.3	0.8928	0.0232	0.0202	0.0217	0.0214	0.0207
0.0	0.0	0.0	-1634.686	-784.0317	NaN	NaN	0.3242	0.8926	0.0232	0.0204	0.0217	0.0214	0.0208
0.0	0.0	0.0	-1037.686	739.9683	NaN	NaN	-0.3	0.8927	0.0231	0.0204	0.0218	0.0213	0.0207
0.0	0.0	0.0	-907.686	-1599.0317	NaN	NaN	0.6379	0.8927	0.0231	0.0204	0.0218	0.0213	0.0207
0.0	0.0	0.0	-383.686	441.9683	NaN	NaN	1.3	0.8928	0.023	0.0204	0.0218	0.0213	0.0207
0.0	0.0	0.0	-1699.686	580.9683	NaN	NaN	-0.3	0.8928	0.0231	0.0204	0.0218	0.0214	0.0207
0.0	0.0	0.0	-1019.686	-1733.0317	NaN	NaN	0.6296	0.8927	0.0231	0.0204	0.0218	0.0214	0.0207
0.0	0.0	0.0	749.314	1323.9683	NaN	NaN	0.6386	0.8926	0.0231	0.0204	0.0218	0.0214	0.0207
0.0	0.0	0.0	-1720.686	-83.0317	NaN	NaN	0.046	0.8928	0.0231	0.0204	0.0217	0.0214	0.0207
0.0	0.0	0.0	-1796.686	1837.9683	NaN	NaN	1.3	0.8928	0.0231	0.0203	0.0217	0.0214	0.0207
0.0	0.0	0.0	-1453.686	410.9683	NaN	NaN	-0.3	0.8929	0.0231	0.0203	0.0217	0.0214	0.0207
0.0	0.0	0.0	-587.686	2870.9683	NaN	NaN	1.2574	0.8927	0.0232	0.0202	0.0218	0.0215	0.0207
0.0	0.0	0.0	-664.686	-1091.0317	NaN	NaN	0.6214	0.8927	0.0232	0.0203	0.0217	0.0214	0.0207
0.0	0.0	0.0	-194.686	-1669.0317	NaN	NaN	0.8955	0.8926	0.0232	0.0204	0.0217	0.0213	0.0207
0.0	0.0	0.0	-1834.686	-2058.0317	NaN	NaN	0.5287	0.8928	0.0232	0.0204	0.0217	0.0213	0.0207
0.0	0.0	0.0	-1412.686	2699.9683	NaN	NaN	1.3	0.893	0.0232	0.0202	0.0217	0.0214	0.0207
0.0	0.0	0.0	-486.686	2456.9683	NaN	NaN	1.247	0.893	0.0232	0.0201	0.0217	0.0214	0.0207
0.0	0.0	0.0	1448.314	1853.9683	NaN	NaN	0.5614	0.893	0.0232	0.0201	0.0217	0.0214	0.0206
0.0	0.0	0.0	-486.686	-1738.0317	NaN	NaN	0.7812	0.8927	0.0233	0.0201	0.0217	0.0215	0.0207
0.0	0.0	0.0	-74.686	3078.9683	NaN	NaN	1.0249	0.8928	0.0233	0.0201	0.0217	0.0215	0.0207
0.0	0.0	0.0	-2047.686	681.9683	NaN	NaN	-0.3	0.8927	0.0233	0.0202	0.0216	0.0215	0.0207
0.0	0.0	0.0	-346.686	325.9683	NaN	NaN	-0.3	0.8927	0.0232	0.0202	0.0217	0.0215	0.0207
0.0	0.0	0.0	-829.686	2726.9683	NaN	NaN	1.3	0.8926	0.0232	0.0201	0.0217	0.0216	0.0207
0.0	0.0	0.0	-866.686	3077.9683	NaN	NaN	1.3	0.8927	0.0232	0.0201	0.0217	0.0216	0.0207
0.0	0.0	0.0	475.314	-420.0317	NaN	NaN	-0.3	0.8925	0.0232	0.0202	0.0217	0.0216	0.0208
0.0	0.0	0.0	-1422.686	-1579.0317	NaN	NaN	0.526	0.8923	0.0232	0.0202	0.0217	0.0216	0.0208
0.0	0.0	0.0	455.314	2616.9683	NaN	NaN	0.8518	0.8924	0.0232	0.0202	0.0218	0.0216	0.0208
0.0	0.0	0.0	171.314	-584.0317	NaN	NaN	1.3	0.8924	0.0232	0.0202	0.0217	0.0216	0.0209
0.0	0.0	0.0	467.314	-61.0317	NaN	NaN	-0.1502	0.8925	0.0231	0.0202	0.0218	0.0216	0.0209
0.0	0.0	0.0	58.314	331.9683	NaN	NaN	0.8506	0.8926	0.0231	0.0202	0.0217	0.0216	0.0208
0.0	0.0	0.0	531.314	576.9683	NaN	NaN	0.5206	0.8925	0.0231	0.0202	0.0218	0.0216	0.0209
0.0	0.0	0.0	-2332.686	2328.9683	NaN	NaN	-0.3	0.8924	0.0231	0.0203	0.0217	0.0216	0.0209
0.0	0.0	0.0	-52.686	-446.0317	NaN	NaN	0.8944	0.8925	0.023	0.0203	0.0217	0.0215	0.0209
0.0	0.0	0.0	-284.686	548.9683	NaN	NaN	1.3	0.8925	0.023	0.0202	0.0217	0.0216	0.0209
0.0	0.0	0.0	-2132.686	4550.9683	NaN	NaN	1.3	0.8928	0.023	0.0201	0.0218	0.0215	0.0208
0.0	0.0	0.0	-831.686	1083.9683	NaN	NaN	1.3	0.8927	0.023	0.0201	0.0218	0.0216	0.0209
0.0	0.0	0.0	379.314	2834.9683	NaN	NaN	0.882	0.8925	0.023	0.0202	0.0218	0.0216	0.0209
0.0	0.0	0.0	-1624.686	2371.9683	NaN	NaN	1.3	0.8923	0.023	0.0203	0.0218	0.0216	0.021
0.0	0.0	0.0	-1831.686	-476.0317	NaN	NaN	0.2063	0.8924	0.0229	0.0204	0.0217	0.0215	0.021
0.0	0.0	0.0	-1308.686	78.9683	NaN	NaN	-0.0642	0.8924	0.0229	0.0204	0.0217	0.0215	0.021
0.0	0.0	0.0	-1246.686	973.9683	NaN	NaN	-0.3	0.8925	0.0229	0.0204	0.0217	0.0215	0.021
0.0	0.0	0.0	-696.686	1926.9683	NaN	NaN	1.3	0.8924	0.0229	0.0204	0.0218	0.0216	0.021
0.0	0.0	0.0	-1921.686	995.9683	NaN	NaN	-0.3	0.8925	0.0228	0.0204	0.0217	0.0215	0.021
0.0	0.0	0.0	513.314	-2025.0317	NaN	NaN	1.3	0.8925	0.0228	0.0204	0.0217	0.0215	0.021
0.0	0.0	0.0	-1374.686	-1204.0317	NaN	NaN	0.4669	0.8925	0.0228	0.0204	0.0217	0.0215	0.021
0.0	0.0	0.0	-1909.686	5053.9683	NaN	NaN	1.3	0.8927	0.0229	0.0202	0.0217	0.0216	0.0209
0.0	0.0	0.0	-1874.686	-800.0317	NaN	NaN	0.2991	0.8924	0.0229	0.0204	0.0217	0.0216	0.021
0.0	0.0	0.0	-1896.686	2656.9683	NaN	NaN	1.3	0.8924	0.0229	0.0204	0.0217	0.0216	0.021
0.0	0.0	0.0	-2742.686	-362.0317	NaN	NaN	0.1166	0.8923	0.0229	0.0205	0.0217	0.0215	0.021
0.0	0.0	0.0	-1055.686	-815.0317	NaN	NaN	0.4357	0.8924	0.0229	0.0204	0.0217	0.0215	0.021
0.0	0.0	0.0	-2206.686	2283.9683	NaN	NaN	1.3	0.8924	0.023	0.0203	0.0217	0.0216	0.021
0.0	0.0	0.0	-1508.686	2424.9683	NaN	NaN	1.3	0.8923	0.023	0.0203	0.0217	0.0216	0.021
0.0	0.0	0.0	-2618.686	387.9683	NaN	NaN	-0.1739	0.8921	0.023	0.0204	0.0217	0.0216	0.0211
0.0	0.0	0.0	147.314	-1076.0317	NaN	NaN	1.1586	0.8922	0.023	0.0203	0.0218	0.0216	0.0211
0.0	0.0	0.0	-3439.686	1535.9683	NaN	NaN	-0.3	0.8922	0.023	0.0203	0.0217	0.0216	0.0211
0.0	0.0	0.0	1354.314	361.9683	NaN	NaN	0.2109	0.8922	0.0231	0.0202	0.0218	0.0216	0.0211
0.0	0.0	0.0	-1589.686	2055.9683	NaN	NaN	1.3	0.8922	0.0231	0.0202	0.0218	0.0217	0.021
0.0	0.0	0.0	-998.686	3065.9683	NaN	NaN	1.3	0.892	0.0232	0.0202	0.0218	0.0217	0.021
0.0	0.0	0.0	-1560.686	1407.9683	NaN	NaN	-0.3	0.8921	0.0232	0.0202	0.0218	0.0216	0.0211
0.0	0.0	0.0	-1839.686	-1390.0317	NaN	NaN	0.4304	0.8919	0.0232	0.0202	0.0218	0.0217	0.0212
0.0	0.0	0.0	-842.686	1878.9683	NaN	NaN	1.3	0.8921	0.0232	0.0201	0.0218	0.0217	0.0211
0.0	0.0	0.0	-2520.686	3175.9683	NaN	NaN	1.3	0.8919	0.0233	0.0202	0.0218	0.0217	0.0212
0.0	0.0	0.0	-1171.686	1842.9683	NaN	NaN	1.3	0.892	0.0232	0.0202	0.0218	0.0217	0.0212
0.0	0.0	0.0	-988.686	-81.0317	NaN	NaN	0.0758	0.8919	0.0232	0.0202	0.0218	0.0217	0.0212
0.0	0.0	0.0	-2526.686	2906.9683	NaN	NaN	1.3	0.8922	0.0232	0.0201	0.0218	0.0216	0.0211
0.0	0.0	0.0	-638.686	2564.9683	NaN	NaN	1.3	0.8922	0.0231	0.0201	0.0218	0.0216	0.0211
0.0	0.0	0.0	389.314	1805.9683	NaN	NaN	0.8227	0.8922	0.0231	0.0201	0.0218	0.0216	0.0211
0.0	0.0	0.0	-1552.686	2250.9683	NaN	NaN	1.3	0.8922	0.0231	0.0201	0.0218	0.0216	0.0211
0.0	0.0	0.0	-1263.686	1514.9683	NaN	NaN	1.3	0.8923	0.0231	0.0201	0.0218	0.0215	0.0212
0.0	0.0	0.0	-2592.686	1148.9683	NaN	NaN	-0.3	0.8923	0.0231	0.0202	0.0218	0.0215	0.0212
0.0	0.0	0.0	-1060.686	1045.9683	NaN	NaN	-0.3	0.8926	0.023	0.0201	0.0217	0.0215	0.0211
0.0	0.0	0.0	-1028.686	270.9683	NaN	NaN	-0.3	0.8926	0.023	0.0202	0.0217	0.0215	0.0211
0.0	0.0	0.0	-1072.686	2182.9683	NaN	NaN	1.3	0.8927	0.0229	0.0201	0.0217	0.0214	0.0211
0.0	0.0	0.0	-1376.686	-1420.0317	NaN	NaN	0.5077	0.8927	0.0229	0.0202	0.0217	0.0214	0.0211
0.0	0.0	0.0	-486.686	104.9683	NaN	NaN	-0.275	0.8929	0.0228	0.0201	0.0217	0.0214	0.021
0.0	0.0	0.0	-1217.686	4241.9683	NaN	NaN	1.3	0.8933	0.0228	0.02	0.0217	0.0214	0.0209
0.0	0.0	0.0	-1314.686	2427.9683	NaN	NaN	1.3	0.8933	0.0227	0.0199	0.0217	0.0214	0.0209
0.0	0.0	0.0	-1302.686	1105.9683	NaN	NaN	-0.3	0.8931	0.0227	0.02	0.0217	0.0214	0.021
0.0	0.0	0.0	-647.686	2236.9683	NaN	NaN	1.3	0.893	0.0228	0.0201	0.0217	0.0214	0.021
0.0	0.0	0.0	-1168.686	-2020.0317	NaN	NaN	0.6335	0.8928	0.0227	0.0203	0.0217	0.0213	0.0211
0.0	0.0	0.0	-417.686	1108.9683	NaN	NaN	1.3	0.8931	0.0226	0.0202	0.0217	0.0212	0.0211
0.0	0.0	0.0	-486.686	-973.0317	NaN	NaN	0.6666	0.8931	0.0226	0.0203	0.0217	0.0212	0.021
0.0	0.0	0.0	-2018.686	-406.0317	NaN	NaN	0.1675	0.8932	0.0226	0.0202	0.0217	0.0212	0.021
0.0	0.0	0.0	188.314	-705.0317	NaN	NaN	1.3	0.8932	0.0226	0.0203	0.0217	0.0211	0.021
0.0	0.0	0.0	17.314	-1299.0317	NaN	NaN	1.0135	0.8933	0.0226	0.0202	0.0217	0.0212	0.021
0.0	0.0	0.0	-1602.686	911.9683	NaN	NaN	-0.3	0.8932	0.0226	0.0202	0.0217	0.0212	0.021
0.0	0.0	0.0	-1762.686	3693.9683	NaN	NaN	1.3	0.8933	0.0226	0.0201	0.0217	0.0213	0.021
0.0	0.0	0.0	-1268.686	4002.9683	NaN	NaN	1.3	0.8931	0.0227	0.0202	0.0218	0.0213	0.021
0.0	0.0	0.0	-1259.686	436.9683	NaN	NaN	-0.3	0.893	0.0227	0.0203	0.0218	0.0213	0.021
0.0	0.0	0.0	-2009.686	4105.9683	NaN	NaN	1.3	0.8929	0.0227	0.0204	0.0218	0.0212	0.021
0.0	0.0	0.0	-1331.686	18.9683	NaN	NaN	-0.0144	0.893	0.0227	0.0204	0.0218	0.0211	0.021
0.0	0.0	0.0	-3119.686	-162.0317	NaN	NaN	0.0494	0.8931	0.0227	0.0204	0.0218	0.0211	0.021
0.0	0.0	0.0	-2541.686	1299.9683	NaN	NaN	-0.3	0.8932	0.0226	0.0204	0.0218	0.0211	0.0209
0.0	0.0	0.0	-621.686	2873.9683	NaN	NaN	1.276	0.8932	0.0226	0.0204	0.0218	0.021	0.0209
0.0	0.0	0.0	-1615.686	-159.0317	NaN	NaN	0.0896	0.8931	0.0226	0.0206	0.0219	0.021	0.0209
0.0	0.0	0.0	-3633.686	2118.9683	NaN	NaN	-0.3	0.8933	0.0226	0.0206	0.0218	0.0209	0.0209
0.0	0.0	0.0	-2438.686	-627.0317	NaN	NaN	0.2045	0.8933	0.0225	0.0207	0.0219	0.0208	0.0208
0.0	0.0	0.0	53.314	582.9683	NaN	NaN	0.9162	0.8935	0.0224	0.0206	0.0219	0.0208	0.0208
0.0	0.0	0.0	-331.686	997.9683	NaN	NaN	1.3	0.8935	0.0224	0.0206	0.0219	0.0208	0.0208
0.0	0.0	0.0	200.314	-2258.0317	NaN	NaN	1.0973	0.8935	0.0224	0.0207	0.0219	0.0208	0.0208
0.0	0.0	0.0	-1950.686	169.9683	NaN	NaN	-0.0954	0.8935	0.0224	0.0207	0.0219	0.0208	0.0208
0.0	0.0	0.0	-3828.686	25.9683	NaN	NaN	-0.0068	0.8933	0.0225	0.0207	0.0219	0.0208	0.0208
0.0	0.0	0.0	-1793.686	736.9683	NaN	NaN	-0.3	0.8934	0.0225	0.0207	0.0219	0.0207	0.0208
0.0	0.0	0.0	-389.686	-1557.0317	NaN	NaN	0.7998	0.8932	0.0225	0.0208	0.022	0.0207	0.0208
0.0	0.0	0.0	-1234.686	-1296.0317	NaN	NaN	0.5121	0.8934	0.0225	0.0207	0.0219	0.0207	0.0208
0.0	0.0	0.0	-660.686	342.9683	NaN	NaN	-0.3	0.8936	0.0224	0.0207	0.0219	0.0207	0.0207
0.0	0.0	0.0	-1651.686	-2809.0317	NaN	NaN	0.6297	0.8936	0.0224	0.0207	0.0219	0.0207	0.0207
0.0	0.0	0.0	-690.686	2658.9683	NaN	NaN	1.3	0.8938	0.0224	0.0205	0.0218	0.0208	0.0207
0.0	0.0	0.0	-1535.686	124.9683	NaN	NaN	-0.0886	0.8936	0.0225	0.0206	0.0218	0.0208	0.0207
0.0	0.0	0.0	-1562.686	157.9683	NaN	NaN	-0.1125	0.8936	0.0225	0.0206	0.0218	0.0208	0.0207
0.0	0.0	0.0	-1293.686	-3328.0317	NaN	NaN	0.7201	0.8933	0.0225	0.0207	0.0219	0.0207	0.0208
0.0	0.0	0.0	-1714.686	-1205.0317	NaN	NaN	0.4127	0.8934	0.0226	0.0207	0.0219	0.0207	0.0207
0.0	0.0	0.0	-1902.686	-780.0317	NaN	NaN	0.2908	0.8933	0.0226	0.0207	0.0219	0.0207	0.0208
0.0	0.0	0.0	-2890.686	-1325.0317	NaN	NaN	0.3143	0.8934	0.0226	0.0207	0.0218	0.0208	0.0207
0.0	0.0	0.0	-974.686	452.9683	NaN	NaN	-0.3	0.8937	0.0226	0.0205	0.0217	0.0208	0.0206
0.0	0.0	0.0	-2645.686	-523.0317	NaN	NaN	0.1651	0.8939	0.0226	0.0204	0.0216	0.0209	0.0206
0.0	0.0	0.0	-1889.686	1366.9683	NaN	NaN	-0.3	0.8939	0.0226	0.0203	0.0216	0.021	0.0206
0.0	0.0	0.0	-1244.686	2176.9683	NaN	NaN	1.3	0.8937	0.0227	0.0203	0.0216	0.0211	0.0206
0.0	0.0	0.0	-1184.686	-1059.0317	NaN	NaN	0.472	0.8933	0.0228	0.0205	0.0217	0.0211	0.0207
0.0	0.0	0.0	-2801.686	-1506.0317	NaN	NaN	0.3496	0.8932	0.0228	0.0206	0.0217	0.021	0.0208
0.0	0.0	0.0	-90.686	-3642.0317	NaN	NaN	0.9757	0.8933	0.0227	0.0206	0.0217	0.0209	0.0207
0.0	0.0	0.0	-3046.686	-1405.0317	NaN	NaN	0.3156	0.8936	0.0227	0.0205	0.0216	0.021	0.0207
0.0	0.0	0.0	-1420.686	1358.9683	NaN	NaN	-0.3	0.8938	0.0227	0.0203	0.0215	0.0211	0.0206
0.0	0.0	0.0	-1982.686	-618.0317	NaN	NaN	0.2376	0.8937	0.0228	0.0203	0.0215	0.0211	0.0206
0.0	0.0	0.0	-1782.686	-1649.0317	NaN	NaN	0.4805	0.8935	0.0228	0.0203	0.0215	0.0212	0.0206
0.0	0.0	0.0	-1476.686	747.9683	NaN	NaN	-0.3	0.8935	0.0228	0.0203	0.0215	0.0213	0.0206
0.0	0.0	0.0	-2541.686	735.9683	NaN	NaN	-0.3	0.8933	0.0229	0.0203	0.0215	0.0214	0.0207
0.0	0.0	0.0	-2862.686	1551.9683	NaN	NaN	-0.3	0.8933	0.0229	0.0203	0.0215	0.0214	0.0206
0.0	0.0	0.0	940.314	447.9683	NaN	NaN	0.3227	0.8932	0.0229	0.0203	0.0215	0.0214	0.0206
0.0	0.0	0.0	-2632.686	2584.9683	NaN	NaN	-0.3	0.8932	0.023	0.0203	0.0215	0.0214	0.0206
0.0	0.0	0.0	-1765.686	322.9683	NaN	NaN	-0.2239	0.8932	0.023	0.0203	0.0215	0.0214	0.0207
0.0	0.0	0.0	-2476.686	-788.0317	NaN	NaN	0.2414	0.8932	0.023	0.0203	0.0215	0.0213	0.0207
0.0	0.0	0.0	-1299.686	676.9683	NaN	NaN	-0.3	0.8931	0.023	0.0204	0.0216	0.0213	0.0207
0.0	0.0	0.0	-2547.686	-544.0317	NaN	NaN	0.176	0.8931	0.023	0.0204	0.0216	0.0213	0.0207
0.0	0.0	0.0	-1151.686	-2499.0317	NaN	NaN	0.6845	0.8931	0.023	0.0205	0.0216	0.0213	0.0207
0.0	0.0	0.0	-1336.686	-419.0317	NaN	NaN	0.2387	0.8932	0.0229	0.0204	0.0215	0.0212	0.0207
0.0	0.0	0.0	-1178.686	-888.0317	NaN	NaN	0.4297	0.8932	0.0229	0.0205	0.0215	0.0212	0.0207
0.0	0.0	0.0	-239.686	-2053.0317	NaN	NaN	0.8955	0.8933	0.0229	0.0205	0.0215	0.0212	0.0207
0.0	0.0	0.0	46.314	613.9683	NaN	NaN	0.9299	0.8933	0.0229	0.0204	0.0215	0.0212	0.0207
0.0	0.0	0.0	-1190.686	461.9683	NaN	NaN	-0.3	0.8933	0.0229	0.0204	0.0214	0.0212	0.0207
0.0	0.0	0.0	-1853.686	-209.0317	NaN	NaN	0.1013	0.8932	0.0229	0.0204	0.0214	0.0213	0.0207
0.0	0.0	0.0	-1144.686	240.9683	NaN	NaN	-0.2666	0.8931	0.023	0.0204	0.0215	0.0213	0.0207
0.0	0.0	0.0	-344.686	440.9683	NaN	NaN	1.3	0.8928	0.0231	0.0205	0.0215	0.0213	0.0208
0.0	0.0	0.0	-1354.686	-782.0317	NaN	NaN	0.366	0.8927	0.0231	0.0205	0.0215	0.0213	0.0208
0.0	0.0	0.0	-1066.686	-550.0317	NaN	NaN	0.3402	0.8927	0.0231	0.0205	0.0215	0.0213	0.0208
0.0	0.0	0.0	-1202.686	-612.0317	NaN	NaN	0.3373	0.8928	0.0231	0.0205	0.0215	0.0213	0.0208
0.0	0.0	0.0	-2194.686	720.9683	NaN	NaN	-0.3	0.8929	0.0231	0.0205	0.0215	0.0213	0.0208
0.0	0.0	0.0	-2175.686	-304.0317	NaN	NaN	0.1226	0.8929	0.023	0.0205	0.0215	0.0212	0.0207
0.0	0.0	0.0	-1805.686	2778.9683	NaN	NaN	1.3	0.8931	0.023	0.0205	0.0215	0.0212	0.0207
0.0	0.0	0.0	-2354.686	-54.0317	NaN	NaN	0.0224	0.893	0.023	0.0206	0.0215	0.0211	0.0208
0.0	0.0	0.0	-2460.686	-2239.0317	NaN	NaN	0.4764	0.8931	0.0229	0.0206	0.0215	0.0211	0.0208
0.0	0.0	0.0	-2080.686	-835.0317	NaN	NaN	0.2864	0.8932	0.0229	0.0206	0.0215	0.0211	0.0208
0.0	0.0	0.0	-1658.686	1792.9683	NaN	NaN	1.3	0.8934	0.0229	0.0205	0.0215	0.0211	0.0207
0.0	0.0	0.0	-1417.686	-456.0317	NaN	NaN	0.2434	0.8934	0.0228	0.0205	0.0214	0.0211	0.0208
0.0	0.0	0.0	-2581.686	-2641.0317	NaN	NaN	0.5057	0.8933	0.0229	0.0205	0.0214	0.0211	0.0208
0.0	0.0	0.0	-336.686	-1108.0317	NaN	NaN	0.767	0.8935	0.0228	0.0204	0.0214	0.0211	0.0208
0.0	0.0	0.0	-1457.686	280.9683	NaN	NaN	-0.2388	0.8935	0.0228	0.0204	0.0214	0.0211	0.0208
0.0	0.0	0.0	-634.686	2022.9683	NaN	NaN	1.3	0.8936	0.0228	0.0203	0.0213	0.0212	0.0207
0.0	0.0	0.0	-2899.686	2598.9683	NaN	NaN	-0.3	0.8933	0.0229	0.0203	0.0214	0.0212	0.0208
0.0	0.0	0.0	-3197.686	1145.9683	NaN	NaN	-0.3	0.8931	0.023	0.0204	0.0214	0.0212	0.0208
0.0	0.0	0.0	-3391.686	-18.0317	NaN	NaN	0.0053	0.893	0.023	0.0205	0.0215	0.0212	0.0209
0.0	0.0	0.0	-3193.686	936.9683	NaN	NaN	-0.3	0.893	0.0229	0.0206	0.0215	0.0212	0.0208
0.0	0.0	0.0	-1084.686	-1551.0317	NaN	NaN	0.5885	0.8931	0.0229	0.0206	0.0215	0.0211	0.0208
0.0	0.0	0.0	-2876.686	-557.0317	NaN	NaN	0.1622	0.8934	0.0228	0.0205	0.0214	0.0211	0.0208
0.0	0.0	0.0	-334.686	-277.0317	NaN	NaN	0.4529	0.8935	0.0228	0.0204	0.0214	0.0211	0.0207
0.0	0.0	0.0	-3000.686	1240.9683	NaN	NaN	-0.3	0.8934	0.0228	0.0205	0.0214	0.0211	0.0208
0.0	0.0	0.0	-2029.686	-493.0317	NaN	NaN	0.1954	0.8934	0.0228	0.0205	0.0214	0.0211	0.0208
0.0	0.0	0.0	-1218.686	1224.9683	NaN	NaN	1.3	0.8936	0.0228	0.0204	0.0214	0.0211	0.0208
0.0	0.0	0.0	-2796.686	1740.9683	NaN	NaN	-0.3	0.8935	0.0228	0.0204	0.0214	0.0211	0.0208
0.0	0.0	0.0	-1172.686	-1312.0317	NaN	NaN	0.528	0.8935	0.0228	0.0204	0.0214	0.0211	0.0208
0.0	0.0	0.0	-2316.686	1874.9683	NaN	NaN	-0.3	0.8934	0.0229	0.0204	0.0214	0.0212	0.0208
0.0	0.0	0.0	-552.686	2271.9683	NaN	NaN	1.3	0.8933	0.0229	0.0204	0.0214	0.0212	0.0208
0.0	0.0	0.0	-2319.686	-421.0317	NaN	NaN	0.1536	0.8929	0.023	0.0205	0.0215	0.0212	0.0209
0.0	0.0	0.0	-4602.686	44.9683	NaN	NaN	-0.0099	0.8929	0.0229	0.0205	0.0215	0.0212	0.0209
0.0	0.0	0.0	-1229.686	135.9683	NaN	NaN	-0.1243	0.893	0.0229	0.0205	0.0215	0.0212	0.0209
0.0	0.0	0.0	-2355.686	498.9683	NaN	NaN	-0.2687	0.893	0.0229	0.0205	0.0215	0.0212	0.0209
0.0	0.0	0.0	-2446.686	-923.0317	NaN	NaN	0.2739	0.8931	0.0228	0.0205	0.0215	0.0211	0.0209
0.0	0.0	0.0	-1105.686	-728.0317	NaN	NaN	0.397	0.8933	0.0228	0.0205	0.0215	0.0211	0.0208
0.0	0.0	0.0	-2426.686	-970.0317	NaN	NaN	0.2856	0.8934	0.0227	0.0205	0.0215	0.0211	0.0208
0.0	0.0	0.0	-2928.686	-155.0317	NaN	NaN	0.0503	0.8935	0.0227	0.0204	0.0215	0.0211	0.0208
0.0	0.0	0.0	-2542.686	-830.0317	NaN	NaN	0.2461	0.8933	0.0227	0.0205	0.0215	0.0211	0.0208
0.0	0.0	0.0	-2241.686	-251.0317	NaN	NaN	0.1007	0.8932	0.0227	0.0205	0.0215	0.0211	0.0208
0.0	0.0	0.0	-1580.686	-2627.0317	NaN	NaN	0.6243	0.8932	0.0227	0.0206	0.0215	0.0211	0.0209
0.0	0.0	0.0	-3820.686	687.9683	NaN	NaN	-0.2196	0.8934	0.0227	0.0205	0.0215	0.0211	0.0208
0.0	0.0	0.0	-2223.686	824.9683	NaN	NaN	-0.3	0.8938	0.0227	0.0203	0.0214	0.0212	0.0207
0.0	0.0	0.0	-453.686	1622.9683	NaN	NaN	1.3	0.894	0.0226	0.0201	0.0214	0.0212	0.0206
0.0	0.0	0.0	-1951.686	534.9683	NaN	NaN	-0.3	0.8937	0.0227	0.0202	0.0214	0.0213	0.0207
0.0	0.0	0.0	-2990.686	1804.9683	NaN	NaN	-0.3	0.8935	0.0228	0.0203	0.0214	0.0213	0.0207
0.0	0.0	0.0	-3736.686	-644.0317	NaN	NaN	0.147	0.893	0.0229	0.0205	0.0215	0.0213	0.0209
0.0	0.0	0.0	-2557.686	-852.0317	NaN	NaN	0.2499	0.8931	0.0228	0.0205	0.0215	0.0212	0.0209
0.0	0.0	0.0	-1740.686	85.9683	NaN	NaN	-0.052	0.8931	0.0228	0.0205	0.0215	0.0212	0.0209
0.0	0.0	0.0	-1334.686	-1981.0317	NaN	NaN	0.5975	0.8934	0.0227	0.0205	0.0215	0.0211	0.0208
0.0	0.0	0.0	-1694.686	3164.9683	NaN	NaN	1.3	0.8939	0.0227	0.0203	0.0214	0.0211	0.0207
0.0	0.0	0.0	-2196.686	1690.9683	NaN	NaN	-0.3	0.8938	0.0227	0.0203	0.0213	0.0211	0.0207
0.0	0.0	0.0	-2818.686	-512.0317	NaN	NaN	0.1537	0.8937	0.0227	0.0204	0.0213	0.0211	0.0208
0.0	0.0	0.0	-2379.686	328.9683	NaN	NaN	-0.1604	0.8937	0.0227	0.0204	0.0214	0.0211	0.0208
0.0	0.0	0.0	-1506.686	904.9683	NaN	NaN	-0.3	0.8937	0.0227	0.0204	0.0214	0.0211	0.0208
0.0	0.0	0.0	-1693.686	235.9683	NaN	NaN	-0.1619	0.8934	0.0228	0.0205	0.0214	0.0211	0.0208
0.0	0.0	0.0	-1628.686	-1047.0317	NaN	NaN	0.3913	0.8934	0.0228	0.0205	0.0214	0.0211	0.0208
0.0	0.0	0.0	357.314	-1263.0317	NaN	NaN	1.3	0.8934	0.0228	0.0206	0.0214	0.0211	0.0209
0.0	0.0	0.0	-678.686	-522.0317	NaN	NaN	0.4348	0.8936	0.0228	0.0204	0.0213	0.0211	0.0208
0.0	0.0	0.0	-1487.686	1934.9683	NaN	NaN	1.3	0.8938	0.0228	0.0203	0.0213	0.0211	0.0208
0.0	0.0	0.0	-81.686	2542.9683	NaN	NaN	1.0332	0.8938	0.0228	0.0203	0.0212	0.0212	0.0207
0.0	0.0	0.0	-1245.686	2192.9683	NaN	NaN	1.3	0.8936	0.0228	0.0203	0.0213	0.0212	0.0207
0.0	0.0	0.0	-3550.686	-950.0317	NaN	NaN	0.2111	0.893	0.0229	0.0206	0.0214	0.0212	0.0209
0.0	0.0	0.0	-1307.686	-1043.0317	NaN	NaN	0.4437	0.8928	0.0229	0.0208	0.0215	0.0211	0.0209
0.0	0.0	0.0	-2523.686	-1629.0317	NaN	NaN	0.3923	0.8927	0.0228	0.0209	0.0216	0.021	0.021
0.0	0.0	0.0	-2220.686	-2542.0317	NaN	NaN	0.5337	0.8928	0.0228	0.0209	0.0216	0.021	0.021
0.0	0.0	0.0	-2779.686	-825.0317	NaN	NaN	0.2289	0.8933	0.0227	0.0208	0.0214	0.0209	0.0208
0.0	0.0	0.0	-1615.686	-1996.0317	NaN	NaN	0.5527	0.8937	0.0226	0.0207	0.0214	0.0209	0.0207
0.0	0.0	0.0	-2965.686	234.9683	NaN	NaN	-0.086	0.8939	0.0225	0.0206	0.0213	0.0209	0.0207
0.0	0.0	0.0	-1386.686	-1006.0317	NaN	NaN	0.4205	0.894	0.0225	0.0206	0.0213	0.0209	0.0207
0.0	0.0	0.0	-2966.686	-749.0317	NaN	NaN	0.2016	0.8939	0.0225	0.0206	0.0213	0.0209	0.0207
0.0	0.0	0.0	-1077.686	-1653.0317	NaN	NaN	0.6053	0.8939	0.0226	0.0206	0.0213	0.0209	0.0208
0.0	0.0	0.0	-3560.686	585.9683	NaN	NaN	-0.197	0.8941	0.0226	0.0205	0.0212	0.0209	0.0207
0.0	0.0	0.0	-317.686	-1733.0317	NaN	NaN	0.8451	0.8939	0.0226	0.0206	0.0212	0.0209	0.0207
0.0	0.0	0.0	-2709.686	1010.9683	NaN	NaN	-0.3	0.894	0.0226	0.0205	0.0212	0.0209	0.0207
0.0	0.0	0.0	-1252.686	-1368.0317	NaN	NaN	0.522	0.8939	0.0227	0.0205	0.0212	0.0209	0.0208
0.0	0.0	0.0	-3683.686	1074.9683	NaN	NaN	-0.3	0.894	0.0226	0.0205	0.0212	0.0209	0.0208
0.0	0.0	0.0	-1017.686	3966.9683	NaN	NaN	1.3	0.8943	0.0226	0.0203	0.0211	0.021	0.0207
0.0	0.0	0.0	-2343.686	3933.9683	NaN	NaN	1.3	0.8943	0.0226	0.0203	0.0211	0.0209	0.0207
0.0	0.0	0.0	-4185.686	1237.9683	NaN	NaN	-0.3	0.8942	0.0226	0.0204	0.0212	0.0209	0.0207
0.0	0.0	0.0	-1677.686	4058.9683	NaN	NaN	1.3	0.8945	0.0226	0.0203	0.0211	0.0208	0.0206
0.0	0.0	0.0	-1470.686	-481.0317	NaN	NaN	0.2465	0.894	0.0227	0.0205	0.0212	0.0208	0.0208
0.0	0.0	0.0	-2583.686	601.9683	NaN	NaN	-0.3	0.8943	0.0226	0.0205	0.0212	0.0208	0.0207
0.0	0.0	0.0	-2484.686	1497.9683	NaN	NaN	-0.3	0.8943	0.0226	0.0205	0.0212	0.0208	0.0207
0.0	0.0	0.0	-1796.686	639.9683	NaN	NaN	-0.3	0.8945	0.0226	0.0204	0.0211	0.0208	0.0206
0.0	0.0	0.0	-937.686	4116.9683	NaN	NaN	1.2949	0.8946	0.0226	0.0203	0.0211	0.0208	0.0206
0.0	0.0	0.0	-2021.686	-248.0317	NaN	NaN	0.1093	0.8943	0.0226	0.0204	0.0212	0.0209	0.0206
0.0	0.0	0.0	-1493.686	3312.9683	NaN	NaN	1.3	0.8943	0.0226	0.0204	0.0212	0.0209	0.0206
0.0	0.0	0.0	-2089.686	330.9683	NaN	NaN	-0.1882	0.894	0.0227	0.0205	0.0213	0.0209	0.0207
0.0	0.0	0.0	-2098.686	524.9683	NaN	NaN	-0.3	0.8939	0.0226	0.0206	0.0214	0.0208	0.0207
0.0	0.0	0.0	-629.686	497.9683	NaN	NaN	-0.3	0.8939	0.0226	0.0206	0.0214	0.0208	0.0206
0.0	0.0	0.0	-1260.686	2618.9683	NaN	NaN	1.3	0.894	0.0226	0.0206	0.0214	0.0208	0.0206
0.0	0.0	0.0	-3387.686	502.9683	NaN	NaN	-0.1744	0.8937	0.0226	0.0208	0.0215	0.0208	0.0206
0.0	0.0	0.0	-237.686	-384.0317	NaN	NaN	0.6177	0.8939	0.0225	0.0208	0.0215	0.0208	0.0206
0.0	0.0	0.0	-1052.686	-1388.0317	NaN	NaN	0.5687	0.8936	0.0225	0.0209	0.0216	0.0207	0.0207
0.0	0.0	0.0	-2612.686	358.9683	NaN	NaN	-0.1593	0.894	0.0224	0.0208	0.0216	0.0206	0.0206
0.0	0.0	0.0	-2855.686	-970.0317	NaN	NaN	0.2536	0.8939	0.0224	0.0209	0.0217	0.0205	0.0206
0.0	0.0	0.0	-1413.686	-1184.0317	NaN	NaN	0.4558	0.894	0.0224	0.0208	0.0217	0.0205	0.0206
0.0	0.0	0.0	-1977.686	1211.9683	NaN	NaN	-0.3	0.8942	0.0224	0.0208	0.0216	0.0205	0.0206
0.0	0.0	0.0	-2044.686	-1041.0317	NaN	NaN	0.3374	0.894	0.0224	0.0208	0.0217	0.0205	0.0206
0.0	0.0	0.0	-1654.686	554.9683	NaN	NaN	-0.3	0.894	0.0225	0.0207	0.0216	0.0206	0.0206
0.0	0.0	0.0	-135.686	51.9683	NaN	NaN	-0.3	0.894	0.0225	0.0207	0.0216	0.0206	0.0206
0.0	0.0	0.0	176.314	1608.9683	NaN	NaN	0.9012	0.894	0.0225	0.0206	0.0216	0.0207	0.0206
0.0	0.0	0.0	-1032.686	3497.9683	NaN	NaN	1.3	0.894	0.0226	0.0205	0.0216	0.0208	0.0206
0.0	0.0	0.0	-2726.686	3455.9683	NaN	NaN	1.3	0.8936	0.0226	0.0206	0.0216	0.0208	0.0207
0.0	0.0	0.0	-3026.686	-2.0317	NaN	NaN	0.0007	0.8927	0.0228	0.021	0.0218	0.0208	0.021
0.0	0.0	0.0	-1258.686	-1121.0317	NaN	NaN	0.4711	0.8926	0.0227	0.021	0.0219	0.0207	0.021
0.0	0.0	0.0	-3821.686	-1007.0317	NaN	NaN	0.2086	0.8926	0.0227	0.0211	0.0219	0.0207	0.021
0.0	0.0	0.0	-1545.686	-651.0317	NaN	NaN	0.2964	0.8929	0.0227	0.021	0.0219	0.0206	0.0209
0.0	0.0	0.0	-2502.686	1309.9683	NaN	NaN	-0.3	0.8931	0.0227	0.021	0.0218	0.0206	0.0209
0.0	0.0	0.0	-4084.686	-1132.0317	NaN	NaN	0.217	0.8929	0.0227	0.021	0.0219	0.0206	0.0209
0.0	0.0	0.0	-2787.686	225.9683	NaN	NaN	-0.0882	0.8929	0.0227	0.0211	0.0218	0.0205	0.0209
0.0	0.0	0.0	-2106.686	-635.0317	NaN	NaN	0.2316	0.893	0.0227	0.0211	0.0218	0.0205	0.0209
0.0	0.0	0.0	-2804.686	621.9683	NaN	NaN	-0.285	0.8932	0.0227	0.021	0.0218	0.0205	0.0208
0.0	0.0	0.0	-2950.686	1768.9683	NaN	NaN	-0.3	0.8935	0.0227	0.0208	0.0217	0.0206	0.0208
0.0	0.0	0.0	-86.686	2390.9683	NaN	NaN	1.0376	0.8937	0.0226	0.0207	0.0216	0.0206	0.0207
0.0	0.0	0.0	-234.686	2007.9683	NaN	NaN	1.1323	0.8932	0.0227	0.0208	0.0217	0.0207	0.0208
0.0	0.0	0.0	-1237.686	2311.9683	NaN	NaN	1.3	0.8925	0.0228	0.021	0.0219	0.0207	0.021
0.0	0.0	0.0	-3557.686	-732.0317	NaN	NaN	0.1706	0.8922	0.0229	0.0212	0.022	0.0207	0.0211
0.0	0.0	0.0	-1125.686	-2325.0317	NaN	NaN	0.6738	0.8923	0.0229	0.0212	0.0219	0.0207	0.0211
0.0	0.0	0.0	-1667.686	837.9683	NaN	NaN	-0.3	0.8925	0.0228	0.0211	0.0219	0.0206	0.021
0.0	0.0	0.0	-1499.686	46.9683	NaN	NaN	-0.0323	0.8928	0.0227	0.021	0.0219	0.0206	0.0209
0.0	0.0	0.0	-1596.686	684.9683	NaN	NaN	-0.3	0.893	0.0227	0.021	0.0219	0.0206	0.0209
0.0	0.0	0.0	-3363.686	1284.9683	NaN	NaN	-0.3	0.8931	0.0226	0.021	0.0219	0.0205	0.0209
0.0	0.0	0.0	-4199.686	403.9683	NaN	NaN	-0.1064	0.8931	0.0226	0.0211	0.0219	0.0205	0.0209
0.0	0.0	0.0	-1692.686	-519.0317	NaN	NaN	0.2347	0.8933	0.0226	0.0211	0.0218	0.0204	0.0208
0.0	0.0	0.0	-1601.686	-2587.0317	NaN	NaN	0.6176	0.8933	0.0226	0.0211	0.0218	0.0204	0.0208
0.0	0.0	0.0	-3076.686	717.9683	NaN	NaN	-0.3	0.8934	0.0225	0.021	0.0218	0.0204	0.0208
0.0	0.0	0.0	-1632.686	664.9683	NaN	NaN	-0.3	0.8935	0.0225	0.021	0.0218	0.0204	0.0208
0.0	0.0	0.0	-2836.686	523.9683	NaN	NaN	-0.2266	0.8933	0.0225	0.021	0.0218	0.0205	0.0209
0.0	0.0	0.0	-1617.686	-442.0317	NaN	NaN	0.2146	0.8933	0.0225	0.021	0.0218	0.0205	0.0209
0.0	0.0	0.0	-1537.686	1573.9683	NaN	NaN	1.3	0.8933	0.0225	0.021	0.0218	0.0205	0.0209
0.0	0.0	0.0	-1787.686	-1386.0317	NaN	NaN	0.4367	0.893	0.0226	0.0211	0.0218	0.0205	0.0209
0.0	0.0	0.0	-740.686	2074.9683	NaN	NaN	1.3	0.8931	0.0226	0.0211	0.0218	0.0205	0.0209
0.0	0.0	0.0	-2376.686	-269.0317	NaN	NaN	0.1017	0.8927	0.0227	0.0212	0.0219	0.0206	0.021
0.0	0.0	0.0	-1970.686	329.9683	NaN	NaN	-0.2011	0.8928	0.0227	0.0212	0.0218	0.0206	0.0209
0.0	0.0	0.0	-2607.686	1280.9683	NaN	NaN	-0.3	0.8926	0.0227	0.0212	0.0219	0.0207	0.0209
0.0	0.0	0.0	-2165.686	-459.0317	NaN	NaN	0.1749	0.8926	0.0227	0.0212	0.0218	0.0207	0.0209
0.0	0.0	0.0	-2550.686	182.9683	NaN	NaN	-0.0773	0.8927	0.0227	0.0212	0.0218	0.0207	0.0209
0.0	0.0	0.0	-2727.686	1831.9683	NaN	NaN	-0.3	0.8929	0.0227	0.0212	0.0218	0.0207	0.0208
0.0	0.0	0.0	-1712.686	-675.0317	NaN	NaN	0.2827	0.8929	0.0227	0.0212	0.0218	0.0207	0.0208
0.0	0.0	0.0	-1527.686	427.9683	NaN	NaN	-0.3	0.8929	0.0227	0.0212	0.0218	0.0207	0.0208
0.0	0.0	0.0	-363.686	-2235.0317	NaN	NaN	0.8601	0.8928	0.0227	0.0212	0.0218	0.0207	0.0208
0.0	0.0	0.0	-19.686	1834.9683	NaN	NaN	1.0108	0.8932	0.0227	0.021	0.0217	0.0207	0.0207
0.0	0.0	0.0	-4195.686	1264.9683	NaN	NaN	-0.3	0.8931	0.0227	0.021	0.0217	0.0207	0.0207
0.0	0.0	0.0	-491.686	1154.9683	NaN	NaN	1.3	0.8938	0.0227	0.0207	0.0216	0.0207	0.0205
0.0	0.0	0.0	-1579.686	221.9683	NaN	NaN	-0.1635	0.8934	0.0227	0.0208	0.0217	0.0208	0.0206
0.0	0.0	0.0	-2327.686	872.9683	NaN	NaN	-0.3	0.8934	0.0227	0.0208	0.0217	0.0208	0.0206
0.0	0.0	0.0	-1631.686	608.9683	NaN	NaN	-0.3	0.8931	0.0228	0.0209	0.0218	0.0208	0.0207
0.0	0.0	0.0	-1705.686	-2662.0317	NaN	NaN	0.6095	0.8928	0.0228	0.021	0.0219	0.0207	0.0208
0.0	0.0	0.0	-1976.686	-711.0317	NaN	NaN	0.2645	0.893	0.0228	0.021	0.0218	0.0207	0.0208
0.0	0.0	0.0	-2394.686	-587.0317	NaN	NaN	0.1969	0.8933	0.0227	0.0209	0.0218	0.0206	0.0207
0.0	0.0	0.0	-1808.686	573.9683	NaN	NaN	-0.3	0.8936	0.0227	0.0207	0.0217	0.0207	0.0206
0.0	0.0	0.0	643.314	4047.9683	NaN	NaN	0.8629	0.8938	0.0227	0.0206	0.0217	0.0207	0.0205
0.0	0.0	0.0	-2931.686	-1457.0317	NaN	NaN	0.332	0.8931	0.0228	0.0208	0.0218	0.0207	0.0208
0.0	0.0	0.0	-1081.686	2629.9683	NaN	NaN	1.3	0.8933	0.0228	0.0207	0.0218	0.0207	0.0207
0.0	0.0	0.0	-781.686	3695.9683	NaN	NaN	1.2682	0.8932	0.0228	0.0206	0.0218	0.0208	0.0208
0.0	0.0	0.0	-2766.686	3414.9683	NaN	NaN	1.3	0.8928	0.0229	0.0207	0.0219	0.0208	0.0209
0.0	0.0	0.0	1910.314	-273.0317	NaN	NaN	-0.1668	0.8922	0.023	0.0209	0.022	0.0208	0.021
0.0	0.0	0.0	-366.686	-1306.0317	NaN	NaN	0.7808	0.8918	0.023	0.0211	0.0221	0.0208	0.0211
0.0	0.0	0.0	-1288.686	-667.0317	NaN	NaN	0.3411	0.8916	0.023	0.0212	0.0222	0.0209	0.0211
0.0	0.0	0.0	-376.686	2671.9683	NaN	NaN	1.1641	0.8917	0.023	0.0211	0.0222	0.0209	0.0211
0.0	0.0	0.0	-2164.686	1438.9683	NaN	NaN	-0.3	0.8914	0.023	0.0212	0.0223	0.021	0.0212
0.0	0.0	0.0	-1930.686	-1312.0317	NaN	NaN	0.4046	0.8914	0.023	0.0213	0.0223	0.0209	0.0212
0.0	0.0	0.0	-757.686	-276.0317	NaN	NaN	0.267	0.8916	0.0229	0.0213	0.0222	0.0209	0.0211
0.0	0.0	0.0	-1886.686	-335.0317	NaN	NaN	0.1508	0.8917	0.0228	0.0213	0.0222	0.0208	0.0211
0.0	0.0	0.0	-489.686	131.9683	NaN	NaN	-0.3	0.8919	0.0228	0.0213	0.0222	0.0208	0.0211
0.0	0.0	0.0	-2136.686	-574.0317	NaN	NaN	0.2118	0.892	0.0227	0.0214	0.0221	0.0207	0.021
0.0	0.0	0.0	-3660.686	-2327.0317	NaN	NaN	0.3886	0.8921	0.0227	0.0214	0.0221	0.0207	0.021
0.0	0.0	0.0	-1207.686	-828.0317	NaN	NaN	0.4068	0.8923	0.0226	0.0214	0.022	0.0207	0.0209
0.0	0.0	0.0	-1762.686	-1804.0317	NaN	NaN	0.5058	0.8924	0.0226	0.0214	0.022	0.0207	0.0209
0.0	0.0	0.0	-2677.686	-504.0317	NaN	NaN	0.1584	0.8925	0.0226	0.0214	0.022	0.0207	0.0209
0.0	0.0	0.0	-3413.686	3751.9683	NaN	NaN	1.3	0.8926	0.0225	0.0212	0.022	0.0208	0.0208
0.0	0.0	0.0	-1229.686	-347.0317	NaN	NaN	0.2201	0.8925	0.0225	0.0213	0.022	0.0209	0.0208
0.0	0.0	0.0	-1073.686	1710.9683	NaN	NaN	1.3	0.8924	0.0226	0.0213	0.022	0.0209	0.0208
0.0	0.0	0.0	-2461.686	-2286.0317	NaN	NaN	0.4815	0.8924	0.0226	0.0214	0.0221	0.0209	0.0207
0.0	0.0	0.0	-3669.686	-486.0317	NaN	NaN	0.117	0.8925	0.0225	0.0214	0.022	0.0208	0.0207
0.0	0.0	0.0	-2716.686	-2322.0317	NaN	NaN	0.4608	0.8926	0.0225	0.0214	0.022	0.0208	0.0207
0.0	0.0	0.0	-494.686	-1029.0317	NaN	NaN	0.6753	0.8929	0.0225	0.0213	0.0219	0.0208	0.0206
0.0	0.0	0.0	-3017.686	-117.0317	NaN	NaN	0.0373	0.8929	0.0225	0.0212	0.0219	0.0209	0.0206
0.0	0.0	0.0	-1445.686	2785.9683	NaN	NaN	1.3	0.893	0.0225	0.021	0.022	0.0209	0.0206
0.0	0.0	0.0	-534.686	-1480.0317	NaN	NaN	0.7346	0.8931	0.0225	0.021	0.022	0.0209	0.0206
0.0	0.0	0.0	-1188.686	-1437.0317	NaN	NaN	0.5473	0.8931	0.0225	0.0209	0.022	0.0209	0.0205
0.0	0.0	0.0	-1565.686	-621.0317	NaN	NaN	0.284	0.8933	0.0225	0.0209	0.0221	0.0208	0.0205
0.0	0.0	0.0	-2291.686	-2145.0317	NaN	NaN	0.4835	0.8936	0.0225	0.0208	0.0221	0.0207	0.0204
0.0	0.0	0.0	-716.686	-3085.0317	NaN	NaN	0.8115	0.8938	0.0225	0.0206	0.0221	0.0207	0.0203
0.0	0.0	0.0	-153.686	-21.0317	NaN	NaN	0.1204	0.8941	0.0225	0.0204	0.022	0.0207	0.0202
0.0	0.0	0.0	-2941.686	-2248.0317	NaN	NaN	0.4332	0.8942	0.0225	0.0203	0.0221	0.0207	0.0201
0.0	0.0	0.0	-2019.686	-989.0317	NaN	NaN	0.3287	0.8944	0.0225	0.0202	0.0221	0.0207	0.02
0.0	0.0	0.0	-1290.686	-783.0317	NaN	NaN	0.3776	0.8946	0.0226	0.02	0.0222	0.0208	0.0199
0.0	0.0	0.0	-1646.686	992.9683	NaN	NaN	-0.3	0.8946	0.0226	0.0199	0.0222	0.0208	0.0198
0.0	0.0	0.0	1209.314	2900.9683	NaN	NaN	0.7058	0.8944	0.0227	0.0199	0.0223	0.0209	0.0198
0.0	0.0	0.0	-2186.686	161.9683	NaN	NaN	-0.08	0.8938	0.0228	0.02	0.0224	0.0211	0.0198
0.0	0.0	0.0	-448.686	-48.0317	NaN	NaN	0.0967	0.8935	0.0229	0.0201	0.0225	0.0212	0.0199
0.0	0.0	0.0	-1822.686	-445.0317	NaN	NaN	0.1962	0.8933	0.0228	0.0202	0.0225	0.0213	0.0199
0.0	0.0	0.0	-1188.686	-563.0317	NaN	NaN	0.3214	0.8928	0.0227	0.0204	0.0225	0.0214	0.0201
0.0	0.0	0.0	-1799.686	-2947.0317	NaN	NaN	0.6209	0.8926	0.0226	0.0206	0.0225	0.0215	0.0202
0.0	0.0	0.0	-2824.686	-191.0317	NaN	NaN	0.0633	0.8928	0.0225	0.0205	0.0224	0.0214	0.0202
0.0	0.0	0.0	-1962.686	-914.0317	NaN	NaN	0.3177	0.8927	0.0225	0.0206	0.0224	0.0214	0.0203
0.0	0.0	0.0	-1609.686	-705.0317	NaN	NaN	0.3046	0.8926	0.0223	0.0207	0.0225	0.0214	0.0205
0.0	0.0	0.0	-2670.686	-2583.0317	NaN	NaN	0.4917	0.8922	0.0223	0.0209	0.0226	0.0212	0.0207
0.0	0.0	0.0	-1496.686	-2119.0317	NaN	NaN	0.5861	0.8928	0.0221	0.0209	0.0224	0.021	0.0207
0.0	0.0	0.0	-2613.686	877.9683	NaN	NaN	-0.3	0.8932	0.0221	0.0208	0.0222	0.021	0.0207
0.0	0.0	0.0	-1190.686	2353.9683	NaN	NaN	1.3	0.8933	0.0222	0.0207	0.022	0.0211	0.0208
0.0	0.0	0.0	-1077.686	789.9683	NaN	NaN	-0.3	0.8928	0.0223	0.0209	0.0221	0.0211	0.0209
0.0	0.0	0.0	-1545.686	-29.0317	NaN	NaN	0.0184	0.8924	0.0223	0.0211	0.0221	0.0211	0.021
0.0	0.0	0.0	-3176.686	325.9683	NaN	NaN	-0.1143	0.892	0.0224	0.0214	0.0221	0.021	0.0211
0.0	0.0	0.0	-3006.686	-2769.0317	NaN	NaN	0.4794	0.8921	0.0223	0.0214	0.0221	0.0209	0.0212
0.0	0.0	0.0	-1506.686	-1998.0317	NaN	NaN	0.5701	0.8923	0.0223	0.0214	0.022	0.0209	0.0211
0.0	0.0	0.0	-2517.686	-650.0317	NaN	NaN	0.2052	0.8933	0.022	0.021	0.0218	0.0209	0.021
0.0	0.0	0.0	-1318.686	-792.0317	NaN	NaN	0.3752	0.8923	0.0224	0.0213	0.0219	0.021	0.0211
0.0	0.0	0.0	273.314	-1486.0317	NaN	NaN	1.2254	0.8927	0.0222	0.0213	0.0219	0.0209	0.0211
0.0	0.0	0.0	-1871.686	-2687.0317	NaN	NaN	0.5894	0.8931	0.022	0.0213	0.0218	0.0208	0.021
0.0	0.0	0.0	-4176.686	-4508.0317	NaN	NaN	0.5191	0.8937	0.0218	0.0213	0.0217	0.0207	0.0209
0.0	0.0	0.0	-3161.686	2537.9683	NaN	NaN	-0.3	0.8945	0.0216	0.021	0.0216	0.0207	0.0206
0.0	0.0	0.0	-1677.686	1886.9683	NaN	NaN	1.3	0.8948	0.0215	0.0209	0.0215	0.0207	0.0206
0.0	0.0	0.0	-824.686	-1016.0317	NaN	NaN	0.552	0.8946	0.0215	0.0209	0.0217	0.0208	0.0205
0.0	0.0	0.0	-3102.686	544.9683	NaN	NaN	-0.2131	0.8947	0.0213	0.0209	0.0218	0.0208	0.0205
0.0	0.0	0.0	-2763.686	1363.9683	NaN	NaN	-0.3	0.8947	0.0213	0.0209	0.0219	0.0208	0.0205
0.0	0.0	0.0	-2448.686	-661.0317	NaN	NaN	0.2126	0.895	0.0211	0.0208	0.022	0.0207	0.0204
0.0	0.0	0.0	-998.686	448.9683	NaN	NaN	-0.3	0.8954	0.0211	0.0207	0.0219	0.0207	0.0202
0.0	0.0	0.0	-2586.686	-242.0317	NaN	NaN	0.0856	0.8953	0.0211	0.0208	0.022	0.0207	0.0202
0.0	0.0	0.0	-1377.686	-1100.0317	NaN	NaN	0.444	0.894	0.0214	0.0211	0.0222	0.021	0.0203
0.0	0.0	0.0	-2816.686	-568.0317	NaN	NaN	0.1678	0.8938	0.0217	0.0212	0.022	0.021	0.0203
0.0	0.0	0.0	-350.686	-863.0317	NaN	NaN	0.7111	0.8808	0.0247	0.0234	0.0243	0.0236	0.0233
0.0	0.0	0.0	-1350.686	-1269.0317	NaN	NaN	0.4844	0.8988	0.021	0.0198	0.0217	0.0204	0.0184
