# Supplementary material for: DeepFRET, a software for rapid and automated single-molecule FRET data classification using deep learning
Source: eLife. 2020 Nov 3;9:e60404. doi: 10.7554/eLife.60404 (PMC7609065; doi:10.7554/eLife.60404)
Supplement: Figure 4—source data 1. [file elife-60404-fig4-data1.zip › Figure 4-source data 1/Fig_S4a/Traces/traces_all_n294/Traces_Fig2d_4mMAc_mov2_combined_tif_pair20.txt]

Exported by DeepFRET
Date: 2020-08-26, 18:13
Video filename: None
FRET pair #20
Bleaches at 747
D-Dexc-bg	A-Dexc-bg	A-Aexc-bg	D-Dexc-rw	A-Dexc-rw	A-Aexc-rw	S	E	p_bleached	p_aggregated	p_noisy	p_scrambled	p_static	p_dynamic
0.0	0.0	0.0	29150.1776	8014.9779	NaN	NaN	0.2157	0.0251	0.8759	0.0203	0.0264	0.0255	0.0267
0.0	0.0	0.0	31350.1776	10266.9779	NaN	NaN	0.2467	0.0194	0.893	0.0189	0.0225	0.0231	0.0232
0.0	0.0	0.0	31448.1776	10881.9779	NaN	NaN	0.2571	0.0196	0.8972	0.0183	0.0209	0.0221	0.0219
0.0	0.0	0.0	38847.1776	6865.9779	NaN	NaN	0.1502	0.0193	0.8974	0.0183	0.0211	0.0221	0.0219
0.0	0.0	0.0	35689.1776	8401.9779	NaN	NaN	0.1906	0.0191	0.8946	0.0187	0.022	0.0228	0.0229
0.0	0.0	0.0	34839.1776	9325.9779	NaN	NaN	0.2112	0.0189	0.891	0.0191	0.0231	0.0239	0.024
0.0	0.0	0.0	30442.1776	9612.9779	NaN	NaN	0.24	0.0191	0.8876	0.0193	0.024	0.025	0.025
0.0	0.0	0.0	36003.1776	13169.9779	NaN	NaN	0.2678	0.0195	0.8851	0.0195	0.0246	0.0257	0.0256
0.0	0.0	0.0	28839.1776	3745.9779	NaN	NaN	0.115	0.0204	0.8821	0.0199	0.0255	0.0264	0.0256
0.0	0.0	0.0	29737.1776	14087.9779	NaN	NaN	0.3215	0.0213	0.8785	0.0204	0.0265	0.0275	0.0258
0.0	0.0	0.0	31436.1776	10823.9779	NaN	NaN	0.2561	0.0224	0.8745	0.0209	0.0275	0.0288	0.0259
0.0	0.0	0.0	32775.1776	9584.9779	NaN	NaN	0.2263	0.0233	0.8716	0.0212	0.0283	0.0298	0.0259
0.0	0.0	0.0	28556.1776	4843.9779	NaN	NaN	0.145	0.0243	0.8681	0.0214	0.0295	0.0308	0.0258
0.0	0.0	0.0	31065.1776	7825.9779	NaN	NaN	0.2012	0.0244	0.8673	0.0213	0.0302	0.031	0.0258
0.0	0.0	0.0	32990.1776	7269.9779	NaN	NaN	0.1806	0.0251	0.8657	0.0213	0.0312	0.0311	0.0256
0.0	0.0	0.0	30780.1776	9662.9779	NaN	NaN	0.2389	0.0253	0.8648	0.0213	0.0322	0.031	0.0255
0.0	0.0	0.0	31044.1776	7805.9779	NaN	NaN	0.2009	0.0266	0.8613	0.0214	0.0343	0.0312	0.0252
0.0	0.0	0.0	33215.1776	8490.9779	NaN	NaN	0.2036	0.0255	0.8639	0.0212	0.033	0.0312	0.0252
0.0	0.0	0.0	31666.1776	6352.9779	NaN	NaN	0.1671	0.0248	0.8664	0.021	0.0321	0.0309	0.0248
0.0	0.0	0.0	23198.1776	10502.9779	NaN	NaN	0.3117	0.0247	0.8669	0.0207	0.0319	0.0312	0.0246
0.0	0.0	0.0	27778.1776	10485.9779	NaN	NaN	0.274	0.0246	0.8671	0.0207	0.0317	0.0313	0.0245
0.0	0.0	0.0	23828.1776	9239.9779	NaN	NaN	0.2794	0.0249	0.8662	0.0208	0.0318	0.0318	0.0246
0.0	0.0	0.0	23567.1776	8639.9779	NaN	NaN	0.2683	0.0246	0.8669	0.0208	0.0313	0.0317	0.0248
0.0	0.0	0.0	28892.1776	6244.9779	NaN	NaN	0.1777	0.0247	0.8661	0.0208	0.0313	0.0321	0.025
0.0	0.0	0.0	27883.1776	10122.9779	NaN	NaN	0.2664	0.0239	0.8687	0.0208	0.0301	0.0314	0.0251
0.0	0.0	0.0	28275.1776	6276.9779	NaN	NaN	0.1817	0.0237	0.8692	0.0209	0.0297	0.0312	0.0253
0.0	0.0	0.0	29451.1776	10434.9779	NaN	NaN	0.2616	0.023	0.8711	0.0208	0.029	0.0308	0.0254
0.0	0.0	0.0	23755.1776	5927.9779	NaN	NaN	0.1997	0.0225	0.8725	0.0207	0.0285	0.0304	0.0254
0.0	0.0	0.0	23548.1776	7476.9779	NaN	NaN	0.241	0.0222	0.8728	0.0206	0.0283	0.0305	0.0256
0.0	0.0	0.0	32313.1776	8785.9779	NaN	NaN	0.2138	0.0219	0.8732	0.0206	0.0281	0.0305	0.0258
0.0	0.0	0.0	30524.1776	8202.9779	NaN	NaN	0.2118	0.0217	0.8732	0.0205	0.028	0.0306	0.026
0.0	0.0	0.0	26878.1776	6991.9779	NaN	NaN	0.2064	0.0213	0.8749	0.0205	0.0273	0.03	0.026
0.0	0.0	0.0	24574.1776	8587.9779	NaN	NaN	0.259	0.0212	0.8735	0.0206	0.0277	0.0305	0.0265
0.0	0.0	0.0	25117.1776	8473.9779	NaN	NaN	0.2523	0.0209	0.8753	0.0205	0.027	0.0298	0.0264
0.0	0.0	0.0	28589.1776	5862.9779	NaN	NaN	0.1702	0.0209	0.8745	0.0205	0.0273	0.0301	0.0268
0.0	0.0	0.0	24229.1776	8138.9779	NaN	NaN	0.2515	0.0209	0.8744	0.0205	0.0273	0.0301	0.0269
0.0	0.0	0.0	19581.1776	8380.9779	NaN	NaN	0.2997	0.0209	0.874	0.0205	0.0275	0.0301	0.027
0.0	0.0	0.0	25169.1776	10722.9779	NaN	NaN	0.2988	0.0209	0.8733	0.0205	0.0278	0.0302	0.0273
0.0	0.0	0.0	22405.1776	9435.9779	NaN	NaN	0.2963	0.0211	0.8725	0.0205	0.028	0.0303	0.0276
0.0	0.0	0.0	21871.1776	9685.9779	NaN	NaN	0.3069	0.021	0.8722	0.0205	0.0281	0.0303	0.0279
0.0	0.0	0.0	23194.1776	5988.9779	NaN	NaN	0.2052	0.0209	0.8724	0.0206	0.0279	0.0301	0.0281
0.0	0.0	0.0	27363.1776	10169.9779	NaN	NaN	0.271	0.0207	0.8726	0.0206	0.0279	0.0299	0.0283
0.0	0.0	0.0	27988.1776	9037.9779	NaN	NaN	0.2441	0.0208	0.8725	0.0206	0.028	0.0298	0.0284
0.0	0.0	0.0	24927.1776	9839.9779	NaN	NaN	0.283	0.0208	0.8724	0.0206	0.0281	0.0297	0.0285
0.0	0.0	0.0	29431.1776	8211.9779	NaN	NaN	0.2182	0.0209	0.8725	0.0206	0.0283	0.0295	0.0282
0.0	0.0	0.0	28282.1776	10276.9779	NaN	NaN	0.2665	0.021	0.872	0.0207	0.0285	0.0295	0.0283
0.0	0.0	0.0	25049.1776	9466.9779	NaN	NaN	0.2743	0.021	0.8719	0.0207	0.0287	0.0295	0.0282
0.0	0.0	0.0	23359.1776	8678.9779	NaN	NaN	0.2709	0.0209	0.8716	0.0206	0.0289	0.0296	0.0284
0.0	0.0	0.0	22133.1776	10681.9779	NaN	NaN	0.3255	0.0208	0.8725	0.0205	0.0286	0.0293	0.0282
0.0	0.0	0.0	22036.1776	11926.9779	NaN	NaN	0.3512	0.0209	0.873	0.0204	0.0285	0.0293	0.028
0.0	0.0	0.0	22795.1776	7478.9779	NaN	NaN	0.247	0.021	0.8736	0.0204	0.0283	0.0291	0.0276
0.0	0.0	0.0	15965.1776	9299.9779	NaN	NaN	0.3681	0.0212	0.8735	0.0203	0.0283	0.0292	0.0275
0.0	0.0	0.0	16158.1776	8656.9779	NaN	NaN	0.3489	0.0213	0.8734	0.0202	0.0283	0.0293	0.0274
0.0	0.0	0.0	16017.1776	11308.9779	NaN	NaN	0.4139	0.0213	0.8729	0.0202	0.0284	0.0293	0.0278
0.0	0.0	0.0	20154.1776	9787.9779	NaN	NaN	0.3269	0.0213	0.8735	0.0201	0.0282	0.0291	0.0278
0.0	0.0	0.0	22767.1776	9310.9779	NaN	NaN	0.2903	0.0213	0.8734	0.0201	0.0283	0.029	0.0279
0.0	0.0	0.0	22656.1776	10531.9779	NaN	NaN	0.3173	0.0214	0.8745	0.02	0.028	0.0286	0.0275
0.0	0.0	0.0	25403.1776	9652.9779	NaN	NaN	0.2754	0.0215	0.8748	0.0199	0.0282	0.0285	0.0272
0.0	0.0	0.0	24572.1776	7255.9779	NaN	NaN	0.228	0.0216	0.8754	0.0198	0.0282	0.0283	0.0268
0.0	0.0	0.0	24741.1776	11268.9779	NaN	NaN	0.3129	0.0216	0.8758	0.0197	0.0283	0.0281	0.0265
0.0	0.0	0.0	24562.1776	9849.9779	NaN	NaN	0.2862	0.0216	0.8764	0.0196	0.0284	0.028	0.026
0.0	0.0	0.0	24076.1776	6700.9779	NaN	NaN	0.2177	0.0217	0.8773	0.0196	0.0282	0.0277	0.0255
0.0	0.0	0.0	25437.1776	8722.9779	NaN	NaN	0.2554	0.0218	0.8772	0.0196	0.0283	0.0276	0.0254
0.0	0.0	0.0	25971.1776	7148.9779	NaN	NaN	0.2158	0.0218	0.8774	0.0197	0.0282	0.0275	0.0254
0.0	0.0	0.0	18718.1776	10033.9779	NaN	NaN	0.349	0.0218	0.8777	0.0196	0.0282	0.0274	0.0254
0.0	0.0	0.0	21361.1776	11441.9779	NaN	NaN	0.3488	0.0217	0.8779	0.0196	0.0279	0.0273	0.0255
0.0	0.0	0.0	25308.1776	8844.9779	NaN	NaN	0.259	0.0216	0.8783	0.0197	0.0277	0.0272	0.0255
0.0	0.0	0.0	22186.1776	10814.9779	NaN	NaN	0.3277	0.0215	0.8791	0.0197	0.0275	0.027	0.0252
0.0	0.0	0.0	27069.1776	9787.9779	NaN	NaN	0.2656	0.0216	0.8788	0.0197	0.0277	0.0271	0.0252
0.0	0.0	0.0	26609.1776	7193.9779	NaN	NaN	0.2128	0.0215	0.8796	0.0196	0.0274	0.0268	0.025
0.0	0.0	0.0	26823.1776	6057.9779	NaN	NaN	0.1842	0.0216	0.8796	0.0195	0.0277	0.0269	0.0248
0.0	0.0	0.0	27549.1776	8952.9779	NaN	NaN	0.2453	0.0216	0.8802	0.0192	0.0278	0.0267	0.0245
0.0	0.0	0.0	26417.1776	6005.9779	NaN	NaN	0.1852	0.0214	0.882	0.019	0.0275	0.0262	0.0239
0.0	0.0	0.0	20966.1776	6537.9779	NaN	NaN	0.2377	0.0215	0.8821	0.0188	0.0279	0.0261	0.0235
0.0	0.0	0.0	24067.1776	7756.9779	NaN	NaN	0.2437	0.0214	0.8829	0.0186	0.028	0.0258	0.0233
0.0	0.0	0.0	19842.1776	9535.9779	NaN	NaN	0.3246	0.0213	0.8841	0.0185	0.0279	0.0253	0.0229
0.0	0.0	0.0	24728.1776	9706.9779	NaN	NaN	0.2819	0.0208	0.8859	0.0183	0.0276	0.0248	0.0227
0.0	0.0	0.0	20366.1776	12552.9779	NaN	NaN	0.3813	0.0209	0.8852	0.018	0.0281	0.025	0.0228
0.0	0.0	0.0	24427.1776	11262.9779	NaN	NaN	0.3156	0.0204	0.8871	0.0179	0.0275	0.0245	0.0227
0.0	0.0	0.0	29239.1776	7618.9779	NaN	NaN	0.2067	0.0204	0.8863	0.018	0.0277	0.0247	0.0229
0.0	0.0	0.0	28746.1776	4514.9779	NaN	NaN	0.1357	0.0201	0.8874	0.0179	0.0273	0.0245	0.0229
0.0	0.0	0.0	22928.1776	10827.9779	NaN	NaN	0.3208	0.02	0.8879	0.0178	0.027	0.0243	0.0229
0.0	0.0	0.0	20138.1776	5979.9779	NaN	NaN	0.229	0.0195	0.8893	0.0177	0.0265	0.024	0.0229
0.0	0.0	0.0	23800.1776	8991.9779	NaN	NaN	0.2742	0.0195	0.8896	0.0177	0.0262	0.0239	0.023
0.0	0.0	0.0	31824.1776	10738.9779	NaN	NaN	0.2523	0.0192	0.89	0.0178	0.0259	0.0239	0.0232
0.0	0.0	0.0	31438.1776	6793.9779	NaN	NaN	0.1777	0.0191	0.8901	0.0179	0.0257	0.0239	0.0233
0.0	0.0	0.0	27247.1776	5643.9779	NaN	NaN	0.1716	0.0188	0.8911	0.0179	0.0253	0.0237	0.0232
0.0	0.0	0.0	33753.1776	8139.9779	NaN	NaN	0.1943	0.0187	0.8902	0.0181	0.0254	0.0239	0.0238
0.0	0.0	0.0	24681.1776	7014.9779	NaN	NaN	0.2213	0.0187	0.8899	0.0182	0.0254	0.024	0.0238
0.0	0.0	0.0	28624.1776	9520.9779	NaN	NaN	0.2496	0.0186	0.8898	0.0183	0.0254	0.024	0.0239
0.0	0.0	0.0	27173.1776	11896.9779	NaN	NaN	0.3045	0.0188	0.8882	0.0186	0.0258	0.0245	0.0241
0.0	0.0	0.0	24475.1776	13115.9779	NaN	NaN	0.3489	0.0186	0.889	0.0188	0.0255	0.0243	0.0238
0.0	0.0	0.0	24814.1776	9536.9779	NaN	NaN	0.2776	0.0188	0.888	0.0189	0.0258	0.0245	0.0239
0.0	0.0	0.0	27691.1776	7447.9779	NaN	NaN	0.212	0.0188	0.8881	0.019	0.0256	0.0246	0.0239
0.0	0.0	0.0	29905.1776	7989.9779	NaN	NaN	0.2108	0.0188	0.8878	0.0192	0.0256	0.0246	0.0239
0.0	0.0	0.0	26774.1776	8009.9779	NaN	NaN	0.2303	0.0188	0.8881	0.0192	0.0254	0.0246	0.0239
0.0	0.0	0.0	24947.1776	5994.9779	NaN	NaN	0.1937	0.0188	0.8876	0.0193	0.0254	0.0248	0.024
0.0	0.0	0.0	24796.1776	12997.9779	NaN	NaN	0.3439	0.0188	0.8873	0.0193	0.0255	0.0249	0.0242
0.0	0.0	0.0	23615.1776	12483.9779	NaN	NaN	0.3458	0.0189	0.8876	0.0193	0.0253	0.0249	0.0241
0.0	0.0	0.0	26637.1776	10880.9779	NaN	NaN	0.29	0.0188	0.8878	0.0194	0.0251	0.0248	0.0241
0.0	0.0	0.0	25661.1776	7823.9779	NaN	NaN	0.2337	0.0189	0.8872	0.0195	0.0251	0.025	0.0243
0.0	0.0	0.0	25265.1776	6968.9779	NaN	NaN	0.2162	0.019	0.8869	0.0197	0.0249	0.0251	0.0245
0.0	0.0	0.0	23392.1776	7897.9779	NaN	NaN	0.2524	0.0191	0.8862	0.0199	0.0248	0.0252	0.0247
0.0	0.0	0.0	24207.1776	7346.9779	NaN	NaN	0.2328	0.0191	0.8858	0.0199	0.0248	0.0254	0.025
0.0	0.0	0.0	25802.1776	8964.9779	NaN	NaN	0.2579	0.0192	0.8851	0.0201	0.0248	0.0256	0.0252
0.0	0.0	0.0	26150.1776	7110.9779	NaN	NaN	0.2138	0.0192	0.8847	0.0201	0.0248	0.0257	0.0254
0.0	0.0	0.0	31139.1776	9048.9779	NaN	NaN	0.2252	0.0192	0.8843	0.0202	0.0248	0.0259	0.0256
0.0	0.0	0.0	27400.1776	10135.9779	NaN	NaN	0.27	0.0192	0.884	0.0202	0.0248	0.026	0.0257
0.0	0.0	0.0	28270.1776	9294.9779	NaN	NaN	0.2474	0.0193	0.8831	0.0203	0.0249	0.0264	0.0259
0.0	0.0	0.0	23018.1776	7719.9779	NaN	NaN	0.2512	0.0194	0.8822	0.0204	0.0251	0.0267	0.0261
0.0	0.0	0.0	20518.1776	9308.9779	NaN	NaN	0.3121	0.0193	0.8823	0.0205	0.025	0.0268	0.0261
0.0	0.0	0.0	24310.1776	6975.9779	NaN	NaN	0.223	0.0195	0.8809	0.0206	0.0252	0.0272	0.0265
0.0	0.0	0.0	27991.1776	9677.9779	NaN	NaN	0.2569	0.0197	0.8798	0.0206	0.0253	0.0276	0.0269
0.0	0.0	0.0	23865.1776	8371.9779	NaN	NaN	0.2597	0.0202	0.8782	0.0207	0.0256	0.028	0.0273
0.0	0.0	0.0	31482.1776	7088.9779	NaN	NaN	0.1838	0.0202	0.8781	0.0207	0.0254	0.0279	0.0277
0.0	0.0	0.0	30663.1776	7178.9779	NaN	NaN	0.1897	0.0203	0.8773	0.0207	0.0255	0.028	0.0282
0.0	0.0	0.0	23786.1776	6271.9779	NaN	NaN	0.2087	0.0203	0.8775	0.0206	0.0254	0.0278	0.0283
0.0	0.0	0.0	27386.1776	9747.9779	NaN	NaN	0.2625	0.0203	0.8778	0.0205	0.0253	0.0276	0.0285
0.0	0.0	0.0	26651.1776	8924.9779	NaN	NaN	0.2509	0.0202	0.8786	0.0205	0.0251	0.0272	0.0284
0.0	0.0	0.0	27215.1776	7751.9779	NaN	NaN	0.2217	0.0203	0.8789	0.0205	0.025	0.0269	0.0284
0.0	0.0	0.0	27867.1776	8959.9779	NaN	NaN	0.2433	0.0203	0.8784	0.0204	0.0253	0.027	0.0286
0.0	0.0	0.0	31818.1776	11117.9779	NaN	NaN	0.2589	0.0203	0.8797	0.0203	0.0251	0.0263	0.0283
0.0	0.0	0.0	29943.1776	7465.9779	NaN	NaN	0.1996	0.0202	0.8805	0.0203	0.0251	0.026	0.028
0.0	0.0	0.0	31605.1776	9660.9779	NaN	NaN	0.2341	0.0202	0.8806	0.0202	0.0252	0.0258	0.028
0.0	0.0	0.0	24150.1776	4676.9779	NaN	NaN	0.1622	0.0202	0.8811	0.0202	0.0252	0.0256	0.0278
0.0	0.0	0.0	29899.1776	11341.9779	NaN	NaN	0.275	0.02	0.8813	0.0201	0.025	0.0255	0.0281
0.0	0.0	0.0	29497.1776	6044.9779	NaN	NaN	0.1701	0.02	0.8815	0.02	0.025	0.0254	0.0281
0.0	0.0	0.0	28702.1776	6048.9779	NaN	NaN	0.1741	0.0198	0.8823	0.0199	0.0247	0.0253	0.028
0.0	0.0	0.0	23513.1776	6771.9779	NaN	NaN	0.2236	0.0198	0.8825	0.02	0.0246	0.0253	0.0278
0.0	0.0	0.0	22632.1776	5649.9779	NaN	NaN	0.1998	0.0197	0.8826	0.02	0.0246	0.0253	0.0279
0.0	0.0	0.0	21728.1776	11515.9779	NaN	NaN	0.3464	0.0197	0.8837	0.02	0.0243	0.025	0.0274
0.0	0.0	0.0	23894.1776	5594.9779	NaN	NaN	0.1897	0.0196	0.884	0.0199	0.0242	0.0248	0.0275
0.0	0.0	0.0	25490.1776	8142.9779	NaN	NaN	0.2421	0.0196	0.8842	0.0199	0.0241	0.0247	0.0275
0.0	0.0	0.0	26562.1776	9236.9779	NaN	NaN	0.258	0.0195	0.8847	0.0199	0.0239	0.0245	0.0274
0.0	0.0	0.0	31057.1776	11200.9779	NaN	NaN	0.2651	0.0196	0.8844	0.0199	0.0239	0.0245	0.0277
0.0	0.0	0.0	32928.1776	8943.9779	NaN	NaN	0.2136	0.0197	0.8839	0.02	0.0241	0.0245	0.0278
0.0	0.0	0.0	23334.1776	7832.9779	NaN	NaN	0.2513	0.0198	0.8834	0.02	0.0244	0.0247	0.0277
0.0	0.0	0.0	27464.1776	7008.9779	NaN	NaN	0.2033	0.0198	0.8842	0.02	0.0243	0.0245	0.0273
0.0	0.0	0.0	29027.1776	7521.9779	NaN	NaN	0.2058	0.0199	0.8837	0.02	0.0244	0.0244	0.0276
0.0	0.0	0.0	23208.1776	8500.9779	NaN	NaN	0.2681	0.0198	0.8843	0.02	0.0243	0.0243	0.0273
0.0	0.0	0.0	29361.1776	8149.9779	NaN	NaN	0.2173	0.02	0.8829	0.02	0.0247	0.0246	0.0278
0.0	0.0	0.0	28860.1776	15029.9779	NaN	NaN	0.3424	0.0199	0.8841	0.0199	0.0244	0.0243	0.0274
0.0	0.0	0.0	32443.1776	5242.9779	NaN	NaN	0.1391	0.0198	0.8845	0.02	0.0242	0.0242	0.0272
0.0	0.0	0.0	24782.1776	5586.9779	NaN	NaN	0.184	0.0199	0.8838	0.02	0.0243	0.0244	0.0276
0.0	0.0	0.0	27438.1776	10199.9779	NaN	NaN	0.271	0.0199	0.8848	0.02	0.0239	0.0242	0.0273
0.0	0.0	0.0	26607.1776	7745.9779	NaN	NaN	0.2255	0.0199	0.8841	0.0202	0.0241	0.0244	0.0274
0.0	0.0	0.0	24865.1776	8496.9779	NaN	NaN	0.2547	0.0198	0.8855	0.0201	0.0237	0.0241	0.0268
0.0	0.0	0.0	26564.1776	9202.9779	NaN	NaN	0.2573	0.0199	0.8848	0.0203	0.0237	0.0242	0.0271
0.0	0.0	0.0	30977.1776	5560.9779	NaN	NaN	0.1522	0.0199	0.8851	0.0204	0.0235	0.0241	0.027
0.0	0.0	0.0	26128.1776	5997.9779	NaN	NaN	0.1867	0.02	0.8845	0.0205	0.0235	0.0241	0.0273
0.0	0.0	0.0	28141.1776	5720.9779	NaN	NaN	0.1689	0.0203	0.8837	0.0206	0.0235	0.0242	0.0277
0.0	0.0	0.0	27854.1776	4543.9779	NaN	NaN	0.1403	0.0203	0.8837	0.0207	0.0234	0.0243	0.0276
0.0	0.0	0.0	23737.1776	7830.9779	NaN	NaN	0.2481	0.0204	0.8835	0.0209	0.0233	0.0243	0.0276
0.0	0.0	0.0	21645.1776	7145.9779	NaN	NaN	0.2482	0.0207	0.8825	0.021	0.0234	0.0246	0.0278
0.0	0.0	0.0	26246.1776	7352.9779	NaN	NaN	0.2188	0.021	0.8815	0.0212	0.0234	0.0248	0.028
0.0	0.0	0.0	29320.1776	7708.9779	NaN	NaN	0.2082	0.0211	0.8806	0.0213	0.0236	0.0251	0.0283
0.0	0.0	0.0	24274.1776	13262.9779	NaN	NaN	0.3533	0.0211	0.8805	0.0214	0.0237	0.0252	0.0281
0.0	0.0	0.0	26433.1776	10272.9779	NaN	NaN	0.2799	0.0211	0.8807	0.0215	0.0236	0.0252	0.0279
0.0	0.0	0.0	25788.1776	9141.9779	NaN	NaN	0.2617	0.0211	0.8807	0.0215	0.0236	0.0252	0.0278
0.0	0.0	0.0	28708.1776	7170.9779	NaN	NaN	0.1999	0.021	0.8809	0.0217	0.0236	0.0253	0.0275
0.0	0.0	0.0	24216.1776	7862.9779	NaN	NaN	0.2451	0.0209	0.8807	0.0218	0.0236	0.0254	0.0275
0.0	0.0	0.0	27525.1776	9707.9779	NaN	NaN	0.2607	0.0207	0.8812	0.0217	0.0236	0.0254	0.0273
0.0	0.0	0.0	26038.1776	9491.9779	NaN	NaN	0.2672	0.0206	0.8813	0.0216	0.0236	0.0255	0.0273
0.0	0.0	0.0	26873.1776	6991.9779	NaN	NaN	0.2065	0.0205	0.8818	0.0216	0.0236	0.0254	0.0271
0.0	0.0	0.0	27111.1776	9363.9779	NaN	NaN	0.2567	0.0205	0.8817	0.0215	0.0237	0.0255	0.027
0.0	0.0	0.0	26786.1776	11236.9779	NaN	NaN	0.2955	0.0204	0.8824	0.0215	0.0237	0.0254	0.0267
0.0	0.0	0.0	26623.1776	11191.9779	NaN	NaN	0.296	0.0204	0.8825	0.0216	0.0238	0.0253	0.0264
0.0	0.0	0.0	28452.1776	4724.9779	NaN	NaN	0.1424	0.0204	0.8826	0.0215	0.0239	0.0253	0.0263
0.0	0.0	0.0	24175.1776	9858.9779	NaN	NaN	0.2897	0.0204	0.8827	0.0216	0.0239	0.0253	0.0261
0.0	0.0	0.0	26002.1776	7106.9779	NaN	NaN	0.2147	0.0205	0.8825	0.0217	0.024	0.0254	0.0259
0.0	0.0	0.0	28694.1776	7342.9779	NaN	NaN	0.2038	0.0205	0.8821	0.0218	0.0242	0.0255	0.0259
0.0	0.0	0.0	26926.1776	10382.9779	NaN	NaN	0.2783	0.0206	0.8819	0.0219	0.0243	0.0257	0.0257
0.0	0.0	0.0	29922.1776	10052.9779	NaN	NaN	0.2515	0.0208	0.8812	0.0221	0.0244	0.0259	0.0256
0.0	0.0	0.0	28904.1776	4964.9779	NaN	NaN	0.1466	0.021	0.8806	0.0222	0.0246	0.0262	0.0255
0.0	0.0	0.0	26242.1776	10370.9779	NaN	NaN	0.2833	0.0211	0.88	0.0223	0.0248	0.0265	0.0254
0.0	0.0	0.0	30578.1776	7695.9779	NaN	NaN	0.2011	0.0213	0.879	0.0224	0.0251	0.0269	0.0253
0.0	0.0	0.0	28089.1776	9888.9779	NaN	NaN	0.2604	0.0215	0.8781	0.0226	0.0252	0.0272	0.0253
0.0	0.0	0.0	22990.1776	5807.9779	NaN	NaN	0.2017	0.0218	0.8774	0.0226	0.0254	0.0275	0.0252
0.0	0.0	0.0	27970.1776	5039.9779	NaN	NaN	0.1527	0.022	0.8768	0.0227	0.0255	0.0278	0.0252
0.0	0.0	0.0	29475.1776	7204.9779	NaN	NaN	0.1964	0.022	0.877	0.0227	0.0254	0.0278	0.0251
0.0	0.0	0.0	25096.1776	9588.9779	NaN	NaN	0.2765	0.0222	0.8767	0.0228	0.0254	0.0279	0.0251
0.0	0.0	0.0	24913.1776	5209.9779	NaN	NaN	0.173	0.0225	0.8762	0.0229	0.0253	0.0281	0.025
0.0	0.0	0.0	28095.1776	7053.9779	NaN	NaN	0.2007	0.0227	0.8758	0.023	0.0253	0.0283	0.025
0.0	0.0	0.0	28371.1776	5882.9779	NaN	NaN	0.1717	0.0229	0.8757	0.0231	0.0251	0.0284	0.0249
0.0	0.0	0.0	23607.1776	8509.9779	NaN	NaN	0.265	0.0233	0.875	0.0232	0.0251	0.0287	0.0248
0.0	0.0	0.0	22551.1776	7196.9779	NaN	NaN	0.2419	0.0237	0.874	0.0233	0.025	0.0291	0.0248
0.0	0.0	0.0	26874.1776	4707.9779	NaN	NaN	0.1491	0.0243	0.873	0.0235	0.025	0.0295	0.0247
0.0	0.0	0.0	27910.1776	5596.9779	NaN	NaN	0.167	0.0249	0.8716	0.0237	0.0249	0.0301	0.0247
0.0	0.0	0.0	22059.1776	7126.9779	NaN	NaN	0.2442	0.0258	0.8695	0.0241	0.025	0.031	0.0247
0.0	0.0	0.0	23386.1776	6394.9779	NaN	NaN	0.2147	0.0263	0.8681	0.0243	0.025	0.0316	0.0247
0.0	0.0	0.0	26938.1776	7006.9779	NaN	NaN	0.2064	0.0267	0.867	0.0243	0.0252	0.032	0.0248
0.0	0.0	0.0	26615.1776	5552.9779	NaN	NaN	0.1726	0.0267	0.8681	0.0239	0.0251	0.0316	0.0247
0.0	0.0	0.0	26371.1776	6328.9779	NaN	NaN	0.1935	0.0267	0.869	0.0235	0.025	0.0311	0.0246
0.0	0.0	0.0	23739.1776	7294.9779	NaN	NaN	0.2351	0.0268	0.8693	0.0233	0.025	0.0309	0.0247
0.0	0.0	0.0	24319.1776	4376.9779	NaN	NaN	0.1525	0.027	0.8696	0.023	0.0251	0.0306	0.0247
0.0	0.0	0.0	19062.1776	9940.9779	NaN	NaN	0.3428	0.0275	0.8688	0.0227	0.0254	0.0308	0.0248
0.0	0.0	0.0	23245.1776	9051.9779	NaN	NaN	0.2803	0.0275	0.8691	0.0225	0.0254	0.0305	0.0249
0.0	0.0	0.0	25496.1776	5668.9779	NaN	NaN	0.1819	0.0276	0.8691	0.0223	0.0256	0.0305	0.025
0.0	0.0	0.0	21346.1776	6149.9779	NaN	NaN	0.2237	0.0279	0.8688	0.0221	0.0257	0.0305	0.025
0.0	0.0	0.0	20984.1776	7392.9779	NaN	NaN	0.2605	0.0282	0.8682	0.0219	0.0259	0.0306	0.0252
0.0	0.0	0.0	25478.1776	6502.9779	NaN	NaN	0.2033	0.0279	0.8695	0.0218	0.0256	0.0301	0.0251
0.0	0.0	0.0	25827.1776	7219.9779	NaN	NaN	0.2185	0.028	0.8693	0.0218	0.0256	0.0301	0.0251
0.0	0.0	0.0	26075.1776	6593.9779	NaN	NaN	0.2018	0.0279	0.8696	0.022	0.0255	0.03	0.025
0.0	0.0	0.0	24024.1776	7806.9779	NaN	NaN	0.2453	0.0278	0.8698	0.0221	0.0254	0.03	0.0249
0.0	0.0	0.0	22705.1776	6637.9779	NaN	NaN	0.2262	0.0279	0.8699	0.0221	0.0254	0.0299	0.0248
0.0	0.0	0.0	28977.1776	5784.9779	NaN	NaN	0.1664	0.028	0.8695	0.022	0.0254	0.03	0.025
0.0	0.0	0.0	24727.1776	4237.9779	NaN	NaN	0.1463	0.0279	0.8701	0.022	0.0253	0.0298	0.025
0.0	0.0	0.0	24580.1776	6724.9779	NaN	NaN	0.2148	0.0277	0.8702	0.0221	0.0252	0.0298	0.025
0.0	0.0	0.0	24208.1776	8857.9779	NaN	NaN	0.2679	0.0274	0.8711	0.0221	0.025	0.0296	0.0249
0.0	0.0	0.0	19712.1776	3871.9779	NaN	NaN	0.1642	0.0272	0.8719	0.0221	0.0248	0.0293	0.0247
0.0	0.0	0.0	23298.1776	6278.9779	NaN	NaN	0.2123	0.0276	0.8707	0.022	0.0251	0.0296	0.025
0.0	0.0	0.0	20774.1776	7815.9779	NaN	NaN	0.2734	0.0277	0.87	0.022	0.0253	0.0298	0.0252
0.0	0.0	0.0	21089.1776	7188.9779	NaN	NaN	0.2542	0.0274	0.8708	0.022	0.0252	0.0296	0.0251
0.0	0.0	0.0	23332.1776	9374.9779	NaN	NaN	0.2866	0.0276	0.8704	0.022	0.0252	0.0297	0.0251
0.0	0.0	0.0	17311.1776	6582.9779	NaN	NaN	0.2755	0.0272	0.872	0.022	0.0248	0.0293	0.0247
0.0	0.0	0.0	23038.1776	6109.9779	NaN	NaN	0.2096	0.027	0.8727	0.0221	0.0246	0.0289	0.0247
0.0	0.0	0.0	22989.1776	6894.9779	NaN	NaN	0.2307	0.0272	0.8724	0.022	0.0247	0.029	0.0247
0.0	0.0	0.0	27072.1776	9690.9779	NaN	NaN	0.2636	0.0267	0.8738	0.022	0.0244	0.0285	0.0245
0.0	0.0	0.0	21984.1776	5394.9779	NaN	NaN	0.197	0.0269	0.8738	0.0219	0.0245	0.0285	0.0244
0.0	0.0	0.0	23106.1776	6098.9779	NaN	NaN	0.2088	0.0267	0.8746	0.0218	0.0244	0.0282	0.0243
0.0	0.0	0.0	23050.1776	8420.9779	NaN	NaN	0.2676	0.0263	0.8763	0.0215	0.0243	0.0277	0.024
0.0	0.0	0.0	21809.1776	8105.9779	NaN	NaN	0.271	0.0257	0.8793	0.021	0.0237	0.0268	0.0234
0.0	0.0	0.0	24705.1776	6874.9779	NaN	NaN	0.2177	0.0257	0.8802	0.021	0.0236	0.0264	0.023
0.0	0.0	0.0	22079.1776	4376.9779	NaN	NaN	0.1654	0.0264	0.8793	0.0212	0.0236	0.0266	0.0229
0.0	0.0	0.0	27319.1776	7052.9779	NaN	NaN	0.2052	0.0273	0.8778	0.0217	0.0235	0.027	0.0227
0.0	0.0	0.0	24842.1776	8024.9779	NaN	NaN	0.2442	0.0295	0.8722	0.0225	0.024	0.0288	0.023
0.0	0.0	0.0	25211.1776	4418.9779	NaN	NaN	0.1491	0.0322	0.8652	0.0236	0.0246	0.0312	0.0232
0.0	0.0	0.0	24415.1776	11828.9779	NaN	NaN	0.3264	0.0362	0.856	0.0248	0.0252	0.0346	0.0233
0.0	0.0	0.0	26841.1776	9999.9779	NaN	NaN	0.2714	0.0417	0.8445	0.0262	0.0257	0.0386	0.0234
0.0	0.0	0.0	27052.1776	5950.9779	NaN	NaN	0.1803	0.0503	0.8276	0.0278	0.0267	0.044	0.0236
0.0	0.0	0.0	25011.1776	11187.9779	NaN	NaN	0.3091	0.0667	0.8	0.0298	0.028	0.0503	0.0252
0.0	0.0	0.0	32905.1776	5028.9779	NaN	NaN	0.1326	0.0963	0.7523	0.0322	0.0303	0.0611	0.0277
0.0	0.0	0.0	25122.1776	1744.9779	NaN	NaN	0.0649	0.1367	0.6915	0.0345	0.031	0.0744	0.0319
0.0	0.0	0.0	27241.1776	4657.9779	NaN	NaN	0.146	0.1338	0.6824	0.0365	0.0292	0.0848	0.0333
0.0	0.0	0.0	31251.1776	3430.9779	NaN	NaN	0.0989	0.1167	0.6997	0.0364	0.0275	0.0842	0.0354
0.0	0.0	0.0	29609.1776	3428.9779	NaN	NaN	0.1038	0.1093	0.7047	0.0374	0.0262	0.0869	0.0355
0.0	0.0	0.0	28956.1776	5195.9779	NaN	NaN	0.1521	0.0967	0.7177	0.0375	0.0257	0.0863	0.0362
0.0	0.0	0.0	26682.1776	3806.9779	NaN	NaN	0.1249	0.0855	0.7314	0.0375	0.0251	0.0845	0.0361
0.0	0.0	0.0	27434.1776	5972.9779	NaN	NaN	0.1788	0.0788	0.741	0.0371	0.0247	0.0818	0.0366
0.0	0.0	0.0	34893.1776	3816.9779	NaN	NaN	0.0986	0.077	0.7403	0.0373	0.0248	0.0837	0.037
0.0	0.0	0.0	28175.1776	4283.9779	NaN	NaN	0.132	0.0734	0.7448	0.0369	0.0246	0.0827	0.0375
0.0	0.0	0.0	28409.1776	715.9779	NaN	NaN	0.0246	0.0687	0.7522	0.0366	0.024	0.0811	0.0375
0.0	0.0	0.0	28365.1776	5977.9779	NaN	NaN	0.1741	0.0608	0.7623	0.0367	0.024	0.0778	0.0384
0.0	0.0	0.0	32916.1776	5337.9779	NaN	NaN	0.1395	0.0575	0.7692	0.0363	0.0236	0.0749	0.0385
0.0	0.0	0.0	28479.1776	6365.9779	NaN	NaN	0.1827	0.0571	0.7682	0.0363	0.0238	0.0758	0.0387
0.0	0.0	0.0	31225.1776	2983.9779	NaN	NaN	0.0872	0.0553	0.7719	0.0361	0.0236	0.0742	0.0389
0.0	0.0	0.0	29951.1776	4299.9779	NaN	NaN	0.1255	0.0538	0.7729	0.0362	0.0237	0.074	0.0394
0.0	0.0	0.0	29487.1776	8452.9779	NaN	NaN	0.2228	0.0523	0.7767	0.036	0.0236	0.0722	0.0391
0.0	0.0	0.0	26674.1776	5367.9779	NaN	NaN	0.1675	0.0531	0.7734	0.0361	0.024	0.0739	0.0394
0.0	0.0	0.0	26972.1776	5072.9779	NaN	NaN	0.1583	0.0541	0.7734	0.0358	0.0241	0.0736	0.0389
0.0	0.0	0.0	28376.1776	1932.9779	NaN	NaN	0.0638	0.0552	0.7721	0.0358	0.0244	0.0739	0.0385
0.0	0.0	0.0	27108.1776	2380.9779	NaN	NaN	0.0807	0.0555	0.775	0.0354	0.0244	0.0719	0.0378
0.0	0.0	0.0	26367.1776	4747.9779	NaN	NaN	0.1526	0.0557	0.7759	0.0357	0.0248	0.0711	0.0369
0.0	0.0	0.0	26740.1776	5826.9779	NaN	NaN	0.1789	0.0548	0.7803	0.0359	0.0252	0.0679	0.036
0.0	0.0	0.0	28496.1776	4844.9779	NaN	NaN	0.1453	0.0567	0.7817	0.0361	0.0256	0.0655	0.0344
0.0	0.0	0.0	28678.1776	5821.9779	NaN	NaN	0.1688	0.0593	0.7813	0.0363	0.0264	0.0633	0.0333
0.0	0.0	0.0	29752.1776	3621.9779	NaN	NaN	0.1085	0.0632	0.7801	0.0363	0.0268	0.0614	0.0322
0.0	0.0	0.0	26988.1776	5564.9779	NaN	NaN	0.171	0.067	0.7771	0.0364	0.0273	0.061	0.0312
0.0	0.0	0.0	32348.1776	4629.9779	NaN	NaN	0.1252	0.0703	0.7752	0.0363	0.0276	0.0602	0.0305
0.0	0.0	0.0	25715.1776	2648.9779	NaN	NaN	0.0934	0.076	0.7697	0.0359	0.028	0.0607	0.0298
0.0	0.0	0.0	26748.1776	3521.9779	NaN	NaN	0.1164	0.0777	0.7695	0.036	0.0275	0.0603	0.029
0.0	0.0	0.0	26247.1776	3111.9779	NaN	NaN	0.106	0.0755	0.7741	0.0355	0.0274	0.0586	0.0289
0.0	0.0	0.0	27830.1776	4326.9779	NaN	NaN	0.1346	0.0743	0.7783	0.0351	0.0264	0.0575	0.0283
0.0	0.0	0.0	25379.1776	4944.9779	NaN	NaN	0.1631	0.071	0.7815	0.035	0.0264	0.0577	0.0285
0.0	0.0	0.0	26117.1776	7401.9779	NaN	NaN	0.2208	0.07	0.7819	0.0344	0.0261	0.0586	0.029
0.0	0.0	0.0	31918.1776	4945.9779	NaN	NaN	0.1342	0.0723	0.7764	0.0338	0.0259	0.0614	0.0302
0.0	0.0	0.0	29039.1776	2913.9779	NaN	NaN	0.0912	0.0763	0.769	0.0329	0.0256	0.0648	0.0313
0.0	0.0	0.0	28408.1776	3176.9779	NaN	NaN	0.1006	0.0781	0.7643	0.0323	0.0249	0.0682	0.032
0.0	0.0	0.0	29464.1776	3005.9779	NaN	NaN	0.0926	0.075	0.7661	0.032	0.0245	0.0693	0.0332
0.0	0.0	0.0	26843.1776	5858.9779	NaN	NaN	0.1792	0.0758	0.7634	0.0318	0.0244	0.0705	0.034
0.0	0.0	0.0	31263.1776	2538.9779	NaN	NaN	0.0751	0.0784	0.7542	0.0326	0.0246	0.0753	0.0348
0.0	0.0	0.0	31666.1776	4115.9779	NaN	NaN	0.115	0.0767	0.7524	0.0333	0.0248	0.0765	0.0363
0.0	0.0	0.0	29445.1776	5550.9779	NaN	NaN	0.1586	0.0773	0.7467	0.0342	0.0251	0.0792	0.0375
0.0	0.0	0.0	31783.1776	4550.9779	NaN	NaN	0.1253	0.0772	0.7397	0.0354	0.0259	0.0826	0.0392
0.0	0.0	0.0	23458.1776	6128.9779	NaN	NaN	0.2071	0.079	0.7303	0.0364	0.0267	0.0871	0.0406
0.0	0.0	0.0	24898.1776	7087.9779	NaN	NaN	0.2216	0.0813	0.7209	0.0369	0.0275	0.0916	0.0418
0.0	0.0	0.0	28854.1776	7209.9779	NaN	NaN	0.1999	0.0839	0.7114	0.0376	0.028	0.0962	0.043
0.0	0.0	0.0	26690.1776	3980.9779	NaN	NaN	0.1298	0.0881	0.7049	0.0377	0.0282	0.098	0.0431
0.0	0.0	0.0	27951.1776	4170.9779	NaN	NaN	0.1298	0.0938	0.692	0.0382	0.0286	0.1043	0.0431
0.0	0.0	0.0	26323.1776	5703.9779	NaN	NaN	0.1781	0.0929	0.6895	0.0383	0.0287	0.1064	0.0442
0.0	0.0	0.0	30534.1776	5370.9779	NaN	NaN	0.1496	0.0921	0.6916	0.0384	0.0281	0.1053	0.0445
0.0	0.0	0.0	28852.1776	4333.9779	NaN	NaN	0.1306	0.0932	0.6843	0.0384	0.0287	0.1098	0.0456
0.0	0.0	0.0	29386.1776	5404.9779	NaN	NaN	0.1554	0.0937	0.6808	0.0385	0.0286	0.1123	0.0461
0.0	0.0	0.0	29552.1776	3953.9779	NaN	NaN	0.118	0.0931	0.6821	0.0385	0.0285	0.1114	0.0465
0.0	0.0	0.0	30546.1776	4216.9779	NaN	NaN	0.1213	0.094	0.6796	0.0389	0.0283	0.1125	0.0468
0.0	0.0	0.0	32593.1776	3987.9779	NaN	NaN	0.109	0.095	0.6779	0.0387	0.0285	0.1131	0.0467
0.0	0.0	0.0	28494.1776	6065.9779	NaN	NaN	0.1755	0.0964	0.6747	0.039	0.0285	0.1149	0.0464
0.0	0.0	0.0	29607.1776	4775.9779	NaN	NaN	0.1389	0.0968	0.6774	0.0387	0.0285	0.1129	0.0457
0.0	0.0	0.0	32014.1776	6144.9779	NaN	NaN	0.161	0.0979	0.6736	0.039	0.0288	0.1155	0.0454
0.0	0.0	0.0	30766.1776	4175.9779	NaN	NaN	0.1195	0.0966	0.6801	0.0387	0.0284	0.1117	0.0445
0.0	0.0	0.0	30083.1776	2186.9779	NaN	NaN	0.0678	0.0969	0.6814	0.0389	0.0281	0.1111	0.0436
0.0	0.0	0.0	25892.1776	2348.9779	NaN	NaN	0.0832	0.0939	0.6854	0.0389	0.0282	0.1104	0.0432
0.0	0.0	0.0	28272.1776	4987.9779	NaN	NaN	0.15	0.0901	0.6919	0.039	0.0279	0.1083	0.0429
0.0	0.0	0.0	28665.1776	3924.9779	NaN	NaN	0.1204	0.0867	0.699	0.0389	0.0276	0.1054	0.0424
0.0	0.0	0.0	30426.1776	1994.9779	NaN	NaN	0.0615	0.0845	0.7048	0.0387	0.0272	0.1026	0.0421
0.0	0.0	0.0	27926.1776	3741.9779	NaN	NaN	0.1182	0.0809	0.7104	0.0388	0.0272	0.1006	0.0421
0.0	0.0	0.0	27840.1776	6917.9779	NaN	NaN	0.199	0.0763	0.7217	0.0384	0.0267	0.0949	0.042
0.0	0.0	0.0	28266.1776	3985.9779	NaN	NaN	0.1236	0.0746	0.7247	0.0384	0.0265	0.0937	0.042
0.0	0.0	0.0	30539.1776	5485.9779	NaN	NaN	0.1523	0.0729	0.7279	0.0382	0.0266	0.0923	0.0422
0.0	0.0	0.0	26434.1776	6446.9779	NaN	NaN	0.1961	0.0709	0.7332	0.0379	0.0261	0.0901	0.0417
0.0	0.0	0.0	27508.1776	6398.9779	NaN	NaN	0.1887	0.0677	0.7396	0.0378	0.0259	0.087	0.042
0.0	0.0	0.0	26332.1776	5841.9779	NaN	NaN	0.1816	0.067	0.7402	0.0377	0.0259	0.0868	0.0422
0.0	0.0	0.0	24776.1776	4047.9779	NaN	NaN	0.1404	0.0672	0.7388	0.0376	0.026	0.0877	0.0427
0.0	0.0	0.0	26375.1776	3975.9779	NaN	NaN	0.131	0.0673	0.7399	0.0374	0.0257	0.0869	0.0428
0.0	0.0	0.0	27533.1776	1310.9779	NaN	NaN	0.0455	0.068	0.7398	0.0371	0.0255	0.0866	0.043
0.0	0.0	0.0	33433.1776	-388.0221	NaN	NaN	-0.0117	0.0677	0.7415	0.0369	0.0252	0.0858	0.0429
0.0	0.0	0.0	26972.1776	4677.9779	NaN	NaN	0.1478	0.066	0.7444	0.0367	0.0252	0.0848	0.0429
0.0	0.0	0.0	27843.1776	9233.9779	NaN	NaN	0.249	0.0631	0.7502	0.0366	0.025	0.0823	0.0428
0.0	0.0	0.0	29700.1776	7708.9779	NaN	NaN	0.2061	0.0617	0.7515	0.0365	0.0254	0.0817	0.0432
0.0	0.0	0.0	29269.1776	6775.9779	NaN	NaN	0.188	0.0614	0.7562	0.0359	0.025	0.0797	0.0417
0.0	0.0	0.0	28300.1776	1340.9779	NaN	NaN	0.0452	0.0617	0.7574	0.0357	0.0251	0.0789	0.0411
0.0	0.0	0.0	29366.1776	3309.9779	NaN	NaN	0.1013	0.0604	0.7616	0.0356	0.025	0.0767	0.0407
0.0	0.0	0.0	27554.1776	5871.9779	NaN	NaN	0.1757	0.0598	0.763	0.0356	0.0253	0.0758	0.0405
0.0	0.0	0.0	26202.1776	1961.9779	NaN	NaN	0.0697	0.0604	0.7633	0.0353	0.0254	0.0752	0.0404
0.0	0.0	0.0	25091.1776	4546.9779	NaN	NaN	0.1534	0.06	0.7647	0.0352	0.0255	0.0744	0.0402
0.0	0.0	0.0	24519.1776	4222.9779	NaN	NaN	0.1469	0.0581	0.7692	0.0351	0.0258	0.0717	0.0401
0.0	0.0	0.0	26741.1776	2022.9779	NaN	NaN	0.0703	0.0606	0.77	0.0348	0.0256	0.07	0.0391
0.0	0.0	0.0	21297.1776	2378.9779	NaN	NaN	0.1005	0.0624	0.7669	0.035	0.0261	0.0706	0.039
0.0	0.0	0.0	26552.1776	2140.9779	NaN	NaN	0.0746	0.062	0.7688	0.0349	0.0262	0.0692	0.0389
0.0	0.0	0.0	24071.1776	1743.9779	NaN	NaN	0.0676	0.0598	0.7721	0.0351	0.0267	0.0677	0.0387
0.0	0.0	0.0	30335.1776	5536.9779	NaN	NaN	0.1544	0.0575	0.7758	0.0353	0.0271	0.0657	0.0385
0.0	0.0	0.0	23818.1776	2465.9779	NaN	NaN	0.0938	0.0566	0.7768	0.0356	0.0281	0.0648	0.0381
0.0	0.0	0.0	27242.1776	6859.9779	NaN	NaN	0.2012	0.0554	0.7816	0.0359	0.0283	0.0617	0.0372
0.0	0.0	0.0	29723.1776	2880.9779	NaN	NaN	0.0884	0.0553	0.7811	0.0365	0.0296	0.0607	0.0367
0.0	0.0	0.0	32959.1776	3590.9779	NaN	NaN	0.0982	0.056	0.7835	0.0367	0.0299	0.0585	0.0354
0.0	0.0	0.0	26991.1776	928.9779	NaN	NaN	0.0333	0.057	0.7821	0.0373	0.0308	0.058	0.0349
0.0	0.0	0.0	26414.1776	2606.9779	NaN	NaN	0.0898	0.0565	0.7834	0.0375	0.0311	0.0568	0.0347
0.0	0.0	0.0	28740.1776	4848.9779	NaN	NaN	0.1444	0.0553	0.7856	0.038	0.0316	0.0553	0.0342
0.0	0.0	0.0	26172.1776	4310.9779	NaN	NaN	0.1414	0.0553	0.7861	0.038	0.032	0.0546	0.034
0.0	0.0	0.0	29137.1776	4333.9779	NaN	NaN	0.1295	0.0564	0.7854	0.0378	0.0324	0.0544	0.0336
0.0	0.0	0.0	27772.1776	4322.9779	NaN	NaN	0.1347	0.057	0.7832	0.0378	0.0331	0.055	0.0339
0.0	0.0	0.0	27061.1776	2863.9779	NaN	NaN	0.0957	0.058	0.7852	0.0372	0.0328	0.0538	0.033
0.0	0.0	0.0	29698.1776	4126.9779	NaN	NaN	0.122	0.0598	0.7811	0.037	0.0337	0.0553	0.0332
0.0	0.0	0.0	32638.1776	5199.9779	NaN	NaN	0.1374	0.0607	0.7803	0.0368	0.034	0.0552	0.0331
0.0	0.0	0.0	24431.1776	5386.9779	NaN	NaN	0.1807	0.0633	0.7782	0.0364	0.0342	0.0553	0.0326
0.0	0.0	0.0	26864.1776	5821.9779	NaN	NaN	0.1781	0.064	0.7767	0.0364	0.0345	0.0558	0.0325
0.0	0.0	0.0	30249.1776	7053.9779	NaN	NaN	0.1891	0.0626	0.7759	0.0368	0.0354	0.0563	0.0329
0.0	0.0	0.0	25635.1776	4418.9779	NaN	NaN	0.147	0.0643	0.7764	0.0363	0.0353	0.0556	0.0322
0.0	0.0	0.0	26622.1776	3181.9779	NaN	NaN	0.1068	0.0662	0.7737	0.0362	0.0357	0.0562	0.0321
0.0	0.0	0.0	28700.1776	2517.9779	NaN	NaN	0.0807	0.065	0.7744	0.0364	0.036	0.056	0.0323
0.0	0.0	0.0	28008.1776	1836.9779	NaN	NaN	0.0616	0.0659	0.7762	0.0358	0.0354	0.0551	0.0316
0.0	0.0	0.0	28358.1776	7711.9779	NaN	NaN	0.2138	0.0641	0.776	0.0362	0.0361	0.0558	0.0318
0.0	0.0	0.0	29342.1776	8125.9779	NaN	NaN	0.2169	0.0625	0.778	0.0363	0.0362	0.0554	0.0317
0.0	0.0	0.0	27851.1776	6215.9779	NaN	NaN	0.1825	0.0626	0.7801	0.0359	0.0357	0.0545	0.0312
0.0	0.0	0.0	28914.1776	4974.9779	NaN	NaN	0.1468	0.062	0.7808	0.0359	0.0355	0.0545	0.0311
0.0	0.0	0.0	25345.1776	4111.9779	NaN	NaN	0.1396	0.0602	0.7833	0.0361	0.0352	0.0541	0.0311
0.0	0.0	0.0	30823.1776	3295.9779	NaN	NaN	0.0966	0.0588	0.7857	0.0361	0.0346	0.0538	0.031
0.0	0.0	0.0	26332.1776	6395.9779	NaN	NaN	0.1954	0.0582	0.7832	0.0365	0.0354	0.0554	0.0313
0.0	0.0	0.0	26986.1776	4589.9779	NaN	NaN	0.1454	0.0567	0.7891	0.0363	0.0338	0.0535	0.0307
0.0	0.0	0.0	29000.1776	2441.9779	NaN	NaN	0.0777	0.0558	0.7877	0.0368	0.0343	0.0544	0.031
0.0	0.0	0.0	28275.1776	9373.9779	NaN	NaN	0.249	0.0534	0.7928	0.0369	0.0336	0.0525	0.0308
0.0	0.0	0.0	25077.1776	4332.9779	NaN	NaN	0.1473	0.0533	0.7953	0.0366	0.0331	0.0515	0.0302
0.0	0.0	0.0	31886.1776	2881.9779	NaN	NaN	0.0829	0.0524	0.7985	0.0365	0.0325	0.0503	0.03
0.0	0.0	0.0	29964.1776	4693.9779	NaN	NaN	0.1354	0.052	0.7985	0.0364	0.0328	0.0504	0.0298
0.0	0.0	0.0	30372.1776	6911.9779	NaN	NaN	0.1854	0.0496	0.8051	0.0362	0.0319	0.0479	0.0293
0.0	0.0	0.0	31008.1776	3667.9779	NaN	NaN	0.1058	0.0488	0.807	0.0363	0.0319	0.0471	0.029
0.0	0.0	0.0	25700.1776	6658.9779	NaN	NaN	0.2058	0.0477	0.8092	0.0361	0.0319	0.0464	0.0287
0.0	0.0	0.0	28516.1776	5446.9779	NaN	NaN	0.1604	0.0466	0.8132	0.0356	0.0315	0.0449	0.0281
0.0	0.0	0.0	22850.1776	4926.9779	NaN	NaN	0.1774	0.0463	0.8152	0.0351	0.0315	0.0441	0.0278
0.0	0.0	0.0	27206.1776	8459.9779	NaN	NaN	0.2372	0.0459	0.8179	0.0345	0.0312	0.0431	0.0273
0.0	0.0	0.0	26465.1776	7086.9779	NaN	NaN	0.2112	0.0462	0.8182	0.0343	0.0313	0.043	0.0271
0.0	0.0	0.0	25797.1776	6114.9779	NaN	NaN	0.1916	0.047	0.822	0.0332	0.0303	0.0413	0.0263
0.0	0.0	0.0	25402.1776	3582.9779	NaN	NaN	0.1236	0.0483	0.8202	0.0332	0.0306	0.0416	0.0261
0.0	0.0	0.0	29170.1776	3528.9779	NaN	NaN	0.1079	0.0488	0.8219	0.0329	0.03	0.0408	0.0256
0.0	0.0	0.0	31066.1776	3795.9779	NaN	NaN	0.1089	0.0489	0.8222	0.033	0.03	0.0404	0.0256
0.0	0.0	0.0	32604.1776	3793.9779	NaN	NaN	0.1042	0.0492	0.823	0.0327	0.0299	0.04	0.0253
0.0	0.0	0.0	30270.1776	6139.9779	NaN	NaN	0.1686	0.0487	0.8235	0.0328	0.03	0.0398	0.0252
0.0	0.0	0.0	30525.1776	4911.9779	NaN	NaN	0.1386	0.0478	0.8258	0.0326	0.0299	0.0391	0.025
0.0	0.0	0.0	29205.1776	3453.9779	NaN	NaN	0.1058	0.0463	0.828	0.0324	0.0299	0.0385	0.0249
0.0	0.0	0.0	31930.1776	7008.9779	NaN	NaN	0.18	0.0448	0.8304	0.0322	0.03	0.0379	0.0247
0.0	0.0	0.0	27672.1776	3427.9779	NaN	NaN	0.1102	0.0443	0.8311	0.0322	0.0302	0.0375	0.0246
0.0	0.0	0.0	27307.1776	2574.9779	NaN	NaN	0.0862	0.0449	0.8332	0.0317	0.0295	0.0366	0.0241
0.0	0.0	0.0	27376.1776	3450.9779	NaN	NaN	0.1119	0.0445	0.8329	0.0318	0.0299	0.0368	0.0241
0.0	0.0	0.0	31075.1776	6094.9779	NaN	NaN	0.164	0.0432	0.8359	0.0316	0.0295	0.0358	0.0239
0.0	0.0	0.0	25151.1776	3804.9779	NaN	NaN	0.1314	0.043	0.8372	0.0312	0.0294	0.0355	0.0236
0.0	0.0	0.0	27647.1776	5201.9779	NaN	NaN	0.1584	0.0419	0.839	0.0309	0.0295	0.0353	0.0234
0.0	0.0	0.0	28539.1776	4320.9779	NaN	NaN	0.1315	0.0406	0.8413	0.0306	0.0294	0.0347	0.0234
0.0	0.0	0.0	27218.1776	5452.9779	NaN	NaN	0.1669	0.0402	0.8444	0.0298	0.0288	0.034	0.0229
0.0	0.0	0.0	32500.1776	5215.9779	NaN	NaN	0.1383	0.0402	0.8447	0.0295	0.0288	0.0341	0.0227
0.0	0.0	0.0	28587.1776	5705.9779	NaN	NaN	0.1664	0.04	0.846	0.0291	0.0285	0.0338	0.0225
0.0	0.0	0.0	29278.1776	4459.9779	NaN	NaN	0.1322	0.0405	0.848	0.0287	0.0275	0.0333	0.022
0.0	0.0	0.0	31447.1776	6555.9779	NaN	NaN	0.1725	0.04	0.8481	0.0284	0.0277	0.0335	0.0221
0.0	0.0	0.0	27794.1776	5113.9779	NaN	NaN	0.1554	0.0397	0.8499	0.0282	0.0272	0.0332	0.0219
0.0	0.0	0.0	28467.1776	4935.9779	NaN	NaN	0.1478	0.0395	0.8504	0.028	0.0271	0.0333	0.0218
0.0	0.0	0.0	32072.1776	6914.9779	NaN	NaN	0.1774	0.0387	0.8512	0.028	0.027	0.0332	0.0219
0.0	0.0	0.0	26972.1776	3158.9779	NaN	NaN	0.1048	0.0392	0.8519	0.0277	0.0265	0.0332	0.0215
0.0	0.0	0.0	26620.1776	5504.9779	NaN	NaN	0.1714	0.0398	0.8517	0.0275	0.0262	0.0334	0.0214
0.0	0.0	0.0	26083.1776	7307.9779	NaN	NaN	0.2189	0.0401	0.8507	0.0276	0.0262	0.034	0.0214
0.0	0.0	0.0	29434.1776	5476.9779	NaN	NaN	0.1569	0.0412	0.8514	0.0273	0.0254	0.0338	0.0208
0.0	0.0	0.0	31191.1776	5033.9779	NaN	NaN	0.139	0.0421	0.8505	0.0273	0.0252	0.0343	0.0207
0.0	0.0	0.0	28225.1776	6078.9779	NaN	NaN	0.1772	0.0422	0.8509	0.0272	0.0248	0.0344	0.0204
0.0	0.0	0.0	29649.1776	2606.9779	NaN	NaN	0.0808	0.0419	0.8526	0.027	0.0242	0.0342	0.02
0.0	0.0	0.0	28547.1776	4367.9779	NaN	NaN	0.1327	0.0408	0.854	0.0269	0.0242	0.0342	0.0199
0.0	0.0	0.0	30000.1776	5250.9779	NaN	NaN	0.149	0.0411	0.8552	0.0266	0.0237	0.0339	0.0195
0.0	0.0	0.0	28741.1776	3318.9779	NaN	NaN	0.1035	0.0421	0.8547	0.0265	0.0235	0.0339	0.0193
0.0	0.0	0.0	26716.1776	5258.9779	NaN	NaN	0.1645	0.0429	0.8543	0.0263	0.0234	0.0339	0.0192
0.0	0.0	0.0	28858.1776	6989.9779	NaN	NaN	0.195	0.0441	0.8529	0.0263	0.0234	0.0341	0.0192
0.0	0.0	0.0	31742.1776	4636.9779	NaN	NaN	0.1275	0.0455	0.852	0.0261	0.0232	0.0341	0.0192
0.0	0.0	0.0	30443.1776	3586.9779	NaN	NaN	0.1054	0.0464	0.8502	0.0261	0.0235	0.0343	0.0195
0.0	0.0	0.0	29318.1776	4476.9779	NaN	NaN	0.1325	0.0475	0.8486	0.0261	0.0237	0.0345	0.0196
0.0	0.0	0.0	29218.1776	1459.9779	NaN	NaN	0.0476	0.0483	0.8477	0.026	0.0238	0.0343	0.0198
0.0	0.0	0.0	29049.1776	1969.9779	NaN	NaN	0.0635	0.049	0.8473	0.0258	0.024	0.034	0.02
0.0	0.0	0.0	28752.1776	3934.9779	NaN	NaN	0.1204	0.0482	0.8484	0.0256	0.0243	0.0333	0.0202
0.0	0.0	0.0	29412.1776	4989.9779	NaN	NaN	0.145	0.0491	0.8483	0.0252	0.0244	0.0328	0.0203
0.0	0.0	0.0	25559.1776	3761.9779	NaN	NaN	0.1283	0.0496	0.8477	0.0249	0.0249	0.0324	0.0205
0.0	0.0	0.0	28483.1776	5662.9779	NaN	NaN	0.1658	0.0497	0.848	0.0246	0.025	0.0321	0.0206
0.0	0.0	0.0	29062.1776	5679.9779	NaN	NaN	0.1635	0.051	0.8462	0.0244	0.0254	0.0322	0.0208
0.0	0.0	0.0	34471.1776	5521.9779	NaN	NaN	0.1381	0.0526	0.8441	0.0243	0.0258	0.0323	0.021
0.0	0.0	0.0	26382.1776	2881.9779	NaN	NaN	0.0985	0.0547	0.8409	0.0241	0.0265	0.0326	0.0213
0.0	0.0	0.0	29710.1776	4641.9779	NaN	NaN	0.1351	0.0563	0.8393	0.0239	0.0266	0.0326	0.0213
0.0	0.0	0.0	32159.1776	4190.9779	NaN	NaN	0.1153	0.0562	0.8391	0.0236	0.027	0.0326	0.0215
0.0	0.0	0.0	26715.1776	5500.9779	NaN	NaN	0.1708	0.0579	0.8374	0.0235	0.0269	0.0327	0.0215
0.0	0.0	0.0	30276.1776	4070.9779	NaN	NaN	0.1185	0.0591	0.8359	0.0233	0.0272	0.033	0.0216
0.0	0.0	0.0	29038.1776	5129.9779	NaN	NaN	0.1501	0.0586	0.8365	0.023	0.0273	0.033	0.0217
0.0	0.0	0.0	25499.1776	7458.9779	NaN	NaN	0.2263	0.0603	0.8339	0.0231	0.0274	0.0336	0.0217
0.0	0.0	0.0	28700.1776	5773.9779	NaN	NaN	0.1675	0.0624	0.8302	0.0231	0.0276	0.0348	0.0219
0.0	0.0	0.0	30137.1776	2768.9779	NaN	NaN	0.0841	0.0643	0.8268	0.0233	0.0277	0.0359	0.022
0.0	0.0	0.0	26984.1776	3807.9779	NaN	NaN	0.1237	0.0656	0.8241	0.0233	0.0278	0.0369	0.0222
0.0	0.0	0.0	29404.1776	2884.9779	NaN	NaN	0.0893	0.0651	0.8248	0.0232	0.0275	0.0373	0.0222
0.0	0.0	0.0	32424.1776	4581.9779	NaN	NaN	0.1238	0.0644	0.8253	0.0231	0.0272	0.0378	0.0223
0.0	0.0	0.0	28939.1776	3728.9779	NaN	NaN	0.1141	0.065	0.8237	0.0231	0.0271	0.0386	0.0224
0.0	0.0	0.0	24942.1776	1989.9779	NaN	NaN	0.0739	0.063	0.8268	0.0229	0.0266	0.0385	0.0222
0.0	0.0	0.0	28661.1776	4415.9779	NaN	NaN	0.1335	0.0589	0.8337	0.0225	0.0258	0.0372	0.022
0.0	0.0	0.0	28755.1776	7678.9779	NaN	NaN	0.2108	0.0566	0.8365	0.0224	0.0257	0.0367	0.0221
0.0	0.0	0.0	25128.1776	5725.9779	NaN	NaN	0.1856	0.0576	0.8347	0.0227	0.0256	0.0373	0.0222
0.0	0.0	0.0	25867.1776	5980.9779	NaN	NaN	0.1878	0.0569	0.8352	0.0228	0.0255	0.0374	0.0223
0.0	0.0	0.0	28733.1776	4103.9779	NaN	NaN	0.125	0.0566	0.836	0.023	0.025	0.0374	0.022
0.0	0.0	0.0	29334.1776	4026.9779	NaN	NaN	0.1207	0.0556	0.8371	0.0231	0.0247	0.0375	0.0219
0.0	0.0	0.0	28325.1776	7283.9779	NaN	NaN	0.2046	0.0547	0.8382	0.0231	0.0247	0.0376	0.0218
0.0	0.0	0.0	29486.1776	2283.9779	NaN	NaN	0.0719	0.0539	0.84	0.0232	0.0243	0.0373	0.0214
0.0	0.0	0.0	31198.1776	3262.9779	NaN	NaN	0.0947	0.0518	0.8435	0.0232	0.0239	0.0367	0.021
0.0	0.0	0.0	25937.1776	5058.9779	NaN	NaN	0.1632	0.0484	0.8484	0.0231	0.0237	0.0356	0.0208
0.0	0.0	0.0	25191.1776	5321.9779	NaN	NaN	0.1744	0.0473	0.851	0.0231	0.0233	0.035	0.0203
0.0	0.0	0.0	24310.1776	7827.9779	NaN	NaN	0.2436	0.0466	0.852	0.0232	0.0234	0.0348	0.0201
0.0	0.0	0.0	26510.1776	4064.9779	NaN	NaN	0.133	0.0474	0.8512	0.0233	0.0234	0.035	0.0198
0.0	0.0	0.0	25594.1776	7838.9779	NaN	NaN	0.2345	0.0482	0.8513	0.0234	0.0231	0.0347	0.0193
0.0	0.0	0.0	29569.1776	3359.9779	NaN	NaN	0.102	0.0481	0.8527	0.0234	0.0228	0.0341	0.0189
0.0	0.0	0.0	24797.1776	3821.9779	NaN	NaN	0.1335	0.0467	0.856	0.0233	0.0224	0.033	0.0185
0.0	0.0	0.0	28573.1776	6176.9779	NaN	NaN	0.1778	0.0448	0.86	0.023	0.0222	0.0318	0.0182
0.0	0.0	0.0	28148.1776	4788.9779	NaN	NaN	0.1454	0.045	0.8602	0.0229	0.0223	0.0314	0.0182
0.0	0.0	0.0	28429.1776	1161.9779	NaN	NaN	0.0393	0.0466	0.8594	0.0228	0.0222	0.031	0.018
0.0	0.0	0.0	26290.1776	2744.9779	NaN	NaN	0.0945	0.0472	0.8585	0.0227	0.0226	0.0308	0.0182
0.0	0.0	0.0	31879.1776	5988.9779	NaN	NaN	0.1582	0.0472	0.8589	0.0226	0.0226	0.0304	0.0182
0.0	0.0	0.0	25468.1776	5662.9779	NaN	NaN	0.1819	0.0492	0.856	0.0226	0.0231	0.0307	0.0184
0.0	0.0	0.0	30312.1776	2699.9779	NaN	NaN	0.0818	0.05	0.8547	0.0226	0.0234	0.0308	0.0185
0.0	0.0	0.0	30072.1776	5811.9779	NaN	NaN	0.162	0.0503	0.8534	0.0226	0.0239	0.0311	0.0188
0.0	0.0	0.0	27776.1776	3567.9779	NaN	NaN	0.1138	0.0541	0.8476	0.023	0.0242	0.0323	0.0189
0.0	0.0	0.0	26588.1776	4199.9779	NaN	NaN	0.1364	0.0586	0.8393	0.0235	0.0252	0.0341	0.0194
0.0	0.0	0.0	23678.1776	1463.9779	NaN	NaN	0.0582	0.0604	0.8353	0.0239	0.0253	0.0356	0.0195
0.0	0.0	0.0	27788.1776	5016.9779	NaN	NaN	0.1529	0.0605	0.8332	0.0243	0.025	0.0374	0.0196
0.0	0.0	0.0	30150.1776	3780.9779	NaN	NaN	0.1114	0.0579	0.8335	0.0247	0.0247	0.0395	0.0196
0.0	0.0	0.0	25198.1776	4413.9779	NaN	NaN	0.1491	0.0569	0.8296	0.0252	0.0253	0.043	0.0201
0.0	0.0	0.0	25675.1776	6346.9779	NaN	NaN	0.1982	0.0571	0.823	0.026	0.026	0.0473	0.0205
0.0	0.0	0.0	27718.1776	3192.9779	NaN	NaN	0.1033	0.0578	0.8147	0.0269	0.0272	0.0523	0.0212
0.0	0.0	0.0	28406.1776	3286.9779	NaN	NaN	0.1037	0.0606	0.8038	0.028	0.0278	0.0583	0.0215
0.0	0.0	0.0	26812.1776	4632.9779	NaN	NaN	0.1473	0.0633	0.788	0.029	0.03	0.0673	0.0225
0.0	0.0	0.0	31400.1776	6312.9779	NaN	NaN	0.1674	0.067	0.7748	0.0299	0.0312	0.0741	0.023
0.0	0.0	0.0	28988.1776	5957.9779	NaN	NaN	0.1705	0.0716	0.7531	0.0311	0.0337	0.0864	0.0242
0.0	0.0	0.0	29951.1776	9045.9779	NaN	NaN	0.232	0.0761	0.7322	0.0323	0.0359	0.0984	0.025
0.0	0.0	0.0	29078.1776	3340.9779	NaN	NaN	0.1031	0.0815	0.7085	0.0334	0.0381	0.1124	0.026
0.0	0.0	0.0	26455.1776	5965.9779	NaN	NaN	0.184	0.0845	0.6877	0.0347	0.0399	0.1266	0.0267
0.0	0.0	0.0	29093.1776	1856.9779	NaN	NaN	0.06	0.087	0.6625	0.036	0.0424	0.1443	0.0279
0.0	0.0	0.0	25642.1776	3975.9779	NaN	NaN	0.1342	0.0873	0.6379	0.0375	0.0446	0.1639	0.0288
0.0	0.0	0.0	27780.1776	3930.9779	NaN	NaN	0.124	0.0866	0.6122	0.0396	0.0469	0.1847	0.03
0.0	0.0	0.0	25280.1776	5072.9779	NaN	NaN	0.1671	0.084	0.5821	0.0416	0.0501	0.211	0.0312
0.0	0.0	0.0	25998.1776	2707.9779	NaN	NaN	0.0943	0.0844	0.5653	0.0421	0.0513	0.2257	0.0313
0.0	0.0	0.0	26832.1776	2767.9779	NaN	NaN	0.0935	0.0813	0.5397	0.0434	0.0545	0.2486	0.0325
0.0	0.0	0.0	25157.1776	3757.9779	NaN	NaN	0.13	0.0785	0.5195	0.044	0.0576	0.2664	0.0338
0.0	0.0	0.0	26425.1776	6297.9779	NaN	NaN	0.1925	0.0759	0.5016	0.0445	0.0599	0.2832	0.0348
0.0	0.0	0.0	28343.1776	3665.9779	NaN	NaN	0.1145	0.0747	0.4899	0.0445	0.062	0.2934	0.0356
0.0	0.0	0.0	31769.1776	3389.9779	NaN	NaN	0.0964	0.0741	0.4777	0.0444	0.0637	0.3036	0.0365
0.0	0.0	0.0	27048.1776	4234.9779	NaN	NaN	0.1354	0.0732	0.4696	0.0443	0.0651	0.3107	0.037
0.0	0.0	0.0	24447.1776	5802.9779	NaN	NaN	0.1918	0.0734	0.4613	0.0436	0.0671	0.3164	0.0381
0.0	0.0	0.0	30442.1776	3672.9779	NaN	NaN	0.1077	0.0733	0.4488	0.0435	0.0681	0.3278	0.0386
0.0	0.0	0.0	29116.1776	5263.9779	NaN	NaN	0.1531	0.0738	0.4431	0.0429	0.0705	0.33	0.0398
0.0	0.0	0.0	28586.1776	2524.9779	NaN	NaN	0.0812	0.0746	0.4332	0.0425	0.0701	0.3394	0.0401
0.0	0.0	0.0	29740.1776	4735.9779	NaN	NaN	0.1374	0.0715	0.4285	0.0429	0.0723	0.3437	0.0412
0.0	0.0	0.0	26510.1776	6118.9779	NaN	NaN	0.1875	0.0716	0.4295	0.0429	0.0728	0.3419	0.0414
0.0	0.0	0.0	27596.1776	834.9779	NaN	NaN	0.0294	0.0727	0.4251	0.0428	0.0727	0.3452	0.0416
0.0	0.0	0.0	30945.1776	3195.9779	NaN	NaN	0.0936	0.0731	0.4212	0.0424	0.073	0.3482	0.042
0.0	0.0	0.0	28515.1776	1407.9779	NaN	NaN	0.0471	0.0721	0.42	0.0429	0.073	0.35	0.0421
0.0	0.0	0.0	26043.1776	6533.9779	NaN	NaN	0.2006	0.0717	0.4201	0.0427	0.0733	0.3499	0.0423
0.0	0.0	0.0	30440.1776	6374.9779	NaN	NaN	0.1732	0.0703	0.4177	0.0429	0.0741	0.3523	0.0427
0.0	0.0	0.0	33094.1776	5703.9779	NaN	NaN	0.147	0.0702	0.4201	0.043	0.0742	0.3499	0.0425
0.0	0.0	0.0	23829.1776	4739.9779	NaN	NaN	0.1659	0.0708	0.4178	0.0427	0.0743	0.3515	0.043
0.0	0.0	0.0	27668.1776	7082.9779	NaN	NaN	0.2038	0.0702	0.4182	0.0428	0.0746	0.3511	0.043
0.0	0.0	0.0	28833.1776	2544.9779	NaN	NaN	0.0811	0.0708	0.4176	0.0428	0.0746	0.3511	0.043
0.0	0.0	0.0	27577.1776	3971.9779	NaN	NaN	0.1259	0.072	0.4159	0.0426	0.0746	0.3517	0.0431
0.0	0.0	0.0	25064.1776	6717.9779	NaN	NaN	0.2114	0.0716	0.4139	0.043	0.0746	0.3535	0.0433
0.0	0.0	0.0	28120.1776	5647.9779	NaN	NaN	0.1673	0.072	0.4165	0.043	0.0745	0.3508	0.0432
0.0	0.0	0.0	25429.1776	2615.9779	NaN	NaN	0.0933	0.0735	0.4128	0.0429	0.0739	0.3539	0.0431
0.0	0.0	0.0	27172.1776	3396.9779	NaN	NaN	0.1111	0.0739	0.4121	0.0425	0.0749	0.353	0.0436
0.0	0.0	0.0	28109.1776	1082.9779	NaN	NaN	0.0371	0.0732	0.4127	0.0429	0.0735	0.3547	0.043
0.0	0.0	0.0	28791.1776	6302.9779	NaN	NaN	0.1796	0.0727	0.4156	0.0427	0.0745	0.3511	0.0433
0.0	0.0	0.0	27984.1776	4828.9779	NaN	NaN	0.1472	0.0733	0.4175	0.043	0.0737	0.3498	0.0429
0.0	0.0	0.0	25878.1776	2121.9779	NaN	NaN	0.0758	0.0744	0.4164	0.0428	0.0731	0.3504	0.0429
0.0	0.0	0.0	29053.1776	6190.9779	NaN	NaN	0.1757	0.0739	0.42	0.043	0.0726	0.3477	0.0428
0.0	0.0	0.0	27985.1776	3052.9779	NaN	NaN	0.0984	0.0744	0.4216	0.0429	0.0723	0.3461	0.0427
0.0	0.0	0.0	26933.1776	6479.9779	NaN	NaN	0.1939	0.0756	0.4228	0.0427	0.0717	0.3445	0.0427
0.0	0.0	0.0	30750.1776	931.9779	NaN	NaN	0.0294	0.0748	0.4224	0.0432	0.0717	0.3453	0.0426
0.0	0.0	0.0	27915.1776	6781.9779	NaN	NaN	0.1955	0.0761	0.4261	0.043	0.0709	0.3414	0.0424
0.0	0.0	0.0	32069.1776	2605.9779	NaN	NaN	0.0752	0.0757	0.4244	0.0433	0.07	0.3443	0.0423
0.0	0.0	0.0	26183.1776	5890.9779	NaN	NaN	0.1837	0.0762	0.4289	0.0434	0.0706	0.3385	0.0423
0.0	0.0	0.0	25379.1776	3410.9779	NaN	NaN	0.1185	0.0772	0.4258	0.0431	0.0692	0.3424	0.0423
0.0	0.0	0.0	32431.1776	4638.9779	NaN	NaN	0.1251	0.0755	0.4298	0.0436	0.0698	0.3391	0.0422
0.0	0.0	0.0	26674.1776	4097.9779	NaN	NaN	0.1332	0.0753	0.4303	0.0433	0.0694	0.3396	0.0421
0.0	0.0	0.0	30107.1776	7082.9779	NaN	NaN	0.1905	0.0736	0.4316	0.0435	0.0702	0.3388	0.0423
0.0	0.0	0.0	26308.1776	2422.9779	NaN	NaN	0.0843	0.073	0.4333	0.0436	0.0698	0.3385	0.0418
0.0	0.0	0.0	27589.1776	1373.9779	NaN	NaN	0.0474	0.0724	0.4336	0.0435	0.07	0.3386	0.0419
0.0	0.0	0.0	27068.1776	7028.9779	NaN	NaN	0.2061	0.0716	0.4343	0.0437	0.0701	0.3385	0.0418
0.0	0.0	0.0	23509.1776	3327.9779	NaN	NaN	0.124	0.0719	0.4367	0.0434	0.0697	0.3367	0.0416
0.0	0.0	0.0	26938.1776	3684.9779	NaN	NaN	0.1203	0.0715	0.4331	0.0434	0.0697	0.3406	0.0417
0.0	0.0	0.0	24028.1776	6264.9779	NaN	NaN	0.2068	0.07	0.4342	0.0437	0.0706	0.3398	0.0418
0.0	0.0	0.0	27678.1776	4858.9779	NaN	NaN	0.1493	0.0701	0.435	0.0435	0.07	0.3398	0.0416
0.0	0.0	0.0	29986.1776	1390.9779	NaN	NaN	0.0443	0.0697	0.4334	0.0436	0.07	0.3417	0.0416
0.0	0.0	0.0	27826.1776	3593.9779	NaN	NaN	0.1144	0.0691	0.4343	0.0438	0.071	0.3399	0.0419
0.0	0.0	0.0	25846.1776	3112.9779	NaN	NaN	0.1075	0.0695	0.433	0.0438	0.0702	0.342	0.0417
0.0	0.0	0.0	27351.1776	5545.9779	NaN	NaN	0.1686	0.0682	0.4325	0.0439	0.071	0.3426	0.0419
0.0	0.0	0.0	27420.1776	6697.9779	NaN	NaN	0.1963	0.068	0.4328	0.0438	0.0716	0.3418	0.042
0.0	0.0	0.0	27198.1776	4545.9779	NaN	NaN	0.1432	0.0673	0.4302	0.0439	0.0718	0.3447	0.042
0.0	0.0	0.0	23417.1776	10175.9779	NaN	NaN	0.3029	0.0673	0.4313	0.0438	0.0729	0.3427	0.0421
0.0	0.0	0.0	25889.1776	2410.9779	NaN	NaN	0.0852	0.068	0.4265	0.0437	0.0728	0.3471	0.042
0.0	0.0	0.0	27701.1776	4069.9779	NaN	NaN	0.1281	0.0701	0.4248	0.0434	0.073	0.3467	0.0419
0.0	0.0	0.0	23735.1776	1505.9779	NaN	NaN	0.0597	0.072	0.4198	0.0433	0.0726	0.3503	0.0421
0.0	0.0	0.0	28363.1776	3920.9779	NaN	NaN	0.1215	0.0725	0.4186	0.0435	0.0723	0.3509	0.0422
0.0	0.0	0.0	23889.1776	4307.9779	NaN	NaN	0.1528	0.0724	0.4192	0.0436	0.0721	0.3504	0.0423
0.0	0.0	0.0	30236.1776	5533.9779	NaN	NaN	0.1547	0.0722	0.4208	0.0435	0.0722	0.349	0.0424
0.0	0.0	0.0	29690.1776	3558.9779	NaN	NaN	0.107	0.0723	0.4248	0.0437	0.0719	0.3451	0.0422
0.0	0.0	0.0	31017.1776	3235.9779	NaN	NaN	0.0945	0.0723	0.4317	0.0439	0.0713	0.3386	0.042
0.0	0.0	0.0	24127.1776	4765.9779	NaN	NaN	0.165	0.0729	0.4365	0.0442	0.0707	0.334	0.0417
0.0	0.0	0.0	26209.1776	4221.9779	NaN	NaN	0.1387	0.0731	0.4424	0.0443	0.0702	0.3286	0.0414
0.0	0.0	0.0	22263.1776	4210.9779	NaN	NaN	0.1591	0.0742	0.444	0.0445	0.0698	0.3264	0.0411
0.0	0.0	0.0	24300.1776	2820.9779	NaN	NaN	0.104	0.0749	0.4421	0.0444	0.0699	0.3273	0.0413
0.0	0.0	0.0	27086.1776	5504.9779	NaN	NaN	0.1689	0.074	0.4428	0.0448	0.0695	0.3278	0.0411
0.0	0.0	0.0	28661.1776	4811.9779	NaN	NaN	0.1438	0.0743	0.4443	0.0447	0.0696	0.3261	0.0411
0.0	0.0	0.0	28486.1776	4073.9779	NaN	NaN	0.1251	0.0748	0.4413	0.0447	0.0694	0.3287	0.0412
0.0	0.0	0.0	26364.1776	5157.9779	NaN	NaN	0.1636	0.0745	0.4407	0.0447	0.0697	0.329	0.0413
0.0	0.0	0.0	25134.1776	4400.9779	NaN	NaN	0.149	0.0756	0.4392	0.0444	0.0699	0.3294	0.0415
0.0	0.0	0.0	31714.1776	1296.9779	NaN	NaN	0.0393	0.0752	0.4319	0.0443	0.0698	0.337	0.0417
0.0	0.0	0.0	26291.1776	6518.9779	NaN	NaN	0.1987	0.0741	0.4335	0.0444	0.0713	0.3347	0.0421
0.0	0.0	0.0	26802.1776	2395.9779	NaN	NaN	0.0821	0.0754	0.4286	0.0438	0.0706	0.3395	0.0421
0.0	0.0	0.0	28393.1776	1843.9779	NaN	NaN	0.061	0.0748	0.4243	0.0437	0.0713	0.3435	0.0424
0.0	0.0	0.0	28600.1776	1186.9779	NaN	NaN	0.0398	0.0737	0.4226	0.0434	0.0719	0.3459	0.0425
0.0	0.0	0.0	24868.1776	2597.9779	NaN	NaN	0.0946	0.0725	0.4225	0.0431	0.0728	0.3463	0.0427
0.0	0.0	0.0	26803.1776	3718.9779	NaN	NaN	0.1218	0.0717	0.4217	0.0428	0.0733	0.3478	0.0427
0.0	0.0	0.0	26814.1776	3598.9779	NaN	NaN	0.1183	0.0713	0.4196	0.0427	0.0745	0.349	0.0429
0.0	0.0	0.0	25627.1776	3267.9779	NaN	NaN	0.1131	0.0727	0.4169	0.0422	0.0746	0.3508	0.0428
0.0	0.0	0.0	25745.1776	777.9779	NaN	NaN	0.0293	0.0727	0.4126	0.0417	0.0751	0.3547	0.0432
0.0	0.0	0.0	27373.1776	1889.9779	NaN	NaN	0.0646	0.071	0.4137	0.0418	0.0757	0.3543	0.0434
0.0	0.0	0.0	24598.1776	4791.9779	NaN	NaN	0.163	0.0702	0.4174	0.0419	0.0764	0.3505	0.0436
0.0	0.0	0.0	25187.1776	4925.9779	NaN	NaN	0.1636	0.0703	0.4193	0.0417	0.0761	0.3492	0.0434
0.0	0.0	0.0	31452.1776	3503.9779	NaN	NaN	0.1002	0.0703	0.4208	0.0417	0.0765	0.3472	0.0435
0.0	0.0	0.0	28154.1776	2940.9779	NaN	NaN	0.0946	0.0705	0.4245	0.0416	0.0767	0.3431	0.0436
0.0	0.0	0.0	24943.1776	5663.9779	NaN	NaN	0.1851	0.0709	0.4272	0.0413	0.0764	0.3407	0.0435
0.0	0.0	0.0	28094.1776	6149.9779	NaN	NaN	0.1796	0.0705	0.4303	0.0414	0.0771	0.3369	0.0438
0.0	0.0	0.0	31772.1776	2517.9779	NaN	NaN	0.0734	0.0713	0.4309	0.0412	0.0769	0.336	0.0437
0.0	0.0	0.0	23375.1776	2817.9779	NaN	NaN	0.1076	0.0726	0.4314	0.041	0.0773	0.3337	0.044
0.0	0.0	0.0	27890.1776	3411.9779	NaN	NaN	0.109	0.0719	0.4315	0.0411	0.0766	0.3349	0.0441
0.0	0.0	0.0	25122.1776	4456.9779	NaN	NaN	0.1507	0.0712	0.4387	0.0413	0.0771	0.3276	0.0441
0.0	0.0	0.0	27040.1776	4664.9779	NaN	NaN	0.1471	0.072	0.4383	0.0409	0.0769	0.3275	0.0443
0.0	0.0	0.0	27970.1776	3928.9779	NaN	NaN	0.1232	0.0715	0.4391	0.0412	0.077	0.327	0.0441
0.0	0.0	0.0	28994.1776	2657.9779	NaN	NaN	0.084	0.0725	0.4432	0.0409	0.0764	0.3227	0.0442
0.0	0.0	0.0	29961.1776	5308.9779	NaN	NaN	0.1505	0.0723	0.4431	0.041	0.0761	0.3235	0.044
0.0	0.0	0.0	27185.1776	4691.9779	NaN	NaN	0.1472	0.0727	0.4488	0.0408	0.0763	0.3175	0.0439
0.0	0.0	0.0	30365.1776	2388.9779	NaN	NaN	0.0729	0.0729	0.4496	0.0407	0.0755	0.3176	0.0437
0.0	0.0	0.0	28920.1776	3650.9779	NaN	NaN	0.1121	0.0722	0.454	0.0408	0.0757	0.3137	0.0435
0.0	0.0	0.0	28964.1776	3975.9779	NaN	NaN	0.1207	0.0723	0.4584	0.0408	0.0753	0.3099	0.0433
0.0	0.0	0.0	24736.1776	2464.9779	NaN	NaN	0.0906	0.0721	0.4608	0.0408	0.075	0.3083	0.0431
0.0	0.0	0.0	25793.1776	4528.9779	NaN	NaN	0.1494	0.0709	0.464	0.0409	0.0749	0.3064	0.043
0.0	0.0	0.0	27125.1776	6118.9779	NaN	NaN	0.1841	0.0704	0.4695	0.041	0.0746	0.302	0.0425
0.0	0.0	0.0	26713.1776	3192.9779	NaN	NaN	0.1068	0.0711	0.4712	0.0407	0.0744	0.3001	0.0425
0.0	0.0	0.0	27858.1776	5113.9779	NaN	NaN	0.1551	0.0703	0.4695	0.0409	0.0741	0.303	0.0422
0.0	0.0	0.0	29136.1776	4521.9779	NaN	NaN	0.1344	0.0697	0.4756	0.041	0.0744	0.2973	0.042
0.0	0.0	0.0	31856.1776	5474.9779	NaN	NaN	0.1467	0.0706	0.4761	0.0408	0.0735	0.2973	0.0418
0.0	0.0	0.0	26815.1776	5352.9779	NaN	NaN	0.1664	0.0696	0.4758	0.0411	0.0737	0.2981	0.0417
0.0	0.0	0.0	25692.1776	6228.9779	NaN	NaN	0.1951	0.0691	0.4816	0.0412	0.0736	0.293	0.0416
0.0	0.0	0.0	23803.1776	4557.9779	NaN	NaN	0.1607	0.0697	0.4799	0.0411	0.0733	0.2946	0.0415
0.0	0.0	0.0	29556.1776	4139.9779	NaN	NaN	0.1229	0.0688	0.4791	0.0412	0.0735	0.2959	0.0416
0.0	0.0	0.0	27084.1776	4660.9779	NaN	NaN	0.1468	0.0684	0.4817	0.0413	0.0734	0.2939	0.0412
0.0	0.0	0.0	24427.1776	5368.9779	NaN	NaN	0.1802	0.0689	0.4824	0.0411	0.0732	0.2931	0.0413
0.0	0.0	0.0	31269.1776	2485.9779	NaN	NaN	0.0736	0.0681	0.4808	0.0414	0.073	0.2956	0.0411
0.0	0.0	0.0	23915.1776	2992.9779	NaN	NaN	0.1112	0.0684	0.4845	0.0413	0.0737	0.2909	0.0412
0.0	0.0	0.0	24284.1776	4457.9779	NaN	NaN	0.1551	0.0687	0.4813	0.0412	0.073	0.2946	0.0411
0.0	0.0	0.0	24600.1776	6412.9779	NaN	NaN	0.2068	0.0673	0.4855	0.0415	0.0735	0.2912	0.041
0.0	0.0	0.0	28268.1776	4109.9779	NaN	NaN	0.1269	0.0684	0.4866	0.0414	0.0729	0.2899	0.0409
0.0	0.0	0.0	23365.1776	4242.9779	NaN	NaN	0.1537	0.0694	0.4822	0.0416	0.0728	0.293	0.0409
0.0	0.0	0.0	26865.1776	3219.9779	NaN	NaN	0.107	0.0695	0.4837	0.0415	0.0728	0.2916	0.0409
0.0	0.0	0.0	26442.1776	3288.9779	NaN	NaN	0.1106	0.0698	0.4823	0.0414	0.0729	0.2926	0.0411
0.0	0.0	0.0	31729.1776	4318.9779	NaN	NaN	0.1198	0.0688	0.4814	0.0415	0.0731	0.2942	0.041
0.0	0.0	0.0	27004.1776	5877.9779	NaN	NaN	0.1788	0.0691	0.4849	0.0416	0.0733	0.2901	0.041
0.0	0.0	0.0	26601.1776	3732.9779	NaN	NaN	0.1231	0.0705	0.4809	0.0415	0.0727	0.2935	0.041
0.0	0.0	0.0	27506.1776	1819.9779	NaN	NaN	0.0621	0.0699	0.4804	0.0416	0.0732	0.2936	0.0413
0.0	0.0	0.0	23380.1776	3713.9779	NaN	NaN	0.1371	0.0699	0.4811	0.0413	0.0735	0.2928	0.0414
0.0	0.0	0.0	25083.1776	8746.9779	NaN	NaN	0.2586	0.0693	0.4787	0.0412	0.0738	0.2953	0.0416
0.0	0.0	0.0	30217.1776	5910.9779	NaN	NaN	0.1636	0.0685	0.4793	0.0414	0.0742	0.2951	0.0415
0.0	0.0	0.0	24362.1776	4831.9779	NaN	NaN	0.1655	0.0709	0.4753	0.0411	0.0749	0.2961	0.0417
0.0	0.0	0.0	27349.1776	2345.9779	NaN	NaN	0.079	0.0718	0.4675	0.041	0.0747	0.3031	0.042
0.0	0.0	0.0	24906.1776	3509.9779	NaN	NaN	0.1235	0.0711	0.4699	0.041	0.0752	0.3007	0.0421
0.0	0.0	0.0	25563.1776	7246.9779	NaN	NaN	0.2209	0.0716	0.469	0.0407	0.0753	0.301	0.0424
0.0	0.0	0.0	29202.1776	4383.9779	NaN	NaN	0.1305	0.0715	0.4677	0.0409	0.0757	0.3018	0.0424
0.0	0.0	0.0	26167.1776	2194.9779	NaN	NaN	0.0774	0.0729	0.467	0.0407	0.076	0.3009	0.0426
0.0	0.0	0.0	28235.1776	2969.9779	NaN	NaN	0.0952	0.0727	0.4627	0.0406	0.0759	0.3052	0.0429
0.0	0.0	0.0	24268.1776	7346.9779	NaN	NaN	0.2324	0.0711	0.4688	0.0408	0.0761	0.3004	0.0427
0.0	0.0	0.0	24369.1776	7010.9779	NaN	NaN	0.2234	0.0731	0.4704	0.0406	0.0761	0.297	0.0429
0.0	0.0	0.0	25191.1776	654.9779	NaN	NaN	0.0253	0.0736	0.4634	0.0408	0.0759	0.3034	0.0429
0.0	0.0	0.0	25624.1776	4970.9779	NaN	NaN	0.1625	0.0736	0.4666	0.0408	0.0763	0.2998	0.0429
0.0	0.0	0.0	28449.1776	3778.9779	NaN	NaN	0.1173	0.0745	0.4635	0.0407	0.0757	0.3025	0.0431
0.0	0.0	0.0	31807.1776	5253.9779	NaN	NaN	0.1418	0.0731	0.4651	0.041	0.0758	0.3018	0.0432
0.0	0.0	0.0	24391.1776	6877.9779	NaN	NaN	0.22	0.0735	0.4665	0.0411	0.0763	0.2994	0.0433
0.0	0.0	0.0	24929.1776	5537.9779	NaN	NaN	0.1818	0.0744	0.4629	0.0411	0.076	0.3025	0.0433
0.0	0.0	0.0	29232.1776	4358.9779	NaN	NaN	0.1298	0.0736	0.4634	0.0412	0.076	0.3024	0.0434
0.0	0.0	0.0	25615.1776	3758.9779	NaN	NaN	0.128	0.0736	0.4632	0.0412	0.0761	0.3024	0.0434
0.0	0.0	0.0	29766.1776	6130.9779	NaN	NaN	0.1708	0.0733	0.4618	0.0413	0.0759	0.3043	0.0434
0.0	0.0	0.0	25083.1776	2392.9779	NaN	NaN	0.0871	0.0728	0.4638	0.0414	0.0758	0.3029	0.0433
0.0	0.0	0.0	28060.1776	3402.9779	NaN	NaN	0.1082	0.0725	0.4622	0.0412	0.0755	0.3054	0.0432
0.0	0.0	0.0	30229.1776	6892.9779	NaN	NaN	0.1857	0.071	0.4642	0.0411	0.076	0.3044	0.0433
0.0	0.0	0.0	27185.1776	3918.9779	NaN	NaN	0.126	0.071	0.468	0.0411	0.0755	0.3016	0.0428
0.0	0.0	0.0	23472.1776	6084.9779	NaN	NaN	0.2059	0.0715	0.4663	0.0411	0.0756	0.3024	0.0432
0.0	0.0	0.0	25784.1776	4077.9779	NaN	NaN	0.1366	0.0699	0.467	0.0416	0.075	0.3039	0.0426
0.0	0.0	0.0	25387.1776	7627.9779	NaN	NaN	0.231	0.0706	0.4731	0.0414	0.0752	0.297	0.0427
0.0	0.0	0.0	26177.1776	1493.9779	NaN	NaN	0.054	0.072	0.4685	0.0413	0.074	0.3019	0.0423
0.0	0.0	0.0	23849.1776	3878.9779	NaN	NaN	0.1399	0.0716	0.4704	0.0415	0.0746	0.2993	0.0425
0.0	0.0	0.0	25959.1776	7713.9779	NaN	NaN	0.2291	0.0718	0.4708	0.0414	0.0736	0.3002	0.0421
0.0	0.0	0.0	29819.1776	4172.9779	NaN	NaN	0.1228	0.0716	0.4716	0.0416	0.074	0.299	0.0422
0.0	0.0	0.0	27118.1776	5584.9779	NaN	NaN	0.1708	0.0725	0.4717	0.0416	0.0735	0.2988	0.0419
0.0	0.0	0.0	21655.1776	785.9779	NaN	NaN	0.035	0.0736	0.4706	0.0418	0.0734	0.2987	0.0419
0.0	0.0	0.0	24673.1776	3153.9779	NaN	NaN	0.1133	0.0744	0.4698	0.0417	0.0725	0.2999	0.0417
0.0	0.0	0.0	27754.1776	3731.9779	NaN	NaN	0.1185	0.0735	0.4709	0.042	0.0726	0.2992	0.0417
0.0	0.0	0.0	27358.1776	6950.9779	NaN	NaN	0.2026	0.0746	0.4727	0.0419	0.0727	0.2964	0.0417
0.0	0.0	0.0	26811.1776	1179.9779	NaN	NaN	0.0422	0.0749	0.4688	0.042	0.072	0.3006	0.0416
0.0	0.0	0.0	29080.1776	7264.9779	NaN	NaN	0.1999	0.0731	0.469	0.0423	0.0727	0.3011	0.0418
0.0	0.0	0.0	25051.1776	6915.9779	NaN	NaN	0.2163	0.0731	0.4742	0.0426	0.0723	0.2964	0.0415
0.0	0.0	0.0	25524.1776	6013.9779	NaN	NaN	0.1907	0.0758	0.471	0.0424	0.0723	0.2967	0.0418
0.0	0.0	0.0	26680.1776	3482.9779	NaN	NaN	0.1155	0.0765	0.4642	0.043	0.0718	0.3028	0.0417
0.0	0.0	0.0	27239.1776	1490.9779	NaN	NaN	0.0519	0.078	0.4648	0.043	0.0726	0.2996	0.0421
0.0	0.0	0.0	31483.1776	3372.9779	NaN	NaN	0.0968	0.079	0.4593	0.0428	0.0714	0.3052	0.0422
0.0	0.0	0.0	33915.1776	6305.9779	NaN	NaN	0.1568	0.0778	0.4604	0.0431	0.0729	0.3033	0.0425
0.0	0.0	0.0	28043.1776	3798.9779	NaN	NaN	0.1193	0.0796	0.459	0.043	0.0725	0.3031	0.0427
0.0	0.0	0.0	26967.1776	443.9779	NaN	NaN	0.0162	0.0791	0.4562	0.0431	0.0724	0.3062	0.0429
0.0	0.0	0.0	23737.1776	9212.9779	NaN	NaN	0.2796	0.0775	0.4604	0.0428	0.0734	0.3025	0.0435
0.0	0.0	0.0	24560.1776	2843.9779	NaN	NaN	0.1038	0.0778	0.4633	0.0428	0.0729	0.3001	0.0431
0.0	0.0	0.0	22605.1776	4654.9779	NaN	NaN	0.1708	0.0783	0.463	0.0426	0.0735	0.2988	0.0437
0.0	0.0	0.0	28035.1776	5886.9779	NaN	NaN	0.1735	0.0784	0.4617	0.0429	0.0733	0.3004	0.0433
0.0	0.0	0.0	27541.1776	3997.9779	NaN	NaN	0.1268	0.0795	0.4635	0.0428	0.0736	0.2969	0.0437
0.0	0.0	0.0	29060.1776	5065.9779	NaN	NaN	0.1484	0.0807	0.4637	0.0428	0.0724	0.297	0.0434
0.0	0.0	0.0	23961.1776	5257.9779	NaN	NaN	0.1799	0.0809	0.465	0.0431	0.0734	0.2936	0.044
0.0	0.0	0.0	30678.1776	6760.9779	NaN	NaN	0.1806	0.0823	0.4671	0.043	0.0718	0.2922	0.0435
0.0	0.0	0.0	22350.1776	-817.0221	NaN	NaN	-0.0379	0.0838	0.4696	0.0431	0.0722	0.2874	0.044
0.0	0.0	0.0	30857.1776	6681.9779	NaN	NaN	0.178	0.0827	0.4626	0.0428	0.0717	0.2959	0.0443
0.0	0.0	0.0	27392.1776	4351.9779	NaN	NaN	0.1371	0.0809	0.4713	0.0434	0.0728	0.2876	0.044
0.0	0.0	0.0	27243.1776	2566.9779	NaN	NaN	0.0861	0.0843	0.4637	0.0426	0.0721	0.2925	0.0447
0.0	0.0	0.0	27340.1776	3738.9779	NaN	NaN	0.1203	0.0821	0.4555	0.0433	0.0726	0.3015	0.045
0.0	0.0	0.0	30809.1776	2564.9779	NaN	NaN	0.0769	0.0812	0.4589	0.0431	0.0735	0.2978	0.0455
0.0	0.0	0.0	26011.1776	5539.9779	NaN	NaN	0.1756	0.0818	0.4522	0.0429	0.0727	0.3047	0.0456
0.0	0.0	0.0	29514.1776	2744.9779	NaN	NaN	0.0851	0.0797	0.4485	0.0432	0.0739	0.3088	0.046
0.0	0.0	0.0	31061.1776	5285.9779	NaN	NaN	0.1454	0.08	0.4485	0.0431	0.074	0.3082	0.0461
0.0	0.0	0.0	28370.1776	241.9779	NaN	NaN	0.0085	0.0804	0.4413	0.0428	0.0735	0.3155	0.0464
0.0	0.0	0.0	32216.1776	7067.9779	NaN	NaN	0.1799	0.0785	0.4412	0.0429	0.0742	0.3164	0.0467
0.0	0.0	0.0	25009.1776	4216.9779	NaN	NaN	0.1443	0.078	0.4431	0.0429	0.0739	0.3157	0.0464
0.0	0.0	0.0	27345.1776	5646.9779	NaN	NaN	0.1712	0.0777	0.4416	0.0428	0.0739	0.3176	0.0466
0.0	0.0	0.0	26655.1776	6174.9779	NaN	NaN	0.1881	0.0766	0.4406	0.0429	0.0739	0.3197	0.0463
0.0	0.0	0.0	25405.1776	3854.9779	NaN	NaN	0.1317	0.0773	0.4413	0.0427	0.0744	0.3179	0.0464
0.0	0.0	0.0	28496.1776	5739.9779	NaN	NaN	0.1677	0.0784	0.435	0.0424	0.0735	0.3249	0.0459
0.0	0.0	0.0	28385.1776	3612.9779	NaN	NaN	0.1129	0.0782	0.433	0.0423	0.0746	0.3256	0.0463
0.0	0.0	0.0	30657.1776	7390.9779	NaN	NaN	0.1943	0.078	0.4292	0.0422	0.074	0.3308	0.0458
0.0	0.0	0.0	23604.1776	4845.9779	NaN	NaN	0.1703	0.0783	0.4268	0.042	0.0755	0.3315	0.046
0.0	0.0	0.0	28061.1776	4374.9779	NaN	NaN	0.1349	0.0798	0.4196	0.0416	0.075	0.3381	0.046
0.0	0.0	0.0	27677.1776	1430.9779	NaN	NaN	0.0492	0.079	0.4172	0.0418	0.0753	0.3409	0.0458
0.0	0.0	0.0	30285.1776	2423.9779	NaN	NaN	0.0741	0.0784	0.4149	0.0417	0.0754	0.3439	0.0457
0.0	0.0	0.0	27067.1776	5402.9779	NaN	NaN	0.1664	0.0764	0.4127	0.042	0.076	0.3473	0.0457
0.0	0.0	0.0	25349.1776	3808.9779	NaN	NaN	0.1306	0.0755	0.4123	0.0421	0.0765	0.3481	0.0456
0.0	0.0	0.0	26688.1776	6463.9779	NaN	NaN	0.195	0.0747	0.4087	0.0421	0.0765	0.3527	0.0453
0.0	0.0	0.0	29827.1776	5649.9779	NaN	NaN	0.1593	0.0743	0.4067	0.0421	0.077	0.3548	0.0453
0.0	0.0	0.0	28487.1776	3350.9779	NaN	NaN	0.1053	0.0745	0.4054	0.0419	0.0769	0.3565	0.0448
0.0	0.0	0.0	25823.1776	6068.9779	NaN	NaN	0.1903	0.0761	0.4032	0.0415	0.0769	0.3577	0.0446
0.0	0.0	0.0	27881.1776	2254.9779	NaN	NaN	0.0748	0.0763	0.4003	0.0416	0.0762	0.3615	0.0442
0.0	0.0	0.0	27848.1776	6193.9779	NaN	NaN	0.182	0.0767	0.402	0.0415	0.0762	0.3596	0.044
0.0	0.0	0.0	25976.1776	4041.9779	NaN	NaN	0.1347	0.0778	0.3995	0.0413	0.076	0.3614	0.044
0.0	0.0	0.0	27705.1776	1732.9779	NaN	NaN	0.0589	0.0781	0.3999	0.0415	0.0757	0.361	0.0439
0.0	0.0	0.0	23580.1776	1265.9779	NaN	NaN	0.051	0.0781	0.4021	0.0415	0.0752	0.3593	0.0437
0.0	0.0	0.0	28384.1776	4912.9779	NaN	NaN	0.1475	0.0781	0.4036	0.0415	0.0752	0.3577	0.0439
0.0	0.0	0.0	30595.1776	2380.9779	NaN	NaN	0.0722	0.0787	0.4067	0.0415	0.0751	0.3544	0.0437
0.0	0.0	0.0	24689.1776	2442.9779	NaN	NaN	0.09	0.0815	0.4097	0.0411	0.0751	0.3488	0.0438
0.0	0.0	0.0	27053.1776	681.9779	NaN	NaN	0.0246	0.0816	0.4082	0.0412	0.0739	0.3516	0.0436
0.0	0.0	0.0	30342.1776	5001.9779	NaN	NaN	0.1415	0.0796	0.4158	0.0413	0.0749	0.3443	0.044
0.0	0.0	0.0	25314.1776	5729.9779	NaN	NaN	0.1846	0.0801	0.4211	0.041	0.0748	0.339	0.0439
0.0	0.0	0.0	24785.1776	6713.9779	NaN	NaN	0.2131	0.0806	0.4228	0.041	0.0751	0.3365	0.0441
0.0	0.0	0.0	26952.1776	3281.9779	NaN	NaN	0.1086	0.08	0.4264	0.0413	0.0747	0.3337	0.0439
0.0	0.0	0.0	26953.1776	4860.9779	NaN	NaN	0.1528	0.0801	0.4316	0.0413	0.0752	0.3277	0.044
0.0	0.0	0.0	26737.1776	6573.9779	NaN	NaN	0.1974	0.0802	0.436	0.0413	0.0751	0.3236	0.0438
0.0	0.0	0.0	28628.1776	3052.9779	NaN	NaN	0.0964	0.0817	0.4389	0.0413	0.0759	0.3182	0.044
0.0	0.0	0.0	29294.1776	1372.9779	NaN	NaN	0.0448	0.082	0.4375	0.0414	0.0752	0.3201	0.0438
0.0	0.0	0.0	28972.1776	6925.9779	NaN	NaN	0.1929	0.0805	0.4428	0.0412	0.0764	0.3151	0.0441
0.0	0.0	0.0	26773.1776	5050.9779	NaN	NaN	0.1587	0.0785	0.4463	0.041	0.0764	0.3138	0.0439
0.0	0.0	0.0	25512.1776	3493.9779	NaN	NaN	0.1205	0.0767	0.4526	0.041	0.0774	0.3083	0.044
0.0	0.0	0.0	20615.1776	5015.9779	NaN	NaN	0.1957	0.0759	0.4543	0.0407	0.0776	0.3076	0.0439
0.0	0.0	0.0	30098.1776	2929.9779	NaN	NaN	0.0887	0.0747	0.458	0.0405	0.0777	0.3053	0.0438
0.0	0.0	0.0	27435.1776	3137.9779	NaN	NaN	0.1026	0.0747	0.4625	0.0404	0.0773	0.3016	0.0435
0.0	0.0	0.0	25483.1776	5815.9779	NaN	NaN	0.1858	0.0746	0.464	0.0402	0.0769	0.3008	0.0435
0.0	0.0	0.0	26380.1776	5242.9779	NaN	NaN	0.1658	0.0739	0.4673	0.0405	0.0764	0.2987	0.0432
0.0	0.0	0.0	27597.1776	4118.9779	NaN	NaN	0.1299	0.0742	0.4703	0.0402	0.0759	0.2961	0.0432
0.0	0.0	0.0	29187.1776	4309.9779	NaN	NaN	0.1287	0.0748	0.4713	0.0404	0.0754	0.2951	0.0431
0.0	0.0	0.0	27024.1776	3220.9779	NaN	NaN	0.1065	0.0757	0.4738	0.0404	0.0746	0.2924	0.0431
0.0	0.0	0.0	27498.1776	6381.9779	NaN	NaN	0.1884	0.0764	0.4776	0.0405	0.0733	0.2892	0.043
0.0	0.0	0.0	24962.1776	4500.9779	NaN	NaN	0.1528	0.0777	0.4814	0.0406	0.073	0.2845	0.0429
0.0	0.0	0.0	28206.1776	8285.9779	NaN	NaN	0.2271	0.0795	0.481	0.0404	0.0721	0.2841	0.043
0.0	0.0	0.0	26932.1776	5933.9779	NaN	NaN	0.1805	0.0795	0.486	0.0408	0.0713	0.2801	0.0422
0.0	0.0	0.0	29042.1776	5038.9779	NaN	NaN	0.1479	0.0814	0.492	0.0407	0.0705	0.2737	0.0416
0.0	0.0	0.0	28560.1776	5951.9779	NaN	NaN	0.1725	0.0817	0.4929	0.0411	0.0695	0.2738	0.0409
0.0	0.0	0.0	26184.1776	3082.9779	NaN	NaN	0.1053	0.0828	0.5019	0.0416	0.0691	0.2648	0.0399
0.0	0.0	0.0	24823.1776	1874.9779	NaN	NaN	0.0702	0.0858	0.5039	0.0417	0.0676	0.2615	0.0394
0.0	0.0	0.0	29145.1776	3809.9779	NaN	NaN	0.1156	0.085	0.5076	0.0423	0.0668	0.2595	0.0388
0.0	0.0	0.0	28544.1776	880.9779	NaN	NaN	0.0299	0.0841	0.5189	0.0428	0.0662	0.2499	0.0381
0.0	0.0	0.0	26218.1776	3569.9779	NaN	NaN	0.1198	0.0847	0.5235	0.0427	0.0651	0.2465	0.0375
0.0	0.0	0.0	28817.1776	3550.9779	NaN	NaN	0.1097	0.0826	0.5282	0.0432	0.0656	0.2433	0.0372
0.0	0.0	0.0	28094.1776	3597.9779	NaN	NaN	0.1135	0.0838	0.5331	0.0429	0.0655	0.2379	0.0369
0.0	0.0	0.0	23699.1776	5085.9779	NaN	NaN	0.1767	0.0852	0.5295	0.0426	0.0656	0.2398	0.0373
0.0	0.0	0.0	28148.1776	4126.9779	NaN	NaN	0.1279	0.0856	0.529	0.0425	0.066	0.2395	0.0374
0.0	0.0	0.0	24016.1776	1184.9779	NaN	NaN	0.047	0.0876	0.5252	0.0422	0.0656	0.2415	0.0378
0.0	0.0	0.0	25935.1776	5160.9779	NaN	NaN	0.166	0.0877	0.5205	0.0422	0.0658	0.2455	0.0383
0.0	0.0	0.0	25447.1776	4473.9779	NaN	NaN	0.1495	0.0871	0.5175	0.0424	0.0663	0.248	0.0388
0.0	0.0	0.0	29301.1776	4633.9779	NaN	NaN	0.1366	0.0878	0.5157	0.0424	0.066	0.2493	0.0388
0.0	0.0	0.0	26888.1776	930.9779	NaN	NaN	0.0335	0.0897	0.5099	0.0426	0.0662	0.252	0.0396
0.0	0.0	0.0	26863.1776	2893.9779	NaN	NaN	0.0973	0.0903	0.5059	0.0428	0.0657	0.2555	0.0398
0.0	0.0	0.0	25079.1776	2734.9779	NaN	NaN	0.0983	0.0891	0.5074	0.0433	0.0659	0.254	0.0402
0.0	0.0	0.0	25422.1776	3358.9779	NaN	NaN	0.1167	0.0891	0.5069	0.0435	0.0657	0.2544	0.0404
0.0	0.0	0.0	24851.1776	2713.9779	NaN	NaN	0.0985	0.0876	0.5093	0.0438	0.0657	0.253	0.0406
0.0	0.0	0.0	25978.1776	2377.9779	NaN	NaN	0.0839	0.0861	0.514	0.0438	0.0656	0.25	0.0405
0.0	0.0	0.0	24672.1776	5586.9779	NaN	NaN	0.1846	0.0839	0.5184	0.0439	0.0654	0.2481	0.0403
0.0	0.0	0.0	27631.1776	5165.9779	NaN	NaN	0.1575	0.0823	0.5263	0.0439	0.0655	0.2422	0.0399
0.0	0.0	0.0	24941.1776	4270.9779	NaN	NaN	0.1462	0.0832	0.5269	0.0435	0.0656	0.2409	0.0398
0.0	0.0	0.0	28277.1776	4622.9779	NaN	NaN	0.1405	0.082	0.5272	0.0436	0.0656	0.2422	0.0395
0.0	0.0	0.0	23573.1776	4367.9779	NaN	NaN	0.1563	0.0822	0.5297	0.0432	0.0663	0.2389	0.0396
0.0	0.0	0.0	25634.1776	3454.9779	NaN	NaN	0.1188	0.0829	0.5257	0.0431	0.0655	0.2437	0.0392
0.0	0.0	0.0	29552.1776	4696.9779	NaN	NaN	0.1371	0.0818	0.5284	0.0435	0.0661	0.2409	0.0393
0.0	0.0	0.0	25456.1776	2631.9779	NaN	NaN	0.0937	0.086	0.5292	0.0435	0.0646	0.2381	0.0387
0.0	0.0	0.0	24974.1776	4382.9779	NaN	NaN	0.1493	0.0881	0.5275	0.0441	0.0633	0.2387	0.0383
0.0	0.0	0.0	27821.1776	6322.9779	NaN	NaN	0.1852	0.0853	0.5347	0.0446	0.0628	0.2348	0.0378
0.0	0.0	0.0	26418.1776	5512.9779	NaN	NaN	0.1727	0.0844	0.542	0.0447	0.0616	0.2303	0.0371
0.0	0.0	0.0	30121.1776	7948.9779	NaN	NaN	0.2088	0.0843	0.5498	0.0449	0.06	0.2248	0.0362
0.0	0.0	0.0	29503.1776	2380.9779	NaN	NaN	0.0747	0.0863	0.5561	0.0449	0.0583	0.2189	0.0354
0.0	0.0	0.0	25063.1776	3797.9779	NaN	NaN	0.1316	0.0883	0.5665	0.0443	0.0559	0.2107	0.0342
0.0	0.0	0.0	25668.1776	5592.9779	NaN	NaN	0.1789	0.093	0.5701	0.0424	0.0558	0.2044	0.0344
0.0	0.0	0.0	25231.1776	5924.9779	NaN	NaN	0.1902	0.0896	0.5902	0.0423	0.0535	0.191	0.0333
0.0	0.0	0.0	20680.1776	5693.9779	NaN	NaN	0.2159	0.0905	0.5833	0.038	0.0606	0.189	0.0386
0.0	0.0	0.0	25502.1776	3594.9779	NaN	NaN	0.1236	0.0961	0.638	0.0462	0.0438	0.146	0.0298
0.0	0.0	0.0	26679.1776	2750.9779	NaN	NaN	0.0935	0.1444	0.5297	0.0383	0.0627	0.1779	0.0471
0.0	0.0	0.0	-665.8224	-1153.0221	NaN	NaN	0.6339	0.8013	0.076	0.027	0.0219	0.0318	0.042
0.0	0.0	0.0	-2268.8224	-175.0221	NaN	NaN	0.0716	0.8813	0.0297	0.0244	0.0195	0.0181	0.0269
0.0	0.0	0.0	-684.8224	251.9779	NaN	NaN	-0.3	0.878	0.0296	0.0256	0.0211	0.0199	0.0258
0.0	0.0	0.0	-1849.8224	-1605.0221	NaN	NaN	0.4646	0.8762	0.0296	0.0256	0.0223	0.0204	0.0258
0.0	0.0	0.0	-1383.8224	3890.9779	NaN	NaN	1.3	0.8754	0.0292	0.026	0.0231	0.0204	0.026
0.0	0.0	0.0	-1249.8224	-866.0221	NaN	NaN	0.4093	0.8743	0.0289	0.0261	0.0237	0.0205	0.0264
0.0	0.0	0.0	1243.1776	-2722.0221	NaN	NaN	1.3	0.8742	0.0286	0.0258	0.0242	0.0208	0.0263
0.0	0.0	0.0	-1640.8224	-274.0221	NaN	NaN	0.1431	0.8805	0.0263	0.0239	0.0241	0.0208	0.0244
0.0	0.0	0.0	-2333.8224	126.9779	NaN	NaN	-0.0575	0.8861	0.024	0.022	0.0241	0.0213	0.0226
0.0	0.0	0.0	-4384.8224	-881.0221	NaN	NaN	0.1673	0.8859	0.0236	0.022	0.024	0.022	0.0225
0.0	0.0	0.0	-465.8224	2171.9779	NaN	NaN	1.273	0.8871	0.0231	0.022	0.0236	0.0221	0.0222
0.0	0.0	0.0	-1298.8224	523.9779	NaN	NaN	-0.3	0.8882	0.0228	0.0219	0.0232	0.022	0.022
0.0	0.0	0.0	-1628.8224	-226.0221	NaN	NaN	0.1219	0.8884	0.0228	0.0219	0.023	0.022	0.022
0.0	0.0	0.0	-1456.8224	-548.0221	NaN	NaN	0.2733	0.8886	0.0226	0.0219	0.023	0.0221	0.0218
0.0	0.0	0.0	-2891.8224	-1808.0221	NaN	NaN	0.3847	0.8895	0.0223	0.0218	0.0229	0.0221	0.0214
0.0	0.0	0.0	-2294.8224	4030.9779	NaN	NaN	1.3	0.8907	0.0219	0.0215	0.0228	0.0221	0.021
0.0	0.0	0.0	-2912.8224	-1103.0221	NaN	NaN	0.2747	0.8907	0.022	0.0215	0.0227	0.0221	0.021
0.0	0.0	0.0	-989.8224	329.9779	NaN	NaN	-0.3	0.8907	0.0221	0.0214	0.0227	0.0221	0.021
0.0	0.0	0.0	-545.8224	-771.0221	NaN	NaN	0.5855	0.8899	0.0225	0.0215	0.0228	0.022	0.0213
0.0	0.0	0.0	-1450.8224	1330.9779	NaN	NaN	-0.3	0.8896	0.0225	0.0216	0.023	0.0222	0.0213
0.0	0.0	0.0	-1918.8224	-2290.0221	NaN	NaN	0.5441	0.8895	0.0225	0.0215	0.0231	0.0223	0.0211
0.0	0.0	0.0	-1658.8224	1613.9779	NaN	NaN	-0.3	0.89	0.0223	0.0213	0.0232	0.0224	0.0208
0.0	0.0	0.0	-1692.8224	812.9779	NaN	NaN	-0.3	0.8902	0.0225	0.0212	0.0232	0.0223	0.0207
0.0	0.0	0.0	-894.8224	-2490.0221	NaN	NaN	0.7356	0.8907	0.0225	0.0211	0.0231	0.0221	0.0205
0.0	0.0	0.0	-1894.8224	997.9779	NaN	NaN	-0.3	0.8909	0.0225	0.0211	0.0232	0.022	0.0203
0.0	0.0	0.0	-1502.8224	2195.9779	NaN	NaN	1.3	0.8909	0.0224	0.0211	0.0234	0.022	0.0202
0.0	0.0	0.0	-447.8224	1067.9779	NaN	NaN	1.3	0.8907	0.0225	0.0213	0.0235	0.0219	0.0202
0.0	0.0	0.0	-780.8224	-690.0221	NaN	NaN	0.4691	0.8908	0.0225	0.0213	0.0235	0.0217	0.0201
0.0	0.0	0.0	-1295.8224	-887.0221	NaN	NaN	0.4064	0.8908	0.0227	0.0214	0.0234	0.0215	0.0202
0.0	0.0	0.0	-3521.8224	-341.0221	NaN	NaN	0.0883	0.8909	0.0227	0.0214	0.0234	0.0213	0.0204
0.0	0.0	0.0	-1357.8224	-537.0221	NaN	NaN	0.2834	0.8918	0.0224	0.0214	0.023	0.0212	0.0201
0.0	0.0	0.0	-700.8224	1523.9779	NaN	NaN	1.3	0.8925	0.0222	0.0214	0.0228	0.0213	0.02
0.0	0.0	0.0	-1528.8224	1147.9779	NaN	NaN	-0.3	0.8936	0.022	0.0212	0.0223	0.0211	0.0197
0.0	0.0	0.0	-1461.8224	-157.0221	NaN	NaN	0.097	0.8947	0.022	0.0211	0.0219	0.0209	0.0194
0.0	0.0	0.0	-399.8224	-2222.0221	NaN	NaN	0.8475	0.895	0.0221	0.0211	0.0217	0.0207	0.0194
0.0	0.0	0.0	-1943.8224	-1533.0221	NaN	NaN	0.4409	0.8945	0.0224	0.0213	0.0217	0.0206	0.0195
0.0	0.0	0.0	-27.8224	76.9779	NaN	NaN	1.3	0.8947	0.0223	0.0213	0.0216	0.0204	0.0196
0.0	0.0	0.0	-1765.8224	1540.9779	NaN	NaN	-0.3	0.8944	0.0224	0.0215	0.0217	0.0204	0.0196
0.0	0.0	0.0	-1012.8224	-852.0221	NaN	NaN	0.4569	0.8945	0.0225	0.0216	0.0216	0.0204	0.0195
0.0	0.0	0.0	-379.8224	2405.9779	NaN	NaN	1.1875	0.895	0.0224	0.0216	0.0215	0.0202	0.0193
0.0	0.0	0.0	-308.8224	-156.0221	NaN	NaN	0.3356	0.8947	0.0227	0.0216	0.0215	0.0202	0.0193
0.0	0.0	0.0	-1355.8224	-2450.0221	NaN	NaN	0.6438	0.8943	0.0229	0.0217	0.0215	0.0203	0.0194
0.0	0.0	0.0	-1956.8224	-181.0221	NaN	NaN	0.0847	0.8946	0.0228	0.0217	0.0214	0.0202	0.0192
0.0	0.0	0.0	-1306.8224	-1190.0221	NaN	NaN	0.4766	0.8944	0.023	0.0218	0.0214	0.0202	0.0193
0.0	0.0	0.0	-3232.8224	964.9779	NaN	NaN	-0.3	0.8945	0.0229	0.0219	0.0213	0.0201	0.0192
0.0	0.0	0.0	-1804.8224	817.9779	NaN	NaN	-0.3	0.8944	0.023	0.022	0.0213	0.0201	0.0192
0.0	0.0	0.0	-1391.8224	2604.9779	NaN	NaN	1.3	0.8941	0.023	0.0222	0.0213	0.0202	0.0192
0.0	0.0	0.0	-2231.8224	3279.9779	NaN	NaN	1.3	0.894	0.0229	0.0222	0.0213	0.0203	0.0193
0.0	0.0	0.0	-2484.8224	-544.0221	NaN	NaN	0.1796	0.8934	0.0231	0.0222	0.0214	0.0205	0.0195
0.0	0.0	0.0	-1899.8224	2771.9779	NaN	NaN	1.3	0.893	0.0231	0.0222	0.0215	0.0206	0.0196
0.0	0.0	0.0	-895.8224	1754.9779	NaN	NaN	1.3	0.8928	0.0231	0.0221	0.0216	0.0207	0.0197
0.0	0.0	0.0	-1648.8224	532.9779	NaN	NaN	-0.3	0.8926	0.0231	0.0221	0.0217	0.0207	0.0198
0.0	0.0	0.0	-2530.8224	4056.9779	NaN	NaN	1.3	0.8927	0.023	0.022	0.0217	0.0208	0.0198
0.0	0.0	0.0	-1795.8224	-2595.0221	NaN	NaN	0.591	0.8925	0.0231	0.0219	0.0219	0.0209	0.0198
0.0	0.0	0.0	-1000.8224	745.9779	NaN	NaN	-0.3	0.8929	0.0229	0.0218	0.0218	0.0208	0.0198
0.0	0.0	0.0	-819.8224	845.9779	NaN	NaN	1.3	0.8929	0.0229	0.0217	0.0218	0.0209	0.0198
0.0	0.0	0.0	-2329.8224	-2590.0221	NaN	NaN	0.5264	0.8927	0.023	0.0218	0.0218	0.0208	0.0199
0.0	0.0	0.0	-2171.8224	-1061.0221	NaN	NaN	0.3282	0.8932	0.0227	0.0217	0.0217	0.0207	0.0199
0.0	0.0	0.0	-2051.8224	-539.0221	NaN	NaN	0.208	0.8934	0.0225	0.0217	0.0218	0.0207	0.02
0.0	0.0	0.0	-1637.8224	1625.9779	NaN	NaN	-0.3	0.8938	0.0222	0.0216	0.0217	0.0206	0.02
0.0	0.0	0.0	-1296.8224	41.9779	NaN	NaN	-0.0335	0.8938	0.0222	0.0216	0.0217	0.0206	0.02
0.0	0.0	0.0	-1308.8224	-2637.0221	NaN	NaN	0.6683	0.8936	0.0223	0.0216	0.0217	0.0206	0.0201
0.0	0.0	0.0	-699.8224	318.9779	NaN	NaN	-0.3	0.8941	0.0221	0.0215	0.0217	0.0206	0.02
0.0	0.0	0.0	-675.8224	184.9779	NaN	NaN	-0.3	0.8941	0.022	0.0215	0.0217	0.0206	0.0201
0.0	0.0	0.0	-624.8224	1920.9779	NaN	NaN	1.3	0.8943	0.0219	0.0214	0.0217	0.0206	0.0201
0.0	0.0	0.0	-532.8224	-643.0221	NaN	NaN	0.5469	0.8943	0.022	0.0213	0.0217	0.0206	0.0201
0.0	0.0	0.0	-874.8224	-278.0221	NaN	NaN	0.2412	0.8941	0.022	0.0213	0.0217	0.0207	0.0201
0.0	0.0	0.0	231.1776	1871.9779	NaN	NaN	0.8901	0.8942	0.0219	0.0213	0.0217	0.0208	0.02
0.0	0.0	0.0	-945.8224	-1655.0221	NaN	NaN	0.6363	0.8936	0.0222	0.0214	0.0218	0.0209	0.0201
0.0	0.0	0.0	-1555.8224	-2105.0221	NaN	NaN	0.575	0.8928	0.0224	0.0215	0.022	0.0211	0.0202
0.0	0.0	0.0	-999.8224	-663.0221	NaN	NaN	0.3987	0.8929	0.0225	0.0215	0.0219	0.021	0.0202
0.0	0.0	0.0	-890.8224	-3447.0221	NaN	NaN	0.7946	0.8928	0.0225	0.0215	0.0219	0.0211	0.0202
0.0	0.0	0.0	-2961.8224	2302.9779	NaN	NaN	-0.3	0.8939	0.0221	0.0213	0.0217	0.021	0.02
0.0	0.0	0.0	171.1776	1008.9779	NaN	NaN	0.855	0.8939	0.0221	0.0213	0.0217	0.0211	0.0199
0.0	0.0	0.0	-378.8224	-255.0221	NaN	NaN	0.4023	0.8938	0.022	0.0212	0.0218	0.0213	0.0199
0.0	0.0	0.0	-1696.8224	921.9779	NaN	NaN	-0.3	0.8934	0.0221	0.0212	0.0219	0.0214	0.02
0.0	0.0	0.0	-2931.8224	-516.0221	NaN	NaN	0.1497	0.8924	0.0224	0.0214	0.022	0.0214	0.0203
0.0	0.0	0.0	-1833.8224	-1053.0221	NaN	NaN	0.3648	0.8923	0.0225	0.0214	0.0221	0.0214	0.0204
0.0	0.0	0.0	-1957.8224	-1355.0221	NaN	NaN	0.409	0.8921	0.0226	0.0214	0.0221	0.0214	0.0204
0.0	0.0	0.0	-767.8224	717.9779	NaN	NaN	-0.3	0.8927	0.0224	0.0212	0.022	0.0213	0.0203
0.0	0.0	0.0	-811.8224	1671.9779	NaN	NaN	1.3	0.8928	0.0224	0.0213	0.022	0.0214	0.0202
0.0	0.0	0.0	-1970.8224	-1345.0221	NaN	NaN	0.4056	0.8925	0.0225	0.0213	0.022	0.0214	0.0203
0.0	0.0	0.0	-571.8224	1035.9779	NaN	NaN	1.3	0.8927	0.0224	0.0214	0.0219	0.0213	0.0203
0.0	0.0	0.0	-1447.8224	-2855.0221	NaN	NaN	0.6635	0.892	0.0226	0.0215	0.022	0.0213	0.0205
0.0	0.0	0.0	-1441.8224	192.9779	NaN	NaN	-0.1545	0.8925	0.0226	0.0216	0.0218	0.0212	0.0204
0.0	0.0	0.0	-682.8224	567.9779	NaN	NaN	-0.3	0.8925	0.0226	0.0216	0.0217	0.0211	0.0204
0.0	0.0	0.0	-1677.8224	-6.0221	NaN	NaN	0.0036	0.8926	0.0227	0.0217	0.0216	0.0211	0.0204
0.0	0.0	0.0	-1351.8224	-108.0221	NaN	NaN	0.074	0.8925	0.0227	0.0217	0.0216	0.021	0.0204
0.0	0.0	0.0	253.1776	-1026.0221	NaN	NaN	1.3	0.8923	0.0228	0.0218	0.0216	0.021	0.0205
0.0	0.0	0.0	-1887.8224	-30.0221	NaN	NaN	0.0157	0.8924	0.0228	0.0217	0.0216	0.021	0.0205
0.0	0.0	0.0	10.1776	448.9779	NaN	NaN	0.9778	0.8927	0.0227	0.0216	0.0215	0.021	0.0206
0.0	0.0	0.0	-1755.8224	2150.9779	NaN	NaN	1.3	0.8923	0.0228	0.0217	0.0216	0.0211	0.0206
0.0	0.0	0.0	-1882.8224	1157.9779	NaN	NaN	-0.3	0.8924	0.0227	0.0216	0.0216	0.021	0.0206
0.0	0.0	0.0	-1773.8224	-705.0221	NaN	NaN	0.2844	0.8922	0.0228	0.0217	0.0217	0.021	0.0206
0.0	0.0	0.0	-2371.8224	-1025.0221	NaN	NaN	0.3018	0.8922	0.0228	0.0218	0.0217	0.0209	0.0206
0.0	0.0	0.0	-1864.8224	-359.0221	NaN	NaN	0.1614	0.8926	0.0227	0.0217	0.0216	0.0207	0.0206
0.0	0.0	0.0	-3057.8224	-3536.0221	NaN	NaN	0.5363	0.8927	0.0226	0.0217	0.0216	0.0207	0.0207
0.0	0.0	0.0	-1226.8224	1864.9779	NaN	NaN	1.3	0.8936	0.0223	0.0216	0.0214	0.0206	0.0206
0.0	0.0	0.0	-1929.8224	-1074.0221	NaN	NaN	0.3575	0.8933	0.0223	0.0216	0.0215	0.0207	0.0207
0.0	0.0	0.0	-2800.8224	-1883.0221	NaN	NaN	0.402	0.8934	0.0222	0.0217	0.0214	0.0206	0.0207
0.0	0.0	0.0	-1400.8224	-1283.0221	NaN	NaN	0.4781	0.8932	0.0222	0.0218	0.0214	0.0206	0.0208
0.0	0.0	0.0	-896.8224	-445.0221	NaN	NaN	0.3316	0.8932	0.0222	0.0217	0.0214	0.0206	0.0209
0.0	0.0	0.0	-2956.8224	-411.0221	NaN	NaN	0.122	0.8932	0.0221	0.0216	0.0213	0.0207	0.021
0.0	0.0	0.0	-2172.8224	4325.9779	NaN	NaN	1.3	0.8935	0.0221	0.0214	0.0212	0.0209	0.0209
0.0	0.0	0.0	-445.8224	2682.9779	NaN	NaN	1.1993	0.8929	0.0224	0.0214	0.0212	0.021	0.021
0.0	0.0	0.0	1121.1776	-1838.0221	NaN	NaN	1.3	0.8923	0.0226	0.0216	0.0213	0.0211	0.0211
0.0	0.0	0.0	-811.8224	646.9779	NaN	NaN	-0.3	0.8914	0.0229	0.0218	0.0215	0.0213	0.0212
0.0	0.0	0.0	-1831.8224	681.9779	NaN	NaN	-0.3	0.8914	0.0229	0.0217	0.0215	0.0213	0.0212
0.0	0.0	0.0	-1125.8224	627.9779	NaN	NaN	-0.3	0.8913	0.0229	0.0216	0.0215	0.0214	0.0213
0.0	0.0	0.0	-1134.8224	821.9779	NaN	NaN	-0.3	0.8913	0.0229	0.0215	0.0215	0.0214	0.0213
0.0	0.0	0.0	-2021.8224	1863.9779	NaN	NaN	-0.3	0.8917	0.0228	0.0215	0.0215	0.0213	0.0212
0.0	0.0	0.0	-303.8224	-1144.0221	NaN	NaN	0.7902	0.8911	0.0229	0.0217	0.0216	0.0213	0.0214
0.0	0.0	0.0	-3632.8224	2220.9779	NaN	NaN	-0.3	0.8914	0.0227	0.0217	0.0216	0.0212	0.0213
0.0	0.0	0.0	-1945.8224	-1591.0221	NaN	NaN	0.4498	0.8913	0.0226	0.0219	0.0217	0.0211	0.0214
0.0	0.0	0.0	-2648.8224	394.9779	NaN	NaN	-0.1752	0.892	0.0225	0.0218	0.0216	0.0209	0.0212
0.0	0.0	0.0	-2239.8224	-6.0221	NaN	NaN	0.0027	0.8924	0.0223	0.0217	0.0216	0.0208	0.0211
0.0	0.0	0.0	-11.8224	-2174.0221	NaN	NaN	0.9946	0.8929	0.0222	0.0216	0.0215	0.0207	0.0211
0.0	0.0	0.0	-1299.8224	983.9779	NaN	NaN	-0.3	0.8929	0.0221	0.0217	0.0215	0.0207	0.0211
0.0	0.0	0.0	-3063.8224	-638.0221	NaN	NaN	0.1724	0.893	0.0221	0.0217	0.0215	0.0206	0.0211
0.0	0.0	0.0	-2457.8224	-2111.0221	NaN	NaN	0.462	0.893	0.0221	0.0217	0.0215	0.0206	0.0212
0.0	0.0	0.0	-227.8224	74.9779	NaN	NaN	-0.3	0.8933	0.022	0.0215	0.0215	0.0206	0.0211
0.0	0.0	0.0	-2215.8224	-261.0221	NaN	NaN	0.1054	0.8929	0.0221	0.0215	0.0216	0.0208	0.0212
0.0	0.0	0.0	-2904.8224	811.9779	NaN	NaN	-0.3	0.8928	0.0221	0.0214	0.0216	0.0209	0.0213
0.0	0.0	0.0	-1499.8224	603.9779	NaN	NaN	-0.3	0.8921	0.0222	0.0215	0.0217	0.0211	0.0214
0.0	0.0	0.0	-1614.8224	1446.9779	NaN	NaN	-0.3	0.8917	0.0223	0.0215	0.0218	0.0212	0.0215
0.0	0.0	0.0	-2679.8224	-2668.0221	NaN	NaN	0.4989	0.8915	0.0223	0.0216	0.0219	0.0212	0.0216
0.0	0.0	0.0	-144.8224	822.9779	NaN	NaN	1.2136	0.8921	0.0222	0.0214	0.0217	0.0212	0.0214
0.0	0.0	0.0	-2076.8224	1469.9779	NaN	NaN	-0.3	0.8923	0.0221	0.0213	0.0217	0.0212	0.0214
0.0	0.0	0.0	-1561.8224	-659.0221	NaN	NaN	0.2967	0.8923	0.022	0.0213	0.0217	0.0213	0.0214
0.0	0.0	0.0	-2287.8224	711.9779	NaN	NaN	-0.3	0.892	0.0221	0.0213	0.0218	0.0214	0.0214
0.0	0.0	0.0	-2422.8224	-764.0221	NaN	NaN	0.2397	0.8915	0.0222	0.0215	0.0219	0.0214	0.0215
0.0	0.0	0.0	-2553.8224	-824.0221	NaN	NaN	0.2439	0.8915	0.0222	0.0215	0.022	0.0214	0.0215
0.0	0.0	0.0	-2700.8224	-2329.0221	NaN	NaN	0.463	0.8916	0.0221	0.0214	0.0219	0.0214	0.0215
0.0	0.0	0.0	-1555.8224	-2048.0221	NaN	NaN	0.5683	0.8923	0.022	0.0212	0.0217	0.0215	0.0214
0.0	0.0	0.0	-2300.8224	1989.9779	NaN	NaN	-0.3	0.8927	0.0219	0.0209	0.0216	0.0216	0.0213
0.0	0.0	0.0	188.1776	-2250.0221	NaN	NaN	1.0913	0.8926	0.022	0.0209	0.0215	0.0216	0.0213
0.0	0.0	0.0	-1673.8224	-662.0221	NaN	NaN	0.2834	0.8922	0.0221	0.021	0.0215	0.0218	0.0214
0.0	0.0	0.0	764.1776	-30.0221	NaN	NaN	-0.0409	0.8926	0.0221	0.0207	0.0214	0.0219	0.0214
0.0	0.0	0.0	-1150.8224	658.9779	NaN	NaN	-0.3	0.8926	0.022	0.0205	0.0214	0.022	0.0214
0.0	0.0	0.0	-1336.8224	1563.9779	NaN	NaN	1.3	0.8922	0.022	0.0205	0.0215	0.0223	0.0215
0.0	0.0	0.0	-1971.8224	2037.9779	NaN	NaN	1.3	0.8915	0.0223	0.0206	0.0216	0.0224	0.0215
0.0	0.0	0.0	-1.8224	-450.0221	NaN	NaN	0.996	0.8913	0.0225	0.0208	0.0216	0.0224	0.0214
0.0	0.0	0.0	-627.8224	428.9779	NaN	NaN	-0.3	0.8915	0.0225	0.0208	0.0216	0.0222	0.0214
0.0	0.0	0.0	-1969.8224	-1250.0221	NaN	NaN	0.3882	0.8919	0.0225	0.0208	0.0216	0.0221	0.0212
0.0	0.0	0.0	-2487.8224	-661.0221	NaN	NaN	0.2099	0.8926	0.0222	0.0205	0.0216	0.022	0.0211
0.0	0.0	0.0	-529.8224	-469.0221	NaN	NaN	0.4696	0.8935	0.0219	0.0203	0.0215	0.0218	0.021
0.0	0.0	0.0	-956.8224	3149.9779	NaN	NaN	1.3	0.8938	0.0218	0.0203	0.0215	0.0217	0.0208
0.0	0.0	0.0	-893.8224	-2453.0221	NaN	NaN	0.7329	0.8934	0.022	0.0205	0.0215	0.0217	0.0209
0.0	0.0	0.0	-1663.8224	-3464.0221	NaN	NaN	0.6755	0.894	0.0219	0.0204	0.0215	0.0214	0.0208
0.0	0.0	0.0	-842.8224	114.9779	NaN	NaN	-0.158	0.8943	0.0218	0.0203	0.0215	0.0214	0.0207
0.0	0.0	0.0	870.1776	783.9779	NaN	NaN	0.4739	0.8948	0.0216	0.0201	0.0214	0.0214	0.0206
0.0	0.0	0.0	-1444.8224	-123.0221	NaN	NaN	0.0785	0.8944	0.0217	0.0203	0.0214	0.0215	0.0207
0.0	0.0	0.0	379.1776	-1040.0221	NaN	NaN	1.3	0.8945	0.0218	0.0202	0.0214	0.0215	0.0206
0.0	0.0	0.0	-1676.8224	2048.9779	NaN	NaN	1.3	0.8939	0.022	0.0203	0.0214	0.0215	0.0208
0.0	0.0	0.0	-1101.8224	-4076.0221	NaN	NaN	0.7872	0.8935	0.0221	0.0205	0.0215	0.0216	0.0209
0.0	0.0	0.0	24.1776	3384.9779	NaN	NaN	0.9929	0.8936	0.0221	0.0204	0.0215	0.0217	0.0208
0.0	0.0	0.0	-1291.8224	554.9779	NaN	NaN	-0.3	0.8927	0.0224	0.0206	0.0216	0.0217	0.0209
0.0	0.0	0.0	-3426.8224	1259.9779	NaN	NaN	-0.3	0.8929	0.0225	0.0208	0.0215	0.0215	0.0208
0.0	0.0	0.0	-1390.8224	-3028.0221	NaN	NaN	0.6853	0.8923	0.0226	0.021	0.0217	0.0215	0.0209
0.0	0.0	0.0	-2640.8224	1493.9779	NaN	NaN	-0.3	0.8925	0.0226	0.021	0.0217	0.0215	0.0208
0.0	0.0	0.0	-1270.8224	739.9779	NaN	NaN	-0.3	0.8922	0.0226	0.0212	0.0217	0.0214	0.0209
0.0	0.0	0.0	-2071.8224	702.9779	NaN	NaN	-0.3	0.8926	0.0224	0.0211	0.0217	0.0213	0.0208
0.0	0.0	0.0	-1803.8224	-2148.0221	NaN	NaN	0.5435	0.8925	0.0224	0.0211	0.0218	0.0213	0.0209
0.0	0.0	0.0	-2658.8224	684.9779	NaN	NaN	-0.3	0.8934	0.0222	0.0209	0.0216	0.0212	0.0208
0.0	0.0	0.0	-600.8224	883.9779	NaN	NaN	1.3	0.8931	0.0222	0.0209	0.0216	0.0212	0.021
0.0	0.0	0.0	359.1776	-1411.0221	NaN	NaN	1.3	0.8928	0.0223	0.021	0.0217	0.0212	0.021
0.0	0.0	0.0	-1672.8224	-6.0221	NaN	NaN	0.0036	0.8928	0.0223	0.021	0.0217	0.0212	0.021
0.0	0.0	0.0	-2032.8224	-1510.0221	NaN	NaN	0.4262	0.8925	0.0224	0.0211	0.0217	0.0212	0.0211
0.0	0.0	0.0	-1388.8224	68.9779	NaN	NaN	-0.0523	0.8928	0.0223	0.021	0.0217	0.0212	0.021
0.0	0.0	0.0	-932.8224	263.9779	NaN	NaN	-0.3	0.8925	0.0223	0.021	0.0218	0.0214	0.0211
0.0	0.0	0.0	-162.8224	-865.0221	NaN	NaN	0.8416	0.8922	0.0225	0.0211	0.0218	0.0214	0.0211
0.0	0.0	0.0	-979.8224	325.9779	NaN	NaN	-0.3	0.892	0.0225	0.0211	0.0219	0.0214	0.0211
0.0	0.0	0.0	-2863.8224	-1300.0221	NaN	NaN	0.3122	0.8917	0.0225	0.0213	0.022	0.0213	0.0212
0.0	0.0	0.0	-1624.8224	-1161.0221	NaN	NaN	0.4168	0.8919	0.0224	0.0213	0.022	0.0213	0.0212
0.0	0.0	0.0	-2606.8224	1767.9779	NaN	NaN	-0.3	0.8922	0.0222	0.0212	0.022	0.0212	0.0211
0.0	0.0	0.0	-1100.8224	-2553.0221	NaN	NaN	0.6987	0.8922	0.0222	0.0213	0.022	0.0211	0.0212
0.0	0.0	0.0	-1871.8224	-1182.0221	NaN	NaN	0.3871	0.8924	0.0221	0.0213	0.0219	0.0211	0.0212
0.0	0.0	0.0	-2060.8224	-2113.0221	NaN	NaN	0.5063	0.8924	0.0221	0.0214	0.0219	0.021	0.0213
0.0	0.0	0.0	-2704.8224	-461.0221	NaN	NaN	0.1456	0.8925	0.022	0.0213	0.0219	0.021	0.0213
0.0	0.0	0.0	-1469.8224	796.9779	NaN	NaN	-0.3	0.8925	0.0219	0.0213	0.0218	0.0211	0.0214
0.0	0.0	0.0	-842.8224	-1904.0221	NaN	NaN	0.6932	0.8926	0.0219	0.0213	0.0218	0.0211	0.0213
0.0	0.0	0.0	-610.8224	-1281.0221	NaN	NaN	0.6771	0.8925	0.022	0.0213	0.0218	0.0211	0.0213
0.0	0.0	0.0	-913.8224	-1346.0221	NaN	NaN	0.5956	0.8921	0.0221	0.0215	0.0218	0.0211	0.0214
0.0	0.0	0.0	-1590.8224	-1005.0221	NaN	NaN	0.3872	0.8922	0.0221	0.0214	0.0217	0.0212	0.0214
0.0	0.0	0.0	-2557.8224	1259.9779	NaN	NaN	-0.3	0.8924	0.022	0.0212	0.0217	0.0213	0.0214
0.0	0.0	0.0	-1363.8224	-8.0221	NaN	NaN	0.0058	0.8922	0.0221	0.0212	0.0217	0.0215	0.0214
0.0	0.0	0.0	-1789.8224	-181.0221	NaN	NaN	0.0919	0.8916	0.0222	0.0213	0.0217	0.0216	0.0215
0.0	0.0	0.0	-2301.8224	-330.0221	NaN	NaN	0.1254	0.8912	0.0224	0.0214	0.0218	0.0217	0.0215
0.0	0.0	0.0	-2140.8224	1324.9779	NaN	NaN	-0.3	0.8911	0.0224	0.0215	0.0219	0.0216	0.0216
0.0	0.0	0.0	-2143.8224	405.9779	NaN	NaN	-0.2336	0.8911	0.0223	0.0214	0.0219	0.0216	0.0217
0.0	0.0	0.0	-3880.8224	-1356.0221	NaN	NaN	0.2589	0.8915	0.0221	0.0214	0.0219	0.0215	0.0217
0.0	0.0	0.0	-333.8224	1081.9779	NaN	NaN	1.3	0.8924	0.0219	0.021	0.0217	0.0215	0.0216
0.0	0.0	0.0	-1227.8224	1382.9779	NaN	NaN	1.3	0.8923	0.0218	0.021	0.0217	0.0216	0.0216
0.0	0.0	0.0	-1916.8224	541.9779	NaN	NaN	-0.3	0.8921	0.0219	0.0211	0.0217	0.0216	0.0216
0.0	0.0	0.0	-2477.8224	-1518.0221	NaN	NaN	0.3799	0.8912	0.0221	0.0214	0.0218	0.0216	0.0218
0.0	0.0	0.0	-681.8224	328.9779	NaN	NaN	-0.3	0.8912	0.0222	0.0215	0.0219	0.0217	0.0217
0.0	0.0	0.0	-1664.8224	-2232.0221	NaN	NaN	0.5728	0.8909	0.0222	0.0216	0.022	0.0216	0.0217
0.0	0.0	0.0	-2923.8224	-1731.0221	NaN	NaN	0.3719	0.8908	0.0222	0.0217	0.022	0.0217	0.0216
0.0	0.0	0.0	-4205.8224	244.9779	NaN	NaN	-0.0618	0.8911	0.0221	0.0216	0.022	0.0216	0.0216
0.0	0.0	0.0	-211.8224	-461.0221	NaN	NaN	0.6852	0.8915	0.0219	0.0214	0.0219	0.0216	0.0217
0.0	0.0	0.0	-2754.8224	443.9779	NaN	NaN	-0.1921	0.8921	0.0216	0.0212	0.0218	0.0217	0.0217
0.0	0.0	0.0	-1403.8224	2336.9779	NaN	NaN	1.3	0.8922	0.0216	0.021	0.0218	0.0218	0.0216
0.0	0.0	0.0	-287.8224	373.9779	NaN	NaN	1.3	0.8913	0.0218	0.0213	0.0219	0.022	0.0218
0.0	0.0	0.0	-2230.8224	241.9779	NaN	NaN	-0.1217	0.8905	0.0221	0.0215	0.022	0.0221	0.0219
0.0	0.0	0.0	-1188.8224	-3069.0221	NaN	NaN	0.7208	0.89	0.0222	0.0219	0.0221	0.0219	0.0219
0.0	0.0	0.0	-1477.8224	-1170.0221	NaN	NaN	0.4419	0.8902	0.0221	0.0218	0.0221	0.0219	0.0219
0.0	0.0	0.0	-1510.8224	-2809.0221	NaN	NaN	0.6503	0.8904	0.022	0.0218	0.0221	0.0218	0.0219
0.0	0.0	0.0	-2199.8224	-1160.0221	NaN	NaN	0.3453	0.891	0.0218	0.0216	0.022	0.0218	0.0219
0.0	0.0	0.0	1831.1776	-465.0221	NaN	NaN	-0.3	0.8919	0.0215	0.0213	0.0217	0.0218	0.0218
0.0	0.0	0.0	-1578.8224	-92.0221	NaN	NaN	0.0551	0.8921	0.0213	0.0212	0.0217	0.0219	0.0218
0.0	0.0	0.0	-2734.8224	-806.0221	NaN	NaN	0.2276	0.8916	0.0215	0.0213	0.0217	0.022	0.0219
0.0	0.0	0.0	-2090.8224	-68.0221	NaN	NaN	0.0315	0.8915	0.0215	0.0214	0.0217	0.022	0.0219
0.0	0.0	0.0	-3328.8224	1403.9779	NaN	NaN	-0.3	0.8906	0.0218	0.0216	0.0219	0.0221	0.0221
0.0	0.0	0.0	-2147.8224	-1405.0221	NaN	NaN	0.3955	0.8905	0.0218	0.0216	0.0219	0.0221	0.0221
0.0	0.0	0.0	-3116.8224	826.9779	NaN	NaN	-0.3	0.8911	0.0217	0.0214	0.0218	0.022	0.022
0.0	0.0	0.0	-3078.8224	247.9779	NaN	NaN	-0.0876	0.8914	0.0215	0.0213	0.0218	0.0221	0.022
0.0	0.0	0.0	-511.8224	2038.9779	NaN	NaN	1.3	0.8922	0.0213	0.0209	0.0217	0.0222	0.0218
0.0	0.0	0.0	-650.8224	791.9779	NaN	NaN	1.3	0.8914	0.0215	0.021	0.0218	0.0224	0.0219
0.0	0.0	0.0	-783.8224	-97.0221	NaN	NaN	0.1101	0.8909	0.0218	0.0212	0.0217	0.0224	0.0219
0.0	0.0	0.0	-1232.8224	-1211.0221	NaN	NaN	0.4955	0.8906	0.022	0.0214	0.0217	0.0223	0.0219
0.0	0.0	0.0	-2422.8224	-1929.0221	NaN	NaN	0.4433	0.891	0.0218	0.0212	0.0217	0.0224	0.0219
0.0	0.0	0.0	-1351.8224	4583.9779	NaN	NaN	1.3	0.8914	0.0216	0.0211	0.0217	0.0224	0.0218
0.0	0.0	0.0	-2101.8224	-719.0221	NaN	NaN	0.2549	0.8907	0.0219	0.0213	0.0217	0.0225	0.0219
0.0	0.0	0.0	-1793.8224	-1835.0221	NaN	NaN	0.5057	0.8902	0.0221	0.0215	0.0218	0.0225	0.0219
0.0	0.0	0.0	-2476.8224	-987.0221	NaN	NaN	0.2849	0.89	0.0222	0.0217	0.0218	0.0224	0.0219
0.0	0.0	0.0	-1855.8224	727.9779	NaN	NaN	-0.3	0.8907	0.0219	0.0215	0.0217	0.0222	0.0219
0.0	0.0	0.0	-1401.8224	-1968.0221	NaN	NaN	0.584	0.8911	0.0217	0.0215	0.0216	0.0222	0.0219
0.0	0.0	0.0	-1835.8224	-30.0221	NaN	NaN	0.0161	0.8921	0.0213	0.0212	0.0215	0.0222	0.0217
0.0	0.0	0.0	-1472.8224	1857.9779	NaN	NaN	1.3	0.892	0.0212	0.0212	0.0215	0.0223	0.0218
0.0	0.0	0.0	-283.8224	1237.9779	NaN	NaN	1.2975	0.8918	0.0212	0.0213	0.0215	0.0224	0.0218
0.0	0.0	0.0	-1610.8224	827.9779	NaN	NaN	-0.3	0.8914	0.0214	0.0213	0.0215	0.0225	0.0218
0.0	0.0	0.0	-2158.8224	-1594.0221	NaN	NaN	0.4248	0.8914	0.0216	0.0212	0.0216	0.0224	0.0218
0.0	0.0	0.0	-1157.8224	1012.9779	NaN	NaN	-0.3	0.8916	0.0216	0.0211	0.0216	0.0224	0.0217
0.0	0.0	0.0	-519.8224	1088.9779	NaN	NaN	1.3	0.8922	0.0214	0.0209	0.0216	0.0223	0.0217
0.0	0.0	0.0	-2540.8224	-724.0221	NaN	NaN	0.2218	0.892	0.0215	0.0208	0.0216	0.0223	0.0217
0.0	0.0	0.0	-1572.8224	788.9779	NaN	NaN	-0.3	0.8923	0.0214	0.0208	0.0216	0.0223	0.0217
0.0	0.0	0.0	-1128.8224	2679.9779	NaN	NaN	1.3	0.8928	0.0211	0.0207	0.0215	0.0222	0.0216
0.0	0.0	0.0	-2324.8224	-907.0221	NaN	NaN	0.2807	0.8927	0.0212	0.0207	0.0216	0.0223	0.0216
0.0	0.0	0.0	-718.8224	-99.0221	NaN	NaN	0.1211	0.8928	0.0212	0.0207	0.0216	0.0223	0.0214
0.0	0.0	0.0	-1969.8224	-281.0221	NaN	NaN	0.1249	0.8924	0.0215	0.0208	0.0217	0.0222	0.0214
0.0	0.0	0.0	-816.8224	-979.0221	NaN	NaN	0.5452	0.8921	0.0217	0.021	0.0217	0.0221	0.0214
0.0	0.0	0.0	-2921.8224	-2614.0221	NaN	NaN	0.4722	0.8918	0.0218	0.0212	0.0218	0.0219	0.0215
0.0	0.0	0.0	-3704.8224	-2288.0221	NaN	NaN	0.3818	0.8921	0.0216	0.0212	0.0218	0.0218	0.0215
0.0	0.0	0.0	-1782.8224	224.9779	NaN	NaN	-0.1444	0.8932	0.0211	0.0208	0.0216	0.0218	0.0214
0.0	0.0	0.0	-2026.8224	1549.9779	NaN	NaN	-0.3	0.8938	0.0208	0.0208	0.0214	0.0218	0.0215
0.0	0.0	0.0	-1995.8224	-766.0221	NaN	NaN	0.2774	0.8937	0.0208	0.0207	0.0214	0.0219	0.0215
0.0	0.0	0.0	-2748.8224	2379.9779	NaN	NaN	-0.3	0.8937	0.0208	0.0208	0.0213	0.022	0.0214
0.0	0.0	0.0	-1827.8224	2250.9779	NaN	NaN	1.3	0.893	0.0211	0.0209	0.0214	0.0221	0.0215
0.0	0.0	0.0	-3310.8224	277.9779	NaN	NaN	-0.0917	0.8928	0.0214	0.0209	0.0215	0.022	0.0214
0.0	0.0	0.0	-33.8224	-1588.0221	NaN	NaN	0.9791	0.8921	0.0217	0.0211	0.0217	0.022	0.0214
0.0	0.0	0.0	-1891.8224	-2184.0221	NaN	NaN	0.5358	0.892	0.0219	0.021	0.0218	0.022	0.0213
0.0	0.0	0.0	-1225.8224	386.9779	NaN	NaN	-0.3	0.8926	0.0216	0.0208	0.0217	0.022	0.0213
0.0	0.0	0.0	-1343.8224	1422.9779	NaN	NaN	1.3	0.8926	0.0215	0.0207	0.0217	0.0222	0.0213
0.0	0.0	0.0	-1200.8224	1124.9779	NaN	NaN	-0.3	0.8928	0.0214	0.0207	0.0217	0.0222	0.0213
0.0	0.0	0.0	-2149.8224	-1672.0221	NaN	NaN	0.4375	0.8923	0.0217	0.0208	0.0218	0.0222	0.0213
0.0	0.0	0.0	-2253.8224	-43.0221	NaN	NaN	0.0187	0.8927	0.0216	0.0208	0.0217	0.0221	0.0211
0.0	0.0	0.0	-1504.8224	319.9779	NaN	NaN	-0.2701	0.8928	0.0216	0.0208	0.0218	0.022	0.0211
0.0	0.0	0.0	-3108.8224	61.9779	NaN	NaN	-0.0203	0.893	0.0215	0.0208	0.0218	0.0219	0.0211
0.0	0.0	0.0	-2092.8224	-120.0221	NaN	NaN	0.0542	0.8934	0.0214	0.0206	0.0218	0.0218	0.021
0.0	0.0	0.0	-1567.8224	-1606.0221	NaN	NaN	0.506	0.8934	0.0213	0.0206	0.0218	0.0218	0.021
0.0	0.0	0.0	-1940.8224	1127.9779	NaN	NaN	-0.3	0.8936	0.0212	0.0205	0.0218	0.0219	0.021
0.0	0.0	0.0	-1293.8224	1504.9779	NaN	NaN	1.3	0.8935	0.0212	0.0205	0.0218	0.0219	0.0211
0.0	0.0	0.0	-2862.8224	-2042.0221	NaN	NaN	0.4163	0.8927	0.0215	0.0209	0.022	0.0218	0.0211
0.0	0.0	0.0	-3332.8224	-207.0221	NaN	NaN	0.0585	0.8928	0.0215	0.0209	0.022	0.0217	0.0211
0.0	0.0	0.0	-1431.8224	-2143.0221	NaN	NaN	0.5995	0.8928	0.0215	0.021	0.022	0.0216	0.0211
0.0	0.0	0.0	-2177.8224	824.9779	NaN	NaN	-0.3	0.893	0.0214	0.021	0.022	0.0216	0.021
0.0	0.0	0.0	-726.8224	-1035.0221	NaN	NaN	0.5875	0.8928	0.0215	0.021	0.0221	0.0215	0.0211
0.0	0.0	0.0	-3913.8224	-1184.0221	NaN	NaN	0.2323	0.8926	0.0216	0.0211	0.0221	0.0215	0.0211
0.0	0.0	0.0	-2135.8224	-578.0221	NaN	NaN	0.213	0.8928	0.0214	0.021	0.022	0.0215	0.0212
0.0	0.0	0.0	-1362.8224	-216.0221	NaN	NaN	0.1368	0.8933	0.0213	0.0208	0.0219	0.0215	0.0212
0.0	0.0	0.0	-1852.8224	18.9779	NaN	NaN	-0.0103	0.8929	0.0214	0.0209	0.022	0.0216	0.0212
0.0	0.0	0.0	-1057.8224	-1201.0221	NaN	NaN	0.5317	0.8931	0.0214	0.0209	0.0219	0.0215	0.0212
0.0	0.0	0.0	277.1776	-2171.0221	NaN	NaN	1.1464	0.8929	0.0215	0.0209	0.0219	0.0216	0.0211
0.0	0.0	0.0	116.1776	279.9779	NaN	NaN	0.7067	0.8928	0.0216	0.0209	0.0219	0.0217	0.0211
0.0	0.0	0.0	-2078.8224	-254.0221	NaN	NaN	0.1089	0.8924	0.0217	0.0211	0.0219	0.0217	0.0211
0.0	0.0	0.0	-1263.8224	-1946.0221	NaN	NaN	0.6063	0.8921	0.0219	0.0212	0.022	0.0217	0.0211
0.0	0.0	0.0	-1209.8224	-754.0221	NaN	NaN	0.384	0.8922	0.0219	0.0212	0.0219	0.0217	0.0211
0.0	0.0	0.0	-964.8224	-1107.0221	NaN	NaN	0.5343	0.8917	0.022	0.0212	0.022	0.0218	0.0212
0.0	0.0	0.0	-2659.8224	-688.0221	NaN	NaN	0.2055	0.8913	0.0221	0.0213	0.0221	0.0219	0.0213
0.0	0.0	0.0	-1943.8224	411.9779	NaN	NaN	-0.2689	0.8912	0.0221	0.0212	0.0221	0.022	0.0213
0.0	0.0	0.0	-2127.8224	2768.9779	NaN	NaN	1.3	0.8911	0.0222	0.0213	0.0221	0.0221	0.0213
0.0	0.0	0.0	-2686.8224	-2029.0221	NaN	NaN	0.4303	0.8907	0.0222	0.0215	0.0222	0.022	0.0214
0.0	0.0	0.0	-1338.8224	-94.0221	NaN	NaN	0.0656	0.8908	0.0222	0.0215	0.0222	0.022	0.0212
0.0	0.0	0.0	-1113.8224	-3847.0221	NaN	NaN	0.7755	0.8907	0.0223	0.0216	0.0222	0.022	0.0212
0.0	0.0	0.0	-2590.8224	2839.9779	NaN	NaN	1.3	0.8913	0.0221	0.0214	0.0221	0.0219	0.0213
0.0	0.0	0.0	-2382.8224	-516.0221	NaN	NaN	0.178	0.8911	0.022	0.0214	0.0222	0.0219	0.0213
0.0	0.0	0.0	-3380.8224	-309.0221	NaN	NaN	0.0837	0.8916	0.0219	0.0213	0.0221	0.0219	0.0213
0.0	0.0	0.0	-2135.8224	739.9779	NaN	NaN	-0.3	0.8913	0.022	0.0214	0.0222	0.0218	0.0213
0.0	0.0	0.0	-2729.8224	-1381.0221	NaN	NaN	0.3359	0.8913	0.0221	0.0215	0.0221	0.0217	0.0212
0.0	0.0	0.0	-2231.8224	-2845.0221	NaN	NaN	0.5604	0.8913	0.0221	0.0216	0.0221	0.0217	0.0213
0.0	0.0	0.0	-2245.8224	-2481.0221	NaN	NaN	0.5249	0.8917	0.0219	0.0216	0.022	0.0216	0.0212
0.0	0.0	0.0	-2465.8224	-653.0221	NaN	NaN	0.2094	0.8919	0.0218	0.0215	0.0219	0.0216	0.0213
0.0	0.0	0.0	-384.8224	-3110.0221	NaN	NaN	0.8899	0.8917	0.0217	0.0215	0.0219	0.0217	0.0215
0.0	0.0	0.0	-346.8224	-158.0221	NaN	NaN	0.313	0.8916	0.0217	0.0214	0.0219	0.0219	0.0216
0.0	0.0	0.0	-1424.8224	3024.9779	NaN	NaN	1.3	0.8915	0.0217	0.0212	0.0219	0.0221	0.0216
0.0	0.0	0.0	-1235.8224	-460.0221	NaN	NaN	0.2713	0.8907	0.0219	0.0213	0.022	0.0223	0.0218
0.0	0.0	0.0	-3162.8224	215.9779	NaN	NaN	-0.0733	0.8905	0.022	0.0214	0.022	0.0223	0.0218
0.0	0.0	0.0	246.1776	-1255.0221	NaN	NaN	1.244	0.8901	0.0221	0.0215	0.0221	0.0223	0.0218
0.0	0.0	0.0	-2031.8224	-1021.0221	NaN	NaN	0.3344	0.89	0.0222	0.0215	0.0222	0.0223	0.0218
0.0	0.0	0.0	-1805.8224	611.9779	NaN	NaN	-0.3	0.8904	0.0221	0.0214	0.0221	0.0223	0.0217
0.0	0.0	0.0	-4249.8224	-50.0221	NaN	NaN	0.0116	0.8902	0.0222	0.0215	0.0222	0.0223	0.0217
0.0	0.0	0.0	-1146.8224	-695.0221	NaN	NaN	0.3774	0.8905	0.0221	0.0214	0.0221	0.0223	0.0216
0.0	0.0	0.0	-2173.8224	-879.0221	NaN	NaN	0.2879	0.8901	0.0222	0.0216	0.0222	0.0223	0.0216
0.0	0.0	0.0	-1647.8224	-2331.0221	NaN	NaN	0.5859	0.8899	0.0223	0.0217	0.0223	0.0222	0.0216
0.0	0.0	0.0	-451.8224	-618.0221	NaN	NaN	0.5777	0.8903	0.0222	0.0217	0.0222	0.022	0.0216
0.0	0.0	0.0	-1391.8224	-3657.0221	NaN	NaN	0.7243	0.8901	0.0223	0.0218	0.0222	0.022	0.0216
0.0	0.0	0.0	-3376.8224	-119.0221	NaN	NaN	0.034	0.8908	0.022	0.0216	0.022	0.0219	0.0216
0.0	0.0	0.0	-2756.8224	1436.9779	NaN	NaN	-0.3	0.8909	0.0218	0.0215	0.022	0.0221	0.0217
0.0	0.0	0.0	-1797.8224	1568.9779	NaN	NaN	-0.3	0.8905	0.022	0.0215	0.022	0.0222	0.0218
0.0	0.0	0.0	-3351.8224	962.9779	NaN	NaN	-0.3	0.8899	0.0222	0.0217	0.0221	0.0222	0.0219
0.0	0.0	0.0	-2225.8224	-2975.0221	NaN	NaN	0.572	0.8898	0.0222	0.0218	0.0221	0.0222	0.0219
0.0	0.0	0.0	-1523.8224	1441.9779	NaN	NaN	-0.3	0.8904	0.0221	0.0215	0.0219	0.0222	0.0218
0.0	0.0	0.0	-190.8224	790.9779	NaN	NaN	1.3	0.8904	0.0221	0.0214	0.022	0.0223	0.0219
0.0	0.0	0.0	-951.8224	862.9779	NaN	NaN	-0.3	0.8898	0.0223	0.0216	0.0221	0.0224	0.0219
0.0	0.0	0.0	-840.8224	1090.9779	NaN	NaN	1.3	0.8899	0.0223	0.0216	0.0221	0.0224	0.0218
0.0	0.0	0.0	-1235.8224	2042.9779	NaN	NaN	1.3	0.8895	0.0224	0.0217	0.0222	0.0223	0.0219
0.0	0.0	0.0	-2918.8224	-2425.0221	NaN	NaN	0.4538	0.8889	0.0225	0.0221	0.0224	0.0222	0.022
0.0	0.0	0.0	-1715.8224	-2229.0221	NaN	NaN	0.565	0.8893	0.0225	0.022	0.0223	0.0222	0.0218
0.0	0.0	0.0	-1399.8224	-1091.0221	NaN	NaN	0.438	0.8891	0.0224	0.022	0.0224	0.0222	0.0218
0.0	0.0	0.0	-1391.8224	-189.0221	NaN	NaN	0.1196	0.8895	0.0223	0.022	0.0223	0.0221	0.0218
0.0	0.0	0.0	-3506.8224	-2107.0221	NaN	NaN	0.3753	0.8894	0.0223	0.0221	0.0223	0.0221	0.0219
0.0	0.0	0.0	-3334.8224	-1616.0221	NaN	NaN	0.3264	0.8898	0.0221	0.022	0.0222	0.022	0.0218
0.0	0.0	0.0	-1943.8224	859.9779	NaN	NaN	-0.3	0.8903	0.0218	0.0219	0.0221	0.022	0.0219
0.0	0.0	0.0	-1070.8224	802.9779	NaN	NaN	-0.3	0.8902	0.0217	0.0218	0.0221	0.0222	0.022
0.0	0.0	0.0	-1624.8224	-562.0221	NaN	NaN	0.257	0.8899	0.0218	0.0219	0.0221	0.0222	0.022
0.0	0.0	0.0	-1435.8224	1040.9779	NaN	NaN	-0.3	0.8896	0.022	0.022	0.0222	0.0222	0.0219
0.0	0.0	0.0	-3626.8224	-330.0221	NaN	NaN	0.0834	0.8893	0.0223	0.0221	0.0223	0.0221	0.0219
0.0	0.0	0.0	-2214.8224	-1453.0221	NaN	NaN	0.3962	0.8893	0.0223	0.0221	0.0223	0.022	0.0218
0.0	0.0	0.0	-3272.8224	-63.0221	NaN	NaN	0.0189	0.8891	0.0224	0.0222	0.0224	0.0221	0.0218
0.0	0.0	0.0	-1211.8224	-1623.0221	NaN	NaN	0.5725	0.8894	0.0223	0.0222	0.0223	0.022	0.0218
0.0	0.0	0.0	-2669.8224	-891.0221	NaN	NaN	0.2502	0.8896	0.0222	0.0221	0.0223	0.022	0.0218
0.0	0.0	0.0	-1274.8224	-1261.0221	NaN	NaN	0.4973	0.8896	0.0221	0.022	0.0223	0.0221	0.0219
0.0	0.0	0.0	-118.8224	649.9779	NaN	NaN	1.2237	0.8896	0.022	0.0219	0.0223	0.0222	0.022
0.0	0.0	0.0	-971.8224	-980.0221	NaN	NaN	0.5021	0.889	0.0221	0.0221	0.0224	0.0224	0.0222
0.0	0.0	0.0	-1738.8224	1151.9779	NaN	NaN	-0.3	0.8892	0.022	0.022	0.0223	0.0224	0.0221
0.0	0.0	0.0	-1391.8224	-1343.0221	NaN	NaN	0.4911	0.8885	0.0222	0.0221	0.0224	0.0225	0.0222
0.0	0.0	0.0	-2038.8224	-826.0221	NaN	NaN	0.2883	0.8884	0.0223	0.0222	0.0224	0.0225	0.0222
0.0	0.0	0.0	-1344.8224	-2985.0221	NaN	NaN	0.6894	0.8883	0.0223	0.0222	0.0225	0.0225	0.0222
0.0	0.0	0.0	-595.8224	-1999.0221	NaN	NaN	0.7704	0.8884	0.0223	0.0222	0.0225	0.0225	0.0222
0.0	0.0	0.0	-2868.8224	221.9779	NaN	NaN	-0.0839	0.889	0.0221	0.022	0.0223	0.0224	0.0222
0.0	0.0	0.0	-2754.8224	-130.0221	NaN	NaN	0.0451	0.8895	0.0219	0.0217	0.0222	0.0225	0.0221
0.0	0.0	0.0	-2716.8224	1121.9779	NaN	NaN	-0.3	0.8892	0.022	0.0218	0.0223	0.0227	0.0221
0.0	0.0	0.0	-3576.8224	2521.9779	NaN	NaN	-0.3	0.8893	0.022	0.0218	0.0222	0.0227	0.022
0.0	0.0	0.0	-335.8224	36.9779	NaN	NaN	-0.1237	0.8883	0.0224	0.0221	0.0224	0.0227	0.0221
0.0	0.0	0.0	-3352.8224	-1688.0221	NaN	NaN	0.3349	0.8882	0.0225	0.0222	0.0225	0.0225	0.0221
0.0	0.0	0.0	-1857.8224	891.9779	NaN	NaN	-0.3	0.889	0.0223	0.0219	0.0224	0.0224	0.022
0.0	0.0	0.0	226.1776	-959.0221	NaN	NaN	1.3	0.8893	0.0221	0.0217	0.0223	0.0225	0.022
0.0	0.0	0.0	-1355.8224	2119.9779	NaN	NaN	1.3	0.8895	0.0219	0.0215	0.0223	0.0227	0.0219
0.0	0.0	0.0	-1206.8224	569.9779	NaN	NaN	-0.3	0.8889	0.0222	0.0217	0.0224	0.0228	0.022
0.0	0.0	0.0	-15.8224	-1316.0221	NaN	NaN	0.9881	0.8882	0.0225	0.0219	0.0226	0.0228	0.022
0.0	0.0	0.0	-1882.8224	-1433.0221	NaN	NaN	0.4322	0.8877	0.0226	0.0221	0.0227	0.0227	0.0221
0.0	0.0	0.0	-4181.8224	-1182.0221	NaN	NaN	0.2204	0.8879	0.0226	0.0222	0.0228	0.0225	0.022
0.0	0.0	0.0	-3104.8224	952.9779	NaN	NaN	-0.3	0.8885	0.0225	0.022	0.0227	0.0224	0.0219
0.0	0.0	0.0	-1278.8224	1094.9779	NaN	NaN	-0.3	0.8888	0.0223	0.0219	0.0226	0.0224	0.0218
0.0	0.0	0.0	-2609.8224	946.9779	NaN	NaN	-0.3	0.8886	0.0225	0.0221	0.0226	0.0223	0.0219
0.0	0.0	0.0	-3736.8224	-302.0221	NaN	NaN	0.0748	0.8886	0.0225	0.0223	0.0226	0.0222	0.0218
0.0	0.0	0.0	-754.8224	-801.0221	NaN	NaN	0.5148	0.8886	0.0226	0.0223	0.0226	0.0221	0.0218
0.0	0.0	0.0	-880.8224	-890.0221	NaN	NaN	0.5026	0.8886	0.0226	0.0224	0.0226	0.0221	0.0217
0.0	0.0	0.0	4.1776	274.9779	NaN	NaN	0.985	0.8885	0.0226	0.0224	0.0227	0.0221	0.0217
0.0	0.0	0.0	-2098.8224	-1813.0221	NaN	NaN	0.4635	0.8884	0.0228	0.0226	0.0227	0.022	0.0215
0.0	0.0	0.0	-916.8224	-2376.0221	NaN	NaN	0.7216	0.8886	0.0228	0.0226	0.0226	0.0219	0.0214
0.0	0.0	0.0	-2347.8224	-620.0221	NaN	NaN	0.2089	0.8888	0.0228	0.0225	0.0226	0.0218	0.0214
0.0	0.0	0.0	-2653.8224	-2193.0221	NaN	NaN	0.4525	0.8891	0.0228	0.0225	0.0226	0.0217	0.0214
0.0	0.0	0.0	-509.8224	1021.9779	NaN	NaN	1.3	0.8894	0.0226	0.0223	0.0225	0.0217	0.0215
0.0	0.0	0.0	-1864.8224	-1188.0221	NaN	NaN	0.3892	0.8887	0.0228	0.0225	0.0226	0.0218	0.0215
0.0	0.0	0.0	-2092.8224	-80.0221	NaN	NaN	0.0368	0.8889	0.0228	0.0225	0.0226	0.0218	0.0214
0.0	0.0	0.0	-1352.8224	1472.9779	NaN	NaN	1.3	0.8887	0.0229	0.0226	0.0226	0.0217	0.0214
0.0	0.0	0.0	-2725.8224	-3395.0221	NaN	NaN	0.5547	0.8889	0.0229	0.0227	0.0226	0.0215	0.0213
0.0	0.0	0.0	-3562.8224	-1484.0221	NaN	NaN	0.294	0.8895	0.0228	0.0226	0.0225	0.0213	0.0213
0.0	0.0	0.0	-2480.8224	-3686.0221	NaN	NaN	0.5977	0.8899	0.0227	0.0226	0.0224	0.0211	0.0213
0.0	0.0	0.0	-1807.8224	-754.0221	NaN	NaN	0.2943	0.8907	0.0225	0.0224	0.0222	0.021	0.0213
0.0	0.0	0.0	-2550.8224	65.9779	NaN	NaN	-0.0266	0.8909	0.0224	0.0223	0.0222	0.021	0.0213
0.0	0.0	0.0	-2914.8224	-535.0221	NaN	NaN	0.1551	0.8909	0.0224	0.0224	0.0221	0.021	0.0213
0.0	0.0	0.0	-2896.8224	787.9779	NaN	NaN	-0.3	0.8909	0.0225	0.0224	0.0221	0.0209	0.0213
0.0	0.0	0.0	-697.8224	-3755.0221	NaN	NaN	0.8433	0.8907	0.0225	0.0225	0.0221	0.0208	0.0213
0.0	0.0	0.0	-3213.8224	-805.0221	NaN	NaN	0.2003	0.8907	0.0226	0.0226	0.022	0.0207	0.0214
0.0	0.0	0.0	-2498.8224	-1984.0221	NaN	NaN	0.4426	0.8909	0.0226	0.0225	0.022	0.0207	0.0214
0.0	0.0	0.0	-2048.8224	-188.0221	NaN	NaN	0.0841	0.8909	0.0226	0.0225	0.0219	0.0207	0.0215
0.0	0.0	0.0	-48.8224	1132.9779	NaN	NaN	1.045	0.8912	0.0225	0.0223	0.0219	0.0207	0.0215
0.0	0.0	0.0	-1250.8224	2095.9779	NaN	NaN	1.3	0.8908	0.0226	0.0224	0.0219	0.0208	0.0215
0.0	0.0	0.0	-1628.8224	-2004.0221	NaN	NaN	0.5516	0.8899	0.0228	0.0226	0.022	0.021	0.0217
0.0	0.0	0.0	-2203.8224	2643.9779	NaN	NaN	1.3	0.89	0.0228	0.0226	0.022	0.0209	0.0217
0.0	0.0	0.0	-1300.8224	-2824.0221	NaN	NaN	0.6846	0.8894	0.023	0.0228	0.022	0.0209	0.0218
0.0	0.0	0.0	-2570.8224	-2267.0221	NaN	NaN	0.4686	0.8898	0.0229	0.0228	0.022	0.0207	0.0218
0.0	0.0	0.0	-3918.8224	968.9779	NaN	NaN	-0.3	0.8898	0.0228	0.0229	0.022	0.0207	0.0218
0.0	0.0	0.0	-1724.8224	-211.0221	NaN	NaN	0.109	0.8903	0.0226	0.0228	0.0219	0.0206	0.0218
0.0	0.0	0.0	-2836.8224	980.9779	NaN	NaN	-0.3	0.8904	0.0225	0.0228	0.0219	0.0206	0.0218
0.0	0.0	0.0	-3039.8224	-2676.0221	NaN	NaN	0.4682	0.8904	0.0225	0.0228	0.0219	0.0206	0.0219
0.0	0.0	0.0	-1204.8224	-98.0221	NaN	NaN	0.0752	0.8908	0.0223	0.0227	0.0218	0.0206	0.0219
0.0	0.0	0.0	-2008.8224	-198.0221	NaN	NaN	0.0897	0.8905	0.0222	0.0227	0.0219	0.0207	0.022
0.0	0.0	0.0	-2942.8224	1133.9779	NaN	NaN	-0.3	0.8907	0.0222	0.0226	0.022	0.0207	0.022
0.0	0.0	0.0	-2277.8224	410.9779	NaN	NaN	-0.2201	0.8906	0.0222	0.0225	0.022	0.0207	0.022
0.0	0.0	0.0	-958.8224	-88.0221	NaN	NaN	0.0841	0.8906	0.0222	0.0224	0.022	0.0207	0.022
0.0	0.0	0.0	-1504.8224	1426.9779	NaN	NaN	-0.3	0.8907	0.0222	0.0224	0.022	0.0207	0.022
0.0	0.0	0.0	-1568.8224	-1165.0221	NaN	NaN	0.4261	0.8909	0.0222	0.0224	0.022	0.0207	0.022
0.0	0.0	0.0	-1110.8224	1873.9779	NaN	NaN	1.3	0.8908	0.0222	0.0224	0.022	0.0207	0.022
0.0	0.0	0.0	-2298.8224	-1137.0221	NaN	NaN	0.3309	0.891	0.0222	0.0223	0.0219	0.0207	0.0219
0.0	0.0	0.0	-2055.8224	-104.0221	NaN	NaN	0.0482	0.8912	0.0221	0.0222	0.0219	0.0207	0.0219
0.0	0.0	0.0	-232.8224	-1343.0221	NaN	NaN	0.8523	0.891	0.0221	0.0222	0.022	0.0208	0.0219
0.0	0.0	0.0	-1636.8224	1925.9779	NaN	NaN	1.3	0.8912	0.022	0.0221	0.022	0.0208	0.0218
0.0	0.0	0.0	-3001.8224	-812.0221	NaN	NaN	0.2129	0.8912	0.0221	0.0222	0.022	0.0207	0.0218
0.0	0.0	0.0	-2133.8224	-793.0221	NaN	NaN	0.2709	0.8914	0.022	0.0222	0.022	0.0206	0.0218
0.0	0.0	0.0	-2311.8224	51.9779	NaN	NaN	-0.023	0.8913	0.022	0.0222	0.022	0.0207	0.0218
0.0	0.0	0.0	-3405.8224	-512.0221	NaN	NaN	0.1307	0.8914	0.0219	0.0221	0.022	0.0207	0.0218
0.0	0.0	0.0	527.1776	2255.9779	NaN	NaN	0.8106	0.8913	0.0219	0.022	0.0221	0.0209	0.0218
0.0	0.0	0.0	-1119.8224	-2167.0221	NaN	NaN	0.6593	0.8912	0.022	0.022	0.0222	0.0209	0.0218
0.0	0.0	0.0	-2605.8224	-802.0221	NaN	NaN	0.2353	0.8912	0.0219	0.0219	0.0222	0.0209	0.0217
0.0	0.0	0.0	-943.8224	1448.9779	NaN	NaN	1.3	0.8914	0.0219	0.0219	0.0222	0.021	0.0217
0.0	0.0	0.0	-1656.8224	-1423.0221	NaN	NaN	0.462	0.8912	0.022	0.0219	0.0223	0.021	0.0216
0.0	0.0	0.0	-165.8224	-1778.0221	NaN	NaN	0.9147	0.8912	0.0221	0.0219	0.0223	0.021	0.0215
0.0	0.0	0.0	-2576.8224	1402.9779	NaN	NaN	-0.3	0.8913	0.0222	0.0219	0.0223	0.021	0.0213
0.0	0.0	0.0	-2427.8224	-1583.0221	NaN	NaN	0.3947	0.8912	0.0223	0.022	0.0223	0.0209	0.0213
0.0	0.0	0.0	-1554.8224	-218.0221	NaN	NaN	0.123	0.8915	0.0222	0.0219	0.0223	0.0209	0.0211
0.0	0.0	0.0	-2109.8224	-168.0221	NaN	NaN	0.0738	0.8917	0.0222	0.0219	0.0223	0.0208	0.0211
0.0	0.0	0.0	-1454.8224	-1931.0221	NaN	NaN	0.5703	0.8919	0.0222	0.0219	0.0223	0.0207	0.021
0.0	0.0	0.0	-651.8224	90.9779	NaN	NaN	-0.1622	0.892	0.0222	0.0219	0.0223	0.0207	0.0209
0.0	0.0	0.0	-2929.8224	-807.0221	NaN	NaN	0.216	0.8917	0.0224	0.0219	0.0224	0.0208	0.0209
0.0	0.0	0.0	-1927.8224	27.9779	NaN	NaN	-0.0147	0.8918	0.0225	0.0218	0.0223	0.0208	0.0208
0.0	0.0	0.0	-1853.8224	-1154.0221	NaN	NaN	0.3837	0.8915	0.0226	0.0218	0.0223	0.0208	0.0209
0.0	0.0	0.0	-2232.8224	-1264.0221	NaN	NaN	0.3615	0.8915	0.0226	0.0218	0.0223	0.0209	0.0209
0.0	0.0	0.0	377.1776	2308.9779	NaN	NaN	0.8596	0.8918	0.0225	0.0218	0.0223	0.0208	0.0207
0.0	0.0	0.0	-914.8224	-1456.0221	NaN	NaN	0.6141	0.8911	0.0227	0.0219	0.0224	0.021	0.0209
0.0	0.0	0.0	-1919.8224	-776.0221	NaN	NaN	0.2879	0.8909	0.0227	0.0219	0.0225	0.0211	0.021
0.0	0.0	0.0	-3402.8224	-2580.0221	NaN	NaN	0.4312	0.8909	0.0226	0.0219	0.0225	0.021	0.0211
0.0	0.0	0.0	-1881.8224	-2186.0221	NaN	NaN	0.5374	0.8911	0.0226	0.0219	0.0224	0.0208	0.0211
0.0	0.0	0.0	-2625.8224	-1185.0221	NaN	NaN	0.311	0.8919	0.0224	0.0219	0.0223	0.0206	0.021
0.0	0.0	0.0	-2155.8224	-1833.0221	NaN	NaN	0.4595	0.892	0.0224	0.022	0.0222	0.0205	0.0209
0.0	0.0	0.0	-1798.8224	-305.0221	NaN	NaN	0.145	0.8923	0.0224	0.0221	0.0221	0.0203	0.0209
0.0	0.0	0.0	-1114.8224	-1283.0221	NaN	NaN	0.5351	0.8924	0.0223	0.0221	0.022	0.0203	0.021
0.0	0.0	0.0	-1940.8224	-792.0221	NaN	NaN	0.2898	0.8926	0.0223	0.022	0.0219	0.0203	0.021
0.0	0.0	0.0	-3160.8224	2630.9779	NaN	NaN	-0.3	0.8925	0.0223	0.022	0.0218	0.0203	0.0211
0.0	0.0	0.0	-1764.8224	-923.0221	NaN	NaN	0.3434	0.8929	0.0221	0.0219	0.0217	0.0203	0.021
0.0	0.0	0.0	-641.8224	994.9779	NaN	NaN	1.3	0.8929	0.0221	0.0219	0.0217	0.0204	0.021
0.0	0.0	0.0	-2118.8224	786.9779	NaN	NaN	-0.3	0.8929	0.022	0.0219	0.0217	0.0204	0.0211
0.0	0.0	0.0	-2402.8224	-2268.0221	NaN	NaN	0.4856	0.8926	0.0221	0.0219	0.0217	0.0204	0.0213
0.0	0.0	0.0	-2902.8224	-1943.0221	NaN	NaN	0.401	0.8934	0.0217	0.0216	0.0216	0.0204	0.0212
0.0	0.0	0.0	-2339.8224	1171.9779	NaN	NaN	-0.3	0.8928	0.0221	0.0215	0.0216	0.0208	0.0212
0.0	0.0	0.0	-738.8224	2569.9779	NaN	NaN	1.3	0.893	0.0222	0.0214	0.0214	0.0208	0.0213
0.0	0.0	0.0	-2007.8224	346.9779	NaN	NaN	-0.2089	0.893	0.0221	0.0214	0.0214	0.0209	0.0212
0.0	0.0	0.0	-1808.8224	1520.9779	NaN	NaN	-0.3	0.8932	0.0221	0.0213	0.0213	0.021	0.021
0.0	0.0	0.0	-2121.8224	-733.0221	NaN	NaN	0.2568	0.8936	0.0219	0.0213	0.0213	0.021	0.0209
0.0	0.0	0.0	-1998.8224	361.9779	NaN	NaN	-0.2211	0.8941	0.0217	0.0212	0.0212	0.0211	0.0207
0.0	0.0	0.0	-902.8224	-423.0221	NaN	NaN	0.3191	0.8942	0.0216	0.0212	0.0213	0.0212	0.0205
0.0	0.0	0.0	-39.8224	-644.0221	NaN	NaN	0.9418	0.8943	0.0215	0.0212	0.0215	0.0212	0.0203
0.0	0.0	0.0	-3255.8224	1733.9779	NaN	NaN	-0.3	0.8942	0.0213	0.0213	0.0218	0.021	0.0204
0.0	0.0	0.0	-1590.8224	-396.0221	NaN	NaN	0.1993	0.8951	0.0209	0.0211	0.022	0.0207	0.0202
0.0	0.0	0.0	-3124.8224	-2756.0221	NaN	NaN	0.4686	0.8954	0.0209	0.0209	0.022	0.0207	0.0201
0.0	0.0	0.0	-2783.8224	-657.0221	NaN	NaN	0.1909	0.8955	0.0209	0.0209	0.0219	0.0207	0.0201
0.0	0.0	0.0	-3353.8224	-2659.0221	NaN	NaN	0.4422	0.8946	0.021	0.0211	0.0221	0.021	0.0203
0.0	0.0	0.0	-1914.8224	-1082.0221	NaN	NaN	0.3611	0.8957	0.0209	0.021	0.0216	0.0209	0.02
0.0	0.0	0.0	-1828.8224	-1424.0221	NaN	NaN	0.4378	0.8847	0.0232	0.023	0.0234	0.0233	0.0224
0.0	0.0	0.0	-1749.8224	-2056.0221	NaN	NaN	0.5402	0.903	0.0197	0.0191	0.0206	0.02	0.0176
