# Supplementary material for: DeepFRET, a software for rapid and automated single-molecule FRET data classification using deep learning
Source: eLife. 2020 Nov 3;9:e60404. doi: 10.7554/eLife.60404 (PMC7609065; doi:10.7554/eLife.60404)
Supplement: Figure 4—source data 1. [file elife-60404-fig4-data1.zip › Figure 4-source data 1/Fig_S4a/Traces/traces_all_n294/Traces_Fig2d_4mMAc_mov3_combined_tif_pair66.txt]

Exported by DeepFRET
Date: 2020-08-26, 18:13
Video filename: None
FRET pair #66
Bleaches at None
D-Dexc-bg	A-Dexc-bg	A-Aexc-bg	D-Dexc-rw	A-Dexc-rw	A-Aexc-rw	S	E	p_bleached	p_aggregated	p_noisy	p_scrambled	p_static	p_dynamic
0.0	0.0	0.0	30913.9719	8534.1011	NaN	NaN	0.2163	0.7361	0.0184	0.0337	0.1578	0.0265	0.0275
0.0	0.0	0.0	24456.9719	8607.1011	NaN	NaN	0.2603	0.7748	0.019	0.0243	0.1343	0.0287	0.019
0.0	0.0	0.0	32009.9719	10227.1011	NaN	NaN	0.2421	0.8084	0.0175	0.0224	0.1094	0.0261	0.0163
0.0	0.0	0.0	28940.9719	7959.1011	NaN	NaN	0.2157	0.7807	0.0179	0.0275	0.128	0.0262	0.0196
0.0	0.0	0.0	31713.9719	7115.1011	NaN	NaN	0.1832	0.753	0.0179	0.0296	0.1526	0.0261	0.0209
0.0	0.0	0.0	27361.9719	9899.1011	NaN	NaN	0.2657	0.6661	0.0194	0.0315	0.226	0.0308	0.0262
0.0	0.0	0.0	27614.9719	6914.1011	NaN	NaN	0.2002	0.6413	0.0196	0.0311	0.2495	0.0317	0.0269
0.0	0.0	0.0	29571.9719	10056.1011	NaN	NaN	0.2538	0.6303	0.02	0.0312	0.258	0.0323	0.0282
0.0	0.0	0.0	29047.9719	4575.1011	NaN	NaN	0.1361	0.6519	0.0199	0.0306	0.2387	0.0316	0.0273
0.0	0.0	0.0	35036.9719	10733.1011	NaN	NaN	0.2345	0.646	0.02	0.031	0.2424	0.0318	0.0288
0.0	0.0	0.0	34974.9719	9709.1011	NaN	NaN	0.2173	0.6474	0.02	0.0308	0.2425	0.0316	0.0277
0.0	0.0	0.0	34979.9719	9705.1011	NaN	NaN	0.2172	0.6472	0.0202	0.0304	0.2434	0.0307	0.0281
0.0	0.0	0.0	29674.9719	4420.1011	NaN	NaN	0.1296	0.6366	0.0194	0.0308	0.2557	0.0304	0.027
0.0	0.0	0.0	27004.9719	10263.1011	NaN	NaN	0.2754	0.5817	0.0201	0.0309	0.3062	0.0314	0.0296
0.0	0.0	0.0	28521.9719	7687.1011	NaN	NaN	0.2123	0.5644	0.0196	0.0312	0.3244	0.032	0.0283
0.0	0.0	0.0	26717.9719	7870.1011	NaN	NaN	0.2275	0.5397	0.0202	0.0313	0.3462	0.0321	0.0305
0.0	0.0	0.0	22807.9719	8966.1011	NaN	NaN	0.2822	0.533	0.019	0.0328	0.3526	0.0335	0.0291
0.0	0.0	0.0	26010.9719	6504.1011	NaN	NaN	0.2	0.5205	0.0201	0.0328	0.3624	0.0331	0.0311
0.0	0.0	0.0	31725.9719	7990.1011	NaN	NaN	0.2012	0.553	0.0192	0.032	0.333	0.0335	0.0293
0.0	0.0	0.0	24686.9719	6915.1011	NaN	NaN	0.2188	0.5587	0.0205	0.0319	0.3259	0.0331	0.03
0.0	0.0	0.0	22249.9719	10344.1011	NaN	NaN	0.3174	0.5768	0.0199	0.031	0.3101	0.0331	0.0291
0.0	0.0	0.0	31227.9719	9054.1011	NaN	NaN	0.2248	0.5364	0.0206	0.0331	0.346	0.0332	0.0307
0.0	0.0	0.0	26527.9719	12250.1011	NaN	NaN	0.3159	0.54	0.0218	0.032	0.3424	0.0333	0.0305
0.0	0.0	0.0	25686.9719	11481.1011	NaN	NaN	0.3089	0.5473	0.0227	0.0325	0.3341	0.0335	0.0299
0.0	0.0	0.0	27274.9719	8945.1011	NaN	NaN	0.247	0.5664	0.0235	0.0314	0.3151	0.0341	0.0295
0.0	0.0	0.0	25027.9719	7897.1011	NaN	NaN	0.2399	0.5907	0.025	0.0316	0.2895	0.0349	0.0283
0.0	0.0	0.0	27215.9719	8903.1011	NaN	NaN	0.2465	0.6373	0.0264	0.0293	0.2452	0.0348	0.0271
0.0	0.0	0.0	28550.9719	7333.1011	NaN	NaN	0.2044	0.684	0.0269	0.0286	0.2008	0.0353	0.0244
0.0	0.0	0.0	23265.9719	7119.1011	NaN	NaN	0.2343	0.7734	0.0268	0.0249	0.1217	0.0322	0.021
0.0	0.0	0.0	8137.9719	4397.1011	NaN	NaN	0.3508	0.8631	0.0206	0.0209	0.0515	0.0281	0.0158
0.0	0.0	0.0	3390.9719	809.1011	NaN	NaN	0.1926	0.8786	0.0214	0.0204	0.0357	0.0254	0.0184
0.0	0.0	0.0	36.9719	2686.1011	NaN	NaN	0.9864	0.877	0.0225	0.0201	0.0341	0.0258	0.0205
0.0	0.0	0.0	1358.9719	4233.1011	NaN	NaN	0.757	0.876	0.023	0.0203	0.034	0.0258	0.0209
0.0	0.0	0.0	2938.9719	900.1011	NaN	NaN	0.2345	0.878	0.0224	0.02	0.0336	0.0253	0.0207
0.0	0.0	0.0	2852.9719	2554.1011	NaN	NaN	0.4724	0.8802	0.0213	0.0198	0.0338	0.0247	0.0201
0.0	0.0	0.0	2124.9719	3448.1011	NaN	NaN	0.6187	0.8813	0.0208	0.0198	0.034	0.0244	0.0197
0.0	0.0	0.0	1865.9719	5976.1011	NaN	NaN	0.7621	0.8805	0.021	0.02	0.0339	0.0246	0.02
0.0	0.0	0.0	761.9719	-175.8989	NaN	NaN	-0.3	0.8799	0.0214	0.0201	0.0335	0.0246	0.0205
0.0	0.0	0.0	2151.9719	2963.1011	NaN	NaN	0.5793	0.8793	0.0213	0.0204	0.034	0.0246	0.0204
0.0	0.0	0.0	403.9719	2907.1011	NaN	NaN	0.878	0.8794	0.0217	0.0204	0.0338	0.0244	0.0203
0.0	0.0	0.0	-728.0281	2439.1011	NaN	NaN	1.3	0.88	0.022	0.0203	0.0332	0.0243	0.0203
0.0	0.0	0.0	1544.9719	-1847.8989	NaN	NaN	1.3	0.8797	0.0226	0.0201	0.0328	0.0243	0.0204
0.0	0.0	0.0	226.9719	3536.1011	NaN	NaN	0.9397	0.8795	0.0226	0.02	0.0334	0.0244	0.0201
0.0	0.0	0.0	1180.9719	3336.1011	NaN	NaN	0.7386	0.8796	0.0229	0.0197	0.0334	0.0245	0.0198
0.0	0.0	0.0	3341.9719	-361.8989	NaN	NaN	-0.1214	0.8796	0.0233	0.0194	0.0332	0.0248	0.0198
0.0	0.0	0.0	1449.9719	-795.8989	NaN	NaN	-0.3	0.8789	0.024	0.0191	0.0329	0.0251	0.02
0.0	0.0	0.0	3073.9719	1684.1011	NaN	NaN	0.3539	0.8775	0.0247	0.0191	0.033	0.0254	0.0204
0.0	0.0	0.0	-361.0281	2141.1011	NaN	NaN	1.2028	0.8767	0.025	0.019	0.0332	0.0257	0.0205
0.0	0.0	0.0	1479.9719	2642.1011	NaN	NaN	0.641	0.8766	0.0249	0.019	0.0335	0.0258	0.0203
0.0	0.0	0.0	1385.9719	4045.1011	NaN	NaN	0.7448	0.8753	0.0254	0.0191	0.0336	0.0261	0.0205
0.0	0.0	0.0	420.9719	2692.1011	NaN	NaN	0.8648	0.874	0.0258	0.0192	0.0339	0.0263	0.0207
0.0	0.0	0.0	1961.9719	439.1011	NaN	NaN	0.1829	0.8734	0.026	0.0195	0.034	0.0263	0.0208
0.0	0.0	0.0	2174.9719	4213.1011	NaN	NaN	0.6595	0.8749	0.0249	0.0196	0.0349	0.0257	0.0199
0.0	0.0	0.0	1881.9719	3632.1011	NaN	NaN	0.6587	0.8767	0.0232	0.02	0.0362	0.0254	0.0185
0.0	0.0	0.0	-38.0281	-184.8989	NaN	NaN	0.8294	0.8713	0.0223	0.0216	0.0402	0.027	0.0176
0.0	0.0	0.0	381.9719	5546.1011	NaN	NaN	0.9356	0.8613	0.023	0.0224	0.0482	0.0287	0.0164
0.0	0.0	0.0	1679.9719	4737.1011	NaN	NaN	0.7382	0.8478	0.0243	0.0228	0.0579	0.0308	0.0163
0.0	0.0	0.0	551.9719	1722.1011	NaN	NaN	0.7573	0.8184	0.0262	0.0243	0.0799	0.0339	0.0174
0.0	0.0	0.0	289.9719	4678.1011	NaN	NaN	0.9416	0.7499	0.0307	0.0277	0.1335	0.0388	0.0194
0.0	0.0	0.0	18779.9719	3091.1011	NaN	NaN	0.1413	0.7105	0.0325	0.0263	0.1759	0.0373	0.0176
0.0	0.0	0.0	34746.9719	4918.1011	NaN	NaN	0.124	0.6285	0.0358	0.0286	0.251	0.0376	0.0185
0.0	0.0	0.0	32824.9719	4641.1011	NaN	NaN	0.1239	0.5978	0.0359	0.0281	0.2839	0.0362	0.018
0.0	0.0	0.0	33987.9719	5384.1011	NaN	NaN	0.1367	0.5345	0.0359	0.0301	0.3455	0.0353	0.0187
0.0	0.0	0.0	32757.9719	5627.1011	NaN	NaN	0.1466	0.4525	0.0342	0.0343	0.4223	0.0362	0.0205
0.0	0.0	0.0	27551.9719	6459.1011	NaN	NaN	0.1899	0.4208	0.0332	0.0361	0.4526	0.0363	0.021
0.0	0.0	0.0	32264.9719	3785.1011	NaN	NaN	0.105	0.4292	0.0334	0.0361	0.4443	0.0361	0.0209
0.0	0.0	0.0	33567.9719	6480.1011	NaN	NaN	0.1618	0.4584	0.0338	0.035	0.417	0.0354	0.0204
0.0	0.0	0.0	33219.9719	4535.1011	NaN	NaN	0.1201	0.4816	0.0339	0.034	0.3969	0.0338	0.0199
0.0	0.0	0.0	26450.9719	3026.1011	NaN	NaN	0.1027	0.4766	0.0335	0.0344	0.4029	0.0326	0.02
0.0	0.0	0.0	23215.9719	1002.1011	NaN	NaN	0.0414	0.4702	0.0335	0.0339	0.4117	0.0312	0.0195
0.0	0.0	0.0	30330.9719	2422.1011	NaN	NaN	0.074	0.4257	0.0317	0.0348	0.4562	0.0314	0.0202
0.0	0.0	0.0	30164.9719	7285.1011	NaN	NaN	0.1945	0.4074	0.0313	0.0339	0.4755	0.0319	0.02
0.0	0.0	0.0	27787.9719	2181.1011	NaN	NaN	0.0728	0.4221	0.0315	0.0334	0.4619	0.0316	0.0195
0.0	0.0	0.0	28471.9719	2080.1011	NaN	NaN	0.0681	0.4212	0.031	0.0338	0.4631	0.0313	0.0196
0.0	0.0	0.0	24991.9719	5616.1011	NaN	NaN	0.1835	0.4247	0.0314	0.0336	0.4591	0.0318	0.0193
0.0	0.0	0.0	23149.9719	4534.1011	NaN	NaN	0.1638	0.4384	0.0322	0.0333	0.4452	0.032	0.019
0.0	0.0	0.0	33619.9719	7375.1011	NaN	NaN	0.1799	0.4451	0.0322	0.0336	0.4377	0.0323	0.0189
0.0	0.0	0.0	27703.9719	2891.1011	NaN	NaN	0.0945	0.4515	0.0326	0.0333	0.4307	0.0328	0.019
0.0	0.0	0.0	24025.9719	8811.1011	NaN	NaN	0.2683	0.4726	0.033	0.0325	0.41	0.0332	0.0186
0.0	0.0	0.0	25962.9719	3210.1011	NaN	NaN	0.11	0.484	0.033	0.0321	0.3991	0.0333	0.0186
0.0	0.0	0.0	28807.9719	4974.1011	NaN	NaN	0.1472	0.4959	0.033	0.0316	0.387	0.034	0.0185
0.0	0.0	0.0	28456.9719	5154.1011	NaN	NaN	0.1533	0.5053	0.0325	0.0314	0.3781	0.034	0.0187
0.0	0.0	0.0	28249.9719	4453.1011	NaN	NaN	0.1362	0.5197	0.0324	0.031	0.3637	0.0346	0.0186
0.0	0.0	0.0	23700.9719	1430.1011	NaN	NaN	0.0569	0.5373	0.0326	0.0303	0.347	0.0343	0.0185
0.0	0.0	0.0	20636.9719	5036.1011	NaN	NaN	0.1962	0.5359	0.0322	0.0305	0.3488	0.034	0.0186
0.0	0.0	0.0	21667.9719	4859.1011	NaN	NaN	0.1832	0.5228	0.0317	0.0307	0.3619	0.0341	0.0189
0.0	0.0	0.0	27981.9719	3839.1011	NaN	NaN	0.1206	0.511	0.031	0.0309	0.3737	0.0345	0.0189
0.0	0.0	0.0	26173.9719	2714.1011	NaN	NaN	0.094	0.4976	0.0306	0.0313	0.3864	0.0347	0.0194
0.0	0.0	0.0	26157.9719	3446.1011	NaN	NaN	0.1164	0.4876	0.0304	0.0317	0.396	0.0349	0.0195
0.0	0.0	0.0	26292.9719	2776.1011	NaN	NaN	0.0955	0.4559	0.03	0.0328	0.4271	0.0341	0.0201
0.0	0.0	0.0	29654.9719	2826.1011	NaN	NaN	0.087	0.4196	0.0289	0.0335	0.4648	0.0332	0.02
0.0	0.0	0.0	25926.9719	7642.1011	NaN	NaN	0.2277	0.3764	0.0271	0.0342	0.5098	0.0323	0.0202
0.0	0.0	0.0	22942.9719	6741.1011	NaN	NaN	0.2271	0.3624	0.0266	0.0339	0.5248	0.0325	0.0198
0.0	0.0	0.0	23924.9719	3695.1011	NaN	NaN	0.1338	0.3574	0.0266	0.0344	0.5285	0.0331	0.02
0.0	0.0	0.0	26366.9719	5427.1011	NaN	NaN	0.1707	0.358	0.0268	0.0352	0.5251	0.0342	0.0206
0.0	0.0	0.0	21639.9719	4608.1011	NaN	NaN	0.1756	0.3697	0.0277	0.0358	0.5107	0.0348	0.0212
0.0	0.0	0.0	33924.9719	6112.1011	NaN	NaN	0.1527	0.3842	0.0281	0.0359	0.4955	0.0349	0.0212
0.0	0.0	0.0	33564.9719	6030.1011	NaN	NaN	0.1523	0.3697	0.0282	0.0373	0.5069	0.0356	0.0223
0.0	0.0	0.0	31870.9719	7635.1011	NaN	NaN	0.1933	0.3929	0.0294	0.0367	0.4839	0.0355	0.0217
0.0	0.0	0.0	31380.9719	2528.1011	NaN	NaN	0.0746	0.3651	0.0284	0.038	0.5121	0.0343	0.022
0.0	0.0	0.0	31031.9719	8022.1011	NaN	NaN	0.2054	0.347	0.0281	0.0381	0.5312	0.0341	0.0215
0.0	0.0	0.0	28151.9719	5071.1011	NaN	NaN	0.1526	0.3307	0.0275	0.0387	0.5483	0.0333	0.0215
0.0	0.0	0.0	35506.9719	7283.1011	NaN	NaN	0.1702	0.332	0.0274	0.0383	0.5488	0.0327	0.0208
0.0	0.0	0.0	36028.9719	4972.1011	NaN	NaN	0.1213	0.3124	0.0269	0.0395	0.5679	0.0322	0.021
0.0	0.0	0.0	27839.9719	9172.1011	NaN	NaN	0.2478	0.3145	0.0271	0.0394	0.5667	0.0318	0.0206
0.0	0.0	0.0	24927.9719	3008.1011	NaN	NaN	0.1077	0.3113	0.0271	0.0398	0.57	0.0313	0.0204
0.0	0.0	0.0	26437.9719	5940.1011	NaN	NaN	0.1835	0.3115	0.0277	0.04	0.5691	0.0313	0.0204
0.0	0.0	0.0	25324.9719	3506.1011	NaN	NaN	0.1216	0.3205	0.0281	0.0401	0.56	0.031	0.0203
0.0	0.0	0.0	27075.9719	4169.1011	NaN	NaN	0.1334	0.3242	0.0289	0.0407	0.5543	0.0315	0.0205
0.0	0.0	0.0	22251.9719	-403.8989	NaN	NaN	-0.0185	0.3445	0.0297	0.04	0.5345	0.0312	0.0201
0.0	0.0	0.0	25496.9719	2398.1011	NaN	NaN	0.086	0.3425	0.0299	0.0405	0.5357	0.0312	0.0201
0.0	0.0	0.0	27057.9719	7591.1011	NaN	NaN	0.2191	0.3331	0.0301	0.0412	0.5432	0.0318	0.0205
0.0	0.0	0.0	22178.9719	3959.1011	NaN	NaN	0.1515	0.3423	0.0307	0.0411	0.5333	0.0321	0.0204
0.0	0.0	0.0	26554.9719	5888.1011	NaN	NaN	0.1815	0.3514	0.0311	0.0413	0.5229	0.0327	0.0206
0.0	0.0	0.0	22839.9719	5035.1011	NaN	NaN	0.1806	0.3676	0.0321	0.0408	0.5059	0.0331	0.0206
0.0	0.0	0.0	25588.9719	6329.1011	NaN	NaN	0.1983	0.3767	0.0327	0.0406	0.4964	0.0331	0.0206
0.0	0.0	0.0	26952.9719	6343.1011	NaN	NaN	0.1905	0.3799	0.0326	0.0409	0.4921	0.0334	0.0209
0.0	0.0	0.0	25182.9719	6346.1011	NaN	NaN	0.2013	0.3964	0.0331	0.04	0.4756	0.0338	0.021
0.0	0.0	0.0	29121.9719	2217.1011	NaN	NaN	0.0707	0.4138	0.0333	0.0387	0.4595	0.0337	0.0209
0.0	0.0	0.0	22410.9719	1845.1011	NaN	NaN	0.0761	0.4229	0.0332	0.0378	0.4519	0.0333	0.0208
0.0	0.0	0.0	24746.9719	6596.1011	NaN	NaN	0.2104	0.4117	0.0324	0.038	0.4637	0.0334	0.0209
0.0	0.0	0.0	21235.9719	3611.1011	NaN	NaN	0.1453	0.4043	0.0318	0.0377	0.4716	0.0335	0.021
0.0	0.0	0.0	23120.9719	5949.1011	NaN	NaN	0.2046	0.4127	0.0314	0.0365	0.4656	0.0331	0.0206
0.0	0.0	0.0	26467.9719	4420.1011	NaN	NaN	0.1431	0.4012	0.0307	0.0371	0.4759	0.034	0.0211
0.0	0.0	0.0	22612.9719	4211.1011	NaN	NaN	0.157	0.4281	0.0314	0.0352	0.4503	0.0342	0.0208
0.0	0.0	0.0	22739.9719	1220.1011	NaN	NaN	0.0509	0.4443	0.0312	0.0342	0.4368	0.0332	0.0202
0.0	0.0	0.0	22660.9719	6100.1011	NaN	NaN	0.2121	0.4168	0.0306	0.0353	0.4627	0.0341	0.0205
0.0	0.0	0.0	21095.9719	6417.1011	NaN	NaN	0.2332	0.4196	0.0306	0.0344	0.4611	0.0342	0.0202
0.0	0.0	0.0	22583.9719	3736.1011	NaN	NaN	0.1419	0.4205	0.0303	0.034	0.4614	0.0339	0.0199
0.0	0.0	0.0	23741.9719	5459.1011	NaN	NaN	0.1869	0.4033	0.0295	0.0347	0.4777	0.0347	0.0201
0.0	0.0	0.0	18464.9719	3525.1011	NaN	NaN	0.1603	0.4032	0.0298	0.0341	0.4782	0.0348	0.0199
0.0	0.0	0.0	26093.9719	7815.1011	NaN	NaN	0.2305	0.3956	0.0294	0.0341	0.4868	0.0346	0.0195
0.0	0.0	0.0	25217.9719	6669.1011	NaN	NaN	0.2091	0.3713	0.0284	0.0352	0.5096	0.0355	0.02
0.0	0.0	0.0	21174.9719	5639.1011	NaN	NaN	0.2103	0.393	0.0292	0.0339	0.4887	0.0357	0.0195
0.0	0.0	0.0	23390.9719	7319.1011	NaN	NaN	0.2383	0.3831	0.0286	0.035	0.4975	0.0358	0.0199
0.0	0.0	0.0	24705.9719	4226.1011	NaN	NaN	0.1461	0.3975	0.0295	0.0342	0.4831	0.0363	0.0195
0.0	0.0	0.0	22991.9719	7017.1011	NaN	NaN	0.2338	0.3887	0.029	0.035	0.4921	0.0355	0.0197
0.0	0.0	0.0	21401.9719	7372.1011	NaN	NaN	0.2562	0.3783	0.0287	0.0349	0.5031	0.0356	0.0194
0.0	0.0	0.0	21336.9719	7709.1011	NaN	NaN	0.2654	0.3683	0.0287	0.0357	0.5115	0.0361	0.0197
0.0	0.0	0.0	23118.9719	4976.1011	NaN	NaN	0.1771	0.3809	0.0291	0.0354	0.4989	0.0363	0.0194
0.0	0.0	0.0	19262.9719	1223.1011	NaN	NaN	0.0597	0.3774	0.0291	0.0362	0.5015	0.036	0.0197
0.0	0.0	0.0	22627.9719	9063.1011	NaN	NaN	0.286	0.3831	0.0292	0.0357	0.4968	0.036	0.0191
0.0	0.0	0.0	24082.9719	4215.1011	NaN	NaN	0.149	0.3674	0.029	0.0369	0.5109	0.0362	0.0197
0.0	0.0	0.0	21602.9719	6112.1011	NaN	NaN	0.2205	0.3863	0.0293	0.0362	0.4928	0.0364	0.019
0.0	0.0	0.0	16911.9719	5515.1011	NaN	NaN	0.2459	0.3756	0.029	0.0373	0.5024	0.0362	0.0196
0.0	0.0	0.0	21035.9719	4488.1011	NaN	NaN	0.1758	0.3924	0.0297	0.0362	0.4863	0.0363	0.0191
0.0	0.0	0.0	21448.9719	3768.1011	NaN	NaN	0.1494	0.3919	0.0292	0.0369	0.4875	0.0353	0.0193
0.0	0.0	0.0	24219.9719	5646.1011	NaN	NaN	0.189	0.3873	0.0291	0.0369	0.4912	0.0359	0.0195
0.0	0.0	0.0	17912.9719	3543.1011	NaN	NaN	0.1651	0.4055	0.0294	0.0361	0.474	0.0355	0.0195
0.0	0.0	0.0	20963.9719	2721.1011	NaN	NaN	0.1149	0.4097	0.029	0.0361	0.4699	0.0357	0.0196
0.0	0.0	0.0	18903.9719	6366.1011	NaN	NaN	0.2519	0.4084	0.0289	0.0364	0.4703	0.0359	0.0201
0.0	0.0	0.0	20172.9719	4306.1011	NaN	NaN	0.1759	0.4323	0.0289	0.0351	0.4496	0.0346	0.0195
0.0	0.0	0.0	27441.9719	7845.1011	NaN	NaN	0.2223	0.3997	0.0278	0.037	0.4807	0.0345	0.0203
0.0	0.0	0.0	18901.9719	5741.1011	NaN	NaN	0.233	0.4039	0.0282	0.0362	0.4762	0.0352	0.0203
0.0	0.0	0.0	21207.9719	5230.1011	NaN	NaN	0.1978	0.4294	0.0281	0.0355	0.4527	0.0344	0.0199
0.0	0.0	0.0	21952.9719	3528.1011	NaN	NaN	0.1385	0.4107	0.0276	0.0364	0.4704	0.0344	0.0205
0.0	0.0	0.0	20926.9719	5091.1011	NaN	NaN	0.1957	0.4229	0.0282	0.0355	0.4584	0.0347	0.0202
0.0	0.0	0.0	20466.9719	7286.1011	NaN	NaN	0.2625	0.4254	0.0276	0.0358	0.4575	0.0337	0.0201
0.0	0.0	0.0	21528.9719	4444.1011	NaN	NaN	0.1711	0.4029	0.0275	0.0365	0.4778	0.0346	0.0206
0.0	0.0	0.0	18554.9719	4700.1011	NaN	NaN	0.2021	0.4223	0.0281	0.0354	0.4594	0.0346	0.0202
0.0	0.0	0.0	24942.9719	4033.1011	NaN	NaN	0.1392	0.4083	0.0278	0.0365	0.4723	0.0346	0.0205
0.0	0.0	0.0	21502.9719	4792.1011	NaN	NaN	0.1822	0.399	0.0284	0.0366	0.4798	0.0356	0.0207
0.0	0.0	0.0	17205.9719	4881.1011	NaN	NaN	0.221	0.4164	0.029	0.036	0.4631	0.0352	0.0203
0.0	0.0	0.0	22072.9719	5488.1011	NaN	NaN	0.1991	0.3977	0.0289	0.0375	0.479	0.0361	0.0209
0.0	0.0	0.0	20439.9719	5121.1011	NaN	NaN	0.2003	0.4265	0.031	0.0367	0.448	0.0371	0.0207
0.0	0.0	0.0	23100.9719	4059.1011	NaN	NaN	0.1495	0.4538	0.0315	0.0372	0.4205	0.0364	0.0205
0.0	0.0	0.0	21982.9719	6672.1011	NaN	NaN	0.2328	0.4346	0.032	0.0384	0.437	0.0369	0.0212
0.0	0.0	0.0	21043.9719	6382.1011	NaN	NaN	0.2327	0.468	0.034	0.0376	0.4016	0.038	0.0209
0.0	0.0	0.0	20032.9719	6193.1011	NaN	NaN	0.2361	0.5109	0.0348	0.0378	0.3573	0.0383	0.0208
0.0	0.0	0.0	21709.9719	-441.8989	NaN	NaN	-0.0208	0.5472	0.0355	0.0373	0.3211	0.0385	0.0205
0.0	0.0	0.0	22089.9719	6026.1011	NaN	NaN	0.2143	0.5724	0.0365	0.037	0.2947	0.0391	0.0204
0.0	0.0	0.0	19443.9719	6775.1011	NaN	NaN	0.2584	0.6058	0.037	0.0357	0.262	0.0396	0.0199
0.0	0.0	0.0	21932.9719	3776.1011	NaN	NaN	0.1469	0.6335	0.037	0.0346	0.235	0.0401	0.0197
0.0	0.0	0.0	21755.9719	3358.1011	NaN	NaN	0.1337	0.6605	0.037	0.033	0.2094	0.0405	0.0195
0.0	0.0	0.0	26161.9719	2813.1011	NaN	NaN	0.0971	0.6909	0.0369	0.0311	0.1805	0.0414	0.0192
0.0	0.0	0.0	23612.9719	1217.1011	NaN	NaN	0.049	0.7262	0.0356	0.0292	0.149	0.0412	0.0189
0.0	0.0	0.0	20841.9719	2638.1011	NaN	NaN	0.1124	0.7493	0.0343	0.0281	0.128	0.0411	0.019
0.0	0.0	0.0	23896.9719	2625.1011	NaN	NaN	0.099	0.7582	0.0344	0.0276	0.1183	0.042	0.0195
0.0	0.0	0.0	25052.9719	4972.1011	NaN	NaN	0.1656	0.7659	0.0344	0.0268	0.1103	0.0428	0.0197
0.0	0.0	0.0	21870.9719	8751.1011	NaN	NaN	0.2858	0.7636	0.0347	0.0271	0.1102	0.0438	0.0207
0.0	0.0	0.0	21505.9719	6423.1011	NaN	NaN	0.23	0.7712	0.0344	0.026	0.1034	0.0442	0.0208
0.0	0.0	0.0	19969.9719	4682.1011	NaN	NaN	0.1899	0.7748	0.0342	0.0262	0.0987	0.0447	0.0215
0.0	0.0	0.0	22254.9719	3776.1011	NaN	NaN	0.1451	0.7853	0.0333	0.0256	0.0902	0.0444	0.0213
0.0	0.0	0.0	18391.9719	2407.1011	NaN	NaN	0.1157	0.7833	0.0331	0.0264	0.0901	0.0449	0.0222
0.0	0.0	0.0	21024.9719	3716.1011	NaN	NaN	0.1502	0.7832	0.033	0.0261	0.09	0.0455	0.0223
0.0	0.0	0.0	22133.9719	2362.1011	NaN	NaN	0.0964	0.779	0.033	0.0267	0.0923	0.0461	0.0229
0.0	0.0	0.0	25617.9719	6560.1011	NaN	NaN	0.2039	0.7749	0.0331	0.0268	0.0947	0.0472	0.0233
0.0	0.0	0.0	17333.9719	4662.1011	NaN	NaN	0.212	0.7786	0.0327	0.0264	0.0921	0.0471	0.0231
0.0	0.0	0.0	18653.9719	4158.1011	NaN	NaN	0.1823	0.7795	0.0323	0.0265	0.0911	0.0472	0.0233
0.0	0.0	0.0	20793.9719	7162.1011	NaN	NaN	0.2562	0.7643	0.0333	0.0272	0.1012	0.0499	0.0243
0.0	0.0	0.0	19801.9719	2336.1011	NaN	NaN	0.1055	0.7675	0.0334	0.0261	0.0995	0.0501	0.0234
0.0	0.0	0.0	26161.9719	3110.1011	NaN	NaN	0.1062	0.7636	0.0336	0.0263	0.102	0.051	0.0235
0.0	0.0	0.0	23867.9719	2095.1011	NaN	NaN	0.0807	0.7476	0.035	0.0266	0.1138	0.0532	0.0239
0.0	0.0	0.0	20062.9719	5897.1011	NaN	NaN	0.2272	0.7516	0.0354	0.0252	0.1113	0.0537	0.0228
0.0	0.0	0.0	21740.9719	4933.1011	NaN	NaN	0.1849	0.7399	0.0373	0.0254	0.1191	0.0557	0.0226
0.0	0.0	0.0	23318.9719	4681.1011	NaN	NaN	0.1672	0.7274	0.04	0.0249	0.1276	0.0582	0.0219
0.0	0.0	0.0	19192.9719	5144.1011	NaN	NaN	0.2114	0.7331	0.0411	0.0238	0.1224	0.0586	0.021
0.0	0.0	0.0	22464.9719	3416.1011	NaN	NaN	0.132	0.7281	0.0427	0.0239	0.1244	0.06	0.021
0.0	0.0	0.0	23471.9719	2830.1011	NaN	NaN	0.1076	0.7292	0.0443	0.0231	0.1215	0.0613	0.0206
0.0	0.0	0.0	22062.9719	3753.1011	NaN	NaN	0.1454	0.7204	0.0469	0.0232	0.1257	0.0633	0.0206
0.0	0.0	0.0	23390.9719	4350.1011	NaN	NaN	0.1568	0.6975	0.0517	0.023	0.141	0.0668	0.0201
0.0	0.0	0.0	20324.9719	7555.1011	NaN	NaN	0.271	0.6819	0.0567	0.0229	0.149	0.0701	0.0194
0.0	0.0	0.0	33339.9719	7507.1011	NaN	NaN	0.1838	0.6844	0.0592	0.0226	0.1434	0.0718	0.0186
0.0	0.0	0.0	45585.9719	7765.1011	NaN	NaN	0.1455	0.6741	0.0628	0.0231	0.1475	0.0744	0.018
0.0	0.0	0.0	36777.9719	10690.1011	NaN	NaN	0.2252	0.6763	0.0658	0.0229	0.1432	0.0745	0.0172
0.0	0.0	0.0	35093.9719	6114.1011	NaN	NaN	0.1484	0.6878	0.0662	0.0227	0.134	0.0727	0.0167
0.0	0.0	0.0	35633.9719	2840.1011	NaN	NaN	0.0738	0.675	0.0701	0.0232	0.1409	0.0741	0.0167
0.0	0.0	0.0	36305.9719	5175.1011	NaN	NaN	0.1248	0.6869	0.0695	0.0229	0.1325	0.0719	0.0163
0.0	0.0	0.0	34315.9719	6774.1011	NaN	NaN	0.1649	0.6875	0.0713	0.0234	0.1305	0.0711	0.0161
0.0	0.0	0.0	37116.9719	6435.1011	NaN	NaN	0.1478	0.6971	0.0703	0.0234	0.1244	0.0688	0.016
0.0	0.0	0.0	39797.9719	5097.1011	NaN	NaN	0.1135	0.7044	0.0682	0.0235	0.1199	0.0676	0.0163
0.0	0.0	0.0	45271.9719	8816.1011	NaN	NaN	0.163	0.7074	0.0673	0.0234	0.1185	0.0669	0.0165
0.0	0.0	0.0	44318.9719	5685.1011	NaN	NaN	0.1137	0.7085	0.0662	0.0232	0.1186	0.0667	0.0168
0.0	0.0	0.0	40943.9719	6167.1011	NaN	NaN	0.1309	0.7201	0.0619	0.0227	0.1139	0.0643	0.0171
0.0	0.0	0.0	43801.9719	4713.1011	NaN	NaN	0.0971	0.7441	0.0535	0.0225	0.1034	0.0587	0.0178
0.0	0.0	0.0	40364.9719	5104.1011	NaN	NaN	0.1123	0.7608	0.0468	0.0232	0.0961	0.054	0.0191
0.0	0.0	0.0	46368.9719	6661.1011	NaN	NaN	0.1256	0.7603	0.0442	0.0242	0.097	0.054	0.0204
0.0	0.0	0.0	42093.9719	7822.1011	NaN	NaN	0.1567	0.7459	0.0443	0.0252	0.1072	0.0562	0.0212
0.0	0.0	0.0	38129.9719	8202.1011	NaN	NaN	0.177	0.7465	0.0427	0.0253	0.107	0.0567	0.0218
0.0	0.0	0.0	35194.9719	3886.1011	NaN	NaN	0.0994	0.7673	0.0389	0.0249	0.0943	0.0526	0.022
0.0	0.0	0.0	39902.9719	1892.1011	NaN	NaN	0.0453	0.785	0.0371	0.0247	0.0818	0.0494	0.022
0.0	0.0	0.0	28339.9719	1435.1011	NaN	NaN	0.0482	0.8027	0.0348	0.0247	0.071	0.0454	0.0214
0.0	0.0	0.0	21917.9719	3930.1011	NaN	NaN	0.152	0.8116	0.0337	0.0251	0.065	0.0434	0.0212
0.0	0.0	0.0	22021.9719	2932.1011	NaN	NaN	0.1175	0.8158	0.0333	0.0251	0.0624	0.0423	0.021
0.0	0.0	0.0	21918.9719	2595.1011	NaN	NaN	0.1059	0.8182	0.0334	0.0251	0.0608	0.0418	0.0208
0.0	0.0	0.0	25169.9719	2877.1011	NaN	NaN	0.1026	0.8178	0.034	0.0251	0.0609	0.0416	0.0206
0.0	0.0	0.0	20334.9719	3136.1011	NaN	NaN	0.1336	0.8253	0.0334	0.0246	0.057	0.0397	0.0199
0.0	0.0	0.0	15634.9719	-10.8989	NaN	NaN	-0.0007	0.833	0.0326	0.0244	0.0529	0.0375	0.0196
0.0	0.0	0.0	21403.9719	265.1011	NaN	NaN	0.0122	0.8358	0.0328	0.0244	0.0512	0.0364	0.0194
0.0	0.0	0.0	19668.9719	6223.1011	NaN	NaN	0.2403	0.8392	0.0329	0.0241	0.0495	0.0352	0.0192
0.0	0.0	0.0	23504.9719	2314.1011	NaN	NaN	0.0896	0.8458	0.0323	0.0237	0.0462	0.0333	0.0188
0.0	0.0	0.0	19011.9719	2854.1011	NaN	NaN	0.1305	0.8468	0.0324	0.0238	0.0455	0.0325	0.0189
0.0	0.0	0.0	19977.9719	3593.1011	NaN	NaN	0.1524	0.8508	0.0322	0.0238	0.0431	0.0313	0.0188
0.0	0.0	0.0	25186.9719	1403.1011	NaN	NaN	0.0528	0.853	0.0322	0.0239	0.0412	0.0306	0.0191
0.0	0.0	0.0	22637.9719	1566.1011	NaN	NaN	0.0647	0.8582	0.0324	0.0227	0.0382	0.0289	0.0195
0.0	0.0	0.0	22370.9719	2047.1011	NaN	NaN	0.0838	0.8687	0.0318	0.0208	0.0329	0.0256	0.0202
0.0	0.0	0.0	21036.9719	3899.1011	NaN	NaN	0.1564	0.8731	0.0313	0.0201	0.0305	0.0243	0.0208
0.0	0.0	0.0	25105.9719	1917.1011	NaN	NaN	0.0709	0.8749	0.0309	0.0199	0.0295	0.0238	0.021
0.0	0.0	0.0	21732.9719	5604.1011	NaN	NaN	0.205	0.877	0.0296	0.0197	0.029	0.0238	0.0209
0.0	0.0	0.0	22908.9719	5891.1011	NaN	NaN	0.2046	0.8777	0.0287	0.0198	0.0287	0.0239	0.0212
0.0	0.0	0.0	22814.9719	1436.1011	NaN	NaN	0.0592	0.8804	0.0277	0.0199	0.0272	0.023	0.0217
0.0	0.0	0.0	20797.9719	4017.1011	NaN	NaN	0.1619	0.8885	0.0258	0.02	0.0239	0.0209	0.0208
0.0	0.0	0.0	16343.9719	215.1011	NaN	NaN	0.013	0.8901	0.0243	0.0216	0.0234	0.02	0.0206
0.0	0.0	0.0	-560.0281	-1905.8989	NaN	NaN	0.7729	0.8918	0.0239	0.0216	0.0227	0.0197	0.0203
0.0	0.0	0.0	218.9719	-34.8989	NaN	NaN	-0.1896	0.8917	0.0238	0.0219	0.0223	0.0198	0.0206
0.0	0.0	0.0	-330.0281	1775.1011	NaN	NaN	1.2284	0.8923	0.0237	0.0218	0.022	0.0198	0.0204
0.0	0.0	0.0	1521.9719	1390.1011	NaN	NaN	0.4774	0.8922	0.0236	0.0217	0.0221	0.0201	0.0203
0.0	0.0	0.0	-1548.0281	-911.8989	NaN	NaN	0.3707	0.8918	0.0237	0.0215	0.0224	0.0205	0.0201
0.0	0.0	0.0	622.9719	-530.8989	NaN	NaN	-0.3	0.8906	0.0238	0.0217	0.0228	0.0208	0.0203
0.0	0.0	0.0	-1633.0281	-740.8989	NaN	NaN	0.3121	0.8904	0.0239	0.0216	0.0229	0.021	0.0202
0.0	0.0	0.0	-773.0281	-912.8989	NaN	NaN	0.5415	0.8901	0.0238	0.0216	0.0231	0.0212	0.0202
0.0	0.0	0.0	-865.0281	1616.1011	NaN	NaN	1.3	0.8896	0.0237	0.0217	0.0233	0.0215	0.0202
0.0	0.0	0.0	689.9719	296.1011	NaN	NaN	0.3003	0.8895	0.0236	0.0218	0.0233	0.0216	0.0202
0.0	0.0	0.0	-770.0281	1361.1011	NaN	NaN	1.3	0.8898	0.0235	0.0218	0.0232	0.0216	0.0201
0.0	0.0	0.0	-1792.0281	-1067.8989	NaN	NaN	0.3734	0.8894	0.0237	0.0218	0.0233	0.0217	0.0201
0.0	0.0	0.0	-128.0281	1110.1011	NaN	NaN	1.1304	0.8888	0.0238	0.022	0.0235	0.0218	0.0201
0.0	0.0	0.0	-1052.0281	1269.1011	NaN	NaN	1.3	0.8892	0.0236	0.022	0.0235	0.0218	0.02
0.0	0.0	0.0	-686.0281	-1855.8989	NaN	NaN	0.7301	0.8893	0.0235	0.0221	0.0234	0.0217	0.02
0.0	0.0	0.0	-121.0281	-144.8989	NaN	NaN	0.5449	0.8894	0.0234	0.0221	0.0235	0.0217	0.0199
0.0	0.0	0.0	753.9719	-1961.8989	NaN	NaN	1.3	0.8894	0.0235	0.0221	0.0235	0.0218	0.0198
0.0	0.0	0.0	-845.0281	-555.8989	NaN	NaN	0.3968	0.8894	0.0235	0.0221	0.0235	0.0217	0.0197
0.0	0.0	0.0	269.9719	1366.1011	NaN	NaN	0.835	0.8893	0.0235	0.0221	0.0237	0.0218	0.0196
0.0	0.0	0.0	-1385.0281	-1289.8989	NaN	NaN	0.4822	0.8894	0.0235	0.0221	0.0237	0.0218	0.0195
0.0	0.0	0.0	-1109.0281	276.1011	NaN	NaN	-0.3	0.8895	0.0233	0.0221	0.0238	0.0218	0.0194
0.0	0.0	0.0	615.9719	-125.8989	NaN	NaN	-0.2569	0.8898	0.0232	0.0221	0.0238	0.0218	0.0193
0.0	0.0	0.0	-624.0281	232.1011	NaN	NaN	-0.3	0.8899	0.0232	0.0221	0.0238	0.0218	0.0192
0.0	0.0	0.0	-1910.0281	-965.8989	NaN	NaN	0.3359	0.8903	0.0231	0.0221	0.0237	0.0217	0.0192
0.0	0.0	0.0	-561.0281	-2312.8989	NaN	NaN	0.8048	0.8906	0.023	0.0221	0.0236	0.0217	0.0191
0.0	0.0	0.0	209.9719	-791.8989	NaN	NaN	1.3	0.8908	0.0228	0.0221	0.0236	0.0217	0.019
0.0	0.0	0.0	-2189.0281	51.1011	NaN	NaN	-0.0239	0.8911	0.0226	0.0222	0.0235	0.0217	0.019
0.0	0.0	0.0	-386.0281	1880.1011	NaN	NaN	1.2584	0.8916	0.0223	0.0221	0.0234	0.0216	0.019
0.0	0.0	0.0	-169.0281	1219.1011	NaN	NaN	1.161	0.8922	0.0221	0.0219	0.0232	0.0216	0.0191
0.0	0.0	0.0	-135.0281	-3194.8989	NaN	NaN	0.9595	0.8915	0.0222	0.0219	0.0232	0.0219	0.0193
0.0	0.0	0.0	-1462.0281	29.1011	NaN	NaN	-0.0203	0.8918	0.0222	0.0218	0.0232	0.0219	0.0192
0.0	0.0	0.0	-1096.0281	454.1011	NaN	NaN	-0.3	0.8921	0.0222	0.0216	0.023	0.0218	0.0192
0.0	0.0	0.0	54.9719	2092.1011	NaN	NaN	0.9744	0.8926	0.0222	0.0215	0.0228	0.0217	0.0192
0.0	0.0	0.0	-1833.0281	-1360.8989	NaN	NaN	0.4261	0.8929	0.0223	0.0214	0.0226	0.0215	0.0194
0.0	0.0	0.0	-2181.0281	-1347.8989	NaN	NaN	0.382	0.8928	0.0223	0.0214	0.0225	0.0214	0.0196
0.0	0.0	0.0	1890.9719	-518.8989	NaN	NaN	-0.3	0.8927	0.0223	0.0214	0.0224	0.0213	0.0198
0.0	0.0	0.0	667.9719	-1455.8989	NaN	NaN	1.3	0.8924	0.0224	0.0214	0.0224	0.0213	0.02
0.0	0.0	0.0	-944.0281	-1088.8989	NaN	NaN	0.5356	0.8922	0.0225	0.0214	0.0224	0.0213	0.0202
0.0	0.0	0.0	837.9719	-787.8989	NaN	NaN	-0.3	0.8922	0.0225	0.0214	0.0224	0.0213	0.0202
0.0	0.0	0.0	-1109.0281	733.1011	NaN	NaN	-0.3	0.8922	0.0225	0.0214	0.0223	0.0214	0.0203
0.0	0.0	0.0	-1162.0281	-1130.8989	NaN	NaN	0.4932	0.8921	0.0225	0.0214	0.0223	0.0214	0.0203
0.0	0.0	0.0	-1811.0281	-1274.8989	NaN	NaN	0.4131	0.8922	0.0225	0.0214	0.0222	0.0214	0.0203
0.0	0.0	0.0	-1268.0281	-939.8989	NaN	NaN	0.4257	0.8922	0.0225	0.0214	0.0221	0.0215	0.0203
0.0	0.0	0.0	82.9719	-1520.8989	NaN	NaN	1.0577	0.892	0.0224	0.0214	0.0222	0.0216	0.0204
0.0	0.0	0.0	-1636.0281	-1237.8989	NaN	NaN	0.4307	0.8915	0.0224	0.0215	0.0223	0.0217	0.0206
0.0	0.0	0.0	-803.0281	80.1011	NaN	NaN	-0.1108	0.8912	0.0224	0.0215	0.0223	0.0219	0.0207
0.0	0.0	0.0	24.9719	-1193.8989	NaN	NaN	1.0214	0.8905	0.0225	0.0216	0.0225	0.022	0.0209
0.0	0.0	0.0	673.9719	-1233.8989	NaN	NaN	1.3	0.8899	0.0226	0.0216	0.0226	0.0222	0.0211
0.0	0.0	0.0	-721.0281	-4552.8989	NaN	NaN	0.8633	0.8897	0.0227	0.0215	0.0226	0.0222	0.0213
0.0	0.0	0.0	-349.0281	1443.1011	NaN	NaN	1.3	0.8887	0.0227	0.0216	0.0229	0.0225	0.0216
0.0	0.0	0.0	-1409.0281	1889.1011	NaN	NaN	1.3	0.8888	0.0228	0.0216	0.0227	0.0224	0.0217
0.0	0.0	0.0	-2240.0281	-2567.8989	NaN	NaN	0.5341	0.8889	0.023	0.0215	0.0226	0.0223	0.0217
0.0	0.0	0.0	-1373.0281	683.1011	NaN	NaN	-0.3	0.8893	0.0231	0.0214	0.0225	0.0221	0.0216
0.0	0.0	0.0	514.9719	-1682.8989	NaN	NaN	1.3	0.8893	0.0233	0.0214	0.0224	0.0221	0.0215
0.0	0.0	0.0	-1257.0281	368.1011	NaN	NaN	-0.3	0.8899	0.0233	0.0213	0.0223	0.0219	0.0213
0.0	0.0	0.0	-1742.0281	401.1011	NaN	NaN	-0.2991	0.8906	0.0233	0.0211	0.0221	0.0217	0.0211
0.0	0.0	0.0	-1028.0281	1286.1011	NaN	NaN	1.3	0.8911	0.0233	0.0211	0.022	0.0216	0.0209
0.0	0.0	0.0	-1196.0281	1556.1011	NaN	NaN	1.3	0.8917	0.0234	0.0209	0.0219	0.0214	0.0208
0.0	0.0	0.0	241.9719	-1625.8989	NaN	NaN	1.1748	0.8919	0.0236	0.0208	0.0218	0.0212	0.0207
0.0	0.0	0.0	827.9719	534.1011	NaN	NaN	0.3921	0.8919	0.0237	0.0207	0.0219	0.0211	0.0207
0.0	0.0	0.0	312.9719	-3619.8989	NaN	NaN	1.0946	0.892	0.0238	0.0207	0.0219	0.021	0.0207
0.0	0.0	0.0	-1902.0281	67.1011	NaN	NaN	-0.0366	0.8921	0.0237	0.0207	0.0219	0.021	0.0206
0.0	0.0	0.0	-990.0281	929.1011	NaN	NaN	-0.3	0.8924	0.0236	0.0206	0.0219	0.021	0.0205
0.0	0.0	0.0	-1318.0281	-2247.8989	NaN	NaN	0.6304	0.8922	0.0236	0.0206	0.022	0.0211	0.0204
0.0	0.0	0.0	-11.0281	-1567.8989	NaN	NaN	0.993	0.892	0.0236	0.0207	0.022	0.0211	0.0204
0.0	0.0	0.0	360.9719	-3374.8989	NaN	NaN	1.1198	0.8917	0.0237	0.0208	0.0221	0.0212	0.0204
0.0	0.0	0.0	-1561.0281	610.1011	NaN	NaN	-0.3	0.8913	0.0237	0.021	0.0222	0.0213	0.0205
0.0	0.0	0.0	-940.0281	186.1011	NaN	NaN	-0.2468	0.8913	0.0237	0.021	0.0222	0.0214	0.0204
0.0	0.0	0.0	-958.0281	1340.1011	NaN	NaN	1.3	0.891	0.0237	0.0211	0.0223	0.0214	0.0204
0.0	0.0	0.0	780.9719	-1758.8989	NaN	NaN	1.3	0.891	0.0238	0.0212	0.0223	0.0214	0.0204
0.0	0.0	0.0	-199.0281	-719.8989	NaN	NaN	0.7834	0.891	0.0238	0.0212	0.0223	0.0215	0.0203
0.0	0.0	0.0	-1600.0281	58.1011	NaN	NaN	-0.0377	0.8911	0.0238	0.0213	0.0222	0.0215	0.0202
0.0	0.0	0.0	297.9719	309.1011	NaN	NaN	0.5092	0.8913	0.0237	0.0213	0.0221	0.0214	0.0202
0.0	0.0	0.0	-293.0281	-1391.8989	NaN	NaN	0.8261	0.8914	0.0237	0.0214	0.0221	0.0214	0.0201
0.0	0.0	0.0	-805.0281	1889.1011	NaN	NaN	1.3	0.8915	0.0235	0.0214	0.0221	0.0215	0.02
0.0	0.0	0.0	-931.0281	337.1011	NaN	NaN	-0.3	0.8917	0.0234	0.0214	0.0221	0.0215	0.02
0.0	0.0	0.0	-245.0281	496.1011	NaN	NaN	1.3	0.8917	0.0232	0.0214	0.0221	0.0216	0.02
0.0	0.0	0.0	350.9719	-618.8989	NaN	NaN	1.3	0.8917	0.0231	0.0214	0.0221	0.0217	0.02
0.0	0.0	0.0	-1724.0281	2756.1011	NaN	NaN	1.3	0.8917	0.023	0.0214	0.022	0.0218	0.02
0.0	0.0	0.0	-1428.0281	-24.8989	NaN	NaN	0.0171	0.892	0.023	0.0214	0.0219	0.0216	0.02
0.0	0.0	0.0	-1931.0281	-1105.8989	NaN	NaN	0.3642	0.8925	0.0229	0.0213	0.0218	0.0215	0.0199
0.0	0.0	0.0	-2115.0281	1131.1011	NaN	NaN	-0.3	0.8925	0.023	0.0214	0.0218	0.0215	0.0199
0.0	0.0	0.0	-2980.0281	2407.1011	NaN	NaN	-0.3	0.8926	0.023	0.0213	0.0218	0.0214	0.02
0.0	0.0	0.0	-512.0281	-913.8989	NaN	NaN	0.6409	0.8926	0.023	0.0213	0.0218	0.0213	0.02
0.0	0.0	0.0	-606.0281	-755.8989	NaN	NaN	0.555	0.8927	0.0229	0.0213	0.0218	0.0213	0.02
0.0	0.0	0.0	-1105.0281	2292.1011	NaN	NaN	1.3	0.893	0.0229	0.0211	0.0217	0.0213	0.02
0.0	0.0	0.0	-883.0281	-1340.8989	NaN	NaN	0.6029	0.8926	0.0229	0.0212	0.0218	0.0213	0.0202
0.0	0.0	0.0	-693.0281	772.1011	NaN	NaN	1.3	0.8925	0.0229	0.0211	0.0219	0.0214	0.0202
0.0	0.0	0.0	-780.0281	1548.1011	NaN	NaN	1.3	0.8921	0.023	0.0212	0.022	0.0214	0.0203
0.0	0.0	0.0	-1156.0281	-2032.8989	NaN	NaN	0.6375	0.8919	0.0231	0.0213	0.0221	0.0213	0.0204
0.0	0.0	0.0	-1340.0281	-382.8989	NaN	NaN	0.2222	0.8919	0.0231	0.0212	0.0221	0.0213	0.0204
0.0	0.0	0.0	-1104.0281	-917.8989	NaN	NaN	0.454	0.8919	0.0231	0.0212	0.0221	0.0212	0.0204
0.0	0.0	0.0	-1158.0281	71.1011	NaN	NaN	-0.0654	0.8921	0.0231	0.021	0.0221	0.0213	0.0204
0.0	0.0	0.0	601.9719	1439.1011	NaN	NaN	0.7051	0.8924	0.0231	0.0209	0.022	0.0214	0.0203
0.0	0.0	0.0	-2325.0281	1922.1011	NaN	NaN	-0.3	0.8923	0.0232	0.0209	0.022	0.0213	0.0203
0.0	0.0	0.0	-1484.0281	-211.8989	NaN	NaN	0.1249	0.8923	0.0233	0.0209	0.0219	0.0213	0.0203
0.0	0.0	0.0	1045.9719	-180.8989	NaN	NaN	-0.2091	0.8924	0.0234	0.0208	0.0219	0.0213	0.0203
0.0	0.0	0.0	-1548.0281	620.1011	NaN	NaN	-0.3	0.8922	0.0234	0.0209	0.022	0.0213	0.0202
0.0	0.0	0.0	558.9719	-84.8989	NaN	NaN	-0.1791	0.8922	0.0235	0.0208	0.022	0.0213	0.0202
0.0	0.0	0.0	-166.0281	-1244.8989	NaN	NaN	0.8823	0.8921	0.0235	0.0209	0.022	0.0213	0.0203
0.0	0.0	0.0	-2.0281	-2412.8989	NaN	NaN	0.9992	0.8923	0.0234	0.0209	0.022	0.0212	0.0203
0.0	0.0	0.0	333.9719	-1651.8989	NaN	NaN	1.2534	0.8926	0.0233	0.0208	0.0219	0.0211	0.0203
0.0	0.0	0.0	-1324.0281	-1247.8989	NaN	NaN	0.4852	0.8928	0.0232	0.0208	0.0218	0.021	0.0203
0.0	0.0	0.0	-912.0281	-863.8989	NaN	NaN	0.4864	0.8929	0.0231	0.0208	0.0218	0.021	0.0204
0.0	0.0	0.0	-136.0281	-371.8989	NaN	NaN	0.7322	0.8931	0.0231	0.0207	0.0217	0.021	0.0204
0.0	0.0	0.0	-2455.0281	-638.8989	NaN	NaN	0.2065	0.8932	0.023	0.0207	0.0216	0.0211	0.0204
0.0	0.0	0.0	-477.0281	260.1011	NaN	NaN	-0.3	0.8934	0.023	0.0207	0.0215	0.0211	0.0204
0.0	0.0	0.0	-130.0281	2209.1011	NaN	NaN	1.0625	0.8934	0.0229	0.0207	0.0215	0.0211	0.0204
0.0	0.0	0.0	-2318.0281	-2338.8989	NaN	NaN	0.5022	0.8931	0.0229	0.0208	0.0216	0.0211	0.0205
0.0	0.0	0.0	-3231.0281	452.1011	NaN	NaN	-0.1627	0.8932	0.0228	0.0208	0.0216	0.021	0.0205
0.0	0.0	0.0	-1223.0281	-280.8989	NaN	NaN	0.1868	0.8929	0.0228	0.021	0.0217	0.021	0.0206
0.0	0.0	0.0	-732.0281	-1772.8989	NaN	NaN	0.7078	0.8928	0.0228	0.0211	0.0217	0.0209	0.0206
0.0	0.0	0.0	-1979.0281	-3011.8989	NaN	NaN	0.6035	0.8929	0.0228	0.0212	0.0217	0.0209	0.0206
0.0	0.0	0.0	-1538.0281	-1023.8989	NaN	NaN	0.3997	0.8931	0.0227	0.0211	0.0217	0.0209	0.0205
0.0	0.0	0.0	270.9719	116.1011	NaN	NaN	0.2999	0.893	0.0228	0.0211	0.0217	0.0209	0.0206
0.0	0.0	0.0	-2158.0281	-1159.8989	NaN	NaN	0.3496	0.8928	0.0228	0.0211	0.0217	0.0209	0.0206
0.0	0.0	0.0	83.9719	-595.8989	NaN	NaN	1.164	0.8928	0.0228	0.0211	0.0217	0.021	0.0206
0.0	0.0	0.0	-1474.0281	474.1011	NaN	NaN	-0.3	0.8926	0.0228	0.0211	0.0218	0.021	0.0207
0.0	0.0	0.0	559.9719	-2499.8989	NaN	NaN	1.2887	0.8925	0.0229	0.0212	0.0218	0.021	0.0207
0.0	0.0	0.0	-135.0281	-2031.8989	NaN	NaN	0.9377	0.8927	0.0228	0.0211	0.0217	0.021	0.0207
0.0	0.0	0.0	890.9719	144.1011	NaN	NaN	0.1392	0.8925	0.0229	0.021	0.0217	0.0211	0.0207
0.0	0.0	0.0	-833.0281	-429.8989	NaN	NaN	0.3404	0.8926	0.0229	0.021	0.0217	0.0211	0.0207
0.0	0.0	0.0	-1526.0281	-529.8989	NaN	NaN	0.2577	0.8924	0.0229	0.0211	0.0218	0.0211	0.0207
0.0	0.0	0.0	-2364.0281	-2582.8989	NaN	NaN	0.5221	0.8923	0.0229	0.0212	0.0219	0.021	0.0208
0.0	0.0	0.0	386.9719	337.1011	NaN	NaN	0.4656	0.8926	0.0229	0.021	0.0218	0.021	0.0207
0.0	0.0	0.0	-2261.0281	-1751.8989	NaN	NaN	0.4366	0.8924	0.0229	0.0211	0.0219	0.021	0.0207
0.0	0.0	0.0	-1118.0281	449.1011	NaN	NaN	-0.3	0.8927	0.0229	0.021	0.0218	0.021	0.0207
0.0	0.0	0.0	-1350.0281	413.1011	NaN	NaN	-0.3	0.8927	0.0229	0.0209	0.0217	0.021	0.0207
0.0	0.0	0.0	-1525.0281	-837.8989	NaN	NaN	0.3546	0.8927	0.0229	0.021	0.0217	0.021	0.0207
0.0	0.0	0.0	-1161.0281	-1114.8989	NaN	NaN	0.4899	0.8929	0.0229	0.0209	0.0217	0.021	0.0207
0.0	0.0	0.0	-2401.0281	-485.8989	NaN	NaN	0.1683	0.893	0.0229	0.0208	0.0216	0.021	0.0207
0.0	0.0	0.0	1568.9719	-2674.8989	NaN	NaN	1.3	0.8933	0.0229	0.0207	0.0215	0.021	0.0206
0.0	0.0	0.0	165.9719	1258.1011	NaN	NaN	0.8835	0.894	0.0229	0.0203	0.0215	0.0209	0.0204
0.0	0.0	0.0	-2231.0281	-1438.8989	NaN	NaN	0.3921	0.8934	0.023	0.0205	0.0216	0.0211	0.0205
0.0	0.0	0.0	-1873.0281	1587.1011	NaN	NaN	-0.3	0.8937	0.023	0.0203	0.0215	0.021	0.0204
0.0	0.0	0.0	-122.0281	-1116.8989	NaN	NaN	0.9015	0.8936	0.0231	0.0203	0.0216	0.0211	0.0204
0.0	0.0	0.0	-342.0281	385.1011	NaN	NaN	1.3	0.8937	0.0231	0.0202	0.0215	0.0211	0.0203
0.0	0.0	0.0	-2029.0281	3350.1011	NaN	NaN	1.3	0.8939	0.0232	0.0201	0.0215	0.0211	0.0203
0.0	0.0	0.0	-945.0281	-161.8989	NaN	NaN	0.1463	0.8936	0.0232	0.0202	0.0216	0.0211	0.0204
0.0	0.0	0.0	15.9719	22.1011	NaN	NaN	0.5805	0.8939	0.0231	0.0201	0.0216	0.021	0.0203
0.0	0.0	0.0	351.9719	3015.1011	NaN	NaN	0.8955	0.8942	0.0231	0.0199	0.0216	0.021	0.0203
0.0	0.0	0.0	-1102.0281	-818.8989	NaN	NaN	0.4263	0.8938	0.023	0.0201	0.0216	0.021	0.0204
0.0	0.0	0.0	-1358.0281	287.1011	NaN	NaN	-0.2681	0.8937	0.023	0.0202	0.0217	0.0211	0.0204
0.0	0.0	0.0	-50.0281	-1420.8989	NaN	NaN	0.966	0.8933	0.023	0.0204	0.0216	0.021	0.0206
0.0	0.0	0.0	-370.0281	-1893.8989	NaN	NaN	0.8366	0.8935	0.0228	0.0205	0.0216	0.021	0.0206
0.0	0.0	0.0	-1184.0281	-359.8989	NaN	NaN	0.2331	0.8941	0.0228	0.0203	0.0215	0.0209	0.0205
0.0	0.0	0.0	-950.0281	445.1011	NaN	NaN	-0.3	0.8945	0.0227	0.0201	0.0215	0.0209	0.0203
0.0	0.0	0.0	-727.0281	1972.1011	NaN	NaN	1.3	0.8948	0.0228	0.0199	0.0215	0.021	0.0201
0.0	0.0	0.0	329.9719	3072.1011	NaN	NaN	0.903	0.8945	0.0229	0.0199	0.0215	0.021	0.0202
0.0	0.0	0.0	-1621.0281	-486.8989	NaN	NaN	0.231	0.8937	0.023	0.0203	0.0216	0.021	0.0204
0.0	0.0	0.0	-387.0281	454.1011	NaN	NaN	1.3	0.8936	0.023	0.0204	0.0216	0.021	0.0205
0.0	0.0	0.0	-1320.0281	-2122.8989	NaN	NaN	0.6166	0.8932	0.023	0.0206	0.0216	0.021	0.0206
0.0	0.0	0.0	1794.9719	1503.1011	NaN	NaN	0.4558	0.8941	0.0229	0.0203	0.0215	0.021	0.0203
0.0	0.0	0.0	1971.9719	421.1011	NaN	NaN	0.176	0.8938	0.023	0.0203	0.0215	0.021	0.0203
0.0	0.0	0.0	-1281.0281	-1337.8989	NaN	NaN	0.5109	0.8936	0.023	0.0204	0.0215	0.0211	0.0204
0.0	0.0	0.0	56.9719	1681.1011	NaN	NaN	0.9672	0.8938	0.023	0.0203	0.0215	0.021	0.0203
0.0	0.0	0.0	-1124.0281	-672.8989	NaN	NaN	0.3745	0.8936	0.023	0.0205	0.0215	0.021	0.0204
0.0	0.0	0.0	-1208.0281	-1082.8989	NaN	NaN	0.4727	0.8933	0.023	0.0207	0.0215	0.021	0.0205
0.0	0.0	0.0	-2739.0281	-315.8989	NaN	NaN	0.1034	0.8933	0.0229	0.0207	0.0215	0.021	0.0205
0.0	0.0	0.0	-338.0281	-454.8989	NaN	NaN	0.5737	0.8936	0.0229	0.0206	0.0215	0.021	0.0204
0.0	0.0	0.0	360.9719	-1427.8989	NaN	NaN	1.3	0.8936	0.0229	0.0206	0.0214	0.021	0.0205
0.0	0.0	0.0	-2751.0281	-149.8989	NaN	NaN	0.0517	0.8939	0.0229	0.0204	0.0214	0.0209	0.0204
0.0	0.0	0.0	794.9719	-2239.8989	NaN	NaN	1.3	0.894	0.023	0.0204	0.0213	0.021	0.0204
0.0	0.0	0.0	-1573.0281	1037.1011	NaN	NaN	-0.3	0.894	0.0231	0.0202	0.0214	0.0211	0.0203
0.0	0.0	0.0	96.9719	1919.1011	NaN	NaN	0.9519	0.8938	0.0232	0.0202	0.0214	0.0211	0.0203
0.0	0.0	0.0	-344.0281	-834.8989	NaN	NaN	0.7082	0.8936	0.0232	0.0203	0.0214	0.021	0.0205
0.0	0.0	0.0	-2240.0281	791.1011	NaN	NaN	-0.3	0.8934	0.0233	0.0203	0.0214	0.0211	0.0205
0.0	0.0	0.0	-1264.0281	1861.1011	NaN	NaN	1.3	0.8938	0.0232	0.0202	0.0214	0.021	0.0204
0.0	0.0	0.0	-372.0281	2833.1011	NaN	NaN	1.1512	0.8936	0.0232	0.0201	0.0215	0.0211	0.0205
0.0	0.0	0.0	-895.0281	763.1011	NaN	NaN	-0.3	0.8937	0.0232	0.0201	0.0215	0.021	0.0205
0.0	0.0	0.0	-827.0281	-1167.8989	NaN	NaN	0.5854	0.8936	0.0232	0.0202	0.0215	0.021	0.0206
0.0	0.0	0.0	-2345.0281	1936.1011	NaN	NaN	-0.3	0.8937	0.0231	0.0201	0.0215	0.021	0.0205
0.0	0.0	0.0	-855.0281	892.1011	NaN	NaN	1.3	0.8941	0.0231	0.02	0.0215	0.0209	0.0205
0.0	0.0	0.0	-264.0281	-2101.8989	NaN	NaN	0.8884	0.894	0.023	0.02	0.0214	0.021	0.0205
0.0	0.0	0.0	-274.0281	2452.1011	NaN	NaN	1.1258	0.8939	0.0231	0.02	0.0215	0.0211	0.0205
0.0	0.0	0.0	-41.0281	260.1011	NaN	NaN	1.1873	0.894	0.0231	0.0199	0.0215	0.0211	0.0205
0.0	0.0	0.0	-343.0281	1109.1011	NaN	NaN	1.3	0.8941	0.023	0.0199	0.0214	0.0211	0.0205
0.0	0.0	0.0	-770.0281	2228.1011	NaN	NaN	1.3	0.8945	0.0229	0.0198	0.0214	0.021	0.0204
0.0	0.0	0.0	1774.9719	-38.8989	NaN	NaN	-0.0224	0.8947	0.0228	0.0197	0.0214	0.021	0.0203
0.0	0.0	0.0	813.9719	1342.1011	NaN	NaN	0.6225	0.8945	0.0229	0.0197	0.0215	0.0211	0.0204
0.0	0.0	0.0	742.9719	2192.1011	NaN	NaN	0.7469	0.8944	0.0229	0.0197	0.0215	0.0211	0.0204
0.0	0.0	0.0	725.9719	-132.8989	NaN	NaN	-0.2241	0.8938	0.023	0.0199	0.0215	0.0211	0.0206
0.0	0.0	0.0	-3170.0281	-1474.8989	NaN	NaN	0.3175	0.894	0.0229	0.02	0.0215	0.0211	0.0207
0.0	0.0	0.0	713.9719	2542.1011	NaN	NaN	0.7807	0.8947	0.0226	0.0197	0.0214	0.021	0.0205
0.0	0.0	0.0	-1297.0281	1985.1011	NaN	NaN	1.3	0.8948	0.0226	0.0196	0.0215	0.0211	0.0205
0.0	0.0	0.0	-1445.0281	172.1011	NaN	NaN	-0.1352	0.8943	0.0227	0.0198	0.0216	0.0211	0.0206
0.0	0.0	0.0	222.9719	316.1011	NaN	NaN	0.5864	0.8936	0.0227	0.02	0.0216	0.0212	0.0208
0.0	0.0	0.0	-1403.0281	-942.8989	NaN	NaN	0.4019	0.8931	0.0228	0.0203	0.0217	0.0212	0.0209
0.0	0.0	0.0	-449.0281	-2322.8989	NaN	NaN	0.838	0.8931	0.0227	0.0203	0.0217	0.0211	0.021
0.0	0.0	0.0	-1568.0281	195.1011	NaN	NaN	-0.1421	0.8936	0.0226	0.0201	0.0217	0.0212	0.0209
0.0	0.0	0.0	1240.9719	2264.1011	NaN	NaN	0.6459	0.8936	0.0227	0.0199	0.0217	0.0213	0.0208
0.0	0.0	0.0	-593.0281	1579.1011	NaN	NaN	1.3	0.8937	0.0227	0.0198	0.0217	0.0213	0.0208
0.0	0.0	0.0	-599.0281	1603.1011	NaN	NaN	1.3	0.8934	0.0228	0.0199	0.0217	0.0213	0.0209
0.0	0.0	0.0	-1084.0281	334.1011	NaN	NaN	-0.3	0.8932	0.0228	0.02	0.0218	0.0213	0.021
0.0	0.0	0.0	-461.0281	5067.1011	NaN	NaN	1.1001	0.8928	0.0229	0.02	0.0219	0.0213	0.021
0.0	0.0	0.0	-342.0281	-2375.8989	NaN	NaN	0.8742	0.8925	0.023	0.0203	0.0218	0.0212	0.0212
0.0	0.0	0.0	-2768.0281	-676.8989	NaN	NaN	0.1965	0.8927	0.0229	0.0204	0.0219	0.0211	0.0211
0.0	0.0	0.0	-150.0281	497.1011	NaN	NaN	1.3	0.8927	0.0229	0.0203	0.0219	0.0212	0.021
0.0	0.0	0.0	-1109.0281	153.1011	NaN	NaN	-0.1602	0.8932	0.0228	0.0201	0.0218	0.0212	0.021
0.0	0.0	0.0	-339.0281	3806.1011	NaN	NaN	1.0978	0.8931	0.0229	0.02	0.0218	0.0213	0.0209
0.0	0.0	0.0	-1716.0281	1395.1011	NaN	NaN	-0.3	0.893	0.0229	0.02	0.0219	0.0214	0.0209
0.0	0.0	0.0	-494.0281	2125.1011	NaN	NaN	1.3	0.8927	0.0229	0.0201	0.0219	0.0214	0.0209
0.0	0.0	0.0	-2217.0281	218.1011	NaN	NaN	-0.1091	0.8927	0.0229	0.0203	0.0219	0.0212	0.0209
0.0	0.0	0.0	-2215.0281	-1356.8989	NaN	NaN	0.3799	0.8928	0.0229	0.0205	0.0219	0.021	0.0209
0.0	0.0	0.0	-3020.0281	-1768.8989	NaN	NaN	0.3694	0.8928	0.0228	0.0206	0.0219	0.0209	0.0209
0.0	0.0	0.0	328.9719	1295.1011	NaN	NaN	0.7974	0.8929	0.0227	0.0204	0.022	0.0211	0.0209
0.0	0.0	0.0	-469.0281	1549.1011	NaN	NaN	1.3	0.8931	0.0227	0.0203	0.0219	0.0212	0.0209
0.0	0.0	0.0	-791.0281	1401.1011	NaN	NaN	1.3	0.893	0.0227	0.0202	0.0219	0.0213	0.0209
0.0	0.0	0.0	838.9719	980.1011	NaN	NaN	0.5388	0.8929	0.0227	0.0202	0.0219	0.0213	0.0209
0.0	0.0	0.0	-1371.0281	-1021.8989	NaN	NaN	0.427	0.8926	0.0228	0.0204	0.022	0.0212	0.0209
0.0	0.0	0.0	-1969.0281	-1657.8989	NaN	NaN	0.4571	0.8925	0.0228	0.0206	0.0221	0.0211	0.0209
0.0	0.0	0.0	979.9719	-179.8989	NaN	NaN	-0.2249	0.8925	0.0227	0.0207	0.0222	0.021	0.0209
0.0	0.0	0.0	-2495.0281	-3453.8989	NaN	NaN	0.5806	0.8925	0.0226	0.0208	0.0221	0.0209	0.021
0.0	0.0	0.0	-2148.0281	-572.8989	NaN	NaN	0.2106	0.8927	0.0226	0.0207	0.0221	0.021	0.0209
0.0	0.0	0.0	243.9719	-66.8989	NaN	NaN	-0.3	0.893	0.0226	0.0204	0.022	0.0212	0.0209
0.0	0.0	0.0	370.9719	3079.1011	NaN	NaN	0.8925	0.8927	0.0227	0.0203	0.022	0.0214	0.0209
0.0	0.0	0.0	26.9719	-322.8989	NaN	NaN	1.0911	0.8927	0.0228	0.0203	0.022	0.0213	0.021
0.0	0.0	0.0	-343.0281	-243.8989	NaN	NaN	0.4156	0.8925	0.0228	0.0203	0.022	0.0214	0.021
0.0	0.0	0.0	-785.0281	-1468.8989	NaN	NaN	0.6517	0.8925	0.0229	0.0204	0.0219	0.0213	0.021
0.0	0.0	0.0	-606.0281	3005.1011	NaN	NaN	1.2526	0.8926	0.0229	0.0203	0.0219	0.0214	0.0209
0.0	0.0	0.0	385.9719	-227.8989	NaN	NaN	-0.3	0.8923	0.023	0.0203	0.022	0.0215	0.021
0.0	0.0	0.0	-205.0281	2049.1011	NaN	NaN	1.1112	0.8923	0.0229	0.0203	0.022	0.0215	0.021
0.0	0.0	0.0	410.9719	192.1011	NaN	NaN	0.3185	0.8924	0.0229	0.0203	0.0219	0.0215	0.021
0.0	0.0	0.0	41.9719	-2119.8989	NaN	NaN	1.0202	0.8925	0.0229	0.0204	0.0219	0.0214	0.021
0.0	0.0	0.0	-1599.0281	-301.8989	NaN	NaN	0.1588	0.8924	0.0228	0.0204	0.022	0.0215	0.0209
0.0	0.0	0.0	-1623.0281	2229.1011	NaN	NaN	1.3	0.8927	0.0228	0.0204	0.0219	0.0213	0.0208
0.0	0.0	0.0	-1334.0281	-2727.8989	NaN	NaN	0.6716	0.8928	0.0227	0.0205	0.0219	0.0212	0.0209
0.0	0.0	0.0	-2126.0281	-2496.8989	NaN	NaN	0.5401	0.893	0.0226	0.0205	0.0219	0.0212	0.0208
0.0	0.0	0.0	-735.0281	1563.1011	NaN	NaN	1.3	0.8932	0.0226	0.0203	0.0218	0.0213	0.0207
0.0	0.0	0.0	-2286.0281	1751.1011	NaN	NaN	-0.3	0.8932	0.0226	0.0202	0.0218	0.0214	0.0208
0.0	0.0	0.0	869.9719	1918.1011	NaN	NaN	0.688	0.8932	0.0226	0.0202	0.0218	0.0214	0.0208
0.0	0.0	0.0	-951.0281	-1983.8989	NaN	NaN	0.676	0.8929	0.0227	0.0204	0.0218	0.0214	0.0208
0.0	0.0	0.0	-406.0281	-1098.8989	NaN	NaN	0.7302	0.893	0.0227	0.0203	0.0218	0.0214	0.0208
0.0	0.0	0.0	-965.0281	-491.8989	NaN	NaN	0.3376	0.8931	0.0227	0.0202	0.0217	0.0214	0.0208
0.0	0.0	0.0	-155.0281	-154.8989	NaN	NaN	0.4998	0.8929	0.0228	0.0202	0.0218	0.0215	0.0208
0.0	0.0	0.0	-1247.0281	2043.1011	NaN	NaN	1.3	0.8926	0.0229	0.0202	0.0218	0.0216	0.0209
0.0	0.0	0.0	-1134.0281	-2632.8989	NaN	NaN	0.699	0.8924	0.023	0.0204	0.0218	0.0215	0.0209
0.0	0.0	0.0	-682.0281	2296.1011	NaN	NaN	1.3	0.8923	0.023	0.0205	0.0219	0.0215	0.0209
0.0	0.0	0.0	-1782.0281	-1479.8989	NaN	NaN	0.4537	0.8921	0.023	0.0206	0.0219	0.0214	0.0209
0.0	0.0	0.0	-990.0281	260.1011	NaN	NaN	-0.3	0.8924	0.023	0.0205	0.0218	0.0214	0.0209
0.0	0.0	0.0	-1435.0281	312.1011	NaN	NaN	-0.2779	0.8924	0.023	0.0205	0.0218	0.0215	0.0209
0.0	0.0	0.0	1125.9719	1770.1011	NaN	NaN	0.6112	0.8924	0.023	0.0203	0.0218	0.0216	0.0209
0.0	0.0	0.0	-948.0281	2424.1011	NaN	NaN	1.3	0.892	0.0231	0.0204	0.0218	0.0217	0.0209
0.0	0.0	0.0	-574.0281	1183.1011	NaN	NaN	1.3	0.8918	0.0232	0.0205	0.0218	0.0217	0.021
0.0	0.0	0.0	-551.0281	1047.1011	NaN	NaN	1.3	0.8916	0.0232	0.0206	0.0219	0.0217	0.021
0.0	0.0	0.0	2545.9719	-2205.8989	NaN	NaN	-0.3	0.8917	0.0232	0.0206	0.0218	0.0216	0.021
0.0	0.0	0.0	-658.0281	344.1011	NaN	NaN	-0.3	0.8916	0.0232	0.0207	0.0219	0.0216	0.021
0.0	0.0	0.0	369.9719	-1119.8989	NaN	NaN	1.3	0.8917	0.0231	0.0207	0.0219	0.0215	0.021
0.0	0.0	0.0	-2391.0281	-54.8989	NaN	NaN	0.0224	0.892	0.023	0.0207	0.0219	0.0213	0.021
0.0	0.0	0.0	-143.0281	-42.8989	NaN	NaN	0.2307	0.8923	0.0229	0.0206	0.0219	0.0213	0.021
0.0	0.0	0.0	-684.0281	2751.1011	NaN	NaN	1.3	0.8925	0.0229	0.0205	0.0219	0.0214	0.0209
0.0	0.0	0.0	-1641.0281	-710.8989	NaN	NaN	0.3023	0.8922	0.023	0.0206	0.0219	0.0214	0.0209
0.0	0.0	0.0	-500.0281	1049.1011	NaN	NaN	1.3	0.8923	0.0229	0.0206	0.022	0.0213	0.0209
0.0	0.0	0.0	682.9719	-2356.8989	NaN	NaN	1.3	0.8917	0.0229	0.021	0.0222	0.0212	0.0211
0.0	0.0	0.0	-2742.0281	-2227.8989	NaN	NaN	0.4483	0.8921	0.0227	0.021	0.0222	0.021	0.021
0.0	0.0	0.0	-2092.0281	-1226.8989	NaN	NaN	0.3697	0.8925	0.0227	0.0209	0.0221	0.0209	0.0209
0.0	0.0	0.0	-460.0281	-1087.8989	NaN	NaN	0.7028	0.893	0.0226	0.0207	0.022	0.0209	0.0208
0.0	0.0	0.0	-1510.0281	928.1011	NaN	NaN	-0.3	0.8929	0.0226	0.0207	0.022	0.021	0.0208
0.0	0.0	0.0	-172.0281	-3387.8989	NaN	NaN	0.9517	0.8929	0.0226	0.0207	0.022	0.021	0.0208
0.0	0.0	0.0	-12.0281	-155.8989	NaN	NaN	0.9284	0.8931	0.0226	0.0206	0.0219	0.021	0.0207
0.0	0.0	0.0	-2249.0281	462.1011	NaN	NaN	-0.2586	0.8932	0.0226	0.0205	0.0218	0.0211	0.0208
0.0	0.0	0.0	-1678.0281	995.1011	NaN	NaN	-0.3	0.8933	0.0227	0.0204	0.0218	0.0211	0.0207
0.0	0.0	0.0	-319.0281	678.1011	NaN	NaN	1.3	0.893	0.0228	0.0205	0.0218	0.0211	0.0208
0.0	0.0	0.0	396.9719	-373.8989	NaN	NaN	-0.3	0.8926	0.0229	0.0206	0.0219	0.0212	0.0208
0.0	0.0	0.0	-331.0281	29.1011	NaN	NaN	-0.0964	0.8925	0.0229	0.0206	0.0219	0.0211	0.0209
0.0	0.0	0.0	-1484.0281	-1817.8989	NaN	NaN	0.5506	0.8926	0.0229	0.0207	0.0219	0.0211	0.0208
0.0	0.0	0.0	-1797.0281	431.1011	NaN	NaN	-0.3	0.8927	0.0229	0.0205	0.0219	0.0212	0.0208
0.0	0.0	0.0	-1031.0281	-218.8989	NaN	NaN	0.1751	0.8928	0.0229	0.0204	0.0218	0.0213	0.0207
0.0	0.0	0.0	47.9719	-296.8989	NaN	NaN	1.1927	0.8926	0.023	0.0205	0.0218	0.0213	0.0208
0.0	0.0	0.0	-2308.0281	-924.8989	NaN	NaN	0.2861	0.8926	0.023	0.0206	0.0218	0.0212	0.0208
0.0	0.0	0.0	-1727.0281	-2151.8989	NaN	NaN	0.5548	0.8929	0.0229	0.0206	0.0217	0.0211	0.0208
0.0	0.0	0.0	-1280.0281	-653.8989	NaN	NaN	0.3381	0.893	0.0229	0.0205	0.0217	0.0212	0.0207
0.0	0.0	0.0	-1018.0281	2173.1011	NaN	NaN	1.3	0.8931	0.0229	0.0204	0.0217	0.0212	0.0207
0.0	0.0	0.0	-2262.0281	-389.8989	NaN	NaN	0.147	0.893	0.0229	0.0204	0.0217	0.0212	0.0207
0.0	0.0	0.0	-885.0281	-315.8989	NaN	NaN	0.263	0.8931	0.0229	0.0204	0.0216	0.0213	0.0207
0.0	0.0	0.0	-1084.0281	2935.1011	NaN	NaN	1.3	0.8934	0.0229	0.0202	0.0216	0.0213	0.0207
0.0	0.0	0.0	-2090.0281	991.1011	NaN	NaN	-0.3	0.8933	0.0229	0.0201	0.0216	0.0214	0.0207
0.0	0.0	0.0	-714.0281	3016.1011	NaN	NaN	1.3	0.8931	0.023	0.0201	0.0217	0.0215	0.0206
0.0	0.0	0.0	507.9719	2098.1011	NaN	NaN	0.8051	0.8928	0.0231	0.0202	0.0218	0.0215	0.0206
0.0	0.0	0.0	-724.0281	-1445.8989	NaN	NaN	0.6663	0.8925	0.0231	0.0205	0.0218	0.0214	0.0207
0.0	0.0	0.0	-1105.0281	-3087.8989	NaN	NaN	0.7365	0.8923	0.023	0.0207	0.0219	0.0212	0.0208
0.0	0.0	0.0	-1253.0281	-2138.8989	NaN	NaN	0.6306	0.8925	0.0229	0.0207	0.0219	0.0211	0.0208
0.0	0.0	0.0	-396.0281	-621.8989	NaN	NaN	0.6109	0.8928	0.0229	0.0205	0.0219	0.0212	0.0207
0.0	0.0	0.0	-1146.0281	-593.8989	NaN	NaN	0.3413	0.8929	0.0229	0.0204	0.0218	0.0213	0.0207
0.0	0.0	0.0	-895.0281	435.1011	NaN	NaN	-0.3	0.8929	0.0229	0.0203	0.0218	0.0214	0.0207
0.0	0.0	0.0	73.9719	-130.8989	NaN	NaN	1.3	0.8928	0.023	0.0203	0.0218	0.0214	0.0207
0.0	0.0	0.0	-1547.0281	-2066.8989	NaN	NaN	0.5719	0.8926	0.023	0.0204	0.0218	0.0214	0.0208
0.0	0.0	0.0	-2102.0281	-367.8989	NaN	NaN	0.149	0.8926	0.023	0.0204	0.0218	0.0214	0.0208
0.0	0.0	0.0	-354.0281	-249.8989	NaN	NaN	0.4138	0.8926	0.023	0.0204	0.0218	0.0213	0.0208
0.0	0.0	0.0	-1090.0281	-1129.8989	NaN	NaN	0.509	0.8926	0.023	0.0205	0.0218	0.0213	0.0208
0.0	0.0	0.0	-562.0281	857.1011	NaN	NaN	1.3	0.8929	0.023	0.0203	0.0217	0.0213	0.0207
0.0	0.0	0.0	-625.0281	-757.8989	NaN	NaN	0.548	0.8928	0.023	0.0203	0.0217	0.0214	0.0207
0.0	0.0	0.0	154.9719	-491.8989	NaN	NaN	1.3	0.8928	0.023	0.0202	0.0218	0.0215	0.0207
0.0	0.0	0.0	-195.0281	-351.8989	NaN	NaN	0.6434	0.8927	0.0231	0.0203	0.0218	0.0215	0.0207
0.0	0.0	0.0	211.9719	-228.8989	NaN	NaN	1.3	0.8927	0.0231	0.0203	0.0218	0.0214	0.0207
0.0	0.0	0.0	-1183.0281	-1028.8989	NaN	NaN	0.4652	0.8928	0.023	0.0204	0.0218	0.0213	0.0207
0.0	0.0	0.0	-1952.0281	-1297.8989	NaN	NaN	0.3994	0.8929	0.023	0.0204	0.0218	0.0213	0.0206
0.0	0.0	0.0	-1345.0281	619.1011	NaN	NaN	-0.3	0.8931	0.023	0.0203	0.0217	0.0213	0.0206
0.0	0.0	0.0	-800.0281	-455.8989	NaN	NaN	0.363	0.8931	0.023	0.0202	0.0218	0.0214	0.0206
0.0	0.0	0.0	-381.0281	92.1011	NaN	NaN	-0.3	0.893	0.023	0.0202	0.0217	0.0214	0.0205
0.0	0.0	0.0	-2193.0281	-320.8989	NaN	NaN	0.1276	0.8932	0.023	0.0202	0.0217	0.0214	0.0205
0.0	0.0	0.0	-2446.0281	543.1011	NaN	NaN	-0.2854	0.8934	0.023	0.0201	0.0217	0.0214	0.0205
0.0	0.0	0.0	-2028.0281	2353.1011	NaN	NaN	1.3	0.8939	0.0228	0.02	0.0216	0.0213	0.0204
0.0	0.0	0.0	-1083.0281	-225.8989	NaN	NaN	0.1726	0.8938	0.0228	0.02	0.0217	0.0213	0.0204
0.0	0.0	0.0	84.9719	-974.8989	NaN	NaN	1.0955	0.8938	0.0228	0.0201	0.0217	0.0212	0.0204
0.0	0.0	0.0	-522.0281	16.1011	NaN	NaN	-0.0318	0.8937	0.0229	0.0202	0.0217	0.0212	0.0204
0.0	0.0	0.0	-1962.0281	-171.8989	NaN	NaN	0.0806	0.8937	0.0229	0.0202	0.0217	0.0212	0.0204
0.0	0.0	0.0	-937.0281	-1799.8989	NaN	NaN	0.6576	0.8939	0.0228	0.0201	0.0216	0.0212	0.0204
0.0	0.0	0.0	849.9719	-152.8989	NaN	NaN	-0.2193	0.8939	0.0228	0.02	0.0216	0.0212	0.0204
0.0	0.0	0.0	768.9719	661.1011	NaN	NaN	0.4623	0.8942	0.0228	0.0199	0.0216	0.0212	0.0203
0.0	0.0	0.0	-890.0281	251.1011	NaN	NaN	-0.3	0.8939	0.0229	0.0199	0.0217	0.0212	0.0204
0.0	0.0	0.0	-1283.0281	-659.8989	NaN	NaN	0.3396	0.8934	0.023	0.0201	0.0218	0.0213	0.0205
0.0	0.0	0.0	-732.0281	-332.8989	NaN	NaN	0.3126	0.8934	0.023	0.0201	0.0217	0.0213	0.0205
0.0	0.0	0.0	26.9719	-1975.8989	NaN	NaN	1.0138	0.8933	0.023	0.0201	0.0218	0.0213	0.0205
0.0	0.0	0.0	-847.0281	1660.1011	NaN	NaN	1.3	0.8934	0.023	0.0201	0.0218	0.0213	0.0205
0.0	0.0	0.0	-853.0281	462.1011	NaN	NaN	-0.3	0.8934	0.023	0.02	0.0217	0.0213	0.0205
0.0	0.0	0.0	-906.0281	-207.8989	NaN	NaN	0.1866	0.8933	0.023	0.02	0.0217	0.0214	0.0205
0.0	0.0	0.0	-572.0281	2623.1011	NaN	NaN	1.2789	0.8933	0.023	0.02	0.0218	0.0214	0.0205
0.0	0.0	0.0	-1389.0281	936.1011	NaN	NaN	-0.3	0.8931	0.0231	0.0201	0.0218	0.0214	0.0205
0.0	0.0	0.0	-667.0281	-2302.8989	NaN	NaN	0.7754	0.8933	0.023	0.0202	0.0218	0.0212	0.0205
0.0	0.0	0.0	-612.0281	-988.8989	NaN	NaN	0.6177	0.8933	0.023	0.0202	0.0218	0.0211	0.0205
0.0	0.0	0.0	-1414.0281	-169.8989	NaN	NaN	0.1073	0.8934	0.0229	0.0202	0.0218	0.0211	0.0205
0.0	0.0	0.0	-2925.0281	2559.1011	NaN	NaN	-0.3	0.8937	0.0229	0.0201	0.0218	0.0211	0.0204
0.0	0.0	0.0	-2174.0281	264.1011	NaN	NaN	-0.1383	0.8935	0.0229	0.0201	0.0218	0.0212	0.0204
0.0	0.0	0.0	-110.0281	-270.8989	NaN	NaN	0.7112	0.8932	0.023	0.0203	0.0219	0.0212	0.0205
0.0	0.0	0.0	-2352.0281	-297.8989	NaN	NaN	0.1124	0.8929	0.023	0.0204	0.022	0.0213	0.0205
0.0	0.0	0.0	-2676.0281	-2039.8989	NaN	NaN	0.4326	0.8927	0.023	0.0206	0.022	0.0212	0.0205
0.0	0.0	0.0	455.9719	-937.8989	NaN	NaN	1.3	0.8928	0.0229	0.0205	0.022	0.0213	0.0205
0.0	0.0	0.0	-643.0281	1342.1011	NaN	NaN	1.3	0.8928	0.023	0.0204	0.0219	0.0213	0.0205
0.0	0.0	0.0	-379.0281	-4156.8989	NaN	NaN	0.9164	0.8925	0.023	0.0206	0.022	0.0213	0.0206
0.0	0.0	0.0	-1949.0281	215.1011	NaN	NaN	-0.1241	0.8927	0.023	0.0204	0.0219	0.0214	0.0205
0.0	0.0	0.0	1063.9719	-178.8989	NaN	NaN	-0.2021	0.8927	0.023	0.0204	0.0219	0.0214	0.0206
0.0	0.0	0.0	1104.9719	-3627.8989	NaN	NaN	1.3	0.8927	0.023	0.0204	0.0219	0.0214	0.0206
0.0	0.0	0.0	-1668.0281	-1816.8989	NaN	NaN	0.5214	0.8928	0.023	0.0204	0.0218	0.0214	0.0206
0.0	0.0	0.0	-866.0281	-1617.8989	NaN	NaN	0.6513	0.8928	0.023	0.0204	0.0218	0.0214	0.0206
0.0	0.0	0.0	-305.0281	-222.8989	NaN	NaN	0.4222	0.8931	0.023	0.0202	0.0218	0.0214	0.0205
0.0	0.0	0.0	-1054.0281	-830.8989	NaN	NaN	0.4408	0.8932	0.023	0.0202	0.0217	0.0213	0.0205
0.0	0.0	0.0	-439.0281	-4035.8989	NaN	NaN	0.9019	0.8934	0.023	0.0202	0.0217	0.0213	0.0205
0.0	0.0	0.0	1007.9719	21.1011	NaN	NaN	0.0205	0.8935	0.023	0.02	0.0217	0.0213	0.0204
0.0	0.0	0.0	-2457.0281	-0.8989	NaN	NaN	0.0004	0.8935	0.023	0.0201	0.0217	0.0213	0.0205
0.0	0.0	0.0	612.9719	2255.1011	NaN	NaN	0.7863	0.8935	0.023	0.02	0.0217	0.0214	0.0205
0.0	0.0	0.0	-844.0281	-1870.8989	NaN	NaN	0.6891	0.8936	0.023	0.02	0.0216	0.0213	0.0205
0.0	0.0	0.0	-1348.0281	-534.8989	NaN	NaN	0.2841	0.894	0.0229	0.0199	0.0216	0.0212	0.0204
0.0	0.0	0.0	1896.9719	719.1011	NaN	NaN	0.2749	0.8944	0.0228	0.0197	0.0215	0.0212	0.0203
0.0	0.0	0.0	573.9719	3.1011	NaN	NaN	0.0054	0.8945	0.0228	0.0196	0.0216	0.0212	0.0203
0.0	0.0	0.0	-578.0281	1840.1011	NaN	NaN	1.3	0.8945	0.0228	0.0196	0.0216	0.0212	0.0203
0.0	0.0	0.0	1251.9719	341.1011	NaN	NaN	0.2141	0.8949	0.0227	0.0196	0.0215	0.0211	0.0202
0.0	0.0	0.0	-2135.0281	-786.8989	NaN	NaN	0.2693	0.8948	0.0227	0.0196	0.0215	0.0211	0.0202
0.0	0.0	0.0	346.9719	-543.8989	NaN	NaN	1.3	0.8948	0.0227	0.0197	0.0215	0.0211	0.0202
0.0	0.0	0.0	-666.0281	3232.1011	NaN	NaN	1.2596	0.8945	0.0227	0.0198	0.0215	0.0212	0.0202
0.0	0.0	0.0	-137.0281	-3914.8989	NaN	NaN	0.9662	0.8943	0.0227	0.0199	0.0215	0.0212	0.0203
0.0	0.0	0.0	-892.0281	-994.8989	NaN	NaN	0.5273	0.8946	0.0226	0.0198	0.0215	0.0212	0.0203
0.0	0.0	0.0	-531.0281	474.1011	NaN	NaN	-0.3	0.8943	0.0227	0.0198	0.0216	0.0213	0.0204
0.0	0.0	0.0	2387.9719	577.1011	NaN	NaN	0.1946	0.8942	0.0227	0.0197	0.0217	0.0214	0.0204
0.0	0.0	0.0	-467.0281	301.1011	NaN	NaN	-0.3	0.8936	0.0228	0.0199	0.0217	0.0215	0.0205
0.0	0.0	0.0	-1004.0281	1168.1011	NaN	NaN	1.3	0.8934	0.0229	0.02	0.0217	0.0215	0.0205
0.0	0.0	0.0	-1362.0281	-1853.8989	NaN	NaN	0.5765	0.8936	0.0228	0.0201	0.0216	0.0214	0.0206
0.0	0.0	0.0	-502.0281	-1958.8989	NaN	NaN	0.796	0.8937	0.0227	0.02	0.0216	0.0214	0.0206
0.0	0.0	0.0	-340.0281	3003.1011	NaN	NaN	1.1277	0.8937	0.0227	0.02	0.0217	0.0214	0.0206
0.0	0.0	0.0	-112.0281	-330.8989	NaN	NaN	0.7471	0.893	0.0229	0.0201	0.0218	0.0216	0.0206
0.0	0.0	0.0	-1233.0281	909.1011	NaN	NaN	-0.3	0.8928	0.023	0.0202	0.0218	0.0216	0.0207
0.0	0.0	0.0	-996.0281	-1192.8989	NaN	NaN	0.545	0.8927	0.023	0.0202	0.0218	0.0216	0.0207
0.0	0.0	0.0	-1431.0281	366.1011	NaN	NaN	-0.3	0.893	0.0229	0.0202	0.0217	0.0215	0.0207
0.0	0.0	0.0	-286.0281	-25.8989	NaN	NaN	0.083	0.8934	0.0228	0.0201	0.0216	0.0214	0.0206
0.0	0.0	0.0	-334.0281	1365.1011	NaN	NaN	1.3	0.893	0.0229	0.0201	0.0218	0.0216	0.0206
0.0	0.0	0.0	-548.0281	4663.1011	NaN	NaN	1.1332	0.8928	0.023	0.0202	0.0218	0.0216	0.0206
0.0	0.0	0.0	-1172.0281	-1141.8989	NaN	NaN	0.4935	0.8931	0.023	0.0202	0.0218	0.0213	0.0206
0.0	0.0	0.0	1185.9719	-1570.8989	NaN	NaN	1.3	0.8931	0.023	0.0202	0.0218	0.0213	0.0206
0.0	0.0	0.0	-1295.0281	845.1011	NaN	NaN	-0.3	0.8934	0.0229	0.02	0.0218	0.0214	0.0205
0.0	0.0	0.0	-250.0281	1783.1011	NaN	NaN	1.1631	0.8933	0.0229	0.02	0.0218	0.0215	0.0205
0.0	0.0	0.0	-1080.0281	166.1011	NaN	NaN	-0.1817	0.8933	0.023	0.0201	0.0219	0.0214	0.0204
0.0	0.0	0.0	-1786.0281	-3009.8989	NaN	NaN	0.6276	0.8927	0.0231	0.0204	0.0221	0.0213	0.0205
0.0	0.0	0.0	-1360.0281	-2294.8989	NaN	NaN	0.6279	0.8926	0.023	0.0207	0.0222	0.0211	0.0206
0.0	0.0	0.0	-1892.0281	-3051.8989	NaN	NaN	0.6173	0.8929	0.0228	0.0207	0.0221	0.0209	0.0205
0.0	0.0	0.0	-727.0281	-3038.8989	NaN	NaN	0.8069	0.8932	0.0228	0.0205	0.0221	0.021	0.0204
0.0	0.0	0.0	835.9719	-1005.8989	NaN	NaN	1.3	0.8934	0.0228	0.0204	0.022	0.0211	0.0204
0.0	0.0	0.0	-1273.0281	386.1011	NaN	NaN	-0.3	0.8935	0.0228	0.0203	0.0219	0.0212	0.0204
0.0	0.0	0.0	-1128.0281	-740.8989	NaN	NaN	0.3964	0.8935	0.0229	0.0203	0.0218	0.0212	0.0204
0.0	0.0	0.0	-1721.0281	-265.8989	NaN	NaN	0.1338	0.8934	0.0229	0.0202	0.0218	0.0213	0.0204
0.0	0.0	0.0	-1862.0281	1275.1011	NaN	NaN	-0.3	0.8934	0.0229	0.0202	0.0218	0.0214	0.0204
0.0	0.0	0.0	2894.9719	-825.8989	NaN	NaN	-0.3	0.8931	0.023	0.0202	0.0218	0.0215	0.0205
0.0	0.0	0.0	-1080.0281	-709.8989	NaN	NaN	0.3966	0.8929	0.0231	0.0202	0.0218	0.0215	0.0205
0.0	0.0	0.0	297.9719	-1707.8989	NaN	NaN	1.2113	0.8928	0.0232	0.0202	0.0218	0.0215	0.0204
0.0	0.0	0.0	-1502.0281	-2400.8989	NaN	NaN	0.6152	0.8931	0.0231	0.0203	0.0217	0.0214	0.0204
0.0	0.0	0.0	-761.0281	1159.1011	NaN	NaN	1.3	0.8933	0.0231	0.0202	0.0217	0.0214	0.0204
0.0	0.0	0.0	-1386.0281	471.1011	NaN	NaN	-0.3	0.8939	0.023	0.0201	0.0216	0.0213	0.0202
0.0	0.0	0.0	-2437.0281	-209.8989	NaN	NaN	0.0793	0.8938	0.023	0.02	0.0216	0.0214	0.0202
0.0	0.0	0.0	-1981.0281	1879.1011	NaN	NaN	-0.3	0.894	0.0229	0.02	0.0216	0.0214	0.0201
0.0	0.0	0.0	-1404.0281	77.1011	NaN	NaN	-0.0581	0.8939	0.0229	0.0201	0.0216	0.0213	0.0201
0.0	0.0	0.0	-738.0281	-1286.8989	NaN	NaN	0.6355	0.8942	0.0229	0.0201	0.0216	0.0212	0.0201
0.0	0.0	0.0	206.9719	-1288.8989	NaN	NaN	1.1913	0.8943	0.0228	0.02	0.0216	0.0212	0.0201
0.0	0.0	0.0	664.9719	670.1011	NaN	NaN	0.5019	0.8945	0.0227	0.0199	0.0215	0.0213	0.0201
0.0	0.0	0.0	834.9719	462.1011	NaN	NaN	0.3563	0.8947	0.0226	0.0198	0.0215	0.0214	0.0201
0.0	0.0	0.0	-1744.0281	555.1011	NaN	NaN	-0.3	0.8944	0.0227	0.0198	0.0215	0.0215	0.0201
0.0	0.0	0.0	137.9719	736.1011	NaN	NaN	0.8422	0.8942	0.0228	0.0199	0.0216	0.0215	0.0201
0.0	0.0	0.0	-1642.0281	-1927.8989	NaN	NaN	0.54	0.8943	0.0228	0.02	0.0215	0.0213	0.0201
0.0	0.0	0.0	-1298.0281	-3339.8989	NaN	NaN	0.7201	0.8941	0.0228	0.0201	0.0216	0.0213	0.0201
0.0	0.0	0.0	-2077.0281	986.1011	NaN	NaN	-0.3	0.8941	0.0228	0.0201	0.0216	0.0213	0.0201
0.0	0.0	0.0	-2004.0281	1210.1011	NaN	NaN	-0.3	0.8937	0.0229	0.0201	0.0217	0.0215	0.0201
0.0	0.0	0.0	-1271.0281	451.1011	NaN	NaN	-0.3	0.8936	0.0229	0.0201	0.0217	0.0215	0.0201
0.0	0.0	0.0	1452.9719	-2359.8989	NaN	NaN	1.3	0.8932	0.023	0.0202	0.0218	0.0216	0.0202
0.0	0.0	0.0	-578.0281	-2174.8989	NaN	NaN	0.79	0.8928	0.0231	0.0203	0.0218	0.0216	0.0203
0.0	0.0	0.0	-848.0281	-1295.8989	NaN	NaN	0.6045	0.8929	0.0231	0.0203	0.0218	0.0216	0.0203
0.0	0.0	0.0	652.9719	-1401.8989	NaN	NaN	1.3	0.8929	0.0231	0.0203	0.0218	0.0216	0.0203
0.0	0.0	0.0	-1409.0281	-591.8989	NaN	NaN	0.2958	0.8929	0.0232	0.0203	0.0218	0.0216	0.0203
0.0	0.0	0.0	-841.0281	-661.8989	NaN	NaN	0.4404	0.8926	0.0233	0.0203	0.0218	0.0217	0.0203
0.0	0.0	0.0	-1496.0281	-441.8989	NaN	NaN	0.228	0.8919	0.0234	0.0206	0.0219	0.0217	0.0205
0.0	0.0	0.0	-905.0281	-1723.8989	NaN	NaN	0.6557	0.8918	0.0234	0.0207	0.022	0.0216	0.0206
0.0	0.0	0.0	-403.0281	-3000.8989	NaN	NaN	0.8816	0.8918	0.0233	0.0208	0.022	0.0215	0.0206
0.0	0.0	0.0	-1633.0281	-142.8989	NaN	NaN	0.0805	0.8924	0.0233	0.0206	0.0218	0.0216	0.0204
0.0	0.0	0.0	-566.0281	2565.1011	NaN	NaN	1.2831	0.8926	0.0233	0.0203	0.0217	0.0218	0.0203
0.0	0.0	0.0	-525.0281	-527.8989	NaN	NaN	0.5014	0.8922	0.0234	0.0204	0.0218	0.022	0.0204
0.0	0.0	0.0	-333.0281	2636.1011	NaN	NaN	1.1446	0.8919	0.0235	0.0204	0.0218	0.022	0.0204
0.0	0.0	0.0	-1796.0281	-2500.8989	NaN	NaN	0.582	0.8916	0.0234	0.0207	0.0219	0.0218	0.0205
0.0	0.0	0.0	-1746.0281	182.1011	NaN	NaN	-0.1164	0.8916	0.0233	0.0208	0.022	0.0216	0.0206
0.0	0.0	0.0	-2910.0281	-151.8989	NaN	NaN	0.0496	0.892	0.0232	0.0208	0.0221	0.0214	0.0206
0.0	0.0	0.0	-2807.0281	-2218.8989	NaN	NaN	0.4415	0.8924	0.023	0.0208	0.022	0.0213	0.0205
0.0	0.0	0.0	225.9719	-428.8989	NaN	NaN	1.3	0.8928	0.0229	0.0206	0.022	0.0213	0.0204
0.0	0.0	0.0	2320.9719	-2827.8989	NaN	NaN	1.3	0.8927	0.0229	0.0206	0.022	0.0213	0.0204
0.0	0.0	0.0	-1552.0281	-3245.8989	NaN	NaN	0.6765	0.8925	0.0229	0.0208	0.0221	0.0212	0.0205
0.0	0.0	0.0	-589.0281	-2361.8989	NaN	NaN	0.8004	0.8927	0.0228	0.0207	0.022	0.0212	0.0204
0.0	0.0	0.0	-1564.0281	-2323.8989	NaN	NaN	0.5977	0.8929	0.0228	0.0207	0.022	0.0212	0.0204
0.0	0.0	0.0	192.9719	-2976.8989	NaN	NaN	1.0693	0.893	0.0228	0.0206	0.0219	0.0213	0.0204
0.0	0.0	0.0	675.9719	-1803.8989	NaN	NaN	1.3	0.8929	0.0229	0.0206	0.0219	0.0213	0.0204
0.0	0.0	0.0	2204.9719	-3207.8989	NaN	NaN	1.3	0.8926	0.023	0.0206	0.0219	0.0214	0.0205
0.0	0.0	0.0	1269.9719	-1030.8989	NaN	NaN	-0.3	0.8929	0.0229	0.0205	0.0218	0.0214	0.0205
0.0	0.0	0.0	-837.0281	-1693.8989	NaN	NaN	0.6693	0.8927	0.023	0.0205	0.0218	0.0216	0.0205
0.0	0.0	0.0	-1445.0281	1784.1011	NaN	NaN	1.3	0.8927	0.0231	0.0204	0.0217	0.0217	0.0204
0.0	0.0	0.0	873.9719	556.1011	NaN	NaN	0.3889	0.8921	0.0233	0.0205	0.0218	0.0218	0.0205
0.0	0.0	0.0	-587.0281	-695.8989	NaN	NaN	0.5424	0.8917	0.0234	0.0207	0.0218	0.0218	0.0206
0.0	0.0	0.0	-2037.0281	-937.8989	NaN	NaN	0.3153	0.8914	0.0235	0.0208	0.0219	0.0218	0.0207
0.0	0.0	0.0	210.9719	-931.8989	NaN	NaN	1.2926	0.8913	0.0235	0.0208	0.0219	0.0218	0.0207
0.0	0.0	0.0	-110.0281	-770.8989	NaN	NaN	0.8751	0.8914	0.0235	0.0208	0.0218	0.0218	0.0207
0.0	0.0	0.0	1955.9719	-2407.8989	NaN	NaN	1.3	0.8911	0.0236	0.0208	0.0218	0.0219	0.0207
0.0	0.0	0.0	-1448.0281	1256.1011	NaN	NaN	-0.3	0.891	0.0237	0.0209	0.0219	0.022	0.0207
0.0	0.0	0.0	-1310.0281	-80.8989	NaN	NaN	0.0582	0.891	0.0237	0.0209	0.0218	0.0219	0.0207
0.0	0.0	0.0	-2128.0281	-848.8989	NaN	NaN	0.2852	0.8912	0.0236	0.0209	0.0218	0.0218	0.0207
0.0	0.0	0.0	-1463.0281	722.1011	NaN	NaN	-0.3	0.8914	0.0236	0.0208	0.0218	0.0218	0.0207
0.0	0.0	0.0	840.9719	56.1011	NaN	NaN	0.0625	0.8914	0.0236	0.0208	0.0217	0.0218	0.0207
0.0	0.0	0.0	-556.0281	2042.1011	NaN	NaN	1.3	0.8911	0.0236	0.0208	0.0218	0.022	0.0207
0.0	0.0	0.0	801.9719	356.1011	NaN	NaN	0.3075	0.8909	0.0237	0.0208	0.0218	0.022	0.0208
0.0	0.0	0.0	-1788.0281	-1565.8989	NaN	NaN	0.4669	0.8909	0.0237	0.0209	0.0217	0.022	0.0208
0.0	0.0	0.0	-307.0281	-1743.8989	NaN	NaN	0.8503	0.8909	0.0236	0.0209	0.0218	0.022	0.0208
0.0	0.0	0.0	-615.0281	582.1011	NaN	NaN	-0.3	0.8909	0.0236	0.0209	0.0218	0.022	0.0208
0.0	0.0	0.0	-1692.0281	1514.1011	NaN	NaN	-0.3	0.8907	0.0236	0.021	0.0218	0.022	0.0208
0.0	0.0	0.0	-2588.0281	-1174.8989	NaN	NaN	0.3122	0.8905	0.0236	0.0212	0.0219	0.0219	0.0209
0.0	0.0	0.0	-3286.0281	-1360.8989	NaN	NaN	0.2929	0.8906	0.0235	0.0213	0.022	0.0218	0.0209
0.0	0.0	0.0	-2052.0281	-726.8989	NaN	NaN	0.2616	0.8909	0.0234	0.0212	0.022	0.0216	0.0208
0.0	0.0	0.0	-1426.0281	-287.8989	NaN	NaN	0.168	0.8911	0.0233	0.0213	0.0221	0.0215	0.0208
0.0	0.0	0.0	-2015.0281	-2604.8989	NaN	NaN	0.5638	0.8911	0.0232	0.0213	0.0221	0.0214	0.0208
0.0	0.0	0.0	-3136.0281	-2383.8989	NaN	NaN	0.4319	0.8915	0.0231	0.0213	0.0221	0.0212	0.0208
0.0	0.0	0.0	-2779.0281	184.1011	NaN	NaN	-0.0709	0.8921	0.023	0.0211	0.0219	0.0212	0.0207
0.0	0.0	0.0	345.9719	-1484.8989	NaN	NaN	1.3	0.8924	0.0229	0.0209	0.0218	0.0213	0.0207
0.0	0.0	0.0	-2178.0281	47.1011	NaN	NaN	-0.0221	0.8923	0.0229	0.0208	0.0217	0.0215	0.0207
0.0	0.0	0.0	578.9719	777.1011	NaN	NaN	0.5731	0.8921	0.0231	0.0208	0.0217	0.0216	0.0207
0.0	0.0	0.0	-865.0281	-1292.8989	NaN	NaN	0.5991	0.8917	0.0232	0.0209	0.0217	0.0216	0.0209
0.0	0.0	0.0	-483.0281	-2079.8989	NaN	NaN	0.8115	0.8915	0.0233	0.021	0.0217	0.0216	0.0209
0.0	0.0	0.0	-2500.0281	500.1011	NaN	NaN	-0.2501	0.8916	0.0233	0.021	0.0217	0.0216	0.0209
0.0	0.0	0.0	-3083.0281	-1630.8989	NaN	NaN	0.346	0.8916	0.0233	0.021	0.0217	0.0216	0.0209
0.0	0.0	0.0	-939.0281	-346.8989	NaN	NaN	0.2698	0.8916	0.0233	0.0209	0.0217	0.0217	0.0208
0.0	0.0	0.0	-154.0281	541.1011	NaN	NaN	1.3	0.8915	0.0234	0.0209	0.0217	0.0218	0.0208
0.0	0.0	0.0	-1985.0281	-1854.8989	NaN	NaN	0.4831	0.8914	0.0234	0.021	0.0216	0.0217	0.0209
0.0	0.0	0.0	-2098.0281	340.1011	NaN	NaN	-0.1935	0.8915	0.0233	0.0209	0.0216	0.0218	0.0209
0.0	0.0	0.0	-1265.0281	-551.8989	NaN	NaN	0.3038	0.8915	0.0233	0.0208	0.0216	0.0219	0.0209
0.0	0.0	0.0	-1204.0281	1628.1011	NaN	NaN	1.3	0.8913	0.0233	0.0207	0.0216	0.022	0.0209
0.0	0.0	0.0	-1523.0281	3085.1011	NaN	NaN	1.3	0.8911	0.0234	0.0208	0.0217	0.0221	0.0209
0.0	0.0	0.0	-1627.0281	-2292.8989	NaN	NaN	0.5849	0.8912	0.0235	0.0209	0.0216	0.022	0.0208
0.0	0.0	0.0	-1603.0281	-1245.8989	NaN	NaN	0.4373	0.8913	0.0234	0.0209	0.0217	0.0219	0.0209
0.0	0.0	0.0	-1725.0281	-572.8989	NaN	NaN	0.2493	0.8917	0.0232	0.0208	0.0216	0.0219	0.0208
0.0	0.0	0.0	139.9719	-311.8989	NaN	NaN	1.3	0.8916	0.0232	0.0207	0.0217	0.022	0.0209
0.0	0.0	0.0	-1613.0281	-213.8989	NaN	NaN	0.1171	0.8915	0.0232	0.0207	0.0217	0.0221	0.0208
0.0	0.0	0.0	-2662.0281	1837.1011	NaN	NaN	-0.3	0.8914	0.0233	0.0207	0.0217	0.022	0.0208
0.0	0.0	0.0	-1064.0281	-2918.8989	NaN	NaN	0.7329	0.8915	0.0232	0.0207	0.0217	0.022	0.0208
0.0	0.0	0.0	-1174.0281	523.1011	NaN	NaN	-0.3	0.8915	0.0232	0.0207	0.0217	0.022	0.0208
0.0	0.0	0.0	33.9719	-164.8989	NaN	NaN	1.2595	0.8914	0.0232	0.0207	0.0218	0.0221	0.0208
0.0	0.0	0.0	-1299.0281	1539.1011	NaN	NaN	1.3	0.8912	0.0233	0.0208	0.0218	0.022	0.0208
0.0	0.0	0.0	-626.0281	-3801.8989	NaN	NaN	0.8586	0.891	0.0234	0.021	0.0218	0.0219	0.0209
0.0	0.0	0.0	-1026.0281	-1130.8989	NaN	NaN	0.5243	0.8915	0.0232	0.021	0.0217	0.0217	0.0208
0.0	0.0	0.0	-1937.0281	-2656.8989	NaN	NaN	0.5784	0.8918	0.0231	0.0209	0.0217	0.0216	0.0209
0.0	0.0	0.0	-572.0281	-320.8989	NaN	NaN	0.3594	0.8926	0.0228	0.0206	0.0216	0.0217	0.0208
0.0	0.0	0.0	-1010.0281	993.1011	NaN	NaN	-0.3	0.8928	0.0227	0.0204	0.0216	0.0218	0.0208
0.0	0.0	0.0	35.9719	-1184.8989	NaN	NaN	1.0313	0.8921	0.023	0.0205	0.0216	0.022	0.0208
0.0	0.0	0.0	-102.0281	2017.1011	NaN	NaN	1.0533	0.8916	0.0232	0.0207	0.0217	0.022	0.0208
0.0	0.0	0.0	-2303.0281	-365.8989	NaN	NaN	0.1371	0.8914	0.0234	0.0208	0.0217	0.022	0.0208
0.0	0.0	0.0	-304.0281	-2074.8989	NaN	NaN	0.8722	0.8915	0.0233	0.0208	0.0217	0.0219	0.0208
0.0	0.0	0.0	-1244.0281	1957.1011	NaN	NaN	1.3	0.8916	0.0232	0.0207	0.0217	0.022	0.0208
0.0	0.0	0.0	-799.0281	-2222.8989	NaN	NaN	0.7356	0.8915	0.0232	0.0207	0.0218	0.022	0.0208
0.0	0.0	0.0	-874.0281	1420.1011	NaN	NaN	1.3	0.8915	0.0232	0.0207	0.0218	0.022	0.0207
0.0	0.0	0.0	-3012.0281	-1810.8989	NaN	NaN	0.3755	0.8913	0.0233	0.0209	0.0219	0.0218	0.0208
0.0	0.0	0.0	-2034.0281	-1722.8989	NaN	NaN	0.4586	0.8912	0.0232	0.0211	0.022	0.0217	0.0208
0.0	0.0	0.0	-2638.0281	-2799.8989	NaN	NaN	0.5149	0.8912	0.0232	0.0212	0.022	0.0216	0.0208
0.0	0.0	0.0	-3141.0281	-1029.8989	NaN	NaN	0.2469	0.8914	0.0231	0.0212	0.022	0.0215	0.0208
0.0	0.0	0.0	-866.0281	-550.8989	NaN	NaN	0.3888	0.8915	0.0231	0.0212	0.0219	0.0215	0.0208
0.0	0.0	0.0	-401.0281	-1162.8989	NaN	NaN	0.7436	0.8917	0.0231	0.0211	0.0218	0.0215	0.0207
0.0	0.0	0.0	-2437.0281	-1303.8989	NaN	NaN	0.3485	0.8918	0.0231	0.0211	0.0217	0.0215	0.0208
0.0	0.0	0.0	-441.0281	686.1011	NaN	NaN	1.3	0.8919	0.0231	0.021	0.0216	0.0217	0.0208
0.0	0.0	0.0	-1362.0281	2705.1011	NaN	NaN	1.3	0.8912	0.0232	0.021	0.0217	0.0219	0.0209
0.0	0.0	0.0	-2335.0281	357.1011	NaN	NaN	-0.1805	0.8909	0.0234	0.0211	0.0217	0.022	0.021
0.0	0.0	0.0	275.9719	359.1011	NaN	NaN	0.5654	0.8907	0.0235	0.0212	0.0217	0.0219	0.021
0.0	0.0	0.0	-2324.0281	-1589.8989	NaN	NaN	0.4062	0.8906	0.0235	0.0213	0.0218	0.0218	0.021
0.0	0.0	0.0	-98.0281	-1595.8989	NaN	NaN	0.9421	0.8907	0.0235	0.0213	0.0218	0.0218	0.0209
0.0	0.0	0.0	-850.0281	1553.1011	NaN	NaN	1.3	0.8908	0.0234	0.0212	0.0218	0.0219	0.0209
0.0	0.0	0.0	1124.9719	-1086.8989	NaN	NaN	-0.3	0.8906	0.0235	0.0212	0.0218	0.0219	0.0209
0.0	0.0	0.0	-1483.0281	-1752.8989	NaN	NaN	0.5417	0.8907	0.0234	0.0213	0.0218	0.0219	0.0209
0.0	0.0	0.0	-1516.0281	-1231.8989	NaN	NaN	0.4483	0.8907	0.0234	0.0213	0.0219	0.0219	0.0209
0.0	0.0	0.0	-1284.0281	176.1011	NaN	NaN	-0.1589	0.8907	0.0233	0.0213	0.0219	0.0218	0.021
0.0	0.0	0.0	-2355.0281	-1290.8989	NaN	NaN	0.3541	0.8906	0.0232	0.0214	0.022	0.0217	0.021
0.0	0.0	0.0	-1966.0281	-4021.8989	NaN	NaN	0.6717	0.8909	0.0231	0.0214	0.022	0.0215	0.021
0.0	0.0	0.0	-2050.0281	-1012.8989	NaN	NaN	0.3307	0.8913	0.023	0.0213	0.0219	0.0215	0.021
0.0	0.0	0.0	-1044.0281	-674.8989	NaN	NaN	0.3926	0.8915	0.023	0.0211	0.0218	0.0216	0.0209
0.0	0.0	0.0	-2002.0281	-1556.8989	NaN	NaN	0.4375	0.8917	0.023	0.021	0.0217	0.0217	0.0209
0.0	0.0	0.0	-2376.0281	-939.8989	NaN	NaN	0.2834	0.8917	0.023	0.0209	0.0217	0.0218	0.0209
0.0	0.0	0.0	941.9719	-818.8989	NaN	NaN	-0.3	0.8917	0.023	0.0208	0.0216	0.022	0.0209
0.0	0.0	0.0	-1425.0281	-59.8989	NaN	NaN	0.0403	0.8913	0.0231	0.0208	0.0217	0.0221	0.021
0.0	0.0	0.0	-268.0281	3330.1011	NaN	NaN	1.0875	0.8909	0.0233	0.0208	0.0217	0.0222	0.021
0.0	0.0	0.0	-2179.0281	-973.8989	NaN	NaN	0.3089	0.8911	0.0233	0.0209	0.0216	0.0222	0.021
0.0	0.0	0.0	-2213.0281	-79.8989	NaN	NaN	0.0348	0.8909	0.0234	0.0209	0.0217	0.0222	0.0209
0.0	0.0	0.0	-3765.0281	1339.1011	NaN	NaN	-0.3	0.8912	0.0233	0.0208	0.0216	0.0221	0.0209
0.0	0.0	0.0	25.9719	-1525.8989	NaN	NaN	1.0173	0.8912	0.0233	0.0208	0.0217	0.0221	0.0209
0.0	0.0	0.0	-1792.0281	-2709.8989	NaN	NaN	0.6019	0.8912	0.0233	0.0208	0.0217	0.0221	0.0209
0.0	0.0	0.0	-2175.0281	598.1011	NaN	NaN	-0.3	0.8913	0.0233	0.0207	0.0217	0.0222	0.0208
0.0	0.0	0.0	-2205.0281	-257.8989	NaN	NaN	0.1047	0.8912	0.0232	0.0207	0.0217	0.0222	0.0209
0.0	0.0	0.0	-2217.0281	-1477.8989	NaN	NaN	0.4	0.8911	0.0232	0.0208	0.0217	0.0223	0.0209
0.0	0.0	0.0	37.9719	-1619.8989	NaN	NaN	1.024	0.8912	0.0232	0.0208	0.0217	0.0222	0.0209
0.0	0.0	0.0	-915.0281	-398.8989	NaN	NaN	0.3036	0.8911	0.0232	0.0208	0.0217	0.0223	0.0209
0.0	0.0	0.0	-1219.0281	1210.1011	NaN	NaN	-0.3	0.8912	0.0231	0.0207	0.0217	0.0223	0.021
0.0	0.0	0.0	-3223.0281	-735.8989	NaN	NaN	0.1859	0.8913	0.0231	0.0207	0.0217	0.0223	0.0209
0.0	0.0	0.0	-1821.0281	416.1011	NaN	NaN	-0.2962	0.8911	0.0233	0.0207	0.0217	0.0223	0.0209
0.0	0.0	0.0	-911.0281	1550.1011	NaN	NaN	1.3	0.8912	0.0233	0.0207	0.0217	0.0222	0.0209
0.0	0.0	0.0	-3492.0281	-1570.8989	NaN	NaN	0.3103	0.8911	0.0233	0.0208	0.0217	0.0222	0.0209
0.0	0.0	0.0	-2401.0281	451.1011	NaN	NaN	-0.2313	0.8916	0.0231	0.0206	0.0216	0.0222	0.0208
0.0	0.0	0.0	1245.9719	-326.8989	NaN	NaN	-0.3	0.8917	0.023	0.0205	0.0217	0.0223	0.0208
0.0	0.0	0.0	638.9719	1859.1011	NaN	NaN	0.7442	0.8915	0.0231	0.0205	0.0218	0.0224	0.0208
0.0	0.0	0.0	-1616.0281	1692.1011	NaN	NaN	1.3	0.8913	0.0232	0.0206	0.0218	0.0223	0.0208
0.0	0.0	0.0	-1744.0281	-1613.8989	NaN	NaN	0.4806	0.8911	0.0234	0.0208	0.0218	0.0222	0.0208
0.0	0.0	0.0	-1959.0281	-1000.8989	NaN	NaN	0.3381	0.891	0.0234	0.0208	0.0218	0.0222	0.0208
0.0	0.0	0.0	-2593.0281	-3.8989	NaN	NaN	0.0015	0.8913	0.0232	0.0208	0.0218	0.0221	0.0208
0.0	0.0	0.0	-2455.0281	414.1011	NaN	NaN	-0.2029	0.8912	0.0231	0.0208	0.0219	0.0221	0.0208
0.0	0.0	0.0	-311.0281	-1191.8989	NaN	NaN	0.7931	0.8912	0.0231	0.0208	0.022	0.0221	0.0208
0.0	0.0	0.0	-720.0281	-470.8989	NaN	NaN	0.3954	0.8911	0.0231	0.0208	0.022	0.022	0.0209
0.0	0.0	0.0	-3080.0281	-2951.8989	NaN	NaN	0.4894	0.8912	0.023	0.021	0.022	0.0218	0.0209
0.0	0.0	0.0	394.9719	451.1011	NaN	NaN	0.5332	0.8914	0.023	0.0209	0.022	0.0219	0.0208
0.0	0.0	0.0	-1487.0281	-2125.8989	NaN	NaN	0.5884	0.891	0.023	0.021	0.0221	0.0219	0.0209
0.0	0.0	0.0	-704.0281	-503.8989	NaN	NaN	0.4172	0.8911	0.0231	0.021	0.0221	0.0219	0.0208
0.0	0.0	0.0	17.9719	-2464.8989	NaN	NaN	1.0073	0.8909	0.0231	0.0211	0.0222	0.0218	0.0209
0.0	0.0	0.0	-619.0281	-3387.8989	NaN	NaN	0.8455	0.8908	0.0232	0.0212	0.0222	0.0218	0.0209
0.0	0.0	0.0	-1741.0281	-1251.8989	NaN	NaN	0.4183	0.891	0.0231	0.0212	0.0221	0.0217	0.0209
0.0	0.0	0.0	-2021.0281	-262.8989	NaN	NaN	0.1151	0.8911	0.0231	0.0211	0.0221	0.0218	0.0208
0.0	0.0	0.0	-463.0281	1484.1011	NaN	NaN	1.3	0.8913	0.0231	0.021	0.022	0.0218	0.0208
0.0	0.0	0.0	-1910.0281	-593.8989	NaN	NaN	0.2372	0.8911	0.0231	0.021	0.022	0.0218	0.0209
0.0	0.0	0.0	-1557.0281	-2754.8989	NaN	NaN	0.6389	0.891	0.0232	0.0212	0.0221	0.0217	0.0209
0.0	0.0	0.0	-716.0281	905.1011	NaN	NaN	1.3	0.8912	0.0231	0.0211	0.0221	0.0217	0.0208
0.0	0.0	0.0	4.9719	869.1011	NaN	NaN	0.9943	0.8913	0.0231	0.021	0.0221	0.0217	0.0208
0.0	0.0	0.0	-925.0281	-614.8989	NaN	NaN	0.3993	0.8913	0.0231	0.021	0.0221	0.0217	0.0208
0.0	0.0	0.0	-1566.0281	-1742.8989	NaN	NaN	0.5267	0.8915	0.0231	0.021	0.0221	0.0216	0.0207
0.0	0.0	0.0	285.9719	-28.8989	NaN	NaN	-0.1124	0.8916	0.0231	0.0209	0.0221	0.0217	0.0206
0.0	0.0	0.0	-294.0281	-517.8989	NaN	NaN	0.6379	0.8914	0.023	0.021	0.0222	0.0217	0.0207
0.0	0.0	0.0	-3189.0281	-503.8989	NaN	NaN	0.1364	0.8907	0.0231	0.0213	0.0224	0.0216	0.0209
0.0	0.0	0.0	-3105.0281	-4664.8989	NaN	NaN	0.6004	0.8912	0.0231	0.0214	0.0223	0.0213	0.0207
0.0	0.0	0.0	-1714.0281	-2567.8989	NaN	NaN	0.5997	0.8918	0.0229	0.0213	0.0222	0.0211	0.0207
0.0	0.0	0.0	-2776.0281	-2725.8989	NaN	NaN	0.4954	0.8922	0.0227	0.0212	0.0222	0.021	0.0207
0.0	0.0	0.0	408.9719	-758.8989	NaN	NaN	1.3	0.8924	0.0226	0.021	0.0221	0.0211	0.0208
0.0	0.0	0.0	-2020.0281	-1048.8989	NaN	NaN	0.3418	0.8924	0.0226	0.0209	0.0221	0.0213	0.0208
0.0	0.0	0.0	-1067.0281	-282.8989	NaN	NaN	0.2096	0.8923	0.0227	0.0209	0.022	0.0214	0.0208
0.0	0.0	0.0	-671.0281	-1300.8989	NaN	NaN	0.6597	0.8919	0.0228	0.0209	0.022	0.0215	0.0209
0.0	0.0	0.0	-2422.0281	-164.8989	NaN	NaN	0.0637	0.8917	0.023	0.021	0.022	0.0215	0.0209
0.0	0.0	0.0	-2376.0281	603.1011	NaN	NaN	-0.3	0.8917	0.023	0.0209	0.0219	0.0216	0.0209
0.0	0.0	0.0	-2999.0281	-1312.8989	NaN	NaN	0.3045	0.8917	0.023	0.0209	0.0219	0.0216	0.0208
0.0	0.0	0.0	-334.0281	2344.1011	NaN	NaN	1.1662	0.8915	0.0231	0.021	0.022	0.0216	0.0208
0.0	0.0	0.0	-2033.0281	-1142.8989	NaN	NaN	0.3599	0.8912	0.0232	0.0212	0.0221	0.0216	0.0208
0.0	0.0	0.0	-1764.0281	-1797.8989	NaN	NaN	0.5048	0.8912	0.0232	0.0212	0.0221	0.0215	0.0208
0.0	0.0	0.0	-3017.0281	-1465.8989	NaN	NaN	0.327	0.8914	0.0231	0.0213	0.0221	0.0214	0.0208
0.0	0.0	0.0	-1532.0281	-2537.8989	NaN	NaN	0.6236	0.8917	0.023	0.0211	0.022	0.0214	0.0208
0.0	0.0	0.0	-1251.0281	-423.8989	NaN	NaN	0.2531	0.8916	0.0229	0.0211	0.0221	0.0215	0.0209
0.0	0.0	0.0	-2856.0281	-173.8989	NaN	NaN	0.0574	0.8913	0.0229	0.0212	0.0221	0.0215	0.0209
0.0	0.0	0.0	-1292.0281	1343.1011	NaN	NaN	1.3	0.8914	0.0229	0.0211	0.0221	0.0216	0.021
0.0	0.0	0.0	-2773.0281	-3433.8989	NaN	NaN	0.5532	0.8911	0.0229	0.0213	0.0221	0.0215	0.0211
0.0	0.0	0.0	-1774.0281	193.1011	NaN	NaN	-0.1221	0.8914	0.0228	0.0211	0.022	0.0216	0.0211
0.0	0.0	0.0	-680.0281	-2026.8989	NaN	NaN	0.7488	0.8914	0.0227	0.021	0.022	0.0216	0.0212
0.0	0.0	0.0	-571.0281	-1656.8989	NaN	NaN	0.7437	0.8914	0.0227	0.021	0.022	0.0217	0.0212
0.0	0.0	0.0	-2430.0281	1541.1011	NaN	NaN	-0.3	0.8914	0.0227	0.0209	0.022	0.0217	0.0212
0.0	0.0	0.0	-2342.0281	-3624.8989	NaN	NaN	0.6075	0.8914	0.0227	0.021	0.022	0.0216	0.0213
0.0	0.0	0.0	-1178.0281	-459.8989	NaN	NaN	0.2808	0.8915	0.0227	0.0209	0.022	0.0217	0.0213
0.0	0.0	0.0	283.9719	244.1011	NaN	NaN	0.4622	0.8915	0.0227	0.0209	0.022	0.0217	0.0212
0.0	0.0	0.0	-1619.0281	-3300.8989	NaN	NaN	0.6709	0.8914	0.0227	0.021	0.022	0.0217	0.0213
0.0	0.0	0.0	-490.0281	-3089.8989	NaN	NaN	0.8631	0.8916	0.0227	0.0209	0.0219	0.0217	0.0212
0.0	0.0	0.0	-340.0281	-326.8989	NaN	NaN	0.4902	0.8918	0.0226	0.0208	0.0219	0.0217	0.0212
0.0	0.0	0.0	-936.0281	-939.8989	NaN	NaN	0.501	0.8918	0.0225	0.0207	0.0219	0.0218	0.0213
0.0	0.0	0.0	-2061.0281	-175.8989	NaN	NaN	0.0786	0.8917	0.0225	0.0207	0.0219	0.0219	0.0213
0.0	0.0	0.0	346.9719	-639.8989	NaN	NaN	1.3	0.8914	0.0227	0.0207	0.0219	0.022	0.0212
0.0	0.0	0.0	-646.0281	-2593.8989	NaN	NaN	0.8006	0.8916	0.0227	0.0208	0.0218	0.0219	0.0212
0.0	0.0	0.0	-1321.0281	-4261.8989	NaN	NaN	0.7634	0.8917	0.0227	0.0208	0.0218	0.0218	0.0212
0.0	0.0	0.0	-1626.0281	-650.8989	NaN	NaN	0.2859	0.892	0.0226	0.0207	0.0218	0.0218	0.0212
0.0	0.0	0.0	51.9719	-421.8989	NaN	NaN	1.1405	0.8921	0.0225	0.0206	0.0217	0.0219	0.0212
0.0	0.0	0.0	-1646.0281	449.1011	NaN	NaN	-0.3	0.8919	0.0226	0.0206	0.0217	0.022	0.0212
0.0	0.0	0.0	-1752.0281	1557.1011	NaN	NaN	-0.3	0.8915	0.0228	0.0207	0.0218	0.0221	0.0212
0.0	0.0	0.0	-101.0281	-397.8989	NaN	NaN	0.7975	0.8913	0.0229	0.0208	0.0217	0.0221	0.0211
0.0	0.0	0.0	-2177.0281	-1495.8989	NaN	NaN	0.4073	0.8912	0.023	0.0208	0.0217	0.0221	0.0211
0.0	0.0	0.0	247.9719	55.1011	NaN	NaN	0.1818	0.8915	0.0229	0.0207	0.0217	0.0221	0.0211
0.0	0.0	0.0	-831.0281	-1526.8989	NaN	NaN	0.6476	0.8917	0.0229	0.0207	0.0217	0.022	0.0211
0.0	0.0	0.0	-193.0281	-594.8989	NaN	NaN	0.755	0.8914	0.0229	0.0207	0.0217	0.0221	0.0211
0.0	0.0	0.0	-1279.0281	2080.1011	NaN	NaN	1.3	0.8918	0.0229	0.0206	0.0216	0.022	0.0211
0.0	0.0	0.0	-804.0281	88.1011	NaN	NaN	-0.1231	0.8918	0.0229	0.0206	0.0216	0.022	0.0211
0.0	0.0	0.0	-1236.0281	-1255.8989	NaN	NaN	0.504	0.8922	0.0229	0.0206	0.0216	0.0219	0.021
0.0	0.0	0.0	-1946.0281	-464.8989	NaN	NaN	0.1928	0.8923	0.0228	0.0205	0.0216	0.0218	0.0209
0.0	0.0	0.0	-993.0281	1508.1011	NaN	NaN	1.3	0.8924	0.0228	0.0205	0.0216	0.0219	0.0209
0.0	0.0	0.0	3966.9719	3353.1011	NaN	NaN	0.4581	0.8926	0.0227	0.0203	0.0216	0.022	0.0208
0.0	0.0	0.0	-2280.0281	-3595.8989	NaN	NaN	0.612	0.8922	0.023	0.0205	0.0216	0.022	0.0208
0.0	0.0	0.0	-1671.0281	-380.8989	NaN	NaN	0.1856	0.8923	0.0229	0.0205	0.0215	0.022	0.0207
0.0	0.0	0.0	470.9719	639.1011	NaN	NaN	0.5757	0.8923	0.0229	0.0204	0.0216	0.022	0.0208
0.0	0.0	0.0	-2267.0281	1155.1011	NaN	NaN	-0.3	0.8918	0.0231	0.0205	0.0217	0.0221	0.0208
0.0	0.0	0.0	-3051.0281	585.1011	NaN	NaN	-0.2373	0.8918	0.0232	0.0206	0.0217	0.022	0.0207
0.0	0.0	0.0	-3006.0281	-668.8989	NaN	NaN	0.182	0.8915	0.0234	0.0207	0.0217	0.0219	0.0207
0.0	0.0	0.0	-1770.0281	-2893.8989	NaN	NaN	0.6205	0.8917	0.0233	0.0207	0.0217	0.0218	0.0208
0.0	0.0	0.0	163.9719	2633.1011	NaN	NaN	0.9414	0.8922	0.0231	0.0206	0.0216	0.0218	0.0207
0.0	0.0	0.0	-1114.0281	-3209.8989	NaN	NaN	0.7424	0.8919	0.0232	0.0207	0.0217	0.0217	0.0207
0.0	0.0	0.0	-3156.0281	570.1011	NaN	NaN	-0.2205	0.8922	0.0231	0.0207	0.0216	0.0217	0.0207
0.0	0.0	0.0	-937.0281	1043.1011	NaN	NaN	1.3	0.8921	0.0231	0.0207	0.0216	0.0218	0.0207
0.0	0.0	0.0	-3160.0281	811.1011	NaN	NaN	-0.3	0.892	0.0232	0.0207	0.0216	0.0218	0.0207
0.0	0.0	0.0	-1778.0281	-7.8989	NaN	NaN	0.0044	0.8915	0.0233	0.0209	0.0218	0.0218	0.0208
0.0	0.0	0.0	-2670.0281	-1357.8989	NaN	NaN	0.3371	0.8914	0.0233	0.021	0.0218	0.0216	0.0208
0.0	0.0	0.0	-1151.0281	-1994.8989	NaN	NaN	0.6341	0.8917	0.0232	0.021	0.0218	0.0215	0.0208
0.0	0.0	0.0	-1320.0281	-441.8989	NaN	NaN	0.2508	0.8921	0.0231	0.0208	0.0217	0.0215	0.0208
0.0	0.0	0.0	-887.0281	-226.8989	NaN	NaN	0.2037	0.8923	0.0231	0.0206	0.0216	0.0216	0.0208
0.0	0.0	0.0	-2092.0281	1437.1011	NaN	NaN	-0.3	0.892	0.0231	0.0206	0.0216	0.0218	0.0208
0.0	0.0	0.0	-650.0281	1943.1011	NaN	NaN	1.3	0.8915	0.0233	0.0208	0.0217	0.0218	0.0209
0.0	0.0	0.0	-1840.0281	-1883.8989	NaN	NaN	0.5059	0.8916	0.0233	0.0209	0.0217	0.0216	0.0209
0.0	0.0	0.0	-936.0281	-2436.8989	NaN	NaN	0.7225	0.8916	0.0233	0.0209	0.0217	0.0216	0.0209
0.0	0.0	0.0	-915.0281	616.1011	NaN	NaN	-0.3	0.8919	0.0232	0.0208	0.0216	0.0217	0.0209
0.0	0.0	0.0	-1064.0281	1899.1011	NaN	NaN	1.3	0.8918	0.0232	0.0206	0.0216	0.0219	0.0209
0.0	0.0	0.0	-530.0281	941.1011	NaN	NaN	1.3	0.8916	0.0232	0.0206	0.0217	0.022	0.0209
0.0	0.0	0.0	-1418.0281	601.1011	NaN	NaN	-0.3	0.8913	0.0233	0.0208	0.0218	0.0221	0.0208
0.0	0.0	0.0	-3311.0281	-1356.8989	NaN	NaN	0.2907	0.8911	0.0234	0.021	0.0218	0.0219	0.0208
0.0	0.0	0.0	-2652.0281	-2298.8989	NaN	NaN	0.4643	0.8912	0.0232	0.0211	0.0219	0.0216	0.0209
0.0	0.0	0.0	-1455.0281	-3186.8989	NaN	NaN	0.6865	0.8916	0.0229	0.021	0.022	0.0215	0.0209
0.0	0.0	0.0	-1717.0281	-1962.8989	NaN	NaN	0.5334	0.8918	0.0228	0.0209	0.022	0.0216	0.0209
0.0	0.0	0.0	-2695.0281	-828.8989	NaN	NaN	0.2352	0.892	0.0227	0.0208	0.022	0.0215	0.0209
0.0	0.0	0.0	-1154.0281	-86.8989	NaN	NaN	0.07	0.8921	0.0227	0.0208	0.022	0.0216	0.0209
0.0	0.0	0.0	-1092.0281	-2731.8989	NaN	NaN	0.7144	0.892	0.0227	0.0208	0.0219	0.0216	0.021
0.0	0.0	0.0	-4356.0281	-488.8989	NaN	NaN	0.1009	0.8923	0.0226	0.0206	0.0218	0.0217	0.021
0.0	0.0	0.0	81.9719	809.1011	NaN	NaN	0.908	0.8922	0.0226	0.0205	0.0218	0.0219	0.021
0.0	0.0	0.0	514.9719	1581.1011	NaN	NaN	0.7543	0.892	0.0228	0.0205	0.0218	0.0219	0.021
0.0	0.0	0.0	-1858.0281	-2465.8989	NaN	NaN	0.5703	0.8918	0.0229	0.0207	0.0218	0.0219	0.021
0.0	0.0	0.0	-75.0281	-2184.8989	NaN	NaN	0.9668	0.8919	0.0229	0.0207	0.0218	0.0218	0.0209
0.0	0.0	0.0	-1155.0281	432.1011	NaN	NaN	-0.3	0.8921	0.0228	0.0205	0.0217	0.0218	0.021
0.0	0.0	0.0	-2124.0281	-58.8989	NaN	NaN	0.027	0.8925	0.0227	0.0204	0.0217	0.0218	0.021
0.0	0.0	0.0	-291.0281	423.1011	NaN	NaN	1.3	0.8927	0.0226	0.0203	0.0217	0.0219	0.0209
0.0	0.0	0.0	-1562.0281	1410.1011	NaN	NaN	-0.3	0.8925	0.0227	0.0202	0.0217	0.022	0.0209
0.0	0.0	0.0	-1689.0281	2524.1011	NaN	NaN	1.3	0.8925	0.0227	0.0203	0.0217	0.0219	0.0208
0.0	0.0	0.0	-878.0281	-1070.8989	NaN	NaN	0.5495	0.8927	0.0227	0.0203	0.0217	0.0218	0.0207
0.0	0.0	0.0	-2022.0281	-793.8989	NaN	NaN	0.2819	0.8926	0.0227	0.0204	0.0218	0.0218	0.0208
0.0	0.0	0.0	-1077.0281	-405.8989	NaN	NaN	0.2737	0.8928	0.0226	0.0203	0.0218	0.0218	0.0207
0.0	0.0	0.0	154.9719	1620.1011	NaN	NaN	0.9127	0.893	0.0225	0.0202	0.0218	0.0218	0.0207
0.0	0.0	0.0	-1106.0281	-2335.8989	NaN	NaN	0.6787	0.8928	0.0226	0.0203	0.0218	0.0217	0.0207
0.0	0.0	0.0	1262.9719	-2777.8989	NaN	NaN	1.3	0.8929	0.0226	0.0204	0.0218	0.0216	0.0207
0.0	0.0	0.0	-3496.0281	-185.8989	NaN	NaN	0.0505	0.8924	0.0228	0.0205	0.0219	0.0216	0.0207
0.0	0.0	0.0	-1520.0281	-1921.8989	NaN	NaN	0.5584	0.8921	0.0229	0.0207	0.0219	0.0216	0.0208
0.0	0.0	0.0	-2064.0281	-966.8989	NaN	NaN	0.319	0.8923	0.0228	0.0207	0.0219	0.0215	0.0208
0.0	0.0	0.0	-874.0281	-2686.8989	NaN	NaN	0.7546	0.8921	0.0229	0.0208	0.0219	0.0215	0.0208
0.0	0.0	0.0	-1219.0281	-357.8989	NaN	NaN	0.227	0.8926	0.0228	0.0207	0.0218	0.0214	0.0208
0.0	0.0	0.0	-789.0281	1084.1011	NaN	NaN	1.3	0.8925	0.0228	0.0207	0.0218	0.0214	0.0208
0.0	0.0	0.0	-1881.0281	-234.8989	NaN	NaN	0.111	0.8924	0.0228	0.0207	0.0217	0.0215	0.0208
0.0	0.0	0.0	-1101.0281	2522.1011	NaN	NaN	1.3	0.8922	0.0229	0.0207	0.0217	0.0215	0.0208
0.0	0.0	0.0	-1144.0281	-581.8989	NaN	NaN	0.3372	0.8921	0.023	0.0208	0.0217	0.0215	0.0209
0.0	0.0	0.0	-1113.0281	-101.8989	NaN	NaN	0.0839	0.892	0.023	0.0208	0.0218	0.0216	0.0209
0.0	0.0	0.0	-1935.0281	1636.1011	NaN	NaN	-0.3	0.8919	0.0231	0.0208	0.0218	0.0215	0.0209
0.0	0.0	0.0	-2373.0281	421.1011	NaN	NaN	-0.2157	0.8917	0.0231	0.0209	0.022	0.0214	0.0209
0.0	0.0	0.0	-1243.0281	-1779.8989	NaN	NaN	0.5888	0.8917	0.023	0.0211	0.0221	0.0213	0.0209
0.0	0.0	0.0	188.9719	607.1011	NaN	NaN	0.7626	0.892	0.0229	0.021	0.0221	0.0212	0.0209
0.0	0.0	0.0	-2579.0281	-1295.8989	NaN	NaN	0.3344	0.8921	0.0228	0.0211	0.0221	0.021	0.0209
0.0	0.0	0.0	-1610.0281	-1012.8989	NaN	NaN	0.3862	0.8924	0.0226	0.021	0.0221	0.021	0.0209
0.0	0.0	0.0	-2146.0281	-226.8989	NaN	NaN	0.0956	0.8923	0.0226	0.021	0.0221	0.021	0.0209
0.0	0.0	0.0	-1178.0281	366.1011	NaN	NaN	-0.3	0.8927	0.0225	0.0209	0.022	0.0209	0.0209
0.0	0.0	0.0	-1635.0281	-1482.8989	NaN	NaN	0.4756	0.8923	0.0225	0.0211	0.0221	0.0209	0.021
0.0	0.0	0.0	-1693.0281	-2900.8989	NaN	NaN	0.6315	0.8923	0.0226	0.0212	0.0221	0.0209	0.021
0.0	0.0	0.0	-2487.0281	-1548.8989	NaN	NaN	0.3838	0.8925	0.0225	0.0212	0.022	0.0208	0.021
0.0	0.0	0.0	-783.0281	-2513.8989	NaN	NaN	0.7625	0.8925	0.0225	0.0212	0.022	0.0208	0.021
0.0	0.0	0.0	-1741.0281	-210.8989	NaN	NaN	0.108	0.8927	0.0225	0.0212	0.0219	0.0207	0.021
0.0	0.0	0.0	-2842.0281	-3791.8989	NaN	NaN	0.5716	0.8926	0.0225	0.0213	0.0219	0.0207	0.0211
0.0	0.0	0.0	-2059.0281	-2549.8989	NaN	NaN	0.5533	0.8927	0.0224	0.0212	0.0218	0.0208	0.0211
0.0	0.0	0.0	-2384.0281	4143.1011	NaN	NaN	1.3	0.8928	0.0225	0.021	0.0217	0.021	0.0211
0.0	0.0	0.0	-2373.0281	-227.8989	NaN	NaN	0.0876	0.8923	0.0226	0.0211	0.0218	0.0211	0.0212
0.0	0.0	0.0	-1410.0281	-509.8989	NaN	NaN	0.2656	0.892	0.0227	0.0211	0.0219	0.0211	0.0212
0.0	0.0	0.0	-2378.0281	559.1011	NaN	NaN	-0.3	0.892	0.0227	0.0211	0.0218	0.0212	0.0212
0.0	0.0	0.0	-1351.0281	812.1011	NaN	NaN	-0.3	0.8921	0.0227	0.021	0.0218	0.0212	0.0212
0.0	0.0	0.0	-479.0281	-812.8989	NaN	NaN	0.6292	0.8918	0.0227	0.021	0.0219	0.0214	0.0212
0.0	0.0	0.0	-2058.0281	135.1011	NaN	NaN	-0.0703	0.8917	0.0228	0.021	0.0219	0.0214	0.0212
0.0	0.0	0.0	-272.0281	-646.8989	NaN	NaN	0.704	0.8919	0.0227	0.021	0.0219	0.0214	0.0212
0.0	0.0	0.0	-1226.0281	-385.8989	NaN	NaN	0.2394	0.8918	0.0226	0.021	0.022	0.0214	0.0212
0.0	0.0	0.0	-2566.0281	-2037.8989	NaN	NaN	0.4426	0.8917	0.0226	0.021	0.022	0.0214	0.0213
0.0	0.0	0.0	-2925.0281	-644.8989	NaN	NaN	0.1806	0.892	0.0225	0.021	0.022	0.0213	0.0213
0.0	0.0	0.0	-1709.0281	-603.8989	NaN	NaN	0.2611	0.8921	0.0224	0.021	0.022	0.0212	0.0213
0.0	0.0	0.0	-1068.0281	-1635.8989	NaN	NaN	0.605	0.8925	0.0223	0.0209	0.0219	0.0212	0.0213
0.0	0.0	0.0	-1769.0281	-3134.8989	NaN	NaN	0.6393	0.8926	0.0222	0.0208	0.0219	0.0212	0.0213
0.0	0.0	0.0	-1689.0281	-206.8989	NaN	NaN	0.1091	0.8932	0.0221	0.0206	0.0218	0.0212	0.0211
0.0	0.0	0.0	-61.0281	903.1011	NaN	NaN	1.0725	0.8934	0.022	0.0205	0.0217	0.0213	0.0211
0.0	0.0	0.0	-699.0281	-1380.8989	NaN	NaN	0.6639	0.8932	0.0221	0.0204	0.0217	0.0215	0.0211
0.0	0.0	0.0	-707.0281	2299.1011	NaN	NaN	1.3	0.8932	0.0221	0.0203	0.0217	0.0215	0.0211
0.0	0.0	0.0	-2781.0281	-1183.8989	NaN	NaN	0.2986	0.8928	0.0222	0.0204	0.0217	0.0216	0.0212
0.0	0.0	0.0	-856.0281	94.1011	NaN	NaN	-0.1235	0.8931	0.0222	0.0203	0.0217	0.0216	0.0211
0.0	0.0	0.0	481.9719	-161.8989	NaN	NaN	-0.3	0.893	0.0222	0.0203	0.0217	0.0217	0.0211
0.0	0.0	0.0	-1550.0281	715.1011	NaN	NaN	-0.3	0.8931	0.0222	0.0203	0.0217	0.0216	0.0211
0.0	0.0	0.0	-365.0281	-1086.8989	NaN	NaN	0.7486	0.893	0.0223	0.0204	0.0217	0.0215	0.0211
0.0	0.0	0.0	-2002.0281	-1419.8989	NaN	NaN	0.4149	0.8929	0.0223	0.0205	0.0218	0.0215	0.021
0.0	0.0	0.0	-291.0281	-2286.8989	NaN	NaN	0.8871	0.893	0.0223	0.0205	0.0218	0.0215	0.021
0.0	0.0	0.0	-381.0281	-146.8989	NaN	NaN	0.2783	0.8935	0.0222	0.0204	0.0217	0.0214	0.0209
0.0	0.0	0.0	-1494.0281	-3131.8989	NaN	NaN	0.677	0.8935	0.0222	0.0204	0.0216	0.0214	0.0209
0.0	0.0	0.0	-1663.0281	408.1011	NaN	NaN	-0.3	0.8944	0.0219	0.0201	0.0215	0.0213	0.0207
0.0	0.0	0.0	-343.0281	2433.1011	NaN	NaN	1.1641	0.8944	0.022	0.02	0.0215	0.0215	0.0207
0.0	0.0	0.0	-1067.0281	2706.1011	NaN	NaN	1.3	0.8943	0.0221	0.02	0.0215	0.0215	0.0206
0.0	0.0	0.0	91.9719	-1668.8989	NaN	NaN	1.0583	0.8936	0.0224	0.0203	0.0215	0.0215	0.0208
0.0	0.0	0.0	-1238.0281	-2585.8989	NaN	NaN	0.6762	0.8929	0.0227	0.0205	0.0216	0.0215	0.0209
0.0	0.0	0.0	-2310.0281	-223.8989	NaN	NaN	0.0884	0.8931	0.0227	0.0205	0.0215	0.0214	0.0209
0.0	0.0	0.0	-2603.0281	974.1011	NaN	NaN	-0.3	0.8932	0.0226	0.0205	0.0215	0.0214	0.0209
0.0	0.0	0.0	-1475.0281	233.1011	NaN	NaN	-0.1877	0.8934	0.0226	0.0203	0.0214	0.0214	0.0208
0.0	0.0	0.0	483.9719	1859.1011	NaN	NaN	0.7934	0.8936	0.0226	0.0202	0.0214	0.0214	0.0207
0.0	0.0	0.0	-790.0281	722.1011	NaN	NaN	-0.3	0.8934	0.0227	0.0203	0.0214	0.0215	0.0207
0.0	0.0	0.0	1913.9719	2849.1011	NaN	NaN	0.5982	0.8931	0.0228	0.0203	0.0215	0.0216	0.0207
0.0	0.0	0.0	-2152.0281	-595.8989	NaN	NaN	0.2169	0.8925	0.023	0.0206	0.0215	0.0216	0.0208
0.0	0.0	0.0	-3035.0281	922.1011	NaN	NaN	-0.3	0.8927	0.0229	0.0206	0.0215	0.0214	0.0208
0.0	0.0	0.0	-2044.0281	-3276.8989	NaN	NaN	0.6159	0.8927	0.0229	0.0207	0.0216	0.0212	0.0209
0.0	0.0	0.0	-2656.0281	212.1011	NaN	NaN	-0.0868	0.8929	0.0228	0.0206	0.0216	0.0213	0.0209
0.0	0.0	0.0	-1613.0281	2284.1011	NaN	NaN	1.3	0.893	0.0227	0.0205	0.0215	0.0214	0.0209
0.0	0.0	0.0	-1553.0281	1461.1011	NaN	NaN	-0.3	0.8932	0.0226	0.0204	0.0215	0.0214	0.0208
0.0	0.0	0.0	-1851.0281	-400.8989	NaN	NaN	0.178	0.8931	0.0227	0.0205	0.0215	0.0214	0.0209
0.0	0.0	0.0	-1292.0281	-384.8989	NaN	NaN	0.2295	0.8932	0.0226	0.0205	0.0215	0.0213	0.0209
0.0	0.0	0.0	-613.0281	-54.8989	NaN	NaN	0.0822	0.8931	0.0226	0.0206	0.0215	0.0213	0.0209
0.0	0.0	0.0	-1386.0281	-383.8989	NaN	NaN	0.2169	0.893	0.0226	0.0207	0.0216	0.0212	0.0209
0.0	0.0	0.0	-2321.0281	-941.8989	NaN	NaN	0.2887	0.893	0.0226	0.0207	0.0216	0.0212	0.0209
0.0	0.0	0.0	-1429.0281	-1657.8989	NaN	NaN	0.5371	0.8931	0.0226	0.0206	0.0216	0.0212	0.0209
0.0	0.0	0.0	164.9719	-2074.8989	NaN	NaN	1.0864	0.8931	0.0226	0.0206	0.0215	0.0213	0.021
0.0	0.0	0.0	-534.0281	1245.1011	NaN	NaN	1.3	0.893	0.0226	0.0206	0.0215	0.0214	0.0209
0.0	0.0	0.0	-1438.0281	-877.8989	NaN	NaN	0.3791	0.8926	0.0227	0.0207	0.0215	0.0214	0.021
0.0	0.0	0.0	-2771.0281	-2436.8989	NaN	NaN	0.4679	0.8925	0.0227	0.0208	0.0216	0.0213	0.0211
0.0	0.0	0.0	-1200.0281	-2150.8989	NaN	NaN	0.6419	0.8928	0.0226	0.0207	0.0215	0.0212	0.021
0.0	0.0	0.0	-39.0281	-1712.8989	NaN	NaN	0.9777	0.8931	0.0226	0.0206	0.0215	0.0213	0.021
0.0	0.0	0.0	-787.0281	971.1011	NaN	NaN	1.3	0.8933	0.0225	0.0204	0.0214	0.0214	0.0209
0.0	0.0	0.0	-81.0281	2515.1011	NaN	NaN	1.0333	0.8935	0.0225	0.0203	0.0214	0.0215	0.0208
0.0	0.0	0.0	-1177.0281	675.1011	NaN	NaN	-0.3	0.8932	0.0227	0.0203	0.0214	0.0216	0.0209
0.0	0.0	0.0	-1923.0281	701.1011	NaN	NaN	-0.3	0.8932	0.0227	0.0203	0.0213	0.0215	0.0209
0.0	0.0	0.0	348.9719	315.1011	NaN	NaN	0.4745	0.893	0.0228	0.0204	0.0213	0.0216	0.0209
0.0	0.0	0.0	-1625.0281	382.1011	NaN	NaN	-0.3	0.8928	0.0229	0.0204	0.0214	0.0217	0.0209
0.0	0.0	0.0	-2395.0281	-577.8989	NaN	NaN	0.1944	0.893	0.0228	0.0203	0.0214	0.0216	0.0208
0.0	0.0	0.0	1719.9719	-2324.8989	NaN	NaN	1.3	0.8932	0.0228	0.0203	0.0214	0.0216	0.0208
0.0	0.0	0.0	114.9719	-839.8989	NaN	NaN	1.1586	0.8932	0.0228	0.0202	0.0214	0.0217	0.0207
0.0	0.0	0.0	-3444.0281	-584.8989	NaN	NaN	0.1452	0.8929	0.0229	0.0203	0.0214	0.0217	0.0208
0.0	0.0	0.0	-3276.0281	1509.1011	NaN	NaN	-0.3	0.893	0.0228	0.0203	0.0214	0.0217	0.0208
0.0	0.0	0.0	-1247.0281	1793.1011	NaN	NaN	1.3	0.8933	0.0227	0.0202	0.0214	0.0217	0.0207
0.0	0.0	0.0	-2050.0281	-352.8989	NaN	NaN	0.1469	0.8934	0.0227	0.0202	0.0213	0.0217	0.0207
0.0	0.0	0.0	-1913.0281	1570.1011	NaN	NaN	-0.3	0.8937	0.0226	0.0201	0.0213	0.0217	0.0206
0.0	0.0	0.0	-454.0281	274.1011	NaN	NaN	-0.3	0.8935	0.0226	0.0201	0.0214	0.0218	0.0206
0.0	0.0	0.0	-430.0281	1335.1011	NaN	NaN	1.3	0.8934	0.0226	0.0201	0.0214	0.0218	0.0207
0.0	0.0	0.0	-2781.0281	83.1011	NaN	NaN	-0.0308	0.8932	0.0227	0.0202	0.0214	0.0218	0.0207
0.0	0.0	0.0	-4107.0281	366.1011	NaN	NaN	-0.0979	0.8932	0.0228	0.0203	0.0213	0.0217	0.0206
0.0	0.0	0.0	-1842.0281	1281.1011	NaN	NaN	-0.3	0.8934	0.0228	0.0202	0.0213	0.0217	0.0206
0.0	0.0	0.0	-2216.0281	909.1011	NaN	NaN	-0.3	0.8939	0.0226	0.0201	0.0213	0.0216	0.0206
0.0	0.0	0.0	292.9719	-1004.8989	NaN	NaN	1.3	0.8934	0.0228	0.0202	0.0214	0.0217	0.0206
0.0	0.0	0.0	-1019.0281	30.1011	NaN	NaN	-0.0304	0.8932	0.0229	0.0202	0.0214	0.0218	0.0206
0.0	0.0	0.0	-1204.0281	342.1011	NaN	NaN	-0.3	0.8929	0.023	0.0203	0.0214	0.0218	0.0206
0.0	0.0	0.0	-780.0281	-847.8989	NaN	NaN	0.5208	0.8927	0.023	0.0204	0.0214	0.0218	0.0207
0.0	0.0	0.0	-2697.0281	1943.1011	NaN	NaN	-0.3	0.8927	0.023	0.0203	0.0214	0.0219	0.0207
0.0	0.0	0.0	-1381.0281	539.1011	NaN	NaN	-0.3	0.8925	0.023	0.0204	0.0215	0.022	0.0207
0.0	0.0	0.0	-516.0281	1437.1011	NaN	NaN	1.3	0.8923	0.0231	0.0204	0.0215	0.022	0.0208
0.0	0.0	0.0	-391.0281	136.1011	NaN	NaN	-0.3	0.8919	0.0233	0.0205	0.0215	0.022	0.0208
0.0	0.0	0.0	-1028.0281	-1258.8989	NaN	NaN	0.5505	0.8916	0.0234	0.0206	0.0216	0.022	0.0208
0.0	0.0	0.0	-1606.0281	382.1011	NaN	NaN	-0.3	0.8917	0.0233	0.0206	0.0216	0.022	0.0209
0.0	0.0	0.0	-2105.0281	-681.8989	NaN	NaN	0.2447	0.8918	0.0233	0.0206	0.0216	0.0219	0.0208
0.0	0.0	0.0	-833.0281	-1640.8989	NaN	NaN	0.6633	0.8919	0.0232	0.0207	0.0216	0.0219	0.0208
0.0	0.0	0.0	-1405.0281	-1123.8989	NaN	NaN	0.4444	0.8918	0.0232	0.0208	0.0217	0.0218	0.0207
0.0	0.0	0.0	-1634.0281	-1859.8989	NaN	NaN	0.5323	0.8917	0.0231	0.021	0.0217	0.0217	0.0208
0.0	0.0	0.0	-563.0281	-2243.8989	NaN	NaN	0.7994	0.8918	0.023	0.0211	0.0217	0.0215	0.0208
0.0	0.0	0.0	-2399.0281	-2533.8989	NaN	NaN	0.5137	0.8922	0.0229	0.021	0.0217	0.0214	0.0208
0.0	0.0	0.0	-2561.0281	540.1011	NaN	NaN	-0.2673	0.8928	0.0227	0.0207	0.0215	0.0215	0.0208
0.0	0.0	0.0	-671.0281	1852.1011	NaN	NaN	1.3	0.8929	0.0227	0.0204	0.0215	0.0217	0.0207
0.0	0.0	0.0	-1647.0281	4187.1011	NaN	NaN	1.3	0.8927	0.0228	0.0204	0.0215	0.0219	0.0208
0.0	0.0	0.0	-2025.0281	-735.8989	NaN	NaN	0.2665	0.8921	0.023	0.0207	0.0216	0.0218	0.0208
0.0	0.0	0.0	-1559.0281	-1509.8989	NaN	NaN	0.492	0.8921	0.0231	0.0208	0.0216	0.0217	0.0208
0.0	0.0	0.0	-459.0281	-1942.8989	NaN	NaN	0.8089	0.8921	0.023	0.0208	0.0216	0.0216	0.0208
0.0	0.0	0.0	-1985.0281	2863.1011	NaN	NaN	1.3	0.8927	0.0229	0.0205	0.0215	0.0216	0.0207
0.0	0.0	0.0	-1374.0281	868.1011	NaN	NaN	-0.3	0.8928	0.0229	0.0205	0.0215	0.0217	0.0207
0.0	0.0	0.0	-1019.0281	-1541.8989	NaN	NaN	0.6021	0.8927	0.0229	0.0205	0.0215	0.0217	0.0207
0.0	0.0	0.0	-272.0281	882.1011	NaN	NaN	1.3	0.8926	0.023	0.0206	0.0215	0.0217	0.0206
0.0	0.0	0.0	-696.0281	403.1011	NaN	NaN	-0.3	0.8924	0.023	0.0207	0.0215	0.0217	0.0206
0.0	0.0	0.0	-1797.0281	-260.8989	NaN	NaN	0.1268	0.892	0.0231	0.0209	0.0216	0.0217	0.0207
0.0	0.0	0.0	-2131.0281	-2469.8989	NaN	NaN	0.5368	0.8918	0.0231	0.0211	0.0217	0.0217	0.0207
0.0	0.0	0.0	-2639.0281	55.1011	NaN	NaN	-0.0213	0.8919	0.0231	0.0211	0.0217	0.0216	0.0207
0.0	0.0	0.0	-453.0281	-1220.8989	NaN	NaN	0.7294	0.8919	0.023	0.0211	0.0217	0.0215	0.0208
0.0	0.0	0.0	-913.0281	-1164.8989	NaN	NaN	0.5606	0.892	0.0229	0.0211	0.0216	0.0215	0.0208
0.0	0.0	0.0	-2000.0281	-1027.8989	NaN	NaN	0.3395	0.892	0.023	0.0211	0.0216	0.0215	0.0208
0.0	0.0	0.0	-1504.0281	1870.1011	NaN	NaN	1.3	0.8921	0.023	0.0209	0.0215	0.0217	0.0208
0.0	0.0	0.0	-1949.0281	1914.1011	NaN	NaN	-0.3	0.8919	0.023	0.0209	0.0215	0.0218	0.0208
0.0	0.0	0.0	750.9719	1017.1011	NaN	NaN	0.5753	0.8913	0.0232	0.0211	0.0217	0.0219	0.0208
0.0	0.0	0.0	-2182.0281	-1438.8989	NaN	NaN	0.3974	0.8906	0.0233	0.0214	0.0219	0.0218	0.021
0.0	0.0	0.0	-2723.0281	486.1011	NaN	NaN	-0.2173	0.8904	0.0234	0.0215	0.022	0.0217	0.021
0.0	0.0	0.0	-2923.0281	-1113.8989	NaN	NaN	0.2759	0.8902	0.0234	0.0216	0.0221	0.0216	0.0211
0.0	0.0	0.0	-2370.0281	290.1011	NaN	NaN	-0.1395	0.8905	0.0233	0.0216	0.0221	0.0216	0.021
0.0	0.0	0.0	-2944.0281	296.1011	NaN	NaN	-0.1118	0.8907	0.0232	0.0215	0.0221	0.0216	0.0209
0.0	0.0	0.0	-1630.0281	801.1011	NaN	NaN	-0.3	0.8912	0.0231	0.0214	0.0219	0.0215	0.0209
0.0	0.0	0.0	-1800.0281	169.1011	NaN	NaN	-0.1037	0.8911	0.023	0.0214	0.022	0.0215	0.021
0.0	0.0	0.0	-1960.0281	-488.8989	NaN	NaN	0.1996	0.891	0.023	0.0215	0.0221	0.0214	0.021
0.0	0.0	0.0	-2808.0281	-1009.8989	NaN	NaN	0.2645	0.8911	0.023	0.0216	0.0221	0.0213	0.0209
0.0	0.0	0.0	-3216.0281	517.1011	NaN	NaN	-0.1916	0.8914	0.0229	0.0215	0.0221	0.0212	0.0209
0.0	0.0	0.0	-357.0281	-361.8989	NaN	NaN	0.5034	0.892	0.0227	0.0214	0.0219	0.021	0.0209
0.0	0.0	0.0	-2630.0281	-1655.8989	NaN	NaN	0.3864	0.8921	0.0226	0.0214	0.0219	0.021	0.0209
0.0	0.0	0.0	-1364.0281	-1291.8989	NaN	NaN	0.4864	0.8921	0.0226	0.0213	0.0219	0.0211	0.0209
0.0	0.0	0.0	-1830.0281	3593.1011	NaN	NaN	1.3	0.892	0.0226	0.0212	0.022	0.0213	0.0209
0.0	0.0	0.0	-2298.0281	-1327.8989	NaN	NaN	0.3662	0.8913	0.0227	0.0214	0.0221	0.0213	0.021
0.0	0.0	0.0	-2871.0281	-1963.8989	NaN	NaN	0.4062	0.8913	0.0228	0.0216	0.0221	0.0212	0.021
0.0	0.0	0.0	-4737.0281	-2486.8989	NaN	NaN	0.3443	0.8915	0.0228	0.0216	0.0221	0.021	0.021
0.0	0.0	0.0	-1008.0281	-1615.8989	NaN	NaN	0.6158	0.8921	0.0226	0.0215	0.0219	0.0208	0.021
0.0	0.0	0.0	-1675.0281	-2657.8989	NaN	NaN	0.6134	0.8923	0.0225	0.0215	0.0218	0.0208	0.0211
0.0	0.0	0.0	-308.0281	-1196.8989	NaN	NaN	0.7953	0.8926	0.0224	0.0214	0.0217	0.0208	0.021
0.0	0.0	0.0	-2120.0281	-745.8989	NaN	NaN	0.2603	0.8922	0.0224	0.0215	0.0217	0.0209	0.0211
0.0	0.0	0.0	-1400.0281	1008.1011	NaN	NaN	-0.3	0.8923	0.0225	0.0215	0.0217	0.021	0.0211
0.0	0.0	0.0	-1241.0281	-2331.8989	NaN	NaN	0.6527	0.8917	0.0226	0.0216	0.0218	0.021	0.0213
0.0	0.0	0.0	-2257.0281	-2933.8989	NaN	NaN	0.5652	0.8915	0.0227	0.0217	0.0218	0.0211	0.0213
0.0	0.0	0.0	-1155.0281	2109.1011	NaN	NaN	1.3	0.8917	0.0227	0.0215	0.0217	0.0212	0.0212
0.0	0.0	0.0	-606.0281	-1178.8989	NaN	NaN	0.6605	0.8914	0.0228	0.0215	0.0218	0.0213	0.0212
0.0	0.0	0.0	-1321.0281	1287.1011	NaN	NaN	-0.3	0.8915	0.0228	0.0214	0.0217	0.0213	0.0212
0.0	0.0	0.0	-2889.0281	-1103.8989	NaN	NaN	0.2765	0.8909	0.0229	0.0215	0.0219	0.0214	0.0214
0.0	0.0	0.0	-2475.0281	980.1011	NaN	NaN	-0.3	0.8914	0.0229	0.0214	0.0218	0.0214	0.0212
0.0	0.0	0.0	-2032.0281	3415.1011	NaN	NaN	1.3	0.8915	0.0228	0.0212	0.0218	0.0215	0.0212
0.0	0.0	0.0	-2653.0281	-809.8989	NaN	NaN	0.2339	0.8908	0.0229	0.0214	0.022	0.0216	0.0213
0.0	0.0	0.0	-2794.0281	-547.8989	NaN	NaN	0.1639	0.8906	0.0229	0.0215	0.0221	0.0215	0.0213
0.0	0.0	0.0	-1108.0281	-1762.8989	NaN	NaN	0.6141	0.891	0.0228	0.0215	0.022	0.0214	0.0212
0.0	0.0	0.0	-998.0281	1705.1011	NaN	NaN	1.3	0.8914	0.0227	0.0214	0.022	0.0213	0.0212
0.0	0.0	0.0	-1770.0281	-93.8989	NaN	NaN	0.0504	0.8917	0.0226	0.0213	0.022	0.0212	0.0212
0.0	0.0	0.0	-2523.0281	214.1011	NaN	NaN	-0.0927	0.8922	0.0224	0.0212	0.0219	0.0211	0.0211
0.0	0.0	0.0	-1627.0281	-1380.8989	NaN	NaN	0.4591	0.8921	0.0224	0.0213	0.022	0.0212	0.0211
0.0	0.0	0.0	-2953.0281	-158.8989	NaN	NaN	0.0511	0.8923	0.0223	0.0212	0.0219	0.0211	0.0211
0.0	0.0	0.0	-1926.0281	-958.8989	NaN	NaN	0.3324	0.892	0.0224	0.0213	0.022	0.0211	0.0212
0.0	0.0	0.0	-2559.0281	-2566.8989	NaN	NaN	0.5008	0.8921	0.0224	0.0213	0.0219	0.021	0.0212
0.0	0.0	0.0	-3555.0281	874.1011	NaN	NaN	-0.3	0.8924	0.0223	0.0212	0.0219	0.021	0.0212
0.0	0.0	0.0	-1995.0281	-1873.8989	NaN	NaN	0.4843	0.8926	0.0222	0.0212	0.0219	0.021	0.0212
0.0	0.0	0.0	507.9719	787.1011	NaN	NaN	0.6078	0.8926	0.0222	0.0211	0.0219	0.021	0.0211
0.0	0.0	0.0	-1761.0281	826.1011	NaN	NaN	-0.3	0.8921	0.0224	0.0212	0.0219	0.0211	0.0213
0.0	0.0	0.0	-682.0281	-1279.8989	NaN	NaN	0.6524	0.8918	0.0225	0.0213	0.0219	0.0212	0.0213
0.0	0.0	0.0	-1184.0281	1926.1011	NaN	NaN	1.3	0.8914	0.0226	0.0213	0.022	0.0213	0.0214
0.0	0.0	0.0	-2406.0281	183.1011	NaN	NaN	-0.0824	0.8913	0.0226	0.0212	0.0221	0.0213	0.0215
0.0	0.0	0.0	317.9719	-111.8989	NaN	NaN	-0.3	0.8911	0.0227	0.0213	0.0221	0.0213	0.0215
0.0	0.0	0.0	-1236.0281	-439.8989	NaN	NaN	0.2625	0.8908	0.0228	0.0214	0.0222	0.0213	0.0214
0.0	0.0	0.0	-431.0281	-913.8989	NaN	NaN	0.6795	0.8909	0.0228	0.0215	0.0221	0.0212	0.0214
0.0	0.0	0.0	-1690.0281	-1446.8989	NaN	NaN	0.4612	0.8911	0.0228	0.0216	0.0221	0.0211	0.0213
0.0	0.0	0.0	-1200.0281	-1791.8989	NaN	NaN	0.5989	0.8912	0.0227	0.0216	0.0221	0.0211	0.0213
0.0	0.0	0.0	-1928.0281	-259.8989	NaN	NaN	0.1188	0.8913	0.0227	0.0216	0.0221	0.0211	0.0213
0.0	0.0	0.0	-1166.0281	-763.8989	NaN	NaN	0.3958	0.8912	0.0227	0.0216	0.0221	0.0212	0.0213
0.0	0.0	0.0	-684.0281	534.1011	NaN	NaN	-0.3	0.891	0.0227	0.0216	0.0221	0.0212	0.0213
0.0	0.0	0.0	-2846.0281	698.1011	NaN	NaN	-0.3	0.8907	0.0228	0.0217	0.0222	0.0212	0.0214
0.0	0.0	0.0	-2904.0281	-1297.8989	NaN	NaN	0.3089	0.8906	0.0229	0.0218	0.0222	0.0212	0.0213
0.0	0.0	0.0	-3013.0281	1200.1011	NaN	NaN	-0.3	0.8906	0.0229	0.0218	0.0222	0.0212	0.0213
0.0	0.0	0.0	-65.0281	-891.8989	NaN	NaN	0.932	0.8905	0.0229	0.0218	0.0223	0.0212	0.0213
0.0	0.0	0.0	-1185.0281	-557.8989	NaN	NaN	0.3201	0.8905	0.0229	0.0218	0.0223	0.0211	0.0213
0.0	0.0	0.0	-2140.0281	-2453.8989	NaN	NaN	0.5342	0.8906	0.0229	0.0218	0.0223	0.0211	0.0213
0.0	0.0	0.0	-1713.0281	-966.8989	NaN	NaN	0.3608	0.8906	0.0229	0.0217	0.0223	0.0211	0.0213
0.0	0.0	0.0	-1481.0281	537.1011	NaN	NaN	-0.3	0.8906	0.0228	0.0217	0.0223	0.0212	0.0214
0.0	0.0	0.0	-1093.0281	304.1011	NaN	NaN	-0.3	0.8906	0.0228	0.0217	0.0224	0.0212	0.0213
0.0	0.0	0.0	-2194.0281	-1031.8989	NaN	NaN	0.3199	0.8905	0.0229	0.0219	0.0224	0.0211	0.0213
0.0	0.0	0.0	-3197.0281	608.1011	NaN	NaN	-0.2349	0.8906	0.0229	0.0219	0.0224	0.021	0.0212
0.0	0.0	0.0	-3143.0281	-2833.8989	NaN	NaN	0.4741	0.8908	0.0228	0.022	0.0224	0.0209	0.0212
0.0	0.0	0.0	-1224.0281	-1652.8989	NaN	NaN	0.5745	0.8911	0.0227	0.0219	0.0223	0.0209	0.0211
0.0	0.0	0.0	-2695.0281	484.1011	NaN	NaN	-0.219	0.8913	0.0226	0.0218	0.0223	0.0209	0.0211
0.0	0.0	0.0	-785.0281	-2276.8989	NaN	NaN	0.7436	0.8912	0.0226	0.0218	0.0223	0.0209	0.0211
0.0	0.0	0.0	-2551.0281	-1353.8989	NaN	NaN	0.3467	0.891	0.0227	0.0218	0.0223	0.021	0.0211
0.0	0.0	0.0	-1421.0281	165.1011	NaN	NaN	-0.1315	0.8909	0.0228	0.0219	0.0224	0.021	0.0211
0.0	0.0	0.0	-2861.0281	-1492.8989	NaN	NaN	0.3429	0.8909	0.0228	0.022	0.0223	0.0209	0.0211
0.0	0.0	0.0	76.9719	-2914.8989	NaN	NaN	1.0271	0.8908	0.0229	0.0221	0.0223	0.0209	0.0211
0.0	0.0	0.0	-1254.0281	-2142.8989	NaN	NaN	0.6308	0.8909	0.0228	0.0221	0.0222	0.0208	0.0211
0.0	0.0	0.0	-466.0281	-1141.8989	NaN	NaN	0.7102	0.8908	0.0229	0.022	0.0222	0.0209	0.0212
0.0	0.0	0.0	-2518.0281	2876.1011	NaN	NaN	1.3	0.8907	0.0229	0.022	0.0222	0.021	0.0212
0.0	0.0	0.0	-714.0281	446.1011	NaN	NaN	-0.3	0.8904	0.023	0.0221	0.0223	0.021	0.0212
0.0	0.0	0.0	-3289.0281	1201.1011	NaN	NaN	-0.3	0.8903	0.0231	0.0222	0.0222	0.021	0.0211
0.0	0.0	0.0	-2325.0281	-2118.8989	NaN	NaN	0.4768	0.8903	0.0232	0.0224	0.0222	0.0208	0.0211
0.0	0.0	0.0	-750.0281	-2186.8989	NaN	NaN	0.7446	0.8905	0.0231	0.0224	0.0222	0.0207	0.0211
0.0	0.0	0.0	-1003.0281	-2175.8989	NaN	NaN	0.6845	0.8905	0.0231	0.0224	0.0222	0.0207	0.0211
0.0	0.0	0.0	-1500.0281	917.1011	NaN	NaN	-0.3	0.8908	0.0231	0.0224	0.0221	0.0206	0.021
0.0	0.0	0.0	-2415.0281	-2247.8989	NaN	NaN	0.4821	0.8906	0.0232	0.0225	0.0221	0.0206	0.0211
0.0	0.0	0.0	-2199.0281	323.1011	NaN	NaN	-0.1722	0.8909	0.0232	0.0224	0.022	0.0205	0.021
0.0	0.0	0.0	-1770.0281	185.1011	NaN	NaN	-0.1168	0.8908	0.0232	0.0225	0.022	0.0205	0.021
0.0	0.0	0.0	-2372.0281	-765.8989	NaN	NaN	0.2441	0.8909	0.0232	0.0225	0.0219	0.0204	0.021
0.0	0.0	0.0	178.9719	464.1011	NaN	NaN	0.7217	0.891	0.0232	0.0225	0.0219	0.0204	0.021
0.0	0.0	0.0	125.9719	-3043.8989	NaN	NaN	1.0432	0.891	0.0232	0.0225	0.0219	0.0203	0.021
0.0	0.0	0.0	-494.0281	993.1011	NaN	NaN	1.3	0.8912	0.0232	0.0225	0.0218	0.0203	0.0211
0.0	0.0	0.0	-907.0281	14.1011	NaN	NaN	-0.0158	0.8913	0.0231	0.0225	0.0218	0.0203	0.0211
0.0	0.0	0.0	-1408.0281	371.1011	NaN	NaN	-0.3	0.8911	0.0231	0.0225	0.0218	0.0203	0.0211
0.0	0.0	0.0	-3536.0281	22.1011	NaN	NaN	-0.0063	0.8911	0.0231	0.0225	0.0219	0.0202	0.0212
0.0	0.0	0.0	-2119.0281	-779.8989	NaN	NaN	0.269	0.8913	0.0231	0.0225	0.0219	0.0201	0.0211
0.0	0.0	0.0	-1423.0281	11.1011	NaN	NaN	-0.0079	0.8913	0.0231	0.0225	0.0219	0.02	0.0212
0.0	0.0	0.0	-2643.0281	-1624.8989	NaN	NaN	0.3807	0.8917	0.023	0.0225	0.0218	0.0199	0.0212
0.0	0.0	0.0	-1665.0281	-2811.8989	NaN	NaN	0.6281	0.8917	0.0229	0.0225	0.0218	0.0198	0.0212
0.0	0.0	0.0	-2402.0281	695.1011	NaN	NaN	-0.3	0.892	0.0228	0.0223	0.0218	0.0199	0.0212
0.0	0.0	0.0	-1946.0281	201.1011	NaN	NaN	-0.1152	0.8921	0.0227	0.0223	0.0218	0.0199	0.0213
0.0	0.0	0.0	-1550.0281	-199.8989	NaN	NaN	0.1142	0.8921	0.0226	0.0222	0.0218	0.02	0.0213
0.0	0.0	0.0	-1648.0281	-837.8989	NaN	NaN	0.3371	0.8918	0.0227	0.0223	0.0218	0.02	0.0214
0.0	0.0	0.0	-1233.0281	-1372.8989	NaN	NaN	0.5268	0.8915	0.0227	0.0223	0.0218	0.02	0.0215
0.0	0.0	0.0	-831.0281	-742.8989	NaN	NaN	0.472	0.8914	0.0227	0.0223	0.0219	0.0201	0.0216
0.0	0.0	0.0	-2776.0281	746.1011	NaN	NaN	-0.3	0.8913	0.0227	0.0223	0.0219	0.0202	0.0216
0.0	0.0	0.0	-2013.0281	419.1011	NaN	NaN	-0.2629	0.8914	0.0227	0.0222	0.0219	0.0203	0.0216
0.0	0.0	0.0	-1079.0281	-1318.8989	NaN	NaN	0.55	0.8914	0.0227	0.0223	0.0219	0.0202	0.0216
0.0	0.0	0.0	-2376.0281	-1387.8989	NaN	NaN	0.3687	0.8913	0.0227	0.0224	0.0218	0.0202	0.0216
0.0	0.0	0.0	-2176.0281	-541.8989	NaN	NaN	0.1994	0.8913	0.0227	0.0224	0.0218	0.0203	0.0216
0.0	0.0	0.0	-1810.0281	-572.8989	NaN	NaN	0.2404	0.8912	0.0227	0.0224	0.0218	0.0203	0.0216
0.0	0.0	0.0	-275.0281	158.1011	NaN	NaN	-0.3	0.8913	0.0226	0.0223	0.0218	0.0204	0.0216
0.0	0.0	0.0	-989.0281	-2324.8989	NaN	NaN	0.7016	0.8912	0.0226	0.0224	0.0218	0.0205	0.0215
0.0	0.0	0.0	-1745.0281	-309.8989	NaN	NaN	0.1508	0.8913	0.0225	0.0223	0.0218	0.0205	0.0215
0.0	0.0	0.0	-571.0281	1280.1011	NaN	NaN	1.3	0.8913	0.0225	0.0223	0.0218	0.0205	0.0215
0.0	0.0	0.0	-1066.0281	-3542.8989	NaN	NaN	0.7687	0.8912	0.0226	0.0224	0.0218	0.0206	0.0215
0.0	0.0	0.0	-1758.0281	-150.8989	NaN	NaN	0.079	0.8913	0.0225	0.0223	0.0218	0.0206	0.0214
0.0	0.0	0.0	-1782.0281	344.1011	NaN	NaN	-0.2393	0.8915	0.0225	0.0222	0.0218	0.0206	0.0214
0.0	0.0	0.0	-569.0281	2256.1011	NaN	NaN	1.3	0.8915	0.0225	0.0221	0.0219	0.0206	0.0214
0.0	0.0	0.0	-2812.0281	-2978.8989	NaN	NaN	0.5144	0.8916	0.0224	0.0221	0.0219	0.0206	0.0213
0.0	0.0	0.0	-1358.0281	-3.8989	NaN	NaN	0.0029	0.8918	0.0224	0.0221	0.022	0.0206	0.0212
0.0	0.0	0.0	-2150.0281	-266.8989	NaN	NaN	0.1104	0.8917	0.0224	0.022	0.022	0.0206	0.0212
0.0	0.0	0.0	-2536.0281	-1157.8989	NaN	NaN	0.3135	0.8918	0.0224	0.022	0.0221	0.0206	0.0212
0.0	0.0	0.0	-2451.0281	-3616.8989	NaN	NaN	0.5961	0.8916	0.0224	0.022	0.0222	0.0206	0.0212
0.0	0.0	0.0	-2860.0281	2548.1011	NaN	NaN	-0.3	0.8915	0.0224	0.022	0.0222	0.0207	0.0212
0.0	0.0	0.0	-1874.0281	849.1011	NaN	NaN	-0.3	0.8915	0.0224	0.0219	0.0223	0.0207	0.0212
0.0	0.0	0.0	-2567.0281	-998.8989	NaN	NaN	0.2801	0.8919	0.0223	0.0218	0.0222	0.0207	0.0211
0.0	0.0	0.0	-1978.0281	219.1011	NaN	NaN	-0.1246	0.8921	0.0223	0.0217	0.0222	0.0207	0.021
0.0	0.0	0.0	178.9719	-189.8989	NaN	NaN	1.3	0.8923	0.0223	0.0216	0.0223	0.0207	0.0209
0.0	0.0	0.0	-1296.0281	5.1011	NaN	NaN	-0.004	0.8922	0.0223	0.0216	0.0223	0.0208	0.0209
0.0	0.0	0.0	-586.0281	-839.8989	NaN	NaN	0.589	0.8921	0.0223	0.0216	0.0223	0.0209	0.0208
0.0	0.0	0.0	-2390.0281	517.1011	NaN	NaN	-0.2761	0.8916	0.0224	0.0216	0.0224	0.021	0.021
0.0	0.0	0.0	-1920.0281	-482.8989	NaN	NaN	0.201	0.8909	0.0226	0.0217	0.0225	0.0212	0.0211
0.0	0.0	0.0	-1802.0281	-821.8989	NaN	NaN	0.3132	0.8908	0.0227	0.0217	0.0225	0.0212	0.0212
0.0	0.0	0.0	-2471.0281	-1349.8989	NaN	NaN	0.3533	0.8904	0.0228	0.0218	0.0226	0.0212	0.0212
0.0	0.0	0.0	-711.0281	3047.1011	NaN	NaN	1.3	0.891	0.0228	0.0217	0.0224	0.0212	0.0209
0.0	0.0	0.0	-1293.0281	553.1011	NaN	NaN	-0.3	0.8911	0.0228	0.0216	0.0223	0.0213	0.0209
0.0	0.0	0.0	-1329.0281	3267.1011	NaN	NaN	1.3	0.8912	0.0228	0.0216	0.0222	0.0214	0.0208
0.0	0.0	0.0	-2012.0281	594.1011	NaN	NaN	-0.3	0.8905	0.0229	0.0219	0.0224	0.0213	0.0211
0.0	0.0	0.0	-3044.0281	-2880.8989	NaN	NaN	0.4862	0.8906	0.0227	0.0221	0.0224	0.021	0.0212
0.0	0.0	0.0	-1193.0281	-813.8989	NaN	NaN	0.4055	0.8911	0.0225	0.022	0.0224	0.0208	0.0211
0.0	0.0	0.0	-3929.0281	-69.8989	NaN	NaN	0.0175	0.8916	0.0224	0.0219	0.0223	0.0207	0.0211
0.0	0.0	0.0	-3723.0281	1894.1011	NaN	NaN	-0.3	0.8926	0.0223	0.0217	0.022	0.0205	0.021
0.0	0.0	0.0	-1353.0281	-676.8989	NaN	NaN	0.3335	0.8927	0.0222	0.0217	0.0219	0.0205	0.021
0.0	0.0	0.0	-1351.0281	-553.8989	NaN	NaN	0.2908	0.893	0.0222	0.0216	0.0218	0.0205	0.0209
0.0	0.0	0.0	-2903.0281	2298.1011	NaN	NaN	-0.3	0.8933	0.0221	0.0215	0.0217	0.0205	0.0209
0.0	0.0	0.0	-3070.0281	791.1011	NaN	NaN	-0.3	0.8926	0.0222	0.0218	0.0218	0.0205	0.0212
0.0	0.0	0.0	-1982.0281	-1948.8989	NaN	NaN	0.4958	0.8927	0.022	0.0217	0.0217	0.0205	0.0212
0.0	0.0	0.0	-3752.0281	-898.8989	NaN	NaN	0.1933	0.8927	0.022	0.0217	0.0217	0.0206	0.0213
0.0	0.0	0.0	-2161.0281	2197.1011	NaN	NaN	1.3	0.8945	0.0216	0.0212	0.0214	0.0205	0.0209
0.0	0.0	0.0	-2819.0281	2080.1011	NaN	NaN	-0.3	0.8928	0.0221	0.0214	0.0215	0.0209	0.0213
0.0	0.0	0.0	-2892.0281	-2283.8989	NaN	NaN	0.4413	0.892	0.0222	0.0217	0.0216	0.021	0.0216
0.0	0.0	0.0	-1924.0281	1758.1011	NaN	NaN	-0.3	0.8928	0.0221	0.0215	0.0214	0.0209	0.0214
0.0	0.0	0.0	-1026.0281	-2349.8989	NaN	NaN	0.6961	0.8931	0.0219	0.0214	0.0214	0.0209	0.0212
0.0	0.0	0.0	-2421.0281	-168.8989	NaN	NaN	0.0652	0.8937	0.0219	0.0212	0.0214	0.0209	0.021
0.0	0.0	0.0	-1702.0281	-1006.8989	NaN	NaN	0.3717	0.894	0.0217	0.0212	0.0214	0.0209	0.0209
0.0	0.0	0.0	-642.0281	-2825.8989	NaN	NaN	0.8149	0.8941	0.0216	0.0212	0.0214	0.0209	0.0208
0.0	0.0	0.0	-574.0281	-482.8989	NaN	NaN	0.4569	0.8945	0.0215	0.0211	0.0215	0.0209	0.0206
0.0	0.0	0.0	-2367.0281	225.1011	NaN	NaN	-0.1051	0.8946	0.0214	0.021	0.0216	0.0209	0.0205
0.0	0.0	0.0	-2035.0281	1877.1011	NaN	NaN	-0.3	0.895	0.0212	0.0208	0.0217	0.0208	0.0204
0.0	0.0	0.0	-1996.0281	44.1011	NaN	NaN	-0.0226	0.8952	0.0211	0.0208	0.0218	0.0208	0.0204
0.0	0.0	0.0	-2500.0281	362.1011	NaN	NaN	-0.1694	0.895	0.021	0.0208	0.0219	0.0209	0.0203
0.0	0.0	0.0	-826.0281	6697.1011	NaN	NaN	1.1407	0.8942	0.0212	0.0209	0.0222	0.0212	0.0203
0.0	0.0	0.0	-688.0281	-36.8989	NaN	NaN	0.0509	0.8947	0.0213	0.0207	0.0221	0.021	0.0201
0.0	0.0	0.0	-2647.0281	1526.1011	NaN	NaN	-0.3	0.8824	0.024	0.0227	0.0246	0.0234	0.023
0.0	0.0	0.0	-2740.0281	-1632.8989	NaN	NaN	0.3734	0.9009	0.0202	0.0189	0.0217	0.0201	0.0183
