# Supplementary material for: DeepFRET, a software for rapid and automated single-molecule FRET data classification using deep learning
Source: eLife. 2020 Nov 3;9:e60404. doi: 10.7554/eLife.60404 (PMC7609065; doi:10.7554/eLife.60404)
Supplement: Figure 4—source data 1. [file elife-60404-fig4-data1.zip › Figure 4-source data 1/Fig_S4a/Traces/traces_all_n294/Traces_Fig2d_4mMAc_mov3_combined_tif_pair67.txt]

Exported by DeepFRET
Date: 2020-08-26, 18:13
Video filename: None
FRET pair #67
Bleaches at 751
D-Dexc-bg	A-Dexc-bg	A-Aexc-bg	D-Dexc-rw	A-Dexc-rw	A-Aexc-rw	S	E	p_bleached	p_aggregated	p_noisy	p_scrambled	p_static	p_dynamic
0.0	0.0	0.0	18125.3096	5611.4985	NaN	NaN	0.2364	0.0757	0.6974	0.0325	0.1352	0.0246	0.0345
0.0	0.0	0.0	20717.3096	5142.4985	NaN	NaN	0.1989	0.0617	0.7225	0.0301	0.1252	0.0257	0.0348
0.0	0.0	0.0	13956.3096	6728.4985	NaN	NaN	0.3253	0.0594	0.746	0.0273	0.1102	0.0253	0.0319
0.0	0.0	0.0	16213.3096	7967.4985	NaN	NaN	0.3295	0.0573	0.7494	0.0274	0.1071	0.0261	0.0327
0.0	0.0	0.0	17246.3096	6543.4985	NaN	NaN	0.2751	0.0568	0.7518	0.0279	0.1029	0.0266	0.034
0.0	0.0	0.0	17381.3096	6060.4985	NaN	NaN	0.2585	0.0574	0.752	0.0285	0.1013	0.0265	0.0343
0.0	0.0	0.0	18794.3096	7943.4985	NaN	NaN	0.2971	0.0578	0.7502	0.0288	0.1019	0.0267	0.0345
0.0	0.0	0.0	21330.3096	6112.4985	NaN	NaN	0.2227	0.0581	0.7481	0.0293	0.1031	0.0271	0.0343
0.0	0.0	0.0	19032.3096	4883.4985	NaN	NaN	0.2042	0.0584	0.7476	0.0294	0.1037	0.0271	0.0339
0.0	0.0	0.0	21089.3096	6982.4985	NaN	NaN	0.2487	0.0591	0.7461	0.0296	0.1045	0.0269	0.0338
0.0	0.0	0.0	21147.3096	4200.4985	NaN	NaN	0.1657	0.0588	0.7443	0.0301	0.1055	0.0272	0.034
0.0	0.0	0.0	17711.3096	4096.4985	NaN	NaN	0.1878	0.0597	0.7427	0.03	0.1064	0.0271	0.0341
0.0	0.0	0.0	18120.3096	6065.4985	NaN	NaN	0.2508	0.0601	0.7402	0.0302	0.1079	0.0271	0.0344
0.0	0.0	0.0	21169.3096	5714.4985	NaN	NaN	0.2126	0.0611	0.7364	0.0303	0.1098	0.0278	0.0347
0.0	0.0	0.0	17978.3096	5459.4985	NaN	NaN	0.2329	0.0609	0.7379	0.0303	0.1088	0.0272	0.0348
0.0	0.0	0.0	20348.3096	3042.4985	NaN	NaN	0.1301	0.061	0.7353	0.0299	0.1106	0.0274	0.0357
0.0	0.0	0.0	17120.3096	3211.4985	NaN	NaN	0.158	0.0615	0.7408	0.0297	0.1078	0.0264	0.0338
0.0	0.0	0.0	19547.3096	6100.4985	NaN	NaN	0.2379	0.0621	0.7368	0.0302	0.11	0.0267	0.0343
0.0	0.0	0.0	18472.3096	6129.4985	NaN	NaN	0.2491	0.0625	0.7357	0.0305	0.1103	0.027	0.0339
0.0	0.0	0.0	19671.3096	4199.4985	NaN	NaN	0.1759	0.0624	0.7348	0.031	0.1103	0.0271	0.0344
0.0	0.0	0.0	18506.3096	4906.4985	NaN	NaN	0.2096	0.0617	0.7379	0.0312	0.1083	0.027	0.0339
0.0	0.0	0.0	19857.3096	80.4985	NaN	NaN	0.004	0.0607	0.7397	0.0314	0.1071	0.0271	0.034
0.0	0.0	0.0	17409.3096	7363.4985	NaN	NaN	0.2972	0.0615	0.7362	0.0317	0.1085	0.0273	0.0349
0.0	0.0	0.0	21306.3096	5307.4985	NaN	NaN	0.1994	0.0609	0.736	0.0321	0.1081	0.0275	0.0354
0.0	0.0	0.0	18923.3096	6232.4985	NaN	NaN	0.2478	0.0609	0.7363	0.0325	0.1069	0.0277	0.0357
0.0	0.0	0.0	18450.3096	2031.4985	NaN	NaN	0.0992	0.0604	0.7393	0.0324	0.1047	0.0277	0.0354
0.0	0.0	0.0	17853.3096	5738.4985	NaN	NaN	0.2432	0.061	0.7358	0.0329	0.1061	0.028	0.0362
0.0	0.0	0.0	19246.3096	5679.4985	NaN	NaN	0.2279	0.0601	0.7407	0.0326	0.1033	0.0277	0.0355
0.0	0.0	0.0	18194.3096	4471.4985	NaN	NaN	0.1973	0.0611	0.7332	0.033	0.1076	0.0283	0.0368
0.0	0.0	0.0	19878.3096	5990.4985	NaN	NaN	0.2316	0.0611	0.7357	0.0329	0.1059	0.0281	0.0364
0.0	0.0	0.0	23838.3096	4830.4985	NaN	NaN	0.1685	0.0603	0.7384	0.0332	0.1037	0.0282	0.0363
0.0	0.0	0.0	19899.3096	2334.4985	NaN	NaN	0.105	0.0599	0.7403	0.0334	0.1014	0.0285	0.0366
0.0	0.0	0.0	15719.3096	2758.4985	NaN	NaN	0.1493	0.0608	0.7407	0.0337	0.0999	0.0281	0.0367
0.0	0.0	0.0	16679.3096	3116.4985	NaN	NaN	0.1574	0.0595	0.7432	0.0336	0.0988	0.0282	0.0367
0.0	0.0	0.0	18099.3096	5737.4985	NaN	NaN	0.2407	0.0584	0.7464	0.0333	0.0973	0.0282	0.0364
0.0	0.0	0.0	17759.3096	2065.4985	NaN	NaN	0.1042	0.0586	0.7447	0.0332	0.0987	0.0284	0.0364
0.0	0.0	0.0	14987.3096	6086.4985	NaN	NaN	0.2888	0.0585	0.745	0.0333	0.0984	0.0284	0.0364
0.0	0.0	0.0	14276.3096	3950.4985	NaN	NaN	0.2167	0.0578	0.7475	0.0331	0.097	0.0284	0.0362
0.0	0.0	0.0	15556.3096	2367.4985	NaN	NaN	0.1321	0.0591	0.7417	0.0335	0.0996	0.0285	0.0376
0.0	0.0	0.0	16914.3096	4704.4985	NaN	NaN	0.2176	0.059	0.7419	0.0335	0.0993	0.0285	0.0379
0.0	0.0	0.0	17099.3096	5497.4985	NaN	NaN	0.2433	0.059	0.7435	0.0335	0.0987	0.0282	0.0372
0.0	0.0	0.0	17887.3096	6108.4985	NaN	NaN	0.2546	0.0576	0.7475	0.0333	0.0968	0.028	0.0368
0.0	0.0	0.0	12870.3096	5031.4985	NaN	NaN	0.2811	0.0584	0.7448	0.0337	0.0984	0.0279	0.0369
0.0	0.0	0.0	17352.3096	2602.4985	NaN	NaN	0.1304	0.0564	0.7527	0.0333	0.0945	0.0274	0.0357
0.0	0.0	0.0	19265.3096	2048.4985	NaN	NaN	0.0961	0.0568	0.7511	0.0335	0.0956	0.0273	0.0357
0.0	0.0	0.0	16504.3096	4136.4985	NaN	NaN	0.2004	0.0559	0.7551	0.0334	0.0936	0.0274	0.0346
0.0	0.0	0.0	13848.3096	3096.4985	NaN	NaN	0.1827	0.0554	0.7605	0.0334	0.0904	0.027	0.0333
0.0	0.0	0.0	17692.3096	6498.4985	NaN	NaN	0.2686	0.0546	0.7624	0.0337	0.0887	0.0269	0.0336
0.0	0.0	0.0	17196.3096	3162.4985	NaN	NaN	0.1553	0.0533	0.7686	0.0335	0.085	0.0265	0.0331
0.0	0.0	0.0	17739.3096	5347.4985	NaN	NaN	0.2316	0.0533	0.7707	0.0334	0.0835	0.026	0.033
0.0	0.0	0.0	19758.3096	5358.4985	NaN	NaN	0.2133	0.0521	0.7752	0.0332	0.081	0.026	0.0326
0.0	0.0	0.0	16044.3096	5969.4985	NaN	NaN	0.2712	0.0525	0.7752	0.0328	0.081	0.0259	0.0327
0.0	0.0	0.0	17988.3096	3590.4985	NaN	NaN	0.1664	0.0529	0.7803	0.0324	0.0785	0.0246	0.0313
0.0	0.0	0.0	17661.3096	-1076.5015	NaN	NaN	-0.0649	0.0527	0.778	0.0325	0.0794	0.0252	0.0321
0.0	0.0	0.0	12283.3096	5004.4985	NaN	NaN	0.2895	0.0532	0.7798	0.0326	0.0782	0.0247	0.0315
0.0	0.0	0.0	19078.3096	5712.4985	NaN	NaN	0.2304	0.0527	0.7805	0.0328	0.0775	0.0249	0.0316
0.0	0.0	0.0	17626.3096	3216.4985	NaN	NaN	0.1543	0.0529	0.7803	0.0327	0.0776	0.025	0.0315
0.0	0.0	0.0	13833.3096	4950.4985	NaN	NaN	0.2636	0.0536	0.78	0.0326	0.078	0.0247	0.0311
0.0	0.0	0.0	14955.3096	4435.4985	NaN	NaN	0.2287	0.0543	0.7776	0.0326	0.0794	0.0249	0.0312
0.0	0.0	0.0	17322.3096	2270.4985	NaN	NaN	0.1159	0.0547	0.7781	0.0324	0.0794	0.0245	0.0307
0.0	0.0	0.0	14814.3096	5160.4985	NaN	NaN	0.2584	0.0559	0.7732	0.0324	0.0822	0.025	0.0313
0.0	0.0	0.0	17930.3096	6913.4985	NaN	NaN	0.2783	0.0573	0.7703	0.0321	0.0837	0.0252	0.0313
0.0	0.0	0.0	14971.3096	3561.4985	NaN	NaN	0.1922	0.058	0.7713	0.0318	0.0834	0.0248	0.0307
0.0	0.0	0.0	14268.3096	6008.4985	NaN	NaN	0.2963	0.0599	0.7632	0.0321	0.0881	0.0252	0.0315
0.0	0.0	0.0	17176.3096	7025.4985	NaN	NaN	0.2903	0.0612	0.7562	0.0319	0.0922	0.0261	0.0324
0.0	0.0	0.0	16282.3096	4206.4985	NaN	NaN	0.2053	0.0623	0.7538	0.0319	0.0935	0.026	0.0325
0.0	0.0	0.0	18300.3096	6166.4985	NaN	NaN	0.252	0.0637	0.7498	0.0315	0.0958	0.0264	0.0328
0.0	0.0	0.0	17950.3096	-1218.5015	NaN	NaN	-0.0728	0.065	0.7482	0.0313	0.0972	0.026	0.0323
0.0	0.0	0.0	17224.3096	6899.4985	NaN	NaN	0.286	0.066	0.7426	0.0311	0.1009	0.0266	0.0328
0.0	0.0	0.0	14419.3096	2111.4985	NaN	NaN	0.1277	0.068	0.7382	0.0309	0.1041	0.0266	0.0322
0.0	0.0	0.0	18018.3096	5672.4985	NaN	NaN	0.2394	0.0692	0.7313	0.0309	0.1087	0.0273	0.0327
0.0	0.0	0.0	19797.3096	4666.4985	NaN	NaN	0.1908	0.07	0.7321	0.0306	0.1088	0.0268	0.0317
0.0	0.0	0.0	16244.3096	2867.4985	NaN	NaN	0.15	0.0713	0.7272	0.0305	0.1121	0.027	0.0318
0.0	0.0	0.0	14614.3096	2349.4985	NaN	NaN	0.1385	0.0712	0.7303	0.0302	0.1112	0.0264	0.0307
0.0	0.0	0.0	16574.3096	4849.4985	NaN	NaN	0.2264	0.0724	0.723	0.0303	0.1161	0.0267	0.0314
0.0	0.0	0.0	15772.3096	4725.4985	NaN	NaN	0.2305	0.0713	0.729	0.0302	0.1133	0.0262	0.0301
0.0	0.0	0.0	16427.3096	3723.4985	NaN	NaN	0.1848	0.0716	0.7251	0.0302	0.1164	0.0263	0.0303
0.0	0.0	0.0	15923.3096	4856.4985	NaN	NaN	0.2337	0.0711	0.7289	0.0302	0.1144	0.0258	0.0296
0.0	0.0	0.0	19484.3096	1334.4985	NaN	NaN	0.0641	0.0704	0.7298	0.0304	0.1144	0.0255	0.0294
0.0	0.0	0.0	14406.3096	4948.4985	NaN	NaN	0.2557	0.0702	0.7314	0.0305	0.1134	0.0251	0.0293
0.0	0.0	0.0	17207.3096	2429.4985	NaN	NaN	0.1237	0.0688	0.737	0.0309	0.1102	0.0243	0.0289
0.0	0.0	0.0	19349.3096	2883.4985	NaN	NaN	0.1297	0.0679	0.7368	0.0313	0.1097	0.0246	0.0297
0.0	0.0	0.0	13697.3096	3362.4985	NaN	NaN	0.1971	0.0674	0.7428	0.0315	0.1054	0.0238	0.0293
0.0	0.0	0.0	17603.3096	3384.4985	NaN	NaN	0.1613	0.0665	0.7454	0.0318	0.1029	0.0239	0.0295
0.0	0.0	0.0	17351.3096	4468.4985	NaN	NaN	0.2048	0.0668	0.7473	0.0321	0.1005	0.0237	0.0296
0.0	0.0	0.0	15340.3096	4069.4985	NaN	NaN	0.2097	0.0658	0.7517	0.0323	0.097	0.0235	0.0297
0.0	0.0	0.0	13374.3096	2566.4985	NaN	NaN	0.161	0.0664	0.7527	0.0324	0.0951	0.0236	0.0298
0.0	0.0	0.0	14733.3096	5850.4985	NaN	NaN	0.2842	0.0662	0.7546	0.0325	0.093	0.0239	0.0299
0.0	0.0	0.0	17198.3096	5849.4985	NaN	NaN	0.2538	0.0661	0.7541	0.0327	0.0924	0.0243	0.0305
0.0	0.0	0.0	15372.3096	3950.4985	NaN	NaN	0.2044	0.0658	0.7553	0.0326	0.0909	0.0247	0.0308
0.0	0.0	0.0	12558.3096	36.4985	NaN	NaN	0.0029	0.0653	0.7587	0.0323	0.0886	0.0246	0.0305
0.0	0.0	0.0	16079.3096	6360.4985	NaN	NaN	0.2834	0.0641	0.7628	0.032	0.0863	0.0245	0.0303
0.0	0.0	0.0	14884.3096	881.4985	NaN	NaN	0.0559	0.0628	0.7662	0.0317	0.0845	0.0246	0.0302
0.0	0.0	0.0	14235.3096	3675.4985	NaN	NaN	0.2052	0.0621	0.7669	0.0316	0.0841	0.0248	0.0305
0.0	0.0	0.0	17831.3096	2647.4985	NaN	NaN	0.1293	0.0607	0.77	0.0316	0.0821	0.025	0.0305
0.0	0.0	0.0	20544.3096	5791.4985	NaN	NaN	0.2199	0.0593	0.7714	0.0316	0.0812	0.0255	0.031
0.0	0.0	0.0	15302.3096	6937.4985	NaN	NaN	0.3119	0.059	0.7728	0.0314	0.0808	0.0252	0.0309
0.0	0.0	0.0	16619.3096	2511.4985	NaN	NaN	0.1313	0.0593	0.769	0.0311	0.083	0.0258	0.0316
0.0	0.0	0.0	12855.3096	1870.4985	NaN	NaN	0.127	0.0592	0.7751	0.0307	0.0801	0.0247	0.0303
0.0	0.0	0.0	12524.3096	4068.4985	NaN	NaN	0.2452	0.0597	0.7705	0.0306	0.0831	0.0252	0.0309
0.0	0.0	0.0	14831.3096	4450.4985	NaN	NaN	0.2308	0.0595	0.7718	0.0304	0.0829	0.025	0.0305
0.0	0.0	0.0	16649.3096	1882.4985	NaN	NaN	0.1016	0.06	0.7703	0.0303	0.0838	0.0251	0.0306
0.0	0.0	0.0	17656.3096	874.4985	NaN	NaN	0.0472	0.0592	0.7735	0.0302	0.0821	0.0248	0.0302
0.0	0.0	0.0	12337.3096	2895.4985	NaN	NaN	0.1901	0.0588	0.7744	0.0303	0.0818	0.0247	0.03
0.0	0.0	0.0	13864.3096	5095.4985	NaN	NaN	0.2688	0.0577	0.775	0.0303	0.0816	0.025	0.0304
0.0	0.0	0.0	12982.3096	5990.4985	NaN	NaN	0.3157	0.0578	0.7741	0.0304	0.0821	0.0252	0.0306
0.0	0.0	0.0	17411.3096	6580.4985	NaN	NaN	0.2743	0.0569	0.7775	0.0304	0.0799	0.0249	0.0304
0.0	0.0	0.0	18259.3096	4138.4985	NaN	NaN	0.1848	0.0574	0.7792	0.0304	0.0788	0.0245	0.0298
0.0	0.0	0.0	13283.3096	3848.4985	NaN	NaN	0.2246	0.0565	0.7835	0.0304	0.0763	0.024	0.0294
0.0	0.0	0.0	15559.3096	2829.4985	NaN	NaN	0.1539	0.057	0.7831	0.0305	0.0764	0.0239	0.0292
0.0	0.0	0.0	18148.3096	5400.4985	NaN	NaN	0.2293	0.0559	0.785	0.0305	0.0752	0.024	0.0295
0.0	0.0	0.0	17954.3096	3168.4985	NaN	NaN	0.15	0.0565	0.7856	0.0306	0.0745	0.0236	0.0291
0.0	0.0	0.0	18985.3096	4353.4985	NaN	NaN	0.1865	0.0559	0.7878	0.0306	0.0733	0.0235	0.029
0.0	0.0	0.0	14487.3096	2743.4985	NaN	NaN	0.1592	0.0559	0.7885	0.0307	0.0728	0.0234	0.0288
0.0	0.0	0.0	15044.3096	7692.4985	NaN	NaN	0.3383	0.0555	0.7885	0.0307	0.0726	0.0235	0.0291
0.0	0.0	0.0	14914.3096	2687.4985	NaN	NaN	0.1527	0.0559	0.7886	0.0307	0.0726	0.0233	0.029
0.0	0.0	0.0	15732.3096	2340.4985	NaN	NaN	0.1295	0.0557	0.7895	0.0307	0.0718	0.0232	0.029
0.0	0.0	0.0	17285.3096	4121.4985	NaN	NaN	0.1925	0.0555	0.7922	0.0305	0.0705	0.0228	0.0285
0.0	0.0	0.0	14643.3096	4110.4985	NaN	NaN	0.2192	0.0557	0.7904	0.0305	0.0713	0.0231	0.029
0.0	0.0	0.0	16209.3096	3446.4985	NaN	NaN	0.1753	0.0554	0.7937	0.0305	0.0696	0.0223	0.0285
0.0	0.0	0.0	17754.3096	2476.4985	NaN	NaN	0.1224	0.0562	0.7896	0.0305	0.0716	0.0229	0.0293
0.0	0.0	0.0	16370.3096	4275.4985	NaN	NaN	0.2071	0.0554	0.7923	0.0304	0.0699	0.0228	0.0292
0.0	0.0	0.0	12004.3096	3005.4985	NaN	NaN	0.2002	0.0564	0.7911	0.0304	0.0703	0.0226	0.0292
0.0	0.0	0.0	15745.3096	-1255.5015	NaN	NaN	-0.0866	0.0573	0.7911	0.0304	0.0699	0.0224	0.029
0.0	0.0	0.0	15730.3096	1976.4985	NaN	NaN	0.1116	0.0572	0.791	0.0304	0.0695	0.0226	0.0292
0.0	0.0	0.0	12140.3096	2556.4985	NaN	NaN	0.1739	0.0571	0.7912	0.0305	0.0694	0.0226	0.0292
0.0	0.0	0.0	21077.3096	4945.4985	NaN	NaN	0.19	0.0559	0.7904	0.0307	0.0699	0.0231	0.0299
0.0	0.0	0.0	16108.3096	4333.4985	NaN	NaN	0.212	0.0566	0.7885	0.0307	0.0709	0.0231	0.0301
0.0	0.0	0.0	17558.3096	686.4985	NaN	NaN	0.0376	0.056	0.7916	0.0306	0.0696	0.0226	0.0296
0.0	0.0	0.0	16849.3096	6294.4985	NaN	NaN	0.272	0.0559	0.7887	0.0308	0.0712	0.023	0.0305
0.0	0.0	0.0	14275.3096	3079.4985	NaN	NaN	0.1774	0.0555	0.7904	0.0308	0.0704	0.0227	0.0302
0.0	0.0	0.0	15323.3096	2998.4985	NaN	NaN	0.1637	0.0553	0.7918	0.031	0.0693	0.0225	0.0301
0.0	0.0	0.0	15014.3096	4721.4985	NaN	NaN	0.2392	0.055	0.7905	0.0312	0.07	0.0226	0.0307
0.0	0.0	0.0	12275.3096	4920.4985	NaN	NaN	0.2861	0.0544	0.7928	0.0311	0.0689	0.0225	0.0303
0.0	0.0	0.0	14499.3096	2858.4985	NaN	NaN	0.1647	0.0549	0.7934	0.0311	0.0686	0.0222	0.0298
0.0	0.0	0.0	19817.3096	3405.4985	NaN	NaN	0.1466	0.0541	0.7936	0.0312	0.0688	0.0223	0.0301
0.0	0.0	0.0	13740.3096	4175.4985	NaN	NaN	0.2331	0.0548	0.7937	0.0311	0.0687	0.0222	0.0295
0.0	0.0	0.0	12771.3096	6164.4985	NaN	NaN	0.3255	0.055	0.7946	0.0311	0.068	0.0221	0.0292
0.0	0.0	0.0	16098.3096	2245.4985	NaN	NaN	0.1224	0.056	0.7941	0.0311	0.068	0.022	0.0288
0.0	0.0	0.0	15997.3096	2375.4985	NaN	NaN	0.1293	0.0561	0.7946	0.0311	0.0677	0.0219	0.0286
0.0	0.0	0.0	20006.3096	6683.4985	NaN	NaN	0.2504	0.0561	0.7951	0.031	0.0676	0.0219	0.0283
0.0	0.0	0.0	17031.3096	2213.4985	NaN	NaN	0.115	0.0563	0.795	0.031	0.0676	0.022	0.0281
0.0	0.0	0.0	17112.3096	345.4985	NaN	NaN	0.0198	0.0563	0.7953	0.031	0.0675	0.022	0.0279
0.0	0.0	0.0	14270.3096	3720.4985	NaN	NaN	0.2068	0.0566	0.793	0.0311	0.0686	0.0224	0.0282
0.0	0.0	0.0	16004.3096	1699.4985	NaN	NaN	0.096	0.0568	0.7933	0.0311	0.0685	0.0222	0.028
0.0	0.0	0.0	16335.3096	4925.4985	NaN	NaN	0.2317	0.0564	0.7935	0.0311	0.0687	0.0223	0.028
0.0	0.0	0.0	13595.3096	3272.4985	NaN	NaN	0.194	0.0576	0.7905	0.031	0.0702	0.0225	0.0281
0.0	0.0	0.0	16334.3096	5517.4985	NaN	NaN	0.2525	0.0568	0.7919	0.031	0.0698	0.0225	0.028
0.0	0.0	0.0	15453.3096	3195.4985	NaN	NaN	0.1714	0.0575	0.79	0.0309	0.0711	0.0225	0.028
0.0	0.0	0.0	15288.3096	3503.4985	NaN	NaN	0.1864	0.0584	0.7877	0.0309	0.0723	0.0226	0.0281
0.0	0.0	0.0	18319.3096	998.4985	NaN	NaN	0.0517	0.0577	0.7885	0.0308	0.0723	0.0226	0.028
0.0	0.0	0.0	13472.3096	4786.4985	NaN	NaN	0.2621	0.0591	0.7847	0.0309	0.0743	0.0227	0.0282
0.0	0.0	0.0	18224.3096	3863.4985	NaN	NaN	0.1749	0.0579	0.7872	0.0308	0.0735	0.0226	0.0281
0.0	0.0	0.0	15924.3096	4005.4985	NaN	NaN	0.201	0.0595	0.7817	0.0307	0.0766	0.023	0.0284
0.0	0.0	0.0	16178.3096	5220.4985	NaN	NaN	0.244	0.0591	0.7829	0.0307	0.0763	0.0227	0.0283
0.0	0.0	0.0	19363.3096	3311.4985	NaN	NaN	0.146	0.0595	0.7824	0.0307	0.0766	0.0226	0.0283
0.0	0.0	0.0	11575.3096	-75.5015	NaN	NaN	-0.0066	0.0592	0.7842	0.0306	0.0757	0.0222	0.028
0.0	0.0	0.0	12654.3096	5603.4985	NaN	NaN	0.3069	0.059	0.7836	0.0307	0.0761	0.0224	0.0283
0.0	0.0	0.0	14145.3096	3122.4985	NaN	NaN	0.1808	0.0592	0.7845	0.0308	0.0755	0.0221	0.0279
0.0	0.0	0.0	17706.3096	611.4985	NaN	NaN	0.0334	0.058	0.7869	0.0309	0.0743	0.022	0.0279
0.0	0.0	0.0	15265.3096	1890.4985	NaN	NaN	0.1102	0.0588	0.7847	0.031	0.0753	0.0221	0.0281
0.0	0.0	0.0	14626.3096	3620.4985	NaN	NaN	0.1984	0.0573	0.7894	0.0312	0.0726	0.0219	0.0276
0.0	0.0	0.0	14813.3096	190.4985	NaN	NaN	0.0127	0.0566	0.7908	0.0313	0.072	0.0217	0.0276
0.0	0.0	0.0	15731.3096	3393.4985	NaN	NaN	0.1774	0.0569	0.7888	0.0314	0.0729	0.0218	0.0281
0.0	0.0	0.0	16806.3096	4555.4985	NaN	NaN	0.2133	0.0566	0.7913	0.0314	0.0717	0.0216	0.0275
0.0	0.0	0.0	13301.3096	4329.4985	NaN	NaN	0.2456	0.0567	0.7913	0.0314	0.0718	0.0215	0.0273
0.0	0.0	0.0	16142.3096	4621.4985	NaN	NaN	0.2226	0.0569	0.7902	0.0314	0.0725	0.0216	0.0274
0.0	0.0	0.0	15497.3096	5899.4985	NaN	NaN	0.2757	0.0577	0.79	0.0313	0.0723	0.0216	0.0272
0.0	0.0	0.0	17320.3096	3063.4985	NaN	NaN	0.1503	0.0575	0.7919	0.0313	0.0709	0.0215	0.0268
0.0	0.0	0.0	15719.3096	3309.4985	NaN	NaN	0.1739	0.0583	0.7908	0.0311	0.0712	0.0218	0.0268
0.0	0.0	0.0	13350.3096	2300.4985	NaN	NaN	0.147	0.058	0.7929	0.031	0.0698	0.0218	0.0265
0.0	0.0	0.0	16702.3096	2193.4985	NaN	NaN	0.1161	0.0579	0.7926	0.0311	0.0698	0.0219	0.0267
0.0	0.0	0.0	17171.3096	1008.4985	NaN	NaN	0.0555	0.0572	0.7935	0.0309	0.0695	0.022	0.0269
0.0	0.0	0.0	15598.3096	5478.4985	NaN	NaN	0.2599	0.057	0.7941	0.0309	0.0692	0.022	0.0269
0.0	0.0	0.0	17961.3096	2851.4985	NaN	NaN	0.137	0.0561	0.7963	0.0308	0.0681	0.022	0.0267
0.0	0.0	0.0	13813.3096	2005.4985	NaN	NaN	0.1268	0.0567	0.7964	0.0308	0.0675	0.022	0.0266
0.0	0.0	0.0	10850.3096	3026.4985	NaN	NaN	0.2181	0.057	0.7971	0.0308	0.0668	0.0218	0.0265
0.0	0.0	0.0	13544.3096	1863.4985	NaN	NaN	0.1209	0.0548	0.8003	0.0308	0.0653	0.022	0.0267
0.0	0.0	0.0	15007.3096	5092.4985	NaN	NaN	0.2534	0.054	0.8023	0.0309	0.0642	0.0218	0.0268
0.0	0.0	0.0	18675.3096	5007.4985	NaN	NaN	0.2114	0.052	0.8058	0.0308	0.0627	0.0219	0.0269
0.0	0.0	0.0	14809.3096	3328.4985	NaN	NaN	0.1835	0.0517	0.807	0.0307	0.0621	0.0218	0.0268
0.0	0.0	0.0	16354.3096	4866.4985	NaN	NaN	0.2293	0.0501	0.8102	0.0307	0.0606	0.0217	0.0267
0.0	0.0	0.0	17293.3096	7206.4985	NaN	NaN	0.2941	0.0495	0.811	0.0307	0.0603	0.0216	0.0269
0.0	0.0	0.0	13136.3096	5158.4985	NaN	NaN	0.282	0.0489	0.8134	0.0307	0.0588	0.0214	0.0267
0.0	0.0	0.0	16732.3096	3264.4985	NaN	NaN	0.1633	0.0492	0.8133	0.0306	0.0587	0.0214	0.0268
0.0	0.0	0.0	16536.3096	5289.4985	NaN	NaN	0.2424	0.0484	0.8152	0.0307	0.0576	0.0213	0.0268
0.0	0.0	0.0	19686.3096	4074.4985	NaN	NaN	0.1715	0.0475	0.8178	0.0306	0.0563	0.0212	0.0267
0.0	0.0	0.0	15991.3096	5510.4985	NaN	NaN	0.2563	0.0469	0.8191	0.0307	0.0556	0.0211	0.0267
0.0	0.0	0.0	15880.3096	1785.4985	NaN	NaN	0.1011	0.0459	0.8214	0.0307	0.0545	0.021	0.0265
0.0	0.0	0.0	13881.3096	3781.4985	NaN	NaN	0.2141	0.0449	0.8232	0.0308	0.0537	0.021	0.0264
0.0	0.0	0.0	17520.3096	4733.4985	NaN	NaN	0.2127	0.044	0.8251	0.0309	0.0529	0.0208	0.0263
0.0	0.0	0.0	17477.3096	3519.4985	NaN	NaN	0.1676	0.0439	0.8255	0.0308	0.0528	0.0208	0.0262
0.0	0.0	0.0	17885.3096	1717.4985	NaN	NaN	0.0876	0.0439	0.826	0.0308	0.0526	0.0207	0.0261
0.0	0.0	0.0	15442.3096	3514.4985	NaN	NaN	0.1854	0.0442	0.8252	0.0309	0.0531	0.0208	0.0259
0.0	0.0	0.0	16345.3096	3992.4985	NaN	NaN	0.1963	0.0442	0.8252	0.0309	0.053	0.0208	0.0258
0.0	0.0	0.0	15495.3096	4608.4985	NaN	NaN	0.2292	0.0451	0.8235	0.0309	0.0538	0.0208	0.0258
0.0	0.0	0.0	15528.3096	397.4985	NaN	NaN	0.025	0.0466	0.8213	0.0309	0.0548	0.0208	0.0258
0.0	0.0	0.0	17605.3096	2418.4985	NaN	NaN	0.1208	0.0478	0.8189	0.0307	0.0559	0.0209	0.0257
0.0	0.0	0.0	16739.3096	2164.4985	NaN	NaN	0.1145	0.0485	0.8176	0.0306	0.0567	0.0209	0.0258
0.0	0.0	0.0	15636.3096	3985.4985	NaN	NaN	0.2031	0.0492	0.8156	0.0305	0.0576	0.021	0.026
0.0	0.0	0.0	13807.3096	2228.4985	NaN	NaN	0.139	0.0506	0.8133	0.0305	0.0584	0.021	0.0262
0.0	0.0	0.0	13248.3096	-1093.5015	NaN	NaN	-0.09	0.0523	0.81	0.0306	0.0594	0.0213	0.0264
0.0	0.0	0.0	10559.3096	2559.4985	NaN	NaN	0.1951	0.054	0.8072	0.0306	0.0603	0.0214	0.0264
0.0	0.0	0.0	8182.3096	2338.4985	NaN	NaN	0.2223	0.0546	0.8064	0.0306	0.0604	0.0216	0.0264
0.0	0.0	0.0	7336.3096	2201.4985	NaN	NaN	0.2308	0.0561	0.803	0.0308	0.0618	0.0217	0.0266
0.0	0.0	0.0	11179.3096	2925.4985	NaN	NaN	0.2074	0.0556	0.8034	0.0309	0.0616	0.0219	0.0267
0.0	0.0	0.0	8863.3096	2679.4985	NaN	NaN	0.2321	0.0555	0.8023	0.0309	0.0623	0.022	0.0269
0.0	0.0	0.0	12929.3096	5605.4985	NaN	NaN	0.3024	0.0541	0.8041	0.031	0.0616	0.0222	0.027
0.0	0.0	0.0	9823.3096	4027.4985	NaN	NaN	0.2908	0.0552	0.8015	0.031	0.0628	0.0223	0.0271
0.0	0.0	0.0	10012.3096	1393.4985	NaN	NaN	0.1222	0.0549	0.8028	0.031	0.0619	0.0223	0.027
0.0	0.0	0.0	8922.3096	1156.4985	NaN	NaN	0.1147	0.0563	0.7993	0.0309	0.0638	0.0225	0.0272
0.0	0.0	0.0	10106.3096	4259.4985	NaN	NaN	0.2965	0.0564	0.798	0.0309	0.0646	0.0227	0.0275
0.0	0.0	0.0	10954.3096	5006.4985	NaN	NaN	0.3137	0.0567	0.796	0.0309	0.0658	0.0229	0.0276
0.0	0.0	0.0	8343.3096	1796.4985	NaN	NaN	0.1772	0.0582	0.7924	0.0307	0.0678	0.0231	0.0277
0.0	0.0	0.0	7525.3096	2452.4985	NaN	NaN	0.2458	0.0582	0.7919	0.0304	0.0686	0.023	0.0278
0.0	0.0	0.0	8716.3096	2461.4985	NaN	NaN	0.2202	0.0575	0.792	0.0299	0.0695	0.023	0.0282
0.0	0.0	0.0	12078.3096	3752.4985	NaN	NaN	0.237	0.057	0.7922	0.0295	0.0699	0.0229	0.0285
0.0	0.0	0.0	13059.3096	3235.4985	NaN	NaN	0.1986	0.0567	0.7922	0.0292	0.0702	0.023	0.0287
0.0	0.0	0.0	10501.3096	413.4985	NaN	NaN	0.0379	0.0565	0.793	0.0291	0.0698	0.023	0.0286
0.0	0.0	0.0	10149.3096	4691.4985	NaN	NaN	0.3161	0.0561	0.7935	0.029	0.0696	0.023	0.0287
0.0	0.0	0.0	9736.3096	3525.4985	NaN	NaN	0.2658	0.0559	0.793	0.0289	0.0699	0.0232	0.0291
0.0	0.0	0.0	8284.3096	2465.4985	NaN	NaN	0.2294	0.0554	0.796	0.029	0.0684	0.0227	0.0285
0.0	0.0	0.0	12210.3096	1330.4985	NaN	NaN	0.0983	0.0549	0.7958	0.0291	0.0686	0.0229	0.0288
0.0	0.0	0.0	11498.3096	3399.4985	NaN	NaN	0.2282	0.0545	0.7949	0.0291	0.069	0.0233	0.0292
0.0	0.0	0.0	9537.3096	3145.4985	NaN	NaN	0.248	0.0537	0.7998	0.029	0.0667	0.0226	0.0282
0.0	0.0	0.0	9957.3096	2176.4985	NaN	NaN	0.1794	0.0533	0.7994	0.0289	0.0674	0.0227	0.0283
0.0	0.0	0.0	9746.3096	2069.4985	NaN	NaN	0.1751	0.0523	0.802	0.0288	0.0665	0.0224	0.028
0.0	0.0	0.0	5088.3096	1800.4985	NaN	NaN	0.2614	0.0515	0.8026	0.0285	0.0672	0.0222	0.028
0.0	0.0	0.0	9061.3096	3296.4985	NaN	NaN	0.2668	0.0506	0.8029	0.0282	0.0679	0.0222	0.0282
0.0	0.0	0.0	9058.3096	3606.4985	NaN	NaN	0.2848	0.0503	0.8031	0.0279	0.0683	0.0223	0.0282
0.0	0.0	0.0	9775.3096	157.4985	NaN	NaN	0.0159	0.0496	0.8069	0.0278	0.0665	0.0217	0.0275
0.0	0.0	0.0	10451.3096	5017.4985	NaN	NaN	0.3244	0.0495	0.805	0.0277	0.0675	0.0221	0.0281
0.0	0.0	0.0	8042.3096	2132.4985	NaN	NaN	0.2096	0.0497	0.8061	0.0279	0.0664	0.0221	0.0279
0.0	0.0	0.0	7820.3096	1693.4985	NaN	NaN	0.178	0.0488	0.8115	0.0281	0.063	0.0215	0.0271
0.0	0.0	0.0	10542.3096	4201.4985	NaN	NaN	0.285	0.049	0.8081	0.0285	0.0639	0.0224	0.0282
0.0	0.0	0.0	8916.3096	4740.4985	NaN	NaN	0.3471	0.0494	0.8082	0.0287	0.0629	0.0228	0.028
0.0	0.0	0.0	8984.3096	3347.4985	NaN	NaN	0.2715	0.0488	0.814	0.0287	0.0595	0.0222	0.0268
0.0	0.0	0.0	11634.3096	3309.4985	NaN	NaN	0.2215	0.0491	0.8116	0.029	0.0603	0.0227	0.0273
0.0	0.0	0.0	9175.3096	1605.4985	NaN	NaN	0.1489	0.0489	0.8128	0.0289	0.0595	0.0228	0.027
0.0	0.0	0.0	6767.3096	4241.4985	NaN	NaN	0.3853	0.0494	0.8127	0.029	0.0595	0.0227	0.0268
0.0	0.0	0.0	11721.3096	781.4985	NaN	NaN	0.0625	0.0493	0.8125	0.0292	0.0594	0.0227	0.0268
0.0	0.0	0.0	9202.3096	1090.4985	NaN	NaN	0.1059	0.0499	0.8112	0.0293	0.06	0.0226	0.0269
0.0	0.0	0.0	8946.3096	1899.4985	NaN	NaN	0.1751	0.0498	0.8119	0.0294	0.0598	0.0224	0.0267
0.0	0.0	0.0	9887.3096	3107.4985	NaN	NaN	0.2391	0.0505	0.8082	0.0297	0.0617	0.0226	0.0273
0.0	0.0	0.0	10513.3096	3146.4985	NaN	NaN	0.2303	0.0507	0.8087	0.0298	0.0615	0.0222	0.027
0.0	0.0	0.0	10248.3096	1010.4985	NaN	NaN	0.0898	0.0516	0.807	0.03	0.0624	0.022	0.0271
0.0	0.0	0.0	8634.3096	4816.4985	NaN	NaN	0.3581	0.0517	0.8057	0.0303	0.0627	0.0221	0.0275
0.0	0.0	0.0	8159.3096	1680.4985	NaN	NaN	0.1708	0.0522	0.8035	0.0305	0.0634	0.0223	0.0281
0.0	0.0	0.0	8273.3096	3570.4985	NaN	NaN	0.3015	0.0527	0.8045	0.0302	0.0629	0.0215	0.0281
0.0	0.0	0.0	11752.3096	1480.4985	NaN	NaN	0.1119	0.0527	0.8035	0.0303	0.0634	0.0215	0.0287
0.0	0.0	0.0	8839.3096	4282.4985	NaN	NaN	0.3264	0.0535	0.8003	0.0304	0.0648	0.0217	0.0293
0.0	0.0	0.0	10228.3096	6013.4985	NaN	NaN	0.3702	0.0531	0.8014	0.0304	0.0642	0.0215	0.0294
0.0	0.0	0.0	11184.3096	2665.4985	NaN	NaN	0.1925	0.0543	0.7975	0.0305	0.0659	0.0216	0.0302
0.0	0.0	0.0	10373.3096	1721.4985	NaN	NaN	0.1423	0.0537	0.8002	0.0304	0.0647	0.0211	0.0299
0.0	0.0	0.0	9364.3096	2523.4985	NaN	NaN	0.2123	0.0543	0.7961	0.0307	0.0664	0.0216	0.0309
0.0	0.0	0.0	11474.3096	3069.4985	NaN	NaN	0.2111	0.0536	0.7992	0.0307	0.0645	0.0213	0.0307
0.0	0.0	0.0	11822.3096	3656.4985	NaN	NaN	0.2362	0.0533	0.7996	0.0308	0.0641	0.0211	0.031
0.0	0.0	0.0	8705.3096	4558.4985	NaN	NaN	0.3437	0.0534	0.7988	0.0308	0.0644	0.0212	0.0314
0.0	0.0	0.0	8734.3096	5819.4985	NaN	NaN	0.3999	0.0529	0.7991	0.031	0.064	0.0214	0.0317
0.0	0.0	0.0	10565.3096	6069.4985	NaN	NaN	0.3649	0.0529	0.7985	0.031	0.0643	0.0213	0.032
0.0	0.0	0.0	11120.3096	4350.4985	NaN	NaN	0.2812	0.0526	0.798	0.0309	0.0646	0.0215	0.0324
0.0	0.0	0.0	9999.3096	1560.4985	NaN	NaN	0.135	0.0525	0.7983	0.0309	0.0644	0.0214	0.0324
0.0	0.0	0.0	9213.3096	3826.4985	NaN	NaN	0.2934	0.0517	0.7996	0.031	0.0636	0.0215	0.0327
0.0	0.0	0.0	10298.3096	5080.4985	NaN	NaN	0.3304	0.0516	0.7983	0.031	0.064	0.0217	0.0334
0.0	0.0	0.0	9499.3096	6463.4985	NaN	NaN	0.4049	0.0519	0.7978	0.031	0.064	0.0217	0.0336
0.0	0.0	0.0	8804.3096	3042.4985	NaN	NaN	0.2568	0.0517	0.799	0.0311	0.0633	0.0216	0.0333
0.0	0.0	0.0	8622.3096	3625.4985	NaN	NaN	0.296	0.0518	0.7977	0.0311	0.0637	0.0219	0.0338
0.0	0.0	0.0	7794.3096	4549.4985	NaN	NaN	0.3686	0.0519	0.7982	0.0309	0.0636	0.0217	0.0336
0.0	0.0	0.0	8563.3096	6065.4985	NaN	NaN	0.4146	0.0524	0.7981	0.0308	0.0639	0.0217	0.033
0.0	0.0	0.0	9540.3096	3278.4985	NaN	NaN	0.2558	0.0528	0.7995	0.0304	0.0639	0.0215	0.0319
0.0	0.0	0.0	8722.3096	4964.4985	NaN	NaN	0.3627	0.0536	0.797	0.0305	0.0651	0.0221	0.0317
0.0	0.0	0.0	9061.3096	4682.4985	NaN	NaN	0.3407	0.0536	0.7976	0.0303	0.0647	0.0224	0.0315
0.0	0.0	0.0	6720.3096	2452.4985	NaN	NaN	0.2674	0.0549	0.7975	0.0302	0.0644	0.0223	0.0308
0.0	0.0	0.0	11256.3096	743.4985	NaN	NaN	0.062	0.0552	0.7967	0.0304	0.0645	0.0226	0.0306
0.0	0.0	0.0	8624.3096	3827.4985	NaN	NaN	0.3074	0.0571	0.7906	0.0308	0.067	0.0233	0.0312
0.0	0.0	0.0	12201.3096	-133.5015	NaN	NaN	-0.0111	0.0563	0.7943	0.0308	0.0652	0.0231	0.0303
0.0	0.0	0.0	12213.3096	860.4985	NaN	NaN	0.0658	0.0573	0.7909	0.0308	0.0671	0.0232	0.0306
0.0	0.0	0.0	11056.3096	2665.4985	NaN	NaN	0.1943	0.056	0.7932	0.0311	0.0661	0.0233	0.0302
0.0	0.0	0.0	8643.3096	1438.4985	NaN	NaN	0.1427	0.0566	0.793	0.0312	0.0664	0.0231	0.0297
0.0	0.0	0.0	9171.3096	5289.4985	NaN	NaN	0.3658	0.0556	0.7958	0.0312	0.0652	0.0228	0.0294
0.0	0.0	0.0	10529.3096	2356.4985	NaN	NaN	0.1829	0.0555	0.7932	0.0313	0.0669	0.0234	0.0297
0.0	0.0	0.0	8727.3096	2784.4985	NaN	NaN	0.2419	0.0553	0.7974	0.0311	0.0649	0.0229	0.0285
0.0	0.0	0.0	10197.3096	2893.4985	NaN	NaN	0.221	0.0552	0.7959	0.031	0.0659	0.0232	0.0288
0.0	0.0	0.0	9195.3096	43.4985	NaN	NaN	0.0047	0.0556	0.7962	0.031	0.0655	0.0233	0.0283
0.0	0.0	0.0	9259.3096	1285.4985	NaN	NaN	0.1219	0.0553	0.799	0.031	0.0641	0.0227	0.0278
0.0	0.0	0.0	11220.3096	3311.4985	NaN	NaN	0.2279	0.0548	0.797	0.0311	0.0654	0.0232	0.0285
0.0	0.0	0.0	6406.3096	1566.4985	NaN	NaN	0.1965	0.0547	0.7977	0.0309	0.0653	0.0231	0.0282
0.0	0.0	0.0	7790.3096	3530.4985	NaN	NaN	0.3119	0.0544	0.7991	0.0309	0.0648	0.0227	0.0281
0.0	0.0	0.0	9815.3096	1046.4985	NaN	NaN	0.0963	0.0538	0.7983	0.031	0.0653	0.0229	0.0287
0.0	0.0	0.0	7751.3096	4081.4985	NaN	NaN	0.3449	0.0539	0.797	0.0308	0.0664	0.0228	0.0291
0.0	0.0	0.0	7740.3096	3606.4985	NaN	NaN	0.3178	0.0543	0.7964	0.0308	0.0667	0.0228	0.029
0.0	0.0	0.0	8134.3096	2625.4985	NaN	NaN	0.244	0.0554	0.7962	0.0308	0.0664	0.0225	0.0286
0.0	0.0	0.0	9975.3096	1678.4985	NaN	NaN	0.144	0.0561	0.7936	0.0312	0.0674	0.0229	0.0288
0.0	0.0	0.0	10167.3096	3738.4985	NaN	NaN	0.2688	0.0592	0.786	0.0316	0.0704	0.0238	0.0291
0.0	0.0	0.0	8639.3096	3782.4985	NaN	NaN	0.3045	0.0642	0.7755	0.0327	0.0732	0.0256	0.0287
0.0	0.0	0.0	10976.3096	1248.4985	NaN	NaN	0.1021	0.0731	0.7549	0.0344	0.0796	0.0293	0.0287
0.0	0.0	0.0	5073.3096	2274.4985	NaN	NaN	0.3095	0.0866	0.7261	0.0364	0.0876	0.035	0.0283
0.0	0.0	0.0	9751.3096	1856.4985	NaN	NaN	0.1599	0.0997	0.7002	0.0384	0.0932	0.0406	0.0279
0.0	0.0	0.0	8922.3096	3700.4985	NaN	NaN	0.2932	0.1091	0.6828	0.0396	0.0967	0.0446	0.0272
0.0	0.0	0.0	8900.3096	1974.4985	NaN	NaN	0.1816	0.1138	0.675	0.0406	0.0977	0.0463	0.0267
0.0	0.0	0.0	8215.3096	5733.4985	NaN	NaN	0.411	0.1205	0.6555	0.041	0.1051	0.0508	0.0272
0.0	0.0	0.0	7769.3096	4348.4985	NaN	NaN	0.3589	0.1198	0.6576	0.0406	0.1041	0.0507	0.0272
0.0	0.0	0.0	7054.3096	2550.4985	NaN	NaN	0.2655	0.1188	0.662	0.0405	0.1026	0.0494	0.0266
0.0	0.0	0.0	9341.3096	-987.5015	NaN	NaN	-0.1182	0.1183	0.662	0.0407	0.1026	0.0499	0.0266
0.0	0.0	0.0	9428.3096	3956.4985	NaN	NaN	0.2956	0.1172	0.6631	0.0402	0.1027	0.0499	0.027
0.0	0.0	0.0	8422.3096	2610.4985	NaN	NaN	0.2366	0.1138	0.6736	0.0401	0.0984	0.0477	0.0263
0.0	0.0	0.0	10396.3096	2852.4985	NaN	NaN	0.2153	0.1154	0.6655	0.04	0.1023	0.0497	0.027
0.0	0.0	0.0	8021.3096	4717.4985	NaN	NaN	0.3703	0.1141	0.6655	0.0396	0.1032	0.0504	0.0273
0.0	0.0	0.0	10730.3096	1384.4985	NaN	NaN	0.1143	0.1107	0.6736	0.039	0.101	0.0486	0.0271
0.0	0.0	0.0	12494.3096	1508.4985	NaN	NaN	0.1077	0.108	0.6802	0.0387	0.0993	0.0472	0.0266
0.0	0.0	0.0	7520.3096	3239.4985	NaN	NaN	0.3011	0.1071	0.6797	0.0384	0.1007	0.0473	0.0268
0.0	0.0	0.0	8981.3096	4833.4985	NaN	NaN	0.3499	0.1044	0.6866	0.0382	0.0984	0.0461	0.0263
0.0	0.0	0.0	9030.3096	5516.4985	NaN	NaN	0.3792	0.1044	0.6858	0.0379	0.0993	0.0463	0.0264
0.0	0.0	0.0	10631.3096	3622.4985	NaN	NaN	0.2541	0.1025	0.6896	0.0376	0.0984	0.0457	0.0263
0.0	0.0	0.0	7728.3096	2156.4985	NaN	NaN	0.2182	0.1013	0.6933	0.0374	0.0971	0.045	0.026
0.0	0.0	0.0	8858.3096	2117.4985	NaN	NaN	0.1929	0.101	0.6924	0.0372	0.0977	0.0455	0.0262
0.0	0.0	0.0	10621.3096	4880.4985	NaN	NaN	0.3148	0.1001	0.6933	0.0367	0.0979	0.0456	0.0264
0.0	0.0	0.0	9207.3096	2132.4985	NaN	NaN	0.1881	0.099	0.699	0.0367	0.0953	0.0442	0.0258
0.0	0.0	0.0	12086.3096	2344.4985	NaN	NaN	0.1625	0.0998	0.6945	0.0364	0.0976	0.0456	0.0261
0.0	0.0	0.0	9238.3096	5031.4985	NaN	NaN	0.3526	0.0988	0.6966	0.036	0.0969	0.0455	0.0262
0.0	0.0	0.0	9647.3096	4400.4985	NaN	NaN	0.3133	0.0965	0.7042	0.0358	0.0941	0.0436	0.0258
0.0	0.0	0.0	12408.3096	2745.4985	NaN	NaN	0.1812	0.0965	0.7045	0.0357	0.0944	0.0434	0.0256
0.0	0.0	0.0	6816.3096	5077.4985	NaN	NaN	0.4269	0.0965	0.703	0.0356	0.0955	0.0437	0.0256
0.0	0.0	0.0	9105.3096	3763.4985	NaN	NaN	0.2925	0.0949	0.7083	0.0356	0.0934	0.0426	0.0252
0.0	0.0	0.0	10398.3096	6381.4985	NaN	NaN	0.3803	0.0968	0.7045	0.0353	0.0954	0.0429	0.0251
0.0	0.0	0.0	8112.3096	4589.4985	NaN	NaN	0.3613	0.0962	0.7051	0.0351	0.0959	0.0426	0.025
0.0	0.0	0.0	5686.3096	2787.4985	NaN	NaN	0.329	0.0964	0.7043	0.0348	0.0972	0.0425	0.0249
0.0	0.0	0.0	9383.3096	3638.4985	NaN	NaN	0.2794	0.0958	0.7059	0.0347	0.0967	0.0422	0.0246
0.0	0.0	0.0	10650.3096	5841.4985	NaN	NaN	0.3542	0.0969	0.701	0.0344	0.1001	0.0428	0.0248
0.0	0.0	0.0	9326.3096	2345.4985	NaN	NaN	0.201	0.0949	0.707	0.0341	0.0981	0.0415	0.0243
0.0	0.0	0.0	9766.3096	2040.4985	NaN	NaN	0.1728	0.0951	0.7067	0.0341	0.0983	0.0416	0.0242
0.0	0.0	0.0	10211.3096	3274.4985	NaN	NaN	0.2428	0.0939	0.71	0.034	0.0967	0.0413	0.0241
0.0	0.0	0.0	6481.3096	977.4985	NaN	NaN	0.1311	0.0935	0.7123	0.0338	0.0959	0.0406	0.0239
0.0	0.0	0.0	8345.3096	2563.4985	NaN	NaN	0.235	0.0932	0.7146	0.0336	0.0946	0.0403	0.0237
0.0	0.0	0.0	10589.3096	195.4985	NaN	NaN	0.0181	0.0922	0.7156	0.0335	0.0943	0.0405	0.0239
0.0	0.0	0.0	9610.3096	2524.4985	NaN	NaN	0.208	0.0907	0.7212	0.0331	0.0921	0.0394	0.0236
0.0	0.0	0.0	9199.3096	2455.4985	NaN	NaN	0.2107	0.0901	0.7223	0.0328	0.0919	0.0393	0.0236
0.0	0.0	0.0	10539.3096	4138.4985	NaN	NaN	0.282	0.0884	0.7255	0.0327	0.0905	0.0391	0.0237
0.0	0.0	0.0	9194.3096	4568.4985	NaN	NaN	0.3319	0.0868	0.73	0.0325	0.0892	0.0381	0.0235
0.0	0.0	0.0	10283.3096	5239.4985	NaN	NaN	0.3375	0.086	0.7311	0.0322	0.0894	0.0378	0.0235
0.0	0.0	0.0	7124.3096	2519.4985	NaN	NaN	0.2613	0.0844	0.7378	0.0323	0.086	0.0367	0.0228
0.0	0.0	0.0	9712.3096	2476.4985	NaN	NaN	0.2032	0.0841	0.7404	0.0326	0.0841	0.0363	0.0224
0.0	0.0	0.0	10724.3096	2599.4985	NaN	NaN	0.1951	0.0862	0.7373	0.0328	0.0846	0.0369	0.0221
0.0	0.0	0.0	9349.3096	5317.4985	NaN	NaN	0.3626	0.0864	0.7391	0.0331	0.083	0.0367	0.0218
0.0	0.0	0.0	7789.3096	1229.4985	NaN	NaN	0.1363	0.0887	0.7362	0.0332	0.0833	0.0372	0.0215
0.0	0.0	0.0	10107.3096	787.4985	NaN	NaN	0.0723	0.0906	0.7334	0.0332	0.0838	0.0378	0.0213
0.0	0.0	0.0	10063.3096	3547.4985	NaN	NaN	0.2606	0.0914	0.732	0.0332	0.0843	0.0378	0.0212
0.0	0.0	0.0	11140.3096	1194.4985	NaN	NaN	0.0968	0.0912	0.7359	0.0329	0.0824	0.0369	0.0207
0.0	0.0	0.0	10408.3096	1893.4985	NaN	NaN	0.1539	0.0925	0.7339	0.0327	0.0832	0.0371	0.0205
0.0	0.0	0.0	7928.3096	4250.4985	NaN	NaN	0.349	0.0939	0.7296	0.0326	0.0855	0.0379	0.0206
0.0	0.0	0.0	10403.3096	3360.4985	NaN	NaN	0.2442	0.0922	0.7332	0.0324	0.0847	0.037	0.0205
0.0	0.0	0.0	8822.3096	1112.4985	NaN	NaN	0.112	0.0909	0.7388	0.0319	0.0827	0.0357	0.02
0.0	0.0	0.0	8400.3096	-1057.5015	NaN	NaN	-0.144	0.0916	0.7351	0.0319	0.0849	0.0364	0.0201
0.0	0.0	0.0	6700.3096	5069.4985	NaN	NaN	0.4307	0.0895	0.7385	0.0318	0.084	0.0361	0.0201
0.0	0.0	0.0	6767.3096	1622.4985	NaN	NaN	0.1934	0.087	0.7447	0.0314	0.082	0.0351	0.0199
0.0	0.0	0.0	9015.3096	1782.4985	NaN	NaN	0.1651	0.0871	0.744	0.0305	0.0835	0.0352	0.0198
0.0	0.0	0.0	7003.3096	3249.4985	NaN	NaN	0.3169	0.0856	0.7461	0.0301	0.0836	0.035	0.0196
0.0	0.0	0.0	9097.3096	3131.4985	NaN	NaN	0.2561	0.084	0.7483	0.0294	0.0843	0.0345	0.0194
0.0	0.0	0.0	11222.3096	3418.4985	NaN	NaN	0.2335	0.0822	0.7514	0.0287	0.0848	0.0337	0.0192
0.0	0.0	0.0	6102.3096	3465.4985	NaN	NaN	0.3622	0.0803	0.7548	0.028	0.0849	0.033	0.0191
0.0	0.0	0.0	8238.3096	1779.4985	NaN	NaN	0.1776	0.078	0.7602	0.0277	0.0832	0.032	0.0189
0.0	0.0	0.0	7300.3096	3332.4985	NaN	NaN	0.3134	0.0766	0.7616	0.0272	0.084	0.0316	0.0189
0.0	0.0	0.0	5293.3096	2333.4985	NaN	NaN	0.306	0.0745	0.7664	0.0269	0.0826	0.0308	0.0188
0.0	0.0	0.0	8239.3096	2585.4985	NaN	NaN	0.2388	0.0735	0.7689	0.0264	0.0823	0.0303	0.0187
0.0	0.0	0.0	9089.3096	2851.4985	NaN	NaN	0.2388	0.0718	0.772	0.026	0.0817	0.0297	0.0187
0.0	0.0	0.0	8010.3096	1749.4985	NaN	NaN	0.1793	0.071	0.7759	0.0255	0.0803	0.0289	0.0185
0.0	0.0	0.0	9833.3096	3499.4985	NaN	NaN	0.2625	0.0704	0.7775	0.025	0.0804	0.0283	0.0183
0.0	0.0	0.0	8350.3096	4275.4985	NaN	NaN	0.3386	0.07	0.7784	0.0247	0.0806	0.0281	0.0182
0.0	0.0	0.0	9096.3096	2666.4985	NaN	NaN	0.2267	0.0697	0.7815	0.0242	0.0798	0.0271	0.0177
0.0	0.0	0.0	8451.3096	3067.4985	NaN	NaN	0.2663	0.0699	0.7823	0.0238	0.0797	0.0268	0.0174
0.0	0.0	0.0	8419.3096	1330.4985	NaN	NaN	0.1365	0.0699	0.784	0.0236	0.0791	0.0263	0.0171
0.0	0.0	0.0	10376.3096	5101.4985	NaN	NaN	0.3296	0.07	0.7851	0.0235	0.0786	0.026	0.0169
0.0	0.0	0.0	8035.3096	1617.4985	NaN	NaN	0.1676	0.0703	0.7866	0.0233	0.0778	0.0256	0.0165
0.0	0.0	0.0	9239.3096	5360.4985	NaN	NaN	0.3672	0.0706	0.7875	0.0232	0.0772	0.0253	0.0162
0.0	0.0	0.0	9074.3096	2071.4985	NaN	NaN	0.1859	0.0706	0.7888	0.0232	0.0764	0.0251	0.016
0.0	0.0	0.0	7925.3096	3214.4985	NaN	NaN	0.2886	0.0708	0.7894	0.0231	0.0761	0.0248	0.0157
0.0	0.0	0.0	9329.3096	3776.4985	NaN	NaN	0.2882	0.071	0.7899	0.0232	0.0757	0.0247	0.0155
0.0	0.0	0.0	9365.3096	3789.4985	NaN	NaN	0.2881	0.0706	0.7908	0.0233	0.0753	0.0245	0.0154
0.0	0.0	0.0	7703.3096	3070.4985	NaN	NaN	0.285	0.0705	0.7924	0.0233	0.0743	0.0242	0.0153
0.0	0.0	0.0	7239.3096	3478.4985	NaN	NaN	0.3246	0.0708	0.7924	0.0233	0.0742	0.0242	0.0151
0.0	0.0	0.0	7761.3096	4870.4985	NaN	NaN	0.3856	0.0704	0.7941	0.0234	0.073	0.0241	0.015
0.0	0.0	0.0	10180.3096	2571.4985	NaN	NaN	0.2017	0.0705	0.7949	0.0234	0.0724	0.024	0.0148
0.0	0.0	0.0	9166.3096	2985.4985	NaN	NaN	0.2457	0.0709	0.7946	0.0233	0.0724	0.0242	0.0146
0.0	0.0	0.0	7613.3096	3302.4985	NaN	NaN	0.3025	0.0705	0.7957	0.0234	0.0718	0.0241	0.0145
0.0	0.0	0.0	7031.3096	231.4985	NaN	NaN	0.0319	0.0706	0.7962	0.0232	0.0716	0.024	0.0144
0.0	0.0	0.0	7247.3096	2890.4985	NaN	NaN	0.2851	0.071	0.7959	0.023	0.0719	0.0241	0.0142
0.0	0.0	0.0	10053.3096	3056.4985	NaN	NaN	0.2331	0.0704	0.7968	0.0231	0.0713	0.0241	0.0142
0.0	0.0	0.0	9106.3096	2453.4985	NaN	NaN	0.2122	0.0704	0.7985	0.0228	0.0705	0.0239	0.014
0.0	0.0	0.0	8474.3096	4771.4985	NaN	NaN	0.3602	0.0709	0.7964	0.0225	0.072	0.0241	0.014
0.0	0.0	0.0	7948.3096	4341.4985	NaN	NaN	0.3533	0.0699	0.7989	0.0223	0.071	0.024	0.014
0.0	0.0	0.0	10187.3096	780.4985	NaN	NaN	0.0712	0.0688	0.8023	0.022	0.0697	0.0234	0.0138
0.0	0.0	0.0	12451.3096	5801.4985	NaN	NaN	0.3178	0.0686	0.8017	0.0217	0.0705	0.0235	0.0139
0.0	0.0	0.0	7470.3096	2838.4985	NaN	NaN	0.2753	0.0672	0.8052	0.0214	0.0691	0.0231	0.014
0.0	0.0	0.0	6243.3096	3470.4985	NaN	NaN	0.3573	0.0661	0.8105	0.0213	0.0659	0.0226	0.0137
0.0	0.0	0.0	8602.3096	2450.4985	NaN	NaN	0.2217	0.0659	0.8109	0.0212	0.0655	0.0227	0.0139
0.0	0.0	0.0	6805.3096	4743.4985	NaN	NaN	0.4107	0.0651	0.8141	0.0212	0.0632	0.0226	0.0138
0.0	0.0	0.0	8144.3096	904.4985	NaN	NaN	0.1	0.0654	0.8157	0.0213	0.0614	0.0226	0.0137
0.0	0.0	0.0	9115.3096	2012.4985	NaN	NaN	0.1809	0.0645	0.8169	0.021	0.0614	0.0225	0.0137
0.0	0.0	0.0	7982.3096	-1957.5015	NaN	NaN	-0.3	0.0638	0.8201	0.0208	0.0595	0.0222	0.0135
0.0	0.0	0.0	8968.3096	2164.4985	NaN	NaN	0.1944	0.0633	0.8212	0.0204	0.0598	0.0219	0.0134
0.0	0.0	0.0	12022.3096	2295.4985	NaN	NaN	0.1603	0.062	0.8231	0.02	0.0599	0.0215	0.0134
0.0	0.0	0.0	9525.3096	3797.4985	NaN	NaN	0.285	0.0624	0.8229	0.02	0.0597	0.0217	0.0134
0.0	0.0	0.0	10449.3096	2185.4985	NaN	NaN	0.173	0.0628	0.8234	0.0201	0.0588	0.0216	0.0133
0.0	0.0	0.0	9922.3096	1627.4985	NaN	NaN	0.1409	0.064	0.821	0.02	0.0599	0.0218	0.0133
0.0	0.0	0.0	8440.3096	3194.4985	NaN	NaN	0.2746	0.0648	0.8204	0.02	0.0598	0.0219	0.0132
0.0	0.0	0.0	11249.3096	3851.4985	NaN	NaN	0.2551	0.0656	0.8193	0.02	0.0601	0.0219	0.0131
0.0	0.0	0.0	8564.3096	1077.4985	NaN	NaN	0.1118	0.0675	0.8168	0.0202	0.0603	0.0223	0.0131
0.0	0.0	0.0	9200.3096	2064.4985	NaN	NaN	0.1833	0.0687	0.8138	0.0202	0.0617	0.0225	0.0131
0.0	0.0	0.0	9063.3096	3699.4985	NaN	NaN	0.2899	0.0698	0.8109	0.0203	0.063	0.0228	0.0131
0.0	0.0	0.0	12014.3096	1213.4985	NaN	NaN	0.0917	0.0706	0.8104	0.0204	0.0629	0.0228	0.0129
0.0	0.0	0.0	12118.3096	908.4985	NaN	NaN	0.0697	0.0734	0.8062	0.0207	0.0637	0.0233	0.0127
0.0	0.0	0.0	7682.3096	1988.4985	NaN	NaN	0.2056	0.0749	0.8038	0.0207	0.0647	0.0234	0.0124
0.0	0.0	0.0	9127.3096	3150.4985	NaN	NaN	0.2566	0.0753	0.8022	0.0208	0.0664	0.0231	0.0122
0.0	0.0	0.0	8109.3096	5837.4985	NaN	NaN	0.4186	0.0755	0.8005	0.0207	0.0682	0.0231	0.012
0.0	0.0	0.0	9731.3096	3356.4985	NaN	NaN	0.2565	0.0768	0.7976	0.0209	0.0694	0.0235	0.0119
0.0	0.0	0.0	7557.3096	2505.4985	NaN	NaN	0.249	0.0781	0.7958	0.0208	0.0699	0.0238	0.0116
0.0	0.0	0.0	7276.3096	2257.4985	NaN	NaN	0.2368	0.0773	0.7966	0.0206	0.0707	0.0235	0.0113
0.0	0.0	0.0	8994.3096	4722.4985	NaN	NaN	0.3443	0.0763	0.7981	0.0203	0.071	0.0233	0.011
0.0	0.0	0.0	9423.3096	1539.4985	NaN	NaN	0.1404	0.0772	0.7976	0.0203	0.0709	0.0233	0.0106
0.0	0.0	0.0	8008.3096	2595.4985	NaN	NaN	0.2448	0.0785	0.7964	0.0202	0.0712	0.0235	0.0103
0.0	0.0	0.0	10928.3096	1629.4985	NaN	NaN	0.1298	0.0791	0.7966	0.0199	0.0711	0.0234	0.0099
0.0	0.0	0.0	9646.3096	4130.4985	NaN	NaN	0.2998	0.0778	0.7981	0.0195	0.0722	0.0228	0.0096
0.0	0.0	0.0	9040.3096	5505.4985	NaN	NaN	0.3785	0.0785	0.7971	0.0194	0.0728	0.0229	0.0093
0.0	0.0	0.0	7584.3096	1611.4985	NaN	NaN	0.1752	0.0804	0.7934	0.0196	0.0739	0.0235	0.0093
0.0	0.0	0.0	7671.3096	2628.4985	NaN	NaN	0.2552	0.0819	0.7911	0.0198	0.0744	0.0237	0.0092
0.0	0.0	0.0	6872.3096	442.4985	NaN	NaN	0.0605	0.084	0.7877	0.0199	0.0751	0.0241	0.0091
0.0	0.0	0.0	7700.3096	1785.4985	NaN	NaN	0.1882	0.0852	0.7851	0.0202	0.076	0.0244	0.0091
0.0	0.0	0.0	9600.3096	3933.4985	NaN	NaN	0.2906	0.0863	0.7812	0.0205	0.0777	0.0251	0.0091
0.0	0.0	0.0	7440.3096	2284.4985	NaN	NaN	0.2349	0.0878	0.7781	0.0207	0.0785	0.0257	0.0092
0.0	0.0	0.0	9323.3096	3417.4985	NaN	NaN	0.2682	0.0887	0.7753	0.0211	0.0795	0.0261	0.0093
0.0	0.0	0.0	7835.3096	3503.4985	NaN	NaN	0.309	0.09	0.7712	0.0214	0.0814	0.0266	0.0094
0.0	0.0	0.0	8919.3096	5165.4985	NaN	NaN	0.3667	0.0908	0.7686	0.0214	0.0825	0.0271	0.0095
0.0	0.0	0.0	7323.3096	3743.4985	NaN	NaN	0.3383	0.0925	0.7647	0.0215	0.0837	0.028	0.0097
0.0	0.0	0.0	11705.3096	3567.4985	NaN	NaN	0.2336	0.0938	0.7612	0.0218	0.0847	0.0287	0.0098
0.0	0.0	0.0	10007.3096	6074.4985	NaN	NaN	0.3777	0.0943	0.7598	0.0218	0.0852	0.0291	0.0099
0.0	0.0	0.0	8893.3096	1789.4985	NaN	NaN	0.1675	0.0951	0.7582	0.0218	0.0854	0.0295	0.0099
0.0	0.0	0.0	8953.3096	2482.4985	NaN	NaN	0.2171	0.0951	0.7576	0.0218	0.0858	0.0297	0.01
0.0	0.0	0.0	12236.3096	3231.4985	NaN	NaN	0.2089	0.0943	0.7585	0.0218	0.0858	0.0296	0.0101
0.0	0.0	0.0	10673.3096	2727.4985	NaN	NaN	0.2035	0.0936	0.7593	0.0215	0.086	0.0293	0.0101
0.0	0.0	0.0	10659.3096	5793.4985	NaN	NaN	0.3521	0.0928	0.761	0.0213	0.0857	0.0291	0.0102
0.0	0.0	0.0	6128.3096	2519.4985	NaN	NaN	0.2913	0.0918	0.7617	0.0213	0.086	0.0289	0.0103
0.0	0.0	0.0	9514.3096	6526.4985	NaN	NaN	0.4069	0.0906	0.7638	0.0211	0.0856	0.0286	0.0103
0.0	0.0	0.0	8746.3096	2638.4985	NaN	NaN	0.2318	0.0897	0.7649	0.0208	0.0858	0.0285	0.0103
0.0	0.0	0.0	8360.3096	3885.4985	NaN	NaN	0.3173	0.0889	0.7671	0.0203	0.0853	0.0281	0.0103
0.0	0.0	0.0	7001.3096	-161.5015	NaN	NaN	-0.0236	0.089	0.7676	0.02	0.0846	0.0283	0.0105
0.0	0.0	0.0	9684.3096	6319.4985	NaN	NaN	0.3949	0.0877	0.7695	0.0199	0.0847	0.0278	0.0105
0.0	0.0	0.0	7512.3096	2717.4985	NaN	NaN	0.2656	0.0867	0.7713	0.0197	0.0842	0.0276	0.0105
0.0	0.0	0.0	10344.3096	4614.4985	NaN	NaN	0.3085	0.0853	0.7734	0.0195	0.0843	0.0269	0.0105
0.0	0.0	0.0	7702.3096	831.4985	NaN	NaN	0.0974	0.0846	0.7752	0.0193	0.0837	0.0267	0.0105
0.0	0.0	0.0	8973.3096	2543.4985	NaN	NaN	0.2209	0.0833	0.7778	0.0192	0.0835	0.0258	0.0104
0.0	0.0	0.0	7510.3096	1672.4985	NaN	NaN	0.1821	0.0827	0.7798	0.019	0.0825	0.0256	0.0104
0.0	0.0	0.0	11236.3096	4599.4985	NaN	NaN	0.2904	0.082	0.781	0.0191	0.0827	0.0249	0.0102
0.0	0.0	0.0	11408.3096	3208.4985	NaN	NaN	0.2195	0.0817	0.7819	0.0191	0.0823	0.0247	0.0102
0.0	0.0	0.0	7208.3096	1235.4985	NaN	NaN	0.1463	0.0817	0.7827	0.0191	0.0821	0.0244	0.0101
0.0	0.0	0.0	9340.3096	3695.4985	NaN	NaN	0.2835	0.0814	0.7834	0.0193	0.0817	0.0241	0.0101
0.0	0.0	0.0	8634.3096	1587.4985	NaN	NaN	0.1553	0.0809	0.7847	0.0193	0.0814	0.0237	0.01
0.0	0.0	0.0	8702.3096	2751.4985	NaN	NaN	0.2402	0.0807	0.7861	0.0192	0.0806	0.0234	0.0099
0.0	0.0	0.0	8075.3096	2365.4985	NaN	NaN	0.2266	0.0812	0.7859	0.0194	0.0801	0.0235	0.0099
0.0	0.0	0.0	8189.3096	2872.4985	NaN	NaN	0.2597	0.0812	0.7861	0.0197	0.0797	0.0234	0.0098
0.0	0.0	0.0	9327.3096	6411.4985	NaN	NaN	0.4074	0.0812	0.7859	0.0198	0.08	0.0233	0.0098
0.0	0.0	0.0	10091.3096	3847.4985	NaN	NaN	0.276	0.0816	0.7847	0.0199	0.0806	0.0234	0.0098
0.0	0.0	0.0	7031.3096	857.4985	NaN	NaN	0.1087	0.0819	0.7855	0.0197	0.0796	0.0234	0.0098
0.0	0.0	0.0	7591.3096	4202.4985	NaN	NaN	0.3563	0.0823	0.7845	0.02	0.08	0.0234	0.0098
0.0	0.0	0.0	8203.3096	3714.4985	NaN	NaN	0.3117	0.0826	0.7836	0.0201	0.0803	0.0236	0.0099
0.0	0.0	0.0	6174.3096	4907.4985	NaN	NaN	0.4428	0.083	0.7838	0.0197	0.08	0.0237	0.0098
0.0	0.0	0.0	10565.3096	3183.4985	NaN	NaN	0.2315	0.0839	0.7816	0.0198	0.0806	0.0242	0.0098
0.0	0.0	0.0	10005.3096	1969.4985	NaN	NaN	0.1645	0.0839	0.7812	0.0198	0.0808	0.0244	0.0099
0.0	0.0	0.0	7857.3096	4424.4985	NaN	NaN	0.3602	0.0835	0.7821	0.0197	0.0805	0.0244	0.0098
0.0	0.0	0.0	8567.3096	1631.4985	NaN	NaN	0.16	0.0837	0.781	0.0197	0.0811	0.0246	0.0099
0.0	0.0	0.0	7522.3096	3349.4985	NaN	NaN	0.3081	0.0834	0.7807	0.0197	0.0816	0.0247	0.0099
0.0	0.0	0.0	9154.3096	3558.4985	NaN	NaN	0.2799	0.0839	0.7793	0.0197	0.0822	0.0249	0.0099
0.0	0.0	0.0	7781.3096	2508.4985	NaN	NaN	0.2438	0.0841	0.7789	0.0197	0.0823	0.0251	0.0099
0.0	0.0	0.0	8498.3096	3632.4985	NaN	NaN	0.2994	0.0838	0.7788	0.0198	0.0825	0.0251	0.0099
0.0	0.0	0.0	6618.3096	5853.4985	NaN	NaN	0.4693	0.0837	0.7785	0.0197	0.0829	0.0253	0.0099
0.0	0.0	0.0	9667.3096	3185.4985	NaN	NaN	0.2478	0.0837	0.7786	0.0196	0.0827	0.0254	0.0099
0.0	0.0	0.0	7843.3096	1809.4985	NaN	NaN	0.1875	0.0837	0.7791	0.0194	0.0824	0.0255	0.0099
0.0	0.0	0.0	10845.3096	3401.4985	NaN	NaN	0.2388	0.0825	0.7803	0.0193	0.0825	0.0254	0.0099
0.0	0.0	0.0	12355.3096	2400.4985	NaN	NaN	0.1627	0.0813	0.7829	0.0192	0.0813	0.0252	0.0101
0.0	0.0	0.0	9454.3096	688.4985	NaN	NaN	0.0679	0.0804	0.7846	0.0191	0.0804	0.0251	0.0103
0.0	0.0	0.0	10274.3096	1165.4985	NaN	NaN	0.1019	0.0792	0.7862	0.0192	0.0797	0.025	0.0106
0.0	0.0	0.0	8251.3096	3063.4985	NaN	NaN	0.2708	0.0777	0.7888	0.0194	0.0785	0.0247	0.0109
0.0	0.0	0.0	7525.3096	4852.4985	NaN	NaN	0.392	0.0765	0.7905	0.0197	0.0775	0.0245	0.0114
0.0	0.0	0.0	9174.3096	4902.4985	NaN	NaN	0.3483	0.0763	0.7901	0.02	0.0772	0.0246	0.0118
0.0	0.0	0.0	6532.3096	4331.4985	NaN	NaN	0.3987	0.0772	0.7892	0.0202	0.0766	0.0247	0.0121
0.0	0.0	0.0	10517.3096	2.4985	NaN	NaN	0.0002	0.0786	0.7884	0.0204	0.0756	0.0248	0.0122
0.0	0.0	0.0	5456.3096	1088.4985	NaN	NaN	0.1663	0.0787	0.7896	0.0205	0.0743	0.0249	0.012
0.0	0.0	0.0	11587.3096	3141.4985	NaN	NaN	0.2133	0.079	0.7889	0.0207	0.0744	0.025	0.0121
0.0	0.0	0.0	10021.3096	4287.4985	NaN	NaN	0.2996	0.0804	0.7862	0.021	0.0748	0.0254	0.0122
0.0	0.0	0.0	8252.3096	2032.4985	NaN	NaN	0.1976	0.0827	0.7844	0.0213	0.0737	0.0261	0.0119
0.0	0.0	0.0	8251.3096	-609.5015	NaN	NaN	-0.0798	0.0848	0.7824	0.0215	0.0732	0.0266	0.0116
0.0	0.0	0.0	8356.3096	3839.4985	NaN	NaN	0.3148	0.084	0.7854	0.0215	0.0719	0.0261	0.0111
0.0	0.0	0.0	7480.3096	3245.4985	NaN	NaN	0.3026	0.0852	0.7856	0.0215	0.0711	0.026	0.0107
0.0	0.0	0.0	12516.3096	2671.4985	NaN	NaN	0.1759	0.0886	0.7816	0.0217	0.0709	0.0268	0.0104
0.0	0.0	0.0	8752.3096	2401.4985	NaN	NaN	0.2153	0.0913	0.7779	0.0221	0.071	0.0275	0.0102
0.0	0.0	0.0	9636.3096	1186.4985	NaN	NaN	0.1096	0.0917	0.7781	0.0221	0.071	0.0272	0.0098
0.0	0.0	0.0	6468.3096	4193.4985	NaN	NaN	0.3933	0.0929	0.7777	0.022	0.0709	0.0271	0.0095
0.0	0.0	0.0	7142.3096	1945.4985	NaN	NaN	0.2141	0.0939	0.7756	0.0222	0.0719	0.0272	0.0093
0.0	0.0	0.0	6740.3096	1215.4985	NaN	NaN	0.1528	0.096	0.7724	0.0223	0.0722	0.028	0.0092
0.0	0.0	0.0	8464.3096	3660.4985	NaN	NaN	0.3019	0.0975	0.7661	0.023	0.075	0.0291	0.0093
0.0	0.0	0.0	8430.3096	6988.4985	NaN	NaN	0.4532	0.0988	0.7612	0.0232	0.0771	0.0302	0.0095
0.0	0.0	0.0	8171.3096	1526.4985	NaN	NaN	0.1574	0.0998	0.7581	0.0232	0.0783	0.031	0.0095
0.0	0.0	0.0	8858.3096	3945.4985	NaN	NaN	0.3082	0.1015	0.7534	0.0237	0.0805	0.0313	0.0096
0.0	0.0	0.0	5314.3096	5168.4985	NaN	NaN	0.493	0.1026	0.7506	0.0238	0.0816	0.0317	0.0096
0.0	0.0	0.0	7875.3096	1963.4985	NaN	NaN	0.1996	0.1042	0.7474	0.0241	0.0825	0.0322	0.0096
0.0	0.0	0.0	6522.3096	6737.4985	NaN	NaN	0.5081	0.1059	0.7429	0.0242	0.0846	0.0326	0.0097
0.0	0.0	0.0	9255.3096	4063.4985	NaN	NaN	0.3051	0.1078	0.7391	0.0241	0.0861	0.0332	0.0098
0.0	0.0	0.0	7540.3096	1374.4985	NaN	NaN	0.1542	0.1097	0.7359	0.0238	0.0871	0.0337	0.0098
0.0	0.0	0.0	9810.3096	3699.4985	NaN	NaN	0.2738	0.1119	0.7312	0.0239	0.0892	0.034	0.0099
0.0	0.0	0.0	8654.3096	3900.4985	NaN	NaN	0.3107	0.1142	0.7266	0.0239	0.0911	0.0343	0.0099
0.0	0.0	0.0	10457.3096	3259.4985	NaN	NaN	0.2376	0.1164	0.7229	0.0237	0.0925	0.0345	0.0099
0.0	0.0	0.0	5823.3096	784.4985	NaN	NaN	0.1187	0.1186	0.7184	0.0239	0.0944	0.0346	0.01
0.0	0.0	0.0	6462.3096	3876.4985	NaN	NaN	0.3749	0.1214	0.7149	0.024	0.0953	0.0345	0.0099
0.0	0.0	0.0	7286.3096	1260.4985	NaN	NaN	0.1475	0.1239	0.7105	0.024	0.0968	0.0348	0.01
0.0	0.0	0.0	7218.3096	3470.4985	NaN	NaN	0.3247	0.1275	0.7051	0.024	0.0982	0.0351	0.01
0.0	0.0	0.0	8508.3096	3731.4985	NaN	NaN	0.3049	0.1303	0.6999	0.0244	0.0996	0.0359	0.01
0.0	0.0	0.0	6889.3096	4893.4985	NaN	NaN	0.4153	0.1336	0.6942	0.0245	0.101	0.0367	0.01
0.0	0.0	0.0	8920.3096	3324.4985	NaN	NaN	0.2715	0.137	0.688	0.0246	0.1027	0.0376	0.0101
0.0	0.0	0.0	10908.3096	1174.4985	NaN	NaN	0.0972	0.1411	0.6809	0.0246	0.1049	0.0383	0.0102
0.0	0.0	0.0	9860.3096	321.4985	NaN	NaN	0.0316	0.1435	0.6768	0.0247	0.1058	0.0389	0.0103
0.0	0.0	0.0	11288.3096	3276.4985	NaN	NaN	0.225	0.1463	0.6719	0.0249	0.1073	0.0392	0.0104
0.0	0.0	0.0	8272.3096	356.4985	NaN	NaN	0.0413	0.1473	0.6696	0.0249	0.108	0.0399	0.0104
0.0	0.0	0.0	6778.3096	1421.4985	NaN	NaN	0.1734	0.1486	0.6675	0.0248	0.1087	0.0399	0.0105
0.0	0.0	0.0	8580.3096	3484.4985	NaN	NaN	0.2888	0.1503	0.6649	0.025	0.1092	0.0401	0.0105
0.0	0.0	0.0	8517.3096	2658.4985	NaN	NaN	0.2379	0.1512	0.6633	0.025	0.1098	0.0402	0.0105
0.0	0.0	0.0	10032.3096	3691.4985	NaN	NaN	0.269	0.152	0.662	0.025	0.1102	0.0404	0.0105
0.0	0.0	0.0	9955.3096	1670.4985	NaN	NaN	0.1437	0.153	0.6599	0.025	0.1108	0.0407	0.0105
0.0	0.0	0.0	7553.3096	3198.4985	NaN	NaN	0.2975	0.1534	0.6598	0.025	0.1104	0.0407	0.0106
0.0	0.0	0.0	8687.3096	2599.4985	NaN	NaN	0.2303	0.1535	0.6599	0.025	0.1105	0.0405	0.0107
0.0	0.0	0.0	7019.3096	4886.4985	NaN	NaN	0.4104	0.1539	0.6602	0.0249	0.11	0.0404	0.0107
0.0	0.0	0.0	9433.3096	1924.4985	NaN	NaN	0.1694	0.1531	0.662	0.0249	0.1091	0.0402	0.0107
0.0	0.0	0.0	9968.3096	3663.4985	NaN	NaN	0.2687	0.1522	0.6642	0.0247	0.1084	0.0397	0.0107
0.0	0.0	0.0	5797.3096	2736.4985	NaN	NaN	0.3207	0.151	0.6674	0.0247	0.1068	0.0394	0.0106
0.0	0.0	0.0	11711.3096	2604.4985	NaN	NaN	0.1819	0.1503	0.6692	0.0247	0.1063	0.039	0.0105
0.0	0.0	0.0	9030.3096	3019.4985	NaN	NaN	0.2506	0.1489	0.6726	0.0245	0.1051	0.0385	0.0105
0.0	0.0	0.0	10389.3096	1636.4985	NaN	NaN	0.1361	0.1471	0.6768	0.0244	0.1037	0.0377	0.0103
0.0	0.0	0.0	9623.3096	1064.4985	NaN	NaN	0.0996	0.1442	0.6821	0.0243	0.1018	0.0374	0.0102
0.0	0.0	0.0	8290.3096	3345.4985	NaN	NaN	0.2875	0.1429	0.6847	0.0242	0.1014	0.0367	0.0101
0.0	0.0	0.0	12993.3096	1862.4985	NaN	NaN	0.1254	0.1397	0.6894	0.024	0.1006	0.0363	0.01
0.0	0.0	0.0	7055.3096	1665.4985	NaN	NaN	0.191	0.1378	0.6928	0.0238	0.0999	0.0357	0.01
0.0	0.0	0.0	9724.3096	4070.4985	NaN	NaN	0.2951	0.1359	0.696	0.0238	0.0992	0.0352	0.0099
0.0	0.0	0.0	6182.3096	886.4985	NaN	NaN	0.1254	0.134	0.6994	0.0236	0.0982	0.0349	0.0098
0.0	0.0	0.0	8704.3096	2510.4985	NaN	NaN	0.2239	0.1341	0.7003	0.0238	0.0974	0.0347	0.0098
0.0	0.0	0.0	7395.3096	4296.4985	NaN	NaN	0.3675	0.1337	0.7008	0.024	0.097	0.0348	0.0097
0.0	0.0	0.0	8238.3096	2884.4985	NaN	NaN	0.2593	0.1328	0.7025	0.0241	0.0961	0.0349	0.0096
0.0	0.0	0.0	9177.3096	3788.4985	NaN	NaN	0.2922	0.1316	0.7042	0.0241	0.0955	0.035	0.0096
0.0	0.0	0.0	5479.3096	3743.4985	NaN	NaN	0.4059	0.1318	0.7042	0.0241	0.0953	0.0351	0.0095
0.0	0.0	0.0	10644.3096	3119.4985	NaN	NaN	0.2266	0.1322	0.7033	0.0244	0.0951	0.0355	0.0095
0.0	0.0	0.0	8630.3096	3775.4985	NaN	NaN	0.3043	0.133	0.7008	0.0244	0.0963	0.036	0.0095
0.0	0.0	0.0	11079.3096	2845.4985	NaN	NaN	0.2043	0.1333	0.6987	0.0244	0.0974	0.0366	0.0095
0.0	0.0	0.0	10186.3096	2577.4985	NaN	NaN	0.2019	0.1333	0.6975	0.0244	0.0981	0.0371	0.0096
0.0	0.0	0.0	8749.3096	746.4985	NaN	NaN	0.0786	0.1338	0.6956	0.0244	0.0992	0.0373	0.0097
0.0	0.0	0.0	8329.3096	4022.4985	NaN	NaN	0.3257	0.1345	0.6937	0.0246	0.0999	0.0375	0.0098
0.0	0.0	0.0	7895.3096	3224.4985	NaN	NaN	0.29	0.136	0.6905	0.0248	0.1011	0.0377	0.0099
0.0	0.0	0.0	8168.3096	3845.4985	NaN	NaN	0.3201	0.1375	0.6879	0.0251	0.1015	0.0381	0.01
0.0	0.0	0.0	7850.3096	4997.4985	NaN	NaN	0.389	0.1398	0.6838	0.0254	0.1024	0.0385	0.0101
0.0	0.0	0.0	8497.3096	3631.4985	NaN	NaN	0.2994	0.141	0.6813	0.0257	0.1027	0.0391	0.0102
0.0	0.0	0.0	8164.3096	2999.4985	NaN	NaN	0.2687	0.1422	0.6788	0.0257	0.1034	0.0395	0.0103
0.0	0.0	0.0	8881.3096	4210.4985	NaN	NaN	0.3216	0.144	0.6748	0.0258	0.1048	0.0401	0.0104
0.0	0.0	0.0	10889.3096	1575.4985	NaN	NaN	0.1264	0.1452	0.6717	0.0258	0.1058	0.041	0.0106
0.0	0.0	0.0	11899.3096	4569.4985	NaN	NaN	0.2775	0.147	0.6681	0.026	0.1066	0.0416	0.0107
0.0	0.0	0.0	11039.3096	3606.4985	NaN	NaN	0.2462	0.148	0.6653	0.0262	0.1074	0.0423	0.0109
0.0	0.0	0.0	9979.3096	4474.4985	NaN	NaN	0.3096	0.15	0.6615	0.0261	0.1089	0.0426	0.011
0.0	0.0	0.0	9836.3096	1637.4985	NaN	NaN	0.1427	0.1516	0.6588	0.026	0.1097	0.0428	0.0112
0.0	0.0	0.0	7259.3096	1755.4985	NaN	NaN	0.1947	0.1536	0.6564	0.0262	0.1098	0.0427	0.0113
0.0	0.0	0.0	8043.3096	4777.4985	NaN	NaN	0.3726	0.1547	0.6552	0.0264	0.1095	0.0427	0.0114
0.0	0.0	0.0	7798.3096	4022.4985	NaN	NaN	0.3403	0.1566	0.6522	0.0266	0.1104	0.0427	0.0115
0.0	0.0	0.0	7148.3096	1570.4985	NaN	NaN	0.1801	0.1576	0.6504	0.0264	0.111	0.043	0.0115
0.0	0.0	0.0	7718.3096	-235.5015	NaN	NaN	-0.0315	0.1585	0.6491	0.0262	0.1115	0.043	0.0116
0.0	0.0	0.0	8574.3096	3824.4985	NaN	NaN	0.3085	0.1602	0.646	0.0265	0.1126	0.043	0.0118
0.0	0.0	0.0	10406.3096	1537.4985	NaN	NaN	0.1287	0.16	0.6456	0.0262	0.1132	0.0431	0.0118
0.0	0.0	0.0	6010.3096	3640.4985	NaN	NaN	0.3772	0.1611	0.644	0.0261	0.1137	0.043	0.012
0.0	0.0	0.0	8474.3096	2364.4985	NaN	NaN	0.2182	0.1624	0.641	0.0265	0.1146	0.0434	0.0121
0.0	0.0	0.0	4347.3096	2484.4985	NaN	NaN	0.3637	0.1624	0.6416	0.0265	0.1141	0.0433	0.0121
0.0	0.0	0.0	9745.3096	1695.4985	NaN	NaN	0.1482	0.1624	0.6423	0.0267	0.1135	0.043	0.0121
0.0	0.0	0.0	8734.3096	4131.4985	NaN	NaN	0.3211	0.1632	0.6414	0.0269	0.1134	0.043	0.0121
0.0	0.0	0.0	8018.3096	2453.4985	NaN	NaN	0.2343	0.1622	0.6424	0.0267	0.1131	0.0435	0.012
0.0	0.0	0.0	8633.3096	3190.4985	NaN	NaN	0.2698	0.162	0.6433	0.0264	0.1132	0.0431	0.012
0.0	0.0	0.0	11508.3096	4482.4985	NaN	NaN	0.2803	0.1627	0.6411	0.0268	0.114	0.0432	0.0122
0.0	0.0	0.0	8516.3096	6171.4985	NaN	NaN	0.4202	0.1613	0.643	0.0266	0.1136	0.0435	0.0122
0.0	0.0	0.0	8664.3096	2037.4985	NaN	NaN	0.1904	0.1602	0.6439	0.0263	0.1137	0.0438	0.0122
0.0	0.0	0.0	6592.3096	1902.4985	NaN	NaN	0.224	0.1597	0.6439	0.0265	0.1139	0.0437	0.0123
0.0	0.0	0.0	7562.3096	2222.4985	NaN	NaN	0.2271	0.1585	0.645	0.0265	0.1137	0.0439	0.0124
0.0	0.0	0.0	7678.3096	5059.4985	NaN	NaN	0.3972	0.1571	0.6464	0.0265	0.1137	0.0439	0.0125
0.0	0.0	0.0	11384.3096	5415.4985	NaN	NaN	0.3224	0.1549	0.6487	0.0267	0.1133	0.0438	0.0125
0.0	0.0	0.0	7910.3096	4589.4985	NaN	NaN	0.3672	0.1527	0.652	0.0265	0.1127	0.0436	0.0125
0.0	0.0	0.0	7565.3096	4457.4985	NaN	NaN	0.3708	0.1504	0.655	0.0266	0.1121	0.0435	0.0124
0.0	0.0	0.0	10867.3096	1907.4985	NaN	NaN	0.1493	0.1482	0.6584	0.0264	0.1117	0.0429	0.0124
0.0	0.0	0.0	10498.3096	4918.4985	NaN	NaN	0.319	0.1466	0.6612	0.0261	0.1112	0.0426	0.0124
0.0	0.0	0.0	10025.3096	774.4985	NaN	NaN	0.0717	0.1441	0.664	0.0261	0.111	0.0424	0.0124
0.0	0.0	0.0	6985.3096	4753.4985	NaN	NaN	0.4049	0.1416	0.6677	0.0261	0.1105	0.0418	0.0124
0.0	0.0	0.0	6589.3096	810.4985	NaN	NaN	0.1095	0.1392	0.6715	0.026	0.1094	0.0414	0.0124
0.0	0.0	0.0	9154.3096	3618.4985	NaN	NaN	0.2833	0.1377	0.6741	0.026	0.1092	0.0406	0.0124
0.0	0.0	0.0	6382.3096	3844.4985	NaN	NaN	0.3759	0.1356	0.6769	0.026	0.1086	0.0404	0.0125
0.0	0.0	0.0	8191.3096	1768.4985	NaN	NaN	0.1776	0.1334	0.6799	0.0259	0.1085	0.0397	0.0126
0.0	0.0	0.0	8913.3096	2765.4985	NaN	NaN	0.2368	0.1314	0.6839	0.0257	0.1072	0.0393	0.0126
0.0	0.0	0.0	7842.3096	2359.4985	NaN	NaN	0.2313	0.1305	0.6852	0.0257	0.1072	0.0387	0.0127
0.0	0.0	0.0	8652.3096	2849.4985	NaN	NaN	0.2477	0.1293	0.6869	0.0257	0.1068	0.0387	0.0127
0.0	0.0	0.0	8671.3096	2991.4985	NaN	NaN	0.2565	0.1276	0.688	0.0257	0.1075	0.0384	0.0128
0.0	0.0	0.0	9818.3096	1481.4985	NaN	NaN	0.1311	0.1253	0.692	0.0251	0.107	0.0379	0.0128
0.0	0.0	0.0	7302.3096	725.4985	NaN	NaN	0.0904	0.1234	0.6963	0.0248	0.1053	0.0375	0.0127
0.0	0.0	0.0	7366.3096	2052.4985	NaN	NaN	0.2179	0.1226	0.697	0.0249	0.1056	0.0371	0.0128
0.0	0.0	0.0	8356.3096	4233.4985	NaN	NaN	0.3363	0.1219	0.6981	0.0249	0.1053	0.0369	0.0129
0.0	0.0	0.0	10642.3096	3063.4985	NaN	NaN	0.2235	0.122	0.6975	0.0251	0.1057	0.0367	0.013
0.0	0.0	0.0	8703.3096	3937.4985	NaN	NaN	0.3115	0.1224	0.6966	0.0253	0.106	0.0366	0.0131
0.0	0.0	0.0	5045.3096	4267.4985	NaN	NaN	0.4582	0.122	0.6971	0.0251	0.1062	0.0364	0.0131
0.0	0.0	0.0	6692.3096	2933.4985	NaN	NaN	0.3048	0.1216	0.6991	0.0247	0.1051	0.0365	0.013
0.0	0.0	0.0	6810.3096	4377.4985	NaN	NaN	0.3913	0.1228	0.697	0.0247	0.1055	0.037	0.013
0.0	0.0	0.0	8953.3096	3647.4985	NaN	NaN	0.2895	0.1241	0.6945	0.0246	0.106	0.0378	0.013
0.0	0.0	0.0	6961.3096	3728.4985	NaN	NaN	0.3488	0.125	0.6932	0.0245	0.1057	0.0387	0.0129
0.0	0.0	0.0	8930.3096	888.4985	NaN	NaN	0.0905	0.1259	0.6909	0.0247	0.1063	0.0391	0.013
0.0	0.0	0.0	5021.3096	2399.4985	NaN	NaN	0.3233	0.127	0.69	0.0246	0.106	0.0394	0.0129
0.0	0.0	0.0	8750.3096	2003.4985	NaN	NaN	0.1863	0.1292	0.6877	0.0247	0.106	0.0395	0.0129
0.0	0.0	0.0	7812.3096	2030.4985	NaN	NaN	0.2063	0.1315	0.6846	0.0247	0.1062	0.0399	0.013
0.0	0.0	0.0	7464.3096	1038.4985	NaN	NaN	0.1221	0.134	0.6806	0.0248	0.1068	0.0407	0.0131
0.0	0.0	0.0	10474.3096	2831.4985	NaN	NaN	0.2128	0.1356	0.676	0.025	0.1089	0.0411	0.0134
0.0	0.0	0.0	10729.3096	2890.4985	NaN	NaN	0.2122	0.1362	0.6724	0.025	0.1114	0.0413	0.0137
0.0	0.0	0.0	7031.3096	1600.4985	NaN	NaN	0.1854	0.1352	0.6715	0.0247	0.1133	0.0413	0.014
0.0	0.0	0.0	7077.3096	4297.4985	NaN	NaN	0.3778	0.1346	0.6691	0.0248	0.1157	0.0415	0.0142
0.0	0.0	0.0	7293.3096	3262.4985	NaN	NaN	0.3091	0.1326	0.6683	0.0247	0.1183	0.0416	0.0144
0.0	0.0	0.0	7544.3096	4457.4985	NaN	NaN	0.3714	0.1309	0.6696	0.0242	0.1187	0.0421	0.0145
0.0	0.0	0.0	9250.3096	2020.4985	NaN	NaN	0.1793	0.1305	0.6675	0.0244	0.1197	0.0432	0.0147
0.0	0.0	0.0	11917.3096	2456.4985	NaN	NaN	0.1709	0.1312	0.664	0.0248	0.1213	0.0436	0.0151
0.0	0.0	0.0	7643.3096	1588.4985	NaN	NaN	0.1721	0.132	0.6621	0.0252	0.1212	0.0442	0.0153
0.0	0.0	0.0	10408.3096	2089.4985	NaN	NaN	0.1672	0.1332	0.6586	0.0257	0.123	0.0439	0.0155
0.0	0.0	0.0	7002.3096	2959.4985	NaN	NaN	0.2971	0.1333	0.6575	0.0261	0.1235	0.044	0.0157
0.0	0.0	0.0	9328.3096	3831.4985	NaN	NaN	0.2912	0.1325	0.658	0.0261	0.1241	0.0436	0.0157
0.0	0.0	0.0	7320.3096	3504.4985	NaN	NaN	0.3237	0.1316	0.6598	0.026	0.1229	0.044	0.0158
0.0	0.0	0.0	8521.3096	4911.4985	NaN	NaN	0.3656	0.1313	0.6593	0.0262	0.123	0.0444	0.0158
0.0	0.0	0.0	10253.3096	2723.4985	NaN	NaN	0.2099	0.1314	0.6591	0.0263	0.1221	0.0451	0.0159
0.0	0.0	0.0	12247.3096	3738.4985	NaN	NaN	0.2339	0.1327	0.6561	0.0266	0.1225	0.046	0.0161
0.0	0.0	0.0	12283.3096	2682.4985	NaN	NaN	0.1792	0.1347	0.6514	0.0273	0.1227	0.0473	0.0167
0.0	0.0	0.0	9801.3096	-362.5015	NaN	NaN	-0.0384	0.1359	0.6499	0.0277	0.1215	0.0479	0.0171
0.0	0.0	0.0	7063.3096	3409.4985	NaN	NaN	0.3256	0.1362	0.6494	0.0284	0.1199	0.0486	0.0176
0.0	0.0	0.0	8116.3096	276.4985	NaN	NaN	0.0329	0.1366	0.648	0.029	0.1193	0.0489	0.0181
0.0	0.0	0.0	7367.3096	3382.4985	NaN	NaN	0.3147	0.1379	0.6463	0.0295	0.1181	0.0498	0.0185
0.0	0.0	0.0	10520.3096	2399.4985	NaN	NaN	0.1857	0.1394	0.6422	0.0303	0.1179	0.0513	0.0189
0.0	0.0	0.0	11703.3096	3876.4985	NaN	NaN	0.2488	0.1398	0.6393	0.0309	0.1189	0.0517	0.0193
0.0	0.0	0.0	8946.3096	2713.4985	NaN	NaN	0.2327	0.1393	0.641	0.0306	0.1181	0.0518	0.0192
0.0	0.0	0.0	6469.3096	1326.4985	NaN	NaN	0.1702	0.1384	0.6424	0.0302	0.1187	0.0515	0.0187
0.0	0.0	0.0	8283.3096	3163.4985	NaN	NaN	0.2764	0.1358	0.649	0.0302	0.1166	0.0502	0.0181
0.0	0.0	0.0	6160.3096	2687.4985	NaN	NaN	0.3037	0.1381	0.6474	0.0312	0.115	0.0506	0.0177
0.0	0.0	0.0	8006.3096	4879.4985	NaN	NaN	0.3787	0.1464	0.6371	0.0329	0.1141	0.0519	0.0176
0.0	0.0	0.0	7496.3096	5019.4985	NaN	NaN	0.4011	0.1569	0.6247	0.0345	0.1124	0.0532	0.0183
0.0	0.0	0.0	9268.3096	271.4985	NaN	NaN	0.0285	0.1809	0.6065	0.0356	0.105	0.0536	0.0183
0.0	0.0	0.0	9804.3096	2350.4985	NaN	NaN	0.1934	0.195	0.593	0.0364	0.1028	0.054	0.0188
0.0	0.0	0.0	7690.3096	3353.4985	NaN	NaN	0.3037	0.2039	0.5844	0.0371	0.1007	0.0544	0.0195
0.0	0.0	0.0	9308.3096	1975.4985	NaN	NaN	0.1751	0.2278	0.5675	0.0373	0.095	0.0529	0.0195
0.0	0.0	0.0	14336.3096	3019.4985	NaN	NaN	0.174	0.2377	0.5564	0.0377	0.0949	0.0531	0.0201
0.0	0.0	0.0	11396.3096	606.4985	NaN	NaN	0.0505	0.2443	0.5535	0.0379	0.0926	0.0515	0.0202
0.0	0.0	0.0	12449.3096	2953.4985	NaN	NaN	0.1918	0.2372	0.56	0.0378	0.094	0.0509	0.0202
0.0	0.0	0.0	7593.3096	2872.4985	NaN	NaN	0.2745	0.2228	0.5715	0.038	0.0968	0.0503	0.0207
0.0	0.0	0.0	9612.3096	-1255.5015	NaN	NaN	-0.1502	0.2194	0.5785	0.0374	0.0965	0.048	0.0203
0.0	0.0	0.0	7646.3096	4552.4985	NaN	NaN	0.3732	0.2053	0.5877	0.0378	0.101	0.0475	0.0206
0.0	0.0	0.0	10400.3096	2710.4985	NaN	NaN	0.2067	0.1895	0.6054	0.0374	0.1033	0.0443	0.0202
0.0	0.0	0.0	10750.3096	5973.4985	NaN	NaN	0.3572	0.1736	0.6175	0.038	0.1075	0.0428	0.0206
0.0	0.0	0.0	9016.3096	2736.4985	NaN	NaN	0.2328	0.1734	0.623	0.0379	0.1055	0.0402	0.02
0.0	0.0	0.0	6543.3096	3016.4985	NaN	NaN	0.3155	0.1747	0.6209	0.0387	0.107	0.0388	0.0199
0.0	0.0	0.0	9174.3096	3181.4985	NaN	NaN	0.2575	0.1749	0.6237	0.039	0.106	0.0369	0.0194
0.0	0.0	0.0	9044.3096	1731.4985	NaN	NaN	0.1607	0.1745	0.6244	0.0397	0.1063	0.0356	0.0195
0.0	0.0	0.0	9684.3096	1729.4985	NaN	NaN	0.1515	0.1919	0.6145	0.0398	0.1015	0.0335	0.0187
0.0	0.0	0.0	6882.3096	2113.4985	NaN	NaN	0.2349	0.1921	0.6105	0.041	0.1051	0.0326	0.0188
0.0	0.0	0.0	6086.3096	2044.4985	NaN	NaN	0.2515	0.2	0.6067	0.041	0.1032	0.0309	0.0182
0.0	0.0	0.0	11222.3096	3606.4985	NaN	NaN	0.2432	0.2013	0.6042	0.0419	0.1047	0.0299	0.0182
0.0	0.0	0.0	10507.3096	2022.4985	NaN	NaN	0.1614	0.2088	0.5981	0.0424	0.1041	0.0288	0.0179
0.0	0.0	0.0	9359.3096	1185.4985	NaN	NaN	0.1124	0.217	0.5912	0.0427	0.1036	0.0278	0.0177
0.0	0.0	0.0	6836.3096	2131.4985	NaN	NaN	0.2377	0.2222	0.5859	0.0427	0.1048	0.0271	0.0173
0.0	0.0	0.0	12297.3096	2980.4985	NaN	NaN	0.1951	0.2127	0.5919	0.0434	0.1083	0.0265	0.0172
0.0	0.0	0.0	10237.3096	2526.4985	NaN	NaN	0.1979	0.209	0.5936	0.0441	0.1092	0.0268	0.0172
0.0	0.0	0.0	9630.3096	2104.4985	NaN	NaN	0.1793	0.2125	0.5911	0.0446	0.1082	0.0267	0.0169
0.0	0.0	0.0	9067.3096	2054.4985	NaN	NaN	0.1847	0.2083	0.5966	0.0451	0.1063	0.0266	0.0171
0.0	0.0	0.0	8333.3096	-735.5015	NaN	NaN	-0.0968	0.2209	0.5907	0.0446	0.1005	0.0264	0.0169
0.0	0.0	0.0	6819.3096	1051.4985	NaN	NaN	0.1336	0.2278	0.5831	0.0451	0.1005	0.0268	0.0167
0.0	0.0	0.0	9659.3096	1546.4985	NaN	NaN	0.138	0.2171	0.5953	0.0453	0.0994	0.0263	0.0166
0.0	0.0	0.0	8594.3096	525.4985	NaN	NaN	0.0576	0.218	0.597	0.0452	0.0972	0.0265	0.0162
0.0	0.0	0.0	11289.3096	1293.4985	NaN	NaN	0.1028	0.2094	0.6042	0.0453	0.0988	0.0264	0.0159
0.0	0.0	0.0	9462.3096	2491.4985	NaN	NaN	0.2084	0.1977	0.616	0.0453	0.0988	0.0264	0.0159
0.0	0.0	0.0	8694.3096	2599.4985	NaN	NaN	0.2302	0.1984	0.6168	0.0451	0.0974	0.0267	0.0157
0.0	0.0	0.0	10860.3096	4018.4985	NaN	NaN	0.2701	0.1949	0.6184	0.0453	0.0983	0.0272	0.0159
0.0	0.0	0.0	6964.3096	1496.4985	NaN	NaN	0.1769	0.2053	0.612	0.0448	0.0946	0.0274	0.0159
0.0	0.0	0.0	11287.3096	1778.4985	NaN	NaN	0.1361	0.2131	0.6048	0.0449	0.0941	0.0273	0.0158
0.0	0.0	0.0	11490.3096	2207.4985	NaN	NaN	0.1612	0.2102	0.606	0.0453	0.0955	0.0272	0.0158
0.0	0.0	0.0	10307.3096	1595.4985	NaN	NaN	0.134	0.2124	0.6065	0.0449	0.094	0.0268	0.0154
0.0	0.0	0.0	9233.3096	1328.4985	NaN	NaN	0.1258	0.2117	0.6066	0.045	0.0947	0.0266	0.0154
0.0	0.0	0.0	9961.3096	-393.5015	NaN	NaN	-0.0411	0.2074	0.613	0.0446	0.0943	0.0259	0.0148
0.0	0.0	0.0	7528.3096	18.4985	NaN	NaN	0.0025	0.1945	0.6239	0.0447	0.0966	0.0257	0.0146
0.0	0.0	0.0	9598.3096	986.4985	NaN	NaN	0.0932	0.1896	0.6321	0.0443	0.0944	0.0255	0.0142
0.0	0.0	0.0	8578.3096	-1633.5015	NaN	NaN	-0.2352	0.1899	0.6344	0.0439	0.0925	0.0255	0.0139
0.0	0.0	0.0	11368.3096	-291.5015	NaN	NaN	-0.0263	0.1828	0.6427	0.0432	0.0931	0.0248	0.0135
0.0	0.0	0.0	8843.3096	1295.4985	NaN	NaN	0.1278	0.175	0.6519	0.0424	0.0929	0.0246	0.0132
0.0	0.0	0.0	10217.3096	1232.4985	NaN	NaN	0.1076	0.169	0.6608	0.0413	0.0922	0.0239	0.0127
0.0	0.0	0.0	8336.3096	1629.4985	NaN	NaN	0.1635	0.1615	0.6665	0.0414	0.094	0.0239	0.0127
0.0	0.0	0.0	7766.3096	1992.4985	NaN	NaN	0.2042	0.1557	0.6743	0.0406	0.0936	0.0234	0.0125
0.0	0.0	0.0	8544.3096	3258.4985	NaN	NaN	0.2761	0.1497	0.6805	0.0402	0.0939	0.0233	0.0125
0.0	0.0	0.0	8717.3096	2737.4985	NaN	NaN	0.239	0.1488	0.6841	0.0396	0.0915	0.0234	0.0125
0.0	0.0	0.0	5340.3096	-525.5015	NaN	NaN	-0.1091	0.1532	0.6818	0.0393	0.0895	0.0237	0.0124
0.0	0.0	0.0	8287.3096	3774.4985	NaN	NaN	0.3129	0.1508	0.6819	0.0397	0.0911	0.0239	0.0126
0.0	0.0	0.0	10695.3096	2163.4985	NaN	NaN	0.1683	0.1513	0.6839	0.0391	0.0891	0.0239	0.0127
0.0	0.0	0.0	10027.3096	2182.4985	NaN	NaN	0.1787	0.1546	0.6818	0.0388	0.0883	0.0239	0.0127
0.0	0.0	0.0	9044.3096	1389.4985	NaN	NaN	0.1332	0.1504	0.686	0.0382	0.0892	0.0235	0.0127
0.0	0.0	0.0	5924.3096	1168.4985	NaN	NaN	0.1647	0.1445	0.6946	0.0373	0.0885	0.0227	0.0124
0.0	0.0	0.0	6439.3096	4831.4985	NaN	NaN	0.4287	0.1393	0.6992	0.0374	0.0891	0.0226	0.0124
0.0	0.0	0.0	8121.3096	3154.4985	NaN	NaN	0.2798	0.1399	0.6986	0.0378	0.0885	0.0229	0.0124
0.0	0.0	0.0	8917.3096	3372.4985	NaN	NaN	0.2744	0.1468	0.6944	0.0378	0.0852	0.0233	0.0124
0.0	0.0	0.0	11179.3096	971.4985	NaN	NaN	0.08	0.1527	0.6906	0.0377	0.0829	0.0236	0.0125
0.0	0.0	0.0	9764.3096	-223.5015	NaN	NaN	-0.0234	0.1582	0.687	0.0374	0.0815	0.0235	0.0124
0.0	0.0	0.0	8889.3096	2550.4985	NaN	NaN	0.2229	0.1516	0.6941	0.037	0.082	0.0228	0.0125
0.0	0.0	0.0	9121.3096	-279.5015	NaN	NaN	-0.0316	0.1478	0.6991	0.0368	0.0815	0.0225	0.0123
0.0	0.0	0.0	9596.3096	3443.4985	NaN	NaN	0.2641	0.1442	0.7009	0.0372	0.0822	0.0229	0.0126
0.0	0.0	0.0	12029.3096	592.4985	NaN	NaN	0.0469	0.1474	0.6994	0.037	0.0801	0.0234	0.0127
0.0	0.0	0.0	8597.3096	368.4985	NaN	NaN	0.0411	0.1512	0.6969	0.0369	0.0778	0.0242	0.013
0.0	0.0	0.0	13125.3096	1290.4985	NaN	NaN	0.0895	0.1543	0.6951	0.0366	0.0765	0.0244	0.013
0.0	0.0	0.0	9810.3096	1448.4985	NaN	NaN	0.1287	0.1508	0.6964	0.0368	0.0781	0.0246	0.0133
0.0	0.0	0.0	7252.3096	2984.4985	NaN	NaN	0.2915	0.1545	0.6949	0.0364	0.076	0.0249	0.0133
0.0	0.0	0.0	8395.3096	460.4985	NaN	NaN	0.052	0.1541	0.6911	0.0369	0.079	0.0252	0.0136
0.0	0.0	0.0	11653.3096	5920.4985	NaN	NaN	0.3369	0.1529	0.693	0.0365	0.0786	0.0252	0.0138
0.0	0.0	0.0	7921.3096	-60.5015	NaN	NaN	-0.0077	0.1569	0.6897	0.0363	0.0775	0.0256	0.014
0.0	0.0	0.0	7914.3096	667.4985	NaN	NaN	0.0778	0.1603	0.6864	0.0365	0.077	0.0258	0.014
0.0	0.0	0.0	8278.3096	1047.4985	NaN	NaN	0.1123	0.1586	0.6874	0.0364	0.0784	0.0253	0.0139
0.0	0.0	0.0	10040.3096	3762.4985	NaN	NaN	0.2726	0.1509	0.6959	0.0359	0.0787	0.0248	0.0138
0.0	0.0	0.0	9518.3096	1803.4985	NaN	NaN	0.1593	0.1549	0.6935	0.0358	0.0772	0.025	0.0136
0.0	0.0	0.0	9237.3096	-957.5015	NaN	NaN	-0.1156	0.1557	0.6922	0.036	0.0777	0.025	0.0134
0.0	0.0	0.0	8348.3096	2195.4985	NaN	NaN	0.2082	0.1527	0.6966	0.0356	0.0771	0.0247	0.0133
0.0	0.0	0.0	7760.3096	-2040.5015	NaN	NaN	-0.3	0.1547	0.6958	0.0354	0.0762	0.0248	0.0131
0.0	0.0	0.0	9213.3096	5034.4985	NaN	NaN	0.3534	0.1553	0.693	0.0357	0.0776	0.0252	0.0131
0.0	0.0	0.0	8962.3096	817.4985	NaN	NaN	0.0836	0.1576	0.6906	0.0358	0.0771	0.0256	0.0133
0.0	0.0	0.0	6799.3096	-346.5015	NaN	NaN	-0.0537	0.1676	0.6822	0.036	0.0742	0.0266	0.0134
0.0	0.0	0.0	8608.3096	616.4985	NaN	NaN	0.0668	0.1701	0.6789	0.0363	0.0749	0.0265	0.0133
0.0	0.0	0.0	9551.3096	1064.4985	NaN	NaN	0.1003	0.1641	0.6861	0.0358	0.075	0.0257	0.0132
0.0	0.0	0.0	8262.3096	791.4985	NaN	NaN	0.0874	0.166	0.6861	0.0355	0.0737	0.0257	0.013
0.0	0.0	0.0	11280.3096	1848.4985	NaN	NaN	0.1408	0.1635	0.6861	0.0359	0.0755	0.0258	0.0132
0.0	0.0	0.0	7391.3096	-862.5015	NaN	NaN	-0.1321	0.1656	0.6863	0.0355	0.0735	0.0259	0.0131
0.0	0.0	0.0	7568.3096	652.4985	NaN	NaN	0.0794	0.1658	0.6846	0.0357	0.0745	0.0261	0.0132
0.0	0.0	0.0	9379.3096	1662.4985	NaN	NaN	0.1506	0.1671	0.6828	0.0356	0.0747	0.0264	0.0133
0.0	0.0	0.0	10683.3096	1752.4985	NaN	NaN	0.1409	0.1714	0.678	0.0358	0.0741	0.0271	0.0136
0.0	0.0	0.0	6650.3096	1265.4985	NaN	NaN	0.1599	0.1828	0.6653	0.0364	0.0741	0.0278	0.0137
0.0	0.0	0.0	8731.3096	1954.4985	NaN	NaN	0.1829	0.1826	0.663	0.0367	0.0771	0.0271	0.0135
0.0	0.0	0.0	8284.3096	6595.4985	NaN	NaN	0.4433	0.1782	0.6678	0.0364	0.0773	0.0266	0.0135
0.0	0.0	0.0	9225.3096	282.4985	NaN	NaN	0.0297	0.1946	0.6462	0.0376	0.0803	0.0277	0.0136
0.0	0.0	0.0	7422.3096	5131.4985	NaN	NaN	0.4088	0.1969	0.6398	0.0381	0.0836	0.0277	0.0139
0.0	0.0	0.0	8351.3096	-1430.5015	NaN	NaN	-0.2067	0.2195	0.6152	0.0389	0.0836	0.0287	0.0141
0.0	0.0	0.0	10989.3096	3475.4985	NaN	NaN	0.2403	0.2283	0.6012	0.0398	0.0874	0.0288	0.0145
0.0	0.0	0.0	9276.3096	326.4985	NaN	NaN	0.034	0.2538	0.5722	0.0405	0.0891	0.0296	0.0149
0.0	0.0	0.0	10178.3096	4877.4985	NaN	NaN	0.324	0.2687	0.5531	0.0411	0.0923	0.0295	0.0154
0.0	0.0	0.0	12779.3096	1357.4985	NaN	NaN	0.096	0.2982	0.5174	0.0421	0.0961	0.0307	0.0155
0.0	0.0	0.0	9391.3096	3332.4985	NaN	NaN	0.2619	0.3114	0.4981	0.0408	0.1015	0.0314	0.0167
0.0	0.0	0.0	7796.3096	30.4985	NaN	NaN	0.0039	0.3646	0.4423	0.0397	0.1011	0.0342	0.0181
0.0	0.0	0.0	9732.3096	1192.4985	NaN	NaN	0.1092	0.3782	0.4195	0.0394	0.109	0.0352	0.0187
0.0	0.0	0.0	6773.3096	410.4985	NaN	NaN	0.0571	0.4111	0.3815	0.0394	0.1117	0.0368	0.0195
0.0	0.0	0.0	7748.3096	2440.4985	NaN	NaN	0.2395	0.4136	0.3678	0.0394	0.1209	0.0383	0.02
0.0	0.0	0.0	8371.3096	1675.4985	NaN	NaN	0.1668	0.4525	0.326	0.0398	0.1188	0.0421	0.0208
0.0	0.0	0.0	6754.3096	2649.4985	NaN	NaN	0.2817	0.4665	0.3079	0.0403	0.1177	0.0456	0.0221
0.0	0.0	0.0	6165.3096	-110.5015	NaN	NaN	-0.0183	0.5207	0.2617	0.0395	0.1065	0.048	0.0237
0.0	0.0	0.0	10281.3096	3374.4985	NaN	NaN	0.2471	0.5103	0.2511	0.0413	0.1221	0.0513	0.0239
0.0	0.0	0.0	8581.3096	4519.4985	NaN	NaN	0.345	0.5408	0.2312	0.0396	0.1129	0.0506	0.0249
0.0	0.0	0.0	7358.3096	1960.4985	NaN	NaN	0.2104	0.645	0.1625	0.0395	0.0831	0.0431	0.0267
0.0	0.0	0.0	9319.3096	808.4985	NaN	NaN	0.0798	0.6539	0.1462	0.0405	0.0869	0.0455	0.027
0.0	0.0	0.0	6818.3096	2041.4985	NaN	NaN	0.2304	0.7111	0.1159	0.0354	0.0703	0.0399	0.0274
0.0	0.0	0.0	8528.3096	2121.4985	NaN	NaN	0.1992	0.7374	0.0986	0.0338	0.0653	0.0383	0.0266
0.0	0.0	0.0	9578.3096	487.4985	NaN	NaN	0.0484	0.7639	0.0833	0.0308	0.0597	0.0356	0.0267
0.0	0.0	0.0	8919.3096	4696.4985	NaN	NaN	0.3449	0.7658	0.0801	0.0312	0.0611	0.0357	0.0261
0.0	0.0	0.0	10630.3096	2314.4985	NaN	NaN	0.1788	0.8048	0.065	0.0264	0.0479	0.0303	0.0256
0.0	0.0	0.0	6527.3096	-2281.5015	NaN	NaN	-0.3	0.8187	0.0588	0.025	0.0439	0.0286	0.025
0.0	0.0	0.0	10139.3096	-263.5015	NaN	NaN	-0.0267	0.813	0.0602	0.0258	0.0469	0.0294	0.0246
0.0	0.0	0.0	9273.3096	2541.4985	NaN	NaN	0.2151	0.8072	0.0638	0.0263	0.049	0.0299	0.0239
0.0	0.0	0.0	10345.3096	1295.4985	NaN	NaN	0.1113	0.8148	0.0623	0.0252	0.0456	0.0285	0.0237
0.0	0.0	0.0	10734.3096	877.4985	NaN	NaN	0.0756	0.8122	0.0634	0.0256	0.0466	0.0289	0.0233
0.0	0.0	0.0	8755.3096	2672.4985	NaN	NaN	0.2339	0.8079	0.066	0.026	0.0477	0.0293	0.023
0.0	0.0	0.0	9688.3096	2013.4985	NaN	NaN	0.1721	0.802	0.0695	0.0266	0.0494	0.0297	0.0228
0.0	0.0	0.0	7996.3096	1180.4985	NaN	NaN	0.1286	0.7972	0.0722	0.027	0.0514	0.0299	0.0224
0.0	0.0	0.0	8081.3096	1389.4985	NaN	NaN	0.1467	0.7765	0.0819	0.0287	0.0592	0.0323	0.0214
0.0	0.0	0.0	6948.3096	2402.4985	NaN	NaN	0.2569	0.7695	0.0866	0.0286	0.0609	0.0328	0.0215
0.0	0.0	0.0	8785.3096	500.4985	NaN	NaN	0.0539	0.7575	0.0931	0.0294	0.065	0.034	0.0211
0.0	0.0	0.0	7065.3096	1161.4985	NaN	NaN	0.1412	0.7492	0.0969	0.0298	0.0683	0.0347	0.0211
0.0	0.0	0.0	5720.3096	1402.4985	NaN	NaN	0.1969	0.7507	0.0966	0.0296	0.0672	0.0348	0.0211
0.0	0.0	0.0	8356.3096	3726.4985	NaN	NaN	0.3084	0.7411	0.1006	0.0302	0.0708	0.0361	0.0211
0.0	0.0	0.0	10887.3096	1067.4985	NaN	NaN	0.0893	0.7372	0.1019	0.0303	0.0717	0.0374	0.0216
0.0	0.0	0.0	10014.3096	4393.4985	NaN	NaN	0.3049	0.7511	0.0946	0.0294	0.0656	0.0369	0.0223
0.0	0.0	0.0	8031.3096	1594.4985	NaN	NaN	0.1656	0.7691	0.0857	0.0285	0.0579	0.0356	0.0232
0.0	0.0	0.0	10440.3096	-1795.5015	NaN	NaN	-0.2077	0.774	0.0822	0.0288	0.0548	0.0359	0.0244
0.0	0.0	0.0	8645.3096	1525.4985	NaN	NaN	0.15	0.7676	0.0839	0.0296	0.0556	0.0374	0.026
0.0	0.0	0.0	10908.3096	2594.4985	NaN	NaN	0.1921	0.7622	0.0853	0.0302	0.0561	0.0393	0.027
0.0	0.0	0.0	6774.3096	-292.5015	NaN	NaN	-0.0451	0.7778	0.0793	0.0281	0.0489	0.0375	0.0284
0.0	0.0	0.0	10283.3096	-1446.5015	NaN	NaN	-0.1637	0.7771	0.0779	0.0281	0.0495	0.0392	0.0283
0.0	0.0	0.0	8966.3096	1519.4985	NaN	NaN	0.1449	0.7779	0.0743	0.0266	0.0529	0.041	0.0273
0.0	0.0	0.0	5138.3096	3268.4985	NaN	NaN	0.3888	0.7834	0.0698	0.0252	0.0546	0.0417	0.0253
0.0	0.0	0.0	6413.3096	2128.4985	NaN	NaN	0.2492	0.7888	0.0669	0.0251	0.0531	0.0412	0.0249
0.0	0.0	0.0	8399.3096	1089.4985	NaN	NaN	0.1148	0.7842	0.0687	0.0264	0.053	0.0422	0.0254
0.0	0.0	0.0	7573.3096	3358.4985	NaN	NaN	0.3072	0.7889	0.0669	0.0265	0.0495	0.0423	0.0259
0.0	0.0	0.0	5193.3096	4738.4985	NaN	NaN	0.4771	0.8198	0.0554	0.0224	0.04	0.0363	0.0262
0.0	0.0	0.0	6391.3096	2763.4985	NaN	NaN	0.3019	0.8449	0.0448	0.0188	0.0353	0.0324	0.0238
0.0	0.0	0.0	11245.3096	-672.5015	NaN	NaN	-0.0636	0.8665	0.0351	0.0154	0.0325	0.0305	0.02
0.0	0.0	0.0	9163.3096	900.4985	NaN	NaN	0.0895	0.8703	0.0332	0.0149	0.0323	0.031	0.0183
0.0	0.0	0.0	12936.3096	-1354.5015	NaN	NaN	-0.117	0.8725	0.0327	0.0148	0.0314	0.0307	0.0178
0.0	0.0	0.0	8152.3096	2237.4985	NaN	NaN	0.2154	0.8748	0.0321	0.0148	0.031	0.0303	0.0171
0.0	0.0	0.0	9390.3096	1466.4985	NaN	NaN	0.1351	0.876	0.0318	0.0148	0.0308	0.0301	0.0165
0.0	0.0	0.0	8810.3096	1947.4985	NaN	NaN	0.181	0.8758	0.0319	0.0151	0.031	0.0301	0.0161
0.0	0.0	0.0	8109.3096	-183.5015	NaN	NaN	-0.0232	0.8773	0.0315	0.0151	0.031	0.0294	0.0156
0.0	0.0	0.0	11663.3096	21.4985	NaN	NaN	0.0018	0.8775	0.0311	0.0156	0.0314	0.0292	0.0152
0.0	0.0	0.0	9631.3096	2568.4985	NaN	NaN	0.2105	0.8812	0.0297	0.0157	0.0309	0.0281	0.0144
0.0	0.0	0.0	12912.3096	1813.4985	NaN	NaN	0.1232	0.8897	0.0269	0.0161	0.0288	0.0256	0.0129
0.0	0.0	0.0	8918.3096	3196.4985	NaN	NaN	0.2639	0.8913	0.026	0.0168	0.029	0.0251	0.0119
0.0	0.0	0.0	8442.3096	2934.4985	NaN	NaN	0.2579	0.8927	0.0254	0.0167	0.0292	0.0245	0.0116
0.0	0.0	0.0	9181.3096	-339.5015	NaN	NaN	-0.0384	0.8918	0.0257	0.0166	0.0297	0.0247	0.0115
0.0	0.0	0.0	12383.3096	1837.4985	NaN	NaN	0.1292	0.8826	0.0283	0.0173	0.0329	0.0272	0.0116
0.0	0.0	0.0	7776.3096	-1441.5015	NaN	NaN	-0.2276	0.8758	0.0304	0.0173	0.0355	0.0291	0.0121
0.0	0.0	0.0	8452.3096	3016.4985	NaN	NaN	0.263	0.865	0.0338	0.0176	0.0389	0.0318	0.0129
0.0	0.0	0.0	8434.3096	1084.4985	NaN	NaN	0.1139	0.8524	0.0378	0.018	0.0429	0.0352	0.0136
0.0	0.0	0.0	6693.3096	819.4985	NaN	NaN	0.1091	0.8524	0.0379	0.0179	0.0428	0.0353	0.0136
0.0	0.0	0.0	12222.3096	2275.4985	NaN	NaN	0.157	0.8493	0.0386	0.0184	0.044	0.0358	0.0138
0.0	0.0	0.0	9698.3096	1840.4985	NaN	NaN	0.1595	0.8398	0.0412	0.0192	0.0475	0.0382	0.0142
0.0	0.0	0.0	7330.3096	1942.4985	NaN	NaN	0.2095	0.8436	0.0407	0.0189	0.046	0.0367	0.0141
0.0	0.0	0.0	7012.3096	394.4985	NaN	NaN	0.0533	0.8452	0.0404	0.0188	0.0462	0.0355	0.0139
0.0	0.0	0.0	10988.3096	1625.4985	NaN	NaN	0.1289	0.8435	0.0419	0.0188	0.0469	0.0348	0.0142
0.0	0.0	0.0	5903.3096	2061.4985	NaN	NaN	0.2588	0.8461	0.0418	0.0184	0.0461	0.0332	0.0143
0.0	0.0	0.0	8717.3096	3931.4985	NaN	NaN	0.3108	0.835	0.0458	0.0189	0.0508	0.0346	0.0148
0.0	0.0	0.0	9422.3096	3161.4985	NaN	NaN	0.2512	0.8318	0.0489	0.0187	0.0518	0.0336	0.0152
0.0	0.0	0.0	10903.3096	3951.4985	NaN	NaN	0.266	0.8362	0.049	0.0182	0.0497	0.0314	0.0156
0.0	0.0	0.0	8200.3096	1153.4985	NaN	NaN	0.1233	0.8333	0.0514	0.0182	0.0502	0.0309	0.016
0.0	0.0	0.0	8460.3096	2050.4985	NaN	NaN	0.1951	0.8265	0.0559	0.0182	0.0529	0.0304	0.016
0.0	0.0	0.0	11977.3096	6056.4985	NaN	NaN	0.3358	0.8293	0.0569	0.0175	0.0516	0.0284	0.0163
0.0	0.0	0.0	10005.3096	939.4985	NaN	NaN	0.0858	0.8379	0.0556	0.0166	0.0471	0.0263	0.0165
0.0	0.0	0.0	8463.3096	1915.4985	NaN	NaN	0.1846	0.8392	0.0565	0.0167	0.0454	0.026	0.0163
0.0	0.0	0.0	10952.3096	2218.4985	NaN	NaN	0.1684	0.8285	0.0627	0.0172	0.048	0.0267	0.0169
0.0	0.0	0.0	9661.3096	2308.4985	NaN	NaN	0.1929	0.8299	0.0642	0.0167	0.0463	0.0254	0.0175
0.0	0.0	0.0	9176.3096	-281.5015	NaN	NaN	-0.0316	0.8344	0.0633	0.0165	0.0441	0.0243	0.0174
0.0	0.0	0.0	8303.3096	1189.4985	NaN	NaN	0.1253	0.8259	0.0681	0.0168	0.0461	0.025	0.018
0.0	0.0	0.0	12859.3096	1696.4985	NaN	NaN	0.1166	0.8201	0.0723	0.0169	0.0472	0.0247	0.0187
0.0	0.0	0.0	11093.3096	629.4985	NaN	NaN	0.0537	0.8208	0.0732	0.0169	0.0465	0.0235	0.0191
0.0	0.0	0.0	9882.3096	3285.4985	NaN	NaN	0.2495	0.8233	0.0719	0.0171	0.0466	0.0224	0.0188
0.0	0.0	0.0	8802.3096	1582.4985	NaN	NaN	0.1524	0.8165	0.0748	0.0177	0.0496	0.0223	0.019
0.0	0.0	0.0	9557.3096	2892.4985	NaN	NaN	0.2323	0.8213	0.073	0.0176	0.0482	0.0209	0.0191
0.0	0.0	0.0	8417.3096	-268.5015	NaN	NaN	-0.0329	0.8239	0.0707	0.0177	0.0482	0.0206	0.019
0.0	0.0	0.0	10324.3096	3044.4985	NaN	NaN	0.2277	0.8194	0.0716	0.0183	0.0505	0.0209	0.0192
0.0	0.0	0.0	6274.3096	2119.4985	NaN	NaN	0.2525	0.8241	0.0685	0.018	0.0495	0.0207	0.0191
0.0	0.0	0.0	8957.3096	4476.4985	NaN	NaN	0.3332	0.8225	0.0681	0.0183	0.0505	0.0212	0.0193
0.0	0.0	0.0	7460.3096	897.4985	NaN	NaN	0.1074	0.8262	0.0657	0.0182	0.0492	0.0212	0.0195
0.0	0.0	0.0	8638.3096	1321.4985	NaN	NaN	0.1327	0.8333	0.0616	0.0179	0.0465	0.0214	0.0194
0.0	0.0	0.0	10454.3096	1955.4985	NaN	NaN	0.1576	0.8366	0.0595	0.0179	0.0449	0.0217	0.0195
0.0	0.0	0.0	9722.3096	-276.5015	NaN	NaN	-0.0293	0.8427	0.0562	0.0179	0.0425	0.0216	0.0192
0.0	0.0	0.0	8986.3096	2776.4985	NaN	NaN	0.236	0.8474	0.0533	0.0179	0.041	0.0215	0.0188
0.0	0.0	0.0	10320.3096	3348.4985	NaN	NaN	0.245	0.8487	0.0519	0.0181	0.0411	0.0216	0.0186
0.0	0.0	0.0	7112.3096	2680.4985	NaN	NaN	0.2737	0.8519	0.0482	0.0188	0.0402	0.022	0.019
0.0	0.0	0.0	10685.3096	1778.4985	NaN	NaN	0.1427	0.8545	0.0456	0.019	0.0396	0.0224	0.0189
0.0	0.0	0.0	9602.3096	1859.4985	NaN	NaN	0.1622	0.8572	0.0437	0.0188	0.039	0.0226	0.0187
0.0	0.0	0.0	9410.3096	-184.5015	NaN	NaN	-0.02	0.8614	0.0413	0.0185	0.038	0.0225	0.0183
0.0	0.0	0.0	8644.3096	1044.4985	NaN	NaN	0.1078	0.865	0.0391	0.0183	0.0373	0.0224	0.0179
0.0	0.0	0.0	10850.3096	2922.4985	NaN	NaN	0.2122	0.8679	0.0375	0.0181	0.0367	0.0221	0.0177
0.0	0.0	0.0	10771.3096	3192.4985	NaN	NaN	0.2286	0.8717	0.0356	0.018	0.0357	0.0217	0.0174
0.0	0.0	0.0	10069.3096	755.4985	NaN	NaN	0.0698	0.8754	0.0338	0.0179	0.0348	0.0209	0.0173
0.0	0.0	0.0	8951.3096	1815.4985	NaN	NaN	0.1686	0.8744	0.0335	0.0178	0.0363	0.0213	0.0167
0.0	0.0	0.0	10960.3096	2682.4985	NaN	NaN	0.1966	0.8736	0.0335	0.0173	0.0376	0.0216	0.0164
0.0	0.0	0.0	7929.3096	3296.4985	NaN	NaN	0.2937	0.8722	0.0338	0.017	0.0391	0.0218	0.0161
0.0	0.0	0.0	8685.3096	2109.4985	NaN	NaN	0.1954	0.8734	0.0331	0.0168	0.0396	0.0213	0.0158
0.0	0.0	0.0	9661.3096	1274.4985	NaN	NaN	0.1165	0.8703	0.0333	0.017	0.0422	0.0215	0.0156
0.0	0.0	0.0	10758.3096	4159.4985	NaN	NaN	0.2788	0.8674	0.0336	0.0173	0.0449	0.0214	0.0154
0.0	0.0	0.0	8299.3096	224.4985	NaN	NaN	0.0263	0.8625	0.0339	0.0178	0.0486	0.0218	0.0154
0.0	0.0	0.0	8352.3096	3720.4985	NaN	NaN	0.3082	0.8577	0.0347	0.0184	0.0521	0.0218	0.0153
0.0	0.0	0.0	7867.3096	87.4985	NaN	NaN	0.011	0.8529	0.0362	0.0189	0.055	0.0219	0.0152
0.0	0.0	0.0	10213.3096	-41.5015	NaN	NaN	-0.0041	0.8473	0.0378	0.0195	0.0583	0.0221	0.015
0.0	0.0	0.0	11974.3096	2461.4985	NaN	NaN	0.1705	0.8407	0.0391	0.0206	0.062	0.0223	0.0152
0.0	0.0	0.0	5672.3096	2788.4985	NaN	NaN	0.3296	0.838	0.0393	0.0216	0.0624	0.0227	0.0159
0.0	0.0	0.0	12284.3096	1356.4985	NaN	NaN	0.0994	0.8385	0.0389	0.0222	0.0606	0.023	0.0168
0.0	0.0	0.0	8013.3096	417.4985	NaN	NaN	0.0495	0.8397	0.0379	0.0225	0.0567	0.0244	0.0187
0.0	0.0	0.0	8145.3096	1734.4985	NaN	NaN	0.1756	0.8602	0.0335	0.0216	0.0425	0.0229	0.0192
0.0	0.0	0.0	-441.6904	-834.5015	NaN	NaN	0.6539	0.8671	0.0313	0.0221	0.0339	0.0237	0.022
0.0	0.0	0.0	-359.6904	1356.4985	NaN	NaN	1.3	0.8698	0.0311	0.0215	0.03	0.0239	0.0236
0.0	0.0	0.0	-3400.6904	506.4985	NaN	NaN	-0.175	0.8702	0.0315	0.0206	0.0288	0.0246	0.0243
0.0	0.0	0.0	94.3096	-83.5015	NaN	NaN	-0.3	0.8699	0.0312	0.0205	0.0291	0.0251	0.0242
0.0	0.0	0.0	-3836.6904	-2351.5015	NaN	NaN	0.38	0.8704	0.0303	0.0205	0.0295	0.0255	0.0238
0.0	0.0	0.0	-1592.6904	1295.4985	NaN	NaN	-0.3	0.8694	0.0293	0.021	0.0306	0.0262	0.0235
0.0	0.0	0.0	-520.6904	691.4985	NaN	NaN	1.3	0.8712	0.0286	0.0208	0.0303	0.026	0.0232
0.0	0.0	0.0	-1738.6904	-1688.5015	NaN	NaN	0.4927	0.8717	0.0284	0.0207	0.0301	0.0259	0.0232
0.0	0.0	0.0	-1882.6904	-699.5015	NaN	NaN	0.2709	0.8718	0.0283	0.0211	0.0299	0.0255	0.0233
0.0	0.0	0.0	-2002.6904	7.4985	NaN	NaN	-0.0038	0.8718	0.0284	0.0216	0.0294	0.0251	0.0237
0.0	0.0	0.0	-1033.6904	723.4985	NaN	NaN	-0.3	0.8727	0.0288	0.0214	0.0282	0.0246	0.0242
0.0	0.0	0.0	-946.6904	-398.5015	NaN	NaN	0.2962	0.8725	0.0301	0.021	0.0271	0.0246	0.0247
0.0	0.0	0.0	-1750.6904	1345.4985	NaN	NaN	-0.3	0.8709	0.0315	0.021	0.0272	0.0246	0.0248
0.0	0.0	0.0	-1100.6904	-1719.5015	NaN	NaN	0.6097	0.8696	0.0329	0.021	0.0272	0.0245	0.0248
0.0	0.0	0.0	-1843.6904	840.4985	NaN	NaN	-0.3	0.8703	0.0333	0.0209	0.0272	0.024	0.0244
0.0	0.0	0.0	-740.6904	-963.5015	NaN	NaN	0.5654	0.8723	0.0337	0.0205	0.0262	0.0234	0.0239
0.0	0.0	0.0	-703.6904	-1957.5015	NaN	NaN	0.7356	0.8735	0.0342	0.0201	0.0255	0.0228	0.0238
0.0	0.0	0.0	-8.6904	869.4985	NaN	NaN	1.0101	0.872	0.0349	0.0203	0.0259	0.023	0.024
0.0	0.0	0.0	-570.6904	69.4985	NaN	NaN	-0.1387	0.8734	0.0344	0.0199	0.0256	0.0229	0.0238
0.0	0.0	0.0	-836.6904	19.4985	NaN	NaN	-0.0239	0.8742	0.0339	0.0197	0.0254	0.0229	0.0239
0.0	0.0	0.0	-1006.6904	-3386.5015	NaN	NaN	0.7709	0.8767	0.0327	0.0192	0.025	0.023	0.0234
0.0	0.0	0.0	-517.6904	180.4985	NaN	NaN	-0.3	0.8772	0.0321	0.0191	0.0252	0.0234	0.023
0.0	0.0	0.0	-2095.6904	531.4985	NaN	NaN	-0.3	0.8773	0.0316	0.0189	0.0257	0.0239	0.0226
0.0	0.0	0.0	-1135.6904	-707.5015	NaN	NaN	0.3838	0.8771	0.0306	0.019	0.0261	0.0246	0.0225
0.0	0.0	0.0	-741.6904	-2916.5015	NaN	NaN	0.7973	0.8778	0.0294	0.019	0.0263	0.0253	0.0222
0.0	0.0	0.0	-3837.6904	2076.4985	NaN	NaN	-0.3	0.8781	0.0282	0.0192	0.0267	0.026	0.0218
0.0	0.0	0.0	-1108.6904	-546.5015	NaN	NaN	0.3302	0.8785	0.0274	0.0193	0.0268	0.0266	0.0213
0.0	0.0	0.0	-1837.6904	-3720.5015	NaN	NaN	0.6694	0.8783	0.0271	0.0194	0.027	0.0273	0.0209
0.0	0.0	0.0	-3442.6904	-1056.5015	NaN	NaN	0.2348	0.8777	0.0267	0.0197	0.0272	0.0277	0.021
0.0	0.0	0.0	192.3096	638.4985	NaN	NaN	0.7685	0.8738	0.0269	0.0211	0.0274	0.0285	0.0223
0.0	0.0	0.0	5600.3096	-0.5015	NaN	NaN	-0.0001	0.874	0.0258	0.0219	0.0305	0.0265	0.0213
0.0	0.0	0.0	21361.3096	3512.4985	NaN	NaN	0.1412	0.8573	0.0302	0.0217	0.0423	0.0279	0.0206
0.0	0.0	0.0	25977.3096	4819.4985	NaN	NaN	0.1565	0.8526	0.0316	0.021	0.0464	0.0282	0.0202
0.0	0.0	0.0	24644.3096	1206.4985	NaN	NaN	0.0467	0.8524	0.0318	0.0211	0.046	0.0285	0.0202
0.0	0.0	0.0	20669.3096	1130.4985	NaN	NaN	0.0519	0.8416	0.0337	0.0215	0.0524	0.031	0.0197
0.0	0.0	0.0	19896.3096	650.4985	NaN	NaN	0.0317	0.8446	0.0307	0.0219	0.0529	0.0305	0.0193
0.0	0.0	0.0	20624.3096	3992.4985	NaN	NaN	0.1622	0.8389	0.0289	0.023	0.058	0.0307	0.0205
0.0	0.0	0.0	22687.3096	1093.4985	NaN	NaN	0.046	0.8135	0.0305	0.024	0.0751	0.0321	0.0249
0.0	0.0	0.0	16866.3096	5396.4985	NaN	NaN	0.2424	0.8053	0.0296	0.0219	0.0883	0.0292	0.0257
0.0	0.0	0.0	19505.3096	1594.4985	NaN	NaN	0.0756	0.8083	0.0288	0.0204	0.0894	0.0276	0.0255
0.0	0.0	0.0	20255.3096	-988.5015	NaN	NaN	-0.0513	0.7896	0.0289	0.0217	0.1037	0.0286	0.0275
0.0	0.0	0.0	22973.3096	99.4985	NaN	NaN	0.0043	0.7604	0.0299	0.0226	0.1284	0.0297	0.0291
0.0	0.0	0.0	22500.3096	4218.4985	NaN	NaN	0.1579	0.7203	0.0327	0.023	0.1633	0.0309	0.0298
0.0	0.0	0.0	20128.3096	2136.4985	NaN	NaN	0.096	0.6961	0.0344	0.0224	0.1875	0.0306	0.0289
0.0	0.0	0.0	20376.3096	3880.4985	NaN	NaN	0.16	0.6609	0.0365	0.0228	0.2193	0.031	0.0295
0.0	0.0	0.0	22086.3096	4865.4985	NaN	NaN	0.1805	0.648	0.0388	0.022	0.229	0.0326	0.0296
0.0	0.0	0.0	24333.3096	1472.4985	NaN	NaN	0.0571	0.6864	0.0389	0.0207	0.1928	0.0322	0.0289
0.0	0.0	0.0	23948.3096	1523.4985	NaN	NaN	0.0598	0.7098	0.0375	0.0212	0.1702	0.0311	0.0302
0.0	0.0	0.0	25500.3096	4002.4985	NaN	NaN	0.1357	0.7259	0.037	0.0209	0.154	0.0313	0.0309
0.0	0.0	0.0	17501.3096	3220.4985	NaN	NaN	0.1554	0.7577	0.0351	0.0206	0.1274	0.0291	0.0301
0.0	0.0	0.0	22779.3096	3915.4985	NaN	NaN	0.1467	0.766	0.0339	0.0206	0.1205	0.0283	0.0307
0.0	0.0	0.0	19823.3096	4694.4985	NaN	NaN	0.1915	0.7693	0.0341	0.0206	0.1161	0.0285	0.0315
0.0	0.0	0.0	22542.3096	2579.4985	NaN	NaN	0.1027	0.7859	0.0322	0.0202	0.103	0.0277	0.0311
0.0	0.0	0.0	19200.3096	3472.4985	NaN	NaN	0.1532	0.7901	0.0318	0.0205	0.0979	0.0279	0.0318
0.0	0.0	0.0	21517.3096	2131.4985	NaN	NaN	0.0901	0.8039	0.0304	0.0201	0.0875	0.0274	0.0307
0.0	0.0	0.0	23082.3096	3866.4985	NaN	NaN	0.1435	0.8035	0.0303	0.0204	0.0866	0.0278	0.0313
0.0	0.0	0.0	19873.3096	1101.4985	NaN	NaN	0.0525	0.8078	0.0299	0.0201	0.0842	0.0274	0.0305
0.0	0.0	0.0	21075.3096	5333.4985	NaN	NaN	0.202	0.8056	0.0296	0.0202	0.0874	0.0272	0.0301
0.0	0.0	0.0	19157.3096	2845.4985	NaN	NaN	0.1293	0.7983	0.0304	0.0202	0.0941	0.0271	0.03
0.0	0.0	0.0	20247.3096	5059.4985	NaN	NaN	0.1999	0.7972	0.0302	0.02	0.0972	0.0264	0.029
0.0	0.0	0.0	19439.3096	3584.4985	NaN	NaN	0.1557	0.7801	0.0318	0.0203	0.1118	0.0264	0.0296
0.0	0.0	0.0	22454.3096	5480.4985	NaN	NaN	0.1962	0.7706	0.0337	0.0204	0.1202	0.0261	0.0291
0.0	0.0	0.0	13290.3096	345.4985	NaN	NaN	0.0253	0.7663	0.034	0.0206	0.1241	0.0262	0.0289
0.0	0.0	0.0	14618.3096	5483.4985	NaN	NaN	0.2728	0.7662	0.0329	0.0201	0.1272	0.0258	0.0278
0.0	0.0	0.0	11749.3096	2648.4985	NaN	NaN	0.184	0.7486	0.0346	0.0203	0.1437	0.0257	0.0271
0.0	0.0	0.0	15177.3096	1598.4985	NaN	NaN	0.0953	0.7479	0.0343	0.0194	0.1485	0.0249	0.0249
0.0	0.0	0.0	13759.3096	4050.4985	NaN	NaN	0.2274	0.7169	0.0362	0.0201	0.1769	0.0251	0.0248
0.0	0.0	0.0	11502.3096	3661.4985	NaN	NaN	0.2415	0.7002	0.0369	0.0201	0.1936	0.025	0.0243
0.0	0.0	0.0	10766.3096	2190.4985	NaN	NaN	0.1691	0.6805	0.0371	0.0201	0.2133	0.0246	0.0244
0.0	0.0	0.0	17062.3096	2131.4985	NaN	NaN	0.1111	0.6484	0.0371	0.0209	0.2426	0.0251	0.0259
0.0	0.0	0.0	14581.3096	4957.4985	NaN	NaN	0.2537	0.6162	0.038	0.0213	0.2701	0.0265	0.0279
0.0	0.0	0.0	14648.3096	3261.4985	NaN	NaN	0.1821	0.6342	0.038	0.0204	0.2556	0.0253	0.0266
0.0	0.0	0.0	12782.3096	3506.4985	NaN	NaN	0.2153	0.6011	0.0384	0.0221	0.283	0.0261	0.0293
0.0	0.0	0.0	15517.3096	4004.4985	NaN	NaN	0.2051	0.6269	0.0393	0.0206	0.2601	0.0261	0.027
0.0	0.0	0.0	11618.3096	462.4985	NaN	NaN	0.0383	0.636	0.0392	0.0214	0.2495	0.0259	0.0279
0.0	0.0	0.0	13134.3096	2554.4985	NaN	NaN	0.1628	0.6808	0.0381	0.0197	0.2123	0.0243	0.0249
0.0	0.0	0.0	11327.3096	1267.4985	NaN	NaN	0.1006	0.67	0.039	0.0209	0.2185	0.0246	0.0269
0.0	0.0	0.0	11977.3096	-87.5015	NaN	NaN	-0.0074	0.7184	0.0378	0.0186	0.1785	0.023	0.0238
0.0	0.0	0.0	9788.3096	3278.4985	NaN	NaN	0.2509	0.7057	0.0379	0.0201	0.1878	0.0226	0.0259
0.0	0.0	0.0	12022.3096	3210.4985	NaN	NaN	0.2108	0.706	0.0389	0.0194	0.186	0.0232	0.0265
0.0	0.0	0.0	13147.3096	900.4985	NaN	NaN	0.0641	0.7231	0.0374	0.0191	0.1717	0.0221	0.0267
0.0	0.0	0.0	15701.3096	1937.4985	NaN	NaN	0.1098	0.704	0.0374	0.0199	0.1863	0.0227	0.0297
0.0	0.0	0.0	11052.3096	2195.4985	NaN	NaN	0.1657	0.7134	0.0372	0.0193	0.1768	0.0227	0.0306
0.0	0.0	0.0	11013.3096	-739.5015	NaN	NaN	-0.072	0.7366	0.0349	0.0184	0.1586	0.0216	0.0299
0.0	0.0	0.0	12361.3096	605.4985	NaN	NaN	0.0467	0.7179	0.0361	0.0193	0.1725	0.0219	0.0323
0.0	0.0	0.0	13695.3096	2321.4985	NaN	NaN	0.1449	0.7376	0.0348	0.0181	0.1573	0.0212	0.0309
0.0	0.0	0.0	14749.3096	5303.4985	NaN	NaN	0.2645	0.7284	0.0343	0.0188	0.1647	0.0211	0.0326
0.0	0.0	0.0	13896.3096	1106.4985	NaN	NaN	0.0738	0.7193	0.0346	0.0189	0.1731	0.0212	0.033
0.0	0.0	0.0	13803.3096	2936.4985	NaN	NaN	0.1754	0.7155	0.034	0.0189	0.1777	0.0209	0.033
0.0	0.0	0.0	15338.3096	1554.4985	NaN	NaN	0.092	0.6934	0.0347	0.0195	0.1974	0.0211	0.0339
0.0	0.0	0.0	12922.3096	430.4985	NaN	NaN	0.0322	0.686	0.0348	0.0196	0.2046	0.0213	0.0336
0.0	0.0	0.0	14844.3096	2338.4985	NaN	NaN	0.1361	0.6795	0.0343	0.0198	0.2114	0.0213	0.0338
0.0	0.0	0.0	17705.3096	2106.4985	NaN	NaN	0.1063	0.6586	0.0348	0.0206	0.2294	0.0218	0.0348
0.0	0.0	0.0	14419.3096	6.4985	NaN	NaN	0.0005	0.6622	0.0343	0.0198	0.2282	0.0213	0.0342
0.0	0.0	0.0	12325.3096	4602.4985	NaN	NaN	0.2719	0.6321	0.0355	0.0207	0.2538	0.022	0.0359
0.0	0.0	0.0	10546.3096	2619.4985	NaN	NaN	0.199	0.6441	0.0354	0.0202	0.2433	0.0219	0.0351
0.0	0.0	0.0	12007.3096	824.4985	NaN	NaN	0.0643	0.6479	0.0351	0.0206	0.2386	0.0221	0.0357
0.0	0.0	0.0	12776.3096	2423.4985	NaN	NaN	0.1594	0.6375	0.0348	0.0209	0.2486	0.022	0.0363
0.0	0.0	0.0	12787.3096	1521.4985	NaN	NaN	0.1063	0.6061	0.0352	0.0219	0.2768	0.0227	0.0374
0.0	0.0	0.0	15062.3096	4611.4985	NaN	NaN	0.2344	0.597	0.035	0.0226	0.284	0.0237	0.0376
0.0	0.0	0.0	11312.3096	400.4985	NaN	NaN	0.0342	0.6254	0.0342	0.0225	0.2574	0.0239	0.0366
0.0	0.0	0.0	14336.3096	1955.4985	NaN	NaN	0.12	0.6343	0.0337	0.0231	0.2472	0.0243	0.0375
0.0	0.0	0.0	13172.3096	1715.4985	NaN	NaN	0.1152	0.6418	0.0337	0.0238	0.2376	0.0249	0.0382
0.0	0.0	0.0	14785.3096	3727.4985	NaN	NaN	0.2013	0.6852	0.0329	0.0227	0.1973	0.0254	0.0364
0.0	0.0	0.0	16058.3096	2186.4985	NaN	NaN	0.1198	0.7126	0.0323	0.0229	0.1682	0.027	0.037
0.0	0.0	0.0	8183.3096	2512.4985	NaN	NaN	0.2349	0.7667	0.0312	0.0209	0.1188	0.0281	0.0343
0.0	0.0	0.0	10921.3096	1679.4985	NaN	NaN	0.1333	0.8044	0.0295	0.02	0.0859	0.0269	0.0333
0.0	0.0	0.0	12331.3096	-403.5015	NaN	NaN	-0.0338	0.821	0.0288	0.0181	0.0731	0.0258	0.0331
0.0	0.0	0.0	12777.3096	1846.4985	NaN	NaN	0.1263	0.8137	0.032	0.0183	0.0743	0.0263	0.0353
0.0	0.0	0.0	12117.3096	1683.4985	NaN	NaN	0.122	0.8335	0.031	0.0179	0.0598	0.0262	0.0316
0.0	0.0	0.0	15929.3096	619.4985	NaN	NaN	0.0374	0.8661	0.0275	0.0178	0.0397	0.0219	0.027
0.0	0.0	0.0	6144.3096	9.4985	NaN	NaN	0.0015	0.8844	0.024	0.0206	0.0283	0.0209	0.0218
0.0	0.0	0.0	-1283.6904	-468.5015	NaN	NaN	0.2674	0.8936	0.0215	0.0209	0.0243	0.0207	0.019
0.0	0.0	0.0	-1441.6904	-415.5015	NaN	NaN	0.2237	0.8915	0.0224	0.0213	0.0243	0.0216	0.0189
0.0	0.0	0.0	-2920.6904	-250.5015	NaN	NaN	0.079	0.8886	0.0238	0.0216	0.0243	0.0223	0.0194
0.0	0.0	0.0	-3231.6904	-1081.5015	NaN	NaN	0.2507	0.8879	0.0247	0.0213	0.0243	0.0227	0.0192
0.0	0.0	0.0	-1971.6904	-345.5015	NaN	NaN	0.1491	0.8876	0.0248	0.0213	0.0242	0.0229	0.0191
0.0	0.0	0.0	-2010.6904	1834.4985	NaN	NaN	-0.3	0.8872	0.0246	0.0216	0.024	0.0233	0.0193
0.0	0.0	0.0	-3855.6904	-1800.5015	NaN	NaN	0.3183	0.8872	0.0247	0.0216	0.0236	0.0232	0.0197
0.0	0.0	0.0	9.3096	75.4985	NaN	NaN	0.8902	0.8872	0.0244	0.0219	0.0232	0.0232	0.0201
0.0	0.0	0.0	-1857.6904	-178.5015	NaN	NaN	0.0877	0.8871	0.024	0.022	0.023	0.0234	0.0205
0.0	0.0	0.0	-1162.6904	-30.5015	NaN	NaN	0.0256	0.8872	0.0235	0.0221	0.0228	0.0237	0.0208
0.0	0.0	0.0	-476.6904	1371.4985	NaN	NaN	1.3	0.8876	0.0231	0.0221	0.0225	0.0238	0.0209
0.0	0.0	0.0	-1315.6904	-463.5015	NaN	NaN	0.2605	0.8875	0.0231	0.0222	0.0224	0.0239	0.021
0.0	0.0	0.0	-751.6904	-94.5015	NaN	NaN	0.1117	0.8873	0.023	0.0222	0.0224	0.0241	0.0211
0.0	0.0	0.0	-3724.6904	-613.5015	NaN	NaN	0.1414	0.887	0.0229	0.0222	0.0225	0.0242	0.0212
0.0	0.0	0.0	-2308.6904	587.4985	NaN	NaN	-0.3	0.8868	0.0226	0.0223	0.0225	0.0245	0.0212
0.0	0.0	0.0	-1983.6904	-390.5015	NaN	NaN	0.1645	0.8873	0.0226	0.0223	0.0224	0.0243	0.0211
0.0	0.0	0.0	-1390.6904	150.4985	NaN	NaN	-0.1214	0.8888	0.0225	0.0224	0.0218	0.0237	0.0207
0.0	0.0	0.0	-2096.6904	779.4985	NaN	NaN	-0.3	0.8892	0.0225	0.0224	0.0217	0.0236	0.0206
0.0	0.0	0.0	-617.6904	241.4985	NaN	NaN	-0.3	0.8889	0.0225	0.0223	0.0218	0.0238	0.0208
0.0	0.0	0.0	-3211.6904	1565.4985	NaN	NaN	-0.3	0.8887	0.0225	0.0222	0.0218	0.0239	0.0209
0.0	0.0	0.0	-1666.6904	135.4985	NaN	NaN	-0.0885	0.8883	0.0228	0.0221	0.0217	0.024	0.021
0.0	0.0	0.0	-3157.6904	-1433.5015	NaN	NaN	0.3122	0.8879	0.0231	0.0221	0.0217	0.0242	0.0211
0.0	0.0	0.0	-2881.6904	33.4985	NaN	NaN	-0.0118	0.8886	0.0229	0.022	0.0214	0.0242	0.0209
0.0	0.0	0.0	-1028.6904	-2245.5015	NaN	NaN	0.6858	0.8889	0.0228	0.0219	0.0212	0.0243	0.0209
0.0	0.0	0.0	-2309.6904	436.4985	NaN	NaN	-0.233	0.8891	0.0227	0.0219	0.0211	0.0244	0.0207
0.0	0.0	0.0	-604.6904	-1731.5015	NaN	NaN	0.7412	0.8894	0.0227	0.022	0.0211	0.0244	0.0204
0.0	0.0	0.0	-131.6904	85.4985	NaN	NaN	-0.3	0.89	0.0225	0.0219	0.021	0.0244	0.0202
0.0	0.0	0.0	-1579.6904	-1723.5015	NaN	NaN	0.5218	0.8896	0.0227	0.022	0.0212	0.0245	0.02
0.0	0.0	0.0	-3835.6904	794.4985	NaN	NaN	-0.2612	0.8896	0.0228	0.022	0.0214	0.0245	0.0197
0.0	0.0	0.0	-1708.6904	981.4985	NaN	NaN	-0.3	0.8894	0.023	0.0219	0.0216	0.0246	0.0195
0.0	0.0	0.0	-1695.6904	-1159.5015	NaN	NaN	0.4061	0.8887	0.0234	0.0218	0.022	0.0247	0.0194
0.0	0.0	0.0	-2108.6904	-462.5015	NaN	NaN	0.1799	0.8881	0.0238	0.0217	0.0223	0.0249	0.0192
0.0	0.0	0.0	-3205.6904	-1268.5015	NaN	NaN	0.2835	0.8876	0.0242	0.0216	0.0225	0.0249	0.0192
0.0	0.0	0.0	-1288.6904	-565.5015	NaN	NaN	0.305	0.8879	0.0242	0.0215	0.0225	0.0249	0.0191
0.0	0.0	0.0	-1046.6904	549.4985	NaN	NaN	-0.3	0.8881	0.0243	0.0213	0.0224	0.0248	0.019
0.0	0.0	0.0	-1776.6904	-1721.5015	NaN	NaN	0.4921	0.8876	0.0248	0.0213	0.0224	0.0248	0.0191
0.0	0.0	0.0	-1666.6904	-2013.5015	NaN	NaN	0.5471	0.8873	0.0252	0.0213	0.0224	0.0247	0.0192
0.0	0.0	0.0	-3958.6904	-442.5015	NaN	NaN	0.1005	0.8872	0.0254	0.0212	0.0224	0.0247	0.0191
0.0	0.0	0.0	-1867.6904	-645.5015	NaN	NaN	0.2568	0.8868	0.0259	0.021	0.0225	0.0248	0.019
0.0	0.0	0.0	-4289.6904	542.4985	NaN	NaN	-0.1448	0.8873	0.0263	0.0207	0.0223	0.0245	0.0188
0.0	0.0	0.0	-2212.6904	-970.5015	NaN	NaN	0.3049	0.887	0.0271	0.0206	0.0223	0.0244	0.0187
0.0	0.0	0.0	-3731.6904	-1142.5015	NaN	NaN	0.2344	0.8871	0.0277	0.0203	0.0222	0.0241	0.0186
0.0	0.0	0.0	-2217.6904	-2059.5015	NaN	NaN	0.4815	0.8853	0.0289	0.02	0.0228	0.0244	0.0185
0.0	0.0	0.0	-1435.6904	-268.5015	NaN	NaN	0.1576	0.8826	0.0303	0.0197	0.0239	0.0252	0.0183
0.0	0.0	0.0	367.3096	-209.5015	NaN	NaN	-0.3	0.881	0.0311	0.0194	0.0248	0.0257	0.0181
0.0	0.0	0.0	-978.6904	-911.5015	NaN	NaN	0.4822	0.8816	0.0308	0.0193	0.0248	0.0254	0.0181
0.0	0.0	0.0	-1458.6904	-227.5015	NaN	NaN	0.1349	0.8796	0.0316	0.0193	0.0253	0.026	0.0183
0.0	0.0	0.0	-1793.6904	1529.4985	NaN	NaN	-0.3	0.88	0.0317	0.019	0.0252	0.0259	0.0182
0.0	0.0	0.0	-2942.6904	-2056.5015	NaN	NaN	0.4114	0.8817	0.0311	0.0189	0.0246	0.0255	0.0183
0.0	0.0	0.0	-1388.6904	-161.5015	NaN	NaN	0.1042	0.8792	0.0322	0.019	0.025	0.026	0.0186
0.0	0.0	0.0	-2894.6904	-2429.5015	NaN	NaN	0.4563	0.8804	0.0322	0.0187	0.0244	0.0256	0.0187
0.0	0.0	0.0	-3453.6904	-581.5015	NaN	NaN	0.1441	0.8783	0.0331	0.0187	0.0247	0.0261	0.0191
0.0	0.0	0.0	-3458.6904	-90.5015	NaN	NaN	0.0255	0.8778	0.0334	0.0183	0.0248	0.0265	0.0193
0.0	0.0	0.0	-3214.6904	-606.5015	NaN	NaN	0.1587	0.8772	0.0336	0.0181	0.0248	0.0268	0.0195
0.0	0.0	0.0	-2079.6904	77.4985	NaN	NaN	-0.0387	0.8758	0.0341	0.0181	0.0249	0.0272	0.0199
0.0	0.0	0.0	-1890.6904	-2551.5015	NaN	NaN	0.5744	0.876	0.034	0.018	0.0246	0.0275	0.0199
0.0	0.0	0.0	-420.6904	-1920.5015	NaN	NaN	0.8203	0.8756	0.0344	0.0181	0.0243	0.0276	0.02
0.0	0.0	0.0	-2645.6904	-291.5015	NaN	NaN	0.0992	0.8763	0.0345	0.0181	0.0237	0.0276	0.0197
0.0	0.0	0.0	-2593.6904	-507.5015	NaN	NaN	0.1636	0.8729	0.0364	0.0188	0.0237	0.0285	0.0198
0.0	0.0	0.0	-3344.6904	-897.5015	NaN	NaN	0.2116	0.8705	0.0377	0.0192	0.0237	0.0293	0.0196
0.0	0.0	0.0	-2924.6904	2043.4985	NaN	NaN	-0.3	0.8656	0.04	0.02	0.0243	0.03	0.0202
0.0	0.0	0.0	-1768.6904	-1891.5015	NaN	NaN	0.5168	0.866	0.0402	0.0198	0.0242	0.0298	0.02
0.0	0.0	0.0	-2332.6904	-354.5015	NaN	NaN	0.1319	0.8636	0.0415	0.0201	0.0245	0.0299	0.0204
0.0	0.0	0.0	-3702.6904	1385.4985	NaN	NaN	-0.3	0.8625	0.0427	0.0202	0.0246	0.0296	0.0205
0.0	0.0	0.0	-2129.6904	-2764.5015	NaN	NaN	0.5649	0.8662	0.041	0.0199	0.0241	0.0291	0.0197
0.0	0.0	0.0	-1521.6904	-2710.5015	NaN	NaN	0.6404	0.8659	0.0412	0.0199	0.0242	0.0291	0.0197
0.0	0.0	0.0	-1110.6904	-1733.5015	NaN	NaN	0.6095	0.8626	0.043	0.0201	0.0247	0.0294	0.0202
0.0	0.0	0.0	-3117.6904	-962.5015	NaN	NaN	0.2359	0.8604	0.0447	0.02	0.0251	0.0293	0.0205
0.0	0.0	0.0	-2965.6904	-778.5015	NaN	NaN	0.2079	0.8545	0.0476	0.0198	0.0265	0.0301	0.0215
0.0	0.0	0.0	-219.6904	-298.5015	NaN	NaN	0.576	0.841	0.0542	0.0198	0.0292	0.0318	0.0239
0.0	0.0	0.0	-374.6904	1422.4985	NaN	NaN	1.3	0.8234	0.0636	0.0198	0.0331	0.0327	0.0273
0.0	0.0	0.0	-2087.6904	1702.4985	NaN	NaN	-0.3	0.8209	0.0652	0.0198	0.0337	0.0324	0.0279
0.0	0.0	0.0	-1883.6904	2199.4985	NaN	NaN	1.3	0.8126	0.0699	0.0199	0.0357	0.0324	0.0295
0.0	0.0	0.0	-3731.6904	495.4985	NaN	NaN	-0.1531	0.8198	0.0672	0.0199	0.0337	0.0312	0.0282
0.0	0.0	0.0	-2129.6904	1267.4985	NaN	NaN	-0.3	0.8197	0.068	0.0201	0.0336	0.0305	0.028
0.0	0.0	0.0	-1651.6904	-1673.5015	NaN	NaN	0.5033	0.8342	0.0612	0.0201	0.0302	0.0291	0.0252
0.0	0.0	0.0	-3033.6904	-879.5015	NaN	NaN	0.2248	0.8289	0.0631	0.0203	0.0316	0.03	0.0261
0.0	0.0	0.0	-3058.6904	-345.5015	NaN	NaN	0.1015	0.8276	0.0637	0.0202	0.0319	0.0303	0.0262
0.0	0.0	0.0	-1701.6904	2026.4985	NaN	NaN	1.3	0.8126	0.0705	0.0207	0.0356	0.0319	0.0287
0.0	0.0	0.0	-1667.6904	1159.4985	NaN	NaN	-0.3	0.8137	0.0705	0.0206	0.0355	0.0311	0.0287
0.0	0.0	0.0	-3445.6904	-486.5015	NaN	NaN	0.1237	0.8214	0.0661	0.0206	0.0338	0.0306	0.0274
0.0	0.0	0.0	-3299.6904	939.4985	NaN	NaN	-0.3	0.8098	0.0715	0.0213	0.0365	0.0319	0.029
0.0	0.0	0.0	-210.6904	1377.4985	NaN	NaN	1.1806	0.8054	0.0744	0.0218	0.0373	0.0315	0.0296
0.0	0.0	0.0	-2070.6904	1500.4985	NaN	NaN	-0.3	0.824	0.066	0.0215	0.0332	0.0287	0.0266
0.0	0.0	0.0	-2576.6904	-1973.5015	NaN	NaN	0.4337	0.8405	0.0576	0.0216	0.0297	0.0273	0.0233
0.0	0.0	0.0	-1755.6904	-965.5015	NaN	NaN	0.3548	0.8334	0.0603	0.0219	0.0317	0.0284	0.0243
0.0	0.0	0.0	-2414.6904	477.4985	NaN	NaN	-0.2465	0.8324	0.0612	0.0218	0.032	0.0283	0.0243
0.0	0.0	0.0	-2412.6904	1305.4985	NaN	NaN	-0.3	0.8305	0.0622	0.0221	0.0326	0.028	0.0246
0.0	0.0	0.0	-2232.6904	-582.5015	NaN	NaN	0.2069	0.8368	0.0591	0.0221	0.0311	0.0276	0.0233
0.0	0.0	0.0	-2045.6904	-223.5015	NaN	NaN	0.0985	0.8355	0.0593	0.0224	0.0313	0.028	0.0235
0.0	0.0	0.0	-1978.6904	-287.5015	NaN	NaN	0.1269	0.8403	0.0569	0.0225	0.0302	0.0275	0.0226
0.0	0.0	0.0	-2786.6904	-966.5015	NaN	NaN	0.2575	0.8474	0.0525	0.0224	0.0288	0.0276	0.0212
0.0	0.0	0.0	-1623.6904	651.4985	NaN	NaN	-0.3	0.8398	0.0559	0.0227	0.0307	0.0283	0.0226
0.0	0.0	0.0	-1768.6904	-1516.5015	NaN	NaN	0.4616	0.8439	0.0539	0.0222	0.03	0.0281	0.0219
0.0	0.0	0.0	-775.6904	-179.5015	NaN	NaN	0.1879	0.8365	0.0574	0.0224	0.0318	0.0285	0.0234
0.0	0.0	0.0	-3914.6904	-2375.5015	NaN	NaN	0.3777	0.8497	0.0508	0.0212	0.0293	0.0279	0.0211
0.0	0.0	0.0	-1463.6904	466.4985	NaN	NaN	-0.3	0.8407	0.0544	0.0214	0.0316	0.029	0.023
0.0	0.0	0.0	-3233.6904	614.4985	NaN	NaN	-0.2346	0.8453	0.0523	0.021	0.0304	0.0288	0.0223
0.0	0.0	0.0	-3721.6904	2318.4985	NaN	NaN	-0.3	0.8367	0.0562	0.0216	0.0321	0.0291	0.0241
0.0	0.0	0.0	-2009.6904	-2667.5015	NaN	NaN	0.5703	0.8534	0.0483	0.0211	0.0281	0.0279	0.0211
0.0	0.0	0.0	-1594.6904	-1504.5015	NaN	NaN	0.4854	0.8486	0.0493	0.0219	0.0292	0.0289	0.022
0.0	0.0	0.0	-3269.6904	-1718.5015	NaN	NaN	0.3445	0.8551	0.0467	0.0214	0.0276	0.0283	0.0209
0.0	0.0	0.0	-3968.6904	-2437.5015	NaN	NaN	0.3805	0.8588	0.0442	0.021	0.0271	0.0286	0.0203
0.0	0.0	0.0	-2199.6904	-1631.5015	NaN	NaN	0.4258	0.8551	0.0455	0.0207	0.0281	0.0292	0.0212
0.0	0.0	0.0	-2266.6904	-2775.5015	NaN	NaN	0.5505	0.8498	0.0479	0.0204	0.0296	0.0299	0.0224
0.0	0.0	0.0	-1177.6904	-1518.5015	NaN	NaN	0.5632	0.841	0.0513	0.0205	0.0315	0.0317	0.024
0.0	0.0	0.0	-529.6904	694.4985	NaN	NaN	1.3	0.8247	0.0594	0.0208	0.0353	0.0325	0.0273
0.0	0.0	0.0	-2558.6904	-3176.5015	NaN	NaN	0.5539	0.8382	0.0535	0.0204	0.0316	0.0314	0.0248
0.0	0.0	0.0	-2474.6904	1128.4985	NaN	NaN	-0.3	0.8205	0.0617	0.0208	0.036	0.0325	0.0285
0.0	0.0	0.0	-3855.6904	241.4985	NaN	NaN	-0.0668	0.8392	0.0539	0.0204	0.0311	0.0306	0.0249
0.0	0.0	0.0	-1939.6904	-2159.5015	NaN	NaN	0.5268	0.8215	0.0613	0.0208	0.0356	0.0322	0.0286
0.0	0.0	0.0	-2410.6904	312.4985	NaN	NaN	-0.1489	0.8343	0.0554	0.0207	0.032	0.0317	0.0259
0.0	0.0	0.0	-2798.6904	2102.4985	NaN	NaN	-0.3	0.8114	0.0658	0.0216	0.0375	0.0334	0.0303
0.0	0.0	0.0	-3286.6904	-1593.5015	NaN	NaN	0.3265	0.8386	0.0539	0.0208	0.0306	0.0305	0.0255
0.0	0.0	0.0	-2281.6904	-890.5015	NaN	NaN	0.2807	0.8252	0.0586	0.0215	0.0339	0.0326	0.0282
0.0	0.0	0.0	-956.6904	-464.5015	NaN	NaN	0.3268	0.8344	0.0549	0.0215	0.0313	0.0319	0.0261
0.0	0.0	0.0	-3008.6904	300.4985	NaN	NaN	-0.111	0.8308	0.0566	0.0215	0.0323	0.0316	0.0272
0.0	0.0	0.0	-3356.6904	-578.5015	NaN	NaN	0.147	0.8332	0.0545	0.0219	0.0314	0.0328	0.0262
0.0	0.0	0.0	-2088.6904	2320.4985	NaN	NaN	1.3	0.8195	0.0619	0.0222	0.0348	0.0328	0.0287
0.0	0.0	0.0	-2895.6904	-2985.5015	NaN	NaN	0.5076	0.8486	0.0489	0.0211	0.0283	0.0295	0.0237
0.0	0.0	0.0	-1920.6904	862.4985	NaN	NaN	-0.3	0.8268	0.0569	0.0221	0.0336	0.0331	0.0274
0.0	0.0	0.0	-2467.6904	-1357.5015	NaN	NaN	0.3549	0.8427	0.0517	0.0212	0.03	0.0302	0.0243
0.0	0.0	0.0	-3907.6904	691.4985	NaN	NaN	-0.215	0.8238	0.0581	0.0224	0.0345	0.0338	0.0274
0.0	0.0	0.0	-954.6904	-171.5015	NaN	NaN	0.1523	0.8324	0.0565	0.0217	0.0326	0.0311	0.0258
0.0	0.0	0.0	-1945.6904	-2074.5015	NaN	NaN	0.516	0.8406	0.0512	0.0215	0.0309	0.0314	0.0244
0.0	0.0	0.0	-1844.6904	721.4985	NaN	NaN	-0.3	0.8208	0.06	0.0224	0.0354	0.034	0.0273
0.0	0.0	0.0	-3335.6904	-27.5015	NaN	NaN	0.0082	0.8309	0.0566	0.0219	0.0329	0.0323	0.0253
0.0	0.0	0.0	-2529.6904	1513.4985	NaN	NaN	-0.3	0.8218	0.0603	0.0225	0.0351	0.0338	0.0264
0.0	0.0	0.0	-1503.6904	-1046.5015	NaN	NaN	0.4104	0.8218	0.061	0.0237	0.035	0.0345	0.024
0.0	0.0	0.0	-2198.6904	-2292.5015	NaN	NaN	0.5104	0.7857	0.0764	0.0285	0.0427	0.0428	0.0238
0.0	0.0	0.0	-3249.6904	1370.4985	NaN	NaN	-0.3	0.6765	0.131	0.0406	0.065	0.0621	0.0248
0.0	0.0	0.0	-3780.6904	1016.4985	NaN	NaN	-0.3	0.7114	0.1171	0.0363	0.0562	0.0547	0.0243
0.0	0.0	0.0	-2624.6904	-1282.5015	NaN	NaN	0.3282	0.7208	0.1109	0.0362	0.0544	0.0544	0.0233
0.0	0.0	0.0	-2703.6904	-1039.5015	NaN	NaN	0.2777	0.707	0.1173	0.0362	0.0583	0.0569	0.0243
0.0	0.0	0.0	-4710.6904	-638.5015	NaN	NaN	0.1194	0.7281	0.1071	0.0342	0.0545	0.0528	0.0234
0.0	0.0	0.0	-3687.6904	-1062.5015	NaN	NaN	0.2237	0.7086	0.1145	0.0353	0.0604	0.0568	0.0245
0.0	0.0	0.0	-2829.6904	-849.5015	NaN	NaN	0.2309	0.7084	0.1156	0.0349	0.0605	0.0561	0.0245
0.0	0.0	0.0	-3164.6904	-2289.5015	NaN	NaN	0.4198	0.7457	0.0972	0.032	0.0521	0.0496	0.0233
0.0	0.0	0.0	50.3096	-2834.5015	NaN	NaN	1.0181	0.715	0.1102	0.0348	0.0597	0.0564	0.0239
0.0	0.0	0.0	-4033.6904	-1315.5015	NaN	NaN	0.2459	0.7156	0.1104	0.0339	0.0596	0.0567	0.0239
0.0	0.0	0.0	-4141.6904	-1647.5015	NaN	NaN	0.2846	0.6872	0.1236	0.036	0.0664	0.0625	0.0244
0.0	0.0	0.0	-853.6904	1773.4985	NaN	NaN	1.3	0.6244	0.1578	0.0392	0.0809	0.0715	0.0262
0.0	0.0	0.0	-1829.6904	-155.5015	NaN	NaN	0.0783	0.6688	0.1375	0.0351	0.0696	0.0628	0.0262
0.0	0.0	0.0	-3153.6904	-210.5015	NaN	NaN	0.0626	0.6554	0.142	0.0377	0.073	0.0657	0.0262
0.0	0.0	0.0	-4913.6904	1025.4985	NaN	NaN	-0.2637	0.6825	0.1291	0.0354	0.0663	0.061	0.0257
0.0	0.0	0.0	-1347.6904	-632.5015	NaN	NaN	0.3194	0.6846	0.1262	0.0365	0.0661	0.0613	0.0253
0.0	0.0	0.0	-1281.6904	-648.5015	NaN	NaN	0.336	0.7159	0.1091	0.0343	0.0587	0.0571	0.0248
0.0	0.0	0.0	-3546.6904	445.4985	NaN	NaN	-0.1437	0.7036	0.1129	0.0364	0.0616	0.0605	0.0249
0.0	0.0	0.0	-3487.6904	-1006.5015	NaN	NaN	0.224	0.7494	0.0907	0.0326	0.051	0.0523	0.024
0.0	0.0	0.0	-3076.6904	2005.4985	NaN	NaN	-0.3	0.7237	0.0998	0.0361	0.0571	0.0585	0.0248
0.0	0.0	0.0	-1592.6904	-1587.5015	NaN	NaN	0.4992	0.7993	0.0664	0.0289	0.04	0.0428	0.0226
0.0	0.0	0.0	-2129.6904	-2325.5015	NaN	NaN	0.522	0.7855	0.07	0.0318	0.0436	0.046	0.0231
0.0	0.0	0.0	-1642.6904	522.4985	NaN	NaN	-0.3	0.7882	0.0677	0.0313	0.0434	0.0461	0.0233
0.0	0.0	0.0	-1809.6904	-1365.5015	NaN	NaN	0.4301	0.7996	0.062	0.0301	0.0411	0.0441	0.0231
0.0	0.0	0.0	-1064.6904	-750.5015	NaN	NaN	0.4135	0.8085	0.0567	0.0296	0.0392	0.0427	0.0232
0.0	0.0	0.0	-1671.6904	-1050.5015	NaN	NaN	0.3859	0.8324	0.0471	0.0277	0.0334	0.0368	0.0226
0.0	0.0	0.0	-2485.6904	-3150.5015	NaN	NaN	0.559	0.8427	0.0425	0.0283	0.0303	0.0334	0.0228
0.0	0.0	0.0	-1816.6904	-2317.5015	NaN	NaN	0.5606	0.8405	0.0428	0.0291	0.0306	0.0338	0.0232
0.0	0.0	0.0	-2414.6904	-350.5015	NaN	NaN	0.1268	0.8435	0.0411	0.0292	0.03	0.0331	0.0231
0.0	0.0	0.0	-3471.6904	1230.4985	NaN	NaN	-0.3	0.8438	0.0405	0.0296	0.03	0.0331	0.0231
0.0	0.0	0.0	-3435.6904	-1646.5015	NaN	NaN	0.324	0.8541	0.0365	0.0291	0.0274	0.0299	0.0231
0.0	0.0	0.0	-2683.6904	-726.5015	NaN	NaN	0.213	0.8546	0.0359	0.0299	0.0269	0.0293	0.0235
0.0	0.0	0.0	-1516.6904	-839.5015	NaN	NaN	0.3563	0.8564	0.0349	0.0298	0.0264	0.0289	0.0236
0.0	0.0	0.0	-4204.6904	-811.5015	NaN	NaN	0.1618	0.8645	0.0317	0.0283	0.0246	0.0272	0.0238
0.0	0.0	0.0	-2401.6904	594.4985	NaN	NaN	-0.3	0.882	0.0255	0.0238	0.0211	0.0238	0.0237
0.0	0.0	0.0	-1068.6904	-876.5015	NaN	NaN	0.4506	0.8878	0.023	0.0218	0.0207	0.0235	0.0232
0.0	0.0	0.0	-2348.6904	-466.5015	NaN	NaN	0.1657	0.8868	0.023	0.0216	0.0215	0.0245	0.0226
0.0	0.0	0.0	-2783.6904	123.4985	NaN	NaN	-0.0464	0.8877	0.0227	0.0213	0.0215	0.0245	0.0222
0.0	0.0	0.0	-3909.6904	796.4985	NaN	NaN	-0.2558	0.8877	0.0227	0.0213	0.0215	0.0244	0.0223
0.0	0.0	0.0	-3135.6904	-81.5015	NaN	NaN	0.0253	0.8877	0.0226	0.0213	0.0215	0.0244	0.0225
0.0	0.0	0.0	-2310.6904	998.4985	NaN	NaN	-0.3	0.8886	0.022	0.0212	0.0213	0.0246	0.0223
0.0	0.0	0.0	-3737.6904	1936.4985	NaN	NaN	-0.3	0.8889	0.0217	0.0213	0.0213	0.0245	0.0223
0.0	0.0	0.0	-2194.6904	1843.4985	NaN	NaN	-0.3	0.8889	0.0216	0.0214	0.0213	0.0245	0.0223
0.0	0.0	0.0	-2960.6904	-2682.5015	NaN	NaN	0.4754	0.8884	0.0219	0.0216	0.0213	0.0241	0.0226
0.0	0.0	0.0	-1793.6904	-5043.5015	NaN	NaN	0.7377	0.8882	0.0221	0.0217	0.0215	0.0239	0.0227
0.0	0.0	0.0	-2165.6904	-878.5015	NaN	NaN	0.2886	0.8889	0.0218	0.0214	0.0215	0.0238	0.0225
0.0	0.0	0.0	-1995.6904	289.4985	NaN	NaN	-0.1697	0.8902	0.0214	0.021	0.0214	0.0238	0.0223
0.0	0.0	0.0	-3550.6904	-1672.5015	NaN	NaN	0.3202	0.8904	0.0212	0.0209	0.0213	0.0239	0.0222
0.0	0.0	0.0	-2424.6904	877.4985	NaN	NaN	-0.3	0.8913	0.0208	0.0207	0.0212	0.024	0.022
0.0	0.0	0.0	-2855.6904	-444.5015	NaN	NaN	0.1347	0.891	0.021	0.0208	0.0213	0.024	0.022
0.0	0.0	0.0	-3685.6904	-1242.5015	NaN	NaN	0.2521	0.8908	0.0209	0.0209	0.0213	0.0241	0.022
0.0	0.0	0.0	-1973.6904	-567.5015	NaN	NaN	0.2233	0.8909	0.0209	0.0209	0.0213	0.0242	0.0219
0.0	0.0	0.0	-3149.6904	89.4985	NaN	NaN	-0.0292	0.8901	0.021	0.0212	0.0214	0.0243	0.0219
0.0	0.0	0.0	-3760.6904	139.4985	NaN	NaN	-0.0385	0.89	0.021	0.0214	0.0214	0.0244	0.0219
0.0	0.0	0.0	-2656.6904	-2574.5015	NaN	NaN	0.4921	0.8892	0.0211	0.0217	0.0217	0.0243	0.0221
0.0	0.0	0.0	-1615.6904	805.4985	NaN	NaN	-0.3	0.889	0.021	0.022	0.0218	0.0243	0.022
0.0	0.0	0.0	-2015.6904	-215.5015	NaN	NaN	0.0966	0.8886	0.0211	0.0222	0.0218	0.0242	0.0221
0.0	0.0	0.0	-3464.6904	-2279.5015	NaN	NaN	0.3968	0.8892	0.021	0.0223	0.0216	0.0238	0.022
0.0	0.0	0.0	-1788.6904	1364.4985	NaN	NaN	-0.3	0.8894	0.0208	0.0225	0.0218	0.0238	0.0217
0.0	0.0	0.0	-2471.6904	459.4985	NaN	NaN	-0.2284	0.8894	0.0211	0.0226	0.0218	0.0235	0.0217
0.0	0.0	0.0	-4722.6904	-1105.5015	NaN	NaN	0.1897	0.8885	0.0216	0.0229	0.022	0.0232	0.0218
0.0	0.0	0.0	-2820.6904	395.4985	NaN	NaN	-0.1631	0.8865	0.0221	0.0231	0.0227	0.0236	0.022
0.0	0.0	0.0	-3592.6904	-918.5015	NaN	NaN	0.2036	0.8851	0.0226	0.0233	0.0231	0.0237	0.0222
0.0	0.0	0.0	-3288.6904	1481.4985	NaN	NaN	-0.3	0.8862	0.022	0.0232	0.023	0.0237	0.0219
0.0	0.0	0.0	-2301.6904	-328.5015	NaN	NaN	0.1249	0.886	0.022	0.0233	0.0231	0.0238	0.0219
0.0	0.0	0.0	-2004.6904	118.4985	NaN	NaN	-0.0628	0.8853	0.0221	0.0235	0.0232	0.0239	0.0219
0.0	0.0	0.0	-1988.6904	-2070.5015	NaN	NaN	0.5101	0.8861	0.0222	0.0235	0.023	0.0235	0.0217
0.0	0.0	0.0	-4726.6904	-316.5015	NaN	NaN	0.0628	0.8858	0.0225	0.0237	0.0231	0.0233	0.0216
0.0	0.0	0.0	-2975.6904	-1601.5015	NaN	NaN	0.3499	0.8866	0.0224	0.0237	0.023	0.023	0.0213
0.0	0.0	0.0	-2330.6904	-470.5015	NaN	NaN	0.168	0.8879	0.022	0.0235	0.0228	0.0227	0.0211
0.0	0.0	0.0	-4094.6904	-2392.5015	NaN	NaN	0.3688	0.8885	0.022	0.0233	0.0225	0.0225	0.0211
0.0	0.0	0.0	-1490.6904	999.4985	NaN	NaN	-0.3	0.8884	0.022	0.0234	0.0225	0.0225	0.0212
0.0	0.0	0.0	-3806.6904	-1619.5015	NaN	NaN	0.2985	0.8883	0.022	0.0234	0.0225	0.0225	0.0213
0.0	0.0	0.0	-2932.6904	2526.4985	NaN	NaN	-0.3	0.8881	0.0219	0.0235	0.0225	0.0226	0.0213
0.0	0.0	0.0	-2724.6904	811.4985	NaN	NaN	-0.3	0.8885	0.0218	0.0234	0.0225	0.0226	0.0212
0.0	0.0	0.0	-1931.6904	1054.4985	NaN	NaN	-0.3	0.8885	0.0216	0.0234	0.0226	0.0227	0.0212
0.0	0.0	0.0	-1504.6904	-2888.5015	NaN	NaN	0.6575	0.8891	0.0214	0.0231	0.0226	0.0227	0.0212
0.0	0.0	0.0	-1267.6904	-429.5015	NaN	NaN	0.2531	0.8883	0.0221	0.0235	0.0226	0.0225	0.021
0.0	0.0	0.0	-1936.6904	263.4985	NaN	NaN	-0.1575	0.8891	0.0221	0.0235	0.0224	0.0221	0.0209
0.0	0.0	0.0	-1626.6904	-616.5015	NaN	NaN	0.2748	0.8899	0.022	0.0234	0.0222	0.0219	0.0206
0.0	0.0	0.0	-3350.6904	2077.4985	NaN	NaN	-0.3	0.8913	0.0217	0.0232	0.022	0.0216	0.0202
0.0	0.0	0.0	662.3096	-373.5015	NaN	NaN	-0.3	0.8926	0.0214	0.023	0.0219	0.0214	0.0197
0.0	0.0	0.0	-1897.6904	-1652.5015	NaN	NaN	0.4655	0.8936	0.0212	0.0229	0.0218	0.0211	0.0194
0.0	0.0	0.0	-3159.6904	-504.5015	NaN	NaN	0.1377	0.8942	0.0211	0.0228	0.022	0.0208	0.0191
0.0	0.0	0.0	-2233.6904	1170.4985	NaN	NaN	-0.3	0.8951	0.021	0.0225	0.022	0.0205	0.0189
0.0	0.0	0.0	-2643.6904	-1265.5015	NaN	NaN	0.3237	0.8952	0.0211	0.0223	0.0222	0.0204	0.0189
0.0	0.0	0.0	-2583.6904	1042.4985	NaN	NaN	-0.3	0.8955	0.0211	0.0217	0.0225	0.0204	0.0187
0.0	0.0	0.0	-2194.6904	1356.4985	NaN	NaN	-0.3	0.8951	0.0212	0.0213	0.0228	0.0208	0.0187
0.0	0.0	0.0	-801.6904	435.4985	NaN	NaN	-0.3	0.8946	0.0212	0.0209	0.0234	0.021	0.0189
0.0	0.0	0.0	-1703.6904	-2663.5015	NaN	NaN	0.6099	0.8937	0.0211	0.0207	0.024	0.0213	0.0192
0.0	0.0	0.0	-1780.6904	-340.5015	NaN	NaN	0.1605	0.8933	0.0213	0.0207	0.0241	0.0214	0.0192
0.0	0.0	0.0	-1222.6904	-1844.5015	NaN	NaN	0.6014	0.8827	0.0234	0.0225	0.0263	0.0234	0.0217
0.0	0.0	0.0	-2623.6904	-3877.5015	NaN	NaN	0.5964	0.9079	0.0172	0.0187	0.0211	0.0192	0.0159
