# Supplementary material for: DeepFRET, a software for rapid and automated single-molecule FRET data classification using deep learning
Source: eLife. 2020 Nov 3;9:e60404. doi: 10.7554/eLife.60404 (PMC7609065; doi:10.7554/eLife.60404)
Supplement: Figure 4—source data 1. [file elife-60404-fig4-data1.zip › Figure 4-source data 1/Fig_S4a/Traces/traces_all_n294/Traces_Fig2d_4mMAc_mov2_combined_tif_pair21.txt]

Exported by DeepFRET
Date: 2020-08-26, 18:13
Video filename: None
FRET pair #21
Bleaches at 138
D-Dexc-bg	A-Dexc-bg	A-Aexc-bg	D-Dexc-rw	A-Dexc-rw	A-Aexc-rw	S	E	p_bleached	p_aggregated	p_noisy	p_scrambled	p_static	p_dynamic
0.0	0.0	0.0	27239.2402	9333.731	NaN	NaN	0.2552	0.0388	0.0823	0.0289	0.7599	0.0503	0.0398
0.0	0.0	0.0	25693.2402	8990.731	NaN	NaN	0.2592	0.0323	0.0744	0.0271	0.7792	0.0488	0.0382
0.0	0.0	0.0	24973.2402	12768.731	NaN	NaN	0.3383	0.0365	0.094	0.0274	0.7528	0.0523	0.037
0.0	0.0	0.0	23484.2402	9647.731	NaN	NaN	0.2912	0.0344	0.0945	0.0275	0.7575	0.0498	0.0363
0.0	0.0	0.0	26413.2402	12016.731	NaN	NaN	0.3127	0.0365	0.1001	0.0275	0.7512	0.048	0.0366
0.0	0.0	0.0	21679.2402	13348.731	NaN	NaN	0.3811	0.037	0.1026	0.0271	0.7515	0.046	0.0359
0.0	0.0	0.0	20202.2402	7204.731	NaN	NaN	0.2629	0.042	0.1158	0.0275	0.7357	0.044	0.035
0.0	0.0	0.0	22919.2402	8739.731	NaN	NaN	0.2761	0.043	0.1198	0.0275	0.7344	0.0408	0.0346
0.0	0.0	0.0	22805.2402	12283.731	NaN	NaN	0.3501	0.0446	0.1224	0.0275	0.7309	0.0403	0.0343
0.0	0.0	0.0	20433.2402	9070.731	NaN	NaN	0.3074	0.0429	0.1174	0.0271	0.7397	0.0391	0.0337
0.0	0.0	0.0	20234.2402	8559.731	NaN	NaN	0.2973	0.0433	0.1144	0.0269	0.7431	0.0389	0.0333
0.0	0.0	0.0	24833.2402	10646.731	NaN	NaN	0.3001	0.0428	0.1083	0.0265	0.7506	0.0388	0.0331
0.0	0.0	0.0	22586.2402	8089.731	NaN	NaN	0.2637	0.0441	0.1069	0.0263	0.7514	0.0386	0.0328
0.0	0.0	0.0	21801.2402	7695.731	NaN	NaN	0.2609	0.0418	0.0966	0.0253	0.7664	0.0379	0.032
0.0	0.0	0.0	21544.2402	12510.731	NaN	NaN	0.3674	0.0433	0.095	0.0249	0.7666	0.0382	0.0319
0.0	0.0	0.0	25089.2402	6459.731	NaN	NaN	0.2048	0.0428	0.0916	0.0245	0.7715	0.0378	0.0318
0.0	0.0	0.0	23278.2402	9348.731	NaN	NaN	0.2865	0.0428	0.0893	0.0242	0.7741	0.0375	0.0321
0.0	0.0	0.0	20716.2402	8914.731	NaN	NaN	0.3009	0.0451	0.0903	0.0244	0.7704	0.0379	0.0319
0.0	0.0	0.0	25604.2402	9643.731	NaN	NaN	0.2736	0.0443	0.0867	0.0243	0.7753	0.0375	0.0319
0.0	0.0	0.0	24198.2402	11217.731	NaN	NaN	0.3167	0.0465	0.0876	0.0244	0.7714	0.0378	0.0323
0.0	0.0	0.0	16656.2402	7689.731	NaN	NaN	0.3159	0.0463	0.0867	0.0243	0.7727	0.0378	0.0322
0.0	0.0	0.0	20849.2402	10719.731	NaN	NaN	0.3396	0.0487	0.0894	0.0248	0.766	0.0379	0.0332
0.0	0.0	0.0	21929.2402	12645.731	NaN	NaN	0.3657	0.0493	0.0904	0.0253	0.763	0.0379	0.034
0.0	0.0	0.0	23074.2402	7817.731	NaN	NaN	0.2531	0.0506	0.0946	0.0261	0.756	0.038	0.0347
0.0	0.0	0.0	21931.2402	10070.731	NaN	NaN	0.3147	0.05	0.0935	0.0263	0.7578	0.0372	0.0352
0.0	0.0	0.0	19732.2402	11947.731	NaN	NaN	0.3771	0.0517	0.0966	0.0267	0.753	0.0367	0.0352
0.0	0.0	0.0	26091.2402	5972.731	NaN	NaN	0.1863	0.0499	0.093	0.0265	0.7612	0.0349	0.0346
0.0	0.0	0.0	23728.2402	9263.731	NaN	NaN	0.2808	0.0508	0.0923	0.026	0.7624	0.0344	0.0341
0.0	0.0	0.0	27078.2402	10803.731	NaN	NaN	0.2852	0.0502	0.0914	0.0263	0.7661	0.0327	0.0333
0.0	0.0	0.0	26365.2402	10664.731	NaN	NaN	0.288	0.0522	0.0941	0.0261	0.7636	0.0319	0.0322
0.0	0.0	0.0	24181.2402	11085.731	NaN	NaN	0.3143	0.0545	0.0961	0.0259	0.7613	0.0312	0.031
0.0	0.0	0.0	24885.2402	9060.731	NaN	NaN	0.2669	0.0546	0.0949	0.0256	0.7643	0.0303	0.0303
0.0	0.0	0.0	23166.2402	8842.731	NaN	NaN	0.2763	0.0558	0.096	0.0257	0.7634	0.0296	0.0296
0.0	0.0	0.0	20191.2402	10365.731	NaN	NaN	0.3392	0.0576	0.0991	0.0255	0.7586	0.0299	0.0293
0.0	0.0	0.0	25233.2402	9132.731	NaN	NaN	0.2657	0.0572	0.0993	0.0256	0.7593	0.0295	0.0292
0.0	0.0	0.0	21739.2402	11620.731	NaN	NaN	0.3483	0.0563	0.0976	0.0252	0.7629	0.0289	0.029
0.0	0.0	0.0	20898.2402	9445.731	NaN	NaN	0.3113	0.0582	0.1019	0.0252	0.7567	0.0293	0.0287
0.0	0.0	0.0	19641.2402	10100.731	NaN	NaN	0.3396	0.0566	0.1005	0.0249	0.7604	0.0289	0.0287
0.0	0.0	0.0	19890.2402	6435.731	NaN	NaN	0.2445	0.0567	0.1031	0.0249	0.7577	0.0291	0.0286
0.0	0.0	0.0	22556.2402	7673.731	NaN	NaN	0.2538	0.0548	0.102	0.0249	0.7607	0.0286	0.0289
0.0	0.0	0.0	24062.2402	8975.731	NaN	NaN	0.2717	0.0555	0.1052	0.0251	0.7562	0.029	0.029
0.0	0.0	0.0	22027.2402	8948.731	NaN	NaN	0.2889	0.0548	0.1045	0.0253	0.7578	0.0286	0.0291
0.0	0.0	0.0	16794.2402	5617.731	NaN	NaN	0.2507	0.0568	0.109	0.0256	0.7504	0.029	0.0292
0.0	0.0	0.0	24300.2402	7358.731	NaN	NaN	0.2324	0.0555	0.1095	0.0255	0.751	0.029	0.0294
0.0	0.0	0.0	23118.2402	10111.731	NaN	NaN	0.3043	0.0561	0.1145	0.026	0.7442	0.0291	0.0301
0.0	0.0	0.0	20960.2402	9309.731	NaN	NaN	0.3076	0.0576	0.1214	0.0263	0.7344	0.0297	0.0307
0.0	0.0	0.0	22851.2402	9814.731	NaN	NaN	0.3005	0.0581	0.1267	0.0268	0.7264	0.0304	0.0316
0.0	0.0	0.0	20392.2402	6811.731	NaN	NaN	0.2504	0.0626	0.1437	0.0278	0.7019	0.0315	0.0325
0.0	0.0	0.0	18909.2402	5418.731	NaN	NaN	0.2227	0.0618	0.1488	0.0288	0.6949	0.0319	0.0339
0.0	0.0	0.0	20348.2402	11598.731	NaN	NaN	0.3631	0.0617	0.1559	0.0296	0.686	0.0322	0.0346
0.0	0.0	0.0	20566.2402	10254.731	NaN	NaN	0.3327	0.0606	0.1582	0.0302	0.6834	0.0321	0.0355
0.0	0.0	0.0	17799.2402	10496.731	NaN	NaN	0.371	0.061	0.1612	0.0306	0.6792	0.0321	0.0359
0.0	0.0	0.0	19020.2402	7473.731	NaN	NaN	0.2821	0.0614	0.1647	0.0308	0.6742	0.0325	0.0363
0.0	0.0	0.0	22809.2402	13171.731	NaN	NaN	0.3661	0.0619	0.1689	0.0315	0.6681	0.0329	0.0368
0.0	0.0	0.0	23774.2402	6720.731	NaN	NaN	0.2204	0.0652	0.1814	0.0321	0.6505	0.0341	0.0366
0.0	0.0	0.0	21207.2402	6360.731	NaN	NaN	0.2307	0.0634	0.1745	0.0321	0.6594	0.0335	0.037
0.0	0.0	0.0	19543.2402	7292.731	NaN	NaN	0.2718	0.067	0.19	0.0326	0.639	0.035	0.0363
0.0	0.0	0.0	22374.2402	4999.731	NaN	NaN	0.1826	0.0666	0.1934	0.0327	0.6359	0.0351	0.0364
0.0	0.0	0.0	18278.2402	11386.731	NaN	NaN	0.3838	0.065	0.1878	0.0316	0.6444	0.0348	0.0363
0.0	0.0	0.0	18963.2402	12142.731	NaN	NaN	0.3904	0.0638	0.1855	0.0306	0.6496	0.0347	0.0358
0.0	0.0	0.0	17735.2402	10989.731	NaN	NaN	0.3826	0.062	0.1785	0.0297	0.6606	0.0341	0.0351
0.0	0.0	0.0	23323.2402	9409.731	NaN	NaN	0.2875	0.0622	0.1756	0.0283	0.6659	0.0341	0.0339
0.0	0.0	0.0	22537.2402	7926.731	NaN	NaN	0.2602	0.0598	0.1645	0.0278	0.6808	0.0336	0.0335
0.0	0.0	0.0	18782.2402	7812.731	NaN	NaN	0.2938	0.0614	0.1659	0.027	0.6797	0.0336	0.0324
0.0	0.0	0.0	21093.2402	9223.731	NaN	NaN	0.3042	0.0604	0.157	0.0266	0.6905	0.0333	0.0322
0.0	0.0	0.0	17783.2402	7886.731	NaN	NaN	0.3072	0.0637	0.1631	0.0268	0.6803	0.0343	0.0317
0.0	0.0	0.0	20550.2402	6049.731	NaN	NaN	0.2274	0.0637	0.1597	0.0267	0.6838	0.0342	0.0318
0.0	0.0	0.0	17342.2402	10722.731	NaN	NaN	0.3821	0.0647	0.1595	0.0268	0.6824	0.0345	0.032
0.0	0.0	0.0	20567.2402	8124.731	NaN	NaN	0.2832	0.0652	0.1612	0.027	0.6799	0.0346	0.0321
0.0	0.0	0.0	19268.2402	11300.731	NaN	NaN	0.3697	0.0633	0.155	0.0269	0.689	0.0335	0.0323
0.0	0.0	0.0	18443.2402	9820.731	NaN	NaN	0.3475	0.0639	0.157	0.0268	0.6869	0.0335	0.0318
0.0	0.0	0.0	19728.2402	10837.731	NaN	NaN	0.3546	0.0629	0.153	0.0269	0.6921	0.0331	0.032
0.0	0.0	0.0	21907.2402	10816.731	NaN	NaN	0.3305	0.0641	0.1557	0.027	0.6883	0.0332	0.0317
0.0	0.0	0.0	19993.2402	5194.731	NaN	NaN	0.2062	0.0639	0.1547	0.0272	0.6893	0.0332	0.0318
0.0	0.0	0.0	22424.2402	9564.731	NaN	NaN	0.299	0.0655	0.1599	0.0275	0.6821	0.0335	0.0314
0.0	0.0	0.0	19289.2402	7939.731	NaN	NaN	0.2916	0.0653	0.1612	0.0281	0.6802	0.0335	0.0316
0.0	0.0	0.0	15859.2402	7663.731	NaN	NaN	0.3258	0.0652	0.1632	0.0284	0.6784	0.0333	0.0314
0.0	0.0	0.0	18110.2402	8316.731	NaN	NaN	0.3147	0.0627	0.158	0.0284	0.6865	0.0328	0.0315
0.0	0.0	0.0	21312.2402	11443.731	NaN	NaN	0.3494	0.0598	0.1529	0.0281	0.6957	0.0321	0.0314
0.0	0.0	0.0	20298.2402	8686.731	NaN	NaN	0.2997	0.0561	0.1443	0.0269	0.7109	0.0311	0.0308
0.0	0.0	0.0	19888.2402	11009.731	NaN	NaN	0.3563	0.0541	0.1404	0.0261	0.7188	0.0306	0.03
0.0	0.0	0.0	21827.2402	10479.731	NaN	NaN	0.3244	0.0512	0.1337	0.0257	0.7301	0.0299	0.0294
0.0	0.0	0.0	18514.2402	12583.731	NaN	NaN	0.4046	0.0497	0.1287	0.0251	0.7385	0.0298	0.0283
0.0	0.0	0.0	17886.2402	7284.731	NaN	NaN	0.2894	0.0492	0.1245	0.0248	0.7443	0.0301	0.0271
0.0	0.0	0.0	18153.2402	7703.731	NaN	NaN	0.2979	0.05	0.125	0.0246	0.7436	0.0308	0.0261
0.0	0.0	0.0	20723.2402	5868.731	NaN	NaN	0.2207	0.0505	0.1251	0.0248	0.7427	0.0311	0.0259
0.0	0.0	0.0	16355.2402	6451.731	NaN	NaN	0.2829	0.0509	0.1258	0.0244	0.7417	0.0318	0.0253
0.0	0.0	0.0	21889.2402	7113.731	NaN	NaN	0.2453	0.0515	0.1275	0.0247	0.739	0.032	0.0254
0.0	0.0	0.0	17974.2402	5304.731	NaN	NaN	0.2279	0.0503	0.1255	0.0242	0.7428	0.0319	0.0252
0.0	0.0	0.0	21846.2402	9074.731	NaN	NaN	0.2935	0.0517	0.1308	0.0246	0.7355	0.0325	0.0249
0.0	0.0	0.0	17717.2402	6117.731	NaN	NaN	0.2567	0.0496	0.1292	0.0241	0.7398	0.0325	0.0249
0.0	0.0	0.0	15615.2402	9413.731	NaN	NaN	0.3761	0.05	0.1324	0.0242	0.736	0.0331	0.0244
0.0	0.0	0.0	19826.2402	11030.731	NaN	NaN	0.3575	0.0481	0.1332	0.0238	0.7371	0.0333	0.0245
0.0	0.0	0.0	18268.2402	10144.731	NaN	NaN	0.357	0.0471	0.1338	0.0236	0.7374	0.0338	0.0242
0.0	0.0	0.0	17399.2402	11969.731	NaN	NaN	0.4076	0.0458	0.1328	0.0234	0.7401	0.0337	0.0242
0.0	0.0	0.0	15945.2402	10910.731	NaN	NaN	0.4063	0.0444	0.1304	0.023	0.7444	0.0333	0.0245
0.0	0.0	0.0	17500.2402	9768.731	NaN	NaN	0.3582	0.044	0.1305	0.023	0.7445	0.0334	0.0245
0.0	0.0	0.0	22083.2402	7614.731	NaN	NaN	0.2564	0.0431	0.1298	0.0227	0.7461	0.0336	0.0245
0.0	0.0	0.0	15656.2402	9938.731	NaN	NaN	0.3883	0.0426	0.1294	0.0227	0.7473	0.0336	0.0244
0.0	0.0	0.0	13213.2402	11022.731	NaN	NaN	0.4548	0.0423	0.1313	0.0228	0.7458	0.0336	0.0242
0.0	0.0	0.0	15928.2402	8489.731	NaN	NaN	0.3477	0.0423	0.1315	0.0226	0.7462	0.0335	0.024
0.0	0.0	0.0	17748.2402	12358.731	NaN	NaN	0.4105	0.0424	0.1316	0.0225	0.7466	0.033	0.0239
0.0	0.0	0.0	18021.2402	9900.731	NaN	NaN	0.3546	0.0432	0.135	0.0225	0.7428	0.0328	0.0238
0.0	0.0	0.0	16352.2402	6629.731	NaN	NaN	0.2885	0.0438	0.1383	0.0225	0.7393	0.0323	0.0238
0.0	0.0	0.0	16925.2402	6239.731	NaN	NaN	0.2694	0.0432	0.1389	0.0224	0.7395	0.0322	0.0238
0.0	0.0	0.0	14572.2402	9373.731	NaN	NaN	0.3915	0.042	0.1356	0.0222	0.7439	0.0325	0.0237
0.0	0.0	0.0	16397.2402	9055.731	NaN	NaN	0.3558	0.0404	0.1298	0.0221	0.7511	0.0329	0.0237
0.0	0.0	0.0	15217.2402	11422.731	NaN	NaN	0.4288	0.0387	0.1195	0.0219	0.7633	0.0333	0.0234
0.0	0.0	0.0	16906.2402	10793.731	NaN	NaN	0.3897	0.0372	0.1093	0.022	0.7743	0.0339	0.0232
0.0	0.0	0.0	17135.2402	7598.731	NaN	NaN	0.3072	0.0357	0.0988	0.0225	0.7856	0.0341	0.0234
0.0	0.0	0.0	15868.2402	7355.731	NaN	NaN	0.3167	0.0341	0.0909	0.0229	0.7944	0.0342	0.0235
0.0	0.0	0.0	18821.2402	5261.731	NaN	NaN	0.2185	0.0327	0.0866	0.023	0.7996	0.0344	0.0237
0.0	0.0	0.0	18875.2402	7526.731	NaN	NaN	0.2851	0.0312	0.0842	0.0229	0.8031	0.0346	0.0239
0.0	0.0	0.0	17150.2402	7186.731	NaN	NaN	0.2953	0.0298	0.0836	0.0227	0.8046	0.0352	0.0241
0.0	0.0	0.0	17554.2402	9403.731	NaN	NaN	0.3488	0.0286	0.0832	0.0226	0.8055	0.0358	0.0243
0.0	0.0	0.0	17101.2402	7646.731	NaN	NaN	0.309	0.0281	0.0824	0.0227	0.8064	0.0359	0.0245
0.0	0.0	0.0	16508.2402	6921.731	NaN	NaN	0.2954	0.0279	0.0802	0.0228	0.8092	0.0351	0.0247
0.0	0.0	0.0	16904.2402	10993.731	NaN	NaN	0.3941	0.027	0.0771	0.023	0.8144	0.0336	0.0249
0.0	0.0	0.0	17366.2402	10048.731	NaN	NaN	0.3665	0.026	0.0752	0.023	0.8181	0.0327	0.0249
0.0	0.0	0.0	17582.2402	4807.731	NaN	NaN	0.2147	0.0253	0.0751	0.0229	0.8191	0.0327	0.0248
0.0	0.0	0.0	15071.2402	8539.731	NaN	NaN	0.3617	0.025	0.0759	0.0228	0.8183	0.033	0.0249
0.0	0.0	0.0	11972.2402	10334.731	NaN	NaN	0.4633	0.0256	0.078	0.0226	0.8156	0.033	0.0252
0.0	0.0	0.0	14006.2402	10580.731	NaN	NaN	0.4303	0.0269	0.0797	0.0223	0.813	0.0327	0.0254
0.0	0.0	0.0	15721.2402	5592.731	NaN	NaN	0.2624	0.029	0.0828	0.022	0.8078	0.0323	0.0261
0.0	0.0	0.0	17572.2402	5590.731	NaN	NaN	0.2414	0.0305	0.0825	0.0221	0.8068	0.0307	0.0273
0.0	0.0	0.0	13983.2402	7169.731	NaN	NaN	0.3389	0.0316	0.0811	0.0221	0.8075	0.0297	0.0278
0.0	0.0	0.0	16455.2402	12219.731	NaN	NaN	0.4261	0.0326	0.0796	0.0223	0.8082	0.029	0.0283
0.0	0.0	0.0	13582.2402	8759.731	NaN	NaN	0.3921	0.0333	0.0769	0.0221	0.8106	0.0288	0.0283
0.0	0.0	0.0	14674.2402	10041.731	NaN	NaN	0.4063	0.0348	0.0767	0.022	0.8085	0.0293	0.0286
0.0	0.0	0.0	12422.2402	5544.731	NaN	NaN	0.3086	0.0372	0.0777	0.022	0.8031	0.0308	0.0293
0.0	0.0	0.0	15859.2402	13711.731	NaN	NaN	0.4637	0.0387	0.077	0.0222	0.7994	0.0323	0.0303
0.0	0.0	0.0	14744.2402	7712.731	NaN	NaN	0.3434	0.0383	0.0739	0.0228	0.8011	0.0333	0.0306
0.0	0.0	0.0	9274.2402	9038.731	NaN	NaN	0.4936	0.0404	0.0767	0.0238	0.7931	0.0364	0.0296
0.0	0.0	0.0	13919.2402	6607.731	NaN	NaN	0.3219	0.0497	0.0853	0.0253	0.7688	0.0408	0.0301
0.0	0.0	0.0	14728.2402	10336.731	NaN	NaN	0.4124	0.0484	0.087	0.0259	0.7645	0.0425	0.0317
0.0	0.0	0.0	14142.2402	8934.731	NaN	NaN	0.3872	0.046	0.088	0.0263	0.7605	0.0445	0.0346
0.0	0.0	0.0	15538.2402	8232.731	NaN	NaN	0.3463	0.0573	0.1027	0.0292	0.7173	0.0519	0.0415
0.0	0.0	0.0	15438.2402	5339.731	NaN	NaN	0.257	0.2053	0.1544	0.0431	0.466	0.0747	0.0565
0.0	0.0	0.0	2987.2402	1449.731	NaN	NaN	0.3267	0.8033	0.064	0.0224	0.0555	0.0285	0.0262
0.0	0.0	0.0	743.2402	1139.731	NaN	NaN	0.6053	0.8459	0.0386	0.0244	0.0372	0.0286	0.0253
0.0	0.0	0.0	813.2402	-1123.269	NaN	NaN	1.3	0.8537	0.0361	0.0227	0.0335	0.0293	0.0245
0.0	0.0	0.0	643.2402	779.731	NaN	NaN	0.548	0.8613	0.0305	0.0204	0.0405	0.0256	0.0216
0.0	0.0	0.0	4609.2402	1345.731	NaN	NaN	0.226	0.8494	0.0303	0.0161	0.0735	0.0144	0.0162
0.0	0.0	0.0	15352.2402	9461.731	NaN	NaN	0.3813	0.188	0.0821	0.0369	0.6408	0.0255	0.0267
0.0	0.0	0.0	16538.2402	6946.731	NaN	NaN	0.2958	0.0728	0.0604	0.0328	0.7776	0.0324	0.024
0.0	0.0	0.0	14571.2402	5555.731	NaN	NaN	0.276	0.0463	0.0505	0.0338	0.8114	0.0339	0.0241
0.0	0.0	0.0	15170.2402	7377.731	NaN	NaN	0.3272	0.0386	0.0494	0.0329	0.8179	0.0368	0.0245
0.0	0.0	0.0	14905.2402	8465.731	NaN	NaN	0.3622	0.0368	0.0506	0.0358	0.813	0.0386	0.0251
0.0	0.0	0.0	14848.2402	6867.731	NaN	NaN	0.3163	0.0376	0.0548	0.0395	0.7999	0.0418	0.0264
0.0	0.0	0.0	15967.2402	7572.731	NaN	NaN	0.3217	0.0367	0.0588	0.0405	0.7919	0.0435	0.0285
0.0	0.0	0.0	12639.2402	10072.731	NaN	NaN	0.4435	0.0363	0.0633	0.0422	0.7814	0.0459	0.0309
0.0	0.0	0.0	14850.2402	6576.731	NaN	NaN	0.3069	0.0352	0.0673	0.0433	0.7731	0.0482	0.0329
0.0	0.0	0.0	16295.2402	6719.731	NaN	NaN	0.292	0.0354	0.0718	0.0442	0.7643	0.0492	0.0351
0.0	0.0	0.0	12944.2402	6528.731	NaN	NaN	0.3353	0.0374	0.0771	0.0449	0.7535	0.05	0.0371
0.0	0.0	0.0	14667.2402	10218.731	NaN	NaN	0.4106	0.0402	0.0837	0.0457	0.7407	0.0503	0.0394
0.0	0.0	0.0	11873.2402	6008.731	NaN	NaN	0.336	0.0435	0.0913	0.0462	0.7277	0.05	0.0413
0.0	0.0	0.0	14111.2402	7749.731	NaN	NaN	0.3545	0.045	0.0984	0.0454	0.7207	0.0484	0.0421
0.0	0.0	0.0	14485.2402	4896.731	NaN	NaN	0.2526	0.0431	0.1037	0.0431	0.7231	0.0458	0.0413
0.0	0.0	0.0	11901.2402	10983.731	NaN	NaN	0.48	0.0417	0.1055	0.0412	0.7275	0.0441	0.0401
0.0	0.0	0.0	12698.2402	8252.731	NaN	NaN	0.3939	0.0413	0.1073	0.0402	0.7289	0.0433	0.039
0.0	0.0	0.0	15065.2402	8435.731	NaN	NaN	0.359	0.0411	0.108	0.039	0.7305	0.0438	0.0376
0.0	0.0	0.0	15904.2402	11680.731	NaN	NaN	0.4234	0.0417	0.1092	0.0381	0.729	0.0449	0.0371
0.0	0.0	0.0	17154.2402	5852.731	NaN	NaN	0.2544	0.0423	0.1085	0.0374	0.7278	0.0464	0.0376
0.0	0.0	0.0	16415.2402	9267.731	NaN	NaN	0.3609	0.0421	0.1061	0.0375	0.7287	0.0468	0.0389
0.0	0.0	0.0	13416.2402	10779.731	NaN	NaN	0.4455	0.0422	0.1059	0.0376	0.7279	0.0471	0.0393
0.0	0.0	0.0	16919.2402	7685.731	NaN	NaN	0.3124	0.0433	0.1072	0.0382	0.7247	0.0471	0.0395
0.0	0.0	0.0	17390.2402	7016.731	NaN	NaN	0.2875	0.044	0.1088	0.039	0.7217	0.0471	0.0394
0.0	0.0	0.0	12517.2402	6758.731	NaN	NaN	0.3506	0.0459	0.1115	0.0394	0.7173	0.0469	0.0389
0.0	0.0	0.0	17263.2402	6316.731	NaN	NaN	0.2679	0.0438	0.1091	0.04	0.7228	0.045	0.0393
0.0	0.0	0.0	14162.2402	10846.731	NaN	NaN	0.4337	0.0428	0.108	0.0398	0.7264	0.0443	0.0387
0.0	0.0	0.0	14718.2402	9241.731	NaN	NaN	0.3857	0.0426	0.1059	0.0401	0.7293	0.0435	0.0385
0.0	0.0	0.0	15626.2402	5500.731	NaN	NaN	0.2604	0.0421	0.1052	0.0405	0.7306	0.0431	0.0384
0.0	0.0	0.0	13653.2402	8941.731	NaN	NaN	0.3957	0.0405	0.1058	0.0409	0.7319	0.0432	0.0377
0.0	0.0	0.0	16804.2402	4689.731	NaN	NaN	0.2182	0.0374	0.1062	0.0404	0.7365	0.0429	0.0366
0.0	0.0	0.0	18093.2402	7036.731	NaN	NaN	0.28	0.0362	0.1074	0.0395	0.7372	0.0441	0.0355
0.0	0.0	0.0	11842.2402	11886.731	NaN	NaN	0.5009	0.0355	0.1065	0.0392	0.7397	0.0444	0.0347
0.0	0.0	0.0	13896.2402	7889.731	NaN	NaN	0.3621	0.0353	0.1067	0.039	0.7395	0.0452	0.0343
0.0	0.0	0.0	14345.2402	7615.731	NaN	NaN	0.3468	0.0355	0.1075	0.039	0.7379	0.0462	0.0339
0.0	0.0	0.0	15138.2402	7971.731	NaN	NaN	0.3449	0.0359	0.108	0.0393	0.7359	0.0468	0.0341
0.0	0.0	0.0	15793.2402	6421.731	NaN	NaN	0.2891	0.0365	0.1099	0.0395	0.7321	0.0479	0.0341
0.0	0.0	0.0	16004.2402	7992.731	NaN	NaN	0.3331	0.0369	0.111	0.0397	0.7297	0.0485	0.0343
0.0	0.0	0.0	16181.2402	6004.731	NaN	NaN	0.2707	0.038	0.1128	0.0399	0.7252	0.0491	0.0351
0.0	0.0	0.0	18106.2402	10505.731	NaN	NaN	0.3672	0.0387	0.1134	0.0398	0.7238	0.0489	0.0354
0.0	0.0	0.0	17405.2402	8725.731	NaN	NaN	0.3339	0.0396	0.1144	0.0398	0.7218	0.0488	0.0356
0.0	0.0	0.0	20356.2402	5894.731	NaN	NaN	0.2246	0.0401	0.1153	0.0397	0.7208	0.0486	0.0355
0.0	0.0	0.0	17518.2402	8126.731	NaN	NaN	0.3169	0.0409	0.115	0.0397	0.72	0.0484	0.0359
0.0	0.0	0.0	12573.2402	6102.731	NaN	NaN	0.3268	0.0416	0.1147	0.0394	0.7201	0.0483	0.0359
0.0	0.0	0.0	18189.2402	11686.731	NaN	NaN	0.3912	0.0412	0.1121	0.0397	0.7232	0.0475	0.0363
0.0	0.0	0.0	13336.2402	9889.731	NaN	NaN	0.4258	0.0409	0.1106	0.0396	0.7259	0.0469	0.036
0.0	0.0	0.0	15729.2402	9791.731	NaN	NaN	0.3837	0.0411	0.1105	0.0396	0.726	0.047	0.0357
0.0	0.0	0.0	12876.2402	4791.731	NaN	NaN	0.2712	0.0419	0.1109	0.0397	0.7251	0.047	0.0354
0.0	0.0	0.0	13841.2402	7415.731	NaN	NaN	0.3489	0.0424	0.1111	0.0395	0.7254	0.0468	0.0349
0.0	0.0	0.0	13826.2402	7221.731	NaN	NaN	0.3431	0.0433	0.1108	0.0393	0.7255	0.0464	0.0346
0.0	0.0	0.0	19321.2402	5618.731	NaN	NaN	0.2253	0.043	0.1108	0.0391	0.727	0.046	0.0341
0.0	0.0	0.0	11572.2402	6159.731	NaN	NaN	0.3474	0.0426	0.1092	0.0393	0.7298	0.0452	0.0339
0.0	0.0	0.0	15050.2402	8312.731	NaN	NaN	0.3558	0.0422	0.1116	0.0388	0.7296	0.0454	0.0323
0.0	0.0	0.0	15010.2402	7332.731	NaN	NaN	0.3282	0.0408	0.1094	0.0395	0.734	0.0438	0.0326
0.0	0.0	0.0	12464.2402	9192.731	NaN	NaN	0.4245	0.0405	0.11	0.0388	0.7354	0.0438	0.0314
0.0	0.0	0.0	20081.2402	10095.731	NaN	NaN	0.3346	0.0401	0.1085	0.039	0.7377	0.043	0.0318
0.0	0.0	0.0	15749.2402	7390.731	NaN	NaN	0.3194	0.0409	0.1094	0.0385	0.7363	0.0432	0.0317
0.0	0.0	0.0	12796.2402	9616.731	NaN	NaN	0.4291	0.0413	0.1082	0.0383	0.737	0.0433	0.032
0.0	0.0	0.0	15162.2402	9544.731	NaN	NaN	0.3863	0.0412	0.1066	0.0382	0.7381	0.0431	0.0327
0.0	0.0	0.0	18653.2402	7112.731	NaN	NaN	0.2761	0.0419	0.1064	0.0378	0.7373	0.0437	0.0329
0.0	0.0	0.0	16094.2402	7282.731	NaN	NaN	0.3115	0.0421	0.1046	0.0381	0.7378	0.0436	0.0338
0.0	0.0	0.0	12988.2402	6902.731	NaN	NaN	0.347	0.0422	0.1035	0.038	0.7386	0.0433	0.0344
0.0	0.0	0.0	14641.2402	12688.731	NaN	NaN	0.4643	0.0426	0.1034	0.0383	0.7371	0.0432	0.0353
0.0	0.0	0.0	15371.2402	7658.731	NaN	NaN	0.3326	0.0429	0.1025	0.0387	0.7369	0.0429	0.0361
0.0	0.0	0.0	17464.2402	13727.731	NaN	NaN	0.4401	0.0435	0.1027	0.0389	0.7354	0.0431	0.0365
0.0	0.0	0.0	15452.2402	6952.731	NaN	NaN	0.3103	0.0442	0.1024	0.0389	0.7346	0.0431	0.0368
0.0	0.0	0.0	14187.2402	9904.731	NaN	NaN	0.4111	0.0443	0.1014	0.0391	0.7351	0.043	0.037
0.0	0.0	0.0	14588.2402	10101.731	NaN	NaN	0.4091	0.0446	0.1002	0.0394	0.7356	0.0428	0.0375
0.0	0.0	0.0	15789.2402	8358.731	NaN	NaN	0.3461	0.0446	0.099	0.0393	0.737	0.0427	0.0375
0.0	0.0	0.0	18087.2402	5464.731	NaN	NaN	0.232	0.045	0.0972	0.0394	0.7382	0.0423	0.0379
0.0	0.0	0.0	15233.2402	12449.731	NaN	NaN	0.4497	0.0447	0.0965	0.0394	0.7392	0.0425	0.0376
0.0	0.0	0.0	14494.2402	5425.731	NaN	NaN	0.2724	0.0445	0.0955	0.0397	0.74	0.0423	0.038
0.0	0.0	0.0	15765.2402	6778.731	NaN	NaN	0.3007	0.0446	0.0942	0.0397	0.7413	0.0423	0.0379
0.0	0.0	0.0	17912.2402	10579.731	NaN	NaN	0.3713	0.0452	0.0927	0.0399	0.7419	0.042	0.0383
0.0	0.0	0.0	17966.2402	5972.731	NaN	NaN	0.2495	0.0456	0.0915	0.0403	0.7424	0.0415	0.0388
0.0	0.0	0.0	18074.2402	5131.731	NaN	NaN	0.2211	0.0462	0.0897	0.0404	0.7439	0.0408	0.0389
0.0	0.0	0.0	14534.2402	7859.731	NaN	NaN	0.351	0.047	0.0882	0.0406	0.7449	0.0401	0.0392
0.0	0.0	0.0	13607.2402	6961.731	NaN	NaN	0.3385	0.0467	0.0861	0.0408	0.7476	0.0391	0.0398
0.0	0.0	0.0	11961.2402	6843.731	NaN	NaN	0.3639	0.0473	0.0859	0.0405	0.748	0.0391	0.0393
0.0	0.0	0.0	16936.2402	7488.731	NaN	NaN	0.3066	0.0475	0.0859	0.0408	0.7471	0.0388	0.0399
0.0	0.0	0.0	16389.2402	8405.731	NaN	NaN	0.339	0.0487	0.0857	0.0412	0.7449	0.0388	0.0408
0.0	0.0	0.0	12063.2402	10619.731	NaN	NaN	0.4682	0.0505	0.086	0.0412	0.7427	0.0389	0.0407
0.0	0.0	0.0	15311.2402	7426.731	NaN	NaN	0.3266	0.0512	0.0853	0.0414	0.7417	0.0387	0.0416
0.0	0.0	0.0	14457.2402	6485.731	NaN	NaN	0.3097	0.0525	0.0846	0.0415	0.741	0.0388	0.0417
0.0	0.0	0.0	15227.2402	9783.731	NaN	NaN	0.3912	0.0532	0.0841	0.0416	0.7405	0.0389	0.0417
0.0	0.0	0.0	14441.2402	7337.731	NaN	NaN	0.3369	0.0543	0.0836	0.0419	0.7391	0.0391	0.0421
0.0	0.0	0.0	14301.2402	11121.731	NaN	NaN	0.4375	0.0552	0.082	0.0421	0.7393	0.0391	0.0422
0.0	0.0	0.0	13792.2402	6571.731	NaN	NaN	0.3227	0.0569	0.0807	0.0424	0.7382	0.039	0.0428
0.0	0.0	0.0	14916.2402	9308.731	NaN	NaN	0.3843	0.0581	0.0805	0.0426	0.7369	0.0392	0.0428
0.0	0.0	0.0	16958.2402	5297.731	NaN	NaN	0.238	0.0586	0.0793	0.0429	0.7368	0.0391	0.0433
0.0	0.0	0.0	13501.2402	5499.731	NaN	NaN	0.2894	0.0589	0.0788	0.0427	0.7367	0.0392	0.0437
0.0	0.0	0.0	15099.2402	8979.731	NaN	NaN	0.3729	0.0582	0.0778	0.0428	0.7383	0.0389	0.044
0.0	0.0	0.0	12936.2402	9234.731	NaN	NaN	0.4165	0.058	0.0777	0.0427	0.7387	0.0389	0.0441
0.0	0.0	0.0	12809.2402	8682.731	NaN	NaN	0.404	0.0584	0.0765	0.0427	0.7398	0.0387	0.044
0.0	0.0	0.0	11261.2402	7223.731	NaN	NaN	0.3908	0.0589	0.0757	0.0425	0.7405	0.0384	0.044
0.0	0.0	0.0	12082.2402	8444.731	NaN	NaN	0.4114	0.0585	0.0745	0.0424	0.7425	0.038	0.044
0.0	0.0	0.0	13572.2402	7057.731	NaN	NaN	0.3421	0.0585	0.0735	0.0421	0.7442	0.0376	0.0441
0.0	0.0	0.0	13184.2402	8248.731	NaN	NaN	0.3849	0.0572	0.0719	0.0417	0.7483	0.0367	0.0442
0.0	0.0	0.0	16184.2402	6624.731	NaN	NaN	0.2904	0.0564	0.0711	0.0413	0.7506	0.0362	0.0444
0.0	0.0	0.0	14980.2402	8458.731	NaN	NaN	0.3609	0.0552	0.0704	0.041	0.7537	0.0354	0.0443
0.0	0.0	0.0	16242.2402	5719.731	NaN	NaN	0.2604	0.0532	0.0696	0.0403	0.7586	0.0346	0.0438
0.0	0.0	0.0	13590.2402	8078.731	NaN	NaN	0.3728	0.0515	0.0689	0.0397	0.763	0.0339	0.043
0.0	0.0	0.0	16317.2402	7569.731	NaN	NaN	0.3169	0.0505	0.0673	0.0396	0.7671	0.033	0.0424
0.0	0.0	0.0	15716.2402	5827.731	NaN	NaN	0.2705	0.0494	0.0673	0.0393	0.7696	0.0325	0.0419
0.0	0.0	0.0	13318.2402	8009.731	NaN	NaN	0.3756	0.0484	0.0653	0.0392	0.7745	0.0315	0.041
0.0	0.0	0.0	14760.2402	7444.731	NaN	NaN	0.3353	0.0476	0.0649	0.0389	0.7769	0.031	0.0407
0.0	0.0	0.0	14981.2402	6237.731	NaN	NaN	0.294	0.0469	0.0637	0.039	0.7797	0.0303	0.0403
0.0	0.0	0.0	14748.2402	5381.731	NaN	NaN	0.2673	0.0467	0.0634	0.0391	0.7807	0.03	0.0402
0.0	0.0	0.0	17702.2402	7842.731	NaN	NaN	0.307	0.0466	0.064	0.0394	0.78	0.03	0.04
0.0	0.0	0.0	11407.2402	9010.731	NaN	NaN	0.4413	0.0472	0.0634	0.0401	0.7792	0.0299	0.0402
0.0	0.0	0.0	13615.2402	5472.731	NaN	NaN	0.2867	0.048	0.0647	0.0404	0.776	0.0305	0.0403
0.0	0.0	0.0	14768.2402	12239.731	NaN	NaN	0.4532	0.0487	0.0654	0.0412	0.7731	0.0309	0.0408
0.0	0.0	0.0	15789.2402	9435.731	NaN	NaN	0.3741	0.0505	0.0657	0.042	0.7689	0.0317	0.0413
0.0	0.0	0.0	17175.2402	6317.731	NaN	NaN	0.2689	0.053	0.0649	0.0426	0.7652	0.0323	0.0421
0.0	0.0	0.0	16763.2402	9543.731	NaN	NaN	0.3628	0.0549	0.065	0.043	0.7614	0.033	0.0428
0.0	0.0	0.0	16724.2402	9285.731	NaN	NaN	0.357	0.0565	0.0644	0.0433	0.7586	0.0336	0.0436
0.0	0.0	0.0	12767.2402	8609.731	NaN	NaN	0.4028	0.0599	0.0655	0.0436	0.7525	0.0347	0.0439
0.0	0.0	0.0	15966.2402	8309.731	NaN	NaN	0.3423	0.0633	0.0673	0.0441	0.7443	0.0362	0.0449
0.0	0.0	0.0	13260.2402	8270.731	NaN	NaN	0.3841	0.0664	0.0675	0.0446	0.7382	0.0371	0.0461
0.0	0.0	0.0	15080.2402	8427.731	NaN	NaN	0.3585	0.0692	0.0693	0.045	0.7318	0.0384	0.0463
0.0	0.0	0.0	11757.2402	6800.731	NaN	NaN	0.3665	0.0721	0.0693	0.0455	0.7271	0.039	0.047
0.0	0.0	0.0	13744.2402	3864.731	NaN	NaN	0.2195	0.0739	0.0716	0.0455	0.7219	0.0398	0.0473
0.0	0.0	0.0	13017.2402	7578.731	NaN	NaN	0.368	0.0732	0.0739	0.0452	0.7194	0.0403	0.048
0.0	0.0	0.0	13851.2402	8225.731	NaN	NaN	0.3726	0.0726	0.0777	0.0448	0.7157	0.0412	0.048
0.0	0.0	0.0	17761.2402	9401.731	NaN	NaN	0.3461	0.0724	0.0812	0.0449	0.7121	0.0413	0.0481
0.0	0.0	0.0	14282.2402	7726.731	NaN	NaN	0.3511	0.0747	0.0862	0.0444	0.7056	0.0415	0.0475
0.0	0.0	0.0	12444.2402	9676.731	NaN	NaN	0.4374	0.0781	0.093	0.0443	0.6964	0.0414	0.0469
0.0	0.0	0.0	13645.2402	8132.731	NaN	NaN	0.3734	0.082	0.1012	0.0436	0.6862	0.0409	0.0461
0.0	0.0	0.0	16260.2402	6421.731	NaN	NaN	0.2831	0.0856	0.1084	0.0433	0.6767	0.0405	0.0454
0.0	0.0	0.0	16500.2402	8739.731	NaN	NaN	0.3463	0.0875	0.1119	0.0431	0.6729	0.0395	0.045
0.0	0.0	0.0	14801.2402	5636.731	NaN	NaN	0.2758	0.0875	0.1173	0.0427	0.669	0.0394	0.0441
0.0	0.0	0.0	12927.2402	10472.731	NaN	NaN	0.4476	0.0864	0.1213	0.0427	0.6675	0.039	0.0432
0.0	0.0	0.0	12830.2402	8097.731	NaN	NaN	0.3869	0.0837	0.1272	0.0419	0.6667	0.0392	0.0414
0.0	0.0	0.0	12062.2402	7467.731	NaN	NaN	0.3824	0.0816	0.1309	0.0414	0.6671	0.0395	0.0396
0.0	0.0	0.0	14233.2402	10215.731	NaN	NaN	0.4178	0.0805	0.1368	0.0407	0.664	0.0403	0.0377
0.0	0.0	0.0	16806.2402	6302.731	NaN	NaN	0.2727	0.079	0.1398	0.0405	0.6629	0.0411	0.0367
0.0	0.0	0.0	13605.2402	6294.731	NaN	NaN	0.3163	0.0783	0.1435	0.04	0.6608	0.0417	0.0356
0.0	0.0	0.0	15894.2402	5433.731	NaN	NaN	0.2548	0.0765	0.1468	0.0396	0.6597	0.0424	0.0351
0.0	0.0	0.0	12972.2402	11163.731	NaN	NaN	0.4625	0.0754	0.1468	0.0397	0.6601	0.0429	0.0351
0.0	0.0	0.0	12327.2402	9249.731	NaN	NaN	0.4287	0.0749	0.1471	0.0397	0.6606	0.043	0.0346
0.0	0.0	0.0	13231.2402	10051.731	NaN	NaN	0.4317	0.074	0.1473	0.0397	0.6606	0.0435	0.0349
0.0	0.0	0.0	15565.2402	6782.731	NaN	NaN	0.3035	0.0752	0.1489	0.0397	0.6574	0.0442	0.0346
0.0	0.0	0.0	15843.2402	11972.731	NaN	NaN	0.4304	0.0755	0.1494	0.0398	0.6562	0.0446	0.0345
0.0	0.0	0.0	13153.2402	8291.731	NaN	NaN	0.3867	0.077	0.1474	0.0398	0.6566	0.0445	0.0346
0.0	0.0	0.0	14717.2402	9611.731	NaN	NaN	0.3951	0.0789	0.1473	0.04	0.6543	0.0451	0.0345
0.0	0.0	0.0	16529.2402	6600.731	NaN	NaN	0.2854	0.0818	0.145	0.0401	0.6531	0.0449	0.0351
0.0	0.0	0.0	15333.2402	6421.731	NaN	NaN	0.2952	0.0838	0.1444	0.0401	0.6511	0.0451	0.0354
0.0	0.0	0.0	13727.2402	9694.731	NaN	NaN	0.4139	0.0853	0.1432	0.0401	0.651	0.0448	0.0356
0.0	0.0	0.0	13657.2402	6920.731	NaN	NaN	0.3363	0.0864	0.1431	0.0401	0.6498	0.0449	0.0358
0.0	0.0	0.0	13725.2402	9281.731	NaN	NaN	0.4034	0.0874	0.1427	0.0402	0.649	0.0449	0.0358
0.0	0.0	0.0	13910.2402	7910.731	NaN	NaN	0.3625	0.0878	0.1447	0.04	0.6466	0.0455	0.0354
0.0	0.0	0.0	15970.2402	4619.731	NaN	NaN	0.2244	0.0881	0.1453	0.0402	0.6453	0.0457	0.0354
0.0	0.0	0.0	15372.2402	10672.731	NaN	NaN	0.4098	0.088	0.1459	0.0402	0.6447	0.0461	0.0351
0.0	0.0	0.0	14841.2402	6792.731	NaN	NaN	0.314	0.0878	0.1459	0.0404	0.6444	0.0464	0.0351
0.0	0.0	0.0	11534.2402	7486.731	NaN	NaN	0.3936	0.0899	0.1468	0.0403	0.6421	0.0463	0.0346
0.0	0.0	0.0	13695.2402	6726.731	NaN	NaN	0.3294	0.0876	0.1477	0.0404	0.6438	0.0464	0.0341
0.0	0.0	0.0	11492.2402	7856.731	NaN	NaN	0.4061	0.0868	0.1485	0.0405	0.6437	0.0468	0.0338
0.0	0.0	0.0	15285.2402	9114.731	NaN	NaN	0.3736	0.0857	0.1486	0.0407	0.645	0.0466	0.0333
0.0	0.0	0.0	15430.2402	6344.731	NaN	NaN	0.2914	0.0845	0.1453	0.0411	0.6493	0.0458	0.0339
0.0	0.0	0.0	14282.2402	7093.731	NaN	NaN	0.3319	0.0831	0.1455	0.0408	0.6518	0.0454	0.0334
0.0	0.0	0.0	16706.2402	4761.731	NaN	NaN	0.2218	0.0796	0.1451	0.0406	0.6566	0.0447	0.0334
0.0	0.0	0.0	14198.2402	6465.731	NaN	NaN	0.3129	0.0759	0.1439	0.0405	0.6623	0.0437	0.0336
0.0	0.0	0.0	14153.2402	9288.731	NaN	NaN	0.3962	0.0718	0.1386	0.0405	0.6741	0.0415	0.0334
0.0	0.0	0.0	12825.2402	14189.731	NaN	NaN	0.5253	0.0702	0.1367	0.0404	0.6787	0.0408	0.0332
0.0	0.0	0.0	14516.2402	6450.731	NaN	NaN	0.3077	0.0721	0.1371	0.0401	0.6774	0.0406	0.0328
0.0	0.0	0.0	15222.2402	8036.731	NaN	NaN	0.3455	0.0746	0.1385	0.0404	0.6724	0.0414	0.0328
0.0	0.0	0.0	12544.2402	5895.731	NaN	NaN	0.3197	0.0791	0.1429	0.0404	0.662	0.0426	0.0329
0.0	0.0	0.0	17413.2402	5496.731	NaN	NaN	0.2399	0.0805	0.1443	0.0411	0.656	0.0437	0.0344
0.0	0.0	0.0	14839.2402	6191.731	NaN	NaN	0.2944	0.0821	0.1412	0.0414	0.6554	0.0436	0.0362
0.0	0.0	0.0	16112.2402	7573.731	NaN	NaN	0.3198	0.0832	0.1425	0.0412	0.652	0.044	0.0371
0.0	0.0	0.0	15686.2402	7751.731	NaN	NaN	0.3307	0.0824	0.1397	0.0412	0.6559	0.043	0.0378
0.0	0.0	0.0	15642.2402	6608.731	NaN	NaN	0.297	0.0816	0.1402	0.0408	0.6568	0.0427	0.0379
0.0	0.0	0.0	15439.2402	6462.731	NaN	NaN	0.2951	0.0814	0.1369	0.0407	0.6609	0.0418	0.0383
0.0	0.0	0.0	16735.2402	13110.731	NaN	NaN	0.4393	0.0807	0.1357	0.0405	0.6633	0.0416	0.0382
0.0	0.0	0.0	16980.2402	9540.731	NaN	NaN	0.3597	0.0817	0.1337	0.0406	0.6644	0.0412	0.0384
0.0	0.0	0.0	12663.2402	7530.731	NaN	NaN	0.3729	0.0852	0.1354	0.0402	0.6596	0.0415	0.0381
0.0	0.0	0.0	14993.2402	6403.731	NaN	NaN	0.2993	0.0861	0.1377	0.0401	0.6568	0.0413	0.038
0.0	0.0	0.0	14059.2402	9543.731	NaN	NaN	0.4043	0.0842	0.1429	0.0399	0.6534	0.0416	0.038
0.0	0.0	0.0	14411.2402	6430.731	NaN	NaN	0.3085	0.085	0.1522	0.0397	0.6439	0.0412	0.0381
0.0	0.0	0.0	17281.2402	6264.731	NaN	NaN	0.2661	0.082	0.1524	0.0402	0.6462	0.0404	0.0388
0.0	0.0	0.0	11566.2402	9196.731	NaN	NaN	0.4429	0.082	0.1603	0.041	0.6376	0.0398	0.0392
0.0	0.0	0.0	16803.2402	8021.731	NaN	NaN	0.3231	0.0829	0.1673	0.0413	0.6303	0.0394	0.0389
0.0	0.0	0.0	19258.2402	7674.731	NaN	NaN	0.285	0.0826	0.1695	0.0418	0.6279	0.0395	0.0387
0.0	0.0	0.0	14304.2402	4883.731	NaN	NaN	0.2545	0.086	0.1774	0.0423	0.6163	0.0394	0.0386
0.0	0.0	0.0	17192.2402	5275.731	NaN	NaN	0.2348	0.0879	0.1867	0.0424	0.605	0.0394	0.0386
0.0	0.0	0.0	19592.2402	11107.731	NaN	NaN	0.3618	0.0858	0.1912	0.0427	0.6024	0.039	0.0389
0.0	0.0	0.0	12376.2402	11031.731	NaN	NaN	0.4713	0.0854	0.1926	0.0429	0.6016	0.0385	0.0391
0.0	0.0	0.0	15820.2402	5147.731	NaN	NaN	0.2455	0.0868	0.1953	0.0429	0.5971	0.0388	0.0392
0.0	0.0	0.0	13442.2402	8169.731	NaN	NaN	0.378	0.0857	0.1885	0.0438	0.6037	0.0382	0.0401
0.0	0.0	0.0	15288.2402	7948.731	NaN	NaN	0.3421	0.0849	0.1873	0.044	0.605	0.0383	0.0406
0.0	0.0	0.0	14636.2402	8980.731	NaN	NaN	0.3803	0.0845	0.1749	0.0435	0.6171	0.0389	0.041
0.0	0.0	0.0	13862.2402	10276.731	NaN	NaN	0.4257	0.0873	0.1755	0.043	0.613	0.04	0.0412
0.0	0.0	0.0	12625.2402	6735.731	NaN	NaN	0.3479	0.0917	0.1696	0.0417	0.6146	0.0414	0.0411
0.0	0.0	0.0	13861.2402	5018.731	NaN	NaN	0.2658	0.1055	0.1702	0.0401	0.5998	0.0442	0.0403
0.0	0.0	0.0	12019.2402	7689.731	NaN	NaN	0.3902	0.1573	0.1802	0.0394	0.5266	0.0539	0.0427
0.0	0.0	0.0	-568.7598	6142.731	NaN	NaN	1.102	0.4712	0.1437	0.0391	0.2647	0.0408	0.0405
0.0	0.0	0.0	-670.7598	6334.731	NaN	NaN	1.1184	0.6832	0.0865	0.034	0.1402	0.0225	0.0335
0.0	0.0	0.0	-342.7598	13556.731	NaN	NaN	1.0259	0.7382	0.0704	0.0302	0.1142	0.0173	0.0297
0.0	0.0	0.0	-618.7598	10543.731	NaN	NaN	1.0623	0.6908	0.0765	0.0375	0.1451	0.0163	0.0338
0.0	0.0	0.0	-498.7598	9146.731	NaN	NaN	1.0577	0.6162	0.0924	0.0442	0.1956	0.0159	0.0357
0.0	0.0	0.0	272.2402	10617.731	NaN	NaN	0.975	0.5176	0.1137	0.049	0.2658	0.0164	0.0374
0.0	0.0	0.0	1579.2402	8542.731	NaN	NaN	0.844	0.4526	0.1304	0.0468	0.3142	0.0178	0.0382
0.0	0.0	0.0	-581.7598	7505.731	NaN	NaN	1.084	0.482	0.1349	0.0453	0.2827	0.0174	0.0378
0.0	0.0	0.0	-1145.7598	5897.731	NaN	NaN	1.2411	0.4688	0.1418	0.0478	0.2844	0.0175	0.0397
0.0	0.0	0.0	152.2402	6802.731	NaN	NaN	0.9781	0.473	0.152	0.0459	0.2727	0.0177	0.0387
0.0	0.0	0.0	1111.2402	8973.731	NaN	NaN	0.8898	0.439	0.1711	0.0477	0.2825	0.0196	0.0401
0.0	0.0	0.0	-1064.7598	7750.731	NaN	NaN	1.1593	0.414	0.1895	0.0455	0.2877	0.0218	0.0414
0.0	0.0	0.0	1358.2402	6983.731	NaN	NaN	0.8372	0.3766	0.1987	0.0438	0.3136	0.0241	0.0433
0.0	0.0	0.0	5545.2402	10159.731	NaN	NaN	0.6469	0.3451	0.1974	0.0421	0.3449	0.0258	0.0446
0.0	0.0	0.0	5397.2402	6035.731	NaN	NaN	0.5279	0.3575	0.193	0.0399	0.3417	0.0253	0.0426
0.0	0.0	0.0	3649.2402	7847.731	NaN	NaN	0.6826	0.3082	0.1917	0.0402	0.3901	0.0262	0.0436
0.0	0.0	0.0	2238.2402	8430.731	NaN	NaN	0.7902	0.2884	0.1859	0.0381	0.4188	0.0259	0.043
0.0	0.0	0.0	3309.2402	10593.731	NaN	NaN	0.762	0.253	0.1826	0.0372	0.4585	0.0262	0.0424
0.0	0.0	0.0	4726.2402	5912.731	NaN	NaN	0.5558	0.2451	0.1777	0.0354	0.4737	0.0264	0.0418
0.0	0.0	0.0	5795.2402	8548.731	NaN	NaN	0.596	0.2433	0.1706	0.0337	0.4848	0.0262	0.0413
0.0	0.0	0.0	3308.2402	12555.731	NaN	NaN	0.7915	0.2335	0.1684	0.0329	0.4975	0.027	0.0406
0.0	0.0	0.0	3107.2402	5609.731	NaN	NaN	0.6435	0.262	0.16	0.0307	0.4792	0.0266	0.0415
0.0	0.0	0.0	3744.2402	12261.731	NaN	NaN	0.7661	0.2707	0.1546	0.0301	0.476	0.0266	0.042
0.0	0.0	0.0	8070.2402	6428.731	NaN	NaN	0.4434	0.3082	0.1529	0.0282	0.4422	0.0269	0.0416
0.0	0.0	0.0	9958.2402	9951.731	NaN	NaN	0.4998	0.3338	0.1517	0.028	0.4168	0.027	0.0426
0.0	0.0	0.0	8362.2402	6619.731	NaN	NaN	0.4418	0.3802	0.1497	0.0266	0.3747	0.0265	0.0422
0.0	0.0	0.0	680.2402	9191.731	NaN	NaN	0.9311	0.4332	0.144	0.0259	0.3308	0.0249	0.0412
0.0	0.0	0.0	-1121.7598	7002.731	NaN	NaN	1.1907	0.51	0.141	0.026	0.2622	0.0231	0.0377
0.0	0.0	0.0	549.2402	8597.731	NaN	NaN	0.94	0.5887	0.1259	0.0272	0.2045	0.0202	0.0336
0.0	0.0	0.0	409.2402	8890.731	NaN	NaN	0.956	0.6517	0.1107	0.0285	0.1611	0.0176	0.0304
0.0	0.0	0.0	-1282.7598	8646.731	NaN	NaN	1.1742	0.6858	0.098	0.0317	0.1375	0.0159	0.031
0.0	0.0	0.0	2398.2402	6052.731	NaN	NaN	0.7162	0.6848	0.0956	0.0358	0.1348	0.0154	0.0336
0.0	0.0	0.0	-484.7598	6751.731	NaN	NaN	1.0774	0.6929	0.0952	0.0367	0.1269	0.0148	0.0336
0.0	0.0	0.0	-1649.7598	6842.731	NaN	NaN	1.3	0.6785	0.1023	0.0392	0.1304	0.0147	0.0349
0.0	0.0	0.0	712.2402	6134.731	NaN	NaN	0.896	0.6818	0.1049	0.0389	0.126	0.0142	0.0342
0.0	0.0	0.0	893.2402	9229.731	NaN	NaN	0.9118	0.6618	0.1129	0.0405	0.1353	0.0144	0.035
0.0	0.0	0.0	3234.2402	7446.731	NaN	NaN	0.6972	0.6766	0.1127	0.038	0.125	0.0144	0.0334
0.0	0.0	0.0	3481.2402	9261.731	NaN	NaN	0.7268	0.6899	0.1101	0.0366	0.116	0.0144	0.0329
0.0	0.0	0.0	-680.7598	9151.731	NaN	NaN	1.0804	0.7013	0.1061	0.0353	0.1106	0.0143	0.0324
0.0	0.0	0.0	447.2402	7726.731	NaN	NaN	0.9453	0.7127	0.101	0.0342	0.1062	0.0142	0.0318
0.0	0.0	0.0	206.2402	9534.731	NaN	NaN	0.9788	0.72	0.098	0.0332	0.1032	0.0143	0.0314
0.0	0.0	0.0	-185.7598	5868.731	NaN	NaN	1.0327	0.7367	0.0915	0.0314	0.0954	0.0145	0.0305
0.0	0.0	0.0	205.2402	5925.731	NaN	NaN	0.9665	0.7397	0.0892	0.0314	0.0945	0.0146	0.0306
0.0	0.0	0.0	-1018.7598	8928.731	NaN	NaN	1.1288	0.7366	0.0903	0.0316	0.0964	0.0144	0.0306
0.0	0.0	0.0	1062.2402	10579.731	NaN	NaN	0.9088	0.7315	0.0908	0.0315	0.1005	0.0146	0.0311
0.0	0.0	0.0	9.2402	6847.731	NaN	NaN	0.9987	0.753	0.0817	0.0289	0.0915	0.0151	0.0298
0.0	0.0	0.0	-1432.7598	6630.731	NaN	NaN	1.2756	0.7555	0.0786	0.0287	0.0916	0.0155	0.03
0.0	0.0	0.0	24.2402	3724.731	NaN	NaN	0.9935	0.7583	0.0765	0.0283	0.0918	0.0155	0.0296
0.0	0.0	0.0	29.2402	7744.731	NaN	NaN	0.9962	0.7492	0.0779	0.0292	0.0982	0.0154	0.0301
0.0	0.0	0.0	-1065.7598	7286.731	NaN	NaN	1.1713	0.7506	0.0778	0.0291	0.0977	0.0155	0.0293
0.0	0.0	0.0	1223.2402	8342.731	NaN	NaN	0.8721	0.7439	0.0783	0.0298	0.1029	0.0155	0.0297
0.0	0.0	0.0	433.2402	8499.731	NaN	NaN	0.9515	0.7454	0.0775	0.0294	0.1033	0.0154	0.029
0.0	0.0	0.0	-223.7598	8564.731	NaN	NaN	1.0268	0.7432	0.0766	0.0293	0.1061	0.0157	0.0291
0.0	0.0	0.0	36.2402	4912.731	NaN	NaN	0.9927	0.7519	0.0721	0.0281	0.104	0.0159	0.028
0.0	0.0	0.0	-1024.7598	8595.731	NaN	NaN	1.1354	0.751	0.0703	0.0278	0.1066	0.0162	0.0281
0.0	0.0	0.0	-2573.7598	7104.731	NaN	NaN	1.3	0.76	0.0675	0.0269	0.1018	0.0163	0.0274
0.0	0.0	0.0	67.2402	6848.731	NaN	NaN	0.9903	0.7553	0.0688	0.0274	0.1039	0.0163	0.0283
0.0	0.0	0.0	699.2402	9107.731	NaN	NaN	0.9287	0.7518	0.0706	0.0275	0.1049	0.0162	0.029
0.0	0.0	0.0	1892.2402	9420.731	NaN	NaN	0.8327	0.7497	0.0736	0.0279	0.1028	0.0164	0.0296
0.0	0.0	0.0	480.2402	6329.731	NaN	NaN	0.9295	0.7538	0.0749	0.0277	0.0975	0.0165	0.0296
0.0	0.0	0.0	-1324.7598	6787.731	NaN	NaN	1.2425	0.7546	0.0759	0.028	0.0947	0.0167	0.03
0.0	0.0	0.0	-314.7598	5312.731	NaN	NaN	1.063	0.7644	0.0751	0.0274	0.0868	0.017	0.0294
0.0	0.0	0.0	-283.7598	4308.731	NaN	NaN	1.0705	0.7686	0.0748	0.0277	0.0823	0.017	0.0296
0.0	0.0	0.0	1746.2402	4723.731	NaN	NaN	0.7301	0.7672	0.0758	0.0282	0.0819	0.0166	0.0303
0.0	0.0	0.0	-771.7598	7926.731	NaN	NaN	1.1079	0.7631	0.0782	0.0292	0.0824	0.0161	0.0309
0.0	0.0	0.0	71.2402	7748.731	NaN	NaN	0.9909	0.7583	0.0811	0.0302	0.0834	0.0156	0.0314
0.0	0.0	0.0	1999.2402	6549.731	NaN	NaN	0.7661	0.7589	0.0808	0.0303	0.0834	0.0154	0.0313
0.0	0.0	0.0	734.2402	10300.731	NaN	NaN	0.9335	0.7587	0.0806	0.0302	0.084	0.0152	0.0314
0.0	0.0	0.0	-1021.7598	8502.731	NaN	NaN	1.1366	0.7654	0.0781	0.0301	0.0802	0.0153	0.031
0.0	0.0	0.0	-113.7598	6402.731	NaN	NaN	1.0181	0.7672	0.0769	0.0305	0.0786	0.0154	0.0315
0.0	0.0	0.0	-243.7598	5200.731	NaN	NaN	1.0492	0.7697	0.0748	0.0306	0.0776	0.0155	0.0318
0.0	0.0	0.0	443.2402	8808.731	NaN	NaN	0.9521	0.7695	0.0752	0.0308	0.077	0.0155	0.032
0.0	0.0	0.0	1111.2402	5576.731	NaN	NaN	0.8338	0.7779	0.0715	0.0299	0.0739	0.0155	0.0314
0.0	0.0	0.0	927.2402	6076.731	NaN	NaN	0.8676	0.7695	0.0739	0.0309	0.0773	0.0156	0.0327
0.0	0.0	0.0	-1978.7598	6005.731	NaN	NaN	1.3	0.7747	0.0728	0.0299	0.0752	0.0155	0.0319
0.0	0.0	0.0	-1377.7598	8102.731	NaN	NaN	1.2049	0.7674	0.0761	0.0307	0.0772	0.0156	0.033
0.0	0.0	0.0	-39.7598	7877.731	NaN	NaN	1.0051	0.7658	0.0778	0.0304	0.0773	0.0157	0.0329
0.0	0.0	0.0	-834.7598	9287.731	NaN	NaN	1.0988	0.7664	0.0782	0.0302	0.0764	0.0159	0.033
0.0	0.0	0.0	2449.2402	9391.731	NaN	NaN	0.7932	0.7704	0.0768	0.0295	0.0747	0.0161	0.0326
0.0	0.0	0.0	-619.7598	3544.731	NaN	NaN	1.2119	0.782	0.0714	0.0278	0.0709	0.0165	0.0315
0.0	0.0	0.0	-691.7598	8421.731	NaN	NaN	1.0895	0.7781	0.0732	0.0279	0.0723	0.0166	0.0319
0.0	0.0	0.0	-202.7598	7258.731	NaN	NaN	1.0287	0.7827	0.0713	0.0271	0.0708	0.0168	0.0313
0.0	0.0	0.0	-95.7598	6478.731	NaN	NaN	1.015	0.7798	0.0734	0.0271	0.0715	0.0169	0.0313
0.0	0.0	0.0	-569.7598	6662.731	NaN	NaN	1.0935	0.7823	0.0713	0.0265	0.0721	0.0173	0.0305
0.0	0.0	0.0	159.2402	5608.731	NaN	NaN	0.9724	0.7882	0.0689	0.0253	0.0705	0.0174	0.0296
0.0	0.0	0.0	682.2402	7173.731	NaN	NaN	0.9132	0.7799	0.0722	0.026	0.0743	0.0177	0.0299
0.0	0.0	0.0	-215.7598	5769.731	NaN	NaN	1.0388	0.7893	0.0677	0.0247	0.0716	0.018	0.0287
0.0	0.0	0.0	62.2402	8326.731	NaN	NaN	0.9926	0.7834	0.0692	0.0251	0.0749	0.0185	0.0289
0.0	0.0	0.0	-2567.7598	5124.731	NaN	NaN	1.3	0.8004	0.0626	0.0235	0.0678	0.0186	0.0272
0.0	0.0	0.0	179.2402	6985.731	NaN	NaN	0.975	0.7934	0.0644	0.0242	0.0714	0.0187	0.028
0.0	0.0	0.0	301.2402	5272.731	NaN	NaN	0.946	0.8031	0.0603	0.0231	0.0676	0.0185	0.0273
0.0	0.0	0.0	296.2402	9705.731	NaN	NaN	0.9704	0.7919	0.0647	0.0238	0.0727	0.0186	0.0284
0.0	0.0	0.0	-1228.7598	9369.731	NaN	NaN	1.1509	0.8007	0.061	0.0232	0.0685	0.0184	0.0281
0.0	0.0	0.0	-95.7598	6830.731	NaN	NaN	1.0142	0.8008	0.0609	0.0233	0.0681	0.0183	0.0286
0.0	0.0	0.0	-2049.7598	9246.731	NaN	NaN	1.2848	0.8053	0.0584	0.023	0.0662	0.0183	0.0289
0.0	0.0	0.0	-537.7598	9638.731	NaN	NaN	1.0591	0.8064	0.0581	0.0229	0.0653	0.0183	0.0291
0.0	0.0	0.0	-1526.7598	8615.731	NaN	NaN	1.2154	0.8135	0.0542	0.0226	0.0619	0.0185	0.0293
0.0	0.0	0.0	-1502.7598	7911.731	NaN	NaN	1.2345	0.8204	0.0512	0.022	0.0587	0.0185	0.0291
0.0	0.0	0.0	-147.7598	7621.731	NaN	NaN	1.0198	0.8201	0.051	0.022	0.0587	0.0187	0.0295
0.0	0.0	0.0	-1488.7598	9861.731	NaN	NaN	1.1778	0.8247	0.0492	0.0216	0.0569	0.0186	0.0291
0.0	0.0	0.0	-1338.7598	8883.731	NaN	NaN	1.1774	0.8207	0.0506	0.0219	0.0582	0.019	0.0296
0.0	0.0	0.0	-1405.7598	5845.731	NaN	NaN	1.3	0.8289	0.0473	0.0211	0.0551	0.0187	0.0289
0.0	0.0	0.0	1367.2402	8880.731	NaN	NaN	0.8666	0.8186	0.0512	0.0219	0.0593	0.0193	0.0297
0.0	0.0	0.0	-2477.7598	7743.731	NaN	NaN	1.3	0.8263	0.0483	0.0211	0.0562	0.019	0.0291
0.0	0.0	0.0	860.2402	9026.731	NaN	NaN	0.913	0.8184	0.0514	0.0216	0.0596	0.0194	0.0297
0.0	0.0	0.0	168.2402	9390.731	NaN	NaN	0.9824	0.8229	0.0498	0.0211	0.0576	0.0193	0.0293
0.0	0.0	0.0	-151.7598	10260.731	NaN	NaN	1.015	0.8245	0.0492	0.0211	0.0561	0.0194	0.0296
0.0	0.0	0.0	-2043.7598	5499.731	NaN	NaN	1.3	0.8317	0.0462	0.0206	0.053	0.0193	0.0291
0.0	0.0	0.0	-2692.7598	6573.731	NaN	NaN	1.3	0.8312	0.0466	0.0205	0.0535	0.0194	0.0289
0.0	0.0	0.0	-384.7598	8931.731	NaN	NaN	1.045	0.8295	0.0476	0.0204	0.0539	0.0195	0.0291
0.0	0.0	0.0	-840.7598	4462.731	NaN	NaN	1.2321	0.8343	0.0458	0.0202	0.0513	0.0194	0.029
0.0	0.0	0.0	-1020.7598	5765.731	NaN	NaN	1.2151	0.8351	0.0457	0.0199	0.0511	0.0194	0.0287
0.0	0.0	0.0	794.2402	9645.731	NaN	NaN	0.9239	0.8332	0.0468	0.0198	0.0522	0.0193	0.0287
0.0	0.0	0.0	-760.7598	9601.731	NaN	NaN	1.086	0.8331	0.0471	0.0197	0.0519	0.0194	0.0288
0.0	0.0	0.0	-877.7598	7160.731	NaN	NaN	1.1397	0.8337	0.0468	0.0197	0.051	0.0196	0.0292
0.0	0.0	0.0	-1019.7598	7473.731	NaN	NaN	1.158	0.8385	0.045	0.0193	0.0494	0.0194	0.0285
0.0	0.0	0.0	-561.7598	7274.731	NaN	NaN	1.0837	0.8335	0.0472	0.0195	0.0511	0.0195	0.0292
0.0	0.0	0.0	-1200.7598	7088.731	NaN	NaN	1.2039	0.8358	0.0461	0.0195	0.0499	0.0195	0.0291
0.0	0.0	0.0	380.2402	8651.731	NaN	NaN	0.9579	0.8351	0.0465	0.0196	0.0501	0.0196	0.0292
0.0	0.0	0.0	-549.7598	10122.731	NaN	NaN	1.0574	0.8358	0.0465	0.0195	0.0493	0.0197	0.0292
0.0	0.0	0.0	-302.7598	7184.731	NaN	NaN	1.044	0.8373	0.0461	0.0195	0.0484	0.0198	0.029
0.0	0.0	0.0	-877.7598	7144.731	NaN	NaN	1.1401	0.8369	0.0461	0.0195	0.0487	0.0198	0.029
0.0	0.0	0.0	-350.7598	7339.731	NaN	NaN	1.0502	0.8365	0.0466	0.0194	0.049	0.0197	0.0287
0.0	0.0	0.0	661.2402	6538.731	NaN	NaN	0.9082	0.8323	0.0483	0.0197	0.0505	0.0199	0.0292
0.0	0.0	0.0	-764.7598	7296.731	NaN	NaN	1.1171	0.8335	0.0481	0.0196	0.0502	0.0198	0.0288
0.0	0.0	0.0	-1934.7598	10817.731	NaN	NaN	1.2178	0.8268	0.0508	0.0202	0.0526	0.02	0.0296
0.0	0.0	0.0	-1422.7598	9042.731	NaN	NaN	1.1867	0.8295	0.05	0.02	0.0516	0.0198	0.0291
0.0	0.0	0.0	162.2402	8673.731	NaN	NaN	0.9816	0.8194	0.0545	0.0209	0.0545	0.0203	0.0304
0.0	0.0	0.0	-2113.7598	6071.731	NaN	NaN	1.3	0.8302	0.0505	0.0198	0.0503	0.02	0.0291
0.0	0.0	0.0	-942.7598	4346.731	NaN	NaN	1.277	0.8256	0.0527	0.0203	0.0511	0.0204	0.0299
0.0	0.0	0.0	-1369.7598	3415.731	NaN	NaN	1.3	0.8306	0.0513	0.0196	0.0492	0.0202	0.0291
0.0	0.0	0.0	-427.7598	6697.731	NaN	NaN	1.0682	0.8181	0.0568	0.0208	0.0527	0.0206	0.0309
0.0	0.0	0.0	-1793.7598	7088.731	NaN	NaN	1.3	0.8257	0.0537	0.0199	0.0501	0.0205	0.0301
0.0	0.0	0.0	-2221.7598	6315.731	NaN	NaN	1.3	0.8286	0.0521	0.0197	0.0492	0.0207	0.0297
0.0	0.0	0.0	-1832.7598	3205.731	NaN	NaN	1.3	0.8319	0.0506	0.0193	0.0484	0.0207	0.0291
0.0	0.0	0.0	-402.7598	8644.731	NaN	NaN	1.0489	0.8222	0.055	0.02	0.0514	0.0209	0.0305
0.0	0.0	0.0	-1599.7598	8632.731	NaN	NaN	1.2275	0.8228	0.0545	0.0199	0.051	0.0209	0.0308
0.0	0.0	0.0	-1804.7598	5987.731	NaN	NaN	1.3	0.8272	0.0522	0.0196	0.0498	0.0208	0.0304
0.0	0.0	0.0	875.2402	5513.731	NaN	NaN	0.863	0.8223	0.0539	0.0201	0.0511	0.0209	0.0317
0.0	0.0	0.0	-958.7598	8763.731	NaN	NaN	1.1228	0.8263	0.0519	0.0198	0.0499	0.0207	0.0315
0.0	0.0	0.0	607.2402	10164.731	NaN	NaN	0.9436	0.8243	0.0522	0.0201	0.0504	0.0208	0.0322
0.0	0.0	0.0	-853.7598	6879.731	NaN	NaN	1.1417	0.8293	0.0495	0.0197	0.0489	0.0209	0.0316
0.0	0.0	0.0	312.2402	9858.731	NaN	NaN	0.9693	0.8319	0.0482	0.0197	0.0479	0.0207	0.0317
0.0	0.0	0.0	-938.7598	9474.731	NaN	NaN	1.11	0.833	0.0472	0.0197	0.0474	0.0208	0.0318
0.0	0.0	0.0	-2553.7598	5260.731	NaN	NaN	1.3	0.8378	0.045	0.0194	0.046	0.0207	0.0311
0.0	0.0	0.0	-1351.7598	9900.731	NaN	NaN	1.1581	0.8326	0.0469	0.0198	0.0478	0.0207	0.0322
0.0	0.0	0.0	-242.7598	6075.731	NaN	NaN	1.0416	0.8332	0.0464	0.0196	0.0478	0.0207	0.0323
0.0	0.0	0.0	1378.2402	6839.731	NaN	NaN	0.8323	0.8286	0.048	0.0201	0.0494	0.0208	0.0332
0.0	0.0	0.0	-1758.7598	10081.731	NaN	NaN	1.2113	0.8271	0.0483	0.0199	0.0502	0.021	0.0335
0.0	0.0	0.0	86.2402	13227.731	NaN	NaN	0.9935	0.8219	0.0501	0.0203	0.052	0.0212	0.0345
0.0	0.0	0.0	-850.7598	11059.731	NaN	NaN	1.0833	0.8216	0.0494	0.0201	0.0525	0.0216	0.0349
0.0	0.0	0.0	-657.7598	11115.731	NaN	NaN	1.0629	0.8225	0.0485	0.0198	0.0523	0.0217	0.0351
0.0	0.0	0.0	-888.7598	4395.731	NaN	NaN	1.2534	0.8237	0.0468	0.0193	0.0527	0.0222	0.0353
0.0	0.0	0.0	-1497.7598	6400.731	NaN	NaN	1.3	0.8142	0.0488	0.0196	0.057	0.0231	0.0372
0.0	0.0	0.0	-1534.7598	8505.731	NaN	NaN	1.2202	0.8097	0.0492	0.0191	0.0598	0.0239	0.0383
0.0	0.0	0.0	876.2402	8789.731	NaN	NaN	0.9093	0.8016	0.0506	0.0191	0.0638	0.025	0.04
0.0	0.0	0.0	1683.2402	6849.731	NaN	NaN	0.8027	0.7974	0.0508	0.0188	0.0664	0.0258	0.0408
0.0	0.0	0.0	478.2402	11045.731	NaN	NaN	0.9585	0.7886	0.0531	0.0189	0.071	0.0266	0.0417
0.0	0.0	0.0	-1846.7598	7153.731	NaN	NaN	1.3	0.7869	0.0532	0.0185	0.0726	0.0271	0.0417
0.0	0.0	0.0	995.2402	8492.731	NaN	NaN	0.8951	0.778	0.0555	0.0189	0.0772	0.028	0.0423
0.0	0.0	0.0	-2004.7598	6125.731	NaN	NaN	1.3	0.7772	0.0553	0.0184	0.0785	0.0285	0.042
0.0	0.0	0.0	-1841.7598	9133.731	NaN	NaN	1.2526	0.766	0.0583	0.0189	0.0852	0.0294	0.0422
0.0	0.0	0.0	-812.7598	7907.731	NaN	NaN	1.1146	0.77	0.0567	0.0184	0.084	0.0292	0.0418
0.0	0.0	0.0	-2175.7598	9150.731	NaN	NaN	1.3	0.7638	0.058	0.0187	0.0876	0.0299	0.042
0.0	0.0	0.0	-1249.7598	5988.731	NaN	NaN	1.2637	0.7704	0.0557	0.0182	0.0848	0.0295	0.0415
0.0	0.0	0.0	-2132.7598	8903.731	NaN	NaN	1.3	0.7642	0.0571	0.0185	0.0889	0.0298	0.0415
0.0	0.0	0.0	-1942.7598	5385.731	NaN	NaN	1.3	0.7654	0.0565	0.0183	0.0888	0.0296	0.0414
0.0	0.0	0.0	-35.7598	6809.731	NaN	NaN	1.0053	0.7638	0.0569	0.0182	0.0906	0.0294	0.0411
0.0	0.0	0.0	-1523.7598	7927.731	NaN	NaN	1.2379	0.7631	0.0567	0.0182	0.0915	0.0293	0.0412
0.0	0.0	0.0	1879.2402	10630.731	NaN	NaN	0.8498	0.756	0.0583	0.0185	0.0957	0.0298	0.0417
0.0	0.0	0.0	-1309.7598	9524.731	NaN	NaN	1.1594	0.7627	0.0565	0.018	0.092	0.0293	0.0414
0.0	0.0	0.0	-651.7598	12013.731	NaN	NaN	1.0574	0.7667	0.0552	0.0181	0.089	0.0292	0.0418
0.0	0.0	0.0	837.2402	6519.731	NaN	NaN	0.8862	0.7747	0.0529	0.018	0.0842	0.0288	0.0414
0.0	0.0	0.0	-3408.7598	8266.731	NaN	NaN	1.3	0.7711	0.0536	0.0183	0.0859	0.0292	0.0418
0.0	0.0	0.0	978.2402	9466.731	NaN	NaN	0.9063	0.7731	0.0531	0.0182	0.0849	0.0289	0.0418
0.0	0.0	0.0	884.2402	7575.731	NaN	NaN	0.8955	0.7755	0.0521	0.0182	0.0837	0.0286	0.0418
0.0	0.0	0.0	-812.7598	5895.731	NaN	NaN	1.1599	0.7727	0.0526	0.0184	0.0849	0.029	0.0424
0.0	0.0	0.0	884.2402	9630.731	NaN	NaN	0.9159	0.7778	0.0512	0.0181	0.0823	0.0285	0.0421
0.0	0.0	0.0	880.2402	9297.731	NaN	NaN	0.9135	0.7669	0.0532	0.0187	0.0881	0.0293	0.0437
0.0	0.0	0.0	-1472.7598	10691.731	NaN	NaN	1.1598	0.7688	0.0525	0.0184	0.0878	0.0289	0.0436
0.0	0.0	0.0	111.2402	10430.731	NaN	NaN	0.9894	0.7714	0.0515	0.0183	0.0863	0.0287	0.0438
0.0	0.0	0.0	-1405.7598	7525.731	NaN	NaN	1.2297	0.7718	0.0511	0.0184	0.0858	0.0288	0.0441
0.0	0.0	0.0	-712.7598	5661.731	NaN	NaN	1.144	0.7689	0.0515	0.0186	0.0872	0.029	0.0448
0.0	0.0	0.0	-1374.7598	8126.731	NaN	NaN	1.2036	0.7708	0.0508	0.0183	0.0867	0.0288	0.0446
0.0	0.0	0.0	-14.7598	10631.731	NaN	NaN	1.0014	0.7613	0.0528	0.0187	0.0924	0.0293	0.0455
0.0	0.0	0.0	-2014.7598	9123.731	NaN	NaN	1.2834	0.7622	0.0523	0.0183	0.0929	0.0291	0.0452
0.0	0.0	0.0	-3386.7598	9891.731	NaN	NaN	1.3	0.7538	0.0541	0.0187	0.0984	0.0294	0.0456
0.0	0.0	0.0	55.2402	8246.731	NaN	NaN	0.9933	0.7583	0.0532	0.0183	0.0964	0.0289	0.045
0.0	0.0	0.0	-315.7598	7283.731	NaN	NaN	1.0453	0.7515	0.0547	0.0188	0.1002	0.0292	0.0455
0.0	0.0	0.0	-822.7598	5612.731	NaN	NaN	1.1718	0.7627	0.0519	0.0181	0.0941	0.0287	0.0446
0.0	0.0	0.0	-1382.7598	10470.731	NaN	NaN	1.1522	0.7548	0.0536	0.0188	0.0986	0.029	0.0453
0.0	0.0	0.0	-279.7598	6506.731	NaN	NaN	1.0449	0.7551	0.0535	0.0184	0.0996	0.0286	0.0446
0.0	0.0	0.0	219.2402	10771.731	NaN	NaN	0.9801	0.753	0.0542	0.0187	0.1011	0.0285	0.0446
0.0	0.0	0.0	3134.2402	6811.731	NaN	NaN	0.6849	0.7593	0.0523	0.0181	0.0979	0.0283	0.044
0.0	0.0	0.0	218.2402	6000.731	NaN	NaN	0.9649	0.7533	0.0535	0.0186	0.1027	0.0282	0.0437
0.0	0.0	0.0	-1108.7598	8891.731	NaN	NaN	1.1425	0.753	0.0534	0.0185	0.1047	0.0276	0.0428
0.0	0.0	0.0	-1219.7598	8881.731	NaN	NaN	1.1592	0.7561	0.0526	0.0184	0.1032	0.0274	0.0424
0.0	0.0	0.0	-838.7598	6905.731	NaN	NaN	1.1383	0.7578	0.0522	0.0183	0.1021	0.0276	0.042
0.0	0.0	0.0	-206.7598	8000.731	NaN	NaN	1.0265	0.7638	0.0507	0.0181	0.099	0.0271	0.0413
0.0	0.0	0.0	1183.2402	7169.731	NaN	NaN	0.8583	0.7648	0.0505	0.0181	0.0991	0.0269	0.0406
0.0	0.0	0.0	-1018.7598	8740.731	NaN	NaN	1.1319	0.7659	0.0502	0.0181	0.0996	0.0266	0.0397
0.0	0.0	0.0	977.2402	8571.731	NaN	NaN	0.8977	0.7673	0.0499	0.018	0.0993	0.0265	0.039
0.0	0.0	0.0	-2134.7598	9269.731	NaN	NaN	1.2992	0.77	0.0495	0.018	0.0976	0.0265	0.0384
0.0	0.0	0.0	-948.7598	6339.731	NaN	NaN	1.176	0.7739	0.0488	0.0178	0.0953	0.0264	0.0377
0.0	0.0	0.0	885.2402	8706.731	NaN	NaN	0.9077	0.7718	0.0493	0.0181	0.0971	0.0263	0.0374
0.0	0.0	0.0	-3.7598	9017.731	NaN	NaN	1.0004	0.7735	0.0486	0.018	0.0968	0.0261	0.0369
0.0	0.0	0.0	-1314.7598	9455.731	NaN	NaN	1.1615	0.7705	0.049	0.0184	0.099	0.0263	0.0369
0.0	0.0	0.0	-395.7598	7665.731	NaN	NaN	1.0544	0.7745	0.0476	0.0181	0.0973	0.0263	0.0362
0.0	0.0	0.0	996.2402	9745.731	NaN	NaN	0.9073	0.7682	0.0484	0.0186	0.1022	0.0264	0.0362
0.0	0.0	0.0	1667.2402	9619.731	NaN	NaN	0.8523	0.766	0.0482	0.0186	0.1055	0.0263	0.0355
0.0	0.0	0.0	348.2402	8700.731	NaN	NaN	0.9615	0.7619	0.0482	0.0188	0.1096	0.0264	0.0351
0.0	0.0	0.0	121.2402	8184.731	NaN	NaN	0.9854	0.7615	0.0479	0.0186	0.1117	0.0261	0.0342
0.0	0.0	0.0	950.2402	5325.731	NaN	NaN	0.8486	0.758	0.048	0.0189	0.1158	0.0259	0.0335
0.0	0.0	0.0	615.2402	6335.731	NaN	NaN	0.9115	0.7585	0.0477	0.0187	0.117	0.0255	0.0326
0.0	0.0	0.0	-537.7598	9227.731	NaN	NaN	1.0619	0.7521	0.0481	0.0193	0.1229	0.0251	0.0325
0.0	0.0	0.0	27.2402	5917.731	NaN	NaN	0.9954	0.7534	0.0478	0.019	0.1231	0.0249	0.0318
0.0	0.0	0.0	139.2402	10259.731	NaN	NaN	0.9866	0.7433	0.0488	0.0196	0.1312	0.0246	0.0324
0.0	0.0	0.0	-953.7598	6592.731	NaN	NaN	1.1691	0.7434	0.0487	0.0193	0.1326	0.024	0.0321
0.0	0.0	0.0	-1476.7598	7679.731	NaN	NaN	1.2381	0.7393	0.0492	0.0194	0.1356	0.024	0.0324
0.0	0.0	0.0	432.2402	7733.731	NaN	NaN	0.9471	0.7423	0.049	0.019	0.1338	0.0239	0.0319
0.0	0.0	0.0	1184.2402	6397.731	NaN	NaN	0.8438	0.736	0.0494	0.0194	0.1391	0.0237	0.0324
0.0	0.0	0.0	501.2402	10091.731	NaN	NaN	0.9527	0.7354	0.0492	0.0191	0.1411	0.0234	0.0319
0.0	0.0	0.0	873.2402	9837.731	NaN	NaN	0.9185	0.7323	0.0494	0.0192	0.1438	0.0233	0.032
0.0	0.0	0.0	-1433.7598	4640.731	NaN	NaN	1.3	0.7369	0.0487	0.0188	0.1412	0.0232	0.0311
0.0	0.0	0.0	2960.2402	5683.731	NaN	NaN	0.6575	0.7287	0.0493	0.0193	0.1479	0.0231	0.0317
0.0	0.0	0.0	-198.7598	9326.731	NaN	NaN	1.0218	0.7267	0.0492	0.0193	0.1503	0.0229	0.0317
0.0	0.0	0.0	1306.2402	5633.731	NaN	NaN	0.8118	0.7271	0.0495	0.0193	0.1494	0.0231	0.0316
0.0	0.0	0.0	518.2402	8211.731	NaN	NaN	0.9406	0.7264	0.0495	0.0193	0.1501	0.0232	0.0315
0.0	0.0	0.0	-1305.7598	6994.731	NaN	NaN	1.2295	0.7296	0.0493	0.019	0.1477	0.0234	0.031
0.0	0.0	0.0	-1101.7598	9854.731	NaN	NaN	1.1259	0.7259	0.0498	0.0192	0.1505	0.0232	0.0314
0.0	0.0	0.0	-135.7598	8004.731	NaN	NaN	1.0173	0.7289	0.0494	0.0189	0.149	0.0231	0.0307
0.0	0.0	0.0	943.2402	8769.731	NaN	NaN	0.9029	0.726	0.0497	0.0189	0.1512	0.0234	0.0308
0.0	0.0	0.0	-104.7598	9691.731	NaN	NaN	1.0109	0.7282	0.0495	0.0187	0.1497	0.0236	0.0303
0.0	0.0	0.0	-563.7598	7464.731	NaN	NaN	1.0817	0.7309	0.0489	0.0185	0.1486	0.0234	0.0297
0.0	0.0	0.0	506.2402	11877.731	NaN	NaN	0.9591	0.7222	0.05	0.0187	0.1546	0.0242	0.0302
0.0	0.0	0.0	636.2402	8148.731	NaN	NaN	0.9276	0.7343	0.0489	0.0184	0.1447	0.0243	0.0294
0.0	0.0	0.0	625.2402	5630.731	NaN	NaN	0.9001	0.7379	0.0482	0.0187	0.1412	0.0247	0.0294
0.0	0.0	0.0	-401.7598	7809.731	NaN	NaN	1.0542	0.7456	0.047	0.0186	0.1354	0.0244	0.029
0.0	0.0	0.0	-1766.7598	6602.731	NaN	NaN	1.3	0.7417	0.0473	0.019	0.1381	0.0245	0.0294
0.0	0.0	0.0	-2141.7598	7382.731	NaN	NaN	1.3	0.7486	0.0462	0.0187	0.1333	0.0244	0.0288
0.0	0.0	0.0	76.2402	8582.731	NaN	NaN	0.9912	0.746	0.0456	0.0189	0.1362	0.0242	0.029
0.0	0.0	0.0	405.2402	8192.731	NaN	NaN	0.9529	0.735	0.046	0.0191	0.1453	0.0248	0.0298
0.0	0.0	0.0	-817.7598	6488.731	NaN	NaN	1.1442	0.7387	0.0453	0.019	0.1421	0.025	0.0299
0.0	0.0	0.0	-1233.7598	6211.731	NaN	NaN	1.2478	0.7403	0.0445	0.019	0.1409	0.0252	0.0301
0.0	0.0	0.0	-539.7598	5077.731	NaN	NaN	1.1189	0.7358	0.045	0.019	0.1438	0.0258	0.0306
0.0	0.0	0.0	-871.7598	7319.731	NaN	NaN	1.1352	0.7324	0.0452	0.0189	0.1471	0.0258	0.0306
0.0	0.0	0.0	137.2402	10100.731	NaN	NaN	0.9866	0.7194	0.0451	0.0191	0.1575	0.0267	0.0322
0.0	0.0	0.0	312.2402	9264.731	NaN	NaN	0.9674	0.7292	0.0444	0.0183	0.1495	0.0266	0.0319
0.0	0.0	0.0	-558.7598	9344.731	NaN	NaN	1.0636	0.726	0.0437	0.019	0.1505	0.0267	0.034
0.0	0.0	0.0	-2219.7598	5785.731	NaN	NaN	1.3	0.7358	0.0428	0.0187	0.1428	0.0259	0.034
0.0	0.0	0.0	953.2402	9441.731	NaN	NaN	0.9083	0.7033	0.0419	0.0215	0.1679	0.0256	0.0398
0.0	0.0	0.0	-1344.7598	6547.731	NaN	NaN	1.2585	0.7063	0.0409	0.021	0.1666	0.0251	0.0401
0.0	0.0	0.0	-1058.7598	7118.731	NaN	NaN	1.1747	0.6865	0.0408	0.023	0.1807	0.0254	0.0437
0.0	0.0	0.0	124.2402	7220.731	NaN	NaN	0.9831	0.693	0.0404	0.0217	0.178	0.0251	0.0418
0.0	0.0	0.0	-16.7598	9482.731	NaN	NaN	1.0018	0.6708	0.0408	0.0238	0.1957	0.0247	0.0443
0.0	0.0	0.0	2203.2402	11115.731	NaN	NaN	0.8346	0.6782	0.0412	0.0222	0.1912	0.0247	0.0424
0.0	0.0	0.0	794.2402	9128.731	NaN	NaN	0.92	0.6653	0.0415	0.0243	0.1995	0.0244	0.0449
0.0	0.0	0.0	-579.7598	8349.731	NaN	NaN	1.0746	0.6703	0.0421	0.0226	0.1965	0.0251	0.0435
0.0	0.0	0.0	230.2402	8523.731	NaN	NaN	0.9737	0.6644	0.0417	0.0241	0.1994	0.0251	0.0451
0.0	0.0	0.0	-2395.7598	7382.731	NaN	NaN	1.3	0.661	0.042	0.0232	0.203	0.0267	0.0441
0.0	0.0	0.0	-1630.7598	6126.731	NaN	NaN	1.3	0.6716	0.0429	0.0236	0.1937	0.0262	0.0421
0.0	0.0	0.0	-253.7598	8322.731	NaN	NaN	1.0314	0.6703	0.0442	0.0221	0.1968	0.0267	0.0397
0.0	0.0	0.0	-733.7598	4134.731	NaN	NaN	1.2158	0.6521	0.0463	0.0234	0.213	0.0256	0.0397
0.0	0.0	0.0	-1506.7598	10401.731	NaN	NaN	1.1694	0.6077	0.0475	0.0233	0.2535	0.0263	0.0417
0.0	0.0	0.0	169.2402	9480.731	NaN	NaN	0.9825	0.5759	0.0496	0.024	0.2816	0.0259	0.0429
0.0	0.0	0.0	-2062.7598	11386.731	NaN	NaN	1.2212	0.5786	0.0519	0.0235	0.2787	0.026	0.0413
0.0	0.0	0.0	-779.7598	6222.731	NaN	NaN	1.1433	0.6083	0.052	0.0227	0.2552	0.0247	0.0371
0.0	0.0	0.0	-1314.7598	6720.731	NaN	NaN	1.2432	0.5954	0.0512	0.0234	0.2686	0.0241	0.0373
0.0	0.0	0.0	-2375.7598	7279.731	NaN	NaN	1.3	0.5972	0.0502	0.0225	0.2715	0.0234	0.0352
0.0	0.0	0.0	-115.7598	6074.731	NaN	NaN	1.0194	0.602	0.0487	0.0216	0.2721	0.0223	0.0332
0.0	0.0	0.0	1111.2402	8054.731	NaN	NaN	0.8788	0.5563	0.0484	0.0224	0.3159	0.0222	0.0348
0.0	0.0	0.0	-800.7598	8575.731	NaN	NaN	1.103	0.5405	0.0481	0.0213	0.3346	0.022	0.0336
0.0	0.0	0.0	613.2402	9246.731	NaN	NaN	0.9378	0.5145	0.048	0.022	0.3594	0.0218	0.0342
0.0	0.0	0.0	46.2402	6033.731	NaN	NaN	0.9924	0.5136	0.0486	0.0213	0.362	0.0218	0.0327
0.0	0.0	0.0	28.2402	4736.731	NaN	NaN	0.9941	0.5114	0.0478	0.021	0.3666	0.0214	0.0318
0.0	0.0	0.0	-866.7598	8199.731	NaN	NaN	1.1182	0.4886	0.0476	0.0216	0.3885	0.0216	0.0322
0.0	0.0	0.0	-1678.7598	4846.731	NaN	NaN	1.3	0.473	0.0478	0.0216	0.4053	0.0209	0.0315
0.0	0.0	0.0	929.2402	8714.731	NaN	NaN	0.9036	0.4142	0.0456	0.0235	0.4624	0.0207	0.0336
0.0	0.0	0.0	-626.7598	8111.731	NaN	NaN	1.0837	0.4239	0.0463	0.0218	0.4563	0.0204	0.0313
0.0	0.0	0.0	-609.7598	5525.731	NaN	NaN	1.124	0.3706	0.0447	0.024	0.5073	0.02	0.0335
0.0	0.0	0.0	471.2402	5590.731	NaN	NaN	0.9223	0.3464	0.0437	0.0237	0.5333	0.0196	0.0333
0.0	0.0	0.0	-1746.7598	11989.731	NaN	NaN	1.1705	0.3178	0.0426	0.0247	0.5609	0.0194	0.0346
0.0	0.0	0.0	-953.7598	7257.731	NaN	NaN	1.1513	0.3265	0.044	0.0236	0.5531	0.0195	0.0332
0.0	0.0	0.0	-580.7598	9275.731	NaN	NaN	1.0668	0.3092	0.0426	0.0245	0.5699	0.0193	0.0345
0.0	0.0	0.0	-2281.7598	6020.731	NaN	NaN	1.3	0.3188	0.0431	0.0235	0.5617	0.0194	0.0334
0.0	0.0	0.0	175.2402	8625.731	NaN	NaN	0.9801	0.3136	0.042	0.0239	0.5664	0.0195	0.0346
0.0	0.0	0.0	2358.2402	6495.731	NaN	NaN	0.7337	0.312	0.0422	0.0237	0.5679	0.0195	0.0346
0.0	0.0	0.0	1580.2402	9029.731	NaN	NaN	0.8511	0.3091	0.0422	0.0239	0.5697	0.0196	0.0355
0.0	0.0	0.0	2383.2402	7941.731	NaN	NaN	0.7692	0.3147	0.0426	0.0238	0.5633	0.0196	0.0359
0.0	0.0	0.0	3269.2402	7967.731	NaN	NaN	0.7091	0.3102	0.0425	0.0242	0.567	0.0195	0.0366
0.0	0.0	0.0	4521.2402	6973.731	NaN	NaN	0.6067	0.3093	0.0428	0.0243	0.5673	0.0195	0.0369
0.0	0.0	0.0	3184.2402	10315.731	NaN	NaN	0.7641	0.3095	0.0426	0.0243	0.5668	0.0196	0.0372
0.0	0.0	0.0	2096.2402	10456.731	NaN	NaN	0.833	0.3049	0.043	0.0244	0.5709	0.0196	0.0371
0.0	0.0	0.0	2020.2402	9437.731	NaN	NaN	0.8237	0.3095	0.0424	0.0238	0.5682	0.0197	0.0366
0.0	0.0	0.0	3469.2402	9919.731	NaN	NaN	0.7409	0.3126	0.0422	0.0233	0.5664	0.0197	0.0358
0.0	0.0	0.0	5751.2402	6619.731	NaN	NaN	0.5351	0.3231	0.0425	0.0227	0.5569	0.0197	0.0351
0.0	0.0	0.0	4080.2402	5893.731	NaN	NaN	0.5909	0.3318	0.043	0.0225	0.548	0.0195	0.0352
0.0	0.0	0.0	2234.2402	7556.731	NaN	NaN	0.7718	0.3292	0.0435	0.0226	0.5503	0.0192	0.0353
0.0	0.0	0.0	688.2402	5446.731	NaN	NaN	0.8878	0.326	0.0441	0.0226	0.5535	0.0187	0.035
0.0	0.0	0.0	2527.2402	7121.731	NaN	NaN	0.7381	0.3208	0.0434	0.0225	0.5599	0.0181	0.0353
0.0	0.0	0.0	7175.2402	11387.731	NaN	NaN	0.6135	0.3139	0.0433	0.023	0.5661	0.0179	0.0357
0.0	0.0	0.0	5566.2402	9411.731	NaN	NaN	0.6284	0.314	0.0446	0.0229	0.5653	0.0181	0.035
0.0	0.0	0.0	7273.2402	11077.731	NaN	NaN	0.6037	0.3188	0.0434	0.0228	0.5611	0.0182	0.0357
0.0	0.0	0.0	7647.2402	9619.731	NaN	NaN	0.5571	0.3192	0.0436	0.0227	0.5596	0.0188	0.0361
0.0	0.0	0.0	2575.2402	6428.731	NaN	NaN	0.714	0.3147	0.0434	0.0231	0.5631	0.0194	0.0363
0.0	0.0	0.0	2591.2402	6932.731	NaN	NaN	0.7279	0.3237	0.0426	0.0224	0.5544	0.0202	0.0366
0.0	0.0	0.0	9799.2402	8360.731	NaN	NaN	0.4604	0.3229	0.0426	0.0235	0.5518	0.0207	0.0384
0.0	0.0	0.0	3967.2402	5654.731	NaN	NaN	0.5877	0.3286	0.0421	0.0236	0.5448	0.0213	0.0395
0.0	0.0	0.0	3030.2402	9053.731	NaN	NaN	0.7492	0.3326	0.0419	0.0239	0.5391	0.0216	0.0409
0.0	0.0	0.0	3242.2402	8675.731	NaN	NaN	0.728	0.3356	0.0418	0.0241	0.5343	0.022	0.0422
0.0	0.0	0.0	9528.2402	5442.731	NaN	NaN	0.3636	0.3342	0.0414	0.0247	0.5338	0.022	0.0439
0.0	0.0	0.0	4355.2402	10516.731	NaN	NaN	0.7072	0.3418	0.0406	0.024	0.5268	0.0228	0.044
0.0	0.0	0.0	768.2402	9017.731	NaN	NaN	0.9215	0.3563	0.0409	0.0236	0.5128	0.0234	0.0429
0.0	0.0	0.0	-467.7598	8755.731	NaN	NaN	1.0564	0.3723	0.04	0.0231	0.4984	0.0242	0.0421
0.0	0.0	0.0	-854.7598	10694.731	NaN	NaN	1.0869	0.3827	0.0389	0.0227	0.4896	0.0247	0.0413
0.0	0.0	0.0	-942.7598	9027.731	NaN	NaN	1.1166	0.3926	0.0382	0.0223	0.4811	0.0252	0.0406
0.0	0.0	0.0	517.2402	4874.731	NaN	NaN	0.9041	0.386	0.0377	0.0226	0.4871	0.0252	0.0414
0.0	0.0	0.0	-1163.7598	9610.731	NaN	NaN	1.1378	0.3596	0.0382	0.0238	0.5098	0.0247	0.0439
0.0	0.0	0.0	-699.7598	6749.731	NaN	NaN	1.1157	0.3515	0.0397	0.0238	0.5157	0.0245	0.0447
0.0	0.0	0.0	908.2402	9692.731	NaN	NaN	0.9143	0.3519	0.0416	0.024	0.5123	0.0242	0.046
0.0	0.0	0.0	72.2402	10575.731	NaN	NaN	0.9932	0.3629	0.0444	0.0232	0.5011	0.0236	0.0448
0.0	0.0	0.0	-1021.7598	8281.731	NaN	NaN	1.1407	0.3888	0.0462	0.0215	0.4778	0.0229	0.0427
0.0	0.0	0.0	-1583.7598	12207.731	NaN	NaN	1.1491	0.4102	0.0478	0.0203	0.459	0.0224	0.0404
0.0	0.0	0.0	-1858.7598	8392.731	NaN	NaN	1.2845	0.4411	0.0487	0.0187	0.4317	0.0226	0.0372
0.0	0.0	0.0	-1098.7598	8012.731	NaN	NaN	1.1589	0.4778	0.0499	0.0177	0.3962	0.0233	0.0351
0.0	0.0	0.0	-63.7598	7792.731	NaN	NaN	1.0082	0.4887	0.0526	0.0176	0.3822	0.024	0.0348
0.0	0.0	0.0	-2507.7598	4723.731	NaN	NaN	1.3	0.4768	0.0566	0.0172	0.3896	0.0245	0.0354
0.0	0.0	0.0	1364.2402	7754.731	NaN	NaN	0.8504	0.4124	0.061	0.0184	0.443	0.0254	0.0397
0.0	0.0	0.0	-1439.7598	8287.731	NaN	NaN	1.2102	0.3804	0.0647	0.0181	0.4694	0.0264	0.0409
0.0	0.0	0.0	-2982.7598	10630.731	NaN	NaN	1.3	0.3451	0.0667	0.0182	0.5002	0.0272	0.0426
0.0	0.0	0.0	597.2402	6915.731	NaN	NaN	0.9205	0.3444	0.0679	0.0172	0.501	0.0274	0.042
0.0	0.0	0.0	592.2402	11895.731	NaN	NaN	0.9526	0.3289	0.0675	0.0172	0.5149	0.028	0.0436
0.0	0.0	0.0	402.2402	8280.731	NaN	NaN	0.9537	0.3794	0.0684	0.0158	0.4678	0.0286	0.0399
0.0	0.0	0.0	867.2402	7416.731	NaN	NaN	0.8953	0.4124	0.0679	0.0155	0.4371	0.0289	0.0381
0.0	0.0	0.0	-546.7598	9479.731	NaN	NaN	1.0612	0.4188	0.0662	0.0157	0.4332	0.0285	0.0376
0.0	0.0	0.0	2543.2402	9326.731	NaN	NaN	0.7857	0.4217	0.0634	0.0159	0.4329	0.0284	0.0378
0.0	0.0	0.0	1213.2402	9134.731	NaN	NaN	0.8828	0.434	0.0626	0.016	0.4222	0.0283	0.0369
0.0	0.0	0.0	2127.2402	6256.731	NaN	NaN	0.7463	0.4479	0.0611	0.016	0.4108	0.0281	0.036
0.0	0.0	0.0	3650.2402	7983.731	NaN	NaN	0.6862	0.4387	0.0601	0.0165	0.4191	0.0282	0.0373
0.0	0.0	0.0	827.2402	6629.731	NaN	NaN	0.8891	0.4582	0.059	0.0165	0.4021	0.0283	0.036
0.0	0.0	0.0	-1601.7598	11322.731	NaN	NaN	1.1648	0.4829	0.0577	0.017	0.3783	0.0288	0.0353
0.0	0.0	0.0	107.2402	6407.731	NaN	NaN	0.9835	0.5343	0.0562	0.0172	0.3314	0.0283	0.0325
0.0	0.0	0.0	-380.7598	8323.731	NaN	NaN	1.0479	0.5602	0.055	0.0185	0.3056	0.0285	0.0322
0.0	0.0	0.0	1358.2402	7103.731	NaN	NaN	0.8395	0.6163	0.0544	0.0194	0.2524	0.0279	0.0295
0.0	0.0	0.0	-387.7598	6328.731	NaN	NaN	1.0653	0.6546	0.0537	0.021	0.2147	0.0274	0.0287
0.0	0.0	0.0	-2374.7598	5940.731	NaN	NaN	1.3	0.6899	0.0539	0.0224	0.1798	0.0263	0.0278
0.0	0.0	0.0	-2466.7598	7771.731	NaN	NaN	1.3	0.715	0.0541	0.0234	0.1547	0.0254	0.0274
0.0	0.0	0.0	-1810.7598	5368.731	NaN	NaN	1.3	0.7219	0.0569	0.0239	0.1444	0.0249	0.028
0.0	0.0	0.0	-3010.7598	6891.731	NaN	NaN	1.3	0.7195	0.059	0.0243	0.1435	0.0247	0.0289
0.0	0.0	0.0	-1535.7598	7505.731	NaN	NaN	1.2572	0.7204	0.0611	0.0242	0.1411	0.0242	0.029
0.0	0.0	0.0	759.2402	7537.731	NaN	NaN	0.9085	0.7159	0.0617	0.0241	0.1448	0.0241	0.0293
0.0	0.0	0.0	-1883.7598	6976.731	NaN	NaN	1.3	0.73	0.0596	0.0238	0.1345	0.0237	0.0285
0.0	0.0	0.0	-2216.7598	7535.731	NaN	NaN	1.3	0.7388	0.0597	0.0238	0.1259	0.0237	0.0281
0.0	0.0	0.0	-1192.7598	5529.731	NaN	NaN	1.275	0.7483	0.0586	0.0238	0.119	0.0229	0.0274
0.0	0.0	0.0	-1573.7598	9473.731	NaN	NaN	1.1992	0.7437	0.0595	0.024	0.1226	0.0225	0.0277
0.0	0.0	0.0	-1719.7598	7498.731	NaN	NaN	1.2976	0.7532	0.0594	0.0236	0.1147	0.0221	0.027
0.0	0.0	0.0	-2513.7598	7579.731	NaN	NaN	1.3	0.758	0.0589	0.0238	0.1105	0.0217	0.0272
0.0	0.0	0.0	-845.7598	5018.731	NaN	NaN	1.2027	0.7567	0.0603	0.0236	0.1106	0.021	0.0278
0.0	0.0	0.0	-3710.7598	6714.731	NaN	NaN	1.3	0.7566	0.0609	0.0237	0.1105	0.0202	0.028
0.0	0.0	0.0	1070.2402	10197.731	NaN	NaN	0.905	0.7455	0.0649	0.0241	0.1165	0.0197	0.0292
0.0	0.0	0.0	-2627.7598	8418.731	NaN	NaN	1.3	0.7538	0.0653	0.0236	0.109	0.0191	0.0292
0.0	0.0	0.0	-1375.7598	8641.731	NaN	NaN	1.1893	0.7466	0.0692	0.0239	0.1109	0.0188	0.0307
0.0	0.0	0.0	-1310.7598	8987.731	NaN	NaN	1.1707	0.7539	0.0703	0.0234	0.1032	0.0183	0.0309
0.0	0.0	0.0	-677.7598	8382.731	NaN	NaN	1.088	0.749	0.0753	0.024	0.101	0.0182	0.0325
0.0	0.0	0.0	-2690.7598	7555.731	NaN	NaN	1.3	0.7646	0.074	0.0231	0.0881	0.0179	0.0323
0.0	0.0	0.0	-3262.7598	9276.731	NaN	NaN	1.3	0.7642	0.0771	0.0232	0.0846	0.0177	0.0331
0.0	0.0	0.0	-2451.7598	9224.731	NaN	NaN	1.3	0.7607	0.0804	0.0234	0.0844	0.0176	0.0335
0.0	0.0	0.0	-2251.7598	8083.731	NaN	NaN	1.3	0.7714	0.0782	0.0229	0.0774	0.0176	0.0325
0.0	0.0	0.0	-4053.7598	7427.731	NaN	NaN	1.3	0.7781	0.0769	0.0227	0.0727	0.0174	0.0321
0.0	0.0	0.0	-2657.7598	5001.731	NaN	NaN	1.3	0.7799	0.0778	0.0231	0.0699	0.0171	0.0321
0.0	0.0	0.0	-1644.7598	10971.731	NaN	NaN	1.1763	0.7737	0.0814	0.0243	0.0711	0.0167	0.0329
0.0	0.0	0.0	-1769.7598	7858.731	NaN	NaN	1.2907	0.7815	0.0801	0.0237	0.0666	0.0166	0.0316
0.0	0.0	0.0	-1000.7598	6744.731	NaN	NaN	1.1742	0.7849	0.0788	0.024	0.0645	0.0164	0.0315
0.0	0.0	0.0	-1615.7598	8127.731	NaN	NaN	1.2481	0.7855	0.0805	0.0242	0.0625	0.016	0.0313
0.0	0.0	0.0	-2037.7598	8134.731	NaN	NaN	1.3	0.781	0.0846	0.025	0.0621	0.0159	0.0315
0.0	0.0	0.0	-1734.7598	7632.731	NaN	NaN	1.2941	0.7853	0.0842	0.0248	0.059	0.0158	0.0309
0.0	0.0	0.0	-630.7598	10421.731	NaN	NaN	1.0644	0.7814	0.0868	0.0253	0.0596	0.0158	0.0312
0.0	0.0	0.0	-2255.7598	8599.731	NaN	NaN	1.3	0.7879	0.0846	0.0245	0.0569	0.0159	0.0302
0.0	0.0	0.0	-974.7598	8707.731	NaN	NaN	1.1261	0.7896	0.0843	0.0244	0.0559	0.0162	0.0296
0.0	0.0	0.0	-2411.7598	4017.731	NaN	NaN	1.3	0.7971	0.0811	0.0238	0.0532	0.0164	0.0284
0.0	0.0	0.0	-2550.7598	5036.731	NaN	NaN	1.3	0.7994	0.0813	0.0237	0.0516	0.0166	0.0275
0.0	0.0	0.0	206.2402	5292.731	NaN	NaN	0.9625	0.801	0.0821	0.0236	0.0499	0.0167	0.0268
0.0	0.0	0.0	-1485.7598	6258.731	NaN	NaN	1.3	0.7963	0.0871	0.0239	0.0495	0.0167	0.0266
0.0	0.0	0.0	-2542.7598	9517.731	NaN	NaN	1.3	0.7955	0.0893	0.0239	0.0484	0.0169	0.026
0.0	0.0	0.0	-2464.7598	9604.731	NaN	NaN	1.3	0.7945	0.0921	0.0242	0.047	0.017	0.0252
0.0	0.0	0.0	-3420.7598	4539.731	NaN	NaN	1.3	0.7925	0.0951	0.0246	0.0457	0.0173	0.0249
0.0	0.0	0.0	-275.7598	8299.731	NaN	NaN	1.0344	0.784	0.1022	0.025	0.0462	0.0177	0.0249
0.0	0.0	0.0	-2662.7598	8387.731	NaN	NaN	1.3	0.7838	0.1042	0.0249	0.0449	0.0179	0.0243
0.0	0.0	0.0	-1622.7598	6910.731	NaN	NaN	1.3	0.7781	0.1094	0.0255	0.0448	0.0182	0.0241
0.0	0.0	0.0	-1253.7598	7027.731	NaN	NaN	1.2171	0.7821	0.1073	0.0255	0.0434	0.0185	0.0233
0.0	0.0	0.0	-2843.7598	8083.731	NaN	NaN	1.3	0.776	0.1127	0.0258	0.0433	0.0188	0.0234
0.0	0.0	0.0	-2440.7598	6190.731	NaN	NaN	1.3	0.7752	0.1141	0.0259	0.0424	0.0191	0.0233
0.0	0.0	0.0	-321.7598	9404.731	NaN	NaN	1.0354	0.7683	0.1202	0.0259	0.0422	0.0196	0.0237
0.0	0.0	0.0	-2121.7598	5552.731	NaN	NaN	1.3	0.7673	0.121	0.0261	0.0417	0.0198	0.024
0.0	0.0	0.0	-2108.7598	6255.731	NaN	NaN	1.3	0.7632	0.125	0.026	0.0413	0.0203	0.0242
0.0	0.0	0.0	-1721.7598	9782.731	NaN	NaN	1.2136	0.7618	0.1263	0.0258	0.041	0.0207	0.0244
0.0	0.0	0.0	-1845.7598	5770.731	NaN	NaN	1.3	0.7649	0.1241	0.026	0.0406	0.0205	0.0239
0.0	0.0	0.0	-1692.7598	6706.731	NaN	NaN	1.3	0.7669	0.1225	0.026	0.0407	0.0205	0.0235
0.0	0.0	0.0	-1376.7598	7884.731	NaN	NaN	1.2115	0.7724	0.1183	0.026	0.0401	0.0202	0.0231
0.0	0.0	0.0	-1094.7598	5885.731	NaN	NaN	1.2285	0.7678	0.1213	0.0261	0.0409	0.0204	0.0235
0.0	0.0	0.0	-1807.7598	5170.731	NaN	NaN	1.3	0.7744	0.1163	0.026	0.0405	0.0199	0.0229
0.0	0.0	0.0	-945.7598	8219.731	NaN	NaN	1.13	0.7712	0.1186	0.0259	0.0412	0.02	0.0231
0.0	0.0	0.0	-2195.7598	5346.731	NaN	NaN	1.3	0.7764	0.1144	0.026	0.041	0.0195	0.0227
0.0	0.0	0.0	-2663.7598	8871.731	NaN	NaN	1.3	0.7757	0.1144	0.026	0.0417	0.0195	0.0229
0.0	0.0	0.0	-2560.7598	10405.731	NaN	NaN	1.3	0.7763	0.1135	0.0259	0.042	0.0194	0.0229
0.0	0.0	0.0	-2170.7598	8758.731	NaN	NaN	1.3	0.7805	0.1105	0.0256	0.0419	0.019	0.0224
0.0	0.0	0.0	-1278.7598	7537.731	NaN	NaN	1.2043	0.7843	0.1069	0.0256	0.0421	0.0188	0.0222
0.0	0.0	0.0	-2390.7598	5103.731	NaN	NaN	1.3	0.79	0.1026	0.0249	0.0417	0.0188	0.0219
0.0	0.0	0.0	-1261.7598	7901.731	NaN	NaN	1.19	0.7865	0.104	0.0254	0.0428	0.0187	0.0225
0.0	0.0	0.0	-820.7598	6737.731	NaN	NaN	1.1387	0.7895	0.1012	0.0251	0.0429	0.0187	0.0225
0.0	0.0	0.0	-2195.7598	9198.731	NaN	NaN	1.3	0.7882	0.1008	0.0252	0.044	0.0189	0.023
0.0	0.0	0.0	-2660.7598	6986.731	NaN	NaN	1.3	0.7911	0.098	0.0248	0.0441	0.019	0.023
0.0	0.0	0.0	-147.7598	6964.731	NaN	NaN	1.0217	0.7904	0.0979	0.0249	0.0446	0.019	0.0233
0.0	0.0	0.0	69.2402	6494.731	NaN	NaN	0.9895	0.7897	0.0964	0.025	0.0458	0.0193	0.0238
0.0	0.0	0.0	-2587.7598	4610.731	NaN	NaN	1.3	0.7909	0.0942	0.0249	0.0463	0.0196	0.024
0.0	0.0	0.0	-2017.7598	9068.731	NaN	NaN	1.2862	0.7849	0.097	0.0256	0.048	0.0197	0.0248
0.0	0.0	0.0	-1487.7598	8626.731	NaN	NaN	1.2084	0.7857	0.0953	0.0256	0.0482	0.0199	0.0252
0.0	0.0	0.0	-1132.7598	6538.731	NaN	NaN	1.2095	0.7847	0.094	0.0258	0.0497	0.0205	0.0253
0.0	0.0	0.0	-3483.7598	6875.731	NaN	NaN	1.3	0.7932	0.0883	0.0248	0.0481	0.0209	0.0247
0.0	0.0	0.0	720.2402	9544.731	NaN	NaN	0.9298	0.781	0.0948	0.0263	0.0512	0.0209	0.0257
0.0	0.0	0.0	-1639.7598	5474.731	NaN	NaN	1.3	0.7884	0.0905	0.0254	0.0495	0.0208	0.0255
0.0	0.0	0.0	-3715.7598	7645.731	NaN	NaN	1.3	0.7826	0.0937	0.0261	0.051	0.021	0.0257
0.0	0.0	0.0	-1668.7598	5494.731	NaN	NaN	1.3	0.791	0.0886	0.025	0.0493	0.0211	0.025
0.0	0.0	0.0	-705.7598	7922.731	NaN	NaN	1.0978	0.7804	0.0954	0.0263	0.0511	0.0209	0.0259
0.0	0.0	0.0	-301.7598	10209.731	NaN	NaN	1.0305	0.7795	0.0962	0.0263	0.0513	0.0207	0.026
0.0	0.0	0.0	-527.7598	9000.731	NaN	NaN	1.0623	0.7832	0.0939	0.0258	0.0507	0.0209	0.0256
0.0	0.0	0.0	-592.7598	6870.731	NaN	NaN	1.0944	0.784	0.0933	0.0256	0.0508	0.021	0.0254
0.0	0.0	0.0	-578.7598	8123.731	NaN	NaN	1.0767	0.789	0.0906	0.025	0.0495	0.021	0.0248
0.0	0.0	0.0	-749.7598	6653.731	NaN	NaN	1.127	0.7871	0.0924	0.0252	0.0494	0.0209	0.0249
0.0	0.0	0.0	-3114.7598	7571.731	NaN	NaN	1.3	0.7886	0.0922	0.025	0.0487	0.0208	0.0246
0.0	0.0	0.0	-2355.7598	7977.731	NaN	NaN	1.3	0.7906	0.0918	0.0248	0.0478	0.0207	0.0243
0.0	0.0	0.0	-1666.7598	5627.731	NaN	NaN	1.3	0.7894	0.0932	0.025	0.0476	0.0204	0.0245
0.0	0.0	0.0	-2137.7598	10012.731	NaN	NaN	1.2715	0.7855	0.0965	0.0254	0.0477	0.0199	0.0248
0.0	0.0	0.0	-1450.7598	8981.731	NaN	NaN	1.1926	0.7843	0.0978	0.0255	0.0478	0.0197	0.0249
0.0	0.0	0.0	-2589.7598	6798.731	NaN	NaN	1.3	0.7909	0.0945	0.0247	0.046	0.0196	0.0242
0.0	0.0	0.0	-183.7598	5944.731	NaN	NaN	1.0319	0.7915	0.0946	0.0248	0.0455	0.0196	0.024
0.0	0.0	0.0	-1413.7598	4369.731	NaN	NaN	1.3	0.7981	0.0909	0.024	0.044	0.0196	0.0234
0.0	0.0	0.0	-2019.7598	9842.731	NaN	NaN	1.2582	0.7918	0.095	0.0249	0.0449	0.0195	0.0239
0.0	0.0	0.0	-3645.7598	6188.731	NaN	NaN	1.3	0.8013	0.0895	0.0238	0.0429	0.0195	0.023
0.0	0.0	0.0	-1841.7598	6346.731	NaN	NaN	1.3	0.8034	0.0879	0.0236	0.0426	0.0196	0.0228
0.0	0.0	0.0	-1947.7598	4147.731	NaN	NaN	1.3	0.8044	0.0873	0.0235	0.0424	0.0195	0.0229
0.0	0.0	0.0	-3986.7598	8624.731	NaN	NaN	1.3	0.8005	0.0895	0.024	0.0431	0.0195	0.0234
0.0	0.0	0.0	-667.7598	9245.731	NaN	NaN	1.0778	0.7962	0.092	0.0246	0.0437	0.0193	0.0242
0.0	0.0	0.0	-1310.7598	8526.731	NaN	NaN	1.1816	0.8006	0.0893	0.024	0.0428	0.0192	0.0241
0.0	0.0	0.0	-897.7598	8722.731	NaN	NaN	1.1147	0.8012	0.0886	0.0239	0.0426	0.0193	0.0243
0.0	0.0	0.0	-2619.7598	6239.731	NaN	NaN	1.3	0.8079	0.0846	0.0232	0.0413	0.0192	0.0239
0.0	0.0	0.0	-3458.7598	9525.731	NaN	NaN	1.3	0.8052	0.0855	0.0235	0.0419	0.0193	0.0245
0.0	0.0	0.0	-1859.7598	7407.731	NaN	NaN	1.3	0.8089	0.0832	0.0231	0.0413	0.0192	0.0244
0.0	0.0	0.0	-3537.7598	8718.731	NaN	NaN	1.3	0.8088	0.0825	0.0231	0.0416	0.0194	0.0246
0.0	0.0	0.0	-2165.7598	8519.731	NaN	NaN	1.3	0.8067	0.0831	0.0233	0.0422	0.0195	0.0251
0.0	0.0	0.0	-2009.7598	6777.731	NaN	NaN	1.3	0.8074	0.0821	0.0231	0.0425	0.0197	0.0252
0.0	0.0	0.0	-2053.7598	8447.731	NaN	NaN	1.3	0.805	0.0829	0.0233	0.0432	0.0198	0.0256
0.0	0.0	0.0	-2803.7598	8643.731	NaN	NaN	1.3	0.8074	0.0816	0.023	0.0429	0.0199	0.0253
0.0	0.0	0.0	-1512.7598	8757.731	NaN	NaN	1.2088	0.8054	0.0822	0.0231	0.0437	0.02	0.0256
0.0	0.0	0.0	-156.7598	10216.731	NaN	NaN	1.0156	0.8015	0.084	0.0236	0.0447	0.0199	0.0263
0.0	0.0	0.0	-1431.7598	9135.731	NaN	NaN	1.1858	0.8045	0.082	0.0231	0.0446	0.0198	0.026
0.0	0.0	0.0	-1558.7598	8638.731	NaN	NaN	1.2202	0.8026	0.0825	0.0233	0.0455	0.0197	0.0264
0.0	0.0	0.0	-2621.7598	5730.731	NaN	NaN	1.3	0.8058	0.081	0.0228	0.0449	0.0195	0.026
0.0	0.0	0.0	-3204.7598	9650.731	NaN	NaN	1.3	0.8049	0.0816	0.023	0.0449	0.0194	0.0262
0.0	0.0	0.0	-2346.7598	9811.731	NaN	NaN	1.3	0.8059	0.0816	0.0227	0.0446	0.0193	0.026
0.0	0.0	0.0	-2496.7598	10844.731	NaN	NaN	1.2991	0.8015	0.084	0.0231	0.0457	0.0193	0.0264
0.0	0.0	0.0	-25.7598	12204.731	NaN	NaN	1.0021	0.8015	0.0845	0.0231	0.0455	0.0191	0.0262
0.0	0.0	0.0	-2437.7598	4004.731	NaN	NaN	1.3	0.8113	0.0801	0.0219	0.0431	0.019	0.0246
0.0	0.0	0.0	-3455.7598	4271.731	NaN	NaN	1.3	0.8064	0.0828	0.0225	0.0442	0.019	0.0252
0.0	0.0	0.0	-2211.7598	8917.731	NaN	NaN	1.3	0.8037	0.0841	0.0227	0.0449	0.0189	0.0257
0.0	0.0	0.0	-1462.7598	12148.731	NaN	NaN	1.1369	0.8017	0.0854	0.023	0.0451	0.0187	0.0261
0.0	0.0	0.0	-1212.7598	5810.731	NaN	NaN	1.2638	0.8093	0.0827	0.0219	0.043	0.0185	0.0245
0.0	0.0	0.0	138.2402	5656.731	NaN	NaN	0.9761	0.8115	0.082	0.0217	0.0424	0.0184	0.0239
0.0	0.0	0.0	-754.7598	8979.731	NaN	NaN	1.0918	0.8038	0.0858	0.0227	0.0442	0.0184	0.0252
0.0	0.0	0.0	-3063.7598	8809.731	NaN	NaN	1.3	0.8075	0.0851	0.0221	0.0429	0.0179	0.0245
0.0	0.0	0.0	-1203.7598	9855.731	NaN	NaN	1.1391	0.8071	0.0858	0.022	0.0428	0.018	0.0243
0.0	0.0	0.0	-3342.7598	3420.731	NaN	NaN	1.3	0.8135	0.0837	0.0211	0.0411	0.0178	0.0229
0.0	0.0	0.0	-2223.7598	7134.731	NaN	NaN	1.3	0.8123	0.0844	0.0213	0.0413	0.0177	0.0228
0.0	0.0	0.0	-1301.7598	7470.731	NaN	NaN	1.211	0.8157	0.0836	0.0208	0.0403	0.0175	0.022
0.0	0.0	0.0	-675.7598	6974.731	NaN	NaN	1.1073	0.8143	0.0847	0.021	0.0407	0.0174	0.022
0.0	0.0	0.0	-525.7598	7342.731	NaN	NaN	1.0771	0.8141	0.085	0.021	0.0408	0.0174	0.0218
0.0	0.0	0.0	-1889.7598	7358.731	NaN	NaN	1.3	0.8144	0.085	0.0209	0.0407	0.0173	0.0216
0.0	0.0	0.0	-939.7598	5384.731	NaN	NaN	1.2114	0.8123	0.0861	0.0212	0.0413	0.0173	0.0218
0.0	0.0	0.0	-607.7598	7769.731	NaN	NaN	1.0849	0.8126	0.0862	0.021	0.0414	0.0172	0.0216
0.0	0.0	0.0	-793.7598	10607.731	NaN	NaN	1.0809	0.8121	0.0864	0.0211	0.0414	0.0173	0.0217
0.0	0.0	0.0	-729.7598	8835.731	NaN	NaN	1.09	0.814	0.0859	0.0209	0.0408	0.0172	0.0212
0.0	0.0	0.0	-641.7598	9680.731	NaN	NaN	1.071	0.814	0.0861	0.021	0.0408	0.0173	0.0209
0.0	0.0	0.0	536.2402	7258.731	NaN	NaN	0.9312	0.8149	0.0862	0.0208	0.0404	0.0174	0.0204
0.0	0.0	0.0	-847.7598	10093.731	NaN	NaN	1.0917	0.8148	0.0861	0.0209	0.0406	0.0175	0.0202
0.0	0.0	0.0	-2546.7598	6864.731	NaN	NaN	1.3	0.8156	0.0864	0.0206	0.0402	0.0176	0.0196
0.0	0.0	0.0	-525.7598	7031.731	NaN	NaN	1.0808	0.8153	0.0866	0.0206	0.0405	0.0176	0.0193
0.0	0.0	0.0	-918.7598	6864.731	NaN	NaN	1.1545	0.8123	0.0881	0.0209	0.0411	0.0178	0.0197
0.0	0.0	0.0	-2218.7598	6430.731	NaN	NaN	1.3	0.8093	0.0901	0.0211	0.0414	0.018	0.0202
0.0	0.0	0.0	-31.7598	9077.731	NaN	NaN	1.0035	0.8039	0.0939	0.0208	0.0417	0.0187	0.0211
0.0	0.0	0.0	-1070.7598	5677.731	NaN	NaN	1.2324	0.8049	0.0939	0.0207	0.0411	0.0186	0.0208
0.0	0.0	0.0	1189.2402	6273.731	NaN	NaN	0.8406	0.799	0.0978	0.0207	0.0414	0.0195	0.0216
0.0	0.0	0.0	-1885.7598	8018.731	NaN	NaN	1.3	0.7986	0.0986	0.0206	0.041	0.0196	0.0215
0.0	0.0	0.0	-1642.7598	7585.731	NaN	NaN	1.2764	0.7958	0.1001	0.0206	0.0412	0.0202	0.0221
0.0	0.0	0.0	-2361.7598	6036.731	NaN	NaN	1.3	0.7992	0.0986	0.0203	0.0404	0.0202	0.0212
0.0	0.0	0.0	-2498.7598	6633.731	NaN	NaN	1.3	0.8003	0.0981	0.0203	0.0401	0.0203	0.0208
0.0	0.0	0.0	-2252.7598	5492.731	NaN	NaN	1.3	0.7995	0.0986	0.0206	0.0399	0.0206	0.0208
0.0	0.0	0.0	-269.7598	7743.731	NaN	NaN	1.0361	0.7988	0.0987	0.0206	0.0399	0.0209	0.0211
0.0	0.0	0.0	-2989.7598	8135.731	NaN	NaN	1.3	0.7995	0.0983	0.0206	0.0396	0.0211	0.0209
0.0	0.0	0.0	-1747.7598	5275.731	NaN	NaN	1.3	0.8027	0.0962	0.0206	0.0391	0.0212	0.0203
0.0	0.0	0.0	-830.7598	7064.731	NaN	NaN	1.1333	0.8028	0.0958	0.0207	0.0389	0.0214	0.0205
0.0	0.0	0.0	-989.7598	6945.731	NaN	NaN	1.1662	0.8081	0.0917	0.0204	0.0384	0.0214	0.0199
0.0	0.0	0.0	-2291.7598	11375.731	NaN	NaN	1.2523	0.8135	0.0885	0.0198	0.0375	0.0214	0.0193
0.0	0.0	0.0	-2733.7598	4825.731	NaN	NaN	1.3	0.8252	0.0802	0.0198	0.0369	0.0203	0.0176
0.0	0.0	0.0	-346.7598	9027.731	NaN	NaN	1.0399	0.8292	0.0772	0.0197	0.0366	0.02	0.0174
0.0	0.0	0.0	-1718.7598	8692.731	NaN	NaN	1.2465	0.8318	0.0753	0.0196	0.0363	0.0199	0.0171
0.0	0.0	0.0	-1972.7598	10895.731	NaN	NaN	1.2211	0.8332	0.074	0.0195	0.0362	0.02	0.0171
0.0	0.0	0.0	-1500.7598	9543.731	NaN	NaN	1.1866	0.8362	0.072	0.0191	0.0357	0.0201	0.0169
0.0	0.0	0.0	-2157.7598	6132.731	NaN	NaN	1.3	0.8388	0.0698	0.0187	0.0357	0.0201	0.0168
0.0	0.0	0.0	-687.7598	6038.731	NaN	NaN	1.1285	0.8394	0.0689	0.0186	0.0359	0.0203	0.0169
0.0	0.0	0.0	-1329.7598	8074.731	NaN	NaN	1.1971	0.8418	0.0668	0.0182	0.0359	0.0204	0.0168
0.0	0.0	0.0	476.2402	8170.731	NaN	NaN	0.9449	0.8415	0.0663	0.0182	0.0364	0.0205	0.0171
0.0	0.0	0.0	-3017.7598	9206.731	NaN	NaN	1.3	0.8434	0.0646	0.0179	0.0364	0.0209	0.0169
0.0	0.0	0.0	-3534.7598	10401.731	NaN	NaN	1.3	0.8429	0.064	0.0179	0.0369	0.0213	0.0171
0.0	0.0	0.0	-1830.7598	4443.731	NaN	NaN	1.3	0.8421	0.0632	0.0178	0.0376	0.0221	0.0172
0.0	0.0	0.0	-2184.7598	7546.731	NaN	NaN	1.3	0.8402	0.063	0.0178	0.0386	0.0228	0.0175
0.0	0.0	0.0	-493.7598	5718.731	NaN	NaN	1.0945	0.8378	0.0632	0.0179	0.0399	0.0234	0.0179
0.0	0.0	0.0	-1997.7598	6545.731	NaN	NaN	1.3	0.8366	0.0627	0.0178	0.0409	0.0239	0.0181
0.0	0.0	0.0	-2167.7598	9618.731	NaN	NaN	1.2909	0.8352	0.0627	0.0177	0.0422	0.0238	0.0184
0.0	0.0	0.0	-2703.7598	7674.731	NaN	NaN	1.3	0.8362	0.0611	0.0175	0.0427	0.0239	0.0185
0.0	0.0	0.0	-2263.7598	8859.731	NaN	NaN	1.3	0.8356	0.0611	0.0175	0.0433	0.024	0.0186
0.0	0.0	0.0	-1309.7598	8105.731	NaN	NaN	1.1927	0.8356	0.0603	0.0175	0.0439	0.024	0.0187
0.0	0.0	0.0	976.2402	7016.731	NaN	NaN	0.8779	0.8334	0.0612	0.0176	0.0451	0.0238	0.019
0.0	0.0	0.0	-1197.7598	11188.731	NaN	NaN	1.1199	0.8328	0.0609	0.0177	0.0456	0.0238	0.0192
0.0	0.0	0.0	-1146.7598	6599.731	NaN	NaN	1.2103	0.8325	0.0603	0.0178	0.0458	0.0241	0.0195
0.0	0.0	0.0	-2223.7598	4428.731	NaN	NaN	1.3	0.8319	0.0601	0.0178	0.0463	0.0242	0.0196
0.0	0.0	0.0	-2268.7598	8157.731	NaN	NaN	1.3	0.8302	0.0609	0.0179	0.047	0.0241	0.0198
0.0	0.0	0.0	-1629.7598	8112.731	NaN	NaN	1.2514	0.8292	0.0617	0.0179	0.0472	0.0239	0.02
0.0	0.0	0.0	-2526.7598	7790.731	NaN	NaN	1.3	0.8276	0.0627	0.018	0.0477	0.0237	0.0202
0.0	0.0	0.0	-3285.7598	8364.731	NaN	NaN	1.3	0.8276	0.063	0.018	0.0477	0.0235	0.0202
0.0	0.0	0.0	-2590.7598	7518.731	NaN	NaN	1.3	0.8289	0.0635	0.0178	0.0467	0.0231	0.02
0.0	0.0	0.0	-2919.7598	5582.731	NaN	NaN	1.3	0.8298	0.0645	0.0175	0.0458	0.0226	0.0198
0.0	0.0	0.0	-1435.7598	7902.731	NaN	NaN	1.222	0.8306	0.0656	0.0173	0.0451	0.022	0.0194
0.0	0.0	0.0	-1660.7598	8989.731	NaN	NaN	1.2266	0.8336	0.0659	0.017	0.0437	0.021	0.0189
0.0	0.0	0.0	-1303.7598	6239.731	NaN	NaN	1.2641	0.8347	0.0672	0.0167	0.0427	0.0201	0.0185
0.0	0.0	0.0	-1453.7598	8738.731	NaN	NaN	1.1996	0.8361	0.0679	0.0165	0.0419	0.0192	0.0183
0.0	0.0	0.0	-3077.7598	6697.731	NaN	NaN	1.3	0.8368	0.0688	0.0164	0.0411	0.0186	0.0183
0.0	0.0	0.0	-1831.7598	6407.731	NaN	NaN	1.3	0.8363	0.0698	0.0164	0.0407	0.0183	0.0185
0.0	0.0	0.0	-896.7598	9339.731	NaN	NaN	1.1062	0.8312	0.0738	0.017	0.0408	0.0177	0.0194
0.0	0.0	0.0	-2206.7598	6280.731	NaN	NaN	1.3	0.8188	0.0817	0.0181	0.043	0.0178	0.0206
0.0	0.0	0.0	-2384.7598	9313.731	NaN	NaN	1.3	0.8117	0.0868	0.0179	0.0427	0.0185	0.0224
0.0	0.0	0.0	-53.7598	4797.731	NaN	NaN	1.0113	0.8059	0.0913	0.0179	0.0428	0.0186	0.0235
0.0	0.0	0.0	-3583.7598	5829.731	NaN	NaN	1.3	0.7891	0.1014	0.0185	0.0449	0.02	0.0261
0.0	0.0	0.0	-581.7598	8396.731	NaN	NaN	1.0744	0.7761	0.1071	0.0195	0.048	0.021	0.0282
0.0	0.0	0.0	-614.7598	4883.731	NaN	NaN	1.144	0.7693	0.1107	0.0195	0.0501	0.0214	0.029
0.0	0.0	0.0	-1383.7598	5769.731	NaN	NaN	1.3	0.7534	0.1193	0.0205	0.0543	0.0223	0.0302
0.0	0.0	0.0	-1665.7598	5321.731	NaN	NaN	1.3	0.7307	0.131	0.0218	0.061	0.0235	0.0321
0.0	0.0	0.0	-1581.7598	9361.731	NaN	NaN	1.2033	0.6966	0.146	0.0246	0.0714	0.0263	0.0351
0.0	0.0	0.0	-2599.7598	9182.731	NaN	NaN	1.3	0.6762	0.1554	0.0254	0.079	0.0279	0.0362
0.0	0.0	0.0	-2738.7598	4612.731	NaN	NaN	1.3	0.6559	0.1655	0.026	0.0863	0.0294	0.0368
0.0	0.0	0.0	-949.7598	6343.731	NaN	NaN	1.1761	0.6255	0.1786	0.0284	0.0961	0.0317	0.0397
0.0	0.0	0.0	-1243.7598	10824.731	NaN	NaN	1.1298	0.5893	0.1939	0.0312	0.1049	0.0351	0.0455
0.0	0.0	0.0	-2540.7598	8377.731	NaN	NaN	1.3	0.5385	0.223	0.0309	0.1176	0.0392	0.0506
0.0	0.0	0.0	122.2402	9223.731	NaN	NaN	0.9869	0.4958	0.2516	0.0308	0.1253	0.0423	0.0542
0.0	0.0	0.0	-733.7598	9775.731	NaN	NaN	1.0812	0.452	0.2769	0.0328	0.1369	0.0438	0.0576
0.0	0.0	0.0	-2188.7598	9054.731	NaN	NaN	1.3	0.4077	0.3079	0.0346	0.1454	0.0456	0.0589
0.0	0.0	0.0	-1119.7598	10484.731	NaN	NaN	1.1196	0.3903	0.32	0.0348	0.148	0.0466	0.0604
0.0	0.0	0.0	-638.7598	9911.731	NaN	NaN	1.0689	0.3558	0.3468	0.036	0.1535	0.0484	0.0596
0.0	0.0	0.0	-4299.7598	6186.731	NaN	NaN	1.3	0.3285	0.3676	0.0365	0.1581	0.0491	0.0602
0.0	0.0	0.0	-2523.7598	11361.731	NaN	NaN	1.2856	0.2557	0.4445	0.0416	0.1461	0.0445	0.0677
0.0	0.0	0.0	562.2402	9725.731	NaN	NaN	0.9453	0.1833	0.5179	0.0436	0.154	0.0422	0.0591
0.0	0.0	0.0	-542.7598	9752.731	NaN	NaN	1.0589	0.1823	0.5083	0.0416	0.1646	0.0422	0.0611
0.0	0.0	0.0	-2915.7598	7668.731	NaN	NaN	1.3	0.1746	0.5076	0.0411	0.1743	0.0423	0.0601
0.0	0.0	0.0	-666.7598	2445.731	NaN	NaN	1.3	0.1677	0.504	0.0411	0.1832	0.0428	0.0613
0.0	0.0	0.0	-1835.7598	5330.731	NaN	NaN	1.3	0.1605	0.4942	0.0415	0.196	0.0444	0.0634
0.0	0.0	0.0	-1280.7598	8081.731	NaN	NaN	1.1883	0.1527	0.4842	0.042	0.2088	0.0463	0.066
0.0	0.0	0.0	-1824.7598	7552.731	NaN	NaN	1.3	0.1469	0.4856	0.0426	0.2118	0.0467	0.0665
0.0	0.0	0.0	-804.7598	7360.731	NaN	NaN	1.1228	0.1364	0.4914	0.0436	0.212	0.0469	0.0698
0.0	0.0	0.0	-2299.7598	8206.731	NaN	NaN	1.3	0.1185	0.5243	0.046	0.1921	0.0445	0.0746
0.0	0.0	0.0	-3331.7598	7414.731	NaN	NaN	1.3	0.0989	0.5687	0.0487	0.1636	0.0414	0.0787
0.0	0.0	0.0	-1218.7598	9332.731	NaN	NaN	1.1502	0.0922	0.5859	0.0496	0.1519	0.0403	0.08
0.0	0.0	0.0	-2260.7598	5868.731	NaN	NaN	1.3	0.0893	0.5985	0.0502	0.1437	0.0391	0.0791
0.0	0.0	0.0	-2215.7598	7661.731	NaN	NaN	1.3	0.0882	0.5958	0.0504	0.1448	0.0399	0.0809
0.0	0.0	0.0	-2756.7598	7913.731	NaN	NaN	1.3	0.0877	0.5973	0.0506	0.1434	0.04	0.081
0.0	0.0	0.0	-1942.7598	7137.731	NaN	NaN	1.3	0.0863	0.6009	0.051	0.1411	0.0396	0.0811
0.0	0.0	0.0	-2573.7598	9378.731	NaN	NaN	1.3	0.0865	0.6001	0.051	0.1411	0.0399	0.0815
0.0	0.0	0.0	-2467.7598	9640.731	NaN	NaN	1.3	0.0863	0.5983	0.0512	0.1417	0.0403	0.0822
0.0	0.0	0.0	-3411.7598	10655.731	NaN	NaN	1.3	0.0864	0.5939	0.0506	0.1439	0.0412	0.0839
0.0	0.0	0.0	-2454.7598	3531.731	NaN	NaN	1.3	0.0863	0.599	0.051	0.1409	0.0405	0.0823
0.0	0.0	0.0	-941.7598	8076.731	NaN	NaN	1.132	0.0868	0.5923	0.0506	0.1441	0.0417	0.0845
0.0	0.0	0.0	-2432.7598	6180.731	NaN	NaN	1.3	0.0865	0.598	0.0506	0.1411	0.0408	0.0829
0.0	0.0	0.0	-75.7598	9666.731	NaN	NaN	1.0079	0.087	0.5885	0.0502	0.1464	0.0424	0.0855
0.0	0.0	0.0	-2096.7598	5808.731	NaN	NaN	1.3	0.088	0.5966	0.0501	0.1422	0.041	0.0822
0.0	0.0	0.0	-1165.7598	7542.731	NaN	NaN	1.1828	0.0884	0.5896	0.0501	0.1463	0.0419	0.0839
0.0	0.0	0.0	-663.7598	8857.731	NaN	NaN	1.081	0.0902	0.5877	0.0494	0.1478	0.042	0.083
0.0	0.0	0.0	-4256.7598	7349.731	NaN	NaN	1.3	0.0907	0.584	0.0493	0.1505	0.0422	0.0832
0.0	0.0	0.0	-2358.7598	9675.731	NaN	NaN	1.3	0.0912	0.5824	0.0491	0.1515	0.0425	0.0833
0.0	0.0	0.0	-1794.7598	7590.731	NaN	NaN	1.3	0.0922	0.5852	0.0493	0.1501	0.0417	0.0814
0.0	0.0	0.0	-3056.7598	13514.731	NaN	NaN	1.2923	0.0922	0.5762	0.0485	0.156	0.0431	0.0839
0.0	0.0	0.0	-1416.7598	9452.731	NaN	NaN	1.1763	0.0945	0.5746	0.0483	0.1571	0.0431	0.0823
0.0	0.0	0.0	-2249.7598	6122.731	NaN	NaN	1.3	0.0947	0.5764	0.0484	0.1563	0.0427	0.0815
0.0	0.0	0.0	-1520.7598	5509.731	NaN	NaN	1.3	0.0953	0.5746	0.0479	0.158	0.043	0.0811
0.0	0.0	0.0	-1605.7598	7745.731	NaN	NaN	1.2615	0.0957	0.5737	0.0479	0.1597	0.0428	0.0804
0.0	0.0	0.0	-1756.7598	10148.731	NaN	NaN	1.2093	0.0946	0.5719	0.0475	0.1614	0.0433	0.0813
0.0	0.0	0.0	-2570.7598	6822.731	NaN	NaN	1.3	0.0953	0.5796	0.048	0.1569	0.0417	0.0785
0.0	0.0	0.0	-1088.7598	8390.731	NaN	NaN	1.1491	0.0943	0.5752	0.0477	0.1599	0.0426	0.0803
0.0	0.0	0.0	-3369.7598	9937.731	NaN	NaN	1.3	0.0948	0.5772	0.0477	0.1592	0.042	0.0791
0.0	0.0	0.0	-1496.7598	8232.731	NaN	NaN	1.2222	0.0934	0.5762	0.0478	0.1594	0.0424	0.0809
0.0	0.0	0.0	-2773.7598	7584.731	NaN	NaN	1.3	0.094	0.5798	0.048	0.1569	0.0418	0.0795
0.0	0.0	0.0	-2791.7598	9242.731	NaN	NaN	1.3	0.0932	0.5773	0.0478	0.1583	0.0422	0.0811
0.0	0.0	0.0	-1542.7598	9429.731	NaN	NaN	1.1956	0.0934	0.5806	0.0482	0.1554	0.0418	0.0806
0.0	0.0	0.0	-1767.7598	8005.731	NaN	NaN	1.2834	0.093	0.5814	0.0482	0.1547	0.0418	0.0809
0.0	0.0	0.0	-1867.7598	5306.731	NaN	NaN	1.3	0.0931	0.5863	0.0485	0.1513	0.0409	0.08
0.0	0.0	0.0	-894.7598	9619.731	NaN	NaN	1.1026	0.0929	0.5844	0.0487	0.1515	0.0414	0.0812
0.0	0.0	0.0	-590.7598	5638.731	NaN	NaN	1.117	0.0917	0.5909	0.049	0.1472	0.0405	0.0807
0.0	0.0	0.0	-3699.7598	6623.731	NaN	NaN	1.3	0.092	0.591	0.0493	0.1461	0.0405	0.0811
0.0	0.0	0.0	-124.7598	7766.731	NaN	NaN	1.0163	0.0909	0.5923	0.0496	0.1445	0.0406	0.0821
0.0	0.0	0.0	-1685.7598	6986.731	NaN	NaN	1.3	0.0907	0.5928	0.0496	0.1435	0.0407	0.0827
0.0	0.0	0.0	-1922.7598	4083.731	NaN	NaN	1.3	0.09	0.5993	0.05	0.1393	0.04	0.0815
0.0	0.0	0.0	253.2402	7490.731	NaN	NaN	0.9673	0.0895	0.5973	0.0504	0.1395	0.0403	0.0829
0.0	0.0	0.0	-1015.7598	6757.731	NaN	NaN	1.1769	0.0882	0.6012	0.0504	0.1371	0.0404	0.0826
0.0	0.0	0.0	-2064.7598	6534.731	NaN	NaN	1.3	0.0882	0.6006	0.0506	0.1373	0.0404	0.0829
0.0	0.0	0.0	-874.7598	5266.731	NaN	NaN	1.1992	0.0879	0.6057	0.051	0.1343	0.0398	0.0813
0.0	0.0	0.0	-2468.7598	5253.731	NaN	NaN	1.3	0.0876	0.6074	0.051	0.1333	0.0398	0.0809
0.0	0.0	0.0	-2718.7598	6601.731	NaN	NaN	1.3	0.0879	0.6094	0.0509	0.1326	0.0393	0.0799
0.0	0.0	0.0	-2602.7598	7379.731	NaN	NaN	1.3	0.0874	0.6087	0.0512	0.133	0.0395	0.0803
0.0	0.0	0.0	-3450.7598	6515.731	NaN	NaN	1.3	0.0866	0.6118	0.0513	0.1312	0.0393	0.0799
0.0	0.0	0.0	-2089.7598	6609.731	NaN	NaN	1.3	0.0856	0.6125	0.0517	0.1308	0.039	0.0804
0.0	0.0	0.0	-1379.7598	11202.731	NaN	NaN	1.1405	0.0845	0.6065	0.052	0.1336	0.0403	0.0831
0.0	0.0	0.0	-1122.7598	8037.731	NaN	NaN	1.1624	0.0842	0.6063	0.052	0.1339	0.0404	0.0833
0.0	0.0	0.0	-1078.7598	6971.731	NaN	NaN	1.1831	0.084	0.6052	0.0521	0.1346	0.0405	0.0836
0.0	0.0	0.0	-1847.7598	7873.731	NaN	NaN	1.3	0.0836	0.6096	0.0523	0.1323	0.0397	0.0825
0.0	0.0	0.0	-1493.7598	9084.731	NaN	NaN	1.1968	0.0837	0.6092	0.0523	0.1325	0.0398	0.0825
0.0	0.0	0.0	-3635.7598	11307.731	NaN	NaN	1.3	0.0838	0.6105	0.0523	0.1323	0.0395	0.0817
0.0	0.0	0.0	-3511.7598	9344.731	NaN	NaN	1.3	0.084	0.6086	0.0524	0.1334	0.0398	0.0818
0.0	0.0	0.0	-2104.7598	6666.731	NaN	NaN	1.3	0.0831	0.6168	0.0528	0.1287	0.0387	0.08
0.0	0.0	0.0	-2409.7598	8824.731	NaN	NaN	1.3	0.083	0.6137	0.053	0.1302	0.0392	0.081
0.0	0.0	0.0	-1245.7598	11162.731	NaN	NaN	1.1256	0.0829	0.6092	0.0529	0.1325	0.04	0.0825
0.0	0.0	0.0	-1662.7598	8883.731	NaN	NaN	1.2303	0.0833	0.6093	0.0529	0.1326	0.04	0.0818
0.0	0.0	0.0	-269.7598	5337.731	NaN	NaN	1.0532	0.0831	0.6136	0.053	0.1304	0.0392	0.0807
0.0	0.0	0.0	-701.7598	7187.731	NaN	NaN	1.1082	0.0841	0.6127	0.0529	0.1308	0.0391	0.0804
0.0	0.0	0.0	-992.7598	10488.731	NaN	NaN	1.1045	0.0843	0.6087	0.0528	0.1333	0.0395	0.0814
0.0	0.0	0.0	-669.7598	12814.731	NaN	NaN	1.0551	0.0852	0.6035	0.0525	0.1361	0.0404	0.0822
0.0	0.0	0.0	-3421.7598	5310.731	NaN	NaN	1.3	0.0853	0.6165	0.0526	0.1294	0.0381	0.0781
0.0	0.0	0.0	-1464.7598	6203.731	NaN	NaN	1.3	0.086	0.6078	0.0524	0.134	0.0395	0.0803
0.0	0.0	0.0	-1263.7598	8576.731	NaN	NaN	1.1728	0.0864	0.61	0.0523	0.1329	0.039	0.0794
0.0	0.0	0.0	-1915.7598	8215.731	NaN	NaN	1.3	0.0858	0.6076	0.0523	0.1342	0.0395	0.0805
0.0	0.0	0.0	-992.7598	6417.731	NaN	NaN	1.183	0.0859	0.613	0.0522	0.1314	0.0385	0.079
0.0	0.0	0.0	-3611.7598	9937.731	NaN	NaN	1.3	0.0861	0.6098	0.0524	0.1327	0.039	0.0799
0.0	0.0	0.0	-1388.7598	9238.731	NaN	NaN	1.1769	0.0854	0.6075	0.0523	0.1333	0.0399	0.0815
0.0	0.0	0.0	-1150.7598	5679.731	NaN	NaN	1.2541	0.086	0.6119	0.0522	0.131	0.0389	0.08
0.0	0.0	0.0	-155.7598	5242.731	NaN	NaN	1.0306	0.085	0.6111	0.0525	0.1309	0.0394	0.0811
0.0	0.0	0.0	-2017.7598	9075.731	NaN	NaN	1.2859	0.0865	0.6076	0.052	0.1324	0.0401	0.0815
0.0	0.0	0.0	-3510.7598	5350.731	NaN	NaN	1.3	0.0857	0.6141	0.052	0.1292	0.039	0.0801
0.0	0.0	0.0	-965.7598	9830.731	NaN	NaN	1.1089	0.0862	0.604	0.0516	0.1346	0.0406	0.0829
0.0	0.0	0.0	-1211.7598	6751.731	NaN	NaN	1.2187	0.0869	0.6129	0.0514	0.1299	0.0392	0.0797
0.0	0.0	0.0	-1608.7598	6296.731	NaN	NaN	1.3	0.0868	0.6071	0.0513	0.1328	0.0402	0.0818
0.0	0.0	0.0	-1693.7598	8674.731	NaN	NaN	1.2426	0.0878	0.6072	0.051	0.133	0.0401	0.081
0.0	0.0	0.0	-347.7598	6208.731	NaN	NaN	1.0593	0.0874	0.6029	0.0507	0.1351	0.0411	0.0829
0.0	0.0	0.0	-2396.7598	6909.731	NaN	NaN	1.3	0.0887	0.6086	0.0505	0.1319	0.04	0.0802
0.0	0.0	0.0	1136.2402	5704.731	NaN	NaN	0.8339	0.0882	0.6044	0.0504	0.134	0.0408	0.0822
0.0	0.0	0.0	-2626.7598	9548.731	NaN	NaN	1.3	0.0899	0.6021	0.05	0.1355	0.0409	0.0816
0.0	0.0	0.0	-627.7598	5976.731	NaN	NaN	1.1174	0.0892	0.6017	0.0497	0.136	0.0412	0.0822
0.0	0.0	0.0	-1516.7598	9966.731	NaN	NaN	1.1795	0.0908	0.5981	0.0499	0.1377	0.0412	0.0822
0.0	0.0	0.0	-1364.7598	7802.731	NaN	NaN	1.212	0.09	0.6019	0.0495	0.1359	0.0412	0.0814
0.0	0.0	0.0	-1423.7598	8472.731	NaN	NaN	1.202	0.0924	0.5931	0.0493	0.1409	0.042	0.0823
0.0	0.0	0.0	-1668.7598	9454.731	NaN	NaN	1.2143	0.0924	0.593	0.0488	0.1415	0.0424	0.082
0.0	0.0	0.0	-2036.7598	3031.731	NaN	NaN	1.3	0.0934	0.595	0.049	0.1406	0.0417	0.0804
0.0	0.0	0.0	-1235.7598	7530.731	NaN	NaN	1.1963	0.0933	0.594	0.0489	0.1412	0.0419	0.0807
0.0	0.0	0.0	-2151.7598	8701.731	NaN	NaN	1.3	0.0935	0.5943	0.0489	0.1413	0.0419	0.0801
0.0	0.0	0.0	-1663.7598	8885.731	NaN	NaN	1.2304	0.093	0.5903	0.0489	0.1432	0.0426	0.0819
0.0	0.0	0.0	-2030.7598	4679.731	NaN	NaN	1.3	0.0941	0.5949	0.0486	0.1407	0.0419	0.0798
0.0	0.0	0.0	-2946.7598	4967.731	NaN	NaN	1.3	0.0942	0.5917	0.0488	0.142	0.0421	0.0813
0.0	0.0	0.0	-1100.7598	7491.731	NaN	NaN	1.1722	0.0938	0.59	0.0485	0.1429	0.0426	0.0823
0.0	0.0	0.0	-1811.7598	7249.731	NaN	NaN	1.3	0.0943	0.5866	0.0484	0.1451	0.0426	0.083
0.0	0.0	0.0	-546.7598	8923.731	NaN	NaN	1.0653	0.0946	0.585	0.0482	0.1455	0.0432	0.0836
0.0	0.0	0.0	-1318.7598	6127.731	NaN	NaN	1.2742	0.096	0.5889	0.0482	0.1429	0.0423	0.0817
0.0	0.0	0.0	-1132.7598	6237.731	NaN	NaN	1.2219	0.0968	0.5817	0.0478	0.1471	0.0432	0.0833
0.0	0.0	0.0	-3428.7598	7482.731	NaN	NaN	1.3	0.0984	0.5821	0.0476	0.1468	0.0427	0.0823
0.0	0.0	0.0	-1955.7598	5295.731	NaN	NaN	1.3	0.0986	0.5804	0.0477	0.1473	0.0429	0.0831
0.0	0.0	0.0	-2329.7598	5774.731	NaN	NaN	1.3	0.099	0.5813	0.0476	0.1465	0.0428	0.0828
0.0	0.0	0.0	-1636.7598	6107.731	NaN	NaN	1.3	0.0995	0.5788	0.0478	0.1473	0.0429	0.0837
0.0	0.0	0.0	-351.7598	7649.731	NaN	NaN	1.0482	0.0989	0.5807	0.0479	0.1453	0.043	0.0842
0.0	0.0	0.0	-1865.7598	4908.731	NaN	NaN	1.3	0.099	0.5837	0.0478	0.1436	0.0424	0.0835
0.0	0.0	0.0	-3042.7598	9515.731	NaN	NaN	1.3	0.1001	0.5763	0.0478	0.1475	0.0431	0.0852
0.0	0.0	0.0	-972.7598	8089.731	NaN	NaN	1.1367	0.0999	0.5801	0.0477	0.1452	0.043	0.084
0.0	0.0	0.0	-2581.7598	6499.731	NaN	NaN	1.3	0.1	0.5832	0.048	0.1438	0.0419	0.0831
0.0	0.0	0.0	-1935.7598	7853.731	NaN	NaN	1.3	0.0992	0.5814	0.048	0.1447	0.0426	0.0841
0.0	0.0	0.0	-2934.7598	8675.731	NaN	NaN	1.3	0.0995	0.582	0.0483	0.144	0.0425	0.0836
0.0	0.0	0.0	-151.7598	4786.731	NaN	NaN	1.0327	0.097	0.5906	0.0486	0.1394	0.0418	0.0826
0.0	0.0	0.0	-1231.7598	5558.731	NaN	NaN	1.2847	0.0962	0.5909	0.0493	0.1388	0.0415	0.0834
0.0	0.0	0.0	-2820.7598	9588.731	NaN	NaN	1.3	0.095	0.5907	0.0492	0.1385	0.0423	0.0843
0.0	0.0	0.0	-1882.7598	7322.731	NaN	NaN	1.3	0.0937	0.5946	0.0497	0.1365	0.0414	0.084
0.0	0.0	0.0	-1131.7598	10731.731	NaN	NaN	1.1179	0.0927	0.5921	0.0499	0.1376	0.0422	0.0855
0.0	0.0	0.0	-564.7598	5374.731	NaN	NaN	1.1174	0.0919	0.5996	0.0499	0.1342	0.0409	0.0834
0.0	0.0	0.0	-2050.7598	9865.731	NaN	NaN	1.2624	0.0921	0.5896	0.0499	0.1399	0.0422	0.0862
0.0	0.0	0.0	626.2402	8356.731	NaN	NaN	0.9303	0.0902	0.595	0.0502	0.1375	0.042	0.0852
0.0	0.0	0.0	-2637.7598	5627.731	NaN	NaN	1.3	0.0903	0.5966	0.0503	0.1366	0.0417	0.0844
0.0	0.0	0.0	-1014.7598	2927.731	NaN	NaN	1.3	0.0886	0.6055	0.0505	0.1322	0.0405	0.0826
0.0	0.0	0.0	-701.7598	9707.731	NaN	NaN	1.0779	0.0885	0.5969	0.051	0.1366	0.0418	0.0853
0.0	0.0	0.0	-1082.7598	4452.731	NaN	NaN	1.3	0.0862	0.6073	0.0512	0.131	0.0408	0.0834
0.0	0.0	0.0	-1431.7598	4248.731	NaN	NaN	1.3	0.0864	0.6048	0.0515	0.1329	0.0407	0.0837
0.0	0.0	0.0	367.2402	7345.731	NaN	NaN	0.9524	0.0847	0.6083	0.0521	0.1309	0.0405	0.0836
0.0	0.0	0.0	-252.7598	9652.731	NaN	NaN	1.0269	0.0849	0.6055	0.0522	0.132	0.0411	0.0843
0.0	0.0	0.0	-1433.7598	5205.731	NaN	NaN	1.3	0.0836	0.6169	0.0524	0.1267	0.0393	0.0812
0.0	0.0	0.0	-1427.7598	9145.731	NaN	NaN	1.185	0.083	0.6068	0.0531	0.1313	0.0413	0.0845
0.0	0.0	0.0	-2532.7598	6279.731	NaN	NaN	1.3	0.0826	0.624	0.0527	0.1221	0.039	0.0796
0.0	0.0	0.0	-554.7598	4504.731	NaN	NaN	1.1404	0.0806	0.6216	0.0534	0.124	0.0394	0.081
0.0	0.0	0.0	-2973.7598	10581.731	NaN	NaN	1.3	0.0801	0.6217	0.054	0.1234	0.0397	0.0812
0.0	0.0	0.0	-2244.7598	6965.731	NaN	NaN	1.3	0.0794	0.6281	0.0539	0.1194	0.0392	0.0798
0.0	0.0	0.0	-440.7598	5269.731	NaN	NaN	1.0913	0.0783	0.6333	0.054	0.1176	0.0383	0.0785
0.0	0.0	0.0	-226.7598	7724.731	NaN	NaN	1.0302	0.0777	0.6288	0.0548	0.1192	0.0392	0.0803
0.0	0.0	0.0	-3403.7598	7376.731	NaN	NaN	1.3	0.0774	0.6336	0.0547	0.1167	0.0386	0.0791
0.0	0.0	0.0	-1510.7598	8874.731	NaN	NaN	1.2052	0.0771	0.6321	0.055	0.1175	0.0388	0.0796
0.0	0.0	0.0	-2362.7598	6817.731	NaN	NaN	1.3	0.077	0.6353	0.0551	0.116	0.0382	0.0784
0.0	0.0	0.0	-2795.7598	10450.731	NaN	NaN	1.3	0.0769	0.6331	0.0555	0.1162	0.0388	0.0795
0.0	0.0	0.0	-1821.7598	7263.731	NaN	NaN	1.3	0.0766	0.6368	0.0554	0.1147	0.0381	0.0783
0.0	0.0	0.0	-841.7598	9634.731	NaN	NaN	1.0957	0.0765	0.6312	0.056	0.1169	0.0391	0.0803
0.0	0.0	0.0	-1632.7598	8608.731	NaN	NaN	1.2341	0.0769	0.6378	0.0555	0.1134	0.0382	0.0781
0.0	0.0	0.0	-444.7598	7115.731	NaN	NaN	1.0667	0.0772	0.6331	0.0559	0.1154	0.0388	0.0796
0.0	0.0	0.0	-1405.7598	7640.731	NaN	NaN	1.2255	0.0775	0.6342	0.0556	0.1148	0.0387	0.0792
0.0	0.0	0.0	-1827.7598	7457.731	NaN	NaN	1.3	0.0773	0.6316	0.0558	0.1164	0.0391	0.0798
0.0	0.0	0.0	-2253.7598	6234.731	NaN	NaN	1.3	0.0777	0.6367	0.0555	0.1142	0.0381	0.0778
0.0	0.0	0.0	-1541.7598	8756.731	NaN	NaN	1.2137	0.0775	0.6318	0.0558	0.1168	0.0388	0.0793
0.0	0.0	0.0	-3533.7598	10783.731	NaN	NaN	1.3	0.0781	0.6329	0.0557	0.1158	0.0387	0.0788
0.0	0.0	0.0	-2651.7598	7381.731	NaN	NaN	1.3	0.0781	0.6354	0.0555	0.1146	0.0383	0.078
0.0	0.0	0.0	-3211.7598	6475.731	NaN	NaN	1.3	0.0783	0.6326	0.0556	0.1161	0.0386	0.0788
0.0	0.0	0.0	-2545.7598	7175.731	NaN	NaN	1.3	0.0783	0.6297	0.0555	0.1175	0.0391	0.0799
0.0	0.0	0.0	-1681.7598	7870.731	NaN	NaN	1.2717	0.078	0.6297	0.0557	0.1177	0.039	0.0799
0.0	0.0	0.0	-95.7598	8032.731	NaN	NaN	1.0121	0.0781	0.6281	0.0556	0.118	0.0394	0.0809
0.0	0.0	0.0	-2160.7598	8887.731	NaN	NaN	1.3	0.0787	0.6287	0.0556	0.1175	0.0391	0.0804
0.0	0.0	0.0	-1697.7598	10880.731	NaN	NaN	1.1849	0.0784	0.6222	0.0555	0.1203	0.0405	0.083
0.0	0.0	0.0	-1151.7598	5732.731	NaN	NaN	1.2514	0.0789	0.6283	0.0554	0.1174	0.0393	0.0807
0.0	0.0	0.0	-1416.7598	5770.731	NaN	NaN	1.3	0.0785	0.6231	0.0554	0.1197	0.0404	0.0829
0.0	0.0	0.0	-2131.7598	9436.731	NaN	NaN	1.2918	0.0797	0.6222	0.0552	0.1201	0.0403	0.0825
0.0	0.0	0.0	-1837.7598	7477.731	NaN	NaN	1.3	0.0793	0.6215	0.055	0.1203	0.0408	0.0831
0.0	0.0	0.0	-2483.7598	7305.731	NaN	NaN	1.3	0.08	0.6219	0.0547	0.1207	0.0402	0.0824
0.0	0.0	0.0	-2378.7598	7672.731	NaN	NaN	1.3	0.0805	0.6211	0.0544	0.1212	0.0404	0.0824
0.0	0.0	0.0	-853.7598	8358.731	NaN	NaN	1.1138	0.0802	0.6206	0.0542	0.1222	0.0402	0.0826
0.0	0.0	0.0	-2264.7598	10555.731	NaN	NaN	1.2732	0.0808	0.6157	0.0535	0.125	0.0414	0.0836
0.0	0.0	0.0	-3511.7598	3940.731	NaN	NaN	1.3	0.0816	0.6247	0.0538	0.1205	0.0395	0.08
0.0	0.0	0.0	-2683.7598	9395.731	NaN	NaN	1.3	0.0817	0.6166	0.0531	0.1249	0.0413	0.0823
0.0	0.0	0.0	-2024.7598	4594.731	NaN	NaN	1.3	0.0826	0.6262	0.053	0.1207	0.0391	0.0785
0.0	0.0	0.0	-3086.7598	10849.731	NaN	NaN	1.3	0.0821	0.6144	0.0527	0.127	0.0414	0.0824
0.0	0.0	0.0	-651.7598	6101.731	NaN	NaN	1.1196	0.0827	0.6237	0.0527	0.1225	0.0394	0.0791
0.0	0.0	0.0	-1309.7598	8772.731	NaN	NaN	1.1755	0.0824	0.6149	0.0526	0.1272	0.0409	0.0819
0.0	0.0	0.0	-1881.7598	10933.731	NaN	NaN	1.2079	0.0819	0.62	0.0526	0.1247	0.0401	0.0806
0.0	0.0	0.0	-1988.7598	9387.731	NaN	NaN	1.2688	0.0827	0.6122	0.0524	0.1285	0.0415	0.0827
0.0	0.0	0.0	-2174.7598	4876.731	NaN	NaN	1.3	0.0828	0.6214	0.0525	0.1238	0.0399	0.0797
0.0	0.0	0.0	-2386.7598	9244.731	NaN	NaN	1.3	0.0825	0.6099	0.0524	0.1295	0.0421	0.0836
0.0	0.0	0.0	-2968.7598	3898.731	NaN	NaN	1.3	0.0829	0.6202	0.0525	0.1238	0.0403	0.0803
0.0	0.0	0.0	-3048.7598	9510.731	NaN	NaN	1.3	0.0821	0.6142	0.0525	0.1268	0.0415	0.0829
0.0	0.0	0.0	-1578.7598	9849.731	NaN	NaN	1.1909	0.0818	0.6189	0.0524	0.1242	0.0411	0.0815
0.0	0.0	0.0	-1869.7598	7010.731	NaN	NaN	1.3	0.0819	0.6149	0.0524	0.1258	0.042	0.0831
0.0	0.0	0.0	-2978.7598	4950.731	NaN	NaN	1.3	0.0812	0.6215	0.0527	0.122	0.0409	0.0817
0.0	0.0	0.0	-1490.7598	7319.731	NaN	NaN	1.2558	0.0808	0.6125	0.0527	0.1263	0.0424	0.0854
0.0	0.0	0.0	-2383.7598	6553.731	NaN	NaN	1.3	0.0806	0.6223	0.0528	0.1207	0.0413	0.0823
0.0	0.0	0.0	-1093.7598	8871.731	NaN	NaN	1.1406	0.0796	0.6151	0.0531	0.1239	0.0426	0.0856
0.0	0.0	0.0	-90.7598	5117.731	NaN	NaN	1.0181	0.0799	0.6225	0.0533	0.1193	0.0418	0.0832
0.0	0.0	0.0	-2649.7598	4687.731	NaN	NaN	1.3	0.0792	0.6217	0.0537	0.1192	0.042	0.0842
0.0	0.0	0.0	-3987.7598	11233.731	NaN	NaN	1.3	0.0795	0.6222	0.0538	0.1189	0.0419	0.0839
0.0	0.0	0.0	-1826.7598	9791.731	NaN	NaN	1.2293	0.0786	0.6227	0.0541	0.1185	0.0419	0.0842
0.0	0.0	0.0	-2597.7598	10816.731	NaN	NaN	1.3	0.0789	0.6235	0.054	0.1179	0.0421	0.0837
0.0	0.0	0.0	-3597.7598	6118.731	NaN	NaN	1.3	0.0785	0.6294	0.0543	0.1147	0.0412	0.0819
0.0	0.0	0.0	-1588.7598	6074.731	NaN	NaN	1.3	0.0777	0.6281	0.0546	0.1149	0.0418	0.0829
0.0	0.0	0.0	-2029.7598	7214.731	NaN	NaN	1.3	0.0769	0.6327	0.0547	0.1125	0.0414	0.0818
0.0	0.0	0.0	-2362.7598	7918.731	NaN	NaN	1.3	0.0766	0.6312	0.0551	0.1128	0.0417	0.0826
0.0	0.0	0.0	-2137.7598	5779.731	NaN	NaN	1.3	0.077	0.6389	0.0551	0.1086	0.0406	0.0798
0.0	0.0	0.0	-1325.7598	5918.731	NaN	NaN	1.2886	0.0761	0.6371	0.0556	0.109	0.0411	0.0811
0.0	0.0	0.0	-4034.7598	9306.731	NaN	NaN	1.3	0.0766	0.6368	0.0555	0.1091	0.0411	0.0809
0.0	0.0	0.0	-1000.7598	3125.731	NaN	NaN	1.3	0.0762	0.6384	0.0557	0.1086	0.0405	0.0806
0.0	0.0	0.0	-1870.7598	9304.731	NaN	NaN	1.2517	0.0759	0.6336	0.0564	0.1106	0.0412	0.0824
0.0	0.0	0.0	-994.7598	7744.731	NaN	NaN	1.1474	0.0763	0.6399	0.0562	0.1073	0.0403	0.0801
0.0	0.0	0.0	-2462.7598	8314.731	NaN	NaN	1.3	0.0765	0.6352	0.0567	0.1095	0.0407	0.0815
0.0	0.0	0.0	-1049.7598	7375.731	NaN	NaN	1.1659	0.0763	0.6391	0.0566	0.1077	0.0401	0.0802
0.0	0.0	0.0	-1851.7598	4659.731	NaN	NaN	1.3	0.0768	0.6335	0.0571	0.1105	0.0404	0.0818
0.0	0.0	0.0	-1010.7598	7556.731	NaN	NaN	1.1544	0.0771	0.6389	0.0569	0.1078	0.0393	0.08
0.0	0.0	0.0	-429.7598	8730.731	NaN	NaN	1.0518	0.0765	0.6372	0.0575	0.1086	0.0395	0.0807
0.0	0.0	0.0	-2215.7598	11641.731	NaN	NaN	1.2351	0.0771	0.6369	0.0575	0.1082	0.0397	0.0806
0.0	0.0	0.0	-3245.7598	4796.731	NaN	NaN	1.3	0.0777	0.645	0.0568	0.1048	0.0381	0.0775
0.0	0.0	0.0	-2148.7598	6561.731	NaN	NaN	1.3	0.0772	0.6401	0.0575	0.1071	0.0387	0.0793
0.0	0.0	0.0	-1947.7598	5566.731	NaN	NaN	1.3	0.0776	0.6458	0.057	0.1045	0.0377	0.0774
0.0	0.0	0.0	-3565.7598	7633.731	NaN	NaN	1.3	0.0764	0.641	0.0577	0.1072	0.0382	0.0795
0.0	0.0	0.0	-934.7598	10931.731	NaN	NaN	1.0935	0.0767	0.64	0.0577	0.1074	0.0384	0.0798
0.0	0.0	0.0	-3579.7598	6297.731	NaN	NaN	1.3	0.0769	0.6439	0.0575	0.1058	0.0374	0.0785
0.0	0.0	0.0	-3207.7598	8383.731	NaN	NaN	1.3	0.0767	0.6394	0.0576	0.1081	0.0379	0.0804
0.0	0.0	0.0	-633.7598	8040.731	NaN	NaN	1.0856	0.0771	0.6372	0.0574	0.1092	0.038	0.081
0.0	0.0	0.0	-3345.7598	8563.731	NaN	NaN	1.3	0.0775	0.6367	0.0572	0.1094	0.0381	0.0811
0.0	0.0	0.0	-1755.7598	7654.731	NaN	NaN	1.2976	0.0783	0.6393	0.0567	0.1085	0.0374	0.0798
0.0	0.0	0.0	-1028.7598	7879.731	NaN	NaN	1.1502	0.0788	0.6381	0.0564	0.1092	0.0373	0.0802
0.0	0.0	0.0	-2868.7598	12030.731	NaN	NaN	1.3	0.0791	0.6355	0.056	0.1105	0.0376	0.0811
0.0	0.0	0.0	-2289.7598	9313.731	NaN	NaN	1.3	0.0801	0.6353	0.0555	0.1106	0.0375	0.0809
0.0	0.0	0.0	-3047.7598	6052.731	NaN	NaN	1.3	0.0805	0.637	0.0553	0.1099	0.037	0.0803
0.0	0.0	0.0	-1279.7598	9117.731	NaN	NaN	1.1633	0.0811	0.6307	0.0549	0.1127	0.0381	0.0826
0.0	0.0	0.0	-2347.7598	7027.731	NaN	NaN	1.3	0.0823	0.6331	0.0543	0.1116	0.0374	0.0814
0.0	0.0	0.0	-2600.7598	7236.731	NaN	NaN	1.3	0.0828	0.6307	0.0539	0.1131	0.0375	0.082
0.0	0.0	0.0	-2932.7598	8273.731	NaN	NaN	1.3	0.0838	0.6297	0.0534	0.114	0.0374	0.0817
0.0	0.0	0.0	-3783.7598	9445.731	NaN	NaN	1.3	0.0847	0.6283	0.053	0.1148	0.0376	0.0817
0.0	0.0	0.0	-2380.7598	6913.731	NaN	NaN	1.3	0.0852	0.6318	0.0524	0.1134	0.0368	0.0804
0.0	0.0	0.0	-3299.7598	8191.731	NaN	NaN	1.3	0.0859	0.6275	0.0522	0.1159	0.0373	0.0812
0.0	0.0	0.0	-4174.7598	8253.731	NaN	NaN	1.3	0.0867	0.6298	0.0517	0.1149	0.0371	0.0798
0.0	0.0	0.0	-4048.7598	8349.731	NaN	NaN	1.3	0.0876	0.6306	0.0513	0.1145	0.0367	0.0794
0.0	0.0	0.0	-3028.7598	8057.731	NaN	NaN	1.3	0.0874	0.6343	0.0509	0.113	0.0361	0.0782
0.0	0.0	0.0	-1169.7598	9876.731	NaN	NaN	1.1343	0.0872	0.6316	0.051	0.1143	0.0369	0.079
0.0	0.0	0.0	-1714.7598	9499.731	NaN	NaN	1.2203	0.0875	0.6353	0.0507	0.1122	0.0365	0.0779
0.0	0.0	0.0	-503.7598	5902.731	NaN	NaN	1.0933	0.0879	0.6365	0.0505	0.1112	0.0362	0.0777
0.0	0.0	0.0	-3817.7598	8953.731	NaN	NaN	1.3	0.0876	0.64	0.0503	0.1095	0.0358	0.0768
0.0	0.0	0.0	-3019.7598	9553.731	NaN	NaN	1.3	0.0871	0.6363	0.0506	0.1112	0.0366	0.0782
0.0	0.0	0.0	-1057.7598	9832.731	NaN	NaN	1.1205	0.0876	0.6385	0.0505	0.1096	0.0361	0.0776
0.0	0.0	0.0	-1362.7598	8838.731	NaN	NaN	1.1823	0.0877	0.6409	0.0506	0.1079	0.036	0.0769
0.0	0.0	0.0	-3923.7598	8943.731	NaN	NaN	1.3	0.0884	0.6438	0.0502	0.1061	0.0357	0.0758
0.0	0.0	0.0	-3231.7598	9152.731	NaN	NaN	1.3	0.0883	0.6439	0.0502	0.1061	0.036	0.0756
0.0	0.0	0.0	-2837.7598	9972.731	NaN	NaN	1.3	0.0892	0.6402	0.0504	0.1072	0.0362	0.0768
0.0	0.0	0.0	-1763.7598	7184.731	NaN	NaN	1.3	0.0902	0.6468	0.0499	0.1032	0.0354	0.0745
0.0	0.0	0.0	-3104.7598	7016.731	NaN	NaN	1.3	0.09	0.6489	0.0499	0.102	0.0351	0.0742
0.0	0.0	0.0	-2597.7598	14087.731	NaN	NaN	1.2261	0.0891	0.6413	0.0506	0.1054	0.0371	0.0765
0.0	0.0	0.0	-2128.7598	6059.731	NaN	NaN	1.3	0.0901	0.6485	0.05	0.1013	0.0357	0.0744
0.0	0.0	0.0	-1732.7598	6481.731	NaN	NaN	1.3	0.0913	0.6471	0.05	0.101	0.0361	0.0745
0.0	0.0	0.0	-2085.7598	4379.731	NaN	NaN	1.3	0.0912	0.6561	0.0494	0.0968	0.0348	0.0717
0.0	0.0	0.0	-2587.7598	10521.731	NaN	NaN	1.3	0.0911	0.6474	0.0498	0.1007	0.0365	0.0745
0.0	0.0	0.0	-1679.7598	6417.731	NaN	NaN	1.3	0.0916	0.6546	0.0493	0.0972	0.0353	0.0721
0.0	0.0	0.0	-2978.7598	7717.731	NaN	NaN	1.3	0.0926	0.6532	0.0492	0.0974	0.0354	0.0722
0.0	0.0	0.0	-2043.7598	8305.731	NaN	NaN	1.3	0.0922	0.6558	0.0491	0.0963	0.0355	0.0711
0.0	0.0	0.0	-2025.7598	7267.731	NaN	NaN	1.3	0.0931	0.6543	0.0488	0.0971	0.0356	0.0711
0.0	0.0	0.0	-2557.7598	8322.731	NaN	NaN	1.3	0.0935	0.6562	0.0487	0.096	0.0354	0.0702
0.0	0.0	0.0	-1392.7598	5294.731	NaN	NaN	1.3	0.0948	0.6574	0.0483	0.0953	0.0349	0.0693
0.0	0.0	0.0	-3273.7598	5741.731	NaN	NaN	1.3	0.0948	0.6599	0.0485	0.0942	0.0348	0.0679
0.0	0.0	0.0	-1881.7598	8738.731	NaN	NaN	1.2744	0.0957	0.6562	0.0483	0.0958	0.0354	0.0686
0.0	0.0	0.0	-2178.7598	5827.731	NaN	NaN	1.3	0.0973	0.6579	0.0479	0.0947	0.0346	0.0676
0.0	0.0	0.0	-621.7598	3623.731	NaN	NaN	1.2071	0.0986	0.6558	0.0478	0.0951	0.0346	0.068
0.0	0.0	0.0	-3978.7598	9843.731	NaN	NaN	1.3	0.1005	0.654	0.0472	0.0957	0.0344	0.0681
0.0	0.0	0.0	-2269.7598	6106.731	NaN	NaN	1.3	0.1003	0.6557	0.0475	0.095	0.0343	0.0672
0.0	0.0	0.0	-3303.7598	8073.731	NaN	NaN	1.3	0.1039	0.6508	0.0467	0.0967	0.034	0.068
0.0	0.0	0.0	-1992.7598	7235.731	NaN	NaN	1.3	0.1049	0.6499	0.0468	0.097	0.0342	0.0672
0.0	0.0	0.0	-4099.7598	2571.731	NaN	NaN	-0.3	0.1076	0.6487	0.0464	0.0965	0.0335	0.0673
0.0	0.0	0.0	-1269.7598	7620.731	NaN	NaN	1.1999	0.1089	0.6449	0.0462	0.0983	0.0337	0.0681
0.0	0.0	0.0	-2904.7598	8761.731	NaN	NaN	1.3	0.1106	0.6444	0.0458	0.0984	0.0332	0.0677
0.0	0.0	0.0	-1753.7598	10067.731	NaN	NaN	1.2109	0.1116	0.6417	0.0458	0.0989	0.0334	0.0686
0.0	0.0	0.0	-2443.7598	6787.731	NaN	NaN	1.3	0.1136	0.6409	0.0457	0.0985	0.0331	0.0682
0.0	0.0	0.0	-3296.7598	8808.731	NaN	NaN	1.3	0.1144	0.6382	0.0459	0.0994	0.0336	0.0686
0.0	0.0	0.0	-3647.7598	6849.731	NaN	NaN	1.3	0.1146	0.6416	0.0459	0.0978	0.0333	0.0669
0.0	0.0	0.0	-1814.7598	8143.731	NaN	NaN	1.2867	0.1164	0.6391	0.0458	0.098	0.0332	0.0673
0.0	0.0	0.0	-2849.7598	5972.731	NaN	NaN	1.3	0.1166	0.6411	0.0459	0.0972	0.0332	0.066
0.0	0.0	0.0	-1946.7598	9570.731	NaN	NaN	1.2553	0.1197	0.6366	0.046	0.0969	0.0333	0.0675
0.0	0.0	0.0	-2626.7598	5902.731	NaN	NaN	1.3	0.1203	0.6365	0.0462	0.0976	0.0333	0.0661
0.0	0.0	0.0	-1984.7598	8904.731	NaN	NaN	1.2868	0.127	0.6266	0.0462	0.0979	0.0332	0.0691
0.0	0.0	0.0	-3578.7598	8480.731	NaN	NaN	1.3	0.1278	0.6282	0.046	0.098	0.0328	0.0671
0.0	0.0	0.0	-2586.7598	5632.731	NaN	NaN	1.3	0.1334	0.6208	0.0463	0.0982	0.0325	0.0688
0.0	0.0	0.0	-2966.7598	8828.731	NaN	NaN	1.3	0.1369	0.6158	0.047	0.0991	0.0324	0.0688
0.0	0.0	0.0	-2248.7598	9429.731	NaN	NaN	1.3	0.1468	0.6068	0.0467	0.0979	0.032	0.0698
0.0	0.0	0.0	-1676.7598	6974.731	NaN	NaN	1.3	0.1526	0.6022	0.0474	0.097	0.0315	0.0694
0.0	0.0	0.0	-2929.7598	5441.731	NaN	NaN	1.3	0.1644	0.5917	0.0473	0.0951	0.0307	0.0708
0.0	0.0	0.0	-1944.7598	9613.731	NaN	NaN	1.2536	0.166	0.5852	0.0493	0.0975	0.0306	0.0715
0.0	0.0	0.0	-2940.7598	6575.731	NaN	NaN	1.3	0.1783	0.5781	0.0483	0.0942	0.0293	0.0717
0.0	0.0	0.0	-777.7598	8506.731	NaN	NaN	1.1006	0.1827	0.5727	0.0491	0.0944	0.0287	0.0724
0.0	0.0	0.0	-995.7598	5959.731	NaN	NaN	1.2006	0.1869	0.5757	0.0485	0.0919	0.0273	0.0696
0.0	0.0	0.0	-1409.7598	7418.731	NaN	NaN	1.2346	0.1993	0.5602	0.0491	0.091	0.027	0.0734
0.0	0.0	0.0	-1943.7598	8513.731	NaN	NaN	1.2959	0.2047	0.5568	0.0495	0.09	0.0267	0.0723
0.0	0.0	0.0	-2255.7598	4299.731	NaN	NaN	1.3	0.2215	0.5417	0.0493	0.0868	0.0261	0.0747
0.0	0.0	0.0	-2409.7598	6905.731	NaN	NaN	1.3	0.222	0.5382	0.0513	0.0867	0.0265	0.0753
0.0	0.0	0.0	-2391.7598	5191.731	NaN	NaN	1.3	0.2409	0.5234	0.0504	0.0803	0.0261	0.079
0.0	0.0	0.0	-339.7598	8395.731	NaN	NaN	1.0422	0.2368	0.5137	0.0552	0.0822	0.0271	0.085
0.0	0.0	0.0	-2559.7598	7789.731	NaN	NaN	1.3	0.258	0.5044	0.0526	0.0727	0.0268	0.0854
0.0	0.0	0.0	-29.7598	7527.731	NaN	NaN	1.004	0.2604	0.4883	0.0576	0.0733	0.0281	0.0922
0.0	0.0	0.0	-1384.7598	5275.731	NaN	NaN	1.3	0.282	0.4808	0.0551	0.0644	0.0278	0.0899
0.0	0.0	0.0	-3359.7598	7702.731	NaN	NaN	1.3	0.2942	0.4534	0.06	0.0646	0.0291	0.0986
0.0	0.0	0.0	-3464.7598	7982.731	NaN	NaN	1.3	0.3238	0.4347	0.0587	0.0579	0.0295	0.0954
0.0	0.0	0.0	-2955.7598	6885.731	NaN	NaN	1.3	0.3604	0.4006	0.0607	0.0541	0.0301	0.0941
0.0	0.0	0.0	-936.7598	6900.731	NaN	NaN	1.1571	0.4052	0.3728	0.0576	0.048	0.0294	0.0869
0.0	0.0	0.0	-3955.7598	8061.731	NaN	NaN	1.3	0.421	0.3599	0.0584	0.0475	0.03	0.0832
0.0	0.0	0.0	-659.7598	7094.731	NaN	NaN	1.1025	0.4213	0.3573	0.0614	0.0478	0.0316	0.0805
0.0	0.0	0.0	-2711.7598	6978.731	NaN	NaN	1.3	0.4311	0.3595	0.0546	0.0498	0.0307	0.0743
