# Supplementary material for: DeepFRET, a software for rapid and automated single-molecule FRET data classification using deep learning
Source: eLife. 2020 Nov 3;9:e60404. doi: 10.7554/eLife.60404 (PMC7609065; doi:10.7554/eLife.60404)
Supplement: Figure 4—source data 1. [file elife-60404-fig4-data1.zip › Figure 4-source data 1/Fig_S4a/Traces/traces_all_n294/Traces_Fig2d_4mMAc_mov2_combined_tif_pair35.txt]

Exported by DeepFRET
Date: 2020-08-26, 18:13
Video filename: None
FRET pair #35
Bleaches at 881
D-Dexc-bg	A-Dexc-bg	A-Aexc-bg	D-Dexc-rw	A-Dexc-rw	A-Aexc-rw	S	E	p_bleached	p_aggregated	p_noisy	p_scrambled	p_static	p_dynamic
0.0	0.0	0.0	21297.9083	11317.499	NaN	NaN	0.347	0.0531	0.7786	0.0334	0.0748	0.0261	0.034
0.0	0.0	0.0	17094.9083	6870.499	NaN	NaN	0.2867	0.0449	0.8135	0.0305	0.0591	0.0217	0.0303
0.0	0.0	0.0	23528.9083	12451.499	NaN	NaN	0.3461	0.0408	0.8267	0.0289	0.0525	0.0213	0.0298
0.0	0.0	0.0	18909.9083	8713.499	NaN	NaN	0.3154	0.0413	0.8255	0.0291	0.0522	0.0216	0.0303
0.0	0.0	0.0	21173.9083	8948.499	NaN	NaN	0.2971	0.0411	0.8296	0.0291	0.0502	0.0208	0.0294
0.0	0.0	0.0	24197.9083	7386.499	NaN	NaN	0.2339	0.0419	0.8244	0.0295	0.0525	0.0215	0.0302
0.0	0.0	0.0	20168.9083	13512.499	NaN	NaN	0.4012	0.0423	0.8251	0.0297	0.0519	0.0212	0.0299
0.0	0.0	0.0	22739.9083	9687.499	NaN	NaN	0.2987	0.0429	0.8217	0.0305	0.0529	0.0215	0.0305
0.0	0.0	0.0	17759.9083	10782.499	NaN	NaN	0.3778	0.0439	0.8184	0.0308	0.0539	0.0219	0.0311
0.0	0.0	0.0	14869.9083	7530.499	NaN	NaN	0.3362	0.0437	0.8193	0.0314	0.0532	0.0215	0.0308
0.0	0.0	0.0	13860.9083	10295.499	NaN	NaN	0.4262	0.0445	0.8141	0.0318	0.0554	0.0223	0.0319
0.0	0.0	0.0	17103.9083	7780.499	NaN	NaN	0.3127	0.0446	0.8143	0.0322	0.0553	0.022	0.0316
0.0	0.0	0.0	13868.9083	8444.499	NaN	NaN	0.3784	0.0462	0.8088	0.0325	0.0578	0.0224	0.0323
0.0	0.0	0.0	14317.9083	7872.499	NaN	NaN	0.3548	0.0461	0.81	0.0326	0.0572	0.0222	0.0319
0.0	0.0	0.0	15197.9083	4611.499	NaN	NaN	0.2328	0.0469	0.8092	0.0327	0.0577	0.0222	0.0314
0.0	0.0	0.0	14137.9083	7653.499	NaN	NaN	0.3512	0.0469	0.8109	0.0321	0.0575	0.022	0.0306
0.0	0.0	0.0	18124.9083	9726.499	NaN	NaN	0.3492	0.0469	0.8138	0.0319	0.0568	0.0215	0.0291
0.0	0.0	0.0	14111.9083	10040.499	NaN	NaN	0.4157	0.0458	0.8156	0.032	0.0558	0.0214	0.0294
0.0	0.0	0.0	16371.9083	11278.499	NaN	NaN	0.4079	0.0449	0.8173	0.032	0.0548	0.0214	0.0296
0.0	0.0	0.0	13168.9083	9126.499	NaN	NaN	0.4093	0.0446	0.8179	0.032	0.0542	0.0215	0.0298
0.0	0.0	0.0	11023.9083	8695.499	NaN	NaN	0.441	0.0437	0.8207	0.032	0.0528	0.0212	0.0297
0.0	0.0	0.0	14202.9083	10168.499	NaN	NaN	0.4172	0.0438	0.82	0.0321	0.0527	0.0214	0.03
0.0	0.0	0.0	15643.9083	8725.499	NaN	NaN	0.3581	0.0437	0.8209	0.032	0.0521	0.0212	0.0301
0.0	0.0	0.0	14261.9083	9658.499	NaN	NaN	0.4038	0.0436	0.8221	0.0319	0.0514	0.0211	0.03
0.0	0.0	0.0	14025.9083	9077.499	NaN	NaN	0.3929	0.0432	0.8239	0.0315	0.0507	0.0208	0.0298
0.0	0.0	0.0	14992.9083	9804.499	NaN	NaN	0.3954	0.043	0.8256	0.0313	0.05	0.0205	0.0296
0.0	0.0	0.0	11504.9083	8212.499	NaN	NaN	0.4165	0.0431	0.8258	0.0311	0.0499	0.0204	0.0297
0.0	0.0	0.0	10728.9083	5688.499	NaN	NaN	0.3465	0.0428	0.8267	0.0309	0.0496	0.0204	0.0295
0.0	0.0	0.0	12395.9083	6222.499	NaN	NaN	0.3342	0.0428	0.8268	0.0308	0.0497	0.0204	0.0295
0.0	0.0	0.0	12965.9083	12859.499	NaN	NaN	0.4979	0.0433	0.8255	0.0309	0.0501	0.0206	0.0297
0.0	0.0	0.0	10293.9083	5690.499	NaN	NaN	0.356	0.0432	0.8264	0.0308	0.0497	0.0205	0.0294
0.0	0.0	0.0	13016.9083	7249.499	NaN	NaN	0.3577	0.0437	0.8251	0.0308	0.0501	0.0207	0.0296
0.0	0.0	0.0	14723.9083	7663.499	NaN	NaN	0.3423	0.0439	0.8251	0.0311	0.0498	0.0207	0.0293
0.0	0.0	0.0	12945.9083	6309.499	NaN	NaN	0.3277	0.044	0.8247	0.031	0.0501	0.0208	0.0294
0.0	0.0	0.0	9439.9083	6527.499	NaN	NaN	0.4088	0.0443	0.824	0.031	0.0505	0.0209	0.0294
0.0	0.0	0.0	13421.9083	9940.499	NaN	NaN	0.4255	0.0445	0.822	0.0311	0.0513	0.0213	0.0298
0.0	0.0	0.0	9900.9083	8435.499	NaN	NaN	0.46	0.0448	0.822	0.0313	0.0511	0.0212	0.0296
0.0	0.0	0.0	13428.9083	8857.499	NaN	NaN	0.3974	0.045	0.8205	0.0314	0.0518	0.0213	0.0299
0.0	0.0	0.0	14866.9083	9491.499	NaN	NaN	0.3897	0.0454	0.8191	0.0317	0.0522	0.0216	0.0301
0.0	0.0	0.0	13937.9083	7366.499	NaN	NaN	0.3458	0.0452	0.8195	0.032	0.0517	0.0215	0.0301
0.0	0.0	0.0	14803.9083	7477.499	NaN	NaN	0.3356	0.0449	0.8189	0.0321	0.0521	0.0218	0.0302
0.0	0.0	0.0	9976.9083	10602.499	NaN	NaN	0.5152	0.0452	0.8172	0.0323	0.0527	0.022	0.0306
0.0	0.0	0.0	13606.9083	9855.499	NaN	NaN	0.4201	0.0451	0.8168	0.0326	0.0528	0.022	0.0307
0.0	0.0	0.0	10187.9083	9077.499	NaN	NaN	0.4712	0.0454	0.8158	0.0327	0.0532	0.022	0.0308
0.0	0.0	0.0	12160.9083	9358.499	NaN	NaN	0.4349	0.0453	0.8163	0.0328	0.0529	0.0219	0.0308
0.0	0.0	0.0	12809.9083	8667.499	NaN	NaN	0.4036	0.0454	0.8157	0.033	0.0531	0.022	0.0308
0.0	0.0	0.0	7295.9083	7792.499	NaN	NaN	0.5165	0.0453	0.816	0.0332	0.0528	0.0219	0.0307
0.0	0.0	0.0	10201.9083	7314.499	NaN	NaN	0.4176	0.0452	0.816	0.0333	0.0529	0.022	0.0307
0.0	0.0	0.0	12090.9083	7056.499	NaN	NaN	0.3685	0.0449	0.8169	0.0332	0.0524	0.022	0.0305
0.0	0.0	0.0	11769.9083	7650.499	NaN	NaN	0.3939	0.0453	0.8159	0.0334	0.0526	0.0221	0.0307
0.0	0.0	0.0	9976.9083	5140.499	NaN	NaN	0.34	0.0451	0.8171	0.0333	0.0524	0.022	0.0302
0.0	0.0	0.0	9489.9083	7909.499	NaN	NaN	0.4546	0.0451	0.817	0.0332	0.0525	0.022	0.0302
0.0	0.0	0.0	11952.9083	8586.499	NaN	NaN	0.418	0.0452	0.817	0.0332	0.0527	0.0219	0.03
0.0	0.0	0.0	8836.9083	5794.499	NaN	NaN	0.396	0.0458	0.815	0.0331	0.0537	0.022	0.0303
0.0	0.0	0.0	7792.9083	6221.499	NaN	NaN	0.4439	0.0464	0.815	0.033	0.0539	0.0218	0.0301
0.0	0.0	0.0	12962.9083	6703.499	NaN	NaN	0.3409	0.0465	0.8141	0.0328	0.0547	0.0218	0.03
0.0	0.0	0.0	8154.9083	8466.499	NaN	NaN	0.5094	0.047	0.8137	0.0327	0.055	0.0216	0.0299
0.0	0.0	0.0	10211.9083	9057.499	NaN	NaN	0.47	0.0471	0.8131	0.0325	0.0557	0.0217	0.0299
0.0	0.0	0.0	9413.9083	5097.499	NaN	NaN	0.3513	0.0475	0.8129	0.0322	0.0561	0.0216	0.0296
0.0	0.0	0.0	14345.9083	4860.499	NaN	NaN	0.2531	0.0466	0.8157	0.032	0.0552	0.0213	0.0292
0.0	0.0	0.0	12499.9083	8028.499	NaN	NaN	0.3911	0.0476	0.8134	0.0317	0.0565	0.0214	0.0293
0.0	0.0	0.0	11687.9083	4848.499	NaN	NaN	0.2932	0.0473	0.8157	0.0314	0.0556	0.021	0.0289
0.0	0.0	0.0	10329.9083	7707.499	NaN	NaN	0.4273	0.0484	0.8129	0.0313	0.0571	0.0211	0.0291
0.0	0.0	0.0	12557.9083	11282.499	NaN	NaN	0.4733	0.0489	0.8127	0.0313	0.0571	0.021	0.029
0.0	0.0	0.0	14264.9083	7707.499	NaN	NaN	0.3508	0.0489	0.8133	0.0313	0.0568	0.0209	0.0288
0.0	0.0	0.0	9077.9083	7835.499	NaN	NaN	0.4633	0.0494	0.8139	0.0313	0.0564	0.0206	0.0284
0.0	0.0	0.0	10742.9083	6230.499	NaN	NaN	0.3671	0.0497	0.8137	0.0314	0.0564	0.0206	0.0283
0.0	0.0	0.0	10405.9083	7052.499	NaN	NaN	0.404	0.0494	0.8146	0.0314	0.0559	0.0205	0.0281
0.0	0.0	0.0	9348.9083	4333.499	NaN	NaN	0.3167	0.05	0.8135	0.0315	0.0565	0.0204	0.028
0.0	0.0	0.0	14324.9083	11218.499	NaN	NaN	0.4392	0.0502	0.8117	0.0317	0.0573	0.0208	0.0283
0.0	0.0	0.0	10613.9083	7638.499	NaN	NaN	0.4185	0.0507	0.8117	0.0318	0.0573	0.0206	0.028
0.0	0.0	0.0	12004.9083	5695.499	NaN	NaN	0.3218	0.0504	0.8123	0.0318	0.0569	0.0205	0.028
0.0	0.0	0.0	10101.9083	7020.499	NaN	NaN	0.41	0.0509	0.8119	0.0318	0.057	0.0205	0.028
0.0	0.0	0.0	11021.9083	5614.499	NaN	NaN	0.3375	0.0503	0.8127	0.0319	0.0565	0.0206	0.0281
0.0	0.0	0.0	11191.9083	7275.499	NaN	NaN	0.394	0.0504	0.813	0.0319	0.0562	0.0204	0.0281
0.0	0.0	0.0	10421.9083	7938.499	NaN	NaN	0.4324	0.0507	0.8116	0.032	0.0567	0.0206	0.0284
0.0	0.0	0.0	8155.9083	6640.499	NaN	NaN	0.4488	0.0504	0.8128	0.032	0.056	0.0205	0.0282
0.0	0.0	0.0	7247.9083	7487.499	NaN	NaN	0.5081	0.0511	0.8111	0.0322	0.0565	0.0205	0.0286
0.0	0.0	0.0	9828.9083	6724.499	NaN	NaN	0.4062	0.0511	0.8108	0.0324	0.0564	0.0205	0.0288
0.0	0.0	0.0	9270.9083	8013.499	NaN	NaN	0.4636	0.0518	0.8093	0.0326	0.0568	0.0206	0.029
0.0	0.0	0.0	10368.9083	8898.499	NaN	NaN	0.4618	0.0518	0.8095	0.0327	0.0566	0.0206	0.029
0.0	0.0	0.0	10446.9083	6284.499	NaN	NaN	0.3756	0.0524	0.8084	0.0327	0.0568	0.0206	0.0292
0.0	0.0	0.0	8007.9083	4486.499	NaN	NaN	0.3591	0.0527	0.8088	0.0327	0.0564	0.0203	0.0291
0.0	0.0	0.0	8152.9083	3470.499	NaN	NaN	0.2986	0.0527	0.8087	0.0326	0.0564	0.0204	0.0291
0.0	0.0	0.0	6060.9083	5723.499	NaN	NaN	0.4857	0.0526	0.8081	0.0328	0.0568	0.0205	0.0292
0.0	0.0	0.0	10954.9083	9962.499	NaN	NaN	0.4763	0.0525	0.8077	0.0329	0.0568	0.0206	0.0294
0.0	0.0	0.0	9621.9083	6861.499	NaN	NaN	0.4163	0.0536	0.8057	0.033	0.0577	0.0206	0.0295
0.0	0.0	0.0	9848.9083	5288.499	NaN	NaN	0.3494	0.0537	0.8066	0.0327	0.0574	0.0203	0.0293
0.0	0.0	0.0	9370.9083	3725.499	NaN	NaN	0.2845	0.0541	0.8066	0.0326	0.0577	0.0201	0.0289
0.0	0.0	0.0	11119.9083	7012.499	NaN	NaN	0.3867	0.0536	0.8069	0.0325	0.0577	0.0202	0.0292
0.0	0.0	0.0	6182.9083	8014.499	NaN	NaN	0.5645	0.0542	0.807	0.0323	0.0578	0.0199	0.0289
0.0	0.0	0.0	8262.9083	3275.499	NaN	NaN	0.2839	0.0539	0.8094	0.0319	0.0568	0.0196	0.0285
0.0	0.0	0.0	8370.9083	5811.499	NaN	NaN	0.4098	0.0554	0.8079	0.0319	0.0571	0.0196	0.0281
0.0	0.0	0.0	6105.9083	2216.499	NaN	NaN	0.2663	0.0551	0.8114	0.0317	0.0553	0.0193	0.0271
0.0	0.0	0.0	5842.9083	3131.499	NaN	NaN	0.3489	0.0578	0.8081	0.0318	0.0563	0.0192	0.0267
0.0	0.0	0.0	6962.9083	2863.499	NaN	NaN	0.2914	0.0569	0.8098	0.0319	0.0556	0.0193	0.0265
0.0	0.0	0.0	5195.9083	3077.499	NaN	NaN	0.372	0.0577	0.8064	0.0322	0.0572	0.0197	0.0268
0.0	0.0	0.0	9061.9083	6351.499	NaN	NaN	0.4121	0.0572	0.8057	0.0324	0.0574	0.02	0.0272
0.0	0.0	0.0	9865.9083	4125.499	NaN	NaN	0.2949	0.0575	0.8051	0.0325	0.0577	0.0202	0.0271
0.0	0.0	0.0	5873.9083	1690.499	NaN	NaN	0.2235	0.0567	0.8077	0.0323	0.0566	0.02	0.0266
0.0	0.0	0.0	5479.9083	6676.499	NaN	NaN	0.5492	0.0571	0.8057	0.0324	0.0577	0.0203	0.0269
0.0	0.0	0.0	2529.9083	5590.499	NaN	NaN	0.6885	0.0571	0.8057	0.0323	0.058	0.0202	0.0267
0.0	0.0	0.0	6842.9083	2645.499	NaN	NaN	0.2788	0.0576	0.8051	0.0321	0.0584	0.0202	0.0266
0.0	0.0	0.0	9121.9083	6594.499	NaN	NaN	0.4196	0.0581	0.8021	0.0322	0.06	0.0206	0.0271
0.0	0.0	0.0	4104.9083	4882.499	NaN	NaN	0.5433	0.0585	0.8007	0.0322	0.061	0.0206	0.027
0.0	0.0	0.0	5324.9083	6050.499	NaN	NaN	0.5319	0.0589	0.7995	0.0321	0.0618	0.0207	0.0271
0.0	0.0	0.0	6863.9083	4919.499	NaN	NaN	0.4175	0.0595	0.7982	0.0319	0.0627	0.0207	0.0271
0.0	0.0	0.0	7352.9083	1955.499	NaN	NaN	0.2101	0.059	0.7984	0.0318	0.063	0.0207	0.0271
0.0	0.0	0.0	5466.9083	3138.499	NaN	NaN	0.3647	0.0589	0.799	0.0315	0.0631	0.0205	0.027
0.0	0.0	0.0	8120.9083	4972.499	NaN	NaN	0.3798	0.0578	0.7982	0.0315	0.064	0.0208	0.0277
0.0	0.0	0.0	6618.9083	3838.499	NaN	NaN	0.3671	0.0568	0.8003	0.0314	0.0631	0.0207	0.0276
0.0	0.0	0.0	6512.9083	7382.499	NaN	NaN	0.5313	0.0564	0.8007	0.0313	0.0631	0.0207	0.0278
0.0	0.0	0.0	8274.9083	6471.499	NaN	NaN	0.4389	0.0557	0.8016	0.0313	0.0627	0.0208	0.0279
0.0	0.0	0.0	5850.9083	7100.499	NaN	NaN	0.5482	0.0556	0.8023	0.0314	0.0621	0.0207	0.0278
0.0	0.0	0.0	9143.9083	5082.499	NaN	NaN	0.3573	0.0557	0.8029	0.0314	0.0616	0.0207	0.0277
0.0	0.0	0.0	7410.9083	7808.499	NaN	NaN	0.5131	0.0559	0.8026	0.0316	0.0614	0.0208	0.0277
0.0	0.0	0.0	6057.9083	5750.499	NaN	NaN	0.487	0.0558	0.8031	0.0318	0.061	0.0209	0.0276
0.0	0.0	0.0	5836.9083	4910.499	NaN	NaN	0.4569	0.056	0.8032	0.0319	0.0606	0.0208	0.0275
0.0	0.0	0.0	7158.9083	6409.499	NaN	NaN	0.4724	0.0553	0.8035	0.0321	0.0603	0.0211	0.0277
0.0	0.0	0.0	7019.9083	3685.499	NaN	NaN	0.3443	0.0552	0.8043	0.0321	0.0599	0.021	0.0275
0.0	0.0	0.0	8321.9083	7842.499	NaN	NaN	0.4852	0.0546	0.8045	0.0322	0.0599	0.0211	0.0277
0.0	0.0	0.0	12608.9083	3582.499	NaN	NaN	0.2213	0.054	0.8048	0.0323	0.06	0.0212	0.0277
0.0	0.0	0.0	11169.9083	9139.499	NaN	NaN	0.45	0.0534	0.8044	0.0324	0.0604	0.0213	0.028
0.0	0.0	0.0	9533.9083	2468.499	NaN	NaN	0.2057	0.0539	0.804	0.0323	0.0608	0.0212	0.0278
0.0	0.0	0.0	12014.9083	4490.499	NaN	NaN	0.2721	0.0542	0.803	0.0324	0.0614	0.0213	0.0277
0.0	0.0	0.0	12659.9083	1852.499	NaN	NaN	0.1276	0.0539	0.8022	0.0326	0.0623	0.0213	0.0277
0.0	0.0	0.0	9335.9083	6515.499	NaN	NaN	0.411	0.0542	0.8015	0.0326	0.0628	0.0212	0.0277
0.0	0.0	0.0	8261.9083	4199.499	NaN	NaN	0.337	0.0538	0.8026	0.0325	0.0625	0.0212	0.0275
0.0	0.0	0.0	9047.9083	4653.499	NaN	NaN	0.3396	0.054	0.8014	0.0324	0.0635	0.0212	0.0275
0.0	0.0	0.0	5672.9083	3546.499	NaN	NaN	0.3847	0.0534	0.8024	0.0323	0.0635	0.0211	0.0274
0.0	0.0	0.0	9302.9083	5047.499	NaN	NaN	0.3517	0.0542	0.8002	0.0322	0.0645	0.0212	0.0276
0.0	0.0	0.0	7767.9083	3395.499	NaN	NaN	0.3042	0.054	0.8009	0.0322	0.0641	0.0213	0.0275
0.0	0.0	0.0	5067.9083	2611.499	NaN	NaN	0.3401	0.0552	0.7999	0.0322	0.0639	0.0213	0.0274
0.0	0.0	0.0	7728.9083	4386.499	NaN	NaN	0.3621	0.0561	0.7991	0.0323	0.0639	0.0215	0.0272
0.0	0.0	0.0	6761.9083	3532.499	NaN	NaN	0.3431	0.0569	0.799	0.0322	0.0636	0.0215	0.0268
0.0	0.0	0.0	5697.9083	1911.499	NaN	NaN	0.2512	0.058	0.7982	0.0325	0.0633	0.0215	0.0265
0.0	0.0	0.0	5990.9083	451.499	NaN	NaN	0.0701	0.0589	0.7966	0.0326	0.064	0.0215	0.0265
0.0	0.0	0.0	5059.9083	2746.499	NaN	NaN	0.3518	0.057	0.7992	0.0324	0.0633	0.0217	0.0266
0.0	0.0	0.0	6143.9083	3845.499	NaN	NaN	0.385	0.0565	0.8001	0.0323	0.0626	0.0216	0.0269
0.0	0.0	0.0	9291.9083	6868.499	NaN	NaN	0.425	0.056	0.7995	0.0325	0.0628	0.0219	0.0274
0.0	0.0	0.0	8699.9083	7311.499	NaN	NaN	0.4566	0.0554	0.8001	0.0325	0.0625	0.0219	0.0275
0.0	0.0	0.0	8653.9083	5151.499	NaN	NaN	0.3732	0.0549	0.8008	0.0325	0.0623	0.0219	0.0275
0.0	0.0	0.0	8809.9083	6124.499	NaN	NaN	0.4101	0.0543	0.8007	0.0325	0.0629	0.0219	0.0277
0.0	0.0	0.0	7175.9083	3101.499	NaN	NaN	0.3018	0.0535	0.8016	0.0325	0.0627	0.0219	0.0278
0.0	0.0	0.0	10177.9083	4999.499	NaN	NaN	0.3294	0.0535	0.8015	0.0324	0.0629	0.0218	0.0278
0.0	0.0	0.0	6977.9083	5093.499	NaN	NaN	0.4219	0.0529	0.8012	0.0324	0.0636	0.0219	0.0279
0.0	0.0	0.0	6859.9083	4356.499	NaN	NaN	0.3884	0.0522	0.8023	0.0324	0.0636	0.0218	0.0277
0.0	0.0	0.0	11398.9083	9411.499	NaN	NaN	0.4522	0.0519	0.8014	0.0324	0.0647	0.0217	0.028
0.0	0.0	0.0	11379.9083	6420.499	NaN	NaN	0.3607	0.0519	0.8011	0.0324	0.0651	0.0216	0.0279
0.0	0.0	0.0	7705.9083	3351.499	NaN	NaN	0.3031	0.0513	0.8029	0.0323	0.0645	0.0213	0.0277
0.0	0.0	0.0	10733.9083	4309.499	NaN	NaN	0.2865	0.0506	0.8002	0.0324	0.067	0.0214	0.0284
0.0	0.0	0.0	7783.9083	9331.499	NaN	NaN	0.5452	0.0505	0.8005	0.0324	0.0671	0.0212	0.0283
0.0	0.0	0.0	7810.9083	3838.499	NaN	NaN	0.3295	0.0501	0.8051	0.032	0.0648	0.0206	0.0275
0.0	0.0	0.0	7824.9083	1699.499	NaN	NaN	0.1784	0.0504	0.804	0.032	0.0657	0.0204	0.0276
0.0	0.0	0.0	7681.9083	6596.499	NaN	NaN	0.462	0.0489	0.8063	0.0319	0.0652	0.0202	0.0275
0.0	0.0	0.0	6154.9083	6022.499	NaN	NaN	0.4946	0.0495	0.8066	0.0319	0.0647	0.02	0.0273
0.0	0.0	0.0	12003.9083	2095.499	NaN	NaN	0.1486	0.049	0.8112	0.0316	0.0622	0.0194	0.0267
0.0	0.0	0.0	6004.9083	-605.501	NaN	NaN	-0.1121	0.0495	0.8103	0.0316	0.0626	0.0192	0.0267
0.0	0.0	0.0	7123.9083	4315.499	NaN	NaN	0.3772	0.0494	0.8101	0.0318	0.0624	0.0196	0.0267
0.0	0.0	0.0	8665.9083	4765.499	NaN	NaN	0.3548	0.0501	0.8093	0.0319	0.0625	0.0195	0.0267
0.0	0.0	0.0	6774.9083	3974.499	NaN	NaN	0.3697	0.0503	0.81	0.0318	0.062	0.0195	0.0266
0.0	0.0	0.0	7130.9083	3943.499	NaN	NaN	0.3561	0.0512	0.8077	0.0319	0.0629	0.0197	0.0267
0.0	0.0	0.0	6322.9083	6823.499	NaN	NaN	0.519	0.0514	0.8073	0.032	0.0629	0.0198	0.0267
0.0	0.0	0.0	8472.9083	3122.499	NaN	NaN	0.2693	0.0513	0.808	0.0319	0.0626	0.0197	0.0265
0.0	0.0	0.0	7460.9083	5778.499	NaN	NaN	0.4365	0.0517	0.8082	0.0317	0.0628	0.0195	0.0262
0.0	0.0	0.0	6099.9083	2105.499	NaN	NaN	0.2566	0.0507	0.8088	0.0319	0.0637	0.0193	0.0256
0.0	0.0	0.0	7544.9083	4578.499	NaN	NaN	0.3777	0.0491	0.799	0.035	0.0686	0.021	0.0273
0.0	0.0	0.0	9321.9083	2508.499	NaN	NaN	0.212	0.0482	0.7925	0.0371	0.0715	0.0222	0.0284
0.0	0.0	0.0	8433.9083	4754.499	NaN	NaN	0.3605	0.0478	0.7911	0.0379	0.0715	0.0228	0.029
0.0	0.0	0.0	9262.9083	7733.499	NaN	NaN	0.455	0.0471	0.7922	0.0381	0.0708	0.0229	0.029
0.0	0.0	0.0	6854.9083	7562.499	NaN	NaN	0.5245	0.0463	0.7936	0.0382	0.0699	0.023	0.0289
0.0	0.0	0.0	7610.9083	1706.499	NaN	NaN	0.1832	0.0465	0.7933	0.0384	0.0698	0.0231	0.0289
0.0	0.0	0.0	11274.9083	7495.499	NaN	NaN	0.3993	0.0463	0.7933	0.0387	0.0694	0.0233	0.029
0.0	0.0	0.0	7356.9083	4052.499	NaN	NaN	0.3552	0.0453	0.7955	0.0387	0.0683	0.0233	0.0289
0.0	0.0	0.0	8302.9083	7087.499	NaN	NaN	0.4605	0.0451	0.7955	0.0388	0.0681	0.0234	0.0292
0.0	0.0	0.0	5724.9083	6252.499	NaN	NaN	0.522	0.0449	0.7954	0.0389	0.0679	0.0235	0.0293
0.0	0.0	0.0	5313.9083	3661.499	NaN	NaN	0.4079	0.0444	0.7961	0.0392	0.0671	0.0237	0.0296
0.0	0.0	0.0	3328.9083	3271.499	NaN	NaN	0.4957	0.0445	0.7957	0.0392	0.0671	0.0237	0.0298
0.0	0.0	0.0	4953.9083	10862.499	NaN	NaN	0.6868	0.0442	0.7951	0.0394	0.0672	0.0238	0.0303
0.0	0.0	0.0	4173.9083	5201.499	NaN	NaN	0.5548	0.0441	0.7947	0.0394	0.0675	0.0238	0.0305
0.0	0.0	0.0	6632.9083	5216.499	NaN	NaN	0.4402	0.0445	0.7929	0.0395	0.0682	0.0239	0.031
0.0	0.0	0.0	6854.9083	8423.499	NaN	NaN	0.5513	0.0447	0.7912	0.0395	0.0693	0.024	0.0314
0.0	0.0	0.0	9991.9083	5571.499	NaN	NaN	0.358	0.0443	0.7907	0.0393	0.0696	0.0242	0.0318
0.0	0.0	0.0	6108.9083	5540.499	NaN	NaN	0.4756	0.0447	0.7894	0.0391	0.0704	0.0242	0.0322
0.0	0.0	0.0	7540.9083	4655.499	NaN	NaN	0.3817	0.0447	0.7889	0.0388	0.071	0.0242	0.0324
0.0	0.0	0.0	7172.9083	4296.499	NaN	NaN	0.3746	0.0444	0.7887	0.0386	0.0717	0.0242	0.0324
0.0	0.0	0.0	7410.9083	3455.499	NaN	NaN	0.318	0.0438	0.7902	0.0384	0.0713	0.0241	0.0322
0.0	0.0	0.0	7215.9083	2663.499	NaN	NaN	0.2696	0.0439	0.7868	0.0383	0.0738	0.0243	0.0328
0.0	0.0	0.0	7160.9083	5672.499	NaN	NaN	0.442	0.044	0.7882	0.0381	0.073	0.0242	0.0324
0.0	0.0	0.0	5101.9083	2163.499	NaN	NaN	0.2978	0.0438	0.7893	0.0382	0.0722	0.0242	0.0323
0.0	0.0	0.0	6795.9083	3383.499	NaN	NaN	0.3324	0.044	0.7883	0.038	0.0729	0.0244	0.0323
0.0	0.0	0.0	7005.9083	6470.499	NaN	NaN	0.4801	0.0443	0.7875	0.0379	0.0737	0.0245	0.0322
0.0	0.0	0.0	4584.9083	2750.499	NaN	NaN	0.375	0.0446	0.7881	0.0377	0.0732	0.0245	0.0318
0.0	0.0	0.0	4902.9083	1602.499	NaN	NaN	0.2463	0.0449	0.7877	0.0377	0.0734	0.0246	0.0317
0.0	0.0	0.0	3856.9083	2945.499	NaN	NaN	0.433	0.0455	0.7861	0.0374	0.0747	0.0246	0.0317
0.0	0.0	0.0	6452.9083	6049.499	NaN	NaN	0.4839	0.046	0.785	0.037	0.0759	0.0247	0.0315
0.0	0.0	0.0	5740.9083	4259.499	NaN	NaN	0.4259	0.0462	0.7874	0.0368	0.0744	0.0244	0.0309
0.0	0.0	0.0	6269.9083	3037.499	NaN	NaN	0.3264	0.0466	0.7851	0.0367	0.076	0.0245	0.0312
0.0	0.0	0.0	5365.9083	5589.499	NaN	NaN	0.5102	0.047	0.7839	0.0363	0.077	0.0247	0.0312
0.0	0.0	0.0	2712.9083	4295.499	NaN	NaN	0.6129	0.0483	0.785	0.0362	0.0758	0.0245	0.0304
0.0	0.0	0.0	4162.9083	439.499	NaN	NaN	0.0955	0.0494	0.7841	0.0362	0.0757	0.0244	0.0302
0.0	0.0	0.0	5128.9083	4144.499	NaN	NaN	0.4469	0.0488	0.7832	0.0358	0.077	0.0245	0.0306
0.0	0.0	0.0	3031.9083	5226.499	NaN	NaN	0.6329	0.0476	0.7848	0.0353	0.077	0.0247	0.0306
0.0	0.0	0.0	2025.9083	3766.499	NaN	NaN	0.6502	0.0477	0.7864	0.0348	0.0763	0.0246	0.0302
0.0	0.0	0.0	1708.9083	4111.499	NaN	NaN	0.7064	0.0475	0.7853	0.0346	0.0777	0.0246	0.0304
0.0	0.0	0.0	3759.9083	4746.499	NaN	NaN	0.558	0.0473	0.7847	0.0343	0.0786	0.0247	0.0305
0.0	0.0	0.0	3749.9083	5289.499	NaN	NaN	0.5852	0.0477	0.7853	0.0341	0.0779	0.0247	0.0302
0.0	0.0	0.0	3496.9083	2304.499	NaN	NaN	0.3972	0.0491	0.7847	0.0341	0.0781	0.0243	0.0296
0.0	0.0	0.0	2121.9083	2488.499	NaN	NaN	0.5398	0.0494	0.7834	0.0343	0.0786	0.0244	0.0298
0.0	0.0	0.0	2064.9083	1415.499	NaN	NaN	0.4067	0.0492	0.7836	0.0345	0.0783	0.0245	0.0299
0.0	0.0	0.0	6799.9083	2970.499	NaN	NaN	0.304	0.0486	0.7843	0.0345	0.0776	0.0247	0.0302
0.0	0.0	0.0	3337.9083	2810.499	NaN	NaN	0.4571	0.0475	0.7866	0.0344	0.0766	0.0246	0.0302
0.0	0.0	0.0	2901.9083	2028.499	NaN	NaN	0.4114	0.0467	0.7873	0.0344	0.0767	0.0245	0.0304
0.0	0.0	0.0	6190.9083	7093.499	NaN	NaN	0.534	0.0456	0.7843	0.0344	0.0793	0.0248	0.0315
0.0	0.0	0.0	3379.9083	8064.499	NaN	NaN	0.7047	0.0455	0.7847	0.0342	0.0797	0.0245	0.0314
0.0	0.0	0.0	8082.9083	2889.499	NaN	NaN	0.2633	0.0453	0.7849	0.0341	0.0799	0.0244	0.0314
0.0	0.0	0.0	5767.9083	4405.499	NaN	NaN	0.433	0.0457	0.7817	0.0341	0.0824	0.0241	0.0319
0.0	0.0	0.0	4418.9083	5595.499	NaN	NaN	0.5587	0.0451	0.7829	0.0338	0.0821	0.0241	0.0319
0.0	0.0	0.0	2565.9083	538.499	NaN	NaN	0.1735	0.0455	0.7859	0.0339	0.0796	0.0237	0.0314
0.0	0.0	0.0	4306.9083	4733.499	NaN	NaN	0.5236	0.0459	0.7857	0.0343	0.0787	0.0236	0.0319
0.0	0.0	0.0	3795.9083	4840.499	NaN	NaN	0.5605	0.0458	0.7848	0.0347	0.0787	0.0236	0.0324
0.0	0.0	0.0	4359.9083	3866.499	NaN	NaN	0.47	0.0457	0.7871	0.0349	0.0765	0.0234	0.0324
0.0	0.0	0.0	5236.9083	6147.499	NaN	NaN	0.54	0.0463	0.7848	0.0351	0.0773	0.0235	0.0331
0.0	0.0	0.0	3316.9083	3020.499	NaN	NaN	0.4766	0.0461	0.7857	0.0353	0.0762	0.0234	0.0332
0.0	0.0	0.0	2841.9083	3361.499	NaN	NaN	0.5419	0.0461	0.7855	0.0356	0.0758	0.0238	0.0333
0.0	0.0	0.0	3138.9083	7313.499	NaN	NaN	0.6997	0.0471	0.7848	0.036	0.0749	0.0237	0.0334
0.0	0.0	0.0	6816.9083	5582.499	NaN	NaN	0.4502	0.0465	0.7843	0.0362	0.0754	0.024	0.0335
0.0	0.0	0.0	2472.9083	4540.499	NaN	NaN	0.6474	0.0474	0.783	0.0364	0.076	0.0238	0.0333
0.0	0.0	0.0	3370.9083	7515.499	NaN	NaN	0.6904	0.0477	0.7803	0.0364	0.0778	0.0242	0.0336
0.0	0.0	0.0	3980.9083	1409.499	NaN	NaN	0.2615	0.0489	0.7811	0.0368	0.0771	0.0239	0.0323
0.0	0.0	0.0	2451.9083	4010.499	NaN	NaN	0.6206	0.049	0.7791	0.0369	0.0786	0.0243	0.0321
0.0	0.0	0.0	1613.9083	3068.499	NaN	NaN	0.6553	0.0526	0.775	0.0374	0.0799	0.0238	0.0313
0.0	0.0	0.0	3305.9083	5232.499	NaN	NaN	0.6128	0.053	0.7705	0.0371	0.082	0.025	0.0324
0.0	0.0	0.0	1426.9083	1259.499	NaN	NaN	0.4688	0.0612	0.7649	0.0379	0.0806	0.0237	0.0316
0.0	0.0	0.0	2289.9083	2846.499	NaN	NaN	0.5542	0.0677	0.7544	0.0391	0.0822	0.0237	0.033
0.0	0.0	0.0	1955.9083	-255.501	NaN	NaN	-0.1503	0.079	0.7423	0.0396	0.0831	0.0224	0.0336
0.0	0.0	0.0	2172.9083	3376.499	NaN	NaN	0.6084	0.0805	0.739	0.0394	0.0846	0.0224	0.034
0.0	0.0	0.0	2635.9083	-491.501	NaN	NaN	-0.2292	0.0859	0.7335	0.0393	0.0865	0.0213	0.0336
0.0	0.0	0.0	1670.9083	2908.499	NaN	NaN	0.6351	0.0742	0.7413	0.0385	0.0909	0.0223	0.0328
0.0	0.0	0.0	1444.9083	3056.499	NaN	NaN	0.679	0.07	0.7481	0.0372	0.0907	0.0223	0.0316
0.0	0.0	0.0	1931.9083	709.499	NaN	NaN	0.2686	0.0674	0.7525	0.0367	0.0903	0.0223	0.0309
0.0	0.0	0.0	3050.9083	334.499	NaN	NaN	0.0988	0.0633	0.7558	0.0363	0.0912	0.0227	0.0306
0.0	0.0	0.0	2920.9083	533.499	NaN	NaN	0.1544	0.0605	0.7574	0.036	0.0924	0.0233	0.0305
0.0	0.0	0.0	3196.9083	3027.499	NaN	NaN	0.4864	0.057	0.7601	0.0356	0.0929	0.0238	0.0305
0.0	0.0	0.0	2120.9083	238.499	NaN	NaN	0.1011	0.0537	0.7623	0.0351	0.0936	0.0243	0.031
0.0	0.0	0.0	2698.9083	3904.499	NaN	NaN	0.5913	0.0516	0.7613	0.0347	0.096	0.0247	0.0315
0.0	0.0	0.0	5113.9083	3724.499	NaN	NaN	0.4214	0.05	0.7637	0.0341	0.0964	0.0245	0.0312
0.0	0.0	0.0	5640.9083	3405.499	NaN	NaN	0.3764	0.0492	0.7617	0.0339	0.0996	0.0242	0.0315
0.0	0.0	0.0	2856.9083	2357.499	NaN	NaN	0.4521	0.0484	0.7624	0.0333	0.1008	0.0238	0.0313
0.0	0.0	0.0	2876.9083	4530.499	NaN	NaN	0.6116	0.0473	0.7616	0.0331	0.1028	0.0236	0.0316
0.0	0.0	0.0	2641.9083	2316.499	NaN	NaN	0.4672	0.0464	0.7652	0.0327	0.1012	0.0233	0.0312
0.0	0.0	0.0	4659.9083	4108.499	NaN	NaN	0.4686	0.046	0.7666	0.0326	0.1002	0.0235	0.031
0.0	0.0	0.0	2489.9083	4430.499	NaN	NaN	0.6402	0.0456	0.7714	0.0329	0.0964	0.0235	0.0304
0.0	0.0	0.0	5064.9083	2766.499	NaN	NaN	0.3533	0.0443	0.7729	0.033	0.0956	0.0237	0.0305
0.0	0.0	0.0	2726.9083	3603.499	NaN	NaN	0.5692	0.0443	0.7745	0.0329	0.0944	0.0236	0.0303
0.0	0.0	0.0	4249.9083	4746.499	NaN	NaN	0.5276	0.0439	0.7775	0.0329	0.0917	0.0238	0.0302
0.0	0.0	0.0	4326.9083	2636.499	NaN	NaN	0.3786	0.0438	0.7789	0.0332	0.0901	0.0237	0.0302
0.0	0.0	0.0	4485.9083	3901.499	NaN	NaN	0.4652	0.0437	0.7788	0.0333	0.0903	0.0236	0.0304
0.0	0.0	0.0	2217.9083	8184.499	NaN	NaN	0.7868	0.0439	0.7764	0.0333	0.0916	0.024	0.0307
0.0	0.0	0.0	1137.9083	2343.499	NaN	NaN	0.6731	0.0449	0.7791	0.0336	0.0883	0.0241	0.03
0.0	0.0	0.0	3282.9083	-283.501	NaN	NaN	-0.0945	0.0459	0.7815	0.0343	0.0851	0.024	0.0291
0.0	0.0	0.0	3092.9083	3270.499	NaN	NaN	0.514	0.0478	0.7754	0.0355	0.088	0.0242	0.0291
0.0	0.0	0.0	3248.9083	1837.499	NaN	NaN	0.3613	0.0486	0.7724	0.036	0.0898	0.0246	0.0286
0.0	0.0	0.0	3220.9083	287.499	NaN	NaN	0.0819	0.0507	0.769	0.0367	0.0915	0.0243	0.0279
0.0	0.0	0.0	4653.9083	1635.499	NaN	NaN	0.26	0.052	0.7643	0.0375	0.094	0.0244	0.0278
0.0	0.0	0.0	3889.9083	470.499	NaN	NaN	0.1079	0.0529	0.7607	0.0379	0.0964	0.0246	0.0274
0.0	0.0	0.0	2469.9083	5447.499	NaN	NaN	0.688	0.0532	0.756	0.0385	0.1001	0.0247	0.0276
0.0	0.0	0.0	5856.9083	6940.499	NaN	NaN	0.5423	0.0541	0.7532	0.0384	0.102	0.0249	0.0273
0.0	0.0	0.0	4257.9083	3169.499	NaN	NaN	0.4267	0.054	0.7556	0.0383	0.1005	0.025	0.0265
0.0	0.0	0.0	6313.9083	3594.499	NaN	NaN	0.3628	0.0564	0.7444	0.0395	0.1079	0.0255	0.0263
0.0	0.0	0.0	3411.9083	2613.499	NaN	NaN	0.4337	0.0581	0.7398	0.0399	0.111	0.0255	0.0257
0.0	0.0	0.0	9907.9083	2701.499	NaN	NaN	0.2142	0.0588	0.7377	0.0403	0.1125	0.0254	0.0253
0.0	0.0	0.0	3126.9083	3144.499	NaN	NaN	0.5014	0.0589	0.7367	0.04	0.1146	0.0247	0.025
0.0	0.0	0.0	1229.9083	1166.499	NaN	NaN	0.4868	0.0594	0.7381	0.0393	0.1147	0.0241	0.0245
0.0	0.0	0.0	7993.9083	7444.499	NaN	NaN	0.4822	0.0577	0.7376	0.0386	0.1172	0.0239	0.0251
0.0	0.0	0.0	6482.9083	5342.499	NaN	NaN	0.4518	0.0571	0.7399	0.0373	0.1174	0.0233	0.025
0.0	0.0	0.0	5716.9083	4848.499	NaN	NaN	0.4589	0.0573	0.7417	0.0364	0.1175	0.0224	0.0247
0.0	0.0	0.0	3238.9083	3649.499	NaN	NaN	0.5298	0.0577	0.7436	0.0357	0.1169	0.0216	0.0244
0.0	0.0	0.0	4899.9083	480.499	NaN	NaN	0.0893	0.0566	0.7468	0.0349	0.1165	0.021	0.0242
0.0	0.0	0.0	5718.9083	1773.499	NaN	NaN	0.2367	0.0568	0.7506	0.034	0.1148	0.0199	0.0238
0.0	0.0	0.0	5402.9083	3124.499	NaN	NaN	0.3664	0.0561	0.7497	0.0339	0.1165	0.0197	0.024
0.0	0.0	0.0	3687.9083	531.499	NaN	NaN	0.126	0.0557	0.7524	0.0332	0.1159	0.0192	0.0236
0.0	0.0	0.0	4344.9083	3367.499	NaN	NaN	0.4366	0.0552	0.7528	0.0328	0.1168	0.0188	0.0237
0.0	0.0	0.0	3366.9083	3889.499	NaN	NaN	0.536	0.0549	0.7522	0.0325	0.118	0.0186	0.0237
0.0	0.0	0.0	4118.9083	5231.499	NaN	NaN	0.5595	0.055	0.7526	0.0323	0.1185	0.0181	0.0235
0.0	0.0	0.0	7004.9083	4265.499	NaN	NaN	0.3785	0.056	0.7475	0.0323	0.1221	0.0182	0.0237
0.0	0.0	0.0	4450.9083	3784.499	NaN	NaN	0.4595	0.0574	0.7442	0.0323	0.1243	0.0182	0.0236
0.0	0.0	0.0	4808.9083	2794.499	NaN	NaN	0.3675	0.0594	0.744	0.0323	0.1233	0.0181	0.023
0.0	0.0	0.0	4992.9083	1270.499	NaN	NaN	0.2028	0.0604	0.7455	0.0324	0.1213	0.0178	0.0226
0.0	0.0	0.0	4089.9083	2089.499	NaN	NaN	0.3381	0.0613	0.7438	0.0326	0.122	0.0178	0.0225
0.0	0.0	0.0	4986.9083	3340.499	NaN	NaN	0.4011	0.0604	0.7451	0.0327	0.1216	0.0176	0.0225
0.0	0.0	0.0	4895.9083	5191.499	NaN	NaN	0.5147	0.0597	0.7444	0.0329	0.1224	0.0178	0.0228
0.0	0.0	0.0	2639.9083	3747.499	NaN	NaN	0.5867	0.0587	0.7462	0.0328	0.1222	0.0174	0.0226
0.0	0.0	0.0	768.9083	6631.499	NaN	NaN	0.8961	0.0587	0.745	0.0331	0.123	0.0175	0.0226
0.0	0.0	0.0	1801.9083	3606.499	NaN	NaN	0.6668	0.0589	0.7468	0.0332	0.1214	0.0173	0.0224
0.0	0.0	0.0	7299.9083	4981.499	NaN	NaN	0.4056	0.0593	0.7459	0.0336	0.1214	0.0174	0.0224
0.0	0.0	0.0	3820.9083	3606.499	NaN	NaN	0.4856	0.0604	0.7433	0.0338	0.1229	0.0173	0.0224
0.0	0.0	0.0	6149.9083	5560.499	NaN	NaN	0.4748	0.0603	0.743	0.034	0.1232	0.0173	0.0223
0.0	0.0	0.0	6351.9083	2200.499	NaN	NaN	0.2573	0.0606	0.7409	0.034	0.1247	0.0173	0.0225
0.0	0.0	0.0	6308.9083	4602.499	NaN	NaN	0.4218	0.0599	0.7388	0.0344	0.1266	0.0175	0.0227
0.0	0.0	0.0	3182.9083	2590.499	NaN	NaN	0.4487	0.0598	0.7384	0.0345	0.1268	0.0175	0.0228
0.0	0.0	0.0	3736.9083	4154.499	NaN	NaN	0.5265	0.0589	0.7356	0.0351	0.1294	0.0177	0.0234
0.0	0.0	0.0	5003.9083	3809.499	NaN	NaN	0.4322	0.0585	0.7341	0.0352	0.1308	0.0179	0.0235
0.0	0.0	0.0	3146.9083	2986.499	NaN	NaN	0.4869	0.0587	0.7308	0.0354	0.1332	0.0179	0.024
0.0	0.0	0.0	5829.9083	3269.499	NaN	NaN	0.3593	0.0585	0.7297	0.0352	0.1344	0.018	0.0242
0.0	0.0	0.0	3749.9083	3172.499	NaN	NaN	0.4583	0.059	0.7266	0.0351	0.1368	0.0179	0.0247
0.0	0.0	0.0	4159.9083	4434.499	NaN	NaN	0.516	0.0593	0.7239	0.0351	0.1386	0.0181	0.025
0.0	0.0	0.0	3768.9083	2926.499	NaN	NaN	0.4371	0.0601	0.723	0.0351	0.1385	0.0182	0.0252
0.0	0.0	0.0	4962.9083	6597.499	NaN	NaN	0.5707	0.0604	0.7205	0.0355	0.1396	0.0185	0.0256
0.0	0.0	0.0	4838.9083	3362.499	NaN	NaN	0.41	0.0607	0.7199	0.0354	0.1398	0.0186	0.0256
0.0	0.0	0.0	2632.9083	4694.499	NaN	NaN	0.6407	0.0614	0.7188	0.0356	0.1399	0.0187	0.0255
0.0	0.0	0.0	2309.9083	4575.499	NaN	NaN	0.6645	0.0621	0.717	0.0357	0.141	0.0188	0.0255
0.0	0.0	0.0	3962.9083	1534.499	NaN	NaN	0.2791	0.0631	0.7155	0.036	0.1413	0.0185	0.0256
0.0	0.0	0.0	5038.9083	5937.499	NaN	NaN	0.5409	0.0638	0.706	0.0367	0.1487	0.0185	0.0262
0.0	0.0	0.0	4338.9083	2881.499	NaN	NaN	0.3991	0.0647	0.7049	0.0369	0.1489	0.0183	0.0263
0.0	0.0	0.0	6040.9083	2755.499	NaN	NaN	0.3133	0.0653	0.6959	0.0379	0.1555	0.0184	0.027
0.0	0.0	0.0	4787.9083	1436.499	NaN	NaN	0.2308	0.067	0.6957	0.0382	0.1535	0.0185	0.0271
0.0	0.0	0.0	4468.9083	1647.499	NaN	NaN	0.2694	0.0686	0.6921	0.039	0.1542	0.0186	0.0276
0.0	0.0	0.0	4131.9083	-980.501	NaN	NaN	-0.3	0.0725	0.6899	0.039	0.1521	0.0184	0.0282
0.0	0.0	0.0	2305.9083	1595.499	NaN	NaN	0.409	0.0726	0.6804	0.0399	0.1589	0.0188	0.0293
0.0	0.0	0.0	795.9083	-361.501	NaN	NaN	-0.3	0.0739	0.6846	0.0391	0.1544	0.0186	0.0295
0.0	0.0	0.0	3614.9083	3768.499	NaN	NaN	0.5104	0.0716	0.6715	0.04	0.167	0.0189	0.0311
0.0	0.0	0.0	1527.9083	4397.499	NaN	NaN	0.7421	0.0723	0.6633	0.0395	0.1744	0.019	0.0314
0.0	0.0	0.0	5971.9083	7040.499	NaN	NaN	0.5411	0.0719	0.6583	0.0398	0.179	0.0193	0.0317
0.0	0.0	0.0	10081.9083	3343.499	NaN	NaN	0.249	0.0743	0.6476	0.0397	0.1862	0.02	0.0322
0.0	0.0	0.0	4936.9083	5704.499	NaN	NaN	0.5361	0.0776	0.6314	0.0397	0.1979	0.0206	0.0328
0.0	0.0	0.0	3893.9083	6255.499	NaN	NaN	0.6163	0.0824	0.618	0.0397	0.2048	0.0221	0.033
0.0	0.0	0.0	1619.9083	311.499	NaN	NaN	0.1613	0.0931	0.6056	0.0392	0.2059	0.0231	0.033
0.0	0.0	0.0	3708.9083	803.499	NaN	NaN	0.1781	0.1014	0.5835	0.0414	0.2142	0.0248	0.0347
0.0	0.0	0.0	863.9083	1869.499	NaN	NaN	0.6839	0.1117	0.5627	0.0428	0.221	0.0261	0.0358
0.0	0.0	0.0	4197.9083	2629.499	NaN	NaN	0.3851	0.1062	0.5524	0.0447	0.2324	0.0273	0.037
0.0	0.0	0.0	1976.9083	2271.499	NaN	NaN	0.5347	0.1091	0.5453	0.0454	0.2351	0.0288	0.0363
0.0	0.0	0.0	3411.9083	4219.499	NaN	NaN	0.5529	0.1077	0.5484	0.0463	0.2327	0.0291	0.0359
0.0	0.0	0.0	2057.9083	4382.499	NaN	NaN	0.6805	0.1074	0.5466	0.0473	0.233	0.0303	0.0354
0.0	0.0	0.0	963.9083	-471.501	NaN	NaN	-0.3	0.1147	0.5537	0.0464	0.2211	0.0303	0.0338
0.0	0.0	0.0	3877.9083	2334.499	NaN	NaN	0.3758	0.1211	0.5429	0.0488	0.2209	0.0318	0.0345
0.0	0.0	0.0	2761.9083	-853.501	NaN	NaN	-0.3	0.1358	0.5395	0.0491	0.2095	0.0318	0.0342
0.0	0.0	0.0	2171.9083	376.499	NaN	NaN	0.1477	0.1379	0.5319	0.0513	0.2111	0.0329	0.0349
0.0	0.0	0.0	2189.9083	3085.499	NaN	NaN	0.5849	0.1326	0.5357	0.0522	0.2115	0.0334	0.0346
0.0	0.0	0.0	3429.9083	1982.499	NaN	NaN	0.3663	0.1252	0.5427	0.0531	0.2108	0.0341	0.0342
0.0	0.0	0.0	2454.9083	-616.501	NaN	NaN	-0.3	0.125	0.5525	0.0525	0.2033	0.0338	0.033
0.0	0.0	0.0	5090.9083	1311.499	NaN	NaN	0.2048	0.1212	0.5502	0.054	0.2069	0.0346	0.0331
0.0	0.0	0.0	2373.9083	2304.499	NaN	NaN	0.4926	0.1203	0.5562	0.0529	0.2038	0.0346	0.0323
0.0	0.0	0.0	1483.9083	-149.501	NaN	NaN	-0.112	0.1264	0.5595	0.0517	0.1966	0.0344	0.0314
0.0	0.0	0.0	1878.9083	3512.499	NaN	NaN	0.6515	0.1312	0.55	0.053	0.1985	0.0356	0.0317
0.0	0.0	0.0	4174.9083	3461.499	NaN	NaN	0.4533	0.1322	0.5478	0.0529	0.1994	0.0359	0.0318
0.0	0.0	0.0	4418.9083	3403.499	NaN	NaN	0.4351	0.1358	0.5382	0.054	0.2026	0.0371	0.0321
0.0	0.0	0.0	6052.9083	1921.499	NaN	NaN	0.241	0.1371	0.5315	0.0547	0.2064	0.0379	0.0325
0.0	0.0	0.0	3406.9083	924.499	NaN	NaN	0.2134	0.1401	0.5235	0.0551	0.2095	0.039	0.0327
0.0	0.0	0.0	3771.9083	-656.501	NaN	NaN	-0.2107	0.1409	0.5258	0.0547	0.2069	0.0391	0.0326
0.0	0.0	0.0	2968.9083	386.499	NaN	NaN	0.1152	0.1433	0.5233	0.0554	0.2057	0.0396	0.0327
0.0	0.0	0.0	4002.9083	2094.499	NaN	NaN	0.3435	0.1385	0.5295	0.0554	0.2044	0.0394	0.0329
0.0	0.0	0.0	1992.9083	2064.499	NaN	NaN	0.5088	0.1412	0.5282	0.0554	0.2028	0.0395	0.0329
0.0	0.0	0.0	661.9083	1334.499	NaN	NaN	0.6685	0.1436	0.5237	0.0563	0.2032	0.0398	0.0335
0.0	0.0	0.0	2122.9083	-178.501	NaN	NaN	-0.0918	0.1504	0.5146	0.0567	0.2039	0.0406	0.0338
0.0	0.0	0.0	2969.9083	773.499	NaN	NaN	0.2066	0.1505	0.5086	0.0581	0.2068	0.0415	0.0345
0.0	0.0	0.0	2386.9083	266.499	NaN	NaN	0.1004	0.1513	0.5064	0.0584	0.2075	0.0418	0.0347
0.0	0.0	0.0	1894.9083	1186.499	NaN	NaN	0.3851	0.1489	0.5036	0.0593	0.2111	0.0422	0.035
0.0	0.0	0.0	4135.9083	2478.499	NaN	NaN	0.3747	0.1428	0.504	0.0602	0.2152	0.0426	0.0353
0.0	0.0	0.0	3731.9083	2226.499	NaN	NaN	0.3737	0.1413	0.5076	0.0597	0.2138	0.0425	0.0351
0.0	0.0	0.0	4206.9083	988.499	NaN	NaN	0.1903	0.1409	0.5067	0.0598	0.2148	0.0427	0.0352
0.0	0.0	0.0	1943.9083	1594.499	NaN	NaN	0.4506	0.1401	0.504	0.0603	0.2172	0.043	0.0354
0.0	0.0	0.0	3690.9083	1973.499	NaN	NaN	0.3484	0.1376	0.5056	0.0603	0.2181	0.043	0.0354
0.0	0.0	0.0	2039.9083	3031.499	NaN	NaN	0.5978	0.1383	0.5096	0.0595	0.2144	0.0429	0.0352
0.0	0.0	0.0	3311.9083	159.499	NaN	NaN	0.0459	0.1386	0.51	0.059	0.2147	0.0426	0.0352
0.0	0.0	0.0	3349.9083	4991.499	NaN	NaN	0.5984	0.1365	0.5052	0.0602	0.2191	0.0432	0.0357
0.0	0.0	0.0	3106.9083	3136.499	NaN	NaN	0.5024	0.1324	0.5132	0.0593	0.2174	0.0424	0.0353
0.0	0.0	0.0	1463.9083	2612.499	NaN	NaN	0.6409	0.1303	0.5259	0.0585	0.2092	0.0416	0.0345
0.0	0.0	0.0	3298.9083	1561.499	NaN	NaN	0.3213	0.1286	0.5301	0.0587	0.2074	0.0409	0.0343
0.0	0.0	0.0	4494.9083	2677.499	NaN	NaN	0.3733	0.1259	0.5386	0.0588	0.2027	0.0403	0.0337
0.0	0.0	0.0	4437.9083	4179.499	NaN	NaN	0.485	0.1235	0.5494	0.0579	0.1971	0.039	0.0332
0.0	0.0	0.0	3306.9083	2063.499	NaN	NaN	0.3842	0.1238	0.5554	0.0572	0.1928	0.0381	0.0327
0.0	0.0	0.0	1230.9083	3812.499	NaN	NaN	0.7559	0.1224	0.5557	0.0575	0.1936	0.0379	0.0329
0.0	0.0	0.0	3360.9083	3370.499	NaN	NaN	0.5007	0.1212	0.5614	0.0573	0.1902	0.0374	0.0325
0.0	0.0	0.0	2976.9083	7633.499	NaN	NaN	0.7194	0.116	0.5709	0.0582	0.1851	0.0371	0.0327
0.0	0.0	0.0	904.9083	1122.499	NaN	NaN	0.5537	0.1175	0.5713	0.0579	0.1842	0.0368	0.0324
0.0	0.0	0.0	3537.9083	5298.499	NaN	NaN	0.5996	0.1159	0.5667	0.0603	0.1865	0.0376	0.033
0.0	0.0	0.0	3177.9083	5363.499	NaN	NaN	0.6279	0.112	0.5812	0.0586	0.1797	0.036	0.0325
0.0	0.0	0.0	4379.9083	2211.499	NaN	NaN	0.3355	0.1131	0.5841	0.0585	0.1763	0.0357	0.0323
0.0	0.0	0.0	2716.9083	5626.499	NaN	NaN	0.6744	0.115	0.5698	0.0601	0.1851	0.0367	0.0333
0.0	0.0	0.0	1958.9083	5256.499	NaN	NaN	0.7285	0.1203	0.5655	0.059	0.1857	0.0367	0.0328
0.0	0.0	0.0	6249.9083	3831.499	NaN	NaN	0.3801	0.1196	0.5609	0.0598	0.1887	0.0373	0.0338
0.0	0.0	0.0	2460.9083	-1423.501	NaN	NaN	-0.3	0.1291	0.5685	0.0576	0.1767	0.0358	0.0323
0.0	0.0	0.0	2590.9083	1537.499	NaN	NaN	0.3724	0.1283	0.5599	0.0596	0.1816	0.037	0.0335
0.0	0.0	0.0	3416.9083	1131.499	NaN	NaN	0.2488	0.1288	0.5638	0.0587	0.1791	0.0366	0.0331
0.0	0.0	0.0	784.9083	1960.499	NaN	NaN	0.7141	0.1258	0.5668	0.0595	0.178	0.0367	0.0332
0.0	0.0	0.0	3470.9083	700.499	NaN	NaN	0.1679	0.129	0.5677	0.0593	0.1747	0.0366	0.0327
0.0	0.0	0.0	4423.9083	1008.499	NaN	NaN	0.1856	0.13	0.5553	0.0602	0.1834	0.0381	0.0331
0.0	0.0	0.0	362.9083	2997.499	NaN	NaN	0.892	0.1295	0.5512	0.0602	0.1876	0.0385	0.0329
0.0	0.0	0.0	2385.9083	2877.499	NaN	NaN	0.5467	0.1309	0.5494	0.0604	0.1873	0.039	0.033
0.0	0.0	0.0	3919.9083	1792.499	NaN	NaN	0.3138	0.1351	0.546	0.0598	0.1869	0.0392	0.0329
0.0	0.0	0.0	1510.9083	3391.499	NaN	NaN	0.6918	0.1388	0.532	0.0607	0.1938	0.041	0.0337
0.0	0.0	0.0	1433.9083	3364.499	NaN	NaN	0.7012	0.1464	0.5269	0.0605	0.19	0.0418	0.0344
0.0	0.0	0.0	1734.9083	350.499	NaN	NaN	0.1681	0.1683	0.5122	0.062	0.1787	0.0424	0.0364
0.0	0.0	0.0	2170.9083	-1314.501	NaN	NaN	-0.3	0.1924	0.489	0.0651	0.1715	0.0428	0.0391
0.0	0.0	0.0	1086.9083	1632.499	NaN	NaN	0.6003	0.1897	0.4748	0.0692	0.1805	0.0449	0.0409
0.0	0.0	0.0	2801.9083	2661.499	NaN	NaN	0.4872	0.1679	0.4796	0.0721	0.1915	0.0471	0.0418
0.0	0.0	0.0	4545.9083	2271.499	NaN	NaN	0.3332	0.1566	0.4899	0.0724	0.1917	0.0478	0.0415
0.0	0.0	0.0	1335.9083	1380.499	NaN	NaN	0.5082	0.1619	0.4794	0.0719	0.196	0.0495	0.0413
0.0	0.0	0.0	1067.9083	5227.499	NaN	NaN	0.8304	0.1611	0.4667	0.0729	0.2058	0.0515	0.042
0.0	0.0	0.0	114.9083	7222.499	NaN	NaN	0.9843	0.161	0.4634	0.0721	0.2087	0.0528	0.042
0.0	0.0	0.0	428.9083	3248.499	NaN	NaN	0.8834	0.1697	0.4594	0.0707	0.2044	0.0532	0.0425
0.0	0.0	0.0	3085.9083	-971.501	NaN	NaN	-0.3	0.1758	0.4586	0.0709	0.1993	0.0529	0.0426
0.0	0.0	0.0	1328.9083	3073.499	NaN	NaN	0.6981	0.1767	0.4492	0.0734	0.2042	0.0534	0.0432
0.0	0.0	0.0	4141.9083	3482.499	NaN	NaN	0.4568	0.1624	0.4618	0.0728	0.2076	0.0522	0.0431
0.0	0.0	0.0	570.9083	763.499	NaN	NaN	0.5722	0.1645	0.4632	0.0731	0.2044	0.0523	0.0425
0.0	0.0	0.0	4378.9083	1222.499	NaN	NaN	0.2182	0.1589	0.4632	0.0757	0.2073	0.0525	0.0425
0.0	0.0	0.0	3076.9083	1556.499	NaN	NaN	0.3359	0.1543	0.4699	0.0764	0.2051	0.0524	0.0419
0.0	0.0	0.0	504.9083	5894.499	NaN	NaN	0.9211	0.1504	0.4745	0.0782	0.203	0.0524	0.0415
0.0	0.0	0.0	3231.9083	3247.499	NaN	NaN	0.5012	0.1519	0.4734	0.077	0.2044	0.0519	0.0414
0.0	0.0	0.0	1657.9083	5024.499	NaN	NaN	0.7519	0.1562	0.469	0.0758	0.2062	0.0514	0.0414
0.0	0.0	0.0	2661.9083	2348.499	NaN	NaN	0.4687	0.1545	0.4736	0.0732	0.2068	0.0505	0.0413
0.0	0.0	0.0	1807.9083	807.499	NaN	NaN	0.3087	0.1609	0.4712	0.0726	0.2036	0.0505	0.0411
0.0	0.0	0.0	-50.0917	5860.499	NaN	NaN	1.0086	0.1517	0.4839	0.0732	0.2014	0.0487	0.0411
0.0	0.0	0.0	1627.9083	2970.499	NaN	NaN	0.646	0.1502	0.4951	0.0723	0.1951	0.0469	0.0403
0.0	0.0	0.0	2727.9083	5196.499	NaN	NaN	0.6558	0.142	0.5121	0.073	0.1884	0.0444	0.0401
0.0	0.0	0.0	641.9083	2031.499	NaN	NaN	0.7599	0.1354	0.5456	0.0689	0.1717	0.0398	0.0385
0.0	0.0	0.0	2054.9083	1467.499	NaN	NaN	0.4166	0.1333	0.5606	0.0686	0.1617	0.0379	0.038
0.0	0.0	0.0	2972.9083	1762.499	NaN	NaN	0.3722	0.134	0.5736	0.0665	0.1538	0.035	0.037
0.0	0.0	0.0	1997.9083	2447.499	NaN	NaN	0.5506	0.1307	0.5786	0.0692	0.1499	0.0341	0.0375
0.0	0.0	0.0	4674.9083	20.499	NaN	NaN	0.0044	0.1322	0.5892	0.069	0.1401	0.0328	0.0368
0.0	0.0	0.0	3815.9083	-741.501	NaN	NaN	-0.2412	0.1282	0.5907	0.0707	0.1394	0.0334	0.0376
0.0	0.0	0.0	218.9083	-768.501	NaN	NaN	1.3	0.1311	0.5929	0.0684	0.1378	0.0328	0.037
0.0	0.0	0.0	2767.9083	3982.499	NaN	NaN	0.59	0.1255	0.5943	0.0688	0.1406	0.0331	0.0377
0.0	0.0	0.0	5303.9083	3378.499	NaN	NaN	0.3891	0.1199	0.6012	0.0688	0.1391	0.0333	0.0377
0.0	0.0	0.0	5363.9083	5657.499	NaN	NaN	0.5133	0.1214	0.5901	0.0688	0.1465	0.0345	0.0387
0.0	0.0	0.0	5430.9083	1216.499	NaN	NaN	0.183	0.128	0.5837	0.0665	0.1488	0.035	0.0379
0.0	0.0	0.0	6975.9083	911.499	NaN	NaN	0.1156	0.131	0.5774	0.0664	0.151	0.0362	0.038
0.0	0.0	0.0	11342.9083	1643.499	NaN	NaN	0.1266	0.1339	0.5691	0.0663	0.1551	0.0377	0.038
0.0	0.0	0.0	3285.9083	4360.499	NaN	NaN	0.5703	0.1369	0.5623	0.066	0.1579	0.0388	0.038
0.0	0.0	0.0	1260.9083	1689.499	NaN	NaN	0.5726	0.1409	0.5738	0.0622	0.1497	0.0374	0.0361
0.0	0.0	0.0	4641.9083	1970.499	NaN	NaN	0.298	0.1396	0.5734	0.0628	0.1498	0.0378	0.0367
0.0	0.0	0.0	4615.9083	1848.499	NaN	NaN	0.286	0.1391	0.5934	0.0581	0.1398	0.0351	0.0344
0.0	0.0	0.0	789.9083	3214.499	NaN	NaN	0.8027	0.1348	0.604	0.0598	0.1318	0.0344	0.0352
0.0	0.0	0.0	712.9083	-2915.501	NaN	NaN	1.3	0.1544	0.6014	0.0583	0.1196	0.0324	0.0339
0.0	0.0	0.0	1707.9083	509.499	NaN	NaN	0.2298	0.1455	0.6042	0.0589	0.1236	0.0324	0.0355
0.0	0.0	0.0	1621.9083	2189.499	NaN	NaN	0.5745	0.1356	0.6207	0.0588	0.1179	0.0311	0.0359
0.0	0.0	0.0	3752.9083	40.499	NaN	NaN	0.0107	0.1304	0.6292	0.0592	0.1144	0.0304	0.0363
0.0	0.0	0.0	3840.9083	-1155.501	NaN	NaN	-0.3	0.1294	0.6309	0.0594	0.1138	0.03	0.0365
0.0	0.0	0.0	4212.9083	2394.499	NaN	NaN	0.3624	0.1236	0.6306	0.0612	0.1163	0.0304	0.0379
0.0	0.0	0.0	2517.9083	-190.501	NaN	NaN	-0.0819	0.121	0.6453	0.0609	0.1071	0.0287	0.0371
0.0	0.0	0.0	3253.9083	1617.499	NaN	NaN	0.332	0.1189	0.639	0.0642	0.1097	0.0297	0.0385
0.0	0.0	0.0	4556.9083	392.499	NaN	NaN	0.0793	0.1189	0.6365	0.0663	0.1096	0.0298	0.0389
0.0	0.0	0.0	4205.9083	2569.499	NaN	NaN	0.3792	0.1177	0.6275	0.0687	0.1149	0.0313	0.0399
0.0	0.0	0.0	2024.9083	2791.499	NaN	NaN	0.5796	0.1218	0.6125	0.0706	0.1216	0.0328	0.0408
0.0	0.0	0.0	1872.9083	1741.499	NaN	NaN	0.4818	0.1256	0.5983	0.0718	0.1285	0.0343	0.0414
0.0	0.0	0.0	1460.9083	3293.499	NaN	NaN	0.6927	0.1355	0.5771	0.0736	0.1354	0.0364	0.0421
0.0	0.0	0.0	3283.9083	1867.499	NaN	NaN	0.3625	0.1373	0.5627	0.0763	0.142	0.0383	0.0435
0.0	0.0	0.0	167.9083	1552.499	NaN	NaN	0.9024	0.1461	0.5435	0.0788	0.1474	0.0402	0.0441
0.0	0.0	0.0	4105.9083	2493.499	NaN	NaN	0.3778	0.1448	0.5345	0.0821	0.1515	0.0414	0.0456
0.0	0.0	0.0	2079.9083	461.499	NaN	NaN	0.1816	0.1469	0.5282	0.0832	0.1528	0.0424	0.0466
0.0	0.0	0.0	-222.0917	-904.501	NaN	NaN	0.8029	0.1543	0.5176	0.0846	0.1536	0.043	0.0468
0.0	0.0	0.0	2257.9083	1744.499	NaN	NaN	0.4359	0.1542	0.502	0.0882	0.1622	0.0452	0.0482
0.0	0.0	0.0	1273.9083	1092.499	NaN	NaN	0.4617	0.1525	0.4964	0.0911	0.165	0.0463	0.0487
0.0	0.0	0.0	2333.9083	2185.499	NaN	NaN	0.4836	0.1548	0.4874	0.0932	0.168	0.048	0.0486
0.0	0.0	0.0	813.9083	2392.499	NaN	NaN	0.7462	0.1639	0.4672	0.0973	0.1731	0.0501	0.0483
0.0	0.0	0.0	2471.9083	2564.499	NaN	NaN	0.5092	0.1633	0.4585	0.1003	0.178	0.0517	0.0483
0.0	0.0	0.0	2728.9083	785.499	NaN	NaN	0.2235	0.1716	0.45	0.1027	0.1756	0.0527	0.0474
0.0	0.0	0.0	3645.9083	2194.499	NaN	NaN	0.3757	0.1764	0.4395	0.1045	0.1783	0.0539	0.0475
0.0	0.0	0.0	320.9083	-1249.501	NaN	NaN	1.3	0.1848	0.4288	0.1031	0.1818	0.0536	0.0478
0.0	0.0	0.0	1197.9083	1413.499	NaN	NaN	0.5413	0.1874	0.4225	0.1041	0.1836	0.0541	0.0483
0.0	0.0	0.0	1381.9083	3556.499	NaN	NaN	0.7202	0.1862	0.4255	0.1028	0.1841	0.0528	0.0485
0.0	0.0	0.0	1216.9083	-1998.501	NaN	NaN	1.3	0.1879	0.4293	0.1043	0.1789	0.0513	0.0482
0.0	0.0	0.0	6805.9083	3200.499	NaN	NaN	0.3198	0.178	0.4426	0.1063	0.1747	0.0505	0.0479
0.0	0.0	0.0	4721.9083	1485.499	NaN	NaN	0.2393	0.1705	0.4561	0.1069	0.1702	0.049	0.0473
0.0	0.0	0.0	2863.9083	4311.499	NaN	NaN	0.6009	0.1666	0.4678	0.1058	0.1662	0.0466	0.0471
0.0	0.0	0.0	-411.0917	1226.499	NaN	NaN	1.3	0.1716	0.4672	0.1073	0.1621	0.0446	0.0471
0.0	0.0	0.0	28.9083	1517.499	NaN	NaN	0.9813	0.1689	0.4744	0.1081	0.1589	0.0422	0.0475
0.0	0.0	0.0	1774.9083	818.499	NaN	NaN	0.3156	0.1647	0.4819	0.111	0.1544	0.0405	0.0475
0.0	0.0	0.0	1710.9083	1607.499	NaN	NaN	0.4844	0.1573	0.485	0.1154	0.1553	0.0395	0.0475
0.0	0.0	0.0	607.9083	2247.499	NaN	NaN	0.7871	0.1492	0.4913	0.1188	0.1545	0.0391	0.0471
0.0	0.0	0.0	4704.9083	792.499	NaN	NaN	0.1442	0.1436	0.4905	0.1247	0.1548	0.039	0.0473
0.0	0.0	0.0	3916.9083	3632.499	NaN	NaN	0.4812	0.1402	0.491	0.1287	0.1536	0.039	0.0476
0.0	0.0	0.0	2396.9083	2583.499	NaN	NaN	0.5187	0.1394	0.489	0.1314	0.1532	0.039	0.048
0.0	0.0	0.0	3711.9083	-65.501	NaN	NaN	-0.018	0.1395	0.4862	0.1333	0.1527	0.0397	0.0485
0.0	0.0	0.0	3875.9083	4657.499	NaN	NaN	0.5458	0.1417	0.483	0.1314	0.1549	0.0401	0.049
0.0	0.0	0.0	3598.9083	2118.499	NaN	NaN	0.3705	0.1423	0.4836	0.1286	0.155	0.041	0.0494
0.0	0.0	0.0	5759.9083	4148.499	NaN	NaN	0.4187	0.1443	0.4825	0.1262	0.1551	0.0424	0.0494
0.0	0.0	0.0	4742.9083	4660.499	NaN	NaN	0.4956	0.1487	0.4814	0.1197	0.1577	0.0435	0.0491
0.0	0.0	0.0	4957.9083	5056.499	NaN	NaN	0.5049	0.1519	0.4827	0.1142	0.1585	0.0441	0.0486
0.0	0.0	0.0	5144.9083	1617.499	NaN	NaN	0.2392	0.1554	0.4847	0.1085	0.1586	0.0449	0.0479
0.0	0.0	0.0	4065.9083	3072.499	NaN	NaN	0.4304	0.1547	0.4916	0.1033	0.1587	0.0447	0.047
0.0	0.0	0.0	513.9083	1581.499	NaN	NaN	0.7547	0.156	0.4961	0.0997	0.1579	0.0444	0.046
0.0	0.0	0.0	3831.9083	611.499	NaN	NaN	0.1376	0.1543	0.5015	0.0979	0.1571	0.0441	0.0452
0.0	0.0	0.0	2944.9083	2887.499	NaN	NaN	0.4951	0.1567	0.5024	0.0953	0.1575	0.0436	0.0446
0.0	0.0	0.0	4217.9083	2172.499	NaN	NaN	0.34	0.1585	0.5062	0.0929	0.1555	0.043	0.0439
0.0	0.0	0.0	3039.9083	-699.501	NaN	NaN	-0.2989	0.1658	0.5012	0.0917	0.155	0.0427	0.0436
0.0	0.0	0.0	992.9083	1485.499	NaN	NaN	0.5994	0.1663	0.4983	0.0918	0.1572	0.0424	0.044
0.0	0.0	0.0	1411.9083	1233.499	NaN	NaN	0.4663	0.1648	0.5026	0.0932	0.1539	0.0419	0.0437
0.0	0.0	0.0	2947.9083	-689.501	NaN	NaN	-0.3	0.1587	0.5102	0.0958	0.1496	0.0422	0.0434
0.0	0.0	0.0	3924.9083	923.499	NaN	NaN	0.1905	0.1548	0.5077	0.0966	0.1542	0.0425	0.0442
0.0	0.0	0.0	912.9083	5603.499	NaN	NaN	0.8599	0.1508	0.5078	0.0964	0.1579	0.0423	0.0448
0.0	0.0	0.0	2414.9083	2423.499	NaN	NaN	0.5009	0.1508	0.5125	0.094	0.157	0.0416	0.0442
0.0	0.0	0.0	5184.9083	2217.499	NaN	NaN	0.2996	0.1506	0.5122	0.0948	0.156	0.0419	0.0444
0.0	0.0	0.0	4672.9083	2075.499	NaN	NaN	0.3076	0.1535	0.5079	0.0933	0.1589	0.0418	0.0445
0.0	0.0	0.0	7367.9083	2773.499	NaN	NaN	0.2735	0.1556	0.5047	0.0925	0.1605	0.042	0.0446
0.0	0.0	0.0	8886.9083	5635.499	NaN	NaN	0.3881	0.1548	0.5042	0.0912	0.1632	0.0419	0.0447
0.0	0.0	0.0	4990.9083	185.499	NaN	NaN	0.0358	0.1572	0.5031	0.0896	0.164	0.042	0.0441
0.0	0.0	0.0	4069.9083	4508.499	NaN	NaN	0.5256	0.1555	0.5033	0.0906	0.164	0.0422	0.0444
0.0	0.0	0.0	5201.9083	2438.499	NaN	NaN	0.3192	0.1515	0.5076	0.0926	0.162	0.0419	0.0444
0.0	0.0	0.0	3951.9083	4089.499	NaN	NaN	0.5086	0.1464	0.5172	0.0953	0.1561	0.0408	0.0442
0.0	0.0	0.0	5647.9083	1220.499	NaN	NaN	0.1777	0.1421	0.5266	0.0956	0.1521	0.0393	0.0444
0.0	0.0	0.0	1275.9083	160.499	NaN	NaN	0.1117	0.1398	0.5301	0.0964	0.1505	0.0385	0.0446
0.0	0.0	0.0	944.9083	2704.499	NaN	NaN	0.7411	0.1371	0.5336	0.0988	0.1481	0.0379	0.0446
0.0	0.0	0.0	1261.9083	4272.499	NaN	NaN	0.772	0.1317	0.5415	0.1027	0.1422	0.0372	0.0446
0.0	0.0	0.0	4025.9083	336.499	NaN	NaN	0.0771	0.1262	0.5513	0.1033	0.1388	0.0362	0.0442
0.0	0.0	0.0	3370.9083	1008.499	NaN	NaN	0.2303	0.123	0.5539	0.1071	0.1356	0.0364	0.044
0.0	0.0	0.0	3527.9083	2890.499	NaN	NaN	0.4503	0.1182	0.5614	0.1077	0.1329	0.0358	0.0439
0.0	0.0	0.0	3432.9083	2557.499	NaN	NaN	0.4269	0.1121	0.5743	0.1089	0.1266	0.0348	0.0433
0.0	0.0	0.0	3397.9083	716.499	NaN	NaN	0.1741	0.1067	0.5853	0.1102	0.1211	0.0339	0.0428
0.0	0.0	0.0	3118.9083	2219.499	NaN	NaN	0.4158	0.1036	0.5904	0.1109	0.1186	0.0337	0.0427
0.0	0.0	0.0	2367.9083	4372.499	NaN	NaN	0.6487	0.0994	0.5972	0.111	0.1165	0.0333	0.0426
0.0	0.0	0.0	2448.9083	3912.499	NaN	NaN	0.615	0.0965	0.6047	0.111	0.1128	0.0328	0.0422
0.0	0.0	0.0	2666.9083	2370.499	NaN	NaN	0.4706	0.0956	0.6077	0.1096	0.1123	0.0326	0.0422
0.0	0.0	0.0	3179.9083	2487.499	NaN	NaN	0.4389	0.0945	0.6129	0.1069	0.1116	0.0321	0.042
0.0	0.0	0.0	2570.9083	1805.499	NaN	NaN	0.4126	0.0923	0.6215	0.1063	0.1073	0.0312	0.0414
0.0	0.0	0.0	5026.9083	872.499	NaN	NaN	0.1479	0.0902	0.6307	0.1036	0.1043	0.0306	0.0406
0.0	0.0	0.0	768.9083	3538.499	NaN	NaN	0.8215	0.0903	0.6339	0.1018	0.1036	0.0303	0.0402
0.0	0.0	0.0	6118.9083	3023.499	NaN	NaN	0.3307	0.0881	0.6446	0.0961	0.1021	0.0299	0.0393
0.0	0.0	0.0	3693.9083	2922.499	NaN	NaN	0.4417	0.0889	0.6486	0.0933	0.1012	0.0295	0.0386
0.0	0.0	0.0	3720.9083	831.499	NaN	NaN	0.1827	0.0891	0.6533	0.0883	0.102	0.0291	0.0382
0.0	0.0	0.0	2159.9083	1943.499	NaN	NaN	0.4736	0.0903	0.6545	0.0863	0.1023	0.029	0.0376
0.0	0.0	0.0	4871.9083	1585.499	NaN	NaN	0.2455	0.0893	0.6618	0.0825	0.1009	0.0287	0.0367
0.0	0.0	0.0	3733.9083	2555.499	NaN	NaN	0.4063	0.0908	0.6598	0.0804	0.1032	0.0291	0.0367
0.0	0.0	0.0	361.9083	1475.499	NaN	NaN	0.803	0.0923	0.6661	0.0758	0.1019	0.028	0.0358
0.0	0.0	0.0	1446.9083	2218.499	NaN	NaN	0.6053	0.0937	0.667	0.0727	0.1031	0.0277	0.0359
0.0	0.0	0.0	1169.9083	699.499	NaN	NaN	0.3742	0.0969	0.6692	0.0701	0.1015	0.027	0.0353
0.0	0.0	0.0	1879.9083	2220.499	NaN	NaN	0.5415	0.0992	0.6588	0.0701	0.1077	0.028	0.0362
0.0	0.0	0.0	2315.9083	2609.499	NaN	NaN	0.5298	0.1042	0.6498	0.0694	0.1116	0.0282	0.0367
0.0	0.0	0.0	3256.9083	2966.499	NaN	NaN	0.4767	0.1046	0.6438	0.0697	0.1154	0.0291	0.0374
0.0	0.0	0.0	1983.9083	-561.501	NaN	NaN	-0.3	0.1072	0.6406	0.0717	0.1141	0.029	0.0374
0.0	0.0	0.0	3651.9083	3996.499	NaN	NaN	0.5225	0.107	0.632	0.0739	0.1186	0.0302	0.0383
0.0	0.0	0.0	2715.9083	5392.499	NaN	NaN	0.6651	0.1082	0.6248	0.0761	0.1208	0.0306	0.0394
0.0	0.0	0.0	3013.9083	830.499	NaN	NaN	0.216	0.1124	0.6145	0.0781	0.1233	0.0313	0.0404
0.0	0.0	0.0	2926.9083	1782.499	NaN	NaN	0.3785	0.1173	0.5996	0.0813	0.128	0.0324	0.0414
0.0	0.0	0.0	2971.9083	4093.499	NaN	NaN	0.5794	0.1187	0.5896	0.0846	0.1315	0.0332	0.0424
0.0	0.0	0.0	894.9083	1467.499	NaN	NaN	0.6212	0.1216	0.5816	0.0884	0.1313	0.0335	0.0435
0.0	0.0	0.0	2401.9083	2827.499	NaN	NaN	0.5407	0.1229	0.5718	0.0933	0.1334	0.0344	0.0443
0.0	0.0	0.0	2909.9083	1888.499	NaN	NaN	0.3936	0.1248	0.5586	0.0986	0.1369	0.0357	0.0454
0.0	0.0	0.0	3762.9083	2347.499	NaN	NaN	0.3842	0.1273	0.5487	0.1014	0.1397	0.0365	0.0463
0.0	0.0	0.0	1702.9083	-262.501	NaN	NaN	-0.1822	0.1297	0.5412	0.1034	0.1417	0.0372	0.0468
0.0	0.0	0.0	4954.9083	10.499	NaN	NaN	0.0021	0.1317	0.5323	0.1069	0.1435	0.0386	0.047
0.0	0.0	0.0	6949.9083	3364.499	NaN	NaN	0.3262	0.132	0.5265	0.1107	0.1441	0.04	0.0467
0.0	0.0	0.0	4366.9083	4210.499	NaN	NaN	0.4909	0.1342	0.5187	0.112	0.1475	0.0412	0.0465
0.0	0.0	0.0	5497.9083	3453.499	NaN	NaN	0.3858	0.1357	0.5139	0.1119	0.1497	0.0422	0.0466
0.0	0.0	0.0	5691.9083	2860.499	NaN	NaN	0.3345	0.1374	0.51	0.1117	0.1512	0.0433	0.0464
0.0	0.0	0.0	5440.9083	1936.499	NaN	NaN	0.2625	0.14	0.5066	0.1102	0.1529	0.0437	0.0466
0.0	0.0	0.0	594.9083	8031.499	NaN	NaN	0.931	0.1423	0.5056	0.1093	0.1524	0.0433	0.0472
0.0	0.0	0.0	-619.0917	2067.499	NaN	NaN	1.3	0.1469	0.503	0.1058	0.1534	0.0427	0.0481
0.0	0.0	0.0	4303.9083	1347.499	NaN	NaN	0.2384	0.1515	0.4953	0.1061	0.1544	0.0439	0.0487
0.0	0.0	0.0	3281.9083	5303.499	NaN	NaN	0.6177	0.154	0.49	0.1064	0.1563	0.0444	0.049
0.0	0.0	0.0	1160.9083	2017.499	NaN	NaN	0.6348	0.1557	0.4858	0.107	0.1577	0.0445	0.0493
0.0	0.0	0.0	925.9083	1463.499	NaN	NaN	0.6125	0.1557	0.4837	0.1083	0.1585	0.0445	0.0493
0.0	0.0	0.0	459.9083	2773.499	NaN	NaN	0.8578	0.1541	0.4817	0.1121	0.1581	0.0448	0.0492
0.0	0.0	0.0	3344.9083	2893.499	NaN	NaN	0.4638	0.1522	0.4812	0.1152	0.1572	0.0452	0.0491
0.0	0.0	0.0	4515.9083	4981.499	NaN	NaN	0.5245	0.1515	0.4784	0.1185	0.1567	0.0462	0.0487
0.0	0.0	0.0	2578.9083	3220.499	NaN	NaN	0.5553	0.1553	0.4697	0.1171	0.1618	0.0471	0.0489
0.0	0.0	0.0	4531.9083	4481.499	NaN	NaN	0.4972	0.1569	0.4698	0.1162	0.1614	0.0465	0.0492
0.0	0.0	0.0	4248.9083	754.499	NaN	NaN	0.1508	0.1587	0.4728	0.1138	0.1597	0.0457	0.0493
0.0	0.0	0.0	3563.9083	-362.501	NaN	NaN	-0.1132	0.1608	0.4683	0.1147	0.1602	0.0467	0.0493
0.0	0.0	0.0	610.9083	6146.499	NaN	NaN	0.9096	0.1606	0.4631	0.1165	0.1625	0.0483	0.0491
0.0	0.0	0.0	46.9083	2471.499	NaN	NaN	0.9814	0.1596	0.4664	0.1152	0.1621	0.048	0.0488
0.0	0.0	0.0	5608.9083	1294.499	NaN	NaN	0.1875	0.1578	0.47	0.1155	0.1603	0.048	0.0484
0.0	0.0	0.0	3891.9083	2200.499	NaN	NaN	0.3612	0.1586	0.4653	0.1178	0.1609	0.0497	0.0478
0.0	0.0	0.0	3773.9083	5810.499	NaN	NaN	0.6062	0.1552	0.466	0.1189	0.1623	0.05	0.0476
0.0	0.0	0.0	3217.9083	6582.499	NaN	NaN	0.6717	0.1553	0.4694	0.1174	0.1609	0.0494	0.0477
0.0	0.0	0.0	3412.9083	3864.499	NaN	NaN	0.531	0.1567	0.4686	0.1159	0.1612	0.0492	0.0484
0.0	0.0	0.0	3547.9083	2084.499	NaN	NaN	0.3701	0.1606	0.4627	0.1144	0.1635	0.0498	0.049
0.0	0.0	0.0	577.9083	2424.499	NaN	NaN	0.8075	0.1637	0.4567	0.1144	0.1653	0.0503	0.0495
0.0	0.0	0.0	2567.9083	3029.499	NaN	NaN	0.5412	0.1625	0.4571	0.1137	0.1665	0.0502	0.0499
0.0	0.0	0.0	2712.9083	338.499	NaN	NaN	0.1109	0.1668	0.4545	0.1127	0.1664	0.0498	0.0498
0.0	0.0	0.0	3400.9083	1908.499	NaN	NaN	0.3595	0.1674	0.4467	0.114	0.1702	0.0515	0.0502
0.0	0.0	0.0	2187.9083	2664.499	NaN	NaN	0.5491	0.1672	0.4471	0.1147	0.1691	0.0519	0.05
0.0	0.0	0.0	5531.9083	1071.499	NaN	NaN	0.1623	0.1659	0.4463	0.1157	0.1689	0.0531	0.0502
0.0	0.0	0.0	7689.9083	1118.499	NaN	NaN	0.127	0.166	0.4438	0.1167	0.1692	0.054	0.0504
0.0	0.0	0.0	3336.9083	3738.499	NaN	NaN	0.5284	0.167	0.4429	0.1178	0.1676	0.0542	0.0505
0.0	0.0	0.0	4223.9083	1227.499	NaN	NaN	0.2252	0.1687	0.4439	0.1178	0.1647	0.0539	0.0509
0.0	0.0	0.0	3710.9083	2542.499	NaN	NaN	0.4066	0.1704	0.4426	0.1188	0.1625	0.0542	0.0513
0.0	0.0	0.0	531.9083	3407.499	NaN	NaN	0.865	0.1798	0.4343	0.12	0.1596	0.0547	0.0516
0.0	0.0	0.0	3075.9083	2984.499	NaN	NaN	0.4925	0.1915	0.4266	0.1208	0.1547	0.0546	0.0518
0.0	0.0	0.0	761.9083	37.499	NaN	NaN	0.0469	0.2188	0.4052	0.12	0.1499	0.0536	0.0525
0.0	0.0	0.0	1335.9083	-812.501	NaN	NaN	-0.3	0.2555	0.3708	0.1185	0.1473	0.0515	0.0564
0.0	0.0	0.0	2784.9083	1393.499	NaN	NaN	0.3335	0.2713	0.3553	0.1183	0.1471	0.0499	0.0582
0.0	0.0	0.0	545.9083	229.499	NaN	NaN	0.296	0.2751	0.3488	0.1204	0.1481	0.0489	0.0587
0.0	0.0	0.0	3199.9083	-170.501	NaN	NaN	-0.0563	0.2577	0.3577	0.1233	0.1532	0.0496	0.0584
0.0	0.0	0.0	1040.9083	2377.499	NaN	NaN	0.6955	0.2327	0.3721	0.1267	0.1597	0.0514	0.0574
0.0	0.0	0.0	3456.9083	1670.499	NaN	NaN	0.3258	0.2148	0.3935	0.1232	0.1613	0.0511	0.056
0.0	0.0	0.0	2805.9083	1641.499	NaN	NaN	0.3691	0.2185	0.3998	0.1201	0.1568	0.0505	0.0543
0.0	0.0	0.0	1234.9083	-219.501	NaN	NaN	-0.2162	0.2197	0.4027	0.1167	0.1575	0.0499	0.0536
0.0	0.0	0.0	1555.9083	-590.501	NaN	NaN	-0.3	0.2111	0.4125	0.1162	0.1579	0.0499	0.0523
0.0	0.0	0.0	1119.9083	1903.499	NaN	NaN	0.6296	0.1938	0.4309	0.1158	0.1584	0.0501	0.051
0.0	0.0	0.0	3205.9083	1090.499	NaN	NaN	0.2538	0.1789	0.4543	0.1122	0.1561	0.0492	0.0493
0.0	0.0	0.0	3205.9083	413.499	NaN	NaN	0.1142	0.1751	0.4626	0.1092	0.1563	0.0489	0.0479
0.0	0.0	0.0	1579.9083	1786.499	NaN	NaN	0.5307	0.1702	0.4711	0.1052	0.1585	0.0479	0.0471
0.0	0.0	0.0	451.9083	2018.499	NaN	NaN	0.8171	0.1662	0.4813	0.1029	0.1565	0.0469	0.0462
0.0	0.0	0.0	3179.9083	3351.499	NaN	NaN	0.5131	0.1633	0.4852	0.1022	0.1564	0.0472	0.0457
0.0	0.0	0.0	988.9083	5544.499	NaN	NaN	0.8486	0.1664	0.4803	0.0996	0.161	0.0473	0.0455
0.0	0.0	0.0	1589.9083	3476.499	NaN	NaN	0.6862	0.1679	0.4796	0.0983	0.1616	0.0472	0.0454
0.0	0.0	0.0	2978.9083	2301.499	NaN	NaN	0.4359	0.1746	0.4731	0.098	0.1611	0.0475	0.0457
0.0	0.0	0.0	1433.9083	833.499	NaN	NaN	0.3676	0.178	0.469	0.0981	0.1609	0.0476	0.0464
0.0	0.0	0.0	298.9083	1878.499	NaN	NaN	0.8627	0.181	0.466	0.0991	0.1595	0.0473	0.0471
0.0	0.0	0.0	1002.9083	502.499	NaN	NaN	0.3338	0.1849	0.4615	0.1019	0.1567	0.047	0.0481
0.0	0.0	0.0	3257.9083	704.499	NaN	NaN	0.1778	0.1785	0.4671	0.1048	0.1541	0.046	0.0495
0.0	0.0	0.0	-5.0917	3.499	NaN	NaN	-0.3	0.1791	0.4636	0.1105	0.1507	0.0458	0.0503
0.0	0.0	0.0	-115.0917	1657.499	NaN	NaN	1.0746	0.1708	0.4634	0.1169	0.1514	0.0455	0.052
0.0	0.0	0.0	1277.9083	3232.499	NaN	NaN	0.7167	0.1645	0.4609	0.1259	0.1507	0.045	0.0529
0.0	0.0	0.0	3310.9083	780.499	NaN	NaN	0.1908	0.1658	0.4513	0.1344	0.1504	0.0443	0.0537
0.0	0.0	0.0	2807.9083	3642.499	NaN	NaN	0.5647	0.1677	0.442	0.1416	0.1506	0.0441	0.0541
0.0	0.0	0.0	1643.9083	1674.499	NaN	NaN	0.5046	0.1711	0.4317	0.1458	0.1525	0.0442	0.0547
0.0	0.0	0.0	2278.9083	4183.499	NaN	NaN	0.6474	0.1735	0.425	0.1486	0.153	0.0442	0.0557
0.0	0.0	0.0	2166.9083	5440.499	NaN	NaN	0.7152	0.1732	0.4279	0.1485	0.1501	0.0441	0.0562
0.0	0.0	0.0	3106.9083	574.499	NaN	NaN	0.1561	0.1706	0.4332	0.1467	0.1488	0.0444	0.0564
0.0	0.0	0.0	2804.9083	2782.499	NaN	NaN	0.498	0.1707	0.4299	0.1461	0.1516	0.0451	0.0567
0.0	0.0	0.0	2661.9083	3945.499	NaN	NaN	0.5971	0.1697	0.4321	0.1459	0.1508	0.0449	0.0567
0.0	0.0	0.0	3058.9083	739.499	NaN	NaN	0.1947	0.1657	0.4444	0.1443	0.1451	0.0445	0.0559
0.0	0.0	0.0	3244.9083	1987.499	NaN	NaN	0.3798	0.1645	0.4426	0.146	0.1462	0.0451	0.0555
0.0	0.0	0.0	-366.0917	4140.499	NaN	NaN	1.097	0.1645	0.4402	0.146	0.1488	0.0457	0.0548
0.0	0.0	0.0	183.9083	4419.499	NaN	NaN	0.96	0.1629	0.4429	0.1459	0.1485	0.0452	0.0545
0.0	0.0	0.0	3762.9083	-125.501	NaN	NaN	-0.0345	0.1609	0.4525	0.1423	0.1449	0.0457	0.0538
0.0	0.0	0.0	3135.9083	1485.499	NaN	NaN	0.3214	0.162	0.4505	0.1389	0.1483	0.0468	0.0535
0.0	0.0	0.0	941.9083	3352.499	NaN	NaN	0.7807	0.163	0.4497	0.1372	0.1489	0.0484	0.0529
0.0	0.0	0.0	2806.9083	2541.499	NaN	NaN	0.4752	0.1645	0.4538	0.1342	0.146	0.0495	0.052
0.0	0.0	0.0	3755.9083	751.499	NaN	NaN	0.1667	0.1722	0.4558	0.1303	0.1406	0.0502	0.0509
0.0	0.0	0.0	1906.9083	706.499	NaN	NaN	0.2703	0.1835	0.4566	0.1267	0.1332	0.0506	0.0493
0.0	0.0	0.0	1134.9083	-517.501	NaN	NaN	-0.3	0.196	0.4523	0.1224	0.1303	0.0493	0.0497
0.0	0.0	0.0	-1310.0917	1966.499	NaN	NaN	1.3	0.2062	0.4452	0.1207	0.1293	0.0476	0.051
0.0	0.0	0.0	-1107.0917	2276.499	NaN	NaN	1.3	0.2095	0.4412	0.121	0.1303	0.0458	0.0523
0.0	0.0	0.0	743.9083	238.499	NaN	NaN	0.2428	0.1988	0.4456	0.1244	0.1343	0.0446	0.0523
0.0	0.0	0.0	707.9083	1866.499	NaN	NaN	0.725	0.1756	0.4578	0.1304	0.1405	0.0441	0.0517
0.0	0.0	0.0	1328.9083	2891.499	NaN	NaN	0.6851	0.1592	0.4706	0.1345	0.1422	0.0433	0.0502
0.0	0.0	0.0	503.9083	4741.499	NaN	NaN	0.9039	0.1495	0.4846	0.1348	0.1399	0.0425	0.0486
0.0	0.0	0.0	1202.9083	1913.499	NaN	NaN	0.614	0.1447	0.4951	0.1322	0.1387	0.0416	0.0476
0.0	0.0	0.0	691.9083	2793.499	NaN	NaN	0.8015	0.1411	0.5008	0.132	0.138	0.0412	0.047
0.0	0.0	0.0	2414.9083	1147.499	NaN	NaN	0.3221	0.1385	0.5059	0.1311	0.1375	0.0406	0.0464
0.0	0.0	0.0	624.9083	1330.499	NaN	NaN	0.6804	0.1354	0.5129	0.1303	0.1359	0.0398	0.0457
0.0	0.0	0.0	1505.9083	2625.499	NaN	NaN	0.6355	0.1334	0.5148	0.1308	0.136	0.0396	0.0454
0.0	0.0	0.0	3515.9083	3257.499	NaN	NaN	0.4809	0.1324	0.5154	0.1311	0.1365	0.0393	0.0453
0.0	0.0	0.0	2059.9083	5875.499	NaN	NaN	0.7404	0.1313	0.5172	0.1325	0.1353	0.0385	0.0452
0.0	0.0	0.0	2747.9083	1826.499	NaN	NaN	0.3993	0.1297	0.5228	0.131	0.1336	0.038	0.0449
0.0	0.0	0.0	1332.9083	2835.499	NaN	NaN	0.6802	0.1291	0.5259	0.1296	0.1328	0.038	0.0447
0.0	0.0	0.0	2065.9083	3715.499	NaN	NaN	0.6427	0.1296	0.5252	0.1297	0.1328	0.0382	0.0446
0.0	0.0	0.0	3212.9083	3750.499	NaN	NaN	0.5386	0.1293	0.5276	0.1293	0.131	0.0382	0.0447
0.0	0.0	0.0	2341.9083	2235.499	NaN	NaN	0.4884	0.1269	0.5374	0.1252	0.1277	0.0381	0.0447
0.0	0.0	0.0	545.9083	661.499	NaN	NaN	0.5479	0.1246	0.5479	0.121	0.1242	0.0379	0.0444
0.0	0.0	0.0	2055.9083	1772.499	NaN	NaN	0.463	0.1236	0.5531	0.1187	0.1225	0.038	0.044
0.0	0.0	0.0	3358.9083	2900.499	NaN	NaN	0.4634	0.1237	0.5534	0.118	0.1229	0.0378	0.0441
0.0	0.0	0.0	1857.9083	4983.499	NaN	NaN	0.7284	0.1217	0.5602	0.1161	0.1208	0.0373	0.0439
0.0	0.0	0.0	4268.9083	1313.499	NaN	NaN	0.2353	0.1204	0.566	0.1131	0.1199	0.0369	0.0437
0.0	0.0	0.0	2971.9083	1392.499	NaN	NaN	0.3191	0.1202	0.567	0.1119	0.1203	0.037	0.0437
0.0	0.0	0.0	1236.9083	5093.499	NaN	NaN	0.8046	0.1205	0.5648	0.1113	0.1224	0.037	0.044
0.0	0.0	0.0	1826.9083	1571.499	NaN	NaN	0.4624	0.1198	0.5694	0.1107	0.1201	0.0364	0.0436
0.0	0.0	0.0	4039.9083	2908.499	NaN	NaN	0.4186	0.1202	0.5673	0.1101	0.1223	0.0364	0.0438
0.0	0.0	0.0	1153.9083	2314.499	NaN	NaN	0.6673	0.122	0.5647	0.1093	0.1238	0.0361	0.044
0.0	0.0	0.0	2979.9083	3048.499	NaN	NaN	0.5057	0.1204	0.5672	0.1081	0.1249	0.0355	0.0439
0.0	0.0	0.0	1791.9083	2263.499	NaN	NaN	0.5581	0.1215	0.5673	0.1083	0.1241	0.035	0.0438
0.0	0.0	0.0	3206.9083	5547.499	NaN	NaN	0.6337	0.1211	0.5669	0.1083	0.125	0.0346	0.044
0.0	0.0	0.0	415.9083	2394.499	NaN	NaN	0.852	0.1234	0.5697	0.1052	0.124	0.0341	0.0436
0.0	0.0	0.0	-78.0917	6460.499	NaN	NaN	1.0122	0.1239	0.5667	0.1065	0.1248	0.034	0.044
0.0	0.0	0.0	2388.9083	1256.499	NaN	NaN	0.3447	0.1291	0.5683	0.1011	0.1246	0.0334	0.0436
0.0	0.0	0.0	-528.0917	1670.499	NaN	NaN	1.3	0.1366	0.5572	0.1025	0.1267	0.0329	0.0441
0.0	0.0	0.0	1451.9083	-523.501	NaN	NaN	-0.3	0.1404	0.5533	0.1031	0.1274	0.0321	0.0436
0.0	0.0	0.0	2665.9083	1690.499	NaN	NaN	0.388	0.1343	0.5496	0.1088	0.1308	0.0321	0.0444
0.0	0.0	0.0	678.9083	3490.499	NaN	NaN	0.8372	0.1314	0.5437	0.1123	0.135	0.0329	0.0447
0.0	0.0	0.0	843.9083	5894.499	NaN	NaN	0.8748	0.1327	0.532	0.1146	0.1415	0.0341	0.0451
0.0	0.0	0.0	2521.9083	2168.499	NaN	NaN	0.4623	0.1334	0.5298	0.1139	0.1432	0.0345	0.0451
0.0	0.0	0.0	5100.9083	2634.499	NaN	NaN	0.3406	0.1348	0.5272	0.1138	0.1436	0.0352	0.0454
0.0	0.0	0.0	2316.9083	-807.501	NaN	NaN	-0.3	0.1398	0.5258	0.1093	0.1437	0.0359	0.0455
0.0	0.0	0.0	154.9083	4230.499	NaN	NaN	0.9647	0.1421	0.5179	0.1097	0.1468	0.0374	0.0461
0.0	0.0	0.0	2390.9083	2775.499	NaN	NaN	0.5372	0.1466	0.5163	0.1059	0.1463	0.0386	0.0463
0.0	0.0	0.0	3869.9083	5761.499	NaN	NaN	0.5982	0.1478	0.5161	0.1046	0.1451	0.0395	0.0469
0.0	0.0	0.0	784.9083	-693.501	NaN	NaN	-0.3	0.1527	0.5137	0.1032	0.1435	0.04	0.0469
0.0	0.0	0.0	4142.9083	1552.499	NaN	NaN	0.2726	0.1519	0.5082	0.1048	0.1469	0.0408	0.0475
0.0	0.0	0.0	3820.9083	4795.499	NaN	NaN	0.5566	0.148	0.513	0.1049	0.1456	0.0409	0.0476
0.0	0.0	0.0	3087.9083	765.499	NaN	NaN	0.1987	0.1471	0.5159	0.1051	0.143	0.041	0.0478
0.0	0.0	0.0	3813.9083	1966.499	NaN	NaN	0.3402	0.1476	0.5164	0.1046	0.1424	0.0411	0.0478
0.0	0.0	0.0	1257.9083	4999.499	NaN	NaN	0.799	0.1437	0.5219	0.1063	0.1394	0.0411	0.0476
0.0	0.0	0.0	1717.9083	1665.499	NaN	NaN	0.4923	0.1424	0.5271	0.105	0.1367	0.0411	0.0477
0.0	0.0	0.0	2525.9083	2909.499	NaN	NaN	0.5353	0.1445	0.5254	0.1051	0.1354	0.0418	0.0477
0.0	0.0	0.0	1128.9083	4720.499	NaN	NaN	0.807	0.1465	0.5237	0.1041	0.1356	0.0422	0.0479
0.0	0.0	0.0	3086.9083	-1216.501	NaN	NaN	-0.3	0.1489	0.5273	0.1024	0.1316	0.0417	0.0482
0.0	0.0	0.0	1126.9083	1153.499	NaN	NaN	0.5058	0.1494	0.5299	0.1033	0.1282	0.0412	0.048
0.0	0.0	0.0	66.9083	1471.499	NaN	NaN	0.9565	0.1478	0.5305	0.104	0.129	0.0408	0.0479
0.0	0.0	0.0	2093.9083	1829.499	NaN	NaN	0.4663	0.1425	0.5356	0.1062	0.1276	0.0407	0.0475
0.0	0.0	0.0	19.9083	5315.499	NaN	NaN	0.9963	0.1406	0.5362	0.1069	0.1283	0.041	0.0469
0.0	0.0	0.0	1429.9083	1212.499	NaN	NaN	0.4589	0.1407	0.5372	0.1056	0.1288	0.0413	0.0465
0.0	0.0	0.0	2232.9083	596.499	NaN	NaN	0.2108	0.1447	0.5333	0.1019	0.1324	0.0415	0.0462
0.0	0.0	0.0	2549.9083	3790.499	NaN	NaN	0.5978	0.1466	0.5283	0.1008	0.1357	0.042	0.0465
0.0	0.0	0.0	2371.9083	2834.499	NaN	NaN	0.5444	0.1485	0.5284	0.1	0.1347	0.042	0.0464
0.0	0.0	0.0	1822.9083	672.499	NaN	NaN	0.2695	0.1504	0.5275	0.1001	0.1336	0.0423	0.0461
0.0	0.0	0.0	1344.9083	4543.499	NaN	NaN	0.7716	0.1524	0.521	0.1007	0.1366	0.043	0.0463
0.0	0.0	0.0	1370.9083	635.499	NaN	NaN	0.3167	0.1535	0.5196	0.1005	0.1371	0.043	0.0463
0.0	0.0	0.0	1070.9083	2297.499	NaN	NaN	0.6821	0.1562	0.5151	0.1004	0.1387	0.0431	0.0464
0.0	0.0	0.0	976.9083	832.499	NaN	NaN	0.4601	0.1574	0.5127	0.1013	0.1389	0.0431	0.0466
0.0	0.0	0.0	1254.9083	827.499	NaN	NaN	0.3974	0.1576	0.5113	0.1026	0.1386	0.0433	0.0467
0.0	0.0	0.0	2200.9083	1129.499	NaN	NaN	0.3391	0.1597	0.5034	0.1037	0.1419	0.0443	0.047
0.0	0.0	0.0	4859.9083	4989.499	NaN	NaN	0.5066	0.1607	0.492	0.1053	0.1479	0.0463	0.0478
0.0	0.0	0.0	2767.9083	1607.499	NaN	NaN	0.3674	0.1665	0.4842	0.1056	0.1486	0.047	0.048
0.0	0.0	0.0	2957.9083	95.499	NaN	NaN	0.0313	0.1706	0.4779	0.1068	0.1485	0.0476	0.0485
0.0	0.0	0.0	1417.9083	34.499	NaN	NaN	0.0238	0.1753	0.4705	0.1081	0.1492	0.0479	0.049
0.0	0.0	0.0	2529.9083	1735.499	NaN	NaN	0.4069	0.1715	0.4687	0.1103	0.1513	0.0486	0.0496
0.0	0.0	0.0	1419.9083	3866.499	NaN	NaN	0.7314	0.1728	0.4626	0.1128	0.1525	0.0493	0.0501
0.0	0.0	0.0	1456.9083	209.499	NaN	NaN	0.1257	0.1809	0.4527	0.112	0.1544	0.0494	0.0507
0.0	0.0	0.0	20.9083	-1854.501	NaN	NaN	1.0114	0.1892	0.442	0.1133	0.1545	0.0494	0.0515
0.0	0.0	0.0	3215.9083	355.499	NaN	NaN	0.0995	0.1867	0.4397	0.1152	0.157	0.0488	0.0527
0.0	0.0	0.0	1034.9083	347.499	NaN	NaN	0.2514	0.1838	0.4373	0.1188	0.1582	0.0483	0.0535
0.0	0.0	0.0	1214.9083	3323.499	NaN	NaN	0.7323	0.1796	0.4348	0.1228	0.1606	0.0479	0.0542
0.0	0.0	0.0	183.9083	2839.499	NaN	NaN	0.9392	0.176	0.4356	0.1262	0.1601	0.0476	0.0546
0.0	0.0	0.0	860.9083	761.499	NaN	NaN	0.4694	0.1723	0.4358	0.1298	0.1599	0.0472	0.0549
0.0	0.0	0.0	1298.9083	6619.499	NaN	NaN	0.836	0.1709	0.4321	0.1346	0.1597	0.0476	0.0551
0.0	0.0	0.0	1520.9083	4634.499	NaN	NaN	0.7529	0.1721	0.4294	0.1353	0.1602	0.0476	0.0555
0.0	0.0	0.0	128.9083	3494.499	NaN	NaN	0.9644	0.1747	0.4299	0.1312	0.1614	0.0467	0.056
0.0	0.0	0.0	2144.9083	489.499	NaN	NaN	0.1858	0.1795	0.423	0.1309	0.1635	0.0465	0.0567
0.0	0.0	0.0	401.9083	2782.499	NaN	NaN	0.8738	0.1764	0.4242	0.1332	0.1637	0.0458	0.0566
0.0	0.0	0.0	903.9083	185.499	NaN	NaN	0.1703	0.1745	0.4257	0.1355	0.1627	0.0455	0.056
0.0	0.0	0.0	1829.9083	4765.499	NaN	NaN	0.7225	0.1706	0.4265	0.139	0.1626	0.0457	0.0556
0.0	0.0	0.0	1800.9083	2019.499	NaN	NaN	0.5286	0.17	0.4294	0.1376	0.1622	0.0456	0.0552
0.0	0.0	0.0	3018.9083	860.499	NaN	NaN	0.2218	0.1694	0.4302	0.1377	0.1624	0.0454	0.0548
0.0	0.0	0.0	391.9083	2741.499	NaN	NaN	0.8749	0.1699	0.4306	0.1366	0.1632	0.045	0.0547
0.0	0.0	0.0	2385.9083	2033.499	NaN	NaN	0.4601	0.1695	0.4295	0.1373	0.1639	0.0451	0.0548
0.0	0.0	0.0	938.9083	192.499	NaN	NaN	0.1701	0.1715	0.4277	0.1359	0.165	0.0453	0.0546
0.0	0.0	0.0	3790.9083	5741.499	NaN	NaN	0.6023	0.1711	0.421	0.1394	0.1665	0.0466	0.0553
0.0	0.0	0.0	4119.9083	618.499	NaN	NaN	0.1305	0.173	0.4241	0.1353	0.1655	0.0468	0.0553
0.0	0.0	0.0	2947.9083	655.499	NaN	NaN	0.1819	0.1735	0.423	0.1346	0.1661	0.0471	0.0558
0.0	0.0	0.0	1699.9083	1647.499	NaN	NaN	0.4922	0.1756	0.4223	0.1341	0.1646	0.0478	0.0558
0.0	0.0	0.0	2332.9083	1906.499	NaN	NaN	0.4497	0.1742	0.423	0.1364	0.162	0.0485	0.0559
0.0	0.0	0.0	2097.9083	1521.499	NaN	NaN	0.4204	0.1736	0.4247	0.137	0.1593	0.0496	0.0558
0.0	0.0	0.0	1992.9083	1191.499	NaN	NaN	0.3742	0.1748	0.4229	0.1365	0.1592	0.0508	0.0559
0.0	0.0	0.0	1761.9083	2820.499	NaN	NaN	0.6155	0.1763	0.4246	0.1329	0.1591	0.0515	0.0556
0.0	0.0	0.0	1875.9083	912.499	NaN	NaN	0.3272	0.1781	0.4251	0.1305	0.1584	0.0521	0.0557
0.0	0.0	0.0	1970.9083	1881.499	NaN	NaN	0.4884	0.1802	0.4243	0.1281	0.1587	0.0532	0.0555
0.0	0.0	0.0	1992.9083	3697.499	NaN	NaN	0.6498	0.1807	0.4238	0.127	0.1588	0.0545	0.0552
0.0	0.0	0.0	2787.9083	4176.499	NaN	NaN	0.5997	0.1846	0.4253	0.1225	0.1584	0.0546	0.0546
0.0	0.0	0.0	522.9083	-474.501	NaN	NaN	-0.3	0.1995	0.4161	0.1194	0.1568	0.0547	0.0536
0.0	0.0	0.0	1113.9083	1447.499	NaN	NaN	0.5651	0.2079	0.4065	0.1201	0.1571	0.0546	0.0538
0.0	0.0	0.0	5178.9083	376.499	NaN	NaN	0.0678	0.2122	0.4029	0.1195	0.1575	0.0537	0.0541
0.0	0.0	0.0	2974.9083	-1084.501	NaN	NaN	-0.3	0.2155	0.3992	0.1203	0.1575	0.0533	0.0543
0.0	0.0	0.0	2233.9083	2367.499	NaN	NaN	0.5145	0.2123	0.4018	0.1198	0.1593	0.0526	0.0543
0.0	0.0	0.0	2759.9083	326.499	NaN	NaN	0.1058	0.2146	0.404	0.1178	0.1583	0.0519	0.0535
0.0	0.0	0.0	497.9083	1825.499	NaN	NaN	0.7857	0.2133	0.4073	0.1158	0.1594	0.0506	0.0536
0.0	0.0	0.0	317.9083	-20.501	NaN	NaN	-0.0689	0.2216	0.4016	0.1164	0.157	0.0498	0.0536
0.0	0.0	0.0	2318.9083	1129.499	NaN	NaN	0.3275	0.2215	0.4019	0.1171	0.1566	0.049	0.0539
0.0	0.0	0.0	2910.9083	140.499	NaN	NaN	0.046	0.2178	0.4059	0.1171	0.1569	0.0483	0.054
0.0	0.0	0.0	-541.0917	1878.499	NaN	NaN	1.3	0.2175	0.4033	0.1183	0.1587	0.0477	0.0545
0.0	0.0	0.0	1356.9083	2084.499	NaN	NaN	0.6057	0.2165	0.4026	0.1189	0.16	0.0468	0.0552
0.0	0.0	0.0	1239.9083	819.499	NaN	NaN	0.3979	0.2129	0.4041	0.121	0.1604	0.0459	0.0556
0.0	0.0	0.0	1962.9083	-1369.501	NaN	NaN	-0.3	0.2116	0.4014	0.1246	0.1614	0.0455	0.0555
0.0	0.0	0.0	1390.9083	2930.499	NaN	NaN	0.6781	0.1979	0.4082	0.1298	0.1636	0.0455	0.0551
0.0	0.0	0.0	2225.9083	3132.499	NaN	NaN	0.5846	0.1859	0.4218	0.129	0.1635	0.0455	0.0542
0.0	0.0	0.0	2611.9083	1545.499	NaN	NaN	0.3717	0.1829	0.429	0.1268	0.1626	0.0453	0.0535
0.0	0.0	0.0	2182.9083	516.499	NaN	NaN	0.1913	0.1848	0.4298	0.1255	0.1614	0.0454	0.0531
0.0	0.0	0.0	1467.9083	927.499	NaN	NaN	0.3872	0.1804	0.436	0.1247	0.1609	0.0455	0.0525
0.0	0.0	0.0	1832.9083	-1552.501	NaN	NaN	-0.3	0.1731	0.4435	0.1256	0.1603	0.0461	0.0514
0.0	0.0	0.0	1461.9083	5468.499	NaN	NaN	0.7891	0.1644	0.4521	0.1276	0.1589	0.0466	0.0502
0.0	0.0	0.0	3907.9083	2215.499	NaN	NaN	0.3618	0.1626	0.459	0.1244	0.1576	0.0469	0.0495
0.0	0.0	0.0	1967.9083	4484.499	NaN	NaN	0.695	0.1629	0.4637	0.1202	0.157	0.0472	0.049
0.0	0.0	0.0	537.9083	3565.499	NaN	NaN	0.8689	0.1674	0.463	0.1168	0.1558	0.0486	0.0483
0.0	0.0	0.0	3338.9083	5062.499	NaN	NaN	0.6026	0.1689	0.4686	0.1126	0.1532	0.0492	0.0474
0.0	0.0	0.0	3652.9083	3374.499	NaN	NaN	0.4802	0.1758	0.4744	0.1061	0.1484	0.049	0.0463
0.0	0.0	0.0	1531.9083	2314.499	NaN	NaN	0.6017	0.188	0.4768	0.0992	0.1423	0.0486	0.0451
0.0	0.0	0.0	1819.9083	-218.501	NaN	NaN	-0.1364	0.2018	0.4796	0.0936	0.1339	0.0481	0.043
0.0	0.0	0.0	2486.9083	2611.499	NaN	NaN	0.5122	0.2012	0.4947	0.0898	0.1269	0.0465	0.0409
0.0	0.0	0.0	2856.9083	4979.499	NaN	NaN	0.6354	0.206	0.5025	0.0865	0.1201	0.0457	0.0391
0.0	0.0	0.0	3149.9083	4180.499	NaN	NaN	0.5703	0.2121	0.5083	0.0814	0.1154	0.0448	0.038
0.0	0.0	0.0	15.9083	-410.501	NaN	NaN	1.0403	0.2292	0.5014	0.078	0.111	0.0439	0.0365
0.0	0.0	0.0	3261.9083	3301.499	NaN	NaN	0.503	0.2182	0.5128	0.0778	0.1115	0.0434	0.0363
0.0	0.0	0.0	1521.9083	2487.499	NaN	NaN	0.6204	0.2246	0.5131	0.0766	0.1066	0.0434	0.0358
0.0	0.0	0.0	246.9083	617.499	NaN	NaN	0.7144	0.2399	0.507	0.0753	0.1002	0.0423	0.0353
0.0	0.0	0.0	3313.9083	-2298.501	NaN	NaN	-0.3	0.2504	0.5022	0.0742	0.0978	0.0403	0.0351
0.0	0.0	0.0	3754.9083	2109.499	NaN	NaN	0.3597	0.231	0.5152	0.0766	0.1018	0.0395	0.0358
0.0	0.0	0.0	2122.9083	1850.499	NaN	NaN	0.4657	0.2154	0.5342	0.0778	0.0996	0.0378	0.0352
0.0	0.0	0.0	1735.9083	1944.499	NaN	NaN	0.5283	0.2021	0.5466	0.0799	0.0991	0.0373	0.035
0.0	0.0	0.0	2552.9083	732.499	NaN	NaN	0.223	0.2005	0.5508	0.0783	0.0993	0.0366	0.0345
0.0	0.0	0.0	2959.9083	4968.499	NaN	NaN	0.6267	0.1933	0.5559	0.0785	0.1006	0.037	0.0347
0.0	0.0	0.0	883.9083	3482.499	NaN	NaN	0.7976	0.2025	0.5517	0.0777	0.0973	0.0368	0.034
0.0	0.0	0.0	2689.9083	-859.501	NaN	NaN	-0.3	0.2179	0.5397	0.0769	0.0952	0.0367	0.0337
0.0	0.0	0.0	2875.9083	1282.499	NaN	NaN	0.3084	0.2272	0.5298	0.0777	0.0947	0.0367	0.0339
0.0	0.0	0.0	3348.9083	1158.499	NaN	NaN	0.257	0.2289	0.526	0.0794	0.0946	0.037	0.0341
0.0	0.0	0.0	4296.9083	897.499	NaN	NaN	0.1728	0.229	0.5236	0.0801	0.0952	0.0377	0.0343
0.0	0.0	0.0	965.9083	-918.501	NaN	NaN	-0.3	0.2376	0.5149	0.0794	0.0956	0.0379	0.0346
0.0	0.0	0.0	2353.9083	-1963.501	NaN	NaN	-0.3	0.2432	0.513	0.0773	0.0947	0.0369	0.0348
0.0	0.0	0.0	2654.9083	-1366.501	NaN	NaN	-0.3	0.2321	0.526	0.0778	0.0933	0.036	0.0348
0.0	0.0	0.0	1735.9083	2949.499	NaN	NaN	0.6295	0.2123	0.5399	0.0805	0.0961	0.0364	0.0348
0.0	0.0	0.0	2883.9083	5420.499	NaN	NaN	0.6527	0.1998	0.5514	0.0795	0.0976	0.0371	0.0345
0.0	0.0	0.0	3587.9083	6448.499	NaN	NaN	0.6425	0.1945	0.554	0.0783	0.0998	0.0388	0.0345
0.0	0.0	0.0	2693.9083	855.499	NaN	NaN	0.241	0.2066	0.5477	0.0748	0.0985	0.0386	0.0337
0.0	0.0	0.0	3053.9083	912.499	NaN	NaN	0.2301	0.2147	0.5375	0.0746	0.0995	0.04	0.0337
0.0	0.0	0.0	3334.9083	2031.499	NaN	NaN	0.3786	0.2103	0.5421	0.0728	0.1007	0.0403	0.0338
0.0	0.0	0.0	2934.9083	505.499	NaN	NaN	0.1469	0.2141	0.542	0.0726	0.0977	0.0405	0.0332
0.0	0.0	0.0	4194.9083	3259.499	NaN	NaN	0.4373	0.213	0.5411	0.0738	0.097	0.0419	0.0331
0.0	0.0	0.0	1530.9083	355.499	NaN	NaN	0.1885	0.229	0.5274	0.0725	0.0959	0.0424	0.0328
0.0	0.0	0.0	743.9083	2405.499	NaN	NaN	0.7638	0.2386	0.519	0.0709	0.0956	0.0426	0.0333
0.0	0.0	0.0	194.9083	3170.499	NaN	NaN	0.9421	0.2532	0.5057	0.0708	0.0937	0.0429	0.0336
0.0	0.0	0.0	-198.0917	1834.499	NaN	NaN	1.1211	0.2643	0.4962	0.0702	0.0924	0.0427	0.0343
0.0	0.0	0.0	-379.0917	2081.499	NaN	NaN	1.2227	0.2709	0.4924	0.0703	0.0902	0.0418	0.0343
0.0	0.0	0.0	-454.0917	3345.499	NaN	NaN	1.157	0.2485	0.5078	0.0732	0.0939	0.0421	0.0345
0.0	0.0	0.0	2374.9083	1512.499	NaN	NaN	0.3891	0.2279	0.5287	0.0743	0.0929	0.0419	0.0344
0.0	0.0	0.0	1170.9083	3048.499	NaN	NaN	0.7225	0.2265	0.5328	0.0752	0.0898	0.0414	0.0343
0.0	0.0	0.0	737.9083	311.499	NaN	NaN	0.2968	0.2178	0.5485	0.0724	0.0882	0.039	0.0341
0.0	0.0	0.0	-170.0917	1275.499	NaN	NaN	1.1539	0.2013	0.5654	0.0722	0.0894	0.0377	0.0339
0.0	0.0	0.0	2492.9083	4683.499	NaN	NaN	0.6526	0.1792	0.5884	0.0717	0.09	0.0369	0.0338
0.0	0.0	0.0	1525.9083	3639.499	NaN	NaN	0.7046	0.1743	0.5983	0.0698	0.0882	0.0361	0.0333
0.0	0.0	0.0	438.9083	645.499	NaN	NaN	0.5953	0.1818	0.5925	0.067	0.0901	0.0355	0.0331
0.0	0.0	0.0	1778.9083	3787.499	NaN	NaN	0.6804	0.1849	0.585	0.0646	0.0966	0.0357	0.0333
0.0	0.0	0.0	1266.9083	4291.499	NaN	NaN	0.7721	0.1814	0.5857	0.0634	0.0991	0.0365	0.0338
0.0	0.0	0.0	1377.9083	-340.501	NaN	NaN	-0.3	0.1903	0.5835	0.0636	0.0931	0.0365	0.033
0.0	0.0	0.0	-167.0917	1520.499	NaN	NaN	1.1235	0.2003	0.5709	0.0625	0.0969	0.0366	0.0329
0.0	0.0	0.0	1654.9083	4038.499	NaN	NaN	0.7093	0.191	0.5733	0.0618	0.1026	0.0375	0.0338
0.0	0.0	0.0	2331.9083	1253.499	NaN	NaN	0.3496	0.1927	0.5749	0.0615	0.0997	0.038	0.0333
0.0	0.0	0.0	1695.9083	480.499	NaN	NaN	0.2208	0.2023	0.569	0.0608	0.0972	0.0383	0.0324
0.0	0.0	0.0	533.9083	2819.499	NaN	NaN	0.8408	0.2009	0.5641	0.062	0.1	0.04	0.033
0.0	0.0	0.0	291.9083	1472.499	NaN	NaN	0.8346	0.2171	0.5513	0.06	0.0998	0.04	0.0317
0.0	0.0	0.0	1777.9083	5953.499	NaN	NaN	0.77	0.2101	0.5488	0.0616	0.1034	0.0431	0.0331
0.0	0.0	0.0	1814.9083	-251.501	NaN	NaN	-0.1609	0.2458	0.5238	0.0606	0.0935	0.0437	0.0325
0.0	0.0	0.0	1749.9083	-1495.501	NaN	NaN	-0.3	0.3171	0.4626	0.0574	0.0851	0.0434	0.0344
0.0	0.0	0.0	415.9083	2431.499	NaN	NaN	0.8539	0.3491	0.4307	0.0565	0.0842	0.044	0.0355
0.0	0.0	0.0	-931.0917	460.499	NaN	NaN	-0.3	0.3976	0.3881	0.0541	0.0795	0.0435	0.0372
0.0	0.0	0.0	2745.9083	345.499	NaN	NaN	0.1118	0.4339	0.3527	0.0532	0.0791	0.0437	0.0374
0.0	0.0	0.0	974.9083	957.499	NaN	NaN	0.4955	0.4487	0.3355	0.0524	0.0802	0.0443	0.0388
0.0	0.0	0.0	-224.0917	-2885.501	NaN	NaN	0.9279	0.4828	0.3107	0.0491	0.0742	0.0435	0.0395
0.0	0.0	0.0	668.9083	-118.501	NaN	NaN	-0.2153	0.4616	0.3245	0.0526	0.0801	0.0438	0.0374
0.0	0.0	0.0	2649.9083	2866.499	NaN	NaN	0.5196	0.3845	0.3709	0.0589	0.0975	0.0482	0.0399
0.0	0.0	0.0	-625.0917	3769.499	NaN	NaN	1.1988	0.414	0.3593	0.055	0.0851	0.0466	0.04
0.0	0.0	0.0	724.9083	-5.501	NaN	NaN	-0.0076	0.4566	0.3302	0.0517	0.0774	0.0447	0.0395
0.0	0.0	0.0	418.9083	-1218.501	NaN	NaN	1.3	0.4409	0.3432	0.0543	0.0788	0.044	0.0389
0.0	0.0	0.0	1039.9083	725.499	NaN	NaN	0.411	0.3653	0.4032	0.0609	0.0899	0.0428	0.0379
0.0	0.0	0.0	2654.9083	2167.499	NaN	NaN	0.4495	0.2905	0.4605	0.0667	0.101	0.0432	0.0381
0.0	0.0	0.0	284.9083	1990.499	NaN	NaN	0.8748	0.2469	0.5025	0.0675	0.1028	0.0424	0.0379
0.0	0.0	0.0	1207.9083	101.499	NaN	NaN	0.0775	0.2357	0.5214	0.0667	0.0992	0.0406	0.0365
0.0	0.0	0.0	32.9083	3787.499	NaN	NaN	0.9914	0.2138	0.5396	0.069	0.1014	0.0394	0.0368
0.0	0.0	0.0	2325.9083	2059.499	NaN	NaN	0.4696	0.1977	0.5578	0.0699	0.1007	0.038	0.036
0.0	0.0	0.0	1991.9083	5476.499	NaN	NaN	0.7333	0.1913	0.5607	0.0722	0.1019	0.038	0.0359
0.0	0.0	0.0	4447.9083	3358.499	NaN	NaN	0.4302	0.189	0.5602	0.0717	0.1041	0.0387	0.0363
0.0	0.0	0.0	1771.9083	2252.499	NaN	NaN	0.5597	0.1893	0.5627	0.0706	0.1025	0.039	0.036
0.0	0.0	0.0	1667.9083	3042.499	NaN	NaN	0.6459	0.1898	0.5634	0.0711	0.1008	0.0389	0.036
0.0	0.0	0.0	600.9083	1830.499	NaN	NaN	0.7529	0.1874	0.5682	0.0715	0.0985	0.0383	0.036
0.0	0.0	0.0	-1441.0917	81.499	NaN	NaN	-0.0599	0.1889	0.5702	0.0725	0.0958	0.0372	0.0354
0.0	0.0	0.0	4094.9083	2138.499	NaN	NaN	0.3431	0.1842	0.5712	0.0761	0.0964	0.0365	0.0355
0.0	0.0	0.0	4517.9083	605.499	NaN	NaN	0.1182	0.1826	0.5717	0.0768	0.0969	0.0365	0.0356
0.0	0.0	0.0	-629.0917	745.499	NaN	NaN	1.3	0.1847	0.5681	0.0774	0.0974	0.0366	0.0358
0.0	0.0	0.0	316.9083	2007.499	NaN	NaN	0.8637	0.1888	0.5664	0.0774	0.0957	0.0362	0.0357
0.0	0.0	0.0	391.9083	1664.499	NaN	NaN	0.8094	0.186	0.5714	0.0781	0.0942	0.0352	0.0351
0.0	0.0	0.0	1586.9083	1269.499	NaN	NaN	0.4444	0.1881	0.5646	0.0814	0.0958	0.0352	0.0349
0.0	0.0	0.0	2290.9083	4195.499	NaN	NaN	0.6468	0.1928	0.5538	0.0832	0.0989	0.0361	0.0352
0.0	0.0	0.0	526.9083	3978.499	NaN	NaN	0.883	0.1944	0.5511	0.082	0.1003	0.0367	0.0355
0.0	0.0	0.0	1293.9083	908.499	NaN	NaN	0.4125	0.2039	0.5434	0.0805	0.0996	0.0373	0.0354
0.0	0.0	0.0	1491.9083	1942.499	NaN	NaN	0.5656	0.2119	0.5339	0.0811	0.0999	0.038	0.0353
0.0	0.0	0.0	-202.0917	5279.499	NaN	NaN	1.0398	0.213	0.5317	0.0825	0.0992	0.0381	0.0354
0.0	0.0	0.0	2472.9083	-1896.501	NaN	NaN	-0.3	0.2265	0.5229	0.0815	0.0964	0.0379	0.0348
0.0	0.0	0.0	1795.9083	1320.499	NaN	NaN	0.4237	0.2257	0.5171	0.0862	0.0983	0.0371	0.0356
0.0	0.0	0.0	864.9083	2787.499	NaN	NaN	0.7632	0.2259	0.5181	0.0878	0.0968	0.0358	0.0357
0.0	0.0	0.0	3344.9083	-3204.501	NaN	NaN	-0.3	0.2333	0.5144	0.0891	0.0939	0.0343	0.0351
0.0	0.0	0.0	3578.9083	2262.499	NaN	NaN	0.3873	0.2183	0.5209	0.0954	0.0975	0.0326	0.0354
0.0	0.0	0.0	1631.9083	1962.499	NaN	NaN	0.546	0.2114	0.5261	0.097	0.0981	0.032	0.0354
0.0	0.0	0.0	2738.9083	2879.499	NaN	NaN	0.5125	0.2078	0.5307	0.0966	0.0974	0.0318	0.0358
0.0	0.0	0.0	1519.9083	3711.499	NaN	NaN	0.7095	0.2102	0.5289	0.0956	0.0972	0.032	0.036
0.0	0.0	0.0	3164.9083	893.499	NaN	NaN	0.2202	0.22	0.5205	0.0952	0.0961	0.0323	0.0358
0.0	0.0	0.0	3963.9083	6174.499	NaN	NaN	0.609	0.2148	0.52	0.0971	0.099	0.0325	0.0366
0.0	0.0	0.0	2120.9083	2673.499	NaN	NaN	0.5576	0.2243	0.5143	0.0933	0.0981	0.0331	0.037
0.0	0.0	0.0	2340.9083	-546.501	NaN	NaN	-0.3	0.2467	0.4982	0.0905	0.0939	0.0334	0.0374
0.0	0.0	0.0	2910.9083	355.499	NaN	NaN	0.1088	0.2507	0.4892	0.0924	0.096	0.0334	0.0382
0.0	0.0	0.0	2660.9083	1623.499	NaN	NaN	0.3789	0.2511	0.4881	0.0919	0.0967	0.0335	0.0387
0.0	0.0	0.0	2144.9083	2931.499	NaN	NaN	0.5775	0.2643	0.4789	0.0908	0.0938	0.0336	0.0386
0.0	0.0	0.0	2105.9083	1783.499	NaN	NaN	0.4586	0.2799	0.4629	0.0913	0.0938	0.0335	0.0386
0.0	0.0	0.0	3366.9083	1557.499	NaN	NaN	0.3163	0.2846	0.4541	0.0922	0.0969	0.0337	0.0385
0.0	0.0	0.0	2638.9083	4780.499	NaN	NaN	0.6443	0.2839	0.4503	0.0928	0.1003	0.0345	0.0383
0.0	0.0	0.0	3686.9083	1467.499	NaN	NaN	0.2847	0.2971	0.4406	0.0891	0.0994	0.0353	0.0384
0.0	0.0	0.0	3277.9083	1413.499	NaN	NaN	0.3013	0.3258	0.4147	0.0865	0.0976	0.0361	0.0393
0.0	0.0	0.0	-314.0917	3015.499	NaN	NaN	1.1163	0.3459	0.3986	0.0831	0.0955	0.0365	0.0403
0.0	0.0	0.0	759.9083	1161.499	NaN	NaN	0.6045	0.4018	0.359	0.0781	0.0861	0.0351	0.04
0.0	0.0	0.0	3534.9083	4914.499	NaN	NaN	0.5816	0.3817	0.3647	0.0832	0.0946	0.0358	0.0399
0.0	0.0	0.0	1355.9083	2619.499	NaN	NaN	0.6589	0.3895	0.3559	0.0821	0.0953	0.0363	0.0409
0.0	0.0	0.0	-234.0917	3491.499	NaN	NaN	1.0719	0.418	0.3397	0.078	0.0896	0.0353	0.0394
0.0	0.0	0.0	2261.9083	697.499	NaN	NaN	0.2357	0.4235	0.3336	0.078	0.0905	0.0359	0.0385
0.0	0.0	0.0	2121.9083	1979.499	NaN	NaN	0.4826	0.406	0.3425	0.0789	0.0962	0.0374	0.039
0.0	0.0	0.0	434.9083	2536.499	NaN	NaN	0.8536	0.4508	0.3146	0.072	0.0883	0.0364	0.0379
0.0	0.0	0.0	2193.9083	5556.499	NaN	NaN	0.7169	0.4473	0.3132	0.0723	0.0911	0.0378	0.0383
0.0	0.0	0.0	4033.9083	-677.501	NaN	NaN	-0.2019	0.507	0.2771	0.0632	0.0793	0.0356	0.0379
0.0	0.0	0.0	1818.9083	3443.499	NaN	NaN	0.6544	0.4849	0.2827	0.068	0.0899	0.0372	0.0374
0.0	0.0	0.0	3556.9083	2877.499	NaN	NaN	0.4472	0.4986	0.2727	0.0649	0.0864	0.0371	0.0402
0.0	0.0	0.0	1652.9083	-919.501	NaN	NaN	-0.3	0.5329	0.2528	0.06	0.0814	0.0368	0.0361
0.0	0.0	0.0	3232.9083	1163.499	NaN	NaN	0.2646	0.4879	0.2692	0.067	0.0958	0.0402	0.04
0.0	0.0	0.0	1072.9083	222.499	NaN	NaN	0.1718	0.5231	0.2516	0.0601	0.0885	0.0395	0.0372
0.0	0.0	0.0	1166.9083	1284.499	NaN	NaN	0.524	0.4966	0.2613	0.0629	0.0972	0.0435	0.0384
0.0	0.0	0.0	1447.9083	176.499	NaN	NaN	0.1087	0.5676	0.2243	0.0506	0.0789	0.0409	0.0377
0.0	0.0	0.0	940.9083	-2015.501	NaN	NaN	1.3	0.6044	0.2045	0.0452	0.072	0.0396	0.0342
0.0	0.0	0.0	2705.9083	1538.499	NaN	NaN	0.3625	0.5964	0.2023	0.0482	0.0761	0.0409	0.0361
0.0	0.0	0.0	978.9083	144.499	NaN	NaN	0.1286	0.5803	0.214	0.0494	0.0786	0.0414	0.0364
0.0	0.0	0.0	-996.0917	1818.499	NaN	NaN	1.3	0.587	0.2071	0.0493	0.0787	0.0417	0.0362
0.0	0.0	0.0	4181.9083	1730.499	NaN	NaN	0.2927	0.5565	0.2245	0.0524	0.0844	0.0439	0.0382
0.0	0.0	0.0	1096.9083	13.499	NaN	NaN	0.0122	0.6048	0.2006	0.0452	0.0719	0.0415	0.0361
0.0	0.0	0.0	-402.0917	2810.499	NaN	NaN	1.167	0.5654	0.2188	0.0509	0.0825	0.0446	0.0379
0.0	0.0	0.0	932.9083	3357.499	NaN	NaN	0.7826	0.5857	0.2049	0.0493	0.08	0.043	0.0371
0.0	0.0	0.0	860.9083	5288.499	NaN	NaN	0.86	0.5528	0.2183	0.0548	0.0889	0.0456	0.0396
0.0	0.0	0.0	3043.9083	-659.501	NaN	NaN	-0.2766	0.658	0.1628	0.0424	0.0607	0.0381	0.038
0.0	0.0	0.0	1271.9083	33.499	NaN	NaN	0.0257	0.6884	0.1374	0.0423	0.0567	0.0385	0.0368
0.0	0.0	0.0	987.9083	-187.501	NaN	NaN	-0.2343	0.7182	0.118	0.0388	0.0507	0.0367	0.0376
0.0	0.0	0.0	0.9083	-125.501	NaN	NaN	1.0073	0.7152	0.1177	0.0403	0.0521	0.0377	0.0371
0.0	0.0	0.0	634.9083	-53.501	NaN	NaN	-0.092	0.719	0.1131	0.0403	0.0533	0.0369	0.0374
0.0	0.0	0.0	2807.9083	1459.499	NaN	NaN	0.342	0.6819	0.1265	0.0471	0.0658	0.0401	0.0386
0.0	0.0	0.0	1624.9083	-68.501	NaN	NaN	-0.044	0.6819	0.1301	0.046	0.064	0.0384	0.0395
0.0	0.0	0.0	1089.9083	269.499	NaN	NaN	0.1982	0.6764	0.1328	0.0472	0.067	0.039	0.0376
0.0	0.0	0.0	1464.9083	2995.499	NaN	NaN	0.6716	0.6304	0.1495	0.0542	0.0824	0.0417	0.0417
0.0	0.0	0.0	644.9083	3210.499	NaN	NaN	0.8327	0.6483	0.1481	0.0496	0.0731	0.0409	0.0399
0.0	0.0	0.0	-687.0917	-13.501	NaN	NaN	0.0193	0.6952	0.1299	0.0416	0.0566	0.0372	0.0394
0.0	0.0	0.0	1015.9083	-2306.501	NaN	NaN	1.3	0.7358	0.1075	0.0368	0.0488	0.0355	0.0355
0.0	0.0	0.0	3660.9083	2065.499	NaN	NaN	0.3607	0.6514	0.1402	0.0492	0.0735	0.0435	0.0421
0.0	0.0	0.0	578.9083	1105.499	NaN	NaN	0.6563	0.6872	0.1305	0.0432	0.0611	0.0392	0.0389
0.0	0.0	0.0	1465.9083	6800.499	NaN	NaN	0.8227	0.6137	0.1612	0.0533	0.0832	0.0452	0.0435
0.0	0.0	0.0	2293.9083	1682.499	NaN	NaN	0.4231	0.6857	0.1365	0.0412	0.0573	0.0378	0.0414
0.0	0.0	0.0	11.9083	2058.499	NaN	NaN	0.9942	0.6643	0.1397	0.046	0.0666	0.0424	0.041
0.0	0.0	0.0	915.9083	2655.499	NaN	NaN	0.7435	0.6889	0.1291	0.0414	0.0593	0.0381	0.0431
0.0	0.0	0.0	2019.9083	1876.499	NaN	NaN	0.4816	0.6977	0.1263	0.0413	0.0562	0.0382	0.0402
0.0	0.0	0.0	2294.9083	1003.499	NaN	NaN	0.3042	0.7279	0.1108	0.0362	0.0478	0.0349	0.0425
0.0	0.0	0.0	166.9083	1045.499	NaN	NaN	0.8623	0.7253	0.1093	0.038	0.051	0.0369	0.0395
0.0	0.0	0.0	1101.9083	4239.499	NaN	NaN	0.7937	0.6954	0.1207	0.0412	0.0596	0.0391	0.044
0.0	0.0	0.0	-309.0917	-119.501	NaN	NaN	0.2788	0.7505	0.1004	0.0334	0.0421	0.0331	0.0404
0.0	0.0	0.0	2234.9083	-2451.501	NaN	NaN	1.3	0.7489	0.0983	0.0345	0.043	0.0348	0.0406
0.0	0.0	0.0	315.9083	-577.501	NaN	NaN	1.3	0.7526	0.095	0.0343	0.0433	0.0347	0.0401
0.0	0.0	0.0	1909.9083	2510.499	NaN	NaN	0.5679	0.6941	0.1221	0.0423	0.058	0.0411	0.0423
0.0	0.0	0.0	1047.9083	-43.501	NaN	NaN	-0.0433	0.7508	0.0999	0.0331	0.0405	0.0336	0.0421
0.0	0.0	0.0	1007.9083	812.499	NaN	NaN	0.4463	0.6957	0.1235	0.0421	0.055	0.0423	0.0414
0.0	0.0	0.0	2048.9083	222.499	NaN	NaN	0.098	0.7259	0.1115	0.0357	0.045	0.0369	0.045
0.0	0.0	0.0	2564.9083	1274.499	NaN	NaN	0.332	0.6725	0.138	0.0443	0.0574	0.0451	0.0427
0.0	0.0	0.0	168.9083	3435.499	NaN	NaN	0.9531	0.6856	0.1333	0.0396	0.0524	0.0412	0.0479
0.0	0.0	0.0	1478.9083	-1553.501	NaN	NaN	1.3	0.6702	0.1439	0.043	0.0543	0.0437	0.0448
0.0	0.0	0.0	1114.9083	2115.499	NaN	NaN	0.6549	0.6948	0.1293	0.039	0.049	0.0409	0.0471
0.0	0.0	0.0	2940.9083	1138.499	NaN	NaN	0.2791	0.6437	0.1575	0.0459	0.06	0.047	0.046
0.0	0.0	0.0	-1891.0917	1582.499	NaN	NaN	-0.3	0.6977	0.1297	0.0378	0.0479	0.0395	0.0474
0.0	0.0	0.0	785.9083	3968.499	NaN	NaN	0.8347	0.6483	0.1523	0.0453	0.0627	0.0471	0.0442
0.0	0.0	0.0	775.9083	896.499	NaN	NaN	0.5361	0.7513	0.1001	0.0302	0.041	0.0342	0.0432
0.0	0.0	0.0	478.9083	-2489.501	NaN	NaN	1.2382	0.7266	0.1062	0.0349	0.0554	0.0415	0.0354
0.0	0.0	0.0	-937.0917	951.499	NaN	NaN	1.3	0.7513	0.0905	0.0292	0.0555	0.0388	0.0347
0.0	0.0	0.0	2053.9083	3525.499	NaN	NaN	0.6319	0.6728	0.126	0.0382	0.0821	0.0474	0.0334
0.0	0.0	0.0	1467.9083	-2148.501	NaN	NaN	1.3	0.7527	0.0901	0.0281	0.0562	0.0378	0.0351
0.0	0.0	0.0	952.9083	978.499	NaN	NaN	0.5066	0.6721	0.1144	0.0425	0.0834	0.052	0.0355
0.0	0.0	0.0	800.9083	183.499	NaN	NaN	0.1864	0.6935	0.1042	0.0383	0.0748	0.0497	0.0394
0.0	0.0	0.0	846.9083	890.499	NaN	NaN	0.5125	0.6034	0.14	0.0525	0.1042	0.0633	0.0366
0.0	0.0	0.0	342.9083	3075.499	NaN	NaN	0.8997	0.5848	0.1523	0.0534	0.1062	0.064	0.0393
0.0	0.0	0.0	1518.9083	520.499	NaN	NaN	0.2552	0.5766	0.1643	0.0551	0.1025	0.0663	0.0353
0.0	0.0	0.0	1048.9083	-115.501	NaN	NaN	-0.1237	0.5955	0.1592	0.0534	0.0917	0.064	0.0362
0.0	0.0	0.0	81.9083	-368.501	NaN	NaN	1.2858	0.5657	0.1738	0.0594	0.0974	0.0702	0.0335
0.0	0.0	0.0	-800.0917	4517.499	NaN	NaN	1.2152	0.5002	0.1973	0.0713	0.1191	0.0783	0.0338
0.0	0.0	0.0	-163.0917	3676.499	NaN	NaN	1.0464	0.449	0.2257	0.0784	0.1321	0.082	0.0327
0.0	0.0	0.0	2301.9083	2761.499	NaN	NaN	0.5454	0.4448	0.2325	0.079	0.1312	0.0816	0.031
0.0	0.0	0.0	3098.9083	1208.499	NaN	NaN	0.2806	0.423	0.2417	0.0807	0.1361	0.0869	0.0315
0.0	0.0	0.0	-48.0917	-340.501	NaN	NaN	0.8762	0.443	0.2408	0.0776	0.1279	0.0807	0.0298
0.0	0.0	0.0	28.9083	2449.499	NaN	NaN	0.9883	0.4526	0.2346	0.0764	0.1227	0.0847	0.0289
0.0	0.0	0.0	1726.9083	1537.499	NaN	NaN	0.471	0.4178	0.2442	0.0834	0.1395	0.0859	0.0292
0.0	0.0	0.0	4000.9083	1166.499	NaN	NaN	0.2257	0.4553	0.2257	0.0775	0.1284	0.0869	0.0262
0.0	0.0	0.0	5868.9083	4621.499	NaN	NaN	0.4405	0.3867	0.2332	0.0884	0.1645	0.0984	0.0287
0.0	0.0	0.0	1514.9083	590.499	NaN	NaN	0.2805	0.4422	0.2252	0.0761	0.1382	0.0928	0.0255
0.0	0.0	0.0	2233.9083	-521.501	NaN	NaN	-0.3	0.4453	0.2172	0.0758	0.1439	0.0923	0.0255
0.0	0.0	0.0	404.9083	4082.499	NaN	NaN	0.9098	0.4634	0.2075	0.0729	0.1349	0.0969	0.0244
0.0	0.0	0.0	3075.9083	-417.501	NaN	NaN	-0.157	0.4521	0.2135	0.0726	0.1413	0.0947	0.0258
0.0	0.0	0.0	-1248.0917	-258.501	NaN	NaN	0.1716	0.5752	0.1653	0.0554	0.1009	0.0789	0.0243
0.0	0.0	0.0	3204.9083	-492.501	NaN	NaN	-0.1816	0.5459	0.1701	0.0618	0.1153	0.0819	0.0249
0.0	0.0	0.0	-1021.0917	384.499	NaN	NaN	-0.3	0.601	0.1486	0.0545	0.0969	0.0741	0.0249
0.0	0.0	0.0	2188.9083	54.499	NaN	NaN	0.0243	0.5289	0.1704	0.0698	0.1219	0.0851	0.0239
0.0	0.0	0.0	1774.9083	4735.499	NaN	NaN	0.7274	0.4753	0.182	0.0795	0.1428	0.0962	0.0243
0.0	0.0	0.0	3202.9083	2837.499	NaN	NaN	0.4698	0.4513	0.1994	0.0765	0.1468	0.1008	0.0253
0.0	0.0	0.0	1917.9083	-1251.501	NaN	NaN	-0.3	0.5918	0.1573	0.056	0.0979	0.0727	0.0243
0.0	0.0	0.0	1925.9083	-987.501	NaN	NaN	-0.3	0.5858	0.1535	0.0591	0.1014	0.0763	0.0238
0.0	0.0	0.0	1651.9083	1649.499	NaN	NaN	0.4996	0.5748	0.1555	0.0618	0.1058	0.0772	0.0251
0.0	0.0	0.0	948.9083	3314.499	NaN	NaN	0.7774	0.5577	0.1644	0.0647	0.1094	0.08	0.0238
0.0	0.0	0.0	1564.9083	2231.499	NaN	NaN	0.5878	0.5443	0.1686	0.067	0.1128	0.0826	0.0246
0.0	0.0	0.0	310.9083	2045.499	NaN	NaN	0.8681	0.5502	0.1659	0.0644	0.1135	0.0819	0.0242
0.0	0.0	0.0	-256.0917	1697.499	NaN	NaN	1.1777	0.5793	0.1557	0.0597	0.1028	0.0777	0.0248
0.0	0.0	0.0	-72.0917	1156.499	NaN	NaN	1.0665	0.6211	0.1397	0.0539	0.0917	0.0692	0.0244
0.0	0.0	0.0	206.9083	2079.499	NaN	NaN	0.9095	0.6301	0.1319	0.0544	0.09	0.0697	0.0239
0.0	0.0	0.0	-571.0917	3269.499	NaN	NaN	1.2116	0.5834	0.1464	0.0647	0.1067	0.0741	0.0246
0.0	0.0	0.0	-776.0917	1929.499	NaN	NaN	1.3	0.581	0.1449	0.0664	0.1107	0.0738	0.0232
0.0	0.0	0.0	3562.9083	929.499	NaN	NaN	0.2069	0.5279	0.1575	0.0762	0.1303	0.0835	0.0246
0.0	0.0	0.0	2645.9083	-120.501	NaN	NaN	-0.0477	0.5508	0.1559	0.0711	0.1205	0.0777	0.024
0.0	0.0	0.0	1986.9083	141.499	NaN	NaN	0.0665	0.5692	0.1515	0.0673	0.1134	0.0758	0.0229
0.0	0.0	0.0	-513.0917	2235.499	NaN	NaN	1.2979	0.5508	0.1578	0.0705	0.1199	0.0775	0.0236
0.0	0.0	0.0	2266.9083	1622.499	NaN	NaN	0.4172	0.5632	0.1573	0.0674	0.1143	0.0751	0.0227
0.0	0.0	0.0	2142.9083	2481.499	NaN	NaN	0.5366	0.5598	0.1583	0.0707	0.1154	0.073	0.0228
0.0	0.0	0.0	2175.9083	1806.499	NaN	NaN	0.4536	0.5321	0.162	0.0752	0.1287	0.0801	0.0219
0.0	0.0	0.0	1752.9083	2684.499	NaN	NaN	0.605	0.4733	0.1753	0.0839	0.1527	0.0902	0.0245
0.0	0.0	0.0	1628.9083	2472.499	NaN	NaN	0.6028	0.5373	0.1659	0.0681	0.1247	0.0823	0.0217
0.0	0.0	0.0	3168.9083	237.499	NaN	NaN	0.0697	0.5196	0.1747	0.0722	0.1292	0.0797	0.0246
0.0	0.0	0.0	-1238.0917	567.499	NaN	NaN	-0.3	0.6394	0.1341	0.0533	0.0917	0.0622	0.0193
0.0	0.0	0.0	1468.9083	5678.499	NaN	NaN	0.7945	0.4908	0.1727	0.0822	0.1426	0.0867	0.025
0.0	0.0	0.0	867.9083	1530.499	NaN	NaN	0.6381	0.6019	0.1483	0.0607	0.1027	0.0664	0.0199
0.0	0.0	0.0	278.9083	5199.499	NaN	NaN	0.9491	0.5011	0.1747	0.0826	0.1346	0.0836	0.0234
0.0	0.0	0.0	-497.0917	2831.499	NaN	NaN	1.2129	0.5958	0.1499	0.0618	0.1051	0.0672	0.0202
0.0	0.0	0.0	-116.0917	2138.499	NaN	NaN	1.0574	0.5482	0.1656	0.0725	0.1187	0.073	0.022
0.0	0.0	0.0	-1062.0917	2865.499	NaN	NaN	1.3	0.6291	0.1381	0.0579	0.0936	0.0616	0.0197
0.0	0.0	0.0	2824.9083	2173.499	NaN	NaN	0.4348	0.5637	0.1592	0.0729	0.112	0.0703	0.0218
0.0	0.0	0.0	-1760.0917	2710.499	NaN	NaN	1.3	0.6501	0.1289	0.0553	0.0871	0.0589	0.0196
0.0	0.0	0.0	1206.9083	3075.499	NaN	NaN	0.7182	0.5972	0.1491	0.0673	0.1012	0.0639	0.0213
0.0	0.0	0.0	1159.9083	-206.501	NaN	NaN	-0.2166	0.6748	0.1202	0.0509	0.0809	0.0542	0.0189
0.0	0.0	0.0	635.9083	-47.501	NaN	NaN	-0.0807	0.5916	0.1502	0.0706	0.1033	0.0639	0.0204
0.0	0.0	0.0	1399.9083	308.499	NaN	NaN	0.1806	0.6154	0.1426	0.066	0.0963	0.0606	0.0191
0.0	0.0	0.0	1733.9083	1857.499	NaN	NaN	0.5172	0.5091	0.1756	0.0901	0.1276	0.0772	0.0204
0.0	0.0	0.0	-980.0917	2517.499	NaN	NaN	1.3	0.5358	0.1684	0.0802	0.12	0.0753	0.0201
0.0	0.0	0.0	486.9083	4058.499	NaN	NaN	0.8929	0.5473	0.1686	0.0761	0.1146	0.0729	0.0205
0.0	0.0	0.0	835.9083	532.499	NaN	NaN	0.3891	0.6514	0.1349	0.0545	0.084	0.056	0.0192
0.0	0.0	0.0	-901.0917	-1695.501	NaN	NaN	0.653	0.6492	0.1319	0.0579	0.0864	0.0547	0.0199
0.0	0.0	0.0	2456.9083	-1788.501	NaN	NaN	-0.3	0.6664	0.1226	0.0566	0.083	0.0533	0.0182
0.0	0.0	0.0	1882.9083	1757.499	NaN	NaN	0.4828	0.5389	0.1613	0.0888	0.1183	0.0715	0.0211
0.0	0.0	0.0	887.9083	860.499	NaN	NaN	0.4922	0.575	0.1536	0.0786	0.1076	0.0653	0.0198
0.0	0.0	0.0	1590.9083	2688.499	NaN	NaN	0.6282	0.5157	0.1687	0.0919	0.1272	0.0757	0.0207
0.0	0.0	0.0	935.9083	2509.499	NaN	NaN	0.7284	0.5653	0.1551	0.0788	0.1124	0.0677	0.0208
0.0	0.0	0.0	4765.9083	-139.501	NaN	NaN	-0.0302	0.5396	0.1602	0.0866	0.1209	0.0719	0.0209
0.0	0.0	0.0	2276.9083	984.499	NaN	NaN	0.3019	0.545	0.155	0.0848	0.1215	0.0725	0.0211
0.0	0.0	0.0	622.9083	3090.499	NaN	NaN	0.8323	0.5165	0.1595	0.0895	0.1348	0.0787	0.021
0.0	0.0	0.0	3527.9083	3182.499	NaN	NaN	0.4743	0.5394	0.1526	0.0812	0.1288	0.0765	0.0215
0.0	0.0	0.0	333.9083	297.499	NaN	NaN	0.4712	0.5714	0.1428	0.0735	0.1213	0.0698	0.0212
0.0	0.0	0.0	-346.0917	1236.499	NaN	NaN	1.3	0.5974	0.1301	0.0697	0.1162	0.0659	0.0207
0.0	0.0	0.0	3791.9083	748.499	NaN	NaN	0.1649	0.5418	0.1412	0.085	0.1367	0.0743	0.0209
0.0	0.0	0.0	1099.9083	2794.499	NaN	NaN	0.7176	0.4932	0.146	0.0933	0.1598	0.0845	0.0231
0.0	0.0	0.0	-301.0917	1896.499	NaN	NaN	1.1887	0.5451	0.1376	0.0812	0.1367	0.0772	0.0222
0.0	0.0	0.0	-969.0917	2876.499	NaN	NaN	1.3	0.5782	0.1301	0.071	0.1267	0.0729	0.0211
0.0	0.0	0.0	1373.9083	-1335.501	NaN	NaN	-0.3	0.6061	0.1225	0.0654	0.1165	0.0666	0.0228
0.0	0.0	0.0	-843.0917	-265.501	NaN	NaN	0.2395	0.6676	0.1059	0.0547	0.0965	0.0559	0.0194
0.0	0.0	0.0	2154.9083	1820.499	NaN	NaN	0.4579	0.5401	0.1282	0.0851	0.1491	0.0745	0.0229
0.0	0.0	0.0	-347.0917	778.499	NaN	NaN	1.3	0.5063	0.1351	0.0923	0.163	0.0805	0.0227
0.0	0.0	0.0	2610.9083	2162.499	NaN	NaN	0.453	0.459	0.1444	0.1011	0.1842	0.0882	0.0231
0.0	0.0	0.0	3711.9083	1419.499	NaN	NaN	0.2766	0.4673	0.1486	0.0988	0.1739	0.0881	0.0232
0.0	0.0	0.0	534.9083	72.499	NaN	NaN	0.1194	0.4638	0.1488	0.0984	0.1795	0.0875	0.022
0.0	0.0	0.0	639.9083	2710.499	NaN	NaN	0.809	0.4256	0.1524	0.1068	0.1963	0.0959	0.023
0.0	0.0	0.0	1672.9083	2427.499	NaN	NaN	0.592	0.4218	0.1584	0.1037	0.1958	0.0981	0.0221
0.0	0.0	0.0	975.9083	1114.499	NaN	NaN	0.5331	0.4342	0.1578	0.101	0.1898	0.095	0.0222
0.0	0.0	0.0	211.9083	1482.499	NaN	NaN	0.8749	0.4334	0.154	0.1024	0.1938	0.0947	0.0216
0.0	0.0	0.0	1078.9083	2812.499	NaN	NaN	0.7227	0.395	0.153	0.1114	0.2169	0.1017	0.022
0.0	0.0	0.0	3627.9083	2597.499	NaN	NaN	0.4172	0.3684	0.1627	0.115	0.2239	0.1071	0.0229
0.0	0.0	0.0	680.9083	255.499	NaN	NaN	0.2729	0.3911	0.1629	0.1142	0.2078	0.1027	0.0213
0.0	0.0	0.0	1465.9083	315.499	NaN	NaN	0.1771	0.3661	0.1639	0.1228	0.2197	0.1058	0.0217
0.0	0.0	0.0	2119.9083	2154.499	NaN	NaN	0.504	0.349	0.1692	0.1302	0.2209	0.1093	0.0215
0.0	0.0	0.0	1901.9083	1339.499	NaN	NaN	0.4132	0.34	0.1771	0.1322	0.2193	0.11	0.0214
0.0	0.0	0.0	839.9083	-183.501	NaN	NaN	-0.2796	0.3496	0.1808	0.1364	0.2074	0.1052	0.0206
0.0	0.0	0.0	2240.9083	1404.499	NaN	NaN	0.3853	0.324	0.1875	0.1499	0.2093	0.1088	0.0206
0.0	0.0	0.0	3017.9083	1399.499	NaN	NaN	0.3168	0.2973	0.1993	0.1616	0.2094	0.1119	0.0205
0.0	0.0	0.0	3522.9083	4936.499	NaN	NaN	0.5836	0.2716	0.2102	0.1746	0.2059	0.1171	0.0205
0.0	0.0	0.0	3936.9083	4908.499	NaN	NaN	0.5549	0.2639	0.217	0.1777	0.2025	0.1184	0.0204
0.0	0.0	0.0	4866.9083	1452.499	NaN	NaN	0.2298	0.2588	0.2277	0.1827	0.1945	0.1161	0.0203
0.0	0.0	0.0	5704.9083	939.499	NaN	NaN	0.1414	0.256	0.232	0.187	0.1902	0.1146	0.0203
0.0	0.0	0.0	3911.9083	5999.499	NaN	NaN	0.6053	0.246	0.2296	0.1929	0.192	0.119	0.0204
0.0	0.0	0.0	3593.9083	5384.499	NaN	NaN	0.5997	0.2455	0.2284	0.189	0.196	0.1207	0.0204
0.0	0.0	0.0	3282.9083	2779.499	NaN	NaN	0.4585	0.2509	0.2341	0.1893	0.1891	0.1162	0.0205
0.0	0.0	0.0	4011.9083	3761.499	NaN	NaN	0.4839	0.2579	0.2301	0.1884	0.1877	0.1155	0.0203
0.0	0.0	0.0	3135.9083	1343.499	NaN	NaN	0.2999	0.2567	0.2285	0.1927	0.186	0.116	0.0201
0.0	0.0	0.0	4468.9083	6533.499	NaN	NaN	0.5938	0.2479	0.2274	0.1952	0.1888	0.1207	0.02
0.0	0.0	0.0	5040.9083	1679.499	NaN	NaN	0.2499	0.2498	0.2341	0.195	0.1849	0.1165	0.0197
0.0	0.0	0.0	2458.9083	1373.499	NaN	NaN	0.3584	0.2535	0.2369	0.1953	0.1799	0.115	0.0194
0.0	0.0	0.0	4069.9083	914.499	NaN	NaN	0.1835	0.2487	0.2417	0.198	0.1775	0.115	0.0192
0.0	0.0	0.0	892.9083	4578.499	NaN	NaN	0.8368	0.2374	0.2529	0.2001	0.1729	0.118	0.0188
0.0	0.0	0.0	3198.9083	2331.499	NaN	NaN	0.4216	0.2387	0.2668	0.1981	0.1636	0.1142	0.0186
0.0	0.0	0.0	2667.9083	3608.499	NaN	NaN	0.5749	0.2485	0.2651	0.1903	0.1629	0.1146	0.0187
0.0	0.0	0.0	382.9083	1656.499	NaN	NaN	0.8122	0.2601	0.2621	0.1844	0.161	0.1135	0.0188
0.0	0.0	0.0	3520.9083	1184.499	NaN	NaN	0.2517	0.2643	0.2657	0.179	0.1579	0.1144	0.0188
0.0	0.0	0.0	3691.9083	20.499	NaN	NaN	0.0055	0.2698	0.2707	0.1741	0.1545	0.1119	0.019
0.0	0.0	0.0	2254.9083	-77.501	NaN	NaN	-0.0356	0.2694	0.2741	0.1703	0.1549	0.1122	0.019
0.0	0.0	0.0	662.9083	486.499	NaN	NaN	0.4233	0.2662	0.2772	0.1683	0.1551	0.114	0.019
0.0	0.0	0.0	4017.9083	3778.499	NaN	NaN	0.4846	0.2568	0.2756	0.1661	0.1608	0.1223	0.0185
0.0	0.0	0.0	1329.9083	1573.499	NaN	NaN	0.5419	0.2626	0.2779	0.1594	0.1616	0.1201	0.0184
0.0	0.0	0.0	1583.9083	-82.501	NaN	NaN	-0.0549	0.2731	0.276	0.1545	0.1602	0.1178	0.0184
0.0	0.0	0.0	3652.9083	-873.501	NaN	NaN	-0.3	0.2727	0.2777	0.1513	0.1612	0.1186	0.0185
0.0	0.0	0.0	2940.9083	2512.499	NaN	NaN	0.4607	0.2624	0.2835	0.1497	0.162	0.1238	0.0185
0.0	0.0	0.0	3273.9083	3421.499	NaN	NaN	0.511	0.2581	0.2909	0.1475	0.1601	0.1249	0.0185
0.0	0.0	0.0	2040.9083	3326.499	NaN	NaN	0.6198	0.2571	0.2943	0.145	0.1599	0.1252	0.0185
0.0	0.0	0.0	640.9083	2692.499	NaN	NaN	0.8077	0.2577	0.2974	0.1416	0.1598	0.1248	0.0186
0.0	0.0	0.0	1009.9083	1356.499	NaN	NaN	0.5732	0.2598	0.3003	0.1384	0.1597	0.123	0.0187
0.0	0.0	0.0	3263.9083	3659.499	NaN	NaN	0.5286	0.2614	0.2977	0.1379	0.159	0.1252	0.0188
0.0	0.0	0.0	2781.9083	1631.499	NaN	NaN	0.3697	0.2682	0.2995	0.1339	0.1583	0.1213	0.0188
0.0	0.0	0.0	4878.9083	591.499	NaN	NaN	0.1081	0.2682	0.2977	0.1351	0.1573	0.1229	0.0188
0.0	0.0	0.0	596.9083	1827.499	NaN	NaN	0.7538	0.2658	0.3009	0.1334	0.1591	0.122	0.0189
0.0	0.0	0.0	3452.9083	3715.499	NaN	NaN	0.5183	0.2666	0.2955	0.1356	0.1578	0.1259	0.0187
0.0	0.0	0.0	2112.9083	30.499	NaN	NaN	0.0142	0.2662	0.307	0.1311	0.1581	0.1189	0.0186
0.0	0.0	0.0	7008.9083	1590.499	NaN	NaN	0.185	0.2629	0.3025	0.135	0.1577	0.1234	0.0185
0.0	0.0	0.0	974.9083	2637.499	NaN	NaN	0.7301	0.2635	0.3066	0.1326	0.1592	0.1196	0.0184
0.0	0.0	0.0	5440.9083	5107.499	NaN	NaN	0.4842	0.2568	0.3074	0.1366	0.1576	0.1235	0.018
0.0	0.0	0.0	4241.9083	3696.499	NaN	NaN	0.4656	0.2561	0.3143	0.134	0.1581	0.1197	0.0179
0.0	0.0	0.0	6688.9083	5679.499	NaN	NaN	0.4592	0.2536	0.3111	0.1377	0.1572	0.1228	0.0176
0.0	0.0	0.0	3075.9083	1629.499	NaN	NaN	0.3463	0.2584	0.3139	0.1343	0.1578	0.1181	0.0175
0.0	0.0	0.0	2073.9083	2046.499	NaN	NaN	0.4967	0.2578	0.3145	0.1353	0.1569	0.1181	0.0174
0.0	0.0	0.0	3522.9083	916.499	NaN	NaN	0.2064	0.256	0.3198	0.1347	0.1563	0.1159	0.0173
0.0	0.0	0.0	1435.9083	2208.499	NaN	NaN	0.606	0.2522	0.3225	0.1365	0.1561	0.1155	0.0172
0.0	0.0	0.0	5033.9083	1900.499	NaN	NaN	0.2741	0.2521	0.3195	0.137	0.1587	0.1153	0.0174
0.0	0.0	0.0	5435.9083	2955.499	NaN	NaN	0.3522	0.2519	0.316	0.1396	0.1583	0.1168	0.0173
0.0	0.0	0.0	4686.9083	-1414.501	NaN	NaN	-0.3	0.254	0.3157	0.1398	0.1585	0.1149	0.0172
0.0	0.0	0.0	3712.9083	707.499	NaN	NaN	0.1601	0.2473	0.3243	0.1391	0.1596	0.1129	0.0168
0.0	0.0	0.0	3400.9083	3017.499	NaN	NaN	0.4701	0.2438	0.3254	0.1404	0.1597	0.1141	0.0165
0.0	0.0	0.0	3228.9083	3595.499	NaN	NaN	0.5269	0.238	0.3328	0.1388	0.162	0.112	0.0164
0.0	0.0	0.0	4985.9083	4206.499	NaN	NaN	0.4576	0.2396	0.3246	0.1424	0.1626	0.1146	0.0163
0.0	0.0	0.0	6483.9083	1497.499	NaN	NaN	0.1876	0.2415	0.3231	0.1414	0.1645	0.1132	0.0163
0.0	0.0	0.0	8466.9083	3078.499	NaN	NaN	0.2666	0.2421	0.3204	0.1433	0.1635	0.1145	0.0162
0.0	0.0	0.0	3589.9083	-593.501	NaN	NaN	-0.1981	0.2389	0.3271	0.1409	0.165	0.1121	0.0161
0.0	0.0	0.0	3182.9083	4160.499	NaN	NaN	0.5666	0.2343	0.3282	0.1427	0.1643	0.1146	0.0159
0.0	0.0	0.0	4242.9083	3168.499	NaN	NaN	0.4275	0.2324	0.3315	0.1413	0.1652	0.1136	0.0159
0.0	0.0	0.0	3903.9083	2250.499	NaN	NaN	0.3657	0.2344	0.3274	0.1422	0.1653	0.1147	0.016
0.0	0.0	0.0	3793.9083	605.499	NaN	NaN	0.1376	0.2374	0.3242	0.142	0.1666	0.1138	0.0161
0.0	0.0	0.0	4533.9083	2614.499	NaN	NaN	0.3657	0.2377	0.3217	0.1418	0.1676	0.115	0.0162
0.0	0.0	0.0	3011.9083	940.499	NaN	NaN	0.238	0.2365	0.3216	0.1416	0.1685	0.1156	0.0162
0.0	0.0	0.0	4708.9083	1884.499	NaN	NaN	0.2858	0.2326	0.3209	0.1417	0.1713	0.1172	0.0163
0.0	0.0	0.0	5971.9083	5874.499	NaN	NaN	0.4959	0.234	0.3119	0.146	0.1696	0.122	0.0165
0.0	0.0	0.0	8340.9083	1399.499	NaN	NaN	0.1437	0.2326	0.315	0.1437	0.1712	0.1211	0.0164
0.0	0.0	0.0	7072.9083	4089.499	NaN	NaN	0.3664	0.2335	0.3117	0.1434	0.1718	0.1232	0.0164
0.0	0.0	0.0	4285.9083	1840.499	NaN	NaN	0.3004	0.2337	0.3106	0.1415	0.1741	0.1235	0.0165
0.0	0.0	0.0	4740.9083	3702.499	NaN	NaN	0.4385	0.2333	0.3088	0.1431	0.1724	0.1259	0.0165
0.0	0.0	0.0	4526.9083	270.499	NaN	NaN	0.0564	0.2324	0.316	0.138	0.1747	0.1222	0.0166
0.0	0.0	0.0	5027.9083	2325.499	NaN	NaN	0.3162	0.2342	0.312	0.1397	0.1733	0.1243	0.0166
0.0	0.0	0.0	4415.9083	1842.499	NaN	NaN	0.2944	0.2347	0.3124	0.1369	0.1767	0.1226	0.0167
0.0	0.0	0.0	2818.9083	5686.499	NaN	NaN	0.6686	0.2347	0.3095	0.1388	0.1749	0.1254	0.0167
0.0	0.0	0.0	5628.9083	3062.499	NaN	NaN	0.3524	0.2353	0.3141	0.1375	0.1745	0.1221	0.0166
0.0	0.0	0.0	2737.9083	936.499	NaN	NaN	0.2549	0.2368	0.3151	0.1362	0.1755	0.1198	0.0165
0.0	0.0	0.0	-1093.0917	2042.499	NaN	NaN	1.3	0.2372	0.3125	0.1375	0.1766	0.1197	0.0165
0.0	0.0	0.0	4434.9083	3756.499	NaN	NaN	0.4586	0.2379	0.3084	0.1403	0.1752	0.1218	0.0165
0.0	0.0	0.0	3043.9083	4947.499	NaN	NaN	0.6191	0.2448	0.3055	0.1404	0.1739	0.1187	0.0166
0.0	0.0	0.0	4211.9083	1688.499	NaN	NaN	0.2862	0.2558	0.3003	0.1382	0.1735	0.1152	0.0169
0.0	0.0	0.0	1562.9083	-250.501	NaN	NaN	-0.1909	0.2819	0.2844	0.1356	0.171	0.1094	0.0177
0.0	0.0	0.0	2916.9083	2827.499	NaN	NaN	0.4922	0.2835	0.2827	0.1374	0.1683	0.1103	0.0178
0.0	0.0	0.0	3062.9083	-666.501	NaN	NaN	-0.2781	0.3034	0.2758	0.1323	0.1643	0.1059	0.0183
0.0	0.0	0.0	3627.9083	-2214.501	NaN	NaN	-0.3	0.3026	0.2734	0.1336	0.1657	0.1066	0.0182
0.0	0.0	0.0	3211.9083	706.499	NaN	NaN	0.1803	0.2975	0.275	0.1337	0.1673	0.1087	0.0178
0.0	0.0	0.0	2011.9083	-822.501	NaN	NaN	-0.3	0.2979	0.2789	0.1297	0.1685	0.1075	0.0176
0.0	0.0	0.0	1683.9083	758.499	NaN	NaN	0.3106	0.2955	0.2818	0.1279	0.1705	0.1066	0.0177
0.0	0.0	0.0	4353.9083	4092.499	NaN	NaN	0.4845	0.2821	0.2831	0.13	0.1756	0.1115	0.0177
0.0	0.0	0.0	5273.9083	3101.499	NaN	NaN	0.3703	0.2805	0.2833	0.1279	0.1769	0.1135	0.0179
0.0	0.0	0.0	6151.9083	2005.499	NaN	NaN	0.2459	0.2836	0.2848	0.1234	0.1784	0.1117	0.0181
0.0	0.0	0.0	4162.9083	-291.501	NaN	NaN	-0.0753	0.2893	0.2852	0.1196	0.1779	0.1098	0.0182
0.0	0.0	0.0	1747.9083	-1080.501	NaN	NaN	-0.3	0.2963	0.2872	0.1131	0.1793	0.106	0.0182
0.0	0.0	0.0	5206.9083	1369.499	NaN	NaN	0.2082	0.2958	0.2878	0.1121	0.18	0.1059	0.0185
0.0	0.0	0.0	7157.9083	2894.499	NaN	NaN	0.2879	0.3022	0.2904	0.1068	0.1789	0.1031	0.0185
0.0	0.0	0.0	3398.9083	-1082.501	NaN	NaN	-0.3	0.3267	0.2807	0.1024	0.1732	0.0985	0.0184
0.0	0.0	0.0	5316.9083	744.499	NaN	NaN	0.1228	0.31	0.2858	0.1044	0.1806	0.1003	0.0188
0.0	0.0	0.0	3353.9083	3191.499	NaN	NaN	0.4876	0.3008	0.2884	0.1054	0.1837	0.1026	0.0191
0.0	0.0	0.0	5643.9083	977.499	NaN	NaN	0.1476	0.296	0.2967	0.1036	0.1826	0.1019	0.0192
0.0	0.0	0.0	4295.9083	668.499	NaN	NaN	0.1347	0.303	0.295	0.103	0.1776	0.1025	0.0189
0.0	0.0	0.0	2744.9083	-1348.501	NaN	NaN	-0.3	0.3009	0.2999	0.1014	0.1777	0.1008	0.0192
0.0	0.0	0.0	3308.9083	2403.499	NaN	NaN	0.4208	0.3001	0.31	0.1007	0.17	0.0998	0.0194
0.0	0.0	0.0	4716.9083	-932.501	NaN	NaN	-0.2464	0.3126	0.3099	0.0992	0.1622	0.0964	0.0197
0.0	0.0	0.0	5772.9083	5642.499	NaN	NaN	0.4943	0.2989	0.3163	0.1044	0.162	0.0984	0.0199
0.0	0.0	0.0	3927.9083	2886.499	NaN	NaN	0.4236	0.2971	0.3224	0.1053	0.1585	0.0967	0.0201
0.0	0.0	0.0	3702.9083	3161.499	NaN	NaN	0.4606	0.2863	0.3267	0.1096	0.1584	0.0988	0.0203
0.0	0.0	0.0	713.9083	3560.499	NaN	NaN	0.833	0.2938	0.3205	0.1117	0.1558	0.0976	0.0206
0.0	0.0	0.0	2832.9083	1426.499	NaN	NaN	0.3349	0.2941	0.3129	0.1168	0.1562	0.0992	0.0209
0.0	0.0	0.0	5193.9083	2360.499	NaN	NaN	0.3125	0.2924	0.3056	0.1226	0.1566	0.1022	0.0208
0.0	0.0	0.0	5613.9083	2289.499	NaN	NaN	0.2897	0.2823	0.3025	0.1309	0.1569	0.1068	0.0207
0.0	0.0	0.0	2564.9083	-331.501	NaN	NaN	-0.1484	0.2843	0.3021	0.132	0.1543	0.1068	0.0205
0.0	0.0	0.0	4205.9083	293.499	NaN	NaN	0.0652	0.2807	0.3062	0.133	0.1526	0.1073	0.0202
0.0	0.0	0.0	4013.9083	1120.499	NaN	NaN	0.2182	0.2763	0.3124	0.1324	0.1518	0.1071	0.0199
0.0	0.0	0.0	1647.9083	1519.499	NaN	NaN	0.4797	0.2744	0.3173	0.1308	0.1513	0.1066	0.0196
0.0	0.0	0.0	4994.9083	354.499	NaN	NaN	0.0663	0.267	0.3237	0.1302	0.1527	0.1071	0.0193
0.0	0.0	0.0	8658.9083	2326.499	NaN	NaN	0.2118	0.2543	0.3284	0.1328	0.1533	0.1125	0.0188
0.0	0.0	0.0	3731.9083	2474.499	NaN	NaN	0.3987	0.2548	0.3317	0.1306	0.1524	0.1118	0.0187
0.0	0.0	0.0	3168.9083	150.499	NaN	NaN	0.0453	0.2587	0.3337	0.1276	0.1515	0.1096	0.0188
0.0	0.0	0.0	5724.9083	2109.499	NaN	NaN	0.2693	0.2542	0.3379	0.1269	0.1515	0.1108	0.0187
0.0	0.0	0.0	2123.9083	2038.499	NaN	NaN	0.4897	0.2497	0.3423	0.1264	0.1502	0.1128	0.0185
0.0	0.0	0.0	2834.9083	998.499	NaN	NaN	0.2605	0.251	0.3457	0.1245	0.1482	0.112	0.0186
0.0	0.0	0.0	5597.9083	-485.501	NaN	NaN	-0.095	0.2465	0.3498	0.1228	0.1496	0.1127	0.0187
0.0	0.0	0.0	8656.9083	1027.499	NaN	NaN	0.1061	0.2464	0.3467	0.1229	0.1489	0.1163	0.0189
0.0	0.0	0.0	613.9083	1021.499	NaN	NaN	0.6246	0.2486	0.3496	0.1195	0.1494	0.114	0.0189
0.0	0.0	0.0	758.9083	1773.499	NaN	NaN	0.7003	0.2532	0.3479	0.1164	0.1503	0.113	0.0191
0.0	0.0	0.0	-1474.0917	5065.499	NaN	NaN	1.3	0.2495	0.3557	0.1149	0.1492	0.1118	0.0188
0.0	0.0	0.0	3075.9083	1579.499	NaN	NaN	0.3393	0.2483	0.357	0.1127	0.1517	0.1115	0.0188
0.0	0.0	0.0	6957.9083	5835.499	NaN	NaN	0.4561	0.2559	0.3451	0.113	0.1532	0.1138	0.019
0.0	0.0	0.0	16630.9083	5643.499	NaN	NaN	0.2534	0.2578	0.3439	0.1124	0.1521	0.1145	0.0192
0.0	0.0	0.0	17614.9083	2056.499	NaN	NaN	0.1045	0.2666	0.3432	0.1084	0.1504	0.1121	0.0192
0.0	0.0	0.0	7163.9083	4018.499	NaN	NaN	0.3594	0.2692	0.3439	0.1072	0.1488	0.1116	0.0193
0.0	0.0	0.0	2094.9083	3910.499	NaN	NaN	0.6512	0.2761	0.3442	0.1045	0.1471	0.1093	0.0188
0.0	0.0	0.0	-240.0917	2484.499	NaN	NaN	1.107	0.2721	0.3526	0.1057	0.1426	0.108	0.019
0.0	0.0	0.0	3455.9083	2612.499	NaN	NaN	0.4305	0.2704	0.3516	0.109	0.1399	0.1096	0.0194
0.0	0.0	0.0	1195.9083	1569.499	NaN	NaN	0.5675	0.2831	0.3427	0.1068	0.1401	0.1078	0.0196
0.0	0.0	0.0	-734.0917	1982.499	NaN	NaN	1.3	0.292	0.3361	0.1069	0.1376	0.1075	0.02
0.0	0.0	0.0	2987.9083	820.499	NaN	NaN	0.2154	0.2958	0.3363	0.106	0.135	0.1068	0.02
0.0	0.0	0.0	310.9083	-1024.501	NaN	NaN	1.3	0.2916	0.338	0.1098	0.1322	0.1086	0.0199
0.0	0.0	0.0	3640.9083	1560.499	NaN	NaN	0.3	0.2733	0.3499	0.1129	0.133	0.1113	0.0195
0.0	0.0	0.0	3421.9083	292.499	NaN	NaN	0.0787	0.2622	0.36	0.1138	0.1317	0.1131	0.0191
0.0	0.0	0.0	2416.9083	1288.499	NaN	NaN	0.3477	0.2487	0.3729	0.1121	0.1334	0.114	0.0189
0.0	0.0	0.0	3809.9083	3095.499	NaN	NaN	0.4483	0.2422	0.3789	0.1087	0.1361	0.1155	0.0185
0.0	0.0	0.0	1111.9083	5139.499	NaN	NaN	0.8221	0.2526	0.3754	0.1048	0.1352	0.1138	0.0181
0.0	0.0	0.0	6747.9083	1024.499	NaN	NaN	0.1318	0.2672	0.3687	0.101	0.1342	0.1113	0.0177
0.0	0.0	0.0	6648.9083	-65.501	NaN	NaN	-0.0099	0.2841	0.355	0.101	0.1325	0.1099	0.0175
0.0	0.0	0.0	10725.9083	1938.499	NaN	NaN	0.1531	0.2911	0.3465	0.0976	0.1373	0.1095	0.018
0.0	0.0	0.0	3433.9083	4794.499	NaN	NaN	0.5827	0.305	0.3369	0.096	0.1362	0.1082	0.0177
0.0	0.0	0.0	6159.9083	329.499	NaN	NaN	0.0508	0.3165	0.3325	0.0939	0.1338	0.1056	0.0177
0.0	0.0	0.0	7166.9083	3689.499	NaN	NaN	0.3398	0.3227	0.3258	0.0944	0.1335	0.1059	0.0178
0.0	0.0	0.0	2840.9083	2581.499	NaN	NaN	0.4761	0.3328	0.3257	0.0895	0.1315	0.1026	0.0179
0.0	0.0	0.0	3705.9083	1728.499	NaN	NaN	0.3181	0.3504	0.3217	0.0858	0.1252	0.0989	0.018
0.0	0.0	0.0	3827.9083	2255.499	NaN	NaN	0.3708	0.3783	0.317	0.0784	0.1161	0.0919	0.0183
0.0	0.0	0.0	1647.9083	516.499	NaN	NaN	0.2386	0.4303	0.2956	0.0705	0.1025	0.0824	0.0186
0.0	0.0	0.0	1276.9083	1590.499	NaN	NaN	0.5547	0.4467	0.291	0.0699	0.0969	0.0774	0.0181
0.0	0.0	0.0	1341.9083	823.499	NaN	NaN	0.3803	0.4056	0.3141	0.0755	0.1034	0.0831	0.0182
0.0	0.0	0.0	3360.9083	2413.499	NaN	NaN	0.418	0.3767	0.3267	0.0809	0.1068	0.09	0.019
0.0	0.0	0.0	1945.9083	-331.501	NaN	NaN	-0.2053	0.3832	0.3335	0.079	0.0998	0.0858	0.0187
0.0	0.0	0.0	-808.0917	3174.499	NaN	NaN	1.3	0.3631	0.3437	0.0829	0.102	0.0891	0.0192
0.0	0.0	0.0	1456.9083	2219.499	NaN	NaN	0.6037	0.3588	0.3486	0.0834	0.1005	0.0894	0.0193
0.0	0.0	0.0	2081.9083	2701.499	NaN	NaN	0.5648	0.3703	0.3366	0.0851	0.0984	0.0897	0.0198
0.0	0.0	0.0	-1479.0917	3832.499	NaN	NaN	1.3	0.4102	0.3121	0.0833	0.0909	0.0834	0.0201
0.0	0.0	0.0	862.9083	654.499	NaN	NaN	0.4313	0.4248	0.2998	0.0856	0.0885	0.0815	0.0198
0.0	0.0	0.0	697.9083	4494.499	NaN	NaN	0.8656	0.4004	0.3041	0.0943	0.0931	0.0881	0.02
0.0	0.0	0.0	1269.9083	3822.499	NaN	NaN	0.7506	0.3903	0.3036	0.0986	0.0949	0.0924	0.0202
0.0	0.0	0.0	2453.9083	2440.499	NaN	NaN	0.4986	0.4051	0.2963	0.0984	0.09	0.0903	0.0199
0.0	0.0	0.0	670.9083	1760.499	NaN	NaN	0.7241	0.4143	0.2948	0.0968	0.0865	0.0883	0.0193
0.0	0.0	0.0	682.9083	1795.499	NaN	NaN	0.7245	0.4127	0.3021	0.0963	0.0828	0.0875	0.0186
0.0	0.0	0.0	753.9083	4030.499	NaN	NaN	0.8424	0.3961	0.3298	0.0933	0.0742	0.0882	0.0183
0.0	0.0	0.0	1107.9083	3091.499	NaN	NaN	0.7362	0.3176	0.4064	0.0784	0.0798	0.0971	0.0207
