# Supplementary material for: DeepFRET, a software for rapid and automated single-molecule FRET data classification using deep learning
Source: eLife. 2020 Nov 3;9:e60404. doi: 10.7554/eLife.60404 (PMC7609065; doi:10.7554/eLife.60404)
Supplement: Figure 4—source data 1. [file elife-60404-fig4-data1.zip › Figure 4-source data 1/Fig_S4a/Traces/traces_all_n294/Traces_Fig2d_4mMAc_mov1_combined_tif_pair53.txt]

Exported by DeepFRET
Date: 2020-08-26, 18:13
Video filename: None
FRET pair #53
Bleaches at 242
D-Dexc-bg	A-Dexc-bg	A-Aexc-bg	D-Dexc-rw	A-Dexc-rw	A-Aexc-rw	S	E	p_bleached	p_aggregated	p_noisy	p_scrambled	p_static	p_dynamic
0.0	0.0	0.0	44860.5465	11252.2842	NaN	NaN	0.2005	0.1029	0.2558	0.0534	0.0969	0.4476	0.0435
0.0	0.0	0.0	47609.5465	7963.2842	NaN	NaN	0.1433	0.0933	0.2822	0.0498	0.0935	0.4356	0.0456
0.0	0.0	0.0	41368.5465	6523.2842	NaN	NaN	0.1362	0.1057	0.3459	0.0482	0.0833	0.374	0.0429
0.0	0.0	0.0	47669.5465	8193.2842	NaN	NaN	0.1467	0.102	0.3473	0.0492	0.0833	0.3747	0.0435
0.0	0.0	0.0	44433.5465	7536.2842	NaN	NaN	0.145	0.1067	0.3632	0.049	0.0811	0.3566	0.0434
0.0	0.0	0.0	46338.5465	3451.2842	NaN	NaN	0.0693	0.1083	0.3522	0.0495	0.083	0.3623	0.0448
0.0	0.0	0.0	42364.5465	10759.2842	NaN	NaN	0.2025	0.1053	0.3382	0.05	0.0818	0.3802	0.0444
0.0	0.0	0.0	46023.5465	6639.2842	NaN	NaN	0.1261	0.1077	0.3468	0.0493	0.0828	0.3689	0.0445
0.0	0.0	0.0	45064.5465	8557.2842	NaN	NaN	0.1596	0.1094	0.3401	0.0492	0.0816	0.3752	0.0444
0.0	0.0	0.0	46518.5465	4355.2842	NaN	NaN	0.0856	0.1117	0.3352	0.0484	0.0813	0.3786	0.0449
0.0	0.0	0.0	41979.5465	4560.2842	NaN	NaN	0.098	0.1119	0.3226	0.0482	0.0801	0.3925	0.0447
0.0	0.0	0.0	42848.5465	4773.2842	NaN	NaN	0.1002	0.1104	0.314	0.0475	0.0803	0.4026	0.0453
0.0	0.0	0.0	51098.5465	7746.2842	NaN	NaN	0.1316	0.1079	0.2981	0.0486	0.0803	0.4204	0.0446
0.0	0.0	0.0	41230.5465	9084.2842	NaN	NaN	0.1805	0.108	0.2922	0.049	0.0802	0.4265	0.0442
0.0	0.0	0.0	44691.5465	6638.2842	NaN	NaN	0.1293	0.1083	0.2919	0.0487	0.0786	0.4284	0.0441
0.0	0.0	0.0	44564.5465	6793.2842	NaN	NaN	0.1323	0.1118	0.3055	0.0483	0.0781	0.4122	0.0441
0.0	0.0	0.0	45020.5465	7922.2842	NaN	NaN	0.1496	0.119	0.3305	0.0486	0.0747	0.385	0.0422
0.0	0.0	0.0	43234.5465	7799.2842	NaN	NaN	0.1528	0.1194	0.3222	0.0483	0.0761	0.39	0.044
0.0	0.0	0.0	47961.5465	9435.2842	NaN	NaN	0.1644	0.1177	0.3218	0.0478	0.0775	0.3896	0.0456
0.0	0.0	0.0	43707.5465	8090.2842	NaN	NaN	0.1562	0.1164	0.3216	0.0478	0.0776	0.3901	0.0465
0.0	0.0	0.0	45329.5465	4659.2842	NaN	NaN	0.0932	0.1131	0.3228	0.0481	0.0786	0.3897	0.0477
0.0	0.0	0.0	43667.5465	7745.2842	NaN	NaN	0.1506	0.111	0.3221	0.0488	0.0796	0.3893	0.0492
0.0	0.0	0.0	40800.5465	8875.2842	NaN	NaN	0.1787	0.109	0.3196	0.0493	0.0796	0.3929	0.0496
0.0	0.0	0.0	43398.5465	11534.2842	NaN	NaN	0.21	0.1084	0.3187	0.0497	0.0795	0.3937	0.05
0.0	0.0	0.0	41128.5465	2384.2842	NaN	NaN	0.0548	0.1075	0.3178	0.0495	0.0793	0.3961	0.0499
0.0	0.0	0.0	45869.5465	6956.2842	NaN	NaN	0.1317	0.1059	0.3186	0.0495	0.0796	0.3964	0.05
0.0	0.0	0.0	39826.5465	8655.2842	NaN	NaN	0.1785	0.1052	0.319	0.0498	0.0799	0.3973	0.0488
0.0	0.0	0.0	40658.5465	6118.2842	NaN	NaN	0.1308	0.1035	0.3228	0.0495	0.0807	0.3947	0.0487
0.0	0.0	0.0	42456.5465	7900.2842	NaN	NaN	0.1569	0.1033	0.3192	0.0498	0.0816	0.3987	0.0474
0.0	0.0	0.0	43550.5465	8227.2842	NaN	NaN	0.1589	0.1017	0.3231	0.0502	0.0819	0.3965	0.0467
0.0	0.0	0.0	42816.5465	6977.2842	NaN	NaN	0.1401	0.1008	0.329	0.0506	0.0825	0.3916	0.0455
0.0	0.0	0.0	40779.5465	10072.2842	NaN	NaN	0.1981	0.1001	0.3316	0.051	0.0835	0.3891	0.0447
0.0	0.0	0.0	43328.5465	7924.2842	NaN	NaN	0.1546	0.1007	0.3394	0.0521	0.0832	0.381	0.0437
0.0	0.0	0.0	41066.5465	7034.2842	NaN	NaN	0.1462	0.1025	0.3409	0.0515	0.0841	0.3772	0.0439
0.0	0.0	0.0	43403.5465	6717.2842	NaN	NaN	0.134	0.1051	0.3409	0.0511	0.0846	0.3746	0.0438
0.0	0.0	0.0	42151.5465	8740.2842	NaN	NaN	0.1717	0.1084	0.3411	0.0508	0.0841	0.372	0.0436
0.0	0.0	0.0	43152.5465	9341.2842	NaN	NaN	0.178	0.1107	0.3443	0.0509	0.0831	0.3671	0.0438
0.0	0.0	0.0	45811.5465	7585.2842	NaN	NaN	0.1421	0.1128	0.3419	0.051	0.0826	0.368	0.0437
0.0	0.0	0.0	42038.5465	5098.2842	NaN	NaN	0.1082	0.114	0.3441	0.0512	0.0818	0.3651	0.0438
0.0	0.0	0.0	43931.5465	5856.2842	NaN	NaN	0.1176	0.1137	0.3447	0.0512	0.0813	0.3651	0.044
0.0	0.0	0.0	41011.5465	8131.2842	NaN	NaN	0.1655	0.1122	0.3436	0.051	0.0812	0.3675	0.0444
0.0	0.0	0.0	41214.5465	7993.2842	NaN	NaN	0.1624	0.1114	0.3436	0.051	0.081	0.3687	0.0444
0.0	0.0	0.0	44442.5465	3238.2842	NaN	NaN	0.0679	0.1108	0.3448	0.0508	0.0809	0.3679	0.0448
0.0	0.0	0.0	42308.5465	2057.2842	NaN	NaN	0.0464	0.1094	0.343	0.0505	0.0808	0.3714	0.0449
0.0	0.0	0.0	42480.5465	8652.2842	NaN	NaN	0.1692	0.1088	0.3468	0.0503	0.0809	0.3679	0.0452
0.0	0.0	0.0	40792.5465	7805.2842	NaN	NaN	0.1606	0.1091	0.3448	0.05	0.081	0.3699	0.0452
0.0	0.0	0.0	43623.5465	6303.2842	NaN	NaN	0.1263	0.1091	0.3468	0.0498	0.0809	0.3679	0.0456
0.0	0.0	0.0	41156.5465	4700.2842	NaN	NaN	0.1025	0.1092	0.3422	0.0496	0.0809	0.3726	0.0456
0.0	0.0	0.0	40257.5465	7442.2842	NaN	NaN	0.156	0.108	0.3451	0.0493	0.0808	0.3706	0.0463
0.0	0.0	0.0	43295.5465	6818.2842	NaN	NaN	0.1361	0.1069	0.3411	0.0492	0.0813	0.3748	0.0467
0.0	0.0	0.0	43646.5465	7441.2842	NaN	NaN	0.1457	0.1061	0.3381	0.049	0.0813	0.3785	0.0471
0.0	0.0	0.0	43738.5465	3185.2842	NaN	NaN	0.0679	0.1059	0.3351	0.0488	0.0813	0.3817	0.0472
0.0	0.0	0.0	45216.5465	4207.2842	NaN	NaN	0.0851	0.1039	0.3287	0.0486	0.0815	0.3897	0.0476
0.0	0.0	0.0	41120.5465	4232.2842	NaN	NaN	0.0933	0.1028	0.3252	0.0485	0.0818	0.3939	0.0479
0.0	0.0	0.0	38377.5465	8747.2842	NaN	NaN	0.1856	0.1014	0.3196	0.0486	0.0817	0.4007	0.0481
0.0	0.0	0.0	39781.5465	7713.2842	NaN	NaN	0.1624	0.1015	0.3185	0.0485	0.0821	0.4012	0.0483
0.0	0.0	0.0	38947.5465	5847.2842	NaN	NaN	0.1305	0.1013	0.3182	0.0486	0.0818	0.4017	0.0484
0.0	0.0	0.0	38960.5465	3888.2842	NaN	NaN	0.0907	0.1019	0.3219	0.0488	0.0821	0.3966	0.0487
0.0	0.0	0.0	38236.5465	7449.2842	NaN	NaN	0.1631	0.1019	0.3234	0.0492	0.0821	0.3947	0.0487
0.0	0.0	0.0	39869.5465	6731.2842	NaN	NaN	0.1444	0.1027	0.3307	0.0494	0.0824	0.3859	0.049
0.0	0.0	0.0	38862.5465	7123.2842	NaN	NaN	0.1549	0.1039	0.3331	0.0499	0.0817	0.3829	0.0486
0.0	0.0	0.0	38587.5465	6657.2842	NaN	NaN	0.1471	0.1056	0.3386	0.0502	0.0814	0.376	0.0482
0.0	0.0	0.0	36370.5465	7582.2842	NaN	NaN	0.1725	0.1074	0.3425	0.0505	0.0818	0.3702	0.0476
0.0	0.0	0.0	35788.5465	8162.2842	NaN	NaN	0.1857	0.1086	0.344	0.0506	0.0819	0.368	0.0469
0.0	0.0	0.0	39412.5465	6076.2842	NaN	NaN	0.1336	0.1099	0.3439	0.0503	0.0818	0.3678	0.0463
0.0	0.0	0.0	34669.5465	2201.2842	NaN	NaN	0.0597	0.1121	0.3459	0.0495	0.0814	0.3655	0.0456
0.0	0.0	0.0	32145.5465	5082.2842	NaN	NaN	0.1365	0.1131	0.3453	0.0489	0.0813	0.3662	0.0452
0.0	0.0	0.0	35443.5465	8966.2842	NaN	NaN	0.2019	0.1138	0.3463	0.0483	0.0814	0.365	0.0452
0.0	0.0	0.0	37932.5465	5949.2842	NaN	NaN	0.1356	0.1144	0.3454	0.0477	0.0813	0.3663	0.045
0.0	0.0	0.0	41715.5465	4272.2842	NaN	NaN	0.0929	0.1149	0.3434	0.0472	0.0815	0.3682	0.0448
0.0	0.0	0.0	40201.5465	2840.2842	NaN	NaN	0.066	0.1148	0.344	0.0468	0.0813	0.3682	0.0448
0.0	0.0	0.0	40317.5465	5233.2842	NaN	NaN	0.1149	0.1142	0.3471	0.0464	0.0814	0.366	0.045
0.0	0.0	0.0	38157.5465	8062.2842	NaN	NaN	0.1744	0.1135	0.3449	0.0464	0.082	0.3681	0.045
0.0	0.0	0.0	35352.5465	6341.2842	NaN	NaN	0.1521	0.1146	0.3465	0.0462	0.0814	0.3667	0.0445
0.0	0.0	0.0	38385.5465	5001.2842	NaN	NaN	0.1153	0.1151	0.3495	0.0462	0.0815	0.3633	0.0445
0.0	0.0	0.0	37222.5465	4869.2842	NaN	NaN	0.1157	0.1146	0.3512	0.0462	0.0816	0.362	0.0444
0.0	0.0	0.0	36119.5465	9259.2842	NaN	NaN	0.204	0.1143	0.3545	0.0464	0.0817	0.3595	0.0437
0.0	0.0	0.0	40781.5465	6485.2842	NaN	NaN	0.1372	0.1135	0.3566	0.0464	0.0824	0.3574	0.0436
0.0	0.0	0.0	36434.5465	3619.2842	NaN	NaN	0.0904	0.1128	0.3529	0.0466	0.0827	0.362	0.0428
0.0	0.0	0.0	37353.5465	8368.2842	NaN	NaN	0.183	0.1121	0.3534	0.0468	0.0834	0.3618	0.0425
0.0	0.0	0.0	38069.5465	5206.2842	NaN	NaN	0.1203	0.111	0.3524	0.047	0.084	0.3635	0.0422
0.0	0.0	0.0	37810.5465	5510.2842	NaN	NaN	0.1272	0.1108	0.3545	0.047	0.0842	0.3618	0.0418
0.0	0.0	0.0	39501.5465	5780.2842	NaN	NaN	0.1277	0.1102	0.3488	0.0473	0.0851	0.367	0.0415
0.0	0.0	0.0	35781.5465	4197.2842	NaN	NaN	0.105	0.1102	0.3495	0.0474	0.0845	0.367	0.0413
0.0	0.0	0.0	37957.5465	4814.2842	NaN	NaN	0.1126	0.1092	0.3491	0.0477	0.0856	0.367	0.0415
0.0	0.0	0.0	40863.5465	9839.2842	NaN	NaN	0.1941	0.1081	0.346	0.0482	0.0855	0.3708	0.0413
0.0	0.0	0.0	40723.5465	6998.2842	NaN	NaN	0.1466	0.1089	0.351	0.0483	0.0853	0.365	0.0414
0.0	0.0	0.0	36325.5465	7666.2842	NaN	NaN	0.1743	0.109	0.3496	0.0486	0.0852	0.3662	0.0414
0.0	0.0	0.0	36296.5465	4034.2842	NaN	NaN	0.1	0.1094	0.3511	0.049	0.0846	0.3644	0.0414
0.0	0.0	0.0	43608.5465	10119.2842	NaN	NaN	0.1883	0.1101	0.3582	0.0493	0.084	0.3567	0.0416
0.0	0.0	0.0	38347.5465	4354.2842	NaN	NaN	0.102	0.1102	0.3584	0.0496	0.0838	0.3564	0.0417
0.0	0.0	0.0	41354.5465	9699.2842	NaN	NaN	0.19	0.1101	0.3592	0.0498	0.0833	0.3553	0.0421
0.0	0.0	0.0	38566.5465	5737.2842	NaN	NaN	0.1295	0.11	0.3594	0.0499	0.083	0.3554	0.0422
0.0	0.0	0.0	43747.5465	4429.2842	NaN	NaN	0.0919	0.1094	0.3625	0.0499	0.0822	0.3535	0.0424
0.0	0.0	0.0	40374.5465	4857.2842	NaN	NaN	0.1074	0.1083	0.362	0.0503	0.0822	0.3548	0.0423
0.0	0.0	0.0	37584.5465	6280.2842	NaN	NaN	0.1432	0.107	0.3631	0.0506	0.0817	0.3551	0.0425
0.0	0.0	0.0	39765.5465	5330.2842	NaN	NaN	0.1182	0.107	0.3696	0.0508	0.0811	0.3491	0.0424
0.0	0.0	0.0	37652.5465	5045.2842	NaN	NaN	0.1182	0.1054	0.3675	0.0514	0.0807	0.3528	0.0421
0.0	0.0	0.0	38142.5465	3076.2842	NaN	NaN	0.0746	0.1056	0.3744	0.0515	0.08	0.3462	0.0423
0.0	0.0	0.0	36393.5465	6958.2842	NaN	NaN	0.1605	0.1034	0.3719	0.0517	0.0799	0.3507	0.0424
0.0	0.0	0.0	41323.5465	6719.2842	NaN	NaN	0.1399	0.1032	0.3788	0.0516	0.0796	0.344	0.0428
0.0	0.0	0.0	37907.5465	6927.2842	NaN	NaN	0.1545	0.1028	0.3785	0.0517	0.0791	0.3455	0.0424
0.0	0.0	0.0	36724.5465	7249.2842	NaN	NaN	0.1649	0.1027	0.3833	0.0515	0.079	0.3409	0.0426
0.0	0.0	0.0	38777.5465	5526.2842	NaN	NaN	0.1247	0.1026	0.3842	0.0516	0.0786	0.3404	0.0426
0.0	0.0	0.0	35738.5465	8500.2842	NaN	NaN	0.1921	0.1022	0.3868	0.0513	0.0786	0.3384	0.0426
0.0	0.0	0.0	40836.5465	6485.2842	NaN	NaN	0.137	0.1034	0.387	0.0508	0.0782	0.3378	0.0427
0.0	0.0	0.0	38513.5465	7124.2842	NaN	NaN	0.1561	0.1048	0.3876	0.0501	0.0777	0.3369	0.0429
0.0	0.0	0.0	38556.5465	4981.2842	NaN	NaN	0.1144	0.1074	0.393	0.0491	0.0768	0.3306	0.0432
0.0	0.0	0.0	38225.5465	5657.2842	NaN	NaN	0.1289	0.1079	0.3889	0.0486	0.0768	0.3342	0.0437
0.0	0.0	0.0	37040.5465	8870.2842	NaN	NaN	0.1932	0.1088	0.3923	0.0478	0.0767	0.3299	0.0444
0.0	0.0	0.0	37500.5465	4389.2842	NaN	NaN	0.1048	0.1099	0.3907	0.0471	0.0762	0.3316	0.0445
0.0	0.0	0.0	43435.5465	5075.2842	NaN	NaN	0.1046	0.1104	0.3925	0.0465	0.0762	0.3291	0.0452
0.0	0.0	0.0	38841.5465	4330.2842	NaN	NaN	0.1003	0.1115	0.3925	0.0463	0.0756	0.329	0.0451
0.0	0.0	0.0	41814.5465	3685.2842	NaN	NaN	0.081	0.1117	0.3973	0.0462	0.0755	0.3236	0.0457
0.0	0.0	0.0	38890.5465	5169.2842	NaN	NaN	0.1173	0.1103	0.392	0.0464	0.0763	0.3289	0.0461
0.0	0.0	0.0	37461.5465	7716.2842	NaN	NaN	0.1708	0.1101	0.3957	0.0466	0.0761	0.3254	0.0461
0.0	0.0	0.0	37372.5465	5905.2842	NaN	NaN	0.1365	0.1095	0.3963	0.0468	0.0767	0.3245	0.0462
0.0	0.0	0.0	34653.5465	5800.2842	NaN	NaN	0.1434	0.1086	0.3961	0.0473	0.0769	0.3248	0.0464
0.0	0.0	0.0	37748.5465	6654.2842	NaN	NaN	0.1499	0.1082	0.3981	0.0476	0.0773	0.3223	0.0465
0.0	0.0	0.0	32232.5465	5732.2842	NaN	NaN	0.151	0.1084	0.3979	0.0478	0.0773	0.3222	0.0464
0.0	0.0	0.0	35133.5465	4717.2842	NaN	NaN	0.1184	0.1082	0.3981	0.0478	0.0777	0.3215	0.0467
0.0	0.0	0.0	34625.5465	9891.2842	NaN	NaN	0.2222	0.1078	0.3927	0.0481	0.0782	0.3262	0.047
0.0	0.0	0.0	39286.5465	7063.2842	NaN	NaN	0.1524	0.1086	0.3992	0.0478	0.0779	0.3199	0.0465
0.0	0.0	0.0	37919.5465	6047.2842	NaN	NaN	0.1375	0.1091	0.397	0.0476	0.0784	0.3215	0.0464
0.0	0.0	0.0	35277.5465	5504.2842	NaN	NaN	0.135	0.1099	0.3963	0.0474	0.0785	0.3216	0.0463
0.0	0.0	0.0	36587.5465	7909.2842	NaN	NaN	0.1777	0.1104	0.399	0.0473	0.078	0.3192	0.0462
0.0	0.0	0.0	37634.5465	4400.2842	NaN	NaN	0.1047	0.111	0.3993	0.0471	0.0782	0.3179	0.0465
0.0	0.0	0.0	38401.5465	4829.2842	NaN	NaN	0.1117	0.1118	0.3948	0.0473	0.0778	0.3218	0.0466
0.0	0.0	0.0	39436.5465	5214.2842	NaN	NaN	0.1168	0.1123	0.3983	0.0474	0.0776	0.3174	0.047
0.0	0.0	0.0	36604.5465	5549.2842	NaN	NaN	0.1316	0.1123	0.3994	0.0477	0.0771	0.3167	0.0467
0.0	0.0	0.0	41938.5465	6993.2842	NaN	NaN	0.1429	0.1123	0.4072	0.0481	0.0768	0.3086	0.047
0.0	0.0	0.0	36654.5465	7890.2842	NaN	NaN	0.1771	0.1124	0.4084	0.0485	0.0764	0.3077	0.0465
0.0	0.0	0.0	35368.5465	4731.2842	NaN	NaN	0.118	0.1138	0.4195	0.0487	0.0758	0.2962	0.046
0.0	0.0	0.0	33877.5465	7294.2842	NaN	NaN	0.1772	0.114	0.4148	0.0492	0.0759	0.3005	0.0455
0.0	0.0	0.0	39070.5465	2627.2842	NaN	NaN	0.063	0.1151	0.4268	0.049	0.075	0.2886	0.0455
0.0	0.0	0.0	39566.5465	3095.2842	NaN	NaN	0.0726	0.1152	0.4213	0.0491	0.0749	0.2941	0.0453
0.0	0.0	0.0	36583.5465	6100.2842	NaN	NaN	0.1429	0.1145	0.4257	0.049	0.0749	0.2902	0.0457
0.0	0.0	0.0	34911.5465	3675.2842	NaN	NaN	0.0952	0.1139	0.4234	0.0491	0.0745	0.2937	0.0454
0.0	0.0	0.0	37933.5465	5253.2842	NaN	NaN	0.1216	0.1117	0.426	0.0489	0.0749	0.2926	0.0459
0.0	0.0	0.0	35667.5465	5656.2842	NaN	NaN	0.1369	0.109	0.417	0.049	0.0758	0.3032	0.046
0.0	0.0	0.0	39132.5465	8045.2842	NaN	NaN	0.1705	0.1089	0.4205	0.0486	0.0757	0.3005	0.0458
0.0	0.0	0.0	39513.5465	1565.2842	NaN	NaN	0.0381	0.1084	0.4143	0.0486	0.0761	0.3072	0.0454
0.0	0.0	0.0	39531.5465	2593.2842	NaN	NaN	0.0616	0.1081	0.415	0.0482	0.076	0.3074	0.0452
0.0	0.0	0.0	37493.5465	3510.2842	NaN	NaN	0.0856	0.1066	0.4106	0.0485	0.0763	0.3132	0.0448
0.0	0.0	0.0	36127.5465	9285.2842	NaN	NaN	0.2045	0.1048	0.4116	0.0483	0.0765	0.3139	0.0449
0.0	0.0	0.0	33803.5465	6205.2842	NaN	NaN	0.1551	0.1043	0.4116	0.0481	0.0766	0.3144	0.045
0.0	0.0	0.0	38902.5465	7252.2842	NaN	NaN	0.1571	0.1025	0.4072	0.0481	0.0766	0.32	0.0456
0.0	0.0	0.0	38402.5465	6137.2842	NaN	NaN	0.1378	0.1028	0.4123	0.0475	0.0766	0.3145	0.0462
0.0	0.0	0.0	36592.5465	6295.2842	NaN	NaN	0.1468	0.1029	0.409	0.0473	0.0758	0.3191	0.0458
0.0	0.0	0.0	43673.5465	4868.2842	NaN	NaN	0.1003	0.1036	0.4128	0.0467	0.0755	0.3151	0.0463
0.0	0.0	0.0	37904.5465	7019.2842	NaN	NaN	0.1562	0.1034	0.4091	0.0464	0.075	0.3201	0.0461
0.0	0.0	0.0	42278.5465	9267.2842	NaN	NaN	0.1798	0.1042	0.4161	0.0457	0.0744	0.3135	0.0462
0.0	0.0	0.0	36140.5465	8026.2842	NaN	NaN	0.1817	0.1032	0.411	0.0456	0.0744	0.3193	0.0465
0.0	0.0	0.0	31555.5465	4408.2842	NaN	NaN	0.1226	0.1042	0.4164	0.0447	0.0735	0.3152	0.046
0.0	0.0	0.0	39225.5465	4389.2842	NaN	NaN	0.1006	0.1045	0.4151	0.0444	0.0734	0.3161	0.0465
0.0	0.0	0.0	37197.5465	3999.2842	NaN	NaN	0.0971	0.105	0.4166	0.0438	0.0725	0.3156	0.0464
0.0	0.0	0.0	38248.5465	2895.2842	NaN	NaN	0.0704	0.1061	0.4253	0.0432	0.0719	0.3071	0.0464
0.0	0.0	0.0	36304.5465	7024.2842	NaN	NaN	0.1621	0.1057	0.4194	0.0433	0.0715	0.3141	0.0461
0.0	0.0	0.0	41477.5465	6233.2842	NaN	NaN	0.1306	0.1069	0.4318	0.0427	0.0706	0.3026	0.0455
0.0	0.0	0.0	42132.5465	6344.2842	NaN	NaN	0.1309	0.1061	0.4299	0.0429	0.0704	0.306	0.0447
0.0	0.0	0.0	38210.5465	8147.2842	NaN	NaN	0.1757	0.1055	0.4351	0.0429	0.0702	0.3022	0.0441
0.0	0.0	0.0	40225.5465	5740.2842	NaN	NaN	0.1249	0.1062	0.4411	0.0428	0.0696	0.2967	0.0436
0.0	0.0	0.0	33288.5465	3732.2842	NaN	NaN	0.1008	0.1062	0.4428	0.0428	0.0694	0.2959	0.0429
0.0	0.0	0.0	33631.5465	6052.2842	NaN	NaN	0.1525	0.1069	0.4444	0.0429	0.0691	0.2938	0.0429
0.0	0.0	0.0	33850.5465	7284.2842	NaN	NaN	0.1771	0.1073	0.4402	0.043	0.0694	0.2971	0.043
0.0	0.0	0.0	40468.5465	6207.2842	NaN	NaN	0.133	0.1092	0.4451	0.0429	0.0689	0.291	0.0429
0.0	0.0	0.0	36048.5465	5606.2842	NaN	NaN	0.1346	0.1099	0.4377	0.0431	0.0694	0.2965	0.0433
0.0	0.0	0.0	35645.5465	6985.2842	NaN	NaN	0.1639	0.111	0.436	0.0432	0.0695	0.2967	0.0437
0.0	0.0	0.0	37078.5465	7113.2842	NaN	NaN	0.161	0.1114	0.4316	0.0433	0.0701	0.299	0.0445
0.0	0.0	0.0	36525.5465	7108.2842	NaN	NaN	0.1629	0.1123	0.4284	0.0435	0.0705	0.3006	0.0447
0.0	0.0	0.0	37455.5465	4194.2842	NaN	NaN	0.1007	0.1136	0.4271	0.0436	0.0705	0.3006	0.0447
0.0	0.0	0.0	38148.5465	6067.2842	NaN	NaN	0.1372	0.1146	0.4261	0.0439	0.0705	0.2996	0.0453
0.0	0.0	0.0	35774.5465	3172.2842	NaN	NaN	0.0815	0.1155	0.4308	0.0441	0.0701	0.2946	0.0448
0.0	0.0	0.0	39446.5465	4291.2842	NaN	NaN	0.0981	0.116	0.4323	0.0445	0.0703	0.2918	0.0451
0.0	0.0	0.0	39048.5465	4284.2842	NaN	NaN	0.0989	0.1156	0.4344	0.0451	0.0703	0.2894	0.0452
0.0	0.0	0.0	41836.5465	5999.2842	NaN	NaN	0.1254	0.1145	0.4369	0.0457	0.0709	0.286	0.046
0.0	0.0	0.0	34904.5465	6410.2842	NaN	NaN	0.1552	0.1135	0.4376	0.0461	0.0711	0.2859	0.0459
0.0	0.0	0.0	36062.5465	7816.2842	NaN	NaN	0.1781	0.1122	0.4384	0.0465	0.0712	0.2854	0.0463
0.0	0.0	0.0	35396.5465	6367.2842	NaN	NaN	0.1525	0.1119	0.4439	0.0466	0.071	0.2807	0.0459
0.0	0.0	0.0	33789.5465	4072.2842	NaN	NaN	0.1076	0.1125	0.4525	0.0466	0.0702	0.2731	0.0451
0.0	0.0	0.0	34190.5465	5784.2842	NaN	NaN	0.1447	0.1134	0.4594	0.0465	0.0696	0.2666	0.0445
0.0	0.0	0.0	34699.5465	3213.2842	NaN	NaN	0.0848	0.1137	0.4632	0.0463	0.0694	0.263	0.0445
0.0	0.0	0.0	33467.5465	6114.2842	NaN	NaN	0.1545	0.1132	0.4646	0.0461	0.0693	0.2623	0.0444
0.0	0.0	0.0	32271.5465	7343.2842	NaN	NaN	0.1854	0.112	0.4628	0.0457	0.0703	0.2643	0.0449
0.0	0.0	0.0	34881.5465	8197.2842	NaN	NaN	0.1903	0.1105	0.4673	0.0454	0.0701	0.2625	0.0442
0.0	0.0	0.0	33617.5465	5979.2842	NaN	NaN	0.151	0.1097	0.477	0.0449	0.0696	0.2559	0.043
0.0	0.0	0.0	33986.5465	5428.2842	NaN	NaN	0.1377	0.1096	0.4816	0.0445	0.0684	0.2549	0.041
0.0	0.0	0.0	38971.5465	5533.2842	NaN	NaN	0.1243	0.1081	0.4945	0.0439	0.0677	0.2458	0.04
0.0	0.0	0.0	38772.5465	4849.2842	NaN	NaN	0.1112	0.1083	0.4991	0.0438	0.0667	0.2434	0.0386
0.0	0.0	0.0	42034.5465	4174.2842	NaN	NaN	0.0903	0.1076	0.5026	0.044	0.0661	0.242	0.0378
0.0	0.0	0.0	39323.5465	5990.2842	NaN	NaN	0.1322	0.1063	0.5049	0.044	0.0659	0.2414	0.0374
0.0	0.0	0.0	34451.5465	5316.2842	NaN	NaN	0.1337	0.1046	0.5161	0.0438	0.065	0.2337	0.0367
0.0	0.0	0.0	39851.5465	2878.2842	NaN	NaN	0.0674	0.1035	0.5242	0.0441	0.0642	0.2278	0.0362
0.0	0.0	0.0	34302.5465	3616.2842	NaN	NaN	0.0954	0.1017	0.5285	0.0446	0.0642	0.2247	0.0362
0.0	0.0	0.0	33797.5465	6825.2842	NaN	NaN	0.168	0.1012	0.5397	0.0447	0.0633	0.2153	0.0357
0.0	0.0	0.0	33988.5465	4867.2842	NaN	NaN	0.1253	0.101	0.5382	0.0453	0.0636	0.2161	0.0358
0.0	0.0	0.0	38164.5465	8263.2842	NaN	NaN	0.178	0.1009	0.5451	0.0453	0.0632	0.2097	0.0358
0.0	0.0	0.0	34012.5465	3948.2842	NaN	NaN	0.104	0.1015	0.5454	0.0455	0.0631	0.209	0.0355
0.0	0.0	0.0	37833.5465	3671.2842	NaN	NaN	0.0885	0.1004	0.5508	0.0457	0.0623	0.2054	0.0354
0.0	0.0	0.0	35215.5465	4512.2842	NaN	NaN	0.1136	0.0995	0.5503	0.046	0.0625	0.2056	0.0361
0.0	0.0	0.0	37630.5465	6019.2842	NaN	NaN	0.1379	0.0985	0.5555	0.0458	0.0615	0.2026	0.036
0.0	0.0	0.0	40311.5465	4581.2842	NaN	NaN	0.102	0.0972	0.5674	0.0457	0.0604	0.1935	0.0358
0.0	0.0	0.0	36488.5465	4388.2842	NaN	NaN	0.1074	0.0953	0.5735	0.0456	0.0597	0.1911	0.0348
0.0	0.0	0.0	38841.5465	2443.2842	NaN	NaN	0.0592	0.0919	0.5983	0.0451	0.0575	0.174	0.0332
0.0	0.0	0.0	35283.5465	5969.2842	NaN	NaN	0.1447	0.0899	0.6001	0.0453	0.0577	0.1747	0.0323
0.0	0.0	0.0	39835.5465	7274.2842	NaN	NaN	0.1544	0.087	0.6184	0.0446	0.0562	0.1625	0.0313
0.0	0.0	0.0	37794.5465	5831.2842	NaN	NaN	0.1337	0.0855	0.6216	0.0444	0.0563	0.1618	0.0306
0.0	0.0	0.0	35147.5465	5032.2842	NaN	NaN	0.1252	0.0817	0.6406	0.0429	0.0545	0.1507	0.0296
0.0	0.0	0.0	39677.5465	6493.2842	NaN	NaN	0.1406	0.0793	0.6488	0.0418	0.0544	0.1464	0.0293
0.0	0.0	0.0	33356.5465	5842.2842	NaN	NaN	0.149	0.0772	0.6558	0.0405	0.0542	0.1437	0.0287
0.0	0.0	0.0	37766.5465	3807.2842	NaN	NaN	0.0916	0.0765	0.6603	0.0395	0.0543	0.1411	0.0283
0.0	0.0	0.0	32562.5465	8307.2842	NaN	NaN	0.2033	0.0761	0.6512	0.0396	0.0559	0.1489	0.0284
0.0	0.0	0.0	36998.5465	3604.2842	NaN	NaN	0.0888	0.0752	0.6592	0.0388	0.0549	0.144	0.0278
0.0	0.0	0.0	36211.5465	4601.2842	NaN	NaN	0.1127	0.075	0.6516	0.0394	0.0559	0.1504	0.0278
0.0	0.0	0.0	35946.5465	2069.2842	NaN	NaN	0.0544	0.0737	0.6544	0.0395	0.0553	0.1493	0.0278
0.0	0.0	0.0	33875.5465	6048.2842	NaN	NaN	0.1515	0.0731	0.6547	0.0398	0.0551	0.1494	0.0278
0.0	0.0	0.0	32856.5465	6333.2842	NaN	NaN	0.1616	0.0728	0.6536	0.0401	0.0551	0.1505	0.0278
0.0	0.0	0.0	37349.5465	7425.2842	NaN	NaN	0.1658	0.0734	0.6512	0.0402	0.0553	0.1521	0.0278
0.0	0.0	0.0	40445.5465	4428.2842	NaN	NaN	0.0987	0.0742	0.6502	0.0401	0.0552	0.1527	0.0276
0.0	0.0	0.0	39422.5465	5105.2842	NaN	NaN	0.1147	0.0746	0.6492	0.04	0.0552	0.1533	0.0277
0.0	0.0	0.0	36743.5465	5707.2842	NaN	NaN	0.1344	0.0751	0.6538	0.0393	0.0546	0.1497	0.0275
0.0	0.0	0.0	34926.5465	2363.2842	NaN	NaN	0.0634	0.0759	0.6551	0.0386	0.0542	0.1487	0.0275
0.0	0.0	0.0	37834.5465	3588.2842	NaN	NaN	0.0866	0.0758	0.6593	0.038	0.0538	0.1457	0.0273
0.0	0.0	0.0	32739.5465	3135.2842	NaN	NaN	0.0874	0.0761	0.6613	0.0372	0.0539	0.1443	0.0273
0.0	0.0	0.0	36857.5465	3245.2842	NaN	NaN	0.0809	0.0768	0.6631	0.0365	0.0537	0.1428	0.0272
0.0	0.0	0.0	35403.5465	7646.2842	NaN	NaN	0.1776	0.0773	0.6597	0.0364	0.0543	0.1452	0.0272
0.0	0.0	0.0	33637.5465	5220.2842	NaN	NaN	0.1343	0.0798	0.6548	0.036	0.0547	0.1476	0.0271
0.0	0.0	0.0	34676.5465	5142.2842	NaN	NaN	0.1291	0.0833	0.6437	0.0362	0.0555	0.1538	0.0274
0.0	0.0	0.0	36257.5465	4437.2842	NaN	NaN	0.109	0.0879	0.6304	0.0366	0.0568	0.1607	0.0277
0.0	0.0	0.0	36119.5465	4750.2842	NaN	NaN	0.1162	0.0956	0.6196	0.0361	0.0565	0.1646	0.0276
0.0	0.0	0.0	41893.5465	5472.2842	NaN	NaN	0.1155	0.1043	0.6116	0.0358	0.055	0.1662	0.027
0.0	0.0	0.0	33783.5465	4640.2842	NaN	NaN	0.1208	0.1101	0.6014	0.0358	0.0549	0.1708	0.027
0.0	0.0	0.0	37289.5465	4027.2842	NaN	NaN	0.0975	0.1141	0.5996	0.0356	0.0536	0.1705	0.0264
0.0	0.0	0.0	33276.5465	4522.2842	NaN	NaN	0.1196	0.1116	0.5938	0.0366	0.0555	0.1754	0.0271
0.0	0.0	0.0	39244.5465	5713.2842	NaN	NaN	0.1271	0.1167	0.6048	0.0357	0.0534	0.1634	0.0261
0.0	0.0	0.0	34175.5465	5459.2842	NaN	NaN	0.1377	0.1239	0.607	0.0348	0.0519	0.1569	0.0255
0.0	0.0	0.0	37461.5465	8001.2842	NaN	NaN	0.176	0.129	0.6073	0.0336	0.051	0.1538	0.0253
0.0	0.0	0.0	35777.5465	5845.2842	NaN	NaN	0.1404	0.132	0.6105	0.0328	0.0516	0.1475	0.0255
0.0	0.0	0.0	38983.5465	6411.2842	NaN	NaN	0.1412	0.1165	0.6068	0.0321	0.0548	0.162	0.0278
0.0	0.0	0.0	40772.5465	6394.2842	NaN	NaN	0.1356	0.0992	0.6721	0.0372	0.0443	0.1238	0.0234
0.0	0.0	0.0	37811.5465	5201.2842	NaN	NaN	0.1209	0.1273	0.5861	0.0318	0.0586	0.1569	0.0392
0.0	0.0	0.0	10890.5465	1185.2842	NaN	NaN	0.0982	0.4835	0.2898	0.0483	0.0502	0.0948	0.0335
0.0	0.0	0.0	-2524.4535	-2336.7158	NaN	NaN	0.4807	0.8971	0.0283	0.0203	0.0133	0.0152	0.0258
0.0	0.0	0.0	-1421.4535	-1751.7158	NaN	NaN	0.552	0.876	0.032	0.0251	0.0215	0.0209	0.0246
0.0	0.0	0.0	-1301.4535	-2499.7158	NaN	NaN	0.6576	0.8845	0.0269	0.0235	0.021	0.0198	0.0242
0.0	0.0	0.0	-920.4535	2577.2842	NaN	NaN	1.3	0.886	0.0248	0.0227	0.0229	0.0209	0.0228
0.0	0.0	0.0	-802.4535	-398.7158	NaN	NaN	0.3319	0.8874	0.0236	0.0217	0.0237	0.0217	0.0219
0.0	0.0	0.0	-1098.4535	-554.7158	NaN	NaN	0.3355	0.8861	0.0235	0.0216	0.0243	0.0226	0.022
0.0	0.0	0.0	-1770.4535	-891.7158	NaN	NaN	0.335	0.8859	0.0235	0.0216	0.0242	0.0227	0.0221
0.0	0.0	0.0	-854.4535	-1427.7158	NaN	NaN	0.6256	0.8861	0.0232	0.0217	0.024	0.0226	0.0223
0.0	0.0	0.0	-953.4535	-117.7158	NaN	NaN	0.1099	0.8865	0.0229	0.0219	0.0238	0.0225	0.0225
0.0	0.0	0.0	-384.4535	1790.2842	NaN	NaN	1.2735	0.8867	0.0227	0.022	0.0236	0.0226	0.0224
0.0	0.0	0.0	-502.4535	-1917.7158	NaN	NaN	0.7924	0.8875	0.0227	0.0219	0.0234	0.0224	0.0221
0.0	0.0	0.0	216.5465	-1068.7158	NaN	NaN	1.2541	0.888	0.0225	0.022	0.0233	0.0224	0.0219
0.0	0.0	0.0	-701.4535	823.2842	NaN	NaN	1.3	0.8887	0.0222	0.0219	0.0232	0.0224	0.0216
0.0	0.0	0.0	-949.4535	-816.7158	NaN	NaN	0.4624	0.8896	0.0219	0.0218	0.0232	0.0223	0.0212
0.0	0.0	0.0	-408.4535	-60.7158	NaN	NaN	0.1294	0.8907	0.0216	0.0216	0.0231	0.0222	0.0208
0.0	0.0	0.0	-1941.4535	259.2842	NaN	NaN	-0.1541	0.8913	0.0217	0.0214	0.023	0.0221	0.0206
0.0	0.0	0.0	-1205.4535	-2827.7158	NaN	NaN	0.7011	0.8916	0.0219	0.0213	0.0228	0.0218	0.0205
0.0	0.0	0.0	109.5465	-1749.7158	NaN	NaN	1.0668	0.8907	0.0223	0.0215	0.023	0.0217	0.0208
0.0	0.0	0.0	-497.4535	-4893.7158	NaN	NaN	0.9077	0.8902	0.0226	0.0215	0.0231	0.0217	0.0209
0.0	0.0	0.0	1573.5465	33.2842	NaN	NaN	0.0207	0.89	0.0224	0.0215	0.0234	0.0219	0.0208
0.0	0.0	0.0	-3070.4535	-117.7158	NaN	NaN	0.0369	0.8902	0.0223	0.0213	0.0236	0.022	0.0206
0.0	0.0	0.0	1095.5465	-567.7158	NaN	NaN	-0.3	0.8904	0.0222	0.0212	0.0237	0.0221	0.0204
0.0	0.0	0.0	1210.5465	-2492.7158	NaN	NaN	1.3	0.8907	0.0223	0.0211	0.0237	0.0219	0.0202
0.0	0.0	0.0	211.5465	61.2842	NaN	NaN	0.2246	0.8906	0.0225	0.0212	0.0238	0.0219	0.02
0.0	0.0	0.0	-596.4535	-1533.7158	NaN	NaN	0.72	0.8906	0.0227	0.0212	0.0239	0.0217	0.0199
0.0	0.0	0.0	534.5465	954.2842	NaN	NaN	0.641	0.8909	0.0228	0.0212	0.024	0.0216	0.0196
0.0	0.0	0.0	-374.4535	-1330.7158	NaN	NaN	0.7804	0.892	0.0227	0.0211	0.0237	0.0211	0.0194
0.0	0.0	0.0	1230.5465	-683.7158	NaN	NaN	-0.3	0.8925	0.0224	0.0213	0.0236	0.0208	0.0194
0.0	0.0	0.0	-564.4535	-1690.7158	NaN	NaN	0.7497	0.893	0.0221	0.0213	0.0235	0.0207	0.0194
0.0	0.0	0.0	708.5465	334.2842	NaN	NaN	0.3206	0.8927	0.022	0.0214	0.0235	0.0208	0.0196
0.0	0.0	0.0	-1132.4535	-88.7158	NaN	NaN	0.0726	0.8921	0.0222	0.0215	0.0235	0.021	0.0198
0.0	0.0	0.0	-826.4535	-382.7158	NaN	NaN	0.3165	0.8927	0.0222	0.0214	0.0231	0.021	0.0196
0.0	0.0	0.0	-2128.4535	-837.7158	NaN	NaN	0.2824	0.8945	0.022	0.021	0.0223	0.0209	0.0192
0.0	0.0	0.0	-1557.4535	-3148.7158	NaN	NaN	0.6691	0.8951	0.0221	0.0208	0.022	0.0207	0.0192
0.0	0.0	0.0	-493.4535	-2333.7158	NaN	NaN	0.8255	0.895	0.0223	0.0207	0.0219	0.0206	0.0194
0.0	0.0	0.0	-217.4535	-2258.7158	NaN	NaN	0.9122	0.8945	0.0225	0.0207	0.0219	0.0206	0.0197
0.0	0.0	0.0	-1083.4535	-14.7158	NaN	NaN	0.0134	0.8943	0.0225	0.0207	0.0219	0.0207	0.0199
0.0	0.0	0.0	-1249.4535	1113.2842	NaN	NaN	-0.3	0.8939	0.0227	0.0207	0.022	0.0208	0.02
0.0	0.0	0.0	-711.4535	-869.7158	NaN	NaN	0.55	0.8934	0.0229	0.0207	0.0219	0.0209	0.0202
0.0	0.0	0.0	-848.4535	-2214.7158	NaN	NaN	0.723	0.8931	0.0231	0.0207	0.0219	0.0209	0.0202
0.0	0.0	0.0	-163.4535	-699.7158	NaN	NaN	0.8106	0.8929	0.0232	0.0207	0.0219	0.021	0.0202
0.0	0.0	0.0	67.5465	509.2842	NaN	NaN	0.8829	0.8929	0.0233	0.0206	0.0218	0.021	0.0203
0.0	0.0	0.0	1031.5465	1446.2842	NaN	NaN	0.5837	0.8929	0.0234	0.0206	0.0218	0.021	0.0203
0.0	0.0	0.0	-1796.4535	-1672.7158	NaN	NaN	0.4822	0.8927	0.0235	0.0207	0.0217	0.021	0.0203
0.0	0.0	0.0	-1368.4535	4475.2842	NaN	NaN	1.3	0.8933	0.0234	0.0206	0.0216	0.0209	0.0202
0.0	0.0	0.0	1028.5465	-3278.7158	NaN	NaN	1.3	0.8931	0.0235	0.0207	0.0216	0.0209	0.0202
0.0	0.0	0.0	-1533.4535	1118.2842	NaN	NaN	-0.3	0.8932	0.0234	0.0207	0.0215	0.0209	0.0202
0.0	0.0	0.0	-1938.4535	-3761.7158	NaN	NaN	0.6599	0.8928	0.0236	0.0208	0.0216	0.021	0.0203
0.0	0.0	0.0	-584.4535	586.2842	NaN	NaN	1.3	0.8928	0.0235	0.0208	0.0215	0.021	0.0203
0.0	0.0	0.0	-1006.4535	-374.7158	NaN	NaN	0.2713	0.8929	0.0235	0.0208	0.0216	0.021	0.0202
0.0	0.0	0.0	-587.4535	-936.7158	NaN	NaN	0.6146	0.893	0.0235	0.0207	0.0216	0.021	0.0202
0.0	0.0	0.0	1331.5465	1327.2842	NaN	NaN	0.4992	0.8931	0.0234	0.0207	0.0216	0.021	0.0202
0.0	0.0	0.0	101.5465	-832.7158	NaN	NaN	1.1389	0.8927	0.0235	0.0207	0.0217	0.0212	0.0202
0.0	0.0	0.0	1301.5465	1179.2842	NaN	NaN	0.4754	0.8922	0.0235	0.0208	0.0218	0.0213	0.0203
0.0	0.0	0.0	1205.5465	-92.7158	NaN	NaN	-0.0833	0.892	0.0235	0.0209	0.0219	0.0215	0.0202
0.0	0.0	0.0	-1433.4535	395.2842	NaN	NaN	-0.3	0.8916	0.0235	0.021	0.022	0.0216	0.0203
0.0	0.0	0.0	890.5465	598.2842	NaN	NaN	0.4018	0.8916	0.0235	0.0209	0.0221	0.0216	0.0203
0.0	0.0	0.0	297.5465	960.2842	NaN	NaN	0.7634	0.8916	0.0234	0.0209	0.0221	0.0216	0.0204
0.0	0.0	0.0	-1019.4535	-2376.7158	NaN	NaN	0.6998	0.8914	0.0235	0.0208	0.0222	0.0216	0.0205
0.0	0.0	0.0	-1677.4535	-949.7158	NaN	NaN	0.3615	0.8916	0.0235	0.0207	0.0222	0.0215	0.0206
0.0	0.0	0.0	825.5465	-3378.7158	NaN	NaN	1.3	0.8915	0.0235	0.0207	0.0222	0.0216	0.0206
0.0	0.0	0.0	-967.4535	-883.7158	NaN	NaN	0.4774	0.8917	0.0233	0.0206	0.0222	0.0216	0.0206
0.0	0.0	0.0	2017.5465	912.2842	NaN	NaN	0.3114	0.8919	0.0232	0.0205	0.0223	0.0217	0.0205
0.0	0.0	0.0	-2009.4535	595.2842	NaN	NaN	-0.3	0.8916	0.0233	0.0205	0.0223	0.0218	0.0206
0.0	0.0	0.0	-977.4535	-3383.7158	NaN	NaN	0.7759	0.8912	0.0234	0.0206	0.0223	0.0218	0.0207
0.0	0.0	0.0	-527.4535	-1493.7158	NaN	NaN	0.739	0.8914	0.0234	0.0206	0.0222	0.0218	0.0207
0.0	0.0	0.0	-1266.4535	-2407.7158	NaN	NaN	0.6553	0.8915	0.0234	0.0206	0.0222	0.0218	0.0206
0.0	0.0	0.0	-226.4535	1189.2842	NaN	NaN	1.2352	0.8919	0.0233	0.0205	0.0221	0.0218	0.0205
0.0	0.0	0.0	1264.5465	-1159.7158	NaN	NaN	-0.3	0.8917	0.0234	0.0205	0.0221	0.0218	0.0205
0.0	0.0	0.0	1503.5465	-2419.7158	NaN	NaN	1.3	0.8915	0.0234	0.0206	0.0222	0.0219	0.0205
0.0	0.0	0.0	-1666.4535	2594.2842	NaN	NaN	1.3	0.8913	0.0235	0.0206	0.0222	0.022	0.0205
0.0	0.0	0.0	-1135.4535	146.2842	NaN	NaN	-0.1479	0.891	0.0236	0.0207	0.0222	0.022	0.0205
0.0	0.0	0.0	-397.4535	-351.7158	NaN	NaN	0.4695	0.891	0.0236	0.0207	0.0222	0.022	0.0205
0.0	0.0	0.0	-1669.4535	251.2842	NaN	NaN	-0.1772	0.8909	0.0237	0.0207	0.0222	0.0221	0.0205
0.0	0.0	0.0	93.5465	3434.2842	NaN	NaN	0.9735	0.8911	0.0236	0.0207	0.0221	0.0221	0.0204
0.0	0.0	0.0	-924.4535	984.2842	NaN	NaN	1.3	0.8906	0.0237	0.0208	0.0222	0.0222	0.0205
0.0	0.0	0.0	-233.4535	-2037.7158	NaN	NaN	0.8972	0.8902	0.0238	0.0209	0.0222	0.0222	0.0206
0.0	0.0	0.0	-808.4535	1475.2842	NaN	NaN	1.3	0.8901	0.0238	0.021	0.0223	0.0222	0.0205
0.0	0.0	0.0	-2251.4535	724.2842	NaN	NaN	-0.3	0.8902	0.0238	0.021	0.0223	0.0222	0.0205
0.0	0.0	0.0	-1141.4535	381.2842	NaN	NaN	-0.3	0.8901	0.0238	0.0211	0.0223	0.0222	0.0205
0.0	0.0	0.0	-916.4535	11.2842	NaN	NaN	-0.0125	0.8904	0.0237	0.021	0.0222	0.0221	0.0205
0.0	0.0	0.0	51.5465	-3632.7158	NaN	NaN	1.0144	0.8903	0.0237	0.0211	0.0222	0.0221	0.0205
0.0	0.0	0.0	-913.4535	420.2842	NaN	NaN	-0.3	0.8905	0.0236	0.0211	0.0222	0.0221	0.0205
0.0	0.0	0.0	-2192.4535	3460.2842	NaN	NaN	1.3	0.8906	0.0235	0.021	0.0223	0.0221	0.0205
0.0	0.0	0.0	-2098.4535	287.2842	NaN	NaN	-0.1586	0.8904	0.0235	0.0211	0.0223	0.0221	0.0206
0.0	0.0	0.0	-1027.4535	85.2842	NaN	NaN	-0.0905	0.8904	0.0234	0.0211	0.0223	0.0221	0.0206
0.0	0.0	0.0	-1640.4535	-3207.7158	NaN	NaN	0.6616	0.8904	0.0234	0.0212	0.0223	0.0221	0.0207
0.0	0.0	0.0	1825.5465	647.2842	NaN	NaN	0.2618	0.8908	0.0232	0.0211	0.0223	0.022	0.0206
0.0	0.0	0.0	-418.4535	-228.7158	NaN	NaN	0.3534	0.8911	0.0231	0.021	0.0223	0.0219	0.0206
0.0	0.0	0.0	-364.4535	1249.2842	NaN	NaN	1.3	0.8914	0.0231	0.0209	0.0222	0.0219	0.0205
0.0	0.0	0.0	-410.4535	-1770.7158	NaN	NaN	0.8118	0.8914	0.0231	0.0209	0.0222	0.0219	0.0206
0.0	0.0	0.0	532.5465	-116.7158	NaN	NaN	-0.2807	0.8914	0.0231	0.0209	0.0222	0.0219	0.0205
0.0	0.0	0.0	536.5465	660.2842	NaN	NaN	0.5517	0.8913	0.0231	0.0209	0.0222	0.0219	0.0206
0.0	0.0	0.0	-911.4535	78.2842	NaN	NaN	-0.094	0.8909	0.023	0.021	0.0224	0.0219	0.0208
0.0	0.0	0.0	-1450.4535	-1132.7158	NaN	NaN	0.4385	0.8911	0.023	0.021	0.0223	0.0218	0.0207
0.0	0.0	0.0	-1186.4535	662.2842	NaN	NaN	-0.3	0.8914	0.0229	0.021	0.0223	0.0217	0.0207
0.0	0.0	0.0	-621.4535	-724.7158	NaN	NaN	0.5384	0.8916	0.0229	0.021	0.0223	0.0216	0.0207
0.0	0.0	0.0	-147.4535	-136.7158	NaN	NaN	0.4811	0.8916	0.0229	0.021	0.0223	0.0216	0.0207
0.0	0.0	0.0	-2185.4535	-3167.7158	NaN	NaN	0.5917	0.8916	0.0229	0.021	0.0223	0.0216	0.0207
0.0	0.0	0.0	-596.4535	-963.7158	NaN	NaN	0.6177	0.8919	0.0228	0.021	0.0222	0.0215	0.0207
0.0	0.0	0.0	-1887.4535	-877.7158	NaN	NaN	0.3174	0.892	0.0228	0.021	0.0222	0.0214	0.0207
0.0	0.0	0.0	-2319.4535	-755.7158	NaN	NaN	0.2457	0.892	0.0228	0.021	0.0222	0.0214	0.0207
0.0	0.0	0.0	-193.4535	-1154.7158	NaN	NaN	0.8565	0.8921	0.0228	0.021	0.0221	0.0213	0.0207
0.0	0.0	0.0	-1344.4535	-1304.7158	NaN	NaN	0.4925	0.8922	0.0227	0.021	0.0221	0.0212	0.0207
0.0	0.0	0.0	1065.5465	1774.2842	NaN	NaN	0.6248	0.8928	0.0227	0.0208	0.0219	0.0212	0.0206
0.0	0.0	0.0	-1040.4535	-820.7158	NaN	NaN	0.441	0.8929	0.0227	0.0207	0.0219	0.0213	0.0206
0.0	0.0	0.0	-312.4535	3656.2842	NaN	NaN	1.0934	0.8931	0.0227	0.0206	0.0218	0.0213	0.0205
0.0	0.0	0.0	-1081.4535	635.2842	NaN	NaN	-0.3	0.8928	0.0227	0.0207	0.0219	0.0214	0.0206
0.0	0.0	0.0	-1199.4535	-1539.7158	NaN	NaN	0.5621	0.8925	0.0228	0.0207	0.0219	0.0214	0.0206
0.0	0.0	0.0	-2346.4535	1689.2842	NaN	NaN	-0.3	0.8921	0.0228	0.0208	0.0221	0.0215	0.0207
0.0	0.0	0.0	-1329.4535	-901.7158	NaN	NaN	0.4041	0.8916	0.0228	0.0211	0.0222	0.0214	0.0208
0.0	0.0	0.0	-1536.4535	-4285.7158	NaN	NaN	0.7361	0.8915	0.0228	0.0212	0.0223	0.0214	0.0209
0.0	0.0	0.0	-622.4535	-2981.7158	NaN	NaN	0.8273	0.8919	0.0227	0.0212	0.0222	0.0213	0.0208
0.0	0.0	0.0	423.5465	-1231.7158	NaN	NaN	1.3	0.8922	0.0227	0.0211	0.0221	0.0213	0.0207
0.0	0.0	0.0	-680.4535	-254.7158	NaN	NaN	0.2724	0.8923	0.0227	0.021	0.022	0.0213	0.0207
0.0	0.0	0.0	-1736.4535	-918.7158	NaN	NaN	0.346	0.8922	0.0228	0.021	0.022	0.0214	0.0207
0.0	0.0	0.0	-1212.4535	-588.7158	NaN	NaN	0.3269	0.8918	0.0228	0.0211	0.022	0.0214	0.0208
0.0	0.0	0.0	-2635.4535	771.2842	NaN	NaN	-0.3	0.8916	0.0228	0.0212	0.0221	0.0213	0.021
0.0	0.0	0.0	-1407.4535	-3437.7158	NaN	NaN	0.7095	0.8915	0.0228	0.0213	0.0221	0.0213	0.021
0.0	0.0	0.0	-1524.4535	789.2842	NaN	NaN	-0.3	0.892	0.0227	0.0211	0.022	0.0212	0.0209
0.0	0.0	0.0	-793.4535	825.2842	NaN	NaN	1.3	0.892	0.0228	0.021	0.0219	0.0213	0.0209
0.0	0.0	0.0	1173.5465	-1978.7158	NaN	NaN	1.3	0.892	0.0229	0.021	0.0219	0.0214	0.0209
0.0	0.0	0.0	199.5465	-1378.7158	NaN	NaN	1.1692	0.8919	0.023	0.021	0.0218	0.0214	0.0209
0.0	0.0	0.0	318.5465	612.2842	NaN	NaN	0.6578	0.8919	0.023	0.021	0.0218	0.0214	0.0209
0.0	0.0	0.0	-2015.4535	103.2842	NaN	NaN	-0.054	0.8918	0.023	0.021	0.0218	0.0214	0.021
0.0	0.0	0.0	-3470.4535	-582.7158	NaN	NaN	0.1438	0.8919	0.023	0.021	0.0218	0.0214	0.0209
0.0	0.0	0.0	-1850.4535	3004.2842	NaN	NaN	1.3	0.8919	0.023	0.021	0.0218	0.0214	0.0209
0.0	0.0	0.0	-573.4535	794.2842	NaN	NaN	1.3	0.8918	0.023	0.0211	0.0218	0.0213	0.021
0.0	0.0	0.0	-2277.4535	-3092.7158	NaN	NaN	0.5759	0.8918	0.0229	0.0212	0.0218	0.0212	0.021
0.0	0.0	0.0	-274.4535	-1779.7158	NaN	NaN	0.8664	0.8922	0.0229	0.0211	0.0218	0.0212	0.0209
0.0	0.0	0.0	-3052.4535	818.2842	NaN	NaN	-0.3	0.8926	0.0228	0.0209	0.0217	0.0212	0.0208
0.0	0.0	0.0	82.5465	-2838.7158	NaN	NaN	1.0299	0.8925	0.0228	0.0208	0.0216	0.0213	0.0209
0.0	0.0	0.0	-1444.4535	159.2842	NaN	NaN	-0.1239	0.8925	0.0229	0.0207	0.0216	0.0214	0.0208
0.0	0.0	0.0	-1621.4535	-287.7158	NaN	NaN	0.1507	0.8923	0.0229	0.0208	0.0216	0.0215	0.0209
0.0	0.0	0.0	-1187.4535	-479.7158	NaN	NaN	0.2877	0.8923	0.0229	0.0208	0.0216	0.0214	0.021
0.0	0.0	0.0	-1737.4535	-3252.7158	NaN	NaN	0.6518	0.8922	0.0229	0.0208	0.0216	0.0215	0.021
0.0	0.0	0.0	-2044.4535	200.2842	NaN	NaN	-0.1086	0.8924	0.0229	0.0207	0.0216	0.0215	0.021
0.0	0.0	0.0	-1570.4535	1086.2842	NaN	NaN	-0.3	0.8922	0.0229	0.0207	0.0216	0.0216	0.021
0.0	0.0	0.0	3.5465	-1119.7158	NaN	NaN	1.0032	0.8921	0.0229	0.0207	0.0216	0.0216	0.0211
0.0	0.0	0.0	-2244.4535	-2969.7158	NaN	NaN	0.5695	0.8923	0.0229	0.0207	0.0215	0.0215	0.0211
0.0	0.0	0.0	-1581.4535	-1140.7158	NaN	NaN	0.419	0.8925	0.0229	0.0206	0.0215	0.0215	0.0211
0.0	0.0	0.0	1304.5465	1245.2842	NaN	NaN	0.4884	0.8925	0.0229	0.0205	0.0215	0.0215	0.0211
0.0	0.0	0.0	-1568.4535	699.2842	NaN	NaN	-0.3	0.8925	0.023	0.0204	0.0215	0.0215	0.0211
0.0	0.0	0.0	-342.4535	-575.7158	NaN	NaN	0.627	0.8922	0.0231	0.0205	0.0215	0.0216	0.0211
0.0	0.0	0.0	-1457.4535	1765.2842	NaN	NaN	1.3	0.8925	0.023	0.0204	0.0215	0.0215	0.021
0.0	0.0	0.0	-1241.4535	171.2842	NaN	NaN	-0.1601	0.8925	0.0231	0.0204	0.0215	0.0215	0.021
0.0	0.0	0.0	-1295.4535	514.2842	NaN	NaN	-0.3	0.8927	0.023	0.0203	0.0215	0.0215	0.021
0.0	0.0	0.0	-843.4535	2301.2842	NaN	NaN	1.3	0.8927	0.023	0.0203	0.0215	0.0215	0.0209
0.0	0.0	0.0	17.5465	-6.7158	NaN	NaN	-0.3	0.8927	0.0231	0.0203	0.0215	0.0215	0.0209
0.0	0.0	0.0	-840.4535	-936.7158	NaN	NaN	0.5271	0.8928	0.023	0.0204	0.0215	0.0215	0.0208
0.0	0.0	0.0	-996.4535	-2220.7158	NaN	NaN	0.6903	0.8929	0.023	0.0204	0.0215	0.0215	0.0208
0.0	0.0	0.0	-829.4535	-859.7158	NaN	NaN	0.509	0.8931	0.0229	0.0203	0.0215	0.0215	0.0207
0.0	0.0	0.0	198.5465	-168.7158	NaN	NaN	-0.3	0.8938	0.0227	0.0201	0.0214	0.0213	0.0206
0.0	0.0	0.0	-1055.4535	2492.2842	NaN	NaN	1.3	0.8937	0.0228	0.0201	0.0215	0.0214	0.0206
0.0	0.0	0.0	-67.4535	-623.7158	NaN	NaN	0.9024	0.8935	0.0228	0.0202	0.0215	0.0214	0.0206
0.0	0.0	0.0	-2398.4535	1392.2842	NaN	NaN	-0.3	0.8934	0.0229	0.0202	0.0215	0.0214	0.0206
0.0	0.0	0.0	-1332.4535	-466.7158	NaN	NaN	0.2594	0.8928	0.023	0.0204	0.0216	0.0215	0.0207
0.0	0.0	0.0	-42.4535	635.2842	NaN	NaN	1.0716	0.8931	0.023	0.0204	0.0215	0.0214	0.0206
0.0	0.0	0.0	-1642.4535	-3789.7158	NaN	NaN	0.6976	0.8929	0.0231	0.0205	0.0215	0.0214	0.0207
0.0	0.0	0.0	-1507.4535	331.2842	NaN	NaN	-0.2817	0.8933	0.0229	0.0204	0.0215	0.0213	0.0206
0.0	0.0	0.0	-787.4535	2172.2842	NaN	NaN	1.3	0.8935	0.0229	0.0203	0.0215	0.0213	0.0205
0.0	0.0	0.0	-2444.4535	-374.7158	NaN	NaN	0.1329	0.8934	0.0229	0.0203	0.0215	0.0213	0.0205
0.0	0.0	0.0	-1305.4535	495.2842	NaN	NaN	-0.3	0.8931	0.0231	0.0203	0.0216	0.0214	0.0205
0.0	0.0	0.0	-519.4535	2107.2842	NaN	NaN	1.3	0.8928	0.0232	0.0204	0.0216	0.0214	0.0206
0.0	0.0	0.0	-663.4535	-2463.7158	NaN	NaN	0.7878	0.8925	0.0232	0.0206	0.0217	0.0213	0.0207
0.0	0.0	0.0	-120.4535	588.2842	NaN	NaN	1.2575	0.8927	0.0232	0.0205	0.0217	0.0213	0.0206
0.0	0.0	0.0	-1341.4535	1363.2842	NaN	NaN	1.3	0.8926	0.0232	0.0205	0.0218	0.0213	0.0206
0.0	0.0	0.0	-1873.4535	3867.2842	NaN	NaN	1.3	0.8928	0.0231	0.0204	0.0217	0.0213	0.0206
0.0	0.0	0.0	3171.5465	-2161.7158	NaN	NaN	-0.3	0.8924	0.0232	0.0206	0.0218	0.0213	0.0207
0.0	0.0	0.0	-2264.4535	-2459.7158	NaN	NaN	0.5207	0.8918	0.0232	0.0209	0.022	0.0212	0.0209
0.0	0.0	0.0	-747.4535	-1528.7158	NaN	NaN	0.6716	0.8918	0.0232	0.0209	0.022	0.0211	0.0209
0.0	0.0	0.0	-1112.4535	-657.7158	NaN	NaN	0.3716	0.8919	0.0231	0.0209	0.0221	0.0211	0.0209
0.0	0.0	0.0	-2282.4535	-1535.7158	NaN	NaN	0.4022	0.8918	0.0231	0.021	0.0221	0.021	0.0209
0.0	0.0	0.0	-1191.4535	-466.7158	NaN	NaN	0.2815	0.8919	0.023	0.021	0.0221	0.021	0.0209
0.0	0.0	0.0	-552.4535	-1914.7158	NaN	NaN	0.7761	0.8919	0.023	0.021	0.0221	0.021	0.0209
0.0	0.0	0.0	-2083.4535	555.2842	NaN	NaN	-0.3	0.8922	0.0229	0.0209	0.0221	0.021	0.0208
0.0	0.0	0.0	-723.4535	1286.2842	NaN	NaN	1.3	0.892	0.0229	0.021	0.0221	0.021	0.0209
0.0	0.0	0.0	-2719.4535	-1699.7158	NaN	NaN	0.3846	0.8919	0.0229	0.0211	0.0221	0.021	0.0209
0.0	0.0	0.0	-1593.4535	-1725.7158	NaN	NaN	0.5199	0.8922	0.0229	0.021	0.0221	0.021	0.0209
0.0	0.0	0.0	-574.4535	1057.2842	NaN	NaN	1.3	0.8923	0.0229	0.0209	0.0221	0.021	0.0208
0.0	0.0	0.0	-2423.4535	-245.7158	NaN	NaN	0.0921	0.8921	0.0229	0.021	0.0222	0.0209	0.0209
0.0	0.0	0.0	-2206.4535	-1991.7158	NaN	NaN	0.4744	0.8923	0.0229	0.0211	0.0221	0.0209	0.0208
0.0	0.0	0.0	-2810.4535	-1944.7158	NaN	NaN	0.409	0.8924	0.0228	0.0211	0.0221	0.0208	0.0208
0.0	0.0	0.0	1882.5465	-1385.7158	NaN	NaN	-0.3	0.8925	0.0228	0.021	0.022	0.0209	0.0208
0.0	0.0	0.0	-1133.4535	-1188.7158	NaN	NaN	0.5119	0.8926	0.0228	0.0209	0.022	0.0209	0.0208
0.0	0.0	0.0	-1778.4535	-490.7158	NaN	NaN	0.2163	0.8926	0.0228	0.0209	0.0219	0.0209	0.0208
0.0	0.0	0.0	-1829.4535	-1583.7158	NaN	NaN	0.464	0.8923	0.0228	0.0211	0.022	0.0209	0.0209
0.0	0.0	0.0	-1402.4535	-3434.7158	NaN	NaN	0.7101	0.8924	0.0228	0.0211	0.022	0.0209	0.0209
0.0	0.0	0.0	-2613.4535	-139.7158	NaN	NaN	0.0507	0.8925	0.0228	0.0211	0.0219	0.0208	0.0209
0.0	0.0	0.0	-2268.4535	-2337.7158	NaN	NaN	0.5075	0.8926	0.0228	0.021	0.0219	0.0209	0.0209
0.0	0.0	0.0	-2636.4535	271.2842	NaN	NaN	-0.1147	0.893	0.0227	0.0208	0.0217	0.0209	0.0208
0.0	0.0	0.0	-1578.4535	-614.7158	NaN	NaN	0.2803	0.893	0.0227	0.0207	0.0217	0.0211	0.0209
0.0	0.0	0.0	-1839.4535	3333.2842	NaN	NaN	1.3	0.8933	0.0227	0.0205	0.0216	0.0212	0.0208
0.0	0.0	0.0	-2553.4535	1515.2842	NaN	NaN	-0.3	0.8927	0.0228	0.0206	0.0217	0.0213	0.0209
0.0	0.0	0.0	-1617.4535	-2384.7158	NaN	NaN	0.5959	0.8927	0.0228	0.0206	0.0217	0.0212	0.0209
0.0	0.0	0.0	-1548.4535	1584.2842	NaN	NaN	1.3	0.8928	0.0228	0.0206	0.0217	0.0212	0.0209
0.0	0.0	0.0	-1284.4535	-1420.7158	NaN	NaN	0.5252	0.8927	0.0228	0.0206	0.0217	0.0212	0.0209
0.0	0.0	0.0	-2207.4535	1228.2842	NaN	NaN	-0.3	0.8928	0.0228	0.0206	0.0217	0.0212	0.0209
0.0	0.0	0.0	-832.4535	-1855.7158	NaN	NaN	0.6903	0.8928	0.0228	0.0206	0.0217	0.0212	0.0209
0.0	0.0	0.0	-556.4535	-2313.7158	NaN	NaN	0.8061	0.8928	0.0228	0.0205	0.0217	0.0213	0.0209
0.0	0.0	0.0	-1218.4535	952.2842	NaN	NaN	-0.3	0.8929	0.0228	0.0205	0.0217	0.0213	0.0209
0.0	0.0	0.0	-2661.4535	-2079.7158	NaN	NaN	0.4387	0.893	0.0227	0.0204	0.0217	0.0213	0.0209
0.0	0.0	0.0	333.5465	364.2842	NaN	NaN	0.522	0.8931	0.0227	0.0203	0.0216	0.0214	0.0208
0.0	0.0	0.0	-2516.4535	611.2842	NaN	NaN	-0.3	0.8931	0.0228	0.0203	0.0216	0.0214	0.0208
0.0	0.0	0.0	-1749.4535	-774.7158	NaN	NaN	0.3069	0.8929	0.0228	0.0204	0.0216	0.0214	0.0209
0.0	0.0	0.0	-1414.4535	-837.7158	NaN	NaN	0.372	0.893	0.0228	0.0204	0.0216	0.0213	0.0209
0.0	0.0	0.0	-502.4535	-289.7158	NaN	NaN	0.3657	0.8929	0.0228	0.0204	0.0216	0.0214	0.0209
0.0	0.0	0.0	-1238.4535	1689.2842	NaN	NaN	1.3	0.8932	0.0228	0.0203	0.0215	0.0214	0.0208
0.0	0.0	0.0	-1089.4535	1309.2842	NaN	NaN	1.3	0.8934	0.0227	0.0202	0.0215	0.0214	0.0208
0.0	0.0	0.0	-237.4535	1091.2842	NaN	NaN	1.2781	0.8932	0.0228	0.0201	0.0216	0.0215	0.0208
0.0	0.0	0.0	829.5465	1573.2842	NaN	NaN	0.6548	0.8926	0.023	0.0203	0.0216	0.0216	0.0209
0.0	0.0	0.0	-2175.4535	-1008.7158	NaN	NaN	0.3168	0.8923	0.0231	0.0205	0.0216	0.0215	0.021
0.0	0.0	0.0	-1932.4535	-1688.7158	NaN	NaN	0.4663	0.8924	0.023	0.0205	0.0216	0.0214	0.021
0.0	0.0	0.0	-1138.4535	-165.7158	NaN	NaN	0.1271	0.8926	0.0229	0.0204	0.0216	0.0214	0.0209
0.0	0.0	0.0	-1723.4535	2596.2842	NaN	NaN	1.3	0.8928	0.0229	0.0203	0.0216	0.0215	0.0209
0.0	0.0	0.0	-184.4535	-1897.7158	NaN	NaN	0.9114	0.8928	0.0229	0.0204	0.0216	0.0214	0.0209
0.0	0.0	0.0	-1752.4535	-1120.7158	NaN	NaN	0.3901	0.8926	0.0229	0.0205	0.0216	0.0215	0.0209
0.0	0.0	0.0	-6.4535	-1986.7158	NaN	NaN	0.9968	0.8926	0.0229	0.0205	0.0216	0.0214	0.021
0.0	0.0	0.0	-2294.4535	-649.7158	NaN	NaN	0.2207	0.8927	0.0228	0.0205	0.0216	0.0214	0.021
0.0	0.0	0.0	-2219.4535	-397.7158	NaN	NaN	0.152	0.8928	0.0228	0.0204	0.0216	0.0214	0.021
0.0	0.0	0.0	-2268.4535	331.2842	NaN	NaN	-0.171	0.8932	0.0227	0.0203	0.0215	0.0214	0.0209
0.0	0.0	0.0	-1484.4535	-45.7158	NaN	NaN	0.0299	0.8934	0.0227	0.0203	0.0215	0.0213	0.0209
0.0	0.0	0.0	34.5465	-119.7158	NaN	NaN	1.3	0.8934	0.0227	0.0203	0.0215	0.0213	0.0209
0.0	0.0	0.0	-7.4535	563.2842	NaN	NaN	1.0134	0.8934	0.0227	0.0202	0.0215	0.0213	0.0208
0.0	0.0	0.0	-2277.4535	575.2842	NaN	NaN	-0.3	0.8936	0.0227	0.0201	0.0215	0.0213	0.0208
0.0	0.0	0.0	-102.4535	652.2842	NaN	NaN	1.1863	0.8935	0.0228	0.0201	0.0215	0.0213	0.0208
0.0	0.0	0.0	-1245.4535	264.2842	NaN	NaN	-0.2694	0.8934	0.0228	0.0201	0.0215	0.0213	0.0208
0.0	0.0	0.0	-1494.4535	75.2842	NaN	NaN	-0.053	0.8934	0.0228	0.0202	0.0215	0.0213	0.0208
0.0	0.0	0.0	429.5465	-846.7158	NaN	NaN	1.3	0.8932	0.0228	0.0202	0.0215	0.0213	0.0208
0.0	0.0	0.0	-2686.4535	967.2842	NaN	NaN	-0.3	0.8933	0.0228	0.0202	0.0215	0.0213	0.0208
0.0	0.0	0.0	-1431.4535	-2012.7158	NaN	NaN	0.5844	0.8933	0.0228	0.0202	0.0216	0.0213	0.0208
0.0	0.0	0.0	-1356.4535	-241.7158	NaN	NaN	0.1512	0.8934	0.0228	0.0202	0.0216	0.0213	0.0207
0.0	0.0	0.0	-352.4535	2326.2842	NaN	NaN	1.1786	0.8933	0.0229	0.0202	0.0216	0.0214	0.0207
0.0	0.0	0.0	-1802.4535	-1702.7158	NaN	NaN	0.4858	0.893	0.0229	0.0203	0.0216	0.0214	0.0208
0.0	0.0	0.0	-1745.4535	-1289.7158	NaN	NaN	0.4249	0.8936	0.0228	0.0202	0.0215	0.0213	0.0207
0.0	0.0	0.0	-626.4535	1450.2842	NaN	NaN	1.3	0.8943	0.0226	0.0199	0.0214	0.0212	0.0205
0.0	0.0	0.0	510.5465	242.2842	NaN	NaN	0.3218	0.8942	0.0227	0.0198	0.0215	0.0213	0.0205
0.0	0.0	0.0	-2003.4535	1915.2842	NaN	NaN	-0.3	0.894	0.0227	0.0199	0.0215	0.0213	0.0205
0.0	0.0	0.0	-582.4535	2045.2842	NaN	NaN	1.3	0.8936	0.0228	0.02	0.0216	0.0214	0.0206
0.0	0.0	0.0	-1786.4535	-240.7158	NaN	NaN	0.1187	0.8935	0.0228	0.0201	0.0215	0.0213	0.0207
0.0	0.0	0.0	-2003.4535	546.2842	NaN	NaN	-0.3	0.8936	0.0228	0.0201	0.0215	0.0213	0.0207
0.0	0.0	0.0	-866.4535	-543.7158	NaN	NaN	0.3856	0.8937	0.0228	0.02	0.0216	0.0213	0.0206
0.0	0.0	0.0	6103.5465	1035.2842	NaN	NaN	0.145	0.8938	0.0228	0.0198	0.0217	0.0214	0.0205
0.0	0.0	0.0	-151.4535	-745.7158	NaN	NaN	0.8312	0.8937	0.0229	0.0198	0.0217	0.0214	0.0205
0.0	0.0	0.0	-554.4535	-814.7158	NaN	NaN	0.595	0.8936	0.0229	0.0199	0.0216	0.0214	0.0205
0.0	0.0	0.0	-1317.4535	-584.7158	NaN	NaN	0.3074	0.894	0.0228	0.0199	0.0215	0.0214	0.0204
0.0	0.0	0.0	-1866.4535	263.2842	NaN	NaN	-0.1642	0.8941	0.0227	0.0198	0.0215	0.0214	0.0204
0.0	0.0	0.0	-945.4535	1688.2842	NaN	NaN	1.3	0.8945	0.0227	0.0197	0.0215	0.0214	0.0203
0.0	0.0	0.0	-3515.4535	89.2842	NaN	NaN	-0.0261	0.8944	0.0227	0.0198	0.0215	0.0214	0.0203
0.0	0.0	0.0	-1652.4535	559.2842	NaN	NaN	-0.3	0.8944	0.0227	0.0197	0.0215	0.0214	0.0203
0.0	0.0	0.0	-384.4535	1551.2842	NaN	NaN	1.3	0.8946	0.0226	0.0197	0.0215	0.0214	0.0202
0.0	0.0	0.0	-605.4535	467.2842	NaN	NaN	-0.3	0.8942	0.0227	0.0198	0.0215	0.0215	0.0203
0.0	0.0	0.0	-2375.4535	-865.7158	NaN	NaN	0.2671	0.8944	0.0227	0.0198	0.0215	0.0215	0.0202
0.0	0.0	0.0	88.5465	-1425.7158	NaN	NaN	1.0662	0.894	0.0228	0.0199	0.0216	0.0215	0.0202
0.0	0.0	0.0	-1817.4535	-2041.7158	NaN	NaN	0.5291	0.894	0.0228	0.02	0.0216	0.0214	0.0202
0.0	0.0	0.0	-203.4535	-1355.7158	NaN	NaN	0.8695	0.8938	0.0229	0.0201	0.0216	0.0214	0.0202
0.0	0.0	0.0	-2327.4535	-1645.7158	NaN	NaN	0.4142	0.8938	0.0229	0.0201	0.0216	0.0214	0.0202
0.0	0.0	0.0	-2457.4535	1468.2842	NaN	NaN	-0.3	0.8936	0.0229	0.0201	0.0217	0.0215	0.0203
0.0	0.0	0.0	-1840.4535	1882.2842	NaN	NaN	1.3	0.8935	0.0229	0.02	0.0217	0.0216	0.0203
0.0	0.0	0.0	1007.5465	-782.7158	NaN	NaN	-0.3	0.8929	0.0231	0.0201	0.0218	0.0218	0.0204
0.0	0.0	0.0	-905.4535	1031.2842	NaN	NaN	1.3	0.8927	0.0232	0.0202	0.0218	0.0219	0.0204
0.0	0.0	0.0	491.5465	1111.2842	NaN	NaN	0.6933	0.892	0.0234	0.0203	0.0219	0.022	0.0204
0.0	0.0	0.0	-2213.4535	-423.7158	NaN	NaN	0.1607	0.8919	0.0234	0.0204	0.0219	0.022	0.0205
0.0	0.0	0.0	-1440.4535	107.2842	NaN	NaN	-0.0805	0.8917	0.0234	0.0204	0.022	0.022	0.0205
0.0	0.0	0.0	-230.4535	199.2842	NaN	NaN	-0.3	0.8917	0.0234	0.0204	0.022	0.022	0.0205
0.0	0.0	0.0	-613.4535	-1029.7158	NaN	NaN	0.6267	0.8917	0.0234	0.0204	0.022	0.022	0.0205
0.0	0.0	0.0	-406.4535	-1093.7158	NaN	NaN	0.7291	0.8914	0.0235	0.0205	0.022	0.022	0.0205
0.0	0.0	0.0	-2323.4535	1667.2842	NaN	NaN	-0.3	0.8913	0.0235	0.0206	0.0221	0.0219	0.0206
0.0	0.0	0.0	-2126.4535	-644.7158	NaN	NaN	0.2327	0.8913	0.0235	0.0207	0.0221	0.0218	0.0206
0.0	0.0	0.0	-725.4535	-760.7158	NaN	NaN	0.5119	0.8917	0.0234	0.0206	0.0221	0.0217	0.0206
0.0	0.0	0.0	1137.5465	-1254.7158	NaN	NaN	1.3	0.8917	0.0234	0.0206	0.0221	0.0218	0.0205
0.0	0.0	0.0	-860.4535	-815.7158	NaN	NaN	0.4867	0.8916	0.0234	0.0206	0.0221	0.0218	0.0205
0.0	0.0	0.0	274.5465	109.2842	NaN	NaN	0.2847	0.8913	0.0234	0.0207	0.0222	0.0218	0.0206
0.0	0.0	0.0	-1090.4535	-1454.7158	NaN	NaN	0.5716	0.8912	0.0234	0.0208	0.0222	0.0217	0.0207
0.0	0.0	0.0	-2053.4535	-323.7158	NaN	NaN	0.1362	0.8913	0.0233	0.0208	0.0222	0.0216	0.0207
0.0	0.0	0.0	-1678.4535	-3559.7158	NaN	NaN	0.6796	0.8914	0.0232	0.0208	0.0222	0.0216	0.0207
0.0	0.0	0.0	-1219.4535	1836.2842	NaN	NaN	1.3	0.8915	0.0233	0.0207	0.0222	0.0217	0.0206
0.0	0.0	0.0	-1285.4535	436.2842	NaN	NaN	-0.3	0.8909	0.0234	0.0209	0.0223	0.0217	0.0208
0.0	0.0	0.0	-2027.4535	-1594.7158	NaN	NaN	0.4403	0.8906	0.0234	0.0211	0.0224	0.0216	0.0209
0.0	0.0	0.0	45.5465	-4152.7158	NaN	NaN	1.0111	0.8904	0.0234	0.0211	0.0225	0.0216	0.021
0.0	0.0	0.0	-1122.4535	-1603.7158	NaN	NaN	0.5883	0.8909	0.0233	0.021	0.0224	0.0215	0.0209
0.0	0.0	0.0	-948.4535	1592.2842	NaN	NaN	1.3	0.891	0.0234	0.021	0.0223	0.0215	0.0208
0.0	0.0	0.0	-803.4535	-1674.7158	NaN	NaN	0.6758	0.8909	0.0234	0.021	0.0223	0.0215	0.0208
0.0	0.0	0.0	-1314.4535	588.2842	NaN	NaN	-0.3	0.8905	0.0235	0.0212	0.0224	0.0216	0.0209
0.0	0.0	0.0	-2330.4535	-2020.7158	NaN	NaN	0.4644	0.8905	0.0234	0.0212	0.0224	0.0215	0.021
0.0	0.0	0.0	-1557.4535	-1659.7158	NaN	NaN	0.5159	0.8908	0.0234	0.0212	0.0223	0.0214	0.0209
0.0	0.0	0.0	674.5465	-1208.7158	NaN	NaN	1.3	0.8911	0.0234	0.0211	0.0222	0.0214	0.0208
0.0	0.0	0.0	1410.5465	2193.2842	NaN	NaN	0.6086	0.891	0.0235	0.021	0.0222	0.0216	0.0208
0.0	0.0	0.0	-1658.4535	-1585.7158	NaN	NaN	0.4888	0.8904	0.0235	0.0213	0.0223	0.0216	0.021
0.0	0.0	0.0	-771.4535	-2366.7158	NaN	NaN	0.7542	0.8903	0.0235	0.0213	0.0223	0.0215	0.021
0.0	0.0	0.0	-3642.4535	-1571.7158	NaN	NaN	0.3014	0.8908	0.0234	0.0213	0.0222	0.0214	0.0209
0.0	0.0	0.0	-258.4535	-2202.7158	NaN	NaN	0.895	0.8914	0.0232	0.0211	0.0221	0.0213	0.0208
0.0	0.0	0.0	-1328.4535	1153.2842	NaN	NaN	-0.3	0.8918	0.0232	0.0209	0.0221	0.0214	0.0207
0.0	0.0	0.0	-1456.4535	1299.2842	NaN	NaN	-0.3	0.8917	0.0232	0.0209	0.0221	0.0215	0.0206
0.0	0.0	0.0	-1479.4535	1088.2842	NaN	NaN	-0.3	0.8914	0.0232	0.021	0.0222	0.0215	0.0207
0.0	0.0	0.0	-1899.4535	60.2842	NaN	NaN	-0.0328	0.8914	0.0232	0.0212	0.0222	0.0213	0.0208
0.0	0.0	0.0	-1378.4535	-4627.7158	NaN	NaN	0.7705	0.892	0.023	0.0212	0.0221	0.021	0.0207
0.0	0.0	0.0	-1195.4535	-4544.7158	NaN	NaN	0.7917	0.8925	0.0229	0.021	0.022	0.021	0.0206
0.0	0.0	0.0	-832.4535	-1141.7158	NaN	NaN	0.5783	0.8926	0.0228	0.0209	0.0221	0.021	0.0205
0.0	0.0	0.0	-1468.4535	-513.7158	NaN	NaN	0.2592	0.8926	0.0228	0.0209	0.0221	0.0211	0.0206
0.0	0.0	0.0	-2191.4535	-2727.7158	NaN	NaN	0.5545	0.8927	0.0227	0.0209	0.022	0.021	0.0206
0.0	0.0	0.0	-1824.4535	-3789.7158	NaN	NaN	0.675	0.8927	0.0227	0.021	0.022	0.0209	0.0206
0.0	0.0	0.0	-2374.4535	-804.7158	NaN	NaN	0.2531	0.8928	0.0227	0.0209	0.022	0.021	0.0207
0.0	0.0	0.0	-2206.4535	-1096.7158	NaN	NaN	0.332	0.8926	0.0227	0.0208	0.022	0.0211	0.0207
0.0	0.0	0.0	-1208.4535	695.2842	NaN	NaN	-0.3	0.8928	0.0227	0.0207	0.0219	0.0213	0.0207
0.0	0.0	0.0	-754.4535	-1479.7158	NaN	NaN	0.6623	0.8926	0.0228	0.0207	0.0219	0.0213	0.0207
0.0	0.0	0.0	-777.4535	-769.7158	NaN	NaN	0.4975	0.8927	0.0228	0.0206	0.0219	0.0213	0.0207
0.0	0.0	0.0	-1857.4535	111.2842	NaN	NaN	-0.0637	0.8926	0.0229	0.0206	0.0219	0.0213	0.0207
0.0	0.0	0.0	-1212.4535	-1685.7158	NaN	NaN	0.5816	0.8926	0.0229	0.0206	0.0219	0.0214	0.0207
0.0	0.0	0.0	-789.4535	1404.2842	NaN	NaN	1.3	0.8925	0.0229	0.0206	0.0219	0.0214	0.0207
0.0	0.0	0.0	-1295.4535	-802.7158	NaN	NaN	0.3826	0.8925	0.023	0.0206	0.0218	0.0214	0.0207
0.0	0.0	0.0	-1501.4535	-496.7158	NaN	NaN	0.2486	0.8925	0.023	0.0206	0.0218	0.0214	0.0207
0.0	0.0	0.0	-1609.4535	-2049.7158	NaN	NaN	0.5602	0.8925	0.023	0.0206	0.0218	0.0214	0.0207
0.0	0.0	0.0	-363.4535	478.2842	NaN	NaN	1.3	0.8926	0.023	0.0205	0.0218	0.0214	0.0207
0.0	0.0	0.0	464.5465	-1612.7158	NaN	NaN	1.3	0.8925	0.023	0.0205	0.0218	0.0215	0.0207
0.0	0.0	0.0	-1690.4535	384.2842	NaN	NaN	-0.2942	0.8925	0.023	0.0205	0.0218	0.0215	0.0206
0.0	0.0	0.0	-175.4535	144.2842	NaN	NaN	-0.3	0.8924	0.0231	0.0205	0.0218	0.0216	0.0207
0.0	0.0	0.0	-1523.4535	-1745.7158	NaN	NaN	0.534	0.8925	0.023	0.0206	0.0217	0.0215	0.0207
0.0	0.0	0.0	-445.4535	-1358.7158	NaN	NaN	0.7531	0.8925	0.023	0.0206	0.0217	0.0215	0.0207
0.0	0.0	0.0	-1825.4535	-1116.7158	NaN	NaN	0.3796	0.8925	0.023	0.0205	0.0217	0.0215	0.0207
0.0	0.0	0.0	116.5465	2476.2842	NaN	NaN	0.9551	0.8924	0.023	0.0204	0.0217	0.0217	0.0207
0.0	0.0	0.0	-1531.4535	-10.7158	NaN	NaN	0.0069	0.8924	0.0231	0.0204	0.0217	0.0217	0.0207
0.0	0.0	0.0	-2355.4535	1271.2842	NaN	NaN	-0.3	0.8924	0.0231	0.0204	0.0217	0.0217	0.0207
0.0	0.0	0.0	468.5465	308.2842	NaN	NaN	0.3968	0.8923	0.0231	0.0205	0.0217	0.0217	0.0207
0.0	0.0	0.0	-2511.4535	-1565.7158	NaN	NaN	0.384	0.8924	0.0231	0.0205	0.0218	0.0216	0.0207
0.0	0.0	0.0	-1578.4535	-503.7158	NaN	NaN	0.2419	0.8925	0.023	0.0205	0.0218	0.0215	0.0207
0.0	0.0	0.0	-1133.4535	-2423.7158	NaN	NaN	0.6814	0.8926	0.0229	0.0205	0.0218	0.0214	0.0207
0.0	0.0	0.0	-2173.4535	1291.2842	NaN	NaN	-0.3	0.8926	0.0229	0.0205	0.0219	0.0214	0.0207
0.0	0.0	0.0	-2543.4535	-1342.7158	NaN	NaN	0.3455	0.8927	0.0228	0.0205	0.0219	0.0214	0.0207
0.0	0.0	0.0	-220.4535	-758.7158	NaN	NaN	0.7749	0.8926	0.0228	0.0205	0.0219	0.0214	0.0208
0.0	0.0	0.0	-2051.4535	-829.7158	NaN	NaN	0.288	0.8925	0.0228	0.0205	0.0219	0.0215	0.0208
0.0	0.0	0.0	-2219.4535	-462.7158	NaN	NaN	0.1725	0.8927	0.0228	0.0205	0.0219	0.0214	0.0208
0.0	0.0	0.0	-807.4535	-654.7158	NaN	NaN	0.4478	0.8926	0.0228	0.0205	0.0219	0.0214	0.0208
0.0	0.0	0.0	-193.4535	-504.7158	NaN	NaN	0.7229	0.8926	0.0228	0.0205	0.0219	0.0214	0.0208
0.0	0.0	0.0	-1998.4535	-2037.7158	NaN	NaN	0.5049	0.8926	0.0228	0.0206	0.0218	0.0213	0.0208
0.0	0.0	0.0	-2294.4535	-673.7158	NaN	NaN	0.227	0.8928	0.0227	0.0206	0.0218	0.0213	0.0208
0.0	0.0	0.0	1941.5465	-959.7158	NaN	NaN	-0.3	0.8929	0.0227	0.0204	0.0218	0.0214	0.0207
0.0	0.0	0.0	-740.4535	-3417.7158	NaN	NaN	0.8219	0.8927	0.0228	0.0205	0.0218	0.0215	0.0208
0.0	0.0	0.0	-2042.4535	1630.2842	NaN	NaN	-0.3	0.8926	0.0229	0.0205	0.0218	0.0215	0.0207
0.0	0.0	0.0	637.5465	-1280.7158	NaN	NaN	1.3	0.8925	0.0229	0.0206	0.0218	0.0215	0.0207
0.0	0.0	0.0	-2597.4535	-2881.7158	NaN	NaN	0.5259	0.8926	0.0229	0.0206	0.0217	0.0214	0.0207
0.0	0.0	0.0	-518.4535	2046.2842	NaN	NaN	1.3	0.8929	0.0228	0.0204	0.0217	0.0215	0.0207
0.0	0.0	0.0	-375.4535	727.2842	NaN	NaN	1.3	0.8928	0.0229	0.0203	0.0217	0.0216	0.0206
0.0	0.0	0.0	-882.4535	-66.7158	NaN	NaN	0.0703	0.8926	0.023	0.0204	0.0218	0.0217	0.0207
0.0	0.0	0.0	648.5465	200.2842	NaN	NaN	0.236	0.8926	0.023	0.0205	0.0218	0.0216	0.0206
0.0	0.0	0.0	-528.4535	-1454.7158	NaN	NaN	0.7335	0.8925	0.023	0.0206	0.0217	0.0215	0.0206
0.0	0.0	0.0	-2682.4535	-2606.7158	NaN	NaN	0.4928	0.8927	0.0229	0.0206	0.0217	0.0214	0.0207
0.0	0.0	0.0	-1719.4535	-1621.7158	NaN	NaN	0.4854	0.8931	0.0228	0.0203	0.0217	0.0215	0.0205
0.0	0.0	0.0	2742.5465	514.2842	NaN	NaN	0.1579	0.8931	0.0229	0.0202	0.0217	0.0216	0.0205
0.0	0.0	0.0	-1562.4535	-165.7158	NaN	NaN	0.0959	0.8927	0.023	0.0203	0.0217	0.0217	0.0206
0.0	0.0	0.0	-2316.4535	-1655.7158	NaN	NaN	0.4168	0.8927	0.0231	0.0204	0.0217	0.0216	0.0205
0.0	0.0	0.0	-1746.4535	-1985.7158	NaN	NaN	0.5321	0.8928	0.023	0.0205	0.0217	0.0215	0.0205
0.0	0.0	0.0	-1135.4535	535.2842	NaN	NaN	-0.3	0.8932	0.0229	0.0203	0.0216	0.0215	0.0205
0.0	0.0	0.0	-741.4535	1379.2842	NaN	NaN	1.3	0.8936	0.0228	0.0201	0.0216	0.0214	0.0205
0.0	0.0	0.0	1123.5465	-437.7158	NaN	NaN	-0.3	0.8935	0.0229	0.0201	0.0216	0.0216	0.0204
0.0	0.0	0.0	2075.5465	3312.2842	NaN	NaN	0.6148	0.8934	0.023	0.02	0.0217	0.0216	0.0204
0.0	0.0	0.0	1325.5465	-1876.7158	NaN	NaN	1.3	0.8929	0.0231	0.0202	0.0216	0.0216	0.0205
0.0	0.0	0.0	-1339.4535	-2504.7158	NaN	NaN	0.6516	0.8929	0.0231	0.0204	0.0216	0.0216	0.0205
0.0	0.0	0.0	496.5465	-3159.7158	NaN	NaN	1.1864	0.8928	0.0231	0.0204	0.0216	0.0216	0.0205
0.0	0.0	0.0	-993.4535	-1306.7158	NaN	NaN	0.5681	0.893	0.023	0.0203	0.0216	0.0216	0.0205
0.0	0.0	0.0	1100.5465	-244.7158	NaN	NaN	-0.2859	0.8929	0.0231	0.0203	0.0216	0.0216	0.0205
0.0	0.0	0.0	-3524.4535	-1040.7158	NaN	NaN	0.228	0.8932	0.023	0.0203	0.0216	0.0215	0.0205
0.0	0.0	0.0	-1683.4535	-2462.7158	NaN	NaN	0.594	0.893	0.0231	0.0203	0.0216	0.0216	0.0205
0.0	0.0	0.0	-211.4535	1841.2842	NaN	NaN	1.1297	0.8932	0.023	0.0201	0.0216	0.0217	0.0204
0.0	0.0	0.0	-670.4535	2294.2842	NaN	NaN	1.3	0.8926	0.0232	0.0202	0.0217	0.0218	0.0205
0.0	0.0	0.0	-3137.4535	-1644.7158	NaN	NaN	0.3439	0.8923	0.0232	0.0205	0.0217	0.0217	0.0206
0.0	0.0	0.0	-485.4535	-842.7158	NaN	NaN	0.6345	0.8924	0.0232	0.0205	0.0217	0.0216	0.0206
0.0	0.0	0.0	-1650.4535	-1585.7158	NaN	NaN	0.49	0.8927	0.0231	0.0205	0.0217	0.0215	0.0206
0.0	0.0	0.0	-607.4535	-604.7158	NaN	NaN	0.4989	0.8931	0.023	0.0203	0.0216	0.0215	0.0205
0.0	0.0	0.0	-1648.4535	584.2842	NaN	NaN	-0.3	0.8931	0.023	0.0203	0.0216	0.0215	0.0205
0.0	0.0	0.0	616.5465	-2167.7158	NaN	NaN	1.3	0.8927	0.0231	0.0203	0.0217	0.0216	0.0206
0.0	0.0	0.0	337.5465	1445.2842	NaN	NaN	0.8107	0.8928	0.0231	0.0203	0.0216	0.0216	0.0206
0.0	0.0	0.0	-2720.4535	465.2842	NaN	NaN	-0.2063	0.8924	0.0232	0.0204	0.0217	0.0216	0.0206
0.0	0.0	0.0	-1036.4535	-2489.7158	NaN	NaN	0.7061	0.8926	0.0231	0.0204	0.0216	0.0216	0.0206
0.0	0.0	0.0	562.5465	1859.2842	NaN	NaN	0.7677	0.8925	0.0232	0.0204	0.0216	0.0217	0.0206
0.0	0.0	0.0	-58.4535	-1127.7158	NaN	NaN	0.9507	0.8923	0.0232	0.0205	0.0217	0.0217	0.0206
0.0	0.0	0.0	-1741.4535	-662.7158	NaN	NaN	0.2757	0.8922	0.0232	0.0205	0.0217	0.0217	0.0207
0.0	0.0	0.0	-2287.4535	-911.7158	NaN	NaN	0.285	0.8923	0.0232	0.0205	0.0217	0.0217	0.0207
0.0	0.0	0.0	-438.4535	272.2842	NaN	NaN	-0.3	0.8923	0.0232	0.0205	0.0216	0.0217	0.0207
0.0	0.0	0.0	-1527.4535	-1430.7158	NaN	NaN	0.4836	0.8924	0.0232	0.0205	0.0216	0.0217	0.0207
0.0	0.0	0.0	-1579.4535	219.2842	NaN	NaN	-0.1612	0.8921	0.0233	0.0205	0.0217	0.0218	0.0206
0.0	0.0	0.0	-824.4535	-201.7158	NaN	NaN	0.1966	0.892	0.0234	0.0205	0.0217	0.0218	0.0207
0.0	0.0	0.0	-1172.4535	-395.7158	NaN	NaN	0.2523	0.892	0.0234	0.0205	0.0216	0.0217	0.0207
0.0	0.0	0.0	168.5465	-3654.7158	NaN	NaN	1.0483	0.8919	0.0234	0.0206	0.0217	0.0217	0.0207
0.0	0.0	0.0	-1873.4535	2557.2842	NaN	NaN	1.3	0.8919	0.0234	0.0205	0.0217	0.0217	0.0207
0.0	0.0	0.0	-3216.4535	2010.2842	NaN	NaN	-0.3	0.8917	0.0234	0.0206	0.0217	0.0218	0.0208
0.0	0.0	0.0	-2261.4535	502.2842	NaN	NaN	-0.2855	0.8918	0.0234	0.0206	0.0217	0.0217	0.0208
0.0	0.0	0.0	135.5465	-1465.7158	NaN	NaN	1.1019	0.8915	0.0235	0.0207	0.0217	0.0218	0.0208
0.0	0.0	0.0	-1547.4535	-403.7158	NaN	NaN	0.2069	0.8915	0.0235	0.0207	0.0217	0.0218	0.0208
0.0	0.0	0.0	527.5465	877.2842	NaN	NaN	0.6245	0.8915	0.0235	0.0207	0.0217	0.0218	0.0208
0.0	0.0	0.0	-529.4535	-1863.7158	NaN	NaN	0.7788	0.8915	0.0235	0.0208	0.0217	0.0218	0.0208
0.0	0.0	0.0	-1701.4535	-1702.7158	NaN	NaN	0.5002	0.8916	0.0235	0.0207	0.0217	0.0218	0.0208
0.0	0.0	0.0	-1614.4535	468.2842	NaN	NaN	-0.3	0.8918	0.0234	0.0206	0.0216	0.0218	0.0208
0.0	0.0	0.0	-1511.4535	1725.2842	NaN	NaN	1.3	0.8917	0.0235	0.0206	0.0216	0.0218	0.0208
0.0	0.0	0.0	-773.4535	106.2842	NaN	NaN	-0.1593	0.8916	0.0235	0.0206	0.0216	0.0219	0.0208
0.0	0.0	0.0	-881.4535	-2069.7158	NaN	NaN	0.7013	0.8917	0.0236	0.0206	0.0216	0.0218	0.0207
0.0	0.0	0.0	-1129.4535	388.2842	NaN	NaN	-0.3	0.8917	0.0235	0.0206	0.0216	0.0218	0.0207
0.0	0.0	0.0	-479.4535	-366.7158	NaN	NaN	0.4334	0.8919	0.0235	0.0205	0.0216	0.0218	0.0207
0.0	0.0	0.0	-1537.4535	-388.7158	NaN	NaN	0.2018	0.892	0.0234	0.0205	0.0216	0.0218	0.0207
0.0	0.0	0.0	-1860.4535	-1096.7158	NaN	NaN	0.3709	0.8921	0.0234	0.0205	0.0217	0.0218	0.0206
0.0	0.0	0.0	228.5465	314.2842	NaN	NaN	0.579	0.8922	0.0233	0.0204	0.0216	0.0217	0.0206
0.0	0.0	0.0	-3099.4535	-2814.7158	NaN	NaN	0.4759	0.8922	0.0233	0.0205	0.0217	0.0217	0.0207
0.0	0.0	0.0	-2357.4535	712.2842	NaN	NaN	-0.3	0.8923	0.0233	0.0205	0.0217	0.0217	0.0206
0.0	0.0	0.0	-1718.4535	-73.7158	NaN	NaN	0.0411	0.8922	0.0233	0.0205	0.0217	0.0217	0.0206
0.0	0.0	0.0	-2199.4535	529.2842	NaN	NaN	-0.3	0.8921	0.0233	0.0205	0.0218	0.0217	0.0206
0.0	0.0	0.0	-677.4535	-2336.7158	NaN	NaN	0.7752	0.8922	0.0232	0.0206	0.0218	0.0216	0.0206
0.0	0.0	0.0	-1883.4535	-2642.7158	NaN	NaN	0.5839	0.8921	0.0232	0.0207	0.0218	0.0216	0.0206
0.0	0.0	0.0	-583.4535	-235.7158	NaN	NaN	0.2877	0.8925	0.0231	0.0205	0.0217	0.0216	0.0205
0.0	0.0	0.0	-1453.4535	-1514.7158	NaN	NaN	0.5103	0.8928	0.023	0.0204	0.0217	0.0215	0.0205
0.0	0.0	0.0	-2211.4535	2178.2842	NaN	NaN	-0.3	0.8929	0.023	0.0203	0.0216	0.0217	0.0205
0.0	0.0	0.0	-1880.4535	2607.2842	NaN	NaN	1.3	0.8926	0.0232	0.0203	0.0217	0.0217	0.0205
0.0	0.0	0.0	-2054.4535	-259.7158	NaN	NaN	0.1122	0.8922	0.0233	0.0205	0.0217	0.0217	0.0206
0.0	0.0	0.0	-468.4535	-1007.7158	NaN	NaN	0.6827	0.8921	0.0234	0.0206	0.0217	0.0217	0.0206
0.0	0.0	0.0	752.5465	-2212.7158	NaN	NaN	1.3	0.892	0.0234	0.0206	0.0217	0.0217	0.0206
0.0	0.0	0.0	-718.4535	-1523.7158	NaN	NaN	0.6796	0.8919	0.0234	0.0206	0.0217	0.0217	0.0206
0.0	0.0	0.0	190.5465	1444.2842	NaN	NaN	0.8834	0.8919	0.0234	0.0205	0.0217	0.0218	0.0206
0.0	0.0	0.0	-1856.4535	1709.2842	NaN	NaN	-0.3	0.8918	0.0235	0.0206	0.0217	0.0219	0.0206
0.0	0.0	0.0	-179.4535	-389.7158	NaN	NaN	0.6847	0.8917	0.0235	0.0206	0.0217	0.0219	0.0207
0.0	0.0	0.0	-1288.4535	192.2842	NaN	NaN	-0.1754	0.8917	0.0235	0.0206	0.0217	0.0219	0.0207
0.0	0.0	0.0	-814.4535	-763.7158	NaN	NaN	0.4839	0.8915	0.0235	0.0206	0.0217	0.0219	0.0207
0.0	0.0	0.0	-1512.4535	-1898.7158	NaN	NaN	0.5566	0.8916	0.0235	0.0206	0.0217	0.0219	0.0206
0.0	0.0	0.0	-1911.4535	1053.2842	NaN	NaN	-0.3	0.8916	0.0235	0.0207	0.0218	0.0219	0.0206
0.0	0.0	0.0	-1473.4535	-2581.7158	NaN	NaN	0.6366	0.8917	0.0234	0.0208	0.0218	0.0217	0.0206
0.0	0.0	0.0	-2924.4535	419.2842	NaN	NaN	-0.1674	0.8919	0.0233	0.0207	0.0218	0.0217	0.0206
0.0	0.0	0.0	-1236.4535	-2336.7158	NaN	NaN	0.654	0.8921	0.0233	0.0207	0.0217	0.0217	0.0206
0.0	0.0	0.0	-1457.4535	304.2842	NaN	NaN	-0.2639	0.8922	0.0233	0.0206	0.0217	0.0217	0.0206
0.0	0.0	0.0	25.5465	-493.7158	NaN	NaN	1.0546	0.892	0.0233	0.0206	0.0217	0.0218	0.0206
0.0	0.0	0.0	-609.4535	-1746.7158	NaN	NaN	0.7413	0.8921	0.0233	0.0206	0.0217	0.0218	0.0206
0.0	0.0	0.0	-1369.4535	627.2842	NaN	NaN	-0.3	0.892	0.0233	0.0206	0.0217	0.0218	0.0206
0.0	0.0	0.0	-2970.4535	463.2842	NaN	NaN	-0.1848	0.892	0.0233	0.0206	0.0217	0.0218	0.0206
0.0	0.0	0.0	-1800.4535	-387.7158	NaN	NaN	0.1772	0.8919	0.0233	0.0206	0.0217	0.0219	0.0206
0.0	0.0	0.0	-341.4535	-75.7158	NaN	NaN	0.1815	0.8918	0.0233	0.0206	0.0217	0.0219	0.0206
0.0	0.0	0.0	-1855.4535	1167.2842	NaN	NaN	-0.3	0.8916	0.0234	0.0207	0.0218	0.0219	0.0206
0.0	0.0	0.0	-2519.4535	-2508.7158	NaN	NaN	0.4989	0.8916	0.0233	0.0208	0.0218	0.0218	0.0207
0.0	0.0	0.0	-3185.4535	-1516.7158	NaN	NaN	0.3226	0.8917	0.0233	0.0208	0.0218	0.0217	0.0207
0.0	0.0	0.0	-1619.4535	1056.2842	NaN	NaN	-0.3	0.892	0.0232	0.0207	0.0218	0.0217	0.0206
0.0	0.0	0.0	397.5465	336.2842	NaN	NaN	0.4583	0.8919	0.0232	0.0206	0.0217	0.0218	0.0206
0.0	0.0	0.0	-3955.4535	-506.7158	NaN	NaN	0.1136	0.8918	0.0233	0.0207	0.0218	0.0219	0.0206
0.0	0.0	0.0	-1267.4535	-108.7158	NaN	NaN	0.079	0.8915	0.0234	0.0208	0.0218	0.0218	0.0206
0.0	0.0	0.0	-800.4535	-2885.7158	NaN	NaN	0.7828	0.8914	0.0234	0.021	0.0218	0.0217	0.0207
0.0	0.0	0.0	-29.4535	-3285.7158	NaN	NaN	0.9911	0.8914	0.0234	0.021	0.0218	0.0217	0.0207
0.0	0.0	0.0	-930.4535	-2482.7158	NaN	NaN	0.7274	0.8918	0.0233	0.0209	0.0217	0.0217	0.0207
0.0	0.0	0.0	-787.4535	899.2842	NaN	NaN	1.3	0.8918	0.0233	0.0207	0.0217	0.0218	0.0207
0.0	0.0	0.0	-926.4535	-785.7158	NaN	NaN	0.4589	0.8918	0.0233	0.0206	0.0216	0.0219	0.0207
0.0	0.0	0.0	922.5465	839.2842	NaN	NaN	0.4764	0.8917	0.0234	0.0206	0.0216	0.0221	0.0207
0.0	0.0	0.0	1018.5465	202.2842	NaN	NaN	0.1657	0.8914	0.0235	0.0206	0.0217	0.0221	0.0207
0.0	0.0	0.0	-1971.4535	20.2842	NaN	NaN	-0.0104	0.8914	0.0235	0.0207	0.0217	0.0221	0.0207
0.0	0.0	0.0	-2617.4535	-1350.7158	NaN	NaN	0.3404	0.8914	0.0235	0.0207	0.0217	0.022	0.0206
0.0	0.0	0.0	-1258.4535	78.2842	NaN	NaN	-0.0663	0.8913	0.0236	0.0207	0.0217	0.0221	0.0206
0.0	0.0	0.0	-85.4535	3414.2842	NaN	NaN	1.0257	0.8912	0.0236	0.0207	0.0217	0.0222	0.0206
0.0	0.0	0.0	-3502.4535	-814.7158	NaN	NaN	0.1887	0.8912	0.0236	0.0208	0.0218	0.0221	0.0206
0.0	0.0	0.0	-2439.4535	-2420.7158	NaN	NaN	0.4981	0.8911	0.0236	0.0209	0.0218	0.0221	0.0206
0.0	0.0	0.0	-1974.4535	659.2842	NaN	NaN	-0.3	0.8913	0.0235	0.0208	0.0218	0.0221	0.0206
0.0	0.0	0.0	-1024.4535	-918.7158	NaN	NaN	0.4728	0.8914	0.0235	0.0208	0.0218	0.022	0.0206
0.0	0.0	0.0	-1292.4535	959.2842	NaN	NaN	-0.3	0.8912	0.0235	0.0208	0.0219	0.022	0.0206
0.0	0.0	0.0	-2006.4535	-593.7158	NaN	NaN	0.2283	0.891	0.0236	0.021	0.022	0.0218	0.0206
0.0	0.0	0.0	-1702.4535	-3051.7158	NaN	NaN	0.6419	0.8908	0.0236	0.0211	0.022	0.0217	0.0207
0.0	0.0	0.0	-1987.4535	-2402.7158	NaN	NaN	0.5473	0.8912	0.0234	0.0211	0.0219	0.0216	0.0207
0.0	0.0	0.0	243.5465	-1350.7158	NaN	NaN	1.22	0.8915	0.0234	0.0209	0.0219	0.0217	0.0206
0.0	0.0	0.0	-1518.4535	-121.7158	NaN	NaN	0.0742	0.8916	0.0234	0.0208	0.0218	0.0219	0.0206
0.0	0.0	0.0	-907.4535	3730.2842	NaN	NaN	1.3	0.8913	0.0235	0.0207	0.0218	0.022	0.0206
0.0	0.0	0.0	-1342.4535	-1518.7158	NaN	NaN	0.5308	0.8911	0.0235	0.0209	0.0219	0.0219	0.0207
0.0	0.0	0.0	-901.4535	-135.7158	NaN	NaN	0.1309	0.8908	0.0236	0.021	0.022	0.0219	0.0208
0.0	0.0	0.0	-1027.4535	-2685.7158	NaN	NaN	0.7233	0.8906	0.0236	0.0212	0.0221	0.0217	0.0208
0.0	0.0	0.0	-1380.4535	-2024.7158	NaN	NaN	0.5946	0.8906	0.0236	0.0212	0.0221	0.0217	0.0208
0.0	0.0	0.0	46.5465	-2090.7158	NaN	NaN	1.0228	0.8907	0.0236	0.0212	0.022	0.0217	0.0208
0.0	0.0	0.0	-1391.4535	475.2842	NaN	NaN	-0.3	0.891	0.0235	0.0211	0.022	0.0216	0.0208
0.0	0.0	0.0	-699.4535	-722.7158	NaN	NaN	0.5082	0.8911	0.0235	0.021	0.0219	0.0217	0.0208
0.0	0.0	0.0	-1950.4535	481.2842	NaN	NaN	-0.3	0.891	0.0234	0.0211	0.022	0.0217	0.0208
0.0	0.0	0.0	-2099.4535	-182.7158	NaN	NaN	0.0801	0.8908	0.0235	0.0212	0.0221	0.0217	0.0208
0.0	0.0	0.0	-908.4535	-3198.7158	NaN	NaN	0.7788	0.8906	0.0234	0.0213	0.0222	0.0216	0.0208
0.0	0.0	0.0	26.5465	-528.7158	NaN	NaN	1.0529	0.8905	0.0235	0.0214	0.0222	0.0215	0.0209
0.0	0.0	0.0	-1876.4535	-2679.7158	NaN	NaN	0.5882	0.8908	0.0234	0.0214	0.0222	0.0214	0.0208
0.0	0.0	0.0	-1288.4535	-2002.7158	NaN	NaN	0.6085	0.8913	0.0232	0.0212	0.0221	0.0214	0.0208
0.0	0.0	0.0	-1731.4535	1481.2842	NaN	NaN	-0.3	0.8915	0.0232	0.0211	0.022	0.0214	0.0207
0.0	0.0	0.0	-2283.4535	568.2842	NaN	NaN	-0.3	0.8914	0.0232	0.0211	0.022	0.0215	0.0208
0.0	0.0	0.0	-911.4535	-744.7158	NaN	NaN	0.4497	0.891	0.0232	0.0212	0.0221	0.0215	0.0209
0.0	0.0	0.0	-2575.4535	-3865.7158	NaN	NaN	0.6002	0.8908	0.0233	0.0214	0.0222	0.0214	0.0209
0.0	0.0	0.0	-1803.4535	-594.7158	NaN	NaN	0.248	0.891	0.0233	0.0214	0.0221	0.0213	0.0209
0.0	0.0	0.0	-1107.4535	-3033.7158	NaN	NaN	0.7326	0.8911	0.0232	0.0215	0.0221	0.0212	0.0209
0.0	0.0	0.0	-830.4535	798.2842	NaN	NaN	-0.3	0.8912	0.0232	0.0214	0.0221	0.0213	0.0209
0.0	0.0	0.0	-1572.4535	750.2842	NaN	NaN	-0.3	0.8912	0.0232	0.0213	0.022	0.0214	0.0209
0.0	0.0	0.0	-405.4535	-3409.7158	NaN	NaN	0.8937	0.8911	0.0232	0.0213	0.0219	0.0214	0.021
0.0	0.0	0.0	-1367.4535	2275.2842	NaN	NaN	1.3	0.8911	0.0233	0.0212	0.0219	0.0215	0.021
0.0	0.0	0.0	-2773.4535	-119.7158	NaN	NaN	0.0414	0.8907	0.0233	0.0214	0.0219	0.0215	0.0211
0.0	0.0	0.0	-3218.4535	-1309.7158	NaN	NaN	0.2892	0.8905	0.0233	0.0215	0.022	0.0215	0.0211
0.0	0.0	0.0	-1246.4535	20.2842	NaN	NaN	-0.0165	0.8905	0.0233	0.0216	0.0221	0.0214	0.0211
0.0	0.0	0.0	-2244.4535	-2341.7158	NaN	NaN	0.5106	0.8907	0.0233	0.0216	0.022	0.0213	0.0211
0.0	0.0	0.0	-2820.4535	-1089.7158	NaN	NaN	0.2787	0.891	0.0232	0.0215	0.022	0.0212	0.0211
0.0	0.0	0.0	-135.4535	-2091.7158	NaN	NaN	0.9392	0.8912	0.0231	0.0214	0.022	0.0212	0.0211
0.0	0.0	0.0	-1165.4535	226.2842	NaN	NaN	-0.2409	0.8916	0.023	0.0212	0.0219	0.0213	0.021
0.0	0.0	0.0	282.5465	128.2842	NaN	NaN	0.3123	0.8918	0.0229	0.021	0.0218	0.0214	0.021
0.0	0.0	0.0	-2127.4535	457.2842	NaN	NaN	-0.2738	0.8914	0.023	0.0211	0.0218	0.0216	0.0211
0.0	0.0	0.0	-2754.4535	948.2842	NaN	NaN	-0.3	0.8911	0.023	0.0212	0.022	0.0216	0.0211
0.0	0.0	0.0	-2992.4535	-493.7158	NaN	NaN	0.1416	0.8908	0.023	0.0214	0.0221	0.0214	0.0213
0.0	0.0	0.0	-2511.4535	-4088.7158	NaN	NaN	0.6195	0.8912	0.0229	0.0214	0.0221	0.0212	0.0212
0.0	0.0	0.0	380.5465	-2981.7158	NaN	NaN	1.1463	0.8916	0.0227	0.0213	0.0221	0.0211	0.0212
0.0	0.0	0.0	-2979.4535	-3159.7158	NaN	NaN	0.5147	0.8918	0.0226	0.0211	0.0221	0.0212	0.0212
0.0	0.0	0.0	-1325.4535	2358.2842	NaN	NaN	1.3	0.8925	0.0225	0.0209	0.0218	0.0213	0.0211
0.0	0.0	0.0	-2225.4535	-572.7158	NaN	NaN	0.2047	0.8922	0.0225	0.0208	0.0219	0.0214	0.0212
0.0	0.0	0.0	-307.4535	-1476.7158	NaN	NaN	0.8277	0.8922	0.0225	0.0208	0.0218	0.0215	0.0212
0.0	0.0	0.0	-3501.4535	-859.7158	NaN	NaN	0.1971	0.8919	0.0226	0.0209	0.0219	0.0215	0.0213
0.0	0.0	0.0	-1735.4535	908.2842	NaN	NaN	-0.3	0.8918	0.0226	0.0209	0.0219	0.0215	0.0212
0.0	0.0	0.0	-926.4535	-1381.7158	NaN	NaN	0.5986	0.8918	0.0226	0.0209	0.0219	0.0215	0.0213
0.0	0.0	0.0	-3355.4535	932.2842	NaN	NaN	-0.3	0.8916	0.0227	0.0209	0.0219	0.0215	0.0213
0.0	0.0	0.0	-1211.4535	-553.7158	NaN	NaN	0.3137	0.8919	0.0227	0.0209	0.0219	0.0215	0.0212
0.0	0.0	0.0	-1007.4535	-985.7158	NaN	NaN	0.4945	0.892	0.0226	0.0208	0.0218	0.0215	0.0212
0.0	0.0	0.0	-1012.4535	-1238.7158	NaN	NaN	0.5503	0.8918	0.0227	0.0207	0.0219	0.0217	0.0212
0.0	0.0	0.0	-716.4535	59.2842	NaN	NaN	-0.0902	0.8918	0.0227	0.0207	0.0218	0.0217	0.0212
0.0	0.0	0.0	-1136.4535	-530.7158	NaN	NaN	0.3183	0.8915	0.0228	0.0208	0.0219	0.0218	0.0212
0.0	0.0	0.0	-1485.4535	-2494.7158	NaN	NaN	0.6268	0.8915	0.0229	0.0209	0.0219	0.0217	0.0212
0.0	0.0	0.0	-2571.4535	949.2842	NaN	NaN	-0.3	0.8916	0.0228	0.0208	0.0218	0.0217	0.0212
0.0	0.0	0.0	-2094.4535	12.2842	NaN	NaN	-0.0059	0.8915	0.0228	0.0208	0.0218	0.0217	0.0212
0.0	0.0	0.0	114.5465	2988.2842	NaN	NaN	0.9631	0.8919	0.0228	0.0207	0.0217	0.0217	0.0212
0.0	0.0	0.0	-795.4535	-1986.7158	NaN	NaN	0.7141	0.8915	0.0229	0.0208	0.0218	0.0218	0.0213
0.0	0.0	0.0	-918.4535	688.2842	NaN	NaN	-0.3	0.8917	0.0229	0.0208	0.0217	0.0217	0.0212
0.0	0.0	0.0	-1083.4535	-333.7158	NaN	NaN	0.2355	0.8915	0.0229	0.0208	0.0218	0.0217	0.0213
0.0	0.0	0.0	-3404.4535	-1577.7158	NaN	NaN	0.3167	0.8917	0.0228	0.0208	0.0217	0.0217	0.0212
0.0	0.0	0.0	-1092.4535	1050.2842	NaN	NaN	-0.3	0.8918	0.0228	0.0208	0.0217	0.0217	0.0212
0.0	0.0	0.0	-102.4535	-1794.7158	NaN	NaN	0.946	0.8919	0.0228	0.0208	0.0217	0.0216	0.0212
0.0	0.0	0.0	-624.4535	-940.7158	NaN	NaN	0.601	0.8921	0.0227	0.0208	0.0217	0.0216	0.0211
0.0	0.0	0.0	-1491.4535	-579.7158	NaN	NaN	0.2799	0.8923	0.0227	0.0208	0.0217	0.0215	0.0211
0.0	0.0	0.0	-708.4535	-710.7158	NaN	NaN	0.5008	0.8922	0.0227	0.0208	0.0217	0.0215	0.0212
0.0	0.0	0.0	-940.4535	-121.7158	NaN	NaN	0.1146	0.8923	0.0226	0.0207	0.0217	0.0216	0.0212
0.0	0.0	0.0	-2196.4535	1887.2842	NaN	NaN	-0.3	0.8923	0.0226	0.0206	0.0217	0.0216	0.0211
0.0	0.0	0.0	-1473.4535	-834.7158	NaN	NaN	0.3616	0.8918	0.0227	0.0207	0.0218	0.0217	0.0213
0.0	0.0	0.0	-2751.4535	-1787.7158	NaN	NaN	0.3938	0.8919	0.0227	0.0208	0.0218	0.0216	0.0212
0.0	0.0	0.0	-894.4535	-700.7158	NaN	NaN	0.4393	0.892	0.0227	0.0208	0.0218	0.0216	0.0212
0.0	0.0	0.0	-1521.4535	-966.7158	NaN	NaN	0.3885	0.8923	0.0226	0.0207	0.0218	0.0215	0.0211
0.0	0.0	0.0	-2510.4535	-1242.7158	NaN	NaN	0.3311	0.8927	0.0225	0.0206	0.0217	0.0215	0.0211
0.0	0.0	0.0	403.5465	-2638.7158	NaN	NaN	1.1805	0.8929	0.0224	0.0205	0.0217	0.0215	0.021
0.0	0.0	0.0	-3012.4535	608.2842	NaN	NaN	-0.253	0.8932	0.0224	0.0205	0.0216	0.0214	0.0209
0.0	0.0	0.0	-880.4535	316.2842	NaN	NaN	-0.3	0.893	0.0225	0.0205	0.0216	0.0215	0.0209
0.0	0.0	0.0	-2919.4535	-158.7158	NaN	NaN	0.0516	0.8929	0.0225	0.0206	0.0216	0.0214	0.021
0.0	0.0	0.0	-2582.4535	-1530.7158	NaN	NaN	0.3721	0.8928	0.0226	0.0206	0.0216	0.0214	0.021
0.0	0.0	0.0	-1575.4535	66.2842	NaN	NaN	-0.0439	0.8934	0.0225	0.0204	0.0215	0.0213	0.0209
0.0	0.0	0.0	130.5465	1557.2842	NaN	NaN	0.9227	0.8935	0.0225	0.0203	0.0215	0.0214	0.0208
0.0	0.0	0.0	-1951.4535	-136.7158	NaN	NaN	0.0655	0.8935	0.0225	0.0203	0.0215	0.0214	0.0208
0.0	0.0	0.0	303.5465	-1251.7158	NaN	NaN	1.3	0.8934	0.0227	0.0202	0.0215	0.0214	0.0207
0.0	0.0	0.0	-1427.4535	235.2842	NaN	NaN	-0.1974	0.893	0.0228	0.0203	0.0216	0.0215	0.0208
0.0	0.0	0.0	23.5465	4317.2842	NaN	NaN	0.9946	0.893	0.0229	0.0203	0.0216	0.0215	0.0208
0.0	0.0	0.0	-1131.4535	-580.7158	NaN	NaN	0.3392	0.8927	0.023	0.0203	0.0216	0.0216	0.0208
0.0	0.0	0.0	-1168.4535	1016.2842	NaN	NaN	-0.3	0.8927	0.023	0.0203	0.0216	0.0216	0.0208
0.0	0.0	0.0	-424.4535	1628.2842	NaN	NaN	1.3	0.8927	0.023	0.0203	0.0216	0.0216	0.0208
0.0	0.0	0.0	-73.4535	-683.7158	NaN	NaN	0.903	0.8924	0.0231	0.0204	0.0216	0.0217	0.0209
0.0	0.0	0.0	-2340.4535	-239.7158	NaN	NaN	0.0929	0.8925	0.0231	0.0204	0.0216	0.0216	0.0208
0.0	0.0	0.0	-2478.4535	2720.2842	NaN	NaN	1.3	0.8928	0.0231	0.0204	0.0216	0.0215	0.0207
0.0	0.0	0.0	-587.4535	-2022.7158	NaN	NaN	0.7749	0.8929	0.023	0.0204	0.0216	0.0214	0.0207
0.0	0.0	0.0	-2087.4535	-3745.7158	NaN	NaN	0.6421	0.8931	0.0229	0.0204	0.0216	0.0214	0.0206
0.0	0.0	0.0	-423.4535	1141.2842	NaN	NaN	1.3	0.8935	0.0228	0.0203	0.0215	0.0213	0.0206
0.0	0.0	0.0	-1172.4535	572.2842	NaN	NaN	-0.3	0.8933	0.0228	0.0203	0.0216	0.0213	0.0206
0.0	0.0	0.0	-696.4535	232.2842	NaN	NaN	-0.3	0.8937	0.0227	0.0202	0.0215	0.0213	0.0206
0.0	0.0	0.0	-2676.4535	-931.7158	NaN	NaN	0.2582	0.8938	0.0227	0.0202	0.0215	0.0212	0.0206
0.0	0.0	0.0	1310.5465	564.2842	NaN	NaN	0.301	0.8944	0.0225	0.02	0.0214	0.0212	0.0205
0.0	0.0	0.0	878.5465	1204.2842	NaN	NaN	0.5782	0.8942	0.0226	0.0199	0.0215	0.0213	0.0205
0.0	0.0	0.0	-2359.4535	-1239.7158	NaN	NaN	0.3444	0.8936	0.0228	0.0202	0.0216	0.0214	0.0205
0.0	0.0	0.0	-266.4535	-440.7158	NaN	NaN	0.6232	0.8931	0.023	0.0203	0.0217	0.0213	0.0206
0.0	0.0	0.0	-1619.4535	-4011.7158	NaN	NaN	0.7124	0.8928	0.023	0.0206	0.0218	0.0212	0.0207
0.0	0.0	0.0	-1033.4535	-2518.7158	NaN	NaN	0.7091	0.8933	0.0228	0.0204	0.0218	0.0211	0.0206
0.0	0.0	0.0	522.5465	579.2842	NaN	NaN	0.5257	0.8939	0.0227	0.0202	0.0216	0.0212	0.0204
0.0	0.0	0.0	2074.5465	1435.2842	NaN	NaN	0.4089	0.8941	0.0226	0.02	0.0216	0.0213	0.0204
0.0	0.0	0.0	-1270.4535	-479.7158	NaN	NaN	0.2741	0.8938	0.0227	0.0201	0.0216	0.0214	0.0204
0.0	0.0	0.0	-1424.4535	-1040.7158	NaN	NaN	0.4222	0.8936	0.0228	0.0202	0.0216	0.0213	0.0204
0.0	0.0	0.0	-1594.4535	-212.7158	NaN	NaN	0.1177	0.893	0.0229	0.0204	0.0218	0.0213	0.0206
0.0	0.0	0.0	-2684.4535	-3378.7158	NaN	NaN	0.5573	0.8927	0.0229	0.0207	0.0219	0.0211	0.0207
0.0	0.0	0.0	-2809.4535	-3177.7158	NaN	NaN	0.5308	0.8927	0.0229	0.0207	0.0219	0.021	0.0207
0.0	0.0	0.0	-1917.4535	-2843.7158	NaN	NaN	0.5973	0.8934	0.0228	0.0206	0.0217	0.021	0.0206
0.0	0.0	0.0	-147.4535	913.2842	NaN	NaN	1.1925	0.8939	0.0227	0.0203	0.0216	0.0211	0.0204
0.0	0.0	0.0	-1267.4535	-628.7158	NaN	NaN	0.3316	0.8938	0.0227	0.0203	0.0215	0.0212	0.0205
0.0	0.0	0.0	1511.5465	1940.2842	NaN	NaN	0.5621	0.8939	0.0228	0.0201	0.0214	0.0213	0.0204
0.0	0.0	0.0	-1154.4535	-460.7158	NaN	NaN	0.2852	0.8934	0.023	0.0202	0.0214	0.0215	0.0205
0.0	0.0	0.0	-1039.4535	1049.2842	NaN	NaN	1.3	0.8932	0.0231	0.0202	0.0215	0.0216	0.0205
0.0	0.0	0.0	-2111.4535	2912.2842	NaN	NaN	1.3	0.8927	0.0232	0.0203	0.0215	0.0216	0.0206
0.0	0.0	0.0	-1928.4535	813.2842	NaN	NaN	-0.3	0.8924	0.0233	0.0205	0.0216	0.0216	0.0206
0.0	0.0	0.0	-3423.4535	-185.7158	NaN	NaN	0.0515	0.8925	0.0232	0.0206	0.0217	0.0214	0.0207
0.0	0.0	0.0	-891.4535	168.2842	NaN	NaN	-0.2327	0.8928	0.0231	0.0205	0.0217	0.0213	0.0206
0.0	0.0	0.0	-1599.4535	-1110.7158	NaN	NaN	0.4098	0.893	0.023	0.0204	0.0216	0.0213	0.0206
0.0	0.0	0.0	-1922.4535	1036.2842	NaN	NaN	-0.3	0.8932	0.023	0.0203	0.0216	0.0214	0.0205
0.0	0.0	0.0	175.5465	1440.2842	NaN	NaN	0.8914	0.8933	0.0229	0.0202	0.0216	0.0214	0.0205
0.0	0.0	0.0	2169.5465	-2717.7158	NaN	NaN	1.3	0.893	0.023	0.0204	0.0216	0.0215	0.0206
0.0	0.0	0.0	-2516.4535	-959.7158	NaN	NaN	0.2761	0.8929	0.023	0.0205	0.0216	0.0214	0.0206
0.0	0.0	0.0	-1184.4535	-1286.7158	NaN	NaN	0.5207	0.8929	0.023	0.0205	0.0216	0.0213	0.0206
0.0	0.0	0.0	-739.4535	-1433.7158	NaN	NaN	0.6597	0.8929	0.023	0.0205	0.0216	0.0213	0.0207
0.0	0.0	0.0	-3021.4535	634.2842	NaN	NaN	-0.2657	0.8929	0.0229	0.0205	0.0216	0.0213	0.0207
0.0	0.0	0.0	-1398.4535	-1111.7158	NaN	NaN	0.4429	0.8929	0.023	0.0206	0.0216	0.0213	0.0207
0.0	0.0	0.0	-1673.4535	-780.7158	NaN	NaN	0.3181	0.8928	0.023	0.0206	0.0217	0.0213	0.0207
0.0	0.0	0.0	-2499.4535	-1397.7158	NaN	NaN	0.3586	0.8928	0.0229	0.0206	0.0216	0.0212	0.0208
0.0	0.0	0.0	-975.4535	-114.7158	NaN	NaN	0.1052	0.893	0.0229	0.0205	0.0216	0.0213	0.0207
0.0	0.0	0.0	-1708.4535	1301.2842	NaN	NaN	-0.3	0.893	0.0229	0.0204	0.0215	0.0214	0.0207
0.0	0.0	0.0	941.5465	-130.7158	NaN	NaN	-0.1612	0.8929	0.023	0.0204	0.0215	0.0214	0.0207
0.0	0.0	0.0	-1138.4535	350.2842	NaN	NaN	-0.3	0.8924	0.0231	0.0207	0.0216	0.0215	0.0208
0.0	0.0	0.0	-1223.4535	-149.7158	NaN	NaN	0.109	0.8919	0.0232	0.0209	0.0217	0.0214	0.0209
0.0	0.0	0.0	-2469.4535	-2319.7158	NaN	NaN	0.4844	0.8918	0.0231	0.0211	0.0218	0.0212	0.021
0.0	0.0	0.0	-1360.4535	947.2842	NaN	NaN	-0.3	0.8923	0.023	0.0209	0.0217	0.0211	0.0209
0.0	0.0	0.0	-668.4535	-2514.7158	NaN	NaN	0.79	0.8927	0.0229	0.0208	0.0217	0.0211	0.0209
0.0	0.0	0.0	-1066.4535	-36.7158	NaN	NaN	0.0333	0.893	0.0228	0.0206	0.0216	0.0212	0.0209
0.0	0.0	0.0	308.5465	1663.2842	NaN	NaN	0.8435	0.893	0.0228	0.0205	0.0215	0.0213	0.0208
0.0	0.0	0.0	-1249.4535	-172.7158	NaN	NaN	0.1214	0.8929	0.0228	0.0206	0.0215	0.0213	0.0209
0.0	0.0	0.0	-3372.4535	554.2842	NaN	NaN	-0.1967	0.8928	0.0228	0.0207	0.0215	0.0212	0.021
0.0	0.0	0.0	-1374.4535	-56.7158	NaN	NaN	0.0396	0.8928	0.0228	0.0207	0.0216	0.0211	0.0209
0.0	0.0	0.0	-1081.4535	-884.7158	NaN	NaN	0.45	0.8929	0.0228	0.0207	0.0216	0.0211	0.0209
0.0	0.0	0.0	-3097.4535	67.2842	NaN	NaN	-0.0222	0.8928	0.0227	0.0208	0.0216	0.0211	0.021
0.0	0.0	0.0	1326.5465	-1078.7158	NaN	NaN	-0.3	0.8929	0.0227	0.0208	0.0216	0.021	0.021
0.0	0.0	0.0	-1745.4535	-2345.7158	NaN	NaN	0.5734	0.8926	0.0227	0.0209	0.0216	0.021	0.021
0.0	0.0	0.0	-2440.4535	-1575.7158	NaN	NaN	0.3923	0.893	0.0227	0.0208	0.0215	0.021	0.021
0.0	0.0	0.0	-2280.4535	2476.2842	NaN	NaN	1.3	0.8934	0.0226	0.0207	0.0214	0.021	0.0209
0.0	0.0	0.0	245.5465	-2227.7158	NaN	NaN	1.1239	0.8934	0.0226	0.0207	0.0214	0.021	0.0209
0.0	0.0	0.0	-2642.4535	-379.7158	NaN	NaN	0.1256	0.8935	0.0226	0.0207	0.0214	0.021	0.0208
0.0	0.0	0.0	-1598.4535	1979.2842	NaN	NaN	1.3	0.8935	0.0226	0.0207	0.0213	0.021	0.0208
0.0	0.0	0.0	-894.4535	-2555.7158	NaN	NaN	0.7408	0.8932	0.0227	0.0208	0.0214	0.021	0.0209
0.0	0.0	0.0	-2379.4535	474.2842	NaN	NaN	-0.2489	0.8931	0.0227	0.0208	0.0214	0.0211	0.0209
0.0	0.0	0.0	-1338.4535	-1305.7158	NaN	NaN	0.4938	0.8928	0.0228	0.0209	0.0215	0.0211	0.021
0.0	0.0	0.0	-1879.4535	468.2842	NaN	NaN	-0.3	0.8928	0.0228	0.0209	0.0214	0.0211	0.021
0.0	0.0	0.0	-2196.4535	-809.7158	NaN	NaN	0.2694	0.8928	0.0228	0.0209	0.0214	0.0212	0.021
0.0	0.0	0.0	-2218.4535	1374.2842	NaN	NaN	-0.3	0.8931	0.0227	0.0208	0.0213	0.0211	0.0209
0.0	0.0	0.0	-3135.4535	80.2842	NaN	NaN	-0.0263	0.8927	0.0228	0.0209	0.0214	0.0211	0.021
0.0	0.0	0.0	-218.4535	-602.7158	NaN	NaN	0.734	0.893	0.0227	0.0208	0.0213	0.0212	0.0209
0.0	0.0	0.0	-2030.4535	2640.2842	NaN	NaN	1.3	0.893	0.0228	0.0208	0.0213	0.0212	0.0209
0.0	0.0	0.0	-2472.4535	2049.2842	NaN	NaN	-0.3	0.893	0.0228	0.0208	0.0213	0.0212	0.0209
0.0	0.0	0.0	-3202.4535	619.2842	NaN	NaN	-0.2397	0.8927	0.0228	0.0209	0.0214	0.0212	0.021
0.0	0.0	0.0	-813.4535	4.2842	NaN	NaN	-0.0053	0.8927	0.0228	0.0209	0.0214	0.0212	0.021
0.0	0.0	0.0	-1395.4535	666.2842	NaN	NaN	-0.3	0.8929	0.0228	0.0208	0.0214	0.0212	0.021
0.0	0.0	0.0	-2205.4535	3488.2842	NaN	NaN	1.3	0.8931	0.0227	0.0207	0.0214	0.0211	0.021
0.0	0.0	0.0	-542.4535	-3335.7158	NaN	NaN	0.8601	0.8928	0.0227	0.0208	0.0215	0.0211	0.0211
0.0	0.0	0.0	-2337.4535	223.2842	NaN	NaN	-0.1056	0.8931	0.0226	0.0208	0.0214	0.0211	0.021
0.0	0.0	0.0	-1989.4535	-153.7158	NaN	NaN	0.0717	0.8931	0.0226	0.0208	0.0214	0.021	0.0211
0.0	0.0	0.0	-1535.4535	312.2842	NaN	NaN	-0.2553	0.8931	0.0226	0.0208	0.0214	0.0211	0.021
0.0	0.0	0.0	-461.4535	-2331.7158	NaN	NaN	0.8348	0.8929	0.0226	0.0208	0.0215	0.0211	0.0211
0.0	0.0	0.0	-2065.4535	-1530.7158	NaN	NaN	0.4257	0.8929	0.0226	0.0208	0.0215	0.0211	0.0211
0.0	0.0	0.0	11.5465	-236.7158	NaN	NaN	1.0513	0.893	0.0226	0.0207	0.0214	0.0212	0.0211
0.0	0.0	0.0	-2531.4535	-1120.7158	NaN	NaN	0.3069	0.8928	0.0226	0.0207	0.0215	0.0213	0.0211
0.0	0.0	0.0	-1580.4535	632.2842	NaN	NaN	-0.3	0.893	0.0225	0.0207	0.0215	0.0212	0.0211
0.0	0.0	0.0	-3359.4535	1589.2842	NaN	NaN	-0.3	0.8927	0.0225	0.0208	0.0215	0.0212	0.0212
0.0	0.0	0.0	-2450.4535	-4225.7158	NaN	NaN	0.633	0.8927	0.0225	0.0208	0.0215	0.0212	0.0212
0.0	0.0	0.0	-2722.4535	1468.2842	NaN	NaN	-0.3	0.8933	0.0224	0.0206	0.0215	0.0212	0.0211
0.0	0.0	0.0	-2778.4535	1374.2842	NaN	NaN	-0.3	0.8931	0.0224	0.0207	0.0215	0.0213	0.0211
0.0	0.0	0.0	-1578.4535	-938.7158	NaN	NaN	0.3729	0.8932	0.0224	0.0207	0.0215	0.0212	0.0211
0.0	0.0	0.0	-2045.4535	-1533.7158	NaN	NaN	0.4285	0.893	0.0224	0.0207	0.0215	0.0212	0.0211
0.0	0.0	0.0	-2156.4535	-1219.7158	NaN	NaN	0.3613	0.8933	0.0224	0.0207	0.0214	0.0212	0.021
0.0	0.0	0.0	-2044.4535	290.2842	NaN	NaN	-0.1655	0.8933	0.0224	0.0206	0.0214	0.0213	0.021
0.0	0.0	0.0	-1332.4535	-1236.7158	NaN	NaN	0.4814	0.8936	0.0223	0.0205	0.0213	0.0213	0.021
0.0	0.0	0.0	-1574.4535	4842.2842	NaN	NaN	1.3	0.8937	0.0224	0.0204	0.0213	0.0214	0.0209
0.0	0.0	0.0	-728.4535	-590.7158	NaN	NaN	0.4478	0.8934	0.0224	0.0204	0.0213	0.0214	0.021
0.0	0.0	0.0	-2486.4535	1928.2842	NaN	NaN	-0.3	0.8935	0.0224	0.0203	0.0213	0.0215	0.021
0.0	0.0	0.0	-738.4535	524.2842	NaN	NaN	-0.3	0.8932	0.0225	0.0203	0.0214	0.0216	0.021
0.0	0.0	0.0	-1891.4535	2722.2842	NaN	NaN	1.3	0.8931	0.0225	0.0203	0.0214	0.0216	0.021
0.0	0.0	0.0	-1940.4535	731.2842	NaN	NaN	-0.3	0.8929	0.0225	0.0204	0.0215	0.0216	0.0211
0.0	0.0	0.0	-2070.4535	373.2842	NaN	NaN	-0.2199	0.8931	0.0225	0.0203	0.0215	0.0216	0.0211
0.0	0.0	0.0	-3029.4535	2343.2842	NaN	NaN	-0.3	0.8932	0.0225	0.0203	0.0214	0.0216	0.021
0.0	0.0	0.0	-1184.4535	161.2842	NaN	NaN	-0.1576	0.8935	0.0224	0.0202	0.0214	0.0215	0.021
0.0	0.0	0.0	-1177.4535	2136.2842	NaN	NaN	1.3	0.8935	0.0224	0.0202	0.0215	0.0216	0.0209
0.0	0.0	0.0	-841.4535	-59.7158	NaN	NaN	0.0663	0.8937	0.0224	0.0202	0.0214	0.0215	0.0208
0.0	0.0	0.0	-1864.4535	-89.7158	NaN	NaN	0.0459	0.8937	0.0224	0.0202	0.0214	0.0214	0.0208
0.0	0.0	0.0	-1927.4535	-1403.7158	NaN	NaN	0.4214	0.8937	0.0224	0.0203	0.0214	0.0214	0.0208
0.0	0.0	0.0	-650.4535	-631.7158	NaN	NaN	0.4927	0.8938	0.0224	0.0202	0.0214	0.0214	0.0208
0.0	0.0	0.0	-2649.4535	527.2842	NaN	NaN	-0.2485	0.8938	0.0224	0.0202	0.0215	0.0214	0.0208
0.0	0.0	0.0	-2003.4535	1578.2842	NaN	NaN	-0.3	0.8941	0.0223	0.0201	0.0214	0.0214	0.0207
0.0	0.0	0.0	-2257.4535	-955.7158	NaN	NaN	0.2974	0.8938	0.0224	0.0202	0.0214	0.0214	0.0208
0.0	0.0	0.0	-1444.4535	406.2842	NaN	NaN	-0.3	0.8941	0.0223	0.0201	0.0214	0.0214	0.0207
0.0	0.0	0.0	461.5465	317.2842	NaN	NaN	0.4074	0.8941	0.0224	0.0201	0.0214	0.0214	0.0206
0.0	0.0	0.0	-2337.4535	1280.2842	NaN	NaN	-0.3	0.894	0.0225	0.0202	0.0214	0.0213	0.0206
0.0	0.0	0.0	-642.4535	-486.7158	NaN	NaN	0.431	0.8938	0.0225	0.0203	0.0214	0.0213	0.0207
0.0	0.0	0.0	-1837.4535	265.2842	NaN	NaN	-0.1687	0.8937	0.0226	0.0203	0.0215	0.0213	0.0207
0.0	0.0	0.0	-1119.4535	-1046.7158	NaN	NaN	0.4832	0.8936	0.0226	0.0204	0.0215	0.0212	0.0207
0.0	0.0	0.0	-1539.4535	161.2842	NaN	NaN	-0.117	0.8938	0.0225	0.0204	0.0214	0.0212	0.0207
0.0	0.0	0.0	-306.4535	-2637.7158	NaN	NaN	0.8959	0.8936	0.0226	0.0205	0.0215	0.0212	0.0207
0.0	0.0	0.0	-2183.4535	-405.7158	NaN	NaN	0.1567	0.8938	0.0225	0.0204	0.0214	0.0212	0.0207
0.0	0.0	0.0	-1383.4535	476.2842	NaN	NaN	-0.3	0.8938	0.0225	0.0203	0.0214	0.0213	0.0207
0.0	0.0	0.0	-1504.4535	2588.2842	NaN	NaN	1.3	0.8939	0.0225	0.0202	0.0214	0.0213	0.0206
0.0	0.0	0.0	-1880.4535	1274.2842	NaN	NaN	-0.3	0.8937	0.0226	0.0202	0.0214	0.0213	0.0207
0.0	0.0	0.0	-1628.4535	-229.7158	NaN	NaN	0.1236	0.8935	0.0227	0.0203	0.0215	0.0213	0.0207
0.0	0.0	0.0	-222.4535	612.2842	NaN	NaN	1.3	0.8935	0.0227	0.0203	0.0215	0.0213	0.0206
0.0	0.0	0.0	-1141.4535	201.2842	NaN	NaN	-0.2141	0.8935	0.0227	0.0203	0.0215	0.0213	0.0206
0.0	0.0	0.0	-1396.4535	470.2842	NaN	NaN	-0.3	0.8934	0.0228	0.0204	0.0215	0.0213	0.0206
0.0	0.0	0.0	-2085.4535	-473.7158	NaN	NaN	0.1851	0.8933	0.0228	0.0204	0.0216	0.0213	0.0206
0.0	0.0	0.0	-1018.4535	-2019.7158	NaN	NaN	0.6648	0.8931	0.0228	0.0206	0.0216	0.0212	0.0206
0.0	0.0	0.0	-1695.4535	-1915.7158	NaN	NaN	0.5305	0.8931	0.0227	0.0207	0.0217	0.0212	0.0206
0.0	0.0	0.0	-14.4535	-2815.7158	NaN	NaN	0.9949	0.8932	0.0227	0.0207	0.0217	0.0211	0.0206
0.0	0.0	0.0	-1848.4535	-2376.7158	NaN	NaN	0.5625	0.8932	0.0227	0.0207	0.0217	0.0211	0.0206
0.0	0.0	0.0	-2288.4535	103.2842	NaN	NaN	-0.0473	0.8935	0.0227	0.0206	0.0215	0.0212	0.0205
0.0	0.0	0.0	541.5465	-1132.7158	NaN	NaN	1.3	0.8935	0.0227	0.0205	0.0215	0.0212	0.0206
0.0	0.0	0.0	-2678.4535	1506.2842	NaN	NaN	-0.3	0.8933	0.0228	0.0205	0.0215	0.0213	0.0206
0.0	0.0	0.0	-1347.4535	964.2842	NaN	NaN	-0.3	0.8933	0.0228	0.0205	0.0214	0.0214	0.0206
0.0	0.0	0.0	-1337.4535	-231.7158	NaN	NaN	0.1477	0.8929	0.023	0.0205	0.0215	0.0215	0.0207
0.0	0.0	0.0	-1841.4535	1617.2842	NaN	NaN	-0.3	0.8928	0.023	0.0205	0.0215	0.0216	0.0206
0.0	0.0	0.0	-196.4535	-463.7158	NaN	NaN	0.7024	0.8926	0.0231	0.0205	0.0215	0.0216	0.0206
0.0	0.0	0.0	-1252.4535	-165.7158	NaN	NaN	0.1169	0.8922	0.0232	0.0207	0.0216	0.0216	0.0207
0.0	0.0	0.0	-2391.4535	1132.2842	NaN	NaN	-0.3	0.8922	0.0233	0.0207	0.0216	0.0216	0.0207
0.0	0.0	0.0	-521.4535	-424.7158	NaN	NaN	0.4489	0.8922	0.0232	0.0208	0.0216	0.0215	0.0207
0.0	0.0	0.0	-2071.4535	-1489.7158	NaN	NaN	0.4183	0.8922	0.0232	0.0208	0.0217	0.0215	0.0207
0.0	0.0	0.0	-1264.4535	1493.2842	NaN	NaN	1.3	0.8926	0.0231	0.0207	0.0216	0.0214	0.0206
0.0	0.0	0.0	-426.4535	-1172.7158	NaN	NaN	0.7333	0.8924	0.0231	0.0207	0.0216	0.0214	0.0206
0.0	0.0	0.0	-740.4535	-14.7158	NaN	NaN	0.0195	0.8927	0.0231	0.0206	0.0216	0.0214	0.0206
0.0	0.0	0.0	-1072.4535	-65.7158	NaN	NaN	0.0577	0.8928	0.023	0.0206	0.0216	0.0214	0.0206
0.0	0.0	0.0	-3004.4535	-399.7158	NaN	NaN	0.1174	0.893	0.0229	0.0206	0.0216	0.0213	0.0206
0.0	0.0	0.0	-672.4535	-437.7158	NaN	NaN	0.3943	0.8932	0.0229	0.0205	0.0216	0.0213	0.0205
0.0	0.0	0.0	-1661.4535	-926.7158	NaN	NaN	0.3581	0.8932	0.0229	0.0205	0.0216	0.0213	0.0206
0.0	0.0	0.0	-1618.4535	188.2842	NaN	NaN	-0.1317	0.8933	0.0228	0.0205	0.0216	0.0213	0.0206
0.0	0.0	0.0	-1452.4535	-627.7158	NaN	NaN	0.3018	0.8933	0.0228	0.0205	0.0216	0.0212	0.0206
0.0	0.0	0.0	-2663.4535	-1809.7158	NaN	NaN	0.4046	0.8933	0.0228	0.0205	0.0216	0.0213	0.0206
0.0	0.0	0.0	-1132.4535	1279.2842	NaN	NaN	1.3	0.8936	0.0228	0.0203	0.0215	0.0214	0.0205
0.0	0.0	0.0	-2391.4535	1495.2842	NaN	NaN	-0.3	0.8934	0.0228	0.0203	0.0215	0.0214	0.0205
0.0	0.0	0.0	-1310.4535	-1093.7158	NaN	NaN	0.4549	0.8932	0.0229	0.0204	0.0215	0.0214	0.0205
0.0	0.0	0.0	-1909.4535	-1661.7158	NaN	NaN	0.4653	0.8931	0.0229	0.0206	0.0216	0.0213	0.0206
0.0	0.0	0.0	-1721.4535	-1767.7158	NaN	NaN	0.5066	0.8931	0.0229	0.0206	0.0216	0.0213	0.0206
0.0	0.0	0.0	-1662.4535	-139.7158	NaN	NaN	0.0775	0.8935	0.0228	0.0205	0.0215	0.0213	0.0205
0.0	0.0	0.0	-1811.4535	1829.2842	NaN	NaN	1.3	0.8935	0.0228	0.0203	0.0214	0.0214	0.0205
0.0	0.0	0.0	-1921.4535	1572.2842	NaN	NaN	-0.3	0.8935	0.0228	0.0203	0.0214	0.0214	0.0205
0.0	0.0	0.0	26.5465	-1323.7158	NaN	NaN	1.0205	0.893	0.023	0.0205	0.0214	0.0215	0.0206
0.0	0.0	0.0	-2679.4535	-1083.7158	NaN	NaN	0.288	0.8928	0.023	0.0206	0.0215	0.0215	0.0206
0.0	0.0	0.0	-1216.4535	413.2842	NaN	NaN	-0.3	0.8926	0.0231	0.0207	0.0215	0.0215	0.0206
0.0	0.0	0.0	-1635.4535	-412.7158	NaN	NaN	0.2015	0.8926	0.0231	0.0207	0.0215	0.0216	0.0206
0.0	0.0	0.0	-2349.4535	491.2842	NaN	NaN	-0.2644	0.8924	0.0231	0.0207	0.0215	0.0216	0.0207
0.0	0.0	0.0	-224.4535	1351.2842	NaN	NaN	1.1992	0.8923	0.0232	0.0206	0.0215	0.0218	0.0206
0.0	0.0	0.0	-2083.4535	1000.2842	NaN	NaN	-0.3	0.8919	0.0233	0.0207	0.0215	0.0219	0.0207
0.0	0.0	0.0	-983.4535	-547.7158	NaN	NaN	0.3577	0.8916	0.0234	0.0208	0.0215	0.0219	0.0208
0.0	0.0	0.0	-632.4535	644.2842	NaN	NaN	1.3	0.8915	0.0234	0.0209	0.0216	0.0219	0.0208
0.0	0.0	0.0	-2737.4535	-286.7158	NaN	NaN	0.0948	0.8914	0.0234	0.0209	0.0216	0.0218	0.0209
0.0	0.0	0.0	-3188.4535	764.2842	NaN	NaN	-0.3	0.8916	0.0233	0.0209	0.0216	0.0218	0.0209
0.0	0.0	0.0	-2482.4535	2865.2842	NaN	NaN	1.3	0.8916	0.0232	0.0209	0.0217	0.0217	0.0209
0.0	0.0	0.0	-3265.4535	-2302.7158	NaN	NaN	0.4135	0.8915	0.0231	0.0211	0.0218	0.0215	0.021
0.0	0.0	0.0	-1130.4535	-1503.7158	NaN	NaN	0.5709	0.8918	0.023	0.0211	0.0218	0.0214	0.0209
0.0	0.0	0.0	-3329.4535	831.2842	NaN	NaN	-0.3	0.892	0.0229	0.0211	0.0218	0.0213	0.0209
0.0	0.0	0.0	-2550.4535	-260.7158	NaN	NaN	0.0927	0.8922	0.0228	0.021	0.0218	0.0213	0.0209
0.0	0.0	0.0	-2876.4535	245.2842	NaN	NaN	-0.0932	0.8923	0.0227	0.021	0.0218	0.0213	0.0209
0.0	0.0	0.0	-74.4535	-259.7158	NaN	NaN	0.7772	0.8922	0.0227	0.021	0.0219	0.0213	0.0209
0.0	0.0	0.0	-1737.4535	-3053.7158	NaN	NaN	0.6374	0.892	0.0227	0.0211	0.022	0.0212	0.021
0.0	0.0	0.0	-2366.4535	-2875.7158	NaN	NaN	0.5486	0.8921	0.0226	0.0211	0.022	0.0212	0.021
0.0	0.0	0.0	-1378.4535	178.2842	NaN	NaN	-0.1485	0.8922	0.0225	0.021	0.022	0.0213	0.021
0.0	0.0	0.0	-2686.4535	2018.2842	NaN	NaN	-0.3	0.8924	0.0225	0.0208	0.0219	0.0213	0.0211
0.0	0.0	0.0	-3038.4535	-695.7158	NaN	NaN	0.1863	0.8922	0.0225	0.021	0.0219	0.0213	0.0212
0.0	0.0	0.0	-1488.4535	-1292.7158	NaN	NaN	0.4648	0.8922	0.0225	0.021	0.0219	0.0213	0.0211
0.0	0.0	0.0	370.5465	-838.7158	NaN	NaN	1.3	0.8922	0.0225	0.021	0.0219	0.0213	0.0211
0.0	0.0	0.0	-2926.4535	-488.7158	NaN	NaN	0.1431	0.8922	0.0225	0.021	0.0219	0.0214	0.0211
0.0	0.0	0.0	-1124.4535	-515.7158	NaN	NaN	0.3144	0.8922	0.0225	0.021	0.0219	0.0214	0.0211
0.0	0.0	0.0	-2403.4535	-2422.7158	NaN	NaN	0.502	0.892	0.0225	0.0211	0.0219	0.0213	0.0212
0.0	0.0	0.0	-1630.4535	-1383.7158	NaN	NaN	0.4591	0.8918	0.0225	0.0212	0.0219	0.0214	0.0212
0.0	0.0	0.0	-2701.4535	241.2842	NaN	NaN	-0.0981	0.8918	0.0225	0.0212	0.0219	0.0213	0.0212
0.0	0.0	0.0	-1932.4535	-2890.7158	NaN	NaN	0.5993	0.8917	0.0225	0.0212	0.0219	0.0213	0.0213
0.0	0.0	0.0	-1811.4535	-2068.7158	NaN	NaN	0.5332	0.8921	0.0225	0.021	0.0218	0.0214	0.0212
0.0	0.0	0.0	-1247.4535	-588.7158	NaN	NaN	0.3206	0.8926	0.0224	0.0208	0.0217	0.0214	0.0211
0.0	0.0	0.0	-1827.4535	1646.2842	NaN	NaN	-0.3	0.8927	0.0224	0.0206	0.0217	0.0216	0.0211
0.0	0.0	0.0	-505.4535	3094.2842	NaN	NaN	1.1952	0.8925	0.0225	0.0206	0.0217	0.0217	0.0211
0.0	0.0	0.0	-2451.4535	-229.7158	NaN	NaN	0.0857	0.892	0.0226	0.0207	0.0217	0.0217	0.0212
0.0	0.0	0.0	-1953.4535	1966.2842	NaN	NaN	1.3	0.892	0.0227	0.0207	0.0217	0.0217	0.0211
0.0	0.0	0.0	-1337.4535	1387.2842	NaN	NaN	1.3	0.892	0.0227	0.0207	0.0217	0.0218	0.0211
0.0	0.0	0.0	-1155.4535	-1157.7158	NaN	NaN	0.5005	0.8918	0.0228	0.0208	0.0218	0.0218	0.0211
0.0	0.0	0.0	-1291.4535	-679.7158	NaN	NaN	0.3448	0.8916	0.0228	0.0209	0.0218	0.0217	0.0211
0.0	0.0	0.0	-1136.4535	-1292.7158	NaN	NaN	0.5322	0.8916	0.0228	0.021	0.0219	0.0217	0.0211
0.0	0.0	0.0	-4728.4535	-1920.7158	NaN	NaN	0.2889	0.8916	0.0227	0.0211	0.0219	0.0216	0.0211
0.0	0.0	0.0	-2256.4535	-1349.7158	NaN	NaN	0.3743	0.8919	0.0226	0.021	0.0219	0.0216	0.0211
0.0	0.0	0.0	-1453.4535	716.2842	NaN	NaN	-0.3	0.8921	0.0225	0.021	0.0218	0.0216	0.0211
0.0	0.0	0.0	-3364.4535	-1984.7158	NaN	NaN	0.371	0.892	0.0225	0.021	0.0218	0.0216	0.0211
0.0	0.0	0.0	-783.4535	-794.7158	NaN	NaN	0.5036	0.8924	0.0224	0.0209	0.0218	0.0215	0.0211
0.0	0.0	0.0	-1841.4535	2134.2842	NaN	NaN	1.3	0.8925	0.0224	0.0208	0.0217	0.0216	0.0211
0.0	0.0	0.0	-1998.4535	-356.7158	NaN	NaN	0.1515	0.8926	0.0223	0.0207	0.0216	0.0216	0.0212
0.0	0.0	0.0	-3656.4535	3169.2842	NaN	NaN	-0.3	0.8927	0.0223	0.0206	0.0216	0.0217	0.0211
0.0	0.0	0.0	-595.4535	1821.2842	NaN	NaN	1.3	0.8923	0.0225	0.0206	0.0216	0.0218	0.0211
0.0	0.0	0.0	-1522.4535	-426.7158	NaN	NaN	0.2189	0.8918	0.0227	0.0209	0.0217	0.0218	0.0211
0.0	0.0	0.0	-2750.4535	-904.7158	NaN	NaN	0.2475	0.8912	0.0229	0.0212	0.0219	0.0217	0.0212
0.0	0.0	0.0	-1766.4535	-2906.7158	NaN	NaN	0.622	0.8909	0.0229	0.0214	0.022	0.0215	0.0212
0.0	0.0	0.0	-1461.4535	-1455.7158	NaN	NaN	0.499	0.8912	0.0228	0.0215	0.022	0.0214	0.0211
0.0	0.0	0.0	-1570.4535	-3467.7158	NaN	NaN	0.6883	0.8915	0.0227	0.0214	0.022	0.0213	0.0211
0.0	0.0	0.0	656.5465	-1717.7158	NaN	NaN	1.3	0.8921	0.0226	0.0212	0.0218	0.0212	0.021
0.0	0.0	0.0	-1622.4535	-1038.7158	NaN	NaN	0.3903	0.8923	0.0225	0.0211	0.0217	0.0214	0.021
0.0	0.0	0.0	-1243.4535	1271.2842	NaN	NaN	1.3	0.8922	0.0225	0.021	0.0217	0.0215	0.021
0.0	0.0	0.0	-2368.4535	857.2842	NaN	NaN	-0.3	0.8916	0.0227	0.0211	0.0217	0.0217	0.0212
0.0	0.0	0.0	-2658.4535	-457.7158	NaN	NaN	0.1469	0.8912	0.0228	0.0212	0.0218	0.0217	0.0212
0.0	0.0	0.0	-1126.4535	-241.7158	NaN	NaN	0.1767	0.8909	0.0229	0.0213	0.0219	0.0217	0.0213
0.0	0.0	0.0	-3277.4535	82.2842	NaN	NaN	-0.0258	0.891	0.0229	0.0213	0.0219	0.0216	0.0213
0.0	0.0	0.0	-2212.4535	-1571.7158	NaN	NaN	0.4153	0.8912	0.0228	0.0212	0.0218	0.0216	0.0213
0.0	0.0	0.0	-2848.4535	633.2842	NaN	NaN	-0.2859	0.8912	0.0228	0.0212	0.0218	0.0217	0.0212
0.0	0.0	0.0	-1981.4535	1469.2842	NaN	NaN	-0.3	0.8914	0.0228	0.0211	0.0218	0.0217	0.0212
0.0	0.0	0.0	-3077.4535	497.2842	NaN	NaN	-0.1927	0.891	0.0229	0.0213	0.0219	0.0217	0.0213
0.0	0.0	0.0	-3729.4535	-2898.7158	NaN	NaN	0.4373	0.8906	0.023	0.0215	0.0219	0.0216	0.0213
0.0	0.0	0.0	-2494.4535	1998.2842	NaN	NaN	-0.3	0.891	0.0229	0.0215	0.0219	0.0216	0.0212
0.0	0.0	0.0	-2302.4535	-2123.7158	NaN	NaN	0.4798	0.8909	0.0228	0.0216	0.0219	0.0215	0.0213
0.0	0.0	0.0	-1662.4535	456.2842	NaN	NaN	-0.3	0.8913	0.0227	0.0214	0.0218	0.0215	0.0212
0.0	0.0	0.0	-1925.4535	-2180.7158	NaN	NaN	0.5311	0.8911	0.0227	0.0215	0.0218	0.0215	0.0213
0.0	0.0	0.0	-1367.4535	-1728.7158	NaN	NaN	0.5583	0.892	0.0226	0.0212	0.0216	0.0215	0.0211
0.0	0.0	0.0	-1975.4535	34.2842	NaN	NaN	-0.0177	0.8921	0.0226	0.021	0.0215	0.0216	0.0212
0.0	0.0	0.0	-426.4535	-469.7158	NaN	NaN	0.5241	0.8922	0.0226	0.0209	0.0215	0.0217	0.0211
0.0	0.0	0.0	-627.4535	38.2842	NaN	NaN	-0.065	0.8917	0.0227	0.0209	0.0215	0.0219	0.0212
0.0	0.0	0.0	-2535.4535	-379.7158	NaN	NaN	0.1303	0.8911	0.0229	0.0211	0.0216	0.022	0.0213
0.0	0.0	0.0	-1941.4535	-91.7158	NaN	NaN	0.0451	0.8908	0.023	0.0212	0.0216	0.0221	0.0213
0.0	0.0	0.0	238.5465	-1728.7158	NaN	NaN	1.1601	0.8908	0.023	0.0212	0.0216	0.022	0.0213
0.0	0.0	0.0	-3354.4535	-481.7158	NaN	NaN	0.1256	0.8905	0.0231	0.0213	0.0217	0.0221	0.0214
0.0	0.0	0.0	-3174.4535	912.2842	NaN	NaN	-0.3	0.8909	0.023	0.0211	0.0216	0.0221	0.0213
0.0	0.0	0.0	-1707.4535	1474.2842	NaN	NaN	-0.3	0.8912	0.0229	0.021	0.0215	0.0221	0.0212
0.0	0.0	0.0	-1373.4535	1299.2842	NaN	NaN	-0.3	0.8912	0.0229	0.0209	0.0216	0.0222	0.0212
0.0	0.0	0.0	-2663.4535	-267.7158	NaN	NaN	0.0913	0.8911	0.0229	0.021	0.0216	0.0221	0.0213
0.0	0.0	0.0	-1943.4535	-2744.7158	NaN	NaN	0.5855	0.8907	0.023	0.0211	0.0216	0.0222	0.0214
0.0	0.0	0.0	-1989.4535	1098.2842	NaN	NaN	-0.3	0.8911	0.0229	0.021	0.0216	0.0221	0.0213
0.0	0.0	0.0	-2214.4535	-696.7158	NaN	NaN	0.2393	0.891	0.0228	0.0211	0.0217	0.022	0.0214
0.0	0.0	0.0	-3744.4535	-1965.7158	NaN	NaN	0.3442	0.8912	0.0228	0.0211	0.0217	0.0219	0.0214
0.0	0.0	0.0	-873.4535	-196.7158	NaN	NaN	0.1838	0.8918	0.0226	0.0209	0.0216	0.0218	0.0212
0.0	0.0	0.0	-1633.4535	285.2842	NaN	NaN	-0.2116	0.8923	0.0225	0.0207	0.0216	0.0219	0.0212
0.0	0.0	0.0	-1035.4535	2972.2842	NaN	NaN	1.3	0.8923	0.0225	0.0206	0.0216	0.0219	0.0211
0.0	0.0	0.0	-2304.4535	179.2842	NaN	NaN	-0.0844	0.892	0.0226	0.0207	0.0216	0.022	0.0212
0.0	0.0	0.0	-710.4535	-1744.7158	NaN	NaN	0.7106	0.8914	0.0228	0.0209	0.0216	0.022	0.0213
0.0	0.0	0.0	-1054.4535	-1573.7158	NaN	NaN	0.5988	0.8916	0.0228	0.0208	0.0216	0.022	0.0212
0.0	0.0	0.0	-1974.4535	2452.2842	NaN	NaN	1.3	0.8915	0.0228	0.0208	0.0216	0.0221	0.0212
0.0	0.0	0.0	-1661.4535	-875.7158	NaN	NaN	0.3452	0.891	0.023	0.021	0.0216	0.0221	0.0213
0.0	0.0	0.0	-2432.4535	622.2842	NaN	NaN	-0.3	0.891	0.023	0.021	0.0217	0.0221	0.0213
0.0	0.0	0.0	-1327.4535	-1710.7158	NaN	NaN	0.5631	0.8907	0.023	0.0212	0.0217	0.022	0.0213
0.0	0.0	0.0	-3314.4535	-1568.7158	NaN	NaN	0.3212	0.8909	0.0229	0.0212	0.0218	0.0219	0.0214
0.0	0.0	0.0	-2782.4535	1458.2842	NaN	NaN	-0.3	0.891	0.0228	0.0212	0.0217	0.0218	0.0214
0.0	0.0	0.0	-2522.4535	-1182.7158	NaN	NaN	0.3192	0.8912	0.0228	0.0212	0.0217	0.0218	0.0213
0.0	0.0	0.0	-2003.4535	2345.2842	NaN	NaN	1.3	0.8914	0.0228	0.0211	0.0217	0.0218	0.0213
0.0	0.0	0.0	-1526.4535	-2699.7158	NaN	NaN	0.6388	0.891	0.0229	0.0213	0.0217	0.0218	0.0213
0.0	0.0	0.0	-1414.4535	1375.2842	NaN	NaN	-0.3	0.8909	0.023	0.0214	0.0218	0.0218	0.0212
0.0	0.0	0.0	-2571.4535	-197.7158	NaN	NaN	0.0714	0.8906	0.023	0.0215	0.0218	0.0217	0.0213
0.0	0.0	0.0	-2753.4535	1138.2842	NaN	NaN	-0.3	0.8907	0.023	0.0216	0.0219	0.0216	0.0213
0.0	0.0	0.0	-2692.4535	895.2842	NaN	NaN	-0.3	0.8906	0.023	0.0216	0.0219	0.0216	0.0213
0.0	0.0	0.0	-1592.4535	48.2842	NaN	NaN	-0.0313	0.8909	0.0229	0.0215	0.0219	0.0215	0.0213
0.0	0.0	0.0	-2438.4535	-187.7158	NaN	NaN	0.0715	0.8906	0.023	0.0216	0.022	0.0215	0.0214
0.0	0.0	0.0	-1980.4535	1661.2842	NaN	NaN	-0.3	0.8908	0.0229	0.0215	0.022	0.0214	0.0213
0.0	0.0	0.0	-2133.4535	-1475.7158	NaN	NaN	0.4089	0.8905	0.023	0.0217	0.0221	0.0214	0.0214
0.0	0.0	0.0	-3053.4535	-999.7158	NaN	NaN	0.2467	0.8908	0.0229	0.0217	0.022	0.0213	0.0213
0.0	0.0	0.0	-1190.4535	-67.7158	NaN	NaN	0.0538	0.8908	0.023	0.0218	0.022	0.0212	0.0212
0.0	0.0	0.0	-2653.4535	-2520.7158	NaN	NaN	0.4872	0.891	0.0229	0.0218	0.022	0.0211	0.0212
0.0	0.0	0.0	-126.4535	-2087.7158	NaN	NaN	0.9429	0.8913	0.0228	0.0217	0.022	0.021	0.0212
0.0	0.0	0.0	-2735.4535	384.2842	NaN	NaN	-0.1634	0.8916	0.0227	0.0216	0.0219	0.021	0.0212
0.0	0.0	0.0	-2979.4535	383.2842	NaN	NaN	-0.1476	0.8919	0.0225	0.0215	0.0219	0.021	0.0213
0.0	0.0	0.0	-1830.4535	-826.7158	NaN	NaN	0.3111	0.8918	0.0225	0.0214	0.0219	0.0211	0.0213
0.0	0.0	0.0	-2192.4535	1467.2842	NaN	NaN	-0.3	0.8917	0.0226	0.0215	0.022	0.0211	0.0212
0.0	0.0	0.0	-2888.4535	1609.2842	NaN	NaN	-0.3	0.8914	0.0227	0.0216	0.022	0.021	0.0212
0.0	0.0	0.0	-2297.4535	-3090.7158	NaN	NaN	0.5736	0.8913	0.0228	0.0218	0.0221	0.021	0.0211
0.0	0.0	0.0	-3637.4535	-2513.7158	NaN	NaN	0.4087	0.8915	0.0228	0.0218	0.0221	0.0208	0.021
0.0	0.0	0.0	-1799.4535	-843.7158	NaN	NaN	0.3192	0.8919	0.0227	0.0217	0.022	0.0207	0.0209
0.0	0.0	0.0	-1705.4535	-2784.7158	NaN	NaN	0.6202	0.8923	0.0226	0.0216	0.0219	0.0207	0.0209
0.0	0.0	0.0	-1627.4535	-270.7158	NaN	NaN	0.1426	0.8926	0.0224	0.0215	0.0218	0.0207	0.0209
0.0	0.0	0.0	-2473.4535	1966.2842	NaN	NaN	-0.3	0.8925	0.0224	0.0215	0.0218	0.0208	0.021
0.0	0.0	0.0	-2152.4535	1170.2842	NaN	NaN	-0.3	0.8921	0.0225	0.0216	0.0218	0.0209	0.021
0.0	0.0	0.0	-3419.4535	-900.7158	NaN	NaN	0.2085	0.8917	0.0226	0.0217	0.0219	0.0209	0.0211
0.0	0.0	0.0	-972.4535	-727.7158	NaN	NaN	0.428	0.8916	0.0227	0.0218	0.0219	0.0209	0.0211
0.0	0.0	0.0	-667.4535	-1789.7158	NaN	NaN	0.7284	0.8915	0.0227	0.0218	0.0219	0.0209	0.0211
0.0	0.0	0.0	-4040.4535	-1608.7158	NaN	NaN	0.2848	0.8916	0.0227	0.0218	0.0219	0.0209	0.0212
0.0	0.0	0.0	-1475.4535	-985.7158	NaN	NaN	0.4005	0.8917	0.0226	0.0217	0.0219	0.0209	0.0212
0.0	0.0	0.0	-1898.4535	2118.2842	NaN	NaN	1.3	0.8916	0.0226	0.0217	0.0219	0.021	0.0212
0.0	0.0	0.0	-2214.4535	-339.7158	NaN	NaN	0.133	0.8913	0.0227	0.0218	0.0219	0.0211	0.0213
0.0	0.0	0.0	-2327.4535	-276.7158	NaN	NaN	0.1063	0.8911	0.0227	0.0219	0.0219	0.021	0.0213
0.0	0.0	0.0	-848.4535	-2671.7158	NaN	NaN	0.759	0.891	0.0228	0.0219	0.0219	0.0211	0.0213
0.0	0.0	0.0	-1450.4535	-1342.7158	NaN	NaN	0.4807	0.8912	0.0227	0.0219	0.0219	0.021	0.0213
0.0	0.0	0.0	-2999.4535	-458.7158	NaN	NaN	0.1326	0.891	0.0227	0.0219	0.022	0.0211	0.0213
0.0	0.0	0.0	-1653.4535	-778.7158	NaN	NaN	0.3202	0.891	0.0227	0.0218	0.022	0.0211	0.0214
0.0	0.0	0.0	-1959.4535	-1113.7158	NaN	NaN	0.3624	0.891	0.0227	0.0218	0.022	0.0211	0.0214
0.0	0.0	0.0	-2614.4535	-740.7158	NaN	NaN	0.2208	0.8912	0.0226	0.0217	0.022	0.0211	0.0214
0.0	0.0	0.0	-1906.4535	-124.7158	NaN	NaN	0.0614	0.8912	0.0226	0.0217	0.0219	0.0211	0.0215
0.0	0.0	0.0	-1516.4535	-2060.7158	NaN	NaN	0.5761	0.8911	0.0226	0.0216	0.022	0.0212	0.0215
0.0	0.0	0.0	-1422.4535	1880.2842	NaN	NaN	1.3	0.891	0.0226	0.0216	0.022	0.0212	0.0215
0.0	0.0	0.0	-1929.4535	-1334.7158	NaN	NaN	0.4089	0.8909	0.0227	0.0217	0.022	0.0212	0.0215
0.0	0.0	0.0	-2296.4535	-878.7158	NaN	NaN	0.2767	0.8909	0.0227	0.0217	0.022	0.0211	0.0215
0.0	0.0	0.0	-2826.4535	-267.7158	NaN	NaN	0.0865	0.891	0.0227	0.0217	0.022	0.0211	0.0214
0.0	0.0	0.0	-1720.4535	524.2842	NaN	NaN	-0.3	0.891	0.0227	0.0217	0.022	0.0212	0.0214
0.0	0.0	0.0	-2925.4535	170.2842	NaN	NaN	-0.0618	0.8909	0.0227	0.0217	0.0221	0.0212	0.0214
0.0	0.0	0.0	-1287.4535	-675.7158	NaN	NaN	0.3442	0.8909	0.0227	0.0217	0.0221	0.0212	0.0214
0.0	0.0	0.0	-3910.4535	-1318.7158	NaN	NaN	0.2522	0.8908	0.0228	0.0218	0.0221	0.0211	0.0214
0.0	0.0	0.0	-2548.4535	58.2842	NaN	NaN	-0.0234	0.8909	0.0227	0.0217	0.0221	0.0211	0.0214
0.0	0.0	0.0	-1074.4535	-172.7158	NaN	NaN	0.1385	0.891	0.0227	0.0216	0.0221	0.0212	0.0214
0.0	0.0	0.0	-989.4535	3083.2842	NaN	NaN	1.3	0.8909	0.0227	0.0216	0.0221	0.0213	0.0214
0.0	0.0	0.0	-1897.4535	1079.2842	NaN	NaN	-0.3	0.8908	0.0228	0.0218	0.0221	0.0212	0.0213
0.0	0.0	0.0	807.5465	-2246.7158	NaN	NaN	1.3	0.8906	0.0229	0.0219	0.0222	0.0211	0.0213
0.0	0.0	0.0	-2013.4535	-2125.7158	NaN	NaN	0.5136	0.8907	0.0229	0.022	0.0222	0.021	0.0213
0.0	0.0	0.0	-1933.4535	768.2842	NaN	NaN	-0.3	0.8909	0.0228	0.022	0.0221	0.0209	0.0213
0.0	0.0	0.0	-3062.4535	-767.7158	NaN	NaN	0.2004	0.891	0.0228	0.0219	0.0221	0.0209	0.0213
0.0	0.0	0.0	-934.4535	1058.2842	NaN	NaN	1.3	0.8913	0.0227	0.0218	0.0221	0.0209	0.0212
0.0	0.0	0.0	-1654.4535	-1575.7158	NaN	NaN	0.4878	0.8913	0.0227	0.0219	0.0221	0.0208	0.0211
0.0	0.0	0.0	269.5465	-745.7158	NaN	NaN	1.3	0.8915	0.0227	0.0219	0.022	0.0207	0.0211
0.0	0.0	0.0	-3049.4535	370.2842	NaN	NaN	-0.1382	0.8915	0.0228	0.022	0.022	0.0206	0.021
0.0	0.0	0.0	-3035.4535	-1163.7158	NaN	NaN	0.2771	0.8918	0.0227	0.022	0.022	0.0205	0.021
0.0	0.0	0.0	-1280.4535	-1521.7158	NaN	NaN	0.543	0.8921	0.0227	0.022	0.0219	0.0204	0.0209
0.0	0.0	0.0	-1503.4535	-414.7158	NaN	NaN	0.2162	0.8924	0.0226	0.0219	0.0219	0.0203	0.0209
0.0	0.0	0.0	-886.4535	522.2842	NaN	NaN	-0.3	0.8927	0.0225	0.0218	0.0218	0.0203	0.0209
0.0	0.0	0.0	-919.4535	-212.7158	NaN	NaN	0.1879	0.8928	0.0225	0.0218	0.0219	0.0203	0.0208
0.0	0.0	0.0	-2255.4535	103.2842	NaN	NaN	-0.048	0.8928	0.0225	0.0218	0.0219	0.0202	0.0208
0.0	0.0	0.0	-1378.4535	-1096.7158	NaN	NaN	0.4431	0.893	0.0226	0.0219	0.0218	0.0201	0.0207
0.0	0.0	0.0	-2353.4535	-1937.7158	NaN	NaN	0.4516	0.8931	0.0226	0.0219	0.0218	0.02	0.0207
0.0	0.0	0.0	-1995.4535	-1546.7158	NaN	NaN	0.4367	0.8933	0.0225	0.0219	0.0217	0.0199	0.0206
0.0	0.0	0.0	-3447.4535	-90.7158	NaN	NaN	0.0256	0.8935	0.0225	0.0219	0.0217	0.0199	0.0206
0.0	0.0	0.0	593.5465	-2428.7158	NaN	NaN	1.3	0.8934	0.0225	0.0219	0.0217	0.0199	0.0206
0.0	0.0	0.0	-3539.4535	1150.2842	NaN	NaN	-0.3	0.8935	0.0225	0.0218	0.0217	0.0199	0.0206
0.0	0.0	0.0	-1571.4535	-475.7158	NaN	NaN	0.2324	0.8933	0.0226	0.0219	0.0217	0.0199	0.0207
0.0	0.0	0.0	-3048.4535	-998.7158	NaN	NaN	0.2468	0.8933	0.0225	0.022	0.0217	0.0199	0.0207
0.0	0.0	0.0	-1767.4535	-989.7158	NaN	NaN	0.359	0.8931	0.0226	0.022	0.0217	0.0199	0.0208
0.0	0.0	0.0	-2384.4535	-802.7158	NaN	NaN	0.2519	0.8931	0.0226	0.022	0.0217	0.0198	0.0208
0.0	0.0	0.0	-693.4535	1065.2842	NaN	NaN	1.3	0.893	0.0226	0.022	0.0216	0.0199	0.0209
0.0	0.0	0.0	-1217.4535	-2671.7158	NaN	NaN	0.687	0.8929	0.0226	0.022	0.0217	0.0199	0.021
0.0	0.0	0.0	404.5465	-481.7158	NaN	NaN	1.3	0.8927	0.0226	0.022	0.0217	0.02	0.021
0.0	0.0	0.0	-2490.4535	1747.2842	NaN	NaN	-0.3	0.8924	0.0227	0.022	0.0217	0.0201	0.0211
0.0	0.0	0.0	-2356.4535	14.2842	NaN	NaN	-0.0061	0.892	0.0228	0.022	0.0218	0.0202	0.0212
0.0	0.0	0.0	-384.4535	779.2842	NaN	NaN	1.3	0.8918	0.0228	0.022	0.0218	0.0202	0.0213
0.0	0.0	0.0	-2359.4535	-955.7158	NaN	NaN	0.2883	0.8917	0.0228	0.022	0.0218	0.0203	0.0213
0.0	0.0	0.0	-524.4535	-725.7158	NaN	NaN	0.5805	0.8916	0.0229	0.022	0.0218	0.0203	0.0213
0.0	0.0	0.0	-2342.4535	662.2842	NaN	NaN	-0.3	0.8917	0.0228	0.022	0.0218	0.0204	0.0213
0.0	0.0	0.0	1794.5465	548.2842	NaN	NaN	0.234	0.8916	0.0229	0.022	0.0218	0.0204	0.0213
0.0	0.0	0.0	-1026.4535	-1727.7158	NaN	NaN	0.6273	0.8917	0.0228	0.022	0.0218	0.0204	0.0212
0.0	0.0	0.0	-2091.4535	-2762.7158	NaN	NaN	0.5691	0.8917	0.0228	0.0221	0.0218	0.0203	0.0213
0.0	0.0	0.0	-1625.4535	-1810.7158	NaN	NaN	0.527	0.8918	0.0227	0.0221	0.0218	0.0203	0.0212
0.0	0.0	0.0	889.5465	58.2842	NaN	NaN	0.0615	0.8918	0.0227	0.022	0.0218	0.0204	0.0212
0.0	0.0	0.0	-2732.4535	-1503.7158	NaN	NaN	0.355	0.8918	0.0227	0.022	0.0218	0.0204	0.0212
0.0	0.0	0.0	-1491.4535	1095.2842	NaN	NaN	-0.3	0.8918	0.0227	0.0219	0.0218	0.0205	0.0212
0.0	0.0	0.0	-1193.4535	-670.7158	NaN	NaN	0.3598	0.8916	0.0227	0.022	0.0219	0.0206	0.0213
0.0	0.0	0.0	-3109.4535	-133.7158	NaN	NaN	0.0412	0.8916	0.0227	0.022	0.0219	0.0206	0.0213
0.0	0.0	0.0	-1057.4535	-517.7158	NaN	NaN	0.3287	0.8916	0.0227	0.022	0.0219	0.0207	0.0212
0.0	0.0	0.0	-1175.4535	179.2842	NaN	NaN	-0.18	0.8916	0.0227	0.0219	0.022	0.0207	0.0212
0.0	0.0	0.0	-866.4535	-1665.7158	NaN	NaN	0.6578	0.8915	0.0226	0.0219	0.022	0.0207	0.0212
0.0	0.0	0.0	403.5465	-3314.7158	NaN	NaN	1.1386	0.8916	0.0226	0.0218	0.0221	0.0207	0.0211
0.0	0.0	0.0	-1219.4535	-249.7158	NaN	NaN	0.17	0.8916	0.0226	0.0218	0.0221	0.0208	0.0211
0.0	0.0	0.0	-351.4535	-1040.7158	NaN	NaN	0.7475	0.8917	0.0226	0.0216	0.0221	0.0208	0.0211
0.0	0.0	0.0	-688.4535	1311.2842	NaN	NaN	1.3	0.8917	0.0226	0.0215	0.0221	0.0209	0.0211
0.0	0.0	0.0	-1787.4535	1027.2842	NaN	NaN	-0.3	0.892	0.0226	0.0213	0.0221	0.021	0.021
0.0	0.0	0.0	-2573.4535	605.2842	NaN	NaN	-0.3	0.8921	0.0226	0.0213	0.0221	0.0209	0.021
0.0	0.0	0.0	-1430.4535	-820.7158	NaN	NaN	0.3646	0.8925	0.0225	0.0212	0.022	0.0209	0.0209
0.0	0.0	0.0	-1355.4535	2062.2842	NaN	NaN	1.3	0.8931	0.0225	0.0209	0.0219	0.0209	0.0207
0.0	0.0	0.0	-3465.4535	2435.2842	NaN	NaN	-0.3	0.8933	0.0226	0.0208	0.0219	0.0208	0.0206
0.0	0.0	0.0	-2040.4535	460.2842	NaN	NaN	-0.2913	0.8935	0.0226	0.0208	0.0219	0.0208	0.0205
0.0	0.0	0.0	-2860.4535	-1755.7158	NaN	NaN	0.3803	0.8934	0.0226	0.0208	0.022	0.0208	0.0204
0.0	0.0	0.0	-1684.4535	-320.7158	NaN	NaN	0.1599	0.8939	0.0227	0.0205	0.022	0.0207	0.0202
0.0	0.0	0.0	-1322.4535	962.2842	NaN	NaN	-0.3	0.8939	0.0227	0.0204	0.0221	0.0208	0.0201
0.0	0.0	0.0	-434.4535	-2274.7158	NaN	NaN	0.8396	0.8938	0.0227	0.0203	0.0222	0.0208	0.0201
0.0	0.0	0.0	-1820.4535	-1227.7158	NaN	NaN	0.4028	0.8939	0.0228	0.0201	0.0224	0.0209	0.0199
0.0	0.0	0.0	-123.4535	1093.2842	NaN	NaN	1.1273	0.8939	0.0229	0.02	0.0224	0.021	0.0198
0.0	0.0	0.0	-128.4535	1488.2842	NaN	NaN	1.0945	0.8935	0.023	0.0201	0.0225	0.0211	0.0198
0.0	0.0	0.0	-2201.4535	-1379.7158	NaN	NaN	0.3853	0.8931	0.0231	0.0202	0.0226	0.0211	0.0198
0.0	0.0	0.0	-3477.4535	128.2842	NaN	NaN	-0.0383	0.8935	0.0229	0.0202	0.0225	0.0211	0.0198
0.0	0.0	0.0	-2631.4535	2142.2842	NaN	NaN	-0.3	0.8934	0.0229	0.0202	0.0225	0.0211	0.0199
0.0	0.0	0.0	-2444.4535	837.2842	NaN	NaN	-0.3	0.8936	0.0227	0.0202	0.0225	0.0211	0.0199
0.0	0.0	0.0	-3204.4535	-2588.7158	NaN	NaN	0.4469	0.8935	0.0226	0.0203	0.0224	0.0211	0.02
0.0	0.0	0.0	-1524.4535	952.2842	NaN	NaN	-0.3	0.8938	0.0226	0.0203	0.0223	0.021	0.02
0.0	0.0	0.0	-441.4535	1571.2842	NaN	NaN	1.3	0.8937	0.0225	0.0204	0.0223	0.021	0.0201
0.0	0.0	0.0	-1459.4535	-165.7158	NaN	NaN	0.102	0.8932	0.0225	0.0207	0.0223	0.0211	0.0203
0.0	0.0	0.0	-2927.4535	-1425.7158	NaN	NaN	0.3275	0.8927	0.0224	0.0209	0.0223	0.0212	0.0205
0.0	0.0	0.0	-642.4535	11.2842	NaN	NaN	-0.0179	0.893	0.0224	0.0208	0.0221	0.0211	0.0205
0.0	0.0	0.0	-33.4535	199.2842	NaN	NaN	1.2017	0.8933	0.0224	0.0207	0.022	0.0211	0.0205
0.0	0.0	0.0	-2607.4535	-1370.7158	NaN	NaN	0.3446	0.8933	0.0224	0.0207	0.0219	0.0211	0.0205
0.0	0.0	0.0	1956.5465	2791.2842	NaN	NaN	0.5879	0.8942	0.0224	0.0204	0.0217	0.0209	0.0203
0.0	0.0	0.0	-2031.4535	309.2842	NaN	NaN	-0.1796	0.8936	0.0224	0.0206	0.0218	0.021	0.0205
0.0	0.0	0.0	-414.4535	-45.7158	NaN	NaN	0.0993	0.8938	0.0224	0.0206	0.0217	0.021	0.0205
0.0	0.0	0.0	-629.4535	-95.7158	NaN	NaN	0.132	0.893	0.0225	0.0208	0.0219	0.0211	0.0207
0.0	0.0	0.0	-2974.4535	227.2842	NaN	NaN	-0.0827	0.8939	0.0222	0.0205	0.0217	0.021	0.0206
0.0	0.0	0.0	-1999.4535	-2494.7158	NaN	NaN	0.5551	0.8929	0.0226	0.0208	0.0218	0.0211	0.0208
0.0	0.0	0.0	-2261.4535	-355.7158	NaN	NaN	0.1359	0.8939	0.0223	0.0207	0.0216	0.0209	0.0206
0.0	0.0	0.0	-149.4535	2864.2842	NaN	NaN	1.0551	0.8945	0.0223	0.0205	0.0215	0.0208	0.0205
0.0	0.0	0.0	50.5465	112.2842	NaN	NaN	0.6896	0.8949	0.0221	0.0204	0.0215	0.0208	0.0204
0.0	0.0	0.0	-1101.4535	3017.2842	NaN	NaN	1.3	0.8953	0.0221	0.0202	0.0215	0.0207	0.0202
0.0	0.0	0.0	-167.4535	-1204.7158	NaN	NaN	0.878	0.8955	0.0219	0.0202	0.0215	0.0207	0.0202
0.0	0.0	0.0	-2488.4535	-2749.7158	NaN	NaN	0.5249	0.8955	0.0217	0.0203	0.0216	0.0207	0.0202
0.0	0.0	0.0	-1602.4535	-51.7158	NaN	NaN	0.0313	0.8958	0.0215	0.0203	0.0216	0.0207	0.0201
0.0	0.0	0.0	-757.4535	2044.2842	NaN	NaN	1.3	0.8961	0.0214	0.0203	0.0216	0.0205	0.02
0.0	0.0	0.0	-1636.4535	1909.2842	NaN	NaN	1.3	0.8962	0.0213	0.0203	0.0217	0.0205	0.0199
0.0	0.0	0.0	-1797.4535	-1042.7158	NaN	NaN	0.3671	0.8961	0.0213	0.0204	0.0218	0.0205	0.0198
0.0	0.0	0.0	-1742.4535	1862.2842	NaN	NaN	1.3	0.8963	0.0212	0.0204	0.0219	0.0205	0.0197
0.0	0.0	0.0	-596.4535	-1741.7158	NaN	NaN	0.7449	0.8948	0.0215	0.0208	0.0222	0.0208	0.02
0.0	0.0	0.0	16.5465	996.2842	NaN	NaN	0.9837	0.8951	0.0217	0.0207	0.0221	0.0207	0.0197
0.0	0.0	0.0	-816.4535	-879.7158	NaN	NaN	0.5186	0.8816	0.0248	0.0228	0.0247	0.0234	0.0227
0.0	0.0	0.0	-2369.4535	-236.7158	NaN	NaN	0.0908	0.8977	0.0211	0.0196	0.0224	0.0208	0.0184
