# Supplementary material for: DeepFRET, a software for rapid and automated single-molecule FRET data classification using deep learning
Source: eLife. 2020 Nov 3;9:e60404. doi: 10.7554/eLife.60404 (PMC7609065; doi:10.7554/eLife.60404)
Supplement: Figure 4—source data 1. [file elife-60404-fig4-data1.zip › Figure 4-source data 1/Fig_S4a/Traces/traces_all_n294/Traces_Fig2d_4mMAc_mov1_combined_tif_pair47.txt]

Exported by DeepFRET
Date: 2020-08-26, 18:13
Video filename: None
FRET pair #47
Bleaches at None
D-Dexc-bg	A-Dexc-bg	A-Aexc-bg	D-Dexc-rw	A-Dexc-rw	A-Aexc-rw	S	E	p_bleached	p_aggregated	p_noisy	p_scrambled	p_static	p_dynamic
0.0	0.0	0.0	25014.9372	9345.1401	NaN	NaN	0.272	0.0548	0.6866	0.0189	0.111	0.0576	0.0711
0.0	0.0	0.0	26801.9372	12656.1401	NaN	NaN	0.3207	0.0488	0.7001	0.018	0.1086	0.056	0.0685
0.0	0.0	0.0	30445.9372	10623.1401	NaN	NaN	0.2587	0.0464	0.7244	0.0167	0.0949	0.0546	0.0629
0.0	0.0	0.0	25898.9372	9918.1401	NaN	NaN	0.2769	0.0485	0.7152	0.0166	0.1006	0.0563	0.0629
0.0	0.0	0.0	27354.9372	9034.1401	NaN	NaN	0.2483	0.0496	0.7125	0.0168	0.1015	0.0573	0.0623
0.0	0.0	0.0	29198.9372	11473.1401	NaN	NaN	0.2821	0.0533	0.6988	0.0167	0.1095	0.0596	0.0621
0.0	0.0	0.0	28112.9372	10589.1401	NaN	NaN	0.2736	0.0544	0.6949	0.0164	0.112	0.0606	0.0617
0.0	0.0	0.0	25358.9372	6901.1401	NaN	NaN	0.2139	0.0576	0.6823	0.0161	0.1209	0.0621	0.061
0.0	0.0	0.0	27497.9372	9877.1401	NaN	NaN	0.2643	0.0574	0.6818	0.0159	0.1218	0.0626	0.0605
0.0	0.0	0.0	27458.9372	12438.1401	NaN	NaN	0.3118	0.0583	0.6757	0.0157	0.1262	0.0632	0.0609
0.0	0.0	0.0	27137.9372	8427.1401	NaN	NaN	0.2369	0.0597	0.6696	0.0155	0.1297	0.0639	0.0616
0.0	0.0	0.0	25250.9372	8302.1401	NaN	NaN	0.2474	0.0613	0.6633	0.0152	0.133	0.0644	0.0626
0.0	0.0	0.0	29917.9372	8651.1401	NaN	NaN	0.2243	0.0609	0.6661	0.0152	0.1321	0.0632	0.0625
0.0	0.0	0.0	32005.9372	7865.1401	NaN	NaN	0.1973	0.0601	0.6647	0.0151	0.1347	0.0626	0.0627
0.0	0.0	0.0	27638.9372	12180.1401	NaN	NaN	0.3059	0.0586	0.6716	0.0152	0.1345	0.0595	0.0606
0.0	0.0	0.0	27540.9372	9119.1401	NaN	NaN	0.2487	0.0579	0.6743	0.0155	0.135	0.0581	0.0592
0.0	0.0	0.0	27102.9372	9892.1401	NaN	NaN	0.2674	0.0569	0.6905	0.016	0.1271	0.054	0.0555
0.0	0.0	0.0	30402.9372	8459.1401	NaN	NaN	0.2177	0.0561	0.6955	0.0161	0.1224	0.0538	0.0561
0.0	0.0	0.0	30833.9372	6560.1401	NaN	NaN	0.1754	0.057	0.6905	0.0162	0.1238	0.0552	0.0572
0.0	0.0	0.0	29264.9372	12900.1401	NaN	NaN	0.3059	0.0549	0.6988	0.0165	0.1172	0.055	0.0575
0.0	0.0	0.0	25266.9372	7131.1401	NaN	NaN	0.2201	0.0553	0.6955	0.0166	0.1182	0.0559	0.0584
0.0	0.0	0.0	26608.9372	8319.1401	NaN	NaN	0.2382	0.0537	0.7016	0.0166	0.1124	0.056	0.0595
0.0	0.0	0.0	26276.9372	8136.1401	NaN	NaN	0.2364	0.0542	0.6978	0.0167	0.1131	0.0568	0.0614
0.0	0.0	0.0	28144.9372	8043.1401	NaN	NaN	0.2223	0.0532	0.7019	0.0169	0.1079	0.0572	0.0628
0.0	0.0	0.0	26600.9372	7885.1401	NaN	NaN	0.2286	0.0528	0.7029	0.0171	0.1052	0.0574	0.0646
0.0	0.0	0.0	29474.9372	10787.1401	NaN	NaN	0.2679	0.0519	0.7044	0.0174	0.1017	0.0576	0.067
0.0	0.0	0.0	23861.9372	9115.1401	NaN	NaN	0.2764	0.0524	0.7033	0.0175	0.1013	0.0581	0.0675
0.0	0.0	0.0	25440.9372	11117.1401	NaN	NaN	0.3041	0.0531	0.7044	0.0176	0.0999	0.0578	0.0672
0.0	0.0	0.0	37091.9372	6367.1401	NaN	NaN	0.1465	0.0541	0.7058	0.0176	0.0992	0.0572	0.0661
0.0	0.0	0.0	37094.9372	11095.1401	NaN	NaN	0.2302	0.0557	0.7059	0.0176	0.0993	0.0564	0.065
0.0	0.0	0.0	34380.9372	6500.1401	NaN	NaN	0.159	0.0553	0.712	0.0179	0.0967	0.0551	0.0631
0.0	0.0	0.0	36517.9372	4708.1401	NaN	NaN	0.1142	0.0537	0.7162	0.018	0.0956	0.0542	0.0622
0.0	0.0	0.0	38356.9372	6731.1401	NaN	NaN	0.1493	0.0513	0.7207	0.0181	0.0947	0.0537	0.0615
0.0	0.0	0.0	31995.9372	3620.1401	NaN	NaN	0.1016	0.0511	0.7198	0.018	0.095	0.0546	0.0615
0.0	0.0	0.0	29144.9372	5396.1401	NaN	NaN	0.1562	0.0514	0.7235	0.0181	0.0932	0.0541	0.0596
0.0	0.0	0.0	31352.9372	5137.1401	NaN	NaN	0.1408	0.052	0.7191	0.0181	0.0953	0.0555	0.06
0.0	0.0	0.0	31109.9372	9134.1401	NaN	NaN	0.227	0.0516	0.7244	0.0182	0.0928	0.0545	0.0585
0.0	0.0	0.0	29941.9372	5007.1401	NaN	NaN	0.1433	0.0535	0.7185	0.0183	0.0952	0.0559	0.0587
0.0	0.0	0.0	32200.9372	7129.1401	NaN	NaN	0.1813	0.0551	0.7174	0.0184	0.095	0.0558	0.0582
0.0	0.0	0.0	34349.9372	8051.1401	NaN	NaN	0.1899	0.0557	0.7148	0.0185	0.0946	0.0573	0.0592
0.0	0.0	0.0	32887.9372	7213.1401	NaN	NaN	0.1799	0.0569	0.7163	0.0187	0.0933	0.0566	0.0582
0.0	0.0	0.0	35635.9372	7629.1401	NaN	NaN	0.1763	0.0568	0.7141	0.0186	0.0929	0.0582	0.0594
0.0	0.0	0.0	35136.9372	9574.1401	NaN	NaN	0.2141	0.0579	0.7129	0.0186	0.0939	0.0578	0.0588
0.0	0.0	0.0	33013.9372	13097.1401	NaN	NaN	0.284	0.057	0.7127	0.0185	0.0928	0.059	0.06
0.0	0.0	0.0	28428.9372	10169.1401	NaN	NaN	0.2635	0.0595	0.7092	0.0185	0.0949	0.0586	0.0593
0.0	0.0	0.0	38349.9372	10594.1401	NaN	NaN	0.2165	0.0593	0.707	0.0185	0.0944	0.06	0.0608
0.0	0.0	0.0	33490.9372	7417.1401	NaN	NaN	0.1813	0.0612	0.7077	0.0185	0.0939	0.0589	0.0598
0.0	0.0	0.0	33513.9372	10676.1401	NaN	NaN	0.2416	0.0607	0.7072	0.0184	0.0922	0.06	0.0615
0.0	0.0	0.0	31184.9372	6547.1401	NaN	NaN	0.1735	0.0621	0.704	0.0184	0.0938	0.0601	0.0616
0.0	0.0	0.0	36903.9372	7791.1401	NaN	NaN	0.1743	0.0607	0.7057	0.0183	0.0913	0.0609	0.0631
0.0	0.0	0.0	34878.9372	5107.1401	NaN	NaN	0.1277	0.061	0.7082	0.0182	0.0907	0.0599	0.0619
0.0	0.0	0.0	34013.9372	5799.1401	NaN	NaN	0.1457	0.0592	0.7073	0.0181	0.0917	0.0607	0.0631
0.0	0.0	0.0	27968.9372	5553.1401	NaN	NaN	0.1657	0.0595	0.7101	0.0179	0.0923	0.0592	0.061
0.0	0.0	0.0	37883.9372	3780.1401	NaN	NaN	0.0907	0.057	0.7138	0.0178	0.0916	0.0586	0.0613
0.0	0.0	0.0	31912.9372	8282.1401	NaN	NaN	0.206	0.0566	0.7164	0.0176	0.0922	0.0574	0.0598
0.0	0.0	0.0	28283.9372	7088.1401	NaN	NaN	0.2004	0.0555	0.723	0.0173	0.0902	0.0555	0.0586
0.0	0.0	0.0	31892.9372	7562.1401	NaN	NaN	0.1917	0.0542	0.7265	0.017	0.0903	0.0541	0.0579
0.0	0.0	0.0	31533.9372	6287.1401	NaN	NaN	0.1662	0.0519	0.7349	0.0169	0.0885	0.0514	0.0564
0.0	0.0	0.0	30107.9372	6085.1401	NaN	NaN	0.1681	0.0508	0.7357	0.0166	0.0905	0.0497	0.0568
0.0	0.0	0.0	31388.9372	6203.1401	NaN	NaN	0.165	0.0498	0.7373	0.0163	0.0919	0.0475	0.0571
0.0	0.0	0.0	27269.9372	5679.1401	NaN	NaN	0.1724	0.0497	0.7345	0.0159	0.0947	0.047	0.0581
0.0	0.0	0.0	30312.9372	8169.1401	NaN	NaN	0.2123	0.0497	0.7324	0.0152	0.0976	0.0457	0.0593
0.0	0.0	0.0	30595.9372	7315.1401	NaN	NaN	0.193	0.0491	0.7254	0.0144	0.1026	0.0462	0.0624
0.0	0.0	0.0	28893.9372	3639.1401	NaN	NaN	0.1119	0.0482	0.7194	0.0134	0.1088	0.0461	0.0641
0.0	0.0	0.0	30917.9372	7279.1401	NaN	NaN	0.1906	0.047	0.7112	0.0128	0.1147	0.0471	0.0672
0.0	0.0	0.0	30629.9372	4787.1401	NaN	NaN	0.1352	0.0465	0.7045	0.0122	0.1197	0.0478	0.0692
0.0	0.0	0.0	30198.9372	4153.1401	NaN	NaN	0.1209	0.046	0.6933	0.0116	0.1257	0.0501	0.0733
0.0	0.0	0.0	25009.9372	3066.1401	NaN	NaN	0.1092	0.0479	0.6763	0.0111	0.1355	0.0524	0.0767
0.0	0.0	0.0	28392.9372	27.1401	NaN	NaN	0.001	0.0483	0.6664	0.011	0.1396	0.0532	0.0815
0.0	0.0	0.0	33170.9372	4674.1401	NaN	NaN	0.1235	0.0491	0.6506	0.0107	0.1493	0.0534	0.0869
0.0	0.0	0.0	28575.9372	6589.1401	NaN	NaN	0.1874	0.0495	0.6406	0.0104	0.1556	0.0529	0.0909
0.0	0.0	0.0	27219.9372	2239.1401	NaN	NaN	0.076	0.0503	0.6288	0.0102	0.1613	0.0537	0.0957
0.0	0.0	0.0	25339.9372	7435.1401	NaN	NaN	0.2269	0.0497	0.6217	0.0102	0.1649	0.0523	0.1012
0.0	0.0	0.0	26266.9372	6245.1401	NaN	NaN	0.1921	0.0493	0.6189	0.01	0.1663	0.052	0.1035
0.0	0.0	0.0	25978.9372	8522.1401	NaN	NaN	0.247	0.0511	0.6066	0.0098	0.172	0.0535	0.107
0.0	0.0	0.0	27842.9372	7260.1401	NaN	NaN	0.2068	0.053	0.5951	0.0096	0.1764	0.0552	0.1108
0.0	0.0	0.0	26825.9372	7896.1401	NaN	NaN	0.2274	0.0544	0.5891	0.0096	0.1778	0.0566	0.1126
0.0	0.0	0.0	26814.9372	3624.1401	NaN	NaN	0.1191	0.0567	0.5805	0.0096	0.1763	0.0599	0.1169
0.0	0.0	0.0	29088.9372	6078.1401	NaN	NaN	0.1728	0.0578	0.5651	0.0098	0.1813	0.0613	0.1248
0.0	0.0	0.0	30515.9372	6469.1401	NaN	NaN	0.1749	0.0574	0.556	0.0102	0.1789	0.0648	0.1328
0.0	0.0	0.0	27497.9372	4387.1401	NaN	NaN	0.1376	0.0581	0.538	0.0107	0.1811	0.0687	0.1434
0.0	0.0	0.0	35842.9372	4915.1401	NaN	NaN	0.1206	0.0565	0.5348	0.0111	0.1754	0.0705	0.1518
0.0	0.0	0.0	27621.9372	3192.1401	NaN	NaN	0.1036	0.0563	0.5305	0.0115	0.1768	0.0715	0.1535
0.0	0.0	0.0	30499.9372	6865.1401	NaN	NaN	0.1837	0.0569	0.5326	0.0114	0.1706	0.0734	0.1551
0.0	0.0	0.0	29081.9372	4495.1401	NaN	NaN	0.1339	0.0575	0.5308	0.0116	0.1726	0.0723	0.1552
0.0	0.0	0.0	26741.9372	6057.1401	NaN	NaN	0.1847	0.0561	0.5495	0.0117	0.1619	0.0705	0.1503
0.0	0.0	0.0	30883.9372	5079.1401	NaN	NaN	0.1412	0.0541	0.5638	0.012	0.1589	0.0677	0.1435
0.0	0.0	0.0	31492.9372	7218.1401	NaN	NaN	0.1865	0.0515	0.5885	0.012	0.1497	0.0628	0.1355
0.0	0.0	0.0	25819.9372	2930.1401	NaN	NaN	0.1019	0.0488	0.6073	0.012	0.1468	0.0611	0.1241
0.0	0.0	0.0	28726.9372	3610.1401	NaN	NaN	0.1116	0.0467	0.6232	0.0117	0.1421	0.0575	0.1188
0.0	0.0	0.0	30807.9372	4374.1401	NaN	NaN	0.1243	0.0437	0.6448	0.0114	0.1381	0.0546	0.1073
0.0	0.0	0.0	34634.9372	6623.1401	NaN	NaN	0.1605	0.0423	0.6585	0.0109	0.1364	0.0525	0.0994
0.0	0.0	0.0	31550.9372	5821.1401	NaN	NaN	0.1558	0.0429	0.6617	0.0106	0.1398	0.0518	0.0932
0.0	0.0	0.0	29233.9372	4528.1401	NaN	NaN	0.1341	0.0425	0.6648	0.0103	0.1411	0.0512	0.09
0.0	0.0	0.0	26919.9372	7656.1401	NaN	NaN	0.2214	0.0424	0.6632	0.0101	0.1446	0.0508	0.089
0.0	0.0	0.0	28495.9372	6367.1401	NaN	NaN	0.1826	0.0417	0.6624	0.0098	0.1472	0.0504	0.0885
0.0	0.0	0.0	28146.9372	4276.1401	NaN	NaN	0.1319	0.0425	0.6555	0.0098	0.1533	0.0504	0.0885
0.0	0.0	0.0	27560.9372	6156.1401	NaN	NaN	0.1826	0.0424	0.6537	0.0097	0.157	0.0498	0.0874
0.0	0.0	0.0	29953.9372	4953.1401	NaN	NaN	0.1419	0.043	0.6509	0.0097	0.1613	0.0496	0.0855
0.0	0.0	0.0	25594.9372	7404.1401	NaN	NaN	0.2244	0.0442	0.6478	0.0096	0.1644	0.0496	0.0844
0.0	0.0	0.0	29354.9372	6675.1401	NaN	NaN	0.1853	0.0443	0.6467	0.0097	0.1658	0.0495	0.0841
0.0	0.0	0.0	29513.9372	10021.1401	NaN	NaN	0.2535	0.0438	0.6531	0.0096	0.1629	0.0486	0.0821
0.0	0.0	0.0	32698.9372	6236.1401	NaN	NaN	0.1602	0.0441	0.6534	0.0096	0.1643	0.0484	0.0803
0.0	0.0	0.0	30458.9372	8423.1401	NaN	NaN	0.2166	0.0447	0.6504	0.0096	0.1676	0.0485	0.0791
0.0	0.0	0.0	27399.9372	6926.1401	NaN	NaN	0.2018	0.045	0.6533	0.0094	0.1669	0.0482	0.0771
0.0	0.0	0.0	30156.9372	4443.1401	NaN	NaN	0.1284	0.0453	0.6533	0.0094	0.1679	0.048	0.0762
0.0	0.0	0.0	24448.9372	5375.1401	NaN	NaN	0.1802	0.0455	0.6549	0.0093	0.1672	0.048	0.0751
0.0	0.0	0.0	28244.9372	6600.1401	NaN	NaN	0.1894	0.0454	0.6549	0.0092	0.1674	0.048	0.0751
0.0	0.0	0.0	35234.9372	5902.1401	NaN	NaN	0.1435	0.0447	0.6534	0.0093	0.169	0.0482	0.0754
0.0	0.0	0.0	29042.9372	8466.1401	NaN	NaN	0.2257	0.0447	0.6542	0.0092	0.1695	0.0479	0.0745
0.0	0.0	0.0	29736.9372	3762.1401	NaN	NaN	0.1123	0.0446	0.658	0.0092	0.1663	0.0479	0.0739
0.0	0.0	0.0	28998.9372	3699.1401	NaN	NaN	0.1131	0.0429	0.6644	0.0093	0.1617	0.0471	0.0747
0.0	0.0	0.0	29197.9372	4634.1401	NaN	NaN	0.137	0.0417	0.6726	0.0093	0.1566	0.0465	0.0733
0.0	0.0	0.0	28984.9372	6314.1401	NaN	NaN	0.1789	0.0412	0.677	0.0093	0.1534	0.0462	0.0728
0.0	0.0	0.0	26866.9372	6389.1401	NaN	NaN	0.1921	0.0404	0.6822	0.0094	0.1491	0.046	0.0729
0.0	0.0	0.0	29193.9372	6726.1401	NaN	NaN	0.1873	0.0396	0.6875	0.0095	0.1437	0.0455	0.0742
0.0	0.0	0.0	29441.9372	7242.1401	NaN	NaN	0.1974	0.0376	0.698	0.0096	0.1352	0.0447	0.075
0.0	0.0	0.0	30072.9372	6794.1401	NaN	NaN	0.1843	0.0363	0.7056	0.0096	0.1279	0.0441	0.0765
0.0	0.0	0.0	26712.9372	6696.1401	NaN	NaN	0.2004	0.0351	0.7111	0.0098	0.1219	0.0435	0.0784
0.0	0.0	0.0	27723.9372	6079.1401	NaN	NaN	0.1798	0.0328	0.7227	0.0101	0.1122	0.0427	0.0796
0.0	0.0	0.0	24979.9372	3503.1401	NaN	NaN	0.123	0.0318	0.7281	0.0102	0.1067	0.0424	0.0808
0.0	0.0	0.0	29783.9372	5656.1401	NaN	NaN	0.1596	0.0304	0.7344	0.0104	0.1005	0.042	0.0823
0.0	0.0	0.0	27199.9372	4877.1401	NaN	NaN	0.152	0.03	0.7372	0.0107	0.0967	0.042	0.0834
0.0	0.0	0.0	28203.9372	4780.1401	NaN	NaN	0.1449	0.0289	0.7437	0.0106	0.0907	0.0418	0.0842
0.0	0.0	0.0	30422.9372	8796.1401	NaN	NaN	0.2243	0.0287	0.7426	0.0108	0.089	0.0416	0.0873
0.0	0.0	0.0	25162.9372	7473.1401	NaN	NaN	0.229	0.0283	0.7478	0.0109	0.0849	0.0411	0.0872
0.0	0.0	0.0	31371.9372	4865.1401	NaN	NaN	0.1343	0.0283	0.7484	0.011	0.0831	0.0409	0.0882
0.0	0.0	0.0	30056.9372	7238.1401	NaN	NaN	0.1941	0.0281	0.7503	0.0113	0.0812	0.0401	0.089
0.0	0.0	0.0	28842.9372	3978.1401	NaN	NaN	0.1212	0.0276	0.7564	0.0114	0.0788	0.04	0.0857
0.0	0.0	0.0	23382.9372	6518.1401	NaN	NaN	0.218	0.0278	0.7578	0.0115	0.0782	0.0398	0.0849
0.0	0.0	0.0	25404.9372	6082.1401	NaN	NaN	0.1932	0.0275	0.7637	0.0116	0.0756	0.0394	0.0822
0.0	0.0	0.0	27790.9372	6581.1401	NaN	NaN	0.1915	0.0272	0.768	0.0117	0.0739	0.0392	0.0799
0.0	0.0	0.0	29695.9372	6937.1401	NaN	NaN	0.1894	0.0271	0.77	0.0117	0.0731	0.039	0.0791
0.0	0.0	0.0	26464.9372	7220.1401	NaN	NaN	0.2143	0.0268	0.7732	0.0117	0.0723	0.0385	0.0775
0.0	0.0	0.0	28126.9372	3592.1401	NaN	NaN	0.1132	0.0266	0.7773	0.0118	0.0705	0.0381	0.0758
0.0	0.0	0.0	32327.9372	3881.1401	NaN	NaN	0.1072	0.0265	0.7748	0.0118	0.0709	0.0378	0.0783
0.0	0.0	0.0	26772.9372	6572.1401	NaN	NaN	0.1971	0.0264	0.7746	0.0117	0.071	0.0375	0.0788
0.0	0.0	0.0	30271.9372	6826.1401	NaN	NaN	0.184	0.0261	0.7749	0.0116	0.0712	0.0372	0.0789
0.0	0.0	0.0	30131.9372	1080.1401	NaN	NaN	0.0346	0.0261	0.7742	0.0115	0.0721	0.0371	0.079
0.0	0.0	0.0	30503.9372	4577.1401	NaN	NaN	0.1305	0.0259	0.7748	0.0114	0.0725	0.037	0.0784
0.0	0.0	0.0	31047.9372	7031.1401	NaN	NaN	0.1846	0.0262	0.7711	0.0113	0.0747	0.0372	0.0795
0.0	0.0	0.0	30196.9372	7736.1401	NaN	NaN	0.2039	0.0262	0.7695	0.011	0.0764	0.0372	0.0796
0.0	0.0	0.0	29733.9372	4354.1401	NaN	NaN	0.1277	0.0268	0.7663	0.0108	0.0791	0.0375	0.0795
0.0	0.0	0.0	32963.9372	5082.1401	NaN	NaN	0.1336	0.0266	0.7652	0.0107	0.0803	0.0373	0.0798
0.0	0.0	0.0	29469.9372	6081.1401	NaN	NaN	0.1711	0.0268	0.7623	0.0105	0.0828	0.0377	0.0799
0.0	0.0	0.0	25904.9372	5761.1401	NaN	NaN	0.1819	0.0275	0.7569	0.0102	0.0867	0.0381	0.0806
0.0	0.0	0.0	27782.9372	6475.1401	NaN	NaN	0.189	0.0278	0.752	0.01	0.09	0.0386	0.0817
0.0	0.0	0.0	30438.9372	3189.1401	NaN	NaN	0.0948	0.0282	0.7478	0.0097	0.0937	0.0388	0.0817
0.0	0.0	0.0	30617.9372	6554.1401	NaN	NaN	0.1763	0.0288	0.7442	0.0095	0.0973	0.0391	0.0811
0.0	0.0	0.0	27820.9372	5947.1401	NaN	NaN	0.1761	0.0296	0.7408	0.0094	0.1011	0.0393	0.0798
0.0	0.0	0.0	29649.9372	2026.1401	NaN	NaN	0.064	0.0309	0.7379	0.0093	0.1049	0.0395	0.0776
0.0	0.0	0.0	30895.9372	4924.1401	NaN	NaN	0.1375	0.0325	0.7323	0.0093	0.1103	0.0399	0.0756
0.0	0.0	0.0	27396.9372	7832.1401	NaN	NaN	0.2223	0.0345	0.726	0.0093	0.1163	0.0405	0.0734
0.0	0.0	0.0	32137.9372	4955.1401	NaN	NaN	0.1336	0.0367	0.7168	0.0093	0.1246	0.0411	0.0715
0.0	0.0	0.0	26453.9372	7352.1401	NaN	NaN	0.2175	0.039	0.709	0.0094	0.1308	0.0422	0.0696
0.0	0.0	0.0	30364.9372	1499.1401	NaN	NaN	0.047	0.0406	0.7044	0.0094	0.1348	0.0427	0.0681
0.0	0.0	0.0	34607.9372	6892.1401	NaN	NaN	0.1661	0.0418	0.6985	0.0096	0.1397	0.043	0.0674
0.0	0.0	0.0	24958.9372	7070.1401	NaN	NaN	0.2207	0.0437	0.6885	0.0097	0.147	0.0442	0.0669
0.0	0.0	0.0	31338.9372	6705.1401	NaN	NaN	0.1762	0.0453	0.6806	0.0098	0.1526	0.0449	0.0668
0.0	0.0	0.0	29754.9372	7392.1401	NaN	NaN	0.199	0.046	0.6735	0.01	0.158	0.0451	0.0674
0.0	0.0	0.0	26497.9372	4665.1401	NaN	NaN	0.1497	0.047	0.6659	0.0101	0.1637	0.0457	0.0676
0.0	0.0	0.0	24583.9372	4786.1401	NaN	NaN	0.163	0.0474	0.6604	0.0101	0.1671	0.0463	0.0687
0.0	0.0	0.0	30205.9372	6568.1401	NaN	NaN	0.1786	0.0455	0.6635	0.0102	0.1663	0.0448	0.0697
0.0	0.0	0.0	27680.9372	3988.1401	NaN	NaN	0.1259	0.0465	0.6569	0.0101	0.1709	0.0457	0.07
0.0	0.0	0.0	28975.9372	5072.1401	NaN	NaN	0.149	0.0451	0.6649	0.0099	0.1656	0.0451	0.0694
0.0	0.0	0.0	33204.9372	3197.1401	NaN	NaN	0.0878	0.0436	0.669	0.01	0.1629	0.0442	0.0702
0.0	0.0	0.0	30370.9372	9880.1401	NaN	NaN	0.2455	0.0417	0.6796	0.0099	0.1568	0.043	0.069
0.0	0.0	0.0	26834.9372	5831.1401	NaN	NaN	0.1785	0.0414	0.6832	0.0098	0.1541	0.0431	0.0683
0.0	0.0	0.0	24286.9372	4623.1401	NaN	NaN	0.1599	0.0401	0.6927	0.0097	0.1475	0.0423	0.0677
0.0	0.0	0.0	30398.9372	3349.1401	NaN	NaN	0.0992	0.0389	0.7025	0.0096	0.1406	0.0415	0.0669
0.0	0.0	0.0	27218.9372	4628.1401	NaN	NaN	0.1453	0.0377	0.714	0.0096	0.1323	0.0406	0.0658
0.0	0.0	0.0	26373.9372	4877.1401	NaN	NaN	0.1561	0.0359	0.7268	0.0095	0.1228	0.0396	0.0654
0.0	0.0	0.0	27242.9372	4669.1401	NaN	NaN	0.1463	0.0343	0.7345	0.0098	0.1166	0.0385	0.0663
0.0	0.0	0.0	25360.9372	7870.1401	NaN	NaN	0.2368	0.0323	0.7482	0.0098	0.1071	0.0373	0.0653
0.0	0.0	0.0	29679.9372	3123.1401	NaN	NaN	0.0952	0.0311	0.7555	0.0099	0.1015	0.0367	0.0653
0.0	0.0	0.0	26822.9372	6598.1401	NaN	NaN	0.1974	0.0296	0.7626	0.0101	0.0959	0.036	0.0658
0.0	0.0	0.0	29752.9372	4034.1401	NaN	NaN	0.1194	0.0288	0.7656	0.0102	0.0932	0.0361	0.0661
0.0	0.0	0.0	27720.9372	6791.1401	NaN	NaN	0.1968	0.0284	0.7674	0.0105	0.0909	0.0362	0.0665
0.0	0.0	0.0	27318.9372	5440.1401	NaN	NaN	0.1661	0.0281	0.7688	0.0107	0.089	0.0367	0.0666
0.0	0.0	0.0	28615.9372	3584.1401	NaN	NaN	0.1113	0.0282	0.7682	0.011	0.0882	0.0372	0.0671
0.0	0.0	0.0	25573.9372	5902.1401	NaN	NaN	0.1875	0.028	0.7705	0.0113	0.0861	0.0373	0.0668
0.0	0.0	0.0	29342.9372	3613.1401	NaN	NaN	0.1096	0.0277	0.7699	0.0117	0.0854	0.0375	0.0677
0.0	0.0	0.0	26121.9372	3976.1401	NaN	NaN	0.1321	0.0274	0.7715	0.0122	0.0839	0.0375	0.0676
0.0	0.0	0.0	30146.9372	6588.1401	NaN	NaN	0.1793	0.027	0.7719	0.0126	0.0826	0.0373	0.0686
0.0	0.0	0.0	28602.9372	3005.1401	NaN	NaN	0.0951	0.0272	0.7702	0.0131	0.0828	0.0373	0.0694
0.0	0.0	0.0	26508.9372	4681.1401	NaN	NaN	0.1501	0.0271	0.7742	0.0132	0.0801	0.037	0.0683
0.0	0.0	0.0	27071.9372	3625.1401	NaN	NaN	0.1181	0.0278	0.7681	0.0139	0.0827	0.037	0.0705
0.0	0.0	0.0	30930.9372	9596.1401	NaN	NaN	0.2368	0.0276	0.7726	0.0141	0.0796	0.0368	0.0693
0.0	0.0	0.0	24053.9372	5316.1401	NaN	NaN	0.181	0.0284	0.7724	0.0145	0.0801	0.0367	0.068
0.0	0.0	0.0	29274.9372	6246.1401	NaN	NaN	0.1758	0.0285	0.7721	0.0146	0.0795	0.0365	0.0689
0.0	0.0	0.0	23613.9372	5727.1401	NaN	NaN	0.1952	0.0291	0.7705	0.015	0.0803	0.0362	0.0688
0.0	0.0	0.0	26122.9372	7200.1401	NaN	NaN	0.2161	0.0289	0.7743	0.015	0.078	0.0359	0.0679
0.0	0.0	0.0	25992.9372	2070.1401	NaN	NaN	0.0738	0.0297	0.7696	0.0153	0.0805	0.0357	0.0692
0.0	0.0	0.0	25242.9372	7721.1401	NaN	NaN	0.2342	0.0296	0.7695	0.0151	0.0806	0.0356	0.0696
0.0	0.0	0.0	26121.9372	6296.1401	NaN	NaN	0.1942	0.0304	0.771	0.0149	0.0803	0.0357	0.0677
0.0	0.0	0.0	29014.9372	2302.1401	NaN	NaN	0.0735	0.0303	0.7734	0.0144	0.0802	0.035	0.0667
0.0	0.0	0.0	31379.9372	6625.1401	NaN	NaN	0.1743	0.0307	0.7694	0.0142	0.0832	0.0351	0.0674
0.0	0.0	0.0	26762.9372	7361.1401	NaN	NaN	0.2157	0.0315	0.7699	0.0136	0.0841	0.0351	0.0658
0.0	0.0	0.0	29955.9372	7344.1401	NaN	NaN	0.1969	0.0316	0.7727	0.0131	0.0835	0.0347	0.0644
0.0	0.0	0.0	27345.9372	4669.1401	NaN	NaN	0.1458	0.032	0.7662	0.0129	0.0881	0.0349	0.0658
0.0	0.0	0.0	23785.9372	5624.1401	NaN	NaN	0.1912	0.0318	0.7738	0.0123	0.0846	0.0344	0.0631
0.0	0.0	0.0	27479.9372	4537.1401	NaN	NaN	0.1417	0.032	0.7711	0.0123	0.0869	0.0343	0.0634
0.0	0.0	0.0	27247.9372	6858.1401	NaN	NaN	0.2011	0.0315	0.7688	0.0121	0.0886	0.0347	0.0645
0.0	0.0	0.0	23360.9372	4525.1401	NaN	NaN	0.1623	0.0328	0.7681	0.0117	0.0899	0.0349	0.0627
0.0	0.0	0.0	28235.9372	4231.1401	NaN	NaN	0.1303	0.0324	0.7664	0.0117	0.0906	0.0349	0.0639
0.0	0.0	0.0	24897.9372	4378.1401	NaN	NaN	0.1495	0.0327	0.7659	0.0116	0.0915	0.0351	0.0631
0.0	0.0	0.0	29753.9372	7524.1401	NaN	NaN	0.2018	0.0327	0.7656	0.0115	0.0915	0.0352	0.0635
0.0	0.0	0.0	25059.9372	3171.1401	NaN	NaN	0.1123	0.034	0.7557	0.0116	0.0977	0.036	0.065
0.0	0.0	0.0	30362.9372	5358.1401	NaN	NaN	0.15	0.0336	0.7555	0.0115	0.0978	0.0362	0.0652
0.0	0.0	0.0	28766.9372	1353.1401	NaN	NaN	0.0449	0.0348	0.7471	0.0117	0.1033	0.0371	0.066
0.0	0.0	0.0	31467.9372	5118.1401	NaN	NaN	0.1399	0.0347	0.7494	0.0115	0.1021	0.037	0.0652
0.0	0.0	0.0	27106.9372	3752.1401	NaN	NaN	0.1216	0.0368	0.7387	0.0117	0.1087	0.0381	0.066
0.0	0.0	0.0	31057.9372	3481.1401	NaN	NaN	0.1008	0.0372	0.737	0.0116	0.1101	0.038	0.066
0.0	0.0	0.0	28206.9372	7288.1401	NaN	NaN	0.2053	0.039	0.7268	0.012	0.1163	0.0388	0.0671
0.0	0.0	0.0	27260.9372	7310.1401	NaN	NaN	0.2115	0.0397	0.7234	0.0121	0.1189	0.0387	0.0672
0.0	0.0	0.0	20398.9372	11133.1401	NaN	NaN	0.3531	0.0418	0.7135	0.0124	0.1251	0.0395	0.0678
0.0	0.0	0.0	21624.9372	7301.1401	NaN	NaN	0.2524	0.0435	0.7063	0.0125	0.1293	0.04	0.0684
0.0	0.0	0.0	21980.9372	6523.1401	NaN	NaN	0.2288	0.0453	0.7016	0.0125	0.1316	0.0407	0.0684
0.0	0.0	0.0	25620.9372	5571.1401	NaN	NaN	0.1786	0.046	0.7009	0.0126	0.1314	0.0408	0.0683
0.0	0.0	0.0	26722.9372	4654.1401	NaN	NaN	0.1483	0.0475	0.6927	0.0127	0.136	0.0415	0.0695
0.0	0.0	0.0	27079.9372	7368.1401	NaN	NaN	0.2139	0.0465	0.6983	0.0127	0.1334	0.0406	0.0685
0.0	0.0	0.0	29370.9372	7242.1401	NaN	NaN	0.1978	0.0465	0.6964	0.0129	0.1347	0.0405	0.069
0.0	0.0	0.0	25836.9372	6707.1401	NaN	NaN	0.2061	0.0466	0.7016	0.0125	0.1318	0.0404	0.0671
0.0	0.0	0.0	25971.9372	6481.1401	NaN	NaN	0.1997	0.0462	0.7021	0.0125	0.1312	0.0403	0.0677
0.0	0.0	0.0	22910.9372	3354.1401	NaN	NaN	0.1277	0.0461	0.71	0.0123	0.1261	0.0399	0.0657
0.0	0.0	0.0	31444.9372	10779.1401	NaN	NaN	0.2553	0.0432	0.7176	0.0124	0.1221	0.0384	0.0664
0.0	0.0	0.0	25594.9372	8270.1401	NaN	NaN	0.2442	0.0441	0.7151	0.0122	0.1237	0.039	0.0658
0.0	0.0	0.0	24055.9372	4381.1401	NaN	NaN	0.1541	0.043	0.7229	0.0118	0.1191	0.0387	0.0646
0.0	0.0	0.0	31875.9372	5104.1401	NaN	NaN	0.138	0.0421	0.7221	0.0119	0.1193	0.0388	0.0659
0.0	0.0	0.0	30288.9372	2923.1401	NaN	NaN	0.088	0.0401	0.7306	0.0118	0.1143	0.0381	0.0651
0.0	0.0	0.0	28155.9372	6455.1401	NaN	NaN	0.1865	0.0393	0.731	0.0117	0.114	0.0384	0.0657
0.0	0.0	0.0	21261.9372	9146.1401	NaN	NaN	0.3008	0.0383	0.7239	0.0118	0.1182	0.0386	0.0692
0.0	0.0	0.0	18836.9372	9819.1401	NaN	NaN	0.3427	0.0382	0.727	0.0117	0.1157	0.0389	0.0685
0.0	0.0	0.0	19752.9372	8677.1401	NaN	NaN	0.3052	0.0387	0.7262	0.0115	0.1156	0.0391	0.0688
0.0	0.0	0.0	23641.9372	10621.1401	NaN	NaN	0.31	0.0383	0.7277	0.0116	0.114	0.0387	0.0697
0.0	0.0	0.0	18872.9372	7882.1401	NaN	NaN	0.2946	0.0389	0.7281	0.0116	0.1133	0.0388	0.0694
0.0	0.0	0.0	17750.9372	5365.1401	NaN	NaN	0.2321	0.0384	0.731	0.0115	0.1112	0.0384	0.0694
0.0	0.0	0.0	18647.9372	5545.1401	NaN	NaN	0.2292	0.0364	0.7294	0.0117	0.1121	0.0384	0.0719
0.0	0.0	0.0	19310.9372	11797.1401	NaN	NaN	0.3792	0.0339	0.7369	0.0116	0.1084	0.038	0.0712
0.0	0.0	0.0	23760.9372	5350.1401	NaN	NaN	0.1838	0.0335	0.7379	0.0116	0.1081	0.0381	0.0709
0.0	0.0	0.0	25739.9372	4481.1401	NaN	NaN	0.1483	0.0318	0.7447	0.0115	0.1045	0.0376	0.07
0.0	0.0	0.0	20103.9372	7495.1401	NaN	NaN	0.2716	0.0308	0.7478	0.0116	0.1031	0.0374	0.0692
0.0	0.0	0.0	19505.9372	8437.1401	NaN	NaN	0.3019	0.0297	0.752	0.0115	0.1013	0.0372	0.0683
0.0	0.0	0.0	22617.9372	9692.1401	NaN	NaN	0.3	0.0287	0.7549	0.0116	0.0997	0.0371	0.0681
0.0	0.0	0.0	21198.9372	6708.1401	NaN	NaN	0.2404	0.0284	0.7533	0.0117	0.1008	0.037	0.0688
0.0	0.0	0.0	23387.9372	11733.1401	NaN	NaN	0.3341	0.0279	0.7547	0.0118	0.0999	0.0371	0.0686
0.0	0.0	0.0	17432.9372	9171.1401	NaN	NaN	0.3447	0.0283	0.7502	0.0118	0.1027	0.0375	0.0695
0.0	0.0	0.0	20996.9372	9947.1401	NaN	NaN	0.3215	0.0279	0.7496	0.0118	0.1026	0.0375	0.0705
0.0	0.0	0.0	21870.9372	6079.1401	NaN	NaN	0.2175	0.0279	0.7498	0.0117	0.1029	0.0373	0.0704
0.0	0.0	0.0	24346.9372	7040.1401	NaN	NaN	0.2243	0.027	0.7545	0.0117	0.0999	0.0366	0.0703
0.0	0.0	0.0	18718.9372	11014.1401	NaN	NaN	0.3704	0.0275	0.7544	0.0116	0.1007	0.0365	0.0693
0.0	0.0	0.0	21299.9372	9200.1401	NaN	NaN	0.3016	0.0273	0.7588	0.0115	0.099	0.0358	0.0676
0.0	0.0	0.0	19014.9372	4816.1401	NaN	NaN	0.2021	0.0281	0.7582	0.0114	0.1007	0.0356	0.0661
0.0	0.0	0.0	21287.9372	8307.1401	NaN	NaN	0.2807	0.0278	0.7632	0.0112	0.0987	0.0346	0.0645
0.0	0.0	0.0	19365.9372	7771.1401	NaN	NaN	0.2864	0.0284	0.7606	0.0112	0.1011	0.0346	0.064
0.0	0.0	0.0	20687.9372	8522.1401	NaN	NaN	0.2918	0.0288	0.7659	0.0108	0.0994	0.0343	0.0608
0.0	0.0	0.0	20473.9372	9445.1401	NaN	NaN	0.3157	0.0301	0.7652	0.0105	0.1013	0.0342	0.0587
0.0	0.0	0.0	19908.9372	8740.1401	NaN	NaN	0.3051	0.0306	0.7684	0.01	0.1007	0.034	0.0562
0.0	0.0	0.0	18303.9372	8165.1401	NaN	NaN	0.3085	0.0314	0.7644	0.0097	0.1037	0.0348	0.056
0.0	0.0	0.0	23069.9372	13308.1401	NaN	NaN	0.3658	0.031	0.7646	0.0093	0.1041	0.0346	0.0564
0.0	0.0	0.0	23478.9372	8255.1401	NaN	NaN	0.2601	0.0319	0.7605	0.0091	0.1064	0.0352	0.0569
0.0	0.0	0.0	21045.9372	9280.1401	NaN	NaN	0.306	0.0329	0.7571	0.0087	0.1073	0.0357	0.0582
0.0	0.0	0.0	17154.9372	9496.1401	NaN	NaN	0.3563	0.0335	0.7523	0.0086	0.1084	0.0362	0.061
0.0	0.0	0.0	19536.9372	6161.1401	NaN	NaN	0.2398	0.0334	0.7502	0.0084	0.1081	0.036	0.0639
0.0	0.0	0.0	20955.9372	5743.1401	NaN	NaN	0.2151	0.0342	0.7462	0.0083	0.1083	0.0364	0.0667
0.0	0.0	0.0	26239.9372	6990.1401	NaN	NaN	0.2104	0.034	0.7458	0.0082	0.1065	0.0356	0.0699
0.0	0.0	0.0	23953.9372	6730.1401	NaN	NaN	0.2193	0.0331	0.7496	0.0081	0.103	0.035	0.0711
0.0	0.0	0.0	20335.9372	5108.1401	NaN	NaN	0.2008	0.0334	0.7449	0.0081	0.1031	0.0356	0.075
0.0	0.0	0.0	18726.9372	5626.1401	NaN	NaN	0.231	0.034	0.736	0.0081	0.1039	0.0362	0.0818
0.0	0.0	0.0	22180.9372	8881.1401	NaN	NaN	0.2859	0.0337	0.7319	0.0081	0.1038	0.0359	0.0865
0.0	0.0	0.0	18166.9372	4493.1401	NaN	NaN	0.1983	0.0355	0.7215	0.0081	0.1066	0.0365	0.0918
0.0	0.0	0.0	23595.9372	6191.1401	NaN	NaN	0.2078	0.0357	0.7187	0.0081	0.105	0.0354	0.097
0.0	0.0	0.0	18993.9372	7334.1401	NaN	NaN	0.2786	0.036	0.7164	0.0083	0.1049	0.0346	0.0998
0.0	0.0	0.0	23173.9372	7626.1401	NaN	NaN	0.2476	0.0373	0.7066	0.0084	0.1071	0.0355	0.105
0.0	0.0	0.0	19494.9372	10309.1401	NaN	NaN	0.3459	0.0425	0.6875	0.0084	0.1107	0.0363	0.1146
0.0	0.0	0.0	20159.9372	13535.1401	NaN	NaN	0.4017	0.0396	0.6947	0.0088	0.1033	0.0337	0.1199
0.0	0.0	0.0	20283.9372	8231.1401	NaN	NaN	0.2887	0.0393	0.6922	0.0093	0.0985	0.0323	0.1284
0.0	0.0	0.0	23070.9372	7398.1401	NaN	NaN	0.2428	0.037	0.698	0.0095	0.0947	0.0312	0.1296
0.0	0.0	0.0	17898.9372	7912.1401	NaN	NaN	0.3065	0.0374	0.6892	0.0099	0.0953	0.0315	0.1367
0.0	0.0	0.0	19056.9372	8442.1401	NaN	NaN	0.307	0.0362	0.6816	0.0103	0.0957	0.0316	0.1446
0.0	0.0	0.0	18527.9372	9632.1401	NaN	NaN	0.342	0.036	0.6639	0.0109	0.0971	0.032	0.1602
0.0	0.0	0.0	23315.9372	7900.1401	NaN	NaN	0.2531	0.0336	0.648	0.012	0.0999	0.0324	0.1742
0.0	0.0	0.0	27059.9372	4993.1401	NaN	NaN	0.1558	0.034	0.6224	0.0128	0.1017	0.0329	0.1962
0.0	0.0	0.0	28638.9372	5606.1401	NaN	NaN	0.1637	0.0327	0.6084	0.0141	0.1049	0.0323	0.2077
0.0	0.0	0.0	27516.9372	6090.1401	NaN	NaN	0.1812	0.0335	0.5925	0.0149	0.1027	0.0311	0.2253
0.0	0.0	0.0	31012.9372	4246.1401	NaN	NaN	0.1204	0.0312	0.5771	0.017	0.1015	0.0323	0.2409
0.0	0.0	0.0	25640.9372	6799.1401	NaN	NaN	0.2096	0.029	0.4965	0.0222	0.0896	0.0404	0.3222
0.0	0.0	0.0	31778.9372	5408.1401	NaN	NaN	0.1454	0.0279	0.4828	0.0228	0.0851	0.0414	0.34
0.0	0.0	0.0	27657.9372	8288.1401	NaN	NaN	0.2306	0.0284	0.4932	0.0234	0.0837	0.0407	0.3307
0.0	0.0	0.0	25995.9372	4663.1401	NaN	NaN	0.1521	0.0273	0.5125	0.024	0.0871	0.0418	0.3072
0.0	0.0	0.0	32077.9372	4664.1401	NaN	NaN	0.1269	0.0288	0.5291	0.0235	0.0843	0.0409	0.2935
0.0	0.0	0.0	27380.9372	5480.1401	NaN	NaN	0.1668	0.027	0.5526	0.024	0.0885	0.0412	0.2667
0.0	0.0	0.0	27919.9372	6690.1401	NaN	NaN	0.1933	0.0286	0.5673	0.0232	0.0866	0.0404	0.2538
0.0	0.0	0.0	28648.9372	9280.1401	NaN	NaN	0.2447	0.0276	0.5922	0.023	0.0883	0.0399	0.229
0.0	0.0	0.0	29090.9372	6707.1401	NaN	NaN	0.1874	0.0282	0.6047	0.0223	0.0857	0.0393	0.2198
0.0	0.0	0.0	30278.9372	4504.1401	NaN	NaN	0.1295	0.0283	0.6212	0.0218	0.0852	0.0393	0.2042
0.0	0.0	0.0	28337.9372	6326.1401	NaN	NaN	0.1825	0.029	0.6266	0.0212	0.083	0.0387	0.2014
0.0	0.0	0.0	31298.9372	5700.1401	NaN	NaN	0.1541	0.0285	0.6392	0.0211	0.0817	0.0391	0.1904
0.0	0.0	0.0	35407.9372	2893.1401	NaN	NaN	0.0755	0.0288	0.647	0.0204	0.078	0.0389	0.1868
0.0	0.0	0.0	26303.9372	6618.1401	NaN	NaN	0.201	0.0286	0.6563	0.0205	0.0773	0.039	0.1783
0.0	0.0	0.0	30642.9372	8441.1401	NaN	NaN	0.216	0.0282	0.6664	0.02	0.0726	0.0386	0.1741
0.0	0.0	0.0	26419.9372	5605.1401	NaN	NaN	0.175	0.0279	0.6722	0.0202	0.0716	0.0382	0.1698
0.0	0.0	0.0	30077.9372	6767.1401	NaN	NaN	0.1837	0.0271	0.6751	0.0203	0.0684	0.0383	0.1708
0.0	0.0	0.0	29010.9372	4025.1401	NaN	NaN	0.1218	0.0272	0.6769	0.0206	0.0673	0.0375	0.1705
0.0	0.0	0.0	26057.9372	6212.1401	NaN	NaN	0.1925	0.0263	0.6826	0.0207	0.0643	0.0375	0.1687
0.0	0.0	0.0	28773.9372	5919.1401	NaN	NaN	0.1706	0.0265	0.6811	0.0206	0.0633	0.0375	0.171
0.0	0.0	0.0	26126.9372	5992.1401	NaN	NaN	0.1866	0.0263	0.6843	0.0204	0.0618	0.0373	0.1699
0.0	0.0	0.0	25331.9372	6123.1401	NaN	NaN	0.1947	0.0265	0.6849	0.0201	0.0605	0.0382	0.1699
0.0	0.0	0.0	26597.9372	7869.1401	NaN	NaN	0.2283	0.0269	0.6819	0.0196	0.0599	0.038	0.1737
0.0	0.0	0.0	24922.9372	6542.1401	NaN	NaN	0.2079	0.0269	0.6883	0.0192	0.0589	0.0383	0.1685
0.0	0.0	0.0	26548.9372	6223.1401	NaN	NaN	0.1899	0.0272	0.692	0.0187	0.058	0.0386	0.1656
0.0	0.0	0.0	29208.9372	5132.1401	NaN	NaN	0.1494	0.0273	0.6966	0.0183	0.0567	0.0387	0.1624
0.0	0.0	0.0	25580.9372	3877.1401	NaN	NaN	0.1316	0.0275	0.6994	0.0179	0.0556	0.0392	0.1603
0.0	0.0	0.0	29740.9372	5583.1401	NaN	NaN	0.1581	0.0277	0.7004	0.0176	0.0545	0.0397	0.1602
0.0	0.0	0.0	29817.9372	7149.1401	NaN	NaN	0.1934	0.0279	0.7015	0.0174	0.0543	0.0398	0.1591
0.0	0.0	0.0	30865.9372	7908.1401	NaN	NaN	0.204	0.0276	0.7061	0.0175	0.0541	0.0402	0.1545
0.0	0.0	0.0	26861.9372	9346.1401	NaN	NaN	0.2581	0.0275	0.7113	0.0176	0.0531	0.0403	0.1502
0.0	0.0	0.0	26207.9372	1938.1401	NaN	NaN	0.0689	0.0271	0.716	0.0175	0.0514	0.0402	0.1479
0.0	0.0	0.0	25931.9372	4366.1401	NaN	NaN	0.1441	0.0272	0.7138	0.0176	0.0503	0.0401	0.151
0.0	0.0	0.0	27000.9372	7961.1401	NaN	NaN	0.2277	0.0276	0.708	0.0179	0.0503	0.04	0.1562
0.0	0.0	0.0	26981.9372	7508.1401	NaN	NaN	0.2177	0.0277	0.7029	0.0182	0.0502	0.0401	0.1608
0.0	0.0	0.0	27190.9372	4675.1401	NaN	NaN	0.1467	0.0278	0.6953	0.0185	0.051	0.0402	0.1673
0.0	0.0	0.0	27605.9372	8113.1401	NaN	NaN	0.2271	0.0276	0.6889	0.0189	0.0518	0.0397	0.173
0.0	0.0	0.0	25881.9372	3205.1401	NaN	NaN	0.1102	0.0277	0.6804	0.0193	0.0529	0.0402	0.1795
0.0	0.0	0.0	29159.9372	6583.1401	NaN	NaN	0.1842	0.0278	0.6691	0.0195	0.0548	0.0399	0.1888
0.0	0.0	0.0	33017.9372	6864.1401	NaN	NaN	0.1721	0.028	0.6627	0.02	0.0572	0.0399	0.1922
0.0	0.0	0.0	30230.9372	5349.1401	NaN	NaN	0.1503	0.0281	0.6572	0.0201	0.0588	0.0406	0.1952
0.0	0.0	0.0	38704.9372	6770.1401	NaN	NaN	0.1489	0.0285	0.6494	0.0199	0.0603	0.0407	0.2011
0.0	0.0	0.0	26488.9372	7688.1401	NaN	NaN	0.225	0.0289	0.6415	0.0201	0.0638	0.0406	0.2052
0.0	0.0	0.0	26375.9372	3813.1401	NaN	NaN	0.1263	0.0293	0.6324	0.0201	0.0657	0.0414	0.2111
0.0	0.0	0.0	28066.9372	3652.1401	NaN	NaN	0.1151	0.0302	0.6216	0.0199	0.0693	0.0411	0.2177
0.0	0.0	0.0	30388.9372	2786.1401	NaN	NaN	0.084	0.0298	0.6133	0.0203	0.0721	0.0409	0.2237
0.0	0.0	0.0	26013.9372	3446.1401	NaN	NaN	0.117	0.0314	0.6032	0.02	0.0743	0.0416	0.2296
0.0	0.0	0.0	28117.9372	6177.1401	NaN	NaN	0.1801	0.031	0.5979	0.02	0.0769	0.0411	0.2331
0.0	0.0	0.0	25248.9372	7447.1401	NaN	NaN	0.2278	0.0319	0.5918	0.0199	0.0784	0.0413	0.2367
0.0	0.0	0.0	30630.9372	4295.1401	NaN	NaN	0.123	0.0311	0.5932	0.0197	0.0801	0.0415	0.2344
0.0	0.0	0.0	23485.9372	4698.1401	NaN	NaN	0.1667	0.0324	0.5907	0.0194	0.0817	0.0414	0.2345
0.0	0.0	0.0	30646.9372	2503.1401	NaN	NaN	0.0755	0.0318	0.5944	0.0195	0.0825	0.0414	0.2304
0.0	0.0	0.0	25827.9372	1938.1401	NaN	NaN	0.0698	0.0331	0.5855	0.0192	0.0835	0.0417	0.2371
0.0	0.0	0.0	29950.9372	7839.1401	NaN	NaN	0.2074	0.0321	0.5877	0.0194	0.0847	0.0413	0.2348
0.0	0.0	0.0	25219.9372	6626.1401	NaN	NaN	0.2081	0.0342	0.5816	0.0191	0.086	0.0419	0.2373
0.0	0.0	0.0	28537.9372	6689.1401	NaN	NaN	0.1899	0.0337	0.5812	0.0194	0.0872	0.0421	0.2364
0.0	0.0	0.0	29592.9372	5812.1401	NaN	NaN	0.1642	0.0353	0.5704	0.0192	0.0875	0.042	0.2455
0.0	0.0	0.0	29202.9372	6413.1401	NaN	NaN	0.1801	0.0354	0.5716	0.0198	0.0895	0.0415	0.2423
0.0	0.0	0.0	26851.9372	1210.1401	NaN	NaN	0.0431	0.0371	0.5587	0.0197	0.0905	0.0426	0.2514
0.0	0.0	0.0	31758.9372	6836.1401	NaN	NaN	0.1771	0.0361	0.5486	0.0205	0.0924	0.0412	0.2612
0.0	0.0	0.0	26437.9372	6693.1401	NaN	NaN	0.202	0.0365	0.5432	0.0211	0.0939	0.0409	0.2643
0.0	0.0	0.0	22661.9372	5176.1401	NaN	NaN	0.1859	0.0366	0.5342	0.0219	0.0965	0.0404	0.2702
0.0	0.0	0.0	28417.9372	3273.1401	NaN	NaN	0.1033	0.0365	0.5163	0.023	0.0982	0.0396	0.2864
0.0	0.0	0.0	31655.9372	6153.1401	NaN	NaN	0.1627	0.0354	0.4964	0.0246	0.1021	0.0382	0.3034
0.0	0.0	0.0	29812.9372	5805.1401	NaN	NaN	0.163	0.0355	0.4739	0.0263	0.1059	0.0377	0.3207
0.0	0.0	0.0	28339.9372	3832.1401	NaN	NaN	0.1191	0.0352	0.44	0.028	0.1114	0.0364	0.349
0.0	0.0	0.0	29487.9372	5963.1401	NaN	NaN	0.1682	0.0347	0.4101	0.0303	0.1164	0.035	0.3735
0.0	0.0	0.0	26923.9372	4322.1401	NaN	NaN	0.1383	0.0344	0.3782	0.032	0.1206	0.0343	0.4004
0.0	0.0	0.0	26376.9372	4240.1401	NaN	NaN	0.1385	0.0337	0.3482	0.0338	0.1237	0.0336	0.4271
0.0	0.0	0.0	21850.9372	2234.1401	NaN	NaN	0.0928	0.0327	0.3221	0.0348	0.1262	0.0331	0.4511
0.0	0.0	0.0	25052.9372	5652.1401	NaN	NaN	0.1841	0.0315	0.3083	0.0364	0.1284	0.0326	0.4628
0.0	0.0	0.0	27826.9372	3549.1401	NaN	NaN	0.1131	0.0309	0.2928	0.037	0.1279	0.0324	0.479
0.0	0.0	0.0	29102.9372	2934.1401	NaN	NaN	0.0916	0.0301	0.2824	0.0379	0.1275	0.0321	0.49
0.0	0.0	0.0	28743.9372	4396.1401	NaN	NaN	0.1327	0.031	0.2614	0.0397	0.1228	0.0309	0.5141
0.0	0.0	0.0	30008.9372	8964.1401	NaN	NaN	0.23	0.0349	0.2204	0.0461	0.108	0.0276	0.563
0.0	0.0	0.0	33761.9372	4624.1401	NaN	NaN	0.1205	0.0383	0.2056	0.0509	0.1062	0.0274	0.5715
0.0	0.0	0.0	25067.9372	4793.1401	NaN	NaN	0.1605	0.0415	0.2079	0.0528	0.1076	0.0275	0.5626
0.0	0.0	0.0	26610.9372	6442.1401	NaN	NaN	0.1949	0.0436	0.2075	0.0539	0.1062	0.0276	0.5613
0.0	0.0	0.0	28514.9372	4882.1401	NaN	NaN	0.1462	0.0435	0.2074	0.0549	0.1058	0.0274	0.5609
0.0	0.0	0.0	29711.9372	3695.1401	NaN	NaN	0.1106	0.045	0.2085	0.0554	0.1066	0.0275	0.557
0.0	0.0	0.0	26202.9372	6508.1401	NaN	NaN	0.199	0.0454	0.2074	0.0553	0.107	0.0274	0.5575
0.0	0.0	0.0	28407.9372	2347.1401	NaN	NaN	0.0763	0.0451	0.2104	0.0564	0.1079	0.0275	0.5528
0.0	0.0	0.0	23417.9372	4482.1401	NaN	NaN	0.1606	0.0449	0.2104	0.0563	0.1079	0.0275	0.5528
0.0	0.0	0.0	23442.9372	4296.1401	NaN	NaN	0.1549	0.045	0.2133	0.0562	0.1087	0.0275	0.5493
0.0	0.0	0.0	28523.9372	6297.1401	NaN	NaN	0.1808	0.0441	0.2148	0.0565	0.1098	0.0277	0.547
0.0	0.0	0.0	28251.9372	3897.1401	NaN	NaN	0.1212	0.0444	0.2162	0.0566	0.1106	0.0279	0.5443
0.0	0.0	0.0	27742.9372	8555.1401	NaN	NaN	0.2357	0.0452	0.2183	0.0572	0.112	0.0279	0.5393
0.0	0.0	0.0	24348.9372	5106.1401	NaN	NaN	0.1734	0.0469	0.2204	0.0585	0.1144	0.028	0.5318
0.0	0.0	0.0	29246.9372	3319.1401	NaN	NaN	0.1019	0.0477	0.2209	0.0594	0.1165	0.0281	0.5274
0.0	0.0	0.0	24037.9372	6907.1401	NaN	NaN	0.2232	0.0503	0.221	0.0603	0.1181	0.028	0.5223
0.0	0.0	0.0	24628.9372	7942.1401	NaN	NaN	0.2438	0.053	0.2217	0.0618	0.1202	0.0278	0.5155
0.0	0.0	0.0	27298.9372	2088.1401	NaN	NaN	0.0711	0.0582	0.2198	0.0624	0.1222	0.0276	0.5098
0.0	0.0	0.0	27388.9372	2729.1401	NaN	NaN	0.0906	0.0602	0.2196	0.0628	0.1237	0.0274	0.5064
0.0	0.0	0.0	29905.9372	6535.1401	NaN	NaN	0.1793	0.0625	0.2205	0.0638	0.1267	0.0271	0.4995
0.0	0.0	0.0	27707.9372	3499.1401	NaN	NaN	0.1121	0.0641	0.2222	0.0657	0.1292	0.0265	0.4923
0.0	0.0	0.0	23841.9372	3512.1401	NaN	NaN	0.1284	0.0699	0.2237	0.0669	0.1318	0.0257	0.4821
0.0	0.0	0.0	24203.9372	5709.1401	NaN	NaN	0.1909	0.073	0.2275	0.0691	0.1348	0.0251	0.4705
0.0	0.0	0.0	26928.9372	1522.1401	NaN	NaN	0.0535	0.0753	0.234	0.0728	0.1375	0.0245	0.456
0.0	0.0	0.0	25941.9372	4699.1401	NaN	NaN	0.1534	0.0754	0.2407	0.0759	0.1373	0.0234	0.4472
0.0	0.0	0.0	26597.9372	4360.1401	NaN	NaN	0.1408	0.0762	0.2506	0.0803	0.1398	0.0225	0.4307
0.0	0.0	0.0	28471.9372	5651.1401	NaN	NaN	0.1656	0.0771	0.2584	0.0845	0.1406	0.0218	0.4177
0.0	0.0	0.0	25184.9372	4994.1401	NaN	NaN	0.1655	0.0795	0.2649	0.0874	0.1416	0.0211	0.4055
0.0	0.0	0.0	29024.9372	2458.1401	NaN	NaN	0.0781	0.0832	0.273	0.0893	0.1445	0.0207	0.3894
0.0	0.0	0.0	27855.9372	5689.1401	NaN	NaN	0.1696	0.084	0.2838	0.0913	0.1484	0.0203	0.3723
0.0	0.0	0.0	30221.9372	1198.1401	NaN	NaN	0.0381	0.0844	0.2931	0.0925	0.153	0.02	0.3569
0.0	0.0	0.0	26695.9372	6484.1401	NaN	NaN	0.1954	0.0848	0.301	0.0929	0.1572	0.0199	0.3442
0.0	0.0	0.0	26541.9372	6464.1401	NaN	NaN	0.1958	0.0846	0.3106	0.0943	0.1612	0.0197	0.3297
0.0	0.0	0.0	25817.9372	2916.1401	NaN	NaN	0.1015	0.0867	0.319	0.0941	0.1644	0.0196	0.3162
0.0	0.0	0.0	28218.9372	7634.1401	NaN	NaN	0.2129	0.0857	0.3287	0.0943	0.1664	0.0195	0.3055
0.0	0.0	0.0	26084.9372	7465.1401	NaN	NaN	0.2225	0.0889	0.336	0.0933	0.1713	0.0195	0.2911
0.0	0.0	0.0	26335.9372	2779.1401	NaN	NaN	0.0955	0.092	0.3459	0.0913	0.1755	0.0193	0.2761
0.0	0.0	0.0	29196.9372	5378.1401	NaN	NaN	0.1555	0.0938	0.3525	0.0888	0.1811	0.0192	0.2646
0.0	0.0	0.0	26573.9372	7608.1401	NaN	NaN	0.2226	0.0974	0.3605	0.0866	0.1868	0.019	0.2497
0.0	0.0	0.0	26465.9372	8233.1401	NaN	NaN	0.2373	0.0998	0.3648	0.0846	0.1918	0.019	0.24
0.0	0.0	0.0	25160.9372	4463.1401	NaN	NaN	0.1507	0.1023	0.3671	0.0827	0.1954	0.0192	0.2334
0.0	0.0	0.0	28572.9372	5399.1401	NaN	NaN	0.1589	0.1016	0.371	0.0829	0.1948	0.0191	0.2306
0.0	0.0	0.0	28823.9372	4218.1401	NaN	NaN	0.1277	0.1024	0.372	0.0828	0.1954	0.0192	0.2282
0.0	0.0	0.0	27485.9372	2817.1401	NaN	NaN	0.093	0.101	0.3741	0.0834	0.1923	0.0191	0.2301
0.0	0.0	0.0	28808.9372	3841.1401	NaN	NaN	0.1176	0.0994	0.3747	0.0832	0.1904	0.019	0.2333
0.0	0.0	0.0	27747.9372	4234.1401	NaN	NaN	0.1324	0.0972	0.3774	0.0834	0.1883	0.019	0.2348
0.0	0.0	0.0	24068.9372	4877.1401	NaN	NaN	0.1685	0.0965	0.3764	0.0828	0.188	0.019	0.2373
0.0	0.0	0.0	31014.9372	4051.1401	NaN	NaN	0.1155	0.0951	0.3777	0.0822	0.1872	0.0189	0.2389
0.0	0.0	0.0	27736.9372	1074.1401	NaN	NaN	0.0373	0.0945	0.3774	0.0811	0.1884	0.019	0.2396
0.0	0.0	0.0	27583.9372	6734.1401	NaN	NaN	0.1962	0.0925	0.3784	0.0811	0.1897	0.0188	0.2396
0.0	0.0	0.0	26327.9372	5413.1401	NaN	NaN	0.1705	0.0919	0.3769	0.0802	0.1925	0.0186	0.24
0.0	0.0	0.0	22197.9372	6883.1401	NaN	NaN	0.2367	0.0868	0.3812	0.0805	0.1909	0.0183	0.2424
0.0	0.0	0.0	28602.9372	4200.1401	NaN	NaN	0.128	0.0846	0.3842	0.08	0.1903	0.018	0.2429
0.0	0.0	0.0	25751.9372	5601.1401	NaN	NaN	0.1786	0.0812	0.3891	0.0801	0.1884	0.0178	0.2434
0.0	0.0	0.0	30576.9372	4273.1401	NaN	NaN	0.1226	0.0776	0.397	0.0806	0.1862	0.0176	0.2411
0.0	0.0	0.0	29712.9372	3956.1401	NaN	NaN	0.1175	0.0765	0.3972	0.0799	0.1851	0.0175	0.2438
0.0	0.0	0.0	26880.9372	6654.1401	NaN	NaN	0.1984	0.0726	0.4044	0.0806	0.1823	0.0175	0.2427
0.0	0.0	0.0	24751.9372	5108.1401	NaN	NaN	0.1711	0.072	0.4062	0.0802	0.1831	0.0176	0.241
0.0	0.0	0.0	29403.9372	3847.1401	NaN	NaN	0.1157	0.0683	0.414	0.081	0.1757	0.0175	0.2435
0.0	0.0	0.0	28020.9372	5389.1401	NaN	NaN	0.1613	0.0671	0.4155	0.0811	0.1756	0.0175	0.2432
0.0	0.0	0.0	26567.9372	2354.1401	NaN	NaN	0.0814	0.066	0.4195	0.0812	0.1743	0.0174	0.2416
0.0	0.0	0.0	24738.9372	4263.1401	NaN	NaN	0.147	0.0654	0.4201	0.081	0.1727	0.0174	0.2434
0.0	0.0	0.0	25208.9372	6766.1401	NaN	NaN	0.2116	0.0636	0.4214	0.0811	0.1701	0.0174	0.2464
0.0	0.0	0.0	28039.9372	5043.1401	NaN	NaN	0.1524	0.0629	0.4209	0.081	0.1682	0.0174	0.2496
0.0	0.0	0.0	25533.9372	2575.1401	NaN	NaN	0.0916	0.0626	0.4184	0.0812	0.1649	0.0175	0.2555
0.0	0.0	0.0	31527.9372	6503.1401	NaN	NaN	0.171	0.0606	0.4168	0.0821	0.1586	0.0177	0.2641
0.0	0.0	0.0	30551.9372	6771.1401	NaN	NaN	0.1814	0.0587	0.413	0.0837	0.1526	0.0181	0.2738
0.0	0.0	0.0	23617.9372	8633.1401	NaN	NaN	0.2677	0.0572	0.4032	0.0856	0.1486	0.0186	0.2867
0.0	0.0	0.0	22664.9372	6957.1401	NaN	NaN	0.2349	0.0561	0.393	0.0861	0.1436	0.0191	0.302
0.0	0.0	0.0	19870.9372	7129.1401	NaN	NaN	0.264	0.0542	0.3872	0.0876	0.1364	0.0195	0.3152
0.0	0.0	0.0	24245.9372	7672.1401	NaN	NaN	0.2404	0.0522	0.3784	0.0881	0.1311	0.02	0.3301
0.0	0.0	0.0	24732.9372	8312.1401	NaN	NaN	0.2515	0.052	0.3708	0.0862	0.1303	0.0205	0.3403
0.0	0.0	0.0	18589.9372	8435.1401	NaN	NaN	0.3121	0.0539	0.3724	0.0842	0.1351	0.0205	0.3339
0.0	0.0	0.0	25504.9372	6820.1401	NaN	NaN	0.211	0.0556	0.372	0.0805	0.1392	0.0206	0.332
0.0	0.0	0.0	23262.9372	9408.1401	NaN	NaN	0.288	0.0575	0.3776	0.0788	0.1451	0.0206	0.3204
0.0	0.0	0.0	22723.9372	6983.1401	NaN	NaN	0.2351	0.0603	0.3753	0.0769	0.153	0.0208	0.3137
0.0	0.0	0.0	21053.9372	10228.1401	NaN	NaN	0.327	0.0644	0.3719	0.0743	0.1641	0.0209	0.3044
0.0	0.0	0.0	16597.9372	6956.1401	NaN	NaN	0.2953	0.0698	0.3719	0.0732	0.1799	0.0209	0.2843
0.0	0.0	0.0	15867.9372	7638.1401	NaN	NaN	0.3249	0.0778	0.3687	0.0715	0.1966	0.0207	0.2646
0.0	0.0	0.0	17337.9372	11853.1401	NaN	NaN	0.4061	0.0818	0.3661	0.0698	0.2098	0.0206	0.2519
0.0	0.0	0.0	15758.9372	7812.1401	NaN	NaN	0.3314	0.0845	0.3633	0.0674	0.2208	0.0206	0.2435
0.0	0.0	0.0	22984.9372	7758.1401	NaN	NaN	0.2524	0.0848	0.3624	0.0654	0.2248	0.0205	0.2421
0.0	0.0	0.0	28111.9372	9538.1401	NaN	NaN	0.2533	0.0846	0.3623	0.0636	0.2271	0.0205	0.242
0.0	0.0	0.0	20609.9372	7680.1401	NaN	NaN	0.2715	0.0855	0.3631	0.0632	0.2323	0.0205	0.2355
0.0	0.0	0.0	19654.9372	8093.1401	NaN	NaN	0.2917	0.0882	0.3602	0.0621	0.2351	0.0204	0.234
0.0	0.0	0.0	19545.9372	5812.1401	NaN	NaN	0.2292	0.0893	0.3613	0.0619	0.2346	0.0203	0.2328
0.0	0.0	0.0	18590.9372	9889.1401	NaN	NaN	0.3472	0.0894	0.365	0.0629	0.2344	0.0199	0.2284
0.0	0.0	0.0	22124.9372	8507.1401	NaN	NaN	0.2777	0.0892	0.3699	0.063	0.2332	0.0195	0.2252
0.0	0.0	0.0	18785.9372	7560.1401	NaN	NaN	0.287	0.0891	0.3751	0.0625	0.2316	0.0192	0.2225
0.0	0.0	0.0	21722.9372	6724.1401	NaN	NaN	0.2364	0.0853	0.3846	0.0631	0.2263	0.0191	0.2217
0.0	0.0	0.0	21197.9372	5513.1401	NaN	NaN	0.2064	0.0846	0.3885	0.0625	0.2204	0.019	0.225
0.0	0.0	0.0	18033.9372	9435.1401	NaN	NaN	0.3435	0.0822	0.3904	0.0635	0.2188	0.019	0.2261
0.0	0.0	0.0	15422.9372	9620.1401	NaN	NaN	0.3841	0.0831	0.3891	0.0636	0.2186	0.0192	0.2264
0.0	0.0	0.0	15236.9372	6845.1401	NaN	NaN	0.31	0.0814	0.3941	0.0658	0.2147	0.0189	0.225
0.0	0.0	0.0	24643.9372	5759.1401	NaN	NaN	0.1894	0.0801	0.3978	0.0672	0.2095	0.0185	0.2269
0.0	0.0	0.0	16492.9372	9461.1401	NaN	NaN	0.3645	0.0794	0.3994	0.0678	0.2066	0.0184	0.2284
0.0	0.0	0.0	16808.9372	7082.1401	NaN	NaN	0.2964	0.0774	0.4039	0.0688	0.2016	0.0183	0.23
0.0	0.0	0.0	21097.9372	7115.1401	NaN	NaN	0.2522	0.0769	0.407	0.0691	0.1921	0.0181	0.2367
0.0	0.0	0.0	20097.9372	8238.1401	NaN	NaN	0.2907	0.0725	0.417	0.0723	0.1839	0.0177	0.2366
0.0	0.0	0.0	18337.9372	7867.1401	NaN	NaN	0.3002	0.0712	0.4164	0.0747	0.1761	0.0171	0.2444
0.0	0.0	0.0	16116.9372	10354.1401	NaN	NaN	0.3911	0.0704	0.4149	0.076	0.1673	0.0164	0.2549
0.0	0.0	0.0	20274.9372	6523.1401	NaN	NaN	0.2434	0.0678	0.4111	0.0805	0.1699	0.0164	0.2543
0.0	0.0	0.0	25883.9372	5145.1401	NaN	NaN	0.1658	0.0681	0.397	0.0858	0.1703	0.0161	0.2627
0.0	0.0	0.0	30257.9372	4327.1401	NaN	NaN	0.1251	0.0716	0.3801	0.0897	0.1702	0.0158	0.2726
0.0	0.0	0.0	28769.9372	4656.1401	NaN	NaN	0.1393	0.0697	0.3648	0.0944	0.1707	0.0162	0.2842
0.0	0.0	0.0	29770.9372	6016.1401	NaN	NaN	0.1681	0.065	0.3517	0.1002	0.1656	0.0168	0.3008
0.0	0.0	0.0	27508.9372	7069.1401	NaN	NaN	0.2044	0.0641	0.3417	0.1047	0.1615	0.0171	0.311
0.0	0.0	0.0	28930.9372	3873.1401	NaN	NaN	0.1181	0.0647	0.3396	0.1063	0.1687	0.0176	0.3031
0.0	0.0	0.0	25508.9372	4350.1401	NaN	NaN	0.1457	0.0691	0.3416	0.1049	0.1807	0.0179	0.2857
0.0	0.0	0.0	29302.9372	907.1401	NaN	NaN	0.03	0.0737	0.3539	0.1018	0.193	0.0177	0.2599
0.0	0.0	0.0	26788.9372	2644.1401	NaN	NaN	0.0898	0.0786	0.3641	0.0977	0.2045	0.0174	0.2377
0.0	0.0	0.0	23171.9372	6150.1401	NaN	NaN	0.2097	0.0796	0.3762	0.0947	0.2078	0.017	0.2247
0.0	0.0	0.0	26551.9372	3183.1401	NaN	NaN	0.1071	0.0823	0.3799	0.0913	0.2168	0.0172	0.2126
0.0	0.0	0.0	27267.9372	8987.1401	NaN	NaN	0.2479	0.0835	0.3816	0.0896	0.2229	0.0172	0.2051
0.0	0.0	0.0	28974.9372	7050.1401	NaN	NaN	0.1957	0.0878	0.3748	0.0872	0.2381	0.0176	0.1946
0.0	0.0	0.0	29032.9372	8842.1401	NaN	NaN	0.2335	0.0914	0.37	0.0857	0.2446	0.0178	0.1906
0.0	0.0	0.0	27448.9372	7077.1401	NaN	NaN	0.205	0.0955	0.3622	0.0837	0.2534	0.0183	0.1867
0.0	0.0	0.0	29277.9372	8888.1401	NaN	NaN	0.2329	0.0996	0.3553	0.0823	0.2591	0.0187	0.1851
0.0	0.0	0.0	27903.9372	2593.1401	NaN	NaN	0.085	0.1063	0.3498	0.0814	0.26	0.0188	0.1837
0.0	0.0	0.0	26454.9372	5553.1401	NaN	NaN	0.1735	0.1123	0.3447	0.0801	0.2597	0.0189	0.1843
0.0	0.0	0.0	26466.9372	5395.1401	NaN	NaN	0.1693	0.1138	0.3401	0.0794	0.2624	0.0193	0.185
0.0	0.0	0.0	22887.9372	6973.1401	NaN	NaN	0.2335	0.1139	0.3406	0.0796	0.2597	0.0194	0.1867
0.0	0.0	0.0	25055.9372	3846.1401	NaN	NaN	0.1331	0.1182	0.3416	0.0802	0.255	0.0196	0.1855
0.0	0.0	0.0	27828.9372	3409.1401	NaN	NaN	0.1091	0.1204	0.3439	0.0823	0.2474	0.0195	0.1866
0.0	0.0	0.0	25992.9372	1912.1401	NaN	NaN	0.0685	0.1279	0.3438	0.0836	0.2391	0.0195	0.1861
0.0	0.0	0.0	27833.9372	2552.1401	NaN	NaN	0.084	0.1263	0.3448	0.0852	0.2364	0.0193	0.188
0.0	0.0	0.0	25796.9372	4090.1401	NaN	NaN	0.1369	0.1159	0.3537	0.0888	0.2319	0.0185	0.1912
0.0	0.0	0.0	26065.9372	3759.1401	NaN	NaN	0.126	0.1052	0.3633	0.0923	0.2258	0.0177	0.1958
0.0	0.0	0.0	27386.9372	7870.1401	NaN	NaN	0.2232	0.1006	0.3719	0.0941	0.2195	0.0173	0.1967
0.0	0.0	0.0	26123.9372	7671.1401	NaN	NaN	0.227	0.0996	0.3747	0.0954	0.2171	0.0172	0.196
0.0	0.0	0.0	26085.9372	8737.1401	NaN	NaN	0.2509	0.1011	0.3723	0.0962	0.219	0.0175	0.1939
0.0	0.0	0.0	24681.9372	7680.1401	NaN	NaN	0.2373	0.1048	0.3669	0.0961	0.2244	0.018	0.1898
0.0	0.0	0.0	26210.9372	6281.1401	NaN	NaN	0.1933	0.1066	0.364	0.0969	0.2275	0.0183	0.1867
0.0	0.0	0.0	29317.9372	5521.1401	NaN	NaN	0.1585	0.1081	0.362	0.0979	0.2301	0.0185	0.1834
0.0	0.0	0.0	26820.9372	6228.1401	NaN	NaN	0.1885	0.1088	0.3612	0.0995	0.2299	0.0185	0.1821
0.0	0.0	0.0	27658.9372	3034.1401	NaN	NaN	0.0989	0.1096	0.3596	0.0996	0.2331	0.0191	0.179
0.0	0.0	0.0	29990.9372	7054.1401	NaN	NaN	0.1904	0.1104	0.357	0.0998	0.2352	0.0197	0.1779
0.0	0.0	0.0	25822.9372	7319.1401	NaN	NaN	0.2208	0.111	0.3559	0.0994	0.236	0.0203	0.1774
0.0	0.0	0.0	33384.9372	4350.1401	NaN	NaN	0.1153	0.1102	0.3568	0.0987	0.2358	0.0206	0.1779
0.0	0.0	0.0	23534.9372	7640.1401	NaN	NaN	0.2451	0.1099	0.3548	0.0969	0.2382	0.0208	0.1794
0.0	0.0	0.0	25630.9372	6699.1401	NaN	NaN	0.2072	0.11	0.3575	0.094	0.239	0.0208	0.1787
0.0	0.0	0.0	33216.9372	9447.1401	NaN	NaN	0.2214	0.1089	0.3588	0.0923	0.2388	0.0205	0.1807
0.0	0.0	0.0	26819.9372	5420.1401	NaN	NaN	0.1681	0.1076	0.3612	0.0898	0.2401	0.0204	0.1808
0.0	0.0	0.0	28096.9372	6809.1401	NaN	NaN	0.1951	0.1079	0.3625	0.0874	0.2408	0.0204	0.181
0.0	0.0	0.0	25641.9372	7522.1401	NaN	NaN	0.2268	0.1065	0.3649	0.0865	0.2382	0.0199	0.184
0.0	0.0	0.0	28476.9372	7127.1401	NaN	NaN	0.2002	0.1037	0.3721	0.0863	0.2324	0.0193	0.1861
0.0	0.0	0.0	28836.9372	2943.1401	NaN	NaN	0.0926	0.1049	0.3727	0.0851	0.2313	0.0193	0.1867
0.0	0.0	0.0	27080.9372	7464.1401	NaN	NaN	0.2161	0.1006	0.3824	0.0866	0.2215	0.0187	0.1902
0.0	0.0	0.0	28157.9372	4397.1401	NaN	NaN	0.1351	0.0986	0.3878	0.0872	0.2172	0.0185	0.1908
0.0	0.0	0.0	25158.9372	5310.1401	NaN	NaN	0.1743	0.095	0.393	0.0875	0.2111	0.0181	0.1952
0.0	0.0	0.0	28935.9372	4603.1401	NaN	NaN	0.1372	0.0944	0.3937	0.0869	0.2104	0.018	0.1966
0.0	0.0	0.0	24735.9372	6013.1401	NaN	NaN	0.1956	0.0938	0.3928	0.0864	0.2104	0.018	0.1986
0.0	0.0	0.0	28114.9372	5502.1401	NaN	NaN	0.1637	0.094	0.3933	0.0866	0.2095	0.0177	0.1989
0.0	0.0	0.0	26512.9372	6983.1401	NaN	NaN	0.2085	0.0947	0.3882	0.0851	0.212	0.0177	0.2024
0.0	0.0	0.0	26052.9372	4188.1401	NaN	NaN	0.1385	0.0947	0.3881	0.0852	0.2127	0.0175	0.2019
0.0	0.0	0.0	26314.9372	5731.1401	NaN	NaN	0.1788	0.0948	0.3863	0.0844	0.2137	0.0174	0.2034
0.0	0.0	0.0	29265.9372	5027.1401	NaN	NaN	0.1466	0.0923	0.3869	0.0848	0.2122	0.0174	0.2064
0.0	0.0	0.0	29593.9372	5759.1401	NaN	NaN	0.1629	0.0929	0.3849	0.0852	0.2128	0.0173	0.2069
0.0	0.0	0.0	26211.9372	3606.1401	NaN	NaN	0.1209	0.0932	0.3827	0.0857	0.214	0.0174	0.207
0.0	0.0	0.0	29961.9372	6449.1401	NaN	NaN	0.1771	0.094	0.3769	0.0848	0.2176	0.0175	0.2092
0.0	0.0	0.0	28183.9372	4240.1401	NaN	NaN	0.1308	0.0976	0.3676	0.0832	0.2255	0.0179	0.2082
0.0	0.0	0.0	27543.9372	7991.1401	NaN	NaN	0.2249	0.0981	0.3589	0.0822	0.2316	0.0183	0.2108
0.0	0.0	0.0	30107.9372	3035.1401	NaN	NaN	0.0916	0.1013	0.3505	0.0822	0.2375	0.0188	0.2097
0.0	0.0	0.0	27661.9372	6565.1401	NaN	NaN	0.1918	0.102	0.3433	0.083	0.2405	0.0194	0.2117
0.0	0.0	0.0	25814.9372	9312.1401	NaN	NaN	0.2651	0.1048	0.3358	0.085	0.2456	0.02	0.2088
0.0	0.0	0.0	15180.9372	4443.1401	NaN	NaN	0.2264	0.1094	0.3292	0.0849	0.2508	0.0208	0.2049
0.0	0.0	0.0	16548.9372	9307.1401	NaN	NaN	0.36	0.1159	0.3309	0.0835	0.244	0.021	0.2047
0.0	0.0	0.0	18396.9372	6331.1401	NaN	NaN	0.256	0.103	0.339	0.0832	0.2447	0.021	0.209
0.0	0.0	0.0	21322.9372	8126.1401	NaN	NaN	0.2759	0.0932	0.3548	0.0852	0.2304	0.0206	0.2158
0.0	0.0	0.0	17868.9372	9520.1401	NaN	NaN	0.3476	0.0903	0.3645	0.0847	0.223	0.0206	0.2169
0.0	0.0	0.0	20716.9372	11751.1401	NaN	NaN	0.3619	0.0836	0.3732	0.0856	0.2144	0.0204	0.2228
0.0	0.0	0.0	16535.9372	8140.1401	NaN	NaN	0.3299	0.0833	0.3767	0.0848	0.2153	0.0205	0.2194
0.0	0.0	0.0	21076.9372	6982.1401	NaN	NaN	0.2488	0.0822	0.3797	0.0846	0.212	0.0204	0.2211
0.0	0.0	0.0	23335.9372	5746.1401	NaN	NaN	0.1976	0.0828	0.3829	0.0845	0.2127	0.0203	0.2167
0.0	0.0	0.0	21493.9372	5569.1401	NaN	NaN	0.2058	0.0831	0.3816	0.0843	0.2152	0.0203	0.2154
0.0	0.0	0.0	17820.9372	9904.1401	NaN	NaN	0.3572	0.0905	0.3763	0.0815	0.222	0.0204	0.2092
0.0	0.0	0.0	22107.9372	4593.1401	NaN	NaN	0.172	0.0916	0.3716	0.08	0.2304	0.0208	0.2056
0.0	0.0	0.0	20991.9372	8287.1401	NaN	NaN	0.283	0.0977	0.3687	0.0776	0.236	0.021	0.1991
0.0	0.0	0.0	21685.9372	5152.1401	NaN	NaN	0.192	0.0962	0.3686	0.0759	0.2455	0.0214	0.1924
0.0	0.0	0.0	19804.9372	4794.1401	NaN	NaN	0.1949	0.0994	0.3665	0.0737	0.2503	0.0215	0.1886
0.0	0.0	0.0	17782.9372	8389.1401	NaN	NaN	0.3205	0.1011	0.3661	0.0722	0.2518	0.0217	0.1871
0.0	0.0	0.0	20459.9372	6995.1401	NaN	NaN	0.2548	0.1012	0.3659	0.0715	0.2516	0.022	0.1877
0.0	0.0	0.0	17163.9372	7849.1401	NaN	NaN	0.3138	0.1002	0.3749	0.0728	0.2395	0.0214	0.1911
0.0	0.0	0.0	22322.9372	8125.1401	NaN	NaN	0.2669	0.0911	0.3894	0.0759	0.232	0.0205	0.1911
0.0	0.0	0.0	16849.9372	9735.1401	NaN	NaN	0.3662	0.0827	0.408	0.0804	0.22	0.0191	0.1899
0.0	0.0	0.0	19062.9372	4521.1401	NaN	NaN	0.1917	0.078	0.4209	0.0851	0.2082	0.0181	0.1898
0.0	0.0	0.0	21709.9372	8214.1401	NaN	NaN	0.2745	0.0726	0.4297	0.0887	0.2015	0.0181	0.1894
0.0	0.0	0.0	20913.9372	10954.1401	NaN	NaN	0.3437	0.0708	0.4356	0.0929	0.1939	0.018	0.1888
0.0	0.0	0.0	19297.9372	7298.1401	NaN	NaN	0.2744	0.074	0.4311	0.0956	0.1983	0.0178	0.1832
0.0	0.0	0.0	23680.9372	5599.1401	NaN	NaN	0.1912	0.0748	0.4305	0.0989	0.1977	0.0176	0.1804
0.0	0.0	0.0	30285.9372	2716.1401	NaN	NaN	0.0823	0.0779	0.4236	0.1014	0.2039	0.0173	0.1758
0.0	0.0	0.0	29162.9372	8669.1401	NaN	NaN	0.2291	0.0797	0.4197	0.1049	0.2068	0.0172	0.1717
0.0	0.0	0.0	24897.9372	6359.1401	NaN	NaN	0.2034	0.082	0.4157	0.1069	0.2101	0.017	0.1683
0.0	0.0	0.0	26986.9372	5499.1401	NaN	NaN	0.1693	0.0834	0.4121	0.1073	0.2137	0.0168	0.1667
0.0	0.0	0.0	24610.9372	9003.1401	NaN	NaN	0.2678	0.0836	0.4116	0.1074	0.2157	0.017	0.1647
0.0	0.0	0.0	26228.9372	3531.1401	NaN	NaN	0.1187	0.0848	0.4105	0.1063	0.2171	0.017	0.1643
0.0	0.0	0.0	27632.9372	5416.1401	NaN	NaN	0.1639	0.0851	0.4089	0.1051	0.2218	0.0172	0.1619
0.0	0.0	0.0	24406.9372	6812.1401	NaN	NaN	0.2182	0.0861	0.4064	0.1033	0.2278	0.0173	0.1591
0.0	0.0	0.0	20591.9372	7312.1401	NaN	NaN	0.262	0.0875	0.4026	0.1014	0.2336	0.0174	0.1575
0.0	0.0	0.0	20069.9372	5957.1401	NaN	NaN	0.2289	0.0895	0.397	0.0998	0.2399	0.0172	0.1565
0.0	0.0	0.0	19189.9372	7057.1401	NaN	NaN	0.2689	0.0917	0.3911	0.0978	0.2453	0.0171	0.1571
0.0	0.0	0.0	22550.9372	9188.1401	NaN	NaN	0.2895	0.0936	0.3848	0.0954	0.2535	0.017	0.1557
0.0	0.0	0.0	19714.9372	7035.1401	NaN	NaN	0.263	0.097	0.3764	0.0923	0.2631	0.017	0.1542
0.0	0.0	0.0	20549.9372	6843.1401	NaN	NaN	0.2498	0.1001	0.3665	0.0893	0.275	0.0172	0.1519
0.0	0.0	0.0	22029.9372	6562.1401	NaN	NaN	0.2295	0.105	0.3549	0.0867	0.2875	0.0173	0.1485
0.0	0.0	0.0	19351.9372	10269.1401	NaN	NaN	0.3467	0.1085	0.3437	0.0852	0.2994	0.0176	0.1456
0.0	0.0	0.0	19341.9372	7062.1401	NaN	NaN	0.2675	0.1126	0.3324	0.0837	0.3106	0.018	0.1427
0.0	0.0	0.0	26949.9372	5479.1401	NaN	NaN	0.169	0.1157	0.3225	0.0827	0.3197	0.0183	0.141
0.0	0.0	0.0	20569.9372	10595.1401	NaN	NaN	0.34	0.1164	0.316	0.0821	0.3283	0.0188	0.1383
0.0	0.0	0.0	22070.9372	7640.1401	NaN	NaN	0.2571	0.1179	0.3121	0.0815	0.3327	0.0191	0.1367
0.0	0.0	0.0	18120.9372	7123.1401	NaN	NaN	0.2822	0.12	0.3081	0.0805	0.3368	0.0194	0.1353
0.0	0.0	0.0	16758.9372	4691.1401	NaN	NaN	0.2187	0.1213	0.3076	0.0803	0.3376	0.0196	0.1336
0.0	0.0	0.0	18915.9372	5725.1401	NaN	NaN	0.2323	0.1231	0.3098	0.0811	0.3324	0.0195	0.1342
0.0	0.0	0.0	20173.9372	5671.1401	NaN	NaN	0.2194	0.1225	0.3144	0.083	0.3242	0.0191	0.1368
0.0	0.0	0.0	18993.9372	7196.1401	NaN	NaN	0.2748	0.1251	0.3106	0.084	0.3238	0.0192	0.1373
0.0	0.0	0.0	19536.9372	10113.1401	NaN	NaN	0.3411	0.1256	0.3107	0.086	0.3193	0.0192	0.1393
0.0	0.0	0.0	19302.9372	8841.1401	NaN	NaN	0.3141	0.1274	0.3082	0.0878	0.3161	0.0193	0.1412
0.0	0.0	0.0	22598.9372	6534.1401	NaN	NaN	0.2243	0.1292	0.3035	0.0891	0.3168	0.0196	0.1417
0.0	0.0	0.0	22102.9372	11661.1401	NaN	NaN	0.3454	0.1295	0.3008	0.0904	0.3165	0.02	0.1428
0.0	0.0	0.0	22615.9372	6531.1401	NaN	NaN	0.2241	0.1304	0.2938	0.0911	0.3216	0.0205	0.1426
0.0	0.0	0.0	20229.9372	10222.1401	NaN	NaN	0.3357	0.132	0.2859	0.0918	0.327	0.0209	0.1425
0.0	0.0	0.0	17426.9372	8046.1401	NaN	NaN	0.3159	0.1308	0.2835	0.0939	0.3267	0.0208	0.1444
0.0	0.0	0.0	18766.9372	7140.1401	NaN	NaN	0.2756	0.132	0.2804	0.0954	0.3261	0.0207	0.1455
0.0	0.0	0.0	23100.9372	8853.1401	NaN	NaN	0.2771	0.1307	0.2862	0.0973	0.3143	0.0202	0.1512
0.0	0.0	0.0	17353.9372	10532.1401	NaN	NaN	0.3777	0.1313	0.2875	0.097	0.3094	0.0203	0.1546
0.0	0.0	0.0	25036.9372	5116.1401	NaN	NaN	0.1697	0.1292	0.2915	0.0966	0.3002	0.0206	0.1619
0.0	0.0	0.0	25139.9372	3818.1401	NaN	NaN	0.1319	0.1237	0.301	0.0946	0.2852	0.0212	0.1743
0.0	0.0	0.0	27898.9372	4611.1401	NaN	NaN	0.1418	0.1134	0.3158	0.0929	0.2679	0.0214	0.1886
0.0	0.0	0.0	27238.9372	6988.1401	NaN	NaN	0.2042	0.107	0.3268	0.0904	0.2554	0.0215	0.1989
0.0	0.0	0.0	26239.9372	5172.1401	NaN	NaN	0.1647	0.101	0.3404	0.0896	0.2435	0.0212	0.2043
0.0	0.0	0.0	28094.9372	4771.1401	NaN	NaN	0.1452	0.097	0.353	0.0884	0.2396	0.0211	0.2009
0.0	0.0	0.0	32424.9372	5097.1401	NaN	NaN	0.1358	0.0924	0.371	0.0893	0.2284	0.0206	0.1983
0.0	0.0	0.0	24914.9372	3856.1401	NaN	NaN	0.134	0.0903	0.3856	0.0893	0.2241	0.0204	0.1904
0.0	0.0	0.0	28699.9372	8592.1401	NaN	NaN	0.2304	0.0865	0.4039	0.0901	0.2159	0.0202	0.1835
0.0	0.0	0.0	24019.9372	3604.1401	NaN	NaN	0.1305	0.0855	0.4189	0.0909	0.2106	0.0203	0.1739
0.0	0.0	0.0	23410.9372	6406.1401	NaN	NaN	0.2148	0.0822	0.4381	0.0925	0.2001	0.0203	0.1668
0.0	0.0	0.0	26306.9372	5434.1401	NaN	NaN	0.1712	0.0811	0.4504	0.0936	0.195	0.0206	0.1593
0.0	0.0	0.0	25487.9372	4129.1401	NaN	NaN	0.1394	0.0785	0.4637	0.095	0.1878	0.0207	0.1543
0.0	0.0	0.0	28122.9372	7633.1401	NaN	NaN	0.2135	0.0771	0.4733	0.0962	0.184	0.0206	0.1488
0.0	0.0	0.0	27657.9372	3413.1401	NaN	NaN	0.1098	0.0754	0.4827	0.0981	0.1779	0.0206	0.1453
0.0	0.0	0.0	27190.9372	4012.1401	NaN	NaN	0.1286	0.0733	0.4936	0.0999	0.1698	0.0206	0.1429
0.0	0.0	0.0	28213.9372	4567.1401	NaN	NaN	0.1393	0.0715	0.4979	0.1022	0.166	0.0208	0.1416
0.0	0.0	0.0	29657.9372	5458.1401	NaN	NaN	0.1554	0.0689	0.51	0.1035	0.1556	0.0208	0.1411
0.0	0.0	0.0	27022.9372	7163.1401	NaN	NaN	0.2095	0.068	0.5115	0.1041	0.1531	0.0209	0.1424
0.0	0.0	0.0	25081.9372	6859.1401	NaN	NaN	0.2147	0.0678	0.5144	0.1039	0.1484	0.0209	0.1446
0.0	0.0	0.0	24667.9372	3582.1401	NaN	NaN	0.1268	0.0686	0.5179	0.104	0.1432	0.021	0.1452
0.0	0.0	0.0	32019.9372	6312.1401	NaN	NaN	0.1647	0.0681	0.5157	0.1045	0.1404	0.021	0.1502
0.0	0.0	0.0	30031.9372	7680.1401	NaN	NaN	0.2037	0.0689	0.5104	0.105	0.1416	0.021	0.1531
0.0	0.0	0.0	28865.9372	4839.1401	NaN	NaN	0.1436	0.0694	0.512	0.1056	0.1378	0.0208	0.1545
0.0	0.0	0.0	29802.9372	1844.1401	NaN	NaN	0.0583	0.0707	0.5033	0.1055	0.1413	0.0204	0.1587
0.0	0.0	0.0	26756.9372	6115.1401	NaN	NaN	0.186	0.0699	0.4996	0.1061	0.1415	0.0202	0.1627
0.0	0.0	0.0	27696.9372	4837.1401	NaN	NaN	0.1487	0.0692	0.4953	0.1061	0.1441	0.0201	0.1652
0.0	0.0	0.0	28876.9372	5402.1401	NaN	NaN	0.1576	0.0678	0.4912	0.1058	0.1459	0.0201	0.1692
0.0	0.0	0.0	24884.9372	4985.1401	NaN	NaN	0.1669	0.0677	0.4878	0.1055	0.1496	0.0203	0.1691
0.0	0.0	0.0	16010.9372	4005.1401	NaN	NaN	0.2001	0.07	0.4849	0.1059	0.1523	0.0206	0.1662
0.0	0.0	0.0	18883.9372	3956.1401	NaN	NaN	0.1732	0.0714	0.4862	0.1066	0.1509	0.021	0.1638
0.0	0.0	0.0	16942.9372	2212.1401	NaN	NaN	0.1155	0.0718	0.4875	0.1073	0.151	0.0213	0.161
0.0	0.0	0.0	16420.9372	1861.1401	NaN	NaN	0.1018	0.0692	0.4879	0.1084	0.1529	0.0214	0.1602
0.0	0.0	0.0	15104.9372	4856.1401	NaN	NaN	0.2433	0.0658	0.489	0.1075	0.1563	0.0215	0.1599
0.0	0.0	0.0	16202.9372	-957.8599	NaN	NaN	-0.0628	0.0645	0.4929	0.1069	0.1569	0.0211	0.1578
0.0	0.0	0.0	16206.9372	2381.1401	NaN	NaN	0.1281	0.0628	0.49	0.1049	0.1625	0.0206	0.1592
0.0	0.0	0.0	13200.9372	3459.1401	NaN	NaN	0.2076	0.062	0.4916	0.1035	0.1671	0.0202	0.1556
0.0	0.0	0.0	12763.9372	505.1401	NaN	NaN	0.0381	0.0601	0.4937	0.1026	0.1699	0.0198	0.1538
0.0	0.0	0.0	19340.9372	3785.1401	NaN	NaN	0.1637	0.0578	0.4925	0.1007	0.1753	0.0196	0.1541
0.0	0.0	0.0	18235.9372	6321.1401	NaN	NaN	0.2574	0.0571	0.4884	0.1004	0.1794	0.0196	0.1551
0.0	0.0	0.0	14811.9372	3264.1401	NaN	NaN	0.1806	0.058	0.4889	0.1006	0.1822	0.0191	0.1511
0.0	0.0	0.0	17431.9372	4952.1401	NaN	NaN	0.2212	0.0579	0.4792	0.0996	0.1892	0.019	0.1552
0.0	0.0	0.0	13427.9372	7696.1401	NaN	NaN	0.3643	0.0603	0.4699	0.099	0.1985	0.0188	0.1534
0.0	0.0	0.0	17437.9372	6569.1401	NaN	NaN	0.2736	0.0616	0.4658	0.0996	0.2023	0.0183	0.1525
0.0	0.0	0.0	16766.9372	2446.1401	NaN	NaN	0.1273	0.065	0.451	0.0987	0.2143	0.0177	0.1534
0.0	0.0	0.0	15534.9372	4760.1401	NaN	NaN	0.2345	0.0674	0.4438	0.0981	0.2193	0.0173	0.1542
0.0	0.0	0.0	14897.9372	3295.1401	NaN	NaN	0.1811	0.0697	0.4314	0.0974	0.228	0.0171	0.1563
0.0	0.0	0.0	17443.9372	3419.1401	NaN	NaN	0.1639	0.0703	0.4263	0.0974	0.2294	0.0168	0.1598
0.0	0.0	0.0	17067.9372	4765.1401	NaN	NaN	0.2183	0.0715	0.4177	0.097	0.2348	0.0167	0.1623
0.0	0.0	0.0	17496.9372	2013.1401	NaN	NaN	0.1032	0.0724	0.4159	0.0971	0.2348	0.0165	0.1633
0.0	0.0	0.0	13779.9372	1530.1401	NaN	NaN	0.0999	0.0737	0.4122	0.0971	0.237	0.0163	0.1638
0.0	0.0	0.0	16316.9372	6069.1401	NaN	NaN	0.2711	0.0735	0.412	0.0979	0.2361	0.0163	0.1643
0.0	0.0	0.0	15833.9372	2674.1401	NaN	NaN	0.1445	0.0759	0.4079	0.0993	0.2383	0.0163	0.1623
0.0	0.0	0.0	14070.9372	3450.1401	NaN	NaN	0.1969	0.0775	0.4071	0.1011	0.2386	0.0161	0.1596
0.0	0.0	0.0	15433.9372	3849.1401	NaN	NaN	0.1996	0.0789	0.4038	0.1013	0.2412	0.016	0.1587
0.0	0.0	0.0	14462.9372	5163.1401	NaN	NaN	0.2631	0.0798	0.4029	0.1021	0.2418	0.016	0.1573
0.0	0.0	0.0	16926.9372	7149.1401	NaN	NaN	0.2969	0.0805	0.404	0.1027	0.2414	0.0159	0.1555
0.0	0.0	0.0	14678.9372	6853.1401	NaN	NaN	0.3183	0.081	0.4006	0.1025	0.244	0.0161	0.1558
0.0	0.0	0.0	16100.9372	4321.1401	NaN	NaN	0.2116	0.0814	0.4062	0.1036	0.2385	0.0161	0.1541
0.0	0.0	0.0	13212.9372	2826.1401	NaN	NaN	0.1762	0.0795	0.4118	0.1039	0.2342	0.0161	0.1545
0.0	0.0	0.0	17561.9372	3779.1401	NaN	NaN	0.1771	0.0759	0.4211	0.1044	0.2258	0.016	0.1569
0.0	0.0	0.0	15884.9372	3525.1401	NaN	NaN	0.1816	0.0749	0.4247	0.1056	0.2204	0.0161	0.1584
0.0	0.0	0.0	15317.9372	2601.1401	NaN	NaN	0.1452	0.0723	0.436	0.1074	0.2102	0.0159	0.1582
0.0	0.0	0.0	18121.9372	961.1401	NaN	NaN	0.0504	0.0694	0.4395	0.1061	0.2066	0.0157	0.1626
0.0	0.0	0.0	13485.9372	6305.1401	NaN	NaN	0.3186	0.0679	0.4427	0.1066	0.202	0.0158	0.1649
0.0	0.0	0.0	16628.9372	5025.1401	NaN	NaN	0.2321	0.0669	0.4472	0.1078	0.1974	0.0159	0.1649
0.0	0.0	0.0	16684.9372	1401.1401	NaN	NaN	0.0775	0.0672	0.4454	0.1069	0.1989	0.0159	0.1657
0.0	0.0	0.0	15289.9372	4606.1401	NaN	NaN	0.2315	0.0669	0.4503	0.107	0.197	0.016	0.1627
0.0	0.0	0.0	14530.9372	3472.1401	NaN	NaN	0.1929	0.0669	0.4527	0.107	0.1958	0.0162	0.1614
0.0	0.0	0.0	17602.9372	1385.1401	NaN	NaN	0.0729	0.0665	0.4565	0.1069	0.1957	0.0164	0.158
0.0	0.0	0.0	16340.9372	3859.1401	NaN	NaN	0.191	0.0667	0.4573	0.1067	0.1985	0.0167	0.1541
0.0	0.0	0.0	14553.9372	3809.1401	NaN	NaN	0.2074	0.0677	0.4609	0.1067	0.1998	0.0167	0.1483
0.0	0.0	0.0	16437.9372	5766.1401	NaN	NaN	0.2597	0.0681	0.4627	0.1068	0.2018	0.0169	0.1437
0.0	0.0	0.0	12565.9372	8887.1401	NaN	NaN	0.4143	0.0689	0.46	0.107	0.2071	0.0171	0.1398
0.0	0.0	0.0	16943.9372	3215.1401	NaN	NaN	0.1595	0.0706	0.4583	0.1067	0.213	0.017	0.1343
0.0	0.0	0.0	18387.9372	4180.1401	NaN	NaN	0.1852	0.0728	0.4498	0.1057	0.2233	0.017	0.1314
0.0	0.0	0.0	14716.9372	3945.1401	NaN	NaN	0.2114	0.0745	0.4447	0.1054	0.2306	0.0171	0.1278
0.0	0.0	0.0	16180.9372	1306.1401	NaN	NaN	0.0747	0.0766	0.4414	0.1051	0.2352	0.0167	0.1249
0.0	0.0	0.0	15901.9372	3532.1401	NaN	NaN	0.1817	0.0777	0.4334	0.1042	0.244	0.0166	0.124
0.0	0.0	0.0	15070.9372	5053.1401	NaN	NaN	0.2511	0.0787	0.4273	0.1037	0.2503	0.0168	0.1231
0.0	0.0	0.0	16368.9372	4850.1401	NaN	NaN	0.2286	0.079	0.424	0.1043	0.2534	0.0166	0.1227
0.0	0.0	0.0	13891.9372	2978.1401	NaN	NaN	0.1765	0.0805	0.413	0.1033	0.2637	0.0165	0.1231
0.0	0.0	0.0	13210.9372	1933.1401	NaN	NaN	0.1276	0.082	0.4046	0.1027	0.271	0.0165	0.1233
0.0	0.0	0.0	14204.9372	3484.1401	NaN	NaN	0.197	0.0831	0.3978	0.1029	0.2749	0.0164	0.1248
0.0	0.0	0.0	19413.9372	4271.1401	NaN	NaN	0.1803	0.0837	0.3928	0.1032	0.279	0.0162	0.1252
0.0	0.0	0.0	12839.9372	5680.1401	NaN	NaN	0.3067	0.0858	0.3838	0.1028	0.2862	0.0163	0.1251
0.0	0.0	0.0	13789.9372	5970.1401	NaN	NaN	0.3021	0.0868	0.3836	0.1038	0.2854	0.0161	0.1243
0.0	0.0	0.0	18317.9372	6425.1401	NaN	NaN	0.2597	0.0873	0.3806	0.1032	0.2887	0.0161	0.1242
0.0	0.0	0.0	13210.9372	2780.1401	NaN	NaN	0.1739	0.0881	0.3788	0.1032	0.2901	0.0161	0.1237
0.0	0.0	0.0	15010.9372	3197.1401	NaN	NaN	0.1756	0.0886	0.3788	0.1025	0.2909	0.0159	0.1232
0.0	0.0	0.0	17524.9372	4811.1401	NaN	NaN	0.2154	0.0879	0.379	0.1014	0.2919	0.016	0.1238
0.0	0.0	0.0	17138.9372	715.1401	NaN	NaN	0.0401	0.0883	0.3813	0.101	0.2903	0.016	0.123
0.0	0.0	0.0	15679.9372	4179.1401	NaN	NaN	0.2104	0.0876	0.3852	0.0997	0.2885	0.0161	0.1229
0.0	0.0	0.0	18662.9372	4788.1401	NaN	NaN	0.2042	0.0856	0.3936	0.0995	0.2825	0.0163	0.1224
0.0	0.0	0.0	16168.9372	4167.1401	NaN	NaN	0.2049	0.0822	0.4047	0.099	0.2749	0.0165	0.1227
0.0	0.0	0.0	16079.9372	5276.1401	NaN	NaN	0.2471	0.0784	0.4235	0.0985	0.2601	0.0161	0.1234
0.0	0.0	0.0	16331.9372	4952.1401	NaN	NaN	0.2327	0.0743	0.4345	0.0966	0.2514	0.0168	0.1264
0.0	0.0	0.0	19127.9372	5942.1401	NaN	NaN	0.237	0.0697	0.452	0.0969	0.2344	0.017	0.1299
0.0	0.0	0.0	17164.9372	5165.1401	NaN	NaN	0.2313	0.0682	0.4616	0.0955	0.2239	0.0173	0.1335
0.0	0.0	0.0	14470.9372	2789.1401	NaN	NaN	0.1616	0.0649	0.4762	0.0965	0.2099	0.0176	0.1349
0.0	0.0	0.0	14393.9372	-160.8599	NaN	NaN	-0.0113	0.063	0.4869	0.0969	0.1986	0.0179	0.1367
0.0	0.0	0.0	17092.9372	5934.1401	NaN	NaN	0.2577	0.0613	0.499	0.098	0.1844	0.0182	0.1391
0.0	0.0	0.0	12040.9372	5510.1401	NaN	NaN	0.3139	0.062	0.507	0.098	0.1755	0.0184	0.1391
0.0	0.0	0.0	6190.9372	9107.1401	NaN	NaN	0.5953	0.0621	0.5138	0.0973	0.1691	0.0189	0.1388
0.0	0.0	0.0	10164.9372	6507.1401	NaN	NaN	0.3903	0.0619	0.5202	0.0976	0.1635	0.0192	0.1376
0.0	0.0	0.0	9670.9372	6224.1401	NaN	NaN	0.3916	0.0626	0.5234	0.0975	0.1593	0.0194	0.1377
0.0	0.0	0.0	7235.9372	5784.1401	NaN	NaN	0.4442	0.0635	0.5266	0.0976	0.1563	0.0195	0.1365
0.0	0.0	0.0	4201.9372	7715.1401	NaN	NaN	0.6474	0.0623	0.5277	0.0972	0.1568	0.0198	0.1361
0.0	0.0	0.0	6858.9372	5113.1401	NaN	NaN	0.4271	0.0597	0.5312	0.0989	0.1553	0.0201	0.1348
0.0	0.0	0.0	8231.9372	3676.1401	NaN	NaN	0.3087	0.059	0.5316	0.0985	0.1552	0.0201	0.1355
0.0	0.0	0.0	8686.9372	8544.1401	NaN	NaN	0.4959	0.0557	0.5303	0.0996	0.1571	0.0207	0.1366
0.0	0.0	0.0	7040.9372	3705.1401	NaN	NaN	0.3448	0.0557	0.5302	0.1018	0.155	0.0206	0.1366
0.0	0.0	0.0	6138.9372	4877.1401	NaN	NaN	0.4427	0.0552	0.5305	0.1028	0.1536	0.0207	0.1372
0.0	0.0	0.0	7178.9372	5762.1401	NaN	NaN	0.4453	0.0576	0.5284	0.1035	0.1543	0.0205	0.1357
0.0	0.0	0.0	6358.9372	5610.1401	NaN	NaN	0.4687	0.058	0.5299	0.1049	0.1514	0.0206	0.1352
0.0	0.0	0.0	5995.9372	6075.1401	NaN	NaN	0.5033	0.0624	0.5279	0.1042	0.1517	0.0201	0.1336
0.0	0.0	0.0	8535.9372	4232.1401	NaN	NaN	0.3315	0.061	0.5285	0.1049	0.1526	0.0204	0.1326
0.0	0.0	0.0	6631.9372	8110.1401	NaN	NaN	0.5501	0.06	0.5292	0.1057	0.1517	0.0204	0.133
0.0	0.0	0.0	9417.9372	5733.1401	NaN	NaN	0.3784	0.058	0.5309	0.1058	0.1529	0.0205	0.1319
0.0	0.0	0.0	9985.9372	8915.1401	NaN	NaN	0.4717	0.0567	0.5309	0.1065	0.1519	0.0207	0.1333
0.0	0.0	0.0	4579.9372	6646.1401	NaN	NaN	0.592	0.0597	0.5345	0.1054	0.1501	0.0203	0.13
0.0	0.0	0.0	10378.9372	3378.1401	NaN	NaN	0.2456	0.0591	0.5337	0.1062	0.1503	0.0206	0.1302
0.0	0.0	0.0	5833.9372	6138.1401	NaN	NaN	0.5127	0.0595	0.5378	0.1059	0.1484	0.0205	0.1279
0.0	0.0	0.0	10633.9372	5113.1401	NaN	NaN	0.3247	0.0548	0.5436	0.1078	0.1452	0.0209	0.1277
0.0	0.0	0.0	7942.9372	6003.1401	NaN	NaN	0.4305	0.057	0.5444	0.1063	0.147	0.0204	0.1249
0.0	0.0	0.0	6704.9372	7619.1401	NaN	NaN	0.5319	0.0525	0.5484	0.1078	0.1463	0.021	0.1241
0.0	0.0	0.0	9187.9372	8243.1401	NaN	NaN	0.4729	0.054	0.5513	0.1066	0.1456	0.0206	0.122
0.0	0.0	0.0	10183.9372	7342.1401	NaN	NaN	0.4189	0.0525	0.554	0.1067	0.1466	0.0205	0.1197
0.0	0.0	0.0	8778.9372	9996.1401	NaN	NaN	0.5324	0.0526	0.553	0.1061	0.1488	0.0205	0.1191
0.0	0.0	0.0	8120.9372	8404.1401	NaN	NaN	0.5086	0.0545	0.5566	0.1055	0.1467	0.0201	0.1166
0.0	0.0	0.0	8793.9372	3306.1401	NaN	NaN	0.2732	0.0572	0.5566	0.1047	0.147	0.02	0.1145
0.0	0.0	0.0	5269.9372	5738.1401	NaN	NaN	0.5213	0.0594	0.5587	0.1037	0.1459	0.0198	0.1126
0.0	0.0	0.0	8542.9372	3412.1401	NaN	NaN	0.2854	0.0571	0.5627	0.1043	0.1444	0.02	0.1115
0.0	0.0	0.0	9517.9372	7658.1401	NaN	NaN	0.4459	0.0549	0.5638	0.105	0.1448	0.02	0.1116
0.0	0.0	0.0	9197.9372	6061.1401	NaN	NaN	0.3972	0.053	0.5688	0.1047	0.1426	0.0201	0.1108
0.0	0.0	0.0	7749.9372	7012.1401	NaN	NaN	0.475	0.0521	0.5735	0.1049	0.1391	0.0201	0.1103
0.0	0.0	0.0	8356.9372	6658.1401	NaN	NaN	0.4434	0.0502	0.5748	0.1055	0.1384	0.0203	0.1107
0.0	0.0	0.0	6685.9372	8597.1401	NaN	NaN	0.5625	0.0488	0.5774	0.1059	0.1359	0.0205	0.1115
0.0	0.0	0.0	5286.9372	6517.1401	NaN	NaN	0.5521	0.0504	0.5826	0.1054	0.1311	0.0203	0.1103
0.0	0.0	0.0	6900.9372	7502.1401	NaN	NaN	0.5209	0.0506	0.5823	0.1055	0.1303	0.0205	0.1108
0.0	0.0	0.0	5314.9372	3293.1401	NaN	NaN	0.3826	0.0522	0.5863	0.1053	0.1258	0.0204	0.11
0.0	0.0	0.0	5337.9372	5874.1401	NaN	NaN	0.5239	0.0521	0.5848	0.1057	0.1252	0.0205	0.1116
0.0	0.0	0.0	10554.9372	6875.1401	NaN	NaN	0.3944	0.0509	0.5841	0.1065	0.1251	0.0206	0.1128
0.0	0.0	0.0	4627.9372	8656.1401	NaN	NaN	0.6516	0.0502	0.585	0.1064	0.1234	0.0205	0.1145
0.0	0.0	0.0	5317.9372	7915.1401	NaN	NaN	0.5981	0.0498	0.5861	0.1059	0.1217	0.0203	0.1163
0.0	0.0	0.0	5457.9372	5046.1401	NaN	NaN	0.4804	0.0506	0.5855	0.1052	0.1204	0.02	0.1184
0.0	0.0	0.0	5505.9372	7820.1401	NaN	NaN	0.5868	0.0518	0.5842	0.1051	0.1193	0.0198	0.1199
0.0	0.0	0.0	6918.9372	3591.1401	NaN	NaN	0.3417	0.0574	0.5842	0.104	0.1177	0.0193	0.1173
0.0	0.0	0.0	5608.9372	5984.1401	NaN	NaN	0.5162	0.0597	0.5761	0.1043	0.1213	0.0192	0.1194
0.0	0.0	0.0	1412.9372	8916.1401	NaN	NaN	0.8632	0.0635	0.5717	0.1026	0.1229	0.0191	0.1202
0.0	0.0	0.0	6328.9372	4309.1401	NaN	NaN	0.4051	0.0676	0.5649	0.1021	0.1252	0.0189	0.1214
0.0	0.0	0.0	6400.9372	7906.1401	NaN	NaN	0.5526	0.0679	0.5569	0.1013	0.1303	0.019	0.1246
0.0	0.0	0.0	8338.9372	7474.1401	NaN	NaN	0.4727	0.0701	0.5482	0.1012	0.1349	0.0193	0.1263
0.0	0.0	0.0	6712.9372	8232.1401	NaN	NaN	0.5508	0.0794	0.5391	0.0993	0.1369	0.0193	0.1259
0.0	0.0	0.0	8883.9372	5861.1401	NaN	NaN	0.3975	0.0776	0.5322	0.0995	0.1449	0.0199	0.126
0.0	0.0	0.0	5662.9372	5498.1401	NaN	NaN	0.4926	0.0859	0.5274	0.0963	0.1446	0.0197	0.1261
0.0	0.0	0.0	7307.9372	9635.1401	NaN	NaN	0.5687	0.0784	0.5274	0.0977	0.1517	0.0201	0.1246
0.0	0.0	0.0	8565.9372	5817.1401	NaN	NaN	0.4044	0.0791	0.5301	0.0964	0.1506	0.0199	0.1239
0.0	0.0	0.0	9393.9372	8525.1401	NaN	NaN	0.4758	0.077	0.5311	0.0971	0.1542	0.02	0.1206
0.0	0.0	0.0	6694.9372	7924.1401	NaN	NaN	0.542	0.0771	0.5312	0.0967	0.1552	0.0203	0.1195
0.0	0.0	0.0	5266.9372	6722.1401	NaN	NaN	0.5607	0.0762	0.5405	0.0981	0.148	0.0202	0.117
0.0	0.0	0.0	4950.9372	9011.1401	NaN	NaN	0.6454	0.0728	0.5416	0.0999	0.1467	0.0202	0.1187
0.0	0.0	0.0	6321.9372	8672.1401	NaN	NaN	0.5784	0.0649	0.5437	0.1024	0.1441	0.0208	0.1241
0.0	0.0	0.0	6582.9372	7399.1401	NaN	NaN	0.5292	0.0639	0.5481	0.1052	0.1356	0.0207	0.1266
0.0	0.0	0.0	8692.9372	6562.1401	NaN	NaN	0.4302	0.062	0.547	0.1088	0.1305	0.021	0.1307
0.0	0.0	0.0	7619.9372	6037.1401	NaN	NaN	0.4421	0.0595	0.5464	0.113	0.1245	0.0216	0.1349
0.0	0.0	0.0	4747.9372	3651.1401	NaN	NaN	0.4347	0.0606	0.5454	0.1176	0.1171	0.0214	0.138
0.0	0.0	0.0	10301.9372	10846.1401	NaN	NaN	0.5129	0.0555	0.5393	0.1249	0.1105	0.022	0.1477
0.0	0.0	0.0	5431.9372	3335.1401	NaN	NaN	0.3804	0.0546	0.5394	0.1309	0.1015	0.0217	0.1518
0.0	0.0	0.0	6737.9372	3526.1401	NaN	NaN	0.3435	0.051	0.5389	0.1373	0.0931	0.0212	0.1586
0.0	0.0	0.0	7646.9372	10220.1401	NaN	NaN	0.572	0.0459	0.5381	0.141	0.0901	0.0212	0.1638
0.0	0.0	0.0	6187.9372	4354.1401	NaN	NaN	0.413	0.0449	0.5382	0.1435	0.0881	0.0204	0.1649
0.0	0.0	0.0	6413.9372	8663.1401	NaN	NaN	0.5746	0.044	0.5403	0.1427	0.0862	0.0198	0.1669
0.0	0.0	0.0	6878.9372	8533.1401	NaN	NaN	0.5537	0.0433	0.5337	0.1416	0.0872	0.0199	0.1744
0.0	0.0	0.0	8152.9372	5681.1401	NaN	NaN	0.4107	0.043	0.5325	0.1432	0.0874	0.0195	0.1745
0.0	0.0	0.0	4964.9372	11724.1401	NaN	NaN	0.7025	0.0435	0.529	0.1444	0.0876	0.019	0.1764
0.0	0.0	0.0	16945.9372	5585.1401	NaN	NaN	0.2479	0.0463	0.5275	0.1464	0.09	0.0182	0.1716
0.0	0.0	0.0	13338.9372	6070.1401	NaN	NaN	0.3127	0.0538	0.5172	0.1464	0.0919	0.0176	0.1731
0.0	0.0	0.0	17417.9372	6909.1401	NaN	NaN	0.284	0.0579	0.5137	0.1455	0.0939	0.0174	0.1715
0.0	0.0	0.0	19790.9372	3363.1401	NaN	NaN	0.1453	0.0562	0.5064	0.148	0.0944	0.0172	0.1778
0.0	0.0	0.0	17466.9372	5659.1401	NaN	NaN	0.2447	0.0514	0.4995	0.152	0.0961	0.0175	0.1835
0.0	0.0	0.0	15725.9372	2574.1401	NaN	NaN	0.1407	0.0515	0.4868	0.1543	0.097	0.0176	0.1928
0.0	0.0	0.0	13827.9372	3821.1401	NaN	NaN	0.2165	0.0521	0.4782	0.1569	0.0992	0.0179	0.1957
0.0	0.0	0.0	15328.9372	4430.1401	NaN	NaN	0.2242	0.0521	0.4745	0.159	0.1023	0.0184	0.1938
0.0	0.0	0.0	12008.9372	5154.1401	NaN	NaN	0.3003	0.0538	0.4763	0.1597	0.105	0.0187	0.1864
0.0	0.0	0.0	18502.9372	3151.1401	NaN	NaN	0.1455	0.055	0.483	0.1605	0.1058	0.019	0.1767
0.0	0.0	0.0	16703.9372	8946.1401	NaN	NaN	0.3488	0.0552	0.4869	0.1618	0.1049	0.0195	0.1718
0.0	0.0	0.0	13827.9372	6669.1401	NaN	NaN	0.3254	0.0561	0.4967	0.1613	0.1029	0.02	0.1631
0.0	0.0	0.0	13586.9372	3840.1401	NaN	NaN	0.2204	0.0563	0.5015	0.1608	0.101	0.0204	0.16
0.0	0.0	0.0	15128.9372	3610.1401	NaN	NaN	0.1927	0.0562	0.5086	0.1599	0.0973	0.0208	0.1572
0.0	0.0	0.0	15288.9372	4346.1401	NaN	NaN	0.2213	0.0563	0.5109	0.1593	0.0956	0.0212	0.1567
0.0	0.0	0.0	13362.9372	2451.1401	NaN	NaN	0.155	0.0582	0.5179	0.1564	0.0934	0.0212	0.1529
0.0	0.0	0.0	12235.9372	5685.1401	NaN	NaN	0.3172	0.0599	0.514	0.1567	0.0931	0.0215	0.1548
0.0	0.0	0.0	16167.9372	1928.1401	NaN	NaN	0.1066	0.0634	0.5112	0.157	0.0919	0.0213	0.1551
0.0	0.0	0.0	14923.9372	4551.1401	NaN	NaN	0.2337	0.0644	0.4962	0.1617	0.0929	0.0209	0.1639
0.0	0.0	0.0	15641.9372	4641.1401	NaN	NaN	0.2288	0.0655	0.4839	0.1654	0.0946	0.0204	0.1702
0.0	0.0	0.0	18565.9372	4678.1401	NaN	NaN	0.2013	0.0668	0.467	0.1714	0.0967	0.0198	0.1784
0.0	0.0	0.0	17722.9372	4714.1401	NaN	NaN	0.2101	0.0679	0.4532	0.1757	0.099	0.0193	0.1848
0.0	0.0	0.0	13841.9372	4923.1401	NaN	NaN	0.2624	0.0705	0.4391	0.1796	0.1014	0.0191	0.1904
0.0	0.0	0.0	14628.9372	4953.1401	NaN	NaN	0.2529	0.0738	0.4311	0.1832	0.1019	0.0187	0.1912
0.0	0.0	0.0	17552.9372	2274.1401	NaN	NaN	0.1147	0.0743	0.424	0.1869	0.1016	0.0182	0.195
0.0	0.0	0.0	17560.9372	5092.1401	NaN	NaN	0.2248	0.0737	0.4239	0.1887	0.1011	0.0177	0.1949
0.0	0.0	0.0	18558.9372	5092.1401	NaN	NaN	0.2153	0.0723	0.4266	0.1904	0.1	0.0172	0.1935
0.0	0.0	0.0	18244.9372	2972.1401	NaN	NaN	0.1401	0.07	0.4312	0.1919	0.099	0.0166	0.1913
0.0	0.0	0.0	18739.9372	3556.1401	NaN	NaN	0.1595	0.0672	0.4362	0.1922	0.0984	0.0159	0.1901
0.0	0.0	0.0	14090.9372	7232.1401	NaN	NaN	0.3392	0.0643	0.443	0.1909	0.0999	0.0156	0.1862
0.0	0.0	0.0	15878.9372	5656.1401	NaN	NaN	0.2626	0.0635	0.45	0.1889	0.1013	0.0153	0.1809
0.0	0.0	0.0	15250.9372	4035.1401	NaN	NaN	0.2092	0.0639	0.4556	0.1853	0.1035	0.0153	0.1764
0.0	0.0	0.0	18454.9372	3967.1401	NaN	NaN	0.1769	0.066	0.461	0.1823	0.105	0.0155	0.1702
0.0	0.0	0.0	17677.9372	3493.1401	NaN	NaN	0.165	0.0682	0.463	0.1804	0.1068	0.0156	0.1659
0.0	0.0	0.0	20835.9372	4952.1401	NaN	NaN	0.192	0.0703	0.4627	0.1805	0.1078	0.0156	0.1631
0.0	0.0	0.0	15233.9372	2703.1401	NaN	NaN	0.1507	0.0715	0.4606	0.1818	0.1088	0.0157	0.1615
0.0	0.0	0.0	17602.9372	2441.1401	NaN	NaN	0.1218	0.0727	0.4637	0.1826	0.1072	0.0156	0.1583
0.0	0.0	0.0	13782.9372	5536.1401	NaN	NaN	0.2866	0.0714	0.4629	0.1847	0.1079	0.0156	0.1573
0.0	0.0	0.0	16248.9372	934.1401	NaN	NaN	0.0544	0.0715	0.4693	0.1838	0.1058	0.0155	0.1541
0.0	0.0	0.0	14452.9372	2389.1401	NaN	NaN	0.1419	0.0701	0.471	0.187	0.1032	0.0153	0.1534
0.0	0.0	0.0	18342.9372	3431.1401	NaN	NaN	0.1576	0.0688	0.4776	0.1861	0.1009	0.0151	0.1515
0.0	0.0	0.0	11196.9372	4462.1401	NaN	NaN	0.285	0.0688	0.4795	0.1861	0.0993	0.0149	0.1515
0.0	0.0	0.0	11731.9372	7587.1401	NaN	NaN	0.3927	0.0685	0.4805	0.1873	0.0976	0.0149	0.1512
0.0	0.0	0.0	17388.9372	3369.1401	NaN	NaN	0.1623	0.071	0.4781	0.1876	0.0965	0.0149	0.1519
0.0	0.0	0.0	16554.9372	7296.1401	NaN	NaN	0.3059	0.0735	0.473	0.1872	0.0975	0.0151	0.1537
0.0	0.0	0.0	17013.9372	3004.1401	NaN	NaN	0.1501	0.0792	0.4651	0.1854	0.0986	0.0154	0.1563
0.0	0.0	0.0	16713.9372	1696.1401	NaN	NaN	0.0921	0.0847	0.4568	0.1859	0.0981	0.0157	0.1588
0.0	0.0	0.0	20113.9372	1867.1401	NaN	NaN	0.0849	0.089	0.4523	0.1854	0.0972	0.0157	0.1603
0.0	0.0	0.0	14693.9372	-1395.8599	NaN	NaN	-0.105	0.0905	0.448	0.1868	0.0965	0.0157	0.1626
0.0	0.0	0.0	15513.9372	4846.1401	NaN	NaN	0.238	0.0898	0.4488	0.1855	0.0965	0.0157	0.1637
0.0	0.0	0.0	20257.9372	5347.1401	NaN	NaN	0.2088	0.0901	0.4436	0.1837	0.102	0.0161	0.1643
0.0	0.0	0.0	14689.9372	4292.1401	NaN	NaN	0.2261	0.1006	0.4337	0.182	0.1046	0.0169	0.1621
0.0	0.0	0.0	17249.9372	1442.1401	NaN	NaN	0.0772	0.1064	0.424	0.1806	0.1091	0.0177	0.1622
0.0	0.0	0.0	17061.9372	6953.1401	NaN	NaN	0.2895	0.1105	0.4158	0.1791	0.1154	0.0184	0.1608
0.0	0.0	0.0	17983.9372	3797.1401	NaN	NaN	0.1743	0.1198	0.4069	0.178	0.1186	0.0191	0.1576
0.0	0.0	0.0	19405.9372	5842.1401	NaN	NaN	0.2314	0.1242	0.3971	0.1783	0.124	0.0196	0.1568
0.0	0.0	0.0	18491.9372	4513.1401	NaN	NaN	0.1962	0.1293	0.3934	0.1747	0.1295	0.0201	0.1531
0.0	0.0	0.0	15722.9372	8983.1401	NaN	NaN	0.3636	0.1344	0.3905	0.1741	0.1303	0.0204	0.1502
0.0	0.0	0.0	16600.9372	5765.1401	NaN	NaN	0.2578	0.1344	0.3908	0.172	0.1331	0.0204	0.1492
0.0	0.0	0.0	16967.9372	7291.1401	NaN	NaN	0.3006	0.1297	0.3915	0.1684	0.1408	0.0206	0.1491
0.0	0.0	0.0	16575.9372	3896.1401	NaN	NaN	0.1903	0.1326	0.3936	0.1671	0.1406	0.0208	0.1453
0.0	0.0	0.0	20626.9372	4341.1401	NaN	NaN	0.1739	0.1321	0.3937	0.1671	0.1419	0.021	0.1443
0.0	0.0	0.0	15986.9372	1815.1401	NaN	NaN	0.102	0.1332	0.3965	0.1656	0.1423	0.0212	0.1412
0.0	0.0	0.0	16883.9372	4855.1401	NaN	NaN	0.2233	0.1321	0.3992	0.166	0.1404	0.0212	0.1412
0.0	0.0	0.0	18120.9372	4438.1401	NaN	NaN	0.1967	0.1274	0.4053	0.166	0.14	0.021	0.1403
0.0	0.0	0.0	17389.9372	4751.1401	NaN	NaN	0.2146	0.1271	0.4119	0.1674	0.1342	0.0209	0.1386
0.0	0.0	0.0	13251.9372	1528.1401	NaN	NaN	0.1034	0.1242	0.4166	0.1666	0.1332	0.0209	0.1385
0.0	0.0	0.0	16116.9372	6350.1401	NaN	NaN	0.2826	0.1198	0.4267	0.1681	0.127	0.0205	0.138
0.0	0.0	0.0	16837.9372	2771.1401	NaN	NaN	0.1413	0.1173	0.4326	0.1694	0.1235	0.0203	0.1369
0.0	0.0	0.0	19110.9372	5666.1401	NaN	NaN	0.2287	0.1136	0.4397	0.1713	0.1195	0.0199	0.1361
0.0	0.0	0.0	14549.9372	5014.1401	NaN	NaN	0.2563	0.1104	0.446	0.1711	0.1185	0.0198	0.1341
0.0	0.0	0.0	17227.9372	6082.1401	NaN	NaN	0.2609	0.1092	0.4524	0.1733	0.1138	0.0195	0.1318
0.0	0.0	0.0	16626.9372	5653.1401	NaN	NaN	0.2537	0.1069	0.4569	0.1742	0.1129	0.0194	0.1297
0.0	0.0	0.0	11382.9372	5252.1401	NaN	NaN	0.3157	0.1071	0.4601	0.1752	0.1105	0.0194	0.1278
0.0	0.0	0.0	15711.9372	5812.1401	NaN	NaN	0.27	0.1079	0.4638	0.1758	0.108	0.0195	0.125
0.0	0.0	0.0	15959.9372	3194.1401	NaN	NaN	0.1668	0.106	0.469	0.1755	0.1064	0.0195	0.1235
0.0	0.0	0.0	14971.9372	3137.1401	NaN	NaN	0.1732	0.1051	0.4758	0.1744	0.1037	0.0193	0.1216
0.0	0.0	0.0	17623.9372	4593.1401	NaN	NaN	0.2067	0.0979	0.4856	0.1744	0.1019	0.0189	0.1213
0.0	0.0	0.0	16181.9372	3916.1401	NaN	NaN	0.1949	0.0945	0.4943	0.1744	0.099	0.0188	0.119
0.0	0.0	0.0	16511.9372	3279.1401	NaN	NaN	0.1657	0.0912	0.5	0.1756	0.0965	0.0188	0.1178
0.0	0.0	0.0	15583.9372	1742.1401	NaN	NaN	0.1006	0.0867	0.5049	0.1775	0.0949	0.0185	0.1175
0.0	0.0	0.0	16945.9372	6098.1401	NaN	NaN	0.2646	0.0838	0.5094	0.1778	0.0939	0.0184	0.1166
0.0	0.0	0.0	18011.9372	2777.1401	NaN	NaN	0.1336	0.0828	0.5125	0.1774	0.0935	0.0185	0.1153
0.0	0.0	0.0	17880.9372	5965.1401	NaN	NaN	0.2502	0.0828	0.5149	0.178	0.0919	0.0187	0.1138
0.0	0.0	0.0	18582.9372	2579.1401	NaN	NaN	0.1219	0.0811	0.5177	0.1783	0.0914	0.0187	0.1127
0.0	0.0	0.0	13765.9372	5439.1401	NaN	NaN	0.2832	0.0787	0.5216	0.1788	0.0909	0.0185	0.1115
0.0	0.0	0.0	14935.9372	4548.1401	NaN	NaN	0.2334	0.0767	0.5247	0.18	0.0904	0.0183	0.1099
0.0	0.0	0.0	21138.9372	3538.1401	NaN	NaN	0.1434	0.0747	0.5275	0.1806	0.0904	0.018	0.1089
0.0	0.0	0.0	18192.9372	3189.1401	NaN	NaN	0.1492	0.0725	0.5291	0.1825	0.0908	0.0177	0.1074
0.0	0.0	0.0	16691.9372	6039.1401	NaN	NaN	0.2657	0.0696	0.5315	0.1838	0.0909	0.0174	0.1069
0.0	0.0	0.0	14502.9372	5243.1401	NaN	NaN	0.2655	0.0667	0.533	0.1849	0.0914	0.0173	0.1068
0.0	0.0	0.0	15603.9372	5235.1401	NaN	NaN	0.2512	0.0661	0.5327	0.1858	0.0916	0.0173	0.1066
0.0	0.0	0.0	12999.9372	2720.1401	NaN	NaN	0.173	0.0669	0.5315	0.1867	0.0917	0.0172	0.1059
0.0	0.0	0.0	17571.9372	4144.1401	NaN	NaN	0.1908	0.0666	0.5328	0.1864	0.0916	0.0172	0.1054
0.0	0.0	0.0	15459.9372	2532.1401	NaN	NaN	0.1407	0.0665	0.5311	0.187	0.0923	0.0173	0.1058
0.0	0.0	0.0	15014.9372	4830.1401	NaN	NaN	0.2434	0.0662	0.5315	0.1873	0.0918	0.0172	0.106
0.0	0.0	0.0	14684.9372	2832.1401	NaN	NaN	0.1617	0.065	0.5285	0.1882	0.093	0.0173	0.1079
0.0	0.0	0.0	17142.9372	5394.1401	NaN	NaN	0.2393	0.0657	0.5281	0.1873	0.0928	0.0174	0.1087
0.0	0.0	0.0	15975.9372	3528.1401	NaN	NaN	0.1809	0.0676	0.5221	0.1879	0.0946	0.0176	0.1103
0.0	0.0	0.0	20121.9372	2902.1401	NaN	NaN	0.126	0.0703	0.5194	0.1862	0.0951	0.0176	0.1114
0.0	0.0	0.0	17876.9372	5748.1401	NaN	NaN	0.2433	0.0722	0.5139	0.1861	0.097	0.0178	0.113
0.0	0.0	0.0	17382.9372	4217.1401	NaN	NaN	0.1952	0.0755	0.5121	0.1844	0.0972	0.0178	0.113
0.0	0.0	0.0	18739.9372	2971.1401	NaN	NaN	0.1368	0.0764	0.5087	0.184	0.0986	0.0176	0.1146
0.0	0.0	0.0	18765.9372	6182.1401	NaN	NaN	0.2478	0.0758	0.5093	0.1833	0.0992	0.0176	0.1149
0.0	0.0	0.0	16639.9372	1984.1401	NaN	NaN	0.1065	0.0789	0.5077	0.1814	0.1001	0.0175	0.1144
0.0	0.0	0.0	18202.9372	4912.1401	NaN	NaN	0.2125	0.0808	0.5086	0.18	0.0995	0.0173	0.1137
0.0	0.0	0.0	17381.9372	2453.1401	NaN	NaN	0.1237	0.08	0.5099	0.1792	0.1005	0.017	0.1134
0.0	0.0	0.0	16115.9372	5671.1401	NaN	NaN	0.2603	0.0798	0.5145	0.1773	0.0993	0.0166	0.1124
0.0	0.0	0.0	19599.9372	5871.1401	NaN	NaN	0.2305	0.0786	0.5175	0.1761	0.0995	0.0163	0.1119
0.0	0.0	0.0	17146.9372	4016.1401	NaN	NaN	0.1898	0.0788	0.5189	0.1742	0.1002	0.0161	0.1117
0.0	0.0	0.0	14983.9372	3770.1401	NaN	NaN	0.201	0.0815	0.5189	0.1723	0.1002	0.016	0.1111
0.0	0.0	0.0	14731.9372	5245.1401	NaN	NaN	0.2626	0.0815	0.5173	0.1713	0.1014	0.0159	0.1124
0.0	0.0	0.0	15864.9372	649.1401	NaN	NaN	0.0393	0.0847	0.518	0.1691	0.1009	0.0158	0.1115
0.0	0.0	0.0	14706.9372	3843.1401	NaN	NaN	0.2072	0.0843	0.5179	0.168	0.1021	0.0156	0.112
0.0	0.0	0.0	17701.9372	3003.1401	NaN	NaN	0.145	0.0834	0.5215	0.1667	0.1016	0.0155	0.1112
0.0	0.0	0.0	14827.9372	6069.1401	NaN	NaN	0.2904	0.0841	0.52	0.166	0.1026	0.0155	0.1118
0.0	0.0	0.0	14038.9372	4297.1401	NaN	NaN	0.2344	0.0858	0.5193	0.1641	0.1039	0.0152	0.1117
0.0	0.0	0.0	17375.9372	2718.1401	NaN	NaN	0.1353	0.0852	0.5193	0.1627	0.1051	0.0151	0.1127
0.0	0.0	0.0	20582.9372	5246.1401	NaN	NaN	0.2031	0.0849	0.5206	0.1626	0.1048	0.0149	0.112
0.0	0.0	0.0	20201.9372	5869.1401	NaN	NaN	0.2251	0.0856	0.5171	0.161	0.1086	0.0148	0.1129
0.0	0.0	0.0	14209.9372	8219.1401	NaN	NaN	0.3665	0.0875	0.5135	0.1604	0.1116	0.0148	0.1123
0.0	0.0	0.0	16287.9372	3546.1401	NaN	NaN	0.1788	0.0898	0.5116	0.1594	0.1129	0.0146	0.1117
0.0	0.0	0.0	18100.9372	6915.1401	NaN	NaN	0.2764	0.0881	0.5106	0.1596	0.1147	0.0145	0.1125
0.0	0.0	0.0	16574.9372	3977.1401	NaN	NaN	0.1935	0.0878	0.5118	0.1592	0.1156	0.0143	0.1113
0.0	0.0	0.0	12447.9372	7228.1401	NaN	NaN	0.3674	0.0875	0.51	0.1596	0.1172	0.0143	0.1114
0.0	0.0	0.0	17713.9372	3758.1401	NaN	NaN	0.175	0.0875	0.5109	0.16	0.1173	0.0142	0.1101
0.0	0.0	0.0	15009.9372	5727.1401	NaN	NaN	0.2762	0.087	0.5078	0.16	0.1202	0.0143	0.1107
0.0	0.0	0.0	14440.9372	3092.1401	NaN	NaN	0.1764	0.0885	0.507	0.1601	0.1206	0.0141	0.1097
0.0	0.0	0.0	16831.9372	3085.1401	NaN	NaN	0.1549	0.0893	0.5048	0.1603	0.1216	0.0142	0.1098
0.0	0.0	0.0	16068.9372	2776.1401	NaN	NaN	0.1473	0.0914	0.5041	0.1607	0.1211	0.0141	0.1086
0.0	0.0	0.0	14368.9372	2420.1401	NaN	NaN	0.1441	0.0906	0.5063	0.1605	0.1207	0.014	0.1079
0.0	0.0	0.0	12810.9372	8023.1401	NaN	NaN	0.3851	0.0873	0.5129	0.1614	0.1172	0.0139	0.1073
0.0	0.0	0.0	16069.9372	4025.1401	NaN	NaN	0.2003	0.0835	0.519	0.1617	0.1153	0.0139	0.1067
0.0	0.0	0.0	15492.9372	3783.1401	NaN	NaN	0.1963	0.082	0.5251	0.162	0.1113	0.0138	0.1059
0.0	0.0	0.0	13891.9372	3378.1401	NaN	NaN	0.1956	0.0786	0.5305	0.1626	0.109	0.0138	0.1054
0.0	0.0	0.0	19658.9372	3417.1401	NaN	NaN	0.1481	0.0767	0.5362	0.1631	0.1059	0.0138	0.1044
0.0	0.0	0.0	15118.9372	5199.1401	NaN	NaN	0.2559	0.0757	0.5388	0.1635	0.1042	0.0138	0.104
0.0	0.0	0.0	16976.9372	7477.1401	NaN	NaN	0.3058	0.076	0.5401	0.1633	0.1039	0.0138	0.103
0.0	0.0	0.0	14634.9372	2504.1401	NaN	NaN	0.1461	0.0771	0.541	0.1635	0.1031	0.0138	0.1014
0.0	0.0	0.0	15787.9372	6631.1401	NaN	NaN	0.2958	0.0761	0.5443	0.1647	0.1001	0.0138	0.101
0.0	0.0	0.0	19468.9372	1758.1401	NaN	NaN	0.0828	0.0744	0.5475	0.1637	0.0996	0.0138	0.1009
0.0	0.0	0.0	16124.9372	5881.1401	NaN	NaN	0.2673	0.0732	0.5502	0.1638	0.0983	0.0138	0.1007
0.0	0.0	0.0	16800.9372	2083.1401	NaN	NaN	0.1103	0.0732	0.5514	0.1637	0.0981	0.0139	0.0997
0.0	0.0	0.0	19059.9372	-78.8599	NaN	NaN	-0.0042	0.0731	0.5525	0.1639	0.0967	0.014	0.0998
0.0	0.0	0.0	16708.9372	2335.1401	NaN	NaN	0.1226	0.0728	0.5542	0.1635	0.0963	0.0139	0.0993
0.0	0.0	0.0	16058.9372	3232.1401	NaN	NaN	0.1675	0.0713	0.5566	0.163	0.0955	0.014	0.0995
0.0	0.0	0.0	16870.9372	3947.1401	NaN	NaN	0.1896	0.071	0.5582	0.1638	0.0939	0.0141	0.099
0.0	0.0	0.0	19728.9372	4835.1401	NaN	NaN	0.1968	0.0687	0.5606	0.1631	0.0945	0.0141	0.0991
0.0	0.0	0.0	15007.9372	6785.1401	NaN	NaN	0.3113	0.0684	0.5616	0.1638	0.094	0.0142	0.0981
0.0	0.0	0.0	13612.9372	3931.1401	NaN	NaN	0.2241	0.0679	0.5624	0.1642	0.0936	0.0142	0.0978
0.0	0.0	0.0	15927.9372	4556.1401	NaN	NaN	0.2224	0.0663	0.5642	0.164	0.0935	0.0143	0.0977
0.0	0.0	0.0	14376.9372	2348.1401	NaN	NaN	0.1404	0.0654	0.5654	0.1644	0.0931	0.0143	0.0975
0.0	0.0	0.0	17608.9372	5990.1401	NaN	NaN	0.2538	0.0644	0.5676	0.1643	0.092	0.0143	0.0974
0.0	0.0	0.0	19545.9372	4481.1401	NaN	NaN	0.1865	0.0619	0.5715	0.1618	0.0927	0.0142	0.0978
0.0	0.0	0.0	15456.9372	7311.1401	NaN	NaN	0.3211	0.0607	0.5746	0.1606	0.092	0.0141	0.098
0.0	0.0	0.0	19345.9372	3187.1401	NaN	NaN	0.1414	0.0589	0.578	0.1587	0.0915	0.014	0.0989
0.0	0.0	0.0	17276.9372	5872.1401	NaN	NaN	0.2537	0.0562	0.5803	0.1571	0.0918	0.0142	0.1005
0.0	0.0	0.0	14646.9372	2605.1401	NaN	NaN	0.151	0.0548	0.5833	0.1551	0.0915	0.0142	0.101
0.0	0.0	0.0	14152.9372	3428.1401	NaN	NaN	0.195	0.0532	0.5854	0.1527	0.0912	0.0143	0.1031
0.0	0.0	0.0	19660.9372	3054.1401	NaN	NaN	0.1345	0.0521	0.5888	0.1507	0.0911	0.0143	0.103
0.0	0.0	0.0	14190.9372	3788.1401	NaN	NaN	0.2107	0.0509	0.59	0.1494	0.0911	0.0145	0.1041
0.0	0.0	0.0	17417.9372	2823.1401	NaN	NaN	0.1395	0.0498	0.593	0.1491	0.0896	0.0144	0.1039
0.0	0.0	0.0	15086.9372	3786.1401	NaN	NaN	0.2006	0.0484	0.5941	0.1484	0.0897	0.0145	0.105
0.0	0.0	0.0	11627.9372	6883.1401	NaN	NaN	0.3718	0.0473	0.5962	0.1482	0.0886	0.0144	0.1054
0.0	0.0	0.0	12868.9372	5137.1401	NaN	NaN	0.2853	0.0463	0.5969	0.1477	0.088	0.0144	0.1067
0.0	0.0	0.0	15608.9372	4890.1401	NaN	NaN	0.2386	0.0455	0.5995	0.1471	0.087	0.0144	0.1065
0.0	0.0	0.0	18148.9372	4156.1401	NaN	NaN	0.1863	0.0448	0.6013	0.1466	0.0861	0.0146	0.1067
0.0	0.0	0.0	15895.9372	3339.1401	NaN	NaN	0.1736	0.0443	0.6026	0.1467	0.0847	0.0145	0.1071
0.0	0.0	0.0	13243.9372	4244.1401	NaN	NaN	0.2427	0.0439	0.6051	0.1462	0.0835	0.0144	0.107
0.0	0.0	0.0	12961.9372	2740.1401	NaN	NaN	0.1745	0.0435	0.6069	0.1455	0.0823	0.0144	0.1074
0.0	0.0	0.0	15081.9372	3787.1401	NaN	NaN	0.2007	0.0433	0.6081	0.1453	0.0805	0.0142	0.1086
0.0	0.0	0.0	15828.9372	4979.1401	NaN	NaN	0.2393	0.0435	0.6081	0.1441	0.0796	0.0142	0.1106
0.0	0.0	0.0	12194.9372	3625.1401	NaN	NaN	0.2291	0.0439	0.6069	0.1439	0.0784	0.014	0.1129
0.0	0.0	0.0	14331.9372	5884.1401	NaN	NaN	0.2911	0.0442	0.6054	0.1432	0.0779	0.0139	0.1154
0.0	0.0	0.0	20257.9372	8043.1401	NaN	NaN	0.2842	0.0447	0.6016	0.1436	0.0783	0.0141	0.1178
0.0	0.0	0.0	17190.9372	3564.1401	NaN	NaN	0.1717	0.0455	0.5997	0.1448	0.0774	0.0137	0.1189
0.0	0.0	0.0	16620.9372	2436.1401	NaN	NaN	0.1278	0.0456	0.599	0.1447	0.0772	0.0136	0.1199
0.0	0.0	0.0	12246.9372	6716.1401	NaN	NaN	0.3542	0.0459	0.5968	0.1452	0.078	0.0139	0.1202
0.0	0.0	0.0	14606.9372	4185.1401	NaN	NaN	0.2227	0.0465	0.5962	0.146	0.0779	0.014	0.1195
0.0	0.0	0.0	18911.9372	6142.1401	NaN	NaN	0.2452	0.0465	0.5937	0.1468	0.0786	0.0142	0.1201
0.0	0.0	0.0	16333.9372	2751.1401	NaN	NaN	0.1442	0.0475	0.5915	0.1475	0.0798	0.0145	0.1191
0.0	0.0	0.0	14416.9372	5739.1401	NaN	NaN	0.2847	0.0489	0.5897	0.1487	0.0804	0.0147	0.1176
0.0	0.0	0.0	16617.9372	241.1401	NaN	NaN	0.0143	0.0493	0.5889	0.1493	0.081	0.015	0.1166
0.0	0.0	0.0	17536.9372	6216.1401	NaN	NaN	0.2617	0.0493	0.5886	0.1492	0.0815	0.015	0.1164
0.0	0.0	0.0	16432.9372	4744.1401	NaN	NaN	0.224	0.0501	0.588	0.1493	0.0825	0.0153	0.1148
0.0	0.0	0.0	18410.9372	6571.1401	NaN	NaN	0.263	0.0511	0.5885	0.1489	0.0826	0.0153	0.1137
0.0	0.0	0.0	17947.9372	3947.1401	NaN	NaN	0.1803	0.0517	0.5872	0.1481	0.0839	0.0153	0.1139
0.0	0.0	0.0	19869.9372	4815.1401	NaN	NaN	0.1951	0.052	0.5843	0.1471	0.0856	0.0155	0.1156
0.0	0.0	0.0	12727.9372	5175.1401	NaN	NaN	0.2891	0.053	0.5826	0.1472	0.0857	0.0154	0.1161
0.0	0.0	0.0	18922.9372	5870.1401	NaN	NaN	0.2368	0.0531	0.5797	0.1461	0.087	0.0156	0.1185
0.0	0.0	0.0	15843.9372	6454.1401	NaN	NaN	0.2894	0.054	0.5761	0.1453	0.0882	0.0158	0.1207
0.0	0.0	0.0	12926.9372	3321.1401	NaN	NaN	0.2044	0.0547	0.5745	0.1448	0.0885	0.0157	0.1218
0.0	0.0	0.0	15011.9372	2499.1401	NaN	NaN	0.1427	0.0551	0.5719	0.1439	0.0896	0.0157	0.1238
0.0	0.0	0.0	12002.9372	6402.1401	NaN	NaN	0.3478	0.0555	0.571	0.143	0.0905	0.0157	0.1242
0.0	0.0	0.0	11342.9372	6922.1401	NaN	NaN	0.379	0.0565	0.5696	0.1422	0.092	0.0158	0.1239
0.0	0.0	0.0	15568.9372	6477.1401	NaN	NaN	0.2938	0.0571	0.5712	0.143	0.0913	0.0156	0.1218
0.0	0.0	0.0	16022.9372	4565.1401	NaN	NaN	0.2217	0.0579	0.5729	0.1426	0.091	0.0154	0.1202
0.0	0.0	0.0	16868.9372	7949.1401	NaN	NaN	0.3203	0.058	0.5758	0.1424	0.0901	0.0152	0.1184
0.0	0.0	0.0	11772.9372	2496.1401	NaN	NaN	0.1749	0.0581	0.5797	0.1423	0.0885	0.015	0.1164
0.0	0.0	0.0	16769.9372	3384.1401	NaN	NaN	0.1679	0.0576	0.585	0.1426	0.0859	0.0146	0.1144
0.0	0.0	0.0	16749.9372	3216.1401	NaN	NaN	0.1611	0.0567	0.5868	0.1438	0.0847	0.0145	0.1134
0.0	0.0	0.0	13484.9372	2431.1401	NaN	NaN	0.1527	0.0567	0.5917	0.1445	0.0816	0.0141	0.1114
0.0	0.0	0.0	14805.9372	3309.1401	NaN	NaN	0.1827	0.0552	0.5924	0.1457	0.0809	0.0141	0.1117
0.0	0.0	0.0	18048.9372	6254.1401	NaN	NaN	0.2573	0.0536	0.5959	0.1474	0.0786	0.0139	0.1105
0.0	0.0	0.0	15332.9372	3914.1401	NaN	NaN	0.2034	0.0525	0.6012	0.1485	0.0758	0.0135	0.1086
0.0	0.0	0.0	17263.9372	4155.1401	NaN	NaN	0.194	0.0503	0.6028	0.1498	0.0741	0.0133	0.1098
0.0	0.0	0.0	13535.9372	5861.1401	NaN	NaN	0.3022	0.049	0.6049	0.1495	0.073	0.0133	0.1103
0.0	0.0	0.0	15393.9372	5726.1401	NaN	NaN	0.2711	0.0478	0.6095	0.1502	0.0702	0.0129	0.1094
0.0	0.0	0.0	19352.9372	2657.1401	NaN	NaN	0.1207	0.0465	0.6116	0.1515	0.0676	0.0127	0.1101
0.0	0.0	0.0	13775.9372	2209.1401	NaN	NaN	0.1382	0.0457	0.6146	0.1513	0.0655	0.0125	0.1103
0.0	0.0	0.0	13433.9372	4743.1401	NaN	NaN	0.2609	0.0445	0.6152	0.1518	0.0637	0.0125	0.1121
0.0	0.0	0.0	19195.9372	5546.1401	NaN	NaN	0.2242	0.0437	0.6166	0.1515	0.0624	0.0127	0.1132
0.0	0.0	0.0	13262.9372	3042.1401	NaN	NaN	0.1866	0.0432	0.6176	0.152	0.061	0.0127	0.1135
0.0	0.0	0.0	13336.9372	3547.1401	NaN	NaN	0.2101	0.0429	0.6193	0.1515	0.0602	0.0128	0.1133
0.0	0.0	0.0	10783.9372	2372.1401	NaN	NaN	0.1803	0.0428	0.6195	0.1513	0.0601	0.0129	0.1134
0.0	0.0	0.0	12326.9372	4101.1401	NaN	NaN	0.2496	0.043	0.6201	0.1521	0.0599	0.0127	0.1121
0.0	0.0	0.0	16281.9372	5345.1401	NaN	NaN	0.2472	0.0435	0.6182	0.1532	0.0607	0.0127	0.1117
0.0	0.0	0.0	15104.9372	3639.1401	NaN	NaN	0.1941	0.0445	0.6146	0.1542	0.062	0.0128	0.112
0.0	0.0	0.0	11974.9372	7536.1401	NaN	NaN	0.3862	0.046	0.6116	0.1543	0.0635	0.0129	0.1117
0.0	0.0	0.0	14925.9372	3316.1401	NaN	NaN	0.1818	0.048	0.608	0.1545	0.0649	0.0129	0.1116
0.0	0.0	0.0	13862.9372	3062.1401	NaN	NaN	0.1809	0.0501	0.6051	0.1542	0.0665	0.0129	0.1111
0.0	0.0	0.0	14875.9372	3386.1401	NaN	NaN	0.1854	0.052	0.6027	0.1522	0.0689	0.013	0.1112
0.0	0.0	0.0	13427.9372	2988.1401	NaN	NaN	0.182	0.0543	0.5995	0.151	0.0713	0.013	0.1109
0.0	0.0	0.0	14891.9372	4662.1401	NaN	NaN	0.2384	0.0562	0.5969	0.1497	0.0738	0.013	0.1103
0.0	0.0	0.0	13668.9372	3104.1401	NaN	NaN	0.1851	0.0579	0.5934	0.1483	0.0768	0.013	0.1106
0.0	0.0	0.0	12366.9372	4819.1401	NaN	NaN	0.2804	0.0593	0.5896	0.1468	0.08	0.0131	0.1112
0.0	0.0	0.0	18237.9372	5144.1401	NaN	NaN	0.22	0.0611	0.5852	0.1443	0.0832	0.0132	0.113
0.0	0.0	0.0	13692.9372	2894.1401	NaN	NaN	0.1745	0.0633	0.581	0.1418	0.0863	0.0133	0.1144
0.0	0.0	0.0	16225.9372	322.1401	NaN	NaN	0.0195	0.066	0.5768	0.1381	0.0901	0.0132	0.1159
0.0	0.0	0.0	13777.9372	5543.1401	NaN	NaN	0.2869	0.0685	0.5722	0.1346	0.0938	0.0132	0.1176
0.0	0.0	0.0	13003.9372	2567.1401	NaN	NaN	0.1649	0.0701	0.5723	0.1321	0.0954	0.0131	0.117
0.0	0.0	0.0	14163.9372	6356.1401	NaN	NaN	0.3098	0.0714	0.5706	0.1299	0.0972	0.013	0.1179
0.0	0.0	0.0	14093.9372	4368.1401	NaN	NaN	0.2366	0.0729	0.5663	0.1275	0.1013	0.013	0.119
0.0	0.0	0.0	12521.9372	4331.1401	NaN	NaN	0.257	0.0735	0.5659	0.1262	0.1027	0.013	0.1188
0.0	0.0	0.0	15026.9372	2839.1401	NaN	NaN	0.1589	0.0736	0.567	0.1264	0.102	0.0129	0.118
0.0	0.0	0.0	12963.9372	4069.1401	NaN	NaN	0.2389	0.0725	0.5686	0.1279	0.0991	0.0126	0.1192
0.0	0.0	0.0	12436.9372	6361.1401	NaN	NaN	0.3384	0.0652	0.5827	0.1321	0.0869	0.0113	0.1218
0.0	0.0	0.0	12780.9372	6387.1401	NaN	NaN	0.3332	0.0615	0.5892	0.1357	0.0779	0.0116	0.1242
0.0	0.0	0.0	17645.9372	5639.1401	NaN	NaN	0.2422	0.0547	0.6004	0.1408	0.0639	0.0107	0.1294
0.0	0.0	0.0	13758.9372	3861.1401	NaN	NaN	0.2191	0.0514	0.5991	0.1464	0.0564	0.0105	0.1362
0.0	0.0	0.0	14240.9372	5032.1401	NaN	NaN	0.2611	0.0519	0.5941	0.1499	0.0516	0.0105	0.142
0.0	0.0	0.0	17480.9372	1457.1401	NaN	NaN	0.0769	0.0521	0.592	0.1507	0.0484	0.0106	0.1462
0.0	0.0	0.0	16394.9372	7017.1401	NaN	NaN	0.2997	0.052	0.5929	0.1505	0.0462	0.0107	0.1477
0.0	0.0	0.0	12320.9372	-644.8599	NaN	NaN	-0.0552	0.0547	0.5854	0.1491	0.0446	0.0109	0.1554
0.0	0.0	0.0	15442.9372	5489.1401	NaN	NaN	0.2622	0.0574	0.5756	0.1449	0.0447	0.011	0.1664
0.0	0.0	0.0	17397.9372	3114.1401	NaN	NaN	0.1518	0.0605	0.5599	0.1414	0.0462	0.0114	0.1807
0.0	0.0	0.0	16658.9372	5844.1401	NaN	NaN	0.2597	0.0636	0.537	0.1391	0.048	0.0119	0.2005
0.0	0.0	0.0	13462.9372	1998.1401	NaN	NaN	0.1292	0.0652	0.5135	0.1363	0.0506	0.0127	0.2218
0.0	0.0	0.0	18985.9372	5803.1401	NaN	NaN	0.2341	0.0641	0.4995	0.1323	0.0535	0.0135	0.2371
0.0	0.0	0.0	16021.9372	3107.1401	NaN	NaN	0.1624	0.0644	0.4923	0.1331	0.0548	0.0138	0.2417
0.0	0.0	0.0	15723.9372	3364.1401	NaN	NaN	0.1762	0.0651	0.489	0.1322	0.055	0.0139	0.2449
0.0	0.0	0.0	17296.9372	1856.1401	NaN	NaN	0.0969	0.0637	0.4939	0.1331	0.056	0.0142	0.2392
0.0	0.0	0.0	14806.9372	2280.1401	NaN	NaN	0.1334	0.0634	0.4918	0.1333	0.056	0.0142	0.2413
0.0	0.0	0.0	16985.9372	4320.1401	NaN	NaN	0.2028	0.0622	0.4944	0.1336	0.0565	0.0144	0.2389
0.0	0.0	0.0	13459.9372	2013.1401	NaN	NaN	0.1301	0.0613	0.4934	0.1339	0.0568	0.0144	0.2401
0.0	0.0	0.0	13204.9372	3761.1401	NaN	NaN	0.2217	0.0611	0.4914	0.1353	0.0569	0.0143	0.2409
0.0	0.0	0.0	17231.9372	3071.1401	NaN	NaN	0.1513	0.061	0.4872	0.135	0.0571	0.0144	0.2452
0.0	0.0	0.0	14196.9372	4322.1401	NaN	NaN	0.2334	0.0597	0.4877	0.1359	0.058	0.0144	0.2443
0.0	0.0	0.0	16131.9372	5202.1401	NaN	NaN	0.2438	0.0595	0.4838	0.1364	0.0585	0.0145	0.2473
0.0	0.0	0.0	16264.9372	5275.1401	NaN	NaN	0.2449	0.0596	0.4799	0.1373	0.059	0.0145	0.2498
0.0	0.0	0.0	13719.9372	3787.1401	NaN	NaN	0.2163	0.059	0.4784	0.1389	0.0596	0.0146	0.2495
0.0	0.0	0.0	11119.9372	7703.1401	NaN	NaN	0.4092	0.0593	0.4732	0.139	0.0596	0.0147	0.2543
0.0	0.0	0.0	13158.9372	4061.1401	NaN	NaN	0.2358	0.0601	0.4665	0.1433	0.0591	0.0148	0.2563
0.0	0.0	0.0	15267.9372	5661.1401	NaN	NaN	0.2705	0.0614	0.4513	0.1478	0.0574	0.015	0.2672
0.0	0.0	0.0	15600.9372	1359.1401	NaN	NaN	0.0801	0.0599	0.4362	0.156	0.0559	0.0157	0.2764
0.0	0.0	0.0	13044.9372	4341.1401	NaN	NaN	0.2497	0.0598	0.4068	0.1647	0.0527	0.0161	0.2998
0.0	0.0	0.0	16511.9372	3516.1401	NaN	NaN	0.1756	0.0587	0.3823	0.1703	0.0505	0.0167	0.3215
0.0	0.0	0.0	12391.9372	3472.1401	NaN	NaN	0.2189	0.0578	0.3636	0.1749	0.0488	0.0169	0.3381
0.0	0.0	0.0	9551.9372	3309.1401	NaN	NaN	0.2573	0.0575	0.3526	0.1781	0.0475	0.0169	0.3474
0.0	0.0	0.0	18251.9372	5797.1401	NaN	NaN	0.2411	0.056	0.3466	0.1752	0.0476	0.0171	0.3574
0.0	0.0	0.0	12835.9372	2674.1401	NaN	NaN	0.1724	0.0552	0.3418	0.1789	0.0474	0.0171	0.3595
0.0	0.0	0.0	13897.9372	3055.1401	NaN	NaN	0.1802	0.0563	0.3343	0.1786	0.0463	0.0169	0.3677
0.0	0.0	0.0	14512.9372	4923.1401	NaN	NaN	0.2533	0.0551	0.3355	0.1769	0.0469	0.017	0.3685
0.0	0.0	0.0	13265.9372	2004.1401	NaN	NaN	0.1312	0.0537	0.3364	0.1765	0.0476	0.0172	0.3687
0.0	0.0	0.0	16638.9372	4842.1401	NaN	NaN	0.2254	0.0541	0.3334	0.1771	0.0473	0.017	0.3712
0.0	0.0	0.0	12905.9372	605.1401	NaN	NaN	0.0448	0.054	0.3349	0.1766	0.0477	0.0169	0.3699
0.0	0.0	0.0	13204.9372	51.1401	NaN	NaN	0.0039	0.0526	0.3402	0.1746	0.0487	0.0171	0.3668
0.0	0.0	0.0	12878.9372	3173.1401	NaN	NaN	0.1977	0.0511	0.3451	0.1719	0.05	0.0173	0.3647
0.0	0.0	0.0	15606.9372	3431.1401	NaN	NaN	0.1802	0.0504	0.3498	0.1712	0.0508	0.0172	0.3605
0.0	0.0	0.0	16682.9372	729.1401	NaN	NaN	0.0419	0.0503	0.3512	0.1724	0.0509	0.0171	0.358
0.0	0.0	0.0	11321.9372	3063.1401	NaN	NaN	0.2129	0.0506	0.3548	0.1695	0.0512	0.017	0.3567
0.0	0.0	0.0	13713.9372	6202.1401	NaN	NaN	0.3114	0.0498	0.3623	0.1699	0.0523	0.0174	0.3483
0.0	0.0	0.0	15774.9372	4365.1401	NaN	NaN	0.2167	0.0504	0.3626	0.1698	0.052	0.0173	0.3479
0.0	0.0	0.0	16143.9372	2636.1401	NaN	NaN	0.1404	0.0503	0.3666	0.1707	0.0527	0.0176	0.3421
0.0	0.0	0.0	13224.9372	5245.1401	NaN	NaN	0.284	0.0505	0.3705	0.1694	0.0536	0.0177	0.3383
0.0	0.0	0.0	12662.9372	5205.1401	NaN	NaN	0.2913	0.0502	0.3744	0.1702	0.0544	0.018	0.3327
0.0	0.0	0.0	12448.9372	4161.1401	NaN	NaN	0.2505	0.0506	0.3724	0.1711	0.0544	0.0182	0.3333
0.0	0.0	0.0	15002.9372	1518.1401	NaN	NaN	0.0919	0.0512	0.373	0.1696	0.0547	0.0183	0.3332
0.0	0.0	0.0	14958.9372	7107.1401	NaN	NaN	0.3221	0.0506	0.379	0.168	0.0562	0.0186	0.3275
0.0	0.0	0.0	14843.9372	3436.1401	NaN	NaN	0.188	0.0507	0.3821	0.1691	0.0568	0.0187	0.3227
0.0	0.0	0.0	15749.9372	515.1401	NaN	NaN	0.0317	0.0511	0.3837	0.1681	0.0576	0.0188	0.3207
0.0	0.0	0.0	17292.9372	6168.1401	NaN	NaN	0.2629	0.051	0.3909	0.167	0.0599	0.0191	0.3122
0.0	0.0	0.0	13032.9372	3216.1401	NaN	NaN	0.1979	0.051	0.3986	0.1668	0.0621	0.0195	0.302
0.0	0.0	0.0	16978.9372	612.1401	NaN	NaN	0.0348	0.0518	0.4009	0.169	0.0632	0.0195	0.2955
0.0	0.0	0.0	11961.9372	5065.1401	NaN	NaN	0.2975	0.053	0.4057	0.1659	0.0659	0.0198	0.2896
0.0	0.0	0.0	12539.9372	7749.1401	NaN	NaN	0.3819	0.0533	0.4222	0.1654	0.07	0.0203	0.2688
0.0	0.0	0.0	11899.9372	4797.1401	NaN	NaN	0.2873	0.0552	0.4288	0.1631	0.0717	0.0204	0.2608
0.0	0.0	0.0	17198.9372	3474.1401	NaN	NaN	0.1681	0.0564	0.4374	0.1608	0.0742	0.0206	0.2506
0.0	0.0	0.0	11897.9372	1784.1401	NaN	NaN	0.1304	0.0574	0.4453	0.1585	0.0766	0.0208	0.2414
0.0	0.0	0.0	12716.9372	3385.1401	NaN	NaN	0.2102	0.0582	0.4543	0.1552	0.0787	0.0208	0.2328
0.0	0.0	0.0	11336.9372	4890.1401	NaN	NaN	0.3014	0.0581	0.4602	0.1525	0.0805	0.021	0.2277
0.0	0.0	0.0	14725.9372	4060.1401	NaN	NaN	0.2161	0.0575	0.4677	0.1504	0.0817	0.0211	0.2215
0.0	0.0	0.0	14419.9372	3015.1401	NaN	NaN	0.1729	0.0574	0.4702	0.1488	0.0818	0.021	0.2208
0.0	0.0	0.0	15196.9372	3125.1401	NaN	NaN	0.1706	0.0564	0.4763	0.1466	0.0828	0.021	0.2169
0.0	0.0	0.0	18202.9372	4663.1401	NaN	NaN	0.2039	0.0554	0.4815	0.1446	0.0837	0.0211	0.2137
0.0	0.0	0.0	15505.9372	3262.1401	NaN	NaN	0.1738	0.0544	0.4858	0.143	0.084	0.0214	0.2115
0.0	0.0	0.0	17285.9372	6327.1401	NaN	NaN	0.268	0.054	0.4866	0.1432	0.0831	0.0215	0.2116
0.0	0.0	0.0	11035.9372	2172.1401	NaN	NaN	0.1645	0.0534	0.4895	0.1439	0.0829	0.0215	0.2088
0.0	0.0	0.0	13438.9372	4684.1401	NaN	NaN	0.2585	0.0531	0.4882	0.1422	0.0836	0.0217	0.2111
0.0	0.0	0.0	13722.9372	8715.1401	NaN	NaN	0.3884	0.0529	0.4917	0.1421	0.0849	0.0223	0.2062
0.0	0.0	0.0	16421.9372	2502.1401	NaN	NaN	0.1322	0.0543	0.4918	0.1416	0.0846	0.0225	0.2053
0.0	0.0	0.0	11667.9372	1405.1401	NaN	NaN	0.1075	0.0547	0.4908	0.1425	0.0847	0.0229	0.2043
0.0	0.0	0.0	5880.9372	6105.1401	NaN	NaN	0.5094	0.0566	0.4947	0.1419	0.0853	0.0234	0.1981
0.0	0.0	0.0	8373.9372	2770.1401	NaN	NaN	0.2486	0.0572	0.4941	0.143	0.0858	0.024	0.1958
0.0	0.0	0.0	10226.9372	7063.1401	NaN	NaN	0.4085	0.0599	0.4822	0.1456	0.0846	0.0243	0.2035
0.0	0.0	0.0	4278.9372	3922.1401	NaN	NaN	0.4782	0.0603	0.484	0.1473	0.0852	0.0248	0.1984
0.0	0.0	0.0	7265.9372	4526.1401	NaN	NaN	0.3838	0.062	0.473	0.1475	0.084	0.0247	0.2088
0.0	0.0	0.0	7177.9372	8981.1401	NaN	NaN	0.5558	0.0611	0.4704	0.1486	0.0845	0.025	0.2104
0.0	0.0	0.0	7278.9372	7041.1401	NaN	NaN	0.4917	0.0619	0.4629	0.1488	0.0835	0.025	0.2179
0.0	0.0	0.0	9175.9372	5374.1401	NaN	NaN	0.3694	0.0625	0.4576	0.1511	0.0828	0.0249	0.2212
0.0	0.0	0.0	6660.9372	2748.1401	NaN	NaN	0.2921	0.0636	0.448	0.1519	0.0815	0.0246	0.2305
0.0	0.0	0.0	5933.9372	8102.1401	NaN	NaN	0.5772	0.0636	0.4369	0.1544	0.08	0.0242	0.2408
0.0	0.0	0.0	5764.9372	4778.1401	NaN	NaN	0.4532	0.0642	0.4269	0.1583	0.0781	0.0239	0.2486
0.0	0.0	0.0	8306.9372	7302.1401	NaN	NaN	0.4678	0.0651	0.4132	0.1602	0.0754	0.0234	0.2627
0.0	0.0	0.0	9816.9372	6091.1401	NaN	NaN	0.3829	0.0645	0.4117	0.164	0.0754	0.0235	0.2609
0.0	0.0	0.0	8089.9372	2619.1401	NaN	NaN	0.2446	0.0653	0.4034	0.1658	0.0736	0.0229	0.2689
0.0	0.0	0.0	6295.9372	6994.1401	NaN	NaN	0.5263	0.0642	0.3988	0.1687	0.0726	0.0225	0.2731
0.0	0.0	0.0	7989.9372	4355.1401	NaN	NaN	0.3528	0.0644	0.3897	0.1697	0.0706	0.0219	0.2838
0.0	0.0	0.0	5667.9372	5606.1401	NaN	NaN	0.4973	0.0631	0.3843	0.1722	0.0699	0.0216	0.2889
0.0	0.0	0.0	7938.9372	3558.1401	NaN	NaN	0.3095	0.062	0.3794	0.1721	0.0691	0.0213	0.296
0.0	0.0	0.0	5025.9372	7535.1401	NaN	NaN	0.5999	0.0615	0.3742	0.1726	0.069	0.0212	0.3016
0.0	0.0	0.0	7486.9372	1724.1401	NaN	NaN	0.1872	0.0588	0.3756	0.1778	0.0694	0.0213	0.2972
0.0	0.0	0.0	10119.9372	5609.1401	NaN	NaN	0.3566	0.059	0.3679	0.1763	0.0672	0.0205	0.3091
0.0	0.0	0.0	7078.9372	6481.1401	NaN	NaN	0.478	0.0582	0.3699	0.1778	0.0678	0.0207	0.3057
0.0	0.0	0.0	11283.9372	5632.1401	NaN	NaN	0.3329	0.058	0.3653	0.1767	0.0662	0.0203	0.3135
0.0	0.0	0.0	10906.9372	6345.1401	NaN	NaN	0.3678	0.0579	0.3627	0.1763	0.0651	0.0201	0.3178
0.0	0.0	0.0	6803.9372	6463.1401	NaN	NaN	0.4872	0.0569	0.3595	0.1763	0.0639	0.0199	0.3235
0.0	0.0	0.0	7680.9372	7189.1401	NaN	NaN	0.4835	0.0562	0.3562	0.1762	0.0623	0.0196	0.3295
0.0	0.0	0.0	5176.9372	10275.1401	NaN	NaN	0.665	0.0558	0.3544	0.1752	0.061	0.0193	0.3343
0.0	0.0	0.0	9221.9372	4083.1401	NaN	NaN	0.3069	0.054	0.3552	0.1766	0.0606	0.0194	0.3341
0.0	0.0	0.0	11923.9372	7952.1401	NaN	NaN	0.4001	0.0538	0.352	0.1744	0.0594	0.019	0.3414
0.0	0.0	0.0	10406.9372	6507.1401	NaN	NaN	0.3847	0.0527	0.3561	0.1754	0.06	0.0191	0.3366
0.0	0.0	0.0	9795.9372	4934.1401	NaN	NaN	0.335	0.0528	0.3561	0.1746	0.059	0.0188	0.3387
0.0	0.0	0.0	10310.9372	4443.1401	NaN	NaN	0.3011	0.0528	0.3602	0.1747	0.059	0.0188	0.3346
0.0	0.0	0.0	7416.9372	4870.1401	NaN	NaN	0.3964	0.0532	0.3634	0.1742	0.0587	0.0188	0.3317
0.0	0.0	0.0	8792.9372	6602.1401	NaN	NaN	0.4288	0.0534	0.368	0.1744	0.0587	0.0187	0.3267
0.0	0.0	0.0	5663.9372	2541.1401	NaN	NaN	0.3097	0.0538	0.3714	0.1736	0.0579	0.0185	0.3248
0.0	0.0	0.0	9039.9372	7647.1401	NaN	NaN	0.4583	0.0543	0.3704	0.1723	0.0569	0.0182	0.328
0.0	0.0	0.0	7671.9372	3565.1401	NaN	NaN	0.3173	0.0539	0.3749	0.1736	0.0568	0.0181	0.3227
0.0	0.0	0.0	6939.9372	3835.1401	NaN	NaN	0.3559	0.054	0.3737	0.1726	0.0558	0.0178	0.3261
0.0	0.0	0.0	8255.9372	4084.1401	NaN	NaN	0.331	0.0538	0.3732	0.174	0.0553	0.0177	0.3259
0.0	0.0	0.0	9533.9372	4164.1401	NaN	NaN	0.304	0.0543	0.371	0.1737	0.0542	0.0173	0.3296
0.0	0.0	0.0	6964.9372	4873.1401	NaN	NaN	0.4116	0.0535	0.3723	0.1773	0.0539	0.0173	0.3257
0.0	0.0	0.0	9354.9372	5315.1401	NaN	NaN	0.3623	0.0543	0.3688	0.1762	0.052	0.0168	0.3319
0.0	0.0	0.0	4412.9372	7652.1401	NaN	NaN	0.6342	0.0542	0.3684	0.1788	0.0513	0.0166	0.3307
0.0	0.0	0.0	8229.9372	6011.1401	NaN	NaN	0.4221	0.0542	0.3669	0.1775	0.0505	0.0164	0.3344
0.0	0.0	0.0	7589.9372	8060.1401	NaN	NaN	0.515	0.0539	0.3643	0.1796	0.0505	0.0165	0.3351
0.0	0.0	0.0	10045.9372	2415.1401	NaN	NaN	0.1938	0.0538	0.3597	0.18	0.0505	0.0165	0.3396
0.0	0.0	0.0	9561.9372	6035.1401	NaN	NaN	0.3869	0.0538	0.3542	0.1814	0.0505	0.0165	0.3436
0.0	0.0	0.0	6384.9372	4455.1401	NaN	NaN	0.411	0.0533	0.3522	0.1836	0.051	0.0166	0.3433
0.0	0.0	0.0	6043.9372	3979.1401	NaN	NaN	0.397	0.0532	0.3508	0.1856	0.0511	0.0166	0.3428
0.0	0.0	0.0	6902.9372	5578.1401	NaN	NaN	0.4469	0.0531	0.3505	0.1868	0.0513	0.0166	0.3417
0.0	0.0	0.0	9856.9372	6253.1401	NaN	NaN	0.3882	0.0531	0.3512	0.1864	0.0513	0.0166	0.3414
0.0	0.0	0.0	7364.9372	4443.1401	NaN	NaN	0.3763	0.0521	0.3542	0.1896	0.0524	0.0168	0.3349
0.0	0.0	0.0	8701.9372	5128.1401	NaN	NaN	0.3708	0.0527	0.3523	0.1882	0.0519	0.0167	0.3383
0.0	0.0	0.0	9874.9372	6072.1401	NaN	NaN	0.3808	0.0526	0.3525	0.1892	0.0527	0.0169	0.3361
0.0	0.0	0.0	7057.9372	5285.1401	NaN	NaN	0.4282	0.0522	0.3532	0.1901	0.0533	0.0171	0.3341
0.0	0.0	0.0	9749.9372	6731.1401	NaN	NaN	0.4084	0.0525	0.3517	0.1904	0.0537	0.0172	0.3346
0.0	0.0	0.0	8911.9372	4149.1401	NaN	NaN	0.3177	0.0524	0.3515	0.1917	0.0546	0.0175	0.3324
0.0	0.0	0.0	8959.9372	7279.1401	NaN	NaN	0.4482	0.0528	0.3493	0.1922	0.0552	0.0176	0.333
0.0	0.0	0.0	9627.9372	6415.1401	NaN	NaN	0.3999	0.053	0.3488	0.1935	0.0561	0.018	0.3305
0.0	0.0	0.0	12108.9372	6233.1401	NaN	NaN	0.3398	0.0537	0.3462	0.1942	0.0571	0.0183	0.3305
0.0	0.0	0.0	8032.9372	3754.1401	NaN	NaN	0.3185	0.0539	0.3457	0.1967	0.0585	0.0188	0.3262
0.0	0.0	0.0	11955.9372	4854.1401	NaN	NaN	0.2888	0.0553	0.3444	0.1964	0.0597	0.019	0.3253
0.0	0.0	0.0	7266.9372	5933.1401	NaN	NaN	0.4495	0.0558	0.3471	0.1999	0.0617	0.0197	0.3158
0.0	0.0	0.0	10746.9372	3354.1401	NaN	NaN	0.2379	0.0574	0.3479	0.1997	0.0625	0.0199	0.3126
0.0	0.0	0.0	6650.9372	7225.1401	NaN	NaN	0.5207	0.0577	0.3489	0.2027	0.0636	0.0204	0.3066
0.0	0.0	0.0	7542.9372	6020.1401	NaN	NaN	0.4439	0.0592	0.3499	0.2036	0.0648	0.0208	0.3016
0.0	0.0	0.0	6643.9372	5872.1401	NaN	NaN	0.4692	0.0596	0.3489	0.2064	0.0653	0.021	0.2988
0.0	0.0	0.0	8186.9372	6854.1401	NaN	NaN	0.4557	0.0608	0.3465	0.2062	0.0658	0.0212	0.2995
0.0	0.0	0.0	9362.9372	6217.1401	NaN	NaN	0.399	0.0608	0.3448	0.2077	0.0674	0.0217	0.2975
0.0	0.0	0.0	6639.9372	4349.1401	NaN	NaN	0.3958	0.0612	0.3446	0.2102	0.0681	0.0219	0.294
0.0	0.0	0.0	6349.9372	5624.1401	NaN	NaN	0.4697	0.0613	0.3372	0.2096	0.0678	0.0216	0.3025
0.0	0.0	0.0	8643.9372	8254.1401	NaN	NaN	0.4885	0.0616	0.3332	0.2102	0.0687	0.0218	0.3045
0.0	0.0	0.0	5428.9372	9265.1401	NaN	NaN	0.6305	0.061	0.3298	0.2127	0.069	0.0218	0.3057
0.0	0.0	0.0	8740.9372	7245.1401	NaN	NaN	0.4532	0.0611	0.3247	0.2123	0.0686	0.0216	0.3118
0.0	0.0	0.0	8957.9372	8237.1401	NaN	NaN	0.479	0.0614	0.3209	0.2113	0.0689	0.0217	0.3158
0.0	0.0	0.0	6493.9372	6969.1401	NaN	NaN	0.5176	0.0607	0.3177	0.2132	0.069	0.0217	0.3177
0.0	0.0	0.0	8156.9372	5111.1401	NaN	NaN	0.3852	0.0601	0.3146	0.2162	0.0691	0.0218	0.3183
0.0	0.0	0.0	5560.9372	3949.1401	NaN	NaN	0.4153	0.0605	0.3123	0.218	0.0689	0.0218	0.3185
0.0	0.0	0.0	7667.9372	8762.1401	NaN	NaN	0.5333	0.0608	0.308	0.2182	0.0685	0.0218	0.3228
0.0	0.0	0.0	7565.9372	7563.1401	NaN	NaN	0.4999	0.061	0.3078	0.2197	0.0689	0.0221	0.3203
0.0	0.0	0.0	7139.9372	6243.1401	NaN	NaN	0.4665	0.0612	0.3076	0.2213	0.0688	0.0222	0.3188
0.0	0.0	0.0	11368.9372	8823.1401	NaN	NaN	0.437	0.0617	0.3048	0.2218	0.0687	0.0223	0.3208
0.0	0.0	0.0	8282.9372	5587.1401	NaN	NaN	0.4028	0.062	0.307	0.223	0.0696	0.0228	0.3156
0.0	0.0	0.0	6573.9372	8461.1401	NaN	NaN	0.5628	0.0631	0.3057	0.2233	0.0692	0.0229	0.3158
0.0	0.0	0.0	9876.9372	6088.1401	NaN	NaN	0.3813	0.0638	0.3057	0.2241	0.0691	0.0232	0.3141
0.0	0.0	0.0	7997.9372	6220.1401	NaN	NaN	0.4375	0.0648	0.3086	0.2246	0.0697	0.0235	0.3088
0.0	0.0	0.0	6845.9372	8532.1401	NaN	NaN	0.5548	0.0656	0.3113	0.2239	0.07	0.0237	0.3054
0.0	0.0	0.0	9929.9372	10170.1401	NaN	NaN	0.506	0.067	0.3163	0.2217	0.0708	0.0241	0.3002
0.0	0.0	0.0	8890.9372	6575.1401	NaN	NaN	0.4251	0.0666	0.3242	0.2221	0.0721	0.0244	0.2905
0.0	0.0	0.0	8363.9372	5756.1401	NaN	NaN	0.4077	0.0669	0.3289	0.2228	0.0722	0.0244	0.2848
0.0	0.0	0.0	9286.9372	3545.1401	NaN	NaN	0.2763	0.0668	0.3371	0.2215	0.0736	0.0246	0.2764
0.0	0.0	0.0	4849.9372	7388.1401	NaN	NaN	0.6037	0.0675	0.3399	0.2194	0.0736	0.0244	0.2752
0.0	0.0	0.0	10238.9372	7318.1401	NaN	NaN	0.4168	0.0672	0.3444	0.2171	0.0743	0.0245	0.2726
0.0	0.0	0.0	8449.9372	5330.1401	NaN	NaN	0.3868	0.067	0.3448	0.2162	0.0738	0.0245	0.2735
0.0	0.0	0.0	6996.9372	6087.1401	NaN	NaN	0.4652	0.067	0.3423	0.2143	0.073	0.0244	0.279
0.0	0.0	0.0	7426.9372	3805.1401	NaN	NaN	0.3388	0.0658	0.3398	0.2128	0.0726	0.0245	0.2845
0.0	0.0	0.0	8227.9372	5051.1401	NaN	NaN	0.3804	0.0654	0.3314	0.2118	0.0711	0.0242	0.2961
0.0	0.0	0.0	8637.9372	6147.1401	NaN	NaN	0.4158	0.0647	0.3248	0.2114	0.07	0.0243	0.3048
0.0	0.0	0.0	5764.9372	6590.1401	NaN	NaN	0.5334	0.063	0.3187	0.2134	0.0684	0.0242	0.3123
0.0	0.0	0.0	4106.9372	5009.1401	NaN	NaN	0.5495	0.062	0.3096	0.2154	0.0657	0.0238	0.3235
0.0	0.0	0.0	4765.9372	8575.1401	NaN	NaN	0.6428	0.0608	0.2984	0.2175	0.0616	0.023	0.3387
0.0	0.0	0.0	5796.9372	7720.1401	NaN	NaN	0.5711	0.0589	0.2943	0.2206	0.059	0.023	0.3441
0.0	0.0	0.0	7124.9372	3406.1401	NaN	NaN	0.3234	0.0571	0.2876	0.2246	0.0562	0.0228	0.3518
0.0	0.0	0.0	8421.9372	6167.1401	NaN	NaN	0.4227	0.0569	0.2799	0.224	0.0532	0.0225	0.3634
0.0	0.0	0.0	10927.9372	6087.1401	NaN	NaN	0.3577	0.0564	0.273	0.2241	0.0513	0.0225	0.3728
0.0	0.0	0.0	6989.9372	7239.1401	NaN	NaN	0.5088	0.0553	0.2692	0.2259	0.0499	0.0226	0.377
0.0	0.0	0.0	9025.9372	5570.1401	NaN	NaN	0.3816	0.0553	0.2671	0.2254	0.0486	0.0226	0.381
0.0	0.0	0.0	9413.9372	6624.1401	NaN	NaN	0.413	0.0553	0.2636	0.2251	0.0476	0.0225	0.3859
0.0	0.0	0.0	10343.9372	6956.1401	NaN	NaN	0.4021	0.0552	0.2619	0.2256	0.0472	0.0225	0.3877
0.0	0.0	0.0	6906.9372	3603.1401	NaN	NaN	0.3428	0.0547	0.2626	0.2275	0.0474	0.0226	0.3852
0.0	0.0	0.0	7557.9372	5144.1401	NaN	NaN	0.405	0.0539	0.2636	0.2321	0.0484	0.0224	0.3796
0.0	0.0	0.0	7006.9372	3428.1401	NaN	NaN	0.3285	0.053	0.2659	0.2381	0.0493	0.0223	0.3714
0.0	0.0	0.0	8685.9372	4585.1401	NaN	NaN	0.3455	0.0519	0.2689	0.2432	0.0506	0.022	0.3634
0.0	0.0	0.0	7351.9372	4169.1401	NaN	NaN	0.3619	0.0513	0.2729	0.2471	0.0523	0.0218	0.3545
0.0	0.0	0.0	7860.9372	4090.1401	NaN	NaN	0.3422	0.051	0.2763	0.2493	0.0544	0.0216	0.3475
0.0	0.0	0.0	6429.9372	6901.1401	NaN	NaN	0.5177	0.0509	0.2807	0.2516	0.0568	0.0217	0.3382
0.0	0.0	0.0	11573.9372	5174.1401	NaN	NaN	0.3089	0.0511	0.2836	0.2513	0.0591	0.0218	0.3331
0.0	0.0	0.0	7081.9372	6763.1401	NaN	NaN	0.4885	0.0519	0.2864	0.2496	0.061	0.0221	0.3289
0.0	0.0	0.0	9065.9372	6404.1401	NaN	NaN	0.414	0.053	0.2887	0.2466	0.0636	0.0227	0.3253
0.0	0.0	0.0	8752.9372	4889.1401	NaN	NaN	0.3584	0.0546	0.286	0.2478	0.066	0.0237	0.3219
0.0	0.0	0.0	9509.9372	7315.1401	NaN	NaN	0.4348	0.0554	0.2855	0.2511	0.068	0.0247	0.3153
0.0	0.0	0.0	6994.9372	7466.1401	NaN	NaN	0.5163	0.057	0.2854	0.2575	0.069	0.026	0.3052
0.0	0.0	0.0	8374.9372	3779.1401	NaN	NaN	0.3109	0.059	0.283	0.2664	0.0697	0.0278	0.294
0.0	0.0	0.0	7650.9372	4596.1401	NaN	NaN	0.3753	0.0615	0.2789	0.276	0.0702	0.0296	0.2837
0.0	0.0	0.0	9956.9372	6826.1401	NaN	NaN	0.4067	0.0651	0.2708	0.2875	0.0726	0.0319	0.2721
0.0	0.0	0.0	8424.9372	6956.1401	NaN	NaN	0.4523	0.0747	0.251	0.2903	0.0845	0.0371	0.2624
