# Supplementary material for: DeepFRET, a software for rapid and automated single-molecule FRET data classification using deep learning
Source: eLife. 2020 Nov 3;9:e60404. doi: 10.7554/eLife.60404 (PMC7609065; doi:10.7554/eLife.60404)
Supplement: Figure 4—source data 1. [file elife-60404-fig4-data1.zip › Figure 4-source data 1/Fig_S4a/Traces/traces_all_n294/Traces_Fig2d_4mMAc_mov4_combined_tif_pair2.txt]

Exported by DeepFRET
Date: 2020-08-26, 18:13
Video filename: None
FRET pair #2
Bleaches at 506
D-Dexc-bg	A-Dexc-bg	A-Aexc-bg	D-Dexc-rw	A-Dexc-rw	A-Aexc-rw	S	E	p_bleached	p_aggregated	p_noisy	p_scrambled	p_static	p_dynamic
0.0	0.0	0.0	41601.1138	11237.2068	NaN	NaN	0.2127	0.0234	0.8426	0.0202	0.0415	0.0376	0.0348
0.0	0.0	0.0	32958.1138	17716.2068	NaN	NaN	0.3496	0.0205	0.8565	0.0201	0.036	0.0333	0.0335
0.0	0.0	0.0	38457.1138	12345.2068	NaN	NaN	0.243	0.02	0.8705	0.0195	0.0314	0.0286	0.03
0.0	0.0	0.0	37727.1138	10612.2068	NaN	NaN	0.2195	0.0206	0.8669	0.0197	0.0324	0.0293	0.0311
0.0	0.0	0.0	39655.1138	8455.2068	NaN	NaN	0.1757	0.0208	0.869	0.02	0.0315	0.0281	0.0306
0.0	0.0	0.0	40766.1138	15227.2068	NaN	NaN	0.2719	0.0214	0.8668	0.02	0.0322	0.0287	0.0309
0.0	0.0	0.0	34570.1138	14879.2068	NaN	NaN	0.3009	0.0217	0.8664	0.0203	0.0322	0.0288	0.0307
0.0	0.0	0.0	37994.1138	14005.2068	NaN	NaN	0.2693	0.0221	0.8641	0.0203	0.0327	0.0298	0.031
0.0	0.0	0.0	28759.1138	9766.2068	NaN	NaN	0.2535	0.0222	0.8639	0.0203	0.0327	0.0301	0.0308
0.0	0.0	0.0	29628.1138	12713.2068	NaN	NaN	0.3003	0.0224	0.8615	0.0203	0.0334	0.031	0.0313
0.0	0.0	0.0	26716.1138	7923.2068	NaN	NaN	0.2287	0.0227	0.8606	0.0203	0.0338	0.0315	0.0312
0.0	0.0	0.0	29947.1138	7255.2068	NaN	NaN	0.195	0.0231	0.8581	0.02	0.0348	0.0325	0.0314
0.0	0.0	0.0	32962.1138	16224.2068	NaN	NaN	0.3299	0.0239	0.8544	0.0199	0.0365	0.034	0.0314
0.0	0.0	0.0	29609.1138	10843.2068	NaN	NaN	0.268	0.0244	0.8517	0.0199	0.0377	0.0348	0.0317
0.0	0.0	0.0	28646.1138	12162.2068	NaN	NaN	0.298	0.0251	0.851	0.0197	0.0382	0.035	0.0309
0.0	0.0	0.0	28793.1138	11179.2068	NaN	NaN	0.2797	0.0254	0.8479	0.0194	0.0402	0.036	0.031
0.0	0.0	0.0	31419.1138	12350.2068	NaN	NaN	0.2822	0.0259	0.852	0.0195	0.0392	0.0343	0.0291
0.0	0.0	0.0	30007.1138	13347.2068	NaN	NaN	0.3079	0.0252	0.8511	0.0193	0.0394	0.035	0.03
0.0	0.0	0.0	31615.1138	12525.2068	NaN	NaN	0.2838	0.0248	0.8491	0.0192	0.04	0.0361	0.0309
0.0	0.0	0.0	29486.1138	13821.2068	NaN	NaN	0.3191	0.0239	0.8526	0.0193	0.0382	0.0351	0.031
0.0	0.0	0.0	28774.1138	7720.2068	NaN	NaN	0.2115	0.0233	0.8534	0.0193	0.0378	0.0348	0.0314
0.0	0.0	0.0	26887.1138	12125.2068	NaN	NaN	0.3108	0.0228	0.8533	0.0193	0.0377	0.035	0.0319
0.0	0.0	0.0	24418.1138	12637.2068	NaN	NaN	0.341	0.0223	0.8542	0.0194	0.0371	0.0346	0.0323
0.0	0.0	0.0	26750.1138	11547.2068	NaN	NaN	0.3015	0.0222	0.8535	0.0195	0.0371	0.0348	0.0329
0.0	0.0	0.0	28089.1138	11062.2068	NaN	NaN	0.2826	0.0219	0.854	0.0196	0.0368	0.0345	0.0332
0.0	0.0	0.0	27321.1138	14266.2068	NaN	NaN	0.343	0.0217	0.8536	0.0196	0.0368	0.0345	0.0337
0.0	0.0	0.0	29622.1138	13193.2068	NaN	NaN	0.3081	0.0215	0.8552	0.0197	0.0362	0.0339	0.0336
0.0	0.0	0.0	29139.1138	10956.2068	NaN	NaN	0.2733	0.0213	0.8533	0.0195	0.0369	0.0345	0.0344
0.0	0.0	0.0	27489.1138	10491.2068	NaN	NaN	0.2762	0.0211	0.853	0.0194	0.037	0.0348	0.0348
0.0	0.0	0.0	26742.1138	11212.2068	NaN	NaN	0.2954	0.0208	0.8524	0.0193	0.037	0.035	0.0353
0.0	0.0	0.0	22898.1138	13900.2068	NaN	NaN	0.3777	0.0206	0.8534	0.0194	0.0365	0.0347	0.0354
0.0	0.0	0.0	30200.1138	14120.2068	NaN	NaN	0.3186	0.0204	0.8532	0.0193	0.0365	0.0348	0.0358
0.0	0.0	0.0	24860.1138	10377.2068	NaN	NaN	0.2945	0.0205	0.8521	0.0195	0.0367	0.0351	0.0361
0.0	0.0	0.0	28234.1138	13993.2068	NaN	NaN	0.3314	0.0204	0.8532	0.0195	0.0363	0.0347	0.0359
0.0	0.0	0.0	33437.1138	11766.2068	NaN	NaN	0.2603	0.0205	0.852	0.0194	0.0368	0.0351	0.0361
0.0	0.0	0.0	27864.1138	13167.2068	NaN	NaN	0.3209	0.0206	0.8521	0.0194	0.0369	0.035	0.036
0.0	0.0	0.0	28841.1138	11476.2068	NaN	NaN	0.2846	0.0208	0.8518	0.0194	0.0371	0.035	0.0359
0.0	0.0	0.0	22339.1138	8847.2068	NaN	NaN	0.2837	0.0209	0.8502	0.0193	0.0378	0.0355	0.0362
0.0	0.0	0.0	22586.1138	14737.2068	NaN	NaN	0.3949	0.021	0.8512	0.0193	0.0376	0.0351	0.0359
0.0	0.0	0.0	28017.1138	11812.2068	NaN	NaN	0.2966	0.021	0.8494	0.0192	0.0384	0.0357	0.0363
0.0	0.0	0.0	29469.1138	9726.2068	NaN	NaN	0.2481	0.021	0.8483	0.0192	0.039	0.0361	0.0364
0.0	0.0	0.0	23018.1138	11124.2068	NaN	NaN	0.3258	0.0212	0.8484	0.0192	0.0392	0.0359	0.0361
0.0	0.0	0.0	29596.1138	10664.2068	NaN	NaN	0.2649	0.021	0.848	0.0192	0.0396	0.0361	0.0361
0.0	0.0	0.0	25227.1138	10757.2068	NaN	NaN	0.2989	0.0211	0.848	0.0192	0.0399	0.036	0.0358
0.0	0.0	0.0	27659.1138	11365.2068	NaN	NaN	0.2912	0.0211	0.8479	0.0192	0.04	0.036	0.0358
0.0	0.0	0.0	26206.1138	9917.2068	NaN	NaN	0.2745	0.0212	0.8477	0.0194	0.04	0.0361	0.0357
0.0	0.0	0.0	27405.1138	10015.2068	NaN	NaN	0.2676	0.0211	0.8505	0.0196	0.0387	0.0351	0.0351
0.0	0.0	0.0	23970.1138	8554.2068	NaN	NaN	0.263	0.0211	0.8504	0.0196	0.0386	0.0351	0.0351
0.0	0.0	0.0	24543.1138	11040.2068	NaN	NaN	0.3103	0.021	0.8506	0.0196	0.0384	0.0351	0.0352
0.0	0.0	0.0	25534.1138	10349.2068	NaN	NaN	0.2884	0.021	0.8519	0.0196	0.0379	0.0349	0.0348
0.0	0.0	0.0	27599.1138	12240.2068	NaN	NaN	0.3072	0.0211	0.8499	0.0196	0.0387	0.0355	0.0352
0.0	0.0	0.0	25377.1138	14127.2068	NaN	NaN	0.3576	0.0211	0.8503	0.0195	0.0387	0.0354	0.035
0.0	0.0	0.0	26163.1138	10383.2068	NaN	NaN	0.2841	0.0212	0.8492	0.0195	0.0391	0.0358	0.0352
0.0	0.0	0.0	25835.1138	12312.2068	NaN	NaN	0.3228	0.0213	0.8489	0.0195	0.0392	0.0359	0.0352
0.0	0.0	0.0	25970.1138	12353.2068	NaN	NaN	0.3223	0.0215	0.8483	0.0194	0.0394	0.036	0.0353
0.0	0.0	0.0	24650.1138	12173.2068	NaN	NaN	0.3306	0.0216	0.8482	0.0195	0.0393	0.036	0.0354
0.0	0.0	0.0	28607.1138	8509.2068	NaN	NaN	0.2293	0.0217	0.8484	0.0194	0.0392	0.0359	0.0352
0.0	0.0	0.0	23379.1138	9051.2068	NaN	NaN	0.2791	0.0218	0.8485	0.0194	0.0391	0.036	0.0351
0.0	0.0	0.0	28236.1138	11520.2068	NaN	NaN	0.2898	0.0218	0.8503	0.0193	0.0386	0.0354	0.0346
0.0	0.0	0.0	23708.1138	14220.2068	NaN	NaN	0.3749	0.022	0.8493	0.0193	0.039	0.0357	0.0348
0.0	0.0	0.0	22962.1138	8378.2068	NaN	NaN	0.2673	0.0221	0.8511	0.0195	0.0383	0.0349	0.0341
0.0	0.0	0.0	27052.1138	10491.2068	NaN	NaN	0.2794	0.0225	0.8499	0.0195	0.0387	0.0352	0.0342
0.0	0.0	0.0	27101.1138	10286.2068	NaN	NaN	0.2751	0.0226	0.8511	0.0197	0.0382	0.0347	0.0337
0.0	0.0	0.0	27133.1138	9403.2068	NaN	NaN	0.2574	0.023	0.8513	0.0198	0.0381	0.0345	0.0334
0.0	0.0	0.0	27504.1138	12002.2068	NaN	NaN	0.3038	0.0231	0.8512	0.0198	0.0381	0.0346	0.0332
0.0	0.0	0.0	23928.1138	10513.2068	NaN	NaN	0.3052	0.0231	0.8526	0.0199	0.0375	0.0341	0.0327
0.0	0.0	0.0	25243.1138	10520.2068	NaN	NaN	0.2942	0.023	0.8541	0.0199	0.037	0.0337	0.0323
0.0	0.0	0.0	25583.1138	12101.2068	NaN	NaN	0.3211	0.0231	0.8531	0.0199	0.0374	0.034	0.0324
0.0	0.0	0.0	25687.1138	10792.2068	NaN	NaN	0.2958	0.023	0.855	0.02	0.0367	0.0334	0.0319
0.0	0.0	0.0	24888.1138	13733.2068	NaN	NaN	0.3556	0.0231	0.8553	0.0201	0.0364	0.0333	0.0318
0.0	0.0	0.0	25749.1138	11274.2068	NaN	NaN	0.3045	0.0229	0.8565	0.0202	0.0358	0.0329	0.0317
0.0	0.0	0.0	23933.1138	6630.2068	NaN	NaN	0.2169	0.0228	0.8574	0.0202	0.0353	0.0327	0.0315
0.0	0.0	0.0	23583.1138	12318.2068	NaN	NaN	0.3431	0.0227	0.8581	0.0202	0.035	0.0326	0.0315
0.0	0.0	0.0	27295.1138	13692.2068	NaN	NaN	0.3341	0.0225	0.8584	0.0202	0.0349	0.0326	0.0315
0.0	0.0	0.0	26258.1138	12032.2068	NaN	NaN	0.3142	0.0221	0.8603	0.0203	0.0341	0.032	0.0312
0.0	0.0	0.0	23218.1138	15504.2068	NaN	NaN	0.4004	0.022	0.86	0.0203	0.0341	0.0322	0.0313
0.0	0.0	0.0	23912.1138	13961.2068	NaN	NaN	0.3686	0.0217	0.8613	0.0204	0.0335	0.0318	0.0313
0.0	0.0	0.0	24672.1138	10835.2068	NaN	NaN	0.3052	0.0216	0.862	0.0204	0.0331	0.0316	0.0313
0.0	0.0	0.0	24425.1138	12593.2068	NaN	NaN	0.3402	0.0214	0.8622	0.0204	0.033	0.0316	0.0314
0.0	0.0	0.0	25562.1138	12249.2068	NaN	NaN	0.324	0.0213	0.8626	0.0204	0.0328	0.0316	0.0314
0.0	0.0	0.0	24547.1138	17667.2068	NaN	NaN	0.4185	0.0211	0.8636	0.0204	0.0324	0.0313	0.0312
0.0	0.0	0.0	26452.1138	11320.2068	NaN	NaN	0.2997	0.0211	0.8633	0.0204	0.0325	0.0314	0.0313
0.0	0.0	0.0	25102.1138	15015.2068	NaN	NaN	0.3743	0.0211	0.8635	0.0204	0.0324	0.0313	0.0313
0.0	0.0	0.0	29970.1138	11788.2068	NaN	NaN	0.2823	0.021	0.8646	0.0204	0.0319	0.0309	0.0311
0.0	0.0	0.0	24368.1138	12187.2068	NaN	NaN	0.3334	0.0211	0.8638	0.0204	0.0322	0.0312	0.0314
0.0	0.0	0.0	22473.1138	9835.2068	NaN	NaN	0.3044	0.021	0.8652	0.0204	0.0316	0.0306	0.0311
0.0	0.0	0.0	25300.1138	12548.2068	NaN	NaN	0.3315	0.0211	0.8634	0.0204	0.0322	0.0312	0.0317
0.0	0.0	0.0	27855.1138	13451.2068	NaN	NaN	0.3256	0.0211	0.8648	0.0205	0.0317	0.0306	0.0313
0.0	0.0	0.0	19454.1138	15537.2068	NaN	NaN	0.444	0.0212	0.8637	0.0205	0.0319	0.031	0.0317
0.0	0.0	0.0	28828.1138	12261.2068	NaN	NaN	0.2984	0.0211	0.8643	0.0205	0.0317	0.0307	0.0316
0.0	0.0	0.0	21301.1138	9581.2068	NaN	NaN	0.3102	0.0212	0.8638	0.0205	0.0318	0.0308	0.0318
0.0	0.0	0.0	25832.1138	14455.2068	NaN	NaN	0.3588	0.021	0.8654	0.0206	0.0312	0.0302	0.0317
0.0	0.0	0.0	22995.1138	13912.2068	NaN	NaN	0.3769	0.0211	0.8646	0.0207	0.0313	0.0302	0.0321
0.0	0.0	0.0	20991.1138	11752.2068	NaN	NaN	0.3589	0.0211	0.8669	0.0207	0.0304	0.0291	0.0317
0.0	0.0	0.0	18804.1138	8036.2068	NaN	NaN	0.2994	0.0212	0.8691	0.0206	0.0296	0.0282	0.0314
0.0	0.0	0.0	18662.1138	5968.2068	NaN	NaN	0.2423	0.0211	0.8725	0.0205	0.0285	0.027	0.0304
0.0	0.0	0.0	19511.1138	3624.2068	NaN	NaN	0.1567	0.021	0.8726	0.0205	0.0284	0.027	0.0305
0.0	0.0	0.0	22148.1138	7119.2068	NaN	NaN	0.2432	0.021	0.8715	0.0205	0.0287	0.0275	0.0308
0.0	0.0	0.0	21717.1138	5678.2068	NaN	NaN	0.2073	0.0211	0.8702	0.0205	0.0291	0.0282	0.031
0.0	0.0	0.0	23038.1138	7807.2068	NaN	NaN	0.2531	0.0212	0.8683	0.0206	0.0297	0.0289	0.0313
0.0	0.0	0.0	21171.1138	10649.2068	NaN	NaN	0.3347	0.0213	0.8675	0.0207	0.03	0.0292	0.0313
0.0	0.0	0.0	20662.1138	5998.2068	NaN	NaN	0.225	0.0214	0.8674	0.0207	0.0301	0.0292	0.0313
0.0	0.0	0.0	20206.1138	8359.2068	NaN	NaN	0.2926	0.0214	0.8671	0.0208	0.0302	0.0292	0.0313
0.0	0.0	0.0	19279.1138	8780.2068	NaN	NaN	0.3129	0.0214	0.8666	0.0209	0.0304	0.0293	0.0313
0.0	0.0	0.0	20981.1138	5550.2068	NaN	NaN	0.2092	0.0214	0.8662	0.0209	0.0306	0.0295	0.0314
0.0	0.0	0.0	19216.1138	9777.2068	NaN	NaN	0.3372	0.0214	0.8652	0.0209	0.0311	0.0298	0.0316
0.0	0.0	0.0	20421.1138	8487.2068	NaN	NaN	0.2936	0.0215	0.8641	0.0209	0.0316	0.0301	0.0318
0.0	0.0	0.0	21627.1138	9428.2068	NaN	NaN	0.3036	0.0216	0.8632	0.0209	0.032	0.0304	0.0318
0.0	0.0	0.0	20615.1138	10167.2068	NaN	NaN	0.3303	0.0218	0.8615	0.0209	0.0326	0.031	0.0322
0.0	0.0	0.0	21205.1138	6790.2068	NaN	NaN	0.2425	0.0219	0.8606	0.0209	0.033	0.0313	0.0324
0.0	0.0	0.0	19710.1138	7873.2068	NaN	NaN	0.2854	0.0219	0.8602	0.0207	0.0332	0.0314	0.0325
0.0	0.0	0.0	20171.1138	4473.2068	NaN	NaN	0.1815	0.0221	0.859	0.0207	0.0336	0.0318	0.0328
0.0	0.0	0.0	24185.1138	5386.2068	NaN	NaN	0.1821	0.022	0.8595	0.0206	0.0335	0.0317	0.0327
0.0	0.0	0.0	24076.1138	5775.2068	NaN	NaN	0.1935	0.022	0.8589	0.0206	0.0336	0.0319	0.0329
0.0	0.0	0.0	19625.1138	10163.2068	NaN	NaN	0.3412	0.0221	0.8588	0.0206	0.0337	0.0319	0.0329
0.0	0.0	0.0	21670.1138	9667.2068	NaN	NaN	0.3085	0.022	0.8588	0.0206	0.0338	0.032	0.0329
0.0	0.0	0.0	22362.1138	7958.2068	NaN	NaN	0.2625	0.0222	0.8573	0.0205	0.0343	0.0324	0.0332
0.0	0.0	0.0	23603.1138	10638.2068	NaN	NaN	0.3107	0.0222	0.858	0.0205	0.0342	0.0322	0.0329
0.0	0.0	0.0	22083.1138	6608.2068	NaN	NaN	0.2303	0.0225	0.8572	0.0205	0.0345	0.0324	0.033
0.0	0.0	0.0	20036.1138	6437.2068	NaN	NaN	0.2432	0.0226	0.8575	0.0205	0.0345	0.0322	0.0327
0.0	0.0	0.0	18448.1138	8560.2068	NaN	NaN	0.3169	0.0228	0.8563	0.0204	0.035	0.0326	0.0329
0.0	0.0	0.0	21178.1138	8015.2068	NaN	NaN	0.2746	0.0228	0.8568	0.0204	0.0348	0.0324	0.0328
0.0	0.0	0.0	24777.1138	8150.2068	NaN	NaN	0.2475	0.0227	0.8568	0.0203	0.0349	0.0325	0.0328
0.0	0.0	0.0	18511.1138	7858.2068	NaN	NaN	0.298	0.0227	0.8565	0.0203	0.035	0.0326	0.0328
0.0	0.0	0.0	22763.1138	8782.2068	NaN	NaN	0.2784	0.0225	0.8577	0.0204	0.0345	0.0323	0.0327
0.0	0.0	0.0	22423.1138	5078.2068	NaN	NaN	0.1847	0.0224	0.8576	0.0204	0.0345	0.0323	0.0327
0.0	0.0	0.0	22996.1138	8995.2068	NaN	NaN	0.2812	0.0223	0.8586	0.0204	0.034	0.032	0.0326
0.0	0.0	0.0	21943.1138	6720.2068	NaN	NaN	0.2345	0.0223	0.8587	0.0205	0.034	0.0319	0.0326
0.0	0.0	0.0	23845.1138	7041.2068	NaN	NaN	0.228	0.0221	0.8595	0.0206	0.0335	0.0317	0.0326
0.0	0.0	0.0	20933.1138	7800.2068	NaN	NaN	0.2715	0.0222	0.8598	0.0206	0.0334	0.0315	0.0325
0.0	0.0	0.0	21942.1138	7453.2068	NaN	NaN	0.2536	0.0222	0.8594	0.0207	0.0335	0.0316	0.0326
0.0	0.0	0.0	19178.1138	4840.2068	NaN	NaN	0.2015	0.0223	0.8601	0.0207	0.0333	0.0313	0.0323
0.0	0.0	0.0	24476.1138	6665.2068	NaN	NaN	0.214	0.0223	0.8596	0.0208	0.0334	0.0313	0.0325
0.0	0.0	0.0	19870.1138	8320.2068	NaN	NaN	0.2951	0.0224	0.8596	0.0209	0.0335	0.0312	0.0324
0.0	0.0	0.0	19208.1138	7613.2068	NaN	NaN	0.2838	0.0224	0.8604	0.0208	0.0333	0.0309	0.0322
0.0	0.0	0.0	22739.1138	6018.2068	NaN	NaN	0.2093	0.0225	0.8597	0.0207	0.0336	0.0311	0.0323
0.0	0.0	0.0	21380.1138	7376.2068	NaN	NaN	0.2565	0.0224	0.8602	0.0207	0.0335	0.031	0.0323
0.0	0.0	0.0	20817.1138	6213.2068	NaN	NaN	0.2299	0.0224	0.8606	0.0207	0.0334	0.0308	0.0322
0.0	0.0	0.0	23009.1138	5499.2068	NaN	NaN	0.1929	0.0225	0.86	0.0206	0.0337	0.0309	0.0323
0.0	0.0	0.0	19382.1138	5919.2068	NaN	NaN	0.2339	0.0225	0.86	0.0207	0.0337	0.0308	0.0322
0.0	0.0	0.0	19429.1138	8508.2068	NaN	NaN	0.3045	0.0226	0.8601	0.0207	0.0337	0.0307	0.0322
0.0	0.0	0.0	16266.1138	8835.2068	NaN	NaN	0.352	0.0226	0.8599	0.0208	0.0338	0.0307	0.0322
0.0	0.0	0.0	21377.1138	7466.2068	NaN	NaN	0.2589	0.0225	0.8605	0.0208	0.0336	0.0305	0.0322
0.0	0.0	0.0	21214.1138	10428.2068	NaN	NaN	0.3296	0.0225	0.8605	0.0208	0.0336	0.0305	0.0322
0.0	0.0	0.0	21714.1138	3295.2068	NaN	NaN	0.1318	0.0225	0.8612	0.0207	0.0334	0.0302	0.0319
0.0	0.0	0.0	20894.1138	9059.2068	NaN	NaN	0.3024	0.0225	0.8607	0.0207	0.0336	0.0303	0.0321
0.0	0.0	0.0	24700.1138	7736.2068	NaN	NaN	0.2385	0.0225	0.8604	0.0207	0.0337	0.0304	0.0323
0.0	0.0	0.0	18918.1138	5360.2068	NaN	NaN	0.2208	0.0226	0.8605	0.0207	0.0338	0.0303	0.0322
0.0	0.0	0.0	19924.1138	5785.2068	NaN	NaN	0.225	0.0225	0.861	0.0207	0.0337	0.0301	0.032
0.0	0.0	0.0	22776.1138	5096.2068	NaN	NaN	0.1828	0.0225	0.8607	0.0207	0.0338	0.0301	0.0322
0.0	0.0	0.0	24771.1138	5471.2068	NaN	NaN	0.1809	0.0221	0.8629	0.0206	0.0332	0.0295	0.0316
0.0	0.0	0.0	20580.1138	9863.2068	NaN	NaN	0.324	0.0224	0.8613	0.0206	0.0339	0.0299	0.0319
0.0	0.0	0.0	23096.1138	9285.2068	NaN	NaN	0.2867	0.0224	0.8611	0.0207	0.0339	0.03	0.0319
0.0	0.0	0.0	21444.1138	7255.2068	NaN	NaN	0.2528	0.0225	0.8611	0.0207	0.034	0.0299	0.0318
0.0	0.0	0.0	21447.1138	5185.2068	NaN	NaN	0.1947	0.0222	0.8629	0.0205	0.0335	0.0295	0.0313
0.0	0.0	0.0	21651.1138	2771.2068	NaN	NaN	0.1135	0.0223	0.8623	0.0205	0.0338	0.0296	0.0314
0.0	0.0	0.0	20716.1138	5808.2068	NaN	NaN	0.219	0.0222	0.8639	0.0205	0.0332	0.0292	0.031
0.0	0.0	0.0	20230.1138	8603.2068	NaN	NaN	0.2984	0.0222	0.8636	0.0205	0.0334	0.0292	0.0311
0.0	0.0	0.0	22968.1138	5364.2068	NaN	NaN	0.1893	0.022	0.8655	0.0204	0.0328	0.0287	0.0306
0.0	0.0	0.0	19162.1138	2365.2068	NaN	NaN	0.1099	0.0217	0.8675	0.0202	0.0322	0.0282	0.0302
0.0	0.0	0.0	17215.1138	6151.2068	NaN	NaN	0.2633	0.0215	0.8688	0.0202	0.0319	0.0278	0.0298
0.0	0.0	0.0	20449.1138	4857.2068	NaN	NaN	0.1919	0.0213	0.8703	0.0202	0.0314	0.0273	0.0295
0.0	0.0	0.0	18190.1138	6005.2068	NaN	NaN	0.2482	0.0211	0.871	0.0201	0.0313	0.0271	0.0294
0.0	0.0	0.0	22382.1138	5091.2068	NaN	NaN	0.1853	0.0211	0.8702	0.0202	0.0316	0.0273	0.0296
0.0	0.0	0.0	19911.1138	6713.2068	NaN	NaN	0.2521	0.0211	0.8703	0.0202	0.0316	0.0272	0.0296
0.0	0.0	0.0	20181.1138	4604.2068	NaN	NaN	0.1858	0.0209	0.8717	0.0202	0.0311	0.0268	0.0293
0.0	0.0	0.0	19684.1138	4502.2068	NaN	NaN	0.1861	0.0211	0.8711	0.0202	0.0314	0.0269	0.0294
0.0	0.0	0.0	19172.1138	4448.2068	NaN	NaN	0.1883	0.0209	0.8721	0.0202	0.031	0.0266	0.0292
0.0	0.0	0.0	23462.1138	5991.2068	NaN	NaN	0.2034	0.0209	0.8713	0.0203	0.0312	0.0268	0.0295
0.0	0.0	0.0	22393.1138	7010.2068	NaN	NaN	0.2384	0.0209	0.8711	0.0204	0.0312	0.0269	0.0296
0.0	0.0	0.0	23474.1138	7337.2068	NaN	NaN	0.2381	0.0209	0.8713	0.0204	0.0311	0.0268	0.0296
0.0	0.0	0.0	20608.1138	10107.2068	NaN	NaN	0.3291	0.0209	0.871	0.0205	0.0311	0.0269	0.0297
0.0	0.0	0.0	18852.1138	5348.2068	NaN	NaN	0.221	0.0209	0.8713	0.0205	0.0308	0.0268	0.0296
0.0	0.0	0.0	17731.1138	6131.2068	NaN	NaN	0.2569	0.0208	0.871	0.0206	0.0308	0.0269	0.0299
0.0	0.0	0.0	21791.1138	8735.2068	NaN	NaN	0.2862	0.0208	0.8707	0.0207	0.0307	0.027	0.0301
0.0	0.0	0.0	21935.1138	6263.2068	NaN	NaN	0.2221	0.0209	0.87	0.0208	0.0308	0.0272	0.0303
0.0	0.0	0.0	20411.1138	4556.2068	NaN	NaN	0.1825	0.0208	0.8712	0.0208	0.0303	0.027	0.03
0.0	0.0	0.0	21962.1138	5046.2068	NaN	NaN	0.1868	0.0209	0.8696	0.021	0.0305	0.0274	0.0306
0.0	0.0	0.0	20598.1138	6381.2068	NaN	NaN	0.2365	0.0209	0.8689	0.0212	0.0304	0.0276	0.031
0.0	0.0	0.0	16487.1138	6176.2068	NaN	NaN	0.2725	0.0209	0.8687	0.0213	0.0304	0.0276	0.0311
0.0	0.0	0.0	20724.1138	4851.2068	NaN	NaN	0.1897	0.0209	0.8678	0.0214	0.0306	0.028	0.0314
0.0	0.0	0.0	20326.1138	3892.2068	NaN	NaN	0.1607	0.0209	0.8674	0.0215	0.0306	0.028	0.0315
0.0	0.0	0.0	18290.1138	4165.2068	NaN	NaN	0.1855	0.0208	0.8681	0.0214	0.0304	0.0279	0.0314
0.0	0.0	0.0	20319.1138	4474.2068	NaN	NaN	0.1805	0.0209	0.8659	0.0215	0.031	0.0285	0.0321
0.0	0.0	0.0	22410.1138	10003.2068	NaN	NaN	0.3086	0.021	0.8656	0.0215	0.0311	0.0286	0.0322
0.0	0.0	0.0	18031.1138	5412.2068	NaN	NaN	0.2309	0.021	0.8656	0.0214	0.0312	0.0287	0.0321
0.0	0.0	0.0	20454.1138	6022.2068	NaN	NaN	0.2275	0.0211	0.8655	0.0214	0.0313	0.0287	0.0321
0.0	0.0	0.0	19131.1138	6384.2068	NaN	NaN	0.2502	0.0211	0.8649	0.0213	0.0315	0.0288	0.0323
0.0	0.0	0.0	15800.1138	6964.2068	NaN	NaN	0.3059	0.0211	0.865	0.0212	0.0315	0.0289	0.0324
0.0	0.0	0.0	22137.1138	4661.2068	NaN	NaN	0.1739	0.021	0.8652	0.021	0.0315	0.0289	0.0323
0.0	0.0	0.0	19966.1138	4987.2068	NaN	NaN	0.1999	0.0211	0.865	0.0209	0.0315	0.029	0.0324
0.0	0.0	0.0	18209.1138	3342.2068	NaN	NaN	0.1551	0.0209	0.8664	0.0208	0.0311	0.0287	0.0321
0.0	0.0	0.0	15840.1138	6269.2068	NaN	NaN	0.2836	0.021	0.8649	0.0208	0.0316	0.0292	0.0327
0.0	0.0	0.0	17067.1138	7791.2068	NaN	NaN	0.3134	0.0208	0.8657	0.0207	0.0313	0.0289	0.0326
0.0	0.0	0.0	22754.1138	5168.2068	NaN	NaN	0.1851	0.0208	0.8653	0.0206	0.0315	0.0291	0.0328
0.0	0.0	0.0	19442.1138	5109.2068	NaN	NaN	0.2081	0.0207	0.8657	0.0205	0.0314	0.029	0.0328
0.0	0.0	0.0	17209.1138	5288.2068	NaN	NaN	0.2351	0.0206	0.8661	0.0205	0.0313	0.0289	0.0327
0.0	0.0	0.0	19140.1138	4336.2068	NaN	NaN	0.1847	0.0205	0.8664	0.0205	0.0313	0.0287	0.0326
0.0	0.0	0.0	16808.1138	8737.2068	NaN	NaN	0.342	0.0204	0.8673	0.0204	0.0311	0.0284	0.0324
0.0	0.0	0.0	19222.1138	5154.2068	NaN	NaN	0.2114	0.0203	0.8682	0.0204	0.0309	0.0283	0.0321
0.0	0.0	0.0	22461.1138	3799.2068	NaN	NaN	0.1447	0.0202	0.868	0.0203	0.031	0.0283	0.0321
0.0	0.0	0.0	21201.1138	10658.2068	NaN	NaN	0.3345	0.0202	0.8687	0.0204	0.0309	0.0281	0.0318
0.0	0.0	0.0	23058.1138	5051.2068	NaN	NaN	0.1797	0.0201	0.8693	0.0203	0.0308	0.0279	0.0315
0.0	0.0	0.0	18828.1138	6375.2068	NaN	NaN	0.253	0.02	0.8697	0.0203	0.0307	0.0278	0.0314
0.0	0.0	0.0	17474.1138	6340.2068	NaN	NaN	0.2662	0.02	0.8696	0.0204	0.0307	0.0278	0.0315
0.0	0.0	0.0	20082.1138	6679.2068	NaN	NaN	0.2496	0.0199	0.8698	0.0205	0.0305	0.0277	0.0316
0.0	0.0	0.0	19282.1138	6535.2068	NaN	NaN	0.2531	0.0198	0.87	0.0205	0.0303	0.0277	0.0316
0.0	0.0	0.0	19473.1138	6078.2068	NaN	NaN	0.2379	0.0198	0.8691	0.0206	0.0306	0.028	0.032
0.0	0.0	0.0	18115.1138	4789.2068	NaN	NaN	0.2091	0.0197	0.8696	0.0206	0.0303	0.0279	0.0319
0.0	0.0	0.0	22445.1138	5169.2068	NaN	NaN	0.1872	0.0197	0.8691	0.0208	0.0302	0.028	0.0322
0.0	0.0	0.0	17949.1138	5012.2068	NaN	NaN	0.2183	0.0197	0.8693	0.0207	0.0301	0.028	0.0322
0.0	0.0	0.0	20562.1138	6267.2068	NaN	NaN	0.2336	0.0196	0.8697	0.0207	0.03	0.0279	0.0322
0.0	0.0	0.0	18988.1138	7088.2068	NaN	NaN	0.2718	0.0195	0.8694	0.0207	0.0301	0.028	0.0323
0.0	0.0	0.0	20151.1138	8036.2068	NaN	NaN	0.2851	0.0195	0.8704	0.0206	0.0298	0.0278	0.0319
0.0	0.0	0.0	22149.1138	9643.2068	NaN	NaN	0.3033	0.0195	0.871	0.0205	0.0297	0.0277	0.0317
0.0	0.0	0.0	17670.1138	4713.2068	NaN	NaN	0.2106	0.0195	0.8708	0.0205	0.0298	0.0277	0.0317
0.0	0.0	0.0	15932.1138	6729.2068	NaN	NaN	0.2969	0.0195	0.8719	0.0203	0.0296	0.0275	0.0312
0.0	0.0	0.0	17724.1138	8909.2068	NaN	NaN	0.3345	0.0195	0.8719	0.0203	0.0296	0.0275	0.0312
0.0	0.0	0.0	19831.1138	7741.2068	NaN	NaN	0.2808	0.0194	0.8728	0.0202	0.0293	0.0273	0.0309
0.0	0.0	0.0	12946.1138	4623.2068	NaN	NaN	0.2631	0.0193	0.874	0.02	0.0291	0.0272	0.0303
0.0	0.0	0.0	17335.1138	8855.2068	NaN	NaN	0.3381	0.0193	0.8749	0.02	0.0289	0.027	0.03
0.0	0.0	0.0	18642.1138	3181.2068	NaN	NaN	0.1458	0.0193	0.8756	0.0199	0.0287	0.0269	0.0297
0.0	0.0	0.0	20246.1138	3956.2068	NaN	NaN	0.1635	0.0192	0.8775	0.0196	0.0281	0.0265	0.0291
0.0	0.0	0.0	19374.1138	6152.2068	NaN	NaN	0.241	0.0194	0.876	0.0198	0.0285	0.0269	0.0295
0.0	0.0	0.0	17400.1138	6764.2068	NaN	NaN	0.2799	0.0195	0.8767	0.0197	0.0282	0.0267	0.0292
0.0	0.0	0.0	16603.1138	6218.2068	NaN	NaN	0.2725	0.0195	0.8774	0.0196	0.028	0.0265	0.0289
0.0	0.0	0.0	18609.1138	4280.2068	NaN	NaN	0.187	0.0195	0.8778	0.0195	0.0279	0.0264	0.0288
0.0	0.0	0.0	17814.1138	2451.2068	NaN	NaN	0.121	0.0197	0.8777	0.0196	0.028	0.0263	0.0287
0.0	0.0	0.0	18848.1138	6471.2068	NaN	NaN	0.2556	0.0198	0.8773	0.0198	0.0281	0.0263	0.0288
0.0	0.0	0.0	21974.1138	4216.2068	NaN	NaN	0.161	0.0199	0.8779	0.0197	0.0279	0.026	0.0285
0.0	0.0	0.0	22255.1138	625.2068	NaN	NaN	0.0273	0.02	0.8779	0.0198	0.0279	0.0259	0.0284
0.0	0.0	0.0	21305.1138	3792.2068	NaN	NaN	0.1511	0.0202	0.8774	0.02	0.0281	0.0258	0.0285
0.0	0.0	0.0	18236.1138	7990.2068	NaN	NaN	0.3047	0.0203	0.877	0.0202	0.0283	0.0258	0.0285
0.0	0.0	0.0	24025.1138	4724.2068	NaN	NaN	0.1643	0.0203	0.8776	0.0202	0.0282	0.0255	0.0283
0.0	0.0	0.0	14894.1138	3017.2068	NaN	NaN	0.1685	0.0204	0.8771	0.0203	0.0284	0.0255	0.0283
0.0	0.0	0.0	21905.1138	4478.2068	NaN	NaN	0.1697	0.0203	0.8769	0.0204	0.0284	0.0255	0.0284
0.0	0.0	0.0	18364.1138	5153.2068	NaN	NaN	0.2191	0.0204	0.8762	0.0205	0.0286	0.0256	0.0287
0.0	0.0	0.0	17774.1138	6248.2068	NaN	NaN	0.2601	0.0205	0.8765	0.0205	0.0285	0.0255	0.0286
0.0	0.0	0.0	17353.1138	7765.2068	NaN	NaN	0.3091	0.0206	0.8744	0.0207	0.0291	0.0259	0.0293
0.0	0.0	0.0	19901.1138	6928.2068	NaN	NaN	0.2582	0.0206	0.8752	0.0206	0.0288	0.0257	0.029
0.0	0.0	0.0	18638.1138	8153.2068	NaN	NaN	0.3043	0.0208	0.8748	0.0207	0.0288	0.0258	0.0291
0.0	0.0	0.0	21124.1138	5455.2068	NaN	NaN	0.2052	0.0209	0.8753	0.0207	0.0285	0.0257	0.0288
0.0	0.0	0.0	13383.1138	5944.2068	NaN	NaN	0.3076	0.021	0.8757	0.0207	0.0284	0.0256	0.0286
0.0	0.0	0.0	20651.1138	8930.2068	NaN	NaN	0.3019	0.021	0.8758	0.0208	0.0282	0.0255	0.0287
0.0	0.0	0.0	20334.1138	3817.2068	NaN	NaN	0.1581	0.021	0.8763	0.0208	0.028	0.0253	0.0286
0.0	0.0	0.0	18680.1138	2532.2068	NaN	NaN	0.1194	0.021	0.8768	0.0209	0.0277	0.0252	0.0284
0.0	0.0	0.0	19659.1138	2620.2068	NaN	NaN	0.1176	0.0211	0.8764	0.0209	0.0278	0.0251	0.0287
0.0	0.0	0.0	16664.1138	2952.2068	NaN	NaN	0.1505	0.0211	0.8767	0.021	0.0275	0.025	0.0286
0.0	0.0	0.0	20856.1138	3362.2068	NaN	NaN	0.1388	0.0211	0.8767	0.0212	0.0275	0.0249	0.0286
0.0	0.0	0.0	17750.1138	9187.2068	NaN	NaN	0.3411	0.0211	0.8767	0.0212	0.0275	0.0247	0.0287
0.0	0.0	0.0	20569.1138	6391.2068	NaN	NaN	0.2371	0.021	0.8773	0.0213	0.0273	0.0246	0.0284
0.0	0.0	0.0	18026.1138	8487.2068	NaN	NaN	0.3201	0.0208	0.8781	0.0213	0.0271	0.0243	0.0283
0.0	0.0	0.0	19433.1138	4850.2068	NaN	NaN	0.1997	0.0207	0.8794	0.0213	0.0267	0.0241	0.0278
0.0	0.0	0.0	19228.1138	6709.2068	NaN	NaN	0.2587	0.0207	0.8795	0.0213	0.0267	0.024	0.0278
0.0	0.0	0.0	16090.1138	5692.2068	NaN	NaN	0.2613	0.0207	0.8805	0.0213	0.0264	0.0239	0.0273
0.0	0.0	0.0	15220.1138	6420.2068	NaN	NaN	0.2967	0.0207	0.8806	0.0213	0.0262	0.0239	0.0273
0.0	0.0	0.0	19588.1138	4538.2068	NaN	NaN	0.1881	0.0207	0.8809	0.0212	0.0261	0.0239	0.0271
0.0	0.0	0.0	16742.1138	3371.2068	NaN	NaN	0.1676	0.0208	0.8813	0.0211	0.0259	0.0239	0.027
0.0	0.0	0.0	22660.1138	4245.2068	NaN	NaN	0.1578	0.0208	0.882	0.0211	0.0256	0.0237	0.0267
0.0	0.0	0.0	22781.1138	4527.2068	NaN	NaN	0.1658	0.0209	0.8815	0.0211	0.0258	0.0238	0.027
0.0	0.0	0.0	16979.1138	4528.2068	NaN	NaN	0.2105	0.0209	0.8821	0.0211	0.0256	0.0237	0.0267
0.0	0.0	0.0	16213.1138	7090.2068	NaN	NaN	0.3043	0.0209	0.8826	0.021	0.0254	0.0235	0.0265
0.0	0.0	0.0	16803.1138	3731.2068	NaN	NaN	0.1817	0.0208	0.8831	0.021	0.0253	0.0235	0.0263
0.0	0.0	0.0	17857.1138	2649.2068	NaN	NaN	0.1292	0.0208	0.8836	0.021	0.0252	0.0233	0.0261
0.0	0.0	0.0	15868.1138	6248.2068	NaN	NaN	0.2825	0.0208	0.8838	0.0209	0.0251	0.0232	0.0261
0.0	0.0	0.0	21264.1138	6016.2068	NaN	NaN	0.2205	0.0209	0.8839	0.021	0.0251	0.0233	0.0259
0.0	0.0	0.0	16349.1138	6321.2068	NaN	NaN	0.2788	0.0208	0.8846	0.0208	0.0249	0.0231	0.0257
0.0	0.0	0.0	18268.1138	4518.2068	NaN	NaN	0.1983	0.0208	0.8849	0.0208	0.0249	0.023	0.0256
0.0	0.0	0.0	17302.1138	7013.2068	NaN	NaN	0.2884	0.0208	0.8853	0.0207	0.0248	0.0229	0.0256
0.0	0.0	0.0	18907.1138	7198.2068	NaN	NaN	0.2757	0.0208	0.8859	0.0206	0.0247	0.0228	0.0253
0.0	0.0	0.0	16514.1138	8225.2068	NaN	NaN	0.3325	0.0207	0.8868	0.0204	0.0245	0.0226	0.0251
0.0	0.0	0.0	15389.1138	7912.2068	NaN	NaN	0.3396	0.0206	0.888	0.0202	0.0243	0.0223	0.0246
0.0	0.0	0.0	17767.1138	4894.2068	NaN	NaN	0.216	0.0207	0.8883	0.02	0.0244	0.0221	0.0244
0.0	0.0	0.0	18478.1138	6155.2068	NaN	NaN	0.2499	0.0208	0.8889	0.0198	0.0244	0.0218	0.0243
0.0	0.0	0.0	16507.1138	3244.2068	NaN	NaN	0.1643	0.021	0.8886	0.0197	0.0246	0.0216	0.0244
0.0	0.0	0.0	19804.1138	2942.2068	NaN	NaN	0.1293	0.0212	0.8887	0.0196	0.0247	0.0214	0.0245
0.0	0.0	0.0	16033.1138	5026.2068	NaN	NaN	0.2387	0.0213	0.8884	0.0195	0.025	0.0213	0.0246
0.0	0.0	0.0	16948.1138	3855.2068	NaN	NaN	0.1853	0.0212	0.8891	0.0193	0.025	0.021	0.0243
0.0	0.0	0.0	16315.1138	9048.2068	NaN	NaN	0.3567	0.021	0.8901	0.0192	0.025	0.0207	0.024
0.0	0.0	0.0	18593.1138	5288.2068	NaN	NaN	0.2214	0.0209	0.8909	0.019	0.025	0.0205	0.0237
0.0	0.0	0.0	16405.1138	4258.2068	NaN	NaN	0.2061	0.0207	0.8923	0.0188	0.0249	0.0202	0.0231
0.0	0.0	0.0	20917.1138	5972.2068	NaN	NaN	0.2221	0.0205	0.8932	0.0186	0.0249	0.0199	0.0228
0.0	0.0	0.0	18762.1138	4030.2068	NaN	NaN	0.1768	0.0204	0.8942	0.0184	0.0249	0.0197	0.0224
0.0	0.0	0.0	16913.1138	4957.2068	NaN	NaN	0.2267	0.0201	0.8962	0.0181	0.0246	0.0193	0.0217
0.0	0.0	0.0	16109.1138	3714.2068	NaN	NaN	0.1874	0.0198	0.8976	0.0177	0.0245	0.0189	0.0214
0.0	0.0	0.0	17180.1138	5593.2068	NaN	NaN	0.2456	0.0195	0.8997	0.0174	0.0241	0.0186	0.0209
0.0	0.0	0.0	20396.1138	5643.2068	NaN	NaN	0.2167	0.019	0.902	0.0169	0.0237	0.0181	0.0203
0.0	0.0	0.0	19210.1138	4316.2068	NaN	NaN	0.1835	0.0187	0.9039	0.0165	0.0234	0.0177	0.0199
0.0	0.0	0.0	15609.1138	3245.2068	NaN	NaN	0.1721	0.0183	0.9063	0.016	0.023	0.0171	0.0193
0.0	0.0	0.0	18438.1138	5778.2068	NaN	NaN	0.2386	0.018	0.9084	0.0155	0.0227	0.0165	0.0189
0.0	0.0	0.0	16092.1138	5048.2068	NaN	NaN	0.2388	0.0177	0.9098	0.0151	0.0225	0.0162	0.0186
0.0	0.0	0.0	16769.1138	6402.2068	NaN	NaN	0.2763	0.0175	0.9114	0.0148	0.0222	0.0158	0.0183
0.0	0.0	0.0	16637.1138	5716.2068	NaN	NaN	0.2557	0.0174	0.9123	0.0146	0.0221	0.0156	0.018
0.0	0.0	0.0	18302.1138	4248.2068	NaN	NaN	0.1884	0.0173	0.9131	0.0144	0.0218	0.0155	0.0178
0.0	0.0	0.0	14720.1138	4651.2068	NaN	NaN	0.2401	0.0172	0.9144	0.0141	0.0216	0.0152	0.0175
0.0	0.0	0.0	20748.1138	5840.2068	NaN	NaN	0.2197	0.017	0.9154	0.0139	0.0214	0.015	0.0174
0.0	0.0	0.0	20959.1138	5134.2068	NaN	NaN	0.1968	0.0169	0.916	0.0138	0.0213	0.0148	0.0172
0.0	0.0	0.0	17369.1138	3829.2068	NaN	NaN	0.1806	0.0167	0.9169	0.0136	0.0211	0.0146	0.017
0.0	0.0	0.0	19510.1138	5229.2068	NaN	NaN	0.2114	0.0167	0.9174	0.0134	0.0211	0.0145	0.0169
0.0	0.0	0.0	19127.1138	8174.2068	NaN	NaN	0.2994	0.0165	0.9181	0.0134	0.0209	0.0144	0.0167
0.0	0.0	0.0	17262.1138	5847.2068	NaN	NaN	0.253	0.0164	0.9193	0.0131	0.0207	0.0141	0.0165
0.0	0.0	0.0	16755.1138	5207.2068	NaN	NaN	0.2371	0.0163	0.9202	0.0127	0.0206	0.0138	0.0163
0.0	0.0	0.0	19850.1138	6734.2068	NaN	NaN	0.2533	0.0162	0.9207	0.0126	0.0206	0.0137	0.0162
0.0	0.0	0.0	21100.1138	3842.2068	NaN	NaN	0.154	0.0161	0.9215	0.0124	0.0205	0.0136	0.016
0.0	0.0	0.0	19621.1138	3602.2068	NaN	NaN	0.1551	0.016	0.9219	0.0123	0.0204	0.0135	0.0159
0.0	0.0	0.0	14746.1138	5642.2068	NaN	NaN	0.2767	0.016	0.9222	0.0123	0.0203	0.0135	0.0158
0.0	0.0	0.0	18252.1138	2479.2068	NaN	NaN	0.1196	0.0159	0.9222	0.0124	0.0202	0.0135	0.0158
0.0	0.0	0.0	14880.1138	2577.2068	NaN	NaN	0.1476	0.0159	0.9228	0.0122	0.0201	0.0134	0.0156
0.0	0.0	0.0	20583.1138	7574.2068	NaN	NaN	0.269	0.0158	0.9228	0.0123	0.02	0.0135	0.0156
0.0	0.0	0.0	18773.1138	6475.2068	NaN	NaN	0.2565	0.0158	0.9229	0.0123	0.0199	0.0136	0.0155
0.0	0.0	0.0	18875.1138	6226.2068	NaN	NaN	0.248	0.0157	0.9234	0.0122	0.0197	0.0135	0.0154
0.0	0.0	0.0	15830.1138	6465.2068	NaN	NaN	0.29	0.0157	0.924	0.0121	0.0196	0.0134	0.0152
0.0	0.0	0.0	15320.1138	6395.2068	NaN	NaN	0.2945	0.0156	0.9241	0.0121	0.0195	0.0135	0.0152
0.0	0.0	0.0	16058.1138	8786.2068	NaN	NaN	0.3537	0.0156	0.9247	0.012	0.0193	0.0135	0.015
0.0	0.0	0.0	14642.1138	3497.2068	NaN	NaN	0.1928	0.0156	0.9246	0.012	0.0192	0.0136	0.0149
0.0	0.0	0.0	15251.1138	4966.2068	NaN	NaN	0.2456	0.0156	0.9247	0.0121	0.0191	0.0137	0.0148
0.0	0.0	0.0	16803.1138	4392.2068	NaN	NaN	0.2072	0.0155	0.9254	0.012	0.0188	0.0138	0.0146
0.0	0.0	0.0	15135.1138	5748.2068	NaN	NaN	0.2753	0.0154	0.9261	0.0119	0.0185	0.0138	0.0143
0.0	0.0	0.0	17943.1138	9084.2068	NaN	NaN	0.3361	0.0152	0.9274	0.0116	0.0181	0.0137	0.014
0.0	0.0	0.0	13208.1138	8189.2068	NaN	NaN	0.3827	0.0151	0.9279	0.0116	0.0179	0.0138	0.0138
0.0	0.0	0.0	17507.1138	6202.2068	NaN	NaN	0.2616	0.0148	0.9287	0.0116	0.0176	0.0138	0.0135
0.0	0.0	0.0	18585.1138	4832.2068	NaN	NaN	0.2064	0.0146	0.9306	0.0112	0.0171	0.0135	0.013
0.0	0.0	0.0	16979.1138	7842.2068	NaN	NaN	0.3159	0.0144	0.931	0.0112	0.0169	0.0136	0.0129
0.0	0.0	0.0	17190.1138	3487.2068	NaN	NaN	0.1686	0.0141	0.9322	0.011	0.0166	0.0135	0.0126
0.0	0.0	0.0	16216.1138	4659.2068	NaN	NaN	0.2232	0.0139	0.9335	0.0108	0.0163	0.0132	0.0123
0.0	0.0	0.0	17834.1138	6792.2068	NaN	NaN	0.2758	0.0137	0.9344	0.0107	0.0161	0.0131	0.012
0.0	0.0	0.0	18093.1138	5898.2068	NaN	NaN	0.2458	0.0135	0.9361	0.0103	0.0158	0.0126	0.0117
0.0	0.0	0.0	17156.1138	8948.2068	NaN	NaN	0.3428	0.0131	0.9378	0.0099	0.0156	0.0122	0.0114
0.0	0.0	0.0	18938.1138	4706.2068	NaN	NaN	0.199	0.0129	0.9393	0.0096	0.0154	0.0118	0.0111
0.0	0.0	0.0	15849.1138	7431.2068	NaN	NaN	0.3192	0.0126	0.9409	0.0092	0.0151	0.0114	0.0109
0.0	0.0	0.0	18073.1138	3133.2068	NaN	NaN	0.1477	0.0121	0.9431	0.0087	0.0148	0.0109	0.0104
0.0	0.0	0.0	16453.1138	5866.2068	NaN	NaN	0.2628	0.0115	0.9454	0.0081	0.0145	0.0105	0.01
0.0	0.0	0.0	20250.1138	3504.2068	NaN	NaN	0.1475	0.0111	0.947	0.0078	0.0143	0.0102	0.0096
0.0	0.0	0.0	15479.1138	7400.2068	NaN	NaN	0.3234	0.0106	0.9493	0.0073	0.0139	0.0098	0.0091
0.0	0.0	0.0	17292.1138	9242.2068	NaN	NaN	0.3483	0.0102	0.9507	0.007	0.0137	0.0095	0.0088
0.0	0.0	0.0	20130.1138	3430.2068	NaN	NaN	0.1456	0.0097	0.9526	0.0067	0.0134	0.009	0.0086
0.0	0.0	0.0	19107.1138	6667.2068	NaN	NaN	0.2587	0.0094	0.9536	0.0065	0.0132	0.0088	0.0085
0.0	0.0	0.0	16286.1138	5517.2068	NaN	NaN	0.253	0.0091	0.9545	0.0064	0.013	0.0086	0.0084
0.0	0.0	0.0	16778.1138	7435.2068	NaN	NaN	0.3071	0.0089	0.9551	0.0063	0.0129	0.0084	0.0084
0.0	0.0	0.0	14464.1138	5021.2068	NaN	NaN	0.2577	0.0088	0.9556	0.0063	0.0127	0.0083	0.0083
0.0	0.0	0.0	19095.1138	3969.2068	NaN	NaN	0.1721	0.0086	0.9559	0.0063	0.0127	0.0082	0.0084
0.0	0.0	0.0	19847.1138	5497.2068	NaN	NaN	0.2169	0.0086	0.9559	0.0063	0.0126	0.0082	0.0084
0.0	0.0	0.0	18705.1138	8765.2068	NaN	NaN	0.3191	0.0085	0.956	0.0062	0.0127	0.0082	0.0084
0.0	0.0	0.0	18467.1138	7992.2068	NaN	NaN	0.3021	0.0086	0.9558	0.0062	0.0128	0.0082	0.0084
0.0	0.0	0.0	15745.1138	4603.2068	NaN	NaN	0.2262	0.0085	0.9557	0.0062	0.0129	0.0082	0.0084
0.0	0.0	0.0	22068.1138	6723.2068	NaN	NaN	0.2335	0.0085	0.9555	0.0062	0.013	0.0082	0.0085
0.0	0.0	0.0	18365.1138	5868.2068	NaN	NaN	0.2422	0.0085	0.9555	0.0062	0.0131	0.0082	0.0085
0.0	0.0	0.0	17595.1138	2512.2068	NaN	NaN	0.1249	0.0084	0.9557	0.0062	0.0131	0.0082	0.0085
0.0	0.0	0.0	18784.1138	6413.2068	NaN	NaN	0.2545	0.0084	0.9554	0.0062	0.0133	0.0082	0.0085
0.0	0.0	0.0	16454.1138	8682.2068	NaN	NaN	0.3454	0.0084	0.9554	0.0061	0.0134	0.0082	0.0085
0.0	0.0	0.0	15415.1138	7537.2068	NaN	NaN	0.3284	0.0083	0.9555	0.0061	0.0135	0.0081	0.0085
0.0	0.0	0.0	17809.1138	7832.2068	NaN	NaN	0.3055	0.0082	0.9554	0.006	0.0138	0.0081	0.0085
0.0	0.0	0.0	19838.1138	4141.2068	NaN	NaN	0.1727	0.0082	0.9557	0.0059	0.0138	0.008	0.0084
0.0	0.0	0.0	13934.1138	4576.2068	NaN	NaN	0.2472	0.0081	0.9562	0.0058	0.0137	0.0079	0.0083
0.0	0.0	0.0	18912.1138	2811.2068	NaN	NaN	0.1294	0.008	0.9558	0.0058	0.014	0.008	0.0084
0.0	0.0	0.0	16971.1138	8777.2068	NaN	NaN	0.3409	0.0079	0.9555	0.0058	0.0143	0.008	0.0085
0.0	0.0	0.0	16795.1138	6413.2068	NaN	NaN	0.2763	0.0078	0.9558	0.0057	0.0142	0.0079	0.0085
0.0	0.0	0.0	17445.1138	8091.2068	NaN	NaN	0.3169	0.0077	0.9557	0.0057	0.0144	0.0079	0.0086
0.0	0.0	0.0	14062.1138	4677.2068	NaN	NaN	0.2496	0.0075	0.9559	0.0057	0.0142	0.0079	0.0087
0.0	0.0	0.0	17677.1138	5769.2068	NaN	NaN	0.2461	0.0074	0.956	0.0057	0.0142	0.0079	0.0089
0.0	0.0	0.0	20485.1138	6974.2068	NaN	NaN	0.254	0.0074	0.9555	0.0057	0.0144	0.0079	0.0091
0.0	0.0	0.0	14092.1138	6369.2068	NaN	NaN	0.3113	0.0073	0.9552	0.0057	0.0145	0.008	0.0093
0.0	0.0	0.0	15402.1138	5771.2068	NaN	NaN	0.2726	0.0073	0.9543	0.0057	0.0148	0.0083	0.0096
0.0	0.0	0.0	18446.1138	4346.2068	NaN	NaN	0.1907	0.0073	0.9534	0.0057	0.0153	0.0085	0.0098
0.0	0.0	0.0	18366.1138	6561.2068	NaN	NaN	0.2632	0.0074	0.9528	0.0057	0.0155	0.0087	0.01
0.0	0.0	0.0	17749.1138	7264.2068	NaN	NaN	0.2904	0.0075	0.9518	0.0058	0.0158	0.0088	0.0102
0.0	0.0	0.0	21610.1138	4963.2068	NaN	NaN	0.1868	0.0076	0.951	0.0058	0.0161	0.009	0.0104
0.0	0.0	0.0	21812.1138	8310.2068	NaN	NaN	0.2759	0.0078	0.9502	0.0059	0.0163	0.0092	0.0106
0.0	0.0	0.0	22857.1138	5263.2068	NaN	NaN	0.1872	0.0079	0.9495	0.006	0.0165	0.0093	0.0108
0.0	0.0	0.0	19192.1138	4883.2068	NaN	NaN	0.2028	0.008	0.949	0.006	0.0165	0.0095	0.011
0.0	0.0	0.0	19042.1138	6172.2068	NaN	NaN	0.2448	0.0081	0.9483	0.0061	0.0167	0.0097	0.0112
0.0	0.0	0.0	19231.1138	5605.2068	NaN	NaN	0.2257	0.0082	0.9478	0.0062	0.0168	0.0098	0.0113
0.0	0.0	0.0	18934.1138	4341.2068	NaN	NaN	0.1865	0.0082	0.9474	0.0062	0.0169	0.01	0.0113
0.0	0.0	0.0	19482.1138	5136.2068	NaN	NaN	0.2086	0.0082	0.9468	0.0063	0.0172	0.01	0.0114
0.0	0.0	0.0	19511.1138	6073.2068	NaN	NaN	0.2374	0.0083	0.9467	0.0063	0.0173	0.0102	0.0113
0.0	0.0	0.0	18927.1138	3687.2068	NaN	NaN	0.163	0.0083	0.9467	0.0063	0.0173	0.0102	0.0112
0.0	0.0	0.0	20920.1138	4097.2068	NaN	NaN	0.1638	0.0083	0.947	0.0063	0.0172	0.0101	0.0111
0.0	0.0	0.0	17646.1138	4139.2068	NaN	NaN	0.19	0.0084	0.9472	0.0063	0.0171	0.0101	0.011
0.0	0.0	0.0	18506.1138	3294.2068	NaN	NaN	0.1511	0.0084	0.9475	0.0063	0.017	0.01	0.0109
0.0	0.0	0.0	19007.1138	6586.2068	NaN	NaN	0.2573	0.0084	0.9477	0.0063	0.0169	0.0099	0.0108
0.0	0.0	0.0	16593.1138	6070.2068	NaN	NaN	0.2678	0.0084	0.948	0.0063	0.0167	0.0099	0.0107
0.0	0.0	0.0	17128.1138	7662.2068	NaN	NaN	0.3091	0.0085	0.9483	0.0063	0.0165	0.0098	0.0106
0.0	0.0	0.0	13291.1138	5236.2068	NaN	NaN	0.2826	0.0084	0.9484	0.0063	0.0165	0.0098	0.0106
0.0	0.0	0.0	13699.1138	7956.2068	NaN	NaN	0.3674	0.0084	0.9487	0.0063	0.0163	0.0098	0.0106
0.0	0.0	0.0	16127.1138	7089.2068	NaN	NaN	0.3054	0.0085	0.9484	0.0063	0.0163	0.0099	0.0107
0.0	0.0	0.0	20587.1138	2849.2068	NaN	NaN	0.1216	0.0084	0.9482	0.0063	0.0164	0.0099	0.0107
0.0	0.0	0.0	19267.1138	7403.2068	NaN	NaN	0.2776	0.0085	0.9479	0.0062	0.0167	0.01	0.0107
0.0	0.0	0.0	17210.1138	5121.2068	NaN	NaN	0.2293	0.0085	0.9476	0.0062	0.0169	0.01	0.0107
0.0	0.0	0.0	14592.1138	5966.2068	NaN	NaN	0.2902	0.0085	0.9473	0.0061	0.0172	0.0101	0.0108
0.0	0.0	0.0	18866.1138	4440.2068	NaN	NaN	0.1905	0.0085	0.947	0.006	0.0176	0.0101	0.0108
0.0	0.0	0.0	17652.1138	5695.2068	NaN	NaN	0.2439	0.0084	0.9471	0.006	0.0178	0.01	0.0107
0.0	0.0	0.0	15929.1138	2532.2068	NaN	NaN	0.1372	0.0084	0.9473	0.0059	0.0178	0.01	0.0106
0.0	0.0	0.0	15058.1138	3359.2068	NaN	NaN	0.1824	0.0083	0.947	0.0059	0.0181	0.0101	0.0106
0.0	0.0	0.0	19192.1138	4999.2068	NaN	NaN	0.2067	0.0083	0.9465	0.0059	0.0185	0.0101	0.0107
0.0	0.0	0.0	19439.1138	6327.2068	NaN	NaN	0.2456	0.0084	0.9464	0.0059	0.0188	0.01	0.0106
0.0	0.0	0.0	18222.1138	8380.2068	NaN	NaN	0.315	0.0084	0.9462	0.0059	0.0189	0.01	0.0106
0.0	0.0	0.0	14168.1138	5817.2068	NaN	NaN	0.2911	0.0084	0.9464	0.0059	0.0188	0.0099	0.0106
0.0	0.0	0.0	17655.1138	5488.2068	NaN	NaN	0.2371	0.0083	0.9471	0.0058	0.0186	0.0098	0.0105
0.0	0.0	0.0	14685.1138	7654.2068	NaN	NaN	0.3426	0.0083	0.9474	0.0058	0.0185	0.0096	0.0104
0.0	0.0	0.0	19038.1138	4832.2068	NaN	NaN	0.2024	0.0083	0.947	0.0058	0.0187	0.0097	0.0104
0.0	0.0	0.0	13960.1138	9614.2068	NaN	NaN	0.4078	0.0085	0.9468	0.0058	0.0188	0.0097	0.0104
0.0	0.0	0.0	19610.1138	8327.2068	NaN	NaN	0.2981	0.0084	0.9472	0.0058	0.0186	0.0097	0.0104
0.0	0.0	0.0	19616.1138	5573.2068	NaN	NaN	0.2213	0.0085	0.9472	0.0058	0.0185	0.0096	0.0104
0.0	0.0	0.0	17364.1138	2494.2068	NaN	NaN	0.1256	0.0085	0.9469	0.0058	0.0187	0.0097	0.0104
0.0	0.0	0.0	21390.1138	8799.2068	NaN	NaN	0.2915	0.0086	0.9466	0.0058	0.0188	0.0097	0.0104
0.0	0.0	0.0	18931.1138	8129.2068	NaN	NaN	0.3004	0.0086	0.9472	0.0058	0.0185	0.0096	0.0103
0.0	0.0	0.0	18603.1138	7306.2068	NaN	NaN	0.282	0.0085	0.9479	0.0058	0.0182	0.0094	0.0103
0.0	0.0	0.0	17545.1138	5711.2068	NaN	NaN	0.2456	0.0085	0.9478	0.0058	0.0181	0.0094	0.0103
0.0	0.0	0.0	21504.1138	8200.2068	NaN	NaN	0.2761	0.0085	0.9479	0.0058	0.0181	0.0094	0.0103
0.0	0.0	0.0	19294.1138	7437.2068	NaN	NaN	0.2782	0.0085	0.9482	0.0059	0.0177	0.0093	0.0103
0.0	0.0	0.0	21432.1138	8676.2068	NaN	NaN	0.2882	0.0085	0.9486	0.0059	0.0174	0.0093	0.0103
0.0	0.0	0.0	20937.1138	4157.2068	NaN	NaN	0.1657	0.0087	0.948	0.006	0.0174	0.0096	0.0104
0.0	0.0	0.0	17890.1138	5247.2068	NaN	NaN	0.2268	0.0086	0.9482	0.006	0.0173	0.0095	0.0103
0.0	0.0	0.0	21868.1138	6482.2068	NaN	NaN	0.2286	0.0087	0.9478	0.0061	0.0174	0.0097	0.0104
0.0	0.0	0.0	20302.1138	7879.2068	NaN	NaN	0.2796	0.0088	0.9474	0.0061	0.0176	0.0097	0.0104
0.0	0.0	0.0	18324.1138	11795.2068	NaN	NaN	0.3916	0.0087	0.948	0.0061	0.0172	0.0096	0.0103
0.0	0.0	0.0	16124.1138	4490.2068	NaN	NaN	0.2178	0.0087	0.9483	0.0061	0.0169	0.0097	0.0103
0.0	0.0	0.0	16604.1138	2678.2068	NaN	NaN	0.1389	0.0087	0.9483	0.0061	0.0169	0.0097	0.0103
0.0	0.0	0.0	15687.1138	4766.2068	NaN	NaN	0.233	0.0088	0.948	0.0061	0.0172	0.0098	0.0102
0.0	0.0	0.0	21754.1138	6480.2068	NaN	NaN	0.2295	0.0087	0.9477	0.006	0.0174	0.0098	0.0102
0.0	0.0	0.0	22489.1138	5514.2068	NaN	NaN	0.1969	0.0088	0.9472	0.0061	0.0177	0.01	0.0102
0.0	0.0	0.0	19454.1138	8123.2068	NaN	NaN	0.2946	0.0089	0.9468	0.0061	0.018	0.01	0.0102
0.0	0.0	0.0	21243.1138	8071.2068	NaN	NaN	0.2753	0.009	0.9465	0.006	0.0181	0.0101	0.0102
0.0	0.0	0.0	17565.1138	6019.2068	NaN	NaN	0.2552	0.0089	0.9469	0.006	0.0181	0.01	0.0102
0.0	0.0	0.0	20529.1138	4729.2068	NaN	NaN	0.1872	0.0088	0.9468	0.006	0.0181	0.0101	0.0102
0.0	0.0	0.0	18302.1138	9171.2068	NaN	NaN	0.3338	0.0087	0.9467	0.006	0.0181	0.0102	0.0102
0.0	0.0	0.0	18938.1138	6784.2068	NaN	NaN	0.2637	0.0087	0.9464	0.006	0.0181	0.0104	0.0104
0.0	0.0	0.0	20180.1138	6379.2068	NaN	NaN	0.2402	0.0087	0.9452	0.0061	0.0187	0.0108	0.0105
0.0	0.0	0.0	18012.1138	7954.2068	NaN	NaN	0.3063	0.0089	0.9434	0.0061	0.0195	0.0113	0.0108
0.0	0.0	0.0	21440.1138	4218.2068	NaN	NaN	0.1644	0.0092	0.9412	0.0062	0.0204	0.0119	0.0111
0.0	0.0	0.0	20661.1138	6503.2068	NaN	NaN	0.2394	0.0094	0.9396	0.0062	0.0213	0.0122	0.0113
0.0	0.0	0.0	17340.1138	6467.2068	NaN	NaN	0.2716	0.0097	0.9373	0.0063	0.0222	0.0129	0.0116
0.0	0.0	0.0	19589.1138	3786.2068	NaN	NaN	0.162	0.0102	0.934	0.0065	0.0235	0.0137	0.012
0.0	0.0	0.0	22307.1138	8078.2068	NaN	NaN	0.2659	0.0107	0.9313	0.0066	0.0247	0.0143	0.0123
0.0	0.0	0.0	19153.1138	7972.2068	NaN	NaN	0.2939	0.0111	0.9293	0.0067	0.0254	0.0149	0.0126
0.0	0.0	0.0	19482.1138	4114.2068	NaN	NaN	0.1744	0.0114	0.9275	0.0069	0.026	0.0154	0.0128
0.0	0.0	0.0	18315.1138	6615.2068	NaN	NaN	0.2653	0.0116	0.9261	0.007	0.0265	0.0157	0.0131
0.0	0.0	0.0	18288.1138	8282.2068	NaN	NaN	0.3117	0.0116	0.9264	0.007	0.0263	0.0156	0.0131
0.0	0.0	0.0	18919.1138	7021.2068	NaN	NaN	0.2707	0.0115	0.9275	0.007	0.0256	0.0154	0.013
0.0	0.0	0.0	16034.1138	8098.2068	NaN	NaN	0.3356	0.0113	0.9292	0.007	0.0247	0.0149	0.0129
0.0	0.0	0.0	17649.1138	2418.2068	NaN	NaN	0.1205	0.0111	0.9306	0.0071	0.0239	0.0145	0.0128
0.0	0.0	0.0	24011.1138	4422.2068	NaN	NaN	0.1555	0.0109	0.9321	0.007	0.0232	0.0141	0.0127
0.0	0.0	0.0	19958.1138	4298.2068	NaN	NaN	0.1772	0.0108	0.9339	0.007	0.0224	0.0134	0.0124
0.0	0.0	0.0	19749.1138	3740.2068	NaN	NaN	0.1592	0.0107	0.9354	0.0069	0.0219	0.0129	0.0121
0.0	0.0	0.0	17583.1138	4166.2068	NaN	NaN	0.1916	0.0107	0.9364	0.0068	0.0216	0.0126	0.0119
0.0	0.0	0.0	24060.1138	3716.2068	NaN	NaN	0.1338	0.0106	0.9374	0.0067	0.0214	0.0121	0.0117
0.0	0.0	0.0	19965.1138	4713.2068	NaN	NaN	0.191	0.0106	0.9376	0.0067	0.0215	0.0119	0.0116
0.0	0.0	0.0	15470.1138	5034.2068	NaN	NaN	0.2455	0.0104	0.9387	0.0067	0.0212	0.0115	0.0114
0.0	0.0	0.0	19407.1138	8091.2068	NaN	NaN	0.2942	0.0102	0.9399	0.0067	0.0207	0.0112	0.0113
0.0	0.0	0.0	14643.1138	2988.2068	NaN	NaN	0.1695	0.01	0.9412	0.0067	0.0201	0.0109	0.0111
0.0	0.0	0.0	13827.1138	6099.2068	NaN	NaN	0.3061	0.0099	0.9416	0.0067	0.0199	0.0108	0.0111
0.0	0.0	0.0	18026.1138	9231.2068	NaN	NaN	0.3387	0.01	0.941	0.0068	0.0201	0.011	0.0112
0.0	0.0	0.0	20136.1138	7186.2068	NaN	NaN	0.263	0.0097	0.9415	0.0069	0.0198	0.0109	0.0111
0.0	0.0	0.0	19503.1138	6511.2068	NaN	NaN	0.2503	0.0097	0.9415	0.007	0.0198	0.011	0.0111
0.0	0.0	0.0	16914.1138	5247.2068	NaN	NaN	0.2368	0.0097	0.9403	0.007	0.0204	0.0112	0.0113
0.0	0.0	0.0	21462.1138	7847.2068	NaN	NaN	0.2677	0.0099	0.9394	0.0071	0.0209	0.0114	0.0113
0.0	0.0	0.0	14199.1138	4585.2068	NaN	NaN	0.2441	0.0099	0.9394	0.007	0.021	0.0114	0.0113
0.0	0.0	0.0	22332.1138	7663.2068	NaN	NaN	0.2555	0.0099	0.9385	0.0071	0.0213	0.0117	0.0115
0.0	0.0	0.0	16585.1138	5263.2068	NaN	NaN	0.2409	0.0102	0.9367	0.0072	0.022	0.0121	0.0117
0.0	0.0	0.0	17278.1138	6367.2068	NaN	NaN	0.2693	0.0102	0.9365	0.0072	0.022	0.0123	0.0118
0.0	0.0	0.0	21197.1138	5953.2068	NaN	NaN	0.2193	0.0104	0.9352	0.0073	0.0225	0.0127	0.012
0.0	0.0	0.0	19973.1138	5463.2068	NaN	NaN	0.2148	0.0104	0.9351	0.0072	0.0225	0.0128	0.0121
0.0	0.0	0.0	15244.1138	5546.2068	NaN	NaN	0.2668	0.0106	0.9338	0.0072	0.0228	0.0132	0.0123
0.0	0.0	0.0	17120.1138	5084.2068	NaN	NaN	0.229	0.0108	0.9329	0.0072	0.0232	0.0134	0.0126
0.0	0.0	0.0	22617.1138	6669.2068	NaN	NaN	0.2277	0.0111	0.9319	0.0072	0.0234	0.0136	0.0129
0.0	0.0	0.0	17849.1138	5980.2068	NaN	NaN	0.251	0.0113	0.9313	0.0071	0.0236	0.0137	0.013
0.0	0.0	0.0	17346.1138	7309.2068	NaN	NaN	0.2965	0.0116	0.9303	0.0071	0.0238	0.014	0.0132
0.0	0.0	0.0	16934.1138	4591.2068	NaN	NaN	0.2133	0.0118	0.9297	0.0071	0.024	0.0141	0.0133
0.0	0.0	0.0	15368.1138	7147.2068	NaN	NaN	0.3174	0.0119	0.9301	0.007	0.0238	0.014	0.0133
0.0	0.0	0.0	19330.1138	3147.2068	NaN	NaN	0.14	0.0121	0.9292	0.007	0.0242	0.0142	0.0133
0.0	0.0	0.0	19858.1138	5254.2068	NaN	NaN	0.2092	0.0122	0.9287	0.007	0.0245	0.0143	0.0133
0.0	0.0	0.0	20454.1138	5145.2068	NaN	NaN	0.201	0.0122	0.9282	0.007	0.0247	0.0145	0.0134
0.0	0.0	0.0	20817.1138	6274.2068	NaN	NaN	0.2316	0.0124	0.9275	0.0071	0.0249	0.0145	0.0135
0.0	0.0	0.0	13810.1138	5641.2068	NaN	NaN	0.29	0.0122	0.9284	0.007	0.0246	0.0144	0.0134
0.0	0.0	0.0	17113.1138	8034.2068	NaN	NaN	0.3195	0.0119	0.9302	0.0069	0.0238	0.0139	0.0133
0.0	0.0	0.0	20216.1138	3936.2068	NaN	NaN	0.163	0.0116	0.9316	0.0069	0.0231	0.0136	0.0131
0.0	0.0	0.0	21436.1138	9421.2068	NaN	NaN	0.3053	0.0113	0.9332	0.0069	0.0224	0.0133	0.0129
0.0	0.0	0.0	17450.1138	8501.2068	NaN	NaN	0.3276	0.0109	0.9347	0.0069	0.0217	0.0131	0.0127
0.0	0.0	0.0	21641.1138	5668.2068	NaN	NaN	0.2076	0.0106	0.936	0.0069	0.0209	0.013	0.0126
0.0	0.0	0.0	16217.1138	6860.2068	NaN	NaN	0.2973	0.0107	0.9357	0.007	0.0208	0.0132	0.0127
0.0	0.0	0.0	19279.1138	3745.2068	NaN	NaN	0.1627	0.0107	0.9347	0.0071	0.021	0.0135	0.0128
0.0	0.0	0.0	17817.1138	7928.2068	NaN	NaN	0.3079	0.011	0.9335	0.0073	0.0212	0.0139	0.013
0.0	0.0	0.0	19606.1138	4033.2068	NaN	NaN	0.1706	0.0111	0.9331	0.0075	0.0211	0.0141	0.0131
0.0	0.0	0.0	15839.1138	4951.2068	NaN	NaN	0.2381	0.0115	0.9323	0.0077	0.021	0.0142	0.0132
0.0	0.0	0.0	17960.1138	1711.2068	NaN	NaN	0.087	0.0116	0.9321	0.0079	0.021	0.0142	0.0132
0.0	0.0	0.0	21818.1138	8258.2068	NaN	NaN	0.2746	0.0116	0.933	0.008	0.0206	0.0138	0.013
0.0	0.0	0.0	21859.1138	3986.2068	NaN	NaN	0.1542	0.0113	0.9346	0.008	0.0201	0.0133	0.0127
0.0	0.0	0.0	20018.1138	5247.2068	NaN	NaN	0.2077	0.0112	0.936	0.008	0.0196	0.0129	0.0123
0.0	0.0	0.0	19564.1138	4798.2068	NaN	NaN	0.197	0.0111	0.9366	0.0081	0.0195	0.0127	0.0121
0.0	0.0	0.0	22298.1138	5831.2068	NaN	NaN	0.2073	0.011	0.937	0.0081	0.0195	0.0125	0.0119
0.0	0.0	0.0	17427.1138	3305.2068	NaN	NaN	0.1594	0.0111	0.9363	0.0081	0.0198	0.0128	0.0119
0.0	0.0	0.0	21029.1138	5914.2068	NaN	NaN	0.2195	0.0111	0.935	0.0083	0.0204	0.0131	0.012
0.0	0.0	0.0	20095.1138	3541.2068	NaN	NaN	0.1498	0.0115	0.9324	0.0086	0.0214	0.0137	0.0124
0.0	0.0	0.0	20061.1138	4815.2068	NaN	NaN	0.1936	0.0116	0.9304	0.009	0.022	0.0142	0.0128
0.0	0.0	0.0	20209.1138	5957.2068	NaN	NaN	0.2277	0.012	0.9277	0.0094	0.0226	0.015	0.0133
0.0	0.0	0.0	20920.1138	8014.2068	NaN	NaN	0.277	0.0124	0.9244	0.01	0.0233	0.0158	0.0141
0.0	0.0	0.0	19195.1138	5679.2068	NaN	NaN	0.2283	0.0127	0.9207	0.0108	0.0239	0.0167	0.0151
0.0	0.0	0.0	13824.1138	6920.2068	NaN	NaN	0.3336	0.013	0.918	0.0115	0.024	0.0174	0.0161
0.0	0.0	0.0	21433.1138	5670.2068	NaN	NaN	0.2092	0.0134	0.9142	0.0124	0.0242	0.0182	0.0174
0.0	0.0	0.0	16736.1138	5267.2068	NaN	NaN	0.2394	0.0141	0.9111	0.0134	0.0242	0.0187	0.0185
0.0	0.0	0.0	16713.1138	4890.2068	NaN	NaN	0.2264	0.0146	0.9096	0.0138	0.024	0.0188	0.0191
0.0	0.0	0.0	21149.1138	4747.2068	NaN	NaN	0.1833	0.0149	0.9098	0.0137	0.0237	0.0188	0.019
0.0	0.0	0.0	16178.1138	6179.2068	NaN	NaN	0.2764	0.0154	0.9088	0.014	0.0236	0.0191	0.0191
0.0	0.0	0.0	21413.1138	5457.2068	NaN	NaN	0.2031	0.0177	0.9027	0.0147	0.0245	0.0207	0.0197
0.0	0.0	0.0	19298.1138	5643.2068	NaN	NaN	0.2263	0.0264	0.8744	0.0176	0.0285	0.0276	0.0255
0.0	0.0	0.0	10970.1138	5050.2068	NaN	NaN	0.3152	0.0995	0.7528	0.0246	0.0356	0.0418	0.0456
0.0	0.0	0.0	-167.8862	19.2068	NaN	NaN	-0.1292	0.6209	0.2295	0.0258	0.0311	0.0453	0.0475
0.0	0.0	0.0	-1193.8862	851.2068	NaN	NaN	-0.3	0.7675	0.1111	0.0237	0.0256	0.0387	0.0333
0.0	0.0	0.0	-2877.8862	2445.2068	NaN	NaN	-0.3	0.8293	0.073	0.0242	0.0212	0.0261	0.0263
0.0	0.0	0.0	-2839.8862	3219.2068	NaN	NaN	1.3	0.8101	0.0849	0.0275	0.0239	0.0254	0.0281
0.0	0.0	0.0	-3509.8862	1934.2068	NaN	NaN	-0.3	0.7785	0.1096	0.0272	0.0281	0.0247	0.0319
0.0	0.0	0.0	-2865.8862	2271.2068	NaN	NaN	-0.3	0.7532	0.129	0.0292	0.028	0.0266	0.0339
0.0	0.0	0.0	-4615.8862	2464.2068	NaN	NaN	-0.3	0.7285	0.1468	0.0324	0.0292	0.0294	0.0336
0.0	0.0	0.0	-2364.8862	1917.2068	NaN	NaN	-0.3	0.6968	0.1697	0.0339	0.0305	0.0318	0.0373
0.0	0.0	0.0	-2404.8862	3756.2068	NaN	NaN	1.3	0.6514	0.2056	0.0344	0.0317	0.0336	0.0433
0.0	0.0	0.0	-1627.8862	3608.2068	NaN	NaN	1.3	0.6198	0.2328	0.0349	0.0324	0.0336	0.0464
0.0	0.0	0.0	-3004.8862	1259.2068	NaN	NaN	-0.3	0.6144	0.239	0.035	0.0322	0.0337	0.0458
0.0	0.0	0.0	-1237.8862	-1563.7932	NaN	NaN	0.5582	0.6096	0.2436	0.0349	0.0324	0.0339	0.0455
0.0	0.0	0.0	-988.8862	1363.2068	NaN	NaN	1.3	0.5775	0.2711	0.0359	0.033	0.0335	0.049
0.0	0.0	0.0	-1827.8862	3481.2068	NaN	NaN	1.3	0.5243	0.3202	0.0384	0.032	0.0309	0.0541
0.0	0.0	0.0	-2090.8862	904.2068	NaN	NaN	-0.3	0.5071	0.3392	0.0388	0.032	0.0295	0.0535
0.0	0.0	0.0	-2246.8862	2164.2068	NaN	NaN	-0.3	0.4751	0.3719	0.0407	0.0329	0.0276	0.0519
0.0	0.0	0.0	-4754.8862	1559.2068	NaN	NaN	-0.3	0.4602	0.3875	0.0427	0.0353	0.0266	0.0477
0.0	0.0	0.0	-2552.8862	4826.2068	NaN	NaN	1.3	0.4555	0.3912	0.0439	0.0365	0.0265	0.0463
0.0	0.0	0.0	-3143.8862	1536.2068	NaN	NaN	-0.3	0.4749	0.3717	0.0441	0.0379	0.0276	0.0439
0.0	0.0	0.0	-3222.8862	3284.2068	NaN	NaN	1.3	0.4586	0.3876	0.0443	0.0383	0.0273	0.0439
0.0	0.0	0.0	-2494.8862	2648.2068	NaN	NaN	1.3	0.4487	0.3993	0.0439	0.0385	0.0271	0.0425
0.0	0.0	0.0	-3011.8862	4378.2068	NaN	NaN	1.3	0.3885	0.4597	0.0421	0.0387	0.0266	0.0443
0.0	0.0	0.0	-2681.8862	1961.2068	NaN	NaN	-0.3	0.3606	0.4923	0.0409	0.0374	0.0258	0.043
0.0	0.0	0.0	-3430.8862	2524.2068	NaN	NaN	-0.3	0.3253	0.5306	0.0391	0.0371	0.0256	0.0423
0.0	0.0	0.0	-1886.8862	3672.2068	NaN	NaN	1.3	0.2836	0.5765	0.037	0.0363	0.0252	0.0414
0.0	0.0	0.0	-674.8862	525.2068	NaN	NaN	-0.3	0.2722	0.5911	0.0355	0.0358	0.025	0.0404
0.0	0.0	0.0	-3304.8862	3327.2068	NaN	NaN	1.3	0.2381	0.6279	0.0337	0.0363	0.0247	0.0393
0.0	0.0	0.0	-3946.8862	2800.2068	NaN	NaN	-0.3	0.2272	0.6392	0.0323	0.0373	0.0239	0.04
0.0	0.0	0.0	-2561.8862	2859.2068	NaN	NaN	1.3	0.2206	0.6422	0.031	0.0404	0.0229	0.0428
0.0	0.0	0.0	-1144.8862	3340.2068	NaN	NaN	1.3	0.2231	0.6356	0.0297	0.0432	0.0222	0.0461
0.0	0.0	0.0	-3063.8862	909.2068	NaN	NaN	-0.3	0.2414	0.6161	0.0284	0.0438	0.0213	0.0489
0.0	0.0	0.0	-1731.8862	2496.2068	NaN	NaN	1.3	0.2277	0.6308	0.0274	0.0447	0.021	0.0484
0.0	0.0	0.0	-2607.8862	1473.2068	NaN	NaN	-0.3	0.2043	0.6568	0.0264	0.0452	0.0204	0.0469
0.0	0.0	0.0	-3409.8862	4096.2068	NaN	NaN	1.3	0.1772	0.6874	0.0254	0.0452	0.0203	0.0445
0.0	0.0	0.0	-1530.8862	3401.2068	NaN	NaN	1.3	0.1662	0.7011	0.0245	0.0443	0.0202	0.0436
0.0	0.0	0.0	-4010.8862	1829.2068	NaN	NaN	-0.3	0.1658	0.7036	0.0238	0.0435	0.0199	0.0434
0.0	0.0	0.0	-2799.8862	2628.2068	NaN	NaN	-0.3	0.1539	0.7168	0.0233	0.0439	0.0198	0.0422
0.0	0.0	0.0	-3640.8862	5361.2068	NaN	NaN	1.3	0.1399	0.7328	0.0228	0.0439	0.0197	0.041
0.0	0.0	0.0	-2686.8862	2851.2068	NaN	NaN	1.3	0.1299	0.7451	0.0222	0.0434	0.0194	0.0399
0.0	0.0	0.0	-3480.8862	1458.2068	NaN	NaN	-0.3	0.1265	0.7509	0.0216	0.0427	0.0187	0.0395
0.0	0.0	0.0	-449.8862	2168.2068	NaN	NaN	1.2618	0.1136	0.7655	0.0216	0.043	0.0187	0.0377
0.0	0.0	0.0	-3048.8862	2275.2068	NaN	NaN	-0.3	0.1068	0.7742	0.0214	0.0425	0.0182	0.0369
0.0	0.0	0.0	-3665.8862	1612.2068	NaN	NaN	-0.3	0.1007	0.7815	0.0212	0.0425	0.0179	0.0362
0.0	0.0	0.0	-2397.8862	2331.2068	NaN	NaN	-0.3	0.0968	0.7869	0.0209	0.0422	0.0175	0.0356
0.0	0.0	0.0	-3288.8862	192.2068	NaN	NaN	-0.0621	0.0887	0.797	0.0209	0.0418	0.0172	0.0344
0.0	0.0	0.0	-1732.8862	1651.2068	NaN	NaN	-0.3	0.0738	0.8126	0.0214	0.0415	0.0175	0.0333
0.0	0.0	0.0	-1490.8862	4139.2068	NaN	NaN	1.3	0.0643	0.8222	0.0218	0.0409	0.0178	0.0331
0.0	0.0	0.0	-1464.8862	4263.2068	NaN	NaN	1.3	0.0599	0.8268	0.022	0.0398	0.018	0.0335
0.0	0.0	0.0	-1956.8862	136.2068	NaN	NaN	-0.0748	0.0627	0.8259	0.0218	0.0392	0.0172	0.0331
0.0	0.0	0.0	-2506.8862	1531.2068	NaN	NaN	-0.3	0.0636	0.8236	0.0223	0.0397	0.0172	0.0337
0.0	0.0	0.0	-2143.8862	4233.2068	NaN	NaN	1.3	0.0636	0.8237	0.0225	0.039	0.0173	0.0339
0.0	0.0	0.0	-3660.8862	1151.2068	NaN	NaN	-0.3	0.0672	0.8206	0.0227	0.0389	0.0167	0.0339
0.0	0.0	0.0	-2274.8862	4396.2068	NaN	NaN	1.3	0.0648	0.8218	0.0232	0.0385	0.0172	0.0344
0.0	0.0	0.0	-4389.8862	1786.2068	NaN	NaN	-0.3	0.0676	0.8197	0.0231	0.0385	0.0168	0.0343
0.0	0.0	0.0	-1296.8862	1184.2068	NaN	NaN	-0.3	0.067	0.8194	0.0234	0.0385	0.0169	0.0347
0.0	0.0	0.0	-476.8862	2330.2068	NaN	NaN	1.2573	0.0666	0.8198	0.0236	0.0385	0.0168	0.0348
0.0	0.0	0.0	-2716.8862	3507.2068	NaN	NaN	1.3	0.0653	0.8203	0.024	0.0383	0.017	0.0351
0.0	0.0	0.0	-1076.8862	4723.2068	NaN	NaN	1.2953	0.0654	0.8197	0.0243	0.038	0.0172	0.0355
0.0	0.0	0.0	-3282.8862	3908.2068	NaN	NaN	1.3	0.0664	0.8179	0.0245	0.0378	0.0174	0.0359
0.0	0.0	0.0	-2326.8862	2051.2068	NaN	NaN	-0.3	0.0689	0.815	0.0245	0.038	0.0174	0.0362
0.0	0.0	0.0	-946.8862	2291.2068	NaN	NaN	1.3	0.071	0.8122	0.0246	0.0383	0.0174	0.0364
0.0	0.0	0.0	-2000.8862	3315.2068	NaN	NaN	1.3	0.0697	0.8129	0.025	0.0385	0.0176	0.0363
0.0	0.0	0.0	-2797.8862	3911.2068	NaN	NaN	1.3	0.0692	0.8136	0.0251	0.0382	0.0175	0.0363
0.0	0.0	0.0	-2351.8862	4367.2068	NaN	NaN	1.3	0.0689	0.8126	0.0255	0.0389	0.0176	0.0364
0.0	0.0	0.0	-2001.8862	8255.2068	NaN	NaN	1.3	0.0669	0.8138	0.0256	0.0386	0.0181	0.0369
0.0	0.0	0.0	-2171.8862	2817.2068	NaN	NaN	1.3	0.0727	0.8085	0.0253	0.0391	0.0176	0.0369
0.0	0.0	0.0	-3484.8862	5077.2068	NaN	NaN	1.3	0.0755	0.8043	0.0254	0.0397	0.0178	0.0374
0.0	0.0	0.0	-1056.8862	745.2068	NaN	NaN	-0.3	0.0809	0.7984	0.0252	0.0406	0.0174	0.0375
0.0	0.0	0.0	-1518.8862	4091.2068	NaN	NaN	1.3	0.0806	0.7969	0.0256	0.0415	0.0177	0.0377
0.0	0.0	0.0	-3210.8862	3659.2068	NaN	NaN	1.3	0.0833	0.794	0.0256	0.042	0.0175	0.0376
0.0	0.0	0.0	-858.8862	3381.2068	NaN	NaN	1.3	0.0837	0.7928	0.0258	0.0427	0.0176	0.0375
0.0	0.0	0.0	-3032.8862	2707.2068	NaN	NaN	-0.3	0.0865	0.7896	0.0257	0.0434	0.0173	0.0374
0.0	0.0	0.0	-1816.8862	2513.2068	NaN	NaN	1.3	0.0871	0.7885	0.0258	0.044	0.0174	0.0373
0.0	0.0	0.0	-4584.8862	1066.2068	NaN	NaN	-0.3	0.0927	0.7829	0.0255	0.0444	0.0169	0.0376
0.0	0.0	0.0	-1790.8862	2910.2068	NaN	NaN	1.3	0.0907	0.7837	0.0259	0.0455	0.0171	0.0371
0.0	0.0	0.0	-3068.8862	2097.2068	NaN	NaN	-0.3	0.0954	0.7791	0.0257	0.0455	0.0168	0.0376
0.0	0.0	0.0	-1077.8862	1323.2068	NaN	NaN	1.3	0.0908	0.7826	0.0262	0.0465	0.017	0.0369
0.0	0.0	0.0	-1315.8862	3620.2068	NaN	NaN	1.3	0.0871	0.7851	0.0263	0.047	0.0174	0.0371
0.0	0.0	0.0	-1883.8862	2451.2068	NaN	NaN	1.3	0.0867	0.785	0.0262	0.0473	0.0175	0.0373
0.0	0.0	0.0	-2059.8862	4803.2068	NaN	NaN	1.3	0.0879	0.7839	0.026	0.0472	0.0175	0.0375
0.0	0.0	0.0	-2699.8862	407.2068	NaN	NaN	-0.1776	0.0937	0.7794	0.0257	0.0469	0.0169	0.0374
0.0	0.0	0.0	-3827.8862	4614.2068	NaN	NaN	1.3	0.0926	0.7795	0.0259	0.0476	0.0171	0.0373
0.0	0.0	0.0	-3679.8862	1878.2068	NaN	NaN	-0.3	0.0952	0.7781	0.0256	0.0473	0.0167	0.0372
0.0	0.0	0.0	-4743.8862	2093.2068	NaN	NaN	-0.3	0.0919	0.7812	0.0257	0.0479	0.0166	0.0367
0.0	0.0	0.0	-218.8862	3421.2068	NaN	NaN	1.0684	0.087	0.7862	0.0257	0.048	0.0169	0.0361
0.0	0.0	0.0	-2461.8862	2553.2068	NaN	NaN	1.3	0.0871	0.7857	0.0257	0.0481	0.017	0.0363
0.0	0.0	0.0	-86.8862	2773.2068	NaN	NaN	1.0323	0.0863	0.7871	0.0256	0.0479	0.0171	0.0359
0.0	0.0	0.0	-2972.8862	442.2068	NaN	NaN	-0.1747	0.0898	0.7845	0.0254	0.0477	0.0165	0.036
0.0	0.0	0.0	-2687.8862	2100.2068	NaN	NaN	-0.3	0.0855	0.789	0.0256	0.048	0.0167	0.0353
0.0	0.0	0.0	-2095.8862	4569.2068	NaN	NaN	1.3	0.084	0.7913	0.0255	0.0475	0.0165	0.0351
0.0	0.0	0.0	-2414.8862	4139.2068	NaN	NaN	1.3	0.0857	0.7893	0.0253	0.048	0.0165	0.0353
0.0	0.0	0.0	-2019.8862	3429.2068	NaN	NaN	1.3	0.0883	0.7868	0.025	0.0482	0.0163	0.0354
0.0	0.0	0.0	-5822.8862	362.2068	NaN	NaN	-0.0663	0.0954	0.7796	0.0247	0.0482	0.016	0.0361
0.0	0.0	0.0	-2282.8862	4419.2068	NaN	NaN	1.3	0.0887	0.7855	0.0252	0.0491	0.0164	0.035
0.0	0.0	0.0	-2434.8862	4584.2068	NaN	NaN	1.3	0.089	0.7856	0.025	0.0489	0.0164	0.0352
0.0	0.0	0.0	-3129.8862	215.2068	NaN	NaN	-0.0738	0.095	0.7789	0.0248	0.049	0.0163	0.036
0.0	0.0	0.0	-1938.8862	2663.2068	NaN	NaN	1.3	0.0981	0.776	0.0246	0.049	0.0163	0.036
0.0	0.0	0.0	-4387.8862	-188.7932	NaN	NaN	0.0413	0.1016	0.7736	0.0244	0.0485	0.0161	0.0359
0.0	0.0	0.0	-3721.8862	2953.2068	NaN	NaN	-0.3	0.0974	0.7777	0.0246	0.0491	0.0161	0.0351
0.0	0.0	0.0	-2231.8862	3577.2068	NaN	NaN	1.3	0.0935	0.7824	0.0246	0.049	0.0159	0.0345
0.0	0.0	0.0	-2685.8862	2136.2068	NaN	NaN	-0.3	0.0916	0.7848	0.0246	0.049	0.0158	0.0342
0.0	0.0	0.0	-1879.8862	2858.2068	NaN	NaN	1.3	0.089	0.7878	0.0246	0.0491	0.0156	0.0339
0.0	0.0	0.0	-4562.8862	5159.2068	NaN	NaN	1.3	0.088	0.7893	0.0246	0.049	0.0155	0.0337
0.0	0.0	0.0	-2579.8862	2836.2068	NaN	NaN	1.3	0.0877	0.79	0.0245	0.0489	0.0153	0.0337
0.0	0.0	0.0	-2161.8862	4637.2068	NaN	NaN	1.3	0.0861	0.7917	0.0246	0.0489	0.0152	0.0336
0.0	0.0	0.0	-2628.8862	1332.2068	NaN	NaN	-0.3	0.0868	0.7908	0.0245	0.049	0.0151	0.0338
0.0	0.0	0.0	-1061.8862	4497.2068	NaN	NaN	1.3	0.0856	0.7918	0.0245	0.0493	0.0152	0.0337
0.0	0.0	0.0	-2912.8862	1109.2068	NaN	NaN	-0.3	0.0889	0.7883	0.0244	0.049	0.0152	0.0342
0.0	0.0	0.0	-2888.8862	701.2068	NaN	NaN	-0.3	0.0895	0.7875	0.0244	0.0491	0.0153	0.0342
0.0	0.0	0.0	-1022.8862	1704.2068	NaN	NaN	1.3	0.0886	0.7883	0.0245	0.0492	0.0153	0.0341
0.0	0.0	0.0	-1556.8862	763.2068	NaN	NaN	-0.3	0.0881	0.789	0.0245	0.0492	0.0153	0.0339
0.0	0.0	0.0	-3164.8862	1719.2068	NaN	NaN	-0.3	0.0866	0.7908	0.0246	0.0491	0.0152	0.0337
0.0	0.0	0.0	433.1138	888.2068	NaN	NaN	0.6722	0.0853	0.7918	0.0247	0.0493	0.0152	0.0337
0.0	0.0	0.0	-2104.8862	3580.2068	NaN	NaN	1.3	0.0836	0.7934	0.0247	0.0495	0.0153	0.0334
0.0	0.0	0.0	-2068.8862	1078.2068	NaN	NaN	-0.3	0.0837	0.7937	0.0248	0.0492	0.0152	0.0334
0.0	0.0	0.0	-945.8862	1825.2068	NaN	NaN	1.3	0.0847	0.7921	0.025	0.0491	0.0153	0.0338
0.0	0.0	0.0	-1701.8862	3687.2068	NaN	NaN	1.3	0.0834	0.7932	0.0251	0.0493	0.0154	0.0336
0.0	0.0	0.0	-3518.8862	3984.2068	NaN	NaN	1.3	0.0858	0.7897	0.0253	0.0494	0.0156	0.0342
0.0	0.0	0.0	-2455.8862	3971.2068	NaN	NaN	1.3	0.0913	0.7823	0.0254	0.0499	0.0158	0.0352
0.0	0.0	0.0	-2248.8862	1535.2068	NaN	NaN	-0.3	0.0996	0.7721	0.0254	0.0502	0.0162	0.0365
0.0	0.0	0.0	-3898.8862	-493.7932	NaN	NaN	0.1124	0.116	0.7534	0.0255	0.0499	0.0164	0.0388
0.0	0.0	0.0	-3007.8862	2228.2068	NaN	NaN	-0.3	0.1134	0.7551	0.0257	0.0514	0.017	0.0375
0.0	0.0	0.0	-2292.8862	317.2068	NaN	NaN	-0.1606	0.1142	0.7544	0.0257	0.0514	0.017	0.0374
0.0	0.0	0.0	-1056.8862	-693.7932	NaN	NaN	0.3963	0.113	0.7566	0.0257	0.051	0.0168	0.037
0.0	0.0	0.0	-2520.8862	1148.2068	NaN	NaN	-0.3	0.1044	0.7656	0.0257	0.0518	0.0168	0.0356
0.0	0.0	0.0	-3250.8862	4312.2068	NaN	NaN	1.3	0.0967	0.7743	0.0256	0.0519	0.0169	0.0345
0.0	0.0	0.0	-3014.8862	3858.2068	NaN	NaN	1.3	0.0965	0.7754	0.0254	0.0516	0.0167	0.0344
0.0	0.0	0.0	-1540.8862	1472.2068	NaN	NaN	-0.3	0.097	0.7755	0.0254	0.0516	0.0165	0.0341
0.0	0.0	0.0	-1372.8862	-2730.7932	NaN	NaN	0.6654	0.0984	0.7739	0.0257	0.0514	0.0162	0.0343
0.0	0.0	0.0	-1456.8862	3796.2068	NaN	NaN	1.3	0.0923	0.7813	0.0255	0.0519	0.016	0.033
0.0	0.0	0.0	-1351.8862	4974.2068	NaN	NaN	1.3	0.0904	0.7833	0.0255	0.0517	0.0161	0.0329
0.0	0.0	0.0	-2234.8862	-226.7932	NaN	NaN	0.0921	0.0947	0.7782	0.0255	0.0515	0.0162	0.0339
0.0	0.0	0.0	-890.8862	-327.7932	NaN	NaN	0.269	0.0952	0.7776	0.0256	0.0514	0.0163	0.0341
0.0	0.0	0.0	618.1138	389.2068	NaN	NaN	0.3864	0.0945	0.7785	0.0258	0.0511	0.0162	0.034
0.0	0.0	0.0	-1752.8862	1486.2068	NaN	NaN	-0.3	0.0916	0.7819	0.0258	0.0508	0.0161	0.0338
0.0	0.0	0.0	-2683.8862	2106.2068	NaN	NaN	-0.3	0.0887	0.7852	0.0259	0.0504	0.0161	0.0338
0.0	0.0	0.0	-3388.8862	2235.2068	NaN	NaN	-0.3	0.0887	0.7852	0.026	0.0501	0.0161	0.034
0.0	0.0	0.0	-2491.8862	2090.2068	NaN	NaN	-0.3	0.0868	0.7878	0.0261	0.0496	0.0159	0.0339
0.0	0.0	0.0	-3185.8862	2845.2068	NaN	NaN	-0.3	0.0848	0.7907	0.0262	0.0489	0.0156	0.0338
0.0	0.0	0.0	-2206.8862	882.2068	NaN	NaN	-0.3	0.0823	0.7938	0.0264	0.0483	0.0155	0.0337
0.0	0.0	0.0	-1823.8862	5818.2068	NaN	NaN	1.3	0.0785	0.7993	0.0264	0.0467	0.0154	0.0337
0.0	0.0	0.0	4.1138	1154.2068	NaN	NaN	0.9964	0.078	0.7989	0.0266	0.0467	0.0155	0.0344
0.0	0.0	0.0	-3321.8862	564.2068	NaN	NaN	-0.2046	0.0773	0.7998	0.0265	0.0462	0.0155	0.0346
0.0	0.0	0.0	-1971.8862	1095.2068	NaN	NaN	-0.3	0.076	0.8013	0.0266	0.046	0.0154	0.0347
0.0	0.0	0.0	-1585.8862	3130.2068	NaN	NaN	1.3	0.0746	0.8036	0.0267	0.0453	0.0152	0.0346
0.0	0.0	0.0	-3052.8862	2103.2068	NaN	NaN	-0.3	0.072	0.8069	0.0266	0.0449	0.015	0.0346
0.0	0.0	0.0	-2221.8862	2338.2068	NaN	NaN	1.3	0.0714	0.8076	0.0269	0.0445	0.0149	0.0348
0.0	0.0	0.0	-241.8862	5298.2068	NaN	NaN	1.0478	0.0717	0.8063	0.0273	0.0442	0.0151	0.0354
0.0	0.0	0.0	-1871.8862	4587.2068	NaN	NaN	1.3	0.0711	0.8071	0.0273	0.0438	0.0151	0.0356
0.0	0.0	0.0	-2772.8862	-590.7932	NaN	NaN	0.1756	0.0714	0.8073	0.0269	0.0442	0.0149	0.0354
0.0	0.0	0.0	-1876.8862	3129.2068	NaN	NaN	1.3	0.07	0.8083	0.0271	0.0439	0.0148	0.0358
0.0	0.0	0.0	-1420.8862	4602.2068	NaN	NaN	1.3	0.0694	0.8092	0.0272	0.0435	0.0147	0.036
0.0	0.0	0.0	-3490.8862	3673.2068	NaN	NaN	1.3	0.0688	0.8104	0.0268	0.0436	0.0145	0.0358
0.0	0.0	0.0	-3289.8862	4560.2068	NaN	NaN	1.3	0.0686	0.8112	0.0264	0.0438	0.0144	0.0356
0.0	0.0	0.0	-2711.8862	-161.7932	NaN	NaN	0.0563	0.0702	0.8093	0.0263	0.0443	0.0144	0.0356
0.0	0.0	0.0	-2198.8862	4771.2068	NaN	NaN	1.3	0.0696	0.8093	0.0264	0.0445	0.0145	0.0357
0.0	0.0	0.0	-3308.8862	4781.2068	NaN	NaN	1.3	0.0695	0.8095	0.0263	0.0443	0.0145	0.036
0.0	0.0	0.0	-2248.8862	-879.7932	NaN	NaN	0.2812	0.0702	0.8085	0.0262	0.0447	0.0146	0.036
0.0	0.0	0.0	-1226.8862	2979.2068	NaN	NaN	1.3	0.069	0.8096	0.0262	0.0445	0.0148	0.036
0.0	0.0	0.0	-1652.8862	286.2068	NaN	NaN	-0.2094	0.07	0.8087	0.026	0.0447	0.0147	0.0359
0.0	0.0	0.0	-2789.8862	3655.2068	NaN	NaN	1.3	0.0692	0.8096	0.026	0.0447	0.0147	0.0358
0.0	0.0	0.0	-2690.8862	1980.2068	NaN	NaN	-0.3	0.0685	0.8103	0.0262	0.0447	0.0146	0.0357
0.0	0.0	0.0	-3515.8862	3363.2068	NaN	NaN	-0.3	0.0676	0.8117	0.0262	0.0445	0.0145	0.0355
0.0	0.0	0.0	-1080.8862	1924.2068	NaN	NaN	1.3	0.0666	0.8133	0.0261	0.0446	0.0142	0.0352
0.0	0.0	0.0	-1482.8862	3280.2068	NaN	NaN	1.3	0.0661	0.8139	0.0261	0.0445	0.0142	0.0353
0.0	0.0	0.0	-2877.8862	2982.2068	NaN	NaN	1.3	0.0662	0.8138	0.026	0.0447	0.0141	0.0352
0.0	0.0	0.0	-2384.8862	3546.2068	NaN	NaN	1.3	0.0662	0.8139	0.026	0.0445	0.0142	0.0352
0.0	0.0	0.0	-1778.8862	1079.2068	NaN	NaN	-0.3	0.066	0.8145	0.0258	0.0446	0.014	0.035
0.0	0.0	0.0	-1675.8862	1988.2068	NaN	NaN	1.3	0.065	0.8151	0.0261	0.0444	0.0142	0.0352
0.0	0.0	0.0	-762.8862	3505.2068	NaN	NaN	1.2782	0.0639	0.8157	0.0266	0.0436	0.0145	0.0357
0.0	0.0	0.0	-2442.8862	4139.2068	NaN	NaN	1.3	0.0644	0.8152	0.0266	0.0433	0.0146	0.0359
0.0	0.0	0.0	-2169.8862	2957.2068	NaN	NaN	1.3	0.0649	0.8152	0.0261	0.0436	0.0144	0.0357
0.0	0.0	0.0	-2816.8862	-193.7932	NaN	NaN	0.0644	0.0654	0.8147	0.0261	0.044	0.0142	0.0355
0.0	0.0	0.0	-2486.8862	3409.2068	NaN	NaN	1.3	0.0645	0.8152	0.0265	0.0439	0.0142	0.0357
0.0	0.0	0.0	-940.8862	6603.2068	NaN	NaN	1.1662	0.0637	0.8161	0.0267	0.0434	0.0142	0.0359
0.0	0.0	0.0	-2609.8862	907.2068	NaN	NaN	-0.3	0.0629	0.8183	0.0264	0.0432	0.0139	0.0353
0.0	0.0	0.0	-2173.8862	-125.7932	NaN	NaN	0.0547	0.0631	0.8174	0.0266	0.0436	0.0139	0.0354
0.0	0.0	0.0	-554.8862	5741.2068	NaN	NaN	1.107	0.0627	0.8171	0.0271	0.043	0.0141	0.036
0.0	0.0	0.0	-2803.8862	4400.2068	NaN	NaN	1.3	0.0622	0.8184	0.027	0.0425	0.014	0.0359
0.0	0.0	0.0	-1548.8862	668.2068	NaN	NaN	-0.3	0.0634	0.8166	0.0271	0.0429	0.014	0.0361
0.0	0.0	0.0	-2134.8862	5831.2068	NaN	NaN	1.3	0.0649	0.8132	0.0278	0.0429	0.0142	0.037
0.0	0.0	0.0	-1718.8862	2967.2068	NaN	NaN	1.3	0.0652	0.8125	0.028	0.0426	0.0143	0.0374
0.0	0.0	0.0	-1798.8862	3200.2068	NaN	NaN	1.3	0.0675	0.8093	0.028	0.0431	0.0143	0.0378
0.0	0.0	0.0	-614.8862	1053.2068	NaN	NaN	1.3	0.0688	0.8079	0.0277	0.0437	0.0142	0.0376
0.0	0.0	0.0	-4129.8862	-197.7932	NaN	NaN	0.0457	0.0722	0.8036	0.0279	0.0445	0.0141	0.0376
0.0	0.0	0.0	-4281.8862	105.2068	NaN	NaN	-0.0252	0.0715	0.8042	0.0282	0.0446	0.014	0.0375
0.0	0.0	0.0	-2904.8862	2757.2068	NaN	NaN	-0.3	0.0689	0.8072	0.0284	0.044	0.0139	0.0376
0.0	0.0	0.0	-2367.8862	3716.2068	NaN	NaN	1.3	0.0675	0.8093	0.0285	0.0432	0.0139	0.0376
0.0	0.0	0.0	-3494.8862	3291.2068	NaN	NaN	-0.3	0.067	0.8103	0.0283	0.0429	0.014	0.0374
0.0	0.0	0.0	-2159.8862	952.2068	NaN	NaN	-0.3	0.068	0.8081	0.0287	0.0434	0.0141	0.0377
0.0	0.0	0.0	-59.8862	4443.2068	NaN	NaN	1.0137	0.067	0.8088	0.0291	0.0425	0.0144	0.0383
0.0	0.0	0.0	-1585.8862	405.2068	NaN	NaN	-0.3	0.069	0.8067	0.0288	0.0432	0.0142	0.0381
0.0	0.0	0.0	-2350.8862	2849.2068	NaN	NaN	1.3	0.0684	0.8072	0.0289	0.043	0.0143	0.0382
0.0	0.0	0.0	-2357.8862	-273.7932	NaN	NaN	0.104	0.0696	0.8057	0.0289	0.0436	0.0142	0.038
0.0	0.0	0.0	-2748.8862	5282.2068	NaN	NaN	1.3	0.0689	0.8062	0.029	0.0435	0.0142	0.0382
0.0	0.0	0.0	-2615.8862	2101.2068	NaN	NaN	-0.3	0.0701	0.8052	0.0288	0.044	0.0141	0.0377
0.0	0.0	0.0	-4879.8862	-297.7932	NaN	NaN	0.0575	0.0717	0.8031	0.0289	0.0446	0.0142	0.0376
0.0	0.0	0.0	-3407.8862	1078.2068	NaN	NaN	-0.3	0.0721	0.8022	0.029	0.045	0.0141	0.0376
0.0	0.0	0.0	-1181.8862	724.2068	NaN	NaN	-0.3	0.0706	0.8042	0.0288	0.0448	0.0141	0.0375
0.0	0.0	0.0	-2142.8862	2402.2068	NaN	NaN	1.3	0.0688	0.807	0.0284	0.0444	0.0141	0.0372
0.0	0.0	0.0	-2050.8862	2230.2068	NaN	NaN	1.3	0.068	0.8077	0.0285	0.0442	0.0141	0.0374
0.0	0.0	0.0	-3085.8862	4231.2068	NaN	NaN	1.3	0.0677	0.8083	0.0286	0.0438	0.0141	0.0375
0.0	0.0	0.0	-2375.8862	102.2068	NaN	NaN	-0.045	0.0673	0.8095	0.0283	0.0439	0.0139	0.0371
0.0	0.0	0.0	-3976.8862	1211.2068	NaN	NaN	-0.3	0.0688	0.8072	0.0286	0.0442	0.0138	0.0375
0.0	0.0	0.0	-1741.8862	1908.2068	NaN	NaN	1.3	0.0686	0.8076	0.0285	0.0439	0.0139	0.0375
0.0	0.0	0.0	-3752.8862	-759.7932	NaN	NaN	0.1684	0.0699	0.8067	0.0284	0.0441	0.0136	0.0373
0.0	0.0	0.0	-2733.8862	320.2068	NaN	NaN	-0.1327	0.0674	0.8098	0.0283	0.0438	0.0137	0.037
0.0	0.0	0.0	-3555.8862	860.2068	NaN	NaN	-0.3	0.0671	0.8096	0.0288	0.0435	0.0136	0.0374
0.0	0.0	0.0	-2056.8862	5344.2068	NaN	NaN	1.3	0.0644	0.813	0.029	0.042	0.0139	0.0377
0.0	0.0	0.0	-2145.8862	1930.2068	NaN	NaN	-0.3	0.0643	0.8137	0.0288	0.042	0.0137	0.0373
0.0	0.0	0.0	-2689.8862	2434.2068	NaN	NaN	-0.3	0.0639	0.8139	0.029	0.0417	0.0138	0.0376
0.0	0.0	0.0	-3499.8862	3355.2068	NaN	NaN	-0.3	0.0642	0.8134	0.0293	0.0415	0.0137	0.0379
0.0	0.0	0.0	-2332.8862	6357.2068	NaN	NaN	1.3	0.064	0.8132	0.0296	0.0409	0.0137	0.0385
0.0	0.0	0.0	-1124.8862	2663.2068	NaN	NaN	1.3	0.0639	0.8135	0.0296	0.0409	0.0136	0.0385
0.0	0.0	0.0	-3856.8862	3336.2068	NaN	NaN	-0.3	0.0655	0.8111	0.0296	0.0414	0.0136	0.0387
0.0	0.0	0.0	-1677.8862	1789.2068	NaN	NaN	1.3	0.0661	0.8107	0.0294	0.0417	0.0137	0.0384
0.0	0.0	0.0	-3558.8862	1582.2068	NaN	NaN	-0.3	0.0663	0.8107	0.0293	0.042	0.0136	0.0381
0.0	0.0	0.0	-3196.8862	1702.2068	NaN	NaN	-0.3	0.0649	0.8127	0.0292	0.0418	0.0135	0.0379
0.0	0.0	0.0	-3753.8862	2680.2068	NaN	NaN	-0.3	0.0644	0.8128	0.0295	0.0417	0.0135	0.038
0.0	0.0	0.0	-2027.8862	4381.2068	NaN	NaN	1.3	0.0626	0.8151	0.0297	0.0407	0.0136	0.0383
0.0	0.0	0.0	-1242.8862	2149.2068	NaN	NaN	1.3	0.0639	0.8134	0.0298	0.0408	0.0136	0.0385
0.0	0.0	0.0	-1925.8862	4803.2068	NaN	NaN	1.3	0.0646	0.8121	0.0298	0.0409	0.0138	0.0388
0.0	0.0	0.0	-3932.8862	360.2068	NaN	NaN	-0.1008	0.0671	0.8099	0.0293	0.0418	0.0135	0.0384
0.0	0.0	0.0	-3336.8862	1659.2068	NaN	NaN	-0.3	0.0666	0.81	0.0294	0.0422	0.0135	0.0383
0.0	0.0	0.0	-3315.8862	3703.2068	NaN	NaN	1.3	0.0659	0.8103	0.0299	0.0417	0.0135	0.0386
0.0	0.0	0.0	260.1138	841.2068	NaN	NaN	0.7638	0.0644	0.8127	0.0297	0.0413	0.0135	0.0384
0.0	0.0	0.0	-2583.8862	3214.2068	NaN	NaN	1.3	0.0637	0.8142	0.0294	0.0415	0.0133	0.0378
0.0	0.0	0.0	-3762.8862	2325.2068	NaN	NaN	-0.3	0.0633	0.8148	0.0294	0.0414	0.0132	0.0378
0.0	0.0	0.0	-4116.8862	4002.2068	NaN	NaN	-0.3	0.0634	0.814	0.0298	0.0413	0.0133	0.0383
0.0	0.0	0.0	-2230.8862	7520.2068	NaN	NaN	1.3	0.064	0.8124	0.0302	0.0407	0.0135	0.0393
0.0	0.0	0.0	-2517.8862	1030.2068	NaN	NaN	-0.3	0.066	0.8103	0.0298	0.0413	0.0135	0.0391
0.0	0.0	0.0	-3893.8862	-125.7932	NaN	NaN	0.0313	0.0686	0.8066	0.0297	0.0423	0.0137	0.0391
0.0	0.0	0.0	-1342.8862	2097.2068	NaN	NaN	1.3	0.0695	0.8047	0.0301	0.0424	0.014	0.0394
0.0	0.0	0.0	-3336.8862	2208.2068	NaN	NaN	-0.3	0.0697	0.8052	0.0298	0.0424	0.0138	0.0391
0.0	0.0	0.0	-2426.8862	-1141.7932	NaN	NaN	0.3199	0.0673	0.8091	0.0293	0.0426	0.0135	0.0382
0.0	0.0	0.0	-2661.8862	1217.2068	NaN	NaN	-0.3	0.0653	0.8111	0.0298	0.042	0.0134	0.0384
0.0	0.0	0.0	-1948.8862	3404.2068	NaN	NaN	1.3	0.0621	0.8152	0.0301	0.0405	0.0134	0.0387
0.0	0.0	0.0	-1343.8862	4669.2068	NaN	NaN	1.3	0.0629	0.8133	0.0306	0.0401	0.0134	0.0398
0.0	0.0	0.0	-1982.8862	2795.2068	NaN	NaN	1.3	0.0622	0.8151	0.0302	0.0399	0.0133	0.0392
0.0	0.0	0.0	-2512.8862	408.2068	NaN	NaN	-0.194	0.0634	0.8139	0.03	0.0406	0.0133	0.0389
0.0	0.0	0.0	-2902.8862	3134.2068	NaN	NaN	1.3	0.0641	0.8124	0.0302	0.0408	0.0133	0.0391
0.0	0.0	0.0	-2923.8862	4044.2068	NaN	NaN	1.3	0.0642	0.8118	0.0305	0.0406	0.0134	0.0395
0.0	0.0	0.0	-3494.8862	3139.2068	NaN	NaN	-0.3	0.0649	0.8111	0.0304	0.041	0.0134	0.0393
0.0	0.0	0.0	-2868.8862	2341.2068	NaN	NaN	-0.3	0.0646	0.8115	0.0302	0.0413	0.0133	0.0391
0.0	0.0	0.0	-2675.8862	607.2068	NaN	NaN	-0.2935	0.0648	0.8115	0.03	0.0416	0.0132	0.0388
0.0	0.0	0.0	-2759.8862	3838.2068	NaN	NaN	1.3	0.0637	0.8132	0.0299	0.0414	0.0132	0.0387
0.0	0.0	0.0	-1772.8862	3800.2068	NaN	NaN	1.3	0.0637	0.8128	0.03	0.0413	0.0133	0.0389
0.0	0.0	0.0	-2488.8862	3080.2068	NaN	NaN	1.3	0.0641	0.8124	0.0299	0.0413	0.0133	0.0389
0.0	0.0	0.0	-4471.8862	2934.2068	NaN	NaN	-0.3	0.0653	0.8108	0.0298	0.0418	0.0135	0.0387
0.0	0.0	0.0	-3046.8862	1776.2068	NaN	NaN	-0.3	0.0658	0.8101	0.0298	0.042	0.0135	0.0387
0.0	0.0	0.0	-2448.8862	889.2068	NaN	NaN	-0.3	0.0658	0.81	0.0298	0.0421	0.0135	0.0388
0.0	0.0	0.0	-2662.8862	3298.2068	NaN	NaN	1.3	0.0656	0.8103	0.0297	0.0421	0.0135	0.0387
0.0	0.0	0.0	-2700.8862	3139.2068	NaN	NaN	1.3	0.0647	0.8119	0.0296	0.042	0.0133	0.0384
0.0	0.0	0.0	-3281.8862	333.2068	NaN	NaN	-0.113	0.0641	0.8123	0.0297	0.0423	0.0133	0.0384
0.0	0.0	0.0	-3163.8862	5184.2068	NaN	NaN	1.3	0.0639	0.8124	0.0298	0.0418	0.0134	0.0388
0.0	0.0	0.0	-2773.8862	456.2068	NaN	NaN	-0.1968	0.0646	0.8119	0.0296	0.0421	0.0133	0.0385
0.0	0.0	0.0	-2555.8862	-708.7932	NaN	NaN	0.2171	0.0639	0.8131	0.0294	0.0422	0.0132	0.0382
0.0	0.0	0.0	-1737.8862	762.2068	NaN	NaN	-0.3	0.0638	0.8128	0.0297	0.0422	0.0131	0.0383
0.0	0.0	0.0	-3065.8862	4784.2068	NaN	NaN	1.3	0.0636	0.8127	0.0301	0.0416	0.0132	0.0388
0.0	0.0	0.0	-4517.8862	4810.2068	NaN	NaN	1.3	0.0634	0.8135	0.0299	0.0417	0.0131	0.0385
0.0	0.0	0.0	-2874.8862	1760.2068	NaN	NaN	-0.3	0.0643	0.8117	0.0302	0.042	0.013	0.0388
0.0	0.0	0.0	-1592.8862	3534.2068	NaN	NaN	1.3	0.064	0.812	0.0302	0.0419	0.013	0.0388
0.0	0.0	0.0	-1869.8862	787.2068	NaN	NaN	-0.3	0.0641	0.812	0.0303	0.042	0.0128	0.0388
0.0	0.0	0.0	-847.8862	2136.2068	NaN	NaN	1.3	0.0636	0.8123	0.0304	0.0419	0.0128	0.039
0.0	0.0	0.0	-3682.8862	3910.2068	NaN	NaN	1.3	0.0645	0.8107	0.0305	0.0421	0.0129	0.0392
0.0	0.0	0.0	-3349.8862	3011.2068	NaN	NaN	-0.3	0.0649	0.8103	0.0304	0.0425	0.0129	0.039
0.0	0.0	0.0	-3796.8862	1721.2068	NaN	NaN	-0.3	0.0656	0.8098	0.03	0.0431	0.0129	0.0385
0.0	0.0	0.0	-3188.8862	377.2068	NaN	NaN	-0.1342	0.0655	0.8091	0.0302	0.0436	0.013	0.0387
0.0	0.0	0.0	-2287.8862	3625.2068	NaN	NaN	1.3	0.0648	0.81	0.0303	0.0429	0.0132	0.0388
0.0	0.0	0.0	-2663.8862	2251.2068	NaN	NaN	-0.3	0.0647	0.8103	0.0302	0.043	0.013	0.0386
0.0	0.0	0.0	-3083.8862	4598.2068	NaN	NaN	1.3	0.0639	0.8114	0.0301	0.0428	0.0131	0.0387
0.0	0.0	0.0	-3203.8862	748.2068	NaN	NaN	-0.3	0.0644	0.8108	0.0302	0.0429	0.013	0.0387
0.0	0.0	0.0	-1525.8862	2538.2068	NaN	NaN	1.3	0.0649	0.8093	0.0306	0.0427	0.0131	0.0395
0.0	0.0	0.0	-1555.8862	3882.2068	NaN	NaN	1.3	0.0653	0.8088	0.0306	0.0426	0.0131	0.0397
0.0	0.0	0.0	-1780.8862	-512.7932	NaN	NaN	0.2236	0.0658	0.8083	0.0305	0.0428	0.0131	0.0396
0.0	0.0	0.0	-4407.8862	71.2068	NaN	NaN	-0.0164	0.068	0.8054	0.0305	0.0436	0.0131	0.0394
0.0	0.0	0.0	-2248.8862	3216.2068	NaN	NaN	1.3	0.0674	0.8064	0.0304	0.0434	0.0131	0.0393
0.0	0.0	0.0	-4132.8862	-1185.7932	NaN	NaN	0.2229	0.0678	0.8069	0.03	0.044	0.0129	0.0384
0.0	0.0	0.0	-3550.8862	1396.2068	NaN	NaN	-0.3	0.0651	0.8094	0.0303	0.0436	0.0129	0.0387
0.0	0.0	0.0	-3774.8862	2726.2068	NaN	NaN	-0.3	0.0648	0.8096	0.0307	0.043	0.0128	0.0391
0.0	0.0	0.0	429.1138	3602.2068	NaN	NaN	0.8936	0.0631	0.8117	0.0308	0.0419	0.013	0.0395
0.0	0.0	0.0	-3068.8862	2550.2068	NaN	NaN	-0.3	0.0633	0.8116	0.0305	0.0423	0.013	0.0393
0.0	0.0	0.0	-2798.8862	1367.2068	NaN	NaN	-0.3	0.0645	0.81	0.0303	0.0429	0.0131	0.0392
0.0	0.0	0.0	-3675.8862	1744.2068	NaN	NaN	-0.3	0.0653	0.8094	0.0299	0.0437	0.0131	0.0386
0.0	0.0	0.0	-3295.8862	499.2068	NaN	NaN	-0.1785	0.0648	0.8104	0.0297	0.0439	0.013	0.0382
0.0	0.0	0.0	-1753.8862	220.2068	NaN	NaN	-0.1436	0.0638	0.8123	0.0294	0.044	0.0129	0.0376
0.0	0.0	0.0	-3062.8862	3809.2068	NaN	NaN	1.3	0.0628	0.8132	0.0296	0.0438	0.0129	0.0377
0.0	0.0	0.0	-1205.8862	5644.2068	NaN	NaN	1.2717	0.0609	0.8161	0.0294	0.0428	0.013	0.0379
0.0	0.0	0.0	-3267.8862	1242.2068	NaN	NaN	-0.3	0.0619	0.8148	0.0292	0.0436	0.0129	0.0376
0.0	0.0	0.0	-1824.8862	5179.2068	NaN	NaN	1.3	0.0616	0.8151	0.0291	0.0433	0.0132	0.0378
0.0	0.0	0.0	-3879.8862	-849.7932	NaN	NaN	0.1797	0.0635	0.813	0.0288	0.0444	0.0131	0.0372
0.0	0.0	0.0	-3802.8862	1897.2068	NaN	NaN	-0.3	0.0638	0.8122	0.0289	0.0444	0.0132	0.0375
0.0	0.0	0.0	-4157.8862	2180.2068	NaN	NaN	-0.3	0.0645	0.8113	0.029	0.0445	0.0132	0.0376
0.0	0.0	0.0	-3829.8862	1239.2068	NaN	NaN	-0.3	0.0644	0.8117	0.029	0.0442	0.0131	0.0376
0.0	0.0	0.0	-1935.8862	-421.7932	NaN	NaN	0.1789	0.0638	0.8128	0.0289	0.0442	0.013	0.0373
0.0	0.0	0.0	-1077.8862	585.2068	NaN	NaN	-0.3	0.0634	0.813	0.0291	0.0437	0.013	0.0377
0.0	0.0	0.0	-2796.8862	1884.2068	NaN	NaN	-0.3	0.0622	0.8151	0.0291	0.043	0.013	0.0376
0.0	0.0	0.0	-4414.8862	1055.2068	NaN	NaN	-0.3	0.0619	0.8154	0.0293	0.0427	0.0129	0.0379
0.0	0.0	0.0	-3273.8862	2578.2068	NaN	NaN	-0.3	0.0613	0.8163	0.0294	0.0421	0.0129	0.038
0.0	0.0	0.0	-1589.8862	2089.2068	NaN	NaN	1.3	0.061	0.8164	0.0296	0.0418	0.0129	0.0383
0.0	0.0	0.0	-695.8862	5441.2068	NaN	NaN	1.1466	0.0618	0.8147	0.03	0.0416	0.0131	0.0388
0.0	0.0	0.0	-2765.8862	2851.2068	NaN	NaN	1.3	0.0621	0.8147	0.0299	0.0417	0.0131	0.0385
0.0	0.0	0.0	-4043.8862	2548.2068	NaN	NaN	-0.3	0.0625	0.8142	0.0298	0.0421	0.0132	0.0383
0.0	0.0	0.0	-3146.8862	3762.2068	NaN	NaN	1.3	0.0633	0.8129	0.0297	0.0425	0.0133	0.0382
0.0	0.0	0.0	-1775.8862	1973.2068	NaN	NaN	1.3	0.0634	0.8131	0.0296	0.0426	0.0134	0.0379
0.0	0.0	0.0	-2283.8862	1455.2068	NaN	NaN	-0.3	0.063	0.8141	0.0292	0.0429	0.0134	0.0373
0.0	0.0	0.0	-1172.8862	1655.2068	NaN	NaN	1.3	0.0627	0.8146	0.029	0.0432	0.0134	0.0371
0.0	0.0	0.0	-2610.8862	4793.2068	NaN	NaN	1.3	0.0615	0.8165	0.0289	0.0427	0.0135	0.037
0.0	0.0	0.0	-2845.8862	3188.2068	NaN	NaN	1.3	0.0618	0.8164	0.0286	0.043	0.0135	0.0367
0.0	0.0	0.0	-1970.8862	4511.2068	NaN	NaN	1.3	0.0628	0.815	0.0286	0.0432	0.0136	0.0368
0.0	0.0	0.0	-3142.8862	987.2068	NaN	NaN	-0.3	0.0634	0.8148	0.0281	0.0438	0.0136	0.0363
0.0	0.0	0.0	-3550.8862	373.2068	NaN	NaN	-0.1174	0.064	0.814	0.0279	0.0443	0.0136	0.0362
0.0	0.0	0.0	-2993.8862	2691.2068	NaN	NaN	-0.3	0.064	0.8137	0.028	0.0444	0.0136	0.0363
0.0	0.0	0.0	-3851.8862	3885.2068	NaN	NaN	1.3	0.0629	0.816	0.0275	0.0442	0.0136	0.0359
0.0	0.0	0.0	-2557.8862	-1244.7932	NaN	NaN	0.3273	0.0633	0.8156	0.0271	0.0452	0.0136	0.0352
0.0	0.0	0.0	-3260.8862	3075.2068	NaN	NaN	-0.3	0.062	0.8178	0.0267	0.045	0.0136	0.0349
0.0	0.0	0.0	-4319.8862	-1138.7932	NaN	NaN	0.2086	0.0616	0.8189	0.0263	0.0453	0.0136	0.0343
0.0	0.0	0.0	-3575.8862	3469.2068	NaN	NaN	-0.3	0.061	0.8201	0.0262	0.0448	0.0137	0.0343
0.0	0.0	0.0	-3757.8862	3323.2068	NaN	NaN	-0.3	0.0608	0.8209	0.0258	0.0448	0.0137	0.0339
0.0	0.0	0.0	-3024.8862	1612.2068	NaN	NaN	-0.3	0.0608	0.8213	0.0255	0.045	0.0138	0.0336
0.0	0.0	0.0	-3637.8862	3222.2068	NaN	NaN	-0.3	0.061	0.8215	0.0251	0.0454	0.0138	0.0332
0.0	0.0	0.0	-2687.8862	1675.2068	NaN	NaN	-0.3	0.0612	0.8214	0.0251	0.0454	0.0139	0.0331
0.0	0.0	0.0	-1391.8862	2393.2068	NaN	NaN	1.3	0.0612	0.8216	0.025	0.0453	0.0139	0.0329
0.0	0.0	0.0	-762.8862	787.2068	NaN	NaN	1.3	0.062	0.82	0.0252	0.0455	0.0141	0.0332
0.0	0.0	0.0	-401.8862	2422.2068	NaN	NaN	1.1989	0.0625	0.8194	0.0253	0.0452	0.0143	0.0333
0.0	0.0	0.0	-990.8862	531.2068	NaN	NaN	-0.3	0.062	0.8207	0.025	0.0453	0.0143	0.0328
0.0	0.0	0.0	-1533.8862	1813.2068	NaN	NaN	1.3	0.0625	0.8195	0.0252	0.0454	0.0144	0.0331
0.0	0.0	0.0	-2735.8862	3997.2068	NaN	NaN	1.3	0.062	0.8202	0.0252	0.0451	0.0144	0.0331
0.0	0.0	0.0	-3483.8862	2402.2068	NaN	NaN	-0.3	0.062	0.8197	0.0253	0.0453	0.0144	0.0333
0.0	0.0	0.0	-2171.8862	5487.2068	NaN	NaN	1.3	0.0618	0.8195	0.0255	0.0451	0.0145	0.0336
0.0	0.0	0.0	-2977.8862	1328.2068	NaN	NaN	-0.3	0.0612	0.8209	0.0252	0.0452	0.0143	0.0332
0.0	0.0	0.0	-2638.8862	4155.2068	NaN	NaN	1.3	0.0612	0.8203	0.0253	0.0454	0.0145	0.0333
0.0	0.0	0.0	-2872.8862	4383.2068	NaN	NaN	1.3	0.0609	0.8211	0.0252	0.0452	0.0143	0.0332
0.0	0.0	0.0	-4004.8862	3349.2068	NaN	NaN	-0.3	0.0607	0.821	0.0253	0.0453	0.0144	0.0333
0.0	0.0	0.0	-2743.8862	5512.2068	NaN	NaN	1.3	0.061	0.8199	0.0256	0.0453	0.0145	0.0337
0.0	0.0	0.0	-1672.8862	4563.2068	NaN	NaN	1.3	0.0618	0.8187	0.0258	0.0451	0.0146	0.034
0.0	0.0	0.0	-2779.8862	2442.2068	NaN	NaN	-0.3	0.0621	0.819	0.0256	0.0452	0.0144	0.0337
0.0	0.0	0.0	-1893.8862	2944.2068	NaN	NaN	1.3	0.0623	0.8194	0.0255	0.0451	0.0142	0.0335
0.0	0.0	0.0	-2867.8862	946.2068	NaN	NaN	-0.3	0.0623	0.8195	0.0255	0.0452	0.0141	0.0334
0.0	0.0	0.0	-2392.8862	3454.2068	NaN	NaN	1.3	0.0628	0.8176	0.0259	0.0455	0.0143	0.0339
0.0	0.0	0.0	-1881.8862	2541.2068	NaN	NaN	1.3	0.0633	0.8172	0.0259	0.0455	0.0143	0.0339
0.0	0.0	0.0	-1257.8862	2646.2068	NaN	NaN	1.3	0.0632	0.8172	0.0259	0.0456	0.0143	0.0338
0.0	0.0	0.0	-1984.8862	275.2068	NaN	NaN	-0.161	0.063	0.8173	0.0261	0.0455	0.0143	0.0339
0.0	0.0	0.0	-2454.8862	4628.2068	NaN	NaN	1.3	0.0636	0.8156	0.0266	0.0453	0.0144	0.0344
0.0	0.0	0.0	-1748.8862	4992.2068	NaN	NaN	1.3	0.0636	0.8157	0.0268	0.0449	0.0143	0.0346
0.0	0.0	0.0	399.1138	4396.2068	NaN	NaN	0.9168	0.0637	0.815	0.027	0.0449	0.0144	0.035
0.0	0.0	0.0	-2390.8862	4295.2068	NaN	NaN	1.3	0.0648	0.8129	0.0273	0.045	0.0145	0.0354
0.0	0.0	0.0	-3269.8862	6794.2068	NaN	NaN	1.3	0.0668	0.8091	0.0276	0.0455	0.0148	0.0361
0.0	0.0	0.0	792.1138	260.2068	NaN	NaN	0.2473	0.0668	0.8113	0.0273	0.0451	0.0144	0.0352
0.0	0.0	0.0	271.1138	995.2068	NaN	NaN	0.7859	0.0677	0.8095	0.0274	0.0457	0.0144	0.0353
0.0	0.0	0.0	-3132.8862	3166.2068	NaN	NaN	1.3	0.0684	0.8082	0.0277	0.0458	0.0145	0.0355
0.0	0.0	0.0	-2903.8862	3395.2068	NaN	NaN	1.3	0.0695	0.8064	0.0278	0.0461	0.0147	0.0356
0.0	0.0	0.0	-2950.8862	3372.2068	NaN	NaN	1.3	0.0697	0.8066	0.0276	0.0462	0.0146	0.0353
0.0	0.0	0.0	-2350.8862	-199.7932	NaN	NaN	0.0783	0.0725	0.8034	0.0274	0.0471	0.0146	0.0351
0.0	0.0	0.0	-1494.8862	1150.2068	NaN	NaN	-0.3	0.0737	0.801	0.0276	0.0475	0.0148	0.0353
0.0	0.0	0.0	-2712.8862	4084.2068	NaN	NaN	1.3	0.0727	0.8022	0.0277	0.0471	0.0151	0.0353
0.0	0.0	0.0	-3485.8862	1496.2068	NaN	NaN	-0.3	0.073	0.8029	0.0275	0.0468	0.0148	0.0349
0.0	0.0	0.0	-1705.8862	1868.2068	NaN	NaN	1.3	0.0735	0.8019	0.0275	0.0472	0.0149	0.0349
0.0	0.0	0.0	-2188.8862	2505.2068	NaN	NaN	1.3	0.0737	0.8021	0.0275	0.0471	0.0149	0.0346
0.0	0.0	0.0	-3086.8862	3487.2068	NaN	NaN	1.3	0.0746	0.8015	0.0274	0.0473	0.0148	0.0344
0.0	0.0	0.0	-3082.8862	6014.2068	NaN	NaN	1.3	0.0759	0.8002	0.0272	0.0475	0.0148	0.0344
0.0	0.0	0.0	-4223.8862	4485.2068	NaN	NaN	1.3	0.0779	0.7979	0.0271	0.0479	0.0149	0.0344
0.0	0.0	0.0	-2965.8862	2903.2068	NaN	NaN	-0.3	0.0828	0.7912	0.0272	0.0489	0.015	0.0349
0.0	0.0	0.0	-2344.8862	4647.2068	NaN	NaN	1.3	0.0876	0.7849	0.0272	0.0499	0.0153	0.0351
0.0	0.0	0.0	-3829.8862	2064.2068	NaN	NaN	-0.3	0.0946	0.7763	0.0274	0.0509	0.0153	0.0354
0.0	0.0	0.0	-3590.8862	1776.2068	NaN	NaN	-0.3	0.099	0.7703	0.0279	0.0522	0.0153	0.0352
0.0	0.0	0.0	-3043.8862	4580.2068	NaN	NaN	1.3	0.0994	0.77	0.0281	0.0529	0.0151	0.0346
0.0	0.0	0.0	-3200.8862	2534.2068	NaN	NaN	-0.3	0.1002	0.7695	0.028	0.053	0.0149	0.0344
0.0	0.0	0.0	-1927.8862	1960.2068	NaN	NaN	1.3	0.0993	0.7709	0.0278	0.0529	0.0148	0.0343
0.0	0.0	0.0	-1938.8862	2834.2068	NaN	NaN	1.3	0.0968	0.7744	0.0273	0.0528	0.015	0.0338
0.0	0.0	0.0	-2475.8862	666.2068	NaN	NaN	-0.3	0.1019	0.7681	0.0274	0.0532	0.015	0.0344
0.0	0.0	0.0	-1356.8862	-42.7932	NaN	NaN	0.0306	0.1044	0.765	0.0276	0.0534	0.015	0.0347
0.0	0.0	0.0	-1944.8862	-413.7932	NaN	NaN	0.1754	0.1021	0.7679	0.0275	0.0531	0.015	0.0345
0.0	0.0	0.0	-3804.8862	3456.2068	NaN	NaN	-0.3	0.0989	0.7722	0.0269	0.053	0.0151	0.0339
0.0	0.0	0.0	-1865.8862	3873.2068	NaN	NaN	1.3	0.103	0.7663	0.0272	0.0544	0.0152	0.0339
0.0	0.0	0.0	-2606.8862	1906.2068	NaN	NaN	-0.3	0.1142	0.7511	0.0284	0.0561	0.0152	0.0349
0.0	0.0	0.0	-1522.8862	-1760.7932	NaN	NaN	0.5362	0.1202	0.7425	0.0293	0.0568	0.0153	0.0359
0.0	0.0	0.0	-1157.8862	2489.2068	NaN	NaN	1.3	0.1151	0.7494	0.0287	0.0561	0.0155	0.0354
0.0	0.0	0.0	-2551.8862	3610.2068	NaN	NaN	1.3	0.1141	0.7502	0.0286	0.056	0.0155	0.0357
0.0	0.0	0.0	-2272.8862	3348.2068	NaN	NaN	1.3	0.119	0.7437	0.0289	0.056	0.0155	0.0369
0.0	0.0	0.0	-2287.8862	415.2068	NaN	NaN	-0.2217	0.1206	0.7415	0.0291	0.0557	0.0155	0.0376
0.0	0.0	0.0	-2845.8862	2538.2068	NaN	NaN	-0.3	0.1166	0.7465	0.0287	0.0549	0.0156	0.0377
0.0	0.0	0.0	-3117.8862	3793.2068	NaN	NaN	1.3	0.1152	0.749	0.0282	0.0539	0.0156	0.0381
0.0	0.0	0.0	-2927.8862	2591.2068	NaN	NaN	-0.3	0.1148	0.7504	0.0278	0.053	0.0155	0.0385
0.0	0.0	0.0	-3098.8862	827.2068	NaN	NaN	-0.3	0.1122	0.7545	0.0272	0.0519	0.0155	0.0388
0.0	0.0	0.0	-2409.8862	1069.2068	NaN	NaN	-0.3	0.1073	0.7615	0.0266	0.0507	0.0154	0.0386
0.0	0.0	0.0	-3118.8862	1986.2068	NaN	NaN	-0.3	0.1007	0.7697	0.0261	0.0501	0.0154	0.038
0.0	0.0	0.0	-1419.8862	2537.2068	NaN	NaN	1.3	0.0971	0.7738	0.0258	0.0502	0.0155	0.0376
0.0	0.0	0.0	-2259.8862	3043.2068	NaN	NaN	1.3	0.0978	0.7728	0.0258	0.0511	0.0155	0.037
0.0	0.0	0.0	-3597.8862	225.2068	NaN	NaN	-0.0668	0.1052	0.7624	0.0267	0.0534	0.0154	0.0369
0.0	0.0	0.0	-2167.8862	2019.2068	NaN	NaN	-0.3	0.1078	0.7573	0.028	0.0559	0.0153	0.0356
0.0	0.0	0.0	-2902.8862	1077.2068	NaN	NaN	-0.3	0.1093	0.7539	0.0292	0.0573	0.0151	0.0352
0.0	0.0	0.0	-2202.8862	5191.2068	NaN	NaN	1.3	0.1052	0.7583	0.0295	0.0577	0.0151	0.0342
0.0	0.0	0.0	-2158.8862	2568.2068	NaN	NaN	1.3	0.1053	0.7586	0.0296	0.0574	0.0148	0.0343
0.0	0.0	0.0	-154.8862	2727.2068	NaN	NaN	1.0602	0.1015	0.7631	0.0296	0.0573	0.0148	0.0336
0.0	0.0	0.0	-673.8862	2439.2068	NaN	NaN	1.3	0.1034	0.7606	0.0299	0.0573	0.0148	0.034
0.0	0.0	0.0	-1709.8862	3290.2068	NaN	NaN	1.3	0.1068	0.756	0.0302	0.0577	0.0148	0.0345
0.0	0.0	0.0	-1561.8862	2143.2068	NaN	NaN	1.3	0.1113	0.7502	0.0303	0.0581	0.0149	0.0352
0.0	0.0	0.0	-1999.8862	-118.7932	NaN	NaN	0.0561	0.1163	0.7438	0.0306	0.0584	0.0149	0.036
0.0	0.0	0.0	-2962.8862	2688.2068	NaN	NaN	-0.3	0.1163	0.7431	0.0308	0.0589	0.015	0.0358
0.0	0.0	0.0	-756.8862	1574.2068	NaN	NaN	1.3	0.1145	0.745	0.031	0.0589	0.015	0.0356
0.0	0.0	0.0	-1448.8862	3192.2068	NaN	NaN	1.3	0.1126	0.7471	0.0309	0.0589	0.015	0.0355
0.0	0.0	0.0	-2137.8862	2623.2068	NaN	NaN	1.3	0.1089	0.7515	0.0309	0.0587	0.0148	0.0352
0.0	0.0	0.0	-2811.8862	3480.2068	NaN	NaN	1.3	0.1085	0.7517	0.0309	0.0587	0.0149	0.0354
0.0	0.0	0.0	-4178.8862	5835.2068	NaN	NaN	1.3	0.1105	0.749	0.0309	0.059	0.0149	0.0357
0.0	0.0	0.0	-3002.8862	3498.2068	NaN	NaN	1.3	0.1154	0.7434	0.0307	0.0593	0.015	0.0362
0.0	0.0	0.0	-4719.8862	-539.7932	NaN	NaN	0.1026	0.123	0.735	0.0308	0.0594	0.0147	0.0371
0.0	0.0	0.0	-1568.8862	3932.2068	NaN	NaN	1.3	0.1164	0.7418	0.031	0.0602	0.0149	0.0356
0.0	0.0	0.0	-2462.8862	498.2068	NaN	NaN	-0.2536	0.1167	0.7421	0.0311	0.0596	0.0147	0.0358
0.0	0.0	0.0	-41.8862	3280.2068	NaN	NaN	1.0129	0.1122	0.7479	0.0308	0.0596	0.0147	0.0348
0.0	0.0	0.0	-3279.8862	2469.2068	NaN	NaN	-0.3	0.1133	0.7468	0.031	0.0592	0.0146	0.035
0.0	0.0	0.0	-2643.8862	2539.2068	NaN	NaN	-0.3	0.1092	0.7521	0.031	0.0588	0.0147	0.0342
0.0	0.0	0.0	-2190.8862	2641.2068	NaN	NaN	1.3	0.1107	0.7509	0.031	0.0584	0.0145	0.0345
0.0	0.0	0.0	82.1138	6379.2068	NaN	NaN	0.9873	0.1075	0.7551	0.0305	0.0587	0.0146	0.0336
0.0	0.0	0.0	-2894.8862	865.2068	NaN	NaN	-0.3	0.1196	0.7396	0.0312	0.0591	0.0149	0.0358
0.0	0.0	0.0	-1287.8862	3045.2068	NaN	NaN	1.3	0.121	0.7373	0.0312	0.0597	0.0151	0.0357
0.0	0.0	0.0	-2198.8862	5177.2068	NaN	NaN	1.3	0.1252	0.7313	0.0315	0.0601	0.0154	0.0365
0.0	0.0	0.0	-2036.8862	826.2068	NaN	NaN	-0.3	0.1282	0.7274	0.0315	0.0601	0.0156	0.0371
0.0	0.0	0.0	-3016.8862	4300.2068	NaN	NaN	1.3	0.1285	0.7269	0.0314	0.0603	0.0157	0.0371
0.0	0.0	0.0	-2149.8862	490.2068	NaN	NaN	-0.2954	0.1288	0.7267	0.0313	0.0603	0.0157	0.0372
0.0	0.0	0.0	-3644.8862	3156.2068	NaN	NaN	-0.3	0.1253	0.7307	0.0309	0.0607	0.0159	0.0365
0.0	0.0	0.0	-3516.8862	1985.2068	NaN	NaN	-0.3	0.1321	0.7228	0.0308	0.0606	0.0159	0.0377
0.0	0.0	0.0	-3380.8862	2663.2068	NaN	NaN	-0.3	0.1357	0.7187	0.0305	0.0609	0.0162	0.0379
0.0	0.0	0.0	-708.8862	-182.7932	NaN	NaN	0.205	0.1364	0.7179	0.0305	0.0609	0.0162	0.0381
0.0	0.0	0.0	-2084.8862	214.2068	NaN	NaN	-0.1145	0.1362	0.7182	0.0304	0.0608	0.0162	0.0382
0.0	0.0	0.0	-2735.8862	2824.2068	NaN	NaN	1.3	0.1316	0.7236	0.0302	0.0611	0.0162	0.0373
0.0	0.0	0.0	-914.8862	1398.2068	NaN	NaN	1.3	0.1296	0.7264	0.0297	0.061	0.0163	0.037
0.0	0.0	0.0	-4357.8862	217.2068	NaN	NaN	-0.0525	0.1388	0.7169	0.0297	0.0601	0.0161	0.0383
0.0	0.0	0.0	-3363.8862	2245.2068	NaN	NaN	-0.3	0.1274	0.7304	0.0298	0.0606	0.016	0.0358
0.0	0.0	0.0	-3681.8862	59.2068	NaN	NaN	-0.0163	0.128	0.7301	0.03	0.0596	0.0156	0.0367
0.0	0.0	0.0	-1988.8862	4191.2068	NaN	NaN	1.3	0.1173	0.7427	0.0295	0.0602	0.0154	0.0348
0.0	0.0	0.0	-1506.8862	4351.2068	NaN	NaN	1.3	0.1221	0.7367	0.0292	0.0599	0.0156	0.0365
0.0	0.0	0.0	-2057.8862	-76.7932	NaN	NaN	0.036	0.1308	0.7272	0.0289	0.0595	0.016	0.0376
0.0	0.0	0.0	-2161.8862	1013.2068	NaN	NaN	-0.3	0.1373	0.7192	0.029	0.0599	0.0164	0.0382
0.0	0.0	0.0	-2879.8862	891.2068	NaN	NaN	-0.3	0.1462	0.7091	0.0293	0.0592	0.0165	0.0396
0.0	0.0	0.0	-1491.8862	-282.7932	NaN	NaN	0.1593	0.1371	0.72	0.0295	0.0592	0.0164	0.0379
0.0	0.0	0.0	-2150.8862	3281.2068	NaN	NaN	1.3	0.1261	0.732	0.0297	0.0593	0.0161	0.0367
0.0	0.0	0.0	-1269.8862	4217.2068	NaN	NaN	1.3	0.1197	0.7403	0.0292	0.059	0.0159	0.0358
0.0	0.0	0.0	-1763.8862	2453.2068	NaN	NaN	1.3	0.1229	0.7364	0.0291	0.0586	0.016	0.0371
0.0	0.0	0.0	-1169.8862	1638.2068	NaN	NaN	1.3	0.1259	0.7323	0.0292	0.0588	0.0163	0.0375
0.0	0.0	0.0	-2044.8862	554.2068	NaN	NaN	-0.3	0.1326	0.7246	0.0294	0.0586	0.0164	0.0385
0.0	0.0	0.0	-3931.8862	2083.2068	NaN	NaN	-0.3	0.1323	0.725	0.0294	0.0585	0.0164	0.0384
0.0	0.0	0.0	-854.8862	1766.2068	NaN	NaN	1.3	0.1279	0.7294	0.0295	0.0587	0.0163	0.038
0.0	0.0	0.0	-2285.8862	2921.2068	NaN	NaN	1.3	0.1278	0.7294	0.0295	0.0587	0.0163	0.0383
0.0	0.0	0.0	-1729.8862	3421.2068	NaN	NaN	1.3	0.1275	0.7295	0.0293	0.0591	0.0165	0.0382
0.0	0.0	0.0	-1704.8862	2781.2068	NaN	NaN	1.3	0.1356	0.7206	0.0289	0.0588	0.0166	0.0396
0.0	0.0	0.0	-2526.8862	-219.7932	NaN	NaN	0.08	0.1444	0.7106	0.0288	0.0588	0.0168	0.0407
0.0	0.0	0.0	-4044.8862	511.2068	NaN	NaN	-0.1447	0.1521	0.701	0.0289	0.0593	0.0169	0.0417
0.0	0.0	0.0	-3155.8862	2891.2068	NaN	NaN	-0.3	0.1442	0.7107	0.0289	0.0597	0.0169	0.0396
0.0	0.0	0.0	-3319.8862	-183.7932	NaN	NaN	0.0525	0.1514	0.7034	0.0287	0.0591	0.0166	0.0409
0.0	0.0	0.0	-4685.8862	2313.2068	NaN	NaN	-0.3	0.1332	0.7257	0.0286	0.0596	0.0164	0.0366
0.0	0.0	0.0	-2678.8862	280.2068	NaN	NaN	-0.1168	0.1279	0.7322	0.0287	0.0591	0.0159	0.0362
0.0	0.0	0.0	-1751.8862	3275.2068	NaN	NaN	1.3	0.116	0.7474	0.0283	0.0591	0.0154	0.0337
0.0	0.0	0.0	-1760.8862	4092.2068	NaN	NaN	1.3	0.1139	0.7507	0.028	0.0589	0.0152	0.0333
0.0	0.0	0.0	-2773.8862	2672.2068	NaN	NaN	-0.3	0.1163	0.7485	0.0279	0.0587	0.0151	0.0335
0.0	0.0	0.0	-3033.8862	6861.2068	NaN	NaN	1.3	0.1156	0.7494	0.0278	0.0589	0.0152	0.0331
0.0	0.0	0.0	-1495.8862	3204.2068	NaN	NaN	1.3	0.1222	0.7414	0.0278	0.0591	0.0154	0.0342
0.0	0.0	0.0	-1891.8862	4464.2068	NaN	NaN	1.3	0.1295	0.7327	0.0278	0.0592	0.0157	0.0351
0.0	0.0	0.0	-1863.8862	2180.2068	NaN	NaN	1.3	0.1387	0.7214	0.0279	0.0594	0.0162	0.0364
0.0	0.0	0.0	-928.8862	2108.2068	NaN	NaN	1.3	0.1476	0.7109	0.0281	0.0593	0.0169	0.0372
0.0	0.0	0.0	-3035.8862	2212.2068	NaN	NaN	-0.3	0.1613	0.6958	0.028	0.0587	0.0175	0.0386
0.0	0.0	0.0	-3125.8862	2176.2068	NaN	NaN	-0.3	0.1673	0.6897	0.0279	0.0585	0.0179	0.0388
0.0	0.0	0.0	-2488.8862	1390.2068	NaN	NaN	-0.3	0.1615	0.6971	0.0278	0.0584	0.0177	0.0375
0.0	0.0	0.0	-2592.8862	2479.2068	NaN	NaN	-0.3	0.1455	0.7158	0.0275	0.0589	0.0169	0.0353
0.0	0.0	0.0	-2919.8862	5103.2068	NaN	NaN	1.3	0.1403	0.7228	0.027	0.0587	0.0166	0.0346
0.0	0.0	0.0	-503.8862	1390.2068	NaN	NaN	1.3	0.1483	0.7142	0.0268	0.0581	0.0169	0.0357
0.0	0.0	0.0	-2440.8862	2431.2068	NaN	NaN	-0.3	0.1589	0.7025	0.0268	0.0578	0.0175	0.0365
0.0	0.0	0.0	-3812.8862	1450.2068	NaN	NaN	-0.3	0.1684	0.692	0.0268	0.0575	0.0179	0.0373
0.0	0.0	0.0	-2375.8862	1972.2068	NaN	NaN	-0.3	0.1653	0.6959	0.0269	0.0577	0.0178	0.0364
0.0	0.0	0.0	-1057.8862	2317.2068	NaN	NaN	1.3	0.1604	0.7015	0.0267	0.058	0.0176	0.0359
0.0	0.0	0.0	-966.8862	2722.2068	NaN	NaN	1.3	0.1614	0.7004	0.0266	0.058	0.0176	0.036
0.0	0.0	0.0	-2445.8862	369.2068	NaN	NaN	-0.1778	0.1697	0.6917	0.0267	0.0574	0.0178	0.0368
0.0	0.0	0.0	-2682.8862	4031.2068	NaN	NaN	1.3	0.1609	0.7012	0.0266	0.0583	0.0177	0.0352
0.0	0.0	0.0	-795.8862	863.2068	NaN	NaN	1.3	0.1728	0.6885	0.0264	0.0573	0.0179	0.0371
0.0	0.0	0.0	-3354.8862	2319.2068	NaN	NaN	-0.3	0.1803	0.6806	0.0265	0.057	0.0181	0.0376
0.0	0.0	0.0	-2328.8862	3126.2068	NaN	NaN	1.3	0.1711	0.6901	0.0266	0.058	0.0181	0.0361
0.0	0.0	0.0	-4282.8862	2201.2068	NaN	NaN	-0.3	0.1782	0.6828	0.0265	0.0573	0.0181	0.0371
0.0	0.0	0.0	-1575.8862	2188.2068	NaN	NaN	1.3	0.1816	0.679	0.0265	0.0574	0.0184	0.0371
0.0	0.0	0.0	-1220.8862	166.2068	NaN	NaN	-0.1576	0.1858	0.675	0.0265	0.0568	0.0185	0.0374
0.0	0.0	0.0	-2388.8862	612.2068	NaN	NaN	-0.3	0.1687	0.6944	0.0267	0.0573	0.0179	0.035
0.0	0.0	0.0	-3566.8862	3969.2068	NaN	NaN	1.3	0.1541	0.7114	0.0265	0.0579	0.0169	0.0333
0.0	0.0	0.0	104.1138	4737.2068	NaN	NaN	0.9785	0.1496	0.7173	0.0261	0.0577	0.0167	0.0326
0.0	0.0	0.0	-2654.8862	769.2068	NaN	NaN	-0.3	0.1666	0.6987	0.0262	0.0565	0.0171	0.035
0.0	0.0	0.0	-1152.8862	4061.2068	NaN	NaN	1.3	0.1656	0.7001	0.0263	0.0569	0.0173	0.0338
0.0	0.0	0.0	-2985.8862	4650.2068	NaN	NaN	1.3	0.1822	0.6822	0.0264	0.0558	0.0176	0.0358
0.0	0.0	0.0	-1283.8862	2415.2068	NaN	NaN	1.3	0.1888	0.6749	0.0266	0.0558	0.018	0.036
0.0	0.0	0.0	-756.8862	2079.2068	NaN	NaN	1.3	0.1972	0.6659	0.0267	0.0555	0.0182	0.0366
0.0	0.0	0.0	-1094.8862	3070.2068	NaN	NaN	1.3	0.1992	0.6636	0.027	0.0555	0.0183	0.0364
0.0	0.0	0.0	-1552.8862	2447.2068	NaN	NaN	1.3	0.1997	0.6631	0.027	0.0555	0.0183	0.0364
0.0	0.0	0.0	-2319.8862	3305.2068	NaN	NaN	1.3	0.1961	0.6667	0.027	0.0559	0.0183	0.036
0.0	0.0	0.0	-2005.8862	158.2068	NaN	NaN	-0.0856	0.2103	0.652	0.0269	0.055	0.0184	0.0374
0.0	0.0	0.0	-2012.8862	4807.2068	NaN	NaN	1.3	0.2045	0.6579	0.0269	0.0561	0.0184	0.0361
0.0	0.0	0.0	-3364.8862	393.2068	NaN	NaN	-0.1323	0.2234	0.6383	0.0267	0.0547	0.0187	0.0382
0.0	0.0	0.0	-4157.8862	1680.2068	NaN	NaN	-0.3	0.2142	0.6482	0.0269	0.0557	0.0184	0.0365
0.0	0.0	0.0	-329.8862	4240.2068	NaN	NaN	1.0844	0.1973	0.6674	0.0266	0.0561	0.0177	0.0348
0.0	0.0	0.0	-1369.8862	355.2068	NaN	NaN	-0.3	0.2047	0.6605	0.0263	0.0552	0.0173	0.036
0.0	0.0	0.0	-2800.8862	3519.2068	NaN	NaN	1.3	0.1922	0.6741	0.0264	0.0561	0.0171	0.0342
0.0	0.0	0.0	-1604.8862	3036.2068	NaN	NaN	1.3	0.1951	0.6714	0.0263	0.0555	0.0169	0.0347
0.0	0.0	0.0	-3599.8862	3438.2068	NaN	NaN	-0.3	0.1963	0.6704	0.0263	0.0554	0.0168	0.0347
0.0	0.0	0.0	-609.8862	3717.2068	NaN	NaN	1.1963	0.198	0.6688	0.0263	0.0553	0.0167	0.0348
0.0	0.0	0.0	-3831.8862	1157.2068	NaN	NaN	-0.3	0.2078	0.6587	0.0264	0.0546	0.0167	0.0358
0.0	0.0	0.0	-1713.8862	4180.2068	NaN	NaN	1.3	0.1908	0.6771	0.0266	0.0558	0.0163	0.0335
0.0	0.0	0.0	726.1138	3567.2068	NaN	NaN	0.8309	0.1966	0.6708	0.0263	0.0553	0.0162	0.0348
0.0	0.0	0.0	-3297.8862	3731.2068	NaN	NaN	1.3	0.2109	0.6548	0.0263	0.0551	0.0167	0.0363
0.0	0.0	0.0	-2479.8862	2614.2068	NaN	NaN	1.3	0.2157	0.649	0.0264	0.0552	0.0171	0.0366
0.0	0.0	0.0	-3815.8862	3335.2068	NaN	NaN	-0.3	0.2184	0.6462	0.0264	0.0549	0.0171	0.0369
0.0	0.0	0.0	-2155.8862	3383.2068	NaN	NaN	1.3	0.2026	0.6634	0.0264	0.0554	0.0167	0.0355
0.0	0.0	0.0	-298.8862	3055.2068	NaN	NaN	1.1084	0.2063	0.6599	0.026	0.0549	0.0164	0.0365
0.0	0.0	0.0	1003.1138	1691.2068	NaN	NaN	0.6277	0.2031	0.663	0.026	0.0554	0.0167	0.0359
0.0	0.0	0.0	-3171.8862	3524.2068	NaN	NaN	1.3	0.2102	0.6557	0.0259	0.0547	0.0168	0.0367
0.0	0.0	0.0	-123.8862	1723.2068	NaN	NaN	1.0775	0.2069	0.6591	0.026	0.0548	0.0167	0.0364
0.0	0.0	0.0	-221.8862	3965.2068	NaN	NaN	1.0593	0.2011	0.6654	0.0259	0.0549	0.0167	0.036
0.0	0.0	0.0	-2749.8862	871.2068	NaN	NaN	-0.3	0.2107	0.6545	0.0258	0.0545	0.0168	0.0377
0.0	0.0	0.0	363.1138	2337.2068	NaN	NaN	0.8655	0.2106	0.6536	0.026	0.055	0.0173	0.0376
0.0	0.0	0.0	-1820.8862	1627.2068	NaN	NaN	-0.3	0.2227	0.6397	0.0261	0.0544	0.0178	0.0393
0.0	0.0	0.0	-1840.8862	3179.2068	NaN	NaN	1.3	0.2208	0.6404	0.0263	0.0553	0.0182	0.0391
0.0	0.0	0.0	-2906.8862	1836.2068	NaN	NaN	-0.3	0.26	0.5997	0.0258	0.053	0.0186	0.0429
0.0	0.0	0.0	-3527.8862	2315.2068	NaN	NaN	-0.3	0.2429	0.6162	0.0266	0.0553	0.0191	0.0399
0.0	0.0	0.0	-1111.8862	615.2068	NaN	NaN	-0.3	0.2612	0.5987	0.0262	0.0534	0.0188	0.0417
0.0	0.0	0.0	-1388.8862	2013.2068	NaN	NaN	1.3	0.2254	0.6366	0.0268	0.0557	0.018	0.0375
0.0	0.0	0.0	-914.8862	2784.2068	NaN	NaN	1.3	0.2147	0.6501	0.0262	0.055	0.0171	0.0368
0.0	0.0	0.0	118.1138	3606.2068	NaN	NaN	0.9683	0.2203	0.6436	0.0261	0.0552	0.017	0.0378
0.0	0.0	0.0	-1538.8862	1477.2068	NaN	NaN	-0.3	0.2326	0.63	0.026	0.055	0.0175	0.0388
0.0	0.0	0.0	-2373.8862	2973.2068	NaN	NaN	1.3	0.2453	0.6153	0.0261	0.0554	0.018	0.0399
0.0	0.0	0.0	-2210.8862	1875.2068	NaN	NaN	-0.3	0.2789	0.5798	0.0258	0.0544	0.0186	0.0424
0.0	0.0	0.0	-4143.8862	2496.2068	NaN	NaN	-0.3	0.2827	0.5734	0.0264	0.0563	0.0193	0.0419
0.0	0.0	0.0	-3751.8862	-472.7932	NaN	NaN	0.1119	0.2855	0.5721	0.0264	0.0551	0.0188	0.0422
0.0	0.0	0.0	-770.8862	1883.2068	NaN	NaN	1.3	0.2219	0.6402	0.0268	0.0577	0.0174	0.036
0.0	0.0	0.0	-3207.8862	6761.2068	NaN	NaN	1.3	0.2108	0.6543	0.026	0.0566	0.0164	0.0359
0.0	0.0	0.0	-2534.8862	-140.7932	NaN	NaN	0.0526	0.2388	0.6242	0.0256	0.0557	0.0167	0.039
0.0	0.0	0.0	-2234.8862	849.2068	NaN	NaN	-0.3	0.2186	0.6458	0.026	0.0572	0.0167	0.0356
0.0	0.0	0.0	-2837.8862	3099.2068	NaN	NaN	1.3	0.2142	0.6521	0.0258	0.0563	0.016	0.0357
0.0	0.0	0.0	-3089.8862	2756.2068	NaN	NaN	-0.3	0.2056	0.662	0.0256	0.0564	0.0154	0.035
0.0	0.0	0.0	-979.8862	4309.2068	NaN	NaN	1.2943	0.1907	0.6783	0.0254	0.0568	0.0151	0.0336
0.0	0.0	0.0	-1419.8862	3653.2068	NaN	NaN	1.3	0.2045	0.6634	0.0252	0.0561	0.0152	0.0356
0.0	0.0	0.0	-1651.8862	3860.2068	NaN	NaN	1.3	0.2131	0.6533	0.0254	0.0562	0.0157	0.0362
0.0	0.0	0.0	-2915.8862	1396.2068	NaN	NaN	-0.3	0.2235	0.6418	0.0255	0.0559	0.016	0.0374
0.0	0.0	0.0	-4157.8862	3897.2068	NaN	NaN	-0.3	0.2107	0.6554	0.0257	0.0567	0.0158	0.0358
0.0	0.0	0.0	645.1138	4966.2068	NaN	NaN	0.885	0.1976	0.6698	0.0256	0.0567	0.0155	0.0348
0.0	0.0	0.0	-3757.8862	2883.2068	NaN	NaN	-0.3	0.2133	0.6528	0.0254	0.056	0.0155	0.0369
0.0	0.0	0.0	1202.1138	3783.2068	NaN	NaN	0.7589	0.1892	0.6786	0.0255	0.0576	0.0155	0.0337
0.0	0.0	0.0	-631.8862	3759.2068	NaN	NaN	1.2021	0.2052	0.6609	0.0254	0.0561	0.0156	0.0368
0.0	0.0	0.0	-1381.8862	2525.2068	NaN	NaN	1.3	0.2028	0.6615	0.0257	0.0573	0.0163	0.0365
0.0	0.0	0.0	-2178.8862	4033.2068	NaN	NaN	1.3	0.2149	0.6473	0.0256	0.057	0.0167	0.0385
0.0	0.0	0.0	-3387.8862	2817.2068	NaN	NaN	-0.3	0.2363	0.622	0.0257	0.0574	0.0177	0.0409
0.0	0.0	0.0	-2325.8862	1833.2068	NaN	NaN	-0.3	0.2416	0.6156	0.0258	0.0582	0.0182	0.0406
0.0	0.0	0.0	-60.8862	3070.2068	NaN	NaN	1.0202	0.2228	0.6349	0.026	0.0594	0.0181	0.0387
0.0	0.0	0.0	-4440.8862	1337.2068	NaN	NaN	-0.3	0.2394	0.6188	0.0257	0.0577	0.0177	0.0408
0.0	0.0	0.0	198.1138	4742.2068	NaN	NaN	0.9599	0.1961	0.6647	0.026	0.0605	0.0171	0.0357
0.0	0.0	0.0	-1431.8862	621.2068	NaN	NaN	-0.3	0.2467	0.6113	0.0251	0.0571	0.0172	0.0425
0.0	0.0	0.0	-2553.8862	1702.2068	NaN	NaN	-0.3	0.2389	0.6174	0.0258	0.0601	0.0182	0.0396
0.0	0.0	0.0	-1546.8862	2007.2068	NaN	NaN	1.3	0.2542	0.6012	0.0255	0.0589	0.0183	0.0418
0.0	0.0	0.0	-2703.8862	-275.7932	NaN	NaN	0.0926	0.2677	0.5851	0.0258	0.0599	0.019	0.0426
0.0	0.0	0.0	-1563.8862	1883.2068	NaN	NaN	1.3	0.2547	0.5968	0.0261	0.0616	0.0194	0.0415
0.0	0.0	0.0	-1903.8862	1766.2068	NaN	NaN	-0.3	0.2763	0.5734	0.0261	0.0605	0.0197	0.0439
0.0	0.0	0.0	-1574.8862	520.2068	NaN	NaN	-0.3	0.2571	0.5921	0.0268	0.0625	0.02	0.0415
0.0	0.0	0.0	-4085.8862	1714.2068	NaN	NaN	-0.3	0.254	0.5957	0.0267	0.062	0.0194	0.0423
0.0	0.0	0.0	-2145.8862	96.2068	NaN	NaN	-0.0469	0.2301	0.6215	0.027	0.0628	0.0186	0.04
0.0	0.0	0.0	-689.8862	1982.2068	NaN	NaN	1.3	0.1925	0.6634	0.027	0.0633	0.0169	0.0369
0.0	0.0	0.0	-945.8862	5558.2068	NaN	NaN	1.2051	0.175	0.6837	0.0265	0.063	0.016	0.0358
0.0	0.0	0.0	-647.8862	2703.2068	NaN	NaN	1.3	0.1928	0.6641	0.0267	0.0619	0.0161	0.0384
0.0	0.0	0.0	-3004.8862	3311.2068	NaN	NaN	1.3	0.1792	0.6785	0.0276	0.0625	0.0159	0.0363
0.0	0.0	0.0	-3137.8862	35.2068	NaN	NaN	-0.0113	0.1825	0.6748	0.0283	0.0611	0.0152	0.0381
0.0	0.0	0.0	-501.8862	4091.2068	NaN	NaN	1.1398	0.1384	0.7265	0.0275	0.0604	0.0146	0.0326
0.0	0.0	0.0	-1446.8862	5098.2068	NaN	NaN	1.3	0.131	0.7354	0.0264	0.0583	0.0144	0.0345
0.0	0.0	0.0	-3208.8862	4227.2068	NaN	NaN	1.3	0.1331	0.7329	0.0263	0.0574	0.0146	0.0357
0.0	0.0	0.0	-1137.8862	786.2068	NaN	NaN	-0.3	0.1492	0.713	0.0267	0.0565	0.0148	0.0397
0.0	0.0	0.0	-1969.8862	651.2068	NaN	NaN	-0.3	0.1421	0.7211	0.0262	0.0556	0.0155	0.0395
0.0	0.0	0.0	-2285.8862	-928.7932	NaN	NaN	0.2889	0.129	0.7366	0.0255	0.0534	0.0156	0.0398
0.0	0.0	0.0	-1620.8862	2266.2068	NaN	NaN	1.3	0.1023	0.7698	0.025	0.0522	0.015	0.0357
0.0	0.0	0.0	21.1138	3363.2068	NaN	NaN	0.9938	0.0918	0.7832	0.0245	0.0511	0.0144	0.0351
0.0	0.0	0.0	-1246.8862	1233.2068	NaN	NaN	-0.3	0.0856	0.7917	0.0243	0.0503	0.0139	0.0341
0.0	0.0	0.0	-1992.8862	5137.2068	NaN	NaN	1.3	0.0827	0.794	0.0245	0.0509	0.0139	0.0341
0.0	0.0	0.0	224.1138	7759.2068	NaN	NaN	0.9719	0.083	0.7915	0.0248	0.0531	0.014	0.0336
0.0	0.0	0.0	1296.1138	4011.2068	NaN	NaN	0.7558	0.0928	0.7757	0.0265	0.0572	0.014	0.0339
0.0	0.0	0.0	-1592.8862	1200.2068	NaN	NaN	-0.3	0.1095	0.7501	0.0293	0.0621	0.014	0.0349
0.0	0.0	0.0	-2561.8862	2552.2068	NaN	NaN	-0.3	0.1155	0.7395	0.031	0.0652	0.0141	0.0346
0.0	0.0	0.0	-3450.8862	703.2068	NaN	NaN	-0.2559	0.1238	0.728	0.0323	0.0663	0.0139	0.0356
0.0	0.0	0.0	-184.8862	-713.7932	NaN	NaN	0.7943	0.1262	0.7233	0.033	0.0681	0.0139	0.0355
0.0	0.0	0.0	-965.8862	304.2068	NaN	NaN	-0.3	0.1246	0.7244	0.0337	0.0683	0.0137	0.0352
0.0	0.0	0.0	-2835.8862	-888.7932	NaN	NaN	0.2386	0.1155	0.735	0.0331	0.0687	0.0136	0.034
0.0	0.0	0.0	-2729.8862	2954.2068	NaN	NaN	1.3	0.1055	0.7466	0.0327	0.0684	0.0132	0.0335
0.0	0.0	0.0	-576.8862	3402.2068	NaN	NaN	1.2042	0.1028	0.7502	0.0326	0.0681	0.0131	0.0333
0.0	0.0	0.0	-2318.8862	2210.2068	NaN	NaN	-0.3	0.1041	0.7487	0.0328	0.0679	0.013	0.0335
0.0	0.0	0.0	-416.8862	2549.2068	NaN	NaN	1.1955	0.1041	0.7484	0.0332	0.0678	0.013	0.0336
0.0	0.0	0.0	-3320.8862	1718.2068	NaN	NaN	-0.3	0.1057	0.7463	0.0336	0.0673	0.013	0.0341
0.0	0.0	0.0	-1901.8862	4580.2068	NaN	NaN	1.3	0.1046	0.7469	0.0339	0.0674	0.0131	0.0341
0.0	0.0	0.0	-1587.8862	2104.2068	NaN	NaN	1.3	0.1065	0.7449	0.0344	0.0666	0.013	0.0346
0.0	0.0	0.0	-1831.8862	3635.2068	NaN	NaN	1.3	0.1083	0.7412	0.0346	0.0676	0.0133	0.035
0.0	0.0	0.0	-582.8862	1820.2068	NaN	NaN	1.3	0.1123	0.7376	0.0345	0.0674	0.0135	0.0347
0.0	0.0	0.0	-3291.8862	1219.2068	NaN	NaN	-0.3	0.1187	0.7306	0.0347	0.0673	0.0136	0.0351
0.0	0.0	0.0	-2920.8862	3536.2068	NaN	NaN	1.3	0.1211	0.7272	0.0347	0.068	0.014	0.0351
0.0	0.0	0.0	-2275.8862	3630.2068	NaN	NaN	1.3	0.1239	0.7235	0.035	0.0682	0.0142	0.0352
0.0	0.0	0.0	-3986.8862	4061.2068	NaN	NaN	1.3	0.1263	0.7205	0.0348	0.0687	0.0145	0.0352
0.0	0.0	0.0	-1694.8862	2878.2068	NaN	NaN	1.3	0.1276	0.7195	0.0348	0.0684	0.0146	0.035
0.0	0.0	0.0	-3604.8862	1141.2068	NaN	NaN	-0.3	0.1297	0.7175	0.0348	0.0681	0.0146	0.0352
0.0	0.0	0.0	-3117.8862	4966.2068	NaN	NaN	1.3	0.1212	0.7271	0.0345	0.0684	0.0147	0.034
0.0	0.0	0.0	-1355.8862	4116.2068	NaN	NaN	1.3	0.1205	0.7291	0.0342	0.068	0.0146	0.0335
0.0	0.0	0.0	-3528.8862	1265.2068	NaN	NaN	-0.3	0.1227	0.7277	0.0338	0.0678	0.0146	0.0333
0.0	0.0	0.0	-2199.8862	1034.2068	NaN	NaN	-0.3	0.1231	0.7276	0.0338	0.0676	0.0146	0.0332
0.0	0.0	0.0	-899.8862	1628.2068	NaN	NaN	1.3	0.1225	0.728	0.0337	0.068	0.0148	0.033
0.0	0.0	0.0	-3503.8862	6237.2068	NaN	NaN	1.3	0.1213	0.7299	0.033	0.0685	0.0151	0.0323
0.0	0.0	0.0	-3982.8862	1207.2068	NaN	NaN	-0.3	0.1309	0.7205	0.0327	0.0675	0.0151	0.0332
0.0	0.0	0.0	-1705.8862	-443.7932	NaN	NaN	0.2064	0.1342	0.7171	0.0326	0.0678	0.0153	0.033
0.0	0.0	0.0	-2558.8862	2851.2068	NaN	NaN	1.3	0.1312	0.7208	0.0323	0.0684	0.0153	0.032
0.0	0.0	0.0	-3407.8862	3361.2068	NaN	NaN	-0.3	0.1293	0.7248	0.0317	0.0678	0.015	0.0313
0.0	0.0	0.0	-2828.8862	3636.2068	NaN	NaN	1.3	0.123	0.7333	0.0309	0.0679	0.0148	0.0301
0.0	0.0	0.0	-3660.8862	-194.7932	NaN	NaN	0.0505	0.1222	0.7354	0.0307	0.0673	0.0145	0.0299
0.0	0.0	0.0	-3302.8862	3555.2068	NaN	NaN	1.3	0.1185	0.7405	0.0302	0.0673	0.0144	0.0291
0.0	0.0	0.0	-2688.8862	1563.2068	NaN	NaN	-0.3	0.1167	0.7435	0.0298	0.067	0.0143	0.0288
0.0	0.0	0.0	-1990.8862	1409.2068	NaN	NaN	-0.3	0.1169	0.7439	0.0294	0.0668	0.0143	0.0286
0.0	0.0	0.0	-2651.8862	199.2068	NaN	NaN	-0.0812	0.1205	0.7401	0.0295	0.0662	0.0145	0.0292
0.0	0.0	0.0	-3344.8862	621.2068	NaN	NaN	-0.2281	0.1185	0.7427	0.0294	0.066	0.0146	0.0289
0.0	0.0	0.0	-1552.8862	435.2068	NaN	NaN	-0.3	0.1139	0.7483	0.0291	0.0659	0.0145	0.0283
0.0	0.0	0.0	-2112.8862	4424.2068	NaN	NaN	1.3	0.1094	0.753	0.0288	0.0666	0.0146	0.0277
0.0	0.0	0.0	-1924.8862	1681.2068	NaN	NaN	-0.3	0.1105	0.7529	0.0286	0.0657	0.0145	0.0277
0.0	0.0	0.0	-2638.8862	684.2068	NaN	NaN	-0.3	0.1123	0.7513	0.0288	0.0651	0.0144	0.028
0.0	0.0	0.0	-943.8862	4676.2068	NaN	NaN	1.2529	0.1085	0.7551	0.0287	0.0656	0.0145	0.0276
0.0	0.0	0.0	-3430.8862	5454.2068	NaN	NaN	1.3	0.1122	0.7512	0.0288	0.0651	0.0145	0.0281
0.0	0.0	0.0	-2073.8862	3113.2068	NaN	NaN	1.3	0.1159	0.7463	0.029	0.0652	0.0146	0.0289
0.0	0.0	0.0	-1531.8862	3745.2068	NaN	NaN	1.3	0.1185	0.7425	0.0294	0.0656	0.0147	0.0293
0.0	0.0	0.0	-730.8862	828.2068	NaN	NaN	1.3	0.1229	0.7368	0.0296	0.0657	0.0149	0.0301
0.0	0.0	0.0	-3059.8862	2624.2068	NaN	NaN	-0.3	0.1273	0.7313	0.0299	0.0654	0.015	0.031
0.0	0.0	0.0	-858.8862	1818.2068	NaN	NaN	1.3	0.1288	0.729	0.0299	0.0659	0.0151	0.0312
0.0	0.0	0.0	-2697.8862	2794.2068	NaN	NaN	1.3	0.1305	0.7273	0.0299	0.0659	0.0151	0.0313
0.0	0.0	0.0	-5002.8862	2702.2068	NaN	NaN	-0.3	0.1331	0.725	0.0298	0.0654	0.015	0.0317
0.0	0.0	0.0	-941.8862	1211.2068	NaN	NaN	1.3	0.1308	0.7273	0.0298	0.0658	0.0149	0.0314
0.0	0.0	0.0	-1566.8862	2579.2068	NaN	NaN	1.3	0.1305	0.7277	0.0297	0.0658	0.0148	0.0315
0.0	0.0	0.0	-3342.8862	3599.2068	NaN	NaN	1.3	0.1321	0.7255	0.0298	0.066	0.0147	0.0319
0.0	0.0	0.0	-2296.8862	3851.2068	NaN	NaN	1.3	0.1333	0.7233	0.0299	0.0664	0.0148	0.0321
0.0	0.0	0.0	-5063.8862	1834.2068	NaN	NaN	-0.3	0.1389	0.7165	0.0304	0.0662	0.0148	0.0332
0.0	0.0	0.0	-3738.8862	3384.2068	NaN	NaN	-0.3	0.1364	0.7183	0.0305	0.0669	0.0149	0.0331
0.0	0.0	0.0	-1079.8862	1697.2068	NaN	NaN	1.3	0.134	0.7204	0.0305	0.0672	0.0148	0.0331
0.0	0.0	0.0	-3111.8862	5193.2068	NaN	NaN	1.3	0.1306	0.7236	0.03	0.068	0.0149	0.0328
0.0	0.0	0.0	-3581.8862	3420.2068	NaN	NaN	-0.3	0.1406	0.7122	0.0301	0.0674	0.0152	0.0345
0.0	0.0	0.0	-3058.8862	2653.2068	NaN	NaN	-0.3	0.1496	0.7007	0.0303	0.0678	0.0157	0.0359
0.0	0.0	0.0	-4449.8862	1944.2068	NaN	NaN	-0.3	0.1659	0.6818	0.0309	0.0672	0.0161	0.0381
0.0	0.0	0.0	-3945.8862	3207.2068	NaN	NaN	-0.3	0.1728	0.6732	0.0313	0.0674	0.0164	0.0389
0.0	0.0	0.0	-2531.8862	835.2068	NaN	NaN	-0.3	0.1748	0.671	0.0317	0.0669	0.0164	0.0392
0.0	0.0	0.0	-2539.8862	2539.2068	NaN	NaN	-0.3	0.1678	0.6778	0.0316	0.0682	0.0163	0.0382
0.0	0.0	0.0	-3136.8862	4251.2068	NaN	NaN	1.3	0.1659	0.6807	0.0312	0.0676	0.0165	0.0381
0.0	0.0	0.0	-3525.8862	1644.2068	NaN	NaN	-0.3	0.1744	0.6719	0.0317	0.0665	0.0165	0.0389
0.0	0.0	0.0	-2146.8862	3146.2068	NaN	NaN	1.3	0.1625	0.6841	0.0315	0.0678	0.0166	0.0374
0.0	0.0	0.0	-4391.8862	4364.2068	NaN	NaN	-0.3	0.1629	0.6842	0.0316	0.067	0.0166	0.0378
0.0	0.0	0.0	-1248.8862	4388.2068	NaN	NaN	1.3	0.1568	0.6911	0.0311	0.0672	0.0167	0.0371
0.0	0.0	0.0	-1392.8862	6209.2068	NaN	NaN	1.2892	0.1567	0.6914	0.0306	0.0669	0.0171	0.0373
0.0	0.0	0.0	-3454.8862	4113.2068	NaN	NaN	1.3	0.1725	0.6734	0.0302	0.0661	0.0181	0.0397
0.0	0.0	0.0	-1924.8862	4661.2068	NaN	NaN	1.3	0.1992	0.6417	0.0295	0.0677	0.0211	0.0409
0.0	0.0	0.0	-4469.8862	4308.2068	NaN	NaN	-0.3	0.268	0.5682	0.0304	0.0655	0.0267	0.0412
0.0	0.0	0.0	-4763.8862	1471.2068	NaN	NaN	-0.3	0.3457	0.4919	0.0323	0.0586	0.0313	0.0401
0.0	0.0	0.0	-2688.8862	1802.2068	NaN	NaN	-0.3	0.3738	0.4643	0.0333	0.0563	0.0334	0.039
0.0	0.0	0.0	-2982.8862	496.2068	NaN	NaN	-0.1995	0.384	0.455	0.0334	0.0551	0.0336	0.0388
0.0	0.0	0.0	-3866.8862	2736.2068	NaN	NaN	-0.3	0.3753	0.4632	0.0336	0.0555	0.0339	0.0385
0.0	0.0	0.0	-3184.8862	2012.2068	NaN	NaN	-0.3	0.3755	0.4639	0.0336	0.0549	0.0339	0.0382
0.0	0.0	0.0	-3691.8862	3305.2068	NaN	NaN	-0.3	0.3719	0.4679	0.0334	0.0542	0.034	0.0385
0.0	0.0	0.0	-3131.8862	1526.2068	NaN	NaN	-0.3	0.409	0.4356	0.0324	0.0495	0.0331	0.0404
0.0	0.0	0.0	-3319.8862	277.2068	NaN	NaN	-0.0911	0.4251	0.421	0.0326	0.0477	0.0333	0.0403
0.0	0.0	0.0	-3940.8862	1195.2068	NaN	NaN	-0.3	0.4327	0.4148	0.0325	0.0462	0.0331	0.0406
0.0	0.0	0.0	-3294.8862	3468.2068	NaN	NaN	1.3	0.4373	0.4112	0.0326	0.0451	0.033	0.0408
0.0	0.0	0.0	-3775.8862	3566.2068	NaN	NaN	-0.3	0.4363	0.4131	0.0325	0.0442	0.0328	0.0411
0.0	0.0	0.0	-3777.8862	-864.7932	NaN	NaN	0.1863	0.4562	0.3951	0.0328	0.0424	0.0325	0.0409
0.0	0.0	0.0	-793.8862	1931.2068	NaN	NaN	1.3	0.4395	0.4105	0.0332	0.0433	0.033	0.0406
0.0	0.0	0.0	-2779.8862	366.2068	NaN	NaN	-0.1517	0.449	0.4024	0.0331	0.042	0.0326	0.0409
0.0	0.0	0.0	-1246.8862	472.2068	NaN	NaN	-0.3	0.4302	0.4189	0.0332	0.0433	0.0334	0.041
0.0	0.0	0.0	-648.8862	4807.2068	NaN	NaN	1.156	0.414	0.4347	0.0325	0.0433	0.0338	0.0417
0.0	0.0	0.0	-1337.8862	3735.2068	NaN	NaN	1.3	0.4241	0.4245	0.0333	0.0416	0.0332	0.0434
0.0	0.0	0.0	-902.8862	-705.7932	NaN	NaN	0.4387	0.4853	0.3664	0.0354	0.0366	0.0318	0.0445
0.0	0.0	0.0	-1896.8862	419.2068	NaN	NaN	-0.2837	0.5187	0.33	0.0383	0.0347	0.0328	0.0454
0.0	0.0	0.0	-4284.8862	3210.2068	NaN	NaN	-0.3	0.5278	0.3169	0.0408	0.0336	0.0342	0.0467
0.0	0.0	0.0	-3482.8862	246.2068	NaN	NaN	-0.0761	0.5345	0.3047	0.0434	0.0323	0.0359	0.049
0.0	0.0	0.0	-3222.8862	4423.2068	NaN	NaN	1.3	0.5151	0.317	0.0468	0.0328	0.0383	0.0501
0.0	0.0	0.0	-3017.8862	1502.2068	NaN	NaN	-0.3	0.5218	0.3094	0.0472	0.0314	0.0385	0.0517
0.0	0.0	0.0	-1768.8862	2843.2068	NaN	NaN	1.3	0.5058	0.3204	0.0496	0.0322	0.0401	0.0518
0.0	0.0	0.0	-2747.8862	3551.2068	NaN	NaN	1.3	0.5064	0.32	0.0495	0.0319	0.0401	0.0521
0.0	0.0	0.0	-3757.8862	1620.2068	NaN	NaN	-0.3	0.5114	0.3148	0.0493	0.0318	0.0401	0.0526
0.0	0.0	0.0	-4067.8862	1602.2068	NaN	NaN	-0.3	0.5085	0.3157	0.0501	0.0323	0.0411	0.0524
0.0	0.0	0.0	-3794.8862	2613.2068	NaN	NaN	-0.3	0.479	0.3385	0.0528	0.0341	0.0431	0.0525
0.0	0.0	0.0	-4539.8862	1107.2068	NaN	NaN	-0.3	0.513	0.311	0.0491	0.032	0.0412	0.0536
0.0	0.0	0.0	-4547.8862	3138.2068	NaN	NaN	-0.3	0.5048	0.3159	0.0504	0.0338	0.0434	0.0518
0.0	0.0	0.0	-1548.8862	1270.2068	NaN	NaN	-0.3	0.5015	0.3198	0.0497	0.0341	0.0436	0.0512
0.0	0.0	0.0	-3829.8862	4267.2068	NaN	NaN	1.3	0.4808	0.3368	0.0509	0.0358	0.045	0.0508
0.0	0.0	0.0	-4062.8862	4785.2068	NaN	NaN	1.3	0.4778	0.3403	0.0501	0.036	0.0446	0.0512
0.0	0.0	0.0	-4670.8862	4453.2068	NaN	NaN	-0.3	0.484	0.3358	0.0491	0.036	0.0443	0.0508
0.0	0.0	0.0	-3704.8862	6449.2068	NaN	NaN	1.3	0.4899	0.33	0.0484	0.0366	0.0448	0.0502
0.0	0.0	0.0	-3417.8862	3569.2068	NaN	NaN	1.3	0.514	0.309	0.0465	0.0364	0.0446	0.0495
0.0	0.0	0.0	-3419.8862	7994.2068	NaN	NaN	1.3	0.5137	0.307	0.0468	0.0381	0.046	0.0484
0.0	0.0	0.0	-2723.8862	2430.2068	NaN	NaN	-0.3	0.5568	0.2721	0.0425	0.0365	0.0441	0.048
0.0	0.0	0.0	108.1138	3722.2068	NaN	NaN	0.9718	0.5764	0.2524	0.0418	0.0379	0.0448	0.0467
0.0	0.0	0.0	-891.8862	725.2068	NaN	NaN	-0.3	0.6199	0.2155	0.0381	0.0363	0.0433	0.047
0.0	0.0	0.0	-3200.8862	3647.2068	NaN	NaN	1.3	0.628	0.201	0.039	0.0388	0.0461	0.0471
0.0	0.0	0.0	-4191.8862	1190.2068	NaN	NaN	-0.3	0.6578	0.1748	0.0365	0.0375	0.046	0.0474
0.0	0.0	0.0	-2971.8862	1604.2068	NaN	NaN	-0.3	0.6291	0.1856	0.0396	0.0424	0.0535	0.0499
0.0	0.0	0.0	-2923.8862	1774.2068	NaN	NaN	-0.3	0.6697	0.1627	0.0348	0.0405	0.0515	0.0407
