# Supplementary material for: DeepFRET, a software for rapid and automated single-molecule FRET data classification using deep learning
Source: eLife. 2020 Nov 3;9:e60404. doi: 10.7554/eLife.60404 (PMC7609065; doi:10.7554/eLife.60404)
Supplement: Figure 4—source data 1. [file elife-60404-fig4-data1.zip › Figure 4-source data 1/Fig_S4a/Traces/traces_all_n294/Traces_Fig2d_4mMAc_mov4_combined_tif_pair12.txt]

Exported by DeepFRET
Date: 2020-08-26, 18:13
Video filename: None
FRET pair #12
Bleaches at 410
D-Dexc-bg	A-Dexc-bg	A-Aexc-bg	D-Dexc-rw	A-Dexc-rw	A-Aexc-rw	S	E	p_bleached	p_aggregated	p_noisy	p_scrambled	p_static	p_dynamic
0.0	0.0	0.0	29139.2535	10334.2807	NaN	NaN	0.2618	0.0534	0.1794	0.0317	0.2262	0.4415	0.0677
0.0	0.0	0.0	26222.2535	8926.2807	NaN	NaN	0.254	0.057	0.1833	0.0298	0.2273	0.4383	0.0642
0.0	0.0	0.0	25224.2535	9081.2807	NaN	NaN	0.2647	0.0556	0.2051	0.0296	0.2081	0.4429	0.0587
0.0	0.0	0.0	25294.2535	11793.2807	NaN	NaN	0.318	0.0549	0.2228	0.0304	0.2066	0.4308	0.0545
0.0	0.0	0.0	23542.2535	7192.2807	NaN	NaN	0.234	0.0568	0.2305	0.0293	0.206	0.4239	0.0535
0.0	0.0	0.0	20384.2535	8038.2807	NaN	NaN	0.2828	0.0589	0.2358	0.0283	0.1991	0.4257	0.0521
0.0	0.0	0.0	21068.2535	8845.2807	NaN	NaN	0.2957	0.0628	0.2565	0.0286	0.1957	0.4066	0.0498
0.0	0.0	0.0	24262.2535	10806.2807	NaN	NaN	0.3081	0.0642	0.2603	0.0279	0.1934	0.4048	0.0495
0.0	0.0	0.0	19475.2535	10358.2807	NaN	NaN	0.3472	0.0654	0.2636	0.0272	0.1916	0.4039	0.0484
0.0	0.0	0.0	22029.2535	6257.2807	NaN	NaN	0.2212	0.0657	0.2621	0.0262	0.191	0.4069	0.048
0.0	0.0	0.0	24910.2535	7839.2807	NaN	NaN	0.2394	0.0662	0.2609	0.0258	0.1894	0.4098	0.0479
0.0	0.0	0.0	23312.2535	10571.2807	NaN	NaN	0.312	0.0653	0.2577	0.0254	0.1888	0.4147	0.048
0.0	0.0	0.0	21670.2535	8968.2807	NaN	NaN	0.2927	0.0641	0.2554	0.0253	0.1883	0.419	0.048
0.0	0.0	0.0	23657.2535	7854.2807	NaN	NaN	0.2493	0.0642	0.2561	0.025	0.1893	0.4169	0.0485
0.0	0.0	0.0	24520.2535	8826.2807	NaN	NaN	0.2647	0.0627	0.2606	0.0254	0.1823	0.42	0.049
0.0	0.0	0.0	24870.2535	10199.2807	NaN	NaN	0.2908	0.0595	0.2688	0.0263	0.1815	0.415	0.0488
0.0	0.0	0.0	20748.2535	10859.2807	NaN	NaN	0.3436	0.0601	0.2651	0.0268	0.1824	0.4175	0.0482
0.0	0.0	0.0	25509.2535	10286.2807	NaN	NaN	0.2874	0.0595	0.2599	0.0266	0.1825	0.4228	0.0487
0.0	0.0	0.0	25223.2535	12217.2807	NaN	NaN	0.3263	0.0601	0.2584	0.0267	0.1839	0.422	0.0488
0.0	0.0	0.0	20188.2535	7686.2807	NaN	NaN	0.2757	0.0616	0.2567	0.0266	0.1813	0.4251	0.0487
0.0	0.0	0.0	25088.2535	7491.2807	NaN	NaN	0.2299	0.062	0.2548	0.0269	0.1824	0.4251	0.0489
0.0	0.0	0.0	25086.2535	7928.2807	NaN	NaN	0.2401	0.0617	0.2525	0.0272	0.1838	0.4258	0.049
0.0	0.0	0.0	24124.2535	9451.2807	NaN	NaN	0.2815	0.0615	0.2506	0.0272	0.187	0.4241	0.0496
0.0	0.0	0.0	23512.2535	8803.2807	NaN	NaN	0.2724	0.0611	0.2476	0.0272	0.1858	0.4286	0.0497
0.0	0.0	0.0	23396.2535	10081.2807	NaN	NaN	0.3011	0.0606	0.2491	0.0275	0.1886	0.4246	0.0497
0.0	0.0	0.0	20782.2535	10829.2807	NaN	NaN	0.3426	0.061	0.2454	0.0275	0.1892	0.4274	0.0494
0.0	0.0	0.0	24438.2535	6452.2807	NaN	NaN	0.2089	0.0612	0.244	0.0274	0.1894	0.4291	0.0489
0.0	0.0	0.0	21901.2535	9067.2807	NaN	NaN	0.2928	0.0615	0.2403	0.0275	0.1936	0.4283	0.0488
0.0	0.0	0.0	18736.2535	8691.2807	NaN	NaN	0.3169	0.0617	0.2376	0.0274	0.1945	0.4302	0.0485
0.0	0.0	0.0	24823.2535	7924.2807	NaN	NaN	0.242	0.0632	0.2384	0.0274	0.1968	0.4258	0.0484
0.0	0.0	0.0	23067.2535	8605.2807	NaN	NaN	0.2717	0.0638	0.2376	0.0275	0.1945	0.4285	0.0482
0.0	0.0	0.0	29279.2535	9762.2807	NaN	NaN	0.25	0.0628	0.2365	0.0274	0.1947	0.4304	0.0482
0.0	0.0	0.0	20722.2535	11376.2807	NaN	NaN	0.3544	0.0651	0.2325	0.0269	0.2044	0.4221	0.0491
0.0	0.0	0.0	20954.2535	8193.2807	NaN	NaN	0.2811	0.0654	0.2388	0.027	0.194	0.4264	0.0484
0.0	0.0	0.0	21637.2535	8047.2807	NaN	NaN	0.2711	0.0655	0.2376	0.0272	0.1989	0.4226	0.0483
0.0	0.0	0.0	19275.2535	7947.2807	NaN	NaN	0.2919	0.0664	0.2385	0.0269	0.1964	0.4232	0.0486
0.0	0.0	0.0	25888.2535	7028.2807	NaN	NaN	0.2135	0.0658	0.2382	0.027	0.1953	0.4248	0.049
0.0	0.0	0.0	19027.2535	7641.2807	NaN	NaN	0.2865	0.0649	0.2373	0.0271	0.1969	0.4248	0.0489
0.0	0.0	0.0	17718.2535	9281.2807	NaN	NaN	0.3438	0.0643	0.2308	0.0263	0.2007	0.428	0.0498
0.0	0.0	0.0	20766.2535	12793.2807	NaN	NaN	0.3812	0.0654	0.2302	0.026	0.2019	0.4268	0.0498
0.0	0.0	0.0	26552.2535	6016.2807	NaN	NaN	0.1847	0.0641	0.2396	0.0265	0.1979	0.4231	0.0488
0.0	0.0	0.0	20363.2535	7813.2807	NaN	NaN	0.2773	0.0636	0.2447	0.0265	0.1974	0.4192	0.0485
0.0	0.0	0.0	18354.2535	6446.2807	NaN	NaN	0.2599	0.0634	0.2511	0.0263	0.1902	0.4215	0.0475
0.0	0.0	0.0	21454.2535	7276.2807	NaN	NaN	0.2533	0.062	0.2497	0.0262	0.1918	0.4227	0.0476
0.0	0.0	0.0	19869.2535	7690.2807	NaN	NaN	0.279	0.0621	0.2456	0.0258	0.1956	0.4234	0.0474
0.0	0.0	0.0	24412.2535	6941.2807	NaN	NaN	0.2214	0.0614	0.2469	0.0259	0.1939	0.4253	0.0467
0.0	0.0	0.0	24923.2535	5377.2807	NaN	NaN	0.1775	0.061	0.2468	0.026	0.1952	0.4246	0.0464
0.0	0.0	0.0	22032.2535	6166.2807	NaN	NaN	0.2187	0.0608	0.2471	0.026	0.1939	0.426	0.0462
0.0	0.0	0.0	20891.2535	7059.2807	NaN	NaN	0.2526	0.0605	0.246	0.0261	0.1937	0.4279	0.0458
0.0	0.0	0.0	20204.2535	6706.2807	NaN	NaN	0.2492	0.0603	0.2431	0.0261	0.1946	0.4301	0.0458
0.0	0.0	0.0	22264.2535	9670.2807	NaN	NaN	0.3028	0.0595	0.2393	0.0262	0.1966	0.4325	0.046
0.0	0.0	0.0	19868.2535	8954.2807	NaN	NaN	0.3107	0.0599	0.2373	0.0262	0.1993	0.4314	0.0459
0.0	0.0	0.0	23550.2535	7047.2807	NaN	NaN	0.2303	0.0589	0.2337	0.0262	0.1996	0.4355	0.0461
0.0	0.0	0.0	22233.2535	10819.2807	NaN	NaN	0.3273	0.0588	0.2342	0.0265	0.2031	0.4318	0.0456
0.0	0.0	0.0	18562.2535	9227.2807	NaN	NaN	0.332	0.0586	0.2319	0.0264	0.2033	0.4338	0.0461
0.0	0.0	0.0	24222.2535	8244.2807	NaN	NaN	0.2539	0.0577	0.2291	0.0264	0.2051	0.4358	0.0458
0.0	0.0	0.0	24344.2535	8212.2807	NaN	NaN	0.2522	0.058	0.2301	0.0264	0.2072	0.4324	0.046
0.0	0.0	0.0	27229.2535	9265.2807	NaN	NaN	0.2539	0.0576	0.2284	0.0263	0.2058	0.4358	0.0461
0.0	0.0	0.0	24794.2535	10429.2807	NaN	NaN	0.2961	0.0567	0.2309	0.0267	0.2073	0.4322	0.0461
0.0	0.0	0.0	20448.2535	10394.2807	NaN	NaN	0.337	0.0572	0.2327	0.0266	0.208	0.429	0.0467
0.0	0.0	0.0	22139.2535	5676.2807	NaN	NaN	0.2041	0.0565	0.2329	0.0268	0.2058	0.4312	0.0467
0.0	0.0	0.0	19332.2535	7422.2807	NaN	NaN	0.2774	0.0567	0.2346	0.0271	0.2074	0.4277	0.0465
0.0	0.0	0.0	17279.2535	8056.2807	NaN	NaN	0.318	0.0558	0.2269	0.0265	0.2096	0.4343	0.0469
0.0	0.0	0.0	18861.2535	5316.2807	NaN	NaN	0.2199	0.0556	0.2246	0.0266	0.2118	0.4342	0.0472
0.0	0.0	0.0	23970.2535	16023.2807	NaN	NaN	0.4006	0.0553	0.2191	0.0264	0.2148	0.4364	0.048
0.0	0.0	0.0	17727.2535	6838.2807	NaN	NaN	0.2784	0.0558	0.2209	0.0263	0.2155	0.434	0.0475
0.0	0.0	0.0	19457.2535	11533.2807	NaN	NaN	0.3722	0.0568	0.2196	0.0261	0.2154	0.4339	0.0482
0.0	0.0	0.0	18372.2535	11232.2807	NaN	NaN	0.3794	0.0564	0.2191	0.026	0.2145	0.4363	0.0477
0.0	0.0	0.0	19694.2535	6384.2807	NaN	NaN	0.2448	0.0576	0.2242	0.0262	0.2162	0.4278	0.048
0.0	0.0	0.0	19029.2535	11121.2807	NaN	NaN	0.3689	0.0569	0.2211	0.0259	0.2105	0.4376	0.048
0.0	0.0	0.0	21852.2535	5630.2807	NaN	NaN	0.2049	0.0581	0.2256	0.0263	0.2134	0.4289	0.0477
0.0	0.0	0.0	23498.2535	10855.2807	NaN	NaN	0.316	0.0564	0.2206	0.026	0.2125	0.4364	0.0481
0.0	0.0	0.0	22955.2535	10959.2807	NaN	NaN	0.3231	0.0572	0.2232	0.0258	0.2149	0.431	0.0478
0.0	0.0	0.0	22721.2535	7522.2807	NaN	NaN	0.2487	0.0566	0.2229	0.0258	0.2141	0.4325	0.0481
0.0	0.0	0.0	20069.2535	11752.2807	NaN	NaN	0.3693	0.0562	0.2223	0.0257	0.2149	0.4329	0.0479
0.0	0.0	0.0	17734.2535	6747.2807	NaN	NaN	0.2756	0.0573	0.2266	0.0256	0.2161	0.4266	0.0478
0.0	0.0	0.0	23715.2535	11348.2807	NaN	NaN	0.3236	0.0565	0.2276	0.0254	0.2095	0.4335	0.0474
0.0	0.0	0.0	20848.2535	9929.2807	NaN	NaN	0.3226	0.0571	0.2316	0.0257	0.2131	0.4254	0.0471
0.0	0.0	0.0	18263.2535	11282.2807	NaN	NaN	0.3819	0.0565	0.231	0.0255	0.2095	0.4306	0.047
0.0	0.0	0.0	19942.2535	7299.2807	NaN	NaN	0.2679	0.0563	0.23	0.0251	0.2104	0.4315	0.0467
0.0	0.0	0.0	20991.2535	9714.2807	NaN	NaN	0.3164	0.0572	0.2332	0.025	0.2108	0.4265	0.0473
0.0	0.0	0.0	24124.2535	13067.2807	NaN	NaN	0.3514	0.056	0.2344	0.0251	0.2068	0.4306	0.0471
0.0	0.0	0.0	21551.2535	7327.2807	NaN	NaN	0.2537	0.0573	0.2408	0.0253	0.2076	0.4223	0.0468
0.0	0.0	0.0	24842.2535	6287.2807	NaN	NaN	0.202	0.0568	0.2386	0.0252	0.2012	0.4316	0.0466
0.0	0.0	0.0	23073.2535	9844.2807	NaN	NaN	0.2991	0.0567	0.2413	0.0252	0.2028	0.4279	0.0461
0.0	0.0	0.0	21485.2535	5682.2807	NaN	NaN	0.2092	0.0572	0.2405	0.0248	0.2013	0.4301	0.0461
0.0	0.0	0.0	21960.2535	9659.2807	NaN	NaN	0.3055	0.0568	0.2412	0.025	0.2014	0.4294	0.0462
0.0	0.0	0.0	21400.2535	8040.2807	NaN	NaN	0.2731	0.0574	0.2433	0.0251	0.2026	0.4254	0.0462
0.0	0.0	0.0	23608.2535	9012.2807	NaN	NaN	0.2763	0.0571	0.2433	0.0253	0.1999	0.4281	0.0464
0.0	0.0	0.0	22289.2535	6462.2807	NaN	NaN	0.2248	0.0568	0.2451	0.0254	0.1983	0.428	0.0463
0.0	0.0	0.0	17227.2535	8821.2807	NaN	NaN	0.3386	0.0575	0.2457	0.0256	0.2003	0.424	0.047
0.0	0.0	0.0	21384.2535	9199.2807	NaN	NaN	0.3008	0.0566	0.245	0.0258	0.1971	0.428	0.0475
0.0	0.0	0.0	25801.2535	12612.2807	NaN	NaN	0.3283	0.0572	0.2488	0.0262	0.2006	0.4189	0.0482
0.0	0.0	0.0	23424.2535	7772.2807	NaN	NaN	0.2491	0.0572	0.2489	0.0265	0.1954	0.4235	0.0485
0.0	0.0	0.0	21778.2535	11925.2807	NaN	NaN	0.3538	0.0586	0.2518	0.0267	0.1944	0.4196	0.0488
0.0	0.0	0.0	20080.2535	7994.2807	NaN	NaN	0.2848	0.059	0.2531	0.0269	0.1899	0.4223	0.049
0.0	0.0	0.0	19724.2535	6549.2807	NaN	NaN	0.2493	0.0598	0.2555	0.027	0.1901	0.4184	0.0492
0.0	0.0	0.0	18693.2535	9523.2807	NaN	NaN	0.3375	0.0601	0.2546	0.027	0.1869	0.422	0.0494
0.0	0.0	0.0	19902.2535	6434.2807	NaN	NaN	0.2443	0.0603	0.2546	0.027	0.1865	0.4222	0.0494
0.0	0.0	0.0	18923.2535	7844.2807	NaN	NaN	0.2931	0.0602	0.249	0.0267	0.1876	0.4266	0.0498
0.0	0.0	0.0	23045.2535	6916.2807	NaN	NaN	0.2308	0.0611	0.2481	0.0265	0.189	0.4254	0.05
0.0	0.0	0.0	21610.2535	7656.2807	NaN	NaN	0.2616	0.0612	0.2483	0.0265	0.1889	0.4249	0.0501
0.0	0.0	0.0	21021.2535	8876.2807	NaN	NaN	0.2969	0.0608	0.2489	0.0266	0.1877	0.4257	0.0504
0.0	0.0	0.0	19393.2535	9942.2807	NaN	NaN	0.3389	0.0614	0.2509	0.0266	0.1912	0.4192	0.0507
0.0	0.0	0.0	17611.2535	7568.2807	NaN	NaN	0.3006	0.062	0.2545	0.0267	0.184	0.4226	0.0502
0.0	0.0	0.0	22985.2535	6488.2807	NaN	NaN	0.2201	0.0618	0.2575	0.027	0.1853	0.4184	0.0501
0.0	0.0	0.0	19762.2535	10612.2807	NaN	NaN	0.3494	0.0626	0.2592	0.027	0.1854	0.4155	0.0503
0.0	0.0	0.0	21539.2535	7143.2807	NaN	NaN	0.249	0.0619	0.2617	0.0272	0.1799	0.4195	0.0497
0.0	0.0	0.0	22708.2535	6654.2807	NaN	NaN	0.2266	0.0613	0.2628	0.0276	0.1848	0.4132	0.0502
0.0	0.0	0.0	15950.2535	8499.2807	NaN	NaN	0.3476	0.0614	0.2641	0.0276	0.1824	0.4142	0.0503
0.0	0.0	0.0	22897.2535	8968.2807	NaN	NaN	0.2814	0.0601	0.2644	0.028	0.1815	0.4157	0.0502
0.0	0.0	0.0	22050.2535	7102.2807	NaN	NaN	0.2436	0.0597	0.2657	0.0283	0.186	0.4098	0.0504
0.0	0.0	0.0	20795.2535	8311.2807	NaN	NaN	0.2855	0.0593	0.2653	0.0283	0.184	0.4126	0.0504
0.0	0.0	0.0	20088.2535	7418.2807	NaN	NaN	0.2697	0.0582	0.2628	0.0284	0.187	0.4132	0.0505
0.0	0.0	0.0	20133.2535	12580.2807	NaN	NaN	0.3846	0.057	0.2644	0.0286	0.1911	0.4082	0.0506
0.0	0.0	0.0	18048.2535	8286.2807	NaN	NaN	0.3147	0.0561	0.2578	0.0285	0.1918	0.4152	0.0507
0.0	0.0	0.0	21248.2535	8063.2807	NaN	NaN	0.2751	0.056	0.2577	0.0283	0.1932	0.4144	0.0504
0.0	0.0	0.0	24037.2535	9676.2807	NaN	NaN	0.287	0.0552	0.2559	0.0285	0.196	0.4142	0.0503
0.0	0.0	0.0	17060.2535	9350.2807	NaN	NaN	0.354	0.0551	0.2536	0.0283	0.1986	0.4142	0.05
0.0	0.0	0.0	21897.2535	9950.2807	NaN	NaN	0.3124	0.0546	0.2509	0.0282	0.1991	0.4171	0.0501
0.0	0.0	0.0	22565.2535	12213.2807	NaN	NaN	0.3512	0.0549	0.2513	0.0282	0.2026	0.413	0.05
0.0	0.0	0.0	19452.2535	6107.2807	NaN	NaN	0.2389	0.0553	0.2493	0.0282	0.2018	0.4159	0.0495
0.0	0.0	0.0	21125.2535	7307.2807	NaN	NaN	0.257	0.0559	0.2478	0.028	0.2029	0.4159	0.0496
0.0	0.0	0.0	21692.2535	10808.2807	NaN	NaN	0.3326	0.0552	0.2488	0.0282	0.2028	0.4152	0.0498
0.0	0.0	0.0	20558.2535	8346.2807	NaN	NaN	0.2888	0.0546	0.2469	0.0284	0.2055	0.4144	0.0503
0.0	0.0	0.0	20294.2535	8278.2807	NaN	NaN	0.2897	0.0545	0.2476	0.0283	0.2045	0.4149	0.0502
0.0	0.0	0.0	20974.2535	4962.2807	NaN	NaN	0.1913	0.0543	0.2491	0.0286	0.2041	0.4134	0.0505
0.0	0.0	0.0	18762.2535	8427.2807	NaN	NaN	0.3099	0.0543	0.2499	0.0287	0.2051	0.4111	0.0509
0.0	0.0	0.0	20283.2535	8227.2807	NaN	NaN	0.2886	0.0546	0.2534	0.0289	0.2025	0.4095	0.0511
0.0	0.0	0.0	19777.2535	9109.2807	NaN	NaN	0.3153	0.055	0.2569	0.0295	0.2019	0.4056	0.0512
0.0	0.0	0.0	18853.2535	8820.2807	NaN	NaN	0.3187	0.0546	0.2571	0.0298	0.2002	0.4073	0.0511
0.0	0.0	0.0	17420.2535	10580.2807	NaN	NaN	0.3779	0.0549	0.2574	0.0299	0.2014	0.4053	0.0511
0.0	0.0	0.0	22493.2535	7873.2807	NaN	NaN	0.2593	0.0545	0.2572	0.0298	0.1994	0.408	0.051
0.0	0.0	0.0	18940.2535	9807.2807	NaN	NaN	0.3412	0.0551	0.2576	0.0296	0.2007	0.4059	0.0511
0.0	0.0	0.0	18118.2535	10865.2807	NaN	NaN	0.3749	0.0554	0.2592	0.0294	0.1978	0.4076	0.0505
0.0	0.0	0.0	17705.2535	8983.2807	NaN	NaN	0.3366	0.0566	0.2596	0.029	0.1975	0.4074	0.05
0.0	0.0	0.0	20634.2535	10016.2807	NaN	NaN	0.3268	0.0577	0.2612	0.0286	0.194	0.4092	0.0492
0.0	0.0	0.0	22553.2535	7470.2807	NaN	NaN	0.2488	0.0589	0.2611	0.0282	0.1917	0.412	0.0483
0.0	0.0	0.0	21839.2535	7493.2807	NaN	NaN	0.2555	0.0604	0.26	0.0278	0.1901	0.4142	0.0475
0.0	0.0	0.0	21729.2535	5382.2807	NaN	NaN	0.1985	0.0609	0.255	0.0274	0.1902	0.419	0.0475
0.0	0.0	0.0	21334.2535	7431.2807	NaN	NaN	0.2583	0.0621	0.2508	0.0271	0.1921	0.4203	0.0477
0.0	0.0	0.0	24018.2535	7379.2807	NaN	NaN	0.235	0.061	0.2464	0.027	0.1908	0.4269	0.0479
0.0	0.0	0.0	18850.2535	9219.2807	NaN	NaN	0.3284	0.0612	0.2441	0.0268	0.1941	0.4255	0.0483
0.0	0.0	0.0	18362.2535	9292.2807	NaN	NaN	0.336	0.0611	0.2425	0.0266	0.1902	0.4309	0.0487
0.0	0.0	0.0	23820.2535	9057.2807	NaN	NaN	0.2755	0.061	0.2427	0.0269	0.1901	0.4308	0.0485
0.0	0.0	0.0	23267.2535	9544.2807	NaN	NaN	0.2909	0.0615	0.2436	0.0268	0.1873	0.4321	0.0486
0.0	0.0	0.0	24544.2535	6867.2807	NaN	NaN	0.2186	0.0615	0.2451	0.0269	0.1833	0.4349	0.0483
0.0	0.0	0.0	19915.2535	10210.2807	NaN	NaN	0.3389	0.0616	0.2457	0.027	0.1834	0.4344	0.0479
0.0	0.0	0.0	19060.2535	6631.2807	NaN	NaN	0.2581	0.0611	0.2464	0.0271	0.1797	0.4382	0.0475
0.0	0.0	0.0	21195.2535	7805.2807	NaN	NaN	0.2691	0.06	0.2429	0.0271	0.1816	0.4407	0.0478
0.0	0.0	0.0	23577.2535	8402.2807	NaN	NaN	0.2627	0.0592	0.2419	0.0273	0.1818	0.4425	0.0474
0.0	0.0	0.0	22348.2535	9653.2807	NaN	NaN	0.3017	0.0591	0.2441	0.0275	0.1797	0.4426	0.0472
0.0	0.0	0.0	21597.2535	8865.2807	NaN	NaN	0.291	0.058	0.241	0.0274	0.1803	0.4462	0.0471
0.0	0.0	0.0	18853.2535	11207.2807	NaN	NaN	0.3728	0.0582	0.2405	0.0274	0.1826	0.4441	0.0472
0.0	0.0	0.0	24386.2535	12396.2807	NaN	NaN	0.337	0.0581	0.2417	0.0273	0.1797	0.4458	0.0474
0.0	0.0	0.0	22933.2535	7045.2807	NaN	NaN	0.235	0.0574	0.2442	0.0277	0.1815	0.4422	0.0471
0.0	0.0	0.0	17128.2535	11813.2807	NaN	NaN	0.4082	0.0585	0.2459	0.0274	0.1811	0.4394	0.0476
0.0	0.0	0.0	23538.2535	13858.2807	NaN	NaN	0.3706	0.0586	0.2499	0.0279	0.1775	0.4383	0.0478
0.0	0.0	0.0	21421.2535	5476.2807	NaN	NaN	0.2036	0.0587	0.2529	0.0283	0.1772	0.435	0.0478
0.0	0.0	0.0	18239.2535	10652.2807	NaN	NaN	0.3687	0.0596	0.2544	0.0282	0.1755	0.4336	0.0488
0.0	0.0	0.0	22667.2535	9028.2807	NaN	NaN	0.2848	0.0594	0.2578	0.0288	0.1724	0.4329	0.0487
0.0	0.0	0.0	21199.2535	8792.2807	NaN	NaN	0.2932	0.0592	0.2578	0.029	0.1731	0.4319	0.0491
0.0	0.0	0.0	20556.2535	6672.2807	NaN	NaN	0.245	0.0592	0.2563	0.0288	0.1714	0.4347	0.0496
0.0	0.0	0.0	24623.2535	10172.2807	NaN	NaN	0.2923	0.0588	0.2569	0.0294	0.1724	0.4327	0.0499
0.0	0.0	0.0	21347.2535	11326.2807	NaN	NaN	0.3467	0.0575	0.2543	0.0294	0.1738	0.4345	0.0504
0.0	0.0	0.0	20548.2535	12359.2807	NaN	NaN	0.3756	0.0572	0.2552	0.0296	0.176	0.4309	0.0511
0.0	0.0	0.0	22190.2535	8802.2807	NaN	NaN	0.284	0.057	0.2575	0.0299	0.1751	0.4293	0.0513
0.0	0.0	0.0	20310.2535	8905.2807	NaN	NaN	0.3048	0.0575	0.2603	0.0299	0.1721	0.4292	0.051
0.0	0.0	0.0	19607.2535	9072.2807	NaN	NaN	0.3163	0.0581	0.2601	0.0299	0.1719	0.4287	0.0513
0.0	0.0	0.0	21567.2535	5985.2807	NaN	NaN	0.2172	0.0588	0.2615	0.03	0.1696	0.4291	0.051
0.0	0.0	0.0	26057.2535	11807.2807	NaN	NaN	0.3118	0.0583	0.2598	0.0301	0.1724	0.4276	0.0518
0.0	0.0	0.0	25108.2535	11912.2807	NaN	NaN	0.3218	0.0579	0.2598	0.0302	0.1745	0.4258	0.0519
0.0	0.0	0.0	20210.2535	9944.2807	NaN	NaN	0.3298	0.058	0.2604	0.0299	0.1742	0.4262	0.0513
0.0	0.0	0.0	21054.2535	4290.2807	NaN	NaN	0.1693	0.0578	0.2594	0.0297	0.1741	0.4277	0.0513
0.0	0.0	0.0	19686.2535	8281.2807	NaN	NaN	0.2961	0.0574	0.2597	0.0299	0.1761	0.4257	0.0512
0.0	0.0	0.0	18896.2535	8116.2807	NaN	NaN	0.3005	0.0569	0.2573	0.0296	0.1756	0.4295	0.0511
0.0	0.0	0.0	20509.2535	7856.2807	NaN	NaN	0.277	0.0572	0.2551	0.0297	0.1795	0.4269	0.0515
0.0	0.0	0.0	19959.2535	9805.2807	NaN	NaN	0.3294	0.0571	0.2524	0.0297	0.1797	0.4289	0.0522
0.0	0.0	0.0	18902.2535	8104.2807	NaN	NaN	0.3001	0.0574	0.2498	0.0298	0.1813	0.4293	0.0524
0.0	0.0	0.0	21015.2535	8795.2807	NaN	NaN	0.295	0.0579	0.2467	0.0297	0.1818	0.4307	0.0532
0.0	0.0	0.0	23326.2535	7857.2807	NaN	NaN	0.252	0.0584	0.2451	0.0299	0.1827	0.4304	0.0535
0.0	0.0	0.0	24765.2535	12159.2807	NaN	NaN	0.3293	0.0585	0.2448	0.0301	0.1833	0.4286	0.0546
0.0	0.0	0.0	18761.2535	8520.2807	NaN	NaN	0.3123	0.0592	0.2443	0.0301	0.1841	0.4275	0.0548
0.0	0.0	0.0	20552.2535	10991.2807	NaN	NaN	0.3484	0.0597	0.2444	0.0302	0.1833	0.4271	0.0553
0.0	0.0	0.0	21277.2535	9324.2807	NaN	NaN	0.3047	0.0598	0.2451	0.0304	0.1833	0.4257	0.0557
0.0	0.0	0.0	18112.2535	13831.2807	NaN	NaN	0.433	0.0605	0.2449	0.0304	0.1839	0.4245	0.0559
0.0	0.0	0.0	18782.2535	8665.2807	NaN	NaN	0.3157	0.0618	0.2468	0.0302	0.1809	0.4251	0.0553
0.0	0.0	0.0	23204.2535	7217.2807	NaN	NaN	0.2372	0.0631	0.2512	0.0305	0.1788	0.4218	0.0546
0.0	0.0	0.0	22766.2535	8283.2807	NaN	NaN	0.2668	0.0647	0.2547	0.0305	0.1773	0.4191	0.0537
0.0	0.0	0.0	24311.2535	9720.2807	NaN	NaN	0.2856	0.0661	0.2606	0.0303	0.1737	0.4166	0.0527
0.0	0.0	0.0	22007.2535	7148.2807	NaN	NaN	0.2452	0.0673	0.2677	0.0302	0.1709	0.4117	0.0521
0.0	0.0	0.0	22097.2535	8332.2807	NaN	NaN	0.2738	0.0682	0.2797	0.0307	0.1646	0.4054	0.0515
0.0	0.0	0.0	14567.2535	8153.2807	NaN	NaN	0.3589	0.0696	0.2895	0.031	0.1582	0.4003	0.0514
0.0	0.0	0.0	16501.2535	9044.2807	NaN	NaN	0.354	0.0705	0.3012	0.0319	0.1531	0.3921	0.0512
0.0	0.0	0.0	18223.2535	5456.2807	NaN	NaN	0.2304	0.072	0.3039	0.0323	0.1508	0.39	0.0511
0.0	0.0	0.0	20044.2535	5702.2807	NaN	NaN	0.2215	0.0708	0.3043	0.0323	0.1507	0.391	0.0509
0.0	0.0	0.0	19840.2535	2777.2807	NaN	NaN	0.1228	0.0691	0.2999	0.0324	0.1542	0.3933	0.0512
0.0	0.0	0.0	18210.2535	8806.2807	NaN	NaN	0.326	0.0664	0.2978	0.0322	0.158	0.394	0.0516
0.0	0.0	0.0	22633.2535	8439.2807	NaN	NaN	0.2716	0.0642	0.293	0.0328	0.1633	0.3937	0.0531
0.0	0.0	0.0	24000.2535	10525.2807	NaN	NaN	0.3049	0.0627	0.293	0.0332	0.1669	0.3906	0.0536
0.0	0.0	0.0	22355.2535	6988.2807	NaN	NaN	0.2382	0.0622	0.2906	0.0332	0.1687	0.3906	0.0547
0.0	0.0	0.0	21525.2535	9184.2807	NaN	NaN	0.2991	0.0612	0.2906	0.0337	0.1699	0.3899	0.0546
0.0	0.0	0.0	21938.2535	9336.2807	NaN	NaN	0.2985	0.0609	0.2901	0.0339	0.1717	0.3881	0.0553
0.0	0.0	0.0	20095.2535	7074.2807	NaN	NaN	0.2604	0.0624	0.2929	0.0342	0.172	0.3829	0.0555
0.0	0.0	0.0	23552.2535	7300.2807	NaN	NaN	0.2366	0.0631	0.2942	0.0348	0.1686	0.3841	0.0552
0.0	0.0	0.0	20885.2535	11926.2807	NaN	NaN	0.3635	0.0642	0.2979	0.0355	0.1704	0.3767	0.0553
0.0	0.0	0.0	22687.2535	8794.2807	NaN	NaN	0.2793	0.0673	0.3035	0.0359	0.1702	0.3675	0.0556
0.0	0.0	0.0	21144.2535	12367.2807	NaN	NaN	0.369	0.067	0.2928	0.0348	0.1708	0.3805	0.054
0.0	0.0	0.0	25936.2535	11265.2807	NaN	NaN	0.3028	0.0683	0.303	0.0357	0.1747	0.364	0.0542
0.0	0.0	0.0	17885.2535	10035.2807	NaN	NaN	0.3594	0.0713	0.2963	0.0348	0.1775	0.3675	0.0527
0.0	0.0	0.0	25529.2535	9009.2807	NaN	NaN	0.2608	0.0734	0.3119	0.035	0.1754	0.3521	0.0521
0.0	0.0	0.0	21876.2535	7153.2807	NaN	NaN	0.2464	0.0767	0.308	0.0342	0.1818	0.3487	0.0505
0.0	0.0	0.0	18650.2535	12021.2807	NaN	NaN	0.3919	0.0792	0.332	0.034	0.1764	0.3286	0.0498
0.0	0.0	0.0	18572.2535	10105.2807	NaN	NaN	0.3524	0.0814	0.3275	0.0332	0.1825	0.3276	0.0479
0.0	0.0	0.0	19225.2535	8791.2807	NaN	NaN	0.3138	0.0841	0.3437	0.0328	0.181	0.3109	0.0475
0.0	0.0	0.0	21618.2535	12226.2807	NaN	NaN	0.3612	0.0843	0.339	0.0327	0.183	0.3137	0.0472
0.0	0.0	0.0	18908.2535	6777.2807	NaN	NaN	0.2639	0.0864	0.3487	0.0325	0.1846	0.3009	0.047
0.0	0.0	0.0	17157.2535	9852.2807	NaN	NaN	0.3648	0.0867	0.3432	0.0325	0.1866	0.3037	0.0473
0.0	0.0	0.0	17519.2535	11730.2807	NaN	NaN	0.401	0.0874	0.3419	0.0326	0.1885	0.3028	0.0468
0.0	0.0	0.0	25265.2535	8973.2807	NaN	NaN	0.2621	0.0882	0.3435	0.0328	0.1905	0.2974	0.0476
0.0	0.0	0.0	20385.2535	9738.2807	NaN	NaN	0.3233	0.089	0.3356	0.0326	0.1902	0.3053	0.0472
0.0	0.0	0.0	19207.2535	5338.2807	NaN	NaN	0.2175	0.0885	0.3391	0.0328	0.1888	0.3037	0.0471
0.0	0.0	0.0	17371.2535	7977.2807	NaN	NaN	0.3147	0.0891	0.3344	0.0329	0.1916	0.3047	0.0474
0.0	0.0	0.0	20378.2535	10485.2807	NaN	NaN	0.3397	0.0892	0.3406	0.0334	0.1905	0.299	0.0472
0.0	0.0	0.0	20325.2535	6260.2807	NaN	NaN	0.2355	0.09	0.3379	0.0337	0.1921	0.2985	0.0479
0.0	0.0	0.0	18104.2535	7900.2807	NaN	NaN	0.3038	0.0906	0.3405	0.0337	0.1891	0.2987	0.0473
0.0	0.0	0.0	20913.2535	8706.2807	NaN	NaN	0.2939	0.0904	0.3443	0.0341	0.1888	0.2947	0.0476
0.0	0.0	0.0	23301.2535	6970.2807	NaN	NaN	0.2303	0.0915	0.3443	0.0338	0.188	0.2951	0.0472
0.0	0.0	0.0	26377.2535	6718.2807	NaN	NaN	0.203	0.092	0.3427	0.0337	0.1881	0.2961	0.0475
0.0	0.0	0.0	25021.2535	7364.2807	NaN	NaN	0.2274	0.092	0.3439	0.0341	0.1861	0.2972	0.0466
0.0	0.0	0.0	20652.2535	7980.2807	NaN	NaN	0.2787	0.0929	0.3563	0.0345	0.1826	0.2868	0.0468
0.0	0.0	0.0	20026.2535	7070.2807	NaN	NaN	0.2609	0.0927	0.3486	0.0347	0.1843	0.2929	0.0467
0.0	0.0	0.0	17809.2535	11637.2807	NaN	NaN	0.3952	0.0932	0.3556	0.0352	0.182	0.2876	0.0465
0.0	0.0	0.0	18078.2535	7255.2807	NaN	NaN	0.2864	0.0947	0.363	0.0351	0.1757	0.2857	0.0458
0.0	0.0	0.0	19301.2535	6458.2807	NaN	NaN	0.2507	0.0941	0.363	0.0347	0.1746	0.2882	0.0453
0.0	0.0	0.0	18428.2535	5789.2807	NaN	NaN	0.2391	0.0943	0.3622	0.0344	0.176	0.2882	0.0449
0.0	0.0	0.0	17739.2535	11246.2807	NaN	NaN	0.388	0.0943	0.3528	0.0338	0.1761	0.2984	0.0445
0.0	0.0	0.0	22044.2535	8909.2807	NaN	NaN	0.2878	0.0945	0.3501	0.0334	0.1779	0.2999	0.0442
0.0	0.0	0.0	24033.2535	8317.2807	NaN	NaN	0.2571	0.095	0.3383	0.0329	0.1793	0.3106	0.0438
0.0	0.0	0.0	24471.2535	10359.2807	NaN	NaN	0.2974	0.0961	0.3396	0.0329	0.1783	0.31	0.0432
0.0	0.0	0.0	22154.2535	12859.2807	NaN	NaN	0.3673	0.0964	0.331	0.0328	0.1818	0.3147	0.0431
0.0	0.0	0.0	21128.2535	10487.2807	NaN	NaN	0.3317	0.0979	0.3292	0.0328	0.1799	0.3174	0.0428
0.0	0.0	0.0	20805.2535	8467.2807	NaN	NaN	0.2893	0.0985	0.322	0.0328	0.1817	0.3216	0.0433
0.0	0.0	0.0	21025.2535	7082.2807	NaN	NaN	0.252	0.0999	0.321	0.0328	0.1795	0.3241	0.0427
0.0	0.0	0.0	21166.2535	10288.2807	NaN	NaN	0.3271	0.1012	0.3224	0.0329	0.1801	0.3201	0.0434
0.0	0.0	0.0	18879.2535	7289.2807	NaN	NaN	0.2786	0.1011	0.3188	0.0333	0.1789	0.3245	0.0435
0.0	0.0	0.0	19099.2535	10171.2807	NaN	NaN	0.3475	0.1013	0.3155	0.0335	0.1847	0.3218	0.0433
0.0	0.0	0.0	19277.2535	5028.2807	NaN	NaN	0.2069	0.1024	0.3103	0.0328	0.186	0.3248	0.0436
0.0	0.0	0.0	21430.2535	7912.2807	NaN	NaN	0.2697	0.0991	0.3094	0.0328	0.1866	0.3297	0.0424
0.0	0.0	0.0	17033.2535	8503.2807	NaN	NaN	0.333	0.0991	0.3053	0.0326	0.1942	0.3256	0.0431
0.0	0.0	0.0	16023.2535	13250.2807	NaN	NaN	0.4526	0.0985	0.3069	0.0329	0.1918	0.3272	0.0426
0.0	0.0	0.0	20687.2535	8936.2807	NaN	NaN	0.3017	0.0987	0.312	0.0331	0.1914	0.3224	0.0423
0.0	0.0	0.0	18933.2535	5565.2807	NaN	NaN	0.2272	0.0998	0.3104	0.0331	0.1925	0.3214	0.0429
0.0	0.0	0.0	17685.2535	9556.2807	NaN	NaN	0.3508	0.0997	0.3173	0.0336	0.188	0.319	0.0425
0.0	0.0	0.0	15049.2535	4752.2807	NaN	NaN	0.24	0.0992	0.319	0.0332	0.1924	0.3139	0.0424
0.0	0.0	0.0	19697.2535	8568.2807	NaN	NaN	0.3031	0.0977	0.3203	0.0337	0.1934	0.3116	0.0433
0.0	0.0	0.0	17227.2535	12604.2807	NaN	NaN	0.4225	0.0945	0.318	0.0345	0.2029	0.3072	0.0429
0.0	0.0	0.0	15038.2535	8704.2807	NaN	NaN	0.3666	0.0957	0.3267	0.0342	0.2027	0.2979	0.0428
0.0	0.0	0.0	18334.2535	8538.2807	NaN	NaN	0.3177	0.0927	0.3219	0.0348	0.2058	0.3017	0.0431
0.0	0.0	0.0	17086.2535	9465.2807	NaN	NaN	0.3565	0.0919	0.3262	0.0347	0.2094	0.2953	0.0425
0.0	0.0	0.0	18076.2535	8149.2807	NaN	NaN	0.3107	0.0926	0.3299	0.0349	0.2062	0.2933	0.043
0.0	0.0	0.0	21001.2535	8480.2807	NaN	NaN	0.2876	0.0904	0.3324	0.0353	0.2054	0.2941	0.0424
0.0	0.0	0.0	17597.2535	4680.2807	NaN	NaN	0.2101	0.0914	0.3263	0.0347	0.2108	0.2939	0.0429
0.0	0.0	0.0	17851.2535	9664.2807	NaN	NaN	0.3512	0.0888	0.3247	0.0347	0.2127	0.296	0.0431
0.0	0.0	0.0	18410.2535	9638.2807	NaN	NaN	0.3436	0.087	0.329	0.0348	0.2141	0.2931	0.042
0.0	0.0	0.0	18795.2535	5955.2807	NaN	NaN	0.2406	0.0881	0.331	0.0348	0.2161	0.287	0.043
0.0	0.0	0.0	18647.2535	7791.2807	NaN	NaN	0.2947	0.0876	0.3294	0.0349	0.2119	0.2933	0.0429
0.0	0.0	0.0	13318.2535	7650.2807	NaN	NaN	0.3648	0.0881	0.3361	0.035	0.21	0.2884	0.0424
0.0	0.0	0.0	15811.2535	1839.2807	NaN	NaN	0.1042	0.0894	0.3346	0.0345	0.2103	0.2875	0.0436
0.0	0.0	0.0	14628.2535	10479.2807	NaN	NaN	0.4174	0.0864	0.3285	0.0347	0.2119	0.2956	0.043
0.0	0.0	0.0	16856.2535	10739.2807	NaN	NaN	0.3892	0.0869	0.3305	0.0348	0.2153	0.2896	0.0429
0.0	0.0	0.0	15721.2535	6675.2807	NaN	NaN	0.298	0.0876	0.3229	0.034	0.2155	0.2968	0.0431
0.0	0.0	0.0	17197.2535	7138.2807	NaN	NaN	0.2933	0.0863	0.3187	0.0337	0.2184	0.3005	0.0425
0.0	0.0	0.0	15818.2535	9210.2807	NaN	NaN	0.368	0.0871	0.3175	0.0334	0.2193	0.3003	0.0425
0.0	0.0	0.0	17820.2535	10475.2807	NaN	NaN	0.3702	0.0866	0.3176	0.0333	0.2163	0.3042	0.0421
0.0	0.0	0.0	17540.2535	6854.2807	NaN	NaN	0.281	0.0876	0.3127	0.0336	0.2227	0.3014	0.0422
0.0	0.0	0.0	17869.2535	7501.2807	NaN	NaN	0.2957	0.09	0.3097	0.0333	0.2176	0.3071	0.0423
0.0	0.0	0.0	18233.2535	7643.2807	NaN	NaN	0.2954	0.0933	0.3142	0.033	0.2145	0.3034	0.0416
0.0	0.0	0.0	19202.2535	2457.2807	NaN	NaN	0.1135	0.0943	0.3101	0.0326	0.2159	0.3055	0.0417
0.0	0.0	0.0	17908.2535	9669.2807	NaN	NaN	0.3506	0.0944	0.3076	0.0327	0.2162	0.3087	0.0405
0.0	0.0	0.0	20392.2535	11944.2807	NaN	NaN	0.3694	0.0992	0.3192	0.0326	0.2137	0.295	0.0403
0.0	0.0	0.0	17123.2535	8056.2807	NaN	NaN	0.32	0.103	0.3218	0.0323	0.2096	0.2939	0.0394
0.0	0.0	0.0	19730.2535	6667.2807	NaN	NaN	0.2526	0.1072	0.3315	0.0322	0.2061	0.2839	0.0391
0.0	0.0	0.0	16017.2535	5664.2807	NaN	NaN	0.2612	0.1091	0.3401	0.0323	0.2	0.2803	0.0383
0.0	0.0	0.0	19655.2535	12370.2807	NaN	NaN	0.3863	0.1119	0.3702	0.033	0.1917	0.2553	0.0378
0.0	0.0	0.0	15692.2535	8341.2807	NaN	NaN	0.3471	0.114	0.3609	0.0336	0.1975	0.256	0.038
0.0	0.0	0.0	18239.2535	10692.2807	NaN	NaN	0.3696	0.1137	0.3757	0.0341	0.1923	0.2467	0.0375
0.0	0.0	0.0	17600.2535	5236.2807	NaN	NaN	0.2293	0.1161	0.3827	0.0344	0.1929	0.2365	0.0373
0.0	0.0	0.0	16424.2535	10695.2807	NaN	NaN	0.3944	0.1127	0.389	0.0349	0.1923	0.2337	0.0375
0.0	0.0	0.0	16259.2535	10891.2807	NaN	NaN	0.4011	0.1128	0.3871	0.0355	0.1963	0.2308	0.0375
0.0	0.0	0.0	13511.2535	8895.2807	NaN	NaN	0.397	0.112	0.3794	0.0357	0.2004	0.2351	0.0375
0.0	0.0	0.0	20299.2535	9149.2807	NaN	NaN	0.3107	0.1133	0.3738	0.036	0.2011	0.2379	0.0379
0.0	0.0	0.0	18255.2535	5323.2807	NaN	NaN	0.2258	0.1144	0.3655	0.0351	0.205	0.2424	0.0375
0.0	0.0	0.0	17177.2535	5608.2807	NaN	NaN	0.2461	0.1156	0.3575	0.0353	0.2093	0.2441	0.0383
0.0	0.0	0.0	18906.2535	8287.2807	NaN	NaN	0.3048	0.1159	0.3474	0.0348	0.2131	0.2508	0.038
0.0	0.0	0.0	16601.2535	6149.2807	NaN	NaN	0.2703	0.1166	0.3433	0.0351	0.2176	0.2491	0.0383
0.0	0.0	0.0	11971.2535	5369.2807	NaN	NaN	0.3096	0.121	0.3255	0.0339	0.229	0.2521	0.0386
0.0	0.0	0.0	15539.2535	9560.2807	NaN	NaN	0.3809	0.1238	0.317	0.0333	0.2342	0.2533	0.0384
0.0	0.0	0.0	14616.2535	3450.2807	NaN	NaN	0.191	0.1277	0.3046	0.0326	0.2435	0.2525	0.039
0.0	0.0	0.0	16312.2535	6433.2807	NaN	NaN	0.2828	0.1312	0.2972	0.0315	0.2499	0.2512	0.039
0.0	0.0	0.0	14144.2535	7173.2807	NaN	NaN	0.3365	0.1333	0.2904	0.031	0.2579	0.2481	0.0394
0.0	0.0	0.0	12738.2535	8155.2807	NaN	NaN	0.3903	0.1352	0.2867	0.0303	0.2632	0.246	0.0386
0.0	0.0	0.0	13786.2535	3659.2807	NaN	NaN	0.2098	0.1433	0.2795	0.0287	0.2696	0.2395	0.0394
0.0	0.0	0.0	13440.2535	7834.2807	NaN	NaN	0.3682	0.1447	0.2727	0.0287	0.2746	0.2404	0.0388
0.0	0.0	0.0	13012.2535	6145.2807	NaN	NaN	0.3208	0.1473	0.2692	0.0278	0.2851	0.2317	0.039
0.0	0.0	0.0	14006.2535	5802.2807	NaN	NaN	0.2929	0.1498	0.2713	0.0269	0.2809	0.233	0.038
0.0	0.0	0.0	13445.2535	7037.2807	NaN	NaN	0.3436	0.145	0.2665	0.0272	0.2919	0.2311	0.0383
0.0	0.0	0.0	12675.2535	8552.2807	NaN	NaN	0.4029	0.1449	0.2668	0.0261	0.2966	0.2275	0.0381
0.0	0.0	0.0	14759.2535	9472.2807	NaN	NaN	0.3909	0.1452	0.2689	0.0258	0.2962	0.2264	0.0374
0.0	0.0	0.0	21497.2535	5478.2807	NaN	NaN	0.2031	0.1425	0.2684	0.0256	0.3005	0.2255	0.0375
0.0	0.0	0.0	12134.2535	10280.2807	NaN	NaN	0.4586	0.1453	0.2642	0.0249	0.3071	0.221	0.0376
0.0	0.0	0.0	16102.2535	9643.2807	NaN	NaN	0.3746	0.142	0.2682	0.0241	0.3075	0.2207	0.0375
0.0	0.0	0.0	14694.2535	5213.2807	NaN	NaN	0.2619	0.1409	0.2712	0.0239	0.3027	0.2248	0.0364
0.0	0.0	0.0	18831.2535	7833.2807	NaN	NaN	0.2938	0.1377	0.2766	0.0236	0.3011	0.2246	0.0363
0.0	0.0	0.0	11359.2535	9569.2807	NaN	NaN	0.4572	0.1353	0.277	0.0234	0.302	0.2266	0.0356
0.0	0.0	0.0	12255.2535	8198.2807	NaN	NaN	0.4008	0.1346	0.288	0.0232	0.2935	0.2264	0.0343
0.0	0.0	0.0	13896.2535	2883.2807	NaN	NaN	0.1718	0.1383	0.287	0.023	0.2969	0.2203	0.0345
0.0	0.0	0.0	13552.2535	5695.2807	NaN	NaN	0.2959	0.1369	0.299	0.0229	0.2857	0.2222	0.0333
0.0	0.0	0.0	13084.2535	2707.2807	NaN	NaN	0.1714	0.1366	0.3056	0.0225	0.2878	0.2141	0.0333
0.0	0.0	0.0	14111.2535	6182.2807	NaN	NaN	0.3046	0.1279	0.315	0.0231	0.2802	0.2215	0.0324
0.0	0.0	0.0	14738.2535	8520.2807	NaN	NaN	0.3663	0.1226	0.3189	0.0238	0.2855	0.2169	0.0323
0.0	0.0	0.0	20220.2535	9668.2807	NaN	NaN	0.3235	0.1196	0.3307	0.0239	0.2799	0.2144	0.0314
0.0	0.0	0.0	16507.2535	4915.2807	NaN	NaN	0.2294	0.1197	0.3374	0.024	0.2748	0.2134	0.0308
0.0	0.0	0.0	16885.2535	9879.2807	NaN	NaN	0.3691	0.1159	0.3442	0.0246	0.2697	0.2151	0.0304
0.0	0.0	0.0	12813.2535	8726.2807	NaN	NaN	0.4051	0.115	0.3486	0.0248	0.2702	0.2107	0.0308
0.0	0.0	0.0	15647.2535	8774.2807	NaN	NaN	0.3593	0.1128	0.3556	0.0251	0.2657	0.2099	0.0309
0.0	0.0	0.0	17968.2535	9506.2807	NaN	NaN	0.346	0.1107	0.3541	0.0259	0.2668	0.2111	0.0313
0.0	0.0	0.0	15958.2535	8246.2807	NaN	NaN	0.3407	0.1089	0.3581	0.0258	0.2698	0.2053	0.0321
0.0	0.0	0.0	13524.2535	4650.2807	NaN	NaN	0.2559	0.109	0.3587	0.0258	0.2722	0.2014	0.0329
0.0	0.0	0.0	11858.2535	9193.2807	NaN	NaN	0.4367	0.1037	0.3673	0.0266	0.2628	0.2068	0.0327
0.0	0.0	0.0	17869.2535	9915.2807	NaN	NaN	0.3569	0.1007	0.3755	0.0273	0.2583	0.2048	0.0335
0.0	0.0	0.0	13064.2535	7659.2807	NaN	NaN	0.3696	0.1003	0.3745	0.0273	0.2571	0.2069	0.0339
0.0	0.0	0.0	14659.2535	10664.2807	NaN	NaN	0.4211	0.0985	0.3768	0.0275	0.2516	0.2115	0.0341
0.0	0.0	0.0	15876.2535	6098.2807	NaN	NaN	0.2775	0.0992	0.3755	0.0274	0.2494	0.2138	0.0348
0.0	0.0	0.0	16499.2535	5508.2807	NaN	NaN	0.2503	0.1011	0.3831	0.0272	0.2378	0.2163	0.0345
0.0	0.0	0.0	15947.2535	1579.2807	NaN	NaN	0.0901	0.1016	0.3686	0.0272	0.2399	0.2274	0.0352
0.0	0.0	0.0	16575.2535	7364.2807	NaN	NaN	0.3076	0.0975	0.3689	0.0278	0.2339	0.2362	0.0357
0.0	0.0	0.0	15754.2535	8835.2807	NaN	NaN	0.3593	0.0961	0.3648	0.0279	0.2322	0.2426	0.0364
0.0	0.0	0.0	15169.2535	2841.2807	NaN	NaN	0.1578	0.0959	0.356	0.0275	0.2289	0.2556	0.036
0.0	0.0	0.0	14098.2535	7876.2807	NaN	NaN	0.3584	0.0944	0.3484	0.0278	0.2269	0.2663	0.0363
0.0	0.0	0.0	17992.2535	8120.2807	NaN	NaN	0.311	0.0911	0.3527	0.028	0.2225	0.27	0.0357
0.0	0.0	0.0	15822.2535	5041.2807	NaN	NaN	0.2416	0.0917	0.3496	0.0275	0.221	0.2746	0.0356
0.0	0.0	0.0	14007.2535	3432.2807	NaN	NaN	0.1968	0.0916	0.3451	0.0274	0.219	0.2817	0.0351
0.0	0.0	0.0	13480.2535	9541.2807	NaN	NaN	0.4145	0.0896	0.3507	0.0276	0.2177	0.2797	0.0346
0.0	0.0	0.0	13431.2535	3755.2807	NaN	NaN	0.2185	0.09	0.3522	0.0271	0.219	0.277	0.0347
0.0	0.0	0.0	14201.2535	11357.2807	NaN	NaN	0.4444	0.0886	0.3519	0.0271	0.217	0.2818	0.0337
0.0	0.0	0.0	14660.2535	7283.2807	NaN	NaN	0.3319	0.0873	0.3522	0.0273	0.22	0.2795	0.0336
0.0	0.0	0.0	12878.2535	5584.2807	NaN	NaN	0.3025	0.0874	0.3497	0.0271	0.223	0.2794	0.0334
0.0	0.0	0.0	15978.2535	7365.2807	NaN	NaN	0.3155	0.0868	0.3467	0.027	0.2252	0.2813	0.0331
0.0	0.0	0.0	16218.2535	8996.2807	NaN	NaN	0.3568	0.0856	0.3425	0.0273	0.231	0.2807	0.0328
0.0	0.0	0.0	14250.2535	10686.2807	NaN	NaN	0.4285	0.0851	0.3369	0.0272	0.2362	0.2815	0.0331
0.0	0.0	0.0	15300.2535	8709.2807	NaN	NaN	0.3627	0.0824	0.3348	0.0278	0.2402	0.2819	0.033
0.0	0.0	0.0	12603.2535	9163.2807	NaN	NaN	0.421	0.0827	0.3296	0.0275	0.2451	0.2818	0.0333
0.0	0.0	0.0	11367.2535	7475.2807	NaN	NaN	0.3967	0.0829	0.3272	0.0272	0.2462	0.2832	0.0333
0.0	0.0	0.0	11445.2535	7836.2807	NaN	NaN	0.4064	0.083	0.3225	0.027	0.2495	0.2849	0.0331
0.0	0.0	0.0	9499.2535	5210.2807	NaN	NaN	0.3542	0.0847	0.3178	0.0265	0.2521	0.2858	0.0331
0.0	0.0	0.0	14418.2535	8141.2807	NaN	NaN	0.3609	0.0829	0.3159	0.0265	0.255	0.2863	0.0334
0.0	0.0	0.0	11913.2535	7988.2807	NaN	NaN	0.4014	0.0825	0.313	0.0264	0.2568	0.2877	0.0336
0.0	0.0	0.0	18213.2535	7753.2807	NaN	NaN	0.2986	0.0808	0.3116	0.0268	0.2569	0.2901	0.0338
0.0	0.0	0.0	19726.2535	7252.2807	NaN	NaN	0.2688	0.0791	0.3033	0.0274	0.267	0.2886	0.0346
0.0	0.0	0.0	17955.2535	6129.2807	NaN	NaN	0.2545	0.0797	0.3007	0.0273	0.2693	0.288	0.0351
0.0	0.0	0.0	19215.2535	10972.2807	NaN	NaN	0.3635	0.0782	0.2957	0.0278	0.2737	0.2893	0.0354
0.0	0.0	0.0	11797.2535	3956.2807	NaN	NaN	0.2511	0.0798	0.2885	0.0279	0.2828	0.2854	0.0357
0.0	0.0	0.0	15721.2535	5855.2807	NaN	NaN	0.2714	0.083	0.288	0.0276	0.2829	0.2823	0.0362
0.0	0.0	0.0	20260.2535	9890.2807	NaN	NaN	0.328	0.0817	0.2879	0.0281	0.2826	0.2834	0.0362
0.0	0.0	0.0	16651.2535	7541.2807	NaN	NaN	0.3117	0.0835	0.288	0.028	0.2842	0.2802	0.0362
0.0	0.0	0.0	18708.2535	8565.2807	NaN	NaN	0.3141	0.0834	0.2871	0.0281	0.2856	0.2793	0.0364
0.0	0.0	0.0	16101.2535	8293.2807	NaN	NaN	0.34	0.0812	0.2906	0.0288	0.2846	0.2786	0.0361
0.0	0.0	0.0	20544.2535	7535.2807	NaN	NaN	0.2684	0.0808	0.2973	0.0291	0.2815	0.2752	0.036
0.0	0.0	0.0	17414.2535	6389.2807	NaN	NaN	0.2684	0.0805	0.3046	0.0295	0.2716	0.2789	0.035
0.0	0.0	0.0	14443.2535	5624.2807	NaN	NaN	0.2803	0.0806	0.3086	0.0298	0.2689	0.2777	0.0345
0.0	0.0	0.0	15250.2535	8076.2807	NaN	NaN	0.3462	0.0813	0.3122	0.0298	0.2658	0.2769	0.034
0.0	0.0	0.0	18767.2535	10641.2807	NaN	NaN	0.3618	0.0801	0.3192	0.03	0.26	0.2778	0.0329
0.0	0.0	0.0	18066.2535	6996.2807	NaN	NaN	0.2792	0.0814	0.3185	0.0302	0.2611	0.2763	0.0325
0.0	0.0	0.0	15953.2535	9530.2807	NaN	NaN	0.374	0.0811	0.3212	0.0301	0.2603	0.2756	0.0318
0.0	0.0	0.0	18089.2535	8891.2807	NaN	NaN	0.3295	0.0809	0.3251	0.0301	0.2592	0.2733	0.0315
0.0	0.0	0.0	15304.2535	8540.2807	NaN	NaN	0.3582	0.0802	0.3293	0.0298	0.2566	0.273	0.0312
0.0	0.0	0.0	19257.2535	9225.2807	NaN	NaN	0.3239	0.0799	0.3315	0.0297	0.2548	0.273	0.0311
0.0	0.0	0.0	16678.2535	9970.2807	NaN	NaN	0.3741	0.0806	0.3307	0.0294	0.255	0.2736	0.0308
0.0	0.0	0.0	19661.2535	8323.2807	NaN	NaN	0.2974	0.0821	0.3301	0.0288	0.257	0.2712	0.0308
0.0	0.0	0.0	18417.2535	10712.2807	NaN	NaN	0.3677	0.0822	0.3309	0.0286	0.2553	0.2723	0.0307
0.0	0.0	0.0	15601.2535	10398.2807	NaN	NaN	0.3999	0.082	0.332	0.0286	0.2533	0.2737	0.0304
0.0	0.0	0.0	13928.2535	6482.2807	NaN	NaN	0.3176	0.0826	0.3283	0.0288	0.2565	0.2729	0.0309
0.0	0.0	0.0	14847.2535	10439.2807	NaN	NaN	0.4128	0.0812	0.3295	0.0293	0.2532	0.2757	0.0312
0.0	0.0	0.0	11978.2535	10318.2807	NaN	NaN	0.4628	0.0813	0.3259	0.0297	0.2549	0.2765	0.0317
0.0	0.0	0.0	16193.2535	5854.2807	NaN	NaN	0.2655	0.0806	0.3237	0.03	0.2563	0.277	0.0324
0.0	0.0	0.0	16529.2535	9535.2807	NaN	NaN	0.3658	0.0789	0.3223	0.0304	0.2565	0.279	0.0328
0.0	0.0	0.0	16579.2535	7353.2807	NaN	NaN	0.3073	0.0775	0.3187	0.0306	0.26	0.2798	0.0334
0.0	0.0	0.0	16092.2535	6998.2807	NaN	NaN	0.3031	0.0759	0.3135	0.0308	0.2671	0.2785	0.0342
0.0	0.0	0.0	17403.2535	10498.2807	NaN	NaN	0.3763	0.0743	0.3139	0.0305	0.2676	0.2796	0.0341
0.0	0.0	0.0	18872.2535	3866.2807	NaN	NaN	0.17	0.0734	0.312	0.0303	0.2725	0.2771	0.0347
0.0	0.0	0.0	16229.2535	8233.2807	NaN	NaN	0.3366	0.0726	0.3153	0.0295	0.271	0.2769	0.0347
0.0	0.0	0.0	14185.2535	7507.2807	NaN	NaN	0.3461	0.0705	0.3152	0.0291	0.2727	0.2772	0.0353
0.0	0.0	0.0	15062.2535	6228.2807	NaN	NaN	0.2925	0.0678	0.3169	0.029	0.2718	0.2788	0.0358
0.0	0.0	0.0	15332.2535	7859.2807	NaN	NaN	0.3389	0.0656	0.3166	0.0289	0.2713	0.2816	0.0359
0.0	0.0	0.0	13771.2535	6957.2807	NaN	NaN	0.3356	0.0646	0.313	0.0291	0.2753	0.2816	0.0364
0.0	0.0	0.0	14783.2535	6563.2807	NaN	NaN	0.3075	0.064	0.3088	0.0292	0.2818	0.2792	0.037
0.0	0.0	0.0	14429.2535	6553.2807	NaN	NaN	0.3123	0.0636	0.3037	0.0297	0.2879	0.278	0.0371
0.0	0.0	0.0	15167.2535	8471.2807	NaN	NaN	0.3584	0.065	0.2981	0.0295	0.2969	0.2731	0.0375
0.0	0.0	0.0	17543.2535	5276.2807	NaN	NaN	0.2312	0.0662	0.2908	0.0292	0.307	0.2686	0.0382
0.0	0.0	0.0	15088.2535	7923.2807	NaN	NaN	0.3443	0.0659	0.288	0.0298	0.3086	0.2686	0.0391
0.0	0.0	0.0	17414.2535	10626.2807	NaN	NaN	0.379	0.0649	0.2909	0.0312	0.3045	0.2682	0.0404
0.0	0.0	0.0	18182.2535	8826.2807	NaN	NaN	0.3268	0.065	0.2957	0.0323	0.2974	0.2677	0.0418
0.0	0.0	0.0	17844.2535	3971.2807	NaN	NaN	0.182	0.0663	0.3013	0.0327	0.2888	0.268	0.0429
0.0	0.0	0.0	14552.2535	7967.2807	NaN	NaN	0.3538	0.0673	0.3018	0.0331	0.2838	0.27	0.044
0.0	0.0	0.0	13987.2535	8403.2807	NaN	NaN	0.3753	0.0663	0.312	0.0321	0.2798	0.2647	0.0451
0.0	0.0	0.0	14638.2535	7683.2807	NaN	NaN	0.3442	0.0649	0.335	0.0315	0.266	0.2558	0.0468
0.0	0.0	0.0	17856.2535	7030.2807	NaN	NaN	0.2825	0.0649	0.3509	0.0329	0.2469	0.2562	0.0482
0.0	0.0	0.0	17077.2535	7602.2807	NaN	NaN	0.308	0.0793	0.3458	0.0353	0.231	0.2645	0.0441
0.0	0.0	0.0	3121.2535	1850.2807	NaN	NaN	0.3722	0.4829	0.2544	0.0314	0.0754	0.1192	0.0367
0.0	0.0	0.0	755.2535	-164.7193	NaN	NaN	-0.2789	0.889	0.0313	0.0155	0.0191	0.0248	0.0203
0.0	0.0	0.0	1786.2535	-238.7193	NaN	NaN	-0.1543	0.8801	0.0328	0.0188	0.0231	0.0248	0.0204
0.0	0.0	0.0	507.2535	-328.7193	NaN	NaN	-0.3	0.8899	0.0287	0.0183	0.0217	0.0219	0.0194
0.0	0.0	0.0	335.2535	513.2807	NaN	NaN	0.6049	0.8904	0.0269	0.0192	0.0224	0.0215	0.0196
0.0	0.0	0.0	-869.7465	734.2807	NaN	NaN	-0.3	0.8919	0.0259	0.0194	0.0221	0.0211	0.0195
0.0	0.0	0.0	-405.7465	993.2807	NaN	NaN	1.3	0.892	0.026	0.0196	0.0218	0.0209	0.0196
0.0	0.0	0.0	1323.2535	-1520.7193	NaN	NaN	1.3	0.8925	0.0262	0.0195	0.0211	0.0209	0.0198
0.0	0.0	0.0	302.2535	-774.7193	NaN	NaN	1.3	0.8915	0.0267	0.0197	0.021	0.021	0.0201
0.0	0.0	0.0	940.2535	-1610.7193	NaN	NaN	1.3	0.8911	0.0267	0.0199	0.0209	0.021	0.0204
0.0	0.0	0.0	757.2535	69.2807	NaN	NaN	0.0838	0.8906	0.0264	0.0203	0.0208	0.0212	0.0207
0.0	0.0	0.0	-926.7465	3915.2807	NaN	NaN	1.3	0.8851	0.0285	0.0218	0.0212	0.0221	0.0213
0.0	0.0	0.0	1567.2535	3236.2807	NaN	NaN	0.6737	0.8815	0.03	0.0227	0.0215	0.0226	0.0218
0.0	0.0	0.0	1611.2535	1369.2807	NaN	NaN	0.4594	0.8795	0.0311	0.023	0.0215	0.0229	0.0219
0.0	0.0	0.0	721.2535	-1538.7193	NaN	NaN	1.3	0.8787	0.0319	0.0231	0.0214	0.0229	0.0219
0.0	0.0	0.0	2327.2535	3152.2807	NaN	NaN	0.5753	0.874	0.0345	0.0241	0.0218	0.0234	0.0222
0.0	0.0	0.0	3457.2535	3537.2807	NaN	NaN	0.5057	0.8708	0.0357	0.0247	0.0226	0.0237	0.0226
0.0	0.0	0.0	401.2535	3744.2807	NaN	NaN	0.9032	0.8744	0.0327	0.0239	0.023	0.0235	0.0224
0.0	0.0	0.0	-2250.7465	3997.2807	NaN	NaN	1.3	0.8834	0.0297	0.0216	0.0222	0.0217	0.0214
0.0	0.0	0.0	-281.7465	1684.2807	NaN	NaN	1.2009	0.8861	0.029	0.021	0.022	0.0211	0.0209
0.0	0.0	0.0	711.2535	776.2807	NaN	NaN	0.5219	0.8862	0.0296	0.0211	0.0217	0.0209	0.0206
0.0	0.0	0.0	178.2535	3514.2807	NaN	NaN	0.9517	0.8792	0.0328	0.0226	0.0227	0.0218	0.021
0.0	0.0	0.0	368.2535	2858.2807	NaN	NaN	0.8859	0.875	0.0353	0.0229	0.0228	0.0225	0.0215
0.0	0.0	0.0	228.2535	5020.2807	NaN	NaN	0.9565	0.8687	0.0385	0.0233	0.0234	0.0234	0.0227
0.0	0.0	0.0	438.2535	-25.7193	NaN	NaN	-0.0623	0.8785	0.0348	0.0219	0.0224	0.0217	0.0207
0.0	0.0	0.0	1289.2535	2943.2807	NaN	NaN	0.6954	0.8738	0.0366	0.022	0.0228	0.023	0.0217
0.0	0.0	0.0	254.2535	2166.2807	NaN	NaN	0.895	0.8749	0.0362	0.021	0.0228	0.023	0.0221
0.0	0.0	0.0	788.2535	3820.2807	NaN	NaN	0.829	0.8687	0.0393	0.0208	0.0235	0.0236	0.0242
0.0	0.0	0.0	-581.7465	-475.7193	NaN	NaN	0.4499	0.8817	0.0333	0.0197	0.0224	0.021	0.0219
0.0	0.0	0.0	2791.2535	229.2807	NaN	NaN	0.0759	0.8796	0.0347	0.0196	0.0226	0.0209	0.0226
0.0	0.0	0.0	-358.7465	747.2807	NaN	NaN	1.3	0.8854	0.0327	0.0191	0.0219	0.0202	0.0208
0.0	0.0	0.0	2328.2535	3793.2807	NaN	NaN	0.6197	0.8657	0.043	0.0198	0.0238	0.0235	0.0241
0.0	0.0	0.0	974.2535	3558.2807	NaN	NaN	0.7851	0.8635	0.044	0.0207	0.024	0.0234	0.0244
0.0	0.0	0.0	-175.7465	945.2807	NaN	NaN	1.2284	0.8693	0.0406	0.0211	0.0238	0.0216	0.0236
0.0	0.0	0.0	-3.7465	-605.7193	NaN	NaN	0.9939	0.8812	0.0353	0.0204	0.0225	0.0195	0.0212
0.0	0.0	0.0	620.2535	-2806.7193	NaN	NaN	1.2837	0.8835	0.0347	0.02	0.0221	0.0192	0.0204
0.0	0.0	0.0	-1149.7465	1521.2807	NaN	NaN	1.3	0.8812	0.0356	0.0203	0.0228	0.0195	0.0205
0.0	0.0	0.0	1351.2535	2012.2807	NaN	NaN	0.5983	0.8761	0.038	0.0209	0.024	0.0195	0.0214
0.0	0.0	0.0	-70.7465	-1357.7193	NaN	NaN	0.9505	0.8779	0.0374	0.0204	0.0242	0.0193	0.0208
0.0	0.0	0.0	2093.2535	2503.2807	NaN	NaN	0.5446	0.8723	0.0403	0.0215	0.0251	0.0192	0.0215
0.0	0.0	0.0	-975.7465	-923.7193	NaN	NaN	0.4863	0.8769	0.0382	0.0208	0.0244	0.0195	0.0204
0.0	0.0	0.0	1133.2535	569.2807	NaN	NaN	0.3344	0.8726	0.0406	0.0213	0.0249	0.0196	0.021
0.0	0.0	0.0	1600.2535	2242.2807	NaN	NaN	0.5835	0.8708	0.0415	0.0217	0.0253	0.0196	0.0211
0.0	0.0	0.0	1878.2535	2477.2807	NaN	NaN	0.5688	0.8703	0.0413	0.0221	0.0253	0.0197	0.0213
0.0	0.0	0.0	-1056.7465	-22.7193	NaN	NaN	0.021	0.8742	0.0387	0.0217	0.0249	0.02	0.0205
0.0	0.0	0.0	-2032.7465	-1197.7193	NaN	NaN	0.3708	0.8784	0.0368	0.0209	0.0244	0.0198	0.0198
0.0	0.0	0.0	-809.7465	3561.2807	NaN	NaN	1.2943	0.8769	0.0373	0.0212	0.0248	0.0199	0.0199
0.0	0.0	0.0	134.2535	595.2807	NaN	NaN	0.816	0.8772	0.037	0.0213	0.0246	0.02	0.02
0.0	0.0	0.0	-1566.7465	1152.2807	NaN	NaN	-0.3	0.8771	0.0368	0.0214	0.0246	0.02	0.0201
0.0	0.0	0.0	368.2535	1605.2807	NaN	NaN	0.8134	0.8773	0.0367	0.0216	0.0244	0.0198	0.0203
0.0	0.0	0.0	-516.7465	-858.7193	NaN	NaN	0.6243	0.88	0.0355	0.0214	0.0235	0.0195	0.0201
0.0	0.0	0.0	-462.7465	-1401.7193	NaN	NaN	0.7518	0.8836	0.0342	0.0208	0.0224	0.0193	0.0197
0.0	0.0	0.0	-1207.7465	-2330.7193	NaN	NaN	0.6587	0.8838	0.0341	0.0207	0.0223	0.0194	0.0196
0.0	0.0	0.0	-26.7465	895.2807	NaN	NaN	1.0308	0.8784	0.0367	0.0215	0.0231	0.0199	0.0204
0.0	0.0	0.0	-85.7465	1725.2807	NaN	NaN	1.0523	0.8749	0.0393	0.022	0.0228	0.02	0.021
0.0	0.0	0.0	685.2535	5053.2807	NaN	NaN	0.8806	0.8694	0.0421	0.0234	0.0229	0.0204	0.0219
0.0	0.0	0.0	516.2535	3191.2807	NaN	NaN	0.8608	0.8701	0.0417	0.0234	0.0223	0.0205	0.0221
0.0	0.0	0.0	-125.7465	2433.2807	NaN	NaN	1.0545	0.873	0.0402	0.0229	0.0217	0.0206	0.0216
0.0	0.0	0.0	628.2535	4072.2807	NaN	NaN	0.8663	0.8663	0.0431	0.0247	0.0222	0.0213	0.0225
0.0	0.0	0.0	-3086.7465	696.2807	NaN	NaN	-0.2913	0.8702	0.0405	0.0242	0.0219	0.0208	0.0224
0.0	0.0	0.0	-1411.7465	2095.2807	NaN	NaN	1.3	0.873	0.0385	0.0241	0.0216	0.0207	0.0222
0.0	0.0	0.0	-1934.7465	681.2807	NaN	NaN	-0.3	0.8629	0.0436	0.0263	0.0221	0.0192	0.026
0.0	0.0	0.0	-2648.7465	4842.2807	NaN	NaN	1.3	0.8256	0.0614	0.0309	0.0274	0.0192	0.0355
0.0	0.0	0.0	-3078.7465	4798.2807	NaN	NaN	1.3	0.8322	0.0572	0.0288	0.028	0.0186	0.0352
0.0	0.0	0.0	287.2535	143.2807	NaN	NaN	0.3328	0.8357	0.0542	0.0275	0.0287	0.0184	0.0355
0.0	0.0	0.0	-2202.7465	-127.7193	NaN	NaN	0.0548	0.8536	0.0455	0.0247	0.0268	0.0179	0.0315
0.0	0.0	0.0	751.2535	2258.2807	NaN	NaN	0.7504	0.838	0.052	0.0271	0.0289	0.0182	0.0358
0.0	0.0	0.0	-1161.7465	-822.7193	NaN	NaN	0.4146	0.8561	0.0438	0.024	0.027	0.0179	0.0312
0.0	0.0	0.0	-2749.7465	1128.2807	NaN	NaN	-0.3	0.8546	0.0439	0.0241	0.0275	0.0182	0.0318
0.0	0.0	0.0	-1660.7465	-365.7193	NaN	NaN	0.1805	0.8664	0.0386	0.022	0.0262	0.018	0.0287
0.0	0.0	0.0	-1294.7465	2498.2807	NaN	NaN	1.3	0.8553	0.0433	0.0235	0.0276	0.0181	0.0323
0.0	0.0	0.0	-3056.7465	-258.7193	NaN	NaN	0.078	0.8645	0.0395	0.0219	0.0264	0.0179	0.0299
0.0	0.0	0.0	-1566.7465	-815.7193	NaN	NaN	0.3424	0.8619	0.0404	0.0222	0.0269	0.018	0.0306
0.0	0.0	0.0	-2196.7465	-1507.7193	NaN	NaN	0.407	0.8668	0.0383	0.0213	0.0263	0.0178	0.0295
0.0	0.0	0.0	-912.7465	2708.2807	NaN	NaN	1.3	0.8589	0.0414	0.0224	0.0273	0.0179	0.0321
0.0	0.0	0.0	-2715.7465	107.2807	NaN	NaN	-0.0411	0.8666	0.0381	0.0213	0.0265	0.018	0.0296
0.0	0.0	0.0	-3820.7465	-683.7193	NaN	NaN	0.1518	0.8683	0.0372	0.0211	0.0263	0.0181	0.029
0.0	0.0	0.0	-1947.7465	772.2807	NaN	NaN	-0.3	0.8689	0.0368	0.021	0.0262	0.0182	0.0289
0.0	0.0	0.0	-2293.7465	271.2807	NaN	NaN	-0.1341	0.8711	0.0356	0.0207	0.0259	0.0181	0.0285
0.0	0.0	0.0	-2162.7465	376.2807	NaN	NaN	-0.2106	0.8643	0.0379	0.0216	0.0268	0.0183	0.0311
0.0	0.0	0.0	-1157.7465	-129.7193	NaN	NaN	0.1008	0.866	0.0371	0.0212	0.0266	0.0182	0.0309
0.0	0.0	0.0	-3236.7465	4468.2807	NaN	NaN	1.3	0.8553	0.0414	0.0226	0.028	0.0183	0.0343
0.0	0.0	0.0	-2414.7465	-2736.7193	NaN	NaN	0.5313	0.8682	0.036	0.0208	0.0265	0.0184	0.0302
0.0	0.0	0.0	-3148.7465	1889.2807	NaN	NaN	-0.3	0.8631	0.0375	0.0216	0.0273	0.0186	0.0319
0.0	0.0	0.0	-1400.7465	2359.2807	NaN	NaN	1.3	0.8628	0.0376	0.0215	0.0273	0.0185	0.0323
0.0	0.0	0.0	-2089.7465	2328.2807	NaN	NaN	1.3	0.8579	0.0391	0.0224	0.0279	0.0189	0.0338
0.0	0.0	0.0	-1891.7465	-1256.7193	NaN	NaN	0.3992	0.8674	0.035	0.0212	0.0268	0.0189	0.0307
0.0	0.0	0.0	-1495.7465	2945.2807	NaN	NaN	1.3	0.8554	0.0395	0.0229	0.0285	0.0192	0.0345
0.0	0.0	0.0	96.2535	-1265.7193	NaN	NaN	1.0823	0.8668	0.0349	0.0216	0.027	0.0192	0.0304
0.0	0.0	0.0	-3382.7465	-580.7193	NaN	NaN	0.1465	0.8665	0.0346	0.0218	0.0272	0.0196	0.0304
0.0	0.0	0.0	-2955.7465	-2118.7193	NaN	NaN	0.4175	0.8731	0.0315	0.0207	0.0264	0.0193	0.0289
0.0	0.0	0.0	-2289.7465	6046.2807	NaN	NaN	1.3	0.8538	0.0384	0.0223	0.0297	0.02	0.0359
0.0	0.0	0.0	-654.7465	2875.2807	NaN	NaN	1.2949	0.8502	0.0397	0.0223	0.0302	0.0199	0.0376
0.0	0.0	0.0	-2136.7465	1370.2807	NaN	NaN	-0.3	0.8439	0.0424	0.0229	0.0316	0.0202	0.039
0.0	0.0	0.0	-3126.7465	-517.7193	NaN	NaN	0.1421	0.8631	0.0351	0.0206	0.0294	0.02	0.0318
0.0	0.0	0.0	-2394.7465	3069.2807	NaN	NaN	1.3	0.854	0.0392	0.0211	0.0318	0.0198	0.034
0.0	0.0	0.0	-4137.7465	-532.7193	NaN	NaN	0.1141	0.8661	0.0343	0.0201	0.0295	0.0197	0.0304
0.0	0.0	0.0	-2052.7465	453.2807	NaN	NaN	-0.2834	0.8623	0.0355	0.0203	0.0303	0.0197	0.0318
0.0	0.0	0.0	-3111.7465	1299.2807	NaN	NaN	-0.3	0.8628	0.0355	0.0202	0.0301	0.0198	0.0316
0.0	0.0	0.0	-3358.7465	748.2807	NaN	NaN	-0.2866	0.8609	0.0365	0.0212	0.0289	0.0204	0.032
0.0	0.0	0.0	-1591.7465	-629.7193	NaN	NaN	0.2835	0.8632	0.0366	0.0225	0.0261	0.0223	0.0293
0.0	0.0	0.0	-2887.7465	3054.2807	NaN	NaN	1.3	0.8426	0.0462	0.0271	0.0276	0.0259	0.0306
0.0	0.0	0.0	-2628.7465	-2355.7193	NaN	NaN	0.4726	0.8493	0.043	0.026	0.0269	0.0261	0.0287
0.0	0.0	0.0	-1421.7465	1897.2807	NaN	NaN	1.3	0.8388	0.0481	0.0265	0.0288	0.0266	0.0313
0.0	0.0	0.0	-1980.7465	-2383.7193	NaN	NaN	0.5462	0.8398	0.048	0.0251	0.0294	0.0272	0.0305
0.0	0.0	0.0	-1578.7465	3698.2807	NaN	NaN	1.3	0.8254	0.0556	0.0262	0.0316	0.0275	0.0337
0.0	0.0	0.0	-2890.7465	855.2807	NaN	NaN	-0.3	0.837	0.0503	0.0252	0.0298	0.0269	0.0308
0.0	0.0	0.0	-4734.7465	-1439.7193	NaN	NaN	0.2332	0.8372	0.0502	0.0249	0.0301	0.0271	0.0306
0.0	0.0	0.0	-2681.7465	-1132.7193	NaN	NaN	0.297	0.8306	0.0542	0.0242	0.0317	0.0277	0.0315
0.0	0.0	0.0	-2806.7465	1970.2807	NaN	NaN	-0.3	0.8136	0.0631	0.0244	0.0355	0.0293	0.0341
0.0	0.0	0.0	-1311.7465	3760.2807	NaN	NaN	1.3	0.7863	0.0802	0.0239	0.041	0.0299	0.0386
0.0	0.0	0.0	-2915.7465	323.2807	NaN	NaN	-0.1247	0.7812	0.0844	0.0234	0.0427	0.0302	0.038
0.0	0.0	0.0	-3444.7465	5168.2807	NaN	NaN	1.3	0.759	0.0985	0.0234	0.0476	0.0304	0.0411
0.0	0.0	0.0	-2026.7465	-49.7193	NaN	NaN	0.0239	0.7729	0.0918	0.0227	0.0451	0.0298	0.0376
0.0	0.0	0.0	-1656.7465	964.2807	NaN	NaN	-0.3	0.7597	0.0988	0.023	0.0484	0.0304	0.0397
0.0	0.0	0.0	-3816.7465	1836.2807	NaN	NaN	-0.3	0.7577	0.1018	0.0227	0.0489	0.0296	0.0394
0.0	0.0	0.0	-744.7465	2393.2807	NaN	NaN	1.3	0.7511	0.1063	0.0227	0.0505	0.0294	0.04
0.0	0.0	0.0	186.2535	612.2807	NaN	NaN	0.7668	0.7545	0.1054	0.0223	0.0498	0.0288	0.0391
0.0	0.0	0.0	-2003.7465	-478.7193	NaN	NaN	0.1928	0.7519	0.1075	0.0223	0.0507	0.0286	0.039
0.0	0.0	0.0	-1974.7465	3719.2807	NaN	NaN	1.3	0.7415	0.1154	0.0221	0.0532	0.0282	0.0396
0.0	0.0	0.0	580.2535	1150.2807	NaN	NaN	0.6647	0.7124	0.1348	0.0224	0.0602	0.0284	0.0418
0.0	0.0	0.0	-761.7465	3111.2807	NaN	NaN	1.3	0.6882	0.1518	0.0228	0.066	0.0284	0.0427
0.0	0.0	0.0	-159.7465	2230.2807	NaN	NaN	1.0772	0.6758	0.1619	0.0231	0.068	0.0281	0.0431
0.0	0.0	0.0	-1776.7465	3011.2807	NaN	NaN	1.3	0.679	0.1603	0.0234	0.0671	0.0277	0.0424
0.0	0.0	0.0	-581.7465	853.2807	NaN	NaN	1.3	0.6931	0.1507	0.0236	0.0642	0.0272	0.0412
0.0	0.0	0.0	-1014.7465	1883.2807	NaN	NaN	1.3	0.7081	0.141	0.0238	0.0611	0.0265	0.0394
0.0	0.0	0.0	-2547.7465	868.2807	NaN	NaN	-0.3	0.7146	0.1378	0.0238	0.0597	0.0261	0.038
0.0	0.0	0.0	-4132.7465	-422.7193	NaN	NaN	0.0928	0.7236	0.1329	0.0237	0.0579	0.0253	0.0367
0.0	0.0	0.0	-3247.7465	740.2807	NaN	NaN	-0.2952	0.7154	0.1395	0.0237	0.0598	0.0249	0.0367
0.0	0.0	0.0	-1910.7465	2146.2807	NaN	NaN	1.3	0.689	0.1596	0.0243	0.0645	0.0247	0.0379
0.0	0.0	0.0	-603.7465	1833.2807	NaN	NaN	1.3	0.6657	0.1782	0.0249	0.0684	0.0244	0.0385
0.0	0.0	0.0	-1829.7465	2382.2807	NaN	NaN	1.3	0.6537	0.1879	0.0254	0.0703	0.0241	0.0386
0.0	0.0	0.0	-1499.7465	1635.2807	NaN	NaN	1.3	0.6521	0.1898	0.0258	0.0705	0.0237	0.0381
0.0	0.0	0.0	-1564.7465	2356.2807	NaN	NaN	1.3	0.6445	0.1953	0.0263	0.0726	0.0234	0.0379
0.0	0.0	0.0	-1575.7465	2804.2807	NaN	NaN	1.3	0.6447	0.1943	0.0265	0.0737	0.0233	0.0374
0.0	0.0	0.0	-2558.7465	-93.7193	NaN	NaN	0.0353	0.6722	0.1745	0.0256	0.0693	0.0229	0.0354
0.0	0.0	0.0	-965.7465	-2690.7193	NaN	NaN	0.7359	0.69	0.1624	0.0248	0.0657	0.0225	0.0346
0.0	0.0	0.0	-1990.7465	-248.7193	NaN	NaN	0.1111	0.6659	0.1805	0.0257	0.0695	0.0223	0.0361
0.0	0.0	0.0	-2315.7465	2426.2807	NaN	NaN	1.3	0.6422	0.1982	0.0267	0.0736	0.0221	0.037
0.0	0.0	0.0	-1731.7465	758.2807	NaN	NaN	-0.3	0.6369	0.2019	0.0269	0.0748	0.0223	0.0372
0.0	0.0	0.0	-3654.7465	-1416.7193	NaN	NaN	0.2794	0.6542	0.1898	0.0264	0.0714	0.022	0.0362
0.0	0.0	0.0	-3373.7465	-1098.7193	NaN	NaN	0.2457	0.6558	0.1885	0.0265	0.0707	0.0221	0.0365
0.0	0.0	0.0	-3555.7465	-589.7193	NaN	NaN	0.1423	0.6474	0.1954	0.0267	0.071	0.0219	0.0375
0.0	0.0	0.0	-1400.7465	2044.2807	NaN	NaN	1.3	0.6095	0.2228	0.0277	0.0772	0.0227	0.04
0.0	0.0	0.0	-2669.7465	3501.2807	NaN	NaN	1.3	0.6007	0.2297	0.0281	0.0784	0.0227	0.0404
0.0	0.0	0.0	-3448.7465	3648.2807	NaN	NaN	1.3	0.5995	0.2298	0.0281	0.0792	0.0229	0.0407
0.0	0.0	0.0	-3228.7465	2565.2807	NaN	NaN	-0.3	0.615	0.2177	0.0277	0.0769	0.0225	0.0402
0.0	0.0	0.0	-2603.7465	1540.2807	NaN	NaN	-0.3	0.6244	0.2094	0.0274	0.0762	0.0225	0.04
0.0	0.0	0.0	-2164.7465	975.2807	NaN	NaN	-0.3	0.6512	0.1887	0.0269	0.0719	0.0225	0.0388
0.0	0.0	0.0	-2204.7465	-1407.7193	NaN	NaN	0.3897	0.6906	0.1599	0.026	0.0644	0.0217	0.0374
0.0	0.0	0.0	-2384.7465	-175.7193	NaN	NaN	0.0686	0.6764	0.1683	0.0266	0.0674	0.0223	0.0391
0.0	0.0	0.0	-3918.7465	407.2807	NaN	NaN	-0.116	0.6893	0.1594	0.0262	0.0644	0.0218	0.0388
0.0	0.0	0.0	-2032.7465	2433.2807	NaN	NaN	1.3	0.6726	0.1699	0.0264	0.0681	0.0224	0.0406
0.0	0.0	0.0	-819.7465	-691.7193	NaN	NaN	0.4576	0.6759	0.1663	0.0258	0.0682	0.0228	0.0409
0.0	0.0	0.0	-3291.7465	-1871.7193	NaN	NaN	0.3625	0.7008	0.1477	0.0248	0.0641	0.0226	0.04
0.0	0.0	0.0	-2024.7465	358.2807	NaN	NaN	-0.215	0.7006	0.1466	0.0244	0.0644	0.0229	0.041
0.0	0.0	0.0	-3562.7465	-763.7193	NaN	NaN	0.1765	0.7097	0.1397	0.024	0.0626	0.0229	0.0411
0.0	0.0	0.0	-2328.7465	867.2807	NaN	NaN	-0.3	0.7022	0.1448	0.0241	0.0636	0.0227	0.0427
0.0	0.0	0.0	-3231.7465	3866.2807	NaN	NaN	1.3	0.6773	0.161	0.0251	0.0693	0.0232	0.0441
0.0	0.0	0.0	-2941.7465	-1506.7193	NaN	NaN	0.3387	0.7088	0.1389	0.0243	0.0633	0.0229	0.0418
0.0	0.0	0.0	-2373.7465	-972.7193	NaN	NaN	0.2907	0.7184	0.1304	0.0242	0.0623	0.0234	0.0413
0.0	0.0	0.0	-3690.7465	450.2807	NaN	NaN	-0.139	0.7458	0.1134	0.0235	0.056	0.0231	0.0383
0.0	0.0	0.0	-2924.7465	-1245.7193	NaN	NaN	0.2987	0.7601	0.104	0.0229	0.0527	0.0232	0.037
0.0	0.0	0.0	-1838.7465	-1829.7193	NaN	NaN	0.4988	0.7527	0.1079	0.0227	0.0549	0.0233	0.0385
0.0	0.0	0.0	-2001.7465	905.2807	NaN	NaN	-0.3	0.7279	0.1232	0.0232	0.0608	0.0237	0.0414
0.0	0.0	0.0	-1901.7465	1352.2807	NaN	NaN	-0.3	0.7138	0.1321	0.0231	0.0638	0.0236	0.0435
0.0	0.0	0.0	-2308.7465	2340.2807	NaN	NaN	1.3	0.7057	0.1356	0.0233	0.0665	0.0242	0.0447
0.0	0.0	0.0	-3168.7465	365.2807	NaN	NaN	-0.1303	0.7368	0.1148	0.0228	0.0593	0.0241	0.0422
0.0	0.0	0.0	-4086.7465	1592.2807	NaN	NaN	-0.3	0.7482	0.1068	0.0227	0.0566	0.024	0.0418
0.0	0.0	0.0	-2439.7465	-463.7193	NaN	NaN	0.1597	0.7612	0.0986	0.0225	0.0531	0.0239	0.0406
0.0	0.0	0.0	-2594.7465	-1482.7193	NaN	NaN	0.3636	0.7599	0.0986	0.0225	0.0534	0.0236	0.0421
0.0	0.0	0.0	-545.7465	2214.2807	NaN	NaN	1.3	0.7253	0.1187	0.0232	0.062	0.0246	0.0463
0.0	0.0	0.0	-3271.7465	-390.7193	NaN	NaN	0.1067	0.7451	0.1081	0.0223	0.0569	0.0236	0.044
0.0	0.0	0.0	-1970.7465	2364.2807	NaN	NaN	1.3	0.7207	0.1206	0.023	0.0632	0.0249	0.0476
0.0	0.0	0.0	-3936.7465	-307.7193	NaN	NaN	0.0725	0.7559	0.1009	0.0222	0.0542	0.0239	0.0429
0.0	0.0	0.0	-4111.7465	178.2807	NaN	NaN	-0.0453	0.747	0.1038	0.0227	0.0565	0.0249	0.0451
0.0	0.0	0.0	-1328.7465	1106.2807	NaN	NaN	-0.3	0.742	0.1075	0.0226	0.0572	0.0249	0.0458
0.0	0.0	0.0	-2234.7465	1388.2807	NaN	NaN	-0.3	0.7448	0.1055	0.0229	0.0563	0.025	0.0453
0.0	0.0	0.0	-2515.7465	-577.7193	NaN	NaN	0.1868	0.75	0.1027	0.0227	0.0549	0.0252	0.0445
0.0	0.0	0.0	-1305.7465	285.2807	NaN	NaN	-0.2796	0.7385	0.1082	0.0227	0.058	0.026	0.0466
0.0	0.0	0.0	-579.7465	1294.2807	NaN	NaN	1.3	0.7274	0.1153	0.0224	0.0605	0.0262	0.0482
0.0	0.0	0.0	-1903.7465	2973.2807	NaN	NaN	1.3	0.708	0.1259	0.0229	0.0651	0.027	0.0511
0.0	0.0	0.0	-1846.7465	102.2807	NaN	NaN	-0.0586	0.7236	0.117	0.0223	0.0614	0.0265	0.0492
0.0	0.0	0.0	-1036.7465	3415.2807	NaN	NaN	1.3	0.7069	0.1253	0.0234	0.0649	0.0276	0.052
0.0	0.0	0.0	-4012.7465	836.2807	NaN	NaN	-0.2633	0.7437	0.1048	0.0225	0.0561	0.0263	0.0467
0.0	0.0	0.0	-1514.7465	652.2807	NaN	NaN	-0.3	0.7416	0.1041	0.0231	0.0566	0.0273	0.0474
0.0	0.0	0.0	-2307.7465	24.2807	NaN	NaN	-0.0106	0.7603	0.094	0.0228	0.0518	0.0267	0.0443
0.0	0.0	0.0	-1825.7465	4758.2807	NaN	NaN	1.3	0.7275	0.1107	0.0238	0.0592	0.028	0.0508
0.0	0.0	0.0	-4927.7465	-1751.7193	NaN	NaN	0.2623	0.773	0.0879	0.0226	0.0482	0.026	0.0425
0.0	0.0	0.0	-3140.7465	3039.2807	NaN	NaN	-0.3	0.7245	0.1107	0.024	0.0603	0.0287	0.0519
0.0	0.0	0.0	-2484.7465	-832.7193	NaN	NaN	0.251	0.7593	0.0953	0.0223	0.0514	0.0267	0.0449
0.0	0.0	0.0	-3382.7465	509.2807	NaN	NaN	-0.1772	0.7384	0.1036	0.0228	0.0576	0.0286	0.0489
0.0	0.0	0.0	-2741.7465	543.2807	NaN	NaN	-0.2471	0.7399	0.1048	0.022	0.0574	0.0282	0.0477
0.0	0.0	0.0	-2020.7465	2095.2807	NaN	NaN	1.3	0.7246	0.1132	0.0222	0.0618	0.0289	0.0493
0.0	0.0	0.0	-2142.7465	1917.2807	NaN	NaN	-0.3	0.7264	0.1135	0.0217	0.0614	0.0287	0.0484
0.0	0.0	0.0	-3045.7465	-140.7193	NaN	NaN	0.0442	0.743	0.1043	0.0213	0.0577	0.0284	0.0454
0.0	0.0	0.0	-36.7465	-220.7193	NaN	NaN	0.8573	0.7297	0.112	0.0213	0.0613	0.0292	0.0465
0.0	0.0	0.0	-2422.7465	1161.2807	NaN	NaN	-0.3	0.7268	0.1145	0.0209	0.0623	0.029	0.0463
0.0	0.0	0.0	-1347.7465	672.2807	NaN	NaN	-0.3	0.7169	0.1209	0.021	0.0653	0.0291	0.0468
0.0	0.0	0.0	-258.7465	1563.2807	NaN	NaN	1.1983	0.6983	0.1324	0.0216	0.0702	0.0296	0.048
0.0	0.0	0.0	-2871.7465	845.2807	NaN	NaN	-0.3	0.7	0.1322	0.0213	0.0695	0.0292	0.0477
0.0	0.0	0.0	-1089.7465	34.2807	NaN	NaN	-0.0325	0.7123	0.1251	0.021	0.0663	0.0287	0.0466
0.0	0.0	0.0	-1313.7465	818.2807	NaN	NaN	-0.3	0.7125	0.1256	0.0211	0.0659	0.0288	0.0461
0.0	0.0	0.0	-4045.7465	-1453.7193	NaN	NaN	0.2643	0.7329	0.1149	0.0207	0.0604	0.0278	0.0432
0.0	0.0	0.0	-3938.7465	651.2807	NaN	NaN	-0.1981	0.734	0.1147	0.0208	0.0601	0.0279	0.0424
0.0	0.0	0.0	-2975.7465	-1029.7193	NaN	NaN	0.2571	0.7256	0.1219	0.0206	0.0621	0.0271	0.0428
0.0	0.0	0.0	-895.7465	-24.7193	NaN	NaN	0.0269	0.6788	0.153	0.0218	0.0731	0.0281	0.0452
0.0	0.0	0.0	-4310.7465	2894.2807	NaN	NaN	-0.3	0.6718	0.1601	0.022	0.0737	0.0274	0.0451
0.0	0.0	0.0	-1517.7465	1061.2807	NaN	NaN	-0.3	0.657	0.1705	0.023	0.0763	0.0277	0.0456
0.0	0.0	0.0	-1825.7465	212.2807	NaN	NaN	-0.1316	0.6643	0.1677	0.0228	0.073	0.0271	0.0451
0.0	0.0	0.0	-1389.7465	1403.2807	NaN	NaN	1.3	0.6245	0.1964	0.0248	0.0803	0.0279	0.0462
0.0	0.0	0.0	-847.7465	1981.2807	NaN	NaN	1.3	0.6432	0.1843	0.0241	0.0761	0.0268	0.0455
0.0	0.0	0.0	-2032.7465	173.2807	NaN	NaN	-0.0932	0.654	0.1761	0.024	0.0743	0.0269	0.0447
0.0	0.0	0.0	-973.7465	1662.2807	NaN	NaN	1.3	0.6451	0.1833	0.0247	0.0752	0.0269	0.0448
0.0	0.0	0.0	-2384.7465	4973.2807	NaN	NaN	1.3	0.6337	0.1923	0.0254	0.077	0.0265	0.045
0.0	0.0	0.0	-1720.7465	2517.2807	NaN	NaN	1.3	0.628	0.1968	0.0254	0.0782	0.0262	0.0453
0.0	0.0	0.0	-2422.7465	1403.2807	NaN	NaN	-0.3	0.6475	0.1824	0.025	0.0755	0.0256	0.0441
0.0	0.0	0.0	-2176.7465	-559.7193	NaN	NaN	0.2045	0.6753	0.164	0.0245	0.0694	0.0248	0.0421
0.0	0.0	0.0	-2897.7465	4263.2807	NaN	NaN	1.3	0.6426	0.1871	0.0259	0.0755	0.0254	0.0434
0.0	0.0	0.0	-2038.7465	-1378.7193	NaN	NaN	0.4034	0.6838	0.1601	0.0249	0.0669	0.0235	0.0408
0.0	0.0	0.0	-2492.7465	222.2807	NaN	NaN	-0.0979	0.6694	0.1694	0.025	0.0695	0.0245	0.0422
0.0	0.0	0.0	-2483.7465	-1828.7193	NaN	NaN	0.4241	0.6689	0.1734	0.0241	0.0662	0.0242	0.0431
0.0	0.0	0.0	-78.7465	-1741.7193	NaN	NaN	0.9567	0.619	0.2114	0.0256	0.0741	0.0248	0.045
0.0	0.0	0.0	-1731.7465	2918.2807	NaN	NaN	1.3	0.5694	0.2502	0.0271	0.0825	0.0258	0.045
0.0	0.0	0.0	-2175.7465	1486.2807	NaN	NaN	-0.3	0.6	0.2271	0.0256	0.0782	0.0246	0.0444
0.0	0.0	0.0	-4326.7465	-429.7193	NaN	NaN	0.0903	0.637	0.1996	0.0244	0.072	0.0237	0.0432
0.0	0.0	0.0	-1980.7465	-1421.7193	NaN	NaN	0.4178	0.6289	0.2059	0.0249	0.0731	0.024	0.0433
0.0	0.0	0.0	-1058.7465	-498.7193	NaN	NaN	0.3202	0.6233	0.2122	0.0252	0.0725	0.0236	0.0432
0.0	0.0	0.0	-726.7465	682.2807	NaN	NaN	-0.3	0.5848	0.2408	0.027	0.0787	0.0246	0.0441
0.0	0.0	0.0	-1709.7465	1137.2807	NaN	NaN	-0.3	0.5653	0.256	0.0276	0.0815	0.0253	0.0443
0.0	0.0	0.0	-3037.7465	-341.7193	NaN	NaN	0.1011	0.5848	0.2416	0.0266	0.0784	0.0245	0.0441
0.0	0.0	0.0	-1511.7465	1033.2807	NaN	NaN	-0.3	0.588	0.238	0.0263	0.0787	0.025	0.044
0.0	0.0	0.0	-2298.7465	-2959.7193	NaN	NaN	0.5628	0.614	0.2208	0.0258	0.0725	0.0234	0.0435
0.0	0.0	0.0	-2043.7465	1504.2807	NaN	NaN	-0.3	0.5506	0.269	0.0288	0.0831	0.0249	0.0436
0.0	0.0	0.0	-1856.7465	1706.2807	NaN	NaN	-0.3	0.5337	0.2834	0.0298	0.0846	0.0247	0.0437
0.0	0.0	0.0	-2625.7465	588.2807	NaN	NaN	-0.2887	0.5265	0.2887	0.0303	0.0858	0.0248	0.044
0.0	0.0	0.0	-2578.7465	-1731.7193	NaN	NaN	0.4017	0.538	0.2804	0.0302	0.0835	0.0241	0.0438
0.0	0.0	0.0	-1662.7465	483.2807	NaN	NaN	-0.3	0.5245	0.2902	0.0309	0.0855	0.0248	0.0441
0.0	0.0	0.0	-1919.7465	-127.7193	NaN	NaN	0.0624	0.5224	0.293	0.0311	0.0847	0.0247	0.0441
0.0	0.0	0.0	-3253.7465	-1333.7193	NaN	NaN	0.2907	0.5074	0.3041	0.0317	0.087	0.0252	0.0447
0.0	0.0	0.0	-2503.7465	3268.2807	NaN	NaN	1.3	0.4633	0.3355	0.0337	0.0953	0.0276	0.0446
0.0	0.0	0.0	-1990.7465	4228.2807	NaN	NaN	1.3	0.4573	0.3396	0.0336	0.0964	0.028	0.045
0.0	0.0	0.0	-1098.7465	915.2807	NaN	NaN	-0.3	0.4776	0.3244	0.0326	0.0925	0.027	0.0459
0.0	0.0	0.0	-940.7465	841.2807	NaN	NaN	-0.3	0.4871	0.3172	0.0327	0.0909	0.0266	0.0455
0.0	0.0	0.0	-2522.7465	-587.7193	NaN	NaN	0.1889	0.5109	0.3005	0.0319	0.0859	0.0253	0.0455
0.0	0.0	0.0	-2982.7465	1423.2807	NaN	NaN	-0.3	0.4968	0.3103	0.0329	0.0886	0.0258	0.0456
0.0	0.0	0.0	-1873.7465	2496.2807	NaN	NaN	1.3	0.4864	0.3176	0.0338	0.0901	0.0262	0.0459
0.0	0.0	0.0	-4299.7465	1975.2807	NaN	NaN	-0.3	0.494	0.3129	0.0336	0.0878	0.0256	0.0461
0.0	0.0	0.0	-565.7465	605.2807	NaN	NaN	1.3	0.4803	0.3233	0.0342	0.0902	0.0262	0.0458
0.0	0.0	0.0	-1704.7465	-919.7193	NaN	NaN	0.3504	0.4793	0.3243	0.0348	0.0895	0.0258	0.0463
0.0	0.0	0.0	-1636.7465	2077.2807	NaN	NaN	1.3	0.437	0.3556	0.0365	0.097	0.0278	0.046
0.0	0.0	0.0	-921.7465	1972.2807	NaN	NaN	1.3	0.4461	0.3492	0.0364	0.0941	0.0269	0.0472
0.0	0.0	0.0	-115.7465	2016.2807	NaN	NaN	1.0609	0.4292	0.3612	0.0373	0.0969	0.0276	0.0478
0.0	0.0	0.0	-3155.7465	541.2807	NaN	NaN	-0.207	0.4543	0.3434	0.0372	0.0906	0.0262	0.0484
0.0	0.0	0.0	-2892.7465	586.2807	NaN	NaN	-0.2542	0.4516	0.3448	0.0377	0.0908	0.0261	0.049
0.0	0.0	0.0	-930.7465	1267.2807	NaN	NaN	1.3	0.442	0.3524	0.0388	0.0916	0.0264	0.0488
0.0	0.0	0.0	-3714.7465	1510.2807	NaN	NaN	-0.3	0.449	0.3472	0.0391	0.0895	0.0256	0.0496
0.0	0.0	0.0	-2544.7465	23.2807	NaN	NaN	-0.0092	0.4432	0.3523	0.0396	0.089	0.0254	0.0505
0.0	0.0	0.0	-1683.7465	1143.2807	NaN	NaN	-0.3	0.4102	0.3815	0.042	0.0886	0.0253	0.0523
0.0	0.0	0.0	-1884.7465	2032.2807	NaN	NaN	1.3	0.3579	0.4338	0.0461	0.0819	0.0233	0.0571
0.0	0.0	0.0	-1052.7465	-579.7193	NaN	NaN	0.3551	0.2946	0.4997	0.0488	0.0779	0.0211	0.0579
0.0	0.0	0.0	-2394.7465	2401.2807	NaN	NaN	1.3	0.2604	0.5348	0.0485	0.0794	0.0206	0.0563
0.0	0.0	0.0	-2072.7465	411.2807	NaN	NaN	-0.2475	0.2843	0.5123	0.0475	0.0767	0.0197	0.0595
0.0	0.0	0.0	-2406.7465	2552.2807	NaN	NaN	1.3	0.2747	0.5207	0.0481	0.0797	0.02	0.0568
0.0	0.0	0.0	-800.7465	1198.2807	NaN	NaN	1.3	0.2848	0.5113	0.0477	0.0787	0.0198	0.0577
0.0	0.0	0.0	-1928.7465	1828.2807	NaN	NaN	-0.3	0.2817	0.5132	0.048	0.0802	0.02	0.0569
0.0	0.0	0.0	-5651.7465	2112.2807	NaN	NaN	-0.3	0.2878	0.508	0.0481	0.08	0.0199	0.0562
0.0	0.0	0.0	-1550.7465	1437.2807	NaN	NaN	-0.3	0.2862	0.5081	0.0479	0.0813	0.0199	0.0564
0.0	0.0	0.0	-2402.7465	2600.2807	NaN	NaN	1.3	0.2807	0.5131	0.0478	0.0831	0.0203	0.0552
0.0	0.0	0.0	-3785.7465	833.2807	NaN	NaN	-0.2822	0.3066	0.4887	0.0468	0.0801	0.0196	0.0583
0.0	0.0	0.0	-3081.7465	3712.2807	NaN	NaN	1.3	0.3117	0.4833	0.0466	0.0805	0.0199	0.0579
0.0	0.0	0.0	-1378.7465	-246.7193	NaN	NaN	0.1518	0.3289	0.4673	0.0461	0.0786	0.0195	0.0594
0.0	0.0	0.0	-2979.7465	1236.2807	NaN	NaN	-0.3	0.3458	0.4515	0.0456	0.0773	0.0193	0.0605
0.0	0.0	0.0	-3651.7465	614.2807	NaN	NaN	-0.2022	0.3467	0.451	0.0459	0.0771	0.0192	0.06
0.0	0.0	0.0	-2452.7465	245.2807	NaN	NaN	-0.1111	0.3363	0.4609	0.0459	0.0788	0.0195	0.0587
0.0	0.0	0.0	-2335.7465	-1885.7193	NaN	NaN	0.4467	0.347	0.4514	0.0456	0.0772	0.0189	0.0599
0.0	0.0	0.0	-3305.7465	2559.2807	NaN	NaN	-0.3	0.2922	0.4998	0.0472	0.0848	0.0205	0.0554
0.0	0.0	0.0	-4646.7465	1493.2807	NaN	NaN	-0.3	0.3188	0.4781	0.0456	0.0798	0.0195	0.0581
0.0	0.0	0.0	-1124.7465	2045.2807	NaN	NaN	1.3	0.2888	0.5035	0.0468	0.0848	0.0204	0.0558
0.0	0.0	0.0	-3608.7465	1078.2807	NaN	NaN	-0.3	0.2993	0.4958	0.0472	0.082	0.0199	0.0558
0.0	0.0	0.0	-2055.7465	-1698.7193	NaN	NaN	0.4525	0.2941	0.4991	0.0474	0.0827	0.02	0.0568
0.0	0.0	0.0	-1489.7465	2431.2807	NaN	NaN	1.3	0.2734	0.5193	0.0485	0.0848	0.0204	0.0536
0.0	0.0	0.0	-1926.7465	787.2807	NaN	NaN	-0.3	0.2899	0.5034	0.0482	0.0823	0.0198	0.0565
0.0	0.0	0.0	-2911.7465	-418.7193	NaN	NaN	0.1257	0.2856	0.5065	0.0493	0.083	0.0198	0.0558
0.0	0.0	0.0	-915.7465	5177.2807	NaN	NaN	1.2149	0.2592	0.529	0.0506	0.0867	0.0204	0.0541
0.0	0.0	0.0	-1925.7465	3127.2807	NaN	NaN	1.3	0.2884	0.5019	0.0494	0.0824	0.0196	0.0582
0.0	0.0	0.0	-1655.7465	819.2807	NaN	NaN	-0.3	0.3109	0.4784	0.049	0.0805	0.0193	0.062
0.0	0.0	0.0	-3178.7465	1214.2807	NaN	NaN	-0.3	0.3229	0.4669	0.0498	0.0785	0.0192	0.0627
0.0	0.0	0.0	-3142.7465	1207.2807	NaN	NaN	-0.3	0.327	0.4619	0.0497	0.0777	0.0191	0.0645
0.0	0.0	0.0	-2655.7465	1436.2807	NaN	NaN	-0.3	0.328	0.4605	0.0496	0.0774	0.019	0.0654
0.0	0.0	0.0	-4147.7465	1277.2807	NaN	NaN	-0.3	0.3316	0.4562	0.0496	0.0767	0.019	0.0669
0.0	0.0	0.0	-3684.7465	1074.2807	NaN	NaN	-0.3	0.3266	0.4593	0.0497	0.0777	0.0194	0.0673
0.0	0.0	0.0	-2336.7465	204.2807	NaN	NaN	-0.0958	0.3544	0.4336	0.048	0.074	0.019	0.0711
0.0	0.0	0.0	-2850.7465	-227.7193	NaN	NaN	0.074	0.3712	0.4158	0.0475	0.0727	0.0192	0.0735
0.0	0.0	0.0	-2489.7465	-440.7193	NaN	NaN	0.1504	0.4038	0.3861	0.0468	0.069	0.019	0.0753
0.0	0.0	0.0	-4967.7465	130.2807	NaN	NaN	-0.0269	0.4159	0.3735	0.0465	0.0677	0.0192	0.0771
0.0	0.0	0.0	-3723.7465	1274.2807	NaN	NaN	-0.3	0.3786	0.4066	0.0486	0.0729	0.0203	0.0731
0.0	0.0	0.0	-2201.7465	125.2807	NaN	NaN	-0.0603	0.3918	0.396	0.0471	0.0706	0.0198	0.0746
0.0	0.0	0.0	-639.7465	427.2807	NaN	NaN	-0.3	0.3721	0.4123	0.0482	0.0736	0.0203	0.0734
0.0	0.0	0.0	245.2535	1244.2807	NaN	NaN	0.8353	0.3674	0.4146	0.0483	0.0748	0.0206	0.0743
0.0	0.0	0.0	-3410.7465	265.2807	NaN	NaN	-0.0843	0.4121	0.3741	0.0458	0.0684	0.0197	0.0799
0.0	0.0	0.0	-3669.7465	3431.2807	NaN	NaN	-0.3	0.4214	0.3612	0.0462	0.0701	0.0206	0.0806
0.0	0.0	0.0	-1578.7465	-2425.7193	NaN	NaN	0.6058	0.5538	0.2511	0.0423	0.0557	0.0177	0.0795
0.0	0.0	0.0	-3978.7465	-1767.7193	NaN	NaN	0.3076	0.5919	0.2175	0.0408	0.0551	0.0185	0.0761
0.0	0.0	0.0	-2285.7465	-3861.7193	NaN	NaN	0.6282	0.591	0.2184	0.0402	0.055	0.0191	0.0763
0.0	0.0	0.0	-2814.7465	-783.7193	NaN	NaN	0.2178	0.536	0.2583	0.0418	0.0593	0.0204	0.0842
0.0	0.0	0.0	-2753.7465	931.2807	NaN	NaN	-0.3	0.494	0.2918	0.044	0.0619	0.0212	0.0871
0.0	0.0	0.0	-1996.7465	358.2807	NaN	NaN	-0.2187	0.5112	0.2775	0.0427	0.0594	0.0205	0.0887
0.0	0.0	0.0	-1083.7465	-2407.7193	NaN	NaN	0.6896	0.5282	0.2628	0.0416	0.0578	0.0204	0.0892
0.0	0.0	0.0	-5725.7465	2709.2807	NaN	NaN	-0.3	0.5539	0.2431	0.0409	0.0558	0.0199	0.0864
0.0	0.0	0.0	-2347.7465	-3785.7193	NaN	NaN	0.6172	0.5978	0.2103	0.0394	0.052	0.0193	0.0812
0.0	0.0	0.0	-2393.7465	-2692.7193	NaN	NaN	0.5294	0.5898	0.2132	0.0396	0.053	0.0201	0.0843
0.0	0.0	0.0	1978.2535	-852.7193	NaN	NaN	-0.3	0.5464	0.2443	0.0417	0.0572	0.0211	0.0893
0.0	0.0	0.0	-2205.7465	-1603.7193	NaN	NaN	0.421	0.5731	0.2269	0.0403	0.0527	0.0202	0.0868
0.0	0.0	0.0	360.2535	-2677.7193	NaN	NaN	1.1555	0.5491	0.2407	0.0409	0.0566	0.0212	0.0915
0.0	0.0	0.0	-3130.7465	-1558.7193	NaN	NaN	0.3324	0.5546	0.2381	0.0404	0.0539	0.0211	0.0919
0.0	0.0	0.0	-1536.7465	196.2807	NaN	NaN	-0.1464	0.5099	0.2692	0.0426	0.0602	0.0222	0.0959
0.0	0.0	0.0	-2671.7465	-1927.7193	NaN	NaN	0.4191	0.5704	0.2261	0.0391	0.0516	0.0204	0.0923
0.0	0.0	0.0	-2457.7465	1487.2807	NaN	NaN	-0.3	0.5505	0.2372	0.0403	0.0566	0.0214	0.0941
0.0	0.0	0.0	-3337.7465	-4883.7193	NaN	NaN	0.594	0.6259	0.1886	0.0372	0.0482	0.02	0.0801
0.0	0.0	0.0	-3512.7465	-859.7193	NaN	NaN	0.1966	0.5771	0.2159	0.0388	0.0548	0.0219	0.0916
0.0	0.0	0.0	-3489.7465	1472.2807	NaN	NaN	-0.3	0.5353	0.2502	0.0415	0.0567	0.0222	0.0942
0.0	0.0	0.0	-3704.7465	-2816.7193	NaN	NaN	0.4319	0.5425	0.2447	0.0405	0.0543	0.0215	0.0965
0.0	0.0	0.0	-1932.7465	1439.2807	NaN	NaN	-0.3	0.5011	0.2753	0.0434	0.0593	0.0226	0.0981
0.0	0.0	0.0	-3168.7465	-76.7193	NaN	NaN	0.0236	0.5136	0.2688	0.0422	0.056	0.0216	0.0978
0.0	0.0	0.0	-2801.7465	1076.2807	NaN	NaN	-0.3	0.4979	0.2801	0.0434	0.0579	0.022	0.0987
0.0	0.0	0.0	-2822.7465	949.2807	NaN	NaN	-0.3	0.4848	0.2925	0.0442	0.0581	0.0218	0.0985
0.0	0.0	0.0	-29.7465	886.2807	NaN	NaN	1.0347	0.4918	0.286	0.0438	0.0577	0.0212	0.0996
0.0	0.0	0.0	-2862.7465	-3164.7193	NaN	NaN	0.525	0.552	0.2398	0.0406	0.0506	0.0202	0.0969
0.0	0.0	0.0	-2491.7465	-24.7193	NaN	NaN	0.0098	0.5303	0.2538	0.0425	0.0554	0.0214	0.0964
0.0	0.0	0.0	-2400.7465	-3801.7193	NaN	NaN	0.6129	0.6039	0.205	0.0385	0.0481	0.02	0.0846
0.0	0.0	0.0	-3289.7465	-1453.7193	NaN	NaN	0.3065	0.545	0.2415	0.0412	0.0563	0.0222	0.0938
0.0	0.0	0.0	-691.7465	-2602.7193	NaN	NaN	0.79	0.5274	0.2602	0.0424	0.0564	0.0224	0.0912
0.0	0.0	0.0	-1036.7465	316.2807	NaN	NaN	-0.3	0.4273	0.3404	0.0493	0.0678	0.0249	0.0904
0.0	0.0	0.0	-1916.7465	1655.2807	NaN	NaN	-0.3	0.4221	0.3487	0.0474	0.067	0.0231	0.0918
0.0	0.0	0.0	-1761.7465	-730.7193	NaN	NaN	0.2932	0.4624	0.3147	0.0442	0.062	0.0214	0.0954
0.0	0.0	0.0	-2535.7465	-1307.7193	NaN	NaN	0.3402	0.4653	0.314	0.0452	0.061	0.022	0.0926
0.0	0.0	0.0	-2716.7465	400.2807	NaN	NaN	-0.1728	0.4562	0.3216	0.046	0.0631	0.0218	0.0913
0.0	0.0	0.0	-3370.7465	-2098.7193	NaN	NaN	0.3837	0.4819	0.3028	0.0436	0.0579	0.021	0.0928
0.0	0.0	0.0	-2667.7465	2406.2807	NaN	NaN	-0.3	0.4034	0.3695	0.0498	0.0706	0.023	0.0838
0.0	0.0	0.0	-2933.7465	-2036.7193	NaN	NaN	0.4098	0.4894	0.2981	0.0422	0.0565	0.0199	0.0938
0.0	0.0	0.0	-1706.7465	-1164.7193	NaN	NaN	0.4056	0.424	0.3534	0.0481	0.0671	0.0225	0.085
0.0	0.0	0.0	-2677.7465	-616.7193	NaN	NaN	0.1872	0.4421	0.3381	0.0457	0.0628	0.0214	0.0898
0.0	0.0	0.0	-1522.7465	-470.7193	NaN	NaN	0.2361	0.4286	0.3498	0.0468	0.0651	0.0217	0.088
0.0	0.0	0.0	-3052.7465	558.2807	NaN	NaN	-0.2238	0.4465	0.333	0.0456	0.0622	0.0211	0.0915
0.0	0.0	0.0	-2191.7465	-184.7193	NaN	NaN	0.0777	0.4448	0.3339	0.0462	0.0629	0.0216	0.0906
0.0	0.0	0.0	-3636.7465	2168.2807	NaN	NaN	-0.3	0.4482	0.3295	0.0462	0.0626	0.0218	0.0917
0.0	0.0	0.0	-1879.7465	553.2807	NaN	NaN	-0.3	0.4536	0.3238	0.0461	0.0627	0.0218	0.092
0.0	0.0	0.0	-2586.7465	-524.7193	NaN	NaN	0.1686	0.4889	0.2926	0.0437	0.0585	0.0212	0.0952
0.0	0.0	0.0	-2404.7465	-1385.7193	NaN	NaN	0.3656	0.4722	0.3058	0.0455	0.0612	0.0224	0.0929
0.0	0.0	0.0	-2063.7465	1182.2807	NaN	NaN	-0.3	0.4575	0.3171	0.0464	0.0632	0.0226	0.0931
0.0	0.0	0.0	-4413.7465	-525.7193	NaN	NaN	0.1064	0.5107	0.2749	0.0418	0.056	0.0209	0.0957
0.0	0.0	0.0	-1570.7465	-1181.7193	NaN	NaN	0.4293	0.5262	0.2627	0.0414	0.0554	0.0211	0.0932
0.0	0.0	0.0	-3297.7465	-2898.7193	NaN	NaN	0.4678	0.5566	0.2413	0.0396	0.0527	0.0209	0.0889
0.0	0.0	0.0	-3006.7465	199.2807	NaN	NaN	-0.071	0.4714	0.3044	0.0457	0.063	0.0237	0.0918
0.0	0.0	0.0	-2407.7465	7.2807	NaN	NaN	-0.003	0.5063	0.2784	0.0418	0.0571	0.022	0.0943
0.0	0.0	0.0	-1578.7465	-380.7193	NaN	NaN	0.1943	0.4933	0.2865	0.043	0.0605	0.023	0.0938
0.0	0.0	0.0	-1212.7465	-4336.7193	NaN	NaN	0.7815	0.5366	0.2539	0.0396	0.0554	0.0221	0.0924
0.0	0.0	0.0	-2700.7465	600.2807	NaN	NaN	-0.2858	0.4904	0.2877	0.0433	0.0618	0.0242	0.0925
0.0	0.0	0.0	-3151.7465	1758.2807	NaN	NaN	-0.3	0.4716	0.3034	0.044	0.0632	0.0243	0.0936
0.0	0.0	0.0	-3106.7465	893.2807	NaN	NaN	-0.3	0.5036	0.2771	0.0406	0.0589	0.0229	0.0968
0.0	0.0	0.0	-4273.7465	75.2807	NaN	NaN	-0.0179	0.523	0.2626	0.0396	0.0575	0.0228	0.0945
0.0	0.0	0.0	-2505.7465	1523.2807	NaN	NaN	-0.3	0.5343	0.2544	0.0386	0.057	0.0229	0.0928
0.0	0.0	0.0	-2466.7465	-3354.7193	NaN	NaN	0.5763	0.5945	0.2113	0.0348	0.0514	0.0219	0.0861
0.0	0.0	0.0	-3275.7465	234.2807	NaN	NaN	-0.077	0.5458	0.2431	0.038	0.0577	0.0238	0.0915
0.0	0.0	0.0	-3720.7465	-710.7193	NaN	NaN	0.1604	0.55	0.2413	0.0372	0.0561	0.0235	0.0919
0.0	0.0	0.0	-1835.7465	-603.7193	NaN	NaN	0.2475	0.5206	0.2604	0.0393	0.0605	0.0247	0.0946
0.0	0.0	0.0	-3062.7465	-1167.7193	NaN	NaN	0.276	0.5482	0.2403	0.0364	0.0568	0.0235	0.0949
0.0	0.0	0.0	-2146.7465	-4528.7193	NaN	NaN	0.6784	0.5953	0.2087	0.0335	0.053	0.0226	0.0869
0.0	0.0	0.0	-3756.7465	-2460.7193	NaN	NaN	0.3958	0.6131	0.1964	0.0323	0.0537	0.0233	0.0811
0.0	0.0	0.0	-2658.7465	-2793.7193	NaN	NaN	0.5124	0.5932	0.2096	0.0329	0.0572	0.0244	0.0826
0.0	0.0	0.0	-4171.7465	-2717.7193	NaN	NaN	0.3945	0.5518	0.2399	0.0357	0.0611	0.0254	0.0862
0.0	0.0	0.0	-2080.7465	2258.2807	NaN	NaN	1.3	0.4682	0.3049	0.0421	0.0707	0.0276	0.0865
0.0	0.0	0.0	166.2535	-2506.7193	NaN	NaN	1.071	0.4994	0.2799	0.0384	0.064	0.0249	0.0934
0.0	0.0	0.0	-2515.7465	603.2807	NaN	NaN	-0.3	0.4813	0.2951	0.0405	0.0673	0.0259	0.0898
0.0	0.0	0.0	-3400.7465	-2928.7193	NaN	NaN	0.4627	0.5205	0.2643	0.0376	0.0603	0.0241	0.0932
0.0	0.0	0.0	-3121.7465	-1501.7193	NaN	NaN	0.3248	0.5014	0.281	0.0398	0.0631	0.0252	0.0895
0.0	0.0	0.0	-2244.7465	-4017.7193	NaN	NaN	0.6416	0.5058	0.2768	0.0395	0.0615	0.0247	0.0917
0.0	0.0	0.0	-1894.7465	-7.7193	NaN	NaN	0.0041	0.4689	0.3073	0.0426	0.0664	0.026	0.0889
0.0	0.0	0.0	-3361.7465	89.2807	NaN	NaN	-0.0273	0.4688	0.3075	0.042	0.0656	0.0253	0.0907
0.0	0.0	0.0	-3078.7465	751.2807	NaN	NaN	-0.3	0.4361	0.3349	0.0445	0.0704	0.0264	0.0876
0.0	0.0	0.0	-2526.7465	-380.7193	NaN	NaN	0.1309	0.437	0.3342	0.0439	0.0696	0.0256	0.0897
0.0	0.0	0.0	-1872.7465	893.2807	NaN	NaN	-0.3	0.3994	0.3674	0.0466	0.0751	0.0263	0.0852
0.0	0.0	0.0	-1130.7465	1164.2807	NaN	NaN	1.3	0.4082	0.3594	0.0453	0.0732	0.0251	0.0888
0.0	0.0	0.0	-2672.7465	801.2807	NaN	NaN	-0.3	0.4275	0.3449	0.0436	0.0692	0.0242	0.0906
0.0	0.0	0.0	-3221.7465	340.2807	NaN	NaN	-0.1181	0.4639	0.315	0.0412	0.0628	0.023	0.0941
0.0	0.0	0.0	-2493.7465	-3479.7193	NaN	NaN	0.5825	0.4906	0.2957	0.0395	0.0589	0.0222	0.0932
0.0	0.0	0.0	-2805.7465	-1111.7193	NaN	NaN	0.2838	0.4694	0.3125	0.0416	0.0627	0.0235	0.0903
0.0	0.0	0.0	-2767.7465	-2377.7193	NaN	NaN	0.4621	0.4758	0.3071	0.0406	0.0618	0.0231	0.0916
0.0	0.0	0.0	-2807.7465	467.2807	NaN	NaN	-0.1997	0.4375	0.3385	0.0435	0.0683	0.0248	0.0874
0.0	0.0	0.0	-3444.7465	-2942.7193	NaN	NaN	0.4607	0.4612	0.3188	0.0409	0.0645	0.0235	0.0912
0.0	0.0	0.0	-2586.7465	560.2807	NaN	NaN	-0.2765	0.413	0.3597	0.0448	0.0727	0.0255	0.0843
0.0	0.0	0.0	-3361.7465	-845.7193	NaN	NaN	0.201	0.4418	0.3355	0.0417	0.0677	0.024	0.0893
0.0	0.0	0.0	-3474.7465	107.2807	NaN	NaN	-0.0319	0.3931	0.3797	0.0453	0.0756	0.0259	0.0804
0.0	0.0	0.0	-1951.7465	-685.7193	NaN	NaN	0.26	0.3903	0.3831	0.0446	0.0753	0.0257	0.0811
0.0	0.0	0.0	-3695.7465	-1231.7193	NaN	NaN	0.25	0.3356	0.4367	0.0477	0.0819	0.0273	0.0708
0.0	0.0	0.0	-1423.7465	-2002.7193	NaN	NaN	0.5845	0.2754	0.4961	0.05	0.0883	0.028	0.0622
0.0	0.0	0.0	-1562.7465	194.2807	NaN	NaN	-0.142	0.2114	0.5625	0.0515	0.0956	0.0278	0.0513
0.0	0.0	0.0	-2482.7465	2459.2807	NaN	NaN	-0.3	0.1838	0.592	0.0513	0.0983	0.028	0.0467
0.0	0.0	0.0	-3990.7465	-1789.7193	NaN	NaN	0.3096	0.1834	0.5984	0.0505	0.0934	0.0284	0.0458
0.0	0.0	0.0	-3129.7465	-1743.7193	NaN	NaN	0.3578	0.1749	0.6121	0.0503	0.0905	0.0285	0.0437
0.0	0.0	0.0	-3392.7465	-1755.7193	NaN	NaN	0.341	0.1574	0.6369	0.0506	0.0893	0.0264	0.0394
0.0	0.0	0.0	-3450.7465	276.2807	NaN	NaN	-0.087	0.1384	0.6601	0.0508	0.0916	0.024	0.0351
0.0	0.0	0.0	-1858.7465	-651.7193	NaN	NaN	0.2596	0.1302	0.6694	0.0505	0.093	0.0234	0.0335
0.0	0.0	0.0	-2008.7465	-446.7193	NaN	NaN	0.1819	0.1258	0.6722	0.0504	0.0949	0.0234	0.0332
0.0	0.0	0.0	-2061.7465	-646.7193	NaN	NaN	0.2388	0.1244	0.6754	0.0499	0.0944	0.0232	0.0328
0.0	0.0	0.0	-2392.7465	-471.7193	NaN	NaN	0.1647	0.1208	0.6792	0.0494	0.0951	0.0229	0.0326
0.0	0.0	0.0	-1478.7465	-898.7193	NaN	NaN	0.378	0.118	0.6824	0.0488	0.0958	0.0228	0.0322
0.0	0.0	0.0	-2533.7465	-1104.7193	NaN	NaN	0.3036	0.1192	0.6815	0.049	0.0953	0.0229	0.032
0.0	0.0	0.0	-1667.7465	-47.7193	NaN	NaN	0.0278	0.1214	0.6796	0.0491	0.0948	0.023	0.0321
0.0	0.0	0.0	-998.7465	-3203.7193	NaN	NaN	0.7623	0.1241	0.6783	0.0488	0.0938	0.023	0.032
0.0	0.0	0.0	-3461.7465	-667.7193	NaN	NaN	0.1617	0.1225	0.6784	0.0488	0.0951	0.0231	0.032
0.0	0.0	0.0	-2906.7465	1147.2807	NaN	NaN	-0.3	0.1189	0.6812	0.0483	0.0968	0.0233	0.0315
0.0	0.0	0.0	-1297.7465	-3070.7193	NaN	NaN	0.7029	0.1192	0.6821	0.0483	0.0959	0.0232	0.0314
0.0	0.0	0.0	-533.7465	-2342.7193	NaN	NaN	0.8144	0.1172	0.6822	0.0485	0.0972	0.0234	0.0316
0.0	0.0	0.0	-2887.7465	-358.7193	NaN	NaN	0.1105	0.1201	0.6812	0.0483	0.0956	0.0233	0.0315
0.0	0.0	0.0	-2934.7465	-1494.7193	NaN	NaN	0.3374	0.1215	0.6825	0.048	0.0937	0.0228	0.0314
0.0	0.0	0.0	-2932.7465	1358.2807	NaN	NaN	-0.3	0.1167	0.6851	0.048	0.0961	0.0229	0.0312
0.0	0.0	0.0	-3019.7465	-1537.7193	NaN	NaN	0.3374	0.1161	0.6871	0.0477	0.0957	0.0227	0.0308
0.0	0.0	0.0	-1876.7465	1211.2807	NaN	NaN	-0.3	0.1117	0.6884	0.0477	0.0984	0.0231	0.0307
0.0	0.0	0.0	-60.7465	-2391.7193	NaN	NaN	0.9752	0.1115	0.6888	0.0479	0.0979	0.0231	0.0307
0.0	0.0	0.0	-394.7465	-1406.7193	NaN	NaN	0.7809	0.1126	0.6875	0.0486	0.0972	0.0231	0.031
0.0	0.0	0.0	-3572.7465	2105.2807	NaN	NaN	-0.3	0.1144	0.6863	0.049	0.0961	0.0231	0.0312
0.0	0.0	0.0	-2647.7465	-1461.7193	NaN	NaN	0.3557	0.1189	0.6838	0.0492	0.0937	0.0229	0.0315
0.0	0.0	0.0	-3920.7465	-501.7193	NaN	NaN	0.1134	0.1249	0.6777	0.05	0.0921	0.0229	0.0323
0.0	0.0	0.0	-3395.7465	-2219.7193	NaN	NaN	0.3953	0.1298	0.6722	0.0505	0.0916	0.0231	0.0329
0.0	0.0	0.0	-2155.7465	-3013.7193	NaN	NaN	0.583	0.1299	0.6725	0.0498	0.092	0.0232	0.0325
0.0	0.0	0.0	-3086.7465	-1545.7193	NaN	NaN	0.3337	0.1241	0.6778	0.0493	0.0938	0.0231	0.0319
0.0	0.0	0.0	-2346.7465	1234.2807	NaN	NaN	-0.3	0.1178	0.6822	0.0494	0.096	0.0231	0.0315
0.0	0.0	0.0	-3080.7465	-702.7193	NaN	NaN	0.1857	0.1147	0.6847	0.0495	0.0969	0.023	0.0313
0.0	0.0	0.0	-1135.7465	1490.2807	NaN	NaN	1.3	0.11	0.6875	0.0496	0.0985	0.023	0.0313
0.0	0.0	0.0	-1893.7465	799.2807	NaN	NaN	-0.3	0.1116	0.6876	0.0492	0.0974	0.023	0.0311
0.0	0.0	0.0	-2891.7465	-2656.7193	NaN	NaN	0.4788	0.1159	0.6861	0.0488	0.0952	0.0229	0.0311
0.0	0.0	0.0	-1491.7465	-3817.7193	NaN	NaN	0.719	0.1188	0.6842	0.0488	0.0942	0.0227	0.0313
0.0	0.0	0.0	-3324.7465	-1239.7193	NaN	NaN	0.2716	0.1175	0.6859	0.0486	0.0944	0.0226	0.031
0.0	0.0	0.0	-2203.7465	-154.7193	NaN	NaN	0.0656	0.1125	0.6887	0.0487	0.0965	0.0227	0.0308
0.0	0.0	0.0	-3549.7465	1036.2807	NaN	NaN	-0.3	0.1094	0.6914	0.0485	0.0976	0.0226	0.0305
0.0	0.0	0.0	-2824.7465	-435.7193	NaN	NaN	0.1336	0.1089	0.6919	0.0484	0.0977	0.0226	0.0304
0.0	0.0	0.0	-1708.7465	-265.7193	NaN	NaN	0.1346	0.1097	0.6919	0.0483	0.0971	0.0225	0.0305
0.0	0.0	0.0	-2103.7465	-1674.7193	NaN	NaN	0.4432	0.1113	0.6911	0.0483	0.0962	0.0225	0.0306
0.0	0.0	0.0	-4686.7465	-392.7193	NaN	NaN	0.0773	0.115	0.689	0.0485	0.0942	0.0223	0.031
0.0	0.0	0.0	-2632.7465	-735.7193	NaN	NaN	0.2184	0.1161	0.689	0.0487	0.0931	0.0221	0.031
0.0	0.0	0.0	-2643.7465	-1533.7193	NaN	NaN	0.3671	0.1152	0.689	0.0491	0.0936	0.022	0.0312
0.0	0.0	0.0	-2482.7465	245.2807	NaN	NaN	-0.1096	0.1113	0.691	0.0493	0.0952	0.0222	0.031
0.0	0.0	0.0	-3174.7465	447.2807	NaN	NaN	-0.164	0.1108	0.6908	0.0495	0.0955	0.0223	0.0311
0.0	0.0	0.0	-3213.7465	-1287.7193	NaN	NaN	0.2861	0.1135	0.6897	0.0492	0.0942	0.0223	0.0312
0.0	0.0	0.0	-778.7465	-4179.7193	NaN	NaN	0.8429	0.1173	0.6873	0.0495	0.0923	0.0221	0.0316
0.0	0.0	0.0	-3666.7465	-451.7193	NaN	NaN	0.1097	0.1193	0.6859	0.0496	0.0912	0.0221	0.0318
0.0	0.0	0.0	-3129.7465	-3489.7193	NaN	NaN	0.5272	0.1201	0.6861	0.0496	0.0905	0.0219	0.0318
0.0	0.0	0.0	-4406.7465	-753.7193	NaN	NaN	0.1461	0.1174	0.6873	0.05	0.0915	0.0219	0.0319
0.0	0.0	0.0	-2664.7465	1555.2807	NaN	NaN	-0.3	0.1119	0.6908	0.0501	0.0934	0.0221	0.0317
0.0	0.0	0.0	-1994.7465	-334.7193	NaN	NaN	0.1437	0.1106	0.6914	0.0505	0.0936	0.0221	0.0318
0.0	0.0	0.0	-2425.7465	1449.2807	NaN	NaN	-0.3	0.1113	0.6906	0.0504	0.0934	0.0222	0.0321
0.0	0.0	0.0	-3015.7465	-1762.7193	NaN	NaN	0.3689	0.1158	0.6868	0.0505	0.092	0.0221	0.0328
0.0	0.0	0.0	-3388.7465	359.2807	NaN	NaN	-0.1186	0.1176	0.6831	0.0508	0.0927	0.0224	0.0335
0.0	0.0	0.0	-3654.7465	972.2807	NaN	NaN	-0.3	0.121	0.6793	0.0506	0.0923	0.0226	0.0342
0.0	0.0	0.0	-3006.7465	1238.2807	NaN	NaN	-0.3	0.127	0.6706	0.0508	0.0925	0.0234	0.0357
0.0	0.0	0.0	-2802.7465	-1151.7193	NaN	NaN	0.2912	0.1406	0.6552	0.0509	0.0905	0.0246	0.0383
0.0	0.0	0.0	-4233.7465	-1812.7193	NaN	NaN	0.2998	0.1542	0.6385	0.0512	0.0891	0.026	0.041
0.0	0.0	0.0	-4426.7465	130.2807	NaN	NaN	-0.0303	0.164	0.6258	0.0512	0.089	0.0271	0.0429
0.0	0.0	0.0	-3246.7465	-2620.7193	NaN	NaN	0.4467	0.1737	0.6154	0.051	0.088	0.0277	0.0442
0.0	0.0	0.0	-3386.7465	-1310.7193	NaN	NaN	0.279	0.1732	0.6142	0.0508	0.0895	0.028	0.0442
0.0	0.0	0.0	-3256.7465	-1445.7193	NaN	NaN	0.3074	0.1712	0.6167	0.0502	0.0905	0.0279	0.0435
0.0	0.0	0.0	-3868.7465	-607.7193	NaN	NaN	0.1358	0.1657	0.6217	0.0499	0.0925	0.0276	0.0425
0.0	0.0	0.0	-2325.7465	-846.7193	NaN	NaN	0.2669	0.1598	0.6253	0.0497	0.0957	0.0275	0.0419
0.0	0.0	0.0	-2209.7465	-1944.7193	NaN	NaN	0.4681	0.1629	0.6217	0.0493	0.0959	0.0279	0.0423
0.0	0.0	0.0	-3667.7465	-40.7193	NaN	NaN	0.011	0.167	0.6157	0.0491	0.0962	0.0286	0.0434
0.0	0.0	0.0	-3977.7465	-2135.7193	NaN	NaN	0.3493	0.1771	0.6074	0.0484	0.0937	0.0291	0.0443
0.0	0.0	0.0	-4791.7465	-2551.7193	NaN	NaN	0.3475	0.1833	0.6048	0.0478	0.0911	0.0289	0.0442
0.0	0.0	0.0	-912.7465	-881.7193	NaN	NaN	0.4914	0.1715	0.6146	0.0484	0.0939	0.0285	0.0432
0.0	0.0	0.0	-3430.7465	-2756.7193	NaN	NaN	0.4455	0.1677	0.6235	0.0479	0.0919	0.0275	0.0415
0.0	0.0	0.0	-3120.7465	-605.7193	NaN	NaN	0.1625	0.1542	0.6373	0.049	0.094	0.0262	0.0394
0.0	0.0	0.0	-2907.7465	-952.7193	NaN	NaN	0.2468	0.1491	0.646	0.0492	0.0935	0.0249	0.0373
0.0	0.0	0.0	-2396.7465	-2960.7193	NaN	NaN	0.5526	0.1484	0.6489	0.0494	0.0932	0.0242	0.0359
0.0	0.0	0.0	-3863.7465	-1635.7193	NaN	NaN	0.2974	0.149	0.6492	0.0496	0.093	0.0238	0.0354
0.0	0.0	0.0	-3572.7465	-2311.7193	NaN	NaN	0.3929	0.1466	0.6515	0.0494	0.0938	0.0237	0.035
0.0	0.0	0.0	-3004.7465	-2718.7193	NaN	NaN	0.475	0.1391	0.6585	0.049	0.0955	0.0234	0.0345
0.0	0.0	0.0	-156.7465	1901.2807	NaN	NaN	1.0899	0.1283	0.666	0.0486	0.0996	0.0234	0.034
0.0	0.0	0.0	-2559.7465	-678.7193	NaN	NaN	0.2096	0.1294	0.6676	0.0481	0.0979	0.0233	0.0337
0.0	0.0	0.0	-3687.7465	-1870.7193	NaN	NaN	0.3366	0.1317	0.6664	0.048	0.097	0.0233	0.0337
0.0	0.0	0.0	-2454.7465	-2858.7193	NaN	NaN	0.538	0.1345	0.6649	0.0479	0.0956	0.0233	0.0337
0.0	0.0	0.0	-2979.7465	-1327.7193	NaN	NaN	0.3082	0.1351	0.6654	0.0478	0.0951	0.0231	0.0335
0.0	0.0	0.0	-926.7465	-2745.7193	NaN	NaN	0.7477	0.1317	0.6694	0.0472	0.0958	0.0231	0.0329
0.0	0.0	0.0	-2933.7465	-26.7193	NaN	NaN	0.009	0.1237	0.675	0.0469	0.0989	0.0231	0.0325
0.0	0.0	0.0	-1524.7465	554.2807	NaN	NaN	-0.3	0.1163	0.6827	0.0457	0.1008	0.0231	0.0314
0.0	0.0	0.0	-2536.7465	-1621.7193	NaN	NaN	0.39	0.1172	0.6821	0.0462	0.0998	0.023	0.0316
0.0	0.0	0.0	-1129.7465	-1319.7193	NaN	NaN	0.5388	0.1222	0.678	0.0469	0.0977	0.0231	0.0322
0.0	0.0	0.0	-3307.7465	-3188.7193	NaN	NaN	0.4908	0.1295	0.6741	0.047	0.094	0.0228	0.0325
0.0	0.0	0.0	-3035.7465	-1473.7193	NaN	NaN	0.3268	0.1271	0.6751	0.0469	0.0956	0.0229	0.0325
0.0	0.0	0.0	-2427.7465	-1660.7193	NaN	NaN	0.4062	0.1242	0.68	0.046	0.0955	0.0226	0.0317
0.0	0.0	0.0	-2381.7465	1367.2807	NaN	NaN	-0.3	0.1152	0.6858	0.0458	0.0993	0.0228	0.0311
0.0	0.0	0.0	-1038.7465	-900.7193	NaN	NaN	0.4644	0.1138	0.688	0.0455	0.0991	0.0228	0.0308
0.0	0.0	0.0	-2984.7465	-326.7193	NaN	NaN	0.0987	0.1163	0.6866	0.0456	0.0976	0.0228	0.031
0.0	0.0	0.0	-2960.7465	241.2807	NaN	NaN	-0.0887	0.1204	0.6834	0.0462	0.0956	0.0228	0.0316
0.0	0.0	0.0	-2612.7465	-4138.7193	NaN	NaN	0.613	0.1265	0.6792	0.0467	0.093	0.0226	0.032
0.0	0.0	0.0	-3897.7465	-1527.7193	NaN	NaN	0.2816	0.1224	0.683	0.0465	0.0939	0.0226	0.0316
0.0	0.0	0.0	-1067.7465	907.2807	NaN	NaN	-0.3	0.1168	0.6857	0.0466	0.0967	0.0228	0.0314
0.0	0.0	0.0	-942.7465	-2657.7193	NaN	NaN	0.7382	0.1185	0.6851	0.0459	0.0963	0.0228	0.0312
0.0	0.0	0.0	-2660.7465	-1411.7193	NaN	NaN	0.3466	0.1185	0.6832	0.0462	0.0977	0.0229	0.0315
0.0	0.0	0.0	-2860.7465	891.2807	NaN	NaN	-0.3	0.1167	0.6839	0.0459	0.0992	0.0231	0.0312
0.0	0.0	0.0	-3476.7465	-1549.7193	NaN	NaN	0.3083	0.1161	0.684	0.0461	0.0999	0.0228	0.0311
0.0	0.0	0.0	-3971.7465	3306.2807	NaN	NaN	-0.3	0.1122	0.6844	0.0464	0.1026	0.0231	0.0313
0.0	0.0	0.0	-2209.7465	-674.7193	NaN	NaN	0.2339	0.1146	0.6845	0.046	0.1008	0.023	0.0311
0.0	0.0	0.0	-1945.7465	-1136.7193	NaN	NaN	0.3688	0.1194	0.6802	0.0462	0.0994	0.0232	0.0316
0.0	0.0	0.0	-2198.7465	-1279.7193	NaN	NaN	0.3679	0.123	0.6773	0.046	0.0987	0.0234	0.0317
0.0	0.0	0.0	-3351.7465	-2625.7193	NaN	NaN	0.4393	0.126	0.6745	0.0459	0.0985	0.0234	0.0317
0.0	0.0	0.0	-2611.7465	-803.7193	NaN	NaN	0.2353	0.1236	0.6742	0.0457	0.1014	0.0236	0.0314
0.0	0.0	0.0	-3820.7465	-512.7193	NaN	NaN	0.1183	0.1218	0.6745	0.0456	0.1032	0.0237	0.0312
0.0	0.0	0.0	-917.7465	-1155.7193	NaN	NaN	0.5574	0.1198	0.6749	0.0453	0.105	0.0239	0.031
0.0	0.0	0.0	-2783.7465	-76.7193	NaN	NaN	0.0268	0.1211	0.6733	0.0452	0.1053	0.0241	0.031
0.0	0.0	0.0	-3573.7465	-1154.7193	NaN	NaN	0.2442	0.1234	0.6732	0.0447	0.104	0.024	0.0308
0.0	0.0	0.0	-2284.7465	-2062.7193	NaN	NaN	0.4745	0.1222	0.673	0.0448	0.1051	0.024	0.0309
0.0	0.0	0.0	-3124.7465	-547.7193	NaN	NaN	0.1491	0.121	0.6736	0.0449	0.1056	0.0241	0.0309
0.0	0.0	0.0	-3480.7465	501.2807	NaN	NaN	-0.1682	0.1203	0.6749	0.0445	0.1055	0.0242	0.0306
0.0	0.0	0.0	-2035.7465	-3167.7193	NaN	NaN	0.6088	0.1222	0.6745	0.0444	0.1043	0.024	0.0306
0.0	0.0	0.0	-2455.7465	-1303.7193	NaN	NaN	0.3468	0.1192	0.6769	0.0444	0.105	0.0239	0.0305
0.0	0.0	0.0	-4597.7465	432.2807	NaN	NaN	-0.1038	0.1157	0.6817	0.044	0.1049	0.0235	0.0303
0.0	0.0	0.0	-670.7465	897.2807	NaN	NaN	1.3	0.1126	0.6836	0.0439	0.106	0.0235	0.0304
0.0	0.0	0.0	-2077.7465	1050.2807	NaN	NaN	-0.3	0.1121	0.6847	0.0439	0.1055	0.0235	0.0304
0.0	0.0	0.0	-3662.7465	104.2807	NaN	NaN	-0.0293	0.1132	0.6838	0.0442	0.1047	0.0238	0.0304
0.0	0.0	0.0	-3219.7465	-2138.7193	NaN	NaN	0.3991	0.1174	0.6812	0.0448	0.1026	0.0238	0.0302
0.0	0.0	0.0	-3843.7465	-1392.7193	NaN	NaN	0.266	0.1194	0.681	0.0449	0.1009	0.0236	0.0302
0.0	0.0	0.0	-1652.7465	-713.7193	NaN	NaN	0.3016	0.1168	0.6824	0.0452	0.1018	0.0235	0.0303
0.0	0.0	0.0	-2652.7465	1467.2807	NaN	NaN	-0.3	0.1136	0.6848	0.0449	0.1028	0.0235	0.0303
0.0	0.0	0.0	-3615.7465	-824.7193	NaN	NaN	0.1857	0.1135	0.6852	0.0448	0.1028	0.0235	0.0303
0.0	0.0	0.0	-559.7465	-1363.7193	NaN	NaN	0.709	0.1143	0.6833	0.045	0.1032	0.0236	0.0306
0.0	0.0	0.0	-1181.7465	-3168.7193	NaN	NaN	0.7284	0.1165	0.6809	0.0453	0.1028	0.0236	0.0309
0.0	0.0	0.0	-3194.7465	1085.2807	NaN	NaN	-0.3	0.1158	0.6804	0.0456	0.1033	0.0238	0.0311
0.0	0.0	0.0	-2975.7465	-448.7193	NaN	NaN	0.131	0.1175	0.6789	0.0459	0.1027	0.0237	0.0313
0.0	0.0	0.0	-2182.7465	-1019.7193	NaN	NaN	0.3184	0.1188	0.6776	0.046	0.1024	0.0238	0.0315
0.0	0.0	0.0	-2828.7465	-1920.7193	NaN	NaN	0.4044	0.1211	0.6757	0.0465	0.1012	0.0236	0.0319
0.0	0.0	0.0	-4072.7465	2431.2807	NaN	NaN	-0.3	0.1205	0.6737	0.0467	0.1029	0.0239	0.0323
0.0	0.0	0.0	-3094.7465	835.2807	NaN	NaN	-0.3	0.1229	0.6705	0.0467	0.1028	0.0243	0.0328
0.0	0.0	0.0	-3757.7465	551.2807	NaN	NaN	-0.1719	0.129	0.662	0.0474	0.1025	0.025	0.0342
0.0	0.0	0.0	-1880.7465	-2475.7193	NaN	NaN	0.5683	0.138	0.6539	0.0472	0.0997	0.0256	0.0356
0.0	0.0	0.0	-4124.7465	-1162.7193	NaN	NaN	0.2199	0.1455	0.6453	0.0477	0.0983	0.0262	0.0371
0.0	0.0	0.0	-3351.7465	686.2807	NaN	NaN	-0.2575	0.1496	0.6374	0.0478	0.0997	0.0271	0.0383
0.0	0.0	0.0	-4313.7465	-1775.7193	NaN	NaN	0.2916	0.1639	0.6247	0.0478	0.0956	0.0279	0.0401
0.0	0.0	0.0	-3789.7465	-774.7193	NaN	NaN	0.1697	0.1664	0.6197	0.0481	0.0963	0.0285	0.041
0.0	0.0	0.0	-4525.7465	-1241.7193	NaN	NaN	0.2153	0.1704	0.618	0.0481	0.094	0.0283	0.0412
0.0	0.0	0.0	-4365.7465	-1923.7193	NaN	NaN	0.3059	0.1625	0.6251	0.0484	0.0958	0.0278	0.0403
0.0	0.0	0.0	-3901.7465	1428.2807	NaN	NaN	-0.3	0.155	0.6304	0.0485	0.0988	0.0275	0.0398
0.0	0.0	0.0	-565.7465	-761.7193	NaN	NaN	0.5738	0.1583	0.6269	0.0484	0.0978	0.028	0.0406
0.0	0.0	0.0	-3309.7465	-259.7193	NaN	NaN	0.0728	0.1622	0.6213	0.0488	0.0974	0.0285	0.0418
0.0	0.0	0.0	-3669.7465	-558.7193	NaN	NaN	0.1321	0.1637	0.618	0.0487	0.0981	0.029	0.0426
0.0	0.0	0.0	-3084.7465	-346.7193	NaN	NaN	0.101	0.1704	0.611	0.0488	0.0964	0.0295	0.0439
0.0	0.0	0.0	-3478.7465	1101.2807	NaN	NaN	-0.3	0.1756	0.6038	0.0494	0.0955	0.0301	0.0457
0.0	0.0	0.0	-3287.7465	-3729.7193	NaN	NaN	0.5315	0.1832	0.5967	0.0498	0.0928	0.0304	0.0471
0.0	0.0	0.0	-3296.7465	-155.7193	NaN	NaN	0.0451	0.1796	0.5973	0.0502	0.0946	0.0307	0.0476
0.0	0.0	0.0	-2410.7465	1968.2807	NaN	NaN	-0.3	0.1838	0.5916	0.0505	0.0941	0.0313	0.0488
0.0	0.0	0.0	-3829.7465	-4023.7193	NaN	NaN	0.5123	0.1978	0.5771	0.0508	0.0918	0.0322	0.0504
0.0	0.0	0.0	-2009.7465	-4508.7193	NaN	NaN	0.6917	0.1969	0.5766	0.0508	0.0929	0.0325	0.0503
0.0	0.0	0.0	-3568.7465	-504.7193	NaN	NaN	0.1239	0.1927	0.5807	0.0506	0.0938	0.0324	0.0498
0.0	0.0	0.0	-2683.7465	312.2807	NaN	NaN	-0.1317	0.1872	0.5859	0.0503	0.0953	0.0321	0.0492
0.0	0.0	0.0	-4890.7465	-1373.7193	NaN	NaN	0.2193	0.1872	0.5867	0.05	0.0952	0.0321	0.0489
0.0	0.0	0.0	-1709.7465	76.2807	NaN	NaN	-0.0467	0.1823	0.5914	0.0499	0.0962	0.0317	0.0486
0.0	0.0	0.0	-3579.7465	-24.7193	NaN	NaN	0.0069	0.1844	0.5902	0.0495	0.0957	0.0317	0.0485
0.0	0.0	0.0	-2304.7465	-3616.7193	NaN	NaN	0.6108	0.1857	0.5885	0.0496	0.0957	0.032	0.0485
0.0	0.0	0.0	-2280.7465	-571.7193	NaN	NaN	0.2004	0.1842	0.5899	0.0494	0.0964	0.0319	0.0482
0.0	0.0	0.0	-3388.7465	-889.7193	NaN	NaN	0.208	0.1867	0.5881	0.0492	0.0961	0.0322	0.0479
0.0	0.0	0.0	-4523.7465	-2182.7193	NaN	NaN	0.3255	0.1888	0.5868	0.0487	0.096	0.0322	0.0474
0.0	0.0	0.0	-2273.7465	-1413.7193	NaN	NaN	0.3834	0.1838	0.5943	0.0481	0.0959	0.0316	0.0464
0.0	0.0	0.0	-2543.7465	-127.7193	NaN	NaN	0.0478	0.172	0.6074	0.0476	0.0977	0.0305	0.0449
0.0	0.0	0.0	-4252.7465	-744.7193	NaN	NaN	0.149	0.1666	0.6158	0.0469	0.0975	0.0296	0.0437
0.0	0.0	0.0	-1049.7465	-1625.7193	NaN	NaN	0.6076	0.1602	0.6233	0.0471	0.0974	0.029	0.043
0.0	0.0	0.0	-1492.7465	398.2807	NaN	NaN	-0.3	0.1508	0.6329	0.0468	0.0998	0.0281	0.0416
0.0	0.0	0.0	-3583.7465	-2439.7193	NaN	NaN	0.405	0.1558	0.6305	0.0465	0.097	0.0284	0.0417
0.0	0.0	0.0	-5538.7465	323.2807	NaN	NaN	-0.062	0.1539	0.6358	0.0468	0.0947	0.0278	0.041
0.0	0.0	0.0	-1083.7465	-197.7193	NaN	NaN	0.1543	0.1389	0.6526	0.0464	0.0972	0.0264	0.0385
0.0	0.0	0.0	-1166.7465	-2685.7193	NaN	NaN	0.6971	0.1351	0.6594	0.0466	0.096	0.0254	0.0375
0.0	0.0	0.0	-3859.7465	2873.2807	NaN	NaN	-0.3	0.1276	0.6678	0.0467	0.0971	0.0248	0.036
0.0	0.0	0.0	-640.7465	-1973.7193	NaN	NaN	0.7549	0.1265	0.6712	0.0468	0.0957	0.0244	0.0354
0.0	0.0	0.0	-1349.7465	151.2807	NaN	NaN	-0.1262	0.1232	0.6734	0.047	0.0971	0.0242	0.0351
0.0	0.0	0.0	-3544.7465	2267.2807	NaN	NaN	-0.3	0.1254	0.6704	0.0474	0.0964	0.0246	0.0358
0.0	0.0	0.0	-2178.7465	-404.7193	NaN	NaN	0.1567	0.1301	0.6654	0.0482	0.0943	0.0252	0.0368
0.0	0.0	0.0	-1769.7465	-3815.7193	NaN	NaN	0.6832	0.1322	0.6647	0.0488	0.092	0.025	0.0373
0.0	0.0	0.0	-1573.7465	2204.2807	NaN	NaN	1.3	0.1264	0.667	0.0495	0.0952	0.0249	0.037
0.0	0.0	0.0	-2367.7465	472.2807	NaN	NaN	-0.2492	0.1337	0.6602	0.0497	0.0928	0.0256	0.038
0.0	0.0	0.0	-1931.7465	-894.7193	NaN	NaN	0.3166	0.1382	0.6538	0.0504	0.0921	0.0262	0.0392
0.0	0.0	0.0	-1946.7465	-1651.7193	NaN	NaN	0.459	0.1416	0.6507	0.0508	0.0908	0.0264	0.0398
0.0	0.0	0.0	-3495.7465	2250.2807	NaN	NaN	-0.3	0.1385	0.6547	0.0502	0.0915	0.0261	0.039
0.0	0.0	0.0	-4207.7465	-1148.7193	NaN	NaN	0.2145	0.1387	0.6568	0.05	0.0899	0.0257	0.0389
0.0	0.0	0.0	-3061.7465	3538.2807	NaN	NaN	1.3	0.1324	0.6605	0.0499	0.0932	0.0254	0.0385
0.0	0.0	0.0	-3281.7465	-33.7193	NaN	NaN	0.0102	0.1421	0.6506	0.0498	0.0912	0.0263	0.04
0.0	0.0	0.0	-2812.7465	1872.2807	NaN	NaN	-0.3	0.1506	0.639	0.0506	0.0905	0.0274	0.0418
0.0	0.0	0.0	-4288.7465	-1025.7193	NaN	NaN	0.193	0.1574	0.6311	0.0508	0.0898	0.028	0.0429
0.0	0.0	0.0	-2404.7465	62.2807	NaN	NaN	-0.0266	0.1566	0.6306	0.0505	0.0914	0.0281	0.0428
0.0	0.0	0.0	-3201.7465	1386.2807	NaN	NaN	-0.3	0.1646	0.621	0.0505	0.0912	0.0288	0.0439
0.0	0.0	0.0	-1295.7465	-3169.7193	NaN	NaN	0.7098	0.1704	0.6128	0.0503	0.0923	0.0295	0.0446
0.0	0.0	0.0	-4285.7465	-1742.7193	NaN	NaN	0.2891	0.1723	0.6135	0.0492	0.0913	0.0295	0.0442
0.0	0.0	0.0	-2316.7465	1948.2807	NaN	NaN	-0.3	0.1552	0.6337	0.0474	0.0944	0.0279	0.0413
0.0	0.0	0.0	-3031.7465	236.2807	NaN	NaN	-0.0845	0.1554	0.6335	0.0465	0.0958	0.0278	0.0409
0.0	0.0	0.0	-3382.7465	-3406.7193	NaN	NaN	0.5018	0.1636	0.6256	0.046	0.0948	0.0284	0.0416
0.0	0.0	0.0	-2643.7465	-1105.7193	NaN	NaN	0.2949	0.1572	0.6326	0.0458	0.0962	0.0279	0.0404
0.0	0.0	0.0	-2000.7465	-2231.7193	NaN	NaN	0.5273	0.1542	0.6364	0.045	0.0979	0.0276	0.039
0.0	0.0	0.0	-2605.7465	-4224.7193	NaN	NaN	0.6185	0.1592	0.6334	0.0446	0.0957	0.0278	0.0393
0.0	0.0	0.0	-1739.7465	-706.7193	NaN	NaN	0.2889	0.1434	0.6518	0.0444	0.0971	0.0263	0.037
0.0	0.0	0.0	-2674.7465	-2629.7193	NaN	NaN	0.4958	0.1293	0.6716	0.0434	0.0976	0.0243	0.0338
0.0	0.0	0.0	-1663.7465	269.2807	NaN	NaN	-0.1931	0.1176	0.684	0.0431	0.1004	0.0232	0.0318
0.0	0.0	0.0	-1939.7465	738.2807	NaN	NaN	-0.3	0.1144	0.6888	0.0429	0.1001	0.0228	0.031
0.0	0.0	0.0	-2677.7465	-3162.7193	NaN	NaN	0.5415	0.1149	0.6905	0.0431	0.0983	0.0225	0.0306
0.0	0.0	0.0	-3479.7465	-1680.7193	NaN	NaN	0.3257	0.1139	0.6921	0.0436	0.0977	0.0222	0.0305
0.0	0.0	0.0	-1573.7465	975.2807	NaN	NaN	-0.3	0.1094	0.6951	0.0439	0.0989	0.0223	0.0303
0.0	0.0	0.0	-3805.7465	-657.7193	NaN	NaN	0.1474	0.1092	0.6955	0.0443	0.0984	0.0221	0.0305
0.0	0.0	0.0	-3329.7465	792.2807	NaN	NaN	-0.3	0.1095	0.6945	0.0451	0.0979	0.0222	0.0309
0.0	0.0	0.0	-3375.7465	339.2807	NaN	NaN	-0.1117	0.1113	0.694	0.0454	0.0962	0.0221	0.031
0.0	0.0	0.0	-3077.7465	-416.7193	NaN	NaN	0.1193	0.1116	0.6942	0.0456	0.0956	0.0221	0.0309
0.0	0.0	0.0	-3031.7465	-1854.7193	NaN	NaN	0.3796	0.1108	0.696	0.0455	0.0953	0.0218	0.0307
0.0	0.0	0.0	-3941.7465	1249.2807	NaN	NaN	-0.3	0.1066	0.7001	0.0452	0.0962	0.0217	0.0302
0.0	0.0	0.0	-2279.7465	1085.2807	NaN	NaN	-0.3	0.1034	0.7034	0.045	0.0967	0.0217	0.0299
0.0	0.0	0.0	-3304.7465	2792.2807	NaN	NaN	-0.3	0.1029	0.7028	0.0455	0.0969	0.0219	0.0301
0.0	0.0	0.0	-2152.7465	1290.2807	NaN	NaN	-0.3	0.103	0.7041	0.0453	0.096	0.022	0.0296
0.0	0.0	0.0	-2116.7465	-719.7193	NaN	NaN	0.2537	0.1057	0.7029	0.0456	0.0944	0.022	0.0294
0.0	0.0	0.0	-3720.7465	-2532.7193	NaN	NaN	0.405	0.1077	0.7012	0.0461	0.0936	0.0219	0.0295
0.0	0.0	0.0	-2599.7465	-1164.7193	NaN	NaN	0.3094	0.1044	0.7045	0.0455	0.0948	0.0219	0.029
0.0	0.0	0.0	-1544.7465	-896.7193	NaN	NaN	0.3673	0.1019	0.7078	0.045	0.0951	0.0215	0.0287
0.0	0.0	0.0	-275.7465	1091.2807	NaN	NaN	1.3	0.0984	0.7108	0.0443	0.0967	0.0216	0.0282
0.0	0.0	0.0	-3555.7465	-2720.7193	NaN	NaN	0.4335	0.0997	0.7125	0.0441	0.0945	0.0211	0.0281
0.0	0.0	0.0	-2331.7465	1660.2807	NaN	NaN	-0.3	0.0956	0.7135	0.0443	0.0972	0.0213	0.0281
0.0	0.0	0.0	-2334.7465	210.2807	NaN	NaN	-0.099	0.0957	0.7138	0.0445	0.0968	0.0211	0.0281
0.0	0.0	0.0	-1047.7465	1533.2807	NaN	NaN	1.3	0.0954	0.7119	0.045	0.0979	0.0215	0.0283
0.0	0.0	0.0	-1913.7465	-1063.7193	NaN	NaN	0.3573	0.0983	0.7091	0.0455	0.0969	0.0217	0.0285
0.0	0.0	0.0	-2732.7465	-2332.7193	NaN	NaN	0.4605	0.1014	0.704	0.046	0.0974	0.0221	0.029
0.0	0.0	0.0	-1836.7465	-586.7193	NaN	NaN	0.2421	0.1079	0.6915	0.0467	0.1004	0.0232	0.0303
0.0	0.0	0.0	-2667.7465	-1562.7193	NaN	NaN	0.3694	0.1249	0.6657	0.047	0.1045	0.0264	0.0313
0.0	0.0	0.0	-1986.7465	-1603.7193	NaN	NaN	0.4467	0.1586	0.621	0.0506	0.106	0.0341	0.0297
0.0	0.0	0.0	-2091.7465	-1825.7193	NaN	NaN	0.466	0.189	0.583	0.056	0.1035	0.0411	0.0273
0.0	0.0	0.0	-1844.7465	-3186.7193	NaN	NaN	0.6334	0.1961	0.5754	0.0576	0.102	0.0426	0.0263
0.0	0.0	0.0	-2847.7465	-2930.7193	NaN	NaN	0.5072	0.1975	0.5761	0.0584	0.1004	0.042	0.0256
0.0	0.0	0.0	-1572.7465	-1734.7193	NaN	NaN	0.5245	0.1861	0.5876	0.0596	0.1009	0.0406	0.0251
0.0	0.0	0.0	-2951.7465	1057.2807	NaN	NaN	-0.3	0.1777	0.5975	0.0596	0.1008	0.0397	0.0246
0.0	0.0	0.0	-2331.7465	-2060.7193	NaN	NaN	0.4691	0.1743	0.6021	0.0602	0.0997	0.0392	0.0245
0.0	0.0	0.0	-216.7465	142.2807	NaN	NaN	-0.3	0.1673	0.6077	0.0609	0.1004	0.0388	0.0247
0.0	0.0	0.0	-1141.7465	-1228.7193	NaN	NaN	0.5183	0.1673	0.6084	0.0607	0.1	0.0388	0.0248
0.0	0.0	0.0	-2554.7465	2307.2807	NaN	NaN	-0.3	0.1684	0.6066	0.0609	0.1001	0.0389	0.0252
0.0	0.0	0.0	-2373.7465	-340.7193	NaN	NaN	0.1255	0.1725	0.6032	0.0608	0.0994	0.0388	0.0254
0.0	0.0	0.0	-3290.7465	-200.7193	NaN	NaN	0.0575	0.1769	0.5978	0.0615	0.0992	0.0389	0.0256
0.0	0.0	0.0	-3312.7465	2817.2807	NaN	NaN	-0.3	0.179	0.5952	0.0615	0.0992	0.0395	0.0257
0.0	0.0	0.0	-2214.7465	1674.2807	NaN	NaN	-0.3	0.1844	0.5879	0.0619	0.0992	0.0405	0.0261
0.0	0.0	0.0	-1429.7465	-821.7193	NaN	NaN	0.365	0.1942	0.577	0.0616	0.0982	0.0423	0.0267
0.0	0.0	0.0	-1550.7465	-156.7193	NaN	NaN	0.0918	0.2026	0.5674	0.0616	0.0975	0.0437	0.0271
0.0	0.0	0.0	-1485.7465	-1409.7193	NaN	NaN	0.4869	0.209	0.5606	0.0618	0.0966	0.0445	0.0275
0.0	0.0	0.0	-1606.7465	-2821.7193	NaN	NaN	0.6372	0.2106	0.5591	0.0626	0.0957	0.0442	0.0277
0.0	0.0	0.0	-2130.7465	2005.2807	NaN	NaN	-0.3	0.2037	0.5639	0.0634	0.0975	0.0437	0.0278
0.0	0.0	0.0	25.2535	-1097.7193	NaN	NaN	1.0235	0.2104	0.5552	0.0626	0.0989	0.0447	0.0282
0.0	0.0	0.0	-4180.7465	258.2807	NaN	NaN	-0.0658	0.2318	0.5313	0.0619	0.0986	0.0472	0.0291
0.0	0.0	0.0	-3084.7465	-2898.7193	NaN	NaN	0.4845	0.255	0.507	0.0611	0.0975	0.05	0.0294
0.0	0.0	0.0	-3202.7465	-1712.7193	NaN	NaN	0.3484	0.2639	0.4989	0.0617	0.096	0.0502	0.0294
0.0	0.0	0.0	-2278.7465	-1100.7193	NaN	NaN	0.3257	0.2524	0.512	0.0623	0.0957	0.0488	0.0288
0.0	0.0	0.0	-4240.7465	1427.2807	NaN	NaN	-0.3	0.2334	0.5315	0.0643	0.0962	0.0466	0.0281
0.0	0.0	0.0	-3785.7465	-189.7193	NaN	NaN	0.0477	0.2248	0.5423	0.0642	0.0956	0.0455	0.0275
0.0	0.0	0.0	-2067.7465	904.2807	NaN	NaN	-0.3	0.2168	0.5497	0.0648	0.0964	0.0447	0.0275
0.0	0.0	0.0	-3790.7465	1143.2807	NaN	NaN	-0.3	0.2231	0.5421	0.0643	0.0976	0.0456	0.0273
0.0	0.0	0.0	-2681.7465	289.2807	NaN	NaN	-0.1209	0.2331	0.5294	0.0638	0.099	0.0472	0.0275
0.0	0.0	0.0	-4291.7465	3646.2807	NaN	NaN	-0.3	0.2481	0.5123	0.0619	0.1003	0.0495	0.0279
0.0	0.0	0.0	-2015.7465	-1357.7193	NaN	NaN	0.4025	0.2789	0.48	0.0601	0.0994	0.0528	0.0288
0.0	0.0	0.0	-3347.7465	-2931.7193	NaN	NaN	0.4669	0.3319	0.4305	0.0599	0.095	0.054	0.0288
0.0	0.0	0.0	-1840.7465	-740.7193	NaN	NaN	0.2869	0.3057	0.4524	0.0593	0.0985	0.0546	0.0295
0.0	0.0	0.0	-3618.7465	-1135.7193	NaN	NaN	0.2389	0.3005	0.4602	0.0601	0.0967	0.0536	0.0289
0.0	0.0	0.0	-3026.7465	61.2807	NaN	NaN	-0.0207	0.2768	0.4818	0.0605	0.0986	0.0528	0.0294
0.0	0.0	0.0	-1054.7465	1231.2807	NaN	NaN	1.3	0.2702	0.4893	0.0602	0.0979	0.0525	0.0299
0.0	0.0	0.0	-653.7465	-3536.7193	NaN	NaN	0.844	0.2908	0.4696	0.0597	0.0948	0.0542	0.0309
0.0	0.0	0.0	-2429.7465	-2173.7193	NaN	NaN	0.4722	0.3022	0.4586	0.0602	0.0926	0.0548	0.0315
0.0	0.0	0.0	-1125.7465	-1393.7193	NaN	NaN	0.5532	0.2979	0.4635	0.0608	0.0916	0.0542	0.032
0.0	0.0	0.0	-2520.7465	-1133.7193	NaN	NaN	0.3102	0.2936	0.4679	0.0607	0.0915	0.0539	0.0325
0.0	0.0	0.0	-2525.7465	385.2807	NaN	NaN	-0.18	0.2957	0.4656	0.0604	0.0907	0.0542	0.0334
0.0	0.0	0.0	-4569.7465	311.2807	NaN	NaN	-0.0731	0.3066	0.4564	0.0594	0.0891	0.0545	0.0339
0.0	0.0	0.0	-3791.7465	-2209.7193	NaN	NaN	0.3682	0.3182	0.4469	0.0586	0.0879	0.0545	0.0338
0.0	0.0	0.0	-3795.7465	-748.7193	NaN	NaN	0.1648	0.3208	0.4446	0.059	0.0872	0.0544	0.0341
0.0	0.0	0.0	-2935.7465	-1009.7193	NaN	NaN	0.2559	0.304	0.461	0.0595	0.0867	0.0537	0.035
0.0	0.0	0.0	-3859.7465	1172.2807	NaN	NaN	-0.3	0.2923	0.4727	0.0597	0.0856	0.0536	0.0362
0.0	0.0	0.0	-1183.7465	1826.2807	NaN	NaN	1.3	0.2795	0.4841	0.0604	0.0843	0.0534	0.0383
0.0	0.0	0.0	-1534.7465	1303.2807	NaN	NaN	-0.3	0.2827	0.4824	0.0607	0.0825	0.0526	0.039
0.0	0.0	0.0	-2606.7465	-1611.7193	NaN	NaN	0.3821	0.3046	0.4615	0.0596	0.0821	0.0539	0.0382
0.0	0.0	0.0	-2986.7465	2332.2807	NaN	NaN	-0.3	0.3089	0.4562	0.0602	0.0821	0.0536	0.0391
0.0	0.0	0.0	-4613.7465	-535.7193	NaN	NaN	0.104	0.3279	0.4383	0.0585	0.0825	0.0547	0.0381
0.0	0.0	0.0	-2913.7465	3016.2807	NaN	NaN	1.3	0.3203	0.4437	0.0595	0.0829	0.0542	0.0395
0.0	0.0	0.0	-3318.7465	427.2807	NaN	NaN	-0.1478	0.3375	0.4291	0.0586	0.0817	0.0543	0.0387
0.0	0.0	0.0	-3089.7465	-291.7193	NaN	NaN	0.0863	0.3472	0.4206	0.0592	0.0807	0.0536	0.0388
0.0	0.0	0.0	-2421.7465	-1092.7193	NaN	NaN	0.3109	0.384	0.3889	0.0589	0.0776	0.0531	0.0375
0.0	0.0	0.0	-2894.7465	-726.7193	NaN	NaN	0.2007	0.4134	0.3624	0.0584	0.0763	0.0522	0.0373
0.0	0.0	0.0	-4558.7465	-4723.7193	NaN	NaN	0.5089	0.4864	0.301	0.057	0.0698	0.0502	0.0356
0.0	0.0	0.0	-3419.7465	-1384.7193	NaN	NaN	0.2882	0.4147	0.3528	0.0576	0.0816	0.0562	0.0372
0.0	0.0	0.0	-1352.7465	-1372.7193	NaN	NaN	0.5037	0.4122	0.3564	0.0568	0.0813	0.0562	0.0371
0.0	0.0	0.0	-2706.7465	-1568.7193	NaN	NaN	0.3669	0.4018	0.3623	0.0565	0.0842	0.0573	0.0378
0.0	0.0	0.0	-4121.7465	-1410.7193	NaN	NaN	0.255	0.4086	0.3567	0.056	0.0838	0.0575	0.0374
0.0	0.0	0.0	-3980.7465	-376.7193	NaN	NaN	0.0865	0.4145	0.3517	0.0556	0.084	0.0573	0.037
0.0	0.0	0.0	-4305.7465	-2256.7193	NaN	NaN	0.3439	0.4475	0.3247	0.0559	0.0802	0.056	0.0358
0.0	0.0	0.0	-3880.7465	-1883.7193	NaN	NaN	0.3268	0.4421	0.3266	0.056	0.0822	0.0574	0.0358
0.0	0.0	0.0	-2864.7465	-3688.7193	NaN	NaN	0.5629	0.44	0.3274	0.0559	0.083	0.0582	0.0356
0.0	0.0	0.0	-4235.7465	401.2807	NaN	NaN	-0.1047	0.4142	0.3459	0.0559	0.0872	0.0603	0.0365
0.0	0.0	0.0	-1839.7465	-937.7193	NaN	NaN	0.3376	0.411	0.3502	0.0553	0.0876	0.0595	0.0364
0.0	0.0	0.0	-2865.7465	-1409.7193	NaN	NaN	0.3297	0.4247	0.3366	0.0568	0.0854	0.0611	0.0354
0.0	0.0	0.0	-4048.7465	-159.7193	NaN	NaN	0.038	0.4151	0.3456	0.0557	0.0877	0.0601	0.0358
0.0	0.0	0.0	-3606.7465	-2172.7193	NaN	NaN	0.3759	0.4483	0.3168	0.0576	0.0817	0.0617	0.0339
0.0	0.0	0.0	-3419.7465	-649.7193	NaN	NaN	0.1597	0.4341	0.3285	0.0563	0.085	0.0612	0.035
0.0	0.0	0.0	-4463.7465	-2570.7193	NaN	NaN	0.3654	0.4715	0.2975	0.0575	0.078	0.0623	0.0332
0.0	0.0	0.0	-1660.7465	-1809.7193	NaN	NaN	0.5215	0.4313	0.3276	0.0564	0.0862	0.0638	0.0347
0.0	0.0	0.0	-4170.7465	-979.7193	NaN	NaN	0.1902	0.4353	0.325	0.0565	0.0847	0.0649	0.0337
0.0	0.0	0.0	-4657.7465	-1257.7193	NaN	NaN	0.2126	0.4172	0.3409	0.0554	0.0882	0.0635	0.0348
0.0	0.0	0.0	-1169.7465	-2893.7193	NaN	NaN	0.7121	0.428	0.3309	0.0568	0.0853	0.0654	0.0336
0.0	0.0	0.0	-1908.7465	-2606.7193	NaN	NaN	0.5773	0.4131	0.3452	0.0556	0.0879	0.0636	0.0346
0.0	0.0	0.0	-3217.7465	-1725.7193	NaN	NaN	0.3491	0.443	0.3214	0.0572	0.0809	0.0643	0.0332
0.0	0.0	0.0	-4296.7465	-2805.7193	NaN	NaN	0.395	0.4344	0.3291	0.0562	0.0828	0.0633	0.0341
0.0	0.0	0.0	-4105.7465	-805.7193	NaN	NaN	0.164	0.4259	0.3312	0.0584	0.0836	0.0678	0.033
0.0	0.0	0.0	-4156.7465	799.2807	NaN	NaN	-0.2381	0.3958	0.3604	0.0552	0.0898	0.0641	0.0346
0.0	0.0	0.0	-4505.7465	205.2807	NaN	NaN	-0.0477	0.4157	0.3409	0.0583	0.0846	0.0676	0.0329
0.0	0.0	0.0	-3758.7465	-1931.7193	NaN	NaN	0.3395	0.3963	0.361	0.0554	0.0889	0.0637	0.0347
0.0	0.0	0.0	-2809.7465	-2809.7193	NaN	NaN	0.5	0.429	0.3298	0.0592	0.0813	0.0685	0.0323
0.0	0.0	0.0	-4313.7465	130.2807	NaN	NaN	-0.0311	0.4018	0.3567	0.0557	0.0876	0.0641	0.0342
0.0	0.0	0.0	-5700.7465	-3005.7193	NaN	NaN	0.3452	0.451	0.3111	0.0589	0.0785	0.0686	0.032
0.0	0.0	0.0	-2561.7465	-1561.7193	NaN	NaN	0.3787	0.397	0.3551	0.0566	0.09	0.0674	0.0339
0.0	0.0	0.0	-4699.7465	-500.7193	NaN	NaN	0.0963	0.414	0.3397	0.0582	0.0857	0.07	0.0324
0.0	0.0	0.0	-4333.7465	677.2807	NaN	NaN	-0.1852	0.3911	0.3607	0.0563	0.0912	0.0666	0.034
0.0	0.0	0.0	-3678.7465	-1687.7193	NaN	NaN	0.3145	0.4245	0.3288	0.0596	0.0839	0.0708	0.0324
0.0	0.0	0.0	-3238.7465	823.2807	NaN	NaN	-0.3	0.4018	0.3476	0.0587	0.0891	0.0692	0.0335
0.0	0.0	0.0	-4539.7465	-1184.7193	NaN	NaN	0.207	0.4426	0.313	0.0599	0.0813	0.0705	0.0327
0.0	0.0	0.0	-2193.7465	-583.7193	NaN	NaN	0.2102	0.4353	0.317	0.0597	0.0841	0.0705	0.0334
0.0	0.0	0.0	-2396.7465	-4721.7193	NaN	NaN	0.6633	0.4762	0.2835	0.0595	0.0772	0.0704	0.0331
0.0	0.0	0.0	-3253.7465	-337.7193	NaN	NaN	0.094	0.4528	0.2983	0.0602	0.0825	0.0729	0.0332
0.0	0.0	0.0	-4665.7465	-1490.7193	NaN	NaN	0.2421	0.51	0.2578	0.0585	0.0723	0.0689	0.0325
0.0	0.0	0.0	-4576.7465	1307.2807	NaN	NaN	-0.3	0.4899	0.2665	0.0603	0.0776	0.0732	0.0326
0.0	0.0	0.0	-2819.7465	-773.7193	NaN	NaN	0.2153	0.5648	0.2174	0.0565	0.0648	0.0652	0.0313
0.0	0.0	0.0	-4868.7465	-490.7193	NaN	NaN	0.0916	0.5864	0.1979	0.0557	0.0637	0.0648	0.0316
0.0	0.0	0.0	-3104.7465	25.2807	NaN	NaN	-0.0082	0.5785	0.201	0.0566	0.0656	0.0678	0.0305
0.0	0.0	0.0	-3126.7465	-3679.7193	NaN	NaN	0.5406	0.6242	0.1724	0.052	0.0591	0.0619	0.0304
0.0	0.0	0.0	-992.7465	486.2807	NaN	NaN	-0.3	0.5693	0.2003	0.0561	0.0705	0.0727	0.031
0.0	0.0	0.0	-2525.7465	-1356.7193	NaN	NaN	0.3494	0.6732	0.1421	0.048	0.0515	0.0554	0.0298
0.0	0.0	0.0	-2935.7465	-927.7193	NaN	NaN	0.2401	0.6175	0.1652	0.0561	0.0632	0.0657	0.0323
0.0	0.0	0.0	-5010.7465	929.2807	NaN	NaN	-0.2277	0.7198	0.1131	0.0463	0.043	0.0478	0.0299
0.0	0.0	0.0	-2035.7465	494.2807	NaN	NaN	-0.3	0.7282	0.1042	0.0484	0.0419	0.0455	0.0318
0.0	0.0	0.0	-4242.7465	-3107.7193	NaN	NaN	0.4228	0.7787	0.0803	0.0424	0.0313	0.0359	0.0315
0.0	0.0	0.0	-2489.7465	-1269.7193	NaN	NaN	0.3377	0.7576	0.0866	0.0473	0.0361	0.0413	0.031
0.0	0.0	0.0	-4695.7465	1005.2807	NaN	NaN	-0.2724	0.7845	0.0728	0.0374	0.0365	0.0424	0.0264
0.0	0.0	0.0	-4051.7465	257.2807	NaN	NaN	-0.0678	0.8072	0.0586	0.0311	0.0364	0.0439	0.0227
0.0	0.0	0.0	-1448.7465	149.2807	NaN	NaN	-0.1149	0.8187	0.0522	0.0284	0.0343	0.0439	0.0225
0.0	0.0	0.0	-778.7465	1724.2807	NaN	NaN	1.3	0.8215	0.05	0.0287	0.0333	0.0437	0.0227
0.0	0.0	0.0	-3042.7465	-2218.7193	NaN	NaN	0.4217	0.8563	0.0362	0.0257	0.0263	0.0343	0.0212
0.0	0.0	0.0	-3479.7465	-1880.7193	NaN	NaN	0.3508	0.8564	0.0354	0.027	0.0255	0.0334	0.0224
0.0	0.0	0.0	-1843.7465	-2405.7193	NaN	NaN	0.5661	0.8589	0.0346	0.0271	0.0247	0.0322	0.0225
0.0	0.0	0.0	-4337.7465	-2615.7193	NaN	NaN	0.3762	0.8585	0.0346	0.0273	0.0247	0.032	0.0228
0.0	0.0	0.0	-2632.7465	-1775.7193	NaN	NaN	0.4028	0.8579	0.0348	0.0271	0.0249	0.0325	0.0228
0.0	0.0	0.0	-4890.7465	-929.7193	NaN	NaN	0.1597	0.8566	0.0352	0.0269	0.0255	0.0332	0.0227
0.0	0.0	0.0	-4717.7465	-385.7193	NaN	NaN	0.0756	0.8544	0.0357	0.0267	0.0264	0.0344	0.0224
0.0	0.0	0.0	-3842.7465	2094.2807	NaN	NaN	-0.3	0.8568	0.0346	0.0263	0.0261	0.034	0.0221
0.0	0.0	0.0	-4418.7465	-905.7193	NaN	NaN	0.1701	0.8612	0.0331	0.0268	0.0247	0.0317	0.0225
0.0	0.0	0.0	-2887.7465	-1797.7193	NaN	NaN	0.3837	0.8592	0.0338	0.0277	0.0245	0.0315	0.0233
0.0	0.0	0.0	-3674.7465	-3504.7193	NaN	NaN	0.4882	0.8585	0.0343	0.028	0.0246	0.0313	0.0234
0.0	0.0	0.0	-2403.7465	-634.7193	NaN	NaN	0.2089	0.8572	0.0346	0.0278	0.0252	0.0319	0.0233
0.0	0.0	0.0	-1757.7465	532.2807	NaN	NaN	-0.3	0.8575	0.0343	0.0276	0.0255	0.0321	0.023
0.0	0.0	0.0	-2757.7465	-1984.7193	NaN	NaN	0.4185	0.8578	0.034	0.0279	0.0255	0.0318	0.023
0.0	0.0	0.0	-3734.7465	-1569.7193	NaN	NaN	0.2959	0.8576	0.0337	0.0284	0.0255	0.0318	0.0231
0.0	0.0	0.0	-3955.7465	-461.7193	NaN	NaN	0.1045	0.8574	0.0334	0.0293	0.0253	0.0313	0.0233
0.0	0.0	0.0	-3213.7465	-2195.7193	NaN	NaN	0.4059	0.8557	0.0338	0.0303	0.0254	0.0311	0.0237
0.0	0.0	0.0	-3419.7465	-5478.7193	NaN	NaN	0.6157	0.8554	0.0339	0.0307	0.0255	0.0308	0.0237
0.0	0.0	0.0	-3698.7465	-1473.7193	NaN	NaN	0.2849	0.8551	0.0338	0.0309	0.0257	0.0308	0.0236
0.0	0.0	0.0	-2927.7465	893.2807	NaN	NaN	-0.3	0.8559	0.0334	0.031	0.0258	0.0307	0.0234
0.0	0.0	0.0	-4293.7465	-2393.7193	NaN	NaN	0.3579	0.8555	0.0333	0.0314	0.0258	0.0305	0.0235
0.0	0.0	0.0	-4141.7465	-1488.7193	NaN	NaN	0.2644	0.8532	0.0339	0.0318	0.0264	0.0309	0.0237
0.0	0.0	0.0	-4300.7465	688.2807	NaN	NaN	-0.1905	0.8525	0.034	0.0319	0.0267	0.0312	0.0237
0.0	0.0	0.0	-3841.7465	1077.2807	NaN	NaN	-0.3	0.8527	0.0337	0.0319	0.0268	0.0314	0.0236
0.0	0.0	0.0	-2886.7465	-3048.7193	NaN	NaN	0.5136	0.8522	0.0336	0.0321	0.0269	0.0316	0.0237
0.0	0.0	0.0	-4818.7465	-242.7193	NaN	NaN	0.048	0.8515	0.0338	0.0322	0.0272	0.0317	0.0237
0.0	0.0	0.0	-3204.7465	-2230.7193	NaN	NaN	0.4104	0.8502	0.0345	0.0324	0.0275	0.0315	0.0239
0.0	0.0	0.0	-3095.7465	-816.7193	NaN	NaN	0.2087	0.8495	0.0346	0.0326	0.0278	0.0315	0.024
0.0	0.0	0.0	-2641.7465	-1765.7193	NaN	NaN	0.4006	0.8476	0.0351	0.033	0.0284	0.0317	0.0242
0.0	0.0	0.0	-3662.7465	-2459.7193	NaN	NaN	0.4018	0.8472	0.0345	0.0335	0.0287	0.032	0.0242
0.0	0.0	0.0	-3141.7465	1537.2807	NaN	NaN	-0.3	0.8428	0.035	0.0343	0.0301	0.0336	0.0243
0.0	0.0	0.0	-1773.7465	-686.7193	NaN	NaN	0.2791	0.8437	0.0346	0.0342	0.0299	0.0332	0.0243
0.0	0.0	0.0	-2587.7465	575.2807	NaN	NaN	-0.2859	0.8434	0.0347	0.0345	0.03	0.0331	0.0243
0.0	0.0	0.0	-3766.7465	-3657.7193	NaN	NaN	0.4927	0.8456	0.0345	0.0343	0.0294	0.0321	0.0242
0.0	0.0	0.0	-3542.7465	-1105.7193	NaN	NaN	0.2379	0.8463	0.0346	0.0341	0.0293	0.0318	0.0239
0.0	0.0	0.0	-4324.7465	-351.7193	NaN	NaN	0.0752	0.8449	0.0349	0.0342	0.0299	0.0323	0.0238
0.0	0.0	0.0	-3572.7465	-181.7193	NaN	NaN	0.0484	0.8404	0.0362	0.0349	0.0312	0.0334	0.0239
0.0	0.0	0.0	-2258.7465	-2226.7193	NaN	NaN	0.4964	0.8509	0.0334	0.0337	0.0284	0.0296	0.024
0.0	0.0	0.0	-2266.7465	-3716.7193	NaN	NaN	0.6212	0.853	0.0335	0.0336	0.0277	0.0285	0.0237
0.0	0.0	0.0	-2717.7465	-2972.7193	NaN	NaN	0.5224	0.8551	0.0332	0.0332	0.0274	0.0278	0.0233
0.0	0.0	0.0	-3721.7465	950.2807	NaN	NaN	-0.3	0.8572	0.0328	0.0326	0.0272	0.0274	0.0228
0.0	0.0	0.0	-3255.7465	-1217.7193	NaN	NaN	0.2722	0.8597	0.0324	0.0322	0.027	0.0265	0.0223
0.0	0.0	0.0	-2235.7465	-4936.7193	NaN	NaN	0.6883	0.8621	0.0317	0.0318	0.0268	0.0259	0.0218
0.0	0.0	0.0	-3416.7465	-2798.7193	NaN	NaN	0.4503	0.8636	0.0315	0.0313	0.0268	0.0254	0.0214
0.0	0.0	0.0	-3004.7465	-1374.7193	NaN	NaN	0.3139	0.8654	0.0309	0.0308	0.0269	0.025	0.021
0.0	0.0	0.0	-3038.7465	1108.2807	NaN	NaN	-0.3	0.8668	0.0304	0.0302	0.027	0.0249	0.0207
0.0	0.0	0.0	-2384.7465	-1545.7193	NaN	NaN	0.3933	0.868	0.0302	0.0291	0.0272	0.0248	0.0207
0.0	0.0	0.0	-2412.7465	2036.2807	NaN	NaN	-0.3	0.869	0.0298	0.0284	0.0274	0.0249	0.0206
0.0	0.0	0.0	-2622.7465	-877.7193	NaN	NaN	0.2507	0.8686	0.0296	0.0279	0.0279	0.0252	0.0207
0.0	0.0	0.0	-4557.7465	63.2807	NaN	NaN	-0.0141	0.8689	0.0292	0.0273	0.0284	0.0252	0.021
0.0	0.0	0.0	-1822.7465	-2336.7193	NaN	NaN	0.5618	0.87	0.0289	0.0268	0.0285	0.0249	0.021
0.0	0.0	0.0	-2495.7465	-2199.7193	NaN	NaN	0.4685	0.8604	0.0309	0.0283	0.0307	0.0266	0.023
0.0	0.0	0.0	-2153.7465	815.2807	NaN	NaN	-0.3	0.8882	0.0233	0.0237	0.0252	0.0223	0.0174
