# Supplementary material for: DeepFRET, a software for rapid and automated single-molecule FRET data classification using deep learning
Source: eLife. 2020 Nov 3;9:e60404. doi: 10.7554/eLife.60404 (PMC7609065; doi:10.7554/eLife.60404)
Supplement: Figure 4—source data 1. [file elife-60404-fig4-data1.zip › Figure 4-source data 1/Fig_S4a/Traces/traces_all_n294/Traces_Fig2d_4mMAc_mov3_combined_tif_pair1.txt]

Exported by DeepFRET
Date: 2020-08-26, 18:13
Video filename: None
FRET pair #1
Bleaches at 442
D-Dexc-bg	A-Dexc-bg	A-Aexc-bg	D-Dexc-rw	A-Dexc-rw	A-Aexc-rw	S	E	p_bleached	p_aggregated	p_noisy	p_scrambled	p_static	p_dynamic
0.0	0.0	0.0	62224.8561	25083.8897	NaN	NaN	0.2873	0.0245	0.8816	0.0218	0.0256	0.0245	0.022
0.0	0.0	0.0	64410.8561	22639.8897	NaN	NaN	0.2601	0.0208	0.8918	0.0213	0.0229	0.0217	0.0215
0.0	0.0	0.0	62329.8561	23308.8897	NaN	NaN	0.2722	0.0206	0.8959	0.0207	0.0218	0.0203	0.0206
0.0	0.0	0.0	57799.8561	20953.8897	NaN	NaN	0.2661	0.0209	0.8942	0.0211	0.0223	0.0203	0.0211
0.0	0.0	0.0	67145.8561	26197.8897	NaN	NaN	0.2807	0.021	0.8944	0.021	0.0222	0.0202	0.0213
0.0	0.0	0.0	56723.8561	24752.8897	NaN	NaN	0.3038	0.0211	0.8933	0.0212	0.0223	0.0203	0.0218
0.0	0.0	0.0	55950.8561	16717.8897	NaN	NaN	0.2301	0.0213	0.8929	0.0213	0.0222	0.0204	0.0219
0.0	0.0	0.0	67571.8561	24479.8897	NaN	NaN	0.2659	0.0213	0.8927	0.0214	0.022	0.0206	0.022
0.0	0.0	0.0	66102.8561	27261.8897	NaN	NaN	0.292	0.0214	0.8924	0.0215	0.0219	0.0207	0.0221
0.0	0.0	0.0	62258.8561	23833.8897	NaN	NaN	0.2768	0.0214	0.8923	0.0215	0.0219	0.0209	0.0221
0.0	0.0	0.0	58376.8561	23446.8897	NaN	NaN	0.2866	0.0214	0.892	0.0215	0.0219	0.0211	0.0221
0.0	0.0	0.0	59386.8561	22517.8897	NaN	NaN	0.2749	0.0215	0.8919	0.0214	0.0219	0.0212	0.0221
0.0	0.0	0.0	63240.8561	22934.8897	NaN	NaN	0.2661	0.0216	0.8919	0.0214	0.0219	0.0213	0.0219
0.0	0.0	0.0	61709.8561	23719.8897	NaN	NaN	0.2777	0.0217	0.8917	0.0213	0.0221	0.0214	0.0218
0.0	0.0	0.0	59572.8561	25756.8897	NaN	NaN	0.3019	0.0218	0.8915	0.0212	0.0223	0.0215	0.0217
0.0	0.0	0.0	54796.8561	23184.8897	NaN	NaN	0.2973	0.0219	0.8915	0.021	0.0226	0.0215	0.0216
0.0	0.0	0.0	46725.8561	17973.8897	NaN	NaN	0.2778	0.0221	0.8911	0.0209	0.023	0.0214	0.0216
0.0	0.0	0.0	47366.8561	24725.8897	NaN	NaN	0.343	0.0219	0.8907	0.0211	0.0229	0.0216	0.0218
0.0	0.0	0.0	52191.8561	19578.8897	NaN	NaN	0.2728	0.0218	0.8912	0.021	0.0227	0.0216	0.0217
0.0	0.0	0.0	47168.8561	20479.8897	NaN	NaN	0.3027	0.0217	0.8916	0.0211	0.0225	0.0215	0.0217
0.0	0.0	0.0	48173.8561	18711.8897	NaN	NaN	0.2798	0.0216	0.8917	0.0211	0.0224	0.0214	0.0217
0.0	0.0	0.0	48846.8561	21233.8897	NaN	NaN	0.303	0.0215	0.8919	0.0212	0.0223	0.0213	0.0217
0.0	0.0	0.0	45435.8561	18449.8897	NaN	NaN	0.2888	0.0215	0.8918	0.0213	0.0223	0.0212	0.0218
0.0	0.0	0.0	56787.8561	19676.8897	NaN	NaN	0.2573	0.0214	0.8919	0.0214	0.0222	0.0211	0.0219
0.0	0.0	0.0	47721.8561	21383.8897	NaN	NaN	0.3094	0.0213	0.892	0.0215	0.0221	0.021	0.022
0.0	0.0	0.0	36106.8561	23583.8897	NaN	NaN	0.3951	0.0212	0.8922	0.0215	0.022	0.0209	0.0221
0.0	0.0	0.0	46562.8561	20432.8897	NaN	NaN	0.305	0.0212	0.8926	0.0215	0.0219	0.0207	0.0221
0.0	0.0	0.0	41835.8561	19593.8897	NaN	NaN	0.319	0.0211	0.8931	0.0214	0.0217	0.0206	0.0221
0.0	0.0	0.0	40743.8561	20287.8897	NaN	NaN	0.3324	0.0211	0.8933	0.0214	0.0216	0.0205	0.0221
0.0	0.0	0.0	41156.8561	22327.8897	NaN	NaN	0.3517	0.0211	0.8932	0.0214	0.0215	0.0206	0.0222
0.0	0.0	0.0	49597.8561	23655.8897	NaN	NaN	0.3229	0.0212	0.893	0.0214	0.0215	0.0207	0.0222
0.0	0.0	0.0	42785.8561	16999.8897	NaN	NaN	0.2843	0.0214	0.8928	0.0214	0.0215	0.0208	0.0221
0.0	0.0	0.0	50583.8561	18053.8897	NaN	NaN	0.263	0.0214	0.8925	0.0214	0.0216	0.0209	0.0222
0.0	0.0	0.0	50177.8561	20220.8897	NaN	NaN	0.2872	0.0216	0.892	0.0215	0.0217	0.0211	0.0222
0.0	0.0	0.0	42276.8561	20748.8897	NaN	NaN	0.3292	0.0216	0.8919	0.0215	0.0217	0.0211	0.0222
0.0	0.0	0.0	48717.8561	19857.8897	NaN	NaN	0.2896	0.0217	0.8914	0.0215	0.0218	0.0213	0.0223
0.0	0.0	0.0	46868.8561	20245.8897	NaN	NaN	0.3017	0.0218	0.8911	0.0216	0.0219	0.0214	0.0223
0.0	0.0	0.0	49101.8561	20421.8897	NaN	NaN	0.2937	0.0219	0.891	0.0216	0.0219	0.0214	0.0223
0.0	0.0	0.0	45262.8561	26106.8897	NaN	NaN	0.3658	0.0219	0.8908	0.0216	0.022	0.0214	0.0223
0.0	0.0	0.0	40814.8561	17328.8897	NaN	NaN	0.298	0.0219	0.8908	0.0216	0.022	0.0214	0.0223
0.0	0.0	0.0	48609.8561	18699.8897	NaN	NaN	0.2778	0.0219	0.8906	0.0217	0.022	0.0215	0.0223
0.0	0.0	0.0	48872.8561	23561.8897	NaN	NaN	0.3253	0.0219	0.8905	0.0217	0.0221	0.0215	0.0222
0.0	0.0	0.0	52048.8561	21420.8897	NaN	NaN	0.2916	0.0218	0.8907	0.0218	0.0221	0.0215	0.0222
0.0	0.0	0.0	48635.8561	18044.8897	NaN	NaN	0.2706	0.0218	0.8908	0.0218	0.0221	0.0214	0.0221
0.0	0.0	0.0	45557.8561	20427.8897	NaN	NaN	0.3096	0.0217	0.8909	0.0218	0.0221	0.0214	0.0221
0.0	0.0	0.0	51015.8561	20955.8897	NaN	NaN	0.2912	0.0217	0.891	0.0218	0.0221	0.0214	0.0221
0.0	0.0	0.0	46921.8561	22245.8897	NaN	NaN	0.3216	0.0216	0.8911	0.0217	0.0221	0.0213	0.0221
0.0	0.0	0.0	50950.8561	24583.8897	NaN	NaN	0.3255	0.0216	0.8911	0.0217	0.0222	0.0213	0.0222
0.0	0.0	0.0	49136.8561	20985.8897	NaN	NaN	0.2993	0.0215	0.8911	0.0217	0.0222	0.0213	0.0222
0.0	0.0	0.0	39543.8561	20888.8897	NaN	NaN	0.3457	0.0215	0.891	0.0217	0.0222	0.0213	0.0223
0.0	0.0	0.0	43316.8561	19891.8897	NaN	NaN	0.3147	0.0216	0.8909	0.0217	0.0223	0.0213	0.0223
0.0	0.0	0.0	37489.8561	16998.8897	NaN	NaN	0.312	0.0216	0.8908	0.0216	0.0223	0.0213	0.0223
0.0	0.0	0.0	44282.8561	17661.8897	NaN	NaN	0.2851	0.0217	0.8909	0.0215	0.0224	0.0212	0.0223
0.0	0.0	0.0	36757.8561	22562.8897	NaN	NaN	0.3804	0.0218	0.8912	0.0213	0.0224	0.0212	0.0222
0.0	0.0	0.0	38598.8561	17747.8897	NaN	NaN	0.315	0.0219	0.891	0.0213	0.0225	0.0212	0.0221
0.0	0.0	0.0	38679.8561	17971.8897	NaN	NaN	0.3172	0.022	0.891	0.0212	0.0225	0.0211	0.0221
0.0	0.0	0.0	41386.8561	16117.8897	NaN	NaN	0.2803	0.0221	0.8907	0.0212	0.0227	0.0212	0.0221
0.0	0.0	0.0	40831.8561	19748.8897	NaN	NaN	0.326	0.0222	0.8905	0.0212	0.0228	0.0213	0.022
0.0	0.0	0.0	37379.8561	21033.8897	NaN	NaN	0.3601	0.0223	0.89	0.0212	0.023	0.0214	0.0221
0.0	0.0	0.0	38193.8561	17828.8897	NaN	NaN	0.3182	0.0224	0.8898	0.0213	0.0231	0.0215	0.022
0.0	0.0	0.0	42200.8561	21496.8897	NaN	NaN	0.3375	0.0225	0.8896	0.0214	0.0231	0.0215	0.022
0.0	0.0	0.0	38188.8561	22230.8897	NaN	NaN	0.3679	0.0225	0.8894	0.0215	0.0232	0.0215	0.0219
0.0	0.0	0.0	46512.8561	20369.8897	NaN	NaN	0.3046	0.0226	0.8892	0.0217	0.0232	0.0215	0.0219
0.0	0.0	0.0	46196.8561	19672.8897	NaN	NaN	0.2987	0.0226	0.8891	0.0218	0.0232	0.0215	0.0218
0.0	0.0	0.0	42977.8561	18928.8897	NaN	NaN	0.3058	0.0226	0.8893	0.0218	0.0231	0.0214	0.0217
0.0	0.0	0.0	42099.8561	21868.8897	NaN	NaN	0.3419	0.0226	0.8894	0.0219	0.0231	0.0214	0.0216
0.0	0.0	0.0	47321.8561	22372.8897	NaN	NaN	0.321	0.0226	0.8895	0.022	0.0229	0.0214	0.0215
0.0	0.0	0.0	46282.8561	23145.8897	NaN	NaN	0.3334	0.0226	0.8899	0.022	0.0228	0.0213	0.0214
0.0	0.0	0.0	44597.8561	20285.8897	NaN	NaN	0.3126	0.0226	0.8901	0.022	0.0226	0.0213	0.0214
0.0	0.0	0.0	46604.8561	23195.8897	NaN	NaN	0.3323	0.0225	0.8903	0.0221	0.0225	0.0213	0.0214
0.0	0.0	0.0	46081.8561	14708.8897	NaN	NaN	0.242	0.0224	0.8905	0.0221	0.0224	0.0213	0.0213
0.0	0.0	0.0	45565.8561	23494.8897	NaN	NaN	0.3402	0.0223	0.8907	0.022	0.0223	0.0213	0.0213
0.0	0.0	0.0	49222.8561	19602.8897	NaN	NaN	0.2848	0.0223	0.8907	0.022	0.0224	0.0214	0.0212
0.0	0.0	0.0	43180.8561	24438.8897	NaN	NaN	0.3614	0.0222	0.8909	0.022	0.0223	0.0214	0.0212
0.0	0.0	0.0	49167.8561	21006.8897	NaN	NaN	0.2994	0.0222	0.8909	0.022	0.0223	0.0214	0.0212
0.0	0.0	0.0	44462.8561	20573.8897	NaN	NaN	0.3163	0.0222	0.891	0.0219	0.0223	0.0214	0.0212
0.0	0.0	0.0	44742.8561	18371.8897	NaN	NaN	0.2911	0.0221	0.8911	0.0219	0.0223	0.0214	0.0212
0.0	0.0	0.0	48103.8561	22128.8897	NaN	NaN	0.3151	0.0222	0.8909	0.0219	0.0224	0.0214	0.0212
0.0	0.0	0.0	44102.8561	18458.8897	NaN	NaN	0.2951	0.0221	0.8911	0.0218	0.0224	0.0214	0.0212
0.0	0.0	0.0	45213.8561	23062.8897	NaN	NaN	0.3378	0.0222	0.891	0.0218	0.0224	0.0213	0.0212
0.0	0.0	0.0	46988.8561	20450.8897	NaN	NaN	0.3032	0.0223	0.8907	0.0218	0.0225	0.0214	0.0213
0.0	0.0	0.0	49742.8561	19415.8897	NaN	NaN	0.2807	0.0223	0.8906	0.0218	0.0226	0.0213	0.0214
0.0	0.0	0.0	54796.8561	19835.8897	NaN	NaN	0.2658	0.0224	0.8904	0.0218	0.0226	0.0214	0.0215
0.0	0.0	0.0	46997.8561	21747.8897	NaN	NaN	0.3164	0.0224	0.8903	0.0218	0.0226	0.0213	0.0216
0.0	0.0	0.0	40981.8561	16638.8897	NaN	NaN	0.2888	0.0224	0.8902	0.0218	0.0226	0.0214	0.0217
0.0	0.0	0.0	43612.8561	20063.8897	NaN	NaN	0.3151	0.0225	0.8901	0.0218	0.0226	0.0214	0.0218
0.0	0.0	0.0	44520.8561	21877.8897	NaN	NaN	0.3295	0.0224	0.8901	0.0217	0.0225	0.0214	0.0218
0.0	0.0	0.0	43756.8561	20401.8897	NaN	NaN	0.318	0.0224	0.8904	0.0217	0.0224	0.0213	0.0218
0.0	0.0	0.0	42145.8561	17917.8897	NaN	NaN	0.2983	0.0224	0.8906	0.0217	0.0223	0.0213	0.0218
0.0	0.0	0.0	43171.8561	20747.8897	NaN	NaN	0.3246	0.0224	0.8909	0.0216	0.0221	0.0213	0.0217
0.0	0.0	0.0	35301.8561	21760.8897	NaN	NaN	0.3814	0.0224	0.891	0.0216	0.0221	0.0213	0.0217
0.0	0.0	0.0	40018.8561	14256.8897	NaN	NaN	0.2627	0.0224	0.8907	0.0216	0.0222	0.0214	0.0216
0.0	0.0	0.0	41354.8561	22263.8897	NaN	NaN	0.35	0.0225	0.8905	0.0217	0.0222	0.0215	0.0216
0.0	0.0	0.0	43102.8561	21474.8897	NaN	NaN	0.3325	0.0225	0.8902	0.0217	0.0223	0.0217	0.0216
0.0	0.0	0.0	44294.8561	21997.8897	NaN	NaN	0.3318	0.0225	0.8902	0.0218	0.0223	0.0217	0.0215
0.0	0.0	0.0	42530.8561	18873.8897	NaN	NaN	0.3074	0.0225	0.89	0.0218	0.0224	0.0218	0.0215
0.0	0.0	0.0	41836.8561	22316.8897	NaN	NaN	0.3479	0.0225	0.89	0.0218	0.0224	0.0219	0.0215
0.0	0.0	0.0	46798.8561	20265.8897	NaN	NaN	0.3022	0.0224	0.89	0.0218	0.0225	0.0219	0.0214
0.0	0.0	0.0	44831.8561	20418.8897	NaN	NaN	0.3129	0.0224	0.89	0.0218	0.0225	0.0219	0.0214
0.0	0.0	0.0	42370.8561	21514.8897	NaN	NaN	0.3368	0.0224	0.8901	0.0218	0.0224	0.0218	0.0214
0.0	0.0	0.0	42197.8561	21001.8897	NaN	NaN	0.3323	0.0223	0.8903	0.0218	0.0224	0.0218	0.0214
0.0	0.0	0.0	40090.8561	17272.8897	NaN	NaN	0.3011	0.0223	0.8904	0.0218	0.0224	0.0218	0.0214
0.0	0.0	0.0	41649.8561	22298.8897	NaN	NaN	0.3487	0.0223	0.8904	0.0218	0.0223	0.0217	0.0214
0.0	0.0	0.0	48666.8561	17711.8897	NaN	NaN	0.2668	0.0223	0.8905	0.0218	0.0223	0.0217	0.0214
0.0	0.0	0.0	43086.8561	24190.8897	NaN	NaN	0.3596	0.0223	0.8907	0.0217	0.0222	0.0216	0.0214
0.0	0.0	0.0	42990.8561	18999.8897	NaN	NaN	0.3065	0.0224	0.8907	0.0217	0.0221	0.0216	0.0215
0.0	0.0	0.0	40859.8561	22799.8897	NaN	NaN	0.3582	0.0224	0.8908	0.0217	0.022	0.0216	0.0215
0.0	0.0	0.0	36108.8561	15116.8897	NaN	NaN	0.2951	0.0224	0.8908	0.0217	0.022	0.0215	0.0216
0.0	0.0	0.0	35378.8561	18886.8897	NaN	NaN	0.348	0.0224	0.891	0.0217	0.0219	0.0215	0.0216
0.0	0.0	0.0	41256.8561	17972.8897	NaN	NaN	0.3034	0.0223	0.8911	0.0217	0.0218	0.0215	0.0216
0.0	0.0	0.0	39046.8561	18814.8897	NaN	NaN	0.3252	0.0223	0.8912	0.0217	0.0217	0.0214	0.0216
0.0	0.0	0.0	43140.8561	17817.8897	NaN	NaN	0.2923	0.0223	0.8913	0.0217	0.0217	0.0213	0.0217
0.0	0.0	0.0	41490.8561	22936.8897	NaN	NaN	0.356	0.0223	0.8912	0.0217	0.0217	0.0213	0.0217
0.0	0.0	0.0	39231.8561	15575.8897	NaN	NaN	0.2842	0.0223	0.8911	0.0218	0.0217	0.0213	0.0218
0.0	0.0	0.0	44599.8561	22312.8897	NaN	NaN	0.3335	0.0223	0.8908	0.0218	0.0218	0.0214	0.0219
0.0	0.0	0.0	43652.8561	19136.8897	NaN	NaN	0.3048	0.0223	0.8906	0.0219	0.0219	0.0214	0.0219
0.0	0.0	0.0	39069.8561	20479.8897	NaN	NaN	0.3439	0.0224	0.8902	0.0219	0.0221	0.0214	0.022
0.0	0.0	0.0	39149.8561	16527.8897	NaN	NaN	0.2968	0.0224	0.8901	0.022	0.0221	0.0214	0.022
0.0	0.0	0.0	42159.8561	16586.8897	NaN	NaN	0.2823	0.0224	0.8898	0.022	0.0222	0.0214	0.0221
0.0	0.0	0.0	52398.8561	20930.8897	NaN	NaN	0.2854	0.0224	0.8894	0.0222	0.0224	0.0214	0.0222
0.0	0.0	0.0	47776.8561	21507.8897	NaN	NaN	0.3104	0.0224	0.8894	0.0222	0.0224	0.0213	0.0222
0.0	0.0	0.0	42071.8561	21652.8897	NaN	NaN	0.3398	0.0225	0.889	0.0223	0.0225	0.0214	0.0222
0.0	0.0	0.0	36508.8561	21137.8897	NaN	NaN	0.3667	0.0227	0.8889	0.0223	0.0225	0.0215	0.0222
0.0	0.0	0.0	31460.8561	16105.8897	NaN	NaN	0.3386	0.0227	0.8891	0.0222	0.0224	0.0215	0.0221
0.0	0.0	0.0	35325.8561	10771.8897	NaN	NaN	0.2337	0.0227	0.8894	0.0221	0.0223	0.0215	0.022
0.0	0.0	0.0	32544.8561	17159.8897	NaN	NaN	0.3452	0.0226	0.8895	0.0221	0.0223	0.0215	0.022
0.0	0.0	0.0	32265.8561	15830.8897	NaN	NaN	0.3291	0.0224	0.8893	0.0223	0.0223	0.0216	0.0221
0.0	0.0	0.0	38920.8561	20127.8897	NaN	NaN	0.3409	0.0222	0.8894	0.0223	0.0222	0.0216	0.0222
0.0	0.0	0.0	45776.8561	20388.8897	NaN	NaN	0.3081	0.0219	0.8901	0.0223	0.0221	0.0214	0.0222
0.0	0.0	0.0	40191.8561	14363.8897	NaN	NaN	0.2633	0.0217	0.8905	0.0223	0.022	0.0213	0.0222
0.0	0.0	0.0	36874.8561	23079.8897	NaN	NaN	0.385	0.0215	0.8909	0.0223	0.0219	0.0212	0.0222
0.0	0.0	0.0	39260.8561	18992.8897	NaN	NaN	0.326	0.0214	0.8912	0.0222	0.0218	0.0212	0.0222
0.0	0.0	0.0	47482.8561	20855.8897	NaN	NaN	0.3052	0.0213	0.8914	0.0222	0.0218	0.0211	0.0221
0.0	0.0	0.0	44044.8561	21721.8897	NaN	NaN	0.3303	0.0213	0.8915	0.0221	0.0218	0.0212	0.0221
0.0	0.0	0.0	46724.8561	20611.8897	NaN	NaN	0.3061	0.0213	0.8916	0.022	0.0218	0.0212	0.022
0.0	0.0	0.0	43064.8561	18146.8897	NaN	NaN	0.2965	0.0214	0.8916	0.0219	0.0218	0.0213	0.0219
0.0	0.0	0.0	43799.8561	18727.8897	NaN	NaN	0.2995	0.0215	0.8915	0.0219	0.0219	0.0213	0.0219
0.0	0.0	0.0	46274.8561	22342.8897	NaN	NaN	0.3256	0.0215	0.8915	0.0219	0.022	0.0214	0.0219
0.0	0.0	0.0	49559.8561	19994.8897	NaN	NaN	0.2875	0.0215	0.8914	0.0219	0.022	0.0214	0.0218
0.0	0.0	0.0	44119.8561	25261.8897	NaN	NaN	0.3641	0.0216	0.8915	0.0219	0.022	0.0214	0.0217
0.0	0.0	0.0	41341.8561	18395.8897	NaN	NaN	0.3079	0.0216	0.8915	0.0219	0.022	0.0214	0.0217
0.0	0.0	0.0	40399.8561	18438.8897	NaN	NaN	0.3134	0.0217	0.8915	0.0219	0.022	0.0213	0.0216
0.0	0.0	0.0	40948.8561	22028.8897	NaN	NaN	0.3498	0.0217	0.8918	0.0219	0.0219	0.0212	0.0215
0.0	0.0	0.0	46538.8561	15445.8897	NaN	NaN	0.2492	0.0216	0.892	0.0219	0.0218	0.0211	0.0215
0.0	0.0	0.0	48051.8561	19834.8897	NaN	NaN	0.2922	0.0216	0.8924	0.0219	0.0217	0.021	0.0214
0.0	0.0	0.0	39918.8561	18322.8897	NaN	NaN	0.3146	0.0215	0.8926	0.0218	0.0217	0.021	0.0214
0.0	0.0	0.0	41418.8561	16924.8897	NaN	NaN	0.2901	0.0215	0.8925	0.0218	0.0218	0.021	0.0214
0.0	0.0	0.0	36884.8561	20379.8897	NaN	NaN	0.3559	0.0215	0.8924	0.0218	0.0218	0.021	0.0214
0.0	0.0	0.0	38077.8561	18149.8897	NaN	NaN	0.3228	0.0216	0.8921	0.0219	0.0219	0.0211	0.0214
0.0	0.0	0.0	37039.8561	18409.8897	NaN	NaN	0.332	0.0216	0.8919	0.022	0.0219	0.0211	0.0214
0.0	0.0	0.0	39304.8561	20903.8897	NaN	NaN	0.3472	0.0217	0.8915	0.0221	0.022	0.0212	0.0215
0.0	0.0	0.0	37836.8561	22794.8897	NaN	NaN	0.376	0.0217	0.8913	0.0221	0.0221	0.0212	0.0215
0.0	0.0	0.0	39291.8561	17364.8897	NaN	NaN	0.3065	0.0217	0.8913	0.0222	0.0221	0.0212	0.0215
0.0	0.0	0.0	42627.8561	18756.8897	NaN	NaN	0.3056	0.0217	0.8913	0.0222	0.022	0.0211	0.0216
0.0	0.0	0.0	41361.8561	17505.8897	NaN	NaN	0.2974	0.0217	0.8914	0.0223	0.022	0.0211	0.0216
0.0	0.0	0.0	40031.8561	19274.8897	NaN	NaN	0.325	0.0216	0.8915	0.0223	0.022	0.021	0.0216
0.0	0.0	0.0	44457.8561	21065.8897	NaN	NaN	0.3215	0.0216	0.8913	0.0223	0.0221	0.021	0.0217
0.0	0.0	0.0	40671.8561	19144.8897	NaN	NaN	0.3201	0.0215	0.8913	0.0223	0.022	0.0211	0.0218
0.0	0.0	0.0	33488.8561	20029.8897	NaN	NaN	0.3743	0.0215	0.8913	0.0223	0.022	0.0211	0.0218
0.0	0.0	0.0	36909.8561	12943.8897	NaN	NaN	0.2596	0.0215	0.8913	0.0223	0.022	0.0211	0.0219
0.0	0.0	0.0	36448.8561	19247.8897	NaN	NaN	0.3456	0.0214	0.8915	0.0222	0.022	0.0211	0.0218
0.0	0.0	0.0	40244.8561	19000.8897	NaN	NaN	0.3207	0.0215	0.8913	0.0222	0.022	0.0211	0.0218
0.0	0.0	0.0	37530.8561	19146.8897	NaN	NaN	0.3378	0.0214	0.8912	0.0223	0.0221	0.0212	0.0218
0.0	0.0	0.0	34276.8561	17500.8897	NaN	NaN	0.338	0.0214	0.8913	0.0222	0.0221	0.0212	0.0218
0.0	0.0	0.0	41949.8561	18873.8897	NaN	NaN	0.3103	0.0214	0.8913	0.0222	0.0221	0.0212	0.0218
0.0	0.0	0.0	42619.8561	20707.8897	NaN	NaN	0.327	0.0214	0.8913	0.0223	0.0221	0.0211	0.0218
0.0	0.0	0.0	40964.8561	20033.8897	NaN	NaN	0.3284	0.0214	0.8914	0.0222	0.0222	0.0211	0.0218
0.0	0.0	0.0	55941.8561	19701.8897	NaN	NaN	0.2605	0.0214	0.8914	0.0222	0.0222	0.0211	0.0218
0.0	0.0	0.0	51760.8561	20325.8897	NaN	NaN	0.282	0.0214	0.8915	0.0222	0.0222	0.0211	0.0217
0.0	0.0	0.0	50116.8561	17617.8897	NaN	NaN	0.2601	0.0212	0.8919	0.0221	0.0221	0.021	0.0217
0.0	0.0	0.0	48391.8561	22016.8897	NaN	NaN	0.3127	0.0211	0.8924	0.0221	0.022	0.0209	0.0215
0.0	0.0	0.0	46503.8561	15862.8897	NaN	NaN	0.2543	0.021	0.893	0.022	0.0219	0.0207	0.0214
0.0	0.0	0.0	43086.8561	16024.8897	NaN	NaN	0.2711	0.0209	0.8936	0.0219	0.0217	0.0205	0.0213
0.0	0.0	0.0	44556.8561	20101.8897	NaN	NaN	0.3109	0.0208	0.8939	0.0219	0.0217	0.0204	0.0213
0.0	0.0	0.0	41146.8561	21986.8897	NaN	NaN	0.3483	0.0208	0.8941	0.0218	0.0216	0.0204	0.0213
0.0	0.0	0.0	42627.8561	17534.8897	NaN	NaN	0.2915	0.0207	0.8942	0.0218	0.0216	0.0204	0.0213
0.0	0.0	0.0	40044.8561	16756.8897	NaN	NaN	0.295	0.0207	0.8942	0.0217	0.0216	0.0203	0.0214
0.0	0.0	0.0	39189.8561	19367.8897	NaN	NaN	0.3307	0.0207	0.8941	0.0217	0.0216	0.0204	0.0214
0.0	0.0	0.0	39222.8561	17593.8897	NaN	NaN	0.3097	0.0207	0.8941	0.0217	0.0217	0.0204	0.0215
0.0	0.0	0.0	38619.8561	19684.8897	NaN	NaN	0.3376	0.0207	0.8941	0.0216	0.0216	0.0204	0.0215
0.0	0.0	0.0	42736.8561	20218.8897	NaN	NaN	0.3212	0.0207	0.894	0.0216	0.0217	0.0204	0.0216
0.0	0.0	0.0	32336.8561	14941.8897	NaN	NaN	0.316	0.0208	0.8938	0.0216	0.0218	0.0205	0.0216
0.0	0.0	0.0	31612.8561	13151.8897	NaN	NaN	0.2938	0.0211	0.893	0.0216	0.022	0.0207	0.0216
0.0	0.0	0.0	33195.8561	22222.8897	NaN	NaN	0.401	0.0213	0.8923	0.0216	0.0222	0.0209	0.0216
0.0	0.0	0.0	31295.8561	16311.8897	NaN	NaN	0.3426	0.0214	0.892	0.0217	0.0222	0.021	0.0216
0.0	0.0	0.0	35956.8561	18882.8897	NaN	NaN	0.3443	0.0215	0.8918	0.0217	0.0223	0.0211	0.0216
0.0	0.0	0.0	39858.8561	14690.8897	NaN	NaN	0.2693	0.0217	0.8916	0.0217	0.0224	0.0211	0.0216
0.0	0.0	0.0	30878.8561	17558.8897	NaN	NaN	0.3625	0.0219	0.8911	0.0218	0.0224	0.0213	0.0216
0.0	0.0	0.0	33761.8561	19788.8897	NaN	NaN	0.3695	0.0221	0.8902	0.0222	0.0224	0.0213	0.0217
0.0	0.0	0.0	32870.8561	19448.8897	NaN	NaN	0.3717	0.0224	0.8898	0.0225	0.0223	0.0211	0.0219
0.0	0.0	0.0	32848.8561	15817.8897	NaN	NaN	0.325	0.0227	0.89	0.0224	0.0223	0.0208	0.0217
0.0	0.0	0.0	34443.8561	18764.8897	NaN	NaN	0.3527	0.0225	0.8908	0.0219	0.0225	0.0206	0.0217
0.0	0.0	0.0	38180.8561	18479.8897	NaN	NaN	0.3261	0.0225	0.8913	0.0215	0.0226	0.0205	0.0216
0.0	0.0	0.0	35646.8561	16176.8897	NaN	NaN	0.3122	0.0222	0.8925	0.0211	0.0226	0.0203	0.0214
0.0	0.0	0.0	40724.8561	20518.8897	NaN	NaN	0.335	0.0219	0.8934	0.0208	0.0227	0.02	0.0211
0.0	0.0	0.0	30536.8561	17203.8897	NaN	NaN	0.3604	0.0216	0.8941	0.0206	0.0229	0.0199	0.021
0.0	0.0	0.0	38247.8561	17354.8897	NaN	NaN	0.3121	0.0212	0.895	0.0204	0.0228	0.0197	0.0209
0.0	0.0	0.0	31837.8561	18176.8897	NaN	NaN	0.3634	0.0209	0.8955	0.0203	0.0228	0.0196	0.0209
0.0	0.0	0.0	33985.8561	19237.8897	NaN	NaN	0.3615	0.0205	0.896	0.0203	0.0227	0.0196	0.0208
0.0	0.0	0.0	25146.8561	13494.8897	NaN	NaN	0.3492	0.0201	0.8971	0.0202	0.0224	0.0195	0.0207
0.0	0.0	0.0	28833.8561	16284.8897	NaN	NaN	0.3609	0.0196	0.8987	0.0201	0.0219	0.0191	0.0205
0.0	0.0	0.0	29022.8561	17890.8897	NaN	NaN	0.3814	0.0193	0.8998	0.0199	0.0217	0.0188	0.0206
0.0	0.0	0.0	27814.8561	18147.8897	NaN	NaN	0.3948	0.019	0.9015	0.0195	0.0213	0.0183	0.0204
0.0	0.0	0.0	29724.8561	14177.8897	NaN	NaN	0.3229	0.0192	0.9013	0.0194	0.0213	0.0183	0.0205
0.0	0.0	0.0	33088.8561	19096.8897	NaN	NaN	0.3659	0.0192	0.9014	0.0193	0.0212	0.0182	0.0205
0.0	0.0	0.0	29404.8561	16944.8897	NaN	NaN	0.3656	0.0193	0.9012	0.0194	0.0213	0.0182	0.0206
0.0	0.0	0.0	27878.8561	16287.8897	NaN	NaN	0.3688	0.0193	0.9015	0.0193	0.0212	0.0181	0.0206
0.0	0.0	0.0	29471.8561	21520.8897	NaN	NaN	0.422	0.0195	0.9008	0.0194	0.0212	0.0182	0.0208
0.0	0.0	0.0	31219.8561	17180.8897	NaN	NaN	0.355	0.0196	0.9004	0.0196	0.0213	0.0183	0.0208
0.0	0.0	0.0	34182.8561	18727.8897	NaN	NaN	0.354	0.0198	0.8996	0.0198	0.0213	0.0185	0.0209
0.0	0.0	0.0	39266.8561	16268.8897	NaN	NaN	0.2929	0.0201	0.8985	0.02	0.0215	0.0187	0.0212
0.0	0.0	0.0	33706.8561	19840.8897	NaN	NaN	0.3705	0.0202	0.8978	0.02	0.0217	0.0189	0.0213
0.0	0.0	0.0	28191.8561	17340.8897	NaN	NaN	0.3808	0.0203	0.8976	0.02	0.0217	0.019	0.0213
0.0	0.0	0.0	28750.8561	20547.8897	NaN	NaN	0.4168	0.0202	0.8973	0.0201	0.0219	0.0191	0.0214
0.0	0.0	0.0	30578.8561	16475.8897	NaN	NaN	0.3501	0.0201	0.8971	0.0202	0.022	0.0192	0.0215
0.0	0.0	0.0	29993.8561	18615.8897	NaN	NaN	0.383	0.0201	0.8967	0.0203	0.022	0.0195	0.0215
0.0	0.0	0.0	28305.8561	16325.8897	NaN	NaN	0.3658	0.02	0.8963	0.0205	0.022	0.0198	0.0213
0.0	0.0	0.0	29680.8561	13937.8897	NaN	NaN	0.3195	0.0201	0.8958	0.0207	0.0221	0.0202	0.0211
0.0	0.0	0.0	31772.8561	21582.8897	NaN	NaN	0.4045	0.0201	0.8953	0.0208	0.0223	0.0205	0.021
0.0	0.0	0.0	33086.8561	18936.8897	NaN	NaN	0.364	0.0202	0.8946	0.021	0.0225	0.0208	0.0209
0.0	0.0	0.0	29465.8561	19831.8897	NaN	NaN	0.4023	0.0202	0.8947	0.0209	0.0227	0.0208	0.0207
0.0	0.0	0.0	29410.8561	18589.8897	NaN	NaN	0.3873	0.0203	0.8948	0.0208	0.0227	0.0208	0.0206
0.0	0.0	0.0	32116.8561	19365.8897	NaN	NaN	0.3762	0.0204	0.8947	0.0208	0.0227	0.0207	0.0206
0.0	0.0	0.0	31170.8561	19642.8897	NaN	NaN	0.3866	0.0205	0.895	0.0207	0.0227	0.0206	0.0205
0.0	0.0	0.0	34672.8561	20639.8897	NaN	NaN	0.3731	0.0208	0.895	0.0206	0.0227	0.0204	0.0205
0.0	0.0	0.0	34092.8561	12587.8897	NaN	NaN	0.2697	0.0211	0.8949	0.0207	0.0227	0.0202	0.0205
0.0	0.0	0.0	33205.8561	15391.8897	NaN	NaN	0.3167	0.021	0.8952	0.0206	0.0227	0.0199	0.0205
0.0	0.0	0.0	29896.8561	15684.8897	NaN	NaN	0.3441	0.0206	0.8969	0.0203	0.0225	0.0194	0.0204
0.0	0.0	0.0	34552.8561	20011.8897	NaN	NaN	0.3668	0.0204	0.8981	0.0202	0.0222	0.0191	0.0201
0.0	0.0	0.0	28657.8561	18395.8897	NaN	NaN	0.391	0.0203	0.8987	0.0201	0.022	0.019	0.0199
0.0	0.0	0.0	29376.8561	18736.8897	NaN	NaN	0.3894	0.0202	0.8992	0.02	0.0218	0.0189	0.0199
0.0	0.0	0.0	32645.8561	17333.8897	NaN	NaN	0.3468	0.0201	0.8998	0.0199	0.0216	0.0189	0.0198
0.0	0.0	0.0	31700.8561	18785.8897	NaN	NaN	0.3721	0.0199	0.9004	0.0198	0.0213	0.0188	0.0198
0.0	0.0	0.0	28990.8561	19527.8897	NaN	NaN	0.4025	0.0199	0.9006	0.0197	0.0212	0.0188	0.0198
0.0	0.0	0.0	31683.8561	22880.8897	NaN	NaN	0.4193	0.0199	0.9005	0.0197	0.0212	0.0189	0.0198
0.0	0.0	0.0	29430.8561	17751.8897	NaN	NaN	0.3762	0.02	0.9001	0.0197	0.0213	0.0191	0.0199
0.0	0.0	0.0	28875.8561	20159.8897	NaN	NaN	0.4111	0.0201	0.9	0.0196	0.0212	0.0192	0.0199
0.0	0.0	0.0	27438.8561	20552.8897	NaN	NaN	0.4283	0.0202	0.8998	0.0195	0.0212	0.0193	0.02
0.0	0.0	0.0	31067.8561	15213.8897	NaN	NaN	0.3287	0.0203	0.8993	0.0195	0.0213	0.0194	0.0202
0.0	0.0	0.0	25633.8561	15245.8897	NaN	NaN	0.3729	0.0203	0.8992	0.0194	0.0213	0.0195	0.0203
0.0	0.0	0.0	30745.8561	18642.8897	NaN	NaN	0.3775	0.0203	0.8995	0.0193	0.0212	0.0194	0.0204
0.0	0.0	0.0	27903.8561	17284.8897	NaN	NaN	0.3825	0.0203	0.8994	0.0192	0.0213	0.0194	0.0205
0.0	0.0	0.0	32079.8561	16726.8897	NaN	NaN	0.3427	0.0202	0.8999	0.019	0.0212	0.0193	0.0205
0.0	0.0	0.0	26396.8561	18262.8897	NaN	NaN	0.4089	0.0201	0.9	0.0189	0.0213	0.0192	0.0205
0.0	0.0	0.0	28990.8561	19118.8897	NaN	NaN	0.3974	0.02	0.9001	0.0189	0.0214	0.0192	0.0205
0.0	0.0	0.0	28238.8561	15464.8897	NaN	NaN	0.3539	0.02	0.8997	0.0189	0.0216	0.0192	0.0207
0.0	0.0	0.0	23638.8561	15015.8897	NaN	NaN	0.3885	0.02	0.8998	0.0187	0.0217	0.0192	0.0206
0.0	0.0	0.0	28404.8561	16765.8897	NaN	NaN	0.3712	0.0201	0.8992	0.0188	0.0219	0.0193	0.0208
0.0	0.0	0.0	25515.8561	21133.8897	NaN	NaN	0.453	0.0201	0.8991	0.0187	0.022	0.0193	0.0208
0.0	0.0	0.0	23034.8561	19176.8897	NaN	NaN	0.4543	0.02	0.8988	0.0187	0.0221	0.0194	0.021
0.0	0.0	0.0	28312.8561	15963.8897	NaN	NaN	0.3605	0.0198	0.8986	0.0187	0.0223	0.0194	0.0211
0.0	0.0	0.0	28330.8561	16352.8897	NaN	NaN	0.366	0.0197	0.8984	0.0189	0.0225	0.0194	0.0212
0.0	0.0	0.0	26948.8561	18246.8897	NaN	NaN	0.4037	0.0194	0.8985	0.019	0.0226	0.0192	0.0212
0.0	0.0	0.0	26442.8561	13712.8897	NaN	NaN	0.3415	0.0192	0.8985	0.0192	0.0228	0.0191	0.0212
0.0	0.0	0.0	27035.8561	13602.8897	NaN	NaN	0.3347	0.019	0.8985	0.0193	0.0229	0.019	0.0212
0.0	0.0	0.0	27409.8561	19428.8897	NaN	NaN	0.4148	0.0188	0.8991	0.0194	0.0228	0.0189	0.021
0.0	0.0	0.0	26105.8561	14056.8897	NaN	NaN	0.35	0.0187	0.8994	0.0194	0.0227	0.0188	0.0209
0.0	0.0	0.0	26779.8561	14695.8897	NaN	NaN	0.3543	0.0187	0.8993	0.0195	0.0228	0.0188	0.0209
0.0	0.0	0.0	28261.8561	18823.8897	NaN	NaN	0.3998	0.0187	0.8992	0.0195	0.0229	0.0188	0.0208
0.0	0.0	0.0	30590.8561	19231.8897	NaN	NaN	0.386	0.0187	0.899	0.0196	0.023	0.0189	0.0208
0.0	0.0	0.0	33011.8561	15581.8897	NaN	NaN	0.3207	0.0187	0.8992	0.0196	0.0229	0.0189	0.0207
0.0	0.0	0.0	31109.8561	17304.8897	NaN	NaN	0.3574	0.0186	0.8995	0.0195	0.0228	0.019	0.0206
0.0	0.0	0.0	26183.8561	14201.8897	NaN	NaN	0.3517	0.0185	0.8999	0.0195	0.0227	0.019	0.0204
0.0	0.0	0.0	24094.8561	15218.8897	NaN	NaN	0.3871	0.0185	0.9004	0.0194	0.0224	0.019	0.0203
0.0	0.0	0.0	27887.8561	13896.8897	NaN	NaN	0.3326	0.0186	0.9002	0.0194	0.0223	0.0191	0.0203
0.0	0.0	0.0	27780.8561	16752.8897	NaN	NaN	0.3762	0.0187	0.8998	0.0194	0.0223	0.0194	0.0204
0.0	0.0	0.0	27173.8561	17715.8897	NaN	NaN	0.3947	0.0188	0.8993	0.0195	0.0223	0.0196	0.0205
0.0	0.0	0.0	24785.8561	15524.8897	NaN	NaN	0.3851	0.0189	0.8988	0.0195	0.0224	0.0198	0.0206
0.0	0.0	0.0	31296.8561	15169.8897	NaN	NaN	0.3265	0.0191	0.8983	0.0196	0.0224	0.0199	0.0207
0.0	0.0	0.0	27136.8561	15711.8897	NaN	NaN	0.3667	0.0193	0.8975	0.0197	0.0225	0.0201	0.0209
0.0	0.0	0.0	32765.8561	19438.8897	NaN	NaN	0.3724	0.0194	0.8973	0.0197	0.0225	0.0202	0.0209
0.0	0.0	0.0	26828.8561	23419.8897	NaN	NaN	0.4661	0.0195	0.8969	0.0198	0.0226	0.0202	0.0209
0.0	0.0	0.0	31943.8561	14004.8897	NaN	NaN	0.3048	0.0197	0.8966	0.0199	0.0227	0.0203	0.0209
0.0	0.0	0.0	31272.8561	16115.8897	NaN	NaN	0.3401	0.0198	0.8956	0.02	0.0231	0.0205	0.021
0.0	0.0	0.0	28534.8561	18725.8897	NaN	NaN	0.3962	0.02	0.8957	0.02	0.023	0.0205	0.0209
0.0	0.0	0.0	30675.8561	20024.8897	NaN	NaN	0.395	0.0202	0.8946	0.0202	0.0234	0.0206	0.0211
0.0	0.0	0.0	27188.8561	18643.8897	NaN	NaN	0.4068	0.0203	0.8946	0.0201	0.0234	0.0206	0.021
0.0	0.0	0.0	29269.8561	17441.8897	NaN	NaN	0.3734	0.0204	0.8936	0.0203	0.0238	0.0208	0.0211
0.0	0.0	0.0	28913.8561	15119.8897	NaN	NaN	0.3434	0.0206	0.8934	0.0204	0.0238	0.0208	0.021
0.0	0.0	0.0	34812.8561	18571.8897	NaN	NaN	0.3479	0.0207	0.893	0.0205	0.0239	0.0209	0.0209
0.0	0.0	0.0	25351.8561	14029.8897	NaN	NaN	0.3563	0.0208	0.8923	0.0207	0.0242	0.021	0.021
0.0	0.0	0.0	25654.8561	16336.8897	NaN	NaN	0.3891	0.0209	0.8924	0.0208	0.0241	0.021	0.0208
0.0	0.0	0.0	28270.8561	18264.8897	NaN	NaN	0.3925	0.021	0.8923	0.0208	0.024	0.0211	0.0208
0.0	0.0	0.0	29403.8561	19473.8897	NaN	NaN	0.3984	0.021	0.8924	0.0209	0.0239	0.021	0.0208
0.0	0.0	0.0	25634.8561	19788.8897	NaN	NaN	0.4357	0.021	0.8923	0.0209	0.0239	0.0211	0.0208
0.0	0.0	0.0	31443.8561	15167.8897	NaN	NaN	0.3254	0.021	0.8925	0.0209	0.0237	0.0211	0.0208
0.0	0.0	0.0	31576.8561	16053.8897	NaN	NaN	0.337	0.021	0.8926	0.021	0.0236	0.021	0.0208
0.0	0.0	0.0	24606.8561	16900.8897	NaN	NaN	0.4072	0.021	0.8928	0.0209	0.0234	0.0209	0.0209
0.0	0.0	0.0	28502.8561	14146.8897	NaN	NaN	0.3317	0.021	0.8927	0.021	0.0234	0.0209	0.0209
0.0	0.0	0.0	30439.8561	20648.8897	NaN	NaN	0.4042	0.0209	0.8932	0.021	0.0232	0.0208	0.0209
0.0	0.0	0.0	31198.8561	14467.8897	NaN	NaN	0.3168	0.021	0.8932	0.021	0.0232	0.0208	0.0208
0.0	0.0	0.0	35744.8561	15409.8897	NaN	NaN	0.3012	0.021	0.893	0.021	0.0233	0.0209	0.0208
0.0	0.0	0.0	33896.8561	13721.8897	NaN	NaN	0.2882	0.021	0.8929	0.0211	0.0233	0.0209	0.0208
0.0	0.0	0.0	32750.8561	15640.8897	NaN	NaN	0.3232	0.021	0.8932	0.0211	0.0232	0.0208	0.0207
0.0	0.0	0.0	37938.8561	16611.8897	NaN	NaN	0.3045	0.021	0.8931	0.0211	0.0233	0.0208	0.0207
0.0	0.0	0.0	30547.8561	12475.8897	NaN	NaN	0.29	0.021	0.8934	0.021	0.0232	0.0207	0.0206
0.0	0.0	0.0	33556.8561	18694.8897	NaN	NaN	0.3578	0.0209	0.8939	0.0209	0.0231	0.0207	0.0206
0.0	0.0	0.0	37685.8561	17183.8897	NaN	NaN	0.3132	0.0208	0.8944	0.0207	0.0229	0.0208	0.0205
0.0	0.0	0.0	30789.8561	19565.8897	NaN	NaN	0.3886	0.0209	0.8943	0.0206	0.0229	0.0209	0.0204
0.0	0.0	0.0	26862.8561	19011.8897	NaN	NaN	0.4144	0.021	0.894	0.0205	0.0229	0.021	0.0205
0.0	0.0	0.0	32463.8561	15320.8897	NaN	NaN	0.3206	0.0211	0.8936	0.0205	0.023	0.0212	0.0205
0.0	0.0	0.0	24952.8561	19298.8897	NaN	NaN	0.4361	0.0213	0.8932	0.0206	0.023	0.0213	0.0206
0.0	0.0	0.0	32677.8561	16244.8897	NaN	NaN	0.3321	0.0215	0.8925	0.0207	0.0232	0.0215	0.0207
0.0	0.0	0.0	23531.8561	17565.8897	NaN	NaN	0.4274	0.0217	0.8919	0.0207	0.0233	0.0216	0.0208
0.0	0.0	0.0	30926.8561	21210.8897	NaN	NaN	0.4068	0.0217	0.8916	0.0208	0.0233	0.0217	0.0209
0.0	0.0	0.0	28756.8561	19535.8897	NaN	NaN	0.4045	0.0218	0.8909	0.021	0.0234	0.0218	0.0211
0.0	0.0	0.0	32087.8561	20482.8897	NaN	NaN	0.3896	0.0217	0.891	0.021	0.0232	0.0218	0.0212
0.0	0.0	0.0	29090.8561	16387.8897	NaN	NaN	0.3603	0.0219	0.8904	0.0211	0.0233	0.0219	0.0213
0.0	0.0	0.0	33157.8561	18692.8897	NaN	NaN	0.3605	0.0218	0.8906	0.0212	0.0232	0.0219	0.0214
0.0	0.0	0.0	26160.8561	19157.8897	NaN	NaN	0.4227	0.0218	0.8905	0.0212	0.0232	0.0219	0.0215
0.0	0.0	0.0	32149.8561	16974.8897	NaN	NaN	0.3455	0.0217	0.891	0.0212	0.023	0.0217	0.0214
0.0	0.0	0.0	29542.8561	16807.8897	NaN	NaN	0.3626	0.0216	0.8911	0.0212	0.023	0.0217	0.0214
0.0	0.0	0.0	23399.8561	18191.8897	NaN	NaN	0.4374	0.0215	0.8914	0.0212	0.0229	0.0215	0.0214
0.0	0.0	0.0	27099.8561	19495.8897	NaN	NaN	0.4184	0.0215	0.8913	0.0213	0.023	0.0216	0.0214
0.0	0.0	0.0	28014.8561	14500.8897	NaN	NaN	0.3411	0.0214	0.8916	0.0213	0.0229	0.0215	0.0214
0.0	0.0	0.0	32023.8561	17584.8897	NaN	NaN	0.3545	0.0213	0.8917	0.0213	0.0229	0.0214	0.0213
0.0	0.0	0.0	24671.8561	19136.8897	NaN	NaN	0.4368	0.0213	0.8915	0.0214	0.0231	0.0214	0.0213
0.0	0.0	0.0	25094.8561	16909.8897	NaN	NaN	0.4026	0.0213	0.8916	0.0214	0.0231	0.0213	0.0212
0.0	0.0	0.0	32673.8561	18386.8897	NaN	NaN	0.3601	0.0213	0.8915	0.0215	0.0232	0.0213	0.0212
0.0	0.0	0.0	27499.8561	16479.8897	NaN	NaN	0.3747	0.0213	0.8916	0.0215	0.0232	0.0212	0.0211
0.0	0.0	0.0	28755.8561	14872.8897	NaN	NaN	0.3409	0.0213	0.8914	0.0216	0.0234	0.0213	0.0211
0.0	0.0	0.0	30697.8561	18262.8897	NaN	NaN	0.373	0.0213	0.8914	0.0216	0.0235	0.0212	0.021
0.0	0.0	0.0	33106.8561	19117.8897	NaN	NaN	0.3661	0.0213	0.8914	0.0216	0.0236	0.0211	0.021
0.0	0.0	0.0	26992.8561	16551.8897	NaN	NaN	0.3801	0.0214	0.891	0.0217	0.0238	0.0212	0.0209
0.0	0.0	0.0	28258.8561	19020.8897	NaN	NaN	0.4023	0.0215	0.8906	0.0217	0.0239	0.0213	0.021
0.0	0.0	0.0	30374.8561	16900.8897	NaN	NaN	0.3575	0.0216	0.8898	0.0217	0.0242	0.0215	0.0212
0.0	0.0	0.0	35449.8561	16250.8897	NaN	NaN	0.3143	0.0217	0.8891	0.0216	0.0242	0.0218	0.0215
0.0	0.0	0.0	33792.8561	21496.8897	NaN	NaN	0.3888	0.0219	0.889	0.0213	0.024	0.022	0.0217
0.0	0.0	0.0	20484.8561	15154.8897	NaN	NaN	0.4252	0.0222	0.8895	0.0211	0.0235	0.0219	0.0217
0.0	0.0	0.0	13213.8561	11620.8897	NaN	NaN	0.4679	0.0228	0.8897	0.021	0.0231	0.0218	0.0217
0.0	0.0	0.0	13769.8561	13758.8897	NaN	NaN	0.4998	0.0235	0.889	0.0211	0.023	0.0217	0.0217
0.0	0.0	0.0	12659.8561	8991.8897	NaN	NaN	0.4153	0.0239	0.8883	0.0212	0.0231	0.0217	0.0217
0.0	0.0	0.0	14442.8561	11977.8897	NaN	NaN	0.4534	0.0238	0.8879	0.0213	0.0232	0.022	0.0218
0.0	0.0	0.0	12155.8561	7577.8897	NaN	NaN	0.384	0.0235	0.888	0.0213	0.0233	0.0222	0.0217
0.0	0.0	0.0	15182.8561	12718.8897	NaN	NaN	0.4558	0.0234	0.8875	0.0213	0.0235	0.0225	0.0219
0.0	0.0	0.0	12694.8561	10805.8897	NaN	NaN	0.4598	0.0233	0.8877	0.0212	0.0234	0.0225	0.0218
0.0	0.0	0.0	13879.8561	13782.8897	NaN	NaN	0.4982	0.0233	0.8877	0.0212	0.0234	0.0225	0.0219
0.0	0.0	0.0	16623.8561	6014.8897	NaN	NaN	0.2657	0.0233	0.8877	0.0212	0.0234	0.0226	0.0219
0.0	0.0	0.0	15184.8561	10316.8897	NaN	NaN	0.4046	0.0231	0.8871	0.0213	0.0236	0.0227	0.0221
0.0	0.0	0.0	11313.8561	11294.8897	NaN	NaN	0.4996	0.0232	0.8869	0.0213	0.0236	0.0227	0.0222
0.0	0.0	0.0	14188.8561	11149.8897	NaN	NaN	0.44	0.0233	0.8866	0.0213	0.0237	0.0228	0.0223
0.0	0.0	0.0	8773.8561	10820.8897	NaN	NaN	0.5522	0.0234	0.8862	0.0214	0.0238	0.0228	0.0224
0.0	0.0	0.0	10683.8561	12223.8897	NaN	NaN	0.5336	0.0234	0.8851	0.0216	0.0242	0.0231	0.0226
0.0	0.0	0.0	10810.8561	15673.8897	NaN	NaN	0.5918	0.0234	0.8846	0.0217	0.0243	0.0231	0.0229
0.0	0.0	0.0	12663.8561	9860.8897	NaN	NaN	0.4378	0.0233	0.8846	0.0217	0.0243	0.023	0.023
0.0	0.0	0.0	14331.8561	9780.8897	NaN	NaN	0.4056	0.0231	0.8846	0.0217	0.0245	0.0229	0.0232
0.0	0.0	0.0	12529.8561	11361.8897	NaN	NaN	0.4756	0.0228	0.885	0.0217	0.0245	0.0227	0.0233
0.0	0.0	0.0	16539.8561	10658.8897	NaN	NaN	0.3919	0.0224	0.8851	0.0218	0.0246	0.0226	0.0235
0.0	0.0	0.0	8589.8561	8676.8897	NaN	NaN	0.5025	0.0221	0.8861	0.0217	0.0245	0.0223	0.0233
0.0	0.0	0.0	9583.8561	9136.8897	NaN	NaN	0.4881	0.0217	0.8863	0.0218	0.0245	0.0222	0.0234
0.0	0.0	0.0	10350.8561	9908.8897	NaN	NaN	0.4891	0.0214	0.8872	0.0217	0.0245	0.0219	0.0234
0.0	0.0	0.0	12299.8561	11062.8897	NaN	NaN	0.4735	0.021	0.8879	0.0218	0.0243	0.0217	0.0233
0.0	0.0	0.0	9719.8561	8411.8897	NaN	NaN	0.4639	0.0208	0.889	0.0217	0.0241	0.0214	0.023
0.0	0.0	0.0	14205.8561	11559.8897	NaN	NaN	0.4487	0.0206	0.8895	0.0218	0.024	0.0213	0.0228
0.0	0.0	0.0	13636.8561	8613.8897	NaN	NaN	0.3871	0.0206	0.89	0.0219	0.0238	0.0211	0.0226
0.0	0.0	0.0	13640.8561	11060.8897	NaN	NaN	0.4478	0.0206	0.8905	0.0219	0.0236	0.021	0.0225
0.0	0.0	0.0	13852.8561	9278.8897	NaN	NaN	0.4011	0.0206	0.8908	0.022	0.0233	0.0209	0.0223
0.0	0.0	0.0	8272.8561	10162.8897	NaN	NaN	0.5513	0.0206	0.8911	0.0221	0.023	0.0209	0.0223
0.0	0.0	0.0	9088.8561	10512.8897	NaN	NaN	0.5363	0.0206	0.8921	0.022	0.0224	0.0208	0.022
0.0	0.0	0.0	12118.8561	9681.8897	NaN	NaN	0.4441	0.0207	0.8926	0.0218	0.0222	0.0207	0.0219
0.0	0.0	0.0	7564.8561	11125.8897	NaN	NaN	0.5953	0.0206	0.8933	0.0215	0.0221	0.0207	0.0218
0.0	0.0	0.0	8935.8561	9571.8897	NaN	NaN	0.5172	0.0206	0.8937	0.0212	0.0219	0.0208	0.0216
0.0	0.0	0.0	10888.8561	9840.8897	NaN	NaN	0.4747	0.0207	0.8939	0.021	0.0218	0.0209	0.0217
0.0	0.0	0.0	15177.8561	8750.8897	NaN	NaN	0.3657	0.0209	0.8933	0.021	0.0219	0.0211	0.0218
0.0	0.0	0.0	12172.8561	13192.8897	NaN	NaN	0.5201	0.021	0.8928	0.0211	0.022	0.0212	0.0219
0.0	0.0	0.0	14600.8561	13076.8897	NaN	NaN	0.4725	0.0211	0.892	0.0213	0.0222	0.0214	0.022
0.0	0.0	0.0	11318.8561	9931.8897	NaN	NaN	0.4674	0.0212	0.8914	0.0215	0.0224	0.0215	0.0221
0.0	0.0	0.0	10025.8561	12172.8897	NaN	NaN	0.5484	0.0213	0.8911	0.0216	0.0225	0.0215	0.0221
0.0	0.0	0.0	10320.8561	14332.8897	NaN	NaN	0.5814	0.0213	0.891	0.0216	0.0225	0.0215	0.0221
0.0	0.0	0.0	18932.8561	15085.8897	NaN	NaN	0.4435	0.0214	0.8911	0.0215	0.0225	0.0214	0.0221
0.0	0.0	0.0	27261.8561	21411.8897	NaN	NaN	0.4399	0.0215	0.8908	0.0215	0.0227	0.0215	0.0221
0.0	0.0	0.0	27809.8561	20799.8897	NaN	NaN	0.4279	0.0215	0.8904	0.0215	0.0229	0.0216	0.0221
0.0	0.0	0.0	18739.8561	13905.8897	NaN	NaN	0.426	0.0216	0.8901	0.0216	0.023	0.0216	0.0221
0.0	0.0	0.0	11455.8561	13493.8897	NaN	NaN	0.5408	0.0216	0.89	0.0217	0.023	0.0215	0.0222
0.0	0.0	0.0	8407.8561	9748.8897	NaN	NaN	0.5369	0.0217	0.8895	0.0218	0.0231	0.0215	0.0223
0.0	0.0	0.0	11878.8561	9624.8897	NaN	NaN	0.4476	0.0217	0.8895	0.0219	0.0231	0.0215	0.0224
0.0	0.0	0.0	15795.8561	14468.8897	NaN	NaN	0.4781	0.0218	0.8891	0.022	0.0232	0.0215	0.0225
0.0	0.0	0.0	13952.8561	8410.8897	NaN	NaN	0.3761	0.0218	0.8892	0.0221	0.0231	0.0213	0.0224
0.0	0.0	0.0	13428.8561	12138.8897	NaN	NaN	0.4748	0.022	0.8888	0.0223	0.0232	0.0213	0.0225
0.0	0.0	0.0	11383.8561	12627.8897	NaN	NaN	0.5259	0.022	0.8891	0.0224	0.023	0.0211	0.0224
0.0	0.0	0.0	12323.8561	11392.8897	NaN	NaN	0.4804	0.0221	0.8891	0.0225	0.0229	0.021	0.0224
0.0	0.0	0.0	11894.8561	11092.8897	NaN	NaN	0.4826	0.0221	0.8897	0.0224	0.0228	0.0208	0.0222
0.0	0.0	0.0	12352.8561	10550.8897	NaN	NaN	0.4607	0.0221	0.8896	0.0225	0.0228	0.0207	0.0222
0.0	0.0	0.0	10062.8561	8894.8897	NaN	NaN	0.4692	0.0221	0.8901	0.0224	0.0227	0.0205	0.0222
0.0	0.0	0.0	9993.8561	11959.8897	NaN	NaN	0.5448	0.0221	0.8907	0.0223	0.0225	0.0204	0.0221
0.0	0.0	0.0	12834.8561	12646.8897	NaN	NaN	0.4963	0.022	0.891	0.0222	0.0224	0.0203	0.0221
0.0	0.0	0.0	12857.8561	15027.8897	NaN	NaN	0.5389	0.022	0.8911	0.0222	0.0223	0.0202	0.0221
0.0	0.0	0.0	14379.8561	12610.8897	NaN	NaN	0.4672	0.0219	0.8914	0.0221	0.0223	0.0202	0.0221
0.0	0.0	0.0	10384.8561	10612.8897	NaN	NaN	0.5054	0.0218	0.892	0.0219	0.0221	0.0201	0.0221
0.0	0.0	0.0	11291.8561	10690.8897	NaN	NaN	0.4863	0.0217	0.8925	0.0218	0.022	0.02	0.0221
0.0	0.0	0.0	12663.8561	11295.8897	NaN	NaN	0.4715	0.0217	0.8929	0.0216	0.0219	0.0199	0.0221
0.0	0.0	0.0	14382.8561	12759.8897	NaN	NaN	0.4701	0.0216	0.8929	0.0216	0.0219	0.0199	0.0221
0.0	0.0	0.0	11229.8561	12471.8897	NaN	NaN	0.5262	0.0216	0.8932	0.0215	0.0218	0.0198	0.0221
0.0	0.0	0.0	12511.8561	8363.8897	NaN	NaN	0.4007	0.0216	0.8934	0.0214	0.0217	0.0198	0.0221
0.0	0.0	0.0	13287.8561	10494.8897	NaN	NaN	0.4413	0.0215	0.8932	0.0213	0.0218	0.0199	0.0223
0.0	0.0	0.0	15852.8561	12310.8897	NaN	NaN	0.4371	0.0215	0.8934	0.0213	0.0217	0.0199	0.0222
0.0	0.0	0.0	18580.8561	12081.8897	NaN	NaN	0.394	0.0215	0.8933	0.0212	0.0218	0.02	0.0223
0.0	0.0	0.0	13174.8561	10895.8897	NaN	NaN	0.4527	0.0215	0.8934	0.0212	0.0218	0.02	0.0222
0.0	0.0	0.0	16290.8561	9858.8897	NaN	NaN	0.377	0.0216	0.8929	0.0212	0.0219	0.0201	0.0222
0.0	0.0	0.0	11640.8561	11993.8897	NaN	NaN	0.5075	0.0216	0.8928	0.0212	0.022	0.0201	0.0222
0.0	0.0	0.0	11072.8561	12107.8897	NaN	NaN	0.5223	0.0217	0.8927	0.0213	0.0219	0.0202	0.0222
0.0	0.0	0.0	13497.8561	6854.8897	NaN	NaN	0.3368	0.0217	0.8929	0.0213	0.0218	0.0203	0.0221
0.0	0.0	0.0	13402.8561	10919.8897	NaN	NaN	0.449	0.0218	0.8923	0.0214	0.0219	0.0204	0.0222
0.0	0.0	0.0	12335.8561	8679.8897	NaN	NaN	0.413	0.0219	0.8922	0.0214	0.022	0.0204	0.0221
0.0	0.0	0.0	12032.8561	11699.8897	NaN	NaN	0.493	0.022	0.8918	0.0215	0.022	0.0205	0.0222
0.0	0.0	0.0	13045.8561	10611.8897	NaN	NaN	0.4486	0.0221	0.8915	0.0215	0.0222	0.0205	0.0222
0.0	0.0	0.0	12212.8561	11448.8897	NaN	NaN	0.4839	0.0222	0.8911	0.0216	0.0224	0.0205	0.0223
0.0	0.0	0.0	11512.8561	13018.8897	NaN	NaN	0.5307	0.0223	0.8909	0.0216	0.0224	0.0206	0.0223
0.0	0.0	0.0	13720.8561	12401.8897	NaN	NaN	0.4748	0.0223	0.8905	0.0216	0.0226	0.0207	0.0224
0.0	0.0	0.0	11550.8561	12904.8897	NaN	NaN	0.5277	0.0223	0.8907	0.0215	0.0225	0.0207	0.0222
0.0	0.0	0.0	14298.8561	12896.8897	NaN	NaN	0.4742	0.0223	0.8907	0.0215	0.0225	0.0208	0.0222
0.0	0.0	0.0	12806.8561	12082.8897	NaN	NaN	0.4855	0.0222	0.891	0.0214	0.0225	0.0208	0.0221
0.0	0.0	0.0	12859.8561	13526.8897	NaN	NaN	0.5126	0.0221	0.8909	0.0214	0.0227	0.0208	0.0221
0.0	0.0	0.0	12650.8561	10143.8897	NaN	NaN	0.445	0.022	0.8912	0.0212	0.0228	0.0207	0.022
0.0	0.0	0.0	16816.8561	11840.8897	NaN	NaN	0.4132	0.022	0.8912	0.0212	0.0229	0.0207	0.022
0.0	0.0	0.0	17642.8561	11485.8897	NaN	NaN	0.3943	0.022	0.8914	0.0211	0.0229	0.0206	0.022
0.0	0.0	0.0	10600.8561	10527.8897	NaN	NaN	0.4983	0.0219	0.8917	0.021	0.0229	0.0206	0.0219
0.0	0.0	0.0	15108.8561	14194.8897	NaN	NaN	0.4844	0.0219	0.8914	0.021	0.023	0.0206	0.022
0.0	0.0	0.0	14096.8561	15380.8897	NaN	NaN	0.5218	0.0219	0.8916	0.0209	0.023	0.0207	0.0219
0.0	0.0	0.0	15658.8561	11333.8897	NaN	NaN	0.4199	0.0218	0.8914	0.0209	0.0232	0.0207	0.0219
0.0	0.0	0.0	9929.8561	11630.8897	NaN	NaN	0.5394	0.0217	0.8913	0.0209	0.0235	0.0208	0.0219
0.0	0.0	0.0	14535.8561	13720.8897	NaN	NaN	0.4856	0.0217	0.8904	0.0209	0.0238	0.021	0.0221
0.0	0.0	0.0	12268.8561	13233.8897	NaN	NaN	0.5189	0.0216	0.8904	0.021	0.0238	0.0211	0.0221
0.0	0.0	0.0	15340.8561	13466.8897	NaN	NaN	0.4675	0.0216	0.8902	0.021	0.0238	0.0213	0.0222
0.0	0.0	0.0	10870.8561	16654.8897	NaN	NaN	0.6051	0.0215	0.8901	0.0209	0.0239	0.0214	0.0222
0.0	0.0	0.0	15606.8561	13121.8897	NaN	NaN	0.4568	0.0215	0.8898	0.0209	0.024	0.0215	0.0223
0.0	0.0	0.0	12620.8561	11171.8897	NaN	NaN	0.4696	0.0214	0.8901	0.0208	0.024	0.0215	0.0222
0.0	0.0	0.0	10213.8561	9365.8897	NaN	NaN	0.4783	0.0214	0.8901	0.0208	0.0242	0.0215	0.0221
0.0	0.0	0.0	12717.8561	8395.8897	NaN	NaN	0.3977	0.0213	0.8901	0.0207	0.0243	0.0215	0.022
0.0	0.0	0.0	16333.8561	9825.8897	NaN	NaN	0.3756	0.0213	0.8899	0.0207	0.0245	0.0216	0.022
0.0	0.0	0.0	15036.8561	10330.8897	NaN	NaN	0.4072	0.0214	0.8898	0.0206	0.0246	0.0216	0.0219
0.0	0.0	0.0	13300.8561	10892.8897	NaN	NaN	0.4502	0.0215	0.8893	0.0207	0.0247	0.0217	0.022
0.0	0.0	0.0	13795.8561	13208.8897	NaN	NaN	0.4891	0.0218	0.8882	0.0208	0.0248	0.022	0.0223
0.0	0.0	0.0	14671.8561	10686.8897	NaN	NaN	0.4214	0.0222	0.8882	0.0208	0.0246	0.0221	0.0222
0.0	0.0	0.0	16825.8561	12298.8897	NaN	NaN	0.4223	0.0227	0.8878	0.0209	0.0244	0.0221	0.0221
0.0	0.0	0.0	12992.8561	12514.8897	NaN	NaN	0.4906	0.0234	0.8876	0.021	0.0241	0.0222	0.0217
0.0	0.0	0.0	16979.8561	11778.8897	NaN	NaN	0.4096	0.0242	0.8866	0.0213	0.024	0.0224	0.0216
0.0	0.0	0.0	13926.8561	13408.8897	NaN	NaN	0.4905	0.0253	0.8869	0.0214	0.0233	0.0218	0.0213
0.0	0.0	0.0	16198.8561	16654.8897	NaN	NaN	0.5069	0.0277	0.8867	0.0212	0.0222	0.0213	0.0209
0.0	0.0	0.0	16615.8561	16036.8897	NaN	NaN	0.4911	0.0402	0.869	0.0232	0.0219	0.0231	0.0227
0.0	0.0	0.0	11249.8561	13189.8897	NaN	NaN	0.5397	0.1037	0.7809	0.03	0.0231	0.0308	0.0315
0.0	0.0	0.0	-1610.1439	4576.8897	NaN	NaN	1.3	0.453	0.4186	0.0346	0.0204	0.0338	0.0397
0.0	0.0	0.0	-494.1439	6788.8897	NaN	NaN	1.0785	0.69	0.1968	0.0291	0.0215	0.0321	0.0305
0.0	0.0	0.0	254.8561	1902.8897	NaN	NaN	0.8819	0.7667	0.1228	0.0311	0.0232	0.0303	0.0258
0.0	0.0	0.0	-1015.1439	5368.8897	NaN	NaN	1.2332	0.7864	0.1106	0.0295	0.022	0.0277	0.0239
0.0	0.0	0.0	-1236.1439	2403.8897	NaN	NaN	1.3	0.7918	0.1068	0.029	0.0215	0.0268	0.0242
0.0	0.0	0.0	2954.8561	5020.8897	NaN	NaN	0.6295	0.7708	0.1203	0.0322	0.0224	0.0281	0.0261
0.0	0.0	0.0	-588.1439	2499.8897	NaN	NaN	1.3	0.7696	0.1212	0.0325	0.0224	0.0282	0.0261
0.0	0.0	0.0	-448.1439	6808.8897	NaN	NaN	1.0705	0.7582	0.131	0.0335	0.0225	0.0282	0.0267
0.0	0.0	0.0	-203.1439	6023.8897	NaN	NaN	1.0349	0.7538	0.136	0.0334	0.0223	0.0277	0.0268
0.0	0.0	0.0	199.8561	4954.8897	NaN	NaN	0.9612	0.7512	0.1392	0.0334	0.0222	0.0274	0.0267
0.0	0.0	0.0	-1764.1439	3959.8897	NaN	NaN	1.3	0.7587	0.1343	0.0325	0.0217	0.0271	0.0257
0.0	0.0	0.0	-908.1439	4394.8897	NaN	NaN	1.2605	0.7581	0.1357	0.0321	0.0217	0.0269	0.0254
0.0	0.0	0.0	268.8561	5012.8897	NaN	NaN	0.9491	0.7592	0.1359	0.0314	0.0217	0.0268	0.025
0.0	0.0	0.0	-254.1439	6532.8897	NaN	NaN	1.0405	0.7686	0.1291	0.0299	0.0217	0.0269	0.0238
0.0	0.0	0.0	-958.1439	4202.8897	NaN	NaN	1.2953	0.779	0.1209	0.0286	0.0216	0.0272	0.0227
0.0	0.0	0.0	-2806.1439	3866.8897	NaN	NaN	1.3	0.7867	0.1141	0.0284	0.0211	0.0271	0.0226
0.0	0.0	0.0	-2129.1439	5041.8897	NaN	NaN	1.3	0.796	0.106	0.0287	0.0201	0.0262	0.023
0.0	0.0	0.0	-1520.1439	2296.8897	NaN	NaN	1.3	0.8056	0.0986	0.0282	0.0193	0.0255	0.0228
0.0	0.0	0.0	-1666.1439	4852.8897	NaN	NaN	1.3	0.8048	0.0985	0.0287	0.0193	0.0254	0.0233
0.0	0.0	0.0	-339.1439	5236.8897	NaN	NaN	1.0692	0.8013	0.1016	0.0292	0.0194	0.0249	0.0237
0.0	0.0	0.0	-2262.1439	8372.8897	NaN	NaN	1.3	0.7976	0.1045	0.0297	0.0195	0.0244	0.0242
0.0	0.0	0.0	-1723.1439	5132.8897	NaN	NaN	1.3	0.7974	0.1049	0.03	0.0195	0.0238	0.0244
0.0	0.0	0.0	-2144.1439	4964.8897	NaN	NaN	1.3	0.7996	0.1033	0.0302	0.0195	0.0231	0.0244
0.0	0.0	0.0	-2947.1439	4266.8897	NaN	NaN	1.3	0.8034	0.1005	0.0303	0.0194	0.0225	0.0239
0.0	0.0	0.0	-1670.1439	5990.8897	NaN	NaN	1.3	0.799	0.1039	0.0304	0.0197	0.0226	0.0244
0.0	0.0	0.0	-443.1439	4432.8897	NaN	NaN	1.1111	0.7943	0.1073	0.0303	0.02	0.0234	0.0248
0.0	0.0	0.0	-1360.1439	8064.8897	NaN	NaN	1.2029	0.7759	0.1207	0.0305	0.0205	0.0248	0.0275
0.0	0.0	0.0	-2048.1439	4990.8897	NaN	NaN	1.3	0.7882	0.112	0.03	0.0198	0.0239	0.026
0.0	0.0	0.0	-324.1439	1391.8897	NaN	NaN	1.3	0.7928	0.1082	0.0298	0.0197	0.0238	0.0257
0.0	0.0	0.0	-3130.1439	5543.8897	NaN	NaN	1.3	0.7898	0.11	0.0298	0.0201	0.0242	0.0261
0.0	0.0	0.0	-2635.1439	5705.8897	NaN	NaN	1.3	0.7812	0.1159	0.0298	0.0208	0.0254	0.0271
0.0	0.0	0.0	-444.1439	6518.8897	NaN	NaN	1.0731	0.7588	0.1314	0.0302	0.0223	0.0273	0.03
0.0	0.0	0.0	-790.1439	6779.8897	NaN	NaN	1.1319	0.7495	0.1386	0.0304	0.0227	0.0276	0.0313
0.0	0.0	0.0	695.8561	5179.8897	NaN	NaN	0.8816	0.7597	0.1318	0.0299	0.0218	0.0269	0.0299
0.0	0.0	0.0	705.8561	2807.8897	NaN	NaN	0.7991	0.7669	0.1265	0.0295	0.0214	0.0265	0.0292
0.0	0.0	0.0	-2092.1439	1697.8897	NaN	NaN	-0.3	0.7752	0.1205	0.0292	0.0209	0.026	0.0282
0.0	0.0	0.0	-1030.1439	3016.8897	NaN	NaN	1.3	0.7733	0.1216	0.0291	0.0212	0.0262	0.0287
0.0	0.0	0.0	-2272.1439	4212.8897	NaN	NaN	1.3	0.7717	0.1227	0.0292	0.0213	0.0259	0.0292
0.0	0.0	0.0	-1471.1439	454.8897	NaN	NaN	-0.3	0.7799	0.1167	0.0289	0.0211	0.0253	0.0282
0.0	0.0	0.0	-1591.1439	5717.8897	NaN	NaN	1.3	0.771	0.1223	0.0291	0.0219	0.026	0.0297
0.0	0.0	0.0	-1067.1439	4777.8897	NaN	NaN	1.2876	0.7705	0.1227	0.029	0.022	0.0257	0.03
0.0	0.0	0.0	-384.1439	3192.8897	NaN	NaN	1.1368	0.7735	0.1197	0.029	0.0222	0.0257	0.0299
0.0	0.0	0.0	-819.1439	4664.8897	NaN	NaN	1.213	0.7711	0.1209	0.029	0.0224	0.026	0.0306
0.0	0.0	0.0	-1096.1439	3007.8897	NaN	NaN	1.3	0.7739	0.1184	0.0289	0.0222	0.0257	0.0309
0.0	0.0	0.0	-1890.1439	2880.8897	NaN	NaN	1.3	0.7826	0.1119	0.0287	0.0217	0.0248	0.0303
0.0	0.0	0.0	-1497.1439	2696.8897	NaN	NaN	1.3	0.7865	0.1088	0.0285	0.0218	0.0242	0.0302
0.0	0.0	0.0	-2884.1439	901.8897	NaN	NaN	-0.3	0.7873	0.1082	0.0281	0.0222	0.0246	0.0295
0.0	0.0	0.0	314.8561	5461.8897	NaN	NaN	0.9455	0.7642	0.1244	0.0287	0.0239	0.0267	0.0322
0.0	0.0	0.0	-2025.1439	6455.8897	NaN	NaN	1.3	0.7585	0.1289	0.0283	0.024	0.0277	0.0326
0.0	0.0	0.0	930.8561	6631.8897	NaN	NaN	0.8769	0.7437	0.1391	0.0286	0.0247	0.0286	0.0353
0.0	0.0	0.0	-2106.1439	5126.8897	NaN	NaN	1.3	0.7563	0.1302	0.0285	0.0238	0.0277	0.0335
0.0	0.0	0.0	-673.1439	4476.8897	NaN	NaN	1.177	0.76	0.1267	0.0286	0.0238	0.0271	0.0337
0.0	0.0	0.0	457.8561	1658.8897	NaN	NaN	0.7837	0.779	0.1132	0.0281	0.023	0.0254	0.0313
0.0	0.0	0.0	-973.1439	1410.8897	NaN	NaN	1.3	0.7763	0.1145	0.0276	0.0238	0.0267	0.0311
0.0	0.0	0.0	-403.1439	11080.8897	NaN	NaN	1.0378	0.7499	0.1331	0.0285	0.025	0.0282	0.0353
0.0	0.0	0.0	-463.1439	2069.8897	NaN	NaN	1.2882	0.7677	0.1205	0.0281	0.0242	0.0266	0.0328
0.0	0.0	0.0	-1510.1439	4782.8897	NaN	NaN	1.3	0.7688	0.1188	0.0284	0.0244	0.0263	0.0333
0.0	0.0	0.0	-2378.1439	3433.8897	NaN	NaN	1.3	0.7805	0.1105	0.0279	0.0239	0.0255	0.0317
0.0	0.0	0.0	-1154.1439	4641.8897	NaN	NaN	1.3	0.7771	0.1126	0.0281	0.024	0.026	0.0322
0.0	0.0	0.0	-2652.1439	4490.8897	NaN	NaN	1.3	0.782	0.109	0.028	0.0236	0.026	0.0314
0.0	0.0	0.0	-2093.1439	3995.8897	NaN	NaN	1.3	0.7787	0.1107	0.0285	0.0236	0.0263	0.0323
0.0	0.0	0.0	-2525.1439	4954.8897	NaN	NaN	1.3	0.7883	0.1039	0.0282	0.0228	0.0258	0.0311
0.0	0.0	0.0	195.8561	4004.8897	NaN	NaN	0.9534	0.7915	0.1005	0.0285	0.0224	0.0256	0.0314
0.0	0.0	0.0	1115.8561	1554.8897	NaN	NaN	0.5822	0.8038	0.092	0.0279	0.0217	0.0247	0.0299
0.0	0.0	0.0	-2273.1439	3853.8897	NaN	NaN	1.3	0.8065	0.0894	0.0279	0.0215	0.0249	0.0298
0.0	0.0	0.0	-243.1439	4755.8897	NaN	NaN	1.0539	0.8047	0.0901	0.0282	0.0213	0.0255	0.0302
0.0	0.0	0.0	-641.1439	5104.8897	NaN	NaN	1.1436	0.8043	0.0899	0.0286	0.0211	0.0257	0.0304
0.0	0.0	0.0	-2054.1439	4815.8897	NaN	NaN	1.3	0.8088	0.0867	0.0283	0.0207	0.0255	0.03
0.0	0.0	0.0	-335.1439	6250.8897	NaN	NaN	1.0567	0.8152	0.0821	0.028	0.0204	0.0246	0.0296
0.0	0.0	0.0	-1590.1439	3148.8897	NaN	NaN	1.3	0.8276	0.0737	0.027	0.02	0.0234	0.0284
0.0	0.0	0.0	-1462.1439	3004.8897	NaN	NaN	1.3	0.8296	0.071	0.0271	0.0201	0.0237	0.0286
0.0	0.0	0.0	-1357.1439	5171.8897	NaN	NaN	1.3	0.8264	0.072	0.0278	0.0202	0.0242	0.0294
0.0	0.0	0.0	-1831.1439	4680.8897	NaN	NaN	1.3	0.8263	0.0716	0.0279	0.0201	0.0245	0.0296
0.0	0.0	0.0	-1814.1439	6985.8897	NaN	NaN	1.3	0.8234	0.0724	0.0287	0.0202	0.0247	0.0305
0.0	0.0	0.0	-1414.1439	938.8897	NaN	NaN	-0.3	0.8303	0.0679	0.0279	0.0199	0.0242	0.0299
0.0	0.0	0.0	-2375.1439	7542.8897	NaN	NaN	1.3	0.8246	0.0704	0.0289	0.0201	0.0247	0.0312
0.0	0.0	0.0	-1156.1439	2912.8897	NaN	NaN	1.3	0.8272	0.0684	0.0286	0.02	0.0244	0.0313
0.0	0.0	0.0	-2123.1439	4539.8897	NaN	NaN	1.3	0.824	0.0695	0.0292	0.0203	0.0247	0.0323
0.0	0.0	0.0	-2743.1439	5120.8897	NaN	NaN	1.3	0.8258	0.068	0.0289	0.0203	0.0245	0.0324
0.0	0.0	0.0	-1781.1439	4336.8897	NaN	NaN	1.3	0.8253	0.0676	0.0291	0.0205	0.0245	0.033
0.0	0.0	0.0	-754.1439	2345.8897	NaN	NaN	1.3	0.8286	0.065	0.0287	0.0204	0.0243	0.0329
0.0	0.0	0.0	-2111.1439	3979.8897	NaN	NaN	1.3	0.8305	0.0629	0.0284	0.0205	0.0242	0.0335
0.0	0.0	0.0	-1481.1439	3381.8897	NaN	NaN	1.3	0.8328	0.061	0.0277	0.0205	0.0237	0.0343
0.0	0.0	0.0	-1815.1439	1997.8897	NaN	NaN	1.3	0.8362	0.0583	0.0271	0.0204	0.0234	0.0345
0.0	0.0	0.0	-1818.1439	4735.8897	NaN	NaN	1.3	0.8363	0.0577	0.0273	0.0204	0.0237	0.0347
0.0	0.0	0.0	-1898.1439	131.8897	NaN	NaN	-0.0747	0.8383	0.0557	0.0272	0.0204	0.0242	0.0342
0.0	0.0	0.0	-1498.1439	2403.8897	NaN	NaN	1.3	0.8402	0.054	0.027	0.0202	0.0243	0.0343
0.0	0.0	0.0	-1211.1439	5562.8897	NaN	NaN	1.2783	0.8392	0.0537	0.0273	0.0202	0.0245	0.0351
0.0	0.0	0.0	-1927.1439	3082.8897	NaN	NaN	1.3	0.8418	0.0517	0.027	0.0201	0.0248	0.0346
0.0	0.0	0.0	363.8561	2328.8897	NaN	NaN	0.8649	0.843	0.0503	0.027	0.0201	0.0251	0.0345
0.0	0.0	0.0	-3808.1439	3713.8897	NaN	NaN	-0.3	0.8451	0.0487	0.0268	0.0201	0.0255	0.0338
0.0	0.0	0.0	-3046.1439	2676.8897	NaN	NaN	-0.3	0.8456	0.0479	0.0267	0.0202	0.0259	0.0336
0.0	0.0	0.0	-2732.1439	2022.8897	NaN	NaN	-0.3	0.8483	0.0463	0.0262	0.0202	0.0262	0.0328
0.0	0.0	0.0	-3490.1439	5589.8897	NaN	NaN	1.3	0.8484	0.0459	0.0261	0.0203	0.0265	0.0327
0.0	0.0	0.0	-5116.1439	3587.8897	NaN	NaN	-0.3	0.8509	0.0446	0.0256	0.0203	0.0266	0.032
0.0	0.0	0.0	-1113.1439	6174.8897	NaN	NaN	1.2199	0.8509	0.044	0.0257	0.0202	0.0267	0.0324
0.0	0.0	0.0	-1802.1439	4261.8897	NaN	NaN	1.3	0.8531	0.0428	0.0253	0.0201	0.0267	0.032
0.0	0.0	0.0	-1556.1439	6709.8897	NaN	NaN	1.3	0.8544	0.0419	0.0253	0.02	0.0267	0.0317
0.0	0.0	0.0	-995.1439	4225.8897	NaN	NaN	1.3	0.8556	0.0411	0.0251	0.0201	0.0268	0.0313
0.0	0.0	0.0	-1393.1439	5577.8897	NaN	NaN	1.3	0.856	0.0407	0.0252	0.0202	0.0268	0.0312
0.0	0.0	0.0	-3250.1439	4959.8897	NaN	NaN	1.3	0.857	0.0403	0.0249	0.0203	0.0268	0.0307
0.0	0.0	0.0	-1536.1439	2882.8897	NaN	NaN	1.3	0.8575	0.04	0.0249	0.0203	0.0268	0.0305
0.0	0.0	0.0	-439.1439	4474.8897	NaN	NaN	1.1088	0.8572	0.04	0.0251	0.0202	0.0268	0.0307
0.0	0.0	0.0	-1536.1439	7508.8897	NaN	NaN	1.2572	0.8572	0.0401	0.0252	0.0201	0.0266	0.0308
0.0	0.0	0.0	-2597.1439	5153.8897	NaN	NaN	1.3	0.8573	0.04	0.025	0.0204	0.0269	0.0305
0.0	0.0	0.0	-1762.1439	4275.8897	NaN	NaN	1.3	0.8569	0.0401	0.0251	0.0205	0.027	0.0304
0.0	0.0	0.0	-983.1439	1983.8897	NaN	NaN	1.3	0.8568	0.0402	0.025	0.0206	0.0272	0.0303
0.0	0.0	0.0	-1038.1439	6016.8897	NaN	NaN	1.2085	0.8565	0.0402	0.0252	0.0206	0.0272	0.0304
0.0	0.0	0.0	-2247.1439	3235.8897	NaN	NaN	1.3	0.8563	0.0402	0.0251	0.0206	0.0274	0.0304
0.0	0.0	0.0	-2410.1439	3801.8897	NaN	NaN	1.3	0.856	0.0402	0.0252	0.0206	0.0275	0.0304
0.0	0.0	0.0	248.8561	5565.8897	NaN	NaN	0.9572	0.8556	0.0403	0.0253	0.0207	0.0277	0.0305
0.0	0.0	0.0	-2763.1439	5331.8897	NaN	NaN	1.3	0.8556	0.0401	0.0253	0.0207	0.0278	0.0305
0.0	0.0	0.0	-686.1439	1109.8897	NaN	NaN	1.3	0.8556	0.0401	0.0252	0.0208	0.028	0.0303
0.0	0.0	0.0	-1852.1439	4055.8897	NaN	NaN	1.3	0.8552	0.0401	0.0253	0.021	0.0282	0.0302
0.0	0.0	0.0	-1650.1439	4312.8897	NaN	NaN	1.3	0.8548	0.0402	0.0253	0.0211	0.0284	0.0302
0.0	0.0	0.0	-2965.1439	1620.8897	NaN	NaN	-0.3	0.8548	0.0403	0.0253	0.0212	0.0285	0.03
0.0	0.0	0.0	-2472.1439	5754.8897	NaN	NaN	1.3	0.8546	0.0404	0.0254	0.0211	0.0285	0.0301
0.0	0.0	0.0	-3034.1439	2793.8897	NaN	NaN	-0.3	0.8549	0.0404	0.0253	0.021	0.0284	0.03
0.0	0.0	0.0	-1406.1439	1916.8897	NaN	NaN	1.3	0.8548	0.0403	0.0255	0.0209	0.0283	0.0302
0.0	0.0	0.0	-562.1439	7638.8897	NaN	NaN	1.0794	0.8544	0.0405	0.0258	0.0208	0.0281	0.0305
0.0	0.0	0.0	-1928.1439	4192.8897	NaN	NaN	1.3	0.8557	0.0403	0.0255	0.0207	0.0278	0.03
0.0	0.0	0.0	-600.1439	2097.8897	NaN	NaN	1.3	0.8557	0.0404	0.0255	0.0209	0.0278	0.0298
0.0	0.0	0.0	-716.1439	-17.1103	NaN	NaN	0.0233	0.8554	0.0406	0.0255	0.0209	0.0278	0.0298
0.0	0.0	0.0	-1154.1439	3422.8897	NaN	NaN	1.3	0.855	0.0408	0.0257	0.0208	0.0277	0.03
0.0	0.0	0.0	-2676.1439	5363.8897	NaN	NaN	1.3	0.8553	0.0409	0.0256	0.0207	0.0276	0.03
0.0	0.0	0.0	-3106.1439	2789.8897	NaN	NaN	-0.3	0.8551	0.0411	0.0255	0.0207	0.0276	0.03
0.0	0.0	0.0	-1380.1439	2839.8897	NaN	NaN	1.3	0.8549	0.0412	0.0256	0.0205	0.0276	0.0302
0.0	0.0	0.0	-2615.1439	7630.8897	NaN	NaN	1.3	0.8546	0.0413	0.0258	0.0203	0.0274	0.0305
0.0	0.0	0.0	-1848.1439	5503.8897	NaN	NaN	1.3	0.8549	0.0414	0.0257	0.0201	0.0273	0.0306
0.0	0.0	0.0	689.8561	3886.8897	NaN	NaN	0.8493	0.8551	0.0414	0.0256	0.0202	0.0273	0.0304
0.0	0.0	0.0	-71.1439	3807.8897	NaN	NaN	1.019	0.8551	0.0415	0.0256	0.0203	0.0273	0.0302
0.0	0.0	0.0	-1597.1439	4482.8897	NaN	NaN	1.3	0.8554	0.0415	0.0255	0.0202	0.0272	0.0301
0.0	0.0	0.0	-3516.1439	4210.8897	NaN	NaN	1.3	0.8557	0.0415	0.0255	0.0202	0.0271	0.03
0.0	0.0	0.0	-1145.1439	4423.8897	NaN	NaN	1.3	0.8557	0.0415	0.0256	0.0201	0.0269	0.0301
0.0	0.0	0.0	-396.1439	3158.8897	NaN	NaN	1.1434	0.856	0.0416	0.0256	0.02	0.0268	0.0302
0.0	0.0	0.0	-1464.1439	3943.8897	NaN	NaN	1.3	0.8565	0.0415	0.0255	0.0199	0.0266	0.03
0.0	0.0	0.0	-2815.1439	3665.8897	NaN	NaN	1.3	0.8568	0.0415	0.0254	0.02	0.0265	0.0298
0.0	0.0	0.0	-4497.1439	2466.8897	NaN	NaN	-0.3	0.8574	0.0413	0.0253	0.02	0.0263	0.0297
0.0	0.0	0.0	-2071.1439	3841.8897	NaN	NaN	1.3	0.8578	0.0411	0.0253	0.0199	0.0261	0.0296
0.0	0.0	0.0	-2449.1439	4228.8897	NaN	NaN	1.3	0.8582	0.0409	0.0255	0.0197	0.0259	0.0298
0.0	0.0	0.0	-219.1439	3519.8897	NaN	NaN	1.0664	0.8578	0.0409	0.0258	0.0195	0.0258	0.0302
0.0	0.0	0.0	-1243.1439	5385.8897	NaN	NaN	1.3	0.8583	0.0407	0.0258	0.0193	0.0255	0.0303
0.0	0.0	0.0	-3632.1439	6095.8897	NaN	NaN	1.3	0.8588	0.0406	0.0257	0.0193	0.0254	0.0302
0.0	0.0	0.0	-1701.1439	1780.8897	NaN	NaN	1.3	0.8601	0.0401	0.0253	0.0193	0.0254	0.0299
0.0	0.0	0.0	-1126.1439	5776.8897	NaN	NaN	1.2421	0.8594	0.0402	0.0256	0.0193	0.0253	0.0302
0.0	0.0	0.0	-4117.1439	7076.8897	NaN	NaN	1.3	0.8597	0.0402	0.0256	0.0193	0.0252	0.0301
0.0	0.0	0.0	-2983.1439	3452.8897	NaN	NaN	1.3	0.8606	0.0397	0.0254	0.0193	0.0251	0.0298
0.0	0.0	0.0	-870.1439	5143.8897	NaN	NaN	1.2036	0.86	0.0399	0.0257	0.0194	0.0251	0.03
0.0	0.0	0.0	-697.1439	5028.8897	NaN	NaN	1.1609	0.8599	0.04	0.0258	0.0193	0.0249	0.0301
0.0	0.0	0.0	-1998.1439	5386.8897	NaN	NaN	1.3	0.8605	0.0397	0.0257	0.0194	0.0249	0.0299
0.0	0.0	0.0	-2505.1439	5236.8897	NaN	NaN	1.3	0.8605	0.0397	0.0257	0.0194	0.0248	0.0299
0.0	0.0	0.0	-2822.1439	2696.8897	NaN	NaN	-0.3	0.8609	0.0396	0.0256	0.0194	0.0248	0.0297
0.0	0.0	0.0	-2796.1439	5972.8897	NaN	NaN	1.3	0.8609	0.0395	0.0258	0.0193	0.0246	0.03
0.0	0.0	0.0	-70.1439	4305.8897	NaN	NaN	1.0166	0.8608	0.0395	0.0258	0.0193	0.0246	0.03
0.0	0.0	0.0	-3144.1439	3832.8897	NaN	NaN	1.3	0.8607	0.0396	0.0256	0.0195	0.0248	0.0297
0.0	0.0	0.0	-304.1439	2283.8897	NaN	NaN	1.1536	0.8609	0.0397	0.0254	0.0196	0.0249	0.0295
0.0	0.0	0.0	-2653.1439	3560.8897	NaN	NaN	1.3	0.8612	0.0397	0.0253	0.0197	0.0249	0.0293
0.0	0.0	0.0	-886.1439	2537.8897	NaN	NaN	1.3	0.861	0.0397	0.0255	0.0196	0.0248	0.0295
0.0	0.0	0.0	-2361.1439	3729.8897	NaN	NaN	1.3	0.8613	0.0395	0.0255	0.0195	0.0247	0.0295
0.0	0.0	0.0	-822.1439	4662.8897	NaN	NaN	1.2141	0.8609	0.0397	0.0256	0.0195	0.0247	0.0297
0.0	0.0	0.0	156.8561	4873.8897	NaN	NaN	0.9688	0.8606	0.0398	0.0256	0.0195	0.0247	0.0297
0.0	0.0	0.0	-208.1439	2247.8897	NaN	NaN	1.102	0.8609	0.0399	0.0254	0.0197	0.0249	0.0294
0.0	0.0	0.0	-2508.1439	4545.8897	NaN	NaN	1.3	0.861	0.0398	0.0253	0.0198	0.0249	0.0292
0.0	0.0	0.0	-1506.1439	2344.8897	NaN	NaN	1.3	0.8609	0.0398	0.0252	0.0199	0.0251	0.0292
0.0	0.0	0.0	-849.1439	2945.8897	NaN	NaN	1.3	0.8603	0.0399	0.0254	0.0199	0.0252	0.0293
0.0	0.0	0.0	-2607.1439	7537.8897	NaN	NaN	1.3	0.8601	0.0399	0.0254	0.0199	0.0252	0.0294
0.0	0.0	0.0	-3072.1439	3708.8897	NaN	NaN	1.3	0.8602	0.04	0.0252	0.0202	0.0254	0.029
0.0	0.0	0.0	-3131.1439	1251.8897	NaN	NaN	-0.3	0.8602	0.04	0.0252	0.0203	0.0255	0.0289
0.0	0.0	0.0	-2671.1439	4993.8897	NaN	NaN	1.3	0.8602	0.0399	0.0252	0.0203	0.0255	0.0289
0.0	0.0	0.0	-3171.1439	3971.8897	NaN	NaN	1.3	0.8599	0.0398	0.0253	0.0203	0.0255	0.0291
0.0	0.0	0.0	-1971.1439	4689.8897	NaN	NaN	1.3	0.8601	0.0396	0.0254	0.0202	0.0254	0.0292
0.0	0.0	0.0	-1405.1439	4209.8897	NaN	NaN	1.3	0.8599	0.0397	0.0254	0.0203	0.0255	0.0291
0.0	0.0	0.0	-3425.1439	4799.8897	NaN	NaN	1.3	0.8598	0.0396	0.0255	0.0204	0.0256	0.0291
0.0	0.0	0.0	-2708.1439	2673.8897	NaN	NaN	-0.3	0.8596	0.0396	0.0255	0.0205	0.0257	0.0292
0.0	0.0	0.0	-2820.1439	2861.8897	NaN	NaN	1.3	0.8594	0.0395	0.0256	0.0205	0.0258	0.0292
0.0	0.0	0.0	-2514.1439	7741.8897	NaN	NaN	1.3	0.859	0.0397	0.0257	0.0204	0.0258	0.0294
0.0	0.0	0.0	-3160.1439	340.8897	NaN	NaN	-0.1209	0.8593	0.0395	0.0256	0.0205	0.0259	0.0292
0.0	0.0	0.0	-3207.1439	5706.8897	NaN	NaN	1.3	0.8588	0.0395	0.0257	0.0205	0.0259	0.0295
0.0	0.0	0.0	-1976.1439	5062.8897	NaN	NaN	1.3	0.8589	0.0396	0.0257	0.0205	0.0258	0.0295
0.0	0.0	0.0	-2654.1439	2776.8897	NaN	NaN	1.3	0.8589	0.0395	0.0256	0.0206	0.0259	0.0294
0.0	0.0	0.0	-1307.1439	4250.8897	NaN	NaN	1.3	0.8585	0.0396	0.0257	0.0206	0.0259	0.0295
0.0	0.0	0.0	-1187.1439	2150.8897	NaN	NaN	1.3	0.8587	0.0396	0.0257	0.0206	0.0259	0.0294
0.0	0.0	0.0	-2057.1439	2350.8897	NaN	NaN	1.3	0.8585	0.0397	0.0257	0.0207	0.026	0.0295
0.0	0.0	0.0	-2634.1439	6042.8897	NaN	NaN	1.3	0.8585	0.0397	0.0257	0.0206	0.0259	0.0296
0.0	0.0	0.0	97.8561	2428.8897	NaN	NaN	0.9613	0.8585	0.0397	0.0257	0.0205	0.0259	0.0296
0.0	0.0	0.0	-230.1439	5158.8897	NaN	NaN	1.0467	0.8585	0.0396	0.0258	0.0205	0.0258	0.0297
0.0	0.0	0.0	-1912.1439	5270.8897	NaN	NaN	1.3	0.8588	0.0396	0.0257	0.0205	0.0258	0.0296
0.0	0.0	0.0	-2037.1439	2103.8897	NaN	NaN	1.3	0.8588	0.0396	0.0257	0.0207	0.0258	0.0294
0.0	0.0	0.0	-2433.1439	2911.8897	NaN	NaN	1.3	0.8587	0.0396	0.0257	0.0207	0.0258	0.0294
0.0	0.0	0.0	-2101.1439	2869.8897	NaN	NaN	1.3	0.859	0.0394	0.0257	0.0208	0.0258	0.0293
0.0	0.0	0.0	-675.1439	241.8897	NaN	NaN	-0.3	0.8591	0.0393	0.0257	0.0208	0.0258	0.0293
0.0	0.0	0.0	-1122.1439	3175.8897	NaN	NaN	1.3	0.8589	0.0393	0.0258	0.0207	0.0258	0.0295
0.0	0.0	0.0	160.8561	4527.8897	NaN	NaN	0.9657	0.8588	0.0394	0.0259	0.0206	0.0257	0.0297
0.0	0.0	0.0	-489.1439	4641.8897	NaN	NaN	1.1178	0.8594	0.0393	0.0257	0.0205	0.0256	0.0296
0.0	0.0	0.0	-540.1439	2040.8897	NaN	NaN	1.3	0.8597	0.0391	0.0257	0.0205	0.0255	0.0295
0.0	0.0	0.0	-1372.1439	2365.8897	NaN	NaN	1.3	0.8598	0.0391	0.0257	0.0204	0.0255	0.0296
0.0	0.0	0.0	452.8561	4302.8897	NaN	NaN	0.9048	0.859	0.0393	0.0259	0.0203	0.0254	0.0301
0.0	0.0	0.0	-1164.1439	6856.8897	NaN	NaN	1.2045	0.8593	0.0392	0.0258	0.0202	0.0253	0.0301
0.0	0.0	0.0	-786.1439	4840.8897	NaN	NaN	1.1939	0.8595	0.0393	0.0257	0.0203	0.0253	0.0299
0.0	0.0	0.0	-1345.1439	1522.8897	NaN	NaN	1.3	0.8601	0.0391	0.0255	0.0205	0.0253	0.0295
0.0	0.0	0.0	-205.1439	4248.8897	NaN	NaN	1.0507	0.8601	0.0391	0.0255	0.0205	0.0253	0.0295
0.0	0.0	0.0	-75.1439	1924.8897	NaN	NaN	1.0406	0.8603	0.039	0.0255	0.0205	0.0253	0.0295
0.0	0.0	0.0	-1189.1439	2274.8897	NaN	NaN	1.3	0.8602	0.039	0.0256	0.0204	0.0252	0.0296
0.0	0.0	0.0	-961.1439	5253.8897	NaN	NaN	1.2239	0.8597	0.0392	0.0258	0.0203	0.0252	0.0299
0.0	0.0	0.0	702.8561	4141.8897	NaN	NaN	0.8549	0.86	0.0391	0.0257	0.0201	0.025	0.03
0.0	0.0	0.0	-1921.1439	5989.8897	NaN	NaN	1.3	0.8603	0.039	0.0255	0.0202	0.0251	0.0298
0.0	0.0	0.0	-2482.1439	4678.8897	NaN	NaN	1.3	0.8604	0.0391	0.0254	0.0203	0.0251	0.0297
0.0	0.0	0.0	276.8561	5556.8897	NaN	NaN	0.9525	0.8601	0.0392	0.0255	0.0203	0.0251	0.0298
0.0	0.0	0.0	-1982.1439	2415.8897	NaN	NaN	1.3	0.861	0.039	0.0253	0.0203	0.025	0.0294
0.0	0.0	0.0	-388.1439	3137.8897	NaN	NaN	1.1412	0.861	0.039	0.0253	0.0204	0.025	0.0293
0.0	0.0	0.0	-1174.1439	1287.8897	NaN	NaN	1.3	0.8611	0.039	0.0253	0.0204	0.025	0.0292
0.0	0.0	0.0	1726.8561	4106.8897	NaN	NaN	0.704	0.8607	0.0391	0.0254	0.0204	0.025	0.0295
0.0	0.0	0.0	-2419.1439	4901.8897	NaN	NaN	1.3	0.8614	0.039	0.0252	0.0203	0.0249	0.0293
0.0	0.0	0.0	-2465.1439	2758.8897	NaN	NaN	1.3	0.8612	0.0389	0.0253	0.0203	0.0249	0.0294
0.0	0.0	0.0	-917.1439	4702.8897	NaN	NaN	1.2423	0.8609	0.039	0.0254	0.0203	0.0249	0.0295
0.0	0.0	0.0	-1213.1439	6198.8897	NaN	NaN	1.2433	0.8611	0.0389	0.0254	0.0204	0.0248	0.0294
0.0	0.0	0.0	-2155.1439	2364.8897	NaN	NaN	1.3	0.8618	0.0386	0.0253	0.0205	0.0248	0.029
0.0	0.0	0.0	-1057.1439	1499.8897	NaN	NaN	1.3	0.8617	0.0384	0.0254	0.0206	0.0248	0.029
0.0	0.0	0.0	-1223.1439	1864.8897	NaN	NaN	1.3	0.8616	0.0384	0.0255	0.0205	0.0248	0.0291
0.0	0.0	0.0	-2101.1439	6228.8897	NaN	NaN	1.3	0.8612	0.0386	0.0256	0.0204	0.0248	0.0294
0.0	0.0	0.0	-853.1439	3778.8897	NaN	NaN	1.2916	0.8615	0.0386	0.0256	0.0203	0.0246	0.0294
0.0	0.0	0.0	-1242.1439	5232.8897	NaN	NaN	1.3	0.8616	0.0386	0.0255	0.0203	0.0246	0.0294
0.0	0.0	0.0	-178.1439	1103.8897	NaN	NaN	1.1924	0.862	0.0385	0.0253	0.0204	0.0246	0.0292
0.0	0.0	0.0	-1469.1439	919.8897	NaN	NaN	-0.3	0.8616	0.0385	0.0254	0.0205	0.0248	0.0292
0.0	0.0	0.0	-1431.1439	3673.8897	NaN	NaN	1.3	0.8612	0.0387	0.0255	0.0204	0.0247	0.0294
0.0	0.0	0.0	-153.1439	4807.8897	NaN	NaN	1.0329	0.8615	0.0387	0.0255	0.0203	0.0247	0.0294
0.0	0.0	0.0	300.8561	3051.8897	NaN	NaN	0.9103	0.8616	0.0386	0.0254	0.0203	0.0247	0.0294
0.0	0.0	0.0	-995.1439	3150.8897	NaN	NaN	1.3	0.8614	0.0387	0.0255	0.0202	0.0247	0.0295
0.0	0.0	0.0	-377.1439	4850.8897	NaN	NaN	1.0843	0.861	0.0389	0.0255	0.0202	0.0247	0.0298
0.0	0.0	0.0	-824.1439	8087.8897	NaN	NaN	1.1135	0.8608	0.039	0.0255	0.0202	0.0246	0.0299
0.0	0.0	0.0	-936.1439	2448.8897	NaN	NaN	1.3	0.8615	0.0387	0.0253	0.0203	0.0247	0.0295
0.0	0.0	0.0	-1677.1439	1454.8897	NaN	NaN	-0.3	0.8612	0.0386	0.0254	0.0205	0.0248	0.0294
0.0	0.0	0.0	-1488.1439	4852.8897	NaN	NaN	1.3	0.8609	0.0387	0.0255	0.0205	0.0249	0.0295
0.0	0.0	0.0	-3073.1439	3158.8897	NaN	NaN	1.3	0.8611	0.0385	0.0255	0.0205	0.0249	0.0295
0.0	0.0	0.0	-758.1439	3914.8897	NaN	NaN	1.2402	0.861	0.0385	0.0256	0.0205	0.0249	0.0296
0.0	0.0	0.0	-509.1439	4189.8897	NaN	NaN	1.1383	0.861	0.0386	0.0255	0.0204	0.0249	0.0296
0.0	0.0	0.0	71.8561	1608.8897	NaN	NaN	0.9572	0.8614	0.0385	0.0255	0.0203	0.0248	0.0295
0.0	0.0	0.0	-355.1439	3200.8897	NaN	NaN	1.1248	0.8615	0.0385	0.0254	0.0203	0.0248	0.0295
0.0	0.0	0.0	-1226.1439	2820.8897	NaN	NaN	1.3	0.8617	0.0384	0.0253	0.0203	0.0248	0.0294
0.0	0.0	0.0	-949.1439	2650.8897	NaN	NaN	1.3	0.8615	0.0384	0.0254	0.0203	0.0249	0.0295
0.0	0.0	0.0	-195.1439	4316.8897	NaN	NaN	1.0473	0.8611	0.0385	0.0254	0.0203	0.0249	0.0297
0.0	0.0	0.0	-454.1439	2679.8897	NaN	NaN	1.204	0.8613	0.0386	0.0253	0.0203	0.0249	0.0296
0.0	0.0	0.0	-1755.1439	2888.8897	NaN	NaN	1.3	0.8613	0.0385	0.0253	0.0204	0.025	0.0295
0.0	0.0	0.0	324.8561	1095.8897	NaN	NaN	0.7713	0.8613	0.0385	0.0253	0.0204	0.025	0.0294
0.0	0.0	0.0	-1857.1439	3823.8897	NaN	NaN	1.3	0.8611	0.0385	0.0254	0.0204	0.0251	0.0295
0.0	0.0	0.0	-1813.1439	4425.8897	NaN	NaN	1.3	0.8609	0.0385	0.0254	0.0204	0.0252	0.0296
0.0	0.0	0.0	-1545.1439	4805.8897	NaN	NaN	1.3	0.8606	0.0386	0.0255	0.0204	0.0252	0.0297
0.0	0.0	0.0	-1995.1439	2947.8897	NaN	NaN	1.3	0.861	0.0385	0.0254	0.0204	0.0252	0.0296
0.0	0.0	0.0	-1806.1439	4246.8897	NaN	NaN	1.3	0.8612	0.0383	0.0254	0.0205	0.0252	0.0294
0.0	0.0	0.0	-2777.1439	2340.8897	NaN	NaN	-0.3	0.861	0.0383	0.0254	0.0206	0.0253	0.0294
0.0	0.0	0.0	-1950.1439	3490.8897	NaN	NaN	1.3	0.8607	0.0383	0.0256	0.0205	0.0253	0.0296
0.0	0.0	0.0	-581.1439	5819.8897	NaN	NaN	1.1109	0.8608	0.0384	0.0255	0.0205	0.0252	0.0296
0.0	0.0	0.0	-584.1439	3033.8897	NaN	NaN	1.2385	0.8612	0.0382	0.0255	0.0205	0.0251	0.0294
0.0	0.0	0.0	32.8561	-688.1103	NaN	NaN	1.0501	0.8611	0.0382	0.0255	0.0205	0.0252	0.0294
0.0	0.0	0.0	881.8561	2393.8897	NaN	NaN	0.7308	0.8606	0.0384	0.0256	0.0205	0.0253	0.0296
0.0	0.0	0.0	-1941.1439	4741.8897	NaN	NaN	1.3	0.861	0.0384	0.0254	0.0204	0.0252	0.0295
0.0	0.0	0.0	-1877.1439	271.8897	NaN	NaN	-0.1694	0.8613	0.0383	0.0253	0.0205	0.0253	0.0293
0.0	0.0	0.0	-1056.1439	1884.8897	NaN	NaN	1.3	0.8608	0.0384	0.0255	0.0204	0.0254	0.0295
0.0	0.0	0.0	-1232.1439	6383.8897	NaN	NaN	1.2392	0.8604	0.0387	0.0255	0.0203	0.0253	0.0297
0.0	0.0	0.0	-1190.1439	4262.8897	NaN	NaN	1.3	0.8609	0.0387	0.0253	0.0203	0.0253	0.0296
0.0	0.0	0.0	-898.1439	3317.8897	NaN	NaN	1.3	0.8607	0.0387	0.0254	0.0203	0.0253	0.0296
0.0	0.0	0.0	60.8561	2058.8897	NaN	NaN	0.9713	0.8606	0.0389	0.0253	0.0203	0.0253	0.0297
0.0	0.0	0.0	-1802.1439	6160.8897	NaN	NaN	1.3	0.8603	0.0388	0.0254	0.0202	0.0253	0.0299
0.0	0.0	0.0	-1017.1439	4155.8897	NaN	NaN	1.3	0.8606	0.0388	0.0253	0.0202	0.0253	0.0299
0.0	0.0	0.0	-1427.1439	2349.8897	NaN	NaN	1.3	0.8608	0.0388	0.0252	0.0203	0.0253	0.0296
0.0	0.0	0.0	-2343.1439	6101.8897	NaN	NaN	1.3	0.8606	0.0388	0.0252	0.0203	0.0254	0.0296
0.0	0.0	0.0	-601.1439	4223.8897	NaN	NaN	1.1659	0.8605	0.0389	0.0253	0.0203	0.0254	0.0297
0.0	0.0	0.0	-1740.1439	4256.8897	NaN	NaN	1.3	0.8608	0.0388	0.0252	0.0203	0.0254	0.0295
0.0	0.0	0.0	-2725.1439	5373.8897	NaN	NaN	1.3	0.8608	0.0388	0.0252	0.0203	0.0254	0.0294
0.0	0.0	0.0	-766.1439	1389.8897	NaN	NaN	1.3	0.8608	0.0388	0.0252	0.0203	0.0255	0.0294
0.0	0.0	0.0	-1812.1439	5023.8897	NaN	NaN	1.3	0.8604	0.0388	0.0254	0.0202	0.0254	0.0298
0.0	0.0	0.0	-1487.1439	6222.8897	NaN	NaN	1.3	0.8602	0.039	0.0255	0.0201	0.0253	0.0299
0.0	0.0	0.0	-1612.1439	2800.8897	NaN	NaN	1.3	0.8608	0.0388	0.0253	0.0201	0.0254	0.0296
0.0	0.0	0.0	-290.1439	4214.8897	NaN	NaN	1.0739	0.8607	0.0388	0.0252	0.0202	0.0255	0.0296
0.0	0.0	0.0	-3035.1439	4511.8897	NaN	NaN	1.3	0.8609	0.0389	0.0252	0.0201	0.0254	0.0295
0.0	0.0	0.0	1352.8561	4438.8897	NaN	NaN	0.7664	0.8607	0.0389	0.0253	0.02	0.0253	0.0298
0.0	0.0	0.0	-2230.1439	2601.8897	NaN	NaN	1.3	0.8614	0.0387	0.0251	0.02	0.0253	0.0295
0.0	0.0	0.0	-986.1439	4828.8897	NaN	NaN	1.2566	0.861	0.0388	0.0252	0.02	0.0254	0.0296
0.0	0.0	0.0	-1020.1439	-85.1103	NaN	NaN	0.077	0.8611	0.0388	0.0251	0.02	0.0254	0.0295
0.0	0.0	0.0	-3676.1439	6308.8897	NaN	NaN	1.3	0.8608	0.0388	0.0253	0.0199	0.0254	0.0298
0.0	0.0	0.0	109.8561	3660.8897	NaN	NaN	0.9709	0.8613	0.0389	0.0251	0.0199	0.0253	0.0296
0.0	0.0	0.0	-2625.1439	1375.8897	NaN	NaN	-0.3	0.8614	0.0388	0.0251	0.0199	0.0253	0.0295
0.0	0.0	0.0	-2667.1439	4275.8897	NaN	NaN	1.3	0.861	0.039	0.0253	0.0197	0.0252	0.0298
0.0	0.0	0.0	-308.1439	5320.8897	NaN	NaN	1.0615	0.8611	0.039	0.0254	0.0196	0.0251	0.0299
0.0	0.0	0.0	15.8561	4448.8897	NaN	NaN	0.9964	0.8608	0.0392	0.0253	0.0196	0.0252	0.03
0.0	0.0	0.0	-1025.1439	1024.8897	NaN	NaN	-0.3	0.8616	0.039	0.0251	0.0196	0.0253	0.0296
0.0	0.0	0.0	-1471.1439	6651.8897	NaN	NaN	1.284	0.8605	0.0393	0.0254	0.0196	0.0254	0.0299
0.0	0.0	0.0	-2258.1439	4480.8897	NaN	NaN	1.3	0.8601	0.0394	0.0254	0.0196	0.0254	0.03
0.0	0.0	0.0	-1647.1439	4735.8897	NaN	NaN	1.3	0.8598	0.0395	0.0254	0.0197	0.0255	0.03
0.0	0.0	0.0	-1362.1439	6858.8897	NaN	NaN	1.2478	0.8595	0.0398	0.0254	0.0198	0.0256	0.0299
0.0	0.0	0.0	-2214.1439	4167.8897	NaN	NaN	1.3	0.86	0.0398	0.0252	0.0199	0.0257	0.0296
0.0	0.0	0.0	-3110.1439	4855.8897	NaN	NaN	1.3	0.8598	0.0398	0.0252	0.0198	0.0257	0.0297
0.0	0.0	0.0	-1153.1439	5832.8897	NaN	NaN	1.2464	0.8592	0.0398	0.0256	0.0197	0.0255	0.0302
0.0	0.0	0.0	-269.1439	7099.8897	NaN	NaN	1.0394	0.8589	0.0399	0.0258	0.0196	0.0254	0.0304
0.0	0.0	0.0	-2630.1439	6273.8897	NaN	NaN	1.3	0.8592	0.0399	0.0257	0.0197	0.0255	0.0302
0.0	0.0	0.0	-3072.1439	2240.8897	NaN	NaN	-0.3	0.8601	0.0398	0.0251	0.0198	0.0257	0.0295
0.0	0.0	0.0	-4213.1439	2482.8897	NaN	NaN	-0.3	0.8605	0.0398	0.0249	0.02	0.0258	0.0291
0.0	0.0	0.0	-1340.1439	2545.8897	NaN	NaN	1.3	0.8606	0.0398	0.0248	0.0201	0.0258	0.0289
0.0	0.0	0.0	-3494.1439	29.8897	NaN	NaN	-0.0086	0.8607	0.0398	0.0248	0.0201	0.0257	0.029
0.0	0.0	0.0	-1846.1439	2761.8897	NaN	NaN	1.3	0.8607	0.0397	0.0251	0.0199	0.0254	0.0292
0.0	0.0	0.0	152.8561	3143.8897	NaN	NaN	0.9536	0.8605	0.0397	0.0254	0.0197	0.0252	0.0296
0.0	0.0	0.0	-2238.1439	2785.8897	NaN	NaN	1.3	0.8607	0.0396	0.0253	0.0195	0.0251	0.0297
0.0	0.0	0.0	-1883.1439	5717.8897	NaN	NaN	1.3	0.8601	0.0398	0.0255	0.0195	0.0252	0.03
0.0	0.0	0.0	-3200.1439	5407.8897	NaN	NaN	1.3	0.8606	0.0397	0.0253	0.0194	0.0252	0.0297
0.0	0.0	0.0	-1484.1439	6455.8897	NaN	NaN	1.2985	0.8599	0.0399	0.0255	0.0194	0.0253	0.03
0.0	0.0	0.0	-2280.1439	3379.8897	NaN	NaN	1.3	0.8606	0.0397	0.0252	0.0194	0.0254	0.0297
0.0	0.0	0.0	-1758.1439	7127.8897	NaN	NaN	1.3	0.8596	0.04	0.0256	0.0195	0.0254	0.0299
0.0	0.0	0.0	-1057.1439	3875.8897	NaN	NaN	1.3	0.8601	0.0399	0.0254	0.0195	0.0254	0.0297
0.0	0.0	0.0	-2407.1439	4425.8897	NaN	NaN	1.3	0.8599	0.0398	0.0255	0.0196	0.0254	0.0298
0.0	0.0	0.0	-743.1439	3947.8897	NaN	NaN	1.2319	0.8596	0.0399	0.0256	0.0196	0.0254	0.0298
0.0	0.0	0.0	-2860.1439	4840.8897	NaN	NaN	1.3	0.8599	0.0398	0.0255	0.0196	0.0253	0.0297
0.0	0.0	0.0	-1152.1439	3971.8897	NaN	NaN	1.3	0.86	0.0399	0.0255	0.0196	0.0253	0.0297
0.0	0.0	0.0	-2012.1439	4360.8897	NaN	NaN	1.3	0.86	0.0398	0.0256	0.0196	0.0252	0.0298
0.0	0.0	0.0	-2614.1439	3039.8897	NaN	NaN	1.3	0.8595	0.04	0.0258	0.0196	0.0251	0.03
0.0	0.0	0.0	-1277.1439	4929.8897	NaN	NaN	1.3	0.8595	0.0401	0.0259	0.0194	0.025	0.0301
0.0	0.0	0.0	-753.1439	2645.8897	NaN	NaN	1.3	0.8599	0.04	0.0256	0.0195	0.0251	0.0299
0.0	0.0	0.0	-2443.1439	5295.8897	NaN	NaN	1.3	0.8594	0.0402	0.0258	0.0194	0.0251	0.0302
0.0	0.0	0.0	-1676.1439	5358.8897	NaN	NaN	1.3	0.8589	0.0404	0.026	0.0193	0.025	0.0304
0.0	0.0	0.0	-3434.1439	7827.8897	NaN	NaN	1.3	0.8589	0.0404	0.026	0.0193	0.0249	0.0305
0.0	0.0	0.0	87.8561	3709.8897	NaN	NaN	0.9769	0.8586	0.0406	0.026	0.0193	0.025	0.0305
0.0	0.0	0.0	-198.1439	2245.8897	NaN	NaN	1.0968	0.8584	0.0407	0.0259	0.0194	0.0252	0.0304
0.0	0.0	0.0	-860.1439	7115.8897	NaN	NaN	1.1375	0.8577	0.0411	0.0261	0.0194	0.0251	0.0306
0.0	0.0	0.0	-2781.1439	5163.8897	NaN	NaN	1.3	0.8586	0.0409	0.0256	0.0195	0.0253	0.0301
0.0	0.0	0.0	-2545.1439	2425.8897	NaN	NaN	-0.3	0.8588	0.0408	0.0254	0.0197	0.0254	0.0299
0.0	0.0	0.0	-1724.1439	6957.8897	NaN	NaN	1.3	0.8583	0.0409	0.0257	0.0196	0.0253	0.0302
0.0	0.0	0.0	-1604.1439	6573.8897	NaN	NaN	1.3	0.8581	0.041	0.0258	0.0196	0.0253	0.0303
0.0	0.0	0.0	-2331.1439	3539.8897	NaN	NaN	1.3	0.8584	0.0409	0.0255	0.0197	0.0254	0.0301
0.0	0.0	0.0	-2877.1439	3753.8897	NaN	NaN	1.3	0.8581	0.0411	0.0255	0.0197	0.0255	0.0301
0.0	0.0	0.0	-905.1439	1906.8897	NaN	NaN	1.3	0.8589	0.0409	0.0252	0.0197	0.0254	0.0299
0.0	0.0	0.0	-2127.1439	4945.8897	NaN	NaN	1.3	0.8585	0.0408	0.0255	0.0196	0.0253	0.0303
0.0	0.0	0.0	-2226.1439	1962.8897	NaN	NaN	-0.3	0.859	0.0407	0.0253	0.0196	0.0253	0.0302
0.0	0.0	0.0	-2459.1439	5232.8897	NaN	NaN	1.3	0.8584	0.0408	0.0255	0.0197	0.0254	0.0302
0.0	0.0	0.0	-1805.1439	6050.8897	NaN	NaN	1.3	0.8585	0.041	0.0253	0.0198	0.0254	0.03
0.0	0.0	0.0	-1454.1439	-829.1103	NaN	NaN	0.3631	0.8594	0.0407	0.0249	0.02	0.0256	0.0294
0.0	0.0	0.0	-2342.1439	2176.8897	NaN	NaN	-0.3	0.8593	0.0407	0.0251	0.02	0.0256	0.0294
0.0	0.0	0.0	-1841.1439	1901.8897	NaN	NaN	1.3	0.8594	0.0406	0.0251	0.0198	0.0255	0.0296
0.0	0.0	0.0	-1911.1439	5248.8897	NaN	NaN	1.3	0.8588	0.0406	0.0254	0.0196	0.0254	0.0302
0.0	0.0	0.0	-364.1439	6400.8897	NaN	NaN	1.0603	0.8581	0.0408	0.0258	0.0194	0.0252	0.0307
0.0	0.0	0.0	-3492.1439	5839.8897	NaN	NaN	1.3	0.8588	0.0406	0.0254	0.0195	0.0253	0.0303
0.0	0.0	0.0	-3363.1439	2238.8897	NaN	NaN	-0.3	0.8595	0.0405	0.0251	0.0197	0.0254	0.0298
0.0	0.0	0.0	-1533.1439	2951.8897	NaN	NaN	1.3	0.8594	0.0405	0.0251	0.0197	0.0255	0.0298
0.0	0.0	0.0	-2577.1439	1960.8897	NaN	NaN	-0.3	0.8593	0.0405	0.0251	0.0198	0.0255	0.0297
0.0	0.0	0.0	-131.1439	4913.8897	NaN	NaN	1.0274	0.8591	0.0404	0.0253	0.0197	0.0254	0.0301
0.0	0.0	0.0	-3329.1439	2105.8897	NaN	NaN	-0.3	0.8595	0.0403	0.0252	0.0196	0.0255	0.03
0.0	0.0	0.0	-70.1439	2771.8897	NaN	NaN	1.026	0.8586	0.0404	0.0255	0.0195	0.0255	0.0305
0.0	0.0	0.0	-1363.1439	6711.8897	NaN	NaN	1.2549	0.8584	0.0405	0.0257	0.0192	0.0253	0.0309
0.0	0.0	0.0	-873.1439	5065.8897	NaN	NaN	1.2083	0.8587	0.0404	0.0256	0.0192	0.0252	0.0308
0.0	0.0	0.0	-2378.1439	3352.8897	NaN	NaN	1.3	0.8593	0.0401	0.0254	0.0193	0.0254	0.0305
0.0	0.0	0.0	-2908.1439	5122.8897	NaN	NaN	1.3	0.8591	0.0402	0.0255	0.0193	0.0254	0.0306
0.0	0.0	0.0	-647.1439	4593.8897	NaN	NaN	1.164	0.859	0.0402	0.0255	0.0193	0.0253	0.0306
0.0	0.0	0.0	-2042.1439	6170.8897	NaN	NaN	1.3	0.8596	0.0399	0.0255	0.0192	0.0252	0.0306
0.0	0.0	0.0	-1491.1439	3194.8897	NaN	NaN	1.3	0.8596	0.0398	0.0254	0.0193	0.0253	0.0306
0.0	0.0	0.0	-2778.1439	3652.8897	NaN	NaN	1.3	0.8599	0.0397	0.0255	0.0191	0.0252	0.0307
0.0	0.0	0.0	-2902.1439	8925.8897	NaN	NaN	1.3	0.859	0.04	0.0259	0.019	0.0249	0.0313
0.0	0.0	0.0	-1513.1439	1114.8897	NaN	NaN	-0.3	0.8608	0.0395	0.0253	0.019	0.0249	0.0306
0.0	0.0	0.0	-3396.1439	5790.8897	NaN	NaN	1.3	0.8611	0.0394	0.0253	0.019	0.0249	0.0303
0.0	0.0	0.0	-1211.1439	544.8897	NaN	NaN	-0.3	0.8614	0.0393	0.0252	0.019	0.0249	0.0302
0.0	0.0	0.0	-1353.1439	3981.8897	NaN	NaN	1.3	0.8621	0.0391	0.0253	0.0187	0.0245	0.0303
0.0	0.0	0.0	644.8561	4810.8897	NaN	NaN	0.8818	0.8616	0.0392	0.0254	0.0187	0.0245	0.0306
0.0	0.0	0.0	-2105.1439	4158.8897	NaN	NaN	1.3	0.8622	0.039	0.0253	0.0187	0.0245	0.0303
0.0	0.0	0.0	-948.1439	3346.8897	NaN	NaN	1.3	0.8615	0.0393	0.0255	0.0187	0.0245	0.0306
0.0	0.0	0.0	-1495.1439	7050.8897	NaN	NaN	1.2691	0.8614	0.0392	0.0256	0.0186	0.0244	0.0308
0.0	0.0	0.0	-2333.1439	5748.8897	NaN	NaN	1.3	0.8611	0.0394	0.0254	0.0188	0.0246	0.0307
0.0	0.0	0.0	-3088.1439	1829.8897	NaN	NaN	-0.3	0.8616	0.0392	0.0252	0.0189	0.0247	0.0303
0.0	0.0	0.0	-1301.1439	6973.8897	NaN	NaN	1.2294	0.8607	0.0396	0.0254	0.019	0.0247	0.0306
0.0	0.0	0.0	-2436.1439	5090.8897	NaN	NaN	1.3	0.8608	0.0396	0.0253	0.019	0.0247	0.0305
0.0	0.0	0.0	-2998.1439	3342.8897	NaN	NaN	1.3	0.8612	0.0394	0.0253	0.019	0.0247	0.0304
0.0	0.0	0.0	-1775.1439	3906.8897	NaN	NaN	1.3	0.861	0.0395	0.0253	0.0191	0.0247	0.0303
0.0	0.0	0.0	-910.1439	4846.8897	NaN	NaN	1.2312	0.8609	0.0395	0.0254	0.0191	0.0247	0.0304
0.0	0.0	0.0	-2870.1439	3827.8897	NaN	NaN	1.3	0.8612	0.0395	0.0252	0.0192	0.0248	0.0301
0.0	0.0	0.0	-2736.1439	1120.8897	NaN	NaN	-0.3	0.8614	0.0395	0.0251	0.0192	0.0249	0.0299
0.0	0.0	0.0	-1891.1439	4851.8897	NaN	NaN	1.3	0.8608	0.0398	0.0252	0.0192	0.0248	0.0301
0.0	0.0	0.0	-2002.1439	1348.8897	NaN	NaN	-0.3	0.8617	0.0396	0.025	0.0191	0.0248	0.0299
0.0	0.0	0.0	-193.1439	3721.8897	NaN	NaN	1.0547	0.8607	0.0398	0.0255	0.019	0.0246	0.0305
0.0	0.0	0.0	-2136.1439	4671.8897	NaN	NaN	1.3	0.8604	0.04	0.0256	0.0189	0.0245	0.0306
0.0	0.0	0.0	-680.1439	4506.8897	NaN	NaN	1.1777	0.8601	0.0402	0.0257	0.0188	0.0245	0.0307
0.0	0.0	0.0	-782.1439	2592.8897	NaN	NaN	1.3	0.8603	0.0402	0.0255	0.0189	0.0247	0.0306
0.0	0.0	0.0	-1283.1439	2412.8897	NaN	NaN	1.3	0.8599	0.0403	0.0254	0.019	0.0249	0.0305
0.0	0.0	0.0	-2281.1439	4210.8897	NaN	NaN	1.3	0.8597	0.0404	0.0252	0.0191	0.0252	0.0304
0.0	0.0	0.0	-2296.1439	6179.8897	NaN	NaN	1.3	0.8589	0.0407	0.0254	0.0192	0.0253	0.0306
0.0	0.0	0.0	-3136.1439	3394.8897	NaN	NaN	1.3	0.8591	0.0406	0.0252	0.0192	0.0254	0.0304
0.0	0.0	0.0	-3538.1439	8607.8897	NaN	NaN	1.3	0.8587	0.0407	0.0255	0.0191	0.0252	0.0307
0.0	0.0	0.0	-2242.1439	4581.8897	NaN	NaN	1.3	0.8589	0.0407	0.0254	0.0191	0.0252	0.0307
0.0	0.0	0.0	-1477.1439	4468.8897	NaN	NaN	1.3	0.8589	0.0405	0.0257	0.0191	0.025	0.0309
0.0	0.0	0.0	-2301.1439	6389.8897	NaN	NaN	1.3	0.8588	0.0405	0.0257	0.0191	0.025	0.0309
0.0	0.0	0.0	-2039.1439	3828.8897	NaN	NaN	1.3	0.8591	0.0405	0.0255	0.0191	0.0251	0.0306
0.0	0.0	0.0	-2216.1439	2793.8897	NaN	NaN	1.3	0.8594	0.0404	0.0253	0.0192	0.0253	0.0305
0.0	0.0	0.0	-1908.1439	3965.8897	NaN	NaN	1.3	0.8592	0.0405	0.0253	0.0192	0.0253	0.0305
0.0	0.0	0.0	-2472.1439	3271.8897	NaN	NaN	1.3	0.8593	0.0405	0.0252	0.0192	0.0253	0.0304
0.0	0.0	0.0	-1249.1439	3412.8897	NaN	NaN	1.3	0.8591	0.0404	0.0255	0.0191	0.0251	0.0308
0.0	0.0	0.0	-2446.1439	3240.8897	NaN	NaN	1.3	0.8594	0.0404	0.0254	0.019	0.025	0.0307
0.0	0.0	0.0	-1109.1439	4410.8897	NaN	NaN	1.3	0.859	0.0405	0.0257	0.0189	0.0248	0.031
0.0	0.0	0.0	-2894.1439	4129.8897	NaN	NaN	1.3	0.8592	0.0405	0.0256	0.0189	0.0248	0.031
0.0	0.0	0.0	-854.1439	3357.8897	NaN	NaN	1.3	0.8593	0.0405	0.0256	0.0189	0.0248	0.0309
0.0	0.0	0.0	-1346.1439	5438.8897	NaN	NaN	1.3	0.8595	0.0405	0.0255	0.0189	0.0249	0.0308
0.0	0.0	0.0	-747.1439	1892.8897	NaN	NaN	1.3	0.8596	0.0403	0.0255	0.0189	0.0249	0.0308
0.0	0.0	0.0	-228.1439	5773.8897	NaN	NaN	1.0411	0.8591	0.0404	0.0258	0.0188	0.0247	0.0312
0.0	0.0	0.0	-759.1439	4691.8897	NaN	NaN	1.193	0.8591	0.0404	0.0257	0.0189	0.0248	0.0311
0.0	0.0	0.0	-941.1439	2802.8897	NaN	NaN	1.3	0.8597	0.0401	0.0255	0.019	0.025	0.0307
0.0	0.0	0.0	-1409.1439	3470.8897	NaN	NaN	1.3	0.8596	0.0401	0.0254	0.0191	0.0251	0.0307
0.0	0.0	0.0	-2772.1439	4744.8897	NaN	NaN	1.3	0.8594	0.0402	0.0254	0.0192	0.0251	0.0307
0.0	0.0	0.0	-3063.1439	4946.8897	NaN	NaN	1.3	0.8593	0.0402	0.0254	0.0193	0.0252	0.0306
0.0	0.0	0.0	-1473.1439	2497.8897	NaN	NaN	1.3	0.8593	0.0401	0.0255	0.0194	0.0253	0.0305
0.0	0.0	0.0	-2450.1439	1982.8897	NaN	NaN	-0.3	0.8599	0.0399	0.0253	0.0194	0.0252	0.0302
0.0	0.0	0.0	542.8561	1964.8897	NaN	NaN	0.7835	0.8599	0.0399	0.0254	0.0194	0.0251	0.0303
0.0	0.0	0.0	-701.1439	2567.8897	NaN	NaN	1.3	0.8602	0.0398	0.0254	0.0194	0.0251	0.0302
0.0	0.0	0.0	-2682.1439	3818.8897	NaN	NaN	1.3	0.86	0.0399	0.0255	0.0194	0.025	0.0303
0.0	0.0	0.0	-3646.1439	2996.8897	NaN	NaN	-0.3	0.8607	0.0396	0.0252	0.0193	0.025	0.03
0.0	0.0	0.0	-1015.1439	2224.8897	NaN	NaN	1.3	0.8602	0.0398	0.0254	0.0193	0.025	0.0303
0.0	0.0	0.0	-1161.1439	2628.8897	NaN	NaN	1.3	0.86	0.0398	0.0255	0.0192	0.025	0.0306
0.0	0.0	0.0	-3091.1439	5939.8897	NaN	NaN	1.3	0.859	0.0403	0.0257	0.0191	0.025	0.0309
0.0	0.0	0.0	-1193.1439	1910.8897	NaN	NaN	1.3	0.8598	0.0401	0.0254	0.0191	0.025	0.0306
0.0	0.0	0.0	-946.1439	5873.8897	NaN	NaN	1.192	0.8589	0.0403	0.0258	0.019	0.0248	0.0313
0.0	0.0	0.0	-625.1439	3195.8897	NaN	NaN	1.2432	0.8591	0.0403	0.0257	0.0188	0.0247	0.0313
0.0	0.0	0.0	-149.1439	7900.8897	NaN	NaN	1.0192	0.8582	0.0407	0.0261	0.0188	0.0245	0.0317
0.0	0.0	0.0	-1500.1439	3962.8897	NaN	NaN	1.3	0.8584	0.0409	0.0258	0.019	0.0248	0.0313
0.0	0.0	0.0	-49.1439	1975.8897	NaN	NaN	1.0255	0.8588	0.0407	0.0256	0.0191	0.025	0.0308
0.0	0.0	0.0	-1221.1439	3763.8897	NaN	NaN	1.3	0.8584	0.041	0.0255	0.0192	0.0251	0.0307
0.0	0.0	0.0	-4577.1439	4772.8897	NaN	NaN	1.3	0.8582	0.0411	0.0257	0.0192	0.025	0.0308
0.0	0.0	0.0	-1324.1439	3778.8897	NaN	NaN	1.3	0.8582	0.0411	0.0257	0.0192	0.025	0.0308
0.0	0.0	0.0	-1237.1439	4580.8897	NaN	NaN	1.3	0.8578	0.041	0.026	0.0193	0.0248	0.0311
0.0	0.0	0.0	-1598.1439	5341.8897	NaN	NaN	1.3	0.8568	0.0416	0.0263	0.0193	0.0246	0.0314
0.0	0.0	0.0	-4366.1439	4098.8897	NaN	NaN	-0.3	0.8584	0.0411	0.0259	0.0192	0.0247	0.0308
0.0	0.0	0.0	-790.1439	4851.8897	NaN	NaN	1.1945	0.8582	0.0412	0.0259	0.0192	0.0246	0.0308
0.0	0.0	0.0	-2809.1439	2670.8897	NaN	NaN	-0.3	0.859	0.0411	0.0257	0.0191	0.0245	0.0306
0.0	0.0	0.0	-3526.1439	4524.8897	NaN	NaN	1.3	0.8592	0.0409	0.0258	0.019	0.0243	0.0307
0.0	0.0	0.0	-2441.1439	8173.8897	NaN	NaN	1.3	0.8582	0.0414	0.0261	0.019	0.0242	0.0312
0.0	0.0	0.0	-1984.1439	2033.8897	NaN	NaN	1.3	0.8585	0.0413	0.026	0.019	0.0243	0.031
0.0	0.0	0.0	-854.1439	6734.8897	NaN	NaN	1.1452	0.8578	0.0415	0.0261	0.019	0.0244	0.0311
0.0	0.0	0.0	-2417.1439	5195.8897	NaN	NaN	1.3	0.8578	0.0417	0.026	0.019	0.0245	0.0309
0.0	0.0	0.0	-3451.1439	4299.8897	NaN	NaN	1.3	0.8585	0.0414	0.0259	0.0191	0.0245	0.0308
0.0	0.0	0.0	-3740.1439	6319.8897	NaN	NaN	1.3	0.8579	0.0416	0.0261	0.0191	0.0244	0.031
0.0	0.0	0.0	-2202.1439	6049.8897	NaN	NaN	1.3	0.8576	0.0416	0.0262	0.0191	0.0242	0.0312
0.0	0.0	0.0	-1484.1439	9727.8897	NaN	NaN	1.18	0.8566	0.0423	0.0265	0.019	0.024	0.0316
0.0	0.0	0.0	-2813.1439	4838.8897	NaN	NaN	1.3	0.8581	0.0416	0.026	0.0191	0.0243	0.0309
0.0	0.0	0.0	-3430.1439	4938.8897	NaN	NaN	1.3	0.8579	0.0417	0.026	0.0193	0.0245	0.0306
0.0	0.0	0.0	-2648.1439	3852.8897	NaN	NaN	1.3	0.8586	0.0415	0.0258	0.0194	0.0245	0.0303
0.0	0.0	0.0	-2093.1439	6679.8897	NaN	NaN	1.3	0.8576	0.0418	0.0261	0.0195	0.0245	0.0305
0.0	0.0	0.0	-2313.1439	1934.8897	NaN	NaN	-0.3	0.8588	0.0416	0.0257	0.0196	0.0246	0.0298
0.0	0.0	0.0	-1659.1439	1755.8897	NaN	NaN	1.3	0.8583	0.0418	0.0258	0.0197	0.0246	0.0298
0.0	0.0	0.0	-2759.1439	1655.8897	NaN	NaN	-0.3	0.8592	0.0414	0.0256	0.0196	0.0245	0.0296
0.0	0.0	0.0	509.8561	6136.8897	NaN	NaN	0.9233	0.8578	0.0416	0.0262	0.0195	0.0243	0.0305
0.0	0.0	0.0	-3637.1439	2917.8897	NaN	NaN	-0.3	0.859	0.0413	0.0258	0.0195	0.0245	0.03
0.0	0.0	0.0	-2564.1439	5591.8897	NaN	NaN	1.3	0.8582	0.0415	0.026	0.0196	0.0247	0.0301
0.0	0.0	0.0	-1941.1439	2350.8897	NaN	NaN	1.3	0.8581	0.0417	0.0258	0.0198	0.0249	0.0299
0.0	0.0	0.0	-3265.1439	3703.8897	NaN	NaN	1.3	0.8585	0.0414	0.0257	0.0199	0.0249	0.0297
0.0	0.0	0.0	-2749.1439	1940.8897	NaN	NaN	-0.3	0.8587	0.0414	0.0255	0.02	0.025	0.0295
0.0	0.0	0.0	-2680.1439	2441.8897	NaN	NaN	-0.3	0.8585	0.0412	0.0257	0.02	0.025	0.0296
0.0	0.0	0.0	-1156.1439	4558.8897	NaN	NaN	1.3	0.8581	0.0412	0.026	0.0198	0.0249	0.03
0.0	0.0	0.0	-1575.1439	7432.8897	NaN	NaN	1.2689	0.8577	0.0412	0.0262	0.0197	0.0248	0.0304
0.0	0.0	0.0	-2377.1439	3920.8897	NaN	NaN	1.3	0.8582	0.041	0.0259	0.0198	0.025	0.0301
0.0	0.0	0.0	-1767.1439	2837.8897	NaN	NaN	1.3	0.8578	0.041	0.0259	0.0199	0.0252	0.0301
0.0	0.0	0.0	-3775.1439	2442.8897	NaN	NaN	-0.3	0.8576	0.041	0.0259	0.0201	0.0253	0.03
0.0	0.0	0.0	-2699.1439	4065.8897	NaN	NaN	1.3	0.8571	0.041	0.0261	0.0202	0.0254	0.0302
0.0	0.0	0.0	-1698.1439	1428.8897	NaN	NaN	-0.3	0.8569	0.041	0.0261	0.0204	0.0256	0.0301
0.0	0.0	0.0	-3262.1439	1503.8897	NaN	NaN	-0.3	0.8566	0.0409	0.0261	0.0204	0.0257	0.0302
0.0	0.0	0.0	-2071.1439	4235.8897	NaN	NaN	1.3	0.8562	0.041	0.0263	0.0202	0.0257	0.0305
0.0	0.0	0.0	-1465.1439	5696.8897	NaN	NaN	1.3	0.8559	0.0411	0.0264	0.02	0.0257	0.0308
0.0	0.0	0.0	-3398.1439	4797.8897	NaN	NaN	1.3	0.8562	0.041	0.0263	0.02	0.0257	0.0308
0.0	0.0	0.0	-772.1439	4334.8897	NaN	NaN	1.2167	0.8563	0.0409	0.0263	0.02	0.0258	0.0308
0.0	0.0	0.0	-403.1439	1916.8897	NaN	NaN	1.2663	0.8562	0.0411	0.0262	0.0201	0.0259	0.0306
0.0	0.0	0.0	-2429.1439	5902.8897	NaN	NaN	1.3	0.8562	0.041	0.0262	0.0201	0.0259	0.0306
0.0	0.0	0.0	-1832.1439	5538.8897	NaN	NaN	1.3	0.8561	0.0411	0.0262	0.0202	0.0259	0.0306
0.0	0.0	0.0	-2936.1439	1880.8897	NaN	NaN	-0.3	0.8559	0.0411	0.0261	0.0204	0.0261	0.0304
0.0	0.0	0.0	-3202.1439	6616.8897	NaN	NaN	1.3	0.8557	0.0411	0.0262	0.0204	0.0261	0.0305
0.0	0.0	0.0	-2607.1439	1509.8897	NaN	NaN	-0.3	0.8557	0.0412	0.0261	0.0205	0.0262	0.0303
0.0	0.0	0.0	-1752.1439	3685.8897	NaN	NaN	1.3	0.8558	0.041	0.0262	0.0205	0.0262	0.0304
0.0	0.0	0.0	-3545.1439	1988.8897	NaN	NaN	-0.3	0.8559	0.041	0.0261	0.0206	0.0262	0.0302
0.0	0.0	0.0	-3887.1439	1744.8897	NaN	NaN	-0.3	0.8559	0.0409	0.0262	0.0206	0.0262	0.0303
0.0	0.0	0.0	-1230.1439	2430.8897	NaN	NaN	1.3	0.8556	0.0409	0.0263	0.0205	0.0262	0.0305
0.0	0.0	0.0	-846.1439	3810.8897	NaN	NaN	1.2854	0.8559	0.0407	0.0263	0.0204	0.0262	0.0304
0.0	0.0	0.0	-2303.1439	4883.8897	NaN	NaN	1.3	0.8559	0.0407	0.0263	0.0204	0.0262	0.0304
0.0	0.0	0.0	-3346.1439	1836.8897	NaN	NaN	-0.3	0.8562	0.0406	0.0262	0.0204	0.0262	0.0303
0.0	0.0	0.0	-2781.1439	5876.8897	NaN	NaN	1.3	0.8561	0.0405	0.0263	0.0204	0.0262	0.0305
0.0	0.0	0.0	-2815.1439	5378.8897	NaN	NaN	1.3	0.8562	0.0405	0.0263	0.0203	0.0261	0.0306
0.0	0.0	0.0	-1443.1439	3461.8897	NaN	NaN	1.3	0.8562	0.0404	0.0264	0.0203	0.0261	0.0306
0.0	0.0	0.0	-3822.1439	5304.8897	NaN	NaN	1.3	0.856	0.0404	0.0265	0.0203	0.0261	0.0307
0.0	0.0	0.0	-2600.1439	4120.8897	NaN	NaN	1.3	0.8559	0.0404	0.0265	0.0204	0.0261	0.0307
0.0	0.0	0.0	-2113.1439	2794.8897	NaN	NaN	1.3	0.856	0.0403	0.0265	0.0205	0.0261	0.0306
0.0	0.0	0.0	-2270.1439	4719.8897	NaN	NaN	1.3	0.8561	0.0402	0.0266	0.0205	0.0261	0.0305
0.0	0.0	0.0	-2419.1439	164.8897	NaN	NaN	-0.0731	0.8564	0.0403	0.0264	0.0206	0.0261	0.0302
0.0	0.0	0.0	-2933.1439	3847.8897	NaN	NaN	1.3	0.8563	0.0402	0.0265	0.0205	0.0261	0.0305
0.0	0.0	0.0	-2301.1439	2529.8897	NaN	NaN	1.3	0.8563	0.0401	0.0265	0.0203	0.0261	0.0307
0.0	0.0	0.0	236.8561	6376.8897	NaN	NaN	0.9642	0.8561	0.04	0.0266	0.0201	0.0261	0.0311
0.0	0.0	0.0	-1759.1439	4547.8897	NaN	NaN	1.3	0.8564	0.0401	0.0264	0.0201	0.0261	0.0309
0.0	0.0	0.0	-2273.1439	4468.8897	NaN	NaN	1.3	0.8564	0.0401	0.0264	0.0202	0.0261	0.0307
0.0	0.0	0.0	-64.1439	754.8897	NaN	NaN	1.0929	0.8563	0.0403	0.0263	0.0203	0.0262	0.0306
0.0	0.0	0.0	-3267.1439	5018.8897	NaN	NaN	1.3	0.8564	0.0402	0.0263	0.0203	0.0261	0.0306
0.0	0.0	0.0	-3149.1439	3733.8897	NaN	NaN	1.3	0.8565	0.0403	0.0263	0.0203	0.0261	0.0305
0.0	0.0	0.0	1463.8561	2116.8897	NaN	NaN	0.5912	0.8565	0.0402	0.0264	0.0202	0.0261	0.0306
0.0	0.0	0.0	-778.1439	3043.8897	NaN	NaN	1.3	0.8565	0.0402	0.0263	0.0203	0.0262	0.0305
0.0	0.0	0.0	-1782.1439	4712.8897	NaN	NaN	1.3	0.8571	0.04	0.0262	0.0203	0.0261	0.0302
0.0	0.0	0.0	-2076.1439	1648.8897	NaN	NaN	-0.3	0.857	0.0401	0.0261	0.0205	0.0262	0.0301
0.0	0.0	0.0	-3157.1439	2745.8897	NaN	NaN	-0.3	0.8571	0.04	0.0262	0.0205	0.0262	0.0301
0.0	0.0	0.0	-1648.1439	4764.8897	NaN	NaN	1.3	0.8574	0.0399	0.0261	0.0205	0.0261	0.03
0.0	0.0	0.0	-2310.1439	2615.8897	NaN	NaN	1.3	0.8576	0.0399	0.0261	0.0205	0.0261	0.0299
0.0	0.0	0.0	-2138.1439	1277.8897	NaN	NaN	-0.3	0.8579	0.0398	0.026	0.0205	0.0261	0.0298
0.0	0.0	0.0	-293.1439	3674.8897	NaN	NaN	1.0867	0.858	0.0398	0.0261	0.0203	0.026	0.0299
0.0	0.0	0.0	-2632.1439	5748.8897	NaN	NaN	1.3	0.8581	0.0398	0.026	0.0202	0.026	0.03
0.0	0.0	0.0	-1072.1439	3261.8897	NaN	NaN	1.3	0.8581	0.0396	0.0261	0.0201	0.0259	0.0301
0.0	0.0	0.0	-762.1439	4113.8897	NaN	NaN	1.2274	0.8582	0.0396	0.0261	0.0201	0.0258	0.0301
0.0	0.0	0.0	-2327.1439	4964.8897	NaN	NaN	1.3	0.8581	0.0397	0.0261	0.0202	0.0258	0.03
0.0	0.0	0.0	-2255.1439	3494.8897	NaN	NaN	1.3	0.8587	0.0397	0.0259	0.0203	0.0257	0.0297
0.0	0.0	0.0	-2300.1439	2323.8897	NaN	NaN	1.3	0.8585	0.0397	0.026	0.0205	0.0257	0.0296
0.0	0.0	0.0	-4144.1439	2358.8897	NaN	NaN	-0.3	0.8588	0.0396	0.026	0.0205	0.0256	0.0296
0.0	0.0	0.0	-1227.1439	4603.8897	NaN	NaN	1.3	0.8584	0.0396	0.0262	0.0204	0.0256	0.0298
0.0	0.0	0.0	-2581.1439	4188.8897	NaN	NaN	1.3	0.8588	0.0395	0.0262	0.0202	0.0255	0.0299
0.0	0.0	0.0	-1591.1439	7604.8897	NaN	NaN	1.2646	0.8587	0.0395	0.0262	0.0201	0.0255	0.0299
0.0	0.0	0.0	-583.1439	3350.8897	NaN	NaN	1.2107	0.8591	0.0395	0.0261	0.0201	0.0254	0.0298
0.0	0.0	0.0	-2641.1439	3765.8897	NaN	NaN	1.3	0.8592	0.0395	0.026	0.0201	0.0254	0.0297
0.0	0.0	0.0	-2331.1439	5849.8897	NaN	NaN	1.3	0.8592	0.0396	0.026	0.0202	0.0254	0.0297
0.0	0.0	0.0	-2241.1439	5183.8897	NaN	NaN	1.3	0.8593	0.0396	0.026	0.0201	0.0253	0.0297
0.0	0.0	0.0	-1241.1439	2666.8897	NaN	NaN	1.3	0.8591	0.0396	0.026	0.0202	0.0254	0.0297
0.0	0.0	0.0	-1734.1439	10026.8897	NaN	NaN	1.2091	0.8589	0.0396	0.0261	0.0201	0.0254	0.0298
0.0	0.0	0.0	-1586.1439	4812.8897	NaN	NaN	1.3	0.8594	0.0395	0.026	0.0202	0.0253	0.0295
0.0	0.0	0.0	-1588.1439	1363.8897	NaN	NaN	-0.3	0.8596	0.0393	0.026	0.0204	0.0253	0.0294
0.0	0.0	0.0	-1890.1439	4030.8897	NaN	NaN	1.3	0.8594	0.0393	0.0261	0.0205	0.0253	0.0294
0.0	0.0	0.0	-1551.1439	1793.8897	NaN	NaN	1.3	0.8596	0.0391	0.0261	0.0204	0.0253	0.0295
0.0	0.0	0.0	-1795.1439	2390.8897	NaN	NaN	1.3	0.8596	0.0389	0.0262	0.0204	0.0253	0.0296
0.0	0.0	0.0	-1203.1439	3165.8897	NaN	NaN	1.3	0.8599	0.0387	0.0263	0.0203	0.0252	0.0296
0.0	0.0	0.0	-698.1439	2478.8897	NaN	NaN	1.3	0.8602	0.0386	0.0263	0.0203	0.0251	0.0296
0.0	0.0	0.0	-3233.1439	3704.8897	NaN	NaN	1.3	0.8605	0.0384	0.0263	0.0203	0.025	0.0296
0.0	0.0	0.0	-886.1439	2611.8897	NaN	NaN	1.3	0.8606	0.0383	0.0263	0.0202	0.025	0.0296
0.0	0.0	0.0	-1614.1439	3106.8897	NaN	NaN	1.3	0.8605	0.0383	0.0263	0.0203	0.025	0.0296
0.0	0.0	0.0	-2427.1439	2779.8897	NaN	NaN	1.3	0.8604	0.0382	0.0263	0.0203	0.025	0.0297
0.0	0.0	0.0	-1478.1439	5373.8897	NaN	NaN	1.3	0.8603	0.0383	0.0263	0.0203	0.0251	0.0298
0.0	0.0	0.0	-1349.1439	4827.8897	NaN	NaN	1.3	0.8602	0.0383	0.0263	0.0203	0.0251	0.0297
0.0	0.0	0.0	-2102.1439	4368.8897	NaN	NaN	1.3	0.8603	0.0382	0.0262	0.0205	0.0251	0.0297
0.0	0.0	0.0	-1610.1439	2292.8897	NaN	NaN	1.3	0.8598	0.0383	0.0263	0.0207	0.0252	0.0297
0.0	0.0	0.0	-1356.1439	2881.8897	NaN	NaN	1.3	0.8598	0.0382	0.0264	0.0207	0.0252	0.0297
0.0	0.0	0.0	41.8561	5387.8897	NaN	NaN	0.9923	0.8599	0.0381	0.0264	0.0206	0.0252	0.0298
0.0	0.0	0.0	282.8561	3889.8897	NaN	NaN	0.9322	0.8601	0.038	0.0264	0.0206	0.0252	0.0298
0.0	0.0	0.0	-1011.1439	4803.8897	NaN	NaN	1.2666	0.8603	0.0378	0.0263	0.0208	0.0251	0.0297
0.0	0.0	0.0	-2062.1439	271.8897	NaN	NaN	-0.1519	0.8604	0.0376	0.0263	0.0211	0.025	0.0296
0.0	0.0	0.0	-2883.1439	3289.8897	NaN	NaN	1.3	0.861	0.0372	0.0263	0.0211	0.0248	0.0296
0.0	0.0	0.0	-303.1439	1080.8897	NaN	NaN	1.3	0.8615	0.0368	0.0264	0.0211	0.0246	0.0296
0.0	0.0	0.0	-2825.1439	4418.8897	NaN	NaN	1.3	0.8624	0.0363	0.0264	0.0209	0.0244	0.0295
0.0	0.0	0.0	-1164.1439	1277.8897	NaN	NaN	1.3	0.8628	0.036	0.0265	0.0209	0.0243	0.0295
0.0	0.0	0.0	-540.1439	1906.8897	NaN	NaN	1.3	0.8636	0.0356	0.0264	0.0209	0.0241	0.0294
0.0	0.0	0.0	-539.1439	3623.8897	NaN	NaN	1.1748	0.8638	0.0354	0.0265	0.0209	0.024	0.0294
0.0	0.0	0.0	-2325.1439	1847.8897	NaN	NaN	-0.3	0.8642	0.0352	0.0264	0.0209	0.0239	0.0293
0.0	0.0	0.0	-1868.1439	3725.8897	NaN	NaN	1.3	0.8644	0.035	0.0265	0.0209	0.0238	0.0294
0.0	0.0	0.0	-1426.1439	4291.8897	NaN	NaN	1.3	0.8649	0.0348	0.0265	0.0208	0.0237	0.0293
0.0	0.0	0.0	2231.8561	2678.8897	NaN	NaN	0.5455	0.8652	0.0346	0.0265	0.0209	0.0236	0.0292
0.0	0.0	0.0	-1544.1439	2724.8897	NaN	NaN	1.3	0.865	0.0345	0.0265	0.0211	0.0236	0.0292
0.0	0.0	0.0	-398.1439	3682.8897	NaN	NaN	1.1212	0.8653	0.0344	0.0265	0.0211	0.0235	0.0291
0.0	0.0	0.0	-1319.1439	1024.8897	NaN	NaN	-0.3	0.8653	0.0344	0.0265	0.0213	0.0235	0.0291
0.0	0.0	0.0	-771.1439	803.8897	NaN	NaN	1.3	0.8655	0.0342	0.0265	0.0213	0.0235	0.029
0.0	0.0	0.0	-2177.1439	3452.8897	NaN	NaN	1.3	0.8658	0.0341	0.0265	0.0212	0.0234	0.029
0.0	0.0	0.0	-1142.1439	2083.8897	NaN	NaN	1.3	0.8659	0.034	0.0265	0.0212	0.0234	0.029
0.0	0.0	0.0	-1408.1439	5227.8897	NaN	NaN	1.3	0.8664	0.0338	0.0264	0.0211	0.0233	0.0289
0.0	0.0	0.0	-164.1439	613.8897	NaN	NaN	1.3	0.8665	0.0337	0.0263	0.0213	0.0234	0.0288
0.0	0.0	0.0	-381.1439	1331.8897	NaN	NaN	1.3	0.8668	0.0336	0.0262	0.0213	0.0234	0.0287
0.0	0.0	0.0	-2812.1439	3257.8897	NaN	NaN	1.3	0.8672	0.0335	0.0261	0.0214	0.0233	0.0286
0.0	0.0	0.0	-2525.1439	2521.8897	NaN	NaN	-0.3	0.8678	0.0333	0.0259	0.0214	0.0233	0.0283
0.0	0.0	0.0	-1915.1439	3219.8897	NaN	NaN	1.3	0.8679	0.0332	0.0258	0.0215	0.0233	0.0283
0.0	0.0	0.0	-834.1439	1906.8897	NaN	NaN	1.3	0.8684	0.0329	0.0257	0.0215	0.0233	0.0282
0.0	0.0	0.0	-375.1439	6019.8897	NaN	NaN	1.0665	0.8693	0.0326	0.0255	0.0214	0.0232	0.0279
0.0	0.0	0.0	-1002.1439	314.8897	NaN	NaN	-0.3	0.8703	0.0323	0.0252	0.0215	0.0232	0.0276
0.0	0.0	0.0	-1983.1439	1376.8897	NaN	NaN	-0.3	0.8717	0.0317	0.0248	0.0216	0.0231	0.0271
0.0	0.0	0.0	-2509.1439	4712.8897	NaN	NaN	1.3	0.8737	0.0309	0.0243	0.0217	0.0229	0.0265
0.0	0.0	0.0	-3658.1439	2272.8897	NaN	NaN	-0.3	0.8763	0.03	0.0236	0.0217	0.0227	0.0257
0.0	0.0	0.0	-2591.1439	3196.8897	NaN	NaN	1.3	0.8786	0.0291	0.023	0.0218	0.0226	0.025
0.0	0.0	0.0	-1179.1439	1212.8897	NaN	NaN	1.3	0.8808	0.0283	0.0223	0.0218	0.0225	0.0243
0.0	0.0	0.0	-691.1439	3442.8897	NaN	NaN	1.2512	0.8825	0.0276	0.0219	0.0219	0.0224	0.0237
0.0	0.0	0.0	-858.1439	1301.8897	NaN	NaN	1.3	0.8839	0.0271	0.0215	0.0219	0.0223	0.0233
0.0	0.0	0.0	-3816.1439	2166.8897	NaN	NaN	-0.3	0.885	0.0267	0.0212	0.0219	0.0222	0.023
0.0	0.0	0.0	-1617.1439	2153.8897	NaN	NaN	1.3	0.8854	0.0264	0.021	0.022	0.0223	0.0229
0.0	0.0	0.0	-1039.1439	6478.8897	NaN	NaN	1.191	0.8868	0.026	0.0208	0.0216	0.0221	0.0226
0.0	0.0	0.0	-1559.1439	4359.8897	NaN	NaN	1.3	0.887	0.0258	0.0207	0.0218	0.0222	0.0225
0.0	0.0	0.0	-1820.1439	1641.8897	NaN	NaN	-0.3	0.8873	0.0256	0.0205	0.0221	0.0222	0.0223
0.0	0.0	0.0	117.8561	1103.8897	NaN	NaN	0.9035	0.8876	0.0256	0.0203	0.0223	0.0223	0.022
0.0	0.0	0.0	-1667.1439	526.8897	NaN	NaN	-0.3	0.8882	0.0253	0.0202	0.0222	0.0222	0.0219
0.0	0.0	0.0	-3799.1439	3136.8897	NaN	NaN	-0.3	0.8887	0.0251	0.0201	0.0222	0.0221	0.0218
0.0	0.0	0.0	-2180.1439	305.8897	NaN	NaN	-0.1632	0.889	0.025	0.02	0.0221	0.0221	0.0217
0.0	0.0	0.0	-894.1439	385.8897	NaN	NaN	-0.3	0.8893	0.0249	0.0199	0.0221	0.0221	0.0217
0.0	0.0	0.0	-3022.1439	2515.8897	NaN	NaN	-0.3	0.8894	0.0249	0.0199	0.0221	0.0221	0.0217
0.0	0.0	0.0	-1125.1439	1333.8897	NaN	NaN	1.3	0.8895	0.0249	0.0199	0.0221	0.022	0.0216
0.0	0.0	0.0	-3223.1439	-693.1103	NaN	NaN	0.177	0.8894	0.025	0.0199	0.0221	0.022	0.0217
0.0	0.0	0.0	-2410.1439	566.8897	NaN	NaN	-0.3	0.8898	0.0248	0.0199	0.022	0.0219	0.0217
0.0	0.0	0.0	-1542.1439	4384.8897	NaN	NaN	1.3	0.89	0.0246	0.0199	0.0218	0.0219	0.0217
0.0	0.0	0.0	-1083.1439	2518.8897	NaN	NaN	1.3	0.8899	0.0246	0.02	0.0218	0.022	0.0217
0.0	0.0	0.0	-1689.1439	980.8897	NaN	NaN	-0.3	0.8899	0.0247	0.02	0.0218	0.022	0.0217
0.0	0.0	0.0	-1913.1439	2263.8897	NaN	NaN	1.3	0.8897	0.0247	0.02	0.0219	0.022	0.0217
0.0	0.0	0.0	-1891.1439	518.8897	NaN	NaN	-0.3	0.8896	0.0248	0.02	0.0219	0.022	0.0218
0.0	0.0	0.0	-2092.1439	2670.8897	NaN	NaN	1.3	0.8899	0.0246	0.0199	0.0218	0.022	0.0218
0.0	0.0	0.0	-2118.1439	3396.8897	NaN	NaN	1.3	0.8899	0.0246	0.0199	0.0218	0.022	0.0218
0.0	0.0	0.0	-2894.1439	2704.8897	NaN	NaN	-0.3	0.8898	0.0247	0.0199	0.0219	0.022	0.0218
0.0	0.0	0.0	-1784.1439	1573.8897	NaN	NaN	-0.3	0.8898	0.0247	0.0199	0.0219	0.022	0.0218
0.0	0.0	0.0	-2905.1439	3573.8897	NaN	NaN	1.3	0.8901	0.0246	0.0198	0.0218	0.0219	0.0217
0.0	0.0	0.0	-3161.1439	7030.8897	NaN	NaN	1.3	0.8905	0.0245	0.0198	0.0216	0.0219	0.0217
0.0	0.0	0.0	-2168.1439	4802.8897	NaN	NaN	1.3	0.8907	0.0244	0.0197	0.0216	0.0219	0.0217
0.0	0.0	0.0	-1632.1439	3499.8897	NaN	NaN	1.3	0.8908	0.0244	0.0197	0.0215	0.0219	0.0217
0.0	0.0	0.0	-2597.1439	4032.8897	NaN	NaN	1.3	0.891	0.0243	0.0197	0.0216	0.0218	0.0217
0.0	0.0	0.0	-2804.1439	2642.8897	NaN	NaN	-0.3	0.8911	0.0243	0.0196	0.0217	0.0217	0.0216
0.0	0.0	0.0	-2203.1439	1388.8897	NaN	NaN	-0.3	0.8909	0.0244	0.0196	0.0219	0.0217	0.0216
0.0	0.0	0.0	-1863.1439	-1492.1103	NaN	NaN	0.4447	0.8905	0.0245	0.0196	0.0221	0.0217	0.0216
0.0	0.0	0.0	-1998.1439	2741.8897	NaN	NaN	1.3	0.8912	0.0243	0.0195	0.0219	0.0216	0.0215
0.0	0.0	0.0	-2854.1439	2664.8897	NaN	NaN	-0.3	0.8913	0.0243	0.0195	0.0218	0.0217	0.0215
0.0	0.0	0.0	-2109.1439	3261.8897	NaN	NaN	1.3	0.8915	0.0242	0.0195	0.0217	0.0217	0.0214
0.0	0.0	0.0	-559.1439	2566.8897	NaN	NaN	1.2785	0.8916	0.0242	0.0195	0.0216	0.0216	0.0214
0.0	0.0	0.0	169.8561	4044.8897	NaN	NaN	0.9597	0.8916	0.0243	0.0195	0.0216	0.0216	0.0214
0.0	0.0	0.0	-2745.1439	5641.8897	NaN	NaN	1.3	0.8915	0.0243	0.0195	0.0217	0.0216	0.0215
0.0	0.0	0.0	-2751.1439	4660.8897	NaN	NaN	1.3	0.8916	0.0243	0.0195	0.0218	0.0215	0.0214
0.0	0.0	0.0	-1291.1439	2210.8897	NaN	NaN	1.3	0.8912	0.0243	0.0195	0.022	0.0216	0.0214
0.0	0.0	0.0	97.8561	3361.8897	NaN	NaN	0.9717	0.8915	0.0242	0.0194	0.022	0.0215	0.0214
0.0	0.0	0.0	-2232.1439	2104.8897	NaN	NaN	-0.3	0.8913	0.0242	0.0194	0.0222	0.0215	0.0214
0.0	0.0	0.0	-2679.1439	2354.8897	NaN	NaN	-0.3	0.8913	0.0242	0.0193	0.0223	0.0216	0.0213
0.0	0.0	0.0	-4257.1439	2677.8897	NaN	NaN	-0.3	0.8912	0.0243	0.0193	0.0223	0.0215	0.0214
0.0	0.0	0.0	-3542.1439	1335.8897	NaN	NaN	-0.3	0.8912	0.0242	0.0194	0.0224	0.0215	0.0214
0.0	0.0	0.0	-2386.1439	4035.8897	NaN	NaN	1.3	0.8916	0.0241	0.0193	0.0223	0.0214	0.0212
0.0	0.0	0.0	-2662.1439	1095.8897	NaN	NaN	-0.3	0.8919	0.024	0.0193	0.0223	0.0214	0.0211
0.0	0.0	0.0	-1196.1439	3356.8897	NaN	NaN	1.3	0.8922	0.0239	0.0193	0.0223	0.0213	0.021
0.0	0.0	0.0	1269.8561	986.8897	NaN	NaN	0.4373	0.8919	0.024	0.0194	0.0223	0.0214	0.0211
0.0	0.0	0.0	-1443.1439	929.8897	NaN	NaN	-0.3	0.8918	0.0241	0.0194	0.0222	0.0214	0.0211
0.0	0.0	0.0	-1990.1439	2326.8897	NaN	NaN	1.3	0.8915	0.0241	0.0194	0.0223	0.0215	0.0212
0.0	0.0	0.0	-2336.1439	3689.8897	NaN	NaN	1.3	0.8915	0.0241	0.0194	0.0223	0.0215	0.0212
0.0	0.0	0.0	-2987.1439	1144.8897	NaN	NaN	-0.3	0.8909	0.0243	0.0195	0.0224	0.0216	0.0213
0.0	0.0	0.0	-2139.1439	-139.1103	NaN	NaN	0.0611	0.8906	0.0244	0.0196	0.0225	0.0216	0.0213
0.0	0.0	0.0	-2131.1439	5558.8897	NaN	NaN	1.3	0.8905	0.0245	0.0196	0.0225	0.0217	0.0212
0.0	0.0	0.0	-3304.1439	-583.1103	NaN	NaN	0.15	0.8902	0.0246	0.0197	0.0225	0.0217	0.0213
0.0	0.0	0.0	-2361.1439	1250.8897	NaN	NaN	-0.3	0.8904	0.0245	0.0196	0.0225	0.0217	0.0213
0.0	0.0	0.0	-642.1439	2094.8897	NaN	NaN	1.3	0.8906	0.0245	0.0195	0.0224	0.0217	0.0212
0.0	0.0	0.0	296.8561	3505.8897	NaN	NaN	0.9219	0.8908	0.0244	0.0195	0.0223	0.0217	0.0212
0.0	0.0	0.0	-624.1439	774.8897	NaN	NaN	1.3	0.8904	0.0245	0.0195	0.0224	0.0218	0.0213
0.0	0.0	0.0	-3316.1439	4038.8897	NaN	NaN	1.3	0.8902	0.0246	0.0196	0.0224	0.0218	0.0213
0.0	0.0	0.0	-3140.1439	550.8897	NaN	NaN	-0.2128	0.8895	0.0248	0.0197	0.0226	0.0219	0.0214
0.0	0.0	0.0	-896.1439	2443.8897	NaN	NaN	1.3	0.8898	0.0247	0.0197	0.0225	0.0219	0.0214
0.0	0.0	0.0	-1576.1439	-133.1103	NaN	NaN	0.0779	0.8896	0.0248	0.0197	0.0226	0.0219	0.0214
0.0	0.0	0.0	-2814.1439	1217.8897	NaN	NaN	-0.3	0.8898	0.0248	0.0197	0.0225	0.0219	0.0214
0.0	0.0	0.0	-1143.1439	-496.1103	NaN	NaN	0.3026	0.8898	0.0247	0.0196	0.0225	0.0219	0.0214
0.0	0.0	0.0	-2493.1439	4095.8897	NaN	NaN	1.3	0.8902	0.0246	0.0196	0.0224	0.0219	0.0213
0.0	0.0	0.0	-2846.1439	2763.8897	NaN	NaN	-0.3	0.8897	0.0247	0.0197	0.0226	0.022	0.0214
0.0	0.0	0.0	-2944.1439	-98.1103	NaN	NaN	0.0322	0.8894	0.0247	0.0198	0.0227	0.022	0.0215
0.0	0.0	0.0	-3287.1439	-206.1103	NaN	NaN	0.059	0.8893	0.0247	0.0198	0.0227	0.0219	0.0215
0.0	0.0	0.0	-499.1439	1099.8897	NaN	NaN	1.3	0.8898	0.0245	0.0198	0.0226	0.0218	0.0214
0.0	0.0	0.0	-2049.1439	1141.8897	NaN	NaN	-0.3	0.8899	0.0245	0.0197	0.0226	0.0219	0.0214
0.0	0.0	0.0	-1799.1439	914.8897	NaN	NaN	-0.3	0.89	0.0244	0.0197	0.0226	0.0219	0.0214
0.0	0.0	0.0	-2997.1439	2456.8897	NaN	NaN	-0.3	0.89	0.0244	0.0197	0.0225	0.0219	0.0214
0.0	0.0	0.0	-2369.1439	2279.8897	NaN	NaN	-0.3	0.89	0.0244	0.0197	0.0225	0.0219	0.0214
0.0	0.0	0.0	-2967.1439	-840.1103	NaN	NaN	0.2207	0.8896	0.0245	0.0198	0.0226	0.0219	0.0216
0.0	0.0	0.0	-3826.1439	3381.8897	NaN	NaN	-0.3	0.8896	0.0245	0.0198	0.0226	0.0219	0.0216
0.0	0.0	0.0	-1614.1439	726.8897	NaN	NaN	-0.3	0.8897	0.0245	0.0198	0.0226	0.0219	0.0216
0.0	0.0	0.0	-2004.1439	4407.8897	NaN	NaN	1.3	0.8899	0.0244	0.0197	0.0226	0.0219	0.0215
0.0	0.0	0.0	-862.1439	-130.1103	NaN	NaN	0.1311	0.8893	0.0246	0.0199	0.0227	0.0219	0.0217
0.0	0.0	0.0	463.8561	1606.8897	NaN	NaN	0.776	0.8897	0.0245	0.0198	0.0226	0.0219	0.0216
0.0	0.0	0.0	-2799.1439	2679.8897	NaN	NaN	-0.3	0.8896	0.0245	0.0198	0.0226	0.022	0.0216
0.0	0.0	0.0	-2886.1439	6808.8897	NaN	NaN	1.3	0.8904	0.0243	0.0196	0.0224	0.0219	0.0215
0.0	0.0	0.0	-2096.1439	815.8897	NaN	NaN	-0.3	0.8895	0.0245	0.0198	0.0226	0.022	0.0217
0.0	0.0	0.0	-1703.1439	1561.8897	NaN	NaN	-0.3	0.8894	0.0245	0.0198	0.0226	0.022	0.0217
0.0	0.0	0.0	-2951.1439	2714.8897	NaN	NaN	-0.3	0.8894	0.0245	0.0198	0.0227	0.0219	0.0217
0.0	0.0	0.0	-2235.1439	4764.8897	NaN	NaN	1.3	0.8897	0.0244	0.0198	0.0226	0.0218	0.0216
0.0	0.0	0.0	-2048.1439	-529.1103	NaN	NaN	0.2053	0.8892	0.0245	0.0199	0.0228	0.0219	0.0218
0.0	0.0	0.0	-2146.1439	3942.8897	NaN	NaN	1.3	0.89	0.0242	0.0198	0.0227	0.0217	0.0216
0.0	0.0	0.0	-1123.1439	-1133.1103	NaN	NaN	0.5022	0.8897	0.0243	0.0199	0.0227	0.0217	0.0217
0.0	0.0	0.0	-2308.1439	3574.8897	NaN	NaN	1.3	0.8907	0.0241	0.0196	0.0225	0.0216	0.0214
0.0	0.0	0.0	-2061.1439	2493.8897	NaN	NaN	1.3	0.8903	0.0242	0.0197	0.0226	0.0217	0.0215
0.0	0.0	0.0	-1970.1439	1379.8897	NaN	NaN	-0.3	0.8902	0.0242	0.0197	0.0226	0.0217	0.0216
0.0	0.0	0.0	-985.1439	4856.8897	NaN	NaN	1.2544	0.8907	0.0241	0.0196	0.0225	0.0217	0.0214
0.0	0.0	0.0	-2486.1439	3589.8897	NaN	NaN	1.3	0.8907	0.0241	0.0196	0.0225	0.0216	0.0214
0.0	0.0	0.0	-2516.1439	2194.8897	NaN	NaN	-0.3	0.8904	0.0242	0.0197	0.0226	0.0216	0.0215
0.0	0.0	0.0	698.8561	1962.8897	NaN	NaN	0.7374	0.8905	0.0242	0.0197	0.0227	0.0215	0.0214
0.0	0.0	0.0	-1433.1439	-1212.1103	NaN	NaN	0.4582	0.89	0.0243	0.0198	0.0227	0.0216	0.0215
0.0	0.0	0.0	-1945.1439	2801.8897	NaN	NaN	1.3	0.8903	0.0242	0.0198	0.0227	0.0215	0.0215
0.0	0.0	0.0	-3486.1439	2426.8897	NaN	NaN	-0.3	0.8903	0.0243	0.0197	0.0227	0.0215	0.0215
0.0	0.0	0.0	-2893.1439	2541.8897	NaN	NaN	-0.3	0.8906	0.0242	0.0197	0.0227	0.0215	0.0214
0.0	0.0	0.0	-1555.1439	4619.8897	NaN	NaN	1.3	0.8909	0.0241	0.0196	0.0226	0.0215	0.0213
0.0	0.0	0.0	-1910.1439	4976.8897	NaN	NaN	1.3	0.891	0.024	0.0196	0.0226	0.0215	0.0213
0.0	0.0	0.0	-2303.1439	3769.8897	NaN	NaN	1.3	0.8907	0.0241	0.0197	0.0227	0.0215	0.0213
0.0	0.0	0.0	-3237.1439	2395.8897	NaN	NaN	-0.3	0.8903	0.0243	0.0198	0.0228	0.0215	0.0213
0.0	0.0	0.0	-3437.1439	2736.8897	NaN	NaN	-0.3	0.8901	0.0244	0.0198	0.0228	0.0215	0.0214
0.0	0.0	0.0	-1752.1439	2435.8897	NaN	NaN	1.3	0.8903	0.0244	0.0198	0.0228	0.0215	0.0213
0.0	0.0	0.0	-2226.1439	4764.8897	NaN	NaN	1.3	0.8905	0.0243	0.0197	0.0227	0.0215	0.0213
0.0	0.0	0.0	-2442.1439	1436.8897	NaN	NaN	-0.3	0.8903	0.0244	0.0198	0.0227	0.0215	0.0213
0.0	0.0	0.0	-2066.1439	3559.8897	NaN	NaN	1.3	0.8904	0.0244	0.0197	0.0227	0.0215	0.0213
0.0	0.0	0.0	-3332.1439	3982.8897	NaN	NaN	1.3	0.8902	0.0244	0.0197	0.0227	0.0216	0.0213
0.0	0.0	0.0	-1960.1439	3420.8897	NaN	NaN	1.3	0.8904	0.0244	0.0197	0.0227	0.0215	0.0213
0.0	0.0	0.0	-3280.1439	1672.8897	NaN	NaN	-0.3	0.8901	0.0245	0.0198	0.0227	0.0215	0.0214
0.0	0.0	0.0	-2318.1439	374.8897	NaN	NaN	-0.1929	0.8902	0.0245	0.0198	0.0227	0.0215	0.0213
0.0	0.0	0.0	-1934.1439	2059.8897	NaN	NaN	1.3	0.8901	0.0245	0.0198	0.0227	0.0215	0.0213
0.0	0.0	0.0	-458.1439	2032.8897	NaN	NaN	1.2909	0.89	0.0246	0.0198	0.0227	0.0216	0.0213
0.0	0.0	0.0	-2979.1439	383.8897	NaN	NaN	-0.1479	0.8896	0.0247	0.0199	0.0227	0.0217	0.0214
0.0	0.0	0.0	-3294.1439	1046.8897	NaN	NaN	-0.3	0.8897	0.0247	0.0199	0.0226	0.0217	0.0214
0.0	0.0	0.0	-2148.1439	2167.8897	NaN	NaN	1.3	0.8898	0.0247	0.0198	0.0226	0.0217	0.0214
0.0	0.0	0.0	-3166.1439	3701.8897	NaN	NaN	1.3	0.8898	0.0246	0.0198	0.0226	0.0218	0.0214
0.0	0.0	0.0	-3413.1439	4017.8897	NaN	NaN	1.3	0.8894	0.0247	0.0199	0.0227	0.0218	0.0215
0.0	0.0	0.0	-2076.1439	2343.8897	NaN	NaN	1.3	0.889	0.0249	0.0199	0.0228	0.0219	0.0216
0.0	0.0	0.0	-2258.1439	3374.8897	NaN	NaN	1.3	0.8887	0.025	0.02	0.0228	0.0219	0.0216
0.0	0.0	0.0	-2350.1439	774.8897	NaN	NaN	-0.3	0.8883	0.025	0.0201	0.0229	0.022	0.0217
0.0	0.0	0.0	-2790.1439	2842.8897	NaN	NaN	1.3	0.8884	0.025	0.02	0.0228	0.022	0.0217
0.0	0.0	0.0	-2897.1439	3012.8897	NaN	NaN	1.3	0.8882	0.0251	0.0201	0.0229	0.0221	0.0218
0.0	0.0	0.0	-2563.1439	906.8897	NaN	NaN	-0.3	0.8881	0.0251	0.0201	0.0229	0.0221	0.0218
0.0	0.0	0.0	-2741.1439	4251.8897	NaN	NaN	1.3	0.888	0.025	0.0201	0.0229	0.0222	0.0218
0.0	0.0	0.0	-4577.1439	1391.8897	NaN	NaN	-0.3	0.8875	0.0251	0.0202	0.0231	0.0222	0.022
0.0	0.0	0.0	-1128.1439	3689.8897	NaN	NaN	1.3	0.8875	0.0251	0.0202	0.0231	0.0222	0.022
0.0	0.0	0.0	-3418.1439	1930.8897	NaN	NaN	-0.3	0.887	0.0252	0.0203	0.0231	0.0222	0.0221
0.0	0.0	0.0	-3703.1439	2031.8897	NaN	NaN	-0.3	0.8871	0.0252	0.0203	0.0231	0.0222	0.0221
0.0	0.0	0.0	-2898.1439	2009.8897	NaN	NaN	-0.3	0.8869	0.0252	0.0203	0.0231	0.0222	0.0222
0.0	0.0	0.0	-2025.1439	2229.8897	NaN	NaN	1.3	0.8871	0.0251	0.0202	0.0231	0.0222	0.0222
0.0	0.0	0.0	-2272.1439	4454.8897	NaN	NaN	1.3	0.8871	0.0251	0.0202	0.0231	0.0223	0.0223
0.0	0.0	0.0	-2268.1439	4993.8897	NaN	NaN	1.3	0.8871	0.0251	0.0202	0.0231	0.0223	0.0223
0.0	0.0	0.0	-3050.1439	4120.8897	NaN	NaN	1.3	0.8869	0.0251	0.0202	0.0231	0.0224	0.0224
0.0	0.0	0.0	-1793.1439	3053.8897	NaN	NaN	1.3	0.8867	0.0251	0.0202	0.0231	0.0224	0.0224
0.0	0.0	0.0	-1339.1439	2065.8897	NaN	NaN	1.3	0.8863	0.0252	0.0204	0.0232	0.0224	0.0225
0.0	0.0	0.0	-3223.1439	891.8897	NaN	NaN	-0.3	0.8861	0.0253	0.0204	0.0232	0.0225	0.0226
0.0	0.0	0.0	-1607.1439	1542.8897	NaN	NaN	-0.3	0.8862	0.0252	0.0204	0.0232	0.0225	0.0225
0.0	0.0	0.0	-2500.1439	2601.8897	NaN	NaN	1.3	0.8862	0.0252	0.0203	0.0232	0.0225	0.0225
0.0	0.0	0.0	-1931.1439	2596.8897	NaN	NaN	1.3	0.8863	0.0252	0.0203	0.0232	0.0226	0.0224
0.0	0.0	0.0	-2737.1439	2218.8897	NaN	NaN	-0.3	0.8861	0.0252	0.0202	0.0232	0.0227	0.0225
0.0	0.0	0.0	-2606.1439	3227.8897	NaN	NaN	1.3	0.8863	0.0252	0.0202	0.0232	0.0228	0.0224
0.0	0.0	0.0	-2371.1439	2969.8897	NaN	NaN	1.3	0.8862	0.0252	0.0201	0.0232	0.0228	0.0224
0.0	0.0	0.0	-3346.1439	2723.8897	NaN	NaN	-0.3	0.8857	0.0253	0.0202	0.0233	0.0229	0.0225
0.0	0.0	0.0	-3729.1439	2060.8897	NaN	NaN	-0.3	0.8858	0.0253	0.0202	0.0233	0.023	0.0224
0.0	0.0	0.0	-2242.1439	3044.8897	NaN	NaN	1.3	0.8859	0.0253	0.0201	0.0233	0.023	0.0224
0.0	0.0	0.0	-2503.1439	1564.8897	NaN	NaN	-0.3	0.8857	0.0254	0.0201	0.0233	0.0231	0.0224
0.0	0.0	0.0	-2089.1439	3058.8897	NaN	NaN	1.3	0.886	0.0254	0.02	0.0232	0.0231	0.0223
0.0	0.0	0.0	-2827.1439	-362.1103	NaN	NaN	0.1135	0.8855	0.0254	0.0201	0.0233	0.0232	0.0224
0.0	0.0	0.0	-2155.1439	4256.8897	NaN	NaN	1.3	0.8858	0.0254	0.0201	0.0232	0.0232	0.0223
0.0	0.0	0.0	-2434.1439	-45.1103	NaN	NaN	0.0182	0.8853	0.0255	0.0201	0.0234	0.0233	0.0225
0.0	0.0	0.0	-2991.1439	540.8897	NaN	NaN	-0.2207	0.8853	0.0254	0.0201	0.0235	0.0232	0.0224
0.0	0.0	0.0	-3086.1439	3422.8897	NaN	NaN	1.3	0.8851	0.0255	0.02	0.0236	0.0233	0.0224
0.0	0.0	0.0	-239.1439	3136.8897	NaN	NaN	1.0825	0.8852	0.0255	0.02	0.0235	0.0233	0.0224
0.0	0.0	0.0	-2589.1439	3406.8897	NaN	NaN	1.3	0.8852	0.0256	0.0199	0.0236	0.0233	0.0223
0.0	0.0	0.0	-227.1439	3016.8897	NaN	NaN	1.0814	0.8851	0.0258	0.0199	0.0236	0.0234	0.0223
0.0	0.0	0.0	-2760.1439	2930.8897	NaN	NaN	1.3	0.8848	0.0259	0.0199	0.0237	0.0235	0.0223
0.0	0.0	0.0	-3856.1439	2413.8897	NaN	NaN	-0.3	0.8852	0.0259	0.0198	0.0237	0.0233	0.0222
0.0	0.0	0.0	-2416.1439	4323.8897	NaN	NaN	1.3	0.8853	0.0259	0.0197	0.0237	0.0233	0.0221
0.0	0.0	0.0	-1130.1439	-1149.1103	NaN	NaN	0.5042	0.8849	0.0259	0.0198	0.0239	0.0234	0.0222
0.0	0.0	0.0	-1276.1439	1039.8897	NaN	NaN	-0.3	0.8848	0.0259	0.0198	0.0238	0.0235	0.0222
0.0	0.0	0.0	-2332.1439	6108.8897	NaN	NaN	1.3	0.8847	0.026	0.0198	0.0238	0.0234	0.0222
0.0	0.0	0.0	-3033.1439	1887.8897	NaN	NaN	-0.3	0.8849	0.026	0.0198	0.0238	0.0234	0.0222
0.0	0.0	0.0	-4154.1439	1722.8897	NaN	NaN	-0.3	0.885	0.0258	0.0198	0.0238	0.0235	0.0221
0.0	0.0	0.0	-2094.1439	-1708.1103	NaN	NaN	0.4492	0.885	0.0257	0.0199	0.0237	0.0235	0.0221
0.0	0.0	0.0	-1660.1439	2210.8897	NaN	NaN	1.3	0.8855	0.0256	0.0199	0.0236	0.0235	0.022
0.0	0.0	0.0	-2423.1439	5061.8897	NaN	NaN	1.3	0.886	0.0256	0.0198	0.0234	0.0234	0.0219
0.0	0.0	0.0	-2697.1439	3992.8897	NaN	NaN	1.3	0.8863	0.0256	0.0197	0.0233	0.0233	0.0218
0.0	0.0	0.0	-3511.1439	1830.8897	NaN	NaN	-0.3	0.8863	0.0255	0.0197	0.0233	0.0233	0.0218
0.0	0.0	0.0	-3693.1439	471.8897	NaN	NaN	-0.1465	0.8865	0.0255	0.0197	0.0233	0.0233	0.0218
0.0	0.0	0.0	-16.1439	666.8897	NaN	NaN	1.0248	0.8868	0.0254	0.0196	0.0232	0.0232	0.0218
0.0	0.0	0.0	-1743.1439	1995.8897	NaN	NaN	1.3	0.8871	0.0253	0.0196	0.0231	0.0231	0.0218
0.0	0.0	0.0	-2339.1439	961.8897	NaN	NaN	-0.3	0.8871	0.0254	0.0196	0.0231	0.0231	0.0218
0.0	0.0	0.0	-1512.1439	2609.8897	NaN	NaN	1.3	0.8879	0.0252	0.0194	0.0229	0.0229	0.0216
0.0	0.0	0.0	-3114.1439	1635.8897	NaN	NaN	-0.3	0.8871	0.0254	0.0195	0.0231	0.0231	0.0218
0.0	0.0	0.0	-1025.1439	2827.8897	NaN	NaN	1.3	0.8861	0.0256	0.0196	0.0234	0.0233	0.0221
0.0	0.0	0.0	-1247.1439	-392.1103	NaN	NaN	0.2392	0.8862	0.0255	0.0195	0.0233	0.0234	0.022
0.0	0.0	0.0	-3233.1439	1969.8897	NaN	NaN	-0.3	0.8865	0.0254	0.0194	0.0233	0.0234	0.022
0.0	0.0	0.0	-737.1439	3078.8897	NaN	NaN	1.3	0.8872	0.0253	0.0193	0.0232	0.0232	0.0219
0.0	0.0	0.0	-2071.1439	700.8897	NaN	NaN	-0.3	0.8877	0.0252	0.0192	0.0231	0.023	0.0218
0.0	0.0	0.0	-2899.1439	2203.8897	NaN	NaN	-0.3	0.8878	0.0252	0.0192	0.0231	0.023	0.0217
0.0	0.0	0.0	-2732.1439	2944.8897	NaN	NaN	1.3	0.8879	0.0252	0.0192	0.0231	0.023	0.0216
0.0	0.0	0.0	-3618.1439	1355.8897	NaN	NaN	-0.3	0.8879	0.0252	0.0193	0.0231	0.0229	0.0216
0.0	0.0	0.0	-2301.1439	-837.1103	NaN	NaN	0.2667	0.8879	0.0251	0.0195	0.0231	0.023	0.0215
0.0	0.0	0.0	-2155.1439	1060.8897	NaN	NaN	-0.3	0.8873	0.0251	0.0198	0.0233	0.0231	0.0215
0.0	0.0	0.0	-5299.1439	-474.1103	NaN	NaN	0.0821	0.8874	0.025	0.0199	0.0232	0.0231	0.0214
0.0	0.0	0.0	-3162.1439	2879.8897	NaN	NaN	-0.3	0.8859	0.0253	0.0202	0.0234	0.0235	0.0217
0.0	0.0	0.0	-3116.1439	1454.8897	NaN	NaN	-0.3	0.8868	0.0252	0.02	0.0232	0.0234	0.0214
0.0	0.0	0.0	-2252.1439	3220.8897	NaN	NaN	1.3	0.8741	0.0282	0.0219	0.0255	0.0262	0.0242
0.0	0.0	0.0	-2620.1439	1683.8897	NaN	NaN	-0.3	0.893	0.0233	0.0187	0.0228	0.023	0.0192
