# Supplementary material for: DeepFRET, a software for rapid and automated single-molecule FRET data classification using deep learning
Source: eLife. 2020 Nov 3;9:e60404. doi: 10.7554/eLife.60404 (PMC7609065; doi:10.7554/eLife.60404)
Supplement: Figure 4—source data 1. [file elife-60404-fig4-data1.zip › Figure 4-source data 1/Fig_S4a/Traces/traces_all_n294/Traces_Fig2d_4mMAc_mov3_combined_tif_pair3.txt]

Exported by DeepFRET
Date: 2020-08-26, 18:13
Video filename: None
FRET pair #3
Bleaches at 137
D-Dexc-bg	A-Dexc-bg	A-Aexc-bg	D-Dexc-rw	A-Dexc-rw	A-Aexc-rw	S	E	p_bleached	p_aggregated	p_noisy	p_scrambled	p_static	p_dynamic
0.0	0.0	0.0	43470.0603	13580.7342	NaN	NaN	0.238	0.049	0.1405	0.059	0.0266	0.6176	0.1072
0.0	0.0	0.0	44261.0603	13117.7342	NaN	NaN	0.2286	0.0484	0.138	0.0519	0.0259	0.6351	0.1008
0.0	0.0	0.0	40784.0603	13170.7342	NaN	NaN	0.2441	0.0462	0.1531	0.0497	0.0255	0.6369	0.0886
0.0	0.0	0.0	34062.0603	17735.7342	NaN	NaN	0.3424	0.0474	0.1637	0.0507	0.0256	0.6265	0.0861
0.0	0.0	0.0	39804.0603	10942.7342	NaN	NaN	0.2156	0.0485	0.1711	0.0521	0.0252	0.6158	0.0874
0.0	0.0	0.0	42519.0603	10821.7342	NaN	NaN	0.2029	0.0497	0.1696	0.0526	0.0249	0.6189	0.0843
0.0	0.0	0.0	39745.0603	13055.7342	NaN	NaN	0.2473	0.0516	0.1857	0.0536	0.025	0.6037	0.0803
0.0	0.0	0.0	41157.0603	10344.7342	NaN	NaN	0.2009	0.0536	0.1981	0.0542	0.0262	0.5895	0.0784
0.0	0.0	0.0	41649.0603	11264.7342	NaN	NaN	0.2129	0.0537	0.2	0.0547	0.0256	0.5879	0.0781
0.0	0.0	0.0	36141.0603	9928.7342	NaN	NaN	0.2155	0.0524	0.1932	0.0533	0.0253	0.5984	0.0773
0.0	0.0	0.0	40922.0603	14485.7342	NaN	NaN	0.2614	0.0521	0.1859	0.0524	0.0248	0.6078	0.077
0.0	0.0	0.0	40558.0603	11763.7342	NaN	NaN	0.2248	0.0509	0.1768	0.0514	0.0245	0.6194	0.077
0.0	0.0	0.0	38163.0603	10382.7342	NaN	NaN	0.2139	0.0511	0.17	0.0506	0.0239	0.6276	0.0768
0.0	0.0	0.0	41284.0603	9128.7342	NaN	NaN	0.1811	0.0508	0.1647	0.0495	0.0238	0.6345	0.0768
0.0	0.0	0.0	42176.0603	9777.7342	NaN	NaN	0.1882	0.0515	0.1614	0.0495	0.0234	0.6362	0.0781
0.0	0.0	0.0	39458.0603	11406.7342	NaN	NaN	0.2243	0.0504	0.1586	0.049	0.0235	0.6407	0.0778
0.0	0.0	0.0	39895.0603	11101.7342	NaN	NaN	0.2177	0.0503	0.1594	0.0487	0.0241	0.6421	0.0754
0.0	0.0	0.0	39912.0603	11721.7342	NaN	NaN	0.227	0.0512	0.1543	0.0481	0.0241	0.6452	0.077
0.0	0.0	0.0	38661.0603	12691.7342	NaN	NaN	0.2471	0.0519	0.1537	0.0473	0.0241	0.6458	0.0772
0.0	0.0	0.0	36563.0603	11273.7342	NaN	NaN	0.2357	0.054	0.1523	0.0469	0.0241	0.6449	0.0778
0.0	0.0	0.0	41119.0603	13847.7342	NaN	NaN	0.2519	0.0551	0.1547	0.0465	0.0244	0.6413	0.0779
0.0	0.0	0.0	37939.0603	13381.7342	NaN	NaN	0.2607	0.058	0.1562	0.0463	0.0243	0.6362	0.079
0.0	0.0	0.0	40563.0603	11370.7342	NaN	NaN	0.2189	0.059	0.1589	0.0462	0.0245	0.6312	0.0802
0.0	0.0	0.0	39087.0603	10347.7342	NaN	NaN	0.2093	0.061	0.1606	0.0462	0.0246	0.6262	0.0814
0.0	0.0	0.0	39653.0603	12739.7342	NaN	NaN	0.2432	0.061	0.1622	0.0462	0.0245	0.6245	0.0816
0.0	0.0	0.0	44303.0603	13257.7342	NaN	NaN	0.2303	0.0607	0.1617	0.0465	0.0249	0.6236	0.0826
0.0	0.0	0.0	39461.0603	11707.7342	NaN	NaN	0.2288	0.0594	0.1592	0.0465	0.0251	0.6275	0.0824
0.0	0.0	0.0	43042.0603	11584.7342	NaN	NaN	0.2121	0.0583	0.158	0.0464	0.0252	0.6293	0.0828
0.0	0.0	0.0	41062.0603	12731.7342	NaN	NaN	0.2367	0.0569	0.1559	0.0467	0.0255	0.6316	0.0834
0.0	0.0	0.0	36176.0603	9599.7342	NaN	NaN	0.2097	0.0571	0.1621	0.0471	0.0262	0.6245	0.083
0.0	0.0	0.0	33551.0603	10686.7342	NaN	NaN	0.2416	0.0584	0.1638	0.0477	0.0272	0.6197	0.0832
0.0	0.0	0.0	38030.0603	12437.7342	NaN	NaN	0.2464	0.0592	0.1706	0.0481	0.0288	0.6094	0.084
0.0	0.0	0.0	38089.0603	9049.7342	NaN	NaN	0.192	0.0609	0.17	0.0496	0.0306	0.604	0.0849
0.0	0.0	0.0	40381.0603	11755.7342	NaN	NaN	0.2255	0.0618	0.1889	0.0491	0.0308	0.5868	0.0826
0.0	0.0	0.0	42297.0603	10016.7342	NaN	NaN	0.1915	0.0619	0.202	0.0499	0.0324	0.5737	0.0801
0.0	0.0	0.0	38980.0603	18034.7342	NaN	NaN	0.3163	0.0628	0.2112	0.0503	0.0338	0.5638	0.0782
0.0	0.0	0.0	41467.0603	11010.7342	NaN	NaN	0.2098	0.0634	0.219	0.0499	0.0352	0.5566	0.0758
0.0	0.0	0.0	40229.0603	10608.7342	NaN	NaN	0.2087	0.0656	0.223	0.0501	0.0371	0.5497	0.0745
0.0	0.0	0.0	37772.0603	11186.7342	NaN	NaN	0.2285	0.0673	0.234	0.0503	0.0396	0.5352	0.0737
0.0	0.0	0.0	36485.0603	12775.7342	NaN	NaN	0.2593	0.0687	0.241	0.0502	0.041	0.5266	0.0726
0.0	0.0	0.0	38897.0603	6788.7342	NaN	NaN	0.1486	0.0701	0.2526	0.05	0.0419	0.5139	0.0714
0.0	0.0	0.0	34560.0603	12256.7342	NaN	NaN	0.2618	0.07	0.2517	0.0501	0.0432	0.5134	0.0717
0.0	0.0	0.0	31657.0603	11642.7342	NaN	NaN	0.2689	0.0702	0.2631	0.0498	0.0439	0.5015	0.0716
0.0	0.0	0.0	37323.0603	11837.7342	NaN	NaN	0.2408	0.0702	0.268	0.05	0.0442	0.496	0.0716
0.0	0.0	0.0	38170.0603	10081.7342	NaN	NaN	0.2089	0.0716	0.2811	0.0498	0.0444	0.482	0.0711
0.0	0.0	0.0	31967.0603	9608.7342	NaN	NaN	0.2311	0.0731	0.2898	0.0499	0.0441	0.4728	0.0703
0.0	0.0	0.0	35836.0603	10048.7342	NaN	NaN	0.219	0.0734	0.2941	0.0496	0.0438	0.469	0.0702
0.0	0.0	0.0	39290.0603	11811.7342	NaN	NaN	0.2311	0.0737	0.2984	0.0495	0.0426	0.4656	0.0703
0.0	0.0	0.0	38512.0603	9190.7342	NaN	NaN	0.1927	0.0743	0.3062	0.0496	0.0417	0.4572	0.071
0.0	0.0	0.0	36354.0603	11155.7342	NaN	NaN	0.2348	0.0746	0.307	0.0499	0.0414	0.4551	0.0719
0.0	0.0	0.0	29924.0603	10643.7342	NaN	NaN	0.2624	0.0745	0.3143	0.0507	0.0402	0.4478	0.0725
0.0	0.0	0.0	33170.0603	12989.7342	NaN	NaN	0.2814	0.0731	0.3048	0.0513	0.0397	0.457	0.074
0.0	0.0	0.0	35895.0603	11951.7342	NaN	NaN	0.2498	0.0721	0.3061	0.0518	0.0393	0.4564	0.0743
0.0	0.0	0.0	35209.0603	12640.7342	NaN	NaN	0.2642	0.073	0.2992	0.0516	0.0391	0.4632	0.0738
0.0	0.0	0.0	39301.0603	12732.7342	NaN	NaN	0.2447	0.0734	0.3076	0.0522	0.0386	0.4542	0.0739
0.0	0.0	0.0	33999.0603	12872.7342	NaN	NaN	0.2746	0.0736	0.2959	0.0522	0.038	0.4665	0.0739
0.0	0.0	0.0	33524.0603	10774.7342	NaN	NaN	0.2432	0.0744	0.298	0.0512	0.0373	0.4662	0.0729
0.0	0.0	0.0	37663.0603	10124.7342	NaN	NaN	0.2119	0.0752	0.2922	0.0511	0.0376	0.4703	0.0736
0.0	0.0	0.0	36810.0603	14338.7342	NaN	NaN	0.2803	0.0771	0.3063	0.0511	0.0374	0.4548	0.0732
0.0	0.0	0.0	42270.0603	12003.7342	NaN	NaN	0.2212	0.0779	0.309	0.0517	0.0376	0.4501	0.0737
0.0	0.0	0.0	31558.0603	10506.7342	NaN	NaN	0.2498	0.0789	0.3103	0.0517	0.0372	0.4483	0.0736
0.0	0.0	0.0	35039.0603	10312.7342	NaN	NaN	0.2274	0.0785	0.3097	0.0519	0.0365	0.4496	0.0739
0.0	0.0	0.0	34947.0603	11542.7342	NaN	NaN	0.2483	0.078	0.3055	0.0521	0.0362	0.4538	0.0744
0.0	0.0	0.0	45310.0603	12456.7342	NaN	NaN	0.2156	0.0776	0.3079	0.0515	0.0354	0.4543	0.0734
0.0	0.0	0.0	39790.0603	9040.7342	NaN	NaN	0.1851	0.0794	0.3108	0.0516	0.0355	0.4509	0.0717
0.0	0.0	0.0	35450.0603	6406.7342	NaN	NaN	0.1531	0.0799	0.3239	0.0512	0.0336	0.4418	0.0695
0.0	0.0	0.0	27742.0603	11659.7342	NaN	NaN	0.2959	0.0794	0.3163	0.0518	0.0333	0.4493	0.0699
0.0	0.0	0.0	33592.0603	10065.7342	NaN	NaN	0.2306	0.0764	0.3113	0.0518	0.0323	0.4572	0.0711
0.0	0.0	0.0	37447.0603	11818.7342	NaN	NaN	0.2399	0.0754	0.3045	0.052	0.0324	0.4641	0.0716
0.0	0.0	0.0	42621.0603	9356.7342	NaN	NaN	0.18	0.0753	0.3085	0.0515	0.0314	0.4626	0.0707
0.0	0.0	0.0	38160.0603	6288.7342	NaN	NaN	0.1415	0.0757	0.3101	0.052	0.0313	0.4604	0.0705
0.0	0.0	0.0	33154.0603	5559.7342	NaN	NaN	0.1436	0.0745	0.3059	0.0523	0.031	0.465	0.0713
0.0	0.0	0.0	38227.0603	10259.7342	NaN	NaN	0.2116	0.0727	0.2959	0.053	0.0311	0.474	0.0733
0.0	0.0	0.0	40397.0603	10351.7342	NaN	NaN	0.204	0.0717	0.2917	0.0533	0.0309	0.4786	0.0738
0.0	0.0	0.0	39430.0603	10412.7342	NaN	NaN	0.2089	0.0707	0.2868	0.0536	0.0313	0.4843	0.0734
0.0	0.0	0.0	36398.0603	9299.7342	NaN	NaN	0.2035	0.0704	0.2833	0.054	0.0319	0.4864	0.0739
0.0	0.0	0.0	36858.0603	11397.7342	NaN	NaN	0.2362	0.0698	0.2823	0.0545	0.0321	0.4864	0.075
0.0	0.0	0.0	36592.0603	12416.7342	NaN	NaN	0.2534	0.0695	0.2788	0.0547	0.0325	0.4887	0.0759
0.0	0.0	0.0	34465.0603	9393.7342	NaN	NaN	0.2142	0.0693	0.2747	0.0548	0.033	0.4916	0.0766
0.0	0.0	0.0	34038.0603	12760.7342	NaN	NaN	0.2727	0.0693	0.2734	0.0555	0.0342	0.4901	0.0775
0.0	0.0	0.0	35885.0603	10974.7342	NaN	NaN	0.2342	0.07	0.2778	0.056	0.0351	0.4839	0.0773
0.0	0.0	0.0	37823.0603	9864.7342	NaN	NaN	0.2069	0.0707	0.2823	0.0566	0.036	0.4776	0.0768
0.0	0.0	0.0	36641.0603	12745.7342	NaN	NaN	0.2581	0.0723	0.2841	0.0574	0.0369	0.4723	0.077
0.0	0.0	0.0	33772.0603	12189.7342	NaN	NaN	0.2652	0.0735	0.2889	0.058	0.0379	0.4648	0.0769
0.0	0.0	0.0	30982.0603	9007.7342	NaN	NaN	0.2253	0.0748	0.292	0.0579	0.0388	0.46	0.0766
0.0	0.0	0.0	35524.0603	10107.7342	NaN	NaN	0.2215	0.0762	0.294	0.0582	0.0397	0.4548	0.0771
0.0	0.0	0.0	32054.0603	9639.7342	NaN	NaN	0.2312	0.0771	0.2998	0.0587	0.0406	0.4468	0.077
0.0	0.0	0.0	30664.0603	9993.7342	NaN	NaN	0.2458	0.0771	0.3055	0.0582	0.0407	0.4423	0.0762
0.0	0.0	0.0	35914.0603	9334.7342	NaN	NaN	0.2063	0.0772	0.3038	0.0585	0.0414	0.4424	0.0766
0.0	0.0	0.0	33290.0603	10146.7342	NaN	NaN	0.2336	0.0771	0.3081	0.0586	0.0418	0.4379	0.0763
0.0	0.0	0.0	32131.0603	10692.7342	NaN	NaN	0.2497	0.0762	0.3131	0.0584	0.0421	0.4347	0.0754
0.0	0.0	0.0	33743.0603	12103.7342	NaN	NaN	0.264	0.0759	0.31	0.0584	0.0418	0.4388	0.0752
0.0	0.0	0.0	32869.0603	7031.7342	NaN	NaN	0.1762	0.0745	0.3128	0.0584	0.0417	0.4378	0.0749
0.0	0.0	0.0	30177.0603	7389.7342	NaN	NaN	0.1967	0.0734	0.3074	0.0583	0.0413	0.4447	0.0748
0.0	0.0	0.0	34595.0603	11829.7342	NaN	NaN	0.2548	0.072	0.3055	0.0587	0.0409	0.447	0.0759
0.0	0.0	0.0	35514.0603	9751.7342	NaN	NaN	0.2154	0.07	0.3031	0.0596	0.0409	0.45	0.0764
0.0	0.0	0.0	28175.0603	9926.7342	NaN	NaN	0.2605	0.0679	0.2949	0.06	0.0411	0.4603	0.0759
0.0	0.0	0.0	35687.0603	9088.7342	NaN	NaN	0.203	0.0661	0.2877	0.0604	0.0419	0.4677	0.0762
0.0	0.0	0.0	34365.0603	10278.7342	NaN	NaN	0.2302	0.0643	0.2855	0.061	0.0422	0.4701	0.0768
0.0	0.0	0.0	37979.0603	12929.7342	NaN	NaN	0.254	0.0622	0.283	0.0609	0.0419	0.4755	0.0765
0.0	0.0	0.0	34683.0603	6988.7342	NaN	NaN	0.1677	0.0607	0.2794	0.0611	0.0428	0.4791	0.0768
0.0	0.0	0.0	36687.0603	10832.7342	NaN	NaN	0.228	0.0589	0.277	0.0613	0.0433	0.4831	0.0764
0.0	0.0	0.0	36200.0603	10503.7342	NaN	NaN	0.2249	0.0572	0.2732	0.0617	0.0445	0.4865	0.077
0.0	0.0	0.0	32689.0603	8637.7342	NaN	NaN	0.209	0.0552	0.2686	0.0616	0.0449	0.4926	0.0771
0.0	0.0	0.0	30101.0603	13504.7342	NaN	NaN	0.3097	0.0534	0.2629	0.062	0.0459	0.4977	0.0781
0.0	0.0	0.0	30794.0603	9179.7342	NaN	NaN	0.2296	0.052	0.2598	0.062	0.0465	0.5014	0.0782
0.0	0.0	0.0	30263.0603	9376.7342	NaN	NaN	0.2365	0.0508	0.2573	0.0627	0.0473	0.5033	0.0786
0.0	0.0	0.0	38079.0603	8427.7342	NaN	NaN	0.1812	0.0495	0.2543	0.063	0.0477	0.5072	0.0784
0.0	0.0	0.0	30727.0603	11767.7342	NaN	NaN	0.2769	0.0486	0.2533	0.0644	0.0485	0.5064	0.0789
0.0	0.0	0.0	30652.0603	10220.7342	NaN	NaN	0.2501	0.0478	0.2508	0.0643	0.0479	0.5113	0.0781
0.0	0.0	0.0	31828.0603	10300.7342	NaN	NaN	0.2445	0.0471	0.2467	0.0647	0.0482	0.5146	0.0787
0.0	0.0	0.0	30487.0603	5918.7342	NaN	NaN	0.1626	0.0466	0.245	0.0645	0.0477	0.5175	0.0787
0.0	0.0	0.0	32047.0603	9984.7342	NaN	NaN	0.2376	0.0461	0.2416	0.0654	0.0476	0.5198	0.0795
0.0	0.0	0.0	26688.0603	5984.7342	NaN	NaN	0.1832	0.0453	0.239	0.0653	0.0475	0.5233	0.0797
0.0	0.0	0.0	30067.0603	9653.7342	NaN	NaN	0.243	0.0445	0.2347	0.0645	0.0466	0.5302	0.0795
0.0	0.0	0.0	31512.0603	10143.7342	NaN	NaN	0.2435	0.044	0.2307	0.0635	0.0457	0.5365	0.0796
0.0	0.0	0.0	31445.0603	8077.7342	NaN	NaN	0.2044	0.0444	0.231	0.0628	0.044	0.5386	0.0792
0.0	0.0	0.0	29464.0603	6307.7342	NaN	NaN	0.1763	0.044	0.2267	0.0619	0.0427	0.5454	0.0793
0.0	0.0	0.0	32324.0603	11709.7342	NaN	NaN	0.2659	0.0432	0.2207	0.06	0.0415	0.5548	0.0798
0.0	0.0	0.0	31395.0603	10068.7342	NaN	NaN	0.2428	0.0432	0.2203	0.0596	0.0416	0.5543	0.0809
0.0	0.0	0.0	28437.0603	7810.7342	NaN	NaN	0.2155	0.0441	0.2217	0.059	0.0414	0.5529	0.0808
0.0	0.0	0.0	30665.0603	7773.7342	NaN	NaN	0.2022	0.0447	0.2224	0.0603	0.043	0.5467	0.0828
0.0	0.0	0.0	31267.0603	9755.7342	NaN	NaN	0.2378	0.044	0.2201	0.061	0.0443	0.5451	0.0855
0.0	0.0	0.0	28660.0603	7350.7342	NaN	NaN	0.2041	0.0437	0.2181	0.0602	0.0448	0.5457	0.0874
0.0	0.0	0.0	30309.0603	9122.7342	NaN	NaN	0.2314	0.0447	0.2073	0.0583	0.0454	0.5537	0.0906
0.0	0.0	0.0	31979.0603	10897.7342	NaN	NaN	0.2542	0.0461	0.2081	0.0592	0.0478	0.5441	0.0946
0.0	0.0	0.0	29422.0603	8441.7342	NaN	NaN	0.223	0.0476	0.2117	0.0608	0.0493	0.5344	0.0962
0.0	0.0	0.0	31721.0603	9629.7342	NaN	NaN	0.2329	0.0486	0.214	0.0639	0.0501	0.5238	0.0996
0.0	0.0	0.0	15463.0603	11406.7342	NaN	NaN	0.4245	0.0493	0.2114	0.0672	0.0509	0.5183	0.1028
0.0	0.0	0.0	2490.0603	12663.7342	NaN	NaN	0.8357	0.056	0.2075	0.0696	0.0487	0.513	0.1052
0.0	0.0	0.0	16053.0603	13458.7342	NaN	NaN	0.456	0.0608	0.1879	0.0679	0.0477	0.5264	0.1093
0.0	0.0	0.0	31503.0603	7956.7342	NaN	NaN	0.2016	0.0731	0.1741	0.065	0.0466	0.5316	0.1097
0.0	0.0	0.0	29859.0603	10397.7342	NaN	NaN	0.2583	0.0947	0.1635	0.0596	0.0437	0.5307	0.1078
0.0	0.0	0.0	32163.0603	8142.7342	NaN	NaN	0.202	0.1217	0.1596	0.0522	0.0407	0.5225	0.1032
0.0	0.0	0.0	30043.0603	8440.7342	NaN	NaN	0.2193	0.1649	0.1555	0.0466	0.0416	0.4873	0.1041
0.0	0.0	0.0	33014.0603	12327.7342	NaN	NaN	0.2719	0.2547	0.1435	0.0387	0.0427	0.4124	0.108
0.0	0.0	0.0	35262.0603	5019.7342	NaN	NaN	0.1246	0.4936	0.1154	0.0271	0.0395	0.2258	0.0986
0.0	0.0	0.0	42127.0603	7582.7342	NaN	NaN	0.1525	0.7204	0.0655	0.0189	0.032	0.0967	0.0664
0.0	0.0	0.0	40503.0603	1274.7342	NaN	NaN	0.0305	0.8072	0.0465	0.0169	0.0276	0.0555	0.0463
0.0	0.0	0.0	39470.0603	2417.7342	NaN	NaN	0.0577	0.8327	0.0408	0.0161	0.0259	0.0445	0.04
0.0	0.0	0.0	39240.0603	4777.7342	NaN	NaN	0.1085	0.8409	0.037	0.016	0.026	0.0405	0.0396
0.0	0.0	0.0	44435.0603	4767.7342	NaN	NaN	0.0969	0.8495	0.0338	0.0165	0.0253	0.0356	0.0394
0.0	0.0	0.0	41954.0603	6532.7342	NaN	NaN	0.1347	0.8617	0.0298	0.0177	0.0226	0.0297	0.0385
0.0	0.0	0.0	43649.0603	4209.7342	NaN	NaN	0.088	0.8699	0.0276	0.019	0.0205	0.0256	0.0373
0.0	0.0	0.0	45709.0603	3306.7342	NaN	NaN	0.0675	0.8738	0.0272	0.0197	0.02	0.0239	0.0354
0.0	0.0	0.0	39908.0603	5879.7342	NaN	NaN	0.1284	0.8772	0.0268	0.0199	0.0198	0.0229	0.0334
0.0	0.0	0.0	34923.0603	3215.7342	NaN	NaN	0.0843	0.8827	0.026	0.0194	0.019	0.0218	0.0311
0.0	0.0	0.0	40471.0603	4794.7342	NaN	NaN	0.1059	0.8844	0.0261	0.0188	0.0186	0.0214	0.0307
0.0	0.0	0.0	43386.0603	4432.7342	NaN	NaN	0.0927	0.8875	0.0259	0.0187	0.0184	0.0208	0.0289
0.0	0.0	0.0	42899.0603	3154.7342	NaN	NaN	0.0685	0.889	0.0264	0.0186	0.0185	0.0205	0.027
0.0	0.0	0.0	37357.0603	2344.7342	NaN	NaN	0.0591	0.8897	0.0268	0.0187	0.0187	0.0205	0.0257
0.0	0.0	0.0	40469.0603	5692.7342	NaN	NaN	0.1233	0.8894	0.0273	0.0186	0.0189	0.0207	0.0251
0.0	0.0	0.0	43566.0603	4526.7342	NaN	NaN	0.0941	0.8871	0.0286	0.0188	0.0195	0.0212	0.0247
0.0	0.0	0.0	37150.0603	3868.7342	NaN	NaN	0.0943	0.8862	0.0291	0.019	0.0198	0.0215	0.0244
0.0	0.0	0.0	45187.0603	5111.7342	NaN	NaN	0.1016	0.8863	0.029	0.0189	0.0199	0.0213	0.0246
0.0	0.0	0.0	36281.0603	3553.7342	NaN	NaN	0.0892	0.8858	0.0289	0.019	0.0201	0.0213	0.0248
0.0	0.0	0.0	39598.0603	3583.7342	NaN	NaN	0.083	0.887	0.0283	0.019	0.02	0.021	0.0245
0.0	0.0	0.0	42184.0603	5474.7342	NaN	NaN	0.1149	0.8873	0.0279	0.0185	0.0202	0.0207	0.0255
0.0	0.0	0.0	39998.0603	7677.7342	NaN	NaN	0.161	0.8872	0.0281	0.0183	0.0203	0.0205	0.0255
0.0	0.0	0.0	36847.0603	4833.7342	NaN	NaN	0.116	0.8872	0.0277	0.0186	0.0205	0.0205	0.0255
0.0	0.0	0.0	36968.0603	3720.7342	NaN	NaN	0.0914	0.8884	0.0272	0.0183	0.0202	0.0202	0.0257
0.0	0.0	0.0	38589.0603	4881.7342	NaN	NaN	0.1123	0.8896	0.0273	0.0178	0.0198	0.0203	0.0253
0.0	0.0	0.0	38636.0603	2719.7342	NaN	NaN	0.0658	0.89	0.0275	0.0171	0.0197	0.0206	0.0251
0.0	0.0	0.0	42086.0603	2851.7342	NaN	NaN	0.0635	0.8904	0.0277	0.0166	0.0198	0.0207	0.0249
0.0	0.0	0.0	33999.0603	1026.7342	NaN	NaN	0.0293	0.8897	0.0277	0.0168	0.0201	0.0208	0.0249
0.0	0.0	0.0	33894.0603	3957.7342	NaN	NaN	0.1046	0.8904	0.0275	0.0169	0.0202	0.0204	0.0247
0.0	0.0	0.0	40114.0603	2251.7342	NaN	NaN	0.0531	0.89	0.0274	0.0169	0.0205	0.0201	0.025
0.0	0.0	0.0	42496.0603	5832.7342	NaN	NaN	0.1207	0.8906	0.0271	0.0169	0.0207	0.0199	0.0248
0.0	0.0	0.0	43831.0603	5454.7342	NaN	NaN	0.1107	0.8908	0.0273	0.0172	0.0208	0.0197	0.0241
0.0	0.0	0.0	41249.0603	4411.7342	NaN	NaN	0.0966	0.8912	0.0273	0.0174	0.0208	0.0195	0.0239
0.0	0.0	0.0	43609.0603	2868.7342	NaN	NaN	0.0617	0.891	0.0273	0.0177	0.0208	0.0195	0.0238
0.0	0.0	0.0	41716.0603	6747.7342	NaN	NaN	0.1392	0.8913	0.0272	0.0176	0.0207	0.0195	0.0236
0.0	0.0	0.0	39606.0603	5030.7342	NaN	NaN	0.1127	0.8909	0.0276	0.0179	0.0208	0.0195	0.0232
0.0	0.0	0.0	44514.0603	1815.7342	NaN	NaN	0.0392	0.892	0.0275	0.0178	0.0205	0.0193	0.023
0.0	0.0	0.0	39826.0603	4744.7342	NaN	NaN	0.1065	0.8917	0.0278	0.0178	0.0205	0.0193	0.0228
0.0	0.0	0.0	36790.0603	5696.7342	NaN	NaN	0.1341	0.8922	0.0279	0.0178	0.0203	0.0192	0.0226
0.0	0.0	0.0	43430.0603	5370.7342	NaN	NaN	0.1101	0.8925	0.0281	0.0176	0.0202	0.0191	0.0225
0.0	0.0	0.0	38141.0603	3734.7342	NaN	NaN	0.0892	0.892	0.0282	0.0176	0.0202	0.0193	0.0226
0.0	0.0	0.0	42865.0603	4075.7342	NaN	NaN	0.0868	0.8926	0.0281	0.0176	0.02	0.0193	0.0224
0.0	0.0	0.0	35464.0603	5576.7342	NaN	NaN	0.1359	0.8924	0.0281	0.0174	0.0201	0.0194	0.0225
0.0	0.0	0.0	39407.0603	5754.7342	NaN	NaN	0.1274	0.8926	0.028	0.0175	0.02	0.0195	0.0224
0.0	0.0	0.0	39932.0603	4090.7342	NaN	NaN	0.0929	0.8928	0.0278	0.0173	0.0201	0.0195	0.0225
0.0	0.0	0.0	39892.0603	3967.7342	NaN	NaN	0.0905	0.8939	0.0275	0.017	0.0198	0.0194	0.0223
0.0	0.0	0.0	42507.0603	4651.7342	NaN	NaN	0.0986	0.8944	0.0272	0.0167	0.0198	0.0195	0.0223
0.0	0.0	0.0	42076.0603	2342.7342	NaN	NaN	0.0527	0.8955	0.027	0.0162	0.0196	0.0194	0.0222
0.0	0.0	0.0	41810.0603	2859.7342	NaN	NaN	0.064	0.8961	0.0269	0.0159	0.0195	0.0194	0.0221
0.0	0.0	0.0	38385.0603	4911.7342	NaN	NaN	0.1134	0.8961	0.0268	0.0157	0.0196	0.0196	0.0223
0.0	0.0	0.0	38959.0603	5243.7342	NaN	NaN	0.1186	0.8961	0.027	0.0154	0.0196	0.0196	0.0223
0.0	0.0	0.0	34370.0603	4646.7342	NaN	NaN	0.1191	0.8958	0.027	0.0153	0.0197	0.0197	0.0225
0.0	0.0	0.0	40043.0603	5787.7342	NaN	NaN	0.1263	0.8957	0.027	0.0152	0.0197	0.0196	0.0227
0.0	0.0	0.0	39276.0603	4333.7342	NaN	NaN	0.0994	0.8939	0.0272	0.0156	0.0201	0.0199	0.0232
0.0	0.0	0.0	39174.0603	3730.7342	NaN	NaN	0.087	0.894	0.0268	0.0159	0.02	0.02	0.0234
0.0	0.0	0.0	42393.0603	2537.7342	NaN	NaN	0.0565	0.8946	0.0261	0.0158	0.0197	0.0199	0.0239
0.0	0.0	0.0	43844.0603	5715.7342	NaN	NaN	0.1153	0.8941	0.026	0.0157	0.0196	0.0199	0.0247
0.0	0.0	0.0	47564.0603	8150.7342	NaN	NaN	0.1463	0.8928	0.026	0.0158	0.0198	0.02	0.0255
0.0	0.0	0.0	39221.0603	4200.7342	NaN	NaN	0.0967	0.892	0.026	0.016	0.02	0.0201	0.0259
0.0	0.0	0.0	39355.0603	3577.7342	NaN	NaN	0.0833	0.892	0.026	0.0162	0.02	0.0201	0.0258
0.0	0.0	0.0	45076.0603	2000.7342	NaN	NaN	0.0425	0.8905	0.0265	0.0163	0.0201	0.0201	0.0264
0.0	0.0	0.0	42609.0603	8334.7342	NaN	NaN	0.1636	0.89	0.0268	0.0167	0.0206	0.0201	0.0258
0.0	0.0	0.0	38789.0603	3955.7342	NaN	NaN	0.0925	0.8902	0.0269	0.0173	0.0209	0.0199	0.0249
0.0	0.0	0.0	42228.0603	2986.7342	NaN	NaN	0.0661	0.8912	0.0269	0.0173	0.0207	0.0194	0.0245
0.0	0.0	0.0	44031.0603	6644.7342	NaN	NaN	0.1311	0.8909	0.0273	0.0175	0.0209	0.0192	0.0241
0.0	0.0	0.0	41414.0603	2983.7342	NaN	NaN	0.0672	0.8916	0.0276	0.0174	0.0208	0.0189	0.0237
0.0	0.0	0.0	41619.0603	3744.7342	NaN	NaN	0.0825	0.8916	0.028	0.0173	0.0208	0.0187	0.0235
0.0	0.0	0.0	46226.0603	5239.7342	NaN	NaN	0.1018	0.8917	0.028	0.0174	0.0208	0.0187	0.0234
0.0	0.0	0.0	41808.0603	4188.7342	NaN	NaN	0.0911	0.8904	0.0282	0.018	0.0211	0.0192	0.0232
0.0	0.0	0.0	39366.0603	3308.7342	NaN	NaN	0.0775	0.8896	0.0282	0.0184	0.0212	0.0196	0.0231
0.0	0.0	0.0	42003.0603	1338.7342	NaN	NaN	0.0309	0.8893	0.0277	0.0188	0.0211	0.0197	0.0234
0.0	0.0	0.0	39013.0603	9714.7342	NaN	NaN	0.1994	0.8889	0.0277	0.0189	0.0211	0.0199	0.0235
0.0	0.0	0.0	37296.0603	8153.7342	NaN	NaN	0.1794	0.8885	0.0275	0.0191	0.0212	0.0202	0.0235
0.0	0.0	0.0	45071.0603	5721.7342	NaN	NaN	0.1126	0.8892	0.0269	0.019	0.0209	0.0202	0.0238
0.0	0.0	0.0	44868.0603	3446.7342	NaN	NaN	0.0713	0.8896	0.0264	0.019	0.0207	0.0202	0.0241
0.0	0.0	0.0	39866.0603	2264.7342	NaN	NaN	0.0538	0.891	0.0257	0.0188	0.0203	0.02	0.0243
0.0	0.0	0.0	42672.0603	4820.7342	NaN	NaN	0.1015	0.8912	0.0253	0.0186	0.0202	0.0199	0.0249
0.0	0.0	0.0	43826.0603	9217.7342	NaN	NaN	0.1738	0.8899	0.0253	0.0187	0.0205	0.0201	0.0255
0.0	0.0	0.0	38683.0603	467.7342	NaN	NaN	0.0119	0.8887	0.0254	0.0191	0.0209	0.0205	0.0253
0.0	0.0	0.0	42515.0603	1381.7342	NaN	NaN	0.0315	0.8884	0.0255	0.0191	0.021	0.0206	0.0254
0.0	0.0	0.0	37856.0603	6553.7342	NaN	NaN	0.1476	0.8873	0.026	0.0194	0.0212	0.0208	0.0254
0.0	0.0	0.0	41583.0603	-552.2658	NaN	NaN	-0.0135	0.8873	0.026	0.0196	0.0211	0.021	0.025
0.0	0.0	0.0	39195.0603	665.7342	NaN	NaN	0.0167	0.8883	0.0258	0.0193	0.0208	0.021	0.0248
0.0	0.0	0.0	37504.0603	4461.7342	NaN	NaN	0.1063	0.8906	0.0255	0.0189	0.0201	0.0207	0.0242
0.0	0.0	0.0	42124.0603	4551.7342	NaN	NaN	0.0975	0.8908	0.0257	0.0189	0.0199	0.0209	0.0238
0.0	0.0	0.0	39828.0603	3425.7342	NaN	NaN	0.0792	0.8902	0.0258	0.0189	0.02	0.0212	0.0239
0.0	0.0	0.0	43091.0603	5178.7342	NaN	NaN	0.1073	0.89	0.0258	0.0189	0.0201	0.0213	0.0238
0.0	0.0	0.0	41357.0603	6931.7342	NaN	NaN	0.1435	0.8912	0.0257	0.0188	0.0199	0.0213	0.0232
0.0	0.0	0.0	42830.0603	4572.7342	NaN	NaN	0.0965	0.8921	0.0255	0.0189	0.0196	0.0212	0.0228
0.0	0.0	0.0	44741.0603	4401.7342	NaN	NaN	0.0896	0.8951	0.0248	0.0184	0.0188	0.0206	0.0223
0.0	0.0	0.0	43172.0603	3649.7342	NaN	NaN	0.0779	0.8976	0.0243	0.018	0.0181	0.0201	0.0218
0.0	0.0	0.0	38484.0603	7335.7342	NaN	NaN	0.1601	0.8992	0.0244	0.0178	0.0176	0.0196	0.0214
0.0	0.0	0.0	39474.0603	5795.7342	NaN	NaN	0.128	0.8981	0.0251	0.0182	0.0177	0.0196	0.0212
0.0	0.0	0.0	41718.0603	5101.7342	NaN	NaN	0.109	0.8949	0.0263	0.0191	0.0182	0.0202	0.0212
0.0	0.0	0.0	42312.0603	4461.7342	NaN	NaN	0.0954	0.8926	0.027	0.02	0.0186	0.0204	0.0214
0.0	0.0	0.0	44972.0603	544.7342	NaN	NaN	0.012	0.894	0.0273	0.0198	0.018	0.0197	0.0213
0.0	0.0	0.0	41032.0603	8649.7342	NaN	NaN	0.1741	0.8981	0.0262	0.0185	0.0176	0.0191	0.0204
0.0	0.0	0.0	44198.0603	4364.7342	NaN	NaN	0.0899	0.8508	0.0419	0.0233	0.0235	0.0264	0.034
0.0	0.0	0.0	40121.0603	5819.7342	NaN	NaN	0.1267	0.8828	0.031	0.0189	0.0209	0.0207	0.0257
0.0	0.0	0.0	938.0603	-948.2658	NaN	NaN	1.3	0.8916	0.0242	0.0214	0.0211	0.021	0.0207
0.0	0.0	0.0	-1112.9397	29.7342	NaN	NaN	-0.0275	0.8929	0.0239	0.0208	0.0209	0.0204	0.0211
0.0	0.0	0.0	-262.9397	-1149.2658	NaN	NaN	0.8138	0.8887	0.0253	0.0211	0.0221	0.0215	0.0213
0.0	0.0	0.0	-809.9397	-2034.2658	NaN	NaN	0.7152	0.8868	0.0253	0.0214	0.0229	0.0221	0.0215
0.0	0.0	0.0	165.0603	-1049.2658	NaN	NaN	1.1867	0.8844	0.0254	0.0219	0.0237	0.0229	0.0217
0.0	0.0	0.0	367.0603	-1276.2658	NaN	NaN	1.3	0.885	0.0248	0.0218	0.0237	0.0231	0.0216
0.0	0.0	0.0	2312.0603	865.7342	NaN	NaN	0.2724	0.8866	0.0239	0.0216	0.0232	0.0231	0.0216
0.0	0.0	0.0	981.0603	1086.7342	NaN	NaN	0.5256	0.8881	0.0231	0.0215	0.0228	0.0228	0.0217
0.0	0.0	0.0	2143.0603	915.7342	NaN	NaN	0.2994	0.8871	0.0231	0.0215	0.0232	0.0232	0.0219
0.0	0.0	0.0	-1474.9397	3075.7342	NaN	NaN	1.3	0.8876	0.023	0.0213	0.0232	0.0233	0.0216
0.0	0.0	0.0	-865.9397	-1776.2658	NaN	NaN	0.6723	0.888	0.0231	0.0213	0.0231	0.0232	0.0214
0.0	0.0	0.0	615.0603	2460.7342	NaN	NaN	0.8	0.888	0.0231	0.0212	0.0231	0.0232	0.0213
0.0	0.0	0.0	431.0603	345.7342	NaN	NaN	0.4451	0.8886	0.0231	0.0211	0.023	0.0231	0.0211
0.0	0.0	0.0	1226.0603	3811.7342	NaN	NaN	0.7566	0.889	0.023	0.021	0.0231	0.0231	0.0208
0.0	0.0	0.0	-30.9397	2142.7342	NaN	NaN	1.0147	0.8897	0.0229	0.0207	0.0231	0.023	0.0206
0.0	0.0	0.0	-1157.9397	-1745.2658	NaN	NaN	0.6012	0.8903	0.0229	0.0206	0.023	0.0228	0.0204
0.0	0.0	0.0	-327.9397	-527.2658	NaN	NaN	0.6165	0.8905	0.023	0.0206	0.0228	0.0226	0.0204
0.0	0.0	0.0	321.0603	881.7342	NaN	NaN	0.7331	0.8903	0.0233	0.0207	0.0228	0.0226	0.0204
0.0	0.0	0.0	-995.9397	-1329.2658	NaN	NaN	0.5717	0.8905	0.0235	0.0208	0.0225	0.0224	0.0203
0.0	0.0	0.0	2309.0603	-519.2658	NaN	NaN	-0.2901	0.8908	0.0234	0.0209	0.0225	0.0224	0.02
0.0	0.0	0.0	-123.9397	1202.7342	NaN	NaN	1.1149	0.8917	0.0231	0.0208	0.0224	0.0223	0.0196
0.0	0.0	0.0	-145.9397	613.7342	NaN	NaN	1.3	0.8927	0.0228	0.0206	0.0223	0.0222	0.0193
0.0	0.0	0.0	-282.9397	4348.7342	NaN	NaN	1.0696	0.8935	0.0225	0.0205	0.0223	0.0221	0.0191
0.0	0.0	0.0	2992.0603	2620.7342	NaN	NaN	0.4669	0.8932	0.0227	0.0206	0.0223	0.022	0.0191
0.0	0.0	0.0	2038.0603	-406.2658	NaN	NaN	-0.249	0.8924	0.0232	0.0209	0.0224	0.0218	0.0193
0.0	0.0	0.0	4331.0603	1286.7342	NaN	NaN	0.229	0.892	0.0232	0.0212	0.0226	0.0216	0.0194
0.0	0.0	0.0	108.0603	-56.2658	NaN	NaN	-0.3	0.8921	0.023	0.0214	0.0228	0.0216	0.0192
0.0	0.0	0.0	227.0603	391.7342	NaN	NaN	0.6331	0.8924	0.0227	0.0214	0.0231	0.0215	0.0188
0.0	0.0	0.0	3074.0603	217.7342	NaN	NaN	0.0661	0.8931	0.0225	0.0214	0.0232	0.0213	0.0186
0.0	0.0	0.0	1467.0603	-521.2658	NaN	NaN	-0.3	0.8935	0.0223	0.0213	0.0231	0.0212	0.0185
0.0	0.0	0.0	92.0603	-708.2658	NaN	NaN	1.1494	0.8934	0.0224	0.0213	0.0232	0.0213	0.0185
0.0	0.0	0.0	-1651.9397	107.7342	NaN	NaN	-0.0698	0.8929	0.0226	0.0214	0.0233	0.0213	0.0184
0.0	0.0	0.0	-42.9397	1748.7342	NaN	NaN	1.0252	0.8926	0.0228	0.0214	0.0234	0.0213	0.0184
0.0	0.0	0.0	1961.0603	1230.7342	NaN	NaN	0.3856	0.893	0.0227	0.0214	0.0232	0.0212	0.0185
0.0	0.0	0.0	1396.0603	-1110.2658	NaN	NaN	-0.3	0.893	0.0228	0.0215	0.023	0.0211	0.0186
0.0	0.0	0.0	1007.0603	-594.2658	NaN	NaN	-0.3	0.8931	0.0227	0.0215	0.0227	0.0211	0.0189
0.0	0.0	0.0	2059.0603	234.7342	NaN	NaN	0.1023	0.8926	0.0227	0.0216	0.0227	0.0212	0.0192
0.0	0.0	0.0	2036.0603	4576.7342	NaN	NaN	0.6921	0.8921	0.0226	0.0218	0.0228	0.0214	0.0194
0.0	0.0	0.0	-1204.9397	4699.7342	NaN	NaN	1.3	0.8923	0.0226	0.0217	0.0226	0.0213	0.0194
0.0	0.0	0.0	1254.0603	2977.7342	NaN	NaN	0.7037	0.8924	0.0228	0.0216	0.0225	0.0213	0.0195
0.0	0.0	0.0	922.0603	-182.2658	NaN	NaN	-0.2464	0.8924	0.0229	0.0215	0.0224	0.0212	0.0195
0.0	0.0	0.0	181.0603	-660.2658	NaN	NaN	1.3	0.8927	0.0229	0.0214	0.0223	0.0211	0.0195
0.0	0.0	0.0	1013.0603	-410.2658	NaN	NaN	-0.3	0.8928	0.0229	0.0214	0.0224	0.021	0.0196
0.0	0.0	0.0	881.0603	180.7342	NaN	NaN	0.1702	0.8926	0.0229	0.0215	0.0225	0.0209	0.0196
0.0	0.0	0.0	-1791.9397	-587.2658	NaN	NaN	0.2468	0.893	0.0229	0.0215	0.0224	0.0207	0.0195
0.0	0.0	0.0	945.0603	989.7342	NaN	NaN	0.5115	0.8929	0.0229	0.0216	0.0224	0.0206	0.0195
0.0	0.0	0.0	-591.9397	2379.7342	NaN	NaN	1.3	0.8927	0.023	0.0217	0.0225	0.0206	0.0195
0.0	0.0	0.0	1968.0603	1217.7342	NaN	NaN	0.3822	0.8921	0.0232	0.0217	0.0226	0.0209	0.0195
0.0	0.0	0.0	644.0603	3173.7342	NaN	NaN	0.8313	0.8918	0.0232	0.0217	0.0227	0.021	0.0196
0.0	0.0	0.0	1892.0603	1425.7342	NaN	NaN	0.4297	0.8912	0.0233	0.0218	0.0228	0.0212	0.0197
0.0	0.0	0.0	-180.9397	1079.7342	NaN	NaN	1.2013	0.8914	0.0232	0.0217	0.0227	0.0212	0.0198
0.0	0.0	0.0	146.0603	536.7342	NaN	NaN	0.7861	0.8916	0.0232	0.0216	0.0226	0.0212	0.0198
0.0	0.0	0.0	33.0603	1252.7342	NaN	NaN	0.9743	0.8914	0.0233	0.0215	0.0225	0.0212	0.02
0.0	0.0	0.0	-257.9397	-1810.2658	NaN	NaN	0.8753	0.8911	0.0234	0.0215	0.0226	0.0214	0.0201
0.0	0.0	0.0	-20.9397	242.7342	NaN	NaN	1.0944	0.8912	0.0233	0.0214	0.0226	0.0215	0.02
0.0	0.0	0.0	1351.0603	1756.7342	NaN	NaN	0.5653	0.8908	0.0233	0.0214	0.0226	0.0217	0.0201
0.0	0.0	0.0	-1145.9397	-35.2658	NaN	NaN	0.0299	0.891	0.0233	0.0213	0.0225	0.0217	0.0202
0.0	0.0	0.0	1264.0603	1325.7342	NaN	NaN	0.5119	0.8904	0.0234	0.0214	0.0225	0.0218	0.0203
0.0	0.0	0.0	-1148.9397	4105.7342	NaN	NaN	1.3	0.8904	0.0235	0.0214	0.0225	0.0219	0.0203
0.0	0.0	0.0	-2194.9397	3027.7342	NaN	NaN	1.3	0.8906	0.0235	0.0212	0.0224	0.0218	0.0205
0.0	0.0	0.0	-1434.9397	1360.7342	NaN	NaN	-0.3	0.8909	0.0235	0.0209	0.0224	0.0218	0.0205
0.0	0.0	0.0	-492.9397	3097.7342	NaN	NaN	1.1892	0.8913	0.0235	0.0208	0.0223	0.0217	0.0205
0.0	0.0	0.0	-197.9397	-2672.2658	NaN	NaN	0.931	0.8915	0.0236	0.0206	0.0222	0.0215	0.0206
0.0	0.0	0.0	446.0603	-248.2658	NaN	NaN	-0.3	0.8915	0.0237	0.0206	0.0221	0.0215	0.0206
0.0	0.0	0.0	2187.0603	-1288.2658	NaN	NaN	-0.3	0.8917	0.0236	0.0205	0.0221	0.0215	0.0205
0.0	0.0	0.0	-793.9397	-453.2658	NaN	NaN	0.3634	0.8917	0.0236	0.0205	0.022	0.0215	0.0206
0.0	0.0	0.0	-923.9397	964.7342	NaN	NaN	1.3	0.8919	0.0236	0.0205	0.022	0.0215	0.0206
0.0	0.0	0.0	-152.9397	685.7342	NaN	NaN	1.2871	0.8919	0.0236	0.0204	0.022	0.0215	0.0206
0.0	0.0	0.0	304.0603	-1131.2658	NaN	NaN	1.3	0.8915	0.0237	0.0205	0.0221	0.0217	0.0206
0.0	0.0	0.0	-698.9397	3128.7342	NaN	NaN	1.2877	0.8913	0.0236	0.0205	0.0221	0.0218	0.0206
0.0	0.0	0.0	148.0603	1046.7342	NaN	NaN	0.8761	0.8911	0.0237	0.0206	0.0221	0.0218	0.0207
0.0	0.0	0.0	-797.9397	253.7342	NaN	NaN	-0.3	0.8908	0.0237	0.0207	0.0222	0.0219	0.0207
0.0	0.0	0.0	-740.9397	1599.7342	NaN	NaN	1.3	0.8908	0.0237	0.0207	0.0222	0.022	0.0207
0.0	0.0	0.0	-131.9397	-721.2658	NaN	NaN	0.8454	0.8909	0.0237	0.0207	0.0222	0.0219	0.0207
0.0	0.0	0.0	535.0603	-1192.2658	NaN	NaN	1.3	0.8908	0.0236	0.0207	0.0222	0.022	0.0207
0.0	0.0	0.0	1305.0603	-2376.2658	NaN	NaN	1.3	0.8909	0.0236	0.0207	0.0221	0.022	0.0207
0.0	0.0	0.0	1470.0603	-899.2658	NaN	NaN	-0.3	0.8908	0.0236	0.0207	0.0221	0.022	0.0207
0.0	0.0	0.0	-211.9397	-1399.2658	NaN	NaN	0.8685	0.8906	0.0237	0.0208	0.0222	0.0221	0.0207
0.0	0.0	0.0	-415.9397	-294.2658	NaN	NaN	0.4143	0.8905	0.0237	0.0208	0.0222	0.0221	0.0207
0.0	0.0	0.0	154.0603	-930.2658	NaN	NaN	1.1985	0.8903	0.0237	0.0209	0.0222	0.0221	0.0208
0.0	0.0	0.0	1724.0603	162.7342	NaN	NaN	0.0862	0.8904	0.0237	0.0208	0.0222	0.0222	0.0207
0.0	0.0	0.0	1430.0603	799.7342	NaN	NaN	0.3587	0.8904	0.0237	0.0209	0.0222	0.0222	0.0206
0.0	0.0	0.0	226.0603	1691.7342	NaN	NaN	0.8821	0.8904	0.0237	0.0209	0.0222	0.0222	0.0206
0.0	0.0	0.0	-779.9397	-414.2658	NaN	NaN	0.3469	0.8902	0.0238	0.021	0.0222	0.0221	0.0207
0.0	0.0	0.0	-486.9397	605.7342	NaN	NaN	1.3	0.8902	0.0238	0.021	0.0222	0.0221	0.0207
0.0	0.0	0.0	-1632.9397	3284.7342	NaN	NaN	1.3	0.89	0.0239	0.0211	0.0223	0.0221	0.0207
0.0	0.0	0.0	-846.9397	-485.2658	NaN	NaN	0.3643	0.89	0.024	0.0211	0.0222	0.022	0.0208
0.0	0.0	0.0	-398.9397	-410.2658	NaN	NaN	0.507	0.8899	0.0239	0.0211	0.0223	0.022	0.0209
0.0	0.0	0.0	-860.9397	516.7342	NaN	NaN	-0.3	0.89	0.0238	0.0211	0.0223	0.0219	0.0209
0.0	0.0	0.0	-1391.9397	285.7342	NaN	NaN	-0.2583	0.8901	0.0238	0.0211	0.0223	0.0219	0.0209
0.0	0.0	0.0	-1299.9397	1804.7342	NaN	NaN	1.3	0.8901	0.0237	0.0211	0.0223	0.0219	0.0209
0.0	0.0	0.0	-755.9397	-3238.2658	NaN	NaN	0.8107	0.8899	0.0237	0.0211	0.0223	0.0219	0.021
0.0	0.0	0.0	-1230.9397	1098.7342	NaN	NaN	-0.3	0.89	0.0235	0.0211	0.0224	0.0219	0.021
0.0	0.0	0.0	-1907.9397	-1260.2658	NaN	NaN	0.3978	0.8906	0.0233	0.021	0.0223	0.0218	0.021
0.0	0.0	0.0	-1648.9397	-1213.2658	NaN	NaN	0.4239	0.8911	0.0231	0.0209	0.0223	0.0217	0.0209
0.0	0.0	0.0	831.0603	1565.7342	NaN	NaN	0.6533	0.8913	0.023	0.0208	0.0223	0.0217	0.0209
0.0	0.0	0.0	561.0603	309.7342	NaN	NaN	0.3557	0.8914	0.023	0.0208	0.0223	0.0217	0.0209
0.0	0.0	0.0	-840.9397	-1930.2658	NaN	NaN	0.6965	0.8913	0.0229	0.0208	0.0223	0.0218	0.0209
0.0	0.0	0.0	-1860.9397	2289.7342	NaN	NaN	1.3	0.8916	0.0227	0.0207	0.0224	0.0217	0.0209
0.0	0.0	0.0	340.0603	-1076.2658	NaN	NaN	1.3	0.8917	0.0226	0.0207	0.0223	0.0217	0.0209
0.0	0.0	0.0	-696.9397	1578.7342	NaN	NaN	1.3	0.8918	0.0225	0.0207	0.0223	0.0217	0.0209
0.0	0.0	0.0	849.0603	1004.7342	NaN	NaN	0.542	0.8917	0.0225	0.0207	0.0224	0.0218	0.0209
0.0	0.0	0.0	16.0603	-1013.2658	NaN	NaN	1.0161	0.8917	0.0225	0.0207	0.0223	0.0218	0.021
0.0	0.0	0.0	-103.9397	-597.2658	NaN	NaN	0.8518	0.8918	0.0225	0.0207	0.0223	0.0217	0.021
0.0	0.0	0.0	596.0603	-2095.2658	NaN	NaN	1.3	0.8922	0.0224	0.0207	0.0222	0.0215	0.0209
0.0	0.0	0.0	-1452.9397	-1198.2658	NaN	NaN	0.452	0.8926	0.0223	0.0207	0.0221	0.0214	0.0208
0.0	0.0	0.0	106.0603	2501.7342	NaN	NaN	0.9593	0.8928	0.0223	0.0207	0.0221	0.0213	0.0207
0.0	0.0	0.0	-34.9397	2277.7342	NaN	NaN	1.0156	0.8929	0.0224	0.0208	0.0221	0.0213	0.0206
0.0	0.0	0.0	-1846.9397	-2858.2658	NaN	NaN	0.6075	0.8927	0.0224	0.0208	0.0221	0.0213	0.0206
0.0	0.0	0.0	-1064.9397	143.7342	NaN	NaN	-0.156	0.893	0.0224	0.0208	0.0221	0.0212	0.0205
0.0	0.0	0.0	-170.9397	1687.7342	NaN	NaN	1.1127	0.8932	0.0224	0.0208	0.0221	0.0211	0.0204
0.0	0.0	0.0	-1262.9397	407.7342	NaN	NaN	-0.3	0.8929	0.0224	0.0208	0.0222	0.0212	0.0205
0.0	0.0	0.0	-869.9397	-264.2658	NaN	NaN	0.233	0.8926	0.0225	0.0208	0.0223	0.0214	0.0205
0.0	0.0	0.0	-3973.9397	-1251.2658	NaN	NaN	0.2395	0.8923	0.0225	0.0208	0.0223	0.0214	0.0206
0.0	0.0	0.0	-1168.9397	1202.7342	NaN	NaN	1.3	0.8928	0.0224	0.0208	0.0222	0.0212	0.0205
0.0	0.0	0.0	-1356.9397	-821.2658	NaN	NaN	0.377	0.8931	0.0223	0.0207	0.0222	0.0212	0.0205
0.0	0.0	0.0	652.0603	-2415.2658	NaN	NaN	1.3	0.8931	0.0223	0.0207	0.0223	0.0212	0.0204
0.0	0.0	0.0	-517.9397	1229.7342	NaN	NaN	1.3	0.8933	0.0223	0.0206	0.0223	0.0212	0.0204
0.0	0.0	0.0	-295.9397	1207.7342	NaN	NaN	1.3	0.8932	0.0223	0.0206	0.0223	0.0212	0.0204
0.0	0.0	0.0	-3664.9397	-2614.2658	NaN	NaN	0.4163	0.8929	0.0224	0.0206	0.0223	0.0212	0.0205
0.0	0.0	0.0	-2750.9397	557.7342	NaN	NaN	-0.2543	0.893	0.0224	0.0206	0.0223	0.0212	0.0205
0.0	0.0	0.0	-329.9397	-1344.2658	NaN	NaN	0.8029	0.893	0.0224	0.0206	0.0224	0.0211	0.0205
0.0	0.0	0.0	-231.9397	-1065.2658	NaN	NaN	0.8212	0.8932	0.0224	0.0206	0.0223	0.0211	0.0205
0.0	0.0	0.0	1000.0603	-679.2658	NaN	NaN	-0.3	0.8932	0.0224	0.0206	0.0223	0.0211	0.0204
0.0	0.0	0.0	348.0603	-1972.2658	NaN	NaN	1.2143	0.8929	0.0225	0.0206	0.0223	0.0211	0.0205
0.0	0.0	0.0	121.0603	-888.2658	NaN	NaN	1.1578	0.893	0.0226	0.0205	0.0223	0.0212	0.0205
0.0	0.0	0.0	-616.9397	1831.7342	NaN	NaN	1.3	0.893	0.0227	0.0204	0.0222	0.0213	0.0205
0.0	0.0	0.0	116.0603	-64.2658	NaN	NaN	-0.3	0.8928	0.0229	0.0203	0.0221	0.0213	0.0205
0.0	0.0	0.0	-637.9397	-2288.2658	NaN	NaN	0.782	0.8928	0.023	0.0203	0.0221	0.0213	0.0205
0.0	0.0	0.0	-141.9397	-1087.2658	NaN	NaN	0.8845	0.8927	0.023	0.0204	0.022	0.0214	0.0205
0.0	0.0	0.0	1002.0603	-8.2658	NaN	NaN	-0.0083	0.8927	0.0231	0.0204	0.0219	0.0214	0.0205
0.0	0.0	0.0	-1172.9397	-1142.2658	NaN	NaN	0.4934	0.8926	0.0231	0.0204	0.0218	0.0215	0.0205
0.0	0.0	0.0	516.0603	-1700.2658	NaN	NaN	1.3	0.8926	0.0231	0.0204	0.0218	0.0217	0.0205
0.0	0.0	0.0	782.0603	-1334.2658	NaN	NaN	1.3	0.8928	0.0231	0.0202	0.0217	0.0217	0.0205
0.0	0.0	0.0	-1464.9397	-1943.2658	NaN	NaN	0.5702	0.8929	0.0231	0.0201	0.0216	0.0218	0.0205
0.0	0.0	0.0	959.0603	4.7342	NaN	NaN	0.0049	0.8927	0.0232	0.0201	0.0216	0.0218	0.0205
0.0	0.0	0.0	-1187.9397	886.7342	NaN	NaN	-0.3	0.8926	0.0233	0.0201	0.0216	0.0219	0.0206
0.0	0.0	0.0	-696.9397	989.7342	NaN	NaN	1.3	0.8924	0.0233	0.0202	0.0216	0.0219	0.0206
0.0	0.0	0.0	-2324.9397	-901.2658	NaN	NaN	0.2794	0.8925	0.0233	0.0203	0.0216	0.0218	0.0206
0.0	0.0	0.0	-1786.9397	2241.7342	NaN	NaN	1.3	0.8923	0.0233	0.0203	0.0217	0.0219	0.0206
0.0	0.0	0.0	3260.0603	-1689.2658	NaN	NaN	-0.3	0.8923	0.0233	0.0202	0.0217	0.0218	0.0207
0.0	0.0	0.0	-886.9397	2084.7342	NaN	NaN	1.3	0.8922	0.0233	0.0202	0.0218	0.0218	0.0207
0.0	0.0	0.0	-915.9397	-2886.2658	NaN	NaN	0.7591	0.8922	0.0232	0.0203	0.0218	0.0218	0.0207
0.0	0.0	0.0	-37.9397	-2247.2658	NaN	NaN	0.9834	0.8925	0.0231	0.0203	0.0218	0.0217	0.0207
0.0	0.0	0.0	1061.0603	-600.2658	NaN	NaN	-0.3	0.8924	0.0231	0.0203	0.0218	0.0217	0.0207
0.0	0.0	0.0	-232.9397	547.7342	NaN	NaN	1.3	0.8923	0.023	0.0204	0.0219	0.0216	0.0208
0.0	0.0	0.0	-3527.9397	-1558.2658	NaN	NaN	0.3064	0.8922	0.023	0.0205	0.0219	0.0216	0.0208
0.0	0.0	0.0	-915.9397	-1341.2658	NaN	NaN	0.5942	0.8924	0.0229	0.0205	0.022	0.0215	0.0208
0.0	0.0	0.0	943.0603	-150.2658	NaN	NaN	-0.1895	0.8927	0.0228	0.0204	0.022	0.0214	0.0208
0.0	0.0	0.0	364.0603	-43.2658	NaN	NaN	-0.1349	0.8929	0.0228	0.0203	0.0219	0.0214	0.0207
0.0	0.0	0.0	40.0603	-1706.2658	NaN	NaN	1.024	0.893	0.0227	0.0202	0.0219	0.0214	0.0207
0.0	0.0	0.0	1564.0603	4296.7342	NaN	NaN	0.7331	0.893	0.0229	0.02	0.022	0.0215	0.0206
0.0	0.0	0.0	-690.9397	-540.2658	NaN	NaN	0.4388	0.8928	0.023	0.0201	0.022	0.0215	0.0207
0.0	0.0	0.0	-650.9397	-1696.2658	NaN	NaN	0.7227	0.8926	0.0229	0.0204	0.022	0.0215	0.0208
0.0	0.0	0.0	-197.9397	-1842.2658	NaN	NaN	0.903	0.8924	0.0228	0.0205	0.0221	0.0214	0.0208
0.0	0.0	0.0	887.0603	-406.2658	NaN	NaN	-0.3	0.8921	0.0229	0.0205	0.0222	0.0215	0.0208
0.0	0.0	0.0	-1667.9397	101.7342	NaN	NaN	-0.065	0.8922	0.0228	0.0205	0.0222	0.0215	0.0208
0.0	0.0	0.0	1369.0603	-1785.2658	NaN	NaN	1.3	0.8922	0.0228	0.0205	0.0222	0.0215	0.0208
0.0	0.0	0.0	-954.9397	-689.2658	NaN	NaN	0.4192	0.8923	0.0229	0.0204	0.0221	0.0216	0.0207
0.0	0.0	0.0	267.0603	1483.7342	NaN	NaN	0.8475	0.8923	0.023	0.0202	0.0221	0.0217	0.0207
0.0	0.0	0.0	-1985.9397	3094.7342	NaN	NaN	1.3	0.8922	0.0231	0.0203	0.0221	0.0217	0.0207
0.0	0.0	0.0	-999.9397	-4392.2658	NaN	NaN	0.8146	0.8919	0.0231	0.0205	0.0221	0.0216	0.0208
0.0	0.0	0.0	606.0603	-3375.2658	NaN	NaN	1.2189	0.8922	0.023	0.0206	0.022	0.0215	0.0207
0.0	0.0	0.0	-1567.9397	-737.2658	NaN	NaN	0.3198	0.8922	0.023	0.0206	0.022	0.0215	0.0207
0.0	0.0	0.0	-935.9397	1477.7342	NaN	NaN	1.3	0.8924	0.0231	0.0204	0.0219	0.0215	0.0207
0.0	0.0	0.0	157.0603	-1924.2658	NaN	NaN	1.0889	0.8925	0.0231	0.0204	0.0218	0.0216	0.0207
0.0	0.0	0.0	-310.9397	-1088.2658	NaN	NaN	0.7778	0.8923	0.0232	0.0202	0.0219	0.0217	0.0206
0.0	0.0	0.0	-88.9397	1457.7342	NaN	NaN	1.065	0.8923	0.0233	0.0201	0.0219	0.0217	0.0207
0.0	0.0	0.0	-1228.9397	990.7342	NaN	NaN	-0.3	0.8923	0.0233	0.0201	0.0219	0.0217	0.0207
0.0	0.0	0.0	-526.9397	-1060.2658	NaN	NaN	0.668	0.8924	0.0233	0.0201	0.0218	0.0216	0.0207
0.0	0.0	0.0	-1472.9397	1059.7342	NaN	NaN	-0.3	0.8925	0.0233	0.0202	0.0218	0.0216	0.0207
0.0	0.0	0.0	-1205.9397	134.7342	NaN	NaN	-0.1258	0.8926	0.0232	0.0203	0.0218	0.0215	0.0207
0.0	0.0	0.0	-399.9397	71.7342	NaN	NaN	-0.2186	0.8926	0.0232	0.0203	0.0218	0.0215	0.0207
0.0	0.0	0.0	-1159.9397	-1728.2658	NaN	NaN	0.5984	0.8925	0.0232	0.0204	0.0218	0.0215	0.0207
0.0	0.0	0.0	-153.9397	1533.7342	NaN	NaN	1.1116	0.8927	0.0232	0.0203	0.0218	0.0215	0.0206
0.0	0.0	0.0	-1027.9397	-2977.2658	NaN	NaN	0.7433	0.8928	0.0231	0.0203	0.0217	0.0214	0.0206
0.0	0.0	0.0	-596.9397	767.7342	NaN	NaN	1.3	0.893	0.0231	0.0201	0.0217	0.0215	0.0206
0.0	0.0	0.0	436.0603	1126.7342	NaN	NaN	0.721	0.8929	0.0232	0.0201	0.0217	0.0215	0.0206
0.0	0.0	0.0	-721.9397	-452.2658	NaN	NaN	0.3852	0.8927	0.0232	0.0202	0.0218	0.0215	0.0206
0.0	0.0	0.0	-1025.9397	370.7342	NaN	NaN	-0.3	0.8925	0.0232	0.0204	0.0218	0.0215	0.0207
0.0	0.0	0.0	418.0603	-2561.2658	NaN	NaN	1.1951	0.8926	0.0231	0.0206	0.0217	0.0214	0.0207
0.0	0.0	0.0	1557.0603	-4706.2658	NaN	NaN	1.3	0.8926	0.023	0.0206	0.0217	0.0214	0.0207
0.0	0.0	0.0	918.0603	-632.2658	NaN	NaN	-0.3	0.893	0.023	0.0203	0.0217	0.0214	0.0206
0.0	0.0	0.0	-1006.9397	495.7342	NaN	NaN	-0.3	0.8928	0.0231	0.0202	0.0217	0.0215	0.0206
0.0	0.0	0.0	1786.0603	-1027.2658	NaN	NaN	-0.3	0.8929	0.0231	0.0201	0.0218	0.0216	0.0205
0.0	0.0	0.0	-549.9397	-423.2658	NaN	NaN	0.4349	0.8928	0.0232	0.0202	0.0217	0.0216	0.0206
0.0	0.0	0.0	-1439.9397	-545.2658	NaN	NaN	0.2747	0.8927	0.0231	0.0203	0.0218	0.0215	0.0206
0.0	0.0	0.0	370.0603	2394.7342	NaN	NaN	0.8662	0.8928	0.0231	0.0202	0.0218	0.0215	0.0206
0.0	0.0	0.0	-2274.9397	-898.2658	NaN	NaN	0.2831	0.8926	0.0231	0.0204	0.0218	0.0215	0.0206
0.0	0.0	0.0	-854.9397	890.7342	NaN	NaN	1.3	0.8929	0.023	0.0204	0.0217	0.0214	0.0206
0.0	0.0	0.0	1095.0603	-1037.2658	NaN	NaN	-0.3	0.893	0.023	0.0204	0.0217	0.0214	0.0206
0.0	0.0	0.0	-598.9397	-775.2658	NaN	NaN	0.5642	0.893	0.023	0.0203	0.0218	0.0214	0.0206
0.0	0.0	0.0	-1150.9397	1467.7342	NaN	NaN	1.3	0.8934	0.0229	0.0202	0.0217	0.0213	0.0205
0.0	0.0	0.0	-505.9397	-1719.2658	NaN	NaN	0.7726	0.8932	0.0229	0.0203	0.0217	0.0214	0.0205
0.0	0.0	0.0	1018.0603	470.7342	NaN	NaN	0.3162	0.8932	0.0229	0.0203	0.0217	0.0214	0.0205
0.0	0.0	0.0	-156.9397	-557.2658	NaN	NaN	0.7803	0.8931	0.0229	0.0203	0.0217	0.0214	0.0205
0.0	0.0	0.0	1450.0603	993.7342	NaN	NaN	0.4066	0.8927	0.023	0.0204	0.0219	0.0215	0.0206
0.0	0.0	0.0	110.0603	542.7342	NaN	NaN	0.8314	0.8925	0.023	0.0204	0.0219	0.0215	0.0207
0.0	0.0	0.0	-1128.9397	-1299.2658	NaN	NaN	0.5351	0.8925	0.0229	0.0205	0.0219	0.0215	0.0207
0.0	0.0	0.0	2390.0603	532.7342	NaN	NaN	0.1823	0.8925	0.0229	0.0203	0.022	0.0216	0.0207
0.0	0.0	0.0	-822.9397	1876.7342	NaN	NaN	1.3	0.8923	0.023	0.0204	0.0221	0.0216	0.0207
0.0	0.0	0.0	-2746.9397	-1004.2658	NaN	NaN	0.2677	0.8925	0.023	0.0204	0.0221	0.0214	0.0206
0.0	0.0	0.0	-281.9397	-2813.2658	NaN	NaN	0.9089	0.8925	0.0229	0.0206	0.0222	0.0212	0.0206
0.0	0.0	0.0	-1761.9397	802.7342	NaN	NaN	-0.3	0.8923	0.0229	0.0207	0.0223	0.0211	0.0206
0.0	0.0	0.0	-2149.9397	-2207.2658	NaN	NaN	0.5066	0.8926	0.0228	0.0207	0.0223	0.021	0.0207
0.0	0.0	0.0	-680.9397	-1169.2658	NaN	NaN	0.632	0.8928	0.0227	0.0206	0.0222	0.021	0.0206
0.0	0.0	0.0	-451.9397	-331.2658	NaN	NaN	0.423	0.8928	0.0227	0.0205	0.0222	0.0211	0.0206
0.0	0.0	0.0	343.0603	268.7342	NaN	NaN	0.4393	0.8929	0.0228	0.0204	0.0221	0.0211	0.0206
0.0	0.0	0.0	-2280.9397	-185.2658	NaN	NaN	0.0751	0.8927	0.0228	0.0206	0.0222	0.0211	0.0207
0.0	0.0	0.0	-1750.9397	135.7342	NaN	NaN	-0.084	0.8926	0.0228	0.0206	0.0222	0.021	0.0207
0.0	0.0	0.0	-1807.9397	-155.2658	NaN	NaN	0.0791	0.8927	0.0228	0.0207	0.0222	0.021	0.0207
0.0	0.0	0.0	-438.9397	-2723.2658	NaN	NaN	0.8612	0.8928	0.0228	0.0207	0.0221	0.021	0.0207
0.0	0.0	0.0	-2294.9397	848.7342	NaN	NaN	-0.3	0.8931	0.0228	0.0206	0.022	0.0209	0.0206
0.0	0.0	0.0	-2066.9397	-2019.2658	NaN	NaN	0.4942	0.893	0.0228	0.0206	0.022	0.021	0.0206
0.0	0.0	0.0	133.0603	2204.7342	NaN	NaN	0.9431	0.8931	0.0228	0.0205	0.022	0.0212	0.0205
0.0	0.0	0.0	-1785.9397	986.7342	NaN	NaN	-0.3	0.893	0.0229	0.0204	0.0219	0.0212	0.0205
0.0	0.0	0.0	-1066.9397	-1142.2658	NaN	NaN	0.517	0.893	0.0229	0.0205	0.0219	0.0212	0.0205
0.0	0.0	0.0	-313.9397	-3443.2658	NaN	NaN	0.9164	0.8927	0.0229	0.0207	0.022	0.0212	0.0205
0.0	0.0	0.0	-1658.9397	-212.2658	NaN	NaN	0.1134	0.8927	0.0229	0.0207	0.022	0.0213	0.0205
0.0	0.0	0.0	-1773.9397	470.7342	NaN	NaN	-0.3	0.8926	0.0229	0.0207	0.022	0.0213	0.0205
0.0	0.0	0.0	-2011.9397	-2244.2658	NaN	NaN	0.5273	0.8926	0.0228	0.0208	0.022	0.0212	0.0206
0.0	0.0	0.0	-2743.9397	-3596.2658	NaN	NaN	0.5672	0.8928	0.0227	0.0208	0.022	0.0211	0.0206
0.0	0.0	0.0	-580.9397	-4934.2658	NaN	NaN	0.8947	0.893	0.0227	0.0207	0.0219	0.0212	0.0206
0.0	0.0	0.0	-167.9397	1743.7342	NaN	NaN	1.1066	0.8933	0.0228	0.0203	0.0218	0.0213	0.0205
0.0	0.0	0.0	939.0603	-922.2658	NaN	NaN	-0.3	0.8931	0.0229	0.0203	0.0218	0.0213	0.0205
0.0	0.0	0.0	349.0603	-3693.2658	NaN	NaN	1.1044	0.8931	0.0229	0.0203	0.0217	0.0213	0.0206
0.0	0.0	0.0	-1643.9397	-1853.2658	NaN	NaN	0.5299	0.8933	0.0229	0.0203	0.0217	0.0213	0.0206
0.0	0.0	0.0	282.0603	-600.2658	NaN	NaN	1.3	0.8934	0.023	0.0201	0.0217	0.0213	0.0205
0.0	0.0	0.0	356.0603	3613.7342	NaN	NaN	0.9103	0.8934	0.0231	0.0199	0.0217	0.0213	0.0205
0.0	0.0	0.0	-1916.9397	-779.2658	NaN	NaN	0.289	0.8935	0.0231	0.02	0.0217	0.0213	0.0205
0.0	0.0	0.0	779.0603	-943.2658	NaN	NaN	1.3	0.8936	0.0231	0.0199	0.0217	0.0213	0.0205
0.0	0.0	0.0	-263.9397	1821.7342	NaN	NaN	1.1694	0.8936	0.0231	0.0198	0.0217	0.0213	0.0205
0.0	0.0	0.0	-809.9397	439.7342	NaN	NaN	-0.3	0.8936	0.0231	0.0199	0.0217	0.0212	0.0205
0.0	0.0	0.0	-1257.9397	643.7342	NaN	NaN	-0.3	0.8937	0.0231	0.0199	0.0216	0.0212	0.0204
0.0	0.0	0.0	1021.0603	-1027.2658	NaN	NaN	1.3	0.8935	0.0231	0.0199	0.0217	0.0213	0.0205
0.0	0.0	0.0	1681.0603	1197.7342	NaN	NaN	0.4161	0.8938	0.023	0.0198	0.0216	0.0213	0.0204
0.0	0.0	0.0	1591.0603	-434.2658	NaN	NaN	-0.3	0.8938	0.023	0.0198	0.0216	0.0213	0.0204
0.0	0.0	0.0	288.0603	1396.7342	NaN	NaN	0.829	0.8934	0.023	0.0199	0.0218	0.0215	0.0204
0.0	0.0	0.0	1824.0603	2238.7342	NaN	NaN	0.551	0.8931	0.0231	0.0199	0.0219	0.0215	0.0205
0.0	0.0	0.0	841.0603	908.7342	NaN	NaN	0.5193	0.8932	0.0231	0.0199	0.0218	0.0215	0.0205
0.0	0.0	0.0	27.0603	-1750.2658	NaN	NaN	1.0157	0.8935	0.023	0.02	0.0217	0.0214	0.0205
0.0	0.0	0.0	-1288.9397	873.7342	NaN	NaN	-0.3	0.8936	0.0229	0.0199	0.0217	0.0215	0.0204
0.0	0.0	0.0	-2172.9397	3177.7342	NaN	NaN	1.3	0.8933	0.023	0.0199	0.0219	0.0216	0.0204
0.0	0.0	0.0	-589.9397	2620.7342	NaN	NaN	1.2905	0.8933	0.0229	0.0199	0.0218	0.0216	0.0204
0.0	0.0	0.0	-1975.9397	-83.2658	NaN	NaN	0.0404	0.8931	0.023	0.0201	0.0218	0.0216	0.0205
0.0	0.0	0.0	-1483.9397	-2016.2658	NaN	NaN	0.576	0.8931	0.0229	0.0202	0.0218	0.0215	0.0205
0.0	0.0	0.0	-2247.9397	539.7342	NaN	NaN	-0.3	0.8933	0.0228	0.0202	0.0217	0.0215	0.0205
0.0	0.0	0.0	-1588.9397	1222.7342	NaN	NaN	-0.3	0.8934	0.0228	0.0202	0.0218	0.0214	0.0204
0.0	0.0	0.0	-1217.9397	-691.2658	NaN	NaN	0.3621	0.8932	0.0228	0.0203	0.022	0.0213	0.0204
0.0	0.0	0.0	-621.9397	-1929.2658	NaN	NaN	0.7562	0.8932	0.0228	0.0204	0.022	0.0212	0.0204
0.0	0.0	0.0	-252.9397	-354.2658	NaN	NaN	0.5834	0.8937	0.0226	0.0203	0.0219	0.0211	0.0204
0.0	0.0	0.0	-282.9397	-2704.2658	NaN	NaN	0.9053	0.8938	0.0227	0.0202	0.0219	0.0211	0.0204
0.0	0.0	0.0	-29.9397	1401.7342	NaN	NaN	1.0218	0.8939	0.0226	0.0201	0.0218	0.0213	0.0203
0.0	0.0	0.0	-117.9397	3848.7342	NaN	NaN	1.0316	0.8937	0.0228	0.02	0.0219	0.0214	0.0203
0.0	0.0	0.0	-69.9397	-855.2658	NaN	NaN	0.9244	0.893	0.0231	0.0202	0.022	0.0213	0.0204
0.0	0.0	0.0	-3933.9397	-1015.2658	NaN	NaN	0.2051	0.8925	0.0231	0.0205	0.0221	0.0212	0.0205
0.0	0.0	0.0	-395.9397	-3046.2658	NaN	NaN	0.885	0.8923	0.0231	0.0206	0.0222	0.0212	0.0205
0.0	0.0	0.0	4.0603	-18.2658	NaN	NaN	1.2858	0.8924	0.0231	0.0206	0.0222	0.0212	0.0205
0.0	0.0	0.0	-1196.9397	159.7342	NaN	NaN	-0.154	0.8921	0.0232	0.0206	0.0222	0.0213	0.0205
0.0	0.0	0.0	-1604.9397	-1837.2658	NaN	NaN	0.5337	0.8919	0.0233	0.0207	0.0222	0.0214	0.0205
0.0	0.0	0.0	387.0603	-157.2658	NaN	NaN	-0.3	0.8917	0.0234	0.0207	0.0222	0.0215	0.0206
0.0	0.0	0.0	-140.9397	-505.2658	NaN	NaN	0.7819	0.8914	0.0234	0.0208	0.0222	0.0216	0.0206
0.0	0.0	0.0	-1010.9397	646.7342	NaN	NaN	-0.3	0.8909	0.0235	0.0209	0.0223	0.0217	0.0207
0.0	0.0	0.0	-2200.9397	-1008.2658	NaN	NaN	0.3142	0.8904	0.0236	0.0211	0.0224	0.0217	0.0209
0.0	0.0	0.0	-618.9397	-813.2658	NaN	NaN	0.5678	0.8904	0.0235	0.0211	0.0224	0.0216	0.0209
0.0	0.0	0.0	-2010.9397	234.7342	NaN	NaN	-0.1322	0.8907	0.0234	0.0211	0.0224	0.0214	0.0209
0.0	0.0	0.0	-3037.9397	-338.2658	NaN	NaN	0.1002	0.8911	0.0233	0.0211	0.0223	0.0213	0.0208
0.0	0.0	0.0	-802.9397	2297.7342	NaN	NaN	1.3	0.8914	0.0233	0.021	0.0223	0.0213	0.0207
0.0	0.0	0.0	-2184.9397	198.7342	NaN	NaN	-0.1001	0.8912	0.0233	0.0211	0.0223	0.0213	0.0208
0.0	0.0	0.0	-481.9397	-9.2658	NaN	NaN	0.0189	0.8913	0.0233	0.021	0.0223	0.0213	0.0208
0.0	0.0	0.0	-1900.9397	-2747.2658	NaN	NaN	0.591	0.8913	0.0233	0.021	0.0223	0.0213	0.0208
0.0	0.0	0.0	-65.9397	-39.2658	NaN	NaN	0.3732	0.8914	0.0232	0.0211	0.0223	0.0213	0.0208
0.0	0.0	0.0	654.0603	-2924.2658	NaN	NaN	1.2881	0.8918	0.023	0.021	0.0222	0.0212	0.0207
0.0	0.0	0.0	216.0603	-2934.2658	NaN	NaN	1.0795	0.892	0.0229	0.0211	0.0222	0.0211	0.0207
0.0	0.0	0.0	137.0603	-230.2658	NaN	NaN	1.3	0.8922	0.0228	0.0211	0.0222	0.0211	0.0206
0.0	0.0	0.0	-489.9397	-3953.2658	NaN	NaN	0.8897	0.8926	0.0227	0.021	0.0221	0.021	0.0206
0.0	0.0	0.0	-1191.9397	-1872.2658	NaN	NaN	0.611	0.8927	0.0227	0.021	0.022	0.0209	0.0206
0.0	0.0	0.0	185.0603	-1390.2658	NaN	NaN	1.1536	0.8929	0.0227	0.021	0.022	0.0209	0.0206
0.0	0.0	0.0	-1748.9397	-2526.2658	NaN	NaN	0.5909	0.8929	0.0227	0.021	0.022	0.0209	0.0206
0.0	0.0	0.0	-1456.9397	-2241.2658	NaN	NaN	0.606	0.8929	0.0227	0.021	0.022	0.0209	0.0205
0.0	0.0	0.0	585.0603	323.7342	NaN	NaN	0.3562	0.8929	0.0227	0.0209	0.022	0.0209	0.0206
0.0	0.0	0.0	-1757.9397	-4309.2658	NaN	NaN	0.7103	0.8929	0.0227	0.021	0.022	0.0209	0.0206
0.0	0.0	0.0	-1414.9397	-2071.2658	NaN	NaN	0.5941	0.8928	0.0227	0.021	0.022	0.021	0.0206
0.0	0.0	0.0	-135.9397	-111.2658	NaN	NaN	0.4501	0.8927	0.0227	0.0209	0.022	0.0211	0.0206
0.0	0.0	0.0	-1594.9397	-1660.2658	NaN	NaN	0.51	0.8924	0.0228	0.021	0.022	0.0211	0.0207
0.0	0.0	0.0	-1738.9397	-2641.2658	NaN	NaN	0.603	0.8923	0.0229	0.0211	0.022	0.0211	0.0207
0.0	0.0	0.0	-2915.9397	-194.2658	NaN	NaN	0.0625	0.8923	0.0229	0.0211	0.022	0.0211	0.0207
0.0	0.0	0.0	-267.9397	-2706.2658	NaN	NaN	0.9099	0.8923	0.0229	0.0211	0.0219	0.0211	0.0207
0.0	0.0	0.0	-1664.9397	904.7342	NaN	NaN	-0.3	0.8925	0.0229	0.0209	0.0219	0.0212	0.0207
0.0	0.0	0.0	-1104.9397	-1596.2658	NaN	NaN	0.5909	0.8922	0.023	0.021	0.0218	0.0213	0.0207
0.0	0.0	0.0	-734.9397	1078.7342	NaN	NaN	1.3	0.8924	0.023	0.0208	0.0217	0.0214	0.0207
0.0	0.0	0.0	-316.9397	1206.7342	NaN	NaN	1.3	0.8922	0.0231	0.0208	0.0217	0.0215	0.0208
0.0	0.0	0.0	-2191.9397	220.7342	NaN	NaN	-0.112	0.8921	0.0232	0.0208	0.0216	0.0215	0.0208
0.0	0.0	0.0	-708.9397	1538.7342	NaN	NaN	1.3	0.892	0.0232	0.0207	0.0216	0.0216	0.0208
0.0	0.0	0.0	-818.9397	82.7342	NaN	NaN	-0.1124	0.8919	0.0232	0.0208	0.0216	0.0216	0.0208
0.0	0.0	0.0	179.0603	238.7342	NaN	NaN	0.5714	0.8918	0.0233	0.0208	0.0217	0.0216	0.0208
0.0	0.0	0.0	-1262.9397	1496.7342	NaN	NaN	1.3	0.8918	0.0233	0.0209	0.0217	0.0215	0.0209
0.0	0.0	0.0	-1653.9397	-4475.2658	NaN	NaN	0.7302	0.8918	0.0232	0.021	0.0217	0.0214	0.0209
0.0	0.0	0.0	-239.9397	1159.7342	NaN	NaN	1.2609	0.8922	0.0231	0.0208	0.0216	0.0214	0.0208
0.0	0.0	0.0	-74.9397	-330.2658	NaN	NaN	0.8151	0.8922	0.0231	0.0207	0.0216	0.0215	0.0209
0.0	0.0	0.0	-122.9397	-867.2658	NaN	NaN	0.8758	0.8923	0.023	0.0207	0.0216	0.0215	0.0209
0.0	0.0	0.0	-2285.9397	899.7342	NaN	NaN	-0.3	0.8923	0.023	0.0207	0.0216	0.0215	0.0209
0.0	0.0	0.0	-1384.9397	-1687.2658	NaN	NaN	0.5492	0.8924	0.023	0.0207	0.0216	0.0214	0.0209
0.0	0.0	0.0	-861.9397	-286.2658	NaN	NaN	0.2493	0.8925	0.0229	0.0207	0.0217	0.0213	0.021
0.0	0.0	0.0	-2687.9397	322.7342	NaN	NaN	-0.1365	0.8925	0.0228	0.0207	0.0217	0.0212	0.021
0.0	0.0	0.0	-1097.9397	-794.2658	NaN	NaN	0.4198	0.8926	0.0228	0.0207	0.0217	0.0212	0.021
0.0	0.0	0.0	-3288.9397	-595.2658	NaN	NaN	0.1533	0.8928	0.0227	0.0207	0.0217	0.0211	0.021
0.0	0.0	0.0	-1266.9397	-97.2658	NaN	NaN	0.0713	0.8931	0.0226	0.0206	0.0216	0.0211	0.0209
0.0	0.0	0.0	655.0603	395.7342	NaN	NaN	0.3766	0.8934	0.0226	0.0204	0.0215	0.0212	0.0209
0.0	0.0	0.0	-1908.9397	1111.7342	NaN	NaN	-0.3	0.8932	0.0226	0.0205	0.0216	0.0212	0.0209
0.0	0.0	0.0	-1344.9397	-1406.2658	NaN	NaN	0.5111	0.8931	0.0227	0.0206	0.0216	0.0211	0.0209
0.0	0.0	0.0	-53.9397	561.7342	NaN	NaN	1.1062	0.893	0.0227	0.0208	0.0216	0.021	0.0209
0.0	0.0	0.0	-2498.9397	-2052.2658	NaN	NaN	0.4509	0.8928	0.0227	0.0209	0.0217	0.0209	0.021
0.0	0.0	0.0	84.0603	-1219.2658	NaN	NaN	1.074	0.8932	0.0226	0.0209	0.0216	0.0208	0.021
0.0	0.0	0.0	-1158.9397	-1432.2658	NaN	NaN	0.5527	0.8932	0.0226	0.0208	0.0215	0.0209	0.021
0.0	0.0	0.0	692.0603	-1042.2658	NaN	NaN	1.3	0.8936	0.0226	0.0206	0.0214	0.021	0.0209
0.0	0.0	0.0	968.0603	-93.2658	NaN	NaN	-0.1066	0.8933	0.0227	0.0206	0.0214	0.0211	0.021
0.0	0.0	0.0	-2256.9397	-238.2658	NaN	NaN	0.0955	0.8928	0.0228	0.0207	0.0215	0.0212	0.021
0.0	0.0	0.0	-960.9397	1103.7342	NaN	NaN	1.3	0.8926	0.0229	0.0207	0.0215	0.0212	0.0211
0.0	0.0	0.0	-3905.9397	-741.2658	NaN	NaN	0.1595	0.8923	0.0229	0.0209	0.0216	0.0212	0.0212
0.0	0.0	0.0	-1787.9397	423.7342	NaN	NaN	-0.3	0.8925	0.0229	0.0209	0.0215	0.0211	0.0211
0.0	0.0	0.0	-1481.9397	529.7342	NaN	NaN	-0.3	0.8926	0.0229	0.0209	0.0215	0.0211	0.0211
0.0	0.0	0.0	-1433.9397	610.7342	NaN	NaN	-0.3	0.8929	0.0228	0.0208	0.0214	0.021	0.0211
0.0	0.0	0.0	-1479.9397	1573.7342	NaN	NaN	1.3	0.8931	0.0228	0.0207	0.0214	0.021	0.021
0.0	0.0	0.0	-1110.9397	20.7342	NaN	NaN	-0.019	0.8934	0.0227	0.0206	0.0214	0.0211	0.0209
0.0	0.0	0.0	-1255.9397	1622.7342	NaN	NaN	1.3	0.8932	0.0228	0.0206	0.0214	0.0211	0.021
0.0	0.0	0.0	-2603.9397	-591.2658	NaN	NaN	0.185	0.8925	0.0228	0.0209	0.0216	0.021	0.0211
0.0	0.0	0.0	-2065.9397	-531.2658	NaN	NaN	0.2046	0.8924	0.0228	0.021	0.0217	0.0209	0.0211
0.0	0.0	0.0	-2567.9397	-3100.2658	NaN	NaN	0.547	0.8925	0.0227	0.0211	0.0217	0.0208	0.0211
0.0	0.0	0.0	288.0603	328.7342	NaN	NaN	0.533	0.8932	0.0226	0.0209	0.0215	0.0208	0.021
0.0	0.0	0.0	-2128.9397	-57.2658	NaN	NaN	0.0262	0.8934	0.0225	0.0207	0.0215	0.0209	0.021
0.0	0.0	0.0	-413.9397	158.7342	NaN	NaN	-0.3	0.8941	0.0225	0.0204	0.0213	0.021	0.0207
0.0	0.0	0.0	452.0603	2819.7342	NaN	NaN	0.8618	0.8939	0.0226	0.0204	0.0213	0.0211	0.0207
0.0	0.0	0.0	-2420.9397	1936.7342	NaN	NaN	-0.3	0.8935	0.0227	0.0206	0.0213	0.0211	0.0209
0.0	0.0	0.0	-2049.9397	-4341.2658	NaN	NaN	0.6793	0.8925	0.0228	0.0209	0.0215	0.0211	0.0212
0.0	0.0	0.0	83.0603	-968.2658	NaN	NaN	1.0938	0.8927	0.0228	0.0209	0.0215	0.021	0.0211
0.0	0.0	0.0	-1602.9397	77.7342	NaN	NaN	-0.051	0.8926	0.0228	0.0209	0.0216	0.021	0.0211
0.0	0.0	0.0	394.0603	-2945.2658	NaN	NaN	1.1545	0.8927	0.0227	0.0209	0.0215	0.021	0.0211
0.0	0.0	0.0	-2866.9397	-816.2658	NaN	NaN	0.2216	0.8929	0.0227	0.0208	0.0215	0.021	0.0211
0.0	0.0	0.0	-243.9397	885.7342	NaN	NaN	1.3	0.8935	0.0226	0.0206	0.0213	0.021	0.021
0.0	0.0	0.0	-1515.9397	-1475.2658	NaN	NaN	0.4932	0.8936	0.0226	0.0204	0.0213	0.0211	0.021
0.0	0.0	0.0	-1622.9397	1547.7342	NaN	NaN	-0.3	0.8936	0.0226	0.0203	0.0214	0.0212	0.0209
0.0	0.0	0.0	-1920.9397	1443.7342	NaN	NaN	-0.3	0.8931	0.0227	0.0204	0.0215	0.0212	0.021
0.0	0.0	0.0	44.0603	-358.2658	NaN	NaN	1.1402	0.8928	0.0228	0.0205	0.0215	0.0213	0.0211
0.0	0.0	0.0	-3155.9397	-1735.2658	NaN	NaN	0.3548	0.8925	0.0228	0.0207	0.0216	0.0213	0.0212
0.0	0.0	0.0	-440.9397	1890.7342	NaN	NaN	1.3	0.893	0.0228	0.0205	0.0215	0.0212	0.021
0.0	0.0	0.0	-1165.9397	-3317.2658	NaN	NaN	0.7399	0.8931	0.0227	0.0205	0.0215	0.0213	0.021
0.0	0.0	0.0	-393.9397	806.7342	NaN	NaN	1.3	0.8937	0.0226	0.0202	0.0214	0.0213	0.0208
0.0	0.0	0.0	-2003.9397	1801.7342	NaN	NaN	-0.3	0.8936	0.0227	0.0202	0.0214	0.0213	0.0208
0.0	0.0	0.0	11.0603	-1460.2658	NaN	NaN	1.0076	0.8939	0.0226	0.0201	0.0214	0.0213	0.0208
0.0	0.0	0.0	-744.9397	555.7342	NaN	NaN	-0.3	0.894	0.0227	0.02	0.0214	0.0213	0.0207
0.0	0.0	0.0	-1863.9397	1298.7342	NaN	NaN	-0.3	0.8941	0.0227	0.02	0.0214	0.0212	0.0207
0.0	0.0	0.0	-1378.9397	-548.2658	NaN	NaN	0.2845	0.8944	0.0226	0.0199	0.0213	0.0211	0.0206
0.0	0.0	0.0	-594.9397	-1060.2658	NaN	NaN	0.6406	0.8946	0.0226	0.0199	0.0213	0.0211	0.0205
0.0	0.0	0.0	-1381.9397	868.7342	NaN	NaN	-0.3	0.895	0.0225	0.0198	0.0213	0.021	0.0204
0.0	0.0	0.0	-779.9397	-1241.2658	NaN	NaN	0.6141	0.8949	0.0225	0.0198	0.0213	0.021	0.0205
0.0	0.0	0.0	-2221.9397	-1137.2658	NaN	NaN	0.3386	0.895	0.0225	0.0198	0.0213	0.021	0.0205
0.0	0.0	0.0	-1136.9397	1378.7342	NaN	NaN	1.3	0.8949	0.0226	0.0197	0.0213	0.021	0.0204
0.0	0.0	0.0	-769.9397	1611.7342	NaN	NaN	1.3	0.8951	0.0226	0.0197	0.0213	0.021	0.0204
0.0	0.0	0.0	-1490.9397	-643.2658	NaN	NaN	0.3014	0.8949	0.0226	0.0198	0.0213	0.021	0.0204
0.0	0.0	0.0	-1609.9397	228.7342	NaN	NaN	-0.1656	0.8953	0.0225	0.0197	0.0213	0.0209	0.0203
0.0	0.0	0.0	-203.9397	-239.2658	NaN	NaN	0.5399	0.8951	0.0225	0.0197	0.0213	0.021	0.0203
0.0	0.0	0.0	291.0603	1831.7342	NaN	NaN	0.8629	0.8952	0.0225	0.0196	0.0214	0.021	0.0203
0.0	0.0	0.0	-411.9397	2978.7342	NaN	NaN	1.1605	0.8948	0.0226	0.0197	0.0214	0.0211	0.0203
0.0	0.0	0.0	-1650.9397	-114.2658	NaN	NaN	0.0647	0.8943	0.0227	0.0199	0.0214	0.0211	0.0205
0.0	0.0	0.0	-1261.9397	804.7342	NaN	NaN	-0.3	0.8943	0.0227	0.0199	0.0215	0.0212	0.0205
0.0	0.0	0.0	-1116.9397	1284.7342	NaN	NaN	1.3	0.8942	0.0228	0.0199	0.0215	0.0212	0.0205
0.0	0.0	0.0	-1177.9397	687.7342	NaN	NaN	-0.3	0.894	0.0228	0.02	0.0215	0.0212	0.0206
0.0	0.0	0.0	-759.9397	1234.7342	NaN	NaN	1.3	0.8937	0.0228	0.0201	0.0215	0.0212	0.0206
0.0	0.0	0.0	742.0603	-2847.2658	NaN	NaN	1.3	0.8937	0.0228	0.0202	0.0215	0.0212	0.0206
0.0	0.0	0.0	-1664.9397	2737.7342	NaN	NaN	1.3	0.8942	0.0226	0.02	0.0215	0.0211	0.0205
0.0	0.0	0.0	2699.0603	-883.2658	NaN	NaN	-0.3	0.894	0.0227	0.02	0.0215	0.0212	0.0206
0.0	0.0	0.0	-8.9397	-89.2658	NaN	NaN	0.909	0.8938	0.0227	0.0201	0.0215	0.0213	0.0206
0.0	0.0	0.0	-17.9397	-628.2658	NaN	NaN	0.9722	0.8933	0.0229	0.0202	0.0217	0.0213	0.0206
0.0	0.0	0.0	-621.9397	427.7342	NaN	NaN	-0.3	0.8933	0.0229	0.0203	0.0217	0.0212	0.0207
0.0	0.0	0.0	-2209.9397	-2151.2658	NaN	NaN	0.4933	0.8935	0.0228	0.0203	0.0216	0.0211	0.0207
0.0	0.0	0.0	-656.9397	-403.2658	NaN	NaN	0.3804	0.8938	0.0227	0.0201	0.0216	0.0212	0.0206
0.0	0.0	0.0	-1062.9397	3387.7342	NaN	NaN	1.3	0.8938	0.0227	0.02	0.0216	0.0214	0.0205
0.0	0.0	0.0	-1123.9397	3263.7342	NaN	NaN	1.3	0.8934	0.0228	0.02	0.0217	0.0215	0.0206
0.0	0.0	0.0	-2428.9397	-941.2658	NaN	NaN	0.2793	0.8929	0.0228	0.0204	0.0219	0.0212	0.0207
0.0	0.0	0.0	-1771.9397	-3421.2658	NaN	NaN	0.6588	0.8922	0.0228	0.0209	0.0222	0.021	0.0209
0.0	0.0	0.0	-2629.9397	-4240.2658	NaN	NaN	0.6172	0.8925	0.0227	0.021	0.0222	0.0208	0.0209
0.0	0.0	0.0	-812.9397	-469.2658	NaN	NaN	0.366	0.8932	0.0225	0.0208	0.022	0.0208	0.0208
0.0	0.0	0.0	-494.9397	-1049.2658	NaN	NaN	0.6795	0.8937	0.0225	0.0205	0.0219	0.0208	0.0206
0.0	0.0	0.0	-578.9397	-1520.2658	NaN	NaN	0.7242	0.8939	0.0225	0.0204	0.0218	0.0209	0.0206
0.0	0.0	0.0	-1444.9397	539.7342	NaN	NaN	-0.3	0.8941	0.0225	0.0203	0.0216	0.0209	0.0206
0.0	0.0	0.0	-254.9397	316.7342	NaN	NaN	1.3	0.894	0.0226	0.0203	0.0216	0.021	0.0206
0.0	0.0	0.0	-518.9397	-675.2658	NaN	NaN	0.5655	0.8936	0.0227	0.0203	0.0216	0.0211	0.0207
0.0	0.0	0.0	-1728.9397	1463.7342	NaN	NaN	-0.3	0.8934	0.0228	0.0203	0.0216	0.0212	0.0207
0.0	0.0	0.0	-954.9397	913.7342	NaN	NaN	-0.3	0.8931	0.0229	0.0204	0.0216	0.0213	0.0207
0.0	0.0	0.0	-255.9397	-834.2658	NaN	NaN	0.7652	0.8929	0.023	0.0204	0.0216	0.0213	0.0207
0.0	0.0	0.0	-1943.9397	1391.7342	NaN	NaN	-0.3	0.8927	0.023	0.0205	0.0217	0.0214	0.0208
0.0	0.0	0.0	-1398.9397	-1786.2658	NaN	NaN	0.5608	0.8927	0.023	0.0205	0.0216	0.0213	0.0208
0.0	0.0	0.0	-1320.9397	376.7342	NaN	NaN	-0.3	0.8927	0.0231	0.0205	0.0216	0.0214	0.0207
0.0	0.0	0.0	-1891.9397	-219.2658	NaN	NaN	0.1039	0.8926	0.0231	0.0205	0.0216	0.0214	0.0208
0.0	0.0	0.0	-1816.9397	-1378.2658	NaN	NaN	0.4314	0.8926	0.0231	0.0206	0.0216	0.0214	0.0207
0.0	0.0	0.0	-321.9397	1370.7342	NaN	NaN	1.3	0.8925	0.0232	0.0206	0.0216	0.0215	0.0207
0.0	0.0	0.0	-1724.9397	-353.2658	NaN	NaN	0.17	0.8923	0.0232	0.0206	0.0216	0.0215	0.0207
0.0	0.0	0.0	-804.9397	-612.2658	NaN	NaN	0.432	0.8924	0.0232	0.0206	0.0216	0.0215	0.0207
0.0	0.0	0.0	-1856.9397	476.7342	NaN	NaN	-0.3	0.8924	0.0231	0.0206	0.0216	0.0215	0.0207
0.0	0.0	0.0	-2942.9397	674.7342	NaN	NaN	-0.2975	0.8925	0.0231	0.0206	0.0216	0.0215	0.0207
0.0	0.0	0.0	-3773.9397	-1034.2658	NaN	NaN	0.2151	0.8925	0.0231	0.0206	0.0216	0.0214	0.0208
0.0	0.0	0.0	-842.9397	21.7342	NaN	NaN	-0.0265	0.8926	0.0231	0.0205	0.0216	0.0215	0.0207
0.0	0.0	0.0	-1675.9397	2115.7342	NaN	NaN	1.3	0.8925	0.0231	0.0205	0.0216	0.0215	0.0207
0.0	0.0	0.0	-2290.9397	-1686.2658	NaN	NaN	0.424	0.8922	0.0232	0.0206	0.0216	0.0216	0.0208
0.0	0.0	0.0	-947.9397	-629.2658	NaN	NaN	0.399	0.8921	0.0232	0.0207	0.0217	0.0216	0.0208
0.0	0.0	0.0	525.0603	-414.2658	NaN	NaN	-0.3	0.8919	0.0232	0.0207	0.0216	0.0217	0.0208
0.0	0.0	0.0	864.0603	-1832.2658	NaN	NaN	1.3	0.892	0.0232	0.0207	0.0216	0.0217	0.0209
0.0	0.0	0.0	37.0603	-257.2658	NaN	NaN	1.1683	0.8921	0.0232	0.0205	0.0216	0.0217	0.0208
0.0	0.0	0.0	-1256.9397	1447.7342	NaN	NaN	1.3	0.892	0.0232	0.0205	0.0216	0.0219	0.0208
0.0	0.0	0.0	-1321.9397	1665.7342	NaN	NaN	1.3	0.8918	0.0233	0.0205	0.0216	0.0219	0.0209
0.0	0.0	0.0	-2283.9397	685.7342	NaN	NaN	-0.3	0.8919	0.0233	0.0205	0.0216	0.0218	0.0209
0.0	0.0	0.0	-1125.9397	-719.2658	NaN	NaN	0.3898	0.8918	0.0234	0.0206	0.0216	0.0218	0.0209
0.0	0.0	0.0	-2253.9397	-2189.2658	NaN	NaN	0.4927	0.8921	0.0233	0.0205	0.0216	0.0217	0.0208
0.0	0.0	0.0	-490.9397	-1216.2658	NaN	NaN	0.7124	0.8923	0.0232	0.0205	0.0216	0.0216	0.0208
0.0	0.0	0.0	-628.9397	-605.2658	NaN	NaN	0.4904	0.8925	0.0232	0.0204	0.0215	0.0216	0.0208
0.0	0.0	0.0	145.0603	737.7342	NaN	NaN	0.8357	0.8924	0.0232	0.0204	0.0215	0.0217	0.0208
0.0	0.0	0.0	-1045.9397	-786.2658	NaN	NaN	0.4291	0.8924	0.0232	0.0204	0.0215	0.0217	0.0207
0.0	0.0	0.0	894.0603	2082.7342	NaN	NaN	0.6997	0.8922	0.0233	0.0204	0.0216	0.0219	0.0208
0.0	0.0	0.0	-2278.9397	-1203.2658	NaN	NaN	0.3455	0.8922	0.0233	0.0204	0.0215	0.0218	0.0208
0.0	0.0	0.0	475.0603	-1798.2658	NaN	NaN	1.3	0.8917	0.0234	0.0205	0.0216	0.0219	0.0208
0.0	0.0	0.0	-385.9397	1517.7342	NaN	NaN	1.3	0.8917	0.0234	0.0205	0.0216	0.022	0.0208
0.0	0.0	0.0	-1285.9397	1712.7342	NaN	NaN	1.3	0.8916	0.0234	0.0205	0.0216	0.022	0.0209
0.0	0.0	0.0	-3190.9397	-734.2658	NaN	NaN	0.1871	0.8918	0.0233	0.0206	0.0216	0.0219	0.0208
0.0	0.0	0.0	-1361.9397	95.7342	NaN	NaN	-0.0756	0.8918	0.0233	0.0205	0.0216	0.0219	0.0208
0.0	0.0	0.0	-2249.9397	-1505.2658	NaN	NaN	0.4008	0.892	0.0233	0.0205	0.0216	0.0219	0.0208
0.0	0.0	0.0	-128.9397	743.7342	NaN	NaN	1.2097	0.8919	0.0233	0.0205	0.0216	0.0219	0.0208
0.0	0.0	0.0	-1637.9397	-767.2658	NaN	NaN	0.319	0.892	0.0233	0.0205	0.0216	0.0219	0.0207
0.0	0.0	0.0	-2627.9397	-1523.2658	NaN	NaN	0.3669	0.8918	0.0234	0.0206	0.0216	0.0218	0.0208
0.0	0.0	0.0	-1128.9397	1764.7342	NaN	NaN	1.3	0.8918	0.0234	0.0206	0.0216	0.0219	0.0207
0.0	0.0	0.0	-2069.9397	1115.7342	NaN	NaN	-0.3	0.8916	0.0235	0.0206	0.0216	0.0219	0.0208
0.0	0.0	0.0	-1790.9397	-1668.2658	NaN	NaN	0.4823	0.8916	0.0234	0.0207	0.0216	0.0219	0.0208
0.0	0.0	0.0	-258.9397	2147.7342	NaN	NaN	1.1371	0.8917	0.0235	0.0206	0.0217	0.0219	0.0207
0.0	0.0	0.0	-1807.9397	-1804.2658	NaN	NaN	0.4995	0.8919	0.0234	0.0206	0.0216	0.0218	0.0207
0.0	0.0	0.0	-2644.9397	205.7342	NaN	NaN	-0.0843	0.8922	0.0234	0.0205	0.0216	0.0218	0.0206
0.0	0.0	0.0	476.0603	993.7342	NaN	NaN	0.6761	0.892	0.0234	0.0204	0.0216	0.0219	0.0206
0.0	0.0	0.0	-2736.9397	2276.7342	NaN	NaN	-0.3	0.892	0.0235	0.0204	0.0216	0.0219	0.0206
0.0	0.0	0.0	-2307.9397	-1182.2658	NaN	NaN	0.3387	0.892	0.0235	0.0205	0.0216	0.0218	0.0206
0.0	0.0	0.0	-2392.9397	-325.2658	NaN	NaN	0.1197	0.8922	0.0234	0.0205	0.0217	0.0217	0.0205
0.0	0.0	0.0	-1421.9397	-682.2658	NaN	NaN	0.3242	0.8923	0.0234	0.0205	0.0217	0.0217	0.0205
0.0	0.0	0.0	-998.9397	3184.7342	NaN	NaN	1.3	0.8924	0.0234	0.0203	0.0217	0.0217	0.0204
0.0	0.0	0.0	-108.9397	112.7342	NaN	NaN	1.3	0.8922	0.0234	0.0204	0.0217	0.0218	0.0205
0.0	0.0	0.0	-96.9397	-322.2658	NaN	NaN	0.7688	0.892	0.0235	0.0205	0.0218	0.0218	0.0205
0.0	0.0	0.0	-1808.9397	-979.2658	NaN	NaN	0.3512	0.8918	0.0235	0.0206	0.0219	0.0218	0.0205
0.0	0.0	0.0	-914.9397	-1425.2658	NaN	NaN	0.609	0.8917	0.0235	0.0207	0.022	0.0217	0.0205
0.0	0.0	0.0	-535.9397	-1782.2658	NaN	NaN	0.7688	0.8914	0.0234	0.0208	0.0221	0.0217	0.0206
0.0	0.0	0.0	-1948.9397	-465.2658	NaN	NaN	0.1927	0.8914	0.0234	0.0209	0.0221	0.0216	0.0206
0.0	0.0	0.0	-2359.9397	-4189.2658	NaN	NaN	0.6397	0.8915	0.0233	0.021	0.0222	0.0215	0.0206
0.0	0.0	0.0	-1549.9397	1804.7342	NaN	NaN	1.3	0.8919	0.0233	0.0208	0.022	0.0216	0.0205
0.0	0.0	0.0	-475.9397	-1658.2658	NaN	NaN	0.777	0.8916	0.0233	0.0208	0.0221	0.0216	0.0206
0.0	0.0	0.0	-2488.9397	-575.2658	NaN	NaN	0.1877	0.8915	0.0233	0.0209	0.0221	0.0217	0.0206
0.0	0.0	0.0	-1239.9397	1270.7342	NaN	NaN	1.3	0.8911	0.0234	0.021	0.0221	0.0217	0.0206
0.0	0.0	0.0	-865.9397	752.7342	NaN	NaN	-0.3	0.8909	0.0234	0.0211	0.0222	0.0217	0.0207
0.0	0.0	0.0	-843.9397	-2265.2658	NaN	NaN	0.7286	0.8907	0.0234	0.0212	0.0222	0.0217	0.0207
0.0	0.0	0.0	-775.9397	-2630.2658	NaN	NaN	0.7722	0.891	0.0234	0.0212	0.0222	0.0216	0.0207
0.0	0.0	0.0	-96.9397	-920.2658	NaN	NaN	0.9047	0.8912	0.0233	0.0211	0.0222	0.0216	0.0206
0.0	0.0	0.0	-1012.9397	1645.7342	NaN	NaN	1.3	0.8914	0.0232	0.021	0.0221	0.0217	0.0206
0.0	0.0	0.0	-2016.9397	-1441.2658	NaN	NaN	0.4168	0.8912	0.0232	0.0211	0.0222	0.0216	0.0207
0.0	0.0	0.0	-2887.9397	-888.2658	NaN	NaN	0.2352	0.8915	0.0231	0.0211	0.0222	0.0214	0.0207
0.0	0.0	0.0	-1370.9397	-730.2658	NaN	NaN	0.3475	0.8918	0.023	0.021	0.0222	0.0213	0.0206
0.0	0.0	0.0	310.0603	-1880.2658	NaN	NaN	1.1975	0.8919	0.023	0.021	0.0222	0.0214	0.0206
0.0	0.0	0.0	-1525.9397	1541.7342	NaN	NaN	1.3	0.8919	0.023	0.021	0.0222	0.0214	0.0206
0.0	0.0	0.0	-1805.9397	-2615.2658	NaN	NaN	0.5915	0.892	0.0229	0.0211	0.0222	0.0213	0.0206
0.0	0.0	0.0	-1625.9397	-1803.2658	NaN	NaN	0.5259	0.8923	0.0228	0.0211	0.0221	0.0212	0.0206
0.0	0.0	0.0	-386.9397	-3335.2658	NaN	NaN	0.896	0.8923	0.0228	0.021	0.0221	0.0212	0.0206
0.0	0.0	0.0	-1411.9397	-518.2658	NaN	NaN	0.2685	0.8922	0.0228	0.021	0.0221	0.0213	0.0206
0.0	0.0	0.0	-2055.9397	-324.2658	NaN	NaN	0.1362	0.8919	0.0229	0.0211	0.0221	0.0214	0.0207
0.0	0.0	0.0	-1041.9397	-1023.2658	NaN	NaN	0.4955	0.8917	0.023	0.0212	0.0221	0.0214	0.0207
0.0	0.0	0.0	-1965.9397	-1560.2658	NaN	NaN	0.4425	0.8915	0.023	0.0213	0.0221	0.0213	0.0208
0.0	0.0	0.0	-479.9397	-3660.2658	NaN	NaN	0.8841	0.8916	0.023	0.0213	0.022	0.0213	0.0208
0.0	0.0	0.0	-2095.9397	724.7342	NaN	NaN	-0.3	0.8919	0.023	0.0211	0.0219	0.0214	0.0207
0.0	0.0	0.0	-436.9397	424.7342	NaN	NaN	-0.3	0.8917	0.0231	0.021	0.0219	0.0215	0.0208
0.0	0.0	0.0	-1268.9397	-1202.2658	NaN	NaN	0.4865	0.8915	0.0232	0.0211	0.0219	0.0216	0.0208
0.0	0.0	0.0	-1682.9397	-356.2658	NaN	NaN	0.1747	0.8912	0.0233	0.0212	0.0219	0.0217	0.0208
0.0	0.0	0.0	-230.9397	-3375.2658	NaN	NaN	0.936	0.8912	0.0233	0.0212	0.0218	0.0217	0.0208
0.0	0.0	0.0	-848.9397	1604.7342	NaN	NaN	1.3	0.8913	0.0233	0.0211	0.0218	0.0217	0.0208
0.0	0.0	0.0	-1397.9397	-1492.2658	NaN	NaN	0.5163	0.8913	0.0233	0.0211	0.0218	0.0218	0.0208
0.0	0.0	0.0	-277.9397	241.7342	NaN	NaN	-0.3	0.8912	0.0233	0.021	0.0218	0.0219	0.0208
0.0	0.0	0.0	-1505.9397	-55.2658	NaN	NaN	0.0354	0.8913	0.0233	0.021	0.0217	0.0218	0.0209
0.0	0.0	0.0	-1680.9397	-1125.2658	NaN	NaN	0.401	0.8913	0.0233	0.021	0.0217	0.0218	0.0209
0.0	0.0	0.0	-987.9397	-339.2658	NaN	NaN	0.2556	0.8916	0.0232	0.0209	0.0216	0.0218	0.0209
0.0	0.0	0.0	-2467.9397	582.7342	NaN	NaN	-0.3	0.8915	0.0232	0.0208	0.0216	0.022	0.0209
0.0	0.0	0.0	-1856.9397	1749.7342	NaN	NaN	-0.3	0.8913	0.0233	0.0208	0.0216	0.022	0.0209
0.0	0.0	0.0	-709.9397	378.7342	NaN	NaN	-0.3	0.8914	0.0233	0.0208	0.0216	0.022	0.0209
0.0	0.0	0.0	-707.9397	-5433.2658	NaN	NaN	0.8847	0.8914	0.0233	0.021	0.0216	0.0219	0.0209
0.0	0.0	0.0	-2729.9397	1060.7342	NaN	NaN	-0.3	0.8915	0.0232	0.0209	0.0216	0.0219	0.0209
0.0	0.0	0.0	-918.9397	-794.2658	NaN	NaN	0.4636	0.8916	0.0231	0.0207	0.0216	0.0219	0.021
0.0	0.0	0.0	-2944.9397	763.7342	NaN	NaN	-0.3	0.8916	0.023	0.0206	0.0217	0.0221	0.021
0.0	0.0	0.0	1224.0603	-517.2658	NaN	NaN	-0.3	0.8914	0.023	0.0206	0.0217	0.0222	0.021
0.0	0.0	0.0	-2328.9397	520.7342	NaN	NaN	-0.288	0.8913	0.0231	0.0206	0.0217	0.0222	0.0211
0.0	0.0	0.0	-3705.9397	-252.2658	NaN	NaN	0.0637	0.8912	0.0231	0.0207	0.0218	0.0221	0.0211
0.0	0.0	0.0	-800.9397	394.7342	NaN	NaN	-0.3	0.8915	0.023	0.0207	0.0217	0.022	0.0211
0.0	0.0	0.0	-800.9397	-3482.2658	NaN	NaN	0.813	0.8914	0.023	0.0207	0.0218	0.022	0.0211
0.0	0.0	0.0	-2657.9397	-1815.2658	NaN	NaN	0.4058	0.8916	0.0229	0.0206	0.0218	0.022	0.0211
0.0	0.0	0.0	140.0603	-621.2658	NaN	NaN	1.2911	0.8915	0.0229	0.0206	0.0218	0.0221	0.0211
0.0	0.0	0.0	-1197.9397	48.7342	NaN	NaN	-0.0424	0.8915	0.0228	0.0205	0.0218	0.0221	0.0212
0.0	0.0	0.0	-761.9397	-2680.2658	NaN	NaN	0.7786	0.8915	0.0228	0.0205	0.0218	0.0221	0.0212
0.0	0.0	0.0	-3025.9397	1732.7342	NaN	NaN	-0.3	0.8918	0.0228	0.0204	0.0218	0.022	0.0212
0.0	0.0	0.0	-2567.9397	630.7342	NaN	NaN	-0.3	0.8918	0.0228	0.0204	0.0218	0.0221	0.0212
0.0	0.0	0.0	-342.9397	-1508.2658	NaN	NaN	0.8147	0.8923	0.0227	0.0203	0.0217	0.022	0.0211
0.0	0.0	0.0	-1084.9397	2501.7342	NaN	NaN	1.3	0.8923	0.0227	0.0203	0.0217	0.022	0.021
0.0	0.0	0.0	-843.9397	-2674.2658	NaN	NaN	0.7601	0.8927	0.0227	0.0203	0.0217	0.0218	0.0209
0.0	0.0	0.0	-1243.9397	-446.2658	NaN	NaN	0.264	0.8928	0.0226	0.0202	0.0217	0.0219	0.0208
0.0	0.0	0.0	-1552.9397	1160.7342	NaN	NaN	-0.3	0.893	0.0226	0.0201	0.0216	0.0218	0.0208
0.0	0.0	0.0	-154.9397	1303.7342	NaN	NaN	1.1349	0.8931	0.0226	0.02	0.0216	0.0219	0.0208
0.0	0.0	0.0	801.0603	263.7342	NaN	NaN	0.2477	0.8932	0.0226	0.02	0.0216	0.0219	0.0207
0.0	0.0	0.0	-901.9397	3872.7342	NaN	NaN	1.3	0.893	0.0227	0.02	0.0217	0.022	0.0206
0.0	0.0	0.0	379.0603	2496.7342	NaN	NaN	0.8682	0.8928	0.0228	0.0201	0.0217	0.022	0.0206
0.0	0.0	0.0	-239.9397	-686.2658	NaN	NaN	0.7409	0.8925	0.023	0.0202	0.0218	0.022	0.0204
0.0	0.0	0.0	-849.9397	-689.2658	NaN	NaN	0.4478	0.8922	0.0232	0.0204	0.0218	0.022	0.0204
0.0	0.0	0.0	-2147.9397	1183.7342	NaN	NaN	-0.3	0.8924	0.0232	0.0205	0.0217	0.0219	0.0203
0.0	0.0	0.0	-1524.9397	-5175.2658	NaN	NaN	0.7724	0.8921	0.0233	0.0206	0.0218	0.0218	0.0204
0.0	0.0	0.0	-2399.9397	283.7342	NaN	NaN	-0.1341	0.8923	0.0232	0.0206	0.0219	0.0218	0.0204
0.0	0.0	0.0	-1954.9397	440.7342	NaN	NaN	-0.2911	0.8921	0.0232	0.0206	0.0219	0.0217	0.0204
0.0	0.0	0.0	-2067.9397	-943.2658	NaN	NaN	0.3133	0.8918	0.0233	0.0208	0.022	0.0217	0.0205
0.0	0.0	0.0	-2782.9397	-1579.2658	NaN	NaN	0.362	0.8916	0.0233	0.0209	0.022	0.0216	0.0206
0.0	0.0	0.0	-1112.9397	216.7342	NaN	NaN	-0.2418	0.8917	0.0233	0.0209	0.022	0.0215	0.0205
0.0	0.0	0.0	-4.9397	316.7342	NaN	NaN	1.0158	0.8917	0.0233	0.0209	0.022	0.0215	0.0206
0.0	0.0	0.0	-2126.9397	-1541.2658	NaN	NaN	0.4202	0.8916	0.0233	0.0209	0.0221	0.0214	0.0206
0.0	0.0	0.0	-1281.9397	-185.2658	NaN	NaN	0.1263	0.8911	0.0234	0.021	0.0222	0.0215	0.0207
0.0	0.0	0.0	-1108.9397	1743.7342	NaN	NaN	1.3	0.8913	0.0234	0.021	0.0222	0.0215	0.0207
0.0	0.0	0.0	-1695.9397	324.7342	NaN	NaN	-0.2368	0.891	0.0234	0.0211	0.0222	0.0215	0.0208
0.0	0.0	0.0	-2267.9397	654.7342	NaN	NaN	-0.3	0.8908	0.0234	0.0212	0.0224	0.0215	0.0207
0.0	0.0	0.0	-2977.9397	515.7342	NaN	NaN	-0.2095	0.8907	0.0234	0.0213	0.0225	0.0214	0.0207
0.0	0.0	0.0	-342.9397	-2108.2658	NaN	NaN	0.8601	0.8909	0.0233	0.0214	0.0224	0.0213	0.0207
0.0	0.0	0.0	-690.9397	361.7342	NaN	NaN	-0.3	0.8913	0.0231	0.0214	0.0224	0.0212	0.0206
0.0	0.0	0.0	-2176.9397	-1914.2658	NaN	NaN	0.4679	0.8916	0.023	0.0213	0.0224	0.0211	0.0206
0.0	0.0	0.0	-3333.9397	-1497.2658	NaN	NaN	0.3099	0.8924	0.0228	0.0213	0.0223	0.0209	0.0204
0.0	0.0	0.0	-1294.9397	-439.2658	NaN	NaN	0.2533	0.8928	0.0226	0.0211	0.0222	0.0208	0.0204
0.0	0.0	0.0	-1376.9397	-2352.2658	NaN	NaN	0.6308	0.8931	0.0225	0.0211	0.0222	0.0208	0.0204
0.0	0.0	0.0	-302.9397	-338.2658	NaN	NaN	0.5275	0.8929	0.0225	0.0212	0.0222	0.0208	0.0204
0.0	0.0	0.0	-1972.9397	-1838.2658	NaN	NaN	0.4823	0.8929	0.0225	0.0213	0.0221	0.0207	0.0205
0.0	0.0	0.0	-2223.9397	-4179.2658	NaN	NaN	0.6527	0.8929	0.0225	0.0214	0.022	0.0206	0.0205
0.0	0.0	0.0	-1043.9397	-4799.2658	NaN	NaN	0.8213	0.8932	0.0225	0.0214	0.0219	0.0205	0.0205
0.0	0.0	0.0	-1596.9397	-1667.2658	NaN	NaN	0.5108	0.8934	0.0224	0.0213	0.0219	0.0205	0.0205
0.0	0.0	0.0	-1271.9397	-3087.2658	NaN	NaN	0.7082	0.8933	0.0224	0.0213	0.0219	0.0205	0.0206
0.0	0.0	0.0	-2671.9397	1162.7342	NaN	NaN	-0.3	0.8932	0.0224	0.0213	0.0219	0.0206	0.0206
0.0	0.0	0.0	-2277.9397	-2619.2658	NaN	NaN	0.5348	0.893	0.0225	0.0214	0.0218	0.0206	0.0207
0.0	0.0	0.0	-1276.9397	-3044.2658	NaN	NaN	0.7045	0.8929	0.0225	0.0214	0.0218	0.0207	0.0207
0.0	0.0	0.0	-810.9397	-290.2658	NaN	NaN	0.2636	0.8925	0.0226	0.0214	0.0219	0.0208	0.0208
0.0	0.0	0.0	-1205.9397	-3771.2658	NaN	NaN	0.7577	0.8923	0.0226	0.0214	0.0219	0.0209	0.0209
0.0	0.0	0.0	855.0603	-851.2658	NaN	NaN	-0.3	0.8921	0.0226	0.0214	0.0219	0.021	0.0209
0.0	0.0	0.0	-2423.9397	52.7342	NaN	NaN	-0.0222	0.8919	0.0227	0.0214	0.0219	0.0211	0.021
0.0	0.0	0.0	-1970.9397	-1292.2658	NaN	NaN	0.396	0.892	0.0227	0.0213	0.0218	0.0211	0.021
0.0	0.0	0.0	-687.9397	-16.2658	NaN	NaN	0.0231	0.8921	0.0227	0.0212	0.0217	0.0213	0.021
0.0	0.0	0.0	-21.9397	2827.7342	NaN	NaN	1.0078	0.892	0.0228	0.021	0.0217	0.0215	0.0209
0.0	0.0	0.0	116.0603	438.7342	NaN	NaN	0.7908	0.8917	0.0229	0.0211	0.0217	0.0216	0.021
0.0	0.0	0.0	-1151.9397	-1677.2658	NaN	NaN	0.5928	0.8914	0.023	0.0212	0.0218	0.0215	0.021
0.0	0.0	0.0	-366.9397	-2267.2658	NaN	NaN	0.8607	0.8915	0.023	0.0213	0.0217	0.0215	0.021
0.0	0.0	0.0	-1063.9397	-2695.2658	NaN	NaN	0.717	0.8916	0.023	0.0212	0.0217	0.0215	0.021
0.0	0.0	0.0	-2698.9397	-45.2658	NaN	NaN	0.0165	0.8915	0.023	0.0212	0.0217	0.0216	0.021
0.0	0.0	0.0	-1506.9397	120.7342	NaN	NaN	-0.0871	0.8914	0.023	0.0212	0.0217	0.0217	0.021
0.0	0.0	0.0	-1284.9397	-933.2658	NaN	NaN	0.4207	0.8912	0.0231	0.0212	0.0217	0.0217	0.0211
0.0	0.0	0.0	-1772.9397	-2080.2658	NaN	NaN	0.5399	0.8914	0.023	0.0212	0.0217	0.0217	0.0211
0.0	0.0	0.0	-2074.9397	1044.7342	NaN	NaN	-0.3	0.8914	0.023	0.021	0.0217	0.0218	0.0211
0.0	0.0	0.0	-861.9397	1221.7342	NaN	NaN	1.3	0.8916	0.023	0.0208	0.0217	0.0218	0.0211
0.0	0.0	0.0	-1196.9397	1921.7342	NaN	NaN	1.3	0.8916	0.023	0.0208	0.0217	0.0218	0.0211
0.0	0.0	0.0	-2212.9397	-591.2658	NaN	NaN	0.2108	0.8913	0.0231	0.021	0.0217	0.0217	0.0211
0.0	0.0	0.0	-958.9397	-2241.2658	NaN	NaN	0.7004	0.8915	0.0231	0.021	0.0216	0.0216	0.0211
0.0	0.0	0.0	-1983.9397	-680.2658	NaN	NaN	0.2553	0.8917	0.023	0.0209	0.0216	0.0216	0.0211
0.0	0.0	0.0	-320.9397	432.7342	NaN	NaN	1.3	0.892	0.0229	0.0208	0.0216	0.0216	0.0211
0.0	0.0	0.0	-108.9397	-662.2658	NaN	NaN	0.8587	0.8917	0.023	0.0207	0.0217	0.0218	0.0211
0.0	0.0	0.0	-2024.9397	559.7342	NaN	NaN	-0.3	0.8916	0.023	0.0207	0.0217	0.0218	0.0211
0.0	0.0	0.0	525.0603	-859.2658	NaN	NaN	1.3	0.8916	0.0231	0.0207	0.0217	0.0218	0.0211
0.0	0.0	0.0	-1574.9397	-582.2658	NaN	NaN	0.2699	0.8918	0.023	0.0207	0.0217	0.0217	0.0212
0.0	0.0	0.0	-2385.9397	1863.7342	NaN	NaN	-0.3	0.8918	0.0229	0.0206	0.0217	0.0218	0.0212
0.0	0.0	0.0	-952.9397	3621.7342	NaN	NaN	1.3	0.892	0.0228	0.0205	0.0217	0.0218	0.0211
0.0	0.0	0.0	-622.9397	9.7342	NaN	NaN	-0.0159	0.8915	0.023	0.0206	0.0218	0.0219	0.0212
0.0	0.0	0.0	-811.9397	-289.2658	NaN	NaN	0.2627	0.8916	0.023	0.0207	0.0218	0.0217	0.0211
0.0	0.0	0.0	-1251.9397	-1466.2658	NaN	NaN	0.5394	0.8917	0.023	0.0208	0.0218	0.0215	0.0212
0.0	0.0	0.0	-3755.9397	-245.2658	NaN	NaN	0.0613	0.8919	0.0228	0.0208	0.0219	0.0214	0.0212
0.0	0.0	0.0	-2689.9397	160.7342	NaN	NaN	-0.0636	0.8921	0.0227	0.0207	0.0219	0.0214	0.0212
0.0	0.0	0.0	-88.9397	-944.2658	NaN	NaN	0.9139	0.8924	0.0227	0.0206	0.0219	0.0215	0.0211
0.0	0.0	0.0	-1064.9397	-1082.2658	NaN	NaN	0.504	0.8925	0.0226	0.0206	0.0218	0.0215	0.021
0.0	0.0	0.0	-685.9397	-1334.2658	NaN	NaN	0.6605	0.8923	0.0227	0.0207	0.0218	0.0214	0.0211
0.0	0.0	0.0	-1739.9397	-1694.2658	NaN	NaN	0.4934	0.892	0.0228	0.0209	0.0218	0.0213	0.0212
0.0	0.0	0.0	-2807.9397	-1460.2658	NaN	NaN	0.3421	0.892	0.0227	0.0209	0.0218	0.0213	0.0212
0.0	0.0	0.0	-1456.9397	-1120.2658	NaN	NaN	0.4347	0.8922	0.0227	0.0208	0.0218	0.0213	0.0212
0.0	0.0	0.0	-663.9397	2008.7342	NaN	NaN	1.3	0.8925	0.0227	0.0206	0.0217	0.0214	0.0211
0.0	0.0	0.0	-2220.9397	907.7342	NaN	NaN	-0.3	0.8923	0.0228	0.0206	0.0217	0.0214	0.0212
0.0	0.0	0.0	-1263.9397	216.7342	NaN	NaN	-0.207	0.8921	0.0229	0.0206	0.0217	0.0215	0.0212
0.0	0.0	0.0	-493.9397	1173.7342	NaN	NaN	1.3	0.892	0.0229	0.0206	0.0217	0.0215	0.0212
0.0	0.0	0.0	-1229.9397	-402.2658	NaN	NaN	0.2465	0.8921	0.0229	0.0206	0.0217	0.0214	0.0212
0.0	0.0	0.0	-1484.9397	36.7342	NaN	NaN	-0.0254	0.8922	0.0229	0.0206	0.0217	0.0214	0.0211
0.0	0.0	0.0	-1190.9397	-73.2658	NaN	NaN	0.058	0.8924	0.0229	0.0206	0.0218	0.0214	0.021
0.0	0.0	0.0	-223.9397	905.7342	NaN	NaN	1.3	0.8926	0.0229	0.0205	0.0218	0.0214	0.0209
0.0	0.0	0.0	-2687.9397	1242.7342	NaN	NaN	-0.3	0.8925	0.0229	0.0206	0.0218	0.0213	0.0209
0.0	0.0	0.0	-1323.9397	-1644.2658	NaN	NaN	0.554	0.8923	0.0229	0.0209	0.0219	0.0211	0.0209
0.0	0.0	0.0	-1750.9397	-2971.2658	NaN	NaN	0.6292	0.8922	0.0228	0.021	0.022	0.021	0.0209
0.0	0.0	0.0	-1255.9397	-2077.2658	NaN	NaN	0.6232	0.8927	0.0227	0.0209	0.0219	0.021	0.0208
0.0	0.0	0.0	-1357.9397	312.7342	NaN	NaN	-0.2992	0.8932	0.0226	0.0207	0.0218	0.021	0.0208
0.0	0.0	0.0	-401.9397	-3.2658	NaN	NaN	0.0081	0.8934	0.0226	0.0206	0.0217	0.021	0.0207
0.0	0.0	0.0	-1632.9397	-217.2658	NaN	NaN	0.1174	0.8933	0.0226	0.0206	0.0217	0.0211	0.0207
0.0	0.0	0.0	-1559.9397	307.7342	NaN	NaN	-0.2458	0.8932	0.0227	0.0206	0.0217	0.0211	0.0207
0.0	0.0	0.0	-573.9397	2540.7342	NaN	NaN	1.2918	0.893	0.0228	0.0207	0.0217	0.0211	0.0208
0.0	0.0	0.0	-2587.9397	-1391.2658	NaN	NaN	0.3496	0.8925	0.0228	0.0209	0.0218	0.0211	0.0209
0.0	0.0	0.0	-1980.9397	-2028.2658	NaN	NaN	0.5059	0.8926	0.0228	0.0209	0.0218	0.021	0.0209
0.0	0.0	0.0	-1433.9397	-1942.2658	NaN	NaN	0.5753	0.8927	0.0228	0.0209	0.0218	0.021	0.0208
0.0	0.0	0.0	-771.9397	2185.7342	NaN	NaN	1.3	0.893	0.0228	0.0207	0.0217	0.0211	0.0208
0.0	0.0	0.0	-2768.9397	-1694.2658	NaN	NaN	0.3796	0.8925	0.0228	0.0208	0.0218	0.0211	0.021
0.0	0.0	0.0	-2127.9397	-97.2658	NaN	NaN	0.0437	0.8926	0.0228	0.0208	0.0217	0.0211	0.0209
0.0	0.0	0.0	-2295.9397	-1166.2658	NaN	NaN	0.3369	0.8924	0.0229	0.0208	0.0217	0.0212	0.021
0.0	0.0	0.0	-1995.9397	-1196.2658	NaN	NaN	0.3747	0.8926	0.0228	0.0208	0.0217	0.0212	0.0209
0.0	0.0	0.0	164.0603	-1362.2658	NaN	NaN	1.1369	0.8927	0.0228	0.0208	0.0217	0.0212	0.0209
0.0	0.0	0.0	-920.9397	198.7342	NaN	NaN	-0.2752	0.8926	0.0228	0.0208	0.0217	0.0212	0.0209
0.0	0.0	0.0	-2680.9397	-2213.2658	NaN	NaN	0.4522	0.8923	0.0228	0.0209	0.0218	0.0213	0.021
0.0	0.0	0.0	-2477.9397	464.7342	NaN	NaN	-0.2308	0.8928	0.0228	0.0206	0.0217	0.0214	0.0208
0.0	0.0	0.0	-771.9397	1841.7342	NaN	NaN	1.3	0.8927	0.0228	0.0205	0.0216	0.0215	0.0208
0.0	0.0	0.0	-2837.9397	-516.2658	NaN	NaN	0.1539	0.8923	0.0228	0.0206	0.0217	0.0216	0.0209
0.0	0.0	0.0	-2179.9397	-1943.2658	NaN	NaN	0.4713	0.8921	0.0229	0.0207	0.0218	0.0216	0.0209
0.0	0.0	0.0	-1422.9397	-1442.2658	NaN	NaN	0.5034	0.8921	0.0228	0.0208	0.0218	0.0215	0.0209
0.0	0.0	0.0	-2262.9397	-525.2658	NaN	NaN	0.1884	0.8923	0.0227	0.0207	0.0218	0.0215	0.0209
0.0	0.0	0.0	-988.9397	-1271.2658	NaN	NaN	0.5625	0.8924	0.0227	0.0206	0.0218	0.0216	0.0209
0.0	0.0	0.0	-2914.9397	-1162.2658	NaN	NaN	0.2851	0.8925	0.0228	0.0205	0.0217	0.0216	0.0209
0.0	0.0	0.0	-1556.9397	1465.7342	NaN	NaN	-0.3	0.8933	0.0228	0.0202	0.0216	0.0214	0.0206
0.0	0.0	0.0	-170.9397	-1279.2658	NaN	NaN	0.8821	0.8934	0.0228	0.0202	0.0216	0.0214	0.0206
0.0	0.0	0.0	-477.9397	2028.7342	NaN	NaN	1.3	0.8938	0.0228	0.02	0.0216	0.0213	0.0205
0.0	0.0	0.0	-581.9397	-1468.2658	NaN	NaN	0.7162	0.8939	0.0227	0.02	0.0215	0.0212	0.0205
0.0	0.0	0.0	2789.0603	2.7342	NaN	NaN	0.001	0.8949	0.0225	0.0197	0.0215	0.0211	0.0202
0.0	0.0	0.0	-2374.9397	-581.2658	NaN	NaN	0.1966	0.8948	0.0226	0.0197	0.0215	0.0212	0.0202
0.0	0.0	0.0	-589.9397	166.7342	NaN	NaN	-0.3	0.8947	0.0227	0.0198	0.0215	0.0211	0.0202
0.0	0.0	0.0	-1060.9397	-2775.2658	NaN	NaN	0.7234	0.8945	0.0226	0.02	0.0215	0.0211	0.0203
0.0	0.0	0.0	-495.9397	46.7342	NaN	NaN	-0.104	0.8946	0.0226	0.0199	0.0215	0.0211	0.0203
0.0	0.0	0.0	-3236.9397	433.7342	NaN	NaN	-0.1547	0.895	0.0225	0.0198	0.0214	0.021	0.0202
0.0	0.0	0.0	5767.0603	379.7342	NaN	NaN	0.0618	0.8958	0.0223	0.0194	0.0214	0.0211	0.02
0.0	0.0	0.0	11198.0603	85.7342	NaN	NaN	0.0076	0.8956	0.0224	0.0194	0.0215	0.0212	0.0199
0.0	0.0	0.0	5691.0603	604.7342	NaN	NaN	0.0961	0.8949	0.0226	0.0195	0.0216	0.0213	0.0201
0.0	0.0	0.0	-1751.9397	-1743.2658	NaN	NaN	0.4988	0.8943	0.0227	0.0198	0.0216	0.0213	0.0203
0.0	0.0	0.0	-591.9397	-1577.2658	NaN	NaN	0.7271	0.8941	0.0226	0.0199	0.0216	0.0214	0.0204
0.0	0.0	0.0	-1387.9397	1223.7342	NaN	NaN	-0.3	0.8942	0.0225	0.0199	0.0215	0.0214	0.0204
0.0	0.0	0.0	-965.9397	692.7342	NaN	NaN	-0.3	0.8943	0.0225	0.0199	0.0215	0.0214	0.0204
0.0	0.0	0.0	-2696.9397	-6.2658	NaN	NaN	0.0023	0.8936	0.0226	0.02	0.0217	0.0215	0.0205
0.0	0.0	0.0	241.0603	3412.7342	NaN	NaN	0.934	0.8935	0.0227	0.02	0.0218	0.0216	0.0205
0.0	0.0	0.0	-1910.9397	346.7342	NaN	NaN	-0.2217	0.8935	0.0227	0.0201	0.0217	0.0215	0.0206
0.0	0.0	0.0	-1006.9397	-2151.2658	NaN	NaN	0.6812	0.8939	0.0226	0.0201	0.0217	0.0213	0.0204
0.0	0.0	0.0	234.0603	1794.7342	NaN	NaN	0.8846	0.8938	0.0226	0.02	0.0217	0.0214	0.0204
0.0	0.0	0.0	646.0603	-1225.2658	NaN	NaN	1.3	0.8937	0.0227	0.0201	0.0218	0.0214	0.0204
0.0	0.0	0.0	852.0603	1020.7342	NaN	NaN	0.545	0.8936	0.0227	0.0201	0.0218	0.0213	0.0204
0.0	0.0	0.0	-3212.9397	-188.2658	NaN	NaN	0.0554	0.8932	0.0228	0.0204	0.0219	0.0212	0.0205
0.0	0.0	0.0	138.0603	-569.2658	NaN	NaN	1.3	0.8932	0.0228	0.0203	0.022	0.0211	0.0206
0.0	0.0	0.0	295.0603	1127.7342	NaN	NaN	0.7926	0.8932	0.0228	0.0202	0.022	0.0212	0.0206
0.0	0.0	0.0	-128.9397	2906.7342	NaN	NaN	1.0464	0.8932	0.0229	0.0202	0.0219	0.0213	0.0205
0.0	0.0	0.0	-2272.9397	-171.2658	NaN	NaN	0.0701	0.8929	0.023	0.0203	0.022	0.0213	0.0205
0.0	0.0	0.0	-1853.9397	-432.2658	NaN	NaN	0.1891	0.8925	0.0231	0.0204	0.0221	0.0213	0.0205
0.0	0.0	0.0	-1076.9397	-581.2658	NaN	NaN	0.3505	0.8922	0.0231	0.0206	0.0223	0.0213	0.0206
0.0	0.0	0.0	-632.9397	-2294.2658	NaN	NaN	0.7838	0.8919	0.023	0.0208	0.0224	0.0212	0.0207
0.0	0.0	0.0	-400.9397	-3423.2658	NaN	NaN	0.8952	0.892	0.023	0.0208	0.0224	0.0211	0.0207
0.0	0.0	0.0	-2694.9397	361.7342	NaN	NaN	-0.155	0.8925	0.0229	0.0207	0.0223	0.021	0.0206
0.0	0.0	0.0	-1068.9397	-1613.2658	NaN	NaN	0.6015	0.893	0.0228	0.0206	0.0222	0.0209	0.0205
0.0	0.0	0.0	-1353.9397	-1000.2658	NaN	NaN	0.4249	0.8934	0.0227	0.0205	0.0221	0.0209	0.0204
0.0	0.0	0.0	-215.9397	-2500.2658	NaN	NaN	0.9205	0.8933	0.0228	0.0204	0.0221	0.021	0.0204
0.0	0.0	0.0	-1416.9397	171.7342	NaN	NaN	-0.1379	0.8931	0.0229	0.0204	0.0221	0.0211	0.0204
0.0	0.0	0.0	-2713.9397	-178.2658	NaN	NaN	0.0616	0.893	0.0229	0.0204	0.0221	0.0211	0.0204
0.0	0.0	0.0	-3186.9397	-1203.2658	NaN	NaN	0.2741	0.8931	0.0229	0.0204	0.022	0.0211	0.0204
0.0	0.0	0.0	-2267.9397	-1047.2658	NaN	NaN	0.3159	0.8931	0.023	0.0204	0.022	0.0211	0.0204
0.0	0.0	0.0	-613.9397	754.7342	NaN	NaN	1.3	0.8932	0.023	0.0203	0.0219	0.0212	0.0204
0.0	0.0	0.0	-1538.9397	-31.2658	NaN	NaN	0.0199	0.8929	0.0231	0.0204	0.0219	0.0213	0.0204
0.0	0.0	0.0	-435.9397	595.7342	NaN	NaN	1.3	0.893	0.0232	0.0203	0.0218	0.0214	0.0204
0.0	0.0	0.0	-1100.9397	-351.2658	NaN	NaN	0.2419	0.8929	0.0232	0.0203	0.0218	0.0214	0.0204
0.0	0.0	0.0	79.0603	-224.2658	NaN	NaN	1.3	0.8929	0.0233	0.0202	0.0217	0.0216	0.0204
0.0	0.0	0.0	-2181.9397	3833.7342	NaN	NaN	1.3	0.8927	0.0233	0.0202	0.0217	0.0217	0.0204
0.0	0.0	0.0	-1744.9397	-1046.2658	NaN	NaN	0.3748	0.8922	0.0235	0.0204	0.0217	0.0217	0.0205
0.0	0.0	0.0	-1643.9397	1429.7342	NaN	NaN	-0.3	0.8921	0.0234	0.0205	0.0218	0.0217	0.0206
0.0	0.0	0.0	-1835.9397	-634.2658	NaN	NaN	0.2568	0.8919	0.0235	0.0206	0.0218	0.0216	0.0206
0.0	0.0	0.0	-1047.9397	-384.2658	NaN	NaN	0.2683	0.8922	0.0234	0.0205	0.0217	0.0216	0.0206
0.0	0.0	0.0	2161.0603	-1544.2658	NaN	NaN	-0.3	0.8922	0.0234	0.0205	0.0217	0.0217	0.0206
0.0	0.0	0.0	574.0603	641.7342	NaN	NaN	0.5278	0.8923	0.0234	0.0204	0.0217	0.0218	0.0205
0.0	0.0	0.0	-1161.9397	1071.7342	NaN	NaN	-0.3	0.892	0.0235	0.0205	0.0217	0.0218	0.0206
0.0	0.0	0.0	-2412.9397	-2614.2658	NaN	NaN	0.52	0.892	0.0234	0.0206	0.0217	0.0217	0.0206
0.0	0.0	0.0	-1457.9397	163.7342	NaN	NaN	-0.1265	0.8919	0.0234	0.0206	0.0217	0.0217	0.0207
0.0	0.0	0.0	-2129.9397	-1231.2658	NaN	NaN	0.3663	0.8919	0.0233	0.0207	0.0217	0.0216	0.0207
0.0	0.0	0.0	-1888.9397	-129.2658	NaN	NaN	0.064	0.8921	0.0233	0.0206	0.0217	0.0217	0.0206
0.0	0.0	0.0	187.0603	-1340.2658	NaN	NaN	1.1622	0.8922	0.0234	0.0205	0.0216	0.0218	0.0206
0.0	0.0	0.0	-1439.9397	1771.7342	NaN	NaN	1.3	0.892	0.0234	0.0205	0.0216	0.0219	0.0206
0.0	0.0	0.0	-1177.9397	-243.2658	NaN	NaN	0.1712	0.8919	0.0235	0.0205	0.0216	0.0219	0.0206
0.0	0.0	0.0	-2052.9397	-891.2658	NaN	NaN	0.3027	0.8917	0.0235	0.0206	0.0217	0.0219	0.0206
0.0	0.0	0.0	-2174.9397	1672.7342	NaN	NaN	-0.3	0.8915	0.0235	0.0206	0.0218	0.022	0.0206
0.0	0.0	0.0	-2467.9397	-1329.2658	NaN	NaN	0.3501	0.8916	0.0234	0.0207	0.0218	0.0218	0.0206
0.0	0.0	0.0	-2065.9397	-1186.2658	NaN	NaN	0.3648	0.8917	0.0233	0.0208	0.0219	0.0217	0.0206
0.0	0.0	0.0	-1623.9397	266.7342	NaN	NaN	-0.1965	0.8917	0.0233	0.0208	0.0219	0.0217	0.0206
0.0	0.0	0.0	-1344.9397	1195.7342	NaN	NaN	-0.3	0.8918	0.0232	0.0208	0.0219	0.0216	0.0206
0.0	0.0	0.0	-2310.9397	-1699.2658	NaN	NaN	0.4237	0.8915	0.0232	0.021	0.022	0.0216	0.0207
0.0	0.0	0.0	-1354.9397	-807.2658	NaN	NaN	0.3734	0.8917	0.0232	0.021	0.022	0.0215	0.0207
0.0	0.0	0.0	-2874.9397	-2302.2658	NaN	NaN	0.4447	0.8918	0.0231	0.021	0.0219	0.0215	0.0207
0.0	0.0	0.0	-338.9397	707.7342	NaN	NaN	1.3	0.8922	0.023	0.0207	0.0218	0.0216	0.0206
0.0	0.0	0.0	130.0603	620.7342	NaN	NaN	0.8268	0.8921	0.023	0.0207	0.0218	0.0217	0.0207
0.0	0.0	0.0	-1891.9397	-42.2658	NaN	NaN	0.0219	0.8919	0.0231	0.0208	0.0218	0.0217	0.0208
0.0	0.0	0.0	319.0603	-768.2658	NaN	NaN	1.3	0.8914	0.0232	0.0209	0.0219	0.0217	0.0209
0.0	0.0	0.0	-1958.9397	-852.2658	NaN	NaN	0.3032	0.8912	0.0232	0.0211	0.0219	0.0217	0.0209
0.0	0.0	0.0	-2357.9397	-951.2658	NaN	NaN	0.2875	0.8913	0.0232	0.0211	0.022	0.0216	0.0209
0.0	0.0	0.0	-631.9397	-1066.2658	NaN	NaN	0.6279	0.8915	0.0231	0.0211	0.022	0.0214	0.0209
0.0	0.0	0.0	-2747.9397	-2997.2658	NaN	NaN	0.5217	0.8916	0.023	0.0211	0.022	0.0214	0.0209
0.0	0.0	0.0	-2058.9397	-289.2658	NaN	NaN	0.1232	0.8921	0.0229	0.0209	0.0219	0.0213	0.0208
0.0	0.0	0.0	542.0603	404.7342	NaN	NaN	0.4275	0.8921	0.0229	0.0209	0.0218	0.0214	0.0209
0.0	0.0	0.0	-966.9397	898.7342	NaN	NaN	-0.3	0.8922	0.0229	0.0208	0.0218	0.0214	0.0209
0.0	0.0	0.0	-1297.9397	201.7342	NaN	NaN	-0.184	0.8923	0.0229	0.0208	0.0217	0.0214	0.0209
0.0	0.0	0.0	504.0603	-1419.2658	NaN	NaN	1.3	0.8922	0.0229	0.0209	0.0217	0.0214	0.0208
0.0	0.0	0.0	325.0603	986.7342	NaN	NaN	0.7522	0.892	0.023	0.0209	0.0218	0.0215	0.0209
0.0	0.0	0.0	-1450.9397	-2719.2658	NaN	NaN	0.6521	0.8915	0.023	0.0211	0.022	0.0214	0.021
0.0	0.0	0.0	-752.9397	-1582.2658	NaN	NaN	0.6776	0.8917	0.023	0.0211	0.022	0.0214	0.021
0.0	0.0	0.0	-2588.9397	-1376.2658	NaN	NaN	0.3471	0.892	0.0229	0.021	0.0219	0.0213	0.021
0.0	0.0	0.0	-305.9397	-676.2658	NaN	NaN	0.6885	0.8922	0.0228	0.0209	0.0218	0.0213	0.0209
0.0	0.0	0.0	-2169.9397	-263.2658	NaN	NaN	0.1082	0.8921	0.0228	0.0209	0.0219	0.0213	0.0209
0.0	0.0	0.0	558.0603	824.7342	NaN	NaN	0.5964	0.8923	0.0228	0.0209	0.0218	0.0213	0.0208
0.0	0.0	0.0	-2433.9397	-205.2658	NaN	NaN	0.0778	0.8921	0.0228	0.0211	0.0218	0.0212	0.021
0.0	0.0	0.0	-528.9397	-1648.2658	NaN	NaN	0.7571	0.8922	0.0228	0.0211	0.0218	0.0212	0.0209
0.0	0.0	0.0	-2188.9397	-1884.2658	NaN	NaN	0.4626	0.8922	0.0228	0.0211	0.0218	0.0211	0.021
0.0	0.0	0.0	-874.9397	1753.7342	NaN	NaN	1.3	0.8926	0.0227	0.0209	0.0216	0.0212	0.0209
0.0	0.0	0.0	-1415.9397	494.7342	NaN	NaN	-0.3	0.8923	0.0228	0.021	0.0216	0.0212	0.021
0.0	0.0	0.0	-2152.9397	-645.2658	NaN	NaN	0.2306	0.8922	0.0228	0.0211	0.0217	0.0212	0.021
0.0	0.0	0.0	-1338.9397	-2288.2658	NaN	NaN	0.6309	0.8921	0.0228	0.0212	0.0217	0.0211	0.0211
0.0	0.0	0.0	-1898.9397	-381.2658	NaN	NaN	0.1672	0.8922	0.0228	0.0212	0.0217	0.021	0.0211
0.0	0.0	0.0	-2649.9397	237.7342	NaN	NaN	-0.0986	0.8926	0.0227	0.0211	0.0216	0.021	0.0211
0.0	0.0	0.0	-302.9397	-441.2658	NaN	NaN	0.5929	0.8927	0.0227	0.021	0.0215	0.021	0.0211
0.0	0.0	0.0	-1771.9397	875.7342	NaN	NaN	-0.3	0.893	0.0227	0.0209	0.0214	0.021	0.021
0.0	0.0	0.0	-659.9397	451.7342	NaN	NaN	-0.3	0.8931	0.0228	0.0208	0.0213	0.0211	0.0209
0.0	0.0	0.0	-124.9397	1701.7342	NaN	NaN	1.0792	0.893	0.0228	0.0208	0.0213	0.0211	0.0209
0.0	0.0	0.0	-1916.9397	1480.7342	NaN	NaN	-0.3	0.8922	0.023	0.021	0.0215	0.0212	0.0211
0.0	0.0	0.0	-1858.9397	-1973.2658	NaN	NaN	0.5149	0.8918	0.0231	0.0212	0.0216	0.0212	0.0212
0.0	0.0	0.0	-2500.9397	-237.2658	NaN	NaN	0.0867	0.892	0.023	0.0211	0.0216	0.0211	0.0212
0.0	0.0	0.0	-1608.9397	-427.2658	NaN	NaN	0.2098	0.8922	0.0229	0.0211	0.0216	0.0211	0.0212
0.0	0.0	0.0	-3281.9397	-768.2658	NaN	NaN	0.1897	0.8923	0.0228	0.0211	0.0216	0.0211	0.0211
0.0	0.0	0.0	-1179.9397	348.7342	NaN	NaN	-0.3	0.8925	0.0228	0.021	0.0215	0.0211	0.0211
0.0	0.0	0.0	-2635.9397	-1710.2658	NaN	NaN	0.3935	0.8924	0.0228	0.0211	0.0215	0.0211	0.0211
0.0	0.0	0.0	-2265.9397	978.7342	NaN	NaN	-0.3	0.8925	0.0227	0.0211	0.0215	0.021	0.0211
0.0	0.0	0.0	-2741.9397	-3315.2658	NaN	NaN	0.5473	0.8922	0.0227	0.0213	0.0216	0.0209	0.0212
0.0	0.0	0.0	-2174.9397	1280.7342	NaN	NaN	-0.3	0.8927	0.0226	0.0212	0.0215	0.0209	0.0211
0.0	0.0	0.0	-2652.9397	-136.2658	NaN	NaN	0.0489	0.8926	0.0226	0.0212	0.0215	0.021	0.0212
0.0	0.0	0.0	-1919.9397	2347.7342	NaN	NaN	1.3	0.8931	0.0226	0.021	0.0214	0.021	0.021
0.0	0.0	0.0	-2697.9397	-1923.2658	NaN	NaN	0.4162	0.8924	0.0227	0.0211	0.0214	0.0211	0.0213
0.0	0.0	0.0	-527.9397	-224.2658	NaN	NaN	0.2981	0.8928	0.0226	0.021	0.0213	0.0211	0.0212
0.0	0.0	0.0	-1948.9397	2054.7342	NaN	NaN	1.3	0.8927	0.0227	0.0208	0.0213	0.0212	0.0212
0.0	0.0	0.0	-1539.9397	987.7342	NaN	NaN	-0.3	0.8925	0.0228	0.0209	0.0214	0.0213	0.0213
0.0	0.0	0.0	-2745.9397	-275.2658	NaN	NaN	0.0911	0.8922	0.0228	0.021	0.0214	0.0213	0.0213
0.0	0.0	0.0	-605.9397	831.7342	NaN	NaN	1.3	0.8921	0.0228	0.021	0.0215	0.0213	0.0213
0.0	0.0	0.0	-158.9397	-2691.2658	NaN	NaN	0.9442	0.8916	0.0228	0.0212	0.0216	0.0213	0.0215
0.0	0.0	0.0	-2126.9397	729.7342	NaN	NaN	-0.3	0.892	0.0227	0.021	0.0216	0.0213	0.0214
0.0	0.0	0.0	-549.9397	-3294.2658	NaN	NaN	0.8569	0.8918	0.0227	0.021	0.0216	0.0213	0.0215
0.0	0.0	0.0	-1163.9397	103.7342	NaN	NaN	-0.0978	0.8924	0.0225	0.0208	0.0215	0.0214	0.0214
0.0	0.0	0.0	-2267.9397	1075.7342	NaN	NaN	-0.3	0.8926	0.0225	0.0206	0.0215	0.0215	0.0213
0.0	0.0	0.0	-2677.9397	297.7342	NaN	NaN	-0.1251	0.8924	0.0225	0.0206	0.0216	0.0216	0.0214
0.0	0.0	0.0	-1000.9397	815.7342	NaN	NaN	-0.3	0.8924	0.0225	0.0206	0.0216	0.0216	0.0214
0.0	0.0	0.0	-2279.9397	-1474.2658	NaN	NaN	0.3927	0.8924	0.0224	0.0206	0.0216	0.0216	0.0214
0.0	0.0	0.0	-2306.9397	-2918.2658	NaN	NaN	0.5585	0.8923	0.0224	0.0207	0.0217	0.0216	0.0214
0.0	0.0	0.0	-1444.9397	1730.7342	NaN	NaN	1.3	0.893	0.0223	0.0204	0.0216	0.0215	0.0212
0.0	0.0	0.0	-1215.9397	-3261.2658	NaN	NaN	0.7284	0.8928	0.0222	0.0205	0.0216	0.0216	0.0213
0.0	0.0	0.0	-2578.9397	-4.2658	NaN	NaN	0.0017	0.8933	0.0222	0.0203	0.0215	0.0215	0.0212
0.0	0.0	0.0	-1600.9397	1395.7342	NaN	NaN	-0.3	0.8937	0.0221	0.0202	0.0215	0.0215	0.0211
0.0	0.0	0.0	-1652.9397	-1382.2658	NaN	NaN	0.4554	0.8939	0.022	0.0201	0.0214	0.0215	0.0211
0.0	0.0	0.0	-1960.9397	363.7342	NaN	NaN	-0.2277	0.8942	0.022	0.02	0.0214	0.0215	0.0209
0.0	0.0	0.0	-1558.9397	3082.7342	NaN	NaN	1.3	0.8942	0.0221	0.0199	0.0215	0.0215	0.0208
0.0	0.0	0.0	-937.9397	-1079.2658	NaN	NaN	0.535	0.8941	0.0221	0.02	0.0215	0.0215	0.0208
0.0	0.0	0.0	-148.9397	1927.7342	NaN	NaN	1.0837	0.8947	0.022	0.0198	0.0214	0.0214	0.0207
0.0	0.0	0.0	-2184.9397	-2059.2658	NaN	NaN	0.4852	0.8943	0.0222	0.0199	0.0214	0.0214	0.0207
0.0	0.0	0.0	-1256.9397	4170.7342	NaN	NaN	1.3	0.895	0.0221	0.0197	0.0214	0.0214	0.0205
0.0	0.0	0.0	-183.9397	1791.7342	NaN	NaN	1.1144	0.8944	0.0223	0.0198	0.0215	0.0215	0.0206
0.0	0.0	0.0	-1252.9397	-50.2658	NaN	NaN	0.0386	0.8944	0.0224	0.0199	0.0214	0.0214	0.0206
0.0	0.0	0.0	-2387.9397	116.7342	NaN	NaN	-0.0514	0.8942	0.0225	0.02	0.0214	0.0213	0.0206
0.0	0.0	0.0	-768.9397	724.7342	NaN	NaN	-0.3	0.8944	0.0225	0.0199	0.0214	0.0213	0.0205
0.0	0.0	0.0	-504.9397	324.7342	NaN	NaN	-0.3	0.8943	0.0226	0.02	0.0214	0.0213	0.0205
0.0	0.0	0.0	-260.9397	857.7342	NaN	NaN	1.3	0.8945	0.0226	0.0199	0.0214	0.0212	0.0204
0.0	0.0	0.0	-753.9397	-434.2658	NaN	NaN	0.3655	0.8941	0.0228	0.02	0.0214	0.0212	0.0205
0.0	0.0	0.0	-2216.9397	1042.7342	NaN	NaN	-0.3	0.894	0.0228	0.0201	0.0214	0.0212	0.0205
0.0	0.0	0.0	-1400.9397	2723.7342	NaN	NaN	1.3	0.8939	0.0228	0.02	0.0215	0.0212	0.0205
0.0	0.0	0.0	-217.9397	1686.7342	NaN	NaN	1.1484	0.8935	0.0229	0.0201	0.0216	0.0213	0.0206
0.0	0.0	0.0	-1096.9397	-452.2658	NaN	NaN	0.2919	0.8933	0.023	0.0202	0.0216	0.0212	0.0207
0.0	0.0	0.0	-2125.9397	1129.7342	NaN	NaN	-0.3	0.8934	0.0229	0.0203	0.0217	0.0211	0.0206
0.0	0.0	0.0	544.0603	-1339.2658	NaN	NaN	1.3	0.8935	0.0229	0.0203	0.0217	0.0211	0.0206
0.0	0.0	0.0	-1290.9397	1402.7342	NaN	NaN	1.3	0.8933	0.0229	0.0204	0.0218	0.0211	0.0206
0.0	0.0	0.0	-3395.9397	-1041.2658	NaN	NaN	0.2347	0.8931	0.0228	0.0206	0.0219	0.021	0.0206
0.0	0.0	0.0	-219.9397	-458.2658	NaN	NaN	0.6757	0.8932	0.0228	0.0206	0.0219	0.021	0.0206
0.0	0.0	0.0	-2686.9397	-300.2658	NaN	NaN	0.1005	0.8929	0.0228	0.0207	0.022	0.021	0.0206
0.0	0.0	0.0	-2039.9397	-490.2658	NaN	NaN	0.1938	0.8931	0.0227	0.0207	0.0219	0.0209	0.0206
0.0	0.0	0.0	25.0603	-2599.2658	NaN	NaN	1.0097	0.8928	0.0227	0.0209	0.022	0.0209	0.0207
0.0	0.0	0.0	-2138.9397	-2087.2658	NaN	NaN	0.4939	0.8928	0.0227	0.0209	0.022	0.0209	0.0207
0.0	0.0	0.0	-632.9397	-1221.2658	NaN	NaN	0.6586	0.8929	0.0227	0.0209	0.0219	0.0209	0.0207
0.0	0.0	0.0	-935.9397	-2513.2658	NaN	NaN	0.7287	0.8929	0.0226	0.021	0.0219	0.0209	0.0207
0.0	0.0	0.0	-963.9397	-1924.2658	NaN	NaN	0.6662	0.8932	0.0226	0.0208	0.0218	0.0209	0.0207
0.0	0.0	0.0	-2888.9397	-1212.2658	NaN	NaN	0.2956	0.8933	0.0226	0.0207	0.0217	0.021	0.0207
0.0	0.0	0.0	-1829.9397	71.7342	NaN	NaN	-0.0408	0.8933	0.0226	0.0207	0.0217	0.021	0.0207
0.0	0.0	0.0	-1328.9397	313.7342	NaN	NaN	-0.3	0.8929	0.0227	0.0208	0.0217	0.0211	0.0208
0.0	0.0	0.0	-2512.9397	-2206.2658	NaN	NaN	0.4675	0.8927	0.0227	0.0209	0.0218	0.021	0.0209
0.0	0.0	0.0	-1276.9397	-521.2658	NaN	NaN	0.2899	0.8932	0.0227	0.0207	0.0216	0.021	0.0208
0.0	0.0	0.0	-1995.9397	3965.7342	NaN	NaN	1.3	0.8935	0.0227	0.0205	0.0215	0.0211	0.0207
0.0	0.0	0.0	-2244.9397	807.7342	NaN	NaN	-0.3	0.8934	0.0227	0.0204	0.0215	0.0212	0.0207
0.0	0.0	0.0	-645.9397	1974.7342	NaN	NaN	1.3	0.8932	0.0228	0.0205	0.0215	0.0213	0.0207
0.0	0.0	0.0	-1010.9397	-423.2658	NaN	NaN	0.2951	0.8928	0.0229	0.0207	0.0216	0.0212	0.0208
0.0	0.0	0.0	-793.9397	-3415.2658	NaN	NaN	0.8114	0.8929	0.0228	0.0208	0.0216	0.0211	0.0209
0.0	0.0	0.0	-1191.9397	-3572.2658	NaN	NaN	0.7498	0.893	0.0227	0.0207	0.0216	0.0211	0.0208
0.0	0.0	0.0	-1218.9397	1208.7342	NaN	NaN	-0.3	0.8936	0.0226	0.0204	0.0215	0.0212	0.0207
0.0	0.0	0.0	-325.9397	2284.7342	NaN	NaN	1.1664	0.8938	0.0226	0.0203	0.0214	0.0213	0.0206
0.0	0.0	0.0	-854.9397	854.7342	NaN	NaN	-0.3	0.8935	0.0227	0.0203	0.0214	0.0214	0.0206
0.0	0.0	0.0	-1240.9397	-1194.2658	NaN	NaN	0.4904	0.8934	0.0228	0.0205	0.0214	0.0213	0.0207
0.0	0.0	0.0	-280.9397	-1627.2658	NaN	NaN	0.8528	0.8934	0.0227	0.0204	0.0214	0.0213	0.0207
0.0	0.0	0.0	-1507.9397	-500.2658	NaN	NaN	0.2491	0.8934	0.0227	0.0204	0.0214	0.0214	0.0207
0.0	0.0	0.0	-1160.9397	88.7342	NaN	NaN	-0.0828	0.8937	0.0227	0.0202	0.0214	0.0215	0.0206
0.0	0.0	0.0	115.0603	1541.7342	NaN	NaN	0.9306	0.8932	0.0229	0.0203	0.0214	0.0216	0.0207
0.0	0.0	0.0	-1863.9397	-2686.2658	NaN	NaN	0.5904	0.8928	0.023	0.0205	0.0214	0.0215	0.0208
0.0	0.0	0.0	-1524.9397	-669.2658	NaN	NaN	0.305	0.893	0.0229	0.0204	0.0214	0.0215	0.0207
0.0	0.0	0.0	-1937.9397	-272.2658	NaN	NaN	0.1232	0.8929	0.0229	0.0204	0.0214	0.0216	0.0208
0.0	0.0	0.0	-558.9397	974.7342	NaN	NaN	1.3	0.8932	0.0228	0.0203	0.0214	0.0215	0.0207
0.0	0.0	0.0	-2318.9397	426.7342	NaN	NaN	-0.2255	0.8931	0.0228	0.0204	0.0214	0.0216	0.0207
0.0	0.0	0.0	-1698.9397	62.7342	NaN	NaN	-0.0383	0.8933	0.0228	0.0204	0.0214	0.0215	0.0206
0.0	0.0	0.0	-2213.9397	3763.7342	NaN	NaN	1.3	0.8937	0.0227	0.0202	0.0213	0.0214	0.0206
0.0	0.0	0.0	-1631.9397	-1048.2658	NaN	NaN	0.3911	0.8937	0.0227	0.0203	0.0213	0.0214	0.0206
0.0	0.0	0.0	-1038.9397	518.7342	NaN	NaN	-0.3	0.8939	0.0226	0.0202	0.0213	0.0214	0.0205
0.0	0.0	0.0	-1614.9397	1057.7342	NaN	NaN	-0.3	0.8935	0.0227	0.0203	0.0214	0.0215	0.0206
0.0	0.0	0.0	-958.9397	368.7342	NaN	NaN	-0.3	0.8934	0.0228	0.0204	0.0214	0.0214	0.0206
0.0	0.0	0.0	-1935.9397	-2610.2658	NaN	NaN	0.5742	0.8931	0.0229	0.0206	0.0214	0.0213	0.0207
0.0	0.0	0.0	-991.9397	-3128.2658	NaN	NaN	0.7592	0.8934	0.0227	0.0205	0.0214	0.0213	0.0207
0.0	0.0	0.0	612.0603	237.7342	NaN	NaN	0.2798	0.8938	0.0226	0.0203	0.0214	0.0214	0.0207
0.0	0.0	0.0	1935.0603	1571.7342	NaN	NaN	0.4482	0.8939	0.0226	0.0201	0.0214	0.0215	0.0206
0.0	0.0	0.0	-1580.9397	305.7342	NaN	NaN	-0.2398	0.8931	0.0228	0.0203	0.0214	0.0216	0.0207
0.0	0.0	0.0	-990.9397	-2512.2658	NaN	NaN	0.7171	0.893	0.0229	0.0204	0.0214	0.0215	0.0208
0.0	0.0	0.0	-772.9397	929.7342	NaN	NaN	1.3	0.8928	0.0229	0.0205	0.0214	0.0215	0.0208
0.0	0.0	0.0	-3274.9397	-1397.2658	NaN	NaN	0.2991	0.8929	0.0229	0.0205	0.0214	0.0214	0.0208
0.0	0.0	0.0	-2621.9397	658.7342	NaN	NaN	-0.3	0.8929	0.0229	0.0205	0.0215	0.0214	0.0208
0.0	0.0	0.0	-1523.9397	374.7342	NaN	NaN	-0.3	0.8928	0.0229	0.0205	0.0215	0.0215	0.0208
0.0	0.0	0.0	711.0603	1943.7342	NaN	NaN	0.7322	0.893	0.0229	0.0204	0.0215	0.0215	0.0208
0.0	0.0	0.0	-2060.9397	-3656.2658	NaN	NaN	0.6395	0.8928	0.023	0.0206	0.0215	0.0215	0.0208
0.0	0.0	0.0	-1331.9397	1334.7342	NaN	NaN	1.3	0.8927	0.023	0.0205	0.0215	0.0215	0.0207
0.0	0.0	0.0	-1920.9397	619.7342	NaN	NaN	-0.3	0.8925	0.0231	0.0206	0.0215	0.0215	0.0208
0.0	0.0	0.0	-2238.9397	1720.7342	NaN	NaN	-0.3	0.8925	0.0231	0.0206	0.0215	0.0215	0.0208
0.0	0.0	0.0	19.0603	242.7342	NaN	NaN	0.9272	0.8923	0.0232	0.0207	0.0216	0.0215	0.0208
0.0	0.0	0.0	-2026.9397	672.7342	NaN	NaN	-0.3	0.8922	0.0232	0.0208	0.0216	0.0214	0.0208
0.0	0.0	0.0	-1031.9397	-650.2658	NaN	NaN	0.3866	0.892	0.0232	0.0209	0.0217	0.0214	0.0208
0.0	0.0	0.0	916.0603	532.7342	NaN	NaN	0.3677	0.8921	0.0231	0.0209	0.0217	0.0213	0.0208
0.0	0.0	0.0	-1464.9397	-781.2658	NaN	NaN	0.3478	0.8918	0.0232	0.021	0.0217	0.0213	0.021
0.0	0.0	0.0	297.0603	-2098.2658	NaN	NaN	1.1649	0.8922	0.0231	0.0209	0.0216	0.0213	0.0209
0.0	0.0	0.0	-1745.9397	3113.7342	NaN	NaN	1.3	0.8922	0.0231	0.0208	0.0216	0.0214	0.0208
0.0	0.0	0.0	-400.9397	1293.7342	NaN	NaN	1.3	0.8921	0.0232	0.0208	0.0216	0.0214	0.0209
0.0	0.0	0.0	259.0603	1476.7342	NaN	NaN	0.8508	0.8918	0.0232	0.0209	0.0217	0.0214	0.0209
0.0	0.0	0.0	-1026.9397	-1853.2658	NaN	NaN	0.6434	0.8911	0.0233	0.0213	0.0219	0.0213	0.0211
0.0	0.0	0.0	-883.9397	-798.2658	NaN	NaN	0.4745	0.8913	0.0232	0.0213	0.0219	0.0212	0.0211
0.0	0.0	0.0	-2588.9397	-211.2658	NaN	NaN	0.0754	0.8914	0.0231	0.0213	0.022	0.0211	0.0211
0.0	0.0	0.0	-1445.9397	-1152.2658	NaN	NaN	0.4435	0.892	0.023	0.0211	0.0219	0.021	0.021
0.0	0.0	0.0	-992.9397	1773.7342	NaN	NaN	1.3	0.8922	0.023	0.021	0.0218	0.021	0.0209
0.0	0.0	0.0	-1196.9397	-100.2658	NaN	NaN	0.0773	0.8922	0.023	0.021	0.0218	0.0211	0.0209
0.0	0.0	0.0	-1720.9397	760.7342	NaN	NaN	-0.3	0.8921	0.023	0.021	0.0219	0.0211	0.0209
0.0	0.0	0.0	-1687.9397	-341.2658	NaN	NaN	0.1682	0.8916	0.023	0.0212	0.0221	0.021	0.0211
0.0	0.0	0.0	-1731.9397	-1380.2658	NaN	NaN	0.4435	0.8919	0.023	0.0212	0.0221	0.0209	0.021
0.0	0.0	0.0	-839.9397	-2941.2658	NaN	NaN	0.7779	0.8922	0.0229	0.0212	0.022	0.0208	0.0209
0.0	0.0	0.0	-1987.9397	798.7342	NaN	NaN	-0.3	0.8924	0.0228	0.0211	0.022	0.0208	0.0209
0.0	0.0	0.0	-1723.9397	1524.7342	NaN	NaN	-0.3	0.8924	0.0228	0.0211	0.022	0.0209	0.0209
0.0	0.0	0.0	-2455.9397	-2102.2658	NaN	NaN	0.4612	0.8922	0.0229	0.0211	0.022	0.0209	0.0209
0.0	0.0	0.0	-2460.9397	25.7342	NaN	NaN	-0.0106	0.892	0.0229	0.0212	0.022	0.021	0.0209
0.0	0.0	0.0	-1226.9397	919.7342	NaN	NaN	-0.3	0.8921	0.0229	0.0211	0.022	0.021	0.0209
0.0	0.0	0.0	637.0603	-3211.2658	NaN	NaN	1.2475	0.8918	0.0229	0.0213	0.022	0.021	0.021
0.0	0.0	0.0	-3303.9397	-1333.2658	NaN	NaN	0.2875	0.8918	0.0229	0.0213	0.022	0.021	0.021
0.0	0.0	0.0	-2246.9397	1681.7342	NaN	NaN	-0.3	0.8918	0.0229	0.0214	0.022	0.0209	0.021
0.0	0.0	0.0	-1982.9397	-1127.2658	NaN	NaN	0.3624	0.8916	0.0229	0.0215	0.022	0.0209	0.0211
0.0	0.0	0.0	-837.9397	-29.2658	NaN	NaN	0.0337	0.8917	0.0229	0.0214	0.0219	0.021	0.0211
0.0	0.0	0.0	-2261.9397	-889.2658	NaN	NaN	0.2822	0.8917	0.023	0.0214	0.0218	0.021	0.0211
0.0	0.0	0.0	-1287.9397	393.7342	NaN	NaN	-0.3	0.8916	0.0231	0.0213	0.0218	0.0212	0.0211
0.0	0.0	0.0	-923.9397	3423.7342	NaN	NaN	1.3	0.8913	0.0231	0.0213	0.0217	0.0213	0.0212
0.0	0.0	0.0	-1301.9397	-195.2658	NaN	NaN	0.1304	0.8906	0.0233	0.0215	0.0219	0.0214	0.0213
0.0	0.0	0.0	-2641.9397	1035.7342	NaN	NaN	-0.3	0.8899	0.0234	0.0218	0.0221	0.0214	0.0214
0.0	0.0	0.0	-3137.9397	-657.2658	NaN	NaN	0.1732	0.8898	0.0234	0.0219	0.0222	0.0212	0.0215
0.0	0.0	0.0	-1550.9397	-869.2658	NaN	NaN	0.3592	0.8904	0.0233	0.0217	0.0221	0.0211	0.0214
0.0	0.0	0.0	-874.9397	728.7342	NaN	NaN	-0.3	0.8905	0.0232	0.0216	0.0221	0.0212	0.0214
0.0	0.0	0.0	-3417.9397	3568.7342	NaN	NaN	1.3	0.8909	0.0231	0.0215	0.022	0.0212	0.0213
0.0	0.0	0.0	-111.9397	1055.7342	NaN	NaN	1.1186	0.8906	0.023	0.0216	0.0221	0.0212	0.0214
0.0	0.0	0.0	139.0603	-1295.2658	NaN	NaN	1.1203	0.8906	0.0231	0.0217	0.0222	0.0211	0.0213
0.0	0.0	0.0	-2907.9397	-277.2658	NaN	NaN	0.087	0.8908	0.023	0.0217	0.0222	0.021	0.0212
0.0	0.0	0.0	-3742.9397	-2548.2658	NaN	NaN	0.4051	0.8913	0.0229	0.0218	0.0222	0.0208	0.0211
0.0	0.0	0.0	-1874.9397	642.7342	NaN	NaN	-0.3	0.8918	0.0227	0.0216	0.0222	0.0207	0.021
0.0	0.0	0.0	-1195.9397	-3192.2658	NaN	NaN	0.7275	0.8921	0.0225	0.0216	0.0221	0.0206	0.021
0.0	0.0	0.0	-1681.9397	-2855.2658	NaN	NaN	0.6293	0.8926	0.0224	0.0215	0.022	0.0205	0.021
0.0	0.0	0.0	-1598.9397	-938.2658	NaN	NaN	0.3698	0.8926	0.0223	0.0215	0.022	0.0206	0.021
0.0	0.0	0.0	-2917.9397	-1737.2658	NaN	NaN	0.3732	0.8924	0.0223	0.0215	0.022	0.0206	0.021
0.0	0.0	0.0	-2508.9397	-360.2658	NaN	NaN	0.1256	0.8924	0.0223	0.0216	0.0221	0.0206	0.021
0.0	0.0	0.0	-1667.9397	-662.2658	NaN	NaN	0.2842	0.8926	0.0223	0.0216	0.022	0.0205	0.021
0.0	0.0	0.0	-4554.9397	-2829.2658	NaN	NaN	0.3832	0.8924	0.0224	0.0217	0.0221	0.0204	0.0211
0.0	0.0	0.0	-2373.9397	-758.2658	NaN	NaN	0.2421	0.8928	0.0223	0.0217	0.0219	0.0203	0.021
0.0	0.0	0.0	-378.9397	-2471.2658	NaN	NaN	0.867	0.893	0.0222	0.0216	0.0219	0.0203	0.021
0.0	0.0	0.0	-2843.9397	3416.7342	NaN	NaN	1.3	0.8931	0.0222	0.0215	0.0219	0.0204	0.0209
0.0	0.0	0.0	-2114.9397	342.7342	NaN	NaN	-0.1934	0.893	0.0222	0.0216	0.0219	0.0204	0.0209
0.0	0.0	0.0	-1621.9397	-1160.2658	NaN	NaN	0.417	0.8928	0.0223	0.0217	0.0219	0.0204	0.0209
0.0	0.0	0.0	-4198.9397	100.7342	NaN	NaN	-0.0246	0.8927	0.0223	0.0218	0.0219	0.0203	0.0209
0.0	0.0	0.0	-1914.9397	-616.2658	NaN	NaN	0.2435	0.8928	0.0224	0.0218	0.0218	0.0202	0.0209
0.0	0.0	0.0	-2148.9397	-2586.2658	NaN	NaN	0.5462	0.8928	0.0224	0.0219	0.0218	0.0202	0.021
0.0	0.0	0.0	-1986.9397	-790.2658	NaN	NaN	0.2846	0.8931	0.0223	0.0218	0.0217	0.0202	0.0209
0.0	0.0	0.0	-1622.9397	-428.2658	NaN	NaN	0.2088	0.8932	0.0223	0.0218	0.0217	0.0201	0.0209
0.0	0.0	0.0	-96.9397	519.7342	NaN	NaN	1.2293	0.8933	0.0223	0.0218	0.0216	0.0201	0.0209
0.0	0.0	0.0	-1424.9397	-3820.2658	NaN	NaN	0.7283	0.8932	0.0223	0.0219	0.0216	0.02	0.0209
0.0	0.0	0.0	-1472.9397	882.7342	NaN	NaN	-0.3	0.8934	0.0223	0.0219	0.0215	0.02	0.0209
0.0	0.0	0.0	-1842.9397	346.7342	NaN	NaN	-0.2317	0.8933	0.0223	0.0219	0.0215	0.02	0.0209
0.0	0.0	0.0	-1244.9397	-1384.2658	NaN	NaN	0.5265	0.893	0.0224	0.022	0.0215	0.02	0.0209
0.0	0.0	0.0	-1299.9397	-1213.2658	NaN	NaN	0.4828	0.8927	0.0226	0.0221	0.0216	0.02	0.021
0.0	0.0	0.0	-818.9397	133.7342	NaN	NaN	-0.1952	0.893	0.0225	0.022	0.0215	0.02	0.0209
0.0	0.0	0.0	-2246.9397	859.7342	NaN	NaN	-0.3	0.8931	0.0225	0.022	0.0215	0.02	0.021
0.0	0.0	0.0	-2836.9397	-82.2658	NaN	NaN	0.0282	0.8932	0.0224	0.0219	0.0215	0.0201	0.0209
0.0	0.0	0.0	-1547.9397	647.7342	NaN	NaN	-0.3	0.8931	0.0224	0.0219	0.0215	0.0201	0.0209
0.0	0.0	0.0	-946.9397	-1786.2658	NaN	NaN	0.6535	0.8926	0.0225	0.0221	0.0216	0.0201	0.0211
0.0	0.0	0.0	-2262.9397	792.7342	NaN	NaN	-0.3	0.8925	0.0226	0.0221	0.0216	0.0201	0.0211
0.0	0.0	0.0	-2939.9397	-3548.2658	NaN	NaN	0.5469	0.8921	0.0227	0.0222	0.0217	0.0201	0.0212
0.0	0.0	0.0	-1921.9397	-907.2658	NaN	NaN	0.3207	0.8924	0.0225	0.0221	0.0217	0.0201	0.0211
0.0	0.0	0.0	-623.9397	1720.7342	NaN	NaN	1.3	0.8927	0.0224	0.0219	0.0216	0.0202	0.0211
0.0	0.0	0.0	-259.9397	160.7342	NaN	NaN	-0.3	0.8929	0.0224	0.0218	0.0216	0.0202	0.0211
0.0	0.0	0.0	-858.9397	946.7342	NaN	NaN	1.3	0.8927	0.0224	0.0218	0.0216	0.0203	0.0211
0.0	0.0	0.0	-1578.9397	3161.7342	NaN	NaN	1.3	0.8924	0.0225	0.0218	0.0217	0.0203	0.0212
0.0	0.0	0.0	-1988.9397	257.7342	NaN	NaN	-0.1489	0.892	0.0226	0.022	0.0218	0.0203	0.0213
0.0	0.0	0.0	-2740.9397	-2214.2658	NaN	NaN	0.4469	0.8919	0.0227	0.022	0.0218	0.0203	0.0213
0.0	0.0	0.0	-1505.9397	-1105.2658	NaN	NaN	0.4233	0.8918	0.0227	0.022	0.0219	0.0204	0.0213
0.0	0.0	0.0	445.0603	3108.7342	NaN	NaN	0.8748	0.8919	0.0227	0.0219	0.0218	0.0203	0.0213
0.0	0.0	0.0	-2559.9397	-1503.2658	NaN	NaN	0.37	0.8919	0.0226	0.022	0.0218	0.0204	0.0214
0.0	0.0	0.0	-2376.9397	990.7342	NaN	NaN	-0.3	0.892	0.0226	0.0219	0.0217	0.0204	0.0214
0.0	0.0	0.0	-2113.9397	2548.7342	NaN	NaN	1.3	0.8919	0.0226	0.0219	0.0218	0.0205	0.0214
0.0	0.0	0.0	734.0603	1901.7342	NaN	NaN	0.7215	0.8918	0.0226	0.0218	0.0218	0.0205	0.0214
0.0	0.0	0.0	-1525.9397	339.7342	NaN	NaN	-0.2864	0.8917	0.0227	0.0219	0.0218	0.0205	0.0213
0.0	0.0	0.0	-2278.9397	-1560.2658	NaN	NaN	0.4064	0.8918	0.0227	0.0219	0.0218	0.0205	0.0212
0.0	0.0	0.0	-2272.9397	1724.7342	NaN	NaN	-0.3	0.8919	0.0227	0.0219	0.0218	0.0204	0.0212
0.0	0.0	0.0	-2479.9397	-1786.2658	NaN	NaN	0.4187	0.8918	0.0228	0.022	0.0219	0.0205	0.0212
0.0	0.0	0.0	-449.9397	88.7342	NaN	NaN	-0.2457	0.8919	0.0227	0.0219	0.0218	0.0205	0.0211
0.0	0.0	0.0	-905.9397	-1018.2658	NaN	NaN	0.5292	0.8917	0.0228	0.0219	0.0219	0.0206	0.0212
0.0	0.0	0.0	-3899.9397	0.7342	NaN	NaN	-0.0002	0.8916	0.0227	0.022	0.0219	0.0206	0.0212
0.0	0.0	0.0	-1678.9397	-1208.2658	NaN	NaN	0.4185	0.8916	0.0227	0.0219	0.0219	0.0207	0.0212
0.0	0.0	0.0	-1373.9397	661.7342	NaN	NaN	-0.3	0.8914	0.0227	0.0219	0.022	0.0208	0.0211
0.0	0.0	0.0	-3418.9397	3510.7342	NaN	NaN	1.3	0.8913	0.0228	0.0218	0.0221	0.0209	0.0211
0.0	0.0	0.0	-1170.9397	577.7342	NaN	NaN	-0.3	0.8913	0.0228	0.0218	0.0222	0.0209	0.0211
0.0	0.0	0.0	-3209.9397	-1960.2658	NaN	NaN	0.3791	0.8911	0.0228	0.0219	0.0223	0.0209	0.021
0.0	0.0	0.0	-3471.9397	1098.7342	NaN	NaN	-0.3	0.8915	0.0227	0.0218	0.0223	0.0208	0.0209
0.0	0.0	0.0	-2006.9397	-746.2658	NaN	NaN	0.2711	0.8915	0.0228	0.0218	0.0223	0.0208	0.0208
0.0	0.0	0.0	-2709.9397	514.7342	NaN	NaN	-0.2345	0.8917	0.0227	0.0217	0.0223	0.0208	0.0208
0.0	0.0	0.0	-1778.9397	-1210.2658	NaN	NaN	0.4049	0.8919	0.0227	0.0216	0.0224	0.0208	0.0207
0.0	0.0	0.0	-2078.9397	-2096.2658	NaN	NaN	0.5021	0.8919	0.0226	0.0215	0.0224	0.0208	0.0207
0.0	0.0	0.0	-918.9397	974.7342	NaN	NaN	1.3	0.892	0.0225	0.0214	0.0225	0.0208	0.0207
0.0	0.0	0.0	-1719.9397	-897.2658	NaN	NaN	0.3428	0.8919	0.0225	0.0213	0.0226	0.0209	0.0207
0.0	0.0	0.0	-2013.9397	495.7342	NaN	NaN	-0.3	0.8917	0.0225	0.0213	0.0226	0.021	0.0208
0.0	0.0	0.0	-2656.9397	-697.2658	NaN	NaN	0.2079	0.8914	0.0226	0.0213	0.0226	0.0212	0.0209
0.0	0.0	0.0	-2471.9397	-722.2658	NaN	NaN	0.2261	0.8913	0.0225	0.0213	0.0227	0.0212	0.0209
0.0	0.0	0.0	-1550.9397	67.7342	NaN	NaN	-0.0457	0.8913	0.0225	0.0213	0.0227	0.0212	0.0209
0.0	0.0	0.0	-4012.9397	717.7342	NaN	NaN	-0.2178	0.8914	0.0224	0.0213	0.0227	0.0212	0.0209
0.0	0.0	0.0	-3562.9397	14.7342	NaN	NaN	-0.0042	0.8914	0.0224	0.0214	0.0228	0.0212	0.0209
0.0	0.0	0.0	-3219.9397	-849.2658	NaN	NaN	0.2087	0.8917	0.0223	0.0214	0.0227	0.0211	0.0209
0.0	0.0	0.0	-2723.9397	-739.2658	NaN	NaN	0.2135	0.8917	0.0223	0.0214	0.0227	0.021	0.0209
0.0	0.0	0.0	-2451.9397	-1972.2658	NaN	NaN	0.4458	0.8918	0.0223	0.0215	0.0226	0.0209	0.0209
0.0	0.0	0.0	-1807.9397	14.7342	NaN	NaN	-0.0082	0.8918	0.0223	0.0216	0.0226	0.0208	0.0209
0.0	0.0	0.0	-738.9397	-1472.2658	NaN	NaN	0.6658	0.8922	0.0222	0.0217	0.0224	0.0207	0.0208
0.0	0.0	0.0	-338.9397	1312.7342	NaN	NaN	1.3	0.8929	0.0221	0.0215	0.0221	0.0205	0.0208
0.0	0.0	0.0	-2060.9397	-3140.2658	NaN	NaN	0.6038	0.8924	0.0222	0.0217	0.0222	0.0206	0.021
0.0	0.0	0.0	-2059.9397	-1391.2658	NaN	NaN	0.4031	0.8925	0.0222	0.0217	0.0221	0.0206	0.021
0.0	0.0	0.0	-1402.9397	-82.2658	NaN	NaN	0.0554	0.8925	0.0222	0.0216	0.022	0.0207	0.021
0.0	0.0	0.0	-2598.9397	523.7342	NaN	NaN	-0.2524	0.8923	0.0223	0.0216	0.022	0.0208	0.0211
0.0	0.0	0.0	-1943.9397	853.7342	NaN	NaN	-0.3	0.8926	0.0222	0.0214	0.0219	0.0208	0.021
0.0	0.0	0.0	-2294.9397	-1925.2658	NaN	NaN	0.4562	0.8925	0.0222	0.0214	0.0219	0.0209	0.0212
0.0	0.0	0.0	-2603.9397	-70.2658	NaN	NaN	0.0263	0.8938	0.0219	0.021	0.0216	0.0208	0.0209
0.0	0.0	0.0	-1835.9397	1148.7342	NaN	NaN	-0.3	0.8924	0.0223	0.0212	0.0217	0.0211	0.0212
0.0	0.0	0.0	-1247.9397	628.7342	NaN	NaN	-0.3	0.8927	0.0223	0.0212	0.0216	0.0211	0.0212
0.0	0.0	0.0	-1886.9397	1663.7342	NaN	NaN	-0.3	0.893	0.0222	0.0211	0.0216	0.0211	0.021
0.0	0.0	0.0	-2605.9397	1445.7342	NaN	NaN	-0.3	0.8935	0.022	0.021	0.0214	0.0211	0.0209
0.0	0.0	0.0	-2122.9397	647.7342	NaN	NaN	-0.3	0.894	0.0219	0.021	0.0214	0.0211	0.0207
0.0	0.0	0.0	-1510.9397	2383.7342	NaN	NaN	1.3	0.8944	0.0217	0.0209	0.0213	0.0211	0.0206
0.0	0.0	0.0	-2122.9397	202.7342	NaN	NaN	-0.1056	0.8943	0.0216	0.021	0.0215	0.0211	0.0205
0.0	0.0	0.0	-2596.9397	-1102.2658	NaN	NaN	0.298	0.8944	0.0214	0.0211	0.0216	0.021	0.0205
0.0	0.0	0.0	-2890.9397	726.7342	NaN	NaN	-0.3	0.8945	0.0212	0.0211	0.0219	0.0209	0.0204
0.0	0.0	0.0	-1325.9397	-1589.2658	NaN	NaN	0.5452	0.8947	0.0211	0.0211	0.0221	0.0207	0.0204
0.0	0.0	0.0	-2844.9397	-92.2658	NaN	NaN	0.0314	0.8952	0.021	0.0209	0.022	0.0207	0.0202
0.0	0.0	0.0	-1666.9397	-2500.2658	NaN	NaN	0.6	0.895	0.021	0.0209	0.0221	0.0208	0.0201
0.0	0.0	0.0	-2283.9397	-1326.2658	NaN	NaN	0.3674	0.8945	0.0211	0.021	0.0222	0.021	0.0202
0.0	0.0	0.0	-1334.9397	608.7342	NaN	NaN	-0.3	0.8952	0.0211	0.0209	0.022	0.0209	0.02
0.0	0.0	0.0	-1462.9397	-189.2658	NaN	NaN	0.1146	0.8832	0.0239	0.0227	0.0242	0.0233	0.0227
0.0	0.0	0.0	-2226.9397	1744.7342	NaN	NaN	-0.3	0.9013	0.0203	0.0188	0.0216	0.0201	0.018
