# Supplementary material for: DeepFRET, a software for rapid and automated single-molecule FRET data classification using deep learning
Source: eLife. 2020 Nov 3;9:e60404. doi: 10.7554/eLife.60404 (PMC7609065; doi:10.7554/eLife.60404)
Supplement: Figure 4—source data 1. [file elife-60404-fig4-data1.zip › Figure 4-source data 1/Fig_S4a/Traces/traces_all_n294/Traces_Fig2d_4mMAc_mov4_combined_tif_pair10.txt]

Exported by DeepFRET
Date: 2020-08-26, 18:13
Video filename: None
FRET pair #10
Bleaches at 85
D-Dexc-bg	A-Dexc-bg	A-Aexc-bg	D-Dexc-rw	A-Dexc-rw	A-Aexc-rw	S	E	p_bleached	p_aggregated	p_noisy	p_scrambled	p_static	p_dynamic
0.0	0.0	0.0	35001.0903	9847.4395	NaN	NaN	0.2196	0.153	0.2378	0.0308	0.1236	0.4312	0.0235
0.0	0.0	0.0	38233.0903	8231.4395	NaN	NaN	0.1772	0.1678	0.2427	0.0281	0.1243	0.4159	0.0212
0.0	0.0	0.0	35068.0903	8988.4395	NaN	NaN	0.204	0.1519	0.2723	0.028	0.1142	0.4154	0.0181
0.0	0.0	0.0	32030.0903	12824.4395	NaN	NaN	0.2859	0.1334	0.2909	0.0298	0.1114	0.4166	0.0179
0.0	0.0	0.0	33764.0903	13105.4395	NaN	NaN	0.2796	0.1301	0.306	0.0309	0.1069	0.4081	0.0179
0.0	0.0	0.0	35409.0903	5846.4395	NaN	NaN	0.1417	0.1308	0.3203	0.0324	0.1001	0.3985	0.0179
0.0	0.0	0.0	34405.0903	10637.4395	NaN	NaN	0.2362	0.1308	0.3423	0.0335	0.0943	0.3818	0.0173
0.0	0.0	0.0	33445.0903	10081.4395	NaN	NaN	0.2316	0.1315	0.3555	0.0341	0.094	0.3674	0.0175
0.0	0.0	0.0	33882.0903	9436.4395	NaN	NaN	0.2178	0.1309	0.3638	0.0337	0.0924	0.3621	0.017
0.0	0.0	0.0	37739.0903	9788.4395	NaN	NaN	0.206	0.128	0.3675	0.0335	0.0926	0.3616	0.0168
0.0	0.0	0.0	37045.0903	11138.4395	NaN	NaN	0.2312	0.1257	0.3698	0.0331	0.0931	0.3614	0.0168
0.0	0.0	0.0	31199.0903	9970.4395	NaN	NaN	0.2422	0.1235	0.3689	0.0325	0.0933	0.365	0.0167
0.0	0.0	0.0	33844.0903	9816.4395	NaN	NaN	0.2248	0.1194	0.3687	0.0325	0.0943	0.3684	0.0167
0.0	0.0	0.0	32944.0903	12628.4395	NaN	NaN	0.2771	0.117	0.3656	0.0325	0.0952	0.3728	0.0169
0.0	0.0	0.0	36355.0903	11889.4395	NaN	NaN	0.2464	0.1161	0.3609	0.0321	0.0949	0.379	0.017
0.0	0.0	0.0	35919.0903	9072.4395	NaN	NaN	0.2016	0.1155	0.3571	0.0319	0.0948	0.3837	0.0169
0.0	0.0	0.0	34101.0903	8866.4395	NaN	NaN	0.2064	0.1172	0.3552	0.0321	0.0945	0.3835	0.0174
0.0	0.0	0.0	33292.0903	10674.4395	NaN	NaN	0.2428	0.1183	0.3567	0.0323	0.0931	0.3824	0.0172
0.0	0.0	0.0	32605.0903	9904.4395	NaN	NaN	0.233	0.1207	0.3607	0.0323	0.0907	0.3788	0.0168
0.0	0.0	0.0	35718.0903	9387.4395	NaN	NaN	0.2081	0.1222	0.3634	0.0323	0.0898	0.3756	0.0167
0.0	0.0	0.0	35692.0903	9173.4395	NaN	NaN	0.2045	0.1217	0.3648	0.0323	0.0905	0.374	0.0168
0.0	0.0	0.0	35883.0903	7948.4395	NaN	NaN	0.1813	0.1213	0.3644	0.0323	0.0907	0.3746	0.0168
0.0	0.0	0.0	37260.0903	9590.4395	NaN	NaN	0.2047	0.1199	0.363	0.0325	0.0921	0.3755	0.0171
0.0	0.0	0.0	35264.0903	8722.4395	NaN	NaN	0.1983	0.121	0.3589	0.0326	0.0927	0.3773	0.0173
0.0	0.0	0.0	34158.0903	11699.4395	NaN	NaN	0.2551	0.1216	0.3523	0.0331	0.0946	0.3806	0.0177
0.0	0.0	0.0	35041.0903	8685.4395	NaN	NaN	0.1986	0.1218	0.348	0.0341	0.0978	0.3801	0.0182
0.0	0.0	0.0	33827.0903	10166.4395	NaN	NaN	0.2311	0.122	0.343	0.0347	0.0998	0.3823	0.0182
0.0	0.0	0.0	34318.0903	8621.4395	NaN	NaN	0.2008	0.1177	0.3404	0.0354	0.1048	0.3831	0.0186
0.0	0.0	0.0	30781.0903	10430.4395	NaN	NaN	0.2531	0.1146	0.3363	0.0357	0.1093	0.3853	0.0189
0.0	0.0	0.0	36705.0903	9156.4395	NaN	NaN	0.1997	0.1131	0.3318	0.0359	0.112	0.3882	0.019
0.0	0.0	0.0	36655.0903	8286.4395	NaN	NaN	0.1844	0.1134	0.3264	0.0363	0.1159	0.3888	0.0193
0.0	0.0	0.0	33107.0903	8891.4395	NaN	NaN	0.2117	0.1139	0.3195	0.0363	0.118	0.3929	0.0195
0.0	0.0	0.0	36107.0903	9660.4395	NaN	NaN	0.2111	0.1103	0.3137	0.0374	0.1216	0.3968	0.0201
0.0	0.0	0.0	33920.0903	8495.4395	NaN	NaN	0.2003	0.1076	0.321	0.0365	0.1179	0.3973	0.0197
0.0	0.0	0.0	34995.0903	9771.4395	NaN	NaN	0.2183	0.1068	0.3203	0.0369	0.118	0.3981	0.0198
0.0	0.0	0.0	34879.0903	12254.4395	NaN	NaN	0.26	0.1067	0.317	0.0375	0.1187	0.4	0.0202
0.0	0.0	0.0	36809.0903	12940.4395	NaN	NaN	0.2601	0.1079	0.312	0.0381	0.1188	0.4027	0.0206
0.0	0.0	0.0	38507.0903	9606.4395	NaN	NaN	0.1997	0.1101	0.3042	0.0394	0.1204	0.4045	0.0214
0.0	0.0	0.0	35451.0903	11974.4395	NaN	NaN	0.2525	0.1107	0.297	0.0401	0.1206	0.4096	0.0219
0.0	0.0	0.0	36304.0903	9857.4395	NaN	NaN	0.2135	0.1113	0.2943	0.0414	0.1217	0.4084	0.0228
0.0	0.0	0.0	36031.0903	11227.4395	NaN	NaN	0.2376	0.1114	0.2926	0.0423	0.1217	0.4087	0.0233
0.0	0.0	0.0	33725.0903	12076.4395	NaN	NaN	0.2637	0.1103	0.2914	0.0433	0.1236	0.4074	0.024
0.0	0.0	0.0	34944.0903	9010.4395	NaN	NaN	0.205	0.1088	0.2916	0.0439	0.1246	0.4067	0.0244
0.0	0.0	0.0	37521.0903	12515.4395	NaN	NaN	0.2501	0.1074	0.2949	0.0439	0.1246	0.4046	0.0247
0.0	0.0	0.0	36566.0903	8928.4395	NaN	NaN	0.1963	0.1066	0.2955	0.0443	0.1255	0.4031	0.025
0.0	0.0	0.0	32949.0903	12696.4395	NaN	NaN	0.2782	0.1055	0.2977	0.0441	0.1255	0.402	0.0252
0.0	0.0	0.0	33415.0903	13428.4395	NaN	NaN	0.2867	0.105	0.2969	0.0443	0.1259	0.4027	0.0253
0.0	0.0	0.0	33942.0903	11562.4395	NaN	NaN	0.2541	0.1047	0.296	0.0446	0.1277	0.4014	0.0256
0.0	0.0	0.0	34861.0903	9726.4395	NaN	NaN	0.2181	0.1062	0.2942	0.0452	0.1277	0.4011	0.0256
0.0	0.0	0.0	34027.0903	11211.4395	NaN	NaN	0.2478	0.1065	0.2949	0.0452	0.1261	0.402	0.0253
0.0	0.0	0.0	38918.0903	6822.4395	NaN	NaN	0.1492	0.1063	0.2948	0.0462	0.1298	0.3971	0.0257
0.0	0.0	0.0	32555.0903	11342.4395	NaN	NaN	0.2584	0.1051	0.2979	0.0456	0.1303	0.3957	0.0254
0.0	0.0	0.0	41207.0903	10747.4395	NaN	NaN	0.2069	0.1044	0.2994	0.0451	0.1312	0.3946	0.0253
0.0	0.0	0.0	33312.0903	9880.4395	NaN	NaN	0.2288	0.1043	0.2958	0.0452	0.1346	0.3948	0.0253
0.0	0.0	0.0	33712.0903	10946.4395	NaN	NaN	0.2451	0.1031	0.2939	0.0441	0.1331	0.4011	0.0247
0.0	0.0	0.0	31727.0903	11046.4395	NaN	NaN	0.2583	0.1027	0.2942	0.044	0.1328	0.4019	0.0244
0.0	0.0	0.0	36776.0903	9772.4395	NaN	NaN	0.2099	0.1018	0.2932	0.0436	0.1301	0.4072	0.0241
0.0	0.0	0.0	32379.0903	14410.4395	NaN	NaN	0.308	0.1017	0.293	0.0439	0.1287	0.4086	0.024
0.0	0.0	0.0	36256.0903	8420.4395	NaN	NaN	0.1885	0.1021	0.2929	0.044	0.1276	0.4093	0.0239
0.0	0.0	0.0	35626.0903	12543.4395	NaN	NaN	0.2604	0.1037	0.291	0.0446	0.1278	0.4086	0.0242
0.0	0.0	0.0	38811.0903	12190.4395	NaN	NaN	0.239	0.1051	0.2901	0.0447	0.1266	0.4096	0.024
0.0	0.0	0.0	31194.0903	8113.4395	NaN	NaN	0.2064	0.1071	0.2883	0.0456	0.1274	0.4072	0.0244
0.0	0.0	0.0	30413.0903	9453.4395	NaN	NaN	0.2371	0.1078	0.2869	0.0452	0.1266	0.4091	0.0243
0.0	0.0	0.0	31781.0903	12174.4395	NaN	NaN	0.277	0.1089	0.2876	0.0457	0.1282	0.4049	0.0247
0.0	0.0	0.0	34248.0903	9971.4395	NaN	NaN	0.2255	0.1076	0.2886	0.0447	0.1278	0.4069	0.0244
0.0	0.0	0.0	37303.0903	13822.4395	NaN	NaN	0.2704	0.108	0.2912	0.0441	0.128	0.4047	0.0239
0.0	0.0	0.0	35664.0903	9398.4395	NaN	NaN	0.2086	0.1068	0.2926	0.0434	0.1276	0.4059	0.0237
0.0	0.0	0.0	37427.0903	11646.4395	NaN	NaN	0.2373	0.1054	0.2933	0.0428	0.1272	0.4079	0.0234
0.0	0.0	0.0	36741.0903	8163.4395	NaN	NaN	0.1818	0.1047	0.296	0.0418	0.1268	0.4078	0.0229
0.0	0.0	0.0	38156.0903	11965.4395	NaN	NaN	0.2387	0.1052	0.2981	0.041	0.1235	0.4099	0.0223
0.0	0.0	0.0	31593.0903	8633.4395	NaN	NaN	0.2146	0.1062	0.2999	0.0409	0.1224	0.4085	0.0222
0.0	0.0	0.0	35054.0903	10975.4395	NaN	NaN	0.2384	0.1064	0.2999	0.0404	0.1206	0.4107	0.0219
0.0	0.0	0.0	36592.0903	13976.4395	NaN	NaN	0.2764	0.1084	0.2988	0.0406	0.1202	0.4098	0.0222
0.0	0.0	0.0	37415.0903	6887.4395	NaN	NaN	0.1555	0.1127	0.2978	0.0403	0.1159	0.4114	0.0219
0.0	0.0	0.0	33297.0903	7548.4395	NaN	NaN	0.1848	0.1175	0.2988	0.0401	0.1123	0.4093	0.0219
0.0	0.0	0.0	35737.0903	11134.4395	NaN	NaN	0.2376	0.1189	0.3004	0.0396	0.1097	0.4099	0.0216
0.0	0.0	0.0	36390.0903	8381.4395	NaN	NaN	0.1872	0.1195	0.3058	0.039	0.1096	0.4042	0.0219
0.0	0.0	0.0	36599.0903	7159.4395	NaN	NaN	0.1636	0.1179	0.3075	0.0387	0.1105	0.4031	0.0224
0.0	0.0	0.0	36753.0903	8082.4395	NaN	NaN	0.1803	0.1133	0.3096	0.0389	0.1153	0.3995	0.0234
0.0	0.0	0.0	33648.0903	6294.4395	NaN	NaN	0.1576	0.1104	0.3126	0.0386	0.1184	0.396	0.024
0.0	0.0	0.0	31900.0903	9630.4395	NaN	NaN	0.2319	0.1072	0.3091	0.0393	0.1216	0.3981	0.0247
0.0	0.0	0.0	33634.0903	8240.4395	NaN	NaN	0.1968	0.1047	0.3143	0.0386	0.1257	0.3908	0.026
0.0	0.0	0.0	35143.0903	10043.4395	NaN	NaN	0.2223	0.1032	0.311	0.0369	0.1259	0.397	0.0261
0.0	0.0	0.0	37165.0903	6980.4395	NaN	NaN	0.1581	0.1057	0.3235	0.0344	0.1227	0.3848	0.0289
0.0	0.0	0.0	25554.0903	8899.4395	NaN	NaN	0.2583	0.1441	0.3719	0.0312	0.0946	0.3251	0.0331
0.0	0.0	0.0	3318.0903	4145.4395	NaN	NaN	0.5554	0.6768	0.1691	0.0214	0.0303	0.0787	0.0237
0.0	0.0	0.0	2385.0903	2281.4395	NaN	NaN	0.4889	0.8437	0.0629	0.0162	0.0209	0.035	0.0214
0.0	0.0	0.0	4172.0903	4891.4395	NaN	NaN	0.5397	0.8708	0.0476	0.0167	0.0197	0.0272	0.018
0.0	0.0	0.0	6117.0903	3492.4395	NaN	NaN	0.3634	0.8611	0.0537	0.0169	0.0196	0.0294	0.0193
0.0	0.0	0.0	4708.0903	3974.4395	NaN	NaN	0.4578	0.8331	0.0699	0.0187	0.0213	0.0364	0.0205
0.0	0.0	0.0	4692.0903	4964.4395	NaN	NaN	0.5141	0.8127	0.084	0.0197	0.0228	0.0376	0.0231
0.0	0.0	0.0	5588.0903	2823.4395	NaN	NaN	0.3357	0.8061	0.0888	0.0208	0.0225	0.0363	0.0255
0.0	0.0	0.0	3222.0903	2062.4395	NaN	NaN	0.3903	0.8255	0.0751	0.0201	0.0213	0.035	0.023
0.0	0.0	0.0	3955.0903	4575.4395	NaN	NaN	0.5364	0.8162	0.081	0.0209	0.022	0.036	0.024
0.0	0.0	0.0	1970.0903	2873.4395	NaN	NaN	0.5933	0.8081	0.0867	0.0216	0.0224	0.0368	0.0245
0.0	0.0	0.0	4375.0903	2917.4395	NaN	NaN	0.4001	0.7919	0.0968	0.0228	0.0237	0.039	0.0258
0.0	0.0	0.0	4927.0903	3691.4395	NaN	NaN	0.4283	0.783	0.1032	0.0235	0.0244	0.0398	0.0262
0.0	0.0	0.0	3101.0903	260.4395	NaN	NaN	0.0775	0.7675	0.1145	0.0243	0.0258	0.0406	0.0273
0.0	0.0	0.0	2398.0903	3202.4395	NaN	NaN	0.5718	0.7486	0.1276	0.026	0.0269	0.0418	0.0291
0.0	0.0	0.0	4693.0903	840.4395	NaN	NaN	0.1519	0.719	0.1488	0.0285	0.0281	0.0427	0.033
0.0	0.0	0.0	1631.0903	1051.4395	NaN	NaN	0.392	0.7146	0.1524	0.0288	0.0277	0.0424	0.0341
0.0	0.0	0.0	1383.0903	2375.4395	NaN	NaN	0.632	0.7428	0.1337	0.0261	0.0259	0.0398	0.0318
0.0	0.0	0.0	1759.0903	7650.4395	NaN	NaN	0.8131	0.7667	0.1178	0.0245	0.0242	0.0373	0.0296
0.0	0.0	0.0	-333.9097	-1560.5605	NaN	NaN	0.8237	0.8086	0.0879	0.0227	0.0215	0.0348	0.0246
0.0	0.0	0.0	2939.0903	-828.5605	NaN	NaN	-0.3	0.807	0.0858	0.0234	0.0223	0.0367	0.0248
0.0	0.0	0.0	1527.0903	1117.4395	NaN	NaN	0.4225	0.7968	0.0946	0.0229	0.0233	0.0374	0.025
0.0	0.0	0.0	294.0903	2080.4395	NaN	NaN	0.8761	0.7692	0.1162	0.023	0.0262	0.0389	0.0265
0.0	0.0	0.0	1099.0903	3346.4395	NaN	NaN	0.7528	0.734	0.144	0.0248	0.0283	0.0412	0.0276
0.0	0.0	0.0	1558.0903	6364.4395	NaN	NaN	0.8033	0.6742	0.19	0.0291	0.0306	0.044	0.0321
0.0	0.0	0.0	1651.0903	2227.4395	NaN	NaN	0.5743	0.6797	0.1908	0.0289	0.0286	0.0413	0.0308
0.0	0.0	0.0	1486.0903	513.4395	NaN	NaN	0.2568	0.6563	0.2091	0.0297	0.0301	0.0429	0.0319
0.0	0.0	0.0	-641.9097	1526.4395	NaN	NaN	1.3	0.6294	0.2306	0.0304	0.0318	0.045	0.0329
0.0	0.0	0.0	2374.0903	2805.4395	NaN	NaN	0.5416	0.5824	0.2683	0.032	0.0344	0.0476	0.0354
0.0	0.0	0.0	132.0903	732.4395	NaN	NaN	0.8472	0.5543	0.295	0.0326	0.0348	0.0482	0.0351
0.0	0.0	0.0	491.0903	2224.4395	NaN	NaN	0.8192	0.4735	0.3617	0.0357	0.0385	0.0527	0.038
0.0	0.0	0.0	3091.0903	3946.4395	NaN	NaN	0.5608	0.4127	0.4178	0.0372	0.0392	0.0535	0.0397
0.0	0.0	0.0	1141.0903	4769.4395	NaN	NaN	0.8069	0.3779	0.4507	0.0376	0.0394	0.0532	0.0413
0.0	0.0	0.0	1996.0903	2677.4395	NaN	NaN	0.5729	0.369	0.4613	0.037	0.039	0.0528	0.041
0.0	0.0	0.0	-169.9097	8608.4395	NaN	NaN	1.0201	0.3344	0.4903	0.0382	0.0397	0.0542	0.0434
0.0	0.0	0.0	812.0903	3181.4395	NaN	NaN	0.7966	0.3707	0.4602	0.0356	0.0376	0.0512	0.0446
0.0	0.0	0.0	2749.0903	1454.4395	NaN	NaN	0.346	0.4117	0.4234	0.0337	0.0378	0.0504	0.0431
0.0	0.0	0.0	2447.0903	713.4395	NaN	NaN	0.2257	0.4231	0.4111	0.0326	0.0393	0.0502	0.0436
0.0	0.0	0.0	787.0903	4384.4395	NaN	NaN	0.8478	0.4179	0.4116	0.0321	0.0415	0.0498	0.047
0.0	0.0	0.0	3167.0903	989.4395	NaN	NaN	0.238	0.4477	0.3873	0.0295	0.0419	0.0468	0.0468
0.0	0.0	0.0	1955.0903	2795.4395	NaN	NaN	0.5884	0.4447	0.3879	0.0287	0.0453	0.0457	0.0477
0.0	0.0	0.0	1772.0903	1430.4395	NaN	NaN	0.4467	0.4428	0.3904	0.0275	0.0478	0.043	0.0485
0.0	0.0	0.0	1491.0903	4775.4395	NaN	NaN	0.7621	0.4338	0.3964	0.0273	0.0518	0.0411	0.0495
0.0	0.0	0.0	1187.0903	1319.4395	NaN	NaN	0.5264	0.4722	0.3649	0.0255	0.0523	0.0376	0.0475
0.0	0.0	0.0	593.0903	2458.4395	NaN	NaN	0.8056	0.4791	0.3569	0.0255	0.0558	0.0371	0.0455
0.0	0.0	0.0	1495.0903	2196.4395	NaN	NaN	0.595	0.4695	0.3639	0.0255	0.0595	0.0369	0.0447
0.0	0.0	0.0	1523.0903	5874.4395	NaN	NaN	0.7941	0.4229	0.3974	0.0272	0.0677	0.0383	0.0465
0.0	0.0	0.0	1784.0903	3651.4395	NaN	NaN	0.6718	0.4447	0.3808	0.0265	0.0663	0.0358	0.046
0.0	0.0	0.0	1835.0903	1823.4395	NaN	NaN	0.4984	0.4817	0.3481	0.0258	0.066	0.035	0.0435
0.0	0.0	0.0	2984.0903	5798.4395	NaN	NaN	0.6602	0.4748	0.3517	0.0264	0.0674	0.0362	0.0434
0.0	0.0	0.0	1172.0903	2779.4395	NaN	NaN	0.7034	0.5137	0.324	0.0248	0.0602	0.0346	0.0428
0.0	0.0	0.0	4648.0903	5096.4395	NaN	NaN	0.523	0.5023	0.3313	0.026	0.0612	0.0361	0.0431
0.0	0.0	0.0	1858.0903	3063.4395	NaN	NaN	0.6225	0.5389	0.3063	0.0246	0.0535	0.0343	0.0424
0.0	0.0	0.0	568.0903	2746.4395	NaN	NaN	0.8286	0.5486	0.2984	0.0252	0.0517	0.0346	0.0416
0.0	0.0	0.0	2717.0903	1580.4395	NaN	NaN	0.3678	0.5695	0.2807	0.0249	0.0492	0.0348	0.0409
0.0	0.0	0.0	76.0903	3877.4395	NaN	NaN	0.9808	0.5598	0.2862	0.0256	0.0505	0.0358	0.0421
0.0	0.0	0.0	1335.0903	1692.4395	NaN	NaN	0.559	0.5847	0.2652	0.0251	0.0479	0.0355	0.0417
0.0	0.0	0.0	1393.0903	661.4395	NaN	NaN	0.3219	0.6077	0.2444	0.0249	0.0457	0.0371	0.0401
0.0	0.0	0.0	983.0903	1587.4395	NaN	NaN	0.6176	0.5768	0.268	0.0262	0.0458	0.0409	0.0422
0.0	0.0	0.0	1015.0903	1174.4395	NaN	NaN	0.5364	0.5652	0.2776	0.0267	0.043	0.043	0.0446
0.0	0.0	0.0	2043.0903	4396.4395	NaN	NaN	0.6827	0.5285	0.3058	0.0293	0.0421	0.0452	0.0491
0.0	0.0	0.0	2005.0903	2245.4395	NaN	NaN	0.5283	0.5475	0.2895	0.0294	0.0383	0.0449	0.0504
0.0	0.0	0.0	2069.0903	3082.4395	NaN	NaN	0.5984	0.5467	0.2852	0.031	0.0376	0.0464	0.0532
0.0	0.0	0.0	453.0903	3150.4395	NaN	NaN	0.8743	0.5831	0.2549	0.0301	0.0344	0.0445	0.053
0.0	0.0	0.0	215.0903	4009.4395	NaN	NaN	0.9491	0.6196	0.2227	0.03	0.0332	0.0432	0.0513
0.0	0.0	0.0	4449.0903	817.4395	NaN	NaN	0.1552	0.662	0.1859	0.0297	0.0322	0.0422	0.0481
0.0	0.0	0.0	43.0903	3284.4395	NaN	NaN	0.9871	0.6666	0.1784	0.0302	0.0332	0.0419	0.0498
0.0	0.0	0.0	503.0903	1497.4395	NaN	NaN	0.7485	0.6896	0.1604	0.0297	0.0323	0.0397	0.0482
0.0	0.0	0.0	2358.0903	657.4395	NaN	NaN	0.218	0.6937	0.1558	0.0302	0.0342	0.0382	0.0479
0.0	0.0	0.0	382.0903	-1152.5605	NaN	NaN	1.3	0.7242	0.133	0.0284	0.0326	0.0373	0.0445
0.0	0.0	0.0	-139.9097	4505.4395	NaN	NaN	1.032	0.6857	0.1571	0.0307	0.037	0.0388	0.0508
0.0	0.0	0.0	1091.0903	829.4395	NaN	NaN	0.4319	0.723	0.1328	0.0277	0.0336	0.0357	0.0471
0.0	0.0	0.0	-204.9097	1416.4395	NaN	NaN	1.1691	0.7101	0.1397	0.029	0.0364	0.0361	0.0487
0.0	0.0	0.0	-626.9097	-2138.5605	NaN	NaN	0.7733	0.7518	0.1123	0.0261	0.0321	0.0339	0.0439
0.0	0.0	0.0	563.0903	2715.4395	NaN	NaN	0.8282	0.7292	0.1251	0.0285	0.0354	0.0363	0.0455
0.0	0.0	0.0	1872.0903	1286.4395	NaN	NaN	0.4073	0.7401	0.1186	0.0276	0.0331	0.035	0.0457
0.0	0.0	0.0	729.0903	-449.5605	NaN	NaN	-0.3	0.7352	0.1211	0.0283	0.034	0.0353	0.0461
0.0	0.0	0.0	-1079.9097	2828.4395	NaN	NaN	1.3	0.7375	0.1193	0.0287	0.0334	0.0363	0.0448
0.0	0.0	0.0	618.0903	4471.4395	NaN	NaN	0.8786	0.7035	0.1407	0.0315	0.0362	0.0372	0.0509
0.0	0.0	0.0	-148.9097	2119.4395	NaN	NaN	1.0756	0.7454	0.1156	0.0275	0.0311	0.0331	0.0474
0.0	0.0	0.0	-310.9097	2349.4395	NaN	NaN	1.1525	0.7667	0.0996	0.0274	0.0307	0.0326	0.0431
0.0	0.0	0.0	372.0903	63.4395	NaN	NaN	0.1457	0.7923	0.0807	0.0266	0.0281	0.0317	0.0407
0.0	0.0	0.0	-1060.9097	-974.5605	NaN	NaN	0.4788	0.8045	0.0725	0.0265	0.0269	0.0315	0.0381
0.0	0.0	0.0	431.0903	2707.4395	NaN	NaN	0.8626	0.7901	0.0813	0.0282	0.0284	0.033	0.039
0.0	0.0	0.0	452.0903	1800.4395	NaN	NaN	0.7993	0.7746	0.0915	0.0288	0.0297	0.0336	0.0418
0.0	0.0	0.0	-342.9097	1884.4395	NaN	NaN	1.2224	0.7778	0.0901	0.0279	0.0291	0.034	0.0411
0.0	0.0	0.0	1316.0903	1313.4395	NaN	NaN	0.4995	0.7666	0.0971	0.0284	0.0303	0.0346	0.0431
0.0	0.0	0.0	-173.9097	-510.5605	NaN	NaN	0.7459	0.7851	0.0869	0.0264	0.0279	0.0338	0.04
0.0	0.0	0.0	1846.0903	1477.4395	NaN	NaN	0.4445	0.7703	0.0954	0.0279	0.0296	0.0359	0.041
0.0	0.0	0.0	1225.0903	1995.4395	NaN	NaN	0.6196	0.767	0.098	0.0275	0.029	0.0366	0.0419
0.0	0.0	0.0	-361.9097	3968.4395	NaN	NaN	1.1003	0.7478	0.1102	0.0284	0.0305	0.0368	0.0463
0.0	0.0	0.0	2110.0903	-1364.5605	NaN	NaN	-0.3	0.7753	0.0943	0.0261	0.0281	0.034	0.0422
0.0	0.0	0.0	-553.9097	1963.4395	NaN	NaN	1.3	0.7791	0.0911	0.026	0.0287	0.0342	0.0409
0.0	0.0	0.0	-121.9097	-2400.5605	NaN	NaN	0.9517	0.7892	0.0846	0.0251	0.0277	0.0352	0.0382
0.0	0.0	0.0	809.0903	4906.4395	NaN	NaN	0.8584	0.7509	0.1067	0.0275	0.0305	0.04	0.0444
0.0	0.0	0.0	2514.0903	2551.4395	NaN	NaN	0.5037	0.7328	0.1204	0.0274	0.0307	0.0392	0.0496
0.0	0.0	0.0	2642.0903	804.4395	NaN	NaN	0.2334	0.7448	0.1138	0.0266	0.0306	0.0363	0.0479
0.0	0.0	0.0	1264.0903	378.4395	NaN	NaN	0.2304	0.7644	0.1008	0.0255	0.0303	0.0345	0.0445
0.0	0.0	0.0	1722.0903	1133.4395	NaN	NaN	0.3969	0.7725	0.0942	0.025	0.0306	0.0343	0.0434
0.0	0.0	0.0	609.0903	4803.4395	NaN	NaN	0.8875	0.7633	0.0992	0.0257	0.0322	0.0343	0.0454
0.0	0.0	0.0	-408.9097	465.4395	NaN	NaN	1.3	0.7721	0.0935	0.0249	0.0316	0.0337	0.0442
0.0	0.0	0.0	2041.0903	3306.4395	NaN	NaN	0.6183	0.7617	0.0984	0.0259	0.0333	0.0345	0.0462
0.0	0.0	0.0	1282.0903	4717.4395	NaN	NaN	0.7863	0.7516	0.1052	0.0263	0.0345	0.0342	0.0482
0.0	0.0	0.0	-319.9097	2576.4395	NaN	NaN	1.1418	0.7741	0.0929	0.0244	0.0317	0.0332	0.0438
0.0	0.0	0.0	179.0903	2805.4395	NaN	NaN	0.94	0.7774	0.0897	0.0245	0.0317	0.0344	0.0425
0.0	0.0	0.0	-740.9097	-703.5605	NaN	NaN	0.4871	0.7888	0.0821	0.0237	0.03	0.0347	0.0405
0.0	0.0	0.0	1390.0903	1270.4395	NaN	NaN	0.4775	0.7867	0.0832	0.0244	0.0302	0.0347	0.0409
0.0	0.0	0.0	1120.0903	1792.4395	NaN	NaN	0.6154	0.7841	0.0848	0.0249	0.0303	0.0344	0.0415
0.0	0.0	0.0	436.0903	1352.4395	NaN	NaN	0.7562	0.7924	0.0804	0.0244	0.029	0.0341	0.0397
0.0	0.0	0.0	-223.9097	1649.4395	NaN	NaN	1.1571	0.7994	0.076	0.0242	0.028	0.034	0.0384
0.0	0.0	0.0	10.0903	520.4395	NaN	NaN	0.981	0.8031	0.0738	0.0242	0.0276	0.0337	0.0376
0.0	0.0	0.0	776.0903	633.4395	NaN	NaN	0.4494	0.8078	0.0716	0.0241	0.0269	0.0327	0.0369
0.0	0.0	0.0	1747.0903	2272.4395	NaN	NaN	0.5653	0.8039	0.0741	0.0252	0.0277	0.0319	0.0373
0.0	0.0	0.0	1513.0903	884.4395	NaN	NaN	0.3689	0.8011	0.0764	0.0258	0.028	0.0312	0.0375
0.0	0.0	0.0	1105.0903	2301.4395	NaN	NaN	0.6756	0.7969	0.0796	0.0266	0.0284	0.0311	0.0375
0.0	0.0	0.0	1117.0903	1218.4395	NaN	NaN	0.5217	0.8012	0.0775	0.0262	0.0278	0.0308	0.0365
0.0	0.0	0.0	3190.0903	-787.5605	NaN	NaN	-0.3	0.7994	0.0782	0.0266	0.0282	0.0311	0.0364
0.0	0.0	0.0	1397.0903	802.4395	NaN	NaN	0.3648	0.802	0.0772	0.0263	0.0277	0.0307	0.0362
0.0	0.0	0.0	1207.0903	3223.4395	NaN	NaN	0.7276	0.7892	0.0853	0.0279	0.0292	0.0309	0.0376
0.0	0.0	0.0	1971.0903	473.4395	NaN	NaN	0.1937	0.7913	0.085	0.0274	0.0285	0.0303	0.0375
0.0	0.0	0.0	-61.9097	566.4395	NaN	NaN	1.1227	0.7869	0.0874	0.0281	0.0292	0.0306	0.0377
0.0	0.0	0.0	830.0903	-77.5605	NaN	NaN	-0.1031	0.7918	0.085	0.0274	0.0284	0.0302	0.0372
0.0	0.0	0.0	4124.0903	-67.5605	NaN	NaN	-0.0167	0.7779	0.0934	0.0292	0.0301	0.0307	0.0387
0.0	0.0	0.0	947.0903	1438.4395	NaN	NaN	0.603	0.7754	0.0964	0.0295	0.0295	0.0298	0.0395
0.0	0.0	0.0	2228.0903	3929.4395	NaN	NaN	0.6382	0.7463	0.1154	0.0332	0.032	0.0303	0.0428
0.0	0.0	0.0	3353.0903	1886.4395	NaN	NaN	0.36	0.735	0.1246	0.0339	0.0317	0.0302	0.0446
0.0	0.0	0.0	2940.0903	3770.4395	NaN	NaN	0.5619	0.7305	0.128	0.0338	0.0328	0.0309	0.0439
0.0	0.0	0.0	2236.0903	-437.5605	NaN	NaN	-0.2433	0.7631	0.1079	0.0298	0.03	0.0302	0.0389
0.0	0.0	0.0	2364.0903	506.4395	NaN	NaN	0.1764	0.7515	0.1145	0.0314	0.0321	0.0316	0.0389
0.0	0.0	0.0	1481.0903	2197.4395	NaN	NaN	0.5974	0.7447	0.1196	0.0322	0.032	0.0315	0.04
0.0	0.0	0.0	2587.0903	6006.4395	NaN	NaN	0.6989	0.7229	0.1335	0.0348	0.0342	0.0324	0.0423
0.0	0.0	0.0	3505.0903	1380.4395	NaN	NaN	0.2826	0.7303	0.1295	0.0336	0.0331	0.0321	0.0413
0.0	0.0	0.0	2045.0903	3258.4395	NaN	NaN	0.6144	0.7293	0.1299	0.0336	0.0342	0.0327	0.0402
0.0	0.0	0.0	2087.0903	1858.4395	NaN	NaN	0.471	0.7417	0.1224	0.0318	0.0333	0.0325	0.0383
0.0	0.0	0.0	1296.0903	-238.5605	NaN	NaN	-0.2256	0.7501	0.117	0.031	0.0326	0.0322	0.0371
0.0	0.0	0.0	2448.0903	-1543.5605	NaN	NaN	-0.3	0.7535	0.1143	0.0309	0.0327	0.032	0.0366
0.0	0.0	0.0	954.0903	804.4395	NaN	NaN	0.4575	0.75	0.1166	0.0316	0.0328	0.0317	0.0372
0.0	0.0	0.0	454.0903	2144.4395	NaN	NaN	0.8253	0.7369	0.1255	0.0333	0.0336	0.0317	0.0389
0.0	0.0	0.0	2009.0903	1031.4395	NaN	NaN	0.3392	0.7378	0.1257	0.0332	0.0329	0.031	0.0393
0.0	0.0	0.0	878.0903	4400.4395	NaN	NaN	0.8336	0.724	0.1351	0.0348	0.0342	0.0312	0.0407
0.0	0.0	0.0	-611.9097	1971.4395	NaN	NaN	1.3	0.7281	0.1331	0.0341	0.0334	0.0308	0.0405
0.0	0.0	0.0	1254.0903	523.4395	NaN	NaN	0.2945	0.7266	0.135	0.0344	0.033	0.0305	0.0405
0.0	0.0	0.0	2239.0903	2168.4395	NaN	NaN	0.492	0.7134	0.1441	0.0359	0.0338	0.0311	0.0418
0.0	0.0	0.0	3532.0903	1254.4395	NaN	NaN	0.2621	0.7107	0.146	0.0358	0.0339	0.0314	0.0421
0.0	0.0	0.0	1142.0903	2593.4395	NaN	NaN	0.6943	0.7283	0.1351	0.0334	0.0324	0.0309	0.0398
0.0	0.0	0.0	334.0903	2005.4395	NaN	NaN	0.8572	0.7306	0.1332	0.0331	0.0327	0.0315	0.0389
0.0	0.0	0.0	2282.0903	1911.4395	NaN	NaN	0.4558	0.7337	0.1311	0.0324	0.0325	0.0316	0.0386
0.0	0.0	0.0	165.0903	2552.4395	NaN	NaN	0.9392	0.7378	0.1284	0.0318	0.0321	0.0314	0.0386
0.0	0.0	0.0	1565.0903	2383.4395	NaN	NaN	0.6036	0.7332	0.1308	0.0323	0.0328	0.0316	0.0393
0.0	0.0	0.0	486.0903	630.4395	NaN	NaN	0.5646	0.7431	0.124	0.031	0.032	0.0311	0.0387
0.0	0.0	0.0	347.0903	-58.5605	NaN	NaN	-0.203	0.7331	0.1309	0.0324	0.0325	0.0313	0.0399
0.0	0.0	0.0	2226.0903	4815.4395	NaN	NaN	0.6839	0.7042	0.1494	0.0351	0.0352	0.0327	0.0434
0.0	0.0	0.0	-537.9097	2193.4395	NaN	NaN	1.3	0.7283	0.134	0.0318	0.032	0.0314	0.0425
0.0	0.0	0.0	101.0903	4838.4395	NaN	NaN	0.9795	0.7263	0.1336	0.0322	0.0334	0.0321	0.0424
0.0	0.0	0.0	-1305.9097	326.4395	NaN	NaN	-0.3	0.772	0.1046	0.0271	0.0288	0.03	0.0375
0.0	0.0	0.0	1228.0903	2759.4395	NaN	NaN	0.692	0.748	0.1183	0.0306	0.0315	0.0317	0.0399
0.0	0.0	0.0	-939.9097	2069.4395	NaN	NaN	1.3	0.7691	0.1045	0.0284	0.0292	0.0302	0.0386
0.0	0.0	0.0	111.0903	1180.4395	NaN	NaN	0.914	0.766	0.1052	0.0295	0.0301	0.0308	0.0384
0.0	0.0	0.0	83.0903	3644.4395	NaN	NaN	0.9777	0.7549	0.1115	0.0311	0.031	0.0313	0.0402
0.0	0.0	0.0	510.0903	1111.4395	NaN	NaN	0.6854	0.7592	0.1085	0.0306	0.0305	0.031	0.0401
0.0	0.0	0.0	1226.0903	4839.4395	NaN	NaN	0.7979	0.7611	0.1067	0.0307	0.0305	0.0313	0.0398
0.0	0.0	0.0	-1554.9097	2963.4395	NaN	NaN	1.3	0.7751	0.0962	0.029	0.0301	0.0314	0.0381
0.0	0.0	0.0	-250.9097	1494.4395	NaN	NaN	1.2018	0.7886	0.0865	0.0275	0.0292	0.0317	0.0365
0.0	0.0	0.0	792.0903	5164.4395	NaN	NaN	0.867	0.7888	0.0841	0.0279	0.03	0.0324	0.0369
0.0	0.0	0.0	1844.0903	-624.5605	NaN	NaN	-0.3	0.8016	0.0747	0.0261	0.0289	0.0325	0.0362
0.0	0.0	0.0	872.0903	-3211.5605	NaN	NaN	1.3	0.8095	0.0686	0.0252	0.0286	0.0327	0.0354
0.0	0.0	0.0	397.0903	2069.4395	NaN	NaN	0.839	0.8041	0.0719	0.0264	0.0295	0.0326	0.0354
0.0	0.0	0.0	1451.0903	2780.4395	NaN	NaN	0.6571	0.8005	0.0744	0.0268	0.0298	0.0322	0.0362
0.0	0.0	0.0	-1276.9097	2122.4395	NaN	NaN	1.3	0.8115	0.0682	0.0251	0.0286	0.0317	0.0349
0.0	0.0	0.0	188.0903	-524.5605	NaN	NaN	1.3	0.8172	0.0636	0.0241	0.0284	0.0324	0.0343
0.0	0.0	0.0	1097.0903	-1671.5605	NaN	NaN	1.3	0.8256	0.0586	0.0228	0.0275	0.0324	0.0332
0.0	0.0	0.0	14.0903	370.4395	NaN	NaN	0.9634	0.8274	0.0575	0.0226	0.0277	0.0321	0.0325
0.0	0.0	0.0	260.0903	1913.4395	NaN	NaN	0.8803	0.8299	0.0565	0.0223	0.0276	0.0318	0.032
0.0	0.0	0.0	-601.9097	2228.4395	NaN	NaN	1.3	0.8344	0.0545	0.0216	0.0272	0.0314	0.0309
0.0	0.0	0.0	25.0903	4324.4395	NaN	NaN	0.9942	0.8315	0.0558	0.0219	0.0279	0.0317	0.0312
0.0	0.0	0.0	199.0903	1050.4395	NaN	NaN	0.8407	0.8393	0.0519	0.0208	0.0269	0.0312	0.03
0.0	0.0	0.0	1758.0903	5085.4395	NaN	NaN	0.7431	0.833	0.0551	0.0215	0.0282	0.0318	0.0304
0.0	0.0	0.0	1305.0903	1012.4395	NaN	NaN	0.4369	0.8393	0.0516	0.0205	0.0272	0.0314	0.0299
0.0	0.0	0.0	2619.0903	-833.5605	NaN	NaN	-0.3	0.8407	0.0507	0.0204	0.0272	0.0315	0.0294
0.0	0.0	0.0	3304.0903	3171.4395	NaN	NaN	0.4898	0.8394	0.0509	0.0204	0.0275	0.0321	0.0296
0.0	0.0	0.0	1378.0903	-2396.5605	NaN	NaN	1.3	0.8436	0.0487	0.0197	0.0269	0.0319	0.0292
0.0	0.0	0.0	233.0903	1316.4395	NaN	NaN	0.8496	0.8415	0.0492	0.0199	0.0274	0.0328	0.0292
0.0	0.0	0.0	-370.9097	1799.4395	NaN	NaN	1.2596	0.8412	0.0494	0.0196	0.0275	0.0332	0.029
0.0	0.0	0.0	904.0903	233.4395	NaN	NaN	0.2052	0.8362	0.0516	0.0201	0.0284	0.0345	0.0292
0.0	0.0	0.0	-193.9097	2654.4395	NaN	NaN	1.0788	0.8359	0.052	0.0198	0.0284	0.0346	0.0293
0.0	0.0	0.0	-1418.9097	2021.4395	NaN	NaN	1.3	0.8382	0.051	0.0195	0.028	0.0342	0.0291
0.0	0.0	0.0	602.0903	3453.4395	NaN	NaN	0.8515	0.8372	0.0511	0.0196	0.0282	0.0346	0.0293
0.0	0.0	0.0	-2634.9097	-535.5605	NaN	NaN	0.1689	0.8458	0.0475	0.0189	0.0267	0.0327	0.0285
0.0	0.0	0.0	1296.0903	1211.4395	NaN	NaN	0.4831	0.843	0.0481	0.0195	0.0275	0.0335	0.0285
0.0	0.0	0.0	-1440.9097	926.4395	NaN	NaN	-0.3	0.8437	0.048	0.0193	0.0272	0.0333	0.0284
0.0	0.0	0.0	1190.0903	-714.5605	NaN	NaN	-0.3	0.8413	0.049	0.0196	0.0278	0.0339	0.0283
0.0	0.0	0.0	267.0903	3134.4395	NaN	NaN	0.9215	0.8437	0.0485	0.0194	0.0274	0.0331	0.0279
0.0	0.0	0.0	231.0903	2633.4395	NaN	NaN	0.9193	0.8456	0.0478	0.0193	0.0272	0.0326	0.0275
0.0	0.0	0.0	-1288.9097	639.4395	NaN	NaN	-0.3	0.8491	0.0464	0.019	0.0266	0.0315	0.0273
0.0	0.0	0.0	-757.9097	3224.4395	NaN	NaN	1.3	0.8467	0.0473	0.0196	0.0275	0.0318	0.0271
0.0	0.0	0.0	404.0903	1776.4395	NaN	NaN	0.8147	0.8498	0.0464	0.0192	0.0267	0.0308	0.027
0.0	0.0	0.0	735.0903	-1410.5605	NaN	NaN	1.3	0.851	0.0457	0.0192	0.0267	0.0303	0.027
0.0	0.0	0.0	1348.0903	2453.4395	NaN	NaN	0.6454	0.8484	0.0468	0.0197	0.0274	0.0307	0.027
0.0	0.0	0.0	1674.0903	1288.4395	NaN	NaN	0.4349	0.8497	0.0466	0.0195	0.027	0.0301	0.027
0.0	0.0	0.0	186.0903	2621.4395	NaN	NaN	0.9337	0.8519	0.0455	0.0193	0.0267	0.0296	0.027
0.0	0.0	0.0	-758.9097	926.4395	NaN	NaN	1.3	0.8521	0.0449	0.0193	0.0266	0.0297	0.0274
0.0	0.0	0.0	-337.9097	1859.4395	NaN	NaN	1.2221	0.8513	0.0453	0.0195	0.0268	0.0298	0.0274
0.0	0.0	0.0	-1019.9097	3713.4395	NaN	NaN	1.3	0.8514	0.0455	0.0194	0.0266	0.0295	0.0275
0.0	0.0	0.0	1460.0903	2846.4395	NaN	NaN	0.661	0.8517	0.0454	0.0194	0.0265	0.0294	0.0276
0.0	0.0	0.0	-270.9097	2837.4395	NaN	NaN	1.1056	0.8517	0.0453	0.0194	0.0264	0.0294	0.0278
0.0	0.0	0.0	-438.9097	-31.5605	NaN	NaN	0.0671	0.8517	0.045	0.0194	0.0264	0.0294	0.028
0.0	0.0	0.0	-811.9097	3927.4395	NaN	NaN	1.2606	0.8518	0.045	0.0195	0.0265	0.0293	0.0279
0.0	0.0	0.0	834.0903	2118.4395	NaN	NaN	0.7175	0.8521	0.0446	0.0194	0.0265	0.0293	0.0281
0.0	0.0	0.0	-612.9097	1218.4395	NaN	NaN	1.3	0.8521	0.0443	0.0194	0.0267	0.0295	0.028
0.0	0.0	0.0	-825.9097	4033.4395	NaN	NaN	1.2575	0.8513	0.0446	0.0196	0.0268	0.0297	0.0279
0.0	0.0	0.0	1394.0903	1938.4395	NaN	NaN	0.5817	0.8512	0.0447	0.0196	0.0268	0.0298	0.0279
0.0	0.0	0.0	197.0903	1662.4395	NaN	NaN	0.894	0.8513	0.0445	0.0196	0.0269	0.0299	0.0278
0.0	0.0	0.0	1371.0903	1020.4395	NaN	NaN	0.4267	0.8509	0.0446	0.0196	0.0271	0.0301	0.0278
0.0	0.0	0.0	-140.9097	-193.5605	NaN	NaN	0.5787	0.8513	0.0442	0.0195	0.0271	0.0302	0.0277
0.0	0.0	0.0	-1034.9097	2714.4395	NaN	NaN	1.3	0.851	0.044	0.0197	0.0273	0.0303	0.0277
0.0	0.0	0.0	594.0903	-2507.5605	NaN	NaN	1.3	0.852	0.0432	0.0197	0.0272	0.0302	0.0276
0.0	0.0	0.0	548.0903	706.4395	NaN	NaN	0.5631	0.8523	0.0428	0.0199	0.0274	0.0301	0.0276
0.0	0.0	0.0	103.0903	75.4395	NaN	NaN	0.4226	0.854	0.0417	0.02	0.0272	0.0296	0.0275
0.0	0.0	0.0	990.0903	-1581.5605	NaN	NaN	1.3	0.8563	0.0402	0.0201	0.027	0.029	0.0274
0.0	0.0	0.0	-827.9097	364.4395	NaN	NaN	-0.3	0.8586	0.0385	0.0203	0.0269	0.0283	0.0273
0.0	0.0	0.0	-743.9097	1150.4395	NaN	NaN	1.3	0.8608	0.037	0.0205	0.0268	0.0276	0.0273
0.0	0.0	0.0	-2288.9097	538.4395	NaN	NaN	-0.3	0.8626	0.0358	0.0207	0.0267	0.027	0.0272
0.0	0.0	0.0	-266.9097	1128.4395	NaN	NaN	1.3	0.864	0.0348	0.0209	0.0267	0.0265	0.0272
0.0	0.0	0.0	339.0903	2489.4395	NaN	NaN	0.8801	0.8648	0.0342	0.021	0.0267	0.0262	0.0272
0.0	0.0	0.0	-1614.9097	-1.5605	NaN	NaN	0.001	0.8658	0.0336	0.021	0.0267	0.0259	0.027
0.0	0.0	0.0	-1034.9097	2964.4395	NaN	NaN	1.3	0.8665	0.0333	0.0211	0.0266	0.0256	0.0269
0.0	0.0	0.0	-1701.9097	-1870.5605	NaN	NaN	0.5236	0.8674	0.0329	0.0209	0.0266	0.0255	0.0267
0.0	0.0	0.0	-208.9097	1477.4395	NaN	NaN	1.1647	0.8675	0.0326	0.0212	0.0265	0.0253	0.0269
0.0	0.0	0.0	1249.0903	3791.4395	NaN	NaN	0.7522	0.8678	0.0326	0.0213	0.0263	0.025	0.0269
0.0	0.0	0.0	-934.9097	5412.4395	NaN	NaN	1.2088	0.8685	0.0326	0.0212	0.0262	0.0247	0.0269
0.0	0.0	0.0	161.0903	-2384.5605	NaN	NaN	1.0724	0.869	0.0325	0.0208	0.0263	0.0248	0.0266
0.0	0.0	0.0	2229.0903	-653.5605	NaN	NaN	-0.3	0.8689	0.0324	0.0209	0.0264	0.0249	0.0266
0.0	0.0	0.0	-69.9097	-1199.5605	NaN	NaN	0.9449	0.8689	0.0325	0.0209	0.0263	0.0249	0.0266
0.0	0.0	0.0	1862.0903	723.4395	NaN	NaN	0.2798	0.869	0.0324	0.0211	0.0261	0.0246	0.0268
0.0	0.0	0.0	338.0903	4093.4395	NaN	NaN	0.9237	0.8697	0.0324	0.021	0.0257	0.0244	0.0268
0.0	0.0	0.0	796.0903	789.4395	NaN	NaN	0.4979	0.8699	0.0324	0.021	0.0256	0.0244	0.0268
0.0	0.0	0.0	-538.9097	3183.4395	NaN	NaN	1.2038	0.8697	0.0325	0.0209	0.0256	0.0244	0.0269
0.0	0.0	0.0	-1535.9097	3416.4395	NaN	NaN	1.3	0.8697	0.0325	0.0208	0.0257	0.0244	0.0269
0.0	0.0	0.0	351.0903	692.4395	NaN	NaN	0.6636	0.8695	0.0325	0.0208	0.0259	0.0246	0.0269
0.0	0.0	0.0	-296.9097	154.4395	NaN	NaN	-0.3	0.8695	0.0323	0.0208	0.0259	0.0246	0.0269
0.0	0.0	0.0	-1369.9097	930.4395	NaN	NaN	-0.3	0.87	0.0323	0.0207	0.0258	0.0245	0.0268
0.0	0.0	0.0	-1548.9097	3418.4395	NaN	NaN	1.3	0.8702	0.0323	0.0207	0.0256	0.0243	0.0269
0.0	0.0	0.0	1372.0903	1666.4395	NaN	NaN	0.5484	0.8706	0.0322	0.0207	0.0254	0.0242	0.0269
0.0	0.0	0.0	585.0903	3050.4395	NaN	NaN	0.8391	0.8709	0.0322	0.0207	0.0253	0.0241	0.0269
0.0	0.0	0.0	958.0903	1565.4395	NaN	NaN	0.6203	0.8711	0.0321	0.0206	0.0253	0.024	0.0269
0.0	0.0	0.0	-1348.9097	1606.4395	NaN	NaN	1.3	0.8714	0.032	0.0205	0.0254	0.024	0.0268
0.0	0.0	0.0	356.0903	430.4395	NaN	NaN	0.5473	0.8712	0.0319	0.0205	0.0255	0.0241	0.0268
0.0	0.0	0.0	292.0903	2846.4395	NaN	NaN	0.9069	0.8714	0.0318	0.0205	0.0256	0.024	0.0267
0.0	0.0	0.0	-776.9097	-267.5605	NaN	NaN	0.2562	0.8715	0.0317	0.0205	0.0257	0.024	0.0267
0.0	0.0	0.0	-191.9097	1845.4395	NaN	NaN	1.1161	0.8715	0.0317	0.0205	0.0256	0.0239	0.0267
0.0	0.0	0.0	79.0903	240.4395	NaN	NaN	0.7525	0.8718	0.0317	0.0205	0.0255	0.0238	0.0266
0.0	0.0	0.0	-893.9097	1478.4395	NaN	NaN	1.3	0.8723	0.0316	0.0204	0.0254	0.0237	0.0265
0.0	0.0	0.0	1394.0903	1022.4395	NaN	NaN	0.4231	0.8725	0.0315	0.0204	0.0255	0.0236	0.0265
0.0	0.0	0.0	-1180.9097	2553.4395	NaN	NaN	1.3	0.8728	0.0314	0.0204	0.0254	0.0235	0.0264
0.0	0.0	0.0	-2164.9097	480.4395	NaN	NaN	-0.2852	0.8727	0.0314	0.0204	0.0255	0.0236	0.0265
0.0	0.0	0.0	800.0903	2069.4395	NaN	NaN	0.7212	0.8732	0.0313	0.0204	0.0254	0.0234	0.0264
0.0	0.0	0.0	230.0903	1916.4395	NaN	NaN	0.8928	0.8731	0.0313	0.0203	0.0254	0.0235	0.0263
0.0	0.0	0.0	-242.9097	-543.5605	NaN	NaN	0.6911	0.8728	0.0313	0.0204	0.0256	0.0236	0.0264
0.0	0.0	0.0	-867.9097	5100.4395	NaN	NaN	1.2051	0.873	0.0313	0.0204	0.0255	0.0235	0.0263
0.0	0.0	0.0	-1724.9097	2765.4395	NaN	NaN	1.3	0.8728	0.0313	0.0204	0.0256	0.0235	0.0263
0.0	0.0	0.0	-1324.9097	371.4395	NaN	NaN	-0.3	0.8731	0.0312	0.0203	0.0257	0.0236	0.0262
0.0	0.0	0.0	2430.0903	488.4395	NaN	NaN	0.1674	0.8726	0.0313	0.0205	0.0257	0.0237	0.0263
0.0	0.0	0.0	-927.9097	1542.4395	NaN	NaN	1.3	0.873	0.0312	0.0205	0.0255	0.0235	0.0262
0.0	0.0	0.0	1694.0903	5538.4395	NaN	NaN	0.7658	0.873	0.0313	0.0206	0.0253	0.0234	0.0264
0.0	0.0	0.0	-1445.9097	2187.4395	NaN	NaN	1.3	0.8735	0.0312	0.0204	0.0254	0.0234	0.0262
0.0	0.0	0.0	-1360.9097	-134.5605	NaN	NaN	0.09	0.8729	0.0312	0.0204	0.0258	0.0236	0.0261
0.0	0.0	0.0	-1101.9097	1599.4395	NaN	NaN	1.3	0.8731	0.0312	0.0203	0.0258	0.0236	0.026
0.0	0.0	0.0	282.0903	644.4395	NaN	NaN	0.6955	0.8729	0.0312	0.0203	0.0258	0.0237	0.0261
0.0	0.0	0.0	599.0903	515.4395	NaN	NaN	0.4625	0.873	0.0312	0.0204	0.0257	0.0236	0.0261
0.0	0.0	0.0	-344.9097	322.4395	NaN	NaN	-0.3	0.8729	0.0313	0.0205	0.0256	0.0235	0.0262
0.0	0.0	0.0	2062.0903	1139.4395	NaN	NaN	0.3559	0.8733	0.0313	0.0206	0.0252	0.0233	0.0262
0.0	0.0	0.0	1906.0903	3887.4395	NaN	NaN	0.671	0.8733	0.0314	0.0206	0.0251	0.0233	0.0264
0.0	0.0	0.0	49.0903	193.4395	NaN	NaN	0.7976	0.873	0.0315	0.0205	0.0251	0.0233	0.0264
0.0	0.0	0.0	-1409.9097	1979.4395	NaN	NaN	1.3	0.8725	0.0316	0.0206	0.0253	0.0235	0.0265
0.0	0.0	0.0	-1627.9097	5307.4395	NaN	NaN	1.3	0.8723	0.0316	0.0206	0.0254	0.0236	0.0265
0.0	0.0	0.0	1368.0903	-1307.5605	NaN	NaN	-0.3	0.8719	0.0316	0.0206	0.0256	0.0238	0.0265
0.0	0.0	0.0	-8.9097	2392.4395	NaN	NaN	1.0037	0.8718	0.0316	0.0206	0.0257	0.0239	0.0264
0.0	0.0	0.0	-1563.9097	4576.4395	NaN	NaN	1.3	0.8719	0.0316	0.0206	0.0256	0.0238	0.0264
0.0	0.0	0.0	1913.0903	-1051.5605	NaN	NaN	-0.3	0.872	0.0315	0.0206	0.0256	0.0239	0.0264
0.0	0.0	0.0	31.0903	1071.4395	NaN	NaN	0.9718	0.8719	0.0314	0.0207	0.0256	0.0239	0.0265
0.0	0.0	0.0	168.0903	4882.4395	NaN	NaN	0.9667	0.8721	0.0315	0.0207	0.0255	0.0238	0.0264
0.0	0.0	0.0	-1618.9097	1627.4395	NaN	NaN	1.3	0.8719	0.0315	0.0206	0.0257	0.024	0.0263
0.0	0.0	0.0	-2192.9097	2415.4395	NaN	NaN	1.3	0.8719	0.0314	0.0205	0.0258	0.0241	0.0261
0.0	0.0	0.0	587.0903	-1608.5605	NaN	NaN	1.3	0.871	0.0316	0.0205	0.0261	0.0245	0.0262
0.0	0.0	0.0	-310.9097	-723.5605	NaN	NaN	0.6995	0.8718	0.0314	0.0205	0.026	0.0244	0.026
0.0	0.0	0.0	-3061.9097	926.4395	NaN	NaN	-0.3	0.8726	0.0311	0.0204	0.0258	0.0242	0.0258
0.0	0.0	0.0	-66.9097	2630.4395	NaN	NaN	1.0261	0.8729	0.0311	0.0205	0.0256	0.024	0.0259
0.0	0.0	0.0	0.0903	2571.4395	NaN	NaN	1.0	0.8731	0.0311	0.0205	0.0255	0.024	0.0259
0.0	0.0	0.0	-558.9097	-2236.5605	NaN	NaN	0.8001	0.8725	0.0311	0.0204	0.0258	0.0243	0.0258
0.0	0.0	0.0	-1147.9097	1977.4395	NaN	NaN	1.3	0.872	0.0313	0.0204	0.026	0.0244	0.0259
0.0	0.0	0.0	-1815.9097	-139.5605	NaN	NaN	0.0714	0.8717	0.0314	0.0205	0.026	0.0245	0.026
0.0	0.0	0.0	165.0903	-1811.5605	NaN	NaN	1.1003	0.8717	0.0313	0.0205	0.026	0.0245	0.026
0.0	0.0	0.0	512.0903	3756.4395	NaN	NaN	0.88	0.872	0.0315	0.0206	0.0257	0.0243	0.026
0.0	0.0	0.0	-583.9097	335.4395	NaN	NaN	-0.3	0.8722	0.0315	0.0206	0.0255	0.0242	0.0261
0.0	0.0	0.0	-586.9097	700.4395	NaN	NaN	1.3	0.872	0.0315	0.0206	0.0255	0.0243	0.0261
0.0	0.0	0.0	-1251.9097	3227.4395	NaN	NaN	1.3	0.8719	0.0316	0.0206	0.0255	0.0243	0.0261
0.0	0.0	0.0	-699.9097	1462.4395	NaN	NaN	1.3	0.8714	0.0317	0.0206	0.0257	0.0244	0.0262
0.0	0.0	0.0	-1530.9097	15.4395	NaN	NaN	-0.0102	0.8711	0.0317	0.0206	0.0258	0.0246	0.0262
0.0	0.0	0.0	-1132.9097	1124.4395	NaN	NaN	-0.3	0.8715	0.0316	0.0206	0.0258	0.0245	0.0261
0.0	0.0	0.0	60.0903	-531.5605	NaN	NaN	1.1275	0.8715	0.0316	0.0206	0.0258	0.0244	0.0262
0.0	0.0	0.0	-376.9097	938.4395	NaN	NaN	1.3	0.8716	0.0315	0.0206	0.0257	0.0244	0.0262
0.0	0.0	0.0	450.0903	4556.4395	NaN	NaN	0.9101	0.8715	0.0316	0.0208	0.0255	0.0243	0.0263
0.0	0.0	0.0	-296.9097	1860.4395	NaN	NaN	1.1899	0.8716	0.0316	0.0207	0.0255	0.0243	0.0263
0.0	0.0	0.0	-735.9097	1539.4395	NaN	NaN	1.3	0.8716	0.0315	0.0207	0.0256	0.0243	0.0263
0.0	0.0	0.0	-361.9097	-1323.5605	NaN	NaN	0.7853	0.8716	0.0315	0.0206	0.0257	0.0243	0.0262
0.0	0.0	0.0	1324.0903	1974.4395	NaN	NaN	0.5986	0.8713	0.0315	0.0208	0.0257	0.0244	0.0263
0.0	0.0	0.0	-911.9097	2223.4395	NaN	NaN	1.3	0.8717	0.0314	0.0207	0.0257	0.0243	0.0263
0.0	0.0	0.0	-1405.9097	1975.4395	NaN	NaN	1.3	0.8715	0.0314	0.0207	0.0257	0.0244	0.0263
0.0	0.0	0.0	-687.9097	-297.5605	NaN	NaN	0.3019	0.8713	0.0314	0.0207	0.0258	0.0244	0.0263
0.0	0.0	0.0	-348.9097	1029.4395	NaN	NaN	1.3	0.8714	0.0313	0.0207	0.0258	0.0244	0.0263
0.0	0.0	0.0	-1392.9097	1337.4395	NaN	NaN	-0.3	0.8711	0.0314	0.0207	0.0259	0.0245	0.0264
0.0	0.0	0.0	-1875.9097	2933.4395	NaN	NaN	1.3	0.871	0.0314	0.0208	0.0258	0.0245	0.0264
0.0	0.0	0.0	-937.9097	110.4395	NaN	NaN	-0.1335	0.8712	0.0314	0.0208	0.0258	0.0244	0.0264
0.0	0.0	0.0	1609.0903	2501.4395	NaN	NaN	0.6085	0.8713	0.0314	0.0209	0.0256	0.0243	0.0265
0.0	0.0	0.0	316.0903	1422.4395	NaN	NaN	0.8182	0.8717	0.0314	0.0208	0.0255	0.0242	0.0265
0.0	0.0	0.0	1198.0903	1220.4395	NaN	NaN	0.5046	0.8717	0.0314	0.0208	0.0254	0.0242	0.0265
0.0	0.0	0.0	923.0903	1971.4395	NaN	NaN	0.6811	0.8717	0.0314	0.0208	0.0254	0.0242	0.0265
0.0	0.0	0.0	-1185.9097	2181.4395	NaN	NaN	1.3	0.8718	0.0313	0.0207	0.0255	0.0242	0.0265
0.0	0.0	0.0	-1756.9097	-397.5605	NaN	NaN	0.1845	0.8709	0.0314	0.0208	0.0259	0.0244	0.0267
0.0	0.0	0.0	-144.9097	2437.4395	NaN	NaN	1.0632	0.8712	0.0313	0.0208	0.0258	0.0244	0.0266
0.0	0.0	0.0	-1472.9097	2530.4395	NaN	NaN	1.3	0.8711	0.0314	0.0208	0.0257	0.0244	0.0266
0.0	0.0	0.0	-672.9097	-1338.5605	NaN	NaN	0.6655	0.8714	0.0313	0.0208	0.0257	0.0243	0.0266
0.0	0.0	0.0	1604.0903	3892.4395	NaN	NaN	0.7082	0.872	0.0313	0.0208	0.0253	0.0242	0.0264
0.0	0.0	0.0	-240.9097	-1239.5605	NaN	NaN	0.8373	0.872	0.0314	0.0208	0.0252	0.0242	0.0265
0.0	0.0	0.0	693.0903	4112.4395	NaN	NaN	0.8558	0.8728	0.0313	0.0207	0.0248	0.024	0.0264
0.0	0.0	0.0	-588.9097	3637.4395	NaN	NaN	1.1932	0.8726	0.0314	0.0207	0.0248	0.0241	0.0264
0.0	0.0	0.0	-592.9097	1940.4395	NaN	NaN	1.3	0.872	0.0314	0.0207	0.025	0.0243	0.0265
0.0	0.0	0.0	-2286.9097	3672.4395	NaN	NaN	1.3	0.8712	0.0315	0.0208	0.0254	0.0245	0.0266
0.0	0.0	0.0	-380.9097	1406.4395	NaN	NaN	1.3	0.8709	0.0315	0.0208	0.0257	0.0246	0.0266
0.0	0.0	0.0	-3010.9097	2299.4395	NaN	NaN	-0.3	0.871	0.0315	0.0207	0.0258	0.0246	0.0264
0.0	0.0	0.0	512.0903	-9.5605	NaN	NaN	-0.019	0.8712	0.0313	0.0207	0.0257	0.0246	0.0264
0.0	0.0	0.0	-1181.9097	3136.4395	NaN	NaN	1.3	0.8715	0.0312	0.0208	0.0256	0.0245	0.0263
0.0	0.0	0.0	-374.9097	57.4395	NaN	NaN	-0.1809	0.8715	0.0312	0.0208	0.0256	0.0246	0.0263
0.0	0.0	0.0	-2130.9097	3469.4395	NaN	NaN	1.3	0.8715	0.0312	0.0208	0.0257	0.0246	0.0263
0.0	0.0	0.0	-1561.9097	1468.4395	NaN	NaN	-0.3	0.8711	0.0314	0.0207	0.0258	0.0247	0.0262
0.0	0.0	0.0	1203.0903	-1051.5605	NaN	NaN	-0.3	0.8711	0.0314	0.0207	0.0259	0.0248	0.0262
0.0	0.0	0.0	-1420.9097	59.4395	NaN	NaN	-0.0437	0.871	0.0315	0.0207	0.0259	0.0248	0.0262
0.0	0.0	0.0	-840.9097	-1055.5605	NaN	NaN	0.5566	0.8712	0.0314	0.0207	0.0258	0.0249	0.0261
0.0	0.0	0.0	-733.9097	2352.4395	NaN	NaN	1.3	0.8709	0.0314	0.0208	0.0257	0.025	0.0261
0.0	0.0	0.0	-1456.9097	3699.4395	NaN	NaN	1.3	0.8707	0.0315	0.021	0.0257	0.025	0.0262
0.0	0.0	0.0	-632.9097	185.4395	NaN	NaN	-0.3	0.8706	0.0316	0.0209	0.0257	0.025	0.0262
0.0	0.0	0.0	-2322.9097	1224.4395	NaN	NaN	-0.3	0.8699	0.0318	0.021	0.0258	0.0251	0.0264
0.0	0.0	0.0	-928.9097	-1607.5605	NaN	NaN	0.6338	0.8697	0.0318	0.0211	0.0259	0.0251	0.0265
0.0	0.0	0.0	3025.0903	2764.4395	NaN	NaN	0.4775	0.8697	0.0319	0.0212	0.0256	0.0251	0.0265
0.0	0.0	0.0	127.0903	872.4395	NaN	NaN	0.8728	0.8695	0.032	0.0212	0.0256	0.0251	0.0266
0.0	0.0	0.0	-666.9097	288.4395	NaN	NaN	-0.3	0.8696	0.032	0.0211	0.0256	0.025	0.0266
0.0	0.0	0.0	-733.9097	1043.4395	NaN	NaN	1.3	0.8694	0.0321	0.0211	0.0257	0.0251	0.0267
0.0	0.0	0.0	-910.9097	850.4395	NaN	NaN	-0.3	0.8698	0.032	0.0211	0.0255	0.025	0.0266
0.0	0.0	0.0	-2357.9097	2304.4395	NaN	NaN	-0.3	0.8698	0.032	0.021	0.0255	0.025	0.0266
0.0	0.0	0.0	-1820.9097	3807.4395	NaN	NaN	1.3	0.8701	0.032	0.021	0.0255	0.025	0.0265
0.0	0.0	0.0	-417.9097	3008.4395	NaN	NaN	1.1613	0.87	0.032	0.0209	0.0254	0.025	0.0266
0.0	0.0	0.0	-3212.9097	-1.5605	NaN	NaN	0.0005	0.87	0.032	0.0209	0.0255	0.025	0.0266
0.0	0.0	0.0	-1450.9097	3509.4395	NaN	NaN	1.3	0.8701	0.0322	0.021	0.0253	0.0249	0.0266
0.0	0.0	0.0	320.0903	2107.4395	NaN	NaN	0.8681	0.8706	0.0321	0.0209	0.0251	0.0247	0.0266
0.0	0.0	0.0	584.0903	750.4395	NaN	NaN	0.5623	0.8705	0.0321	0.0209	0.0251	0.0247	0.0266
0.0	0.0	0.0	-585.9097	1192.4395	NaN	NaN	1.3	0.8706	0.0322	0.0209	0.025	0.0247	0.0266
0.0	0.0	0.0	-1140.9097	3668.4395	NaN	NaN	1.3	0.8709	0.0322	0.0209	0.0249	0.0246	0.0266
0.0	0.0	0.0	-873.9097	5895.4395	NaN	NaN	1.174	0.8711	0.0322	0.0208	0.0248	0.0245	0.0266
0.0	0.0	0.0	-139.9097	524.4395	NaN	NaN	1.3	0.8708	0.0321	0.0208	0.0249	0.0247	0.0266
0.0	0.0	0.0	203.0903	1374.4395	NaN	NaN	0.8713	0.8704	0.0323	0.0209	0.025	0.0247	0.0267
0.0	0.0	0.0	311.0903	2561.4395	NaN	NaN	0.8917	0.8708	0.0322	0.0209	0.0249	0.0246	0.0267
0.0	0.0	0.0	-1403.9097	766.4395	NaN	NaN	-0.3	0.8712	0.0321	0.0208	0.0248	0.0246	0.0266
0.0	0.0	0.0	-681.9097	431.4395	NaN	NaN	-0.3	0.8707	0.0321	0.0208	0.0249	0.0247	0.0267
0.0	0.0	0.0	770.0903	5001.4395	NaN	NaN	0.8666	0.8707	0.0323	0.021	0.0248	0.0246	0.0267
0.0	0.0	0.0	72.0903	3517.4395	NaN	NaN	0.9799	0.8715	0.0322	0.0208	0.0245	0.0243	0.0266
0.0	0.0	0.0	419.0903	-343.5605	NaN	NaN	-0.3	0.8716	0.0321	0.0207	0.0246	0.0244	0.0266
0.0	0.0	0.0	100.0903	2789.4395	NaN	NaN	0.9654	0.8711	0.0323	0.0208	0.0247	0.0245	0.0266
0.0	0.0	0.0	359.0903	1031.4395	NaN	NaN	0.7418	0.8716	0.0322	0.0207	0.0245	0.0244	0.0266
0.0	0.0	0.0	-234.9097	1704.4395	NaN	NaN	1.1599	0.8719	0.0319	0.0206	0.0246	0.0245	0.0265
0.0	0.0	0.0	80.0903	1800.4395	NaN	NaN	0.9574	0.8714	0.0319	0.0206	0.0249	0.0247	0.0265
0.0	0.0	0.0	-1665.9097	-2479.5605	NaN	NaN	0.5981	0.8714	0.0318	0.0205	0.0252	0.0246	0.0264
0.0	0.0	0.0	-1113.9097	67.4395	NaN	NaN	-0.0644	0.8716	0.0317	0.0206	0.0253	0.0246	0.0263
0.0	0.0	0.0	270.0903	1336.4395	NaN	NaN	0.8319	0.8724	0.0316	0.0206	0.025	0.0244	0.0261
0.0	0.0	0.0	-885.9097	469.4395	NaN	NaN	-0.3	0.8727	0.0315	0.0206	0.0249	0.0243	0.0261
0.0	0.0	0.0	-452.9097	1578.4395	NaN	NaN	1.3	0.8729	0.0314	0.0206	0.0247	0.0243	0.0261
0.0	0.0	0.0	1023.0903	3617.4395	NaN	NaN	0.7795	0.8733	0.0315	0.0206	0.0245	0.0241	0.026
0.0	0.0	0.0	-829.9097	1370.4395	NaN	NaN	1.3	0.8736	0.0314	0.0205	0.0245	0.024	0.0259
0.0	0.0	0.0	-410.9097	2425.4395	NaN	NaN	1.204	0.8733	0.0315	0.0205	0.0247	0.0241	0.0259
0.0	0.0	0.0	1139.0903	-800.5605	NaN	NaN	-0.3	0.8729	0.0316	0.0205	0.0249	0.0242	0.0259
0.0	0.0	0.0	-377.9097	1405.4395	NaN	NaN	1.3	0.8726	0.0316	0.0206	0.025	0.0243	0.0259
0.0	0.0	0.0	-572.9097	-804.5605	NaN	NaN	0.5841	0.8726	0.0316	0.0205	0.0252	0.0242	0.0258
0.0	0.0	0.0	-1930.9097	496.4395	NaN	NaN	-0.3	0.8726	0.0316	0.0205	0.0252	0.0243	0.0258
0.0	0.0	0.0	-191.9097	1267.4395	NaN	NaN	1.1784	0.8727	0.0316	0.0206	0.0251	0.0243	0.0258
0.0	0.0	0.0	1575.0903	3122.4395	NaN	NaN	0.6647	0.8727	0.0317	0.0207	0.0249	0.0242	0.0258
0.0	0.0	0.0	-664.9097	1984.4395	NaN	NaN	1.3	0.873	0.0317	0.0207	0.0248	0.0241	0.0258
0.0	0.0	0.0	603.0903	4376.4395	NaN	NaN	0.8789	0.8729	0.0317	0.0207	0.0248	0.024	0.0258
0.0	0.0	0.0	289.0903	236.4395	NaN	NaN	0.4499	0.8729	0.0317	0.0206	0.0249	0.024	0.0258
0.0	0.0	0.0	-1759.9097	4237.4395	NaN	NaN	1.3	0.8725	0.0318	0.0207	0.025	0.0241	0.0259
0.0	0.0	0.0	443.0903	651.4395	NaN	NaN	0.5952	0.8731	0.0315	0.0205	0.0251	0.024	0.0258
0.0	0.0	0.0	321.0903	963.4395	NaN	NaN	0.75	0.873	0.0315	0.0206	0.0252	0.024	0.0258
0.0	0.0	0.0	369.0903	-1641.5605	NaN	NaN	1.2901	0.8733	0.0314	0.0205	0.0252	0.0239	0.0257
0.0	0.0	0.0	-805.9097	3282.4395	NaN	NaN	1.3	0.8732	0.0314	0.0206	0.0252	0.0239	0.0257
0.0	0.0	0.0	1118.0903	2038.4395	NaN	NaN	0.6458	0.873	0.0315	0.0206	0.0252	0.0239	0.0258
0.0	0.0	0.0	-449.9097	-823.5605	NaN	NaN	0.6467	0.8737	0.0314	0.0205	0.0251	0.0237	0.0257
0.0	0.0	0.0	-181.9097	1949.4395	NaN	NaN	1.1029	0.8731	0.0315	0.0206	0.0252	0.0238	0.0258
0.0	0.0	0.0	-945.9097	3276.4395	NaN	NaN	1.3	0.873	0.0315	0.0206	0.025	0.0238	0.0259
0.0	0.0	0.0	-628.9097	1619.4395	NaN	NaN	1.3	0.8727	0.0317	0.0207	0.0251	0.0239	0.0261
0.0	0.0	0.0	-404.9097	4422.4395	NaN	NaN	1.1008	0.8726	0.0317	0.0207	0.0251	0.0238	0.0261
0.0	0.0	0.0	829.0903	2766.4395	NaN	NaN	0.7694	0.8724	0.0317	0.0207	0.0252	0.0238	0.0261
0.0	0.0	0.0	963.0903	-1116.5605	NaN	NaN	1.3	0.8718	0.0317	0.0207	0.0255	0.024	0.0262
0.0	0.0	0.0	-1032.9097	3464.4395	NaN	NaN	1.3	0.8716	0.0317	0.0208	0.0257	0.0241	0.0262
0.0	0.0	0.0	-638.9097	2583.4395	NaN	NaN	1.3	0.8718	0.0317	0.0207	0.0257	0.0241	0.026
0.0	0.0	0.0	366.0903	-521.5605	NaN	NaN	1.3	0.8721	0.0315	0.0207	0.0257	0.0241	0.0259
0.0	0.0	0.0	-1076.9097	512.4395	NaN	NaN	-0.3	0.8721	0.0315	0.0207	0.0258	0.0242	0.0258
0.0	0.0	0.0	-498.9097	898.4395	NaN	NaN	1.3	0.8721	0.0315	0.0207	0.0257	0.0243	0.0257
0.0	0.0	0.0	-788.9097	1943.4395	NaN	NaN	1.3	0.8722	0.0315	0.0206	0.0257	0.0243	0.0256
0.0	0.0	0.0	-2337.9097	-718.5605	NaN	NaN	0.2351	0.8723	0.0315	0.0205	0.0259	0.0244	0.0254
0.0	0.0	0.0	-480.9097	426.4395	NaN	NaN	-0.3	0.8726	0.0313	0.0205	0.0258	0.0245	0.0253
0.0	0.0	0.0	-2944.9097	128.4395	NaN	NaN	-0.0456	0.8728	0.0313	0.0205	0.0258	0.0245	0.0251
0.0	0.0	0.0	-605.9097	705.4395	NaN	NaN	1.3	0.8732	0.031	0.0204	0.0258	0.0245	0.0251
0.0	0.0	0.0	1645.0903	1191.4395	NaN	NaN	0.42	0.8735	0.0309	0.0204	0.0257	0.0246	0.025
0.0	0.0	0.0	1610.0903	-1688.5605	NaN	NaN	1.3	0.873	0.031	0.0204	0.0258	0.0247	0.025
0.0	0.0	0.0	-229.9097	1297.4395	NaN	NaN	1.2154	0.8726	0.0311	0.0205	0.0259	0.0248	0.0251
0.0	0.0	0.0	-766.9097	-222.5605	NaN	NaN	0.2249	0.8721	0.0313	0.0205	0.026	0.0249	0.0252
0.0	0.0	0.0	269.0903	-499.5605	NaN	NaN	1.3	0.8714	0.0315	0.0206	0.0261	0.0251	0.0254
0.0	0.0	0.0	817.0903	-1711.5605	NaN	NaN	1.3	0.8711	0.0315	0.0206	0.0262	0.0252	0.0255
0.0	0.0	0.0	-2443.9097	105.4395	NaN	NaN	-0.0451	0.8707	0.0315	0.0207	0.0262	0.0252	0.0256
0.0	0.0	0.0	1255.0903	-1378.5605	NaN	NaN	1.3	0.8703	0.0316	0.0208	0.0263	0.0253	0.0257
0.0	0.0	0.0	2063.0903	-916.5605	NaN	NaN	-0.3	0.8701	0.0317	0.0208	0.0262	0.0253	0.0259
0.0	0.0	0.0	-1857.9097	-950.5605	NaN	NaN	0.3385	0.8699	0.0318	0.0208	0.0262	0.0253	0.026
0.0	0.0	0.0	839.0903	1254.4395	NaN	NaN	0.5992	0.8694	0.032	0.0209	0.0261	0.0253	0.0263
0.0	0.0	0.0	-1072.9097	-1332.5605	NaN	NaN	0.554	0.8691	0.0321	0.0209	0.0261	0.0253	0.0264
0.0	0.0	0.0	-1042.9097	-691.5605	NaN	NaN	0.3987	0.8692	0.032	0.0209	0.0261	0.0253	0.0265
0.0	0.0	0.0	96.0903	-108.5605	NaN	NaN	1.3	0.869	0.032	0.021	0.0261	0.0253	0.0265
0.0	0.0	0.0	-712.9097	1504.4395	NaN	NaN	1.3	0.8687	0.0322	0.0212	0.026	0.0253	0.0267
0.0	0.0	0.0	853.0903	784.4395	NaN	NaN	0.479	0.8689	0.0322	0.0211	0.0259	0.0253	0.0267
0.0	0.0	0.0	60.0903	2960.4395	NaN	NaN	0.9801	0.869	0.0323	0.0212	0.0257	0.0252	0.0267
0.0	0.0	0.0	-123.9097	-125.5605	NaN	NaN	0.5033	0.8689	0.0324	0.0211	0.0256	0.0253	0.0267
0.0	0.0	0.0	3142.0903	2063.4395	NaN	NaN	0.3964	0.8692	0.0325	0.0211	0.0254	0.0251	0.0267
0.0	0.0	0.0	-363.9097	4008.4395	NaN	NaN	1.0999	0.8693	0.0326	0.0211	0.0254	0.0251	0.0266
0.0	0.0	0.0	1055.0903	801.4395	NaN	NaN	0.4317	0.8693	0.0325	0.021	0.0254	0.0252	0.0266
0.0	0.0	0.0	142.0903	3171.4395	NaN	NaN	0.9571	0.8689	0.0325	0.021	0.0256	0.0253	0.0267
0.0	0.0	0.0	-428.9097	1920.4395	NaN	NaN	1.2876	0.8687	0.0324	0.0211	0.0257	0.0254	0.0267
0.0	0.0	0.0	-2462.9097	1209.4395	NaN	NaN	-0.3	0.8688	0.0323	0.021	0.0258	0.0253	0.0267
0.0	0.0	0.0	73.0903	-1156.5605	NaN	NaN	1.0675	0.8694	0.032	0.021	0.0258	0.0252	0.0265
0.0	0.0	0.0	452.0903	347.4395	NaN	NaN	0.4346	0.8703	0.0319	0.0208	0.0256	0.025	0.0264
0.0	0.0	0.0	-2936.9097	1645.4395	NaN	NaN	-0.3	0.8709	0.0317	0.0208	0.0255	0.0249	0.0262
0.0	0.0	0.0	-925.9097	2953.4395	NaN	NaN	1.3	0.8712	0.0316	0.0209	0.0252	0.0248	0.0263
0.0	0.0	0.0	-1209.9097	1528.4395	NaN	NaN	1.3	0.8723	0.0315	0.0206	0.025	0.0245	0.0261
0.0	0.0	0.0	-614.9097	2474.4395	NaN	NaN	1.3	0.8728	0.0313	0.0205	0.0251	0.0244	0.026
0.0	0.0	0.0	-173.9097	-844.5605	NaN	NaN	0.8292	0.8734	0.0312	0.0203	0.0251	0.0241	0.0258
0.0	0.0	0.0	-1745.9097	894.4395	NaN	NaN	-0.3	0.8733	0.0312	0.0204	0.0252	0.0241	0.0258
0.0	0.0	0.0	653.0903	2511.4395	NaN	NaN	0.7936	0.8739	0.031	0.0203	0.0251	0.0239	0.0257
0.0	0.0	0.0	1500.0903	-1559.5605	NaN	NaN	1.3	0.8745	0.0309	0.0202	0.0249	0.0239	0.0256
0.0	0.0	0.0	-2115.9097	2167.4395	NaN	NaN	1.3	0.8744	0.0309	0.0203	0.0248	0.0239	0.0255
0.0	0.0	0.0	-343.9097	4761.4395	NaN	NaN	1.0779	0.8745	0.0308	0.0205	0.0247	0.0239	0.0256
0.0	0.0	0.0	2210.0903	2126.4395	NaN	NaN	0.4904	0.8749	0.0308	0.0204	0.0246	0.0238	0.0256
0.0	0.0	0.0	341.0903	3230.4395	NaN	NaN	0.9045	0.8745	0.0309	0.0205	0.0247	0.0237	0.0257
0.0	0.0	0.0	-629.9097	4300.4395	NaN	NaN	1.1716	0.8749	0.0309	0.0203	0.0248	0.0235	0.0255
0.0	0.0	0.0	-393.9097	1614.4395	NaN	NaN	1.3	0.874	0.0309	0.0204	0.0252	0.0237	0.0257
0.0	0.0	0.0	-1421.9097	702.4395	NaN	NaN	-0.3	0.8743	0.0308	0.0204	0.0252	0.0237	0.0256
0.0	0.0	0.0	-428.9097	2559.4395	NaN	NaN	1.2013	0.8743	0.0308	0.0204	0.0252	0.0238	0.0255
0.0	0.0	0.0	-106.9097	972.4395	NaN	NaN	1.1235	0.8744	0.0307	0.0204	0.0251	0.0238	0.0255
0.0	0.0	0.0	2529.0903	2865.4395	NaN	NaN	0.5312	0.8741	0.0308	0.0206	0.025	0.0239	0.0256
0.0	0.0	0.0	14.0903	821.4395	NaN	NaN	0.9831	0.8741	0.0309	0.0205	0.025	0.0239	0.0256
0.0	0.0	0.0	-67.9097	3778.4395	NaN	NaN	1.0183	0.8736	0.031	0.0206	0.0251	0.0241	0.0257
0.0	0.0	0.0	1049.0903	1303.4395	NaN	NaN	0.5541	0.8739	0.0309	0.0205	0.025	0.0239	0.0257
0.0	0.0	0.0	-1693.9097	1755.4395	NaN	NaN	1.3	0.8741	0.0308	0.0205	0.0251	0.024	0.0255
0.0	0.0	0.0	-170.9097	16.4395	NaN	NaN	-0.1064	0.8742	0.0309	0.0205	0.0251	0.0241	0.0253
0.0	0.0	0.0	-1263.9097	930.4395	NaN	NaN	-0.3	0.874	0.0309	0.0205	0.0251	0.0242	0.0252
0.0	0.0	0.0	3731.0903	2644.4395	NaN	NaN	0.4148	0.8739	0.0309	0.0206	0.0252	0.0242	0.0252
0.0	0.0	0.0	258.0903	-1325.5605	NaN	NaN	1.2418	0.8746	0.0308	0.0203	0.0251	0.0241	0.025
0.0	0.0	0.0	-694.9097	-1816.5605	NaN	NaN	0.7233	0.8739	0.031	0.0204	0.0253	0.0244	0.025
0.0	0.0	0.0	443.0903	186.4395	NaN	NaN	0.2962	0.8743	0.0309	0.0204	0.0252	0.0243	0.0248
0.0	0.0	0.0	-265.9097	1596.4395	NaN	NaN	1.1999	0.874	0.031	0.0204	0.0253	0.0244	0.0249
0.0	0.0	0.0	-1746.9097	1709.4395	NaN	NaN	-0.3	0.8741	0.031	0.0203	0.0254	0.0244	0.0248
0.0	0.0	0.0	301.0903	121.4395	NaN	NaN	0.2874	0.874	0.031	0.0203	0.0255	0.0244	0.0247
0.0	0.0	0.0	-566.9097	-1211.5605	NaN	NaN	0.6812	0.8737	0.0311	0.0203	0.0256	0.0245	0.0248
0.0	0.0	0.0	991.0903	1680.4395	NaN	NaN	0.629	0.8732	0.0312	0.0205	0.0256	0.0246	0.025
0.0	0.0	0.0	-755.9097	864.4395	NaN	NaN	1.3	0.8727	0.0313	0.0205	0.0256	0.0247	0.0251
0.0	0.0	0.0	-1326.9097	4275.4395	NaN	NaN	1.3	0.8721	0.0315	0.0206	0.0257	0.0248	0.0252
0.0	0.0	0.0	-2326.9097	922.4395	NaN	NaN	-0.3	0.8721	0.0316	0.0205	0.0258	0.0248	0.0253
0.0	0.0	0.0	-2157.9097	-1498.5605	NaN	NaN	0.4098	0.8714	0.0318	0.0206	0.0259	0.0249	0.0254
0.0	0.0	0.0	252.0903	-79.5605	NaN	NaN	-0.3	0.8711	0.0318	0.0207	0.0259	0.0249	0.0256
0.0	0.0	0.0	911.0903	2411.4395	NaN	NaN	0.7258	0.8704	0.032	0.021	0.0258	0.025	0.0258
0.0	0.0	0.0	1725.0903	107.4395	NaN	NaN	0.0586	0.8696	0.0323	0.0211	0.0258	0.025	0.0262
0.0	0.0	0.0	639.0903	1688.4395	NaN	NaN	0.7254	0.8693	0.0323	0.0212	0.0259	0.025	0.0263
0.0	0.0	0.0	-521.9097	1080.4395	NaN	NaN	1.3	0.8692	0.0325	0.0211	0.0259	0.0251	0.0263
0.0	0.0	0.0	-1910.9097	-1728.5605	NaN	NaN	0.4749	0.8686	0.0326	0.021	0.026	0.0253	0.0265
0.0	0.0	0.0	-1003.9097	654.4395	NaN	NaN	-0.3	0.8683	0.0327	0.0211	0.026	0.0254	0.0265
0.0	0.0	0.0	-377.9097	1586.4395	NaN	NaN	1.3	0.868	0.0328	0.0213	0.0258	0.0254	0.0267
0.0	0.0	0.0	-1783.9097	1417.4395	NaN	NaN	-0.3	0.8681	0.0328	0.0214	0.0256	0.0254	0.0268
0.0	0.0	0.0	-553.9097	4206.4395	NaN	NaN	1.1517	0.8683	0.0328	0.0214	0.0254	0.0254	0.0268
0.0	0.0	0.0	504.0903	2281.4395	NaN	NaN	0.819	0.8681	0.0329	0.0214	0.0253	0.0254	0.0269
0.0	0.0	0.0	-551.9097	3235.4395	NaN	NaN	1.2057	0.8679	0.0329	0.0214	0.0253	0.0255	0.027
0.0	0.0	0.0	-2031.9097	2163.4395	NaN	NaN	1.3	0.8677	0.0329	0.0212	0.0256	0.0256	0.0269
0.0	0.0	0.0	297.0903	250.4395	NaN	NaN	0.4574	0.8672	0.0329	0.0213	0.0259	0.0258	0.027
0.0	0.0	0.0	-2338.9097	1002.4395	NaN	NaN	-0.3	0.8671	0.0328	0.0213	0.0259	0.0259	0.027
0.0	0.0	0.0	-532.9097	3467.4395	NaN	NaN	1.1816	0.8675	0.0327	0.0213	0.0258	0.0258	0.027
0.0	0.0	0.0	1496.0903	3383.4395	NaN	NaN	0.6934	0.8679	0.0325	0.0212	0.0257	0.0257	0.027
0.0	0.0	0.0	83.0903	-596.5605	NaN	NaN	1.1618	0.8678	0.0325	0.0212	0.0259	0.0257	0.027
0.0	0.0	0.0	-2364.9097	241.4395	NaN	NaN	-0.1137	0.8678	0.0324	0.0212	0.026	0.0256	0.027
0.0	0.0	0.0	-1088.9097	1654.4395	NaN	NaN	1.3	0.8685	0.0322	0.0211	0.026	0.0254	0.0269
0.0	0.0	0.0	241.0903	761.4395	NaN	NaN	0.7595	0.8689	0.032	0.021	0.026	0.0253	0.0269
0.0	0.0	0.0	-2432.9097	-2340.5605	NaN	NaN	0.4903	0.8688	0.0319	0.021	0.0261	0.0252	0.0269
0.0	0.0	0.0	-1044.9097	2209.4395	NaN	NaN	1.3	0.8699	0.0317	0.0209	0.0258	0.0251	0.0266
0.0	0.0	0.0	1578.0903	2040.4395	NaN	NaN	0.5639	0.8702	0.0317	0.0209	0.0256	0.025	0.0267
0.0	0.0	0.0	-2812.9097	1258.4395	NaN	NaN	-0.3	0.8705	0.0315	0.0208	0.0256	0.0248	0.0267
0.0	0.0	0.0	-756.9097	492.4395	NaN	NaN	-0.3	0.8708	0.0314	0.0208	0.0255	0.0247	0.0267
0.0	0.0	0.0	-62.9097	1904.4395	NaN	NaN	1.0342	0.8712	0.0314	0.0208	0.0253	0.0246	0.0267
0.0	0.0	0.0	-1240.9097	5114.4395	NaN	NaN	1.3	0.8716	0.0314	0.0208	0.0251	0.0244	0.0267
0.0	0.0	0.0	749.0903	450.4395	NaN	NaN	0.3755	0.8718	0.0314	0.0207	0.0252	0.0244	0.0267
0.0	0.0	0.0	1169.0903	249.4395	NaN	NaN	0.1758	0.8715	0.0315	0.0207	0.0252	0.0244	0.0267
0.0	0.0	0.0	445.0903	1810.4395	NaN	NaN	0.8027	0.8715	0.0314	0.0207	0.0253	0.0244	0.0267
0.0	0.0	0.0	1292.0903	-495.5605	NaN	NaN	-0.3	0.8714	0.0314	0.0207	0.0254	0.0244	0.0267
0.0	0.0	0.0	-395.9097	437.4395	NaN	NaN	1.3	0.8713	0.0315	0.0207	0.0254	0.0245	0.0267
0.0	0.0	0.0	-841.9097	2120.4395	NaN	NaN	1.3	0.8714	0.0314	0.0207	0.0254	0.0245	0.0266
0.0	0.0	0.0	-1300.9097	1569.4395	NaN	NaN	1.3	0.8713	0.0314	0.0207	0.0255	0.0245	0.0266
0.0	0.0	0.0	-967.9097	-1845.5605	NaN	NaN	0.656	0.8713	0.0315	0.0207	0.0255	0.0245	0.0266
0.0	0.0	0.0	-1376.9097	5371.4395	NaN	NaN	1.3	0.8717	0.0315	0.0208	0.0252	0.0245	0.0264
0.0	0.0	0.0	624.0903	4920.4395	NaN	NaN	0.8874	0.8721	0.0315	0.0208	0.0249	0.0243	0.0264
0.0	0.0	0.0	-165.9097	2100.4395	NaN	NaN	1.0858	0.8723	0.0314	0.0207	0.0249	0.0243	0.0264
0.0	0.0	0.0	-1916.9097	4795.4395	NaN	NaN	1.3	0.872	0.0316	0.0208	0.025	0.0243	0.0264
0.0	0.0	0.0	1551.0903	2817.4395	NaN	NaN	0.6449	0.8724	0.0314	0.0206	0.0251	0.0241	0.0263
0.0	0.0	0.0	-1924.9097	-640.5605	NaN	NaN	0.2497	0.8717	0.0313	0.0206	0.0257	0.0242	0.0264
0.0	0.0	0.0	16.0903	256.4395	NaN	NaN	0.941	0.872	0.0311	0.0206	0.0258	0.0242	0.0262
0.0	0.0	0.0	53.0903	1217.4395	NaN	NaN	0.9582	0.872	0.0311	0.0206	0.0257	0.0242	0.0262
0.0	0.0	0.0	-1181.9097	620.4395	NaN	NaN	-0.3	0.8722	0.0311	0.0207	0.0257	0.0242	0.0262
0.0	0.0	0.0	-353.9097	2637.4395	NaN	NaN	1.155	0.8726	0.031	0.0206	0.0256	0.0241	0.0261
0.0	0.0	0.0	-1681.9097	-928.5605	NaN	NaN	0.3557	0.8727	0.031	0.0206	0.0256	0.0241	0.026
0.0	0.0	0.0	6.0903	761.4395	NaN	NaN	0.9921	0.8727	0.0311	0.0207	0.0255	0.024	0.0261
0.0	0.0	0.0	-1575.9097	4894.4395	NaN	NaN	1.3	0.8733	0.031	0.0206	0.0252	0.0239	0.026
0.0	0.0	0.0	-1532.9097	3151.4395	NaN	NaN	1.3	0.8732	0.0311	0.0206	0.0252	0.0238	0.0261
0.0	0.0	0.0	455.0903	2000.4395	NaN	NaN	0.8147	0.8732	0.0311	0.0206	0.0252	0.0238	0.0261
0.0	0.0	0.0	-1443.9097	4205.4395	NaN	NaN	1.3	0.873	0.0311	0.0206	0.0253	0.0239	0.0261
0.0	0.0	0.0	-34.9097	787.4395	NaN	NaN	1.0464	0.8727	0.0311	0.0207	0.0254	0.0239	0.0262
0.0	0.0	0.0	-1089.9097	2752.4395	NaN	NaN	1.3	0.8725	0.0311	0.0207	0.0255	0.0239	0.0263
0.0	0.0	0.0	-1561.9097	1448.4395	NaN	NaN	-0.3	0.8724	0.0311	0.0207	0.0256	0.0239	0.0263
0.0	0.0	0.0	-1372.9097	2384.4395	NaN	NaN	1.3	0.8726	0.031	0.0207	0.0255	0.0239	0.0263
0.0	0.0	0.0	907.0903	1631.4395	NaN	NaN	0.6427	0.8724	0.031	0.0207	0.0256	0.0239	0.0263
0.0	0.0	0.0	-1410.9097	2616.4395	NaN	NaN	1.3	0.8726	0.0311	0.0207	0.0256	0.0239	0.0262
0.0	0.0	0.0	241.0903	935.4395	NaN	NaN	0.7951	0.8721	0.0312	0.0207	0.0257	0.0241	0.0263
0.0	0.0	0.0	-808.9097	102.4395	NaN	NaN	-0.145	0.8718	0.0313	0.0207	0.0257	0.0242	0.0263
0.0	0.0	0.0	-448.9097	1575.4395	NaN	NaN	1.3	0.8718	0.0314	0.0208	0.0256	0.0243	0.0262
0.0	0.0	0.0	-1200.9097	-542.5605	NaN	NaN	0.3112	0.8718	0.0314	0.0207	0.0255	0.0244	0.0262
0.0	0.0	0.0	1172.0903	2754.4395	NaN	NaN	0.7015	0.872	0.0313	0.0208	0.0253	0.0244	0.0261
0.0	0.0	0.0	532.0903	775.4395	NaN	NaN	0.5931	0.872	0.0314	0.0207	0.0254	0.0244	0.0261
0.0	0.0	0.0	-1203.9097	2432.4395	NaN	NaN	1.3	0.8718	0.0314	0.0207	0.0256	0.0246	0.026
0.0	0.0	0.0	-1010.9097	-600.5605	NaN	NaN	0.3727	0.8711	0.0316	0.0207	0.0257	0.0247	0.0261
0.0	0.0	0.0	-1576.9097	1751.4395	NaN	NaN	1.3	0.8714	0.0316	0.0207	0.0257	0.0247	0.026
0.0	0.0	0.0	-1912.9097	-1439.5605	NaN	NaN	0.4294	0.8707	0.0317	0.0208	0.0259	0.0248	0.0261
0.0	0.0	0.0	-516.9097	1315.4395	NaN	NaN	1.3	0.8717	0.0315	0.0206	0.0257	0.0247	0.0259
0.0	0.0	0.0	-2276.9097	-333.5605	NaN	NaN	0.1278	0.8716	0.0315	0.0206	0.0258	0.0247	0.0259
0.0	0.0	0.0	-2183.9097	2323.4395	NaN	NaN	1.3	0.8722	0.0313	0.0205	0.0256	0.0246	0.0257
0.0	0.0	0.0	-2315.9097	1058.4395	NaN	NaN	-0.3	0.8719	0.0313	0.0206	0.0257	0.0247	0.0258
0.0	0.0	0.0	-875.9097	515.4395	NaN	NaN	-0.3	0.8721	0.0312	0.0205	0.0257	0.0247	0.0257
0.0	0.0	0.0	-1037.9097	-1064.5605	NaN	NaN	0.5063	0.8718	0.0313	0.0206	0.0257	0.0248	0.0258
0.0	0.0	0.0	-821.9097	1782.4395	NaN	NaN	1.3	0.872	0.0313	0.0206	0.0257	0.0248	0.0257
0.0	0.0	0.0	-322.9097	-197.5605	NaN	NaN	0.3796	0.8718	0.0313	0.0206	0.0257	0.0248	0.0258
0.0	0.0	0.0	-1015.9097	480.4395	NaN	NaN	-0.3	0.8718	0.0313	0.0206	0.0257	0.0249	0.0258
0.0	0.0	0.0	-1350.9097	1833.4395	NaN	NaN	1.3	0.8716	0.0313	0.0206	0.0258	0.0249	0.0258
0.0	0.0	0.0	-897.9097	825.4395	NaN	NaN	-0.3	0.8716	0.0313	0.0206	0.0257	0.0249	0.0259
0.0	0.0	0.0	-2576.9097	3120.4395	NaN	NaN	1.3	0.8714	0.0314	0.0206	0.0258	0.0248	0.0259
0.0	0.0	0.0	-2812.9097	-140.5605	NaN	NaN	0.0476	0.8711	0.0314	0.0207	0.0259	0.0248	0.0261
0.0	0.0	0.0	-792.9097	1375.4395	NaN	NaN	1.3	0.8715	0.0314	0.0207	0.0257	0.0247	0.026
0.0	0.0	0.0	-1109.9097	1911.4395	NaN	NaN	1.3	0.8714	0.0315	0.0207	0.0256	0.0246	0.0261
0.0	0.0	0.0	-275.9097	3194.4395	NaN	NaN	1.0945	0.8721	0.0313	0.0207	0.0254	0.0244	0.0261
0.0	0.0	0.0	327.0903	1492.4395	NaN	NaN	0.8202	0.872	0.0314	0.0207	0.0254	0.0243	0.0262
0.0	0.0	0.0	27.0903	-24.5605	NaN	NaN	-0.3	0.8718	0.0314	0.0207	0.0255	0.0244	0.0262
0.0	0.0	0.0	-1094.9097	2937.4395	NaN	NaN	1.3	0.8718	0.0315	0.0207	0.0254	0.0244	0.0262
0.0	0.0	0.0	625.0903	-242.5605	NaN	NaN	-0.3	0.8717	0.0315	0.0207	0.0254	0.0244	0.0263
0.0	0.0	0.0	-247.9097	2065.4395	NaN	NaN	1.1364	0.8718	0.0315	0.0207	0.0254	0.0244	0.0263
0.0	0.0	0.0	-507.9097	2237.4395	NaN	NaN	1.2937	0.8717	0.0315	0.0207	0.0253	0.0245	0.0262
0.0	0.0	0.0	-773.9097	1688.4395	NaN	NaN	1.3	0.8714	0.0316	0.0208	0.0253	0.0246	0.0263
0.0	0.0	0.0	621.0903	5505.4395	NaN	NaN	0.8986	0.8712	0.0317	0.0209	0.0252	0.0247	0.0263
0.0	0.0	0.0	1269.0903	873.4395	NaN	NaN	0.4077	0.8712	0.0317	0.0208	0.0253	0.0246	0.0264
0.0	0.0	0.0	-503.9097	1939.4395	NaN	NaN	1.3	0.8709	0.0316	0.0209	0.0254	0.0247	0.0264
0.0	0.0	0.0	650.0903	526.4395	NaN	NaN	0.4475	0.8708	0.0316	0.0209	0.0256	0.0247	0.0265
0.0	0.0	0.0	-124.9097	1195.4395	NaN	NaN	1.1167	0.8708	0.0315	0.0209	0.0257	0.0248	0.0264
0.0	0.0	0.0	-83.9097	-547.5605	NaN	NaN	0.8671	0.8709	0.0315	0.0208	0.0257	0.0248	0.0263
0.0	0.0	0.0	-434.9097	1184.4395	NaN	NaN	1.3	0.8713	0.0314	0.0207	0.0257	0.0247	0.0262
0.0	0.0	0.0	-1529.9097	-1833.5605	NaN	NaN	0.5451	0.8717	0.0313	0.0206	0.0257	0.0247	0.0261
0.0	0.0	0.0	1552.0903	-1155.5605	NaN	NaN	-0.3	0.8723	0.0311	0.0206	0.0255	0.0246	0.026
0.0	0.0	0.0	-1624.9097	3197.4395	NaN	NaN	1.3	0.8727	0.0311	0.0206	0.0253	0.0244	0.0259
0.0	0.0	0.0	253.0903	2212.4395	NaN	NaN	0.8973	0.8732	0.031	0.0205	0.0252	0.0242	0.0258
0.0	0.0	0.0	493.0903	-2433.5605	NaN	NaN	1.2541	0.8729	0.0311	0.0205	0.0253	0.0243	0.0259
0.0	0.0	0.0	-1462.9097	913.4395	NaN	NaN	-0.3	0.8731	0.0311	0.0205	0.0252	0.0243	0.0258
0.0	0.0	0.0	-868.9097	2752.4395	NaN	NaN	1.3	0.8734	0.0311	0.0205	0.025	0.0242	0.0258
0.0	0.0	0.0	-320.9097	2279.4395	NaN	NaN	1.1639	0.8734	0.031	0.0205	0.025	0.0242	0.0259
0.0	0.0	0.0	829.0903	1064.4395	NaN	NaN	0.5621	0.8734	0.0311	0.0205	0.025	0.0242	0.0258
0.0	0.0	0.0	-342.9097	321.4395	NaN	NaN	-0.3	0.8728	0.0313	0.0206	0.0251	0.0243	0.0259
0.0	0.0	0.0	-1505.9097	3049.4395	NaN	NaN	1.3	0.8726	0.0314	0.0206	0.025	0.0244	0.0259
0.0	0.0	0.0	-1542.9097	1497.4395	NaN	NaN	-0.3	0.8725	0.0314	0.0206	0.025	0.0244	0.026
0.0	0.0	0.0	1373.0903	2517.4395	NaN	NaN	0.6471	0.8726	0.0315	0.0207	0.0249	0.0245	0.026
0.0	0.0	0.0	-1559.9097	4109.4395	NaN	NaN	1.3	0.8725	0.0316	0.0207	0.0247	0.0245	0.026
0.0	0.0	0.0	688.0903	1642.4395	NaN	NaN	0.7047	0.8721	0.0317	0.0208	0.0247	0.0245	0.0261
0.0	0.0	0.0	-335.9097	2692.4395	NaN	NaN	1.1425	0.8718	0.0318	0.0208	0.0248	0.0246	0.0262
0.0	0.0	0.0	373.0903	1718.4395	NaN	NaN	0.8216	0.8716	0.0319	0.0208	0.0249	0.0247	0.0262
0.0	0.0	0.0	-2498.9097	839.4395	NaN	NaN	-0.3	0.8709	0.032	0.0209	0.0251	0.0247	0.0263
0.0	0.0	0.0	-1247.9097	3861.4395	NaN	NaN	1.3	0.8713	0.0319	0.0209	0.0248	0.0248	0.0263
0.0	0.0	0.0	-354.9097	1209.4395	NaN	NaN	1.3	0.8716	0.0319	0.0208	0.0247	0.0247	0.0263
0.0	0.0	0.0	1888.0903	943.4395	NaN	NaN	0.3332	0.8716	0.0319	0.0208	0.0247	0.0247	0.0263
0.0	0.0	0.0	-2535.9097	1361.4395	NaN	NaN	-0.3	0.8711	0.032	0.0209	0.025	0.0248	0.0263
0.0	0.0	0.0	-241.9097	2137.4395	NaN	NaN	1.1276	0.8709	0.032	0.0209	0.025	0.0249	0.0263
0.0	0.0	0.0	-1132.9097	521.4395	NaN	NaN	-0.3	0.8708	0.032	0.0209	0.0251	0.0249	0.0264
0.0	0.0	0.0	-343.9097	2418.4395	NaN	NaN	1.1658	0.8712	0.0319	0.0209	0.025	0.0248	0.0262
0.0	0.0	0.0	-170.9097	-1547.5605	NaN	NaN	0.9005	0.871	0.032	0.0208	0.0251	0.0249	0.0263
0.0	0.0	0.0	-803.9097	1939.4395	NaN	NaN	1.3	0.8714	0.0318	0.0209	0.0248	0.0249	0.0262
0.0	0.0	0.0	-1841.9097	2925.4395	NaN	NaN	1.3	0.8711	0.0319	0.0209	0.0248	0.0249	0.0264
0.0	0.0	0.0	-916.9097	2614.4395	NaN	NaN	1.3	0.8712	0.0318	0.0209	0.0248	0.0249	0.0264
0.0	0.0	0.0	-482.9097	299.4395	NaN	NaN	-0.3	0.8704	0.032	0.0209	0.0252	0.025	0.0265
0.0	0.0	0.0	-156.9097	-1536.5605	NaN	NaN	0.9073	0.8704	0.032	0.0209	0.0253	0.025	0.0264
0.0	0.0	0.0	-1406.9097	2174.4395	NaN	NaN	1.3	0.8706	0.0319	0.0209	0.0252	0.025	0.0264
0.0	0.0	0.0	-1532.9097	-689.5605	NaN	NaN	0.3103	0.8704	0.032	0.0208	0.0254	0.025	0.0264
0.0	0.0	0.0	-1132.9097	2861.4395	NaN	NaN	1.3	0.8707	0.0318	0.0208	0.0253	0.025	0.0264
0.0	0.0	0.0	-754.9097	-353.5605	NaN	NaN	0.319	0.8704	0.032	0.0208	0.0253	0.025	0.0264
0.0	0.0	0.0	-2117.9097	2185.4395	NaN	NaN	1.3	0.8707	0.0318	0.0209	0.0251	0.0249	0.0265
0.0	0.0	0.0	-2404.9097	2620.4395	NaN	NaN	1.3	0.8709	0.0318	0.0209	0.0249	0.0249	0.0266
0.0	0.0	0.0	-1070.9097	1463.4395	NaN	NaN	1.3	0.8706	0.0318	0.0209	0.0249	0.025	0.0267
0.0	0.0	0.0	-1528.9097	5173.4395	NaN	NaN	1.3	0.8704	0.0319	0.021	0.0248	0.0251	0.0267
0.0	0.0	0.0	-2886.9097	2824.4395	NaN	NaN	-0.3	0.8701	0.0321	0.021	0.025	0.0251	0.0268
0.0	0.0	0.0	-919.9097	-647.5605	NaN	NaN	0.4131	0.8695	0.0322	0.021	0.0252	0.0252	0.0268
0.0	0.0	0.0	472.0903	1844.4395	NaN	NaN	0.7962	0.8707	0.032	0.0209	0.0247	0.0251	0.0267
0.0	0.0	0.0	-1595.9097	1721.4395	NaN	NaN	1.3	0.8704	0.0321	0.021	0.0247	0.0251	0.0268
0.0	0.0	0.0	821.0903	4332.4395	NaN	NaN	0.8407	0.8706	0.032	0.021	0.0245	0.0251	0.0268
0.0	0.0	0.0	-1388.9097	2741.4395	NaN	NaN	1.3	0.8703	0.0321	0.021	0.0247	0.0252	0.0268
0.0	0.0	0.0	-2217.9097	-29.5605	NaN	NaN	0.0132	0.8698	0.0323	0.021	0.0249	0.0253	0.0268
0.0	0.0	0.0	-1648.9097	2985.4395	NaN	NaN	1.3	0.8702	0.0322	0.0209	0.0248	0.0252	0.0267
0.0	0.0	0.0	1797.0903	1165.4395	NaN	NaN	0.3934	0.8704	0.0321	0.021	0.0247	0.0252	0.0267
0.0	0.0	0.0	-2277.9097	1452.4395	NaN	NaN	-0.3	0.8705	0.0321	0.0209	0.0247	0.0251	0.0267
0.0	0.0	0.0	-1188.9097	3437.4395	NaN	NaN	1.3	0.8709	0.032	0.0209	0.0245	0.025	0.0266
0.0	0.0	0.0	-2177.9097	1596.4395	NaN	NaN	-0.3	0.8708	0.032	0.0209	0.0247	0.025	0.0266
0.0	0.0	0.0	79.0903	694.4395	NaN	NaN	0.8978	0.8712	0.0319	0.0208	0.0246	0.025	0.0266
0.0	0.0	0.0	-415.9097	538.4395	NaN	NaN	1.3	0.8711	0.0319	0.0208	0.0247	0.0249	0.0266
0.0	0.0	0.0	-1227.9097	4201.4395	NaN	NaN	1.3	0.8712	0.0318	0.0208	0.0247	0.0249	0.0266
0.0	0.0	0.0	-2336.9097	-95.5605	NaN	NaN	0.0393	0.871	0.0318	0.0207	0.025	0.0249	0.0266
0.0	0.0	0.0	-1774.9097	460.4395	NaN	NaN	-0.3	0.8709	0.0318	0.0207	0.0252	0.0249	0.0266
0.0	0.0	0.0	-1826.9097	2601.4395	NaN	NaN	1.3	0.8718	0.0316	0.0206	0.0249	0.0246	0.0265
0.0	0.0	0.0	450.0903	2591.4395	NaN	NaN	0.852	0.8719	0.0316	0.0207	0.0248	0.0245	0.0265
0.0	0.0	0.0	-1511.9097	453.4395	NaN	NaN	-0.3	0.8722	0.0315	0.0206	0.0247	0.0245	0.0265
0.0	0.0	0.0	-323.9097	3842.4395	NaN	NaN	1.0921	0.8725	0.0315	0.0207	0.0246	0.0244	0.0265
0.0	0.0	0.0	-1659.9097	1171.4395	NaN	NaN	-0.3	0.8721	0.0316	0.0206	0.0248	0.0244	0.0265
0.0	0.0	0.0	-2015.9097	2052.4395	NaN	NaN	1.3	0.8723	0.0314	0.0206	0.0249	0.0244	0.0265
0.0	0.0	0.0	-106.9097	-782.5605	NaN	NaN	0.8798	0.8718	0.0315	0.0206	0.0251	0.0244	0.0265
0.0	0.0	0.0	-2461.9097	3927.4395	NaN	NaN	1.3	0.8721	0.0315	0.0206	0.0249	0.0244	0.0264
0.0	0.0	0.0	-17.9097	1708.4395	NaN	NaN	1.0106	0.8719	0.0315	0.0206	0.025	0.0245	0.0265
0.0	0.0	0.0	-1438.9097	1144.4395	NaN	NaN	-0.3	0.8719	0.0315	0.0206	0.0251	0.0245	0.0264
0.0	0.0	0.0	-542.9097	2725.4395	NaN	NaN	1.2488	0.8716	0.0316	0.0207	0.0251	0.0246	0.0264
0.0	0.0	0.0	-364.9097	2258.4395	NaN	NaN	1.1927	0.8716	0.0317	0.0207	0.0249	0.0246	0.0265
0.0	0.0	0.0	-110.9097	2243.4395	NaN	NaN	1.052	0.8712	0.0317	0.0208	0.0249	0.0248	0.0266
0.0	0.0	0.0	-1131.9097	2418.4395	NaN	NaN	1.3	0.8713	0.0317	0.0207	0.0249	0.0247	0.0266
0.0	0.0	0.0	-1367.9097	487.4395	NaN	NaN	-0.3	0.8709	0.0318	0.0207	0.0253	0.0248	0.0265
0.0	0.0	0.0	-75.9097	1376.4395	NaN	NaN	1.0584	0.8712	0.0317	0.0206	0.0253	0.0249	0.0264
0.0	0.0	0.0	-1603.9097	2201.4395	NaN	NaN	1.3	0.8714	0.0317	0.0205	0.0253	0.0248	0.0263
0.0	0.0	0.0	-2031.9097	-100.5605	NaN	NaN	0.0472	0.8715	0.0318	0.0205	0.0253	0.0248	0.0262
0.0	0.0	0.0	-1276.9097	1715.4395	NaN	NaN	1.3	0.872	0.0317	0.0204	0.0252	0.0248	0.026
0.0	0.0	0.0	-1036.9097	-1240.5605	NaN	NaN	0.5447	0.8718	0.0318	0.0204	0.0252	0.0248	0.026
0.0	0.0	0.0	-303.9097	-306.5605	NaN	NaN	0.5022	0.8723	0.0317	0.0203	0.0251	0.0248	0.0258
0.0	0.0	0.0	-2495.9097	317.4395	NaN	NaN	-0.1457	0.8724	0.0317	0.0203	0.025	0.0248	0.0258
0.0	0.0	0.0	-1263.9097	159.4395	NaN	NaN	-0.1444	0.8728	0.0316	0.0203	0.025	0.0247	0.0257
0.0	0.0	0.0	-1550.9097	954.4395	NaN	NaN	-0.3	0.8733	0.0314	0.0202	0.0249	0.0247	0.0256
0.0	0.0	0.0	534.0903	1410.4395	NaN	NaN	0.7253	0.8732	0.0314	0.0203	0.0249	0.0247	0.0256
0.0	0.0	0.0	-925.9097	-1720.5605	NaN	NaN	0.6501	0.873	0.0315	0.0203	0.025	0.0246	0.0256
0.0	0.0	0.0	-838.9097	-350.5605	NaN	NaN	0.2947	0.8729	0.0315	0.0203	0.025	0.0246	0.0256
0.0	0.0	0.0	-628.9097	-946.5605	NaN	NaN	0.6008	0.8725	0.0317	0.0204	0.025	0.0246	0.0257
0.0	0.0	0.0	-1448.9097	1654.4395	NaN	NaN	1.3	0.873	0.0315	0.0205	0.0247	0.0245	0.0258
0.0	0.0	0.0	1348.0903	-863.5605	NaN	NaN	-0.3	0.8726	0.0316	0.0206	0.0247	0.0244	0.0261
0.0	0.0	0.0	53.0903	4107.4395	NaN	NaN	0.9872	0.8727	0.0315	0.0208	0.0245	0.0243	0.0262
0.0	0.0	0.0	-2149.9097	2678.4395	NaN	NaN	1.3	0.8723	0.0317	0.0207	0.0247	0.0243	0.0263
0.0	0.0	0.0	-1788.9097	8.4395	NaN	NaN	-0.0047	0.8724	0.0317	0.0206	0.0248	0.0244	0.0261
0.0	0.0	0.0	-1005.9097	3787.4395	NaN	NaN	1.3	0.8726	0.0317	0.0205	0.0248	0.0244	0.026
0.0	0.0	0.0	-1174.9097	859.4395	NaN	NaN	-0.3	0.8727	0.0317	0.0204	0.0248	0.0244	0.0259
0.0	0.0	0.0	-2868.9097	1307.4395	NaN	NaN	-0.3	0.8725	0.0316	0.0206	0.0247	0.0245	0.0261
0.0	0.0	0.0	-1938.9097	4087.4395	NaN	NaN	1.3	0.8725	0.0315	0.0208	0.0244	0.0245	0.0263
0.0	0.0	0.0	-776.9097	4851.4395	NaN	NaN	1.1907	0.8727	0.0315	0.0207	0.0243	0.0244	0.0264
0.0	0.0	0.0	-633.9097	1765.4395	NaN	NaN	1.3	0.8722	0.0315	0.0207	0.0246	0.0246	0.0264
0.0	0.0	0.0	-1968.9097	1851.4395	NaN	NaN	-0.3	0.8721	0.0316	0.0207	0.0247	0.0246	0.0264
0.0	0.0	0.0	-2225.9097	4059.4395	NaN	NaN	1.3	0.8721	0.0316	0.0207	0.0248	0.0246	0.0263
0.0	0.0	0.0	-1324.9097	1360.4395	NaN	NaN	1.3	0.8725	0.0314	0.0206	0.0248	0.0245	0.0263
0.0	0.0	0.0	-1379.9097	-480.5605	NaN	NaN	0.2583	0.8726	0.0314	0.0205	0.0248	0.0246	0.0261
0.0	0.0	0.0	-1097.9097	1739.4395	NaN	NaN	1.3	0.8724	0.0314	0.0206	0.0248	0.0246	0.0262
0.0	0.0	0.0	-1730.9097	2582.4395	NaN	NaN	1.3	0.8725	0.0313	0.0206	0.0247	0.0247	0.0262
0.0	0.0	0.0	-281.9097	-929.5605	NaN	NaN	0.7673	0.8723	0.0313	0.0205	0.0249	0.0247	0.0262
0.0	0.0	0.0	-1217.9097	-504.5605	NaN	NaN	0.2929	0.8722	0.0314	0.0205	0.025	0.0248	0.0262
0.0	0.0	0.0	-1419.9097	855.4395	NaN	NaN	-0.3	0.8722	0.0314	0.0205	0.025	0.0248	0.0262
0.0	0.0	0.0	-2128.9097	-438.5605	NaN	NaN	0.1708	0.8717	0.0314	0.0206	0.0251	0.0249	0.0263
0.0	0.0	0.0	-661.9097	2606.4395	NaN	NaN	1.3	0.8722	0.0312	0.0205	0.025	0.0249	0.0262
0.0	0.0	0.0	-3080.9097	1694.4395	NaN	NaN	-0.3	0.8723	0.0313	0.0205	0.025	0.0249	0.0262
0.0	0.0	0.0	-3624.9097	-531.5605	NaN	NaN	0.1279	0.8721	0.0313	0.0205	0.025	0.0249	0.0262
0.0	0.0	0.0	-1575.9097	3566.4395	NaN	NaN	1.3	0.8727	0.031	0.0205	0.0248	0.0248	0.0262
0.0	0.0	0.0	710.0903	1823.4395	NaN	NaN	0.7197	0.8726	0.0309	0.0205	0.0248	0.0248	0.0263
0.0	0.0	0.0	-3046.9097	3320.4395	NaN	NaN	1.3	0.8731	0.0306	0.0203	0.0251	0.0248	0.0261
0.0	0.0	0.0	-1917.9097	955.4395	NaN	NaN	-0.3	0.8733	0.0305	0.0201	0.0255	0.0249	0.0258
0.0	0.0	0.0	-1250.9097	-3054.5605	NaN	NaN	0.7095	0.8735	0.0304	0.0199	0.0257	0.025	0.0255
0.0	0.0	0.0	-1330.9097	556.4395	NaN	NaN	-0.3	0.8742	0.0301	0.0197	0.0256	0.025	0.0253
0.0	0.0	0.0	-1135.9097	-1710.5605	NaN	NaN	0.6009	0.8752	0.0298	0.0196	0.0254	0.0249	0.0251
0.0	0.0	0.0	-2299.9097	3885.4395	NaN	NaN	1.3	0.8757	0.0295	0.0196	0.0252	0.0249	0.0251
0.0	0.0	0.0	-355.9097	2153.4395	NaN	NaN	1.198	0.8761	0.0293	0.0196	0.025	0.025	0.0251
0.0	0.0	0.0	-1043.9097	4451.4395	NaN	NaN	1.3	0.8763	0.0291	0.0195	0.025	0.025	0.0251
0.0	0.0	0.0	-641.9097	55.4395	NaN	NaN	-0.0945	0.8755	0.0293	0.0195	0.0254	0.0252	0.0251
0.0	0.0	0.0	-1805.9097	2507.4395	NaN	NaN	1.3	0.8758	0.0293	0.0194	0.0254	0.0252	0.0249
0.0	0.0	0.0	-1665.9097	-2401.5605	NaN	NaN	0.5904	0.8749	0.0296	0.0195	0.0256	0.0254	0.025
0.0	0.0	0.0	-632.9097	3582.4395	NaN	NaN	1.2146	0.8757	0.0293	0.0195	0.0253	0.0253	0.025
0.0	0.0	0.0	-2228.9097	4503.4395	NaN	NaN	1.3	0.8757	0.0292	0.0195	0.0252	0.0254	0.025
0.0	0.0	0.0	-501.9097	4023.4395	NaN	NaN	1.1425	0.8763	0.0291	0.0194	0.0249	0.0254	0.0249
0.0	0.0	0.0	-1666.9097	3770.4395	NaN	NaN	1.3	0.8758	0.0292	0.0195	0.0251	0.0255	0.025
0.0	0.0	0.0	443.0903	2545.4395	NaN	NaN	0.8517	0.8758	0.0292	0.0194	0.0252	0.0255	0.0249
0.0	0.0	0.0	-481.9097	589.4395	NaN	NaN	1.3	0.8752	0.0292	0.0194	0.0256	0.0256	0.025
0.0	0.0	0.0	-2393.9097	355.4395	NaN	NaN	-0.1744	0.8753	0.0292	0.0194	0.0256	0.0255	0.0249
0.0	0.0	0.0	-1605.9097	-96.5605	NaN	NaN	0.0567	0.8751	0.0293	0.0194	0.0257	0.0256	0.0249
0.0	0.0	0.0	-1132.9097	461.4395	NaN	NaN	-0.3	0.8753	0.0292	0.0194	0.0257	0.0256	0.0249
0.0	0.0	0.0	-1169.9097	1821.4395	NaN	NaN	1.3	0.8754	0.0291	0.0193	0.0257	0.0256	0.0248
0.0	0.0	0.0	-1750.9097	-639.5605	NaN	NaN	0.2675	0.8754	0.0292	0.0193	0.0256	0.0256	0.0248
0.0	0.0	0.0	-787.9097	-1057.5605	NaN	NaN	0.5731	0.8758	0.0291	0.0192	0.0254	0.0255	0.0248
0.0	0.0	0.0	-1381.9097	-1347.5605	NaN	NaN	0.4937	0.8759	0.0291	0.0192	0.0254	0.0255	0.0249
0.0	0.0	0.0	-1860.9097	2659.4395	NaN	NaN	1.3	0.8764	0.0288	0.0192	0.0251	0.0255	0.0249
0.0	0.0	0.0	-2678.9097	4899.4395	NaN	NaN	1.3	0.8763	0.0287	0.0193	0.0251	0.0255	0.025
0.0	0.0	0.0	-2447.9097	2888.4395	NaN	NaN	1.3	0.8762	0.0288	0.0193	0.0253	0.0255	0.0249
0.0	0.0	0.0	-724.9097	322.4395	NaN	NaN	-0.3	0.8756	0.0292	0.0193	0.0256	0.0255	0.0249
0.0	0.0	0.0	-1609.9097	-2820.5605	NaN	NaN	0.6366	0.8751	0.0294	0.0194	0.0256	0.0255	0.025
0.0	0.0	0.0	-348.9097	2211.4395	NaN	NaN	1.1873	0.8762	0.0291	0.0192	0.0253	0.0253	0.0248
0.0	0.0	0.0	-635.9097	1635.4395	NaN	NaN	1.3	0.8766	0.0289	0.0192	0.0252	0.0253	0.0248
0.0	0.0	0.0	-858.9097	546.4395	NaN	NaN	-0.3	0.8768	0.0288	0.0192	0.0251	0.0253	0.0248
0.0	0.0	0.0	-1009.9097	2756.4395	NaN	NaN	1.3	0.8769	0.0287	0.0192	0.0251	0.0253	0.0248
0.0	0.0	0.0	-578.9097	1274.4395	NaN	NaN	1.3	0.8766	0.0288	0.0192	0.0252	0.0253	0.0248
0.0	0.0	0.0	-1792.9097	2974.4395	NaN	NaN	1.3	0.8762	0.0289	0.0192	0.0254	0.0254	0.0249
0.0	0.0	0.0	-1417.9097	-1330.5605	NaN	NaN	0.4841	0.8757	0.0292	0.0193	0.0255	0.0255	0.0248
0.0	0.0	0.0	-2310.9097	1252.4395	NaN	NaN	-0.3	0.876	0.0291	0.0192	0.0254	0.0254	0.0248
0.0	0.0	0.0	-3011.9097	-1384.5605	NaN	NaN	0.3149	0.8757	0.0292	0.0193	0.0255	0.0254	0.0249
0.0	0.0	0.0	-91.9097	2754.4395	NaN	NaN	1.0345	0.8775	0.0286	0.019	0.025	0.0252	0.0247
0.0	0.0	0.0	-2999.9097	2587.4395	NaN	NaN	-0.3	0.8767	0.0287	0.0192	0.0251	0.0254	0.0249
0.0	0.0	0.0	-1582.9097	2762.4395	NaN	NaN	1.3	0.8777	0.0284	0.0191	0.0248	0.0253	0.0247
0.0	0.0	0.0	-527.9097	2450.4395	NaN	NaN	1.2746	0.8772	0.0285	0.0191	0.0249	0.0254	0.0248
0.0	0.0	0.0	-2208.9097	-22.5605	NaN	NaN	0.0101	0.8768	0.0287	0.0192	0.0251	0.0254	0.0249
0.0	0.0	0.0	-1037.9097	3248.4395	NaN	NaN	1.3	0.8765	0.0289	0.0192	0.0253	0.0253	0.0248
0.0	0.0	0.0	-1068.9097	416.4395	NaN	NaN	-0.3	0.8758	0.0292	0.0194	0.0254	0.0253	0.025
0.0	0.0	0.0	-1929.9097	-42.5605	NaN	NaN	0.0216	0.876	0.0291	0.0194	0.0253	0.0253	0.0249
0.0	0.0	0.0	110.0903	806.4395	NaN	NaN	0.8799	0.8772	0.0288	0.0192	0.0249	0.0251	0.0248
0.0	0.0	0.0	-1149.9097	1586.4395	NaN	NaN	1.3	0.8775	0.0287	0.0192	0.0247	0.0252	0.0247
0.0	0.0	0.0	-997.9097	3788.4395	NaN	NaN	1.3	0.8777	0.0286	0.0192	0.0244	0.0252	0.0248
0.0	0.0	0.0	-1564.9097	5121.4395	NaN	NaN	1.3	0.8776	0.0286	0.0192	0.0245	0.0252	0.0248
0.0	0.0	0.0	-2455.9097	787.4395	NaN	NaN	-0.3	0.8767	0.0289	0.0193	0.025	0.0253	0.0249
0.0	0.0	0.0	-3499.9097	2616.4395	NaN	NaN	-0.3	0.8768	0.0288	0.0192	0.0251	0.0251	0.0249
0.0	0.0	0.0	-632.9097	-330.5605	NaN	NaN	0.3431	0.8761	0.0291	0.0194	0.0254	0.0252	0.025
0.0	0.0	0.0	-1600.9097	2571.4395	NaN	NaN	1.3	0.877	0.0288	0.0192	0.0252	0.025	0.0248
0.0	0.0	0.0	-1303.9097	1170.4395	NaN	NaN	-0.3	0.8771	0.0288	0.0192	0.0253	0.025	0.0247
0.0	0.0	0.0	-1656.9097	1910.4395	NaN	NaN	1.3	0.8774	0.0287	0.0191	0.0251	0.025	0.0247
0.0	0.0	0.0	-2165.9097	212.4395	NaN	NaN	-0.1087	0.8776	0.0285	0.0191	0.0251	0.025	0.0247
0.0	0.0	0.0	-1271.9097	1363.4395	NaN	NaN	1.3	0.8775	0.0285	0.0191	0.0252	0.025	0.0248
0.0	0.0	0.0	-2704.9097	2848.4395	NaN	NaN	1.3	0.8772	0.0286	0.0192	0.0253	0.025	0.0248
0.0	0.0	0.0	-882.9097	1347.4395	NaN	NaN	1.3	0.8768	0.0287	0.0192	0.0255	0.025	0.0248
0.0	0.0	0.0	-2922.9097	-2781.5605	NaN	NaN	0.4876	0.8755	0.0292	0.0194	0.0257	0.0251	0.025
0.0	0.0	0.0	-1548.9097	1768.4395	NaN	NaN	1.3	0.8768	0.0289	0.0192	0.0254	0.025	0.0247
0.0	0.0	0.0	-3184.9097	-2264.5605	NaN	NaN	0.4156	0.8766	0.0289	0.0192	0.0254	0.025	0.0248
0.0	0.0	0.0	-2186.9097	4037.4395	NaN	NaN	1.3	0.8778	0.0284	0.0191	0.0252	0.0249	0.0247
0.0	0.0	0.0	-1924.9097	706.4395	NaN	NaN	-0.3	0.8773	0.0285	0.0191	0.0253	0.0251	0.0247
0.0	0.0	0.0	-2359.9097	346.4395	NaN	NaN	-0.1721	0.8772	0.0286	0.0191	0.0254	0.0251	0.0247
0.0	0.0	0.0	-2392.9097	1201.4395	NaN	NaN	-0.3	0.8763	0.0288	0.0193	0.0256	0.0251	0.0249
0.0	0.0	0.0	-1907.9097	2022.4395	NaN	NaN	1.3	0.8771	0.0286	0.0192	0.0255	0.025	0.0247
0.0	0.0	0.0	-821.9097	-1058.5605	NaN	NaN	0.5629	0.8763	0.0288	0.0193	0.0256	0.0251	0.0248
0.0	0.0	0.0	-2543.9097	2390.4395	NaN	NaN	-0.3	0.8771	0.0287	0.0192	0.0255	0.0249	0.0247
0.0	0.0	0.0	-637.9097	2198.4395	NaN	NaN	1.3	0.877	0.0287	0.0192	0.0255	0.025	0.0247
0.0	0.0	0.0	-1621.9097	-1368.5605	NaN	NaN	0.4576	0.8768	0.0287	0.0193	0.0255	0.025	0.0247
0.0	0.0	0.0	-1524.9097	3803.4395	NaN	NaN	1.3	0.8769	0.0287	0.0193	0.0254	0.025	0.0247
0.0	0.0	0.0	-1386.9097	747.4395	NaN	NaN	-0.3	0.8764	0.0288	0.0194	0.0255	0.0251	0.0248
0.0	0.0	0.0	-58.9097	592.4395	NaN	NaN	1.1104	0.8766	0.0287	0.0193	0.0255	0.0251	0.0248
0.0	0.0	0.0	-793.9097	2294.4395	NaN	NaN	1.3	0.8765	0.0288	0.0193	0.0255	0.0252	0.0247
0.0	0.0	0.0	-1499.9097	991.4395	NaN	NaN	-0.3	0.8761	0.0289	0.0194	0.0256	0.0252	0.0248
0.0	0.0	0.0	-1462.9097	-761.5605	NaN	NaN	0.3424	0.876	0.029	0.0194	0.0255	0.0252	0.0248
0.0	0.0	0.0	-901.9097	1950.4395	NaN	NaN	1.3	0.8764	0.0289	0.0194	0.0255	0.0252	0.0247
0.0	0.0	0.0	-2753.9097	2377.4395	NaN	NaN	-0.3	0.8763	0.0289	0.0194	0.0255	0.0252	0.0247
0.0	0.0	0.0	-420.9097	104.4395	NaN	NaN	-0.3	0.8764	0.0289	0.0194	0.0255	0.0252	0.0247
0.0	0.0	0.0	-2090.9097	434.4395	NaN	NaN	-0.2623	0.8765	0.0289	0.0193	0.0255	0.0252	0.0246
0.0	0.0	0.0	-1814.9097	2719.4395	NaN	NaN	1.3	0.8767	0.0288	0.0193	0.0255	0.0251	0.0246
0.0	0.0	0.0	-2653.9097	721.4395	NaN	NaN	-0.3	0.8766	0.0288	0.0193	0.0256	0.0251	0.0246
0.0	0.0	0.0	-1982.9097	-472.5605	NaN	NaN	0.1925	0.8765	0.0288	0.0193	0.0256	0.025	0.0246
0.0	0.0	0.0	-2007.9097	310.4395	NaN	NaN	-0.1829	0.877	0.0288	0.0193	0.0255	0.0249	0.0245
0.0	0.0	0.0	-375.9097	192.4395	NaN	NaN	-0.3	0.8772	0.0287	0.0192	0.0255	0.0249	0.0245
0.0	0.0	0.0	-2912.9097	-499.5605	NaN	NaN	0.1464	0.8772	0.0287	0.0192	0.0255	0.0249	0.0245
0.0	0.0	0.0	-1854.9097	767.4395	NaN	NaN	-0.3	0.8774	0.0286	0.0191	0.0254	0.0249	0.0245
0.0	0.0	0.0	873.0903	124.4395	NaN	NaN	0.1247	0.8777	0.0285	0.0191	0.0253	0.0249	0.0244
0.0	0.0	0.0	-2469.9097	2435.4395	NaN	NaN	-0.3	0.8769	0.0287	0.0192	0.0255	0.0251	0.0246
0.0	0.0	0.0	-3346.9097	-2122.5605	NaN	NaN	0.3881	0.8766	0.0288	0.0193	0.0256	0.0251	0.0247
0.0	0.0	0.0	-2057.9097	4112.4395	NaN	NaN	1.3	0.877	0.0287	0.0192	0.0255	0.0251	0.0246
0.0	0.0	0.0	-1928.9097	46.4395	NaN	NaN	-0.0247	0.8766	0.0288	0.0193	0.0256	0.0251	0.0247
0.0	0.0	0.0	-2138.9097	2748.4395	NaN	NaN	1.3	0.8775	0.0285	0.0191	0.0254	0.0249	0.0245
0.0	0.0	0.0	-2297.9097	908.4395	NaN	NaN	-0.3	0.8769	0.0287	0.0192	0.0255	0.0251	0.0245
0.0	0.0	0.0	-1788.9097	3205.4395	NaN	NaN	1.3	0.8779	0.0284	0.019	0.0253	0.025	0.0243
0.0	0.0	0.0	-1200.9097	480.4395	NaN	NaN	-0.3	0.877	0.0286	0.0192	0.0256	0.0251	0.0245
0.0	0.0	0.0	-2315.9097	-1200.5605	NaN	NaN	0.3414	0.8765	0.0288	0.0193	0.0256	0.0251	0.0246
0.0	0.0	0.0	-826.9097	-307.5605	NaN	NaN	0.2711	0.8763	0.0289	0.0193	0.0257	0.0252	0.0247
0.0	0.0	0.0	-2832.9097	-1124.5605	NaN	NaN	0.2842	0.8764	0.0288	0.0193	0.0257	0.0252	0.0247
0.0	0.0	0.0	-2775.9097	330.4395	NaN	NaN	-0.1351	0.8765	0.0288	0.0193	0.0257	0.0251	0.0246
0.0	0.0	0.0	-2238.9097	1894.4395	NaN	NaN	-0.3	0.8768	0.0287	0.0192	0.0256	0.0251	0.0246
0.0	0.0	0.0	-2329.9097	-2591.5605	NaN	NaN	0.5266	0.8764	0.0289	0.0193	0.0256	0.0251	0.0247
0.0	0.0	0.0	597.0903	3953.4395	NaN	NaN	0.8688	0.8779	0.0284	0.0191	0.0253	0.025	0.0244
0.0	0.0	0.0	-2021.9097	2120.4395	NaN	NaN	1.3	0.8777	0.0284	0.0191	0.0253	0.0251	0.0245
0.0	0.0	0.0	472.0903	-689.5605	NaN	NaN	1.3	0.8773	0.0285	0.0192	0.0254	0.0252	0.0245
0.0	0.0	0.0	-67.9097	878.4395	NaN	NaN	1.0838	0.8768	0.0287	0.0193	0.0254	0.0253	0.0246
0.0	0.0	0.0	-2073.9097	1554.4395	NaN	NaN	-0.3	0.876	0.029	0.0194	0.0255	0.0253	0.0247
0.0	0.0	0.0	-2121.9097	-221.5605	NaN	NaN	0.0945	0.8758	0.0291	0.0195	0.0255	0.0253	0.0248
0.0	0.0	0.0	-2025.9097	4178.4395	NaN	NaN	1.3	0.8767	0.0289	0.0193	0.0253	0.0252	0.0246
0.0	0.0	0.0	-2734.9097	281.4395	NaN	NaN	-0.1147	0.8764	0.0289	0.0194	0.0253	0.0253	0.0247
0.0	0.0	0.0	-2083.9097	3747.4395	NaN	NaN	1.3	0.8775	0.0285	0.0192	0.0252	0.0251	0.0246
0.0	0.0	0.0	2129.0903	1555.4395	NaN	NaN	0.4222	0.8771	0.0285	0.0192	0.0253	0.0253	0.0245
0.0	0.0	0.0	-1985.9097	2549.4395	NaN	NaN	1.3	0.8773	0.0285	0.0192	0.0253	0.0252	0.0245
0.0	0.0	0.0	-1547.9097	-889.5605	NaN	NaN	0.365	0.8766	0.0287	0.0193	0.0255	0.0252	0.0247
0.0	0.0	0.0	-1970.9097	-846.5605	NaN	NaN	0.3005	0.8771	0.0286	0.0193	0.0254	0.0251	0.0246
0.0	0.0	0.0	-3313.9097	3216.4395	NaN	NaN	-0.3	0.8776	0.0283	0.0191	0.0254	0.0251	0.0245
0.0	0.0	0.0	-2179.9097	739.4395	NaN	NaN	-0.3	0.8774	0.0285	0.0192	0.0255	0.025	0.0245
0.0	0.0	0.0	-990.9097	1427.4395	NaN	NaN	1.3	0.8771	0.0286	0.0192	0.0255	0.025	0.0245
0.0	0.0	0.0	-2987.9097	-3285.5605	NaN	NaN	0.5237	0.8772	0.0286	0.0192	0.0255	0.025	0.0246
0.0	0.0	0.0	-2169.9097	17.4395	NaN	NaN	-0.0081	0.878	0.0283	0.019	0.0253	0.0249	0.0244
0.0	0.0	0.0	-1685.9097	3082.4395	NaN	NaN	1.3	0.8785	0.028	0.0189	0.0252	0.0249	0.0244
0.0	0.0	0.0	-1390.9097	2850.4395	NaN	NaN	1.3	0.8783	0.028	0.019	0.0253	0.025	0.0244
0.0	0.0	0.0	-2276.9097	344.4395	NaN	NaN	-0.1782	0.8772	0.0284	0.0192	0.0255	0.0251	0.0245
0.0	0.0	0.0	-2272.9097	3218.4395	NaN	NaN	1.3	0.8773	0.0285	0.0192	0.0255	0.0251	0.0245
0.0	0.0	0.0	-2295.9097	-558.5605	NaN	NaN	0.1957	0.8768	0.0286	0.0193	0.0255	0.0252	0.0247
0.0	0.0	0.0	-410.9097	880.4395	NaN	NaN	1.3	0.8773	0.0284	0.0192	0.0254	0.0251	0.0245
0.0	0.0	0.0	-850.9097	3040.4395	NaN	NaN	1.3	0.877	0.0285	0.0192	0.0255	0.0253	0.0245
0.0	0.0	0.0	-388.9097	1123.4395	NaN	NaN	1.3	0.8772	0.0284	0.0192	0.0254	0.0253	0.0246
0.0	0.0	0.0	-1359.9097	595.4395	NaN	NaN	-0.3	0.8769	0.0285	0.0192	0.0255	0.0254	0.0246
0.0	0.0	0.0	-1584.9097	1662.4395	NaN	NaN	1.3	0.8766	0.0285	0.0192	0.0256	0.0254	0.0247
0.0	0.0	0.0	-1762.9097	1078.4395	NaN	NaN	-0.3	0.8765	0.0285	0.0192	0.0256	0.0255	0.0247
0.0	0.0	0.0	814.0903	675.4395	NaN	NaN	0.4535	0.8762	0.0286	0.0193	0.0257	0.0256	0.0247
0.0	0.0	0.0	-2769.9097	1623.4395	NaN	NaN	-0.3	0.8762	0.0286	0.0193	0.0257	0.0255	0.0247
0.0	0.0	0.0	-1417.9097	-408.5605	NaN	NaN	0.2237	0.8763	0.0287	0.0193	0.0257	0.0254	0.0247
0.0	0.0	0.0	-1966.9097	-2414.5605	NaN	NaN	0.5511	0.8763	0.0287	0.0193	0.0256	0.0254	0.0247
0.0	0.0	0.0	-1620.9097	3952.4395	NaN	NaN	1.3	0.8774	0.0283	0.019	0.0254	0.0254	0.0245
0.0	0.0	0.0	-1395.9097	1292.4395	NaN	NaN	-0.3	0.8775	0.0282	0.019	0.0253	0.0254	0.0245
0.0	0.0	0.0	97.0903	1086.4395	NaN	NaN	0.918	0.8774	0.0283	0.0191	0.0254	0.0254	0.0245
0.0	0.0	0.0	-2660.9097	-637.5605	NaN	NaN	0.1933	0.8764	0.0287	0.0193	0.0255	0.0255	0.0247
0.0	0.0	0.0	-1876.9097	-200.5605	NaN	NaN	0.0965	0.8761	0.0289	0.0193	0.0255	0.0254	0.0247
0.0	0.0	0.0	63.0903	-100.5605	NaN	NaN	1.3	0.8761	0.0289	0.0193	0.0255	0.0254	0.0248
0.0	0.0	0.0	-1072.9097	-1327.5605	NaN	NaN	0.553	0.8762	0.0288	0.0193	0.0255	0.0254	0.0248
0.0	0.0	0.0	372.0903	1140.4395	NaN	NaN	0.754	0.8771	0.0285	0.0192	0.0253	0.0253	0.0246
0.0	0.0	0.0	-1949.9097	2752.4395	NaN	NaN	1.3	0.8777	0.0283	0.0191	0.0251	0.0253	0.0246
0.0	0.0	0.0	-1353.9097	3315.4395	NaN	NaN	1.3	0.8777	0.0283	0.0191	0.025	0.0254	0.0246
0.0	0.0	0.0	-1385.9097	1647.4395	NaN	NaN	1.3	0.8769	0.0285	0.0192	0.0253	0.0254	0.0247
0.0	0.0	0.0	-1651.9097	181.4395	NaN	NaN	-0.1234	0.8764	0.0287	0.0193	0.0255	0.0254	0.0248
0.0	0.0	0.0	-1536.9097	1031.4395	NaN	NaN	-0.3	0.8763	0.0288	0.0193	0.0255	0.0254	0.0248
0.0	0.0	0.0	-2698.9097	386.4395	NaN	NaN	-0.1671	0.8765	0.0287	0.0193	0.0255	0.0253	0.0247
0.0	0.0	0.0	-2182.9097	-395.5605	NaN	NaN	0.1534	0.8766	0.0287	0.0193	0.0255	0.0252	0.0247
0.0	0.0	0.0	-978.9097	-114.5605	NaN	NaN	0.1048	0.8772	0.0286	0.0192	0.0254	0.0251	0.0246
0.0	0.0	0.0	-239.9097	418.4395	NaN	NaN	1.3	0.8779	0.0283	0.019	0.0252	0.0251	0.0245
0.0	0.0	0.0	-1852.9097	2578.4395	NaN	NaN	1.3	0.8785	0.0282	0.019	0.0249	0.025	0.0244
0.0	0.0	0.0	-2535.9097	2298.4395	NaN	NaN	-0.3	0.8787	0.0282	0.019	0.0247	0.025	0.0244
0.0	0.0	0.0	358.0903	2661.4395	NaN	NaN	0.8814	0.8789	0.0282	0.0189	0.0246	0.025	0.0243
0.0	0.0	0.0	-145.9097	2197.4395	NaN	NaN	1.0711	0.8785	0.0284	0.019	0.0248	0.025	0.0244
0.0	0.0	0.0	-1197.9097	-42.5605	NaN	NaN	0.0343	0.8782	0.0286	0.019	0.0249	0.0249	0.0244
0.0	0.0	0.0	-1224.9097	930.4395	NaN	NaN	-0.3	0.878	0.0286	0.0191	0.025	0.0249	0.0245
0.0	0.0	0.0	-689.9097	1623.4395	NaN	NaN	1.3	0.8786	0.0285	0.0189	0.0249	0.0249	0.0243
0.0	0.0	0.0	-2387.9097	3887.4395	NaN	NaN	1.3	0.8789	0.0284	0.0189	0.0248	0.0248	0.0242
0.0	0.0	0.0	-2205.9097	-164.5605	NaN	NaN	0.0694	0.878	0.0286	0.0191	0.025	0.0249	0.0244
0.0	0.0	0.0	-1899.9097	3096.4395	NaN	NaN	1.3	0.8785	0.0284	0.019	0.025	0.0249	0.0242
0.0	0.0	0.0	-2357.9097	2553.4395	NaN	NaN	1.3	0.8781	0.0285	0.019	0.0251	0.025	0.0243
0.0	0.0	0.0	-3088.9097	284.4395	NaN	NaN	-0.1014	0.8781	0.0284	0.0191	0.0251	0.0249	0.0244
0.0	0.0	0.0	-568.9097	4700.4395	NaN	NaN	1.1377	0.8788	0.0282	0.0189	0.025	0.0248	0.0242
0.0	0.0	0.0	-2560.9097	-47.5605	NaN	NaN	0.0182	0.8782	0.0284	0.019	0.0252	0.0249	0.0244
0.0	0.0	0.0	-3239.9097	2304.4395	NaN	NaN	-0.3	0.8784	0.0283	0.019	0.0251	0.0248	0.0243
0.0	0.0	0.0	-1958.9097	3387.4395	NaN	NaN	1.3	0.8784	0.0284	0.019	0.0251	0.0248	0.0243
0.0	0.0	0.0	-660.9097	-634.5605	NaN	NaN	0.4898	0.8775	0.0287	0.0191	0.0253	0.0249	0.0244
0.0	0.0	0.0	-2492.9097	-1267.5605	NaN	NaN	0.3371	0.8774	0.0287	0.0192	0.0253	0.0249	0.0245
0.0	0.0	0.0	409.0903	-396.5605	NaN	NaN	-0.3	0.8781	0.0285	0.019	0.025	0.0248	0.0245
0.0	0.0	0.0	-476.9097	3732.4395	NaN	NaN	1.1465	0.8782	0.0283	0.0192	0.0249	0.0249	0.0246
0.0	0.0	0.0	-1595.9097	993.4395	NaN	NaN	-0.3	0.8781	0.0283	0.0191	0.025	0.0249	0.0246
0.0	0.0	0.0	-1322.9097	630.4395	NaN	NaN	-0.3	0.8778	0.0285	0.0192	0.0251	0.0249	0.0245
0.0	0.0	0.0	-2323.9097	882.4395	NaN	NaN	-0.3	0.8775	0.0287	0.0192	0.0251	0.0249	0.0245
0.0	0.0	0.0	-791.9097	-680.5605	NaN	NaN	0.4622	0.8775	0.0288	0.0192	0.0251	0.0249	0.0245
0.0	0.0	0.0	135.0903	-1468.5605	NaN	NaN	1.1013	0.8775	0.0288	0.0192	0.0251	0.0249	0.0245
0.0	0.0	0.0	-1346.9097	1640.4395	NaN	NaN	1.3	0.8778	0.0287	0.0192	0.025	0.0249	0.0245
0.0	0.0	0.0	-1919.9097	-233.5605	NaN	NaN	0.1085	0.8774	0.0288	0.0192	0.025	0.025	0.0246
0.0	0.0	0.0	-3018.9097	1646.4395	NaN	NaN	-0.3	0.8776	0.0287	0.0192	0.025	0.0249	0.0246
0.0	0.0	0.0	-2074.9097	-407.5605	NaN	NaN	0.1642	0.8774	0.0287	0.0192	0.025	0.0249	0.0247
0.0	0.0	0.0	-1733.9097	2065.4395	NaN	NaN	1.3	0.8779	0.0285	0.0192	0.0249	0.0248	0.0247
0.0	0.0	0.0	-1747.9097	1680.4395	NaN	NaN	-0.3	0.8777	0.0285	0.0192	0.025	0.0249	0.0247
0.0	0.0	0.0	-1538.9097	2224.4395	NaN	NaN	1.3	0.8782	0.0284	0.0191	0.0249	0.0248	0.0246
0.0	0.0	0.0	-1292.9097	2936.4395	NaN	NaN	1.3	0.8776	0.0285	0.0192	0.0251	0.0249	0.0247
0.0	0.0	0.0	-2457.9097	771.4395	NaN	NaN	-0.3	0.8774	0.0286	0.0192	0.0252	0.025	0.0246
0.0	0.0	0.0	-2225.9097	1362.4395	NaN	NaN	-0.3	0.8773	0.0285	0.0192	0.0253	0.025	0.0247
0.0	0.0	0.0	-2687.9097	609.4395	NaN	NaN	-0.2932	0.8772	0.0285	0.0192	0.0253	0.0251	0.0247
0.0	0.0	0.0	-2731.9097	2742.4395	NaN	NaN	1.3	0.8771	0.0285	0.0192	0.0254	0.0251	0.0247
0.0	0.0	0.0	-1988.9097	805.4395	NaN	NaN	-0.3	0.8768	0.0286	0.0192	0.0254	0.0252	0.0248
0.0	0.0	0.0	-3436.9097	1534.4395	NaN	NaN	-0.3	0.8768	0.0286	0.0193	0.0254	0.0252	0.0248
0.0	0.0	0.0	-3374.9097	2800.4395	NaN	NaN	-0.3	0.8765	0.0287	0.0193	0.0254	0.0252	0.0248
0.0	0.0	0.0	-557.9097	-52.5605	NaN	NaN	0.0861	0.8766	0.0286	0.0194	0.0253	0.0252	0.0249
0.0	0.0	0.0	-1040.9097	825.4395	NaN	NaN	-0.3	0.8767	0.0286	0.0194	0.0252	0.0252	0.0249
0.0	0.0	0.0	500.0903	1997.4395	NaN	NaN	0.7998	0.8769	0.0285	0.0194	0.0251	0.0252	0.0249
0.0	0.0	0.0	-2382.9097	3364.4395	NaN	NaN	1.3	0.8766	0.0286	0.0194	0.0252	0.0252	0.025
0.0	0.0	0.0	203.0903	-603.5605	NaN	NaN	1.3	0.876	0.0288	0.0195	0.0253	0.0253	0.0251
0.0	0.0	0.0	-2041.9097	2885.4395	NaN	NaN	1.3	0.8764	0.0288	0.0194	0.0252	0.0253	0.025
0.0	0.0	0.0	-2147.9097	398.4395	NaN	NaN	-0.2277	0.8762	0.0288	0.0194	0.0253	0.0253	0.025
0.0	0.0	0.0	-157.9097	-146.5605	NaN	NaN	0.4814	0.8768	0.0286	0.0193	0.0252	0.0252	0.0249
0.0	0.0	0.0	149.0903	1296.4395	NaN	NaN	0.8969	0.8767	0.0286	0.0193	0.0252	0.0253	0.0249
0.0	0.0	0.0	-1590.9097	233.4395	NaN	NaN	-0.172	0.8766	0.0287	0.0192	0.0253	0.0254	0.0249
0.0	0.0	0.0	-4557.9097	4738.4395	NaN	NaN	1.3	0.8766	0.0287	0.0192	0.0254	0.0253	0.0248
0.0	0.0	0.0	-2275.9097	-2285.5605	NaN	NaN	0.5011	0.8761	0.0289	0.0193	0.0255	0.0254	0.0248
0.0	0.0	0.0	-2872.9097	331.4395	NaN	NaN	-0.1304	0.8767	0.0288	0.0192	0.0254	0.0252	0.0248
0.0	0.0	0.0	-2335.9097	336.4395	NaN	NaN	-0.1683	0.8767	0.0287	0.0192	0.0254	0.0253	0.0248
0.0	0.0	0.0	-1450.9097	1536.4395	NaN	NaN	1.3	0.8776	0.0284	0.019	0.0252	0.0251	0.0247
0.0	0.0	0.0	-566.9097	-148.5605	NaN	NaN	0.2076	0.8773	0.0284	0.019	0.0254	0.0251	0.0247
0.0	0.0	0.0	-2692.9097	-485.5605	NaN	NaN	0.1528	0.8773	0.0285	0.0191	0.0254	0.025	0.0247
0.0	0.0	0.0	-2293.9097	1218.4395	NaN	NaN	-0.3	0.877	0.0285	0.0191	0.0254	0.0251	0.0248
0.0	0.0	0.0	-2032.9097	-510.5605	NaN	NaN	0.2007	0.8771	0.0284	0.0191	0.0253	0.0252	0.0249
0.0	0.0	0.0	-1140.9097	5203.4395	NaN	NaN	1.2808	0.8771	0.0282	0.0192	0.0252	0.0252	0.025
0.0	0.0	0.0	-2717.9097	-925.5605	NaN	NaN	0.254	0.8765	0.0285	0.0193	0.0254	0.0253	0.0251
0.0	0.0	0.0	-812.9097	976.4395	NaN	NaN	1.3	0.8762	0.0285	0.0194	0.0254	0.0254	0.0252
0.0	0.0	0.0	-1882.9097	2073.4395	NaN	NaN	1.3	0.8757	0.0286	0.0195	0.0255	0.0255	0.0253
0.0	0.0	0.0	-3954.9097	5153.4395	NaN	NaN	1.3	0.8757	0.0286	0.0195	0.0254	0.0255	0.0253
0.0	0.0	0.0	-816.9097	1451.4395	NaN	NaN	1.3	0.8751	0.0288	0.0195	0.0256	0.0256	0.0254
0.0	0.0	0.0	-1801.9097	282.4395	NaN	NaN	-0.1859	0.8754	0.0287	0.0195	0.0255	0.0256	0.0253
0.0	0.0	0.0	-1891.9097	461.4395	NaN	NaN	-0.3	0.8752	0.0288	0.0195	0.0255	0.0257	0.0253
0.0	0.0	0.0	-100.9097	1987.4395	NaN	NaN	1.0535	0.8758	0.0286	0.0194	0.0253	0.0256	0.0252
0.0	0.0	0.0	-1161.9097	619.4395	NaN	NaN	-0.3	0.8753	0.0287	0.0195	0.0255	0.0257	0.0253
0.0	0.0	0.0	-1230.9097	-1305.5605	NaN	NaN	0.5147	0.8753	0.0288	0.0195	0.0255	0.0256	0.0253
0.0	0.0	0.0	-3079.9097	1021.4395	NaN	NaN	-0.3	0.8757	0.0287	0.0194	0.0254	0.0255	0.0252
0.0	0.0	0.0	-938.9097	-65.5605	NaN	NaN	0.0653	0.8759	0.0287	0.0194	0.0253	0.0255	0.0253
0.0	0.0	0.0	-2798.9097	266.4395	NaN	NaN	-0.1052	0.8762	0.0286	0.0194	0.0252	0.0254	0.0252
0.0	0.0	0.0	-1777.9097	3079.4395	NaN	NaN	1.3	0.8766	0.0286	0.0193	0.025	0.0254	0.0251
0.0	0.0	0.0	-1931.9097	-902.5605	NaN	NaN	0.3184	0.8764	0.0287	0.0194	0.025	0.0254	0.0251
0.0	0.0	0.0	-1987.9097	2739.4395	NaN	NaN	1.3	0.8772	0.0284	0.0193	0.0247	0.0254	0.025
0.0	0.0	0.0	-2200.9097	2257.4395	NaN	NaN	1.3	0.877	0.0285	0.0193	0.0248	0.0254	0.025
0.0	0.0	0.0	-1191.9097	-485.5605	NaN	NaN	0.2895	0.8767	0.0286	0.0193	0.025	0.0254	0.025
0.0	0.0	0.0	-1208.9097	2573.4395	NaN	NaN	1.3	0.8767	0.0286	0.0193	0.025	0.0254	0.025
0.0	0.0	0.0	-3736.9097	-743.5605	NaN	NaN	0.166	0.8758	0.0289	0.0194	0.0254	0.0254	0.0251
0.0	0.0	0.0	-1614.9097	2253.4395	NaN	NaN	1.3	0.8765	0.0286	0.0194	0.0252	0.0253	0.025
0.0	0.0	0.0	-2104.9097	1981.4395	NaN	NaN	-0.3	0.8764	0.0286	0.0194	0.0252	0.0254	0.025
0.0	0.0	0.0	-2912.9097	1984.4395	NaN	NaN	-0.3	0.8766	0.0286	0.0194	0.0251	0.0253	0.025
0.0	0.0	0.0	-2138.9097	4471.4395	NaN	NaN	1.3	0.877	0.0284	0.0193	0.025	0.0253	0.025
0.0	0.0	0.0	332.0903	982.4395	NaN	NaN	0.7474	0.877	0.0284	0.0193	0.025	0.0253	0.025
0.0	0.0	0.0	-2854.9097	3015.4395	NaN	NaN	1.3	0.8769	0.0284	0.0193	0.0251	0.0253	0.025
0.0	0.0	0.0	-2804.9097	563.4395	NaN	NaN	-0.2514	0.8765	0.0284	0.0193	0.0254	0.0253	0.0251
0.0	0.0	0.0	-2391.9097	860.4395	NaN	NaN	-0.3	0.8765	0.0284	0.0194	0.0255	0.0253	0.0251
0.0	0.0	0.0	-1595.9097	107.4395	NaN	NaN	-0.0722	0.8763	0.0285	0.0194	0.0255	0.0253	0.025
0.0	0.0	0.0	-1047.9097	147.4395	NaN	NaN	-0.1637	0.8765	0.0286	0.0193	0.0255	0.0252	0.0249
0.0	0.0	0.0	-985.9097	-233.5605	NaN	NaN	0.1915	0.8762	0.0287	0.0194	0.0254	0.0253	0.025
0.0	0.0	0.0	-1332.9097	617.4395	NaN	NaN	-0.3	0.8766	0.0286	0.0194	0.0252	0.0253	0.0249
0.0	0.0	0.0	-647.9097	3824.4395	NaN	NaN	1.204	0.8767	0.0287	0.0194	0.025	0.0254	0.0249
0.0	0.0	0.0	-129.9097	1523.4395	NaN	NaN	1.0932	0.8768	0.0287	0.0194	0.0248	0.0254	0.0249
0.0	0.0	0.0	1209.0903	2001.4395	NaN	NaN	0.6234	0.8769	0.0287	0.0194	0.0248	0.0253	0.0249
0.0	0.0	0.0	-2480.9097	2115.4395	NaN	NaN	-0.3	0.8764	0.0289	0.0194	0.0251	0.0252	0.025
0.0	0.0	0.0	-2648.9097	379.4395	NaN	NaN	-0.1672	0.8764	0.0289	0.0194	0.0252	0.0252	0.0249
0.0	0.0	0.0	-1370.9097	2407.4395	NaN	NaN	1.3	0.8765	0.0288	0.0193	0.0253	0.0252	0.0249
0.0	0.0	0.0	-524.9097	2144.4395	NaN	NaN	1.3	0.8767	0.0288	0.0192	0.0253	0.0252	0.0247
0.0	0.0	0.0	-1339.9097	-598.5605	NaN	NaN	0.3088	0.8766	0.0288	0.0192	0.0255	0.0252	0.0247
0.0	0.0	0.0	-2368.9097	-3825.5605	NaN	NaN	0.6176	0.8764	0.0289	0.0193	0.0255	0.0253	0.0246
0.0	0.0	0.0	-1117.9097	1984.4395	NaN	NaN	1.3	0.8773	0.0286	0.0191	0.0254	0.0252	0.0245
0.0	0.0	0.0	-3223.9097	747.4395	NaN	NaN	-0.3	0.8768	0.0287	0.0191	0.0255	0.0252	0.0246
0.0	0.0	0.0	-2519.9097	-1489.5605	NaN	NaN	0.3715	0.8768	0.0287	0.0192	0.0256	0.0252	0.0245
0.0	0.0	0.0	-3214.9097	1900.4395	NaN	NaN	-0.3	0.8772	0.0286	0.0191	0.0255	0.0251	0.0244
0.0	0.0	0.0	-1486.9097	89.4395	NaN	NaN	-0.064	0.8774	0.0286	0.019	0.0254	0.0251	0.0245
0.0	0.0	0.0	-685.9097	-408.5605	NaN	NaN	0.3733	0.8777	0.0284	0.019	0.0253	0.0251	0.0245
0.0	0.0	0.0	-2457.9097	-472.5605	NaN	NaN	0.1613	0.8777	0.0285	0.019	0.0252	0.0251	0.0246
0.0	0.0	0.0	-755.9097	1679.4395	NaN	NaN	1.3	0.8774	0.0285	0.0192	0.0251	0.0252	0.0247
0.0	0.0	0.0	-2182.9097	3638.4395	NaN	NaN	1.3	0.8774	0.0284	0.0192	0.025	0.0252	0.0249
0.0	0.0	0.0	-521.9097	457.4395	NaN	NaN	-0.3	0.877	0.0284	0.0193	0.0251	0.0252	0.0249
0.0	0.0	0.0	-1584.9097	2673.4395	NaN	NaN	1.3	0.877	0.0285	0.0194	0.0252	0.0252	0.0248
0.0	0.0	0.0	-1506.9097	1062.4395	NaN	NaN	-0.3	0.8763	0.0288	0.0194	0.0254	0.0252	0.0248
0.0	0.0	0.0	-930.9097	-526.5605	NaN	NaN	0.3613	0.8761	0.0289	0.0194	0.0254	0.0252	0.0249
0.0	0.0	0.0	-2534.9097	306.4395	NaN	NaN	-0.1375	0.8761	0.029	0.0194	0.0254	0.0252	0.0248
0.0	0.0	0.0	-2121.9097	573.4395	NaN	NaN	-0.3	0.8767	0.0289	0.0193	0.0253	0.0251	0.0248
0.0	0.0	0.0	-4212.9097	2241.4395	NaN	NaN	-0.3	0.8771	0.0286	0.0193	0.0251	0.025	0.0249
0.0	0.0	0.0	-579.9097	3650.4395	NaN	NaN	1.1889	0.8774	0.0284	0.0193	0.025	0.0251	0.0249
0.0	0.0	0.0	-692.9097	2827.4395	NaN	NaN	1.3	0.8773	0.0284	0.0193	0.0251	0.0252	0.0249
0.0	0.0	0.0	-2376.9097	1167.4395	NaN	NaN	-0.3	0.8771	0.0286	0.0192	0.0252	0.0251	0.0248
0.0	0.0	0.0	-3926.9097	-472.5605	NaN	NaN	0.1074	0.8771	0.0287	0.0192	0.0252	0.025	0.0247
0.0	0.0	0.0	-2362.9097	2211.4395	NaN	NaN	-0.3	0.8777	0.0284	0.0192	0.0251	0.0249	0.0248
0.0	0.0	0.0	-3541.9097	2078.4395	NaN	NaN	-0.3	0.8781	0.0282	0.0191	0.025	0.0248	0.0248
0.0	0.0	0.0	-2497.9097	4821.4395	NaN	NaN	1.3	0.8781	0.0281	0.0191	0.025	0.0248	0.0248
0.0	0.0	0.0	-2277.9097	3117.4395	NaN	NaN	1.3	0.8782	0.0281	0.019	0.0251	0.0248	0.0246
0.0	0.0	0.0	-1778.9097	-872.5605	NaN	NaN	0.3291	0.8775	0.0284	0.0192	0.0254	0.0249	0.0246
0.0	0.0	0.0	-3346.9097	873.4395	NaN	NaN	-0.3	0.8772	0.0286	0.0193	0.0254	0.0248	0.0246
0.0	0.0	0.0	-2080.9097	954.4395	NaN	NaN	-0.3	0.8772	0.0287	0.0193	0.0255	0.0248	0.0246
0.0	0.0	0.0	-535.9097	-1389.5605	NaN	NaN	0.7217	0.8775	0.0285	0.0192	0.0254	0.0248	0.0246
0.0	0.0	0.0	-3207.9097	4105.4395	NaN	NaN	1.3	0.8782	0.0281	0.0191	0.0253	0.0248	0.0245
0.0	0.0	0.0	-2771.9097	2616.4395	NaN	NaN	-0.3	0.8781	0.028	0.0192	0.0253	0.0248	0.0246
0.0	0.0	0.0	-2130.9097	-192.5605	NaN	NaN	0.0829	0.8776	0.0281	0.0192	0.0255	0.025	0.0247
0.0	0.0	0.0	-2167.9097	2593.4395	NaN	NaN	1.3	0.8774	0.0281	0.0192	0.0255	0.0251	0.0247
0.0	0.0	0.0	-2664.9097	3130.4395	NaN	NaN	1.3	0.8769	0.0284	0.0193	0.0257	0.0251	0.0246
0.0	0.0	0.0	-2443.9097	-941.5605	NaN	NaN	0.2781	0.8761	0.0286	0.0195	0.0259	0.0252	0.0247
0.0	0.0	0.0	-2555.9097	-1132.5605	NaN	NaN	0.3071	0.8766	0.0285	0.0194	0.0258	0.0251	0.0246
0.0	0.0	0.0	-2223.9097	3096.4395	NaN	NaN	1.3	0.877	0.0283	0.0193	0.0257	0.0251	0.0246
0.0	0.0	0.0	-1688.9097	2802.4395	NaN	NaN	1.3	0.8771	0.0282	0.0193	0.0257	0.0251	0.0246
0.0	0.0	0.0	-590.9097	842.4395	NaN	NaN	1.3	0.8768	0.0283	0.0193	0.0258	0.0252	0.0247
0.0	0.0	0.0	-1637.9097	929.4395	NaN	NaN	-0.3	0.8762	0.0285	0.0194	0.0259	0.0253	0.0247
0.0	0.0	0.0	-3115.9097	2874.4395	NaN	NaN	-0.3	0.8763	0.0285	0.0194	0.0259	0.0253	0.0246
0.0	0.0	0.0	-1947.9097	392.4395	NaN	NaN	-0.2523	0.8757	0.0287	0.0195	0.026	0.0253	0.0247
0.0	0.0	0.0	-1405.9097	442.4395	NaN	NaN	-0.3	0.8756	0.0289	0.0196	0.0261	0.0253	0.0246
0.0	0.0	0.0	-763.9097	714.4395	NaN	NaN	-0.3	0.8752	0.0291	0.0197	0.0261	0.0253	0.0246
0.0	0.0	0.0	-2715.9097	-2368.5605	NaN	NaN	0.4658	0.8751	0.0292	0.0197	0.026	0.0254	0.0246
0.0	0.0	0.0	-2512.9097	795.4395	NaN	NaN	-0.3	0.8756	0.0291	0.0195	0.0259	0.0254	0.0245
0.0	0.0	0.0	-1124.9097	-394.5605	NaN	NaN	0.2597	0.8757	0.029	0.0195	0.0258	0.0254	0.0245
0.0	0.0	0.0	-884.9097	-104.5605	NaN	NaN	0.1057	0.8755	0.029	0.0195	0.0259	0.0255	0.0246
0.0	0.0	0.0	-1707.9097	192.4395	NaN	NaN	-0.127	0.8751	0.0291	0.0196	0.026	0.0255	0.0247
0.0	0.0	0.0	-3453.9097	3276.4395	NaN	NaN	-0.3	0.8745	0.0292	0.0197	0.0262	0.0256	0.0248
0.0	0.0	0.0	-2909.9097	-1118.5605	NaN	NaN	0.2777	0.8738	0.0295	0.0199	0.0263	0.0256	0.025
0.0	0.0	0.0	360.0903	-187.5605	NaN	NaN	-0.3	0.8742	0.0293	0.0198	0.0262	0.0256	0.0249
0.0	0.0	0.0	-1416.9097	460.4395	NaN	NaN	-0.3	0.8747	0.0292	0.0197	0.0261	0.0256	0.0248
0.0	0.0	0.0	-528.9097	1106.4395	NaN	NaN	1.3	0.875	0.029	0.0196	0.026	0.0257	0.0247
0.0	0.0	0.0	-4019.9097	1783.4395	NaN	NaN	-0.3	0.8747	0.0291	0.0196	0.0261	0.0257	0.0248
0.0	0.0	0.0	-1554.9097	3097.4395	NaN	NaN	1.3	0.8742	0.0292	0.0197	0.0262	0.0257	0.0249
0.0	0.0	0.0	-3928.9097	-507.5605	NaN	NaN	0.1144	0.873	0.0295	0.02	0.0264	0.0257	0.0252
0.0	0.0	0.0	-3017.9097	-2147.5605	NaN	NaN	0.4158	0.8729	0.0296	0.02	0.0265	0.0257	0.0253
0.0	0.0	0.0	-485.9097	-399.5605	NaN	NaN	0.4512	0.8738	0.0294	0.0199	0.0263	0.0255	0.0251
0.0	0.0	0.0	115.0903	-528.5605	NaN	NaN	1.2784	0.8744	0.0292	0.0198	0.0261	0.0255	0.025
0.0	0.0	0.0	-798.9097	-453.5605	NaN	NaN	0.3621	0.875	0.029	0.0197	0.026	0.0254	0.0249
0.0	0.0	0.0	-768.9097	2092.4395	NaN	NaN	1.3	0.8754	0.0289	0.0196	0.0259	0.0254	0.0248
0.0	0.0	0.0	-2202.9097	417.4395	NaN	NaN	-0.2338	0.8754	0.0289	0.0196	0.0258	0.0254	0.0249
0.0	0.0	0.0	-26.9097	2606.4395	NaN	NaN	1.0104	0.8754	0.0289	0.0196	0.0258	0.0254	0.0249
0.0	0.0	0.0	-1890.9097	1667.4395	NaN	NaN	-0.3	0.8749	0.029	0.0197	0.0258	0.0255	0.025
0.0	0.0	0.0	-2848.9097	254.4395	NaN	NaN	-0.0981	0.8746	0.0291	0.0198	0.0259	0.0255	0.0251
0.0	0.0	0.0	-1794.9097	919.4395	NaN	NaN	-0.3	0.8744	0.0292	0.0199	0.0259	0.0254	0.0252
0.0	0.0	0.0	-636.9097	1738.4395	NaN	NaN	1.3	0.8749	0.0291	0.0199	0.0258	0.0254	0.0251
0.0	0.0	0.0	-759.9097	-197.5605	NaN	NaN	0.2063	0.8751	0.029	0.0198	0.0258	0.0253	0.025
0.0	0.0	0.0	-4117.9097	1622.4395	NaN	NaN	-0.3	0.8756	0.0288	0.0197	0.0257	0.0253	0.0249
0.0	0.0	0.0	-791.9097	4449.4395	NaN	NaN	1.2165	0.8763	0.0286	0.0196	0.0256	0.0253	0.0247
0.0	0.0	0.0	-1219.9097	-808.5605	NaN	NaN	0.3986	0.8755	0.0288	0.0197	0.0258	0.0253	0.0249
0.0	0.0	0.0	-2550.9097	-642.5605	NaN	NaN	0.2012	0.8752	0.0289	0.0199	0.0259	0.0252	0.025
0.0	0.0	0.0	-2180.9097	1488.4395	NaN	NaN	-0.3	0.8754	0.0289	0.0198	0.0259	0.0251	0.0249
0.0	0.0	0.0	-2890.9097	310.4395	NaN	NaN	-0.1203	0.8754	0.0288	0.0198	0.0259	0.0251	0.025
0.0	0.0	0.0	-2540.9097	431.4395	NaN	NaN	-0.2045	0.8764	0.0285	0.0196	0.0257	0.025	0.0248
0.0	0.0	0.0	-935.9097	2772.4395	NaN	NaN	1.3	0.877	0.0283	0.0195	0.0256	0.025	0.0246
0.0	0.0	0.0	-3256.9097	1345.4395	NaN	NaN	-0.3	0.877	0.0283	0.0195	0.0256	0.0251	0.0246
0.0	0.0	0.0	-1730.9097	1154.4395	NaN	NaN	-0.3	0.8769	0.0283	0.0195	0.0256	0.025	0.0246
0.0	0.0	0.0	-1312.9097	51.4395	NaN	NaN	-0.0408	0.8764	0.0285	0.0196	0.0257	0.025	0.0247
0.0	0.0	0.0	-3003.9097	2220.4395	NaN	NaN	-0.3	0.8763	0.0286	0.0196	0.0257	0.025	0.0247
0.0	0.0	0.0	142.0903	534.4395	NaN	NaN	0.79	0.8764	0.0285	0.0196	0.0257	0.025	0.0247
0.0	0.0	0.0	-1423.9097	2748.4395	NaN	NaN	1.3	0.8767	0.0285	0.0196	0.0257	0.025	0.0246
0.0	0.0	0.0	-1624.9097	-82.5605	NaN	NaN	0.0484	0.8765	0.0285	0.0196	0.0257	0.0249	0.0247
0.0	0.0	0.0	-1654.9097	892.4395	NaN	NaN	-0.3	0.8765	0.0286	0.0196	0.0257	0.0249	0.0247
0.0	0.0	0.0	-1048.9097	2680.4395	NaN	NaN	1.3	0.8766	0.0285	0.0196	0.0257	0.025	0.0246
0.0	0.0	0.0	-2398.9097	2170.4395	NaN	NaN	-0.3	0.8764	0.0285	0.0196	0.0258	0.025	0.0247
0.0	0.0	0.0	-3346.9097	1990.4395	NaN	NaN	-0.3	0.8761	0.0286	0.0197	0.0259	0.025	0.0246
0.0	0.0	0.0	-0.9097	1555.4395	NaN	NaN	1.0006	0.8763	0.0286	0.0197	0.0259	0.025	0.0245
0.0	0.0	0.0	-3017.9097	466.4395	NaN	NaN	-0.1828	0.8755	0.0289	0.0199	0.0261	0.0249	0.0247
0.0	0.0	0.0	-247.9097	855.4395	NaN	NaN	1.3	0.8759	0.0288	0.0198	0.026	0.0248	0.0246
0.0	0.0	0.0	-2407.9097	-129.5605	NaN	NaN	0.0511	0.8761	0.0288	0.0197	0.026	0.0248	0.0246
0.0	0.0	0.0	-1907.9097	806.4395	NaN	NaN	-0.3	0.8764	0.0288	0.0196	0.026	0.0248	0.0245
0.0	0.0	0.0	-1983.9097	2137.4395	NaN	NaN	1.3	0.8766	0.0287	0.0196	0.0259	0.0248	0.0244
0.0	0.0	0.0	-789.9097	890.4395	NaN	NaN	1.3	0.8759	0.029	0.0197	0.0261	0.0249	0.0245
0.0	0.0	0.0	-3188.9097	1835.4395	NaN	NaN	-0.3	0.8752	0.0292	0.0198	0.0262	0.0249	0.0246
0.0	0.0	0.0	-3762.9097	2553.4395	NaN	NaN	-0.3	0.8748	0.0294	0.0199	0.0262	0.0248	0.0247
0.0	0.0	0.0	-570.9097	-1702.5605	NaN	NaN	0.7489	0.875	0.0295	0.0199	0.0262	0.0248	0.0247
0.0	0.0	0.0	-463.9097	2750.4395	NaN	NaN	1.2029	0.876	0.0292	0.0196	0.026	0.0248	0.0244
0.0	0.0	0.0	-617.9097	2708.4395	NaN	NaN	1.2956	0.8762	0.0291	0.0196	0.026	0.0249	0.0243
0.0	0.0	0.0	-2749.9097	2784.4395	NaN	NaN	1.3	0.8756	0.0293	0.0197	0.0261	0.025	0.0244
0.0	0.0	0.0	-4050.9097	173.4395	NaN	NaN	-0.0447	0.8745	0.0296	0.0199	0.0263	0.0251	0.0247
0.0	0.0	0.0	-2164.9097	2106.4395	NaN	NaN	-0.3	0.8742	0.0297	0.0199	0.0263	0.0251	0.0248
0.0	0.0	0.0	-3370.9097	1224.4395	NaN	NaN	-0.3	0.8734	0.0299	0.0201	0.0265	0.0252	0.025
0.0	0.0	0.0	-4447.9097	861.4395	NaN	NaN	-0.2402	0.8735	0.0298	0.0201	0.0265	0.0251	0.025
0.0	0.0	0.0	-1737.9097	1006.4395	NaN	NaN	-0.3	0.8737	0.0298	0.0201	0.0265	0.025	0.0249
0.0	0.0	0.0	1041.0903	375.4395	NaN	NaN	0.265	0.8742	0.0297	0.02	0.0264	0.025	0.0247
0.0	0.0	0.0	-1873.9097	141.4395	NaN	NaN	-0.0816	0.8742	0.0297	0.0199	0.0264	0.025	0.0248
0.0	0.0	0.0	-1515.9097	1046.4395	NaN	NaN	-0.3	0.8744	0.0296	0.0199	0.0264	0.025	0.0247
0.0	0.0	0.0	-2455.9097	1712.4395	NaN	NaN	-0.3	0.8742	0.0297	0.0199	0.0264	0.0251	0.0247
0.0	0.0	0.0	-2032.9097	2923.4395	NaN	NaN	1.3	0.8739	0.0297	0.0199	0.0265	0.0252	0.0247
0.0	0.0	0.0	-4296.9097	596.4395	NaN	NaN	-0.1612	0.8726	0.0301	0.0202	0.0268	0.0253	0.025
0.0	0.0	0.0	-1192.9097	794.4395	NaN	NaN	-0.3	0.872	0.0304	0.0204	0.0269	0.0252	0.025
0.0	0.0	0.0	-3100.9097	-1298.5605	NaN	NaN	0.2952	0.8719	0.0305	0.0204	0.027	0.0252	0.025
0.0	0.0	0.0	-2867.9097	-451.5605	NaN	NaN	0.136	0.8726	0.0303	0.0204	0.0268	0.0251	0.0248
0.0	0.0	0.0	-1142.9097	2420.4395	NaN	NaN	1.3	0.8734	0.0301	0.0202	0.0266	0.025	0.0247
0.0	0.0	0.0	-625.9097	-181.5605	NaN	NaN	0.2249	0.8739	0.0298	0.0201	0.0266	0.0251	0.0246
0.0	0.0	0.0	-1683.9097	2661.4395	NaN	NaN	1.3	0.8734	0.0299	0.0202	0.0267	0.0251	0.0247
0.0	0.0	0.0	-1744.9097	-849.5605	NaN	NaN	0.3275	0.8727	0.0301	0.0203	0.0269	0.0252	0.0249
0.0	0.0	0.0	197.0903	1770.4395	NaN	NaN	0.8998	0.8724	0.0301	0.0204	0.027	0.0252	0.0249
0.0	0.0	0.0	-3407.9097	-1700.5605	NaN	NaN	0.3329	0.8718	0.0303	0.0204	0.0272	0.0252	0.0251
0.0	0.0	0.0	-3201.9097	1642.4395	NaN	NaN	-0.3	0.872	0.0302	0.0204	0.0271	0.0252	0.0251
0.0	0.0	0.0	-3038.9097	159.4395	NaN	NaN	-0.0554	0.872	0.0302	0.0204	0.0271	0.0252	0.0251
0.0	0.0	0.0	-2820.9097	2918.4395	NaN	NaN	1.3	0.8728	0.0299	0.0203	0.0269	0.0251	0.025
0.0	0.0	0.0	-2719.9097	1197.4395	NaN	NaN	-0.3	0.8728	0.0299	0.0203	0.0269	0.0252	0.025
0.0	0.0	0.0	-2468.9097	2711.4395	NaN	NaN	1.3	0.8727	0.0298	0.0203	0.0268	0.0253	0.0251
0.0	0.0	0.0	-1790.9097	2639.4395	NaN	NaN	1.3	0.8722	0.03	0.0203	0.0269	0.0254	0.0252
0.0	0.0	0.0	-3174.9097	1643.4395	NaN	NaN	-0.3	0.872	0.03	0.0203	0.027	0.0254	0.0252
0.0	0.0	0.0	-3592.9097	1643.4395	NaN	NaN	-0.3	0.8713	0.0303	0.0204	0.0271	0.0256	0.0253
0.0	0.0	0.0	-2727.9097	2260.4395	NaN	NaN	-0.3	0.8712	0.0304	0.0203	0.0271	0.0256	0.0254
0.0	0.0	0.0	-2068.9097	-646.5605	NaN	NaN	0.2381	0.8707	0.0307	0.0204	0.0271	0.0257	0.0255
0.0	0.0	0.0	-555.9097	-1454.5605	NaN	NaN	0.7235	0.8704	0.0308	0.0204	0.0271	0.0258	0.0255
0.0	0.0	0.0	-1630.9097	2803.4395	NaN	NaN	1.3	0.871	0.0306	0.0203	0.0269	0.0258	0.0254
0.0	0.0	0.0	-2486.9097	2218.4395	NaN	NaN	-0.3	0.8711	0.0305	0.0202	0.0269	0.026	0.0253
0.0	0.0	0.0	-970.9097	2514.4395	NaN	NaN	1.3	0.8707	0.0305	0.0202	0.027	0.0261	0.0254
0.0	0.0	0.0	-2111.9097	605.4395	NaN	NaN	-0.3	0.8704	0.0307	0.0203	0.0272	0.0262	0.0254
0.0	0.0	0.0	-3422.9097	-2457.5605	NaN	NaN	0.4179	0.8697	0.0309	0.0202	0.0273	0.0263	0.0256
0.0	0.0	0.0	-3284.9097	-370.5605	NaN	NaN	0.1014	0.8691	0.0311	0.0202	0.0274	0.0265	0.0257
0.0	0.0	0.0	-3839.9097	-3019.5605	NaN	NaN	0.4402	0.8689	0.0312	0.0202	0.0274	0.0265	0.0258
0.0	0.0	0.0	-3630.9097	-250.5605	NaN	NaN	0.0646	0.8692	0.0311	0.0202	0.0273	0.0265	0.0257
0.0	0.0	0.0	-1366.9097	831.4395	NaN	NaN	-0.3	0.8694	0.031	0.0203	0.0273	0.0265	0.0256
0.0	0.0	0.0	-2666.9097	696.4395	NaN	NaN	-0.3	0.87	0.0309	0.0202	0.0271	0.0264	0.0254
0.0	0.0	0.0	-3019.9097	1148.4395	NaN	NaN	-0.3	0.8698	0.0308	0.0202	0.0272	0.0265	0.0255
0.0	0.0	0.0	-1599.9097	2188.4395	NaN	NaN	1.3	0.8692	0.031	0.0202	0.0272	0.0266	0.0258
0.0	0.0	0.0	-3018.9097	-2074.5605	NaN	NaN	0.4073	0.8681	0.0312	0.0204	0.0274	0.0267	0.0262
0.0	0.0	0.0	-2119.9097	465.4395	NaN	NaN	-0.2813	0.8683	0.031	0.0203	0.0274	0.0267	0.0263
0.0	0.0	0.0	-3624.9097	2206.4395	NaN	NaN	-0.3	0.8685	0.0309	0.0202	0.0274	0.0268	0.0263
0.0	0.0	0.0	-2322.9097	511.4395	NaN	NaN	-0.2823	0.8687	0.0308	0.0202	0.0273	0.0268	0.0263
0.0	0.0	0.0	-2138.9097	549.4395	NaN	NaN	-0.3	0.8681	0.0309	0.0203	0.0274	0.027	0.0263
0.0	0.0	0.0	-124.9097	2429.4395	NaN	NaN	1.0542	0.8678	0.031	0.0204	0.0274	0.0271	0.0263
0.0	0.0	0.0	-2119.9097	-309.5605	NaN	NaN	0.1274	0.8671	0.0311	0.0205	0.0275	0.0272	0.0265
0.0	0.0	0.0	-2508.9097	-238.5605	NaN	NaN	0.0868	0.867	0.0311	0.0206	0.0275	0.0273	0.0265
0.0	0.0	0.0	-1541.9097	-880.5605	NaN	NaN	0.3635	0.8671	0.0311	0.0206	0.0275	0.0273	0.0264
0.0	0.0	0.0	-3470.9097	-60.5605	NaN	NaN	0.0171	0.8674	0.031	0.0206	0.0274	0.0273	0.0265
0.0	0.0	0.0	-1184.9097	2541.4395	NaN	NaN	1.3	0.8677	0.0308	0.0205	0.0273	0.0273	0.0264
0.0	0.0	0.0	-2700.9097	-293.5605	NaN	NaN	0.098	0.8674	0.0309	0.0206	0.0273	0.0273	0.0265
0.0	0.0	0.0	-2847.9097	-870.5605	NaN	NaN	0.2341	0.8677	0.0308	0.0206	0.0271	0.0273	0.0265
0.0	0.0	0.0	-1837.9097	3440.4395	NaN	NaN	1.3	0.8688	0.0305	0.0204	0.0268	0.0273	0.0263
0.0	0.0	0.0	-2009.9097	1795.4395	NaN	NaN	-0.3	0.8686	0.0306	0.0204	0.0269	0.0273	0.0263
0.0	0.0	0.0	-3218.9097	347.4395	NaN	NaN	-0.121	0.8685	0.0306	0.0205	0.0268	0.0272	0.0264
0.0	0.0	0.0	-2079.9097	-836.5605	NaN	NaN	0.2868	0.8685	0.0306	0.0205	0.0268	0.0273	0.0263
0.0	0.0	0.0	-2722.9097	4421.4395	NaN	NaN	1.3	0.8709	0.0303	0.0199	0.0262	0.0271	0.0256
0.0	0.0	0.0	-2480.9097	3707.4395	NaN	NaN	1.3	0.871	0.0303	0.0198	0.0262	0.0271	0.0256
0.0	0.0	0.0	-2449.9097	1924.4395	NaN	NaN	-0.3	0.8713	0.0302	0.0198	0.0261	0.027	0.0255
0.0	0.0	0.0	-1299.9097	497.4395	NaN	NaN	-0.3	0.8697	0.0306	0.02	0.0262	0.0275	0.0259
0.0	0.0	0.0	-1074.9097	2023.4395	NaN	NaN	1.3	0.8703	0.0304	0.02	0.0259	0.0275	0.0259
0.0	0.0	0.0	-2328.9097	222.4395	NaN	NaN	-0.1056	0.8705	0.0303	0.02	0.026	0.0275	0.0257
0.0	0.0	0.0	-2247.9097	-646.5605	NaN	NaN	0.2234	0.8714	0.0299	0.0199	0.0259	0.0276	0.0253
0.0	0.0	0.0	764.0903	-1422.5605	NaN	NaN	1.3	0.8725	0.0296	0.0197	0.0257	0.0277	0.0249
0.0	0.0	0.0	-1113.9097	2597.4395	NaN	NaN	1.3	0.8736	0.0293	0.0194	0.0256	0.0277	0.0246
0.0	0.0	0.0	-3084.9097	2349.4395	NaN	NaN	-0.3	0.8729	0.0294	0.0194	0.0257	0.0279	0.0246
0.0	0.0	0.0	-2890.9097	-2199.5605	NaN	NaN	0.4321	0.8732	0.0292	0.0194	0.0258	0.0278	0.0246
0.0	0.0	0.0	-663.9097	2520.4395	NaN	NaN	1.3	0.8728	0.0294	0.0194	0.0261	0.0279	0.0245
0.0	0.0	0.0	-2630.9097	2215.4395	NaN	NaN	-0.3	0.8732	0.0291	0.0194	0.0262	0.0277	0.0244
0.0	0.0	0.0	-901.9097	354.4395	NaN	NaN	-0.3	0.8735	0.0289	0.0194	0.0264	0.0275	0.0244
0.0	0.0	0.0	-1600.9097	-1611.5605	NaN	NaN	0.5017	0.8734	0.0287	0.0195	0.0266	0.0275	0.0244
0.0	0.0	0.0	-2317.9097	1986.4395	NaN	NaN	-0.3	0.8726	0.0288	0.0197	0.0269	0.0276	0.0244
0.0	0.0	0.0	-3273.9097	-1247.5605	NaN	NaN	0.2759	0.8748	0.0283	0.0194	0.0266	0.027	0.0239
0.0	0.0	0.0	-3530.9097	1185.4395	NaN	NaN	-0.3	0.8626	0.031	0.0207	0.0291	0.0299	0.0266
0.0	0.0	0.0	-996.9097	1711.4395	NaN	NaN	1.3	0.887	0.0255	0.0171	0.0247	0.025	0.0207
