# Supplementary material for: DeepFRET, a software for rapid and automated single-molecule FRET data classification using deep learning
Source: eLife. 2020 Nov 3;9:e60404. doi: 10.7554/eLife.60404 (PMC7609065; doi:10.7554/eLife.60404)
Supplement: Figure 4—source data 1. [file elife-60404-fig4-data1.zip › Figure 4-source data 1/Fig_S4a/Traces/traces_all_n294/Traces_Fig2d_4mMAc_mov4_combined_tif_pair38.txt]

Exported by DeepFRET
Date: 2020-08-26, 18:13
Video filename: None
FRET pair #38
Bleaches at 580
D-Dexc-bg	A-Dexc-bg	A-Aexc-bg	D-Dexc-rw	A-Dexc-rw	A-Aexc-rw	S	E	p_bleached	p_aggregated	p_noisy	p_scrambled	p_static	p_dynamic
0.0	0.0	0.0	11215.8849	7452.9402	NaN	NaN	0.3992	0.0336	0.0451	0.0671	0.292	0.5144	0.0478
0.0	0.0	0.0	7145.8849	3117.9402	NaN	NaN	0.3038	0.0387	0.0473	0.0544	0.3039	0.519	0.0367
0.0	0.0	0.0	9267.8849	3000.9402	NaN	NaN	0.2446	0.0371	0.0533	0.0569	0.2839	0.5344	0.0346
0.0	0.0	0.0	10418.8849	5519.9402	NaN	NaN	0.3463	0.0322	0.0568	0.0593	0.2934	0.5237	0.0346
0.0	0.0	0.0	7404.8849	5092.9402	NaN	NaN	0.4075	0.0311	0.0607	0.0685	0.2972	0.5041	0.0385
0.0	0.0	0.0	9822.8849	5909.9402	NaN	NaN	0.3756	0.0307	0.0658	0.0675	0.2962	0.5012	0.0387
0.0	0.0	0.0	10899.8849	8945.9402	NaN	NaN	0.4508	0.0316	0.0717	0.0734	0.3049	0.4795	0.0389
0.0	0.0	0.0	11965.8849	5530.9402	NaN	NaN	0.3161	0.0327	0.0793	0.0802	0.3135	0.4509	0.0435
0.0	0.0	0.0	5186.8849	6225.9402	NaN	NaN	0.5455	0.0341	0.0786	0.0773	0.298	0.4715	0.0405
0.0	0.0	0.0	10828.8849	7338.9402	NaN	NaN	0.404	0.0345	0.0858	0.0839	0.3036	0.4491	0.0431
0.0	0.0	0.0	13178.8849	5905.9402	NaN	NaN	0.3095	0.0342	0.0779	0.0833	0.3205	0.4402	0.0438
0.0	0.0	0.0	9077.8849	9615.9402	NaN	NaN	0.5144	0.0367	0.0768	0.0854	0.3093	0.4475	0.0444
0.0	0.0	0.0	10530.8849	6382.9402	NaN	NaN	0.3774	0.036	0.0742	0.0864	0.3082	0.4514	0.0437
0.0	0.0	0.0	9661.8849	4117.9402	NaN	NaN	0.2988	0.0365	0.0737	0.0852	0.3151	0.4456	0.0439
0.0	0.0	0.0	6733.8849	8540.9402	NaN	NaN	0.5592	0.0361	0.0691	0.0831	0.3083	0.4596	0.0437
0.0	0.0	0.0	9316.8849	7775.9402	NaN	NaN	0.4549	0.0356	0.0702	0.0856	0.2994	0.4658	0.0434
0.0	0.0	0.0	6150.8849	8308.9402	NaN	NaN	0.5746	0.0355	0.0681	0.0867	0.3027	0.4634	0.0436
0.0	0.0	0.0	6324.8849	3446.9402	NaN	NaN	0.3527	0.0375	0.0672	0.0818	0.2959	0.4754	0.0421
0.0	0.0	0.0	10557.8849	6186.9402	NaN	NaN	0.3695	0.0376	0.0641	0.0798	0.3031	0.4736	0.0418
0.0	0.0	0.0	9722.8849	5354.9402	NaN	NaN	0.3552	0.038	0.0618	0.0783	0.3114	0.4688	0.0416
0.0	0.0	0.0	11750.8849	3257.9402	NaN	NaN	0.2171	0.0385	0.0593	0.0766	0.3181	0.4663	0.0412
0.0	0.0	0.0	9841.8849	3667.9402	NaN	NaN	0.2715	0.0394	0.0588	0.0744	0.3242	0.4633	0.0399
0.0	0.0	0.0	10152.8849	2643.9402	NaN	NaN	0.2066	0.0398	0.0592	0.0732	0.3289	0.4594	0.0395
0.0	0.0	0.0	9437.8849	6495.9402	NaN	NaN	0.4077	0.0397	0.0589	0.0726	0.3335	0.4564	0.039
0.0	0.0	0.0	10353.8849	7782.9402	NaN	NaN	0.4291	0.0404	0.0608	0.0713	0.3297	0.4601	0.0377
0.0	0.0	0.0	7076.8849	3503.9402	NaN	NaN	0.3312	0.0408	0.0609	0.0704	0.3231	0.4674	0.0374
0.0	0.0	0.0	8081.8849	2985.9402	NaN	NaN	0.2698	0.0403	0.0609	0.0664	0.3149	0.482	0.0355
0.0	0.0	0.0	9586.8849	5238.9402	NaN	NaN	0.3534	0.0398	0.0609	0.0628	0.3208	0.4816	0.0341
0.0	0.0	0.0	9549.8849	4316.9402	NaN	NaN	0.3113	0.0404	0.064	0.0617	0.3112	0.4898	0.0328
0.0	0.0	0.0	9938.8849	6423.9402	NaN	NaN	0.3926	0.039	0.0629	0.0623	0.3177	0.4847	0.0334
0.0	0.0	0.0	7538.8849	7096.9402	NaN	NaN	0.4849	0.0403	0.0664	0.0629	0.3071	0.4906	0.0327
0.0	0.0	0.0	7842.8849	2018.9402	NaN	NaN	0.2047	0.0413	0.07	0.0645	0.3078	0.483	0.0333
0.0	0.0	0.0	7754.8849	3851.9402	NaN	NaN	0.3319	0.0402	0.0676	0.0661	0.3119	0.4796	0.0346
0.0	0.0	0.0	7461.8849	7148.9402	NaN	NaN	0.4893	0.041	0.0684	0.0664	0.316	0.4734	0.0348
0.0	0.0	0.0	2696.8849	5929.9402	NaN	NaN	0.6874	0.0396	0.0707	0.0686	0.3084	0.4771	0.0356
0.0	0.0	0.0	9543.8849	3993.9402	NaN	NaN	0.295	0.0394	0.0696	0.0673	0.3181	0.4694	0.0361
0.0	0.0	0.0	8396.8849	6747.9402	NaN	NaN	0.4456	0.0387	0.0663	0.0678	0.3234	0.4673	0.0365
0.0	0.0	0.0	8831.8849	5637.9402	NaN	NaN	0.3896	0.0379	0.0703	0.0687	0.3144	0.4714	0.0372
0.0	0.0	0.0	8448.8849	5181.9402	NaN	NaN	0.3802	0.0365	0.0663	0.0664	0.3236	0.4706	0.0366
0.0	0.0	0.0	9500.8849	7030.9402	NaN	NaN	0.4253	0.0362	0.0663	0.0672	0.3242	0.4687	0.0374
0.0	0.0	0.0	7853.8849	4493.9402	NaN	NaN	0.3639	0.0343	0.0649	0.0661	0.3312	0.4661	0.0374
0.0	0.0	0.0	7825.8849	6056.9402	NaN	NaN	0.4363	0.0343	0.063	0.0648	0.3293	0.4712	0.0373
0.0	0.0	0.0	8520.8849	6095.9402	NaN	NaN	0.417	0.0336	0.0618	0.0641	0.3324	0.4708	0.0373
0.0	0.0	0.0	8486.8849	5363.9402	NaN	NaN	0.3873	0.0329	0.0607	0.0657	0.3353	0.4673	0.0381
0.0	0.0	0.0	8463.8849	3918.9402	NaN	NaN	0.3165	0.0327	0.0598	0.0645	0.3313	0.4741	0.0376
0.0	0.0	0.0	8645.8849	8046.9402	NaN	NaN	0.4821	0.0329	0.0592	0.0654	0.333	0.4718	0.0377
0.0	0.0	0.0	7445.8849	4307.9402	NaN	NaN	0.3665	0.0333	0.0601	0.0654	0.3316	0.4716	0.038
0.0	0.0	0.0	9374.8849	5198.9402	NaN	NaN	0.3567	0.0338	0.0596	0.0643	0.3258	0.479	0.0373
0.0	0.0	0.0	5182.8849	5998.9402	NaN	NaN	0.5365	0.0348	0.0614	0.0657	0.3339	0.4664	0.0378
0.0	0.0	0.0	4703.8849	7595.9402	NaN	NaN	0.6176	0.035	0.0619	0.0664	0.3249	0.4737	0.0381
0.0	0.0	0.0	4856.8849	6302.9402	NaN	NaN	0.5648	0.0361	0.0636	0.0663	0.3295	0.4666	0.0379
0.0	0.0	0.0	6725.8849	4146.9402	NaN	NaN	0.3814	0.0356	0.0608	0.0669	0.3348	0.4631	0.0389
0.0	0.0	0.0	8229.8849	6408.9402	NaN	NaN	0.4378	0.0356	0.0608	0.0671	0.334	0.4636	0.039
0.0	0.0	0.0	9127.8849	6279.9402	NaN	NaN	0.4076	0.0362	0.0614	0.0655	0.3282	0.4709	0.0378
0.0	0.0	0.0	8219.8849	8842.9402	NaN	NaN	0.5183	0.0355	0.0589	0.0657	0.3357	0.4655	0.0387
0.0	0.0	0.0	4955.8849	6472.9402	NaN	NaN	0.5664	0.0361	0.0583	0.0646	0.3384	0.4647	0.0379
0.0	0.0	0.0	8413.8849	6342.9402	NaN	NaN	0.4298	0.035	0.0591	0.0655	0.324	0.4786	0.0378
0.0	0.0	0.0	12611.8849	5105.9402	NaN	NaN	0.2882	0.0344	0.0584	0.0665	0.3294	0.4729	0.0383
0.0	0.0	0.0	4080.8849	3449.9402	NaN	NaN	0.4581	0.0338	0.0567	0.0673	0.3275	0.4756	0.0392
0.0	0.0	0.0	4967.8849	5267.9402	NaN	NaN	0.5147	0.0338	0.0567	0.0665	0.3306	0.4737	0.0387
0.0	0.0	0.0	8814.8849	5718.9402	NaN	NaN	0.3935	0.034	0.0561	0.0651	0.3348	0.4715	0.0384
0.0	0.0	0.0	6935.8849	10538.9402	NaN	NaN	0.6031	0.0342	0.0555	0.0664	0.3476	0.4573	0.039
0.0	0.0	0.0	5383.8849	6784.9402	NaN	NaN	0.5576	0.0342	0.0562	0.0661	0.3438	0.4608	0.039
0.0	0.0	0.0	6119.8849	6956.9402	NaN	NaN	0.532	0.0346	0.0587	0.0687	0.3417	0.458	0.0383
0.0	0.0	0.0	3448.8849	3253.9402	NaN	NaN	0.4855	0.0359	0.0587	0.0685	0.3367	0.4622	0.0381
0.0	0.0	0.0	2407.8849	4288.9402	NaN	NaN	0.6404	0.0368	0.0586	0.0659	0.3227	0.4793	0.0367
0.0	0.0	0.0	3585.8849	4595.9402	NaN	NaN	0.5617	0.0362	0.0601	0.0668	0.3293	0.4715	0.0363
0.0	0.0	0.0	7169.8849	5027.9402	NaN	NaN	0.4122	0.0355	0.0599	0.0648	0.3402	0.4639	0.0358
0.0	0.0	0.0	8341.8849	4778.9402	NaN	NaN	0.3642	0.0348	0.0588	0.0637	0.3459	0.461	0.0358
0.0	0.0	0.0	6752.8849	2806.9402	NaN	NaN	0.2936	0.0347	0.0604	0.0614	0.3516	0.4573	0.0346
0.0	0.0	0.0	6419.8849	5449.9402	NaN	NaN	0.4591	0.0338	0.0604	0.0616	0.3528	0.4564	0.0351
0.0	0.0	0.0	5622.8849	3734.9402	NaN	NaN	0.3991	0.033	0.0597	0.0609	0.3614	0.4499	0.035
0.0	0.0	0.0	6459.8849	3231.9402	NaN	NaN	0.3335	0.0327	0.0585	0.06	0.3599	0.4538	0.0351
0.0	0.0	0.0	6877.8849	4940.9402	NaN	NaN	0.4181	0.0321	0.0572	0.0605	0.3589	0.4559	0.0356
0.0	0.0	0.0	7920.8849	2484.9402	NaN	NaN	0.2388	0.0313	0.0571	0.0608	0.3648	0.45	0.036
0.0	0.0	0.0	5460.8849	5778.9402	NaN	NaN	0.5141	0.0311	0.0557	0.0616	0.3662	0.4484	0.037
0.0	0.0	0.0	5855.8849	3696.9402	NaN	NaN	0.387	0.0308	0.0553	0.0612	0.3632	0.4528	0.0366
0.0	0.0	0.0	7415.8849	2578.9402	NaN	NaN	0.258	0.0311	0.0552	0.0611	0.3683	0.4471	0.0371
0.0	0.0	0.0	6891.8849	3781.9402	NaN	NaN	0.3543	0.0309	0.0539	0.0613	0.3661	0.451	0.0368
0.0	0.0	0.0	10055.8849	4252.9402	NaN	NaN	0.2972	0.0309	0.0561	0.0603	0.3744	0.4415	0.0367
0.0	0.0	0.0	6974.8849	5317.9402	NaN	NaN	0.4326	0.0312	0.055	0.0615	0.3685	0.4472	0.0367
0.0	0.0	0.0	5192.8849	4138.9402	NaN	NaN	0.4435	0.0312	0.0558	0.0598	0.3713	0.4458	0.036
0.0	0.0	0.0	4733.8849	5062.9402	NaN	NaN	0.5168	0.0314	0.055	0.0587	0.3697	0.4495	0.0357
0.0	0.0	0.0	7071.8849	3514.9402	NaN	NaN	0.332	0.0317	0.0562	0.0559	0.3676	0.4539	0.0347
0.0	0.0	0.0	10840.8849	6746.9402	NaN	NaN	0.3836	0.0319	0.0557	0.0577	0.368	0.4509	0.0357
0.0	0.0	0.0	4182.8849	6844.9402	NaN	NaN	0.6207	0.0319	0.0566	0.0584	0.3632	0.4545	0.0353
0.0	0.0	0.0	6408.8849	4000.9402	NaN	NaN	0.3843	0.0322	0.0569	0.0596	0.3641	0.4517	0.0355
0.0	0.0	0.0	6126.8849	2780.9402	NaN	NaN	0.3122	0.033	0.0564	0.0576	0.3603	0.4581	0.0346
0.0	0.0	0.0	10396.8849	4440.9402	NaN	NaN	0.2993	0.0334	0.057	0.0587	0.3589	0.4567	0.0352
0.0	0.0	0.0	4936.8849	1828.9402	NaN	NaN	0.2703	0.0338	0.0563	0.0582	0.3618	0.4551	0.0348
0.0	0.0	0.0	6834.8849	5582.9402	NaN	NaN	0.4496	0.034	0.0559	0.0571	0.3632	0.4548	0.035
0.0	0.0	0.0	7460.8849	4091.9402	NaN	NaN	0.3542	0.034	0.0547	0.0572	0.3625	0.4568	0.0349
0.0	0.0	0.0	7897.8849	4010.9402	NaN	NaN	0.3368	0.0343	0.055	0.0561	0.3701	0.4495	0.0351
0.0	0.0	0.0	6958.8849	7165.9402	NaN	NaN	0.5073	0.0342	0.0538	0.0565	0.355	0.4658	0.0348
0.0	0.0	0.0	7945.8849	5504.9402	NaN	NaN	0.4093	0.0341	0.0553	0.0583	0.3611	0.4564	0.0347
0.0	0.0	0.0	4793.8849	5316.9402	NaN	NaN	0.5259	0.0349	0.0542	0.059	0.3605	0.4559	0.0355
0.0	0.0	0.0	7017.8849	6827.9402	NaN	NaN	0.4931	0.0351	0.0541	0.0574	0.3515	0.468	0.0338
0.0	0.0	0.0	6650.8849	1774.9402	NaN	NaN	0.2107	0.0357	0.0545	0.0573	0.3586	0.4597	0.0343
0.0	0.0	0.0	5860.8849	7910.9402	NaN	NaN	0.5744	0.0366	0.0544	0.0556	0.353	0.4666	0.0338
0.0	0.0	0.0	6102.8849	5769.9402	NaN	NaN	0.486	0.0371	0.0549	0.0559	0.3569	0.4612	0.034
0.0	0.0	0.0	5823.8849	3201.9402	NaN	NaN	0.3548	0.0376	0.0559	0.0568	0.3587	0.4567	0.0343
0.0	0.0	0.0	6853.8849	6533.9402	NaN	NaN	0.4881	0.0382	0.056	0.0562	0.3558	0.4599	0.0339
0.0	0.0	0.0	6057.8849	4234.9402	NaN	NaN	0.4114	0.0391	0.0573	0.0551	0.3545	0.4611	0.0329
0.0	0.0	0.0	7864.8849	4254.9402	NaN	NaN	0.3511	0.0389	0.059	0.0569	0.3494	0.4626	0.0332
0.0	0.0	0.0	5326.8849	3077.9402	NaN	NaN	0.3662	0.04	0.059	0.0568	0.355	0.4565	0.0326
0.0	0.0	0.0	4682.8849	5149.9402	NaN	NaN	0.5237	0.0405	0.0611	0.0559	0.3511	0.4593	0.0321
0.0	0.0	0.0	7151.8849	3786.9402	NaN	NaN	0.3462	0.0421	0.061	0.0553	0.3577	0.4519	0.032
0.0	0.0	0.0	6018.8849	2610.9402	NaN	NaN	0.3025	0.0429	0.0618	0.0543	0.3566	0.4526	0.0318
0.0	0.0	0.0	5693.8849	9462.9402	NaN	NaN	0.6243	0.0435	0.0632	0.0549	0.3631	0.4435	0.0317
0.0	0.0	0.0	3734.8849	5962.9402	NaN	NaN	0.6149	0.0438	0.0641	0.0544	0.3679	0.4388	0.0311
0.0	0.0	0.0	5775.8849	6605.9402	NaN	NaN	0.5335	0.0429	0.0659	0.0556	0.3635	0.4409	0.0313
0.0	0.0	0.0	4320.8849	6998.9402	NaN	NaN	0.6183	0.0417	0.0659	0.0572	0.3609	0.4439	0.0304
0.0	0.0	0.0	11161.8849	1624.9402	NaN	NaN	0.1271	0.0426	0.0686	0.0558	0.3647	0.4374	0.0309
0.0	0.0	0.0	7330.8849	7569.9402	NaN	NaN	0.508	0.0421	0.0667	0.0576	0.3633	0.4396	0.0306
0.0	0.0	0.0	7917.8849	4251.9402	NaN	NaN	0.3494	0.0422	0.0688	0.0568	0.3639	0.4377	0.0306
0.0	0.0	0.0	7813.8849	3999.9402	NaN	NaN	0.3386	0.0426	0.0687	0.0578	0.3752	0.4246	0.0311
0.0	0.0	0.0	6253.8849	3752.9402	NaN	NaN	0.375	0.0425	0.0701	0.0579	0.3715	0.4271	0.0308
0.0	0.0	0.0	8938.8849	1614.9402	NaN	NaN	0.153	0.0427	0.0709	0.0577	0.3818	0.4156	0.0312
0.0	0.0	0.0	6351.8849	2931.9402	NaN	NaN	0.3158	0.0433	0.0705	0.0575	0.3851	0.4116	0.0321
0.0	0.0	0.0	7054.8849	4381.9402	NaN	NaN	0.3831	0.043	0.0689	0.0569	0.3876	0.4116	0.0321
0.0	0.0	0.0	8287.8849	3790.9402	NaN	NaN	0.3139	0.0426	0.0696	0.056	0.4049	0.3941	0.0328
0.0	0.0	0.0	9577.8849	5983.9402	NaN	NaN	0.3845	0.0415	0.07	0.0574	0.3935	0.405	0.0325
0.0	0.0	0.0	8238.8849	8746.9402	NaN	NaN	0.515	0.0408	0.0709	0.0586	0.4059	0.3911	0.0327
0.0	0.0	0.0	5344.8849	3691.9402	NaN	NaN	0.4085	0.0426	0.0699	0.0566	0.4218	0.3752	0.0339
0.0	0.0	0.0	5085.8849	5444.9402	NaN	NaN	0.517	0.0424	0.0684	0.0561	0.4234	0.3756	0.0341
0.0	0.0	0.0	7720.8849	3659.9402	NaN	NaN	0.3216	0.0423	0.0689	0.0558	0.4302	0.3676	0.0351
0.0	0.0	0.0	7624.8849	7158.9402	NaN	NaN	0.4842	0.0425	0.0686	0.0561	0.4324	0.3648	0.0356
0.0	0.0	0.0	7644.8849	7383.9402	NaN	NaN	0.4913	0.043	0.0678	0.0552	0.4429	0.3548	0.0364
0.0	0.0	0.0	7649.8849	5803.9402	NaN	NaN	0.4314	0.0424	0.0668	0.0545	0.4442	0.356	0.0361
0.0	0.0	0.0	7969.8849	6393.9402	NaN	NaN	0.4451	0.042	0.0658	0.053	0.4457	0.3568	0.0367
0.0	0.0	0.0	6664.8849	4499.9402	NaN	NaN	0.403	0.0401	0.0655	0.0549	0.4206	0.3835	0.0354
0.0	0.0	0.0	7591.8849	5388.9402	NaN	NaN	0.4151	0.0396	0.0659	0.0557	0.4279	0.3753	0.0357
0.0	0.0	0.0	7103.8849	5936.9402	NaN	NaN	0.4553	0.0406	0.0649	0.0551	0.4332	0.3697	0.0365
0.0	0.0	0.0	8603.8849	6032.9402	NaN	NaN	0.4122	0.04	0.0654	0.056	0.4254	0.3769	0.0362
0.0	0.0	0.0	7249.8849	1925.9402	NaN	NaN	0.2099	0.0403	0.0648	0.0563	0.4211	0.3811	0.0363
0.0	0.0	0.0	5409.8849	3904.9402	NaN	NaN	0.4192	0.0398	0.0641	0.056	0.4205	0.3837	0.0359
0.0	0.0	0.0	8810.8849	7914.9402	NaN	NaN	0.4732	0.0393	0.0643	0.0575	0.4186	0.3844	0.0359
0.0	0.0	0.0	8503.8849	7678.9402	NaN	NaN	0.4745	0.0386	0.0652	0.0578	0.416	0.3871	0.0352
0.0	0.0	0.0	11971.8849	2037.9402	NaN	NaN	0.1455	0.0395	0.0642	0.0573	0.4217	0.3812	0.0361
0.0	0.0	0.0	6677.8849	6099.9402	NaN	NaN	0.4774	0.0382	0.064	0.0571	0.4138	0.392	0.0349
0.0	0.0	0.0	4249.8849	6645.9402	NaN	NaN	0.61	0.0384	0.0638	0.0566	0.4241	0.381	0.036
0.0	0.0	0.0	5502.8849	2710.9402	NaN	NaN	0.33	0.0364	0.0617	0.0562	0.4135	0.397	0.0352
0.0	0.0	0.0	7324.8849	6097.9402	NaN	NaN	0.4543	0.036	0.0601	0.0562	0.4185	0.3934	0.0357
0.0	0.0	0.0	6624.8849	4262.9402	NaN	NaN	0.3915	0.0348	0.0572	0.0546	0.4042	0.4138	0.0356
0.0	0.0	0.0	10005.8849	4064.9402	NaN	NaN	0.2889	0.0336	0.0582	0.0539	0.4077	0.4113	0.0353
0.0	0.0	0.0	4888.8849	5554.9402	NaN	NaN	0.5319	0.0333	0.0568	0.0547	0.3991	0.4199	0.0362
0.0	0.0	0.0	7336.8849	6838.9402	NaN	NaN	0.4824	0.0326	0.0581	0.0563	0.406	0.4101	0.0368
0.0	0.0	0.0	2910.8849	3345.9402	NaN	NaN	0.5348	0.034	0.0575	0.0563	0.4086	0.4046	0.0389
0.0	0.0	0.0	2886.8849	3469.9402	NaN	NaN	0.5459	0.0342	0.0561	0.0564	0.4039	0.4103	0.0391
0.0	0.0	0.0	5809.8849	3750.9402	NaN	NaN	0.3923	0.033	0.0558	0.0559	0.4075	0.4083	0.0394
0.0	0.0	0.0	2995.8849	5666.9402	NaN	NaN	0.6542	0.0319	0.0548	0.0552	0.4034	0.4165	0.0381
0.0	0.0	0.0	5269.8849	5791.9402	NaN	NaN	0.5236	0.0315	0.0549	0.053	0.4021	0.4206	0.0379
0.0	0.0	0.0	4255.8849	5539.9402	NaN	NaN	0.5655	0.0318	0.0549	0.0524	0.3996	0.4242	0.0371
0.0	0.0	0.0	7557.8849	3961.9402	NaN	NaN	0.3439	0.0314	0.0557	0.052	0.4027	0.4198	0.0385
0.0	0.0	0.0	8175.8849	4559.9402	NaN	NaN	0.358	0.0311	0.057	0.0533	0.396	0.4248	0.0378
0.0	0.0	0.0	4804.8849	5750.9402	NaN	NaN	0.5448	0.0309	0.0605	0.055	0.4094	0.4048	0.0394
0.0	0.0	0.0	2582.8849	3732.9402	NaN	NaN	0.591	0.0312	0.0615	0.0549	0.4091	0.4039	0.0394
0.0	0.0	0.0	4706.8849	4420.9402	NaN	NaN	0.4843	0.0318	0.0636	0.0558	0.4146	0.3945	0.0397
0.0	0.0	0.0	5816.8849	4377.9402	NaN	NaN	0.4294	0.0326	0.0666	0.0567	0.4203	0.3819	0.0417
0.0	0.0	0.0	3949.8849	11116.9402	NaN	NaN	0.7378	0.0333	0.0698	0.059	0.4254	0.3713	0.0412
0.0	0.0	0.0	8681.8849	4823.9402	NaN	NaN	0.3572	0.0345	0.0748	0.0595	0.447	0.3409	0.0433
0.0	0.0	0.0	3476.8849	7929.9402	NaN	NaN	0.6952	0.0348	0.0765	0.0617	0.4536	0.3319	0.0414
0.0	0.0	0.0	4798.8849	4020.9402	NaN	NaN	0.4559	0.0366	0.08	0.0593	0.4753	0.3051	0.0436
0.0	0.0	0.0	5157.8849	5267.9402	NaN	NaN	0.5053	0.0365	0.0829	0.0627	0.4614	0.3147	0.0418
0.0	0.0	0.0	5931.8849	4512.9402	NaN	NaN	0.4321	0.0379	0.0895	0.0628	0.4806	0.2851	0.0442
0.0	0.0	0.0	6252.8849	6384.9402	NaN	NaN	0.5052	0.0387	0.0883	0.0621	0.4821	0.2864	0.0424
0.0	0.0	0.0	7277.8849	3720.9402	NaN	NaN	0.3383	0.0394	0.0929	0.0591	0.5091	0.2552	0.0443
0.0	0.0	0.0	4837.8849	3359.9402	NaN	NaN	0.4099	0.0389	0.0898	0.0589	0.5045	0.2663	0.0417
0.0	0.0	0.0	6115.8849	6568.9402	NaN	NaN	0.5179	0.0387	0.0931	0.0579	0.513	0.2535	0.0438
0.0	0.0	0.0	5873.8849	2766.9402	NaN	NaN	0.3202	0.0377	0.0873	0.059	0.4986	0.2771	0.0403
0.0	0.0	0.0	7015.8849	4741.9402	NaN	NaN	0.4033	0.0374	0.0886	0.0573	0.505	0.2699	0.0418
0.0	0.0	0.0	7994.8849	5947.9402	NaN	NaN	0.4266	0.036	0.0847	0.0608	0.4776	0.3016	0.0393
0.0	0.0	0.0	5356.8849	5188.9402	NaN	NaN	0.492	0.035	0.086	0.0601	0.479	0.3012	0.0386
0.0	0.0	0.0	2771.8849	4963.9402	NaN	NaN	0.6417	0.0353	0.081	0.0573	0.4807	0.3064	0.0394
0.0	0.0	0.0	3494.8849	8160.9402	NaN	NaN	0.7002	0.0332	0.0794	0.0613	0.448	0.3423	0.0358
0.0	0.0	0.0	7535.8849	3156.9402	NaN	NaN	0.2952	0.0335	0.0799	0.0592	0.4692	0.3192	0.039
0.0	0.0	0.0	3546.8849	5365.9402	NaN	NaN	0.602	0.033	0.078	0.0605	0.4445	0.3476	0.0365
0.0	0.0	0.0	8780.8849	7063.9402	NaN	NaN	0.4458	0.032	0.0801	0.0617	0.4552	0.333	0.038
0.0	0.0	0.0	2879.8849	4934.9402	NaN	NaN	0.6315	0.0315	0.0785	0.0613	0.4541	0.3378	0.0369
0.0	0.0	0.0	5010.8849	7115.9402	NaN	NaN	0.5868	0.0312	0.0805	0.0612	0.4534	0.3359	0.0378
0.0	0.0	0.0	3417.8849	4096.9402	NaN	NaN	0.5452	0.0307	0.0773	0.063	0.4402	0.3523	0.0364
0.0	0.0	0.0	2282.8849	4902.9402	NaN	NaN	0.6823	0.0312	0.0811	0.062	0.4517	0.336	0.0381
0.0	0.0	0.0	4597.8849	4788.9402	NaN	NaN	0.5102	0.0314	0.0808	0.0618	0.4424	0.3464	0.0373
0.0	0.0	0.0	6729.8849	5076.9402	NaN	NaN	0.43	0.0315	0.0845	0.0618	0.4514	0.332	0.0387
0.0	0.0	0.0	2965.8849	5628.9402	NaN	NaN	0.6549	0.0315	0.0795	0.0613	0.4501	0.3392	0.0384
0.0	0.0	0.0	5851.8849	3691.9402	NaN	NaN	0.3868	0.0314	0.082	0.0597	0.4452	0.3437	0.0379
0.0	0.0	0.0	6795.8849	3668.9402	NaN	NaN	0.3506	0.0314	0.0824	0.0613	0.4416	0.3444	0.0389
0.0	0.0	0.0	5094.8849	5277.9402	NaN	NaN	0.5088	0.0312	0.0822	0.0614	0.4403	0.3469	0.0381
0.0	0.0	0.0	6497.8849	4751.9402	NaN	NaN	0.4224	0.0314	0.0831	0.0605	0.4423	0.3434	0.0393
0.0	0.0	0.0	5039.8849	6464.9402	NaN	NaN	0.5619	0.0309	0.0819	0.0626	0.4315	0.3552	0.0379
0.0	0.0	0.0	5739.8849	5191.9402	NaN	NaN	0.4749	0.031	0.0819	0.0612	0.4439	0.3421	0.0398
0.0	0.0	0.0	3586.8849	4162.9402	NaN	NaN	0.5372	0.0307	0.079	0.0614	0.4287	0.3625	0.0377
0.0	0.0	0.0	8740.8849	4283.9402	NaN	NaN	0.3289	0.0308	0.0815	0.0613	0.4372	0.3502	0.0391
0.0	0.0	0.0	7656.8849	4260.9402	NaN	NaN	0.3575	0.0307	0.0786	0.0616	0.4307	0.3603	0.038
0.0	0.0	0.0	4329.8849	6093.9402	NaN	NaN	0.5846	0.0306	0.0792	0.0613	0.4378	0.3528	0.0382
0.0	0.0	0.0	4031.8849	4180.9402	NaN	NaN	0.5091	0.0302	0.0775	0.0609	0.4339	0.3599	0.0376
0.0	0.0	0.0	5487.8849	6305.9402	NaN	NaN	0.5347	0.03	0.0777	0.0619	0.4323	0.3608	0.0372
0.0	0.0	0.0	6657.8849	4355.9402	NaN	NaN	0.3955	0.0302	0.0765	0.0608	0.438	0.3565	0.038
0.0	0.0	0.0	5785.8849	5676.9402	NaN	NaN	0.4952	0.03	0.0764	0.0621	0.4248	0.3695	0.0371
0.0	0.0	0.0	7065.8849	4002.9402	NaN	NaN	0.3616	0.0298	0.0763	0.0616	0.4374	0.3573	0.0376
0.0	0.0	0.0	3338.8849	3732.9402	NaN	NaN	0.5279	0.0297	0.0745	0.0613	0.4373	0.3591	0.0382
0.0	0.0	0.0	5382.8849	5402.9402	NaN	NaN	0.5009	0.0288	0.074	0.0617	0.4312	0.3674	0.0369
0.0	0.0	0.0	4627.8849	4617.9402	NaN	NaN	0.4995	0.0287	0.0744	0.062	0.4323	0.3642	0.0384
0.0	0.0	0.0	6043.8849	5523.9402	NaN	NaN	0.4775	0.0288	0.0736	0.0626	0.4255	0.3725	0.037
0.0	0.0	0.0	4524.8849	5151.9402	NaN	NaN	0.5324	0.0292	0.0732	0.0604	0.443	0.3549	0.0393
0.0	0.0	0.0	4057.8849	5679.9402	NaN	NaN	0.5833	0.0299	0.0714	0.0609	0.4286	0.3714	0.0378
0.0	0.0	0.0	10723.8849	5765.9402	NaN	NaN	0.3497	0.0304	0.0732	0.0587	0.4429	0.3558	0.0389
0.0	0.0	0.0	4356.8849	2486.9402	NaN	NaN	0.3634	0.0339	0.0708	0.0585	0.4375	0.3606	0.0387
0.0	0.0	0.0	8865.8849	4568.9402	NaN	NaN	0.3401	0.0356	0.0713	0.057	0.4573	0.3388	0.04
0.0	0.0	0.0	4182.8849	-336.0598	NaN	NaN	-0.0874	0.0386	0.0697	0.0563	0.4663	0.3288	0.0403
0.0	0.0	0.0	6608.8849	2660.9402	NaN	NaN	0.2871	0.0377	0.0718	0.0568	0.4759	0.3176	0.0402
0.0	0.0	0.0	6723.8849	1305.9402	NaN	NaN	0.1626	0.0382	0.073	0.0569	0.4775	0.3143	0.04
0.0	0.0	0.0	4870.8849	6872.9402	NaN	NaN	0.5852	0.0367	0.0762	0.0602	0.4746	0.3145	0.0378
0.0	0.0	0.0	5568.8849	5410.9402	NaN	NaN	0.4928	0.0366	0.0778	0.06	0.4916	0.2952	0.0388
0.0	0.0	0.0	5294.8849	10391.9402	NaN	NaN	0.6625	0.0352	0.0807	0.0646	0.4738	0.3098	0.036
0.0	0.0	0.0	4278.8849	3261.9402	NaN	NaN	0.4326	0.0375	0.0772	0.0605	0.506	0.2812	0.0376
0.0	0.0	0.0	1183.8849	8263.9402	NaN	NaN	0.8747	0.0376	0.0813	0.063	0.4819	0.2995	0.0368
0.0	0.0	0.0	4225.8849	4954.9402	NaN	NaN	0.5397	0.039	0.0784	0.0635	0.4967	0.2843	0.0381
0.0	0.0	0.0	5126.8849	2319.9402	NaN	NaN	0.3115	0.039	0.0786	0.064	0.4977	0.2826	0.0381
0.0	0.0	0.0	4452.8849	6849.9402	NaN	NaN	0.606	0.04	0.0766	0.0635	0.506	0.2742	0.0396
0.0	0.0	0.0	6215.8849	4683.9402	NaN	NaN	0.4297	0.0399	0.0777	0.064	0.496	0.2843	0.0381
0.0	0.0	0.0	5213.8849	720.9402	NaN	NaN	0.1215	0.0398	0.074	0.0609	0.5102	0.2757	0.0393
0.0	0.0	0.0	5534.8849	4021.9402	NaN	NaN	0.4208	0.038	0.0764	0.0624	0.4861	0.2997	0.0374
0.0	0.0	0.0	4403.8849	6664.9402	NaN	NaN	0.6021	0.0364	0.076	0.062	0.4808	0.3076	0.0372
0.0	0.0	0.0	6523.8849	5397.9402	NaN	NaN	0.4528	0.0352	0.0749	0.0615	0.4726	0.3188	0.037
0.0	0.0	0.0	4106.8849	4191.9402	NaN	NaN	0.5051	0.0335	0.0757	0.0619	0.4511	0.3407	0.037
0.0	0.0	0.0	5689.8849	6022.9402	NaN	NaN	0.5142	0.0327	0.0743	0.0622	0.4467	0.3477	0.0363
0.0	0.0	0.0	3957.8849	2549.9402	NaN	NaN	0.3918	0.0323	0.0728	0.0599	0.4467	0.3507	0.0376
0.0	0.0	0.0	5453.8849	6747.9402	NaN	NaN	0.553	0.0309	0.0731	0.0611	0.4296	0.369	0.0363
0.0	0.0	0.0	5749.8849	4055.9402	NaN	NaN	0.4136	0.0314	0.0715	0.0583	0.4371	0.3642	0.0375
0.0	0.0	0.0	6436.8849	3633.9402	NaN	NaN	0.3608	0.0305	0.0718	0.0585	0.4238	0.379	0.0364
0.0	0.0	0.0	3149.8849	5424.9402	NaN	NaN	0.6327	0.031	0.0718	0.0561	0.4295	0.3735	0.0381
0.0	0.0	0.0	5246.8849	4629.9402	NaN	NaN	0.4688	0.0314	0.0729	0.0578	0.4167	0.3839	0.0373
0.0	0.0	0.0	4561.8849	4937.9402	NaN	NaN	0.5198	0.0368	0.0724	0.0555	0.4449	0.3523	0.038
0.0	0.0	0.0	4075.8849	-1450.0598	NaN	NaN	-0.3	0.047	0.0726	0.0529	0.4503	0.3389	0.0383
0.0	0.0	0.0	4603.8849	3944.9402	NaN	NaN	0.4615	0.0476	0.07	0.052	0.4484	0.3433	0.0387
0.0	0.0	0.0	4776.8849	3411.9402	NaN	NaN	0.4167	0.0429	0.0674	0.0514	0.4647	0.3344	0.0392
0.0	0.0	0.0	3849.8849	1436.9402	NaN	NaN	0.2718	0.0372	0.0668	0.0506	0.4673	0.3391	0.0389
0.0	0.0	0.0	4844.8849	8194.9402	NaN	NaN	0.6285	0.0318	0.0711	0.0526	0.4563	0.351	0.0372
0.0	0.0	0.0	7088.8849	7126.9402	NaN	NaN	0.5013	0.0308	0.0761	0.0535	0.462	0.3425	0.0351
0.0	0.0	0.0	3102.8849	3898.9402	NaN	NaN	0.5568	0.0329	0.0799	0.0513	0.4859	0.3151	0.035
0.0	0.0	0.0	3292.8849	6146.9402	NaN	NaN	0.6512	0.0339	0.0845	0.0525	0.4933	0.3032	0.0326
0.0	0.0	0.0	7468.8849	4629.9402	NaN	NaN	0.3827	0.0378	0.087	0.0473	0.5424	0.2528	0.0328
0.0	0.0	0.0	4922.8849	3530.9402	NaN	NaN	0.4177	0.041	0.0874	0.0443	0.57	0.2247	0.0326
0.0	0.0	0.0	5692.8849	6362.9402	NaN	NaN	0.5278	0.0425	0.0849	0.0424	0.5944	0.2028	0.0329
0.0	0.0	0.0	8601.8849	3912.9402	NaN	NaN	0.3127	0.0448	0.0839	0.0394	0.6158	0.1826	0.0335
0.0	0.0	0.0	7953.8849	8111.9402	NaN	NaN	0.5049	0.0449	0.0821	0.039	0.6252	0.1749	0.0339
0.0	0.0	0.0	6055.8849	2470.9402	NaN	NaN	0.2898	0.0455	0.0819	0.038	0.6288	0.172	0.0338
0.0	0.0	0.0	4013.8849	5252.9402	NaN	NaN	0.5669	0.0452	0.0813	0.0386	0.631	0.1698	0.0341
0.0	0.0	0.0	4619.8849	1250.9402	NaN	NaN	0.2131	0.0453	0.0802	0.0385	0.6345	0.1674	0.0342
0.0	0.0	0.0	8114.8849	3858.9402	NaN	NaN	0.3223	0.0445	0.0811	0.0395	0.6271	0.1734	0.0344
0.0	0.0	0.0	5721.8849	5008.9402	NaN	NaN	0.4668	0.0443	0.0788	0.0408	0.6231	0.1787	0.0343
0.0	0.0	0.0	7218.8849	5706.9402	NaN	NaN	0.4415	0.0433	0.0795	0.0413	0.613	0.1887	0.0343
0.0	0.0	0.0	3290.8849	5910.9402	NaN	NaN	0.6424	0.0422	0.0767	0.0431	0.6029	0.2004	0.0348
0.0	0.0	0.0	5144.8849	4097.9402	NaN	NaN	0.4434	0.0406	0.0779	0.0457	0.5731	0.2283	0.0343
0.0	0.0	0.0	5871.8849	6878.9402	NaN	NaN	0.5395	0.039	0.0751	0.0472	0.554	0.2499	0.0349
0.0	0.0	0.0	3466.8849	7820.9402	NaN	NaN	0.6929	0.0385	0.074	0.0495	0.5153	0.2876	0.0351
0.0	0.0	0.0	9193.8849	3822.9402	NaN	NaN	0.2937	0.036	0.069	0.0525	0.4791	0.3291	0.0344
0.0	0.0	0.0	5527.8849	3897.9402	NaN	NaN	0.4135	0.0346	0.0627	0.0503	0.4685	0.3504	0.0336
0.0	0.0	0.0	7219.8849	3327.9402	NaN	NaN	0.3155	0.0326	0.0563	0.0492	0.4289	0.4	0.0332
0.0	0.0	0.0	6121.8849	3855.9402	NaN	NaN	0.3865	0.0296	0.0531	0.0482	0.4094	0.4274	0.0322
0.0	0.0	0.0	2549.8849	2741.9402	NaN	NaN	0.5181	0.0283	0.048	0.0475	0.3841	0.4591	0.0332
0.0	0.0	0.0	4283.8849	5605.9402	NaN	NaN	0.5668	0.0274	0.0456	0.0488	0.3638	0.4807	0.0338
0.0	0.0	0.0	5053.8849	5509.9402	NaN	NaN	0.5216	0.0279	0.0444	0.0493	0.3608	0.483	0.0347
0.0	0.0	0.0	7058.8849	7300.9402	NaN	NaN	0.5084	0.0278	0.0432	0.0507	0.3558	0.4864	0.036
0.0	0.0	0.0	6999.8849	3231.9402	NaN	NaN	0.3159	0.0272	0.0414	0.0527	0.3442	0.4973	0.0372
0.0	0.0	0.0	3929.8849	6537.9402	NaN	NaN	0.6246	0.0269	0.0405	0.0536	0.333	0.5084	0.0376
0.0	0.0	0.0	5815.8849	2842.9402	NaN	NaN	0.3283	0.0273	0.0397	0.0542	0.3226	0.5184	0.0377
0.0	0.0	0.0	5843.8849	5133.9402	NaN	NaN	0.4677	0.0279	0.0398	0.0547	0.315	0.5252	0.0375
0.0	0.0	0.0	7846.8849	4004.9402	NaN	NaN	0.3379	0.0288	0.0416	0.0573	0.3148	0.5195	0.0379
0.0	0.0	0.0	7307.8849	2000.9402	NaN	NaN	0.215	0.0331	0.044	0.0592	0.3111	0.5145	0.0381
0.0	0.0	0.0	6759.8849	814.9402	NaN	NaN	0.1076	0.0474	0.0505	0.0602	0.332	0.4731	0.0368
0.0	0.0	0.0	6422.8849	367.9402	NaN	NaN	0.0542	0.0563	0.0493	0.0554	0.327	0.4761	0.0359
0.0	0.0	0.0	5282.8849	276.9402	NaN	NaN	0.0498	0.0433	0.0434	0.0552	0.3304	0.4909	0.0368
0.0	0.0	0.0	6546.8849	4536.9402	NaN	NaN	0.4093	0.0316	0.0389	0.0539	0.3119	0.5269	0.0368
0.0	0.0	0.0	3980.8849	5819.9402	NaN	NaN	0.5938	0.0291	0.0405	0.0551	0.3332	0.5059	0.0362
0.0	0.0	0.0	3920.8849	3311.9402	NaN	NaN	0.4579	0.028	0.0391	0.0543	0.3171	0.525	0.0366
0.0	0.0	0.0	3589.8849	6183.9402	NaN	NaN	0.6327	0.0272	0.0403	0.0537	0.3222	0.5212	0.0355
0.0	0.0	0.0	4299.8849	7629.9402	NaN	NaN	0.6396	0.0267	0.0397	0.0535	0.3153	0.5285	0.0363
0.0	0.0	0.0	6711.8849	4155.9402	NaN	NaN	0.3824	0.0265	0.0407	0.0534	0.3156	0.5281	0.0358
0.0	0.0	0.0	8430.8849	3500.9402	NaN	NaN	0.2934	0.0263	0.0404	0.0533	0.3083	0.5351	0.0365
0.0	0.0	0.0	7880.8849	5139.9402	NaN	NaN	0.3947	0.0265	0.0414	0.0541	0.3145	0.5271	0.0366
0.0	0.0	0.0	6187.8849	6428.9402	NaN	NaN	0.5096	0.0259	0.0408	0.0549	0.3075	0.5333	0.0375
0.0	0.0	0.0	4791.8849	5586.9402	NaN	NaN	0.5383	0.0263	0.0422	0.0549	0.3149	0.5249	0.0368
0.0	0.0	0.0	12246.8849	3508.9402	NaN	NaN	0.2227	0.0259	0.0413	0.0551	0.3045	0.5358	0.0373
0.0	0.0	0.0	4807.8849	5402.9402	NaN	NaN	0.5291	0.0261	0.0428	0.0567	0.3181	0.5192	0.0372
0.0	0.0	0.0	4257.8849	1951.9402	NaN	NaN	0.3143	0.0264	0.0415	0.0547	0.3017	0.5386	0.037
0.0	0.0	0.0	3912.8849	7203.9402	NaN	NaN	0.648	0.0265	0.043	0.0566	0.3159	0.521	0.037
0.0	0.0	0.0	7659.8849	4963.9402	NaN	NaN	0.3932	0.027	0.0419	0.0565	0.3056	0.5312	0.0378
0.0	0.0	0.0	2719.8849	4229.9402	NaN	NaN	0.6086	0.0272	0.0426	0.057	0.3063	0.5297	0.0373
0.0	0.0	0.0	4529.8849	3532.9402	NaN	NaN	0.4382	0.0277	0.0417	0.0565	0.3033	0.5332	0.0376
0.0	0.0	0.0	3647.8849	4703.9402	NaN	NaN	0.5632	0.0279	0.0424	0.0567	0.3115	0.5242	0.0372
0.0	0.0	0.0	3182.8849	5549.9402	NaN	NaN	0.6355	0.0284	0.0417	0.0561	0.3046	0.5318	0.0375
0.0	0.0	0.0	6017.8849	3749.9402	NaN	NaN	0.3839	0.0283	0.0422	0.0569	0.3063	0.5288	0.0375
0.0	0.0	0.0	5485.8849	4551.9402	NaN	NaN	0.4535	0.0285	0.0419	0.0576	0.304	0.5297	0.0383
0.0	0.0	0.0	3319.8849	3486.9402	NaN	NaN	0.5123	0.0282	0.0421	0.0576	0.2997	0.5346	0.0377
0.0	0.0	0.0	7760.8849	6815.9402	NaN	NaN	0.4676	0.0289	0.0423	0.0561	0.3003	0.5347	0.0377
0.0	0.0	0.0	4844.8849	3532.9402	NaN	NaN	0.4217	0.0289	0.0427	0.0582	0.3078	0.5242	0.0382
0.0	0.0	0.0	7608.8849	4795.9402	NaN	NaN	0.3866	0.0288	0.0425	0.0584	0.2988	0.5328	0.0388
0.0	0.0	0.0	3942.8849	3429.9402	NaN	NaN	0.4652	0.0281	0.0426	0.0599	0.301	0.5293	0.0391
0.0	0.0	0.0	4075.8849	2914.9402	NaN	NaN	0.417	0.0285	0.0424	0.0585	0.3024	0.5292	0.039
0.0	0.0	0.0	7022.8849	4843.9402	NaN	NaN	0.4082	0.0285	0.0422	0.0578	0.3031	0.5297	0.0388
0.0	0.0	0.0	7226.8849	3143.9402	NaN	NaN	0.3032	0.0286	0.0424	0.0573	0.3046	0.5283	0.0389
0.0	0.0	0.0	6380.8849	8259.9402	NaN	NaN	0.5642	0.028	0.042	0.0588	0.3075	0.5239	0.0397
0.0	0.0	0.0	5469.8849	4463.9402	NaN	NaN	0.4494	0.0281	0.0422	0.057	0.2978	0.5364	0.0384
0.0	0.0	0.0	3958.8849	2333.9402	NaN	NaN	0.3709	0.0279	0.0424	0.0578	0.2972	0.5357	0.0391
0.0	0.0	0.0	3624.8849	1149.9402	NaN	NaN	0.2408	0.0282	0.042	0.0558	0.2931	0.5427	0.0381
0.0	0.0	0.0	3161.8849	3721.9402	NaN	NaN	0.5407	0.0281	0.0419	0.0545	0.2997	0.5381	0.0377
0.0	0.0	0.0	4008.8849	5819.9402	NaN	NaN	0.5921	0.0275	0.0413	0.0537	0.3049	0.5352	0.0375
0.0	0.0	0.0	5141.8849	8129.9402	NaN	NaN	0.6126	0.0279	0.0414	0.0521	0.3127	0.5289	0.0371
0.0	0.0	0.0	1696.8849	5119.9402	NaN	NaN	0.7511	0.0279	0.0413	0.0515	0.3122	0.53	0.0371
0.0	0.0	0.0	4780.8849	3680.9402	NaN	NaN	0.435	0.0275	0.0409	0.0508	0.3095	0.5347	0.0366
0.0	0.0	0.0	3168.8849	6938.9402	NaN	NaN	0.6865	0.0274	0.0415	0.0511	0.3186	0.5246	0.0367
0.0	0.0	0.0	3527.8849	6944.9402	NaN	NaN	0.6631	0.0268	0.0409	0.0523	0.3121	0.5303	0.0376
0.0	0.0	0.0	4989.8849	3093.9402	NaN	NaN	0.3827	0.0261	0.0413	0.0532	0.3122	0.5295	0.0377
0.0	0.0	0.0	4894.8849	4033.9402	NaN	NaN	0.4518	0.0265	0.0411	0.0524	0.3128	0.5296	0.0376
0.0	0.0	0.0	4723.8849	4285.9402	NaN	NaN	0.4757	0.0261	0.041	0.0528	0.3149	0.5275	0.0377
0.0	0.0	0.0	5051.8849	4704.9402	NaN	NaN	0.4822	0.0264	0.0407	0.0517	0.3166	0.5273	0.0373
0.0	0.0	0.0	3415.8849	6247.9402	NaN	NaN	0.6465	0.0263	0.0404	0.0521	0.3204	0.5231	0.0377
0.0	0.0	0.0	5132.8849	4729.9402	NaN	NaN	0.4796	0.0263	0.0402	0.0515	0.3164	0.5279	0.0377
0.0	0.0	0.0	3757.8849	2618.9402	NaN	NaN	0.4107	0.0259	0.04	0.0525	0.3201	0.5236	0.038
0.0	0.0	0.0	4234.8849	5750.9402	NaN	NaN	0.5759	0.026	0.04	0.0522	0.3199	0.524	0.0378
0.0	0.0	0.0	6979.8849	6144.9402	NaN	NaN	0.4682	0.0258	0.0402	0.0534	0.3207	0.5218	0.0381
0.0	0.0	0.0	4469.8849	2782.9402	NaN	NaN	0.3837	0.0258	0.0403	0.0545	0.3222	0.5188	0.0384
0.0	0.0	0.0	4344.8849	6681.9402	NaN	NaN	0.606	0.0257	0.0398	0.0532	0.3205	0.5228	0.038
0.0	0.0	0.0	4414.8849	4037.9402	NaN	NaN	0.4777	0.0263	0.0403	0.0521	0.3238	0.5205	0.0371
0.0	0.0	0.0	6351.8849	6140.9402	NaN	NaN	0.4916	0.0263	0.0398	0.0521	0.3192	0.5247	0.0378
0.0	0.0	0.0	5195.8849	5556.9402	NaN	NaN	0.5168	0.026	0.0399	0.0543	0.324	0.5176	0.0382
0.0	0.0	0.0	5909.8849	6267.9402	NaN	NaN	0.5147	0.0263	0.0401	0.0536	0.3169	0.5254	0.0377
0.0	0.0	0.0	5094.8849	3828.9402	NaN	NaN	0.4291	0.0263	0.0401	0.0536	0.3154	0.5275	0.0371
0.0	0.0	0.0	5618.8849	4679.9402	NaN	NaN	0.4544	0.0268	0.0402	0.0511	0.3096	0.5359	0.0364
0.0	0.0	0.0	5251.8849	5455.9402	NaN	NaN	0.5095	0.0272	0.0403	0.0513	0.3125	0.5325	0.0362
0.0	0.0	0.0	6874.8849	5493.9402	NaN	NaN	0.4442	0.0278	0.0404	0.0509	0.3094	0.535	0.0365
0.0	0.0	0.0	7184.8849	3532.9402	NaN	NaN	0.3296	0.0277	0.0404	0.0526	0.3109	0.5317	0.0367
0.0	0.0	0.0	6406.8849	3755.9402	NaN	NaN	0.3696	0.028	0.0406	0.0531	0.3094	0.5319	0.0371
0.0	0.0	0.0	3739.8849	2045.9402	NaN	NaN	0.3536	0.0281	0.0406	0.0539	0.3087	0.5318	0.037
0.0	0.0	0.0	5931.8849	3918.9402	NaN	NaN	0.3978	0.0286	0.0405	0.0531	0.3074	0.5338	0.0366
0.0	0.0	0.0	5644.8849	6077.9402	NaN	NaN	0.5185	0.0288	0.0405	0.0536	0.3108	0.5294	0.0368
0.0	0.0	0.0	6141.8849	8405.9402	NaN	NaN	0.5778	0.0287	0.0403	0.0532	0.3078	0.5333	0.0367
0.0	0.0	0.0	6161.8849	4648.9402	NaN	NaN	0.43	0.0281	0.0404	0.0536	0.3076	0.5341	0.0362
0.0	0.0	0.0	7298.8849	7736.9402	NaN	NaN	0.5146	0.0282	0.0407	0.0524	0.3077	0.5349	0.036
0.0	0.0	0.0	5914.8849	3406.9402	NaN	NaN	0.3655	0.0283	0.0406	0.0508	0.3022	0.5431	0.035
0.0	0.0	0.0	5288.8849	3261.9402	NaN	NaN	0.3815	0.0285	0.0411	0.0517	0.31	0.533	0.0357
0.0	0.0	0.0	4579.8849	5403.9402	NaN	NaN	0.5413	0.028	0.0405	0.0531	0.3106	0.5314	0.0364
0.0	0.0	0.0	4651.8849	6584.9402	NaN	NaN	0.586	0.0277	0.0408	0.0535	0.3167	0.5248	0.0365
0.0	0.0	0.0	5166.8849	5966.9402	NaN	NaN	0.5359	0.0282	0.0408	0.0525	0.3196	0.5226	0.0364
0.0	0.0	0.0	5592.8849	5529.9402	NaN	NaN	0.4972	0.0281	0.0406	0.052	0.3212	0.5218	0.0363
0.0	0.0	0.0	4274.8849	3853.9402	NaN	NaN	0.4741	0.0284	0.0413	0.0528	0.3304	0.5098	0.0374
0.0	0.0	0.0	7468.8849	6415.9402	NaN	NaN	0.4621	0.029	0.0426	0.0544	0.3245	0.512	0.0374
0.0	0.0	0.0	5284.8849	6099.9402	NaN	NaN	0.5358	0.0322	0.0448	0.0589	0.3447	0.4797	0.0397
0.0	0.0	0.0	4334.8849	-58.0598	NaN	NaN	-0.0136	0.0444	0.0471	0.0589	0.3701	0.4349	0.0446
0.0	0.0	0.0	2524.8849	2333.9402	NaN	NaN	0.4804	0.0507	0.046	0.0583	0.3577	0.4427	0.0446
0.0	0.0	0.0	8260.8849	843.9402	NaN	NaN	0.0927	0.0384	0.0431	0.0544	0.3583	0.4632	0.0426
0.0	0.0	0.0	5171.8849	5800.9402	NaN	NaN	0.5287	0.0326	0.0419	0.0535	0.3542	0.4782	0.0396
0.0	0.0	0.0	3955.8849	7129.9402	NaN	NaN	0.6432	0.0306	0.0409	0.0527	0.3462	0.4919	0.0377
0.0	0.0	0.0	5740.8849	4320.9402	NaN	NaN	0.4294	0.0299	0.0411	0.0523	0.3547	0.4848	0.0372
0.0	0.0	0.0	6434.8849	3916.9402	NaN	NaN	0.3784	0.0291	0.0397	0.0511	0.3448	0.4985	0.0369
0.0	0.0	0.0	6011.8849	5177.9402	NaN	NaN	0.4627	0.0283	0.04	0.0492	0.3411	0.5059	0.0355
0.0	0.0	0.0	6596.8849	6811.9402	NaN	NaN	0.508	0.0282	0.04	0.0498	0.3384	0.5079	0.0357
0.0	0.0	0.0	5499.8849	5178.9402	NaN	NaN	0.485	0.0277	0.0399	0.0517	0.3371	0.5072	0.0364
0.0	0.0	0.0	5372.8849	7828.9402	NaN	NaN	0.593	0.0278	0.04	0.0522	0.3381	0.505	0.0369
0.0	0.0	0.0	4454.8849	5064.9402	NaN	NaN	0.532	0.0279	0.0396	0.051	0.3314	0.5138	0.0362
0.0	0.0	0.0	6257.8849	3054.9402	NaN	NaN	0.328	0.0277	0.0398	0.0508	0.3296	0.5162	0.0358
0.0	0.0	0.0	3924.8849	4354.9402	NaN	NaN	0.526	0.0275	0.0396	0.0506	0.3244	0.5222	0.0355
0.0	0.0	0.0	5110.8849	8464.9402	NaN	NaN	0.6235	0.0282	0.0409	0.0499	0.3283	0.5178	0.0348
0.0	0.0	0.0	5587.8849	7227.9402	NaN	NaN	0.564	0.0287	0.0414	0.0508	0.3277	0.5158	0.0355
0.0	0.0	0.0	6786.8849	3226.9402	NaN	NaN	0.3222	0.0294	0.0426	0.0513	0.3256	0.5161	0.035
0.0	0.0	0.0	6043.8849	6134.9402	NaN	NaN	0.5037	0.0296	0.0434	0.053	0.3275	0.5112	0.0353
0.0	0.0	0.0	4405.8849	6003.9402	NaN	NaN	0.5768	0.0299	0.0443	0.0528	0.3241	0.5143	0.0345
0.0	0.0	0.0	6750.8849	5285.9402	NaN	NaN	0.4391	0.0301	0.0451	0.0545	0.3268	0.5088	0.0348
0.0	0.0	0.0	7362.8849	5529.9402	NaN	NaN	0.4289	0.0303	0.0455	0.0563	0.3252	0.5075	0.0352
0.0	0.0	0.0	6200.8849	7451.9402	NaN	NaN	0.5458	0.0308	0.0456	0.0569	0.3287	0.5024	0.0355
0.0	0.0	0.0	5375.8849	4082.9402	NaN	NaN	0.4317	0.0317	0.0453	0.0552	0.3308	0.5015	0.0355
0.0	0.0	0.0	7659.8849	5181.9402	NaN	NaN	0.4035	0.0318	0.0445	0.0546	0.3284	0.505	0.0357
0.0	0.0	0.0	8636.8849	2098.9402	NaN	NaN	0.1955	0.0327	0.0451	0.055	0.3438	0.4865	0.0369
0.0	0.0	0.0	4818.8849	5793.9402	NaN	NaN	0.5459	0.033	0.0447	0.0548	0.3405	0.4898	0.0373
0.0	0.0	0.0	4987.8849	7888.9402	NaN	NaN	0.6126	0.034	0.0465	0.0556	0.3494	0.4768	0.0377
0.0	0.0	0.0	2960.8849	3484.9402	NaN	NaN	0.5407	0.0352	0.046	0.0567	0.3458	0.477	0.0394
0.0	0.0	0.0	5603.8849	5006.9402	NaN	NaN	0.4719	0.0363	0.0466	0.0559	0.3532	0.4684	0.0396
0.0	0.0	0.0	5165.8849	9304.9402	NaN	NaN	0.643	0.037	0.046	0.0562	0.3521	0.468	0.0407
0.0	0.0	0.0	2658.8849	5937.9402	NaN	NaN	0.6907	0.0383	0.0469	0.0561	0.3517	0.4682	0.0389
0.0	0.0	0.0	3023.8849	2884.9402	NaN	NaN	0.4882	0.0481	0.0484	0.0553	0.381	0.4244	0.0427
0.0	0.0	0.0	4036.8849	4943.9402	NaN	NaN	0.5505	0.0553	0.0474	0.0553	0.3549	0.445	0.0421
0.0	0.0	0.0	6991.8849	4264.9402	NaN	NaN	0.3789	0.0537	0.0503	0.0549	0.3719	0.4275	0.0416
0.0	0.0	0.0	2361.8849	3618.9402	NaN	NaN	0.6051	0.0723	0.0532	0.0546	0.3605	0.4186	0.0409
0.0	0.0	0.0	6511.8849	2700.9402	NaN	NaN	0.2932	0.0716	0.0534	0.0538	0.3612	0.4194	0.0405
0.0	0.0	0.0	4057.8849	878.9402	NaN	NaN	0.178	0.0617	0.0493	0.0526	0.3754	0.4203	0.0407
0.0	0.0	0.0	6236.8849	1991.9402	NaN	NaN	0.2421	0.0467	0.0451	0.0482	0.3702	0.4517	0.0381
0.0	0.0	0.0	6588.8849	4882.9402	NaN	NaN	0.4256	0.039	0.0444	0.0466	0.3558	0.4801	0.0341
0.0	0.0	0.0	3660.8849	6642.9402	NaN	NaN	0.6447	0.0368	0.0444	0.049	0.372	0.4635	0.0344
0.0	0.0	0.0	6286.8849	5955.9402	NaN	NaN	0.4865	0.0347	0.043	0.0466	0.3592	0.4824	0.0341
0.0	0.0	0.0	6162.8849	5918.9402	NaN	NaN	0.4899	0.0335	0.0442	0.0475	0.3696	0.472	0.0332
0.0	0.0	0.0	8246.8849	3979.9402	NaN	NaN	0.3255	0.0325	0.0434	0.0483	0.3626	0.4785	0.0347
0.0	0.0	0.0	6500.8849	4193.9402	NaN	NaN	0.3921	0.0325	0.045	0.0501	0.373	0.4645	0.0349
0.0	0.0	0.0	6058.8849	6888.9402	NaN	NaN	0.5321	0.0324	0.0445	0.0524	0.3666	0.4674	0.0367
0.0	0.0	0.0	7432.8849	7935.9402	NaN	NaN	0.5164	0.0327	0.0462	0.0546	0.3844	0.4445	0.0376
0.0	0.0	0.0	4262.8849	5183.9402	NaN	NaN	0.5487	0.0336	0.0456	0.0548	0.3775	0.4501	0.0384
0.0	0.0	0.0	8213.8849	4362.9402	NaN	NaN	0.3469	0.0339	0.0469	0.056	0.3951	0.4292	0.0389
0.0	0.0	0.0	5597.8849	5794.9402	NaN	NaN	0.5086	0.0339	0.0472	0.0559	0.3855	0.4385	0.039
0.0	0.0	0.0	8080.8849	4584.9402	NaN	NaN	0.362	0.0342	0.0494	0.0564	0.3919	0.4303	0.0378
0.0	0.0	0.0	6149.8849	2341.9402	NaN	NaN	0.2758	0.0352	0.0486	0.0568	0.4003	0.4195	0.0396
0.0	0.0	0.0	2997.8849	6009.9402	NaN	NaN	0.6672	0.0361	0.0493	0.0558	0.4181	0.4019	0.0388
0.0	0.0	0.0	4324.8849	3324.9402	NaN	NaN	0.4346	0.0355	0.0484	0.0549	0.4062	0.4153	0.0397
0.0	0.0	0.0	7190.8849	4767.9402	NaN	NaN	0.3987	0.0346	0.0495	0.0553	0.4	0.4233	0.0373
0.0	0.0	0.0	7497.8849	3606.9402	NaN	NaN	0.3248	0.034	0.0483	0.0555	0.3863	0.4375	0.0384
0.0	0.0	0.0	4860.8849	4295.9402	NaN	NaN	0.4692	0.035	0.049	0.0553	0.403	0.4205	0.0373
0.0	0.0	0.0	4803.8849	3666.9402	NaN	NaN	0.4329	0.0349	0.0475	0.0545	0.3881	0.4366	0.0385
0.0	0.0	0.0	3434.8849	3277.9402	NaN	NaN	0.4883	0.0354	0.0481	0.0538	0.4012	0.4244	0.0371
0.0	0.0	0.0	6419.8849	3449.9402	NaN	NaN	0.3495	0.0341	0.0452	0.0534	0.3712	0.458	0.0382
0.0	0.0	0.0	3747.8849	5426.9402	NaN	NaN	0.5915	0.034	0.0467	0.0535	0.3989	0.4301	0.0369
0.0	0.0	0.0	5717.8849	6559.9402	NaN	NaN	0.5343	0.0328	0.0437	0.0527	0.3643	0.4686	0.0381
0.0	0.0	0.0	7964.8849	2395.9402	NaN	NaN	0.2312	0.033	0.0449	0.0524	0.3985	0.4345	0.0367
0.0	0.0	0.0	5760.8849	4945.9402	NaN	NaN	0.4619	0.0318	0.042	0.0506	0.3601	0.478	0.0375
0.0	0.0	0.0	4227.8849	4728.9402	NaN	NaN	0.528	0.0323	0.0434	0.0501	0.3929	0.4454	0.0359
0.0	0.0	0.0	6340.8849	4641.9402	NaN	NaN	0.4227	0.0307	0.041	0.0493	0.3431	0.4994	0.0367
0.0	0.0	0.0	5387.8849	2853.9402	NaN	NaN	0.3463	0.0323	0.0445	0.0521	0.4012	0.4335	0.0364
0.0	0.0	0.0	3942.8849	4177.9402	NaN	NaN	0.5145	0.0319	0.0411	0.0509	0.3512	0.487	0.038
0.0	0.0	0.0	3989.8849	2657.9402	NaN	NaN	0.3998	0.0345	0.0447	0.0492	0.4363	0.3984	0.037
0.0	0.0	0.0	3099.8849	5256.9402	NaN	NaN	0.6291	0.0316	0.0393	0.0478	0.3416	0.5024	0.0372
0.0	0.0	0.0	6838.8849	3240.9402	NaN	NaN	0.3215	0.0315	0.0444	0.0487	0.4294	0.4108	0.0353
0.0	0.0	0.0	6372.8849	5764.9402	NaN	NaN	0.475	0.0286	0.0383	0.0488	0.3323	0.5146	0.0374
0.0	0.0	0.0	5566.8849	6174.9402	NaN	NaN	0.5259	0.0297	0.0445	0.0507	0.4403	0.3993	0.0354
0.0	0.0	0.0	7035.8849	5021.9402	NaN	NaN	0.4165	0.0277	0.0371	0.0495	0.3282	0.5194	0.0382
0.0	0.0	0.0	3917.8849	2524.9402	NaN	NaN	0.3919	0.0285	0.0441	0.0518	0.4494	0.3902	0.0359
0.0	0.0	0.0	6425.8849	6580.9402	NaN	NaN	0.506	0.0271	0.0361	0.0498	0.3215	0.5269	0.0386
0.0	0.0	0.0	5554.8849	6911.9402	NaN	NaN	0.5544	0.0277	0.0441	0.0532	0.4445	0.3942	0.0363
0.0	0.0	0.0	4031.8849	7909.9402	NaN	NaN	0.6624	0.0276	0.0361	0.051	0.3327	0.5128	0.0397
0.0	0.0	0.0	5120.8849	4441.9402	NaN	NaN	0.4645	0.0282	0.0438	0.053	0.4456	0.3921	0.0373
0.0	0.0	0.0	7164.8849	1160.9402	NaN	NaN	0.1394	0.0277	0.036	0.0518	0.3322	0.5127	0.0397
0.0	0.0	0.0	5828.8849	4777.9402	NaN	NaN	0.4505	0.0271	0.0432	0.0557	0.4292	0.407	0.0378
0.0	0.0	0.0	6071.8849	5226.9402	NaN	NaN	0.4626	0.0265	0.0358	0.0531	0.3173	0.5279	0.0394
0.0	0.0	0.0	6370.8849	3639.9402	NaN	NaN	0.3636	0.027	0.0434	0.0582	0.4059	0.4277	0.0378
0.0	0.0	0.0	7250.8849	5788.9402	NaN	NaN	0.4439	0.0269	0.0362	0.0551	0.3138	0.5277	0.0404
0.0	0.0	0.0	5306.8849	9804.9402	NaN	NaN	0.6488	0.0273	0.0443	0.0602	0.4005	0.4294	0.0383
0.0	0.0	0.0	5071.8849	5170.9402	NaN	NaN	0.5048	0.0277	0.0367	0.0564	0.3128	0.5258	0.0407
0.0	0.0	0.0	6256.8849	2685.9402	NaN	NaN	0.3003	0.0283	0.0446	0.0604	0.3891	0.439	0.0386
0.0	0.0	0.0	6280.8849	2485.9402	NaN	NaN	0.2836	0.0282	0.0371	0.0572	0.3082	0.5286	0.0408
0.0	0.0	0.0	4474.8849	7148.9402	NaN	NaN	0.615	0.0286	0.0456	0.0621	0.3931	0.4311	0.0394
0.0	0.0	0.0	5428.8849	3862.9402	NaN	NaN	0.4157	0.0281	0.0371	0.0584	0.3067	0.5282	0.0415
0.0	0.0	0.0	9133.8849	5688.9402	NaN	NaN	0.3838	0.0283	0.0464	0.0631	0.3952	0.4276	0.0393
0.0	0.0	0.0	6883.8849	4788.9402	NaN	NaN	0.4103	0.0281	0.0375	0.059	0.3073	0.5262	0.042
0.0	0.0	0.0	6899.8849	7580.9402	NaN	NaN	0.5235	0.0283	0.0474	0.0635	0.4052	0.4166	0.039
0.0	0.0	0.0	6626.8849	8242.9402	NaN	NaN	0.5543	0.0281	0.0379	0.0594	0.3128	0.5191	0.0426
0.0	0.0	0.0	4596.8849	7444.9402	NaN	NaN	0.6183	0.0283	0.048	0.0656	0.4151	0.4029	0.0402
0.0	0.0	0.0	6573.8849	5059.9402	NaN	NaN	0.4349	0.0293	0.0383	0.061	0.3274	0.5003	0.0437
0.0	0.0	0.0	4992.8849	4294.9402	NaN	NaN	0.4624	0.0292	0.0481	0.0653	0.4219	0.3949	0.0405
0.0	0.0	0.0	6558.8849	8329.9402	NaN	NaN	0.5595	0.0296	0.0389	0.0614	0.3251	0.5014	0.0435
0.0	0.0	0.0	4421.8849	6388.9402	NaN	NaN	0.591	0.0296	0.0486	0.067	0.4252	0.3886	0.041
0.0	0.0	0.0	5668.8849	5272.9402	NaN	NaN	0.4819	0.0305	0.0391	0.0626	0.3352	0.4884	0.0442
0.0	0.0	0.0	5019.8849	2488.9402	NaN	NaN	0.3315	0.0305	0.0475	0.0652	0.4278	0.3877	0.0414
0.0	0.0	0.0	6808.8849	5101.9402	NaN	NaN	0.4283	0.0301	0.0388	0.0604	0.3243	0.5035	0.0429
0.0	0.0	0.0	4930.8849	3506.9402	NaN	NaN	0.4156	0.0295	0.0473	0.065	0.4112	0.4068	0.0403
0.0	0.0	0.0	8848.8849	3132.9402	NaN	NaN	0.2615	0.0293	0.0386	0.0596	0.3196	0.5109	0.042
0.0	0.0	0.0	6986.8849	5498.9402	NaN	NaN	0.4404	0.0287	0.0468	0.0653	0.4036	0.4154	0.0402
0.0	0.0	0.0	5001.8849	4603.9402	NaN	NaN	0.4793	0.0288	0.0389	0.0607	0.3259	0.5034	0.0424
0.0	0.0	0.0	3419.8849	4212.9402	NaN	NaN	0.552	0.0281	0.0457	0.0649	0.3936	0.4275	0.0403
0.0	0.0	0.0	6047.8849	4908.9402	NaN	NaN	0.448	0.028	0.0391	0.0618	0.3272	0.5013	0.0425
0.0	0.0	0.0	4499.8849	6823.9402	NaN	NaN	0.6026	0.0273	0.0449	0.0666	0.3886	0.4313	0.0414
0.0	0.0	0.0	3640.8849	7701.9402	NaN	NaN	0.679	0.0276	0.0398	0.0634	0.335	0.491	0.0434
0.0	0.0	0.0	5286.8849	5832.9402	NaN	NaN	0.5246	0.0273	0.0444	0.0663	0.3746	0.4458	0.0417
0.0	0.0	0.0	6671.8849	5538.9402	NaN	NaN	0.4536	0.0277	0.0411	0.0645	0.3403	0.4829	0.0435
0.0	0.0	0.0	3633.8849	5286.9402	NaN	NaN	0.5927	0.0276	0.0443	0.0667	0.3691	0.4495	0.0427
0.0	0.0	0.0	4762.8849	7588.9402	NaN	NaN	0.6144	0.0278	0.0419	0.0649	0.3398	0.482	0.0436
0.0	0.0	0.0	4228.8849	5667.9402	NaN	NaN	0.5727	0.028	0.0446	0.0668	0.3631	0.4547	0.0428
0.0	0.0	0.0	6830.8849	3382.9402	NaN	NaN	0.3312	0.0283	0.0424	0.0664	0.3519	0.4661	0.0447
0.0	0.0	0.0	6950.8849	4924.9402	NaN	NaN	0.4147	0.028	0.044	0.0675	0.3679	0.4487	0.0439
0.0	0.0	0.0	8534.8849	5928.9402	NaN	NaN	0.4099	0.028	0.0427	0.0667	0.347	0.4715	0.0441
0.0	0.0	0.0	6829.8849	4703.9402	NaN	NaN	0.4078	0.028	0.0439	0.0677	0.358	0.4586	0.0439
0.0	0.0	0.0	6447.8849	5414.9402	NaN	NaN	0.4565	0.0282	0.0434	0.0685	0.3494	0.4654	0.0451
0.0	0.0	0.0	1472.8849	8734.9402	NaN	NaN	0.8557	0.0288	0.0459	0.0722	0.3641	0.4436	0.0454
0.0	0.0	0.0	5076.8849	5748.9402	NaN	NaN	0.531	0.0302	0.0453	0.0721	0.366	0.4403	0.0461
0.0	0.0	0.0	3493.8849	140.9402	NaN	NaN	0.0388	0.0313	0.0466	0.071	0.3899	0.4147	0.0465
0.0	0.0	0.0	4484.8849	4280.9402	NaN	NaN	0.4884	0.0308	0.0444	0.0692	0.3775	0.4319	0.0461
0.0	0.0	0.0	5327.8849	6526.9402	NaN	NaN	0.5506	0.0298	0.0458	0.0694	0.3939	0.4159	0.0452
0.0	0.0	0.0	4986.8849	8684.9402	NaN	NaN	0.6352	0.0297	0.0448	0.07	0.3865	0.4232	0.0459
0.0	0.0	0.0	6824.8849	3991.9402	NaN	NaN	0.369	0.0295	0.0459	0.0696	0.3989	0.4108	0.0451
0.0	0.0	0.0	7287.8849	7947.9402	NaN	NaN	0.5217	0.0293	0.0458	0.0702	0.3887	0.4208	0.0452
0.0	0.0	0.0	3762.8849	7775.9402	NaN	NaN	0.6739	0.0294	0.0477	0.0708	0.4037	0.4036	0.0448
0.0	0.0	0.0	5428.8849	5890.9402	NaN	NaN	0.5204	0.03	0.0475	0.0707	0.394	0.4125	0.0453
0.0	0.0	0.0	6040.8849	5377.9402	NaN	NaN	0.471	0.0304	0.0487	0.0722	0.4191	0.384	0.0455
0.0	0.0	0.0	5159.8849	5739.9402	NaN	NaN	0.5266	0.0309	0.0484	0.0713	0.4207	0.3821	0.0465
0.0	0.0	0.0	3359.8849	7213.9402	NaN	NaN	0.6822	0.0314	0.0488	0.0712	0.4281	0.3744	0.0461
0.0	0.0	0.0	5008.8849	3748.9402	NaN	NaN	0.4281	0.0314	0.0479	0.0702	0.4294	0.3747	0.0465
0.0	0.0	0.0	4690.8849	5278.9402	NaN	NaN	0.5295	0.0312	0.0479	0.0688	0.4388	0.367	0.0463
0.0	0.0	0.0	6592.8849	7422.9402	NaN	NaN	0.5296	0.0309	0.0469	0.068	0.4116	0.3976	0.045
0.0	0.0	0.0	5711.8849	3087.9402	NaN	NaN	0.3509	0.0311	0.0476	0.0671	0.4121	0.3982	0.0439
0.0	0.0	0.0	5482.8849	2653.9402	NaN	NaN	0.3262	0.0311	0.0457	0.066	0.3974	0.4158	0.0439
0.0	0.0	0.0	5965.8849	3344.9402	NaN	NaN	0.3593	0.0306	0.0456	0.0647	0.4016	0.4145	0.043
0.0	0.0	0.0	3685.8849	6073.9402	NaN	NaN	0.6223	0.0301	0.0439	0.0642	0.3865	0.4321	0.0431
0.0	0.0	0.0	4225.8849	3905.9402	NaN	NaN	0.4803	0.0298	0.0438	0.063	0.3874	0.4337	0.0423
0.0	0.0	0.0	7453.8849	4053.9402	NaN	NaN	0.3523	0.0292	0.0422	0.063	0.3672	0.4563	0.0422
0.0	0.0	0.0	5344.8849	7273.9402	NaN	NaN	0.5764	0.0292	0.0436	0.0641	0.3787	0.4427	0.0417
0.0	0.0	0.0	6108.8849	7190.9402	NaN	NaN	0.5407	0.0291	0.0423	0.064	0.3627	0.4592	0.0426
0.0	0.0	0.0	3242.8849	8488.9402	NaN	NaN	0.7236	0.0291	0.0429	0.0644	0.3683	0.4528	0.0425
0.0	0.0	0.0	3609.8849	5660.9402	NaN	NaN	0.6106	0.0288	0.0423	0.0656	0.3538	0.466	0.0436
0.0	0.0	0.0	3492.8849	4360.9402	NaN	NaN	0.5553	0.0288	0.0439	0.0674	0.3607	0.4557	0.0435
0.0	0.0	0.0	7075.8849	4104.9402	NaN	NaN	0.3671	0.0293	0.0432	0.0675	0.3615	0.454	0.0445
0.0	0.0	0.0	6967.8849	3315.9402	NaN	NaN	0.3224	0.0289	0.0439	0.0673	0.3739	0.4414	0.0446
0.0	0.0	0.0	7373.8849	6010.9402	NaN	NaN	0.4491	0.0287	0.0429	0.0667	0.3584	0.4588	0.0446
0.0	0.0	0.0	5300.8849	817.9402	NaN	NaN	0.1337	0.0282	0.0429	0.0649	0.3615	0.459	0.0434
0.0	0.0	0.0	6189.8849	5581.9402	NaN	NaN	0.4742	0.0283	0.0421	0.0637	0.354	0.4684	0.0434
0.0	0.0	0.0	5472.8849	8159.9402	NaN	NaN	0.5986	0.0281	0.043	0.0653	0.3533	0.4672	0.0431
0.0	0.0	0.0	6175.8849	3241.9402	NaN	NaN	0.3442	0.0281	0.0438	0.0665	0.3482	0.4701	0.0434
0.0	0.0	0.0	3365.8849	3915.9402	NaN	NaN	0.5378	0.0281	0.0435	0.066	0.3469	0.4725	0.0431
0.0	0.0	0.0	3677.8849	4224.9402	NaN	NaN	0.5346	0.028	0.0426	0.0634	0.3419	0.4816	0.0424
0.0	0.0	0.0	4148.8849	6898.9402	NaN	NaN	0.6245	0.0287	0.0429	0.0636	0.3429	0.4796	0.0424
0.0	0.0	0.0	7639.8849	8492.9402	NaN	NaN	0.5264	0.0291	0.0429	0.0639	0.3328	0.4886	0.0426
0.0	0.0	0.0	8529.8849	3708.9402	NaN	NaN	0.303	0.0286	0.0444	0.067	0.342	0.4749	0.0431
0.0	0.0	0.0	6322.8849	4715.9402	NaN	NaN	0.4272	0.0286	0.0444	0.065	0.3393	0.4807	0.042
0.0	0.0	0.0	6056.8849	4423.9402	NaN	NaN	0.4221	0.0283	0.0453	0.0641	0.3393	0.4819	0.0412
0.0	0.0	0.0	2730.8849	4242.9402	NaN	NaN	0.6084	0.0283	0.0459	0.0647	0.3407	0.4794	0.0411
0.0	0.0	0.0	6241.8849	5032.9402	NaN	NaN	0.4464	0.0282	0.0468	0.0654	0.3421	0.4757	0.0419
0.0	0.0	0.0	4185.8849	8711.9402	NaN	NaN	0.6755	0.0279	0.0478	0.0675	0.3423	0.4732	0.0414
0.0	0.0	0.0	8816.8849	2024.9402	NaN	NaN	0.1868	0.028	0.0487	0.0673	0.3474	0.4672	0.0415
0.0	0.0	0.0	5358.8849	4529.9402	NaN	NaN	0.4581	0.028	0.049	0.067	0.3471	0.468	0.0408
0.0	0.0	0.0	5730.8849	8747.9402	NaN	NaN	0.6042	0.0282	0.0501	0.0673	0.3493	0.4647	0.0404
0.0	0.0	0.0	4555.8849	6780.9402	NaN	NaN	0.5981	0.0282	0.0511	0.0678	0.3592	0.4532	0.0405
0.0	0.0	0.0	4743.8849	5299.9402	NaN	NaN	0.5277	0.0286	0.0511	0.0677	0.3588	0.4536	0.0402
0.0	0.0	0.0	4739.8849	3935.9402	NaN	NaN	0.4537	0.0286	0.051	0.0673	0.3706	0.442	0.0406
0.0	0.0	0.0	4130.8849	5761.9402	NaN	NaN	0.5824	0.0285	0.0508	0.0653	0.3701	0.4456	0.0397
0.0	0.0	0.0	4883.8849	8215.9402	NaN	NaN	0.6272	0.0279	0.0503	0.0654	0.3691	0.4472	0.04
0.0	0.0	0.0	6299.8849	4688.9402	NaN	NaN	0.4267	0.0276	0.0488	0.0643	0.3662	0.453	0.0401
0.0	0.0	0.0	11014.8849	6412.9402	NaN	NaN	0.368	0.0269	0.0484	0.0646	0.3618	0.4574	0.041
0.0	0.0	0.0	3832.8849	5018.9402	NaN	NaN	0.567	0.0275	0.0473	0.0664	0.3664	0.4505	0.042
0.0	0.0	0.0	3365.8849	2517.9402	NaN	NaN	0.4279	0.0285	0.0462	0.0643	0.3814	0.4354	0.0443
0.0	0.0	0.0	3551.8849	3676.9402	NaN	NaN	0.5086	0.0284	0.0448	0.0629	0.3757	0.4439	0.0443
0.0	0.0	0.0	6818.8849	3397.9402	NaN	NaN	0.3326	0.0275	0.0447	0.0619	0.3705	0.4515	0.044
0.0	0.0	0.0	4913.8849	3195.9402	NaN	NaN	0.3941	0.0264	0.0422	0.0603	0.3531	0.4745	0.0435
0.0	0.0	0.0	5497.8849	8257.9402	NaN	NaN	0.6003	0.0258	0.0424	0.06	0.3513	0.4787	0.0418
0.0	0.0	0.0	7074.8849	6750.9402	NaN	NaN	0.4883	0.0256	0.0426	0.0621	0.3527	0.4737	0.0434
0.0	0.0	0.0	4024.8849	7023.9402	NaN	NaN	0.6357	0.0256	0.0426	0.0623	0.3538	0.4721	0.0436
0.0	0.0	0.0	7399.8849	3569.9402	NaN	NaN	0.3254	0.0255	0.0423	0.0622	0.3446	0.4819	0.0435
0.0	0.0	0.0	5799.8849	5985.9402	NaN	NaN	0.5079	0.0252	0.0432	0.0628	0.3473	0.4783	0.0432
0.0	0.0	0.0	5445.8849	3043.9402	NaN	NaN	0.3585	0.0251	0.0424	0.0629	0.342	0.484	0.0435
0.0	0.0	0.0	7756.8849	5876.9402	NaN	NaN	0.4311	0.0247	0.0426	0.0618	0.3414	0.487	0.0424
0.0	0.0	0.0	7546.8849	6060.9402	NaN	NaN	0.4454	0.0251	0.0419	0.0607	0.3377	0.4924	0.0423
0.0	0.0	0.0	4858.8849	2695.9402	NaN	NaN	0.3569	0.0248	0.0414	0.058	0.3411	0.493	0.0417
0.0	0.0	0.0	5442.8849	6734.9402	NaN	NaN	0.553	0.025	0.0404	0.0557	0.3374	0.5005	0.041
0.0	0.0	0.0	4415.8849	7134.9402	NaN	NaN	0.6177	0.0248	0.04	0.0545	0.3371	0.5028	0.0408
0.0	0.0	0.0	4360.8849	3444.9402	NaN	NaN	0.4413	0.0245	0.0393	0.0543	0.3348	0.5064	0.0407
0.0	0.0	0.0	3760.8849	4665.9402	NaN	NaN	0.5537	0.0249	0.0392	0.0524	0.3317	0.512	0.0398
0.0	0.0	0.0	5939.8849	3212.9402	NaN	NaN	0.351	0.025	0.0394	0.0539	0.3301	0.5117	0.04
0.0	0.0	0.0	8991.8849	5448.9402	NaN	NaN	0.3773	0.0251	0.0401	0.0553	0.3291	0.5099	0.0406
0.0	0.0	0.0	6153.8849	9668.9402	NaN	NaN	0.6111	0.0253	0.041	0.0574	0.3269	0.5086	0.0409
0.0	0.0	0.0	4549.8849	2376.9402	NaN	NaN	0.3432	0.0248	0.0421	0.0609	0.3297	0.501	0.0415
0.0	0.0	0.0	4338.8849	4270.9402	NaN	NaN	0.4961	0.025	0.0431	0.0608	0.3388	0.4916	0.0406
0.0	0.0	0.0	4365.8849	4505.9402	NaN	NaN	0.5079	0.0251	0.044	0.0597	0.3467	0.4849	0.0397
0.0	0.0	0.0	9182.8849	5750.9402	NaN	NaN	0.3851	0.0249	0.0448	0.0589	0.3527	0.4796	0.0391
0.0	0.0	0.0	6900.8849	5733.9402	NaN	NaN	0.4538	0.0251	0.0456	0.0596	0.3619	0.4681	0.0397
0.0	0.0	0.0	5661.8849	7389.9402	NaN	NaN	0.5662	0.0257	0.0464	0.0585	0.3666	0.4638	0.039
0.0	0.0	0.0	7479.8849	5902.9402	NaN	NaN	0.4411	0.0258	0.0468	0.0591	0.3756	0.4524	0.0403
0.0	0.0	0.0	4816.8849	5296.9402	NaN	NaN	0.5237	0.0266	0.0475	0.0593	0.3785	0.4477	0.0403
0.0	0.0	0.0	4635.8849	6133.9402	NaN	NaN	0.5695	0.0286	0.0477	0.0604	0.3887	0.4327	0.0419
0.0	0.0	0.0	2806.8849	2284.9402	NaN	NaN	0.4487	0.0314	0.0476	0.0614	0.3989	0.4179	0.0429
0.0	0.0	0.0	3969.8849	1690.9402	NaN	NaN	0.2987	0.0326	0.0484	0.0607	0.4021	0.4122	0.044
0.0	0.0	0.0	4068.8849	5057.9402	NaN	NaN	0.5542	0.0321	0.0501	0.0595	0.3791	0.4382	0.0409
0.0	0.0	0.0	7618.8849	4795.9402	NaN	NaN	0.3863	0.0315	0.0515	0.0586	0.3732	0.4465	0.0386
0.0	0.0	0.0	4236.8849	5236.9402	NaN	NaN	0.5528	0.0316	0.0523	0.058	0.3711	0.4493	0.0378
0.0	0.0	0.0	4470.8849	6393.9402	NaN	NaN	0.5885	0.0313	0.0531	0.0595	0.3708	0.4482	0.0371
0.0	0.0	0.0	5489.8849	4640.9402	NaN	NaN	0.4581	0.0315	0.0542	0.06	0.3778	0.4387	0.0378
0.0	0.0	0.0	5121.8849	5866.9402	NaN	NaN	0.5339	0.0316	0.0534	0.0612	0.3777	0.4381	0.0379
0.0	0.0	0.0	4365.8849	5091.9402	NaN	NaN	0.5384	0.0304	0.0522	0.0605	0.3822	0.4357	0.039
0.0	0.0	0.0	2700.8849	7118.9402	NaN	NaN	0.725	0.0299	0.0509	0.0581	0.3816	0.4415	0.0381
0.0	0.0	0.0	5473.8849	4188.9402	NaN	NaN	0.4335	0.0299	0.0493	0.0536	0.3751	0.4554	0.0367
0.0	0.0	0.0	7691.8849	4275.9402	NaN	NaN	0.3573	0.0299	0.0477	0.0516	0.3719	0.4628	0.0361
0.0	0.0	0.0	3500.8849	3833.9402	NaN	NaN	0.5227	0.0297	0.0458	0.0512	0.3757	0.4605	0.0371
0.0	0.0	0.0	4535.8849	7045.9402	NaN	NaN	0.6084	0.0302	0.0448	0.05	0.3748	0.4627	0.0375
0.0	0.0	0.0	4401.8849	4770.9402	NaN	NaN	0.5201	0.031	0.0438	0.0516	0.3809	0.4532	0.0395
0.0	0.0	0.0	4853.8849	2513.9402	NaN	NaN	0.3412	0.0322	0.0437	0.0516	0.3848	0.4458	0.042
0.0	0.0	0.0	4379.8849	7501.9402	NaN	NaN	0.6314	0.0319	0.0428	0.0535	0.3794	0.4502	0.0423
0.0	0.0	0.0	3752.8849	6483.9402	NaN	NaN	0.6334	0.0324	0.0431	0.0539	0.3902	0.4375	0.0429
0.0	0.0	0.0	5314.8849	5952.9402	NaN	NaN	0.5283	0.0328	0.041	0.0539	0.3606	0.4682	0.0434
0.0	0.0	0.0	1677.8849	5926.9402	NaN	NaN	0.7794	0.0349	0.0415	0.0523	0.3656	0.4639	0.0418
0.0	0.0	0.0	2420.8849	4463.9402	NaN	NaN	0.6484	0.0364	0.0408	0.0539	0.354	0.4715	0.0434
0.0	0.0	0.0	5882.8849	6441.9402	NaN	NaN	0.5227	0.0385	0.0405	0.0587	0.346	0.4747	0.0415
0.0	0.0	0.0	8756.8849	5865.9402	NaN	NaN	0.4011	0.0434	0.0419	0.0639	0.3358	0.4728	0.0423
0.0	0.0	0.0	6633.8849	6840.9402	NaN	NaN	0.5077	0.0459	0.042	0.0591	0.3262	0.4886	0.0382
0.0	0.0	0.0	7260.8849	5556.9402	NaN	NaN	0.4335	0.0447	0.0422	0.0472	0.3451	0.4813	0.0394
0.0	0.0	0.0	4245.8849	7306.9402	NaN	NaN	0.6325	0.0447	0.0411	0.049	0.2956	0.5328	0.0368
0.0	0.0	0.0	5410.8849	6847.9402	NaN	NaN	0.5586	0.0754	0.069	0.0667	0.3424	0.3976	0.0489
0.0	0.0	0.0	-413.1151	2382.9402	NaN	NaN	1.2097	0.786	0.0437	0.0248	0.0487	0.0739	0.0229
0.0	0.0	0.0	-121.1151	912.9402	NaN	NaN	1.153	0.8557	0.0305	0.0249	0.0292	0.0382	0.0215
0.0	0.0	0.0	-780.1151	-1815.0598	NaN	NaN	0.6994	0.8799	0.0257	0.0202	0.0252	0.0316	0.0174
0.0	0.0	0.0	-1364.1151	1992.9402	NaN	NaN	1.3	0.883	0.0243	0.0186	0.0238	0.0338	0.0165
0.0	0.0	0.0	-1758.1151	1243.9402	NaN	NaN	-0.3	0.8806	0.0243	0.0152	0.0226	0.0392	0.0181
0.0	0.0	0.0	4685.8849	5413.9402	NaN	NaN	0.536	0.5635	0.0681	0.054	0.1358	0.1382	0.0404
0.0	0.0	0.0	2778.8849	5191.9402	NaN	NaN	0.6514	0.0975	0.0564	0.0458	0.3146	0.4336	0.0521
0.0	0.0	0.0	5486.8849	6245.9402	NaN	NaN	0.5323	0.0479	0.0436	0.0462	0.3273	0.4819	0.0531
0.0	0.0	0.0	4547.8849	7689.9402	NaN	NaN	0.6284	0.0343	0.04	0.0456	0.3259	0.5022	0.052
0.0	0.0	0.0	3645.8849	4346.9402	NaN	NaN	0.5439	0.0299	0.0391	0.051	0.2969	0.5322	0.0509
0.0	0.0	0.0	3980.8849	5691.9402	NaN	NaN	0.5884	0.0286	0.0419	0.0589	0.2758	0.5458	0.049
0.0	0.0	0.0	2870.8849	5561.9402	NaN	NaN	0.6596	0.0274	0.0421	0.068	0.2677	0.5472	0.0476
0.0	0.0	0.0	3043.8849	4829.9402	NaN	NaN	0.6134	0.0258	0.042	0.0767	0.2659	0.5422	0.0474
0.0	0.0	0.0	7029.8849	7768.9402	NaN	NaN	0.525	0.0241	0.0419	0.0801	0.27	0.5374	0.0465
0.0	0.0	0.0	1853.8849	6028.9402	NaN	NaN	0.7648	0.0232	0.0415	0.0838	0.2749	0.5298	0.0467
0.0	0.0	0.0	4861.8849	6947.9402	NaN	NaN	0.5883	0.0231	0.0429	0.0846	0.2813	0.5213	0.0467
0.0	0.0	0.0	1686.8849	5363.9402	NaN	NaN	0.7608	0.0241	0.0436	0.0915	0.2836	0.5095	0.0477
0.0	0.0	0.0	4500.8849	3943.9402	NaN	NaN	0.467	0.0257	0.0453	0.0961	0.2903	0.4941	0.0484
0.0	0.0	0.0	5158.8849	2293.9402	NaN	NaN	0.3078	0.0275	0.0467	0.0932	0.3144	0.4678	0.0503
0.0	0.0	0.0	3595.8849	6583.9402	NaN	NaN	0.6468	0.0268	0.0486	0.0867	0.3332	0.4566	0.048
0.0	0.0	0.0	4477.8849	2622.9402	NaN	NaN	0.3694	0.0258	0.05	0.0783	0.3549	0.4439	0.0471
0.0	0.0	0.0	4348.8849	3735.9402	NaN	NaN	0.4621	0.0253	0.0509	0.0749	0.3491	0.4556	0.0442
0.0	0.0	0.0	6380.8849	6346.9402	NaN	NaN	0.4987	0.0253	0.0507	0.0747	0.3524	0.4522	0.0448
0.0	0.0	0.0	3828.8849	4117.9402	NaN	NaN	0.5182	0.0251	0.0498	0.0755	0.3463	0.4599	0.0434
0.0	0.0	0.0	3848.8849	2983.9402	NaN	NaN	0.4367	0.0264	0.0492	0.0795	0.3403	0.461	0.0437
0.0	0.0	0.0	3961.8849	7420.9402	NaN	NaN	0.6519	0.0274	0.0495	0.0798	0.3276	0.4744	0.0414
0.0	0.0	0.0	5044.8849	5901.9402	NaN	NaN	0.5391	0.0275	0.0494	0.0774	0.3345	0.4691	0.0422
0.0	0.0	0.0	4061.8849	6419.9402	NaN	NaN	0.6125	0.0268	0.0488	0.0759	0.334	0.4728	0.0417
0.0	0.0	0.0	6249.8849	6106.9402	NaN	NaN	0.4942	0.0265	0.0501	0.0748	0.3433	0.4627	0.0426
0.0	0.0	0.0	4804.8849	2628.9402	NaN	NaN	0.3536	0.0267	0.0512	0.0773	0.3421	0.4592	0.0435
0.0	0.0	0.0	4756.8849	2377.9402	NaN	NaN	0.3333	0.0257	0.0519	0.0765	0.342	0.4611	0.0429
0.0	0.0	0.0	5320.8849	6197.9402	NaN	NaN	0.5381	0.0251	0.0532	0.0783	0.3478	0.4529	0.0426
0.0	0.0	0.0	9497.8849	8401.9402	NaN	NaN	0.4694	0.0256	0.054	0.0845	0.3546	0.4375	0.0438
0.0	0.0	0.0	6753.8849	4822.9402	NaN	NaN	0.4166	0.0262	0.0535	0.0854	0.354	0.4369	0.0439
0.0	0.0	0.0	4272.8849	6415.9402	NaN	NaN	0.6002	0.0266	0.0523	0.0827	0.3494	0.4458	0.0432
0.0	0.0	0.0	4584.8849	6267.9402	NaN	NaN	0.5775	0.0268	0.0501	0.0749	0.3449	0.4602	0.043
0.0	0.0	0.0	6619.8849	5828.9402	NaN	NaN	0.4682	0.0272	0.0491	0.0694	0.3418	0.4693	0.0431
0.0	0.0	0.0	6667.8849	6683.9402	NaN	NaN	0.5006	0.0277	0.0487	0.0697	0.3397	0.4696	0.0446
0.0	0.0	0.0	7126.8849	6955.9402	NaN	NaN	0.4939	0.0281	0.0496	0.0723	0.3411	0.4639	0.045
0.0	0.0	0.0	2145.8849	5508.9402	NaN	NaN	0.7197	0.0286	0.0497	0.0743	0.3425	0.4591	0.0457
0.0	0.0	0.0	4396.8849	7349.9402	NaN	NaN	0.6257	0.0288	0.05	0.0746	0.3371	0.4649	0.0446
0.0	0.0	0.0	5861.8849	8358.9402	NaN	NaN	0.5878	0.0296	0.0512	0.0755	0.3408	0.458	0.0449
0.0	0.0	0.0	5065.8849	7372.9402	NaN	NaN	0.5927	0.0297	0.051	0.078	0.339	0.457	0.0453
0.0	0.0	0.0	5477.8849	3710.9402	NaN	NaN	0.4039	0.0294	0.0515	0.0759	0.3452	0.4522	0.0459
0.0	0.0	0.0	5108.8849	5701.9402	NaN	NaN	0.5274	0.0285	0.0513	0.0744	0.3433	0.458	0.0444
0.0	0.0	0.0	5362.8849	3903.9402	NaN	NaN	0.4213	0.0279	0.0521	0.0726	0.3462	0.4572	0.044
0.0	0.0	0.0	6647.8849	5438.9402	NaN	NaN	0.45	0.028	0.0532	0.0746	0.3411	0.4604	0.0427
0.0	0.0	0.0	960.8849	6853.9402	NaN	NaN	0.877	0.0278	0.054	0.0775	0.35	0.4475	0.0431
0.0	0.0	0.0	2912.8849	6857.9402	NaN	NaN	0.7019	0.0278	0.0549	0.079	0.3447	0.4521	0.0414
0.0	0.0	0.0	5177.8849	7231.9402	NaN	NaN	0.5828	0.0286	0.0564	0.0785	0.3437	0.4529	0.0398
0.0	0.0	0.0	4821.8849	3498.9402	NaN	NaN	0.4205	0.0293	0.0565	0.0785	0.3427	0.4528	0.0403
0.0	0.0	0.0	5109.8849	5127.9402	NaN	NaN	0.5009	0.0293	0.0567	0.0758	0.3375	0.4616	0.0391
0.0	0.0	0.0	5107.8849	6926.9402	NaN	NaN	0.5756	0.0298	0.0564	0.0739	0.3374	0.4632	0.0393
0.0	0.0	0.0	5330.8849	7472.9402	NaN	NaN	0.5836	0.0294	0.056	0.0726	0.3319	0.4704	0.0396
0.0	0.0	0.0	5252.8849	7031.9402	NaN	NaN	0.5724	0.0298	0.0565	0.074	0.3314	0.4686	0.0397
0.0	0.0	0.0	6219.8849	5145.9402	NaN	NaN	0.4528	0.0297	0.0576	0.0763	0.3255	0.4714	0.0396
0.0	0.0	0.0	9021.8849	8395.9402	NaN	NaN	0.482	0.0299	0.0582	0.0779	0.3251	0.4697	0.0392
0.0	0.0	0.0	3192.8849	7694.9402	NaN	NaN	0.7067	0.0296	0.0568	0.0753	0.3227	0.477	0.0386
0.0	0.0	0.0	5874.8849	5594.9402	NaN	NaN	0.4878	0.0294	0.0549	0.071	0.3244	0.4821	0.0381
0.0	0.0	0.0	2709.8849	7161.9402	NaN	NaN	0.7255	0.0288	0.0528	0.0654	0.3285	0.4869	0.0378
0.0	0.0	0.0	5296.8849	5587.9402	NaN	NaN	0.5134	0.0287	0.0522	0.062	0.3239	0.4959	0.0373
0.0	0.0	0.0	6096.8849	6626.9402	NaN	NaN	0.5208	0.0286	0.0517	0.062	0.3222	0.4978	0.0377
0.0	0.0	0.0	5289.8849	4566.9402	NaN	NaN	0.4633	0.0284	0.0515	0.0623	0.3251	0.4948	0.0379
0.0	0.0	0.0	3914.8849	10331.9402	NaN	NaN	0.7252	0.0282	0.0513	0.062	0.326	0.4947	0.0379
0.0	0.0	0.0	7273.8849	4573.9402	NaN	NaN	0.3861	0.0281	0.051	0.0627	0.3196	0.5004	0.0381
0.0	0.0	0.0	4496.8849	5292.9402	NaN	NaN	0.5407	0.0285	0.0511	0.0654	0.3239	0.4915	0.0396
0.0	0.0	0.0	4568.8849	5863.9402	NaN	NaN	0.5621	0.0282	0.0507	0.0671	0.3168	0.4977	0.0395
0.0	0.0	0.0	3710.8849	8729.9402	NaN	NaN	0.7017	0.0294	0.0517	0.0699	0.3164	0.4926	0.04
0.0	0.0	0.0	5149.8849	1827.9402	NaN	NaN	0.262	0.0306	0.0522	0.0729	0.3128	0.4912	0.0404
0.0	0.0	0.0	5246.8849	2968.9402	NaN	NaN	0.3614	0.032	0.0529	0.0746	0.3156	0.484	0.0408
0.0	0.0	0.0	4557.8849	5214.9402	NaN	NaN	0.5336	0.0314	0.0527	0.0726	0.3175	0.4855	0.0402
0.0	0.0	0.0	8163.8849	7777.9402	NaN	NaN	0.4879	0.0312	0.0538	0.0725	0.324	0.4785	0.0401
0.0	0.0	0.0	3543.8849	4414.9402	NaN	NaN	0.5547	0.031	0.0536	0.073	0.3236	0.4786	0.0402
0.0	0.0	0.0	3816.8849	4535.9402	NaN	NaN	0.543	0.0314	0.0537	0.0726	0.327	0.4746	0.0407
0.0	0.0	0.0	3846.8849	5160.9402	NaN	NaN	0.5729	0.0313	0.053	0.072	0.3273	0.4749	0.0415
0.0	0.0	0.0	7183.8849	4750.9402	NaN	NaN	0.3981	0.0313	0.0542	0.0733	0.3292	0.4697	0.0423
0.0	0.0	0.0	3334.8849	6694.9402	NaN	NaN	0.6675	0.0322	0.0545	0.0744	0.3296	0.4662	0.0432
0.0	0.0	0.0	7835.8849	4868.9402	NaN	NaN	0.3832	0.0326	0.0552	0.0755	0.3326	0.4601	0.044
0.0	0.0	0.0	3891.8849	7093.9402	NaN	NaN	0.6457	0.0324	0.0557	0.0755	0.3401	0.4516	0.0446
0.0	0.0	0.0	3380.8849	5434.9402	NaN	NaN	0.6165	0.0321	0.0557	0.0747	0.34	0.4531	0.0444
0.0	0.0	0.0	5337.8849	9668.9402	NaN	NaN	0.6443	0.0317	0.0565	0.0747	0.3434	0.4492	0.0446
0.0	0.0	0.0	6478.8849	3304.9402	NaN	NaN	0.3378	0.0324	0.0569	0.0763	0.345	0.4441	0.0454
0.0	0.0	0.0	5037.8849	4225.9402	NaN	NaN	0.4562	0.0323	0.0565	0.0748	0.347	0.4441	0.0453
0.0	0.0	0.0	4590.8849	6811.9402	NaN	NaN	0.5974	0.0317	0.0559	0.0737	0.348	0.4454	0.0452
0.0	0.0	0.0	5651.8849	5427.9402	NaN	NaN	0.4899	0.0311	0.0562	0.0735	0.3481	0.4466	0.0445
0.0	0.0	0.0	8466.8849	4191.9402	NaN	NaN	0.3311	0.0316	0.0564	0.0746	0.35	0.4421	0.0453
0.0	0.0	0.0	5071.8849	4988.9402	NaN	NaN	0.4959	0.031	0.0556	0.0739	0.3472	0.4476	0.0447
0.0	0.0	0.0	4638.8849	5005.9402	NaN	NaN	0.519	0.03	0.0558	0.0738	0.3503	0.446	0.044
0.0	0.0	0.0	3960.8849	2819.9402	NaN	NaN	0.4159	0.03	0.0552	0.073	0.3483	0.4496	0.0438
0.0	0.0	0.0	6397.8849	4948.9402	NaN	NaN	0.4362	0.0301	0.0549	0.074	0.3459	0.4512	0.044
0.0	0.0	0.0	4112.8849	2612.9402	NaN	NaN	0.3885	0.03	0.0542	0.0735	0.3485	0.4494	0.0444
0.0	0.0	0.0	5746.8849	4915.9402	NaN	NaN	0.461	0.0298	0.0542	0.0739	0.3485	0.4493	0.0442
0.0	0.0	0.0	5704.8849	5448.9402	NaN	NaN	0.4885	0.0295	0.0545	0.0751	0.3466	0.4504	0.044
0.0	0.0	0.0	4044.8849	4451.9402	NaN	NaN	0.524	0.0292	0.055	0.0768	0.3452	0.4501	0.0437
0.0	0.0	0.0	4710.8849	4113.9402	NaN	NaN	0.4662	0.0289	0.055	0.0776	0.3401	0.4557	0.0427
0.0	0.0	0.0	6992.8849	5593.9402	NaN	NaN	0.4444	0.0285	0.0552	0.0784	0.3387	0.4572	0.0419
0.0	0.0	0.0	6850.8849	3187.9402	NaN	NaN	0.3176	0.0277	0.0556	0.0795	0.3389	0.4568	0.0415
0.0	0.0	0.0	5654.8849	6931.9402	NaN	NaN	0.5507	0.0276	0.0559	0.0803	0.3331	0.4627	0.0404
0.0	0.0	0.0	4485.8849	2705.9402	NaN	NaN	0.3763	0.0272	0.056	0.0811	0.3297	0.4669	0.0391
0.0	0.0	0.0	6275.8849	1901.9402	NaN	NaN	0.2326	0.0268	0.0568	0.0807	0.3329	0.4639	0.0389
0.0	0.0	0.0	4426.8849	5675.9402	NaN	NaN	0.5618	0.0265	0.0566	0.0804	0.3277	0.4712	0.0376
0.0	0.0	0.0	6611.8849	4878.9402	NaN	NaN	0.4246	0.0258	0.0572	0.0792	0.3286	0.4726	0.0365
0.0	0.0	0.0	4162.8849	4800.9402	NaN	NaN	0.5356	0.0255	0.0572	0.0795	0.3275	0.4742	0.036
0.0	0.0	0.0	3974.8849	5875.9402	NaN	NaN	0.5965	0.0252	0.0574	0.079	0.3241	0.4794	0.0348
0.0	0.0	0.0	4666.8849	6153.9402	NaN	NaN	0.5687	0.0251	0.0578	0.0792	0.3238	0.4795	0.0346
0.0	0.0	0.0	3226.8849	6404.9402	NaN	NaN	0.665	0.0249	0.0576	0.0794	0.3165	0.4885	0.0332
0.0	0.0	0.0	4780.8849	5060.9402	NaN	NaN	0.5142	0.0251	0.0583	0.0799	0.3172	0.4861	0.0334
0.0	0.0	0.0	4742.8849	4121.9402	NaN	NaN	0.465	0.0252	0.0583	0.0796	0.3096	0.4953	0.032
0.0	0.0	0.0	3516.8849	6014.9402	NaN	NaN	0.631	0.0252	0.0592	0.0799	0.3085	0.4954	0.0319
0.0	0.0	0.0	3899.8849	6304.9402	NaN	NaN	0.6178	0.0247	0.0583	0.079	0.3013	0.5062	0.0306
0.0	0.0	0.0	5812.8849	6409.9402	NaN	NaN	0.5244	0.0248	0.0592	0.0788	0.3078	0.4982	0.0313
0.0	0.0	0.0	4999.8849	4491.9402	NaN	NaN	0.4732	0.0251	0.0585	0.0812	0.2962	0.508	0.031
0.0	0.0	0.0	7795.8849	4469.9402	NaN	NaN	0.3644	0.025	0.0596	0.0807	0.2963	0.5074	0.031
0.0	0.0	0.0	1598.8849	4264.9402	NaN	NaN	0.7273	0.0251	0.0589	0.0821	0.289	0.5141	0.0308
0.0	0.0	0.0	6363.8849	8105.9402	NaN	NaN	0.5602	0.0248	0.059	0.0818	0.2886	0.5153	0.0305
0.0	0.0	0.0	5566.8849	5447.9402	NaN	NaN	0.4946	0.0253	0.0596	0.0826	0.2926	0.5083	0.0316
0.0	0.0	0.0	6993.8849	5800.9402	NaN	NaN	0.4534	0.0254	0.0591	0.0844	0.2835	0.5169	0.0307
0.0	0.0	0.0	7972.8849	3445.9402	NaN	NaN	0.3018	0.0257	0.0597	0.0826	0.2923	0.5081	0.0316
0.0	0.0	0.0	3394.8849	6546.9402	NaN	NaN	0.6585	0.0257	0.0598	0.0843	0.2849	0.5144	0.031
0.0	0.0	0.0	6957.8849	2926.9402	NaN	NaN	0.2961	0.0252	0.0593	0.0819	0.2887	0.5143	0.0307
0.0	0.0	0.0	7939.8849	5956.9402	NaN	NaN	0.4287	0.0252	0.06	0.0815	0.2907	0.512	0.0307
0.0	0.0	0.0	5771.8849	8672.9402	NaN	NaN	0.6004	0.0251	0.0592	0.083	0.2881	0.5137	0.0308
0.0	0.0	0.0	4302.8849	5491.9402	NaN	NaN	0.5607	0.0251	0.0591	0.0826	0.2878	0.5146	0.0307
0.0	0.0	0.0	6664.8849	5047.9402	NaN	NaN	0.431	0.0257	0.0591	0.0847	0.2824	0.5177	0.0304
0.0	0.0	0.0	6544.8849	4488.9402	NaN	NaN	0.4068	0.026	0.0593	0.0844	0.2789	0.5214	0.03
0.0	0.0	0.0	5100.8849	1905.9402	NaN	NaN	0.272	0.0258	0.0587	0.0841	0.2781	0.5235	0.0298
0.0	0.0	0.0	4862.8849	7362.9402	NaN	NaN	0.6022	0.0257	0.0596	0.084	0.2793	0.5217	0.0297
0.0	0.0	0.0	6534.8849	5826.9402	NaN	NaN	0.4714	0.0258	0.0597	0.0853	0.2788	0.5208	0.0296
0.0	0.0	0.0	5986.8849	1955.9402	NaN	NaN	0.2463	0.0259	0.0605	0.0861	0.2828	0.5143	0.0303
0.0	0.0	0.0	4051.8849	3913.9402	NaN	NaN	0.4913	0.0258	0.0615	0.0864	0.2815	0.515	0.0298
0.0	0.0	0.0	3696.8849	6617.9402	NaN	NaN	0.6416	0.0259	0.0637	0.0876	0.2829	0.5098	0.0301
0.0	0.0	0.0	6714.8849	5353.9402	NaN	NaN	0.4436	0.0264	0.0651	0.0914	0.2778	0.5096	0.0298
0.0	0.0	0.0	3625.8849	8437.9402	NaN	NaN	0.6994	0.0263	0.0665	0.0916	0.283	0.5025	0.03
0.0	0.0	0.0	2402.8849	7034.9402	NaN	NaN	0.7454	0.0267	0.0681	0.094	0.2864	0.494	0.0308
0.0	0.0	0.0	4870.8849	6366.9402	NaN	NaN	0.5666	0.0271	0.069	0.0942	0.2868	0.4924	0.0305
0.0	0.0	0.0	3180.8849	3819.9402	NaN	NaN	0.5456	0.0274	0.071	0.095	0.2913	0.4842	0.0311
0.0	0.0	0.0	2716.8849	4984.9402	NaN	NaN	0.6472	0.0274	0.0705	0.0932	0.2909	0.4875	0.0304
0.0	0.0	0.0	5290.8849	6992.9402	NaN	NaN	0.5693	0.0276	0.071	0.0926	0.2994	0.4782	0.0312
0.0	0.0	0.0	6672.8849	9277.9402	NaN	NaN	0.5817	0.0277	0.071	0.0933	0.3021	0.4744	0.0315
0.0	0.0	0.0	6428.8849	6901.9402	NaN	NaN	0.5177	0.0278	0.0715	0.0922	0.3111	0.4651	0.0323
0.0	0.0	0.0	6099.8849	5165.9402	NaN	NaN	0.4585	0.0281	0.0709	0.0911	0.314	0.4636	0.0323
0.0	0.0	0.0	5413.8849	5459.9402	NaN	NaN	0.5021	0.0282	0.071	0.0908	0.3208	0.4562	0.033
0.0	0.0	0.0	3230.8849	5974.9402	NaN	NaN	0.649	0.0283	0.0702	0.0903	0.3235	0.4544	0.0333
0.0	0.0	0.0	3552.8849	5857.9402	NaN	NaN	0.6225	0.0285	0.0703	0.0905	0.3256	0.4512	0.034
0.0	0.0	0.0	5575.8849	5366.9402	NaN	NaN	0.4905	0.0287	0.0697	0.0913	0.3284	0.447	0.0349
0.0	0.0	0.0	4318.8849	5311.9402	NaN	NaN	0.5516	0.0287	0.0697	0.0895	0.3321	0.4447	0.0353
0.0	0.0	0.0	3473.8849	5114.9402	NaN	NaN	0.5955	0.0287	0.0687	0.0881	0.3355	0.4435	0.0356
0.0	0.0	0.0	3616.8849	5488.9402	NaN	NaN	0.6028	0.0286	0.0678	0.0867	0.343	0.4375	0.0364
0.0	0.0	0.0	5004.8849	4244.9402	NaN	NaN	0.4589	0.0288	0.0676	0.0863	0.3476	0.4321	0.0375
0.0	0.0	0.0	4475.8849	4582.9402	NaN	NaN	0.5059	0.0286	0.0664	0.0842	0.3531	0.4296	0.0381
0.0	0.0	0.0	8247.8849	4342.9402	NaN	NaN	0.3449	0.0287	0.0662	0.0829	0.3589	0.4246	0.0387
0.0	0.0	0.0	4201.8849	8398.9402	NaN	NaN	0.6665	0.0289	0.0659	0.0817	0.3644	0.4198	0.0393
0.0	0.0	0.0	6759.8849	2802.9402	NaN	NaN	0.2931	0.0289	0.0653	0.0797	0.369	0.4178	0.0393
0.0	0.0	0.0	6356.8849	6975.9402	NaN	NaN	0.5232	0.0287	0.0653	0.0794	0.3766	0.4099	0.0402
0.0	0.0	0.0	5507.8849	5234.9402	NaN	NaN	0.4873	0.0284	0.0643	0.0779	0.3787	0.4115	0.0393
0.0	0.0	0.0	6135.8849	3412.9402	NaN	NaN	0.3574	0.0279	0.0636	0.076	0.3885	0.4041	0.0398
0.0	0.0	0.0	5446.8849	5351.9402	NaN	NaN	0.4956	0.0273	0.0624	0.0757	0.3892	0.4062	0.0392
0.0	0.0	0.0	4401.8849	7946.9402	NaN	NaN	0.6435	0.0268	0.0624	0.0745	0.3959	0.401	0.0394
0.0	0.0	0.0	5264.8849	6820.9402	NaN	NaN	0.5644	0.0267	0.0616	0.0736	0.3943	0.4049	0.039
0.0	0.0	0.0	7106.8849	7877.9402	NaN	NaN	0.5257	0.0262	0.0617	0.074	0.3994	0.3998	0.039
0.0	0.0	0.0	3849.8849	6428.9402	NaN	NaN	0.6255	0.0269	0.0608	0.0724	0.4038	0.3966	0.0396
0.0	0.0	0.0	4536.8849	5710.9402	NaN	NaN	0.5573	0.0259	0.0596	0.0713	0.4032	0.4013	0.0387
0.0	0.0	0.0	3977.8849	3111.9402	NaN	NaN	0.4389	0.0254	0.0587	0.0698	0.4054	0.4016	0.0391
0.0	0.0	0.0	4849.8849	8443.9402	NaN	NaN	0.6352	0.0246	0.0584	0.0704	0.3972	0.4115	0.038
0.0	0.0	0.0	4503.8849	6793.9402	NaN	NaN	0.6013	0.0244	0.0582	0.068	0.4035	0.4074	0.0386
0.0	0.0	0.0	5054.8849	6011.9402	NaN	NaN	0.5432	0.0243	0.058	0.0669	0.4002	0.4116	0.039
0.0	0.0	0.0	6234.8849	6739.9402	NaN	NaN	0.5195	0.0238	0.0568	0.0652	0.3971	0.4183	0.0388
0.0	0.0	0.0	5346.8849	3586.9402	NaN	NaN	0.4015	0.0235	0.0561	0.0622	0.4033	0.4153	0.0396
0.0	0.0	0.0	2929.8849	7363.9402	NaN	NaN	0.7154	0.0234	0.055	0.0603	0.3951	0.4259	0.0402
0.0	0.0	0.0	6151.8849	6743.9402	NaN	NaN	0.523	0.0235	0.056	0.0615	0.3933	0.4235	0.0422
0.0	0.0	0.0	4138.8849	6348.9402	NaN	NaN	0.6054	0.0236	0.0553	0.0609	0.398	0.4192	0.0429
0.0	0.0	0.0	4361.8849	6176.9402	NaN	NaN	0.5861	0.024	0.0533	0.0581	0.3985	0.4216	0.0446
0.0	0.0	0.0	5480.8849	5778.9402	NaN	NaN	0.5132	0.0235	0.0529	0.0587	0.3822	0.4373	0.0455
0.0	0.0	0.0	3983.8849	9296.9402	NaN	NaN	0.7	0.0243	0.0532	0.059	0.3918	0.4247	0.047
0.0	0.0	0.0	3558.8849	7223.9402	NaN	NaN	0.6699	0.0243	0.0518	0.0587	0.3903	0.4261	0.0487
0.0	0.0	0.0	7199.8849	9140.9402	NaN	NaN	0.5594	0.0239	0.0529	0.0625	0.3896	0.4224	0.0487
0.0	0.0	0.0	5073.8849	3534.9402	NaN	NaN	0.4106	0.025	0.0528	0.0631	0.4003	0.4082	0.0507
0.0	0.0	0.0	3827.8849	4584.9402	NaN	NaN	0.545	0.025	0.0519	0.0632	0.4033	0.4066	0.05
0.0	0.0	0.0	2405.8849	7059.9402	NaN	NaN	0.7458	0.0251	0.0508	0.0624	0.4007	0.4105	0.0505
0.0	0.0	0.0	8004.8849	6000.9402	NaN	NaN	0.4285	0.0247	0.0513	0.0641	0.396	0.4134	0.0505
0.0	0.0	0.0	5072.8849	6992.9402	NaN	NaN	0.5796	0.0258	0.0535	0.0663	0.4012	0.4002	0.0529
0.0	0.0	0.0	3692.8849	4042.9402	NaN	NaN	0.5226	0.0292	0.0547	0.068	0.3951	0.4005	0.0525
0.0	0.0	0.0	5063.8849	2842.9402	NaN	NaN	0.3596	0.0322	0.0558	0.0676	0.3932	0.3981	0.0532
0.0	0.0	0.0	7311.8849	913.9402	NaN	NaN	0.1111	0.0323	0.0556	0.068	0.3902	0.4004	0.0535
0.0	0.0	0.0	4307.8849	5595.9402	NaN	NaN	0.565	0.0293	0.0546	0.068	0.3916	0.4047	0.0517
0.0	0.0	0.0	3883.8849	5061.9402	NaN	NaN	0.5658	0.0263	0.0547	0.0691	0.3993	0.4009	0.0497
0.0	0.0	0.0	3478.8849	3962.9402	NaN	NaN	0.5325	0.0252	0.0561	0.0696	0.4066	0.3945	0.0481
0.0	0.0	0.0	4768.8849	6239.9402	NaN	NaN	0.5668	0.0253	0.0576	0.0713	0.4034	0.3956	0.0468
0.0	0.0	0.0	5396.8849	4827.9402	NaN	NaN	0.4722	0.0251	0.0594	0.0716	0.4043	0.3948	0.0449
0.0	0.0	0.0	6553.8849	2631.9402	NaN	NaN	0.2865	0.0254	0.0611	0.0727	0.4032	0.3935	0.0441
0.0	0.0	0.0	3297.8849	8491.9402	NaN	NaN	0.7203	0.0252	0.0633	0.0751	0.3982	0.3955	0.0427
0.0	0.0	0.0	8575.8849	8040.9402	NaN	NaN	0.4839	0.0254	0.0644	0.0755	0.4028	0.3904	0.0416
0.0	0.0	0.0	4198.8849	6197.9402	NaN	NaN	0.5961	0.0262	0.0658	0.0755	0.4082	0.3819	0.0423
0.0	0.0	0.0	7329.8849	6154.9402	NaN	NaN	0.4564	0.0263	0.0665	0.0769	0.4091	0.3807	0.0406
0.0	0.0	0.0	4053.8849	3915.9402	NaN	NaN	0.4913	0.028	0.0665	0.0742	0.4314	0.3583	0.0417
0.0	0.0	0.0	5233.8849	7276.9402	NaN	NaN	0.5817	0.028	0.0671	0.0764	0.4289	0.3591	0.0406
0.0	0.0	0.0	6256.8849	6682.9402	NaN	NaN	0.5165	0.0292	0.0662	0.0743	0.4456	0.3436	0.041
0.0	0.0	0.0	5131.8849	6218.9402	NaN	NaN	0.5479	0.0299	0.0658	0.0751	0.4469	0.3416	0.0407
0.0	0.0	0.0	3289.8849	7163.9402	NaN	NaN	0.6853	0.0303	0.065	0.0745	0.4542	0.3352	0.0408
0.0	0.0	0.0	3754.8849	4752.9402	NaN	NaN	0.5587	0.0301	0.0642	0.0753	0.4492	0.3415	0.0398
0.0	0.0	0.0	5111.8849	7771.9402	NaN	NaN	0.6032	0.0299	0.0646	0.0769	0.4471	0.3409	0.0406
0.0	0.0	0.0	3669.8849	7507.9402	NaN	NaN	0.6717	0.0299	0.0647	0.0783	0.4394	0.3479	0.0398
0.0	0.0	0.0	4651.8849	4054.9402	NaN	NaN	0.4657	0.0303	0.0637	0.0758	0.4477	0.3426	0.0398
0.0	0.0	0.0	6013.8849	4976.9402	NaN	NaN	0.4528	0.0303	0.0636	0.0753	0.4453	0.3453	0.0403
0.0	0.0	0.0	3661.8849	5610.9402	NaN	NaN	0.6051	0.0293	0.0633	0.0754	0.4373	0.3554	0.0392
0.0	0.0	0.0	3335.8849	2315.9402	NaN	NaN	0.4098	0.0293	0.0622	0.0721	0.4399	0.3563	0.0401
0.0	0.0	0.0	6019.8849	5529.9402	NaN	NaN	0.4788	0.0273	0.0631	0.0757	0.4225	0.3723	0.0392
0.0	0.0	0.0	4322.8849	6259.9402	NaN	NaN	0.5915	0.0274	0.0626	0.0745	0.4261	0.3704	0.0389
0.0	0.0	0.0	4685.8849	7517.9402	NaN	NaN	0.616	0.027	0.0629	0.0728	0.4268	0.3723	0.0382
0.0	0.0	0.0	6797.8849	5082.9402	NaN	NaN	0.4278	0.0269	0.0627	0.072	0.4304	0.3691	0.0388
0.0	0.0	0.0	6420.8849	5162.9402	NaN	NaN	0.4457	0.0265	0.0629	0.0718	0.4264	0.3735	0.0389
0.0	0.0	0.0	6954.8849	4784.9402	NaN	NaN	0.4076	0.0268	0.0627	0.0694	0.4385	0.3627	0.04
0.0	0.0	0.0	4800.8849	4369.9402	NaN	NaN	0.4765	0.0266	0.0626	0.0696	0.436	0.3649	0.0403
0.0	0.0	0.0	7591.8849	7618.9402	NaN	NaN	0.5009	0.0268	0.0634	0.0694	0.4458	0.354	0.0406
0.0	0.0	0.0	4809.8849	3810.9402	NaN	NaN	0.4421	0.0276	0.0629	0.0678	0.4585	0.3416	0.0415
0.0	0.0	0.0	4836.8849	7020.9402	NaN	NaN	0.5921	0.0268	0.0635	0.0671	0.4596	0.3418	0.0412
0.0	0.0	0.0	5065.8849	4343.9402	NaN	NaN	0.4616	0.0266	0.0628	0.0655	0.4701	0.3338	0.0412
0.0	0.0	0.0	5143.8849	6232.9402	NaN	NaN	0.5479	0.025	0.0655	0.0683	0.458	0.3425	0.0407
0.0	0.0	0.0	6267.8849	5555.9402	NaN	NaN	0.4699	0.0255	0.0665	0.0667	0.4676	0.3334	0.0403
0.0	0.0	0.0	6122.8849	3370.9402	NaN	NaN	0.3551	0.0258	0.0686	0.068	0.4698	0.3276	0.0402
0.0	0.0	0.0	6646.8849	7326.9402	NaN	NaN	0.5243	0.0266	0.0714	0.0674	0.479	0.3164	0.0393
0.0	0.0	0.0	3389.8849	4411.9402	NaN	NaN	0.5655	0.0287	0.0723	0.0651	0.4999	0.2952	0.0388
0.0	0.0	0.0	6222.8849	3599.9402	NaN	NaN	0.3665	0.0306	0.0741	0.0637	0.5174	0.2754	0.0388
0.0	0.0	0.0	4865.8849	4880.9402	NaN	NaN	0.5008	0.0315	0.074	0.0635	0.5302	0.2626	0.0383
0.0	0.0	0.0	6092.8849	2608.9402	NaN	NaN	0.2998	0.0323	0.0743	0.0617	0.5472	0.2455	0.039
0.0	0.0	0.0	9017.8849	9128.9402	NaN	NaN	0.5031	0.0329	0.0747	0.0636	0.5501	0.2391	0.0396
0.0	0.0	0.0	3614.8849	5618.9402	NaN	NaN	0.6085	0.0355	0.0751	0.0622	0.5624	0.225	0.0399
0.0	0.0	0.0	6190.8849	4749.9402	NaN	NaN	0.4341	0.0367	0.0735	0.0618	0.5763	0.2107	0.0409
0.0	0.0	0.0	6695.8849	2407.9402	NaN	NaN	0.2645	0.0376	0.073	0.0631	0.5767	0.2081	0.0415
0.0	0.0	0.0	8184.8849	5795.9402	NaN	NaN	0.4146	0.0381	0.0724	0.0638	0.5828	0.2	0.0428
0.0	0.0	0.0	3633.8849	6222.9402	NaN	NaN	0.6313	0.0397	0.0714	0.0642	0.5836	0.198	0.0432
0.0	0.0	0.0	3890.8849	8243.9402	NaN	NaN	0.6794	0.0397	0.0703	0.0655	0.5842	0.1964	0.044
0.0	0.0	0.0	5519.8849	4901.9402	NaN	NaN	0.4704	0.0404	0.0688	0.0645	0.5876	0.1944	0.0444
0.0	0.0	0.0	4990.8849	4272.9402	NaN	NaN	0.4613	0.0397	0.0681	0.0655	0.5833	0.1986	0.0447
0.0	0.0	0.0	8434.8849	3346.9402	NaN	NaN	0.2841	0.0393	0.0663	0.0646	0.584	0.2008	0.045
0.0	0.0	0.0	5205.8849	7340.9402	NaN	NaN	0.5851	0.0387	0.0654	0.0643	0.5779	0.2088	0.0449
0.0	0.0	0.0	4171.8849	5779.9402	NaN	NaN	0.5808	0.0383	0.0632	0.0631	0.573	0.2172	0.0452
0.0	0.0	0.0	6817.8849	7787.9402	NaN	NaN	0.5332	0.0371	0.0623	0.0634	0.5634	0.2287	0.0451
0.0	0.0	0.0	5782.8849	6336.9402	NaN	NaN	0.5229	0.0366	0.0597	0.0625	0.5481	0.2474	0.0458
0.0	0.0	0.0	5769.8849	8625.9402	NaN	NaN	0.5992	0.0344	0.0584	0.0625	0.5306	0.269	0.045
0.0	0.0	0.0	4997.8849	4705.9402	NaN	NaN	0.485	0.034	0.0561	0.0598	0.5152	0.2899	0.0451
0.0	0.0	0.0	4595.8849	9155.9402	NaN	NaN	0.6658	0.0319	0.0554	0.0592	0.4873	0.323	0.0433
0.0	0.0	0.0	4805.8849	5968.9402	NaN	NaN	0.554	0.031	0.0538	0.0562	0.4617	0.3549	0.0424
0.0	0.0	0.0	3411.8849	5640.9402	NaN	NaN	0.6231	0.0294	0.0517	0.0535	0.4356	0.3888	0.0409
0.0	0.0	0.0	3665.8849	5079.9402	NaN	NaN	0.5808	0.0279	0.0484	0.05	0.4051	0.4284	0.0403
0.0	0.0	0.0	4593.8849	5819.9402	NaN	NaN	0.5589	0.0263	0.0457	0.0458	0.3884	0.4541	0.0397
0.0	0.0	0.0	3949.8849	6807.9402	NaN	NaN	0.6328	0.0248	0.0421	0.0435	0.3596	0.4913	0.0387
0.0	0.0	0.0	4678.8849	5246.9402	NaN	NaN	0.5286	0.0245	0.0402	0.0409	0.3547	0.5018	0.0378
0.0	0.0	0.0	4814.8849	2766.9402	NaN	NaN	0.3649	0.0244	0.0387	0.0404	0.3441	0.5142	0.0383
0.0	0.0	0.0	5642.8849	4996.9402	NaN	NaN	0.4696	0.0244	0.0382	0.0398	0.3427	0.5178	0.0372
0.0	0.0	0.0	5201.8849	5472.9402	NaN	NaN	0.5127	0.0248	0.0383	0.04	0.3448	0.5141	0.038
0.0	0.0	0.0	7368.8849	5536.9402	NaN	NaN	0.429	0.025	0.0382	0.0404	0.3395	0.519	0.0379
0.0	0.0	0.0	4384.8849	4150.9402	NaN	NaN	0.4863	0.0256	0.0392	0.0415	0.3483	0.5068	0.0387
0.0	0.0	0.0	2968.8849	6305.9402	NaN	NaN	0.6799	0.0258	0.0386	0.0415	0.341	0.5145	0.0387
0.0	0.0	0.0	6946.8849	5913.9402	NaN	NaN	0.4598	0.0261	0.0392	0.0416	0.3466	0.5074	0.0391
0.0	0.0	0.0	2476.8849	5636.9402	NaN	NaN	0.6947	0.0263	0.039	0.0425	0.3426	0.5101	0.0395
0.0	0.0	0.0	4603.8849	6373.9402	NaN	NaN	0.5806	0.0267	0.0398	0.0434	0.3449	0.5044	0.0407
0.0	0.0	0.0	4732.8849	2216.9402	NaN	NaN	0.319	0.0279	0.0403	0.0446	0.3414	0.5051	0.0407
0.0	0.0	0.0	4873.8849	5338.9402	NaN	NaN	0.5228	0.0292	0.0418	0.0457	0.3511	0.4907	0.0416
0.0	0.0	0.0	5318.8849	2764.9402	NaN	NaN	0.342	0.031	0.0418	0.0464	0.3485	0.4909	0.0415
0.0	0.0	0.0	6868.8849	1900.9402	NaN	NaN	0.2168	0.0301	0.0413	0.0457	0.3581	0.4826	0.0423
0.0	0.0	0.0	4852.8849	2856.9402	NaN	NaN	0.3706	0.0284	0.0397	0.0441	0.3533	0.493	0.0416
0.0	0.0	0.0	5378.8849	6707.9402	NaN	NaN	0.555	0.0275	0.0401	0.0438	0.3596	0.4878	0.0412
0.0	0.0	0.0	4702.8849	4724.9402	NaN	NaN	0.5012	0.0271	0.0398	0.0443	0.351	0.4973	0.0406
0.0	0.0	0.0	5992.8849	5742.9402	NaN	NaN	0.4894	0.0268	0.0409	0.045	0.357	0.49	0.0403
0.0	0.0	0.0	5575.8849	5792.9402	NaN	NaN	0.5095	0.0273	0.0405	0.0452	0.3545	0.492	0.0405
0.0	0.0	0.0	7762.8849	4459.9402	NaN	NaN	0.3649	0.0269	0.0409	0.0455	0.3554	0.4912	0.0401
0.0	0.0	0.0	3101.8849	5013.9402	NaN	NaN	0.6178	0.0268	0.0404	0.0453	0.3511	0.4965	0.04
0.0	0.0	0.0	7742.8849	5243.9402	NaN	NaN	0.4038	0.0264	0.041	0.0453	0.3472	0.5011	0.039
0.0	0.0	0.0	4390.8849	6648.9402	NaN	NaN	0.6023	0.0263	0.0414	0.0457	0.3485	0.4994	0.0389
0.0	0.0	0.0	5527.8849	4615.9402	NaN	NaN	0.455	0.026	0.0411	0.0453	0.3428	0.5068	0.0381
0.0	0.0	0.0	5705.8849	5817.9402	NaN	NaN	0.5049	0.0257	0.0415	0.0451	0.3435	0.5063	0.0379
0.0	0.0	0.0	3866.8849	5230.9402	NaN	NaN	0.575	0.0256	0.0408	0.0449	0.3372	0.5139	0.0375
0.0	0.0	0.0	4406.8849	3592.9402	NaN	NaN	0.4491	0.0256	0.0409	0.0446	0.3348	0.5168	0.0374
0.0	0.0	0.0	3265.8849	8999.9402	NaN	NaN	0.7337	0.0262	0.0415	0.0452	0.3375	0.5122	0.0374
0.0	0.0	0.0	4454.8849	7683.9402	NaN	NaN	0.633	0.0263	0.0421	0.0467	0.339	0.5077	0.0382
0.0	0.0	0.0	4473.8849	4886.9402	NaN	NaN	0.5221	0.0266	0.0425	0.048	0.3449	0.4992	0.0388
0.0	0.0	0.0	3769.8849	5480.9402	NaN	NaN	0.5925	0.027	0.0423	0.0477	0.3434	0.5008	0.0388
0.0	0.0	0.0	4081.8849	4131.9402	NaN	NaN	0.503	0.0274	0.0427	0.0479	0.35	0.4932	0.0388
0.0	0.0	0.0	4665.8849	6932.9402	NaN	NaN	0.5977	0.0277	0.0428	0.0482	0.3512	0.4908	0.0392
0.0	0.0	0.0	5300.8849	10583.9402	NaN	NaN	0.6663	0.0277	0.0441	0.0504	0.3547	0.4835	0.0397
0.0	0.0	0.0	5055.8849	6910.9402	NaN	NaN	0.5775	0.0277	0.0444	0.052	0.3521	0.4845	0.0393
0.0	0.0	0.0	4980.8849	6328.9402	NaN	NaN	0.5596	0.028	0.045	0.0521	0.3561	0.4795	0.0393
0.0	0.0	0.0	1955.8849	7403.9402	NaN	NaN	0.791	0.0277	0.0443	0.0516	0.3457	0.4922	0.0386
0.0	0.0	0.0	4523.8849	5243.9402	NaN	NaN	0.5369	0.0276	0.0456	0.0523	0.3525	0.4837	0.0383
0.0	0.0	0.0	6026.8849	5794.9402	NaN	NaN	0.4902	0.0278	0.0455	0.0536	0.3504	0.4837	0.039
0.0	0.0	0.0	5005.8849	6686.9402	NaN	NaN	0.5719	0.028	0.0456	0.054	0.3572	0.4764	0.0388
0.0	0.0	0.0	2530.8849	4970.9402	NaN	NaN	0.6626	0.0287	0.0462	0.0538	0.3654	0.4671	0.0388
0.0	0.0	0.0	3763.8849	5567.9402	NaN	NaN	0.5967	0.029	0.0455	0.0532	0.3622	0.4717	0.0385
0.0	0.0	0.0	6327.8849	2415.9402	NaN	NaN	0.2763	0.0292	0.0457	0.0525	0.3708	0.463	0.0388
0.0	0.0	0.0	4111.8849	6771.9402	NaN	NaN	0.6222	0.0287	0.0448	0.0515	0.3612	0.476	0.0377
0.0	0.0	0.0	2873.8849	4704.9402	NaN	NaN	0.6208	0.0285	0.0449	0.0498	0.3665	0.4731	0.0373
0.0	0.0	0.0	2758.8849	3375.9402	NaN	NaN	0.5503	0.0276	0.0434	0.0477	0.349	0.4966	0.0358
0.0	0.0	0.0	4203.8849	5733.9402	NaN	NaN	0.577	0.0269	0.0437	0.0461	0.3531	0.4949	0.0353
0.0	0.0	0.0	4081.8849	3925.9402	NaN	NaN	0.4903	0.0264	0.0425	0.0447	0.3426	0.5094	0.0344
0.0	0.0	0.0	2833.8849	5552.9402	NaN	NaN	0.6621	0.0259	0.0424	0.0434	0.3511	0.5029	0.0343
0.0	0.0	0.0	2664.8849	2746.9402	NaN	NaN	0.5076	0.0252	0.0407	0.0411	0.3435	0.516	0.0335
0.0	0.0	0.0	5165.8849	5472.9402	NaN	NaN	0.5144	0.0245	0.0407	0.0389	0.3476	0.5153	0.0331
0.0	0.0	0.0	5323.8849	4903.9402	NaN	NaN	0.4795	0.0242	0.0404	0.0378	0.3403	0.5248	0.0326
0.0	0.0	0.0	7537.8849	7803.9402	NaN	NaN	0.5087	0.0244	0.041	0.038	0.3456	0.5182	0.0328
0.0	0.0	0.0	4610.8849	7496.9402	NaN	NaN	0.6192	0.0243	0.0409	0.0388	0.3413	0.5218	0.0329
0.0	0.0	0.0	6746.8849	5629.9402	NaN	NaN	0.4549	0.0244	0.041	0.0391	0.3424	0.5201	0.033
0.0	0.0	0.0	6627.8849	4168.9402	NaN	NaN	0.3861	0.0247	0.0411	0.0398	0.3369	0.5244	0.0331
0.0	0.0	0.0	5898.8849	7237.9402	NaN	NaN	0.551	0.025	0.0417	0.0415	0.341	0.5176	0.0333
0.0	0.0	0.0	7490.8849	6578.9402	NaN	NaN	0.4676	0.0248	0.0422	0.0437	0.3373	0.5185	0.0336
0.0	0.0	0.0	6611.8849	8353.9402	NaN	NaN	0.5582	0.0252	0.0431	0.0449	0.3372	0.5161	0.0335
0.0	0.0	0.0	5650.8849	4708.9402	NaN	NaN	0.4545	0.0257	0.0427	0.0438	0.3369	0.5175	0.0334
0.0	0.0	0.0	7109.8849	5502.9402	NaN	NaN	0.4363	0.0258	0.0436	0.0436	0.3382	0.5161	0.0328
0.0	0.0	0.0	5009.8849	7709.9402	NaN	NaN	0.6061	0.0266	0.0444	0.0439	0.3402	0.5122	0.0328
0.0	0.0	0.0	7903.8849	7443.9402	NaN	NaN	0.485	0.027	0.0459	0.0452	0.3392	0.51	0.0327
0.0	0.0	0.0	5074.8849	5529.9402	NaN	NaN	0.5215	0.0277	0.0462	0.0475	0.3564	0.4883	0.0338
0.0	0.0	0.0	2630.8849	4457.9402	NaN	NaN	0.6289	0.0288	0.046	0.0458	0.3688	0.4762	0.0344
0.0	0.0	0.0	2585.8849	8101.9402	NaN	NaN	0.7581	0.0289	0.047	0.0442	0.3683	0.4785	0.0332
0.0	0.0	0.0	5359.8849	5068.9402	NaN	NaN	0.4861	0.0284	0.0463	0.0429	0.3577	0.493	0.0317
0.0	0.0	0.0	4177.8849	6175.9402	NaN	NaN	0.5965	0.0294	0.0482	0.0438	0.3741	0.4713	0.0332
0.0	0.0	0.0	3811.8849	5844.9402	NaN	NaN	0.6053	0.0311	0.0473	0.0453	0.3615	0.4819	0.0329
0.0	0.0	0.0	3030.8849	4075.9402	NaN	NaN	0.5735	0.0405	0.0526	0.0482	0.3962	0.427	0.0356
0.0	0.0	0.0	2597.8849	1695.9402	NaN	NaN	0.395	0.076	0.0603	0.0516	0.3664	0.4066	0.039
0.0	0.0	0.0	2081.8849	3191.9402	NaN	NaN	0.6052	0.0628	0.0544	0.0468	0.3811	0.4146	0.0403
0.0	0.0	0.0	3623.8849	3074.9402	NaN	NaN	0.459	0.0399	0.0474	0.0422	0.3801	0.4538	0.0366
0.0	0.0	0.0	4884.8849	9786.9402	NaN	NaN	0.6671	0.0335	0.0499	0.0421	0.3897	0.4527	0.0322
0.0	0.0	0.0	5513.8849	2163.9402	NaN	NaN	0.2818	0.0327	0.0477	0.0412	0.3765	0.4703	0.0316
0.0	0.0	0.0	5445.8849	7094.9402	NaN	NaN	0.5657	0.0321	0.05	0.0412	0.3938	0.4519	0.0309
0.0	0.0	0.0	2298.8849	103.9402	NaN	NaN	0.0433	0.0336	0.0483	0.0405	0.3975	0.4484	0.0316
0.0	0.0	0.0	4695.8849	5600.9402	NaN	NaN	0.5439	0.0325	0.0497	0.0395	0.4083	0.4387	0.0313
0.0	0.0	0.0	2200.8849	7084.9402	NaN	NaN	0.763	0.031	0.0487	0.0397	0.4047	0.4455	0.0304
0.0	0.0	0.0	3782.8849	4238.9402	NaN	NaN	0.5284	0.0305	0.0503	0.0395	0.418	0.4316	0.0301
0.0	0.0	0.0	5622.8849	5154.9402	NaN	NaN	0.4783	0.0312	0.049	0.039	0.4285	0.4209	0.0313
0.0	0.0	0.0	7839.8849	4749.9402	NaN	NaN	0.3773	0.0299	0.0502	0.0405	0.4167	0.4328	0.0299
0.0	0.0	0.0	5819.8849	5588.9402	NaN	NaN	0.4899	0.0312	0.0504	0.0405	0.4535	0.3926	0.0319
0.0	0.0	0.0	6796.8849	6989.9402	NaN	NaN	0.507	0.0307	0.0498	0.041	0.4265	0.4207	0.0314
0.0	0.0	0.0	3621.8849	6735.9402	NaN	NaN	0.6503	0.0308	0.0508	0.0425	0.4546	0.389	0.0322
0.0	0.0	0.0	5237.8849	3048.9402	NaN	NaN	0.3679	0.0323	0.0494	0.041	0.454	0.3896	0.0338
0.0	0.0	0.0	5137.8849	8238.9402	NaN	NaN	0.6159	0.0314	0.0496	0.0424	0.4435	0.4003	0.0329
0.0	0.0	0.0	5056.8849	3965.9402	NaN	NaN	0.4395	0.0318	0.0488	0.0423	0.4522	0.3906	0.0343
0.0	0.0	0.0	6647.8849	8758.9402	NaN	NaN	0.5685	0.0309	0.0486	0.043	0.4422	0.4006	0.0347
0.0	0.0	0.0	5940.8849	5751.9402	NaN	NaN	0.4919	0.0302	0.0474	0.0435	0.4274	0.4168	0.0346
0.0	0.0	0.0	5242.8849	4392.9402	NaN	NaN	0.4559	0.0296	0.0472	0.0443	0.4323	0.4107	0.0359
0.0	0.0	0.0	5334.8849	6505.9402	NaN	NaN	0.5494	0.029	0.0459	0.0448	0.4101	0.4343	0.036
0.0	0.0	0.0	5969.8849	3101.9402	NaN	NaN	0.3419	0.0291	0.0463	0.0459	0.406	0.4366	0.0361
0.0	0.0	0.0	6694.8849	3433.9402	NaN	NaN	0.339	0.0291	0.0449	0.0475	0.3902	0.451	0.0373
0.0	0.0	0.0	6276.8849	2964.9402	NaN	NaN	0.3208	0.0283	0.0453	0.0472	0.3752	0.469	0.0351
0.0	0.0	0.0	3589.8849	5466.9402	NaN	NaN	0.6036	0.0281	0.0451	0.0486	0.3741	0.4688	0.0353
0.0	0.0	0.0	5769.8849	8053.9402	NaN	NaN	0.5826	0.0277	0.0444	0.048	0.367	0.4782	0.0347
0.0	0.0	0.0	3929.8849	1836.9402	NaN	NaN	0.3185	0.0274	0.0444	0.0481	0.3607	0.4854	0.034
0.0	0.0	0.0	4474.8849	6707.9402	NaN	NaN	0.5998	0.0273	0.0441	0.0477	0.355	0.4922	0.0337
0.0	0.0	0.0	6800.8849	6702.9402	NaN	NaN	0.4964	0.0273	0.045	0.0489	0.3524	0.493	0.0333
0.0	0.0	0.0	5391.8849	4674.9402	NaN	NaN	0.4644	0.0276	0.0454	0.0523	0.3576	0.4824	0.0346
0.0	0.0	0.0	7447.8849	6494.9402	NaN	NaN	0.4658	0.029	0.0463	0.0553	0.3684	0.4649	0.0362
0.0	0.0	0.0	4760.8849	5984.9402	NaN	NaN	0.557	0.0297	0.047	0.0555	0.3701	0.4613	0.0364
0.0	0.0	0.0	3922.8849	5611.9402	NaN	NaN	0.5886	0.0299	0.0484	0.0557	0.3808	0.4491	0.036
0.0	0.0	0.0	4210.8849	5394.9402	NaN	NaN	0.5616	0.0301	0.0497	0.0531	0.373	0.4595	0.0346
0.0	0.0	0.0	7043.8849	8140.9402	NaN	NaN	0.5361	0.0303	0.0518	0.0563	0.3772	0.4502	0.0341
0.0	0.0	0.0	3550.8849	4193.9402	NaN	NaN	0.5415	0.0313	0.053	0.0568	0.3843	0.4395	0.035
0.0	0.0	0.0	3077.8849	6019.9402	NaN	NaN	0.6617	0.033	0.0551	0.0589	0.3902	0.4277	0.035
0.0	0.0	0.0	4130.8849	1817.9402	NaN	NaN	0.3056	0.0343	0.0546	0.0599	0.3909	0.4241	0.0362
0.0	0.0	0.0	5321.8849	5374.9402	NaN	NaN	0.5025	0.0354	0.0571	0.0595	0.401	0.4113	0.0357
0.0	0.0	0.0	3132.8849	3061.9402	NaN	NaN	0.4943	0.0353	0.0553	0.0577	0.3904	0.4261	0.0352
0.0	0.0	0.0	4762.8849	5824.9402	NaN	NaN	0.5502	0.0354	0.0587	0.0563	0.3955	0.4209	0.0332
0.0	0.0	0.0	3170.8849	5857.9402	NaN	NaN	0.6488	0.0349	0.0564	0.0573	0.3931	0.4236	0.0347
0.0	0.0	0.0	5295.8849	7501.9402	NaN	NaN	0.5862	0.0351	0.0588	0.057	0.3916	0.4242	0.0333
0.0	0.0	0.0	3557.8849	3253.9402	NaN	NaN	0.4777	0.0353	0.0565	0.0579	0.3955	0.4193	0.0355
0.0	0.0	0.0	6097.8849	5814.9402	NaN	NaN	0.4881	0.035	0.0566	0.0561	0.3853	0.4324	0.0348
0.0	0.0	0.0	4227.8849	5253.9402	NaN	NaN	0.5541	0.0347	0.0559	0.0572	0.3852	0.4315	0.0356
0.0	0.0	0.0	4337.8849	6312.9402	NaN	NaN	0.5927	0.0345	0.0557	0.0563	0.3781	0.4399	0.0356
0.0	0.0	0.0	4343.8849	7102.9402	NaN	NaN	0.6205	0.0336	0.0546	0.0583	0.3739	0.4433	0.0363
0.0	0.0	0.0	-72.1151	9748.9402	NaN	NaN	1.0075	0.0339	0.0536	0.0591	0.3793	0.4364	0.0376
0.0	0.0	0.0	2255.8849	4121.9402	NaN	NaN	0.6463	0.0348	0.0515	0.0579	0.3692	0.4481	0.0384
0.0	0.0	0.0	3062.8849	2975.9402	NaN	NaN	0.4928	0.0359	0.0508	0.0568	0.3607	0.4585	0.0374
0.0	0.0	0.0	2452.8849	2653.9402	NaN	NaN	0.5197	0.0356	0.0495	0.056	0.3589	0.4619	0.0382
0.0	0.0	0.0	4697.8849	7194.9402	NaN	NaN	0.605	0.0342	0.0497	0.0552	0.3481	0.4767	0.0363
0.0	0.0	0.0	694.8849	7162.9402	NaN	NaN	0.9116	0.0343	0.0498	0.0564	0.3542	0.4684	0.0369
0.0	0.0	0.0	5615.8849	3531.9402	NaN	NaN	0.3861	0.0346	0.0483	0.054	0.3516	0.475	0.0365
0.0	0.0	0.0	5372.8849	4306.9402	NaN	NaN	0.4449	0.0334	0.0484	0.0533	0.3536	0.4748	0.0365
0.0	0.0	0.0	88.8849	6498.9402	NaN	NaN	0.9865	0.0322	0.0479	0.051	0.3492	0.4844	0.0352
0.0	0.0	0.0	4506.8849	5546.9402	NaN	NaN	0.5517	0.0321	0.0487	0.0504	0.3506	0.4835	0.0347
0.0	0.0	0.0	1742.8849	2276.9402	NaN	NaN	0.5664	0.0328	0.0476	0.0518	0.3518	0.4807	0.0353
0.0	0.0	0.0	3406.8849	3428.9402	NaN	NaN	0.5016	0.0337	0.0483	0.0499	0.3738	0.4583	0.0361
0.0	0.0	0.0	1651.8849	3332.9402	NaN	NaN	0.6686	0.0331	0.0488	0.0491	0.3589	0.4762	0.0338
0.0	0.0	0.0	2833.8849	5545.9402	NaN	NaN	0.6618	0.0331	0.0512	0.0497	0.3821	0.4497	0.0343
0.0	0.0	0.0	2051.8849	3277.9402	NaN	NaN	0.615	0.0327	0.0503	0.0495	0.384	0.449	0.0346
0.0	0.0	0.0	2980.8849	5677.9402	NaN	NaN	0.6557	0.0338	0.0529	0.0488	0.4179	0.412	0.0345
0.0	0.0	0.0	7203.8849	6128.9402	NaN	NaN	0.4597	0.0337	0.0532	0.0494	0.4144	0.4145	0.0348
0.0	0.0	0.0	3470.8849	7525.9402	NaN	NaN	0.6844	0.034	0.0576	0.0495	0.4317	0.3948	0.0324
0.0	0.0	0.0	3218.8849	6582.9402	NaN	NaN	0.6716	0.0361	0.0574	0.0497	0.4437	0.3789	0.0341
0.0	0.0	0.0	5149.8849	8415.9402	NaN	NaN	0.6204	0.0352	0.0609	0.0534	0.447	0.3715	0.032
0.0	0.0	0.0	4893.8849	5188.9402	NaN	NaN	0.5146	0.0403	0.0606	0.0492	0.5041	0.3103	0.0355
0.0	0.0	0.0	60.8849	6179.9402	NaN	NaN	0.9902	0.0434	0.0608	0.0472	0.4971	0.3164	0.0351
0.0	0.0	0.0	455.8849	2722.9402	NaN	NaN	0.8566	0.0451	0.0621	0.0449	0.5186	0.2934	0.0359
0.0	0.0	0.0	3059.8849	4897.9402	NaN	NaN	0.6155	0.0432	0.0625	0.0467	0.5002	0.3127	0.0348
0.0	0.0	0.0	8420.8849	7433.9402	NaN	NaN	0.4689	0.0388	0.0638	0.0483	0.4832	0.334	0.0319
0.0	0.0	0.0	7313.8849	8018.9402	NaN	NaN	0.523	0.0374	0.064	0.0487	0.4628	0.3564	0.0308
0.0	0.0	0.0	3809.8849	6686.9402	NaN	NaN	0.637	0.0356	0.0631	0.05	0.4494	0.3722	0.0295
0.0	0.0	0.0	4402.8849	3442.9402	NaN	NaN	0.4388	0.0367	0.0618	0.0468	0.4554	0.3687	0.0305
0.0	0.0	0.0	3700.8849	5328.9402	NaN	NaN	0.5901	0.0358	0.0597	0.0466	0.4238	0.4044	0.0297
0.0	0.0	0.0	6039.8849	3354.9402	NaN	NaN	0.3571	0.034	0.0586	0.0444	0.4076	0.4265	0.0288
0.0	0.0	0.0	3950.8849	6237.9402	NaN	NaN	0.6122	0.0332	0.0566	0.0438	0.3961	0.442	0.0285
0.0	0.0	0.0	5574.8849	7375.9402	NaN	NaN	0.5695	0.0318	0.0556	0.0433	0.3878	0.4531	0.0284
0.0	0.0	0.0	5861.8849	9122.9402	NaN	NaN	0.6088	0.0315	0.0556	0.0417	0.3817	0.4621	0.0274
0.0	0.0	0.0	4447.8849	5938.9402	NaN	NaN	0.5718	0.0314	0.0538	0.0411	0.3762	0.4695	0.0279
0.0	0.0	0.0	5182.8849	3419.9402	NaN	NaN	0.3975	0.0314	0.0538	0.0402	0.3669	0.4803	0.0273
0.0	0.0	0.0	3717.8849	6876.9402	NaN	NaN	0.6491	0.0319	0.0543	0.0416	0.3729	0.4712	0.0281
0.0	0.0	0.0	3523.8849	6545.9402	NaN	NaN	0.6501	0.0323	0.0541	0.0423	0.3669	0.4762	0.0282
0.0	0.0	0.0	5129.8849	5798.9402	NaN	NaN	0.5306	0.033	0.0543	0.0437	0.3792	0.4603	0.0295
0.0	0.0	0.0	3019.8849	2376.9402	NaN	NaN	0.4404	0.0339	0.0524	0.0418	0.3808	0.461	0.0301
0.0	0.0	0.0	6604.8849	4329.9402	NaN	NaN	0.396	0.0325	0.0532	0.0396	0.3747	0.472	0.028
0.0	0.0	0.0	5793.8849	4150.9402	NaN	NaN	0.4174	0.0318	0.0533	0.0379	0.3705	0.4801	0.0265
0.0	0.0	0.0	6946.8849	5787.9402	NaN	NaN	0.4545	0.0311	0.0533	0.0377	0.3714	0.4798	0.0267
0.0	0.0	0.0	3951.8849	7741.9402	NaN	NaN	0.6621	0.0308	0.0537	0.0382	0.3717	0.4794	0.0262
0.0	0.0	0.0	4709.8849	6976.9402	NaN	NaN	0.597	0.0316	0.0542	0.0375	0.3758	0.4744	0.0264
0.0	0.0	0.0	4739.8849	1874.9402	NaN	NaN	0.2834	0.0322	0.0538	0.0374	0.3601	0.4903	0.0261
0.0	0.0	0.0	4144.8849	5976.9402	NaN	NaN	0.5905	0.0324	0.0546	0.0375	0.3597	0.4901	0.0257
0.0	0.0	0.0	4085.8849	4254.9402	NaN	NaN	0.5101	0.0331	0.0544	0.0386	0.3561	0.4913	0.0264
0.0	0.0	0.0	6762.8849	7422.9402	NaN	NaN	0.5233	0.0327	0.0548	0.0385	0.3572	0.4913	0.0255
0.0	0.0	0.0	3821.8849	4503.9402	NaN	NaN	0.541	0.0334	0.055	0.0384	0.3643	0.4826	0.0263
0.0	0.0	0.0	4637.8849	4955.9402	NaN	NaN	0.5166	0.0326	0.0543	0.037	0.3581	0.493	0.025
0.0	0.0	0.0	5070.8849	4324.9402	NaN	NaN	0.4603	0.0326	0.0552	0.0365	0.3691	0.4814	0.0252
0.0	0.0	0.0	4648.8849	7599.9402	NaN	NaN	0.6205	0.0325	0.0548	0.0372	0.3656	0.4847	0.0253
0.0	0.0	0.0	7581.8849	5238.9402	NaN	NaN	0.4086	0.0322	0.0552	0.0384	0.3697	0.4788	0.0257
0.0	0.0	0.0	3032.8849	4996.9402	NaN	NaN	0.6223	0.0333	0.0547	0.0379	0.3715	0.4765	0.0261
0.0	0.0	0.0	6424.8849	5656.9402	NaN	NaN	0.4682	0.0326	0.0545	0.0382	0.3692	0.4793	0.0262
0.0	0.0	0.0	5652.8849	6695.9402	NaN	NaN	0.5422	0.033	0.0557	0.0391	0.3722	0.4735	0.0263
0.0	0.0	0.0	5619.8849	5589.9402	NaN	NaN	0.4987	0.0342	0.0563	0.0405	0.3737	0.468	0.0271
0.0	0.0	0.0	5290.8849	4851.9402	NaN	NaN	0.4784	0.0355	0.0572	0.0418	0.3755	0.4623	0.0278
0.0	0.0	0.0	1396.8849	2365.9402	NaN	NaN	0.6288	0.0363	0.0565	0.0427	0.3808	0.455	0.0287
0.0	0.0	0.0	3356.8849	3889.9402	NaN	NaN	0.5368	0.0349	0.0565	0.0416	0.3814	0.4576	0.0279
0.0	0.0	0.0	4148.8849	8478.9402	NaN	NaN	0.6714	0.034	0.0566	0.0413	0.3739	0.4672	0.0269
0.0	0.0	0.0	5549.8849	5259.9402	NaN	NaN	0.4866	0.0332	0.0565	0.0415	0.3723	0.4702	0.0263
0.0	0.0	0.0	4299.8849	5605.9402	NaN	NaN	0.5659	0.0327	0.0564	0.0409	0.3769	0.4663	0.0267
0.0	0.0	0.0	4872.8849	8707.9402	NaN	NaN	0.6412	0.032	0.0557	0.0409	0.3736	0.4715	0.0263
0.0	0.0	0.0	4738.8849	4027.9402	NaN	NaN	0.4595	0.0321	0.0558	0.0403	0.3787	0.4665	0.0266
0.0	0.0	0.0	3089.8849	4427.9402	NaN	NaN	0.589	0.0331	0.0543	0.0392	0.3751	0.4712	0.0271
0.0	0.0	0.0	2804.8849	2926.9402	NaN	NaN	0.5106	0.0317	0.0528	0.0388	0.3692	0.4808	0.0267
0.0	0.0	0.0	1257.8849	6973.9402	NaN	NaN	0.8472	0.0307	0.0532	0.0369	0.3749	0.4789	0.0255
0.0	0.0	0.0	4600.8849	6723.9402	NaN	NaN	0.5937	0.0304	0.0527	0.0355	0.3682	0.4882	0.0249
0.0	0.0	0.0	4978.8849	4134.9402	NaN	NaN	0.4537	0.0305	0.0533	0.0347	0.3715	0.4855	0.0243
0.0	0.0	0.0	3378.8849	3637.9402	NaN	NaN	0.5185	0.0305	0.0526	0.0343	0.3699	0.4881	0.0245
0.0	0.0	0.0	4263.8849	3925.9402	NaN	NaN	0.4794	0.0301	0.053	0.0329	0.367	0.4936	0.0234
0.0	0.0	0.0	5138.8849	5079.9402	NaN	NaN	0.4971	0.0307	0.0544	0.034	0.3695	0.4876	0.0239
0.0	0.0	0.0	3128.8849	6715.9402	NaN	NaN	0.6822	0.0305	0.0545	0.0349	0.3657	0.4904	0.024
0.0	0.0	0.0	3743.8849	4485.9402	NaN	NaN	0.5451	0.0309	0.0553	0.0351	0.368	0.4866	0.024
0.0	0.0	0.0	4146.8849	5054.9402	NaN	NaN	0.5493	0.0311	0.0554	0.0355	0.3651	0.489	0.0239
0.0	0.0	0.0	5432.8849	6118.9402	NaN	NaN	0.5297	0.0314	0.0562	0.0356	0.3668	0.486	0.0241
0.0	0.0	0.0	4049.8849	4794.9402	NaN	NaN	0.5421	0.0315	0.0561	0.0364	0.3685	0.4833	0.0241
0.0	0.0	0.0	7351.8849	4783.9402	NaN	NaN	0.3942	0.0314	0.0562	0.036	0.3721	0.48	0.0244
0.0	0.0	0.0	5032.8849	6949.9402	NaN	NaN	0.58	0.0312	0.0555	0.0363	0.3724	0.4804	0.0242
0.0	0.0	0.0	3995.8849	6010.9402	NaN	NaN	0.6007	0.0311	0.0556	0.0354	0.3748	0.4788	0.0242
0.0	0.0	0.0	5070.8849	5975.9402	NaN	NaN	0.541	0.0314	0.0559	0.0357	0.3718	0.4809	0.0243
0.0	0.0	0.0	3589.8849	5260.9402	NaN	NaN	0.5944	0.0311	0.0558	0.0371	0.3678	0.4833	0.025
0.0	0.0	0.0	3342.8849	7260.9402	NaN	NaN	0.6847	0.0317	0.0558	0.0376	0.3725	0.4768	0.0256
0.0	0.0	0.0	-70.1151	4229.9402	NaN	NaN	1.0169	0.033	0.0539	0.0371	0.3713	0.4783	0.0264
0.0	0.0	0.0	3804.8849	2177.9402	NaN	NaN	0.364	0.0322	0.0529	0.0358	0.3703	0.4827	0.0261
0.0	0.0	0.0	4112.8849	5930.9402	NaN	NaN	0.5905	0.0308	0.0519	0.036	0.3603	0.4955	0.0255
0.0	0.0	0.0	1521.8849	10186.9402	NaN	NaN	0.87	0.0312	0.0523	0.0348	0.372	0.4845	0.0253
0.0	0.0	0.0	4702.8849	8233.9402	NaN	NaN	0.6365	0.0305	0.0511	0.0341	0.3557	0.5032	0.0253
0.0	0.0	0.0	4723.8849	7629.9402	NaN	NaN	0.6176	0.0306	0.0518	0.0348	0.3677	0.4897	0.0255
0.0	0.0	0.0	3027.8849	5581.9402	NaN	NaN	0.6483	0.0306	0.0503	0.0342	0.3556	0.5038	0.0256
0.0	0.0	0.0	3120.8849	8736.9402	NaN	NaN	0.7368	0.0308	0.0509	0.0339	0.3519	0.5077	0.0247
0.0	0.0	0.0	3504.8849	2629.9402	NaN	NaN	0.4287	0.0307	0.0504	0.0354	0.3487	0.5094	0.0255
0.0	0.0	0.0	2357.8849	5672.9402	NaN	NaN	0.7064	0.0312	0.0507	0.0355	0.3527	0.5045	0.0254
0.0	0.0	0.0	3476.8849	4035.9402	NaN	NaN	0.5372	0.0323	0.0504	0.0343	0.3406	0.5178	0.0246
0.0	0.0	0.0	2628.8849	4737.9402	NaN	NaN	0.6431	0.0321	0.0513	0.0344	0.3483	0.5093	0.0246
0.0	0.0	0.0	4255.8849	4464.9402	NaN	NaN	0.512	0.0311	0.0507	0.0339	0.3481	0.5115	0.0248
0.0	0.0	0.0	5052.8849	6876.9402	NaN	NaN	0.5764	0.0312	0.0526	0.0346	0.3612	0.4952	0.0253
0.0	0.0	0.0	4568.8849	5885.9402	NaN	NaN	0.563	0.0312	0.0526	0.0351	0.3584	0.4971	0.0255
0.0	0.0	0.0	5582.8849	4794.9402	NaN	NaN	0.462	0.0315	0.0544	0.0357	0.3638	0.489	0.0256
0.0	0.0	0.0	4030.8849	2433.9402	NaN	NaN	0.3765	0.0315	0.0544	0.037	0.3613	0.49	0.0258
0.0	0.0	0.0	6458.8849	7434.9402	NaN	NaN	0.5351	0.0316	0.0562	0.0379	0.3678	0.4804	0.0261
0.0	0.0	0.0	2637.8849	8976.9402	NaN	NaN	0.7729	0.0321	0.0571	0.0399	0.369	0.4754	0.0264
0.0	0.0	0.0	5506.8849	5834.9402	NaN	NaN	0.5145	0.0325	0.0581	0.0405	0.3792	0.463	0.0268
0.0	0.0	0.0	4177.8849	5223.9402	NaN	NaN	0.5556	0.0332	0.0582	0.0406	0.3835	0.4574	0.027
0.0	0.0	0.0	5331.8849	5271.9402	NaN	NaN	0.4972	0.0327	0.0581	0.0401	0.382	0.4606	0.0264
0.0	0.0	0.0	5336.8849	5132.9402	NaN	NaN	0.4903	0.0327	0.0585	0.0402	0.3901	0.4516	0.0268
0.0	0.0	0.0	2635.8849	8821.9402	NaN	NaN	0.7699	0.0326	0.058	0.0405	0.3867	0.4553	0.0269
0.0	0.0	0.0	5655.8849	6583.9402	NaN	NaN	0.5379	0.0325	0.0578	0.041	0.387	0.4546	0.0272
0.0	0.0	0.0	4271.8849	5161.9402	NaN	NaN	0.5472	0.0332	0.057	0.0403	0.3939	0.4479	0.0277
0.0	0.0	0.0	5004.8849	4701.9402	NaN	NaN	0.4844	0.033	0.0553	0.0386	0.3877	0.4578	0.0276
0.0	0.0	0.0	7208.8849	5530.9402	NaN	NaN	0.4341	0.0325	0.0553	0.0381	0.3859	0.4614	0.0269
0.0	0.0	0.0	4192.8849	5089.9402	NaN	NaN	0.5483	0.0324	0.054	0.0375	0.3875	0.4614	0.0272
0.0	0.0	0.0	2902.8849	5711.9402	NaN	NaN	0.663	0.0314	0.0532	0.0366	0.3841	0.4681	0.0266
0.0	0.0	0.0	3921.8849	4152.9402	NaN	NaN	0.5143	0.0312	0.0529	0.0359	0.3835	0.4705	0.026
0.0	0.0	0.0	5511.8849	5369.9402	NaN	NaN	0.4935	0.031	0.0523	0.0353	0.3782	0.4771	0.0261
0.0	0.0	0.0	4824.8849	7648.9402	NaN	NaN	0.6132	0.0307	0.0518	0.0347	0.3729	0.4844	0.0255
0.0	0.0	0.0	3201.8849	4761.9402	NaN	NaN	0.5979	0.0311	0.0516	0.0345	0.3733	0.4838	0.0257
0.0	0.0	0.0	4199.8849	6214.9402	NaN	NaN	0.5967	0.0309	0.051	0.0349	0.3691	0.4882	0.0259
0.0	0.0	0.0	6035.8849	6088.9402	NaN	NaN	0.5022	0.0313	0.0512	0.0349	0.3718	0.4848	0.026
0.0	0.0	0.0	3826.8849	4319.9402	NaN	NaN	0.5303	0.0319	0.0505	0.0344	0.3704	0.4864	0.0265
0.0	0.0	0.0	3216.8849	5090.9402	NaN	NaN	0.6128	0.0314	0.0504	0.0346	0.3653	0.4919	0.0264
0.0	0.0	0.0	2650.8849	5002.9402	NaN	NaN	0.6537	0.0316	0.0505	0.0342	0.3725	0.4844	0.0268
0.0	0.0	0.0	3952.8849	6108.9402	NaN	NaN	0.6071	0.0317	0.0493	0.0331	0.3654	0.4935	0.0269
0.0	0.0	0.0	5255.8849	6936.9402	NaN	NaN	0.5689	0.0319	0.05	0.0323	0.3673	0.4917	0.0269
0.0	0.0	0.0	3825.8849	6339.9402	NaN	NaN	0.6237	0.0323	0.0499	0.0329	0.3705	0.4864	0.028
0.0	0.0	0.0	3245.8849	5586.9402	NaN	NaN	0.6325	0.0321	0.0494	0.0325	0.3701	0.488	0.028
0.0	0.0	0.0	6296.8849	7514.9402	NaN	NaN	0.5441	0.0325	0.0497	0.0321	0.3721	0.4852	0.0284
0.0	0.0	0.0	4073.8849	7126.9402	NaN	NaN	0.6363	0.0323	0.0502	0.0334	0.3697	0.4856	0.0288
0.0	0.0	0.0	3175.8849	4880.9402	NaN	NaN	0.6058	0.0327	0.0509	0.0339	0.3708	0.4829	0.0289
0.0	0.0	0.0	5476.8849	7486.9402	NaN	NaN	0.5775	0.0329	0.0509	0.034	0.3678	0.4853	0.0291
0.0	0.0	0.0	4197.8849	8943.9402	NaN	NaN	0.6806	0.0327	0.0513	0.0343	0.3668	0.486	0.0288
0.0	0.0	0.0	841.8849	5626.9402	NaN	NaN	0.8699	0.0328	0.0508	0.0343	0.3701	0.4826	0.0293
0.0	0.0	0.0	1790.8849	4637.9402	NaN	NaN	0.7214	0.0328	0.0499	0.0332	0.3639	0.4913	0.029
0.0	0.0	0.0	2939.8849	7324.9402	NaN	NaN	0.7136	0.0331	0.0503	0.0331	0.3694	0.4849	0.0293
0.0	0.0	0.0	5249.8849	3701.9402	NaN	NaN	0.4135	0.033	0.0497	0.0325	0.3637	0.4917	0.0294
0.0	0.0	0.0	3898.8849	8510.9402	NaN	NaN	0.6858	0.0325	0.05	0.0325	0.3625	0.4937	0.0288
0.0	0.0	0.0	2568.8849	6415.9402	NaN	NaN	0.7141	0.0327	0.0501	0.032	0.3663	0.4902	0.0287
0.0	0.0	0.0	5041.8849	5803.9402	NaN	NaN	0.5351	0.0323	0.0497	0.0323	0.3594	0.4979	0.0284
0.0	0.0	0.0	4514.8849	5720.9402	NaN	NaN	0.5589	0.0324	0.0506	0.033	0.3645	0.4911	0.0284
0.0	0.0	0.0	3481.8849	4178.9402	NaN	NaN	0.5455	0.0328	0.0504	0.0345	0.3589	0.4951	0.0282
0.0	0.0	0.0	3927.8849	3058.9402	NaN	NaN	0.4378	0.0331	0.0504	0.0355	0.356	0.4968	0.0281
0.0	0.0	0.0	1852.8849	4066.9402	NaN	NaN	0.687	0.0337	0.0503	0.0346	0.3584	0.4956	0.0272
0.0	0.0	0.0	3136.8849	4788.9402	NaN	NaN	0.6042	0.0341	0.05	0.0336	0.3502	0.5058	0.0262
0.0	0.0	0.0	6213.8849	5883.9402	NaN	NaN	0.4864	0.0347	0.0517	0.0344	0.3563	0.496	0.027
0.0	0.0	0.0	4395.8849	4422.9402	NaN	NaN	0.5015	0.0346	0.0519	0.0359	0.352	0.4986	0.0271
0.0	0.0	0.0	5018.8849	4866.9402	NaN	NaN	0.4923	0.0354	0.0532	0.0366	0.3535	0.4946	0.0267
0.0	0.0	0.0	3350.8849	2030.9402	NaN	NaN	0.3774	0.0383	0.0537	0.0386	0.3496	0.4929	0.027
0.0	0.0	0.0	1278.8849	2376.9402	NaN	NaN	0.6502	0.0378	0.0535	0.0383	0.3494	0.4942	0.0268
0.0	0.0	0.0	3885.8849	6546.9402	NaN	NaN	0.6275	0.0362	0.0538	0.0374	0.35	0.4968	0.0259
0.0	0.0	0.0	7000.8849	7103.9402	NaN	NaN	0.5037	0.0355	0.0555	0.0387	0.3555	0.4887	0.0261
0.0	0.0	0.0	2737.8849	4998.9402	NaN	NaN	0.6461	0.0351	0.0558	0.0393	0.3614	0.4816	0.0268
0.0	0.0	0.0	1408.8849	8203.9402	NaN	NaN	0.8534	0.0343	0.0561	0.0394	0.3655	0.4783	0.0264
0.0	0.0	0.0	4656.8849	5463.9402	NaN	NaN	0.5399	0.0337	0.0575	0.0407	0.3734	0.4675	0.0273
0.0	0.0	0.0	3432.8849	7034.9402	NaN	NaN	0.6721	0.034	0.0587	0.0424	0.376	0.4612	0.0276
0.0	0.0	0.0	3204.8849	4099.9402	NaN	NaN	0.5613	0.0346	0.0593	0.0441	0.3797	0.4542	0.0281
0.0	0.0	0.0	4148.8849	3565.9402	NaN	NaN	0.4622	0.0344	0.0596	0.0442	0.3906	0.4426	0.0286
0.0	0.0	0.0	2757.8849	5215.9402	NaN	NaN	0.6541	0.0339	0.0587	0.0431	0.3971	0.4385	0.0287
0.0	0.0	0.0	4279.8849	3270.9402	NaN	NaN	0.4332	0.0332	0.058	0.042	0.3948	0.4442	0.0278
0.0	0.0	0.0	2898.8849	5486.9402	NaN	NaN	0.6543	0.0326	0.057	0.0416	0.3942	0.4469	0.0278
0.0	0.0	0.0	1151.8849	6109.9402	NaN	NaN	0.8414	0.0319	0.0563	0.0406	0.3922	0.4519	0.0272
0.0	0.0	0.0	4392.8849	5182.9402	NaN	NaN	0.5413	0.032	0.0557	0.0402	0.3904	0.4543	0.0275
0.0	0.0	0.0	4841.8849	5731.9402	NaN	NaN	0.5421	0.0319	0.0548	0.0397	0.381	0.4653	0.0272
0.0	0.0	0.0	2451.8849	3539.9402	NaN	NaN	0.5908	0.032	0.0544	0.0395	0.3788	0.4679	0.0275
0.0	0.0	0.0	4014.8849	3884.9402	NaN	NaN	0.4918	0.0321	0.0533	0.0388	0.371	0.4772	0.0276
0.0	0.0	0.0	3655.8849	5057.9402	NaN	NaN	0.5805	0.0317	0.0525	0.0383	0.3657	0.4845	0.0273
0.0	0.0	0.0	4997.8849	3844.9402	NaN	NaN	0.4348	0.0314	0.0516	0.0385	0.3653	0.4852	0.0279
0.0	0.0	0.0	4629.8849	7046.9402	NaN	NaN	0.6035	0.0316	0.0511	0.0379	0.3623	0.49	0.0271
0.0	0.0	0.0	244.8849	6132.9402	NaN	NaN	0.9616	0.0323	0.0502	0.0372	0.3549	0.4987	0.0267
0.0	0.0	0.0	5658.8849	3593.9402	NaN	NaN	0.3884	0.0317	0.0498	0.0362	0.347	0.5094	0.026
0.0	0.0	0.0	2459.8849	6516.9402	NaN	NaN	0.726	0.0321	0.0495	0.0359	0.3418	0.515	0.0257
0.0	0.0	0.0	1678.8849	7545.9402	NaN	NaN	0.818	0.0327	0.0498	0.035	0.34	0.5179	0.0247
0.0	0.0	0.0	6880.8849	2349.9402	NaN	NaN	0.2546	0.0333	0.0501	0.0354	0.3344	0.5222	0.0245
0.0	0.0	0.0	932.8849	6505.9402	NaN	NaN	0.8746	0.0335	0.0504	0.0351	0.3373	0.5193	0.0244
0.0	0.0	0.0	2958.8849	7413.9402	NaN	NaN	0.7147	0.0336	0.0505	0.034	0.3352	0.523	0.0236
0.0	0.0	0.0	2505.8849	8232.9402	NaN	NaN	0.7667	0.0342	0.0514	0.0343	0.3348	0.5221	0.0231
0.0	0.0	0.0	4207.8849	5420.9402	NaN	NaN	0.563	0.0343	0.0514	0.0346	0.3344	0.5219	0.0235
0.0	0.0	0.0	3194.8849	5972.9402	NaN	NaN	0.6515	0.0346	0.0512	0.0335	0.3345	0.5237	0.0226
0.0	0.0	0.0	5359.8849	6822.9402	NaN	NaN	0.56	0.0343	0.0517	0.0335	0.3276	0.5309	0.0222
0.0	0.0	0.0	1971.8849	5901.9402	NaN	NaN	0.7496	0.0345	0.0524	0.0333	0.3359	0.5217	0.0221
0.0	0.0	0.0	4791.8849	2187.9402	NaN	NaN	0.3135	0.0351	0.0523	0.0327	0.3291	0.5291	0.0218
0.0	0.0	0.0	4262.8849	5425.9402	NaN	NaN	0.56	0.0348	0.0535	0.0329	0.3326	0.5245	0.0216
0.0	0.0	0.0	2539.8849	4835.9402	NaN	NaN	0.6556	0.0347	0.0541	0.0332	0.338	0.5179	0.0221
0.0	0.0	0.0	3102.8849	5212.9402	NaN	NaN	0.6269	0.0345	0.0547	0.0332	0.3419	0.5134	0.0222
0.0	0.0	0.0	6411.8849	3907.9402	NaN	NaN	0.3787	0.0339	0.0556	0.0347	0.3488	0.5042	0.0229
0.0	0.0	0.0	4464.8849	3949.9402	NaN	NaN	0.4694	0.0335	0.0568	0.036	0.3598	0.4902	0.0236
0.0	0.0	0.0	2914.8849	7648.9402	NaN	NaN	0.7241	0.0341	0.0579	0.037	0.3683	0.4787	0.0241
0.0	0.0	0.0	4614.8849	4205.9402	NaN	NaN	0.4768	0.0338	0.0598	0.0394	0.3698	0.4735	0.0237
0.0	0.0	0.0	6312.8849	4777.9402	NaN	NaN	0.4308	0.0338	0.0618	0.042	0.3878	0.4494	0.0252
0.0	0.0	0.0	2350.8849	8207.9402	NaN	NaN	0.7774	0.0336	0.0617	0.0424	0.401	0.4358	0.0254
0.0	0.0	0.0	5843.8849	4083.9402	NaN	NaN	0.4114	0.0339	0.0624	0.0426	0.4151	0.4203	0.0257
0.0	0.0	0.0	3491.8849	4269.9402	NaN	NaN	0.5501	0.0343	0.0616	0.0422	0.4212	0.4145	0.0263
0.0	0.0	0.0	3241.8849	3186.9402	NaN	NaN	0.4957	0.0334	0.0606	0.0409	0.4259	0.4134	0.0258
0.0	0.0	0.0	3848.8849	4258.9402	NaN	NaN	0.5253	0.0327	0.0591	0.0396	0.4236	0.4194	0.0254
0.0	0.0	0.0	4545.8849	6848.9402	NaN	NaN	0.6011	0.032	0.0586	0.0391	0.4108	0.435	0.0244
0.0	0.0	0.0	3376.8849	3675.9402	NaN	NaN	0.5212	0.0317	0.0573	0.0383	0.4077	0.4409	0.0241
0.0	0.0	0.0	3643.8849	3840.9402	NaN	NaN	0.5132	0.0314	0.0556	0.0368	0.4	0.4528	0.0234
0.0	0.0	0.0	4905.8849	8548.9402	NaN	NaN	0.6354	0.0309	0.0541	0.0353	0.3899	0.4676	0.0222
0.0	0.0	0.0	3448.8849	5244.9402	NaN	NaN	0.6033	0.031	0.0532	0.0337	0.3815	0.4789	0.0217
0.0	0.0	0.0	1873.8849	6403.9402	NaN	NaN	0.7736	0.0307	0.0523	0.0331	0.3731	0.4893	0.0215
0.0	0.0	0.0	4808.8849	7074.9402	NaN	NaN	0.5953	0.0308	0.0515	0.0323	0.3687	0.4951	0.0216
0.0	0.0	0.0	7138.8849	3946.9402	NaN	NaN	0.356	0.0313	0.0514	0.0321	0.3636	0.4999	0.0217
0.0	0.0	0.0	5328.8849	4630.9402	NaN	NaN	0.465	0.0318	0.0512	0.0317	0.3571	0.5065	0.0217
0.0	0.0	0.0	3363.8849	2939.9402	NaN	NaN	0.4664	0.0324	0.0513	0.0318	0.3566	0.506	0.0219
0.0	0.0	0.0	3300.8849	4410.9402	NaN	NaN	0.572	0.0329	0.0507	0.0312	0.3545	0.5084	0.0223
0.0	0.0	0.0	6064.8849	6142.9402	NaN	NaN	0.5032	0.034	0.0516	0.0308	0.3548	0.5062	0.0226
0.0	0.0	0.0	3323.8849	4837.9402	NaN	NaN	0.5928	0.0345	0.0519	0.0315	0.355	0.5038	0.0233
0.0	0.0	0.0	2227.8849	5732.9402	NaN	NaN	0.7201	0.0352	0.0521	0.0314	0.3564	0.5013	0.0237
0.0	0.0	0.0	5006.8849	5884.9402	NaN	NaN	0.5403	0.0356	0.053	0.0315	0.354	0.5028	0.0232
0.0	0.0	0.0	5116.8849	5851.9402	NaN	NaN	0.5335	0.0367	0.0552	0.0329	0.359	0.4925	0.0237
0.0	0.0	0.0	3237.8849	5453.9402	NaN	NaN	0.6275	0.037	0.0563	0.0342	0.3598	0.4889	0.0239
0.0	0.0	0.0	4105.8849	6822.9402	NaN	NaN	0.6243	0.0364	0.0578	0.0362	0.3663	0.4789	0.0244
0.0	0.0	0.0	3412.8849	8800.9402	NaN	NaN	0.7206	0.0366	0.0608	0.0384	0.3719	0.4673	0.0249
0.0	0.0	0.0	1411.8849	4710.9402	NaN	NaN	0.7694	0.0362	0.0629	0.0407	0.3777	0.4576	0.0249
0.0	0.0	0.0	1332.8849	1210.9402	NaN	NaN	0.476	0.0356	0.0639	0.0418	0.3863	0.4468	0.0256
0.0	0.0	0.0	3766.8849	8338.9402	NaN	NaN	0.6888	0.035	0.0642	0.0423	0.3932	0.4403	0.025
0.0	0.0	0.0	5062.8849	5169.9402	NaN	NaN	0.5052	0.0352	0.0646	0.0426	0.4081	0.4237	0.0258
0.0	0.0	0.0	2636.8849	4083.9402	NaN	NaN	0.6077	0.0354	0.0636	0.0417	0.4168	0.4165	0.0259
0.0	0.0	0.0	4378.8849	6703.9402	NaN	NaN	0.6049	0.0342	0.0623	0.0423	0.4203	0.4152	0.0257
0.0	0.0	0.0	3806.8849	5509.9402	NaN	NaN	0.5914	0.0331	0.0617	0.0412	0.4281	0.41	0.0258
0.0	0.0	0.0	3527.8849	8161.9402	NaN	NaN	0.6982	0.0329	0.0611	0.0404	0.4277	0.4126	0.0254
0.0	0.0	0.0	1243.8849	3309.9402	NaN	NaN	0.7268	0.0344	0.06	0.0401	0.424	0.4151	0.0263
0.0	0.0	0.0	2770.8849	5563.9402	NaN	NaN	0.6676	0.0371	0.0613	0.0403	0.4216	0.413	0.0266
0.0	0.0	0.0	1500.8849	2630.9402	NaN	NaN	0.6368	0.0445	0.0637	0.0409	0.4052	0.4182	0.0274
0.0	0.0	0.0	2351.8849	4547.9402	NaN	NaN	0.6591	0.0484	0.0635	0.0413	0.388	0.4326	0.0263
0.0	0.0	0.0	3140.8849	4418.9402	NaN	NaN	0.5845	0.0598	0.0681	0.0422	0.382	0.4207	0.0272
0.0	0.0	0.0	2998.8849	377.9402	NaN	NaN	0.1119	0.0817	0.0739	0.043	0.3526	0.4223	0.0266
0.0	0.0	0.0	2311.8849	3070.9402	NaN	NaN	0.5705	0.0712	0.0701	0.0414	0.3542	0.4367	0.0263
0.0	0.0	0.0	3463.8849	1513.9402	NaN	NaN	0.3041	0.0554	0.0648	0.0386	0.3624	0.4546	0.0242
0.0	0.0	0.0	2739.8849	3632.9402	NaN	NaN	0.5701	0.0451	0.0606	0.036	0.3719	0.4637	0.0227
0.0	0.0	0.0	3309.8849	5444.9402	NaN	NaN	0.6219	0.0432	0.0599	0.0345	0.3768	0.4645	0.0211
0.0	0.0	0.0	4993.8849	4207.9402	NaN	NaN	0.4573	0.0415	0.0591	0.0347	0.371	0.4728	0.0209
0.0	0.0	0.0	5418.8849	6274.9402	NaN	NaN	0.5366	0.0408	0.0596	0.0347	0.3763	0.4678	0.0208
0.0	0.0	0.0	1803.8849	4008.9402	NaN	NaN	0.6897	0.041	0.0591	0.0347	0.3692	0.4755	0.0205
0.0	0.0	0.0	3276.8849	6550.9402	NaN	NaN	0.6666	0.0405	0.0598	0.036	0.3686	0.4743	0.0209
0.0	0.0	0.0	2307.8849	5088.9402	NaN	NaN	0.688	0.0415	0.0604	0.036	0.368	0.473	0.021
0.0	0.0	0.0	3993.8849	4027.9402	NaN	NaN	0.5021	0.0416	0.0597	0.0366	0.3631	0.4777	0.0213
0.0	0.0	0.0	5807.8849	5209.9402	NaN	NaN	0.4729	0.0409	0.0595	0.0363	0.3634	0.4783	0.0216
0.0	0.0	0.0	2556.8849	4477.9402	NaN	NaN	0.6365	0.0408	0.0593	0.0365	0.3669	0.475	0.0216
0.0	0.0	0.0	3007.8849	4346.9402	NaN	NaN	0.591	0.0402	0.059	0.0362	0.366	0.4766	0.0219
0.0	0.0	0.0	3717.8849	8133.9402	NaN	NaN	0.6863	0.0395	0.0593	0.0368	0.3689	0.4735	0.022
0.0	0.0	0.0	2218.8849	5115.9402	NaN	NaN	0.6975	0.0388	0.0601	0.038	0.3681	0.4722	0.0229
0.0	0.0	0.0	1867.8849	7896.9402	NaN	NaN	0.8087	0.0385	0.0612	0.0382	0.3682	0.4712	0.0227
0.0	0.0	0.0	3676.8849	1069.9402	NaN	NaN	0.2254	0.0383	0.0619	0.0393	0.3701	0.4666	0.0238
0.0	0.0	0.0	112.8849	4595.9402	NaN	NaN	0.976	0.0372	0.0612	0.0394	0.3695	0.4685	0.0242
0.0	0.0	0.0	1739.8849	6124.9402	NaN	NaN	0.7788	0.0365	0.0614	0.0397	0.378	0.4594	0.0251
0.0	0.0	0.0	2517.8849	3971.9402	NaN	NaN	0.612	0.0369	0.0606	0.0409	0.379	0.4561	0.0265
0.0	0.0	0.0	3137.8849	5576.9402	NaN	NaN	0.6399	0.0376	0.0597	0.0418	0.3844	0.4493	0.0272
0.0	0.0	0.0	3383.8849	4853.9402	NaN	NaN	0.5892	0.0408	0.0589	0.0427	0.3866	0.4435	0.0275
0.0	0.0	0.0	3032.8849	7587.9402	NaN	NaN	0.7144	0.0459	0.0611	0.0456	0.3781	0.4406	0.0286
0.0	0.0	0.0	2707.8849	4004.9402	NaN	NaN	0.5966	0.053	0.0695	0.0492	0.3692	0.4289	0.0302
0.0	0.0	0.0	2863.8849	4721.9402	NaN	NaN	0.6225	0.072	0.0928	0.0545	0.3547	0.3934	0.0326
0.0	0.0	0.0	3629.8849	2113.9402	NaN	NaN	0.368	0.1287	0.1329	0.0637	0.3383	0.2979	0.0386
