# Supplementary material for: DeepFRET, a software for rapid and automated single-molecule FRET data classification using deep learning
Source: eLife. 2020 Nov 3;9:e60404. doi: 10.7554/eLife.60404 (PMC7609065; doi:10.7554/eLife.60404)
Supplement: Figure 4—source data 1. [file elife-60404-fig4-data1.zip › Figure 4-source data 1/Fig_S4a/Traces/traces_all_n294/Traces_Fig2d_4mMAc_mov1_combined_tif_pair79.txt]

Exported by DeepFRET
Date: 2020-08-26, 18:13
Video filename: None
FRET pair #79
Bleaches at 75
D-Dexc-bg	A-Dexc-bg	A-Aexc-bg	D-Dexc-rw	A-Dexc-rw	A-Aexc-rw	S	E	p_bleached	p_aggregated	p_noisy	p_scrambled	p_static	p_dynamic
0.0	0.0	0.0	23704.7358	8835.2487	NaN	NaN	0.2715	0.0802	0.6594	0.0529	0.0278	0.1445	0.0353
0.0	0.0	0.0	27549.7358	8453.2487	NaN	NaN	0.2348	0.0772	0.6674	0.0433	0.03	0.1457	0.0364
0.0	0.0	0.0	29566.7358	5026.2487	NaN	NaN	0.1453	0.0831	0.7126	0.0377	0.0251	0.1123	0.0292
0.0	0.0	0.0	26714.7358	5145.2487	NaN	NaN	0.1615	0.081	0.7144	0.0366	0.026	0.1127	0.0292
0.0	0.0	0.0	28092.7358	3285.2487	NaN	NaN	0.1047	0.0816	0.7235	0.036	0.0247	0.1053	0.0289
0.0	0.0	0.0	29766.7358	4085.2487	NaN	NaN	0.1207	0.0826	0.7139	0.0363	0.0258	0.1107	0.0306
0.0	0.0	0.0	28257.7358	1658.2487	NaN	NaN	0.0554	0.0836	0.7135	0.0367	0.0256	0.11	0.0305
0.0	0.0	0.0	26471.7358	3668.2487	NaN	NaN	0.1217	0.0849	0.7117	0.0368	0.0262	0.1099	0.0304
0.0	0.0	0.0	25793.7358	7904.2487	NaN	NaN	0.2346	0.0862	0.7061	0.0375	0.0267	0.1131	0.0304
0.0	0.0	0.0	29959.7358	6884.2487	NaN	NaN	0.1868	0.087	0.7081	0.0373	0.027	0.111	0.0296
0.0	0.0	0.0	27751.7358	5912.2487	NaN	NaN	0.1756	0.0901	0.7023	0.0377	0.0269	0.114	0.029
0.0	0.0	0.0	28798.7358	4465.2487	NaN	NaN	0.1342	0.0889	0.7061	0.0375	0.0265	0.1126	0.0284
0.0	0.0	0.0	28237.7358	7315.2487	NaN	NaN	0.2058	0.0913	0.7037	0.0377	0.0258	0.1139	0.0275
0.0	0.0	0.0	27948.7358	6698.2487	NaN	NaN	0.1933	0.0906	0.7094	0.0369	0.0251	0.1111	0.0269
0.0	0.0	0.0	31753.7358	3642.2487	NaN	NaN	0.1029	0.0908	0.7158	0.0364	0.0238	0.1078	0.0254
0.0	0.0	0.0	27850.7358	3384.2487	NaN	NaN	0.1083	0.0904	0.7208	0.0351	0.0237	0.1058	0.0242
0.0	0.0	0.0	28877.7358	6421.2487	NaN	NaN	0.1819	0.09	0.7307	0.0348	0.0229	0.0984	0.0231
0.0	0.0	0.0	23219.7358	3547.2487	NaN	NaN	0.1325	0.0871	0.7358	0.0341	0.0228	0.0968	0.0234
0.0	0.0	0.0	29394.7358	6995.2487	NaN	NaN	0.1922	0.0828	0.7425	0.0338	0.0223	0.0947	0.0238
0.0	0.0	0.0	25707.7358	4459.2487	NaN	NaN	0.1478	0.0832	0.7426	0.0334	0.0225	0.0947	0.0236
0.0	0.0	0.0	25361.7358	3818.2487	NaN	NaN	0.1309	0.0812	0.7468	0.0332	0.022	0.0932	0.0235
0.0	0.0	0.0	31915.7358	3744.2487	NaN	NaN	0.105	0.0808	0.7461	0.0336	0.0224	0.093	0.0241
0.0	0.0	0.0	24924.7358	6157.2487	NaN	NaN	0.1981	0.0815	0.7425	0.0336	0.0229	0.095	0.0244
0.0	0.0	0.0	25113.7358	5262.2487	NaN	NaN	0.1732	0.0837	0.7386	0.0336	0.0233	0.0962	0.0247
0.0	0.0	0.0	22040.7358	2563.2487	NaN	NaN	0.1042	0.0876	0.7269	0.0344	0.024	0.1014	0.0255
0.0	0.0	0.0	24124.7358	7533.2487	NaN	NaN	0.238	0.0888	0.7229	0.0349	0.0248	0.1021	0.0265
0.0	0.0	0.0	26939.7358	5926.2487	NaN	NaN	0.1803	0.0907	0.7151	0.0361	0.0258	0.105	0.0274
0.0	0.0	0.0	27962.7358	3034.2487	NaN	NaN	0.0979	0.0928	0.7092	0.0367	0.0262	0.1069	0.0283
0.0	0.0	0.0	26386.7358	6476.2487	NaN	NaN	0.1971	0.095	0.6993	0.038	0.0271	0.1112	0.0294
0.0	0.0	0.0	29271.7358	2896.2487	NaN	NaN	0.09	0.095	0.6973	0.0392	0.0273	0.1109	0.0304
0.0	0.0	0.0	26978.7358	4038.2487	NaN	NaN	0.1302	0.0957	0.6901	0.0407	0.0277	0.1141	0.0317
0.0	0.0	0.0	30041.7358	6502.2487	NaN	NaN	0.1779	0.0936	0.6887	0.0419	0.0278	0.1152	0.0328
0.0	0.0	0.0	26893.7358	5284.2487	NaN	NaN	0.1642	0.092	0.6891	0.0436	0.0278	0.114	0.0336
0.0	0.0	0.0	24378.7358	5438.2487	NaN	NaN	0.1824	0.0868	0.7016	0.0432	0.0271	0.1083	0.0329
0.0	0.0	0.0	26372.7358	6091.2487	NaN	NaN	0.1876	0.0883	0.6971	0.0435	0.0279	0.1109	0.0323
0.0	0.0	0.0	25452.7358	5899.2487	NaN	NaN	0.1882	0.0849	0.7069	0.043	0.0276	0.1062	0.0313
0.0	0.0	0.0	28670.7358	5385.2487	NaN	NaN	0.1581	0.0848	0.7066	0.0431	0.0281	0.1062	0.0312
0.0	0.0	0.0	23251.7358	5622.2487	NaN	NaN	0.1947	0.088	0.6975	0.0435	0.0295	0.111	0.0304
0.0	0.0	0.0	26382.7358	5868.2487	NaN	NaN	0.182	0.0876	0.7007	0.0431	0.0301	0.1087	0.0297
0.0	0.0	0.0	29627.7358	6963.2487	NaN	NaN	0.1903	0.089	0.6965	0.0434	0.031	0.111	0.0292
0.0	0.0	0.0	27434.7358	4709.2487	NaN	NaN	0.1465	0.0892	0.6974	0.0427	0.0316	0.1104	0.0287
0.0	0.0	0.0	21797.7358	8377.2487	NaN	NaN	0.2776	0.0898	0.6956	0.0427	0.0323	0.1114	0.0283
0.0	0.0	0.0	22970.7358	4391.2487	NaN	NaN	0.1605	0.0904	0.6985	0.0416	0.0322	0.1093	0.028
0.0	0.0	0.0	27163.7358	4956.2487	NaN	NaN	0.1543	0.0932	0.6911	0.0416	0.0327	0.1136	0.028
0.0	0.0	0.0	25252.7358	5467.2487	NaN	NaN	0.178	0.0946	0.6891	0.0407	0.0328	0.1153	0.0276
0.0	0.0	0.0	25383.7358	2919.2487	NaN	NaN	0.1031	0.0969	0.685	0.0402	0.0325	0.1186	0.0268
0.0	0.0	0.0	28759.7358	5816.2487	NaN	NaN	0.1682	0.0976	0.6829	0.0399	0.0324	0.1207	0.0264
0.0	0.0	0.0	22080.7358	4565.2487	NaN	NaN	0.1713	0.0999	0.6775	0.0395	0.0327	0.1242	0.0262
0.0	0.0	0.0	20838.7358	7253.2487	NaN	NaN	0.2582	0.1021	0.6745	0.0392	0.0325	0.1258	0.026
0.0	0.0	0.0	25790.7358	7028.2487	NaN	NaN	0.2142	0.1045	0.669	0.0389	0.0327	0.1287	0.026
0.0	0.0	0.0	28286.7358	2548.2487	NaN	NaN	0.0826	0.1063	0.6705	0.0384	0.0325	0.1262	0.026
0.0	0.0	0.0	27351.7358	3481.2487	NaN	NaN	0.1129	0.1075	0.6745	0.0379	0.0315	0.1229	0.0256
0.0	0.0	0.0	26308.7358	4865.2487	NaN	NaN	0.1561	0.107	0.6739	0.0379	0.0317	0.1236	0.0258
0.0	0.0	0.0	22323.7358	4528.2487	NaN	NaN	0.1686	0.1063	0.6795	0.0374	0.0314	0.1199	0.0255
0.0	0.0	0.0	22354.7358	5537.2487	NaN	NaN	0.1985	0.1047	0.682	0.0372	0.0312	0.12	0.025
0.0	0.0	0.0	28077.7358	5312.2487	NaN	NaN	0.1591	0.1018	0.688	0.0365	0.031	0.1181	0.0245
0.0	0.0	0.0	23573.7358	4992.2487	NaN	NaN	0.1748	0.0998	0.6954	0.0357	0.0304	0.1149	0.0238
0.0	0.0	0.0	22390.7358	2754.2487	NaN	NaN	0.1095	0.0969	0.7053	0.0349	0.0299	0.1095	0.0234
0.0	0.0	0.0	22444.7358	2408.2487	NaN	NaN	0.0969	0.0965	0.7074	0.0348	0.0298	0.1085	0.023
0.0	0.0	0.0	21333.7358	3323.2487	NaN	NaN	0.1348	0.0936	0.7155	0.0345	0.0298	0.1033	0.0232
0.0	0.0	0.0	22952.7358	4286.2487	NaN	NaN	0.1574	0.0929	0.7159	0.0349	0.03	0.1029	0.0234
0.0	0.0	0.0	18929.7358	3671.2487	NaN	NaN	0.1624	0.0924	0.7156	0.0351	0.0306	0.1023	0.0239
0.0	0.0	0.0	18812.7358	5050.2487	NaN	NaN	0.2116	0.0928	0.7147	0.0355	0.0308	0.1019	0.0243
0.0	0.0	0.0	20302.7358	734.2487	NaN	NaN	0.0349	0.0928	0.7159	0.0355	0.031	0.1002	0.0247
0.0	0.0	0.0	26172.7358	4680.2487	NaN	NaN	0.1517	0.0926	0.7166	0.0355	0.0307	0.0996	0.025
0.0	0.0	0.0	24208.7358	4516.2487	NaN	NaN	0.1572	0.0898	0.7242	0.0347	0.0303	0.0956	0.0255
0.0	0.0	0.0	27923.7358	7266.2487	NaN	NaN	0.2065	0.0885	0.7271	0.0345	0.03	0.094	0.0258
0.0	0.0	0.0	21829.7358	8806.2487	NaN	NaN	0.2874	0.0856	0.7332	0.0334	0.0302	0.0915	0.026
0.0	0.0	0.0	23221.7358	3991.2487	NaN	NaN	0.1467	0.0794	0.7469	0.0329	0.0295	0.0854	0.0259
0.0	0.0	0.0	21882.7358	3580.2487	NaN	NaN	0.1406	0.0782	0.756	0.031	0.0288	0.0808	0.0252
0.0	0.0	0.0	22449.7358	4514.2487	NaN	NaN	0.1674	0.078	0.7511	0.0322	0.0288	0.0844	0.0256
0.0	0.0	0.0	21949.7358	3710.2487	NaN	NaN	0.1446	0.0762	0.7603	0.0306	0.0279	0.0787	0.0263
0.0	0.0	0.0	23176.7358	4096.2487	NaN	NaN	0.1502	0.0735	0.7646	0.032	0.0263	0.078	0.0256
0.0	0.0	0.0	31303.7358	5952.2487	NaN	NaN	0.1598	0.0736	0.7655	0.0299	0.0288	0.0749	0.0273
0.0	0.0	0.0	7037.7358	624.2487	NaN	NaN	0.0815	0.1377	0.6965	0.0335	0.0279	0.0737	0.0306
0.0	0.0	0.0	4242.7358	745.2487	NaN	NaN	0.1494	0.715	0.1662	0.0265	0.0183	0.042	0.032
0.0	0.0	0.0	136.7358	-373.7513	NaN	NaN	1.3	0.8199	0.0817	0.0222	0.0233	0.0294	0.0235
0.0	0.0	0.0	3273.7358	75.2487	NaN	NaN	0.0225	0.8532	0.0601	0.0213	0.0198	0.0252	0.0202
0.0	0.0	0.0	2687.7358	-1167.7513	NaN	NaN	-0.3	0.8522	0.0595	0.0222	0.0204	0.0256	0.0202
0.0	0.0	0.0	5831.7358	166.2487	NaN	NaN	0.0277	0.8432	0.0639	0.0231	0.0209	0.0276	0.0213
0.0	0.0	0.0	5402.7358	625.2487	NaN	NaN	0.1037	0.8209	0.0766	0.0248	0.0217	0.031	0.025
0.0	0.0	0.0	3475.7358	1638.2487	NaN	NaN	0.3203	0.8291	0.0709	0.0252	0.0214	0.0301	0.0233
0.0	0.0	0.0	5772.7358	5016.2487	NaN	NaN	0.4649	0.8233	0.0742	0.0263	0.0216	0.0304	0.0241
0.0	0.0	0.0	5070.7358	1801.2487	NaN	NaN	0.2621	0.8357	0.0669	0.026	0.0211	0.0283	0.022
0.0	0.0	0.0	2776.7358	1502.2487	NaN	NaN	0.3511	0.8432	0.0626	0.0254	0.0208	0.0272	0.0208
0.0	0.0	0.0	1373.7358	958.2487	NaN	NaN	0.4109	0.8507	0.0584	0.0246	0.0204	0.026	0.0199
0.0	0.0	0.0	3539.7358	689.2487	NaN	NaN	0.163	0.855	0.0563	0.0243	0.0203	0.0247	0.0195
0.0	0.0	0.0	2626.7358	-764.7513	NaN	NaN	-0.3	0.8574	0.0548	0.0244	0.0203	0.024	0.0191
0.0	0.0	0.0	4330.7358	1040.2487	NaN	NaN	0.1937	0.8444	0.0624	0.0266	0.0216	0.0253	0.0198
0.0	0.0	0.0	2440.7358	-93.7513	NaN	NaN	-0.0399	0.8413	0.0659	0.0263	0.0216	0.0251	0.0198
0.0	0.0	0.0	4711.7358	1974.2487	NaN	NaN	0.2953	0.8351	0.0698	0.0268	0.0221	0.0253	0.0208
0.0	0.0	0.0	5909.7358	297.2487	NaN	NaN	0.0479	0.8436	0.0636	0.027	0.0218	0.024	0.0199
0.0	0.0	0.0	1668.7358	660.2487	NaN	NaN	0.2835	0.8468	0.0611	0.027	0.0219	0.0238	0.0194
0.0	0.0	0.0	5114.7358	4569.2487	NaN	NaN	0.4718	0.8386	0.0676	0.0267	0.0224	0.0247	0.02
0.0	0.0	0.0	2875.7358	2220.2487	NaN	NaN	0.4357	0.8324	0.0721	0.0266	0.0228	0.0257	0.0204
0.0	0.0	0.0	4056.7358	-64.7513	NaN	NaN	-0.0162	0.8212	0.0802	0.0265	0.0232	0.027	0.0218
0.0	0.0	0.0	4510.7358	122.2487	NaN	NaN	0.0264	0.8186	0.0825	0.0267	0.0236	0.027	0.0215
0.0	0.0	0.0	3920.7358	-2198.7513	NaN	NaN	-0.3	0.8144	0.0861	0.027	0.0241	0.0273	0.0211
0.0	0.0	0.0	5421.7358	798.2487	NaN	NaN	0.1283	0.8002	0.0968	0.0275	0.0249	0.0286	0.022
0.0	0.0	0.0	2690.7358	2617.2487	NaN	NaN	0.4931	0.7917	0.1023	0.0281	0.0255	0.0294	0.0229
0.0	0.0	0.0	4762.7358	969.2487	NaN	NaN	0.1691	0.7889	0.1045	0.0276	0.0263	0.029	0.0238
0.0	0.0	0.0	2732.7358	-2102.7513	NaN	NaN	-0.3	0.8135	0.0848	0.0274	0.026	0.0261	0.0224
0.0	0.0	0.0	2044.7358	-4037.7513	NaN	NaN	1.3	0.8234	0.0762	0.0268	0.0259	0.0251	0.0226
0.0	0.0	0.0	4262.7358	689.2487	NaN	NaN	0.1392	0.8242	0.0767	0.0263	0.0255	0.0248	0.0226
0.0	0.0	0.0	186.7358	-198.7513	NaN	NaN	1.3	0.8245	0.0772	0.0257	0.0256	0.0247	0.0223
0.0	0.0	0.0	7338.7358	988.2487	NaN	NaN	0.1187	0.8122	0.087	0.0258	0.0264	0.026	0.0226
0.0	0.0	0.0	6006.7358	2088.2487	NaN	NaN	0.258	0.8085	0.0901	0.026	0.0266	0.0258	0.023
0.0	0.0	0.0	4224.7358	-1045.7513	NaN	NaN	-0.3	0.8201	0.0821	0.0254	0.0255	0.0241	0.0228
0.0	0.0	0.0	-731.2642	-1133.7513	NaN	NaN	0.6079	0.832	0.0734	0.0246	0.0246	0.0231	0.0223
0.0	0.0	0.0	3704.7358	3006.2487	NaN	NaN	0.448	0.8266	0.077	0.025	0.0248	0.0239	0.0227
0.0	0.0	0.0	3940.7358	2110.2487	NaN	NaN	0.3487	0.8365	0.07	0.0242	0.0239	0.0229	0.0226
0.0	0.0	0.0	7345.7358	2273.2487	NaN	NaN	0.2363	0.8447	0.0627	0.0238	0.0234	0.0222	0.0231
0.0	0.0	0.0	3206.7358	-146.7513	NaN	NaN	-0.048	0.8595	0.0522	0.0226	0.0225	0.0208	0.0224
0.0	0.0	0.0	4246.7358	-752.7513	NaN	NaN	-0.2154	0.8633	0.049	0.0223	0.0225	0.0205	0.0224
0.0	0.0	0.0	3054.7358	432.2487	NaN	NaN	0.124	0.8659	0.0469	0.0222	0.0224	0.0204	0.0222
0.0	0.0	0.0	6685.7358	290.2487	NaN	NaN	0.0416	0.8653	0.0466	0.0225	0.0224	0.0204	0.0227
0.0	0.0	0.0	6853.7358	-1094.7513	NaN	NaN	-0.1901	0.8674	0.0459	0.0222	0.022	0.0199	0.0226
0.0	0.0	0.0	3839.7358	-1857.7513	NaN	NaN	-0.3	0.8698	0.0449	0.022	0.0216	0.0194	0.0223
0.0	0.0	0.0	4386.7358	1986.2487	NaN	NaN	0.3117	0.868	0.0473	0.0222	0.0212	0.0189	0.0224
0.0	0.0	0.0	3829.7358	-261.7513	NaN	NaN	-0.0734	0.8677	0.0488	0.0223	0.021	0.0184	0.0218
0.0	0.0	0.0	2328.7358	775.2487	NaN	NaN	0.2498	0.8644	0.0518	0.0227	0.0211	0.0182	0.0219
0.0	0.0	0.0	3035.7358	873.2487	NaN	NaN	0.2234	0.863	0.0539	0.0227	0.0212	0.0179	0.0213
0.0	0.0	0.0	1020.7358	1513.2487	NaN	NaN	0.5972	0.8607	0.0564	0.0229	0.0213	0.0177	0.021
0.0	0.0	0.0	1274.7358	1360.2487	NaN	NaN	0.5162	0.8581	0.059	0.0231	0.0215	0.0177	0.0205
0.0	0.0	0.0	1486.7358	2388.2487	NaN	NaN	0.6163	0.8548	0.0621	0.0236	0.0215	0.0178	0.0202
0.0	0.0	0.0	3164.7358	908.2487	NaN	NaN	0.223	0.8486	0.067	0.0247	0.0215	0.018	0.0203
0.0	0.0	0.0	3861.7358	-601.7513	NaN	NaN	-0.1846	0.8419	0.0718	0.0259	0.0215	0.0184	0.0204
0.0	0.0	0.0	2694.7358	786.2487	NaN	NaN	0.2259	0.8391	0.0742	0.0265	0.0214	0.0185	0.0203
0.0	0.0	0.0	2038.7358	3235.2487	NaN	NaN	0.6134	0.8364	0.076	0.027	0.0216	0.0187	0.0204
0.0	0.0	0.0	3666.7358	1333.2487	NaN	NaN	0.2667	0.8461	0.0685	0.026	0.0215	0.0185	0.0194
0.0	0.0	0.0	102.7358	-161.7513	NaN	NaN	1.3	0.8566	0.058	0.0256	0.0213	0.019	0.0194
0.0	0.0	0.0	1046.7358	-99.7513	NaN	NaN	-0.1053	0.8576	0.0525	0.0269	0.0217	0.0206	0.0207
0.0	0.0	0.0	-313.2642	-597.7513	NaN	NaN	0.6561	0.8645	0.0502	0.025	0.0205	0.0199	0.0198
0.0	0.0	0.0	2161.7358	1074.2487	NaN	NaN	0.332	0.8589	0.0535	0.0255	0.0213	0.0208	0.0199
0.0	0.0	0.0	1787.7358	1752.2487	NaN	NaN	0.495	0.8603	0.0533	0.0247	0.0213	0.0209	0.0195
0.0	0.0	0.0	2413.7358	-640.7513	NaN	NaN	-0.3	0.8594	0.0539	0.0243	0.0217	0.0213	0.0195
0.0	0.0	0.0	1583.7358	-901.7513	NaN	NaN	-0.3	0.861	0.0536	0.0237	0.0214	0.0213	0.0191
0.0	0.0	0.0	4169.7358	-177.7513	NaN	NaN	-0.0445	0.856	0.0568	0.024	0.0219	0.0224	0.0189
0.0	0.0	0.0	4921.7358	2301.2487	NaN	NaN	0.3186	0.8493	0.0598	0.025	0.0227	0.0238	0.0194
0.0	0.0	0.0	375.7358	1299.2487	NaN	NaN	0.7757	0.8645	0.0499	0.0231	0.0213	0.0224	0.0188
0.0	0.0	0.0	242.7358	-164.7513	NaN	NaN	-0.3	0.8812	0.0402	0.0203	0.0198	0.0202	0.0183
0.0	0.0	0.0	2168.7358	-321.7513	NaN	NaN	-0.1742	0.8874	0.0364	0.0192	0.0195	0.0194	0.0181
0.0	0.0	0.0	3111.7358	79.2487	NaN	NaN	0.0248	0.8893	0.0346	0.019	0.0197	0.0193	0.0181
0.0	0.0	0.0	1850.7358	1634.2487	NaN	NaN	0.4689	0.8907	0.0335	0.0187	0.0198	0.0192	0.0181
0.0	0.0	0.0	2262.7358	1502.2487	NaN	NaN	0.399	0.8908	0.0328	0.0188	0.0201	0.0193	0.0183
0.0	0.0	0.0	3338.7358	-903.7513	NaN	NaN	-0.3	0.8917	0.0318	0.0187	0.0202	0.0192	0.0184
0.0	0.0	0.0	1286.7358	921.2487	NaN	NaN	0.4172	0.8932	0.0306	0.0185	0.0202	0.0191	0.0184
0.0	0.0	0.0	3254.7358	-34.7513	NaN	NaN	-0.0108	0.8937	0.0298	0.0185	0.0204	0.0192	0.0185
0.0	0.0	0.0	3067.7358	1843.2487	NaN	NaN	0.3753	0.894	0.029	0.0186	0.0206	0.0193	0.0186
0.0	0.0	0.0	1812.7358	172.2487	NaN	NaN	0.0868	0.8949	0.0279	0.0185	0.0206	0.0193	0.0187
0.0	0.0	0.0	5396.7358	66.2487	NaN	NaN	0.0121	0.8944	0.0273	0.0188	0.0209	0.0196	0.019
0.0	0.0	0.0	2100.7358	-727.7513	NaN	NaN	-0.3	0.8944	0.0267	0.0189	0.0211	0.0198	0.0192
0.0	0.0	0.0	2652.7358	1008.2487	NaN	NaN	0.2754	0.8944	0.026	0.019	0.0213	0.02	0.0194
0.0	0.0	0.0	1970.7358	565.2487	NaN	NaN	0.2229	0.8947	0.0255	0.0191	0.0213	0.02	0.0195
0.0	0.0	0.0	2226.7358	-51.7513	NaN	NaN	-0.0238	0.8941	0.0251	0.0194	0.0216	0.0202	0.0195
0.0	0.0	0.0	-618.2642	1659.2487	NaN	NaN	1.3	0.8945	0.0248	0.0194	0.0216	0.0202	0.0195
0.0	0.0	0.0	-99.2642	1342.2487	NaN	NaN	1.0799	0.8942	0.0246	0.0195	0.0219	0.0203	0.0195
0.0	0.0	0.0	701.7358	465.2487	NaN	NaN	0.3987	0.8934	0.0244	0.0197	0.0222	0.0206	0.0197
0.0	0.0	0.0	2726.7358	-805.7513	NaN	NaN	-0.3	0.8923	0.0246	0.0198	0.0225	0.0209	0.02
0.0	0.0	0.0	-368.2642	136.2487	NaN	NaN	-0.3	0.8913	0.0247	0.0198	0.0228	0.0212	0.0202
0.0	0.0	0.0	4442.7358	1115.2487	NaN	NaN	0.2007	0.8908	0.0246	0.0198	0.0231	0.0214	0.0203
0.0	0.0	0.0	1150.7358	1968.2487	NaN	NaN	0.6311	0.8911	0.0244	0.0197	0.0234	0.0214	0.0201
0.0	0.0	0.0	1621.7358	-1295.7513	NaN	NaN	-0.3	0.8907	0.0243	0.0197	0.0238	0.0215	0.0201
0.0	0.0	0.0	3465.7358	-1103.7513	NaN	NaN	-0.3	0.892	0.0237	0.0191	0.024	0.0211	0.0201
0.0	0.0	0.0	1763.7358	-620.7513	NaN	NaN	-0.3	0.8923	0.0236	0.0189	0.0241	0.0209	0.0201
0.0	0.0	0.0	-1147.2642	-1009.7513	NaN	NaN	0.4681	0.8909	0.0241	0.019	0.0244	0.0213	0.0203
0.0	0.0	0.0	419.7358	-1282.7513	NaN	NaN	1.3	0.8895	0.0245	0.0192	0.0248	0.0215	0.0204
0.0	0.0	0.0	7519.7358	809.2487	NaN	NaN	0.0972	0.8899	0.0242	0.0191	0.0249	0.0215	0.0203
0.0	0.0	0.0	14482.7358	-1053.7513	NaN	NaN	-0.0785	0.8904	0.024	0.0191	0.0249	0.0216	0.0201
0.0	0.0	0.0	4378.7358	426.2487	NaN	NaN	0.0887	0.8906	0.0239	0.019	0.0249	0.0216	0.02
0.0	0.0	0.0	8020.7358	3307.2487	NaN	NaN	0.292	0.8918	0.0234	0.019	0.0246	0.0215	0.0197
0.0	0.0	0.0	678.7358	-1179.7513	NaN	NaN	1.3	0.891	0.024	0.0189	0.0248	0.0217	0.0197
0.0	0.0	0.0	1737.7358	-1279.7513	NaN	NaN	-0.3	0.8905	0.024	0.0191	0.0249	0.0218	0.0197
0.0	0.0	0.0	2883.7358	221.2487	NaN	NaN	0.0713	0.8902	0.0243	0.019	0.0249	0.0218	0.0197
0.0	0.0	0.0	511.7358	-1256.7513	NaN	NaN	1.3	0.8899	0.0243	0.0191	0.025	0.022	0.0198
0.0	0.0	0.0	44.7358	1938.2487	NaN	NaN	0.9774	0.89	0.0242	0.019	0.0251	0.0221	0.0196
0.0	0.0	0.0	1759.7358	236.2487	NaN	NaN	0.1184	0.8897	0.0244	0.019	0.0252	0.0222	0.0195
0.0	0.0	0.0	1665.7358	-2216.7513	NaN	NaN	1.3	0.8893	0.0244	0.0191	0.0253	0.0223	0.0195
0.0	0.0	0.0	3254.7358	-580.7513	NaN	NaN	-0.2172	0.8896	0.0244	0.019	0.0253	0.0224	0.0194
0.0	0.0	0.0	-306.2642	-2585.7513	NaN	NaN	0.8941	0.8893	0.0245	0.0191	0.0253	0.0225	0.0194
0.0	0.0	0.0	1024.7358	2017.2487	NaN	NaN	0.6631	0.89	0.0243	0.0191	0.0251	0.0223	0.0192
0.0	0.0	0.0	4538.7358	-3022.7513	NaN	NaN	-0.3	0.8904	0.0243	0.019	0.0251	0.0222	0.019
0.0	0.0	0.0	2529.7358	-1972.7513	NaN	NaN	-0.3	0.8905	0.0243	0.0191	0.025	0.0221	0.019
0.0	0.0	0.0	4163.7358	61.2487	NaN	NaN	0.0145	0.8909	0.0243	0.0191	0.025	0.0218	0.0188
0.0	0.0	0.0	3192.7358	-2755.7513	NaN	NaN	-0.3	0.8912	0.0243	0.0192	0.0249	0.0217	0.0187
0.0	0.0	0.0	3092.7358	1726.2487	NaN	NaN	0.3582	0.8926	0.0239	0.0192	0.0245	0.0214	0.0185
0.0	0.0	0.0	3651.7358	2598.2487	NaN	NaN	0.4157	0.8927	0.024	0.0191	0.0244	0.0213	0.0184
0.0	0.0	0.0	2492.7358	-2170.7513	NaN	NaN	-0.3	0.8922	0.0242	0.0193	0.0244	0.0214	0.0185
0.0	0.0	0.0	320.7358	358.2487	NaN	NaN	0.5276	0.892	0.0244	0.0192	0.0243	0.0214	0.0187
0.0	0.0	0.0	869.7358	1274.2487	NaN	NaN	0.5943	0.8913	0.0246	0.0193	0.0243	0.0215	0.0189
0.0	0.0	0.0	-1130.2642	-1286.7513	NaN	NaN	0.5324	0.8899	0.025	0.0195	0.0245	0.0216	0.0194
0.0	0.0	0.0	2399.7358	-2016.7513	NaN	NaN	-0.3	0.8908	0.0247	0.0195	0.0242	0.0214	0.0195
0.0	0.0	0.0	986.7358	1080.2487	NaN	NaN	0.5226	0.8915	0.0244	0.0194	0.024	0.0212	0.0196
0.0	0.0	0.0	2977.7358	2632.2487	NaN	NaN	0.4692	0.8927	0.0239	0.0193	0.0236	0.0209	0.0195
0.0	0.0	0.0	3090.7358	-1947.7513	NaN	NaN	-0.3	0.8923	0.0241	0.0193	0.0236	0.021	0.0198
0.0	0.0	0.0	-389.2642	-783.7513	NaN	NaN	0.6682	0.8923	0.0241	0.0192	0.0235	0.021	0.0199
0.0	0.0	0.0	2258.7358	-742.7513	NaN	NaN	-0.3	0.8923	0.0241	0.019	0.0235	0.0211	0.02
0.0	0.0	0.0	1255.7358	1895.2487	NaN	NaN	0.6015	0.8928	0.0239	0.0188	0.0233	0.0212	0.0199
0.0	0.0	0.0	-1792.2642	-3304.7513	NaN	NaN	0.6484	0.8926	0.0241	0.0186	0.0235	0.0213	0.0199
0.0	0.0	0.0	1170.7358	1211.2487	NaN	NaN	0.5085	0.8938	0.0238	0.0184	0.0232	0.0212	0.0196
0.0	0.0	0.0	2413.7358	-648.7513	NaN	NaN	-0.3	0.8943	0.0236	0.0183	0.0233	0.0213	0.0193
0.0	0.0	0.0	-780.2642	-2329.7513	NaN	NaN	0.7491	0.8942	0.0237	0.0182	0.0235	0.0214	0.019
0.0	0.0	0.0	3905.7358	-519.7513	NaN	NaN	-0.1535	0.8957	0.0232	0.0181	0.0233	0.0212	0.0185
0.0	0.0	0.0	1164.7358	595.2487	NaN	NaN	0.3382	0.8977	0.0228	0.0178	0.0231	0.021	0.0176
0.0	0.0	0.0	-1049.2642	390.2487	NaN	NaN	-0.3	0.8977	0.0228	0.0178	0.0232	0.0212	0.0173
0.0	0.0	0.0	2378.7358	-1878.7513	NaN	NaN	-0.3	0.8973	0.0229	0.0182	0.0235	0.0214	0.0167
0.0	0.0	0.0	6853.7358	-1012.7513	NaN	NaN	-0.1734	0.8974	0.0228	0.0184	0.0237	0.0215	0.0162
0.0	0.0	0.0	-430.2642	-1023.7513	NaN	NaN	0.7041	0.8968	0.0229	0.0186	0.024	0.0217	0.0159
0.0	0.0	0.0	1190.7358	3680.2487	NaN	NaN	0.7555	0.8971	0.0228	0.0187	0.0241	0.0218	0.0156
0.0	0.0	0.0	4381.7358	-3209.7513	NaN	NaN	-0.3	0.8961	0.0232	0.019	0.0244	0.022	0.0154
0.0	0.0	0.0	3203.7358	-640.7513	NaN	NaN	-0.25	0.896	0.0231	0.0191	0.0245	0.0221	0.0153
0.0	0.0	0.0	2337.7358	-2971.7513	NaN	NaN	1.3	0.8952	0.0236	0.0192	0.0247	0.0222	0.0151
0.0	0.0	0.0	-365.2642	-13.7513	NaN	NaN	0.0363	0.8948	0.0236	0.0195	0.0248	0.0223	0.015
0.0	0.0	0.0	4233.7358	1912.2487	NaN	NaN	0.3111	0.8956	0.0234	0.0194	0.0246	0.0222	0.0148
0.0	0.0	0.0	4258.7358	1467.2487	NaN	NaN	0.2562	0.8965	0.0233	0.0193	0.0243	0.0221	0.0145
0.0	0.0	0.0	-85.2642	3162.2487	NaN	NaN	1.0277	0.8972	0.0233	0.0192	0.024	0.0219	0.0143
0.0	0.0	0.0	2465.7358	-1508.7513	NaN	NaN	-0.3	0.8964	0.024	0.0193	0.0242	0.022	0.0141
0.0	0.0	0.0	955.7358	489.2487	NaN	NaN	0.3386	0.8963	0.0242	0.0192	0.0241	0.0221	0.014
0.0	0.0	0.0	1295.7358	-2695.7513	NaN	NaN	1.3	0.8968	0.0242	0.019	0.024	0.0222	0.0138
0.0	0.0	0.0	1237.7358	-874.7513	NaN	NaN	-0.3	0.8969	0.0243	0.0189	0.0239	0.0224	0.0137
0.0	0.0	0.0	3054.7358	700.2487	NaN	NaN	0.1865	0.8975	0.0241	0.0185	0.0238	0.0226	0.0135
0.0	0.0	0.0	603.7358	-1891.7513	NaN	NaN	1.3	0.8971	0.0246	0.0182	0.0237	0.0228	0.0136
0.0	0.0	0.0	-369.2642	-2618.7513	NaN	NaN	0.8764	0.896	0.0254	0.0181	0.0237	0.0231	0.0137
0.0	0.0	0.0	1551.7358	-2496.7513	NaN	NaN	1.3	0.8956	0.0256	0.0181	0.0237	0.0232	0.0138
0.0	0.0	0.0	-967.2642	-188.7513	NaN	NaN	0.1633	0.8948	0.0259	0.0182	0.0238	0.0234	0.0139
0.0	0.0	0.0	231.7358	2465.2487	NaN	NaN	0.9141	0.8945	0.0259	0.0183	0.0238	0.0235	0.014
0.0	0.0	0.0	1433.7358	2061.2487	NaN	NaN	0.5898	0.8938	0.0262	0.0185	0.024	0.0236	0.014
0.0	0.0	0.0	1159.7358	1566.2487	NaN	NaN	0.5746	0.8927	0.0267	0.0187	0.024	0.0237	0.0142
0.0	0.0	0.0	2647.7358	788.2487	NaN	NaN	0.2294	0.8905	0.0279	0.019	0.0242	0.0238	0.0145
0.0	0.0	0.0	1658.7358	2772.2487	NaN	NaN	0.6257	0.8882	0.0291	0.0194	0.0244	0.024	0.0148
0.0	0.0	0.0	1120.7358	-1790.7513	NaN	NaN	1.3	0.8852	0.0307	0.0199	0.0248	0.0243	0.0152
0.0	0.0	0.0	617.7358	1106.2487	NaN	NaN	0.6417	0.8823	0.032	0.0203	0.0251	0.0246	0.0157
0.0	0.0	0.0	2664.7358	788.2487	NaN	NaN	0.2283	0.8799	0.0334	0.0207	0.0253	0.0247	0.016
0.0	0.0	0.0	4218.7358	275.2487	NaN	NaN	0.0612	0.8784	0.0344	0.0209	0.0253	0.0245	0.0164
0.0	0.0	0.0	2676.7358	633.2487	NaN	NaN	0.1913	0.8769	0.0353	0.021	0.0257	0.0245	0.0166
0.0	0.0	0.0	951.7358	1864.2487	NaN	NaN	0.662	0.8757	0.0359	0.0212	0.0261	0.0244	0.0167
0.0	0.0	0.0	2471.7358	-191.7513	NaN	NaN	-0.0841	0.8753	0.0365	0.0212	0.0262	0.024	0.0168
0.0	0.0	0.0	1215.7358	33.2487	NaN	NaN	0.0266	0.8749	0.0368	0.0213	0.0264	0.0237	0.0169
0.0	0.0	0.0	-1082.2642	-1947.7513	NaN	NaN	0.6428	0.8742	0.0374	0.0212	0.0265	0.0235	0.0171
0.0	0.0	0.0	2979.7358	-2800.7513	NaN	NaN	-0.3	0.8729	0.038	0.0214	0.0269	0.0234	0.0174
0.0	0.0	0.0	3236.7358	-841.7513	NaN	NaN	-0.3	0.8715	0.0386	0.0215	0.0274	0.0235	0.0175
0.0	0.0	0.0	515.7358	3645.2487	NaN	NaN	0.8761	0.8707	0.039	0.0215	0.0278	0.0235	0.0175
0.0	0.0	0.0	-193.2642	189.2487	NaN	NaN	-0.3	0.8714	0.0389	0.0214	0.0276	0.023	0.0177
0.0	0.0	0.0	4009.7358	-16.7513	NaN	NaN	-0.0042	0.87	0.0393	0.0217	0.0279	0.0232	0.0179
0.0	0.0	0.0	-692.2642	-37.7513	NaN	NaN	0.0517	0.8713	0.0391	0.0215	0.0275	0.0227	0.0178
0.0	0.0	0.0	2812.7358	-1834.7513	NaN	NaN	-0.3	0.87	0.0397	0.0218	0.0275	0.0228	0.0181
0.0	0.0	0.0	2893.7358	1567.2487	NaN	NaN	0.3513	0.87	0.0399	0.0218	0.0276	0.0227	0.0181
0.0	0.0	0.0	1939.7358	-1306.7513	NaN	NaN	-0.3	0.8699	0.0402	0.0218	0.0274	0.0225	0.0182
0.0	0.0	0.0	-657.2642	-741.7513	NaN	NaN	0.5302	0.8688	0.0408	0.0221	0.0274	0.0223	0.0186
0.0	0.0	0.0	3210.7358	1194.2487	NaN	NaN	0.2711	0.8691	0.0405	0.0222	0.0273	0.0222	0.0187
0.0	0.0	0.0	366.7358	1792.2487	NaN	NaN	0.8301	0.8697	0.0403	0.0222	0.0271	0.0219	0.0188
0.0	0.0	0.0	2726.7358	3382.2487	NaN	NaN	0.5537	0.8708	0.0396	0.0222	0.0268	0.0217	0.0189
0.0	0.0	0.0	1996.7358	-2772.7513	NaN	NaN	1.3	0.8722	0.0393	0.0219	0.0265	0.0209	0.0192
0.0	0.0	0.0	-463.2642	740.2487	NaN	NaN	1.3	0.8736	0.0386	0.0218	0.0262	0.0204	0.0193
0.0	0.0	0.0	1867.7358	-1271.7513	NaN	NaN	-0.3	0.874	0.0384	0.0217	0.0262	0.0203	0.0194
0.0	0.0	0.0	2388.7358	796.2487	NaN	NaN	0.25	0.8743	0.0379	0.0218	0.0262	0.0202	0.0196
0.0	0.0	0.0	1634.7358	230.2487	NaN	NaN	0.1235	0.8751	0.0374	0.0216	0.0263	0.0202	0.0195
0.0	0.0	0.0	250.7358	-1933.7513	NaN	NaN	1.149	0.8748	0.0374	0.0216	0.0265	0.0202	0.0195
0.0	0.0	0.0	1507.7358	-258.7513	NaN	NaN	-0.2072	0.8755	0.037	0.0214	0.0266	0.0202	0.0193
0.0	0.0	0.0	5789.7358	-1461.7513	NaN	NaN	-0.3	0.8768	0.0364	0.0211	0.0265	0.0201	0.0191
0.0	0.0	0.0	815.7358	-1207.7513	NaN	NaN	1.3	0.878	0.0361	0.0208	0.0264	0.0199	0.0188
0.0	0.0	0.0	1251.7358	1628.2487	NaN	NaN	0.5654	0.8802	0.0352	0.0205	0.0261	0.0196	0.0183
0.0	0.0	0.0	168.7358	591.2487	NaN	NaN	0.778	0.8813	0.035	0.0202	0.0261	0.0194	0.018
0.0	0.0	0.0	1779.7358	578.2487	NaN	NaN	0.2452	0.8833	0.0343	0.0198	0.0259	0.019	0.0176
0.0	0.0	0.0	1139.7358	400.2487	NaN	NaN	0.2599	0.8839	0.0342	0.0197	0.026	0.0187	0.0174
0.0	0.0	0.0	1148.7358	-697.7513	NaN	NaN	-0.3	0.8853	0.0337	0.0195	0.026	0.0184	0.0172
0.0	0.0	0.0	3494.7358	-1888.7513	NaN	NaN	-0.3	0.8864	0.033	0.0193	0.026	0.0182	0.017
0.0	0.0	0.0	1602.7358	2131.2487	NaN	NaN	0.5708	0.8869	0.0327	0.0193	0.0262	0.0181	0.0169
0.0	0.0	0.0	2229.7358	-472.7513	NaN	NaN	-0.2691	0.8865	0.0327	0.0194	0.0264	0.018	0.017
0.0	0.0	0.0	2184.7358	1297.2487	NaN	NaN	0.3726	0.8859	0.0328	0.0195	0.0269	0.0179	0.0171
0.0	0.0	0.0	-784.2642	-986.7513	NaN	NaN	0.5572	0.8849	0.033	0.0197	0.0273	0.0178	0.0173
0.0	0.0	0.0	1299.7358	1204.2487	NaN	NaN	0.4809	0.8845	0.0327	0.0197	0.0278	0.0179	0.0174
0.0	0.0	0.0	-45.2642	159.2487	NaN	NaN	1.3	0.8836	0.0326	0.0198	0.0283	0.0181	0.0176
0.0	0.0	0.0	1062.7358	1395.2487	NaN	NaN	0.5676	0.8831	0.0323	0.0198	0.0287	0.0185	0.0177
0.0	0.0	0.0	1944.7358	1053.2487	NaN	NaN	0.3513	0.8818	0.0324	0.0199	0.029	0.0189	0.018
0.0	0.0	0.0	-2309.2642	-1570.7513	NaN	NaN	0.4048	0.8792	0.0331	0.0198	0.0297	0.0196	0.0186
0.0	0.0	0.0	-856.2642	637.2487	NaN	NaN	-0.3	0.8722	0.0351	0.0199	0.0313	0.0215	0.02
0.0	0.0	0.0	1823.7358	521.2487	NaN	NaN	0.2223	0.8703	0.0359	0.0198	0.0313	0.0223	0.0204
0.0	0.0	0.0	39.7358	2049.2487	NaN	NaN	0.981	0.8692	0.0362	0.0201	0.031	0.0227	0.0209
0.0	0.0	0.0	1406.7358	-430.7513	NaN	NaN	-0.3	0.8695	0.0363	0.0201	0.0303	0.0227	0.0211
0.0	0.0	0.0	-499.2642	4116.2487	NaN	NaN	1.138	0.8688	0.0365	0.0203	0.03	0.0229	0.0215
0.0	0.0	0.0	251.7358	-2025.7513	NaN	NaN	1.1419	0.8681	0.037	0.0204	0.0296	0.0231	0.0218
0.0	0.0	0.0	1772.7358	1518.2487	NaN	NaN	0.4613	0.8673	0.0374	0.0206	0.0294	0.0233	0.0221
0.0	0.0	0.0	1295.7358	-2177.7513	NaN	NaN	1.3	0.8668	0.0378	0.0205	0.0292	0.0235	0.0222
0.0	0.0	0.0	615.7358	2173.2487	NaN	NaN	0.7792	0.8669	0.0377	0.0205	0.0291	0.0235	0.0224
0.0	0.0	0.0	1717.7358	-505.7513	NaN	NaN	-0.3	0.8673	0.0379	0.0203	0.0287	0.0233	0.0225
0.0	0.0	0.0	3465.7358	1934.2487	NaN	NaN	0.3582	0.8677	0.0379	0.0203	0.0284	0.0231	0.0225
0.0	0.0	0.0	2344.7358	1348.2487	NaN	NaN	0.3651	0.8684	0.0384	0.0201	0.028	0.0227	0.0225
0.0	0.0	0.0	1339.7358	1.2487	NaN	NaN	0.0009	0.8689	0.0389	0.0198	0.0276	0.0224	0.0224
0.0	0.0	0.0	-23.2642	1259.2487	NaN	NaN	1.0188	0.8693	0.0397	0.0196	0.0273	0.0219	0.0222
0.0	0.0	0.0	4069.7358	-694.7513	NaN	NaN	-0.2059	0.8692	0.0408	0.0195	0.0272	0.0214	0.0219
0.0	0.0	0.0	3131.7358	376.2487	NaN	NaN	0.1073	0.8692	0.042	0.0194	0.027	0.0209	0.0216
0.0	0.0	0.0	816.7358	-1331.7513	NaN	NaN	1.3	0.8691	0.0432	0.0192	0.0267	0.0205	0.0213
0.0	0.0	0.0	-1459.2642	-77.7513	NaN	NaN	0.0506	0.8685	0.0445	0.0191	0.0265	0.0202	0.0211
0.0	0.0	0.0	-1760.2642	1105.2487	NaN	NaN	-0.3	0.8681	0.0454	0.0189	0.0266	0.02	0.021
0.0	0.0	0.0	-548.2642	43.2487	NaN	NaN	-0.0856	0.8683	0.0459	0.0188	0.0264	0.0197	0.0209
0.0	0.0	0.0	138.7358	1231.2487	NaN	NaN	0.8987	0.8693	0.0455	0.0186	0.0263	0.0196	0.0208
0.0	0.0	0.0	-239.2642	-1092.7513	NaN	NaN	0.8204	0.8706	0.0447	0.0183	0.0261	0.0195	0.0208
0.0	0.0	0.0	1380.7358	-2089.7513	NaN	NaN	1.3	0.8711	0.0441	0.018	0.0261	0.0197	0.021
0.0	0.0	0.0	1627.7358	853.2487	NaN	NaN	0.3439	0.871	0.0435	0.0181	0.0263	0.0199	0.0213
0.0	0.0	0.0	2246.7358	-901.7513	NaN	NaN	-0.3	0.8712	0.0426	0.0183	0.0262	0.0201	0.0216
0.0	0.0	0.0	-367.2642	1688.2487	NaN	NaN	1.278	0.8719	0.0416	0.0185	0.026	0.0201	0.0219
0.0	0.0	0.0	4578.7358	4860.2487	NaN	NaN	0.5149	0.8733	0.04	0.0186	0.0259	0.0201	0.0221
0.0	0.0	0.0	264.7358	493.2487	NaN	NaN	0.6507	0.8775	0.0376	0.0179	0.0249	0.0198	0.0221
0.0	0.0	0.0	-2685.2642	-2627.7513	NaN	NaN	0.4946	0.8791	0.0359	0.0177	0.0247	0.0204	0.0221
0.0	0.0	0.0	3650.7358	-376.7513	NaN	NaN	-0.1151	0.8804	0.0343	0.0177	0.0247	0.0209	0.022
0.0	0.0	0.0	2561.7358	1198.2487	NaN	NaN	0.3187	0.8824	0.0321	0.0179	0.0246	0.0211	0.0219
0.0	0.0	0.0	15800.7358	1360.2487	NaN	NaN	0.0793	0.8835	0.03	0.0184	0.0249	0.0213	0.0219
0.0	0.0	0.0	20161.7358	-59.7513	NaN	NaN	-0.003	0.8826	0.0289	0.0195	0.0259	0.0213	0.0219
0.0	0.0	0.0	25218.7358	-1115.7513	NaN	NaN	-0.0463	0.8824	0.0281	0.0203	0.0268	0.0209	0.0215
0.0	0.0	0.0	28916.7358	2336.2487	NaN	NaN	0.0748	0.8797	0.0281	0.021	0.0284	0.0212	0.0216
0.0	0.0	0.0	23282.7358	750.2487	NaN	NaN	0.0312	0.8792	0.0282	0.021	0.0284	0.0214	0.0218
0.0	0.0	0.0	27713.7358	3642.2487	NaN	NaN	0.1162	0.8771	0.0286	0.0206	0.0293	0.0222	0.022
0.0	0.0	0.0	26358.7358	856.2487	NaN	NaN	0.0315	0.8752	0.0286	0.0205	0.0296	0.0234	0.0226
0.0	0.0	0.0	23671.7358	3109.2487	NaN	NaN	0.1161	0.8771	0.0279	0.0199	0.0287	0.0235	0.023
0.0	0.0	0.0	26411.7358	3731.2487	NaN	NaN	0.1238	0.8728	0.0279	0.0198	0.0309	0.0247	0.0238
0.0	0.0	0.0	23386.7358	1701.2487	NaN	NaN	0.0678	0.8722	0.0278	0.0198	0.0316	0.0249	0.0238
0.0	0.0	0.0	27812.7358	4088.2487	NaN	NaN	0.1282	0.8689	0.0278	0.0199	0.0335	0.0257	0.0242
0.0	0.0	0.0	25219.7358	-23.7513	NaN	NaN	-0.0009	0.8667	0.0278	0.0196	0.0359	0.026	0.024
0.0	0.0	0.0	24648.7358	252.2487	NaN	NaN	0.0101	0.8685	0.0275	0.0191	0.0362	0.0255	0.0233
0.0	0.0	0.0	26922.7358	2375.2487	NaN	NaN	0.0811	0.8635	0.0281	0.0191	0.0394	0.0263	0.0235
0.0	0.0	0.0	26844.7358	3252.2487	NaN	NaN	0.1081	0.8669	0.028	0.0187	0.0383	0.0254	0.0228
0.0	0.0	0.0	23747.7358	3250.2487	NaN	NaN	0.1204	0.865	0.0284	0.0186	0.0393	0.0256	0.0231
0.0	0.0	0.0	29918.7358	5761.2487	NaN	NaN	0.1615	0.8612	0.0296	0.0187	0.0408	0.0261	0.0236
0.0	0.0	0.0	28602.7358	3721.2487	NaN	NaN	0.1151	0.8645	0.0297	0.0182	0.0392	0.0251	0.0234
0.0	0.0	0.0	27646.7358	4502.2487	NaN	NaN	0.14	0.8679	0.0292	0.018	0.0371	0.0243	0.0234
0.0	0.0	0.0	25136.7358	1232.2487	NaN	NaN	0.0467	0.8686	0.0292	0.018	0.0365	0.0241	0.0236
0.0	0.0	0.0	24402.7358	1042.2487	NaN	NaN	0.041	0.8718	0.0289	0.0177	0.0347	0.0232	0.0236
0.0	0.0	0.0	23354.7358	2813.2487	NaN	NaN	0.1075	0.8753	0.0283	0.0175	0.0329	0.0225	0.0234
0.0	0.0	0.0	28313.7358	3066.2487	NaN	NaN	0.0977	0.8769	0.028	0.0176	0.032	0.0221	0.0235
0.0	0.0	0.0	22246.7358	4608.2487	NaN	NaN	0.1716	0.8788	0.0276	0.0177	0.0308	0.0217	0.0234
0.0	0.0	0.0	23107.7358	1048.2487	NaN	NaN	0.0434	0.88	0.0272	0.0182	0.0295	0.0216	0.0235
0.0	0.0	0.0	23711.7358	934.2487	NaN	NaN	0.0379	0.8797	0.0269	0.0185	0.0293	0.0219	0.0237
0.0	0.0	0.0	24896.7358	-106.7513	NaN	NaN	-0.0043	0.8795	0.0268	0.0188	0.0289	0.0221	0.0239
0.0	0.0	0.0	26986.7358	-101.7513	NaN	NaN	-0.0038	0.8788	0.0265	0.019	0.0292	0.0225	0.024
0.0	0.0	0.0	28584.7358	6009.2487	NaN	NaN	0.1737	0.8774	0.0263	0.0192	0.0299	0.0229	0.0243
0.0	0.0	0.0	23717.7358	2615.2487	NaN	NaN	0.0993	0.8766	0.0265	0.0194	0.0298	0.0232	0.0245
0.0	0.0	0.0	26235.7358	5077.2487	NaN	NaN	0.1621	0.8756	0.0265	0.0194	0.0301	0.0235	0.0249
0.0	0.0	0.0	24614.7358	2085.2487	NaN	NaN	0.0781	0.8747	0.0263	0.0192	0.0309	0.0239	0.0251
0.0	0.0	0.0	22309.7358	4195.2487	NaN	NaN	0.1583	0.8738	0.0263	0.0189	0.0315	0.0242	0.0253
0.0	0.0	0.0	30447.7358	4477.2487	NaN	NaN	0.1282	0.8716	0.0265	0.0189	0.0327	0.0249	0.0255
0.0	0.0	0.0	24299.7358	1644.2487	NaN	NaN	0.0634	0.8709	0.0265	0.0188	0.0333	0.0251	0.0254
0.0	0.0	0.0	28054.7358	4052.2487	NaN	NaN	0.1262	0.8691	0.0267	0.019	0.0339	0.0256	0.0257
0.0	0.0	0.0	21521.7358	3558.2487	NaN	NaN	0.1419	0.8671	0.0266	0.0191	0.0351	0.0261	0.0258
0.0	0.0	0.0	29008.7358	5428.2487	NaN	NaN	0.1576	0.8678	0.0265	0.0191	0.0349	0.026	0.0256
0.0	0.0	0.0	24449.7358	1302.2487	NaN	NaN	0.0506	0.8671	0.0264	0.0192	0.0355	0.0262	0.0255
0.0	0.0	0.0	30933.7358	3863.2487	NaN	NaN	0.111	0.8672	0.0262	0.019	0.0356	0.0264	0.0256
0.0	0.0	0.0	23919.7358	1644.2487	NaN	NaN	0.0643	0.8655	0.0265	0.019	0.0362	0.0268	0.026
0.0	0.0	0.0	22114.7358	3863.2487	NaN	NaN	0.1487	0.8677	0.0265	0.0187	0.0351	0.0262	0.0257
0.0	0.0	0.0	28131.7358	2678.2487	NaN	NaN	0.0869	0.8655	0.0268	0.0189	0.036	0.0266	0.0261
0.0	0.0	0.0	18179.7358	875.2487	NaN	NaN	0.0459	0.8682	0.0268	0.0188	0.0346	0.026	0.0255
0.0	0.0	0.0	26335.7358	-246.7513	NaN	NaN	-0.0095	0.8678	0.0268	0.019	0.0347	0.0261	0.0257
0.0	0.0	0.0	25074.7358	1875.2487	NaN	NaN	0.0696	0.8668	0.027	0.019	0.0349	0.0264	0.0259
0.0	0.0	0.0	24142.7358	2992.2487	NaN	NaN	0.1103	0.8689	0.0268	0.0189	0.0337	0.0258	0.0258
0.0	0.0	0.0	24264.7358	6585.2487	NaN	NaN	0.2135	0.8669	0.027	0.0189	0.0345	0.0264	0.0264
0.0	0.0	0.0	27783.7358	3418.2487	NaN	NaN	0.1096	0.8714	0.0268	0.0186	0.0324	0.0252	0.0256
0.0	0.0	0.0	24413.7358	-784.7513	NaN	NaN	-0.0332	0.8719	0.0265	0.0186	0.0324	0.0251	0.0255
0.0	0.0	0.0	24282.7358	1246.2487	NaN	NaN	0.0488	0.8712	0.0266	0.0187	0.0324	0.0252	0.0259
0.0	0.0	0.0	26815.7358	3419.2487	NaN	NaN	0.1131	0.8706	0.0267	0.0187	0.0326	0.0252	0.0262
0.0	0.0	0.0	25905.7358	5692.2487	NaN	NaN	0.1801	0.8714	0.0266	0.0187	0.0322	0.0249	0.0261
0.0	0.0	0.0	19891.7358	4030.2487	NaN	NaN	0.1685	0.8713	0.0268	0.0188	0.0324	0.0248	0.026
0.0	0.0	0.0	25772.7358	5037.2487	NaN	NaN	0.1635	0.8724	0.0268	0.0188	0.0319	0.0244	0.0257
0.0	0.0	0.0	33325.7358	4750.2487	NaN	NaN	0.1248	0.8726	0.0269	0.0189	0.0319	0.0242	0.0256
0.0	0.0	0.0	25734.7358	3435.2487	NaN	NaN	0.1178	0.8747	0.0266	0.0188	0.0312	0.0237	0.0251
0.0	0.0	0.0	24322.7358	-744.7513	NaN	NaN	-0.0316	0.874	0.0266	0.0191	0.0316	0.0238	0.025
0.0	0.0	0.0	17766.7358	5537.2487	NaN	NaN	0.2376	0.8739	0.0266	0.0192	0.0317	0.0236	0.025
0.0	0.0	0.0	25862.7358	-53.7513	NaN	NaN	-0.0021	0.8755	0.0263	0.0192	0.0312	0.0233	0.0245
0.0	0.0	0.0	24658.7358	3946.2487	NaN	NaN	0.138	0.8747	0.0263	0.0194	0.0318	0.0234	0.0245
0.0	0.0	0.0	28269.7358	3537.2487	NaN	NaN	0.1112	0.8748	0.0262	0.0196	0.0318	0.0233	0.0244
0.0	0.0	0.0	27405.7358	3796.2487	NaN	NaN	0.1217	0.8736	0.0262	0.0198	0.0324	0.0235	0.0246
0.0	0.0	0.0	28932.7358	2396.2487	NaN	NaN	0.0765	0.8743	0.0262	0.0197	0.0322	0.0233	0.0243
0.0	0.0	0.0	27029.7358	1837.2487	NaN	NaN	0.0636	0.8729	0.0263	0.0198	0.0327	0.0236	0.0246
0.0	0.0	0.0	25835.7358	-706.7513	NaN	NaN	-0.0281	0.8737	0.0262	0.0197	0.0324	0.0234	0.0245
0.0	0.0	0.0	27494.7358	40.2487	NaN	NaN	0.0015	0.8713	0.0267	0.0198	0.0332	0.0239	0.0251
0.0	0.0	0.0	23797.7358	5783.2487	NaN	NaN	0.1955	0.872	0.0267	0.0196	0.033	0.0238	0.0249
0.0	0.0	0.0	22063.7358	346.2487	NaN	NaN	0.0155	0.8715	0.0267	0.0196	0.0333	0.0239	0.025
0.0	0.0	0.0	27942.7358	3200.2487	NaN	NaN	0.1028	0.8683	0.0271	0.0199	0.0346	0.0245	0.0256
0.0	0.0	0.0	24118.7358	5546.2487	NaN	NaN	0.187	0.867	0.0274	0.02	0.0353	0.0244	0.0259
0.0	0.0	0.0	28394.7358	4425.2487	NaN	NaN	0.1348	0.8675	0.0274	0.0199	0.0352	0.0242	0.0258
0.0	0.0	0.0	24414.7358	3197.2487	NaN	NaN	0.1158	0.8662	0.0277	0.02	0.0359	0.0242	0.0261
0.0	0.0	0.0	25578.7358	4360.2487	NaN	NaN	0.1456	0.8696	0.0273	0.0198	0.0343	0.0234	0.0255
0.0	0.0	0.0	26652.7358	6060.2487	NaN	NaN	0.1853	0.8705	0.0271	0.02	0.0339	0.0232	0.0253
0.0	0.0	0.0	23898.7358	2034.2487	NaN	NaN	0.0784	0.8727	0.0266	0.02	0.0332	0.023	0.0246
0.0	0.0	0.0	24125.7358	1475.2487	NaN	NaN	0.0576	0.8737	0.0261	0.0201	0.033	0.0228	0.0243
0.0	0.0	0.0	26444.7358	4268.2487	NaN	NaN	0.139	0.8724	0.026	0.0204	0.0336	0.0229	0.0247
0.0	0.0	0.0	24696.7358	4245.2487	NaN	NaN	0.1467	0.8739	0.0255	0.0202	0.0333	0.0226	0.0244
0.0	0.0	0.0	27816.7358	2295.2487	NaN	NaN	0.0762	0.8739	0.0253	0.0204	0.0335	0.0227	0.0243
0.0	0.0	0.0	28984.7358	1358.2487	NaN	NaN	0.0448	0.874	0.0251	0.0205	0.0336	0.0226	0.0241
0.0	0.0	0.0	24593.7358	2533.2487	NaN	NaN	0.0934	0.874	0.0248	0.0208	0.0337	0.0227	0.024
0.0	0.0	0.0	21775.7358	6847.2487	NaN	NaN	0.2392	0.872	0.0247	0.021	0.0348	0.023	0.0244
0.0	0.0	0.0	26526.7358	6176.2487	NaN	NaN	0.1889	0.8702	0.0248	0.0213	0.0358	0.0231	0.0248
0.0	0.0	0.0	26438.7358	4160.2487	NaN	NaN	0.136	0.8712	0.0245	0.0213	0.0358	0.0229	0.0244
0.0	0.0	0.0	23983.7358	2496.2487	NaN	NaN	0.0943	0.8706	0.0244	0.0214	0.0361	0.0232	0.0242
0.0	0.0	0.0	26921.7358	56.2487	NaN	NaN	0.0021	0.8717	0.0243	0.0213	0.0356	0.0233	0.0238
0.0	0.0	0.0	26294.7358	708.2487	NaN	NaN	0.0262	0.8702	0.0244	0.0215	0.0361	0.0238	0.0241
0.0	0.0	0.0	26956.7358	6443.2487	NaN	NaN	0.1929	0.8715	0.0244	0.0212	0.0354	0.0237	0.0237
0.0	0.0	0.0	25037.7358	4218.2487	NaN	NaN	0.1442	0.8722	0.0245	0.0212	0.0349	0.0238	0.0234
0.0	0.0	0.0	28928.7358	2265.2487	NaN	NaN	0.0726	0.8725	0.0246	0.0212	0.0344	0.024	0.0232
0.0	0.0	0.0	21735.7358	390.2487	NaN	NaN	0.0176	0.8707	0.0247	0.0215	0.0351	0.0246	0.0235
0.0	0.0	0.0	28367.7358	6661.2487	NaN	NaN	0.1902	0.8711	0.0247	0.0213	0.0347	0.0248	0.0234
0.0	0.0	0.0	32095.7358	1511.2487	NaN	NaN	0.045	0.872	0.0246	0.021	0.0343	0.025	0.0232
0.0	0.0	0.0	29097.7358	1327.2487	NaN	NaN	0.0436	0.8763	0.0244	0.0204	0.0322	0.0244	0.0223
0.0	0.0	0.0	23467.7358	2766.2487	NaN	NaN	0.1054	0.8762	0.0243	0.0204	0.0319	0.0248	0.0224
0.0	0.0	0.0	24759.7358	4031.2487	NaN	NaN	0.14	0.8782	0.0244	0.02	0.0307	0.0246	0.0222
0.0	0.0	0.0	25352.7358	3007.2487	NaN	NaN	0.106	0.8788	0.0245	0.0199	0.0299	0.0247	0.0221
0.0	0.0	0.0	26290.7358	2395.2487	NaN	NaN	0.0835	0.8797	0.0247	0.0201	0.0288	0.0247	0.0219
0.0	0.0	0.0	22071.7358	2157.2487	NaN	NaN	0.089	0.8796	0.0248	0.0208	0.0279	0.0249	0.022
0.0	0.0	0.0	24184.7358	4860.2487	NaN	NaN	0.1673	0.8806	0.0244	0.0211	0.0272	0.0249	0.0218
0.0	0.0	0.0	30059.7358	2548.2487	NaN	NaN	0.0781	0.8808	0.0241	0.0215	0.0271	0.0248	0.0216
0.0	0.0	0.0	28704.7358	1043.2487	NaN	NaN	0.0351	0.8829	0.0238	0.0216	0.0264	0.024	0.0212
0.0	0.0	0.0	26493.7358	4428.2487	NaN	NaN	0.1432	0.885	0.0236	0.0215	0.0258	0.0233	0.0208
0.0	0.0	0.0	26634.7358	1709.2487	NaN	NaN	0.0603	0.8841	0.0232	0.0223	0.0255	0.0238	0.0211
0.0	0.0	0.0	3482.7358	890.2487	NaN	NaN	0.2036	0.8952	0.0214	0.0209	0.0224	0.0209	0.0191
0.0	0.0	0.0	883.7358	-331.7513	NaN	NaN	-0.3	0.8912	0.0219	0.0226	0.0235	0.0208	0.0201
0.0	0.0	0.0	-1658.2642	-2368.7513	NaN	NaN	0.5882	0.892	0.0229	0.0223	0.0227	0.0204	0.0197
0.0	0.0	0.0	-1455.2642	1643.2487	NaN	NaN	1.3	0.8899	0.0238	0.0222	0.0232	0.0208	0.02
0.0	0.0	0.0	-795.2642	-1294.7513	NaN	NaN	0.6195	0.8898	0.0238	0.0219	0.0232	0.0212	0.0201
0.0	0.0	0.0	1408.7358	-2734.7513	NaN	NaN	1.3	0.8899	0.0233	0.0218	0.0231	0.0216	0.0204
0.0	0.0	0.0	-1522.2642	-2812.7513	NaN	NaN	0.6488	0.8894	0.0232	0.0216	0.0231	0.0219	0.0207
0.0	0.0	0.0	1186.7358	-645.7513	NaN	NaN	-0.3	0.8887	0.0231	0.0216	0.0229	0.0224	0.0214
0.0	0.0	0.0	-1920.2642	-3783.7513	NaN	NaN	0.6633	0.8864	0.0236	0.0216	0.0231	0.0232	0.0222
0.0	0.0	0.0	1389.7358	1314.2487	NaN	NaN	0.486	0.8844	0.0239	0.0216	0.0231	0.0241	0.0229
0.0	0.0	0.0	-1771.2642	1273.2487	NaN	NaN	-0.3	0.8852	0.0236	0.0214	0.0226	0.0243	0.0228
0.0	0.0	0.0	-1754.2642	1812.2487	NaN	NaN	1.3	0.8849	0.0237	0.0216	0.0224	0.0245	0.0229
0.0	0.0	0.0	-3634.2642	-1554.7513	NaN	NaN	0.2996	0.8855	0.0239	0.0215	0.0222	0.0243	0.0227
0.0	0.0	0.0	1307.7358	-4499.7513	NaN	NaN	1.3	0.8856	0.0242	0.0216	0.0221	0.0241	0.0225
0.0	0.0	0.0	-1514.2642	-3692.7513	NaN	NaN	0.7092	0.8871	0.0241	0.0216	0.0216	0.0237	0.022
0.0	0.0	0.0	-733.2642	694.2487	NaN	NaN	-0.3	0.8872	0.0239	0.0217	0.0217	0.0238	0.0217
0.0	0.0	0.0	-1144.2642	271.2487	NaN	NaN	-0.3	0.8872	0.0239	0.0218	0.0218	0.0239	0.0214
0.0	0.0	0.0	-1896.2642	3290.2487	NaN	NaN	1.3	0.8877	0.0239	0.0218	0.0219	0.0237	0.0211
0.0	0.0	0.0	-667.2642	-375.7513	NaN	NaN	0.3603	0.8883	0.0243	0.0217	0.0219	0.0231	0.0208
0.0	0.0	0.0	-2906.2642	-2539.7513	NaN	NaN	0.4664	0.8888	0.0245	0.0216	0.0221	0.0226	0.0205
0.0	0.0	0.0	-2304.2642	282.2487	NaN	NaN	-0.1396	0.8886	0.0246	0.0216	0.0225	0.0225	0.0202
0.0	0.0	0.0	-1421.2642	123.2487	NaN	NaN	-0.095	0.8886	0.0247	0.0216	0.0227	0.0225	0.0199
0.0	0.0	0.0	648.7358	430.2487	NaN	NaN	0.3988	0.8886	0.0248	0.0216	0.0229	0.0224	0.0197
0.0	0.0	0.0	-1501.2642	-397.7513	NaN	NaN	0.2095	0.8879	0.0254	0.0218	0.0232	0.0224	0.0194
0.0	0.0	0.0	-1796.2642	-562.7513	NaN	NaN	0.2386	0.8914	0.0235	0.022	0.0224	0.0224	0.0183
0.0	0.0	0.0	-756.2642	-1850.7513	NaN	NaN	0.7099	0.8658	0.0334	0.0231	0.0311	0.0214	0.0252
0.0	0.0	0.0	-451.2642	-1435.7513	NaN	NaN	0.7609	0.8632	0.0345	0.0233	0.0322	0.0214	0.0254
0.0	0.0	0.0	-2168.2642	-2766.7513	NaN	NaN	0.5606	0.8628	0.0346	0.0233	0.0327	0.0216	0.025
0.0	0.0	0.0	-2470.2642	189.2487	NaN	NaN	-0.083	0.8627	0.0347	0.0233	0.033	0.0217	0.0246
0.0	0.0	0.0	-2128.2642	-157.7513	NaN	NaN	0.069	0.8632	0.0343	0.0232	0.0332	0.0219	0.0242
0.0	0.0	0.0	1210.7358	872.2487	NaN	NaN	0.4187	0.8628	0.0342	0.0231	0.0336	0.0222	0.0241
0.0	0.0	0.0	-2620.2642	-510.7513	NaN	NaN	0.1631	0.8643	0.0336	0.0227	0.0334	0.0224	0.0236
0.0	0.0	0.0	-1871.2642	3526.2487	NaN	NaN	1.3	0.8622	0.0347	0.0223	0.034	0.0225	0.0242
0.0	0.0	0.0	-1381.2642	371.2487	NaN	NaN	-0.3	0.8625	0.0356	0.0221	0.0332	0.0226	0.024
0.0	0.0	0.0	-2687.2642	1987.2487	NaN	NaN	-0.3	0.8663	0.0361	0.0214	0.031	0.022	0.0233
0.0	0.0	0.0	-799.2642	1795.2487	NaN	NaN	1.3	0.8705	0.0368	0.0206	0.0287	0.0212	0.0222
0.0	0.0	0.0	-3129.2642	-3865.7513	NaN	NaN	0.5526	0.8677	0.0394	0.0209	0.0286	0.0213	0.022
0.0	0.0	0.0	-2234.2642	584.2487	NaN	NaN	-0.3	0.8662	0.0436	0.0207	0.0271	0.0208	0.0216
0.0	0.0	0.0	-4816.2642	857.2487	NaN	NaN	-0.2165	0.8366	0.061	0.0253	0.0294	0.0271	0.0205
0.0	0.0	0.0	-2103.2642	-1775.7513	NaN	NaN	0.4578	0.8307	0.0661	0.0242	0.0312	0.0275	0.0202
0.0	0.0	0.0	-2636.2642	1729.2487	NaN	NaN	-0.3	0.827	0.07	0.0238	0.032	0.0265	0.0208
0.0	0.0	0.0	-2812.2642	313.2487	NaN	NaN	-0.1253	0.8192	0.0773	0.0239	0.032	0.0251	0.0224
0.0	0.0	0.0	-3836.2642	-426.7513	NaN	NaN	0.1001	0.8131	0.0835	0.0237	0.0323	0.0238	0.0236
0.0	0.0	0.0	-2207.2642	-2159.7513	NaN	NaN	0.4946	0.7968	0.0951	0.0236	0.0349	0.0233	0.0263
0.0	0.0	0.0	-1945.2642	-1709.7513	NaN	NaN	0.4678	0.7567	0.1267	0.0223	0.0388	0.0229	0.0325
0.0	0.0	0.0	-1080.2642	613.2487	NaN	NaN	-0.3	0.6886	0.1781	0.0239	0.0512	0.0209	0.0373
0.0	0.0	0.0	-3312.2642	1717.2487	NaN	NaN	-0.3	0.6563	0.2041	0.0233	0.0562	0.0204	0.0397
0.0	0.0	0.0	-1616.2642	-575.7513	NaN	NaN	0.2627	0.6432	0.2122	0.0232	0.0595	0.0203	0.0417
0.0	0.0	0.0	-2761.2642	1929.2487	NaN	NaN	-0.3	0.6326	0.2183	0.0233	0.0629	0.02	0.0429
0.0	0.0	0.0	-4502.2642	697.2487	NaN	NaN	-0.1832	0.6293	0.219	0.0236	0.0646	0.0198	0.0436
0.0	0.0	0.0	-3263.2642	248.2487	NaN	NaN	-0.0823	0.6187	0.2252	0.0245	0.067	0.0201	0.0446
0.0	0.0	0.0	-4382.2642	-130.7513	NaN	NaN	0.029	0.6201	0.2229	0.0248	0.0667	0.02	0.0454
0.0	0.0	0.0	-4183.2642	-1352.7513	NaN	NaN	0.2444	0.544	0.2847	0.0313	0.0652	0.0196	0.0551
0.0	0.0	0.0	-6204.2642	-1453.7513	NaN	NaN	0.1898	0.428	0.3836	0.0398	0.0715	0.0195	0.0577
0.0	0.0	0.0	-4415.2642	3596.2487	NaN	NaN	-0.3	0.3231	0.4767	0.0465	0.0759	0.0198	0.0579
0.0	0.0	0.0	-2448.2642	427.2487	NaN	NaN	-0.2114	0.3178	0.485	0.0458	0.0722	0.0186	0.0606
0.0	0.0	0.0	-4951.2642	1105.2487	NaN	NaN	-0.2874	0.3032	0.4964	0.0474	0.0723	0.0184	0.0622
0.0	0.0	0.0	-1709.2642	-1138.7513	NaN	NaN	0.3998	0.3165	0.4849	0.0464	0.0698	0.0177	0.0647
0.0	0.0	0.0	-1789.2642	171.2487	NaN	NaN	-0.1058	0.3377	0.4637	0.0451	0.0672	0.0172	0.0692
0.0	0.0	0.0	-2885.2642	-1710.7513	NaN	NaN	0.3722	0.3815	0.4251	0.042	0.0642	0.0163	0.071
0.0	0.0	0.0	-4361.2642	-1506.7513	NaN	NaN	0.2568	0.3686	0.4372	0.0436	0.0652	0.0167	0.0689
0.0	0.0	0.0	-5624.2642	1472.2487	NaN	NaN	-0.3	0.3429	0.4606	0.0456	0.0657	0.017	0.0681
0.0	0.0	0.0	-4363.2642	942.2487	NaN	NaN	-0.2754	0.3576	0.4468	0.0446	0.0626	0.0166	0.0718
0.0	0.0	0.0	-3879.2642	-1124.7513	NaN	NaN	0.2248	0.3849	0.422	0.0424	0.0619	0.0161	0.0727
0.0	0.0	0.0	-5722.2642	452.2487	NaN	NaN	-0.0858	0.4074	0.4018	0.0406	0.0615	0.016	0.0729
0.0	0.0	0.0	-6720.2642	-1147.7513	NaN	NaN	0.1459	0.4554	0.3612	0.0373	0.0593	0.0158	0.0709
0.0	0.0	0.0	-4272.2642	129.2487	NaN	NaN	-0.0312	0.429	0.3827	0.0391	0.0623	0.0164	0.0704
0.0	0.0	0.0	-6170.2642	-2470.7513	NaN	NaN	0.2859	0.4376	0.375	0.0385	0.0617	0.0165	0.0707
0.0	0.0	0.0	-5437.2642	4331.2487	NaN	NaN	-0.3	0.3641	0.4377	0.0442	0.0674	0.0177	0.0691
0.0	0.0	0.0	-4096.2642	454.2487	NaN	NaN	-0.1247	0.3748	0.4271	0.043	0.0648	0.0171	0.0731
0.0	0.0	0.0	-5694.2642	737.2487	NaN	NaN	-0.1487	0.3758	0.4269	0.0428	0.0653	0.0173	0.0719
0.0	0.0	0.0	-5143.2642	2143.2487	NaN	NaN	-0.3	0.3798	0.4242	0.0423	0.0655	0.0173	0.0709
0.0	0.0	0.0	-6133.2642	-19.7513	NaN	NaN	0.0032	0.3789	0.4261	0.0423	0.0662	0.0174	0.0691
0.0	0.0	0.0	-3943.2642	2864.2487	NaN	NaN	-0.3	0.3285	0.47	0.0463	0.0712	0.0186	0.0654
0.0	0.0	0.0	-3905.2642	-286.7513	NaN	NaN	0.0684	0.3533	0.4473	0.0442	0.0678	0.0178	0.0695
0.0	0.0	0.0	-3676.2642	872.2487	NaN	NaN	-0.3	0.3278	0.4706	0.0462	0.071	0.0187	0.0657
0.0	0.0	0.0	-4830.2642	-3027.7513	NaN	NaN	0.3853	0.3563	0.446	0.0435	0.0686	0.0179	0.0678
0.0	0.0	0.0	-2450.2642	1124.2487	NaN	NaN	-0.3	0.3065	0.4891	0.0478	0.0745	0.0195	0.0626
0.0	0.0	0.0	-4607.2642	-1174.7513	NaN	NaN	0.2032	0.3227	0.4755	0.0457	0.0733	0.0188	0.064
0.0	0.0	0.0	-4485.2642	-1652.7513	NaN	NaN	0.2693	0.2921	0.5023	0.0482	0.077	0.0197	0.0607
0.0	0.0	0.0	-4828.2642	1231.2487	NaN	NaN	-0.3	0.2476	0.5427	0.0514	0.0802	0.0207	0.0574
0.0	0.0	0.0	-5315.2642	1288.2487	NaN	NaN	-0.3	0.2241	0.564	0.0533	0.0816	0.0212	0.0558
0.0	0.0	0.0	-2205.2642	1589.2487	NaN	NaN	-0.3	0.2121	0.5751	0.0538	0.083	0.0217	0.0543
0.0	0.0	0.0	-4315.2642	-371.7513	NaN	NaN	0.0793	0.211	0.5781	0.0535	0.0821	0.0216	0.0536
0.0	0.0	0.0	-3069.2642	-1493.7513	NaN	NaN	0.3274	0.2041	0.5848	0.0542	0.0823	0.0219	0.0527
0.0	0.0	0.0	-6132.2642	2966.2487	NaN	NaN	-0.3	0.1935	0.5939	0.0547	0.0838	0.0223	0.0518
0.0	0.0	0.0	-3629.2642	1327.2487	NaN	NaN	-0.3	0.1858	0.6	0.0551	0.0853	0.0224	0.0515
0.0	0.0	0.0	-2326.2642	1455.2487	NaN	NaN	-0.3	0.1853	0.6022	0.0549	0.0846	0.0223	0.0508
0.0	0.0	0.0	-4747.2642	39.2487	NaN	NaN	-0.0083	0.1876	0.6035	0.0541	0.0828	0.0219	0.05
0.0	0.0	0.0	-3474.2642	-322.7513	NaN	NaN	0.085	0.1863	0.6037	0.0545	0.0834	0.022	0.0502
0.0	0.0	0.0	-5311.2642	698.2487	NaN	NaN	-0.1514	0.1845	0.6058	0.0541	0.0839	0.022	0.0497
0.0	0.0	0.0	-3281.2642	240.2487	NaN	NaN	-0.079	0.1827	0.6063	0.0545	0.0849	0.022	0.0496
0.0	0.0	0.0	-4081.2642	-643.7513	NaN	NaN	0.1362	0.1812	0.6081	0.0543	0.0853	0.0219	0.0491
0.0	0.0	0.0	-4759.2642	-1368.7513	NaN	NaN	0.2234	0.1788	0.608	0.0549	0.087	0.0221	0.0492
0.0	0.0	0.0	-3329.2642	3063.2487	NaN	NaN	-0.3	0.176	0.6087	0.0553	0.0884	0.0223	0.0493
0.0	0.0	0.0	-3011.2642	-649.7513	NaN	NaN	0.1775	0.178	0.6077	0.0553	0.0878	0.0221	0.0491
0.0	0.0	0.0	-6553.2642	-1416.7513	NaN	NaN	0.1778	0.1771	0.6075	0.0557	0.0885	0.0221	0.0491
0.0	0.0	0.0	-4384.2642	1076.2487	NaN	NaN	-0.3	0.1721	0.6083	0.0569	0.0908	0.0224	0.0494
0.0	0.0	0.0	-4031.2642	5101.2487	NaN	NaN	1.3	0.1695	0.608	0.0577	0.0925	0.0227	0.0495
0.0	0.0	0.0	-3212.2642	-2340.7513	NaN	NaN	0.4215	0.1729	0.6074	0.0573	0.0908	0.0223	0.0494
0.0	0.0	0.0	-6716.2642	1208.2487	NaN	NaN	-0.2194	0.1745	0.6052	0.0578	0.0904	0.0223	0.0498
0.0	0.0	0.0	-5134.2642	1454.2487	NaN	NaN	-0.3	0.1744	0.6058	0.0574	0.0905	0.0223	0.0496
0.0	0.0	0.0	-4862.2642	1077.2487	NaN	NaN	-0.2846	0.1741	0.6042	0.0579	0.0916	0.0224	0.0497
0.0	0.0	0.0	-3671.2642	1305.2487	NaN	NaN	-0.3	0.1734	0.6017	0.0587	0.0934	0.0227	0.05
0.0	0.0	0.0	-1765.2642	2210.2487	NaN	NaN	1.3	0.1735	0.6001	0.0593	0.094	0.0228	0.0504
0.0	0.0	0.0	-3795.2642	51.2487	NaN	NaN	-0.0137	0.1746	0.5993	0.0588	0.0942	0.0227	0.0504
0.0	0.0	0.0	-6007.2642	-1604.7513	NaN	NaN	0.2108	0.1784	0.5964	0.0587	0.0931	0.0225	0.0509
0.0	0.0	0.0	-3094.2642	424.2487	NaN	NaN	-0.1589	0.1773	0.5963	0.0586	0.0944	0.0225	0.0509
0.0	0.0	0.0	-6845.2642	2906.2487	NaN	NaN	-0.3	0.1782	0.5941	0.0589	0.0952	0.0224	0.0512
0.0	0.0	0.0	-4459.2642	-2283.7513	NaN	NaN	0.3387	0.178	0.5936	0.0588	0.0961	0.0224	0.0511
0.0	0.0	0.0	-5134.2642	-1731.7513	NaN	NaN	0.2522	0.18	0.5904	0.0596	0.0963	0.0223	0.0515
0.0	0.0	0.0	-2303.2642	2055.2487	NaN	NaN	-0.3	0.1769	0.5907	0.0598	0.0987	0.0226	0.0513
0.0	0.0	0.0	-3664.2642	-888.7513	NaN	NaN	0.1952	0.1809	0.5877	0.0598	0.0974	0.0224	0.0518
0.0	0.0	0.0	-7042.2642	-803.7513	NaN	NaN	0.1024	0.1824	0.5848	0.0603	0.0978	0.0224	0.0523
0.0	0.0	0.0	-6434.2642	-594.7513	NaN	NaN	0.0846	0.183	0.5846	0.0601	0.0979	0.0223	0.0521
0.0	0.0	0.0	-4076.2642	-528.7513	NaN	NaN	0.1148	0.1842	0.5815	0.0608	0.099	0.0223	0.0522
0.0	0.0	0.0	-4497.2642	1616.2487	NaN	NaN	-0.3	0.1848	0.5786	0.0616	0.1	0.0224	0.0526
0.0	0.0	0.0	-8351.2642	1557.2487	NaN	NaN	-0.2292	0.1867	0.5771	0.0617	0.0992	0.0223	0.053
0.0	0.0	0.0	-4149.2642	495.2487	NaN	NaN	-0.1355	0.1888	0.5743	0.062	0.0991	0.0223	0.0535
0.0	0.0	0.0	-5292.2642	-1983.7513	NaN	NaN	0.2726	0.1928	0.572	0.0617	0.0977	0.0221	0.0537
0.0	0.0	0.0	-5797.2642	-1127.7513	NaN	NaN	0.1629	0.194	0.5691	0.0622	0.0983	0.0222	0.0543
0.0	0.0	0.0	-5045.2642	597.2487	NaN	NaN	-0.1343	0.1946	0.5689	0.0621	0.098	0.0221	0.0543
0.0	0.0	0.0	-6208.2642	43.2487	NaN	NaN	-0.007	0.1941	0.5696	0.0618	0.0983	0.0221	0.0541
0.0	0.0	0.0	-4788.2642	-2086.7513	NaN	NaN	0.3035	0.1942	0.5711	0.0614	0.0979	0.0219	0.0535
0.0	0.0	0.0	-5742.2642	536.2487	NaN	NaN	-0.103	0.1925	0.5705	0.0619	0.0995	0.022	0.0536
0.0	0.0	0.0	-5744.2642	2592.2487	NaN	NaN	-0.3	0.1912	0.5675	0.0632	0.1018	0.0221	0.0542
0.0	0.0	0.0	-3435.2642	2566.2487	NaN	NaN	-0.3	0.1935	0.5651	0.0636	0.101	0.0221	0.0548
0.0	0.0	0.0	-4474.2642	-1834.7513	NaN	NaN	0.2908	0.197	0.5641	0.0634	0.0984	0.0218	0.0553
0.0	0.0	0.0	-5962.2642	-1054.7513	NaN	NaN	0.1503	0.1994	0.5623	0.0638	0.0968	0.0217	0.056
0.0	0.0	0.0	-6296.2642	-1720.7513	NaN	NaN	0.2146	0.2006	0.5645	0.0629	0.0948	0.0214	0.0558
0.0	0.0	0.0	-5816.2642	318.2487	NaN	NaN	-0.0579	0.2016	0.564	0.0629	0.0942	0.0212	0.0561
0.0	0.0	0.0	-5013.2642	-1626.7513	NaN	NaN	0.245	0.2014	0.5651	0.0624	0.0941	0.0212	0.0559
0.0	0.0	0.0	-5539.2642	-3429.7513	NaN	NaN	0.3824	0.202	0.5633	0.0628	0.0946	0.0211	0.0563
0.0	0.0	0.0	-4178.2642	3661.2487	NaN	NaN	-0.3	0.2009	0.5597	0.0636	0.0971	0.0215	0.0572
0.0	0.0	0.0	-5087.2642	-2448.7513	NaN	NaN	0.3249	0.2035	0.5606	0.0628	0.0952	0.0211	0.0567
0.0	0.0	0.0	-4314.2642	741.2487	NaN	NaN	-0.2075	0.2037	0.5581	0.0633	0.0961	0.0213	0.0574
0.0	0.0	0.0	-4551.2642	-797.7513	NaN	NaN	0.1491	0.2044	0.5602	0.0627	0.0945	0.0211	0.0571
0.0	0.0	0.0	-5478.2642	887.2487	NaN	NaN	-0.1933	0.2051	0.5594	0.0626	0.0943	0.0211	0.0575
0.0	0.0	0.0	-4482.2642	-3442.7513	NaN	NaN	0.4344	0.2072	0.5612	0.0613	0.0926	0.0209	0.0568
0.0	0.0	0.0	-5543.2642	1307.2487	NaN	NaN	-0.3	0.2067	0.5598	0.0618	0.0933	0.0211	0.0574
0.0	0.0	0.0	-4802.2642	297.2487	NaN	NaN	-0.066	0.2065	0.5604	0.0613	0.0936	0.0211	0.0571
0.0	0.0	0.0	-4741.2642	-2246.7513	NaN	NaN	0.3215	0.2069	0.5586	0.0618	0.0942	0.0212	0.0573
0.0	0.0	0.0	-4836.2642	300.2487	NaN	NaN	-0.0662	0.2063	0.5583	0.0618	0.0949	0.0213	0.0574
0.0	0.0	0.0	-3420.2642	-1749.7513	NaN	NaN	0.3384	0.2086	0.5569	0.0615	0.0944	0.0213	0.0574
0.0	0.0	0.0	-5035.2642	-1447.7513	NaN	NaN	0.2233	0.211	0.5559	0.0604	0.0943	0.0212	0.0573
0.0	0.0	0.0	-6976.2642	-195.7513	NaN	NaN	0.0273	0.2112	0.5559	0.0603	0.0941	0.0211	0.0574
0.0	0.0	0.0	-6626.2642	2330.2487	NaN	NaN	-0.3	0.2114	0.5551	0.0605	0.0944	0.0212	0.0575
0.0	0.0	0.0	-5126.2642	-418.7513	NaN	NaN	0.0755	0.2119	0.5546	0.0601	0.0947	0.0212	0.0575
0.0	0.0	0.0	-4758.2642	-1018.7513	NaN	NaN	0.1763	0.2108	0.5548	0.0606	0.095	0.0213	0.0575
0.0	0.0	0.0	-3593.2642	1880.2487	NaN	NaN	-0.3	0.2094	0.5529	0.0615	0.0964	0.0217	0.058
0.0	0.0	0.0	-6091.2642	-808.7513	NaN	NaN	0.1172	0.2125	0.5525	0.0603	0.0955	0.0215	0.0578
0.0	0.0	0.0	-6287.2642	568.2487	NaN	NaN	-0.0994	0.2127	0.5529	0.0597	0.0956	0.0215	0.0576
0.0	0.0	0.0	-5505.2642	34.2487	NaN	NaN	-0.0063	0.2113	0.5548	0.0597	0.0954	0.0214	0.0574
0.0	0.0	0.0	-5190.2642	2405.2487	NaN	NaN	-0.3	0.2098	0.5548	0.0601	0.096	0.0216	0.0576
0.0	0.0	0.0	-6821.2642	9.2487	NaN	NaN	-0.0014	0.21	0.5571	0.0595	0.0949	0.0214	0.0572
0.0	0.0	0.0	-3127.2642	-468.7513	NaN	NaN	0.1304	0.2087	0.5574	0.06	0.095	0.0215	0.0575
0.0	0.0	0.0	-4296.2642	-2304.7513	NaN	NaN	0.3492	0.2078	0.5595	0.0597	0.0945	0.0214	0.0571
0.0	0.0	0.0	-4525.2642	-332.7513	NaN	NaN	0.0685	0.2058	0.5587	0.0607	0.0955	0.0217	0.0576
0.0	0.0	0.0	-3668.2642	-1276.7513	NaN	NaN	0.2582	0.2042	0.5597	0.0609	0.0963	0.0216	0.0573
0.0	0.0	0.0	-4040.2642	939.2487	NaN	NaN	-0.3	0.2013	0.5576	0.0624	0.0988	0.0218	0.0581
0.0	0.0	0.0	-5136.2642	2469.2487	NaN	NaN	-0.3	0.2006	0.5568	0.0627	0.0997	0.0219	0.0583
0.0	0.0	0.0	-4793.2642	1543.2487	NaN	NaN	-0.3	0.2017	0.5566	0.0624	0.0991	0.0219	0.0583
0.0	0.0	0.0	-4882.2642	243.2487	NaN	NaN	-0.0524	0.2034	0.5573	0.0614	0.0979	0.022	0.0579
0.0	0.0	0.0	-6110.2642	-1565.7513	NaN	NaN	0.204	0.2043	0.5597	0.0603	0.0966	0.022	0.0571
0.0	0.0	0.0	-5184.2642	124.2487	NaN	NaN	-0.0246	0.2019	0.5602	0.0605	0.0983	0.0222	0.057
0.0	0.0	0.0	-5292.2642	2854.2487	NaN	NaN	-0.3	0.1997	0.559	0.0611	0.1007	0.0225	0.057
0.0	0.0	0.0	-4397.2642	2395.2487	NaN	NaN	-0.3	0.1997	0.5586	0.0608	0.1016	0.0226	0.0566
0.0	0.0	0.0	-6055.2642	2232.2487	NaN	NaN	-0.3	0.2011	0.5565	0.0608	0.102	0.0229	0.0566
0.0	0.0	0.0	-3298.2642	649.2487	NaN	NaN	-0.2451	0.2024	0.5558	0.0603	0.102	0.023	0.0564
0.0	0.0	0.0	-4554.2642	1102.2487	NaN	NaN	-0.3	0.2052	0.5548	0.0594	0.1014	0.023	0.0562
0.0	0.0	0.0	-3123.2642	-1682.7513	NaN	NaN	0.3501	0.2066	0.5549	0.0587	0.1009	0.023	0.056
0.0	0.0	0.0	-3670.2642	-1233.7513	NaN	NaN	0.2516	0.2059	0.5557	0.0587	0.1008	0.023	0.0559
0.0	0.0	0.0	-5349.2642	-904.7513	NaN	NaN	0.1447	0.2052	0.5555	0.0588	0.1015	0.0231	0.0559
0.0	0.0	0.0	-4732.2642	-86.7513	NaN	NaN	0.018	0.2052	0.555	0.0585	0.1024	0.023	0.0558
0.0	0.0	0.0	-5092.2642	-2074.7513	NaN	NaN	0.2895	0.2047	0.5566	0.0579	0.1026	0.0228	0.0553
0.0	0.0	0.0	-5543.2642	1127.2487	NaN	NaN	-0.2553	0.2014	0.5567	0.0592	0.1041	0.0231	0.0554
0.0	0.0	0.0	-6324.2642	550.2487	NaN	NaN	-0.0953	0.2012	0.5576	0.0591	0.1038	0.0232	0.0551
0.0	0.0	0.0	-5237.2642	-296.7513	NaN	NaN	0.0536	0.2019	0.556	0.0595	0.1038	0.0233	0.0555
0.0	0.0	0.0	-4165.2642	-904.7513	NaN	NaN	0.1785	0.2016	0.5577	0.0591	0.1031	0.0233	0.0551
0.0	0.0	0.0	-6059.2642	146.2487	NaN	NaN	-0.0247	0.1998	0.5617	0.0586	0.1023	0.0232	0.0544
0.0	0.0	0.0	-5500.2642	708.2487	NaN	NaN	-0.1478	0.1945	0.5657	0.0589	0.1038	0.0231	0.0539
0.0	0.0	0.0	-4295.2642	1574.2487	NaN	NaN	-0.3	0.1888	0.5683	0.0598	0.1063	0.0231	0.0537
0.0	0.0	0.0	-2820.2642	2532.2487	NaN	NaN	-0.3	0.1868	0.5682	0.0604	0.1077	0.0232	0.0537
0.0	0.0	0.0	-3024.2642	1634.2487	NaN	NaN	-0.3	0.1899	0.5661	0.0603	0.1065	0.0232	0.0539
0.0	0.0	0.0	-4524.2642	-1776.7513	NaN	NaN	0.282	0.1946	0.5658	0.0593	0.1036	0.0232	0.0536
0.0	0.0	0.0	-5147.2642	1089.2487	NaN	NaN	-0.2684	0.1962	0.5655	0.0589	0.1025	0.0232	0.0536
0.0	0.0	0.0	-5001.2642	-315.7513	NaN	NaN	0.0594	0.1977	0.5665	0.0581	0.1015	0.0231	0.0531
0.0	0.0	0.0	-4304.2642	-2873.7513	NaN	NaN	0.4004	0.1966	0.569	0.0575	0.1016	0.023	0.0524
0.0	0.0	0.0	-4541.2642	-1080.7513	NaN	NaN	0.1922	0.1929	0.57	0.0582	0.1034	0.0231	0.0524
0.0	0.0	0.0	-3569.2642	-107.7513	NaN	NaN	0.0293	0.1892	0.5709	0.0585	0.1058	0.0232	0.0523
0.0	0.0	0.0	-6083.2642	1240.2487	NaN	NaN	-0.2561	0.1893	0.569	0.0589	0.1071	0.0233	0.0524
0.0	0.0	0.0	-5494.2642	973.2487	NaN	NaN	-0.2153	0.1909	0.567	0.0592	0.107	0.0233	0.0527
0.0	0.0	0.0	-5354.2642	586.2487	NaN	NaN	-0.123	0.1926	0.5657	0.0592	0.1065	0.0233	0.0527
0.0	0.0	0.0	-5088.2642	-501.7513	NaN	NaN	0.0898	0.1935	0.5644	0.0597	0.106	0.0233	0.0531
0.0	0.0	0.0	-3534.2642	649.2487	NaN	NaN	-0.225	0.1946	0.564	0.0598	0.105	0.0233	0.0534
0.0	0.0	0.0	-4431.2642	-1684.7513	NaN	NaN	0.2755	0.1954	0.5662	0.059	0.1033	0.0232	0.0528
0.0	0.0	0.0	-4073.2642	-822.7513	NaN	NaN	0.168	0.1945	0.567	0.0592	0.1032	0.0232	0.0528
0.0	0.0	0.0	-6019.2642	-217.7513	NaN	NaN	0.0349	0.1922	0.5706	0.059	0.1029	0.023	0.0523
0.0	0.0	0.0	-5993.2642	1991.2487	NaN	NaN	-0.3	0.1894	0.5707	0.0599	0.1044	0.0231	0.0527
0.0	0.0	0.0	-2726.2642	189.2487	NaN	NaN	-0.0746	0.1899	0.5709	0.0598	0.1039	0.023	0.0524
0.0	0.0	0.0	-3328.2642	-183.7513	NaN	NaN	0.0523	0.1919	0.5686	0.0604	0.1031	0.023	0.0531
0.0	0.0	0.0	-6742.2642	809.2487	NaN	NaN	-0.1364	0.1935	0.5684	0.0602	0.1019	0.0229	0.0531
0.0	0.0	0.0	-3904.2642	-2122.7513	NaN	NaN	0.3522	0.1954	0.5679	0.0601	0.1006	0.0228	0.0532
0.0	0.0	0.0	-3666.2642	917.2487	NaN	NaN	-0.3	0.197	0.5648	0.0609	0.1005	0.0229	0.054
0.0	0.0	0.0	-4571.2642	-2817.7513	NaN	NaN	0.3813	0.1975	0.5669	0.0603	0.0991	0.0227	0.0535
0.0	0.0	0.0	-5818.2642	-890.7513	NaN	NaN	0.1328	0.1962	0.5663	0.0612	0.0996	0.0226	0.054
0.0	0.0	0.0	-5817.2642	1993.2487	NaN	NaN	-0.3	0.1921	0.5679	0.062	0.101	0.0227	0.0543
0.0	0.0	0.0	-5218.2642	264.2487	NaN	NaN	-0.0533	0.1927	0.5682	0.062	0.1004	0.0226	0.0541
0.0	0.0	0.0	-5059.2642	391.2487	NaN	NaN	-0.0838	0.1919	0.57	0.062	0.1	0.0225	0.0537
0.0	0.0	0.0	-2904.2642	725.2487	NaN	NaN	-0.3	0.1903	0.5696	0.0629	0.1005	0.0224	0.0542
0.0	0.0	0.0	-5272.2642	2561.2487	NaN	NaN	-0.3	0.1909	0.5696	0.063	0.0999	0.0224	0.0542
0.0	0.0	0.0	-3890.2642	1181.2487	NaN	NaN	-0.3	0.1924	0.5681	0.0633	0.0994	0.0224	0.0545
0.0	0.0	0.0	-5321.2642	-617.7513	NaN	NaN	0.104	0.1954	0.568	0.0628	0.0975	0.0222	0.0542
0.0	0.0	0.0	-4667.2642	-377.7513	NaN	NaN	0.0749	0.1956	0.5675	0.0626	0.0976	0.0223	0.0544
0.0	0.0	0.0	-5740.2642	-322.7513	NaN	NaN	0.0532	0.1981	0.5674	0.0617	0.0966	0.0222	0.054
0.0	0.0	0.0	-3787.2642	-476.7513	NaN	NaN	0.1118	0.1987	0.5667	0.0611	0.0971	0.0222	0.0542
0.0	0.0	0.0	-5755.2642	-1192.7513	NaN	NaN	0.1717	0.1997	0.5666	0.0606	0.0969	0.0221	0.0541
0.0	0.0	0.0	-4772.2642	-48.7513	NaN	NaN	0.0101	0.1986	0.5647	0.0614	0.0984	0.0224	0.0546
0.0	0.0	0.0	-4883.2642	-1088.7513	NaN	NaN	0.1823	0.2	0.5644	0.061	0.0979	0.0222	0.0544
0.0	0.0	0.0	-3611.2642	-733.7513	NaN	NaN	0.1689	0.1998	0.5631	0.0616	0.0983	0.0223	0.0548
0.0	0.0	0.0	-4702.2642	-1112.7513	NaN	NaN	0.1914	0.2007	0.5639	0.0612	0.0974	0.0222	0.0546
0.0	0.0	0.0	-4415.2642	-1638.7513	NaN	NaN	0.2707	0.1999	0.5634	0.0617	0.0978	0.0222	0.055
0.0	0.0	0.0	-5946.2642	247.2487	NaN	NaN	-0.0434	0.1999	0.5643	0.0612	0.0979	0.0221	0.0547
0.0	0.0	0.0	-5472.2642	-1098.7513	NaN	NaN	0.1672	0.199	0.5653	0.0611	0.0981	0.022	0.0546
0.0	0.0	0.0	-5823.2642	1083.2487	NaN	NaN	-0.2285	0.1963	0.5661	0.0616	0.0992	0.0222	0.0545
0.0	0.0	0.0	-5905.2642	1737.2487	NaN	NaN	-0.3	0.1952	0.5677	0.0615	0.0992	0.0222	0.0543
0.0	0.0	0.0	-4922.2642	1171.2487	NaN	NaN	-0.3	0.1956	0.567	0.0615	0.0993	0.0223	0.0543
0.0	0.0	0.0	-5804.2642	-1002.7513	NaN	NaN	0.1473	0.1962	0.5672	0.061	0.0992	0.0222	0.0541
0.0	0.0	0.0	-4084.2642	1510.2487	NaN	NaN	-0.3	0.1956	0.5656	0.0616	0.1003	0.0224	0.0545
0.0	0.0	0.0	-5031.2642	1571.2487	NaN	NaN	-0.3	0.1987	0.5628	0.0614	0.1	0.0225	0.0546
0.0	0.0	0.0	-4615.2642	-1005.7513	NaN	NaN	0.1789	0.2027	0.559	0.0605	0.1001	0.0225	0.055
0.0	0.0	0.0	-4931.2642	-994.7513	NaN	NaN	0.1679	0.2061	0.5584	0.059	0.0994	0.0223	0.0548
0.0	0.0	0.0	-5273.2642	727.2487	NaN	NaN	-0.16	0.206	0.5557	0.0592	0.1011	0.0226	0.0553
0.0	0.0	0.0	-5755.2642	-1356.7513	NaN	NaN	0.1908	0.2063	0.5576	0.058	0.1012	0.0224	0.0545
0.0	0.0	0.0	-3831.2642	691.2487	NaN	NaN	-0.2201	0.2034	0.5567	0.0594	0.1028	0.0228	0.0549
0.0	0.0	0.0	-4268.2642	1211.2487	NaN	NaN	-0.3	0.2032	0.5569	0.0595	0.1029	0.0229	0.0547
0.0	0.0	0.0	-4572.2642	-977.7513	NaN	NaN	0.1762	0.2044	0.557	0.059	0.1021	0.0229	0.0546
0.0	0.0	0.0	-4867.2642	-578.7513	NaN	NaN	0.1063	0.2051	0.5562	0.0595	0.1013	0.0229	0.055
0.0	0.0	0.0	-4263.2642	497.2487	NaN	NaN	-0.132	0.204	0.5571	0.0595	0.1015	0.023	0.0549
0.0	0.0	0.0	-4788.2642	-2030.7513	NaN	NaN	0.2978	0.206	0.5575	0.0589	0.1001	0.0226	0.0548
0.0	0.0	0.0	-4954.2642	834.2487	NaN	NaN	-0.2025	0.2044	0.5576	0.0596	0.1006	0.0227	0.0551
0.0	0.0	0.0	-4971.2642	-1824.7513	NaN	NaN	0.2685	0.2034	0.5609	0.0591	0.0997	0.0225	0.0545
0.0	0.0	0.0	-4770.2642	3118.2487	NaN	NaN	-0.3	0.2022	0.5583	0.0606	0.1008	0.0228	0.0553
0.0	0.0	0.0	-6544.2642	268.2487	NaN	NaN	-0.0427	0.2029	0.5607	0.0593	0.0998	0.0226	0.0547
0.0	0.0	0.0	-6899.2642	-831.7513	NaN	NaN	0.1076	0.202	0.5624	0.0595	0.0991	0.0224	0.0546
0.0	0.0	0.0	-3163.2642	1963.2487	NaN	NaN	-0.3	0.1982	0.5634	0.0607	0.1002	0.0226	0.0548
0.0	0.0	0.0	-5770.2642	1830.2487	NaN	NaN	-0.3	0.1973	0.5646	0.0609	0.1	0.0225	0.0548
0.0	0.0	0.0	-4271.2642	1411.2487	NaN	NaN	-0.3	0.1959	0.5653	0.0613	0.1002	0.0224	0.0549
0.0	0.0	0.0	-4308.2642	1320.2487	NaN	NaN	-0.3	0.1962	0.5647	0.0617	0.0999	0.0223	0.0552
0.0	0.0	0.0	-3715.2642	-1127.7513	NaN	NaN	0.2329	0.1962	0.5646	0.0618	0.0997	0.0223	0.0553
0.0	0.0	0.0	-2907.2642	-95.7513	NaN	NaN	0.0319	0.1978	0.5626	0.0622	0.0994	0.0223	0.0557
0.0	0.0	0.0	-4538.2642	-1203.7513	NaN	NaN	0.2096	0.1992	0.5628	0.0617	0.0984	0.0222	0.0557
0.0	0.0	0.0	-4307.2642	-774.7513	NaN	NaN	0.1524	0.2001	0.5621	0.0614	0.0983	0.0222	0.0558
0.0	0.0	0.0	-5345.2642	-874.7513	NaN	NaN	0.1406	0.1999	0.562	0.0615	0.0985	0.0222	0.0559
0.0	0.0	0.0	-4525.2642	807.2487	NaN	NaN	-0.2171	0.1982	0.5617	0.062	0.0997	0.0222	0.0562
0.0	0.0	0.0	-3397.2642	-1146.7513	NaN	NaN	0.2524	0.1982	0.5611	0.0623	0.0999	0.0221	0.0563
0.0	0.0	0.0	-2638.2642	-659.7513	NaN	NaN	0.2	0.1981	0.5598	0.063	0.1003	0.0221	0.0568
0.0	0.0	0.0	-4114.2642	-442.7513	NaN	NaN	0.0972	0.1999	0.5591	0.0628	0.0993	0.0219	0.0569
0.0	0.0	0.0	-4746.2642	285.2487	NaN	NaN	-0.0639	0.2028	0.5567	0.0629	0.0982	0.0218	0.0575
0.0	0.0	0.0	-5820.2642	-13.7513	NaN	NaN	0.0024	0.2061	0.5562	0.062	0.0967	0.0217	0.0573
0.0	0.0	0.0	-5395.2642	-1416.7513	NaN	NaN	0.208	0.2092	0.5555	0.0614	0.095	0.0215	0.0573
0.0	0.0	0.0	-5003.2642	297.2487	NaN	NaN	-0.0632	0.2106	0.5544	0.0611	0.0949	0.0216	0.0575
0.0	0.0	0.0	-5692.2642	-2965.7513	NaN	NaN	0.3425	0.2123	0.5551	0.0602	0.0939	0.0213	0.0571
0.0	0.0	0.0	-5095.2642	715.2487	NaN	NaN	-0.1633	0.2117	0.5535	0.0607	0.095	0.0215	0.0575
0.0	0.0	0.0	-6630.2642	-314.7513	NaN	NaN	0.0453	0.2114	0.5548	0.0603	0.095	0.0214	0.057
0.0	0.0	0.0	-6495.2642	2009.2487	NaN	NaN	-0.3	0.2087	0.5543	0.0615	0.0967	0.0217	0.0572
0.0	0.0	0.0	-6375.2642	2141.2487	NaN	NaN	-0.3	0.208	0.5551	0.0617	0.0965	0.0216	0.0571
0.0	0.0	0.0	-5886.2642	581.2487	NaN	NaN	-0.1096	0.2082	0.5542	0.0618	0.0966	0.0217	0.0574
0.0	0.0	0.0	-4170.2642	-2114.7513	NaN	NaN	0.3365	0.2098	0.5554	0.0606	0.0957	0.0215	0.057
0.0	0.0	0.0	-4232.2642	-441.7513	NaN	NaN	0.0945	0.2078	0.555	0.0615	0.0966	0.0217	0.0574
0.0	0.0	0.0	-5415.2642	-272.7513	NaN	NaN	0.048	0.2061	0.5558	0.0616	0.0975	0.0218	0.0572
0.0	0.0	0.0	-4448.2642	-1786.7513	NaN	NaN	0.2866	0.2055	0.5559	0.0616	0.0981	0.0218	0.0571
0.0	0.0	0.0	-2566.2642	655.2487	NaN	NaN	-0.3	0.205	0.5542	0.0619	0.0994	0.0221	0.0574
0.0	0.0	0.0	-6970.2642	-1070.7513	NaN	NaN	0.1332	0.2068	0.5551	0.0606	0.0985	0.022	0.0569
0.0	0.0	0.0	-6311.2642	-1678.7513	NaN	NaN	0.2101	0.2062	0.5553	0.0604	0.099	0.0221	0.057
0.0	0.0	0.0	-6857.2642	1115.2487	NaN	NaN	-0.1942	0.2048	0.5559	0.0607	0.0996	0.0222	0.0568
0.0	0.0	0.0	-3167.2642	-89.7513	NaN	NaN	0.0276	0.2041	0.5557	0.0608	0.1004	0.0223	0.0567
0.0	0.0	0.0	-5658.2642	-780.7513	NaN	NaN	0.1213	0.2053	0.5558	0.0607	0.0996	0.0223	0.0564
0.0	0.0	0.0	-4778.2642	1953.2487	NaN	NaN	-0.3	0.2037	0.5545	0.0613	0.1009	0.0225	0.0571
0.0	0.0	0.0	-4675.2642	-999.7513	NaN	NaN	0.1762	0.2067	0.554	0.0606	0.0996	0.0225	0.0566
0.0	0.0	0.0	-4842.2642	284.2487	NaN	NaN	-0.0624	0.2097	0.5511	0.0599	0.0999	0.0227	0.0568
0.0	0.0	0.0	-7264.2642	-2933.7513	NaN	NaN	0.2877	0.2113	0.554	0.0578	0.0987	0.0223	0.0559
0.0	0.0	0.0	-6412.2642	682.2487	NaN	NaN	-0.1191	0.2037	0.5603	0.0577	0.0995	0.0229	0.0559
0.0	0.0	0.0	-4984.2642	1587.2487	NaN	NaN	-0.3	0.1839	0.5908	0.0526	0.095	0.0239	0.0539
0.0	0.0	0.0	-5394.2642	843.2487	NaN	NaN	-0.1853	0.1544	0.6436	0.0436	0.0839	0.025	0.0495
0.0	0.0	0.0	-6972.2642	235.2487	NaN	NaN	-0.0349	0.1412	0.6746	0.0391	0.0757	0.0242	0.0451
0.0	0.0	0.0	-5586.2642	529.2487	NaN	NaN	-0.1047	0.1361	0.6837	0.0386	0.0735	0.0238	0.0442
0.0	0.0	0.0	-4622.2642	1446.2487	NaN	NaN	-0.3	0.1343	0.6866	0.0384	0.073	0.0237	0.044
0.0	0.0	0.0	-3934.2642	-2693.7513	NaN	NaN	0.4064	0.1339	0.6887	0.0381	0.0721	0.0235	0.0437
0.0	0.0	0.0	-5687.2642	-2070.7513	NaN	NaN	0.2669	0.1331	0.6908	0.0379	0.0717	0.0233	0.0432
0.0	0.0	0.0	-5133.2642	458.2487	NaN	NaN	-0.098	0.1301	0.6922	0.0383	0.0728	0.0234	0.0432
0.0	0.0	0.0	-5079.2642	3026.2487	NaN	NaN	-0.3	0.1278	0.6927	0.0389	0.0741	0.0233	0.0432
0.0	0.0	0.0	-3325.2642	938.2487	NaN	NaN	-0.3	0.1268	0.6929	0.0392	0.0746	0.0233	0.0432
0.0	0.0	0.0	-4101.2642	2081.2487	NaN	NaN	-0.3	0.1267	0.6933	0.0392	0.0743	0.0233	0.0432
0.0	0.0	0.0	-4507.2642	-1993.7513	NaN	NaN	0.3067	0.1271	0.6961	0.0384	0.0726	0.0231	0.0427
0.0	0.0	0.0	-5596.2642	-84.7513	NaN	NaN	0.0149	0.1263	0.6972	0.0386	0.0722	0.0229	0.0427
0.0	0.0	0.0	-5421.2642	1328.2487	NaN	NaN	-0.3	0.1249	0.6992	0.0384	0.0722	0.0228	0.0425
0.0	0.0	0.0	-4064.2642	-1135.7513	NaN	NaN	0.2184	0.1253	0.6982	0.0388	0.0721	0.0228	0.0428
0.0	0.0	0.0	-5448.2642	968.2487	NaN	NaN	-0.2161	0.125	0.6992	0.0386	0.0718	0.0228	0.0426
0.0	0.0	0.0	-5083.2642	-1484.7513	NaN	NaN	0.2261	0.125	0.699	0.0387	0.0718	0.0227	0.0428
0.0	0.0	0.0	-1292.2642	-294.7513	NaN	NaN	0.1857	0.1255	0.6962	0.0392	0.0727	0.023	0.0435
0.0	0.0	0.0	-2980.2642	-1292.7513	NaN	NaN	0.3025	0.1259	0.6965	0.0391	0.0723	0.0228	0.0434
0.0	0.0	0.0	-4938.2642	-281.7513	NaN	NaN	0.054	0.1268	0.6943	0.0396	0.0726	0.0228	0.0438
0.0	0.0	0.0	-4980.2642	-1279.7513	NaN	NaN	0.2044	0.1272	0.6934	0.0399	0.0727	0.0228	0.044
0.0	0.0	0.0	-5450.2642	3442.2487	NaN	NaN	-0.3	0.128	0.6906	0.0404	0.0731	0.023	0.0448
0.0	0.0	0.0	-5023.2642	1880.2487	NaN	NaN	-0.3	0.1295	0.6918	0.0399	0.0715	0.0227	0.0446
0.0	0.0	0.0	-5687.2642	-2287.7513	NaN	NaN	0.2869	0.1304	0.6941	0.0391	0.0699	0.0224	0.0441
0.0	0.0	0.0	-6768.2642	-95.7513	NaN	NaN	0.0139	0.1305	0.6927	0.0393	0.0705	0.0226	0.0445
0.0	0.0	0.0	-4492.2642	-419.7513	NaN	NaN	0.0855	0.1307	0.6909	0.0397	0.0712	0.0228	0.0448
0.0	0.0	0.0	-3740.2642	-141.7513	NaN	NaN	0.0365	0.1318	0.6904	0.0395	0.0709	0.0228	0.0447
0.0	0.0	0.0	-3819.2642	-1603.7513	NaN	NaN	0.2957	0.1323	0.6893	0.0395	0.0711	0.0228	0.045
0.0	0.0	0.0	-4588.2642	-2686.7513	NaN	NaN	0.3693	0.1319	0.6911	0.0389	0.0709	0.0227	0.0445
0.0	0.0	0.0	-5478.2642	-1463.7513	NaN	NaN	0.2109	0.1304	0.6906	0.0391	0.0725	0.0229	0.0445
0.0	0.0	0.0	-2319.2642	1411.2487	NaN	NaN	-0.3	0.1297	0.6881	0.0398	0.0743	0.0232	0.0449
0.0	0.0	0.0	-4679.2642	-963.7513	NaN	NaN	0.1708	0.1295	0.6902	0.0394	0.0737	0.023	0.0443
0.0	0.0	0.0	-4642.2642	805.2487	NaN	NaN	-0.2099	0.1297	0.6886	0.0397	0.0741	0.0231	0.0447
0.0	0.0	0.0	-5470.2642	294.2487	NaN	NaN	-0.0568	0.1294	0.6911	0.0392	0.0732	0.0229	0.0442
0.0	0.0	0.0	-5659.2642	-1443.7513	NaN	NaN	0.2033	0.1302	0.6914	0.0388	0.0729	0.0228	0.044
0.0	0.0	0.0	-6563.2642	567.2487	NaN	NaN	-0.0946	0.1317	0.6899	0.0389	0.0728	0.0228	0.044
0.0	0.0	0.0	-4853.2642	-1970.7513	NaN	NaN	0.2888	0.1314	0.6893	0.0389	0.0735	0.0229	0.044
0.0	0.0	0.0	-6843.2642	2055.2487	NaN	NaN	-0.3	0.1315	0.6872	0.0395	0.0744	0.0231	0.0443
0.0	0.0	0.0	-5977.2642	1956.2487	NaN	NaN	-0.3	0.133	0.6861	0.0393	0.0739	0.0231	0.0445
0.0	0.0	0.0	-6980.2642	-3920.7513	NaN	NaN	0.3597	0.1356	0.6866	0.0386	0.0723	0.0228	0.0442
0.0	0.0	0.0	-5924.2642	-2149.7513	NaN	NaN	0.2663	0.1346	0.6857	0.0389	0.0735	0.023	0.0443
0.0	0.0	0.0	-5975.2642	445.2487	NaN	NaN	-0.0805	0.1327	0.6873	0.039	0.074	0.023	0.0439
0.0	0.0	0.0	-6998.2642	1297.2487	NaN	NaN	-0.2275	0.1301	0.6881	0.0392	0.0758	0.0233	0.0435
0.0	0.0	0.0	-5565.2642	1037.2487	NaN	NaN	-0.2291	0.129	0.6881	0.0395	0.0767	0.0234	0.0433
0.0	0.0	0.0	-4965.2642	1707.2487	NaN	NaN	-0.3	0.1283	0.6887	0.0395	0.0769	0.0234	0.0432
0.0	0.0	0.0	-5194.2642	412.2487	NaN	NaN	-0.0862	0.1281	0.6891	0.0397	0.0769	0.0233	0.0431
0.0	0.0	0.0	-3560.2642	-1911.7513	NaN	NaN	0.3494	0.1284	0.6889	0.0399	0.0765	0.0232	0.0431
0.0	0.0	0.0	-3405.2642	83.2487	NaN	NaN	-0.0251	0.1274	0.6895	0.0401	0.0765	0.0233	0.0432
0.0	0.0	0.0	-5507.2642	1278.2487	NaN	NaN	-0.3	0.1274	0.69	0.0402	0.0759	0.0232	0.0433
0.0	0.0	0.0	-5243.2642	-3676.7513	NaN	NaN	0.4122	0.1277	0.6914	0.04	0.0749	0.023	0.0431
0.0	0.0	0.0	-6045.2642	1826.2487	NaN	NaN	-0.3	0.1277	0.6892	0.0406	0.0755	0.0232	0.0438
0.0	0.0	0.0	-6452.2642	1693.2487	NaN	NaN	-0.3	0.1269	0.6916	0.0402	0.0749	0.023	0.0435
0.0	0.0	0.0	-4641.2642	-2708.7513	NaN	NaN	0.3685	0.1281	0.6902	0.0402	0.0746	0.023	0.0438
0.0	0.0	0.0	-4972.2642	-1085.7513	NaN	NaN	0.1792	0.1278	0.6892	0.0406	0.0754	0.0231	0.044
0.0	0.0	0.0	-6040.2642	2185.2487	NaN	NaN	-0.3	0.127	0.6894	0.0405	0.0762	0.0232	0.0438
0.0	0.0	0.0	-5679.2642	-519.7513	NaN	NaN	0.0838	0.1279	0.6886	0.0406	0.076	0.023	0.0437
0.0	0.0	0.0	-4691.2642	5079.2487	NaN	NaN	1.3	0.1276	0.687	0.0411	0.077	0.0233	0.0441
0.0	0.0	0.0	-6850.2642	-753.7513	NaN	NaN	0.0991	0.1277	0.6903	0.0404	0.075	0.0229	0.0436
0.0	0.0	0.0	-4667.2642	1919.2487	NaN	NaN	-0.3	0.1275	0.6904	0.0403	0.0752	0.023	0.0435
0.0	0.0	0.0	-6078.2642	-1855.7513	NaN	NaN	0.2339	0.1281	0.692	0.0399	0.074	0.0227	0.0432
0.0	0.0	0.0	-3606.2642	1288.2487	NaN	NaN	-0.3	0.1276	0.6909	0.0401	0.075	0.023	0.0434
0.0	0.0	0.0	-6851.2642	521.2487	NaN	NaN	-0.0823	0.1286	0.692	0.0395	0.0739	0.0228	0.0432
0.0	0.0	0.0	-4092.2642	-1640.7513	NaN	NaN	0.2862	0.1286	0.6911	0.0394	0.0746	0.0229	0.0433
0.0	0.0	0.0	-5186.2642	-1918.7513	NaN	NaN	0.2701	0.1287	0.6914	0.039	0.075	0.0229	0.043
0.0	0.0	0.0	-5451.2642	-3296.7513	NaN	NaN	0.3769	0.1287	0.6902	0.0392	0.0759	0.023	0.043
0.0	0.0	0.0	-4641.2642	2559.2487	NaN	NaN	-0.3	0.1282	0.6894	0.0393	0.0771	0.0232	0.0428
0.0	0.0	0.0	-5466.2642	-1644.7513	NaN	NaN	0.2313	0.1289	0.6892	0.0393	0.0767	0.0231	0.0428
0.0	0.0	0.0	-3604.2642	-785.7513	NaN	NaN	0.179	0.1295	0.6882	0.0393	0.0768	0.0233	0.043
0.0	0.0	0.0	-5225.2642	-2718.7513	NaN	NaN	0.3422	0.1309	0.6885	0.0388	0.0758	0.0231	0.0429
0.0	0.0	0.0	-5776.2642	-2115.7513	NaN	NaN	0.2681	0.1312	0.6877	0.0388	0.0762	0.0232	0.0429
0.0	0.0	0.0	-6453.2642	-1659.7513	NaN	NaN	0.2046	0.1304	0.6892	0.0384	0.0765	0.0232	0.0423
0.0	0.0	0.0	-5438.2642	1617.2487	NaN	NaN	-0.3	0.1282	0.6882	0.0391	0.0786	0.0236	0.0423
0.0	0.0	0.0	-4026.2642	978.2487	NaN	NaN	-0.3	0.1269	0.6904	0.0388	0.0787	0.0236	0.0417
0.0	0.0	0.0	-4612.2642	112.2487	NaN	NaN	-0.0249	0.1269	0.6896	0.0391	0.079	0.0237	0.0417
0.0	0.0	0.0	-5223.2642	-1120.7513	NaN	NaN	0.1767	0.1275	0.6901	0.0389	0.0782	0.0235	0.0417
0.0	0.0	0.0	-5190.2642	332.2487	NaN	NaN	-0.0684	0.1274	0.6902	0.039	0.078	0.0236	0.0419
0.0	0.0	0.0	-6041.2642	672.2487	NaN	NaN	-0.1252	0.1282	0.6898	0.0391	0.0774	0.0235	0.0421
0.0	0.0	0.0	-5629.2642	-282.7513	NaN	NaN	0.0478	0.1278	0.691	0.0387	0.0772	0.0234	0.0419
0.0	0.0	0.0	-5709.2642	-1613.7513	NaN	NaN	0.2204	0.1278	0.6902	0.0389	0.0777	0.0234	0.042
0.0	0.0	0.0	-5409.2642	1860.2487	NaN	NaN	-0.3	0.1252	0.6922	0.039	0.0787	0.0235	0.0414
0.0	0.0	0.0	-4756.2642	2128.2487	NaN	NaN	-0.3	0.1234	0.6938	0.0392	0.079	0.0235	0.0411
0.0	0.0	0.0	-2635.2642	4220.2487	NaN	NaN	1.3	0.1231	0.6928	0.04	0.079	0.0236	0.0414
0.0	0.0	0.0	-4918.2642	-2509.7513	NaN	NaN	0.3379	0.1246	0.6932	0.0395	0.0779	0.0234	0.0414
0.0	0.0	0.0	-6740.2642	-441.7513	NaN	NaN	0.0615	0.1262	0.6912	0.04	0.0773	0.0233	0.0419
0.0	0.0	0.0	-5543.2642	2363.2487	NaN	NaN	-0.3	0.1262	0.6922	0.0398	0.0768	0.0233	0.0418
0.0	0.0	0.0	-6982.2642	-1870.7513	NaN	NaN	0.2113	0.1281	0.691	0.0397	0.0762	0.0231	0.0419
0.0	0.0	0.0	-2842.2642	-35.7513	NaN	NaN	0.0124	0.1267	0.6914	0.0399	0.0769	0.0232	0.0419
0.0	0.0	0.0	-6080.2642	-466.7513	NaN	NaN	0.0713	0.126	0.6926	0.0398	0.0768	0.0231	0.0416
0.0	0.0	0.0	-6428.2642	1354.2487	NaN	NaN	-0.2669	0.1234	0.6951	0.0396	0.0778	0.0232	0.0409
0.0	0.0	0.0	-3093.2642	-339.7513	NaN	NaN	0.099	0.124	0.6947	0.0399	0.0775	0.023	0.0408
0.0	0.0	0.0	-5038.2642	2517.2487	NaN	NaN	-0.3	0.1224	0.6968	0.0398	0.0776	0.0231	0.0403
0.0	0.0	0.0	-5343.2642	2497.2487	NaN	NaN	-0.3	0.1238	0.6956	0.04	0.077	0.023	0.0406
0.0	0.0	0.0	-5403.2642	1705.2487	NaN	NaN	-0.3	0.127	0.692	0.0405	0.0761	0.0229	0.0415
0.0	0.0	0.0	-7283.2642	-1317.7513	NaN	NaN	0.1532	0.1296	0.6903	0.0404	0.0751	0.0227	0.0419
0.0	0.0	0.0	-4878.2642	341.2487	NaN	NaN	-0.0752	0.1311	0.6881	0.0408	0.075	0.0227	0.0423
0.0	0.0	0.0	-3219.2642	-1577.7513	NaN	NaN	0.3289	0.1314	0.6878	0.0407	0.0751	0.0227	0.0423
0.0	0.0	0.0	-7738.2642	-456.7513	NaN	NaN	0.0557	0.1314	0.687	0.0408	0.0757	0.0228	0.0424
0.0	0.0	0.0	-6171.2642	-1084.7513	NaN	NaN	0.1495	0.1312	0.6872	0.0407	0.0759	0.0228	0.0421
0.0	0.0	0.0	-6075.2642	2161.2487	NaN	NaN	-0.3	0.13	0.6882	0.0406	0.0765	0.0229	0.0418
0.0	0.0	0.0	-7255.2642	2025.2487	NaN	NaN	-0.3	0.1305	0.6878	0.0406	0.0763	0.023	0.0418
0.0	0.0	0.0	-6256.2642	1052.2487	NaN	NaN	-0.2022	0.1323	0.6857	0.0407	0.0762	0.0229	0.0422
0.0	0.0	0.0	-6563.2642	-2583.7513	NaN	NaN	0.2825	0.1339	0.6841	0.0408	0.0758	0.0229	0.0425
0.0	0.0	0.0	-3879.2642	714.2487	NaN	NaN	-0.2257	0.1318	0.6855	0.0407	0.0768	0.0231	0.0421
0.0	0.0	0.0	-5802.2642	-428.7513	NaN	NaN	0.0688	0.1332	0.6846	0.0408	0.0761	0.023	0.0423
0.0	0.0	0.0	-5190.2642	2146.2487	NaN	NaN	-0.3	0.1312	0.6863	0.0406	0.0769	0.0231	0.0419
0.0	0.0	0.0	-7228.2642	-790.7513	NaN	NaN	0.0986	0.1336	0.6849	0.0404	0.0761	0.0229	0.0421
0.0	0.0	0.0	-5210.2642	235.2487	NaN	NaN	-0.0473	0.1325	0.6854	0.0402	0.0771	0.023	0.0418
0.0	0.0	0.0	-5473.2642	-599.7513	NaN	NaN	0.0988	0.1328	0.6855	0.0401	0.0771	0.0229	0.0416
0.0	0.0	0.0	-4514.2642	890.2487	NaN	NaN	-0.2457	0.1316	0.6859	0.04	0.0778	0.0231	0.0416
0.0	0.0	0.0	-7334.2642	731.2487	NaN	NaN	-0.1107	0.1335	0.6845	0.0399	0.0774	0.023	0.0418
0.0	0.0	0.0	-6583.2642	-1358.7513	NaN	NaN	0.1711	0.1335	0.6839	0.0398	0.0779	0.0231	0.0419
0.0	0.0	0.0	-7115.2642	1165.2487	NaN	NaN	-0.1958	0.133	0.6844	0.0397	0.0781	0.0231	0.0417
0.0	0.0	0.0	-4860.2642	-47.7513	NaN	NaN	0.0097	0.1318	0.6852	0.0396	0.0789	0.0231	0.0414
0.0	0.0	0.0	-5046.2642	-699.7513	NaN	NaN	0.1218	0.1324	0.6839	0.0398	0.0793	0.0231	0.0415
0.0	0.0	0.0	-3781.2642	-623.7513	NaN	NaN	0.1416	0.1318	0.6843	0.0397	0.0797	0.0232	0.0413
0.0	0.0	0.0	-7762.2642	1491.2487	NaN	NaN	-0.2378	0.1336	0.6825	0.0398	0.0793	0.0232	0.0417
0.0	0.0	0.0	-6100.2642	425.2487	NaN	NaN	-0.0749	0.1348	0.6814	0.0396	0.0791	0.0232	0.0418
0.0	0.0	0.0	-7200.2642	-1605.7513	NaN	NaN	0.1823	0.1363	0.6805	0.0395	0.0787	0.0231	0.0419
0.0	0.0	0.0	-6680.2642	332.2487	NaN	NaN	-0.0523	0.1344	0.6814	0.0396	0.0797	0.0233	0.0416
0.0	0.0	0.0	-5866.2642	715.2487	NaN	NaN	-0.1389	0.1339	0.6818	0.0398	0.0797	0.0234	0.0414
0.0	0.0	0.0	-4654.2642	-43.7513	NaN	NaN	0.0093	0.1334	0.6821	0.04	0.0795	0.0234	0.0415
0.0	0.0	0.0	-5228.2642	-780.7513	NaN	NaN	0.1299	0.1347	0.6816	0.04	0.0786	0.0234	0.0417
0.0	0.0	0.0	-5825.2642	-2861.7513	NaN	NaN	0.3294	0.1358	0.6811	0.0399	0.0781	0.0233	0.0419
0.0	0.0	0.0	-5938.2642	-2655.7513	NaN	NaN	0.309	0.1353	0.6812	0.04	0.0784	0.0232	0.0419
0.0	0.0	0.0	-6106.2642	-1603.7513	NaN	NaN	0.208	0.1342	0.6825	0.0399	0.0787	0.0232	0.0415
0.0	0.0	0.0	-4039.2642	59.2487	NaN	NaN	-0.0149	0.132	0.6844	0.0401	0.079	0.0232	0.0412
0.0	0.0	0.0	-3929.2642	1789.2487	NaN	NaN	-0.3	0.1283	0.6887	0.0399	0.0792	0.0233	0.0406
0.0	0.0	0.0	-7575.2642	2278.2487	NaN	NaN	-0.3	0.1274	0.6907	0.0398	0.0786	0.0232	0.0402
0.0	0.0	0.0	-4489.2642	2697.2487	NaN	NaN	-0.3	0.1268	0.6912	0.0401	0.0785	0.0231	0.0403
0.0	0.0	0.0	-5413.2642	276.2487	NaN	NaN	-0.0538	0.1285	0.6896	0.0404	0.0779	0.023	0.0407
0.0	0.0	0.0	-6976.2642	1107.2487	NaN	NaN	-0.1887	0.1308	0.6874	0.0408	0.077	0.0229	0.0412
0.0	0.0	0.0	-4560.2642	2568.2487	NaN	NaN	-0.3	0.1315	0.6868	0.041	0.0765	0.0228	0.0414
0.0	0.0	0.0	-6597.2642	-496.7513	NaN	NaN	0.07	0.1337	0.6848	0.0411	0.0759	0.0227	0.0419
0.0	0.0	0.0	-5832.2642	-522.7513	NaN	NaN	0.0823	0.1344	0.6838	0.0411	0.076	0.0227	0.042
0.0	0.0	0.0	-5492.2642	2246.2487	NaN	NaN	-0.3	0.1335	0.6847	0.041	0.0764	0.0228	0.0417
0.0	0.0	0.0	-5308.2642	-114.7513	NaN	NaN	0.0212	0.1319	0.6863	0.0407	0.077	0.0228	0.0413
0.0	0.0	0.0	-3926.2642	1218.2487	NaN	NaN	-0.3	0.1316	0.6862	0.0408	0.0773	0.0229	0.0413
0.0	0.0	0.0	-6728.2642	2047.2487	NaN	NaN	-0.3	0.1317	0.6864	0.0407	0.0772	0.0229	0.0413
0.0	0.0	0.0	-4878.2642	-2336.7513	NaN	NaN	0.3239	0.1336	0.6846	0.0406	0.0768	0.0227	0.0416
0.0	0.0	0.0	-5891.2642	294.2487	NaN	NaN	-0.0526	0.134	0.6838	0.0407	0.0771	0.0227	0.0416
0.0	0.0	0.0	-4481.2642	-419.7513	NaN	NaN	0.0856	0.1329	0.6851	0.0406	0.0773	0.0227	0.0414
0.0	0.0	0.0	-4252.2642	1870.2487	NaN	NaN	-0.3	0.132	0.6859	0.0406	0.0775	0.0228	0.0412
0.0	0.0	0.0	-7597.2642	476.2487	NaN	NaN	-0.0669	0.1328	0.6854	0.0405	0.0772	0.0227	0.0414
0.0	0.0	0.0	-7656.2642	64.2487	NaN	NaN	-0.0085	0.134	0.6844	0.0405	0.0769	0.0227	0.0416
0.0	0.0	0.0	-6655.2642	-362.7513	NaN	NaN	0.0517	0.1348	0.6837	0.0404	0.0768	0.0227	0.0416
0.0	0.0	0.0	-6682.2642	1057.2487	NaN	NaN	-0.188	0.1345	0.6837	0.0405	0.0771	0.0227	0.0415
0.0	0.0	0.0	-4654.2642	1856.2487	NaN	NaN	-0.3	0.1335	0.6846	0.0405	0.0773	0.0228	0.0413
0.0	0.0	0.0	-6331.2642	887.2487	NaN	NaN	-0.163	0.1328	0.6851	0.0404	0.0775	0.0229	0.0412
0.0	0.0	0.0	-6810.2642	-76.7513	NaN	NaN	0.0111	0.1339	0.6841	0.0403	0.0775	0.0228	0.0413
0.0	0.0	0.0	-4645.2642	-1218.7513	NaN	NaN	0.2078	0.1349	0.6825	0.0405	0.0777	0.0228	0.0415
0.0	0.0	0.0	-6834.2642	-547.7513	NaN	NaN	0.0742	0.1342	0.6834	0.0402	0.0781	0.0228	0.0412
0.0	0.0	0.0	-6109.2642	-828.7513	NaN	NaN	0.1195	0.1325	0.6855	0.04	0.0785	0.0228	0.0407
0.0	0.0	0.0	-4952.2642	763.2487	NaN	NaN	-0.1822	0.13	0.6882	0.0399	0.079	0.0229	0.0401
0.0	0.0	0.0	-5722.2642	595.2487	NaN	NaN	-0.1161	0.1275	0.6916	0.0393	0.0794	0.0229	0.0392
0.0	0.0	0.0	-5139.2642	-354.7513	NaN	NaN	0.0646	0.1272	0.6921	0.0394	0.0794	0.0228	0.039
0.0	0.0	0.0	-4232.2642	1709.2487	NaN	NaN	-0.3	0.1247	0.6946	0.0392	0.08	0.0229	0.0386
0.0	0.0	0.0	-6075.2642	-793.7513	NaN	NaN	0.1156	0.1264	0.6933	0.0393	0.0793	0.0228	0.0389
0.0	0.0	0.0	-5002.2642	38.2487	NaN	NaN	-0.0077	0.1269	0.6921	0.0396	0.0793	0.0229	0.0391
0.0	0.0	0.0	-5778.2642	-31.7513	NaN	NaN	0.0055	0.1264	0.6933	0.0396	0.079	0.0228	0.039
0.0	0.0	0.0	-6660.2642	2166.2487	NaN	NaN	-0.3	0.1256	0.6941	0.0396	0.0789	0.0228	0.039
0.0	0.0	0.0	-5429.2642	1846.2487	NaN	NaN	-0.3	0.127	0.6923	0.04	0.0787	0.0227	0.0393
0.0	0.0	0.0	-6367.2642	-266.7513	NaN	NaN	0.0402	0.1289	0.6903	0.0403	0.078	0.0227	0.0399
0.0	0.0	0.0	-7447.2642	1812.2487	NaN	NaN	-0.3	0.1287	0.6905	0.0403	0.0778	0.0227	0.04
0.0	0.0	0.0	-5743.2642	1125.2487	NaN	NaN	-0.2437	0.1293	0.6899	0.0404	0.0775	0.0227	0.0403
0.0	0.0	0.0	-5281.2642	-1255.7513	NaN	NaN	0.1921	0.1316	0.6872	0.0406	0.0771	0.0226	0.0408
0.0	0.0	0.0	-4799.2642	112.2487	NaN	NaN	-0.0239	0.1316	0.6868	0.0408	0.0773	0.0227	0.0409
0.0	0.0	0.0	-4968.2642	-156.7513	NaN	NaN	0.0306	0.1308	0.6877	0.0408	0.0773	0.0227	0.0407
0.0	0.0	0.0	-4873.2642	1977.2487	NaN	NaN	-0.3	0.1292	0.6891	0.0408	0.0776	0.0228	0.0406
0.0	0.0	0.0	-4896.2642	838.2487	NaN	NaN	-0.2066	0.1305	0.6874	0.041	0.0774	0.0227	0.041
0.0	0.0	0.0	-6315.2642	-2666.7513	NaN	NaN	0.2969	0.1341	0.6842	0.0411	0.0765	0.0225	0.0417
0.0	0.0	0.0	-5266.2642	-2175.7513	NaN	NaN	0.2924	0.1331	0.6845	0.0412	0.0769	0.0226	0.0417
0.0	0.0	0.0	-6989.2642	1260.2487	NaN	NaN	-0.22	0.1315	0.6866	0.041	0.077	0.0226	0.0413
0.0	0.0	0.0	-3962.2642	-771.7513	NaN	NaN	0.163	0.1301	0.6883	0.0409	0.0773	0.0226	0.0409
0.0	0.0	0.0	-3400.2642	-820.7513	NaN	NaN	0.1944	0.1303	0.6874	0.0412	0.0774	0.0226	0.0411
0.0	0.0	0.0	-5792.2642	-678.7513	NaN	NaN	0.1049	0.1289	0.6896	0.0407	0.0774	0.0225	0.0408
0.0	0.0	0.0	-5852.2642	-748.7513	NaN	NaN	0.1134	0.1303	0.6876	0.041	0.0774	0.0225	0.0412
0.0	0.0	0.0	-5590.2642	2211.2487	NaN	NaN	-0.3	0.1309	0.6864	0.0411	0.0778	0.0225	0.0414
0.0	0.0	0.0	-6405.2642	-1654.7513	NaN	NaN	0.2053	0.1341	0.6827	0.0414	0.0774	0.0223	0.042
0.0	0.0	0.0	-6749.2642	2347.2487	NaN	NaN	-0.3	0.1352	0.6808	0.0417	0.0775	0.0224	0.0424
0.0	0.0	0.0	-5100.2642	2146.2487	NaN	NaN	-0.3	0.1364	0.6796	0.0417	0.0773	0.0224	0.0427
0.0	0.0	0.0	-7589.2642	-565.7513	NaN	NaN	0.0694	0.1404	0.6757	0.0417	0.0767	0.0222	0.0433
0.0	0.0	0.0	-5615.2642	316.2487	NaN	NaN	-0.0597	0.141	0.6741	0.0416	0.0774	0.0223	0.0435
0.0	0.0	0.0	-8719.2642	-239.7513	NaN	NaN	0.0268	0.1423	0.6731	0.0415	0.0773	0.0223	0.0436
0.0	0.0	0.0	-5095.2642	1133.2487	NaN	NaN	-0.286	0.1413	0.6723	0.0417	0.0784	0.0226	0.0438
0.0	0.0	0.0	-5972.2642	-2087.7513	NaN	NaN	0.259	0.1427	0.6716	0.0415	0.0779	0.0225	0.0439
0.0	0.0	0.0	-5836.2642	-487.7513	NaN	NaN	0.0771	0.1426	0.6709	0.0416	0.0782	0.0226	0.0441
0.0	0.0	0.0	-6136.2642	876.2487	NaN	NaN	-0.1666	0.143	0.6707	0.0416	0.078	0.0225	0.0442
0.0	0.0	0.0	-7651.2642	-1625.7513	NaN	NaN	0.1752	0.1431	0.6701	0.0416	0.0782	0.0225	0.0444
0.0	0.0	0.0	-5042.2642	-346.7513	NaN	NaN	0.0643	0.142	0.6707	0.0418	0.0786	0.0226	0.0444
0.0	0.0	0.0	-6264.2642	-931.7513	NaN	NaN	0.1295	0.1417	0.6714	0.0417	0.0784	0.0225	0.0443
0.0	0.0	0.0	-3995.2642	-2838.7513	NaN	NaN	0.4154	0.1409	0.6719	0.0418	0.0787	0.0224	0.0443
0.0	0.0	0.0	-6159.2642	-446.7513	NaN	NaN	0.0676	0.1401	0.6726	0.0419	0.0788	0.0223	0.0443
0.0	0.0	0.0	-6868.2642	2691.2487	NaN	NaN	-0.3	0.1382	0.6739	0.0423	0.079	0.0224	0.0443
0.0	0.0	0.0	-4669.2642	817.2487	NaN	NaN	-0.2122	0.138	0.6745	0.0423	0.0786	0.0223	0.0443
0.0	0.0	0.0	-6408.2642	-797.7513	NaN	NaN	0.1107	0.1392	0.6737	0.0423	0.078	0.0221	0.0446
0.0	0.0	0.0	-4761.2642	1133.2487	NaN	NaN	-0.3	0.1393	0.6738	0.0424	0.0775	0.0221	0.0449
0.0	0.0	0.0	-6283.2642	-800.7513	NaN	NaN	0.113	0.1399	0.6742	0.0421	0.0771	0.0219	0.0449
0.0	0.0	0.0	-6811.2642	1314.2487	NaN	NaN	-0.2391	0.1384	0.675	0.0424	0.0776	0.0219	0.0448
0.0	0.0	0.0	-6765.2642	3677.2487	NaN	NaN	-0.3	0.1348	0.6796	0.0424	0.0775	0.0218	0.0438
0.0	0.0	0.0	-6745.2642	722.2487	NaN	NaN	-0.1199	0.127	0.6895	0.0424	0.0776	0.0218	0.0418
0.0	0.0	0.0	-5534.2642	-171.7513	NaN	NaN	0.0301	0.1133	0.708	0.042	0.077	0.0216	0.0381
0.0	0.0	0.0	-5635.2642	234.2487	NaN	NaN	-0.0434	0.0979	0.7305	0.041	0.0756	0.0211	0.0339
0.0	0.0	0.0	-5305.2642	-1342.7513	NaN	NaN	0.202	0.0869	0.7479	0.0397	0.0737	0.0206	0.0311
0.0	0.0	0.0	-7919.2642	740.2487	NaN	NaN	-0.1031	0.0816	0.7576	0.0386	0.0722	0.0203	0.0298
0.0	0.0	0.0	-6767.2642	-1619.7513	NaN	NaN	0.1931	0.0793	0.7615	0.038	0.0716	0.0202	0.0294
0.0	0.0	0.0	-5229.2642	-1368.7513	NaN	NaN	0.2074	0.0785	0.7633	0.0377	0.0712	0.0201	0.0291
0.0	0.0	0.0	-5131.2642	-1278.7513	NaN	NaN	0.1995	0.0781	0.7643	0.0374	0.0711	0.0201	0.0291
0.0	0.0	0.0	-5971.2642	-2736.7513	NaN	NaN	0.3143	0.078	0.764	0.0373	0.0713	0.0201	0.0291
0.0	0.0	0.0	-7811.2642	-412.7513	NaN	NaN	0.0502	0.078	0.7635	0.0373	0.0718	0.0202	0.0292
0.0	0.0	0.0	-6310.2642	-847.7513	NaN	NaN	0.1184	0.0784	0.7627	0.0374	0.0719	0.0203	0.0293
0.0	0.0	0.0	-5659.2642	-816.7513	NaN	NaN	0.1261	0.0782	0.7637	0.0372	0.0715	0.0203	0.0291
0.0	0.0	0.0	-7218.2642	-4352.7513	NaN	NaN	0.3762	0.0777	0.7655	0.0368	0.0711	0.0202	0.0287
0.0	0.0	0.0	-5984.2642	1896.2487	NaN	NaN	-0.3	0.0777	0.7634	0.0372	0.072	0.0204	0.0293
0.0	0.0	0.0	-8756.2642	-62.7513	NaN	NaN	0.0071	0.0777	0.7639	0.0369	0.072	0.0204	0.0291
0.0	0.0	0.0	-6272.2642	-940.7513	NaN	NaN	0.1304	0.078	0.7626	0.0372	0.0723	0.0205	0.0293
0.0	0.0	0.0	-4507.2642	866.2487	NaN	NaN	-0.2379	0.078	0.7624	0.0373	0.0724	0.0206	0.0294
0.0	0.0	0.0	-6138.2642	-391.7513	NaN	NaN	0.06	0.0777	0.7624	0.0372	0.0725	0.0206	0.0295
0.0	0.0	0.0	-6846.2642	212.2487	NaN	NaN	-0.032	0.0773	0.764	0.037	0.072	0.0205	0.0292
0.0	0.0	0.0	-7128.2642	467.2487	NaN	NaN	-0.0701	0.0769	0.7648	0.0368	0.072	0.0205	0.029
0.0	0.0	0.0	-6139.2642	-1813.7513	NaN	NaN	0.2281	0.0766	0.7655	0.0367	0.0719	0.0204	0.0289
0.0	0.0	0.0	-5793.2642	2413.2487	NaN	NaN	-0.3	0.0765	0.7638	0.0371	0.0727	0.0206	0.0293
0.0	0.0	0.0	-5765.2642	988.2487	NaN	NaN	-0.2069	0.0764	0.7639	0.0371	0.0726	0.0206	0.0293
0.0	0.0	0.0	-6611.2642	-1216.7513	NaN	NaN	0.1554	0.0763	0.765	0.0368	0.0723	0.0205	0.0291
0.0	0.0	0.0	-6145.2642	-2850.7513	NaN	NaN	0.3169	0.0761	0.7662	0.0365	0.0719	0.0204	0.0289
0.0	0.0	0.0	-5061.2642	396.2487	NaN	NaN	-0.0849	0.0759	0.7655	0.0367	0.0723	0.0205	0.0291
0.0	0.0	0.0	-5995.2642	63.2487	NaN	NaN	-0.0107	0.0759	0.7655	0.0367	0.0724	0.0205	0.029
0.0	0.0	0.0	-6429.2642	-1004.7513	NaN	NaN	0.1352	0.0758	0.7658	0.0366	0.0724	0.0205	0.029
0.0	0.0	0.0	-5771.2642	-1871.7513	NaN	NaN	0.2449	0.0754	0.7669	0.0363	0.0722	0.0205	0.0288
0.0	0.0	0.0	-5976.2642	-1169.7513	NaN	NaN	0.1637	0.075	0.7673	0.0362	0.0723	0.0205	0.0287
0.0	0.0	0.0	-4756.2642	-1493.7513	NaN	NaN	0.239	0.0747	0.7677	0.0361	0.0725	0.0205	0.0285
0.0	0.0	0.0	-6760.2642	1264.2487	NaN	NaN	-0.23	0.0743	0.7682	0.036	0.0726	0.0205	0.0285
0.0	0.0	0.0	-7003.2642	-1492.7513	NaN	NaN	0.1757	0.0735	0.7704	0.0355	0.0722	0.0204	0.028
0.0	0.0	0.0	-5855.2642	-387.7513	NaN	NaN	0.0621	0.0732	0.7709	0.0354	0.0722	0.0204	0.0278
0.0	0.0	0.0	-5249.2642	1479.2487	NaN	NaN	-0.3	0.073	0.7704	0.0355	0.0726	0.0205	0.0279
0.0	0.0	0.0	-6263.2642	582.2487	NaN	NaN	-0.1025	0.0728	0.7716	0.0353	0.0722	0.0204	0.0277
0.0	0.0	0.0	-6545.2642	-2174.7513	NaN	NaN	0.2494	0.0726	0.7729	0.035	0.0717	0.0203	0.0274
0.0	0.0	0.0	-3526.2642	-1976.7513	NaN	NaN	0.3592	0.0727	0.7719	0.0353	0.072	0.0204	0.0276
0.0	0.0	0.0	-5167.2642	410.2487	NaN	NaN	-0.0862	0.0729	0.7721	0.0352	0.0718	0.0204	0.0275
0.0	0.0	0.0	-6540.2642	-4.7513	NaN	NaN	0.0007	0.0728	0.7725	0.0352	0.0717	0.0204	0.0274
0.0	0.0	0.0	-7847.2642	441.2487	NaN	NaN	-0.0596	0.0728	0.7724	0.0352	0.0717	0.0204	0.0274
0.0	0.0	0.0	-7267.2642	-1170.7513	NaN	NaN	0.1387	0.0723	0.773	0.035	0.072	0.0204	0.0273
0.0	0.0	0.0	-4039.2642	-145.7513	NaN	NaN	0.0348	0.072	0.7726	0.0352	0.0724	0.0205	0.0274
0.0	0.0	0.0	-5508.2642	144.2487	NaN	NaN	-0.0269	0.0717	0.7734	0.035	0.0723	0.0204	0.0272
0.0	0.0	0.0	-6710.2642	-1322.7513	NaN	NaN	0.1647	0.0714	0.773	0.0351	0.0726	0.0205	0.0273
0.0	0.0	0.0	-6403.2642	1791.2487	NaN	NaN	-0.3	0.0711	0.7726	0.0353	0.0731	0.0206	0.0273
0.0	0.0	0.0	-4155.2642	1653.2487	NaN	NaN	-0.3	0.0709	0.7721	0.0355	0.0735	0.0207	0.0273
0.0	0.0	0.0	-4932.2642	-1218.7513	NaN	NaN	0.1981	0.0709	0.7734	0.0352	0.0729	0.0205	0.027
0.0	0.0	0.0	-4765.2642	-367.7513	NaN	NaN	0.0716	0.0701	0.7741	0.0351	0.0732	0.0205	0.0269
0.0	0.0	0.0	-5951.2642	793.2487	NaN	NaN	-0.1538	0.0698	0.7743	0.0351	0.0734	0.0205	0.0269
0.0	0.0	0.0	-5622.2642	567.2487	NaN	NaN	-0.1122	0.0695	0.7748	0.0349	0.0737	0.0205	0.0266
0.0	0.0	0.0	-4015.2642	-1272.7513	NaN	NaN	0.2407	0.0702	0.7742	0.0351	0.0734	0.0204	0.0267
0.0	0.0	0.0	-3468.2642	1769.2487	NaN	NaN	-0.3	0.0701	0.7735	0.0352	0.0737	0.0205	0.0269
0.0	0.0	0.0	-8063.2642	-495.7513	NaN	NaN	0.0579	0.0703	0.7748	0.0348	0.0731	0.0204	0.0266
0.0	0.0	0.0	-5196.2642	-1080.7513	NaN	NaN	0.1722	0.0704	0.7748	0.0349	0.0729	0.0203	0.0267
0.0	0.0	0.0	-6688.2642	721.2487	NaN	NaN	-0.1209	0.0707	0.7752	0.0347	0.0726	0.0203	0.0266
0.0	0.0	0.0	-6588.2642	-1042.7513	NaN	NaN	0.1366	0.0709	0.7745	0.0348	0.0727	0.0203	0.0267
0.0	0.0	0.0	-5856.2642	180.2487	NaN	NaN	-0.0318	0.0716	0.7729	0.0352	0.0729	0.0204	0.027
0.0	0.0	0.0	-6391.2642	-412.7513	NaN	NaN	0.0607	0.0718	0.7729	0.0352	0.0728	0.0204	0.027
0.0	0.0	0.0	-4453.2642	-1129.7513	NaN	NaN	0.2024	0.0724	0.7719	0.0355	0.0726	0.0204	0.0271
0.0	0.0	0.0	-6637.2642	-696.7513	NaN	NaN	0.095	0.0726	0.7719	0.0356	0.0724	0.0204	0.0271
0.0	0.0	0.0	-7541.2642	1387.2487	NaN	NaN	-0.2254	0.0724	0.772	0.0357	0.0723	0.0205	0.0272
0.0	0.0	0.0	-6048.2642	-726.7513	NaN	NaN	0.1073	0.0728	0.7721	0.0358	0.0718	0.0203	0.0271
0.0	0.0	0.0	-5941.2642	-921.7513	NaN	NaN	0.1343	0.0727	0.7723	0.0358	0.0718	0.0204	0.0271
0.0	0.0	0.0	-5583.2642	-1381.7513	NaN	NaN	0.1984	0.0728	0.7725	0.036	0.0713	0.0203	0.0271
0.0	0.0	0.0	-4925.2642	3491.2487	NaN	NaN	-0.3	0.0724	0.7724	0.0361	0.0715	0.0204	0.0272
0.0	0.0	0.0	-6188.2642	-1378.7513	NaN	NaN	0.1822	0.073	0.7723	0.0361	0.0712	0.0202	0.0271
0.0	0.0	0.0	-3389.2642	-163.7513	NaN	NaN	0.0461	0.0736	0.7706	0.0366	0.0714	0.0203	0.0275
0.0	0.0	0.0	-7617.2642	781.2487	NaN	NaN	-0.1143	0.0739	0.7708	0.0365	0.0711	0.0203	0.0274
0.0	0.0	0.0	-6410.2642	762.2487	NaN	NaN	-0.135	0.0737	0.7711	0.0364	0.071	0.0203	0.0274
0.0	0.0	0.0	-4133.2642	-1785.7513	NaN	NaN	0.3017	0.0742	0.771	0.0364	0.0709	0.0202	0.0274
0.0	0.0	0.0	-7253.2642	-744.7513	NaN	NaN	0.0931	0.0741	0.7708	0.0364	0.0711	0.0202	0.0275
0.0	0.0	0.0	-5534.2642	-502.7513	NaN	NaN	0.0833	0.0743	0.7706	0.0364	0.0711	0.0201	0.0274
0.0	0.0	0.0	-7075.2642	2448.2487	NaN	NaN	-0.3	0.0747	0.7695	0.0366	0.0714	0.0202	0.0276
0.0	0.0	0.0	-5498.2642	-1529.7513	NaN	NaN	0.2177	0.0751	0.7691	0.0366	0.0714	0.0202	0.0277
0.0	0.0	0.0	-5774.2642	-889.7513	NaN	NaN	0.1335	0.0756	0.7689	0.0365	0.0712	0.0201	0.0277
0.0	0.0	0.0	-6559.2642	-1512.7513	NaN	NaN	0.1874	0.0758	0.7688	0.0363	0.0713	0.0201	0.0277
0.0	0.0	0.0	-6519.2642	-1930.7513	NaN	NaN	0.2285	0.0761	0.768	0.0364	0.0715	0.0201	0.0278
0.0	0.0	0.0	-5236.2642	-1654.7513	NaN	NaN	0.2401	0.0764	0.7673	0.0366	0.0718	0.0201	0.0279
0.0	0.0	0.0	-5555.2642	1355.2487	NaN	NaN	-0.3	0.0768	0.7664	0.0367	0.072	0.0202	0.028
0.0	0.0	0.0	-5270.2642	-4022.7513	NaN	NaN	0.4329	0.0773	0.7663	0.0366	0.0717	0.0201	0.0281
0.0	0.0	0.0	-8451.2642	-561.7513	NaN	NaN	0.0623	0.0775	0.766	0.0366	0.0717	0.0202	0.0281
0.0	0.0	0.0	-7167.2642	-529.7513	NaN	NaN	0.0688	0.0774	0.7664	0.0364	0.0716	0.0202	0.0281
0.0	0.0	0.0	-7590.2642	-219.7513	NaN	NaN	0.0281	0.0775	0.7664	0.0363	0.0715	0.0201	0.028
0.0	0.0	0.0	-5350.2642	-4009.7513	NaN	NaN	0.4284	0.0773	0.7666	0.0363	0.0717	0.0201	0.028
0.0	0.0	0.0	-5648.2642	-512.7513	NaN	NaN	0.0832	0.0774	0.7651	0.0367	0.0722	0.0203	0.0282
0.0	0.0	0.0	-6456.2642	-22.7513	NaN	NaN	0.0035	0.0771	0.7649	0.0367	0.0728	0.0203	0.0282
0.0	0.0	0.0	-6270.2642	-883.7513	NaN	NaN	0.1235	0.0776	0.764	0.037	0.0729	0.0203	0.0283
0.0	0.0	0.0	-6308.2642	829.2487	NaN	NaN	-0.1513	0.0774	0.7636	0.0371	0.0731	0.0203	0.0283
0.0	0.0	0.0	-5277.2642	-516.7513	NaN	NaN	0.0892	0.0777	0.7632	0.0373	0.0731	0.0203	0.0284
0.0	0.0	0.0	-5909.2642	1196.2487	NaN	NaN	-0.2538	0.0775	0.7634	0.0374	0.073	0.0203	0.0284
0.0	0.0	0.0	-7158.2642	546.2487	NaN	NaN	-0.0826	0.0776	0.7631	0.0376	0.073	0.0202	0.0285
0.0	0.0	0.0	-6204.2642	1098.2487	NaN	NaN	-0.2151	0.0776	0.7627	0.0378	0.0731	0.0202	0.0286
0.0	0.0	0.0	-6025.2642	1979.2487	NaN	NaN	-0.3	0.0777	0.7624	0.0379	0.073	0.0202	0.0287
0.0	0.0	0.0	-6737.2642	1964.2487	NaN	NaN	-0.3	0.0778	0.7621	0.0381	0.0729	0.0202	0.0289
0.0	0.0	0.0	-6497.2642	-361.7513	NaN	NaN	0.0527	0.0778	0.7622	0.0381	0.0727	0.0202	0.029
0.0	0.0	0.0	-7459.2642	1462.2487	NaN	NaN	-0.2438	0.0777	0.7622	0.0382	0.0726	0.0201	0.029
0.0	0.0	0.0	-5765.2642	2574.2487	NaN	NaN	-0.3	0.0775	0.7623	0.0382	0.0726	0.0202	0.0291
0.0	0.0	0.0	-6246.2642	-1166.7513	NaN	NaN	0.1574	0.0774	0.7631	0.038	0.0723	0.0201	0.0291
0.0	0.0	0.0	-7131.2642	1040.2487	NaN	NaN	-0.1708	0.0768	0.7637	0.0379	0.0724	0.0201	0.0291
0.0	0.0	0.0	-5430.2642	-1771.7513	NaN	NaN	0.246	0.0763	0.7655	0.0374	0.0722	0.0199	0.0287
0.0	0.0	0.0	-5071.2642	823.2487	NaN	NaN	-0.1938	0.0761	0.7641	0.0377	0.0729	0.0201	0.0291
0.0	0.0	0.0	-5953.2642	-865.7513	NaN	NaN	0.127	0.0761	0.764	0.0377	0.0731	0.0201	0.0291
0.0	0.0	0.0	-5435.2642	1518.2487	NaN	NaN	-0.3	0.076	0.7641	0.0376	0.0731	0.0201	0.0291
0.0	0.0	0.0	-3798.2642	-2699.7513	NaN	NaN	0.4155	0.0759	0.7653	0.0371	0.0728	0.02	0.0288
0.0	0.0	0.0	-5796.2642	-1907.7513	NaN	NaN	0.2476	0.0756	0.766	0.0368	0.0728	0.02	0.0287
0.0	0.0	0.0	-6610.2642	-2023.7513	NaN	NaN	0.2344	0.0751	0.7676	0.0364	0.0728	0.0199	0.0283
0.0	0.0	0.0	-5341.2642	334.2487	NaN	NaN	-0.0668	0.0751	0.7664	0.0365	0.0734	0.02	0.0285
0.0	0.0	0.0	-5957.2642	-2017.7513	NaN	NaN	0.253	0.0751	0.767	0.0363	0.0734	0.02	0.0283
0.0	0.0	0.0	-7088.2642	794.2487	NaN	NaN	-0.1262	0.0756	0.7653	0.0365	0.0738	0.0201	0.0287
0.0	0.0	0.0	-7428.2642	1671.2487	NaN	NaN	-0.2903	0.0755	0.7658	0.0362	0.0737	0.0202	0.0286
0.0	0.0	0.0	-7369.2642	-814.7513	NaN	NaN	0.0996	0.0759	0.7668	0.0358	0.0732	0.0201	0.0283
0.0	0.0	0.0	-6886.2642	-1886.7513	NaN	NaN	0.2151	0.0761	0.7665	0.0357	0.0732	0.0202	0.0283
0.0	0.0	0.0	-7115.2642	-455.7513	NaN	NaN	0.0602	0.0762	0.7652	0.036	0.0738	0.0203	0.0285
0.0	0.0	0.0	-6911.2642	249.2487	NaN	NaN	-0.0374	0.0765	0.7646	0.0361	0.0738	0.0204	0.0286
0.0	0.0	0.0	-5725.2642	-808.7513	NaN	NaN	0.1238	0.0769	0.7638	0.0361	0.074	0.0205	0.0288
0.0	0.0	0.0	-7072.2642	-2473.7513	NaN	NaN	0.2591	0.0769	0.7643	0.0359	0.0738	0.0205	0.0286
0.0	0.0	0.0	-5646.2642	-560.7513	NaN	NaN	0.0903	0.0767	0.7626	0.0363	0.0747	0.0206	0.029
0.0	0.0	0.0	-6978.2642	-906.7513	NaN	NaN	0.115	0.077	0.7619	0.0364	0.075	0.0206	0.0291
0.0	0.0	0.0	-5239.2642	-1773.7513	NaN	NaN	0.2529	0.0773	0.7602	0.0367	0.0757	0.0207	0.0295
0.0	0.0	0.0	-5829.2642	1052.2487	NaN	NaN	-0.2203	0.0777	0.7592	0.0369	0.0759	0.0207	0.0296
0.0	0.0	0.0	-5642.2642	481.2487	NaN	NaN	-0.0932	0.0776	0.7588	0.037	0.0761	0.0207	0.0298
0.0	0.0	0.0	-7084.2642	-1348.7513	NaN	NaN	0.1599	0.0776	0.7598	0.0369	0.0755	0.0206	0.0296
0.0	0.0	0.0	-6287.2642	336.2487	NaN	NaN	-0.0565	0.0775	0.7594	0.037	0.0757	0.0206	0.0297
0.0	0.0	0.0	-5080.2642	-626.7513	NaN	NaN	0.1098	0.0777	0.7585	0.0372	0.0759	0.0206	0.0299
0.0	0.0	0.0	-5316.2642	934.2487	NaN	NaN	-0.2132	0.0779	0.7576	0.0374	0.0762	0.0207	0.0302
0.0	0.0	0.0	-6100.2642	-1687.7513	NaN	NaN	0.2167	0.0778	0.7589	0.0373	0.0755	0.0206	0.03
0.0	0.0	0.0	-6330.2642	-19.7513	NaN	NaN	0.0031	0.0776	0.7597	0.0371	0.0752	0.0205	0.0298
0.0	0.0	0.0	-7583.2642	-1288.7513	NaN	NaN	0.1453	0.0774	0.7607	0.0369	0.0749	0.0205	0.0296
0.0	0.0	0.0	-8183.2642	2991.2487	NaN	NaN	-0.3	0.0775	0.76	0.0371	0.0751	0.0205	0.0298
0.0	0.0	0.0	-5320.2642	63.2487	NaN	NaN	-0.012	0.0776	0.7604	0.037	0.0748	0.0205	0.0297
0.0	0.0	0.0	-5979.2642	-1571.7513	NaN	NaN	0.2082	0.0777	0.7613	0.0367	0.0743	0.0205	0.0295
0.0	0.0	0.0	-6428.2642	-2595.7513	NaN	NaN	0.2876	0.0774	0.7632	0.0362	0.0737	0.0204	0.0292
0.0	0.0	0.0	-6682.2642	-1052.7513	NaN	NaN	0.1361	0.0773	0.7629	0.0362	0.074	0.0204	0.0292
0.0	0.0	0.0	-7094.2642	-505.7513	NaN	NaN	0.0665	0.0771	0.7623	0.0364	0.0744	0.0205	0.0293
0.0	0.0	0.0	-6125.2642	102.2487	NaN	NaN	-0.017	0.0774	0.7613	0.0366	0.0747	0.0205	0.0295
0.0	0.0	0.0	-5833.2642	-146.7513	NaN	NaN	0.0245	0.0777	0.7605	0.0368	0.0748	0.0206	0.0297
0.0	0.0	0.0	-7424.2642	-1376.7513	NaN	NaN	0.1564	0.0782	0.7615	0.0364	0.074	0.0205	0.0294
0.0	0.0	0.0	-6441.2642	-3163.7513	NaN	NaN	0.3294	0.0781	0.7637	0.0358	0.073	0.0204	0.029
0.0	0.0	0.0	-5909.2642	-3115.7513	NaN	NaN	0.3452	0.078	0.7652	0.0353	0.0726	0.0203	0.0287
0.0	0.0	0.0	-7374.2642	-3244.7513	NaN	NaN	0.3056	0.0779	0.7649	0.0354	0.073	0.0203	0.0286
0.0	0.0	0.0	-6351.2642	-1484.7513	NaN	NaN	0.1895	0.0781	0.7619	0.0361	0.0743	0.0204	0.0291
0.0	0.0	0.0	-7985.2642	-60.7513	NaN	NaN	0.0076	0.0781	0.7605	0.0365	0.0749	0.0206	0.0294
0.0	0.0	0.0	-6132.2642	-47.7513	NaN	NaN	0.0077	0.0785	0.7595	0.0368	0.0751	0.0206	0.0296
0.0	0.0	0.0	-6220.2642	-1550.7513	NaN	NaN	0.1996	0.0789	0.7598	0.0367	0.0746	0.0206	0.0294
0.0	0.0	0.0	-7114.2642	-2061.7513	NaN	NaN	0.2247	0.079	0.7604	0.0365	0.0742	0.0206	0.0293
0.0	0.0	0.0	-7432.2642	-907.7513	NaN	NaN	0.1088	0.079	0.7609	0.0364	0.0741	0.0205	0.0291
0.0	0.0	0.0	-4589.2642	-2399.7513	NaN	NaN	0.3434	0.0791	0.7591	0.0368	0.0749	0.0206	0.0295
0.0	0.0	0.0	-7953.2642	1853.2487	NaN	NaN	-0.3	0.0792	0.7582	0.0371	0.0752	0.0207	0.0296
0.0	0.0	0.0	-5706.2642	-880.7513	NaN	NaN	0.1337	0.0792	0.7577	0.0372	0.0755	0.0207	0.0298
0.0	0.0	0.0	-7980.2642	746.2487	NaN	NaN	-0.1032	0.0793	0.7576	0.0373	0.0755	0.0206	0.0297
0.0	0.0	0.0	-6041.2642	-261.7513	NaN	NaN	0.0415	0.0793	0.7568	0.0375	0.0757	0.0207	0.03
0.0	0.0	0.0	-6809.2642	1376.2487	NaN	NaN	-0.2533	0.0797	0.7566	0.0376	0.0754	0.0207	0.03
0.0	0.0	0.0	-5720.2642	-855.7513	NaN	NaN	0.1301	0.0795	0.7572	0.0375	0.0751	0.0207	0.0299
0.0	0.0	0.0	-6391.2642	-2022.7513	NaN	NaN	0.2404	0.0796	0.758	0.0374	0.0746	0.0206	0.0298
0.0	0.0	0.0	-7177.2642	467.2487	NaN	NaN	-0.0696	0.0794	0.7576	0.0375	0.0748	0.0206	0.03
0.0	0.0	0.0	-6443.2642	-1267.7513	NaN	NaN	0.1644	0.0794	0.7575	0.0376	0.0748	0.0206	0.03
0.0	0.0	0.0	-5637.2642	1781.2487	NaN	NaN	-0.3	0.0795	0.7556	0.0381	0.0756	0.0207	0.0305
0.0	0.0	0.0	-6364.2642	-2290.7513	NaN	NaN	0.2647	0.0795	0.7562	0.038	0.0753	0.0206	0.0303
0.0	0.0	0.0	-4702.2642	-895.7513	NaN	NaN	0.16	0.0796	0.7555	0.0383	0.0755	0.0206	0.0306
0.0	0.0	0.0	-7634.2642	806.2487	NaN	NaN	-0.1181	0.0795	0.7564	0.0382	0.075	0.0205	0.0304
0.0	0.0	0.0	-7835.2642	-334.7513	NaN	NaN	0.041	0.079	0.7589	0.0377	0.074	0.0204	0.03
0.0	0.0	0.0	-5982.2642	-1569.7513	NaN	NaN	0.2079	0.0787	0.7603	0.0375	0.0734	0.0203	0.0297
0.0	0.0	0.0	-6671.2642	-887.7513	NaN	NaN	0.1174	0.0786	0.7601	0.0377	0.0735	0.0202	0.0298
0.0	0.0	0.0	-4850.2642	-1202.7513	NaN	NaN	0.1987	0.0788	0.7596	0.0379	0.0735	0.0202	0.0299
0.0	0.0	0.0	-5814.2642	891.2487	NaN	NaN	-0.181	0.0793	0.7582	0.0383	0.0736	0.0203	0.0303
0.0	0.0	0.0	-4801.2642	31.2487	NaN	NaN	-0.0066	0.0794	0.7583	0.0383	0.0732	0.0204	0.0304
0.0	0.0	0.0	-7239.2642	-220.7513	NaN	NaN	0.0296	0.0793	0.7613	0.0375	0.0718	0.0202	0.0299
0.0	0.0	0.0	-7027.2642	-4220.7513	NaN	NaN	0.3752	0.0792	0.7641	0.0367	0.0706	0.02	0.0294
0.0	0.0	0.0	-6967.2642	-2273.7513	NaN	NaN	0.246	0.0791	0.7652	0.0364	0.0703	0.0199	0.0291
0.0	0.0	0.0	-6955.2642	1090.2487	NaN	NaN	-0.1859	0.0791	0.764	0.0366	0.0709	0.02	0.0294
0.0	0.0	0.0	-7389.2642	576.2487	NaN	NaN	-0.0846	0.0792	0.7641	0.0365	0.0709	0.02	0.0294
0.0	0.0	0.0	-8351.2642	-1729.7513	NaN	NaN	0.1716	0.0791	0.765	0.0362	0.0706	0.0199	0.0292
0.0	0.0	0.0	-6324.2642	-352.7513	NaN	NaN	0.0528	0.0791	0.7638	0.0365	0.0712	0.02	0.0295
0.0	0.0	0.0	-6963.2642	-658.7513	NaN	NaN	0.0864	0.0792	0.7639	0.0363	0.0712	0.0199	0.0293
0.0	0.0	0.0	-5456.2642	188.2487	NaN	NaN	-0.0357	0.0793	0.7612	0.0371	0.0725	0.0201	0.0299
0.0	0.0	0.0	-7663.2642	2692.2487	NaN	NaN	-0.3	0.0795	0.7608	0.0372	0.0725	0.0201	0.0299
0.0	0.0	0.0	-6427.2642	-1261.7513	NaN	NaN	0.1641	0.0798	0.7621	0.0367	0.0717	0.02	0.0297
0.0	0.0	0.0	-6003.2642	-1463.7513	NaN	NaN	0.196	0.0801	0.764	0.036	0.0707	0.0199	0.0293
0.0	0.0	0.0	-7738.2642	-755.7513	NaN	NaN	0.089	0.0803	0.7644	0.0357	0.0704	0.02	0.0292
0.0	0.0	0.0	-7247.2642	-2069.7513	NaN	NaN	0.2221	0.0806	0.7648	0.0352	0.0703	0.02	0.0291
0.0	0.0	0.0	-6957.2642	-1520.7513	NaN	NaN	0.1794	0.0808	0.7637	0.0352	0.0709	0.0201	0.0294
0.0	0.0	0.0	-6532.2642	-2114.7513	NaN	NaN	0.2446	0.0811	0.7612	0.0356	0.0721	0.0202	0.0298
0.0	0.0	0.0	-5944.2642	-1554.7513	NaN	NaN	0.2073	0.0827	0.7555	0.0363	0.074	0.021	0.0306
0.0	0.0	0.0	-7071.2642	361.2487	NaN	NaN	-0.0538	0.0916	0.7424	0.0376	0.0743	0.0235	0.0305
0.0	0.0	0.0	-5445.2642	1672.2487	NaN	NaN	-0.3	0.1173	0.706	0.0438	0.0726	0.0306	0.0296
0.0	0.0	0.0	-6909.2642	-1223.7513	NaN	NaN	0.1505	0.1353	0.6822	0.0479	0.0707	0.0354	0.0285
0.0	0.0	0.0	-6548.2642	2318.2487	NaN	NaN	-0.3	0.1385	0.6752	0.0496	0.0712	0.0367	0.0288
0.0	0.0	0.0	-7830.2642	961.2487	NaN	NaN	-0.1399	0.141	0.6734	0.0493	0.0702	0.0372	0.029
0.0	0.0	0.0	-6681.2642	-560.7513	NaN	NaN	0.0774	0.1425	0.6716	0.049	0.0699	0.0376	0.0293
0.0	0.0	0.0	-4958.2642	-2095.7513	NaN	NaN	0.2971	0.1439	0.6702	0.049	0.0696	0.0378	0.0296
0.0	0.0	0.0	-6814.2642	4716.2487	NaN	NaN	-0.3	0.1469	0.6568	0.0506	0.0728	0.0408	0.0323
0.0	0.0	0.0	-6591.2642	-1283.7513	NaN	NaN	0.163	0.1809	0.6126	0.0472	0.069	0.051	0.0394
0.0	0.0	0.0	-6805.2642	2093.2487	NaN	NaN	-0.3	0.2046	0.5804	0.0455	0.0661	0.0582	0.0452
0.0	0.0	0.0	-7421.2642	1060.2487	NaN	NaN	-0.1667	0.209	0.5774	0.0445	0.0647	0.0589	0.0455
0.0	0.0	0.0	-7569.2642	-364.7513	NaN	NaN	0.046	0.2081	0.5814	0.0439	0.0641	0.058	0.0444
0.0	0.0	0.0	-6683.2642	-1866.7513	NaN	NaN	0.2183	0.2076	0.5834	0.0435	0.064	0.0576	0.0439
0.0	0.0	0.0	-4868.2642	-2618.7513	NaN	NaN	0.3498	0.2079	0.5818	0.0435	0.0646	0.0577	0.0444
0.0	0.0	0.0	-6682.2642	941.2487	NaN	NaN	-0.164	0.209	0.5776	0.0439	0.0656	0.0585	0.0453
0.0	0.0	0.0	-6561.2642	3023.2487	NaN	NaN	-0.3	0.2104	0.5731	0.0443	0.0664	0.0593	0.0465
0.0	0.0	0.0	-6336.2642	2208.2487	NaN	NaN	-0.3	0.2103	0.5741	0.0441	0.0664	0.059	0.0461
0.0	0.0	0.0	-7340.2642	741.2487	NaN	NaN	-0.1123	0.2103	0.5772	0.0434	0.0662	0.0582	0.0447
0.0	0.0	0.0	-6348.2642	-1820.7513	NaN	NaN	0.2229	0.2111	0.5813	0.0422	0.0657	0.0572	0.0425
0.0	0.0	0.0	-5347.2642	-1477.7513	NaN	NaN	0.2165	0.2118	0.5815	0.0417	0.0661	0.057	0.0419
0.0	0.0	0.0	-7671.2642	1373.2487	NaN	NaN	-0.218	0.2126	0.5811	0.0414	0.0667	0.0569	0.0413
0.0	0.0	0.0	-7313.2642	46.2487	NaN	NaN	-0.0064	0.2148	0.5803	0.0406	0.0669	0.0569	0.0405
0.0	0.0	0.0	-6640.2642	-48.7513	NaN	NaN	0.0073	0.2171	0.5775	0.0401	0.0677	0.0573	0.0404
0.0	0.0	0.0	-6649.2642	-964.7513	NaN	NaN	0.1267	0.2193	0.5752	0.0394	0.0687	0.0576	0.0398
0.0	0.0	0.0	-6954.2642	582.2487	NaN	NaN	-0.0914	0.2215	0.573	0.0387	0.0695	0.058	0.0393
0.0	0.0	0.0	-8159.2642	250.2487	NaN	NaN	-0.0316	0.2234	0.5716	0.0379	0.0702	0.0582	0.0387
0.0	0.0	0.0	-7824.2642	-990.7513	NaN	NaN	0.1124	0.225	0.5706	0.0372	0.0709	0.0582	0.038
0.0	0.0	0.0	-6501.2642	752.2487	NaN	NaN	-0.1308	0.2269	0.569	0.0366	0.0719	0.0583	0.0374
0.0	0.0	0.0	-5623.2642	-3047.7513	NaN	NaN	0.3515	0.2285	0.5683	0.0359	0.0725	0.0582	0.0367
0.0	0.0	0.0	-8515.2642	76.2487	NaN	NaN	-0.009	0.2296	0.5674	0.0353	0.0734	0.0583	0.0361
0.0	0.0	0.0	-5819.2642	-3518.7513	NaN	NaN	0.3768	0.2314	0.5646	0.035	0.0739	0.0587	0.0364
0.0	0.0	0.0	-7171.2642	3698.2487	NaN	NaN	-0.3	0.2327	0.5612	0.0351	0.0748	0.0592	0.037
0.0	0.0	0.0	-6413.2642	-2539.7513	NaN	NaN	0.2837	0.2359	0.5611	0.034	0.0743	0.0591	0.0356
0.0	0.0	0.0	-6190.2642	2119.2487	NaN	NaN	-0.3	0.2377	0.5584	0.0337	0.0753	0.0594	0.0354
0.0	0.0	0.0	-7989.2642	-4314.7513	NaN	NaN	0.3507	0.2417	0.5572	0.0327	0.0746	0.0594	0.0343
0.0	0.0	0.0	-5989.2642	-114.7513	NaN	NaN	0.0188	0.2427	0.5542	0.0328	0.0757	0.0598	0.0347
0.0	0.0	0.0	-6618.2642	-349.7513	NaN	NaN	0.0502	0.2468	0.5515	0.0322	0.0756	0.0597	0.0343
0.0	0.0	0.0	-6111.2642	-4299.7513	NaN	NaN	0.413	0.2526	0.5458	0.0314	0.0767	0.0591	0.0344
0.0	0.0	0.0	-7921.2642	-1114.7513	NaN	NaN	0.1234	0.2594	0.5402	0.0304	0.0775	0.0584	0.0342
0.0	0.0	0.0	-7542.2642	-1126.7513	NaN	NaN	0.13	0.2641	0.5338	0.03	0.0791	0.0585	0.0344
0.0	0.0	0.0	-7491.2642	-3683.7513	NaN	NaN	0.3296	0.2746	0.5236	0.0286	0.081	0.058	0.0341
0.0	0.0	0.0	-4761.2642	-2374.7513	NaN	NaN	0.3328	0.2754	0.5193	0.0289	0.0828	0.0586	0.035
0.0	0.0	0.0	-6406.2642	205.2487	NaN	NaN	-0.0331	0.2773	0.5154	0.029	0.084	0.0588	0.0354
0.0	0.0	0.0	-4406.2642	-789.7513	NaN	NaN	0.152	0.2818	0.5103	0.0285	0.0856	0.0583	0.0355
0.0	0.0	0.0	-7340.2642	479.2487	NaN	NaN	-0.0699	0.2903	0.503	0.0275	0.0873	0.0573	0.0346
0.0	0.0	0.0	-7094.2642	1646.2487	NaN	NaN	-0.3	0.2984	0.4961	0.0267	0.0883	0.0569	0.0335
0.0	0.0	0.0	-8477.2642	-1678.7513	NaN	NaN	0.1653	0.3093	0.4874	0.0259	0.088	0.0579	0.0314
0.0	0.0	0.0	-8878.2642	723.2487	NaN	NaN	-0.0887	0.3154	0.4803	0.0259	0.0883	0.059	0.0312
0.0	0.0	0.0	-6249.2642	-1357.7513	NaN	NaN	0.1785	0.3224	0.4732	0.0256	0.0873	0.0605	0.031
0.0	0.0	0.0	-5985.2642	61.2487	NaN	NaN	-0.0103	0.3297	0.4654	0.0255	0.0867	0.0613	0.0314
0.0	0.0	0.0	-9333.2642	3384.2487	NaN	NaN	-0.3	0.3381	0.4564	0.0255	0.0861	0.0621	0.0318
0.0	0.0	0.0	-6179.2642	-823.7513	NaN	NaN	0.1176	0.3485	0.446	0.0254	0.0845	0.0637	0.0319
0.0	0.0	0.0	-6396.2642	1591.2487	NaN	NaN	-0.3	0.3586	0.4354	0.0255	0.0833	0.0653	0.0319
0.0	0.0	0.0	-8391.2642	-1735.7513	NaN	NaN	0.1714	0.37	0.4226	0.026	0.0815	0.0685	0.0314
0.0	0.0	0.0	-8255.2642	-1298.7513	NaN	NaN	0.1359	0.3801	0.4104	0.0269	0.0807	0.071	0.031
0.0	0.0	0.0	-7498.2642	-188.7513	NaN	NaN	0.0246	0.392	0.3949	0.0272	0.0799	0.0745	0.0316
0.0	0.0	0.0	-5409.2642	-2080.7513	NaN	NaN	0.2778	0.4125	0.3718	0.0279	0.0774	0.0788	0.0316
0.0	0.0	0.0	-6168.2642	-1264.7513	NaN	NaN	0.1702	0.4197	0.3613	0.028	0.077	0.0819	0.0321
0.0	0.0	0.0	-6409.2642	-1764.7513	NaN	NaN	0.2159	0.4437	0.3348	0.029	0.0732	0.0877	0.0315
0.0	0.0	0.0	-5488.2642	884.2487	NaN	NaN	-0.1921	0.4464	0.3297	0.0289	0.0736	0.0893	0.0322
0.0	0.0	0.0	-8006.2642	-1488.7513	NaN	NaN	0.1568	0.466	0.3079	0.0292	0.0703	0.0955	0.0311
0.0	0.0	0.0	-7189.2642	580.2487	NaN	NaN	-0.0878	0.4794	0.2934	0.0295	0.0685	0.0987	0.0304
0.0	0.0	0.0	-6870.2642	949.2487	NaN	NaN	-0.1603	0.4847	0.2879	0.0293	0.0681	0.0999	0.03
0.0	0.0	0.0	-5979.2642	52.2487	NaN	NaN	-0.0088	0.4958	0.2784	0.0296	0.0658	0.1008	0.0295
0.0	0.0	0.0	-7853.2642	1951.2487	NaN	NaN	-0.3	0.516	0.2622	0.0302	0.0625	0.0999	0.0292
0.0	0.0	0.0	-4707.2642	-2176.7513	NaN	NaN	0.3162	0.5475	0.2383	0.0301	0.0589	0.0965	0.0288
0.0	0.0	0.0	-6746.2642	-2179.7513	NaN	NaN	0.2442	0.6133	0.1866	0.0256	0.0549	0.0936	0.0259
0.0	0.0	0.0	-5053.2642	2455.2487	NaN	NaN	-0.3	0.6891	0.1327	0.0193	0.0501	0.0869	0.0219
0.0	0.0	0.0	-6894.2642	-3154.7513	NaN	NaN	0.3139	0.7675	0.0892	0.0144	0.0376	0.0706	0.0207
0.0	0.0	0.0	-5521.2642	275.2487	NaN	NaN	-0.0525	0.7538	0.0919	0.0155	0.0405	0.0773	0.0209
0.0	0.0	0.0	-5674.2642	3756.2487	NaN	NaN	-0.3	0.7605	0.0874	0.0151	0.0393	0.076	0.0216
0.0	0.0	0.0	-6606.2642	-840.7513	NaN	NaN	0.1129	0.7714	0.0825	0.0146	0.0373	0.0728	0.0214
0.0	0.0	0.0	-5927.2642	-173.7513	NaN	NaN	0.0285	0.7744	0.0806	0.0146	0.0368	0.0722	0.0214
0.0	0.0	0.0	-8327.2642	1201.2487	NaN	NaN	-0.1686	0.788	0.075	0.0144	0.0344	0.0677	0.0206
0.0	0.0	0.0	-5752.2642	-145.7513	NaN	NaN	0.0247	0.7938	0.0725	0.0146	0.0335	0.0655	0.0202
0.0	0.0	0.0	-8740.2642	113.2487	NaN	NaN	-0.0131	0.8013	0.0691	0.0147	0.0324	0.063	0.0196
0.0	0.0	0.0	-7334.2642	-110.7513	NaN	NaN	0.0149	0.7917	0.0722	0.015	0.0344	0.0661	0.0206
0.0	0.0	0.0	-5977.2642	492.2487	NaN	NaN	-0.0897	0.794	0.0712	0.0151	0.0339	0.0656	0.0202
0.0	0.0	0.0	-5735.2642	256.2487	NaN	NaN	-0.0468	0.7949	0.0704	0.0154	0.0339	0.0651	0.0202
0.0	0.0	0.0	-5436.2642	21.2487	NaN	NaN	-0.0039	0.7983	0.069	0.0156	0.0334	0.0637	0.02
0.0	0.0	0.0	-5074.2642	-871.7513	NaN	NaN	0.1466	0.7908	0.0714	0.0161	0.035	0.0658	0.0208
0.0	0.0	0.0	-6865.2642	3567.2487	NaN	NaN	-0.3	0.7782	0.0755	0.0166	0.0375	0.0705	0.0217
0.0	0.0	0.0	-6250.2642	1446.2487	NaN	NaN	-0.3	0.795	0.0688	0.0165	0.0344	0.0647	0.0204
0.0	0.0	0.0	-5637.2642	920.2487	NaN	NaN	-0.1951	0.7972	0.0676	0.0169	0.0345	0.0631	0.0207
0.0	0.0	0.0	-5913.2642	-1708.7513	NaN	NaN	0.2242	0.8052	0.0651	0.0171	0.0331	0.0594	0.02
0.0	0.0	0.0	-5420.2642	-1920.7513	NaN	NaN	0.2616	0.8044	0.0659	0.0177	0.0335	0.0583	0.0202
0.0	0.0	0.0	-7889.2642	-2430.7513	NaN	NaN	0.2355	0.8062	0.0651	0.0182	0.0333	0.0566	0.0205
0.0	0.0	0.0	-5696.2642	-1672.7513	NaN	NaN	0.227	0.8056	0.0648	0.0187	0.0337	0.0564	0.0207
0.0	0.0	0.0	-7839.2642	1288.2487	NaN	NaN	-0.1966	0.806	0.0644	0.019	0.0339	0.0559	0.0208
0.0	0.0	0.0	-5148.2642	1784.2487	NaN	NaN	-0.3	0.7991	0.0673	0.0189	0.0357	0.0581	0.0209
0.0	0.0	0.0	-5647.2642	-1646.7513	NaN	NaN	0.2258	0.7979	0.0681	0.019	0.036	0.0582	0.0209
0.0	0.0	0.0	-6292.2642	-2908.7513	NaN	NaN	0.3161	0.7931	0.07	0.0191	0.037	0.0599	0.021
0.0	0.0	0.0	-5923.2642	482.2487	NaN	NaN	-0.0886	0.7881	0.0718	0.019	0.038	0.0619	0.0211
0.0	0.0	0.0	-4647.2642	179.2487	NaN	NaN	-0.0401	0.7857	0.0725	0.0191	0.0386	0.0628	0.0213
0.0	0.0	0.0	-7041.2642	-761.7513	NaN	NaN	0.0976	0.7896	0.0711	0.0191	0.0379	0.0611	0.0211
0.0	0.0	0.0	-8002.2642	-2745.7513	NaN	NaN	0.2555	0.7866	0.0728	0.0194	0.0388	0.0611	0.0214
0.0	0.0	0.0	-7864.2642	-1615.7513	NaN	NaN	0.1704	0.7805	0.0756	0.0197	0.04	0.0625	0.0217
0.0	0.0	0.0	-5958.2642	2155.2487	NaN	NaN	-0.3	0.7578	0.0845	0.0208	0.0446	0.0696	0.0228
0.0	0.0	0.0	-6489.2642	353.2487	NaN	NaN	-0.0576	0.7528	0.0858	0.0212	0.0457	0.0715	0.0231
0.0	0.0	0.0	-5872.2642	-15.7513	NaN	NaN	0.0027	0.7492	0.0869	0.0216	0.0464	0.0724	0.0234
0.0	0.0	0.0	-7976.2642	-393.7513	NaN	NaN	0.047	0.744	0.0885	0.022	0.0478	0.074	0.0236
0.0	0.0	0.0	-5977.2642	161.2487	NaN	NaN	-0.0277	0.7481	0.0867	0.022	0.0471	0.0726	0.0234
0.0	0.0	0.0	-5847.2642	129.2487	NaN	NaN	-0.0226	0.7399	0.0901	0.0224	0.0489	0.0752	0.0235
0.0	0.0	0.0	-5449.2642	-2308.7513	NaN	NaN	0.2976	0.7225	0.0965	0.0235	0.0528	0.081	0.0237
0.0	0.0	0.0	-6847.2642	-1077.7513	NaN	NaN	0.136	0.6949	0.1064	0.0255	0.0592	0.0902	0.0239
0.0	0.0	0.0	-6463.2642	316.2487	NaN	NaN	-0.0514	0.7371	0.0906	0.0225	0.0512	0.0749	0.0237
0.0	0.0	0.0	-4983.2642	-844.7513	NaN	NaN	0.1449	0.7434	0.0901	0.0223	0.0497	0.0714	0.0231
0.0	0.0	0.0	-5405.2642	-1553.7513	NaN	NaN	0.2233	0.7533	0.086	0.0217	0.0481	0.0677	0.0231
0.0	0.0	0.0	-5609.2642	3592.2487	NaN	NaN	-0.3	0.7579	0.0846	0.0215	0.0476	0.066	0.0225
0.0	0.0	0.0	-6657.2642	233.2487	NaN	NaN	-0.0363	0.7746	0.0768	0.0208	0.0449	0.0608	0.0222
0.0	0.0	0.0	-7300.2642	-1290.7513	NaN	NaN	0.1502	0.7882	0.0706	0.0207	0.0419	0.0566	0.022
0.0	0.0	0.0	-6134.2642	-1524.7513	NaN	NaN	0.1991	0.8039	0.0637	0.0209	0.0384	0.0515	0.0216
0.0	0.0	0.0	-5775.2642	541.2487	NaN	NaN	-0.1034	0.8123	0.0602	0.0212	0.0366	0.0482	0.0215
0.0	0.0	0.0	-6869.2642	-3356.7513	NaN	NaN	0.3283	0.8217	0.056	0.0211	0.0347	0.045	0.0214
0.0	0.0	0.0	-5442.2642	-983.7513	NaN	NaN	0.1531	0.8241	0.0557	0.0206	0.0344	0.044	0.0212
0.0	0.0	0.0	-6315.2642	-1225.7513	NaN	NaN	0.1625	0.8261	0.0545	0.0201	0.0348	0.0436	0.021
0.0	0.0	0.0	-5919.2642	-1096.7513	NaN	NaN	0.1563	0.8302	0.0525	0.0192	0.0349	0.0422	0.0211
0.0	0.0	0.0	-6103.2642	1037.2487	NaN	NaN	-0.2047	0.8309	0.0516	0.0189	0.0355	0.042	0.0211
0.0	0.0	0.0	-7070.2642	-1952.7513	NaN	NaN	0.2164	0.8324	0.0517	0.0185	0.0353	0.0406	0.0215
0.0	0.0	0.0	-4028.2642	265.2487	NaN	NaN	-0.0705	0.8193	0.056	0.0191	0.0384	0.0432	0.0239
0.0	0.0	0.0	-7282.2642	682.2487	NaN	NaN	-0.1034	0.8416	0.0483	0.0165	0.0348	0.0398	0.019
