# Supplementary material for: DeepFRET, a software for rapid and automated single-molecule FRET data classification using deep learning
Source: eLife. 2020 Nov 3;9:e60404. doi: 10.7554/eLife.60404 (PMC7609065; doi:10.7554/eLife.60404)
Supplement: Figure 4—source data 1. [file elife-60404-fig4-data1.zip › Figure 4-source data 1/Fig_S4a/Traces/traces_all_n294/Traces_Fig2d_4mMAc_mov1_combined_tif_pair51.txt]

Exported by DeepFRET
Date: 2020-08-26, 18:13
Video filename: None
FRET pair #51
Bleaches at None
D-Dexc-bg	A-Dexc-bg	A-Aexc-bg	D-Dexc-rw	A-Dexc-rw	A-Aexc-rw	S	E	p_bleached	p_aggregated	p_noisy	p_scrambled	p_static	p_dynamic
0.0	0.0	0.0	30858.9149	8588.1781	NaN	NaN	0.2177	0.023	0.7607	0.02	0.0926	0.0564	0.0473
0.0	0.0	0.0	31278.9149	10320.1781	NaN	NaN	0.2481	0.0209	0.7524	0.0197	0.0958	0.0642	0.0471
0.0	0.0	0.0	30052.9149	8341.1781	NaN	NaN	0.2173	0.0207	0.7679	0.0185	0.0854	0.0654	0.042
0.0	0.0	0.0	29354.9149	9495.1781	NaN	NaN	0.2444	0.0211	0.7658	0.0184	0.0865	0.0675	0.0407
0.0	0.0	0.0	35256.9149	5168.1781	NaN	NaN	0.1278	0.0219	0.7574	0.0186	0.0902	0.071	0.0409
0.0	0.0	0.0	32931.9149	3300.1781	NaN	NaN	0.0911	0.0239	0.7394	0.0191	0.0995	0.0766	0.0415
0.0	0.0	0.0	31433.9149	11185.1781	NaN	NaN	0.2624	0.0257	0.7368	0.0187	0.1016	0.0771	0.0402
0.0	0.0	0.0	30849.9149	6419.1781	NaN	NaN	0.1722	0.0263	0.7262	0.0186	0.1084	0.0804	0.04
0.0	0.0	0.0	33915.9149	10145.1781	NaN	NaN	0.2303	0.0275	0.723	0.0186	0.1109	0.0811	0.0389
0.0	0.0	0.0	36969.9149	7405.1781	NaN	NaN	0.1669	0.0285	0.714	0.0185	0.1167	0.0836	0.0386
0.0	0.0	0.0	38455.9149	4996.1781	NaN	NaN	0.115	0.0294	0.7133	0.0184	0.1177	0.0839	0.0374
0.0	0.0	0.0	31200.9149	4121.1781	NaN	NaN	0.1167	0.0301	0.6985	0.0183	0.1263	0.089	0.0378
0.0	0.0	0.0	32844.9149	9574.1781	NaN	NaN	0.2257	0.0312	0.686	0.0181	0.1349	0.0915	0.0382
0.0	0.0	0.0	28205.9149	9592.1781	NaN	NaN	0.2538	0.0314	0.6756	0.018	0.1408	0.0953	0.0389
0.0	0.0	0.0	30301.9149	6617.1781	NaN	NaN	0.1792	0.0315	0.6729	0.018	0.1424	0.0962	0.0391
0.0	0.0	0.0	33433.9149	8074.1781	NaN	NaN	0.1945	0.032	0.6712	0.018	0.1444	0.0955	0.0389
0.0	0.0	0.0	29858.9149	9330.1781	NaN	NaN	0.2381	0.0323	0.6705	0.0186	0.1389	0.1008	0.0389
0.0	0.0	0.0	28734.9149	8371.1781	NaN	NaN	0.2256	0.0335	0.6702	0.0183	0.1394	0.0995	0.0391
0.0	0.0	0.0	31346.9149	7641.1781	NaN	NaN	0.196	0.0343	0.6698	0.0179	0.1415	0.0975	0.0391
0.0	0.0	0.0	29270.9149	6181.1781	NaN	NaN	0.1744	0.0363	0.6685	0.0178	0.14	0.0984	0.0391
0.0	0.0	0.0	32696.9149	9081.1781	NaN	NaN	0.2174	0.0369	0.6658	0.0178	0.1417	0.0982	0.0396
0.0	0.0	0.0	29940.9149	9465.1781	NaN	NaN	0.2402	0.0381	0.6697	0.0179	0.1378	0.0969	0.0396
0.0	0.0	0.0	26310.9149	5782.1781	NaN	NaN	0.1802	0.0382	0.6704	0.0182	0.1356	0.0973	0.0404
0.0	0.0	0.0	35740.9149	7600.1781	NaN	NaN	0.1754	0.039	0.6734	0.0185	0.1318	0.0964	0.041
0.0	0.0	0.0	32711.9149	5002.1781	NaN	NaN	0.1326	0.0394	0.6749	0.0187	0.1294	0.0961	0.0415
0.0	0.0	0.0	36884.9149	6814.1781	NaN	NaN	0.1559	0.039	0.6777	0.019	0.1265	0.0957	0.0421
0.0	0.0	0.0	31630.9149	7063.1781	NaN	NaN	0.1825	0.0393	0.6786	0.0191	0.1261	0.0946	0.0423
0.0	0.0	0.0	31653.9149	7748.1781	NaN	NaN	0.1966	0.0389	0.6851	0.0192	0.1219	0.093	0.0418
0.0	0.0	0.0	33914.9149	6761.1781	NaN	NaN	0.1662	0.0384	0.6878	0.0192	0.1207	0.0918	0.0421
0.0	0.0	0.0	31183.9149	7437.1781	NaN	NaN	0.1926	0.0378	0.6943	0.0193	0.1167	0.0898	0.0421
0.0	0.0	0.0	32814.9149	8833.1781	NaN	NaN	0.2121	0.0371	0.6989	0.0197	0.1139	0.0883	0.042
0.0	0.0	0.0	36187.9149	7709.1781	NaN	NaN	0.1756	0.0372	0.7018	0.0198	0.112	0.0874	0.0419
0.0	0.0	0.0	37516.9149	6280.1781	NaN	NaN	0.1434	0.0372	0.6983	0.0202	0.1138	0.0875	0.0429
0.0	0.0	0.0	33735.9149	10970.1781	NaN	NaN	0.2454	0.0372	0.7061	0.02	0.111	0.0851	0.0407
0.0	0.0	0.0	26644.9149	8126.1781	NaN	NaN	0.2337	0.037	0.7065	0.0197	0.1123	0.0851	0.0394
0.0	0.0	0.0	34548.9149	10140.1781	NaN	NaN	0.2269	0.0365	0.7073	0.0196	0.1124	0.0853	0.0389
0.0	0.0	0.0	30069.9149	7188.1781	NaN	NaN	0.1929	0.0368	0.7026	0.0196	0.1158	0.0866	0.0387
0.0	0.0	0.0	31624.9149	8538.1781	NaN	NaN	0.2126	0.0362	0.7039	0.0198	0.1151	0.0867	0.0383
0.0	0.0	0.0	28495.9149	8994.1781	NaN	NaN	0.2399	0.0361	0.7025	0.0198	0.1163	0.0871	0.0382
0.0	0.0	0.0	34254.9149	6444.1781	NaN	NaN	0.1583	0.0358	0.7015	0.0199	0.1169	0.0878	0.0381
0.0	0.0	0.0	31392.9149	8870.1781	NaN	NaN	0.2203	0.0364	0.6954	0.0198	0.121	0.0893	0.0381
0.0	0.0	0.0	38063.9149	6227.1781	NaN	NaN	0.1406	0.0363	0.6953	0.0198	0.121	0.09	0.0376
0.0	0.0	0.0	38043.9149	6242.1781	NaN	NaN	0.141	0.0367	0.6911	0.0199	0.124	0.0909	0.0374
0.0	0.0	0.0	28432.9149	8148.1781	NaN	NaN	0.2227	0.0371	0.691	0.02	0.1241	0.0908	0.0371
0.0	0.0	0.0	29850.9149	4365.1781	NaN	NaN	0.1276	0.038	0.6882	0.0199	0.1252	0.0919	0.0368
0.0	0.0	0.0	33026.9149	4643.1781	NaN	NaN	0.1233	0.0384	0.6893	0.0198	0.124	0.0917	0.0368
0.0	0.0	0.0	31307.9149	7330.1781	NaN	NaN	0.1897	0.0389	0.6903	0.02	0.1226	0.0914	0.0369
0.0	0.0	0.0	29770.9149	8124.1781	NaN	NaN	0.2144	0.0399	0.6954	0.0201	0.1185	0.0901	0.036
0.0	0.0	0.0	34109.9149	7491.1781	NaN	NaN	0.1801	0.0406	0.7038	0.0201	0.1123	0.0881	0.035
0.0	0.0	0.0	35878.9149	5881.1781	NaN	NaN	0.1408	0.041	0.7084	0.0201	0.1093	0.0866	0.0346
0.0	0.0	0.0	34330.9149	7944.1781	NaN	NaN	0.1879	0.041	0.7122	0.0201	0.1074	0.0852	0.0341
0.0	0.0	0.0	31551.9149	7368.1781	NaN	NaN	0.1893	0.041	0.7133	0.02	0.1073	0.0845	0.0338
0.0	0.0	0.0	37224.9149	6381.1781	NaN	NaN	0.1463	0.0406	0.716	0.0201	0.1067	0.0831	0.0334
0.0	0.0	0.0	37398.9149	6785.1781	NaN	NaN	0.1536	0.0406	0.7177	0.0202	0.106	0.0825	0.0329
0.0	0.0	0.0	31228.9149	7433.1781	NaN	NaN	0.1923	0.0406	0.716	0.0204	0.1078	0.0821	0.0331
0.0	0.0	0.0	30389.9149	8977.1781	NaN	NaN	0.228	0.0407	0.7166	0.0207	0.1069	0.082	0.0331
0.0	0.0	0.0	28989.9149	7554.1781	NaN	NaN	0.2067	0.0411	0.7171	0.0209	0.1061	0.0814	0.0334
0.0	0.0	0.0	32955.9149	7695.1781	NaN	NaN	0.1893	0.0406	0.7211	0.0212	0.1035	0.0798	0.0338
0.0	0.0	0.0	31526.9149	5135.1781	NaN	NaN	0.1401	0.0405	0.7224	0.0213	0.1026	0.0791	0.0341
0.0	0.0	0.0	26740.9149	7812.1781	NaN	NaN	0.2261	0.0398	0.7275	0.0214	0.1003	0.0766	0.0343
0.0	0.0	0.0	31383.9149	4456.1781	NaN	NaN	0.1243	0.0391	0.7295	0.0216	0.0987	0.0763	0.0348
0.0	0.0	0.0	25774.9149	5513.1781	NaN	NaN	0.1762	0.0392	0.73	0.0215	0.0992	0.0754	0.0347
0.0	0.0	0.0	33842.9149	7906.1781	NaN	NaN	0.1894	0.038	0.7342	0.0218	0.0963	0.0745	0.0352
0.0	0.0	0.0	28461.9149	3538.1781	NaN	NaN	0.1106	0.0387	0.7339	0.0217	0.097	0.0741	0.0346
0.0	0.0	0.0	24864.9149	5663.1781	NaN	NaN	0.1855	0.0373	0.7391	0.0217	0.0945	0.0728	0.0346
0.0	0.0	0.0	28764.9149	3874.1781	NaN	NaN	0.1187	0.0385	0.7327	0.0213	0.0987	0.0743	0.0346
0.0	0.0	0.0	31285.9149	7598.1781	NaN	NaN	0.1954	0.0372	0.74	0.021	0.0955	0.0717	0.0346
0.0	0.0	0.0	30761.9149	3603.1781	NaN	NaN	0.1048	0.0384	0.7308	0.0211	0.1006	0.0741	0.0351
0.0	0.0	0.0	27276.9149	11246.1781	NaN	NaN	0.2919	0.0386	0.7332	0.021	0.1003	0.0722	0.0347
0.0	0.0	0.0	30102.9149	6415.1781	NaN	NaN	0.1757	0.0383	0.7343	0.0212	0.0992	0.0723	0.0347
0.0	0.0	0.0	29658.9149	7054.1781	NaN	NaN	0.1921	0.0382	0.733	0.0208	0.1018	0.0718	0.0345
0.0	0.0	0.0	30096.9149	7826.1781	NaN	NaN	0.2064	0.0374	0.7371	0.0207	0.1	0.071	0.0339
0.0	0.0	0.0	31005.9149	8472.1781	NaN	NaN	0.2146	0.0363	0.7403	0.0204	0.0996	0.0701	0.0333
0.0	0.0	0.0	35257.9149	8991.1781	NaN	NaN	0.2032	0.035	0.7456	0.0199	0.0979	0.0691	0.0325
0.0	0.0	0.0	26579.9149	4621.1781	NaN	NaN	0.1481	0.0341	0.7504	0.0193	0.0969	0.0677	0.0316
0.0	0.0	0.0	31046.9149	5623.1781	NaN	NaN	0.1533	0.0332	0.7527	0.0189	0.0957	0.0682	0.0314
0.0	0.0	0.0	28708.9149	5576.1781	NaN	NaN	0.1626	0.033	0.7515	0.0186	0.0974	0.0682	0.0313
0.0	0.0	0.0	29584.9149	7178.1781	NaN	NaN	0.1953	0.0318	0.757	0.0182	0.0945	0.0677	0.0308
0.0	0.0	0.0	29094.9149	5481.1781	NaN	NaN	0.1585	0.0318	0.7563	0.0181	0.0954	0.0679	0.0305
0.0	0.0	0.0	31471.9149	5700.1781	NaN	NaN	0.1533	0.0312	0.7576	0.0179	0.095	0.0679	0.0303
0.0	0.0	0.0	28447.9149	7014.1781	NaN	NaN	0.1978	0.0315	0.7572	0.018	0.0953	0.0683	0.0297
0.0	0.0	0.0	34692.9149	6363.1781	NaN	NaN	0.155	0.0312	0.7549	0.0179	0.0972	0.069	0.0299
0.0	0.0	0.0	34484.9149	6141.1781	NaN	NaN	0.1512	0.0315	0.7561	0.018	0.0969	0.0683	0.0293
0.0	0.0	0.0	28931.9149	4941.1781	NaN	NaN	0.1459	0.0315	0.7581	0.018	0.0959	0.0679	0.0286
0.0	0.0	0.0	30396.9149	1865.1781	NaN	NaN	0.0578	0.0325	0.7573	0.018	0.0966	0.0676	0.028
0.0	0.0	0.0	28910.9149	4149.1781	NaN	NaN	0.1255	0.0329	0.7563	0.0179	0.0978	0.0671	0.028
0.0	0.0	0.0	29120.9149	8244.1781	NaN	NaN	0.2206	0.0336	0.7593	0.0179	0.0964	0.0658	0.0271
0.0	0.0	0.0	33905.9149	3623.1781	NaN	NaN	0.0965	0.0342	0.7595	0.0179	0.0969	0.0647	0.0268
0.0	0.0	0.0	34680.9149	5870.1781	NaN	NaN	0.1448	0.0346	0.7623	0.0178	0.0954	0.0636	0.0263
0.0	0.0	0.0	33290.9149	4343.1781	NaN	NaN	0.1154	0.0356	0.761	0.018	0.096	0.0631	0.0262
0.0	0.0	0.0	30579.9149	7793.1781	NaN	NaN	0.2031	0.0364	0.7591	0.0181	0.0973	0.063	0.0262
0.0	0.0	0.0	27727.9149	6705.1781	NaN	NaN	0.1947	0.0366	0.7594	0.0181	0.0973	0.0623	0.0262
0.0	0.0	0.0	30577.9149	7097.1781	NaN	NaN	0.1884	0.0364	0.7614	0.0182	0.0957	0.0618	0.0265
0.0	0.0	0.0	31140.9149	3934.1781	NaN	NaN	0.1122	0.037	0.7622	0.0183	0.0946	0.0615	0.0265
0.0	0.0	0.0	29267.9149	6744.1781	NaN	NaN	0.1873	0.0373	0.7629	0.0185	0.0934	0.0613	0.0266
0.0	0.0	0.0	34516.9149	6503.1781	NaN	NaN	0.1585	0.0381	0.7626	0.0187	0.0923	0.0616	0.0267
0.0	0.0	0.0	32476.9149	5493.1781	NaN	NaN	0.1447	0.0382	0.7643	0.0187	0.091	0.0613	0.0265
0.0	0.0	0.0	30144.9149	4230.1781	NaN	NaN	0.1231	0.0384	0.7644	0.0186	0.0904	0.0617	0.0264
0.0	0.0	0.0	30743.9149	2652.1781	NaN	NaN	0.0794	0.0392	0.7612	0.0187	0.092	0.0624	0.0265
0.0	0.0	0.0	32937.9149	5282.1781	NaN	NaN	0.1382	0.0396	0.7596	0.0186	0.0929	0.0628	0.0265
0.0	0.0	0.0	29125.9149	8866.1781	NaN	NaN	0.2334	0.0401	0.7568	0.0186	0.0947	0.0634	0.0265
0.0	0.0	0.0	29625.9149	7168.1781	NaN	NaN	0.1948	0.0403	0.7561	0.0185	0.095	0.0638	0.0263
0.0	0.0	0.0	28217.9149	5959.1781	NaN	NaN	0.1744	0.0406	0.7559	0.0185	0.095	0.0639	0.0262
0.0	0.0	0.0	30407.9149	5321.1781	NaN	NaN	0.1489	0.0407	0.7576	0.0183	0.0939	0.0636	0.0259
0.0	0.0	0.0	31647.9149	6782.1781	NaN	NaN	0.1765	0.0413	0.7558	0.0184	0.0947	0.0639	0.0259
0.0	0.0	0.0	33501.9149	4528.1781	NaN	NaN	0.1191	0.0414	0.7565	0.0183	0.0942	0.0638	0.0257
0.0	0.0	0.0	32764.9149	4679.1781	NaN	NaN	0.125	0.0421	0.7529	0.0183	0.0962	0.0646	0.0259
0.0	0.0	0.0	32039.9149	6597.1781	NaN	NaN	0.1707	0.0426	0.7507	0.0185	0.097	0.0652	0.026
0.0	0.0	0.0	27245.9149	7559.1781	NaN	NaN	0.2172	0.0431	0.7495	0.0183	0.0981	0.0652	0.0258
0.0	0.0	0.0	33046.9149	7996.1781	NaN	NaN	0.1948	0.0427	0.7483	0.0185	0.0987	0.0656	0.0262
0.0	0.0	0.0	32017.9149	6349.1781	NaN	NaN	0.1655	0.0432	0.7492	0.0184	0.0985	0.065	0.0257
0.0	0.0	0.0	29621.9149	5879.1781	NaN	NaN	0.1656	0.0425	0.754	0.0186	0.0954	0.064	0.0254
0.0	0.0	0.0	37704.9149	6267.1781	NaN	NaN	0.1425	0.0433	0.7495	0.0189	0.0973	0.0652	0.0258
0.0	0.0	0.0	28294.9149	5584.1781	NaN	NaN	0.1648	0.0435	0.7528	0.0189	0.0953	0.0643	0.0252
0.0	0.0	0.0	34024.9149	6083.1781	NaN	NaN	0.1517	0.0428	0.7523	0.0189	0.0953	0.0651	0.0257
0.0	0.0	0.0	29883.9149	6474.1781	NaN	NaN	0.1781	0.044	0.7488	0.019	0.0969	0.0656	0.0256
0.0	0.0	0.0	30496.9149	2341.1781	NaN	NaN	0.0713	0.043	0.7549	0.019	0.0935	0.0644	0.0252
0.0	0.0	0.0	32483.9149	7432.1781	NaN	NaN	0.1862	0.0429	0.7512	0.0187	0.0964	0.0652	0.0255
0.0	0.0	0.0	31661.9149	6598.1781	NaN	NaN	0.1725	0.0426	0.755	0.0186	0.0944	0.0643	0.0251
0.0	0.0	0.0	27217.9149	5910.1781	NaN	NaN	0.1784	0.0421	0.7587	0.0185	0.0927	0.0633	0.0247
0.0	0.0	0.0	33999.9149	6623.1781	NaN	NaN	0.163	0.0415	0.7577	0.0183	0.0938	0.0639	0.0249
0.0	0.0	0.0	32045.9149	6044.1781	NaN	NaN	0.1587	0.0414	0.7627	0.0181	0.0915	0.0623	0.0241
0.0	0.0	0.0	28957.9149	5387.1781	NaN	NaN	0.1569	0.0399	0.7665	0.0176	0.0903	0.0618	0.0239
0.0	0.0	0.0	29688.9149	5550.1781	NaN	NaN	0.1575	0.0396	0.7661	0.0173	0.0913	0.0618	0.0239
0.0	0.0	0.0	33548.9149	5322.1781	NaN	NaN	0.1369	0.0388	0.7703	0.0171	0.0894	0.0608	0.0235
0.0	0.0	0.0	32319.9149	5894.1781	NaN	NaN	0.1542	0.038	0.7734	0.0168	0.0884	0.0602	0.0232
0.0	0.0	0.0	30412.9149	5146.1781	NaN	NaN	0.1447	0.0371	0.7746	0.0166	0.0885	0.06	0.0232
0.0	0.0	0.0	29057.9149	7430.1781	NaN	NaN	0.2036	0.0367	0.7751	0.0166	0.0885	0.0598	0.0233
0.0	0.0	0.0	32202.9149	2954.1781	NaN	NaN	0.084	0.0363	0.778	0.0167	0.0868	0.059	0.0232
0.0	0.0	0.0	33698.9149	4611.1781	NaN	NaN	0.1204	0.0357	0.7791	0.0165	0.0865	0.0589	0.0234
0.0	0.0	0.0	32756.9149	5476.1781	NaN	NaN	0.1432	0.0354	0.779	0.0167	0.0865	0.0587	0.0237
0.0	0.0	0.0	26899.9149	6604.1781	NaN	NaN	0.1971	0.0351	0.7816	0.0169	0.0849	0.058	0.0236
0.0	0.0	0.0	29546.9149	3163.1781	NaN	NaN	0.0967	0.0347	0.7836	0.017	0.0837	0.0575	0.0236
0.0	0.0	0.0	35646.9149	6450.1781	NaN	NaN	0.1532	0.0342	0.7831	0.017	0.0843	0.0574	0.0239
0.0	0.0	0.0	26747.9149	8089.1781	NaN	NaN	0.2322	0.0338	0.7856	0.0171	0.083	0.0567	0.0237
0.0	0.0	0.0	28438.9149	6900.1781	NaN	NaN	0.1953	0.0333	0.7861	0.0171	0.0829	0.0566	0.024
0.0	0.0	0.0	32018.9149	5075.1781	NaN	NaN	0.1368	0.0332	0.7854	0.0174	0.0832	0.0566	0.0243
0.0	0.0	0.0	31210.9149	5835.1781	NaN	NaN	0.1575	0.0327	0.7904	0.0174	0.0804	0.0554	0.0238
0.0	0.0	0.0	30043.9149	3637.1781	NaN	NaN	0.108	0.0327	0.7898	0.0176	0.0807	0.0555	0.0238
0.0	0.0	0.0	29191.9149	3997.1781	NaN	NaN	0.1204	0.0327	0.7888	0.0177	0.0812	0.0556	0.024
0.0	0.0	0.0	25778.9149	5244.1781	NaN	NaN	0.169	0.0329	0.7883	0.0178	0.0813	0.0557	0.024
0.0	0.0	0.0	32939.9149	7405.1781	NaN	NaN	0.1835	0.0328	0.7857	0.018	0.0827	0.0563	0.0246
0.0	0.0	0.0	30549.9149	8272.1781	NaN	NaN	0.2131	0.0328	0.7855	0.018	0.0829	0.0561	0.0246
0.0	0.0	0.0	28302.9149	5830.1781	NaN	NaN	0.1708	0.0329	0.7871	0.0181	0.0815	0.0561	0.0244
0.0	0.0	0.0	34285.9149	3204.1781	NaN	NaN	0.0855	0.0329	0.7855	0.0182	0.0821	0.0564	0.0249
0.0	0.0	0.0	29307.9149	6077.1781	NaN	NaN	0.1717	0.0328	0.784	0.0183	0.0824	0.0569	0.0255
0.0	0.0	0.0	32257.9149	4565.1781	NaN	NaN	0.124	0.0327	0.7847	0.0185	0.0817	0.0569	0.0255
0.0	0.0	0.0	26290.9149	8622.1781	NaN	NaN	0.247	0.0324	0.7847	0.0185	0.0819	0.0566	0.0259
0.0	0.0	0.0	24719.9149	6011.1781	NaN	NaN	0.1956	0.0322	0.7879	0.0187	0.0798	0.0561	0.0253
0.0	0.0	0.0	25325.9149	5295.1781	NaN	NaN	0.1729	0.032	0.7881	0.0188	0.0802	0.0557	0.0252
0.0	0.0	0.0	29861.9149	6260.1781	NaN	NaN	0.1733	0.0314	0.7877	0.0187	0.081	0.0556	0.0257
0.0	0.0	0.0	32516.9149	5585.1781	NaN	NaN	0.1466	0.0312	0.7856	0.0187	0.0831	0.0553	0.0261
0.0	0.0	0.0	26399.9149	5879.1781	NaN	NaN	0.1821	0.0307	0.787	0.0185	0.0828	0.055	0.026
0.0	0.0	0.0	32054.9149	6181.1781	NaN	NaN	0.1617	0.0304	0.7875	0.0185	0.083	0.0544	0.0262
0.0	0.0	0.0	28106.9149	5268.1781	NaN	NaN	0.1578	0.0302	0.7871	0.0186	0.0837	0.0541	0.0262
0.0	0.0	0.0	29683.9149	4144.1781	NaN	NaN	0.1225	0.03	0.7867	0.0187	0.0844	0.0539	0.0262
0.0	0.0	0.0	27724.9149	7534.1781	NaN	NaN	0.2137	0.0304	0.7824	0.0188	0.0874	0.0542	0.0269
0.0	0.0	0.0	29266.9149	7046.1781	NaN	NaN	0.194	0.0306	0.7807	0.019	0.0883	0.0543	0.0271
0.0	0.0	0.0	27042.9149	10257.1781	NaN	NaN	0.275	0.0308	0.7763	0.0192	0.0914	0.0546	0.0277
0.0	0.0	0.0	29149.9149	6099.1781	NaN	NaN	0.173	0.0309	0.7764	0.0193	0.0911	0.0546	0.0279
0.0	0.0	0.0	33413.9149	7694.1781	NaN	NaN	0.1872	0.0314	0.7728	0.0197	0.093	0.0548	0.0283
0.0	0.0	0.0	25620.9149	9194.1781	NaN	NaN	0.2641	0.0317	0.7715	0.02	0.0933	0.0549	0.0286
0.0	0.0	0.0	29316.9149	7716.1781	NaN	NaN	0.2084	0.0321	0.7709	0.0204	0.093	0.0549	0.0288
0.0	0.0	0.0	32698.9149	7885.1781	NaN	NaN	0.1943	0.0325	0.77	0.0207	0.0927	0.055	0.029
0.0	0.0	0.0	29166.9149	4610.1781	NaN	NaN	0.1365	0.0328	0.7702	0.0209	0.0924	0.0549	0.0289
0.0	0.0	0.0	29373.9149	6751.1781	NaN	NaN	0.1869	0.0333	0.7675	0.0211	0.0936	0.0553	0.0291
0.0	0.0	0.0	32262.9149	4653.1781	NaN	NaN	0.126	0.0334	0.7686	0.0211	0.0928	0.055	0.029
0.0	0.0	0.0	25124.9149	5628.1781	NaN	NaN	0.183	0.0339	0.7665	0.0213	0.094	0.0552	0.0291
0.0	0.0	0.0	27999.9149	6874.1781	NaN	NaN	0.1971	0.0342	0.7648	0.0214	0.0948	0.0556	0.0293
0.0	0.0	0.0	28291.9149	8596.1781	NaN	NaN	0.233	0.0347	0.7653	0.0214	0.0943	0.0553	0.0289
0.0	0.0	0.0	30149.9149	5053.1781	NaN	NaN	0.1435	0.0344	0.7719	0.0215	0.0899	0.0543	0.0281
0.0	0.0	0.0	30889.9149	5491.1781	NaN	NaN	0.1509	0.035	0.7649	0.0217	0.0941	0.0554	0.029
0.0	0.0	0.0	28249.9149	7349.1781	NaN	NaN	0.2064	0.0349	0.7685	0.0216	0.0917	0.0547	0.0286
0.0	0.0	0.0	33858.9149	7570.1781	NaN	NaN	0.1827	0.035	0.7663	0.0217	0.0931	0.0549	0.029
0.0	0.0	0.0	28110.9149	9547.1781	NaN	NaN	0.2535	0.0351	0.762	0.0215	0.0965	0.0554	0.0296
0.0	0.0	0.0	24397.9149	8828.1781	NaN	NaN	0.2657	0.0349	0.7651	0.0214	0.095	0.0548	0.0289
0.0	0.0	0.0	26376.9149	8883.1781	NaN	NaN	0.2519	0.0348	0.7673	0.0216	0.0932	0.0545	0.0286
0.0	0.0	0.0	31392.9149	4867.1781	NaN	NaN	0.1342	0.034	0.7733	0.0217	0.0894	0.0536	0.0281
0.0	0.0	0.0	27612.9149	8386.1781	NaN	NaN	0.233	0.0341	0.771	0.0219	0.0905	0.0541	0.0283
0.0	0.0	0.0	31255.9149	6627.1781	NaN	NaN	0.1749	0.0335	0.7751	0.0219	0.0879	0.0535	0.028
0.0	0.0	0.0	32861.9149	6295.1781	NaN	NaN	0.1608	0.0335	0.7744	0.022	0.0882	0.0536	0.0283
0.0	0.0	0.0	30759.9149	4356.1781	NaN	NaN	0.1241	0.0329	0.7773	0.022	0.0866	0.053	0.0282
0.0	0.0	0.0	30790.9149	5151.1781	NaN	NaN	0.1433	0.033	0.7749	0.0221	0.0881	0.0533	0.0286
0.0	0.0	0.0	30133.9149	5770.1781	NaN	NaN	0.1607	0.0326	0.7782	0.0219	0.0866	0.0525	0.0282
0.0	0.0	0.0	30652.9149	5038.1781	NaN	NaN	0.1412	0.0326	0.7772	0.0221	0.0876	0.0522	0.0283
0.0	0.0	0.0	28750.9149	6237.1781	NaN	NaN	0.1783	0.0325	0.7776	0.0221	0.0878	0.0519	0.0281
0.0	0.0	0.0	31994.9149	7077.1781	NaN	NaN	0.1811	0.0325	0.7793	0.0221	0.087	0.0513	0.0279
0.0	0.0	0.0	30099.9149	6032.1781	NaN	NaN	0.1669	0.0324	0.7803	0.0222	0.0867	0.0508	0.0276
0.0	0.0	0.0	28966.9149	7439.1781	NaN	NaN	0.2043	0.0324	0.78	0.0222	0.0873	0.0507	0.0275
0.0	0.0	0.0	27569.9149	7896.1781	NaN	NaN	0.2226	0.0326	0.7813	0.0223	0.0865	0.0502	0.0272
0.0	0.0	0.0	31945.9149	5253.1781	NaN	NaN	0.1412	0.0324	0.783	0.0222	0.0855	0.0499	0.0269
0.0	0.0	0.0	28133.9149	6656.1781	NaN	NaN	0.1913	0.0327	0.7801	0.0223	0.0874	0.0503	0.0272
0.0	0.0	0.0	27604.9149	5933.1781	NaN	NaN	0.1769	0.0327	0.7827	0.0221	0.0856	0.0501	0.0268
0.0	0.0	0.0	29300.9149	5363.1781	NaN	NaN	0.1547	0.033	0.7813	0.0221	0.0861	0.0505	0.027
0.0	0.0	0.0	32290.9149	5971.1781	NaN	NaN	0.1561	0.0331	0.7799	0.022	0.0869	0.0508	0.0273
0.0	0.0	0.0	28782.9149	7009.1781	NaN	NaN	0.1958	0.0332	0.7819	0.0219	0.0854	0.0505	0.027
0.0	0.0	0.0	29101.9149	3405.1781	NaN	NaN	0.1048	0.0333	0.7808	0.0219	0.086	0.0507	0.0273
0.0	0.0	0.0	27750.9149	6986.1781	NaN	NaN	0.2011	0.0336	0.7771	0.022	0.0883	0.0513	0.0277
0.0	0.0	0.0	27428.9149	9834.1781	NaN	NaN	0.2639	0.0336	0.7795	0.0218	0.0868	0.0509	0.0274
0.0	0.0	0.0	32491.9149	5899.1781	NaN	NaN	0.1537	0.0335	0.7802	0.0219	0.0864	0.0506	0.0274
0.0	0.0	0.0	30062.9149	4912.1781	NaN	NaN	0.1404	0.0335	0.7782	0.0219	0.0878	0.051	0.0277
0.0	0.0	0.0	24627.9149	7304.1781	NaN	NaN	0.2287	0.0335	0.7795	0.0218	0.0868	0.0508	0.0275
0.0	0.0	0.0	31292.9149	5265.1781	NaN	NaN	0.144	0.0333	0.7803	0.0219	0.0864	0.0505	0.0276
0.0	0.0	0.0	26979.9149	10930.1781	NaN	NaN	0.2883	0.0334	0.7766	0.0218	0.0889	0.0512	0.028
0.0	0.0	0.0	27413.9149	8227.1781	NaN	NaN	0.2308	0.0331	0.7783	0.0219	0.0881	0.0508	0.0278
0.0	0.0	0.0	27959.9149	7243.1781	NaN	NaN	0.2058	0.0333	0.7789	0.0219	0.0874	0.0509	0.0276
0.0	0.0	0.0	24586.9149	4374.1781	NaN	NaN	0.151	0.0329	0.7798	0.0219	0.0872	0.0507	0.0275
0.0	0.0	0.0	29860.9149	10194.1781	NaN	NaN	0.2545	0.0329	0.776	0.0219	0.0898	0.0515	0.028
0.0	0.0	0.0	26865.9149	7430.1781	NaN	NaN	0.2166	0.0326	0.7782	0.0217	0.0886	0.0512	0.0277
0.0	0.0	0.0	28493.9149	6040.1781	NaN	NaN	0.1749	0.0319	0.7803	0.0217	0.0874	0.0511	0.0277
0.0	0.0	0.0	24034.9149	4026.1781	NaN	NaN	0.1435	0.0319	0.7797	0.0218	0.0879	0.0511	0.0276
0.0	0.0	0.0	27354.9149	5558.1781	NaN	NaN	0.1689	0.0312	0.7844	0.0214	0.0848	0.0508	0.0272
0.0	0.0	0.0	28361.9149	2040.1781	NaN	NaN	0.0671	0.0312	0.7836	0.0215	0.0856	0.0507	0.0273
0.0	0.0	0.0	26384.9149	7176.1781	NaN	NaN	0.2138	0.0306	0.7835	0.0212	0.0864	0.0507	0.0276
0.0	0.0	0.0	23294.9149	4383.1781	NaN	NaN	0.1584	0.0307	0.782	0.0213	0.0877	0.0508	0.0276
0.0	0.0	0.0	27886.9149	5682.1781	NaN	NaN	0.1693	0.0299	0.785	0.0207	0.0867	0.0502	0.0275
0.0	0.0	0.0	28466.9149	4899.1781	NaN	NaN	0.1468	0.0296	0.7839	0.0208	0.0877	0.0501	0.0279
0.0	0.0	0.0	27808.9149	6022.1781	NaN	NaN	0.178	0.0292	0.7852	0.0207	0.0873	0.0498	0.0278
0.0	0.0	0.0	27366.9149	6770.1781	NaN	NaN	0.1983	0.0289	0.7857	0.0209	0.0871	0.0497	0.0278
0.0	0.0	0.0	26653.9149	4683.1781	NaN	NaN	0.1494	0.0285	0.7879	0.0206	0.0863	0.0492	0.0276
0.0	0.0	0.0	26829.9149	2496.1781	NaN	NaN	0.0851	0.028	0.7905	0.0206	0.085	0.0487	0.0272
0.0	0.0	0.0	24937.9149	5864.1781	NaN	NaN	0.1904	0.0278	0.7914	0.0202	0.0848	0.0487	0.027
0.0	0.0	0.0	28964.9149	5413.1781	NaN	NaN	0.1575	0.0277	0.7944	0.0203	0.0829	0.0482	0.0265
0.0	0.0	0.0	30521.9149	5867.1781	NaN	NaN	0.1612	0.0274	0.7954	0.0201	0.0828	0.0479	0.0264
0.0	0.0	0.0	22641.9149	5239.1781	NaN	NaN	0.1879	0.0273	0.7958	0.0199	0.0829	0.0479	0.0261
0.0	0.0	0.0	26984.9149	4870.1781	NaN	NaN	0.1529	0.0271	0.8001	0.0197	0.0805	0.0471	0.0255
0.0	0.0	0.0	25553.9149	3817.1781	NaN	NaN	0.13	0.027	0.8005	0.0195	0.0808	0.0469	0.0253
0.0	0.0	0.0	28777.9149	2268.1781	NaN	NaN	0.0731	0.0268	0.8041	0.0194	0.0788	0.0462	0.0247
0.0	0.0	0.0	27247.9149	4607.1781	NaN	NaN	0.1446	0.027	0.8036	0.0192	0.0796	0.0462	0.0245
0.0	0.0	0.0	29370.9149	5463.1781	NaN	NaN	0.1568	0.0268	0.8066	0.0191	0.0777	0.0457	0.0241
0.0	0.0	0.0	28671.9149	3389.1781	NaN	NaN	0.1057	0.027	0.8067	0.0189	0.0779	0.0458	0.0237
0.0	0.0	0.0	26570.9149	5634.1781	NaN	NaN	0.1749	0.0267	0.8093	0.0186	0.0767	0.0455	0.0232
0.0	0.0	0.0	33395.9149	2056.1781	NaN	NaN	0.058	0.0266	0.8101	0.0185	0.0766	0.0453	0.023
0.0	0.0	0.0	24865.9149	6755.1781	NaN	NaN	0.2136	0.0262	0.8115	0.0181	0.0765	0.0451	0.0226
0.0	0.0	0.0	24292.9149	6194.1781	NaN	NaN	0.2032	0.0255	0.8126	0.0179	0.0769	0.0445	0.0226
0.0	0.0	0.0	26165.9149	7959.1781	NaN	NaN	0.2332	0.0251	0.8112	0.0174	0.079	0.0446	0.0227
0.0	0.0	0.0	27854.9149	6546.1781	NaN	NaN	0.1903	0.0243	0.8154	0.017	0.0772	0.0438	0.0222
0.0	0.0	0.0	25468.9149	3668.1781	NaN	NaN	0.1259	0.0239	0.8165	0.0167	0.0776	0.0434	0.022
0.0	0.0	0.0	23705.9149	6071.1781	NaN	NaN	0.2039	0.0232	0.8187	0.0165	0.0771	0.0427	0.0218
0.0	0.0	0.0	24492.9149	4989.1781	NaN	NaN	0.1692	0.0229	0.8189	0.0163	0.0778	0.0424	0.0217
0.0	0.0	0.0	23449.9149	4393.1781	NaN	NaN	0.1578	0.0223	0.8229	0.0159	0.0762	0.0413	0.0214
0.0	0.0	0.0	26835.9149	4469.1781	NaN	NaN	0.1428	0.022	0.8219	0.0159	0.0775	0.0412	0.0216
0.0	0.0	0.0	23550.9149	6764.1781	NaN	NaN	0.2231	0.022	0.8221	0.0157	0.0777	0.0411	0.0214
0.0	0.0	0.0	25403.9149	5351.1781	NaN	NaN	0.174	0.0217	0.825	0.0156	0.0764	0.0404	0.021
0.0	0.0	0.0	28021.9149	4695.1781	NaN	NaN	0.1435	0.0215	0.8263	0.0153	0.0761	0.04	0.0209
0.0	0.0	0.0	25224.9149	4672.1781	NaN	NaN	0.1563	0.0211	0.8294	0.0151	0.0746	0.0392	0.0206
0.0	0.0	0.0	30566.9149	5543.1781	NaN	NaN	0.1535	0.0208	0.831	0.0149	0.0741	0.0387	0.0205
0.0	0.0	0.0	25381.9149	4075.1781	NaN	NaN	0.1383	0.0207	0.8306	0.0148	0.0747	0.0385	0.0206
0.0	0.0	0.0	26870.9149	4177.1781	NaN	NaN	0.1345	0.0203	0.8333	0.0146	0.0737	0.0378	0.0204
0.0	0.0	0.0	23313.9149	7648.1781	NaN	NaN	0.247	0.0203	0.8304	0.0147	0.0757	0.0381	0.0208
0.0	0.0	0.0	21588.9149	4585.1781	NaN	NaN	0.1752	0.02	0.835	0.0144	0.0729	0.0374	0.0203
0.0	0.0	0.0	28431.9149	6832.1781	NaN	NaN	0.1937	0.0199	0.8346	0.0144	0.0732	0.0373	0.0206
0.0	0.0	0.0	27953.9149	7905.1781	NaN	NaN	0.2205	0.0202	0.8324	0.0145	0.074	0.038	0.0209
0.0	0.0	0.0	29436.9149	6753.1781	NaN	NaN	0.1866	0.0204	0.8341	0.0145	0.0724	0.038	0.0206
0.0	0.0	0.0	28338.9149	8514.1781	NaN	NaN	0.231	0.0205	0.8329	0.0145	0.073	0.0382	0.0208
0.0	0.0	0.0	27533.9149	2950.1781	NaN	NaN	0.0968	0.0207	0.8319	0.0146	0.0733	0.0386	0.0209
0.0	0.0	0.0	23037.9149	4185.1781	NaN	NaN	0.1537	0.021	0.8313	0.0146	0.0733	0.0388	0.0209
0.0	0.0	0.0	28516.9149	4674.1781	NaN	NaN	0.1408	0.0214	0.8262	0.0149	0.0761	0.0398	0.0217
0.0	0.0	0.0	25598.9149	8041.1781	NaN	NaN	0.239	0.0221	0.8217	0.0152	0.078	0.0408	0.0222
0.0	0.0	0.0	21541.9149	6732.1781	NaN	NaN	0.2381	0.0224	0.8216	0.0153	0.0775	0.041	0.0222
0.0	0.0	0.0	25922.9149	5591.1781	NaN	NaN	0.1774	0.0228	0.8187	0.0156	0.0785	0.0417	0.0227
0.0	0.0	0.0	22163.9149	4669.1781	NaN	NaN	0.174	0.0231	0.82	0.0157	0.0769	0.0418	0.0226
0.0	0.0	0.0	25393.9149	5314.1781	NaN	NaN	0.1731	0.0233	0.8207	0.016	0.0755	0.0418	0.0227
0.0	0.0	0.0	22840.9149	4369.1781	NaN	NaN	0.1606	0.0237	0.8179	0.0163	0.0764	0.0426	0.0231
0.0	0.0	0.0	26001.9149	11167.1781	NaN	NaN	0.3004	0.0236	0.8215	0.0163	0.0738	0.0421	0.0226
0.0	0.0	0.0	24709.9149	6393.1781	NaN	NaN	0.2055	0.0237	0.8224	0.0166	0.0728	0.042	0.0224
0.0	0.0	0.0	25513.9149	6469.1781	NaN	NaN	0.2023	0.0233	0.8265	0.0164	0.0704	0.0414	0.022
0.0	0.0	0.0	26569.9149	8359.1781	NaN	NaN	0.2393	0.0236	0.8256	0.0168	0.0701	0.0418	0.0221
0.0	0.0	0.0	29191.9149	8209.1781	NaN	NaN	0.2195	0.0234	0.8297	0.0169	0.067	0.0413	0.0216
0.0	0.0	0.0	26717.9149	1398.1781	NaN	NaN	0.0497	0.0235	0.8312	0.017	0.0657	0.0413	0.0213
0.0	0.0	0.0	28792.9149	4376.1781	NaN	NaN	0.1319	0.0235	0.831	0.0171	0.0655	0.0413	0.0217
0.0	0.0	0.0	25653.9149	4720.1781	NaN	NaN	0.1554	0.0241	0.8281	0.0176	0.0659	0.0423	0.0221
0.0	0.0	0.0	28065.9149	3678.1781	NaN	NaN	0.1159	0.0242	0.828	0.0178	0.0656	0.0422	0.0222
0.0	0.0	0.0	29807.9149	8971.1781	NaN	NaN	0.2313	0.0245	0.8236	0.018	0.0678	0.0431	0.023
0.0	0.0	0.0	27007.9149	7954.1781	NaN	NaN	0.2275	0.0246	0.8243	0.0181	0.0673	0.043	0.0227
0.0	0.0	0.0	23639.9149	4052.1781	NaN	NaN	0.1463	0.0246	0.825	0.018	0.0674	0.0426	0.0224
0.0	0.0	0.0	26021.9149	6007.1781	NaN	NaN	0.1876	0.0245	0.8228	0.0179	0.0693	0.0428	0.0227
0.0	0.0	0.0	30143.9149	6393.1781	NaN	NaN	0.175	0.0247	0.8221	0.018	0.0698	0.0428	0.0226
0.0	0.0	0.0	25086.9149	6109.1781	NaN	NaN	0.1958	0.0245	0.8234	0.0177	0.07	0.0423	0.0221
0.0	0.0	0.0	24588.9149	3200.1781	NaN	NaN	0.1152	0.0247	0.8231	0.0176	0.0707	0.0422	0.0217
0.0	0.0	0.0	22811.9149	2905.1781	NaN	NaN	0.113	0.0249	0.8232	0.0175	0.0708	0.0423	0.0213
0.0	0.0	0.0	25914.9149	5189.1781	NaN	NaN	0.1668	0.0247	0.8239	0.0172	0.0713	0.042	0.0209
0.0	0.0	0.0	27060.9149	6383.1781	NaN	NaN	0.1909	0.0244	0.8238	0.0167	0.0729	0.0415	0.0206
0.0	0.0	0.0	27905.9149	8768.1781	NaN	NaN	0.2391	0.0241	0.8261	0.0162	0.0728	0.0408	0.02
0.0	0.0	0.0	28569.9149	3661.1781	NaN	NaN	0.1136	0.024	0.8268	0.016	0.0734	0.0402	0.0196
0.0	0.0	0.0	28246.9149	8933.1781	NaN	NaN	0.2403	0.0236	0.8284	0.0156	0.0737	0.0395	0.0192
0.0	0.0	0.0	24190.9149	9365.1781	NaN	NaN	0.2791	0.0232	0.8312	0.0151	0.0729	0.0389	0.0186
0.0	0.0	0.0	26379.9149	4971.1781	NaN	NaN	0.1586	0.0223	0.8377	0.0146	0.07	0.0372	0.0181
0.0	0.0	0.0	24844.9149	6676.1781	NaN	NaN	0.2118	0.0215	0.8404	0.0144	0.0691	0.0365	0.0181
0.0	0.0	0.0	28233.9149	6967.1781	NaN	NaN	0.1979	0.0207	0.8463	0.0138	0.066	0.0355	0.0177
0.0	0.0	0.0	29594.9149	6642.1781	NaN	NaN	0.1833	0.0203	0.8486	0.0136	0.0645	0.0354	0.0177
0.0	0.0	0.0	27580.9149	3560.1781	NaN	NaN	0.1143	0.0198	0.851	0.0133	0.0633	0.035	0.0176
0.0	0.0	0.0	19861.9149	6633.1781	NaN	NaN	0.2504	0.0196	0.8518	0.0131	0.0628	0.035	0.0178
0.0	0.0	0.0	28849.9149	8391.1781	NaN	NaN	0.2253	0.0192	0.8503	0.013	0.0639	0.0355	0.0182
0.0	0.0	0.0	24311.9149	6645.1781	NaN	NaN	0.2147	0.0193	0.8505	0.0128	0.0636	0.0355	0.0183
0.0	0.0	0.0	29079.9149	6449.1781	NaN	NaN	0.1815	0.0191	0.8517	0.0126	0.0626	0.0355	0.0184
0.0	0.0	0.0	28915.9149	6812.1781	NaN	NaN	0.1907	0.0195	0.8485	0.0127	0.0643	0.0361	0.0188
0.0	0.0	0.0	25419.9149	4714.1781	NaN	NaN	0.1564	0.0194	0.8501	0.0125	0.0635	0.0359	0.0186
0.0	0.0	0.0	28306.9149	5785.1781	NaN	NaN	0.1697	0.0196	0.8454	0.0126	0.0664	0.0368	0.0191
0.0	0.0	0.0	24997.9149	4255.1781	NaN	NaN	0.1455	0.0197	0.8436	0.0126	0.068	0.0369	0.0192
0.0	0.0	0.0	23716.9149	6113.1781	NaN	NaN	0.2049	0.0199	0.8407	0.0126	0.0697	0.0377	0.0195
0.0	0.0	0.0	25986.9149	2636.1781	NaN	NaN	0.0921	0.0201	0.8375	0.0126	0.0717	0.0382	0.0198
0.0	0.0	0.0	28407.9149	3980.1781	NaN	NaN	0.1229	0.0201	0.8354	0.0126	0.0734	0.0385	0.02
0.0	0.0	0.0	26528.9149	4950.1781	NaN	NaN	0.1573	0.0205	0.8321	0.0127	0.0751	0.0393	0.0203
0.0	0.0	0.0	25267.9149	3534.1781	NaN	NaN	0.1227	0.0206	0.8301	0.0127	0.0765	0.0396	0.0205
0.0	0.0	0.0	22811.9149	8413.1781	NaN	NaN	0.2694	0.0208	0.8267	0.0127	0.0786	0.0402	0.021
0.0	0.0	0.0	28500.9149	6020.1781	NaN	NaN	0.1744	0.0208	0.8271	0.0127	0.0785	0.04	0.0209
0.0	0.0	0.0	25617.9149	7294.1781	NaN	NaN	0.2216	0.0209	0.8269	0.0126	0.0787	0.0401	0.0208
0.0	0.0	0.0	28428.9149	4507.1781	NaN	NaN	0.1368	0.021	0.8256	0.0127	0.0793	0.0405	0.021
0.0	0.0	0.0	25337.9149	6784.1781	NaN	NaN	0.2112	0.0213	0.8245	0.0127	0.0799	0.0407	0.0209
0.0	0.0	0.0	27044.9149	6742.1781	NaN	NaN	0.1995	0.021	0.8255	0.0127	0.0795	0.0405	0.0208
0.0	0.0	0.0	25407.9149	4474.1781	NaN	NaN	0.1497	0.0211	0.8252	0.0126	0.0797	0.0407	0.0207
0.0	0.0	0.0	21895.9149	6311.1781	NaN	NaN	0.2237	0.0212	0.8256	0.0125	0.0793	0.0407	0.0207
0.0	0.0	0.0	26724.9149	5762.1781	NaN	NaN	0.1774	0.0213	0.8251	0.0126	0.0794	0.0409	0.0207
0.0	0.0	0.0	26494.9149	4366.1781	NaN	NaN	0.1415	0.0212	0.828	0.0124	0.0778	0.0404	0.0202
0.0	0.0	0.0	29048.9149	3855.1781	NaN	NaN	0.1172	0.0212	0.8285	0.0123	0.0776	0.0404	0.02
0.0	0.0	0.0	20302.9149	3630.1781	NaN	NaN	0.1517	0.0215	0.8278	0.0122	0.0783	0.0405	0.0197
0.0	0.0	0.0	25832.9149	7265.1781	NaN	NaN	0.2195	0.0213	0.8275	0.012	0.0791	0.0406	0.0195
0.0	0.0	0.0	27523.9149	6734.1781	NaN	NaN	0.1966	0.0214	0.826	0.0118	0.0811	0.0404	0.0194
0.0	0.0	0.0	24803.9149	4472.1781	NaN	NaN	0.1528	0.0209	0.8312	0.0114	0.0787	0.0392	0.0186
0.0	0.0	0.0	25047.9149	4303.1781	NaN	NaN	0.1466	0.0208	0.832	0.0115	0.0784	0.0389	0.0184
0.0	0.0	0.0	23116.9149	3148.1781	NaN	NaN	0.1199	0.0206	0.8328	0.0114	0.0786	0.0385	0.0181
0.0	0.0	0.0	24194.9149	6114.1781	NaN	NaN	0.2017	0.0203	0.8293	0.0115	0.0811	0.0394	0.0184
0.0	0.0	0.0	25815.9149	3933.1781	NaN	NaN	0.1322	0.02	0.8233	0.0118	0.0851	0.0408	0.0189
0.0	0.0	0.0	24769.9149	4677.1781	NaN	NaN	0.1588	0.0195	0.8174	0.0124	0.0888	0.0424	0.0196
0.0	0.0	0.0	24837.9149	3750.1781	NaN	NaN	0.1312	0.0191	0.8105	0.0128	0.0929	0.0443	0.0204
0.0	0.0	0.0	24963.9149	4330.1781	NaN	NaN	0.1478	0.0188	0.8055	0.0132	0.0961	0.0455	0.0209
0.0	0.0	0.0	29825.9149	4366.1781	NaN	NaN	0.1277	0.0184	0.8016	0.0136	0.0987	0.0463	0.0214
0.0	0.0	0.0	23933.9149	5404.1781	NaN	NaN	0.1842	0.0182	0.7995	0.0138	0.1001	0.0466	0.0217
0.0	0.0	0.0	24025.9149	3323.1781	NaN	NaN	0.1215	0.018	0.7973	0.0142	0.1009	0.0475	0.0222
0.0	0.0	0.0	27607.9149	4900.1781	NaN	NaN	0.1507	0.018	0.7927	0.0144	0.1041	0.0482	0.0226
0.0	0.0	0.0	27068.9149	6014.1781	NaN	NaN	0.1818	0.0178	0.791	0.0147	0.1051	0.0486	0.0229
0.0	0.0	0.0	29955.9149	6796.1781	NaN	NaN	0.1849	0.0178	0.7884	0.015	0.1063	0.0491	0.0233
0.0	0.0	0.0	26685.9149	4537.1781	NaN	NaN	0.1453	0.0178	0.7841	0.0153	0.1091	0.0499	0.0238
0.0	0.0	0.0	26102.9149	8663.1781	NaN	NaN	0.2492	0.0177	0.7819	0.0155	0.1104	0.0504	0.024
0.0	0.0	0.0	25063.9149	8639.1781	NaN	NaN	0.2563	0.0175	0.7789	0.0156	0.113	0.0507	0.0243
0.0	0.0	0.0	25054.9149	4909.1781	NaN	NaN	0.1638	0.0173	0.7778	0.0157	0.1142	0.0507	0.0243
0.0	0.0	0.0	22775.9149	4970.1781	NaN	NaN	0.1791	0.0172	0.7757	0.0159	0.1157	0.051	0.0245
0.0	0.0	0.0	28716.9149	5113.1781	NaN	NaN	0.1511	0.0168	0.7748	0.0158	0.1172	0.051	0.0243
0.0	0.0	0.0	25309.9149	2996.1781	NaN	NaN	0.1058	0.0166	0.7714	0.0158	0.1204	0.0514	0.0244
0.0	0.0	0.0	23487.9149	6429.1781	NaN	NaN	0.2149	0.0163	0.7709	0.0156	0.1218	0.0512	0.0242
0.0	0.0	0.0	24428.9149	4695.1781	NaN	NaN	0.1612	0.0162	0.7668	0.0157	0.1253	0.0516	0.0244
0.0	0.0	0.0	24033.9149	5720.1781	NaN	NaN	0.1922	0.0159	0.7666	0.0156	0.1264	0.0514	0.0242
0.0	0.0	0.0	20486.9149	6195.1781	NaN	NaN	0.2322	0.0156	0.7636	0.0157	0.1293	0.0514	0.0244
0.0	0.0	0.0	24067.9149	5543.1781	NaN	NaN	0.1872	0.0155	0.7632	0.0157	0.13	0.0513	0.0243
0.0	0.0	0.0	21475.9149	4586.1781	NaN	NaN	0.176	0.0155	0.7602	0.0158	0.1323	0.0517	0.0245
0.0	0.0	0.0	25258.9149	7673.1781	NaN	NaN	0.233	0.0154	0.7591	0.0157	0.1337	0.0517	0.0245
0.0	0.0	0.0	24683.9149	4059.1781	NaN	NaN	0.1412	0.0155	0.7565	0.0159	0.1353	0.0522	0.0247
0.0	0.0	0.0	24871.9149	4958.1781	NaN	NaN	0.1662	0.0154	0.7564	0.0158	0.1355	0.0521	0.0247
0.0	0.0	0.0	20609.9149	6228.1781	NaN	NaN	0.2321	0.0156	0.7552	0.016	0.1361	0.0524	0.0248
0.0	0.0	0.0	20913.9149	6627.1781	NaN	NaN	0.2406	0.0156	0.7572	0.0159	0.1347	0.052	0.0246
0.0	0.0	0.0	22639.9149	4782.1781	NaN	NaN	0.1744	0.0158	0.7578	0.016	0.1337	0.0523	0.0245
0.0	0.0	0.0	22809.9149	6320.1781	NaN	NaN	0.217	0.0157	0.7618	0.0158	0.1311	0.0516	0.0241
0.0	0.0	0.0	26881.9149	7055.1781	NaN	NaN	0.2079	0.0159	0.7643	0.0156	0.1286	0.0518	0.0238
0.0	0.0	0.0	22464.9149	4665.1781	NaN	NaN	0.172	0.0159	0.7659	0.0154	0.128	0.0514	0.0234
0.0	0.0	0.0	22813.9149	7108.1781	NaN	NaN	0.2376	0.0159	0.7702	0.0151	0.1247	0.0511	0.023
0.0	0.0	0.0	24602.9149	4164.1781	NaN	NaN	0.1448	0.016	0.7727	0.015	0.1229	0.0507	0.0226
0.0	0.0	0.0	22001.9149	4832.1781	NaN	NaN	0.1801	0.016	0.7779	0.0148	0.1187	0.0505	0.022
0.0	0.0	0.0	21529.9149	4932.1781	NaN	NaN	0.1864	0.0162	0.7784	0.0149	0.1178	0.0508	0.022
0.0	0.0	0.0	22819.9149	8390.1781	NaN	NaN	0.2688	0.0162	0.7811	0.0148	0.1154	0.0508	0.0217
0.0	0.0	0.0	27245.9149	4289.1781	NaN	NaN	0.136	0.0164	0.784	0.015	0.1121	0.051	0.0216
0.0	0.0	0.0	26220.9149	6090.1781	NaN	NaN	0.1885	0.0166	0.7824	0.0151	0.1128	0.0514	0.0217
0.0	0.0	0.0	27629.9149	5347.1781	NaN	NaN	0.1621	0.0167	0.7834	0.0152	0.111	0.052	0.0217
0.0	0.0	0.0	21798.9149	7619.1781	NaN	NaN	0.259	0.0168	0.7829	0.0155	0.1109	0.0521	0.0218
0.0	0.0	0.0	26383.9149	5207.1781	NaN	NaN	0.1648	0.0169	0.7826	0.0156	0.11	0.053	0.022
0.0	0.0	0.0	23569.9149	4087.1781	NaN	NaN	0.1478	0.0172	0.7803	0.0158	0.111	0.0535	0.0222
0.0	0.0	0.0	24076.9149	9466.1781	NaN	NaN	0.2822	0.0171	0.7839	0.0159	0.1073	0.0537	0.0221
0.0	0.0	0.0	23221.9149	460.1781	NaN	NaN	0.0194	0.0175	0.781	0.0163	0.1082	0.0545	0.0225
0.0	0.0	0.0	22863.9149	5389.1781	NaN	NaN	0.1907	0.0176	0.7833	0.0162	0.1058	0.0547	0.0224
0.0	0.0	0.0	24891.9149	3596.1781	NaN	NaN	0.1262	0.018	0.7784	0.0168	0.108	0.0559	0.023
0.0	0.0	0.0	25694.9149	4465.1781	NaN	NaN	0.148	0.0181	0.7802	0.0167	0.1062	0.0558	0.0229
0.0	0.0	0.0	19531.9149	5745.1781	NaN	NaN	0.2273	0.0183	0.7756	0.0172	0.1087	0.0566	0.0235
0.0	0.0	0.0	21868.9149	7364.1781	NaN	NaN	0.2519	0.0183	0.776	0.0173	0.1083	0.0566	0.0236
0.0	0.0	0.0	26631.9149	5749.1781	NaN	NaN	0.1775	0.0184	0.7758	0.0176	0.1078	0.0566	0.0237
0.0	0.0	0.0	27629.9149	8575.1781	NaN	NaN	0.2369	0.0182	0.7766	0.0177	0.1075	0.0562	0.0238
0.0	0.0	0.0	26037.9149	4598.1781	NaN	NaN	0.1501	0.0183	0.7754	0.018	0.1078	0.0564	0.0241
0.0	0.0	0.0	27619.9149	7239.1781	NaN	NaN	0.2077	0.0182	0.7775	0.018	0.1065	0.0557	0.024
0.0	0.0	0.0	26749.9149	5028.1781	NaN	NaN	0.1582	0.0181	0.7768	0.0181	0.1072	0.0556	0.0242
0.0	0.0	0.0	25734.9149	2327.1781	NaN	NaN	0.0829	0.0182	0.7779	0.0179	0.1067	0.0552	0.024
0.0	0.0	0.0	21253.9149	6251.1781	NaN	NaN	0.2273	0.0181	0.7748	0.0178	0.1093	0.0555	0.0243
0.0	0.0	0.0	24178.9149	5678.1781	NaN	NaN	0.1902	0.0181	0.7777	0.0174	0.1077	0.0552	0.024
0.0	0.0	0.0	24183.9149	-144.8219	NaN	NaN	-0.006	0.0182	0.7776	0.0172	0.1077	0.0552	0.024
0.0	0.0	0.0	30241.9149	6790.1781	NaN	NaN	0.1834	0.0181	0.7782	0.0168	0.1079	0.0551	0.0239
0.0	0.0	0.0	19354.9149	4074.1781	NaN	NaN	0.1739	0.0183	0.7777	0.0167	0.1082	0.0553	0.0239
0.0	0.0	0.0	22855.9149	5078.1781	NaN	NaN	0.1818	0.0182	0.781	0.0162	0.1063	0.0548	0.0236
0.0	0.0	0.0	21994.9149	3088.1781	NaN	NaN	0.1231	0.0182	0.7765	0.0163	0.1103	0.0545	0.0241
0.0	0.0	0.0	25808.9149	9090.1781	NaN	NaN	0.2605	0.0179	0.7826	0.0157	0.1067	0.0535	0.0236
0.0	0.0	0.0	27029.9149	5876.1781	NaN	NaN	0.1786	0.018	0.7796	0.016	0.1084	0.0537	0.0243
0.0	0.0	0.0	24973.9149	6984.1781	NaN	NaN	0.2185	0.0176	0.7824	0.0157	0.1077	0.0524	0.0243
0.0	0.0	0.0	23301.9149	3822.1781	NaN	NaN	0.1409	0.0178	0.7829	0.0158	0.1065	0.0523	0.0246
0.0	0.0	0.0	28935.9149	6605.1781	NaN	NaN	0.1858	0.0174	0.7854	0.0157	0.1059	0.0509	0.0247
0.0	0.0	0.0	29178.9149	1588.1781	NaN	NaN	0.0516	0.0175	0.785	0.0157	0.1058	0.051	0.025
0.0	0.0	0.0	22311.9149	4155.1781	NaN	NaN	0.157	0.0174	0.7859	0.0156	0.1056	0.0503	0.0251
0.0	0.0	0.0	26958.9149	5578.1781	NaN	NaN	0.1714	0.0174	0.7852	0.0155	0.1065	0.0502	0.0252
0.0	0.0	0.0	25912.9149	3890.1781	NaN	NaN	0.1305	0.0173	0.7872	0.0153	0.1062	0.0491	0.0249
0.0	0.0	0.0	25741.9149	4464.1781	NaN	NaN	0.1478	0.017	0.7867	0.0151	0.1073	0.049	0.0249
0.0	0.0	0.0	24975.9149	6692.1781	NaN	NaN	0.2113	0.0172	0.7854	0.015	0.109	0.0486	0.0248
0.0	0.0	0.0	22950.9149	4385.1781	NaN	NaN	0.1604	0.0172	0.7871	0.0148	0.1082	0.0483	0.0244
0.0	0.0	0.0	23005.9149	6451.1781	NaN	NaN	0.219	0.0171	0.7881	0.0147	0.108	0.0479	0.0243
0.0	0.0	0.0	24098.9149	1982.1781	NaN	NaN	0.076	0.0171	0.7885	0.0146	0.1084	0.0474	0.0241
0.0	0.0	0.0	27378.9149	3798.1781	NaN	NaN	0.1218	0.0173	0.7887	0.0144	0.1081	0.0477	0.0238
0.0	0.0	0.0	25128.9149	4296.1781	NaN	NaN	0.146	0.0175	0.7871	0.0144	0.1093	0.0478	0.0239
0.0	0.0	0.0	26791.9149	9549.1781	NaN	NaN	0.2628	0.0175	0.7885	0.0143	0.1083	0.0477	0.0237
0.0	0.0	0.0	22949.9149	4604.1781	NaN	NaN	0.1671	0.0175	0.788	0.0144	0.1082	0.048	0.0238
0.0	0.0	0.0	23677.9149	7239.1781	NaN	NaN	0.2341	0.0174	0.7871	0.0145	0.1091	0.048	0.024
0.0	0.0	0.0	25407.9149	5333.1781	NaN	NaN	0.1735	0.0176	0.785	0.0145	0.1099	0.0487	0.0242
0.0	0.0	0.0	26055.9149	9521.1781	NaN	NaN	0.2676	0.0174	0.7861	0.0146	0.1093	0.0484	0.0243
0.0	0.0	0.0	28022.9149	4964.1781	NaN	NaN	0.1505	0.0175	0.7846	0.0147	0.1093	0.0492	0.0246
0.0	0.0	0.0	21806.9149	4653.1781	NaN	NaN	0.1759	0.0176	0.7844	0.0148	0.1094	0.0492	0.0245
0.0	0.0	0.0	25427.9149	6024.1781	NaN	NaN	0.1915	0.0177	0.7818	0.0149	0.1104	0.0504	0.0248
0.0	0.0	0.0	25066.9149	8164.1781	NaN	NaN	0.2457	0.0177	0.7802	0.0148	0.1125	0.0501	0.0248
0.0	0.0	0.0	23271.9149	8040.1781	NaN	NaN	0.2568	0.0175	0.7814	0.0148	0.1111	0.0505	0.0246
0.0	0.0	0.0	26779.9149	5580.1781	NaN	NaN	0.1724	0.0176	0.7798	0.015	0.1118	0.0509	0.0249
0.0	0.0	0.0	27075.9149	5824.1781	NaN	NaN	0.177	0.0176	0.7793	0.015	0.112	0.0514	0.0247
0.0	0.0	0.0	24329.9149	6811.1781	NaN	NaN	0.2187	0.0177	0.7786	0.0151	0.1119	0.0521	0.0247
0.0	0.0	0.0	24050.9149	3291.1781	NaN	NaN	0.1204	0.0177	0.7776	0.0151	0.1125	0.0524	0.0246
0.0	0.0	0.0	26564.9149	5188.1781	NaN	NaN	0.1634	0.018	0.7737	0.0152	0.1146	0.0537	0.0248
0.0	0.0	0.0	24159.9149	5357.1781	NaN	NaN	0.1815	0.0182	0.7723	0.0151	0.1156	0.0541	0.0247
0.0	0.0	0.0	28682.9149	8837.1781	NaN	NaN	0.2355	0.0182	0.7701	0.0151	0.1171	0.0548	0.0248
0.0	0.0	0.0	23556.9149	4709.1781	NaN	NaN	0.1666	0.0184	0.7648	0.015	0.1211	0.0555	0.0251
0.0	0.0	0.0	22489.9149	8041.1781	NaN	NaN	0.2634	0.0182	0.7668	0.0147	0.1204	0.055	0.0249
0.0	0.0	0.0	25188.9149	6203.1781	NaN	NaN	0.1976	0.0183	0.7659	0.0145	0.1213	0.0549	0.025
0.0	0.0	0.0	20510.9149	4866.1781	NaN	NaN	0.1918	0.0183	0.7705	0.0143	0.1186	0.0537	0.0247
0.0	0.0	0.0	18247.9149	6126.1781	NaN	NaN	0.2513	0.0185	0.7732	0.0142	0.1161	0.0534	0.0247
0.0	0.0	0.0	22976.9149	6436.1781	NaN	NaN	0.2188	0.0186	0.7778	0.0139	0.1133	0.0519	0.0245
0.0	0.0	0.0	24251.9149	3681.1781	NaN	NaN	0.1318	0.0188	0.7838	0.0137	0.1089	0.0507	0.0241
0.0	0.0	0.0	24690.9149	5870.1781	NaN	NaN	0.1921	0.019	0.7857	0.0136	0.1081	0.0496	0.0241
0.0	0.0	0.0	29431.9149	6198.1781	NaN	NaN	0.174	0.0195	0.7871	0.0135	0.1068	0.0493	0.0239
0.0	0.0	0.0	26569.9149	7170.1781	NaN	NaN	0.2125	0.0197	0.7875	0.0135	0.1062	0.0491	0.024
0.0	0.0	0.0	31221.9149	6400.1781	NaN	NaN	0.1701	0.02	0.7867	0.0134	0.1065	0.0492	0.0242
0.0	0.0	0.0	23217.9149	5519.1781	NaN	NaN	0.1921	0.0203	0.7869	0.0134	0.1066	0.0486	0.0243
0.0	0.0	0.0	24206.9149	7506.1781	NaN	NaN	0.2367	0.0202	0.7892	0.0133	0.1045	0.0484	0.0244
0.0	0.0	0.0	23623.9149	4865.1781	NaN	NaN	0.1708	0.0204	0.7907	0.0134	0.1032	0.0477	0.0246
0.0	0.0	0.0	24846.9149	8616.1781	NaN	NaN	0.2575	0.0204	0.796	0.0132	0.0992	0.0469	0.0242
0.0	0.0	0.0	23581.9149	2088.1781	NaN	NaN	0.0813	0.0209	0.7993	0.0133	0.0959	0.0467	0.024
0.0	0.0	0.0	21519.9149	2200.1781	NaN	NaN	0.0928	0.0211	0.7998	0.0132	0.0953	0.0468	0.0238
0.0	0.0	0.0	21979.9149	2814.1781	NaN	NaN	0.1135	0.0218	0.7935	0.0132	0.099	0.0484	0.0241
0.0	0.0	0.0	22512.9149	5132.1781	NaN	NaN	0.1856	0.0224	0.7904	0.0131	0.1011	0.0492	0.0239
0.0	0.0	0.0	27773.9149	7171.1781	NaN	NaN	0.2052	0.023	0.7842	0.0131	0.1042	0.0513	0.0243
0.0	0.0	0.0	24861.9149	4912.1781	NaN	NaN	0.165	0.0235	0.783	0.0132	0.1048	0.0514	0.0242
0.0	0.0	0.0	23492.9149	8279.1781	NaN	NaN	0.2606	0.0239	0.7827	0.0131	0.1039	0.0522	0.0241
0.0	0.0	0.0	27629.9149	3650.1781	NaN	NaN	0.1167	0.0243	0.7832	0.0133	0.1027	0.0524	0.0241
0.0	0.0	0.0	32976.9149	4042.1781	NaN	NaN	0.1092	0.0245	0.7822	0.0134	0.1027	0.0529	0.0243
0.0	0.0	0.0	28762.9149	7139.1781	NaN	NaN	0.1989	0.0248	0.7813	0.0135	0.1025	0.0535	0.0243
0.0	0.0	0.0	24066.9149	5624.1781	NaN	NaN	0.1894	0.0249	0.7836	0.0137	0.1	0.0537	0.0241
0.0	0.0	0.0	23694.9149	4337.1781	NaN	NaN	0.1547	0.0248	0.7818	0.0138	0.1007	0.0546	0.0243
0.0	0.0	0.0	22193.9149	3976.1781	NaN	NaN	0.1519	0.0248	0.7821	0.0139	0.1004	0.0547	0.0241
0.0	0.0	0.0	26697.9149	7673.1781	NaN	NaN	0.2232	0.0245	0.7823	0.014	0.1	0.0551	0.0241
0.0	0.0	0.0	28053.9149	4298.1781	NaN	NaN	0.1329	0.0244	0.7824	0.0141	0.0996	0.0555	0.024
0.0	0.0	0.0	20377.9149	3229.1781	NaN	NaN	0.1368	0.0243	0.7822	0.0142	0.0995	0.0558	0.024
0.0	0.0	0.0	27850.9149	7931.1781	NaN	NaN	0.2217	0.0243	0.7815	0.0142	0.0997	0.0564	0.0239
0.0	0.0	0.0	26439.9149	2840.1781	NaN	NaN	0.097	0.0243	0.7807	0.0142	0.1004	0.0566	0.0239
0.0	0.0	0.0	29317.9149	6674.1781	NaN	NaN	0.1854	0.024	0.7817	0.0141	0.1001	0.0565	0.0235
0.0	0.0	0.0	21587.9149	8030.1781	NaN	NaN	0.2711	0.0241	0.7789	0.014	0.103	0.0564	0.0236
0.0	0.0	0.0	28348.9149	3581.1781	NaN	NaN	0.1122	0.024	0.7827	0.0138	0.1004	0.0562	0.023
0.0	0.0	0.0	27761.9149	4875.1781	NaN	NaN	0.1494	0.024	0.7778	0.0138	0.1047	0.0564	0.0233
0.0	0.0	0.0	26111.9149	8986.1781	NaN	NaN	0.256	0.0238	0.7786	0.0136	0.1052	0.0559	0.023
0.0	0.0	0.0	24127.9149	3775.1781	NaN	NaN	0.1353	0.024	0.7759	0.0137	0.1065	0.0568	0.0232
0.0	0.0	0.0	25921.9149	6809.1781	NaN	NaN	0.208	0.0237	0.7763	0.0136	0.1074	0.0558	0.0231
0.0	0.0	0.0	23835.9149	3771.1781	NaN	NaN	0.1366	0.0241	0.7725	0.0136	0.1096	0.0568	0.0234
0.0	0.0	0.0	27031.9149	6481.1781	NaN	NaN	0.1934	0.0239	0.7708	0.0136	0.1119	0.0566	0.0233
0.0	0.0	0.0	27036.9149	6872.1781	NaN	NaN	0.2027	0.0238	0.767	0.0136	0.1153	0.0569	0.0235
0.0	0.0	0.0	23359.9149	7277.1781	NaN	NaN	0.2375	0.0237	0.7684	0.0135	0.1151	0.0561	0.0232
0.0	0.0	0.0	24659.9149	4939.1781	NaN	NaN	0.1669	0.0238	0.7657	0.0135	0.1168	0.0569	0.0233
0.0	0.0	0.0	25957.9149	5299.1781	NaN	NaN	0.1695	0.0238	0.7661	0.0134	0.1178	0.0559	0.023
0.0	0.0	0.0	24176.9149	3536.1781	NaN	NaN	0.1276	0.0237	0.7653	0.0133	0.119	0.0559	0.0228
0.0	0.0	0.0	23356.9149	2461.1781	NaN	NaN	0.0953	0.0238	0.7634	0.0133	0.1208	0.0561	0.0226
0.0	0.0	0.0	20881.9149	5072.1781	NaN	NaN	0.1954	0.024	0.7591	0.0133	0.1242	0.0568	0.0227
0.0	0.0	0.0	27027.9149	8275.1781	NaN	NaN	0.2344	0.0239	0.7573	0.0132	0.1263	0.0568	0.0225
0.0	0.0	0.0	24843.9149	5747.1781	NaN	NaN	0.1879	0.0238	0.7572	0.013	0.1269	0.0567	0.0223
0.0	0.0	0.0	25482.9149	4452.1781	NaN	NaN	0.1487	0.0237	0.7554	0.0131	0.1282	0.0573	0.0223
0.0	0.0	0.0	23248.9149	5935.1781	NaN	NaN	0.2034	0.0239	0.7507	0.0132	0.1317	0.0579	0.0226
0.0	0.0	0.0	24900.9149	10581.1781	NaN	NaN	0.2982	0.0234	0.7542	0.0131	0.1298	0.0571	0.0224
0.0	0.0	0.0	26699.9149	7941.1781	NaN	NaN	0.2292	0.0234	0.7566	0.0131	0.1276	0.0569	0.0224
0.0	0.0	0.0	23348.9149	3100.1781	NaN	NaN	0.1172	0.0234	0.7581	0.0132	0.1262	0.0568	0.0223
0.0	0.0	0.0	22827.9149	5251.1781	NaN	NaN	0.187	0.0237	0.7574	0.0132	0.1261	0.0573	0.0223
0.0	0.0	0.0	29516.9149	7940.1781	NaN	NaN	0.212	0.0236	0.7582	0.0132	0.1261	0.0567	0.0222
0.0	0.0	0.0	28486.9149	4434.1781	NaN	NaN	0.1347	0.0238	0.7576	0.0131	0.1263	0.057	0.0222
0.0	0.0	0.0	26831.9149	2637.1781	NaN	NaN	0.0895	0.0241	0.7543	0.0132	0.1283	0.0578	0.0223
0.0	0.0	0.0	28416.9149	6817.1781	NaN	NaN	0.1935	0.0242	0.751	0.0132	0.1309	0.0582	0.0225
0.0	0.0	0.0	22852.9149	7271.1781	NaN	NaN	0.2414	0.024	0.7513	0.0132	0.1311	0.058	0.0225
0.0	0.0	0.0	23005.9149	4859.1781	NaN	NaN	0.1744	0.0237	0.7534	0.0132	0.1297	0.0574	0.0226
0.0	0.0	0.0	24443.9149	8774.1781	NaN	NaN	0.2641	0.0239	0.7549	0.0132	0.1284	0.0568	0.0228
0.0	0.0	0.0	26784.9149	8633.1781	NaN	NaN	0.2438	0.0241	0.7604	0.0132	0.1235	0.0561	0.0226
0.0	0.0	0.0	25855.9149	7020.1781	NaN	NaN	0.2135	0.0242	0.7643	0.0132	0.1201	0.0556	0.0227
0.0	0.0	0.0	24754.9149	5918.1781	NaN	NaN	0.1929	0.0244	0.7682	0.0132	0.1165	0.0551	0.0226
0.0	0.0	0.0	28320.9149	3764.1781	NaN	NaN	0.1173	0.0248	0.7706	0.0133	0.1138	0.0549	0.0226
0.0	0.0	0.0	26818.9149	4518.1781	NaN	NaN	0.1442	0.0251	0.7715	0.0132	0.1127	0.055	0.0225
0.0	0.0	0.0	29288.9149	1939.1781	NaN	NaN	0.0621	0.0254	0.7714	0.0132	0.1119	0.0556	0.0225
0.0	0.0	0.0	26360.9149	7466.1781	NaN	NaN	0.2207	0.0257	0.7675	0.0133	0.1144	0.0563	0.0229
0.0	0.0	0.0	24737.9149	5341.1781	NaN	NaN	0.1776	0.026	0.7699	0.0132	0.1119	0.0564	0.0225
0.0	0.0	0.0	23370.9149	3833.1781	NaN	NaN	0.1409	0.0263	0.7692	0.0133	0.1116	0.0569	0.0227
0.0	0.0	0.0	29056.9149	4272.1781	NaN	NaN	0.1282	0.0268	0.7685	0.0133	0.1116	0.0572	0.0226
0.0	0.0	0.0	25734.9149	2869.1781	NaN	NaN	0.1003	0.0271	0.7687	0.0132	0.1113	0.0571	0.0225
0.0	0.0	0.0	29223.9149	5431.1781	NaN	NaN	0.1567	0.0276	0.7682	0.0133	0.1103	0.0581	0.0226
0.0	0.0	0.0	28754.9149	2400.1781	NaN	NaN	0.077	0.0279	0.7647	0.0135	0.1124	0.0587	0.0228
0.0	0.0	0.0	24029.9149	11168.1781	NaN	NaN	0.3173	0.0283	0.7634	0.0135	0.1125	0.0595	0.0228
0.0	0.0	0.0	26185.9149	7571.1781	NaN	NaN	0.2243	0.0283	0.7603	0.0136	0.1143	0.0604	0.0231
0.0	0.0	0.0	25712.9149	7248.1781	NaN	NaN	0.2199	0.0283	0.7603	0.0135	0.1148	0.0602	0.023
0.0	0.0	0.0	23849.9149	6112.1781	NaN	NaN	0.204	0.0285	0.7592	0.0136	0.1145	0.061	0.0232
0.0	0.0	0.0	24476.9149	8053.1781	NaN	NaN	0.2476	0.0285	0.7583	0.0136	0.1153	0.0611	0.0231
0.0	0.0	0.0	26433.9149	4343.1781	NaN	NaN	0.1411	0.0286	0.7582	0.0136	0.1147	0.0618	0.023
0.0	0.0	0.0	24222.9149	4212.1781	NaN	NaN	0.1481	0.0285	0.757	0.0136	0.1158	0.0621	0.023
0.0	0.0	0.0	25465.9149	5528.1781	NaN	NaN	0.1784	0.0286	0.755	0.0136	0.1168	0.0631	0.0229
0.0	0.0	0.0	26137.9149	5781.1781	NaN	NaN	0.1811	0.0282	0.7516	0.0135	0.1202	0.0636	0.0228
0.0	0.0	0.0	25200.9149	6082.1781	NaN	NaN	0.1944	0.0279	0.7506	0.0133	0.1215	0.064	0.0227
0.0	0.0	0.0	28310.9149	7683.1781	NaN	NaN	0.2135	0.0274	0.7487	0.0134	0.1239	0.0639	0.0228
0.0	0.0	0.0	25636.9149	10260.1781	NaN	NaN	0.2858	0.0272	0.7505	0.0133	0.1228	0.0635	0.0227
0.0	0.0	0.0	25038.9149	6762.1781	NaN	NaN	0.2126	0.0269	0.753	0.0133	0.1214	0.0629	0.0226
0.0	0.0	0.0	28100.9149	5133.1781	NaN	NaN	0.1545	0.0269	0.7565	0.0131	0.119	0.0622	0.0223
0.0	0.0	0.0	28777.9149	4174.1781	NaN	NaN	0.1267	0.027	0.7578	0.0131	0.1179	0.0618	0.0223
0.0	0.0	0.0	27629.9149	6715.1781	NaN	NaN	0.1955	0.027	0.7566	0.0131	0.1191	0.0619	0.0223
0.0	0.0	0.0	24160.9149	4649.1781	NaN	NaN	0.1614	0.0273	0.7567	0.013	0.1191	0.0619	0.022
0.0	0.0	0.0	26662.9149	5398.1781	NaN	NaN	0.1684	0.0273	0.7547	0.0129	0.1213	0.0619	0.022
0.0	0.0	0.0	26270.9149	7507.1781	NaN	NaN	0.2222	0.0274	0.7505	0.0128	0.1253	0.0622	0.0219
0.0	0.0	0.0	19088.9149	7798.1781	NaN	NaN	0.29	0.0272	0.7521	0.0126	0.1252	0.0615	0.0216
0.0	0.0	0.0	28310.9149	7747.1781	NaN	NaN	0.2149	0.027	0.7521	0.0125	0.1257	0.0611	0.0216
0.0	0.0	0.0	22082.9149	5440.1781	NaN	NaN	0.1977	0.0274	0.7562	0.0123	0.1233	0.0595	0.0213
0.0	0.0	0.0	25095.9149	2531.1781	NaN	NaN	0.0916	0.0273	0.762	0.0123	0.1186	0.0587	0.021
0.0	0.0	0.0	23940.9149	7363.1781	NaN	NaN	0.2352	0.0279	0.7608	0.0123	0.1193	0.0585	0.0212
0.0	0.0	0.0	24484.9149	3652.1781	NaN	NaN	0.1298	0.0278	0.7636	0.0122	0.1172	0.0581	0.021
0.0	0.0	0.0	21692.9149	8266.1781	NaN	NaN	0.2759	0.0282	0.7624	0.0123	0.1176	0.0585	0.0211
0.0	0.0	0.0	26772.9149	4275.1781	NaN	NaN	0.1377	0.0283	0.7637	0.0122	0.1165	0.0583	0.021
0.0	0.0	0.0	24726.9149	5131.1781	NaN	NaN	0.1719	0.0287	0.7654	0.0122	0.1148	0.058	0.0208
0.0	0.0	0.0	24549.9149	6069.1781	NaN	NaN	0.1982	0.0288	0.7698	0.0121	0.1115	0.0574	0.0205
0.0	0.0	0.0	24223.9149	3553.1781	NaN	NaN	0.1279	0.0293	0.7709	0.0122	0.1098	0.0572	0.0205
0.0	0.0	0.0	22938.9149	4147.1781	NaN	NaN	0.1531	0.03	0.7711	0.0122	0.1086	0.0576	0.0205
0.0	0.0	0.0	21940.9149	5887.1781	NaN	NaN	0.2116	0.0302	0.7708	0.0123	0.1085	0.0575	0.0207
0.0	0.0	0.0	22779.9149	3659.1781	NaN	NaN	0.1384	0.0308	0.7717	0.0123	0.1066	0.0579	0.0207
0.0	0.0	0.0	23305.9149	3767.1781	NaN	NaN	0.1391	0.0309	0.7711	0.0124	0.1067	0.058	0.0208
0.0	0.0	0.0	25537.9149	5270.1781	NaN	NaN	0.1711	0.0311	0.7703	0.0124	0.1071	0.0583	0.0208
0.0	0.0	0.0	23865.9149	3765.1781	NaN	NaN	0.1363	0.0315	0.7702	0.0124	0.1065	0.0586	0.0208
0.0	0.0	0.0	29001.9149	4827.1781	NaN	NaN	0.1427	0.0315	0.7698	0.0124	0.1069	0.0586	0.0208
0.0	0.0	0.0	24387.9149	5622.1781	NaN	NaN	0.1873	0.0319	0.7696	0.0124	0.107	0.0585	0.0206
0.0	0.0	0.0	25324.9149	4222.1781	NaN	NaN	0.1429	0.0318	0.7701	0.0123	0.1067	0.0586	0.0205
0.0	0.0	0.0	26325.9149	6001.1781	NaN	NaN	0.1856	0.0318	0.7678	0.0123	0.1089	0.0587	0.0205
0.0	0.0	0.0	22429.9149	5470.1781	NaN	NaN	0.1961	0.0314	0.768	0.0122	0.1097	0.0585	0.0202
0.0	0.0	0.0	23160.9149	4711.1781	NaN	NaN	0.169	0.0312	0.7654	0.0122	0.1121	0.0589	0.0201
0.0	0.0	0.0	23260.9149	3225.1781	NaN	NaN	0.1218	0.0305	0.7644	0.012	0.115	0.0583	0.0198
0.0	0.0	0.0	23555.9149	3942.1781	NaN	NaN	0.1434	0.0299	0.7635	0.0118	0.1173	0.0579	0.0195
0.0	0.0	0.0	20456.9149	4984.1781	NaN	NaN	0.1959	0.0293	0.762	0.0117	0.12	0.0577	0.0193
0.0	0.0	0.0	23487.9149	5218.1781	NaN	NaN	0.1818	0.0287	0.7608	0.0116	0.1223	0.0572	0.0193
0.0	0.0	0.0	23095.9149	5126.1781	NaN	NaN	0.1816	0.0285	0.7609	0.0116	0.123	0.0568	0.0193
0.0	0.0	0.0	25767.9149	4045.1781	NaN	NaN	0.1357	0.028	0.7594	0.0116	0.1246	0.057	0.0196
0.0	0.0	0.0	24576.9149	3579.1781	NaN	NaN	0.1271	0.0278	0.7561	0.0117	0.1273	0.0571	0.0199
0.0	0.0	0.0	23181.9149	6732.1781	NaN	NaN	0.2251	0.0275	0.7546	0.0118	0.129	0.0569	0.0202
0.0	0.0	0.0	24638.9149	5452.1781	NaN	NaN	0.1812	0.0273	0.7537	0.0118	0.1294	0.0572	0.0205
0.0	0.0	0.0	29592.9149	5656.1781	NaN	NaN	0.1605	0.0269	0.7541	0.012	0.129	0.0571	0.0209
0.0	0.0	0.0	27550.9149	9286.1781	NaN	NaN	0.2521	0.0271	0.7529	0.0121	0.1293	0.0573	0.0212
0.0	0.0	0.0	22391.9149	5644.1781	NaN	NaN	0.2013	0.027	0.7544	0.0122	0.1274	0.0576	0.0214
0.0	0.0	0.0	28095.9149	8635.1781	NaN	NaN	0.2351	0.0266	0.7549	0.0124	0.1267	0.0576	0.0218
0.0	0.0	0.0	28236.9149	5449.1781	NaN	NaN	0.1618	0.0266	0.7562	0.0125	0.1256	0.057	0.0221
0.0	0.0	0.0	23533.9149	3747.1781	NaN	NaN	0.1374	0.0267	0.7596	0.0125	0.1222	0.0571	0.0219
0.0	0.0	0.0	27817.9149	6547.1781	NaN	NaN	0.1905	0.0268	0.7578	0.0127	0.1229	0.0575	0.0222
0.0	0.0	0.0	28431.9149	5112.1781	NaN	NaN	0.1524	0.027	0.7592	0.0127	0.1222	0.0569	0.0219
0.0	0.0	0.0	23482.9149	3867.1781	NaN	NaN	0.1414	0.027	0.76	0.0126	0.1215	0.0572	0.0216
0.0	0.0	0.0	24614.9149	6628.1781	NaN	NaN	0.2121	0.0271	0.7568	0.0127	0.1246	0.0572	0.0217
0.0	0.0	0.0	26337.9149	5690.1781	NaN	NaN	0.1777	0.0275	0.7555	0.0125	0.1258	0.0574	0.0213
0.0	0.0	0.0	26136.9149	8541.1781	NaN	NaN	0.2463	0.0274	0.7556	0.0124	0.126	0.0576	0.0211
0.0	0.0	0.0	26983.9149	4283.1781	NaN	NaN	0.137	0.0275	0.7537	0.0124	0.1274	0.0579	0.0211
0.0	0.0	0.0	21593.9149	4989.1781	NaN	NaN	0.1877	0.0277	0.7521	0.0124	0.1289	0.058	0.0209
0.0	0.0	0.0	22014.9149	4934.1781	NaN	NaN	0.1831	0.0274	0.7506	0.0123	0.1305	0.0582	0.0209
0.0	0.0	0.0	28466.9149	5432.1781	NaN	NaN	0.1602	0.0272	0.7477	0.0123	0.1336	0.0581	0.0211
0.0	0.0	0.0	27626.9149	6677.1781	NaN	NaN	0.1946	0.0273	0.7462	0.0123	0.1349	0.0582	0.0211
0.0	0.0	0.0	26429.9149	5421.1781	NaN	NaN	0.1702	0.0274	0.7444	0.0123	0.1361	0.0587	0.0211
0.0	0.0	0.0	25577.9149	3000.1781	NaN	NaN	0.105	0.0274	0.7425	0.0123	0.1378	0.0588	0.0212
0.0	0.0	0.0	26034.9149	5315.1781	NaN	NaN	0.1695	0.0269	0.7408	0.0123	0.1401	0.0585	0.0215
0.0	0.0	0.0	22074.9149	6278.1781	NaN	NaN	0.2214	0.0269	0.7398	0.0123	0.1408	0.0586	0.0215
0.0	0.0	0.0	27199.9149	6952.1781	NaN	NaN	0.2036	0.0269	0.739	0.0123	0.1412	0.0589	0.0217
0.0	0.0	0.0	27669.9149	9306.1781	NaN	NaN	0.2517	0.0271	0.7375	0.0124	0.142	0.0592	0.0218
0.0	0.0	0.0	22193.9149	6192.1781	NaN	NaN	0.2181	0.0272	0.7395	0.0123	0.1403	0.0591	0.0216
0.0	0.0	0.0	23940.9149	4573.1781	NaN	NaN	0.1604	0.0273	0.7387	0.0123	0.1408	0.0591	0.0218
0.0	0.0	0.0	28889.9149	6144.1781	NaN	NaN	0.1754	0.0273	0.7374	0.0123	0.1426	0.0584	0.0219
0.0	0.0	0.0	26788.9149	6944.1781	NaN	NaN	0.2059	0.0273	0.7388	0.0122	0.1418	0.0582	0.0217
0.0	0.0	0.0	27408.9149	7251.1781	NaN	NaN	0.2092	0.0272	0.7395	0.0123	0.1412	0.058	0.0218
0.0	0.0	0.0	22542.9149	5554.1781	NaN	NaN	0.1977	0.0273	0.7399	0.0123	0.1407	0.058	0.0219
0.0	0.0	0.0	20312.9149	4450.1781	NaN	NaN	0.1797	0.0273	0.7416	0.0123	0.1395	0.0576	0.0218
0.0	0.0	0.0	25365.9149	7241.1781	NaN	NaN	0.2221	0.0271	0.7407	0.0123	0.1405	0.0574	0.0219
0.0	0.0	0.0	27812.9149	4098.1781	NaN	NaN	0.1284	0.0271	0.7429	0.0123	0.1391	0.0569	0.0218
0.0	0.0	0.0	25218.9149	7096.1781	NaN	NaN	0.2196	0.0272	0.7427	0.0123	0.1388	0.0572	0.0218
0.0	0.0	0.0	22497.9149	4511.1781	NaN	NaN	0.167	0.0274	0.7432	0.0123	0.1382	0.0572	0.0217
0.0	0.0	0.0	25567.9149	6192.1781	NaN	NaN	0.195	0.0273	0.7427	0.0123	0.1388	0.0571	0.0218
0.0	0.0	0.0	24427.9149	5240.1781	NaN	NaN	0.1766	0.0271	0.743	0.0123	0.1391	0.0566	0.0218
0.0	0.0	0.0	25759.9149	4963.1781	NaN	NaN	0.1615	0.0271	0.7428	0.0123	0.1392	0.0567	0.0219
0.0	0.0	0.0	21045.9149	7594.1781	NaN	NaN	0.2652	0.0274	0.7429	0.0123	0.1388	0.0567	0.0219
0.0	0.0	0.0	26255.9149	9090.1781	NaN	NaN	0.2572	0.0271	0.7454	0.0123	0.1373	0.0561	0.0218
0.0	0.0	0.0	19606.9149	5347.1781	NaN	NaN	0.2143	0.0273	0.7482	0.0123	0.1346	0.0559	0.0217
0.0	0.0	0.0	26294.9149	4444.1781	NaN	NaN	0.1446	0.027	0.7497	0.0123	0.1336	0.0557	0.0217
0.0	0.0	0.0	22223.9149	6544.1781	NaN	NaN	0.2275	0.0273	0.7474	0.0124	0.135	0.0561	0.0218
0.0	0.0	0.0	27142.9149	7579.1781	NaN	NaN	0.2183	0.0269	0.7513	0.0123	0.1321	0.0558	0.0215
0.0	0.0	0.0	27107.9149	7850.1781	NaN	NaN	0.2246	0.0271	0.7513	0.0124	0.1316	0.056	0.0216
0.0	0.0	0.0	27177.9149	3349.1781	NaN	NaN	0.1097	0.0271	0.7539	0.0123	0.1292	0.0562	0.0213
0.0	0.0	0.0	26311.9149	5407.1781	NaN	NaN	0.1705	0.0274	0.7509	0.0125	0.1309	0.0569	0.0214
0.0	0.0	0.0	28782.9149	8335.1781	NaN	NaN	0.2246	0.0271	0.7495	0.0124	0.1322	0.0572	0.0215
0.0	0.0	0.0	22959.9149	7089.1781	NaN	NaN	0.2359	0.0272	0.7496	0.0125	0.1315	0.0577	0.0215
0.0	0.0	0.0	27649.9149	10085.1781	NaN	NaN	0.2673	0.0268	0.7482	0.0126	0.1324	0.0582	0.0218
0.0	0.0	0.0	22834.9149	5080.1781	NaN	NaN	0.182	0.0273	0.7467	0.0126	0.1328	0.0588	0.0219
0.0	0.0	0.0	25169.9149	5926.1781	NaN	NaN	0.1906	0.0268	0.7473	0.0127	0.1321	0.0592	0.022
0.0	0.0	0.0	25605.9149	9381.1781	NaN	NaN	0.2681	0.027	0.7435	0.0128	0.1342	0.0599	0.0225
0.0	0.0	0.0	22380.9149	8726.1781	NaN	NaN	0.2805	0.0267	0.7486	0.0128	0.1307	0.0588	0.0224
0.0	0.0	0.0	26037.9149	8066.1781	NaN	NaN	0.2365	0.0265	0.751	0.0129	0.1285	0.0586	0.0226
0.0	0.0	0.0	25852.9149	5359.1781	NaN	NaN	0.1717	0.0265	0.7547	0.0129	0.1263	0.0572	0.0225
0.0	0.0	0.0	27358.9149	5705.1781	NaN	NaN	0.1725	0.0266	0.7558	0.0129	0.1247	0.0575	0.0225
0.0	0.0	0.0	22848.9149	6145.1781	NaN	NaN	0.2119	0.0267	0.7563	0.0129	0.1247	0.0568	0.0226
0.0	0.0	0.0	22058.9149	6540.1781	NaN	NaN	0.2287	0.0267	0.7601	0.0128	0.122	0.0561	0.0223
0.0	0.0	0.0	22515.9149	3651.1781	NaN	NaN	0.1395	0.027	0.7613	0.0128	0.1204	0.0561	0.0223
0.0	0.0	0.0	26895.9149	2305.1781	NaN	NaN	0.0789	0.0273	0.7609	0.0128	0.1206	0.0561	0.0222
0.0	0.0	0.0	26443.9149	7340.1781	NaN	NaN	0.2173	0.0278	0.7588	0.0127	0.1219	0.0565	0.0222
0.0	0.0	0.0	25784.9149	6752.1781	NaN	NaN	0.2075	0.028	0.759	0.0127	0.1214	0.0568	0.0221
0.0	0.0	0.0	23871.9149	4580.1781	NaN	NaN	0.161	0.0285	0.757	0.0126	0.1225	0.0573	0.0222
0.0	0.0	0.0	21182.9149	4501.1781	NaN	NaN	0.1753	0.0286	0.7569	0.0126	0.1226	0.057	0.0223
0.0	0.0	0.0	25422.9149	6479.1781	NaN	NaN	0.2031	0.0289	0.7572	0.0125	0.1214	0.0576	0.0224
0.0	0.0	0.0	25235.9149	4968.1781	NaN	NaN	0.1645	0.0292	0.7574	0.0127	0.1204	0.0579	0.0225
0.0	0.0	0.0	26212.9149	7155.1781	NaN	NaN	0.2144	0.0294	0.7583	0.0127	0.1189	0.0581	0.0225
0.0	0.0	0.0	23174.9149	6126.1781	NaN	NaN	0.2091	0.0297	0.7599	0.0127	0.1167	0.0585	0.0225
0.0	0.0	0.0	28631.9149	4949.1781	NaN	NaN	0.1474	0.0299	0.7608	0.0128	0.1152	0.0589	0.0225
0.0	0.0	0.0	26471.9149	4877.1781	NaN	NaN	0.1556	0.0301	0.7586	0.0128	0.1161	0.0597	0.0227
0.0	0.0	0.0	30797.9149	6752.1781	NaN	NaN	0.1798	0.0303	0.7587	0.0128	0.1158	0.0599	0.0226
0.0	0.0	0.0	28854.9149	4623.1781	NaN	NaN	0.1381	0.0306	0.7562	0.0129	0.1166	0.0609	0.0227
0.0	0.0	0.0	25658.9149	3542.1781	NaN	NaN	0.1213	0.031	0.7528	0.013	0.1183	0.0622	0.0228
0.0	0.0	0.0	24082.9149	7609.1781	NaN	NaN	0.2401	0.0311	0.7462	0.013	0.123	0.0635	0.0232
0.0	0.0	0.0	26885.9149	5830.1781	NaN	NaN	0.1782	0.031	0.7447	0.013	0.1242	0.064	0.0231
0.0	0.0	0.0	21726.9149	2182.1781	NaN	NaN	0.0913	0.031	0.7406	0.013	0.127	0.0649	0.0234
0.0	0.0	0.0	23709.9149	6824.1781	NaN	NaN	0.2235	0.031	0.7376	0.013	0.1296	0.0653	0.0235
0.0	0.0	0.0	21711.9149	7689.1781	NaN	NaN	0.2615	0.0311	0.7361	0.013	0.1306	0.0657	0.0236
0.0	0.0	0.0	24054.9149	6267.1781	NaN	NaN	0.2067	0.0309	0.7393	0.0129	0.1284	0.0652	0.0234
0.0	0.0	0.0	19721.9149	6836.1781	NaN	NaN	0.2574	0.0309	0.7418	0.013	0.1267	0.0644	0.0233
0.0	0.0	0.0	23147.9149	5752.1781	NaN	NaN	0.199	0.0309	0.7481	0.0128	0.1223	0.0631	0.0228
0.0	0.0	0.0	23858.9149	3960.1781	NaN	NaN	0.1424	0.0309	0.7502	0.0128	0.1211	0.0624	0.0226
0.0	0.0	0.0	25747.9149	5172.1781	NaN	NaN	0.1673	0.0307	0.7528	0.0126	0.1202	0.0613	0.0223
0.0	0.0	0.0	27109.9149	3890.1781	NaN	NaN	0.1255	0.031	0.7528	0.0126	0.12	0.0615	0.0221
0.0	0.0	0.0	23902.9149	6475.1781	NaN	NaN	0.2132	0.0308	0.7546	0.0125	0.1196	0.0606	0.0219
0.0	0.0	0.0	20032.9149	4763.1781	NaN	NaN	0.1921	0.0306	0.7573	0.0125	0.1181	0.0598	0.0217
0.0	0.0	0.0	23806.9149	3580.1781	NaN	NaN	0.1307	0.0304	0.7614	0.0123	0.1159	0.0587	0.0214
0.0	0.0	0.0	24009.9149	4393.1781	NaN	NaN	0.1547	0.0301	0.7634	0.0123	0.115	0.058	0.0213
0.0	0.0	0.0	28093.9149	5598.1781	NaN	NaN	0.1662	0.0296	0.7648	0.0123	0.1149	0.0572	0.0212
0.0	0.0	0.0	22323.9149	6147.1781	NaN	NaN	0.2159	0.0295	0.7655	0.0123	0.1146	0.0571	0.021
0.0	0.0	0.0	26672.9149	3587.1781	NaN	NaN	0.1185	0.0288	0.7662	0.0124	0.1149	0.0567	0.021
0.0	0.0	0.0	23616.9149	6558.1781	NaN	NaN	0.2173	0.0285	0.7666	0.0124	0.1153	0.0562	0.0211
0.0	0.0	0.0	21263.9149	5911.1781	NaN	NaN	0.2175	0.0275	0.7727	0.0124	0.1118	0.0549	0.0207
0.0	0.0	0.0	23384.9149	4944.1781	NaN	NaN	0.1745	0.0273	0.775	0.0126	0.1095	0.0548	0.0208
0.0	0.0	0.0	24142.9149	4452.1781	NaN	NaN	0.1557	0.0268	0.7787	0.0127	0.1069	0.0541	0.0208
0.0	0.0	0.0	31079.9149	9077.1781	NaN	NaN	0.226	0.0266	0.781	0.0128	0.1049	0.0539	0.0208
0.0	0.0	0.0	25630.9149	4864.1781	NaN	NaN	0.1595	0.0264	0.7834	0.0129	0.1031	0.0535	0.0207
0.0	0.0	0.0	29296.9149	4082.1781	NaN	NaN	0.1223	0.026	0.7837	0.0131	0.1026	0.0539	0.0207
0.0	0.0	0.0	25491.9149	5770.1781	NaN	NaN	0.1846	0.0261	0.7811	0.0132	0.1044	0.0543	0.0209
0.0	0.0	0.0	27182.9149	4610.1781	NaN	NaN	0.145	0.0253	0.782	0.0132	0.1049	0.0538	0.0208
0.0	0.0	0.0	24564.9149	2523.1781	NaN	NaN	0.0931	0.0252	0.7813	0.0134	0.1051	0.0542	0.0208
0.0	0.0	0.0	26559.9149	4990.1781	NaN	NaN	0.1582	0.0248	0.7782	0.0135	0.108	0.0545	0.021
0.0	0.0	0.0	26917.9149	6677.1781	NaN	NaN	0.1988	0.0248	0.7743	0.0135	0.111	0.0553	0.0211
0.0	0.0	0.0	22523.9149	3614.1781	NaN	NaN	0.1383	0.0244	0.7746	0.0135	0.1119	0.0548	0.021
0.0	0.0	0.0	25495.9149	4823.1781	NaN	NaN	0.1591	0.0244	0.7697	0.0136	0.1152	0.0558	0.0213
0.0	0.0	0.0	20427.9149	3751.1781	NaN	NaN	0.1551	0.0246	0.7678	0.0136	0.1169	0.0558	0.0214
0.0	0.0	0.0	25430.9149	7125.1781	NaN	NaN	0.2189	0.0242	0.7697	0.0135	0.1158	0.0555	0.0213
0.0	0.0	0.0	24780.9149	3401.1781	NaN	NaN	0.1207	0.0246	0.7686	0.0136	0.1165	0.0555	0.0214
0.0	0.0	0.0	23940.9149	3632.1781	NaN	NaN	0.1317	0.0245	0.7696	0.0135	0.1156	0.0556	0.0211
0.0	0.0	0.0	25232.9149	7276.1781	NaN	NaN	0.2238	0.025	0.7628	0.0136	0.1204	0.0566	0.0215
0.0	0.0	0.0	23926.9149	7639.1781	NaN	NaN	0.242	0.0251	0.764	0.0134	0.1205	0.0558	0.0213
0.0	0.0	0.0	24776.9149	4371.1781	NaN	NaN	0.15	0.025	0.7638	0.0134	0.1203	0.0562	0.0214
0.0	0.0	0.0	25160.9149	6534.1781	NaN	NaN	0.2062	0.0252	0.7638	0.0134	0.1209	0.0554	0.0213
0.0	0.0	0.0	23740.9149	2573.1781	NaN	NaN	0.0978	0.0252	0.7652	0.0133	0.1197	0.0554	0.0212
0.0	0.0	0.0	20437.9149	5172.1781	NaN	NaN	0.202	0.0253	0.7643	0.0133	0.1202	0.0557	0.0211
0.0	0.0	0.0	28288.9149	2852.1781	NaN	NaN	0.0916	0.0254	0.7609	0.0134	0.1227	0.0562	0.0214
0.0	0.0	0.0	25089.9149	7079.1781	NaN	NaN	0.2201	0.0255	0.7604	0.0133	0.1233	0.0562	0.0213
0.0	0.0	0.0	25629.9149	4457.1781	NaN	NaN	0.1481	0.0253	0.7603	0.0134	0.1232	0.0565	0.0213
0.0	0.0	0.0	26217.9149	7442.1781	NaN	NaN	0.2211	0.0253	0.758	0.0135	0.1251	0.0566	0.0215
0.0	0.0	0.0	23533.9149	5876.1781	NaN	NaN	0.1998	0.0251	0.76	0.0134	0.124	0.0563	0.0213
0.0	0.0	0.0	26895.9149	7282.1781	NaN	NaN	0.2131	0.0248	0.7601	0.0134	0.1249	0.0554	0.0213
0.0	0.0	0.0	20792.9149	4593.1781	NaN	NaN	0.1809	0.0248	0.7629	0.0133	0.1228	0.0551	0.021
0.0	0.0	0.0	24329.9149	5745.1781	NaN	NaN	0.191	0.0248	0.7643	0.0133	0.1221	0.0546	0.0209
0.0	0.0	0.0	25995.9149	8060.1781	NaN	NaN	0.2367	0.0253	0.7631	0.0131	0.1227	0.055	0.0208
0.0	0.0	0.0	22781.9149	3090.1781	NaN	NaN	0.1194	0.0255	0.7661	0.0129	0.1209	0.0542	0.0203
0.0	0.0	0.0	25796.9149	4685.1781	NaN	NaN	0.1537	0.026	0.7615	0.0129	0.1235	0.0555	0.0206
0.0	0.0	0.0	20417.9149	7129.1781	NaN	NaN	0.2588	0.0269	0.7601	0.0127	0.1245	0.0552	0.0205
0.0	0.0	0.0	25960.9149	6246.1781	NaN	NaN	0.1939	0.0273	0.7586	0.0126	0.1244	0.0564	0.0207
0.0	0.0	0.0	26937.9149	6878.1781	NaN	NaN	0.2034	0.0284	0.7572	0.0125	0.1245	0.0567	0.0206
0.0	0.0	0.0	26064.9149	6841.1781	NaN	NaN	0.2079	0.0293	0.7586	0.0126	0.1218	0.0572	0.0205
0.0	0.0	0.0	26053.9149	4436.1781	NaN	NaN	0.1455	0.0317	0.7481	0.0128	0.1253	0.0611	0.021
0.0	0.0	0.0	23197.9149	3961.1781	NaN	NaN	0.1459	0.0351	0.7411	0.0129	0.1279	0.0619	0.0211
0.0	0.0	0.0	29632.9149	6814.1781	NaN	NaN	0.187	0.0387	0.7252	0.0132	0.1345	0.0658	0.0226
0.0	0.0	0.0	22337.9149	4221.1781	NaN	NaN	0.1589	0.042	0.7146	0.0136	0.1377	0.0681	0.024
0.0	0.0	0.0	23507.9149	4957.1781	NaN	NaN	0.1741	0.042	0.7152	0.0149	0.1318	0.0696	0.0265
0.0	0.0	0.0	19440.9149	9458.1781	NaN	NaN	0.3273	0.0432	0.7078	0.0158	0.1322	0.0712	0.0298
0.0	0.0	0.0	22106.9149	5315.1781	NaN	NaN	0.1938	0.0385	0.6975	0.0201	0.1222	0.0819	0.0398
0.0	0.0	0.0	20494.9149	5640.1781	NaN	NaN	0.2158	0.038	0.719	0.0199	0.113	0.0718	0.0383
0.0	0.0	0.0	28919.9149	3376.1781	NaN	NaN	0.1045	0.035	0.7362	0.0202	0.1054	0.0648	0.0385
0.0	0.0	0.0	27050.9149	8300.1781	NaN	NaN	0.2348	0.0327	0.7544	0.021	0.0949	0.0593	0.0376
0.0	0.0	0.0	23586.9149	4426.1781	NaN	NaN	0.158	0.0302	0.7687	0.022	0.0856	0.0555	0.0381
0.0	0.0	0.0	23472.9149	3253.1781	NaN	NaN	0.1217	0.029	0.78	0.0229	0.0771	0.0531	0.0378
0.0	0.0	0.0	25381.9149	8468.1781	NaN	NaN	0.2502	0.0271	0.7935	0.0234	0.0684	0.0499	0.0377
0.0	0.0	0.0	22309.9149	5407.1781	NaN	NaN	0.1951	0.026	0.805	0.0238	0.0616	0.0468	0.0367
0.0	0.0	0.0	25475.9149	4620.1781	NaN	NaN	0.1535	0.0254	0.8144	0.024	0.0562	0.0445	0.0355
0.0	0.0	0.0	29579.9149	6540.1781	NaN	NaN	0.1811	0.025	0.8204	0.0242	0.0526	0.043	0.0349
0.0	0.0	0.0	27896.9149	3338.1781	NaN	NaN	0.1069	0.0249	0.8281	0.0242	0.0491	0.0402	0.0337
0.0	0.0	0.0	30810.9149	5657.1781	NaN	NaN	0.1551	0.0247	0.8303	0.0241	0.0479	0.0394	0.0335
0.0	0.0	0.0	26074.9149	7272.1781	NaN	NaN	0.2181	0.0247	0.8325	0.0241	0.0466	0.0388	0.0332
0.0	0.0	0.0	24243.9149	3300.1781	NaN	NaN	0.1198	0.0248	0.8357	0.0241	0.0452	0.0377	0.0325
0.0	0.0	0.0	27577.9149	4847.1781	NaN	NaN	0.1495	0.0249	0.8363	0.0241	0.0447	0.0376	0.0324
0.0	0.0	0.0	27267.9149	4627.1781	NaN	NaN	0.1451	0.0249	0.8378	0.0242	0.0437	0.0372	0.0321
0.0	0.0	0.0	24944.9149	5825.1781	NaN	NaN	0.1893	0.0251	0.8384	0.0242	0.0433	0.0371	0.0319
0.0	0.0	0.0	27735.9149	4065.1781	NaN	NaN	0.1278	0.0251	0.8384	0.024	0.0433	0.0372	0.0319
0.0	0.0	0.0	23616.9149	6208.1781	NaN	NaN	0.2082	0.0253	0.8383	0.0238	0.0435	0.0374	0.0317
0.0	0.0	0.0	25391.9149	6603.1781	NaN	NaN	0.2064	0.0255	0.8382	0.0235	0.0438	0.0375	0.0315
0.0	0.0	0.0	28119.9149	7106.1781	NaN	NaN	0.2017	0.0259	0.835	0.0232	0.0454	0.0387	0.0318
0.0	0.0	0.0	24160.9149	6956.1781	NaN	NaN	0.2235	0.0268	0.8333	0.0229	0.0466	0.039	0.0314
0.0	0.0	0.0	22784.9149	2875.1781	NaN	NaN	0.112	0.0279	0.8285	0.0225	0.0493	0.0406	0.0312
0.0	0.0	0.0	23891.9149	5401.1781	NaN	NaN	0.1844	0.0292	0.8209	0.0222	0.0531	0.043	0.0317
0.0	0.0	0.0	26338.9149	4095.1781	NaN	NaN	0.1346	0.0313	0.8121	0.0217	0.0576	0.0458	0.0316
0.0	0.0	0.0	27294.9149	5810.1781	NaN	NaN	0.1755	0.0337	0.7996	0.0215	0.0638	0.0491	0.0322
0.0	0.0	0.0	22565.9149	4722.1781	NaN	NaN	0.173	0.0361	0.7891	0.0215	0.0695	0.0518	0.032
0.0	0.0	0.0	27231.9149	7937.1781	NaN	NaN	0.2257	0.0376	0.7781	0.0213	0.0757	0.0547	0.0326
0.0	0.0	0.0	24199.9149	5145.1781	NaN	NaN	0.1753	0.039	0.7722	0.0211	0.0794	0.056	0.0323
0.0	0.0	0.0	23620.9149	3522.1781	NaN	NaN	0.1298	0.0404	0.7631	0.0209	0.0846	0.0582	0.0328
0.0	0.0	0.0	27817.9149	8660.1781	NaN	NaN	0.2374	0.0416	0.7592	0.0207	0.0869	0.0588	0.0328
0.0	0.0	0.0	23816.9149	4897.1781	NaN	NaN	0.1705	0.0415	0.7606	0.0202	0.0876	0.0576	0.0324
0.0	0.0	0.0	22731.9149	4288.1781	NaN	NaN	0.1587	0.0435	0.753	0.02	0.0923	0.0592	0.0321
0.0	0.0	0.0	20980.9149	3717.1781	NaN	NaN	0.1505	0.0442	0.7527	0.0197	0.0936	0.0583	0.0315
0.0	0.0	0.0	24686.9149	8120.1781	NaN	NaN	0.2475	0.0416	0.7587	0.0195	0.0906	0.0576	0.032
0.0	0.0	0.0	22689.9149	5698.1781	NaN	NaN	0.2007	0.0428	0.7567	0.0192	0.0921	0.0581	0.0311
0.0	0.0	0.0	25554.9149	4803.1781	NaN	NaN	0.1582	0.0422	0.7595	0.0191	0.0911	0.0573	0.0308
0.0	0.0	0.0	23310.9149	130.1781	NaN	NaN	0.0056	0.042	0.7629	0.0193	0.0885	0.0573	0.0299
0.0	0.0	0.0	23356.9149	3502.1781	NaN	NaN	0.1304	0.041	0.767	0.0191	0.087	0.056	0.0299
0.0	0.0	0.0	25505.9149	8413.1781	NaN	NaN	0.248	0.0402	0.7669	0.019	0.0867	0.0571	0.0301
0.0	0.0	0.0	21332.9149	5835.1781	NaN	NaN	0.2148	0.0389	0.773	0.0191	0.0836	0.0555	0.0299
0.0	0.0	0.0	26326.9149	4572.1781	NaN	NaN	0.148	0.0381	0.7729	0.0193	0.0834	0.0561	0.0302
0.0	0.0	0.0	23548.9149	5720.1781	NaN	NaN	0.1954	0.0378	0.7734	0.0194	0.083	0.0561	0.0302
0.0	0.0	0.0	20748.9149	4410.1781	NaN	NaN	0.1753	0.0363	0.7777	0.0197	0.0808	0.0552	0.0304
0.0	0.0	0.0	22361.9149	3031.1781	NaN	NaN	0.1194	0.0376	0.7725	0.0197	0.0835	0.0563	0.0303
0.0	0.0	0.0	24806.9149	6912.1781	NaN	NaN	0.2179	0.037	0.7722	0.0199	0.0833	0.0568	0.0308
0.0	0.0	0.0	23923.9149	6238.1781	NaN	NaN	0.2068	0.0374	0.7704	0.0201	0.0835	0.0576	0.031
0.0	0.0	0.0	24712.9149	3202.1781	NaN	NaN	0.1147	0.0386	0.765	0.0199	0.0868	0.0586	0.0311
0.0	0.0	0.0	28394.9149	5014.1781	NaN	NaN	0.1501	0.0386	0.7606	0.0198	0.089	0.06	0.032
0.0	0.0	0.0	22362.9149	4884.1781	NaN	NaN	0.1793	0.0389	0.7584	0.0198	0.0896	0.0609	0.0324
0.0	0.0	0.0	24550.9149	6152.1781	NaN	NaN	0.2004	0.0388	0.7575	0.0196	0.0902	0.0608	0.033
0.0	0.0	0.0	26901.9149	7397.1781	NaN	NaN	0.2157	0.0386	0.7518	0.0195	0.0927	0.063	0.0343
0.0	0.0	0.0	19134.9149	4914.1781	NaN	NaN	0.2043	0.0394	0.7502	0.0195	0.0933	0.0635	0.0342
0.0	0.0	0.0	26958.9149	5504.1781	NaN	NaN	0.1696	0.0405	0.7486	0.0193	0.0946	0.063	0.034
0.0	0.0	0.0	29128.9149	2895.1781	NaN	NaN	0.0904	0.0415	0.7417	0.0191	0.0983	0.0649	0.0345
0.0	0.0	0.0	26257.9149	7189.1781	NaN	NaN	0.2149	0.0427	0.7409	0.0192	0.0991	0.064	0.0341
0.0	0.0	0.0	25965.9149	5686.1781	NaN	NaN	0.1796	0.045	0.7337	0.0191	0.1033	0.0652	0.0337
0.0	0.0	0.0	24474.9149	7155.1781	NaN	NaN	0.2262	0.0447	0.7318	0.0191	0.1047	0.0653	0.0344
0.0	0.0	0.0	19246.9149	5954.1781	NaN	NaN	0.2363	0.0463	0.7262	0.019	0.1084	0.0659	0.0342
0.0	0.0	0.0	22201.9149	4160.1781	NaN	NaN	0.1578	0.0475	0.7208	0.0189	0.1123	0.066	0.0345
0.0	0.0	0.0	22515.9149	3372.1781	NaN	NaN	0.1303	0.0476	0.7204	0.0191	0.1124	0.0661	0.0344
0.0	0.0	0.0	26489.9149	3106.1781	NaN	NaN	0.105	0.0486	0.7171	0.0191	0.115	0.0658	0.0344
0.0	0.0	0.0	29538.9149	3660.1781	NaN	NaN	0.1102	0.0483	0.7195	0.0193	0.1137	0.0649	0.0343
0.0	0.0	0.0	24179.9149	4571.1781	NaN	NaN	0.159	0.0476	0.7208	0.0194	0.1129	0.0645	0.0348
0.0	0.0	0.0	20469.9149	5433.1781	NaN	NaN	0.2098	0.0467	0.7287	0.0197	0.1082	0.0622	0.0346
0.0	0.0	0.0	25982.9149	6146.1781	NaN	NaN	0.1913	0.0443	0.7352	0.0199	0.1045	0.0605	0.0357
0.0	0.0	0.0	22858.9149	6413.1781	NaN	NaN	0.2191	0.0425	0.7445	0.0202	0.0987	0.0582	0.0358
0.0	0.0	0.0	24391.9149	4296.1781	NaN	NaN	0.1498	0.041	0.7526	0.0205	0.0939	0.0561	0.0359
0.0	0.0	0.0	26744.9149	6054.1781	NaN	NaN	0.1846	0.0403	0.7558	0.0208	0.0916	0.0555	0.036
0.0	0.0	0.0	27479.9149	5865.1781	NaN	NaN	0.1759	0.0387	0.7664	0.0211	0.0854	0.0528	0.0357
0.0	0.0	0.0	25393.9149	6511.1781	NaN	NaN	0.2041	0.0381	0.7703	0.0212	0.0832	0.0515	0.0357
0.0	0.0	0.0	25710.9149	4338.1781	NaN	NaN	0.1444	0.037	0.7775	0.0214	0.079	0.0497	0.0354
0.0	0.0	0.0	22465.9149	5782.1781	NaN	NaN	0.2047	0.0362	0.7822	0.0213	0.0767	0.0485	0.0351
0.0	0.0	0.0	24225.9149	8384.1781	NaN	NaN	0.2571	0.0351	0.7888	0.0215	0.0731	0.0468	0.0347
0.0	0.0	0.0	22243.9149	3477.1781	NaN	NaN	0.1352	0.0349	0.7918	0.0215	0.0714	0.0461	0.0343
0.0	0.0	0.0	26949.9149	5030.1781	NaN	NaN	0.1573	0.0339	0.7963	0.0216	0.069	0.0451	0.0341
0.0	0.0	0.0	22149.9149	4232.1781	NaN	NaN	0.1604	0.0339	0.7983	0.0217	0.0675	0.0448	0.0338
0.0	0.0	0.0	20662.9149	5553.1781	NaN	NaN	0.2118	0.0331	0.8036	0.0217	0.065	0.0435	0.0332
0.0	0.0	0.0	26466.9149	4849.1781	NaN	NaN	0.1548	0.0334	0.8031	0.0217	0.0651	0.0436	0.0331
0.0	0.0	0.0	22714.9149	7309.1781	NaN	NaN	0.2434	0.0338	0.802	0.0217	0.0655	0.044	0.033
0.0	0.0	0.0	24845.9149	8094.1781	NaN	NaN	0.2457	0.0344	0.8025	0.0216	0.0655	0.0436	0.0324
0.0	0.0	0.0	25849.9149	6410.1781	NaN	NaN	0.1987	0.0358	0.7958	0.0217	0.0685	0.0455	0.0327
0.0	0.0	0.0	23078.9149	7170.1781	NaN	NaN	0.237	0.0357	0.7982	0.0217	0.0673	0.045	0.0321
0.0	0.0	0.0	21765.9149	3657.1781	NaN	NaN	0.1439	0.0362	0.7974	0.0217	0.0674	0.0455	0.0317
0.0	0.0	0.0	23536.9149	3595.1781	NaN	NaN	0.1325	0.036	0.7981	0.0216	0.0668	0.0459	0.0315
0.0	0.0	0.0	21543.9149	5291.1781	NaN	NaN	0.1972	0.0364	0.7981	0.0215	0.0666	0.0463	0.031
0.0	0.0	0.0	24577.9149	2459.1781	NaN	NaN	0.091	0.0366	0.7965	0.0215	0.0668	0.0473	0.0313
0.0	0.0	0.0	23340.9149	4648.1781	NaN	NaN	0.1661	0.037	0.7946	0.0214	0.0675	0.0482	0.0312
0.0	0.0	0.0	27803.9149	7850.1781	NaN	NaN	0.2202	0.0368	0.7939	0.0213	0.0682	0.0487	0.0312
0.0	0.0	0.0	23172.9149	7348.1781	NaN	NaN	0.2408	0.0365	0.7959	0.0212	0.0674	0.0482	0.0307
0.0	0.0	0.0	25013.9149	6158.1781	NaN	NaN	0.1976	0.0359	0.7979	0.0212	0.0667	0.0476	0.0307
0.0	0.0	0.0	24915.9149	6030.1781	NaN	NaN	0.1949	0.0357	0.7981	0.0214	0.0666	0.0476	0.0306
0.0	0.0	0.0	22078.9149	7829.1781	NaN	NaN	0.2618	0.0349	0.8025	0.0215	0.0644	0.0464	0.0303
0.0	0.0	0.0	24901.9149	4349.1781	NaN	NaN	0.1487	0.0345	0.8049	0.0216	0.0633	0.0458	0.03
0.0	0.0	0.0	27516.9149	4404.1781	NaN	NaN	0.138	0.0342	0.8055	0.0216	0.0629	0.0458	0.03
0.0	0.0	0.0	24803.9149	3471.1781	NaN	NaN	0.1228	0.0331	0.8112	0.0218	0.0603	0.0441	0.0294
0.0	0.0	0.0	28668.9149	4432.1781	NaN	NaN	0.1339	0.0324	0.8133	0.0218	0.0593	0.0436	0.0295
0.0	0.0	0.0	25472.9149	6459.1781	NaN	NaN	0.2023	0.0316	0.8159	0.022	0.0583	0.0429	0.0294
0.0	0.0	0.0	27970.9149	5039.1781	NaN	NaN	0.1527	0.0308	0.8181	0.0222	0.0574	0.0422	0.0294
0.0	0.0	0.0	22727.9149	6664.1781	NaN	NaN	0.2267	0.0308	0.8183	0.0223	0.0571	0.0422	0.0293
0.0	0.0	0.0	27356.9149	5678.1781	NaN	NaN	0.1719	0.0298	0.8225	0.0224	0.0551	0.0411	0.0292
0.0	0.0	0.0	21084.9149	7953.1781	NaN	NaN	0.2739	0.0298	0.8223	0.0225	0.0549	0.0413	0.0292
0.0	0.0	0.0	21607.9149	7450.1781	NaN	NaN	0.2564	0.0292	0.8254	0.0225	0.0531	0.0408	0.0291
0.0	0.0	0.0	23069.9149	7669.1781	NaN	NaN	0.2495	0.0293	0.8249	0.0227	0.0527	0.0412	0.0293
0.0	0.0	0.0	24976.9149	5710.1781	NaN	NaN	0.1861	0.0287	0.8271	0.0228	0.0511	0.0409	0.0295
0.0	0.0	0.0	25217.9149	4967.1781	NaN	NaN	0.1646	0.0286	0.8269	0.0229	0.0507	0.0412	0.0297
0.0	0.0	0.0	23986.9149	5590.1781	NaN	NaN	0.189	0.0282	0.8277	0.0229	0.0499	0.0413	0.03
0.0	0.0	0.0	22950.9149	3350.1781	NaN	NaN	0.1274	0.0279	0.8282	0.023	0.0493	0.0413	0.0303
0.0	0.0	0.0	22911.9149	3813.1781	NaN	NaN	0.1427	0.0279	0.8269	0.023	0.0495	0.042	0.0308
0.0	0.0	0.0	28251.9149	5205.1781	NaN	NaN	0.1556	0.0277	0.8264	0.0231	0.0494	0.0423	0.0312
0.0	0.0	0.0	27716.9149	7385.1781	NaN	NaN	0.2104	0.0277	0.8248	0.0231	0.0499	0.043	0.0315
0.0	0.0	0.0	23826.9149	8698.1781	NaN	NaN	0.2674	0.0281	0.8221	0.0231	0.0509	0.044	0.0319
0.0	0.0	0.0	23223.9149	6018.1781	NaN	NaN	0.2058	0.0284	0.82	0.0231	0.0515	0.0447	0.0322
0.0	0.0	0.0	23039.9149	3527.1781	NaN	NaN	0.1328	0.0286	0.8192	0.0232	0.0516	0.0451	0.0324
0.0	0.0	0.0	27097.9149	4383.1781	NaN	NaN	0.1392	0.0287	0.8167	0.0232	0.0526	0.046	0.0329
0.0	0.0	0.0	23355.9149	7118.1781	NaN	NaN	0.2336	0.0288	0.8162	0.0232	0.0525	0.0462	0.033
0.0	0.0	0.0	23435.9149	3851.1781	NaN	NaN	0.1411	0.0288	0.8171	0.0233	0.052	0.0459	0.0329
0.0	0.0	0.0	28372.9149	8687.1781	NaN	NaN	0.2344	0.029	0.8151	0.0232	0.0527	0.0467	0.0333
0.0	0.0	0.0	24006.9149	6703.1781	NaN	NaN	0.2183	0.0289	0.8171	0.0233	0.0517	0.046	0.0331
0.0	0.0	0.0	26199.9149	4755.1781	NaN	NaN	0.1536	0.0288	0.8176	0.0233	0.0513	0.0457	0.0332
0.0	0.0	0.0	22842.9149	5071.1781	NaN	NaN	0.1817	0.029	0.8177	0.0233	0.0512	0.0456	0.0331
0.0	0.0	0.0	23899.9149	6837.1781	NaN	NaN	0.2224	0.0287	0.8196	0.0235	0.0502	0.0448	0.0331
0.0	0.0	0.0	21995.9149	6964.1781	NaN	NaN	0.2405	0.0289	0.8215	0.0236	0.0493	0.044	0.0327
0.0	0.0	0.0	22635.9149	3206.1781	NaN	NaN	0.1241	0.0289	0.8214	0.0236	0.0492	0.044	0.0328
0.0	0.0	0.0	24196.9149	5028.1781	NaN	NaN	0.1721	0.0286	0.8245	0.0237	0.0478	0.0429	0.0324
0.0	0.0	0.0	25820.9149	3374.1781	NaN	NaN	0.1156	0.0283	0.826	0.0237	0.0471	0.0424	0.0324
0.0	0.0	0.0	25581.9149	3637.1781	NaN	NaN	0.1245	0.0281	0.8285	0.0237	0.0461	0.0415	0.0321
0.0	0.0	0.0	25415.9149	5947.1781	NaN	NaN	0.1896	0.0279	0.8292	0.0237	0.0458	0.0413	0.0321
0.0	0.0	0.0	26493.9149	6277.1781	NaN	NaN	0.1915	0.0278	0.8309	0.0237	0.045	0.0407	0.0319
0.0	0.0	0.0	23663.9149	6788.1781	NaN	NaN	0.2229	0.0274	0.8332	0.0238	0.0441	0.0399	0.0316
0.0	0.0	0.0	22634.9149	6813.1781	NaN	NaN	0.2314	0.0272	0.8352	0.0238	0.0433	0.0391	0.0313
0.0	0.0	0.0	25985.9149	3726.1781	NaN	NaN	0.1254	0.027	0.8369	0.0238	0.0426	0.0386	0.0311
0.0	0.0	0.0	22341.9149	7314.1781	NaN	NaN	0.2466	0.0266	0.8393	0.0238	0.0416	0.0378	0.0308
0.0	0.0	0.0	23019.9149	4095.1781	NaN	NaN	0.151	0.0265	0.8408	0.0238	0.041	0.0373	0.0305
0.0	0.0	0.0	27468.9149	7549.1781	NaN	NaN	0.2156	0.0264	0.8415	0.0238	0.0407	0.0371	0.0305
0.0	0.0	0.0	22126.9149	3366.1781	NaN	NaN	0.132	0.0262	0.8431	0.0238	0.0401	0.0365	0.0302
0.0	0.0	0.0	23182.9149	2943.1781	NaN	NaN	0.1127	0.0262	0.8438	0.0237	0.0399	0.0363	0.0301
0.0	0.0	0.0	24274.9149	6589.1781	NaN	NaN	0.2135	0.0261	0.8442	0.0237	0.0398	0.0362	0.03
0.0	0.0	0.0	23277.9149	5738.1781	NaN	NaN	0.1978	0.0259	0.8453	0.0236	0.0395	0.0359	0.0298
0.0	0.0	0.0	20865.9149	3940.1781	NaN	NaN	0.1588	0.0259	0.8455	0.0235	0.0395	0.0358	0.0297
0.0	0.0	0.0	26424.9149	6970.1781	NaN	NaN	0.2087	0.0259	0.8457	0.0235	0.0395	0.0358	0.0296
0.0	0.0	0.0	22943.9149	4986.1781	NaN	NaN	0.1785	0.0256	0.8476	0.0234	0.0389	0.0351	0.0293
0.0	0.0	0.0	24170.9149	8173.1781	NaN	NaN	0.2527	0.0255	0.8487	0.0233	0.0387	0.0347	0.0291
0.0	0.0	0.0	23047.9149	5402.1781	NaN	NaN	0.1899	0.0256	0.8487	0.0234	0.0387	0.0347	0.029
0.0	0.0	0.0	22098.9149	6457.1781	NaN	NaN	0.2261	0.0255	0.8497	0.0233	0.0384	0.0343	0.0288
0.0	0.0	0.0	27770.9149	6191.1781	NaN	NaN	0.1823	0.0255	0.8501	0.0233	0.0384	0.0341	0.0286
0.0	0.0	0.0	28414.9149	5202.1781	NaN	NaN	0.1547	0.0255	0.8504	0.0233	0.0383	0.034	0.0285
0.0	0.0	0.0	25446.9149	5715.1781	NaN	NaN	0.1834	0.0254	0.8514	0.0233	0.0379	0.0336	0.0283
0.0	0.0	0.0	23192.9149	5028.1781	NaN	NaN	0.1782	0.0255	0.851	0.0234	0.038	0.0337	0.0283
0.0	0.0	0.0	23993.9149	7187.1781	NaN	NaN	0.2305	0.0255	0.8514	0.0234	0.0379	0.0336	0.0283
0.0	0.0	0.0	26986.9149	11007.1781	NaN	NaN	0.2897	0.0255	0.8517	0.0234	0.0378	0.0335	0.0282
0.0	0.0	0.0	26380.9149	7462.1781	NaN	NaN	0.2205	0.0255	0.8518	0.0234	0.0378	0.0334	0.0281
0.0	0.0	0.0	26054.9149	6717.1781	NaN	NaN	0.205	0.0255	0.852	0.0234	0.0378	0.0333	0.0281
0.0	0.0	0.0	21762.9149	7020.1781	NaN	NaN	0.2439	0.0256	0.8516	0.0235	0.0378	0.0334	0.0282
0.0	0.0	0.0	25550.9149	6077.1781	NaN	NaN	0.1921	0.0256	0.8514	0.0235	0.0378	0.0334	0.0283
0.0	0.0	0.0	24531.9149	4932.1781	NaN	NaN	0.1674	0.0257	0.8507	0.0236	0.0379	0.0336	0.0285
0.0	0.0	0.0	24202.9149	3512.1781	NaN	NaN	0.1267	0.0257	0.8505	0.0236	0.0378	0.0336	0.0287
0.0	0.0	0.0	20553.9149	2055.1781	NaN	NaN	0.0909	0.0258	0.8502	0.0237	0.0378	0.0337	0.0289
0.0	0.0	0.0	16891.9149	7604.1781	NaN	NaN	0.3104	0.0257	0.8507	0.0236	0.0375	0.0335	0.0289
0.0	0.0	0.0	16303.9149	2900.1781	NaN	NaN	0.151	0.0257	0.8507	0.0236	0.0374	0.0335	0.029
0.0	0.0	0.0	13826.9149	5926.1781	NaN	NaN	0.3	0.0257	0.8511	0.0236	0.0373	0.0333	0.029
0.0	0.0	0.0	12396.9149	4488.1781	NaN	NaN	0.2658	0.0257	0.8511	0.0235	0.0373	0.0333	0.0291
0.0	0.0	0.0	14854.9149	4408.1781	NaN	NaN	0.2288	0.0258	0.8506	0.0235	0.0374	0.0335	0.0292
0.0	0.0	0.0	13725.9149	4887.1781	NaN	NaN	0.2626	0.0258	0.8504	0.0235	0.0375	0.0336	0.0293
0.0	0.0	0.0	15232.9149	6939.1781	NaN	NaN	0.313	0.0258	0.8498	0.0235	0.0376	0.0339	0.0294
0.0	0.0	0.0	17562.9149	3101.1781	NaN	NaN	0.1501	0.0259	0.8491	0.0235	0.0378	0.0341	0.0296
0.0	0.0	0.0	14005.9149	4415.1781	NaN	NaN	0.2397	0.026	0.8478	0.0235	0.0383	0.0345	0.0299
0.0	0.0	0.0	13658.9149	6138.1781	NaN	NaN	0.3101	0.0261	0.8473	0.0235	0.0385	0.0346	0.03
0.0	0.0	0.0	16500.9149	6344.1781	NaN	NaN	0.2777	0.0262	0.8461	0.0234	0.039	0.0349	0.0303
0.0	0.0	0.0	12907.9149	6460.1781	NaN	NaN	0.3335	0.0264	0.8451	0.0234	0.0394	0.0351	0.0305
0.0	0.0	0.0	13263.9149	5909.1781	NaN	NaN	0.3082	0.0265	0.8439	0.0234	0.0399	0.0355	0.0308
0.0	0.0	0.0	17436.9149	3436.1781	NaN	NaN	0.1646	0.0265	0.8426	0.0234	0.0405	0.0359	0.0311
0.0	0.0	0.0	15768.9149	7096.1781	NaN	NaN	0.3103	0.0265	0.8412	0.0233	0.0411	0.0365	0.0314
0.0	0.0	0.0	13342.9149	4195.1781	NaN	NaN	0.2392	0.0266	0.84	0.0232	0.0416	0.037	0.0317
0.0	0.0	0.0	12757.9149	4788.1781	NaN	NaN	0.2729	0.0265	0.8394	0.0232	0.0418	0.0372	0.0318
0.0	0.0	0.0	15196.9149	4593.1781	NaN	NaN	0.2321	0.0265	0.8392	0.0232	0.0419	0.0373	0.0319
0.0	0.0	0.0	14264.9149	6558.1781	NaN	NaN	0.3149	0.0267	0.8378	0.0232	0.0424	0.0378	0.0321
0.0	0.0	0.0	13776.9149	5056.1781	NaN	NaN	0.2685	0.0269	0.8378	0.0231	0.0423	0.0378	0.032
0.0	0.0	0.0	16390.9149	5882.1781	NaN	NaN	0.2641	0.0268	0.8362	0.0231	0.0428	0.0385	0.0326
0.0	0.0	0.0	14707.9149	5406.1781	NaN	NaN	0.2688	0.0268	0.8361	0.0229	0.0429	0.0386	0.0326
0.0	0.0	0.0	14351.9149	7655.1781	NaN	NaN	0.3479	0.0268	0.8353	0.0228	0.0433	0.0389	0.0329
0.0	0.0	0.0	14401.9149	4734.1781	NaN	NaN	0.2474	0.0268	0.8343	0.0227	0.0438	0.0392	0.0331
0.0	0.0	0.0	11962.9149	6721.1781	NaN	NaN	0.3597	0.0269	0.833	0.0226	0.0444	0.0397	0.0334
0.0	0.0	0.0	13147.9149	2888.1781	NaN	NaN	0.1801	0.027	0.8323	0.0226	0.0449	0.0398	0.0334
0.0	0.0	0.0	15413.9149	4873.1781	NaN	NaN	0.2402	0.0271	0.8298	0.0225	0.0459	0.0407	0.034
0.0	0.0	0.0	17121.9149	3511.1781	NaN	NaN	0.1702	0.027	0.8293	0.0224	0.0462	0.041	0.0341
0.0	0.0	0.0	14588.9149	5468.1781	NaN	NaN	0.2726	0.027	0.8284	0.0223	0.0467	0.0413	0.0344
0.0	0.0	0.0	15862.9149	2123.1781	NaN	NaN	0.118	0.0268	0.8287	0.0223	0.0466	0.0413	0.0344
0.0	0.0	0.0	16421.9149	6427.1781	NaN	NaN	0.2813	0.0266	0.8281	0.0222	0.0468	0.0415	0.0347
0.0	0.0	0.0	15546.9149	6334.1781	NaN	NaN	0.2895	0.0265	0.8302	0.0223	0.0461	0.0408	0.0341
0.0	0.0	0.0	17131.9149	3410.1781	NaN	NaN	0.166	0.0265	0.8292	0.0224	0.0465	0.0411	0.0344
0.0	0.0	0.0	12281.9149	4275.1781	NaN	NaN	0.2582	0.0264	0.8319	0.0224	0.0455	0.0401	0.0337
0.0	0.0	0.0	17622.9149	4504.1781	NaN	NaN	0.2036	0.0262	0.8325	0.0225	0.0452	0.0399	0.0337
0.0	0.0	0.0	16205.9149	7475.1781	NaN	NaN	0.3157	0.0261	0.8327	0.0224	0.0451	0.0399	0.0337
0.0	0.0	0.0	12811.9149	6247.1781	NaN	NaN	0.3278	0.026	0.8331	0.0225	0.0449	0.0398	0.0337
0.0	0.0	0.0	15062.9149	4035.1781	NaN	NaN	0.2113	0.026	0.8327	0.0224	0.045	0.0399	0.0339
0.0	0.0	0.0	14082.9149	2820.1781	NaN	NaN	0.1668	0.0258	0.8329	0.0224	0.0449	0.0399	0.034
0.0	0.0	0.0	15416.9149	5817.1781	NaN	NaN	0.274	0.0259	0.8327	0.0224	0.045	0.04	0.034
0.0	0.0	0.0	17018.9149	5019.1781	NaN	NaN	0.2278	0.0259	0.833	0.0224	0.0449	0.0398	0.0339
0.0	0.0	0.0	18935.9149	4588.1781	NaN	NaN	0.195	0.026	0.8321	0.0224	0.0452	0.0401	0.0341
0.0	0.0	0.0	14357.9149	6436.1781	NaN	NaN	0.3095	0.0261	0.8324	0.0224	0.0452	0.04	0.0339
0.0	0.0	0.0	19085.9149	5077.1781	NaN	NaN	0.2101	0.026	0.8333	0.0224	0.0448	0.0397	0.0337
0.0	0.0	0.0	15258.9149	3688.1781	NaN	NaN	0.1947	0.0261	0.8333	0.0224	0.0447	0.0397	0.0338
0.0	0.0	0.0	18947.9149	2804.1781	NaN	NaN	0.1289	0.0259	0.836	0.0224	0.0436	0.0388	0.0332
0.0	0.0	0.0	14890.9149	3582.1781	NaN	NaN	0.1939	0.026	0.8354	0.0226	0.0436	0.0389	0.0335
0.0	0.0	0.0	15228.9149	3877.1781	NaN	NaN	0.2029	0.0258	0.8389	0.0226	0.0422	0.0378	0.0327
0.0	0.0	0.0	13514.9149	3453.1781	NaN	NaN	0.2035	0.0258	0.8395	0.0226	0.0421	0.0375	0.0326
0.0	0.0	0.0	20880.9149	4503.1781	NaN	NaN	0.1774	0.0256	0.8412	0.0226	0.0414	0.0369	0.0323
0.0	0.0	0.0	17737.9149	8380.1781	NaN	NaN	0.3209	0.0257	0.8404	0.0226	0.0418	0.0371	0.0325
0.0	0.0	0.0	15541.9149	5672.1781	NaN	NaN	0.2674	0.0256	0.8432	0.0225	0.0408	0.0361	0.0318
0.0	0.0	0.0	15092.9149	5232.1781	NaN	NaN	0.2574	0.0255	0.8421	0.0225	0.0414	0.0364	0.0322
0.0	0.0	0.0	13111.9149	7800.1781	NaN	NaN	0.373	0.0255	0.8432	0.0224	0.0409	0.036	0.032
0.0	0.0	0.0	13855.9149	5131.1781	NaN	NaN	0.2702	0.0255	0.842	0.0223	0.0415	0.0364	0.0324
0.0	0.0	0.0	14644.9149	4670.1781	NaN	NaN	0.2418	0.0255	0.8434	0.0222	0.041	0.0359	0.0321
0.0	0.0	0.0	19060.9149	4520.1781	NaN	NaN	0.1917	0.0254	0.8418	0.0222	0.0415	0.0364	0.0326
0.0	0.0	0.0	13763.9149	4897.1781	NaN	NaN	0.2624	0.0254	0.8426	0.0221	0.0413	0.0361	0.0324
0.0	0.0	0.0	14690.9149	6982.1781	NaN	NaN	0.3222	0.0252	0.8437	0.022	0.0409	0.0358	0.0323
0.0	0.0	0.0	16329.9149	7529.1781	NaN	NaN	0.3156	0.0252	0.8415	0.0221	0.0416	0.0365	0.0331
0.0	0.0	0.0	14523.9149	5656.1781	NaN	NaN	0.2803	0.0251	0.8435	0.022	0.0409	0.0358	0.0326
0.0	0.0	0.0	13582.9149	6591.1781	NaN	NaN	0.3267	0.0251	0.8428	0.022	0.0413	0.036	0.0328
0.0	0.0	0.0	12999.9149	2138.1781	NaN	NaN	0.1412	0.0251	0.8438	0.0219	0.0409	0.0358	0.0325
0.0	0.0	0.0	13085.9149	4312.1781	NaN	NaN	0.2479	0.025	0.8448	0.0219	0.0406	0.0355	0.0323
0.0	0.0	0.0	14513.9149	6121.1781	NaN	NaN	0.2966	0.0249	0.8448	0.0219	0.0405	0.0356	0.0323
0.0	0.0	0.0	12953.9149	4112.1781	NaN	NaN	0.241	0.0249	0.845	0.0219	0.0403	0.0356	0.0322
0.0	0.0	0.0	11549.9149	2858.1781	NaN	NaN	0.1984	0.0249	0.8461	0.022	0.0398	0.0354	0.0319
0.0	0.0	0.0	15733.9149	2045.1781	NaN	NaN	0.115	0.0248	0.8451	0.0222	0.04	0.0357	0.0322
0.0	0.0	0.0	15117.9149	5872.1781	NaN	NaN	0.2798	0.0246	0.8461	0.0224	0.0395	0.0355	0.0319
0.0	0.0	0.0	14840.9149	3685.1781	NaN	NaN	0.1989	0.0245	0.8467	0.0226	0.0392	0.0353	0.0318
0.0	0.0	0.0	14019.9149	4465.1781	NaN	NaN	0.2416	0.0246	0.8457	0.0228	0.0393	0.0356	0.032
0.0	0.0	0.0	16612.9149	3905.1781	NaN	NaN	0.1903	0.0245	0.846	0.023	0.0391	0.0355	0.032
0.0	0.0	0.0	15276.9149	5244.1781	NaN	NaN	0.2556	0.0245	0.8462	0.0231	0.0389	0.0354	0.0318
0.0	0.0	0.0	17919.9149	3360.1781	NaN	NaN	0.1579	0.0244	0.8481	0.0232	0.0384	0.0346	0.0312
0.0	0.0	0.0	15487.9149	1775.1781	NaN	NaN	0.1028	0.0246	0.8466	0.0234	0.0389	0.035	0.0315
0.0	0.0	0.0	16884.9149	8460.1781	NaN	NaN	0.3338	0.0245	0.8493	0.0236	0.038	0.034	0.0306
0.0	0.0	0.0	13807.9149	980.1781	NaN	NaN	0.0663	0.0245	0.8494	0.0238	0.038	0.0338	0.0306
0.0	0.0	0.0	15006.9149	6632.1781	NaN	NaN	0.3065	0.0243	0.8507	0.0239	0.0375	0.0333	0.0303
0.0	0.0	0.0	12947.9149	8875.1781	NaN	NaN	0.4067	0.0243	0.8504	0.024	0.0376	0.0333	0.0303
0.0	0.0	0.0	13677.9149	6668.1781	NaN	NaN	0.3277	0.0242	0.8521	0.0241	0.0371	0.0326	0.0298
0.0	0.0	0.0	13822.9149	5328.1781	NaN	NaN	0.2782	0.0243	0.8521	0.0241	0.0371	0.0327	0.0298
0.0	0.0	0.0	14860.9149	8757.1781	NaN	NaN	0.3708	0.0243	0.8521	0.0242	0.0371	0.0326	0.0298
0.0	0.0	0.0	15315.9149	3535.1781	NaN	NaN	0.1875	0.0243	0.8529	0.0241	0.0369	0.0324	0.0294
0.0	0.0	0.0	16849.9149	5202.1781	NaN	NaN	0.2359	0.0242	0.854	0.0241	0.0366	0.032	0.0291
0.0	0.0	0.0	14611.9149	4282.1781	NaN	NaN	0.2266	0.0244	0.8528	0.0241	0.0369	0.0324	0.0293
0.0	0.0	0.0	14306.9149	5673.1781	NaN	NaN	0.2839	0.0244	0.8529	0.0241	0.0369	0.0324	0.0293
0.0	0.0	0.0	13760.9149	2644.1781	NaN	NaN	0.1612	0.0243	0.8539	0.024	0.0366	0.0321	0.029
0.0	0.0	0.0	13705.9149	376.1781	NaN	NaN	0.0267	0.0242	0.8543	0.0241	0.0365	0.032	0.029
0.0	0.0	0.0	12913.9149	3205.1781	NaN	NaN	0.1988	0.0241	0.8542	0.0241	0.0365	0.032	0.0291
0.0	0.0	0.0	12314.9149	4681.1781	NaN	NaN	0.2754	0.0241	0.8536	0.0241	0.0367	0.0323	0.0293
0.0	0.0	0.0	13557.9149	7996.1781	NaN	NaN	0.371	0.0241	0.8537	0.024	0.0367	0.0323	0.0293
0.0	0.0	0.0	12537.9149	2661.1781	NaN	NaN	0.1751	0.0242	0.8523	0.0239	0.0371	0.0328	0.0296
0.0	0.0	0.0	11828.9149	6725.1781	NaN	NaN	0.3625	0.0244	0.8515	0.0239	0.0373	0.0331	0.0298
0.0	0.0	0.0	15624.9149	3778.1781	NaN	NaN	0.1947	0.0245	0.8505	0.0238	0.0377	0.0335	0.0301
0.0	0.0	0.0	13998.9149	4658.1781	NaN	NaN	0.2497	0.0245	0.8508	0.0237	0.0375	0.0335	0.0301
0.0	0.0	0.0	16932.9149	4526.1781	NaN	NaN	0.2109	0.0245	0.8498	0.0235	0.0378	0.0339	0.0305
0.0	0.0	0.0	12314.9149	4614.1781	NaN	NaN	0.2726	0.0246	0.8477	0.0234	0.0385	0.0347	0.0312
0.0	0.0	0.0	15993.9149	1904.1781	NaN	NaN	0.1064	0.0244	0.8484	0.0233	0.0383	0.0346	0.0311
0.0	0.0	0.0	14714.9149	1450.1781	NaN	NaN	0.0897	0.0243	0.8467	0.0232	0.0388	0.0352	0.0317
0.0	0.0	0.0	16627.9149	3830.1781	NaN	NaN	0.1872	0.0244	0.8456	0.0232	0.0391	0.0356	0.0321
0.0	0.0	0.0	12293.9149	4573.1781	NaN	NaN	0.2711	0.0247	0.8424	0.0231	0.0401	0.0367	0.0329
0.0	0.0	0.0	15835.9149	3430.1781	NaN	NaN	0.178	0.0247	0.843	0.0229	0.04	0.0367	0.0327
0.0	0.0	0.0	21160.9149	3174.1781	NaN	NaN	0.1304	0.0248	0.841	0.023	0.0406	0.0373	0.0333
0.0	0.0	0.0	17289.9149	4648.1781	NaN	NaN	0.2119	0.0248	0.8408	0.0228	0.0407	0.0375	0.0334
0.0	0.0	0.0	13425.9149	8290.1781	NaN	NaN	0.3818	0.0248	0.8395	0.0228	0.0412	0.038	0.0338
0.0	0.0	0.0	16669.9149	3048.1781	NaN	NaN	0.1546	0.0248	0.8391	0.0227	0.0413	0.0382	0.0339
0.0	0.0	0.0	13277.9149	6286.1781	NaN	NaN	0.3213	0.0247	0.8389	0.0226	0.0415	0.0383	0.0341
0.0	0.0	0.0	14686.9149	3724.1781	NaN	NaN	0.2023	0.0246	0.8381	0.0226	0.0417	0.0386	0.0343
0.0	0.0	0.0	9985.9149	5876.1781	NaN	NaN	0.3705	0.0246	0.8388	0.0225	0.0415	0.0385	0.0342
0.0	0.0	0.0	14041.9149	2561.1781	NaN	NaN	0.1543	0.0244	0.8397	0.0225	0.0413	0.0382	0.0339
0.0	0.0	0.0	16326.9149	7924.1781	NaN	NaN	0.3268	0.0244	0.8374	0.0225	0.042	0.039	0.0347
0.0	0.0	0.0	13359.9149	8142.1781	NaN	NaN	0.3787	0.0244	0.8384	0.0225	0.0416	0.0387	0.0343
0.0	0.0	0.0	11743.9149	2136.1781	NaN	NaN	0.1539	0.0244	0.8386	0.0225	0.0416	0.0386	0.0343
0.0	0.0	0.0	15536.9149	5999.1781	NaN	NaN	0.2786	0.0244	0.8382	0.0226	0.0416	0.0387	0.0345
0.0	0.0	0.0	13780.9149	3653.1781	NaN	NaN	0.2095	0.0244	0.8375	0.0227	0.0418	0.039	0.0347
0.0	0.0	0.0	16866.9149	6483.1781	NaN	NaN	0.2777	0.0244	0.8402	0.0226	0.0408	0.038	0.0339
0.0	0.0	0.0	16828.9149	5845.1781	NaN	NaN	0.2578	0.0245	0.8379	0.0228	0.0417	0.0387	0.0345
0.0	0.0	0.0	16372.9149	6546.1781	NaN	NaN	0.2856	0.0246	0.8396	0.0228	0.041	0.0381	0.0338
0.0	0.0	0.0	12242.9149	6445.1781	NaN	NaN	0.3449	0.0247	0.8384	0.023	0.0415	0.0384	0.0341
0.0	0.0	0.0	17575.9149	4867.1781	NaN	NaN	0.2169	0.0248	0.8381	0.0231	0.0416	0.0384	0.0341
0.0	0.0	0.0	14382.9149	4567.1781	NaN	NaN	0.241	0.0248	0.8382	0.0231	0.0416	0.0383	0.034
0.0	0.0	0.0	14584.9149	4766.1781	NaN	NaN	0.2463	0.0249	0.8389	0.0231	0.0414	0.0381	0.0337
0.0	0.0	0.0	11030.9149	3049.1781	NaN	NaN	0.2166	0.025	0.8379	0.0231	0.0417	0.0384	0.0339
0.0	0.0	0.0	14481.9149	5303.1781	NaN	NaN	0.268	0.0251	0.8386	0.0231	0.0416	0.0381	0.0336
0.0	0.0	0.0	16785.9149	5205.1781	NaN	NaN	0.2367	0.0252	0.8371	0.0232	0.0422	0.0384	0.0339
0.0	0.0	0.0	16897.9149	4044.1781	NaN	NaN	0.1931	0.0253	0.8376	0.0233	0.0421	0.0382	0.0335
0.0	0.0	0.0	14504.9149	7736.1781	NaN	NaN	0.3478	0.0255	0.8343	0.0234	0.0434	0.0391	0.0343
0.0	0.0	0.0	12099.9149	7433.1781	NaN	NaN	0.3805	0.0256	0.8345	0.0234	0.0433	0.039	0.0342
0.0	0.0	0.0	14760.9149	6287.1781	NaN	NaN	0.2987	0.0255	0.8352	0.0233	0.0432	0.0387	0.034
0.0	0.0	0.0	13517.9149	7368.1781	NaN	NaN	0.3528	0.0257	0.834	0.0232	0.0437	0.0391	0.0343
0.0	0.0	0.0	12481.9149	8431.1781	NaN	NaN	0.4032	0.0258	0.8342	0.0231	0.0437	0.0391	0.0341
0.0	0.0	0.0	10553.9149	4963.1781	NaN	NaN	0.3199	0.0258	0.8355	0.0229	0.0433	0.0387	0.0337
0.0	0.0	0.0	15938.9149	4026.1781	NaN	NaN	0.2017	0.0259	0.8359	0.0228	0.0432	0.0386	0.0336
0.0	0.0	0.0	11688.9149	2379.1781	NaN	NaN	0.1691	0.026	0.8359	0.0227	0.0434	0.0385	0.0335
0.0	0.0	0.0	15720.9149	5884.1781	NaN	NaN	0.2724	0.026	0.8358	0.0227	0.0434	0.0385	0.0336
0.0	0.0	0.0	15383.9149	2960.1781	NaN	NaN	0.1614	0.026	0.8342	0.0227	0.0442	0.0389	0.0341
0.0	0.0	0.0	17925.9149	5986.1781	NaN	NaN	0.2503	0.0259	0.8352	0.0227	0.0438	0.0385	0.034
0.0	0.0	0.0	12933.9149	3169.1781	NaN	NaN	0.1968	0.0259	0.8345	0.0227	0.0442	0.0385	0.0342
0.0	0.0	0.0	17773.9149	3952.1781	NaN	NaN	0.1819	0.026	0.8349	0.0228	0.0439	0.0383	0.0341
0.0	0.0	0.0	16169.9149	7034.1781	NaN	NaN	0.3031	0.0262	0.8328	0.023	0.0448	0.0387	0.0345
0.0	0.0	0.0	15779.9149	4471.1781	NaN	NaN	0.2208	0.0265	0.8347	0.0231	0.0438	0.0381	0.0338
0.0	0.0	0.0	15953.9149	5347.1781	NaN	NaN	0.251	0.0267	0.8346	0.0232	0.0438	0.0381	0.0336
0.0	0.0	0.0	17803.9149	5428.1781	NaN	NaN	0.2336	0.027	0.8332	0.0235	0.0441	0.0383	0.0338
0.0	0.0	0.0	14798.9149	6200.1781	NaN	NaN	0.2953	0.0273	0.8332	0.0237	0.044	0.0382	0.0335
0.0	0.0	0.0	15547.9149	7590.1781	NaN	NaN	0.328	0.0275	0.8335	0.0239	0.0437	0.0381	0.0333
0.0	0.0	0.0	15681.9149	2730.1781	NaN	NaN	0.1483	0.0277	0.8325	0.024	0.044	0.0384	0.0334
0.0	0.0	0.0	10542.9149	2800.1781	NaN	NaN	0.2099	0.0277	0.8339	0.024	0.0433	0.0382	0.0329
0.0	0.0	0.0	14771.9149	4524.1781	NaN	NaN	0.2345	0.0275	0.8336	0.0241	0.0433	0.0385	0.0331
0.0	0.0	0.0	17002.9149	5260.1781	NaN	NaN	0.2363	0.0274	0.834	0.0241	0.043	0.0385	0.0331
0.0	0.0	0.0	12593.9149	6520.1781	NaN	NaN	0.3411	0.0272	0.8356	0.0239	0.0424	0.0384	0.0326
0.0	0.0	0.0	13861.9149	2915.1781	NaN	NaN	0.1738	0.0271	0.8347	0.0239	0.0425	0.0389	0.0328
0.0	0.0	0.0	12361.9149	3538.1781	NaN	NaN	0.2225	0.027	0.8351	0.0239	0.0421	0.0391	0.0328
0.0	0.0	0.0	13430.9149	4382.1781	NaN	NaN	0.246	0.0268	0.8358	0.0239	0.0416	0.0391	0.0327
0.0	0.0	0.0	14643.9149	4336.1781	NaN	NaN	0.2285	0.0267	0.8362	0.0238	0.0413	0.0393	0.0327
0.0	0.0	0.0	11554.9149	2535.1781	NaN	NaN	0.1799	0.0266	0.8368	0.0238	0.0407	0.0395	0.0326
0.0	0.0	0.0	14375.9149	4476.1781	NaN	NaN	0.2374	0.0265	0.8369	0.0237	0.0404	0.0397	0.0327
0.0	0.0	0.0	17998.9149	5108.1781	NaN	NaN	0.2211	0.0264	0.837	0.0236	0.0401	0.0401	0.0328
0.0	0.0	0.0	14488.9149	3173.1781	NaN	NaN	0.1797	0.0265	0.837	0.0236	0.0398	0.0405	0.0327
0.0	0.0	0.0	13934.9149	5103.1781	NaN	NaN	0.2681	0.0265	0.8363	0.0236	0.0396	0.0412	0.0329
0.0	0.0	0.0	14252.9149	4749.1781	NaN	NaN	0.2499	0.0267	0.8338	0.0237	0.0398	0.0423	0.0335
0.0	0.0	0.0	11730.9149	6561.1781	NaN	NaN	0.3587	0.027	0.833	0.0237	0.0395	0.043	0.0338
0.0	0.0	0.0	17095.9149	4535.1781	NaN	NaN	0.2097	0.0273	0.8336	0.0238	0.0386	0.0432	0.0335
0.0	0.0	0.0	15507.9149	4464.1781	NaN	NaN	0.2235	0.0278	0.8299	0.0242	0.0389	0.0448	0.0345
0.0	0.0	0.0	18240.9149	8967.1781	NaN	NaN	0.3296	0.0283	0.8275	0.0245	0.0386	0.0463	0.0348
0.0	0.0	0.0	10800.9149	7250.1781	NaN	NaN	0.4016	0.0289	0.8252	0.0249	0.0383	0.0476	0.035
0.0	0.0	0.0	12516.9149	2702.1781	NaN	NaN	0.1776	0.0297	0.8242	0.0253	0.0375	0.0487	0.0346
0.0	0.0	0.0	12969.9149	2128.1781	NaN	NaN	0.141	0.0306	0.8215	0.0259	0.0372	0.0502	0.0346
0.0	0.0	0.0	13173.9149	4880.1781	NaN	NaN	0.2703	0.0317	0.8181	0.0264	0.0369	0.052	0.0348
0.0	0.0	0.0	17922.9149	5544.1781	NaN	NaN	0.2363	0.0324	0.8155	0.0267	0.037	0.0535	0.0349
0.0	0.0	0.0	12075.9149	6829.1781	NaN	NaN	0.3612	0.0331	0.8135	0.0268	0.0371	0.0547	0.0349
0.0	0.0	0.0	15015.9149	3671.1781	NaN	NaN	0.1965	0.0334	0.8128	0.0267	0.0371	0.0554	0.0346
0.0	0.0	0.0	13837.9149	5198.1781	NaN	NaN	0.2731	0.0337	0.8115	0.0265	0.0374	0.0562	0.0347
0.0	0.0	0.0	14769.9149	4205.1781	NaN	NaN	0.2216	0.0337	0.8115	0.0262	0.0375	0.0566	0.0345
0.0	0.0	0.0	13542.9149	7355.1781	NaN	NaN	0.352	0.0334	0.8109	0.0259	0.0381	0.0572	0.0345
0.0	0.0	0.0	14682.9149	4295.1781	NaN	NaN	0.2263	0.0328	0.8113	0.0254	0.0384	0.0576	0.0345
0.0	0.0	0.0	17216.9149	9004.1781	NaN	NaN	0.3434	0.0321	0.8123	0.0249	0.0388	0.0576	0.0343
0.0	0.0	0.0	16239.9149	3338.1781	NaN	NaN	0.1705	0.0313	0.8141	0.0242	0.039	0.0574	0.0341
0.0	0.0	0.0	15926.9149	6104.1781	NaN	NaN	0.2771	0.0305	0.8151	0.0237	0.0394	0.0573	0.0341
0.0	0.0	0.0	12466.9149	5051.1781	NaN	NaN	0.2883	0.0297	0.8168	0.0231	0.0395	0.057	0.0338
0.0	0.0	0.0	15248.9149	5677.1781	NaN	NaN	0.2713	0.0293	0.8186	0.0226	0.0395	0.0564	0.0336
0.0	0.0	0.0	10915.9149	1278.1781	NaN	NaN	0.1048	0.0291	0.8198	0.0222	0.0397	0.0556	0.0335
0.0	0.0	0.0	12525.9149	6932.1781	NaN	NaN	0.3563	0.0291	0.8205	0.0217	0.04	0.055	0.0337
0.0	0.0	0.0	15316.9149	8215.1781	NaN	NaN	0.3491	0.0292	0.8202	0.0214	0.0404	0.0548	0.034
0.0	0.0	0.0	14549.9149	5047.1781	NaN	NaN	0.2575	0.0295	0.8209	0.0211	0.0407	0.0538	0.0341
0.0	0.0	0.0	13820.9149	5295.1781	NaN	NaN	0.277	0.0297	0.8212	0.0209	0.041	0.053	0.0342
0.0	0.0	0.0	12122.9149	3380.1781	NaN	NaN	0.218	0.03	0.8224	0.0206	0.041	0.052	0.034
0.0	0.0	0.0	16514.9149	7370.1781	NaN	NaN	0.3086	0.0302	0.8227	0.0206	0.0412	0.0512	0.0341
0.0	0.0	0.0	12299.9149	6600.1781	NaN	NaN	0.3492	0.0304	0.8239	0.0202	0.0413	0.0504	0.0338
0.0	0.0	0.0	17702.9149	4944.1781	NaN	NaN	0.2183	0.0306	0.8241	0.0203	0.0414	0.05	0.0336
0.0	0.0	0.0	18502.9149	5624.1781	NaN	NaN	0.2331	0.0308	0.825	0.02	0.0413	0.0495	0.0334
0.0	0.0	0.0	15361.9149	3066.1781	NaN	NaN	0.1664	0.0309	0.8264	0.0197	0.0411	0.0486	0.0332
0.0	0.0	0.0	14068.9149	2469.1781	NaN	NaN	0.1493	0.0308	0.8292	0.0194	0.0405	0.0475	0.0327
0.0	0.0	0.0	13641.9149	6597.1781	NaN	NaN	0.326	0.0302	0.8323	0.0187	0.0401	0.0464	0.0323
0.0	0.0	0.0	17502.9149	3718.1781	NaN	NaN	0.1752	0.03	0.8337	0.0184	0.0399	0.0459	0.0322
0.0	0.0	0.0	12007.9149	6052.1781	NaN	NaN	0.3351	0.0299	0.8364	0.018	0.0393	0.0449	0.0315
0.0	0.0	0.0	14486.9149	3290.1781	NaN	NaN	0.1851	0.0297	0.837	0.0179	0.0392	0.0448	0.0315
0.0	0.0	0.0	14320.9149	3532.1781	NaN	NaN	0.1978	0.0296	0.8385	0.0175	0.039	0.0444	0.0311
0.0	0.0	0.0	13284.9149	7770.1781	NaN	NaN	0.369	0.0297	0.8387	0.0174	0.0388	0.0444	0.0309
0.0	0.0	0.0	15688.9149	2526.1781	NaN	NaN	0.1387	0.03	0.8389	0.0174	0.0386	0.0445	0.0307
0.0	0.0	0.0	15019.9149	3940.1781	NaN	NaN	0.2078	0.0301	0.8392	0.0173	0.0383	0.0446	0.0304
0.0	0.0	0.0	17296.9149	4884.1781	NaN	NaN	0.2202	0.0301	0.8387	0.0171	0.0385	0.045	0.0306
0.0	0.0	0.0	14256.9149	8207.1781	NaN	NaN	0.3653	0.0302	0.8388	0.017	0.0384	0.0451	0.0305
0.0	0.0	0.0	17334.9149	2876.1781	NaN	NaN	0.1423	0.0303	0.8391	0.017	0.0381	0.0452	0.0303
0.0	0.0	0.0	16168.9149	5763.1781	NaN	NaN	0.2628	0.0303	0.8394	0.0167	0.038	0.0453	0.0302
0.0	0.0	0.0	13792.9149	4375.1781	NaN	NaN	0.2408	0.0303	0.8396	0.0167	0.0379	0.0454	0.0302
0.0	0.0	0.0	15270.9149	6393.1781	NaN	NaN	0.2951	0.0301	0.8403	0.0165	0.0378	0.0453	0.03
0.0	0.0	0.0	18845.9149	6440.1781	NaN	NaN	0.2547	0.0301	0.8399	0.0164	0.0379	0.0455	0.0302
0.0	0.0	0.0	12683.9149	6278.1781	NaN	NaN	0.3311	0.0301	0.8396	0.0164	0.038	0.0458	0.0301
0.0	0.0	0.0	12173.9149	2716.1781	NaN	NaN	0.1824	0.03	0.84	0.0163	0.0379	0.0458	0.03
0.0	0.0	0.0	13221.9149	4161.1781	NaN	NaN	0.2394	0.0297	0.8405	0.0161	0.038	0.0457	0.0301
0.0	0.0	0.0	13578.9149	3509.1781	NaN	NaN	0.2054	0.0294	0.8412	0.0161	0.0378	0.0455	0.03
0.0	0.0	0.0	14799.9149	6471.1781	NaN	NaN	0.3042	0.0292	0.8418	0.0159	0.0379	0.0454	0.0299
0.0	0.0	0.0	12804.9149	4772.1781	NaN	NaN	0.2715	0.0291	0.8406	0.0158	0.0384	0.0459	0.0303
0.0	0.0	0.0	12151.9149	6981.1781	NaN	NaN	0.3649	0.0291	0.8401	0.0158	0.0385	0.0462	0.0304
0.0	0.0	0.0	17411.9149	5226.1781	NaN	NaN	0.2309	0.0292	0.8398	0.0156	0.0386	0.0465	0.0303
0.0	0.0	0.0	13294.9149	7102.1781	NaN	NaN	0.3482	0.0296	0.839	0.0156	0.0387	0.0469	0.0303
0.0	0.0	0.0	10778.9149	5801.1781	NaN	NaN	0.3499	0.0301	0.838	0.0159	0.0386	0.0475	0.03
0.0	0.0	0.0	14897.9149	7510.1781	NaN	NaN	0.3352	0.03	0.8382	0.0156	0.0385	0.0479	0.0298
0.0	0.0	0.0	15053.9149	9344.1781	NaN	NaN	0.383	0.0302	0.8374	0.0155	0.0387	0.0484	0.0298
0.0	0.0	0.0	13150.9149	8482.1781	NaN	NaN	0.3921	0.0306	0.8364	0.0156	0.0387	0.0489	0.0297
0.0	0.0	0.0	15846.9149	2756.1781	NaN	NaN	0.1482	0.0307	0.8358	0.0156	0.0388	0.0495	0.0297
0.0	0.0	0.0	12036.9149	4026.1781	NaN	NaN	0.2506	0.0307	0.8349	0.0155	0.0391	0.05	0.0299
0.0	0.0	0.0	14147.9149	5443.1781	NaN	NaN	0.2778	0.0308	0.8343	0.0156	0.0391	0.0504	0.0299
0.0	0.0	0.0	14885.9149	5800.1781	NaN	NaN	0.2804	0.0309	0.8332	0.0156	0.0392	0.051	0.03
0.0	0.0	0.0	11380.9149	5380.1781	NaN	NaN	0.321	0.0311	0.8316	0.0156	0.0395	0.0521	0.0301
0.0	0.0	0.0	11117.9149	6974.1781	NaN	NaN	0.3855	0.0312	0.8298	0.0158	0.0396	0.0533	0.0302
0.0	0.0	0.0	15931.9149	5456.1781	NaN	NaN	0.2551	0.0312	0.8286	0.0159	0.0396	0.0545	0.0302
0.0	0.0	0.0	14976.9149	1316.1781	NaN	NaN	0.0808	0.0312	0.8271	0.0162	0.0394	0.056	0.03
0.0	0.0	0.0	14494.9149	5295.1781	NaN	NaN	0.2676	0.0306	0.8258	0.0164	0.0396	0.0577	0.0299
0.0	0.0	0.0	11643.9149	5166.1781	NaN	NaN	0.3073	0.0304	0.8239	0.0165	0.0398	0.0596	0.0299
0.0	0.0	0.0	14441.9149	7959.1781	NaN	NaN	0.3553	0.0307	0.8223	0.0167	0.0395	0.0614	0.0295
0.0	0.0	0.0	15104.9149	7052.1781	NaN	NaN	0.3183	0.031	0.8194	0.0169	0.0394	0.0639	0.0294
0.0	0.0	0.0	18237.9149	5093.1781	NaN	NaN	0.2183	0.0314	0.818	0.0171	0.0389	0.0654	0.0292
0.0	0.0	0.0	13828.9149	6804.1781	NaN	NaN	0.3298	0.0321	0.8166	0.0173	0.0384	0.0669	0.0288
0.0	0.0	0.0	19451.9149	5825.1781	NaN	NaN	0.2305	0.033	0.817	0.0176	0.0374	0.067	0.0281
0.0	0.0	0.0	14785.9149	3653.1781	NaN	NaN	0.1981	0.0346	0.8157	0.0183	0.0363	0.0677	0.0274
0.0	0.0	0.0	13671.9149	3391.1781	NaN	NaN	0.1987	0.0351	0.8157	0.0187	0.0355	0.0681	0.0269
0.0	0.0	0.0	12596.9149	5589.1781	NaN	NaN	0.3073	0.0353	0.8121	0.0187	0.0361	0.0706	0.0273
0.0	0.0	0.0	12926.9149	4167.1781	NaN	NaN	0.2438	0.0361	0.8096	0.0189	0.036	0.0721	0.0273
0.0	0.0	0.0	13621.9149	3634.1781	NaN	NaN	0.2106	0.038	0.7988	0.0193	0.0373	0.0786	0.0279
0.0	0.0	0.0	14503.9149	1893.1781	NaN	NaN	0.1155	0.0389	0.7916	0.0197	0.0382	0.0832	0.0284
0.0	0.0	0.0	15258.9149	3941.1781	NaN	NaN	0.2053	0.0403	0.7803	0.0202	0.0397	0.0904	0.0291
0.0	0.0	0.0	16458.9149	4897.1781	NaN	NaN	0.2293	0.0409	0.7688	0.0208	0.0412	0.0983	0.0299
0.0	0.0	0.0	13486.9149	7392.1781	NaN	NaN	0.354	0.0423	0.7491	0.0215	0.0446	0.1117	0.0308
0.0	0.0	0.0	10839.9149	6084.1781	NaN	NaN	0.3595	0.0436	0.7324	0.022	0.0476	0.1226	0.0317
0.0	0.0	0.0	17829.9149	3387.1781	NaN	NaN	0.1596	0.0447	0.7122	0.0227	0.0516	0.1365	0.0323
0.0	0.0	0.0	12903.9149	2783.1781	NaN	NaN	0.1774	0.0451	0.6868	0.0233	0.0563	0.1552	0.0333
0.0	0.0	0.0	17184.9149	6098.1781	NaN	NaN	0.2619	0.0433	0.6639	0.0242	0.0611	0.1726	0.0349
0.0	0.0	0.0	11612.9149	5104.1781	NaN	NaN	0.3053	0.0425	0.6315	0.0254	0.0681	0.1962	0.0363
0.0	0.0	0.0	18078.9149	5631.1781	NaN	NaN	0.2375	0.0409	0.6038	0.0268	0.0737	0.2162	0.0386
0.0	0.0	0.0	12033.9149	8499.1781	NaN	NaN	0.4139	0.0397	0.5779	0.0275	0.0803	0.2351	0.0396
0.0	0.0	0.0	14120.9149	3421.1781	NaN	NaN	0.195	0.0393	0.563	0.0277	0.0836	0.2457	0.0407
0.0	0.0	0.0	16196.9149	7700.1781	NaN	NaN	0.3222	0.0388	0.548	0.028	0.0871	0.2567	0.0413
0.0	0.0	0.0	11239.9149	5426.1781	NaN	NaN	0.3256	0.0392	0.5379	0.028	0.0899	0.2635	0.0415
0.0	0.0	0.0	14270.9149	4596.1781	NaN	NaN	0.2436	0.0398	0.5265	0.0281	0.0926	0.2715	0.0414
0.0	0.0	0.0	14781.9149	6379.1781	NaN	NaN	0.3015	0.0411	0.5159	0.028	0.0964	0.2772	0.0414
0.0	0.0	0.0	15645.9149	7391.1781	NaN	NaN	0.3208	0.0427	0.505	0.0282	0.0993	0.2834	0.0413
0.0	0.0	0.0	14623.9149	6398.1781	NaN	NaN	0.3044	0.0445	0.4974	0.0279	0.102	0.287	0.0411
0.0	0.0	0.0	10047.9149	5480.1781	NaN	NaN	0.3529	0.0463	0.4909	0.0277	0.1045	0.2899	0.0407
0.0	0.0	0.0	14142.9149	4314.1781	NaN	NaN	0.2337	0.0475	0.483	0.0275	0.1065	0.2945	0.0409
0.0	0.0	0.0	14288.9149	6292.1781	NaN	NaN	0.3057	0.0484	0.4793	0.0275	0.1079	0.2962	0.0406
0.0	0.0	0.0	14711.9149	6079.1781	NaN	NaN	0.2924	0.0496	0.4766	0.0273	0.1087	0.2974	0.0404
0.0	0.0	0.0	14356.9149	6363.1781	NaN	NaN	0.3071	0.0504	0.4722	0.0274	0.109	0.3007	0.0403
0.0	0.0	0.0	14362.9149	3269.1781	NaN	NaN	0.1854	0.0508	0.4718	0.0273	0.1092	0.3006	0.0402
0.0	0.0	0.0	9865.9149	5651.1781	NaN	NaN	0.3642	0.0518	0.4701	0.027	0.1098	0.3013	0.04
0.0	0.0	0.0	18533.9149	4925.1781	NaN	NaN	0.2099	0.0522	0.4686	0.0269	0.1094	0.3025	0.0403
0.0	0.0	0.0	13389.9149	7266.1781	NaN	NaN	0.3518	0.0523	0.4694	0.0272	0.1098	0.3011	0.0403
0.0	0.0	0.0	14141.9149	5298.1781	NaN	NaN	0.2725	0.0531	0.4708	0.0269	0.1082	0.301	0.04
0.0	0.0	0.0	13646.9149	5249.1781	NaN	NaN	0.2778	0.0535	0.4702	0.0269	0.1084	0.3012	0.0399
0.0	0.0	0.0	17722.9149	1589.1781	NaN	NaN	0.0823	0.0537	0.4706	0.0269	0.1073	0.3017	0.0399
0.0	0.0	0.0	13855.9149	3562.1781	NaN	NaN	0.2045	0.0541	0.4714	0.0268	0.1072	0.3006	0.0399
0.0	0.0	0.0	16160.9149	5962.1781	NaN	NaN	0.2695	0.0542	0.4728	0.027	0.1058	0.3005	0.0397
0.0	0.0	0.0	12875.9149	3177.1781	NaN	NaN	0.1979	0.0544	0.4728	0.0273	0.1051	0.3008	0.0396
0.0	0.0	0.0	13479.9149	5861.1781	NaN	NaN	0.303	0.0542	0.4714	0.0271	0.1049	0.3027	0.0396
0.0	0.0	0.0	14576.9149	4217.1781	NaN	NaN	0.2244	0.0539	0.4702	0.0274	0.1057	0.3028	0.0401
0.0	0.0	0.0	15477.9149	6961.1781	NaN	NaN	0.3102	0.0536	0.47	0.0275	0.1053	0.3033	0.0402
0.0	0.0	0.0	13796.9149	6756.1781	NaN	NaN	0.3287	0.0535	0.4695	0.0276	0.1058	0.3032	0.0405
0.0	0.0	0.0	13742.9149	7933.1781	NaN	NaN	0.366	0.0537	0.4716	0.0276	0.1048	0.302	0.0404
0.0	0.0	0.0	15431.9149	7602.1781	NaN	NaN	0.33	0.0538	0.4718	0.0276	0.104	0.3026	0.0402
0.0	0.0	0.0	12219.9149	4068.1781	NaN	NaN	0.2498	0.054	0.4738	0.0276	0.1034	0.3011	0.0402
0.0	0.0	0.0	14659.9149	7380.1781	NaN	NaN	0.3349	0.0542	0.476	0.0276	0.1022	0.3001	0.0398
0.0	0.0	0.0	14239.9149	4483.1781	NaN	NaN	0.2394	0.0544	0.4758	0.0277	0.1014	0.301	0.0398
0.0	0.0	0.0	16590.9149	5344.1781	NaN	NaN	0.2436	0.0544	0.4774	0.0278	0.1011	0.2997	0.0397
0.0	0.0	0.0	11427.9149	8108.1781	NaN	NaN	0.415	0.0547	0.4776	0.0276	0.1013	0.2991	0.0397
0.0	0.0	0.0	16897.9149	5956.1781	NaN	NaN	0.2606	0.0548	0.4785	0.0276	0.1008	0.2986	0.0397
0.0	0.0	0.0	17210.9149	5175.1781	NaN	NaN	0.2312	0.0552	0.4808	0.0276	0.1008	0.296	0.0396
0.0	0.0	0.0	15570.9149	3748.1781	NaN	NaN	0.194	0.0562	0.4841	0.0273	0.0991	0.294	0.0392
0.0	0.0	0.0	15857.9149	4431.1781	NaN	NaN	0.2184	0.0568	0.4848	0.0273	0.0982	0.2937	0.0392
0.0	0.0	0.0	14307.9149	4828.1781	NaN	NaN	0.2523	0.0572	0.4877	0.0272	0.0976	0.2912	0.0391
0.0	0.0	0.0	10313.9149	5183.1781	NaN	NaN	0.3345	0.058	0.4897	0.0269	0.0969	0.2897	0.0388
0.0	0.0	0.0	13224.9149	3611.1781	NaN	NaN	0.2145	0.0581	0.4883	0.0269	0.0963	0.2917	0.0387
0.0	0.0	0.0	13554.9149	7316.1781	NaN	NaN	0.3505	0.0576	0.4884	0.0273	0.0972	0.2904	0.0392
0.0	0.0	0.0	13155.9149	6025.1781	NaN	NaN	0.3141	0.0582	0.4925	0.0271	0.0962	0.2873	0.0387
0.0	0.0	0.0	11783.9149	3784.1781	NaN	NaN	0.2431	0.0595	0.4954	0.0269	0.095	0.2848	0.0383
0.0	0.0	0.0	14000.9149	3151.1781	NaN	NaN	0.1837	0.0603	0.4953	0.0269	0.0943	0.2851	0.0381
0.0	0.0	0.0	16297.9149	3853.1781	NaN	NaN	0.1912	0.0608	0.4971	0.0269	0.0942	0.2828	0.0381
0.0	0.0	0.0	17307.9149	7981.1781	NaN	NaN	0.3156	0.0613	0.4993	0.0268	0.093	0.2818	0.0378
0.0	0.0	0.0	15770.9149	6674.1781	NaN	NaN	0.2974	0.0614	0.5014	0.0269	0.0928	0.2797	0.0378
0.0	0.0	0.0	14910.9149	5879.1781	NaN	NaN	0.2828	0.0616	0.5035	0.0269	0.0924	0.278	0.0376
0.0	0.0	0.0	10790.9149	5723.1781	NaN	NaN	0.3466	0.0618	0.5062	0.0266	0.0924	0.2752	0.0377
0.0	0.0	0.0	15529.9149	3750.1781	NaN	NaN	0.1945	0.0619	0.5096	0.0267	0.0922	0.2721	0.0375
0.0	0.0	0.0	17179.9149	1777.1781	NaN	NaN	0.0937	0.0626	0.5147	0.0265	0.0911	0.2679	0.0373
0.0	0.0	0.0	14833.9149	4083.1781	NaN	NaN	0.2158	0.0626	0.5191	0.0265	0.0901	0.2647	0.0371
0.0	0.0	0.0	15536.9149	4858.1781	NaN	NaN	0.2382	0.0626	0.5239	0.0264	0.0888	0.2615	0.0368
0.0	0.0	0.0	13792.9149	6238.1781	NaN	NaN	0.3114	0.0622	0.5275	0.0264	0.0894	0.2579	0.0367
0.0	0.0	0.0	15288.9149	3753.1781	NaN	NaN	0.1971	0.0622	0.5318	0.0259	0.0889	0.2546	0.0365
0.0	0.0	0.0	11885.9149	6093.1781	NaN	NaN	0.3389	0.0613	0.5346	0.026	0.0892	0.2524	0.0365
0.0	0.0	0.0	14918.9149	7266.1781	NaN	NaN	0.3275	0.0601	0.5415	0.026	0.0889	0.247	0.0365
0.0	0.0	0.0	12051.9149	6577.1781	NaN	NaN	0.3531	0.0608	0.548	0.0257	0.0881	0.2413	0.0361
0.0	0.0	0.0	15057.9149	4992.1781	NaN	NaN	0.249	0.0618	0.5551	0.0252	0.0857	0.2368	0.0354
0.0	0.0	0.0	13009.9149	1546.1781	NaN	NaN	0.1062	0.0623	0.5596	0.0249	0.0848	0.2331	0.0353
0.0	0.0	0.0	13518.9149	3379.1781	NaN	NaN	0.2	0.0627	0.5654	0.0245	0.0829	0.2296	0.0349
0.0	0.0	0.0	18675.9149	6836.1781	NaN	NaN	0.268	0.0616	0.5675	0.0244	0.0832	0.2277	0.0356
0.0	0.0	0.0	16348.9149	9815.1781	NaN	NaN	0.3751	0.0614	0.5752	0.0242	0.0824	0.2216	0.0352
0.0	0.0	0.0	15097.9149	2609.1781	NaN	NaN	0.1474	0.062	0.5824	0.0237	0.0807	0.216	0.0351
0.0	0.0	0.0	14885.9149	5308.1781	NaN	NaN	0.2629	0.0611	0.5836	0.0237	0.0811	0.2151	0.0353
0.0	0.0	0.0	14586.9149	2563.1781	NaN	NaN	0.1495	0.0607	0.5929	0.0233	0.0803	0.2074	0.0353
0.0	0.0	0.0	13508.9149	3162.1781	NaN	NaN	0.1897	0.0608	0.5976	0.023	0.0797	0.2038	0.0352
0.0	0.0	0.0	15214.9149	3171.1781	NaN	NaN	0.1725	0.0603	0.6042	0.0228	0.0784	0.1992	0.0351
0.0	0.0	0.0	15126.9149	5315.1781	NaN	NaN	0.26	0.0603	0.6144	0.0227	0.0761	0.1919	0.0346
0.0	0.0	0.0	16216.9149	3000.1781	NaN	NaN	0.1561	0.0604	0.6258	0.0222	0.0738	0.1836	0.0342
0.0	0.0	0.0	16990.9149	3195.1781	NaN	NaN	0.1583	0.06	0.6298	0.0221	0.0733	0.1809	0.0339
0.0	0.0	0.0	14534.9149	4850.1781	NaN	NaN	0.2502	0.0596	0.6371	0.0218	0.0724	0.1755	0.0337
0.0	0.0	0.0	14499.9149	4388.1781	NaN	NaN	0.2323	0.0591	0.6397	0.0216	0.0727	0.1731	0.0338
0.0	0.0	0.0	13638.9149	3839.1781	NaN	NaN	0.2197	0.0588	0.6397	0.0216	0.0728	0.1734	0.0337
0.0	0.0	0.0	16294.9149	9492.1781	NaN	NaN	0.3681	0.0583	0.6456	0.0213	0.0725	0.1686	0.0337
0.0	0.0	0.0	14085.9149	1577.1781	NaN	NaN	0.1007	0.0597	0.6547	0.0208	0.0697	0.1622	0.0328
0.0	0.0	0.0	13854.9149	5555.1781	NaN	NaN	0.2862	0.0599	0.6536	0.021	0.0694	0.1637	0.0325
0.0	0.0	0.0	12896.9149	4959.1781	NaN	NaN	0.2777	0.0602	0.6545	0.0209	0.0692	0.1627	0.0325
0.0	0.0	0.0	15005.9149	2146.1781	NaN	NaN	0.1251	0.0604	0.6525	0.021	0.0693	0.1644	0.0324
0.0	0.0	0.0	15135.9149	1605.1781	NaN	NaN	0.0959	0.0596	0.6415	0.0213	0.0721	0.1725	0.0331
0.0	0.0	0.0	13492.9149	4013.1781	NaN	NaN	0.2292	0.0583	0.6339	0.0217	0.0744	0.178	0.0336
0.0	0.0	0.0	11870.9149	9091.1781	NaN	NaN	0.4337	0.058	0.629	0.0219	0.0761	0.1807	0.0342
0.0	0.0	0.0	14972.9149	3864.1781	NaN	NaN	0.2051	0.0576	0.6199	0.0225	0.0785	0.1864	0.0351
0.0	0.0	0.0	12063.9149	7004.1781	NaN	NaN	0.3673	0.058	0.618	0.0226	0.079	0.1872	0.0353
0.0	0.0	0.0	17106.9149	4414.1781	NaN	NaN	0.2051	0.059	0.6207	0.0223	0.0781	0.1844	0.0355
0.0	0.0	0.0	18070.9149	4727.1781	NaN	NaN	0.2073	0.0594	0.6145	0.0226	0.0788	0.189	0.0358
0.0	0.0	0.0	14744.9149	5928.1781	NaN	NaN	0.2868	0.0597	0.615	0.0224	0.0788	0.1881	0.036
0.0	0.0	0.0	14729.9149	5710.1781	NaN	NaN	0.2794	0.0603	0.6094	0.0225	0.079	0.1926	0.0361
0.0	0.0	0.0	18629.9149	5673.1781	NaN	NaN	0.2334	0.06	0.6081	0.0226	0.0793	0.1936	0.0364
0.0	0.0	0.0	16316.9149	2412.1781	NaN	NaN	0.1288	0.06	0.603	0.0227	0.0802	0.1973	0.0368
0.0	0.0	0.0	13196.9149	4801.1781	NaN	NaN	0.2668	0.0599	0.5974	0.0229	0.0803	0.2028	0.0368
0.0	0.0	0.0	16765.9149	3474.1781	NaN	NaN	0.1716	0.0588	0.5965	0.0229	0.0816	0.2032	0.037
0.0	0.0	0.0	13848.9149	7889.1781	NaN	NaN	0.3629	0.0589	0.5935	0.023	0.0822	0.2058	0.0366
0.0	0.0	0.0	13883.9149	6346.1781	NaN	NaN	0.3137	0.0594	0.5947	0.0229	0.0821	0.2048	0.0362
0.0	0.0	0.0	16108.9149	3088.1781	NaN	NaN	0.1609	0.0605	0.5952	0.0228	0.081	0.2049	0.0355
0.0	0.0	0.0	14263.9149	6669.1781	NaN	NaN	0.3186	0.0608	0.5936	0.0229	0.0807	0.2068	0.0352
0.0	0.0	0.0	16499.9149	4495.1781	NaN	NaN	0.2141	0.0617	0.5975	0.0227	0.0801	0.2032	0.0348
0.0	0.0	0.0	12153.9149	1358.1781	NaN	NaN	0.1005	0.0649	0.5965	0.0225	0.0791	0.2025	0.0344
0.0	0.0	0.0	16276.9149	2507.1781	NaN	NaN	0.1335	0.0665	0.5945	0.0227	0.0789	0.203	0.0345
0.0	0.0	0.0	13410.9149	2938.1781	NaN	NaN	0.1797	0.0693	0.596	0.0228	0.0772	0.2009	0.0338
0.0	0.0	0.0	14941.9149	4725.1781	NaN	NaN	0.2403	0.0729	0.5981	0.0226	0.0753	0.198	0.0331
0.0	0.0	0.0	18419.9149	3949.1781	NaN	NaN	0.1765	0.0749	0.5882	0.0224	0.0777	0.2031	0.0337
0.0	0.0	0.0	12340.9149	7524.1781	NaN	NaN	0.3788	0.0786	0.5851	0.0223	0.0778	0.2025	0.0339
0.0	0.0	0.0	15134.9149	2397.1781	NaN	NaN	0.1367	0.0813	0.5902	0.0226	0.075	0.1971	0.0338
0.0	0.0	0.0	16679.9149	3893.1781	NaN	NaN	0.1892	0.0798	0.6027	0.0233	0.0716	0.1884	0.0342
0.0	0.0	0.0	13654.9149	4088.1781	NaN	NaN	0.2304	0.0763	0.6219	0.0255	0.0688	0.1723	0.035
0.0	0.0	0.0	12554.9149	5616.1781	NaN	NaN	0.3091	0.0808	0.639	0.0316	0.0762	0.1352	0.0372
