# Supplementary material for: DeepFRET, a software for rapid and automated single-molecule FRET data classification using deep learning
Source: eLife. 2020 Nov 3;9:e60404. doi: 10.7554/eLife.60404 (PMC7609065; doi:10.7554/eLife.60404)
Supplement: Figure 4—source data 1. [file elife-60404-fig4-data1.zip › Figure 4-source data 1/Fig_S4a/Traces/traces_all_n294/Traces_Fig2d_4mMAc_mov1_combined_tif_pair45.txt]

Exported by DeepFRET
Date: 2020-08-26, 18:13
Video filename: None
FRET pair #45
Bleaches at 221
D-Dexc-bg	A-Dexc-bg	A-Aexc-bg	D-Dexc-rw	A-Dexc-rw	A-Aexc-rw	S	E	p_bleached	p_aggregated	p_noisy	p_scrambled	p_static	p_dynamic
0.0	0.0	0.0	34230.504	8729.8786	NaN	NaN	0.2032	0.0826	0.1797	0.0433	0.0687	0.5812	0.0446
0.0	0.0	0.0	34999.504	8540.8786	NaN	NaN	0.1962	0.0785	0.1861	0.038	0.0688	0.5859	0.0428
0.0	0.0	0.0	31961.504	6564.8786	NaN	NaN	0.1704	0.1001	0.2511	0.0368	0.0591	0.5149	0.038
0.0	0.0	0.0	38171.504	4766.8786	NaN	NaN	0.111	0.0883	0.2616	0.0373	0.061	0.5123	0.0394
0.0	0.0	0.0	33566.504	12093.8786	NaN	NaN	0.2649	0.0892	0.2675	0.0364	0.0602	0.5061	0.0406
0.0	0.0	0.0	31935.504	6092.8786	NaN	NaN	0.1602	0.0893	0.2634	0.0352	0.0632	0.5062	0.0427
0.0	0.0	0.0	39513.504	5451.8786	NaN	NaN	0.1212	0.0911	0.2647	0.036	0.064	0.5023	0.0418
0.0	0.0	0.0	32582.504	9087.8786	NaN	NaN	0.2181	0.0952	0.2759	0.0356	0.068	0.4832	0.0421
0.0	0.0	0.0	33526.504	10101.8786	NaN	NaN	0.2315	0.1014	0.2838	0.0362	0.069	0.4687	0.0409
0.0	0.0	0.0	34924.504	9396.8786	NaN	NaN	0.212	0.102	0.281	0.0363	0.0705	0.4701	0.0401
0.0	0.0	0.0	34690.504	10404.8786	NaN	NaN	0.2307	0.1059	0.2831	0.0358	0.0703	0.4664	0.0385
0.0	0.0	0.0	37597.504	7787.8786	NaN	NaN	0.1716	0.108	0.2837	0.0352	0.0707	0.4654	0.0371
0.0	0.0	0.0	40901.504	11593.8786	NaN	NaN	0.2209	0.1063	0.276	0.0348	0.0717	0.475	0.0361
0.0	0.0	0.0	31273.504	7588.8786	NaN	NaN	0.1953	0.1066	0.276	0.0346	0.0721	0.4755	0.0351
0.0	0.0	0.0	37113.504	4256.8786	NaN	NaN	0.1029	0.1052	0.2718	0.0347	0.0721	0.4812	0.0351
0.0	0.0	0.0	32306.504	10803.8786	NaN	NaN	0.2506	0.106	0.279	0.035	0.0739	0.4707	0.0355
0.0	0.0	0.0	32647.504	5974.8786	NaN	NaN	0.1547	0.1116	0.3036	0.0359	0.0736	0.4404	0.0348
0.0	0.0	0.0	33970.504	5808.8786	NaN	NaN	0.146	0.111	0.2886	0.036	0.0743	0.4537	0.0364
0.0	0.0	0.0	32031.504	7260.8786	NaN	NaN	0.1848	0.1115	0.278	0.0353	0.0739	0.4645	0.0368
0.0	0.0	0.0	26984.504	6531.8786	NaN	NaN	0.1949	0.1147	0.2834	0.0354	0.0727	0.4572	0.0365
0.0	0.0	0.0	35827.504	6626.8786	NaN	NaN	0.1561	0.1142	0.2766	0.0353	0.0726	0.4643	0.0371
0.0	0.0	0.0	36263.504	8700.8786	NaN	NaN	0.1935	0.1148	0.282	0.0359	0.0724	0.4575	0.0374
0.0	0.0	0.0	38127.504	7784.8786	NaN	NaN	0.1696	0.1172	0.2877	0.0361	0.0719	0.4499	0.0373
0.0	0.0	0.0	32392.504	10625.8786	NaN	NaN	0.247	0.1173	0.2869	0.0366	0.073	0.4483	0.038
0.0	0.0	0.0	35620.504	6792.8786	NaN	NaN	0.1602	0.1182	0.2906	0.0369	0.073	0.4431	0.0382
0.0	0.0	0.0	30271.504	9883.8786	NaN	NaN	0.2461	0.1178	0.2878	0.0372	0.074	0.4447	0.0385
0.0	0.0	0.0	39130.504	5204.8786	NaN	NaN	0.1174	0.1179	0.2889	0.0378	0.0738	0.4434	0.0382
0.0	0.0	0.0	32731.504	7100.8786	NaN	NaN	0.1783	0.1164	0.2818	0.038	0.075	0.4507	0.0382
0.0	0.0	0.0	37220.504	5192.8786	NaN	NaN	0.1224	0.1189	0.2854	0.0382	0.0741	0.4455	0.0379
0.0	0.0	0.0	35433.504	3408.8786	NaN	NaN	0.0878	0.1176	0.2758	0.0384	0.0752	0.4548	0.0383
0.0	0.0	0.0	33948.504	7488.8786	NaN	NaN	0.1807	0.1186	0.2786	0.0383	0.075	0.4515	0.038
0.0	0.0	0.0	30646.504	8192.8786	NaN	NaN	0.2109	0.1177	0.2749	0.0388	0.0764	0.4538	0.0384
0.0	0.0	0.0	32541.504	7633.8786	NaN	NaN	0.19	0.1176	0.2782	0.0394	0.0775	0.4488	0.0385
0.0	0.0	0.0	28634.504	8566.8786	NaN	NaN	0.2303	0.1177	0.2838	0.0395	0.0769	0.4437	0.0383
0.0	0.0	0.0	29076.504	6556.8786	NaN	NaN	0.184	0.1161	0.2845	0.0393	0.0771	0.4452	0.0379
0.0	0.0	0.0	32773.504	7053.8786	NaN	NaN	0.1771	0.1154	0.2863	0.0395	0.0779	0.4431	0.0378
0.0	0.0	0.0	30528.504	5720.8786	NaN	NaN	0.1578	0.1146	0.2861	0.0397	0.0797	0.4421	0.0377
0.0	0.0	0.0	34710.504	8795.8786	NaN	NaN	0.2022	0.1154	0.2889	0.04	0.0808	0.4375	0.0374
0.0	0.0	0.0	32696.504	6724.8786	NaN	NaN	0.1706	0.1161	0.29	0.04	0.0822	0.434	0.0376
0.0	0.0	0.0	30125.504	5771.8786	NaN	NaN	0.1608	0.1169	0.2927	0.04	0.0823	0.4304	0.0377
0.0	0.0	0.0	31153.504	7935.8786	NaN	NaN	0.203	0.1135	0.2897	0.0396	0.0839	0.4349	0.0383
0.0	0.0	0.0	32422.504	11355.8786	NaN	NaN	0.2594	0.1134	0.2943	0.0394	0.0846	0.4299	0.0385
0.0	0.0	0.0	33257.504	6832.8786	NaN	NaN	0.1704	0.1121	0.2943	0.0391	0.0854	0.4304	0.0387
0.0	0.0	0.0	34057.504	7133.8786	NaN	NaN	0.1732	0.1108	0.293	0.039	0.0865	0.4319	0.0389
0.0	0.0	0.0	30273.504	8213.8786	NaN	NaN	0.2134	0.1113	0.2989	0.0387	0.0864	0.426	0.0388
0.0	0.0	0.0	35277.504	9143.8786	NaN	NaN	0.2058	0.1101	0.2983	0.0386	0.0868	0.4275	0.0386
0.0	0.0	0.0	32426.504	7719.8786	NaN	NaN	0.1923	0.1091	0.2937	0.0385	0.0872	0.4333	0.0382
0.0	0.0	0.0	30040.504	7377.8786	NaN	NaN	0.1972	0.109	0.2914	0.0381	0.0861	0.4375	0.0379
0.0	0.0	0.0	35510.504	9418.8786	NaN	NaN	0.2096	0.1086	0.2911	0.0378	0.0858	0.4386	0.0381
0.0	0.0	0.0	35332.504	7150.8786	NaN	NaN	0.1683	0.1088	0.2931	0.0378	0.0845	0.4376	0.0381
0.0	0.0	0.0	32782.504	4291.8786	NaN	NaN	0.1158	0.109	0.2928	0.0377	0.0834	0.4392	0.0378
0.0	0.0	0.0	30224.504	4584.8786	NaN	NaN	0.1317	0.1085	0.2889	0.0377	0.0828	0.4447	0.0374
0.0	0.0	0.0	31864.504	6063.8786	NaN	NaN	0.1599	0.1074	0.2867	0.0374	0.0826	0.4486	0.0373
0.0	0.0	0.0	36897.504	7975.8786	NaN	NaN	0.1777	0.1071	0.2857	0.037	0.0827	0.4506	0.0369
0.0	0.0	0.0	32709.504	7819.8786	NaN	NaN	0.1929	0.1049	0.279	0.0367	0.0835	0.4592	0.0367
0.0	0.0	0.0	28495.504	13557.8786	NaN	NaN	0.3224	0.1044	0.2783	0.0362	0.0844	0.4603	0.0364
0.0	0.0	0.0	25699.504	5281.8786	NaN	NaN	0.1705	0.1083	0.2853	0.0358	0.0833	0.4519	0.0353
0.0	0.0	0.0	28425.504	4507.8786	NaN	NaN	0.1369	0.11	0.2849	0.0352	0.083	0.4522	0.0346
0.0	0.0	0.0	30298.504	7050.8786	NaN	NaN	0.1888	0.1124	0.2913	0.0353	0.0828	0.444	0.0342
0.0	0.0	0.0	26487.504	2863.8786	NaN	NaN	0.0976	0.1126	0.2913	0.0351	0.0829	0.4441	0.034
0.0	0.0	0.0	31389.504	6059.8786	NaN	NaN	0.1618	0.1131	0.2944	0.0348	0.0823	0.4413	0.0341
0.0	0.0	0.0	27861.504	5919.8786	NaN	NaN	0.1752	0.1109	0.2888	0.0347	0.0837	0.4472	0.0346
0.0	0.0	0.0	27999.504	9484.8786	NaN	NaN	0.253	0.1118	0.2929	0.0345	0.0829	0.4433	0.0346
0.0	0.0	0.0	29530.504	6313.8786	NaN	NaN	0.1761	0.1086	0.2861	0.0347	0.0845	0.4506	0.0355
0.0	0.0	0.0	27511.504	7457.8786	NaN	NaN	0.2133	0.1088	0.2866	0.0344	0.0835	0.4511	0.0356
0.0	0.0	0.0	28816.504	6096.8786	NaN	NaN	0.1746	0.1096	0.2892	0.0344	0.0828	0.448	0.0359
0.0	0.0	0.0	24425.504	10401.8786	NaN	NaN	0.2987	0.1098	0.2894	0.0344	0.0823	0.4481	0.0361
0.0	0.0	0.0	31162.504	8505.8786	NaN	NaN	0.2144	0.1115	0.2967	0.0345	0.0815	0.4393	0.0365
0.0	0.0	0.0	31373.504	9565.8786	NaN	NaN	0.2337	0.1093	0.2896	0.0344	0.0817	0.4483	0.0366
0.0	0.0	0.0	29815.504	7607.8786	NaN	NaN	0.2033	0.1115	0.2965	0.0341	0.0813	0.4396	0.037
0.0	0.0	0.0	31789.504	4674.8786	NaN	NaN	0.1282	0.1094	0.2914	0.0341	0.0806	0.4474	0.0371
0.0	0.0	0.0	35214.504	5007.8786	NaN	NaN	0.1245	0.1089	0.294	0.034	0.081	0.4444	0.0377
0.0	0.0	0.0	28438.504	8361.8786	NaN	NaN	0.2272	0.1069	0.2911	0.0342	0.0817	0.4483	0.0377
0.0	0.0	0.0	28771.504	7632.8786	NaN	NaN	0.2097	0.1063	0.2905	0.0341	0.0825	0.4492	0.0373
0.0	0.0	0.0	24795.504	4274.8786	NaN	NaN	0.1471	0.104	0.2875	0.0345	0.0845	0.4523	0.0372
0.0	0.0	0.0	25076.504	12161.8786	NaN	NaN	0.3266	0.1044	0.2887	0.0342	0.0844	0.452	0.0363
0.0	0.0	0.0	22569.504	7963.8786	NaN	NaN	0.2608	0.1041	0.2891	0.0343	0.0856	0.4509	0.036
0.0	0.0	0.0	23943.504	5344.8786	NaN	NaN	0.1825	0.1039	0.2867	0.034	0.0854	0.4547	0.0352
0.0	0.0	0.0	19600.504	9397.8786	NaN	NaN	0.3241	0.1038	0.2824	0.0338	0.0861	0.459	0.0349
0.0	0.0	0.0	30990.504	3809.8786	NaN	NaN	0.1095	0.1048	0.2854	0.0336	0.085	0.4565	0.0347
0.0	0.0	0.0	26963.504	8105.8786	NaN	NaN	0.2311	0.1041	0.2772	0.0332	0.0857	0.4655	0.0343
0.0	0.0	0.0	31990.504	10486.8786	NaN	NaN	0.2469	0.1034	0.2767	0.0332	0.0846	0.4683	0.0338
0.0	0.0	0.0	30405.504	9968.8786	NaN	NaN	0.2469	0.1038	0.2744	0.0328	0.0848	0.4708	0.0333
0.0	0.0	0.0	30484.504	7595.8786	NaN	NaN	0.1995	0.1058	0.2767	0.0326	0.0838	0.4682	0.0329
0.0	0.0	0.0	31540.504	3076.8786	NaN	NaN	0.0889	0.1051	0.2717	0.0323	0.0839	0.4745	0.0326
0.0	0.0	0.0	28259.504	7547.8786	NaN	NaN	0.2108	0.1072	0.2769	0.0322	0.0823	0.4691	0.0323
0.0	0.0	0.0	29621.504	3184.8786	NaN	NaN	0.0971	0.1061	0.2765	0.0321	0.0824	0.4705	0.0324
0.0	0.0	0.0	32973.504	4131.8786	NaN	NaN	0.1114	0.1055	0.2796	0.0322	0.0814	0.4689	0.0325
0.0	0.0	0.0	29634.504	7550.8786	NaN	NaN	0.2031	0.1043	0.2794	0.0319	0.0811	0.4708	0.0325
0.0	0.0	0.0	35155.504	6044.8786	NaN	NaN	0.1467	0.1065	0.2916	0.032	0.0794	0.458	0.0325
0.0	0.0	0.0	32531.504	6181.8786	NaN	NaN	0.1597	0.1067	0.2942	0.032	0.0793	0.4553	0.0325
0.0	0.0	0.0	33885.504	9224.8786	NaN	NaN	0.214	0.1091	0.3028	0.0319	0.0784	0.4455	0.0323
0.0	0.0	0.0	34316.504	9552.8786	NaN	NaN	0.2178	0.1103	0.3081	0.0321	0.0792	0.4378	0.0324
0.0	0.0	0.0	29796.504	8040.8786	NaN	NaN	0.2125	0.112	0.3163	0.0319	0.0791	0.4285	0.0322
0.0	0.0	0.0	35462.504	4837.8786	NaN	NaN	0.12	0.1125	0.3183	0.032	0.0794	0.426	0.0319
0.0	0.0	0.0	33722.504	6328.8786	NaN	NaN	0.158	0.1144	0.3279	0.0317	0.0786	0.4157	0.0315
0.0	0.0	0.0	34150.504	3385.8786	NaN	NaN	0.0902	0.1154	0.3321	0.0316	0.0775	0.4128	0.0306
0.0	0.0	0.0	30618.504	6748.8786	NaN	NaN	0.1806	0.1136	0.3353	0.0318	0.0789	0.4098	0.0307
0.0	0.0	0.0	29853.504	9335.8786	NaN	NaN	0.2382	0.1125	0.337	0.0314	0.0784	0.4106	0.0301
0.0	0.0	0.0	29645.504	9154.8786	NaN	NaN	0.2359	0.1102	0.3365	0.0312	0.08	0.4117	0.0304
0.0	0.0	0.0	31070.504	7573.8786	NaN	NaN	0.196	0.1087	0.3341	0.0309	0.0799	0.4163	0.0301
0.0	0.0	0.0	28527.504	8234.8786	NaN	NaN	0.224	0.1069	0.3299	0.0306	0.081	0.4212	0.0305
0.0	0.0	0.0	36554.504	4494.8786	NaN	NaN	0.1095	0.1065	0.331	0.0305	0.0817	0.4194	0.0309
0.0	0.0	0.0	26791.504	7236.8786	NaN	NaN	0.2127	0.1046	0.32	0.0303	0.0833	0.4302	0.0316
0.0	0.0	0.0	32877.504	5505.8786	NaN	NaN	0.1434	0.1048	0.319	0.0299	0.0834	0.4305	0.0323
0.0	0.0	0.0	28879.504	4036.8786	NaN	NaN	0.1226	0.1032	0.311	0.0301	0.0849	0.4376	0.0332
0.0	0.0	0.0	32242.504	7151.8786	NaN	NaN	0.1815	0.1032	0.3116	0.0296	0.0848	0.4367	0.034
0.0	0.0	0.0	28268.504	6976.8786	NaN	NaN	0.198	0.1001	0.3054	0.0298	0.0869	0.4427	0.0351
0.0	0.0	0.0	28367.504	5908.8786	NaN	NaN	0.1724	0.099	0.3033	0.0293	0.0866	0.4459	0.0358
0.0	0.0	0.0	30389.504	7935.8786	NaN	NaN	0.2071	0.0941	0.2927	0.0295	0.0887	0.4579	0.0372
0.0	0.0	0.0	29372.504	7988.8786	NaN	NaN	0.2138	0.0923	0.2917	0.0293	0.0891	0.4595	0.0381
0.0	0.0	0.0	34035.504	5837.8786	NaN	NaN	0.1464	0.0909	0.288	0.0294	0.0895	0.4634	0.0389
0.0	0.0	0.0	32093.504	6027.8786	NaN	NaN	0.1581	0.0884	0.2819	0.0296	0.0908	0.4696	0.0397
0.0	0.0	0.0	27224.504	6316.8786	NaN	NaN	0.1883	0.0873	0.2775	0.0295	0.0905	0.4754	0.0398
0.0	0.0	0.0	30693.504	9648.8786	NaN	NaN	0.2392	0.083	0.2672	0.0298	0.0923	0.4869	0.0409
0.0	0.0	0.0	28885.504	9967.8786	NaN	NaN	0.2566	0.0801	0.2603	0.0301	0.0941	0.4936	0.0418
0.0	0.0	0.0	28950.504	10842.8786	NaN	NaN	0.2725	0.0793	0.2562	0.03	0.0937	0.499	0.0417
0.0	0.0	0.0	31648.504	5085.8786	NaN	NaN	0.1385	0.0788	0.2529	0.0301	0.0938	0.5023	0.0422
0.0	0.0	0.0	27771.504	5189.8786	NaN	NaN	0.1575	0.0787	0.2483	0.03	0.0927	0.5082	0.042
0.0	0.0	0.0	31743.504	7053.8786	NaN	NaN	0.1818	0.0783	0.2437	0.03	0.092	0.5136	0.0424
0.0	0.0	0.0	30083.504	8842.8786	NaN	NaN	0.2272	0.0784	0.2397	0.0301	0.0915	0.5177	0.0427
0.0	0.0	0.0	29124.504	6054.8786	NaN	NaN	0.1721	0.0787	0.2353	0.0299	0.0903	0.5232	0.0426
0.0	0.0	0.0	30264.504	10615.8786	NaN	NaN	0.2597	0.0784	0.2266	0.03	0.0901	0.5316	0.0433
0.0	0.0	0.0	28891.504	5105.8786	NaN	NaN	0.1502	0.0799	0.2231	0.0298	0.0889	0.5346	0.0438
0.0	0.0	0.0	31899.504	6938.8786	NaN	NaN	0.1787	0.0804	0.2158	0.0298	0.0878	0.5418	0.0445
0.0	0.0	0.0	30632.504	5793.8786	NaN	NaN	0.1591	0.0819	0.2124	0.0299	0.0871	0.5433	0.0454
0.0	0.0	0.0	30953.504	6066.8786	NaN	NaN	0.1639	0.0835	0.2095	0.0299	0.0861	0.5453	0.0458
0.0	0.0	0.0	27776.504	5170.8786	NaN	NaN	0.1569	0.0847	0.2058	0.03	0.086	0.5474	0.0461
0.0	0.0	0.0	28026.504	6497.8786	NaN	NaN	0.1882	0.0857	0.2012	0.0298	0.0845	0.5531	0.0458
0.0	0.0	0.0	33865.504	4670.8786	NaN	NaN	0.1212	0.0881	0.2062	0.0301	0.0848	0.5444	0.0465
0.0	0.0	0.0	32759.504	6863.8786	NaN	NaN	0.1732	0.0899	0.207	0.0302	0.084	0.5426	0.0463
0.0	0.0	0.0	31053.504	7900.8786	NaN	NaN	0.2028	0.0917	0.213	0.0305	0.0834	0.5358	0.0457
0.0	0.0	0.0	31825.504	5975.8786	NaN	NaN	0.1581	0.094	0.2213	0.0309	0.0827	0.5258	0.0453
0.0	0.0	0.0	31865.504	3686.8786	NaN	NaN	0.1037	0.0968	0.2341	0.0313	0.0825	0.5102	0.045
0.0	0.0	0.0	33988.504	5535.8786	NaN	NaN	0.1401	0.0982	0.2422	0.0318	0.0827	0.5	0.0452
0.0	0.0	0.0	26156.504	9782.8786	NaN	NaN	0.2722	0.1001	0.2542	0.0323	0.0833	0.4859	0.0442
0.0	0.0	0.0	24447.504	6026.8786	NaN	NaN	0.1978	0.1036	0.2673	0.0326	0.0835	0.4699	0.043
0.0	0.0	0.0	31640.504	4765.8786	NaN	NaN	0.1309	0.1069	0.276	0.0329	0.0833	0.4585	0.0424
0.0	0.0	0.0	28951.504	6939.8786	NaN	NaN	0.1934	0.1094	0.2842	0.033	0.0829	0.4489	0.0416
0.0	0.0	0.0	29507.504	7249.8786	NaN	NaN	0.1972	0.1118	0.2945	0.0331	0.0825	0.4369	0.0412
0.0	0.0	0.0	27466.504	7623.8786	NaN	NaN	0.2173	0.1119	0.2958	0.0332	0.0829	0.4347	0.0414
0.0	0.0	0.0	31158.504	7798.8786	NaN	NaN	0.2002	0.1129	0.3008	0.0329	0.0826	0.4292	0.0416
0.0	0.0	0.0	30735.504	5606.8786	NaN	NaN	0.1543	0.1149	0.307	0.0327	0.0827	0.4211	0.0416
0.0	0.0	0.0	29251.504	6589.8786	NaN	NaN	0.1839	0.1153	0.307	0.0324	0.082	0.4219	0.0415
0.0	0.0	0.0	32126.504	5289.8786	NaN	NaN	0.1414	0.1163	0.3108	0.0323	0.0828	0.4154	0.0425
0.0	0.0	0.0	31001.504	7093.8786	NaN	NaN	0.1862	0.1158	0.3046	0.0319	0.0825	0.4227	0.0425
0.0	0.0	0.0	31791.504	6400.8786	NaN	NaN	0.1676	0.1171	0.3078	0.0316	0.0832	0.4171	0.0433
0.0	0.0	0.0	34456.504	7375.8786	NaN	NaN	0.1763	0.1171	0.3005	0.0313	0.083	0.4246	0.0435
0.0	0.0	0.0	32110.504	6459.8786	NaN	NaN	0.1675	0.1185	0.3052	0.0311	0.0834	0.4173	0.0444
0.0	0.0	0.0	30403.504	4463.8786	NaN	NaN	0.128	0.1195	0.3036	0.0308	0.0832	0.4181	0.0447
0.0	0.0	0.0	26494.504	7840.8786	NaN	NaN	0.2284	0.1196	0.3009	0.0306	0.0831	0.4202	0.0456
0.0	0.0	0.0	31724.504	5344.8786	NaN	NaN	0.1442	0.1202	0.3071	0.0306	0.084	0.4106	0.0475
0.0	0.0	0.0	26863.504	5968.8786	NaN	NaN	0.1818	0.1207	0.3071	0.0304	0.0838	0.4112	0.0468
0.0	0.0	0.0	31808.504	4372.8786	NaN	NaN	0.1209	0.122	0.3157	0.0302	0.0835	0.4013	0.0472
0.0	0.0	0.0	27723.504	4740.8786	NaN	NaN	0.146	0.1221	0.3139	0.0303	0.0833	0.404	0.0464
0.0	0.0	0.0	28793.504	1770.8786	NaN	NaN	0.0579	0.1231	0.3248	0.0301	0.0828	0.3926	0.0466
0.0	0.0	0.0	29583.504	6335.8786	NaN	NaN	0.1764	0.1195	0.3136	0.0299	0.0831	0.4073	0.0465
0.0	0.0	0.0	30226.504	7753.8786	NaN	NaN	0.2042	0.1175	0.3291	0.0298	0.0841	0.3922	0.0474
0.0	0.0	0.0	27139.504	4977.8786	NaN	NaN	0.155	0.1168	0.3345	0.0298	0.0844	0.3886	0.046
0.0	0.0	0.0	24650.504	7148.8786	NaN	NaN	0.2248	0.1154	0.3454	0.0295	0.0847	0.3793	0.0457
0.0	0.0	0.0	29913.504	5211.8786	NaN	NaN	0.1484	0.112	0.3494	0.0294	0.0858	0.3776	0.0459
0.0	0.0	0.0	27662.504	6876.8786	NaN	NaN	0.1991	0.1075	0.3559	0.0292	0.087	0.3741	0.0462
0.0	0.0	0.0	28808.504	7203.8786	NaN	NaN	0.2	0.1029	0.3535	0.0291	0.0886	0.38	0.0459
0.0	0.0	0.0	28924.504	6661.8786	NaN	NaN	0.1872	0.0979	0.3553	0.0294	0.0907	0.3805	0.0463
0.0	0.0	0.0	31215.504	7203.8786	NaN	NaN	0.1875	0.0941	0.3568	0.0296	0.0922	0.3814	0.0458
0.0	0.0	0.0	26392.504	8282.8786	NaN	NaN	0.2389	0.0908	0.3495	0.03	0.0942	0.3909	0.0446
0.0	0.0	0.0	31973.504	4954.8786	NaN	NaN	0.1342	0.0886	0.3498	0.0303	0.0949	0.3924	0.0439
0.0	0.0	0.0	26530.504	6766.8786	NaN	NaN	0.2032	0.085	0.3385	0.031	0.0975	0.4043	0.0437
0.0	0.0	0.0	26569.504	4940.8786	NaN	NaN	0.1568	0.0828	0.3336	0.031	0.0982	0.4114	0.043
0.0	0.0	0.0	27542.504	6481.8786	NaN	NaN	0.1905	0.0786	0.3236	0.0314	0.1003	0.4227	0.0433
0.0	0.0	0.0	32658.504	5829.8786	NaN	NaN	0.1515	0.0759	0.3264	0.032	0.1017	0.4205	0.0435
0.0	0.0	0.0	28915.504	4707.8786	NaN	NaN	0.14	0.0747	0.33	0.0325	0.1033	0.4162	0.0433
0.0	0.0	0.0	30839.504	5259.8786	NaN	NaN	0.1457	0.0732	0.3403	0.033	0.1042	0.4062	0.0432
0.0	0.0	0.0	31488.504	4773.8786	NaN	NaN	0.1316	0.0717	0.3497	0.0339	0.1066	0.3946	0.0435
0.0	0.0	0.0	28916.504	6495.8786	NaN	NaN	0.1834	0.0712	0.359	0.0343	0.1075	0.3853	0.0428
0.0	0.0	0.0	31159.504	9495.8786	NaN	NaN	0.2336	0.071	0.363	0.0348	0.1084	0.3807	0.0421
0.0	0.0	0.0	33297.504	5425.8786	NaN	NaN	0.1401	0.0717	0.3693	0.035	0.1082	0.3745	0.0413
0.0	0.0	0.0	32407.504	5383.8786	NaN	NaN	0.1425	0.0731	0.3695	0.0349	0.1073	0.3747	0.0406
0.0	0.0	0.0	31817.504	4597.8786	NaN	NaN	0.1263	0.0729	0.3627	0.035	0.1069	0.3823	0.0403
0.0	0.0	0.0	32058.504	8187.8786	NaN	NaN	0.2034	0.0726	0.3555	0.035	0.1055	0.3919	0.0395
0.0	0.0	0.0	30444.504	10266.8786	NaN	NaN	0.2522	0.0712	0.3406	0.0351	0.1044	0.4101	0.0385
0.0	0.0	0.0	31126.504	12207.8786	NaN	NaN	0.2817	0.0698	0.3313	0.0352	0.1034	0.4227	0.0375
0.0	0.0	0.0	27572.504	8471.8786	NaN	NaN	0.235	0.0695	0.3289	0.0352	0.1023	0.4279	0.0362
0.0	0.0	0.0	29368.504	9394.8786	NaN	NaN	0.2424	0.0694	0.3294	0.0351	0.1008	0.4302	0.0351
0.0	0.0	0.0	26954.504	8485.8786	NaN	NaN	0.2394	0.0697	0.3318	0.035	0.0997	0.4297	0.034
0.0	0.0	0.0	25031.504	4645.8786	NaN	NaN	0.1565	0.0702	0.3366	0.0348	0.0978	0.4278	0.0329
0.0	0.0	0.0	31509.504	8101.8786	NaN	NaN	0.2045	0.0703	0.3437	0.0346	0.0963	0.4231	0.032
0.0	0.0	0.0	34227.504	8583.8786	NaN	NaN	0.2005	0.0714	0.3551	0.0344	0.0945	0.4133	0.0313
0.0	0.0	0.0	29338.504	3880.8786	NaN	NaN	0.1168	0.0727	0.3603	0.0337	0.0927	0.4101	0.0305
0.0	0.0	0.0	26140.504	6783.8786	NaN	NaN	0.206	0.0705	0.3538	0.0336	0.0929	0.4191	0.0301
0.0	0.0	0.0	29491.504	8145.8786	NaN	NaN	0.2164	0.0696	0.3514	0.0335	0.0927	0.4231	0.0297
0.0	0.0	0.0	32197.504	7304.8786	NaN	NaN	0.1849	0.069	0.3459	0.0335	0.0931	0.4291	0.0295
0.0	0.0	0.0	31968.504	8087.8786	NaN	NaN	0.2019	0.0686	0.3389	0.0338	0.0937	0.4355	0.0294
0.0	0.0	0.0	32644.504	7696.8786	NaN	NaN	0.1908	0.0684	0.334	0.0343	0.0949	0.4388	0.0295
0.0	0.0	0.0	35366.504	6392.8786	NaN	NaN	0.1531	0.0688	0.332	0.0349	0.0961	0.4386	0.0296
0.0	0.0	0.0	28654.504	6872.8786	NaN	NaN	0.1935	0.0683	0.3246	0.0356	0.0974	0.4443	0.0298
0.0	0.0	0.0	35092.504	7334.8786	NaN	NaN	0.1729	0.0674	0.3212	0.0363	0.0988	0.4463	0.0301
0.0	0.0	0.0	34914.504	5887.8786	NaN	NaN	0.1443	0.0665	0.3181	0.0373	0.1012	0.4462	0.0307
0.0	0.0	0.0	32184.504	7021.8786	NaN	NaN	0.1791	0.0661	0.3183	0.038	0.1033	0.4433	0.031
0.0	0.0	0.0	27782.504	4099.8786	NaN	NaN	0.1286	0.0659	0.3177	0.0385	0.1058	0.4404	0.0316
0.0	0.0	0.0	26663.504	10079.8786	NaN	NaN	0.2743	0.0656	0.3188	0.0382	0.106	0.4398	0.0315
0.0	0.0	0.0	34200.504	6242.8786	NaN	NaN	0.1544	0.0655	0.3222	0.038	0.1069	0.4355	0.0318
0.0	0.0	0.0	28512.504	7879.8786	NaN	NaN	0.2165	0.0664	0.3265	0.0372	0.1054	0.4329	0.0315
0.0	0.0	0.0	31656.504	5601.8786	NaN	NaN	0.1504	0.0677	0.3337	0.0364	0.104	0.4267	0.0314
0.0	0.0	0.0	30522.504	4572.8786	NaN	NaN	0.1303	0.0692	0.3375	0.0359	0.1024	0.424	0.0311
0.0	0.0	0.0	27554.504	5406.8786	NaN	NaN	0.164	0.0711	0.3414	0.035	0.1004	0.4215	0.0306
0.0	0.0	0.0	26903.504	6702.8786	NaN	NaN	0.1995	0.0723	0.3351	0.0346	0.0992	0.4287	0.0301
0.0	0.0	0.0	28766.504	7002.8786	NaN	NaN	0.1958	0.0749	0.3349	0.0338	0.0972	0.43	0.0294
0.0	0.0	0.0	33274.504	4969.8786	NaN	NaN	0.13	0.0778	0.3317	0.0333	0.0961	0.4321	0.029
0.0	0.0	0.0	28734.504	7867.8786	NaN	NaN	0.215	0.0826	0.3303	0.0325	0.0952	0.4308	0.0285
0.0	0.0	0.0	29580.504	4400.8786	NaN	NaN	0.1295	0.0908	0.3334	0.0317	0.0914	0.4251	0.0275
0.0	0.0	0.0	30432.504	5780.8786	NaN	NaN	0.1596	0.0962	0.3344	0.0314	0.0889	0.4221	0.0269
0.0	0.0	0.0	32773.504	3354.8786	NaN	NaN	0.0929	0.1006	0.3384	0.0312	0.0868	0.4165	0.0265
0.0	0.0	0.0	33749.504	6227.8786	NaN	NaN	0.1558	0.1042	0.3437	0.0313	0.0863	0.4078	0.0267
0.0	0.0	0.0	33321.504	8076.8786	NaN	NaN	0.1951	0.1056	0.3469	0.0316	0.0878	0.4003	0.0277
0.0	0.0	0.0	32080.504	6135.8786	NaN	NaN	0.1606	0.1061	0.3436	0.031	0.0881	0.4028	0.0283
0.0	0.0	0.0	31049.504	5069.8786	NaN	NaN	0.1404	0.105	0.343	0.03	0.0872	0.4061	0.0287
0.0	0.0	0.0	30123.504	4122.8786	NaN	NaN	0.1204	0.0959	0.3387	0.0297	0.0897	0.4162	0.0298
0.0	0.0	0.0	30543.504	7238.8786	NaN	NaN	0.1916	0.0854	0.338	0.0292	0.0968	0.4173	0.0333
0.0	0.0	0.0	29775.504	7904.8786	NaN	NaN	0.2098	0.0813	0.3468	0.033	0.0961	0.4104	0.0323
0.0	0.0	0.0	21416.504	3000.8786	NaN	NaN	0.1229	0.198	0.3621	0.0271	0.0843	0.2953	0.0332
0.0	0.0	0.0	1583.504	-303.1214	NaN	NaN	-0.2367	0.8634	0.0459	0.0123	0.019	0.0388	0.0205
0.0	0.0	0.0	-81.496	4331.8786	NaN	NaN	1.0192	0.8811	0.0338	0.017	0.0225	0.0267	0.0189
0.0	0.0	0.0	9.504	1553.8786	NaN	NaN	0.9939	0.8861	0.03	0.0186	0.0216	0.0235	0.0202
0.0	0.0	0.0	2276.504	-153.1214	NaN	NaN	-0.0721	0.8879	0.0273	0.0199	0.0223	0.0219	0.0207
0.0	0.0	0.0	-732.496	5066.8786	NaN	NaN	1.169	0.8872	0.0258	0.0207	0.0232	0.022	0.0211
0.0	0.0	0.0	-1325.496	1681.8786	NaN	NaN	1.3	0.8849	0.0253	0.0217	0.0238	0.0227	0.0217
0.0	0.0	0.0	-53.496	2931.8786	NaN	NaN	1.0186	0.8839	0.0248	0.0221	0.0239	0.0231	0.0222
0.0	0.0	0.0	-293.496	147.8786	NaN	NaN	-0.3	0.8843	0.0245	0.0221	0.0238	0.0231	0.0223
0.0	0.0	0.0	1047.504	1364.8786	NaN	NaN	0.5658	0.8849	0.0238	0.0221	0.0236	0.023	0.0225
0.0	0.0	0.0	-342.496	3265.8786	NaN	NaN	1.1172	0.8856	0.0233	0.022	0.0236	0.0231	0.0224
0.0	0.0	0.0	1221.504	76.8786	NaN	NaN	0.0592	0.8862	0.0234	0.0218	0.0234	0.0231	0.0221
0.0	0.0	0.0	626.504	283.8786	NaN	NaN	0.3118	0.8858	0.0237	0.0219	0.0234	0.0231	0.0221
0.0	0.0	0.0	-1419.496	-1105.1214	NaN	NaN	0.4377	0.8864	0.0237	0.0219	0.0232	0.0229	0.0219
0.0	0.0	0.0	814.504	429.8786	NaN	NaN	0.3455	0.8873	0.0235	0.0217	0.0231	0.0229	0.0216
0.0	0.0	0.0	-1441.496	1661.8786	NaN	NaN	1.3	0.8886	0.0233	0.0213	0.023	0.0228	0.0211
0.0	0.0	0.0	3386.504	2230.8786	NaN	NaN	0.3971	0.8898	0.0229	0.021	0.0229	0.0227	0.0207
0.0	0.0	0.0	1526.504	313.8786	NaN	NaN	0.1706	0.8899	0.0231	0.021	0.0229	0.0226	0.0205
0.0	0.0	0.0	-2345.496	4720.8786	NaN	NaN	1.3	0.8903	0.0231	0.021	0.0229	0.0225	0.0203
0.0	0.0	0.0	-670.496	2647.8786	NaN	NaN	1.3	0.8905	0.0234	0.021	0.0227	0.0222	0.0203
0.0	0.0	0.0	-243.496	838.8786	NaN	NaN	1.3	0.8914	0.0234	0.0209	0.0225	0.0218	0.0201
0.0	0.0	0.0	-434.496	2213.8786	NaN	NaN	1.2442	0.8924	0.0232	0.0207	0.0223	0.0216	0.0198
0.0	0.0	0.0	-2470.496	-427.1214	NaN	NaN	0.1474	0.8933	0.0232	0.0206	0.0221	0.0214	0.0195
0.0	0.0	0.0	1883.504	856.8786	NaN	NaN	0.3127	0.8948	0.0226	0.0203	0.0219	0.0212	0.0191
0.0	0.0	0.0	161.504	68.8786	NaN	NaN	0.299	0.8952	0.0228	0.0202	0.0219	0.021	0.0189
0.0	0.0	0.0	-745.496	491.8786	NaN	NaN	-0.3	0.8953	0.0229	0.0202	0.0219	0.0208	0.019
0.0	0.0	0.0	-128.496	-249.1214	NaN	NaN	0.6597	0.8948	0.0231	0.0202	0.0221	0.0207	0.0191
0.0	0.0	0.0	155.504	1505.8786	NaN	NaN	0.9064	0.8942	0.0231	0.0203	0.0223	0.0207	0.0194
0.0	0.0	0.0	2180.504	2489.8786	NaN	NaN	0.5331	0.8939	0.023	0.0204	0.0223	0.0207	0.0197
0.0	0.0	0.0	-819.496	1583.8786	NaN	NaN	1.3	0.8939	0.023	0.0205	0.0222	0.0207	0.0197
0.0	0.0	0.0	1766.504	-163.1214	NaN	NaN	-0.1017	0.8938	0.0228	0.0207	0.0222	0.0207	0.0197
0.0	0.0	0.0	218.504	2850.8786	NaN	NaN	0.9288	0.894	0.0228	0.0208	0.0221	0.0207	0.0196
0.0	0.0	0.0	-122.496	-659.1214	NaN	NaN	0.8433	0.8937	0.023	0.0209	0.022	0.0208	0.0197
0.0	0.0	0.0	-518.496	844.8786	NaN	NaN	1.3	0.8936	0.023	0.021	0.022	0.0208	0.0197
0.0	0.0	0.0	-1400.496	2463.8786	NaN	NaN	1.3	0.8933	0.0231	0.0211	0.022	0.0208	0.0197
0.0	0.0	0.0	-1263.496	-360.1214	NaN	NaN	0.2218	0.8933	0.0233	0.0212	0.0217	0.0207	0.0199
0.0	0.0	0.0	34.504	-845.1214	NaN	NaN	1.0426	0.8927	0.0235	0.0213	0.0217	0.0207	0.02
0.0	0.0	0.0	477.504	2758.8786	NaN	NaN	0.8525	0.8916	0.0239	0.0215	0.0219	0.0208	0.0202
0.0	0.0	0.0	-1178.496	1687.8786	NaN	NaN	1.3	0.8911	0.0241	0.0217	0.022	0.0208	0.0203
0.0	0.0	0.0	-1916.496	789.8786	NaN	NaN	-0.3	0.891	0.024	0.0218	0.022	0.0208	0.0203
0.0	0.0	0.0	-98.496	2067.8786	NaN	NaN	1.05	0.8909	0.0238	0.0219	0.0222	0.021	0.0202
0.0	0.0	0.0	-157.496	3013.8786	NaN	NaN	1.0551	0.8917	0.0233	0.0218	0.0221	0.0208	0.0202
0.0	0.0	0.0	960.504	1825.8786	NaN	NaN	0.6553	0.8925	0.023	0.0217	0.0221	0.0206	0.0201
0.0	0.0	0.0	-401.496	1235.8786	NaN	NaN	1.3	0.8931	0.0228	0.0215	0.0221	0.0204	0.02
0.0	0.0	0.0	-849.496	-585.1214	NaN	NaN	0.4079	0.8934	0.0228	0.0214	0.022	0.0203	0.0199
0.0	0.0	0.0	-1133.496	-1601.1214	NaN	NaN	0.5855	0.8934	0.0229	0.0215	0.022	0.0204	0.0199
0.0	0.0	0.0	-45.496	-528.1214	NaN	NaN	0.9207	0.8931	0.0229	0.0215	0.022	0.0205	0.0199
0.0	0.0	0.0	67.504	593.8786	NaN	NaN	0.8979	0.8926	0.0231	0.0216	0.0222	0.0206	0.0199
0.0	0.0	0.0	-1197.496	1374.8786	NaN	NaN	1.3	0.892	0.0233	0.0216	0.0223	0.0208	0.0199
0.0	0.0	0.0	-192.496	-65.1214	NaN	NaN	0.2528	0.8914	0.0234	0.0217	0.0224	0.021	0.0201
0.0	0.0	0.0	-2124.496	-422.1214	NaN	NaN	0.1658	0.8911	0.0234	0.0217	0.0224	0.0211	0.0202
0.0	0.0	0.0	2381.504	4005.8786	NaN	NaN	0.6272	0.8902	0.0235	0.0219	0.0224	0.0215	0.0205
0.0	0.0	0.0	-1171.496	2235.8786	NaN	NaN	1.3	0.8901	0.0235	0.0219	0.0222	0.0215	0.0207
0.0	0.0	0.0	1018.504	1722.8786	NaN	NaN	0.6285	0.89	0.0236	0.022	0.0219	0.0216	0.0209
0.0	0.0	0.0	-1668.496	3253.8786	NaN	NaN	1.3	0.89	0.0236	0.0219	0.0219	0.0215	0.021
0.0	0.0	0.0	-453.496	1363.8786	NaN	NaN	1.3	0.8902	0.0236	0.0219	0.0218	0.0214	0.0211
0.0	0.0	0.0	782.504	2368.8786	NaN	NaN	0.7517	0.8903	0.0237	0.0217	0.0218	0.0214	0.0211
0.0	0.0	0.0	-1013.496	735.8786	NaN	NaN	-0.3	0.8903	0.0237	0.0218	0.0219	0.0213	0.021
0.0	0.0	0.0	-1689.496	2520.8786	NaN	NaN	1.3	0.8907	0.0236	0.0217	0.0218	0.0212	0.021
0.0	0.0	0.0	180.504	-126.1214	NaN	NaN	-0.3	0.8913	0.0234	0.0216	0.0217	0.021	0.0209
0.0	0.0	0.0	-103.496	2523.8786	NaN	NaN	1.0428	0.8919	0.0233	0.0216	0.0215	0.0208	0.0208
0.0	0.0	0.0	151.504	1619.8786	NaN	NaN	0.9145	0.8929	0.0231	0.0214	0.0213	0.0206	0.0207
0.0	0.0	0.0	1630.504	187.8786	NaN	NaN	0.1033	0.8938	0.0228	0.0213	0.021	0.0204	0.0206
0.0	0.0	0.0	-1677.496	3270.8786	NaN	NaN	1.3	0.8943	0.0227	0.0212	0.0209	0.0203	0.0206
0.0	0.0	0.0	572.504	107.8786	NaN	NaN	0.1586	0.8949	0.0226	0.0211	0.0208	0.0202	0.0205
0.0	0.0	0.0	595.504	-688.1214	NaN	NaN	1.3	0.8953	0.0225	0.021	0.0208	0.0201	0.0204
0.0	0.0	0.0	-1820.496	4840.8786	NaN	NaN	1.3	0.8954	0.0224	0.0209	0.0207	0.0201	0.0205
0.0	0.0	0.0	-29.496	-357.1214	NaN	NaN	0.9237	0.8955	0.0224	0.0208	0.0207	0.0201	0.0205
0.0	0.0	0.0	-1214.496	2943.8786	NaN	NaN	1.3	0.8955	0.0224	0.0207	0.0208	0.0201	0.0206
0.0	0.0	0.0	-507.496	4223.8786	NaN	NaN	1.1366	0.8956	0.0224	0.0206	0.0207	0.02	0.0205
0.0	0.0	0.0	-809.496	2195.8786	NaN	NaN	1.3	0.896	0.0224	0.0206	0.0208	0.02	0.0203
0.0	0.0	0.0	-2518.496	892.8786	NaN	NaN	-0.3	0.896	0.0223	0.0206	0.0209	0.0199	0.0202
0.0	0.0	0.0	354.504	883.8786	NaN	NaN	0.7137	0.8962	0.0223	0.0205	0.0209	0.0199	0.0202
0.0	0.0	0.0	133.504	252.8786	NaN	NaN	0.6545	0.8958	0.0224	0.0205	0.0209	0.0201	0.0203
0.0	0.0	0.0	-627.496	1601.8786	NaN	NaN	1.3	0.8957	0.0225	0.0204	0.0208	0.0202	0.0205
0.0	0.0	0.0	1928.504	4117.8786	NaN	NaN	0.681	0.895	0.0228	0.0205	0.0207	0.0203	0.0207
0.0	0.0	0.0	714.504	3117.8786	NaN	NaN	0.8136	0.8948	0.0229	0.0205	0.0208	0.0204	0.0207
0.0	0.0	0.0	322.504	-880.1214	NaN	NaN	1.3	0.8944	0.0229	0.0206	0.0211	0.0205	0.0205
0.0	0.0	0.0	-3039.496	1982.8786	NaN	NaN	-0.3	0.8945	0.0229	0.0206	0.0212	0.0204	0.0204
0.0	0.0	0.0	-13.496	-217.1214	NaN	NaN	0.9415	0.8948	0.0227	0.0206	0.0211	0.0204	0.0204
0.0	0.0	0.0	-266.496	2333.8786	NaN	NaN	1.1289	0.8949	0.0227	0.0205	0.0212	0.0204	0.0203
0.0	0.0	0.0	-643.496	1437.8786	NaN	NaN	1.3	0.8954	0.0225	0.0206	0.0212	0.0202	0.0201
0.0	0.0	0.0	-1582.496	-1456.1214	NaN	NaN	0.4792	0.896	0.0223	0.0206	0.0212	0.0201	0.0199
0.0	0.0	0.0	-283.496	923.8786	NaN	NaN	1.3	0.8961	0.0222	0.0206	0.0212	0.0201	0.0199
0.0	0.0	0.0	-992.496	-463.1214	NaN	NaN	0.3182	0.8965	0.0221	0.0205	0.0212	0.02	0.0198
0.0	0.0	0.0	-1751.496	1105.8786	NaN	NaN	-0.3	0.8964	0.022	0.0206	0.0212	0.02	0.0198
0.0	0.0	0.0	2167.504	-1011.1214	NaN	NaN	-0.3	0.8958	0.0221	0.0206	0.0213	0.0201	0.02
0.0	0.0	0.0	-1546.496	2264.8786	NaN	NaN	1.3	0.8958	0.0221	0.0206	0.0214	0.0201	0.02
0.0	0.0	0.0	-897.496	1580.8786	NaN	NaN	1.3	0.8956	0.0222	0.0207	0.0214	0.0201	0.02
0.0	0.0	0.0	-2828.496	-973.1214	NaN	NaN	0.256	0.8959	0.0221	0.0206	0.0213	0.02	0.02
0.0	0.0	0.0	-1049.496	3523.8786	NaN	NaN	1.3	0.895	0.0222	0.0207	0.0215	0.0203	0.0203
0.0	0.0	0.0	81.504	4373.8786	NaN	NaN	0.9817	0.8952	0.0221	0.0206	0.0215	0.0202	0.0203
0.0	0.0	0.0	-2228.496	737.8786	NaN	NaN	-0.3	0.8955	0.0221	0.0207	0.0215	0.0201	0.0202
0.0	0.0	0.0	-1850.496	-598.1214	NaN	NaN	0.2443	0.8957	0.022	0.0207	0.0215	0.0201	0.02
0.0	0.0	0.0	-202.496	3540.8786	NaN	NaN	1.0607	0.8956	0.022	0.0207	0.0215	0.0201	0.0201
0.0	0.0	0.0	-1646.496	-1502.1214	NaN	NaN	0.4771	0.896	0.022	0.0206	0.0214	0.02	0.02
0.0	0.0	0.0	281.504	69.8786	NaN	NaN	0.1989	0.8961	0.0219	0.0206	0.0214	0.02	0.02
0.0	0.0	0.0	-2165.496	-436.1214	NaN	NaN	0.1676	0.8958	0.022	0.0207	0.0214	0.0201	0.02
0.0	0.0	0.0	-1448.496	-11.1214	NaN	NaN	0.0076	0.8956	0.022	0.0207	0.0214	0.0201	0.0202
0.0	0.0	0.0	-1093.496	697.8786	NaN	NaN	-0.3	0.8953	0.0221	0.0207	0.0214	0.0202	0.0203
0.0	0.0	0.0	303.504	203.8786	NaN	NaN	0.4018	0.8951	0.0221	0.0207	0.0214	0.0202	0.0204
0.0	0.0	0.0	-123.496	-961.1214	NaN	NaN	0.8861	0.895	0.0222	0.0206	0.0213	0.0204	0.0205
0.0	0.0	0.0	227.504	4188.8786	NaN	NaN	0.9485	0.8953	0.0222	0.0204	0.0212	0.0206	0.0203
0.0	0.0	0.0	502.504	3854.8786	NaN	NaN	0.8847	0.8952	0.0223	0.0203	0.0211	0.0208	0.0203
0.0	0.0	0.0	1559.504	25.8786	NaN	NaN	0.0163	0.8947	0.0226	0.0204	0.0211	0.0208	0.0204
0.0	0.0	0.0	-312.496	-2003.1214	NaN	NaN	0.865	0.8939	0.0227	0.0207	0.0213	0.0208	0.0206
0.0	0.0	0.0	-445.496	2203.8786	NaN	NaN	1.2534	0.8942	0.0227	0.0206	0.0213	0.0209	0.0205
0.0	0.0	0.0	1253.504	963.8786	NaN	NaN	0.4347	0.8939	0.0227	0.0205	0.0213	0.021	0.0205
0.0	0.0	0.0	-3126.496	1177.8786	NaN	NaN	-0.3	0.894	0.0227	0.0205	0.0214	0.021	0.0204
0.0	0.0	0.0	469.504	1566.8786	NaN	NaN	0.7694	0.8944	0.0226	0.0204	0.0213	0.0209	0.0203
0.0	0.0	0.0	-1129.496	-523.1214	NaN	NaN	0.3165	0.8943	0.0226	0.0205	0.0213	0.0209	0.0203
0.0	0.0	0.0	-146.496	1353.8786	NaN	NaN	1.1213	0.8954	0.0224	0.0202	0.0212	0.0207	0.0201
0.0	0.0	0.0	-1070.496	1273.8786	NaN	NaN	1.3	0.8957	0.0223	0.0202	0.0212	0.0206	0.0201
0.0	0.0	0.0	-971.496	1395.8786	NaN	NaN	1.3	0.8964	0.0221	0.02	0.0211	0.0206	0.0199
0.0	0.0	0.0	880.504	2520.8786	NaN	NaN	0.7411	0.8969	0.022	0.0198	0.021	0.0205	0.0197
0.0	0.0	0.0	-1441.496	1810.8786	NaN	NaN	1.3	0.897	0.0219	0.0199	0.0211	0.0203	0.0198
0.0	0.0	0.0	789.504	178.8786	NaN	NaN	0.1847	0.8969	0.0219	0.0201	0.0212	0.0201	0.0199
0.0	0.0	0.0	55.504	-363.1214	NaN	NaN	1.1804	0.8969	0.0219	0.0201	0.0212	0.02	0.0199
0.0	0.0	0.0	-1488.496	466.8786	NaN	NaN	-0.3	0.8972	0.0218	0.02	0.0212	0.02	0.0198
0.0	0.0	0.0	1774.504	1749.8786	NaN	NaN	0.4965	0.8981	0.0217	0.0197	0.021	0.02	0.0195
0.0	0.0	0.0	584.504	-1126.1214	NaN	NaN	1.3	0.8976	0.0218	0.0198	0.0211	0.0201	0.0196
0.0	0.0	0.0	-1167.496	1688.8786	NaN	NaN	1.3	0.8975	0.0219	0.0199	0.0211	0.0201	0.0196
0.0	0.0	0.0	-201.496	1541.8786	NaN	NaN	1.1503	0.8973	0.0219	0.02	0.0211	0.02	0.0197
0.0	0.0	0.0	238.504	-2140.1214	NaN	NaN	1.1254	0.8971	0.022	0.0201	0.0211	0.02	0.0197
0.0	0.0	0.0	-931.496	269.8786	NaN	NaN	-0.3	0.8971	0.022	0.02	0.0211	0.02	0.0197
0.0	0.0	0.0	-834.496	2425.8786	NaN	NaN	1.3	0.8974	0.022	0.0198	0.021	0.0201	0.0197
0.0	0.0	0.0	-164.496	2269.8786	NaN	NaN	1.0781	0.8975	0.022	0.0197	0.0209	0.0203	0.0195
0.0	0.0	0.0	-45.496	3004.8786	NaN	NaN	1.0154	0.8971	0.0221	0.0198	0.0209	0.0204	0.0196
0.0	0.0	0.0	-1747.496	-1050.1214	NaN	NaN	0.3754	0.8962	0.0223	0.0201	0.0211	0.0203	0.0199
0.0	0.0	0.0	-399.496	-938.1214	NaN	NaN	0.7013	0.8963	0.0224	0.0201	0.0211	0.0203	0.0199
0.0	0.0	0.0	-1417.496	1210.8786	NaN	NaN	-0.3	0.8961	0.0224	0.0202	0.0211	0.0203	0.0199
0.0	0.0	0.0	-2967.496	1258.8786	NaN	NaN	-0.3	0.8963	0.0223	0.0202	0.0211	0.0203	0.0198
0.0	0.0	0.0	1236.504	481.8786	NaN	NaN	0.2804	0.8962	0.0224	0.0202	0.0211	0.0203	0.0198
0.0	0.0	0.0	-2489.496	-1436.1214	NaN	NaN	0.3658	0.8959	0.0225	0.0203	0.0211	0.0204	0.0198
0.0	0.0	0.0	-1006.496	1019.8786	NaN	NaN	1.3	0.8961	0.0224	0.0203	0.021	0.0205	0.0198
0.0	0.0	0.0	-1171.496	59.8786	NaN	NaN	-0.0539	0.8955	0.0225	0.0204	0.021	0.0206	0.02
0.0	0.0	0.0	-1111.496	1304.8786	NaN	NaN	1.3	0.8958	0.0224	0.0202	0.0209	0.0207	0.02
0.0	0.0	0.0	-1039.496	1.8786	NaN	NaN	-0.0018	0.8954	0.0225	0.0203	0.0209	0.0208	0.0201
0.0	0.0	0.0	-492.496	1266.8786	NaN	NaN	1.3	0.8955	0.0225	0.0203	0.0209	0.0208	0.0201
0.0	0.0	0.0	479.504	-566.1214	NaN	NaN	1.3	0.8951	0.0226	0.0205	0.0209	0.0207	0.0202
0.0	0.0	0.0	-496.496	-2887.1214	NaN	NaN	0.8533	0.8945	0.0227	0.0206	0.0211	0.0207	0.0204
0.0	0.0	0.0	-598.496	3339.8786	NaN	NaN	1.2183	0.8954	0.0225	0.0204	0.0209	0.0207	0.0202
0.0	0.0	0.0	-419.496	-1952.1214	NaN	NaN	0.8231	0.8951	0.0226	0.0204	0.0209	0.0207	0.0203
0.0	0.0	0.0	-776.496	2964.8786	NaN	NaN	1.3	0.8959	0.0223	0.0203	0.0208	0.0207	0.0201
0.0	0.0	0.0	-1034.496	279.8786	NaN	NaN	-0.3	0.8958	0.0224	0.0202	0.0208	0.0207	0.0202
0.0	0.0	0.0	948.504	4988.8786	NaN	NaN	0.8402	0.896	0.0223	0.0202	0.0208	0.0207	0.0201
0.0	0.0	0.0	-2111.496	-167.1214	NaN	NaN	0.0733	0.895	0.0225	0.0204	0.0211	0.0206	0.0204
0.0	0.0	0.0	-1926.496	754.8786	NaN	NaN	-0.3	0.8954	0.0224	0.0205	0.0211	0.0203	0.0203
0.0	0.0	0.0	-1874.496	-1927.1214	NaN	NaN	0.5069	0.8953	0.0224	0.0205	0.0212	0.0203	0.0204
0.0	0.0	0.0	-1028.496	1612.8786	NaN	NaN	1.3	0.8962	0.0221	0.0203	0.0211	0.0202	0.0202
0.0	0.0	0.0	-212.496	-1266.1214	NaN	NaN	0.8563	0.8961	0.0221	0.0202	0.0211	0.0202	0.0202
0.0	0.0	0.0	-1200.496	2243.8786	NaN	NaN	1.3	0.8968	0.022	0.02	0.021	0.0202	0.02
0.0	0.0	0.0	1273.504	-135.1214	NaN	NaN	-0.1187	0.8968	0.022	0.0199	0.021	0.0202	0.02
0.0	0.0	0.0	-1058.496	1280.8786	NaN	NaN	1.3	0.8969	0.0219	0.0199	0.021	0.0203	0.02
0.0	0.0	0.0	-1931.496	53.8786	NaN	NaN	-0.0287	0.8967	0.0219	0.02	0.0211	0.0202	0.0201
0.0	0.0	0.0	-1575.496	2049.8786	NaN	NaN	1.3	0.8969	0.0219	0.02	0.021	0.0201	0.02
0.0	0.0	0.0	-1430.496	540.8786	NaN	NaN	-0.3	0.8967	0.0219	0.0201	0.0211	0.0201	0.0201
0.0	0.0	0.0	-549.496	-536.1214	NaN	NaN	0.4938	0.8969	0.0218	0.0201	0.0211	0.02	0.0201
0.0	0.0	0.0	-2418.496	217.8786	NaN	NaN	-0.099	0.8966	0.0219	0.0202	0.0212	0.02	0.0202
0.0	0.0	0.0	-600.496	1205.8786	NaN	NaN	1.3	0.8971	0.0219	0.02	0.021	0.0201	0.02
0.0	0.0	0.0	-306.496	396.8786	NaN	NaN	1.3	0.8973	0.0218	0.0199	0.0209	0.0201	0.02
0.0	0.0	0.0	-9.496	1529.8786	NaN	NaN	1.0062	0.8976	0.0218	0.0197	0.0208	0.0201	0.02
0.0	0.0	0.0	616.504	-344.1214	NaN	NaN	-0.3	0.8974	0.0219	0.0199	0.0208	0.0201	0.02
0.0	0.0	0.0	-2505.496	1404.8786	NaN	NaN	-0.3	0.897	0.022	0.0199	0.0208	0.0202	0.0201
0.0	0.0	0.0	-482.496	2790.8786	NaN	NaN	1.209	0.8968	0.0221	0.0199	0.0208	0.0202	0.0201
0.0	0.0	0.0	1183.504	2444.8786	NaN	NaN	0.6738	0.8966	0.0221	0.02	0.0208	0.0203	0.0202
0.0	0.0	0.0	-1527.496	950.8786	NaN	NaN	-0.3	0.8963	0.0222	0.02	0.0208	0.0204	0.0203
0.0	0.0	0.0	410.504	310.8786	NaN	NaN	0.4309	0.8964	0.0222	0.02	0.0207	0.0205	0.0202
0.0	0.0	0.0	-717.496	4653.8786	NaN	NaN	1.1823	0.8964	0.0222	0.0199	0.0207	0.0206	0.0202
0.0	0.0	0.0	-541.496	-347.1214	NaN	NaN	0.3906	0.896	0.0224	0.02	0.0208	0.0205	0.0203
0.0	0.0	0.0	-1054.496	787.8786	NaN	NaN	-0.3	0.8957	0.0224	0.0202	0.021	0.0204	0.0204
0.0	0.0	0.0	-2359.496	223.8786	NaN	NaN	-0.1048	0.8955	0.0224	0.0203	0.0211	0.0203	0.0204
0.0	0.0	0.0	-1510.496	980.8786	NaN	NaN	-0.3	0.8964	0.0222	0.0201	0.021	0.0202	0.0202
0.0	0.0	0.0	-1223.496	452.8786	NaN	NaN	-0.3	0.8964	0.0221	0.0201	0.021	0.0202	0.0202
0.0	0.0	0.0	-87.496	1663.8786	NaN	NaN	1.0555	0.8973	0.022	0.0199	0.0208	0.02	0.0199
0.0	0.0	0.0	-1534.496	1094.8786	NaN	NaN	-0.3	0.8969	0.022	0.02	0.021	0.02	0.0201
0.0	0.0	0.0	-2743.496	651.8786	NaN	NaN	-0.3	0.8968	0.022	0.02	0.021	0.0201	0.0201
0.0	0.0	0.0	-1413.496	2088.8786	NaN	NaN	1.3	0.8972	0.0219	0.0199	0.021	0.02	0.02
0.0	0.0	0.0	-2713.496	249.8786	NaN	NaN	-0.1014	0.8966	0.022	0.0201	0.0211	0.0201	0.0201
0.0	0.0	0.0	990.504	-576.1214	NaN	NaN	-0.3	0.8969	0.022	0.02	0.021	0.02	0.02
0.0	0.0	0.0	528.504	-2359.1214	NaN	NaN	1.2887	0.8966	0.0221	0.0201	0.0211	0.0201	0.0201
0.0	0.0	0.0	-1801.496	-58.1214	NaN	NaN	0.0313	0.8966	0.0221	0.0201	0.0211	0.02	0.0201
0.0	0.0	0.0	-1558.496	546.8786	NaN	NaN	-0.3	0.8965	0.0221	0.0201	0.0211	0.0201	0.0202
0.0	0.0	0.0	-1705.496	1285.8786	NaN	NaN	-0.3	0.8966	0.0221	0.0201	0.021	0.0201	0.0201
0.0	0.0	0.0	-1521.496	3714.8786	NaN	NaN	1.3	0.8968	0.0221	0.02	0.0209	0.0202	0.02
0.0	0.0	0.0	-395.496	2476.8786	NaN	NaN	1.19	0.897	0.0221	0.02	0.0208	0.0201	0.0199
0.0	0.0	0.0	-1317.496	-222.1214	NaN	NaN	0.1443	0.8963	0.0222	0.0202	0.021	0.0201	0.0201
0.0	0.0	0.0	-1174.496	1469.8786	NaN	NaN	1.3	0.8961	0.0222	0.0203	0.0211	0.0201	0.0201
0.0	0.0	0.0	-170.496	150.8786	NaN	NaN	-0.3	0.896	0.0223	0.0203	0.0211	0.0201	0.0201
0.0	0.0	0.0	-2807.496	480.8786	NaN	NaN	-0.2067	0.8959	0.0223	0.0204	0.0211	0.0201	0.0202
0.0	0.0	0.0	-1955.496	1454.8786	NaN	NaN	-0.3	0.8964	0.0222	0.0202	0.021	0.0201	0.0201
0.0	0.0	0.0	-1970.496	1112.8786	NaN	NaN	-0.3	0.8963	0.0223	0.0202	0.021	0.0202	0.0201
0.0	0.0	0.0	-301.496	-1055.1214	NaN	NaN	0.7778	0.8959	0.0223	0.0203	0.021	0.0203	0.0202
0.0	0.0	0.0	-2134.496	3187.8786	NaN	NaN	1.3	0.8958	0.0224	0.0202	0.021	0.0203	0.0202
0.0	0.0	0.0	-1580.496	552.8786	NaN	NaN	-0.3	0.8954	0.0225	0.0203	0.0211	0.0203	0.0204
0.0	0.0	0.0	-796.496	2716.8786	NaN	NaN	1.3	0.8958	0.0224	0.0202	0.021	0.0203	0.0203
0.0	0.0	0.0	-816.496	1006.8786	NaN	NaN	1.3	0.896	0.0223	0.0202	0.021	0.0203	0.0202
0.0	0.0	0.0	-933.496	452.8786	NaN	NaN	-0.3	0.8959	0.0223	0.0203	0.0211	0.0203	0.0202
0.0	0.0	0.0	-410.496	526.8786	NaN	NaN	1.3	0.8958	0.0223	0.0203	0.0211	0.0203	0.0202
0.0	0.0	0.0	-2375.496	-662.1214	NaN	NaN	0.218	0.8958	0.0223	0.0204	0.0211	0.0202	0.0202
0.0	0.0	0.0	-1369.496	-2062.1214	NaN	NaN	0.6009	0.8957	0.0223	0.0204	0.0211	0.0202	0.0202
0.0	0.0	0.0	-1137.496	-863.1214	NaN	NaN	0.4314	0.8958	0.0222	0.0204	0.0211	0.0203	0.0202
0.0	0.0	0.0	-3297.496	1420.8786	NaN	NaN	-0.3	0.8962	0.0222	0.0203	0.0211	0.0202	0.0201
0.0	0.0	0.0	-1411.496	-2262.1214	NaN	NaN	0.6158	0.8963	0.0221	0.0203	0.0211	0.0202	0.0201
0.0	0.0	0.0	-428.496	2529.8786	NaN	NaN	1.2039	0.8968	0.022	0.0202	0.021	0.0201	0.0199
0.0	0.0	0.0	-1606.496	-1479.1214	NaN	NaN	0.4794	0.8965	0.0221	0.0203	0.021	0.0201	0.0201
0.0	0.0	0.0	-1919.496	820.8786	NaN	NaN	-0.3	0.897	0.0219	0.0202	0.0209	0.0201	0.02
0.0	0.0	0.0	-230.496	2820.8786	NaN	NaN	1.089	0.8974	0.0219	0.02	0.0208	0.0201	0.0198
0.0	0.0	0.0	-1434.496	2089.8786	NaN	NaN	1.3	0.8975	0.0218	0.02	0.0207	0.0201	0.0198
0.0	0.0	0.0	190.504	512.8786	NaN	NaN	0.7292	0.8971	0.0219	0.02	0.0208	0.0202	0.0199
0.0	0.0	0.0	-387.496	2209.8786	NaN	NaN	1.2126	0.8972	0.022	0.02	0.0208	0.0202	0.0199
0.0	0.0	0.0	-2160.496	1317.8786	NaN	NaN	-0.3	0.8968	0.0221	0.0201	0.0209	0.0202	0.02
0.0	0.0	0.0	-2270.496	785.8786	NaN	NaN	-0.3	0.8967	0.022	0.0202	0.021	0.0201	0.0201
0.0	0.0	0.0	-1473.496	1419.8786	NaN	NaN	-0.3	0.897	0.022	0.02	0.021	0.0201	0.0199
0.0	0.0	0.0	-1690.496	1506.8786	NaN	NaN	-0.3	0.8974	0.0219	0.0199	0.0209	0.02	0.0199
0.0	0.0	0.0	-2339.496	2273.8786	NaN	NaN	-0.3	0.8976	0.0218	0.0199	0.0209	0.0199	0.0198
0.0	0.0	0.0	-1694.496	1645.8786	NaN	NaN	-0.3	0.8977	0.0218	0.0199	0.0209	0.0199	0.0198
0.0	0.0	0.0	-22.496	557.8786	NaN	NaN	1.042	0.8977	0.0218	0.0199	0.0209	0.0199	0.0198
0.0	0.0	0.0	-1337.496	969.8786	NaN	NaN	-0.3	0.8975	0.0218	0.02	0.0209	0.0199	0.0199
0.0	0.0	0.0	-124.496	1063.8786	NaN	NaN	1.1325	0.8978	0.0218	0.0199	0.0208	0.0199	0.0198
0.0	0.0	0.0	-1942.496	-276.1214	NaN	NaN	0.1245	0.8976	0.0218	0.0199	0.0208	0.0199	0.0199
0.0	0.0	0.0	-786.496	4063.8786	NaN	NaN	1.24	0.8982	0.0218	0.0197	0.0206	0.02	0.0197
0.0	0.0	0.0	-344.496	1653.8786	NaN	NaN	1.2631	0.8975	0.0219	0.0198	0.0207	0.02	0.0199
0.0	0.0	0.0	333.504	1600.8786	NaN	NaN	0.8276	0.8974	0.022	0.0199	0.0207	0.0201	0.0199
0.0	0.0	0.0	1527.504	1607.8786	NaN	NaN	0.5128	0.8973	0.022	0.0199	0.0208	0.0201	0.0199
0.0	0.0	0.0	-763.496	2202.8786	NaN	NaN	1.3	0.8972	0.022	0.0199	0.0209	0.0201	0.02
0.0	0.0	0.0	-2520.496	-20.1214	NaN	NaN	0.0079	0.8963	0.022	0.0202	0.0212	0.0201	0.0202
0.0	0.0	0.0	-1591.496	1016.8786	NaN	NaN	-0.3	0.8965	0.022	0.0203	0.0212	0.02	0.0201
0.0	0.0	0.0	-919.496	-1354.1214	NaN	NaN	0.5956	0.8964	0.022	0.0203	0.0212	0.02	0.0201
0.0	0.0	0.0	-1783.496	327.8786	NaN	NaN	-0.2253	0.8969	0.0219	0.0202	0.0211	0.02	0.02
0.0	0.0	0.0	-823.496	-2041.1214	NaN	NaN	0.7125	0.8968	0.0219	0.0202	0.0211	0.02	0.02
0.0	0.0	0.0	-605.496	-827.1214	NaN	NaN	0.5773	0.8974	0.0217	0.02	0.021	0.02	0.0199
0.0	0.0	0.0	969.504	54.8786	NaN	NaN	0.0536	0.8978	0.0216	0.0199	0.0209	0.02	0.0198
0.0	0.0	0.0	-2970.496	2745.8786	NaN	NaN	-0.3	0.8977	0.0216	0.0199	0.0209	0.0199	0.0199
0.0	0.0	0.0	-242.496	-839.1214	NaN	NaN	0.7758	0.8972	0.0218	0.0201	0.021	0.0199	0.02
0.0	0.0	0.0	-1628.496	-1366.1214	NaN	NaN	0.4562	0.8969	0.0218	0.0202	0.021	0.0199	0.0201
0.0	0.0	0.0	-605.496	2862.8786	NaN	NaN	1.2682	0.8974	0.0217	0.02	0.0209	0.0199	0.02
0.0	0.0	0.0	-538.496	3258.8786	NaN	NaN	1.1979	0.8978	0.0217	0.0199	0.0208	0.0199	0.0199
0.0	0.0	0.0	-1120.496	-141.1214	NaN	NaN	0.1119	0.8973	0.0218	0.0201	0.0209	0.0199	0.02
0.0	0.0	0.0	-756.496	101.8786	NaN	NaN	-0.1556	0.8972	0.0218	0.0202	0.0209	0.0199	0.02
0.0	0.0	0.0	-71.496	-966.1214	NaN	NaN	0.9311	0.8973	0.0219	0.0202	0.0209	0.0199	0.02
0.0	0.0	0.0	-2005.496	4121.8786	NaN	NaN	1.3	0.898	0.0217	0.02	0.0207	0.0199	0.0198
0.0	0.0	0.0	-123.496	-410.1214	NaN	NaN	0.7686	0.8975	0.0218	0.0201	0.0208	0.0199	0.0199
0.0	0.0	0.0	-256.496	1367.8786	NaN	NaN	1.2308	0.8978	0.0218	0.02	0.0207	0.0199	0.0198
0.0	0.0	0.0	-616.496	203.8786	NaN	NaN	-0.3	0.8973	0.0219	0.0202	0.0208	0.0199	0.0199
0.0	0.0	0.0	-1841.496	2628.8786	NaN	NaN	1.3	0.8975	0.0219	0.0201	0.0207	0.0199	0.0199
0.0	0.0	0.0	-2673.496	-802.1214	NaN	NaN	0.2308	0.8965	0.0221	0.0203	0.0209	0.02	0.0202
0.0	0.0	0.0	-957.496	2315.8786	NaN	NaN	1.3	0.8976	0.0218	0.02	0.0206	0.0199	0.02
0.0	0.0	0.0	-1530.496	4362.8786	NaN	NaN	1.3	0.8975	0.0218	0.0201	0.0205	0.0201	0.0201
0.0	0.0	0.0	-1661.496	4248.8786	NaN	NaN	1.3	0.8978	0.0217	0.02	0.0204	0.02	0.02
0.0	0.0	0.0	-887.496	2956.8786	NaN	NaN	1.3	0.8971	0.0219	0.0201	0.0207	0.0202	0.02
0.0	0.0	0.0	-1126.496	-447.1214	NaN	NaN	0.2841	0.8966	0.022	0.0203	0.0208	0.0201	0.0201
0.0	0.0	0.0	-683.496	-326.1214	NaN	NaN	0.323	0.8965	0.022	0.0203	0.0209	0.0201	0.0202
0.0	0.0	0.0	-849.496	281.8786	NaN	NaN	-0.3	0.8967	0.022	0.0202	0.0209	0.0201	0.0201
0.0	0.0	0.0	-867.496	605.8786	NaN	NaN	-0.3	0.8969	0.0219	0.0201	0.0209	0.0201	0.0201
0.0	0.0	0.0	-3105.496	1618.8786	NaN	NaN	-0.3	0.8967	0.0219	0.0202	0.0209	0.0201	0.0202
0.0	0.0	0.0	-2059.496	1505.8786	NaN	NaN	-0.3	0.8969	0.0218	0.0202	0.0209	0.02	0.0201
0.0	0.0	0.0	-2051.496	2375.8786	NaN	NaN	1.3	0.8972	0.0218	0.0201	0.0209	0.02	0.0201
0.0	0.0	0.0	-1368.496	-2674.1214	NaN	NaN	0.6615	0.8969	0.0218	0.0202	0.021	0.02	0.0202
0.0	0.0	0.0	86.504	3093.8786	NaN	NaN	0.9728	0.8983	0.0215	0.0199	0.0206	0.0199	0.0198
0.0	0.0	0.0	-1158.496	-62.1214	NaN	NaN	0.0509	0.8978	0.0216	0.02	0.0207	0.0199	0.02
0.0	0.0	0.0	-1677.496	3814.8786	NaN	NaN	1.3	0.8986	0.0215	0.0198	0.0205	0.0199	0.0198
0.0	0.0	0.0	543.504	2438.8786	NaN	NaN	0.8178	0.8984	0.0215	0.0198	0.0206	0.0199	0.0198
0.0	0.0	0.0	-745.496	3629.8786	NaN	NaN	1.2585	0.8987	0.0215	0.0197	0.0205	0.0199	0.0197
0.0	0.0	0.0	-190.496	-219.1214	NaN	NaN	0.5349	0.8976	0.0216	0.02	0.0208	0.0199	0.02
0.0	0.0	0.0	1095.504	-367.1214	NaN	NaN	-0.3	0.8974	0.0217	0.02	0.0209	0.0199	0.02
0.0	0.0	0.0	-2722.496	-221.1214	NaN	NaN	0.0751	0.8967	0.0218	0.0202	0.0211	0.02	0.0202
0.0	0.0	0.0	-1177.496	2177.8786	NaN	NaN	1.3	0.8973	0.0217	0.02	0.021	0.0199	0.0201
0.0	0.0	0.0	-1268.496	2218.8786	NaN	NaN	1.3	0.8973	0.0217	0.02	0.021	0.0199	0.0201
0.0	0.0	0.0	-2001.496	74.8786	NaN	NaN	-0.0389	0.8974	0.0217	0.02	0.021	0.0199	0.0201
0.0	0.0	0.0	-339.496	2105.8786	NaN	NaN	1.1922	0.8978	0.0216	0.0199	0.0209	0.0199	0.0199
0.0	0.0	0.0	957.504	1834.8786	NaN	NaN	0.6571	0.8979	0.0216	0.0199	0.0208	0.0198	0.0199
0.0	0.0	0.0	185.504	-1058.1214	NaN	NaN	1.2126	0.8976	0.0216	0.02	0.0209	0.0198	0.0201
0.0	0.0	0.0	-2942.496	1110.8786	NaN	NaN	-0.3	0.8973	0.0217	0.0201	0.021	0.0198	0.0201
0.0	0.0	0.0	839.504	3498.8786	NaN	NaN	0.8065	0.8985	0.0215	0.0197	0.0207	0.0198	0.0198
0.0	0.0	0.0	-334.496	155.8786	NaN	NaN	-0.3	0.8974	0.0217	0.02	0.0209	0.0198	0.0201
0.0	0.0	0.0	-731.496	1800.8786	NaN	NaN	1.3	0.8974	0.0217	0.0201	0.021	0.0198	0.0201
0.0	0.0	0.0	-1469.496	-1924.1214	NaN	NaN	0.567	0.8967	0.022	0.0203	0.0211	0.0198	0.0202
0.0	0.0	0.0	-677.496	351.8786	NaN	NaN	-0.3	0.897	0.0219	0.0202	0.021	0.0197	0.0201
0.0	0.0	0.0	168.504	988.8786	NaN	NaN	0.8544	0.8973	0.0218	0.0202	0.021	0.0197	0.02
0.0	0.0	0.0	-217.496	299.8786	NaN	NaN	1.3	0.8974	0.0218	0.0202	0.0209	0.0197	0.02
0.0	0.0	0.0	-1558.496	1264.8786	NaN	NaN	-0.3	0.8971	0.0219	0.0202	0.021	0.0198	0.02
0.0	0.0	0.0	-1473.496	4001.8786	NaN	NaN	1.3	0.8976	0.0218	0.02	0.0209	0.0198	0.0199
0.0	0.0	0.0	-867.496	1066.8786	NaN	NaN	1.3	0.8969	0.022	0.0202	0.021	0.0199	0.02
0.0	0.0	0.0	-1774.496	1563.8786	NaN	NaN	-0.3	0.8969	0.022	0.0202	0.0211	0.0199	0.02
0.0	0.0	0.0	-2500.496	862.8786	NaN	NaN	-0.3	0.8963	0.0221	0.0204	0.0212	0.0199	0.0201
0.0	0.0	0.0	-3263.496	563.8786	NaN	NaN	-0.2089	0.8962	0.0222	0.0204	0.0212	0.0199	0.0201
0.0	0.0	0.0	-1525.496	120.8786	NaN	NaN	-0.0861	0.8965	0.0221	0.0204	0.0212	0.0198	0.02
0.0	0.0	0.0	-1902.496	-869.1214	NaN	NaN	0.3136	0.8966	0.0221	0.0204	0.0212	0.0197	0.02
0.0	0.0	0.0	-2021.496	-371.1214	NaN	NaN	0.1551	0.897	0.022	0.0203	0.0211	0.0197	0.0199
0.0	0.0	0.0	-2877.496	1490.8786	NaN	NaN	-0.3	0.8976	0.0218	0.0202	0.021	0.0196	0.0198
0.0	0.0	0.0	-1396.496	2580.8786	NaN	NaN	1.3	0.8982	0.0216	0.0201	0.0209	0.0196	0.0197
0.0	0.0	0.0	-1819.496	1348.8786	NaN	NaN	-0.3	0.8979	0.0216	0.0202	0.021	0.0196	0.0197
0.0	0.0	0.0	-1398.496	-367.1214	NaN	NaN	0.2079	0.8974	0.0218	0.0204	0.021	0.0196	0.0198
0.0	0.0	0.0	-3486.496	277.8786	NaN	NaN	-0.0866	0.897	0.022	0.0205	0.0211	0.0196	0.0199
0.0	0.0	0.0	-2647.496	1942.8786	NaN	NaN	-0.3	0.897	0.022	0.0204	0.021	0.0196	0.0199
0.0	0.0	0.0	-1827.496	1477.8786	NaN	NaN	-0.3	0.8969	0.0221	0.0204	0.021	0.0196	0.02
0.0	0.0	0.0	-1280.496	658.8786	NaN	NaN	-0.3	0.8969	0.0221	0.0203	0.021	0.0197	0.02
0.0	0.0	0.0	85.504	1296.8786	NaN	NaN	0.9381	0.8972	0.022	0.0202	0.0209	0.0197	0.02
0.0	0.0	0.0	-1028.496	2979.8786	NaN	NaN	1.3	0.8973	0.0219	0.0201	0.0209	0.0198	0.0199
0.0	0.0	0.0	-996.496	2517.8786	NaN	NaN	1.3	0.8967	0.0221	0.0203	0.021	0.0199	0.02
0.0	0.0	0.0	-1148.496	1251.8786	NaN	NaN	1.3	0.8962	0.0222	0.0204	0.0211	0.0199	0.0201
0.0	0.0	0.0	-2852.496	435.8786	NaN	NaN	-0.1804	0.896	0.0223	0.0206	0.0212	0.0198	0.0202
0.0	0.0	0.0	-68.496	-146.1214	NaN	NaN	0.6808	0.8962	0.0222	0.0205	0.0211	0.0198	0.0201
0.0	0.0	0.0	-3137.496	-419.1214	NaN	NaN	0.1178	0.8963	0.0222	0.0205	0.0211	0.0198	0.0201
0.0	0.0	0.0	798.504	-529.1214	NaN	NaN	-0.3	0.8967	0.0221	0.0203	0.0211	0.0198	0.02
0.0	0.0	0.0	-1555.496	-428.1214	NaN	NaN	0.2158	0.8966	0.0221	0.0203	0.0211	0.0199	0.02
0.0	0.0	0.0	739.504	-1467.1214	NaN	NaN	1.3	0.8966	0.0221	0.0203	0.0211	0.0199	0.02
0.0	0.0	0.0	-4211.496	1380.8786	NaN	NaN	-0.3	0.8967	0.022	0.0203	0.0211	0.0199	0.02
0.0	0.0	0.0	-1927.496	2106.8786	NaN	NaN	1.3	0.8968	0.0219	0.0202	0.0211	0.0199	0.02
0.0	0.0	0.0	-1203.496	-279.1214	NaN	NaN	0.1883	0.8967	0.0219	0.0204	0.0211	0.0199	0.02
0.0	0.0	0.0	-1476.496	1247.8786	NaN	NaN	-0.3	0.8967	0.022	0.0204	0.0211	0.0199	0.02
0.0	0.0	0.0	-589.496	-223.1214	NaN	NaN	0.2746	0.8967	0.022	0.0205	0.0211	0.0198	0.02
0.0	0.0	0.0	-3269.496	1060.8786	NaN	NaN	-0.3	0.8966	0.022	0.0205	0.0211	0.0199	0.02
0.0	0.0	0.0	-294.496	1668.8786	NaN	NaN	1.2143	0.8969	0.0219	0.0203	0.021	0.0199	0.02
0.0	0.0	0.0	-611.496	-323.1214	NaN	NaN	0.3457	0.8968	0.0219	0.0203	0.021	0.02	0.02
0.0	0.0	0.0	-125.496	3703.8786	NaN	NaN	1.0351	0.8971	0.0218	0.0202	0.021	0.02	0.0199
0.0	0.0	0.0	-855.496	784.8786	NaN	NaN	-0.3	0.8965	0.022	0.0203	0.0211	0.0201	0.02
0.0	0.0	0.0	-2162.496	847.8786	NaN	NaN	-0.3	0.8959	0.0221	0.0206	0.0212	0.0201	0.0201
0.0	0.0	0.0	-2442.496	-1352.1214	NaN	NaN	0.3563	0.8955	0.0222	0.0206	0.0213	0.0201	0.0202
0.0	0.0	0.0	-1611.496	2957.8786	NaN	NaN	1.3	0.8963	0.022	0.0204	0.0212	0.02	0.0201
0.0	0.0	0.0	-2665.496	211.8786	NaN	NaN	-0.0864	0.8964	0.0219	0.0204	0.0212	0.02	0.0201
0.0	0.0	0.0	33.504	252.8786	NaN	NaN	0.883	0.897	0.0217	0.0202	0.0211	0.02	0.0199
0.0	0.0	0.0	-1500.496	-294.1214	NaN	NaN	0.1639	0.8966	0.0218	0.0203	0.0212	0.0201	0.0199
0.0	0.0	0.0	-1662.496	1710.8786	NaN	NaN	1.3	0.8969	0.0217	0.0203	0.0212	0.02	0.0199
0.0	0.0	0.0	-2303.496	-1072.1214	NaN	NaN	0.3176	0.8965	0.0218	0.0204	0.0213	0.02	0.02
0.0	0.0	0.0	-1378.496	-2361.1214	NaN	NaN	0.6314	0.8966	0.0217	0.0204	0.0213	0.02	0.02
0.0	0.0	0.0	-1940.496	449.8786	NaN	NaN	-0.3	0.8969	0.0217	0.0203	0.0212	0.02	0.0199
0.0	0.0	0.0	-579.496	212.8786	NaN	NaN	-0.3	0.897	0.0216	0.0202	0.0212	0.0201	0.0199
0.0	0.0	0.0	-1434.496	170.8786	NaN	NaN	-0.1352	0.8969	0.0217	0.0202	0.0212	0.0201	0.0199
0.0	0.0	0.0	-3383.496	2720.8786	NaN	NaN	-0.3	0.8966	0.0218	0.0202	0.0212	0.0202	0.02
0.0	0.0	0.0	-1744.496	26.8786	NaN	NaN	-0.0156	0.8962	0.0219	0.0203	0.0212	0.0203	0.0201
0.0	0.0	0.0	137.504	3484.8786	NaN	NaN	0.962	0.897	0.0218	0.0199	0.021	0.0204	0.0199
0.0	0.0	0.0	-802.496	3688.8786	NaN	NaN	1.278	0.8967	0.0219	0.0199	0.0211	0.0205	0.0199
0.0	0.0	0.0	-530.496	622.8786	NaN	NaN	1.3	0.8965	0.0219	0.0201	0.0211	0.0204	0.02
0.0	0.0	0.0	67.504	-1832.1214	NaN	NaN	1.0383	0.8958	0.0221	0.0203	0.0213	0.0204	0.0201
0.0	0.0	0.0	-241.496	1956.8786	NaN	NaN	1.1408	0.896	0.0221	0.0202	0.0212	0.0204	0.02
0.0	0.0	0.0	-584.496	-496.1214	NaN	NaN	0.4591	0.896	0.0221	0.0203	0.0212	0.0204	0.0201
0.0	0.0	0.0	-1011.496	643.8786	NaN	NaN	-0.3	0.8964	0.022	0.0201	0.0211	0.0204	0.02
0.0	0.0	0.0	-1503.496	1380.8786	NaN	NaN	-0.3	0.8967	0.022	0.0199	0.0211	0.0205	0.0198
0.0	0.0	0.0	1023.504	1835.8786	NaN	NaN	0.6421	0.8972	0.0219	0.0198	0.0209	0.0205	0.0197
0.0	0.0	0.0	-976.496	608.8786	NaN	NaN	-0.3	0.8966	0.022	0.02	0.0211	0.0205	0.0199
0.0	0.0	0.0	-98.496	903.8786	NaN	NaN	1.1223	0.8967	0.022	0.02	0.0211	0.0204	0.0198
0.0	0.0	0.0	-1462.496	-436.1214	NaN	NaN	0.2297	0.8965	0.022	0.0201	0.0211	0.0204	0.02
0.0	0.0	0.0	-1326.496	1797.8786	NaN	NaN	1.3	0.8973	0.0219	0.0198	0.0209	0.0204	0.0197
0.0	0.0	0.0	-920.496	2906.8786	NaN	NaN	1.3	0.8977	0.0219	0.0196	0.0208	0.0203	0.0197
0.0	0.0	0.0	-816.496	539.8786	NaN	NaN	-0.3	0.8973	0.0219	0.0197	0.0209	0.0203	0.0198
0.0	0.0	0.0	-96.496	1819.8786	NaN	NaN	1.056	0.8971	0.022	0.0198	0.0209	0.0203	0.0198
0.0	0.0	0.0	-1571.496	1121.8786	NaN	NaN	-0.3	0.8965	0.0221	0.0199	0.021	0.0204	0.02
0.0	0.0	0.0	-343.496	2663.8786	NaN	NaN	1.148	0.897	0.022	0.0198	0.021	0.0203	0.0198
0.0	0.0	0.0	576.504	1051.8786	NaN	NaN	0.646	0.8971	0.022	0.0198	0.021	0.0203	0.0198
0.0	0.0	0.0	-1756.496	588.8786	NaN	NaN	-0.3	0.8974	0.0219	0.0198	0.021	0.0202	0.0197
0.0	0.0	0.0	358.504	-66.1214	NaN	NaN	-0.2261	0.8972	0.0219	0.0199	0.021	0.0201	0.0198
0.0	0.0	0.0	405.504	-155.1214	NaN	NaN	-0.3	0.8977	0.0218	0.0198	0.0209	0.0201	0.0197
0.0	0.0	0.0	-1885.496	2171.8786	NaN	NaN	1.3	0.8979	0.0218	0.0197	0.0209	0.0201	0.0196
0.0	0.0	0.0	-534.496	189.8786	NaN	NaN	-0.3	0.8976	0.0218	0.0198	0.0209	0.0201	0.0197
0.0	0.0	0.0	-527.496	2052.8786	NaN	NaN	1.3	0.8978	0.0218	0.0197	0.0209	0.0201	0.0196
0.0	0.0	0.0	-580.496	129.8786	NaN	NaN	-0.2882	0.8974	0.0219	0.0198	0.021	0.0202	0.0197
0.0	0.0	0.0	60.504	1095.8786	NaN	NaN	0.9477	0.8975	0.0219	0.0198	0.021	0.0201	0.0197
0.0	0.0	0.0	-1316.496	580.8786	NaN	NaN	-0.3	0.8971	0.022	0.02	0.021	0.0201	0.0198
0.0	0.0	0.0	51.504	-3405.1214	NaN	NaN	1.0154	0.897	0.022	0.02	0.021	0.0201	0.0198
0.0	0.0	0.0	-467.496	3230.8786	NaN	NaN	1.1692	0.8977	0.0219	0.0198	0.0209	0.0201	0.0196
0.0	0.0	0.0	-958.496	2636.8786	NaN	NaN	1.3	0.8977	0.0219	0.0198	0.0209	0.0201	0.0196
0.0	0.0	0.0	-58.496	751.8786	NaN	NaN	1.0844	0.8975	0.0219	0.02	0.0209	0.0201	0.0196
0.0	0.0	0.0	-1323.496	-1791.1214	NaN	NaN	0.5751	0.897	0.0221	0.0202	0.0211	0.02	0.0197
0.0	0.0	0.0	-34.496	-166.1214	NaN	NaN	0.8281	0.8972	0.022	0.0201	0.021	0.02	0.0197
0.0	0.0	0.0	-430.496	1714.8786	NaN	NaN	1.3	0.8969	0.0221	0.0201	0.021	0.0201	0.0198
0.0	0.0	0.0	-1555.496	505.8786	NaN	NaN	-0.3	0.8975	0.022	0.0199	0.0209	0.0201	0.0197
0.0	0.0	0.0	-2271.496	2957.8786	NaN	NaN	1.3	0.8974	0.022	0.0199	0.0209	0.0201	0.0197
0.0	0.0	0.0	-816.496	2152.8786	NaN	NaN	1.3	0.897	0.0221	0.02	0.0209	0.0201	0.0198
0.0	0.0	0.0	-1406.496	660.8786	NaN	NaN	-0.3	0.8969	0.0221	0.0201	0.0209	0.0202	0.0198
0.0	0.0	0.0	-615.496	2893.8786	NaN	NaN	1.2701	0.897	0.0221	0.02	0.0208	0.0202	0.0197
0.0	0.0	0.0	-164.496	-33.1214	NaN	NaN	0.1676	0.8965	0.0223	0.0202	0.0209	0.0202	0.0199
0.0	0.0	0.0	-964.496	2153.8786	NaN	NaN	1.3	0.8966	0.0222	0.0201	0.0208	0.0203	0.0199
0.0	0.0	0.0	1583.504	35.8786	NaN	NaN	0.0222	0.8964	0.0223	0.0201	0.0209	0.0204	0.02
0.0	0.0	0.0	-2038.496	6631.8786	NaN	NaN	1.3	0.8969	0.0221	0.0199	0.0208	0.0205	0.0198
0.0	0.0	0.0	1115.504	239.8786	NaN	NaN	0.177	0.896	0.0223	0.0202	0.021	0.0204	0.0201
0.0	0.0	0.0	-1404.496	-1185.1214	NaN	NaN	0.4576	0.8955	0.0224	0.0205	0.0211	0.0203	0.0202
0.0	0.0	0.0	-820.496	-784.1214	NaN	NaN	0.4887	0.8955	0.0224	0.0204	0.0211	0.0203	0.0202
0.0	0.0	0.0	-1284.496	276.8786	NaN	NaN	-0.2748	0.8957	0.0223	0.0204	0.0211	0.0203	0.0202
0.0	0.0	0.0	-1492.496	1985.8786	NaN	NaN	1.3	0.8958	0.0222	0.0203	0.0212	0.0204	0.0202
0.0	0.0	0.0	-1864.496	301.8786	NaN	NaN	-0.1932	0.8962	0.0221	0.0202	0.0211	0.0203	0.0201
0.0	0.0	0.0	-715.496	-350.1214	NaN	NaN	0.3286	0.8964	0.022	0.0202	0.021	0.0203	0.0201
0.0	0.0	0.0	851.504	-434.1214	NaN	NaN	-0.3	0.8968	0.0219	0.02	0.0209	0.0203	0.02
0.0	0.0	0.0	-2370.496	2845.8786	NaN	NaN	1.3	0.8966	0.022	0.0201	0.021	0.0203	0.0201
0.0	0.0	0.0	-1931.496	-1452.1214	NaN	NaN	0.4292	0.8959	0.0221	0.0204	0.0212	0.0202	0.0203
0.0	0.0	0.0	558.504	-84.1214	NaN	NaN	-0.1773	0.8965	0.0219	0.0203	0.0211	0.0201	0.0201
0.0	0.0	0.0	-721.496	-1751.1214	NaN	NaN	0.7082	0.8962	0.022	0.0204	0.0211	0.0201	0.0202
0.0	0.0	0.0	-995.496	-536.1214	NaN	NaN	0.35	0.8966	0.0219	0.0203	0.021	0.02	0.0202
0.0	0.0	0.0	-61.496	1734.8786	NaN	NaN	1.0367	0.8966	0.022	0.0202	0.021	0.0201	0.0201
0.0	0.0	0.0	-230.496	-112.1214	NaN	NaN	0.3272	0.897	0.0219	0.02	0.0208	0.0202	0.0201
0.0	0.0	0.0	-1511.496	5482.8786	NaN	NaN	1.3	0.8974	0.0218	0.0199	0.0207	0.0203	0.02
0.0	0.0	0.0	1298.504	1889.8786	NaN	NaN	0.5927	0.8971	0.0219	0.02	0.0206	0.0204	0.02
0.0	0.0	0.0	-170.496	2328.8786	NaN	NaN	1.079	0.8972	0.0219	0.02	0.0206	0.0204	0.02
0.0	0.0	0.0	-1639.496	2792.8786	NaN	NaN	1.3	0.8966	0.0221	0.0201	0.0207	0.0204	0.0201
0.0	0.0	0.0	-905.496	108.8786	NaN	NaN	-0.1367	0.8964	0.0222	0.0202	0.0207	0.0204	0.0202
0.0	0.0	0.0	629.504	315.8786	NaN	NaN	0.3341	0.8964	0.0222	0.0201	0.0207	0.0204	0.0202
0.0	0.0	0.0	-1808.496	-825.1214	NaN	NaN	0.3133	0.8961	0.0223	0.0201	0.0207	0.0205	0.0202
0.0	0.0	0.0	-201.496	1991.8786	NaN	NaN	1.1125	0.8965	0.0222	0.0201	0.0206	0.0205	0.0201
0.0	0.0	0.0	-599.496	107.8786	NaN	NaN	-0.2194	0.896	0.0223	0.0201	0.0207	0.0205	0.0203
0.0	0.0	0.0	-1364.496	-847.1214	NaN	NaN	0.383	0.8963	0.0223	0.0201	0.0206	0.0204	0.0203
0.0	0.0	0.0	-2450.496	4196.8786	NaN	NaN	1.3	0.8969	0.0221	0.02	0.0205	0.0204	0.0202
0.0	0.0	0.0	-2451.496	2470.8786	NaN	NaN	1.3	0.8968	0.0221	0.02	0.0205	0.0204	0.0202
0.0	0.0	0.0	235.504	1579.8786	NaN	NaN	0.8703	0.8974	0.0219	0.0199	0.0204	0.0203	0.0201
0.0	0.0	0.0	-524.496	1292.8786	NaN	NaN	1.3	0.8975	0.0219	0.0198	0.0204	0.0203	0.0201
0.0	0.0	0.0	-2289.496	2823.8786	NaN	NaN	1.3	0.8976	0.0219	0.0198	0.0205	0.0202	0.02
0.0	0.0	0.0	-2684.496	2397.8786	NaN	NaN	-0.3	0.8974	0.0219	0.0198	0.0206	0.0202	0.02
0.0	0.0	0.0	-3161.496	-1891.1214	NaN	NaN	0.3743	0.8965	0.0221	0.0201	0.0209	0.0202	0.0202
0.0	0.0	0.0	-2533.496	1032.8786	NaN	NaN	-0.3	0.897	0.022	0.02	0.0209	0.02	0.0201
0.0	0.0	0.0	-2364.496	189.8786	NaN	NaN	-0.0873	0.8972	0.0219	0.02	0.0209	0.0199	0.0201
0.0	0.0	0.0	-177.496	-1515.1214	NaN	NaN	0.8951	0.8976	0.0218	0.0199	0.0208	0.02	0.0199
0.0	0.0	0.0	-1507.496	2698.8786	NaN	NaN	1.3	0.8985	0.0216	0.0197	0.0205	0.0199	0.0197
0.0	0.0	0.0	1494.504	1201.8786	NaN	NaN	0.4457	0.8985	0.0216	0.0198	0.0205	0.0199	0.0197
0.0	0.0	0.0	-1484.496	2599.8786	NaN	NaN	1.3	0.8983	0.0217	0.0198	0.0206	0.0199	0.0198
0.0	0.0	0.0	-1454.496	-676.1214	NaN	NaN	0.3173	0.8979	0.0218	0.0198	0.0207	0.0199	0.0199
0.0	0.0	0.0	-1038.496	3303.8786	NaN	NaN	1.3	0.898	0.0218	0.0199	0.0206	0.0199	0.0198
0.0	0.0	0.0	-988.496	3905.8786	NaN	NaN	1.3	0.8979	0.0218	0.0199	0.0206	0.0199	0.0199
0.0	0.0	0.0	-33.496	102.8786	NaN	NaN	1.3	0.8975	0.022	0.0199	0.0207	0.02	0.02
0.0	0.0	0.0	-1686.496	872.8786	NaN	NaN	-0.3	0.8971	0.0221	0.02	0.0209	0.02	0.02
0.0	0.0	0.0	-541.496	5296.8786	NaN	NaN	1.1139	0.8976	0.0219	0.0199	0.0207	0.02	0.0198
0.0	0.0	0.0	-1112.496	-53.1214	NaN	NaN	0.0456	0.8967	0.0221	0.0201	0.021	0.02	0.02
0.0	0.0	0.0	-1400.496	-154.1214	NaN	NaN	0.0991	0.897	0.022	0.0202	0.021	0.0199	0.0199
0.0	0.0	0.0	-2593.496	-1443.1214	NaN	NaN	0.3575	0.8968	0.0221	0.0202	0.0211	0.0199	0.0199
0.0	0.0	0.0	-84.496	1836.8786	NaN	NaN	1.0482	0.8975	0.022	0.0201	0.0209	0.0198	0.0197
0.0	0.0	0.0	-939.496	1507.8786	NaN	NaN	1.3	0.8971	0.022	0.0201	0.021	0.02	0.0198
0.0	0.0	0.0	-1267.496	1258.8786	NaN	NaN	-0.3	0.8971	0.0221	0.0201	0.021	0.02	0.0198
0.0	0.0	0.0	-1952.496	-798.1214	NaN	NaN	0.2902	0.8967	0.0223	0.0202	0.0209	0.02	0.0199
0.0	0.0	0.0	-1625.496	702.8786	NaN	NaN	-0.3	0.8972	0.0222	0.0201	0.0207	0.02	0.0199
0.0	0.0	0.0	-2796.496	3412.8786	NaN	NaN	1.3	0.8974	0.022	0.0201	0.0206	0.02	0.0199
0.0	0.0	0.0	-1925.496	2002.8786	NaN	NaN	1.3	0.897	0.0221	0.0201	0.0208	0.0201	0.0199
0.0	0.0	0.0	-1808.496	481.8786	NaN	NaN	-0.3	0.8966	0.0222	0.0202	0.021	0.0201	0.0199
0.0	0.0	0.0	-2243.496	-2498.1214	NaN	NaN	0.5269	0.8963	0.0222	0.0203	0.0211	0.0201	0.0199
0.0	0.0	0.0	-2004.496	-340.1214	NaN	NaN	0.1451	0.8963	0.0222	0.0204	0.0211	0.0201	0.0199
0.0	0.0	0.0	-2624.496	-1289.1214	NaN	NaN	0.3294	0.8959	0.0223	0.0206	0.0212	0.02	0.02
0.0	0.0	0.0	-717.496	-3008.1214	NaN	NaN	0.8074	0.8965	0.0221	0.0205	0.0211	0.0199	0.0199
0.0	0.0	0.0	-3235.496	584.8786	NaN	NaN	-0.2207	0.8971	0.022	0.0204	0.0209	0.0199	0.0198
0.0	0.0	0.0	-2368.496	3288.8786	NaN	NaN	1.3	0.8978	0.0217	0.0203	0.0207	0.0198	0.0197
0.0	0.0	0.0	-1673.496	-498.1214	NaN	NaN	0.2294	0.8971	0.0218	0.0203	0.0208	0.02	0.02
0.0	0.0	0.0	-1511.496	1286.8786	NaN	NaN	-0.3	0.8967	0.0218	0.0205	0.0208	0.0201	0.0201
0.0	0.0	0.0	-2776.496	4435.8786	NaN	NaN	1.3	0.8968	0.0217	0.0205	0.0208	0.0201	0.0201
0.0	0.0	0.0	-1853.496	2419.8786	NaN	NaN	1.3	0.8962	0.0218	0.0205	0.021	0.0202	0.0203
0.0	0.0	0.0	-2998.496	-7.1214	NaN	NaN	0.0024	0.8959	0.0219	0.0205	0.0212	0.0202	0.0203
0.0	0.0	0.0	-1745.496	1085.8786	NaN	NaN	-0.3	0.8963	0.0219	0.0205	0.0211	0.0201	0.0202
0.0	0.0	0.0	486.504	357.8786	NaN	NaN	0.4238	0.8962	0.0219	0.0205	0.0211	0.0201	0.0202
0.0	0.0	0.0	-1721.496	1217.8786	NaN	NaN	-0.3	0.8965	0.0218	0.0204	0.0211	0.02	0.0202
0.0	0.0	0.0	-271.496	-164.1214	NaN	NaN	0.3768	0.8964	0.0219	0.0204	0.021	0.0201	0.0202
0.0	0.0	0.0	-3377.496	-289.1214	NaN	NaN	0.0789	0.8965	0.0218	0.0205	0.021	0.02	0.0202
0.0	0.0	0.0	-1793.496	1195.8786	NaN	NaN	-0.3	0.8969	0.0217	0.0204	0.0209	0.02	0.0201
0.0	0.0	0.0	973.504	-953.1214	NaN	NaN	-0.3	0.8965	0.0218	0.0204	0.021	0.0201	0.0202
0.0	0.0	0.0	-3356.496	2712.8786	NaN	NaN	-0.3	0.8965	0.0217	0.0204	0.021	0.0201	0.0202
0.0	0.0	0.0	-984.496	1861.8786	NaN	NaN	1.3	0.8966	0.0217	0.0203	0.021	0.0202	0.0203
0.0	0.0	0.0	-2751.496	574.8786	NaN	NaN	-0.2641	0.8965	0.0217	0.0203	0.021	0.0202	0.0203
0.0	0.0	0.0	-2111.496	868.8786	NaN	NaN	-0.3	0.8966	0.0217	0.0202	0.021	0.0202	0.0203
0.0	0.0	0.0	741.504	335.8786	NaN	NaN	0.3118	0.8968	0.0216	0.0202	0.0209	0.0203	0.0203
0.0	0.0	0.0	-499.496	755.8786	NaN	NaN	1.3	0.8967	0.0216	0.0202	0.021	0.0203	0.0203
0.0	0.0	0.0	-1532.496	1000.8786	NaN	NaN	-0.3	0.8965	0.0216	0.0202	0.0211	0.0203	0.0203
0.0	0.0	0.0	-1656.496	-410.1214	NaN	NaN	0.1985	0.8961	0.0218	0.0204	0.0212	0.0203	0.0203
0.0	0.0	0.0	-446.496	-3261.1214	NaN	NaN	0.8796	0.8961	0.0218	0.0204	0.0212	0.0203	0.0203
0.0	0.0	0.0	-1854.496	1655.8786	NaN	NaN	-0.3	0.8965	0.0217	0.0203	0.0212	0.0202	0.0202
0.0	0.0	0.0	-1118.496	-1157.1214	NaN	NaN	0.5085	0.8965	0.0217	0.0203	0.0211	0.0201	0.0202
0.0	0.0	0.0	-2121.496	163.8786	NaN	NaN	-0.0837	0.8972	0.0215	0.0201	0.021	0.0201	0.0202
0.0	0.0	0.0	-1217.496	106.8786	NaN	NaN	-0.0962	0.8976	0.0214	0.02	0.0208	0.0201	0.0201
0.0	0.0	0.0	-953.496	4093.8786	NaN	NaN	1.3	0.8986	0.0211	0.02	0.0204	0.02	0.02
0.0	0.0	0.0	-1263.496	3209.8786	NaN	NaN	1.3	0.8985	0.0211	0.02	0.0204	0.02	0.02
0.0	0.0	0.0	566.504	326.8786	NaN	NaN	0.3659	0.8987	0.0212	0.02	0.0204	0.0198	0.0199
0.0	0.0	0.0	-1990.496	-628.1214	NaN	NaN	0.2399	0.8981	0.0214	0.02	0.0207	0.0198	0.0201
0.0	0.0	0.0	-1357.496	542.8786	NaN	NaN	-0.3	0.8987	0.0212	0.0199	0.0205	0.0197	0.0199
0.0	0.0	0.0	-1923.496	1265.8786	NaN	NaN	-0.3	0.8987	0.0213	0.0198	0.0206	0.0197	0.0199
0.0	0.0	0.0	-273.496	2143.8786	NaN	NaN	1.1462	0.8987	0.0213	0.0198	0.0206	0.0197	0.0199
0.0	0.0	0.0	-1056.496	289.8786	NaN	NaN	-0.3	0.8986	0.0214	0.0198	0.0206	0.0197	0.0198
0.0	0.0	0.0	-1796.496	1214.8786	NaN	NaN	-0.3	0.8989	0.0214	0.0198	0.0206	0.0197	0.0197
0.0	0.0	0.0	-1461.496	2032.8786	NaN	NaN	1.3	0.8991	0.0214	0.0197	0.0205	0.0197	0.0197
0.0	0.0	0.0	-626.496	3063.8786	NaN	NaN	1.257	0.8994	0.0213	0.0197	0.0204	0.0197	0.0197
0.0	0.0	0.0	-741.496	484.8786	NaN	NaN	-0.3	0.8992	0.0213	0.0197	0.0204	0.0197	0.0197
0.0	0.0	0.0	-2516.496	5468.8786	NaN	NaN	1.3	0.8995	0.0212	0.0197	0.0203	0.0197	0.0197
0.0	0.0	0.0	-1132.496	1951.8786	NaN	NaN	1.3	0.8993	0.0213	0.0196	0.0204	0.0197	0.0197
0.0	0.0	0.0	-193.496	279.8786	NaN	NaN	1.3	0.8987	0.0215	0.0197	0.0207	0.0197	0.0198
0.0	0.0	0.0	-3057.496	1133.8786	NaN	NaN	-0.3	0.898	0.0216	0.0199	0.0209	0.0197	0.0199
0.0	0.0	0.0	224.504	627.8786	NaN	NaN	0.7366	0.8983	0.0215	0.0199	0.0209	0.0196	0.0198
0.0	0.0	0.0	-2066.496	93.8786	NaN	NaN	-0.0476	0.8982	0.0215	0.0199	0.0209	0.0196	0.0198
0.0	0.0	0.0	-931.496	-820.1214	NaN	NaN	0.4682	0.8986	0.0215	0.0198	0.0208	0.0196	0.0197
0.0	0.0	0.0	-277.496	700.8786	NaN	NaN	1.3	0.8987	0.0215	0.0198	0.0208	0.0196	0.0197
0.0	0.0	0.0	-1036.496	1037.8786	NaN	NaN	1.3	0.8991	0.0214	0.0197	0.0206	0.0196	0.0196
0.0	0.0	0.0	767.504	2406.8786	NaN	NaN	0.7582	0.8995	0.0213	0.0197	0.0204	0.0196	0.0195
0.0	0.0	0.0	-2014.496	2151.8786	NaN	NaN	1.3	0.899	0.0215	0.0198	0.0205	0.0196	0.0196
0.0	0.0	0.0	-1148.496	870.8786	NaN	NaN	-0.3	0.8986	0.0215	0.0199	0.0206	0.0196	0.0197
0.0	0.0	0.0	-414.496	-982.1214	NaN	NaN	0.7032	0.8978	0.0218	0.0199	0.0208	0.0197	0.0199
0.0	0.0	0.0	-1187.496	665.8786	NaN	NaN	-0.3	0.8982	0.0217	0.0198	0.0208	0.0197	0.0198
0.0	0.0	0.0	-513.496	684.8786	NaN	NaN	1.3	0.8979	0.0218	0.0199	0.0208	0.0197	0.0199
0.0	0.0	0.0	-1350.496	1521.8786	NaN	NaN	1.3	0.8983	0.0217	0.0198	0.0207	0.0196	0.0198
0.0	0.0	0.0	-721.496	-48.1214	NaN	NaN	0.0625	0.8983	0.0216	0.0199	0.0208	0.0196	0.0197
0.0	0.0	0.0	-3174.496	649.8786	NaN	NaN	-0.2574	0.8985	0.0216	0.0199	0.0208	0.0196	0.0196
0.0	0.0	0.0	-816.496	279.8786	NaN	NaN	-0.3	0.8985	0.0216	0.02	0.0208	0.0195	0.0196
0.0	0.0	0.0	-3045.496	915.8786	NaN	NaN	-0.3	0.8987	0.0216	0.02	0.0207	0.0195	0.0195
0.0	0.0	0.0	-2242.496	170.8786	NaN	NaN	-0.0825	0.8986	0.0216	0.02	0.0207	0.0195	0.0195
0.0	0.0	0.0	-2957.496	2231.8786	NaN	NaN	-0.3	0.8992	0.0214	0.0199	0.0205	0.0195	0.0194
0.0	0.0	0.0	-1723.496	614.8786	NaN	NaN	-0.3	0.899	0.0215	0.02	0.0205	0.0196	0.0195
0.0	0.0	0.0	-490.496	-1000.1214	NaN	NaN	0.6709	0.899	0.0214	0.02	0.0204	0.0196	0.0196
0.0	0.0	0.0	-1375.496	1779.8786	NaN	NaN	1.3	0.8988	0.0214	0.02	0.0205	0.0196	0.0196
0.0	0.0	0.0	-3430.496	89.8786	NaN	NaN	-0.0269	0.898	0.0216	0.0201	0.0207	0.0198	0.0198
0.0	0.0	0.0	-2221.496	-163.1214	NaN	NaN	0.0684	0.8979	0.0216	0.0202	0.0207	0.0197	0.0199
0.0	0.0	0.0	-2189.496	2783.8786	NaN	NaN	1.3	0.8979	0.0215	0.0202	0.0207	0.0197	0.0199
0.0	0.0	0.0	-1797.496	936.8786	NaN	NaN	-0.3	0.898	0.0214	0.0203	0.0207	0.0197	0.0199
0.0	0.0	0.0	-2748.496	3339.8786	NaN	NaN	1.3	0.8984	0.0213	0.0203	0.0205	0.0197	0.0199
0.0	0.0	0.0	-2083.496	659.8786	NaN	NaN	-0.3	0.8979	0.0214	0.0204	0.0206	0.0198	0.0199
0.0	0.0	0.0	-937.496	3358.8786	NaN	NaN	1.3	0.8983	0.0213	0.0203	0.0204	0.0198	0.0199
0.0	0.0	0.0	-2628.496	384.8786	NaN	NaN	-0.1715	0.8977	0.0215	0.0203	0.0206	0.0199	0.02
0.0	0.0	0.0	-2592.496	1490.8786	NaN	NaN	-0.3	0.8977	0.0215	0.0203	0.0207	0.0198	0.02
0.0	0.0	0.0	-1954.496	2997.8786	NaN	NaN	1.3	0.8976	0.0214	0.0203	0.0207	0.0199	0.0201
0.0	0.0	0.0	-2375.496	-979.1214	NaN	NaN	0.2919	0.8972	0.0215	0.0203	0.0209	0.02	0.0202
0.0	0.0	0.0	-3301.496	3427.8786	NaN	NaN	1.3	0.8971	0.0216	0.0203	0.0209	0.02	0.0202
0.0	0.0	0.0	-2366.496	-422.1214	NaN	NaN	0.1514	0.8969	0.0217	0.0204	0.021	0.0199	0.0203
0.0	0.0	0.0	-1026.496	830.8786	NaN	NaN	-0.3	0.8982	0.0213	0.0201	0.0205	0.0198	0.0201
0.0	0.0	0.0	-1459.496	1739.8786	NaN	NaN	1.3	0.8985	0.0212	0.02	0.0204	0.0199	0.02
0.0	0.0	0.0	1151.504	8282.8786	NaN	NaN	0.8779	0.8991	0.021	0.02	0.0201	0.0199	0.0199
0.0	0.0	0.0	-1485.496	-254.1214	NaN	NaN	0.1461	0.8989	0.0211	0.0199	0.0203	0.0199	0.0199
0.0	0.0	0.0	-719.496	1141.8786	NaN	NaN	1.3	0.8983	0.0213	0.02	0.0205	0.0199	0.0199
0.0	0.0	0.0	-4606.496	1189.8786	NaN	NaN	-0.3	0.8977	0.0215	0.02	0.0208	0.0199	0.0201
0.0	0.0	0.0	-1886.496	-389.1214	NaN	NaN	0.171	0.8978	0.0214	0.0199	0.0208	0.0199	0.0201
0.0	0.0	0.0	-2356.496	-478.1214	NaN	NaN	0.1687	0.897	0.0215	0.0202	0.0211	0.0199	0.0202
0.0	0.0	0.0	-2403.496	4024.8786	NaN	NaN	1.3	0.8982	0.0213	0.0199	0.0209	0.0198	0.0199
0.0	0.0	0.0	-1769.496	-2052.1214	NaN	NaN	0.537	0.8976	0.0215	0.0201	0.021	0.0198	0.0201
0.0	0.0	0.0	-1593.496	559.8786	NaN	NaN	-0.3	0.8987	0.0211	0.02	0.0206	0.0196	0.0199
0.0	0.0	0.0	-333.496	952.8786	NaN	NaN	1.3	0.8994	0.021	0.0199	0.0203	0.0196	0.0198
0.0	0.0	0.0	-9.496	-1507.1214	NaN	NaN	0.9937	0.8994	0.0209	0.02	0.0202	0.0196	0.0199
0.0	0.0	0.0	-542.496	7225.8786	NaN	NaN	1.0812	0.8996	0.0209	0.02	0.0199	0.0197	0.0199
0.0	0.0	0.0	-1450.496	4370.8786	NaN	NaN	1.3	0.8994	0.021	0.0199	0.0201	0.0197	0.0199
0.0	0.0	0.0	-1990.496	1385.8786	NaN	NaN	-0.3	0.8984	0.0214	0.02	0.0204	0.0197	0.0201
0.0	0.0	0.0	-3782.496	2533.8786	NaN	NaN	-0.3	0.8979	0.0215	0.02	0.0206	0.0198	0.0201
0.0	0.0	0.0	-1631.496	2813.8786	NaN	NaN	1.3	0.8979	0.0216	0.02	0.0206	0.0198	0.0201
0.0	0.0	0.0	-1217.496	1412.8786	NaN	NaN	1.3	0.8976	0.0216	0.0201	0.0207	0.0199	0.0201
0.0	0.0	0.0	-834.496	2505.8786	NaN	NaN	1.3	0.8978	0.0216	0.02	0.0208	0.0199	0.02
0.0	0.0	0.0	-3092.496	-1422.1214	NaN	NaN	0.315	0.8973	0.0218	0.0202	0.021	0.0199	0.0199
0.0	0.0	0.0	-1551.496	654.8786	NaN	NaN	-0.3	0.8978	0.0216	0.0201	0.0209	0.0198	0.0198
0.0	0.0	0.0	-2368.496	1397.8786	NaN	NaN	-0.3	0.8978	0.0216	0.0201	0.0209	0.0198	0.0198
0.0	0.0	0.0	-438.496	786.8786	NaN	NaN	1.3	0.8983	0.0214	0.0202	0.0207	0.0197	0.0197
0.0	0.0	0.0	-2005.496	1301.8786	NaN	NaN	-0.3	0.8984	0.0214	0.0202	0.0206	0.0197	0.0196
0.0	0.0	0.0	-876.496	-1032.1214	NaN	NaN	0.5408	0.8986	0.0214	0.0202	0.0205	0.0197	0.0196
0.0	0.0	0.0	-3427.496	390.8786	NaN	NaN	-0.1287	0.8981	0.0216	0.0203	0.0206	0.0198	0.0197
0.0	0.0	0.0	-763.496	1046.8786	NaN	NaN	1.3	0.8981	0.0215	0.0203	0.0205	0.0198	0.0198
0.0	0.0	0.0	-2987.496	1902.8786	NaN	NaN	-0.3	0.8978	0.0215	0.0203	0.0206	0.0199	0.0199
0.0	0.0	0.0	-3349.496	2806.8786	NaN	NaN	-0.3	0.8975	0.0216	0.0204	0.0207	0.02	0.0199
0.0	0.0	0.0	-2120.496	530.8786	NaN	NaN	-0.3	0.8973	0.0217	0.0203	0.0209	0.02	0.0198
0.0	0.0	0.0	-1742.496	-103.1214	NaN	NaN	0.0559	0.8969	0.0218	0.0204	0.021	0.02	0.0198
0.0	0.0	0.0	-1873.496	-233.1214	NaN	NaN	0.1107	0.8971	0.0218	0.0204	0.021	0.0199	0.0198
0.0	0.0	0.0	-2168.496	1530.8786	NaN	NaN	-0.3	0.8974	0.0218	0.0203	0.0208	0.0199	0.0198
0.0	0.0	0.0	-2305.496	1287.8786	NaN	NaN	-0.3	0.8972	0.0217	0.0204	0.0208	0.02	0.0199
0.0	0.0	0.0	-1032.496	4508.8786	NaN	NaN	1.297	0.8975	0.0216	0.0204	0.0206	0.02	0.02
0.0	0.0	0.0	-327.496	2534.8786	NaN	NaN	1.1484	0.8974	0.0215	0.0204	0.0207	0.0201	0.0199
0.0	0.0	0.0	-3900.496	435.8786	NaN	NaN	-0.1258	0.8967	0.0218	0.0204	0.021	0.0202	0.0199
0.0	0.0	0.0	-1697.496	-528.1214	NaN	NaN	0.2373	0.8966	0.0218	0.0205	0.0211	0.0201	0.0199
0.0	0.0	0.0	-2450.496	-2812.1214	NaN	NaN	0.5344	0.8962	0.0219	0.0206	0.0212	0.0201	0.02
0.0	0.0	0.0	-578.496	871.8786	NaN	NaN	1.3	0.8972	0.0216	0.0204	0.021	0.02	0.0199
0.0	0.0	0.0	-2428.496	-347.1214	NaN	NaN	0.1251	0.8971	0.0216	0.0203	0.021	0.02	0.02
0.0	0.0	0.0	-633.496	56.8786	NaN	NaN	-0.0986	0.8975	0.0213	0.0204	0.0208	0.02	0.02
0.0	0.0	0.0	-3100.496	3507.8786	NaN	NaN	1.3	0.8976	0.0212	0.0204	0.0207	0.0201	0.0201
0.0	0.0	0.0	-492.496	2396.8786	NaN	NaN	1.2586	0.8974	0.0212	0.0204	0.0208	0.0201	0.0201
0.0	0.0	0.0	-2211.496	-765.1214	NaN	NaN	0.257	0.8963	0.0216	0.0205	0.0211	0.0203	0.0202
0.0	0.0	0.0	-863.496	2242.8786	NaN	NaN	1.3	0.8966	0.0215	0.0205	0.021	0.0202	0.0201
0.0	0.0	0.0	-2434.496	-1757.1214	NaN	NaN	0.4192	0.8957	0.0218	0.0207	0.0212	0.0203	0.0203
0.0	0.0	0.0	-2559.496	919.8786	NaN	NaN	-0.3	0.8966	0.0215	0.0205	0.021	0.0202	0.0202
0.0	0.0	0.0	-1265.496	1935.8786	NaN	NaN	1.3	0.8969	0.0214	0.0204	0.0209	0.0202	0.0202
0.0	0.0	0.0	-1480.496	-445.1214	NaN	NaN	0.2312	0.8967	0.0214	0.0204	0.0209	0.0203	0.0203
0.0	0.0	0.0	-1483.496	1501.8786	NaN	NaN	1.3	0.8971	0.0213	0.0203	0.0207	0.0202	0.0203
0.0	0.0	0.0	-2608.496	-1832.1214	NaN	NaN	0.4126	0.8964	0.0215	0.0204	0.0209	0.0203	0.0204
0.0	0.0	0.0	-2238.496	2751.8786	NaN	NaN	1.3	0.8976	0.0212	0.0203	0.0205	0.0201	0.0202
0.0	0.0	0.0	27.504	1517.8786	NaN	NaN	0.9822	0.8977	0.0212	0.0202	0.0205	0.0201	0.0202
0.0	0.0	0.0	-2428.496	1749.8786	NaN	NaN	-0.3	0.8979	0.0212	0.0202	0.0205	0.02	0.0202
0.0	0.0	0.0	-2575.496	754.8786	NaN	NaN	-0.3	0.8979	0.0213	0.0202	0.0204	0.02	0.0202
0.0	0.0	0.0	-1092.496	2403.8786	NaN	NaN	1.3	0.8986	0.0211	0.0202	0.0202	0.02	0.0201
0.0	0.0	0.0	-2157.496	2801.8786	NaN	NaN	1.3	0.8985	0.0211	0.0201	0.0201	0.02	0.0201
0.0	0.0	0.0	-2051.496	3587.8786	NaN	NaN	1.3	0.899	0.021	0.02	0.0201	0.0199	0.0201
0.0	0.0	0.0	-1275.496	-1155.1214	NaN	NaN	0.4752	0.8984	0.0211	0.0201	0.0202	0.02	0.0201
0.0	0.0	0.0	-2993.496	5259.8786	NaN	NaN	1.3	0.8992	0.0209	0.02	0.02	0.0199	0.02
0.0	0.0	0.0	-1224.496	2416.8786	NaN	NaN	1.3	0.8992	0.0209	0.02	0.0201	0.0198	0.0201
0.0	0.0	0.0	-184.496	710.8786	NaN	NaN	1.3	0.8998	0.0207	0.0199	0.02	0.0197	0.0199
0.0	0.0	0.0	-1758.496	532.8786	NaN	NaN	-0.3	0.8996	0.0207	0.0199	0.02	0.0198	0.0199
0.0	0.0	0.0	-2248.496	3990.8786	NaN	NaN	1.3	0.9003	0.0206	0.0198	0.0198	0.0196	0.0198
0.0	0.0	0.0	-1349.496	1509.8786	NaN	NaN	1.3	0.9001	0.0207	0.0198	0.02	0.0196	0.0198
0.0	0.0	0.0	-773.496	857.8786	NaN	NaN	1.3	0.9001	0.0208	0.0198	0.02	0.0195	0.0198
0.0	0.0	0.0	-3024.496	795.8786	NaN	NaN	-0.3	0.8997	0.021	0.0199	0.0201	0.0195	0.0198
0.0	0.0	0.0	-934.496	1867.8786	NaN	NaN	1.3	0.9004	0.0207	0.0198	0.0199	0.0194	0.0198
0.0	0.0	0.0	1077.504	1584.8786	NaN	NaN	0.5953	0.9004	0.0207	0.0198	0.0199	0.0194	0.0198
0.0	0.0	0.0	-1755.496	798.8786	NaN	NaN	-0.3	0.9002	0.0208	0.0198	0.02	0.0194	0.0198
0.0	0.0	0.0	-2411.496	1764.8786	NaN	NaN	-0.3	0.8999	0.021	0.0199	0.0201	0.0194	0.0197
0.0	0.0	0.0	-1421.496	1560.8786	NaN	NaN	1.3	0.8999	0.021	0.0199	0.0201	0.0193	0.0198
0.0	0.0	0.0	-1603.496	956.8786	NaN	NaN	-0.3	0.9001	0.0209	0.0198	0.0201	0.0193	0.0197
0.0	0.0	0.0	-443.496	1758.8786	NaN	NaN	1.3	0.8999	0.021	0.0199	0.0201	0.0193	0.0198
0.0	0.0	0.0	-1410.496	5151.8786	NaN	NaN	1.3	0.8999	0.021	0.02	0.0201	0.0194	0.0197
0.0	0.0	0.0	3.504	3595.8786	NaN	NaN	0.999	0.8996	0.021	0.02	0.0202	0.0194	0.0197
0.0	0.0	0.0	-1478.496	1121.8786	NaN	NaN	-0.3	0.8991	0.0212	0.02	0.0206	0.0194	0.0198
0.0	0.0	0.0	-3986.496	-188.1214	NaN	NaN	0.0451	0.8988	0.0214	0.0199	0.0207	0.0194	0.0197
0.0	0.0	0.0	-3154.496	1945.8786	NaN	NaN	-0.3	0.8988	0.0214	0.0199	0.0206	0.0194	0.0197
0.0	0.0	0.0	-1288.496	1863.8786	NaN	NaN	1.3	0.8987	0.0214	0.02	0.0206	0.0195	0.0198
0.0	0.0	0.0	-2722.496	3286.8786	NaN	NaN	1.3	0.8991	0.0213	0.0199	0.0205	0.0195	0.0197
0.0	0.0	0.0	-1003.496	-1025.1214	NaN	NaN	0.5053	0.8985	0.0216	0.02	0.0208	0.0196	0.0196
0.0	0.0	0.0	-2860.496	302.8786	NaN	NaN	-0.1184	0.8982	0.0217	0.02	0.0209	0.0196	0.0196
0.0	0.0	0.0	-2153.496	-1030.1214	NaN	NaN	0.3236	0.8981	0.0217	0.0201	0.0208	0.0197	0.0197
0.0	0.0	0.0	-1697.496	2064.8786	NaN	NaN	1.3	0.8988	0.0214	0.0201	0.0206	0.0196	0.0196
0.0	0.0	0.0	-1922.496	797.8786	NaN	NaN	-0.3	0.8984	0.0215	0.0201	0.0206	0.0197	0.0196
0.0	0.0	0.0	-2291.496	-42.1214	NaN	NaN	0.018	0.8985	0.0214	0.0201	0.0206	0.0197	0.0196
0.0	0.0	0.0	-2191.496	402.8786	NaN	NaN	-0.2252	0.898	0.0215	0.0203	0.0207	0.0198	0.0197
0.0	0.0	0.0	-2287.496	2633.8786	NaN	NaN	1.3	0.8979	0.0215	0.0203	0.0208	0.0199	0.0197
0.0	0.0	0.0	-3012.496	-299.1214	NaN	NaN	0.0903	0.8972	0.0217	0.0204	0.021	0.02	0.0198
0.0	0.0	0.0	-3234.496	-1372.1214	NaN	NaN	0.2979	0.8969	0.0218	0.0204	0.0211	0.02	0.0198
0.0	0.0	0.0	-1540.496	268.8786	NaN	NaN	-0.2114	0.897	0.0217	0.0204	0.021	0.02	0.0198
0.0	0.0	0.0	-2685.496	582.8786	NaN	NaN	-0.2772	0.897	0.0217	0.0204	0.0209	0.02	0.0199
0.0	0.0	0.0	-1068.496	1999.8786	NaN	NaN	1.3	0.8972	0.0216	0.0205	0.0208	0.02	0.0199
0.0	0.0	0.0	-3301.496	1843.8786	NaN	NaN	-0.3	0.8973	0.0215	0.0205	0.0207	0.02	0.0199
0.0	0.0	0.0	-481.496	855.8786	NaN	NaN	1.3	0.8973	0.0214	0.0206	0.0207	0.02	0.02
0.0	0.0	0.0	-1733.496	2468.8786	NaN	NaN	1.3	0.8972	0.0214	0.0206	0.0208	0.02	0.0201
0.0	0.0	0.0	-925.496	348.8786	NaN	NaN	-0.3	0.8969	0.0214	0.0206	0.0209	0.02	0.0201
0.0	0.0	0.0	-1890.496	311.8786	NaN	NaN	-0.1976	0.8967	0.0216	0.0205	0.021	0.0201	0.0201
0.0	0.0	0.0	-1574.496	711.8786	NaN	NaN	-0.3	0.8966	0.0216	0.0205	0.0211	0.0201	0.0201
0.0	0.0	0.0	-2440.496	-147.1214	NaN	NaN	0.0569	0.8965	0.0216	0.0205	0.0211	0.0201	0.0202
0.0	0.0	0.0	-3235.496	3339.8786	NaN	NaN	1.3	0.8969	0.0215	0.0204	0.021	0.0201	0.0202
0.0	0.0	0.0	-2922.496	2423.8786	NaN	NaN	-0.3	0.8973	0.0213	0.0204	0.0208	0.02	0.0201
0.0	0.0	0.0	-1016.496	-828.1214	NaN	NaN	0.4489	0.8974	0.0213	0.0203	0.0208	0.02	0.0201
0.0	0.0	0.0	-2749.496	-34.1214	NaN	NaN	0.0123	0.8979	0.0212	0.0203	0.0207	0.0199	0.0201
0.0	0.0	0.0	508.504	3377.8786	NaN	NaN	0.8692	0.8985	0.021	0.0202	0.0205	0.0198	0.02
0.0	0.0	0.0	-3426.496	3290.8786	NaN	NaN	-0.3	0.898	0.0211	0.0203	0.0207	0.0199	0.0201
0.0	0.0	0.0	-3026.496	1598.8786	NaN	NaN	-0.3	0.8979	0.0211	0.0203	0.0208	0.0198	0.02
0.0	0.0	0.0	-2101.496	228.8786	NaN	NaN	-0.1222	0.8979	0.0212	0.0202	0.0208	0.0198	0.02
0.0	0.0	0.0	-877.496	1293.8786	NaN	NaN	1.3	0.8984	0.021	0.0202	0.0207	0.0198	0.02
0.0	0.0	0.0	-2487.496	1635.8786	NaN	NaN	-0.3	0.8984	0.021	0.0202	0.0207	0.0197	0.02
0.0	0.0	0.0	790.504	-394.1214	NaN	NaN	-0.3	0.8986	0.021	0.0201	0.0206	0.0198	0.0199
0.0	0.0	0.0	-3731.496	2387.8786	NaN	NaN	-0.3	0.8982	0.0211	0.0202	0.0207	0.0198	0.02
0.0	0.0	0.0	-420.496	1014.8786	NaN	NaN	1.3	0.8984	0.021	0.0201	0.0206	0.0198	0.02
0.0	0.0	0.0	-2397.496	126.8786	NaN	NaN	-0.0559	0.8982	0.021	0.0201	0.0207	0.0198	0.0201
0.0	0.0	0.0	-2275.496	1869.8786	NaN	NaN	-0.3	0.8984	0.0209	0.0202	0.0207	0.0198	0.02
0.0	0.0	0.0	-208.496	3465.8786	NaN	NaN	1.064	0.8986	0.0209	0.0201	0.0206	0.0198	0.02
0.0	0.0	0.0	-1919.496	997.8786	NaN	NaN	-0.3	0.8981	0.021	0.0202	0.0208	0.0198	0.0201
0.0	0.0	0.0	-3350.496	359.8786	NaN	NaN	-0.1203	0.8983	0.021	0.0202	0.0207	0.0198	0.0201
0.0	0.0	0.0	-273.496	4072.8786	NaN	NaN	1.072	0.8986	0.0208	0.0202	0.0206	0.0198	0.0201
0.0	0.0	0.0	-2412.496	2152.8786	NaN	NaN	-0.3	0.8986	0.0207	0.0202	0.0206	0.0198	0.0201
0.0	0.0	0.0	-1518.496	1229.8786	NaN	NaN	-0.3	0.8988	0.0206	0.0201	0.0207	0.0197	0.02
0.0	0.0	0.0	-1191.496	-479.1214	NaN	NaN	0.2868	0.8987	0.0208	0.0201	0.0208	0.0197	0.0199
0.0	0.0	0.0	-3050.496	1424.8786	NaN	NaN	-0.3	0.8988	0.0208	0.0202	0.0208	0.0196	0.0198
0.0	0.0	0.0	-2016.496	-49.1214	NaN	NaN	0.0238	0.8986	0.0209	0.0202	0.0209	0.0196	0.0198
0.0	0.0	0.0	-3156.496	-1580.1214	NaN	NaN	0.3336	0.8984	0.021	0.0202	0.0209	0.0197	0.0197
0.0	0.0	0.0	-743.496	854.8786	NaN	NaN	1.3	0.8989	0.021	0.0201	0.0207	0.0197	0.0197
0.0	0.0	0.0	-1138.496	-204.1214	NaN	NaN	0.152	0.8987	0.021	0.0201	0.0207	0.0198	0.0198
0.0	0.0	0.0	-997.496	2278.8786	NaN	NaN	1.3	0.899	0.0209	0.0201	0.0204	0.0198	0.0198
0.0	0.0	0.0	-3922.496	2001.8786	NaN	NaN	-0.3	0.8982	0.0211	0.0202	0.0206	0.02	0.0199
0.0	0.0	0.0	-1412.496	1667.8786	NaN	NaN	1.3	0.8981	0.0211	0.0202	0.0207	0.02	0.0199
0.0	0.0	0.0	-1816.496	-787.1214	NaN	NaN	0.3023	0.8975	0.0213	0.0203	0.0209	0.02	0.02
0.0	0.0	0.0	-1467.496	-41.1214	NaN	NaN	0.0273	0.8975	0.0212	0.0204	0.021	0.02	0.0199
0.0	0.0	0.0	-2140.496	-616.1214	NaN	NaN	0.2235	0.8972	0.0213	0.0204	0.0211	0.02	0.0199
0.0	0.0	0.0	-1877.496	-927.1214	NaN	NaN	0.3306	0.8972	0.0213	0.0204	0.0211	0.0201	0.02
0.0	0.0	0.0	-2033.496	669.8786	NaN	NaN	-0.3	0.8972	0.0212	0.0204	0.0211	0.0201	0.02
0.0	0.0	0.0	-3673.496	2943.8786	NaN	NaN	-0.3	0.8973	0.0212	0.0204	0.021	0.0201	0.02
0.0	0.0	0.0	-2724.496	517.8786	NaN	NaN	-0.2347	0.8971	0.0213	0.0204	0.021	0.0201	0.0201
0.0	0.0	0.0	-3338.496	2648.8786	NaN	NaN	-0.3	0.8973	0.0212	0.0205	0.0209	0.0201	0.0201
0.0	0.0	0.0	-2307.496	1546.8786	NaN	NaN	-0.3	0.8975	0.0211	0.0205	0.0208	0.02	0.0201
0.0	0.0	0.0	-1408.496	2086.8786	NaN	NaN	1.3	0.8978	0.021	0.0204	0.0207	0.0199	0.0201
0.0	0.0	0.0	-1563.496	1990.8786	NaN	NaN	1.3	0.8978	0.021	0.0204	0.0207	0.02	0.0201
0.0	0.0	0.0	-830.496	2994.8786	NaN	NaN	1.3	0.8978	0.0211	0.0204	0.0206	0.02	0.0201
0.0	0.0	0.0	-2087.496	650.8786	NaN	NaN	-0.3	0.8976	0.0212	0.0204	0.0207	0.02	0.0201
0.0	0.0	0.0	-825.496	1265.8786	NaN	NaN	1.3	0.8977	0.0213	0.0203	0.0207	0.0199	0.02
0.0	0.0	0.0	-1807.496	810.8786	NaN	NaN	-0.3	0.8973	0.0214	0.0203	0.0208	0.02	0.0201
0.0	0.0	0.0	-1127.496	678.8786	NaN	NaN	-0.3	0.8978	0.0213	0.0203	0.0207	0.0199	0.0201
0.0	0.0	0.0	-734.496	2263.8786	NaN	NaN	1.3	0.8978	0.0213	0.0203	0.0207	0.02	0.02
0.0	0.0	0.0	-2116.496	1355.8786	NaN	NaN	-0.3	0.8979	0.0212	0.0202	0.0207	0.0199	0.02
0.0	0.0	0.0	-3109.496	1564.8786	NaN	NaN	-0.3	0.8978	0.0213	0.0202	0.0208	0.0199	0.02
0.0	0.0	0.0	-2310.496	248.8786	NaN	NaN	-0.1207	0.8976	0.0213	0.0202	0.0209	0.0199	0.02
0.0	0.0	0.0	-2220.496	3442.8786	NaN	NaN	1.3	0.8983	0.0211	0.0201	0.0208	0.0198	0.0199
0.0	0.0	0.0	-2032.496	-325.1214	NaN	NaN	0.1379	0.8981	0.0211	0.0202	0.0209	0.0198	0.0199
0.0	0.0	0.0	-225.496	944.8786	NaN	NaN	1.3	0.8984	0.021	0.0201	0.0208	0.0198	0.0198
0.0	0.0	0.0	-2065.496	-149.1214	NaN	NaN	0.0673	0.8981	0.0211	0.0202	0.0209	0.0199	0.0199
0.0	0.0	0.0	-1811.496	1576.8786	NaN	NaN	-0.3	0.8985	0.021	0.0201	0.0208	0.0198	0.0198
0.0	0.0	0.0	-959.496	1278.8786	NaN	NaN	1.3	0.8984	0.0211	0.0201	0.0208	0.0198	0.0198
0.0	0.0	0.0	-3033.496	745.8786	NaN	NaN	-0.3	0.8985	0.0211	0.0201	0.0208	0.0198	0.0197
0.0	0.0	0.0	-2773.496	-596.1214	NaN	NaN	0.1769	0.8984	0.0212	0.0201	0.0208	0.0197	0.0197
0.0	0.0	0.0	1014.504	1986.8786	NaN	NaN	0.662	0.8987	0.0211	0.0201	0.0207	0.0197	0.0197
0.0	0.0	0.0	-1801.496	1322.8786	NaN	NaN	-0.3	0.8982	0.0213	0.0202	0.0209	0.0198	0.0197
0.0	0.0	0.0	-1957.496	190.8786	NaN	NaN	-0.108	0.898	0.0213	0.0202	0.0209	0.0199	0.0197
0.0	0.0	0.0	-1356.496	2119.8786	NaN	NaN	1.3	0.8979	0.0214	0.0203	0.0208	0.0199	0.0198
0.0	0.0	0.0	-2771.496	3024.8786	NaN	NaN	1.3	0.8979	0.0213	0.0203	0.0207	0.02	0.0198
0.0	0.0	0.0	-1005.496	2375.8786	NaN	NaN	1.3	0.898	0.0212	0.0203	0.0206	0.02	0.0199
0.0	0.0	0.0	-2891.496	1730.8786	NaN	NaN	-0.3	0.8974	0.0214	0.0203	0.0208	0.0201	0.02
0.0	0.0	0.0	-2283.496	3819.8786	NaN	NaN	1.3	0.8978	0.0213	0.0202	0.0208	0.02	0.0199
0.0	0.0	0.0	-2662.496	3190.8786	NaN	NaN	1.3	0.8973	0.0215	0.0203	0.0211	0.0201	0.0198
0.0	0.0	0.0	-3288.496	-2779.1214	NaN	NaN	0.458	0.8969	0.0216	0.0205	0.0212	0.02	0.0198
0.0	0.0	0.0	-629.496	-2964.1214	NaN	NaN	0.8248	0.8974	0.0216	0.0204	0.0211	0.0199	0.0197
0.0	0.0	0.0	-2455.496	465.8786	NaN	NaN	-0.2342	0.8976	0.0215	0.0203	0.021	0.02	0.0196
0.0	0.0	0.0	-2387.496	244.8786	NaN	NaN	-0.1143	0.898	0.0213	0.0202	0.0208	0.02	0.0196
0.0	0.0	0.0	-2101.496	203.8786	NaN	NaN	-0.1074	0.8982	0.0212	0.0201	0.0207	0.02	0.0197
0.0	0.0	0.0	-2721.496	1758.8786	NaN	NaN	-0.3	0.8982	0.0212	0.0202	0.0206	0.0201	0.0197
0.0	0.0	0.0	-2194.496	1247.8786	NaN	NaN	-0.3	0.898	0.0212	0.0203	0.0206	0.0201	0.0198
0.0	0.0	0.0	-2221.496	-657.1214	NaN	NaN	0.2283	0.8975	0.0213	0.0204	0.0208	0.0201	0.0199
0.0	0.0	0.0	-778.496	958.8786	NaN	NaN	1.3	0.8974	0.0213	0.0204	0.0208	0.0201	0.0199
0.0	0.0	0.0	-1989.496	1637.8786	NaN	NaN	-0.3	0.8969	0.0214	0.0205	0.021	0.0202	0.02
0.0	0.0	0.0	-3147.496	-636.1214	NaN	NaN	0.1681	0.8966	0.0214	0.0205	0.0211	0.0202	0.0201
0.0	0.0	0.0	-1570.496	2544.8786	NaN	NaN	1.3	0.8968	0.0214	0.0205	0.021	0.0202	0.0201
0.0	0.0	0.0	-3087.496	269.8786	NaN	NaN	-0.0958	0.8964	0.0214	0.0206	0.0211	0.0203	0.0202
0.0	0.0	0.0	-2343.496	1910.8786	NaN	NaN	-0.3	0.8969	0.0212	0.0206	0.0209	0.0202	0.0202
0.0	0.0	0.0	-1155.496	2302.8786	NaN	NaN	1.3	0.8973	0.0211	0.0205	0.0207	0.0201	0.0202
0.0	0.0	0.0	-195.496	1384.8786	NaN	NaN	1.1644	0.8977	0.021	0.0205	0.0206	0.0201	0.0201
0.0	0.0	0.0	-1695.496	274.8786	NaN	NaN	-0.1935	0.8975	0.0211	0.0205	0.0207	0.0201	0.0201
0.0	0.0	0.0	-536.496	3118.8786	NaN	NaN	1.2078	0.8977	0.0211	0.0204	0.0206	0.0201	0.0201
0.0	0.0	0.0	-2665.496	359.8786	NaN	NaN	-0.1561	0.897	0.0213	0.0205	0.0208	0.0202	0.0202
0.0	0.0	0.0	-2182.496	2049.8786	NaN	NaN	-0.3	0.8975	0.0212	0.0204	0.0207	0.0202	0.0201
0.0	0.0	0.0	-2225.496	760.8786	NaN	NaN	-0.3	0.8971	0.0213	0.0204	0.0207	0.0203	0.0202
0.0	0.0	0.0	-897.496	1300.8786	NaN	NaN	1.3	0.8976	0.0211	0.0203	0.0206	0.0202	0.0202
0.0	0.0	0.0	-2173.496	1304.8786	NaN	NaN	-0.3	0.8974	0.0212	0.0203	0.0206	0.0203	0.0203
0.0	0.0	0.0	-2020.496	2725.8786	NaN	NaN	1.3	0.898	0.0211	0.0202	0.0204	0.0202	0.0202
0.0	0.0	0.0	-852.496	3058.8786	NaN	NaN	1.3	0.8981	0.0211	0.0202	0.0204	0.0202	0.0201
0.0	0.0	0.0	-3003.496	1040.8786	NaN	NaN	-0.3	0.898	0.0211	0.0202	0.0204	0.0201	0.0201
0.0	0.0	0.0	-465.496	606.8786	NaN	NaN	1.3	0.8984	0.0211	0.0202	0.0204	0.02	0.02
0.0	0.0	0.0	-878.496	1257.8786	NaN	NaN	1.3	0.8982	0.0212	0.0202	0.0204	0.0201	0.02
0.0	0.0	0.0	-2632.496	1778.8786	NaN	NaN	-0.3	0.8982	0.0212	0.0202	0.0204	0.0201	0.02
0.0	0.0	0.0	-626.496	1500.8786	NaN	NaN	1.3	0.8981	0.0212	0.0202	0.0204	0.0201	0.02
0.0	0.0	0.0	-3076.496	953.8786	NaN	NaN	-0.3	0.8976	0.0213	0.0202	0.0205	0.0202	0.0202
0.0	0.0	0.0	-3202.496	2977.8786	NaN	NaN	-0.3	0.8978	0.0213	0.0202	0.0204	0.0202	0.0202
0.0	0.0	0.0	-1725.496	1682.8786	NaN	NaN	-0.3	0.8978	0.0212	0.0202	0.0204	0.0201	0.0202
0.0	0.0	0.0	-2622.496	1676.8786	NaN	NaN	-0.3	0.898	0.0212	0.0202	0.0204	0.0201	0.0201
0.0	0.0	0.0	-70.496	594.8786	NaN	NaN	1.1344	0.8982	0.0212	0.0201	0.0204	0.02	0.0201
0.0	0.0	0.0	-1673.496	824.8786	NaN	NaN	-0.3	0.898	0.0212	0.0202	0.0204	0.0201	0.0201
0.0	0.0	0.0	-808.496	4542.8786	NaN	NaN	1.2165	0.8987	0.0211	0.0201	0.0202	0.02	0.0199
0.0	0.0	0.0	-996.496	1694.8786	NaN	NaN	1.3	0.8981	0.0212	0.0202	0.0205	0.02	0.02
0.0	0.0	0.0	-1097.496	594.8786	NaN	NaN	-0.3	0.898	0.0212	0.0202	0.0205	0.02	0.02
0.0	0.0	0.0	-2817.496	-21.1214	NaN	NaN	0.0074	0.8978	0.0213	0.0203	0.0206	0.02	0.02
0.0	0.0	0.0	-1537.496	2284.8786	NaN	NaN	1.3	0.8983	0.0212	0.0202	0.0205	0.02	0.0199
0.0	0.0	0.0	-1924.496	853.8786	NaN	NaN	-0.3	0.8976	0.0213	0.0203	0.0207	0.02	0.02
0.0	0.0	0.0	-586.496	-1542.1214	NaN	NaN	0.7245	0.8976	0.0214	0.0203	0.0207	0.02	0.0199
0.0	0.0	0.0	-2168.496	-414.1214	NaN	NaN	0.1603	0.8976	0.0214	0.0204	0.0207	0.0199	0.02
0.0	0.0	0.0	-132.496	986.8786	NaN	NaN	1.1551	0.8984	0.0212	0.0203	0.0204	0.0199	0.0199
0.0	0.0	0.0	-925.496	-402.1214	NaN	NaN	0.3029	0.8981	0.0213	0.0204	0.0204	0.0199	0.02
0.0	0.0	0.0	-2607.496	-78.1214	NaN	NaN	0.0291	0.8984	0.0212	0.0204	0.0203	0.0199	0.0199
0.0	0.0	0.0	-2104.496	2976.8786	NaN	NaN	1.3	0.8981	0.0212	0.0204	0.0203	0.02	0.02
0.0	0.0	0.0	1157.504	3630.8786	NaN	NaN	0.7583	0.898	0.0212	0.0204	0.0202	0.02	0.0201
0.0	0.0	0.0	-4182.496	1293.8786	NaN	NaN	-0.3	0.8978	0.0213	0.0204	0.0203	0.02	0.0201
0.0	0.0	0.0	-2207.496	1845.8786	NaN	NaN	-0.3	0.8976	0.0214	0.0205	0.0203	0.02	0.0201
0.0	0.0	0.0	-547.496	3557.8786	NaN	NaN	1.1819	0.8978	0.0214	0.0204	0.0203	0.02	0.0201
0.0	0.0	0.0	-1340.496	760.8786	NaN	NaN	-0.3	0.8974	0.0214	0.0204	0.0205	0.0201	0.0202
0.0	0.0	0.0	-1817.496	-261.1214	NaN	NaN	0.1256	0.8974	0.0215	0.0203	0.0207	0.02	0.0201
0.0	0.0	0.0	-2482.496	1372.8786	NaN	NaN	-0.3	0.8973	0.0215	0.0204	0.0207	0.02	0.0201
0.0	0.0	0.0	-3031.496	104.8786	NaN	NaN	-0.0358	0.8972	0.0215	0.0204	0.0207	0.02	0.0202
0.0	0.0	0.0	-2140.496	1972.8786	NaN	NaN	-0.3	0.8975	0.0214	0.0203	0.0206	0.02	0.0201
0.0	0.0	0.0	-988.496	1210.8786	NaN	NaN	1.3	0.8977	0.0213	0.0204	0.0204	0.0201	0.0201
0.0	0.0	0.0	-3797.496	2563.8786	NaN	NaN	-0.3	0.8981	0.0212	0.0204	0.0203	0.02	0.02
0.0	0.0	0.0	-485.496	945.8786	NaN	NaN	1.3	0.8984	0.0212	0.0204	0.0202	0.0199	0.02
0.0	0.0	0.0	-1879.496	-525.1214	NaN	NaN	0.2184	0.8983	0.0212	0.0204	0.0201	0.0199	0.0201
0.0	0.0	0.0	-836.496	3171.8786	NaN	NaN	1.3	0.8984	0.0211	0.0204	0.02	0.02	0.0201
0.0	0.0	0.0	-2361.496	3086.8786	NaN	NaN	1.3	0.8981	0.0212	0.0204	0.0201	0.02	0.0202
0.0	0.0	0.0	-2716.496	1573.8786	NaN	NaN	-0.3	0.8976	0.0214	0.0205	0.0203	0.0201	0.0202
0.0	0.0	0.0	-1930.496	-2341.1214	NaN	NaN	0.5481	0.8971	0.0216	0.0205	0.0205	0.02	0.0203
0.0	0.0	0.0	-2226.496	3146.8786	NaN	NaN	1.3	0.8975	0.0215	0.0205	0.0204	0.02	0.0202
0.0	0.0	0.0	-2045.496	23.8786	NaN	NaN	-0.0118	0.8971	0.0216	0.0205	0.0205	0.02	0.0203
0.0	0.0	0.0	-2651.496	1513.8786	NaN	NaN	-0.3	0.8978	0.0213	0.0204	0.0203	0.0199	0.0201
0.0	0.0	0.0	-1085.496	3062.8786	NaN	NaN	1.3	0.898	0.0213	0.0204	0.0201	0.02	0.0201
0.0	0.0	0.0	-3771.496	3857.8786	NaN	NaN	1.3	0.8981	0.0212	0.0204	0.0201	0.0201	0.0201
0.0	0.0	0.0	-2385.496	1825.8786	NaN	NaN	-0.3	0.8978	0.0213	0.0204	0.0202	0.0201	0.0202
0.0	0.0	0.0	-1030.496	1317.8786	NaN	NaN	1.3	0.8975	0.0215	0.0203	0.0203	0.0201	0.0202
0.0	0.0	0.0	-3286.496	1772.8786	NaN	NaN	-0.3	0.8974	0.0215	0.0203	0.0205	0.02	0.0202
0.0	0.0	0.0	-2634.496	2309.8786	NaN	NaN	-0.3	0.8976	0.0214	0.0203	0.0205	0.0199	0.0203
0.0	0.0	0.0	-4160.496	1703.8786	NaN	NaN	-0.3	0.8976	0.0214	0.0203	0.0206	0.0199	0.0202
0.0	0.0	0.0	-61.496	2969.8786	NaN	NaN	1.0211	0.8981	0.0212	0.0202	0.0205	0.0199	0.0201
0.0	0.0	0.0	-2387.496	-500.1214	NaN	NaN	0.1732	0.8977	0.0214	0.0202	0.0206	0.0199	0.0202
0.0	0.0	0.0	-1825.496	852.8786	NaN	NaN	-0.3	0.8982	0.0212	0.0202	0.0205	0.0198	0.0201
0.0	0.0	0.0	-2030.496	1692.8786	NaN	NaN	-0.3	0.8981	0.0212	0.0202	0.0204	0.0199	0.0202
0.0	0.0	0.0	-2131.496	2532.8786	NaN	NaN	1.3	0.8981	0.0211	0.0202	0.0204	0.02	0.0202
0.0	0.0	0.0	-2563.496	3948.8786	NaN	NaN	1.3	0.898	0.0211	0.0201	0.0205	0.02	0.0202
0.0	0.0	0.0	-2181.496	307.8786	NaN	NaN	-0.1643	0.8972	0.0214	0.0202	0.0209	0.02	0.0203
0.0	0.0	0.0	-1651.496	-168.1214	NaN	NaN	0.0924	0.8968	0.0215	0.0204	0.021	0.02	0.0204
0.0	0.0	0.0	-2098.496	-349.1214	NaN	NaN	0.1426	0.8967	0.0214	0.0204	0.0211	0.02	0.0204
0.0	0.0	0.0	-1172.496	-949.1214	NaN	NaN	0.4474	0.8974	0.0212	0.0202	0.0209	0.0199	0.0203
0.0	0.0	0.0	264.504	1921.8786	NaN	NaN	0.879	0.898	0.021	0.02	0.0208	0.02	0.0202
0.0	0.0	0.0	-1031.496	1045.8786	NaN	NaN	1.3	0.8979	0.0209	0.02	0.0208	0.0201	0.0203
0.0	0.0	0.0	-1300.496	613.8786	NaN	NaN	-0.3	0.8976	0.021	0.0201	0.021	0.02	0.0202
0.0	0.0	0.0	-156.496	-141.1214	NaN	NaN	0.4742	0.8974	0.0211	0.0202	0.0211	0.02	0.0203
0.0	0.0	0.0	-3599.496	-784.1214	NaN	NaN	0.1789	0.897	0.0212	0.0203	0.0212	0.02	0.0203
0.0	0.0	0.0	-799.496	-107.1214	NaN	NaN	0.1182	0.8975	0.021	0.0202	0.0211	0.0199	0.0202
0.0	0.0	0.0	-2983.496	2246.8786	NaN	NaN	-0.3	0.8976	0.021	0.0201	0.0212	0.0199	0.0202
0.0	0.0	0.0	-643.496	-1310.1214	NaN	NaN	0.6706	0.8974	0.021	0.0202	0.0212	0.02	0.0202
0.0	0.0	0.0	-1784.496	2358.8786	NaN	NaN	1.3	0.8977	0.021	0.0201	0.0211	0.0199	0.0201
0.0	0.0	0.0	-2266.496	-675.1214	NaN	NaN	0.2295	0.8973	0.0211	0.0202	0.0212	0.02	0.0202
0.0	0.0	0.0	-2942.496	254.8786	NaN	NaN	-0.0948	0.8977	0.0209	0.0201	0.0211	0.0199	0.0202
0.0	0.0	0.0	-1194.496	3504.8786	NaN	NaN	1.3	0.8976	0.0209	0.0201	0.0212	0.02	0.0202
0.0	0.0	0.0	-313.496	1033.8786	NaN	NaN	1.3	0.8978	0.0208	0.0201	0.0212	0.02	0.0201
0.0	0.0	0.0	-1208.496	731.8786	NaN	NaN	-0.3	0.8976	0.021	0.0202	0.0212	0.0199	0.0201
0.0	0.0	0.0	-2534.496	-966.1214	NaN	NaN	0.276	0.8973	0.0212	0.0204	0.0212	0.0199	0.02
0.0	0.0	0.0	-3400.496	3002.8786	NaN	NaN	-0.3	0.8974	0.0212	0.0203	0.0212	0.0199	0.02
0.0	0.0	0.0	-2653.496	-12.1214	NaN	NaN	0.0045	0.897	0.0213	0.0203	0.0213	0.02	0.02
0.0	0.0	0.0	-1939.496	2508.8786	NaN	NaN	1.3	0.8974	0.0213	0.0202	0.0212	0.02	0.0199
0.0	0.0	0.0	-2881.496	238.8786	NaN	NaN	-0.0904	0.897	0.0214	0.0203	0.0213	0.0201	0.02
0.0	0.0	0.0	-1550.496	-1665.1214	NaN	NaN	0.5178	0.8969	0.0214	0.0204	0.0212	0.0201	0.02
0.0	0.0	0.0	-840.496	291.8786	NaN	NaN	-0.3	0.8969	0.0214	0.0204	0.0213	0.0201	0.02
0.0	0.0	0.0	-3175.496	1360.8786	NaN	NaN	-0.3	0.8969	0.0214	0.0204	0.0213	0.02	0.0199
0.0	0.0	0.0	-1855.496	-790.1214	NaN	NaN	0.2987	0.8969	0.0214	0.0205	0.0212	0.02	0.02
0.0	0.0	0.0	-2212.496	-1121.1214	NaN	NaN	0.3363	0.8968	0.0215	0.0205	0.0212	0.0201	0.02
0.0	0.0	0.0	-1185.496	-83.1214	NaN	NaN	0.0655	0.897	0.0215	0.0204	0.0211	0.0201	0.0199
0.0	0.0	0.0	-1749.496	3186.8786	NaN	NaN	1.3	0.897	0.0215	0.0203	0.0211	0.0202	0.0199
0.0	0.0	0.0	-1729.496	-2243.1214	NaN	NaN	0.5646	0.8963	0.0216	0.0205	0.0212	0.0203	0.0201
0.0	0.0	0.0	-2015.496	-901.1214	NaN	NaN	0.309	0.8961	0.0217	0.0205	0.0212	0.0203	0.0201
0.0	0.0	0.0	-2781.496	1373.8786	NaN	NaN	-0.3	0.8962	0.0217	0.0205	0.0212	0.0203	0.0201
0.0	0.0	0.0	-2636.496	574.8786	NaN	NaN	-0.2788	0.8962	0.0217	0.0205	0.0212	0.0203	0.0201
0.0	0.0	0.0	-1434.496	-215.1214	NaN	NaN	0.1304	0.8961	0.0217	0.0206	0.0212	0.0202	0.0202
0.0	0.0	0.0	-2334.496	-210.1214	NaN	NaN	0.0826	0.8962	0.0217	0.0206	0.0212	0.0202	0.0201
0.0	0.0	0.0	-850.496	-495.1214	NaN	NaN	0.368	0.8965	0.0216	0.0205	0.0211	0.0202	0.0201
0.0	0.0	0.0	-466.496	3056.8786	NaN	NaN	1.1801	0.8967	0.0215	0.0204	0.0211	0.0203	0.02
0.0	0.0	0.0	-2143.496	74.8786	NaN	NaN	-0.0362	0.8961	0.0217	0.0204	0.0212	0.0204	0.0201
0.0	0.0	0.0	93.504	-1736.1214	NaN	NaN	1.0569	0.8962	0.0217	0.0205	0.0212	0.0203	0.0202
0.0	0.0	0.0	-1899.496	-49.1214	NaN	NaN	0.0252	0.8961	0.0217	0.0205	0.0212	0.0203	0.0202
0.0	0.0	0.0	-788.496	648.8786	NaN	NaN	-0.3	0.8963	0.0216	0.0205	0.0212	0.0203	0.0202
0.0	0.0	0.0	-1862.496	-3299.1214	NaN	NaN	0.6392	0.8958	0.0217	0.0206	0.0212	0.0203	0.0203
0.0	0.0	0.0	-2235.496	-561.1214	NaN	NaN	0.2006	0.8961	0.0216	0.0206	0.0212	0.0202	0.0202
0.0	0.0	0.0	-319.496	260.8786	NaN	NaN	-0.3	0.8965	0.0215	0.0204	0.0211	0.0203	0.0202
0.0	0.0	0.0	-2382.496	1130.8786	NaN	NaN	-0.3	0.8966	0.0214	0.0204	0.0211	0.0203	0.0203
0.0	0.0	0.0	-2293.496	1498.8786	NaN	NaN	-0.3	0.8965	0.0214	0.0203	0.0211	0.0204	0.0203
0.0	0.0	0.0	-113.496	2050.8786	NaN	NaN	1.0586	0.8967	0.0213	0.0203	0.0211	0.0204	0.0203
0.0	0.0	0.0	-2451.496	1405.8786	NaN	NaN	-0.3	0.8961	0.0214	0.0204	0.0212	0.0205	0.0204
0.0	0.0	0.0	-2001.496	1629.8786	NaN	NaN	-0.3	0.8963	0.0214	0.0204	0.0212	0.0204	0.0203
0.0	0.0	0.0	-463.496	-1116.1214	NaN	NaN	0.7066	0.8958	0.0215	0.0205	0.0212	0.0204	0.0204
0.0	0.0	0.0	-868.496	466.8786	NaN	NaN	-0.3	0.8962	0.0215	0.0205	0.0212	0.0204	0.0203
0.0	0.0	0.0	-864.496	-1567.1214	NaN	NaN	0.6445	0.8962	0.0215	0.0205	0.0212	0.0203	0.0203
0.0	0.0	0.0	-2062.496	1345.8786	NaN	NaN	-0.3	0.8966	0.0214	0.0204	0.0211	0.0203	0.0203
0.0	0.0	0.0	-1754.496	-888.1214	NaN	NaN	0.3361	0.8965	0.0214	0.0203	0.0211	0.0204	0.0203
0.0	0.0	0.0	-566.496	2472.8786	NaN	NaN	1.2972	0.8968	0.0213	0.0202	0.0211	0.0204	0.0202
0.0	0.0	0.0	-2900.496	753.8786	NaN	NaN	-0.3	0.8966	0.0213	0.0203	0.0211	0.0204	0.0203
0.0	0.0	0.0	-1065.496	1997.8786	NaN	NaN	1.3	0.897	0.0212	0.0202	0.0211	0.0203	0.0202
0.0	0.0	0.0	-1127.496	-1910.1214	NaN	NaN	0.6288	0.8965	0.0213	0.0203	0.0212	0.0203	0.0203
0.0	0.0	0.0	-2194.496	2469.8786	NaN	NaN	1.3	0.8972	0.0212	0.0203	0.021	0.0202	0.0201
0.0	0.0	0.0	-1626.496	484.8786	NaN	NaN	-0.3	0.8969	0.0212	0.0203	0.0211	0.0202	0.0202
0.0	0.0	0.0	-1006.496	719.8786	NaN	NaN	-0.3	0.8969	0.0212	0.0203	0.0211	0.0203	0.0202
0.0	0.0	0.0	-3284.496	-271.1214	NaN	NaN	0.0763	0.8968	0.0212	0.0203	0.0211	0.0203	0.0203
0.0	0.0	0.0	-1172.496	76.8786	NaN	NaN	-0.0702	0.897	0.0211	0.0202	0.0211	0.0203	0.0202
0.0	0.0	0.0	-1151.496	1763.8786	NaN	NaN	1.3	0.8969	0.0212	0.0202	0.0211	0.0204	0.0203
0.0	0.0	0.0	-3546.496	1705.8786	NaN	NaN	-0.3	0.8969	0.0212	0.0202	0.0211	0.0203	0.0203
0.0	0.0	0.0	-3377.496	1611.8786	NaN	NaN	-0.3	0.8969	0.0212	0.0203	0.0211	0.0202	0.0202
0.0	0.0	0.0	-1903.496	1343.8786	NaN	NaN	-0.3	0.8971	0.0211	0.0203	0.0212	0.0202	0.0202
0.0	0.0	0.0	-433.496	229.8786	NaN	NaN	-0.3	0.8971	0.0211	0.0203	0.0212	0.0202	0.0202
0.0	0.0	0.0	-2483.496	567.8786	NaN	NaN	-0.2964	0.8971	0.0212	0.0204	0.0212	0.0201	0.02
0.0	0.0	0.0	-923.496	1256.8786	NaN	NaN	1.3	0.8969	0.0213	0.0204	0.0212	0.0202	0.02
0.0	0.0	0.0	-3310.496	-1630.1214	NaN	NaN	0.3299	0.8968	0.0214	0.0205	0.0211	0.0202	0.02
0.0	0.0	0.0	-693.496	3391.8786	NaN	NaN	1.257	0.8973	0.0213	0.0202	0.021	0.0202	0.02
0.0	0.0	0.0	-2486.496	271.8786	NaN	NaN	-0.1228	0.8967	0.0214	0.0204	0.0211	0.0203	0.0201
0.0	0.0	0.0	-1820.496	1073.8786	NaN	NaN	-0.3	0.897	0.0213	0.0202	0.0211	0.0203	0.0201
0.0	0.0	0.0	-38.496	457.8786	NaN	NaN	1.0918	0.8966	0.0214	0.0203	0.0212	0.0204	0.0202
0.0	0.0	0.0	-2564.496	2973.8786	NaN	NaN	1.3	0.8965	0.0214	0.0204	0.0212	0.0203	0.0201
0.0	0.0	0.0	-2939.496	1508.8786	NaN	NaN	-0.3	0.8964	0.0215	0.0206	0.0212	0.0202	0.0201
0.0	0.0	0.0	-1747.496	-797.1214	NaN	NaN	0.3133	0.8962	0.0217	0.0206	0.0212	0.0202	0.0202
0.0	0.0	0.0	-3228.496	1487.8786	NaN	NaN	-0.3	0.8965	0.0216	0.0205	0.0211	0.0202	0.0202
0.0	0.0	0.0	-1103.496	5042.8786	NaN	NaN	1.2801	0.897	0.0214	0.0203	0.021	0.0201	0.0202
0.0	0.0	0.0	-999.496	194.8786	NaN	NaN	-0.2422	0.8965	0.0215	0.0204	0.0212	0.0202	0.0202
0.0	0.0	0.0	-696.496	2898.8786	NaN	NaN	1.3	0.8967	0.0214	0.0204	0.0212	0.0202	0.0201
0.0	0.0	0.0	-2169.496	920.8786	NaN	NaN	-0.3	0.8965	0.0216	0.0206	0.0212	0.0201	0.0201
0.0	0.0	0.0	-1857.496	-3.1214	NaN	NaN	0.0017	0.8965	0.0216	0.0206	0.0212	0.02	0.0201
0.0	0.0	0.0	-2971.496	-1291.1214	NaN	NaN	0.3029	0.8964	0.0217	0.0206	0.0212	0.02	0.0201
0.0	0.0	0.0	-1313.496	-40.1214	NaN	NaN	0.0296	0.8967	0.0216	0.0206	0.0212	0.02	0.02
0.0	0.0	0.0	-2387.496	2628.8786	NaN	NaN	1.3	0.897	0.0215	0.0204	0.0211	0.02	0.0199
0.0	0.0	0.0	-1368.496	-312.1214	NaN	NaN	0.1857	0.8968	0.0215	0.0205	0.0211	0.0201	0.02
0.0	0.0	0.0	-2387.496	452.8786	NaN	NaN	-0.2341	0.8966	0.0216	0.0205	0.0211	0.0201	0.0201
0.0	0.0	0.0	-1464.496	1240.8786	NaN	NaN	-0.3	0.8968	0.0215	0.0204	0.0211	0.0201	0.0201
0.0	0.0	0.0	-1933.496	1981.8786	NaN	NaN	1.3	0.8967	0.0214	0.0205	0.0212	0.0201	0.0202
0.0	0.0	0.0	-2556.496	2143.8786	NaN	NaN	-0.3	0.8965	0.0214	0.0206	0.0213	0.0202	0.0201
0.0	0.0	0.0	-1624.496	560.8786	NaN	NaN	-0.3	0.8962	0.0215	0.0207	0.0213	0.0201	0.0202
0.0	0.0	0.0	-813.496	-3048.1214	NaN	NaN	0.7893	0.8956	0.0217	0.0209	0.0213	0.0201	0.0203
0.0	0.0	0.0	-969.496	-799.1214	NaN	NaN	0.4518	0.8961	0.0216	0.0208	0.0212	0.02	0.0202
0.0	0.0	0.0	-1950.496	1257.8786	NaN	NaN	-0.3	0.8963	0.0215	0.0207	0.0212	0.0201	0.0202
0.0	0.0	0.0	-903.496	-693.1214	NaN	NaN	0.4341	0.8966	0.0213	0.0206	0.0211	0.0201	0.0202
0.0	0.0	0.0	-2023.496	2779.8786	NaN	NaN	1.3	0.8967	0.0212	0.0206	0.0212	0.0201	0.0202
0.0	0.0	0.0	-2006.496	-1139.1214	NaN	NaN	0.3621	0.8963	0.0214	0.0208	0.0212	0.02	0.0203
0.0	0.0	0.0	-1127.496	-531.1214	NaN	NaN	0.3202	0.8965	0.0213	0.0208	0.0211	0.0199	0.0203
0.0	0.0	0.0	-3122.496	2199.8786	NaN	NaN	-0.3	0.8965	0.0213	0.0208	0.0211	0.02	0.0203
0.0	0.0	0.0	-1220.496	1048.8786	NaN	NaN	-0.3	0.8971	0.0211	0.0206	0.021	0.0199	0.0202
0.0	0.0	0.0	-2438.496	3227.8786	NaN	NaN	1.3	0.8971	0.021	0.0206	0.021	0.02	0.0203
0.0	0.0	0.0	-1926.496	641.8786	NaN	NaN	-0.3	0.8969	0.0212	0.0206	0.0211	0.02	0.0203
0.0	0.0	0.0	-309.496	656.8786	NaN	NaN	1.3	0.8966	0.0213	0.0207	0.0211	0.02	0.0203
0.0	0.0	0.0	-2070.496	370.8786	NaN	NaN	-0.2182	0.8962	0.0214	0.0207	0.0212	0.0201	0.0204
0.0	0.0	0.0	-1790.496	1809.8786	NaN	NaN	1.3	0.897	0.0211	0.0206	0.0211	0.02	0.0203
0.0	0.0	0.0	-1747.496	1128.8786	NaN	NaN	-0.3	0.8969	0.0211	0.0205	0.0211	0.02	0.0203
0.0	0.0	0.0	-258.496	829.8786	NaN	NaN	1.3	0.8972	0.0211	0.0205	0.0211	0.0199	0.0202
0.0	0.0	0.0	-995.496	972.8786	NaN	NaN	-0.3	0.8973	0.021	0.0206	0.0211	0.0198	0.0202
0.0	0.0	0.0	-1244.496	1048.8786	NaN	NaN	-0.3	0.8974	0.0211	0.0206	0.021	0.0197	0.0202
0.0	0.0	0.0	-4767.496	1407.8786	NaN	NaN	-0.3	0.8978	0.021	0.0205	0.021	0.0196	0.0201
0.0	0.0	0.0	-1243.496	2271.8786	NaN	NaN	1.3	0.8983	0.0208	0.0203	0.0209	0.0196	0.02
0.0	0.0	0.0	-1080.496	472.8786	NaN	NaN	-0.3	0.8981	0.0208	0.0204	0.021	0.0197	0.02
0.0	0.0	0.0	-1538.496	3921.8786	NaN	NaN	1.3	0.8982	0.0208	0.0204	0.021	0.0197	0.0199
0.0	0.0	0.0	-3507.496	931.8786	NaN	NaN	-0.3	0.8973	0.0211	0.0206	0.0211	0.0197	0.0201
0.0	0.0	0.0	-1492.496	-462.1214	NaN	NaN	0.2364	0.8978	0.021	0.0206	0.021	0.0196	0.02
0.0	0.0	0.0	-3109.496	2032.8786	NaN	NaN	-0.3	0.898	0.0209	0.0205	0.021	0.0195	0.02
0.0	0.0	0.0	-1413.496	526.8786	NaN	NaN	-0.3	0.8983	0.0209	0.0204	0.021	0.0195	0.0199
0.0	0.0	0.0	175.504	5043.8786	NaN	NaN	0.9664	0.8988	0.0207	0.0203	0.0209	0.0195	0.0198
0.0	0.0	0.0	-1698.496	2940.8786	NaN	NaN	1.3	0.8982	0.0209	0.0204	0.0211	0.0196	0.0198
0.0	0.0	0.0	-1891.496	1912.8786	NaN	NaN	1.3	0.898	0.0211	0.0205	0.0211	0.0195	0.0199
0.0	0.0	0.0	-1951.496	1365.8786	NaN	NaN	-0.3	0.8974	0.0212	0.0206	0.0212	0.0196	0.02
0.0	0.0	0.0	-2173.496	-267.1214	NaN	NaN	0.1094	0.897	0.0213	0.0207	0.0213	0.0196	0.02
0.0	0.0	0.0	-2056.496	2888.8786	NaN	NaN	1.3	0.8974	0.0212	0.0206	0.0213	0.0196	0.0199
0.0	0.0	0.0	-1021.496	83.8786	NaN	NaN	-0.0895	0.8973	0.0212	0.0207	0.0214	0.0196	0.0199
0.0	0.0	0.0	-3300.496	-726.1214	NaN	NaN	0.1803	0.8969	0.0214	0.0208	0.0214	0.0195	0.0199
0.0	0.0	0.0	-3368.496	-899.1214	NaN	NaN	0.2107	0.8971	0.0214	0.0208	0.0214	0.0194	0.0198
0.0	0.0	0.0	-2890.496	1660.8786	NaN	NaN	-0.3	0.8972	0.0214	0.0208	0.0214	0.0194	0.0198
0.0	0.0	0.0	-1603.496	2122.8786	NaN	NaN	1.3	0.8979	0.0212	0.0207	0.0213	0.0194	0.0197
0.0	0.0	0.0	-1255.496	1148.8786	NaN	NaN	-0.3	0.8981	0.0211	0.0206	0.0213	0.0194	0.0196
0.0	0.0	0.0	-3514.496	-64.1214	NaN	NaN	0.0179	0.8976	0.0213	0.0207	0.0213	0.0194	0.0197
0.0	0.0	0.0	-1681.496	3569.8786	NaN	NaN	1.3	0.8979	0.0212	0.0207	0.0213	0.0193	0.0196
0.0	0.0	0.0	-2589.496	1884.8786	NaN	NaN	-0.3	0.8971	0.0215	0.0209	0.0214	0.0194	0.0197
0.0	0.0	0.0	-3611.496	-1373.1214	NaN	NaN	0.2755	0.8967	0.0217	0.021	0.0215	0.0193	0.0198
0.0	0.0	0.0	-1454.496	352.8786	NaN	NaN	-0.3	0.897	0.0217	0.021	0.0214	0.0193	0.0197
0.0	0.0	0.0	-862.496	-1025.1214	NaN	NaN	0.5431	0.8973	0.0216	0.0208	0.0213	0.0194	0.0196
0.0	0.0	0.0	-1882.496	1863.8786	NaN	NaN	-0.3	0.8973	0.0216	0.0207	0.0213	0.0195	0.0195
0.0	0.0	0.0	-1922.496	3069.8786	NaN	NaN	1.3	0.8966	0.0218	0.0209	0.0215	0.0195	0.0196
0.0	0.0	0.0	-1309.496	-2390.1214	NaN	NaN	0.646	0.8959	0.0221	0.0212	0.0216	0.0196	0.0198
0.0	0.0	0.0	-2459.496	-1528.1214	NaN	NaN	0.3832	0.8955	0.0222	0.0212	0.0216	0.0195	0.0199
0.0	0.0	0.0	-3265.496	-268.1214	NaN	NaN	0.0759	0.8958	0.0221	0.0212	0.0216	0.0195	0.0198
0.0	0.0	0.0	-2652.496	1096.8786	NaN	NaN	-0.3	0.8963	0.022	0.0211	0.0215	0.0195	0.0197
0.0	0.0	0.0	-1985.496	578.8786	NaN	NaN	-0.3	0.8961	0.022	0.0211	0.0216	0.0196	0.0197
0.0	0.0	0.0	-1353.496	2413.8786	NaN	NaN	1.3	0.8966	0.0219	0.021	0.0215	0.0195	0.0196
0.0	0.0	0.0	-2546.496	-520.1214	NaN	NaN	0.1696	0.8959	0.022	0.0212	0.0216	0.0195	0.0198
0.0	0.0	0.0	-2756.496	376.8786	NaN	NaN	-0.1584	0.8958	0.022	0.0212	0.0216	0.0195	0.0198
0.0	0.0	0.0	-2945.496	1931.8786	NaN	NaN	-0.3	0.8959	0.022	0.0211	0.0216	0.0196	0.0198
0.0	0.0	0.0	-560.496	2411.8786	NaN	NaN	1.3	0.8958	0.022	0.0212	0.0216	0.0196	0.0198
0.0	0.0	0.0	-2766.496	1931.8786	NaN	NaN	-0.3	0.8953	0.0221	0.0214	0.0218	0.0196	0.0199
0.0	0.0	0.0	-3210.496	-1218.1214	NaN	NaN	0.2751	0.895	0.0222	0.0215	0.0218	0.0195	0.02
0.0	0.0	0.0	-2209.496	-7.1214	NaN	NaN	0.0032	0.8946	0.0223	0.0215	0.0218	0.0196	0.0201
0.0	0.0	0.0	-2563.496	4060.8786	NaN	NaN	1.3	0.8948	0.0222	0.0213	0.0218	0.0197	0.0201
0.0	0.0	0.0	-2658.496	2241.8786	NaN	NaN	-0.3	0.8946	0.0222	0.0213	0.0219	0.0198	0.0202
0.0	0.0	0.0	-1504.496	2087.8786	NaN	NaN	1.3	0.8946	0.0222	0.0213	0.0219	0.0198	0.0202
0.0	0.0	0.0	-3065.496	5354.8786	NaN	NaN	1.3	0.8949	0.022	0.0213	0.0218	0.0198	0.0202
0.0	0.0	0.0	-2610.496	-1145.1214	NaN	NaN	0.3049	0.8944	0.0222	0.0214	0.0219	0.0198	0.0203
0.0	0.0	0.0	-1835.496	2300.8786	NaN	NaN	1.3	0.8948	0.0221	0.0214	0.0219	0.0197	0.0202
0.0	0.0	0.0	-2341.496	242.8786	NaN	NaN	-0.1157	0.8946	0.0221	0.0214	0.022	0.0198	0.0202
0.0	0.0	0.0	-3713.496	39.8786	NaN	NaN	-0.0109	0.895	0.022	0.0213	0.0219	0.0197	0.0201
0.0	0.0	0.0	-2215.496	-545.1214	NaN	NaN	0.1975	0.8949	0.0219	0.0213	0.0219	0.0197	0.0202
0.0	0.0	0.0	-2549.496	840.8786	NaN	NaN	-0.3	0.8951	0.0219	0.0212	0.0219	0.0197	0.0201
0.0	0.0	0.0	-1714.496	-1918.1214	NaN	NaN	0.528	0.8946	0.022	0.0213	0.0219	0.0199	0.0203
0.0	0.0	0.0	-3898.496	810.8786	NaN	NaN	-0.2626	0.8946	0.022	0.0213	0.0219	0.0199	0.0203
0.0	0.0	0.0	-2645.496	174.8786	NaN	NaN	-0.0708	0.8943	0.0221	0.0213	0.0219	0.0199	0.0204
0.0	0.0	0.0	-368.496	-592.1214	NaN	NaN	0.6164	0.8944	0.022	0.0213	0.0218	0.0199	0.0204
0.0	0.0	0.0	-1450.496	582.8786	NaN	NaN	-0.3	0.8944	0.022	0.0213	0.0218	0.02	0.0204
0.0	0.0	0.0	-728.496	4071.8786	NaN	NaN	1.2179	0.8949	0.0219	0.021	0.0217	0.0201	0.0203
0.0	0.0	0.0	75.504	614.8786	NaN	NaN	0.8906	0.8939	0.0222	0.0211	0.0219	0.0204	0.0205
0.0	0.0	0.0	-487.496	2372.8786	NaN	NaN	1.2586	0.8933	0.0225	0.0211	0.0219	0.0206	0.0205
0.0	0.0	0.0	-3255.496	-1131.1214	NaN	NaN	0.2579	0.8925	0.0228	0.0213	0.0221	0.0207	0.0206
0.0	0.0	0.0	-2362.496	1837.8786	NaN	NaN	-0.3	0.8925	0.0229	0.0213	0.0221	0.0206	0.0205
0.0	0.0	0.0	-2206.496	-1862.1214	NaN	NaN	0.4577	0.8922	0.023	0.0214	0.0222	0.0207	0.0205
0.0	0.0	0.0	-1747.496	-1249.1214	NaN	NaN	0.4168	0.8925	0.0229	0.0214	0.0222	0.0206	0.0204
0.0	0.0	0.0	-2610.496	1508.8786	NaN	NaN	-0.3	0.8927	0.0229	0.0214	0.0221	0.0206	0.0204
0.0	0.0	0.0	-1534.496	2147.8786	NaN	NaN	1.3	0.893	0.0228	0.0213	0.022	0.0206	0.0203
0.0	0.0	0.0	-3124.496	-90.1214	NaN	NaN	0.028	0.893	0.0228	0.0213	0.022	0.0206	0.0203
0.0	0.0	0.0	-2963.496	817.8786	NaN	NaN	-0.3	0.8932	0.0227	0.0213	0.0219	0.0205	0.0203
0.0	0.0	0.0	-2923.496	2410.8786	NaN	NaN	-0.3	0.8933	0.0226	0.0214	0.0219	0.0205	0.0204
0.0	0.0	0.0	-1495.496	1962.8786	NaN	NaN	1.3	0.8933	0.0225	0.0214	0.0219	0.0205	0.0205
0.0	0.0	0.0	-3150.496	1618.8786	NaN	NaN	-0.3	0.8933	0.0224	0.0214	0.0219	0.0205	0.0205
0.0	0.0	0.0	-3133.496	783.8786	NaN	NaN	-0.3	0.8931	0.0225	0.0214	0.0219	0.0205	0.0206
0.0	0.0	0.0	-1664.496	-884.1214	NaN	NaN	0.3469	0.8932	0.0225	0.0214	0.0218	0.0205	0.0206
0.0	0.0	0.0	-3280.496	159.8786	NaN	NaN	-0.0512	0.893	0.0225	0.0214	0.0219	0.0206	0.0206
0.0	0.0	0.0	-2702.496	174.8786	NaN	NaN	-0.0692	0.8929	0.0225	0.0215	0.0218	0.0206	0.0207
0.0	0.0	0.0	-3108.496	406.8786	NaN	NaN	-0.1506	0.893	0.0224	0.0216	0.0218	0.0206	0.0206
0.0	0.0	0.0	-1385.496	508.8786	NaN	NaN	-0.3	0.8933	0.0223	0.0215	0.0217	0.0206	0.0206
0.0	0.0	0.0	-2839.496	2511.8786	NaN	NaN	-0.3	0.8931	0.0223	0.0215	0.0218	0.0207	0.0206
0.0	0.0	0.0	-1934.496	1626.8786	NaN	NaN	-0.3	0.8928	0.0223	0.0216	0.0218	0.0208	0.0207
0.0	0.0	0.0	-1768.496	354.8786	NaN	NaN	-0.251	0.892	0.0225	0.0218	0.0219	0.0209	0.0209
0.0	0.0	0.0	-3722.496	-1664.1214	NaN	NaN	0.3089	0.892	0.0225	0.0218	0.0219	0.0209	0.0209
0.0	0.0	0.0	-3021.496	536.8786	NaN	NaN	-0.2161	0.8928	0.0223	0.0215	0.0217	0.0209	0.0208
0.0	0.0	0.0	-2407.496	5784.8786	NaN	NaN	1.3	0.8943	0.0221	0.0208	0.0214	0.0209	0.0204
0.0	0.0	0.0	-1285.496	3511.8786	NaN	NaN	1.3	0.8942	0.0222	0.0208	0.0215	0.021	0.0204
0.0	0.0	0.0	-1099.496	397.8786	NaN	NaN	-0.3	0.8934	0.0223	0.0211	0.0217	0.021	0.0206
0.0	0.0	0.0	-2850.496	-386.1214	NaN	NaN	0.1193	0.8925	0.0224	0.0215	0.0218	0.021	0.0209
0.0	0.0	0.0	-1343.496	-906.1214	NaN	NaN	0.4028	0.8926	0.0224	0.0215	0.0218	0.0208	0.0208
0.0	0.0	0.0	-2148.496	-4031.1214	NaN	NaN	0.6523	0.8925	0.0225	0.0216	0.0218	0.0208	0.0209
0.0	0.0	0.0	-3404.496	-667.1214	NaN	NaN	0.1638	0.8938	0.0222	0.0213	0.0215	0.0207	0.0205
0.0	0.0	0.0	-365.496	-1702.1214	NaN	NaN	0.8232	0.8926	0.0225	0.0214	0.0216	0.0212	0.0208
0.0	0.0	0.0	-3394.496	2609.8786	NaN	NaN	-0.3	0.8934	0.0224	0.021	0.0212	0.0214	0.0206
0.0	0.0	0.0	-2304.496	701.8786	NaN	NaN	-0.3	0.8933	0.0225	0.0209	0.0211	0.0216	0.0207
0.0	0.0	0.0	-806.496	2176.8786	NaN	NaN	1.3	0.8941	0.0223	0.0205	0.021	0.0218	0.0204
0.0	0.0	0.0	-1164.496	1269.8786	NaN	NaN	1.3	0.8942	0.0223	0.0203	0.021	0.0219	0.0202
0.0	0.0	0.0	-2120.496	409.8786	NaN	NaN	-0.2396	0.8942	0.0222	0.0203	0.0212	0.0221	0.0201
0.0	0.0	0.0	-2575.496	1224.8786	NaN	NaN	-0.3	0.8939	0.022	0.0205	0.0213	0.0222	0.02
0.0	0.0	0.0	-621.496	-1387.1214	NaN	NaN	0.6906	0.894	0.0219	0.0205	0.0214	0.0223	0.0199
0.0	0.0	0.0	-3901.496	2063.8786	NaN	NaN	-0.3	0.8942	0.0218	0.0205	0.0215	0.0222	0.0199
0.0	0.0	0.0	-5114.496	396.8786	NaN	NaN	-0.0841	0.8949	0.0215	0.0203	0.0215	0.0219	0.0198
0.0	0.0	0.0	-2701.496	1439.8786	NaN	NaN	-0.3	0.896	0.0214	0.02	0.0213	0.0217	0.0195
0.0	0.0	0.0	-3611.496	3074.8786	NaN	NaN	-0.3	0.8963	0.0215	0.0198	0.0214	0.0217	0.0193
0.0	0.0	0.0	-2620.496	5176.8786	NaN	NaN	1.3	0.895	0.0218	0.0199	0.0218	0.022	0.0194
0.0	0.0	0.0	-2723.496	2094.8786	NaN	NaN	-0.3	0.8962	0.0217	0.0197	0.0216	0.0217	0.0191
0.0	0.0	0.0	-1751.496	-1239.1214	NaN	NaN	0.4143	0.8852	0.024	0.0214	0.0237	0.0241	0.0216
0.0	0.0	0.0	-2345.496	-984.1214	NaN	NaN	0.2956	0.9046	0.0199	0.0177	0.0204	0.0204	0.0169
