# Supplementary material for: DeepFRET, a software for rapid and automated single-molecule FRET data classification using deep learning
Source: eLife. 2020 Nov 3;9:e60404. doi: 10.7554/eLife.60404 (PMC7609065; doi:10.7554/eLife.60404)
Supplement: Figure 4—source data 1. [file elife-60404-fig4-data1.zip › Figure 4-source data 1/Fig_S4a/Traces/traces_all_n294/Traces_Fig2d_4mMAc_mov2_combined_tif_pair23.txt]

Exported by DeepFRET
Date: 2020-08-26, 18:13
Video filename: None
FRET pair #23
Bleaches at 451
D-Dexc-bg	A-Dexc-bg	A-Aexc-bg	D-Dexc-rw	A-Dexc-rw	A-Aexc-rw	S	E	p_bleached	p_aggregated	p_noisy	p_scrambled	p_static	p_dynamic
0.0	0.0	0.0	28609.1455	10972.6328	NaN	NaN	0.2772	0.0399	0.7707	0.0279	0.052	0.0646	0.0449
0.0	0.0	0.0	23515.1455	9454.6328	NaN	NaN	0.2868	0.0358	0.7938	0.0279	0.0446	0.0559	0.042
0.0	0.0	0.0	29415.1455	9656.6328	NaN	NaN	0.2472	0.0349	0.8128	0.0271	0.0388	0.0485	0.038
0.0	0.0	0.0	28488.1455	11392.6328	NaN	NaN	0.2857	0.0365	0.8015	0.0269	0.0419	0.0527	0.0405
0.0	0.0	0.0	27970.1455	13875.6328	NaN	NaN	0.3316	0.037	0.8034	0.0274	0.0407	0.051	0.0406
0.0	0.0	0.0	24250.1455	9064.6328	NaN	NaN	0.2721	0.0407	0.7917	0.0276	0.0428	0.0555	0.0417
0.0	0.0	0.0	25085.1455	13654.6328	NaN	NaN	0.3525	0.0441	0.7756	0.0284	0.045	0.0623	0.0446
0.0	0.0	0.0	27225.1455	12565.6328	NaN	NaN	0.3158	0.049	0.7579	0.0289	0.0469	0.0708	0.0465
0.0	0.0	0.0	20894.1455	10553.6328	NaN	NaN	0.3356	0.053	0.7401	0.0299	0.0479	0.0794	0.0497
0.0	0.0	0.0	25986.1455	9607.6328	NaN	NaN	0.2699	0.0583	0.7184	0.0307	0.0497	0.0908	0.0521
0.0	0.0	0.0	24643.1455	11324.6328	NaN	NaN	0.3149	0.0605	0.7032	0.0311	0.0509	0.0992	0.0551
0.0	0.0	0.0	20679.1455	6329.6328	NaN	NaN	0.2344	0.0619	0.6947	0.0319	0.0513	0.1036	0.0566
0.0	0.0	0.0	23050.1455	9008.6328	NaN	NaN	0.281	0.066	0.672	0.0316	0.0551	0.1173	0.058
0.0	0.0	0.0	23061.1455	7472.6328	NaN	NaN	0.2447	0.0654	0.6702	0.0323	0.0562	0.1181	0.0579
0.0	0.0	0.0	21380.1455	8380.6328	NaN	NaN	0.2816	0.0697	0.6586	0.0321	0.0587	0.1258	0.0551
0.0	0.0	0.0	21138.1455	10526.6328	NaN	NaN	0.3324	0.066	0.6661	0.0333	0.0592	0.1206	0.0548
0.0	0.0	0.0	21287.1455	7291.6328	NaN	NaN	0.2551	0.071	0.6648	0.0344	0.0591	0.1206	0.0501
0.0	0.0	0.0	18269.1455	10395.6328	NaN	NaN	0.3627	0.0682	0.663	0.0344	0.0589	0.1225	0.053
0.0	0.0	0.0	24906.1455	7551.6328	NaN	NaN	0.2327	0.0686	0.6516	0.0338	0.0611	0.1303	0.0546
0.0	0.0	0.0	19319.1455	10581.6328	NaN	NaN	0.3539	0.0655	0.6593	0.0337	0.0598	0.1263	0.0554
0.0	0.0	0.0	22770.1455	10479.6328	NaN	NaN	0.3152	0.0638	0.6659	0.0337	0.0591	0.1226	0.0549
0.0	0.0	0.0	21455.1455	11740.6328	NaN	NaN	0.3537	0.0626	0.6615	0.0334	0.0606	0.1258	0.0562
0.0	0.0	0.0	19159.1455	12272.6328	NaN	NaN	0.3905	0.0596	0.6761	0.0337	0.0582	0.1166	0.0558
0.0	0.0	0.0	17999.1455	9812.6328	NaN	NaN	0.3528	0.0608	0.6704	0.0333	0.0596	0.1197	0.0562
0.0	0.0	0.0	22703.1455	10799.6328	NaN	NaN	0.3224	0.057	0.6874	0.0335	0.0563	0.1096	0.0562
0.0	0.0	0.0	18550.1455	8247.6328	NaN	NaN	0.3078	0.057	0.6895	0.0332	0.0559	0.1081	0.0562
0.0	0.0	0.0	20752.1455	9310.6328	NaN	NaN	0.3097	0.0563	0.6916	0.0331	0.0555	0.1069	0.0567
0.0	0.0	0.0	20656.1455	10633.6328	NaN	NaN	0.3398	0.0556	0.6902	0.0326	0.0563	0.1082	0.0572
0.0	0.0	0.0	22005.1455	8140.6328	NaN	NaN	0.27	0.0541	0.6909	0.0325	0.0564	0.1077	0.0583
0.0	0.0	0.0	20434.1455	7002.6328	NaN	NaN	0.2552	0.0542	0.6878	0.0321	0.0574	0.1099	0.0585
0.0	0.0	0.0	16740.1455	10068.6328	NaN	NaN	0.3756	0.0519	0.6924	0.032	0.0571	0.1076	0.0589
0.0	0.0	0.0	16512.1455	8900.6328	NaN	NaN	0.3502	0.0501	0.7	0.0321	0.056	0.1034	0.0585
0.0	0.0	0.0	19446.1455	10936.6328	NaN	NaN	0.36	0.0495	0.6991	0.0323	0.0565	0.1037	0.0588
0.0	0.0	0.0	19329.1455	7354.6328	NaN	NaN	0.2756	0.0497	0.6977	0.0322	0.0562	0.1045	0.0597
0.0	0.0	0.0	22448.1455	7407.6328	NaN	NaN	0.2481	0.0504	0.6921	0.0323	0.057	0.1075	0.0608
0.0	0.0	0.0	19508.1455	9104.6328	NaN	NaN	0.3182	0.0516	0.6868	0.0321	0.0578	0.1105	0.0611
0.0	0.0	0.0	20427.1455	7522.6328	NaN	NaN	0.2691	0.0518	0.6852	0.0323	0.0579	0.1111	0.0617
0.0	0.0	0.0	23596.1455	9188.6328	NaN	NaN	0.2803	0.053	0.6794	0.0322	0.059	0.1144	0.062
0.0	0.0	0.0	23293.1455	9681.6328	NaN	NaN	0.2936	0.0533	0.6774	0.0323	0.0593	0.1153	0.0625
0.0	0.0	0.0	16911.1455	12821.6328	NaN	NaN	0.4312	0.0544	0.6748	0.0322	0.0595	0.1167	0.0624
0.0	0.0	0.0	19606.1455	10658.6328	NaN	NaN	0.3522	0.056	0.6661	0.0319	0.0611	0.122	0.0629
0.0	0.0	0.0	20176.1455	10053.6328	NaN	NaN	0.3326	0.0567	0.6655	0.0317	0.0611	0.1224	0.0626
0.0	0.0	0.0	21441.1455	6717.6328	NaN	NaN	0.2386	0.0568	0.667	0.0317	0.0607	0.1214	0.0623
0.0	0.0	0.0	24290.1455	9102.6328	NaN	NaN	0.2726	0.0576	0.6622	0.0314	0.062	0.1247	0.0622
0.0	0.0	0.0	18977.1455	8352.6328	NaN	NaN	0.3056	0.0561	0.6725	0.0315	0.0599	0.1187	0.0612
0.0	0.0	0.0	19432.1455	9846.6328	NaN	NaN	0.3363	0.0568	0.6674	0.0314	0.061	0.1219	0.0615
0.0	0.0	0.0	18887.1455	8154.6328	NaN	NaN	0.3016	0.0571	0.6666	0.0313	0.0615	0.1225	0.061
0.0	0.0	0.0	18268.1455	8967.6328	NaN	NaN	0.3293	0.057	0.6666	0.0314	0.0613	0.1225	0.0613
0.0	0.0	0.0	19139.1455	8450.6328	NaN	NaN	0.3063	0.0568	0.6699	0.0315	0.0606	0.1207	0.0606
0.0	0.0	0.0	21210.1455	11908.6328	NaN	NaN	0.3596	0.0576	0.666	0.0314	0.0616	0.1229	0.0605
0.0	0.0	0.0	20192.1455	13262.6328	NaN	NaN	0.3964	0.0579	0.6682	0.0316	0.0614	0.1213	0.0595
0.0	0.0	0.0	25535.1455	8710.6328	NaN	NaN	0.2544	0.0597	0.6624	0.0317	0.0627	0.1243	0.0593
0.0	0.0	0.0	18305.1455	7942.6328	NaN	NaN	0.3026	0.0612	0.6577	0.0316	0.0637	0.1268	0.059
0.0	0.0	0.0	20378.1455	6831.6328	NaN	NaN	0.2511	0.0619	0.6555	0.0318	0.0646	0.1271	0.0592
0.0	0.0	0.0	17649.1455	7607.6328	NaN	NaN	0.3012	0.0637	0.6491	0.0315	0.0663	0.1299	0.0594
0.0	0.0	0.0	17659.1455	7799.6328	NaN	NaN	0.3064	0.0642	0.6494	0.0319	0.0661	0.1288	0.0596
0.0	0.0	0.0	16999.1455	8434.6328	NaN	NaN	0.3316	0.0666	0.6391	0.0315	0.0682	0.135	0.0596
0.0	0.0	0.0	19693.1455	9733.6328	NaN	NaN	0.3308	0.0653	0.6436	0.0316	0.0672	0.1326	0.0598
0.0	0.0	0.0	18878.1455	6519.6328	NaN	NaN	0.2567	0.0652	0.6425	0.0316	0.0679	0.1328	0.0601
0.0	0.0	0.0	17299.1455	8045.6328	NaN	NaN	0.3174	0.0653	0.6408	0.0316	0.0684	0.1334	0.0605
0.0	0.0	0.0	17553.1455	7963.6328	NaN	NaN	0.3121	0.066	0.6379	0.0316	0.0691	0.135	0.0604
0.0	0.0	0.0	18762.1455	9068.6328	NaN	NaN	0.3258	0.0659	0.6398	0.032	0.0687	0.1336	0.0601
0.0	0.0	0.0	18127.1455	6474.6328	NaN	NaN	0.2632	0.0671	0.6378	0.0322	0.0689	0.1349	0.0591
0.0	0.0	0.0	19331.1455	7265.6328	NaN	NaN	0.2732	0.067	0.6362	0.0325	0.0691	0.136	0.0592
0.0	0.0	0.0	16922.1455	7621.6328	NaN	NaN	0.3105	0.068	0.6337	0.0324	0.0697	0.1378	0.0585
0.0	0.0	0.0	18377.1455	11626.6328	NaN	NaN	0.3875	0.0669	0.6361	0.0327	0.0692	0.1368	0.0583
0.0	0.0	0.0	21187.1455	8035.6328	NaN	NaN	0.275	0.0668	0.6362	0.0326	0.0697	0.1367	0.058
0.0	0.0	0.0	20685.1455	9325.6328	NaN	NaN	0.3107	0.0669	0.6359	0.0329	0.0693	0.1374	0.0576
0.0	0.0	0.0	18328.1455	9756.6328	NaN	NaN	0.3474	0.0668	0.6373	0.033	0.069	0.1368	0.0571
0.0	0.0	0.0	16389.1455	7598.6328	NaN	NaN	0.3168	0.0677	0.6312	0.0328	0.07	0.1407	0.0576
0.0	0.0	0.0	19598.1455	8007.6328	NaN	NaN	0.2901	0.068	0.6274	0.0328	0.0706	0.1431	0.0581
0.0	0.0	0.0	19355.1455	7387.6328	NaN	NaN	0.2762	0.0687	0.6238	0.0326	0.0712	0.1456	0.0581
0.0	0.0	0.0	19043.1455	7912.6328	NaN	NaN	0.2935	0.0677	0.6266	0.0327	0.0707	0.1439	0.0584
0.0	0.0	0.0	19970.1455	11754.6328	NaN	NaN	0.3705	0.0682	0.6249	0.0325	0.0711	0.1451	0.0582
0.0	0.0	0.0	13951.1455	6200.6328	NaN	NaN	0.3077	0.0662	0.6343	0.0325	0.069	0.1393	0.0586
0.0	0.0	0.0	17511.1455	8694.6328	NaN	NaN	0.3318	0.0668	0.6278	0.0326	0.0701	0.1427	0.06
0.0	0.0	0.0	13707.1455	11035.6328	NaN	NaN	0.446	0.0673	0.6275	0.032	0.0702	0.143	0.06
0.0	0.0	0.0	15049.1455	8999.6328	NaN	NaN	0.3742	0.0641	0.6406	0.0326	0.0671	0.1347	0.0609
0.0	0.0	0.0	18435.1455	7645.6328	NaN	NaN	0.2932	0.0676	0.6266	0.0321	0.0699	0.1423	0.0614
0.0	0.0	0.0	16482.1455	10584.6328	NaN	NaN	0.3911	0.0657	0.6342	0.0324	0.0678	0.138	0.062
0.0	0.0	0.0	16200.1455	9111.6328	NaN	NaN	0.36	0.0658	0.6364	0.032	0.068	0.1361	0.0617
0.0	0.0	0.0	18511.1455	10025.6328	NaN	NaN	0.3513	0.0666	0.6283	0.032	0.0695	0.1407	0.0629
0.0	0.0	0.0	17133.1455	10740.6328	NaN	NaN	0.3853	0.067	0.6297	0.0319	0.0697	0.1388	0.0629
0.0	0.0	0.0	12794.1455	9347.6328	NaN	NaN	0.4222	0.0674	0.6354	0.0316	0.0684	0.1351	0.0621
0.0	0.0	0.0	14242.1455	6895.6328	NaN	NaN	0.3262	0.0669	0.6394	0.0317	0.0676	0.132	0.0625
0.0	0.0	0.0	15775.1455	8213.6328	NaN	NaN	0.3424	0.0691	0.6346	0.031	0.0684	0.1342	0.0627
0.0	0.0	0.0	14143.1455	9032.6328	NaN	NaN	0.3897	0.0661	0.6468	0.0313	0.0649	0.1276	0.0633
0.0	0.0	0.0	17033.1455	5124.6328	NaN	NaN	0.2313	0.0668	0.6435	0.0308	0.0661	0.1289	0.0639
0.0	0.0	0.0	12658.1455	7705.6328	NaN	NaN	0.3784	0.0658	0.6439	0.0306	0.0657	0.1285	0.0655
0.0	0.0	0.0	20222.1455	12370.6328	NaN	NaN	0.3796	0.0646	0.648	0.0305	0.0653	0.1258	0.0659
0.0	0.0	0.0	14501.1455	5623.6328	NaN	NaN	0.2794	0.0637	0.6521	0.0302	0.0647	0.1226	0.0666
0.0	0.0	0.0	18012.1455	7859.6328	NaN	NaN	0.3038	0.0631	0.6547	0.0306	0.0638	0.1202	0.0675
0.0	0.0	0.0	17724.1455	8558.6328	NaN	NaN	0.3256	0.064	0.6539	0.0302	0.0642	0.1208	0.0669
0.0	0.0	0.0	14692.1455	8426.6328	NaN	NaN	0.3645	0.0599	0.6716	0.0311	0.06	0.1106	0.0668
0.0	0.0	0.0	17661.1455	11717.6328	NaN	NaN	0.3988	0.0643	0.6567	0.0309	0.0632	0.1184	0.0665
0.0	0.0	0.0	19304.1455	10563.6328	NaN	NaN	0.3537	0.0619	0.6677	0.0313	0.06	0.1138	0.0654
0.0	0.0	0.0	21305.1455	6847.6328	NaN	NaN	0.2432	0.059	0.6808	0.0324	0.0572	0.1069	0.0637
0.0	0.0	0.0	18705.1455	10941.6328	NaN	NaN	0.3691	0.0617	0.6715	0.032	0.0594	0.1119	0.0634
0.0	0.0	0.0	17100.1455	11755.6328	NaN	NaN	0.4074	0.0588	0.6833	0.0329	0.0568	0.1059	0.0624
0.0	0.0	0.0	17407.1455	8771.6328	NaN	NaN	0.3351	0.0599	0.6807	0.0331	0.0576	0.1075	0.0612
0.0	0.0	0.0	18052.1455	6490.6328	NaN	NaN	0.2645	0.0606	0.6791	0.0332	0.0577	0.109	0.0604
0.0	0.0	0.0	21664.1455	8688.6328	NaN	NaN	0.2863	0.0596	0.6828	0.0337	0.0571	0.1074	0.0593
0.0	0.0	0.0	16680.1455	8451.6328	NaN	NaN	0.3363	0.0603	0.6846	0.0339	0.0568	0.1062	0.0582
0.0	0.0	0.0	16917.1455	10357.6328	NaN	NaN	0.3798	0.0607	0.6826	0.0344	0.0571	0.1066	0.0585
0.0	0.0	0.0	16190.1455	7116.6328	NaN	NaN	0.3053	0.0625	0.6792	0.0341	0.0581	0.1084	0.0577
0.0	0.0	0.0	15446.1455	8586.6328	NaN	NaN	0.3573	0.0607	0.6844	0.0346	0.0566	0.1051	0.0586
0.0	0.0	0.0	18590.1455	7561.6328	NaN	NaN	0.2891	0.0626	0.6788	0.0344	0.058	0.1079	0.0583
0.0	0.0	0.0	14804.1455	7559.6328	NaN	NaN	0.338	0.0612	0.682	0.0344	0.0571	0.1063	0.059
0.0	0.0	0.0	18271.1455	5958.6328	NaN	NaN	0.2459	0.0611	0.6839	0.0347	0.0565	0.105	0.0589
0.0	0.0	0.0	16627.1455	8753.6328	NaN	NaN	0.3449	0.063	0.6748	0.0342	0.0584	0.1098	0.0599
0.0	0.0	0.0	17746.1455	8070.6328	NaN	NaN	0.3126	0.0613	0.6829	0.0346	0.0566	0.1052	0.0594
0.0	0.0	0.0	20410.1455	8153.6328	NaN	NaN	0.2855	0.064	0.669	0.034	0.06	0.1124	0.0606
0.0	0.0	0.0	20066.1455	11364.6328	NaN	NaN	0.3616	0.0628	0.6766	0.0342	0.0582	0.1087	0.0595
0.0	0.0	0.0	17590.1455	8988.6328	NaN	NaN	0.3382	0.0625	0.6782	0.034	0.0581	0.1082	0.0589
0.0	0.0	0.0	16193.1455	7324.6328	NaN	NaN	0.3115	0.0623	0.6797	0.034	0.0577	0.1077	0.0586
0.0	0.0	0.0	18758.1455	5094.6328	NaN	NaN	0.2136	0.0625	0.679	0.0337	0.0581	0.1082	0.0586
0.0	0.0	0.0	16614.1455	7220.6328	NaN	NaN	0.3029	0.0609	0.6864	0.0335	0.0567	0.1046	0.058
0.0	0.0	0.0	18042.1455	8403.6328	NaN	NaN	0.3178	0.0601	0.6906	0.0335	0.0558	0.1023	0.0576
0.0	0.0	0.0	17617.1455	10677.6328	NaN	NaN	0.3774	0.0606	0.6889	0.0333	0.0566	0.1033	0.0574
0.0	0.0	0.0	17416.1455	6752.6328	NaN	NaN	0.2794	0.0585	0.6993	0.0333	0.0543	0.0981	0.0564
0.0	0.0	0.0	20879.1455	8011.6328	NaN	NaN	0.2773	0.0582	0.6998	0.0332	0.0544	0.0982	0.0562
0.0	0.0	0.0	16239.1455	8255.6328	NaN	NaN	0.337	0.0564	0.7091	0.033	0.0527	0.0936	0.0551
0.0	0.0	0.0	17240.1455	9039.6328	NaN	NaN	0.344	0.0561	0.7106	0.0333	0.0522	0.0931	0.0546
0.0	0.0	0.0	16992.1455	5996.6328	NaN	NaN	0.2609	0.0556	0.715	0.0329	0.0513	0.0916	0.0535
0.0	0.0	0.0	18597.1455	3438.6328	NaN	NaN	0.156	0.054	0.722	0.0334	0.0493	0.0884	0.0529
0.0	0.0	0.0	16592.1455	6636.6328	NaN	NaN	0.2857	0.054	0.7227	0.0334	0.0494	0.088	0.0524
0.0	0.0	0.0	13734.1455	8752.6328	NaN	NaN	0.3892	0.0532	0.7249	0.0334	0.049	0.0868	0.0527
0.0	0.0	0.0	19570.1455	8041.6328	NaN	NaN	0.2912	0.0525	0.7276	0.0335	0.0488	0.0851	0.0525
0.0	0.0	0.0	20107.1455	7466.6328	NaN	NaN	0.2708	0.0539	0.72	0.0331	0.0508	0.0891	0.053
0.0	0.0	0.0	15128.1455	11580.6328	NaN	NaN	0.4336	0.0515	0.7335	0.0334	0.0475	0.0826	0.0515
0.0	0.0	0.0	18308.1455	6445.6328	NaN	NaN	0.2604	0.0521	0.7317	0.0335	0.0478	0.0834	0.0514
0.0	0.0	0.0	16262.1455	6245.6328	NaN	NaN	0.2775	0.0524	0.7294	0.0335	0.048	0.0846	0.0521
0.0	0.0	0.0	20309.1455	5743.6328	NaN	NaN	0.2205	0.0524	0.7305	0.0338	0.0474	0.084	0.052
0.0	0.0	0.0	14372.1455	9977.6328	NaN	NaN	0.4098	0.0523	0.7278	0.0337	0.048	0.0854	0.0529
0.0	0.0	0.0	14566.1455	12611.6328	NaN	NaN	0.464	0.0518	0.7311	0.034	0.0468	0.0834	0.0529
0.0	0.0	0.0	15908.1455	10885.6328	NaN	NaN	0.4063	0.0526	0.7225	0.0338	0.0486	0.0878	0.0547
0.0	0.0	0.0	17300.1455	7522.6328	NaN	NaN	0.3031	0.0521	0.7259	0.034	0.0473	0.0864	0.0544
0.0	0.0	0.0	18725.1455	8972.6328	NaN	NaN	0.3239	0.052	0.722	0.0339	0.0479	0.0886	0.0555
0.0	0.0	0.0	19628.1455	6837.6328	NaN	NaN	0.2584	0.0519	0.7233	0.034	0.0473	0.088	0.0555
0.0	0.0	0.0	14771.1455	10205.6328	NaN	NaN	0.4086	0.0525	0.7195	0.0342	0.048	0.0899	0.0559
0.0	0.0	0.0	19181.1455	6650.6328	NaN	NaN	0.2575	0.0534	0.7166	0.0343	0.0484	0.0913	0.056
0.0	0.0	0.0	17440.1455	9778.6328	NaN	NaN	0.3593	0.0534	0.7144	0.0344	0.0489	0.0924	0.0565
0.0	0.0	0.0	17035.1455	7120.6328	NaN	NaN	0.2948	0.0531	0.719	0.0346	0.048	0.0894	0.0557
0.0	0.0	0.0	13788.1455	10742.6328	NaN	NaN	0.4379	0.0542	0.712	0.0344	0.0494	0.0932	0.0568
0.0	0.0	0.0	15373.1455	8347.6328	NaN	NaN	0.3519	0.0528	0.7196	0.0347	0.0479	0.0892	0.0559
0.0	0.0	0.0	15689.1455	7063.6328	NaN	NaN	0.3105	0.0547	0.7109	0.0344	0.0498	0.094	0.0562
0.0	0.0	0.0	17088.1455	10253.6328	NaN	NaN	0.375	0.0532	0.7198	0.0347	0.0478	0.0895	0.0549
0.0	0.0	0.0	20375.1455	5848.6328	NaN	NaN	0.223	0.0549	0.7118	0.0345	0.0497	0.0936	0.0556
0.0	0.0	0.0	15106.1455	9712.6328	NaN	NaN	0.3913	0.0544	0.7161	0.0346	0.0488	0.0912	0.055
0.0	0.0	0.0	17200.1455	7434.6328	NaN	NaN	0.3018	0.056	0.7128	0.0346	0.0495	0.0925	0.0546
0.0	0.0	0.0	17022.1455	8428.6328	NaN	NaN	0.3312	0.0568	0.7078	0.0344	0.0507	0.095	0.0554
0.0	0.0	0.0	16701.1455	7657.6328	NaN	NaN	0.3144	0.0553	0.7208	0.0346	0.0476	0.0881	0.0536
0.0	0.0	0.0	14187.1455	3043.6328	NaN	NaN	0.1766	0.0569	0.71	0.0343	0.0501	0.0936	0.0552
0.0	0.0	0.0	16049.1455	8520.6328	NaN	NaN	0.3468	0.0551	0.7202	0.0343	0.0478	0.0883	0.0543
0.0	0.0	0.0	12365.1455	8406.6328	NaN	NaN	0.4047	0.0553	0.7169	0.0339	0.0488	0.0899	0.0552
0.0	0.0	0.0	15665.1455	8285.6328	NaN	NaN	0.3459	0.0542	0.7222	0.034	0.0476	0.0868	0.0552
0.0	0.0	0.0	17074.1455	5418.6328	NaN	NaN	0.2409	0.055	0.716	0.0335	0.0493	0.0899	0.0562
0.0	0.0	0.0	14814.1455	9354.6328	NaN	NaN	0.3871	0.0524	0.7253	0.0333	0.0475	0.0853	0.0563
0.0	0.0	0.0	16022.1455	7825.6328	NaN	NaN	0.3281	0.0525	0.7261	0.0332	0.0479	0.0843	0.056
0.0	0.0	0.0	14212.1455	8844.6328	NaN	NaN	0.3836	0.0531	0.7197	0.0326	0.0497	0.0875	0.0575
0.0	0.0	0.0	16272.1455	10250.6328	NaN	NaN	0.3865	0.0518	0.7259	0.0324	0.0484	0.0848	0.0567
0.0	0.0	0.0	17454.1455	6452.6328	NaN	NaN	0.2699	0.0509	0.7282	0.0318	0.048	0.0842	0.0568
0.0	0.0	0.0	15501.1455	7643.6328	NaN	NaN	0.3303	0.0493	0.7372	0.0317	0.0459	0.0802	0.0557
0.0	0.0	0.0	15812.1455	8013.6328	NaN	NaN	0.3363	0.0492	0.735	0.0314	0.0465	0.0814	0.0565
0.0	0.0	0.0	15742.1455	9120.6328	NaN	NaN	0.3668	0.0478	0.7412	0.0314	0.0452	0.0785	0.0559
0.0	0.0	0.0	13304.1455	7904.6328	NaN	NaN	0.3727	0.0481	0.7393	0.031	0.0456	0.0796	0.0564
0.0	0.0	0.0	17102.1455	8781.6328	NaN	NaN	0.3393	0.0478	0.7415	0.0307	0.0446	0.0795	0.0559
0.0	0.0	0.0	17342.1455	5243.6328	NaN	NaN	0.2322	0.0462	0.7483	0.0308	0.0431	0.0765	0.0551
0.0	0.0	0.0	16863.1455	4219.6328	NaN	NaN	0.2001	0.0465	0.7471	0.0308	0.0432	0.0771	0.0553
0.0	0.0	0.0	16723.1455	9568.6328	NaN	NaN	0.3639	0.046	0.7491	0.0308	0.0426	0.0765	0.055
0.0	0.0	0.0	16776.1455	6103.6328	NaN	NaN	0.2668	0.045	0.7536	0.031	0.0418	0.0741	0.0545
0.0	0.0	0.0	16115.1455	4411.6328	NaN	NaN	0.2149	0.0459	0.7495	0.031	0.0427	0.0758	0.0551
0.0	0.0	0.0	19581.1455	7935.6328	NaN	NaN	0.2884	0.0453	0.7501	0.0309	0.0427	0.0759	0.0552
0.0	0.0	0.0	18318.1455	7270.6328	NaN	NaN	0.2841	0.043	0.7585	0.0312	0.0415	0.072	0.0539
0.0	0.0	0.0	16074.1455	8737.6328	NaN	NaN	0.3522	0.0427	0.7634	0.0312	0.0406	0.0695	0.0526
0.0	0.0	0.0	14209.1455	8320.6328	NaN	NaN	0.3693	0.0431	0.7605	0.0308	0.0415	0.0711	0.053
0.0	0.0	0.0	14076.1455	5442.6328	NaN	NaN	0.2788	0.0414	0.7683	0.0309	0.0401	0.0679	0.0515
0.0	0.0	0.0	15888.1455	7714.6328	NaN	NaN	0.3269	0.0406	0.7733	0.0306	0.0391	0.0658	0.0506
0.0	0.0	0.0	18141.1455	7857.6328	NaN	NaN	0.3022	0.0396	0.7761	0.0305	0.039	0.0648	0.05
0.0	0.0	0.0	15575.1455	6347.6328	NaN	NaN	0.2895	0.0385	0.7819	0.0304	0.0383	0.0625	0.0484
0.0	0.0	0.0	15497.1455	7436.6328	NaN	NaN	0.3243	0.0369	0.7902	0.0301	0.0371	0.0591	0.0466
0.0	0.0	0.0	15907.1455	6445.6328	NaN	NaN	0.2884	0.036	0.7926	0.0301	0.0373	0.0577	0.0462
0.0	0.0	0.0	16030.1455	7405.6328	NaN	NaN	0.316	0.0351	0.7986	0.0298	0.0366	0.0552	0.0447
0.0	0.0	0.0	17349.1455	12456.6328	NaN	NaN	0.4179	0.0341	0.8034	0.0296	0.0362	0.0534	0.0433
0.0	0.0	0.0	17330.1455	3072.6328	NaN	NaN	0.1506	0.0327	0.8105	0.0296	0.0351	0.0508	0.0413
0.0	0.0	0.0	17496.1455	9070.6328	NaN	NaN	0.3414	0.032	0.8163	0.0294	0.0342	0.0486	0.0396
0.0	0.0	0.0	15290.1455	8831.6328	NaN	NaN	0.3661	0.0309	0.8214	0.0293	0.0336	0.0467	0.0382
0.0	0.0	0.0	18321.1455	6772.6328	NaN	NaN	0.2699	0.0302	0.8262	0.0294	0.033	0.0445	0.0368
0.0	0.0	0.0	16444.1455	9914.6328	NaN	NaN	0.3761	0.0294	0.8314	0.0292	0.0323	0.0426	0.0352
0.0	0.0	0.0	16425.1455	4520.6328	NaN	NaN	0.2158	0.0283	0.8369	0.029	0.0316	0.0406	0.0337
0.0	0.0	0.0	15754.1455	5183.6328	NaN	NaN	0.2476	0.0271	0.8439	0.0288	0.0302	0.0382	0.0319
0.0	0.0	0.0	16502.1455	7341.6328	NaN	NaN	0.3079	0.0264	0.8478	0.0283	0.0296	0.0369	0.0309
0.0	0.0	0.0	16115.1455	5689.6328	NaN	NaN	0.2609	0.026	0.8506	0.028	0.0292	0.0359	0.0302
0.0	0.0	0.0	16522.1455	7199.6328	NaN	NaN	0.3035	0.0257	0.8542	0.0275	0.0286	0.0348	0.0293
0.0	0.0	0.0	14748.1455	7308.6328	NaN	NaN	0.3314	0.0257	0.8542	0.0272	0.0289	0.0349	0.0291
0.0	0.0	0.0	16748.1455	9015.6328	NaN	NaN	0.3499	0.0251	0.8584	0.0271	0.0278	0.0334	0.0281
0.0	0.0	0.0	17442.1455	9161.6328	NaN	NaN	0.3444	0.0252	0.8599	0.0266	0.0275	0.0332	0.0276
0.0	0.0	0.0	16170.1455	6958.6328	NaN	NaN	0.3009	0.025	0.8615	0.0265	0.027	0.0329	0.0271
0.0	0.0	0.0	16613.1455	6805.6328	NaN	NaN	0.2906	0.0252	0.8615	0.0264	0.027	0.033	0.0269
0.0	0.0	0.0	15567.1455	10024.6328	NaN	NaN	0.3917	0.0251	0.8615	0.0265	0.0269	0.0331	0.0269
0.0	0.0	0.0	18002.1455	9309.6328	NaN	NaN	0.3409	0.0254	0.8612	0.0266	0.0267	0.0333	0.0268
0.0	0.0	0.0	16435.1455	8896.6328	NaN	NaN	0.3512	0.0255	0.861	0.0267	0.0266	0.0334	0.0268
0.0	0.0	0.0	14985.1455	6913.6328	NaN	NaN	0.3157	0.0255	0.8611	0.027	0.0263	0.0334	0.0268
0.0	0.0	0.0	13765.1455	9495.6328	NaN	NaN	0.4082	0.0257	0.8609	0.0269	0.0261	0.0337	0.0267
0.0	0.0	0.0	22545.1455	7390.6328	NaN	NaN	0.2469	0.0257	0.8616	0.0268	0.0259	0.0335	0.0265
0.0	0.0	0.0	15567.1455	8134.6328	NaN	NaN	0.3432	0.0258	0.8609	0.0265	0.026	0.0342	0.0266
0.0	0.0	0.0	22110.1455	6401.6328	NaN	NaN	0.2245	0.0249	0.8649	0.0262	0.025	0.0329	0.0261
0.0	0.0	0.0	18166.1455	6610.6328	NaN	NaN	0.2668	0.025	0.8635	0.0259	0.0255	0.0336	0.0265
0.0	0.0	0.0	12856.1455	7409.6328	NaN	NaN	0.3656	0.0245	0.8678	0.0254	0.0244	0.032	0.0259
0.0	0.0	0.0	14071.1455	9391.6328	NaN	NaN	0.4003	0.025	0.8662	0.0252	0.0248	0.0326	0.0261
0.0	0.0	0.0	12540.1455	6910.6328	NaN	NaN	0.3553	0.0246	0.8676	0.025	0.0246	0.0322	0.0261
0.0	0.0	0.0	14276.1455	7404.6328	NaN	NaN	0.3415	0.0245	0.8692	0.0248	0.0242	0.0316	0.0256
0.0	0.0	0.0	18101.1455	9734.6328	NaN	NaN	0.3497	0.0242	0.8708	0.0244	0.0239	0.0313	0.0253
0.0	0.0	0.0	16098.1455	8117.6328	NaN	NaN	0.3352	0.024	0.8731	0.0242	0.0234	0.0306	0.0247
0.0	0.0	0.0	15953.1455	10616.6328	NaN	NaN	0.3996	0.024	0.8751	0.0239	0.023	0.03	0.0241
0.0	0.0	0.0	20700.1455	7035.6328	NaN	NaN	0.2537	0.0239	0.8761	0.0236	0.023	0.0297	0.0238
0.0	0.0	0.0	21845.1455	6998.6328	NaN	NaN	0.2426	0.0237	0.8783	0.0233	0.0225	0.0288	0.0234
0.0	0.0	0.0	19371.1455	6012.6328	NaN	NaN	0.2369	0.0239	0.8799	0.0229	0.0223	0.0281	0.0231
0.0	0.0	0.0	16795.1455	6087.6328	NaN	NaN	0.266	0.0239	0.8803	0.0226	0.0223	0.0277	0.0231
0.0	0.0	0.0	16696.1455	7106.6328	NaN	NaN	0.2986	0.0238	0.8821	0.0224	0.0219	0.0271	0.0227
0.0	0.0	0.0	17207.1455	5853.6328	NaN	NaN	0.2538	0.0237	0.8839	0.022	0.0216	0.0265	0.0223
0.0	0.0	0.0	15297.1455	4584.6328	NaN	NaN	0.2306	0.0236	0.8858	0.0217	0.0211	0.0259	0.0219
0.0	0.0	0.0	17249.1455	7239.6328	NaN	NaN	0.2956	0.0235	0.8871	0.0213	0.0209	0.0256	0.0216
0.0	0.0	0.0	18609.1455	7136.6328	NaN	NaN	0.2772	0.0233	0.8884	0.0211	0.0206	0.0253	0.0214
0.0	0.0	0.0	19577.1455	7055.6328	NaN	NaN	0.2649	0.0232	0.8893	0.0208	0.0204	0.025	0.0212
0.0	0.0	0.0	16383.1455	8813.6328	NaN	NaN	0.3498	0.023	0.8904	0.0205	0.0202	0.0248	0.021
0.0	0.0	0.0	16951.1455	6501.6328	NaN	NaN	0.2772	0.0228	0.8919	0.0202	0.0198	0.0244	0.0208
0.0	0.0	0.0	15010.1455	4625.6328	NaN	NaN	0.2356	0.0228	0.8928	0.02	0.0196	0.0242	0.0206
0.0	0.0	0.0	15307.1455	6032.6328	NaN	NaN	0.2827	0.0227	0.8926	0.0198	0.0196	0.0245	0.0207
0.0	0.0	0.0	19045.1455	10779.6328	NaN	NaN	0.3614	0.0226	0.8922	0.02	0.0197	0.0247	0.0209
0.0	0.0	0.0	19525.1455	7342.6328	NaN	NaN	0.2733	0.0226	0.8911	0.0201	0.0199	0.025	0.0212
0.0	0.0	0.0	16668.1455	9509.6328	NaN	NaN	0.3633	0.0226	0.8906	0.02	0.02	0.0253	0.0214
0.0	0.0	0.0	14822.1455	6683.6328	NaN	NaN	0.3108	0.0227	0.8892	0.0201	0.0203	0.0259	0.0218
0.0	0.0	0.0	13326.1455	8573.6328	NaN	NaN	0.3915	0.0228	0.8884	0.0202	0.0204	0.0262	0.0221
0.0	0.0	0.0	15875.1455	9439.6328	NaN	NaN	0.3729	0.0229	0.8872	0.0202	0.0205	0.0267	0.0224
0.0	0.0	0.0	18226.1455	8529.6328	NaN	NaN	0.3188	0.0232	0.8851	0.0204	0.0209	0.0276	0.0228
0.0	0.0	0.0	16943.1455	5742.6328	NaN	NaN	0.2531	0.0233	0.8842	0.0206	0.0209	0.0279	0.023
0.0	0.0	0.0	15125.1455	8511.6328	NaN	NaN	0.3601	0.0234	0.8828	0.0207	0.0212	0.0285	0.0234
0.0	0.0	0.0	18342.1455	7487.6328	NaN	NaN	0.2899	0.0235	0.8822	0.0208	0.0212	0.0287	0.0235
0.0	0.0	0.0	18601.1455	8212.6328	NaN	NaN	0.3063	0.0237	0.8806	0.0209	0.0215	0.0294	0.0238
0.0	0.0	0.0	14684.1455	5613.6328	NaN	NaN	0.2766	0.024	0.879	0.021	0.0218	0.0301	0.0241
0.0	0.0	0.0	19835.1455	8250.6328	NaN	NaN	0.2938	0.0241	0.8785	0.021	0.0219	0.0302	0.0243
0.0	0.0	0.0	18952.1455	8803.6328	NaN	NaN	0.3172	0.0245	0.8763	0.021	0.0224	0.031	0.0248
0.0	0.0	0.0	16998.1455	6811.6328	NaN	NaN	0.2861	0.0246	0.877	0.0209	0.0221	0.0307	0.0247
0.0	0.0	0.0	17722.1455	4298.6328	NaN	NaN	0.1952	0.0254	0.8732	0.021	0.0228	0.0324	0.0253
0.0	0.0	0.0	14664.1455	7010.6328	NaN	NaN	0.3234	0.0253	0.8737	0.0209	0.0226	0.0322	0.0252
0.0	0.0	0.0	17853.1455	9784.6328	NaN	NaN	0.354	0.0251	0.8742	0.0208	0.0226	0.0321	0.0252
0.0	0.0	0.0	15609.1455	7104.6328	NaN	NaN	0.3128	0.0254	0.8724	0.0207	0.023	0.0329	0.0256
0.0	0.0	0.0	20706.1455	8625.6328	NaN	NaN	0.2941	0.0253	0.8741	0.0205	0.0226	0.0321	0.0254
0.0	0.0	0.0	10021.1455	7145.6328	NaN	NaN	0.4162	0.0258	0.8721	0.0205	0.023	0.033	0.0257
0.0	0.0	0.0	16814.1455	6524.6328	NaN	NaN	0.2796	0.0256	0.874	0.0203	0.0225	0.0322	0.0253
0.0	0.0	0.0	17455.1455	7637.6328	NaN	NaN	0.3044	0.0263	0.8709	0.0202	0.0231	0.0337	0.0258
0.0	0.0	0.0	16715.1455	4313.6328	NaN	NaN	0.2051	0.0262	0.8725	0.0202	0.0226	0.033	0.0255
0.0	0.0	0.0	17839.1455	8492.6328	NaN	NaN	0.3225	0.0267	0.8706	0.0202	0.0228	0.0339	0.0258
0.0	0.0	0.0	15057.1455	4391.6328	NaN	NaN	0.2258	0.0263	0.8725	0.02	0.0224	0.0333	0.0255
0.0	0.0	0.0	14402.1455	5559.6328	NaN	NaN	0.2785	0.0263	0.8724	0.02	0.0223	0.0335	0.0254
0.0	0.0	0.0	16009.1455	10061.6328	NaN	NaN	0.3859	0.0257	0.8731	0.0195	0.0227	0.0336	0.0254
0.0	0.0	0.0	16895.1455	8607.6328	NaN	NaN	0.3375	0.0259	0.8722	0.0196	0.0228	0.0338	0.0257
0.0	0.0	0.0	14903.1455	5781.6328	NaN	NaN	0.2795	0.0262	0.8722	0.0195	0.0226	0.034	0.0256
0.0	0.0	0.0	17875.1455	5796.6328	NaN	NaN	0.2449	0.0267	0.8696	0.0195	0.023	0.0353	0.0259
0.0	0.0	0.0	14071.1455	9450.6328	NaN	NaN	0.4018	0.0268	0.869	0.0196	0.0231	0.0355	0.026
0.0	0.0	0.0	19433.1455	7259.6328	NaN	NaN	0.272	0.0271	0.8679	0.0196	0.0232	0.0361	0.026
0.0	0.0	0.0	16703.1455	10697.6328	NaN	NaN	0.3904	0.0276	0.864	0.0198	0.0242	0.0379	0.0265
0.0	0.0	0.0	19175.1455	7090.6328	NaN	NaN	0.27	0.0278	0.8642	0.0198	0.0244	0.0373	0.0265
0.0	0.0	0.0	13670.1455	8116.6328	NaN	NaN	0.3725	0.0281	0.8618	0.0198	0.0252	0.0382	0.0269
0.0	0.0	0.0	14608.1455	10981.6328	NaN	NaN	0.4291	0.0279	0.8631	0.0197	0.0252	0.0375	0.0266
0.0	0.0	0.0	16431.1455	7143.6328	NaN	NaN	0.303	0.0284	0.8607	0.0198	0.0261	0.038	0.027
0.0	0.0	0.0	16022.1455	6182.6328	NaN	NaN	0.2784	0.0287	0.8602	0.0198	0.0264	0.0378	0.027
0.0	0.0	0.0	16404.1455	7047.6328	NaN	NaN	0.3005	0.0294	0.858	0.0197	0.0274	0.0382	0.0273
0.0	0.0	0.0	19079.1455	6587.6328	NaN	NaN	0.2567	0.0299	0.8564	0.0197	0.0281	0.0384	0.0276
0.0	0.0	0.0	18648.1455	4767.6328	NaN	NaN	0.2036	0.0303	0.8548	0.0197	0.0286	0.0389	0.0277
0.0	0.0	0.0	18378.1455	4849.6328	NaN	NaN	0.2088	0.0309	0.8499	0.0199	0.0299	0.0411	0.0283
0.0	0.0	0.0	17314.1455	8517.6328	NaN	NaN	0.3297	0.0315	0.8464	0.0201	0.031	0.042	0.0289
0.0	0.0	0.0	16171.1455	8522.6328	NaN	NaN	0.3451	0.0322	0.8419	0.0204	0.0319	0.044	0.0295
0.0	0.0	0.0	16411.1455	8992.6328	NaN	NaN	0.354	0.0333	0.834	0.0209	0.0335	0.0477	0.0305
0.0	0.0	0.0	19270.1455	8194.6328	NaN	NaN	0.2984	0.0346	0.826	0.0214	0.0353	0.0512	0.0316
0.0	0.0	0.0	12216.1455	8051.6328	NaN	NaN	0.3973	0.036	0.8168	0.0219	0.037	0.0553	0.033
0.0	0.0	0.0	19655.1455	7275.6328	NaN	NaN	0.2702	0.0367	0.8082	0.0226	0.0384	0.0599	0.0342
0.0	0.0	0.0	19029.1455	7438.6328	NaN	NaN	0.281	0.0384	0.7913	0.0239	0.0418	0.0688	0.0358
0.0	0.0	0.0	15548.1455	7257.6328	NaN	NaN	0.3182	0.0396	0.7788	0.0245	0.0443	0.0757	0.0373
0.0	0.0	0.0	16614.1455	7415.6328	NaN	NaN	0.3086	0.04	0.7625	0.0256	0.0471	0.0859	0.0389
0.0	0.0	0.0	15728.1455	9598.6328	NaN	NaN	0.379	0.0393	0.753	0.0266	0.0483	0.093	0.0397
0.0	0.0	0.0	19522.1455	8827.6328	NaN	NaN	0.3114	0.0396	0.7412	0.0275	0.0501	0.1007	0.041
0.0	0.0	0.0	15869.1455	7542.6328	NaN	NaN	0.3222	0.0402	0.7281	0.0279	0.0519	0.1098	0.0421
0.0	0.0	0.0	15854.1455	4971.6328	NaN	NaN	0.2387	0.0411	0.7108	0.0283	0.0543	0.121	0.0445
0.0	0.0	0.0	14999.1455	5508.6328	NaN	NaN	0.2686	0.0409	0.6957	0.0291	0.057	0.1313	0.0461
0.0	0.0	0.0	15158.1455	7627.6328	NaN	NaN	0.3348	0.0406	0.6841	0.0296	0.0592	0.1393	0.0472
0.0	0.0	0.0	14421.1455	7008.6328	NaN	NaN	0.3271	0.0406	0.6678	0.0304	0.0626	0.15	0.0486
0.0	0.0	0.0	16451.1455	11411.6328	NaN	NaN	0.4096	0.04	0.6603	0.0306	0.0654	0.1543	0.0494
0.0	0.0	0.0	14686.1455	7730.6328	NaN	NaN	0.3449	0.0403	0.6487	0.0305	0.0678	0.1624	0.0503
0.0	0.0	0.0	17931.1455	6303.6328	NaN	NaN	0.2601	0.0404	0.6383	0.0304	0.0698	0.1698	0.0514
0.0	0.0	0.0	16086.1455	7892.6328	NaN	NaN	0.3292	0.0405	0.6288	0.0303	0.0714	0.1767	0.0523
0.0	0.0	0.0	15014.1455	7371.6328	NaN	NaN	0.3293	0.0407	0.6199	0.0303	0.0726	0.1835	0.0529
0.0	0.0	0.0	17074.1455	3881.6328	NaN	NaN	0.1852	0.041	0.6094	0.0302	0.0748	0.1904	0.0541
0.0	0.0	0.0	16189.1455	7838.6328	NaN	NaN	0.3262	0.0412	0.6005	0.0304	0.0773	0.1953	0.0553
0.0	0.0	0.0	16897.1455	8165.6328	NaN	NaN	0.3258	0.0414	0.5902	0.0305	0.0789	0.203	0.056
0.0	0.0	0.0	18787.1455	7624.6328	NaN	NaN	0.2887	0.0418	0.5854	0.0303	0.0818	0.2034	0.0573
0.0	0.0	0.0	16075.1455	5933.6328	NaN	NaN	0.2696	0.0421	0.579	0.0303	0.0821	0.2091	0.0574
0.0	0.0	0.0	15597.1455	6772.6328	NaN	NaN	0.3028	0.0427	0.578	0.0302	0.0843	0.2069	0.0579
0.0	0.0	0.0	14607.1455	8176.6328	NaN	NaN	0.3589	0.043	0.5744	0.0301	0.0835	0.2108	0.0583
0.0	0.0	0.0	18080.1455	9900.6328	NaN	NaN	0.3538	0.0431	0.5705	0.0304	0.0846	0.2131	0.0584
0.0	0.0	0.0	17425.1455	7201.6328	NaN	NaN	0.2924	0.0438	0.5653	0.0303	0.0861	0.2156	0.0589
0.0	0.0	0.0	18068.1455	6940.6328	NaN	NaN	0.2775	0.0439	0.5575	0.0304	0.0866	0.2226	0.0591
0.0	0.0	0.0	15873.1455	6228.6328	NaN	NaN	0.2818	0.0443	0.5513	0.0306	0.0891	0.2252	0.0596
0.0	0.0	0.0	11938.1455	7460.6328	NaN	NaN	0.3846	0.0448	0.5462	0.0304	0.0908	0.2278	0.06
0.0	0.0	0.0	11969.1455	7886.6328	NaN	NaN	0.3972	0.0449	0.5392	0.0303	0.0925	0.2331	0.0599
0.0	0.0	0.0	17694.1455	5432.6328	NaN	NaN	0.2349	0.0455	0.5342	0.0301	0.0958	0.2338	0.0607
0.0	0.0	0.0	16959.1455	8659.6328	NaN	NaN	0.338	0.0456	0.5278	0.0301	0.0963	0.2395	0.0607
0.0	0.0	0.0	17147.1455	8103.6328	NaN	NaN	0.3209	0.0457	0.5266	0.0299	0.0982	0.2387	0.0608
0.0	0.0	0.0	16495.1455	8827.6328	NaN	NaN	0.3486	0.046	0.5247	0.0298	0.0986	0.2399	0.061
0.0	0.0	0.0	18266.1455	6843.6328	NaN	NaN	0.2725	0.0458	0.5245	0.0297	0.0986	0.2406	0.0607
0.0	0.0	0.0	12522.1455	5106.6328	NaN	NaN	0.2897	0.0464	0.5237	0.0296	0.0997	0.24	0.0606
0.0	0.0	0.0	16067.1455	7760.6328	NaN	NaN	0.3257	0.0462	0.5233	0.0296	0.099	0.241	0.0608
0.0	0.0	0.0	16823.1455	7840.6328	NaN	NaN	0.3179	0.0462	0.5248	0.0299	0.0995	0.2392	0.0603
0.0	0.0	0.0	17239.1455	3406.6328	NaN	NaN	0.165	0.0463	0.5259	0.0299	0.0994	0.2382	0.0603
0.0	0.0	0.0	16935.1455	6849.6328	NaN	NaN	0.288	0.0464	0.5276	0.0299	0.0989	0.2373	0.0599
0.0	0.0	0.0	15843.1455	3895.6328	NaN	NaN	0.1974	0.0464	0.5288	0.03	0.0994	0.2355	0.0598
0.0	0.0	0.0	12554.1455	7920.6328	NaN	NaN	0.3868	0.0462	0.5339	0.0298	0.0991	0.2311	0.0598
0.0	0.0	0.0	14559.1455	9154.6328	NaN	NaN	0.386	0.0457	0.5406	0.03	0.0982	0.2258	0.0598
0.0	0.0	0.0	14886.1455	6268.6328	NaN	NaN	0.2963	0.0454	0.5462	0.0304	0.0963	0.2227	0.0591
0.0	0.0	0.0	13933.1455	8614.6328	NaN	NaN	0.3821	0.0452	0.552	0.0304	0.0942	0.2197	0.0584
0.0	0.0	0.0	12605.1455	5078.6328	NaN	NaN	0.2872	0.0455	0.5501	0.0304	0.0938	0.2221	0.0582
0.0	0.0	0.0	15779.1455	4017.6328	NaN	NaN	0.2029	0.0452	0.549	0.0302	0.0942	0.2236	0.0578
0.0	0.0	0.0	16006.1455	5342.6328	NaN	NaN	0.2503	0.0458	0.5455	0.0297	0.0966	0.224	0.0585
0.0	0.0	0.0	16795.1455	7750.6328	NaN	NaN	0.3158	0.0454	0.5441	0.0297	0.0968	0.2257	0.0583
0.0	0.0	0.0	14881.1455	7376.6328	NaN	NaN	0.3314	0.0453	0.5451	0.0295	0.0985	0.2228	0.0587
0.0	0.0	0.0	15203.1455	10416.6328	NaN	NaN	0.4066	0.0451	0.5488	0.0292	0.098	0.2205	0.0584
0.0	0.0	0.0	17960.1455	4117.6328	NaN	NaN	0.1865	0.0453	0.5483	0.0291	0.0976	0.2221	0.0577
0.0	0.0	0.0	14332.1455	4675.6328	NaN	NaN	0.246	0.0457	0.5483	0.0286	0.0982	0.2215	0.0578
0.0	0.0	0.0	19181.1455	5273.6328	NaN	NaN	0.2156	0.0455	0.5446	0.0285	0.0986	0.2252	0.0577
0.0	0.0	0.0	14463.1455	8292.6328	NaN	NaN	0.3644	0.046	0.5428	0.0283	0.1008	0.2245	0.0576
0.0	0.0	0.0	15486.1455	4275.6328	NaN	NaN	0.2164	0.0459	0.5395	0.0279	0.1007	0.2283	0.0576
0.0	0.0	0.0	13762.1455	8578.6328	NaN	NaN	0.384	0.0464	0.5384	0.0277	0.1032	0.2266	0.0576
0.0	0.0	0.0	16511.1455	5425.6328	NaN	NaN	0.2473	0.0462	0.538	0.0276	0.1027	0.2283	0.0572
0.0	0.0	0.0	12925.1455	6039.6328	NaN	NaN	0.3185	0.0468	0.5388	0.0274	0.1028	0.2269	0.0573
0.0	0.0	0.0	13543.1455	3989.6328	NaN	NaN	0.2276	0.0466	0.5371	0.0274	0.1024	0.2293	0.0572
0.0	0.0	0.0	16424.1455	8894.6328	NaN	NaN	0.3513	0.0468	0.5398	0.0273	0.1038	0.2251	0.0572
0.0	0.0	0.0	13956.1455	5177.6328	NaN	NaN	0.2706	0.0468	0.5414	0.0272	0.103	0.2247	0.057
0.0	0.0	0.0	15547.1455	6198.6328	NaN	NaN	0.285	0.0467	0.5408	0.0273	0.1029	0.2252	0.057
0.0	0.0	0.0	15660.1455	6920.6328	NaN	NaN	0.3065	0.0467	0.5414	0.0273	0.103	0.225	0.0566
0.0	0.0	0.0	14483.1455	5593.6328	NaN	NaN	0.2786	0.0468	0.5421	0.027	0.1021	0.2257	0.0563
0.0	0.0	0.0	13348.1455	3757.6328	NaN	NaN	0.2197	0.0466	0.5422	0.027	0.102	0.2257	0.0565
0.0	0.0	0.0	17539.1455	6470.6328	NaN	NaN	0.2695	0.0467	0.5427	0.0273	0.1035	0.2234	0.0564
0.0	0.0	0.0	15213.1455	9868.6328	NaN	NaN	0.3935	0.0467	0.5441	0.0271	0.1033	0.2224	0.0564
0.0	0.0	0.0	19240.1455	6840.6328	NaN	NaN	0.2623	0.0463	0.5472	0.0272	0.1023	0.2204	0.0566
0.0	0.0	0.0	15876.1455	8550.6328	NaN	NaN	0.3501	0.0464	0.5494	0.0274	0.1031	0.2173	0.0564
0.0	0.0	0.0	13617.1455	10363.6328	NaN	NaN	0.4322	0.0461	0.5498	0.0273	0.1019	0.2181	0.0568
0.0	0.0	0.0	18799.1455	10419.6328	NaN	NaN	0.3566	0.0461	0.5533	0.0274	0.1018	0.215	0.0565
0.0	0.0	0.0	15231.1455	6982.6328	NaN	NaN	0.3143	0.0461	0.5514	0.0273	0.1013	0.2171	0.0568
0.0	0.0	0.0	17581.1455	6263.6328	NaN	NaN	0.2627	0.0458	0.5505	0.0274	0.101	0.2186	0.0567
0.0	0.0	0.0	15011.1455	6048.6328	NaN	NaN	0.2872	0.046	0.5506	0.0272	0.1013	0.218	0.0568
0.0	0.0	0.0	16295.1455	5762.6328	NaN	NaN	0.2613	0.0458	0.5508	0.0273	0.1008	0.2186	0.0567
0.0	0.0	0.0	16886.1455	7375.6328	NaN	NaN	0.304	0.0456	0.5531	0.0273	0.1013	0.2163	0.0564
0.0	0.0	0.0	14487.1455	7744.6328	NaN	NaN	0.3484	0.0459	0.5539	0.0272	0.1009	0.2155	0.0567
0.0	0.0	0.0	16160.1455	6309.6328	NaN	NaN	0.2808	0.0453	0.5559	0.0274	0.0998	0.2157	0.056
0.0	0.0	0.0	14959.1455	5936.6328	NaN	NaN	0.2841	0.0459	0.5591	0.0271	0.1002	0.2115	0.0562
0.0	0.0	0.0	17187.1455	4931.6328	NaN	NaN	0.223	0.0457	0.5572	0.0274	0.0989	0.2148	0.0561
0.0	0.0	0.0	16435.1455	9796.6328	NaN	NaN	0.3735	0.0457	0.5621	0.0272	0.0987	0.2107	0.0557
0.0	0.0	0.0	16588.1455	7555.6328	NaN	NaN	0.3129	0.0459	0.5614	0.0271	0.098	0.2115	0.056
0.0	0.0	0.0	16275.1455	5617.6328	NaN	NaN	0.2566	0.0458	0.5625	0.0273	0.0974	0.2116	0.0553
0.0	0.0	0.0	14727.1455	8919.6328	NaN	NaN	0.3772	0.046	0.5656	0.0269	0.0968	0.2092	0.0555
0.0	0.0	0.0	17786.1455	7182.6328	NaN	NaN	0.2877	0.046	0.5666	0.027	0.0958	0.2095	0.0551
0.0	0.0	0.0	15221.1455	7570.6328	NaN	NaN	0.3322	0.046	0.5736	0.0266	0.0942	0.2053	0.0543
0.0	0.0	0.0	15456.1455	5869.6328	NaN	NaN	0.2752	0.0463	0.5746	0.0265	0.093	0.205	0.0545
0.0	0.0	0.0	15624.1455	4542.6328	NaN	NaN	0.2253	0.0461	0.576	0.0268	0.0926	0.2046	0.0538
0.0	0.0	0.0	15287.1455	10197.6328	NaN	NaN	0.4001	0.0464	0.5836	0.0262	0.0913	0.1992	0.0533
0.0	0.0	0.0	17370.1455	3438.6328	NaN	NaN	0.1652	0.0466	0.5828	0.0264	0.0902	0.2009	0.0531
0.0	0.0	0.0	16037.1455	5156.6328	NaN	NaN	0.2433	0.0466	0.5871	0.0263	0.0894	0.1982	0.0523
0.0	0.0	0.0	14129.1455	7799.6328	NaN	NaN	0.3557	0.0471	0.5912	0.026	0.0881	0.1958	0.0519
0.0	0.0	0.0	16692.1455	4013.6328	NaN	NaN	0.1938	0.047	0.593	0.0261	0.087	0.1947	0.0522
0.0	0.0	0.0	17454.1455	8570.6328	NaN	NaN	0.3293	0.0463	0.5954	0.0264	0.0865	0.1936	0.0519
0.0	0.0	0.0	14766.1455	10608.6328	NaN	NaN	0.4181	0.0464	0.6009	0.0262	0.0853	0.1902	0.051
0.0	0.0	0.0	19302.1455	4646.6328	NaN	NaN	0.194	0.0464	0.6007	0.0262	0.0836	0.1922	0.0508
0.0	0.0	0.0	18360.1455	7199.6328	NaN	NaN	0.2817	0.0462	0.6033	0.0263	0.0832	0.1905	0.0505
0.0	0.0	0.0	14603.1455	7666.6328	NaN	NaN	0.3443	0.0461	0.6057	0.0265	0.0826	0.1891	0.05
0.0	0.0	0.0	17598.1455	5571.6328	NaN	NaN	0.2405	0.046	0.6059	0.0266	0.0821	0.1893	0.0502
0.0	0.0	0.0	18516.1455	11053.6328	NaN	NaN	0.3738	0.0455	0.6069	0.0269	0.0825	0.1877	0.0504
0.0	0.0	0.0	15450.1455	7767.6328	NaN	NaN	0.3346	0.0453	0.6078	0.0271	0.0819	0.1883	0.0496
0.0	0.0	0.0	14768.1455	3844.6328	NaN	NaN	0.2066	0.0459	0.6061	0.0269	0.0828	0.1882	0.0501
0.0	0.0	0.0	15247.1455	9218.6328	NaN	NaN	0.3768	0.0453	0.6035	0.0271	0.083	0.1904	0.0506
0.0	0.0	0.0	17562.1455	7733.6328	NaN	NaN	0.3057	0.0447	0.605	0.0275	0.0848	0.1872	0.0509
0.0	0.0	0.0	13630.1455	8668.6328	NaN	NaN	0.3887	0.0449	0.6059	0.027	0.0845	0.1864	0.0512
0.0	0.0	0.0	16726.1455	9896.6328	NaN	NaN	0.3717	0.0442	0.6043	0.0273	0.0853	0.1872	0.0517
0.0	0.0	0.0	16646.1455	7017.6328	NaN	NaN	0.2966	0.0442	0.6051	0.0274	0.0856	0.1863	0.0514
0.0	0.0	0.0	15330.1455	6296.6328	NaN	NaN	0.2911	0.0445	0.606	0.027	0.0846	0.1865	0.0514
0.0	0.0	0.0	15258.1455	7118.6328	NaN	NaN	0.3181	0.0443	0.6026	0.0272	0.0859	0.1881	0.052
0.0	0.0	0.0	15091.1455	3654.6328	NaN	NaN	0.195	0.0444	0.6024	0.0272	0.0866	0.1873	0.0521
0.0	0.0	0.0	12490.1455	6252.6328	NaN	NaN	0.3336	0.0447	0.5984	0.0271	0.0874	0.1894	0.053
0.0	0.0	0.0	18339.1455	6399.6328	NaN	NaN	0.2587	0.0443	0.5976	0.0273	0.0884	0.1889	0.0535
0.0	0.0	0.0	16110.1455	9744.6328	NaN	NaN	0.3769	0.0444	0.601	0.0273	0.088	0.1856	0.0536
0.0	0.0	0.0	16212.1455	9874.6328	NaN	NaN	0.3785	0.0443	0.6069	0.0272	0.0862	0.1827	0.0527
0.0	0.0	0.0	14332.1455	3222.6328	NaN	NaN	0.1836	0.0451	0.6092	0.0268	0.0865	0.1801	0.0523
0.0	0.0	0.0	17901.1455	4808.6328	NaN	NaN	0.2117	0.045	0.6109	0.0266	0.0853	0.1797	0.0524
0.0	0.0	0.0	16962.1455	5031.6328	NaN	NaN	0.2288	0.0448	0.615	0.0267	0.0854	0.176	0.052
0.0	0.0	0.0	16714.1455	7493.6328	NaN	NaN	0.3096	0.0449	0.6185	0.0267	0.0841	0.1741	0.0518
0.0	0.0	0.0	15988.1455	7180.6328	NaN	NaN	0.3099	0.0451	0.6202	0.0269	0.0837	0.1728	0.0515
0.0	0.0	0.0	15848.1455	6424.6328	NaN	NaN	0.2885	0.0455	0.6229	0.0267	0.0828	0.1709	0.0512
0.0	0.0	0.0	14362.1455	3643.6328	NaN	NaN	0.2024	0.0455	0.6217	0.0268	0.0831	0.1709	0.052
0.0	0.0	0.0	15524.1455	8025.6328	NaN	NaN	0.3408	0.045	0.6252	0.027	0.0827	0.1679	0.0522
0.0	0.0	0.0	18413.1455	9547.6328	NaN	NaN	0.3415	0.0444	0.6291	0.0275	0.0814	0.1659	0.0517
0.0	0.0	0.0	15844.1455	8786.6328	NaN	NaN	0.3567	0.0447	0.6347	0.0274	0.0804	0.1615	0.0513
0.0	0.0	0.0	16433.1455	9157.6328	NaN	NaN	0.3578	0.0447	0.6372	0.0274	0.0783	0.1614	0.051
0.0	0.0	0.0	16730.1455	5428.6328	NaN	NaN	0.245	0.0446	0.6416	0.0276	0.0777	0.158	0.0505
0.0	0.0	0.0	16857.1455	6480.6328	NaN	NaN	0.2777	0.0449	0.6453	0.0274	0.0754	0.1568	0.0503
0.0	0.0	0.0	19832.1455	6348.6328	NaN	NaN	0.2425	0.0445	0.6489	0.0277	0.0741	0.1551	0.0497
0.0	0.0	0.0	16179.1455	4297.6328	NaN	NaN	0.2099	0.0446	0.6524	0.0277	0.0731	0.1526	0.0495
0.0	0.0	0.0	15336.1455	8190.6328	NaN	NaN	0.3481	0.0444	0.6541	0.0277	0.072	0.1524	0.0494
0.0	0.0	0.0	14064.1455	6380.6328	NaN	NaN	0.3121	0.0441	0.657	0.0279	0.0724	0.1491	0.0494
0.0	0.0	0.0	13483.1455	7362.6328	NaN	NaN	0.3532	0.0443	0.6599	0.0278	0.0714	0.1476	0.0491
0.0	0.0	0.0	15899.1455	6032.6328	NaN	NaN	0.2751	0.0445	0.6615	0.0279	0.071	0.1461	0.049
0.0	0.0	0.0	14858.1455	4352.6328	NaN	NaN	0.2266	0.0448	0.6649	0.0281	0.0701	0.1434	0.0487
0.0	0.0	0.0	14083.1455	5909.6328	NaN	NaN	0.2956	0.0451	0.6684	0.0279	0.0684	0.1421	0.0481
0.0	0.0	0.0	12479.1455	6943.6328	NaN	NaN	0.3575	0.0449	0.6722	0.0281	0.0676	0.1393	0.0478
0.0	0.0	0.0	14179.1455	7995.6328	NaN	NaN	0.3606	0.0446	0.6791	0.0279	0.0653	0.1363	0.0468
0.0	0.0	0.0	15398.1455	8313.6328	NaN	NaN	0.3506	0.0438	0.6851	0.0281	0.0635	0.1334	0.0461
0.0	0.0	0.0	18108.1455	5409.6328	NaN	NaN	0.23	0.0434	0.6909	0.0281	0.062	0.1304	0.0452
0.0	0.0	0.0	14447.1455	6252.6328	NaN	NaN	0.3021	0.0432	0.6922	0.0285	0.0614	0.1297	0.0451
0.0	0.0	0.0	15673.1455	6905.6328	NaN	NaN	0.3058	0.0424	0.6946	0.029	0.061	0.1282	0.0449
0.0	0.0	0.0	14723.1455	9849.6328	NaN	NaN	0.4008	0.042	0.6972	0.0289	0.0609	0.1263	0.0447
0.0	0.0	0.0	18988.1455	4085.6328	NaN	NaN	0.1771	0.0418	0.6951	0.0288	0.0607	0.1286	0.0451
0.0	0.0	0.0	16317.1455	7113.6328	NaN	NaN	0.3036	0.0422	0.6891	0.0289	0.0621	0.1321	0.0455
0.0	0.0	0.0	15564.1455	5314.6328	NaN	NaN	0.2545	0.0423	0.6851	0.0289	0.0629	0.1347	0.0461
0.0	0.0	0.0	16106.1455	8456.6328	NaN	NaN	0.3443	0.0421	0.6802	0.0292	0.064	0.1378	0.0468
0.0	0.0	0.0	17276.1455	6408.6328	NaN	NaN	0.2706	0.0416	0.6787	0.0294	0.0647	0.1383	0.0473
0.0	0.0	0.0	13828.1455	7784.6328	NaN	NaN	0.3602	0.042	0.6766	0.0295	0.065	0.1397	0.0472
0.0	0.0	0.0	15143.1455	4858.6328	NaN	NaN	0.2429	0.0423	0.6734	0.0296	0.0655	0.1415	0.0477
0.0	0.0	0.0	16584.1455	6829.6328	NaN	NaN	0.2917	0.0424	0.6698	0.0301	0.0661	0.1432	0.0483
0.0	0.0	0.0	15737.1455	7785.6328	NaN	NaN	0.331	0.0429	0.6684	0.0303	0.0661	0.1439	0.0485
0.0	0.0	0.0	16383.1455	7856.6328	NaN	NaN	0.3241	0.0433	0.667	0.0307	0.0666	0.1437	0.0486
0.0	0.0	0.0	13790.1455	8592.6328	NaN	NaN	0.3839	0.0443	0.6642	0.0308	0.0671	0.1448	0.0487
0.0	0.0	0.0	15000.1455	9728.6328	NaN	NaN	0.3934	0.0446	0.6646	0.0308	0.0671	0.1444	0.0486
0.0	0.0	0.0	14812.1455	5951.6328	NaN	NaN	0.2866	0.0447	0.6659	0.0302	0.0659	0.1449	0.0484
0.0	0.0	0.0	16084.1455	7577.6328	NaN	NaN	0.3202	0.044	0.6693	0.0297	0.0644	0.1444	0.0483
0.0	0.0	0.0	14848.1455	5147.6328	NaN	NaN	0.2574	0.0439	0.6704	0.0295	0.064	0.1444	0.0479
0.0	0.0	0.0	11843.1455	6951.6328	NaN	NaN	0.3699	0.0437	0.6704	0.0292	0.0636	0.1454	0.0478
0.0	0.0	0.0	16988.1455	4666.6328	NaN	NaN	0.2155	0.0431	0.6641	0.0298	0.0652	0.1491	0.0487
0.0	0.0	0.0	14424.1455	3865.6328	NaN	NaN	0.2114	0.0427	0.6577	0.0306	0.0676	0.1517	0.0497
0.0	0.0	0.0	14854.1455	6714.6328	NaN	NaN	0.3113	0.0426	0.6505	0.0316	0.0699	0.1541	0.0513
0.0	0.0	0.0	11883.1455	7355.6328	NaN	NaN	0.3823	0.0431	0.6432	0.033	0.0729	0.1558	0.0519
0.0	0.0	0.0	16813.1455	6187.6328	NaN	NaN	0.269	0.0442	0.6369	0.0339	0.0749	0.1577	0.0523
0.0	0.0	0.0	16399.1455	5746.6328	NaN	NaN	0.2595	0.0456	0.633	0.0351	0.0771	0.1571	0.0522
0.0	0.0	0.0	17291.1455	4919.6328	NaN	NaN	0.2215	0.0468	0.631	0.0362	0.0773	0.1563	0.0525
0.0	0.0	0.0	11649.1455	5231.6328	NaN	NaN	0.3099	0.0478	0.6257	0.0373	0.0784	0.1576	0.0532
0.0	0.0	0.0	10741.1455	7374.6328	NaN	NaN	0.4071	0.0485	0.6213	0.0381	0.0791	0.1585	0.0544
0.0	0.0	0.0	14540.1455	6975.6328	NaN	NaN	0.3242	0.0487	0.6212	0.0389	0.0788	0.1576	0.0549
0.0	0.0	0.0	12624.1455	5159.6328	NaN	NaN	0.2901	0.0491	0.6309	0.0371	0.0766	0.1511	0.0552
0.0	0.0	0.0	13837.1455	7600.6328	NaN	NaN	0.3545	0.0495	0.6449	0.0348	0.0726	0.1447	0.0534
0.0	0.0	0.0	11225.1455	6702.6328	NaN	NaN	0.3739	0.0505	0.6712	0.0317	0.0671	0.1305	0.049
0.0	0.0	0.0	11408.1455	7959.6328	NaN	NaN	0.411	0.0521	0.7095	0.0277	0.0583	0.105	0.0474
0.0	0.0	0.0	15703.1455	4226.6328	NaN	NaN	0.2121	0.0669	0.6975	0.0319	0.0523	0.1127	0.0387
0.0	0.0	0.0	10949.1455	6248.6328	NaN	NaN	0.3633	0.136	0.5834	0.0292	0.0601	0.139	0.0524
0.0	0.0	0.0	-1578.8545	1412.6328	NaN	NaN	-0.3	0.7505	0.1083	0.0262	0.0234	0.0421	0.0494
0.0	0.0	0.0	-1072.8545	-134.3672	NaN	NaN	0.1113	0.8534	0.0477	0.0241	0.021	0.0246	0.0292
0.0	0.0	0.0	-414.8545	2421.6328	NaN	NaN	1.2067	0.8536	0.0442	0.0244	0.0232	0.0271	0.0275
0.0	0.0	0.0	-1050.8545	2.6328	NaN	NaN	-0.0025	0.8632	0.04	0.0228	0.0231	0.0255	0.0254
0.0	0.0	0.0	-2064.8545	1632.6328	NaN	NaN	-0.3	0.8691	0.036	0.0231	0.0236	0.0235	0.0246
0.0	0.0	0.0	-313.8545	10.6328	NaN	NaN	-0.0351	0.8763	0.0311	0.0238	0.0233	0.0211	0.0244
0.0	0.0	0.0	1910.1455	2234.6328	NaN	NaN	0.5391	0.8788	0.0282	0.0245	0.0233	0.0204	0.0248
0.0	0.0	0.0	-335.8545	2499.6328	NaN	NaN	1.1552	0.8782	0.0279	0.0249	0.0233	0.0206	0.0251
0.0	0.0	0.0	380.1455	1365.6328	NaN	NaN	0.7822	0.8781	0.0275	0.0252	0.0234	0.0208	0.0251
0.0	0.0	0.0	-1389.8545	3856.6328	NaN	NaN	1.3	0.8784	0.0271	0.0253	0.0234	0.0209	0.0249
0.0	0.0	0.0	-727.8545	3531.6328	NaN	NaN	1.2596	0.8797	0.0266	0.0251	0.0232	0.0209	0.0244
0.0	0.0	0.0	-1709.8545	1802.6328	NaN	NaN	1.3	0.8837	0.0258	0.0238	0.0228	0.0209	0.023
0.0	0.0	0.0	-887.8545	2379.6328	NaN	NaN	1.3	0.8881	0.0245	0.0221	0.0228	0.0212	0.0213
0.0	0.0	0.0	-1901.8545	-131.3672	NaN	NaN	0.0646	0.8866	0.0252	0.0219	0.023	0.022	0.0213
0.0	0.0	0.0	-495.8545	-245.3672	NaN	NaN	0.331	0.8863	0.0253	0.0219	0.023	0.0221	0.0214
0.0	0.0	0.0	-2507.8545	489.6328	NaN	NaN	-0.2426	0.8861	0.0256	0.0219	0.023	0.022	0.0214
0.0	0.0	0.0	-794.8545	1103.6328	NaN	NaN	1.3	0.8864	0.0254	0.0218	0.023	0.0219	0.0214
0.0	0.0	0.0	-1721.8545	443.6328	NaN	NaN	-0.3	0.8868	0.0255	0.0216	0.0229	0.0217	0.0214
0.0	0.0	0.0	-1388.8545	-226.3672	NaN	NaN	0.1401	0.886	0.0258	0.0218	0.023	0.0218	0.0217
0.0	0.0	0.0	-2486.8545	58.6328	NaN	NaN	-0.0241	0.8864	0.0258	0.0216	0.023	0.0216	0.0216
0.0	0.0	0.0	-3133.8545	1919.6328	NaN	NaN	-0.3	0.8867	0.0256	0.0216	0.023	0.0216	0.0215
0.0	0.0	0.0	-2121.8545	1466.6328	NaN	NaN	-0.3	0.8869	0.0253	0.0215	0.0231	0.0217	0.0214
0.0	0.0	0.0	-461.8545	413.6328	NaN	NaN	-0.3	0.8876	0.025	0.0215	0.023	0.0216	0.0212
0.0	0.0	0.0	-2283.8545	-552.3672	NaN	NaN	0.1948	0.8879	0.0249	0.0215	0.0229	0.0216	0.0212
0.0	0.0	0.0	-1752.8545	2831.6328	NaN	NaN	1.3	0.8881	0.0247	0.0217	0.0229	0.0216	0.021
0.0	0.0	0.0	-975.8545	314.6328	NaN	NaN	-0.3	0.8882	0.0245	0.0217	0.0229	0.0216	0.021
0.0	0.0	0.0	-2769.8545	2231.6328	NaN	NaN	-0.3	0.8883	0.0243	0.0217	0.023	0.0216	0.0211
0.0	0.0	0.0	314.1455	709.6328	NaN	NaN	0.6932	0.8881	0.0243	0.0216	0.023	0.0217	0.0212
0.0	0.0	0.0	-550.8545	-5.3672	NaN	NaN	0.0096	0.888	0.0244	0.0215	0.023	0.0218	0.0212
0.0	0.0	0.0	-1290.8545	2035.6328	NaN	NaN	1.3	0.8886	0.0244	0.0213	0.0229	0.0217	0.0211
0.0	0.0	0.0	-1158.8545	-1115.3672	NaN	NaN	0.4904	0.8889	0.0247	0.0213	0.0226	0.0216	0.0209
0.0	0.0	0.0	-762.8545	749.6328	NaN	NaN	-0.3	0.8904	0.0245	0.0212	0.0221	0.0213	0.0206
0.0	0.0	0.0	-1957.8545	185.6328	NaN	NaN	-0.1047	0.892	0.0245	0.021	0.0214	0.021	0.0201
0.0	0.0	0.0	-1946.8545	1374.6328	NaN	NaN	-0.3	0.8929	0.0245	0.0208	0.021	0.0208	0.02
0.0	0.0	0.0	-583.8545	296.6328	NaN	NaN	-0.3	0.8929	0.0247	0.0207	0.0208	0.0207	0.0202
0.0	0.0	0.0	-1297.8545	-1737.3672	NaN	NaN	0.5724	0.8927	0.025	0.0208	0.0207	0.0205	0.0204
0.0	0.0	0.0	-894.8545	-1266.3672	NaN	NaN	0.5859	0.8926	0.0251	0.0208	0.0206	0.0204	0.0205
0.0	0.0	0.0	-27.8545	-1738.3672	NaN	NaN	0.9842	0.8925	0.0251	0.0209	0.0207	0.0203	0.0205
0.0	0.0	0.0	-501.8545	3530.6328	NaN	NaN	1.1657	0.8916	0.025	0.0212	0.0209	0.0205	0.0207
0.0	0.0	0.0	-2574.8545	2209.6328	NaN	NaN	-0.3	0.8921	0.0249	0.0212	0.0209	0.0204	0.0205
0.0	0.0	0.0	-1956.8545	1372.6328	NaN	NaN	-0.3	0.892	0.0249	0.0214	0.0209	0.0204	0.0205
0.0	0.0	0.0	-1471.8545	275.6328	NaN	NaN	-0.2304	0.8923	0.0247	0.0215	0.0209	0.0203	0.0202
0.0	0.0	0.0	-1077.8545	1698.6328	NaN	NaN	1.3	0.8922	0.0247	0.0217	0.021	0.0203	0.0202
0.0	0.0	0.0	-1691.8545	-783.3672	NaN	NaN	0.3165	0.892	0.0246	0.0218	0.0211	0.0204	0.0201
0.0	0.0	0.0	-2077.8545	1321.6328	NaN	NaN	-0.3	0.892	0.0244	0.0218	0.0213	0.0203	0.0201
0.0	0.0	0.0	-2481.8545	-1313.3672	NaN	NaN	0.3461	0.892	0.0244	0.0217	0.0214	0.0203	0.0202
0.0	0.0	0.0	-1481.8545	-123.3672	NaN	NaN	0.0769	0.892	0.0241	0.0217	0.0214	0.0204	0.0203
0.0	0.0	0.0	-559.8545	32.6328	NaN	NaN	-0.0619	0.8915	0.0242	0.0218	0.0216	0.0205	0.0205
0.0	0.0	0.0	-3161.8545	3440.6328	NaN	NaN	1.3	0.8912	0.0243	0.0218	0.0216	0.0206	0.0206
0.0	0.0	0.0	-1982.8545	1682.6328	NaN	NaN	-0.3	0.8915	0.0243	0.0216	0.0214	0.0205	0.0207
0.0	0.0	0.0	-924.8545	-1540.3672	NaN	NaN	0.6248	0.8919	0.0243	0.0215	0.0213	0.0204	0.0207
0.0	0.0	0.0	-2601.8545	2655.6328	NaN	NaN	1.3	0.8918	0.0242	0.0215	0.0212	0.0205	0.0208
0.0	0.0	0.0	-46.8545	864.6328	NaN	NaN	1.0573	0.8919	0.0241	0.0213	0.0211	0.0206	0.0209
0.0	0.0	0.0	-728.8545	239.6328	NaN	NaN	-0.3	0.8915	0.024	0.0213	0.0212	0.0209	0.0211
0.0	0.0	0.0	-925.8545	1220.6328	NaN	NaN	1.3	0.8911	0.024	0.0213	0.0213	0.0212	0.0212
0.0	0.0	0.0	-743.8545	1712.6328	NaN	NaN	1.3	0.8911	0.0241	0.0213	0.0213	0.0212	0.0211
0.0	0.0	0.0	-1878.8545	834.6328	NaN	NaN	-0.3	0.8917	0.024	0.0212	0.0211	0.021	0.0209
0.0	0.0	0.0	-1480.8545	597.6328	NaN	NaN	-0.3	0.8926	0.0237	0.0211	0.021	0.0208	0.0208
0.0	0.0	0.0	-2045.8545	-528.3672	NaN	NaN	0.2053	0.8937	0.0234	0.0211	0.0207	0.0205	0.0206
0.0	0.0	0.0	258.1455	588.6328	NaN	NaN	0.6951	0.8954	0.0227	0.0207	0.0204	0.0203	0.0204
0.0	0.0	0.0	337.1455	173.6328	NaN	NaN	0.3399	0.896	0.0225	0.0205	0.0203	0.0203	0.0204
0.0	0.0	0.0	-1652.8545	2829.6328	NaN	NaN	1.3	0.8961	0.0224	0.0204	0.0203	0.0203	0.0205
0.0	0.0	0.0	68.1455	1732.6328	NaN	NaN	0.9622	0.8963	0.0223	0.0203	0.0202	0.0204	0.0205
0.0	0.0	0.0	-645.8545	2517.6328	NaN	NaN	1.3	0.8963	0.0223	0.0202	0.0202	0.0204	0.0206
0.0	0.0	0.0	-1717.8545	-354.3672	NaN	NaN	0.171	0.8971	0.0221	0.0201	0.02	0.0202	0.0205
0.0	0.0	0.0	-270.8545	2169.6328	NaN	NaN	1.1426	0.8973	0.022	0.0199	0.02	0.0202	0.0205
0.0	0.0	0.0	288.1455	1937.6328	NaN	NaN	0.8705	0.8972	0.0222	0.0199	0.02	0.0202	0.0205
0.0	0.0	0.0	-1556.8545	455.6328	NaN	NaN	-0.3	0.899	0.0217	0.0197	0.0197	0.0198	0.0201
0.0	0.0	0.0	-741.8545	-102.3672	NaN	NaN	0.1213	0.8998	0.0215	0.0196	0.0195	0.0197	0.0199
0.0	0.0	0.0	-404.8545	-822.3672	NaN	NaN	0.6701	0.9003	0.0213	0.0196	0.0194	0.0196	0.0197
0.0	0.0	0.0	-1864.8545	311.6328	NaN	NaN	-0.2006	0.9007	0.0213	0.0196	0.0192	0.0195	0.0196
0.0	0.0	0.0	-1542.8545	-120.3672	NaN	NaN	0.0724	0.9013	0.0212	0.0195	0.0191	0.0194	0.0196
0.0	0.0	0.0	37.1455	-941.3672	NaN	NaN	1.0411	0.9015	0.021	0.0193	0.019	0.0195	0.0197
0.0	0.0	0.0	-344.8545	2934.6328	NaN	NaN	1.1332	0.8986	0.022	0.0197	0.0193	0.02	0.0205
0.0	0.0	0.0	-1038.8545	2961.6328	NaN	NaN	1.3	0.8983	0.0224	0.0198	0.019	0.0198	0.0208
0.0	0.0	0.0	1254.1455	2801.6328	NaN	NaN	0.6908	0.8956	0.0233	0.0204	0.0191	0.0198	0.0217
0.0	0.0	0.0	-1774.8545	2662.6328	NaN	NaN	1.3	0.8951	0.024	0.0205	0.0189	0.0196	0.0219
0.0	0.0	0.0	-478.8545	169.6328	NaN	NaN	-0.3	0.898	0.0233	0.0198	0.0186	0.0195	0.0208
0.0	0.0	0.0	-271.8545	1009.6328	NaN	NaN	1.3	0.8981	0.0234	0.0197	0.0187	0.0196	0.0206
0.0	0.0	0.0	-1194.8545	536.6328	NaN	NaN	-0.3	0.8968	0.0238	0.0198	0.0191	0.0198	0.0207
0.0	0.0	0.0	-1164.8545	2093.6328	NaN	NaN	1.3	0.8968	0.0239	0.0197	0.0192	0.0199	0.0204
0.0	0.0	0.0	-455.8545	2959.6328	NaN	NaN	1.1821	0.8962	0.0241	0.0199	0.0194	0.02	0.0204
0.0	0.0	0.0	-1231.8545	-1122.3672	NaN	NaN	0.4767	0.8971	0.024	0.0197	0.0193	0.0199	0.0201
0.0	0.0	0.0	-2081.8545	664.6328	NaN	NaN	-0.3	0.8967	0.024	0.0197	0.0193	0.02	0.0202
0.0	0.0	0.0	-1619.8545	1165.6328	NaN	NaN	-0.3	0.8961	0.0242	0.02	0.019	0.0201	0.0207
0.0	0.0	0.0	-316.8545	2706.6328	NaN	NaN	1.1326	0.8935	0.0251	0.0207	0.0189	0.0201	0.0218
0.0	0.0	0.0	-1487.8545	2954.6328	NaN	NaN	1.3	0.8923	0.0253	0.0211	0.019	0.0202	0.022
0.0	0.0	0.0	-858.8545	1533.6328	NaN	NaN	1.3	0.8935	0.0252	0.0208	0.019	0.0202	0.0214
0.0	0.0	0.0	-2575.8545	-1023.3672	NaN	NaN	0.2843	0.8972	0.0243	0.0198	0.0187	0.0199	0.0201
0.0	0.0	0.0	-673.8545	1443.6328	NaN	NaN	1.3	0.8964	0.0244	0.02	0.0187	0.02	0.0205
0.0	0.0	0.0	-1021.8545	-823.3672	NaN	NaN	0.4462	0.8991	0.0236	0.0195	0.0181	0.0195	0.0202
0.0	0.0	0.0	-803.8545	3997.6328	NaN	NaN	1.2517	0.8936	0.0258	0.021	0.0183	0.0192	0.0221
0.0	0.0	0.0	-1275.8545	2592.6328	NaN	NaN	1.3	0.894	0.0258	0.0208	0.0185	0.0193	0.0216
0.0	0.0	0.0	-1102.8545	468.6328	NaN	NaN	-0.3	0.8954	0.0251	0.0203	0.0188	0.0194	0.0209
0.0	0.0	0.0	-2424.8545	2589.6328	NaN	NaN	1.3	0.8962	0.0247	0.02	0.0189	0.0195	0.0207
0.0	0.0	0.0	-1724.8545	4116.6328	NaN	NaN	1.3	0.8945	0.0253	0.0205	0.019	0.0195	0.0212
0.0	0.0	0.0	-2049.8545	2968.6328	NaN	NaN	1.3	0.8967	0.0243	0.0199	0.0189	0.0193	0.0209
0.0	0.0	0.0	9592.1455	894.6328	NaN	NaN	0.0853	0.8965	0.0242	0.02	0.0189	0.0192	0.0212
0.0	0.0	0.0	4123.1455	1658.6328	NaN	NaN	0.2869	0.896	0.0242	0.02	0.0192	0.0196	0.0211
0.0	0.0	0.0	-273.8545	1291.6328	NaN	NaN	1.2691	0.8964	0.0236	0.0197	0.0194	0.02	0.0208
0.0	0.0	0.0	-779.8545	902.6328	NaN	NaN	1.3	0.8975	0.0231	0.0194	0.0194	0.0202	0.0204
0.0	0.0	0.0	-1039.8545	3348.6328	NaN	NaN	1.3	0.8966	0.0231	0.0195	0.0195	0.0205	0.0209
0.0	0.0	0.0	-1974.8545	2297.6328	NaN	NaN	1.3	0.8969	0.0229	0.0195	0.0195	0.0204	0.0208
0.0	0.0	0.0	-937.8545	2623.6328	NaN	NaN	1.3	0.8968	0.0229	0.0197	0.0197	0.0204	0.0206
0.0	0.0	0.0	-2957.8545	-299.3672	NaN	NaN	0.0919	0.8968	0.023	0.0197	0.0199	0.0205	0.0201
0.0	0.0	0.0	-867.8545	-478.3672	NaN	NaN	0.3553	0.8978	0.0225	0.0197	0.0199	0.0203	0.0198
0.0	0.0	0.0	-1631.8545	2006.6328	NaN	NaN	1.3	0.8988	0.0222	0.0197	0.0197	0.0201	0.0196
0.0	0.0	0.0	-2828.8545	198.6328	NaN	NaN	-0.0755	0.8991	0.0219	0.0199	0.0196	0.02	0.0195
0.0	0.0	0.0	-768.8545	-1122.3672	NaN	NaN	0.5935	0.8995	0.0217	0.0199	0.0195	0.0198	0.0196
0.0	0.0	0.0	-1426.8545	-21.3672	NaN	NaN	0.0148	0.8987	0.0219	0.0201	0.0196	0.02	0.0197
0.0	0.0	0.0	-1830.8545	2694.6328	NaN	NaN	1.3	0.8982	0.0222	0.0203	0.0195	0.0199	0.0198
0.0	0.0	0.0	-1898.8545	1013.6328	NaN	NaN	-0.3	0.8988	0.0221	0.0201	0.0194	0.0198	0.0198
0.0	0.0	0.0	-1771.8545	554.6328	NaN	NaN	-0.3	0.8988	0.0221	0.0201	0.0194	0.0198	0.0198
0.0	0.0	0.0	-2103.8545	3793.6328	NaN	NaN	1.3	0.8986	0.0223	0.02	0.0194	0.0198	0.0199
0.0	0.0	0.0	-1066.8545	3748.6328	NaN	NaN	1.3	0.8977	0.0227	0.0202	0.0196	0.0199	0.0199
0.0	0.0	0.0	-1395.8545	3871.6328	NaN	NaN	1.3	0.8974	0.0228	0.0202	0.0197	0.02	0.0198
0.0	0.0	0.0	-2806.8545	1192.6328	NaN	NaN	-0.3	0.8983	0.0225	0.02	0.0196	0.0198	0.0197
0.0	0.0	0.0	-1613.8545	-3061.3672	NaN	NaN	0.6548	0.8978	0.0225	0.0201	0.0199	0.02	0.0197
0.0	0.0	0.0	-3476.8545	3343.6328	NaN	NaN	-0.3	0.8976	0.0226	0.0201	0.0198	0.0202	0.0198
0.0	0.0	0.0	-837.8545	4483.6328	NaN	NaN	1.2298	0.8969	0.0227	0.0202	0.0199	0.0203	0.02
0.0	0.0	0.0	-3139.8545	2993.6328	NaN	NaN	-0.3	0.8976	0.0223	0.0201	0.0198	0.0203	0.0199
0.0	0.0	0.0	-1318.8545	-3068.3672	NaN	NaN	0.6994	0.8971	0.0222	0.0203	0.0199	0.0205	0.02
0.0	0.0	0.0	-2915.8545	233.6328	NaN	NaN	-0.0871	0.8975	0.0221	0.0203	0.0198	0.0204	0.0199
0.0	0.0	0.0	-2265.8545	1159.6328	NaN	NaN	-0.3	0.8975	0.022	0.0204	0.0198	0.0205	0.0199
0.0	0.0	0.0	-936.8545	132.6328	NaN	NaN	-0.1649	0.8978	0.0218	0.0204	0.0196	0.0204	0.02
0.0	0.0	0.0	-2264.8545	-789.3672	NaN	NaN	0.2585	0.8976	0.0218	0.0205	0.0196	0.0206	0.02
0.0	0.0	0.0	342.1455	2270.6328	NaN	NaN	0.869	0.8982	0.0217	0.0203	0.0192	0.0206	0.02
0.0	0.0	0.0	-783.8545	1468.6328	NaN	NaN	1.3	0.8976	0.0217	0.0204	0.0194	0.0207	0.0203
0.0	0.0	0.0	-1890.8545	1595.6328	NaN	NaN	-0.3	0.8968	0.0217	0.0207	0.0195	0.0208	0.0204
0.0	0.0	0.0	-2286.8545	3046.6328	NaN	NaN	1.3	0.8961	0.0219	0.021	0.0197	0.0208	0.0205
0.0	0.0	0.0	-1003.8545	-1806.3672	NaN	NaN	0.6428	0.8955	0.022	0.0212	0.0198	0.0209	0.0206
0.0	0.0	0.0	-1819.8545	1681.6328	NaN	NaN	-0.3	0.896	0.0218	0.0211	0.0197	0.0207	0.0206
0.0	0.0	0.0	-327.8545	-1076.3672	NaN	NaN	0.7665	0.8955	0.022	0.0213	0.0198	0.0208	0.0206
0.0	0.0	0.0	-1395.8545	870.6328	NaN	NaN	-0.3	0.8956	0.0219	0.0214	0.0197	0.0208	0.0206
0.0	0.0	0.0	-1641.8545	675.6328	NaN	NaN	-0.3	0.896	0.0218	0.0214	0.0196	0.0207	0.0206
0.0	0.0	0.0	-964.8545	413.6328	NaN	NaN	-0.3	0.8968	0.0215	0.0213	0.0195	0.0205	0.0205
0.0	0.0	0.0	-2375.8545	-214.3672	NaN	NaN	0.0828	0.8968	0.0213	0.0213	0.0195	0.0205	0.0206
0.0	0.0	0.0	-967.8545	-310.3672	NaN	NaN	0.2428	0.8976	0.021	0.0212	0.0193	0.0203	0.0205
0.0	0.0	0.0	-1604.8545	2226.6328	NaN	NaN	1.3	0.8978	0.0209	0.0213	0.0192	0.0202	0.0206
0.0	0.0	0.0	-925.8545	3084.6328	NaN	NaN	1.3	0.8982	0.0209	0.0212	0.019	0.0201	0.0206
0.0	0.0	0.0	-2185.8545	-55.3672	NaN	NaN	0.0247	0.8984	0.0208	0.021	0.019	0.0201	0.0206
0.0	0.0	0.0	-1545.8545	-594.3672	NaN	NaN	0.2777	0.8989	0.0207	0.0209	0.0189	0.0201	0.0205
0.0	0.0	0.0	105.1455	4868.6328	NaN	NaN	0.9789	0.8998	0.0206	0.0207	0.0184	0.0199	0.0206
0.0	0.0	0.0	-1642.8545	3546.6328	NaN	NaN	1.3	0.8987	0.0208	0.021	0.0187	0.02	0.0209
0.0	0.0	0.0	-1654.8545	2655.6328	NaN	NaN	1.3	0.8973	0.0211	0.0212	0.019	0.0203	0.0211
0.0	0.0	0.0	-1822.8545	1051.6328	NaN	NaN	-0.3	0.8965	0.0214	0.0213	0.0193	0.0205	0.021
0.0	0.0	0.0	-3061.8545	-42.3672	NaN	NaN	0.0136	0.8976	0.0212	0.021	0.0193	0.0203	0.0206
0.0	0.0	0.0	-1646.8545	1957.6328	NaN	NaN	1.3	0.8971	0.0211	0.0213	0.0193	0.0203	0.0209
0.0	0.0	0.0	-718.8545	-2481.3672	NaN	NaN	0.7754	0.8972	0.021	0.0214	0.0192	0.0202	0.0209
0.0	0.0	0.0	-2017.8545	3147.6328	NaN	NaN	1.3	0.8977	0.021	0.0215	0.0188	0.02	0.021
0.0	0.0	0.0	-584.8545	-1284.3672	NaN	NaN	0.6871	0.8981	0.0209	0.0213	0.0188	0.0199	0.021
0.0	0.0	0.0	-1670.8545	1501.6328	NaN	NaN	-0.3	0.8987	0.0206	0.0214	0.0184	0.0197	0.0212
0.0	0.0	0.0	-1210.8545	3633.6328	NaN	NaN	1.3	0.8984	0.0208	0.0215	0.0183	0.0196	0.0215
0.0	0.0	0.0	-297.8545	3051.6328	NaN	NaN	1.1082	0.8984	0.0207	0.0215	0.0182	0.0195	0.0216
0.0	0.0	0.0	-1786.8545	82.6328	NaN	NaN	-0.0485	0.8981	0.0209	0.0214	0.0183	0.0197	0.0216
0.0	0.0	0.0	-687.8545	1263.6328	NaN	NaN	1.3	0.8982	0.021	0.0214	0.0182	0.0195	0.0216
0.0	0.0	0.0	-1624.8545	3650.6328	NaN	NaN	1.3	0.8985	0.0212	0.0212	0.0182	0.0195	0.0214
0.0	0.0	0.0	-773.8545	2442.6328	NaN	NaN	1.3	0.8986	0.0212	0.021	0.0183	0.0195	0.0214
0.0	0.0	0.0	-1275.8545	873.6328	NaN	NaN	-0.3	0.8991	0.021	0.0206	0.0185	0.0197	0.0212
0.0	0.0	0.0	-1774.8545	5980.6328	NaN	NaN	1.3	0.9	0.0211	0.0203	0.0181	0.0192	0.0213
0.0	0.0	0.0	-374.8545	3996.6328	NaN	NaN	1.1035	0.8998	0.0213	0.0202	0.0182	0.0192	0.0213
0.0	0.0	0.0	-548.8545	2724.6328	NaN	NaN	1.2523	0.8994	0.021	0.0204	0.0186	0.0197	0.0209
0.0	0.0	0.0	-983.8545	-426.3672	NaN	NaN	0.3023	0.899	0.0213	0.0202	0.0189	0.02	0.0205
0.0	0.0	0.0	-1661.8545	1165.6328	NaN	NaN	-0.3	0.9008	0.0208	0.02	0.0185	0.0197	0.0203
0.0	0.0	0.0	-718.8545	2170.6328	NaN	NaN	1.3	0.9018	0.0204	0.0199	0.0181	0.0193	0.0205
0.0	0.0	0.0	-2373.8545	2624.6328	NaN	NaN	1.3	0.9022	0.0204	0.0197	0.018	0.0192	0.0204
0.0	0.0	0.0	544.1455	606.6328	NaN	NaN	0.5272	0.902	0.0205	0.0199	0.018	0.0192	0.0204
0.0	0.0	0.0	-537.8545	-503.3672	NaN	NaN	0.4834	0.9017	0.0205	0.0199	0.0182	0.0194	0.0202
0.0	0.0	0.0	-1058.8545	673.6328	NaN	NaN	-0.3	0.9015	0.0206	0.02	0.0183	0.0194	0.0201
0.0	0.0	0.0	-2588.8545	-691.3672	NaN	NaN	0.2108	0.9025	0.0203	0.0198	0.0182	0.0193	0.0198
0.0	0.0	0.0	-1513.8545	-1287.3672	NaN	NaN	0.4596	0.9029	0.0202	0.0198	0.0181	0.0192	0.0198
0.0	0.0	0.0	-1416.8545	2668.6328	NaN	NaN	1.3	0.9037	0.02	0.0197	0.0179	0.0189	0.0199
0.0	0.0	0.0	-919.8545	1304.6328	NaN	NaN	1.3	0.9035	0.0203	0.0198	0.0177	0.0186	0.0201
0.0	0.0	0.0	-786.8545	2290.6328	NaN	NaN	1.3	0.9041	0.0201	0.0197	0.0176	0.0184	0.02
0.0	0.0	0.0	-1070.8545	4801.6328	NaN	NaN	1.287	0.9042	0.0202	0.0198	0.0176	0.0183	0.02
0.0	0.0	0.0	-589.8545	957.6328	NaN	NaN	1.3	0.9044	0.0202	0.0197	0.0175	0.0183	0.0198
0.0	0.0	0.0	-1829.8545	4193.6328	NaN	NaN	1.3	0.9043	0.0203	0.0198	0.0175	0.0181	0.02
0.0	0.0	0.0	658.1455	2178.6328	NaN	NaN	0.768	0.9038	0.0206	0.0199	0.0176	0.0181	0.02
0.0	0.0	0.0	89.1455	713.6328	NaN	NaN	0.889	0.9038	0.0208	0.0199	0.0177	0.0181	0.0198
0.0	0.0	0.0	-1685.8545	1398.6328	NaN	NaN	-0.3	0.9033	0.0209	0.0199	0.0179	0.0182	0.0197
0.0	0.0	0.0	-1333.8545	5133.6328	NaN	NaN	1.3	0.9034	0.0209	0.02	0.0179	0.0181	0.0197
0.0	0.0	0.0	-607.8545	2763.6328	NaN	NaN	1.282	0.9029	0.021	0.02	0.0181	0.0183	0.0197
0.0	0.0	0.0	-1125.8545	2088.6328	NaN	NaN	1.3	0.9025	0.021	0.0202	0.0183	0.0184	0.0196
0.0	0.0	0.0	-1152.8545	2154.6328	NaN	NaN	1.3	0.9022	0.0211	0.0202	0.0184	0.0185	0.0195
0.0	0.0	0.0	-1055.8545	-661.3672	NaN	NaN	0.3851	0.9018	0.0211	0.0203	0.0186	0.0186	0.0196
0.0	0.0	0.0	-1165.8545	1715.6328	NaN	NaN	1.3	0.9019	0.021	0.0203	0.0186	0.0187	0.0196
0.0	0.0	0.0	-1827.8545	1259.6328	NaN	NaN	-0.3	0.9019	0.0211	0.0203	0.0185	0.0186	0.0196
0.0	0.0	0.0	-1534.8545	385.6328	NaN	NaN	-0.3	0.9024	0.021	0.0202	0.0183	0.0185	0.0195
0.0	0.0	0.0	-893.8545	4427.6328	NaN	NaN	1.2529	0.9028	0.021	0.0201	0.0181	0.0184	0.0196
0.0	0.0	0.0	-4.8545	-1505.3672	NaN	NaN	0.9968	0.9023	0.0211	0.0202	0.0183	0.0185	0.0197
0.0	0.0	0.0	-2472.8545	2684.6328	NaN	NaN	1.3	0.9019	0.0211	0.0203	0.0185	0.0186	0.0197
0.0	0.0	0.0	-609.8545	1671.6328	NaN	NaN	1.3	0.9012	0.0212	0.0204	0.0187	0.0187	0.0198
0.0	0.0	0.0	-1463.8545	-1338.3672	NaN	NaN	0.4776	0.9009	0.0212	0.0203	0.019	0.0187	0.0198
0.0	0.0	0.0	-2303.8545	-854.3672	NaN	NaN	0.2705	0.9005	0.0213	0.0203	0.0192	0.0188	0.0199
0.0	0.0	0.0	-3173.8545	3528.6328	NaN	NaN	1.3	0.9019	0.0209	0.0202	0.0188	0.0186	0.0195
0.0	0.0	0.0	-2209.8545	988.6328	NaN	NaN	-0.3	0.9018	0.0208	0.0203	0.0188	0.0186	0.0197
0.0	0.0	0.0	-1202.8545	2204.6328	NaN	NaN	1.3	0.9021	0.0206	0.0203	0.0187	0.0187	0.0195
0.0	0.0	0.0	-125.8545	1439.6328	NaN	NaN	1.0958	0.9016	0.0207	0.0205	0.0188	0.0188	0.0196
0.0	0.0	0.0	-1726.8545	-407.3672	NaN	NaN	0.1909	0.901	0.0208	0.0206	0.019	0.0189	0.0197
0.0	0.0	0.0	-1770.8545	3323.6328	NaN	NaN	1.3	0.9012	0.0207	0.0205	0.0189	0.0189	0.0197
0.0	0.0	0.0	-1775.8545	390.6328	NaN	NaN	-0.282	0.9001	0.0209	0.0207	0.0192	0.0191	0.02
0.0	0.0	0.0	-3061.8545	1425.6328	NaN	NaN	-0.3	0.8998	0.0209	0.0207	0.0193	0.0191	0.02
0.0	0.0	0.0	-549.8545	1823.6328	NaN	NaN	1.3	0.8999	0.0208	0.0209	0.0192	0.0191	0.0201
0.0	0.0	0.0	-1965.8545	-261.3672	NaN	NaN	0.1174	0.8994	0.0209	0.021	0.0194	0.0191	0.0202
0.0	0.0	0.0	-1759.8545	1434.6328	NaN	NaN	-0.3	0.8994	0.0208	0.0212	0.0193	0.019	0.0203
0.0	0.0	0.0	-1677.8545	593.6328	NaN	NaN	-0.3	0.8992	0.0208	0.0212	0.0195	0.019	0.0204
0.0	0.0	0.0	-2182.8545	28.6328	NaN	NaN	-0.0133	0.8988	0.0208	0.0213	0.0196	0.019	0.0204
0.0	0.0	0.0	-1097.8545	1481.6328	NaN	NaN	1.3	0.899	0.0207	0.0214	0.0195	0.019	0.0204
0.0	0.0	0.0	-1136.8545	-800.3672	NaN	NaN	0.4132	0.899	0.0207	0.0214	0.0195	0.019	0.0204
0.0	0.0	0.0	449.1455	1146.6328	NaN	NaN	0.7185	0.9	0.0205	0.0213	0.0191	0.0188	0.0204
0.0	0.0	0.0	-3080.8545	1468.6328	NaN	NaN	-0.3	0.8992	0.0207	0.0212	0.0193	0.0191	0.0206
0.0	0.0	0.0	-897.8545	2033.6328	NaN	NaN	1.3	0.8994	0.0207	0.0213	0.0189	0.0191	0.0206
0.0	0.0	0.0	-2186.8545	3302.6328	NaN	NaN	1.3	0.8989	0.0208	0.0214	0.0189	0.0192	0.0208
0.0	0.0	0.0	-2488.8545	1887.6328	NaN	NaN	-0.3	0.8979	0.021	0.0215	0.0194	0.0194	0.0208
0.0	0.0	0.0	-1282.8545	-1114.3672	NaN	NaN	0.4649	0.8975	0.0211	0.0213	0.0199	0.0195	0.0207
0.0	0.0	0.0	-456.8545	-624.3672	NaN	NaN	0.5775	0.8972	0.0211	0.0214	0.0199	0.0197	0.0207
0.0	0.0	0.0	-1341.8545	4157.6328	NaN	NaN	1.3	0.8975	0.021	0.0214	0.0197	0.0197	0.0207
0.0	0.0	0.0	-1053.8545	4999.6328	NaN	NaN	1.2671	0.8975	0.0209	0.0213	0.0197	0.0198	0.0208
0.0	0.0	0.0	-656.8545	-2026.3672	NaN	NaN	0.7552	0.8972	0.0211	0.0211	0.0201	0.0199	0.0206
0.0	0.0	0.0	-1827.8545	-91.3672	NaN	NaN	0.0476	0.8976	0.021	0.021	0.0201	0.0198	0.0205
0.0	0.0	0.0	-1391.8545	2000.6328	NaN	NaN	1.3	0.8978	0.0207	0.0209	0.0201	0.0199	0.0206
0.0	0.0	0.0	-1051.8545	1559.6328	NaN	NaN	1.3	0.8975	0.0208	0.0209	0.0202	0.0199	0.0207
0.0	0.0	0.0	-4064.8545	1442.6328	NaN	NaN	-0.3	0.897	0.0209	0.021	0.0204	0.0199	0.0208
0.0	0.0	0.0	-2171.8545	1665.6328	NaN	NaN	-0.3	0.8974	0.0207	0.0209	0.0203	0.0199	0.0207
0.0	0.0	0.0	-2327.8545	-1829.3672	NaN	NaN	0.44	0.8972	0.0208	0.021	0.0203	0.0199	0.0208
0.0	0.0	0.0	-2033.8545	1645.6328	NaN	NaN	-0.3	0.8976	0.0206	0.0209	0.0203	0.0199	0.0207
0.0	0.0	0.0	-1190.8545	-232.3672	NaN	NaN	0.1633	0.898	0.0207	0.0208	0.0202	0.0198	0.0206
0.0	0.0	0.0	-1033.8545	-2211.3672	NaN	NaN	0.6814	0.8981	0.0206	0.0209	0.0201	0.0198	0.0206
0.0	0.0	0.0	-1859.8545	3833.6328	NaN	NaN	1.3	0.8982	0.0203	0.021	0.0199	0.0199	0.0208
0.0	0.0	0.0	-1767.8545	212.6328	NaN	NaN	-0.1367	0.8982	0.0203	0.0209	0.0199	0.0199	0.0208
0.0	0.0	0.0	-319.8545	-1613.3672	NaN	NaN	0.8345	0.8981	0.0204	0.0208	0.02	0.0199	0.0209
0.0	0.0	0.0	-908.8545	1327.6328	NaN	NaN	1.3	0.8977	0.0205	0.0209	0.02	0.02	0.0209
0.0	0.0	0.0	-2965.8545	1536.6328	NaN	NaN	-0.3	0.8977	0.0206	0.021	0.0199	0.02	0.0208
0.0	0.0	0.0	-1723.8545	1825.6328	NaN	NaN	1.3	0.8978	0.0205	0.0209	0.0198	0.02	0.021
0.0	0.0	0.0	-944.8545	-895.3672	NaN	NaN	0.4866	0.898	0.0204	0.0209	0.0198	0.02	0.0209
0.0	0.0	0.0	-443.8545	3399.6328	NaN	NaN	1.1502	0.8979	0.0204	0.0209	0.0196	0.0202	0.0209
0.0	0.0	0.0	-770.8545	714.6328	NaN	NaN	-0.3	0.8976	0.0205	0.021	0.0196	0.0203	0.021
0.0	0.0	0.0	-344.8545	2300.6328	NaN	NaN	1.1763	0.8979	0.0204	0.0208	0.0196	0.0204	0.0209
0.0	0.0	0.0	-990.8545	-1358.3672	NaN	NaN	0.5782	0.8975	0.0207	0.0207	0.0199	0.0202	0.0209
0.0	0.0	0.0	-2050.8545	224.6328	NaN	NaN	-0.123	0.8981	0.0206	0.0206	0.0199	0.0201	0.0208
0.0	0.0	0.0	-1830.8545	1252.6328	NaN	NaN	-0.3	0.8978	0.0206	0.0206	0.0199	0.0202	0.0209
0.0	0.0	0.0	-60.8545	3052.6328	NaN	NaN	1.0203	0.8982	0.0204	0.0205	0.0198	0.0203	0.0208
0.0	0.0	0.0	-2237.8545	1526.6328	NaN	NaN	-0.3	0.8978	0.0206	0.0206	0.02	0.0203	0.0208
0.0	0.0	0.0	-515.8545	-1278.3672	NaN	NaN	0.7125	0.8986	0.0205	0.0204	0.0199	0.02	0.0205
0.0	0.0	0.0	-2540.8545	1148.6328	NaN	NaN	-0.3	0.8989	0.0204	0.0204	0.0197	0.0201	0.0205
0.0	0.0	0.0	614.1455	1745.6328	NaN	NaN	0.7397	0.8996	0.02	0.0204	0.0194	0.0201	0.0206
0.0	0.0	0.0	-1887.8545	2519.6328	NaN	NaN	1.3	0.8996	0.0199	0.0204	0.0194	0.0201	0.0207
0.0	0.0	0.0	-424.8545	1752.6328	NaN	NaN	1.3	0.8991	0.0201	0.0204	0.0196	0.0201	0.0207
0.0	0.0	0.0	-2699.8545	1095.6328	NaN	NaN	-0.3	0.899	0.0202	0.0203	0.0198	0.02	0.0207
0.0	0.0	0.0	-2240.8545	1147.6328	NaN	NaN	-0.3	0.8984	0.0205	0.0204	0.02	0.0201	0.0206
0.0	0.0	0.0	-679.8545	1212.6328	NaN	NaN	1.3	0.8988	0.0206	0.0204	0.02	0.0198	0.0205
0.0	0.0	0.0	-2388.8545	-781.3672	NaN	NaN	0.2465	0.8985	0.0208	0.0204	0.0201	0.0198	0.0204
0.0	0.0	0.0	-700.8545	204.6328	NaN	NaN	-0.3	0.8996	0.0204	0.0204	0.0198	0.0196	0.0202
0.0	0.0	0.0	160.1455	1448.6328	NaN	NaN	0.9005	0.8996	0.0204	0.0205	0.0195	0.0197	0.0203
0.0	0.0	0.0	-1200.8545	3812.6328	NaN	NaN	1.3	0.8997	0.0203	0.0208	0.0191	0.0196	0.0205
0.0	0.0	0.0	3176.1455	2124.6328	NaN	NaN	0.4008	0.8995	0.0205	0.0209	0.019	0.0195	0.0207
0.0	0.0	0.0	-213.8545	2017.6328	NaN	NaN	1.1186	0.8992	0.0207	0.0208	0.0191	0.0196	0.0206
0.0	0.0	0.0	-1029.8545	3186.6328	NaN	NaN	1.3	0.8987	0.021	0.0207	0.0193	0.0197	0.0206
0.0	0.0	0.0	-819.8545	-255.3672	NaN	NaN	0.2375	0.8983	0.0212	0.0206	0.0197	0.0198	0.0205
0.0	0.0	0.0	-2400.8545	4090.6328	NaN	NaN	1.3	0.8975	0.0214	0.0206	0.02	0.0199	0.0205
0.0	0.0	0.0	-1744.8545	191.6328	NaN	NaN	-0.1234	0.897	0.0217	0.0206	0.0204	0.0199	0.0205
0.0	0.0	0.0	-1842.8545	-1326.3672	NaN	NaN	0.4185	0.8971	0.0217	0.0205	0.0205	0.0199	0.0204
0.0	0.0	0.0	47.1455	229.6328	NaN	NaN	0.8297	0.8979	0.0215	0.0204	0.02	0.0199	0.0202
0.0	0.0	0.0	-1291.8545	2833.6328	NaN	NaN	1.3	0.8983	0.0213	0.0205	0.0199	0.0199	0.0202
0.0	0.0	0.0	-3192.8545	1960.6328	NaN	NaN	-0.3	0.898	0.0213	0.0204	0.0202	0.0199	0.0201
0.0	0.0	0.0	-2413.8545	-589.3672	NaN	NaN	0.1962	0.8981	0.0215	0.0203	0.0205	0.0197	0.0199
0.0	0.0	0.0	-2213.8545	692.6328	NaN	NaN	-0.3	0.8987	0.0215	0.0202	0.0204	0.0195	0.0197
0.0	0.0	0.0	-2139.8545	-407.3672	NaN	NaN	0.1599	0.8989	0.0214	0.0202	0.0203	0.0194	0.0197
0.0	0.0	0.0	-1026.8545	325.6328	NaN	NaN	-0.3	0.8993	0.0213	0.0203	0.0201	0.0194	0.0197
0.0	0.0	0.0	-1963.8545	1154.6328	NaN	NaN	-0.3	0.8988	0.0214	0.0204	0.0201	0.0195	0.0199
0.0	0.0	0.0	-1489.8545	-1132.3672	NaN	NaN	0.4318	0.8984	0.0214	0.0205	0.02	0.0196	0.02
0.0	0.0	0.0	-1808.8545	1758.6328	NaN	NaN	-0.3	0.8985	0.0212	0.0206	0.02	0.0196	0.0201
0.0	0.0	0.0	-1997.8545	306.6328	NaN	NaN	-0.1813	0.8981	0.0213	0.0207	0.0201	0.0197	0.0201
0.0	0.0	0.0	-681.8545	727.6328	NaN	NaN	1.3	0.8979	0.0212	0.0208	0.0203	0.0197	0.0202
0.0	0.0	0.0	-2259.8545	79.6328	NaN	NaN	-0.0365	0.8974	0.0213	0.0209	0.0204	0.0198	0.0202
0.0	0.0	0.0	1690.1455	1075.6328	NaN	NaN	0.3889	0.8976	0.0212	0.021	0.0203	0.0197	0.0202
0.0	0.0	0.0	-1651.8545	443.6328	NaN	NaN	-0.3	0.8974	0.0213	0.0209	0.0204	0.0197	0.0202
0.0	0.0	0.0	-1553.8545	-463.3672	NaN	NaN	0.2297	0.8974	0.0213	0.0209	0.0204	0.0198	0.0203
0.0	0.0	0.0	-1332.8545	941.6328	NaN	NaN	-0.3	0.897	0.0214	0.021	0.0203	0.02	0.0204
0.0	0.0	0.0	-1519.8545	4762.6328	NaN	NaN	1.3	0.8967	0.0213	0.0211	0.02	0.0201	0.0207
0.0	0.0	0.0	-1807.8545	2632.6328	NaN	NaN	1.3	0.8967	0.0213	0.0209	0.0203	0.0201	0.0207
0.0	0.0	0.0	-2418.8545	-210.3672	NaN	NaN	0.08	0.8962	0.0215	0.0209	0.0207	0.0202	0.0206
0.0	0.0	0.0	-809.8545	2332.6328	NaN	NaN	1.3	0.8968	0.0213	0.0208	0.0206	0.0201	0.0205
0.0	0.0	0.0	-728.8545	212.6328	NaN	NaN	-0.3	0.8972	0.0212	0.0207	0.0206	0.0199	0.0205
0.0	0.0	0.0	-1023.8545	589.6328	NaN	NaN	-0.3	0.8977	0.021	0.0206	0.0206	0.0198	0.0204
0.0	0.0	0.0	-1945.8545	307.6328	NaN	NaN	-0.1878	0.8977	0.021	0.0205	0.0206	0.0198	0.0203
0.0	0.0	0.0	-776.8545	215.6328	NaN	NaN	-0.3	0.8977	0.021	0.0205	0.0206	0.0199	0.0203
0.0	0.0	0.0	-2531.8545	2642.6328	NaN	NaN	1.3	0.8978	0.021	0.0205	0.0207	0.0199	0.0202
0.0	0.0	0.0	-2567.8545	-2092.3672	NaN	NaN	0.449	0.8971	0.0212	0.0206	0.0209	0.0199	0.0202
0.0	0.0	0.0	-2503.8545	-1437.3672	NaN	NaN	0.3647	0.8967	0.0214	0.0208	0.0209	0.02	0.0202
0.0	0.0	0.0	-2001.8545	1558.6328	NaN	NaN	-0.3	0.8976	0.0211	0.0206	0.0206	0.0199	0.0201
0.0	0.0	0.0	-726.8545	885.6328	NaN	NaN	1.3	0.8977	0.021	0.0205	0.0205	0.02	0.0203
0.0	0.0	0.0	-2794.8545	468.6328	NaN	NaN	-0.2015	0.8974	0.0211	0.0206	0.0206	0.0201	0.0204
0.0	0.0	0.0	-2500.8545	2130.6328	NaN	NaN	-0.3	0.8975	0.021	0.0206	0.0204	0.0201	0.0204
0.0	0.0	0.0	-3074.8545	364.6328	NaN	NaN	-0.1345	0.897	0.0211	0.0206	0.0205	0.0202	0.0206
0.0	0.0	0.0	-1133.8545	3384.6328	NaN	NaN	1.3	0.8968	0.021	0.0207	0.0205	0.0202	0.0207
0.0	0.0	0.0	-1740.8545	989.6328	NaN	NaN	-0.3	0.8967	0.0211	0.0207	0.0207	0.0202	0.0206
0.0	0.0	0.0	-1840.8545	-1760.3672	NaN	NaN	0.4888	0.8964	0.0212	0.0208	0.021	0.0201	0.0205
0.0	0.0	0.0	-1818.8545	899.6328	NaN	NaN	-0.3	0.8968	0.0212	0.0208	0.0209	0.02	0.0204
0.0	0.0	0.0	-1349.8545	122.6328	NaN	NaN	-0.0999	0.8971	0.0211	0.0207	0.0209	0.0199	0.0204
0.0	0.0	0.0	-1998.8545	-812.3672	NaN	NaN	0.289	0.8977	0.0209	0.0207	0.0207	0.0198	0.0203
0.0	0.0	0.0	-1946.8545	3378.6328	NaN	NaN	1.3	0.8982	0.0207	0.0206	0.0206	0.0198	0.0202
0.0	0.0	0.0	-1667.8545	-211.3672	NaN	NaN	0.1125	0.8978	0.0208	0.0207	0.0206	0.0199	0.0202
0.0	0.0	0.0	-1909.8545	1125.6328	NaN	NaN	-0.3	0.8978	0.0207	0.0207	0.0206	0.0199	0.0203
0.0	0.0	0.0	-1962.8545	2053.6328	NaN	NaN	1.3	0.8974	0.0208	0.0208	0.0208	0.02	0.0203
0.0	0.0	0.0	-2889.8545	1635.6328	NaN	NaN	-0.3	0.8971	0.0209	0.0208	0.0208	0.02	0.0203
0.0	0.0	0.0	-1790.8545	-131.3672	NaN	NaN	0.0683	0.8966	0.0211	0.0209	0.0209	0.0201	0.0204
0.0	0.0	0.0	-2932.8545	1697.6328	NaN	NaN	-0.3	0.8971	0.021	0.0209	0.0207	0.02	0.0204
0.0	0.0	0.0	-1950.8545	2122.6328	NaN	NaN	1.3	0.8968	0.021	0.0209	0.0207	0.0201	0.0205
0.0	0.0	0.0	-3438.8545	2943.6328	NaN	NaN	-0.3	0.8965	0.021	0.0209	0.0208	0.0202	0.0206
0.0	0.0	0.0	-1803.8545	3209.6328	NaN	NaN	1.3	0.8965	0.021	0.0209	0.0208	0.0203	0.0206
0.0	0.0	0.0	-92.8545	2647.6328	NaN	NaN	1.0363	0.8962	0.021	0.0209	0.021	0.0203	0.0206
0.0	0.0	0.0	-2412.8545	2271.6328	NaN	NaN	-0.3	0.8957	0.0212	0.021	0.0212	0.0203	0.0206
0.0	0.0	0.0	-3343.8545	-1769.3672	NaN	NaN	0.346	0.8952	0.0214	0.0212	0.0213	0.0203	0.0206
0.0	0.0	0.0	-1125.8545	-742.3672	NaN	NaN	0.3974	0.8955	0.0213	0.0212	0.0213	0.0203	0.0205
0.0	0.0	0.0	-1280.8545	1511.6328	NaN	NaN	1.3	0.8959	0.0211	0.021	0.0212	0.0204	0.0205
0.0	0.0	0.0	-1536.8545	-655.3672	NaN	NaN	0.299	0.8957	0.0212	0.0209	0.0211	0.0205	0.0205
0.0	0.0	0.0	-2593.8545	-1043.3672	NaN	NaN	0.2869	0.8952	0.0214	0.021	0.0211	0.0208	0.0206
0.0	0.0	0.0	-2574.8545	2311.6328	NaN	NaN	-0.3	0.8953	0.0214	0.0208	0.0209	0.021	0.0206
0.0	0.0	0.0	-1807.8545	1530.6328	NaN	NaN	-0.3	0.8946	0.0216	0.0209	0.0211	0.021	0.0208
0.0	0.0	0.0	-2906.8545	-835.3672	NaN	NaN	0.2232	0.8943	0.0217	0.0212	0.0211	0.0209	0.0209
0.0	0.0	0.0	-1021.8545	-47.3672	NaN	NaN	0.0443	0.8951	0.0214	0.021	0.021	0.0208	0.0207
0.0	0.0	0.0	-1948.8545	58.6328	NaN	NaN	-0.031	0.8951	0.0213	0.021	0.021	0.0208	0.0208
0.0	0.0	0.0	-931.8545	2182.6328	NaN	NaN	1.3	0.8956	0.0211	0.0208	0.021	0.0208	0.0207
0.0	0.0	0.0	-1029.8545	117.6328	NaN	NaN	-0.129	0.8949	0.0214	0.021	0.0212	0.0207	0.0207
0.0	0.0	0.0	-1428.8545	-3315.3672	NaN	NaN	0.6988	0.8948	0.0215	0.0213	0.0213	0.0206	0.0206
0.0	0.0	0.0	-928.8545	414.6328	NaN	NaN	-0.3	0.8955	0.0213	0.0211	0.0211	0.0205	0.0204
0.0	0.0	0.0	-1803.8545	-1708.3672	NaN	NaN	0.4864	0.8953	0.0213	0.0211	0.0212	0.0205	0.0205
0.0	0.0	0.0	-2012.8545	-1100.3672	NaN	NaN	0.3534	0.8959	0.0211	0.0209	0.0211	0.0206	0.0205
0.0	0.0	0.0	-2375.8545	1903.6328	NaN	NaN	-0.3	0.8958	0.021	0.0208	0.0212	0.0208	0.0205
0.0	0.0	0.0	-2347.8545	145.6328	NaN	NaN	-0.0661	0.8953	0.0212	0.0209	0.0212	0.0209	0.0205
0.0	0.0	0.0	-3355.8545	1778.6328	NaN	NaN	-0.3	0.8953	0.0211	0.021	0.0213	0.0208	0.0205
0.0	0.0	0.0	-3060.8545	-981.3672	NaN	NaN	0.2428	0.8953	0.0212	0.0211	0.0213	0.0207	0.0204
0.0	0.0	0.0	-1781.8545	-405.3672	NaN	NaN	0.1853	0.896	0.021	0.0209	0.0212	0.0205	0.0204
0.0	0.0	0.0	-1506.8545	-177.3672	NaN	NaN	0.1053	0.8958	0.0209	0.0209	0.0212	0.0207	0.0205
0.0	0.0	0.0	-938.8545	1272.6328	NaN	NaN	1.3	0.8964	0.0207	0.0207	0.0212	0.0207	0.0204
0.0	0.0	0.0	55.1455	2927.6328	NaN	NaN	0.9815	0.8962	0.0207	0.0206	0.0212	0.0208	0.0205
0.0	0.0	0.0	-962.8545	1516.6328	NaN	NaN	1.3	0.8961	0.0207	0.0207	0.0212	0.0207	0.0205
0.0	0.0	0.0	-831.8545	481.6328	NaN	NaN	-0.3	0.8964	0.0208	0.0206	0.0211	0.0206	0.0204
0.0	0.0	0.0	-34.8545	464.6328	NaN	NaN	1.0811	0.8964	0.0209	0.0207	0.0212	0.0206	0.0203
0.0	0.0	0.0	-770.8545	596.6328	NaN	NaN	-0.3	0.8961	0.021	0.0208	0.0212	0.0205	0.0203
0.0	0.0	0.0	-860.8545	-9.3672	NaN	NaN	0.0108	0.8961	0.0211	0.0209	0.0212	0.0205	0.0203
0.0	0.0	0.0	-1402.8545	-1370.3672	NaN	NaN	0.4941	0.8957	0.0212	0.0209	0.0212	0.0206	0.0204
0.0	0.0	0.0	-2736.8545	2062.6328	NaN	NaN	-0.3	0.8963	0.0211	0.0207	0.0211	0.0206	0.0202
0.0	0.0	0.0	57.1455	2812.6328	NaN	NaN	0.9801	0.8965	0.0211	0.0206	0.0209	0.0206	0.0202
0.0	0.0	0.0	-1787.8545	-349.3672	NaN	NaN	0.1635	0.8964	0.0212	0.0206	0.021	0.0207	0.0202
0.0	0.0	0.0	-1101.8545	2948.6328	NaN	NaN	1.3	0.8975	0.0209	0.0204	0.0206	0.0205	0.02
0.0	0.0	0.0	-164.8545	54.6328	NaN	NaN	-0.3	0.8974	0.0211	0.0203	0.0207	0.0204	0.0201
0.0	0.0	0.0	-1215.8545	1917.6328	NaN	NaN	1.3	0.8978	0.021	0.0203	0.0206	0.0204	0.02
0.0	0.0	0.0	-1011.8545	2134.6328	NaN	NaN	1.3	0.8979	0.021	0.0203	0.0206	0.0203	0.02
0.0	0.0	0.0	-1200.8545	1393.6328	NaN	NaN	1.3	0.8982	0.021	0.0202	0.0206	0.0201	0.0198
0.0	0.0	0.0	-578.8545	2688.6328	NaN	NaN	1.2744	0.8983	0.021	0.0202	0.0207	0.02	0.0199
0.0	0.0	0.0	-2962.8545	-2129.3672	NaN	NaN	0.4182	0.8981	0.021	0.0203	0.0208	0.02	0.0199
0.0	0.0	0.0	-1423.8545	1719.6328	NaN	NaN	1.3	0.8988	0.0208	0.0202	0.0207	0.0199	0.0197
0.0	0.0	0.0	-896.8545	2178.6328	NaN	NaN	1.3	0.8983	0.0209	0.0203	0.0208	0.0199	0.0197
0.0	0.0	0.0	-1766.8545	-1019.3672	NaN	NaN	0.3659	0.8985	0.0209	0.0203	0.0208	0.0197	0.0197
0.0	0.0	0.0	-751.8545	-2363.3672	NaN	NaN	0.7587	0.8987	0.021	0.0204	0.0207	0.0197	0.0196
0.0	0.0	0.0	-1987.8545	2175.6328	NaN	NaN	1.3	0.8994	0.0207	0.0203	0.0205	0.0197	0.0195
0.0	0.0	0.0	-513.8545	2956.6328	NaN	NaN	1.2104	0.8997	0.0205	0.0202	0.0202	0.0198	0.0196
0.0	0.0	0.0	-1345.8545	-1342.3672	NaN	NaN	0.4994	0.8991	0.0207	0.0202	0.0203	0.0199	0.0197
0.0	0.0	0.0	-547.8545	7641.6328	NaN	NaN	1.0772	0.8989	0.0208	0.0203	0.0203	0.0201	0.0197
0.0	0.0	0.0	-1361.8545	-87.3672	NaN	NaN	0.0603	0.8981	0.0212	0.0204	0.0205	0.02	0.0198
0.0	0.0	0.0	-2025.8545	399.6328	NaN	NaN	-0.2457	0.8977	0.0213	0.0204	0.0207	0.0199	0.0199
0.0	0.0	0.0	-1225.8545	2566.6328	NaN	NaN	1.3	0.8976	0.0213	0.0204	0.0208	0.0199	0.0199
0.0	0.0	0.0	-1743.8545	1693.6328	NaN	NaN	-0.3	0.8975	0.0213	0.0205	0.0208	0.0199	0.0199
0.0	0.0	0.0	-414.8545	1529.6328	NaN	NaN	1.3	0.8976	0.0212	0.0205	0.0209	0.02	0.0199
0.0	0.0	0.0	2.1455	913.6328	NaN	NaN	0.9977	0.8978	0.0212	0.0204	0.0209	0.0199	0.0198
0.0	0.0	0.0	-1666.8545	-2537.3672	NaN	NaN	0.6035	0.8973	0.0215	0.0205	0.0209	0.02	0.0198
0.0	0.0	0.0	-1574.8545	-1854.3672	NaN	NaN	0.5408	0.8972	0.0214	0.0205	0.0209	0.02	0.0199
0.0	0.0	0.0	-153.8545	914.6328	NaN	NaN	1.2022	0.8975	0.0213	0.0205	0.0207	0.0201	0.0199
0.0	0.0	0.0	-1624.8545	386.6328	NaN	NaN	-0.3	0.8971	0.0213	0.0206	0.0207	0.0202	0.02
0.0	0.0	0.0	-925.8545	2057.6328	NaN	NaN	1.3	0.8973	0.0213	0.0206	0.0207	0.0201	0.02
0.0	0.0	0.0	-1162.8545	-445.3672	NaN	NaN	0.2769	0.8968	0.0215	0.0207	0.0207	0.0201	0.0201
0.0	0.0	0.0	-1539.8545	1243.6328	NaN	NaN	-0.3	0.8975	0.0213	0.0207	0.0204	0.02	0.0201
0.0	0.0	0.0	-1400.8545	1990.6328	NaN	NaN	1.3	0.8978	0.0212	0.0206	0.0202	0.0201	0.0202
0.0	0.0	0.0	57.1455	2344.6328	NaN	NaN	0.9762	0.8978	0.021	0.0206	0.0201	0.0202	0.0203
0.0	0.0	0.0	-529.8545	304.6328	NaN	NaN	-0.3	0.8974	0.0212	0.0206	0.0204	0.0202	0.0203
0.0	0.0	0.0	-872.8545	2507.6328	NaN	NaN	1.3	0.8976	0.0212	0.0205	0.0206	0.02	0.0201
0.0	0.0	0.0	-2444.8545	16.6328	NaN	NaN	-0.0068	0.8971	0.0214	0.0205	0.0209	0.02	0.0201
0.0	0.0	0.0	-2510.8545	217.6328	NaN	NaN	-0.0949	0.8971	0.0213	0.0206	0.021	0.0199	0.0201
0.0	0.0	0.0	969.1455	-1525.3672	NaN	NaN	1.3	0.8973	0.0213	0.0206	0.021	0.0198	0.02
0.0	0.0	0.0	-1670.8545	-1852.3672	NaN	NaN	0.5258	0.8979	0.0211	0.0204	0.0209	0.0198	0.0199
0.0	0.0	0.0	1391.1455	1055.6328	NaN	NaN	0.4314	0.8988	0.0208	0.0203	0.0205	0.0198	0.0198
0.0	0.0	0.0	-3422.8545	217.6328	NaN	NaN	-0.0679	0.8982	0.0209	0.0204	0.0206	0.0199	0.02
0.0	0.0	0.0	-1325.8545	925.6328	NaN	NaN	-0.3	0.8983	0.0208	0.0204	0.0204	0.0199	0.0201
0.0	0.0	0.0	-2407.8545	2486.6328	NaN	NaN	1.3	0.8985	0.0207	0.0204	0.0203	0.0199	0.0201
0.0	0.0	0.0	462.1455	2069.6328	NaN	NaN	0.8175	0.8985	0.0205	0.0205	0.0203	0.02	0.0201
0.0	0.0	0.0	-1453.8545	891.6328	NaN	NaN	-0.3	0.8984	0.0207	0.0204	0.0205	0.0199	0.0201
0.0	0.0	0.0	-568.8545	213.6328	NaN	NaN	-0.3	0.8986	0.0207	0.0205	0.0205	0.0198	0.02
0.0	0.0	0.0	-720.8545	-658.3672	NaN	NaN	0.4773	0.8983	0.0209	0.0205	0.0205	0.0198	0.02
0.0	0.0	0.0	-1751.8545	2431.6328	NaN	NaN	1.3	0.8986	0.0207	0.0205	0.0204	0.0198	0.02
0.0	0.0	0.0	-2603.8545	1439.6328	NaN	NaN	-0.3	0.8987	0.0207	0.0205	0.0203	0.0198	0.02
0.0	0.0	0.0	-2792.8545	624.6328	NaN	NaN	-0.2881	0.8986	0.0207	0.0205	0.0202	0.0199	0.0201
0.0	0.0	0.0	-1037.8545	3491.6328	NaN	NaN	1.3	0.8983	0.0207	0.0207	0.0202	0.02	0.0201
0.0	0.0	0.0	-1395.8545	2888.6328	NaN	NaN	1.3	0.8984	0.0208	0.0207	0.0202	0.0199	0.0201
0.0	0.0	0.0	-932.8545	-1098.3672	NaN	NaN	0.5407	0.8978	0.0211	0.0207	0.0205	0.0198	0.02
0.0	0.0	0.0	-1333.8545	-1307.3672	NaN	NaN	0.495	0.8983	0.0211	0.0207	0.0203	0.0196	0.0199
0.0	0.0	0.0	-468.8545	-242.3672	NaN	NaN	0.3408	0.8988	0.0209	0.0207	0.02	0.0197	0.0199
0.0	0.0	0.0	-157.8545	1497.6328	NaN	NaN	1.1178	0.8993	0.0206	0.0205	0.0196	0.0199	0.0201
0.0	0.0	0.0	-413.8545	4055.6328	NaN	NaN	1.1136	0.899	0.0205	0.0207	0.0193	0.0201	0.0203
0.0	0.0	0.0	-3059.8545	3706.6328	NaN	NaN	1.3	0.8983	0.0207	0.0208	0.0195	0.0203	0.0205
0.0	0.0	0.0	462.1455	3035.6328	NaN	NaN	0.8679	0.8977	0.0208	0.0208	0.0197	0.0204	0.0205
0.0	0.0	0.0	-3060.8545	2211.6328	NaN	NaN	-0.3	0.8971	0.0211	0.0207	0.0203	0.0204	0.0204
0.0	0.0	0.0	-2514.8545	-1253.3672	NaN	NaN	0.3326	0.8971	0.0213	0.0206	0.0206	0.0201	0.0203
0.0	0.0	0.0	-1382.8545	-49.3672	NaN	NaN	0.0345	0.8972	0.0212	0.0206	0.0207	0.0201	0.0201
0.0	0.0	0.0	-2163.8545	-73.3672	NaN	NaN	0.0328	0.8976	0.021	0.0205	0.0207	0.02	0.0201
0.0	0.0	0.0	-2541.8545	-854.3672	NaN	NaN	0.2516	0.898	0.0209	0.0205	0.0206	0.0199	0.0201
0.0	0.0	0.0	-1918.8545	1190.6328	NaN	NaN	-0.3	0.8986	0.0205	0.0204	0.0205	0.0199	0.0201
0.0	0.0	0.0	-1301.8545	-972.3672	NaN	NaN	0.4276	0.8984	0.0205	0.0205	0.0204	0.02	0.0203
0.0	0.0	0.0	-835.8545	766.6328	NaN	NaN	-0.3	0.8986	0.0203	0.0205	0.0203	0.02	0.0203
0.0	0.0	0.0	-1999.8545	2833.6328	NaN	NaN	1.3	0.8987	0.0202	0.0205	0.0203	0.0199	0.0204
0.0	0.0	0.0	-598.8545	-1078.3672	NaN	NaN	0.6429	0.8989	0.0202	0.0204	0.0202	0.0198	0.0204
0.0	0.0	0.0	-809.8545	861.6328	NaN	NaN	1.3	0.899	0.0201	0.0205	0.0201	0.0199	0.0205
0.0	0.0	0.0	-1924.8545	3361.6328	NaN	NaN	1.3	0.8986	0.0202	0.0206	0.02	0.0199	0.0206
0.0	0.0	0.0	-502.8545	699.6328	NaN	NaN	1.3	0.8985	0.0205	0.0205	0.0201	0.0199	0.0205
0.0	0.0	0.0	-1841.8545	879.6328	NaN	NaN	-0.3	0.8978	0.0207	0.0206	0.0202	0.02	0.0206
0.0	0.0	0.0	-581.8545	-630.3672	NaN	NaN	0.52	0.8979	0.0209	0.0206	0.0202	0.0199	0.0204
0.0	0.0	0.0	-309.8545	746.6328	NaN	NaN	1.3	0.8981	0.0208	0.0206	0.0203	0.0199	0.0203
0.0	0.0	0.0	-702.8545	-1377.3672	NaN	NaN	0.6621	0.8981	0.0207	0.0206	0.0203	0.0199	0.0204
0.0	0.0	0.0	-201.8545	-581.3672	NaN	NaN	0.7423	0.8976	0.0208	0.0207	0.0204	0.02	0.0204
0.0	0.0	0.0	-15.8545	1872.6328	NaN	NaN	1.0085	0.8973	0.0208	0.0209	0.0203	0.0201	0.0206
0.0	0.0	0.0	-800.8545	-131.3672	NaN	NaN	0.1409	0.8974	0.0208	0.0209	0.0202	0.02	0.0207
0.0	0.0	0.0	-1909.8545	-543.3672	NaN	NaN	0.2215	0.8974	0.0207	0.0208	0.0203	0.0201	0.0207
0.0	0.0	0.0	-2408.8545	3457.6328	NaN	NaN	1.3	0.8968	0.0208	0.0211	0.0202	0.0203	0.0209
0.0	0.0	0.0	-564.8545	1481.6328	NaN	NaN	1.3	0.8969	0.0207	0.0211	0.0201	0.0202	0.021
0.0	0.0	0.0	14.1455	1326.6328	NaN	NaN	0.9894	0.897	0.0207	0.021	0.0204	0.0201	0.0208
0.0	0.0	0.0	-1471.8545	1442.6328	NaN	NaN	-0.3	0.8975	0.0208	0.0207	0.0205	0.02	0.0205
0.0	0.0	0.0	-2494.8545	-4000.3672	NaN	NaN	0.6159	0.8977	0.021	0.0207	0.0205	0.0199	0.0203
0.0	0.0	0.0	-2869.8545	-244.3672	NaN	NaN	0.0785	0.8983	0.0206	0.0206	0.0204	0.0198	0.0202
0.0	0.0	0.0	-655.8545	1975.6328	NaN	NaN	1.3	0.8986	0.0205	0.0206	0.0204	0.0197	0.0202
0.0	0.0	0.0	-2745.8545	-2388.3672	NaN	NaN	0.4652	0.8984	0.0207	0.0206	0.0204	0.0197	0.0201
0.0	0.0	0.0	-1586.8545	790.6328	NaN	NaN	-0.3	0.8986	0.0207	0.0207	0.0204	0.0197	0.02
0.0	0.0	0.0	-2336.8545	187.6328	NaN	NaN	-0.0873	0.8986	0.0208	0.0207	0.0203	0.0196	0.02
0.0	0.0	0.0	-2686.8545	67.6328	NaN	NaN	-0.0258	0.8992	0.0204	0.0206	0.02	0.0195	0.0202
0.0	0.0	0.0	-1591.8545	892.6328	NaN	NaN	-0.3	0.899	0.0202	0.0207	0.02	0.0196	0.0205
0.0	0.0	0.0	-994.8545	2718.6328	NaN	NaN	1.3	0.8979	0.0204	0.0211	0.0199	0.0198	0.0209
0.0	0.0	0.0	-1614.8545	2678.6328	NaN	NaN	1.3	0.8978	0.0204	0.0211	0.0199	0.0197	0.021
0.0	0.0	0.0	-2737.8545	-134.3672	NaN	NaN	0.0468	0.8985	0.0202	0.021	0.02	0.0195	0.0208
0.0	0.0	0.0	-3082.8545	3480.6328	NaN	NaN	1.3	0.8986	0.0202	0.0209	0.0201	0.0195	0.0207
0.0	0.0	0.0	-1811.8545	1783.6328	NaN	NaN	-0.3	0.8986	0.0203	0.0208	0.0202	0.0194	0.0206
0.0	0.0	0.0	-2287.8545	-240.3672	NaN	NaN	0.0951	0.8984	0.0204	0.0209	0.0203	0.0195	0.0205
0.0	0.0	0.0	-3670.8545	4.6328	NaN	NaN	-0.0013	0.8983	0.0206	0.0209	0.0203	0.0195	0.0205
0.0	0.0	0.0	-2617.8545	224.6328	NaN	NaN	-0.0939	0.8986	0.0204	0.0208	0.0202	0.0194	0.0205
0.0	0.0	0.0	-2051.8545	1661.6328	NaN	NaN	-0.3	0.8982	0.0203	0.0208	0.0202	0.0197	0.0208
0.0	0.0	0.0	-2137.8545	3323.6328	NaN	NaN	1.3	0.8981	0.0201	0.0206	0.0203	0.02	0.0208
0.0	0.0	0.0	-1448.8545	5346.6328	NaN	NaN	1.3	0.8971	0.0204	0.0208	0.0205	0.0203	0.021
0.0	0.0	0.0	-1254.8545	1848.6328	NaN	NaN	1.3	0.8973	0.0203	0.0208	0.0205	0.0202	0.0209
0.0	0.0	0.0	-1931.8545	-268.3672	NaN	NaN	0.122	0.8969	0.0206	0.021	0.0206	0.02	0.0209
0.0	0.0	0.0	-2584.8545	-2818.3672	NaN	NaN	0.5216	0.8969	0.0209	0.0211	0.0205	0.0198	0.0208
0.0	0.0	0.0	-1878.8545	300.6328	NaN	NaN	-0.1905	0.8973	0.0207	0.0208	0.0204	0.0199	0.0209
0.0	0.0	0.0	-2001.8545	-319.3672	NaN	NaN	0.1376	0.8967	0.0208	0.0208	0.0204	0.0203	0.021
0.0	0.0	0.0	-883.8545	-151.3672	NaN	NaN	0.1462	0.8963	0.0208	0.0207	0.0204	0.0207	0.0211
0.0	0.0	0.0	-2655.8545	455.6328	NaN	NaN	-0.2071	0.896	0.0209	0.0207	0.0204	0.0208	0.0212
0.0	0.0	0.0	-1986.8545	-1892.3672	NaN	NaN	0.4878	0.8959	0.021	0.0208	0.0204	0.0207	0.0212
0.0	0.0	0.0	-3286.8545	-1384.3672	NaN	NaN	0.2964	0.8959	0.0211	0.0209	0.0203	0.0205	0.0213
0.0	0.0	0.0	-3483.8545	-1071.3672	NaN	NaN	0.2352	0.8958	0.0211	0.0209	0.0203	0.0205	0.0213
0.0	0.0	0.0	-714.8545	1016.6328	NaN	NaN	1.3	0.8961	0.0208	0.0207	0.0202	0.0208	0.0214
0.0	0.0	0.0	-2002.8545	1607.6328	NaN	NaN	-0.3	0.8958	0.0207	0.0206	0.0202	0.0211	0.0216
0.0	0.0	0.0	-1620.8545	-564.3672	NaN	NaN	0.2583	0.8959	0.0207	0.0205	0.0202	0.0212	0.0216
0.0	0.0	0.0	-1528.8545	1510.6328	NaN	NaN	-0.3	0.8955	0.0208	0.0205	0.0202	0.0214	0.0217
0.0	0.0	0.0	-2547.8545	815.6328	NaN	NaN	-0.3	0.8952	0.0208	0.0205	0.0203	0.0214	0.0217
0.0	0.0	0.0	-2718.8545	-363.3672	NaN	NaN	0.1179	0.8956	0.0208	0.0205	0.0202	0.0211	0.0217
0.0	0.0	0.0	-3933.8545	-807.3672	NaN	NaN	0.1703	0.8956	0.0209	0.0206	0.0203	0.021	0.0217
0.0	0.0	0.0	-1792.8545	-2168.3672	NaN	NaN	0.5474	0.8961	0.0208	0.0205	0.0202	0.021	0.0216
0.0	0.0	0.0	-2051.8545	1211.6328	NaN	NaN	-0.3	0.8958	0.0207	0.0205	0.0202	0.0212	0.0217
0.0	0.0	0.0	-4042.8545	4454.6328	NaN	NaN	1.3	0.8952	0.0208	0.0206	0.0203	0.0214	0.0217
0.0	0.0	0.0	-3026.8545	665.6328	NaN	NaN	-0.2819	0.8955	0.0208	0.0206	0.0202	0.0213	0.0217
0.0	0.0	0.0	-1058.8545	-2939.3672	NaN	NaN	0.7352	0.8952	0.0209	0.0206	0.0203	0.0213	0.0217
0.0	0.0	0.0	-914.8545	1282.6328	NaN	NaN	1.3	0.895	0.0208	0.0206	0.0203	0.0216	0.0218
0.0	0.0	0.0	-1104.8545	1488.6328	NaN	NaN	1.3	0.8939	0.021	0.0206	0.0204	0.022	0.0221
0.0	0.0	0.0	-2330.8545	1648.6328	NaN	NaN	-0.3	0.8931	0.0212	0.0207	0.0206	0.0222	0.0223
0.0	0.0	0.0	-2571.8545	822.6328	NaN	NaN	-0.3	0.8925	0.0215	0.0207	0.0207	0.0222	0.0225
0.0	0.0	0.0	-2228.8545	-706.3672	NaN	NaN	0.2407	0.8925	0.0215	0.0207	0.0206	0.0221	0.0225
0.0	0.0	0.0	-1774.8545	1352.6328	NaN	NaN	-0.3	0.8912	0.0218	0.0208	0.0209	0.0225	0.0228
0.0	0.0	0.0	-3393.8545	1568.6328	NaN	NaN	-0.3	0.8903	0.0221	0.0208	0.0211	0.0228	0.023
0.0	0.0	0.0	-1243.8545	1881.6328	NaN	NaN	1.3	0.8896	0.0223	0.0208	0.0212	0.023	0.023
0.0	0.0	0.0	-2543.8545	482.6328	NaN	NaN	-0.2341	0.8901	0.0224	0.0208	0.0211	0.0228	0.0229
0.0	0.0	0.0	-2166.8545	112.6328	NaN	NaN	-0.0548	0.8905	0.0222	0.0207	0.021	0.0227	0.0228
0.0	0.0	0.0	-1906.8545	832.6328	NaN	NaN	-0.3	0.8905	0.0222	0.0207	0.021	0.0227	0.0229
0.0	0.0	0.0	-2412.8545	685.6328	NaN	NaN	-0.3	0.8897	0.0223	0.0206	0.0212	0.0231	0.0231
0.0	0.0	0.0	-1790.8545	1607.6328	NaN	NaN	-0.3	0.8889	0.0226	0.0205	0.0214	0.0234	0.0233
0.0	0.0	0.0	-2592.8545	1371.6328	NaN	NaN	-0.3	0.8896	0.0224	0.0204	0.0213	0.0232	0.0231
0.0	0.0	0.0	-1371.8545	1302.6328	NaN	NaN	-0.3	0.89	0.0224	0.0205	0.0212	0.023	0.023
0.0	0.0	0.0	-4249.8545	-864.3672	NaN	NaN	0.169	0.8914	0.0221	0.0205	0.0208	0.0224	0.0227
0.0	0.0	0.0	-1666.8545	-342.3672	NaN	NaN	0.1704	0.8913	0.022	0.0205	0.0209	0.0225	0.0227
0.0	0.0	0.0	-1519.8545	363.6328	NaN	NaN	-0.3	0.8917	0.0219	0.0204	0.0208	0.0225	0.0227
0.0	0.0	0.0	-2367.8545	-856.3672	NaN	NaN	0.2656	0.8918	0.0218	0.0205	0.0208	0.0224	0.0228
0.0	0.0	0.0	-2954.8545	222.6328	NaN	NaN	-0.0815	0.8919	0.0218	0.0205	0.0208	0.0223	0.0228
0.0	0.0	0.0	-3208.8545	1506.6328	NaN	NaN	-0.3	0.8918	0.0218	0.0205	0.0208	0.0223	0.0228
0.0	0.0	0.0	-3180.8545	100.6328	NaN	NaN	-0.0327	0.8917	0.0217	0.0205	0.0208	0.0224	0.0229
0.0	0.0	0.0	-2691.8545	547.6328	NaN	NaN	-0.2554	0.8912	0.0219	0.0205	0.0209	0.0226	0.023
0.0	0.0	0.0	-703.8545	84.6328	NaN	NaN	-0.1367	0.8898	0.0223	0.0207	0.0211	0.0229	0.0232
0.0	0.0	0.0	-1641.8545	3268.6328	NaN	NaN	1.3	0.8887	0.0226	0.0208	0.0213	0.0232	0.0235
0.0	0.0	0.0	-2486.8545	473.6328	NaN	NaN	-0.2353	0.8895	0.0224	0.0205	0.0211	0.023	0.0234
0.0	0.0	0.0	-3170.8545	1178.6328	NaN	NaN	-0.3	0.8889	0.0224	0.0206	0.0213	0.0233	0.0235
0.0	0.0	0.0	-1453.8545	4983.6328	NaN	NaN	1.3	0.8859	0.0231	0.021	0.022	0.024	0.024
0.0	0.0	0.0	-1302.8545	-1120.3672	NaN	NaN	0.4623	0.8893	0.0223	0.0206	0.0214	0.023	0.0234
0.0	0.0	0.0	-1013.8545	1114.6328	NaN	NaN	1.3	0.8892	0.0223	0.0208	0.0215	0.0229	0.0234
0.0	0.0	0.0	-1978.8545	-3061.3672	NaN	NaN	0.6074	0.891	0.0221	0.0207	0.0211	0.0222	0.023
0.0	0.0	0.0	-2376.8545	-903.3672	NaN	NaN	0.2754	0.8911	0.0219	0.0208	0.0211	0.0222	0.0229
0.0	0.0	0.0	-1945.8545	1576.6328	NaN	NaN	-0.3	0.8904	0.022	0.0209	0.0212	0.0226	0.023
0.0	0.0	0.0	-883.8545	-694.3672	NaN	NaN	0.44	0.8897	0.0222	0.021	0.0213	0.0228	0.023
0.0	0.0	0.0	-1883.8545	880.6328	NaN	NaN	-0.3	0.8893	0.0223	0.021	0.0213	0.023	0.0232
0.0	0.0	0.0	-1778.8545	83.6328	NaN	NaN	-0.0493	0.8897	0.0221	0.021	0.0212	0.0229	0.0231
0.0	0.0	0.0	-1630.8545	-174.3672	NaN	NaN	0.0966	0.8894	0.0222	0.0211	0.0212	0.0229	0.0232
0.0	0.0	0.0	-3988.8545	3484.6328	NaN	NaN	-0.3	0.8897	0.022	0.0211	0.0212	0.0228	0.0232
0.0	0.0	0.0	-1867.8545	1080.6328	NaN	NaN	-0.3	0.8903	0.0218	0.0211	0.0212	0.0225	0.0231
0.0	0.0	0.0	-2364.8545	-946.3672	NaN	NaN	0.2858	0.8914	0.0216	0.021	0.0211	0.0221	0.0228
0.0	0.0	0.0	-2849.8545	567.6328	NaN	NaN	-0.2487	0.8914	0.0216	0.021	0.0211	0.0221	0.0228
0.0	0.0	0.0	-1058.8545	-224.3672	NaN	NaN	0.1748	0.8917	0.0215	0.021	0.0211	0.0221	0.0227
0.0	0.0	0.0	-1039.8545	3462.6328	NaN	NaN	1.3	0.8906	0.0217	0.0211	0.0212	0.0225	0.0229
0.0	0.0	0.0	-3402.8545	-202.3672	NaN	NaN	0.0561	0.8919	0.0214	0.0209	0.0211	0.0221	0.0227
0.0	0.0	0.0	-1421.8545	1201.6328	NaN	NaN	-0.3	0.8927	0.0212	0.0208	0.021	0.0218	0.0225
0.0	0.0	0.0	-2072.8545	-1028.3672	NaN	NaN	0.3316	0.8929	0.0212	0.0208	0.021	0.0217	0.0225
0.0	0.0	0.0	-3935.8545	2211.6328	NaN	NaN	-0.3	0.8934	0.0209	0.0207	0.0209	0.0216	0.0224
0.0	0.0	0.0	-3117.8545	1385.6328	NaN	NaN	-0.3	0.8942	0.0207	0.0205	0.0208	0.0215	0.0223
0.0	0.0	0.0	-1661.8545	607.6328	NaN	NaN	-0.3	0.8944	0.0206	0.0205	0.0208	0.0215	0.0222
0.0	0.0	0.0	-2576.8545	1296.6328	NaN	NaN	-0.3	0.895	0.0205	0.0205	0.0207	0.0213	0.0221
0.0	0.0	0.0	-2885.8545	271.6328	NaN	NaN	-0.1039	0.8952	0.0204	0.0206	0.0206	0.0212	0.022
0.0	0.0	0.0	-664.8545	142.6328	NaN	NaN	-0.2731	0.8955	0.0203	0.0205	0.0206	0.0212	0.0219
0.0	0.0	0.0	-2372.8545	874.6328	NaN	NaN	-0.3	0.896	0.0201	0.0204	0.0206	0.0211	0.0218
0.0	0.0	0.0	-1792.8545	-1123.3672	NaN	NaN	0.3852	0.8958	0.0201	0.0205	0.0206	0.0212	0.0217
0.0	0.0	0.0	-2092.8545	1141.6328	NaN	NaN	-0.3	0.8955	0.0202	0.0206	0.0207	0.0212	0.0218
0.0	0.0	0.0	-2902.8545	-1572.3672	NaN	NaN	0.3513	0.8952	0.0204	0.0209	0.0208	0.0209	0.0218
0.0	0.0	0.0	-1486.8545	1915.6328	NaN	NaN	1.3	0.8956	0.0203	0.0209	0.0207	0.0209	0.0217
0.0	0.0	0.0	-3198.8545	-1983.3672	NaN	NaN	0.3827	0.8949	0.0205	0.021	0.0208	0.0209	0.0218
0.0	0.0	0.0	-3208.8545	1994.6328	NaN	NaN	-0.3	0.8948	0.0204	0.021	0.0208	0.0212	0.0218
0.0	0.0	0.0	-858.8545	2910.6328	NaN	NaN	1.3	0.8944	0.0204	0.0209	0.0209	0.0214	0.0219
0.0	0.0	0.0	-2315.8545	-1621.3672	NaN	NaN	0.4118	0.8945	0.0204	0.0211	0.0209	0.0212	0.0219
0.0	0.0	0.0	-2456.8545	-187.3672	NaN	NaN	0.0709	0.8946	0.0204	0.0212	0.0209	0.0211	0.0218
0.0	0.0	0.0	-2999.8545	1352.6328	NaN	NaN	-0.3	0.8949	0.0202	0.0211	0.0209	0.0212	0.0217
0.0	0.0	0.0	-1399.8545	51.6328	NaN	NaN	-0.0383	0.8947	0.0202	0.0211	0.0209	0.0213	0.0218
0.0	0.0	0.0	-3495.8545	1757.6328	NaN	NaN	-0.3	0.895	0.0201	0.021	0.0209	0.0213	0.0217
0.0	0.0	0.0	-1990.8545	-1585.3672	NaN	NaN	0.4433	0.8947	0.0203	0.0212	0.021	0.0212	0.0216
0.0	0.0	0.0	-2332.8545	-512.3672	NaN	NaN	0.1801	0.8946	0.0204	0.0213	0.021	0.0211	0.0216
0.0	0.0	0.0	-2622.8545	247.6328	NaN	NaN	-0.1043	0.895	0.0204	0.0212	0.0208	0.021	0.0216
0.0	0.0	0.0	-3314.8545	-1048.3672	NaN	NaN	0.2403	0.8948	0.0204	0.0212	0.0208	0.0211	0.0217
0.0	0.0	0.0	-1855.8545	970.6328	NaN	NaN	-0.3	0.8953	0.0202	0.021	0.0206	0.0213	0.0216
0.0	0.0	0.0	-3356.8545	4812.6328	NaN	NaN	1.3	0.8951	0.0201	0.0209	0.0207	0.0214	0.0217
0.0	0.0	0.0	-995.8545	-2239.3672	NaN	NaN	0.6922	0.8951	0.0201	0.021	0.0208	0.0213	0.0217
0.0	0.0	0.0	-2154.8545	980.6328	NaN	NaN	-0.3	0.8953	0.0201	0.0211	0.0208	0.0211	0.0216
0.0	0.0	0.0	-1660.8545	-1429.3672	NaN	NaN	0.4625	0.8945	0.0204	0.0213	0.021	0.0211	0.0217
0.0	0.0	0.0	-2542.8545	863.6328	NaN	NaN	-0.3	0.8953	0.0201	0.0212	0.0208	0.0209	0.0216
0.0	0.0	0.0	-2184.8545	-1556.3672	NaN	NaN	0.416	0.8946	0.0203	0.0212	0.0209	0.0212	0.0218
0.0	0.0	0.0	-1982.8545	1108.6328	NaN	NaN	-0.3	0.8952	0.0202	0.021	0.0208	0.0211	0.0216
0.0	0.0	0.0	-3218.8545	-115.3672	NaN	NaN	0.0346	0.8947	0.0202	0.0211	0.0209	0.0212	0.0218
0.0	0.0	0.0	-3764.8545	1288.6328	NaN	NaN	-0.3	0.8952	0.0201	0.021	0.0208	0.0212	0.0217
0.0	0.0	0.0	-1903.8545	-524.3672	NaN	NaN	0.2159	0.8948	0.0201	0.0211	0.0209	0.0212	0.0218
0.0	0.0	0.0	-3790.8545	1501.6328	NaN	NaN	-0.3	0.8954	0.0199	0.021	0.0208	0.0212	0.0217
0.0	0.0	0.0	-2270.8545	293.6328	NaN	NaN	-0.1485	0.8951	0.02	0.021	0.0209	0.0212	0.0218
0.0	0.0	0.0	-1739.8545	146.6328	NaN	NaN	-0.092	0.8955	0.0199	0.0209	0.0208	0.0212	0.0217
0.0	0.0	0.0	-3688.8545	2276.6328	NaN	NaN	-0.3	0.8947	0.0201	0.021	0.0209	0.0215	0.0219
0.0	0.0	0.0	-1520.8545	809.6328	NaN	NaN	-0.3	0.8946	0.0201	0.021	0.0209	0.0215	0.0219
0.0	0.0	0.0	-2400.8545	1478.6328	NaN	NaN	-0.3	0.8942	0.0202	0.021	0.021	0.0216	0.022
0.0	0.0	0.0	-1657.8545	-701.3672	NaN	NaN	0.2973	0.894	0.0203	0.021	0.021	0.0216	0.022
0.0	0.0	0.0	-457.8545	1885.6328	NaN	NaN	1.3	0.8939	0.0204	0.021	0.0209	0.0218	0.0219
0.0	0.0	0.0	-2813.8545	1348.6328	NaN	NaN	-0.3	0.8937	0.0204	0.021	0.021	0.0219	0.022
0.0	0.0	0.0	-470.8545	1972.6328	NaN	NaN	1.3	0.8941	0.0203	0.0209	0.0209	0.0218	0.0219
0.0	0.0	0.0	-1286.8545	-1314.3672	NaN	NaN	0.5053	0.8938	0.0206	0.021	0.021	0.0216	0.022
0.0	0.0	0.0	-2068.8545	-713.3672	NaN	NaN	0.2564	0.8937	0.0207	0.0211	0.0209	0.0217	0.022
0.0	0.0	0.0	-1970.8545	360.6328	NaN	NaN	-0.224	0.8934	0.0208	0.0211	0.0209	0.0218	0.0221
0.0	0.0	0.0	-589.8545	1348.6328	NaN	NaN	1.3	0.893	0.0209	0.021	0.0208	0.0222	0.0221
0.0	0.0	0.0	-2790.8545	373.6328	NaN	NaN	-0.1546	0.8927	0.021	0.0209	0.0208	0.0224	0.0222
0.0	0.0	0.0	-2784.8545	2185.6328	NaN	NaN	-0.3	0.8927	0.021	0.0208	0.0208	0.0225	0.0222
0.0	0.0	0.0	-2974.8545	2121.6328	NaN	NaN	-0.3	0.8926	0.021	0.0208	0.0209	0.0224	0.0223
0.0	0.0	0.0	-2799.8545	775.6328	NaN	NaN	-0.3	0.8928	0.021	0.0209	0.0209	0.0221	0.0223
0.0	0.0	0.0	-3796.8545	280.6328	NaN	NaN	-0.0798	0.8934	0.0209	0.0209	0.0209	0.0217	0.0221
0.0	0.0	0.0	-1679.8545	-746.3672	NaN	NaN	0.3076	0.8943	0.0208	0.0208	0.0207	0.0215	0.0219
0.0	0.0	0.0	-178.8545	-2770.3672	NaN	NaN	0.9394	0.8948	0.0206	0.0207	0.0205	0.0215	0.0219
0.0	0.0	0.0	-2122.8545	1662.6328	NaN	NaN	-0.3	0.8947	0.0206	0.0206	0.0204	0.0218	0.0218
0.0	0.0	0.0	-1249.8545	2823.6328	NaN	NaN	1.3	0.8941	0.0208	0.0207	0.0204	0.0221	0.0219
0.0	0.0	0.0	-2604.8545	1192.6328	NaN	NaN	-0.3	0.8941	0.0209	0.0208	0.0204	0.022	0.022
0.0	0.0	0.0	-1923.8545	-1161.3672	NaN	NaN	0.3764	0.8947	0.0207	0.0208	0.0203	0.0216	0.0219
0.0	0.0	0.0	-1970.8545	-515.3672	NaN	NaN	0.2073	0.8952	0.0205	0.0207	0.0202	0.0215	0.0218
0.0	0.0	0.0	-29.8545	477.6328	NaN	NaN	1.0667	0.8943	0.0208	0.0208	0.0203	0.0219	0.0219
0.0	0.0	0.0	-1943.8545	2522.6328	NaN	NaN	1.3	0.8942	0.0208	0.0208	0.0204	0.0219	0.022
0.0	0.0	0.0	-3270.8545	2712.6328	NaN	NaN	-0.3	0.8942	0.0209	0.0208	0.0204	0.0218	0.0219
0.0	0.0	0.0	-623.8545	297.6328	NaN	NaN	-0.3	0.8942	0.0211	0.0209	0.0203	0.0216	0.0218
0.0	0.0	0.0	-2214.8545	-1356.3672	NaN	NaN	0.3798	0.8953	0.0208	0.0207	0.0201	0.0213	0.0217
0.0	0.0	0.0	-317.8545	2713.6328	NaN	NaN	1.1327	0.8952	0.0207	0.0207	0.0202	0.0215	0.0217
0.0	0.0	0.0	921.1455	620.6328	NaN	NaN	0.4025	0.8948	0.0207	0.0207	0.0203	0.0217	0.0218
0.0	0.0	0.0	-1632.8545	3976.6328	NaN	NaN	1.3	0.8926	0.0212	0.0214	0.0205	0.0219	0.0223
0.0	0.0	0.0	-892.8545	2750.6328	NaN	NaN	1.3	0.8958	0.0207	0.0209	0.02	0.0211	0.0216
0.0	0.0	0.0	515.1455	303.6328	NaN	NaN	0.3708	0.8963	0.0208	0.0207	0.02	0.0209	0.0213
0.0	0.0	0.0	-2046.8545	-2265.3672	NaN	NaN	0.5253	0.8966	0.0208	0.0208	0.02	0.0207	0.0212
0.0	0.0	0.0	-1082.8545	1500.6328	NaN	NaN	1.3	0.8966	0.0207	0.0209	0.02	0.0207	0.0212
0.0	0.0	0.0	-836.8545	1523.6328	NaN	NaN	1.3	0.8965	0.0207	0.0209	0.02	0.0208	0.0212
0.0	0.0	0.0	-1949.8545	1787.6328	NaN	NaN	-0.3	0.8969	0.0205	0.0207	0.02	0.0208	0.0212
0.0	0.0	0.0	-2912.8545	-978.3672	NaN	NaN	0.2514	0.8965	0.0207	0.0207	0.0202	0.0207	0.0211
0.0	0.0	0.0	-469.8545	3103.6328	NaN	NaN	1.1784	0.8965	0.0208	0.0208	0.0201	0.0207	0.0211
0.0	0.0	0.0	-2478.8545	691.6328	NaN	NaN	-0.3	0.8967	0.0208	0.0208	0.0201	0.0205	0.0211
0.0	0.0	0.0	-2429.8545	-1600.3672	NaN	NaN	0.3971	0.8978	0.0205	0.0206	0.02	0.0202	0.0209
0.0	0.0	0.0	-1533.8545	982.6328	NaN	NaN	-0.3	0.8977	0.0205	0.0207	0.0199	0.0204	0.0208
0.0	0.0	0.0	-2627.8545	3643.6328	NaN	NaN	1.3	0.8976	0.0205	0.0207	0.0197	0.0205	0.021
0.0	0.0	0.0	-553.8545	1419.6328	NaN	NaN	1.3	0.8981	0.0204	0.0205	0.0196	0.0204	0.021
0.0	0.0	0.0	173.1455	-1693.3672	NaN	NaN	1.1139	0.8982	0.0204	0.0204	0.0197	0.0203	0.0209
0.0	0.0	0.0	-2965.8545	3323.6328	NaN	NaN	1.3	0.8977	0.0207	0.0205	0.0197	0.0204	0.0211
0.0	0.0	0.0	-2616.8545	-381.3672	NaN	NaN	0.1272	0.8982	0.0205	0.0204	0.0198	0.0201	0.0211
0.0	0.0	0.0	-2270.8545	301.6328	NaN	NaN	-0.1532	0.8985	0.0204	0.0203	0.0198	0.0199	0.021
0.0	0.0	0.0	-2043.8545	-341.3672	NaN	NaN	0.1431	0.8984	0.0206	0.0204	0.0199	0.0198	0.0209
0.0	0.0	0.0	-1622.8545	1799.6328	NaN	NaN	1.3	0.8989	0.0206	0.0204	0.0197	0.0196	0.0208
0.0	0.0	0.0	-2888.8545	-783.3672	NaN	NaN	0.2133	0.8983	0.0208	0.0205	0.0198	0.0198	0.0209
0.0	0.0	0.0	-2722.8545	942.6328	NaN	NaN	-0.3	0.8969	0.0213	0.0208	0.0198	0.02	0.0212
0.0	0.0	0.0	-1444.8545	2823.6328	NaN	NaN	1.3	0.8963	0.0216	0.0209	0.0197	0.0199	0.0215
0.0	0.0	0.0	-1475.8545	-2247.3672	NaN	NaN	0.6036	0.8981	0.021	0.0206	0.0196	0.0197	0.0211
0.0	0.0	0.0	-545.8545	2892.6328	NaN	NaN	1.2326	0.8962	0.0216	0.0211	0.0197	0.0197	0.0216
0.0	0.0	0.0	-3060.8545	655.6328	NaN	NaN	-0.2726	0.8975	0.0213	0.0208	0.0198	0.0194	0.0212
0.0	0.0	0.0	-1109.8545	1543.6328	NaN	NaN	1.3	0.8978	0.0212	0.0208	0.0198	0.0193	0.0212
0.0	0.0	0.0	-3087.8545	10.6328	NaN	NaN	-0.0035	0.8979	0.0212	0.0205	0.0199	0.0193	0.0211
0.0	0.0	0.0	-1427.8545	797.6328	NaN	NaN	-0.3	0.8963	0.0218	0.0208	0.0201	0.0195	0.0215
0.0	0.0	0.0	-1062.8545	3443.6328	NaN	NaN	1.3	0.8957	0.022	0.0207	0.02	0.0196	0.0219
0.0	0.0	0.0	-1583.8545	3365.6328	NaN	NaN	1.3	0.8937	0.0226	0.0209	0.0203	0.02	0.0225
0.0	0.0	0.0	-571.8545	2073.6328	NaN	NaN	1.3	0.8923	0.0232	0.0208	0.0206	0.0204	0.0227
0.0	0.0	0.0	-1996.8545	4870.6328	NaN	NaN	1.3	0.8902	0.0239	0.021	0.021	0.0208	0.0231
0.0	0.0	0.0	-867.8545	2438.6328	NaN	NaN	1.3	0.8908	0.0236	0.0208	0.0212	0.0208	0.0229
0.0	0.0	0.0	-3748.8545	1911.6328	NaN	NaN	-0.3	0.8923	0.0231	0.0204	0.0212	0.0206	0.0224
0.0	0.0	0.0	-2314.8545	-1866.3672	NaN	NaN	0.4464	0.8927	0.0231	0.0203	0.0213	0.0207	0.022
0.0	0.0	0.0	-708.8545	1528.6328	NaN	NaN	1.3	0.8921	0.0231	0.0206	0.0212	0.0208	0.0222
0.0	0.0	0.0	-2315.8545	-107.3672	NaN	NaN	0.0443	0.8935	0.0227	0.0203	0.021	0.0206	0.0219
0.0	0.0	0.0	-1928.8545	-1402.3672	NaN	NaN	0.421	0.8938	0.0226	0.0203	0.021	0.0206	0.0217
0.0	0.0	0.0	-2483.8545	-622.3672	NaN	NaN	0.2004	0.8934	0.0227	0.0205	0.021	0.0207	0.0216
0.0	0.0	0.0	-2451.8545	-160.3672	NaN	NaN	0.0614	0.8935	0.0226	0.0206	0.0209	0.0206	0.0217
0.0	0.0	0.0	-2180.8545	802.6328	NaN	NaN	-0.3	0.8943	0.0223	0.0206	0.0207	0.0204	0.0217
0.0	0.0	0.0	-1202.8545	-2011.3672	NaN	NaN	0.6258	0.8941	0.0222	0.0206	0.0207	0.0205	0.0218
0.0	0.0	0.0	-1702.8545	-2107.3672	NaN	NaN	0.5531	0.8936	0.0222	0.0208	0.0208	0.0207	0.0219
0.0	0.0	0.0	-1642.8545	2528.6328	NaN	NaN	1.3	0.8926	0.0225	0.0209	0.0209	0.0209	0.0222
0.0	0.0	0.0	-1610.8545	-1379.3672	NaN	NaN	0.4613	0.893	0.0224	0.0208	0.0209	0.0208	0.022
0.0	0.0	0.0	-3742.8545	-2149.3672	NaN	NaN	0.3648	0.8938	0.0224	0.0208	0.0208	0.0206	0.0217
0.0	0.0	0.0	-3043.8545	-1207.3672	NaN	NaN	0.284	0.8938	0.0224	0.0209	0.0207	0.0205	0.0217
0.0	0.0	0.0	-3564.8545	391.6328	NaN	NaN	-0.1234	0.8937	0.0223	0.0209	0.0207	0.0205	0.0219
0.0	0.0	0.0	-2161.8545	437.6328	NaN	NaN	-0.2538	0.8936	0.0222	0.0208	0.0207	0.0206	0.0221
0.0	0.0	0.0	-2162.8545	786.6328	NaN	NaN	-0.3	0.8928	0.0222	0.0209	0.0209	0.0209	0.0223
0.0	0.0	0.0	-2362.8545	2483.6328	NaN	NaN	1.3	0.8903	0.0228	0.0211	0.0212	0.0216	0.023
0.0	0.0	0.0	-2978.8545	2417.6328	NaN	NaN	-0.3	0.8889	0.0232	0.0211	0.0214	0.0221	0.0234
0.0	0.0	0.0	-2233.8545	5213.6328	NaN	NaN	1.3	0.8869	0.0237	0.0212	0.0217	0.0225	0.0239
0.0	0.0	0.0	-1908.8545	-627.3672	NaN	NaN	0.2474	0.8896	0.023	0.0208	0.0215	0.022	0.0232
0.0	0.0	0.0	-3219.8545	1028.6328	NaN	NaN	-0.3	0.8901	0.0228	0.0209	0.0214	0.0218	0.023
0.0	0.0	0.0	-2895.8545	106.6328	NaN	NaN	-0.0382	0.8911	0.0226	0.0207	0.0213	0.0215	0.0227
0.0	0.0	0.0	-2752.8545	-1026.3672	NaN	NaN	0.2716	0.8914	0.0225	0.0207	0.0212	0.0215	0.0227
0.0	0.0	0.0	-2093.8545	1099.6328	NaN	NaN	-0.3	0.8907	0.0226	0.0207	0.0213	0.0219	0.0229
0.0	0.0	0.0	-1674.8545	1063.6328	NaN	NaN	-0.3	0.8894	0.0228	0.0207	0.0215	0.0223	0.0232
0.0	0.0	0.0	-2476.8545	-1320.3672	NaN	NaN	0.3477	0.8893	0.0229	0.0206	0.0215	0.0225	0.0233
0.0	0.0	0.0	-2800.8545	1360.6328	NaN	NaN	-0.3	0.8877	0.0232	0.0206	0.0218	0.023	0.0237
0.0	0.0	0.0	-2463.8545	-922.3672	NaN	NaN	0.2724	0.8869	0.0234	0.0206	0.0219	0.0233	0.0239
0.0	0.0	0.0	43.1455	3827.6328	NaN	NaN	0.9889	0.8831	0.0243	0.021	0.0227	0.0241	0.0246
0.0	0.0	0.0	-2945.8545	774.6328	NaN	NaN	-0.3	0.8869	0.0236	0.0206	0.022	0.0231	0.0237
0.0	0.0	0.0	-2381.8545	-1875.3672	NaN	NaN	0.4405	0.888	0.0233	0.0208	0.0217	0.0227	0.0235
0.0	0.0	0.0	-1518.8545	-2056.3672	NaN	NaN	0.5752	0.8884	0.0232	0.0208	0.0217	0.0225	0.0234
0.0	0.0	0.0	-2910.8545	3520.6328	NaN	NaN	1.3	0.8857	0.0238	0.0209	0.0224	0.0234	0.0239
0.0	0.0	0.0	-1897.8545	618.6328	NaN	NaN	-0.3	0.8864	0.0237	0.0206	0.0223	0.0232	0.0238
0.0	0.0	0.0	-2661.8545	-227.3672	NaN	NaN	0.0787	0.8878	0.0233	0.0206	0.022	0.0228	0.0235
0.0	0.0	0.0	-1738.8545	473.6328	NaN	NaN	-0.3	0.8877	0.0233	0.0208	0.0221	0.0227	0.0234
0.0	0.0	0.0	-2182.8545	1456.6328	NaN	NaN	-0.3	0.8874	0.0233	0.0208	0.0222	0.0228	0.0236
0.0	0.0	0.0	-3447.8545	2431.6328	NaN	NaN	-0.3	0.8874	0.0232	0.0208	0.0222	0.0228	0.0235
0.0	0.0	0.0	-1964.8545	1789.6328	NaN	NaN	-0.3	0.8879	0.0232	0.0209	0.0221	0.0226	0.0233
0.0	0.0	0.0	-2820.8545	-1427.3672	NaN	NaN	0.336	0.8892	0.0229	0.021	0.0218	0.0221	0.023
0.0	0.0	0.0	-1750.8545	-413.3672	NaN	NaN	0.191	0.8886	0.0229	0.0211	0.0219	0.0223	0.0231
0.0	0.0	0.0	-1357.8545	2346.6328	NaN	NaN	1.3	0.8871	0.0233	0.0212	0.0223	0.0228	0.0234
0.0	0.0	0.0	-3030.8545	184.6328	NaN	NaN	-0.0649	0.8877	0.0231	0.021	0.0222	0.0227	0.0233
0.0	0.0	0.0	-1674.8545	952.6328	NaN	NaN	-0.3	0.8877	0.0231	0.0211	0.0222	0.0227	0.0232
0.0	0.0	0.0	-1798.8545	990.6328	NaN	NaN	-0.3	0.8886	0.023	0.0213	0.022	0.0222	0.023
0.0	0.0	0.0	-3297.8545	-1771.3672	NaN	NaN	0.3494	0.8899	0.0226	0.0214	0.0217	0.0218	0.0226
0.0	0.0	0.0	-2341.8545	225.6328	NaN	NaN	-0.1066	0.8902	0.0225	0.0214	0.0216	0.0217	0.0226
0.0	0.0	0.0	-2326.8545	-990.3672	NaN	NaN	0.2986	0.8899	0.0225	0.0216	0.0217	0.0218	0.0226
0.0	0.0	0.0	-1961.8545	4702.6328	NaN	NaN	1.3	0.8868	0.0231	0.0221	0.0223	0.0226	0.0231
0.0	0.0	0.0	-405.8545	2245.6328	NaN	NaN	1.2206	0.8873	0.023	0.0221	0.0222	0.0225	0.0229
0.0	0.0	0.0	-4273.8545	2889.6328	NaN	NaN	-0.3	0.8893	0.0225	0.0218	0.0219	0.0219	0.0225
0.0	0.0	0.0	-2102.8545	-1189.3672	NaN	NaN	0.3613	0.8899	0.0225	0.0219	0.0219	0.0215	0.0222
0.0	0.0	0.0	-2866.8545	-383.3672	NaN	NaN	0.118	0.8906	0.0224	0.022	0.0219	0.0213	0.022
0.0	0.0	0.0	-1148.8545	-671.3672	NaN	NaN	0.3688	0.8907	0.0222	0.022	0.0219	0.0212	0.0219
0.0	0.0	0.0	-1368.8545	288.6328	NaN	NaN	-0.2672	0.8913	0.022	0.0221	0.0218	0.0211	0.0218
0.0	0.0	0.0	-2624.8545	-1171.3672	NaN	NaN	0.3086	0.8911	0.022	0.0222	0.0218	0.0211	0.0218
0.0	0.0	0.0	-2173.8545	1634.6328	NaN	NaN	-0.3	0.8914	0.0217	0.0221	0.0218	0.0212	0.0218
0.0	0.0	0.0	-3278.8545	4985.6328	NaN	NaN	1.3	0.8907	0.0217	0.0223	0.0219	0.0215	0.0219
0.0	0.0	0.0	-1354.8545	2202.6328	NaN	NaN	1.3	0.8911	0.0216	0.0222	0.022	0.0213	0.0218
0.0	0.0	0.0	-3345.8545	-249.3672	NaN	NaN	0.0694	0.8905	0.0219	0.0225	0.0223	0.0212	0.0217
0.0	0.0	0.0	-20.8545	1117.6328	NaN	NaN	1.019	0.8909	0.0217	0.0225	0.0223	0.0211	0.0215
0.0	0.0	0.0	-2097.8545	1083.6328	NaN	NaN	-0.3	0.891	0.0217	0.0225	0.0223	0.021	0.0215
0.0	0.0	0.0	-1533.8545	1380.6328	NaN	NaN	-0.3	0.8912	0.0215	0.0225	0.0223	0.021	0.0214
0.0	0.0	0.0	-1866.8545	-711.3672	NaN	NaN	0.2759	0.8914	0.0216	0.0225	0.0224	0.0209	0.0212
0.0	0.0	0.0	-2188.8545	-618.3672	NaN	NaN	0.2203	0.8914	0.0216	0.0226	0.0224	0.0209	0.0212
0.0	0.0	0.0	-3220.8545	1194.6328	NaN	NaN	-0.3	0.8917	0.0215	0.0226	0.0224	0.0208	0.0211
0.0	0.0	0.0	-888.8545	520.6328	NaN	NaN	-0.3	0.8921	0.0214	0.0226	0.0223	0.0207	0.021
0.0	0.0	0.0	-3270.8545	-972.3672	NaN	NaN	0.2292	0.892	0.0214	0.0227	0.0223	0.0206	0.021
0.0	0.0	0.0	444.1455	607.6328	NaN	NaN	0.5777	0.8928	0.021	0.0226	0.0222	0.0206	0.0208
0.0	0.0	0.0	-1130.8545	871.6328	NaN	NaN	-0.3	0.8927	0.0211	0.0225	0.0222	0.0206	0.0209
0.0	0.0	0.0	-2329.8545	-147.3672	NaN	NaN	0.0595	0.8923	0.0213	0.0226	0.0223	0.0206	0.0209
0.0	0.0	0.0	-1749.8545	664.6328	NaN	NaN	-0.3	0.8926	0.0214	0.0225	0.0222	0.0205	0.0208
0.0	0.0	0.0	-3957.8545	-329.3672	NaN	NaN	0.0768	0.8921	0.0217	0.0225	0.0222	0.0207	0.0209
0.0	0.0	0.0	-3541.8545	2200.6328	NaN	NaN	-0.3	0.8923	0.0215	0.0224	0.0221	0.0207	0.021
0.0	0.0	0.0	-2191.8545	2289.6328	NaN	NaN	1.3	0.8919	0.0217	0.0224	0.0222	0.0209	0.021
0.0	0.0	0.0	-2207.8545	802.6328	NaN	NaN	-0.3	0.8917	0.0218	0.0224	0.0223	0.0209	0.0209
0.0	0.0	0.0	-3154.8545	175.6328	NaN	NaN	-0.059	0.8916	0.0219	0.0225	0.0224	0.0208	0.0208
0.0	0.0	0.0	-2269.8545	505.6328	NaN	NaN	-0.2866	0.8919	0.0218	0.0226	0.0223	0.0207	0.0208
0.0	0.0	0.0	-1277.8545	-289.3672	NaN	NaN	0.1846	0.8923	0.0216	0.0225	0.0221	0.0207	0.0209
0.0	0.0	0.0	-3186.8545	436.6328	NaN	NaN	-0.1588	0.8921	0.0216	0.0225	0.0221	0.0208	0.0209
0.0	0.0	0.0	-4279.8545	3756.6328	NaN	NaN	-0.3	0.8921	0.0215	0.0224	0.0221	0.0209	0.0209
0.0	0.0	0.0	-1305.8545	654.6328	NaN	NaN	-0.3	0.8913	0.0218	0.0225	0.0222	0.0211	0.0211
0.0	0.0	0.0	-3287.8545	-892.3672	NaN	NaN	0.2135	0.8905	0.022	0.0226	0.0225	0.0212	0.0212
0.0	0.0	0.0	-2530.8545	-720.3672	NaN	NaN	0.2216	0.8904	0.022	0.0225	0.0225	0.0212	0.0213
0.0	0.0	0.0	-1176.8545	-1614.3672	NaN	NaN	0.5784	0.8904	0.0219	0.0225	0.0225	0.0214	0.0214
0.0	0.0	0.0	-1536.8545	3490.6328	NaN	NaN	1.3	0.8905	0.0216	0.0224	0.0225	0.0215	0.0215
0.0	0.0	0.0	-3331.8545	1048.6328	NaN	NaN	-0.3	0.8897	0.0218	0.0226	0.0227	0.0216	0.0216
0.0	0.0	0.0	-70.8545	-601.3672	NaN	NaN	0.8946	0.89	0.0218	0.0226	0.0225	0.0216	0.0216
0.0	0.0	0.0	-2751.8545	398.6328	NaN	NaN	-0.1694	0.8899	0.0218	0.0225	0.0225	0.0216	0.0217
0.0	0.0	0.0	-2119.8545	2432.6328	NaN	NaN	1.3	0.89	0.0217	0.0225	0.0224	0.0216	0.0218
0.0	0.0	0.0	-1971.8545	2434.6328	NaN	NaN	1.3	0.8896	0.0218	0.0226	0.0225	0.0217	0.0219
0.0	0.0	0.0	-1283.8545	282.6328	NaN	NaN	-0.2823	0.8899	0.0217	0.0225	0.0225	0.0217	0.0217
0.0	0.0	0.0	-1884.8545	2568.6328	NaN	NaN	1.3	0.8902	0.0219	0.0224	0.0225	0.0215	0.0215
0.0	0.0	0.0	-3325.8545	-105.3672	NaN	NaN	0.0307	0.8905	0.0221	0.0223	0.0225	0.0213	0.0213
0.0	0.0	0.0	-1350.8545	-1605.3672	NaN	NaN	0.543	0.8911	0.022	0.0223	0.0223	0.0211	0.0213
0.0	0.0	0.0	-2522.8545	2378.6328	NaN	NaN	-0.3	0.8912	0.0218	0.0225	0.0221	0.0211	0.0212
0.0	0.0	0.0	-499.8545	4724.6328	NaN	NaN	1.1183	0.8924	0.0215	0.0226	0.0216	0.0208	0.021
0.0	0.0	0.0	-2403.8545	388.6328	NaN	NaN	-0.1928	0.8921	0.0217	0.0226	0.0217	0.0209	0.021
0.0	0.0	0.0	-2216.8545	4147.6328	NaN	NaN	1.3	0.8926	0.0218	0.0226	0.0214	0.0209	0.0207
0.0	0.0	0.0	-1806.8545	4529.6328	NaN	NaN	1.3	0.8928	0.022	0.0225	0.0214	0.0208	0.0207
0.0	0.0	0.0	-2137.8545	2292.6328	NaN	NaN	1.3	0.8919	0.0222	0.0224	0.0216	0.021	0.0209
0.0	0.0	0.0	-1100.8545	2779.6328	NaN	NaN	1.3	0.8914	0.0225	0.0223	0.0217	0.0212	0.0209
0.0	0.0	0.0	-2226.8545	-275.3672	NaN	NaN	0.11	0.8909	0.0227	0.0222	0.0219	0.0213	0.021
0.0	0.0	0.0	-2136.8545	932.6328	NaN	NaN	-0.3	0.8912	0.0226	0.0222	0.0218	0.0213	0.0209
0.0	0.0	0.0	-1864.8545	2106.6328	NaN	NaN	1.3	0.8914	0.0224	0.0222	0.0216	0.0214	0.0211
0.0	0.0	0.0	-2509.8545	1629.6328	NaN	NaN	-0.3	0.891	0.0224	0.0223	0.0216	0.0215	0.0213
0.0	0.0	0.0	-2265.8545	2424.6328	NaN	NaN	1.3	0.8913	0.0222	0.0222	0.0215	0.0216	0.0213
0.0	0.0	0.0	-1209.8545	2894.6328	NaN	NaN	1.3	0.8913	0.0221	0.0223	0.0215	0.0216	0.0213
0.0	0.0	0.0	-3135.8545	883.6328	NaN	NaN	-0.3	0.8913	0.0221	0.0223	0.0215	0.0215	0.0213
0.0	0.0	0.0	-1967.8545	-88.3672	NaN	NaN	0.043	0.8921	0.022	0.0222	0.0213	0.0213	0.0212
0.0	0.0	0.0	-1376.8545	-471.3672	NaN	NaN	0.255	0.8922	0.022	0.0222	0.0213	0.0212	0.0212
0.0	0.0	0.0	-1659.8545	469.6328	NaN	NaN	-0.3	0.893	0.0217	0.0221	0.0211	0.0211	0.0211
0.0	0.0	0.0	-2803.8545	-236.3672	NaN	NaN	0.0777	0.893	0.0215	0.022	0.0211	0.0212	0.0211
0.0	0.0	0.0	-1703.8545	949.6328	NaN	NaN	-0.3	0.8931	0.0215	0.0219	0.021	0.0213	0.0211
0.0	0.0	0.0	-1988.8545	1857.6328	NaN	NaN	-0.3	0.8928	0.0215	0.0218	0.0211	0.0215	0.0212
0.0	0.0	0.0	-2398.8545	1149.6328	NaN	NaN	-0.3	0.8938	0.0212	0.0214	0.0211	0.0214	0.0211
0.0	0.0	0.0	-2595.8545	-1573.3672	NaN	NaN	0.3774	0.8921	0.022	0.0213	0.0215	0.0218	0.0212
0.0	0.0	0.0	-1003.8545	2539.6328	NaN	NaN	1.3	0.8922	0.0223	0.0211	0.0215	0.0217	0.0212
0.0	0.0	0.0	-1543.8545	26.6328	NaN	NaN	-0.0176	0.8926	0.0223	0.0208	0.0215	0.0217	0.0211
0.0	0.0	0.0	-486.8545	1075.6328	NaN	NaN	1.3	0.8932	0.0221	0.0206	0.0214	0.0217	0.021
0.0	0.0	0.0	-2519.8545	1230.6328	NaN	NaN	-0.3	0.8939	0.022	0.0204	0.0213	0.0216	0.0208
0.0	0.0	0.0	-3941.8545	-1190.3672	NaN	NaN	0.2319	0.8944	0.0217	0.0204	0.0212	0.0216	0.0207
0.0	0.0	0.0	-2557.8545	1627.6328	NaN	NaN	-0.3	0.8947	0.0216	0.0204	0.0212	0.0216	0.0205
0.0	0.0	0.0	-3262.8545	-1339.3672	NaN	NaN	0.291	0.8944	0.0215	0.0206	0.0213	0.0216	0.0205
0.0	0.0	0.0	-1462.8545	-527.3672	NaN	NaN	0.265	0.8944	0.0214	0.0207	0.0215	0.0215	0.0205
0.0	0.0	0.0	-4270.8545	-61.3672	NaN	NaN	0.0142	0.8937	0.0213	0.0209	0.0219	0.0216	0.0206
0.0	0.0	0.0	-3560.8545	-2118.3672	NaN	NaN	0.373	0.8939	0.0213	0.0207	0.022	0.0216	0.0206
0.0	0.0	0.0	-2592.8545	1509.6328	NaN	NaN	-0.3	0.8942	0.0212	0.0205	0.0219	0.0217	0.0205
0.0	0.0	0.0	-3244.8545	688.6328	NaN	NaN	-0.2694	0.8933	0.0214	0.0205	0.0221	0.0221	0.0206
0.0	0.0	0.0	-1349.8545	2018.6328	NaN	NaN	1.3	0.8947	0.0213	0.0201	0.0219	0.0218	0.0202
0.0	0.0	0.0	-1826.8545	2142.6328	NaN	NaN	1.3	0.8823	0.0239	0.0218	0.0242	0.0246	0.0231
0.0	0.0	0.0	-1059.8545	2828.6328	NaN	NaN	1.3	0.901	0.0202	0.0181	0.0212	0.0213	0.0182
