# Supplementary material for: DeepFRET, a software for rapid and automated single-molecule FRET data classification using deep learning
Source: eLife. 2020 Nov 3;9:e60404. doi: 10.7554/eLife.60404 (PMC7609065; doi:10.7554/eLife.60404)
Supplement: Figure 4—source data 1. [file elife-60404-fig4-data1.zip › Figure 4-source data 1/Fig_S4a/Traces/traces_all_n294/Traces_Fig2d_4mMAc_mov2_combined_tif_pair37.txt]

Exported by DeepFRET
Date: 2020-08-26, 18:13
Video filename: None
FRET pair #37
Bleaches at 279
D-Dexc-bg	A-Dexc-bg	A-Aexc-bg	D-Dexc-rw	A-Dexc-rw	A-Aexc-rw	S	E	p_bleached	p_aggregated	p_noisy	p_scrambled	p_static	p_dynamic
0.0	0.0	0.0	26589.8513	9291.8342	NaN	NaN	0.259	0.0414	0.7052	0.032	0.0978	0.0827	0.0408
0.0	0.0	0.0	25098.8513	5994.8342	NaN	NaN	0.1928	0.0367	0.7146	0.0275	0.0973	0.0842	0.0397
0.0	0.0	0.0	24882.8513	7934.8342	NaN	NaN	0.2418	0.0362	0.7454	0.0252	0.0826	0.0761	0.0345
0.0	0.0	0.0	19780.8513	9633.8342	NaN	NaN	0.3275	0.0366	0.738	0.0242	0.0875	0.0782	0.0354
0.0	0.0	0.0	25655.8513	7765.8342	NaN	NaN	0.2324	0.039	0.7373	0.024	0.0864	0.0775	0.0357
0.0	0.0	0.0	24315.8513	9600.8342	NaN	NaN	0.2831	0.0423	0.7278	0.0238	0.091	0.0794	0.0356
0.0	0.0	0.0	25090.8513	9681.8342	NaN	NaN	0.2784	0.0432	0.7358	0.0238	0.0877	0.0756	0.0339
0.0	0.0	0.0	28210.8513	9503.8342	NaN	NaN	0.252	0.0452	0.7256	0.0241	0.0936	0.0779	0.0335
0.0	0.0	0.0	22343.8513	7768.8342	NaN	NaN	0.258	0.0475	0.7208	0.0242	0.0962	0.0789	0.0326
0.0	0.0	0.0	28560.8513	9768.8342	NaN	NaN	0.2549	0.0484	0.7135	0.0244	0.0995	0.0815	0.0326
0.0	0.0	0.0	29089.8513	4982.8342	NaN	NaN	0.1462	0.0503	0.7044	0.0246	0.1037	0.0843	0.0326
0.0	0.0	0.0	26020.8513	7308.8342	NaN	NaN	0.2193	0.0515	0.6926	0.0246	0.1097	0.0887	0.0329
0.0	0.0	0.0	23178.8513	10176.8342	NaN	NaN	0.3051	0.0534	0.6814	0.0243	0.1151	0.093	0.0328
0.0	0.0	0.0	25189.8513	4132.8342	NaN	NaN	0.1409	0.054	0.6722	0.0243	0.1195	0.0971	0.0328
0.0	0.0	0.0	20684.8513	10962.8342	NaN	NaN	0.3464	0.0553	0.6653	0.0239	0.1243	0.0987	0.0325
0.0	0.0	0.0	25927.8513	8617.8342	NaN	NaN	0.2495	0.0539	0.677	0.0237	0.1206	0.0933	0.0316
0.0	0.0	0.0	27197.8513	7955.8342	NaN	NaN	0.2263	0.0532	0.6909	0.0234	0.1143	0.088	0.0303
0.0	0.0	0.0	27650.8513	7479.8342	NaN	NaN	0.2129	0.0521	0.6934	0.0231	0.113	0.0888	0.0296
0.0	0.0	0.0	26910.8513	8294.8342	NaN	NaN	0.2356	0.0535	0.6837	0.0229	0.1178	0.0922	0.03
0.0	0.0	0.0	25587.8513	9942.8342	NaN	NaN	0.2798	0.0535	0.686	0.0228	0.1161	0.0912	0.0305
0.0	0.0	0.0	24927.8513	7295.8342	NaN	NaN	0.2264	0.0543	0.6806	0.023	0.1182	0.093	0.031
0.0	0.0	0.0	22894.8513	4701.8342	NaN	NaN	0.1704	0.0538	0.684	0.0233	0.1152	0.0923	0.0315
0.0	0.0	0.0	19358.8513	8657.8342	NaN	NaN	0.309	0.0541	0.6836	0.0233	0.1148	0.0921	0.032
0.0	0.0	0.0	23331.8513	6333.8342	NaN	NaN	0.2135	0.0533	0.6878	0.0237	0.1111	0.0914	0.0328
0.0	0.0	0.0	20872.8513	4255.8342	NaN	NaN	0.1694	0.0549	0.6798	0.0238	0.1135	0.0943	0.0337
0.0	0.0	0.0	18998.8513	5404.8342	NaN	NaN	0.2215	0.0551	0.6768	0.024	0.1137	0.0958	0.0346
0.0	0.0	0.0	22735.8513	6586.8342	NaN	NaN	0.2246	0.0545	0.6754	0.0242	0.1135	0.0965	0.036
0.0	0.0	0.0	21906.8513	6816.8342	NaN	NaN	0.2373	0.0525	0.6792	0.0244	0.1112	0.0958	0.0369
0.0	0.0	0.0	24609.8513	8635.8342	NaN	NaN	0.2598	0.0531	0.6746	0.0246	0.1124	0.0978	0.0375
0.0	0.0	0.0	25305.8513	6468.8342	NaN	NaN	0.2036	0.0518	0.6818	0.0249	0.1089	0.0951	0.0376
0.0	0.0	0.0	24672.8513	6437.8342	NaN	NaN	0.2069	0.0499	0.6883	0.0255	0.1054	0.0929	0.0382
0.0	0.0	0.0	24051.8513	9904.8342	NaN	NaN	0.2917	0.0511	0.6792	0.0255	0.1099	0.096	0.0383
0.0	0.0	0.0	28168.8513	11824.8342	NaN	NaN	0.2957	0.0516	0.6788	0.0259	0.1102	0.095	0.0384
0.0	0.0	0.0	25980.8513	10491.8342	NaN	NaN	0.2877	0.0509	0.6864	0.0257	0.1075	0.0922	0.0373
0.0	0.0	0.0	25546.8513	6004.8342	NaN	NaN	0.1903	0.0503	0.6877	0.0255	0.1075	0.0921	0.0368
0.0	0.0	0.0	22361.8513	5258.8342	NaN	NaN	0.1904	0.0521	0.6794	0.0253	0.1116	0.0951	0.0366
0.0	0.0	0.0	22135.8513	11749.8342	NaN	NaN	0.3467	0.0509	0.6852	0.0252	0.1096	0.0925	0.0366
0.0	0.0	0.0	20843.8513	5507.8342	NaN	NaN	0.209	0.0513	0.6839	0.0253	0.1102	0.0933	0.036
0.0	0.0	0.0	18817.8513	6056.8342	NaN	NaN	0.2435	0.0528	0.6784	0.0253	0.1128	0.0954	0.0354
0.0	0.0	0.0	21964.8513	8038.8342	NaN	NaN	0.2679	0.0519	0.6833	0.0252	0.1106	0.094	0.035
0.0	0.0	0.0	21872.8513	4417.8342	NaN	NaN	0.168	0.0502	0.69	0.0252	0.1081	0.0918	0.0348
0.0	0.0	0.0	21256.8513	4699.8342	NaN	NaN	0.1811	0.0505	0.682	0.025	0.1128	0.0943	0.0354
0.0	0.0	0.0	21056.8513	7513.8342	NaN	NaN	0.263	0.0507	0.6803	0.0247	0.1148	0.094	0.0355
0.0	0.0	0.0	22317.8513	7972.8342	NaN	NaN	0.2632	0.0483	0.6926	0.0247	0.1094	0.0898	0.0351
0.0	0.0	0.0	22998.8513	4201.8342	NaN	NaN	0.1545	0.0484	0.6903	0.0245	0.1116	0.0901	0.035
0.0	0.0	0.0	22262.8513	10083.8342	NaN	NaN	0.3117	0.0478	0.6966	0.0244	0.109	0.0878	0.0343
0.0	0.0	0.0	23093.8513	7112.8342	NaN	NaN	0.2355	0.0463	0.7063	0.0244	0.1052	0.0845	0.0333
0.0	0.0	0.0	24587.8513	8144.8342	NaN	NaN	0.2488	0.047	0.6987	0.0239	0.1101	0.087	0.0333
0.0	0.0	0.0	22233.8513	9055.8342	NaN	NaN	0.2894	0.048	0.6963	0.0236	0.1119	0.0876	0.0327
0.0	0.0	0.0	23512.8513	7259.8342	NaN	NaN	0.2359	0.0466	0.7021	0.0234	0.1093	0.0864	0.0321
0.0	0.0	0.0	23844.8513	5490.8342	NaN	NaN	0.1872	0.0475	0.6983	0.0231	0.1119	0.0875	0.0317
0.0	0.0	0.0	20704.8513	6749.8342	NaN	NaN	0.2459	0.0479	0.6953	0.0228	0.1142	0.0886	0.0312
0.0	0.0	0.0	22146.8513	5027.8342	NaN	NaN	0.185	0.0474	0.7001	0.0227	0.1123	0.0869	0.0307
0.0	0.0	0.0	20740.8513	2786.8342	NaN	NaN	0.1184	0.0486	0.6908	0.0222	0.1176	0.0902	0.0306
0.0	0.0	0.0	23627.8513	12747.8342	NaN	NaN	0.3504	0.0497	0.6819	0.0219	0.1236	0.092	0.0309
0.0	0.0	0.0	22994.8513	8764.8342	NaN	NaN	0.276	0.0504	0.6823	0.0217	0.1239	0.0914	0.0303
0.0	0.0	0.0	22405.8513	8238.8342	NaN	NaN	0.2689	0.0504	0.6784	0.0217	0.1267	0.0925	0.0303
0.0	0.0	0.0	21016.8513	11593.8342	NaN	NaN	0.3555	0.0512	0.6738	0.0215	0.1297	0.0939	0.0301
0.0	0.0	0.0	22030.8513	5708.8342	NaN	NaN	0.2058	0.0516	0.6759	0.0213	0.1299	0.0916	0.0297
0.0	0.0	0.0	21988.8513	6726.8342	NaN	NaN	0.2343	0.0509	0.678	0.0212	0.1292	0.0912	0.0295
0.0	0.0	0.0	19428.8513	5913.8342	NaN	NaN	0.2334	0.052	0.6731	0.0211	0.1323	0.0922	0.0293
0.0	0.0	0.0	18211.8513	10660.8342	NaN	NaN	0.3692	0.0513	0.6787	0.0211	0.1299	0.0902	0.0289
0.0	0.0	0.0	19359.8513	6627.8342	NaN	NaN	0.255	0.0519	0.678	0.0209	0.1314	0.0896	0.0282
0.0	0.0	0.0	19204.8513	4585.8342	NaN	NaN	0.1928	0.0527	0.6714	0.0205	0.1365	0.091	0.028
0.0	0.0	0.0	18152.8513	5994.8342	NaN	NaN	0.2483	0.0535	0.6633	0.0198	0.1422	0.0933	0.0278
0.0	0.0	0.0	18353.8513	8827.8342	NaN	NaN	0.3248	0.0543	0.6642	0.0193	0.1436	0.0914	0.0272
0.0	0.0	0.0	21506.8513	8237.8342	NaN	NaN	0.277	0.0532	0.6655	0.0191	0.1433	0.092	0.027
0.0	0.0	0.0	19714.8513	6199.8342	NaN	NaN	0.2392	0.0545	0.6609	0.0185	0.148	0.0917	0.0264
0.0	0.0	0.0	20309.8513	6942.8342	NaN	NaN	0.2548	0.0528	0.6679	0.0182	0.1445	0.0905	0.026
0.0	0.0	0.0	21895.8513	3838.8342	NaN	NaN	0.1492	0.0531	0.6642	0.0176	0.148	0.0916	0.0256
0.0	0.0	0.0	22360.8513	9407.8342	NaN	NaN	0.2961	0.0526	0.6665	0.0171	0.1484	0.0901	0.0254
0.0	0.0	0.0	22498.8513	8509.8342	NaN	NaN	0.2744	0.0521	0.6706	0.017	0.1463	0.0888	0.0251
0.0	0.0	0.0	23508.8513	6061.8342	NaN	NaN	0.205	0.0505	0.6784	0.0169	0.1425	0.0871	0.0246
0.0	0.0	0.0	20912.8513	7918.8342	NaN	NaN	0.2747	0.0491	0.6835	0.0168	0.1403	0.086	0.0244
0.0	0.0	0.0	15206.8513	8382.8342	NaN	NaN	0.3554	0.0482	0.6886	0.0165	0.1387	0.084	0.024
0.0	0.0	0.0	17419.8513	7516.8342	NaN	NaN	0.3014	0.047	0.6942	0.0164	0.1358	0.0828	0.0237
0.0	0.0	0.0	20856.8513	8867.8342	NaN	NaN	0.2983	0.0469	0.698	0.0163	0.1346	0.0809	0.0233
0.0	0.0	0.0	21394.8513	7135.8342	NaN	NaN	0.2501	0.0461	0.7064	0.0163	0.1297	0.0787	0.0228
0.0	0.0	0.0	20345.8513	6830.8342	NaN	NaN	0.2513	0.0455	0.7125	0.0162	0.1256	0.0778	0.0223
0.0	0.0	0.0	18542.8513	6218.8342	NaN	NaN	0.2511	0.0452	0.7131	0.016	0.1264	0.0771	0.0221
0.0	0.0	0.0	15917.8513	7563.8342	NaN	NaN	0.3221	0.0454	0.7106	0.0158	0.1285	0.0776	0.0221
0.0	0.0	0.0	20314.8513	7301.8342	NaN	NaN	0.2644	0.0454	0.7102	0.0157	0.1297	0.077	0.0221
0.0	0.0	0.0	21037.8513	7774.8342	NaN	NaN	0.2698	0.0452	0.7126	0.0158	0.1287	0.0756	0.022
0.0	0.0	0.0	17747.8513	3192.8342	NaN	NaN	0.1525	0.0446	0.7159	0.0157	0.1269	0.0751	0.0218
0.0	0.0	0.0	20809.8513	8067.8342	NaN	NaN	0.2794	0.0444	0.7174	0.0156	0.127	0.0741	0.0216
0.0	0.0	0.0	18041.8513	4652.8342	NaN	NaN	0.205	0.0448	0.7145	0.0157	0.1288	0.0743	0.0219
0.0	0.0	0.0	17965.8513	10000.8342	NaN	NaN	0.3576	0.045	0.7125	0.0156	0.1308	0.0742	0.022
0.0	0.0	0.0	19713.8513	11614.8342	NaN	NaN	0.3707	0.0449	0.7119	0.0157	0.1318	0.0735	0.0222
0.0	0.0	0.0	19120.8513	5888.8342	NaN	NaN	0.2355	0.0438	0.718	0.0157	0.1291	0.0714	0.022
0.0	0.0	0.0	18057.8513	6496.8342	NaN	NaN	0.2646	0.0431	0.7204	0.0155	0.1283	0.0707	0.022
0.0	0.0	0.0	17590.8513	9236.8342	NaN	NaN	0.3443	0.0424	0.7242	0.0155	0.1274	0.0685	0.022
0.0	0.0	0.0	17011.8513	5632.8342	NaN	NaN	0.2487	0.0415	0.7257	0.0156	0.1269	0.0681	0.0222
0.0	0.0	0.0	17111.8513	6218.8342	NaN	NaN	0.2666	0.0419	0.7233	0.0155	0.1288	0.0682	0.0224
0.0	0.0	0.0	21350.8513	4596.8342	NaN	NaN	0.1772	0.0411	0.7253	0.0156	0.128	0.0674	0.0226
0.0	0.0	0.0	19386.8513	4176.8342	NaN	NaN	0.1773	0.0405	0.7254	0.0157	0.1281	0.0673	0.0229
0.0	0.0	0.0	17019.8513	9003.8342	NaN	NaN	0.346	0.0403	0.7264	0.0156	0.1282	0.0666	0.0231
0.0	0.0	0.0	21003.8513	7119.8342	NaN	NaN	0.2532	0.0408	0.7237	0.0156	0.1299	0.0664	0.0236
0.0	0.0	0.0	18598.8513	7720.8342	NaN	NaN	0.2933	0.0408	0.7221	0.0157	0.1307	0.0667	0.024
0.0	0.0	0.0	18621.8513	10783.8342	NaN	NaN	0.3667	0.0411	0.7213	0.0157	0.1313	0.0666	0.0241
0.0	0.0	0.0	20660.8513	9916.8342	NaN	NaN	0.3243	0.0413	0.7204	0.0158	0.1318	0.0664	0.0243
0.0	0.0	0.0	20811.8513	7796.8342	NaN	NaN	0.2725	0.0413	0.7185	0.016	0.1326	0.0671	0.0244
0.0	0.0	0.0	17817.8513	7017.8342	NaN	NaN	0.2826	0.0428	0.712	0.0162	0.1356	0.0688	0.0246
0.0	0.0	0.0	19558.8513	6500.8342	NaN	NaN	0.2495	0.0427	0.7115	0.0163	0.1357	0.0691	0.0248
0.0	0.0	0.0	19370.8513	8573.8342	NaN	NaN	0.3068	0.043	0.7098	0.0163	0.1365	0.0696	0.0248
0.0	0.0	0.0	16314.8513	5002.8342	NaN	NaN	0.2347	0.0434	0.7071	0.0163	0.1381	0.07	0.0251
0.0	0.0	0.0	19391.8513	9277.8342	NaN	NaN	0.3236	0.0429	0.7076	0.0164	0.1381	0.0699	0.0251
0.0	0.0	0.0	18045.8513	9759.8342	NaN	NaN	0.351	0.0429	0.709	0.0162	0.1376	0.0692	0.0251
0.0	0.0	0.0	19684.8513	6686.8342	NaN	NaN	0.2536	0.0426	0.7104	0.0163	0.1368	0.0687	0.0251
0.0	0.0	0.0	15838.8513	7242.8342	NaN	NaN	0.3138	0.0445	0.7067	0.0165	0.1378	0.0696	0.025
0.0	0.0	0.0	20893.8513	6834.8342	NaN	NaN	0.2465	0.0458	0.7058	0.0166	0.1372	0.0697	0.0248
0.0	0.0	0.0	20964.8513	8054.8342	NaN	NaN	0.2776	0.0479	0.6995	0.0169	0.1393	0.0711	0.0252
0.0	0.0	0.0	18116.8513	6657.8342	NaN	NaN	0.2687	0.0479	0.7025	0.0167	0.1374	0.0707	0.0248
0.0	0.0	0.0	23240.8513	5998.8342	NaN	NaN	0.2052	0.0477	0.6978	0.017	0.1405	0.0714	0.0256
0.0	0.0	0.0	18262.8513	5398.8342	NaN	NaN	0.2282	0.0478	0.6954	0.0174	0.1422	0.0713	0.026
0.0	0.0	0.0	17452.8513	7948.8342	NaN	NaN	0.3129	0.0488	0.6959	0.0173	0.1413	0.0709	0.0258
0.0	0.0	0.0	19414.8513	4331.8342	NaN	NaN	0.1824	0.0499	0.6915	0.0174	0.1428	0.0724	0.0259
0.0	0.0	0.0	19170.8513	3186.8342	NaN	NaN	0.1425	0.0505	0.6873	0.0175	0.1452	0.0733	0.0263
0.0	0.0	0.0	21591.8513	8938.8342	NaN	NaN	0.2928	0.0506	0.68	0.0178	0.1499	0.0745	0.0272
0.0	0.0	0.0	20609.8513	11078.8342	NaN	NaN	0.3496	0.0495	0.6801	0.0178	0.1511	0.0742	0.0272
0.0	0.0	0.0	20827.8513	9602.8342	NaN	NaN	0.3156	0.0504	0.6781	0.0178	0.1519	0.0746	0.0272
0.0	0.0	0.0	18714.8513	7077.8342	NaN	NaN	0.2744	0.0507	0.6727	0.0181	0.155	0.0761	0.0273
0.0	0.0	0.0	18603.8513	4349.8342	NaN	NaN	0.1895	0.0521	0.6669	0.0181	0.1585	0.0766	0.0278
0.0	0.0	0.0	19259.8513	9611.8342	NaN	NaN	0.3329	0.0516	0.6689	0.0181	0.1573	0.0764	0.0277
0.0	0.0	0.0	20044.8513	6556.8342	NaN	NaN	0.2465	0.0526	0.6641	0.0184	0.1591	0.078	0.0277
0.0	0.0	0.0	18293.8513	4843.8342	NaN	NaN	0.2093	0.0545	0.6552	0.0185	0.1639	0.0796	0.0283
0.0	0.0	0.0	21631.8513	6561.8342	NaN	NaN	0.2327	0.0542	0.6546	0.0188	0.1645	0.0793	0.0286
0.0	0.0	0.0	21134.8513	11154.8342	NaN	NaN	0.3455	0.0531	0.662	0.0188	0.1602	0.0778	0.028
0.0	0.0	0.0	22856.8513	6179.8342	NaN	NaN	0.2128	0.0537	0.6622	0.0189	0.1596	0.0777	0.0279
0.0	0.0	0.0	15854.8513	7211.8342	NaN	NaN	0.3127	0.0543	0.6584	0.0191	0.1618	0.0782	0.0282
0.0	0.0	0.0	17634.8513	6254.8342	NaN	NaN	0.2618	0.0541	0.6587	0.0191	0.162	0.0782	0.028
0.0	0.0	0.0	15019.8513	7655.8342	NaN	NaN	0.3376	0.0556	0.6562	0.0187	0.1629	0.0786	0.0281
0.0	0.0	0.0	20455.8513	8994.8342	NaN	NaN	0.3054	0.0558	0.6536	0.019	0.1626	0.081	0.028
0.0	0.0	0.0	17919.8513	6705.8342	NaN	NaN	0.2723	0.0578	0.6423	0.0192	0.1698	0.0823	0.0287
0.0	0.0	0.0	22699.8513	6227.8342	NaN	NaN	0.2153	0.0563	0.6503	0.019	0.1638	0.0824	0.0282
0.0	0.0	0.0	19144.8513	9871.8342	NaN	NaN	0.3402	0.0549	0.6462	0.0195	0.1671	0.0833	0.0289
0.0	0.0	0.0	19267.8513	6381.8342	NaN	NaN	0.2488	0.0535	0.653	0.0193	0.1631	0.0828	0.0283
0.0	0.0	0.0	19010.8513	10301.8342	NaN	NaN	0.3514	0.0534	0.6533	0.0197	0.1623	0.0828	0.0285
0.0	0.0	0.0	25159.8513	5790.8342	NaN	NaN	0.1871	0.0532	0.6591	0.0196	0.1572	0.0832	0.0278
0.0	0.0	0.0	18084.8513	5518.8342	NaN	NaN	0.2338	0.0548	0.653	0.0199	0.1594	0.0847	0.0282
0.0	0.0	0.0	19608.8513	4309.8342	NaN	NaN	0.1802	0.0534	0.6583	0.0196	0.1556	0.0856	0.0275
0.0	0.0	0.0	19793.8513	8710.8342	NaN	NaN	0.3056	0.0531	0.6583	0.0196	0.1566	0.0849	0.0274
0.0	0.0	0.0	25468.8513	7048.8342	NaN	NaN	0.2168	0.0521	0.6606	0.0197	0.1551	0.0855	0.027
0.0	0.0	0.0	22168.8513	3566.8342	NaN	NaN	0.1386	0.0531	0.6565	0.02	0.1571	0.0862	0.0272
0.0	0.0	0.0	22517.8513	6097.8342	NaN	NaN	0.2131	0.0516	0.6611	0.0201	0.1544	0.0861	0.0267
0.0	0.0	0.0	20415.8513	9240.8342	NaN	NaN	0.3116	0.0515	0.6612	0.0203	0.155	0.0854	0.0267
0.0	0.0	0.0	13340.8513	7995.8342	NaN	NaN	0.3747	0.0511	0.6669	0.0202	0.1507	0.0848	0.0264
0.0	0.0	0.0	22681.8513	8702.8342	NaN	NaN	0.2773	0.0506	0.6666	0.0208	0.15	0.0853	0.0267
0.0	0.0	0.0	20652.8513	9001.8342	NaN	NaN	0.3036	0.0516	0.6655	0.0209	0.1496	0.0856	0.0268
0.0	0.0	0.0	22868.8513	6984.8342	NaN	NaN	0.234	0.0515	0.6695	0.0209	0.145	0.0864	0.0267
0.0	0.0	0.0	21380.8513	6762.8342	NaN	NaN	0.2403	0.0526	0.6683	0.0208	0.1458	0.086	0.0266
0.0	0.0	0.0	18234.8513	5465.8342	NaN	NaN	0.2306	0.0514	0.6766	0.0202	0.1418	0.0843	0.0257
0.0	0.0	0.0	19569.8513	5741.8342	NaN	NaN	0.2268	0.0505	0.6811	0.0195	0.1403	0.0837	0.0249
0.0	0.0	0.0	19588.8513	6404.8342	NaN	NaN	0.2464	0.0492	0.687	0.0188	0.139	0.0818	0.0242
0.0	0.0	0.0	22461.8513	5460.8342	NaN	NaN	0.1956	0.0486	0.6921	0.0186	0.1363	0.0805	0.0239
0.0	0.0	0.0	21952.8513	6174.8342	NaN	NaN	0.2195	0.0488	0.698	0.0181	0.1324	0.0791	0.0235
0.0	0.0	0.0	18836.8513	4376.8342	NaN	NaN	0.1885	0.0497	0.7024	0.0179	0.1289	0.0779	0.0232
0.0	0.0	0.0	22475.8513	4539.8342	NaN	NaN	0.168	0.0496	0.7053	0.0177	0.1273	0.0772	0.0229
0.0	0.0	0.0	20067.8513	6640.8342	NaN	NaN	0.2486	0.0487	0.7129	0.017	0.1246	0.0744	0.0224
0.0	0.0	0.0	29919.8513	7471.8342	NaN	NaN	0.1998	0.0467	0.7198	0.0168	0.1225	0.0721	0.0222
0.0	0.0	0.0	21511.8513	5345.8342	NaN	NaN	0.199	0.0467	0.7248	0.0164	0.1204	0.0697	0.022
0.0	0.0	0.0	17433.8513	7046.8342	NaN	NaN	0.2879	0.0456	0.7344	0.0159	0.1155	0.0671	0.0216
0.0	0.0	0.0	21004.8513	9494.8342	NaN	NaN	0.3113	0.0462	0.7369	0.0157	0.1141	0.0656	0.0215
0.0	0.0	0.0	10887.8513	5513.8342	NaN	NaN	0.3362	0.0466	0.7406	0.0152	0.1119	0.0647	0.0211
0.0	0.0	0.0	19145.8513	3957.8342	NaN	NaN	0.1713	0.0461	0.7402	0.015	0.1129	0.0647	0.0211
0.0	0.0	0.0	23211.8513	4870.8342	NaN	NaN	0.1734	0.0442	0.7424	0.0149	0.1144	0.0629	0.0211
0.0	0.0	0.0	24416.8513	6293.8342	NaN	NaN	0.2049	0.0426	0.7491	0.0145	0.1115	0.0614	0.0208
0.0	0.0	0.0	17137.8513	6059.8342	NaN	NaN	0.2612	0.0426	0.75	0.0144	0.1124	0.06	0.0206
0.0	0.0	0.0	16855.8513	7168.8342	NaN	NaN	0.2984	0.0407	0.7573	0.014	0.1099	0.0579	0.0202
0.0	0.0	0.0	16868.8513	7992.8342	NaN	NaN	0.3215	0.0406	0.7589	0.0138	0.1099	0.0565	0.0202
0.0	0.0	0.0	19334.8513	7658.8342	NaN	NaN	0.2837	0.0399	0.7635	0.0136	0.1074	0.0557	0.02
0.0	0.0	0.0	24592.8513	7202.8342	NaN	NaN	0.2265	0.0414	0.7605	0.0139	0.1081	0.056	0.0203
0.0	0.0	0.0	21672.8513	7470.8342	NaN	NaN	0.2563	0.0422	0.7608	0.0138	0.1071	0.0559	0.0203
0.0	0.0	0.0	21787.8513	5941.8342	NaN	NaN	0.2143	0.0435	0.7589	0.0137	0.1076	0.0559	0.0204
0.0	0.0	0.0	23263.8513	5305.8342	NaN	NaN	0.1857	0.0428	0.763	0.0135	0.1058	0.0548	0.0201
0.0	0.0	0.0	25109.8513	5138.8342	NaN	NaN	0.1699	0.042	0.7678	0.0133	0.1032	0.0539	0.0198
0.0	0.0	0.0	19404.8513	5826.8342	NaN	NaN	0.2309	0.0417	0.7709	0.0131	0.1021	0.0527	0.0196
0.0	0.0	0.0	21041.8513	8114.8342	NaN	NaN	0.2783	0.04	0.7787	0.0129	0.0984	0.051	0.0191
0.0	0.0	0.0	17932.8513	7615.8342	NaN	NaN	0.2981	0.0394	0.7838	0.0126	0.0955	0.05	0.0186
0.0	0.0	0.0	21559.8513	4130.8342	NaN	NaN	0.1608	0.0382	0.79	0.0123	0.0926	0.0487	0.0182
0.0	0.0	0.0	19239.8513	7547.8342	NaN	NaN	0.2818	0.0375	0.7931	0.0122	0.0909	0.0483	0.0179
0.0	0.0	0.0	20364.8513	4126.8342	NaN	NaN	0.1685	0.037	0.7972	0.0119	0.0887	0.0475	0.0175
0.0	0.0	0.0	21354.8513	9680.8342	NaN	NaN	0.3119	0.0367	0.7992	0.0118	0.0879	0.047	0.0174
0.0	0.0	0.0	18045.8513	6937.8342	NaN	NaN	0.2777	0.0359	0.8039	0.0116	0.0856	0.0462	0.0169
0.0	0.0	0.0	24035.8513	8760.8342	NaN	NaN	0.2671	0.0352	0.8082	0.0114	0.0834	0.0452	0.0167
0.0	0.0	0.0	23396.8513	6584.8342	NaN	NaN	0.2196	0.0345	0.8101	0.0112	0.083	0.0447	0.0165
0.0	0.0	0.0	21629.8513	9559.8342	NaN	NaN	0.3065	0.0342	0.8132	0.011	0.0812	0.0441	0.0162
0.0	0.0	0.0	23200.8513	7565.8342	NaN	NaN	0.2459	0.0343	0.8137	0.0109	0.081	0.044	0.0162
0.0	0.0	0.0	23272.8513	4729.8342	NaN	NaN	0.1689	0.0341	0.8168	0.0107	0.0789	0.0435	0.0159
0.0	0.0	0.0	19560.8513	4767.8342	NaN	NaN	0.196	0.0348	0.8169	0.0107	0.0783	0.0436	0.0159
0.0	0.0	0.0	23862.8513	4647.8342	NaN	NaN	0.163	0.0342	0.8162	0.0107	0.0792	0.0437	0.016
0.0	0.0	0.0	18796.8513	9192.8342	NaN	NaN	0.3284	0.0346	0.8163	0.0106	0.0789	0.0436	0.016
0.0	0.0	0.0	25353.8513	7118.8342	NaN	NaN	0.2192	0.035	0.8146	0.0108	0.0792	0.044	0.0163
0.0	0.0	0.0	23395.8513	6729.8342	NaN	NaN	0.2234	0.0362	0.8094	0.0111	0.0814	0.0452	0.0167
0.0	0.0	0.0	21417.8513	4481.8342	NaN	NaN	0.173	0.0374	0.8061	0.0112	0.0826	0.0458	0.0169
0.0	0.0	0.0	25622.8513	5775.8342	NaN	NaN	0.184	0.0385	0.8011	0.0115	0.0848	0.0469	0.0173
0.0	0.0	0.0	24808.8513	5727.8342	NaN	NaN	0.1876	0.0394	0.7972	0.0117	0.0865	0.0478	0.0175
0.0	0.0	0.0	23679.8513	4704.8342	NaN	NaN	0.1658	0.041	0.7909	0.0118	0.0897	0.0487	0.0179
0.0	0.0	0.0	28655.8513	7747.8342	NaN	NaN	0.2128	0.041	0.7888	0.0119	0.0914	0.0489	0.018
0.0	0.0	0.0	27849.8513	10149.8342	NaN	NaN	0.2671	0.0417	0.785	0.012	0.0939	0.0491	0.0183
0.0	0.0	0.0	20274.8513	8636.8342	NaN	NaN	0.2987	0.0416	0.7834	0.0118	0.0959	0.049	0.0183
0.0	0.0	0.0	22831.8513	7000.8342	NaN	NaN	0.2347	0.0415	0.7822	0.0117	0.0966	0.0496	0.0184
0.0	0.0	0.0	22264.8513	4319.8342	NaN	NaN	0.1625	0.0422	0.7802	0.0118	0.0975	0.0498	0.0184
0.0	0.0	0.0	19254.8513	7891.8342	NaN	NaN	0.2907	0.0417	0.7823	0.0116	0.0964	0.0498	0.0182
0.0	0.0	0.0	18714.8513	4291.8342	NaN	NaN	0.1865	0.0418	0.7803	0.0115	0.0981	0.0501	0.0183
0.0	0.0	0.0	21330.8513	5648.8342	NaN	NaN	0.2094	0.0403	0.7842	0.0113	0.0963	0.0499	0.018
0.0	0.0	0.0	21393.8513	5912.8342	NaN	NaN	0.2165	0.0398	0.7843	0.0113	0.0968	0.0498	0.018
0.0	0.0	0.0	21451.8513	7900.8342	NaN	NaN	0.2692	0.0381	0.7895	0.011	0.0947	0.0489	0.0177
0.0	0.0	0.0	24330.8513	9132.8342	NaN	NaN	0.2729	0.037	0.7946	0.0109	0.0922	0.0479	0.0174
0.0	0.0	0.0	23567.8513	4812.8342	NaN	NaN	0.1696	0.0367	0.7969	0.0108	0.0905	0.0478	0.0172
0.0	0.0	0.0	19949.8513	6358.8342	NaN	NaN	0.2417	0.0365	0.7989	0.0107	0.0896	0.0472	0.0171
0.0	0.0	0.0	19340.8513	9598.8342	NaN	NaN	0.3317	0.0352	0.8031	0.0106	0.0877	0.0464	0.0169
0.0	0.0	0.0	21261.8513	7142.8342	NaN	NaN	0.2515	0.0352	0.8058	0.0105	0.0854	0.0463	0.0167
0.0	0.0	0.0	23800.8513	5503.8342	NaN	NaN	0.1878	0.0357	0.8051	0.0106	0.0853	0.0465	0.0168
0.0	0.0	0.0	19229.8513	9379.8342	NaN	NaN	0.3279	0.0358	0.8057	0.0106	0.085	0.0462	0.0167
0.0	0.0	0.0	22259.8513	7351.8342	NaN	NaN	0.2483	0.0356	0.8071	0.0105	0.0843	0.0458	0.0167
0.0	0.0	0.0	26237.8513	7145.8342	NaN	NaN	0.2141	0.0359	0.8061	0.0106	0.0846	0.046	0.0169
0.0	0.0	0.0	20032.8513	7736.8342	NaN	NaN	0.2786	0.0371	0.8032	0.0106	0.0855	0.0465	0.017
0.0	0.0	0.0	21412.8513	6687.8342	NaN	NaN	0.238	0.0387	0.8006	0.0107	0.0858	0.0472	0.017
0.0	0.0	0.0	20892.8513	7430.8342	NaN	NaN	0.2624	0.0407	0.797	0.0106	0.087	0.0476	0.017
0.0	0.0	0.0	20316.8513	2141.8342	NaN	NaN	0.0954	0.0415	0.7933	0.0107	0.089	0.0482	0.0173
0.0	0.0	0.0	22147.8513	5632.8342	NaN	NaN	0.2028	0.0414	0.7939	0.0105	0.0896	0.0474	0.0172
0.0	0.0	0.0	24309.8513	9678.8342	NaN	NaN	0.2848	0.0404	0.7957	0.0105	0.0892	0.0469	0.0172
0.0	0.0	0.0	20715.8513	7194.8342	NaN	NaN	0.2578	0.0422	0.792	0.0105	0.0906	0.0475	0.0172
0.0	0.0	0.0	14393.8513	6319.8342	NaN	NaN	0.3051	0.0445	0.7861	0.0105	0.0932	0.0485	0.0172
0.0	0.0	0.0	18774.8513	1430.8342	NaN	NaN	0.0708	0.0457	0.7831	0.0105	0.0948	0.0487	0.0173
0.0	0.0	0.0	20069.8513	8305.8342	NaN	NaN	0.2927	0.0448	0.7856	0.0103	0.094	0.0483	0.0171
0.0	0.0	0.0	20450.8513	5099.8342	NaN	NaN	0.1996	0.0448	0.7834	0.0103	0.0957	0.0486	0.0173
0.0	0.0	0.0	17778.8513	7964.8342	NaN	NaN	0.3094	0.0445	0.7822	0.0105	0.0965	0.0489	0.0174
0.0	0.0	0.0	22706.8513	6780.8342	NaN	NaN	0.23	0.045	0.7816	0.0106	0.0961	0.0493	0.0174
0.0	0.0	0.0	19187.8513	5529.8342	NaN	NaN	0.2237	0.0458	0.7795	0.0107	0.0966	0.0498	0.0176
0.0	0.0	0.0	20503.8513	6832.8342	NaN	NaN	0.25	0.0459	0.7793	0.0107	0.0964	0.05	0.0177
0.0	0.0	0.0	17607.8513	7783.8342	NaN	NaN	0.3066	0.0462	0.7777	0.0108	0.0969	0.0506	0.0179
0.0	0.0	0.0	24724.8513	7951.8342	NaN	NaN	0.2433	0.0461	0.7781	0.0109	0.0961	0.0509	0.0179
0.0	0.0	0.0	18362.8513	7525.8342	NaN	NaN	0.2907	0.0468	0.7748	0.011	0.0975	0.0518	0.0182
0.0	0.0	0.0	20466.8513	7845.8342	NaN	NaN	0.2771	0.0466	0.7763	0.0108	0.0961	0.0521	0.018
0.0	0.0	0.0	18390.8513	7439.8342	NaN	NaN	0.288	0.047	0.7732	0.011	0.0976	0.053	0.0183
0.0	0.0	0.0	20078.8513	4930.8342	NaN	NaN	0.1972	0.0461	0.7772	0.0107	0.0953	0.0527	0.0179
0.0	0.0	0.0	19823.8513	5566.8342	NaN	NaN	0.2192	0.0455	0.7776	0.0107	0.0955	0.0526	0.018
0.0	0.0	0.0	20113.8513	4639.8342	NaN	NaN	0.1874	0.0436	0.7843	0.0106	0.0921	0.0518	0.0175
0.0	0.0	0.0	19560.8513	7826.8342	NaN	NaN	0.2858	0.0424	0.7879	0.0106	0.0907	0.0511	0.0174
0.0	0.0	0.0	21567.8513	4170.8342	NaN	NaN	0.162	0.0413	0.7906	0.0105	0.0899	0.0506	0.0172
0.0	0.0	0.0	23286.8513	5784.8342	NaN	NaN	0.199	0.0413	0.79	0.0106	0.0905	0.0503	0.0172
0.0	0.0	0.0	21282.8513	5513.8342	NaN	NaN	0.2058	0.0414	0.7879	0.0108	0.0919	0.0507	0.0173
0.0	0.0	0.0	22012.8513	2211.8342	NaN	NaN	0.0913	0.0414	0.7862	0.011	0.0932	0.0508	0.0174
0.0	0.0	0.0	22831.8513	5401.8342	NaN	NaN	0.1913	0.0405	0.7861	0.0111	0.0946	0.0503	0.0174
0.0	0.0	0.0	24866.8513	5722.8342	NaN	NaN	0.1871	0.0395	0.7869	0.0113	0.0952	0.0498	0.0173
0.0	0.0	0.0	18047.8513	10072.8342	NaN	NaN	0.3582	0.0392	0.788	0.0113	0.0952	0.0493	0.0171
0.0	0.0	0.0	20492.8513	8884.8342	NaN	NaN	0.3024	0.0385	0.7895	0.0113	0.0953	0.0485	0.0169
0.0	0.0	0.0	22445.8513	8640.8342	NaN	NaN	0.278	0.0383	0.7913	0.0113	0.0943	0.0481	0.0167
0.0	0.0	0.0	24417.8513	5131.8342	NaN	NaN	0.1737	0.0381	0.7932	0.0113	0.0931	0.0478	0.0166
0.0	0.0	0.0	21621.8513	8443.8342	NaN	NaN	0.2808	0.0383	0.7919	0.0115	0.0933	0.0483	0.0167
0.0	0.0	0.0	19943.8513	7639.8342	NaN	NaN	0.277	0.0387	0.7875	0.012	0.0953	0.0494	0.0171
0.0	0.0	0.0	21552.8513	9857.8342	NaN	NaN	0.3138	0.0391	0.7858	0.0124	0.0954	0.05	0.0173
0.0	0.0	0.0	21662.8513	6299.8342	NaN	NaN	0.2253	0.0395	0.7845	0.0126	0.0954	0.0506	0.0174
0.0	0.0	0.0	19556.8513	8438.8342	NaN	NaN	0.3014	0.0401	0.781	0.013	0.0963	0.0518	0.0179
0.0	0.0	0.0	18868.8513	8434.8342	NaN	NaN	0.3089	0.041	0.7779	0.0132	0.0969	0.0527	0.0183
0.0	0.0	0.0	21799.8513	7958.8342	NaN	NaN	0.2674	0.0415	0.7765	0.0134	0.0964	0.0536	0.0186
0.0	0.0	0.0	19456.8513	7614.8342	NaN	NaN	0.2813	0.0426	0.7749	0.0134	0.096	0.0543	0.0189
0.0	0.0	0.0	18242.8513	11209.8342	NaN	NaN	0.3806	0.0427	0.7751	0.0133	0.095	0.0547	0.0192
0.0	0.0	0.0	23625.8513	2475.8342	NaN	NaN	0.0949	0.0432	0.7757	0.0132	0.094	0.0547	0.0193
0.0	0.0	0.0	25187.8513	8232.8342	NaN	NaN	0.2463	0.0425	0.779	0.0129	0.0924	0.054	0.0192
0.0	0.0	0.0	24839.8513	9913.8342	NaN	NaN	0.2853	0.0425	0.7791	0.0128	0.0922	0.054	0.0194
0.0	0.0	0.0	20999.8513	7489.8342	NaN	NaN	0.2629	0.0425	0.7802	0.0127	0.0911	0.0541	0.0194
0.0	0.0	0.0	27233.8513	3872.8342	NaN	NaN	0.1245	0.0428	0.7785	0.0128	0.0918	0.0546	0.0195
0.0	0.0	0.0	25265.8513	7889.8342	NaN	NaN	0.238	0.0428	0.7762	0.0129	0.0931	0.0552	0.0198
0.0	0.0	0.0	22824.8513	8023.8342	NaN	NaN	0.2601	0.0437	0.7709	0.0134	0.0951	0.0566	0.0204
0.0	0.0	0.0	23871.8513	7513.8342	NaN	NaN	0.2394	0.0454	0.7607	0.0144	0.0996	0.0586	0.0213
0.0	0.0	0.0	28085.8513	8294.8342	NaN	NaN	0.228	0.0491	0.7481	0.0156	0.1044	0.0604	0.0223
0.0	0.0	0.0	24413.8513	11026.8342	NaN	NaN	0.3111	0.0528	0.7409	0.0161	0.106	0.0616	0.0226
0.0	0.0	0.0	24805.8513	5886.8342	NaN	NaN	0.1918	0.0563	0.7352	0.0163	0.1069	0.0627	0.0226
0.0	0.0	0.0	19025.8513	8709.8342	NaN	NaN	0.314	0.0566	0.7338	0.0167	0.1068	0.0633	0.0229
0.0	0.0	0.0	28847.8513	10941.8342	NaN	NaN	0.275	0.0552	0.7384	0.017	0.1031	0.0631	0.0231
0.0	0.0	0.0	22649.8513	6666.8342	NaN	NaN	0.2274	0.0563	0.7341	0.0174	0.1035	0.0649	0.0238
0.0	0.0	0.0	24009.8513	5678.8342	NaN	NaN	0.1913	0.0621	0.7277	0.0171	0.1022	0.0666	0.0242
0.0	0.0	0.0	17529.8513	6144.8342	NaN	NaN	0.2596	0.0684	0.7179	0.0167	0.1007	0.072	0.0244
0.0	0.0	0.0	21839.8513	3734.8342	NaN	NaN	0.146	0.0601	0.7366	0.0162	0.0891	0.0734	0.0246
0.0	0.0	0.0	26223.8513	6409.8342	NaN	NaN	0.1964	0.0543	0.7491	0.0162	0.0802	0.0748	0.0254
0.0	0.0	0.0	21808.8513	6614.8342	NaN	NaN	0.2327	0.0692	0.7253	0.018	0.0746	0.0864	0.0265
0.0	0.0	0.0	6572.8513	6293.8342	NaN	NaN	0.4892	0.1814	0.5987	0.0246	0.0699	0.0916	0.0338
0.0	0.0	0.0	-1780.1487	1886.8342	NaN	NaN	1.3	0.8075	0.0836	0.0204	0.0237	0.0302	0.0347
0.0	0.0	0.0	-1440.1487	4145.8342	NaN	NaN	1.3	0.8459	0.0595	0.0233	0.0225	0.0237	0.0251
0.0	0.0	0.0	-966.1487	1816.8342	NaN	NaN	1.3	0.8556	0.0514	0.022	0.0229	0.0248	0.0233
0.0	0.0	0.0	-827.1487	288.8342	NaN	NaN	-0.3	0.8624	0.0482	0.0203	0.0236	0.0251	0.0204
0.0	0.0	0.0	109.8513	6643.8342	NaN	NaN	0.9837	0.8629	0.0492	0.0199	0.0249	0.0243	0.0187
0.0	0.0	0.0	-841.1487	4887.8342	NaN	NaN	1.2079	0.8642	0.0491	0.0202	0.0254	0.0226	0.0184
0.0	0.0	0.0	631.8513	5779.8342	NaN	NaN	0.9015	0.8709	0.0448	0.0209	0.0246	0.0205	0.0183
0.0	0.0	0.0	-658.1487	2181.8342	NaN	NaN	1.3	0.8758	0.0416	0.021	0.0236	0.0198	0.0182
0.0	0.0	0.0	-703.1487	3089.8342	NaN	NaN	1.2946	0.87	0.0451	0.0221	0.0238	0.0202	0.0188
0.0	0.0	0.0	-1729.1487	3412.8342	NaN	NaN	1.3	0.8628	0.0498	0.0232	0.0236	0.021	0.0195
0.0	0.0	0.0	-228.1487	4016.8342	NaN	NaN	1.0602	0.8573	0.0527	0.0244	0.0237	0.0217	0.0202
0.0	0.0	0.0	450.8513	4119.8342	NaN	NaN	0.9014	0.8618	0.0499	0.0237	0.0236	0.0211	0.0199
0.0	0.0	0.0	417.8513	565.8342	NaN	NaN	0.5752	0.8637	0.0485	0.0231	0.0237	0.021	0.02
0.0	0.0	0.0	-726.1487	4325.8342	NaN	NaN	1.2017	0.8559	0.0529	0.024	0.024	0.0222	0.021
0.0	0.0	0.0	1666.8513	3344.8342	NaN	NaN	0.6674	0.8461	0.0582	0.0251	0.0247	0.0235	0.0224
0.0	0.0	0.0	-360.1487	1817.8342	NaN	NaN	1.2471	0.8549	0.0526	0.0242	0.0242	0.0226	0.0215
0.0	0.0	0.0	-123.1487	4139.8342	NaN	NaN	1.0307	0.8572	0.0506	0.024	0.0245	0.0224	0.0213
0.0	0.0	0.0	-1794.1487	3423.8342	NaN	NaN	1.3	0.8687	0.0442	0.0222	0.024	0.0207	0.0202
0.0	0.0	0.0	239.8513	1662.8342	NaN	NaN	0.8739	0.8723	0.042	0.0216	0.0239	0.0203	0.0199
0.0	0.0	0.0	233.8513	2849.8342	NaN	NaN	0.9242	0.8727	0.0414	0.0216	0.0241	0.0204	0.0199
0.0	0.0	0.0	-963.1487	2183.8342	NaN	NaN	1.3	0.8713	0.0416	0.0217	0.0245	0.0207	0.0202
0.0	0.0	0.0	-780.1487	4974.8342	NaN	NaN	1.186	0.8685	0.043	0.0215	0.0248	0.0211	0.021
0.0	0.0	0.0	-1390.1487	2703.8342	NaN	NaN	1.3	0.8704	0.0419	0.0213	0.0248	0.021	0.0206
0.0	0.0	0.0	2564.8513	4221.8342	NaN	NaN	0.6221	0.8685	0.0428	0.0211	0.0252	0.0215	0.0209
0.0	0.0	0.0	-701.1487	1506.8342	NaN	NaN	1.3	0.8681	0.0426	0.0208	0.0255	0.0221	0.0209
0.0	0.0	0.0	-1380.1487	5814.8342	NaN	NaN	1.3	0.8643	0.0447	0.0202	0.0264	0.0231	0.0213
0.0	0.0	0.0	-905.1487	3187.8342	NaN	NaN	1.3	0.8661	0.0437	0.0199	0.0263	0.0231	0.0209
0.0	0.0	0.0	-820.1487	3251.8342	NaN	NaN	1.3	0.8686	0.0423	0.0195	0.026	0.0231	0.0205
0.0	0.0	0.0	393.8513	1135.8342	NaN	NaN	0.7425	0.8725	0.04	0.0193	0.0253	0.0226	0.0202
0.0	0.0	0.0	206.8513	4627.8342	NaN	NaN	0.9572	0.8742	0.0388	0.0192	0.0256	0.0222	0.0199
0.0	0.0	0.0	-51.1487	-399.1658	NaN	NaN	0.8864	0.8749	0.0383	0.0192	0.0258	0.0218	0.02
0.0	0.0	0.0	-602.1487	2936.8342	NaN	NaN	1.2579	0.8748	0.0383	0.0191	0.0266	0.0214	0.0198
0.0	0.0	0.0	735.8513	2237.8342	NaN	NaN	0.7525	0.8738	0.0393	0.019	0.0271	0.0211	0.0197
0.0	0.0	0.0	-846.1487	5170.8342	NaN	NaN	1.1957	0.872	0.041	0.0191	0.0274	0.0209	0.0195
0.0	0.0	0.0	-1257.1487	4505.8342	NaN	NaN	1.3	0.8736	0.0405	0.0191	0.027	0.0206	0.0192
0.0	0.0	0.0	370.8513	5097.8342	NaN	NaN	0.9322	0.8766	0.0389	0.0188	0.0264	0.0202	0.0191
0.0	0.0	0.0	-1898.1487	4620.8342	NaN	NaN	1.3	0.8783	0.0377	0.0187	0.0261	0.0202	0.019
0.0	0.0	0.0	1379.8513	1382.8342	NaN	NaN	0.5005	0.8784	0.0372	0.0188	0.0262	0.0203	0.019
0.0	0.0	0.0	-450.1487	2161.8342	NaN	NaN	1.263	0.8769	0.038	0.0189	0.0267	0.0205	0.019
0.0	0.0	0.0	-616.1487	1951.8342	NaN	NaN	1.3	0.8746	0.0394	0.0189	0.0276	0.0205	0.0189
0.0	0.0	0.0	782.8513	5021.8342	NaN	NaN	0.8651	0.8722	0.0408	0.019	0.0285	0.0205	0.0189
0.0	0.0	0.0	58.8513	3575.8342	NaN	NaN	0.9838	0.8716	0.0412	0.0189	0.0289	0.0205	0.0189
0.0	0.0	0.0	-778.1487	2508.8342	NaN	NaN	1.3	0.8711	0.0415	0.019	0.029	0.0207	0.0188
0.0	0.0	0.0	-1117.1487	1042.8342	NaN	NaN	-0.3	0.8707	0.0418	0.0189	0.0291	0.0209	0.0186
0.0	0.0	0.0	-836.1487	3670.8342	NaN	NaN	1.295	0.8648	0.0447	0.0193	0.031	0.0212	0.019
0.0	0.0	0.0	-1362.1487	3905.8342	NaN	NaN	1.3	0.8634	0.0462	0.0192	0.0315	0.0209	0.0188
0.0	0.0	0.0	-311.1487	4566.8342	NaN	NaN	1.0731	0.8628	0.0467	0.0192	0.0318	0.0207	0.0188
0.0	0.0	0.0	-764.1487	3645.8342	NaN	NaN	1.2652	0.8638	0.0459	0.0193	0.0313	0.021	0.0187
0.0	0.0	0.0	-1432.1487	1059.8342	NaN	NaN	-0.3	0.8632	0.0457	0.0197	0.0312	0.0212	0.019
0.0	0.0	0.0	-839.1487	3527.8342	NaN	NaN	1.3	0.8628	0.0468	0.0196	0.031	0.0208	0.019
0.0	0.0	0.0	-897.1487	7144.8342	NaN	NaN	1.1436	0.8584	0.0506	0.0201	0.0311	0.0203	0.0195
0.0	0.0	0.0	-797.1487	538.8342	NaN	NaN	-0.3	0.8616	0.0487	0.0203	0.0294	0.0205	0.0195
0.0	0.0	0.0	-625.1487	2280.8342	NaN	NaN	1.3	0.8599	0.0495	0.0207	0.029	0.0207	0.0201
0.0	0.0	0.0	-2934.1487	2529.8342	NaN	NaN	-0.3	0.8603	0.0494	0.0207	0.0286	0.0207	0.0203
0.0	0.0	0.0	1223.8513	4002.8342	NaN	NaN	0.7658	0.8542	0.0536	0.0213	0.0293	0.0204	0.0212
0.0	0.0	0.0	380.8513	6633.8342	NaN	NaN	0.9457	0.851	0.0555	0.0218	0.0295	0.0202	0.022
0.0	0.0	0.0	-1668.1487	5472.8342	NaN	NaN	1.3	0.8508	0.0552	0.0221	0.029	0.0206	0.0222
0.0	0.0	0.0	-1441.1487	558.8342	NaN	NaN	-0.3	0.8509	0.0553	0.0222	0.0285	0.021	0.022
0.0	0.0	0.0	305.8513	3229.8342	NaN	NaN	0.9135	0.8392	0.064	0.023	0.0297	0.0213	0.0228
0.0	0.0	0.0	190.8513	3480.8342	NaN	NaN	0.948	0.83	0.0716	0.0235	0.0297	0.0216	0.0236
0.0	0.0	0.0	-1409.1487	2073.8342	NaN	NaN	1.3	0.8339	0.0694	0.0236	0.029	0.0215	0.0226
0.0	0.0	0.0	1350.8513	1209.8342	NaN	NaN	0.4725	0.8239	0.0777	0.0237	0.0295	0.0221	0.023
0.0	0.0	0.0	106.8513	5237.8342	NaN	NaN	0.98	0.8085	0.0894	0.0245	0.0303	0.0227	0.0247
0.0	0.0	0.0	-679.1487	5081.8342	NaN	NaN	1.1543	0.8045	0.0931	0.0249	0.0299	0.0225	0.025
0.0	0.0	0.0	-441.1487	4176.8342	NaN	NaN	1.1181	0.8034	0.0939	0.0254	0.0297	0.0223	0.0253
0.0	0.0	0.0	-1195.1487	2557.8342	NaN	NaN	1.3	0.8021	0.0949	0.0261	0.0292	0.0219	0.0258
0.0	0.0	0.0	-955.1487	2819.8342	NaN	NaN	1.3	0.808	0.0908	0.0265	0.0283	0.0212	0.0252
0.0	0.0	0.0	-670.1487	3095.8342	NaN	NaN	1.2763	0.8189	0.0831	0.0268	0.0273	0.0201	0.0238
0.0	0.0	0.0	128.8513	2389.8342	NaN	NaN	0.9488	0.8202	0.082	0.0276	0.0268	0.0196	0.0238
0.0	0.0	0.0	-1584.1487	4791.8342	NaN	NaN	1.3	0.8139	0.0865	0.029	0.0266	0.0193	0.0247
0.0	0.0	0.0	73.8513	3878.8342	NaN	NaN	0.9813	0.808	0.0901	0.0306	0.0266	0.019	0.0257
0.0	0.0	0.0	882.8513	1030.8342	NaN	NaN	0.5387	0.8109	0.088	0.0308	0.0261	0.0186	0.0256
0.0	0.0	0.0	473.8513	1952.8342	NaN	NaN	0.8047	0.8061	0.091	0.0312	0.0269	0.0184	0.0263
0.0	0.0	0.0	719.8513	3626.8342	NaN	NaN	0.8344	0.808	0.0899	0.0309	0.027	0.0179	0.0263
0.0	0.0	0.0	579.8513	4639.8342	NaN	NaN	0.8889	0.8092	0.0892	0.0307	0.0271	0.0176	0.0262
0.0	0.0	0.0	802.8513	3171.8342	NaN	NaN	0.798	0.8109	0.0881	0.0305	0.0271	0.0175	0.0259
0.0	0.0	0.0	1329.8513	3527.8342	NaN	NaN	0.7262	0.8122	0.0873	0.0303	0.0269	0.0173	0.026
0.0	0.0	0.0	896.8513	6514.8342	NaN	NaN	0.879	0.8039	0.0917	0.0309	0.0283	0.0177	0.0274
0.0	0.0	0.0	827.8513	1350.8342	NaN	NaN	0.62	0.8155	0.0853	0.0292	0.0272	0.017	0.0258
0.0	0.0	0.0	-320.1487	1370.8342	NaN	NaN	1.3	0.8216	0.0815	0.0285	0.0265	0.017	0.0249
0.0	0.0	0.0	-1149.1487	1616.8342	NaN	NaN	1.3	0.8236	0.0798	0.0285	0.0264	0.017	0.0246
0.0	0.0	0.0	-2016.1487	1647.8342	NaN	NaN	-0.3	0.825	0.079	0.0285	0.0259	0.017	0.0246
0.0	0.0	0.0	368.8513	6106.8342	NaN	NaN	0.943	0.8143	0.0841	0.0302	0.0276	0.0173	0.0266
0.0	0.0	0.0	-672.1487	4017.8342	NaN	NaN	1.2009	0.8169	0.0821	0.0296	0.0275	0.0172	0.0266
0.0	0.0	0.0	-1280.1487	2711.8342	NaN	NaN	1.3	0.8228	0.0782	0.0288	0.0268	0.0173	0.026
0.0	0.0	0.0	-1448.1487	3017.8342	NaN	NaN	1.3	0.8253	0.0759	0.0284	0.0268	0.0174	0.0261
0.0	0.0	0.0	228.8513	1177.8342	NaN	NaN	0.8373	0.8334	0.0705	0.0272	0.026	0.0177	0.0252
0.0	0.0	0.0	-1388.1487	3642.8342	NaN	NaN	1.3	0.8399	0.0657	0.0263	0.0255	0.0178	0.0248
0.0	0.0	0.0	-497.1487	3292.8342	NaN	NaN	1.1778	0.8393	0.0644	0.0266	0.026	0.018	0.0257
0.0	0.0	0.0	-1918.1487	3566.8342	NaN	NaN	1.3	0.8459	0.0581	0.026	0.0259	0.0186	0.0254
0.0	0.0	0.0	1220.8513	3854.8342	NaN	NaN	0.7595	0.8412	0.0563	0.0275	0.0274	0.0203	0.0274
0.0	0.0	0.0	-1947.1487	-861.1658	NaN	NaN	0.3066	0.8568	0.0462	0.0248	0.0262	0.0209	0.0249
0.0	0.0	0.0	-1108.1487	2454.8342	NaN	NaN	1.3	0.8549	0.0466	0.0253	0.0265	0.0212	0.0255
0.0	0.0	0.0	-522.1487	4452.8342	NaN	NaN	1.1328	0.8527	0.047	0.026	0.0268	0.021	0.0266
0.0	0.0	0.0	1230.8513	1327.8342	NaN	NaN	0.519	0.8525	0.0463	0.0259	0.027	0.021	0.0272
0.0	0.0	0.0	-1616.1487	2978.8342	NaN	NaN	1.3	0.8568	0.0437	0.0251	0.0268	0.0209	0.0267
0.0	0.0	0.0	663.8513	3359.8342	NaN	NaN	0.835	0.8558	0.0432	0.0254	0.0273	0.0208	0.0276
0.0	0.0	0.0	-1280.1487	5350.8342	NaN	NaN	1.3	0.854	0.0435	0.0257	0.0276	0.0205	0.0287
0.0	0.0	0.0	404.8513	4692.8342	NaN	NaN	0.9206	0.8519	0.0434	0.0257	0.0285	0.0207	0.0298
0.0	0.0	0.0	1740.8513	4191.8342	NaN	NaN	0.7066	0.8576	0.0401	0.0243	0.0286	0.0213	0.0283
0.0	0.0	0.0	-615.1487	2315.8342	NaN	NaN	1.3	0.8598	0.0386	0.0235	0.0289	0.0216	0.0276
0.0	0.0	0.0	-479.1487	3023.8342	NaN	NaN	1.1883	0.8565	0.0395	0.0236	0.03	0.022	0.0284
0.0	0.0	0.0	-1139.1487	3802.8342	NaN	NaN	1.3	0.8618	0.0372	0.0223	0.0298	0.0223	0.0267
0.0	0.0	0.0	-296.1487	2693.8342	NaN	NaN	1.1235	0.8603	0.0374	0.0222	0.0305	0.0228	0.0268
0.0	0.0	0.0	460.8513	634.8342	NaN	NaN	0.5794	0.8625	0.0363	0.0216	0.0305	0.0231	0.0261
0.0	0.0	0.0	-322.1487	3250.8342	NaN	NaN	1.11	0.8624	0.0361	0.0216	0.0306	0.0231	0.0263
0.0	0.0	0.0	-1199.1487	5064.8342	NaN	NaN	1.3	0.8554	0.0388	0.0224	0.0319	0.0235	0.028
0.0	0.0	0.0	-2298.1487	-25.1658	NaN	NaN	0.0108	0.8639	0.0354	0.0211	0.0301	0.0233	0.0261
0.0	0.0	0.0	120.8513	7215.8342	NaN	NaN	0.9835	0.8535	0.0397	0.0225	0.0321	0.0236	0.0286
0.0	0.0	0.0	-1813.1487	2808.8342	NaN	NaN	1.3	0.8574	0.0384	0.0218	0.0312	0.0236	0.0277
0.0	0.0	0.0	-242.1487	867.8342	NaN	NaN	1.3	0.8586	0.0378	0.0216	0.0309	0.0239	0.0271
0.0	0.0	0.0	-658.1487	3048.8342	NaN	NaN	1.2753	0.8573	0.0384	0.0218	0.0311	0.0241	0.0273
0.0	0.0	0.0	-1522.1487	4078.8342	NaN	NaN	1.3	0.8551	0.0395	0.0221	0.0313	0.0242	0.0277
0.0	0.0	0.0	1019.8513	2277.8342	NaN	NaN	0.6907	0.8559	0.0394	0.0221	0.0309	0.0242	0.0274
0.0	0.0	0.0	-358.1487	3539.8342	NaN	NaN	1.1126	0.8551	0.0399	0.0223	0.0312	0.0244	0.0272
0.0	0.0	0.0	492.8513	1756.8342	NaN	NaN	0.7809	0.855	0.0403	0.0222	0.0312	0.0245	0.0268
0.0	0.0	0.0	-585.1487	917.8342	NaN	NaN	1.3	0.8599	0.0382	0.0217	0.03	0.0245	0.0256
0.0	0.0	0.0	-1208.1487	1362.8342	NaN	NaN	1.3	0.857	0.0396	0.0223	0.0303	0.0246	0.0262
0.0	0.0	0.0	-1327.1487	3565.8342	NaN	NaN	1.3	0.851	0.0431	0.0234	0.0308	0.0244	0.0274
0.0	0.0	0.0	-1497.1487	6311.8342	NaN	NaN	1.3	0.8397	0.0498	0.025	0.032	0.0237	0.0299
0.0	0.0	0.0	-2027.1487	5370.8342	NaN	NaN	1.3	0.8391	0.0503	0.0248	0.0319	0.0235	0.0304
0.0	0.0	0.0	-2683.1487	2503.8342	NaN	NaN	-0.3	0.8479	0.0457	0.0236	0.0309	0.0238	0.0281
0.0	0.0	0.0	-706.1487	2840.8342	NaN	NaN	1.3	0.8403	0.0498	0.0249	0.032	0.0241	0.029
0.0	0.0	0.0	-1779.1487	4139.8342	NaN	NaN	1.3	0.8339	0.0539	0.0262	0.0322	0.0231	0.0307
0.0	0.0	0.0	-84.1487	2341.8342	NaN	NaN	1.0373	0.8258	0.0581	0.0272	0.033	0.0228	0.0331
0.0	0.0	0.0	-395.1487	1930.8342	NaN	NaN	1.2573	0.8359	0.0536	0.0256	0.0315	0.0224	0.031
0.0	0.0	0.0	-290.1487	3555.8342	NaN	NaN	1.0888	0.83	0.0566	0.0266	0.032	0.0222	0.0326
0.0	0.0	0.0	303.8513	3902.8342	NaN	NaN	0.9278	0.8309	0.0563	0.0264	0.0315	0.022	0.0328
0.0	0.0	0.0	-426.1487	2767.8342	NaN	NaN	1.182	0.8387	0.053	0.0253	0.0301	0.0216	0.0313
0.0	0.0	0.0	662.8513	3445.8342	NaN	NaN	0.8387	0.829	0.0575	0.0271	0.031	0.0214	0.034
0.0	0.0	0.0	1272.8513	591.8342	NaN	NaN	0.3174	0.834	0.0556	0.0263	0.03	0.0211	0.0331
0.0	0.0	0.0	-1766.1487	2354.8342	NaN	NaN	1.3	0.8337	0.0558	0.0264	0.0298	0.0211	0.0332
0.0	0.0	0.0	-475.1487	958.8342	NaN	NaN	1.3	0.8327	0.0562	0.027	0.0297	0.0209	0.0336
0.0	0.0	0.0	815.8513	3230.8342	NaN	NaN	0.7984	0.8228	0.0606	0.0292	0.03	0.0201	0.0373
0.0	0.0	0.0	933.8513	6685.8342	NaN	NaN	0.8774	0.8091	0.0666	0.0316	0.0316	0.02	0.0411
0.0	0.0	0.0	-1044.1487	4778.8342	NaN	NaN	1.2796	0.8124	0.066	0.0305	0.0313	0.0202	0.0396
0.0	0.0	0.0	-1095.1487	2341.8342	NaN	NaN	1.3	0.8165	0.0648	0.0295	0.0312	0.0207	0.0373
0.0	0.0	0.0	-1337.1487	2436.8342	NaN	NaN	1.3	0.8245	0.0623	0.0279	0.0298	0.0207	0.0347
0.0	0.0	0.0	-1146.1487	1349.8342	NaN	NaN	1.3	0.8296	0.0608	0.0272	0.0291	0.021	0.0323
0.0	0.0	0.0	-1558.1487	645.8342	NaN	NaN	-0.3	0.8315	0.0606	0.0275	0.0279	0.0204	0.032
0.0	0.0	0.0	-1073.1487	5388.8342	NaN	NaN	1.2487	0.8152	0.0682	0.0305	0.0296	0.0201	0.0364
0.0	0.0	0.0	95.8513	5127.8342	NaN	NaN	0.9817	0.818	0.0671	0.0297	0.0295	0.0199	0.0358
0.0	0.0	0.0	3428.8513	4631.8342	NaN	NaN	0.5746	0.824	0.0645	0.0286	0.0287	0.02	0.0342
0.0	0.0	0.0	-1211.1487	2830.8342	NaN	NaN	1.3	0.8312	0.0612	0.0276	0.0275	0.0199	0.0326
0.0	0.0	0.0	-871.1487	3628.8342	NaN	NaN	1.3	0.8317	0.0608	0.0278	0.0271	0.0195	0.0331
0.0	0.0	0.0	2.8513	7856.8342	NaN	NaN	0.9996	0.8295	0.0619	0.0281	0.0275	0.0193	0.0336
0.0	0.0	0.0	811.8513	4624.8342	NaN	NaN	0.8507	0.8311	0.0614	0.0276	0.0276	0.0197	0.0326
0.0	0.0	0.0	-877.1487	2576.8342	NaN	NaN	1.3	0.8382	0.0577	0.0266	0.0267	0.02	0.0308
0.0	0.0	0.0	-2128.1487	5400.8342	NaN	NaN	1.3	0.837	0.0586	0.027	0.0267	0.0197	0.0311
0.0	0.0	0.0	-44.1487	4813.8342	NaN	NaN	1.0093	0.8368	0.0587	0.0268	0.0269	0.0199	0.0309
0.0	0.0	0.0	-212.1487	2151.8342	NaN	NaN	1.1094	0.842	0.0565	0.0259	0.0264	0.0202	0.029
0.0	0.0	0.0	-857.1487	2715.8342	NaN	NaN	1.3	0.8391	0.0581	0.0265	0.0265	0.0199	0.0299
0.0	0.0	0.0	123.8513	4737.8342	NaN	NaN	0.9745	0.8365	0.0599	0.0268	0.0266	0.0195	0.0307
0.0	0.0	0.0	1200.8513	3940.8342	NaN	NaN	0.7664	0.8332	0.0616	0.027	0.0273	0.0201	0.0307
0.0	0.0	0.0	-2795.1487	-925.1658	NaN	NaN	0.2487	0.8442	0.0563	0.0253	0.0258	0.0203	0.0281
0.0	0.0	0.0	1117.8513	2579.8342	NaN	NaN	0.6977	0.8419	0.0571	0.026	0.0258	0.0201	0.0292
0.0	0.0	0.0	-411.1487	5935.8342	NaN	NaN	1.0744	0.8369	0.0586	0.0269	0.0265	0.02	0.0312
0.0	0.0	0.0	-312.1487	4055.8342	NaN	NaN	1.0834	0.8367	0.0581	0.0268	0.0268	0.0201	0.0316
0.0	0.0	0.0	4.8513	4323.8342	NaN	NaN	0.9989	0.8387	0.0569	0.0264	0.0267	0.0203	0.0311
0.0	0.0	0.0	-278.1487	3819.8342	NaN	NaN	1.0785	0.8407	0.0559	0.0259	0.0265	0.0204	0.0306
0.0	0.0	0.0	1112.8513	2340.8342	NaN	NaN	0.6778	0.8427	0.0547	0.0255	0.0264	0.0206	0.0301
0.0	0.0	0.0	-549.1487	1491.8342	NaN	NaN	1.3	0.8494	0.0515	0.0244	0.0255	0.0204	0.0288
0.0	0.0	0.0	522.8513	2444.8342	NaN	NaN	0.8238	0.8456	0.053	0.025	0.0261	0.0203	0.0299
0.0	0.0	0.0	248.8513	3159.8342	NaN	NaN	0.927	0.8516	0.0501	0.0241	0.0253	0.0202	0.0287
0.0	0.0	0.0	113.8513	5382.8342	NaN	NaN	0.9793	0.8519	0.05	0.0241	0.0252	0.0198	0.029
0.0	0.0	0.0	-53.1487	6290.8342	NaN	NaN	1.0085	0.8521	0.0496	0.024	0.0253	0.0199	0.0291
0.0	0.0	0.0	1185.8513	4156.8342	NaN	NaN	0.778	0.8547	0.0481	0.0235	0.0251	0.0203	0.0283
0.0	0.0	0.0	684.8513	4997.8342	NaN	NaN	0.8795	0.8559	0.0465	0.0233	0.0253	0.0211	0.0279
0.0	0.0	0.0	704.8513	1602.8342	NaN	NaN	0.6946	0.8596	0.0437	0.0227	0.0252	0.022	0.0268
0.0	0.0	0.0	530.8513	1933.8342	NaN	NaN	0.7846	0.8593	0.0438	0.023	0.0249	0.0216	0.0274
0.0	0.0	0.0	1128.8513	5230.8342	NaN	NaN	0.8225	0.8506	0.0478	0.0244	0.0261	0.0218	0.0293
0.0	0.0	0.0	-302.1487	2234.8342	NaN	NaN	1.1563	0.8585	0.0444	0.0225	0.0255	0.0225	0.0266
0.0	0.0	0.0	523.8513	2805.8342	NaN	NaN	0.8427	0.8542	0.0463	0.0232	0.0261	0.023	0.0272
0.0	0.0	0.0	-2005.1487	1097.8342	NaN	NaN	-0.3	0.8636	0.0418	0.0214	0.0255	0.0232	0.0246
0.0	0.0	0.0	85.8513	5302.8342	NaN	NaN	0.9841	0.8594	0.0435	0.0222	0.0258	0.0234	0.0256
0.0	0.0	0.0	-612.1487	-1060.1658	NaN	NaN	0.634	0.8744	0.0359	0.0193	0.0248	0.0232	0.0223
0.0	0.0	0.0	153.8513	2031.8342	NaN	NaN	0.9296	0.8695	0.0373	0.0204	0.0258	0.0239	0.0231
0.0	0.0	0.0	-388.1487	1427.8342	NaN	NaN	1.3	0.8744	0.0352	0.0195	0.0251	0.0233	0.0224
0.0	0.0	0.0	1061.8513	3219.8342	NaN	NaN	0.752	0.8705	0.0359	0.0204	0.0259	0.0236	0.0236
0.0	0.0	0.0	877.8513	2110.8342	NaN	NaN	0.7063	0.8743	0.034	0.0197	0.0254	0.0233	0.0233
0.0	0.0	0.0	-1195.1487	2741.8342	NaN	NaN	1.3	0.8744	0.0332	0.0199	0.0256	0.0235	0.0234
0.0	0.0	0.0	1032.8513	5133.8342	NaN	NaN	0.8325	0.8752	0.0324	0.0198	0.0256	0.0235	0.0235
0.0	0.0	0.0	-179.1487	2305.8342	NaN	NaN	1.0842	0.8771	0.031	0.0195	0.0256	0.0235	0.0233
0.0	0.0	0.0	525.8513	4777.8342	NaN	NaN	0.9009	0.8768	0.0305	0.0196	0.0258	0.0237	0.0235
0.0	0.0	0.0	3129.8513	3391.8342	NaN	NaN	0.5201	0.876	0.0301	0.0198	0.0263	0.024	0.0237
0.0	0.0	0.0	1601.8513	2938.8342	NaN	NaN	0.6472	0.8746	0.0299	0.0201	0.0269	0.0243	0.0242
0.0	0.0	0.0	15.8513	1916.8342	NaN	NaN	0.9918	0.8744	0.0295	0.0201	0.0273	0.0244	0.0243
0.0	0.0	0.0	320.8513	3559.8342	NaN	NaN	0.9173	0.8746	0.029	0.0201	0.0275	0.0243	0.0244
0.0	0.0	0.0	969.8513	7712.8342	NaN	NaN	0.8883	0.8732	0.0291	0.0203	0.0282	0.0243	0.025
0.0	0.0	0.0	-466.1487	3178.8342	NaN	NaN	1.1718	0.8742	0.0285	0.0199	0.0283	0.0241	0.0249
0.0	0.0	0.0	493.8513	6690.8342	NaN	NaN	0.9313	0.8731	0.0286	0.02	0.029	0.0242	0.0251
0.0	0.0	0.0	911.8513	3113.8342	NaN	NaN	0.7735	0.8731	0.0286	0.0198	0.0292	0.0241	0.0252
0.0	0.0	0.0	-727.1487	1338.8342	NaN	NaN	1.3	0.873	0.0287	0.0197	0.0294	0.0241	0.0251
0.0	0.0	0.0	693.8513	3980.8342	NaN	NaN	0.8516	0.8727	0.0289	0.0196	0.0296	0.0242	0.0251
0.0	0.0	0.0	369.8513	3318.8342	NaN	NaN	0.8997	0.8732	0.029	0.0195	0.0295	0.0241	0.0248
0.0	0.0	0.0	-414.1487	1762.8342	NaN	NaN	1.3	0.8733	0.0291	0.0193	0.0295	0.0241	0.0247
0.0	0.0	0.0	439.8513	4271.8342	NaN	NaN	0.9066	0.8724	0.0293	0.0193	0.0299	0.0244	0.0248
0.0	0.0	0.0	2056.8513	4917.8342	NaN	NaN	0.7051	0.8711	0.0299	0.0194	0.0302	0.0245	0.0249
0.0	0.0	0.0	7.8513	2383.8342	NaN	NaN	0.9967	0.8741	0.0293	0.019	0.0293	0.0239	0.0243
0.0	0.0	0.0	231.8513	1260.8342	NaN	NaN	0.8447	0.8746	0.0294	0.019	0.0293	0.0237	0.024
0.0	0.0	0.0	-491.1487	2605.8342	NaN	NaN	1.2323	0.8749	0.0295	0.0188	0.0293	0.0236	0.0238
0.0	0.0	0.0	1212.8513	3408.8342	NaN	NaN	0.7376	0.8745	0.0297	0.0186	0.0294	0.0239	0.0239
0.0	0.0	0.0	333.8513	2795.8342	NaN	NaN	0.8933	0.8754	0.0296	0.0184	0.0292	0.0238	0.0237
0.0	0.0	0.0	-648.1487	4707.8342	NaN	NaN	1.1597	0.8738	0.0302	0.0184	0.0297	0.0241	0.0237
0.0	0.0	0.0	-991.1487	2331.8342	NaN	NaN	1.3	0.8732	0.0307	0.0183	0.0299	0.0242	0.0237
0.0	0.0	0.0	131.8513	3717.8342	NaN	NaN	0.9658	0.8737	0.0307	0.0182	0.0297	0.0241	0.0235
0.0	0.0	0.0	-772.1487	2436.8342	NaN	NaN	1.3	0.8741	0.0314	0.0181	0.0295	0.0238	0.0232
0.0	0.0	0.0	976.8513	-1062.1658	NaN	NaN	1.3	0.874	0.0319	0.0181	0.0293	0.0236	0.0231
0.0	0.0	0.0	2057.8513	4033.8342	NaN	NaN	0.6622	0.8722	0.0337	0.0183	0.0291	0.0233	0.0234
0.0	0.0	0.0	211.8513	5319.8342	NaN	NaN	0.9617	0.8667	0.0374	0.0191	0.0292	0.0228	0.0248
0.0	0.0	0.0	486.8513	3774.8342	NaN	NaN	0.8858	0.8708	0.0366	0.0187	0.0279	0.0223	0.0237
0.0	0.0	0.0	1127.8513	6187.8342	NaN	NaN	0.8458	0.8631	0.0407	0.02	0.0288	0.0225	0.025
0.0	0.0	0.0	-63.1487	3040.8342	NaN	NaN	1.0212	0.8635	0.0412	0.0201	0.0283	0.0222	0.0249
0.0	0.0	0.0	1403.8513	2148.8342	NaN	NaN	0.6048	0.8658	0.04	0.02	0.0278	0.0224	0.024
0.0	0.0	0.0	-927.1487	4538.8342	NaN	NaN	1.2567	0.8638	0.0406	0.0206	0.0281	0.0227	0.0242
0.0	0.0	0.0	-258.1487	1254.8342	NaN	NaN	1.259	0.8653	0.0399	0.0205	0.0278	0.0226	0.0238
0.0	0.0	0.0	-607.1487	5973.8342	NaN	NaN	1.1131	0.8634	0.0412	0.0209	0.0281	0.0224	0.0241
0.0	0.0	0.0	894.8513	3911.8342	NaN	NaN	0.8138	0.8611	0.0429	0.0211	0.0282	0.0219	0.0247
0.0	0.0	0.0	689.8513	2309.8342	NaN	NaN	0.77	0.8618	0.0425	0.021	0.0282	0.0218	0.0247
0.0	0.0	0.0	949.8513	2461.8342	NaN	NaN	0.7216	0.8663	0.0412	0.0203	0.0274	0.0209	0.0239
0.0	0.0	0.0	1667.8513	7280.8342	NaN	NaN	0.8136	0.8524	0.0483	0.0219	0.0301	0.0209	0.0264
0.0	0.0	0.0	443.8513	1715.8342	NaN	NaN	0.7945	0.8645	0.0422	0.0201	0.0281	0.0206	0.0245
0.0	0.0	0.0	687.8513	4186.8342	NaN	NaN	0.8589	0.8645	0.0408	0.0203	0.0285	0.0214	0.0245
0.0	0.0	0.0	1575.8513	-618.1658	NaN	NaN	-0.3	0.8695	0.0381	0.0197	0.0277	0.0212	0.0238
0.0	0.0	0.0	343.8513	2482.8342	NaN	NaN	0.8784	0.8658	0.0391	0.0201	0.0288	0.0212	0.025
0.0	0.0	0.0	-971.1487	5393.8342	NaN	NaN	1.2196	0.8611	0.041	0.0203	0.0303	0.0206	0.0266
0.0	0.0	0.0	-10.1487	4650.8342	NaN	NaN	1.0022	0.8522	0.0442	0.0214	0.0328	0.0206	0.0289
0.0	0.0	0.0	-1101.1487	7098.8342	NaN	NaN	1.1836	0.8513	0.0442	0.0213	0.0333	0.0203	0.0297
0.0	0.0	0.0	1959.8513	2884.8342	NaN	NaN	0.5955	0.8453	0.0459	0.022	0.0349	0.0208	0.031
0.0	0.0	0.0	-857.1487	5855.8342	NaN	NaN	1.1715	0.8556	0.0417	0.0203	0.0325	0.0203	0.0295
0.0	0.0	0.0	-35.1487	7353.8342	NaN	NaN	1.0048	0.8416	0.0465	0.0222	0.036	0.0212	0.0324
0.0	0.0	0.0	-1127.1487	2387.8342	NaN	NaN	1.3	0.858	0.0401	0.0197	0.0321	0.0206	0.0295
0.0	0.0	0.0	1636.8513	5888.8342	NaN	NaN	0.7825	0.8467	0.0441	0.0213	0.0347	0.0213	0.0319
0.0	0.0	0.0	3273.8513	1433.8342	NaN	NaN	0.3046	0.8562	0.0396	0.0202	0.0324	0.0212	0.0304
0.0	0.0	0.0	1579.8513	3161.8342	NaN	NaN	0.6668	0.8498	0.0412	0.0211	0.034	0.0217	0.0322
0.0	0.0	0.0	1288.8513	3836.8342	NaN	NaN	0.7486	0.8499	0.0404	0.021	0.0342	0.0216	0.0328
0.0	0.0	0.0	3026.8513	5107.8342	NaN	NaN	0.6279	0.8416	0.0435	0.0221	0.0359	0.0221	0.0347
0.0	0.0	0.0	1623.8513	2175.8342	NaN	NaN	0.5726	0.8443	0.043	0.0219	0.0343	0.022	0.0344
0.0	0.0	0.0	431.8513	4090.8342	NaN	NaN	0.9045	0.8364	0.0465	0.0231	0.0358	0.0225	0.0357
0.0	0.0	0.0	-617.1487	4355.8342	NaN	NaN	1.1651	0.835	0.0488	0.0236	0.0348	0.0224	0.0355
0.0	0.0	0.0	-1111.1487	5852.8342	NaN	NaN	1.2343	0.8213	0.0561	0.0263	0.0365	0.0232	0.0367
0.0	0.0	0.0	-224.1487	1857.8342	NaN	NaN	1.1372	0.8314	0.0537	0.0255	0.0332	0.0234	0.0328
0.0	0.0	0.0	-1052.1487	4375.8342	NaN	NaN	1.3	0.8255	0.0575	0.0273	0.0336	0.0234	0.0327
0.0	0.0	0.0	-2080.1487	3070.8342	NaN	NaN	1.3	0.8234	0.0601	0.0284	0.0328	0.0231	0.0323
0.0	0.0	0.0	-807.1487	4652.8342	NaN	NaN	1.2099	0.8178	0.0633	0.03	0.0337	0.0229	0.0323
0.0	0.0	0.0	-813.1487	4253.8342	NaN	NaN	1.2363	0.8156	0.0648	0.0306	0.0341	0.0232	0.0316
0.0	0.0	0.0	-1957.1487	2346.8342	NaN	NaN	1.3	0.8199	0.0626	0.0305	0.034	0.0233	0.0297
0.0	0.0	0.0	267.8513	743.8342	NaN	NaN	0.7352	0.8216	0.0627	0.031	0.0333	0.0223	0.0291
0.0	0.0	0.0	-1645.1487	2943.8342	NaN	NaN	1.3	0.8093	0.0689	0.0347	0.0347	0.0213	0.0311
0.0	0.0	0.0	50.8513	4107.8342	NaN	NaN	0.9878	0.7973	0.0752	0.0376	0.0364	0.0208	0.0325
0.0	0.0	0.0	-294.1487	5087.8342	NaN	NaN	1.0614	0.7919	0.0784	0.0394	0.0369	0.0204	0.033
0.0	0.0	0.0	-55.1487	6006.8342	NaN	NaN	1.0093	0.7803	0.0833	0.0426	0.0388	0.0203	0.0348
0.0	0.0	0.0	-353.1487	6527.8342	NaN	NaN	1.0572	0.7767	0.0846	0.0436	0.0394	0.0202	0.0355
0.0	0.0	0.0	-2171.1487	4045.8342	NaN	NaN	1.3	0.784	0.082	0.0415	0.0384	0.0201	0.034
0.0	0.0	0.0	-453.1487	2225.8342	NaN	NaN	1.2556	0.7846	0.0808	0.0419	0.0384	0.0205	0.0337
0.0	0.0	0.0	571.8513	1829.8342	NaN	NaN	0.7619	0.7804	0.0822	0.0435	0.0389	0.0206	0.0343
0.0	0.0	0.0	-626.1487	3899.8342	NaN	NaN	1.1913	0.7781	0.0833	0.044	0.0394	0.0208	0.0345
0.0	0.0	0.0	-514.1487	3091.8342	NaN	NaN	1.1995	0.7793	0.0829	0.0439	0.0389	0.0209	0.0341
0.0	0.0	0.0	417.8513	3236.8342	NaN	NaN	0.8857	0.7726	0.0857	0.0458	0.0398	0.021	0.0351
0.0	0.0	0.0	-828.1487	2986.8342	NaN	NaN	1.3	0.7693	0.0871	0.0467	0.0403	0.0212	0.0354
0.0	0.0	0.0	-22.1487	4439.8342	NaN	NaN	1.005	0.7721	0.0859	0.0462	0.0398	0.0212	0.0349
0.0	0.0	0.0	1078.8513	-635.1658	NaN	NaN	-0.3	0.7764	0.085	0.0448	0.0389	0.0207	0.0343
0.0	0.0	0.0	-736.1487	1003.8342	NaN	NaN	1.3	0.7698	0.0865	0.0473	0.0399	0.0206	0.0359
0.0	0.0	0.0	-41.1487	4763.8342	NaN	NaN	1.0087	0.7666	0.088	0.0479	0.04	0.0205	0.037
0.0	0.0	0.0	-643.1487	5642.8342	NaN	NaN	1.1286	0.764	0.0892	0.0482	0.0403	0.0208	0.0375
0.0	0.0	0.0	-1072.1487	3496.8342	NaN	NaN	1.3	0.7684	0.0887	0.047	0.0393	0.0205	0.0361
0.0	0.0	0.0	627.8513	3722.8342	NaN	NaN	0.8557	0.7663	0.0882	0.048	0.0399	0.0209	0.0367
0.0	0.0	0.0	-2158.1487	3347.8342	NaN	NaN	1.3	0.7704	0.0868	0.0476	0.039	0.0208	0.0355
0.0	0.0	0.0	163.8513	2664.8342	NaN	NaN	0.9421	0.7705	0.0866	0.0471	0.0392	0.0209	0.0357
0.0	0.0	0.0	-99.1487	-635.1658	NaN	NaN	0.865	0.7732	0.0862	0.047	0.0383	0.0206	0.0348
0.0	0.0	0.0	6565.8513	4145.8342	NaN	NaN	0.387	0.7572	0.0905	0.0511	0.0411	0.0216	0.0384
0.0	0.0	0.0	-190.1487	4118.8342	NaN	NaN	1.0484	0.7662	0.0888	0.0489	0.0387	0.0211	0.0362
0.0	0.0	0.0	-1214.1487	4732.8342	NaN	NaN	1.3	0.7639	0.09	0.0483	0.0393	0.0214	0.0372
0.0	0.0	0.0	-1304.1487	613.8342	NaN	NaN	-0.3	0.7689	0.0886	0.0477	0.0375	0.021	0.0363
0.0	0.0	0.0	-855.1487	6982.8342	NaN	NaN	1.1396	0.7572	0.0919	0.05	0.0399	0.0218	0.0392
0.0	0.0	0.0	-2562.1487	3668.8342	NaN	NaN	1.3	0.77	0.0892	0.0458	0.0377	0.021	0.0363
0.0	0.0	0.0	-2124.1487	1014.8342	NaN	NaN	-0.3	0.771	0.088	0.0449	0.0383	0.0211	0.0366
0.0	0.0	0.0	-1259.1487	2068.8342	NaN	NaN	1.3	0.7685	0.0891	0.0457	0.0385	0.0207	0.0375
0.0	0.0	0.0	-3322.1487	5507.8342	NaN	NaN	1.3	0.7623	0.0915	0.0465	0.0397	0.0204	0.0397
0.0	0.0	0.0	-1217.1487	3212.8342	NaN	NaN	1.3	0.76	0.094	0.0461	0.0396	0.0201	0.0402
0.0	0.0	0.0	-952.1487	3920.8342	NaN	NaN	1.3	0.749	0.0972	0.0485	0.042	0.0206	0.0427
0.0	0.0	0.0	-115.1487	3599.8342	NaN	NaN	1.033	0.7546	0.096	0.0466	0.0413	0.0207	0.0409
0.0	0.0	0.0	-821.1487	2564.8342	NaN	NaN	1.3	0.7673	0.0912	0.0431	0.0397	0.0203	0.0382
0.0	0.0	0.0	-1759.1487	-146.1658	NaN	NaN	0.0767	0.7738	0.0881	0.0422	0.0382	0.0202	0.0374
0.0	0.0	0.0	448.8513	1533.8342	NaN	NaN	0.7736	0.7614	0.0914	0.0461	0.0406	0.0203	0.0404
0.0	0.0	0.0	-961.1487	4686.8342	NaN	NaN	1.258	0.7531	0.095	0.0481	0.0417	0.0199	0.0421
0.0	0.0	0.0	-688.1487	4310.8342	NaN	NaN	1.19	0.7454	0.0984	0.0492	0.0425	0.0199	0.0445
0.0	0.0	0.0	-96.1487	1514.8342	NaN	NaN	1.0678	0.7457	0.0992	0.0486	0.0424	0.0196	0.0445
0.0	0.0	0.0	-2032.1487	3230.8342	NaN	NaN	1.3	0.743	0.1003	0.0488	0.0429	0.0196	0.0454
0.0	0.0	0.0	-4598.1487	4710.8342	NaN	NaN	1.3	0.7432	0.1019	0.0481	0.0429	0.0193	0.0444
0.0	0.0	0.0	1013.8513	3162.8342	NaN	NaN	0.7573	0.7353	0.1055	0.0489	0.0445	0.0195	0.0463
0.0	0.0	0.0	209.8513	1956.8342	NaN	NaN	0.9031	0.7333	0.1074	0.0488	0.0454	0.0198	0.0452
0.0	0.0	0.0	-1301.1487	3050.8342	NaN	NaN	1.3	0.737	0.1075	0.0473	0.0448	0.0199	0.0435
0.0	0.0	0.0	-2548.1487	658.8342	NaN	NaN	-0.3	0.7393	0.1064	0.0485	0.0441	0.0195	0.0421
0.0	0.0	0.0	756.8513	926.8342	NaN	NaN	0.5505	0.717	0.1165	0.0534	0.0483	0.0197	0.0451
0.0	0.0	0.0	-2498.1487	5905.8342	NaN	NaN	1.3	0.7052	0.1223	0.0555	0.0502	0.0201	0.0467
0.0	0.0	0.0	-810.1487	-443.1658	NaN	NaN	0.3536	0.7066	0.1235	0.0545	0.0503	0.0195	0.0456
0.0	0.0	0.0	-398.1487	5221.8342	NaN	NaN	1.0825	0.6856	0.1303	0.0587	0.0542	0.0207	0.0505
0.0	0.0	0.0	-760.1487	2218.8342	NaN	NaN	1.3	0.6941	0.1296	0.0558	0.0525	0.0203	0.0479
0.0	0.0	0.0	-823.1487	4255.8342	NaN	NaN	1.2398	0.6982	0.1274	0.0547	0.0526	0.0202	0.0469
0.0	0.0	0.0	-2160.1487	-244.1658	NaN	NaN	0.1016	0.7125	0.121	0.0518	0.0511	0.019	0.0445
0.0	0.0	0.0	-885.1487	3833.8342	NaN	NaN	1.3	0.6957	0.126	0.0557	0.0543	0.0199	0.0482
0.0	0.0	0.0	-1851.1487	3677.8342	NaN	NaN	1.3	0.6946	0.1276	0.0553	0.0538	0.0198	0.0488
0.0	0.0	0.0	-928.1487	463.8342	NaN	NaN	-0.3	0.6951	0.1275	0.0547	0.0543	0.0195	0.0489
0.0	0.0	0.0	709.8513	3094.8342	NaN	NaN	0.8134	0.6935	0.1286	0.0541	0.0548	0.0195	0.0494
0.0	0.0	0.0	-57.1487	2581.8342	NaN	NaN	1.0226	0.6826	0.1325	0.0559	0.0568	0.0207	0.0515
0.0	0.0	0.0	-965.1487	2966.8342	NaN	NaN	1.3	0.6866	0.1319	0.054	0.0562	0.0207	0.0506
0.0	0.0	0.0	-2010.1487	1887.8342	NaN	NaN	-0.3	0.6954	0.1282	0.0517	0.0559	0.02	0.0489
0.0	0.0	0.0	-650.1487	824.8342	NaN	NaN	1.3	0.6882	0.1315	0.0527	0.0571	0.0204	0.0501
0.0	0.0	0.0	-1618.1487	3059.8342	NaN	NaN	1.3	0.6764	0.1357	0.0541	0.0597	0.0217	0.0525
0.0	0.0	0.0	-2290.1487	5648.8342	NaN	NaN	1.3	0.6697	0.1365	0.0557	0.0616	0.0223	0.0541
0.0	0.0	0.0	-135.1487	4353.8342	NaN	NaN	1.032	0.6572	0.1431	0.0567	0.0638	0.0237	0.0555
0.0	0.0	0.0	-1078.1487	2819.8342	NaN	NaN	1.3	0.6592	0.1424	0.056	0.0647	0.0232	0.0546
0.0	0.0	0.0	-76.1487	5873.8342	NaN	NaN	1.0131	0.6384	0.148	0.0594	0.0702	0.026	0.0581
0.0	0.0	0.0	-1055.1487	3148.8342	NaN	NaN	1.3	0.652	0.1447	0.0559	0.0685	0.0246	0.0543
0.0	0.0	0.0	-296.1487	1955.8342	NaN	NaN	1.1784	0.6486	0.147	0.0559	0.07	0.0251	0.0533
0.0	0.0	0.0	-1134.1487	796.8342	NaN	NaN	-0.3	0.658	0.1453	0.0534	0.0696	0.0241	0.0497
0.0	0.0	0.0	-2611.1487	3683.8342	NaN	NaN	1.3	0.6477	0.148	0.0557	0.0723	0.0253	0.051
0.0	0.0	0.0	-1043.1487	262.8342	NaN	NaN	-0.3	0.6488	0.1489	0.0549	0.0732	0.0246	0.0498
0.0	0.0	0.0	-2451.1487	4855.8342	NaN	NaN	1.3	0.6187	0.1557	0.0618	0.0816	0.0278	0.0544
0.0	0.0	0.0	-324.1487	2298.8342	NaN	NaN	1.1642	0.6043	0.1611	0.0642	0.0856	0.0293	0.0555
0.0	0.0	0.0	225.8513	3511.8342	NaN	NaN	0.9396	0.5947	0.1589	0.0668	0.0903	0.031	0.0583
0.0	0.0	0.0	-1625.1487	1003.8342	NaN	NaN	-0.3	0.6049	0.1577	0.0648	0.0874	0.0294	0.0557
0.0	0.0	0.0	-1187.1487	229.8342	NaN	NaN	-0.2401	0.6062	0.1573	0.0651	0.0874	0.029	0.055
0.0	0.0	0.0	-1279.1487	1274.8342	NaN	NaN	-0.3	0.5971	0.1651	0.0661	0.0892	0.0289	0.0536
0.0	0.0	0.0	-346.1487	2356.8342	NaN	NaN	1.1722	0.5656	0.1703	0.0743	0.0989	0.0326	0.0583
0.0	0.0	0.0	-3212.1487	4669.8342	NaN	NaN	1.3	0.5683	0.1696	0.0743	0.0974	0.0321	0.0582
0.0	0.0	0.0	-1761.1487	3094.8342	NaN	NaN	1.3	0.5536	0.1733	0.0764	0.1033	0.0337	0.0597
0.0	0.0	0.0	-538.1487	4270.8342	NaN	NaN	1.1442	0.5455	0.1692	0.0801	0.1075	0.0355	0.0622
0.0	0.0	0.0	-925.1487	3461.8342	NaN	NaN	1.3	0.558	0.1661	0.0771	0.1039	0.0338	0.061
0.0	0.0	0.0	-2180.1487	3065.8342	NaN	NaN	1.3	0.5533	0.1666	0.0774	0.1069	0.0346	0.0612
0.0	0.0	0.0	-1157.1487	1684.8342	NaN	NaN	1.3	0.5407	0.1711	0.0795	0.1113	0.0359	0.0615
0.0	0.0	0.0	-399.1487	2662.8342	NaN	NaN	1.1763	0.5437	0.1611	0.0794	0.1141	0.0369	0.0648
0.0	0.0	0.0	-819.1487	2359.8342	NaN	NaN	1.3	0.5421	0.1629	0.08	0.1144	0.0369	0.0637
0.0	0.0	0.0	-1445.1487	-520.1658	NaN	NaN	0.2647	0.5548	0.165	0.0758	0.1093	0.0345	0.0606
0.0	0.0	0.0	-560.1487	3923.8342	NaN	NaN	1.1665	0.5299	0.166	0.0793	0.1221	0.0383	0.0644
0.0	0.0	0.0	-1785.1487	6262.8342	NaN	NaN	1.3	0.5295	0.1582	0.0819	0.122	0.0394	0.0689
0.0	0.0	0.0	-610.1487	-1959.1658	NaN	NaN	0.7625	0.5331	0.1652	0.0789	0.1186	0.0371	0.067
0.0	0.0	0.0	47.8513	2414.8342	NaN	NaN	0.9806	0.5145	0.1686	0.0831	0.1242	0.0384	0.0712
0.0	0.0	0.0	-227.1487	2637.8342	NaN	NaN	1.0942	0.4922	0.1803	0.0883	0.1264	0.039	0.0738
0.0	0.0	0.0	-520.1487	2146.8342	NaN	NaN	1.3	0.4994	0.1777	0.0874	0.1228	0.0367	0.0761
0.0	0.0	0.0	-317.1487	2093.8342	NaN	NaN	1.1785	0.4947	0.1817	0.0877	0.1232	0.0358	0.0768
0.0	0.0	0.0	-1093.1487	2099.8342	NaN	NaN	1.3	0.4899	0.1844	0.0893	0.1242	0.0352	0.0769
0.0	0.0	0.0	-1754.1487	1596.8342	NaN	NaN	-0.3	0.482	0.1935	0.0886	0.1242	0.0346	0.0771
0.0	0.0	0.0	-455.1487	1923.8342	NaN	NaN	1.3	0.4615	0.196	0.0939	0.1321	0.0356	0.081
0.0	0.0	0.0	-987.1487	4225.8342	NaN	NaN	1.3	0.4521	0.198	0.0978	0.1325	0.0363	0.0833
0.0	0.0	0.0	-562.1487	142.8342	NaN	NaN	-0.3	0.4697	0.1951	0.0927	0.1289	0.034	0.0796
0.0	0.0	0.0	-1073.1487	3694.8342	NaN	NaN	1.3	0.4495	0.2004	0.0971	0.1348	0.0356	0.0826
0.0	0.0	0.0	-1859.1487	3282.8342	NaN	NaN	1.3	0.4418	0.2075	0.0989	0.1351	0.0359	0.0809
0.0	0.0	0.0	-1638.1487	6964.8342	NaN	NaN	1.3	0.4552	0.1925	0.0976	0.1325	0.0351	0.0871
0.0	0.0	0.0	-1347.1487	3533.8342	NaN	NaN	1.3	0.4473	0.2013	0.099	0.1346	0.0361	0.0816
0.0	0.0	0.0	-1565.1487	1727.8342	NaN	NaN	1.3	0.4474	0.2017	0.0977	0.1341	0.0358	0.0832
0.0	0.0	0.0	-751.1487	2750.8342	NaN	NaN	1.3	0.448	0.2036	0.0972	0.1337	0.0358	0.0817
0.0	0.0	0.0	22.8513	4702.8342	NaN	NaN	0.9952	0.4411	0.2021	0.1007	0.1347	0.0366	0.0848
0.0	0.0	0.0	-1087.1487	2897.8342	NaN	NaN	1.3	0.4503	0.202	0.099	0.1314	0.0359	0.0814
0.0	0.0	0.0	-485.1487	7400.8342	NaN	NaN	1.0702	0.454	0.194	0.0977	0.1316	0.0358	0.087
0.0	0.0	0.0	-593.1487	4017.8342	NaN	NaN	1.1732	0.4481	0.201	0.0989	0.1323	0.0366	0.0832
0.0	0.0	0.0	-164.1487	5421.8342	NaN	NaN	1.0312	0.4584	0.193	0.0966	0.1299	0.0359	0.0863
0.0	0.0	0.0	809.8513	3544.8342	NaN	NaN	0.814	0.4565	0.1939	0.098	0.1308	0.0364	0.0844
0.0	0.0	0.0	-1924.1487	3953.8342	NaN	NaN	1.3	0.4515	0.1956	0.1	0.1312	0.037	0.0847
0.0	0.0	0.0	-1225.1487	706.8342	NaN	NaN	-0.3	0.4537	0.2005	0.0976	0.1296	0.0364	0.0822
0.0	0.0	0.0	-1197.1487	7142.8342	NaN	NaN	1.2013	0.4501	0.1946	0.1004	0.1326	0.037	0.0852
0.0	0.0	0.0	-996.1487	1008.8342	NaN	NaN	1.3	0.4483	0.2001	0.1015	0.1316	0.0372	0.0813
0.0	0.0	0.0	-278.1487	2057.8342	NaN	NaN	1.1563	0.4608	0.1903	0.1001	0.1282	0.0361	0.0845
0.0	0.0	0.0	236.8513	1897.8342	NaN	NaN	0.889	0.4445	0.2021	0.1004	0.1331	0.0373	0.0827
0.0	0.0	0.0	315.8513	1786.8342	NaN	NaN	0.8498	0.4422	0.2003	0.1017	0.1338	0.0375	0.0844
0.0	0.0	0.0	-817.1487	1737.8342	NaN	NaN	1.3	0.4541	0.1985	0.0979	0.1295	0.0363	0.0837
0.0	0.0	0.0	85.8513	468.8342	NaN	NaN	0.8452	0.4342	0.2053	0.1015	0.1367	0.038	0.0843
0.0	0.0	0.0	-1429.1487	2439.8342	NaN	NaN	1.3	0.4399	0.2053	0.1006	0.133	0.0375	0.0837
0.0	0.0	0.0	-1275.1487	4326.8342	NaN	NaN	1.3	0.4348	0.2044	0.1022	0.1352	0.0378	0.0856
0.0	0.0	0.0	-2287.1487	6617.8342	NaN	NaN	1.3	0.4322	0.2045	0.1035	0.136	0.0381	0.0857
0.0	0.0	0.0	-2628.1487	3296.8342	NaN	NaN	1.3	0.4364	0.2017	0.1043	0.1341	0.0377	0.0857
0.0	0.0	0.0	-1098.1487	3971.8342	NaN	NaN	1.3	0.4384	0.1985	0.1048	0.1331	0.038	0.0871
0.0	0.0	0.0	-2418.1487	2346.8342	NaN	NaN	-0.3	0.4431	0.2011	0.1029	0.1308	0.0375	0.0846
0.0	0.0	0.0	609.8513	2872.8342	NaN	NaN	0.8249	0.4427	0.1955	0.1048	0.1305	0.0375	0.089
0.0	0.0	0.0	-1234.1487	3643.8342	NaN	NaN	1.3	0.4506	0.1935	0.104	0.1273	0.037	0.0875
0.0	0.0	0.0	383.8513	3660.8342	NaN	NaN	0.9051	0.4533	0.1858	0.1058	0.1275	0.037	0.0907
0.0	0.0	0.0	1865.8513	3749.8342	NaN	NaN	0.6677	0.455	0.1872	0.1062	0.1252	0.0371	0.0893
0.0	0.0	0.0	-1725.1487	7012.8342	NaN	NaN	1.3	0.4582	0.1835	0.1051	0.1244	0.0369	0.0919
0.0	0.0	0.0	225.8513	5660.8342	NaN	NaN	0.9616	0.4633	0.1814	0.1055	0.1223	0.0371	0.0904
0.0	0.0	0.0	-2318.1487	3264.8342	NaN	NaN	1.3	0.4737	0.1807	0.1025	0.118	0.0365	0.0885
0.0	0.0	0.0	-2131.1487	2672.8342	NaN	NaN	1.3	0.4754	0.1792	0.1014	0.1188	0.0364	0.0889
0.0	0.0	0.0	-151.1487	4273.8342	NaN	NaN	1.0367	0.4748	0.179	0.1027	0.1181	0.0367	0.0886
0.0	0.0	0.0	-757.1487	4321.8342	NaN	NaN	1.2124	0.4717	0.1803	0.1028	0.12	0.0371	0.0882
0.0	0.0	0.0	-916.1487	5092.8342	NaN	NaN	1.2193	0.4726	0.1774	0.1045	0.1187	0.0375	0.0893
0.0	0.0	0.0	-2867.1487	1558.8342	NaN	NaN	-0.3	0.4851	0.1792	0.0985	0.1159	0.0363	0.0849
0.0	0.0	0.0	-1881.1487	2914.8342	NaN	NaN	1.3	0.4811	0.1788	0.0993	0.1178	0.0364	0.0867
0.0	0.0	0.0	-1961.1487	4681.8342	NaN	NaN	1.3	0.4786	0.1775	0.1013	0.1183	0.0364	0.0879
0.0	0.0	0.0	266.8513	5119.8342	NaN	NaN	0.9505	0.4818	0.1735	0.1012	0.1172	0.0362	0.0901
0.0	0.0	0.0	965.8513	4607.8342	NaN	NaN	0.8267	0.4832	0.1716	0.0998	0.1192	0.0369	0.0894
0.0	0.0	0.0	-462.1487	1756.8342	NaN	NaN	1.3	0.4867	0.1743	0.0976	0.1177	0.0369	0.0868
0.0	0.0	0.0	-2143.1487	1071.8342	NaN	NaN	-0.3	0.4975	0.1766	0.0922	0.115	0.0355	0.0831
0.0	0.0	0.0	198.8513	6243.8342	NaN	NaN	0.9691	0.4888	0.1752	0.0958	0.1178	0.0363	0.086
0.0	0.0	0.0	353.8513	3143.8342	NaN	NaN	0.8988	0.4864	0.1776	0.0962	0.1181	0.0365	0.0851
0.0	0.0	0.0	-1845.1487	1120.8342	NaN	NaN	-0.3	0.4903	0.1762	0.0947	0.118	0.036	0.0848
0.0	0.0	0.0	-1900.1487	3363.8342	NaN	NaN	1.3	0.4888	0.177	0.095	0.1177	0.0363	0.0852
0.0	0.0	0.0	1324.8513	2550.8342	NaN	NaN	0.6582	0.492	0.1749	0.0938	0.1172	0.0364	0.0857
0.0	0.0	0.0	-478.1487	3417.8342	NaN	NaN	1.1627	0.4988	0.1736	0.0927	0.1146	0.0359	0.0844
0.0	0.0	0.0	-1213.1487	1641.8342	NaN	NaN	1.3	0.5085	0.1731	0.0875	0.1134	0.035	0.0825
0.0	0.0	0.0	886.8513	5098.8342	NaN	NaN	0.8518	0.5049	0.1711	0.0897	0.1137	0.0358	0.0847
0.0	0.0	0.0	-1069.1487	5029.8342	NaN	NaN	1.2699	0.5076	0.1731	0.0892	0.1107	0.0358	0.0836
0.0	0.0	0.0	-1913.1487	3533.8342	NaN	NaN	1.3	0.5209	0.1662	0.0868	0.1074	0.0347	0.084
0.0	0.0	0.0	-972.1487	5079.8342	NaN	NaN	1.2367	0.5221	0.1671	0.0873	0.1057	0.0349	0.0829
0.0	0.0	0.0	-190.1487	2669.8342	NaN	NaN	1.0767	0.5265	0.1698	0.086	0.1027	0.0341	0.0809
0.0	0.0	0.0	-1430.1487	5668.8342	NaN	NaN	1.3	0.5366	0.1655	0.084	0.0999	0.0329	0.081
0.0	0.0	0.0	-675.1487	5469.8342	NaN	NaN	1.1408	0.5388	0.1639	0.0838	0.0991	0.0329	0.0815
0.0	0.0	0.0	-2202.1487	6931.8342	NaN	NaN	1.3	0.5415	0.1613	0.0837	0.0983	0.0333	0.0819
0.0	0.0	0.0	-644.1487	2829.8342	NaN	NaN	1.2947	0.5493	0.1624	0.0814	0.0957	0.0325	0.0788
0.0	0.0	0.0	-1322.1487	468.8342	NaN	NaN	-0.3	0.5597	0.1625	0.078	0.0928	0.0312	0.0758
0.0	0.0	0.0	-624.1487	4038.8342	NaN	NaN	1.1828	0.5564	0.1629	0.0784	0.094	0.0314	0.0769
0.0	0.0	0.0	-1833.1487	5362.8342	NaN	NaN	1.3	0.5579	0.1628	0.0792	0.0921	0.0309	0.0771
0.0	0.0	0.0	-1860.1487	3590.8342	NaN	NaN	1.3	0.5629	0.1642	0.0765	0.0913	0.0299	0.0752
0.0	0.0	0.0	-1677.1487	5424.8342	NaN	NaN	1.3	0.5633	0.1607	0.0779	0.0912	0.0296	0.0773
0.0	0.0	0.0	366.8513	3054.8342	NaN	NaN	0.8928	0.5652	0.161	0.077	0.0905	0.0296	0.0767
0.0	0.0	0.0	-1985.1487	2915.8342	NaN	NaN	1.3	0.5769	0.1597	0.0736	0.0869	0.0285	0.0744
0.0	0.0	0.0	91.8513	626.8342	NaN	NaN	0.8722	0.5837	0.1601	0.0717	0.085	0.0274	0.0721
0.0	0.0	0.0	28.8513	2171.8342	NaN	NaN	0.9869	0.5796	0.1601	0.0739	0.0852	0.0277	0.0735
0.0	0.0	0.0	-2298.1487	2607.8342	NaN	NaN	1.3	0.5833	0.1619	0.0726	0.0835	0.0267	0.072
0.0	0.0	0.0	1518.8513	3196.8342	NaN	NaN	0.6779	0.5804	0.1594	0.0741	0.085	0.0268	0.0742
0.0	0.0	0.0	-490.1487	3255.8342	NaN	NaN	1.1772	0.5841	0.159	0.0734	0.0837	0.0264	0.0734
0.0	0.0	0.0	-2081.1487	3579.8342	NaN	NaN	1.3	0.5874	0.1581	0.0731	0.0819	0.0263	0.0732
0.0	0.0	0.0	-734.1487	1622.8342	NaN	NaN	1.3	0.6023	0.1554	0.0697	0.078	0.0247	0.0699
0.0	0.0	0.0	-1104.1487	3038.8342	NaN	NaN	1.3	0.6006	0.1565	0.0711	0.0774	0.0247	0.0698
0.0	0.0	0.0	-1588.1487	1317.8342	NaN	NaN	-0.3	0.6041	0.1588	0.0687	0.0768	0.0238	0.0678
0.0	0.0	0.0	-2165.1487	7214.8342	NaN	NaN	1.3	0.5934	0.1574	0.0724	0.0813	0.0246	0.0709
0.0	0.0	0.0	-1489.1487	2658.8342	NaN	NaN	1.3	0.5963	0.1607	0.0711	0.0787	0.0242	0.0689
0.0	0.0	0.0	-1733.1487	2550.8342	NaN	NaN	1.3	0.5961	0.1615	0.0715	0.0789	0.0234	0.0685
0.0	0.0	0.0	-397.1487	3377.8342	NaN	NaN	1.1332	0.5924	0.1631	0.0723	0.0797	0.0234	0.0691
0.0	0.0	0.0	-1172.1487	4143.8342	NaN	NaN	1.3	0.5878	0.1634	0.0732	0.0814	0.0236	0.0706
0.0	0.0	0.0	-2908.1487	5585.8342	NaN	NaN	1.3	0.5876	0.1651	0.0723	0.0817	0.0235	0.0698
0.0	0.0	0.0	-1084.1487	3320.8342	NaN	NaN	1.3	0.591	0.1658	0.071	0.0809	0.0232	0.0681
0.0	0.0	0.0	-392.1487	3628.8342	NaN	NaN	1.1212	0.5951	0.1652	0.0696	0.0807	0.023	0.0664
0.0	0.0	0.0	-996.1487	4353.8342	NaN	NaN	1.2967	0.5953	0.1658	0.0689	0.081	0.0233	0.0658
0.0	0.0	0.0	-1150.1487	593.8342	NaN	NaN	-0.3	0.6061	0.1649	0.066	0.0781	0.0223	0.0626
0.0	0.0	0.0	-1468.1487	760.8342	NaN	NaN	-0.3	0.603	0.1671	0.0669	0.0785	0.0221	0.0623
0.0	0.0	0.0	-490.1487	1540.8342	NaN	NaN	1.3	0.5955	0.1708	0.0681	0.0805	0.0222	0.0629
0.0	0.0	0.0	-929.1487	3478.8342	NaN	NaN	1.3	0.5892	0.1723	0.0695	0.0824	0.0223	0.0642
0.0	0.0	0.0	-1707.1487	3009.8342	NaN	NaN	1.3	0.5905	0.1721	0.0686	0.0825	0.0222	0.0641
0.0	0.0	0.0	-1461.1487	3491.8342	NaN	NaN	1.3	0.5855	0.1729	0.0694	0.0847	0.0225	0.065
0.0	0.0	0.0	-909.1487	3254.8342	NaN	NaN	1.3	0.5819	0.1736	0.0699	0.0858	0.0227	0.066
0.0	0.0	0.0	569.8513	2329.8342	NaN	NaN	0.8035	0.5777	0.1733	0.071	0.0877	0.0231	0.0672
0.0	0.0	0.0	-1159.1487	3673.8342	NaN	NaN	1.3	0.5825	0.1729	0.0701	0.0856	0.023	0.0659
0.0	0.0	0.0	-1297.1487	2120.8342	NaN	NaN	1.3	0.5825	0.174	0.0706	0.0853	0.0228	0.0648
0.0	0.0	0.0	-2706.1487	4371.8342	NaN	NaN	1.3	0.5696	0.177	0.0747	0.0877	0.0239	0.0671
0.0	0.0	0.0	-3426.1487	2910.8342	NaN	NaN	-0.3	0.5725	0.1772	0.0737	0.0863	0.0239	0.0664
0.0	0.0	0.0	-471.1487	2570.8342	NaN	NaN	1.2244	0.5621	0.1791	0.0766	0.0896	0.0247	0.0678
0.0	0.0	0.0	252.8513	1701.8342	NaN	NaN	0.8706	0.551	0.1841	0.0785	0.0927	0.0257	0.068
0.0	0.0	0.0	-1196.1487	3684.8342	NaN	NaN	1.3	0.5305	0.1852	0.083	0.1005	0.0284	0.0724
0.0	0.0	0.0	-1825.1487	3656.8342	NaN	NaN	1.3	0.5273	0.1851	0.0837	0.1019	0.0291	0.0729
0.0	0.0	0.0	560.8513	1568.8342	NaN	NaN	0.7367	0.5196	0.1886	0.0865	0.1027	0.0294	0.0732
0.0	0.0	0.0	-1257.1487	2235.8342	NaN	NaN	1.3	0.513	0.1921	0.0884	0.1042	0.0294	0.0729
0.0	0.0	0.0	1146.8513	4915.8342	NaN	NaN	0.8108	0.497	0.1932	0.0934	0.1098	0.0309	0.0758
0.0	0.0	0.0	-803.1487	6479.8342	NaN	NaN	1.1415	0.4938	0.1938	0.0942	0.1106	0.0312	0.0763
0.0	0.0	0.0	-192.1487	4887.8342	NaN	NaN	1.0409	0.4834	0.1936	0.0975	0.1149	0.0326	0.0779
0.0	0.0	0.0	-942.1487	2845.8342	NaN	NaN	1.3	0.4926	0.1989	0.0951	0.1085	0.0311	0.0737
0.0	0.0	0.0	-195.1487	1866.8342	NaN	NaN	1.1167	0.481	0.2024	0.0949	0.115	0.032	0.0747
0.0	0.0	0.0	-643.1487	2383.8342	NaN	NaN	1.3	0.4687	0.2113	0.1005	0.1135	0.0322	0.0739
0.0	0.0	0.0	53.8513	-155.1658	NaN	NaN	1.3	0.4808	0.2176	0.0923	0.1097	0.0291	0.0705
0.0	0.0	0.0	-888.1487	4797.8342	NaN	NaN	1.2272	0.4265	0.2352	0.1058	0.1234	0.0336	0.0755
0.0	0.0	0.0	-1950.1487	1999.8342	NaN	NaN	1.3	0.4333	0.244	0.1025	0.1161	0.0315	0.0726
0.0	0.0	0.0	-1043.1487	2500.8342	NaN	NaN	1.3	0.4237	0.2449	0.1028	0.121	0.0321	0.0756
0.0	0.0	0.0	-319.1487	4955.8342	NaN	NaN	1.0688	0.4046	0.2563	0.1097	0.1229	0.0332	0.0734
0.0	0.0	0.0	912.8513	290.8342	NaN	NaN	0.2416	0.413	0.2523	0.1065	0.1205	0.0323	0.0754
0.0	0.0	0.0	-2406.1487	5521.8342	NaN	NaN	1.3	0.404	0.2555	0.1111	0.1226	0.033	0.0739
0.0	0.0	0.0	-54.1487	3094.8342	NaN	NaN	1.0178	0.3995	0.2606	0.1132	0.1209	0.0329	0.0728
0.0	0.0	0.0	-2056.1487	3808.8342	NaN	NaN	1.3	0.4057	0.256	0.1129	0.1195	0.0328	0.0731
0.0	0.0	0.0	-138.1487	5356.8342	NaN	NaN	1.0265	0.3943	0.253	0.1193	0.1242	0.0347	0.0745
0.0	0.0	0.0	-1604.1487	3254.8342	NaN	NaN	1.3	0.4164	0.2457	0.115	0.1169	0.0332	0.0727
0.0	0.0	0.0	-1096.1487	1858.8342	NaN	NaN	1.3	0.4118	0.2439	0.1147	0.1219	0.0346	0.0731
0.0	0.0	0.0	569.8513	3667.8342	NaN	NaN	0.8655	0.411	0.2302	0.1222	0.1233	0.0369	0.0763
0.0	0.0	0.0	-1544.1487	3540.8342	NaN	NaN	1.3	0.4338	0.2208	0.1147	0.1194	0.0354	0.076
0.0	0.0	0.0	-1401.1487	1351.8342	NaN	NaN	-0.3	0.4516	0.2159	0.1123	0.114	0.034	0.0722
0.0	0.0	0.0	-688.1487	664.8342	NaN	NaN	-0.3	0.4623	0.2112	0.1093	0.1135	0.0336	0.07
0.0	0.0	0.0	-2189.1487	4902.8342	NaN	NaN	1.3	0.4556	0.2016	0.1137	0.1178	0.0368	0.0745
0.0	0.0	0.0	-476.1487	578.8342	NaN	NaN	1.3	0.4781	0.1975	0.1076	0.1107	0.0344	0.0718
0.0	0.0	0.0	-1411.1487	501.8342	NaN	NaN	-0.3	0.4696	0.2014	0.108	0.1148	0.0351	0.0712
0.0	0.0	0.0	-931.1487	4219.8342	NaN	NaN	1.2831	0.4539	0.2021	0.1126	0.12	0.0379	0.0735
0.0	0.0	0.0	-506.1487	3065.8342	NaN	NaN	1.1977	0.4786	0.1911	0.107	0.1129	0.0361	0.0742
0.0	0.0	0.0	-1422.1487	1112.8342	NaN	NaN	-0.3	0.4754	0.1964	0.1068	0.1132	0.0355	0.0727
0.0	0.0	0.0	-1348.1487	2295.8342	NaN	NaN	1.3	0.4736	0.1964	0.1078	0.1134	0.0356	0.0732
0.0	0.0	0.0	-614.1487	4649.8342	NaN	NaN	1.1522	0.4805	0.1899	0.1068	0.1119	0.0361	0.0748
0.0	0.0	0.0	95.8513	2428.8342	NaN	NaN	0.962	0.4984	0.1842	0.1024	0.1073	0.0344	0.0733
0.0	0.0	0.0	-1655.1487	584.8342	NaN	NaN	-0.3	0.5287	0.1773	0.0931	0.0999	0.0315	0.0695
0.0	0.0	0.0	-1271.1487	979.8342	NaN	NaN	-0.3	0.5386	0.1785	0.0892	0.099	0.03	0.0647
0.0	0.0	0.0	-1417.1487	2422.8342	NaN	NaN	1.3	0.5164	0.1892	0.0939	0.103	0.032	0.0655
0.0	0.0	0.0	-377.1487	1317.8342	NaN	NaN	1.3	0.5175	0.1881	0.0926	0.1043	0.0312	0.0662
0.0	0.0	0.0	-2126.1487	3370.8342	NaN	NaN	1.3	0.5045	0.1928	0.0955	0.1069	0.0327	0.0675
0.0	0.0	0.0	-360.1487	343.8342	NaN	NaN	-0.3	0.501	0.1968	0.0949	0.1087	0.0326	0.066
0.0	0.0	0.0	-155.1487	3446.8342	NaN	NaN	1.0471	0.4973	0.1995	0.0951	0.1077	0.033	0.0674
0.0	0.0	0.0	136.8513	2794.8342	NaN	NaN	0.9533	0.4845	0.2012	0.0967	0.1145	0.0343	0.0688
0.0	0.0	0.0	-1139.1487	5463.8342	NaN	NaN	1.2634	0.482	0.2004	0.0995	0.1125	0.0358	0.0698
0.0	0.0	0.0	63.8513	873.8342	NaN	NaN	0.9319	0.5058	0.195	0.0899	0.1095	0.0333	0.0665
0.0	0.0	0.0	-857.1487	3860.8342	NaN	NaN	1.2854	0.4974	0.1907	0.0954	0.1134	0.0351	0.068
0.0	0.0	0.0	-1884.1487	-60.1658	NaN	NaN	0.0309	0.5174	0.1942	0.0876	0.1055	0.0325	0.0627
0.0	0.0	0.0	-2467.1487	3182.8342	NaN	NaN	1.3	0.5065	0.193	0.0901	0.1126	0.0333	0.0646
0.0	0.0	0.0	-892.1487	5123.8342	NaN	NaN	1.2108	0.4763	0.2037	0.0974	0.1184	0.0366	0.0677
0.0	0.0	0.0	-232.1487	1138.8342	NaN	NaN	1.256	0.49	0.1966	0.0931	0.1167	0.0354	0.0682
0.0	0.0	0.0	150.8513	5697.8342	NaN	NaN	0.9742	0.4662	0.2005	0.0985	0.1237	0.0386	0.0724
0.0	0.0	0.0	3318.8513	608.8342	NaN	NaN	0.155	0.4678	0.1967	0.0987	0.1257	0.039	0.0721
0.0	0.0	0.0	-1559.1487	1904.8342	NaN	NaN	1.3	0.4809	0.1905	0.0966	0.1216	0.0382	0.0722
0.0	0.0	0.0	-25.1487	261.8342	NaN	NaN	1.1063	0.4766	0.1967	0.0945	0.1258	0.0377	0.0688
0.0	0.0	0.0	552.8513	3009.8342	NaN	NaN	0.8448	0.4488	0.1983	0.1026	0.1352	0.0412	0.074
0.0	0.0	0.0	-1073.1487	2021.8342	NaN	NaN	1.3	0.4499	0.2023	0.1022	0.1333	0.0407	0.0717
0.0	0.0	0.0	-1513.1487	2618.8342	NaN	NaN	1.3	0.4493	0.1946	0.1034	0.1365	0.0411	0.0751
0.0	0.0	0.0	-247.1487	2698.8342	NaN	NaN	1.1008	0.4328	0.2025	0.1074	0.1402	0.0425	0.0747
0.0	0.0	0.0	-2352.1487	2227.8342	NaN	NaN	-0.3	0.4414	0.1946	0.1075	0.1369	0.0417	0.078
0.0	0.0	0.0	1119.8513	4040.8342	NaN	NaN	0.783	0.4377	0.19	0.1097	0.1398	0.0422	0.0805
0.0	0.0	0.0	461.8513	4325.8342	NaN	NaN	0.9035	0.4268	0.1953	0.1129	0.1413	0.043	0.0806
0.0	0.0	0.0	-939.1487	2507.8342	NaN	NaN	1.3	0.4339	0.1917	0.1094	0.1401	0.0423	0.0826
0.0	0.0	0.0	-1831.1487	5845.8342	NaN	NaN	1.3	0.4376	0.1879	0.1115	0.1377	0.0427	0.0827
0.0	0.0	0.0	257.8513	2782.8342	NaN	NaN	0.9152	0.4403	0.1891	0.1091	0.137	0.0425	0.082
0.0	0.0	0.0	-409.1487	6469.8342	NaN	NaN	1.0675	0.4505	0.1823	0.107	0.1347	0.0421	0.0833
0.0	0.0	0.0	-1709.1487	4079.8342	NaN	NaN	1.3	0.4454	0.1869	0.1075	0.1359	0.0429	0.0814
0.0	0.0	0.0	-586.1487	4759.8342	NaN	NaN	1.1404	0.4603	0.1773	0.1053	0.1322	0.0419	0.083
0.0	0.0	0.0	-621.1487	4357.8342	NaN	NaN	1.1662	0.4576	0.1797	0.1058	0.1325	0.0424	0.082
0.0	0.0	0.0	-588.1487	-282.1658	NaN	NaN	0.3242	0.4657	0.1778	0.1034	0.1301	0.0418	0.0813
0.0	0.0	0.0	-976.1487	4017.8342	NaN	NaN	1.3	0.4789	0.1711	0.1001	0.1265	0.041	0.0824
0.0	0.0	0.0	-267.1487	5344.8342	NaN	NaN	1.0526	0.4712	0.1706	0.1045	0.1297	0.0422	0.0818
0.0	0.0	0.0	-543.1487	3256.8342	NaN	NaN	1.2002	0.4809	0.1671	0.1046	0.1234	0.0415	0.0824
0.0	0.0	0.0	-1310.1487	1096.8342	NaN	NaN	-0.3	0.487	0.168	0.1017	0.1209	0.0409	0.0816
0.0	0.0	0.0	-870.1487	4929.8342	NaN	NaN	1.2143	0.4936	0.1638	0.1018	0.1179	0.0406	0.0823
0.0	0.0	0.0	-1170.1487	3143.8342	NaN	NaN	1.3	0.4946	0.1658	0.1019	0.1162	0.0404	0.0811
0.0	0.0	0.0	-1468.1487	5583.8342	NaN	NaN	1.3	0.5015	0.1615	0.1016	0.1131	0.0399	0.0823
0.0	0.0	0.0	432.8513	3773.8342	NaN	NaN	0.8971	0.5032	0.1629	0.1009	0.1122	0.0399	0.0809
0.0	0.0	0.0	1540.8513	3937.8342	NaN	NaN	0.7188	0.5044	0.1617	0.1017	0.1103	0.0403	0.0817
0.0	0.0	0.0	-2012.1487	1258.8342	NaN	NaN	-0.3	0.5193	0.1633	0.0962	0.1044	0.0385	0.0783
0.0	0.0	0.0	-1358.1487	3299.8342	NaN	NaN	1.3	0.5269	0.1602	0.094	0.1027	0.038	0.0782
0.0	0.0	0.0	-1379.1487	4821.8342	NaN	NaN	1.3	0.5274	0.1624	0.0929	0.102	0.0379	0.0774
0.0	0.0	0.0	-1369.1487	3678.8342	NaN	NaN	1.3	0.5297	0.1601	0.093	0.1018	0.0377	0.0776
0.0	0.0	0.0	-833.1487	3365.8342	NaN	NaN	1.3	0.5404	0.1585	0.0892	0.0985	0.0369	0.0765
0.0	0.0	0.0	-278.1487	1979.8342	NaN	NaN	1.1635	0.5382	0.1594	0.0892	0.1005	0.037	0.0757
0.0	0.0	0.0	-1494.1487	3447.8342	NaN	NaN	1.3	0.5411	0.1596	0.0896	0.0974	0.0368	0.0755
0.0	0.0	0.0	-2631.1487	1476.8342	NaN	NaN	-0.3	0.5509	0.1611	0.0852	0.0955	0.0347	0.0726
0.0	0.0	0.0	-821.1487	5773.8342	NaN	NaN	1.1658	0.5436	0.1602	0.0887	0.0965	0.0355	0.0755
0.0	0.0	0.0	97.8513	3127.8342	NaN	NaN	0.9697	0.5382	0.1631	0.0902	0.0972	0.0355	0.0757
0.0	0.0	0.0	-1145.1487	4332.8342	NaN	NaN	1.3	0.5475	0.1564	0.0899	0.0939	0.035	0.0773
0.0	0.0	0.0	1422.8513	1990.8342	NaN	NaN	0.5832	0.5527	0.1588	0.0869	0.0931	0.0342	0.0744
0.0	0.0	0.0	553.8513	2945.8342	NaN	NaN	0.8417	0.5518	0.1585	0.0882	0.0924	0.0344	0.0748
0.0	0.0	0.0	-2349.1487	2956.8342	NaN	NaN	1.3	0.5634	0.1574	0.0852	0.0885	0.0326	0.0728
0.0	0.0	0.0	-1239.1487	4374.8342	NaN	NaN	1.3	0.5688	0.155	0.0839	0.0875	0.0324	0.0725
0.0	0.0	0.0	-1243.1487	2314.8342	NaN	NaN	1.3	0.5727	0.1566	0.0828	0.0856	0.0313	0.071
0.0	0.0	0.0	-259.1487	1672.8342	NaN	NaN	1.1833	0.5741	0.156	0.0827	0.0844	0.0312	0.0715
0.0	0.0	0.0	-2242.1487	4836.8342	NaN	NaN	1.3	0.5835	0.1533	0.08	0.0825	0.0299	0.0708
0.0	0.0	0.0	-998.1487	5884.8342	NaN	NaN	1.2043	0.5761	0.1535	0.0826	0.0842	0.031	0.0727
0.0	0.0	0.0	-2233.1487	2045.8342	NaN	NaN	-0.3	0.5908	0.1508	0.0787	0.0799	0.0292	0.0705
0.0	0.0	0.0	-2389.1487	4968.8342	NaN	NaN	1.3	0.5935	0.1492	0.0781	0.0799	0.0291	0.0701
0.0	0.0	0.0	698.8513	2959.8342	NaN	NaN	0.809	0.5953	0.1531	0.0771	0.0779	0.0282	0.0684
0.0	0.0	0.0	-2892.1487	4178.8342	NaN	NaN	1.3	0.5954	0.1548	0.0768	0.0775	0.0274	0.0682
0.0	0.0	0.0	-2225.1487	7130.8342	NaN	NaN	1.3	0.5911	0.1533	0.0783	0.0792	0.0284	0.0697
0.0	0.0	0.0	-846.1487	5325.8342	NaN	NaN	1.1889	0.5988	0.1534	0.0766	0.0762	0.0276	0.0675
0.0	0.0	0.0	1769.8513	949.8342	NaN	NaN	0.3492	0.6046	0.1551	0.074	0.0745	0.0265	0.0653
0.0	0.0	0.0	-2029.1487	3364.8342	NaN	NaN	1.3	0.6076	0.1533	0.0742	0.0735	0.0262	0.0652
0.0	0.0	0.0	-742.1487	3610.8342	NaN	NaN	1.2587	0.6021	0.1544	0.0746	0.0755	0.027	0.0664
0.0	0.0	0.0	-43.1487	4424.8342	NaN	NaN	1.0098	0.6092	0.1536	0.0731	0.0729	0.0261	0.0651
0.0	0.0	0.0	-428.1487	2756.8342	NaN	NaN	1.1839	0.6165	0.1548	0.0693	0.0715	0.0256	0.0624
0.0	0.0	0.0	-1438.1487	511.8342	NaN	NaN	-0.3	0.6349	0.1502	0.065	0.0672	0.0241	0.0586
0.0	0.0	0.0	-903.1487	1377.8342	NaN	NaN	1.3	0.6384	0.1498	0.0639	0.0667	0.0234	0.0577
0.0	0.0	0.0	-1090.1487	1015.8342	NaN	NaN	-0.3	0.6299	0.1566	0.0659	0.0666	0.023	0.058
0.0	0.0	0.0	-1806.1487	-995.1658	NaN	NaN	0.3552	0.6262	0.1618	0.0663	0.0667	0.0217	0.0572
0.0	0.0	0.0	-1354.1487	4699.8342	NaN	NaN	1.3	0.586	0.176	0.075	0.0755	0.0246	0.0629
0.0	0.0	0.0	-2198.1487	5674.8342	NaN	NaN	1.3	0.5877	0.1768	0.0745	0.0739	0.0245	0.0626
0.0	0.0	0.0	-1650.1487	767.8342	NaN	NaN	-0.3	0.5964	0.1751	0.0722	0.0714	0.0235	0.0615
0.0	0.0	0.0	-1796.1487	1610.8342	NaN	NaN	-0.3	0.5948	0.1757	0.0714	0.0734	0.0235	0.0612
0.0	0.0	0.0	172.8513	3890.8342	NaN	NaN	0.9575	0.582	0.1791	0.0744	0.0761	0.0248	0.0635
0.0	0.0	0.0	77.8513	3481.8342	NaN	NaN	0.9781	0.5823	0.1813	0.0728	0.076	0.0247	0.0629
0.0	0.0	0.0	-1011.1487	5884.8342	NaN	NaN	1.2075	0.5758	0.1796	0.0748	0.0789	0.0257	0.0652
0.0	0.0	0.0	-1905.1487	4248.8342	NaN	NaN	1.3	0.5891	0.1773	0.0719	0.0745	0.0248	0.0624
0.0	0.0	0.0	-1748.1487	2946.8342	NaN	NaN	1.3	0.5949	0.1775	0.07	0.0723	0.0238	0.0614
0.0	0.0	0.0	-1430.1487	4582.8342	NaN	NaN	1.3	0.596	0.175	0.0705	0.0731	0.0234	0.062
0.0	0.0	0.0	2516.8513	6590.8342	NaN	NaN	0.7237	0.5847	0.1754	0.0727	0.0773	0.0253	0.0647
0.0	0.0	0.0	-2239.1487	4656.8342	NaN	NaN	1.3	0.6086	0.1694	0.0668	0.0715	0.0239	0.0597
0.0	0.0	0.0	-1475.1487	995.8342	NaN	NaN	-0.3	0.6425	0.158	0.059	0.0651	0.0214	0.0541
0.0	0.0	0.0	-1758.1487	936.8342	NaN	NaN	-0.3	0.6517	0.1533	0.0581	0.0636	0.0204	0.0528
0.0	0.0	0.0	-1660.1487	2356.8342	NaN	NaN	1.3	0.628	0.1643	0.0619	0.0683	0.0217	0.0559
0.0	0.0	0.0	-1687.1487	4108.8342	NaN	NaN	1.3	0.6311	0.1629	0.0613	0.0673	0.0214	0.0559
0.0	0.0	0.0	-1794.1487	2123.8342	NaN	NaN	1.3	0.6222	0.1675	0.0627	0.0693	0.0219	0.0564
0.0	0.0	0.0	-705.1487	873.8342	NaN	NaN	1.3	0.6115	0.173	0.0645	0.0711	0.0228	0.0571
0.0	0.0	0.0	-2466.1487	3034.8342	NaN	NaN	1.3	0.6246	0.1653	0.0626	0.0689	0.0223	0.0563
0.0	0.0	0.0	-2841.1487	3649.8342	NaN	NaN	1.3	0.6287	0.164	0.0623	0.0675	0.0223	0.0552
0.0	0.0	0.0	-2033.1487	897.8342	NaN	NaN	-0.3	0.6263	0.167	0.0627	0.0673	0.022	0.0547
0.0	0.0	0.0	-168.1487	3582.8342	NaN	NaN	1.0492	0.6079	0.1718	0.0671	0.0722	0.0238	0.0572
0.0	0.0	0.0	-2006.1487	6030.8342	NaN	NaN	1.3	0.6056	0.1723	0.0683	0.0711	0.025	0.0577
0.0	0.0	0.0	-1466.1487	1345.8342	NaN	NaN	-0.3	0.6303	0.1631	0.0632	0.066	0.023	0.0544
0.0	0.0	0.0	-926.1487	5811.8342	NaN	NaN	1.1896	0.6226	0.163	0.0661	0.0683	0.024	0.0561
0.0	0.0	0.0	-967.1487	5933.8342	NaN	NaN	1.1947	0.626	0.1609	0.065	0.0677	0.0245	0.0559
0.0	0.0	0.0	-1618.1487	7335.8342	NaN	NaN	1.283	0.6366	0.1531	0.0628	0.0669	0.0248	0.0558
0.0	0.0	0.0	-1583.1487	2617.8342	NaN	NaN	1.3	0.6663	0.1411	0.0565	0.0617	0.0235	0.051
0.0	0.0	0.0	132.8513	1362.8342	NaN	NaN	0.9112	0.6842	0.1318	0.0537	0.0591	0.0235	0.0476
0.0	0.0	0.0	-244.1487	1581.8342	NaN	NaN	1.1825	0.7029	0.1241	0.0511	0.055	0.0231	0.0438
0.0	0.0	0.0	-1174.1487	1966.8342	NaN	NaN	1.3	0.7048	0.1222	0.0517	0.0547	0.0236	0.043
0.0	0.0	0.0	-1360.1487	2632.8342	NaN	NaN	1.3	0.697	0.1246	0.0539	0.056	0.025	0.0434
0.0	0.0	0.0	-1486.1487	1632.8342	NaN	NaN	1.3	0.7045	0.121	0.0536	0.054	0.0256	0.0413
0.0	0.0	0.0	-1871.1487	4127.8342	NaN	NaN	1.3	0.7068	0.1187	0.0534	0.0538	0.0269	0.0405
0.0	0.0	0.0	-1801.1487	-1506.1658	NaN	NaN	0.4554	0.7376	0.1065	0.0484	0.0471	0.0247	0.0356
0.0	0.0	0.0	-986.1487	3036.8342	NaN	NaN	1.3	0.726	0.1077	0.0523	0.05	0.0269	0.037
0.0	0.0	0.0	-1548.1487	3506.8342	NaN	NaN	1.3	0.7311	0.1058	0.0519	0.0482	0.0271	0.0358
0.0	0.0	0.0	-94.1487	3774.8342	NaN	NaN	1.0256	0.729	0.1034	0.0526	0.0498	0.0285	0.0367
0.0	0.0	0.0	-1085.1487	4201.8342	NaN	NaN	1.3	0.7392	0.0982	0.0511	0.0478	0.0288	0.0349
0.0	0.0	0.0	-615.1487	1423.8342	NaN	NaN	1.3	0.7522	0.093	0.0477	0.0459	0.028	0.0332
0.0	0.0	0.0	-357.1487	-1272.1658	NaN	NaN	0.7808	0.7757	0.0841	0.0434	0.0415	0.0257	0.0295
0.0	0.0	0.0	-1408.1487	445.8342	NaN	NaN	-0.3	0.7712	0.0843	0.0462	0.0426	0.0262	0.0294
0.0	0.0	0.0	-208.1487	1215.8342	NaN	NaN	1.2066	0.7548	0.0911	0.0502	0.0456	0.0276	0.0306
0.0	0.0	0.0	-1625.1487	2920.8342	NaN	NaN	1.3	0.7449	0.0948	0.0526	0.0477	0.0286	0.0314
0.0	0.0	0.0	-2193.1487	2075.8342	NaN	NaN	-0.3	0.7421	0.0952	0.0534	0.0484	0.0294	0.0315
0.0	0.0	0.0	-1483.1487	493.8342	NaN	NaN	-0.3	0.7458	0.0937	0.0528	0.0478	0.0291	0.0308
0.0	0.0	0.0	-711.1487	2443.8342	NaN	NaN	1.3	0.7298	0.0962	0.0568	0.0523	0.0323	0.0325
0.0	0.0	0.0	-1472.1487	3628.8342	NaN	NaN	1.3	0.7152	0.0977	0.0612	0.0558	0.0359	0.0342
0.0	0.0	0.0	-370.1487	4282.8342	NaN	NaN	1.0946	0.7118	0.0976	0.0617	0.0564	0.0371	0.0353
0.0	0.0	0.0	-1018.1487	2688.8342	NaN	NaN	1.3	0.722	0.0946	0.0596	0.0546	0.035	0.0342
0.0	0.0	0.0	154.8513	2243.8342	NaN	NaN	0.9354	0.7184	0.0955	0.0602	0.055	0.0361	0.0348
0.0	0.0	0.0	-2348.1487	504.8342	NaN	NaN	-0.2739	0.7447	0.0892	0.0546	0.0493	0.0307	0.0314
0.0	0.0	0.0	-1497.1487	3617.8342	NaN	NaN	1.3	0.7184	0.0968	0.061	0.0549	0.0352	0.0336
0.0	0.0	0.0	-2746.1487	1210.8342	NaN	NaN	-0.3	0.7154	0.0985	0.0626	0.0551	0.0355	0.033
0.0	0.0	0.0	-1017.1487	3475.8342	NaN	NaN	1.3	0.6936	0.0999	0.0689	0.0605	0.0415	0.0357
0.0	0.0	0.0	-653.1487	4596.8342	NaN	NaN	1.1656	0.6937	0.0978	0.0685	0.0612	0.0424	0.0363
0.0	0.0	0.0	-420.1487	-176.1658	NaN	NaN	0.2954	0.703	0.0948	0.067	0.059	0.0411	0.0351
0.0	0.0	0.0	-24.1487	1644.8342	NaN	NaN	1.0149	0.6898	0.0983	0.0702	0.0625	0.0439	0.0353
0.0	0.0	0.0	-2291.1487	6085.8342	NaN	NaN	1.3	0.6736	0.099	0.077	0.0652	0.0481	0.0371
0.0	0.0	0.0	163.8513	1177.8342	NaN	NaN	0.8779	0.672	0.0991	0.0783	0.0651	0.0472	0.0382
0.0	0.0	0.0	-2302.1487	2341.8342	NaN	NaN	1.3	0.6853	0.0963	0.0754	0.0625	0.0436	0.0369
0.0	0.0	0.0	-1331.1487	2128.8342	NaN	NaN	1.3	0.6721	0.1007	0.0795	0.0653	0.0453	0.0372
0.0	0.0	0.0	1133.8513	577.8342	NaN	NaN	0.3376	0.6765	0.1	0.0789	0.0637	0.0443	0.0366
0.0	0.0	0.0	-2367.1487	3863.8342	NaN	NaN	1.3	0.6695	0.1002	0.0815	0.0661	0.0457	0.0368
0.0	0.0	0.0	-1076.1487	4472.8342	NaN	NaN	1.3	0.6462	0.103	0.089	0.0711	0.0521	0.0387
0.0	0.0	0.0	-124.1487	3295.8342	NaN	NaN	1.0391	0.654	0.0987	0.0861	0.0705	0.0514	0.0394
0.0	0.0	0.0	-999.1487	1908.8342	NaN	NaN	1.3	0.6642	0.0943	0.0837	0.0686	0.0505	0.0387
0.0	0.0	0.0	-1654.1487	-55.1658	NaN	NaN	0.0323	0.6818	0.0923	0.0773	0.066	0.0459	0.0366
0.0	0.0	0.0	-978.1487	1168.8342	NaN	NaN	1.3	0.6796	0.0941	0.0785	0.0664	0.0459	0.0354
0.0	0.0	0.0	-1966.1487	4940.8342	NaN	NaN	1.3	0.6523	0.1002	0.0864	0.073	0.0514	0.0367
0.0	0.0	0.0	-1990.1487	4297.8342	NaN	NaN	1.3	0.645	0.1023	0.0902	0.073	0.0525	0.0371
0.0	0.0	0.0	-1649.1487	3252.8342	NaN	NaN	1.3	0.6486	0.1011	0.0884	0.0744	0.0503	0.0373
0.0	0.0	0.0	-4236.1487	3374.8342	NaN	NaN	-0.3	0.6446	0.1041	0.0905	0.0741	0.0507	0.0361
0.0	0.0	0.0	-3264.1487	-265.1658	NaN	NaN	0.0751	0.6508	0.1071	0.0875	0.0722	0.0484	0.0341
0.0	0.0	0.0	683.8513	2961.8342	NaN	NaN	0.8124	0.5933	0.117	0.103	0.0861	0.0628	0.0377
0.0	0.0	0.0	-2060.1487	6523.8342	NaN	NaN	1.3	0.5933	0.1127	0.1066	0.0837	0.0652	0.0384
0.0	0.0	0.0	-1375.1487	1992.8342	NaN	NaN	1.3	0.5995	0.1133	0.1034	0.0822	0.0628	0.0388
0.0	0.0	0.0	-458.1487	4921.8342	NaN	NaN	1.1026	0.5873	0.1141	0.1057	0.0864	0.0669	0.0396
0.0	0.0	0.0	-2586.1487	4834.8342	NaN	NaN	1.3	0.5922	0.1127	0.1057	0.0839	0.0655	0.04
0.0	0.0	0.0	-2244.1487	1556.8342	NaN	NaN	-0.3	0.6084	0.1111	0.1001	0.0797	0.0611	0.0396
0.0	0.0	0.0	-430.1487	2326.8342	NaN	NaN	1.2268	0.596	0.1144	0.1024	0.0834	0.0639	0.04
0.0	0.0	0.0	-1873.1487	3308.8342	NaN	NaN	1.3	0.6026	0.1115	0.1038	0.0797	0.0626	0.0398
0.0	0.0	0.0	-881.1487	2230.8342	NaN	NaN	1.3	0.6081	0.1109	0.1005	0.0786	0.0616	0.0403
0.0	0.0	0.0	-2483.1487	6017.8342	NaN	NaN	1.3	0.6039	0.1101	0.1037	0.079	0.0632	0.04
0.0	0.0	0.0	-893.1487	4144.8342	NaN	NaN	1.2747	0.6082	0.1085	0.1024	0.0772	0.0628	0.0408
0.0	0.0	0.0	-91.1487	3189.8342	NaN	NaN	1.0294	0.6204	0.1037	0.0994	0.0751	0.0606	0.0407
0.0	0.0	0.0	-1451.1487	3600.8342	NaN	NaN	1.3	0.6198	0.1036	0.1001	0.0748	0.061	0.0408
0.0	0.0	0.0	194.8513	2400.8342	NaN	NaN	0.9249	0.6347	0.0993	0.0953	0.0723	0.0573	0.041
0.0	0.0	0.0	-2007.1487	5019.8342	NaN	NaN	1.3	0.6381	0.099	0.0952	0.0709	0.0558	0.041
0.0	0.0	0.0	-2084.1487	3052.8342	NaN	NaN	1.3	0.6447	0.0999	0.0917	0.0701	0.0525	0.041
0.0	0.0	0.0	-1848.1487	5054.8342	NaN	NaN	1.3	0.6565	0.0947	0.0884	0.068	0.0511	0.0413
0.0	0.0	0.0	-964.1487	201.8342	NaN	NaN	-0.2648	0.6578	0.0984	0.0862	0.068	0.0494	0.0402
0.0	0.0	0.0	-1935.1487	2000.8342	NaN	NaN	1.3	0.6705	0.0924	0.0829	0.066	0.0483	0.04
0.0	0.0	0.0	-2170.1487	3650.8342	NaN	NaN	1.3	0.6671	0.093	0.0828	0.0673	0.0497	0.0402
0.0	0.0	0.0	-2791.1487	1559.8342	NaN	NaN	-0.3	0.6743	0.0912	0.0803	0.0657	0.0489	0.0397
0.0	0.0	0.0	-884.1487	1159.8342	NaN	NaN	1.3	0.6876	0.0882	0.0757	0.063	0.047	0.0386
0.0	0.0	0.0	-807.1487	2369.8342	NaN	NaN	1.3	0.6901	0.0867	0.0741	0.0634	0.0472	0.0385
0.0	0.0	0.0	-2830.1487	2576.8342	NaN	NaN	-0.3	0.6923	0.0871	0.0731	0.0617	0.0474	0.0385
0.0	0.0	0.0	-978.1487	3103.8342	NaN	NaN	1.3	0.7004	0.0835	0.0708	0.0601	0.0466	0.0386
0.0	0.0	0.0	-231.1487	6091.8342	NaN	NaN	1.0394	0.7056	0.0789	0.0701	0.0589	0.0467	0.0397
0.0	0.0	0.0	-1698.1487	1300.8342	NaN	NaN	-0.3	0.7219	0.0793	0.0636	0.0551	0.0414	0.0387
0.0	0.0	0.0	-2220.1487	727.8342	NaN	NaN	-0.3	0.7383	0.0763	0.0581	0.0521	0.038	0.0372
0.0	0.0	0.0	-60.1487	4355.8342	NaN	NaN	1.014	0.733	0.076	0.0603	0.0532	0.0396	0.0379
0.0	0.0	0.0	830.8513	4179.8342	NaN	NaN	0.8342	0.7401	0.0742	0.0569	0.0519	0.0388	0.038
0.0	0.0	0.0	-1259.1487	975.8342	NaN	NaN	-0.3	0.7618	0.0706	0.0508	0.0473	0.0344	0.0351
0.0	0.0	0.0	239.8513	2406.8342	NaN	NaN	0.9094	0.7602	0.0707	0.0502	0.0486	0.0351	0.0353
0.0	0.0	0.0	-2241.1487	2592.8342	NaN	NaN	1.3	0.7705	0.069	0.0475	0.0457	0.034	0.0333
0.0	0.0	0.0	-1143.1487	2636.8342	NaN	NaN	1.3	0.7757	0.0686	0.0454	0.045	0.0322	0.0331
0.0	0.0	0.0	-538.1487	457.8342	NaN	NaN	-0.3	0.784	0.0678	0.0437	0.0427	0.0304	0.0314
0.0	0.0	0.0	-2227.1487	3838.8342	NaN	NaN	1.3	0.7768	0.0699	0.0448	0.0449	0.0312	0.0324
0.0	0.0	0.0	-509.1487	1868.8342	NaN	NaN	1.3	0.7827	0.0699	0.0431	0.0431	0.0299	0.0313
0.0	0.0	0.0	-1490.1487	3715.8342	NaN	NaN	1.3	0.7808	0.07	0.0433	0.0441	0.03	0.0318
0.0	0.0	0.0	-1664.1487	2140.8342	NaN	NaN	1.3	0.7887	0.0692	0.0409	0.0419	0.0288	0.0305
0.0	0.0	0.0	-1172.1487	1772.8342	NaN	NaN	1.3	0.7906	0.0682	0.0405	0.0419	0.0284	0.0304
0.0	0.0	0.0	-1287.1487	2433.8342	NaN	NaN	1.3	0.7912	0.0684	0.0401	0.0415	0.0285	0.0303
0.0	0.0	0.0	-275.1487	-51.1658	NaN	NaN	0.1568	0.7945	0.0673	0.0392	0.041	0.0281	0.0299
0.0	0.0	0.0	566.8513	3587.8342	NaN	NaN	0.8636	0.7959	0.0666	0.0387	0.041	0.0281	0.0298
0.0	0.0	0.0	-518.1487	606.8342	NaN	NaN	1.3	0.8004	0.0665	0.0374	0.0394	0.0273	0.029
0.0	0.0	0.0	-1687.1487	2292.8342	NaN	NaN	1.3	0.8014	0.0661	0.0374	0.0394	0.0269	0.0289
0.0	0.0	0.0	187.8513	4462.8342	NaN	NaN	0.9596	0.7974	0.0674	0.0379	0.0403	0.0274	0.0295
0.0	0.0	0.0	-1435.1487	2801.8342	NaN	NaN	1.3	0.7966	0.0674	0.0382	0.0405	0.0277	0.0295
0.0	0.0	0.0	-931.1487	2706.8342	NaN	NaN	1.3	0.7984	0.0679	0.0375	0.0399	0.0271	0.0291
0.0	0.0	0.0	-1569.1487	3362.8342	NaN	NaN	1.3	0.7963	0.0679	0.0383	0.0407	0.0272	0.0295
0.0	0.0	0.0	-2699.1487	5743.8342	NaN	NaN	1.3	0.7898	0.0694	0.04	0.0422	0.0284	0.0303
0.0	0.0	0.0	-1290.1487	2713.8342	NaN	NaN	1.3	0.795	0.0685	0.0386	0.0412	0.0275	0.0292
0.0	0.0	0.0	-1158.1487	4978.8342	NaN	NaN	1.3	0.7956	0.0669	0.0391	0.0418	0.0277	0.0289
0.0	0.0	0.0	-47.1487	697.8342	NaN	NaN	1.0725	0.7984	0.067	0.0383	0.0408	0.0271	0.0284
0.0	0.0	0.0	-2826.1487	2150.8342	NaN	NaN	-0.3	0.8014	0.0652	0.0385	0.0406	0.0268	0.0276
0.0	0.0	0.0	-1859.1487	4871.8342	NaN	NaN	1.3	0.7951	0.0668	0.0399	0.0424	0.0276	0.0283
0.0	0.0	0.0	560.8513	1121.8342	NaN	NaN	0.6667	0.7948	0.0668	0.0402	0.0426	0.0275	0.0281
0.0	0.0	0.0	-975.1487	3927.8342	NaN	NaN	1.3	0.7912	0.0669	0.0411	0.0442	0.0282	0.0285
0.0	0.0	0.0	-451.1487	3326.8342	NaN	NaN	1.1569	0.7898	0.0665	0.0418	0.0446	0.0287	0.0286
0.0	0.0	0.0	-119.1487	3635.8342	NaN	NaN	1.0339	0.7872	0.067	0.0425	0.0452	0.0288	0.0292
0.0	0.0	0.0	-1946.1487	3976.8342	NaN	NaN	1.3	0.7897	0.0658	0.0421	0.0447	0.0289	0.0288
0.0	0.0	0.0	-531.1487	3913.8342	NaN	NaN	1.157	0.792	0.0647	0.0416	0.0445	0.0288	0.0285
0.0	0.0	0.0	-1259.1487	2553.8342	NaN	NaN	1.3	0.7932	0.0647	0.0416	0.0436	0.0286	0.0282
0.0	0.0	0.0	-197.1487	-304.1658	NaN	NaN	0.6067	0.7954	0.0653	0.0412	0.0427	0.0276	0.0278
0.0	0.0	0.0	-1870.1487	4425.8342	NaN	NaN	1.3	0.7948	0.0659	0.0412	0.0428	0.0271	0.0282
0.0	0.0	0.0	-1393.1487	2052.8342	NaN	NaN	1.3	0.7919	0.0675	0.0426	0.0429	0.0272	0.028
0.0	0.0	0.0	-106.1487	5088.8342	NaN	NaN	1.0213	0.7888	0.0681	0.0422	0.0446	0.0276	0.0288
0.0	0.0	0.0	-2921.1487	3901.8342	NaN	NaN	1.3	0.7991	0.0656	0.0403	0.0417	0.0263	0.027
0.0	0.0	0.0	-1460.1487	3166.8342	NaN	NaN	1.3	0.7935	0.0659	0.0407	0.0441	0.0279	0.0279
0.0	0.0	0.0	-1393.1487	90.8342	NaN	NaN	-0.0697	0.8104	0.0623	0.0373	0.0391	0.0253	0.0256
0.0	0.0	0.0	241.8513	4752.8342	NaN	NaN	0.9516	0.7973	0.0638	0.0405	0.0435	0.0278	0.027
0.0	0.0	0.0	21.8513	850.8342	NaN	NaN	0.975	0.8082	0.063	0.0372	0.04	0.0257	0.0259
0.0	0.0	0.0	-2052.1487	1118.8342	NaN	NaN	-0.3	0.8093	0.0617	0.0377	0.0398	0.0256	0.0259
0.0	0.0	0.0	290.8513	4807.8342	NaN	NaN	0.943	0.8048	0.0636	0.0383	0.0406	0.0261	0.0265
0.0	0.0	0.0	-2384.1487	1977.8342	NaN	NaN	-0.3	0.8136	0.0618	0.0358	0.0384	0.0246	0.0257
0.0	0.0	0.0	-2385.1487	1195.8342	NaN	NaN	-0.3	0.8127	0.0623	0.0358	0.0388	0.0243	0.0262
0.0	0.0	0.0	-2048.1487	5885.8342	NaN	NaN	1.3	0.8046	0.0639	0.0384	0.0405	0.0256	0.0269
0.0	0.0	0.0	-347.1487	2468.8342	NaN	NaN	1.1636	0.809	0.0641	0.0365	0.0391	0.0248	0.0265
0.0	0.0	0.0	-940.1487	1140.8342	NaN	NaN	1.3	0.8187	0.0606	0.0342	0.0374	0.024	0.0252
0.0	0.0	0.0	-1829.1487	2692.8342	NaN	NaN	1.3	0.8187	0.0607	0.0342	0.0373	0.0237	0.0253
0.0	0.0	0.0	201.8513	5858.8342	NaN	NaN	0.9667	0.8087	0.0629	0.0374	0.0395	0.0252	0.0264
0.0	0.0	0.0	-1618.1487	4945.8342	NaN	NaN	1.3	0.8143	0.062	0.0352	0.0385	0.0246	0.0255
0.0	0.0	0.0	-1641.1487	3566.8342	NaN	NaN	1.3	0.8175	0.0601	0.0346	0.0382	0.0245	0.0251
0.0	0.0	0.0	-1156.1487	1526.8342	NaN	NaN	1.3	0.8275	0.0581	0.0318	0.0354	0.0238	0.0233
0.0	0.0	0.0	-2415.1487	1401.8342	NaN	NaN	-0.3	0.8365	0.0545	0.0292	0.034	0.0231	0.0227
0.0	0.0	0.0	-3456.1487	-427.1658	NaN	NaN	0.11	0.8513	0.0476	0.0268	0.0308	0.0221	0.0213
0.0	0.0	0.0	-553.1487	3914.8342	NaN	NaN	1.1645	0.8304	0.055	0.032	0.0353	0.0233	0.0239
0.0	0.0	0.0	-2304.1487	3772.8342	NaN	NaN	1.3	0.8265	0.0578	0.0325	0.0359	0.0236	0.0236
0.0	0.0	0.0	-1422.1487	2521.8342	NaN	NaN	1.3	0.8255	0.0582	0.0323	0.0368	0.0236	0.0236
0.0	0.0	0.0	-614.1487	-409.1658	NaN	NaN	0.3998	0.8332	0.056	0.0301	0.0353	0.0228	0.0226
0.0	0.0	0.0	-787.1487	1194.8342	NaN	NaN	1.3	0.8338	0.0552	0.0306	0.0349	0.023	0.0225
0.0	0.0	0.0	-2118.1487	2529.8342	NaN	NaN	1.3	0.8437	0.0518	0.0285	0.0323	0.022	0.0218
0.0	0.0	0.0	-1404.1487	-683.1658	NaN	NaN	0.3273	0.8555	0.0457	0.0273	0.0296	0.0206	0.0214
0.0	0.0	0.0	-606.1487	1233.8342	NaN	NaN	1.3	0.8511	0.046	0.0305	0.0292	0.0199	0.0232
0.0	0.0	0.0	-1755.1487	2772.8342	NaN	NaN	1.3	0.8501	0.0457	0.0327	0.0281	0.0191	0.0243
0.0	0.0	0.0	1021.8513	4816.8342	NaN	NaN	0.825	0.8474	0.045	0.035	0.0279	0.0191	0.0257
0.0	0.0	0.0	286.8513	1658.8342	NaN	NaN	0.8526	0.855	0.0434	0.0329	0.0256	0.0185	0.0246
0.0	0.0	0.0	-2784.1487	560.8342	NaN	NaN	-0.2523	0.8582	0.0417	0.0325	0.0247	0.0184	0.0246
0.0	0.0	0.0	-2204.1487	2742.8342	NaN	NaN	1.3	0.8608	0.0406	0.0322	0.0238	0.0182	0.0244
0.0	0.0	0.0	-2443.1487	2243.8342	NaN	NaN	-0.3	0.8617	0.0403	0.032	0.0234	0.0182	0.0244
0.0	0.0	0.0	-887.1487	1404.8342	NaN	NaN	1.3	0.8662	0.0389	0.0302	0.023	0.0178	0.0239
0.0	0.0	0.0	-697.1487	2151.8342	NaN	NaN	1.3	0.8642	0.0391	0.0312	0.0234	0.018	0.0242
0.0	0.0	0.0	-1081.1487	3711.8342	NaN	NaN	1.3	0.8548	0.0425	0.0339	0.0248	0.0187	0.0254
0.0	0.0	0.0	-2325.1487	2059.8342	NaN	NaN	-0.3	0.8624	0.0411	0.0314	0.0233	0.0177	0.0241
0.0	0.0	0.0	37.8513	1815.8342	NaN	NaN	0.9796	0.8527	0.0436	0.034	0.0255	0.0184	0.0257
0.0	0.0	0.0	-1584.1487	1911.8342	NaN	NaN	1.3	0.8527	0.0445	0.0337	0.0253	0.0181	0.0258
0.0	0.0	0.0	-1650.1487	2825.8342	NaN	NaN	1.3	0.845	0.046	0.0361	0.0269	0.0189	0.0271
0.0	0.0	0.0	-1150.1487	4163.8342	NaN	NaN	1.3	0.8411	0.0478	0.0367	0.0276	0.0192	0.0277
0.0	0.0	0.0	-2313.1487	1907.8342	NaN	NaN	-0.3	0.8431	0.0478	0.0358	0.027	0.0189	0.0274
0.0	0.0	0.0	-942.1487	2612.8342	NaN	NaN	1.3	0.841	0.0485	0.0361	0.0276	0.0188	0.0279
0.0	0.0	0.0	-289.1487	5518.8342	NaN	NaN	1.0553	0.8323	0.0505	0.0391	0.0293	0.02	0.0288
0.0	0.0	0.0	-546.1487	2394.8342	NaN	NaN	1.2954	0.8322	0.0514	0.0385	0.0293	0.0197	0.0289
0.0	0.0	0.0	-2288.1487	2667.8342	NaN	NaN	1.3	0.8299	0.0515	0.0398	0.03	0.02	0.0288
0.0	0.0	0.0	-669.1487	1985.8342	NaN	NaN	1.3	0.8238	0.0538	0.0414	0.031	0.0202	0.0298
0.0	0.0	0.0	-623.1487	2575.8342	NaN	NaN	1.3	0.8197	0.0553	0.0433	0.0315	0.0202	0.03
0.0	0.0	0.0	165.8513	4232.8342	NaN	NaN	0.9623	0.805	0.0594	0.0476	0.0344	0.0214	0.0322
0.0	0.0	0.0	-295.1487	3662.8342	NaN	NaN	1.0876	0.802	0.06	0.0485	0.0347	0.0216	0.0331
0.0	0.0	0.0	-1506.1487	4098.8342	NaN	NaN	1.3	0.8013	0.0594	0.0489	0.0351	0.022	0.0332
0.0	0.0	0.0	-1440.1487	3626.8342	NaN	NaN	1.3	0.8023	0.059	0.0489	0.0347	0.0221	0.033
0.0	0.0	0.0	-1312.1487	-389.1658	NaN	NaN	0.2287	0.8059	0.0578	0.0486	0.0335	0.0215	0.0327
0.0	0.0	0.0	-538.1487	3642.8342	NaN	NaN	1.1733	0.7925	0.0595	0.054	0.0354	0.0238	0.0348
0.0	0.0	0.0	504.8513	1064.8342	NaN	NaN	0.6784	0.7892	0.0608	0.0556	0.0345	0.0237	0.0362
0.0	0.0	0.0	-1985.1487	1188.8342	NaN	NaN	-0.3	0.7806	0.0625	0.0602	0.035	0.0247	0.0371
0.0	0.0	0.0	-1349.1487	4769.8342	NaN	NaN	1.3	0.7573	0.0668	0.0676	0.039	0.0279	0.0414
0.0	0.0	0.0	-667.1487	5135.8342	NaN	NaN	1.1493	0.7601	0.0639	0.0678	0.0378	0.0283	0.0421
0.0	0.0	0.0	1263.8513	4386.8342	NaN	NaN	0.7763	0.7593	0.0631	0.0672	0.0383	0.0288	0.0433
0.0	0.0	0.0	-674.1487	2921.8342	NaN	NaN	1.2999	0.7714	0.0594	0.0632	0.0361	0.0281	0.0419
0.0	0.0	0.0	-1037.1487	2622.8342	NaN	NaN	1.3	0.7763	0.0573	0.0612	0.0354	0.0284	0.0414
0.0	0.0	0.0	-1704.1487	3642.8342	NaN	NaN	1.3	0.7873	0.054	0.0576	0.0334	0.0276	0.04
0.0	0.0	0.0	-745.1487	1786.8342	NaN	NaN	1.3	0.8012	0.0513	0.0532	0.0311	0.0256	0.0375
0.0	0.0	0.0	182.8513	2102.8342	NaN	NaN	0.92	0.8021	0.0508	0.0528	0.0312	0.026	0.0371
0.0	0.0	0.0	-148.1487	579.8342	NaN	NaN	1.3	0.8068	0.05	0.0513	0.0302	0.0255	0.0363
0.0	0.0	0.0	-1205.1487	320.8342	NaN	NaN	-0.3	0.812	0.0489	0.0495	0.0292	0.025	0.0354
0.0	0.0	0.0	-2102.1487	423.8342	NaN	NaN	-0.2525	0.8172	0.0483	0.0485	0.028	0.0238	0.0342
0.0	0.0	0.0	-1901.1487	3056.8342	NaN	NaN	1.3	0.8036	0.0508	0.0529	0.0304	0.0253	0.037
0.0	0.0	0.0	-415.1487	4018.8342	NaN	NaN	1.1152	0.801	0.0508	0.0538	0.0305	0.0259	0.0379
0.0	0.0	0.0	-2250.1487	5565.8342	NaN	NaN	1.3	0.7998	0.0499	0.0536	0.031	0.0264	0.0393
0.0	0.0	0.0	-574.1487	1385.8342	NaN	NaN	1.3	0.8081	0.0487	0.051	0.0294	0.0256	0.0373
0.0	0.0	0.0	-1842.1487	4020.8342	NaN	NaN	1.3	0.8131	0.0476	0.0496	0.0285	0.0248	0.0365
0.0	0.0	0.0	-997.1487	3638.8342	NaN	NaN	1.3	0.815	0.0473	0.0491	0.0279	0.0245	0.0362
0.0	0.0	0.0	-1745.1487	3146.8342	NaN	NaN	1.3	0.8168	0.0472	0.0484	0.0275	0.0241	0.0359
0.0	0.0	0.0	-2130.1487	2099.8342	NaN	NaN	-0.3	0.8155	0.0474	0.0484	0.028	0.0245	0.0362
0.0	0.0	0.0	-1455.1487	3455.8342	NaN	NaN	1.3	0.8211	0.0462	0.0467	0.027	0.0241	0.0348
0.0	0.0	0.0	-1712.1487	2767.8342	NaN	NaN	1.3	0.824	0.0465	0.0459	0.0263	0.0229	0.0344
0.0	0.0	0.0	-3384.1487	5729.8342	NaN	NaN	1.3	0.8192	0.0463	0.0478	0.0273	0.0234	0.036
0.0	0.0	0.0	-2939.1487	7333.8342	NaN	NaN	1.3	0.8196	0.046	0.0473	0.0271	0.024	0.036
0.0	0.0	0.0	-2016.1487	3659.8342	NaN	NaN	1.3	0.8266	0.0452	0.0452	0.0259	0.0229	0.0342
0.0	0.0	0.0	602.8513	1906.8342	NaN	NaN	0.7598	0.8306	0.0444	0.0437	0.0257	0.0224	0.0333
0.0	0.0	0.0	-850.1487	4222.8342	NaN	NaN	1.2521	0.8293	0.0436	0.0442	0.0261	0.0234	0.0334
0.0	0.0	0.0	-1152.1487	3021.8342	NaN	NaN	1.3	0.8354	0.0429	0.0419	0.025	0.0229	0.0318
0.0	0.0	0.0	-1060.1487	1495.8342	NaN	NaN	1.3	0.8428	0.0421	0.0397	0.0237	0.0216	0.0301
0.0	0.0	0.0	-2553.1487	824.8342	NaN	NaN	-0.3	0.842	0.0427	0.0398	0.0239	0.0209	0.0308
0.0	0.0	0.0	-825.1487	2598.8342	NaN	NaN	1.3	0.8296	0.0448	0.0442	0.026	0.0223	0.0331
0.0	0.0	0.0	696.8513	4841.8342	NaN	NaN	0.8742	0.8237	0.0458	0.0454	0.0272	0.0236	0.0342
0.0	0.0	0.0	723.8513	1160.8342	NaN	NaN	0.6159	0.8311	0.0448	0.0428	0.026	0.0229	0.0324
0.0	0.0	0.0	-1896.1487	-1150.1658	NaN	NaN	0.3776	0.8456	0.0417	0.0386	0.0234	0.0211	0.0296
0.0	0.0	0.0	-1129.1487	2969.8342	NaN	NaN	1.3	0.8364	0.0433	0.0416	0.0253	0.0222	0.0312
0.0	0.0	0.0	-1347.1487	4443.8342	NaN	NaN	1.3	0.8404	0.0425	0.0403	0.0243	0.0222	0.0304
0.0	0.0	0.0	-755.1487	1208.8342	NaN	NaN	1.3	0.8467	0.0416	0.0381	0.0236	0.0209	0.0291
0.0	0.0	0.0	-1181.1487	-394.1658	NaN	NaN	0.2502	0.8443	0.0423	0.039	0.0239	0.021	0.0293
0.0	0.0	0.0	-1331.1487	1432.8342	NaN	NaN	1.3	0.8349	0.0453	0.0426	0.0251	0.0214	0.0307
0.0	0.0	0.0	-76.1487	6659.8342	NaN	NaN	1.0116	0.8174	0.0494	0.0474	0.0287	0.0234	0.0338
0.0	0.0	0.0	-1340.1487	3002.8342	NaN	NaN	1.3	0.8284	0.0474	0.0441	0.0263	0.0218	0.032
0.0	0.0	0.0	-2705.1487	5634.8342	NaN	NaN	1.3	0.8182	0.0494	0.0462	0.0291	0.0234	0.0337
0.0	0.0	0.0	-661.1487	2136.8342	NaN	NaN	1.3	0.8282	0.0473	0.0439	0.0267	0.0226	0.0312
0.0	0.0	0.0	628.8513	2147.8342	NaN	NaN	0.7735	0.8249	0.0481	0.0439	0.0282	0.0233	0.0316
0.0	0.0	0.0	-1456.1487	2138.8342	NaN	NaN	1.3	0.8357	0.0463	0.0408	0.0262	0.0218	0.0292
0.0	0.0	0.0	-5.1487	3162.8342	NaN	NaN	1.0016	0.8279	0.0488	0.0425	0.0279	0.0227	0.0302
0.0	0.0	0.0	-2949.1487	1950.8342	NaN	NaN	-0.3	0.8325	0.0488	0.042	0.0263	0.0214	0.029
0.0	0.0	0.0	-1827.1487	5060.8342	NaN	NaN	1.3	0.8127	0.0539	0.0476	0.0305	0.0233	0.032
0.0	0.0	0.0	-1420.1487	3505.8342	NaN	NaN	1.3	0.8166	0.0536	0.0468	0.029	0.0224	0.0314
0.0	0.0	0.0	-366.1487	4535.8342	NaN	NaN	1.0878	0.8029	0.0571	0.0505	0.0323	0.0239	0.0334
0.0	0.0	0.0	3357.8513	5007.8342	NaN	NaN	0.5986	0.8021	0.0573	0.0505	0.0322	0.0241	0.0339
0.0	0.0	0.0	-979.1487	4279.8342	NaN	NaN	1.2967	0.8033	0.0564	0.0496	0.0321	0.0242	0.0344
0.0	0.0	0.0	-2041.1487	3673.8342	NaN	NaN	1.3	0.8156	0.0531	0.046	0.0297	0.023	0.0327
0.0	0.0	0.0	307.8513	2791.8342	NaN	NaN	0.9007	0.8234	0.0512	0.0435	0.0283	0.0221	0.0316
0.0	0.0	0.0	-1758.1487	2506.8342	NaN	NaN	1.3	0.8292	0.0498	0.0422	0.027	0.0213	0.0304
0.0	0.0	0.0	-277.1487	2227.8342	NaN	NaN	1.1421	0.8312	0.0494	0.0414	0.0267	0.0211	0.0302
0.0	0.0	0.0	-2479.1487	3147.8342	NaN	NaN	1.3	0.8314	0.0491	0.0421	0.0264	0.021	0.0299
0.0	0.0	0.0	-624.1487	2695.8342	NaN	NaN	1.3	0.8254	0.0509	0.0433	0.0275	0.0217	0.0312
0.0	0.0	0.0	-1138.1487	1963.8342	NaN	NaN	1.3	0.8321	0.049	0.042	0.0261	0.0207	0.0302
0.0	0.0	0.0	-1034.1487	3688.8342	NaN	NaN	1.3	0.8191	0.0518	0.0457	0.0283	0.0225	0.0326
0.0	0.0	0.0	316.8513	969.8342	NaN	NaN	0.7537	0.8246	0.0506	0.044	0.0269	0.0214	0.0324
0.0	0.0	0.0	-612.1487	4239.8342	NaN	NaN	1.1687	0.8181	0.0516	0.0459	0.028	0.0225	0.034
0.0	0.0	0.0	-1377.1487	3912.8342	NaN	NaN	1.3	0.8231	0.0503	0.0438	0.027	0.0218	0.0339
0.0	0.0	0.0	-1818.1487	3712.8342	NaN	NaN	1.3	0.831	0.0477	0.0416	0.0257	0.0215	0.0325
0.0	0.0	0.0	-888.1487	3451.8342	NaN	NaN	1.3	0.8385	0.0465	0.039	0.0245	0.0207	0.0308
0.0	0.0	0.0	568.8513	-43.1658	NaN	NaN	-0.0821	0.8479	0.0445	0.036	0.0229	0.0196	0.0291
0.0	0.0	0.0	-1170.1487	703.8342	NaN	NaN	-0.3	0.849	0.0439	0.036	0.0229	0.0196	0.0287
0.0	0.0	0.0	-763.1487	3818.8342	NaN	NaN	1.2497	0.844	0.0451	0.0372	0.0239	0.0203	0.0295
0.0	0.0	0.0	-2646.1487	1470.8342	NaN	NaN	-0.3	0.8494	0.044	0.0358	0.0229	0.0197	0.0282
0.0	0.0	0.0	-351.1487	2969.8342	NaN	NaN	1.1341	0.8459	0.0449	0.0363	0.024	0.0204	0.0286
0.0	0.0	0.0	-1095.1487	583.8342	NaN	NaN	-0.3	0.8514	0.0435	0.035	0.0228	0.02	0.0273
0.0	0.0	0.0	-3042.1487	2840.8342	NaN	NaN	-0.3	0.8501	0.0434	0.0354	0.0233	0.0203	0.0275
0.0	0.0	0.0	-1762.1487	63.8342	NaN	NaN	-0.0376	0.855	0.0423	0.0343	0.0223	0.0192	0.0268
0.0	0.0	0.0	171.8513	1057.8342	NaN	NaN	0.8602	0.8491	0.0433	0.0366	0.0237	0.0194	0.0279
0.0	0.0	0.0	282.8513	3397.8342	NaN	NaN	0.9232	0.8456	0.0452	0.0371	0.0244	0.0194	0.0284
0.0	0.0	0.0	-1329.1487	1989.8342	NaN	NaN	1.3	0.8498	0.0448	0.0357	0.0236	0.0185	0.0277
0.0	0.0	0.0	-3087.1487	2737.8342	NaN	NaN	-0.3	0.8482	0.0454	0.036	0.0239	0.0186	0.0279
0.0	0.0	0.0	-1706.1487	104.8342	NaN	NaN	-0.0655	0.8533	0.0441	0.0345	0.0229	0.0179	0.0273
0.0	0.0	0.0	-811.1487	2452.8342	NaN	NaN	1.3	0.8499	0.0441	0.0359	0.0236	0.0184	0.0282
0.0	0.0	0.0	-43.1487	2378.8342	NaN	NaN	1.0185	0.8501	0.0446	0.0353	0.0235	0.0185	0.028
0.0	0.0	0.0	-2110.1487	1357.8342	NaN	NaN	-0.3	0.852	0.0437	0.0348	0.0233	0.0183	0.0279
0.0	0.0	0.0	774.8513	4684.8342	NaN	NaN	0.8581	0.8472	0.0446	0.0361	0.0243	0.0193	0.0286
0.0	0.0	0.0	-2717.1487	3263.8342	NaN	NaN	1.3	0.8588	0.0423	0.0325	0.0219	0.018	0.0266
0.0	0.0	0.0	125.8513	-826.1658	NaN	NaN	1.1797	0.8605	0.0414	0.0323	0.0217	0.0175	0.0266
0.0	0.0	0.0	-1235.1487	4895.8342	NaN	NaN	1.3	0.8572	0.0419	0.0335	0.0222	0.0175	0.0276
0.0	0.0	0.0	-3311.1487	3646.8342	NaN	NaN	1.3	0.8569	0.0427	0.0332	0.0222	0.0175	0.0275
0.0	0.0	0.0	-2709.1487	5108.8342	NaN	NaN	1.3	0.8598	0.0421	0.0322	0.0218	0.0172	0.027
0.0	0.0	0.0	-2286.1487	3864.8342	NaN	NaN	1.3	0.8601	0.0421	0.0316	0.0219	0.0174	0.027
0.0	0.0	0.0	-2911.1487	447.8342	NaN	NaN	-0.1818	0.8648	0.0404	0.0306	0.0209	0.017	0.0264
0.0	0.0	0.0	-1420.1487	3594.8342	NaN	NaN	1.3	0.861	0.041	0.0319	0.0217	0.0169	0.0275
0.0	0.0	0.0	-548.1487	1335.8342	NaN	NaN	1.3	0.8608	0.0414	0.0321	0.0217	0.0169	0.0271
0.0	0.0	0.0	833.8513	4508.8342	NaN	NaN	0.8439	0.8527	0.043	0.0343	0.0233	0.0181	0.0286
0.0	0.0	0.0	-1661.1487	1507.8342	NaN	NaN	-0.3	0.8642	0.0407	0.0309	0.021	0.017	0.0262
0.0	0.0	0.0	63.8513	1766.8342	NaN	NaN	0.9651	0.8626	0.0408	0.0311	0.0214	0.0171	0.027
0.0	0.0	0.0	-2843.1487	992.8342	NaN	NaN	-0.3	0.8688	0.039	0.0296	0.0201	0.0164	0.026
0.0	0.0	0.0	-1631.1487	3222.8342	NaN	NaN	1.3	0.8613	0.0406	0.032	0.0216	0.017	0.0276
0.0	0.0	0.0	-1345.1487	3348.8342	NaN	NaN	1.3	0.8651	0.0402	0.0309	0.0207	0.0167	0.0264
0.0	0.0	0.0	-901.1487	1831.8342	NaN	NaN	1.3	0.8623	0.0408	0.0317	0.0213	0.017	0.0269
0.0	0.0	0.0	-2940.1487	1167.8342	NaN	NaN	-0.3	0.864	0.0404	0.0312	0.0209	0.0167	0.0268
0.0	0.0	0.0	-2292.1487	1840.8342	NaN	NaN	-0.3	0.8608	0.0406	0.0333	0.0213	0.0169	0.027
0.0	0.0	0.0	-1102.1487	7331.8342	NaN	NaN	1.1769	0.8477	0.0447	0.0363	0.024	0.0181	0.0293
0.0	0.0	0.0	161.8513	339.8342	NaN	NaN	0.6774	0.8569	0.0426	0.0343	0.022	0.0167	0.0275
0.0	0.0	0.0	-670.1487	4497.8342	NaN	NaN	1.1751	0.8445	0.046	0.0367	0.0248	0.0181	0.0298
0.0	0.0	0.0	-1895.1487	1483.8342	NaN	NaN	-0.3	0.857	0.0431	0.0339	0.0219	0.0167	0.0273
0.0	0.0	0.0	30.8513	4564.8342	NaN	NaN	0.9933	0.8497	0.0444	0.0358	0.0234	0.0176	0.029
0.0	0.0	0.0	-1599.1487	4743.8342	NaN	NaN	1.3	0.8555	0.0434	0.0341	0.0221	0.0169	0.028
0.0	0.0	0.0	-2389.1487	3304.8342	NaN	NaN	1.3	0.8513	0.0439	0.0354	0.0228	0.0178	0.0287
0.0	0.0	0.0	-1685.1487	2898.8342	NaN	NaN	1.3	0.8518	0.0433	0.0358	0.0227	0.018	0.0285
0.0	0.0	0.0	-595.1487	3407.8342	NaN	NaN	1.2116	0.8502	0.0433	0.036	0.0232	0.0185	0.0289
0.0	0.0	0.0	-21.1487	925.8342	NaN	NaN	1.0234	0.8553	0.0421	0.0345	0.0221	0.018	0.028
0.0	0.0	0.0	-337.1487	899.8342	NaN	NaN	1.3	0.8547	0.0415	0.0348	0.0224	0.0181	0.0284
0.0	0.0	0.0	349.8513	3262.8342	NaN	NaN	0.9032	0.8535	0.0416	0.0352	0.0227	0.0185	0.0286
0.0	0.0	0.0	-1283.1487	3305.8342	NaN	NaN	1.3	0.8548	0.042	0.0342	0.0224	0.0182	0.0284
0.0	0.0	0.0	-2246.1487	-374.1658	NaN	NaN	0.1428	0.8584	0.0411	0.033	0.0218	0.018	0.0278
0.0	0.0	0.0	-2226.1487	2764.8342	NaN	NaN	1.3	0.857	0.0409	0.0336	0.0221	0.0183	0.0281
0.0	0.0	0.0	-1749.1487	2694.8342	NaN	NaN	1.3	0.8564	0.0414	0.0338	0.0221	0.0182	0.0282
0.0	0.0	0.0	-2706.1487	2541.8342	NaN	NaN	-0.3	0.857	0.0412	0.0337	0.022	0.0178	0.0284
0.0	0.0	0.0	-1783.1487	3898.8342	NaN	NaN	1.3	0.8564	0.0411	0.034	0.0222	0.0176	0.0288
0.0	0.0	0.0	-1504.1487	5255.8342	NaN	NaN	1.3	0.856	0.0411	0.0341	0.0225	0.0175	0.0289
0.0	0.0	0.0	-623.1487	4275.8342	NaN	NaN	1.1706	0.8581	0.0407	0.0332	0.0221	0.0172	0.0287
0.0	0.0	0.0	-225.1487	3355.8342	NaN	NaN	1.0719	0.859	0.0404	0.0324	0.0222	0.0175	0.0285
0.0	0.0	0.0	-2114.1487	2480.8342	NaN	NaN	1.3	0.8645	0.0398	0.0303	0.0209	0.0172	0.0272
0.0	0.0	0.0	-855.1487	1332.8342	NaN	NaN	1.3	0.8663	0.0389	0.0297	0.0205	0.0171	0.0274
0.0	0.0	0.0	-600.1487	1303.8342	NaN	NaN	1.3	0.8679	0.038	0.0295	0.0202	0.0171	0.0273
0.0	0.0	0.0	-1864.1487	4029.8342	NaN	NaN	1.3	0.867	0.0383	0.0297	0.0203	0.0171	0.0276
0.0	0.0	0.0	-2361.1487	1857.8342	NaN	NaN	-0.3	0.8713	0.0376	0.0284	0.0194	0.0165	0.0267
0.0	0.0	0.0	-1042.1487	1097.8342	NaN	NaN	1.3	0.8707	0.0375	0.0286	0.0196	0.0164	0.0271
0.0	0.0	0.0	-3223.1487	3662.8342	NaN	NaN	1.3	0.8714	0.0376	0.0282	0.0195	0.0165	0.0269
0.0	0.0	0.0	-2466.1487	4464.8342	NaN	NaN	1.3	0.873	0.0374	0.0275	0.019	0.0166	0.0266
0.0	0.0	0.0	1177.8513	1916.8342	NaN	NaN	0.6194	0.8746	0.0373	0.0266	0.0185	0.0165	0.0265
0.0	0.0	0.0	-1888.1487	3235.8342	NaN	NaN	1.3	0.8736	0.0375	0.0266	0.0187	0.0167	0.0269
0.0	0.0	0.0	-875.1487	4089.8342	NaN	NaN	1.2722	0.8731	0.0381	0.0263	0.0187	0.017	0.0268
0.0	0.0	0.0	-762.1487	3026.8342	NaN	NaN	1.3	0.873	0.0381	0.0264	0.0188	0.0168	0.0269
0.0	0.0	0.0	811.8513	3907.8342	NaN	NaN	0.828	0.8698	0.039	0.0271	0.0194	0.0173	0.0275
0.0	0.0	0.0	-733.1487	208.8342	NaN	NaN	-0.3	0.8732	0.0391	0.0264	0.0185	0.0171	0.0257
0.0	0.0	0.0	-2737.1487	2227.8342	NaN	NaN	-0.3	0.8697	0.0387	0.0278	0.0191	0.0172	0.0275
0.0	0.0	0.0	-54.1487	1172.8342	NaN	NaN	1.0484	0.8738	0.0381	0.0265	0.0182	0.0167	0.0268
0.0	0.0	0.0	448.8513	4607.8342	NaN	NaN	0.9112	0.8645	0.0395	0.0291	0.0199	0.0173	0.0297
0.0	0.0	0.0	-1504.1487	3218.8342	NaN	NaN	1.3	0.87	0.0402	0.0272	0.0188	0.0172	0.0266
0.0	0.0	0.0	-1892.1487	1311.8342	NaN	NaN	-0.3	0.8638	0.0404	0.0294	0.02	0.0179	0.0285
0.0	0.0	0.0	-1885.1487	1021.8342	NaN	NaN	-0.3	0.8679	0.0396	0.0281	0.0193	0.0174	0.0278
0.0	0.0	0.0	-683.1487	3976.8342	NaN	NaN	1.2074	0.8647	0.0397	0.0293	0.0199	0.0173	0.0291
0.0	0.0	0.0	-1630.1487	5447.8342	NaN	NaN	1.3	0.8698	0.0393	0.0274	0.0189	0.0169	0.0275
0.0	0.0	0.0	-1271.1487	4836.8342	NaN	NaN	1.3	0.8645	0.0401	0.0286	0.0201	0.0175	0.0292
0.0	0.0	0.0	-840.1487	855.8342	NaN	NaN	1.3	0.8684	0.0396	0.0269	0.0194	0.0175	0.0281
0.0	0.0	0.0	-1307.1487	6570.8342	NaN	NaN	1.2483	0.8631	0.0405	0.0285	0.0205	0.0177	0.0298
0.0	0.0	0.0	269.8513	2591.8342	NaN	NaN	0.9057	0.869	0.0401	0.026	0.0194	0.0175	0.0279
0.0	0.0	0.0	-2048.1487	3317.8342	NaN	NaN	1.3	0.8641	0.0409	0.0271	0.0204	0.0181	0.0295
0.0	0.0	0.0	-1972.1487	1346.8342	NaN	NaN	-0.3	0.8693	0.0401	0.0253	0.0196	0.0176	0.0281
0.0	0.0	0.0	-793.1487	5293.8342	NaN	NaN	1.1762	0.8653	0.0414	0.0263	0.0203	0.0175	0.0292
0.0	0.0	0.0	-1344.1487	2982.8342	NaN	NaN	1.3	0.8695	0.0402	0.0248	0.0197	0.0177	0.0282
0.0	0.0	0.0	-1093.1487	4134.8342	NaN	NaN	1.3	0.8668	0.0401	0.0253	0.0202	0.0187	0.029
0.0	0.0	0.0	-1073.1487	1775.8342	NaN	NaN	1.3	0.8662	0.0402	0.0251	0.0202	0.0191	0.0293
0.0	0.0	0.0	-1771.1487	2797.8342	NaN	NaN	1.3	0.8644	0.0404	0.0255	0.0203	0.0188	0.0305
0.0	0.0	0.0	169.8513	-563.1658	NaN	NaN	1.3	0.8668	0.0402	0.0244	0.0199	0.0189	0.0298
0.0	0.0	0.0	-1510.1487	3720.8342	NaN	NaN	1.3	0.8629	0.0412	0.0253	0.0205	0.0188	0.0313
0.0	0.0	0.0	-1379.1487	910.8342	NaN	NaN	-0.3	0.8638	0.0417	0.0245	0.0203	0.0189	0.0308
0.0	0.0	0.0	-1566.1487	4241.8342	NaN	NaN	1.3	0.8593	0.0425	0.0256	0.0213	0.0191	0.0322
0.0	0.0	0.0	-1291.1487	6117.8342	NaN	NaN	1.2675	0.8572	0.0444	0.0254	0.0214	0.0194	0.0323
0.0	0.0	0.0	-1853.1487	-345.1658	NaN	NaN	0.157	0.8569	0.044	0.0251	0.0216	0.0205	0.0319
0.0	0.0	0.0	-1312.1487	2757.8342	NaN	NaN	1.3	0.8516	0.0454	0.026	0.0225	0.0211	0.0332
0.0	0.0	0.0	-993.1487	3312.8342	NaN	NaN	1.3	0.8484	0.0465	0.0264	0.023	0.0216	0.0341
0.0	0.0	0.0	767.8513	1357.8342	NaN	NaN	0.6388	0.845	0.0467	0.0266	0.0241	0.0232	0.0344
0.0	0.0	0.0	-789.1487	2955.8342	NaN	NaN	1.3	0.8436	0.0461	0.0268	0.025	0.0242	0.0344
0.0	0.0	0.0	-1445.1487	2013.8342	NaN	NaN	1.3	0.836	0.0467	0.0277	0.0269	0.0262	0.0363
0.0	0.0	0.0	-1859.1487	3922.8342	NaN	NaN	1.3	0.8645	0.0359	0.0238	0.0237	0.0224	0.0296
