# Supplementary material for: DeepFRET, a software for rapid and automated single-molecule FRET data classification using deep learning
Source: eLife. 2020 Nov 3;9:e60404. doi: 10.7554/eLife.60404 (PMC7609065; doi:10.7554/eLife.60404)
Supplement: Figure 4—source data 1. [file elife-60404-fig4-data1.zip › Figure 4-source data 1/Fig_S4a/Traces/traces_all_n294/Traces_Fig2d_4mMAc_mov3_combined_tif_pair65.txt]

Exported by DeepFRET
Date: 2020-08-26, 18:13
Video filename: None
FRET pair #65
Bleaches at 49
D-Dexc-bg	A-Dexc-bg	A-Aexc-bg	D-Dexc-rw	A-Dexc-rw	A-Aexc-rw	S	E	p_bleached	p_aggregated	p_noisy	p_scrambled	p_static	p_dynamic
0.0	0.0	0.0	41525.0596	8234.0598	NaN	NaN	0.1655	0.1184	0.3007	0.0416	0.0459	0.4489	0.0445
0.0	0.0	0.0	42056.0596	12012.0598	NaN	NaN	0.2222	0.1044	0.3065	0.0377	0.0435	0.4658	0.042
0.0	0.0	0.0	45550.0596	7595.0598	NaN	NaN	0.1429	0.1075	0.3615	0.0369	0.0389	0.4172	0.038
0.0	0.0	0.0	42924.0596	8837.0598	NaN	NaN	0.1707	0.103	0.3951	0.0376	0.0391	0.3883	0.0369
0.0	0.0	0.0	40213.0596	8683.0598	NaN	NaN	0.1776	0.1083	0.4028	0.0363	0.0388	0.374	0.0398
0.0	0.0	0.0	48473.0596	9311.0598	NaN	NaN	0.1611	0.1085	0.4041	0.0355	0.0385	0.3707	0.0427
0.0	0.0	0.0	42243.0596	11828.0598	NaN	NaN	0.2188	0.1094	0.4037	0.0355	0.038	0.3668	0.0467
0.0	0.0	0.0	45981.0596	10311.0598	NaN	NaN	0.1832	0.1115	0.4027	0.0355	0.0392	0.3615	0.0496
0.0	0.0	0.0	42424.0596	6253.0598	NaN	NaN	0.1285	0.1155	0.4004	0.0364	0.0395	0.3569	0.0514
0.0	0.0	0.0	40824.0596	10188.0598	NaN	NaN	0.1997	0.1187	0.3967	0.0369	0.0401	0.3565	0.0511
0.0	0.0	0.0	44242.0596	7006.0598	NaN	NaN	0.1367	0.1244	0.3966	0.0379	0.0409	0.3492	0.051
0.0	0.0	0.0	48040.0596	9956.0598	NaN	NaN	0.1717	0.1292	0.3891	0.0384	0.0411	0.3523	0.0499
0.0	0.0	0.0	46683.0596	8911.0598	NaN	NaN	0.1603	0.1325	0.3934	0.0391	0.041	0.3455	0.0487
0.0	0.0	0.0	41495.0596	5811.0598	NaN	NaN	0.1228	0.133	0.3936	0.0391	0.0415	0.3452	0.0476
0.0	0.0	0.0	41493.0596	9516.0598	NaN	NaN	0.1866	0.1306	0.4072	0.0396	0.0413	0.3346	0.0467
0.0	0.0	0.0	46194.0596	6150.0598	NaN	NaN	0.1175	0.1207	0.426	0.0406	0.043	0.3239	0.0459
0.0	0.0	0.0	40097.0596	9974.0598	NaN	NaN	0.1992	0.1169	0.4532	0.0425	0.0438	0.3005	0.0431
0.0	0.0	0.0	43442.0596	5429.0598	NaN	NaN	0.1111	0.1176	0.4416	0.0411	0.0437	0.3124	0.0436
0.0	0.0	0.0	44263.0596	11837.0598	NaN	NaN	0.211	0.1174	0.437	0.0392	0.0428	0.3219	0.0417
0.0	0.0	0.0	46846.0596	7336.0598	NaN	NaN	0.1354	0.1177	0.4377	0.038	0.0419	0.3254	0.0393
0.0	0.0	0.0	48352.0596	7659.0598	NaN	NaN	0.1367	0.1184	0.4332	0.0377	0.042	0.3317	0.0371
0.0	0.0	0.0	43507.0596	7637.0598	NaN	NaN	0.1493	0.1194	0.4358	0.0374	0.0417	0.3308	0.0349
0.0	0.0	0.0	47843.0596	7109.0598	NaN	NaN	0.1294	0.1206	0.4395	0.0376	0.0417	0.3267	0.0338
0.0	0.0	0.0	48296.0596	6759.0598	NaN	NaN	0.1228	0.1243	0.4382	0.0379	0.041	0.3259	0.0327
0.0	0.0	0.0	43971.0596	7669.0598	NaN	NaN	0.1485	0.127	0.4396	0.0382	0.0405	0.3228	0.032
0.0	0.0	0.0	48294.0596	11448.0598	NaN	NaN	0.1916	0.1275	0.4428	0.0391	0.0407	0.3179	0.032
0.0	0.0	0.0	46366.0596	9925.0598	NaN	NaN	0.1763	0.1273	0.444	0.0397	0.0409	0.3162	0.0319
0.0	0.0	0.0	47869.0596	8748.0598	NaN	NaN	0.1545	0.127	0.4441	0.0402	0.0411	0.3158	0.0318
0.0	0.0	0.0	42503.0596	6572.0598	NaN	NaN	0.1339	0.1248	0.4415	0.0409	0.0425	0.3177	0.0327
0.0	0.0	0.0	46483.0596	7986.0598	NaN	NaN	0.1466	0.1252	0.4393	0.041	0.0428	0.319	0.0328
0.0	0.0	0.0	44052.0596	10138.0598	NaN	NaN	0.1871	0.1261	0.4359	0.0413	0.0434	0.3203	0.0331
0.0	0.0	0.0	45795.0596	7464.0598	NaN	NaN	0.1401	0.1281	0.4344	0.0407	0.0429	0.3213	0.0326
0.0	0.0	0.0	41685.0596	6734.0598	NaN	NaN	0.1391	0.1294	0.4366	0.0408	0.0426	0.318	0.0326
0.0	0.0	0.0	45833.0596	8913.0598	NaN	NaN	0.1628	0.128	0.4371	0.0393	0.0407	0.3233	0.0316
0.0	0.0	0.0	42821.0596	10468.0598	NaN	NaN	0.1964	0.13	0.4408	0.0391	0.0396	0.3198	0.0308
0.0	0.0	0.0	46162.0596	4400.0598	NaN	NaN	0.087	0.1302	0.4357	0.039	0.0394	0.3252	0.0305
0.0	0.0	0.0	46283.0596	7359.0598	NaN	NaN	0.1372	0.1305	0.4316	0.0391	0.0405	0.3276	0.0307
0.0	0.0	0.0	44415.0596	5938.0598	NaN	NaN	0.1179	0.1368	0.4382	0.0388	0.0404	0.316	0.0298
0.0	0.0	0.0	43672.0596	7622.0598	NaN	NaN	0.1486	0.1404	0.4442	0.0386	0.0412	0.3062	0.0294
0.0	0.0	0.0	42377.0596	8874.0598	NaN	NaN	0.1731	0.1388	0.4554	0.0379	0.042	0.2967	0.0292
0.0	0.0	0.0	44014.0596	7268.0598	NaN	NaN	0.1417	0.1361	0.4601	0.0372	0.043	0.2949	0.0288
0.0	0.0	0.0	45172.0596	5132.0598	NaN	NaN	0.102	0.1346	0.4714	0.0357	0.0446	0.2848	0.029
0.0	0.0	0.0	39408.0596	9421.0598	NaN	NaN	0.1929	0.1323	0.4695	0.0343	0.0469	0.2874	0.0295
0.0	0.0	0.0	44008.0596	10110.0598	NaN	NaN	0.1868	0.1333	0.4788	0.0326	0.0496	0.2758	0.0299
0.0	0.0	0.0	42407.0596	7027.0598	NaN	NaN	0.1421	0.1391	0.4781	0.0321	0.049	0.2732	0.0286
0.0	0.0	0.0	39992.0596	2703.0598	NaN	NaN	0.0633	0.1285	0.49	0.0303	0.0519	0.2692	0.0302
0.0	0.0	0.0	43927.0596	9327.0598	NaN	NaN	0.1751	0.1155	0.5132	0.0295	0.0518	0.2591	0.0309
0.0	0.0	0.0	40362.0596	6830.0598	NaN	NaN	0.1447	0.099	0.5706	0.0265	0.052	0.2189	0.033
0.0	0.0	0.0	36421.0596	7497.0598	NaN	NaN	0.1707	0.1256	0.6156	0.0292	0.0432	0.1537	0.0327
0.0	0.0	0.0	3597.0596	-1239.9402	NaN	NaN	-0.3	0.7994	0.093	0.019	0.0185	0.0458	0.0242
0.0	0.0	0.0	3725.0596	394.0598	NaN	NaN	0.0957	0.8755	0.0426	0.0157	0.0194	0.0267	0.0202
0.0	0.0	0.0	4049.0596	4255.0598	NaN	NaN	0.5124	0.8807	0.037	0.017	0.0206	0.0258	0.0189
0.0	0.0	0.0	5304.0596	-1295.9402	NaN	NaN	-0.3	0.8831	0.0344	0.0177	0.021	0.0248	0.019
0.0	0.0	0.0	3165.0596	2444.0598	NaN	NaN	0.4357	0.888	0.0301	0.0185	0.0213	0.023	0.0191
0.0	0.0	0.0	3576.0596	224.0598	NaN	NaN	0.059	0.8949	0.0255	0.0189	0.0207	0.0211	0.0189
0.0	0.0	0.0	3585.0596	-627.9402	NaN	NaN	-0.2123	0.8954	0.0237	0.0195	0.021	0.0209	0.0195
0.0	0.0	0.0	2587.0596	1892.0598	NaN	NaN	0.4224	0.8968	0.0227	0.0195	0.0209	0.0209	0.0192
0.0	0.0	0.0	3411.0596	-2056.9402	NaN	NaN	-0.3	0.8978	0.0223	0.0194	0.0208	0.0208	0.019
0.0	0.0	0.0	1642.0596	-345.9402	NaN	NaN	-0.2669	0.8988	0.0219	0.0192	0.0207	0.0207	0.0187
0.0	0.0	0.0	2091.0596	1092.0598	NaN	NaN	0.3431	0.899	0.0219	0.0192	0.0206	0.0208	0.0185
0.0	0.0	0.0	2756.0596	-2512.9402	NaN	NaN	-0.3	0.8988	0.0221	0.0194	0.0205	0.0208	0.0184
0.0	0.0	0.0	-463.9404	3239.0598	NaN	NaN	1.1672	0.8992	0.0219	0.0194	0.0205	0.0208	0.0183
0.0	0.0	0.0	2907.0596	1381.0598	NaN	NaN	0.3221	0.8994	0.0216	0.0194	0.0206	0.0209	0.0181
0.0	0.0	0.0	4623.0596	4032.0598	NaN	NaN	0.4659	0.8995	0.0214	0.0195	0.0208	0.021	0.0178
0.0	0.0	0.0	4135.0596	196.0598	NaN	NaN	0.0453	0.8989	0.0215	0.0195	0.021	0.0211	0.0179
0.0	0.0	0.0	1341.0596	467.0598	NaN	NaN	0.2583	0.898	0.022	0.0196	0.021	0.0212	0.0182
0.0	0.0	0.0	1731.0596	2303.0598	NaN	NaN	0.5709	0.8969	0.0225	0.0197	0.0211	0.0214	0.0184
0.0	0.0	0.0	-465.9404	721.0598	NaN	NaN	1.3	0.8958	0.0232	0.0197	0.0213	0.0215	0.0186
0.0	0.0	0.0	4759.0596	2063.0598	NaN	NaN	0.3024	0.8962	0.0231	0.0197	0.0212	0.0214	0.0184
0.0	0.0	0.0	1412.0596	316.0598	NaN	NaN	0.1829	0.8967	0.0233	0.0196	0.0211	0.0212	0.0181
0.0	0.0	0.0	3918.0596	-53.9402	NaN	NaN	-0.014	0.8973	0.0233	0.0196	0.0208	0.021	0.0179
0.0	0.0	0.0	1418.0596	534.0598	NaN	NaN	0.2736	0.8967	0.024	0.0198	0.0206	0.0211	0.0178
0.0	0.0	0.0	2361.0596	1515.0598	NaN	NaN	0.3909	0.8945	0.025	0.0204	0.0206	0.0217	0.0179
0.0	0.0	0.0	2155.0596	1131.0598	NaN	NaN	0.3442	0.8916	0.0262	0.0211	0.021	0.022	0.0181
0.0	0.0	0.0	1518.0596	-83.9402	NaN	NaN	-0.0585	0.8903	0.0263	0.0214	0.0213	0.0221	0.0186
0.0	0.0	0.0	117.0596	1119.0598	NaN	NaN	0.9053	0.89	0.0261	0.0214	0.0217	0.0218	0.0191
0.0	0.0	0.0	612.0596	4025.0598	NaN	NaN	0.868	0.8897	0.0258	0.0212	0.0223	0.0215	0.0194
0.0	0.0	0.0	2248.0596	116.0598	NaN	NaN	0.0491	0.8913	0.025	0.0207	0.0225	0.021	0.0195
0.0	0.0	0.0	1895.0596	1986.0598	NaN	NaN	0.5117	0.8923	0.0246	0.0204	0.0226	0.0207	0.0195
0.0	0.0	0.0	1556.0596	-1998.9402	NaN	NaN	1.3	0.8932	0.0242	0.0201	0.0224	0.0206	0.0194
0.0	0.0	0.0	3047.0596	-716.9402	NaN	NaN	-0.3	0.8929	0.0243	0.0201	0.0226	0.0206	0.0195
0.0	0.0	0.0	2165.0596	205.0598	NaN	NaN	0.0865	0.8928	0.0246	0.0201	0.0225	0.0205	0.0195
0.0	0.0	0.0	1279.0596	1834.0598	NaN	NaN	0.5891	0.8931	0.0247	0.0201	0.0223	0.0202	0.0196
0.0	0.0	0.0	1710.0596	2222.0598	NaN	NaN	0.5651	0.893	0.0248	0.0202	0.0222	0.0201	0.0197
0.0	0.0	0.0	1164.0596	1542.0598	NaN	NaN	0.5698	0.8931	0.0244	0.0204	0.022	0.0202	0.0199
0.0	0.0	0.0	1239.0596	1665.0598	NaN	NaN	0.5733	0.8926	0.0243	0.0206	0.0218	0.0205	0.0202
0.0	0.0	0.0	3191.0596	281.0598	NaN	NaN	0.0809	0.8921	0.0241	0.0209	0.0219	0.0207	0.0203
0.0	0.0	0.0	1011.0596	1004.0598	NaN	NaN	0.4983	0.8913	0.0241	0.0211	0.022	0.021	0.0205
0.0	0.0	0.0	1989.0596	-574.9402	NaN	NaN	-0.3	0.8912	0.024	0.0212	0.022	0.0211	0.0205
0.0	0.0	0.0	3896.0596	2053.0598	NaN	NaN	0.3451	0.8909	0.0237	0.0214	0.0222	0.0213	0.0205
0.0	0.0	0.0	3609.0596	1782.0598	NaN	NaN	0.3306	0.8907	0.0236	0.0214	0.0223	0.0215	0.0205
0.0	0.0	0.0	620.0596	2445.0598	NaN	NaN	0.7977	0.8902	0.0236	0.0215	0.0225	0.0217	0.0206
0.0	0.0	0.0	1162.0596	-2123.9402	NaN	NaN	1.3	0.8902	0.0235	0.0215	0.0225	0.0217	0.0206
0.0	0.0	0.0	3350.0596	-598.9402	NaN	NaN	-0.2177	0.8895	0.0235	0.0216	0.0228	0.0219	0.0207
0.0	0.0	0.0	447.0596	-375.9402	NaN	NaN	-0.3	0.89	0.0235	0.0214	0.0227	0.0218	0.0206
0.0	0.0	0.0	2705.0596	403.0598	NaN	NaN	0.1297	0.8897	0.0235	0.0214	0.0229	0.0219	0.0206
0.0	0.0	0.0	1110.0596	-171.9402	NaN	NaN	-0.1833	0.8899	0.0235	0.0213	0.0229	0.0219	0.0204
0.0	0.0	0.0	2391.0596	481.0598	NaN	NaN	0.1675	0.8897	0.0237	0.0211	0.0229	0.0221	0.0204
0.0	0.0	0.0	2436.0596	1477.0598	NaN	NaN	0.3775	0.8892	0.024	0.0211	0.023	0.0223	0.0205
0.0	0.0	0.0	3560.0596	-980.9402	NaN	NaN	-0.3	0.8892	0.024	0.0211	0.0228	0.0224	0.0206
0.0	0.0	0.0	3876.0596	105.0598	NaN	NaN	0.0264	0.889	0.0241	0.0212	0.0227	0.0224	0.0207
0.0	0.0	0.0	1887.0596	-905.9402	NaN	NaN	-0.3	0.8887	0.0243	0.0212	0.0226	0.0224	0.0207
0.0	0.0	0.0	1947.0596	462.0598	NaN	NaN	0.1918	0.8886	0.0244	0.0212	0.0225	0.0225	0.0208
0.0	0.0	0.0	4695.0596	1915.0598	NaN	NaN	0.2897	0.8875	0.0247	0.0212	0.0228	0.0228	0.021
0.0	0.0	0.0	2792.0596	2244.0598	NaN	NaN	0.4456	0.8875	0.0248	0.0211	0.0228	0.0227	0.0211
0.0	0.0	0.0	2214.0596	2598.0598	NaN	NaN	0.5399	0.8881	0.0246	0.0212	0.0225	0.0225	0.021
0.0	0.0	0.0	1768.0596	963.0598	NaN	NaN	0.3526	0.8888	0.0247	0.0212	0.0222	0.0222	0.0209
0.0	0.0	0.0	2413.0596	-2838.9402	NaN	NaN	1.3	0.8895	0.0249	0.0211	0.0219	0.0219	0.0208
0.0	0.0	0.0	437.0596	1098.0598	NaN	NaN	0.7153	0.8898	0.0251	0.0208	0.0219	0.0217	0.0206
0.0	0.0	0.0	4537.0596	1246.0598	NaN	NaN	0.2155	0.889	0.0258	0.0206	0.0222	0.0217	0.0206
0.0	0.0	0.0	789.0596	2745.0598	NaN	NaN	0.7767	0.8901	0.0257	0.0203	0.0219	0.0215	0.0204
0.0	0.0	0.0	2393.0596	1404.0598	NaN	NaN	0.3698	0.8908	0.0256	0.0202	0.0217	0.0214	0.0203
0.0	0.0	0.0	1016.0596	-1451.9402	NaN	NaN	1.3	0.8924	0.0251	0.02	0.0213	0.0212	0.0201
0.0	0.0	0.0	1112.0596	-645.9402	NaN	NaN	-0.3	0.8921	0.025	0.0201	0.0214	0.0213	0.0202
0.0	0.0	0.0	3636.0596	1976.0598	NaN	NaN	0.3521	0.8915	0.025	0.0201	0.0216	0.0214	0.0203
0.0	0.0	0.0	2144.0596	2843.0598	NaN	NaN	0.5701	0.8918	0.0248	0.0201	0.0216	0.0214	0.0203
0.0	0.0	0.0	1980.0596	3568.0598	NaN	NaN	0.6431	0.8927	0.0244	0.02	0.0213	0.0213	0.0202
0.0	0.0	0.0	217.0596	-1220.9402	NaN	NaN	1.2162	0.8929	0.0244	0.02	0.0212	0.0213	0.0202
0.0	0.0	0.0	1560.0596	-2633.9402	NaN	NaN	1.3	0.8924	0.0244	0.0201	0.0214	0.0215	0.0203
0.0	0.0	0.0	2338.0596	1709.0598	NaN	NaN	0.4223	0.8922	0.0243	0.0202	0.0215	0.0216	0.0203
0.0	0.0	0.0	1112.0596	-1270.9402	NaN	NaN	1.3	0.892	0.0243	0.0202	0.0216	0.0217	0.0203
0.0	0.0	0.0	2374.0596	-37.9402	NaN	NaN	-0.0162	0.8919	0.0242	0.0203	0.0216	0.0218	0.0202
0.0	0.0	0.0	710.0596	1828.0598	NaN	NaN	0.7202	0.8917	0.0242	0.0204	0.0217	0.0218	0.0203
0.0	0.0	0.0	-1031.9404	-470.9402	NaN	NaN	0.3134	0.8916	0.0241	0.0204	0.0218	0.0219	0.0203
0.0	0.0	0.0	1420.0596	210.0598	NaN	NaN	0.1289	0.8915	0.024	0.0204	0.0218	0.022	0.0203
0.0	0.0	0.0	3377.0596	-309.9402	NaN	NaN	-0.1011	0.8916	0.0239	0.0204	0.0218	0.022	0.0202
0.0	0.0	0.0	1442.0596	1130.0598	NaN	NaN	0.4393	0.8916	0.0239	0.0205	0.0218	0.022	0.0203
0.0	0.0	0.0	-1188.9404	-304.9402	NaN	NaN	0.2041	0.8915	0.0239	0.0205	0.0218	0.0221	0.0203
0.0	0.0	0.0	1266.0596	454.0598	NaN	NaN	0.264	0.8914	0.0238	0.0205	0.0218	0.0221	0.0203
0.0	0.0	0.0	2191.0596	-1260.9402	NaN	NaN	-0.3	0.8914	0.0237	0.0206	0.0218	0.0222	0.0204
0.0	0.0	0.0	-275.9404	2367.0598	NaN	NaN	1.132	0.8913	0.0237	0.0206	0.0218	0.0222	0.0204
0.0	0.0	0.0	236.0596	688.0598	NaN	NaN	0.7446	0.8912	0.0237	0.0206	0.0218	0.0223	0.0204
0.0	0.0	0.0	446.0596	-1358.9402	NaN	NaN	1.3	0.8911	0.0237	0.0206	0.0218	0.0223	0.0204
0.0	0.0	0.0	1596.0596	1063.0598	NaN	NaN	0.3998	0.8912	0.0237	0.0206	0.0218	0.0223	0.0204
0.0	0.0	0.0	527.0596	-1716.9402	NaN	NaN	1.3	0.8909	0.0237	0.0207	0.0218	0.0224	0.0205
0.0	0.0	0.0	534.0596	-80.9402	NaN	NaN	-0.1786	0.8908	0.0238	0.0206	0.0219	0.0224	0.0205
0.0	0.0	0.0	-40.9404	-1526.9402	NaN	NaN	0.9739	0.8909	0.0237	0.0206	0.022	0.0223	0.0206
0.0	0.0	0.0	-1126.9404	-428.9402	NaN	NaN	0.2757	0.8907	0.0238	0.0206	0.022	0.0223	0.0206
0.0	0.0	0.0	-198.9404	-1614.9402	NaN	NaN	0.8903	0.8909	0.0237	0.0205	0.0219	0.0222	0.0208
0.0	0.0	0.0	1805.0596	1431.0598	NaN	NaN	0.4422	0.891	0.0237	0.0205	0.0218	0.0221	0.0209
0.0	0.0	0.0	1967.0596	860.0598	NaN	NaN	0.3042	0.8912	0.0237	0.0205	0.0217	0.0219	0.021
0.0	0.0	0.0	-816.9404	-1113.9402	NaN	NaN	0.5769	0.8913	0.0236	0.0205	0.0217	0.0218	0.021
0.0	0.0	0.0	994.0596	1062.0598	NaN	NaN	0.5165	0.8914	0.0236	0.0204	0.0218	0.0217	0.0211
0.0	0.0	0.0	1171.0596	4069.0598	NaN	NaN	0.7765	0.8918	0.0234	0.0203	0.0218	0.0215	0.0212
0.0	0.0	0.0	580.0596	-1544.9402	NaN	NaN	1.3	0.8926	0.0231	0.0201	0.0218	0.0214	0.0211
0.0	0.0	0.0	-937.9404	1729.0598	NaN	NaN	1.3	0.8921	0.0231	0.0202	0.022	0.0215	0.0211
0.0	0.0	0.0	527.0596	1292.0598	NaN	NaN	0.7103	0.8922	0.0231	0.0202	0.022	0.0215	0.021
0.0	0.0	0.0	811.0596	3051.0598	NaN	NaN	0.79	0.8922	0.023	0.0203	0.022	0.0216	0.021
0.0	0.0	0.0	1032.0596	-2004.9402	NaN	NaN	1.3	0.8922	0.0229	0.0203	0.0221	0.0216	0.0209
0.0	0.0	0.0	1302.0596	677.0598	NaN	NaN	0.3421	0.8919	0.0229	0.0204	0.0221	0.0217	0.0209
0.0	0.0	0.0	-246.9404	-1892.9402	NaN	NaN	0.8846	0.8917	0.0229	0.0205	0.0221	0.0219	0.0209
0.0	0.0	0.0	-189.9404	1813.0598	NaN	NaN	1.117	0.8921	0.0229	0.0204	0.022	0.0217	0.0209
0.0	0.0	0.0	1893.0596	435.0598	NaN	NaN	0.1869	0.8924	0.0229	0.0204	0.022	0.0216	0.0208
0.0	0.0	0.0	1132.0596	1601.0598	NaN	NaN	0.5858	0.8925	0.023	0.0204	0.0219	0.0215	0.0207
0.0	0.0	0.0	586.0596	-721.9402	NaN	NaN	1.3	0.8926	0.0231	0.0204	0.0219	0.0214	0.0206
0.0	0.0	0.0	1470.0596	-108.9402	NaN	NaN	-0.08	0.8927	0.0231	0.0204	0.0219	0.0214	0.0205
0.0	0.0	0.0	958.0596	-386.9402	NaN	NaN	-0.3	0.8926	0.023	0.0204	0.022	0.0215	0.0205
0.0	0.0	0.0	-1010.9404	-1211.9402	NaN	NaN	0.5452	0.8928	0.0229	0.0204	0.022	0.0215	0.0204
0.0	0.0	0.0	-1726.9404	1718.0598	NaN	NaN	-0.3	0.8929	0.023	0.0204	0.0219	0.0214	0.0204
0.0	0.0	0.0	1381.0596	4193.0598	NaN	NaN	0.7522	0.8927	0.0233	0.0205	0.0218	0.0212	0.0205
0.0	0.0	0.0	1043.0596	715.0598	NaN	NaN	0.4067	0.8935	0.0232	0.0203	0.0217	0.021	0.0203
0.0	0.0	0.0	2490.0596	-400.9402	NaN	NaN	-0.1919	0.8933	0.0233	0.0204	0.0218	0.021	0.0203
0.0	0.0	0.0	-89.9404	1426.0598	NaN	NaN	1.0673	0.8938	0.0232	0.0203	0.0217	0.0209	0.0202
0.0	0.0	0.0	1874.0596	-674.9402	NaN	NaN	-0.3	0.8939	0.0231	0.0204	0.0216	0.0209	0.0202
0.0	0.0	0.0	944.0596	725.0598	NaN	NaN	0.4344	0.8947	0.0229	0.0203	0.0214	0.0207	0.02
0.0	0.0	0.0	-503.9404	2701.0598	NaN	NaN	1.2294	0.8954	0.0227	0.0202	0.0212	0.0205	0.0199
0.0	0.0	0.0	1157.0596	-1159.9402	NaN	NaN	1.3	0.8957	0.0225	0.0202	0.0212	0.0206	0.0197
0.0	0.0	0.0	1310.0596	2751.0598	NaN	NaN	0.6774	0.8957	0.0225	0.0203	0.0212	0.0207	0.0197
0.0	0.0	0.0	-183.9404	-2186.9402	NaN	NaN	0.9224	0.896	0.0222	0.0202	0.0212	0.0207	0.0196
0.0	0.0	0.0	30.0596	-1428.9402	NaN	NaN	1.0215	0.8961	0.022	0.0203	0.0212	0.0208	0.0196
0.0	0.0	0.0	580.0596	-180.9402	NaN	NaN	-0.3	0.8961	0.022	0.0204	0.0211	0.0208	0.0196
0.0	0.0	0.0	1031.0596	652.0598	NaN	NaN	0.3874	0.8963	0.022	0.0204	0.021	0.0207	0.0197
0.0	0.0	0.0	1777.0596	2802.0598	NaN	NaN	0.6119	0.8965	0.0221	0.0203	0.0208	0.0205	0.0197
0.0	0.0	0.0	2217.0596	1659.0598	NaN	NaN	0.428	0.8964	0.0223	0.0202	0.0209	0.0205	0.0198
0.0	0.0	0.0	1774.0596	-1626.9402	NaN	NaN	-0.3	0.896	0.0224	0.0202	0.021	0.0206	0.0198
0.0	0.0	0.0	-2788.9404	1840.0598	NaN	NaN	-0.3	0.8956	0.0225	0.0202	0.0211	0.0207	0.0198
0.0	0.0	0.0	1309.0596	1552.0598	NaN	NaN	0.5425	0.8951	0.0228	0.0203	0.0212	0.0208	0.0199
0.0	0.0	0.0	974.0596	-1105.9402	NaN	NaN	1.3	0.8951	0.0227	0.0202	0.0213	0.0209	0.0198
0.0	0.0	0.0	-300.9404	169.0598	NaN	NaN	-0.3	0.8948	0.0228	0.0203	0.0213	0.0209	0.0198
0.0	0.0	0.0	-40.9404	1341.0598	NaN	NaN	1.0315	0.8946	0.023	0.0204	0.0213	0.0208	0.0199
0.0	0.0	0.0	853.0596	1401.0598	NaN	NaN	0.6216	0.8937	0.0233	0.0206	0.0214	0.0209	0.0201
0.0	0.0	0.0	40.0596	3824.0598	NaN	NaN	0.9896	0.8946	0.0231	0.0204	0.0212	0.0207	0.02
0.0	0.0	0.0	2715.0596	-1925.9402	NaN	NaN	-0.3	0.8947	0.0232	0.0204	0.0212	0.0207	0.0199
0.0	0.0	0.0	-1076.9404	-57.9402	NaN	NaN	0.0511	0.8943	0.0233	0.0204	0.0213	0.0207	0.0199
0.0	0.0	0.0	23.0596	-375.9402	NaN	NaN	1.0653	0.8949	0.0232	0.0203	0.0212	0.0206	0.0198
0.0	0.0	0.0	1249.0596	2037.0598	NaN	NaN	0.6199	0.8946	0.0233	0.0204	0.0213	0.0206	0.0197
0.0	0.0	0.0	1150.0596	-192.9402	NaN	NaN	-0.2016	0.8948	0.0233	0.0203	0.0213	0.0205	0.0197
0.0	0.0	0.0	43.0596	-1285.9402	NaN	NaN	1.0346	0.895	0.0233	0.0203	0.0213	0.0204	0.0196
0.0	0.0	0.0	-150.9404	-49.9402	NaN	NaN	0.2486	0.8948	0.0234	0.0204	0.0214	0.0204	0.0197
0.0	0.0	0.0	40.0596	-1267.9402	NaN	NaN	1.0326	0.8956	0.0233	0.0202	0.0212	0.0201	0.0195
0.0	0.0	0.0	-1348.9404	-1226.9402	NaN	NaN	0.4763	0.8962	0.0232	0.0201	0.0212	0.02	0.0194
0.0	0.0	0.0	1533.0596	1300.0598	NaN	NaN	0.4589	0.896	0.0233	0.0201	0.0213	0.0199	0.0195
0.0	0.0	0.0	223.0596	-2107.9402	NaN	NaN	1.1183	0.8966	0.0231	0.02	0.0212	0.0198	0.0194
0.0	0.0	0.0	2147.0596	990.0598	NaN	NaN	0.3156	0.8963	0.0232	0.0202	0.0212	0.0196	0.0195
0.0	0.0	0.0	2051.0596	-1226.9402	NaN	NaN	-0.3	0.8976	0.0229	0.0199	0.0209	0.0193	0.0193
0.0	0.0	0.0	2491.0596	142.0598	NaN	NaN	0.054	0.8973	0.023	0.02	0.0211	0.0193	0.0194
0.0	0.0	0.0	1356.0596	1195.0598	NaN	NaN	0.4684	0.8978	0.0229	0.0199	0.0209	0.0191	0.0193
0.0	0.0	0.0	682.0596	-480.9402	NaN	NaN	-0.3	0.8981	0.0228	0.0197	0.0209	0.0192	0.0192
0.0	0.0	0.0	1593.0596	1582.0598	NaN	NaN	0.4983	0.8977	0.0228	0.0198	0.0211	0.0193	0.0192
0.0	0.0	0.0	573.0596	-1084.9402	NaN	NaN	1.3	0.8974	0.0228	0.0199	0.0212	0.0195	0.0193
0.0	0.0	0.0	1334.0596	-880.9402	NaN	NaN	-0.3	0.8972	0.0227	0.02	0.0212	0.0195	0.0194
0.0	0.0	0.0	3297.0596	2387.0598	NaN	NaN	0.42	0.8971	0.0227	0.0201	0.0211	0.0194	0.0195
0.0	0.0	0.0	2593.0596	633.0598	NaN	NaN	0.1962	0.8971	0.0227	0.0202	0.0211	0.0193	0.0196
0.0	0.0	0.0	1164.0596	-911.9402	NaN	NaN	-0.3	0.8968	0.0227	0.0202	0.0211	0.0195	0.0197
0.0	0.0	0.0	1807.0596	1449.0598	NaN	NaN	0.445	0.8965	0.0228	0.0203	0.0211	0.0195	0.0198
0.0	0.0	0.0	2032.0596	1572.0598	NaN	NaN	0.4362	0.8962	0.0229	0.0203	0.0211	0.0196	0.0199
0.0	0.0	0.0	843.0596	-3253.9402	NaN	NaN	1.3	0.8961	0.0228	0.0203	0.0212	0.0199	0.0198
0.0	0.0	0.0	2807.0596	1859.0598	NaN	NaN	0.3984	0.8951	0.023	0.0205	0.0213	0.0201	0.0201
0.0	0.0	0.0	2257.0596	-273.9402	NaN	NaN	-0.1381	0.8947	0.0231	0.0206	0.0213	0.0202	0.0202
0.0	0.0	0.0	2186.0596	-356.9402	NaN	NaN	-0.1951	0.8944	0.0231	0.0206	0.0213	0.0203	0.0202
0.0	0.0	0.0	925.0596	182.0598	NaN	NaN	0.1644	0.8941	0.0232	0.0207	0.0212	0.0204	0.0203
0.0	0.0	0.0	1571.0596	1954.0598	NaN	NaN	0.5543	0.8942	0.0231	0.0208	0.0211	0.0204	0.0204
0.0	0.0	0.0	6654.0596	2204.0598	NaN	NaN	0.2488	0.8939	0.0232	0.0209	0.0212	0.0204	0.0205
0.0	0.0	0.0	474.0596	2560.0598	NaN	NaN	0.8438	0.8946	0.023	0.0206	0.021	0.0203	0.0204
0.0	0.0	0.0	-1029.9404	1179.0598	NaN	NaN	1.3	0.8945	0.0231	0.0206	0.0211	0.0204	0.0204
0.0	0.0	0.0	1867.0596	-1730.9402	NaN	NaN	-0.3	0.8943	0.0231	0.0205	0.0212	0.0206	0.0203
0.0	0.0	0.0	3328.0596	-1313.9402	NaN	NaN	-0.3	0.8941	0.0231	0.0205	0.0213	0.0207	0.0203
0.0	0.0	0.0	-618.9404	-2120.9402	NaN	NaN	0.7741	0.8944	0.023	0.0204	0.0214	0.0207	0.0202
0.0	0.0	0.0	125.0596	-13.9402	NaN	NaN	-0.1255	0.8946	0.0229	0.0205	0.0213	0.0205	0.0202
0.0	0.0	0.0	725.0596	-533.9402	NaN	NaN	-0.3	0.8953	0.0228	0.0204	0.0211	0.0203	0.0201
0.0	0.0	0.0	585.0596	3250.0598	NaN	NaN	0.8474	0.8961	0.0227	0.0202	0.021	0.0201	0.0199
0.0	0.0	0.0	1327.0596	1158.0598	NaN	NaN	0.466	0.897	0.0226	0.0199	0.0208	0.0199	0.0197
0.0	0.0	0.0	-257.9404	235.0598	NaN	NaN	-0.3	0.8971	0.0227	0.0199	0.0208	0.0199	0.0197
0.0	0.0	0.0	1736.0596	874.0598	NaN	NaN	0.3349	0.8975	0.0227	0.0198	0.0207	0.0197	0.0196
0.0	0.0	0.0	682.0596	-937.9402	NaN	NaN	1.3	0.8982	0.0226	0.0197	0.0205	0.0195	0.0195
0.0	0.0	0.0	761.0596	-1024.9402	NaN	NaN	1.3	0.8982	0.0226	0.0197	0.0206	0.0195	0.0194
0.0	0.0	0.0	1019.0596	3222.0598	NaN	NaN	0.7597	0.8987	0.0226	0.0196	0.0205	0.0193	0.0193
0.0	0.0	0.0	983.0596	-1733.9402	NaN	NaN	1.3	0.8987	0.0226	0.0196	0.0204	0.0193	0.0193
0.0	0.0	0.0	541.0596	-268.9402	NaN	NaN	-0.3	0.8988	0.0226	0.0196	0.0204	0.0193	0.0193
0.0	0.0	0.0	465.0596	335.0598	NaN	NaN	0.4188	0.899	0.0226	0.0196	0.0204	0.0192	0.0193
0.0	0.0	0.0	1411.0596	-280.9402	NaN	NaN	-0.2486	0.8989	0.0227	0.0196	0.0204	0.0192	0.0192
0.0	0.0	0.0	-538.9404	497.0598	NaN	NaN	-0.3	0.8996	0.0225	0.0195	0.0202	0.0191	0.0191
0.0	0.0	0.0	1996.0596	745.0598	NaN	NaN	0.2718	0.8995	0.0225	0.0195	0.0202	0.019	0.0191
0.0	0.0	0.0	557.0596	478.0598	NaN	NaN	0.4618	0.8999	0.0224	0.0194	0.0202	0.019	0.0191
0.0	0.0	0.0	1056.0596	1162.0598	NaN	NaN	0.5239	0.8992	0.0226	0.0196	0.0204	0.0191	0.0192
0.0	0.0	0.0	-517.9404	789.0598	NaN	NaN	1.3	0.8989	0.0227	0.0196	0.0204	0.0192	0.0193
0.0	0.0	0.0	-532.9404	3873.0598	NaN	NaN	1.1596	0.8983	0.0228	0.0198	0.0206	0.0193	0.0193
0.0	0.0	0.0	3337.0596	-1514.9402	NaN	NaN	-0.3	0.8984	0.0228	0.0197	0.0206	0.0192	0.0193
0.0	0.0	0.0	823.0596	-72.9402	NaN	NaN	-0.0972	0.8977	0.0229	0.0198	0.0207	0.0193	0.0194
0.0	0.0	0.0	1783.0596	706.0598	NaN	NaN	0.2837	0.8983	0.0228	0.0198	0.0206	0.0192	0.0193
0.0	0.0	0.0	4263.0596	1350.0598	NaN	NaN	0.2405	0.898	0.0228	0.0199	0.0207	0.0192	0.0194
0.0	0.0	0.0	802.0596	-1479.9402	NaN	NaN	1.3	0.8977	0.0228	0.02	0.0208	0.0192	0.0195
0.0	0.0	0.0	1233.0596	1132.0598	NaN	NaN	0.4786	0.897	0.0229	0.0201	0.0209	0.0194	0.0197
0.0	0.0	0.0	1656.0596	-3573.9402	NaN	NaN	1.3	0.8964	0.023	0.0201	0.0211	0.0197	0.0197
0.0	0.0	0.0	704.0596	-1023.9402	NaN	NaN	1.3	0.8956	0.0231	0.0203	0.0212	0.0199	0.0199
0.0	0.0	0.0	764.0596	-2451.9402	NaN	NaN	1.3	0.8955	0.0231	0.0202	0.0212	0.0201	0.0199
0.0	0.0	0.0	2389.0596	3667.0598	NaN	NaN	0.6055	0.8946	0.0234	0.0205	0.0213	0.0201	0.0201
0.0	0.0	0.0	1697.0596	-126.9402	NaN	NaN	-0.0808	0.8958	0.0231	0.0202	0.021	0.0198	0.02
0.0	0.0	0.0	1387.0596	1880.0598	NaN	NaN	0.5754	0.8955	0.0232	0.0203	0.0211	0.0198	0.0201
0.0	0.0	0.0	1009.0596	2322.0598	NaN	NaN	0.6971	0.8954	0.0233	0.0203	0.0211	0.0198	0.0201
0.0	0.0	0.0	1176.0596	-243.9402	NaN	NaN	-0.2617	0.8958	0.0232	0.0201	0.0211	0.0198	0.0201
0.0	0.0	0.0	2513.0596	-1820.9402	NaN	NaN	-0.3	0.8956	0.0232	0.02	0.0213	0.02	0.02
0.0	0.0	0.0	409.0596	-813.9402	NaN	NaN	1.3	0.8955	0.0232	0.02	0.0214	0.02	0.0199
0.0	0.0	0.0	1241.0596	-956.9402	NaN	NaN	-0.3	0.8955	0.0231	0.02	0.0214	0.02	0.0199
0.0	0.0	0.0	1042.0596	2613.0598	NaN	NaN	0.7149	0.8959	0.0231	0.02	0.0214	0.0198	0.0199
0.0	0.0	0.0	1143.0596	1553.0598	NaN	NaN	0.576	0.896	0.0231	0.02	0.0213	0.0197	0.0199
0.0	0.0	0.0	1110.0596	-1083.9402	NaN	NaN	-0.3	0.8963	0.023	0.0199	0.0213	0.0197	0.0198
0.0	0.0	0.0	2723.0596	1035.0598	NaN	NaN	0.2754	0.896	0.0232	0.02	0.0214	0.0196	0.0199
0.0	0.0	0.0	1623.0596	256.0598	NaN	NaN	0.1363	0.8965	0.0231	0.0199	0.0213	0.0195	0.0198
0.0	0.0	0.0	129.0596	3986.0598	NaN	NaN	0.9686	0.896	0.0232	0.02	0.0214	0.0196	0.0198
0.0	0.0	0.0	3222.0596	405.0598	NaN	NaN	0.1117	0.8961	0.0232	0.0199	0.0214	0.0196	0.0198
0.0	0.0	0.0	1795.0596	1593.0598	NaN	NaN	0.4702	0.8953	0.0234	0.0201	0.0216	0.0198	0.0199
0.0	0.0	0.0	2249.0596	540.0598	NaN	NaN	0.1936	0.895	0.0234	0.0201	0.0217	0.0199	0.0199
0.0	0.0	0.0	641.0596	-744.9402	NaN	NaN	1.3	0.8946	0.0234	0.0201	0.0218	0.0201	0.0199
0.0	0.0	0.0	2174.0596	-851.9402	NaN	NaN	-0.3	0.8941	0.0236	0.0203	0.0219	0.0202	0.02
0.0	0.0	0.0	1647.0596	2563.0598	NaN	NaN	0.6088	0.894	0.0236	0.0204	0.0219	0.0201	0.02
0.0	0.0	0.0	2754.0596	1152.0598	NaN	NaN	0.2949	0.8937	0.0237	0.0205	0.022	0.0201	0.0201
0.0	0.0	0.0	3574.0596	1322.0598	NaN	NaN	0.27	0.8941	0.0236	0.0204	0.0219	0.0199	0.02
0.0	0.0	0.0	1751.0596	1751.0598	NaN	NaN	0.5	0.8942	0.0237	0.0203	0.0219	0.02	0.02
0.0	0.0	0.0	2308.0596	-1235.9402	NaN	NaN	-0.3	0.8945	0.0235	0.0202	0.0218	0.02	0.0199
0.0	0.0	0.0	570.0596	-1092.9402	NaN	NaN	1.3	0.8941	0.0235	0.0203	0.0219	0.0202	0.02
0.0	0.0	0.0	274.0596	-677.9402	NaN	NaN	1.3	0.8937	0.0236	0.0203	0.0221	0.0203	0.02
0.0	0.0	0.0	2197.0596	549.0598	NaN	NaN	0.1999	0.8932	0.0237	0.0204	0.0221	0.0204	0.0201
0.0	0.0	0.0	288.0596	-1751.9402	NaN	NaN	1.1968	0.8938	0.0236	0.0203	0.022	0.0203	0.0199
0.0	0.0	0.0	2539.0596	1362.0598	NaN	NaN	0.3491	0.8932	0.0238	0.0205	0.0221	0.0203	0.0201
0.0	0.0	0.0	2055.0596	38.0598	NaN	NaN	0.0182	0.8938	0.0237	0.0204	0.0219	0.0201	0.02
0.0	0.0	0.0	1208.0596	-1442.9402	NaN	NaN	1.3	0.8944	0.0235	0.0203	0.0218	0.02	0.0199
0.0	0.0	0.0	2768.0596	-1994.9402	NaN	NaN	-0.3	0.8948	0.0234	0.0202	0.0218	0.02	0.0199
0.0	0.0	0.0	3459.0596	-622.9402	NaN	NaN	-0.2196	0.8944	0.0235	0.0203	0.0218	0.02	0.0199
0.0	0.0	0.0	1366.0596	147.0598	NaN	NaN	0.0972	0.8944	0.0235	0.0204	0.0218	0.02	0.02
0.0	0.0	0.0	720.0596	2959.0598	NaN	NaN	0.8043	0.8939	0.0237	0.0205	0.0218	0.0199	0.0201
0.0	0.0	0.0	127.0596	595.0598	NaN	NaN	0.824	0.8945	0.0236	0.0203	0.0216	0.0198	0.0201
0.0	0.0	0.0	2143.0596	-16.9402	NaN	NaN	-0.008	0.8944	0.0236	0.0204	0.0216	0.0199	0.0201
0.0	0.0	0.0	965.0596	1063.0598	NaN	NaN	0.5242	0.8944	0.0237	0.0204	0.0217	0.0198	0.0201
0.0	0.0	0.0	-197.9404	2801.0598	NaN	NaN	1.076	0.8944	0.0236	0.0204	0.0217	0.0198	0.0201
0.0	0.0	0.0	1310.0596	-878.9402	NaN	NaN	-0.3	0.8947	0.0235	0.0203	0.0217	0.0198	0.02
0.0	0.0	0.0	1197.0596	-1163.9402	NaN	NaN	-0.3	0.8948	0.0234	0.0202	0.0218	0.0199	0.0199
0.0	0.0	0.0	3086.0596	171.0598	NaN	NaN	0.0525	0.894	0.0235	0.0204	0.022	0.02	0.0201
0.0	0.0	0.0	280.0596	515.0598	NaN	NaN	0.6478	0.8934	0.0236	0.0206	0.0221	0.02	0.0203
0.0	0.0	0.0	1061.0596	830.0598	NaN	NaN	0.4389	0.8935	0.0236	0.0205	0.0221	0.0201	0.0203
0.0	0.0	0.0	2775.0596	-1878.9402	NaN	NaN	-0.3	0.8941	0.0234	0.0203	0.022	0.0201	0.0201
0.0	0.0	0.0	1377.0596	1290.0598	NaN	NaN	0.4837	0.893	0.0236	0.0205	0.0222	0.0203	0.0203
0.0	0.0	0.0	-245.9404	-780.9402	NaN	NaN	0.7605	0.8937	0.0235	0.0203	0.0221	0.0202	0.0202
0.0	0.0	0.0	4456.0596	2286.0598	NaN	NaN	0.3391	0.8923	0.0238	0.0207	0.0224	0.0203	0.0205
0.0	0.0	0.0	1430.0596	-286.9402	NaN	NaN	-0.251	0.8935	0.0236	0.0203	0.0221	0.0203	0.0202
0.0	0.0	0.0	1884.0596	-5716.9402	NaN	NaN	1.3	0.8931	0.0235	0.0204	0.0223	0.0205	0.0202
0.0	0.0	0.0	3007.0596	1567.0598	NaN	NaN	0.3426	0.8914	0.024	0.0208	0.0225	0.0207	0.0206
0.0	0.0	0.0	-182.9404	1019.0598	NaN	NaN	1.2188	0.8923	0.0239	0.0206	0.0223	0.0205	0.0205
0.0	0.0	0.0	1492.0596	391.0598	NaN	NaN	0.2077	0.8923	0.0239	0.0206	0.0223	0.0205	0.0205
0.0	0.0	0.0	665.0596	2448.0598	NaN	NaN	0.7864	0.8921	0.024	0.0206	0.0223	0.0205	0.0205
0.0	0.0	0.0	-453.9404	-524.9402	NaN	NaN	0.5363	0.8926	0.0238	0.0204	0.0222	0.0206	0.0203
0.0	0.0	0.0	1977.0596	-1079.9402	NaN	NaN	-0.3	0.8928	0.0236	0.0204	0.0223	0.0207	0.0203
0.0	0.0	0.0	1253.0596	-3058.9402	NaN	NaN	1.3	0.8926	0.0235	0.0205	0.0225	0.0207	0.0203
0.0	0.0	0.0	2892.0596	-1128.9402	NaN	NaN	-0.3	0.8922	0.0236	0.0206	0.0226	0.0208	0.0203
0.0	0.0	0.0	2583.0596	768.0598	NaN	NaN	0.2292	0.8923	0.0236	0.0205	0.0226	0.0207	0.0203
0.0	0.0	0.0	2555.0596	-943.9402	NaN	NaN	-0.3	0.8926	0.0235	0.0205	0.0225	0.0206	0.0203
0.0	0.0	0.0	1462.0596	2151.0598	NaN	NaN	0.5953	0.8923	0.0236	0.0205	0.0225	0.0206	0.0205
0.0	0.0	0.0	61.0596	-1111.9402	NaN	NaN	1.0581	0.8932	0.0233	0.0202	0.0223	0.0206	0.0203
0.0	0.0	0.0	2520.0596	-1866.9402	NaN	NaN	-0.3	0.8927	0.0234	0.0203	0.0224	0.0207	0.0205
0.0	0.0	0.0	1407.0596	-653.9402	NaN	NaN	-0.3	0.893	0.0233	0.0202	0.0224	0.0206	0.0205
0.0	0.0	0.0	-110.9404	527.0598	NaN	NaN	1.2666	0.8929	0.0233	0.0202	0.0224	0.0206	0.0205
0.0	0.0	0.0	578.0596	-834.9402	NaN	NaN	1.3	0.8933	0.0231	0.0201	0.0224	0.0206	0.0204
0.0	0.0	0.0	2361.0596	-2467.9402	NaN	NaN	1.3	0.893	0.0232	0.0202	0.0224	0.0207	0.0205
0.0	0.0	0.0	1232.0596	113.0598	NaN	NaN	0.0841	0.8927	0.0232	0.0203	0.0225	0.0207	0.0206
0.0	0.0	0.0	1220.0596	1750.0598	NaN	NaN	0.5892	0.8923	0.0233	0.0204	0.0225	0.0207	0.0208
0.0	0.0	0.0	608.0596	2348.0598	NaN	NaN	0.7943	0.893	0.0232	0.0203	0.0224	0.0205	0.0207
0.0	0.0	0.0	1096.0596	3173.0598	NaN	NaN	0.7433	0.8931	0.0231	0.0202	0.0224	0.0205	0.0207
0.0	0.0	0.0	4124.0596	3173.0598	NaN	NaN	0.4348	0.8928	0.0232	0.0203	0.0224	0.0205	0.0208
0.0	0.0	0.0	195.0596	720.0598	NaN	NaN	0.7868	0.8935	0.023	0.0201	0.0223	0.0204	0.0207
0.0	0.0	0.0	3485.0596	-526.9402	NaN	NaN	-0.1781	0.893	0.023	0.0202	0.0225	0.0206	0.0208
0.0	0.0	0.0	1765.0596	-1797.9402	NaN	NaN	1.3	0.8934	0.0229	0.0202	0.0224	0.0205	0.0207
0.0	0.0	0.0	4524.0596	121.0598	NaN	NaN	0.0261	0.8925	0.023	0.0205	0.0225	0.0206	0.0209
0.0	0.0	0.0	-316.9404	984.0598	NaN	NaN	1.3	0.8937	0.0229	0.0202	0.0223	0.0204	0.0206
0.0	0.0	0.0	920.0596	-592.9402	NaN	NaN	-0.3	0.8931	0.0229	0.0203	0.0224	0.0206	0.0206
0.0	0.0	0.0	316.0596	-2530.9402	NaN	NaN	1.1427	0.8936	0.0228	0.0202	0.0223	0.0207	0.0205
0.0	0.0	0.0	2354.0596	-439.9402	NaN	NaN	-0.2298	0.8929	0.0228	0.0204	0.0224	0.0208	0.0207
0.0	0.0	0.0	908.0596	1498.0598	NaN	NaN	0.6226	0.893	0.0227	0.0204	0.0223	0.0208	0.0207
0.0	0.0	0.0	1535.0596	-1096.9402	NaN	NaN	-0.3	0.8926	0.0228	0.0205	0.0223	0.021	0.0208
0.0	0.0	0.0	-29.9404	1328.0598	NaN	NaN	1.0231	0.8925	0.0227	0.0206	0.0223	0.0211	0.0209
0.0	0.0	0.0	3383.0596	375.0598	NaN	NaN	0.0998	0.8922	0.0228	0.0207	0.0222	0.0211	0.021
0.0	0.0	0.0	424.0596	1159.0598	NaN	NaN	0.7321	0.8924	0.0229	0.0207	0.0221	0.021	0.021
0.0	0.0	0.0	1741.0596	880.0598	NaN	NaN	0.3358	0.8922	0.0229	0.0207	0.0221	0.021	0.0211
0.0	0.0	0.0	2427.0596	408.0598	NaN	NaN	0.1439	0.8925	0.0229	0.0206	0.0221	0.021	0.021
0.0	0.0	0.0	219.0596	-481.9402	NaN	NaN	1.3	0.8918	0.0229	0.0207	0.0222	0.0214	0.021
0.0	0.0	0.0	-746.9404	-324.9402	NaN	NaN	0.3031	0.891	0.0227	0.021	0.0223	0.0217	0.0212
0.0	0.0	0.0	-204.9404	-80.9402	NaN	NaN	0.2831	0.8906	0.0227	0.0211	0.0223	0.0219	0.0214
0.0	0.0	0.0	556.0596	-1195.9402	NaN	NaN	1.3	0.8903	0.0226	0.0212	0.0223	0.0221	0.0214
0.0	0.0	0.0	814.0596	-1187.9402	NaN	NaN	1.3	0.8903	0.0226	0.0213	0.0223	0.0221	0.0214
0.0	0.0	0.0	-517.9404	-291.9402	NaN	NaN	0.3605	0.8902	0.0226	0.0213	0.0223	0.0221	0.0214
0.0	0.0	0.0	159.0596	567.0598	NaN	NaN	0.7809	0.8903	0.0226	0.0213	0.0223	0.0221	0.0214
0.0	0.0	0.0	2016.0596	2692.0598	NaN	NaN	0.5718	0.8906	0.0227	0.0212	0.0222	0.0219	0.0214
0.0	0.0	0.0	2363.0596	-559.9402	NaN	NaN	-0.3	0.8907	0.0227	0.0211	0.0222	0.0219	0.0214
0.0	0.0	0.0	-621.9404	1399.0598	NaN	NaN	1.3	0.8906	0.0227	0.0211	0.0222	0.0219	0.0214
0.0	0.0	0.0	3214.0596	-464.9402	NaN	NaN	-0.1691	0.8903	0.0228	0.0212	0.0222	0.0221	0.0214
0.0	0.0	0.0	-253.9404	-143.9402	NaN	NaN	0.3618	0.8902	0.0228	0.0213	0.0222	0.0222	0.0214
0.0	0.0	0.0	444.0596	1393.0598	NaN	NaN	0.7583	0.8902	0.0227	0.0213	0.0222	0.0222	0.0214
0.0	0.0	0.0	2618.0596	-850.9402	NaN	NaN	-0.3	0.8904	0.0227	0.0212	0.0222	0.0222	0.0214
0.0	0.0	0.0	2971.0596	1736.0598	NaN	NaN	0.3688	0.8902	0.0229	0.0212	0.0222	0.022	0.0215
0.0	0.0	0.0	1563.0596	-194.9402	NaN	NaN	-0.1425	0.8904	0.0229	0.0211	0.0222	0.022	0.0214
0.0	0.0	0.0	747.0596	-1457.9402	NaN	NaN	1.3	0.8898	0.0228	0.0213	0.0224	0.0223	0.0214
0.0	0.0	0.0	1199.0596	-1704.9402	NaN	NaN	1.3	0.89	0.0228	0.0212	0.0224	0.0223	0.0213
0.0	0.0	0.0	-1530.9404	-967.9402	NaN	NaN	0.3873	0.8901	0.0227	0.0212	0.0225	0.0222	0.0213
0.0	0.0	0.0	298.0596	-80.9402	NaN	NaN	-0.3	0.8902	0.0227	0.0212	0.0225	0.0222	0.0213
0.0	0.0	0.0	1506.0596	-940.9402	NaN	NaN	-0.3	0.8904	0.0227	0.0211	0.0224	0.0222	0.0212
0.0	0.0	0.0	1.0596	-1248.9402	NaN	NaN	1.0008	0.8905	0.0227	0.0211	0.0225	0.0221	0.0212
0.0	0.0	0.0	463.0596	1408.0598	NaN	NaN	0.7525	0.8905	0.0227	0.0211	0.0225	0.0221	0.0212
0.0	0.0	0.0	-2161.9404	-174.9402	NaN	NaN	0.0749	0.8907	0.0227	0.021	0.0224	0.022	0.0212
0.0	0.0	0.0	-45.9404	-2041.9402	NaN	NaN	0.978	0.8908	0.0227	0.021	0.0223	0.022	0.0212
0.0	0.0	0.0	1240.0596	865.0598	NaN	NaN	0.4109	0.891	0.0227	0.0209	0.0223	0.022	0.0212
0.0	0.0	0.0	966.0596	891.0598	NaN	NaN	0.4798	0.8906	0.0228	0.0209	0.0223	0.0221	0.0212
0.0	0.0	0.0	-441.9404	1445.0598	NaN	NaN	1.3	0.8907	0.0228	0.0209	0.0223	0.022	0.0212
0.0	0.0	0.0	-1176.9404	770.0598	NaN	NaN	-0.3	0.8909	0.0229	0.0209	0.0223	0.0219	0.0211
0.0	0.0	0.0	-759.9404	-2987.9402	NaN	NaN	0.7972	0.8912	0.0228	0.0208	0.0223	0.0217	0.0211
0.0	0.0	0.0	-624.9404	301.0598	NaN	NaN	-0.3	0.8914	0.0227	0.0207	0.0223	0.0217	0.0211
0.0	0.0	0.0	-1192.9404	582.0598	NaN	NaN	-0.3	0.8913	0.0228	0.0207	0.0223	0.0218	0.0211
0.0	0.0	0.0	-312.9404	601.0598	NaN	NaN	1.3	0.8914	0.0229	0.0207	0.0223	0.0217	0.0211
0.0	0.0	0.0	-1141.9404	1094.0598	NaN	NaN	-0.3	0.8913	0.0229	0.0207	0.0223	0.0217	0.0211
0.0	0.0	0.0	-1777.9404	-266.9402	NaN	NaN	0.1305	0.8914	0.0229	0.0207	0.0223	0.0216	0.0211
0.0	0.0	0.0	-1125.9404	-956.9402	NaN	NaN	0.4594	0.8914	0.0229	0.0207	0.0222	0.0216	0.0212
0.0	0.0	0.0	1307.0596	-955.9402	NaN	NaN	-0.3	0.8914	0.0229	0.0205	0.0222	0.0218	0.0212
0.0	0.0	0.0	-304.9404	2235.0598	NaN	NaN	1.158	0.8911	0.023	0.0205	0.0223	0.0218	0.0212
0.0	0.0	0.0	-2371.9404	-1612.9402	NaN	NaN	0.4048	0.891	0.0231	0.0206	0.0222	0.0218	0.0213
0.0	0.0	0.0	1111.0596	930.0598	NaN	NaN	0.4557	0.8912	0.0231	0.0206	0.0222	0.0217	0.0212
0.0	0.0	0.0	-915.9404	-577.9402	NaN	NaN	0.3869	0.8914	0.0231	0.0206	0.0221	0.0217	0.0212
0.0	0.0	0.0	-896.9404	2324.0598	NaN	NaN	1.3	0.8913	0.0231	0.0205	0.0222	0.0217	0.0212
0.0	0.0	0.0	-286.9404	1056.0598	NaN	NaN	1.3	0.8914	0.0231	0.0205	0.0222	0.0217	0.0212
0.0	0.0	0.0	614.0596	-1360.9402	NaN	NaN	1.3	0.8913	0.0231	0.0205	0.0222	0.0217	0.0212
0.0	0.0	0.0	-308.9404	1639.0598	NaN	NaN	1.2323	0.8916	0.0231	0.0204	0.0222	0.0216	0.0211
0.0	0.0	0.0	-735.9404	-2189.9402	NaN	NaN	0.7485	0.8918	0.023	0.0205	0.0222	0.0215	0.021
0.0	0.0	0.0	157.0596	581.0598	NaN	NaN	0.7872	0.8918	0.023	0.0204	0.0222	0.0215	0.021
0.0	0.0	0.0	1119.0596	-456.9402	NaN	NaN	-0.3	0.8918	0.023	0.0204	0.0222	0.0216	0.021
0.0	0.0	0.0	80.0596	1270.0598	NaN	NaN	0.9407	0.8918	0.023	0.0203	0.0222	0.0216	0.021
0.0	0.0	0.0	-642.9404	220.0598	NaN	NaN	-0.3	0.8919	0.0231	0.0203	0.0222	0.0216	0.021
0.0	0.0	0.0	-437.9404	-2374.9402	NaN	NaN	0.8443	0.8918	0.0231	0.0204	0.0222	0.0216	0.021
0.0	0.0	0.0	-594.9404	818.0598	NaN	NaN	1.3	0.8919	0.0231	0.0204	0.0222	0.0216	0.0209
0.0	0.0	0.0	983.0596	-479.9402	NaN	NaN	-0.3	0.8919	0.0231	0.0204	0.0222	0.0215	0.021
0.0	0.0	0.0	-550.9404	-684.9402	NaN	NaN	0.5542	0.8918	0.0231	0.0204	0.0222	0.0215	0.021
0.0	0.0	0.0	-1131.9404	-314.9402	NaN	NaN	0.2177	0.892	0.0231	0.0203	0.0221	0.0215	0.0209
0.0	0.0	0.0	-843.9404	-2101.9402	NaN	NaN	0.7135	0.8921	0.0231	0.0203	0.0221	0.0215	0.0209
0.0	0.0	0.0	671.0596	1786.0598	NaN	NaN	0.7269	0.8921	0.0231	0.0203	0.0221	0.0215	0.0209
0.0	0.0	0.0	-608.9404	-584.9402	NaN	NaN	0.4899	0.8919	0.0231	0.0204	0.0221	0.0215	0.0209
0.0	0.0	0.0	-1038.9404	-3208.9402	NaN	NaN	0.7554	0.8919	0.0231	0.0205	0.0222	0.0215	0.0209
0.0	0.0	0.0	-1351.9404	881.0598	NaN	NaN	-0.3	0.8922	0.0231	0.0203	0.0222	0.0214	0.0208
0.0	0.0	0.0	-938.9404	-110.9402	NaN	NaN	0.1057	0.8923	0.0231	0.0203	0.0221	0.0214	0.0208
0.0	0.0	0.0	-770.9404	-1771.9402	NaN	NaN	0.6968	0.8925	0.023	0.0203	0.0221	0.0214	0.0208
0.0	0.0	0.0	-616.9404	-184.9402	NaN	NaN	0.2306	0.8925	0.0231	0.0202	0.0221	0.0214	0.0207
0.0	0.0	0.0	-892.9404	-247.9402	NaN	NaN	0.2173	0.8924	0.0231	0.0203	0.0221	0.0214	0.0207
0.0	0.0	0.0	-422.9404	-4302.9402	NaN	NaN	0.9105	0.8927	0.023	0.0203	0.022	0.0212	0.0207
0.0	0.0	0.0	-262.9404	-1796.9402	NaN	NaN	0.8724	0.8928	0.023	0.0203	0.022	0.0213	0.0206
0.0	0.0	0.0	-797.9404	2214.0598	NaN	NaN	1.3	0.893	0.023	0.0201	0.022	0.0213	0.0205
0.0	0.0	0.0	-370.9404	1159.0598	NaN	NaN	1.3	0.893	0.0231	0.0201	0.022	0.0213	0.0205
0.0	0.0	0.0	-936.9404	-213.9402	NaN	NaN	0.1859	0.8931	0.0231	0.0201	0.0219	0.0213	0.0205
0.0	0.0	0.0	883.0596	727.0598	NaN	NaN	0.4516	0.893	0.0231	0.02	0.022	0.0214	0.0205
0.0	0.0	0.0	-502.9404	307.0598	NaN	NaN	-0.3	0.8932	0.0231	0.0199	0.022	0.0213	0.0204
0.0	0.0	0.0	-813.9404	1522.0598	NaN	NaN	1.3	0.893	0.0231	0.02	0.022	0.0214	0.0205
0.0	0.0	0.0	-295.9404	-789.9402	NaN	NaN	0.7275	0.8927	0.0232	0.0202	0.022	0.0215	0.0205
0.0	0.0	0.0	-1368.9404	-693.9402	NaN	NaN	0.3364	0.8925	0.0231	0.0204	0.022	0.0215	0.0206
0.0	0.0	0.0	-302.9404	-3366.9402	NaN	NaN	0.9175	0.8926	0.023	0.0204	0.022	0.0214	0.0206
0.0	0.0	0.0	-532.9404	758.0598	NaN	NaN	1.3	0.8927	0.0229	0.0204	0.022	0.0214	0.0206
0.0	0.0	0.0	-1066.9404	-3679.9402	NaN	NaN	0.7752	0.8924	0.023	0.0205	0.0221	0.0214	0.0206
0.0	0.0	0.0	-256.9404	389.0598	NaN	NaN	1.3	0.8927	0.0229	0.0204	0.022	0.0215	0.0205
0.0	0.0	0.0	1538.0596	280.0598	NaN	NaN	0.154	0.8925	0.023	0.0204	0.0221	0.0215	0.0206
0.0	0.0	0.0	-1376.9404	-1869.9402	NaN	NaN	0.5759	0.8928	0.0229	0.0203	0.022	0.0214	0.0206
0.0	0.0	0.0	2277.0596	-962.9402	NaN	NaN	-0.3	0.8931	0.0228	0.0202	0.0219	0.0214	0.0205
0.0	0.0	0.0	1708.0596	-604.9402	NaN	NaN	-0.3	0.893	0.0229	0.0202	0.022	0.0215	0.0205
0.0	0.0	0.0	1782.0596	1517.0598	NaN	NaN	0.4598	0.8924	0.0231	0.0202	0.0221	0.0217	0.0206
0.0	0.0	0.0	-2048.9404	-1701.9402	NaN	NaN	0.4537	0.892	0.0231	0.0205	0.0221	0.0216	0.0207
0.0	0.0	0.0	-562.9404	-3926.9402	NaN	NaN	0.8746	0.8921	0.023	0.0206	0.0221	0.0214	0.0207
0.0	0.0	0.0	-777.9404	168.0598	NaN	NaN	-0.2756	0.8924	0.023	0.0205	0.022	0.0215	0.0206
0.0	0.0	0.0	-644.9404	-2270.9402	NaN	NaN	0.7788	0.8927	0.0229	0.0204	0.022	0.0215	0.0206
0.0	0.0	0.0	-148.9404	3689.0598	NaN	NaN	1.0421	0.8927	0.0229	0.0202	0.0221	0.0217	0.0205
0.0	0.0	0.0	822.0596	-833.9402	NaN	NaN	1.3	0.8918	0.0232	0.0204	0.0222	0.0218	0.0206
0.0	0.0	0.0	-1412.9404	-1217.9402	NaN	NaN	0.4629	0.8919	0.0231	0.0206	0.0222	0.0216	0.0207
0.0	0.0	0.0	-419.9404	-3495.9402	NaN	NaN	0.8928	0.8921	0.023	0.0207	0.0222	0.0214	0.0206
0.0	0.0	0.0	-792.9404	-1496.9402	NaN	NaN	0.6537	0.8921	0.023	0.0207	0.0222	0.0214	0.0207
0.0	0.0	0.0	-48.9404	-549.9402	NaN	NaN	0.9183	0.8921	0.023	0.0206	0.0221	0.0215	0.0207
0.0	0.0	0.0	1187.0596	-409.9402	NaN	NaN	-0.3	0.8923	0.0229	0.0205	0.022	0.0216	0.0206
0.0	0.0	0.0	406.0596	1690.0598	NaN	NaN	0.8063	0.8921	0.0231	0.0204	0.022	0.0218	0.0206
0.0	0.0	0.0	24.0596	24.0598	NaN	NaN	0.5	0.892	0.0231	0.0204	0.022	0.0218	0.0207
0.0	0.0	0.0	-1094.9404	736.0598	NaN	NaN	-0.3	0.8917	0.0232	0.0206	0.0221	0.0218	0.0207
0.0	0.0	0.0	-1170.9404	-2730.9402	NaN	NaN	0.6999	0.8918	0.0231	0.0206	0.0221	0.0216	0.0207
0.0	0.0	0.0	-1848.9404	-1736.9402	NaN	NaN	0.4844	0.8918	0.0231	0.0207	0.0222	0.0216	0.0207
0.0	0.0	0.0	1816.0596	-2759.9402	NaN	NaN	1.3	0.8918	0.0231	0.0207	0.0222	0.0216	0.0207
0.0	0.0	0.0	667.0596	-590.9402	NaN	NaN	-0.3	0.8918	0.023	0.0206	0.0222	0.0216	0.0207
0.0	0.0	0.0	501.0596	-4139.9402	NaN	NaN	1.1377	0.8918	0.023	0.0207	0.0222	0.0215	0.0207
0.0	0.0	0.0	-1376.9404	-257.9402	NaN	NaN	0.1578	0.892	0.023	0.0207	0.0222	0.0215	0.0207
0.0	0.0	0.0	1840.0596	-1491.9402	NaN	NaN	-0.3	0.892	0.023	0.0206	0.0221	0.0215	0.0207
0.0	0.0	0.0	-450.9404	-1729.9402	NaN	NaN	0.7932	0.8922	0.023	0.0206	0.022	0.0215	0.0207
0.0	0.0	0.0	-1727.9404	-864.9402	NaN	NaN	0.3336	0.8923	0.023	0.0206	0.0219	0.0215	0.0207
0.0	0.0	0.0	511.0596	116.0598	NaN	NaN	0.1851	0.8922	0.023	0.0205	0.0219	0.0216	0.0207
0.0	0.0	0.0	234.0596	1079.0598	NaN	NaN	0.8218	0.8924	0.023	0.0204	0.0219	0.0216	0.0207
0.0	0.0	0.0	1066.0596	-738.9402	NaN	NaN	-0.3	0.8923	0.023	0.0204	0.0218	0.0216	0.0207
0.0	0.0	0.0	-376.9404	722.0598	NaN	NaN	1.3	0.8922	0.0231	0.0205	0.0219	0.0217	0.0207
0.0	0.0	0.0	149.0596	487.0598	NaN	NaN	0.7657	0.8922	0.0231	0.0204	0.0219	0.0217	0.0207
0.0	0.0	0.0	-985.9404	-1089.9402	NaN	NaN	0.525	0.8921	0.0231	0.0206	0.0218	0.0217	0.0208
0.0	0.0	0.0	1635.0596	149.0598	NaN	NaN	0.0835	0.8921	0.0231	0.0206	0.0219	0.0216	0.0208
0.0	0.0	0.0	-500.9404	-3284.9402	NaN	NaN	0.8677	0.8922	0.023	0.0207	0.0219	0.0215	0.0208
0.0	0.0	0.0	157.0596	-2077.9402	NaN	NaN	1.0818	0.8921	0.0229	0.0207	0.0219	0.0215	0.0208
0.0	0.0	0.0	198.0596	619.0598	NaN	NaN	0.7576	0.8919	0.023	0.0207	0.022	0.0217	0.0208
0.0	0.0	0.0	-458.9404	-1294.9402	NaN	NaN	0.7383	0.8918	0.023	0.0206	0.022	0.0217	0.0209
0.0	0.0	0.0	1376.0596	1049.0598	NaN	NaN	0.4326	0.8917	0.0231	0.0205	0.022	0.0218	0.0209
0.0	0.0	0.0	85.0596	-2024.9402	NaN	NaN	1.0438	0.8917	0.0231	0.0206	0.022	0.0217	0.0209
0.0	0.0	0.0	598.0596	-570.9402	NaN	NaN	-0.3	0.8915	0.0231	0.0206	0.022	0.0217	0.021
0.0	0.0	0.0	-2055.9404	-1798.9402	NaN	NaN	0.4667	0.892	0.023	0.0206	0.0219	0.0215	0.0209
0.0	0.0	0.0	-364.9404	469.0598	NaN	NaN	1.3	0.892	0.0231	0.0206	0.0219	0.0215	0.0209
0.0	0.0	0.0	-1716.9404	-2068.9402	NaN	NaN	0.5465	0.8922	0.023	0.0206	0.0218	0.0214	0.0209
0.0	0.0	0.0	-1680.9404	256.0598	NaN	NaN	-0.1797	0.8923	0.023	0.0206	0.0218	0.0214	0.0209
0.0	0.0	0.0	-6.9404	-436.9402	NaN	NaN	0.9844	0.8924	0.023	0.0205	0.0217	0.0214	0.0209
0.0	0.0	0.0	22.0596	1386.0598	NaN	NaN	0.9843	0.8924	0.023	0.0204	0.0218	0.0215	0.0209
0.0	0.0	0.0	-896.9404	2488.0598	NaN	NaN	1.3	0.8922	0.0232	0.0204	0.0218	0.0215	0.0209
0.0	0.0	0.0	-702.9404	2688.0598	NaN	NaN	1.3	0.8921	0.0232	0.0204	0.0218	0.0216	0.0209
0.0	0.0	0.0	1476.0596	3209.0598	NaN	NaN	0.6849	0.8919	0.0233	0.0204	0.0218	0.0216	0.021
0.0	0.0	0.0	-650.9404	-980.9402	NaN	NaN	0.6011	0.8922	0.0232	0.0205	0.0217	0.0215	0.0209
0.0	0.0	0.0	-1194.9404	2098.0598	NaN	NaN	1.3	0.8922	0.0232	0.0204	0.0218	0.0215	0.0209
0.0	0.0	0.0	265.0596	877.0598	NaN	NaN	0.7679	0.8923	0.0231	0.0204	0.0218	0.0215	0.0209
0.0	0.0	0.0	-794.9404	1478.0598	NaN	NaN	1.3	0.8922	0.0231	0.0204	0.0219	0.0215	0.0209
0.0	0.0	0.0	-1101.9404	-1499.9402	NaN	NaN	0.5765	0.8924	0.0231	0.0205	0.0219	0.0213	0.0208
0.0	0.0	0.0	-639.9404	-1190.9402	NaN	NaN	0.6505	0.8924	0.023	0.0206	0.022	0.0212	0.0208
0.0	0.0	0.0	-2867.9404	-120.9402	NaN	NaN	0.0405	0.8926	0.0229	0.0208	0.022	0.021	0.0208
0.0	0.0	0.0	-1380.9404	-3455.9402	NaN	NaN	0.7145	0.8926	0.0228	0.0209	0.022	0.0209	0.0208
0.0	0.0	0.0	-723.9404	-3103.9402	NaN	NaN	0.8109	0.8929	0.0227	0.0208	0.0219	0.0209	0.0207
0.0	0.0	0.0	-478.9404	2012.0598	NaN	NaN	1.3	0.8932	0.0227	0.0206	0.0218	0.021	0.0207
0.0	0.0	0.0	-2373.9404	498.0598	NaN	NaN	-0.2655	0.8931	0.0227	0.0206	0.0218	0.0211	0.0207
0.0	0.0	0.0	-2341.9404	132.0598	NaN	NaN	-0.0598	0.8931	0.0228	0.0206	0.0217	0.0211	0.0208
0.0	0.0	0.0	-2222.9404	-138.9402	NaN	NaN	0.0588	0.893	0.0228	0.0205	0.0217	0.0212	0.0208
0.0	0.0	0.0	1199.0596	2180.0598	NaN	NaN	0.6452	0.8929	0.0229	0.0205	0.0217	0.0212	0.0208
0.0	0.0	0.0	-1871.9404	-2886.9402	NaN	NaN	0.6066	0.8924	0.0229	0.0207	0.0218	0.0212	0.021
0.0	0.0	0.0	-1085.9404	-1441.9402	NaN	NaN	0.5704	0.8924	0.023	0.0207	0.0218	0.0212	0.0209
0.0	0.0	0.0	-1631.9404	591.0598	NaN	NaN	-0.3	0.8925	0.023	0.0207	0.0218	0.0212	0.0209
0.0	0.0	0.0	-1584.9404	519.0598	NaN	NaN	-0.3	0.8927	0.0229	0.0206	0.0217	0.0211	0.0209
0.0	0.0	0.0	-1787.9404	-44.9402	NaN	NaN	0.0245	0.8927	0.0229	0.0206	0.0217	0.0211	0.0209
0.0	0.0	0.0	-2154.9404	545.0598	NaN	NaN	-0.3	0.8928	0.0229	0.0205	0.0217	0.0212	0.0208
0.0	0.0	0.0	474.0596	3263.0598	NaN	NaN	0.8731	0.8929	0.023	0.0204	0.0217	0.0212	0.0208
0.0	0.0	0.0	-1659.9404	1506.0598	NaN	NaN	-0.3	0.8927	0.023	0.0205	0.0218	0.0212	0.0208
0.0	0.0	0.0	-1167.9404	-1200.9402	NaN	NaN	0.507	0.8927	0.023	0.0206	0.0218	0.0211	0.0208
0.0	0.0	0.0	-1940.9404	-2157.9402	NaN	NaN	0.5265	0.8928	0.0229	0.0207	0.0218	0.021	0.0208
0.0	0.0	0.0	-717.9404	171.0598	NaN	NaN	-0.3	0.893	0.0228	0.0205	0.0218	0.0211	0.0208
0.0	0.0	0.0	-1432.9404	-476.9402	NaN	NaN	0.2497	0.8931	0.0228	0.0205	0.0217	0.0211	0.0208
0.0	0.0	0.0	-2540.9404	1611.0598	NaN	NaN	-0.3	0.8933	0.0228	0.0204	0.0216	0.0211	0.0207
0.0	0.0	0.0	-905.9404	-1061.9402	NaN	NaN	0.5396	0.8931	0.0228	0.0205	0.0217	0.0211	0.0208
0.0	0.0	0.0	-2063.9404	-1015.9402	NaN	NaN	0.3299	0.8932	0.0228	0.0205	0.0217	0.0211	0.0208
0.0	0.0	0.0	-641.9404	-204.9402	NaN	NaN	0.242	0.8929	0.0228	0.0206	0.0218	0.0211	0.0208
0.0	0.0	0.0	577.0596	755.0598	NaN	NaN	0.5668	0.8927	0.0228	0.0206	0.0218	0.0212	0.0208
0.0	0.0	0.0	-1609.9404	-1611.9402	NaN	NaN	0.5003	0.8926	0.0229	0.0207	0.0218	0.0212	0.0209
0.0	0.0	0.0	-2148.9404	-910.9402	NaN	NaN	0.2977	0.8927	0.0228	0.0207	0.0218	0.0212	0.0209
0.0	0.0	0.0	-480.9404	3245.0598	NaN	NaN	1.174	0.8934	0.0228	0.0203	0.0216	0.0211	0.0207
0.0	0.0	0.0	-58.9404	-1359.9402	NaN	NaN	0.9585	0.8932	0.0229	0.0203	0.0217	0.0212	0.0207
0.0	0.0	0.0	-2347.9404	3132.0598	NaN	NaN	1.3	0.893	0.0229	0.0203	0.0218	0.0213	0.0207
0.0	0.0	0.0	-748.9404	2733.0598	NaN	NaN	1.3	0.8927	0.023	0.0204	0.0218	0.0213	0.0208
0.0	0.0	0.0	-1768.9404	-3781.9402	NaN	NaN	0.6813	0.8926	0.0229	0.0207	0.0219	0.0211	0.0209
0.0	0.0	0.0	-1468.9404	-373.9402	NaN	NaN	0.2029	0.8927	0.0228	0.0207	0.0219	0.0211	0.0208
0.0	0.0	0.0	433.0596	-1011.9402	NaN	NaN	1.3	0.8929	0.0228	0.0206	0.0219	0.021	0.0207
0.0	0.0	0.0	-431.9404	-2518.9402	NaN	NaN	0.8536	0.8929	0.0228	0.0206	0.0219	0.021	0.0207
0.0	0.0	0.0	-33.9404	-792.9402	NaN	NaN	0.959	0.8934	0.0227	0.0205	0.0218	0.021	0.0207
0.0	0.0	0.0	1808.0596	-615.9402	NaN	NaN	-0.3	0.8936	0.0227	0.0203	0.0217	0.0211	0.0206
0.0	0.0	0.0	-224.9404	-661.9402	NaN	NaN	0.7464	0.8936	0.0227	0.0202	0.0217	0.0211	0.0206
0.0	0.0	0.0	-1180.9404	2169.0598	NaN	NaN	1.3	0.8934	0.0228	0.0202	0.0217	0.0212	0.0207
0.0	0.0	0.0	303.0596	1964.0598	NaN	NaN	0.8663	0.8931	0.0229	0.0203	0.0218	0.0213	0.0207
0.0	0.0	0.0	-1085.9404	-1017.9402	NaN	NaN	0.4838	0.8928	0.0229	0.0204	0.0218	0.0212	0.0208
0.0	0.0	0.0	-2653.9404	491.0598	NaN	NaN	-0.227	0.8928	0.0228	0.0205	0.0219	0.0211	0.0208
0.0	0.0	0.0	216.0596	-2863.9402	NaN	NaN	1.0816	0.8928	0.0228	0.0206	0.0219	0.0211	0.0208
0.0	0.0	0.0	-1367.9404	518.0598	NaN	NaN	-0.3	0.8929	0.0227	0.0205	0.0219	0.0211	0.0208
0.0	0.0	0.0	-1928.9404	1309.0598	NaN	NaN	-0.3	0.8928	0.0227	0.0206	0.022	0.0211	0.0208
0.0	0.0	0.0	-2166.9404	601.0598	NaN	NaN	-0.3	0.8928	0.0227	0.0207	0.022	0.0211	0.0208
0.0	0.0	0.0	-2264.9404	-3479.9402	NaN	NaN	0.6057	0.8924	0.0227	0.021	0.0221	0.021	0.0209
0.0	0.0	0.0	-242.9404	-3306.9402	NaN	NaN	0.9316	0.8927	0.0226	0.0209	0.0221	0.0209	0.0208
0.0	0.0	0.0	-820.9404	1427.0598	NaN	NaN	1.3	0.893	0.0226	0.0207	0.022	0.021	0.0207
0.0	0.0	0.0	-371.9404	-741.9402	NaN	NaN	0.6661	0.893	0.0226	0.0207	0.0219	0.021	0.0208
0.0	0.0	0.0	125.0596	231.0598	NaN	NaN	0.6488	0.8934	0.0226	0.0205	0.0218	0.021	0.0207
0.0	0.0	0.0	778.0596	-696.9402	NaN	NaN	-0.3	0.8934	0.0227	0.0204	0.0218	0.0211	0.0207
0.0	0.0	0.0	-915.9404	1026.0598	NaN	NaN	1.3	0.8935	0.0228	0.0203	0.0217	0.0211	0.0207
0.0	0.0	0.0	1274.0596	684.0598	NaN	NaN	0.3493	0.8933	0.0229	0.0202	0.0217	0.0211	0.0207
0.0	0.0	0.0	-2175.9404	-1644.9402	NaN	NaN	0.4305	0.8926	0.023	0.0206	0.0218	0.0212	0.0209
0.0	0.0	0.0	-1718.9404	-947.9402	NaN	NaN	0.3554	0.8927	0.023	0.0206	0.0218	0.0211	0.0209
0.0	0.0	0.0	349.0596	-857.9402	NaN	NaN	1.3	0.8929	0.0229	0.0205	0.0218	0.021	0.0208
0.0	0.0	0.0	-1570.9404	-703.9402	NaN	NaN	0.3094	0.8931	0.0229	0.0205	0.0217	0.0211	0.0208
0.0	0.0	0.0	-822.9404	2412.0598	NaN	NaN	1.3	0.8938	0.0229	0.0201	0.0217	0.021	0.0205
0.0	0.0	0.0	-1456.9404	977.0598	NaN	NaN	-0.3	0.8934	0.023	0.0202	0.0217	0.0211	0.0206
0.0	0.0	0.0	-790.9404	-873.9402	NaN	NaN	0.5249	0.8932	0.023	0.0203	0.0217	0.0211	0.0207
0.0	0.0	0.0	-1804.9404	-1328.9402	NaN	NaN	0.4241	0.8935	0.0229	0.0204	0.0217	0.021	0.0207
0.0	0.0	0.0	1466.0596	-2296.9402	NaN	NaN	1.3	0.8935	0.0229	0.0203	0.0217	0.021	0.0206
0.0	0.0	0.0	-1729.9404	1508.0598	NaN	NaN	-0.3	0.8939	0.0228	0.0201	0.0216	0.0209	0.0206
0.0	0.0	0.0	-777.9404	13.0598	NaN	NaN	-0.0171	0.8938	0.0229	0.0201	0.0216	0.021	0.0206
0.0	0.0	0.0	-375.9404	-654.9402	NaN	NaN	0.6353	0.8937	0.0229	0.0202	0.0217	0.021	0.0206
0.0	0.0	0.0	-433.9404	1355.0598	NaN	NaN	1.3	0.8938	0.0229	0.0201	0.0217	0.021	0.0205
0.0	0.0	0.0	-1633.9404	-879.9402	NaN	NaN	0.35	0.8936	0.0229	0.0202	0.0216	0.021	0.0206
0.0	0.0	0.0	-824.9404	-215.9402	NaN	NaN	0.2075	0.8935	0.023	0.0201	0.0217	0.0211	0.0206
0.0	0.0	0.0	-1111.9404	538.0598	NaN	NaN	-0.3	0.8934	0.023	0.02	0.0218	0.0212	0.0206
0.0	0.0	0.0	-1460.9404	1831.0598	NaN	NaN	1.3	0.893	0.0231	0.0201	0.0218	0.0212	0.0207
0.0	0.0	0.0	-747.9404	83.0598	NaN	NaN	-0.1249	0.8927	0.0231	0.0203	0.0218	0.0212	0.0208
0.0	0.0	0.0	-1846.9404	-1201.9402	NaN	NaN	0.3942	0.8924	0.0231	0.0205	0.0219	0.0212	0.0209
0.0	0.0	0.0	-1136.9404	-2671.9402	NaN	NaN	0.7015	0.8927	0.0231	0.0205	0.0218	0.0211	0.0209
0.0	0.0	0.0	850.0596	1748.0598	NaN	NaN	0.6728	0.8935	0.023	0.0201	0.0217	0.0211	0.0207
0.0	0.0	0.0	-1049.9404	663.0598	NaN	NaN	-0.3	0.8936	0.023	0.02	0.0216	0.0211	0.0207
0.0	0.0	0.0	-1264.9404	2614.0598	NaN	NaN	1.3	0.8936	0.0231	0.0199	0.0217	0.0211	0.0206
0.0	0.0	0.0	-1900.9404	2355.0598	NaN	NaN	1.3	0.8933	0.0232	0.02	0.0217	0.0211	0.0207
0.0	0.0	0.0	1082.0596	736.0598	NaN	NaN	0.4048	0.8932	0.0232	0.0201	0.0217	0.0211	0.0207
0.0	0.0	0.0	566.0596	-1177.9402	NaN	NaN	1.3	0.893	0.0231	0.0202	0.0217	0.0211	0.0208
0.0	0.0	0.0	-399.9404	-1257.9402	NaN	NaN	0.7588	0.8927	0.0231	0.0204	0.0218	0.0212	0.0208
0.0	0.0	0.0	-959.9404	-1445.9402	NaN	NaN	0.601	0.8928	0.0231	0.0204	0.0218	0.0212	0.0207
0.0	0.0	0.0	-479.9404	1288.0598	NaN	NaN	1.3	0.8927	0.0231	0.0204	0.0219	0.0212	0.0207
0.0	0.0	0.0	301.0596	-2413.9402	NaN	NaN	1.1425	0.8928	0.0231	0.0204	0.0218	0.0211	0.0207
0.0	0.0	0.0	-862.9404	-421.9402	NaN	NaN	0.3284	0.8928	0.0231	0.0204	0.0218	0.0212	0.0207
0.0	0.0	0.0	-795.9404	-904.9402	NaN	NaN	0.532	0.8926	0.0232	0.0204	0.0218	0.0213	0.0207
0.0	0.0	0.0	-1192.9404	1200.0598	NaN	NaN	1.3	0.8926	0.0232	0.0203	0.0218	0.0213	0.0207
0.0	0.0	0.0	-685.9404	-879.9402	NaN	NaN	0.5619	0.8926	0.0232	0.0204	0.0218	0.0212	0.0207
0.0	0.0	0.0	-1840.9404	-155.9402	NaN	NaN	0.0781	0.8926	0.0232	0.0206	0.0218	0.0211	0.0208
0.0	0.0	0.0	-2482.9404	-1112.9402	NaN	NaN	0.3095	0.8927	0.0231	0.0205	0.0218	0.0211	0.0207
0.0	0.0	0.0	-611.9404	-1041.9402	NaN	NaN	0.63	0.8931	0.023	0.0203	0.0217	0.0211	0.0207
0.0	0.0	0.0	-960.9404	2552.0598	NaN	NaN	1.3	0.8932	0.0231	0.0201	0.0218	0.0213	0.0205
0.0	0.0	0.0	176.0596	2261.0598	NaN	NaN	0.9278	0.8932	0.0232	0.0201	0.0218	0.0212	0.0205
0.0	0.0	0.0	-701.9404	-2315.9402	NaN	NaN	0.7674	0.8928	0.0232	0.0204	0.0218	0.0212	0.0207
0.0	0.0	0.0	-164.9404	-3541.9402	NaN	NaN	0.9555	0.8927	0.0232	0.0205	0.0219	0.0211	0.0207
0.0	0.0	0.0	-553.9404	1375.0598	NaN	NaN	1.3	0.8929	0.0232	0.0204	0.0218	0.0211	0.0207
0.0	0.0	0.0	-2560.9404	-1186.9402	NaN	NaN	0.3167	0.8929	0.0231	0.0205	0.0218	0.0211	0.0207
0.0	0.0	0.0	1650.0596	1384.0598	NaN	NaN	0.4562	0.893	0.0231	0.0202	0.0218	0.0212	0.0206
0.0	0.0	0.0	-1951.9404	-1045.9402	NaN	NaN	0.3489	0.893	0.0231	0.0203	0.0218	0.0212	0.0206
0.0	0.0	0.0	1144.0596	-810.9402	NaN	NaN	-0.3	0.8931	0.0231	0.0202	0.0218	0.0212	0.0206
0.0	0.0	0.0	2444.0596	2402.0598	NaN	NaN	0.4957	0.8931	0.0232	0.02	0.0218	0.0213	0.0205
0.0	0.0	0.0	-194.9404	-865.9402	NaN	NaN	0.8162	0.8928	0.0233	0.0201	0.0218	0.0214	0.0206
0.0	0.0	0.0	57.0596	1768.0598	NaN	NaN	0.9687	0.8928	0.0233	0.02	0.0218	0.0214	0.0206
0.0	0.0	0.0	1426.0596	-1133.9402	NaN	NaN	-0.3	0.8929	0.0233	0.02	0.0218	0.0213	0.0206
0.0	0.0	0.0	-475.9404	142.0598	NaN	NaN	-0.3	0.8929	0.0233	0.0201	0.0218	0.0213	0.0206
0.0	0.0	0.0	-2680.9404	2314.0598	NaN	NaN	-0.3	0.893	0.0232	0.0201	0.0217	0.0213	0.0206
0.0	0.0	0.0	-1437.9404	1976.0598	NaN	NaN	1.3	0.8929	0.0232	0.0202	0.0217	0.0213	0.0207
0.0	0.0	0.0	-2679.9404	-787.9402	NaN	NaN	0.2272	0.8929	0.0232	0.0203	0.0217	0.0213	0.0207
0.0	0.0	0.0	-692.9404	525.0598	NaN	NaN	-0.3	0.893	0.0231	0.0202	0.0218	0.0213	0.0207
0.0	0.0	0.0	342.0596	-848.9402	NaN	NaN	1.3	0.8927	0.0231	0.0203	0.0218	0.0213	0.0207
0.0	0.0	0.0	-288.9404	2064.0598	NaN	NaN	1.1628	0.8932	0.023	0.0201	0.0218	0.0213	0.0206
0.0	0.0	0.0	72.0596	2068.0598	NaN	NaN	0.9663	0.8933	0.0231	0.02	0.0218	0.0213	0.0206
0.0	0.0	0.0	-1526.9404	-1081.9402	NaN	NaN	0.4147	0.8934	0.023	0.0201	0.0217	0.0213	0.0206
0.0	0.0	0.0	-309.9404	377.0598	NaN	NaN	1.3	0.8933	0.023	0.0201	0.0217	0.0213	0.0206
0.0	0.0	0.0	235.0596	-1864.9402	NaN	NaN	1.1442	0.8928	0.0231	0.0203	0.0218	0.0213	0.0207
0.0	0.0	0.0	180.0596	-1440.9402	NaN	NaN	1.1428	0.8925	0.0231	0.0204	0.0219	0.0213	0.0208
0.0	0.0	0.0	-678.9404	-1121.9402	NaN	NaN	0.623	0.8926	0.0231	0.0204	0.0219	0.0213	0.0208
0.0	0.0	0.0	-631.9404	-1669.9402	NaN	NaN	0.7255	0.8925	0.0231	0.0204	0.0219	0.0213	0.0208
0.0	0.0	0.0	-673.9404	-1074.9402	NaN	NaN	0.6146	0.8929	0.0231	0.0202	0.0218	0.0213	0.0207
0.0	0.0	0.0	821.0596	1645.0598	NaN	NaN	0.6671	0.8929	0.0232	0.0201	0.0219	0.0214	0.0206
0.0	0.0	0.0	1153.0596	664.0598	NaN	NaN	0.3654	0.8928	0.0232	0.02	0.0219	0.0215	0.0206
0.0	0.0	0.0	76.0596	2263.0598	NaN	NaN	0.9675	0.8929	0.0233	0.0199	0.0219	0.0214	0.0206
0.0	0.0	0.0	-1109.9404	-863.9402	NaN	NaN	0.4377	0.8928	0.0232	0.02	0.0219	0.0214	0.0207
0.0	0.0	0.0	-534.9404	4187.0598	NaN	NaN	1.1465	0.8929	0.0232	0.0199	0.0219	0.0214	0.0206
0.0	0.0	0.0	-2369.9404	999.0598	NaN	NaN	-0.3	0.8926	0.0233	0.0201	0.0219	0.0214	0.0207
0.0	0.0	0.0	-1208.9404	-1292.9402	NaN	NaN	0.5168	0.8926	0.0231	0.0203	0.0219	0.0214	0.0207
0.0	0.0	0.0	489.0596	-1146.9402	NaN	NaN	1.3	0.8926	0.0231	0.0204	0.022	0.0213	0.0207
0.0	0.0	0.0	-1755.9404	-3727.9402	NaN	NaN	0.6798	0.8929	0.023	0.0204	0.022	0.0211	0.0207
0.0	0.0	0.0	330.0596	-2045.9402	NaN	NaN	1.1924	0.8928	0.0229	0.0204	0.022	0.0213	0.0207
0.0	0.0	0.0	-168.9404	778.0598	NaN	NaN	1.2774	0.8928	0.023	0.0202	0.022	0.0214	0.0207
0.0	0.0	0.0	-1072.9404	2212.0598	NaN	NaN	1.3	0.8927	0.0231	0.0202	0.0219	0.0214	0.0207
0.0	0.0	0.0	-194.9404	-2568.9402	NaN	NaN	0.9295	0.8925	0.023	0.0203	0.0219	0.0214	0.0208
0.0	0.0	0.0	-1683.9404	2528.0598	NaN	NaN	1.3	0.8926	0.0231	0.0202	0.022	0.0214	0.0207
0.0	0.0	0.0	-371.9404	-583.9402	NaN	NaN	0.6109	0.8925	0.0231	0.0202	0.022	0.0214	0.0208
0.0	0.0	0.0	-27.9404	478.0598	NaN	NaN	1.0621	0.8926	0.0231	0.0202	0.0219	0.0214	0.0208
0.0	0.0	0.0	1795.0596	-697.9402	NaN	NaN	-0.3	0.8924	0.0232	0.0202	0.022	0.0215	0.0208
0.0	0.0	0.0	-799.9404	160.0598	NaN	NaN	-0.2501	0.8926	0.0231	0.0202	0.022	0.0214	0.0207
0.0	0.0	0.0	-60.9404	966.0598	NaN	NaN	1.0673	0.8924	0.0232	0.0202	0.022	0.0215	0.0208
0.0	0.0	0.0	-1160.9404	-2576.9402	NaN	NaN	0.6894	0.8926	0.0231	0.0202	0.0219	0.0214	0.0208
0.0	0.0	0.0	-114.9404	-361.9402	NaN	NaN	0.759	0.8923	0.0232	0.0203	0.022	0.0215	0.0208
0.0	0.0	0.0	-513.9404	-853.9402	NaN	NaN	0.6243	0.8925	0.0231	0.0203	0.022	0.0214	0.0208
0.0	0.0	0.0	1308.0596	191.0598	NaN	NaN	0.1274	0.8925	0.0231	0.0202	0.022	0.0214	0.0208
0.0	0.0	0.0	-694.9404	-236.9402	NaN	NaN	0.2543	0.8925	0.0231	0.0202	0.0219	0.0214	0.0208
0.0	0.0	0.0	-1386.9404	746.0598	NaN	NaN	-0.3	0.8926	0.0231	0.0202	0.0219	0.0214	0.0208
0.0	0.0	0.0	-416.9404	167.0598	NaN	NaN	-0.3	0.8925	0.0231	0.0202	0.0219	0.0215	0.0208
0.0	0.0	0.0	-350.9404	-181.9402	NaN	NaN	0.3414	0.8924	0.0231	0.0202	0.0219	0.0215	0.0208
0.0	0.0	0.0	-252.9404	655.0598	NaN	NaN	1.3	0.8923	0.0231	0.0203	0.0219	0.0215	0.0208
0.0	0.0	0.0	-2053.9404	-3406.9402	NaN	NaN	0.6239	0.8925	0.0231	0.0204	0.0218	0.0214	0.0208
0.0	0.0	0.0	182.0596	372.0598	NaN	NaN	0.6714	0.8926	0.0231	0.0202	0.0219	0.0215	0.0208
0.0	0.0	0.0	111.0596	924.0598	NaN	NaN	0.8927	0.8927	0.0231	0.0201	0.0218	0.0215	0.0207
0.0	0.0	0.0	-493.9404	668.0598	NaN	NaN	1.3	0.8924	0.0232	0.0201	0.0219	0.0216	0.0208
0.0	0.0	0.0	-541.9404	-115.9402	NaN	NaN	0.1762	0.8924	0.0232	0.0202	0.0218	0.0215	0.0208
0.0	0.0	0.0	-1478.9404	-250.9402	NaN	NaN	0.1451	0.8924	0.0232	0.0203	0.0218	0.0215	0.0208
0.0	0.0	0.0	-2006.9404	-1003.9402	NaN	NaN	0.3334	0.8926	0.0231	0.0203	0.0217	0.0214	0.0208
0.0	0.0	0.0	51.0596	1197.0598	NaN	NaN	0.9591	0.8927	0.0231	0.0202	0.0217	0.0214	0.0207
0.0	0.0	0.0	1555.0596	-205.9402	NaN	NaN	-0.1526	0.8926	0.0232	0.0202	0.0218	0.0215	0.0207
0.0	0.0	0.0	301.0596	136.0598	NaN	NaN	0.3113	0.8927	0.0232	0.0202	0.0218	0.0215	0.0207
0.0	0.0	0.0	-406.9404	-736.9402	NaN	NaN	0.6442	0.8926	0.0232	0.0203	0.0217	0.0215	0.0207
0.0	0.0	0.0	260.0596	-1344.9402	NaN	NaN	1.2397	0.8929	0.0231	0.0201	0.0217	0.0215	0.0206
0.0	0.0	0.0	156.0596	627.0598	NaN	NaN	0.8007	0.8932	0.0231	0.02	0.0217	0.0215	0.0206
0.0	0.0	0.0	286.0596	496.0598	NaN	NaN	0.6343	0.8932	0.0231	0.0199	0.0217	0.0215	0.0205
0.0	0.0	0.0	-300.9404	-1316.9402	NaN	NaN	0.814	0.8931	0.0231	0.02	0.0217	0.0215	0.0205
0.0	0.0	0.0	-454.9404	-2377.9402	NaN	NaN	0.8394	0.893	0.0231	0.0201	0.0217	0.0215	0.0206
0.0	0.0	0.0	88.0596	-823.9402	NaN	NaN	1.1197	0.8928	0.0231	0.0202	0.0218	0.0215	0.0206
0.0	0.0	0.0	-895.9404	-203.9402	NaN	NaN	0.1854	0.8929	0.0231	0.0202	0.0217	0.0214	0.0207
0.0	0.0	0.0	-1433.9404	-1571.9402	NaN	NaN	0.523	0.8932	0.0229	0.0202	0.0217	0.0214	0.0206
0.0	0.0	0.0	2152.0596	894.0598	NaN	NaN	0.2935	0.8934	0.0229	0.0199	0.0218	0.0215	0.0205
0.0	0.0	0.0	-1778.9404	2567.0598	NaN	NaN	1.3	0.8932	0.023	0.0199	0.0218	0.0216	0.0206
0.0	0.0	0.0	-178.9404	1353.0598	NaN	NaN	1.1524	0.893	0.023	0.0199	0.0218	0.0216	0.0206
0.0	0.0	0.0	124.0596	760.0598	NaN	NaN	0.8597	0.893	0.023	0.02	0.0218	0.0216	0.0206
0.0	0.0	0.0	-671.9404	1182.0598	NaN	NaN	1.3	0.8924	0.0231	0.0202	0.0219	0.0217	0.0207
0.0	0.0	0.0	-1224.9404	4840.0598	NaN	NaN	1.3	0.8925	0.0231	0.0201	0.0219	0.0217	0.0208
0.0	0.0	0.0	-482.9404	957.0598	NaN	NaN	1.3	0.8921	0.0231	0.0203	0.0219	0.0217	0.0208
0.0	0.0	0.0	648.0596	-2966.9402	NaN	NaN	1.2795	0.892	0.0231	0.0204	0.0219	0.0218	0.0209
0.0	0.0	0.0	2237.0596	942.0598	NaN	NaN	0.2963	0.8918	0.0231	0.0204	0.022	0.0218	0.0209
0.0	0.0	0.0	-300.9404	-431.9402	NaN	NaN	0.5894	0.8915	0.0232	0.0205	0.022	0.0219	0.0209
0.0	0.0	0.0	-770.9404	-1044.9402	NaN	NaN	0.5754	0.8917	0.0231	0.0205	0.022	0.0218	0.0209
0.0	0.0	0.0	-2108.9404	-2005.9402	NaN	NaN	0.4875	0.892	0.023	0.0205	0.022	0.0216	0.0208
0.0	0.0	0.0	-839.9404	1315.0598	NaN	NaN	1.3	0.8918	0.023	0.0204	0.022	0.0218	0.0209
0.0	0.0	0.0	-1055.9404	2435.0598	NaN	NaN	1.3	0.8918	0.023	0.0204	0.0221	0.0218	0.0209
0.0	0.0	0.0	664.0596	38.0598	NaN	NaN	0.0542	0.8915	0.0231	0.0204	0.0221	0.0218	0.021
0.0	0.0	0.0	147.0596	417.0598	NaN	NaN	0.7393	0.8917	0.0231	0.0205	0.0221	0.0217	0.0209
0.0	0.0	0.0	-406.9404	-1399.9402	NaN	NaN	0.7748	0.8919	0.023	0.0205	0.0221	0.0216	0.0209
0.0	0.0	0.0	-428.9404	-442.9402	NaN	NaN	0.508	0.892	0.023	0.0204	0.0221	0.0216	0.0209
0.0	0.0	0.0	-24.9404	1921.0598	NaN	NaN	1.0132	0.8918	0.023	0.0204	0.0222	0.0217	0.0209
0.0	0.0	0.0	-697.9404	478.0598	NaN	NaN	-0.3	0.892	0.023	0.0205	0.0222	0.0215	0.0208
0.0	0.0	0.0	555.0596	-4070.9402	NaN	NaN	1.1579	0.8918	0.023	0.0207	0.0223	0.0214	0.0209
0.0	0.0	0.0	-2185.9404	-1468.9402	NaN	NaN	0.4019	0.8919	0.0228	0.0208	0.0223	0.0213	0.0208
0.0	0.0	0.0	-336.9404	-1099.9402	NaN	NaN	0.7655	0.892	0.0228	0.0208	0.0223	0.0213	0.0208
0.0	0.0	0.0	661.0596	218.0598	NaN	NaN	0.248	0.8922	0.0228	0.0206	0.0223	0.0214	0.0208
0.0	0.0	0.0	-2616.9404	2053.0598	NaN	NaN	-0.3	0.892	0.0228	0.0206	0.0223	0.0215	0.0208
0.0	0.0	0.0	-541.9404	-2324.9402	NaN	NaN	0.811	0.892	0.0228	0.0207	0.0222	0.0214	0.0208
0.0	0.0	0.0	-1333.9404	1830.0598	NaN	NaN	1.3	0.892	0.0228	0.0207	0.0223	0.0215	0.0208
0.0	0.0	0.0	-699.9404	-1060.9402	NaN	NaN	0.6025	0.8919	0.0228	0.0208	0.0223	0.0214	0.0208
0.0	0.0	0.0	-1048.9404	-343.9402	NaN	NaN	0.2469	0.892	0.0228	0.0208	0.0222	0.0213	0.0209
0.0	0.0	0.0	-835.9404	-3598.9402	NaN	NaN	0.8115	0.8922	0.0228	0.0207	0.0222	0.0213	0.0208
0.0	0.0	0.0	1344.0596	-1953.9402	NaN	NaN	1.3	0.8923	0.0228	0.0206	0.0222	0.0214	0.0208
0.0	0.0	0.0	-563.9404	279.0598	NaN	NaN	-0.3	0.8924	0.0228	0.0205	0.0221	0.0214	0.0208
0.0	0.0	0.0	-522.9404	-1924.9402	NaN	NaN	0.7864	0.8923	0.0228	0.0206	0.022	0.0213	0.0209
0.0	0.0	0.0	-720.9404	-2266.9402	NaN	NaN	0.7587	0.8926	0.0228	0.0205	0.022	0.0213	0.0208
0.0	0.0	0.0	-538.9404	1416.0598	NaN	NaN	1.3	0.8925	0.0229	0.0204	0.0219	0.0214	0.0209
0.0	0.0	0.0	-602.9404	-404.9402	NaN	NaN	0.4018	0.8927	0.0229	0.0204	0.0218	0.0214	0.0209
0.0	0.0	0.0	123.0596	344.0598	NaN	NaN	0.7366	0.8926	0.0229	0.0203	0.0218	0.0215	0.0209
0.0	0.0	0.0	-420.9404	1051.0598	NaN	NaN	1.3	0.8926	0.023	0.0202	0.0218	0.0215	0.0208
0.0	0.0	0.0	-1704.9404	3156.0598	NaN	NaN	1.3	0.8926	0.023	0.0202	0.0218	0.0215	0.0209
0.0	0.0	0.0	171.0596	-1483.9402	NaN	NaN	1.1303	0.8926	0.023	0.0202	0.0218	0.0215	0.0209
0.0	0.0	0.0	-397.9404	1793.0598	NaN	NaN	1.2852	0.8924	0.0231	0.0202	0.0218	0.0216	0.0209
0.0	0.0	0.0	-1479.9404	-615.9402	NaN	NaN	0.2939	0.8923	0.0231	0.0203	0.0218	0.0216	0.0209
0.0	0.0	0.0	97.0596	1845.0598	NaN	NaN	0.95	0.8921	0.0231	0.0203	0.0218	0.0217	0.0209
0.0	0.0	0.0	-1651.9404	-556.9402	NaN	NaN	0.2521	0.8918	0.0232	0.0205	0.0218	0.0218	0.021
0.0	0.0	0.0	-2538.9404	17.0598	NaN	NaN	-0.0068	0.8918	0.0232	0.0205	0.0218	0.0217	0.021
0.0	0.0	0.0	-107.9404	462.0598	NaN	NaN	1.3	0.8919	0.0231	0.0205	0.0218	0.0217	0.021
0.0	0.0	0.0	229.0596	-2394.9402	NaN	NaN	1.1058	0.8919	0.0231	0.0205	0.0218	0.0217	0.021
0.0	0.0	0.0	-887.9404	846.0598	NaN	NaN	-0.3	0.892	0.0231	0.0204	0.0218	0.0217	0.021
0.0	0.0	0.0	-1171.9404	1173.0598	NaN	NaN	1.3	0.8919	0.0232	0.0204	0.0218	0.0217	0.021
0.0	0.0	0.0	-1278.9404	-472.9402	NaN	NaN	0.27	0.8917	0.0232	0.0205	0.0218	0.0218	0.0211
0.0	0.0	0.0	-376.9404	494.0598	NaN	NaN	1.3	0.8918	0.0232	0.0204	0.0218	0.0217	0.021
0.0	0.0	0.0	-1750.9404	-169.9402	NaN	NaN	0.0885	0.892	0.0232	0.0204	0.0217	0.0217	0.021
0.0	0.0	0.0	-1254.9404	1927.0598	NaN	NaN	1.3	0.8919	0.0233	0.0204	0.0218	0.0217	0.021
0.0	0.0	0.0	-2171.9404	802.0598	NaN	NaN	-0.3	0.8922	0.0232	0.0203	0.0218	0.0216	0.021
0.0	0.0	0.0	-368.9404	3083.0598	NaN	NaN	1.1359	0.8919	0.0233	0.0203	0.0218	0.0217	0.021
0.0	0.0	0.0	-646.9404	1009.0598	NaN	NaN	1.3	0.8919	0.0233	0.0204	0.0218	0.0217	0.021
0.0	0.0	0.0	-1263.9404	-696.9402	NaN	NaN	0.3554	0.8919	0.0233	0.0205	0.0217	0.0217	0.021
0.0	0.0	0.0	-2210.9404	432.0598	NaN	NaN	-0.2429	0.8923	0.0232	0.0204	0.0217	0.0216	0.0208
0.0	0.0	0.0	-865.9404	2906.0598	NaN	NaN	1.3	0.8924	0.0232	0.0204	0.0217	0.0215	0.0208
0.0	0.0	0.0	-1942.9404	-2345.9402	NaN	NaN	0.547	0.8929	0.0231	0.0204	0.0217	0.0213	0.0207
0.0	0.0	0.0	-685.9404	-437.9402	NaN	NaN	0.3897	0.893	0.023	0.0204	0.0217	0.0213	0.0207
0.0	0.0	0.0	-1145.9404	112.0598	NaN	NaN	-0.1084	0.8931	0.0229	0.0203	0.0217	0.0213	0.0206
0.0	0.0	0.0	-1815.9404	662.0598	NaN	NaN	-0.3	0.8932	0.0229	0.0203	0.0217	0.0213	0.0207
0.0	0.0	0.0	-1905.9404	-424.9402	NaN	NaN	0.1823	0.8931	0.0229	0.0203	0.0217	0.0213	0.0207
0.0	0.0	0.0	-1411.9404	1307.0598	NaN	NaN	-0.3	0.893	0.0229	0.0203	0.0218	0.0214	0.0207
0.0	0.0	0.0	-1186.9404	-3147.9402	NaN	NaN	0.7262	0.8929	0.0229	0.0204	0.0218	0.0213	0.0207
0.0	0.0	0.0	-657.9404	-861.9402	NaN	NaN	0.5671	0.8929	0.0229	0.0204	0.0218	0.0213	0.0207
0.0	0.0	0.0	211.0596	-2984.9402	NaN	NaN	1.0761	0.8928	0.0229	0.0205	0.0218	0.0213	0.0207
0.0	0.0	0.0	-2189.9404	-1691.9402	NaN	NaN	0.4359	0.8929	0.0229	0.0205	0.0218	0.0212	0.0207
0.0	0.0	0.0	-2679.9404	-576.9402	NaN	NaN	0.1771	0.893	0.0229	0.0204	0.0217	0.0212	0.0207
0.0	0.0	0.0	-24.9404	-1245.9402	NaN	NaN	0.9804	0.8932	0.0229	0.0203	0.0217	0.0213	0.0207
0.0	0.0	0.0	-1467.9404	175.0598	NaN	NaN	-0.1354	0.8932	0.0229	0.0203	0.0216	0.0213	0.0207
0.0	0.0	0.0	-1416.9404	429.0598	NaN	NaN	-0.3	0.8932	0.0229	0.0202	0.0217	0.0214	0.0206
0.0	0.0	0.0	-1094.9404	2478.0598	NaN	NaN	1.3	0.8932	0.023	0.0201	0.0217	0.0214	0.0206
0.0	0.0	0.0	-2429.9404	2292.0598	NaN	NaN	-0.3	0.8931	0.0231	0.0201	0.0217	0.0214	0.0206
0.0	0.0	0.0	-10.9404	856.0598	NaN	NaN	1.0129	0.8931	0.0231	0.0202	0.0217	0.0215	0.0206
0.0	0.0	0.0	-1335.9404	-426.9402	NaN	NaN	0.2422	0.8931	0.0231	0.0202	0.0216	0.0214	0.0205
0.0	0.0	0.0	-2596.9404	-1952.9402	NaN	NaN	0.4292	0.893	0.0231	0.0203	0.0217	0.0214	0.0205
0.0	0.0	0.0	1219.0596	684.0598	NaN	NaN	0.3594	0.8932	0.023	0.0203	0.0216	0.0214	0.0205
0.0	0.0	0.0	-1390.9404	-1582.9402	NaN	NaN	0.5323	0.893	0.023	0.0203	0.0217	0.0214	0.0205
0.0	0.0	0.0	-1315.9404	847.0598	NaN	NaN	-0.3	0.8934	0.0229	0.0202	0.0217	0.0214	0.0204
0.0	0.0	0.0	136.0596	-362.9402	NaN	NaN	1.3	0.8934	0.0229	0.0202	0.0216	0.0215	0.0204
0.0	0.0	0.0	-1334.9404	-437.9402	NaN	NaN	0.247	0.8933	0.0229	0.0202	0.0217	0.0216	0.0204
0.0	0.0	0.0	226.0596	902.0598	NaN	NaN	0.7996	0.8929	0.0231	0.0203	0.0218	0.0216	0.0204
0.0	0.0	0.0	-3145.9404	-19.9402	NaN	NaN	0.0063	0.8925	0.0231	0.0204	0.0218	0.0216	0.0205
0.0	0.0	0.0	-479.9404	-1595.9402	NaN	NaN	0.7688	0.8924	0.0232	0.0206	0.0218	0.0215	0.0205
0.0	0.0	0.0	-878.9404	-4188.9402	NaN	NaN	0.8266	0.8929	0.023	0.0205	0.0218	0.0214	0.0205
0.0	0.0	0.0	-994.9404	2102.0598	NaN	NaN	1.3	0.8932	0.0229	0.0203	0.0218	0.0215	0.0204
0.0	0.0	0.0	-1296.9404	1717.0598	NaN	NaN	1.3	0.8932	0.0229	0.0203	0.0217	0.0215	0.0204
0.0	0.0	0.0	251.0596	-2727.9402	NaN	NaN	1.1014	0.893	0.023	0.0204	0.0218	0.0215	0.0204
0.0	0.0	0.0	66.0596	-1708.9402	NaN	NaN	1.0402	0.8929	0.023	0.0204	0.0218	0.0215	0.0204
0.0	0.0	0.0	-764.9404	-1492.9402	NaN	NaN	0.6612	0.8929	0.023	0.0204	0.0218	0.0214	0.0204
0.0	0.0	0.0	-683.9404	453.0598	NaN	NaN	-0.3	0.8933	0.0229	0.0203	0.0217	0.0214	0.0203
0.0	0.0	0.0	-365.9404	-1069.9402	NaN	NaN	0.7451	0.8933	0.0229	0.0202	0.0218	0.0215	0.0203
0.0	0.0	0.0	366.0596	886.0598	NaN	NaN	0.7076	0.8933	0.0229	0.0202	0.0218	0.0215	0.0203
0.0	0.0	0.0	-259.9404	386.0598	NaN	NaN	1.3	0.893	0.023	0.0203	0.0218	0.0215	0.0203
0.0	0.0	0.0	-2481.9404	-2960.9402	NaN	NaN	0.544	0.8927	0.023	0.0205	0.0219	0.0215	0.0204
0.0	0.0	0.0	-450.9404	785.0598	NaN	NaN	1.3	0.8929	0.023	0.0204	0.0219	0.0214	0.0204
0.0	0.0	0.0	-1290.9404	-1419.9402	NaN	NaN	0.5238	0.893	0.023	0.0204	0.0219	0.0214	0.0204
0.0	0.0	0.0	-284.9404	190.0598	NaN	NaN	-0.3	0.8934	0.0229	0.0202	0.0218	0.0214	0.0203
0.0	0.0	0.0	-434.9404	-1571.9402	NaN	NaN	0.7833	0.8934	0.0229	0.0202	0.0218	0.0214	0.0203
0.0	0.0	0.0	488.0596	145.0598	NaN	NaN	0.2291	0.8931	0.0231	0.0202	0.0218	0.0216	0.0203
0.0	0.0	0.0	-972.9404	437.0598	NaN	NaN	-0.3	0.8924	0.0232	0.0205	0.0219	0.0216	0.0205
0.0	0.0	0.0	-1737.9404	-573.9402	NaN	NaN	0.2483	0.892	0.0232	0.0206	0.022	0.0215	0.0206
0.0	0.0	0.0	-181.9404	-2807.9402	NaN	NaN	0.9391	0.8917	0.0232	0.0208	0.0221	0.0215	0.0207
0.0	0.0	0.0	573.0596	-829.9402	NaN	NaN	1.3	0.892	0.0231	0.0207	0.0221	0.0214	0.0207
0.0	0.0	0.0	-814.9404	-1989.9402	NaN	NaN	0.7095	0.8921	0.0231	0.0207	0.022	0.0214	0.0207
0.0	0.0	0.0	2088.0596	-431.9402	NaN	NaN	-0.2608	0.8922	0.0231	0.0207	0.022	0.0214	0.0207
0.0	0.0	0.0	-937.9404	-917.9402	NaN	NaN	0.4946	0.892	0.0231	0.0207	0.022	0.0215	0.0207
0.0	0.0	0.0	-126.9404	-53.9402	NaN	NaN	0.2982	0.8916	0.0233	0.0208	0.022	0.0216	0.0208
0.0	0.0	0.0	-1805.9404	-622.9402	NaN	NaN	0.2565	0.8911	0.0233	0.021	0.0221	0.0216	0.0209
0.0	0.0	0.0	-251.9404	-268.9402	NaN	NaN	0.5163	0.8908	0.0233	0.0211	0.0222	0.0216	0.021
0.0	0.0	0.0	-1628.9404	-4435.9402	NaN	NaN	0.7314	0.8906	0.0233	0.0213	0.0223	0.0215	0.0211
0.0	0.0	0.0	-432.9404	1439.0598	NaN	NaN	1.3	0.891	0.0232	0.0211	0.0222	0.0215	0.0209
0.0	0.0	0.0	-701.9404	-1762.9402	NaN	NaN	0.7152	0.891	0.0232	0.0212	0.0222	0.0214	0.021
0.0	0.0	0.0	-913.9404	-751.9402	NaN	NaN	0.4514	0.8913	0.0231	0.0211	0.0221	0.0214	0.0209
0.0	0.0	0.0	-180.9404	775.0598	NaN	NaN	1.3	0.8914	0.0232	0.021	0.0221	0.0214	0.0209
0.0	0.0	0.0	-984.9404	-703.9402	NaN	NaN	0.4168	0.8914	0.0232	0.021	0.0221	0.0215	0.0209
0.0	0.0	0.0	239.0596	1394.0598	NaN	NaN	0.8536	0.8911	0.0233	0.021	0.0221	0.0215	0.0209
0.0	0.0	0.0	-786.9404	-2063.9402	NaN	NaN	0.724	0.8908	0.0232	0.0212	0.0223	0.0215	0.021
0.0	0.0	0.0	188.0596	-3189.9402	NaN	NaN	1.0626	0.8907	0.0232	0.0213	0.0224	0.0214	0.0211
0.0	0.0	0.0	-1129.9404	-2826.9402	NaN	NaN	0.7144	0.8913	0.023	0.0212	0.0223	0.0212	0.021
0.0	0.0	0.0	-442.9404	-259.9402	NaN	NaN	0.3698	0.8917	0.0229	0.0211	0.0222	0.0212	0.0209
0.0	0.0	0.0	-1716.9404	-1670.9402	NaN	NaN	0.4932	0.892	0.0228	0.021	0.0221	0.0211	0.0209
0.0	0.0	0.0	-742.9404	-12.9402	NaN	NaN	0.0171	0.8921	0.0228	0.0209	0.0221	0.0212	0.0208
0.0	0.0	0.0	143.0596	-2795.9402	NaN	NaN	1.0539	0.8917	0.0229	0.0211	0.0222	0.0212	0.0209
0.0	0.0	0.0	-1368.9404	-2039.9402	NaN	NaN	0.5984	0.8918	0.0229	0.0211	0.0222	0.0211	0.0209
0.0	0.0	0.0	-980.9404	-3083.9402	NaN	NaN	0.7587	0.8919	0.0228	0.0211	0.0221	0.021	0.0209
0.0	0.0	0.0	-3054.9404	588.0598	NaN	NaN	-0.2384	0.8924	0.0228	0.021	0.022	0.021	0.0208
0.0	0.0	0.0	-1541.9404	-283.9402	NaN	NaN	0.1555	0.8926	0.0229	0.0208	0.0219	0.0211	0.0208
0.0	0.0	0.0	-1164.9404	247.0598	NaN	NaN	-0.2692	0.8926	0.0229	0.0207	0.0219	0.0211	0.0208
0.0	0.0	0.0	-142.9404	-110.9402	NaN	NaN	0.437	0.8922	0.023	0.0208	0.0219	0.0212	0.0208
0.0	0.0	0.0	-208.9404	-1697.9402	NaN	NaN	0.8904	0.8921	0.023	0.0209	0.0219	0.0212	0.0209
0.0	0.0	0.0	-1329.9404	-2676.9402	NaN	NaN	0.6681	0.892	0.023	0.0209	0.0219	0.0212	0.0209
0.0	0.0	0.0	-308.9404	-335.9402	NaN	NaN	0.5209	0.8923	0.0231	0.0208	0.0218	0.0212	0.0208
0.0	0.0	0.0	-414.9404	-2694.9402	NaN	NaN	0.8666	0.8923	0.0231	0.0208	0.0218	0.0213	0.0208
0.0	0.0	0.0	-1360.9404	499.0598	NaN	NaN	-0.3	0.8923	0.0232	0.0207	0.0217	0.0214	0.0207
0.0	0.0	0.0	-1334.9404	2552.0598	NaN	NaN	1.3	0.892	0.0233	0.0207	0.0217	0.0215	0.0208
0.0	0.0	0.0	-895.9404	-2765.9402	NaN	NaN	0.7553	0.892	0.0233	0.0208	0.0217	0.0214	0.0208
0.0	0.0	0.0	-1555.9404	-928.9402	NaN	NaN	0.3738	0.8918	0.0233	0.0208	0.0217	0.0215	0.0208
0.0	0.0	0.0	-1913.9404	2103.0598	NaN	NaN	1.3	0.892	0.0233	0.0207	0.0216	0.0216	0.0208
0.0	0.0	0.0	-1336.9404	489.0598	NaN	NaN	-0.3	0.8919	0.0233	0.0207	0.0216	0.0216	0.0209
0.0	0.0	0.0	-852.9404	-789.9402	NaN	NaN	0.4808	0.892	0.0233	0.0207	0.0216	0.0216	0.0208
0.0	0.0	0.0	1154.0596	411.0598	NaN	NaN	0.2626	0.892	0.0233	0.0206	0.0216	0.0217	0.0208
0.0	0.0	0.0	-2106.9404	-3011.9402	NaN	NaN	0.5884	0.892	0.0233	0.0207	0.0215	0.0216	0.0209
0.0	0.0	0.0	-787.9404	372.0598	NaN	NaN	-0.3	0.8919	0.0233	0.0207	0.0216	0.0216	0.0209
0.0	0.0	0.0	-2242.9404	-927.9402	NaN	NaN	0.2926	0.892	0.0232	0.0207	0.0216	0.0216	0.0209
0.0	0.0	0.0	-2316.9404	631.0598	NaN	NaN	-0.3	0.8921	0.0231	0.0207	0.0216	0.0216	0.021
0.0	0.0	0.0	-1585.9404	-758.9402	NaN	NaN	0.3237	0.8923	0.023	0.0206	0.0216	0.0216	0.0209
0.0	0.0	0.0	-1190.9404	1700.0598	NaN	NaN	1.3	0.8923	0.023	0.0204	0.0217	0.0217	0.0209
0.0	0.0	0.0	-1952.9404	-2701.9402	NaN	NaN	0.5805	0.8924	0.0229	0.0204	0.0217	0.0216	0.0209
0.0	0.0	0.0	174.0596	1274.0598	NaN	NaN	0.8798	0.8924	0.0229	0.0204	0.0217	0.0217	0.0209
0.0	0.0	0.0	-2396.9404	-1102.9402	NaN	NaN	0.3151	0.8924	0.0229	0.0204	0.0217	0.0216	0.0209
0.0	0.0	0.0	-3312.9404	322.0598	NaN	NaN	-0.1077	0.8925	0.0228	0.0204	0.0217	0.0216	0.021
0.0	0.0	0.0	-2851.9404	101.0598	NaN	NaN	-0.0367	0.8927	0.0228	0.0204	0.0217	0.0215	0.0209
0.0	0.0	0.0	90.0596	-1401.9402	NaN	NaN	1.0686	0.8927	0.0227	0.0202	0.0217	0.0216	0.0209
0.0	0.0	0.0	-1076.9404	622.0598	NaN	NaN	-0.3	0.8929	0.0227	0.0202	0.0217	0.0216	0.0209
0.0	0.0	0.0	-69.9404	-685.9402	NaN	NaN	0.9075	0.8928	0.0228	0.0202	0.0217	0.0216	0.0209
0.0	0.0	0.0	-1511.9404	-955.9402	NaN	NaN	0.3874	0.8931	0.0227	0.0202	0.0217	0.0215	0.0208
0.0	0.0	0.0	-198.9404	-1759.9402	NaN	NaN	0.8984	0.893	0.0228	0.0202	0.0217	0.0215	0.0208
0.0	0.0	0.0	-1951.9404	1003.0598	NaN	NaN	-0.3	0.8934	0.0227	0.0202	0.0216	0.0214	0.0206
0.0	0.0	0.0	420.0596	-695.9402	NaN	NaN	1.3	0.8934	0.0228	0.0202	0.0216	0.0215	0.0206
0.0	0.0	0.0	528.0596	-2734.9402	NaN	NaN	1.2393	0.8934	0.0228	0.0202	0.0216	0.0215	0.0206
0.0	0.0	0.0	-711.9404	115.0598	NaN	NaN	-0.1928	0.8932	0.0229	0.0201	0.0216	0.0216	0.0206
0.0	0.0	0.0	1017.0596	114.0598	NaN	NaN	0.1008	0.8933	0.0229	0.0201	0.0216	0.0216	0.0205
0.0	0.0	0.0	615.0596	-950.9402	NaN	NaN	1.3	0.893	0.023	0.0202	0.0216	0.0217	0.0205
0.0	0.0	0.0	-1783.9404	2827.0598	NaN	NaN	1.3	0.893	0.0231	0.0201	0.0216	0.0217	0.0204
0.0	0.0	0.0	-1428.9404	-154.9402	NaN	NaN	0.0978	0.8927	0.0233	0.0203	0.0217	0.0217	0.0204
0.0	0.0	0.0	-680.9404	2068.0598	NaN	NaN	1.3	0.8927	0.0233	0.0202	0.0217	0.0217	0.0204
0.0	0.0	0.0	-588.9404	-137.9402	NaN	NaN	0.1898	0.8925	0.0234	0.0203	0.0217	0.0217	0.0204
0.0	0.0	0.0	-1699.9404	-728.9402	NaN	NaN	0.3001	0.8924	0.0234	0.0204	0.0217	0.0217	0.0204
0.0	0.0	0.0	2096.0596	1010.0598	NaN	NaN	0.3252	0.8926	0.0234	0.0203	0.0217	0.0217	0.0204
0.0	0.0	0.0	1535.0596	-897.9402	NaN	NaN	-0.3	0.8922	0.0234	0.0204	0.0218	0.0217	0.0204
0.0	0.0	0.0	-2317.9404	-537.9402	NaN	NaN	0.1884	0.892	0.0234	0.0205	0.0219	0.0217	0.0205
0.0	0.0	0.0	-1974.9404	284.0598	NaN	NaN	-0.168	0.892	0.0234	0.0206	0.022	0.0216	0.0205
0.0	0.0	0.0	-2418.9404	-716.9402	NaN	NaN	0.2286	0.892	0.0233	0.0207	0.0221	0.0214	0.0205
0.0	0.0	0.0	-1559.9404	-72.9402	NaN	NaN	0.0447	0.8923	0.0231	0.0207	0.0221	0.0212	0.0205
0.0	0.0	0.0	-1810.9404	-2066.9402	NaN	NaN	0.533	0.8926	0.023	0.0207	0.0221	0.0211	0.0205
0.0	0.0	0.0	-830.9404	-651.9402	NaN	NaN	0.4396	0.893	0.0229	0.0206	0.022	0.0211	0.0204
0.0	0.0	0.0	-1294.9404	2748.0598	NaN	NaN	1.3	0.8933	0.0229	0.0203	0.022	0.0212	0.0203
0.0	0.0	0.0	-2585.9404	3261.0598	NaN	NaN	1.3	0.8929	0.0229	0.0204	0.022	0.0212	0.0204
0.0	0.0	0.0	-66.9404	-1696.9402	NaN	NaN	0.962	0.8922	0.023	0.0208	0.0223	0.0212	0.0206
0.0	0.0	0.0	-1020.9404	-2372.9402	NaN	NaN	0.6992	0.8918	0.0229	0.021	0.0225	0.0211	0.0207
0.0	0.0	0.0	-1356.9404	-3677.9402	NaN	NaN	0.7305	0.8921	0.0228	0.021	0.0224	0.0209	0.0207
0.0	0.0	0.0	-313.9404	-2460.9402	NaN	NaN	0.8869	0.8926	0.0227	0.021	0.0223	0.0208	0.0206
0.0	0.0	0.0	-387.9404	-2535.9402	NaN	NaN	0.8673	0.8927	0.0227	0.0209	0.0222	0.0208	0.0206
0.0	0.0	0.0	-310.9404	-724.9402	NaN	NaN	0.6998	0.8927	0.0227	0.0209	0.0222	0.0209	0.0206
0.0	0.0	0.0	-946.9404	-970.9402	NaN	NaN	0.5063	0.8927	0.0227	0.0208	0.0222	0.021	0.0206
0.0	0.0	0.0	-721.9404	-2186.9402	NaN	NaN	0.7518	0.8923	0.0228	0.021	0.0223	0.021	0.0207
0.0	0.0	0.0	-1695.9404	-2270.9402	NaN	NaN	0.5725	0.8924	0.0228	0.021	0.0222	0.0209	0.0207
0.0	0.0	0.0	-1518.9404	-3115.9402	NaN	NaN	0.6723	0.8925	0.0228	0.021	0.0221	0.0209	0.0207
0.0	0.0	0.0	-1313.9404	-2857.9402	NaN	NaN	0.685	0.8927	0.0227	0.021	0.0221	0.0209	0.0207
0.0	0.0	0.0	-962.9404	1920.0598	NaN	NaN	1.3	0.8931	0.0228	0.0207	0.0219	0.021	0.0205
0.0	0.0	0.0	-292.9404	-1835.9402	NaN	NaN	0.8624	0.8929	0.0228	0.0208	0.0219	0.0211	0.0206
0.0	0.0	0.0	-1593.9404	-1444.9402	NaN	NaN	0.4755	0.893	0.0229	0.0207	0.0218	0.0211	0.0206
0.0	0.0	0.0	-419.9404	-472.9402	NaN	NaN	0.5297	0.893	0.0229	0.0206	0.0217	0.0212	0.0205
0.0	0.0	0.0	-1291.9404	-332.9402	NaN	NaN	0.2049	0.8931	0.0229	0.0206	0.0216	0.0212	0.0205
0.0	0.0	0.0	-47.9404	848.0598	NaN	NaN	1.0599	0.893	0.023	0.0205	0.0216	0.0214	0.0205
0.0	0.0	0.0	-2294.9404	2382.0598	NaN	NaN	1.3	0.8927	0.0231	0.0206	0.0217	0.0214	0.0206
0.0	0.0	0.0	-399.9404	-980.9402	NaN	NaN	0.7104	0.8925	0.0231	0.0207	0.0217	0.0214	0.0206
0.0	0.0	0.0	-1328.9404	66.0598	NaN	NaN	-0.0523	0.8926	0.023	0.0207	0.0217	0.0214	0.0206
0.0	0.0	0.0	-1649.9404	-967.9402	NaN	NaN	0.3697	0.8925	0.023	0.0207	0.0217	0.0214	0.0206
0.0	0.0	0.0	-462.9404	1360.0598	NaN	NaN	1.3	0.8927	0.023	0.0206	0.0217	0.0214	0.0206
0.0	0.0	0.0	-225.9404	-4175.9402	NaN	NaN	0.9487	0.8924	0.023	0.0208	0.0218	0.0214	0.0207
0.0	0.0	0.0	-1539.9404	-2773.9402	NaN	NaN	0.643	0.8926	0.0229	0.0208	0.0218	0.0213	0.0206
0.0	0.0	0.0	-1547.9404	-800.9402	NaN	NaN	0.341	0.8927	0.0229	0.0208	0.0217	0.0213	0.0206
0.0	0.0	0.0	-1458.9404	-1944.9402	NaN	NaN	0.5714	0.893	0.0228	0.0207	0.0217	0.0213	0.0206
0.0	0.0	0.0	-622.9404	-1185.9402	NaN	NaN	0.6556	0.8931	0.0228	0.0206	0.0216	0.0213	0.0206
0.0	0.0	0.0	-1690.9404	267.0598	NaN	NaN	-0.1876	0.8931	0.0228	0.0205	0.0216	0.0214	0.0206
0.0	0.0	0.0	126.0596	-430.9402	NaN	NaN	1.3	0.8928	0.0229	0.0205	0.0216	0.0215	0.0207
0.0	0.0	0.0	403.0596	-1666.9402	NaN	NaN	1.3	0.8927	0.023	0.0206	0.0216	0.0215	0.0207
0.0	0.0	0.0	-643.9404	-779.9402	NaN	NaN	0.5478	0.8928	0.023	0.0206	0.0215	0.0214	0.0208
0.0	0.0	0.0	-1541.9404	-1660.9402	NaN	NaN	0.5186	0.8929	0.0229	0.0205	0.0215	0.0214	0.0208
0.0	0.0	0.0	-854.9404	4400.0598	NaN	NaN	1.2412	0.8929	0.023	0.0202	0.0215	0.0216	0.0208
0.0	0.0	0.0	494.0596	2170.0598	NaN	NaN	0.8146	0.8924	0.0231	0.0203	0.0216	0.0217	0.0209
0.0	0.0	0.0	-1691.9404	-53.9402	NaN	NaN	0.0309	0.8923	0.0232	0.0205	0.0216	0.0217	0.0208
0.0	0.0	0.0	224.0596	-2756.9402	NaN	NaN	1.0885	0.8922	0.0233	0.0207	0.0216	0.0215	0.0208
0.0	0.0	0.0	-2042.9404	-2137.9402	NaN	NaN	0.5114	0.8925	0.0231	0.0207	0.0216	0.0214	0.0207
0.0	0.0	0.0	-1507.9404	1567.0598	NaN	NaN	1.3	0.8928	0.023	0.0206	0.0216	0.0213	0.0207
0.0	0.0	0.0	-952.9404	-1809.9402	NaN	NaN	0.6551	0.8932	0.0229	0.0205	0.0215	0.0213	0.0206
0.0	0.0	0.0	-2061.9404	1908.0598	NaN	NaN	-0.3	0.8932	0.0229	0.0204	0.0216	0.0214	0.0206
0.0	0.0	0.0	-547.9404	-1299.9402	NaN	NaN	0.7035	0.8931	0.0229	0.0205	0.0216	0.0213	0.0207
0.0	0.0	0.0	-1313.9404	-787.9402	NaN	NaN	0.3749	0.8931	0.0228	0.0206	0.0216	0.0212	0.0207
0.0	0.0	0.0	-1084.9404	-2687.9402	NaN	NaN	0.7124	0.8929	0.0228	0.0206	0.0216	0.0213	0.0208
0.0	0.0	0.0	-1872.9404	1642.0598	NaN	NaN	-0.3	0.8935	0.0227	0.0203	0.0215	0.0213	0.0207
0.0	0.0	0.0	570.0596	1805.0598	NaN	NaN	0.76	0.8933	0.0228	0.0203	0.0215	0.0214	0.0208
0.0	0.0	0.0	-346.9404	-1210.9402	NaN	NaN	0.7773	0.893	0.0228	0.0204	0.0216	0.0215	0.0208
0.0	0.0	0.0	-0.9404	-1064.9402	NaN	NaN	0.9991	0.8928	0.0229	0.0205	0.0216	0.0214	0.0208
0.0	0.0	0.0	-1710.9404	-1748.9402	NaN	NaN	0.5055	0.8927	0.0229	0.0206	0.0216	0.0213	0.0208
0.0	0.0	0.0	-3142.9404	1932.0598	NaN	NaN	-0.3	0.8926	0.0229	0.0206	0.0216	0.0214	0.0209
0.0	0.0	0.0	-2887.9404	-1971.9402	NaN	NaN	0.4058	0.8928	0.0229	0.0206	0.0216	0.0213	0.0209
0.0	0.0	0.0	-3509.9404	376.0598	NaN	NaN	-0.12	0.8929	0.0228	0.0205	0.0216	0.0213	0.0208
0.0	0.0	0.0	1292.0596	932.0598	NaN	NaN	0.4191	0.8931	0.0228	0.0205	0.0216	0.0213	0.0207
0.0	0.0	0.0	-1890.9404	-728.9402	NaN	NaN	0.2782	0.893	0.0229	0.0205	0.0215	0.0213	0.0208
0.0	0.0	0.0	-1874.9404	-1388.9402	NaN	NaN	0.4255	0.8928	0.0229	0.0206	0.0216	0.0213	0.0208
0.0	0.0	0.0	-983.9404	2313.0598	NaN	NaN	1.3	0.8929	0.0229	0.0206	0.0215	0.0212	0.0208
0.0	0.0	0.0	-2204.9404	-1906.9402	NaN	NaN	0.4638	0.8927	0.0229	0.0207	0.0216	0.0213	0.0209
0.0	0.0	0.0	-1081.9404	488.0598	NaN	NaN	-0.3	0.8929	0.0229	0.0205	0.0216	0.0213	0.0208
0.0	0.0	0.0	-336.9404	2194.0598	NaN	NaN	1.1814	0.8928	0.0229	0.0205	0.0216	0.0213	0.0208
0.0	0.0	0.0	-764.9404	-979.9402	NaN	NaN	0.5616	0.8927	0.023	0.0205	0.0216	0.0214	0.0209
0.0	0.0	0.0	1697.0596	-1441.9402	NaN	NaN	-0.3	0.8928	0.0229	0.0205	0.0216	0.0214	0.0208
0.0	0.0	0.0	-284.9404	2979.0598	NaN	NaN	1.1058	0.8926	0.023	0.0205	0.0216	0.0215	0.0208
0.0	0.0	0.0	-472.9404	-1194.9402	NaN	NaN	0.7164	0.8922	0.0231	0.0206	0.0216	0.0215	0.0209
0.0	0.0	0.0	-2229.9404	-744.9402	NaN	NaN	0.2504	0.8922	0.0231	0.0206	0.0216	0.0215	0.0209
0.0	0.0	0.0	-1446.9404	-1349.9402	NaN	NaN	0.4827	0.8922	0.0231	0.0207	0.0217	0.0214	0.0209
0.0	0.0	0.0	724.0596	-2090.9402	NaN	NaN	1.3	0.8924	0.023	0.0207	0.0216	0.0214	0.0209
0.0	0.0	0.0	-2413.9404	1042.0598	NaN	NaN	-0.3	0.8923	0.023	0.0207	0.0217	0.0214	0.0209
0.0	0.0	0.0	-2625.9404	-1111.9402	NaN	NaN	0.2975	0.8924	0.023	0.0207	0.0217	0.0214	0.0209
0.0	0.0	0.0	-1719.9404	1525.0598	NaN	NaN	-0.3	0.8926	0.0229	0.0206	0.0216	0.0214	0.0209
0.0	0.0	0.0	-1111.9404	-1506.9402	NaN	NaN	0.5754	0.8925	0.0229	0.0206	0.0216	0.0214	0.021
0.0	0.0	0.0	-2264.9404	-1051.9402	NaN	NaN	0.3171	0.8928	0.0229	0.0206	0.0216	0.0213	0.0209
0.0	0.0	0.0	-284.9404	103.0598	NaN	NaN	-0.3	0.8927	0.0229	0.0206	0.0216	0.0213	0.0209
0.0	0.0	0.0	342.0596	-1184.9402	NaN	NaN	1.3	0.8927	0.0229	0.0205	0.0216	0.0214	0.0209
0.0	0.0	0.0	-2194.9404	1549.0598	NaN	NaN	-0.3	0.8928	0.0229	0.0205	0.0216	0.0214	0.0209
0.0	0.0	0.0	-1569.9404	-1399.9402	NaN	NaN	0.4714	0.8928	0.0228	0.0205	0.0216	0.0214	0.0209
0.0	0.0	0.0	-90.9404	1151.0598	NaN	NaN	1.0858	0.8928	0.0228	0.0204	0.0216	0.0215	0.0208
0.0	0.0	0.0	-983.9404	-206.9402	NaN	NaN	0.1738	0.8928	0.0229	0.0203	0.0216	0.0215	0.0208
0.0	0.0	0.0	-1709.9404	124.0598	NaN	NaN	-0.0782	0.8927	0.0229	0.0204	0.0216	0.0215	0.0208
0.0	0.0	0.0	-296.9404	-688.9402	NaN	NaN	0.6988	0.8927	0.0229	0.0204	0.0216	0.0215	0.0208
0.0	0.0	0.0	-1800.9404	-834.9402	NaN	NaN	0.3168	0.8927	0.0228	0.0205	0.0216	0.0216	0.0208
0.0	0.0	0.0	-750.9404	-116.9402	NaN	NaN	0.1347	0.8927	0.0228	0.0205	0.0217	0.0216	0.0208
0.0	0.0	0.0	-777.9404	-1890.9402	NaN	NaN	0.7085	0.8927	0.0228	0.0205	0.0217	0.0215	0.0208
0.0	0.0	0.0	-833.9404	-5801.9402	NaN	NaN	0.8743	0.8926	0.0228	0.0206	0.0216	0.0215	0.0208
0.0	0.0	0.0	-997.9404	151.0598	NaN	NaN	-0.1784	0.8929	0.0228	0.0205	0.0216	0.0214	0.0208
0.0	0.0	0.0	-1421.9404	-272.9402	NaN	NaN	0.161	0.8929	0.0228	0.0204	0.0215	0.0214	0.0209
0.0	0.0	0.0	-1574.9404	1980.0598	NaN	NaN	1.3	0.8932	0.0228	0.0203	0.0215	0.0214	0.0209
0.0	0.0	0.0	-2078.9404	1231.0598	NaN	NaN	-0.3	0.8934	0.0228	0.0201	0.0215	0.0214	0.0208
0.0	0.0	0.0	-466.9404	2012.0598	NaN	NaN	1.3	0.8935	0.0229	0.0201	0.0215	0.0214	0.0207
0.0	0.0	0.0	1699.0596	-1908.9402	NaN	NaN	1.3	0.8932	0.0229	0.0201	0.0215	0.0214	0.0207
0.0	0.0	0.0	-1791.9404	1718.0598	NaN	NaN	-0.3	0.8931	0.023	0.0201	0.0216	0.0215	0.0207
0.0	0.0	0.0	-753.9404	-658.9402	NaN	NaN	0.4664	0.8932	0.023	0.0202	0.0215	0.0214	0.0207
0.0	0.0	0.0	-1695.9404	684.0598	NaN	NaN	-0.3	0.8936	0.0229	0.0201	0.0215	0.0214	0.0206
0.0	0.0	0.0	-1254.9404	1016.0598	NaN	NaN	-0.3	0.8934	0.0229	0.0201	0.0215	0.0214	0.0206
0.0	0.0	0.0	-228.9404	1757.0598	NaN	NaN	1.1498	0.8934	0.0229	0.0201	0.0216	0.0215	0.0206
0.0	0.0	0.0	259.0596	560.0598	NaN	NaN	0.6837	0.893	0.023	0.0202	0.0216	0.0215	0.0206
0.0	0.0	0.0	433.0596	-1269.9402	NaN	NaN	1.3	0.8931	0.023	0.0202	0.0216	0.0215	0.0207
0.0	0.0	0.0	-381.9404	-1401.9402	NaN	NaN	0.7859	0.8932	0.0229	0.0202	0.0216	0.0215	0.0206
0.0	0.0	0.0	-983.9404	937.0598	NaN	NaN	-0.3	0.8931	0.023	0.0201	0.0216	0.0216	0.0206
0.0	0.0	0.0	-773.9404	2202.0598	NaN	NaN	1.3	0.8928	0.0231	0.0202	0.0217	0.0216	0.0207
0.0	0.0	0.0	-2924.9404	190.0598	NaN	NaN	-0.0695	0.8924	0.0232	0.0204	0.0217	0.0216	0.0207
0.0	0.0	0.0	-245.9404	-2419.9402	NaN	NaN	0.9077	0.8925	0.0232	0.0205	0.0216	0.0215	0.0207
0.0	0.0	0.0	-2495.9404	-1283.9402	NaN	NaN	0.3397	0.8922	0.0232	0.0206	0.0217	0.0215	0.0208
0.0	0.0	0.0	-1973.9404	343.0598	NaN	NaN	-0.2104	0.8925	0.0231	0.0206	0.0217	0.0214	0.0208
0.0	0.0	0.0	-2126.9404	1872.0598	NaN	NaN	-0.3	0.8926	0.0231	0.0205	0.0217	0.0214	0.0208
0.0	0.0	0.0	-880.9404	-619.9402	NaN	NaN	0.4131	0.8925	0.0232	0.0205	0.0217	0.0214	0.0208
0.0	0.0	0.0	-2167.9404	-202.9402	NaN	NaN	0.0856	0.8926	0.0232	0.0205	0.0216	0.0214	0.0207
0.0	0.0	0.0	-791.9404	109.0598	NaN	NaN	-0.1597	0.8924	0.0232	0.0206	0.0217	0.0214	0.0208
0.0	0.0	0.0	-1110.9404	2462.0598	NaN	NaN	1.3	0.8921	0.0233	0.0207	0.0217	0.0214	0.0208
0.0	0.0	0.0	-2422.9404	-1670.9402	NaN	NaN	0.4082	0.8919	0.0233	0.0208	0.0218	0.0214	0.0209
0.0	0.0	0.0	-280.9404	-1124.9402	NaN	NaN	0.8002	0.8919	0.0232	0.0208	0.0219	0.0213	0.0209
0.0	0.0	0.0	-1610.9404	480.0598	NaN	NaN	-0.3	0.8922	0.0231	0.0208	0.0218	0.0212	0.0209
0.0	0.0	0.0	-1554.9404	-374.9402	NaN	NaN	0.1943	0.8924	0.0231	0.0207	0.0218	0.0212	0.0208
0.0	0.0	0.0	-1210.9404	-494.9402	NaN	NaN	0.2901	0.8925	0.0231	0.0206	0.0218	0.0213	0.0207
0.0	0.0	0.0	-204.9404	2743.0598	NaN	NaN	1.0807	0.8927	0.0231	0.0204	0.0217	0.0214	0.0207
0.0	0.0	0.0	-1843.9404	-1969.9402	NaN	NaN	0.5165	0.8925	0.0231	0.0206	0.0218	0.0213	0.0207
0.0	0.0	0.0	-2249.9404	-927.9402	NaN	NaN	0.292	0.8924	0.0231	0.0207	0.0218	0.0213	0.0207
0.0	0.0	0.0	-2273.9404	330.0598	NaN	NaN	-0.1698	0.8922	0.0231	0.0208	0.0219	0.0212	0.0207
0.0	0.0	0.0	-1571.9404	-2718.9402	NaN	NaN	0.6337	0.8921	0.023	0.021	0.022	0.021	0.0208
0.0	0.0	0.0	-3265.9404	-1344.9402	NaN	NaN	0.2917	0.8924	0.0229	0.021	0.022	0.0209	0.0208
0.0	0.0	0.0	-2215.9404	-1260.9402	NaN	NaN	0.3627	0.8929	0.0228	0.0208	0.0219	0.0209	0.0207
0.0	0.0	0.0	-1389.9404	504.0598	NaN	NaN	-0.3	0.8932	0.0227	0.0205	0.0217	0.0211	0.0207
0.0	0.0	0.0	-1273.9404	278.0598	NaN	NaN	-0.2792	0.8932	0.0227	0.0205	0.0217	0.0212	0.0207
0.0	0.0	0.0	-2092.9404	1627.0598	NaN	NaN	-0.3	0.8931	0.0228	0.0204	0.0217	0.0213	0.0207
0.0	0.0	0.0	-1305.9404	-1302.9402	NaN	NaN	0.4994	0.8928	0.0229	0.0205	0.0217	0.0213	0.0207
0.0	0.0	0.0	-2731.9404	-518.9402	NaN	NaN	0.1596	0.8928	0.0229	0.0206	0.0217	0.0212	0.0207
0.0	0.0	0.0	-895.9404	-3724.9402	NaN	NaN	0.8061	0.8928	0.0229	0.0206	0.0218	0.0211	0.0207
0.0	0.0	0.0	-928.9404	-538.9402	NaN	NaN	0.3672	0.8933	0.0228	0.0205	0.0217	0.0211	0.0206
0.0	0.0	0.0	-1589.9404	970.0598	NaN	NaN	-0.3	0.8932	0.0229	0.0204	0.0217	0.0212	0.0206
0.0	0.0	0.0	-225.9404	-478.9402	NaN	NaN	0.6795	0.8933	0.0229	0.0204	0.0216	0.0212	0.0206
0.0	0.0	0.0	-604.9404	-2523.9402	NaN	NaN	0.8067	0.8931	0.0229	0.0204	0.0216	0.0213	0.0206
0.0	0.0	0.0	-1490.9404	1654.0598	NaN	NaN	1.3	0.8932	0.023	0.0203	0.0216	0.0214	0.0206
0.0	0.0	0.0	-753.9404	-751.9402	NaN	NaN	0.4993	0.893	0.023	0.0203	0.0216	0.0214	0.0206
0.0	0.0	0.0	-2345.9404	-71.9402	NaN	NaN	0.0298	0.8932	0.023	0.0203	0.0216	0.0214	0.0205
0.0	0.0	0.0	254.0596	1057.0598	NaN	NaN	0.8062	0.8931	0.0231	0.0203	0.0216	0.0215	0.0205
0.0	0.0	0.0	-1979.9404	-307.9402	NaN	NaN	0.1346	0.8932	0.0231	0.0203	0.0215	0.0214	0.0205
0.0	0.0	0.0	941.0596	-662.9402	NaN	NaN	-0.3	0.8929	0.0232	0.0204	0.0216	0.0215	0.0205
0.0	0.0	0.0	-439.9404	-1174.9402	NaN	NaN	0.7276	0.8928	0.0232	0.0204	0.0216	0.0215	0.0205
0.0	0.0	0.0	-825.9404	193.0598	NaN	NaN	-0.3	0.8928	0.0232	0.0204	0.0216	0.0215	0.0206
0.0	0.0	0.0	111.0596	-720.9402	NaN	NaN	1.1821	0.8928	0.0232	0.0204	0.0215	0.0216	0.0206
0.0	0.0	0.0	-1334.9404	752.0598	NaN	NaN	-0.3	0.8926	0.0232	0.0203	0.0216	0.0216	0.0206
0.0	0.0	0.0	-2814.9404	-902.9402	NaN	NaN	0.2429	0.8926	0.0232	0.0204	0.0216	0.0216	0.0206
0.0	0.0	0.0	-233.9404	746.0598	NaN	NaN	1.3	0.8924	0.0233	0.0205	0.0217	0.0216	0.0206
0.0	0.0	0.0	-2733.9404	427.0598	NaN	NaN	-0.1851	0.8923	0.0233	0.0206	0.0217	0.0215	0.0206
0.0	0.0	0.0	-2623.9404	-1621.9402	NaN	NaN	0.382	0.8922	0.0232	0.0207	0.0218	0.0214	0.0206
0.0	0.0	0.0	-1409.9404	-1351.9402	NaN	NaN	0.4895	0.8926	0.0231	0.0207	0.0218	0.0213	0.0206
0.0	0.0	0.0	-485.9404	693.0598	NaN	NaN	1.3	0.8931	0.0229	0.0205	0.0217	0.0213	0.0205
0.0	0.0	0.0	-1570.9404	-3326.9402	NaN	NaN	0.6793	0.893	0.0229	0.0205	0.0217	0.0213	0.0206
0.0	0.0	0.0	-1645.9404	1111.0598	NaN	NaN	-0.3	0.8934	0.0228	0.0203	0.0216	0.0213	0.0205
0.0	0.0	0.0	-1276.9404	895.0598	NaN	NaN	-0.3	0.8934	0.0228	0.0203	0.0216	0.0213	0.0205
0.0	0.0	0.0	-2251.9404	-1872.9402	NaN	NaN	0.4541	0.8933	0.0227	0.0205	0.0216	0.0213	0.0206
0.0	0.0	0.0	-2286.9404	-163.9402	NaN	NaN	0.0669	0.8933	0.0228	0.0205	0.0217	0.0212	0.0206
0.0	0.0	0.0	-2138.9404	-2868.9402	NaN	NaN	0.5729	0.8933	0.0227	0.0206	0.0217	0.0211	0.0207
0.0	0.0	0.0	722.0596	717.0598	NaN	NaN	0.4983	0.8936	0.0227	0.0204	0.0216	0.0211	0.0206
0.0	0.0	0.0	-494.9404	-1445.9402	NaN	NaN	0.745	0.8934	0.0227	0.0204	0.0216	0.0212	0.0206
0.0	0.0	0.0	-2978.9404	368.0598	NaN	NaN	-0.141	0.8934	0.0228	0.0203	0.0215	0.0213	0.0206
0.0	0.0	0.0	718.0596	-377.9402	NaN	NaN	-0.3	0.8933	0.0228	0.0203	0.0215	0.0215	0.0206
0.0	0.0	0.0	1711.0596	-834.9402	NaN	NaN	-0.3	0.893	0.0229	0.0203	0.0215	0.0216	0.0207
0.0	0.0	0.0	-2622.9404	-873.9402	NaN	NaN	0.2499	0.8926	0.0231	0.0205	0.0216	0.0216	0.0207
0.0	0.0	0.0	-2733.9404	2162.0598	NaN	NaN	-0.3	0.8927	0.0231	0.0205	0.0216	0.0215	0.0206
0.0	0.0	0.0	-2599.9404	-204.9402	NaN	NaN	0.0731	0.8922	0.0232	0.0207	0.0217	0.0215	0.0207
0.0	0.0	0.0	-1765.9404	-1057.9402	NaN	NaN	0.3746	0.8926	0.0231	0.0207	0.0216	0.0214	0.0207
0.0	0.0	0.0	-658.9404	-979.9402	NaN	NaN	0.5979	0.8925	0.0231	0.0207	0.0216	0.0214	0.0207
0.0	0.0	0.0	-2924.9404	-1102.9402	NaN	NaN	0.2738	0.8928	0.023	0.0205	0.0215	0.0214	0.0207
0.0	0.0	0.0	1334.0596	2907.0598	NaN	NaN	0.6854	0.8928	0.023	0.0204	0.0215	0.0216	0.0206
0.0	0.0	0.0	-498.9404	-1374.9402	NaN	NaN	0.7337	0.8923	0.0232	0.0206	0.0215	0.0217	0.0207
0.0	0.0	0.0	-2364.9404	-50.9402	NaN	NaN	0.0211	0.8921	0.0233	0.0207	0.0215	0.0217	0.0207
0.0	0.0	0.0	-656.9404	-910.9402	NaN	NaN	0.581	0.892	0.0233	0.0208	0.0215	0.0216	0.0208
0.0	0.0	0.0	-752.9404	-633.9402	NaN	NaN	0.4571	0.892	0.0233	0.0208	0.0215	0.0216	0.0208
0.0	0.0	0.0	-1087.9404	-1094.9402	NaN	NaN	0.5016	0.8923	0.0232	0.0207	0.0215	0.0216	0.0208
0.0	0.0	0.0	1953.0596	269.0598	NaN	NaN	0.1211	0.8923	0.0232	0.0206	0.0215	0.0217	0.0208
0.0	0.0	0.0	31.0596	1027.0598	NaN	NaN	0.9706	0.8921	0.0232	0.0205	0.0215	0.0218	0.0208
0.0	0.0	0.0	-1109.9404	-191.9402	NaN	NaN	0.1474	0.8919	0.0233	0.0206	0.0216	0.0218	0.0209
0.0	0.0	0.0	-1978.9404	-865.9402	NaN	NaN	0.3044	0.8919	0.0233	0.0206	0.0216	0.0218	0.0208
0.0	0.0	0.0	-261.9404	1548.0598	NaN	NaN	1.2037	0.8921	0.0232	0.0205	0.0216	0.0218	0.0208
0.0	0.0	0.0	-1724.9404	-2659.9402	NaN	NaN	0.6066	0.8922	0.0231	0.0206	0.0216	0.0217	0.0208
0.0	0.0	0.0	81.0596	-604.9402	NaN	NaN	1.1547	0.8927	0.023	0.0204	0.0216	0.0216	0.0207
0.0	0.0	0.0	-649.9404	1839.0598	NaN	NaN	1.3	0.8927	0.023	0.0204	0.0216	0.0216	0.0207
0.0	0.0	0.0	-3003.9404	-2001.9402	NaN	NaN	0.3999	0.8928	0.0229	0.0205	0.0217	0.0214	0.0207
0.0	0.0	0.0	-1438.9404	-237.9402	NaN	NaN	0.1419	0.8932	0.0227	0.0204	0.0216	0.0213	0.0207
0.0	0.0	0.0	-1520.9404	-2297.9402	NaN	NaN	0.6017	0.8933	0.0226	0.0203	0.0216	0.0214	0.0207
0.0	0.0	0.0	-1564.9404	1390.0598	NaN	NaN	-0.3	0.8939	0.0225	0.0201	0.0215	0.0214	0.0206
0.0	0.0	0.0	-914.9404	-774.9402	NaN	NaN	0.4586	0.8937	0.0225	0.0201	0.0216	0.0214	0.0206
0.0	0.0	0.0	-1761.9404	-1109.9402	NaN	NaN	0.3865	0.8935	0.0226	0.0203	0.0216	0.0214	0.0206
0.0	0.0	0.0	-463.9404	-1803.9402	NaN	NaN	0.7954	0.8933	0.0227	0.0204	0.0216	0.0214	0.0206
0.0	0.0	0.0	-2170.9404	-1023.9402	NaN	NaN	0.3205	0.8935	0.0226	0.0204	0.0215	0.0213	0.0206
0.0	0.0	0.0	-1481.9404	-1579.9402	NaN	NaN	0.516	0.8935	0.0227	0.0204	0.0215	0.0214	0.0206
0.0	0.0	0.0	-1016.9404	483.0598	NaN	NaN	-0.3	0.8937	0.0227	0.0203	0.0215	0.0214	0.0205
0.0	0.0	0.0	-706.9404	444.0598	NaN	NaN	-0.3	0.8932	0.0228	0.0204	0.0215	0.0215	0.0206
0.0	0.0	0.0	-755.9404	529.0598	NaN	NaN	-0.3	0.8932	0.0229	0.0203	0.0214	0.0215	0.0206
0.0	0.0	0.0	-889.9404	1627.0598	NaN	NaN	1.3	0.8928	0.023	0.0204	0.0215	0.0216	0.0207
0.0	0.0	0.0	-1986.9404	-167.9402	NaN	NaN	0.0779	0.8928	0.0231	0.0204	0.0215	0.0216	0.0207
0.0	0.0	0.0	185.0596	155.0598	NaN	NaN	0.4559	0.8925	0.0231	0.0205	0.0215	0.0216	0.0207
0.0	0.0	0.0	-1880.9404	-200.9402	NaN	NaN	0.0965	0.8924	0.0232	0.0206	0.0216	0.0216	0.0207
0.0	0.0	0.0	-716.9404	56.0598	NaN	NaN	-0.0848	0.8925	0.0232	0.0206	0.0215	0.0215	0.0207
0.0	0.0	0.0	-778.9404	-1097.9402	NaN	NaN	0.585	0.8926	0.0231	0.0206	0.0215	0.0214	0.0207
0.0	0.0	0.0	60.0596	-975.9402	NaN	NaN	1.0656	0.8927	0.0231	0.0205	0.0215	0.0215	0.0207
0.0	0.0	0.0	-538.9404	1289.0598	NaN	NaN	1.3	0.8925	0.0231	0.0204	0.0215	0.0217	0.0207
0.0	0.0	0.0	-1389.9404	4748.0598	NaN	NaN	1.3	0.892	0.0232	0.0205	0.0216	0.0219	0.0208
0.0	0.0	0.0	-2116.9404	171.0598	NaN	NaN	-0.0879	0.8918	0.0233	0.0207	0.0216	0.0218	0.0208
0.0	0.0	0.0	-2532.9404	-2571.9402	NaN	NaN	0.5038	0.8917	0.0233	0.0209	0.0217	0.0216	0.0209
0.0	0.0	0.0	-2075.9404	-1225.9402	NaN	NaN	0.3713	0.8917	0.0232	0.021	0.0218	0.0214	0.0209
0.0	0.0	0.0	-2058.9404	1011.0598	NaN	NaN	-0.3	0.8924	0.023	0.0208	0.0217	0.0213	0.0208
0.0	0.0	0.0	-2240.9404	1500.0598	NaN	NaN	-0.3	0.8923	0.0229	0.0208	0.0218	0.0213	0.0208
0.0	0.0	0.0	-1118.9404	-1653.9402	NaN	NaN	0.5965	0.8925	0.0229	0.0208	0.0218	0.0213	0.0208
0.0	0.0	0.0	-2160.9404	972.0598	NaN	NaN	-0.3	0.8925	0.0228	0.0208	0.0218	0.0213	0.0208
0.0	0.0	0.0	-3471.9404	-728.9402	NaN	NaN	0.1735	0.8925	0.0227	0.0209	0.0218	0.0212	0.0209
0.0	0.0	0.0	-1370.9404	-459.9402	NaN	NaN	0.2512	0.8925	0.0227	0.021	0.0218	0.0212	0.0209
0.0	0.0	0.0	-1799.9404	-1536.9402	NaN	NaN	0.4606	0.8921	0.0227	0.0212	0.0219	0.0211	0.021
0.0	0.0	0.0	-2188.9404	-1222.9402	NaN	NaN	0.3584	0.8924	0.0226	0.0212	0.0219	0.021	0.0209
0.0	0.0	0.0	-2058.9404	-1700.9402	NaN	NaN	0.4524	0.8924	0.0226	0.0212	0.0219	0.0209	0.021
0.0	0.0	0.0	-1856.9404	-1692.9402	NaN	NaN	0.4769	0.8926	0.0225	0.0211	0.0218	0.021	0.021
0.0	0.0	0.0	-1725.9404	-615.9402	NaN	NaN	0.263	0.8928	0.0225	0.021	0.0217	0.0211	0.021
0.0	0.0	0.0	-1637.9404	337.0598	NaN	NaN	-0.2591	0.8927	0.0226	0.0209	0.0216	0.0212	0.021
0.0	0.0	0.0	-1783.9404	817.0598	NaN	NaN	-0.3	0.8925	0.0227	0.0209	0.0216	0.0213	0.0211
0.0	0.0	0.0	-1712.9404	-818.9402	NaN	NaN	0.3235	0.8922	0.0227	0.0209	0.0216	0.0214	0.0211
0.0	0.0	0.0	-1231.9404	-256.9402	NaN	NaN	0.1726	0.8919	0.0228	0.021	0.0217	0.0214	0.0211
0.0	0.0	0.0	-2124.9404	1593.0598	NaN	NaN	-0.3	0.8922	0.0228	0.0209	0.0216	0.0214	0.0211
0.0	0.0	0.0	-1020.9404	685.0598	NaN	NaN	-0.3	0.8921	0.0228	0.0209	0.0216	0.0215	0.0211
0.0	0.0	0.0	-2632.9404	-1074.9402	NaN	NaN	0.2899	0.892	0.0228	0.021	0.0217	0.0214	0.0211
0.0	0.0	0.0	-817.9404	598.0598	NaN	NaN	-0.3	0.8922	0.0228	0.021	0.0216	0.0214	0.0211
0.0	0.0	0.0	-2673.9404	-502.9402	NaN	NaN	0.1583	0.8921	0.0227	0.021	0.0217	0.0214	0.0211
0.0	0.0	0.0	-1226.9404	-582.9402	NaN	NaN	0.3221	0.8922	0.0226	0.021	0.0217	0.0214	0.0211
0.0	0.0	0.0	-2073.9404	-1205.9402	NaN	NaN	0.3677	0.8922	0.0226	0.0209	0.0217	0.0214	0.0211
0.0	0.0	0.0	-997.9404	-2371.9402	NaN	NaN	0.7039	0.8924	0.0225	0.0209	0.0217	0.0214	0.0211
0.0	0.0	0.0	627.0596	-714.9402	NaN	NaN	1.3	0.8929	0.0224	0.0208	0.0216	0.0213	0.0211
0.0	0.0	0.0	-1068.9404	-477.9402	NaN	NaN	0.309	0.8928	0.0224	0.0208	0.0216	0.0214	0.0211
0.0	0.0	0.0	-2540.9404	-362.9402	NaN	NaN	0.125	0.893	0.0224	0.0207	0.0215	0.0214	0.021
0.0	0.0	0.0	-1059.9404	792.0598	NaN	NaN	-0.3	0.8929	0.0224	0.0207	0.0215	0.0214	0.0211
0.0	0.0	0.0	-302.9404	-1362.9402	NaN	NaN	0.8181	0.8927	0.0225	0.0207	0.0215	0.0215	0.0211
0.0	0.0	0.0	-1023.9404	1141.0598	NaN	NaN	1.3	0.8925	0.0225	0.0207	0.0215	0.0216	0.0211
0.0	0.0	0.0	-3907.9404	-856.9402	NaN	NaN	0.1798	0.8922	0.0226	0.0208	0.0216	0.0217	0.0211
0.0	0.0	0.0	-3008.9404	1246.0598	NaN	NaN	-0.3	0.8924	0.0225	0.0208	0.0215	0.0215	0.0211
0.0	0.0	0.0	-965.9404	-1047.9402	NaN	NaN	0.5204	0.8922	0.0226	0.0209	0.0216	0.0216	0.0212
0.0	0.0	0.0	-2190.9404	-646.9402	NaN	NaN	0.228	0.8926	0.0225	0.0208	0.0215	0.0215	0.0211
0.0	0.0	0.0	-2034.9404	-218.9402	NaN	NaN	0.0971	0.8928	0.0225	0.0208	0.0215	0.0214	0.0211
0.0	0.0	0.0	-63.9404	95.0598	NaN	NaN	1.3	0.8932	0.0224	0.0206	0.0214	0.0214	0.021
0.0	0.0	0.0	-1291.9404	-163.9402	NaN	NaN	0.1126	0.8932	0.0224	0.0206	0.0214	0.0214	0.021
0.0	0.0	0.0	-2052.9404	482.0598	NaN	NaN	-0.3	0.893	0.0224	0.0206	0.0214	0.0215	0.021
0.0	0.0	0.0	120.0596	3643.0598	NaN	NaN	0.9681	0.8931	0.0225	0.0206	0.0214	0.0215	0.021
0.0	0.0	0.0	-1827.9404	-2058.9402	NaN	NaN	0.5297	0.8926	0.0226	0.0208	0.0214	0.0215	0.0212
0.0	0.0	0.0	-2063.9404	196.0598	NaN	NaN	-0.105	0.893	0.0225	0.0207	0.0214	0.0214	0.021
0.0	0.0	0.0	446.0596	1525.0598	NaN	NaN	0.7737	0.893	0.0226	0.0207	0.0214	0.0214	0.021
0.0	0.0	0.0	-1556.9404	-1206.9402	NaN	NaN	0.4367	0.8927	0.0226	0.0208	0.0214	0.0214	0.021
0.0	0.0	0.0	-450.9404	465.0598	NaN	NaN	1.3	0.8923	0.0227	0.021	0.0215	0.0214	0.0211
0.0	0.0	0.0	-2592.9404	-2812.9402	NaN	NaN	0.5203	0.8921	0.0228	0.0212	0.0215	0.0212	0.0212
0.0	0.0	0.0	-3040.9404	765.0598	NaN	NaN	-0.3	0.8924	0.0227	0.0211	0.0215	0.0212	0.0211
0.0	0.0	0.0	-1766.9404	-1479.9402	NaN	NaN	0.4558	0.8927	0.0226	0.021	0.0215	0.0212	0.0211
0.0	0.0	0.0	-1526.9404	2624.0598	NaN	NaN	1.3	0.8929	0.0225	0.0209	0.0214	0.0213	0.0209
0.0	0.0	0.0	-2347.9404	570.0598	NaN	NaN	-0.3	0.8922	0.0227	0.0212	0.0215	0.0213	0.0211
0.0	0.0	0.0	-2513.9404	1467.0598	NaN	NaN	-0.3	0.8924	0.0226	0.0213	0.0215	0.0211	0.0211
0.0	0.0	0.0	-2494.9404	-440.9402	NaN	NaN	0.1502	0.8919	0.0227	0.0215	0.0217	0.021	0.0213
0.0	0.0	0.0	-2936.9404	7.0598	NaN	NaN	-0.0024	0.8927	0.0224	0.0213	0.0215	0.0208	0.0212
0.0	0.0	0.0	-917.9404	-563.9402	NaN	NaN	0.3806	0.8929	0.0224	0.0212	0.0215	0.0208	0.0212
0.0	0.0	0.0	-2959.9404	115.0598	NaN	NaN	-0.0404	0.893	0.0223	0.0212	0.0215	0.0208	0.0211
0.0	0.0	0.0	-1006.9404	1357.0598	NaN	NaN	1.3	0.893	0.0223	0.0212	0.0215	0.0208	0.0211
0.0	0.0	0.0	-1577.9404	-2352.9402	NaN	NaN	0.5986	0.892	0.0225	0.0215	0.0217	0.0208	0.0214
0.0	0.0	0.0	-2224.9404	-1886.9402	NaN	NaN	0.4589	0.8923	0.0225	0.0216	0.0217	0.0207	0.0213
0.0	0.0	0.0	-559.9404	-678.9402	NaN	NaN	0.548	0.8927	0.0224	0.0215	0.0216	0.0207	0.0211
0.0	0.0	0.0	-3323.9404	-955.9402	NaN	NaN	0.2234	0.8924	0.0224	0.0216	0.0216	0.0208	0.0212
0.0	0.0	0.0	-2772.9404	1814.0598	NaN	NaN	-0.3	0.8926	0.0224	0.0215	0.0216	0.0207	0.0212
0.0	0.0	0.0	-2450.9404	-234.9402	NaN	NaN	0.0875	0.8924	0.0224	0.0216	0.0216	0.0207	0.0213
0.0	0.0	0.0	-1381.9404	-889.9402	NaN	NaN	0.3917	0.8927	0.0224	0.0215	0.0215	0.0208	0.0212
0.0	0.0	0.0	-2195.9404	4149.0598	NaN	NaN	1.3	0.8929	0.0223	0.0214	0.0215	0.0208	0.0211
0.0	0.0	0.0	-2553.9404	-2098.9402	NaN	NaN	0.4511	0.892	0.0225	0.0216	0.0217	0.0209	0.0214
0.0	0.0	0.0	-1475.9404	-732.9402	NaN	NaN	0.3318	0.892	0.0225	0.0216	0.0216	0.0209	0.0213
0.0	0.0	0.0	-2143.9404	2384.0598	NaN	NaN	1.3	0.892	0.0225	0.0217	0.0217	0.0209	0.0213
0.0	0.0	0.0	-1750.9404	-3243.9402	NaN	NaN	0.6495	0.8917	0.0226	0.0218	0.0217	0.0208	0.0215
0.0	0.0	0.0	-3600.9404	-3059.9402	NaN	NaN	0.4594	0.8918	0.0225	0.0218	0.0217	0.0208	0.0215
0.0	0.0	0.0	-1865.9404	1672.0598	NaN	NaN	-0.3	0.8924	0.0224	0.0216	0.0216	0.0209	0.0212
0.0	0.0	0.0	379.0596	2886.0598	NaN	NaN	0.8839	0.8927	0.0223	0.0214	0.0215	0.0209	0.0212
0.0	0.0	0.0	-2863.9404	821.0598	NaN	NaN	-0.3	0.8921	0.0224	0.0216	0.0217	0.0209	0.0213
0.0	0.0	0.0	-2807.9404	-3726.9402	NaN	NaN	0.5703	0.8918	0.0225	0.0217	0.0217	0.0209	0.0214
0.0	0.0	0.0	-1883.9404	292.0598	NaN	NaN	-0.1835	0.8923	0.0224	0.0215	0.0216	0.0209	0.0213
0.0	0.0	0.0	-2917.9404	2795.0598	NaN	NaN	-0.3	0.8922	0.0223	0.0215	0.0217	0.021	0.0213
0.0	0.0	0.0	-560.9404	-2322.9402	NaN	NaN	0.8055	0.8918	0.0223	0.0216	0.0218	0.021	0.0214
0.0	0.0	0.0	-3064.9404	-2743.9402	NaN	NaN	0.4724	0.8916	0.0224	0.0216	0.0218	0.021	0.0215
0.0	0.0	0.0	-2491.9404	92.0598	NaN	NaN	-0.0384	0.8921	0.0222	0.0215	0.0218	0.021	0.0215
0.0	0.0	0.0	-2393.9404	1501.0598	NaN	NaN	-0.3	0.8927	0.022	0.0212	0.0217	0.0209	0.0214
0.0	0.0	0.0	-1408.9404	754.0598	NaN	NaN	-0.3	0.8928	0.022	0.0211	0.0217	0.021	0.0214
0.0	0.0	0.0	-1130.9404	-668.9402	NaN	NaN	0.3717	0.8928	0.022	0.0211	0.0217	0.021	0.0214
0.0	0.0	0.0	326.0596	1584.0598	NaN	NaN	0.8293	0.8929	0.0221	0.021	0.0216	0.0211	0.0213
0.0	0.0	0.0	-1823.9404	-914.9402	NaN	NaN	0.3341	0.8926	0.0221	0.0211	0.0217	0.0211	0.0214
0.0	0.0	0.0	-2028.9404	475.0598	NaN	NaN	-0.3	0.8925	0.0221	0.0211	0.0218	0.021	0.0214
0.0	0.0	0.0	-1191.9404	-1502.9402	NaN	NaN	0.5577	0.892	0.0222	0.0213	0.0219	0.021	0.0216
0.0	0.0	0.0	-1572.9404	370.0598	NaN	NaN	-0.3	0.8922	0.0222	0.0212	0.0219	0.021	0.0215
0.0	0.0	0.0	-1629.9404	-1547.9402	NaN	NaN	0.4871	0.892	0.0223	0.0212	0.0219	0.0211	0.0215
0.0	0.0	0.0	-3034.9404	1970.0598	NaN	NaN	-0.3	0.8925	0.0222	0.0211	0.0218	0.021	0.0213
0.0	0.0	0.0	-2093.9404	-1187.9402	NaN	NaN	0.362	0.8923	0.0222	0.0211	0.0219	0.021	0.0215
0.0	0.0	0.0	-5.9404	-1238.9402	NaN	NaN	0.9952	0.8928	0.0222	0.021	0.0218	0.021	0.0212
0.0	0.0	0.0	-1229.9404	2075.0598	NaN	NaN	1.3	0.8929	0.0222	0.021	0.0218	0.021	0.0211
0.0	0.0	0.0	-1861.9404	-694.9402	NaN	NaN	0.2718	0.8926	0.0223	0.0212	0.0219	0.021	0.0212
0.0	0.0	0.0	-1778.9404	-821.9402	NaN	NaN	0.316	0.8924	0.0223	0.0214	0.0219	0.0208	0.0212
0.0	0.0	0.0	-1662.9404	-1089.9402	NaN	NaN	0.3959	0.8925	0.0223	0.0214	0.0219	0.0208	0.0211
0.0	0.0	0.0	-2495.9404	-1665.9402	NaN	NaN	0.4003	0.8926	0.0223	0.0214	0.0219	0.0207	0.0211
0.0	0.0	0.0	-1601.9404	1827.0598	NaN	NaN	1.3	0.8926	0.0223	0.0214	0.0219	0.0207	0.0211
0.0	0.0	0.0	-2376.9404	-1678.9402	NaN	NaN	0.414	0.8926	0.0223	0.0214	0.0219	0.0207	0.0211
0.0	0.0	0.0	-2064.9404	87.0598	NaN	NaN	-0.044	0.8928	0.0223	0.0214	0.0218	0.0206	0.0211
0.0	0.0	0.0	-2156.9404	-242.9402	NaN	NaN	0.1012	0.893	0.0223	0.0213	0.0218	0.0206	0.021
0.0	0.0	0.0	-979.9404	3628.0598	NaN	NaN	1.3	0.8932	0.0223	0.0212	0.0218	0.0206	0.0209
0.0	0.0	0.0	-2885.9404	1315.0598	NaN	NaN	-0.3	0.8927	0.0224	0.0214	0.0219	0.0206	0.021
0.0	0.0	0.0	-206.9404	-429.9402	NaN	NaN	0.6751	0.8929	0.0224	0.0214	0.0218	0.0205	0.0209
0.0	0.0	0.0	-2926.9404	-234.9402	NaN	NaN	0.0743	0.8929	0.0225	0.0214	0.0218	0.0204	0.021
0.0	0.0	0.0	-1883.9404	-3088.9402	NaN	NaN	0.6212	0.893	0.0224	0.0214	0.0218	0.0204	0.021
0.0	0.0	0.0	-1886.9404	3095.0598	NaN	NaN	1.3	0.8933	0.0224	0.0212	0.0217	0.0205	0.0209
0.0	0.0	0.0	-2579.9404	1315.0598	NaN	NaN	-0.3	0.8932	0.0224	0.0212	0.0218	0.0205	0.0209
0.0	0.0	0.0	-2091.9404	41.0598	NaN	NaN	-0.02	0.8932	0.0225	0.0214	0.0218	0.0204	0.0208
0.0	0.0	0.0	-2898.9404	-2131.9402	NaN	NaN	0.4238	0.8932	0.0225	0.0214	0.0217	0.0203	0.0208
0.0	0.0	0.0	-2018.9404	-1521.9402	NaN	NaN	0.4298	0.8936	0.0225	0.0214	0.0216	0.0201	0.0208
0.0	0.0	0.0	-2214.9404	-87.9402	NaN	NaN	0.0382	0.8937	0.0224	0.0214	0.0216	0.0201	0.0208
0.0	0.0	0.0	-1725.9404	-686.9402	NaN	NaN	0.2847	0.8941	0.0223	0.0213	0.0216	0.0201	0.0206
0.0	0.0	0.0	-885.9404	-2162.9402	NaN	NaN	0.7094	0.8938	0.0224	0.0214	0.0216	0.0202	0.0207
0.0	0.0	0.0	-1904.9404	-274.9402	NaN	NaN	0.1261	0.8938	0.0224	0.0214	0.0216	0.0201	0.0207
0.0	0.0	0.0	-2237.9404	-2944.9402	NaN	NaN	0.5682	0.8934	0.0225	0.0216	0.0216	0.0201	0.0209
0.0	0.0	0.0	-2349.9404	-1725.9402	NaN	NaN	0.4235	0.8933	0.0225	0.0216	0.0216	0.0202	0.0209
0.0	0.0	0.0	-2829.9404	826.0598	NaN	NaN	-0.3	0.8933	0.0225	0.0215	0.0216	0.0203	0.0209
0.0	0.0	0.0	-1606.9404	-68.9402	NaN	NaN	0.0411	0.8932	0.0225	0.0215	0.0216	0.0203	0.0209
0.0	0.0	0.0	-1262.9404	644.0598	NaN	NaN	-0.3	0.893	0.0225	0.0215	0.0216	0.0204	0.021
0.0	0.0	0.0	-1750.9404	40.0598	NaN	NaN	-0.0234	0.8926	0.0226	0.0216	0.0216	0.0204	0.0211
0.0	0.0	0.0	-1935.9404	-3276.9402	NaN	NaN	0.6286	0.8921	0.0227	0.0218	0.0217	0.0204	0.0212
0.0	0.0	0.0	-1252.9404	1627.0598	NaN	NaN	1.3	0.8921	0.0227	0.0217	0.0217	0.0205	0.0213
0.0	0.0	0.0	-2089.9404	384.0598	NaN	NaN	-0.2251	0.8918	0.0227	0.0217	0.0218	0.0206	0.0214
0.0	0.0	0.0	-1895.9404	143.0598	NaN	NaN	-0.0816	0.8916	0.0228	0.0218	0.0218	0.0206	0.0214
0.0	0.0	0.0	-1738.9404	-97.9402	NaN	NaN	0.0533	0.8915	0.0228	0.0218	0.0218	0.0206	0.0214
0.0	0.0	0.0	-841.9404	-2325.9402	NaN	NaN	0.7342	0.8915	0.0228	0.0218	0.0218	0.0206	0.0215
0.0	0.0	0.0	-147.9404	456.0598	NaN	NaN	1.3	0.8917	0.0227	0.0216	0.0217	0.0207	0.0215
0.0	0.0	0.0	-669.9404	3450.0598	NaN	NaN	1.241	0.892	0.0227	0.0214	0.0217	0.0208	0.0214
0.0	0.0	0.0	-2064.9404	1062.0598	NaN	NaN	-0.3	0.8915	0.0228	0.0216	0.0218	0.0208	0.0215
0.0	0.0	0.0	-2047.9404	-531.9402	NaN	NaN	0.2062	0.8913	0.0228	0.0216	0.0219	0.0208	0.0215
0.0	0.0	0.0	-1381.9404	-2144.9402	NaN	NaN	0.6082	0.8914	0.0228	0.0217	0.0219	0.0207	0.0215
0.0	0.0	0.0	-2364.9404	517.0598	NaN	NaN	-0.2798	0.8915	0.0228	0.0217	0.0219	0.0207	0.0215
0.0	0.0	0.0	-653.9404	-1521.9402	NaN	NaN	0.6995	0.8914	0.0227	0.0217	0.0219	0.0208	0.0216
0.0	0.0	0.0	-1772.9404	220.0598	NaN	NaN	-0.1417	0.8914	0.0227	0.0216	0.0218	0.0209	0.0215
0.0	0.0	0.0	-1520.9404	3210.0598	NaN	NaN	1.3	0.8919	0.0227	0.0214	0.0217	0.021	0.0214
0.0	0.0	0.0	-2065.9404	886.0598	NaN	NaN	-0.3	0.8918	0.0227	0.0213	0.0217	0.021	0.0214
0.0	0.0	0.0	-1130.9404	-411.9402	NaN	NaN	0.267	0.8917	0.0227	0.0213	0.0217	0.0211	0.0214
0.0	0.0	0.0	318.0596	1151.0598	NaN	NaN	0.7835	0.8919	0.0227	0.0212	0.0218	0.0212	0.0213
0.0	0.0	0.0	-1817.9404	668.0598	NaN	NaN	-0.3	0.8916	0.0227	0.0213	0.0219	0.0212	0.0213
0.0	0.0	0.0	-2884.9404	-249.9402	NaN	NaN	0.0797	0.8915	0.0227	0.0213	0.022	0.0212	0.0213
0.0	0.0	0.0	-3549.9404	2304.0598	NaN	NaN	-0.3	0.8916	0.0227	0.0213	0.022	0.0212	0.0212
0.0	0.0	0.0	-1889.9404	-2325.9402	NaN	NaN	0.5517	0.8916	0.0227	0.0214	0.022	0.0211	0.0212
0.0	0.0	0.0	-1426.9404	497.0598	NaN	NaN	-0.3	0.8922	0.0226	0.0211	0.0219	0.0211	0.0211
0.0	0.0	0.0	-981.9404	-1496.9402	NaN	NaN	0.6039	0.8923	0.0226	0.021	0.0219	0.0212	0.021
0.0	0.0	0.0	-1753.9404	-666.9402	NaN	NaN	0.2755	0.8928	0.0225	0.0208	0.0218	0.0212	0.0208
0.0	0.0	0.0	1165.0596	975.0598	NaN	NaN	0.4556	0.8932	0.0226	0.0206	0.0218	0.0211	0.0207
0.0	0.0	0.0	-2441.9404	-860.9402	NaN	NaN	0.2607	0.8931	0.0226	0.0207	0.0218	0.0211	0.0206
0.0	0.0	0.0	-1413.9404	-649.9402	NaN	NaN	0.3149	0.8935	0.0227	0.0205	0.0218	0.0209	0.0205
0.0	0.0	0.0	-3115.9404	338.0598	NaN	NaN	-0.1217	0.8939	0.0227	0.0204	0.0218	0.0208	0.0203
0.0	0.0	0.0	-2336.9404	833.0598	NaN	NaN	-0.3	0.894	0.0228	0.0203	0.0219	0.0209	0.0202
0.0	0.0	0.0	-1517.9404	-133.9402	NaN	NaN	0.0811	0.8944	0.0228	0.02	0.022	0.0208	0.0201
0.0	0.0	0.0	-550.9404	-962.9402	NaN	NaN	0.6361	0.894	0.0229	0.02	0.0221	0.0209	0.02
0.0	0.0	0.0	-1742.9404	2935.0598	NaN	NaN	1.3	0.8939	0.0229	0.02	0.0222	0.021	0.0199
0.0	0.0	0.0	-2843.9404	1044.0598	NaN	NaN	-0.3	0.8935	0.023	0.02	0.0224	0.0211	0.02
0.0	0.0	0.0	-2320.9404	-1429.9402	NaN	NaN	0.3812	0.8929	0.023	0.0203	0.0226	0.0212	0.02
0.0	0.0	0.0	-1883.9404	2207.0598	NaN	NaN	1.3	0.8931	0.0229	0.0203	0.0225	0.0212	0.02
0.0	0.0	0.0	-1484.9404	-3375.9402	NaN	NaN	0.6945	0.8926	0.0228	0.0206	0.0225	0.0213	0.0202
0.0	0.0	0.0	-1218.9404	-1023.9402	NaN	NaN	0.4565	0.8927	0.0226	0.0206	0.0225	0.0214	0.0202
0.0	0.0	0.0	-1949.9404	1694.0598	NaN	NaN	-0.3	0.8928	0.0226	0.0205	0.0225	0.0213	0.0203
0.0	0.0	0.0	-3074.9404	-2290.9402	NaN	NaN	0.4269	0.8926	0.0225	0.0207	0.0224	0.0213	0.0205
0.0	0.0	0.0	-1444.9404	-757.9402	NaN	NaN	0.3441	0.8926	0.0224	0.0208	0.0223	0.0213	0.0205
0.0	0.0	0.0	-793.9404	-380.9402	NaN	NaN	0.3242	0.8928	0.0224	0.0208	0.0223	0.0213	0.0206
0.0	0.0	0.0	-794.9404	-1407.9402	NaN	NaN	0.6391	0.8929	0.0223	0.0208	0.0221	0.0212	0.0207
0.0	0.0	0.0	-2332.9404	-379.9402	NaN	NaN	0.1401	0.8931	0.0223	0.0208	0.022	0.0212	0.0207
0.0	0.0	0.0	-1491.9404	1568.0598	NaN	NaN	1.3	0.8931	0.0224	0.0208	0.022	0.0211	0.0207
0.0	0.0	0.0	-2211.9404	-739.9402	NaN	NaN	0.2507	0.8925	0.0224	0.021	0.022	0.0212	0.0208
0.0	0.0	0.0	-1249.9404	1923.0598	NaN	NaN	1.3	0.8927	0.0225	0.021	0.0219	0.0211	0.0209
0.0	0.0	0.0	-2209.9404	-1551.9402	NaN	NaN	0.4125	0.8921	0.0225	0.0212	0.0221	0.0211	0.0211
0.0	0.0	0.0	-1126.9404	-2728.9402	NaN	NaN	0.7077	0.8924	0.0224	0.0211	0.022	0.0211	0.021
0.0	0.0	0.0	377.0596	1335.0598	NaN	NaN	0.7798	0.893	0.0224	0.0208	0.0218	0.0212	0.0209
0.0	0.0	0.0	-1352.9404	3395.0598	NaN	NaN	1.3	0.894	0.0221	0.0204	0.0217	0.0212	0.0207
0.0	0.0	0.0	-3218.9404	-177.9402	NaN	NaN	0.0524	0.8928	0.0225	0.0207	0.0218	0.0213	0.0208
0.0	0.0	0.0	-2154.9404	-268.9402	NaN	NaN	0.111	0.8938	0.0221	0.0207	0.0216	0.0211	0.0207
0.0	0.0	0.0	-2150.9404	-228.9402	NaN	NaN	0.0962	0.894	0.0219	0.0208	0.0216	0.021	0.0206
0.0	0.0	0.0	-1021.9404	-1202.9402	NaN	NaN	0.5407	0.8946	0.0217	0.0208	0.0215	0.0208	0.0205
0.0	0.0	0.0	-2787.9404	-1174.9402	NaN	NaN	0.2965	0.8948	0.0216	0.0208	0.0216	0.0207	0.0204
0.0	0.0	0.0	-1983.9404	-1284.9402	NaN	NaN	0.3931	0.8952	0.0214	0.0208	0.0217	0.0207	0.0203
0.0	0.0	0.0	-2335.9404	-324.9402	NaN	NaN	0.1221	0.895	0.0212	0.0209	0.0218	0.0207	0.0203
0.0	0.0	0.0	-2243.9404	-3396.9402	NaN	NaN	0.6022	0.8952	0.021	0.0209	0.0219	0.0207	0.0202
0.0	0.0	0.0	-1936.9404	-487.9402	NaN	NaN	0.2012	0.8954	0.021	0.0208	0.0219	0.0207	0.0202
0.0	0.0	0.0	-2411.9404	-3894.9402	NaN	NaN	0.6176	0.8957	0.021	0.0207	0.0219	0.0206	0.0201
0.0	0.0	0.0	-2147.9404	-1642.9402	NaN	NaN	0.4334	0.8961	0.0209	0.0207	0.0218	0.0205	0.02
0.0	0.0	0.0	-886.9404	-1138.9402	NaN	NaN	0.5622	0.8962	0.0209	0.0207	0.0218	0.0205	0.0199
0.0	0.0	0.0	239.0596	1598.0598	NaN	NaN	0.8699	0.8951	0.0212	0.0209	0.022	0.0208	0.0199
0.0	0.0	0.0	-1395.9404	-445.9402	NaN	NaN	0.2421	0.8953	0.0214	0.0209	0.0218	0.0208	0.0198
0.0	0.0	0.0	-2540.9404	175.0598	NaN	NaN	-0.074	0.8839	0.0241	0.0228	0.0237	0.0232	0.0222
0.0	0.0	0.0	31.0596	-688.9402	NaN	NaN	1.0472	0.9	0.0205	0.0195	0.0216	0.0205	0.0179
