# Supplementary material for: DeepFRET, a software for rapid and automated single-molecule FRET data classification using deep learning
Source: eLife. 2020 Nov 3;9:e60404. doi: 10.7554/eLife.60404 (PMC7609065; doi:10.7554/eLife.60404)
Supplement: Figure 4—source data 1. [file elife-60404-fig4-data1.zip › Figure 4-source data 1/Fig_S4a/Traces/traces_all_n294/Traces_Fig2d_4mMAc_mov3_combined_tif_pair59.txt]

Exported by DeepFRET
Date: 2020-08-26, 18:13
Video filename: None
FRET pair #59
Bleaches at None
D-Dexc-bg	A-Dexc-bg	A-Aexc-bg	D-Dexc-rw	A-Dexc-rw	A-Aexc-rw	S	E	p_bleached	p_aggregated	p_noisy	p_scrambled	p_static	p_dynamic
0.0	0.0	0.0	28449.4089	7224.2023	NaN	NaN	0.2025	0.0156	0.892	0.0219	0.0252	0.0252	0.0201
0.0	0.0	0.0	31361.4089	7422.2023	NaN	NaN	0.1914	0.0154	0.8848	0.0218	0.0273	0.0295	0.0211
0.0	0.0	0.0	26722.4089	5035.2023	NaN	NaN	0.1586	0.0152	0.8897	0.0202	0.025	0.0304	0.0196
0.0	0.0	0.0	27945.4089	5622.2023	NaN	NaN	0.1675	0.015	0.8904	0.0202	0.0247	0.0305	0.0191
0.0	0.0	0.0	22465.4089	5728.2023	NaN	NaN	0.2032	0.0148	0.8878	0.0207	0.0253	0.0317	0.0198
0.0	0.0	0.0	27117.4089	7272.2023	NaN	NaN	0.2115	0.015	0.8856	0.0214	0.0254	0.0323	0.0202
0.0	0.0	0.0	26850.4089	6973.2023	NaN	NaN	0.2062	0.0151	0.8889	0.021	0.0242	0.0314	0.0195
0.0	0.0	0.0	28307.4089	4913.2023	NaN	NaN	0.1479	0.0151	0.8905	0.0209	0.0237	0.0307	0.0192
0.0	0.0	0.0	28245.4089	3072.2023	NaN	NaN	0.0981	0.0149	0.8928	0.0208	0.023	0.0298	0.0186
0.0	0.0	0.0	29149.4089	9245.2023	NaN	NaN	0.2408	0.0146	0.896	0.0205	0.0223	0.0287	0.0179
0.0	0.0	0.0	28394.4089	6128.2023	NaN	NaN	0.1775	0.0146	0.897	0.0205	0.0222	0.0281	0.0176
0.0	0.0	0.0	25044.4089	5876.2023	NaN	NaN	0.19	0.0143	0.8993	0.0203	0.0218	0.0272	0.017
0.0	0.0	0.0	27419.4089	4823.2023	NaN	NaN	0.1496	0.0142	0.9005	0.0201	0.0216	0.0268	0.0167
0.0	0.0	0.0	29356.4089	5157.2023	NaN	NaN	0.1494	0.0141	0.9018	0.0199	0.0215	0.0265	0.0162
0.0	0.0	0.0	26615.4089	6339.2023	NaN	NaN	0.1924	0.0142	0.9023	0.0197	0.0214	0.0266	0.0159
0.0	0.0	0.0	26367.4089	2351.2023	NaN	NaN	0.0819	0.0141	0.9019	0.0197	0.0217	0.027	0.0156
0.0	0.0	0.0	26319.4089	7265.2023	NaN	NaN	0.2163	0.0148	0.8983	0.0201	0.0223	0.0284	0.0161
0.0	0.0	0.0	25226.4089	4442.2023	NaN	NaN	0.1497	0.0147	0.9016	0.0199	0.0214	0.0269	0.0156
0.0	0.0	0.0	24079.4089	8167.2023	NaN	NaN	0.2533	0.0145	0.9034	0.0195	0.021	0.0264	0.0152
0.0	0.0	0.0	27072.4089	5659.2023	NaN	NaN	0.1729	0.0147	0.9047	0.0193	0.0206	0.0258	0.0149
0.0	0.0	0.0	26583.4089	6725.2023	NaN	NaN	0.2019	0.0148	0.9043	0.0193	0.0208	0.0259	0.0149
0.0	0.0	0.0	25997.4089	4533.2023	NaN	NaN	0.1485	0.0153	0.9041	0.0195	0.0205	0.0258	0.0149
0.0	0.0	0.0	26914.4089	6309.2023	NaN	NaN	0.1899	0.0154	0.9031	0.0197	0.0207	0.026	0.0151
0.0	0.0	0.0	30567.4089	7061.2023	NaN	NaN	0.1877	0.016	0.9015	0.0202	0.0207	0.0262	0.0154
0.0	0.0	0.0	26174.4089	6524.2023	NaN	NaN	0.1995	0.0164	0.9004	0.0206	0.0207	0.0262	0.0157
0.0	0.0	0.0	29692.4089	3112.2023	NaN	NaN	0.0949	0.0168	0.8995	0.0211	0.0206	0.0261	0.0159
0.0	0.0	0.0	28268.4089	7747.2023	NaN	NaN	0.2151	0.0168	0.8992	0.0213	0.0206	0.0259	0.0161
0.0	0.0	0.0	26333.4089	4643.2023	NaN	NaN	0.1499	0.0171	0.8997	0.0215	0.0204	0.0255	0.0159
0.0	0.0	0.0	26818.4089	4777.2023	NaN	NaN	0.1512	0.017	0.8998	0.0217	0.0204	0.025	0.016
0.0	0.0	0.0	27445.4089	5373.2023	NaN	NaN	0.1637	0.0173	0.9008	0.0218	0.0201	0.0242	0.0158
0.0	0.0	0.0	26655.4089	4919.2023	NaN	NaN	0.1558	0.0176	0.9005	0.0219	0.0203	0.0239	0.0158
0.0	0.0	0.0	27360.4089	6344.2023	NaN	NaN	0.1882	0.0178	0.9015	0.0218	0.0202	0.0232	0.0155
0.0	0.0	0.0	29220.4089	4074.2023	NaN	NaN	0.1224	0.0182	0.8996	0.0221	0.021	0.0232	0.0158
0.0	0.0	0.0	30456.4089	7322.2023	NaN	NaN	0.1938	0.0182	0.9032	0.0214	0.0202	0.0222	0.0148
0.0	0.0	0.0	29395.4089	6140.2023	NaN	NaN	0.1728	0.0179	0.9045	0.0208	0.0204	0.0219	0.0145
0.0	0.0	0.0	29960.4089	7299.2023	NaN	NaN	0.1959	0.0179	0.9066	0.0201	0.0201	0.0214	0.0139
0.0	0.0	0.0	29481.4089	4840.2023	NaN	NaN	0.141	0.0178	0.9066	0.0198	0.0206	0.0214	0.0138
0.0	0.0	0.0	26447.4089	5584.2023	NaN	NaN	0.1743	0.0178	0.9069	0.0195	0.0208	0.0213	0.0137
0.0	0.0	0.0	28484.4089	4018.2023	NaN	NaN	0.1236	0.018	0.9065	0.0193	0.0211	0.0215	0.0137
0.0	0.0	0.0	24192.4089	2879.2023	NaN	NaN	0.1064	0.0182	0.9064	0.019	0.0213	0.0215	0.0137
0.0	0.0	0.0	24988.4089	4675.2023	NaN	NaN	0.1576	0.0182	0.9067	0.0187	0.0214	0.0215	0.0135
0.0	0.0	0.0	23105.4089	3567.2023	NaN	NaN	0.1337	0.0181	0.9069	0.0185	0.0216	0.0215	0.0134
0.0	0.0	0.0	25578.4089	1107.2023	NaN	NaN	0.0415	0.0178	0.9092	0.0179	0.0211	0.0211	0.0129
0.0	0.0	0.0	29384.4089	1903.2023	NaN	NaN	0.0608	0.0174	0.9092	0.0177	0.0215	0.0213	0.0129
0.0	0.0	0.0	25737.4089	6960.2023	NaN	NaN	0.2129	0.0172	0.9113	0.0171	0.0211	0.0209	0.0124
0.0	0.0	0.0	28963.4089	4795.2023	NaN	NaN	0.142	0.0172	0.9116	0.0168	0.0212	0.021	0.0123
0.0	0.0	0.0	27080.4089	5465.2023	NaN	NaN	0.1679	0.0168	0.9118	0.0166	0.0214	0.021	0.0123
0.0	0.0	0.0	28405.4089	5134.2023	NaN	NaN	0.1531	0.0169	0.9125	0.0163	0.0211	0.0209	0.0122
0.0	0.0	0.0	25465.4089	4658.2023	NaN	NaN	0.1546	0.0169	0.9125	0.0162	0.0211	0.021	0.0122
0.0	0.0	0.0	28077.4089	4567.2023	NaN	NaN	0.1399	0.0172	0.9123	0.0162	0.021	0.021	0.0123
0.0	0.0	0.0	22908.4089	5364.2023	NaN	NaN	0.1897	0.0173	0.9111	0.0164	0.0214	0.0213	0.0125
0.0	0.0	0.0	26886.4089	3782.2023	NaN	NaN	0.1233	0.0177	0.9115	0.0162	0.0211	0.0211	0.0123
0.0	0.0	0.0	20704.4089	3422.2023	NaN	NaN	0.1418	0.0177	0.9098	0.0165	0.0217	0.0216	0.0127
0.0	0.0	0.0	23975.4089	5278.2023	NaN	NaN	0.1804	0.0178	0.9098	0.0164	0.0217	0.0217	0.0126
0.0	0.0	0.0	24402.4089	5692.2023	NaN	NaN	0.1891	0.0179	0.9083	0.0165	0.0223	0.0222	0.0129
0.0	0.0	0.0	28328.4089	4358.2023	NaN	NaN	0.1333	0.0181	0.9083	0.0163	0.0223	0.0223	0.0127
0.0	0.0	0.0	22355.4089	5755.2023	NaN	NaN	0.2047	0.0184	0.9065	0.0165	0.0229	0.0227	0.0129
0.0	0.0	0.0	24529.4089	2970.2023	NaN	NaN	0.108	0.0187	0.9069	0.0162	0.0229	0.0228	0.0126
0.0	0.0	0.0	26489.4089	6478.2023	NaN	NaN	0.1965	0.0186	0.9051	0.0163	0.0237	0.0235	0.0128
0.0	0.0	0.0	26290.4089	4454.2023	NaN	NaN	0.1449	0.0186	0.904	0.0162	0.0244	0.024	0.0129
0.0	0.0	0.0	22254.4089	4795.2023	NaN	NaN	0.1773	0.0188	0.9031	0.016	0.0249	0.0243	0.0128
0.0	0.0	0.0	22730.4089	4390.2023	NaN	NaN	0.1619	0.0188	0.9028	0.0159	0.0252	0.0245	0.0128
0.0	0.0	0.0	23130.4089	3474.2023	NaN	NaN	0.1306	0.0189	0.9022	0.0158	0.0256	0.0248	0.0128
0.0	0.0	0.0	20073.4089	3279.2023	NaN	NaN	0.1404	0.0188	0.9028	0.0156	0.0255	0.0248	0.0126
0.0	0.0	0.0	28104.4089	6016.2023	NaN	NaN	0.1763	0.0188	0.9027	0.0156	0.0255	0.0249	0.0126
0.0	0.0	0.0	23277.4089	3283.2023	NaN	NaN	0.1236	0.0189	0.902	0.0155	0.0258	0.0251	0.0126
0.0	0.0	0.0	22315.4089	8332.2023	NaN	NaN	0.2719	0.0187	0.9032	0.0152	0.0255	0.025	0.0124
0.0	0.0	0.0	27259.4089	2885.2023	NaN	NaN	0.0957	0.0187	0.9029	0.0152	0.0256	0.0251	0.0125
0.0	0.0	0.0	30029.4089	3463.2023	NaN	NaN	0.1034	0.0187	0.9023	0.0151	0.026	0.0255	0.0125
0.0	0.0	0.0	25355.4089	4869.2023	NaN	NaN	0.1611	0.0187	0.902	0.015	0.0261	0.0256	0.0126
0.0	0.0	0.0	27512.4089	7022.2023	NaN	NaN	0.2033	0.0186	0.9018	0.0151	0.0263	0.0257	0.0126
0.0	0.0	0.0	25042.4089	4618.2023	NaN	NaN	0.1557	0.0188	0.9016	0.0151	0.0263	0.0257	0.0126
0.0	0.0	0.0	21440.4089	2600.2023	NaN	NaN	0.1082	0.0183	0.9033	0.015	0.0257	0.0252	0.0124
0.0	0.0	0.0	28059.4089	7343.2023	NaN	NaN	0.2074	0.0185	0.9036	0.015	0.0254	0.025	0.0124
0.0	0.0	0.0	25077.4089	4213.2023	NaN	NaN	0.1438	0.0182	0.9052	0.0149	0.0249	0.0245	0.0123
0.0	0.0	0.0	29180.4089	5007.2023	NaN	NaN	0.1465	0.0181	0.9072	0.0148	0.0241	0.0238	0.012
0.0	0.0	0.0	26517.4089	3395.2023	NaN	NaN	0.1135	0.0178	0.9079	0.015	0.0239	0.0235	0.012
0.0	0.0	0.0	24782.4089	6854.2023	NaN	NaN	0.2167	0.0178	0.9094	0.0148	0.0233	0.023	0.0117
0.0	0.0	0.0	23400.4089	4394.2023	NaN	NaN	0.1581	0.0174	0.91	0.015	0.0232	0.0228	0.0117
0.0	0.0	0.0	25251.4089	5360.2023	NaN	NaN	0.1751	0.0172	0.9111	0.0149	0.0229	0.0224	0.0116
0.0	0.0	0.0	28166.4089	4404.2023	NaN	NaN	0.1352	0.0172	0.9116	0.015	0.0225	0.0222	0.0115
0.0	0.0	0.0	29006.4089	3717.2023	NaN	NaN	0.1136	0.017	0.9119	0.0151	0.0224	0.0221	0.0115
0.0	0.0	0.0	26010.4089	3914.2023	NaN	NaN	0.1308	0.0173	0.9111	0.0152	0.0226	0.0222	0.0116
0.0	0.0	0.0	28744.4089	3052.2023	NaN	NaN	0.096	0.0175	0.911	0.0153	0.0225	0.0221	0.0115
0.0	0.0	0.0	34142.4089	3856.2023	NaN	NaN	0.1015	0.0178	0.9102	0.0153	0.0228	0.0222	0.0116
0.0	0.0	0.0	19856.4089	4881.2023	NaN	NaN	0.1973	0.0183	0.9095	0.0153	0.0229	0.0223	0.0117
0.0	0.0	0.0	26302.4089	4124.2023	NaN	NaN	0.1355	0.0188	0.9082	0.0154	0.0233	0.0225	0.0118
0.0	0.0	0.0	29304.4089	7336.2023	NaN	NaN	0.2002	0.0188	0.9073	0.0154	0.0239	0.0228	0.0119
0.0	0.0	0.0	26204.4089	5294.2023	NaN	NaN	0.1681	0.0196	0.9067	0.0153	0.0239	0.0228	0.0117
0.0	0.0	0.0	24026.4089	1442.2023	NaN	NaN	0.0566	0.0204	0.9049	0.0156	0.0243	0.023	0.0118
0.0	0.0	0.0	22032.4089	3827.2023	NaN	NaN	0.148	0.0208	0.9039	0.0155	0.0246	0.0233	0.0118
0.0	0.0	0.0	28464.4089	5643.2023	NaN	NaN	0.1655	0.0212	0.9024	0.0157	0.0251	0.0237	0.0119
0.0	0.0	0.0	28564.4089	3917.2023	NaN	NaN	0.1206	0.0216	0.9025	0.0155	0.025	0.0236	0.0118
0.0	0.0	0.0	26586.4089	5044.2023	NaN	NaN	0.1595	0.0219	0.9016	0.0156	0.0253	0.0238	0.0118
0.0	0.0	0.0	27306.4089	6138.2023	NaN	NaN	0.1835	0.0223	0.9001	0.0157	0.0259	0.0242	0.0119
0.0	0.0	0.0	25509.4089	5419.2023	NaN	NaN	0.1752	0.0223	0.9001	0.0155	0.026	0.0242	0.0118
0.0	0.0	0.0	29522.4089	5284.2023	NaN	NaN	0.1518	0.022	0.9006	0.0154	0.026	0.0242	0.0118
0.0	0.0	0.0	24384.4089	5021.2023	NaN	NaN	0.1708	0.0221	0.9004	0.0154	0.0261	0.0243	0.0118
0.0	0.0	0.0	24546.4089	6818.2023	NaN	NaN	0.2174	0.0224	0.8989	0.0155	0.0266	0.0246	0.0119
0.0	0.0	0.0	24515.4089	5174.2023	NaN	NaN	0.1743	0.0226	0.8981	0.0157	0.0269	0.0249	0.012
0.0	0.0	0.0	24226.4089	6769.2023	NaN	NaN	0.2184	0.0226	0.8979	0.0157	0.027	0.025	0.012
0.0	0.0	0.0	27775.4089	5056.2023	NaN	NaN	0.154	0.0229	0.8969	0.0158	0.0272	0.0252	0.0121
0.0	0.0	0.0	23805.4089	1868.2023	NaN	NaN	0.0728	0.0232	0.8958	0.0158	0.0274	0.0255	0.0122
0.0	0.0	0.0	29981.4089	3232.2023	NaN	NaN	0.0973	0.0236	0.8939	0.016	0.0279	0.0261	0.0124
0.0	0.0	0.0	26030.4089	5692.2023	NaN	NaN	0.1794	0.0237	0.8922	0.0161	0.0286	0.0268	0.0126
0.0	0.0	0.0	24620.4089	3889.2023	NaN	NaN	0.1364	0.0244	0.8897	0.0163	0.0292	0.0275	0.0128
0.0	0.0	0.0	22139.4089	3251.2023	NaN	NaN	0.128	0.0247	0.8879	0.0165	0.0297	0.0281	0.0131
0.0	0.0	0.0	26380.4089	4724.2023	NaN	NaN	0.1519	0.0251	0.8856	0.0167	0.0304	0.0289	0.0133
0.0	0.0	0.0	26729.4089	4110.2023	NaN	NaN	0.1333	0.0254	0.8836	0.0169	0.031	0.0295	0.0135
0.0	0.0	0.0	25515.4089	3156.2023	NaN	NaN	0.1101	0.0254	0.8839	0.0169	0.0309	0.0295	0.0134
0.0	0.0	0.0	28423.4089	4717.2023	NaN	NaN	0.1423	0.0255	0.8816	0.0171	0.0318	0.0303	0.0137
0.0	0.0	0.0	25080.4089	2288.2023	NaN	NaN	0.0836	0.026	0.8798	0.0172	0.0324	0.0309	0.0138
0.0	0.0	0.0	24968.4089	3468.2023	NaN	NaN	0.122	0.0262	0.8797	0.0172	0.0323	0.0308	0.0138
0.0	0.0	0.0	26167.4089	3007.2023	NaN	NaN	0.1031	0.0263	0.878	0.0174	0.033	0.0314	0.014
0.0	0.0	0.0	23535.4089	3383.2023	NaN	NaN	0.1257	0.0271	0.8767	0.0174	0.0332	0.0316	0.0139
0.0	0.0	0.0	24437.4089	2291.2023	NaN	NaN	0.0857	0.0273	0.8761	0.0175	0.0334	0.0317	0.014
0.0	0.0	0.0	28348.4089	3264.2023	NaN	NaN	0.1033	0.0271	0.8747	0.0176	0.0342	0.0323	0.014
0.0	0.0	0.0	22760.4089	6641.2023	NaN	NaN	0.2259	0.0273	0.8739	0.0176	0.0345	0.0326	0.0141
0.0	0.0	0.0	25373.4089	5463.2023	NaN	NaN	0.1772	0.0282	0.8716	0.0178	0.0351	0.0332	0.0141
0.0	0.0	0.0	28204.4089	370.2023	NaN	NaN	0.013	0.0289	0.8707	0.0178	0.0352	0.0333	0.0141
0.0	0.0	0.0	24787.4089	4728.2023	NaN	NaN	0.1602	0.0298	0.8682	0.018	0.0358	0.034	0.0142
0.0	0.0	0.0	27828.4089	4253.2023	NaN	NaN	0.1326	0.0303	0.8672	0.0181	0.0361	0.0342	0.0142
0.0	0.0	0.0	24555.4089	5262.2023	NaN	NaN	0.1765	0.0301	0.8684	0.0179	0.0357	0.0338	0.014
0.0	0.0	0.0	31094.4089	3795.2023	NaN	NaN	0.1088	0.03	0.8696	0.0178	0.0352	0.0334	0.0139
0.0	0.0	0.0	25814.4089	5535.2023	NaN	NaN	0.1766	0.0299	0.8697	0.0178	0.0353	0.0334	0.0139
0.0	0.0	0.0	28220.4089	5031.2023	NaN	NaN	0.1513	0.0302	0.8712	0.0176	0.0346	0.0328	0.0137
0.0	0.0	0.0	23503.4089	2886.2023	NaN	NaN	0.1094	0.029	0.8748	0.0174	0.0336	0.0317	0.0135
0.0	0.0	0.0	23453.4089	5731.2023	NaN	NaN	0.1964	0.0288	0.8761	0.0172	0.0332	0.0314	0.0133
0.0	0.0	0.0	23577.4089	4760.2023	NaN	NaN	0.168	0.028	0.8789	0.0171	0.0323	0.0306	0.0132
0.0	0.0	0.0	29325.4089	7938.2023	NaN	NaN	0.213	0.0274	0.881	0.0169	0.0317	0.03	0.013
0.0	0.0	0.0	27598.4089	5716.2023	NaN	NaN	0.1716	0.0268	0.8827	0.0169	0.0312	0.0295	0.013
0.0	0.0	0.0	24544.4089	5373.2023	NaN	NaN	0.1796	0.0261	0.8863	0.0166	0.0299	0.0284	0.0127
0.0	0.0	0.0	28267.4089	6622.2023	NaN	NaN	0.1898	0.0254	0.8865	0.0166	0.0302	0.0284	0.0128
0.0	0.0	0.0	21285.4089	7041.2023	NaN	NaN	0.2486	0.0246	0.8887	0.0164	0.0297	0.0279	0.0127
0.0	0.0	0.0	26536.4089	6545.2023	NaN	NaN	0.1979	0.0244	0.8903	0.0164	0.029	0.0273	0.0126
0.0	0.0	0.0	29149.4089	4907.2023	NaN	NaN	0.1441	0.024	0.8913	0.0163	0.0288	0.027	0.0126
0.0	0.0	0.0	22532.4089	3515.2023	NaN	NaN	0.135	0.0246	0.8906	0.0163	0.0287	0.0271	0.0126
0.0	0.0	0.0	29958.4089	3012.2023	NaN	NaN	0.0914	0.0238	0.8901	0.0163	0.0295	0.0275	0.0128
0.0	0.0	0.0	25344.4089	6884.2023	NaN	NaN	0.2136	0.0229	0.8911	0.0159	0.0299	0.0276	0.0126
0.0	0.0	0.0	21579.4089	4251.2023	NaN	NaN	0.1646	0.0225	0.8921	0.0157	0.0298	0.0274	0.0125
0.0	0.0	0.0	20193.4089	5332.2023	NaN	NaN	0.2089	0.0222	0.8922	0.0156	0.0299	0.0275	0.0125
0.0	0.0	0.0	24228.4089	3830.2023	NaN	NaN	0.1365	0.022	0.8914	0.0155	0.0307	0.0279	0.0126
0.0	0.0	0.0	26105.4089	7792.2023	NaN	NaN	0.2299	0.0213	0.8932	0.0152	0.0304	0.0275	0.0125
0.0	0.0	0.0	23684.4089	2459.2023	NaN	NaN	0.0941	0.0209	0.8947	0.0149	0.0299	0.0272	0.0123
0.0	0.0	0.0	26794.4089	4635.2023	NaN	NaN	0.1475	0.0208	0.8942	0.0149	0.0303	0.0274	0.0125
0.0	0.0	0.0	25694.4089	4148.2023	NaN	NaN	0.139	0.0209	0.8935	0.0147	0.0305	0.0278	0.0126
0.0	0.0	0.0	27311.4089	2515.2023	NaN	NaN	0.0843	0.0209	0.8939	0.0146	0.0305	0.0277	0.0125
0.0	0.0	0.0	19855.4089	5029.2023	NaN	NaN	0.2021	0.021	0.8932	0.0145	0.0307	0.028	0.0125
0.0	0.0	0.0	19670.4089	4205.2023	NaN	NaN	0.1761	0.021	0.8927	0.0145	0.0311	0.0282	0.0126
0.0	0.0	0.0	25187.4089	8513.2023	NaN	NaN	0.2526	0.0211	0.8916	0.0144	0.0316	0.0286	0.0127
0.0	0.0	0.0	25143.4089	7082.2023	NaN	NaN	0.2198	0.0208	0.8928	0.0142	0.0312	0.0284	0.0126
0.0	0.0	0.0	25752.4089	2612.2023	NaN	NaN	0.0921	0.0212	0.8923	0.0143	0.0311	0.0286	0.0125
0.0	0.0	0.0	23434.4089	3790.2023	NaN	NaN	0.1392	0.0212	0.8932	0.0141	0.0307	0.0283	0.0124
0.0	0.0	0.0	21861.4089	7154.2023	NaN	NaN	0.2466	0.0211	0.8939	0.014	0.0306	0.0281	0.0123
0.0	0.0	0.0	23559.4089	2871.2023	NaN	NaN	0.1086	0.021	0.8951	0.0139	0.0301	0.0278	0.0122
0.0	0.0	0.0	23111.4089	6057.2023	NaN	NaN	0.2077	0.021	0.896	0.0137	0.0298	0.0274	0.0121
0.0	0.0	0.0	26635.4089	1290.2023	NaN	NaN	0.0462	0.0218	0.8939	0.0138	0.0302	0.0281	0.0122
0.0	0.0	0.0	23902.4089	965.2023	NaN	NaN	0.0388	0.0225	0.8929	0.0139	0.0302	0.0283	0.0122
0.0	0.0	0.0	20296.4089	3670.2023	NaN	NaN	0.1531	0.0226	0.893	0.0138	0.0302	0.0283	0.0121
0.0	0.0	0.0	24482.4089	3044.2023	NaN	NaN	0.1106	0.0225	0.8921	0.0137	0.0308	0.0288	0.0122
0.0	0.0	0.0	24344.4089	3963.2023	NaN	NaN	0.14	0.0224	0.8918	0.0135	0.0312	0.0291	0.012
0.0	0.0	0.0	25294.4089	7089.2023	NaN	NaN	0.2189	0.0223	0.8906	0.0136	0.0319	0.0296	0.012
0.0	0.0	0.0	25558.4089	4375.2023	NaN	NaN	0.1462	0.023	0.8875	0.0137	0.0329	0.0306	0.0122
0.0	0.0	0.0	21304.4089	2996.2023	NaN	NaN	0.1233	0.0237	0.8858	0.0138	0.0332	0.0312	0.0121
0.0	0.0	0.0	24812.4089	3335.2023	NaN	NaN	0.1185	0.0242	0.8843	0.0139	0.0336	0.0317	0.0122
0.0	0.0	0.0	26617.4089	3498.2023	NaN	NaN	0.1162	0.0246	0.8815	0.014	0.0348	0.0328	0.0123
0.0	0.0	0.0	24409.4089	5603.2023	NaN	NaN	0.1867	0.0252	0.8788	0.0141	0.0358	0.0337	0.0124
0.0	0.0	0.0	24918.4089	5508.2023	NaN	NaN	0.181	0.0258	0.8748	0.0143	0.0373	0.0351	0.0127
0.0	0.0	0.0	26660.4089	3271.2023	NaN	NaN	0.1093	0.027	0.8698	0.0146	0.0389	0.0368	0.0129
0.0	0.0	0.0	20956.4089	3245.2023	NaN	NaN	0.1341	0.0277	0.8671	0.0147	0.0397	0.0377	0.013
0.0	0.0	0.0	22979.4089	4003.2023	NaN	NaN	0.1484	0.0285	0.8641	0.0149	0.0407	0.0386	0.0132
0.0	0.0	0.0	25694.4089	3196.2023	NaN	NaN	0.1106	0.0291	0.8602	0.0151	0.0422	0.04	0.0134
0.0	0.0	0.0	26619.4089	7510.2023	NaN	NaN	0.22	0.0297	0.8582	0.0151	0.0429	0.0407	0.0134
0.0	0.0	0.0	27603.4089	7510.2023	NaN	NaN	0.2139	0.0304	0.8546	0.0154	0.044	0.0419	0.0137
0.0	0.0	0.0	22498.4089	5612.2023	NaN	NaN	0.1996	0.0308	0.8526	0.0154	0.0447	0.0428	0.0138
0.0	0.0	0.0	24617.4089	4426.2023	NaN	NaN	0.1524	0.0311	0.8522	0.0153	0.0447	0.0429	0.0138
0.0	0.0	0.0	25953.4089	7041.2023	NaN	NaN	0.2134	0.0312	0.8505	0.0152	0.0456	0.0436	0.0139
0.0	0.0	0.0	24610.4089	2032.2023	NaN	NaN	0.0763	0.0318	0.8494	0.0152	0.0458	0.044	0.0138
0.0	0.0	0.0	25974.4089	6166.2023	NaN	NaN	0.1919	0.0314	0.851	0.015	0.0455	0.0434	0.0138
0.0	0.0	0.0	25609.4089	6795.2023	NaN	NaN	0.2097	0.0315	0.8511	0.0148	0.0455	0.0434	0.0137
0.0	0.0	0.0	24645.4089	2889.2023	NaN	NaN	0.1049	0.0309	0.8521	0.0146	0.0456	0.0433	0.0136
0.0	0.0	0.0	25704.4089	8461.2023	NaN	NaN	0.2477	0.0299	0.854	0.0141	0.0455	0.043	0.0134
0.0	0.0	0.0	27933.4089	4735.2023	NaN	NaN	0.1449	0.0296	0.8541	0.0139	0.0457	0.0432	0.0134
0.0	0.0	0.0	22747.4089	4206.2023	NaN	NaN	0.1561	0.0294	0.8549	0.0138	0.0453	0.0433	0.0133
0.0	0.0	0.0	20934.4089	1258.2023	NaN	NaN	0.0567	0.0289	0.8563	0.0135	0.0449	0.0431	0.0133
0.0	0.0	0.0	23147.4089	2371.2023	NaN	NaN	0.0929	0.0287	0.8553	0.0134	0.0457	0.0436	0.0134
0.0	0.0	0.0	23725.4089	3500.2023	NaN	NaN	0.1286	0.0283	0.8556	0.0131	0.0459	0.0438	0.0132
0.0	0.0	0.0	18762.4089	4576.2023	NaN	NaN	0.1961	0.0277	0.8562	0.0129	0.0463	0.0436	0.0132
0.0	0.0	0.0	20592.4089	7541.2023	NaN	NaN	0.268	0.0276	0.855	0.0129	0.047	0.0442	0.0133
0.0	0.0	0.0	22967.4089	5318.2023	NaN	NaN	0.188	0.0275	0.855	0.0128	0.047	0.0445	0.0132
0.0	0.0	0.0	28021.4089	2560.2023	NaN	NaN	0.0837	0.0277	0.8552	0.0127	0.0468	0.0445	0.0131
0.0	0.0	0.0	23430.4089	4331.2023	NaN	NaN	0.156	0.028	0.854	0.0126	0.0471	0.045	0.0132
0.0	0.0	0.0	23106.4089	2756.2023	NaN	NaN	0.1066	0.0285	0.8534	0.0126	0.0471	0.0453	0.0131
0.0	0.0	0.0	24045.4089	3936.2023	NaN	NaN	0.1407	0.0285	0.8534	0.0125	0.0471	0.0454	0.0131
0.0	0.0	0.0	22678.4089	3676.2023	NaN	NaN	0.1395	0.0286	0.8539	0.0123	0.0469	0.0454	0.013
0.0	0.0	0.0	25026.4089	5362.2023	NaN	NaN	0.1765	0.0287	0.8541	0.0122	0.0468	0.0454	0.0129
0.0	0.0	0.0	24778.4089	6215.2023	NaN	NaN	0.2005	0.0286	0.8535	0.0122	0.0471	0.0456	0.013
0.0	0.0	0.0	21496.4089	4445.2023	NaN	NaN	0.1714	0.0288	0.8537	0.0121	0.0469	0.0456	0.0129
0.0	0.0	0.0	19364.4089	3139.2023	NaN	NaN	0.1395	0.029	0.8549	0.0121	0.0462	0.0451	0.0127
0.0	0.0	0.0	24376.4089	3661.2023	NaN	NaN	0.1306	0.0293	0.856	0.012	0.0456	0.0446	0.0126
0.0	0.0	0.0	20825.4089	3854.2023	NaN	NaN	0.1562	0.0298	0.8563	0.0119	0.0451	0.0444	0.0124
0.0	0.0	0.0	27776.4089	3326.2023	NaN	NaN	0.1069	0.0305	0.8573	0.0119	0.0443	0.0438	0.0122
0.0	0.0	0.0	24882.4089	7329.2023	NaN	NaN	0.2275	0.0311	0.8558	0.012	0.0446	0.0443	0.0122
0.0	0.0	0.0	27316.4089	3013.2023	NaN	NaN	0.0993	0.0322	0.8541	0.0121	0.0447	0.0448	0.0121
0.0	0.0	0.0	21916.4089	2956.2023	NaN	NaN	0.1189	0.0324	0.8553	0.0119	0.0443	0.0443	0.0119
0.0	0.0	0.0	27509.4089	1737.2023	NaN	NaN	0.0594	0.0319	0.8551	0.0118	0.045	0.0444	0.0119
0.0	0.0	0.0	20712.4089	4450.2023	NaN	NaN	0.1769	0.0317	0.8537	0.0117	0.046	0.045	0.0119
0.0	0.0	0.0	20996.4089	4825.2023	NaN	NaN	0.1869	0.0321	0.8538	0.0117	0.0458	0.0449	0.0117
0.0	0.0	0.0	22671.4089	5257.2023	NaN	NaN	0.1882	0.0328	0.8501	0.0119	0.0471	0.0462	0.0119
0.0	0.0	0.0	18415.4089	3160.2023	NaN	NaN	0.1465	0.0339	0.8488	0.012	0.047	0.0465	0.0118
0.0	0.0	0.0	20590.4089	4857.2023	NaN	NaN	0.1909	0.0344	0.8476	0.012	0.0473	0.0468	0.0119
0.0	0.0	0.0	27880.4089	4614.2023	NaN	NaN	0.142	0.0342	0.8468	0.0119	0.0481	0.047	0.012
0.0	0.0	0.0	24839.4089	3527.2023	NaN	NaN	0.1243	0.035	0.8447	0.012	0.0487	0.0477	0.012
0.0	0.0	0.0	24640.4089	1421.2023	NaN	NaN	0.0545	0.0355	0.8444	0.0119	0.0486	0.0476	0.0119
0.0	0.0	0.0	25906.4089	3435.2023	NaN	NaN	0.1171	0.0351	0.8428	0.0118	0.0499	0.0483	0.0121
0.0	0.0	0.0	21414.4089	2752.2023	NaN	NaN	0.1139	0.0353	0.8423	0.0117	0.0503	0.0485	0.012
0.0	0.0	0.0	23604.4089	3356.2023	NaN	NaN	0.1245	0.0347	0.8427	0.0116	0.0507	0.0483	0.0119
0.0	0.0	0.0	24740.4089	4212.2023	NaN	NaN	0.1455	0.0342	0.8423	0.0115	0.0515	0.0487	0.0119
0.0	0.0	0.0	23278.4089	2227.2023	NaN	NaN	0.0873	0.0349	0.8418	0.0114	0.0514	0.0487	0.0117
0.0	0.0	0.0	26632.4089	2750.2023	NaN	NaN	0.0936	0.0348	0.8432	0.0114	0.0511	0.048	0.0116
0.0	0.0	0.0	25425.4089	291.2023	NaN	NaN	0.0113	0.0343	0.8443	0.0112	0.0512	0.0476	0.0114
0.0	0.0	0.0	19729.4089	3621.2023	NaN	NaN	0.1551	0.0338	0.8464	0.0111	0.0509	0.0468	0.0112
0.0	0.0	0.0	25973.4089	6025.2023	NaN	NaN	0.1883	0.0325	0.8498	0.0107	0.0504	0.0456	0.0109
0.0	0.0	0.0	24581.4089	4609.2023	NaN	NaN	0.1579	0.0322	0.8513	0.0106	0.05	0.045	0.0107
0.0	0.0	0.0	23072.4089	3661.2023	NaN	NaN	0.137	0.032	0.8525	0.0107	0.0498	0.0445	0.0106
0.0	0.0	0.0	23261.4089	5250.2023	NaN	NaN	0.1841	0.0313	0.8566	0.0104	0.0486	0.0429	0.0102
0.0	0.0	0.0	20118.4089	3444.2023	NaN	NaN	0.1462	0.031	0.8585	0.0105	0.048	0.042	0.01
0.0	0.0	0.0	19387.4089	4321.2023	NaN	NaN	0.1823	0.03	0.8634	0.0103	0.0466	0.0399	0.0098
0.0	0.0	0.0	19934.4089	5357.2023	NaN	NaN	0.2118	0.0294	0.8669	0.0102	0.0455	0.0385	0.0095
0.0	0.0	0.0	22771.4089	4355.2023	NaN	NaN	0.1606	0.0295	0.8684	0.0103	0.0447	0.0377	0.0094
0.0	0.0	0.0	24344.4089	1340.2023	NaN	NaN	0.0522	0.0291	0.8707	0.0103	0.044	0.0365	0.0093
0.0	0.0	0.0	18844.4089	3588.2023	NaN	NaN	0.16	0.0284	0.8739	0.0102	0.043	0.0352	0.0092
0.0	0.0	0.0	25712.4089	2583.2023	NaN	NaN	0.0913	0.0277	0.8768	0.0101	0.0422	0.034	0.0091
0.0	0.0	0.0	26875.4089	7954.2023	NaN	NaN	0.2284	0.0267	0.8804	0.0099	0.0414	0.0327	0.009
0.0	0.0	0.0	24665.4089	2279.2023	NaN	NaN	0.0846	0.0266	0.8816	0.0099	0.041	0.032	0.0089
0.0	0.0	0.0	27600.4089	5895.2023	NaN	NaN	0.176	0.0261	0.8835	0.0099	0.0406	0.0312	0.0089
0.0	0.0	0.0	24664.4089	2907.2023	NaN	NaN	0.1054	0.0258	0.8844	0.0098	0.0404	0.0308	0.0088
0.0	0.0	0.0	24691.4089	1983.2023	NaN	NaN	0.0743	0.0257	0.8857	0.0099	0.0399	0.0299	0.0089
0.0	0.0	0.0	22693.4089	5027.2023	NaN	NaN	0.1814	0.0251	0.888	0.0097	0.0393	0.0292	0.0087
0.0	0.0	0.0	24437.4089	5572.2023	NaN	NaN	0.1857	0.0255	0.8876	0.0098	0.0394	0.029	0.0087
0.0	0.0	0.0	24896.4089	4926.2023	NaN	NaN	0.1652	0.0257	0.8874	0.0099	0.0395	0.0287	0.0088
0.0	0.0	0.0	26581.4089	4633.2023	NaN	NaN	0.1484	0.0252	0.8889	0.0097	0.0394	0.0282	0.0087
0.0	0.0	0.0	20333.4089	6438.2023	NaN	NaN	0.2405	0.0256	0.8884	0.0097	0.0395	0.0281	0.0087
0.0	0.0	0.0	25937.4089	2349.2023	NaN	NaN	0.083	0.0258	0.8882	0.0097	0.0396	0.028	0.0086
0.0	0.0	0.0	27363.4089	3951.2023	NaN	NaN	0.1262	0.026	0.8878	0.0096	0.0397	0.0283	0.0086
0.0	0.0	0.0	26979.4089	2160.2023	NaN	NaN	0.0741	0.027	0.8858	0.0097	0.0401	0.0287	0.0086
0.0	0.0	0.0	23864.4089	3533.2023	NaN	NaN	0.129	0.0275	0.8848	0.0098	0.0402	0.0292	0.0086
0.0	0.0	0.0	22816.4089	4739.2023	NaN	NaN	0.172	0.0279	0.8838	0.0098	0.0403	0.0297	0.0086
0.0	0.0	0.0	24019.4089	5806.2023	NaN	NaN	0.1947	0.0286	0.8815	0.01	0.0409	0.0303	0.0086
0.0	0.0	0.0	29360.4089	5867.2023	NaN	NaN	0.1666	0.0294	0.8795	0.0101	0.0414	0.031	0.0087
0.0	0.0	0.0	24904.4089	4365.2023	NaN	NaN	0.1491	0.0305	0.876	0.0102	0.0424	0.032	0.0088
0.0	0.0	0.0	24932.4089	5907.2023	NaN	NaN	0.1915	0.0318	0.8712	0.0104	0.044	0.0336	0.009
0.0	0.0	0.0	26875.4089	5629.2023	NaN	NaN	0.1732	0.0332	0.867	0.0106	0.0454	0.0348	0.009
0.0	0.0	0.0	25226.4089	4652.2023	NaN	NaN	0.1557	0.0349	0.8596	0.0109	0.0485	0.0369	0.0093
0.0	0.0	0.0	22476.4089	3644.2023	NaN	NaN	0.1395	0.0366	0.8526	0.011	0.0515	0.0388	0.0096
0.0	0.0	0.0	25323.4089	4216.2023	NaN	NaN	0.1427	0.0376	0.8479	0.011	0.0536	0.0401	0.0097
0.0	0.0	0.0	29545.4089	5846.2023	NaN	NaN	0.1652	0.0386	0.8425	0.0111	0.0565	0.0415	0.0099
0.0	0.0	0.0	21395.4089	3488.2023	NaN	NaN	0.1402	0.0408	0.8353	0.0114	0.0596	0.0428	0.0102
0.0	0.0	0.0	22685.4089	4307.2023	NaN	NaN	0.1596	0.042	0.8308	0.0116	0.0617	0.0435	0.0104
0.0	0.0	0.0	26414.4089	4918.2023	NaN	NaN	0.157	0.0427	0.8288	0.0117	0.0626	0.0438	0.0105
0.0	0.0	0.0	17882.4089	2578.2023	NaN	NaN	0.126	0.0439	0.8266	0.0121	0.063	0.0439	0.0105
0.0	0.0	0.0	26769.4089	3619.2023	NaN	NaN	0.1191	0.0431	0.8298	0.012	0.0616	0.043	0.0104
0.0	0.0	0.0	24035.4089	5481.2023	NaN	NaN	0.1857	0.0412	0.8384	0.0117	0.0575	0.0412	0.0099
0.0	0.0	0.0	26276.4089	3979.2023	NaN	NaN	0.1315	0.0351	0.8578	0.0116	0.0499	0.0361	0.0094
0.0	0.0	0.0	20005.4089	3438.2023	NaN	NaN	0.1467	0.0301	0.8757	0.0116	0.0423	0.0314	0.0091
0.0	0.0	0.0	21632.4089	1923.2023	NaN	NaN	0.0816	0.0271	0.8863	0.0116	0.037	0.0291	0.0089
0.0	0.0	0.0	27426.4089	4387.2023	NaN	NaN	0.1379	0.0236	0.897	0.0115	0.0323	0.0269	0.0088
0.0	0.0	0.0	23170.4089	4673.2023	NaN	NaN	0.1678	0.0214	0.9048	0.0112	0.0287	0.0252	0.0086
0.0	0.0	0.0	24708.4089	5218.2023	NaN	NaN	0.1744	0.0202	0.9088	0.0113	0.0267	0.0242	0.0087
0.0	0.0	0.0	23339.4089	2836.2023	NaN	NaN	0.1084	0.0194	0.9111	0.0114	0.0253	0.0238	0.009
0.0	0.0	0.0	20881.4089	7481.2023	NaN	NaN	0.2638	0.0191	0.9121	0.0116	0.0241	0.0239	0.0093
0.0	0.0	0.0	27892.4089	4172.2023	NaN	NaN	0.1301	0.0186	0.9127	0.0119	0.0233	0.0237	0.0099
0.0	0.0	0.0	21754.4089	3949.2023	NaN	NaN	0.1536	0.0187	0.9123	0.0123	0.0226	0.0236	0.0105
0.0	0.0	0.0	26765.4089	4855.2023	NaN	NaN	0.1535	0.0194	0.9114	0.0127	0.0221	0.0232	0.0111
0.0	0.0	0.0	23781.4089	4334.2023	NaN	NaN	0.1542	0.0197	0.911	0.0131	0.022	0.0227	0.0116
0.0	0.0	0.0	22041.4089	4599.2023	NaN	NaN	0.1726	0.0208	0.9108	0.0133	0.0214	0.022	0.0117
0.0	0.0	0.0	24390.4089	4586.2023	NaN	NaN	0.1583	0.0204	0.9108	0.0135	0.0214	0.0219	0.0119
0.0	0.0	0.0	22977.4089	4852.2023	NaN	NaN	0.1744	0.0211	0.9115	0.0134	0.0209	0.0213	0.0118
0.0	0.0	0.0	24201.4089	7180.2023	NaN	NaN	0.2288	0.0218	0.9107	0.0137	0.0207	0.0211	0.012
0.0	0.0	0.0	22718.4089	1576.2023	NaN	NaN	0.0649	0.0225	0.9107	0.0137	0.0204	0.0207	0.0121
0.0	0.0	0.0	21242.4089	4901.2023	NaN	NaN	0.1875	0.0236	0.9099	0.0138	0.0201	0.0204	0.0122
0.0	0.0	0.0	27510.4089	1630.2023	NaN	NaN	0.0559	0.0241	0.9095	0.0139	0.02	0.0202	0.0123
0.0	0.0	0.0	21387.4089	3143.2023	NaN	NaN	0.1281	0.0249	0.9084	0.0141	0.0199	0.0202	0.0125
0.0	0.0	0.0	26783.4089	3046.2023	NaN	NaN	0.1021	0.0249	0.9078	0.0142	0.02	0.0204	0.0127
0.0	0.0	0.0	26852.4089	3459.2023	NaN	NaN	0.1141	0.0243	0.9071	0.0144	0.0204	0.0208	0.0129
0.0	0.0	0.0	25866.4089	6376.2023	NaN	NaN	0.1978	0.0251	0.9054	0.0146	0.0206	0.0212	0.0131
0.0	0.0	0.0	25545.4089	2443.2023	NaN	NaN	0.0873	0.0244	0.9044	0.0149	0.0211	0.0217	0.0135
0.0	0.0	0.0	26218.4089	6204.2023	NaN	NaN	0.1914	0.0244	0.9038	0.015	0.0213	0.022	0.0136
0.0	0.0	0.0	28421.4089	5111.2023	NaN	NaN	0.1524	0.0239	0.9034	0.0151	0.0215	0.0223	0.0137
0.0	0.0	0.0	25712.4089	2547.2023	NaN	NaN	0.0901	0.0243	0.9021	0.0153	0.0218	0.0225	0.0139
0.0	0.0	0.0	24240.4089	6144.2023	NaN	NaN	0.2022	0.0243	0.9015	0.0155	0.022	0.0226	0.0141
0.0	0.0	0.0	24505.4089	3231.2023	NaN	NaN	0.1165	0.0243	0.9012	0.0155	0.0221	0.0227	0.0142
0.0	0.0	0.0	18630.4089	4510.2023	NaN	NaN	0.1949	0.0252	0.9003	0.0156	0.0221	0.0225	0.0143
0.0	0.0	0.0	21245.4089	3187.2023	NaN	NaN	0.1304	0.0253	0.9005	0.0156	0.022	0.0224	0.0143
0.0	0.0	0.0	21923.4089	3018.2023	NaN	NaN	0.121	0.0257	0.9008	0.0154	0.0218	0.0221	0.0141
0.0	0.0	0.0	24428.4089	1838.2023	NaN	NaN	0.07	0.0255	0.9019	0.0152	0.0216	0.0219	0.0138
0.0	0.0	0.0	21654.4089	3148.2023	NaN	NaN	0.1269	0.0241	0.9038	0.015	0.0217	0.0219	0.0135
0.0	0.0	0.0	24389.4089	2242.2023	NaN	NaN	0.0842	0.0237	0.9059	0.0146	0.0212	0.0217	0.013
0.0	0.0	0.0	27583.4089	2787.2023	NaN	NaN	0.0918	0.0229	0.9064	0.0146	0.0214	0.0218	0.0129
0.0	0.0	0.0	22612.4089	5177.2023	NaN	NaN	0.1863	0.0228	0.9072	0.0144	0.0213	0.0217	0.0127
0.0	0.0	0.0	19984.4089	459.2023	NaN	NaN	0.0225	0.0231	0.9073	0.0144	0.0211	0.0215	0.0126
0.0	0.0	0.0	26058.4089	5044.2023	NaN	NaN	0.1622	0.0218	0.9091	0.0143	0.0211	0.0213	0.0124
0.0	0.0	0.0	22662.4089	4026.2023	NaN	NaN	0.1509	0.0213	0.9094	0.0143	0.0212	0.0215	0.0123
0.0	0.0	0.0	23898.4089	3658.2023	NaN	NaN	0.1328	0.0212	0.9099	0.0142	0.0211	0.0214	0.0122
0.0	0.0	0.0	26637.4089	4865.2023	NaN	NaN	0.1544	0.0205	0.9098	0.0144	0.0214	0.0216	0.0124
0.0	0.0	0.0	23984.4089	4008.2023	NaN	NaN	0.1432	0.021	0.909	0.0144	0.0215	0.0217	0.0125
0.0	0.0	0.0	22570.4089	1917.2023	NaN	NaN	0.0783	0.0215	0.9081	0.0145	0.0215	0.0218	0.0127
0.0	0.0	0.0	25214.4089	7616.2023	NaN	NaN	0.232	0.0206	0.9089	0.0145	0.0215	0.0218	0.0127
0.0	0.0	0.0	26078.4089	4266.2023	NaN	NaN	0.1406	0.0207	0.9091	0.0144	0.0214	0.0218	0.0126
0.0	0.0	0.0	26135.4089	2948.2023	NaN	NaN	0.1014	0.0208	0.9093	0.0143	0.0213	0.0217	0.0126
0.0	0.0	0.0	24463.4089	3537.2023	NaN	NaN	0.1263	0.0204	0.91	0.0143	0.0212	0.0216	0.0125
0.0	0.0	0.0	25404.4089	1322.2023	NaN	NaN	0.0495	0.0197	0.9112	0.0142	0.0212	0.0215	0.0123
0.0	0.0	0.0	24615.4089	1081.2023	NaN	NaN	0.0421	0.0196	0.912	0.014	0.021	0.0213	0.0121
0.0	0.0	0.0	25270.4089	2757.2023	NaN	NaN	0.0984	0.0186	0.9125	0.0141	0.0213	0.0214	0.0121
0.0	0.0	0.0	24483.4089	4967.2023	NaN	NaN	0.1687	0.0181	0.9135	0.0139	0.0213	0.0213	0.0119
0.0	0.0	0.0	20977.4089	2324.2023	NaN	NaN	0.0997	0.0179	0.9138	0.0139	0.0213	0.0213	0.0118
0.0	0.0	0.0	26963.4089	4744.2023	NaN	NaN	0.1496	0.0172	0.9142	0.0139	0.0215	0.0213	0.0118
0.0	0.0	0.0	25931.4089	1966.2023	NaN	NaN	0.0705	0.017	0.9141	0.0139	0.0217	0.0214	0.0118
0.0	0.0	0.0	21846.4089	4450.2023	NaN	NaN	0.1692	0.0166	0.9138	0.014	0.0221	0.0216	0.0119
0.0	0.0	0.0	24791.4089	7429.2023	NaN	NaN	0.2306	0.0159	0.9135	0.0141	0.0226	0.0219	0.012
0.0	0.0	0.0	19303.4089	7099.2023	NaN	NaN	0.2689	0.0159	0.9126	0.0142	0.023	0.0221	0.0122
0.0	0.0	0.0	22848.4089	2983.2023	NaN	NaN	0.1155	0.0162	0.9122	0.0143	0.023	0.0221	0.0123
0.0	0.0	0.0	23690.4089	3096.2023	NaN	NaN	0.1156	0.0159	0.9116	0.0143	0.0233	0.0223	0.0125
0.0	0.0	0.0	25078.4089	3327.2023	NaN	NaN	0.1171	0.0161	0.9122	0.0142	0.0231	0.0221	0.0123
0.0	0.0	0.0	23469.4089	-566.7977	NaN	NaN	-0.0247	0.0164	0.9111	0.0143	0.0233	0.0223	0.0126
0.0	0.0	0.0	19027.4089	2717.2023	NaN	NaN	0.125	0.0161	0.9111	0.0143	0.0234	0.0224	0.0126
0.0	0.0	0.0	25951.4089	5001.2023	NaN	NaN	0.1616	0.016	0.9114	0.0143	0.0233	0.0225	0.0125
0.0	0.0	0.0	24388.4089	5825.2023	NaN	NaN	0.1928	0.0156	0.911	0.0143	0.0237	0.0227	0.0126
0.0	0.0	0.0	23529.4089	3483.2023	NaN	NaN	0.1289	0.0157	0.9113	0.0142	0.0236	0.0227	0.0125
0.0	0.0	0.0	21828.4089	4836.2023	NaN	NaN	0.1814	0.0157	0.9105	0.0144	0.0239	0.0229	0.0127
0.0	0.0	0.0	21510.4089	4846.2023	NaN	NaN	0.1839	0.0159	0.9105	0.0142	0.0238	0.0229	0.0126
0.0	0.0	0.0	26280.4089	1470.2023	NaN	NaN	0.053	0.0161	0.9104	0.0142	0.0237	0.023	0.0126
0.0	0.0	0.0	30009.4089	5465.2023	NaN	NaN	0.1541	0.0161	0.9108	0.0141	0.0236	0.0228	0.0126
0.0	0.0	0.0	21977.4089	1063.2023	NaN	NaN	0.0461	0.0167	0.91	0.0141	0.0235	0.0229	0.0127
0.0	0.0	0.0	18184.4089	2502.2023	NaN	NaN	0.121	0.0169	0.9098	0.0141	0.0235	0.0229	0.0127
0.0	0.0	0.0	22313.4089	6739.2023	NaN	NaN	0.232	0.0163	0.9106	0.014	0.0237	0.0228	0.0126
0.0	0.0	0.0	25614.4089	1842.2023	NaN	NaN	0.0671	0.0161	0.9119	0.0138	0.0234	0.0225	0.0123
0.0	0.0	0.0	20951.4089	240.2023	NaN	NaN	0.0113	0.0161	0.9127	0.0136	0.0232	0.0222	0.0121
0.0	0.0	0.0	23405.4089	3911.2023	NaN	NaN	0.1432	0.0153	0.9139	0.0136	0.0232	0.0221	0.0119
0.0	0.0	0.0	23574.4089	2579.2023	NaN	NaN	0.0986	0.0151	0.9145	0.0135	0.0232	0.022	0.0117
0.0	0.0	0.0	25841.4089	4597.2023	NaN	NaN	0.151	0.0147	0.9161	0.0132	0.0229	0.0217	0.0114
0.0	0.0	0.0	22350.4089	4984.2023	NaN	NaN	0.1823	0.0143	0.9165	0.0132	0.023	0.0216	0.0113
0.0	0.0	0.0	18964.4089	7129.2023	NaN	NaN	0.2732	0.0142	0.9173	0.0131	0.0228	0.0214	0.0111
0.0	0.0	0.0	21893.4089	4407.2023	NaN	NaN	0.1676	0.014	0.9176	0.0131	0.0229	0.0213	0.0111
0.0	0.0	0.0	21602.4089	8121.2023	NaN	NaN	0.2732	0.0138	0.9187	0.013	0.0227	0.021	0.0109
0.0	0.0	0.0	26394.4089	3870.2023	NaN	NaN	0.1279	0.0143	0.9191	0.013	0.0221	0.0208	0.0108
0.0	0.0	0.0	18665.4089	5099.2023	NaN	NaN	0.2146	0.0145	0.9192	0.013	0.0219	0.0206	0.0108
0.0	0.0	0.0	22967.4089	4690.2023	NaN	NaN	0.1696	0.0148	0.9198	0.0129	0.0214	0.0204	0.0107
0.0	0.0	0.0	23393.4089	5209.2023	NaN	NaN	0.1821	0.015	0.9197	0.013	0.0213	0.0203	0.0108
0.0	0.0	0.0	28102.4089	4665.2023	NaN	NaN	0.1424	0.0152	0.9204	0.0128	0.0209	0.02	0.0107
0.0	0.0	0.0	25768.4089	3632.2023	NaN	NaN	0.1235	0.0154	0.92	0.0129	0.0209	0.02	0.0108
0.0	0.0	0.0	23152.4089	2382.2023	NaN	NaN	0.0933	0.0157	0.9206	0.0128	0.0204	0.0198	0.0107
0.0	0.0	0.0	23823.4089	4407.2023	NaN	NaN	0.1561	0.0152	0.9206	0.0129	0.0208	0.0199	0.0107
0.0	0.0	0.0	19963.4089	6622.2023	NaN	NaN	0.2491	0.0152	0.9211	0.0127	0.0207	0.0198	0.0106
0.0	0.0	0.0	24217.4089	2266.2023	NaN	NaN	0.0856	0.0151	0.9213	0.0127	0.0206	0.0197	0.0105
0.0	0.0	0.0	24882.4089	3949.2023	NaN	NaN	0.137	0.0154	0.9206	0.0128	0.0207	0.0199	0.0106
0.0	0.0	0.0	17360.4089	1959.2023	NaN	NaN	0.1014	0.0156	0.9198	0.0129	0.0209	0.0201	0.0108
0.0	0.0	0.0	23244.4089	6469.2023	NaN	NaN	0.2177	0.0156	0.9198	0.0129	0.0209	0.0201	0.0108
0.0	0.0	0.0	21358.4089	3736.2023	NaN	NaN	0.1489	0.0157	0.9193	0.0129	0.0211	0.0202	0.0108
0.0	0.0	0.0	25084.4089	7387.2023	NaN	NaN	0.2275	0.0158	0.9189	0.013	0.0211	0.0203	0.0109
0.0	0.0	0.0	17512.4089	4646.2023	NaN	NaN	0.2097	0.0159	0.9184	0.0131	0.0212	0.0205	0.011
0.0	0.0	0.0	22031.4089	3772.2023	NaN	NaN	0.1462	0.0164	0.9191	0.013	0.0206	0.0201	0.0108
0.0	0.0	0.0	26789.4089	-325.7977	NaN	NaN	-0.0123	0.017	0.9179	0.0132	0.0206	0.0203	0.011
0.0	0.0	0.0	24488.4089	1699.2023	NaN	NaN	0.0649	0.0169	0.9192	0.013	0.0203	0.0199	0.0108
0.0	0.0	0.0	24972.4089	2758.2023	NaN	NaN	0.0995	0.017	0.9188	0.013	0.0203	0.02	0.0109
0.0	0.0	0.0	24134.4089	3102.2023	NaN	NaN	0.1139	0.0163	0.9191	0.0131	0.0206	0.0201	0.0108
0.0	0.0	0.0	22900.4089	4605.2023	NaN	NaN	0.1674	0.0161	0.9183	0.0131	0.0211	0.0204	0.0109
0.0	0.0	0.0	21391.4089	4415.2023	NaN	NaN	0.1711	0.0156	0.9189	0.013	0.0212	0.0204	0.0108
0.0	0.0	0.0	25904.4089	2583.2023	NaN	NaN	0.0907	0.0155	0.9187	0.0131	0.0214	0.0205	0.0108
0.0	0.0	0.0	21468.4089	782.2023	NaN	NaN	0.0352	0.0155	0.9179	0.0132	0.0217	0.0207	0.0109
0.0	0.0	0.0	23382.4089	2966.2023	NaN	NaN	0.1126	0.0157	0.9178	0.0132	0.0217	0.0208	0.0109
0.0	0.0	0.0	23375.4089	4404.2023	NaN	NaN	0.1585	0.0156	0.9168	0.0133	0.0221	0.0211	0.011
0.0	0.0	0.0	19601.4089	3729.2023	NaN	NaN	0.1598	0.0157	0.917	0.0132	0.0221	0.021	0.011
0.0	0.0	0.0	20451.4089	1896.2023	NaN	NaN	0.0849	0.0158	0.9169	0.0133	0.022	0.021	0.011
0.0	0.0	0.0	25941.4089	4552.2023	NaN	NaN	0.1493	0.0155	0.9173	0.0132	0.022	0.0209	0.011
0.0	0.0	0.0	25872.4089	4203.2023	NaN	NaN	0.1398	0.0154	0.9169	0.0133	0.0223	0.0211	0.0111
0.0	0.0	0.0	23604.4089	2859.2023	NaN	NaN	0.108	0.0155	0.9167	0.0132	0.0222	0.0212	0.0111
0.0	0.0	0.0	22895.4089	1559.2023	NaN	NaN	0.0638	0.0155	0.9161	0.0133	0.0225	0.0213	0.0113
0.0	0.0	0.0	23882.4089	1127.2023	NaN	NaN	0.0451	0.0156	0.916	0.0132	0.0225	0.0213	0.0113
0.0	0.0	0.0	22166.4089	3489.2023	NaN	NaN	0.136	0.0155	0.916	0.0132	0.0226	0.0214	0.0113
0.0	0.0	0.0	26484.4089	5469.2023	NaN	NaN	0.1712	0.0152	0.9156	0.0133	0.0229	0.0215	0.0114
0.0	0.0	0.0	21245.4089	4523.2023	NaN	NaN	0.1755	0.0153	0.9151	0.0133	0.0231	0.0217	0.0115
0.0	0.0	0.0	24363.4089	3244.2023	NaN	NaN	0.1175	0.0153	0.9158	0.0132	0.0229	0.0215	0.0113
0.0	0.0	0.0	22105.4089	952.2023	NaN	NaN	0.0413	0.0153	0.9151	0.0133	0.0232	0.0217	0.0115
0.0	0.0	0.0	21520.4089	3662.2023	NaN	NaN	0.1454	0.0151	0.9155	0.0132	0.0233	0.0216	0.0114
0.0	0.0	0.0	23343.4089	6896.2023	NaN	NaN	0.2281	0.015	0.9145	0.0133	0.0237	0.0219	0.0116
0.0	0.0	0.0	25806.4089	4726.2023	NaN	NaN	0.1548	0.015	0.9146	0.0132	0.0237	0.022	0.0115
0.0	0.0	0.0	23759.4089	1865.2023	NaN	NaN	0.0728	0.0152	0.9135	0.0133	0.024	0.0223	0.0116
0.0	0.0	0.0	20615.4089	3025.2023	NaN	NaN	0.128	0.0149	0.9138	0.0132	0.0242	0.0223	0.0115
0.0	0.0	0.0	23668.4089	3805.2023	NaN	NaN	0.1385	0.0148	0.9147	0.013	0.0241	0.0221	0.0113
0.0	0.0	0.0	25479.4089	1392.2023	NaN	NaN	0.0518	0.0147	0.9147	0.0129	0.0242	0.0222	0.0112
0.0	0.0	0.0	20862.4089	4622.2023	NaN	NaN	0.1814	0.0146	0.9147	0.0128	0.0243	0.0223	0.0112
0.0	0.0	0.0	23273.4089	4914.2023	NaN	NaN	0.1743	0.0147	0.9151	0.0127	0.0242	0.0222	0.011
0.0	0.0	0.0	20069.4089	1835.2023	NaN	NaN	0.0838	0.0146	0.9158	0.0125	0.0241	0.022	0.0109
0.0	0.0	0.0	24435.4089	2365.2023	NaN	NaN	0.0883	0.0145	0.9165	0.0125	0.024	0.0218	0.0107
0.0	0.0	0.0	18528.4089	6047.2023	NaN	NaN	0.2461	0.0145	0.9165	0.0124	0.024	0.0219	0.0107
0.0	0.0	0.0	25701.4089	3926.2023	NaN	NaN	0.1325	0.0147	0.9175	0.0123	0.0234	0.0215	0.0105
0.0	0.0	0.0	23822.4089	4079.2023	NaN	NaN	0.1462	0.0147	0.9168	0.0125	0.0236	0.0217	0.0107
0.0	0.0	0.0	22620.4089	5101.2023	NaN	NaN	0.184	0.015	0.9182	0.0123	0.0228	0.0212	0.0105
0.0	0.0	0.0	25530.4089	2084.2023	NaN	NaN	0.0755	0.0152	0.9178	0.0124	0.0228	0.0212	0.0106
0.0	0.0	0.0	24601.4089	3490.2023	NaN	NaN	0.1242	0.015	0.9189	0.0123	0.0225	0.0208	0.0105
0.0	0.0	0.0	25341.4089	3621.2023	NaN	NaN	0.125	0.0152	0.9182	0.0125	0.0226	0.0209	0.0107
0.0	0.0	0.0	24019.4089	5722.2023	NaN	NaN	0.1924	0.0148	0.9184	0.0124	0.0228	0.0209	0.0107
0.0	0.0	0.0	21857.4089	4988.2023	NaN	NaN	0.1858	0.0148	0.9185	0.0124	0.0227	0.0209	0.0107
0.0	0.0	0.0	23308.4089	4523.2023	NaN	NaN	0.1625	0.0148	0.9179	0.0125	0.0229	0.021	0.0109
0.0	0.0	0.0	20302.4089	2730.2023	NaN	NaN	0.1185	0.015	0.9179	0.0125	0.0228	0.0209	0.0109
0.0	0.0	0.0	23777.4089	3255.2023	NaN	NaN	0.1204	0.0151	0.9176	0.0126	0.0227	0.0209	0.011
0.0	0.0	0.0	26611.4089	5588.2023	NaN	NaN	0.1735	0.0152	0.9167	0.0128	0.0229	0.0211	0.0112
0.0	0.0	0.0	22082.4089	1459.2023	NaN	NaN	0.062	0.0155	0.9164	0.0128	0.0228	0.0212	0.0113
0.0	0.0	0.0	24225.4089	5080.2023	NaN	NaN	0.1734	0.0155	0.9157	0.013	0.0229	0.0213	0.0115
0.0	0.0	0.0	26979.4089	4862.2023	NaN	NaN	0.1527	0.0152	0.9152	0.0131	0.0233	0.0215	0.0117
0.0	0.0	0.0	23368.4089	5362.2023	NaN	NaN	0.1866	0.0152	0.9149	0.0132	0.0234	0.0217	0.0117
0.0	0.0	0.0	23420.4089	3969.2023	NaN	NaN	0.1449	0.0156	0.9139	0.0134	0.0234	0.0218	0.0119
0.0	0.0	0.0	26157.4089	1452.2023	NaN	NaN	0.0526	0.0158	0.9131	0.0135	0.0235	0.022	0.0121
0.0	0.0	0.0	25617.4089	2109.2023	NaN	NaN	0.0761	0.016	0.9129	0.0135	0.0234	0.0221	0.0121
0.0	0.0	0.0	24351.4089	4298.2023	NaN	NaN	0.15	0.0157	0.9126	0.0136	0.0236	0.0222	0.0122
0.0	0.0	0.0	27987.4089	2951.2023	NaN	NaN	0.0954	0.0157	0.9128	0.0136	0.0235	0.0222	0.0122
0.0	0.0	0.0	21864.4089	69.2023	NaN	NaN	0.0032	0.0158	0.9121	0.0137	0.0236	0.0224	0.0124
0.0	0.0	0.0	24324.4089	4025.2023	NaN	NaN	0.142	0.0157	0.9121	0.0137	0.0236	0.0224	0.0124
0.0	0.0	0.0	22449.4089	2041.2023	NaN	NaN	0.0833	0.0157	0.9116	0.0138	0.0238	0.0226	0.0125
0.0	0.0	0.0	22631.4089	3287.2023	NaN	NaN	0.1268	0.0159	0.912	0.0137	0.0235	0.0225	0.0124
0.0	0.0	0.0	25225.4089	2231.2023	NaN	NaN	0.0813	0.016	0.9112	0.0139	0.0237	0.0227	0.0126
0.0	0.0	0.0	24716.4089	5027.2023	NaN	NaN	0.169	0.016	0.9123	0.0136	0.0233	0.0224	0.0123
0.0	0.0	0.0	25763.4089	4155.2023	NaN	NaN	0.1389	0.0161	0.9122	0.0136	0.0233	0.0224	0.0124
0.0	0.0	0.0	24189.4089	6116.2023	NaN	NaN	0.2018	0.0156	0.9131	0.0135	0.0234	0.0222	0.0123
0.0	0.0	0.0	22916.4089	3872.2023	NaN	NaN	0.1445	0.016	0.913	0.0134	0.0232	0.0223	0.0123
0.0	0.0	0.0	23561.4089	1081.2023	NaN	NaN	0.0439	0.0158	0.9134	0.0134	0.0231	0.0221	0.0123
0.0	0.0	0.0	26118.4089	2635.2023	NaN	NaN	0.0916	0.016	0.9132	0.0133	0.023	0.0222	0.0123
0.0	0.0	0.0	17739.4089	2588.2023	NaN	NaN	0.1273	0.016	0.913	0.0133	0.0231	0.0222	0.0123
0.0	0.0	0.0	22926.4089	4771.2023	NaN	NaN	0.1723	0.0161	0.9133	0.0133	0.0229	0.0221	0.0123
0.0	0.0	0.0	20969.4089	2235.2023	NaN	NaN	0.0963	0.0161	0.9129	0.0134	0.0231	0.0222	0.0124
0.0	0.0	0.0	23639.4089	6228.2023	NaN	NaN	0.2085	0.0162	0.9134	0.0132	0.0228	0.0221	0.0123
0.0	0.0	0.0	21963.4089	4672.2023	NaN	NaN	0.1754	0.0162	0.9124	0.0134	0.0232	0.0224	0.0125
0.0	0.0	0.0	21933.4089	5597.2023	NaN	NaN	0.2033	0.0162	0.9124	0.0134	0.0231	0.0224	0.0125
0.0	0.0	0.0	20306.4089	2502.2023	NaN	NaN	0.1097	0.0166	0.9115	0.0135	0.0232	0.0225	0.0126
0.0	0.0	0.0	23980.4089	3624.2023	NaN	NaN	0.1313	0.0166	0.9131	0.0133	0.0226	0.022	0.0124
0.0	0.0	0.0	21892.4089	1791.2023	NaN	NaN	0.0756	0.0168	0.913	0.0133	0.0225	0.022	0.0124
0.0	0.0	0.0	25260.4089	4365.2023	NaN	NaN	0.1473	0.0163	0.9145	0.0132	0.0223	0.0216	0.0121
0.0	0.0	0.0	20247.4089	8154.2023	NaN	NaN	0.2871	0.0162	0.9151	0.0131	0.0222	0.0214	0.012
0.0	0.0	0.0	22530.4089	2560.2023	NaN	NaN	0.102	0.0161	0.9162	0.013	0.0217	0.0211	0.0118
0.0	0.0	0.0	21321.4089	3826.2023	NaN	NaN	0.1521	0.0162	0.9159	0.0131	0.0218	0.0211	0.0119
0.0	0.0	0.0	20083.4089	3745.2023	NaN	NaN	0.1572	0.0159	0.9174	0.0129	0.0215	0.0207	0.0116
0.0	0.0	0.0	23067.4089	6179.2023	NaN	NaN	0.2113	0.0159	0.9183	0.0128	0.0213	0.0204	0.0114
0.0	0.0	0.0	19657.4089	-342.7977	NaN	NaN	-0.0177	0.0162	0.9192	0.0126	0.0207	0.0201	0.0112
0.0	0.0	0.0	20626.4089	4669.2023	NaN	NaN	0.1846	0.016	0.9201	0.0125	0.0205	0.0198	0.0111
0.0	0.0	0.0	24718.4089	3548.2023	NaN	NaN	0.1255	0.0153	0.9222	0.0122	0.0202	0.0193	0.0107
0.0	0.0	0.0	21644.4089	3124.2023	NaN	NaN	0.1261	0.0148	0.9241	0.012	0.0199	0.0189	0.0103
0.0	0.0	0.0	20917.4089	36.2023	NaN	NaN	0.0017	0.0145	0.9253	0.0118	0.0196	0.0186	0.0101
0.0	0.0	0.0	18767.4089	4916.2023	NaN	NaN	0.2076	0.0141	0.9265	0.0118	0.0194	0.0183	0.0099
0.0	0.0	0.0	20863.4089	3420.2023	NaN	NaN	0.1408	0.0139	0.9281	0.0116	0.019	0.0179	0.0096
0.0	0.0	0.0	19662.4089	4105.2023	NaN	NaN	0.1727	0.0137	0.9288	0.0116	0.0188	0.0177	0.0094
0.0	0.0	0.0	20270.4089	756.2023	NaN	NaN	0.036	0.0138	0.9294	0.0116	0.0184	0.0175	0.0093
0.0	0.0	0.0	24507.4089	3915.2023	NaN	NaN	0.1377	0.0139	0.9284	0.0119	0.0186	0.0177	0.0095
0.0	0.0	0.0	20100.4089	2818.2023	NaN	NaN	0.123	0.0143	0.9271	0.012	0.0188	0.0181	0.0097
0.0	0.0	0.0	25384.4089	3786.2023	NaN	NaN	0.1298	0.0149	0.9246	0.0125	0.0195	0.0186	0.0099
0.0	0.0	0.0	24362.4089	3786.2023	NaN	NaN	0.1345	0.0163	0.9206	0.013	0.0205	0.0194	0.0102
0.0	0.0	0.0	21105.4089	5480.2023	NaN	NaN	0.2061	0.0182	0.9125	0.0139	0.0231	0.0212	0.0112
0.0	0.0	0.0	25005.4089	2945.2023	NaN	NaN	0.1054	0.0201	0.9042	0.0154	0.0252	0.0228	0.0123
0.0	0.0	0.0	24859.4089	3771.2023	NaN	NaN	0.1317	0.0212	0.899	0.0168	0.0257	0.0238	0.0134
0.0	0.0	0.0	24792.4089	2490.2023	NaN	NaN	0.0913	0.022	0.8796	0.0229	0.0264	0.0305	0.0185
0.0	0.0	0.0	23268.4089	3475.2023	NaN	NaN	0.1299	0.022	0.8822	0.0226	0.0258	0.0288	0.0186
0.0	0.0	0.0	23180.4089	2679.2023	NaN	NaN	0.1036	0.0215	0.8836	0.0227	0.0262	0.0272	0.0188
0.0	0.0	0.0	25542.4089	3653.2023	NaN	NaN	0.1251	0.0214	0.8842	0.0226	0.0266	0.0261	0.0191
0.0	0.0	0.0	23622.4089	6493.2023	NaN	NaN	0.2156	0.0217	0.8822	0.0229	0.0274	0.0262	0.0196
0.0	0.0	0.0	22264.4089	5920.2023	NaN	NaN	0.2101	0.0221	0.88	0.0233	0.0281	0.0265	0.0201
0.0	0.0	0.0	22043.4089	5032.2023	NaN	NaN	0.1859	0.0223	0.8789	0.0234	0.0284	0.0266	0.0204
0.0	0.0	0.0	21065.4089	489.2023	NaN	NaN	0.0227	0.0222	0.8786	0.0234	0.0286	0.0266	0.0206
0.0	0.0	0.0	18169.4089	3364.2023	NaN	NaN	0.1562	0.0221	0.8788	0.0232	0.0285	0.0265	0.0208
0.0	0.0	0.0	22443.4089	2258.2023	NaN	NaN	0.0914	0.022	0.8795	0.023	0.0282	0.0264	0.021
0.0	0.0	0.0	22140.4089	4828.2023	NaN	NaN	0.179	0.022	0.8798	0.0228	0.0279	0.0264	0.0211
0.0	0.0	0.0	19597.4089	2075.2023	NaN	NaN	0.0958	0.0221	0.8794	0.0227	0.028	0.0265	0.0214
0.0	0.0	0.0	20545.4089	4635.2023	NaN	NaN	0.1841	0.0223	0.8788	0.0226	0.0281	0.0265	0.0217
0.0	0.0	0.0	19001.4089	3357.2023	NaN	NaN	0.1502	0.0226	0.8779	0.0225	0.0284	0.0267	0.0219
0.0	0.0	0.0	22786.4089	4656.2023	NaN	NaN	0.1697	0.0228	0.8772	0.0226	0.0285	0.0268	0.022
0.0	0.0	0.0	23040.4089	7495.2023	NaN	NaN	0.2455	0.0231	0.8769	0.0227	0.0284	0.027	0.022
0.0	0.0	0.0	22895.4089	4442.2023	NaN	NaN	0.1625	0.0235	0.8761	0.0227	0.0285	0.0272	0.022
0.0	0.0	0.0	24919.4089	4186.2023	NaN	NaN	0.1438	0.0235	0.8771	0.0226	0.0281	0.027	0.0217
0.0	0.0	0.0	21865.4089	1722.2023	NaN	NaN	0.073	0.0236	0.8777	0.0224	0.0278	0.0269	0.0215
0.0	0.0	0.0	25373.4089	2881.2023	NaN	NaN	0.102	0.0239	0.8779	0.0223	0.0277	0.0269	0.0213
0.0	0.0	0.0	25352.4089	1961.2023	NaN	NaN	0.0718	0.0242	0.8776	0.0223	0.0277	0.027	0.0212
0.0	0.0	0.0	27633.4089	2903.2023	NaN	NaN	0.0951	0.0246	0.8775	0.0221	0.0276	0.0272	0.021
0.0	0.0	0.0	22967.4089	3175.2023	NaN	NaN	0.1215	0.0247	0.8786	0.0219	0.0271	0.0269	0.0209
0.0	0.0	0.0	20696.4089	3118.2023	NaN	NaN	0.1309	0.0247	0.8793	0.022	0.0268	0.0264	0.0208
0.0	0.0	0.0	21377.4089	-1093.7977	NaN	NaN	-0.0539	0.0248	0.8798	0.0222	0.0263	0.0262	0.0206
0.0	0.0	0.0	23443.4089	1325.2023	NaN	NaN	0.0535	0.0247	0.8808	0.0222	0.0261	0.026	0.0202
0.0	0.0	0.0	23957.4089	4923.2023	NaN	NaN	0.1705	0.0244	0.8816	0.0221	0.0259	0.0262	0.0198
0.0	0.0	0.0	21612.4089	4727.2023	NaN	NaN	0.1795	0.0244	0.8819	0.0219	0.0259	0.0264	0.0195
0.0	0.0	0.0	20765.4089	3827.2023	NaN	NaN	0.1556	0.0245	0.8808	0.0222	0.0264	0.0267	0.0194
0.0	0.0	0.0	23747.4089	3445.2023	NaN	NaN	0.1267	0.0248	0.8794	0.0225	0.027	0.0269	0.0194
0.0	0.0	0.0	21361.4089	3738.2023	NaN	NaN	0.1489	0.0247	0.8794	0.0224	0.0274	0.0268	0.0192
0.0	0.0	0.0	22146.4089	5200.2023	NaN	NaN	0.1902	0.025	0.8792	0.0223	0.0278	0.0267	0.0191
0.0	0.0	0.0	17958.4089	2929.2023	NaN	NaN	0.1402	0.0253	0.879	0.0221	0.0281	0.0266	0.019
0.0	0.0	0.0	21503.4089	4321.2023	NaN	NaN	0.1673	0.0256	0.8794	0.0217	0.0282	0.0264	0.0188
0.0	0.0	0.0	19085.4089	3063.2023	NaN	NaN	0.1383	0.0255	0.8804	0.0212	0.0281	0.0262	0.0185
0.0	0.0	0.0	25770.4089	1898.2023	NaN	NaN	0.0686	0.0252	0.8824	0.0206	0.0278	0.0257	0.0183
0.0	0.0	0.0	20868.4089	4632.2023	NaN	NaN	0.1817	0.0249	0.8837	0.0204	0.0273	0.0255	0.0182
0.0	0.0	0.0	22047.4089	2432.2023	NaN	NaN	0.0994	0.0243	0.8859	0.0199	0.0267	0.0252	0.0181
0.0	0.0	0.0	22247.4089	9346.2023	NaN	NaN	0.2958	0.0238	0.8875	0.0195	0.0263	0.0249	0.018
0.0	0.0	0.0	27265.4089	4375.2023	NaN	NaN	0.1383	0.0233	0.8889	0.0192	0.026	0.0247	0.0179
0.0	0.0	0.0	25040.4089	2621.2023	NaN	NaN	0.0948	0.0232	0.889	0.0193	0.0259	0.0246	0.018
0.0	0.0	0.0	22368.4089	3662.2023	NaN	NaN	0.1407	0.0226	0.8897	0.0194	0.0255	0.0246	0.0182
0.0	0.0	0.0	23978.4089	6888.2023	NaN	NaN	0.2232	0.0221	0.8909	0.0196	0.0248	0.0243	0.0183
0.0	0.0	0.0	25467.4089	1922.2023	NaN	NaN	0.0702	0.0218	0.8914	0.0197	0.0244	0.0243	0.0185
0.0	0.0	0.0	19666.4089	1342.2023	NaN	NaN	0.0639	0.0215	0.8916	0.0199	0.024	0.0241	0.0188
0.0	0.0	0.0	22040.4089	4532.2023	NaN	NaN	0.1706	0.0212	0.8923	0.02	0.0235	0.0241	0.0189
0.0	0.0	0.0	28944.4089	2991.2023	NaN	NaN	0.0937	0.021	0.8922	0.0201	0.0234	0.0242	0.0192
0.0	0.0	0.0	22620.4089	3504.2023	NaN	NaN	0.1341	0.0211	0.8912	0.0203	0.0235	0.0243	0.0195
0.0	0.0	0.0	23438.4089	3759.2023	NaN	NaN	0.1382	0.0211	0.8911	0.0204	0.0235	0.0243	0.0196
0.0	0.0	0.0	22033.4089	1325.2023	NaN	NaN	0.0567	0.0212	0.8911	0.0203	0.0234	0.0243	0.0197
0.0	0.0	0.0	21465.4089	3658.2023	NaN	NaN	0.1456	0.0214	0.8908	0.0202	0.0235	0.0243	0.0198
0.0	0.0	0.0	20678.4089	3980.2023	NaN	NaN	0.1614	0.0219	0.8901	0.0202	0.0237	0.0242	0.0199
0.0	0.0	0.0	21165.4089	4086.2023	NaN	NaN	0.1618	0.0222	0.8894	0.0202	0.0239	0.0242	0.02
0.0	0.0	0.0	25129.4089	2974.2023	NaN	NaN	0.1058	0.023	0.8877	0.0203	0.0245	0.0245	0.0201
0.0	0.0	0.0	22853.4089	4284.2023	NaN	NaN	0.1579	0.0238	0.8854	0.0203	0.0253	0.0249	0.0203
0.0	0.0	0.0	24439.4089	1274.2023	NaN	NaN	0.0496	0.0247	0.8825	0.0205	0.0263	0.0254	0.0206
0.0	0.0	0.0	21922.4089	2877.2023	NaN	NaN	0.116	0.0254	0.8806	0.0205	0.0269	0.0259	0.0207
0.0	0.0	0.0	22202.4089	-856.7977	NaN	NaN	-0.0401	0.0262	0.878	0.0207	0.0277	0.0264	0.021
0.0	0.0	0.0	23072.4089	3501.2023	NaN	NaN	0.1318	0.0268	0.8758	0.0208	0.0284	0.027	0.0212
0.0	0.0	0.0	21310.4089	4811.2023	NaN	NaN	0.1842	0.0273	0.8733	0.0209	0.0294	0.0276	0.0214
0.0	0.0	0.0	24239.4089	2033.2023	NaN	NaN	0.0774	0.0276	0.8716	0.021	0.0301	0.0281	0.0215
0.0	0.0	0.0	23086.4089	1719.2023	NaN	NaN	0.0693	0.0279	0.8698	0.0212	0.0309	0.0286	0.0216
0.0	0.0	0.0	17592.4089	7956.2023	NaN	NaN	0.3114	0.0281	0.8676	0.0216	0.0317	0.0292	0.0218
0.0	0.0	0.0	20883.4089	1628.2023	NaN	NaN	0.0723	0.0285	0.8664	0.0218	0.0322	0.0295	0.0216
0.0	0.0	0.0	18501.4089	2645.2023	NaN	NaN	0.1251	0.0291	0.8641	0.022	0.033	0.03	0.0219
0.0	0.0	0.0	18789.4089	127.2023	NaN	NaN	0.0067	0.0288	0.8649	0.0221	0.0325	0.0297	0.0219
0.0	0.0	0.0	20046.4089	4452.2023	NaN	NaN	0.1817	0.0283	0.8658	0.0222	0.032	0.0297	0.0221
0.0	0.0	0.0	19866.4089	3308.2023	NaN	NaN	0.1428	0.0281	0.8658	0.0223	0.032	0.0297	0.0221
0.0	0.0	0.0	22906.4089	2922.2023	NaN	NaN	0.1131	0.0279	0.8661	0.0223	0.032	0.0296	0.0222
0.0	0.0	0.0	22814.4089	4070.2023	NaN	NaN	0.1514	0.0278	0.8667	0.0223	0.0318	0.0294	0.0221
0.0	0.0	0.0	22049.4089	3981.2023	NaN	NaN	0.1529	0.0278	0.8668	0.0222	0.0319	0.0291	0.0222
0.0	0.0	0.0	23472.4089	2582.2023	NaN	NaN	0.0991	0.0276	0.8678	0.0221	0.0317	0.0287	0.0222
0.0	0.0	0.0	26222.4089	4913.2023	NaN	NaN	0.1578	0.0274	0.8677	0.0222	0.0318	0.0286	0.0224
0.0	0.0	0.0	21924.4089	5508.2023	NaN	NaN	0.2008	0.0271	0.8695	0.022	0.0312	0.0282	0.0221
0.0	0.0	0.0	21850.4089	5396.2023	NaN	NaN	0.1981	0.0267	0.8702	0.022	0.031	0.028	0.0221
0.0	0.0	0.0	21356.4089	5139.2023	NaN	NaN	0.194	0.0264	0.8711	0.022	0.0306	0.0278	0.0221
0.0	0.0	0.0	16596.4089	3148.2023	NaN	NaN	0.1594	0.0262	0.8719	0.022	0.0302	0.0277	0.0221
0.0	0.0	0.0	23333.4089	6702.2023	NaN	NaN	0.2231	0.026	0.8721	0.0221	0.0299	0.0277	0.0221
0.0	0.0	0.0	26268.4089	1542.2023	NaN	NaN	0.0555	0.026	0.8721	0.0223	0.0297	0.0277	0.0222
0.0	0.0	0.0	25494.4089	4702.2023	NaN	NaN	0.1557	0.0259	0.8726	0.0223	0.0293	0.0276	0.0222
0.0	0.0	0.0	21553.4089	2000.2023	NaN	NaN	0.0849	0.0261	0.8717	0.0225	0.0294	0.0279	0.0225
0.0	0.0	0.0	20808.4089	3893.2023	NaN	NaN	0.1576	0.0261	0.8716	0.0225	0.0293	0.028	0.0225
0.0	0.0	0.0	24700.4089	4832.2023	NaN	NaN	0.1636	0.0263	0.8715	0.0223	0.0293	0.0282	0.0224
0.0	0.0	0.0	23171.4089	2422.2023	NaN	NaN	0.0946	0.0264	0.8709	0.0223	0.0294	0.0285	0.0225
0.0	0.0	0.0	19617.4089	4727.2023	NaN	NaN	0.1942	0.0266	0.8704	0.0222	0.0296	0.0287	0.0225
0.0	0.0	0.0	21204.4089	5453.2023	NaN	NaN	0.2046	0.0268	0.8698	0.022	0.03	0.029	0.0225
0.0	0.0	0.0	22078.4089	3609.2023	NaN	NaN	0.1405	0.027	0.87	0.0217	0.03	0.029	0.0223
0.0	0.0	0.0	25440.4089	5763.2023	NaN	NaN	0.1847	0.027	0.8697	0.0216	0.0303	0.0291	0.0223
0.0	0.0	0.0	19339.4089	3939.2023	NaN	NaN	0.1692	0.0272	0.8703	0.0213	0.0302	0.0291	0.022
0.0	0.0	0.0	21861.4089	1874.2023	NaN	NaN	0.079	0.0272	0.8711	0.0211	0.0301	0.0289	0.0217
0.0	0.0	0.0	23645.4089	1033.2023	NaN	NaN	0.0419	0.0272	0.8712	0.021	0.0302	0.0289	0.0216
0.0	0.0	0.0	23182.4089	2408.2023	NaN	NaN	0.0941	0.027	0.8724	0.0208	0.0299	0.0286	0.0213
0.0	0.0	0.0	22059.4089	2775.2023	NaN	NaN	0.1117	0.0269	0.8729	0.0206	0.0299	0.0286	0.0211
0.0	0.0	0.0	20055.4089	3892.2023	NaN	NaN	0.1625	0.0266	0.8739	0.0205	0.0297	0.0283	0.0209
0.0	0.0	0.0	20361.4089	2471.2023	NaN	NaN	0.1082	0.0265	0.8749	0.0203	0.0295	0.0282	0.0206
0.0	0.0	0.0	23654.4089	952.2023	NaN	NaN	0.0387	0.0263	0.8754	0.0203	0.0294	0.0282	0.0205
0.0	0.0	0.0	21400.4089	5793.2023	NaN	NaN	0.213	0.026	0.8763	0.0201	0.0291	0.028	0.0203
0.0	0.0	0.0	19570.4089	3194.2023	NaN	NaN	0.1403	0.0259	0.8768	0.02	0.0289	0.0281	0.0202
0.0	0.0	0.0	21432.4089	2066.2023	NaN	NaN	0.0879	0.0256	0.8774	0.02	0.0287	0.0281	0.0202
0.0	0.0	0.0	24790.4089	4455.2023	NaN	NaN	0.1523	0.0254	0.878	0.0199	0.0285	0.0281	0.0201
0.0	0.0	0.0	20316.4089	4318.2023	NaN	NaN	0.1753	0.0252	0.8784	0.0198	0.0284	0.0282	0.0201
0.0	0.0	0.0	20445.4089	773.2023	NaN	NaN	0.0364	0.025	0.879	0.0197	0.0281	0.0281	0.02
0.0	0.0	0.0	19041.4089	4200.2023	NaN	NaN	0.1807	0.025	0.8788	0.0199	0.028	0.0283	0.0201
0.0	0.0	0.0	22763.4089	3628.2023	NaN	NaN	0.1375	0.0252	0.8782	0.0199	0.0281	0.0285	0.0201
0.0	0.0	0.0	22007.4089	5338.2023	NaN	NaN	0.1952	0.0254	0.8771	0.0201	0.0284	0.0288	0.0203
0.0	0.0	0.0	25201.4089	4670.2023	NaN	NaN	0.1563	0.0255	0.8764	0.0202	0.0286	0.0289	0.0205
0.0	0.0	0.0	23897.4089	3228.2023	NaN	NaN	0.119	0.0257	0.8752	0.0203	0.0289	0.0292	0.0207
0.0	0.0	0.0	20351.4089	2787.2023	NaN	NaN	0.1205	0.026	0.8738	0.0204	0.0293	0.0296	0.021
0.0	0.0	0.0	20370.4089	2457.2023	NaN	NaN	0.1076	0.0263	0.8722	0.0206	0.0297	0.0299	0.0213
0.0	0.0	0.0	24786.4089	5303.2023	NaN	NaN	0.1762	0.0264	0.8715	0.0207	0.0299	0.03	0.0214
0.0	0.0	0.0	20568.4089	5110.2023	NaN	NaN	0.199	0.0266	0.8702	0.021	0.0303	0.0302	0.0217
0.0	0.0	0.0	20766.4089	1918.2023	NaN	NaN	0.0846	0.0268	0.8694	0.0211	0.0305	0.0303	0.0219
0.0	0.0	0.0	19877.4089	5746.2023	NaN	NaN	0.2243	0.0268	0.8689	0.0212	0.0307	0.0303	0.0221
0.0	0.0	0.0	21188.4089	1763.2023	NaN	NaN	0.0768	0.027	0.868	0.0214	0.0309	0.0303	0.0223
0.0	0.0	0.0	20439.4089	6185.2023	NaN	NaN	0.2323	0.0272	0.8669	0.0216	0.0313	0.0305	0.0226
0.0	0.0	0.0	18503.4089	6152.2023	NaN	NaN	0.2495	0.0273	0.8666	0.0217	0.0313	0.0305	0.0226
0.0	0.0	0.0	21432.4089	2560.2023	NaN	NaN	0.1067	0.0273	0.8665	0.0218	0.0313	0.0304	0.0227
0.0	0.0	0.0	21682.4089	4749.2023	NaN	NaN	0.1797	0.0274	0.8659	0.0219	0.0315	0.0305	0.0228
0.0	0.0	0.0	21447.4089	2861.2023	NaN	NaN	0.1177	0.0274	0.8659	0.0219	0.0316	0.0304	0.0229
0.0	0.0	0.0	22882.4089	496.2023	NaN	NaN	0.0212	0.0273	0.8664	0.0218	0.0315	0.0302	0.0228
0.0	0.0	0.0	23352.4089	4088.2023	NaN	NaN	0.149	0.0273	0.8658	0.0218	0.0317	0.0304	0.023
0.0	0.0	0.0	22516.4089	4623.2023	NaN	NaN	0.1703	0.0271	0.8662	0.0218	0.0316	0.0303	0.023
0.0	0.0	0.0	20194.4089	5474.2023	NaN	NaN	0.2133	0.0271	0.8663	0.0218	0.0316	0.0303	0.023
0.0	0.0	0.0	20571.4089	899.2023	NaN	NaN	0.0419	0.0269	0.8665	0.0217	0.0315	0.0304	0.023
0.0	0.0	0.0	21430.4089	1689.2023	NaN	NaN	0.0731	0.0267	0.867	0.0217	0.0313	0.0303	0.023
0.0	0.0	0.0	21365.4089	4071.2023	NaN	NaN	0.1601	0.0266	0.8667	0.0217	0.0313	0.0305	0.0231
0.0	0.0	0.0	26135.4089	4543.2023	NaN	NaN	0.1481	0.0265	0.8665	0.0218	0.0313	0.0307	0.0232
0.0	0.0	0.0	24692.4089	4784.2023	NaN	NaN	0.1623	0.0264	0.8665	0.0218	0.0312	0.0308	0.0233
0.0	0.0	0.0	27650.4089	5283.2023	NaN	NaN	0.1604	0.0264	0.8663	0.0218	0.0312	0.0309	0.0234
0.0	0.0	0.0	19327.4089	3353.2023	NaN	NaN	0.1478	0.0263	0.8655	0.0217	0.0315	0.0312	0.0237
0.0	0.0	0.0	21607.4089	3038.2023	NaN	NaN	0.1233	0.0262	0.866	0.0215	0.0315	0.0311	0.0236
0.0	0.0	0.0	27860.4089	356.2023	NaN	NaN	0.0126	0.0262	0.8655	0.0213	0.0319	0.0313	0.0239
0.0	0.0	0.0	26014.4089	3704.2023	NaN	NaN	0.1246	0.026	0.8669	0.0209	0.0317	0.0308	0.0236
0.0	0.0	0.0	19283.4089	4059.2023	NaN	NaN	0.1739	0.0258	0.8671	0.0207	0.032	0.0307	0.0236
0.0	0.0	0.0	20090.4089	4962.2023	NaN	NaN	0.1981	0.0257	0.8678	0.0205	0.0321	0.0305	0.0235
0.0	0.0	0.0	23343.4089	5905.2023	NaN	NaN	0.2019	0.0256	0.8681	0.0204	0.0321	0.0303	0.0235
0.0	0.0	0.0	20500.4089	3439.2023	NaN	NaN	0.1437	0.0255	0.8685	0.0202	0.0322	0.0302	0.0234
0.0	0.0	0.0	20757.4089	2023.2023	NaN	NaN	0.0888	0.0255	0.869	0.0201	0.0321	0.03	0.0234
0.0	0.0	0.0	21246.4089	2254.2023	NaN	NaN	0.0959	0.0254	0.8693	0.0199	0.0321	0.0299	0.0234
0.0	0.0	0.0	22459.4089	4831.2023	NaN	NaN	0.177	0.0254	0.8701	0.0199	0.0317	0.0296	0.0232
0.0	0.0	0.0	23414.4089	4420.2023	NaN	NaN	0.1588	0.0253	0.8701	0.02	0.0317	0.0296	0.0232
0.0	0.0	0.0	23636.4089	2678.2023	NaN	NaN	0.1018	0.0255	0.8699	0.02	0.0317	0.0297	0.0232
0.0	0.0	0.0	21752.4089	4907.2023	NaN	NaN	0.1841	0.0257	0.8688	0.0202	0.0319	0.03	0.0235
0.0	0.0	0.0	22039.4089	2192.2023	NaN	NaN	0.0905	0.026	0.8677	0.0202	0.032	0.0304	0.0237
0.0	0.0	0.0	16437.4089	2347.2023	NaN	NaN	0.125	0.0262	0.8676	0.0202	0.0318	0.0305	0.0237
0.0	0.0	0.0	24330.4089	2043.2023	NaN	NaN	0.0775	0.0262	0.8677	0.0202	0.0317	0.0304	0.0237
0.0	0.0	0.0	21434.4089	-34.7977	NaN	NaN	-0.0016	0.0264	0.8666	0.0201	0.0322	0.0308	0.0238
0.0	0.0	0.0	22947.4089	6542.2023	NaN	NaN	0.2218	0.0268	0.8668	0.0201	0.0322	0.0308	0.0234
0.0	0.0	0.0	24759.4089	4019.2023	NaN	NaN	0.1397	0.027	0.8649	0.02	0.0331	0.0314	0.0236
0.0	0.0	0.0	24110.4089	2830.2023	NaN	NaN	0.1051	0.0276	0.8653	0.0201	0.0327	0.0312	0.0231
0.0	0.0	0.0	23689.4089	2230.2023	NaN	NaN	0.086	0.0283	0.8623	0.0203	0.0334	0.0322	0.0235
0.0	0.0	0.0	19640.4089	1654.2023	NaN	NaN	0.0777	0.0312	0.8582	0.0208	0.0333	0.0328	0.0237
0.0	0.0	0.0	18740.4089	3766.2023	NaN	NaN	0.1673	0.0399	0.8454	0.0223	0.0335	0.034	0.0249
0.0	0.0	0.0	12150.4089	-128.7977	NaN	NaN	-0.0107	0.0785	0.8025	0.0265	0.0311	0.0337	0.0278
0.0	0.0	0.0	8455.4089	944.2023	NaN	NaN	0.1005	0.2015	0.6653	0.0383	0.0316	0.0321	0.0311
0.0	0.0	0.0	6193.4089	1108.2023	NaN	NaN	0.1518	0.2603	0.6074	0.0375	0.0329	0.0297	0.0322
0.0	0.0	0.0	8494.4089	596.2023	NaN	NaN	0.0656	0.2669	0.6031	0.0368	0.0319	0.0289	0.0324
0.0	0.0	0.0	6745.4089	2427.2023	NaN	NaN	0.2646	0.2599	0.6113	0.0359	0.0314	0.0288	0.0327
0.0	0.0	0.0	6159.4089	1474.2023	NaN	NaN	0.1931	0.2708	0.6033	0.0348	0.0307	0.0284	0.032
0.0	0.0	0.0	4373.4089	1003.2023	NaN	NaN	0.1866	0.2958	0.5803	0.0339	0.0305	0.028	0.0316
0.0	0.0	0.0	5054.4089	45.2023	NaN	NaN	0.0089	0.2863	0.5914	0.0323	0.0309	0.0278	0.0313
0.0	0.0	0.0	7501.4089	1214.2023	NaN	NaN	0.1393	0.2354	0.6456	0.0299	0.031	0.0279	0.0301
0.0	0.0	0.0	6777.4089	902.2023	NaN	NaN	0.1175	0.1975	0.6872	0.0288	0.0305	0.0275	0.0285
0.0	0.0	0.0	9294.4089	1312.2023	NaN	NaN	0.1237	0.1501	0.7385	0.0274	0.0293	0.0278	0.027
0.0	0.0	0.0	5233.4089	262.2023	NaN	NaN	0.0477	0.1473	0.7442	0.0266	0.0286	0.0271	0.0262
0.0	0.0	0.0	6190.4089	2501.2023	NaN	NaN	0.2878	0.1224	0.7719	0.0256	0.028	0.027	0.025
0.0	0.0	0.0	7815.4089	1021.2023	NaN	NaN	0.1156	0.1116	0.7857	0.0249	0.027	0.0266	0.0242
0.0	0.0	0.0	4455.4089	3535.2023	NaN	NaN	0.4424	0.0991	0.8008	0.0243	0.0262	0.0263	0.0234
0.0	0.0	0.0	8273.4089	1285.2023	NaN	NaN	0.1345	0.0952	0.8066	0.0238	0.0257	0.0258	0.0229
0.0	0.0	0.0	6164.4089	512.2023	NaN	NaN	0.0767	0.0885	0.8161	0.0232	0.0252	0.0249	0.0221
0.0	0.0	0.0	9650.4089	1856.2023	NaN	NaN	0.1613	0.0688	0.8395	0.0227	0.0235	0.0243	0.0212
0.0	0.0	0.0	8092.4089	3640.2023	NaN	NaN	0.3103	0.0607	0.8497	0.022	0.0229	0.0238	0.021
0.0	0.0	0.0	7506.4089	-500.7977	NaN	NaN	-0.0715	0.0538	0.8588	0.0213	0.0224	0.0232	0.0206
0.0	0.0	0.0	6801.4089	2667.2023	NaN	NaN	0.2817	0.0484	0.864	0.021	0.0225	0.0232	0.0209
0.0	0.0	0.0	6382.4089	1467.2023	NaN	NaN	0.1869	0.0477	0.8656	0.0206	0.0223	0.0229	0.0209
0.0	0.0	0.0	8820.4089	3458.2023	NaN	NaN	0.2816	0.0462	0.8657	0.0207	0.0228	0.0233	0.0214
0.0	0.0	0.0	7696.4089	711.2023	NaN	NaN	0.0846	0.0506	0.8613	0.0206	0.023	0.0229	0.0216
0.0	0.0	0.0	8607.4089	3877.2023	NaN	NaN	0.3106	0.0491	0.8603	0.0208	0.0239	0.0235	0.0225
0.0	0.0	0.0	8166.4089	588.2023	NaN	NaN	0.0672	0.0529	0.8562	0.0208	0.0241	0.0232	0.0227
0.0	0.0	0.0	7501.4089	1245.2023	NaN	NaN	0.1424	0.053	0.8541	0.021	0.0249	0.0235	0.0235
0.0	0.0	0.0	6550.4089	3832.2023	NaN	NaN	0.3691	0.0562	0.8492	0.0213	0.0255	0.0237	0.0241
0.0	0.0	0.0	4465.4089	2310.2023	NaN	NaN	0.341	0.0606	0.8433	0.0217	0.0259	0.0238	0.0247
0.0	0.0	0.0	5817.4089	-133.7977	NaN	NaN	-0.0235	0.0685	0.8352	0.0221	0.0259	0.0235	0.0247
0.0	0.0	0.0	6346.4089	1927.2023	NaN	NaN	0.2329	0.0727	0.8303	0.0225	0.0263	0.0234	0.0248
0.0	0.0	0.0	8131.4089	188.2023	NaN	NaN	0.0226	0.0709	0.8328	0.0225	0.026	0.0233	0.0246
0.0	0.0	0.0	7388.4089	2050.2023	NaN	NaN	0.2172	0.0671	0.8376	0.0223	0.0254	0.0232	0.0244
0.0	0.0	0.0	7207.4089	787.2023	NaN	NaN	0.0985	0.0662	0.8389	0.0223	0.0252	0.0232	0.0242
0.0	0.0	0.0	7329.4089	1169.2023	NaN	NaN	0.1376	0.0656	0.8396	0.0224	0.0248	0.0235	0.0242
0.0	0.0	0.0	6117.4089	-466.7977	NaN	NaN	-0.0826	0.0702	0.836	0.0224	0.0245	0.0231	0.0239
0.0	0.0	0.0	8315.4089	3255.2023	NaN	NaN	0.2813	0.0674	0.8374	0.0226	0.0247	0.0235	0.0243
0.0	0.0	0.0	7206.4089	4042.2023	NaN	NaN	0.3594	0.0688	0.8356	0.0228	0.0247	0.0237	0.0245
0.0	0.0	0.0	7477.4089	1960.2023	NaN	NaN	0.2077	0.0707	0.8325	0.0231	0.0249	0.0239	0.0249
0.0	0.0	0.0	7846.4089	595.2023	NaN	NaN	0.0705	0.0727	0.8296	0.0233	0.0252	0.024	0.0252
0.0	0.0	0.0	6608.4089	-629.7977	NaN	NaN	-0.1053	0.0684	0.8328	0.0234	0.0254	0.0245	0.0255
0.0	0.0	0.0	5339.4089	-1137.7977	NaN	NaN	-0.2708	0.0721	0.8299	0.0235	0.0251	0.0242	0.0252
0.0	0.0	0.0	6271.4089	1005.2023	NaN	NaN	0.1381	0.0703	0.8314	0.0236	0.0253	0.0242	0.0252
0.0	0.0	0.0	6533.4089	2641.2023	NaN	NaN	0.2879	0.0662	0.8353	0.0236	0.0252	0.0244	0.0253
0.0	0.0	0.0	6512.4089	3014.2023	NaN	NaN	0.3164	0.0623	0.8388	0.0236	0.0253	0.0245	0.0255
0.0	0.0	0.0	6010.4089	2139.2023	NaN	NaN	0.2625	0.062	0.8385	0.0238	0.0255	0.0247	0.0256
0.0	0.0	0.0	5479.4089	-16.7977	NaN	NaN	-0.0031	0.0663	0.8352	0.0239	0.0253	0.0241	0.0251
0.0	0.0	0.0	9079.4089	184.2023	NaN	NaN	0.0199	0.0642	0.8373	0.024	0.0257	0.0238	0.025
0.0	0.0	0.0	8131.4089	3112.2023	NaN	NaN	0.2768	0.0627	0.8385	0.024	0.026	0.0238	0.025
0.0	0.0	0.0	5133.4089	2293.2023	NaN	NaN	0.3088	0.0666	0.8355	0.024	0.0259	0.0233	0.0247
0.0	0.0	0.0	6659.4089	1753.2023	NaN	NaN	0.2084	0.0666	0.8355	0.024	0.0261	0.023	0.0247
0.0	0.0	0.0	6357.4089	557.2023	NaN	NaN	0.0806	0.0635	0.8391	0.0239	0.0261	0.0229	0.0245
0.0	0.0	0.0	4968.4089	3082.2023	NaN	NaN	0.3829	0.0624	0.8413	0.0235	0.0261	0.0225	0.0242
0.0	0.0	0.0	5604.4089	1924.2023	NaN	NaN	0.2556	0.0628	0.8409	0.0235	0.0264	0.0224	0.0241
0.0	0.0	0.0	4143.4089	-25.7977	NaN	NaN	-0.0063	0.0667	0.8373	0.0234	0.0265	0.022	0.0241
0.0	0.0	0.0	7084.4089	3993.2023	NaN	NaN	0.3605	0.0666	0.837	0.0233	0.0268	0.022	0.0243
0.0	0.0	0.0	8996.4089	3046.2023	NaN	NaN	0.253	0.0676	0.836	0.0233	0.0268	0.022	0.0244
0.0	0.0	0.0	4721.4089	971.2023	NaN	NaN	0.1706	0.0704	0.8346	0.0229	0.0266	0.0213	0.0243
0.0	0.0	0.0	6406.4089	2469.2023	NaN	NaN	0.2782	0.0639	0.8408	0.0226	0.0266	0.0215	0.0244
0.0	0.0	0.0	8247.4089	2173.2023	NaN	NaN	0.2085	0.0616	0.8427	0.0227	0.0266	0.022	0.0245
0.0	0.0	0.0	6384.4089	-907.7977	NaN	NaN	-0.1658	0.0662	0.8391	0.0226	0.0262	0.0215	0.0243
0.0	0.0	0.0	4987.4089	2628.2023	NaN	NaN	0.3451	0.0679	0.8367	0.0228	0.0265	0.0216	0.0246
0.0	0.0	0.0	5429.4089	1054.2023	NaN	NaN	0.1626	0.0689	0.8362	0.0228	0.0264	0.0214	0.0244
0.0	0.0	0.0	4478.4089	4380.2023	NaN	NaN	0.4945	0.0655	0.839	0.0228	0.0263	0.0218	0.0246
0.0	0.0	0.0	4682.4089	3083.2023	NaN	NaN	0.397	0.0691	0.8362	0.0225	0.0263	0.0213	0.0246
0.0	0.0	0.0	10622.4089	2274.2023	NaN	NaN	0.1763	0.0658	0.8374	0.0231	0.0266	0.0223	0.0249
0.0	0.0	0.0	5819.4089	481.2023	NaN	NaN	0.0764	0.0733	0.8314	0.0227	0.0264	0.0215	0.0248
0.0	0.0	0.0	4274.4089	2804.2023	NaN	NaN	0.3962	0.0711	0.8306	0.0234	0.027	0.0225	0.0253
0.0	0.0	0.0	3478.4089	418.2023	NaN	NaN	0.1073	0.084	0.8186	0.0235	0.0267	0.0218	0.0254
0.0	0.0	0.0	4752.4089	3877.2023	NaN	NaN	0.4493	0.0855	0.8154	0.0239	0.0273	0.0223	0.0257
0.0	0.0	0.0	6889.4089	233.2023	NaN	NaN	0.0327	0.0933	0.8078	0.024	0.0271	0.0219	0.0259
0.0	0.0	0.0	5285.4089	1301.2023	NaN	NaN	0.1976	0.0932	0.8077	0.024	0.0272	0.022	0.0259
0.0	0.0	0.0	5028.4089	1616.2023	NaN	NaN	0.2432	0.089	0.8124	0.0238	0.0269	0.0222	0.0257
0.0	0.0	0.0	6179.4089	1628.2023	NaN	NaN	0.2085	0.086	0.8151	0.0239	0.0268	0.0226	0.0256
0.0	0.0	0.0	4814.4089	-1348.7977	NaN	NaN	-0.3	0.0915	0.8104	0.0238	0.0268	0.0221	0.0253
0.0	0.0	0.0	5542.4089	4471.2023	NaN	NaN	0.4465	0.0873	0.8127	0.0242	0.0272	0.023	0.0256
0.0	0.0	0.0	4955.4089	-1054.7977	NaN	NaN	-0.2704	0.0981	0.8022	0.0243	0.0272	0.0226	0.0255
0.0	0.0	0.0	6226.4089	961.2023	NaN	NaN	0.1337	0.0984	0.7998	0.0248	0.0278	0.0232	0.026
0.0	0.0	0.0	6782.4089	4342.2023	NaN	NaN	0.3903	0.1051	0.7917	0.0252	0.028	0.0237	0.0263
0.0	0.0	0.0	7323.4089	-1520.7977	NaN	NaN	-0.2621	0.1154	0.7808	0.0256	0.0283	0.0237	0.0263
0.0	0.0	0.0	4959.4089	1656.2023	NaN	NaN	0.2503	0.1139	0.7817	0.0259	0.0282	0.0241	0.0263
0.0	0.0	0.0	5211.4089	2026.2023	NaN	NaN	0.28	0.1086	0.7864	0.0261	0.0281	0.0247	0.0261
0.0	0.0	0.0	6086.4089	3242.2023	NaN	NaN	0.3476	0.1031	0.7923	0.0262	0.0276	0.0253	0.0255
0.0	0.0	0.0	6260.4089	1408.2023	NaN	NaN	0.1836	0.1047	0.7906	0.0264	0.0275	0.0256	0.0253
0.0	0.0	0.0	5147.4089	3007.2023	NaN	NaN	0.3688	0.1057	0.7883	0.0269	0.0277	0.0263	0.0251
0.0	0.0	0.0	4839.4089	3654.2023	NaN	NaN	0.4302	0.11	0.7831	0.0274	0.0276	0.027	0.0249
0.0	0.0	0.0	4641.4089	1464.2023	NaN	NaN	0.2398	0.125	0.7664	0.0281	0.0284	0.0271	0.025
0.0	0.0	0.0	8994.4089	3973.2023	NaN	NaN	0.3064	0.1282	0.7603	0.0291	0.0291	0.0281	0.0253
0.0	0.0	0.0	6619.4089	-497.7977	NaN	NaN	-0.0813	0.1462	0.741	0.0297	0.0299	0.0278	0.0254
0.0	0.0	0.0	6507.4089	743.2023	NaN	NaN	0.1025	0.1438	0.7405	0.0309	0.0307	0.0284	0.0257
0.0	0.0	0.0	6399.4089	-707.7977	NaN	NaN	-0.1244	0.1424	0.7393	0.032	0.0312	0.0289	0.0261
0.0	0.0	0.0	4236.4089	2297.2023	NaN	NaN	0.3516	0.1401	0.7382	0.0332	0.0316	0.03	0.027
0.0	0.0	0.0	9436.4089	96.2023	NaN	NaN	0.0101	0.1578	0.7172	0.034	0.0321	0.0306	0.0282
0.0	0.0	0.0	7488.4089	-123.7977	NaN	NaN	-0.0168	0.1673	0.7029	0.0355	0.0329	0.0317	0.0296
0.0	0.0	0.0	8869.4089	682.2023	NaN	NaN	0.0714	0.1509	0.7162	0.0361	0.0327	0.0336	0.0306
0.0	0.0	0.0	7425.4089	1058.2023	NaN	NaN	0.1247	0.1538	0.7119	0.0364	0.0326	0.034	0.0313
0.0	0.0	0.0	7800.4089	1341.2023	NaN	NaN	0.1467	0.1436	0.7192	0.0367	0.0332	0.0352	0.0321
0.0	0.0	0.0	4755.4089	195.2023	NaN	NaN	0.0394	0.1549	0.7077	0.0368	0.0334	0.0348	0.0323
0.0	0.0	0.0	6685.4089	-246.7977	NaN	NaN	-0.0383	0.1441	0.7173	0.0371	0.0338	0.035	0.0326
0.0	0.0	0.0	7582.4089	3335.2023	NaN	NaN	0.3055	0.1324	0.7292	0.0366	0.0342	0.0354	0.0322
0.0	0.0	0.0	2403.4089	-1538.7977	NaN	NaN	-0.3	0.1409	0.7223	0.0368	0.0344	0.034	0.0317
0.0	0.0	0.0	7796.4089	2071.2023	NaN	NaN	0.2099	0.1301	0.7333	0.0363	0.0343	0.0345	0.0315
0.0	0.0	0.0	6239.4089	1896.2023	NaN	NaN	0.2331	0.1311	0.7334	0.036	0.0345	0.034	0.031
0.0	0.0	0.0	7374.4089	922.2023	NaN	NaN	0.1112	0.1284	0.7364	0.0359	0.0348	0.0338	0.0307
0.0	0.0	0.0	5710.4089	3286.2023	NaN	NaN	0.3653	0.1282	0.7384	0.036	0.0343	0.0331	0.03
0.0	0.0	0.0	7582.4089	2407.2023	NaN	NaN	0.241	0.1166	0.7506	0.0354	0.0344	0.0333	0.0296
0.0	0.0	0.0	5392.4089	2468.2023	NaN	NaN	0.314	0.1171	0.751	0.0355	0.0348	0.033	0.0287
0.0	0.0	0.0	8487.4089	796.2023	NaN	NaN	0.0858	0.1208	0.7476	0.036	0.0352	0.0326	0.0278
0.0	0.0	0.0	7373.4089	2123.2023	NaN	NaN	0.2236	0.1243	0.7432	0.0367	0.036	0.0324	0.0274
0.0	0.0	0.0	6296.4089	-26.7977	NaN	NaN	-0.0043	0.1221	0.7459	0.0371	0.0361	0.0319	0.0268
0.0	0.0	0.0	4013.4089	4401.2023	NaN	NaN	0.523	0.1214	0.7469	0.0376	0.0362	0.0316	0.0264
0.0	0.0	0.0	8266.4089	2099.2023	NaN	NaN	0.2025	0.116	0.7528	0.0378	0.0362	0.0312	0.026
0.0	0.0	0.0	5921.4089	2084.2023	NaN	NaN	0.2603	0.1148	0.7544	0.038	0.0362	0.0311	0.0256
0.0	0.0	0.0	4705.4089	671.2023	NaN	NaN	0.1248	0.1146	0.7547	0.0381	0.0362	0.031	0.0253
0.0	0.0	0.0	6192.4089	3518.2023	NaN	NaN	0.3623	0.1123	0.757	0.0376	0.0367	0.0312	0.0252
0.0	0.0	0.0	3197.4089	-259.7977	NaN	NaN	-0.0884	0.1185	0.7492	0.0382	0.0372	0.0317	0.0251
0.0	0.0	0.0	6434.4089	683.2023	NaN	NaN	0.096	0.1181	0.7491	0.0386	0.0373	0.0318	0.0251
0.0	0.0	0.0	7766.4089	830.2023	NaN	NaN	0.0966	0.1142	0.7537	0.0388	0.0369	0.0315	0.0249
0.0	0.0	0.0	7613.4089	487.2023	NaN	NaN	0.0601	0.1071	0.7623	0.0382	0.0367	0.0311	0.0245
0.0	0.0	0.0	6272.4089	584.2023	NaN	NaN	0.0852	0.1102	0.7578	0.0388	0.0372	0.0316	0.0243
0.0	0.0	0.0	6511.4089	-59.7977	NaN	NaN	-0.0093	0.1095	0.7591	0.0385	0.0371	0.0316	0.0242
0.0	0.0	0.0	5581.4089	-1868.7977	NaN	NaN	-0.3	0.1059	0.7628	0.0387	0.0371	0.0314	0.0242
0.0	0.0	0.0	5207.4089	1752.2023	NaN	NaN	0.2518	0.1009	0.7698	0.0381	0.0365	0.0309	0.0238
0.0	0.0	0.0	4724.4089	1640.2023	NaN	NaN	0.2577	0.0984	0.7725	0.0379	0.0365	0.031	0.0237
0.0	0.0	0.0	6623.4089	2236.2023	NaN	NaN	0.2524	0.098	0.7737	0.0373	0.0362	0.0313	0.0235
0.0	0.0	0.0	6481.4089	709.2023	NaN	NaN	0.0986	0.0978	0.7745	0.0371	0.0358	0.0313	0.0234
0.0	0.0	0.0	5699.4089	6061.2023	NaN	NaN	0.5154	0.0935	0.7796	0.0363	0.0359	0.0313	0.0235
0.0	0.0	0.0	7663.4089	-645.7977	NaN	NaN	-0.092	0.0974	0.7754	0.0366	0.0356	0.0317	0.0233
0.0	0.0	0.0	6504.4089	2875.2023	NaN	NaN	0.3065	0.0939	0.7794	0.0363	0.0354	0.0316	0.0234
0.0	0.0	0.0	6398.4089	2397.2023	NaN	NaN	0.2725	0.0937	0.7801	0.0357	0.0352	0.0318	0.0235
0.0	0.0	0.0	4244.4089	2877.2023	NaN	NaN	0.404	0.0949	0.7786	0.0354	0.0353	0.0322	0.0236
0.0	0.0	0.0	6056.4089	-588.7977	NaN	NaN	-0.1077	0.0988	0.7742	0.0357	0.0353	0.0326	0.0235
0.0	0.0	0.0	6028.4089	469.2023	NaN	NaN	0.0722	0.0965	0.7776	0.0352	0.0345	0.0325	0.0236
0.0	0.0	0.0	4470.4089	809.2023	NaN	NaN	0.1533	0.0911	0.7861	0.0341	0.0331	0.0321	0.0236
0.0	0.0	0.0	5916.4089	2466.2023	NaN	NaN	0.2942	0.0854	0.7935	0.033	0.0326	0.0318	0.0237
0.0	0.0	0.0	6528.4089	1138.2023	NaN	NaN	0.1485	0.0858	0.7939	0.0327	0.0324	0.0318	0.0234
0.0	0.0	0.0	4320.4089	426.2023	NaN	NaN	0.0898	0.0862	0.7932	0.0327	0.0325	0.032	0.0234
0.0	0.0	0.0	4412.4089	-174.7977	NaN	NaN	-0.0412	0.0881	0.7918	0.0326	0.0323	0.0321	0.0231
0.0	0.0	0.0	5186.4089	2116.2023	NaN	NaN	0.2898	0.0867	0.7935	0.0324	0.0322	0.0321	0.0231
0.0	0.0	0.0	8601.4089	1275.2023	NaN	NaN	0.1291	0.0863	0.7943	0.0321	0.0319	0.0323	0.0231
0.0	0.0	0.0	6987.4089	1746.2023	NaN	NaN	0.1999	0.0862	0.7945	0.0318	0.0319	0.0325	0.0231
0.0	0.0	0.0	7621.4089	2293.2023	NaN	NaN	0.2313	0.0861	0.7944	0.0315	0.032	0.0328	0.0233
0.0	0.0	0.0	6083.4089	1209.2023	NaN	NaN	0.1658	0.0859	0.7945	0.0318	0.0319	0.0327	0.0232
0.0	0.0	0.0	6561.4089	2138.2023	NaN	NaN	0.2458	0.0842	0.7964	0.0314	0.0319	0.0327	0.0234
0.0	0.0	0.0	7534.4089	3725.2023	NaN	NaN	0.3308	0.0835	0.797	0.0312	0.0321	0.0327	0.0235
0.0	0.0	0.0	6941.4089	5336.2023	NaN	NaN	0.4346	0.0858	0.7932	0.0314	0.0327	0.0332	0.0237
0.0	0.0	0.0	7200.4089	819.2023	NaN	NaN	0.1021	0.0912	0.7856	0.0322	0.0332	0.034	0.0238
0.0	0.0	0.0	6822.4089	4724.2023	NaN	NaN	0.4091	0.0925	0.7833	0.0321	0.0335	0.0345	0.0241
0.0	0.0	0.0	6652.4089	1631.2023	NaN	NaN	0.1969	0.0957	0.7791	0.0324	0.0337	0.0349	0.0241
0.0	0.0	0.0	6967.4089	1169.2023	NaN	NaN	0.1437	0.0961	0.7783	0.0325	0.0337	0.0352	0.0241
0.0	0.0	0.0	6175.4089	-856.7977	NaN	NaN	-0.1611	0.0997	0.7738	0.0328	0.0337	0.0359	0.0241
0.0	0.0	0.0	5911.4089	1724.2023	NaN	NaN	0.2258	0.0949	0.7804	0.0319	0.0327	0.0357	0.0244
0.0	0.0	0.0	8188.4089	1020.2023	NaN	NaN	0.1108	0.0896	0.7881	0.0309	0.0319	0.0351	0.0243
0.0	0.0	0.0	6530.4089	970.2023	NaN	NaN	0.1293	0.0893	0.7883	0.0308	0.032	0.0352	0.0243
0.0	0.0	0.0	6593.4089	2373.2023	NaN	NaN	0.2647	0.0902	0.7875	0.0306	0.0319	0.0356	0.0242
0.0	0.0	0.0	3429.4089	305.2023	NaN	NaN	0.0817	0.093	0.7837	0.0309	0.032	0.0361	0.0243
0.0	0.0	0.0	5920.4089	2162.2023	NaN	NaN	0.2675	0.0895	0.788	0.0303	0.0317	0.0358	0.0246
0.0	0.0	0.0	6077.4089	3892.2023	NaN	NaN	0.3904	0.0935	0.7824	0.0308	0.0323	0.0365	0.0245
0.0	0.0	0.0	7409.4089	581.2023	NaN	NaN	0.0727	0.0989	0.7753	0.0313	0.0325	0.0375	0.0244
0.0	0.0	0.0	6410.4089	557.2023	NaN	NaN	0.08	0.0985	0.7759	0.0311	0.0322	0.0376	0.0247
0.0	0.0	0.0	4078.4089	4918.2023	NaN	NaN	0.5467	0.0937	0.782	0.0303	0.0322	0.0369	0.025
0.0	0.0	0.0	6597.4089	2123.2023	NaN	NaN	0.2435	0.0966	0.778	0.0305	0.0325	0.0376	0.0248
0.0	0.0	0.0	5938.4089	247.2023	NaN	NaN	0.04	0.101	0.7715	0.0309	0.0332	0.0385	0.0249
0.0	0.0	0.0	5511.4089	-54.7977	NaN	NaN	-0.01	0.105	0.7649	0.0309	0.034	0.0399	0.0252
0.0	0.0	0.0	5182.4089	3312.2023	NaN	NaN	0.3899	0.1054	0.7642	0.0309	0.034	0.0401	0.0253
0.0	0.0	0.0	8815.4089	2387.2023	NaN	NaN	0.2131	0.1023	0.7679	0.0307	0.034	0.0398	0.0253
0.0	0.0	0.0	7743.4089	258.2023	NaN	NaN	0.0323	0.1059	0.7625	0.0309	0.0347	0.0406	0.0253
0.0	0.0	0.0	6380.4089	4569.2023	NaN	NaN	0.4173	0.1035	0.7637	0.0308	0.0354	0.0409	0.0257
0.0	0.0	0.0	4994.4089	1019.2023	NaN	NaN	0.1695	0.1049	0.7619	0.0309	0.0358	0.041	0.0255
0.0	0.0	0.0	4849.4089	-788.7977	NaN	NaN	-0.1943	0.1087	0.7567	0.0311	0.0365	0.0417	0.0253
0.0	0.0	0.0	5679.4089	460.2023	NaN	NaN	0.075	0.1104	0.7536	0.0313	0.0372	0.042	0.0255
0.0	0.0	0.0	3184.4089	3694.2023	NaN	NaN	0.5371	0.1076	0.7565	0.0311	0.0376	0.0419	0.0255
0.0	0.0	0.0	4526.4089	-778.7977	NaN	NaN	-0.2078	0.1132	0.7505	0.0314	0.0373	0.0423	0.0252
0.0	0.0	0.0	7847.4089	3805.2023	NaN	NaN	0.3266	0.1077	0.7543	0.0313	0.0386	0.0424	0.0257
0.0	0.0	0.0	4935.4089	2985.2023	NaN	NaN	0.3769	0.1099	0.7496	0.0315	0.0402	0.043	0.0257
0.0	0.0	0.0	4893.4089	-24.7977	NaN	NaN	-0.0051	0.1204	0.7366	0.0322	0.0411	0.0442	0.0255
0.0	0.0	0.0	6669.4089	1561.2023	NaN	NaN	0.1897	0.1225	0.7316	0.0328	0.0427	0.0448	0.0256
0.0	0.0	0.0	2700.4089	716.2023	NaN	NaN	0.2096	0.1301	0.7203	0.0336	0.0442	0.046	0.0258
0.0	0.0	0.0	4981.4089	2282.2023	NaN	NaN	0.3142	0.1328	0.7167	0.034	0.0442	0.0462	0.026
0.0	0.0	0.0	5441.4089	3844.2023	NaN	NaN	0.414	0.1251	0.7243	0.034	0.0451	0.0453	0.0261
0.0	0.0	0.0	4991.4089	245.2023	NaN	NaN	0.0468	0.1312	0.7164	0.0349	0.046	0.0454	0.026
0.0	0.0	0.0	4879.4089	864.2023	NaN	NaN	0.1505	0.1357	0.7112	0.0357	0.0461	0.0453	0.0261
0.0	0.0	0.0	4485.4089	2972.2023	NaN	NaN	0.3985	0.1297	0.718	0.0355	0.047	0.0439	0.026
0.0	0.0	0.0	7013.4089	2177.2023	NaN	NaN	0.2369	0.1326	0.715	0.0361	0.0475	0.0431	0.0257
0.0	0.0	0.0	6486.4089	1894.2023	NaN	NaN	0.226	0.1356	0.7119	0.0367	0.0475	0.0426	0.0255
0.0	0.0	0.0	5386.4089	1983.2023	NaN	NaN	0.2691	0.132	0.7166	0.0367	0.0478	0.0416	0.0254
0.0	0.0	0.0	5911.4089	1380.2023	NaN	NaN	0.1893	0.1341	0.7151	0.0368	0.0478	0.041	0.0253
0.0	0.0	0.0	5467.4089	1455.2023	NaN	NaN	0.2102	0.1305	0.7204	0.0369	0.0475	0.0396	0.0251
0.0	0.0	0.0	8213.4089	2527.2023	NaN	NaN	0.2353	0.1274	0.7246	0.037	0.0475	0.0387	0.0248
0.0	0.0	0.0	6696.4089	1598.2023	NaN	NaN	0.1927	0.133	0.7191	0.0376	0.0469	0.0388	0.0246
0.0	0.0	0.0	4837.4089	3432.2023	NaN	NaN	0.415	0.13	0.7228	0.0376	0.0471	0.0381	0.0244
0.0	0.0	0.0	3591.4089	76.2023	NaN	NaN	0.0208	0.1321	0.722	0.038	0.0461	0.0375	0.0243
0.0	0.0	0.0	7801.4089	3233.2023	NaN	NaN	0.293	0.1217	0.7354	0.0378	0.0455	0.0358	0.0238
0.0	0.0	0.0	7878.4089	343.2023	NaN	NaN	0.0417	0.1243	0.7331	0.0382	0.0449	0.036	0.0235
0.0	0.0	0.0	3042.4089	-114.7977	NaN	NaN	-0.0392	0.1258	0.7314	0.0387	0.0446	0.036	0.0235
0.0	0.0	0.0	3873.4089	1043.2023	NaN	NaN	0.2122	0.1242	0.7338	0.0389	0.0443	0.0355	0.0233
0.0	0.0	0.0	7407.4089	109.2023	NaN	NaN	0.0145	0.1233	0.7358	0.0392	0.0434	0.0353	0.023
0.0	0.0	0.0	5101.4089	2537.2023	NaN	NaN	0.3322	0.1243	0.7346	0.0395	0.0428	0.0359	0.0229
0.0	0.0	0.0	4085.4089	-226.7977	NaN	NaN	-0.0588	0.1261	0.7325	0.0401	0.0422	0.036	0.0231
0.0	0.0	0.0	6548.4089	4633.2023	NaN	NaN	0.4144	0.1155	0.7459	0.0394	0.0418	0.0342	0.0231
0.0	0.0	0.0	8572.4089	2301.2023	NaN	NaN	0.2116	0.116	0.7449	0.0393	0.0419	0.0349	0.023
0.0	0.0	0.0	6704.4089	1041.2023	NaN	NaN	0.1344	0.1252	0.7324	0.0404	0.042	0.0366	0.0234
0.0	0.0	0.0	6630.4089	1862.2023	NaN	NaN	0.2193	0.1189	0.7407	0.0398	0.0414	0.0357	0.0236
0.0	0.0	0.0	6201.4089	1288.2023	NaN	NaN	0.172	0.114	0.7471	0.0395	0.0408	0.035	0.0236
0.0	0.0	0.0	7020.4089	1340.2023	NaN	NaN	0.1603	0.1132	0.7482	0.0396	0.0403	0.0353	0.0235
0.0	0.0	0.0	6054.4089	2361.2023	NaN	NaN	0.2806	0.1141	0.7467	0.0396	0.04	0.036	0.0236
0.0	0.0	0.0	4882.4089	728.2023	NaN	NaN	0.1298	0.1147	0.7459	0.0395	0.0396	0.0366	0.0238
0.0	0.0	0.0	6723.4089	3156.2023	NaN	NaN	0.3195	0.1123	0.7485	0.0391	0.0396	0.0367	0.0238
0.0	0.0	0.0	2519.4089	909.2023	NaN	NaN	0.2652	0.1174	0.7416	0.0391	0.0397	0.0383	0.0238
0.0	0.0	0.0	6252.4089	-577.7977	NaN	NaN	-0.1018	0.1191	0.7398	0.0389	0.0389	0.0394	0.0239
0.0	0.0	0.0	6918.4089	1445.2023	NaN	NaN	0.1728	0.1134	0.747	0.0378	0.0385	0.0393	0.024
0.0	0.0	0.0	4734.4089	2379.2023	NaN	NaN	0.3345	0.1136	0.7454	0.0372	0.0394	0.0402	0.0243
0.0	0.0	0.0	4603.4089	65.2023	NaN	NaN	0.014	0.1254	0.73	0.0378	0.0402	0.0424	0.0243
0.0	0.0	0.0	8129.4089	-3256.7977	NaN	NaN	-0.3	0.1278	0.728	0.0375	0.0396	0.0428	0.0243
0.0	0.0	0.0	6151.4089	-1073.7977	NaN	NaN	-0.2115	0.1164	0.7447	0.0361	0.0377	0.0409	0.0242
0.0	0.0	0.0	5767.4089	798.2023	NaN	NaN	0.1216	0.1028	0.7645	0.0345	0.036	0.0383	0.0238
0.0	0.0	0.0	5758.4089	2999.2023	NaN	NaN	0.3425	0.0969	0.7713	0.034	0.0369	0.0371	0.0239
0.0	0.0	0.0	7991.4089	-1091.7977	NaN	NaN	-0.1582	0.1035	0.7643	0.0339	0.0376	0.0372	0.0235
0.0	0.0	0.0	3697.4089	-1950.7977	NaN	NaN	-0.3	0.1124	0.7547	0.0341	0.0376	0.038	0.0232
0.0	0.0	0.0	5547.4089	-620.7977	NaN	NaN	-0.126	0.1067	0.7628	0.0328	0.0375	0.0367	0.0234
0.0	0.0	0.0	2893.4089	1928.2023	NaN	NaN	0.3999	0.1002	0.7725	0.0314	0.0372	0.0352	0.0235
0.0	0.0	0.0	4060.4089	3223.2023	NaN	NaN	0.4425	0.0959	0.779	0.0303	0.0372	0.0342	0.0234
0.0	0.0	0.0	7661.4089	-247.7977	NaN	NaN	-0.0334	0.0969	0.7773	0.0301	0.0376	0.0345	0.0235
0.0	0.0	0.0	6217.4089	-749.7977	NaN	NaN	-0.1371	0.0991	0.7737	0.0302	0.0384	0.0348	0.0238
0.0	0.0	0.0	7859.4089	1132.2023	NaN	NaN	0.1259	0.0991	0.7726	0.0303	0.039	0.0351	0.0239
0.0	0.0	0.0	7994.4089	872.2023	NaN	NaN	0.0984	0.1024	0.7681	0.0309	0.0392	0.0354	0.0241
0.0	0.0	0.0	8709.4089	3832.2023	NaN	NaN	0.3056	0.0983	0.7718	0.0308	0.0403	0.0347	0.0241
0.0	0.0	0.0	5663.4089	3546.2023	NaN	NaN	0.3851	0.1044	0.761	0.0318	0.0415	0.0368	0.0245
0.0	0.0	0.0	4916.4089	1349.2023	NaN	NaN	0.2153	0.111	0.7496	0.033	0.0422	0.0391	0.0252
0.0	0.0	0.0	7297.4089	1905.2023	NaN	NaN	0.207	0.1111	0.7466	0.0332	0.0427	0.0405	0.0259
0.0	0.0	0.0	4751.4089	1521.2023	NaN	NaN	0.2425	0.1118	0.7435	0.0337	0.0428	0.0418	0.0265
0.0	0.0	0.0	8375.4089	4249.2023	NaN	NaN	0.3366	0.1118	0.7397	0.0341	0.0437	0.0435	0.0271
0.0	0.0	0.0	4653.4089	1281.2023	NaN	NaN	0.2159	0.1198	0.7272	0.0352	0.0437	0.0465	0.0275
0.0	0.0	0.0	5706.4089	2577.2023	NaN	NaN	0.3111	0.1205	0.724	0.0354	0.0436	0.0484	0.0282
0.0	0.0	0.0	7577.4089	4054.2023	NaN	NaN	0.3486	0.121	0.7211	0.0363	0.0434	0.0496	0.0286
0.0	0.0	0.0	7444.4089	4580.2023	NaN	NaN	0.3809	0.1179	0.7198	0.0369	0.0448	0.0516	0.029
0.0	0.0	0.0	4447.4089	258.2023	NaN	NaN	0.0549	0.1318	0.701	0.0388	0.0442	0.055	0.0292
0.0	0.0	0.0	8326.4089	1397.2023	NaN	NaN	0.1437	0.1257	0.7058	0.0395	0.0433	0.0555	0.0302
0.0	0.0	0.0	6906.4089	1487.2023	NaN	NaN	0.1772	0.1175	0.7121	0.0399	0.0438	0.0557	0.031
0.0	0.0	0.0	4743.4089	263.2023	NaN	NaN	0.0526	0.1173	0.7111	0.0408	0.0431	0.0562	0.0315
0.0	0.0	0.0	5936.4089	703.2023	NaN	NaN	0.1059	0.1108	0.7197	0.0413	0.0415	0.0549	0.0319
0.0	0.0	0.0	6071.4089	-630.7977	NaN	NaN	-0.1159	0.0993	0.7347	0.0415	0.0393	0.0527	0.0324
0.0	0.0	0.0	8375.4089	1355.2023	NaN	NaN	0.1393	0.086	0.7523	0.0415	0.0375	0.0501	0.0326
0.0	0.0	0.0	6452.4089	4029.2023	NaN	NaN	0.3844	0.0779	0.7624	0.0411	0.0373	0.0486	0.0326
0.0	0.0	0.0	6285.4089	-322.7977	NaN	NaN	-0.0541	0.0771	0.7643	0.0414	0.0367	0.048	0.0326
0.0	0.0	0.0	7463.4089	1265.2023	NaN	NaN	0.1449	0.0749	0.7668	0.0414	0.0366	0.0477	0.0326
0.0	0.0	0.0	4678.4089	2573.2023	NaN	NaN	0.3548	0.0734	0.7674	0.0415	0.0369	0.0481	0.0327
0.0	0.0	0.0	7023.4089	2880.2023	NaN	NaN	0.2908	0.0723	0.7674	0.0414	0.0375	0.0486	0.0328
0.0	0.0	0.0	9690.4089	1435.2023	NaN	NaN	0.129	0.0731	0.7651	0.0414	0.038	0.0496	0.0329
0.0	0.0	0.0	6771.4089	2644.2023	NaN	NaN	0.2808	0.073	0.7622	0.0414	0.0388	0.0513	0.0332
0.0	0.0	0.0	5597.4089	2052.2023	NaN	NaN	0.2683	0.0723	0.7601	0.0412	0.0398	0.0531	0.0335
0.0	0.0	0.0	6422.4089	1989.2023	NaN	NaN	0.2365	0.0713	0.7578	0.041	0.0413	0.055	0.0337
0.0	0.0	0.0	7753.4089	2784.2023	NaN	NaN	0.2642	0.0717	0.7547	0.0407	0.0425	0.0567	0.0338
0.0	0.0	0.0	5870.4089	1400.2023	NaN	NaN	0.1926	0.0733	0.7512	0.0404	0.0431	0.0581	0.0338
0.0	0.0	0.0	5663.4089	814.2023	NaN	NaN	0.1257	0.0745	0.7469	0.0407	0.0435	0.0601	0.0343
0.0	0.0	0.0	6459.4089	2145.2023	NaN	NaN	0.2493	0.0742	0.7454	0.0408	0.044	0.0611	0.0344
0.0	0.0	0.0	7196.4089	2626.2023	NaN	NaN	0.2674	0.0746	0.7448	0.0405	0.0446	0.0612	0.0344
0.0	0.0	0.0	6167.4089	-273.7977	NaN	NaN	-0.0465	0.0765	0.7414	0.0407	0.0446	0.0627	0.0342
0.0	0.0	0.0	4324.4089	5450.2023	NaN	NaN	0.5576	0.0755	0.7353	0.0409	0.0472	0.066	0.035
0.0	0.0	0.0	7000.4089	1459.2023	NaN	NaN	0.1725	0.0786	0.7301	0.0406	0.048	0.0677	0.0349
0.0	0.0	0.0	6734.4089	-315.7977	NaN	NaN	-0.0492	0.0834	0.7229	0.0408	0.0484	0.0696	0.035
0.0	0.0	0.0	9337.4089	1977.2023	NaN	NaN	0.1747	0.0857	0.7175	0.0407	0.0494	0.0712	0.0355
0.0	0.0	0.0	8058.4089	-117.7977	NaN	NaN	-0.0148	0.0882	0.7154	0.0407	0.0488	0.0715	0.0355
0.0	0.0	0.0	8558.4089	1972.2023	NaN	NaN	0.1873	0.0865	0.7182	0.0404	0.0488	0.0707	0.0354
0.0	0.0	0.0	4200.4089	2268.2023	NaN	NaN	0.3506	0.0857	0.7197	0.0402	0.0488	0.0705	0.035
0.0	0.0	0.0	5627.4089	1987.2023	NaN	NaN	0.261	0.0828	0.7254	0.0398	0.0491	0.0686	0.0344
0.0	0.0	0.0	5707.4089	1571.2023	NaN	NaN	0.2159	0.0848	0.7252	0.0393	0.0493	0.0676	0.0337
0.0	0.0	0.0	4060.4089	-266.7977	NaN	NaN	-0.0703	0.089	0.7229	0.0388	0.0493	0.0665	0.0335
0.0	0.0	0.0	4164.4089	-625.7977	NaN	NaN	-0.1768	0.0917	0.7241	0.0383	0.0483	0.0647	0.0329
0.0	0.0	0.0	4077.4089	4017.2023	NaN	NaN	0.4963	0.0903	0.7269	0.0379	0.0488	0.0636	0.0325
0.0	0.0	0.0	5462.4089	2619.2023	NaN	NaN	0.3241	0.0897	0.7322	0.0371	0.0478	0.061	0.0321
0.0	0.0	0.0	5692.4089	1604.2023	NaN	NaN	0.2199	0.0885	0.7372	0.0371	0.046	0.0598	0.0314
0.0	0.0	0.0	8110.4089	2876.2023	NaN	NaN	0.2618	0.0833	0.7422	0.0366	0.0476	0.0592	0.031
0.0	0.0	0.0	6239.4089	3763.2023	NaN	NaN	0.3762	0.0844	0.7405	0.036	0.0488	0.0591	0.0312
0.0	0.0	0.0	3530.4089	1578.2023	NaN	NaN	0.3089	0.0898	0.735	0.0362	0.0483	0.0593	0.0314
0.0	0.0	0.0	7147.4089	1070.2023	NaN	NaN	0.1302	0.0896	0.7347	0.0365	0.048	0.0594	0.0317
0.0	0.0	0.0	6709.4089	2848.2023	NaN	NaN	0.298	0.087	0.7381	0.0368	0.0473	0.059	0.0318
0.0	0.0	0.0	4065.4089	4325.2023	NaN	NaN	0.5155	0.0835	0.7407	0.0371	0.0474	0.0593	0.0321
0.0	0.0	0.0	6214.4089	3296.2023	NaN	NaN	0.3466	0.0822	0.7404	0.0373	0.0476	0.0603	0.0323
0.0	0.0	0.0	4452.4089	5066.2023	NaN	NaN	0.5322	0.0812	0.7381	0.0376	0.0486	0.0619	0.0326
0.0	0.0	0.0	6808.4089	1790.2023	NaN	NaN	0.2082	0.0828	0.7343	0.0378	0.0496	0.0628	0.0327
0.0	0.0	0.0	4592.4089	2029.2023	NaN	NaN	0.3065	0.0882	0.7275	0.0379	0.0494	0.0642	0.0328
0.0	0.0	0.0	5449.4089	939.2023	NaN	NaN	0.147	0.0875	0.7285	0.0379	0.0491	0.064	0.033
0.0	0.0	0.0	8283.4089	1138.2023	NaN	NaN	0.1208	0.0848	0.7329	0.0378	0.0486	0.0629	0.0329
0.0	0.0	0.0	6012.4089	220.2023	NaN	NaN	0.0353	0.083	0.737	0.0379	0.0472	0.062	0.0329
0.0	0.0	0.0	8573.4089	3658.2023	NaN	NaN	0.2991	0.0766	0.7446	0.0379	0.0469	0.0608	0.0331
0.0	0.0	0.0	6395.4089	212.2023	NaN	NaN	0.0321	0.0745	0.7481	0.0379	0.0461	0.0603	0.0331
0.0	0.0	0.0	7972.4089	2346.2023	NaN	NaN	0.2274	0.0717	0.7508	0.0381	0.0462	0.0597	0.0334
0.0	0.0	0.0	7604.4089	4131.2023	NaN	NaN	0.352	0.0711	0.7508	0.0384	0.0462	0.0602	0.0334
0.0	0.0	0.0	7704.4089	1054.2023	NaN	NaN	0.1204	0.0702	0.7486	0.039	0.0471	0.0614	0.0337
0.0	0.0	0.0	7921.4089	4660.2023	NaN	NaN	0.3704	0.0704	0.7444	0.0396	0.0482	0.0632	0.0341
0.0	0.0	0.0	6754.4089	5115.2023	NaN	NaN	0.4309	0.0704	0.7437	0.0398	0.0484	0.0635	0.0342
0.0	0.0	0.0	6515.4089	-580.7977	NaN	NaN	-0.0979	0.0712	0.7448	0.0397	0.0477	0.0629	0.0337
0.0	0.0	0.0	7339.4089	1122.2023	NaN	NaN	0.1326	0.0702	0.7442	0.0401	0.0483	0.0634	0.0338
0.0	0.0	0.0	5579.4089	5487.2023	NaN	NaN	0.4958	0.069	0.7433	0.0407	0.0492	0.064	0.0338
0.0	0.0	0.0	5086.4089	786.2023	NaN	NaN	0.1339	0.0687	0.748	0.0399	0.0484	0.0621	0.0329
0.0	0.0	0.0	5064.4089	826.2023	NaN	NaN	0.1403	0.0695	0.7465	0.0398	0.0488	0.0626	0.0329
0.0	0.0	0.0	4427.4089	2433.2023	NaN	NaN	0.3547	0.0697	0.7472	0.0396	0.0485	0.0623	0.0327
0.0	0.0	0.0	7129.4089	-429.7977	NaN	NaN	-0.0642	0.0688	0.7528	0.039	0.047	0.0603	0.0321
0.0	0.0	0.0	3499.4089	1417.2023	NaN	NaN	0.2882	0.0677	0.7588	0.0383	0.0458	0.058	0.0314
0.0	0.0	0.0	6157.4089	2147.2023	NaN	NaN	0.2586	0.0669	0.7622	0.038	0.045	0.0567	0.0312
0.0	0.0	0.0	7402.4089	150.2023	NaN	NaN	0.0199	0.0652	0.7674	0.0377	0.044	0.0551	0.0307
0.0	0.0	0.0	7383.4089	4499.2023	NaN	NaN	0.3786	0.0628	0.7689	0.038	0.0448	0.0548	0.0308
0.0	0.0	0.0	6668.4089	2217.2023	NaN	NaN	0.2495	0.0617	0.7743	0.0374	0.0434	0.0528	0.0304
0.0	0.0	0.0	4759.4089	972.2023	NaN	NaN	0.1696	0.0607	0.7784	0.0371	0.0426	0.051	0.0301
0.0	0.0	0.0	6916.4089	1217.2023	NaN	NaN	0.1497	0.0607	0.7779	0.0372	0.0429	0.0511	0.0303
0.0	0.0	0.0	6790.4089	3097.2023	NaN	NaN	0.3132	0.0608	0.7783	0.0371	0.0428	0.0509	0.0301
0.0	0.0	0.0	7227.4089	3904.2023	NaN	NaN	0.3507	0.0617	0.7769	0.0371	0.0431	0.0511	0.0302
0.0	0.0	0.0	10770.4089	953.2023	NaN	NaN	0.0813	0.0624	0.7738	0.0373	0.0438	0.0521	0.0305
0.0	0.0	0.0	5155.4089	2882.2023	NaN	NaN	0.3586	0.0621	0.7747	0.0374	0.0435	0.052	0.0304
0.0	0.0	0.0	8969.4089	133.2023	NaN	NaN	0.0146	0.0601	0.7783	0.0373	0.043	0.0511	0.0301
0.0	0.0	0.0	8015.4089	761.2023	NaN	NaN	0.0867	0.0587	0.7804	0.0374	0.043	0.0507	0.0298
0.0	0.0	0.0	4818.4089	2344.2023	NaN	NaN	0.3273	0.0572	0.783	0.0373	0.043	0.0499	0.0297
0.0	0.0	0.0	6097.4089	2074.2023	NaN	NaN	0.2538	0.0559	0.7861	0.0371	0.0424	0.0492	0.0293
0.0	0.0	0.0	5849.4089	2353.2023	NaN	NaN	0.2869	0.0546	0.79	0.0368	0.0417	0.048	0.0289
0.0	0.0	0.0	6192.4089	1578.2023	NaN	NaN	0.2031	0.0539	0.793	0.0365	0.0411	0.0469	0.0286
0.0	0.0	0.0	7259.4089	3845.2023	NaN	NaN	0.3463	0.054	0.7939	0.0365	0.0409	0.0465	0.0284
0.0	0.0	0.0	7206.4089	1910.2023	NaN	NaN	0.2095	0.054	0.7928	0.0366	0.0411	0.0469	0.0285
0.0	0.0	0.0	4666.4089	2909.2023	NaN	NaN	0.384	0.0539	0.7929	0.0367	0.041	0.0469	0.0286
0.0	0.0	0.0	4058.4089	1444.2023	NaN	NaN	0.2625	0.0537	0.7939	0.0367	0.0406	0.0466	0.0286
0.0	0.0	0.0	6731.4089	-92.7977	NaN	NaN	-0.014	0.0533	0.7944	0.0367	0.0406	0.0464	0.0286
0.0	0.0	0.0	6069.4089	4686.2023	NaN	NaN	0.4357	0.0537	0.792	0.0368	0.0414	0.0472	0.0289
0.0	0.0	0.0	6695.4089	3576.2023	NaN	NaN	0.3482	0.0545	0.788	0.0371	0.0424	0.0486	0.0295
0.0	0.0	0.0	4186.4089	3613.2023	NaN	NaN	0.4633	0.0548	0.7858	0.0372	0.0429	0.0494	0.0298
0.0	0.0	0.0	7057.4089	2306.2023	NaN	NaN	0.2463	0.0548	0.7853	0.0372	0.0432	0.0495	0.03
0.0	0.0	0.0	8214.4089	906.2023	NaN	NaN	0.0994	0.0554	0.7828	0.0374	0.0438	0.0504	0.0303
0.0	0.0	0.0	7317.4089	1007.2023	NaN	NaN	0.121	0.0557	0.7802	0.0377	0.0444	0.0511	0.0308
0.0	0.0	0.0	5809.4089	2219.2023	NaN	NaN	0.2764	0.0557	0.7792	0.0379	0.0446	0.0515	0.031
0.0	0.0	0.0	6774.4089	643.2023	NaN	NaN	0.0867	0.0552	0.7811	0.0377	0.0442	0.0507	0.031
0.0	0.0	0.0	5251.4089	-371.7977	NaN	NaN	-0.0762	0.0546	0.7837	0.0373	0.0438	0.0497	0.0308
0.0	0.0	0.0	5211.4089	2067.2023	NaN	NaN	0.284	0.0546	0.7841	0.037	0.044	0.0495	0.0308
0.0	0.0	0.0	6666.4089	3497.2023	NaN	NaN	0.3441	0.0547	0.7842	0.037	0.0442	0.0493	0.0306
0.0	0.0	0.0	7622.4089	762.2023	NaN	NaN	0.0909	0.0543	0.7871	0.0362	0.0439	0.0483	0.0302
0.0	0.0	0.0	4747.4089	1708.2023	NaN	NaN	0.2646	0.0543	0.7875	0.036	0.044	0.0481	0.0301
0.0	0.0	0.0	8082.4089	1642.2023	NaN	NaN	0.1689	0.0542	0.788	0.0359	0.044	0.0479	0.03
0.0	0.0	0.0	4655.4089	-403.7977	NaN	NaN	-0.095	0.0537	0.7912	0.0352	0.0432	0.0469	0.0297
0.0	0.0	0.0	8503.4089	3939.2023	NaN	NaN	0.3166	0.0543	0.7885	0.0355	0.0441	0.0477	0.03
0.0	0.0	0.0	7810.4089	2776.2023	NaN	NaN	0.2622	0.0547	0.7881	0.0352	0.044	0.0481	0.03
0.0	0.0	0.0	5723.4089	1052.2023	NaN	NaN	0.1553	0.0546	0.7892	0.0348	0.0437	0.0477	0.0301
0.0	0.0	0.0	7102.4089	3068.2023	NaN	NaN	0.3017	0.0551	0.788	0.0349	0.0434	0.0482	0.0303
0.0	0.0	0.0	7778.4089	2526.2023	NaN	NaN	0.2452	0.0548	0.7861	0.0352	0.0444	0.0489	0.0306
0.0	0.0	0.0	6598.4089	6237.2023	NaN	NaN	0.4859	0.0552	0.7827	0.0358	0.0455	0.0501	0.0308
0.0	0.0	0.0	6096.4089	4925.2023	NaN	NaN	0.4469	0.056	0.7797	0.0358	0.0461	0.051	0.0313
0.0	0.0	0.0	4900.4089	495.2023	NaN	NaN	0.0918	0.0572	0.777	0.036	0.046	0.0518	0.0319
0.0	0.0	0.0	5952.4089	237.2023	NaN	NaN	0.0383	0.0575	0.7747	0.0366	0.046	0.0529	0.0324
0.0	0.0	0.0	7452.4089	4645.2023	NaN	NaN	0.384	0.057	0.7715	0.0373	0.0472	0.054	0.033
0.0	0.0	0.0	5826.4089	4069.2023	NaN	NaN	0.4112	0.057	0.7695	0.0375	0.0477	0.0548	0.0335
0.0	0.0	0.0	4354.4089	2460.2023	NaN	NaN	0.361	0.0567	0.7668	0.0382	0.0485	0.0558	0.0341
0.0	0.0	0.0	5896.4089	2882.2023	NaN	NaN	0.3283	0.0559	0.7662	0.0387	0.0489	0.056	0.0342
0.0	0.0	0.0	6682.4089	2753.2023	NaN	NaN	0.2918	0.0553	0.766	0.039	0.0496	0.0558	0.0344
0.0	0.0	0.0	6393.4089	3714.2023	NaN	NaN	0.3675	0.0555	0.7652	0.0389	0.0499	0.0558	0.0346
0.0	0.0	0.0	7608.4089	4340.2023	NaN	NaN	0.3632	0.0557	0.7643	0.0391	0.0497	0.0564	0.0348
0.0	0.0	0.0	8297.4089	4537.2023	NaN	NaN	0.3535	0.0557	0.7639	0.0393	0.0495	0.0568	0.0349
0.0	0.0	0.0	9238.4089	2689.2023	NaN	NaN	0.2255	0.0559	0.7637	0.039	0.0496	0.0568	0.0351
0.0	0.0	0.0	6781.4089	2440.2023	NaN	NaN	0.2646	0.0562	0.7637	0.0388	0.0493	0.0569	0.0351
0.0	0.0	0.0	5418.4089	857.2023	NaN	NaN	0.1366	0.056	0.762	0.0391	0.0499	0.0577	0.0354
0.0	0.0	0.0	8395.4089	3604.2023	NaN	NaN	0.3004	0.0555	0.7606	0.0397	0.051	0.0579	0.0353
0.0	0.0	0.0	5322.4089	1094.2023	NaN	NaN	0.1705	0.0555	0.7609	0.0394	0.0512	0.058	0.0351
0.0	0.0	0.0	4594.4089	3985.2023	NaN	NaN	0.4645	0.0555	0.7605	0.0396	0.0517	0.0578	0.035
0.0	0.0	0.0	3999.4089	1514.2023	NaN	NaN	0.2746	0.0556	0.7627	0.0388	0.0509	0.0575	0.0344
0.0	0.0	0.0	4506.4089	3783.2023	NaN	NaN	0.4564	0.0558	0.762	0.039	0.0514	0.0577	0.0342
0.0	0.0	0.0	7244.4089	4450.2023	NaN	NaN	0.3805	0.0566	0.7632	0.0381	0.0507	0.0577	0.0336
0.0	0.0	0.0	5753.4089	2244.2023	NaN	NaN	0.2806	0.0577	0.7634	0.0376	0.0503	0.0578	0.0332
0.0	0.0	0.0	6129.4089	1787.2023	NaN	NaN	0.2258	0.0587	0.7621	0.0375	0.0502	0.0585	0.0331
0.0	0.0	0.0	5788.4089	2613.2023	NaN	NaN	0.311	0.0589	0.7608	0.0377	0.0505	0.059	0.0332
0.0	0.0	0.0	3668.4089	2765.2023	NaN	NaN	0.4298	0.0588	0.7607	0.0376	0.0504	0.0592	0.0332
0.0	0.0	0.0	4717.4089	1528.2023	NaN	NaN	0.2447	0.0584	0.7608	0.0378	0.0506	0.0592	0.0333
0.0	0.0	0.0	4547.4089	1291.2023	NaN	NaN	0.2211	0.0583	0.7604	0.0378	0.0509	0.0594	0.0332
0.0	0.0	0.0	3102.4089	2999.2023	NaN	NaN	0.4915	0.0587	0.7611	0.0375	0.0504	0.0593	0.033
0.0	0.0	0.0	6113.4089	904.2023	NaN	NaN	0.1288	0.059	0.7616	0.0374	0.0498	0.0595	0.0328
0.0	0.0	0.0	7146.4089	3050.2023	NaN	NaN	0.2991	0.059	0.7603	0.0377	0.0502	0.0599	0.0329
0.0	0.0	0.0	9513.4089	2817.2023	NaN	NaN	0.2285	0.0589	0.7604	0.0377	0.0501	0.0598	0.033
0.0	0.0	0.0	4663.4089	3105.2023	NaN	NaN	0.3997	0.0594	0.7596	0.0378	0.0499	0.0602	0.0331
0.0	0.0	0.0	7888.4089	2905.2023	NaN	NaN	0.2692	0.0588	0.758	0.0384	0.0507	0.0606	0.0335
0.0	0.0	0.0	6460.4089	5020.2023	NaN	NaN	0.4373	0.0596	0.7558	0.0387	0.0513	0.0612	0.0334
0.0	0.0	0.0	5571.4089	2486.2023	NaN	NaN	0.3086	0.061	0.7541	0.0386	0.0514	0.0615	0.0334
0.0	0.0	0.0	6214.4089	1777.2023	NaN	NaN	0.2224	0.0623	0.7503	0.0391	0.0518	0.0628	0.0336
0.0	0.0	0.0	4608.4089	3386.2023	NaN	NaN	0.4236	0.0619	0.7488	0.0397	0.0524	0.0634	0.0336
0.0	0.0	0.0	5043.4089	2598.2023	NaN	NaN	0.34	0.0623	0.7486	0.0398	0.0522	0.0635	0.0335
0.0	0.0	0.0	7899.4089	2437.2023	NaN	NaN	0.2358	0.0619	0.7494	0.04	0.0521	0.0632	0.0335
0.0	0.0	0.0	4370.4089	827.2023	NaN	NaN	0.1592	0.0613	0.7486	0.0407	0.0522	0.0635	0.0337
0.0	0.0	0.0	4663.4089	2792.2023	NaN	NaN	0.3745	0.0588	0.7535	0.0411	0.0514	0.0619	0.0334
0.0	0.0	0.0	5552.4089	2908.2023	NaN	NaN	0.3437	0.057	0.7586	0.041	0.0504	0.0602	0.0329
0.0	0.0	0.0	5974.4089	612.2023	NaN	NaN	0.0929	0.0565	0.7594	0.041	0.0505	0.0596	0.0329
0.0	0.0	0.0	5175.4089	449.2023	NaN	NaN	0.0799	0.0568	0.7589	0.0411	0.0506	0.0598	0.0329
0.0	0.0	0.0	4145.4089	4075.2023	NaN	NaN	0.4957	0.0563	0.7584	0.0418	0.0505	0.06	0.0329
0.0	0.0	0.0	7041.4089	-270.7977	NaN	NaN	-0.04	0.055	0.7625	0.0416	0.0493	0.0589	0.0326
0.0	0.0	0.0	3919.4089	826.2023	NaN	NaN	0.1741	0.0544	0.7643	0.0413	0.0493	0.0584	0.0323
0.0	0.0	0.0	6115.4089	3072.2023	NaN	NaN	0.3344	0.0552	0.7596	0.0419	0.0506	0.06	0.0327
0.0	0.0	0.0	8900.4089	6351.2023	NaN	NaN	0.4164	0.0557	0.7566	0.0426	0.0514	0.0609	0.0328
0.0	0.0	0.0	5019.4089	3415.2023	NaN	NaN	0.4049	0.056	0.7571	0.042	0.0514	0.0609	0.0327
0.0	0.0	0.0	5329.4089	1936.2023	NaN	NaN	0.2665	0.0566	0.7552	0.0419	0.0516	0.0618	0.0329
0.0	0.0	0.0	5655.4089	2861.2023	NaN	NaN	0.336	0.0564	0.7573	0.0414	0.0509	0.0615	0.0326
0.0	0.0	0.0	4056.4089	1399.2023	NaN	NaN	0.2565	0.0563	0.7586	0.0409	0.0505	0.0614	0.0324
0.0	0.0	0.0	5680.4089	3897.2023	NaN	NaN	0.4069	0.0567	0.7584	0.0403	0.0505	0.0617	0.0323
0.0	0.0	0.0	4460.4089	1753.2023	NaN	NaN	0.2822	0.0572	0.757	0.0403	0.0504	0.0625	0.0326
0.0	0.0	0.0	8126.4089	1745.2023	NaN	NaN	0.1768	0.0562	0.7603	0.04	0.0496	0.0615	0.0324
0.0	0.0	0.0	7681.4089	462.2023	NaN	NaN	0.0568	0.0556	0.7621	0.04	0.049	0.061	0.0324
0.0	0.0	0.0	6120.4089	1129.2023	NaN	NaN	0.1558	0.0546	0.7635	0.0403	0.0488	0.0603	0.0325
0.0	0.0	0.0	5908.4089	3322.2023	NaN	NaN	0.3599	0.0542	0.7641	0.0405	0.0487	0.06	0.0324
0.0	0.0	0.0	4864.4089	3868.2023	NaN	NaN	0.443	0.0541	0.7634	0.0408	0.0489	0.0601	0.0327
0.0	0.0	0.0	8816.4089	4251.2023	NaN	NaN	0.3253	0.0541	0.7635	0.0407	0.0488	0.0602	0.0327
0.0	0.0	0.0	6096.4089	2003.2023	NaN	NaN	0.2473	0.0548	0.7622	0.0405	0.0485	0.061	0.033
0.0	0.0	0.0	7260.4089	3507.2023	NaN	NaN	0.3257	0.0548	0.7621	0.0403	0.0484	0.0611	0.0333
0.0	0.0	0.0	5675.4089	2798.2023	NaN	NaN	0.3302	0.0557	0.7612	0.0401	0.048	0.0617	0.0333
0.0	0.0	0.0	6324.4089	1757.2023	NaN	NaN	0.2174	0.056	0.7583	0.0404	0.049	0.0625	0.0337
0.0	0.0	0.0	8092.4089	4036.2023	NaN	NaN	0.3328	0.057	0.7563	0.0404	0.049	0.0634	0.0338
0.0	0.0	0.0	7230.4089	1028.2023	NaN	NaN	0.1245	0.0572	0.7564	0.0403	0.0488	0.0634	0.0338
0.0	0.0	0.0	8323.4089	3744.2023	NaN	NaN	0.3103	0.0575	0.7573	0.0401	0.0487	0.0627	0.0337
0.0	0.0	0.0	5788.4089	527.2023	NaN	NaN	0.0835	0.0583	0.7589	0.0397	0.0477	0.0621	0.0333
0.0	0.0	0.0	6222.4089	5015.2023	NaN	NaN	0.4463	0.0576	0.7643	0.0389	0.0468	0.0596	0.0328
0.0	0.0	0.0	3606.4089	1113.2023	NaN	NaN	0.2359	0.0582	0.7701	0.0377	0.0446	0.0576	0.0318
0.0	0.0	0.0	8016.4089	1967.2023	NaN	NaN	0.197	0.0573	0.7729	0.0376	0.0444	0.0562	0.0317
0.0	0.0	0.0	6502.4089	2537.2023	NaN	NaN	0.2807	0.0575	0.7765	0.0369	0.0431	0.0549	0.0311
0.0	0.0	0.0	4204.4089	-394.7977	NaN	NaN	-0.1036	0.0568	0.7801	0.0364	0.0424	0.0535	0.0308
0.0	0.0	0.0	7566.4089	109.2023	NaN	NaN	0.0142	0.0565	0.7841	0.0358	0.0413	0.052	0.0304
0.0	0.0	0.0	4931.4089	-411.7977	NaN	NaN	-0.0911	0.0558	0.7852	0.0359	0.0412	0.0517	0.0302
0.0	0.0	0.0	6436.4089	3286.2023	NaN	NaN	0.338	0.0548	0.7875	0.0356	0.0412	0.0508	0.0301
0.0	0.0	0.0	3432.4089	2757.2023	NaN	NaN	0.4455	0.0549	0.7889	0.0353	0.0407	0.0506	0.0296
0.0	0.0	0.0	6157.4089	1697.2023	NaN	NaN	0.2161	0.0546	0.7886	0.0352	0.0413	0.0505	0.0298
0.0	0.0	0.0	5177.4089	2273.2023	NaN	NaN	0.3051	0.0554	0.7882	0.035	0.041	0.0509	0.0295
0.0	0.0	0.0	5052.4089	2685.2023	NaN	NaN	0.347	0.0545	0.7861	0.0356	0.0421	0.0517	0.03
0.0	0.0	0.0	5250.4089	3052.2023	NaN	NaN	0.3676	0.0549	0.7857	0.0353	0.0423	0.0519	0.0298
0.0	0.0	0.0	6325.4089	591.2023	NaN	NaN	0.0855	0.0556	0.7839	0.0352	0.0427	0.0524	0.03
0.0	0.0	0.0	5543.4089	3213.2023	NaN	NaN	0.3669	0.0564	0.7819	0.0353	0.0432	0.053	0.0302
0.0	0.0	0.0	4528.4089	629.2023	NaN	NaN	0.122	0.0575	0.7811	0.035	0.0429	0.0534	0.0301
0.0	0.0	0.0	6278.4089	2985.2023	NaN	NaN	0.3223	0.0576	0.7787	0.0353	0.0437	0.0541	0.0304
0.0	0.0	0.0	6641.4089	442.2023	NaN	NaN	0.0624	0.0583	0.7785	0.035	0.0436	0.0542	0.0303
0.0	0.0	0.0	7436.4089	638.2023	NaN	NaN	0.079	0.0577	0.7761	0.0356	0.0443	0.0549	0.0314
0.0	0.0	0.0	7067.4089	2034.2023	NaN	NaN	0.2235	0.0566	0.7723	0.0369	0.0452	0.0564	0.0327
0.0	0.0	0.0	5770.4089	4554.2023	NaN	NaN	0.4411	0.056	0.766	0.0385	0.0475	0.0579	0.0341
0.0	0.0	0.0	4532.4089	2825.2023	NaN	NaN	0.384	0.0576	0.762	0.0383	0.0481	0.0593	0.0348
0.0	0.0	0.0	3051.4089	4044.2023	NaN	NaN	0.57	0.059	0.7562	0.0387	0.0491	0.0613	0.0356
0.0	0.0	0.0	4846.4089	2609.2023	NaN	NaN	0.35	0.0611	0.7529	0.0384	0.0492	0.063	0.0354
0.0	0.0	0.0	7349.4089	1928.2023	NaN	NaN	0.2078	0.0632	0.7476	0.0384	0.0503	0.065	0.0355
0.0	0.0	0.0	8125.4089	3374.2023	NaN	NaN	0.2934	0.0659	0.7393	0.0389	0.0521	0.0677	0.0361
0.0	0.0	0.0	5778.4089	-537.7977	NaN	NaN	-0.1026	0.0674	0.7366	0.039	0.0522	0.0685	0.0363
0.0	0.0	0.0	9019.4089	281.2023	NaN	NaN	0.0302	0.0633	0.7357	0.0405	0.053	0.0695	0.0379
0.0	0.0	0.0	6772.4089	1719.2023	NaN	NaN	0.2025	0.0629	0.7338	0.041	0.0537	0.0702	0.0385
0.0	0.0	0.0	4416.4089	-614.7977	NaN	NaN	-0.1617	0.0643	0.7344	0.0402	0.0533	0.0697	0.0381
0.0	0.0	0.0	6380.4089	2119.2023	NaN	NaN	0.2493	0.065	0.731	0.0407	0.0539	0.0704	0.039
0.0	0.0	0.0	8402.4089	2642.2023	NaN	NaN	0.2392	0.0652	0.729	0.0411	0.0541	0.0713	0.0393
0.0	0.0	0.0	6470.4089	2951.2023	NaN	NaN	0.3132	0.0659	0.7285	0.0403	0.0542	0.0713	0.0396
0.0	0.0	0.0	11819.4089	3256.2023	NaN	NaN	0.216	0.0643	0.7262	0.0411	0.0549	0.0723	0.0412
0.0	0.0	0.0	8859.4089	2516.2023	NaN	NaN	0.2212	0.0635	0.7234	0.0416	0.0558	0.0737	0.042
0.0	0.0	0.0	5381.4089	3393.2023	NaN	NaN	0.3867	0.0647	0.7198	0.0411	0.0571	0.0748	0.0424
0.0	0.0	0.0	7261.4089	335.2023	NaN	NaN	0.0441	0.0661	0.717	0.0407	0.0575	0.0759	0.0428
0.0	0.0	0.0	4252.4089	2491.2023	NaN	NaN	0.3694	0.066	0.7143	0.041	0.0585	0.0769	0.0433
0.0	0.0	0.0	5456.4089	553.2023	NaN	NaN	0.0921	0.0681	0.713	0.0405	0.0586	0.0767	0.0431
0.0	0.0	0.0	5582.4089	2558.2023	NaN	NaN	0.3143	0.0662	0.7151	0.0405	0.0584	0.0761	0.0437
0.0	0.0	0.0	3468.4089	517.2023	NaN	NaN	0.1298	0.0647	0.7173	0.0407	0.0575	0.0758	0.044
0.0	0.0	0.0	6552.4089	1179.2023	NaN	NaN	0.1525	0.0626	0.7198	0.0409	0.0573	0.0751	0.0442
0.0	0.0	0.0	5034.4089	2498.2023	NaN	NaN	0.3317	0.0624	0.7212	0.041	0.057	0.0746	0.0437
0.0	0.0	0.0	5772.4089	1429.2023	NaN	NaN	0.1985	0.0626	0.7224	0.0409	0.0567	0.0741	0.0434
0.0	0.0	0.0	6044.4089	1785.2023	NaN	NaN	0.228	0.0636	0.7231	0.0405	0.0562	0.0736	0.043
0.0	0.0	0.0	6062.4089	5165.2023	NaN	NaN	0.46	0.0634	0.7192	0.0416	0.057	0.0747	0.0441
0.0	0.0	0.0	8078.4089	2685.2023	NaN	NaN	0.2495	0.0641	0.7174	0.0418	0.0568	0.0758	0.0441
0.0	0.0	0.0	6247.4089	6469.2023	NaN	NaN	0.5087	0.0643	0.7136	0.0422	0.0589	0.0763	0.0447
0.0	0.0	0.0	5560.4089	3646.2023	NaN	NaN	0.396	0.0673	0.7089	0.0422	0.0591	0.0778	0.0447
0.0	0.0	0.0	4930.4089	2896.2023	NaN	NaN	0.37	0.0706	0.7037	0.0425	0.0593	0.0794	0.0446
0.0	0.0	0.0	5872.4089	4473.2023	NaN	NaN	0.4324	0.0735	0.6976	0.0425	0.0609	0.0808	0.0446
0.0	0.0	0.0	4949.4089	2682.2023	NaN	NaN	0.3515	0.0816	0.6866	0.0428	0.0616	0.083	0.0444
0.0	0.0	0.0	5356.4089	2863.2023	NaN	NaN	0.3483	0.0873	0.6803	0.0427	0.0615	0.0833	0.045
0.0	0.0	0.0	6050.4089	-705.7977	NaN	NaN	-0.1321	0.0923	0.6732	0.0435	0.0605	0.0846	0.0458
0.0	0.0	0.0	7826.4089	773.2023	NaN	NaN	0.0899	0.0879	0.6765	0.0437	0.0607	0.0847	0.0466
0.0	0.0	0.0	6351.4089	2316.2023	NaN	NaN	0.2672	0.0833	0.6817	0.0436	0.0605	0.0843	0.0466
0.0	0.0	0.0	4435.4089	2811.2023	NaN	NaN	0.3879	0.0793	0.6853	0.0438	0.0606	0.0845	0.0466
0.0	0.0	0.0	5808.4089	3551.2023	NaN	NaN	0.3794	0.0768	0.686	0.0441	0.0616	0.0851	0.0464
0.0	0.0	0.0	3356.4089	4714.2023	NaN	NaN	0.5841	0.077	0.686	0.044	0.0619	0.0852	0.0458
0.0	0.0	0.0	7325.4089	516.2023	NaN	NaN	0.0658	0.082	0.6813	0.0441	0.0613	0.0861	0.0452
0.0	0.0	0.0	5329.4089	1334.2023	NaN	NaN	0.2002	0.0885	0.674	0.0442	0.0613	0.0868	0.0453
0.0	0.0	0.0	5708.4089	-163.7977	NaN	NaN	-0.0295	0.0952	0.6672	0.0446	0.0602	0.0872	0.0456
0.0	0.0	0.0	6161.4089	3159.2023	NaN	NaN	0.3389	0.0968	0.665	0.045	0.0598	0.0876	0.046
0.0	0.0	0.0	8533.4089	1154.2023	NaN	NaN	0.1191	0.0941	0.6684	0.0446	0.0597	0.0875	0.0456
0.0	0.0	0.0	4084.4089	2857.2023	NaN	NaN	0.4116	0.0932	0.6709	0.044	0.06	0.0869	0.045
0.0	0.0	0.0	5674.4089	1554.2023	NaN	NaN	0.215	0.0946	0.6714	0.0435	0.0597	0.0866	0.0442
0.0	0.0	0.0	4155.4089	1064.2023	NaN	NaN	0.2039	0.097	0.6705	0.0431	0.0595	0.0864	0.0435
0.0	0.0	0.0	6783.4089	880.2023	NaN	NaN	0.1149	0.0993	0.6687	0.0426	0.06	0.0864	0.043
0.0	0.0	0.0	5992.4089	1619.2023	NaN	NaN	0.2127	0.1043	0.6635	0.0423	0.0606	0.0864	0.0429
0.0	0.0	0.0	5520.4089	621.2023	NaN	NaN	0.1011	0.1087	0.6603	0.0421	0.0599	0.0862	0.0428
0.0	0.0	0.0	3751.4089	783.2023	NaN	NaN	0.1727	0.1098	0.6599	0.0421	0.0596	0.0857	0.043
0.0	0.0	0.0	7836.4089	3236.2023	NaN	NaN	0.2923	0.1053	0.6625	0.0425	0.0602	0.0865	0.0431
0.0	0.0	0.0	4975.4089	4252.2023	NaN	NaN	0.4608	0.1045	0.665	0.0422	0.0603	0.0856	0.0425
0.0	0.0	0.0	5612.4089	2878.2023	NaN	NaN	0.339	0.1052	0.6669	0.0419	0.0595	0.0845	0.042
0.0	0.0	0.0	5744.4089	104.2023	NaN	NaN	0.0178	0.104	0.6715	0.0418	0.0581	0.0833	0.0413
0.0	0.0	0.0	5583.4089	3803.2023	NaN	NaN	0.4052	0.0982	0.6777	0.042	0.0583	0.0827	0.041
0.0	0.0	0.0	4355.4089	3505.2023	NaN	NaN	0.4459	0.1002	0.6776	0.0416	0.0584	0.0821	0.0401
0.0	0.0	0.0	4169.4089	3112.2023	NaN	NaN	0.4274	0.1066	0.672	0.0412	0.0589	0.0818	0.0394
0.0	0.0	0.0	4033.4089	-358.7977	NaN	NaN	-0.0976	0.1188	0.6612	0.041	0.0584	0.0818	0.0389
0.0	0.0	0.0	6021.4089	-116.7977	NaN	NaN	-0.0198	0.1245	0.656	0.0409	0.0583	0.0811	0.0393
0.0	0.0	0.0	2580.4089	-611.7977	NaN	NaN	-0.3	0.1281	0.6553	0.0406	0.0569	0.0797	0.0394
0.0	0.0	0.0	6430.4089	2421.2023	NaN	NaN	0.2735	0.1157	0.6646	0.0412	0.0576	0.08	0.0408
0.0	0.0	0.0	7193.4089	4063.2023	NaN	NaN	0.361	0.1046	0.6748	0.0417	0.0578	0.0802	0.041
0.0	0.0	0.0	7453.4089	2892.2023	NaN	NaN	0.2796	0.098	0.6842	0.0413	0.0579	0.0783	0.0404
0.0	0.0	0.0	4590.4089	2297.2023	NaN	NaN	0.3335	0.0987	0.6872	0.0408	0.057	0.0768	0.0395
0.0	0.0	0.0	4672.4089	20.2023	NaN	NaN	0.0043	0.0972	0.69	0.0407	0.0569	0.0759	0.0393
0.0	0.0	0.0	4923.4089	2614.2023	NaN	NaN	0.3468	0.0999	0.6891	0.0403	0.057	0.0753	0.0385
0.0	0.0	0.0	6403.4089	2986.2023	NaN	NaN	0.318	0.1068	0.6842	0.0398	0.0569	0.0745	0.0379
0.0	0.0	0.0	6990.4089	2552.2023	NaN	NaN	0.2675	0.1144	0.6775	0.0397	0.0563	0.0739	0.0381
0.0	0.0	0.0	4440.4089	1609.2023	NaN	NaN	0.266	0.1163	0.6775	0.0395	0.0554	0.0731	0.0381
0.0	0.0	0.0	5630.4089	2441.2023	NaN	NaN	0.3024	0.1123	0.6808	0.0397	0.0556	0.0732	0.0384
0.0	0.0	0.0	6601.4089	247.2023	NaN	NaN	0.0361	0.1117	0.6855	0.0391	0.0544	0.0715	0.0378
0.0	0.0	0.0	3683.4089	249.2023	NaN	NaN	0.0634	0.1086	0.6926	0.0387	0.053	0.0696	0.0375
0.0	0.0	0.0	5006.4089	1651.2023	NaN	NaN	0.248	0.1022	0.6994	0.0389	0.0525	0.0692	0.0378
0.0	0.0	0.0	7067.4089	2978.2023	NaN	NaN	0.2965	0.0984	0.7037	0.0388	0.0526	0.0689	0.0375
0.0	0.0	0.0	3922.4089	2739.2023	NaN	NaN	0.4112	0.1024	0.7025	0.0382	0.0523	0.0681	0.0366
0.0	0.0	0.0	6731.4089	640.2023	NaN	NaN	0.0868	0.1076	0.6989	0.0381	0.0514	0.0678	0.0362
0.0	0.0	0.0	7846.4089	-582.7977	NaN	NaN	-0.0802	0.1057	0.6998	0.0383	0.0511	0.0684	0.0366
0.0	0.0	0.0	5925.4089	3276.2023	NaN	NaN	0.356	0.1034	0.6975	0.0388	0.0528	0.0706	0.0369
0.0	0.0	0.0	5417.4089	-1118.7977	NaN	NaN	-0.2603	0.1127	0.6878	0.0385	0.0534	0.0711	0.0365
0.0	0.0	0.0	6238.4089	-509.7977	NaN	NaN	-0.089	0.1153	0.6827	0.0387	0.0539	0.0722	0.0372
0.0	0.0	0.0	6084.4089	1153.2023	NaN	NaN	0.1593	0.1153	0.682	0.0387	0.054	0.0728	0.0372
0.0	0.0	0.0	7672.4089	138.2023	NaN	NaN	0.0177	0.1143	0.6819	0.0387	0.0542	0.0735	0.0374
0.0	0.0	0.0	3658.4089	3339.2023	NaN	NaN	0.4772	0.115	0.6794	0.0387	0.0551	0.0745	0.0373
0.0	0.0	0.0	4856.4089	2553.2023	NaN	NaN	0.3446	0.1177	0.6752	0.0388	0.0556	0.0753	0.0374
0.0	0.0	0.0	8621.4089	1224.2023	NaN	NaN	0.1243	0.1202	0.6706	0.039	0.0563	0.0764	0.0375
0.0	0.0	0.0	6691.4089	2184.2023	NaN	NaN	0.2461	0.1215	0.6695	0.0388	0.0568	0.0761	0.0373
0.0	0.0	0.0	5569.4089	364.2023	NaN	NaN	0.0614	0.1253	0.6676	0.0388	0.0561	0.0751	0.037
0.0	0.0	0.0	5861.4089	3134.2023	NaN	NaN	0.3484	0.1234	0.6675	0.0391	0.0567	0.0758	0.0374
0.0	0.0	0.0	5152.4089	2295.2023	NaN	NaN	0.3082	0.1188	0.6733	0.0389	0.0565	0.0754	0.037
0.0	0.0	0.0	3691.4089	3712.2023	NaN	NaN	0.5014	0.1213	0.6746	0.039	0.0553	0.0737	0.0361
0.0	0.0	0.0	6996.4089	-389.7977	NaN	NaN	-0.059	0.1209	0.679	0.0386	0.0539	0.0719	0.0357
0.0	0.0	0.0	3003.4089	1157.2023	NaN	NaN	0.2781	0.1154	0.685	0.0386	0.0533	0.072	0.0357
0.0	0.0	0.0	5763.4089	679.2023	NaN	NaN	0.1054	0.1102	0.6945	0.0383	0.0519	0.0703	0.0347
0.0	0.0	0.0	8973.4089	1538.2023	NaN	NaN	0.1463	0.1077	0.7019	0.0378	0.0508	0.0679	0.0339
0.0	0.0	0.0	4367.4089	739.2023	NaN	NaN	0.1448	0.1085	0.7069	0.0374	0.0487	0.0654	0.0331
0.0	0.0	0.0	7506.4089	1584.2023	NaN	NaN	0.1743	0.1009	0.716	0.0374	0.0479	0.0648	0.033
0.0	0.0	0.0	2957.4089	5182.2023	NaN	NaN	0.6367	0.0947	0.7252	0.0368	0.0478	0.0632	0.0323
0.0	0.0	0.0	4813.4089	1871.2023	NaN	NaN	0.2799	0.0959	0.7295	0.0359	0.0468	0.0608	0.0312
0.0	0.0	0.0	3582.4089	-372.7977	NaN	NaN	-0.1162	0.1034	0.728	0.036	0.0439	0.0587	0.0299
0.0	0.0	0.0	6125.4089	974.2023	NaN	NaN	0.1372	0.0923	0.7398	0.0354	0.0439	0.0588	0.0299
0.0	0.0	0.0	5750.4089	2958.2023	NaN	NaN	0.3397	0.0892	0.745	0.0348	0.0437	0.058	0.0292
0.0	0.0	0.0	6196.4089	96.2023	NaN	NaN	0.0153	0.0902	0.7473	0.0344	0.043	0.0567	0.0285
0.0	0.0	0.0	5073.4089	-1014.7977	NaN	NaN	-0.25	0.0918	0.7478	0.0344	0.0421	0.0557	0.0282
0.0	0.0	0.0	4757.4089	-764.7977	NaN	NaN	-0.1916	0.0898	0.7526	0.0343	0.0409	0.0547	0.0278
0.0	0.0	0.0	6678.4089	3360.2023	NaN	NaN	0.3347	0.0837	0.7604	0.0336	0.0411	0.0533	0.0278
0.0	0.0	0.0	3952.4089	2460.2023	NaN	NaN	0.3837	0.086	0.7614	0.0335	0.0399	0.052	0.0271
0.0	0.0	0.0	6872.4089	-185.7977	NaN	NaN	-0.0278	0.0848	0.7645	0.0336	0.0388	0.0515	0.0267
0.0	0.0	0.0	5855.4089	3334.2023	NaN	NaN	0.3628	0.0795	0.771	0.0331	0.0389	0.0509	0.0267
0.0	0.0	0.0	5205.4089	1242.2023	NaN	NaN	0.1927	0.0785	0.7734	0.0328	0.0385	0.0503	0.0266
0.0	0.0	0.0	5259.4089	2388.2023	NaN	NaN	0.3123	0.0786	0.7737	0.0328	0.0385	0.05	0.0265
0.0	0.0	0.0	3732.4089	1695.2023	NaN	NaN	0.3123	0.08	0.7713	0.0325	0.0391	0.05	0.027
0.0	0.0	0.0	3931.4089	2736.2023	NaN	NaN	0.4104	0.0818	0.7699	0.0326	0.0387	0.0499	0.027
0.0	0.0	0.0	6435.4089	3332.2023	NaN	NaN	0.3411	0.0823	0.7695	0.0329	0.0384	0.0499	0.027
0.0	0.0	0.0	9698.4089	5038.2023	NaN	NaN	0.3419	0.081	0.7688	0.0326	0.0398	0.0505	0.0275
0.0	0.0	0.0	8068.4089	4185.2023	NaN	NaN	0.3415	0.0865	0.762	0.033	0.0399	0.0511	0.0275
0.0	0.0	0.0	9797.4089	3505.2023	NaN	NaN	0.2635	0.0879	0.7594	0.0331	0.0403	0.0514	0.0279
0.0	0.0	0.0	6908.4089	3040.2023	NaN	NaN	0.3056	0.0867	0.7598	0.0328	0.0411	0.0513	0.0283
0.0	0.0	0.0	4202.4089	1089.2023	NaN	NaN	0.2058	0.0883	0.7582	0.0328	0.0413	0.051	0.0284
0.0	0.0	0.0	6849.4089	824.2023	NaN	NaN	0.1074	0.0899	0.7584	0.0328	0.0406	0.0499	0.0284
0.0	0.0	0.0	4974.4089	3011.2023	NaN	NaN	0.3771	0.087	0.7632	0.0323	0.0405	0.0485	0.0286
0.0	0.0	0.0	5750.4089	1523.2023	NaN	NaN	0.2094	0.085	0.7669	0.0321	0.0401	0.0473	0.0286
0.0	0.0	0.0	7096.4089	4717.2023	NaN	NaN	0.3993	0.0825	0.7692	0.0315	0.0415	0.0466	0.0286
0.0	0.0	0.0	4967.4089	1033.2023	NaN	NaN	0.1722	0.089	0.7624	0.0312	0.0422	0.0468	0.0284
0.0	0.0	0.0	7252.4089	-1643.7977	NaN	NaN	-0.2931	0.0934	0.759	0.0316	0.0413	0.0464	0.0284
0.0	0.0	0.0	6606.4089	640.2023	NaN	NaN	0.0883	0.0858	0.771	0.031	0.0405	0.0438	0.0279
0.0	0.0	0.0	6091.4089	1475.2023	NaN	NaN	0.195	0.0835	0.7735	0.0305	0.0415	0.0432	0.0279
0.0	0.0	0.0	5037.4089	767.2023	NaN	NaN	0.1322	0.0885	0.77	0.0307	0.0406	0.043	0.0273
0.0	0.0	0.0	3154.4089	3680.2023	NaN	NaN	0.5385	0.0874	0.7711	0.0309	0.0408	0.0425	0.0273
0.0	0.0	0.0	7032.4089	1391.2023	NaN	NaN	0.1652	0.0845	0.7761	0.0313	0.0402	0.0408	0.0271
0.0	0.0	0.0	7081.4089	4320.2023	NaN	NaN	0.3789	0.0796	0.7796	0.0315	0.0413	0.0406	0.0273
0.0	0.0	0.0	4160.4089	-294.7977	NaN	NaN	-0.0763	0.0833	0.7762	0.0322	0.0411	0.0404	0.0269
0.0	0.0	0.0	5476.4089	-132.7977	NaN	NaN	-0.0249	0.0837	0.7759	0.0329	0.0407	0.04	0.0268
0.0	0.0	0.0	4293.4089	1612.2023	NaN	NaN	0.273	0.0842	0.7746	0.0338	0.0411	0.0397	0.0268
0.0	0.0	0.0	5398.4089	2475.2023	NaN	NaN	0.3144	0.0845	0.7746	0.034	0.041	0.0395	0.0264
0.0	0.0	0.0	4652.4089	2833.2023	NaN	NaN	0.3785	0.0895	0.7712	0.0342	0.0392	0.04	0.0258
0.0	0.0	0.0	4422.4089	3226.2023	NaN	NaN	0.4218	0.0851	0.7755	0.0337	0.0392	0.0402	0.0263
0.0	0.0	0.0	6025.4089	1489.2023	NaN	NaN	0.1982	0.0878	0.7714	0.0334	0.0391	0.0414	0.0269
0.0	0.0	0.0	4161.4089	2069.2023	NaN	NaN	0.3321	0.0881	0.7715	0.0334	0.0381	0.0421	0.0268
0.0	0.0	0.0	8698.4089	-35.7977	NaN	NaN	-0.0041	0.0884	0.7716	0.0331	0.0374	0.0427	0.0269
0.0	0.0	0.0	4320.4089	-1342.7977	NaN	NaN	-0.3	0.0877	0.7728	0.0329	0.0364	0.0433	0.0269
0.0	0.0	0.0	3720.4089	3477.2023	NaN	NaN	0.4831	0.0813	0.7802	0.0319	0.0359	0.0428	0.0278
0.0	0.0	0.0	7149.4089	1289.2023	NaN	NaN	0.1528	0.0769	0.7877	0.0315	0.0348	0.0416	0.0275
0.0	0.0	0.0	8601.4089	1826.2023	NaN	NaN	0.1751	0.073	0.7927	0.0313	0.0347	0.041	0.0274
0.0	0.0	0.0	5820.4089	2526.2023	NaN	NaN	0.3027	0.0739	0.791	0.0314	0.0351	0.0413	0.0274
0.0	0.0	0.0	3969.4089	2287.2023	NaN	NaN	0.3656	0.0747	0.7904	0.0317	0.0346	0.0412	0.0274
0.0	0.0	0.0	6021.4089	3910.2023	NaN	NaN	0.3937	0.0696	0.7958	0.0319	0.0347	0.0406	0.0275
0.0	0.0	0.0	8078.4089	2948.2023	NaN	NaN	0.2674	0.0694	0.7934	0.0325	0.0359	0.0413	0.0276
0.0	0.0	0.0	7013.4089	3821.2023	NaN	NaN	0.3527	0.0729	0.7872	0.0332	0.0371	0.042	0.0275
0.0	0.0	0.0	5641.4089	1282.2023	NaN	NaN	0.1852	0.079	0.7798	0.0343	0.0372	0.0425	0.0273
0.0	0.0	0.0	8252.4089	2280.2023	NaN	NaN	0.2165	0.0788	0.7777	0.0352	0.0379	0.0427	0.0278
0.0	0.0	0.0	7932.4089	5440.2023	NaN	NaN	0.4068	0.077	0.7779	0.036	0.0388	0.0426	0.0277
0.0	0.0	0.0	6540.4089	3842.2023	NaN	NaN	0.3701	0.0806	0.772	0.0376	0.0397	0.043	0.0272
0.0	0.0	0.0	4028.4089	1288.2023	NaN	NaN	0.2423	0.0872	0.7626	0.0391	0.0399	0.044	0.0271
0.0	0.0	0.0	4033.4089	-297.7977	NaN	NaN	-0.0797	0.0855	0.7663	0.0385	0.0392	0.0438	0.0268
0.0	0.0	0.0	7319.4089	1267.2023	NaN	NaN	0.1476	0.0829	0.7708	0.0376	0.0393	0.0432	0.0262
0.0	0.0	0.0	6398.4089	1704.2023	NaN	NaN	0.2103	0.0839	0.7647	0.0368	0.0432	0.0443	0.0271
