# Supplementary material for: DeepFRET, a software for rapid and automated single-molecule FRET data classification using deep learning
Source: eLife. 2020 Nov 3;9:e60404. doi: 10.7554/eLife.60404 (PMC7609065; doi:10.7554/eLife.60404)
Supplement: Figure 4—source data 1. [file elife-60404-fig4-data1.zip › Figure 4-source data 1/Fig_S4a/Traces/traces_all_n294/Traces_Fig2d_4mMAc_mov3_combined_tif_pair58.txt]

Exported by DeepFRET
Date: 2020-08-26, 18:13
Video filename: None
FRET pair #58
Bleaches at 364
D-Dexc-bg	A-Dexc-bg	A-Aexc-bg	D-Dexc-rw	A-Dexc-rw	A-Aexc-rw	S	E	p_bleached	p_aggregated	p_noisy	p_scrambled	p_static	p_dynamic
0.0	0.0	0.0	52284.2339	8592.4124	NaN	NaN	0.1411	0.026	0.8735	0.0227	0.0279	0.0271	0.0227
0.0	0.0	0.0	52997.2339	9033.4124	NaN	NaN	0.1456	0.0209	0.8862	0.0222	0.0249	0.0234	0.0225
0.0	0.0	0.0	49295.2339	7487.4124	NaN	NaN	0.1319	0.0198	0.8946	0.021	0.0227	0.0209	0.021
0.0	0.0	0.0	43767.2339	4827.4124	NaN	NaN	0.0993	0.0197	0.8959	0.021	0.0222	0.0202	0.0209
0.0	0.0	0.0	45619.2339	2394.4124	NaN	NaN	0.0499	0.02	0.8962	0.0211	0.0219	0.0199	0.0209
0.0	0.0	0.0	50315.2339	8484.4124	NaN	NaN	0.1443	0.0203	0.896	0.0212	0.0217	0.0198	0.021
0.0	0.0	0.0	50843.2339	6716.4124	NaN	NaN	0.1167	0.0205	0.8956	0.0214	0.0216	0.02	0.0209
0.0	0.0	0.0	43579.2339	4728.4124	NaN	NaN	0.0979	0.0205	0.8954	0.0215	0.0215	0.0202	0.0209
0.0	0.0	0.0	47744.2339	7107.4124	NaN	NaN	0.1296	0.0205	0.8953	0.0216	0.0214	0.0203	0.0208
0.0	0.0	0.0	43007.2339	5565.4124	NaN	NaN	0.1146	0.0205	0.8948	0.0218	0.0215	0.0204	0.0209
0.0	0.0	0.0	48903.2339	5576.4124	NaN	NaN	0.1024	0.0205	0.8945	0.0219	0.0215	0.0206	0.0209
0.0	0.0	0.0	38559.2339	6586.4124	NaN	NaN	0.1459	0.0205	0.8943	0.022	0.0215	0.0208	0.0208
0.0	0.0	0.0	45523.2339	10544.4124	NaN	NaN	0.1881	0.0205	0.8942	0.022	0.0216	0.021	0.0207
0.0	0.0	0.0	43334.2339	7070.4124	NaN	NaN	0.1403	0.0205	0.8943	0.0219	0.0216	0.021	0.0206
0.0	0.0	0.0	42560.2339	7137.4124	NaN	NaN	0.1436	0.0206	0.8949	0.0218	0.0215	0.0208	0.0204
0.0	0.0	0.0	48523.2339	7185.4124	NaN	NaN	0.129	0.0207	0.8955	0.0217	0.0215	0.0205	0.0201
0.0	0.0	0.0	41930.2339	6367.4124	NaN	NaN	0.1318	0.0208	0.8963	0.0216	0.0213	0.0201	0.02
0.0	0.0	0.0	47244.2339	6191.4124	NaN	NaN	0.1159	0.0206	0.896	0.0216	0.0213	0.0203	0.0202
0.0	0.0	0.0	39503.2339	11680.4124	NaN	NaN	0.2282	0.0204	0.896	0.0216	0.0213	0.0204	0.0203
0.0	0.0	0.0	32076.2339	6041.4124	NaN	NaN	0.1585	0.0202	0.8961	0.0216	0.0212	0.0204	0.0205
0.0	0.0	0.0	35056.2339	3831.4124	NaN	NaN	0.0985	0.0202	0.8961	0.0216	0.0212	0.0204	0.0206
0.0	0.0	0.0	32760.2339	7349.4124	NaN	NaN	0.1832	0.0201	0.8962	0.0216	0.0212	0.0203	0.0206
0.0	0.0	0.0	30665.2339	4961.4124	NaN	NaN	0.1393	0.0201	0.8962	0.0216	0.0212	0.0203	0.0207
0.0	0.0	0.0	41702.2339	5066.4124	NaN	NaN	0.1083	0.02	0.8964	0.0215	0.0212	0.0201	0.0207
0.0	0.0	0.0	55087.2339	9350.4124	NaN	NaN	0.1451	0.0201	0.8965	0.0215	0.0212	0.0201	0.0207
0.0	0.0	0.0	48377.2339	7407.4124	NaN	NaN	0.1328	0.02	0.8967	0.0214	0.0212	0.02	0.0208
0.0	0.0	0.0	50496.2339	7985.4124	NaN	NaN	0.1365	0.0199	0.8969	0.0214	0.0211	0.0199	0.0209
0.0	0.0	0.0	48119.2339	6256.4124	NaN	NaN	0.1151	0.0199	0.8968	0.0213	0.0212	0.02	0.0209
0.0	0.0	0.0	29205.2339	3768.4124	NaN	NaN	0.1143	0.0198	0.8969	0.0212	0.0212	0.0199	0.021
0.0	0.0	0.0	25494.2339	5137.4124	NaN	NaN	0.1677	0.0198	0.8967	0.0212	0.0212	0.02	0.0211
0.0	0.0	0.0	30002.2339	5563.4124	NaN	NaN	0.1564	0.0198	0.8966	0.0211	0.0213	0.0201	0.0211
0.0	0.0	0.0	29112.2339	8966.4124	NaN	NaN	0.2355	0.0199	0.8962	0.0211	0.0214	0.0202	0.0212
0.0	0.0	0.0	30114.2339	6369.4124	NaN	NaN	0.1746	0.02	0.8959	0.0211	0.0214	0.0203	0.0212
0.0	0.0	0.0	33086.2339	3590.4124	NaN	NaN	0.0979	0.0201	0.8953	0.0212	0.0215	0.0206	0.0213
0.0	0.0	0.0	25740.2339	6240.4124	NaN	NaN	0.1951	0.0202	0.8952	0.0212	0.0215	0.0206	0.0214
0.0	0.0	0.0	25519.2339	7504.4124	NaN	NaN	0.2272	0.0203	0.895	0.0212	0.0215	0.0206	0.0214
0.0	0.0	0.0	28551.2339	2606.4124	NaN	NaN	0.0837	0.0203	0.8952	0.0212	0.0214	0.0205	0.0214
0.0	0.0	0.0	29495.2339	5037.4124	NaN	NaN	0.1459	0.0203	0.8954	0.0211	0.0214	0.0205	0.0213
0.0	0.0	0.0	34860.2339	6463.4124	NaN	NaN	0.1564	0.0203	0.8957	0.0211	0.0213	0.0204	0.0212
0.0	0.0	0.0	32025.2339	5155.4124	NaN	NaN	0.1387	0.0202	0.8958	0.0211	0.0214	0.0204	0.0211
0.0	0.0	0.0	30648.2339	2628.4124	NaN	NaN	0.079	0.0202	0.8959	0.0211	0.0213	0.0204	0.0211
0.0	0.0	0.0	23377.2339	5434.4124	NaN	NaN	0.1886	0.0202	0.8962	0.021	0.0213	0.0204	0.0209
0.0	0.0	0.0	27122.2339	2349.4124	NaN	NaN	0.0797	0.0201	0.8962	0.0211	0.0213	0.0204	0.0209
0.0	0.0	0.0	28963.2339	3998.4124	NaN	NaN	0.1213	0.02	0.8963	0.0211	0.0213	0.0203	0.0209
0.0	0.0	0.0	31231.2339	6268.4124	NaN	NaN	0.1672	0.02	0.8963	0.0212	0.0213	0.0203	0.0209
0.0	0.0	0.0	26703.2339	4798.4124	NaN	NaN	0.1523	0.02	0.8962	0.0213	0.0213	0.0203	0.021
0.0	0.0	0.0	29164.2339	7777.4124	NaN	NaN	0.2105	0.02	0.8961	0.0213	0.0213	0.0203	0.021
0.0	0.0	0.0	27982.2339	5203.4124	NaN	NaN	0.1568	0.02	0.8961	0.0213	0.0213	0.0203	0.0209
0.0	0.0	0.0	30546.2339	2128.4124	NaN	NaN	0.0651	0.02	0.8961	0.0213	0.0213	0.0203	0.0209
0.0	0.0	0.0	24676.2339	5630.4124	NaN	NaN	0.1858	0.02	0.8964	0.0212	0.0212	0.0203	0.0209
0.0	0.0	0.0	28193.2339	4299.4124	NaN	NaN	0.1323	0.02	0.8966	0.0212	0.0212	0.0202	0.0208
0.0	0.0	0.0	29657.2339	2099.4124	NaN	NaN	0.0661	0.0199	0.8969	0.0211	0.0211	0.0201	0.0208
0.0	0.0	0.0	30062.2339	8086.4124	NaN	NaN	0.212	0.02	0.8969	0.0211	0.0211	0.0202	0.0207
0.0	0.0	0.0	31032.2339	3197.4124	NaN	NaN	0.0934	0.02	0.8969	0.0211	0.0211	0.0202	0.0207
0.0	0.0	0.0	26867.2339	4805.4124	NaN	NaN	0.1517	0.02	0.8967	0.0212	0.0212	0.0202	0.0207
0.0	0.0	0.0	33748.2339	2172.4124	NaN	NaN	0.0605	0.0201	0.8966	0.0212	0.0212	0.0202	0.0207
0.0	0.0	0.0	30442.2339	3428.4124	NaN	NaN	0.1012	0.0201	0.8966	0.0212	0.0212	0.0202	0.0206
0.0	0.0	0.0	27204.2339	3535.4124	NaN	NaN	0.115	0.0201	0.8965	0.0212	0.0213	0.0203	0.0207
0.0	0.0	0.0	25851.2339	5086.4124	NaN	NaN	0.1644	0.0201	0.8965	0.0212	0.0213	0.0203	0.0206
0.0	0.0	0.0	29685.2339	5762.4124	NaN	NaN	0.1626	0.0201	0.8963	0.0212	0.0214	0.0203	0.0207
0.0	0.0	0.0	26205.2339	8723.4124	NaN	NaN	0.2497	0.0201	0.8964	0.0212	0.0214	0.0203	0.0207
0.0	0.0	0.0	28334.2339	4866.4124	NaN	NaN	0.1466	0.02	0.8965	0.0211	0.0214	0.0202	0.0207
0.0	0.0	0.0	29976.2339	4238.4124	NaN	NaN	0.1239	0.0201	0.8964	0.0211	0.0214	0.0202	0.0208
0.0	0.0	0.0	27806.2339	2965.4124	NaN	NaN	0.0964	0.0201	0.8969	0.0209	0.0213	0.0201	0.0207
0.0	0.0	0.0	22628.2339	4851.4124	NaN	NaN	0.1765	0.0201	0.8968	0.0209	0.0213	0.0201	0.0207
0.0	0.0	0.0	28833.2339	2535.4124	NaN	NaN	0.0808	0.02	0.8971	0.0209	0.0213	0.02	0.0207
0.0	0.0	0.0	27520.2339	5155.4124	NaN	NaN	0.1578	0.02	0.8972	0.0208	0.0213	0.02	0.0207
0.0	0.0	0.0	27501.2339	2056.4124	NaN	NaN	0.0696	0.02	0.8972	0.0208	0.0214	0.02	0.0207
0.0	0.0	0.0	20953.2339	4270.4124	NaN	NaN	0.1693	0.02	0.8972	0.0208	0.0214	0.02	0.0206
0.0	0.0	0.0	28590.2339	4831.4124	NaN	NaN	0.1446	0.02	0.8972	0.0208	0.0214	0.02	0.0206
0.0	0.0	0.0	26040.2339	4917.4124	NaN	NaN	0.1588	0.0199	0.8975	0.0208	0.0213	0.0199	0.0206
0.0	0.0	0.0	30281.2339	3698.4124	NaN	NaN	0.1088	0.0199	0.8975	0.0208	0.0213	0.0199	0.0206
0.0	0.0	0.0	32444.2339	3183.4124	NaN	NaN	0.0894	0.0201	0.8971	0.0209	0.0213	0.02	0.0207
0.0	0.0	0.0	28427.2339	7309.4124	NaN	NaN	0.2045	0.02	0.8973	0.0209	0.0213	0.0199	0.0206
0.0	0.0	0.0	27165.2339	3092.4124	NaN	NaN	0.1022	0.02	0.8974	0.0209	0.0212	0.0199	0.0206
0.0	0.0	0.0	26744.2339	4181.4124	NaN	NaN	0.1352	0.02	0.8975	0.0209	0.0212	0.0198	0.0205
0.0	0.0	0.0	28174.2339	2575.4124	NaN	NaN	0.0838	0.02	0.8973	0.021	0.0212	0.0199	0.0206
0.0	0.0	0.0	31136.2339	6059.4124	NaN	NaN	0.1629	0.02	0.8971	0.0211	0.0212	0.02	0.0206
0.0	0.0	0.0	28489.2339	2306.4124	NaN	NaN	0.0749	0.0201	0.8969	0.0211	0.0212	0.02	0.0207
0.0	0.0	0.0	28448.2339	5425.4124	NaN	NaN	0.1602	0.0201	0.8967	0.0212	0.0212	0.0201	0.0207
0.0	0.0	0.0	26886.2339	5988.4124	NaN	NaN	0.1822	0.0201	0.8967	0.0212	0.0212	0.0201	0.0206
0.0	0.0	0.0	26880.2339	3713.4124	NaN	NaN	0.1214	0.0202	0.8964	0.0213	0.0213	0.0202	0.0206
0.0	0.0	0.0	32355.2339	8408.4124	NaN	NaN	0.2063	0.0202	0.8963	0.0213	0.0212	0.0203	0.0206
0.0	0.0	0.0	25970.2339	1958.4124	NaN	NaN	0.0701	0.0202	0.8963	0.0213	0.0212	0.0203	0.0207
0.0	0.0	0.0	29753.2339	5089.4124	NaN	NaN	0.1461	0.0202	0.8964	0.0213	0.0212	0.0203	0.0207
0.0	0.0	0.0	27461.2339	5210.4124	NaN	NaN	0.1595	0.0203	0.8962	0.0213	0.0212	0.0204	0.0207
0.0	0.0	0.0	26781.2339	7359.4124	NaN	NaN	0.2156	0.0202	0.8963	0.0213	0.0211	0.0203	0.0207
0.0	0.0	0.0	24812.2339	6173.4124	NaN	NaN	0.1992	0.0203	0.8963	0.0213	0.0211	0.0204	0.0207
0.0	0.0	0.0	27403.2339	4542.4124	NaN	NaN	0.1422	0.0203	0.8961	0.0213	0.0211	0.0204	0.0208
0.0	0.0	0.0	27146.2339	6612.4124	NaN	NaN	0.1959	0.0203	0.896	0.0213	0.0211	0.0204	0.0208
0.0	0.0	0.0	31342.2339	4916.4124	NaN	NaN	0.1356	0.0204	0.8958	0.0213	0.0211	0.0205	0.0209
0.0	0.0	0.0	24310.2339	4104.4124	NaN	NaN	0.1444	0.0203	0.8961	0.0212	0.021	0.0204	0.0209
0.0	0.0	0.0	28531.2339	2408.4124	NaN	NaN	0.0778	0.0203	0.8963	0.0212	0.0209	0.0204	0.0209
0.0	0.0	0.0	33935.2339	5650.4124	NaN	NaN	0.1427	0.0202	0.8963	0.0212	0.0209	0.0204	0.021
0.0	0.0	0.0	27877.2339	3115.4124	NaN	NaN	0.1005	0.0203	0.8964	0.0212	0.0208	0.0204	0.0211
0.0	0.0	0.0	23725.2339	2845.4124	NaN	NaN	0.1071	0.0203	0.8966	0.0211	0.0206	0.0203	0.0211
0.0	0.0	0.0	19917.2339	4301.4124	NaN	NaN	0.1776	0.0205	0.897	0.021	0.0202	0.0202	0.0211
0.0	0.0	0.0	16165.2339	1877.4124	NaN	NaN	0.1041	0.0207	0.8971	0.021	0.02	0.0202	0.0211
0.0	0.0	0.0	20079.2339	9044.4124	NaN	NaN	0.3106	0.0209	0.8972	0.021	0.0197	0.0202	0.021
0.0	0.0	0.0	17652.2339	2486.4124	NaN	NaN	0.1235	0.0214	0.8969	0.021	0.0195	0.0202	0.021
0.0	0.0	0.0	18667.2339	-742.5876	NaN	NaN	-0.0414	0.022	0.8966	0.021	0.0193	0.0203	0.0208
0.0	0.0	0.0	18960.2339	2763.4124	NaN	NaN	0.1272	0.0224	0.8961	0.021	0.0193	0.0204	0.0208
0.0	0.0	0.0	20343.2339	3767.4124	NaN	NaN	0.1563	0.0227	0.8954	0.0211	0.0193	0.0206	0.0208
0.0	0.0	0.0	18122.2339	1803.4124	NaN	NaN	0.0905	0.0237	0.8953	0.0209	0.019	0.0206	0.0205
0.0	0.0	0.0	18373.2339	2510.4124	NaN	NaN	0.1202	0.0244	0.8946	0.0209	0.019	0.0207	0.0204
0.0	0.0	0.0	17278.2339	1915.4124	NaN	NaN	0.0998	0.0249	0.894	0.0209	0.019	0.0209	0.0204
0.0	0.0	0.0	16876.2339	3782.4124	NaN	NaN	0.1831	0.0252	0.8938	0.0209	0.019	0.0208	0.0202
0.0	0.0	0.0	18198.2339	1830.4124	NaN	NaN	0.0914	0.0257	0.8938	0.0208	0.0189	0.0207	0.02
0.0	0.0	0.0	18580.2339	3032.4124	NaN	NaN	0.1403	0.0255	0.8938	0.0209	0.019	0.0207	0.0201
0.0	0.0	0.0	17617.2339	2055.4124	NaN	NaN	0.1045	0.0252	0.8939	0.0209	0.0191	0.0208	0.0201
0.0	0.0	0.0	15782.2339	1390.4124	NaN	NaN	0.081	0.025	0.8946	0.0208	0.019	0.0206	0.0199
0.0	0.0	0.0	18548.2339	3522.4124	NaN	NaN	0.1596	0.0243	0.8947	0.021	0.0192	0.0207	0.0201
0.0	0.0	0.0	16120.2339	2182.4124	NaN	NaN	0.1192	0.024	0.8953	0.0209	0.0192	0.0206	0.02
0.0	0.0	0.0	12838.2339	4186.4124	NaN	NaN	0.2459	0.0234	0.8957	0.0209	0.0193	0.0206	0.0201
0.0	0.0	0.0	19119.2339	3386.4124	NaN	NaN	0.1505	0.0227	0.8956	0.0211	0.0195	0.0208	0.0203
0.0	0.0	0.0	14487.2339	3474.4124	NaN	NaN	0.1934	0.0224	0.8961	0.021	0.0196	0.0207	0.0202
0.0	0.0	0.0	20697.2339	3344.4124	NaN	NaN	0.1391	0.022	0.896	0.0211	0.0197	0.0208	0.0203
0.0	0.0	0.0	13028.2339	4732.4124	NaN	NaN	0.2665	0.0217	0.896	0.0211	0.0198	0.0209	0.0204
0.0	0.0	0.0	18519.2339	3142.4124	NaN	NaN	0.1451	0.0217	0.896	0.0211	0.0198	0.021	0.0204
0.0	0.0	0.0	16544.2339	4687.4124	NaN	NaN	0.2208	0.0217	0.8957	0.0212	0.0199	0.0211	0.0204
0.0	0.0	0.0	16524.2339	4469.4124	NaN	NaN	0.2129	0.0219	0.895	0.0213	0.02	0.0213	0.0205
0.0	0.0	0.0	15518.2339	4102.4124	NaN	NaN	0.2091	0.022	0.8946	0.0213	0.0201	0.0213	0.0206
0.0	0.0	0.0	21992.2339	5427.4124	NaN	NaN	0.1979	0.0223	0.8937	0.0215	0.0203	0.0216	0.0208
0.0	0.0	0.0	18492.2339	4222.4124	NaN	NaN	0.1859	0.0226	0.8932	0.0215	0.0203	0.0217	0.0208
0.0	0.0	0.0	18928.2339	3099.4124	NaN	NaN	0.1407	0.023	0.893	0.0214	0.0202	0.0217	0.0207
0.0	0.0	0.0	16273.2339	6297.4124	NaN	NaN	0.279	0.023	0.892	0.0217	0.0204	0.0219	0.0209
0.0	0.0	0.0	18937.2339	7478.4124	NaN	NaN	0.2831	0.0232	0.8916	0.0217	0.0204	0.022	0.021
0.0	0.0	0.0	16955.2339	2969.4124	NaN	NaN	0.149	0.0237	0.8917	0.0216	0.0203	0.022	0.0208
0.0	0.0	0.0	18490.2339	4033.4124	NaN	NaN	0.1791	0.024	0.8912	0.0216	0.0203	0.0221	0.0209
0.0	0.0	0.0	16762.2339	3444.4124	NaN	NaN	0.1705	0.024	0.891	0.0216	0.0203	0.0221	0.0209
0.0	0.0	0.0	15954.2339	7197.4124	NaN	NaN	0.3109	0.0242	0.8909	0.0217	0.0202	0.0222	0.0209
0.0	0.0	0.0	19389.2339	3015.4124	NaN	NaN	0.1346	0.0244	0.8907	0.0217	0.0202	0.0222	0.0209
0.0	0.0	0.0	16746.2339	5275.4124	NaN	NaN	0.2396	0.0246	0.8904	0.0217	0.0202	0.0222	0.021
0.0	0.0	0.0	15749.2339	1835.4124	NaN	NaN	0.1044	0.0247	0.8902	0.0217	0.0202	0.0222	0.021
0.0	0.0	0.0	19652.2339	6371.4124	NaN	NaN	0.2448	0.0249	0.8897	0.0218	0.0202	0.0223	0.0211
0.0	0.0	0.0	18540.2339	2551.4124	NaN	NaN	0.121	0.0254	0.8893	0.0218	0.0202	0.0223	0.021
0.0	0.0	0.0	19894.2339	5050.4124	NaN	NaN	0.2025	0.0256	0.8888	0.0218	0.0203	0.0224	0.0211
0.0	0.0	0.0	13863.2339	5096.4124	NaN	NaN	0.2688	0.0257	0.8886	0.0219	0.0203	0.0224	0.0211
0.0	0.0	0.0	19947.2339	4380.4124	NaN	NaN	0.1801	0.0255	0.8886	0.0219	0.0205	0.0223	0.0212
0.0	0.0	0.0	16856.2339	3633.4124	NaN	NaN	0.1773	0.0257	0.8889	0.0218	0.0204	0.0222	0.021
0.0	0.0	0.0	15969.2339	330.4124	NaN	NaN	0.0203	0.0256	0.8888	0.0218	0.0205	0.0222	0.0211
0.0	0.0	0.0	13976.2339	8096.4124	NaN	NaN	0.3668	0.0256	0.8887	0.0218	0.0205	0.0222	0.0212
0.0	0.0	0.0	14593.2339	4684.4124	NaN	NaN	0.243	0.0257	0.8887	0.0218	0.0205	0.0221	0.0213
0.0	0.0	0.0	14658.2339	2635.4124	NaN	NaN	0.1524	0.0262	0.8889	0.0216	0.0203	0.0219	0.0212
0.0	0.0	0.0	18827.2339	5586.4124	NaN	NaN	0.2288	0.0262	0.8886	0.0216	0.0204	0.0219	0.0214
0.0	0.0	0.0	20326.2339	5646.4124	NaN	NaN	0.2174	0.0262	0.8884	0.0216	0.0204	0.0219	0.0215
0.0	0.0	0.0	16741.2339	4410.4124	NaN	NaN	0.2085	0.0264	0.8892	0.0213	0.0202	0.0217	0.0213
0.0	0.0	0.0	18476.2339	3613.4124	NaN	NaN	0.1636	0.0264	0.8891	0.0213	0.0202	0.0217	0.0213
0.0	0.0	0.0	19577.2339	3245.4124	NaN	NaN	0.1422	0.0262	0.8894	0.0213	0.0202	0.0217	0.0213
0.0	0.0	0.0	17883.2339	3477.4124	NaN	NaN	0.1628	0.026	0.89	0.0212	0.0201	0.0216	0.0212
0.0	0.0	0.0	18135.2339	2228.4124	NaN	NaN	0.1094	0.0258	0.8904	0.0211	0.02	0.0215	0.0211
0.0	0.0	0.0	19731.2339	2497.4124	NaN	NaN	0.1124	0.0257	0.8905	0.0212	0.0201	0.0215	0.0211
0.0	0.0	0.0	19201.2339	2939.4124	NaN	NaN	0.1328	0.0255	0.8908	0.0212	0.0201	0.0214	0.0211
0.0	0.0	0.0	18608.2339	5617.4124	NaN	NaN	0.2319	0.0251	0.891	0.0213	0.0201	0.0214	0.0211
0.0	0.0	0.0	16874.2339	2871.4124	NaN	NaN	0.1454	0.0248	0.8916	0.0213	0.0201	0.0212	0.021
0.0	0.0	0.0	14499.2339	5964.4124	NaN	NaN	0.2915	0.0246	0.8923	0.0213	0.02	0.021	0.0208
0.0	0.0	0.0	17243.2339	1072.4124	NaN	NaN	0.0586	0.0246	0.8926	0.0212	0.0199	0.0209	0.0208
0.0	0.0	0.0	13786.2339	6696.4124	NaN	NaN	0.3269	0.0244	0.8926	0.0213	0.02	0.0208	0.0209
0.0	0.0	0.0	16574.2339	1738.4124	NaN	NaN	0.0949	0.0244	0.8933	0.0211	0.0198	0.0207	0.0207
0.0	0.0	0.0	15315.2339	1269.4124	NaN	NaN	0.0765	0.0246	0.8934	0.021	0.0197	0.0206	0.0207
0.0	0.0	0.0	17190.2339	1478.4124	NaN	NaN	0.0792	0.0246	0.8934	0.021	0.0197	0.0205	0.0207
0.0	0.0	0.0	13466.2339	3595.4124	NaN	NaN	0.2107	0.0246	0.8939	0.0209	0.0196	0.0203	0.0206
0.0	0.0	0.0	22040.2339	2457.4124	NaN	NaN	0.1003	0.0243	0.8938	0.021	0.0198	0.0204	0.0208
0.0	0.0	0.0	15361.2339	4816.4124	NaN	NaN	0.2387	0.0247	0.8935	0.0209	0.0198	0.0204	0.0208
0.0	0.0	0.0	16077.2339	109.4124	NaN	NaN	0.0068	0.0258	0.8935	0.0206	0.0194	0.0201	0.0206
0.0	0.0	0.0	18422.2339	-431.5876	NaN	NaN	-0.024	0.0263	0.893	0.0207	0.0194	0.02	0.0206
0.0	0.0	0.0	15572.2339	3612.4124	NaN	NaN	0.1883	0.0259	0.8926	0.0209	0.0196	0.0202	0.0208
0.0	0.0	0.0	17168.2339	4896.4124	NaN	NaN	0.2219	0.0261	0.8928	0.0208	0.0194	0.0202	0.0209
0.0	0.0	0.0	18554.2339	4469.4124	NaN	NaN	0.1941	0.0261	0.8925	0.0208	0.0194	0.0202	0.0209
0.0	0.0	0.0	20250.2339	1976.4124	NaN	NaN	0.0889	0.0263	0.8925	0.0208	0.0193	0.0202	0.0209
0.0	0.0	0.0	15382.2339	4414.4124	NaN	NaN	0.223	0.026	0.8927	0.0208	0.0193	0.0202	0.021
0.0	0.0	0.0	21088.2339	6064.4124	NaN	NaN	0.2233	0.0254	0.8926	0.021	0.0195	0.0204	0.0211
0.0	0.0	0.0	15172.2339	2583.4124	NaN	NaN	0.1455	0.0255	0.894	0.0207	0.0191	0.02	0.0207
0.0	0.0	0.0	20716.2339	4129.4124	NaN	NaN	0.1662	0.025	0.8939	0.0209	0.0192	0.0202	0.0209
0.0	0.0	0.0	14793.2339	2968.4124	NaN	NaN	0.1671	0.0247	0.8942	0.0209	0.0192	0.0202	0.0209
0.0	0.0	0.0	12732.2339	2928.4124	NaN	NaN	0.187	0.0245	0.895	0.0209	0.019	0.02	0.0206
0.0	0.0	0.0	19280.2339	1774.4124	NaN	NaN	0.0843	0.0239	0.8952	0.0211	0.0191	0.02	0.0206
0.0	0.0	0.0	13962.2339	2412.4124	NaN	NaN	0.1473	0.0236	0.8953	0.0212	0.0192	0.02	0.0207
0.0	0.0	0.0	15172.2339	1009.4124	NaN	NaN	0.0624	0.0234	0.8961	0.0212	0.019	0.0199	0.0204
0.0	0.0	0.0	20718.2339	1189.4124	NaN	NaN	0.0543	0.0231	0.8959	0.0213	0.0192	0.02	0.0205
0.0	0.0	0.0	18434.2339	147.4124	NaN	NaN	0.0079	0.023	0.8961	0.0214	0.0192	0.02	0.0204
0.0	0.0	0.0	17483.2339	5397.4124	NaN	NaN	0.2359	0.0228	0.8965	0.0214	0.0192	0.0199	0.0202
0.0	0.0	0.0	16722.2339	5330.4124	NaN	NaN	0.2417	0.0226	0.8966	0.0215	0.0193	0.0199	0.0202
0.0	0.0	0.0	17986.2339	2458.4124	NaN	NaN	0.1202	0.0225	0.8966	0.0215	0.0193	0.0199	0.0202
0.0	0.0	0.0	16028.2339	5704.4124	NaN	NaN	0.2625	0.0223	0.8967	0.0215	0.0193	0.02	0.0203
0.0	0.0	0.0	19941.2339	4930.4124	NaN	NaN	0.1982	0.0223	0.8963	0.0214	0.0194	0.0201	0.0204
0.0	0.0	0.0	18739.2339	2310.4124	NaN	NaN	0.1098	0.0225	0.8961	0.0214	0.0194	0.0202	0.0205
0.0	0.0	0.0	11509.2339	2642.4124	NaN	NaN	0.1867	0.0224	0.8962	0.0213	0.0194	0.0201	0.0205
0.0	0.0	0.0	17625.2339	3430.4124	NaN	NaN	0.1629	0.0223	0.8956	0.0214	0.0196	0.0204	0.0208
0.0	0.0	0.0	20092.2339	5940.4124	NaN	NaN	0.2282	0.0222	0.8946	0.0216	0.0199	0.0207	0.0211
0.0	0.0	0.0	18646.2339	6265.4124	NaN	NaN	0.2515	0.0223	0.8942	0.0216	0.02	0.0208	0.0211
0.0	0.0	0.0	20173.2339	4822.4124	NaN	NaN	0.1929	0.0226	0.8929	0.0217	0.0203	0.0211	0.0214
0.0	0.0	0.0	16462.2339	4738.4124	NaN	NaN	0.2235	0.023	0.8916	0.0218	0.0206	0.0215	0.0215
0.0	0.0	0.0	15130.2339	5138.4124	NaN	NaN	0.2535	0.0233	0.891	0.0218	0.0207	0.0216	0.0216
0.0	0.0	0.0	18630.2339	1865.4124	NaN	NaN	0.091	0.0234	0.8913	0.0216	0.0206	0.0216	0.0215
0.0	0.0	0.0	20539.2339	2672.4124	NaN	NaN	0.1151	0.0237	0.8903	0.0218	0.0208	0.0218	0.0217
0.0	0.0	0.0	19182.2339	4390.4124	NaN	NaN	0.1863	0.0239	0.8894	0.0219	0.021	0.022	0.0218
0.0	0.0	0.0	17577.2339	4770.4124	NaN	NaN	0.2135	0.024	0.8888	0.022	0.0211	0.0221	0.0219
0.0	0.0	0.0	18712.2339	807.4124	NaN	NaN	0.0414	0.024	0.8888	0.022	0.0211	0.0221	0.0219
0.0	0.0	0.0	17907.2339	-1280.5876	NaN	NaN	-0.077	0.0239	0.8888	0.0221	0.0211	0.0221	0.022
0.0	0.0	0.0	16160.2339	3700.4124	NaN	NaN	0.1863	0.0239	0.8885	0.0222	0.0211	0.0222	0.0221
0.0	0.0	0.0	17573.2339	3130.4124	NaN	NaN	0.1512	0.0238	0.8882	0.0223	0.0212	0.0222	0.0222
0.0	0.0	0.0	16478.2339	5826.4124	NaN	NaN	0.2612	0.0237	0.8885	0.0223	0.0211	0.0222	0.0222
0.0	0.0	0.0	15320.2339	2988.4124	NaN	NaN	0.1632	0.0236	0.8888	0.0223	0.0211	0.0221	0.0222
0.0	0.0	0.0	15737.2339	1250.4124	NaN	NaN	0.0736	0.0234	0.8894	0.0222	0.021	0.0219	0.0221
0.0	0.0	0.0	16618.2339	2518.4124	NaN	NaN	0.1316	0.0233	0.8897	0.0222	0.0209	0.0218	0.0221
0.0	0.0	0.0	18407.2339	4152.4124	NaN	NaN	0.1841	0.0231	0.8898	0.0221	0.0209	0.0218	0.0222
0.0	0.0	0.0	13370.2339	-586.5876	NaN	NaN	-0.0459	0.0229	0.8911	0.0219	0.0207	0.0215	0.0219
0.0	0.0	0.0	16260.2339	3763.4124	NaN	NaN	0.1879	0.0228	0.8913	0.0219	0.0206	0.0214	0.022
0.0	0.0	0.0	16591.2339	2719.4124	NaN	NaN	0.1408	0.0226	0.8922	0.0217	0.0205	0.0212	0.0219
0.0	0.0	0.0	19557.2339	4696.4124	NaN	NaN	0.1936	0.0224	0.8929	0.0216	0.0204	0.021	0.0218
0.0	0.0	0.0	18034.2339	4974.4124	NaN	NaN	0.2162	0.0223	0.8943	0.0213	0.0201	0.0206	0.0214
0.0	0.0	0.0	17816.2339	3350.4124	NaN	NaN	0.1583	0.0223	0.8951	0.0211	0.0199	0.0204	0.0212
0.0	0.0	0.0	18265.2339	1933.4124	NaN	NaN	0.0957	0.0224	0.8956	0.021	0.0197	0.0202	0.021
0.0	0.0	0.0	15926.2339	3039.4124	NaN	NaN	0.1603	0.0224	0.8962	0.0209	0.0196	0.02	0.0209
0.0	0.0	0.0	18847.2339	3647.4124	NaN	NaN	0.1621	0.0223	0.8966	0.0209	0.0195	0.0199	0.0208
0.0	0.0	0.0	16491.2339	1714.4124	NaN	NaN	0.0942	0.0222	0.897	0.0208	0.0195	0.0198	0.0207
0.0	0.0	0.0	15349.2339	3641.4124	NaN	NaN	0.1917	0.0221	0.8973	0.0208	0.0194	0.0197	0.0206
0.0	0.0	0.0	18877.2339	1646.4124	NaN	NaN	0.0802	0.022	0.8979	0.0207	0.0193	0.0196	0.0205
0.0	0.0	0.0	20811.2339	1355.4124	NaN	NaN	0.0611	0.0218	0.8977	0.0208	0.0194	0.0197	0.0206
0.0	0.0	0.0	17588.2339	6106.4124	NaN	NaN	0.2577	0.0215	0.8978	0.0208	0.0195	0.0197	0.0206
0.0	0.0	0.0	16011.2339	4843.4124	NaN	NaN	0.2322	0.0214	0.8979	0.0209	0.0195	0.0197	0.0206
0.0	0.0	0.0	17116.2339	6172.4124	NaN	NaN	0.265	0.0214	0.8973	0.021	0.0197	0.0199	0.0208
0.0	0.0	0.0	14870.2339	3527.4124	NaN	NaN	0.1917	0.0214	0.8972	0.021	0.0197	0.02	0.0208
0.0	0.0	0.0	16445.2339	3555.4124	NaN	NaN	0.1778	0.0214	0.8968	0.0211	0.0197	0.0201	0.021
0.0	0.0	0.0	17608.2339	4015.4124	NaN	NaN	0.1857	0.0215	0.8964	0.0211	0.0197	0.0202	0.021
0.0	0.0	0.0	14759.2339	3844.4124	NaN	NaN	0.2066	0.0217	0.896	0.0211	0.0198	0.0203	0.0211
0.0	0.0	0.0	17333.2339	7711.4124	NaN	NaN	0.3079	0.022	0.8954	0.0212	0.0199	0.0204	0.0211
0.0	0.0	0.0	20122.2339	8043.4124	NaN	NaN	0.2856	0.0221	0.8952	0.0213	0.0199	0.0205	0.021
0.0	0.0	0.0	21062.2339	3370.4124	NaN	NaN	0.1379	0.0223	0.895	0.0213	0.02	0.0205	0.0209
0.0	0.0	0.0	17511.2339	6691.4124	NaN	NaN	0.2765	0.0226	0.8941	0.0215	0.0202	0.0206	0.021
0.0	0.0	0.0	15042.2339	2608.4124	NaN	NaN	0.1478	0.0228	0.8938	0.0215	0.0203	0.0207	0.0209
0.0	0.0	0.0	16238.2339	4039.4124	NaN	NaN	0.1992	0.0229	0.894	0.0215	0.0202	0.0206	0.0207
0.0	0.0	0.0	15930.2339	3264.4124	NaN	NaN	0.1701	0.0231	0.8941	0.0214	0.0203	0.0206	0.0206
0.0	0.0	0.0	11511.2339	4044.4124	NaN	NaN	0.26	0.0233	0.8941	0.0213	0.0202	0.0206	0.0205
0.0	0.0	0.0	16503.2339	6651.4124	NaN	NaN	0.2873	0.0236	0.8938	0.0214	0.0201	0.0207	0.0204
0.0	0.0	0.0	16972.2339	4855.4124	NaN	NaN	0.2224	0.024	0.8935	0.0214	0.02	0.0208	0.0202
0.0	0.0	0.0	18845.2339	4338.4124	NaN	NaN	0.1871	0.0247	0.8926	0.0216	0.02	0.021	0.0202
0.0	0.0	0.0	15559.2339	6273.4124	NaN	NaN	0.2873	0.0257	0.8907	0.0219	0.02	0.0214	0.0203
0.0	0.0	0.0	21136.2339	3489.4124	NaN	NaN	0.1417	0.0268	0.8884	0.0223	0.02	0.0221	0.0203
0.0	0.0	0.0	16939.2339	581.4124	NaN	NaN	0.0332	0.0286	0.8855	0.0227	0.02	0.0228	0.0204
0.0	0.0	0.0	14736.2339	2979.4124	NaN	NaN	0.1682	0.0306	0.8816	0.0233	0.0201	0.0238	0.0206
0.0	0.0	0.0	14096.2339	2108.4124	NaN	NaN	0.1301	0.0328	0.8778	0.0239	0.0201	0.0247	0.0207
0.0	0.0	0.0	16998.2339	3286.4124	NaN	NaN	0.162	0.0347	0.8746	0.0244	0.0201	0.0255	0.0208
0.0	0.0	0.0	19392.2339	3933.4124	NaN	NaN	0.1686	0.0366	0.8717	0.0247	0.02	0.0261	0.0208
0.0	0.0	0.0	19902.2339	2461.4124	NaN	NaN	0.1101	0.038	0.8691	0.025	0.0201	0.0267	0.021
0.0	0.0	0.0	18665.2339	4494.4124	NaN	NaN	0.1941	0.0385	0.8679	0.0252	0.0203	0.0271	0.0211
0.0	0.0	0.0	17975.2339	3082.4124	NaN	NaN	0.1464	0.0394	0.8671	0.0251	0.0203	0.0271	0.0209
0.0	0.0	0.0	17415.2339	1993.4124	NaN	NaN	0.1027	0.0399	0.866	0.0253	0.0204	0.0274	0.021
0.0	0.0	0.0	19406.2339	2154.4124	NaN	NaN	0.0999	0.0405	0.8654	0.0252	0.0205	0.0274	0.021
0.0	0.0	0.0	17512.2339	1993.4124	NaN	NaN	0.1022	0.0412	0.8648	0.0252	0.0204	0.0274	0.0209
0.0	0.0	0.0	21451.2339	1037.4124	NaN	NaN	0.0461	0.0418	0.8647	0.0251	0.0203	0.0272	0.0209
0.0	0.0	0.0	14086.2339	357.4124	NaN	NaN	0.0247	0.0422	0.8647	0.0251	0.0202	0.027	0.0208
0.0	0.0	0.0	18007.2339	4311.4124	NaN	NaN	0.1932	0.0416	0.8654	0.025	0.0203	0.027	0.0207
0.0	0.0	0.0	17779.2339	4169.4124	NaN	NaN	0.19	0.0412	0.8661	0.0249	0.0204	0.0269	0.0206
0.0	0.0	0.0	17920.2339	161.4124	NaN	NaN	0.0089	0.0415	0.8664	0.0247	0.0203	0.0267	0.0205
0.0	0.0	0.0	19040.2339	1053.4124	NaN	NaN	0.0524	0.0421	0.8662	0.0246	0.0203	0.0266	0.0204
0.0	0.0	0.0	16678.2339	2919.4124	NaN	NaN	0.149	0.042	0.8659	0.0245	0.0205	0.0265	0.0205
0.0	0.0	0.0	15574.2339	-3.5876	NaN	NaN	-0.0002	0.0425	0.8657	0.0245	0.0205	0.0263	0.0204
0.0	0.0	0.0	16087.2339	2552.4124	NaN	NaN	0.1369	0.0425	0.8661	0.0243	0.0206	0.0262	0.0204
0.0	0.0	0.0	15184.2339	5527.4124	NaN	NaN	0.2669	0.0417	0.8667	0.0242	0.0209	0.0262	0.0204
0.0	0.0	0.0	13843.2339	2251.4124	NaN	NaN	0.1399	0.042	0.8671	0.024	0.0207	0.026	0.0202
0.0	0.0	0.0	15870.2339	1550.4124	NaN	NaN	0.089	0.0417	0.8681	0.0237	0.0206	0.0259	0.02
0.0	0.0	0.0	21714.2339	5777.4124	NaN	NaN	0.2102	0.04	0.8695	0.0235	0.021	0.026	0.02
0.0	0.0	0.0	17093.2339	2482.4124	NaN	NaN	0.1268	0.0404	0.8705	0.0231	0.0206	0.0257	0.0197
0.0	0.0	0.0	15671.2339	3379.4124	NaN	NaN	0.1774	0.0405	0.8712	0.0228	0.0204	0.0256	0.0195
0.0	0.0	0.0	18859.2339	3055.4124	NaN	NaN	0.1394	0.0394	0.8728	0.0225	0.0204	0.0255	0.0193
0.0	0.0	0.0	15050.2339	5099.4124	NaN	NaN	0.2531	0.0386	0.8751	0.0219	0.0203	0.0251	0.019
0.0	0.0	0.0	17263.2339	4804.4124	NaN	NaN	0.2177	0.0377	0.8774	0.0213	0.0201	0.0248	0.0186
0.0	0.0	0.0	16040.2339	3196.4124	NaN	NaN	0.1662	0.0376	0.8793	0.0207	0.0199	0.0244	0.0182
0.0	0.0	0.0	16286.2339	1448.4124	NaN	NaN	0.0817	0.0375	0.8809	0.0203	0.0196	0.024	0.0177
0.0	0.0	0.0	21286.2339	2882.4124	NaN	NaN	0.1193	0.0371	0.8828	0.0197	0.0195	0.0235	0.0174
0.0	0.0	0.0	14772.2339	2969.4124	NaN	NaN	0.1674	0.0368	0.8845	0.0193	0.0193	0.0231	0.017
0.0	0.0	0.0	15117.2339	3450.4124	NaN	NaN	0.1858	0.0362	0.8869	0.0188	0.019	0.0226	0.0166
0.0	0.0	0.0	15775.2339	2530.4124	NaN	NaN	0.1382	0.035	0.8897	0.0182	0.0188	0.0221	0.0162
0.0	0.0	0.0	17220.2339	3219.4124	NaN	NaN	0.1575	0.0338	0.8922	0.0178	0.0187	0.0216	0.0159
0.0	0.0	0.0	15869.2339	1321.4124	NaN	NaN	0.0769	0.0339	0.8937	0.0173	0.0184	0.0213	0.0153
0.0	0.0	0.0	15448.2339	1637.4124	NaN	NaN	0.0958	0.034	0.8943	0.0171	0.0184	0.0211	0.0151
0.0	0.0	0.0	13581.2339	640.4124	NaN	NaN	0.045	0.0345	0.8949	0.0169	0.018	0.021	0.0147
0.0	0.0	0.0	15010.2339	1072.4124	NaN	NaN	0.0667	0.0348	0.8962	0.0165	0.0176	0.0206	0.0144
0.0	0.0	0.0	18567.2339	2240.4124	NaN	NaN	0.1077	0.0339	0.8983	0.0162	0.0173	0.0202	0.0141
0.0	0.0	0.0	15202.2339	4854.4124	NaN	NaN	0.242	0.0332	0.9001	0.0159	0.0171	0.0199	0.0138
0.0	0.0	0.0	16235.2339	4092.4124	NaN	NaN	0.2013	0.0328	0.9015	0.0156	0.0169	0.0196	0.0136
0.0	0.0	0.0	18642.2339	3927.4124	NaN	NaN	0.174	0.0322	0.9027	0.0154	0.0169	0.0194	0.0135
0.0	0.0	0.0	15809.2339	4554.4124	NaN	NaN	0.2237	0.0326	0.9026	0.0153	0.0168	0.0193	0.0133
0.0	0.0	0.0	18695.2339	943.4124	NaN	NaN	0.048	0.0332	0.9028	0.0152	0.0165	0.0192	0.013
0.0	0.0	0.0	19400.2339	5037.4124	NaN	NaN	0.2061	0.0328	0.9032	0.0151	0.0167	0.0192	0.013
0.0	0.0	0.0	18264.2339	5123.4124	NaN	NaN	0.2191	0.0327	0.9033	0.0151	0.0167	0.0192	0.013
0.0	0.0	0.0	20083.2339	2807.4124	NaN	NaN	0.1226	0.0326	0.9034	0.0151	0.0167	0.0192	0.013
0.0	0.0	0.0	20753.2339	2396.4124	NaN	NaN	0.1035	0.0322	0.9034	0.0152	0.0169	0.0193	0.0131
0.0	0.0	0.0	17001.2339	1771.4124	NaN	NaN	0.0944	0.032	0.9033	0.0152	0.017	0.0194	0.0131
0.0	0.0	0.0	17233.2339	3090.4124	NaN	NaN	0.1521	0.0316	0.9033	0.0153	0.0172	0.0194	0.0132
0.0	0.0	0.0	16505.2339	4620.4124	NaN	NaN	0.2187	0.0315	0.9025	0.0155	0.0174	0.0197	0.0134
0.0	0.0	0.0	15487.2339	6105.4124	NaN	NaN	0.2828	0.0318	0.9011	0.0158	0.0176	0.0201	0.0135
0.0	0.0	0.0	16893.2339	3891.4124	NaN	NaN	0.1872	0.032	0.9001	0.016	0.0177	0.0205	0.0137
0.0	0.0	0.0	16924.2339	2706.4124	NaN	NaN	0.1379	0.0319	0.8996	0.0162	0.0178	0.0207	0.0138
0.0	0.0	0.0	16022.2339	3208.4124	NaN	NaN	0.1668	0.032	0.8989	0.0163	0.0179	0.0209	0.014
0.0	0.0	0.0	13589.2339	-718.5876	NaN	NaN	-0.0558	0.0323	0.8981	0.0165	0.0179	0.0211	0.0141
0.0	0.0	0.0	14611.2339	1128.4124	NaN	NaN	0.0717	0.0321	0.8981	0.0166	0.0179	0.0212	0.0142
0.0	0.0	0.0	18344.2339	2362.4124	NaN	NaN	0.1141	0.0315	0.8985	0.0166	0.018	0.0211	0.0143
0.0	0.0	0.0	16656.2339	1411.4124	NaN	NaN	0.0781	0.0312	0.8992	0.0165	0.0179	0.0209	0.0143
0.0	0.0	0.0	13922.2339	2939.4124	NaN	NaN	0.1743	0.0309	0.8996	0.0165	0.0178	0.0208	0.0143
0.0	0.0	0.0	15839.2339	1324.4124	NaN	NaN	0.0772	0.0306	0.8997	0.0165	0.018	0.0208	0.0144
0.0	0.0	0.0	13935.2339	2291.4124	NaN	NaN	0.1412	0.0307	0.8995	0.0166	0.0181	0.0207	0.0143
0.0	0.0	0.0	15754.2339	2306.4124	NaN	NaN	0.1277	0.0309	0.8994	0.0166	0.0182	0.0207	0.0143
0.0	0.0	0.0	17050.2339	2205.4124	NaN	NaN	0.1145	0.031	0.899	0.0166	0.0184	0.0207	0.0143
0.0	0.0	0.0	16583.2339	2066.4124	NaN	NaN	0.1108	0.0311	0.8987	0.0166	0.0185	0.0208	0.0143
0.0	0.0	0.0	16825.2339	3804.4124	NaN	NaN	0.1844	0.0309	0.8991	0.0166	0.0185	0.0207	0.0143
0.0	0.0	0.0	17566.2339	3827.4124	NaN	NaN	0.1789	0.0303	0.8998	0.0165	0.0185	0.0206	0.0143
0.0	0.0	0.0	16329.2339	5638.4124	NaN	NaN	0.2567	0.0299	0.9006	0.0163	0.0185	0.0205	0.0142
0.0	0.0	0.0	16244.2339	2780.4124	NaN	NaN	0.1461	0.0297	0.9013	0.0161	0.0186	0.0203	0.0141
0.0	0.0	0.0	18199.2339	4595.4124	NaN	NaN	0.2016	0.0297	0.902	0.0158	0.0186	0.02	0.0139
0.0	0.0	0.0	15839.2339	3752.4124	NaN	NaN	0.1915	0.03	0.9024	0.0155	0.0187	0.0198	0.0137
0.0	0.0	0.0	15030.2339	1752.4124	NaN	NaN	0.1044	0.0304	0.9028	0.0152	0.0187	0.0196	0.0134
0.0	0.0	0.0	15135.2339	1425.4124	NaN	NaN	0.0861	0.0305	0.9035	0.0148	0.0186	0.0193	0.0131
0.0	0.0	0.0	16889.2339	2455.4124	NaN	NaN	0.1269	0.0303	0.9044	0.0146	0.0185	0.0192	0.013
0.0	0.0	0.0	13825.2339	2389.4124	NaN	NaN	0.1474	0.0308	0.9044	0.0144	0.0184	0.0192	0.0128
0.0	0.0	0.0	13531.2339	1843.4124	NaN	NaN	0.1199	0.0314	0.9041	0.0143	0.0183	0.0192	0.0126
0.0	0.0	0.0	16773.2339	5304.4124	NaN	NaN	0.2403	0.032	0.9032	0.0143	0.0184	0.0194	0.0127
0.0	0.0	0.0	17996.2339	1133.4124	NaN	NaN	0.0592	0.0328	0.9023	0.0144	0.0183	0.0196	0.0126
0.0	0.0	0.0	16159.2339	4216.4124	NaN	NaN	0.2069	0.0336	0.9013	0.0145	0.0184	0.0197	0.0125
0.0	0.0	0.0	18740.2339	3573.4124	NaN	NaN	0.1601	0.0339	0.9003	0.0146	0.0186	0.02	0.0127
0.0	0.0	0.0	15669.2339	1764.4124	NaN	NaN	0.1012	0.0353	0.8977	0.0149	0.0189	0.0204	0.0128
0.0	0.0	0.0	18101.2339	4432.4124	NaN	NaN	0.1967	0.0363	0.8958	0.0152	0.0191	0.0207	0.0128
0.0	0.0	0.0	19138.2339	2163.4124	NaN	NaN	0.1016	0.0368	0.8948	0.0154	0.0192	0.0209	0.0129
0.0	0.0	0.0	14703.2339	5192.4124	NaN	NaN	0.261	0.0369	0.8942	0.0157	0.0192	0.021	0.013
0.0	0.0	0.0	15970.2339	1708.4124	NaN	NaN	0.0966	0.0375	0.893	0.016	0.0192	0.0212	0.0131
0.0	0.0	0.0	16003.2339	5786.4124	NaN	NaN	0.2656	0.0375	0.8917	0.0165	0.0193	0.0216	0.0133
0.0	0.0	0.0	16636.2339	3534.4124	NaN	NaN	0.1752	0.0378	0.8902	0.017	0.0193	0.0221	0.0135
0.0	0.0	0.0	14728.2339	5195.4124	NaN	NaN	0.2608	0.0383	0.8885	0.0176	0.0194	0.0226	0.0137
0.0	0.0	0.0	20585.2339	3190.4124	NaN	NaN	0.1342	0.0381	0.8874	0.0181	0.0195	0.0231	0.0139
0.0	0.0	0.0	16149.2339	2793.4124	NaN	NaN	0.1475	0.0386	0.8857	0.0184	0.0196	0.0236	0.014
0.0	0.0	0.0	16170.2339	5872.4124	NaN	NaN	0.2664	0.0399	0.8836	0.0188	0.0196	0.0241	0.014
0.0	0.0	0.0	19415.2339	1982.4124	NaN	NaN	0.0926	0.041	0.8815	0.019	0.0197	0.0247	0.014
0.0	0.0	0.0	18756.2339	1952.4124	NaN	NaN	0.0943	0.0417	0.8796	0.0193	0.0199	0.0252	0.0143
0.0	0.0	0.0	15563.2339	4824.4124	NaN	NaN	0.2366	0.045	0.8746	0.0199	0.0201	0.026	0.0144
0.0	0.0	0.0	16163.2339	1631.4124	NaN	NaN	0.0917	0.049	0.8669	0.0207	0.0208	0.0273	0.0153
0.0	0.0	0.0	16084.2339	2900.4124	NaN	NaN	0.1528	0.0579	0.8527	0.0219	0.0215	0.029	0.017
0.0	0.0	0.0	10400.2339	1398.4124	NaN	NaN	0.1185	0.0822	0.8207	0.0235	0.0222	0.0316	0.0197
0.0	0.0	0.0	14054.2339	972.4124	NaN	NaN	0.0647	0.1051	0.7886	0.0253	0.0237	0.035	0.0224
0.0	0.0	0.0	4700.2339	1312.4124	NaN	NaN	0.2183	0.1508	0.7352	0.0273	0.0241	0.0377	0.0248
0.0	0.0	0.0	149.2339	-708.5876	NaN	NaN	1.2668	0.2083	0.6687	0.031	0.0258	0.0394	0.0268
0.0	0.0	0.0	19299.2339	5612.4124	NaN	NaN	0.2253	0.2454	0.627	0.0316	0.0291	0.0381	0.0287
0.0	0.0	0.0	-391.7661	1831.4124	NaN	NaN	1.2721	0.4448	0.4294	0.0348	0.0297	0.0326	0.0286
0.0	0.0	0.0	3010.2339	-3202.5876	NaN	NaN	1.3	0.5265	0.3467	0.036	0.0314	0.0313	0.0281
0.0	0.0	0.0	-1814.7661	1204.4124	NaN	NaN	-0.3	0.5118	0.3564	0.0378	0.032	0.0337	0.0283
0.0	0.0	0.0	-194.7661	2196.4124	NaN	NaN	1.0973	0.4356	0.4236	0.04	0.0336	0.0384	0.0288
0.0	0.0	0.0	11682.2339	2591.4124	NaN	NaN	0.1816	0.3766	0.4794	0.0413	0.0317	0.0427	0.0284
0.0	0.0	0.0	11107.2339	3513.4124	NaN	NaN	0.2403	0.2775	0.5796	0.0398	0.0296	0.0435	0.03
0.0	0.0	0.0	10693.2339	567.4124	NaN	NaN	0.0504	0.3149	0.5455	0.0379	0.0293	0.0416	0.0308
0.0	0.0	0.0	56.2339	-97.5876	NaN	NaN	1.3	0.4253	0.4325	0.0411	0.0308	0.0407	0.0296
0.0	0.0	0.0	6665.2339	1743.4124	NaN	NaN	0.2073	0.3621	0.4894	0.0426	0.0323	0.043	0.0305
0.0	0.0	0.0	340.2339	2306.4124	NaN	NaN	0.8714	0.4005	0.4517	0.0448	0.0308	0.042	0.0302
0.0	0.0	0.0	25361.2339	5544.4124	NaN	NaN	0.1794	0.3384	0.5081	0.0475	0.0322	0.0438	0.03
0.0	0.0	0.0	24651.2339	3412.4124	NaN	NaN	0.1216	0.3313	0.5088	0.051	0.0328	0.0449	0.031
0.0	0.0	0.0	-1824.7661	-564.5876	NaN	NaN	0.2363	0.4512	0.397	0.0481	0.0317	0.0414	0.0307
0.0	0.0	0.0	13198.2339	771.4124	NaN	NaN	0.0552	0.4452	0.3954	0.0527	0.0337	0.0434	0.0296
0.0	0.0	0.0	29617.2339	3543.4124	NaN	NaN	0.1069	0.3877	0.4428	0.0581	0.0354	0.0458	0.0301
0.0	0.0	0.0	26090.2339	1548.4124	NaN	NaN	0.056	0.4425	0.3923	0.0546	0.0347	0.0453	0.0306
0.0	0.0	0.0	7066.2339	-1102.5876	NaN	NaN	-0.1849	0.5048	0.3381	0.0506	0.033	0.0439	0.0296
0.0	0.0	0.0	16512.2339	3804.4124	NaN	NaN	0.1873	0.3359	0.4863	0.0629	0.0354	0.0489	0.0306
0.0	0.0	0.0	9704.2339	4155.4124	NaN	NaN	0.2998	0.2492	0.5707	0.0649	0.0339	0.051	0.0302
0.0	0.0	0.0	19906.2339	-941.5876	NaN	NaN	-0.0496	0.2572	0.561	0.0614	0.037	0.0519	0.0315
0.0	0.0	0.0	2589.2339	325.4124	NaN	NaN	0.1116	0.4063	0.4154	0.0521	0.0395	0.0499	0.0368
0.0	0.0	0.0	-327.7661	-94.5876	NaN	NaN	0.224	0.6019	0.2405	0.0423	0.0359	0.0426	0.0369
0.0	0.0	0.0	-150.7661	-1093.5876	NaN	NaN	0.8788	0.7126	0.1444	0.0381	0.0305	0.0384	0.036
0.0	0.0	0.0	-1415.7661	-1289.5876	NaN	NaN	0.4767	0.73	0.1284	0.0371	0.031	0.0387	0.0348
0.0	0.0	0.0	-2826.7661	228.4124	NaN	NaN	-0.0879	0.7179	0.1342	0.0393	0.0326	0.0407	0.0354
0.0	0.0	0.0	5254.2339	-661.5876	NaN	NaN	-0.1441	0.6807	0.1583	0.0443	0.0359	0.045	0.0359
0.0	0.0	0.0	26731.2339	1039.4124	NaN	NaN	0.0374	0.551	0.2499	0.0579	0.0466	0.0566	0.038
0.0	0.0	0.0	20900.2339	5534.4124	NaN	NaN	0.2094	0.5021	0.2962	0.0541	0.0481	0.0601	0.0394
0.0	0.0	0.0	24123.2339	860.4124	NaN	NaN	0.0344	0.4562	0.3363	0.0516	0.051	0.0661	0.0388
0.0	0.0	0.0	24144.2339	2372.4124	NaN	NaN	0.0895	0.4716	0.3208	0.049	0.0507	0.0658	0.0422
0.0	0.0	0.0	7109.2339	-1680.5876	NaN	NaN	-0.3	0.6283	0.1958	0.0371	0.039	0.0507	0.0491
0.0	0.0	0.0	-1455.7661	-1400.5876	NaN	NaN	0.4903	0.7736	0.0976	0.0302	0.0262	0.0347	0.0377
0.0	0.0	0.0	372.2339	-615.5876	NaN	NaN	1.3	0.8548	0.0467	0.0243	0.021	0.0257	0.0273
0.0	0.0	0.0	-1065.7661	716.4124	NaN	NaN	-0.3	0.8699	0.0366	0.0211	0.0224	0.0262	0.0237
0.0	0.0	0.0	-1776.7661	-683.5876	NaN	NaN	0.2778	0.8747	0.0335	0.0198	0.023	0.0269	0.0222
0.0	0.0	0.0	-52.7661	-451.5876	NaN	NaN	0.8954	0.876	0.0325	0.0196	0.0231	0.0271	0.0216
0.0	0.0	0.0	-1853.7661	-405.5876	NaN	NaN	0.1795	0.8778	0.0319	0.0193	0.0229	0.0267	0.0213
0.0	0.0	0.0	-1855.7661	-3275.5876	NaN	NaN	0.6383	0.8787	0.0317	0.0193	0.0228	0.0264	0.0212
0.0	0.0	0.0	-181.7661	250.4124	NaN	NaN	1.3	0.879	0.0315	0.0194	0.0228	0.0263	0.0211
0.0	0.0	0.0	-2000.7661	-1560.5876	NaN	NaN	0.4382	0.879	0.0313	0.0194	0.0229	0.0262	0.0211
0.0	0.0	0.0	-624.7661	186.4124	NaN	NaN	-0.3	0.8797	0.0309	0.0194	0.0229	0.026	0.021
0.0	0.0	0.0	1202.2339	148.4124	NaN	NaN	0.1099	0.8794	0.031	0.0195	0.0229	0.026	0.0211
0.0	0.0	0.0	357.2339	1404.4124	NaN	NaN	0.7972	0.879	0.0312	0.0196	0.0229	0.026	0.0213
0.0	0.0	0.0	-3766.7661	-201.5876	NaN	NaN	0.0508	0.8783	0.0316	0.0197	0.0229	0.0261	0.0214
0.0	0.0	0.0	-597.7661	891.4124	NaN	NaN	1.3	0.8783	0.0316	0.0197	0.0229	0.0261	0.0214
0.0	0.0	0.0	-1708.7661	-872.5876	NaN	NaN	0.338	0.8787	0.0316	0.0196	0.0228	0.0259	0.0214
0.0	0.0	0.0	-868.7661	1716.4124	NaN	NaN	1.3	0.8788	0.0317	0.0196	0.0227	0.0258	0.0214
0.0	0.0	0.0	-877.7661	-941.5876	NaN	NaN	0.5175	0.8782	0.032	0.0196	0.0228	0.0259	0.0215
0.0	0.0	0.0	173.2339	1871.4124	NaN	NaN	0.9153	0.8772	0.0323	0.0197	0.0229	0.0262	0.0216
0.0	0.0	0.0	1969.2339	-1094.5876	NaN	NaN	-0.3	0.8759	0.0326	0.0199	0.0232	0.0265	0.0219
0.0	0.0	0.0	-606.7661	-1487.5876	NaN	NaN	0.7103	0.8754	0.0326	0.0201	0.0234	0.0266	0.0221
0.0	0.0	0.0	-404.7661	310.4124	NaN	NaN	-0.3	0.8761	0.032	0.02	0.0234	0.0263	0.0221
0.0	0.0	0.0	846.2339	2693.4124	NaN	NaN	0.7609	0.8774	0.0314	0.0199	0.0234	0.0259	0.022
0.0	0.0	0.0	-2124.7661	1173.4124	NaN	NaN	-0.3	0.8781	0.0309	0.02	0.0234	0.0256	0.022
0.0	0.0	0.0	778.2339	-2306.5876	NaN	NaN	1.3	0.8801	0.03	0.02	0.0232	0.0249	0.0218
0.0	0.0	0.0	-173.7661	-513.5876	NaN	NaN	0.7472	0.8829	0.0286	0.0201	0.0229	0.024	0.0215
0.0	0.0	0.0	-2361.7661	-2530.5876	NaN	NaN	0.5173	0.8861	0.027	0.0202	0.0226	0.0229	0.0212
0.0	0.0	0.0	-390.7661	-1122.5876	NaN	NaN	0.7418	0.8893	0.0254	0.0202	0.0223	0.0219	0.0209
0.0	0.0	0.0	-708.7661	980.4124	NaN	NaN	1.3	0.891	0.0243	0.0203	0.0222	0.0214	0.0208
0.0	0.0	0.0	1723.2339	1030.4124	NaN	NaN	0.3742	0.8918	0.0237	0.0204	0.0222	0.0212	0.0208
0.0	0.0	0.0	1009.2339	1440.4124	NaN	NaN	0.588	0.8923	0.0233	0.0204	0.0222	0.0211	0.0207
0.0	0.0	0.0	-61.7661	-2873.5876	NaN	NaN	0.979	0.892	0.0232	0.0205	0.0224	0.0212	0.0207
0.0	0.0	0.0	-951.7661	557.4124	NaN	NaN	-0.3	0.8919	0.0231	0.0206	0.0224	0.0212	0.0207
0.0	0.0	0.0	-2312.7661	-347.5876	NaN	NaN	0.1307	0.8917	0.023	0.0207	0.0226	0.0213	0.0208
0.0	0.0	0.0	-1197.7661	679.4124	NaN	NaN	-0.3	0.892	0.0229	0.0206	0.0226	0.0213	0.0208
0.0	0.0	0.0	79.2339	-1470.5876	NaN	NaN	1.0569	0.8921	0.0228	0.0205	0.0226	0.0212	0.0207
0.0	0.0	0.0	2754.2339	1432.4124	NaN	NaN	0.3421	0.8925	0.0227	0.0204	0.0226	0.0212	0.0207
0.0	0.0	0.0	-1155.7661	-130.5876	NaN	NaN	0.1015	0.8925	0.0227	0.0204	0.0226	0.0212	0.0207
0.0	0.0	0.0	1447.2339	227.4124	NaN	NaN	0.1358	0.8928	0.0226	0.0203	0.0225	0.0211	0.0206
0.0	0.0	0.0	500.2339	-1851.5876	NaN	NaN	1.3	0.8929	0.0226	0.0203	0.0225	0.0211	0.0206
0.0	0.0	0.0	-80.7661	-186.5876	NaN	NaN	0.6979	0.8934	0.0224	0.0203	0.0224	0.021	0.0205
0.0	0.0	0.0	2642.2339	-348.5876	NaN	NaN	-0.152	0.8933	0.0225	0.0203	0.0224	0.021	0.0205
0.0	0.0	0.0	475.2339	-557.5876	NaN	NaN	1.3	0.893	0.0226	0.0204	0.0224	0.0211	0.0205
0.0	0.0	0.0	641.2339	-1056.5876	NaN	NaN	1.3	0.8928	0.0227	0.0205	0.0224	0.0211	0.0205
0.0	0.0	0.0	-383.7661	-3285.5876	NaN	NaN	0.8954	0.8927	0.0227	0.0205	0.0224	0.0211	0.0205
0.0	0.0	0.0	1668.2339	-2523.5876	NaN	NaN	1.3	0.8927	0.0226	0.0205	0.0225	0.0212	0.0204
0.0	0.0	0.0	-538.7661	2306.4124	NaN	NaN	1.3	0.8925	0.0226	0.0205	0.0226	0.0213	0.0204
0.0	0.0	0.0	2250.2339	1675.4124	NaN	NaN	0.4268	0.8922	0.0227	0.0205	0.0226	0.0214	0.0204
0.0	0.0	0.0	1133.2339	251.4124	NaN	NaN	0.1816	0.892	0.0228	0.0206	0.0226	0.0215	0.0205
0.0	0.0	0.0	-206.7661	-3541.5876	NaN	NaN	0.9448	0.892	0.0229	0.0206	0.0225	0.0214	0.0205
0.0	0.0	0.0	1752.2339	1046.4124	NaN	NaN	0.3739	0.892	0.0229	0.0206	0.0225	0.0214	0.0205
0.0	0.0	0.0	-369.7661	95.4124	NaN	NaN	-0.3	0.8921	0.0229	0.0206	0.0225	0.0214	0.0205
0.0	0.0	0.0	57.2339	549.4124	NaN	NaN	0.9057	0.892	0.023	0.0206	0.0224	0.0214	0.0205
0.0	0.0	0.0	-292.7661	3123.4124	NaN	NaN	1.1034	0.8919	0.0231	0.0206	0.0224	0.0214	0.0205
0.0	0.0	0.0	-94.7661	-3212.5876	NaN	NaN	0.9713	0.8918	0.0232	0.0207	0.0225	0.0214	0.0206
0.0	0.0	0.0	1922.2339	-644.5876	NaN	NaN	-0.3	0.8919	0.0231	0.0207	0.0225	0.0214	0.0205
0.0	0.0	0.0	3687.2339	1514.4124	NaN	NaN	0.2911	0.892	0.023	0.0206	0.0225	0.0214	0.0205
0.0	0.0	0.0	4795.2339	-218.5876	NaN	NaN	-0.0478	0.8918	0.0231	0.0206	0.0225	0.0215	0.0204
0.0	0.0	0.0	2664.2339	-1672.5876	NaN	NaN	-0.3	0.8916	0.0233	0.0207	0.0225	0.0215	0.0205
0.0	0.0	0.0	1714.2339	-816.5876	NaN	NaN	-0.3	0.8916	0.0233	0.0207	0.0224	0.0214	0.0205
0.0	0.0	0.0	-2202.7661	-2872.5876	NaN	NaN	0.566	0.8916	0.0233	0.0207	0.0224	0.0214	0.0206
0.0	0.0	0.0	-497.7661	1582.4124	NaN	NaN	1.3	0.8921	0.0231	0.0207	0.0224	0.0213	0.0205
0.0	0.0	0.0	-1455.7661	597.4124	NaN	NaN	-0.3	0.8921	0.0231	0.0207	0.0224	0.0213	0.0204
0.0	0.0	0.0	574.2339	1161.4124	NaN	NaN	0.6692	0.8921	0.0231	0.0207	0.0224	0.0213	0.0204
0.0	0.0	0.0	-349.7661	-937.5876	NaN	NaN	0.7283	0.8921	0.0232	0.0207	0.0224	0.0213	0.0204
0.0	0.0	0.0	442.2339	-111.5876	NaN	NaN	-0.3	0.8921	0.0232	0.0207	0.0223	0.0212	0.0204
0.0	0.0	0.0	-416.7661	-1922.5876	NaN	NaN	0.8218	0.8921	0.0232	0.0208	0.0223	0.0212	0.0205
0.0	0.0	0.0	1647.2339	-1468.5876	NaN	NaN	-0.3	0.8921	0.0231	0.0208	0.0223	0.0212	0.0204
0.0	0.0	0.0	477.2339	540.4124	NaN	NaN	0.531	0.8919	0.0232	0.0208	0.0223	0.0213	0.0204
0.0	0.0	0.0	1182.2339	560.4124	NaN	NaN	0.3216	0.8918	0.0233	0.0209	0.0223	0.0213	0.0204
0.0	0.0	0.0	-1433.7661	-2270.5876	NaN	NaN	0.613	0.8917	0.0233	0.021	0.0223	0.0213	0.0204
0.0	0.0	0.0	-1472.7661	-1462.5876	NaN	NaN	0.4983	0.8917	0.0233	0.021	0.0224	0.0213	0.0204
0.0	0.0	0.0	1337.2339	2015.4124	NaN	NaN	0.6011	0.8917	0.0232	0.0209	0.0224	0.0214	0.0204
0.0	0.0	0.0	-722.7661	-570.5876	NaN	NaN	0.4412	0.8915	0.0233	0.0209	0.0224	0.0215	0.0204
0.0	0.0	0.0	135.2339	-1423.5876	NaN	NaN	1.105	0.8913	0.0234	0.021	0.0224	0.0214	0.0204
0.0	0.0	0.0	-375.7661	-3400.5876	NaN	NaN	0.9005	0.8913	0.0235	0.021	0.0224	0.0214	0.0204
0.0	0.0	0.0	-1198.7661	-4201.5876	NaN	NaN	0.778	0.8914	0.0235	0.021	0.0223	0.0213	0.0205
0.0	0.0	0.0	-1008.7661	-3130.5876	NaN	NaN	0.7563	0.8912	0.0234	0.0211	0.0224	0.0214	0.0206
0.0	0.0	0.0	1641.2339	1240.4124	NaN	NaN	0.4305	0.8914	0.0233	0.0208	0.0223	0.0217	0.0205
0.0	0.0	0.0	-559.7661	1846.4124	NaN	NaN	1.3	0.8911	0.0234	0.0208	0.0223	0.0219	0.0206
0.0	0.0	0.0	-499.7661	-125.5876	NaN	NaN	0.2008	0.8909	0.0235	0.0208	0.0222	0.0219	0.0206
0.0	0.0	0.0	104.2339	96.4124	NaN	NaN	0.4805	0.891	0.0235	0.0208	0.0222	0.0219	0.0207
0.0	0.0	0.0	-924.7661	-406.5876	NaN	NaN	0.3054	0.8909	0.0235	0.0208	0.0221	0.022	0.0207
0.0	0.0	0.0	1048.2339	1329.4124	NaN	NaN	0.5591	0.8908	0.0234	0.0208	0.0221	0.0221	0.0208
0.0	0.0	0.0	951.2339	104.4124	NaN	NaN	0.0989	0.8907	0.0235	0.0208	0.0221	0.0221	0.0208
0.0	0.0	0.0	456.2339	-927.5876	NaN	NaN	1.3	0.8909	0.0235	0.0208	0.0221	0.022	0.0208
0.0	0.0	0.0	390.2339	750.4124	NaN	NaN	0.6579	0.8913	0.0234	0.0207	0.022	0.0219	0.0207
0.0	0.0	0.0	-149.7661	-1414.5876	NaN	NaN	0.9043	0.8914	0.0233	0.0207	0.022	0.0218	0.0207
0.0	0.0	0.0	-330.7661	2394.4124	NaN	NaN	1.1603	0.8913	0.0233	0.0207	0.0221	0.0219	0.0208
0.0	0.0	0.0	961.2339	558.4124	NaN	NaN	0.3675	0.8914	0.0233	0.0206	0.0221	0.0219	0.0207
0.0	0.0	0.0	22.2339	-1383.5876	NaN	NaN	1.0163	0.8915	0.0233	0.0207	0.0221	0.0217	0.0207
0.0	0.0	0.0	329.2339	-831.5876	NaN	NaN	1.3	0.8918	0.0232	0.0206	0.0221	0.0216	0.0207
0.0	0.0	0.0	-774.7661	-170.5876	NaN	NaN	0.1804	0.8919	0.0231	0.0206	0.0221	0.0216	0.0207
0.0	0.0	0.0	-1368.7661	800.4124	NaN	NaN	-0.3	0.8919	0.0231	0.0206	0.0221	0.0216	0.0207
0.0	0.0	0.0	1038.2339	50.4124	NaN	NaN	0.0463	0.8921	0.023	0.0205	0.0221	0.0216	0.0207
0.0	0.0	0.0	629.2339	-2599.5876	NaN	NaN	1.3	0.892	0.023	0.0206	0.0222	0.0215	0.0207
0.0	0.0	0.0	-1149.7661	-1461.5876	NaN	NaN	0.5597	0.8922	0.023	0.0206	0.0222	0.0214	0.0207
0.0	0.0	0.0	-666.7661	-1441.5876	NaN	NaN	0.6838	0.8924	0.0229	0.0206	0.0221	0.0213	0.0207
0.0	0.0	0.0	-1267.7661	-1061.5876	NaN	NaN	0.4557	0.8926	0.0229	0.0205	0.0221	0.0213	0.0207
0.0	0.0	0.0	214.2339	-206.5876	NaN	NaN	-0.3	0.8925	0.0229	0.0204	0.0221	0.0213	0.0207
0.0	0.0	0.0	-283.7661	-529.5876	NaN	NaN	0.6511	0.8925	0.0229	0.0204	0.0221	0.0213	0.0206
0.0	0.0	0.0	-1016.7661	5.4124	NaN	NaN	-0.0054	0.8923	0.023	0.0205	0.0222	0.0214	0.0207
0.0	0.0	0.0	-1459.7661	-984.5876	NaN	NaN	0.4028	0.8923	0.023	0.0205	0.0222	0.0213	0.0206
0.0	0.0	0.0	-965.7661	257.4124	NaN	NaN	-0.3	0.8924	0.0229	0.0205	0.0223	0.0213	0.0206
0.0	0.0	0.0	-718.7661	-4497.5876	NaN	NaN	0.8622	0.8926	0.0229	0.0205	0.0222	0.0212	0.0206
0.0	0.0	0.0	1059.2339	582.4124	NaN	NaN	0.3548	0.8925	0.0229	0.0204	0.0222	0.0213	0.0206
0.0	0.0	0.0	-1211.7661	-1348.5876	NaN	NaN	0.5267	0.8926	0.0229	0.0204	0.0221	0.0214	0.0206
0.0	0.0	0.0	-1635.7661	2485.4124	NaN	NaN	1.3	0.8925	0.023	0.0204	0.0221	0.0214	0.0206
0.0	0.0	0.0	-276.7661	-330.5876	NaN	NaN	0.5443	0.8926	0.023	0.0204	0.0221	0.0213	0.0206
0.0	0.0	0.0	-1484.7661	-1488.5876	NaN	NaN	0.5006	0.8925	0.023	0.0205	0.0221	0.0213	0.0206
0.0	0.0	0.0	757.2339	1135.4124	NaN	NaN	0.5999	0.8925	0.023	0.0205	0.0221	0.0213	0.0207
0.0	0.0	0.0	-1537.7661	-861.5876	NaN	NaN	0.3591	0.8927	0.0229	0.0204	0.022	0.0213	0.0206
0.0	0.0	0.0	914.2339	1115.4124	NaN	NaN	0.5496	0.8924	0.023	0.0204	0.0221	0.0214	0.0207
0.0	0.0	0.0	-594.7661	113.4124	NaN	NaN	-0.2356	0.8927	0.023	0.0204	0.022	0.0213	0.0206
0.0	0.0	0.0	-1030.7661	-387.5876	NaN	NaN	0.2733	0.8926	0.023	0.0204	0.0221	0.0213	0.0206
0.0	0.0	0.0	-371.7661	-1685.5876	NaN	NaN	0.8193	0.8927	0.023	0.0205	0.022	0.0212	0.0206
0.0	0.0	0.0	-2414.7661	-1202.5876	NaN	NaN	0.3324	0.8925	0.0229	0.0206	0.0221	0.0212	0.0207
0.0	0.0	0.0	-1808.7661	-168.5876	NaN	NaN	0.0853	0.8926	0.0229	0.0207	0.0221	0.0211	0.0206
0.0	0.0	0.0	413.2339	-589.5876	NaN	NaN	1.3	0.8926	0.0229	0.0207	0.0221	0.0211	0.0207
0.0	0.0	0.0	-1260.7661	-1178.5876	NaN	NaN	0.4832	0.8926	0.0229	0.0206	0.0221	0.0211	0.0207
0.0	0.0	0.0	474.2339	-1790.5876	NaN	NaN	1.3	0.8927	0.0229	0.0205	0.022	0.0212	0.0207
0.0	0.0	0.0	-732.7661	290.4124	NaN	NaN	-0.3	0.8924	0.023	0.0205	0.022	0.0213	0.0207
0.0	0.0	0.0	-120.7661	1749.4124	NaN	NaN	1.0742	0.8924	0.0231	0.0204	0.022	0.0214	0.0207
0.0	0.0	0.0	-338.7661	-446.5876	NaN	NaN	0.5686	0.8924	0.0231	0.0205	0.022	0.0213	0.0208
0.0	0.0	0.0	155.2339	-1759.5876	NaN	NaN	1.0968	0.8923	0.0231	0.0206	0.022	0.0213	0.0208
0.0	0.0	0.0	-280.7661	-1713.5876	NaN	NaN	0.8592	0.8924	0.023	0.0206	0.022	0.0212	0.0208
0.0	0.0	0.0	-905.7661	-1601.5876	NaN	NaN	0.6388	0.8924	0.023	0.0206	0.022	0.0212	0.0208
0.0	0.0	0.0	2384.2339	878.4124	NaN	NaN	0.2692	0.8926	0.0231	0.0204	0.022	0.0212	0.0207
0.0	0.0	0.0	81.2339	-781.5876	NaN	NaN	1.116	0.8926	0.0231	0.0204	0.022	0.0212	0.0207
0.0	0.0	0.0	-455.7661	-130.5876	NaN	NaN	0.2227	0.8926	0.0231	0.0204	0.022	0.0212	0.0208
0.0	0.0	0.0	-1464.7661	-316.5876	NaN	NaN	0.1777	0.8927	0.023	0.0204	0.0219	0.0212	0.0208
0.0	0.0	0.0	-672.7661	-916.5876	NaN	NaN	0.5767	0.8924	0.023	0.0205	0.022	0.0212	0.0208
0.0	0.0	0.0	-1104.7661	1596.4124	NaN	NaN	1.3	0.8925	0.023	0.0205	0.022	0.0212	0.0208
0.0	0.0	0.0	155.2339	-1843.5876	NaN	NaN	1.0919	0.8924	0.023	0.0206	0.0221	0.0212	0.0208
0.0	0.0	0.0	-3104.7661	-2263.5876	NaN	NaN	0.4217	0.8925	0.0229	0.0206	0.022	0.0211	0.0208
0.0	0.0	0.0	-604.7661	419.4124	NaN	NaN	-0.3	0.8927	0.0229	0.0205	0.022	0.0212	0.0208
0.0	0.0	0.0	-760.7661	1430.4124	NaN	NaN	1.3	0.8931	0.0229	0.0202	0.0219	0.0212	0.0207
0.0	0.0	0.0	234.2339	2566.4124	NaN	NaN	0.9164	0.8931	0.023	0.0201	0.0219	0.0212	0.0207
0.0	0.0	0.0	-708.7661	-550.5876	NaN	NaN	0.4372	0.8928	0.023	0.0202	0.0219	0.0212	0.0208
0.0	0.0	0.0	-22.7661	-1307.5876	NaN	NaN	0.9829	0.8923	0.0231	0.0205	0.022	0.0213	0.0209
0.0	0.0	0.0	-1711.7661	-2574.5876	NaN	NaN	0.6006	0.8924	0.023	0.0205	0.022	0.0212	0.0209
0.0	0.0	0.0	144.2339	2220.4124	NaN	NaN	0.939	0.8925	0.023	0.0204	0.022	0.0212	0.0208
0.0	0.0	0.0	1380.2339	-1138.5876	NaN	NaN	-0.3	0.8926	0.023	0.0203	0.022	0.0212	0.0208
0.0	0.0	0.0	182.2339	-1339.5876	NaN	NaN	1.1575	0.8927	0.0231	0.0202	0.022	0.0213	0.0207
0.0	0.0	0.0	1257.2339	1938.4124	NaN	NaN	0.6066	0.8926	0.0232	0.0201	0.0221	0.0213	0.0207
0.0	0.0	0.0	-808.7661	3287.4124	NaN	NaN	1.3	0.8925	0.0233	0.0202	0.0221	0.0213	0.0207
0.0	0.0	0.0	-1275.7661	-1815.5876	NaN	NaN	0.5873	0.8924	0.0232	0.0203	0.022	0.0213	0.0208
0.0	0.0	0.0	-259.7661	-2429.5876	NaN	NaN	0.9034	0.8925	0.0231	0.0204	0.022	0.0212	0.0208
0.0	0.0	0.0	-1180.7661	-128.5876	NaN	NaN	0.0982	0.8925	0.0231	0.0203	0.022	0.0212	0.0207
0.0	0.0	0.0	-1863.7661	-167.5876	NaN	NaN	0.0825	0.8926	0.0231	0.0203	0.022	0.0212	0.0207
0.0	0.0	0.0	-1296.7661	-17.5876	NaN	NaN	0.0134	0.8925	0.0231	0.0204	0.0221	0.0212	0.0207
0.0	0.0	0.0	-1380.7661	1991.4124	NaN	NaN	1.3	0.8925	0.0231	0.0203	0.022	0.0212	0.0207
0.0	0.0	0.0	-3367.7661	85.4124	NaN	NaN	-0.026	0.8926	0.0231	0.0204	0.022	0.0212	0.0207
0.0	0.0	0.0	-1668.7661	-764.5876	NaN	NaN	0.3142	0.8928	0.0231	0.0203	0.022	0.0212	0.0207
0.0	0.0	0.0	245.2339	1543.4124	NaN	NaN	0.8629	0.8927	0.0232	0.0202	0.022	0.0212	0.0207
0.0	0.0	0.0	92.2339	692.4124	NaN	NaN	0.8825	0.8926	0.0232	0.0203	0.022	0.0212	0.0207
0.0	0.0	0.0	-1360.7661	-53.5876	NaN	NaN	0.0379	0.8925	0.0232	0.0204	0.022	0.0212	0.0207
0.0	0.0	0.0	-1756.7661	-1309.5876	NaN	NaN	0.4271	0.8923	0.0232	0.0206	0.0221	0.0212	0.0207
0.0	0.0	0.0	-1094.7661	-654.5876	NaN	NaN	0.3742	0.8925	0.0231	0.0205	0.022	0.0212	0.0207
0.0	0.0	0.0	734.2339	-1499.5876	NaN	NaN	1.3	0.8924	0.0232	0.0204	0.0221	0.0212	0.0207
0.0	0.0	0.0	-436.7661	-308.5876	NaN	NaN	0.414	0.8924	0.0232	0.0204	0.0221	0.0212	0.0206
0.0	0.0	0.0	-557.7661	-1959.5876	NaN	NaN	0.7784	0.8923	0.0233	0.0204	0.0221	0.0213	0.0207
0.0	0.0	0.0	-2370.7661	-1307.5876	NaN	NaN	0.3555	0.8924	0.0233	0.0204	0.022	0.0212	0.0206
0.0	0.0	0.0	94.2339	-149.5876	NaN	NaN	1.3	0.8923	0.0233	0.0204	0.0221	0.0212	0.0207
0.0	0.0	0.0	-437.7661	112.4124	NaN	NaN	-0.3	0.8926	0.0233	0.0203	0.022	0.0212	0.0206
0.0	0.0	0.0	2536.2339	-2302.5876	NaN	NaN	-0.3	0.8925	0.0234	0.0203	0.022	0.0212	0.0206
0.0	0.0	0.0	-1385.7661	-695.5876	NaN	NaN	0.3342	0.8927	0.0233	0.0202	0.022	0.0212	0.0206
0.0	0.0	0.0	289.2339	426.4124	NaN	NaN	0.5958	0.8926	0.0234	0.0202	0.022	0.0212	0.0206
0.0	0.0	0.0	16.2339	-1267.5876	NaN	NaN	1.013	0.8928	0.0233	0.0202	0.0219	0.0212	0.0206
0.0	0.0	0.0	-1020.7661	551.4124	NaN	NaN	-0.3	0.8928	0.0233	0.0202	0.0219	0.0211	0.0206
0.0	0.0	0.0	-1399.7661	-1463.5876	NaN	NaN	0.5111	0.8931	0.0232	0.0201	0.0218	0.0211	0.0205
0.0	0.0	0.0	-148.7661	135.4124	NaN	NaN	-0.3	0.8931	0.0233	0.02	0.0219	0.0212	0.0205
0.0	0.0	0.0	144.2339	1208.4124	NaN	NaN	0.8934	0.8931	0.0233	0.02	0.0219	0.0212	0.0205
0.0	0.0	0.0	170.2339	-1391.5876	NaN	NaN	1.1394	0.893	0.0233	0.0202	0.0219	0.0212	0.0206
0.0	0.0	0.0	1146.2339	-65.5876	NaN	NaN	-0.0607	0.8927	0.0232	0.0203	0.0219	0.0213	0.0206
0.0	0.0	0.0	-725.7661	-711.5876	NaN	NaN	0.4951	0.8926	0.0232	0.0204	0.0219	0.0212	0.0207
0.0	0.0	0.0	-1886.7661	-1678.5876	NaN	NaN	0.4708	0.8926	0.0231	0.0204	0.0219	0.0213	0.0207
0.0	0.0	0.0	3050.2339	368.4124	NaN	NaN	0.1078	0.8928	0.0232	0.0202	0.0219	0.0213	0.0207
0.0	0.0	0.0	-182.7661	-382.5876	NaN	NaN	0.6767	0.8926	0.0232	0.0202	0.0219	0.0214	0.0207
0.0	0.0	0.0	-306.7661	1763.4124	NaN	NaN	1.2106	0.8925	0.0233	0.0201	0.022	0.0214	0.0207
0.0	0.0	0.0	-1271.7661	2278.4124	NaN	NaN	1.3	0.8925	0.0233	0.0202	0.022	0.0213	0.0207
0.0	0.0	0.0	-792.7661	-2033.5876	NaN	NaN	0.7195	0.8923	0.0233	0.0203	0.022	0.0213	0.0208
0.0	0.0	0.0	1164.2339	540.4124	NaN	NaN	0.317	0.8926	0.0232	0.0202	0.022	0.0213	0.0208
0.0	0.0	0.0	-693.7661	-2077.5876	NaN	NaN	0.7497	0.8928	0.0232	0.0201	0.022	0.0212	0.0207
0.0	0.0	0.0	1802.2339	53.4124	NaN	NaN	0.0288	0.8929	0.0232	0.02	0.022	0.0212	0.0207
0.0	0.0	0.0	674.2339	-300.5876	NaN	NaN	-0.3	0.893	0.0232	0.02	0.0219	0.0212	0.0206
0.0	0.0	0.0	-891.7661	-790.5876	NaN	NaN	0.4699	0.8931	0.0232	0.02	0.0219	0.0211	0.0206
0.0	0.0	0.0	941.2339	-1459.5876	NaN	NaN	1.3	0.8935	0.0231	0.02	0.0218	0.021	0.0206
0.0	0.0	0.0	-1368.7661	-634.5876	NaN	NaN	0.3168	0.8938	0.023	0.0199	0.0218	0.021	0.0205
0.0	0.0	0.0	2513.2339	1995.4124	NaN	NaN	0.4426	0.8935	0.0231	0.0199	0.0219	0.0212	0.0205
0.0	0.0	0.0	-1122.7661	1475.4124	NaN	NaN	1.3	0.8937	0.0231	0.0198	0.0219	0.0211	0.0204
0.0	0.0	0.0	453.2339	1851.4124	NaN	NaN	0.8033	0.8935	0.0232	0.0198	0.022	0.0211	0.0204
0.0	0.0	0.0	-1487.7661	-1559.5876	NaN	NaN	0.5118	0.8941	0.023	0.0198	0.0218	0.021	0.0203
0.0	0.0	0.0	-879.7661	955.4124	NaN	NaN	1.3	0.894	0.023	0.0197	0.0219	0.0211	0.0203
0.0	0.0	0.0	-1357.7661	2935.4124	NaN	NaN	1.3	0.8944	0.0229	0.0196	0.0218	0.021	0.0203
0.0	0.0	0.0	-1793.7661	941.4124	NaN	NaN	-0.3	0.8943	0.0229	0.0197	0.0219	0.021	0.0203
0.0	0.0	0.0	-1165.7661	680.4124	NaN	NaN	-0.3	0.8942	0.0229	0.0198	0.0218	0.021	0.0203
0.0	0.0	0.0	-1765.7661	-1992.5876	NaN	NaN	0.5302	0.8942	0.0228	0.02	0.0217	0.021	0.0204
0.0	0.0	0.0	-1590.7661	-1654.5876	NaN	NaN	0.5098	0.8943	0.0226	0.02	0.0217	0.021	0.0204
0.0	0.0	0.0	-82.7661	351.4124	NaN	NaN	1.3	0.8947	0.0225	0.0198	0.0217	0.0209	0.0203
0.0	0.0	0.0	-771.7661	1843.4124	NaN	NaN	1.3	0.8947	0.0225	0.0197	0.0218	0.021	0.0203
0.0	0.0	0.0	1871.2339	3597.4124	NaN	NaN	0.6578	0.8943	0.0227	0.0197	0.0219	0.0211	0.0204
0.0	0.0	0.0	-903.7661	-473.5876	NaN	NaN	0.3438	0.8941	0.0228	0.0198	0.0219	0.0211	0.0204
0.0	0.0	0.0	-916.7661	265.4124	NaN	NaN	-0.3	0.8935	0.0229	0.0199	0.0219	0.0212	0.0205
0.0	0.0	0.0	1594.2339	1181.4124	NaN	NaN	0.4256	0.8935	0.0229	0.0199	0.0219	0.0212	0.0205
0.0	0.0	0.0	811.2339	-1104.5876	NaN	NaN	1.3	0.8932	0.0229	0.02	0.0219	0.0213	0.0206
0.0	0.0	0.0	-15.7661	1337.4124	NaN	NaN	1.0119	0.893	0.023	0.02	0.022	0.0214	0.0206
0.0	0.0	0.0	-264.7661	2510.4124	NaN	NaN	1.1179	0.8928	0.023	0.0201	0.022	0.0215	0.0206
0.0	0.0	0.0	-242.7661	-531.5876	NaN	NaN	0.6865	0.8925	0.0231	0.0202	0.022	0.0215	0.0207
0.0	0.0	0.0	-151.7661	644.4124	NaN	NaN	1.3	0.8925	0.023	0.0202	0.022	0.0215	0.0207
0.0	0.0	0.0	2145.2339	387.4124	NaN	NaN	0.153	0.8923	0.0231	0.0202	0.0221	0.0216	0.0207
0.0	0.0	0.0	-776.7661	517.4124	NaN	NaN	-0.3	0.892	0.0231	0.0203	0.0221	0.0217	0.0207
0.0	0.0	0.0	-831.7661	213.4124	NaN	NaN	-0.3	0.8921	0.0231	0.0204	0.0221	0.0217	0.0208
0.0	0.0	0.0	94.2339	286.4124	NaN	NaN	0.7524	0.8922	0.023	0.0204	0.0221	0.0216	0.0207
0.0	0.0	0.0	0.2339	90.4124	NaN	NaN	0.9974	0.8923	0.023	0.0204	0.0221	0.0215	0.0207
0.0	0.0	0.0	-843.7661	-10.5876	NaN	NaN	0.0124	0.8926	0.0229	0.0204	0.0221	0.0214	0.0207
0.0	0.0	0.0	198.2339	-1371.5876	NaN	NaN	1.1689	0.8925	0.0229	0.0204	0.0221	0.0214	0.0206
0.0	0.0	0.0	659.2339	259.4124	NaN	NaN	0.2824	0.8926	0.0229	0.0203	0.0222	0.0214	0.0206
0.0	0.0	0.0	-88.7661	-1167.5876	NaN	NaN	0.9293	0.8926	0.023	0.0204	0.0222	0.0213	0.0206
0.0	0.0	0.0	-1839.7661	-1851.5876	NaN	NaN	0.5016	0.8926	0.0229	0.0205	0.0223	0.0211	0.0205
0.0	0.0	0.0	441.2339	-148.5876	NaN	NaN	-0.3	0.8925	0.0229	0.0205	0.0224	0.0211	0.0205
0.0	0.0	0.0	393.2339	-3066.5876	NaN	NaN	1.1471	0.8924	0.0229	0.0206	0.0225	0.0211	0.0205
0.0	0.0	0.0	444.2339	-1534.5876	NaN	NaN	1.3	0.8926	0.0228	0.0205	0.0225	0.0212	0.0205
0.0	0.0	0.0	204.2339	-1809.5876	NaN	NaN	1.1272	0.8926	0.0228	0.0205	0.0225	0.0212	0.0204
0.0	0.0	0.0	-270.7661	-321.5876	NaN	NaN	0.5429	0.8927	0.0228	0.0205	0.0224	0.0212	0.0204
0.0	0.0	0.0	-1640.7661	-1598.5876	NaN	NaN	0.4935	0.8927	0.0228	0.0205	0.0224	0.0212	0.0204
0.0	0.0	0.0	-3197.7661	388.4124	NaN	NaN	-0.1383	0.8926	0.0228	0.0205	0.0224	0.0212	0.0204
0.0	0.0	0.0	-1512.7661	-628.5876	NaN	NaN	0.2935	0.8926	0.0228	0.0206	0.0224	0.0211	0.0204
0.0	0.0	0.0	-286.7661	-3488.5876	NaN	NaN	0.924	0.8926	0.0228	0.0206	0.0224	0.0211	0.0205
0.0	0.0	0.0	628.2339	-2411.5876	NaN	NaN	1.3	0.8928	0.0228	0.0205	0.0224	0.0211	0.0204
0.0	0.0	0.0	-642.7661	-861.5876	NaN	NaN	0.5727	0.893	0.0228	0.0204	0.0223	0.0212	0.0204
0.0	0.0	0.0	-527.7661	1306.4124	NaN	NaN	1.3	0.893	0.0229	0.0203	0.0222	0.0213	0.0204
0.0	0.0	0.0	749.2339	-33.5876	NaN	NaN	-0.0469	0.8929	0.023	0.0202	0.0221	0.0215	0.0204
0.0	0.0	0.0	-782.7661	-1374.5876	NaN	NaN	0.6372	0.8927	0.0231	0.0203	0.0221	0.0215	0.0204
0.0	0.0	0.0	-1052.7661	1691.4124	NaN	NaN	1.3	0.8925	0.0231	0.0204	0.0221	0.0215	0.0204
0.0	0.0	0.0	-1866.7661	-286.5876	NaN	NaN	0.1331	0.8925	0.0231	0.0204	0.0221	0.0214	0.0205
0.0	0.0	0.0	-778.7661	-1520.5876	NaN	NaN	0.6613	0.8926	0.0231	0.0204	0.022	0.0214	0.0205
0.0	0.0	0.0	-1146.7661	1123.4124	NaN	NaN	-0.3	0.8927	0.0231	0.0203	0.022	0.0215	0.0204
0.0	0.0	0.0	1090.2339	1042.4124	NaN	NaN	0.4888	0.8924	0.0231	0.0203	0.022	0.0217	0.0205
0.0	0.0	0.0	-1618.7661	-89.5876	NaN	NaN	0.0524	0.8923	0.0232	0.0203	0.0219	0.0217	0.0205
0.0	0.0	0.0	-504.7661	-966.5876	NaN	NaN	0.6569	0.8923	0.0232	0.0204	0.0219	0.0217	0.0205
0.0	0.0	0.0	150.2339	-853.5876	NaN	NaN	1.2136	0.8923	0.0232	0.0204	0.0219	0.0217	0.0205
0.0	0.0	0.0	-1510.7661	-2981.5876	NaN	NaN	0.6637	0.8924	0.0232	0.0204	0.0218	0.0216	0.0205
0.0	0.0	0.0	-850.7661	-210.5876	NaN	NaN	0.1984	0.8925	0.0231	0.0204	0.0218	0.0217	0.0205
0.0	0.0	0.0	306.2339	67.4124	NaN	NaN	0.1804	0.8924	0.0231	0.0203	0.0218	0.0218	0.0205
0.0	0.0	0.0	442.2339	-1443.5876	NaN	NaN	1.3	0.8924	0.0231	0.0203	0.0218	0.0218	0.0206
0.0	0.0	0.0	-1273.7661	-2450.5876	NaN	NaN	0.658	0.8924	0.0231	0.0204	0.0217	0.0218	0.0205
0.0	0.0	0.0	-460.7661	-146.5876	NaN	NaN	0.2414	0.8923	0.0231	0.0203	0.0218	0.0219	0.0206
0.0	0.0	0.0	-713.7661	294.4124	NaN	NaN	-0.3	0.8925	0.0231	0.0203	0.0217	0.0219	0.0206
0.0	0.0	0.0	-1149.7661	638.4124	NaN	NaN	-0.3	0.8926	0.0231	0.0202	0.0217	0.0219	0.0205
0.0	0.0	0.0	-1976.7661	348.4124	NaN	NaN	-0.214	0.8926	0.0231	0.0202	0.0217	0.022	0.0205
0.0	0.0	0.0	-1508.7661	2387.4124	NaN	NaN	1.3	0.8924	0.0232	0.0202	0.0217	0.022	0.0205
0.0	0.0	0.0	-335.7661	-5.5876	NaN	NaN	0.0164	0.8926	0.0232	0.0202	0.0217	0.0219	0.0205
0.0	0.0	0.0	-1296.7661	-2095.5876	NaN	NaN	0.6177	0.8924	0.0232	0.0203	0.0217	0.0218	0.0205
0.0	0.0	0.0	-1723.7661	-1126.5876	NaN	NaN	0.3952	0.8925	0.0232	0.0203	0.0218	0.0218	0.0205
0.0	0.0	0.0	-139.7661	586.4124	NaN	NaN	1.3	0.8926	0.0231	0.0203	0.0218	0.0218	0.0205
0.0	0.0	0.0	-500.7661	-1219.5876	NaN	NaN	0.7089	0.8928	0.0231	0.0202	0.0217	0.0218	0.0205
0.0	0.0	0.0	-60.7661	-1125.5876	NaN	NaN	0.9488	0.8927	0.0231	0.0202	0.0217	0.0218	0.0205
0.0	0.0	0.0	172.2339	-3304.5876	NaN	NaN	1.055	0.8927	0.0231	0.0203	0.0217	0.0218	0.0205
0.0	0.0	0.0	230.2339	599.4124	NaN	NaN	0.7225	0.8925	0.0231	0.0203	0.0217	0.0218	0.0205
0.0	0.0	0.0	-45.7661	-613.5876	NaN	NaN	0.9306	0.8926	0.0231	0.0203	0.0216	0.0218	0.0205
0.0	0.0	0.0	-1456.7661	-2382.5876	NaN	NaN	0.6206	0.8925	0.0232	0.0203	0.0216	0.0218	0.0206
0.0	0.0	0.0	248.2339	-210.5876	NaN	NaN	-0.3	0.8924	0.0232	0.0203	0.0217	0.0219	0.0205
0.0	0.0	0.0	890.2339	2531.4124	NaN	NaN	0.7398	0.892	0.0233	0.0203	0.0217	0.022	0.0206
0.0	0.0	0.0	263.2339	-2933.5876	NaN	NaN	1.0986	0.8915	0.0234	0.0205	0.0218	0.0222	0.0206
0.0	0.0	0.0	-1502.7661	1412.4124	NaN	NaN	-0.3	0.8914	0.0235	0.0205	0.0218	0.0222	0.0206
0.0	0.0	0.0	-626.7661	-1001.5876	NaN	NaN	0.6151	0.891	0.0236	0.0206	0.0218	0.0223	0.0207
0.0	0.0	0.0	-609.7661	-90.5876	NaN	NaN	0.1293	0.8911	0.0235	0.0206	0.0218	0.0223	0.0207
0.0	0.0	0.0	-115.7661	2395.4124	NaN	NaN	1.0508	0.8907	0.0236	0.0206	0.0219	0.0224	0.0207
0.0	0.0	0.0	-778.7661	-1011.5876	NaN	NaN	0.565	0.8906	0.0236	0.0207	0.022	0.0224	0.0207
0.0	0.0	0.0	1122.2339	1315.4124	NaN	NaN	0.5396	0.8906	0.0236	0.0207	0.022	0.0223	0.0208
0.0	0.0	0.0	-3200.7661	-816.5876	NaN	NaN	0.2033	0.8905	0.0237	0.0208	0.022	0.0222	0.0208
0.0	0.0	0.0	-2169.7661	500.4124	NaN	NaN	-0.2998	0.8906	0.0237	0.0209	0.022	0.022	0.0208
0.0	0.0	0.0	-755.7661	-402.5876	NaN	NaN	0.3476	0.8906	0.0236	0.0209	0.022	0.0219	0.0208
0.0	0.0	0.0	-2367.7661	-594.5876	NaN	NaN	0.2007	0.8908	0.0236	0.021	0.022	0.0218	0.0208
0.0	0.0	0.0	-699.7661	716.4124	NaN	NaN	1.3	0.8912	0.0235	0.0209	0.022	0.0218	0.0207
0.0	0.0	0.0	-658.7661	5.4124	NaN	NaN	-0.0083	0.8912	0.0234	0.0209	0.022	0.0218	0.0207
0.0	0.0	0.0	168.2339	-399.5876	NaN	NaN	1.3	0.8911	0.0234	0.021	0.022	0.0217	0.0208
0.0	0.0	0.0	349.2339	-3234.5876	NaN	NaN	1.121	0.891	0.0234	0.0211	0.0221	0.0216	0.0209
0.0	0.0	0.0	-2008.7661	-495.5876	NaN	NaN	0.1979	0.891	0.0233	0.0211	0.0221	0.0216	0.0209
0.0	0.0	0.0	-2067.7661	532.4124	NaN	NaN	-0.3	0.8911	0.0233	0.0211	0.022	0.0216	0.0209
0.0	0.0	0.0	-2342.7661	285.4124	NaN	NaN	-0.1387	0.8911	0.0233	0.0211	0.022	0.0216	0.0209
0.0	0.0	0.0	-762.7661	787.4124	NaN	NaN	1.3	0.8908	0.0233	0.0212	0.0221	0.0216	0.0209
0.0	0.0	0.0	-155.7661	-522.5876	NaN	NaN	0.7704	0.8905	0.0234	0.0212	0.0222	0.0217	0.021
0.0	0.0	0.0	-2096.7661	1356.4124	NaN	NaN	-0.3	0.8905	0.0233	0.0213	0.0222	0.0216	0.021
0.0	0.0	0.0	-918.7661	381.4124	NaN	NaN	-0.3	0.8905	0.0233	0.0213	0.0223	0.0215	0.021
0.0	0.0	0.0	-1965.7661	-1809.5876	NaN	NaN	0.4793	0.8903	0.0233	0.0214	0.0224	0.0215	0.0211
0.0	0.0	0.0	-2288.7661	-2069.5876	NaN	NaN	0.4749	0.8901	0.0232	0.0215	0.0225	0.0215	0.0211
0.0	0.0	0.0	-1192.7661	186.4124	NaN	NaN	-0.1852	0.89	0.0233	0.0215	0.0226	0.0215	0.0211
0.0	0.0	0.0	-2629.7661	1518.4124	NaN	NaN	-0.3	0.8901	0.0232	0.0216	0.0225	0.0215	0.0211
0.0	0.0	0.0	-2791.7661	-3843.5876	NaN	NaN	0.5793	0.8901	0.0233	0.0216	0.0225	0.0214	0.0211
0.0	0.0	0.0	-4034.7661	-693.5876	NaN	NaN	0.1467	0.8904	0.0232	0.0217	0.0223	0.0214	0.021
0.0	0.0	0.0	-1510.7661	30.4124	NaN	NaN	-0.0205	0.8907	0.0231	0.0217	0.0223	0.0213	0.021
0.0	0.0	0.0	-2441.7661	25.4124	NaN	NaN	-0.0105	0.8907	0.023	0.0217	0.0222	0.0213	0.021
0.0	0.0	0.0	-1253.7661	-661.5876	NaN	NaN	0.3454	0.8906	0.0231	0.0218	0.0222	0.0213	0.021
0.0	0.0	0.0	-3382.7661	-2547.5876	NaN	NaN	0.4296	0.8907	0.0231	0.0218	0.0221	0.0212	0.0211
0.0	0.0	0.0	-4122.7661	-1173.5876	NaN	NaN	0.2216	0.8906	0.0231	0.0219	0.022	0.0213	0.0211
0.0	0.0	0.0	-1433.7661	1204.4124	NaN	NaN	-0.3	0.8908	0.023	0.0218	0.0219	0.0214	0.021
0.0	0.0	0.0	-1833.7661	1153.4124	NaN	NaN	-0.3	0.8908	0.023	0.0217	0.0219	0.0215	0.0211
0.0	0.0	0.0	309.2339	-2437.5876	NaN	NaN	1.1453	0.8907	0.023	0.0218	0.0219	0.0215	0.0211
0.0	0.0	0.0	-3762.7661	523.4124	NaN	NaN	-0.1616	0.8907	0.023	0.0218	0.0219	0.0215	0.0211
0.0	0.0	0.0	-2391.7661	-996.5876	NaN	NaN	0.2941	0.8905	0.023	0.0218	0.0219	0.0216	0.0212
0.0	0.0	0.0	-1148.7661	336.4124	NaN	NaN	-0.3	0.8906	0.023	0.0218	0.0219	0.0216	0.0212
0.0	0.0	0.0	-3144.7661	-1440.5876	NaN	NaN	0.3142	0.8902	0.023	0.0218	0.022	0.0216	0.0213
0.0	0.0	0.0	-3277.7661	-2353.5876	NaN	NaN	0.4179	0.8906	0.0229	0.0217	0.0219	0.0216	0.0213
0.0	0.0	0.0	-2184.7661	-1536.5876	NaN	NaN	0.4129	0.8908	0.0228	0.0216	0.0218	0.0216	0.0213
0.0	0.0	0.0	-3108.7661	608.4124	NaN	NaN	-0.2433	0.8911	0.0228	0.0215	0.0217	0.0217	0.0213
0.0	0.0	0.0	-2085.7661	-900.5876	NaN	NaN	0.3016	0.8909	0.0228	0.0215	0.0217	0.0218	0.0213
0.0	0.0	0.0	-1304.7661	2356.4124	NaN	NaN	1.3	0.8911	0.0227	0.0213	0.0217	0.0219	0.0213
0.0	0.0	0.0	-2991.7661	926.4124	NaN	NaN	-0.3	0.8908	0.0228	0.0214	0.0217	0.022	0.0214
0.0	0.0	0.0	-4030.7661	-406.5876	NaN	NaN	0.0916	0.8909	0.0227	0.0214	0.0217	0.0219	0.0215
0.0	0.0	0.0	-3313.7661	-930.5876	NaN	NaN	0.2193	0.8907	0.0228	0.0214	0.0217	0.0219	0.0214
0.0	0.0	0.0	-2631.7661	1828.4124	NaN	NaN	-0.3	0.8908	0.0228	0.0213	0.0217	0.0219	0.0214
0.0	0.0	0.0	-3150.7661	119.4124	NaN	NaN	-0.0394	0.8907	0.0227	0.0214	0.0218	0.0219	0.0215
0.0	0.0	0.0	-1176.7661	1237.4124	NaN	NaN	1.3	0.8908	0.0227	0.0213	0.0217	0.0219	0.0215
0.0	0.0	0.0	-3013.7661	-1821.5876	NaN	NaN	0.3767	0.8906	0.0227	0.0214	0.0218	0.0219	0.0215
0.0	0.0	0.0	-3617.7661	641.4124	NaN	NaN	-0.2155	0.8909	0.0226	0.0214	0.0218	0.0219	0.0215
0.0	0.0	0.0	-1396.7661	2077.4124	NaN	NaN	1.3	0.8907	0.0226	0.0214	0.0218	0.0219	0.0216
0.0	0.0	0.0	-1655.7661	-685.5876	NaN	NaN	0.2928	0.8903	0.0227	0.0215	0.0219	0.0219	0.0216
0.0	0.0	0.0	-3441.7661	-1400.5876	NaN	NaN	0.2892	0.8903	0.0226	0.0216	0.0219	0.0218	0.0217
0.0	0.0	0.0	-1231.7661	241.4124	NaN	NaN	-0.2438	0.8907	0.0225	0.0215	0.0219	0.0218	0.0216
0.0	0.0	0.0	-1576.7661	-813.5876	NaN	NaN	0.3404	0.8906	0.0225	0.0215	0.0219	0.0219	0.0217
0.0	0.0	0.0	-3238.7661	1653.4124	NaN	NaN	-0.3	0.8905	0.0224	0.0215	0.022	0.0219	0.0218
0.0	0.0	0.0	-1327.7661	-94.5876	NaN	NaN	0.0665	0.8903	0.0225	0.0216	0.022	0.0219	0.0218
0.0	0.0	0.0	-3180.7661	-2671.5876	NaN	NaN	0.4565	0.89	0.0225	0.0217	0.0221	0.0218	0.0218
0.0	0.0	0.0	-3883.7661	-1583.5876	NaN	NaN	0.2896	0.8901	0.0225	0.0217	0.0222	0.0218	0.0217
0.0	0.0	0.0	-2481.7661	-857.5876	NaN	NaN	0.2568	0.8902	0.0225	0.0217	0.0222	0.0218	0.0217
0.0	0.0	0.0	-1803.7661	-1104.5876	NaN	NaN	0.3798	0.8903	0.0224	0.0217	0.0222	0.0218	0.0217
0.0	0.0	0.0	-2984.7661	549.4124	NaN	NaN	-0.2256	0.8904	0.0223	0.0217	0.0222	0.0218	0.0216
0.0	0.0	0.0	-2351.7661	359.4124	NaN	NaN	-0.1804	0.8905	0.0223	0.0216	0.0222	0.0217	0.0217
0.0	0.0	0.0	-3522.7661	-557.5876	NaN	NaN	0.1367	0.8905	0.0223	0.0217	0.0222	0.0217	0.0217
0.0	0.0	0.0	-5155.7661	-1457.5876	NaN	NaN	0.2204	0.8903	0.0223	0.0217	0.0222	0.0218	0.0216
0.0	0.0	0.0	-2820.7661	1078.4124	NaN	NaN	-0.3	0.8904	0.0223	0.0217	0.0223	0.0217	0.0216
0.0	0.0	0.0	-2189.7661	-1059.5876	NaN	NaN	0.3261	0.8902	0.0223	0.0218	0.0223	0.0217	0.0216
0.0	0.0	0.0	-3682.7661	-2725.5876	NaN	NaN	0.4253	0.8905	0.0223	0.0219	0.0223	0.0216	0.0215
0.0	0.0	0.0	-3735.7661	-2638.5876	NaN	NaN	0.4139	0.8906	0.0222	0.0219	0.0222	0.0215	0.0215
0.0	0.0	0.0	-3620.7661	-1349.5876	NaN	NaN	0.2715	0.8909	0.0221	0.0218	0.0222	0.0215	0.0215
0.0	0.0	0.0	-2323.7661	2015.4124	NaN	NaN	-0.3	0.8908	0.0221	0.0218	0.0222	0.0216	0.0216
0.0	0.0	0.0	-3738.7661	-2829.5876	NaN	NaN	0.4308	0.8905	0.0222	0.0219	0.0221	0.0216	0.0216
0.0	0.0	0.0	-1857.7661	-1076.5876	NaN	NaN	0.3669	0.8903	0.0222	0.0219	0.0221	0.0217	0.0217
0.0	0.0	0.0	-2316.7661	-1617.5876	NaN	NaN	0.4111	0.89	0.0223	0.022	0.0221	0.0218	0.0217
0.0	0.0	0.0	-3473.7661	1743.4124	NaN	NaN	-0.3	0.8897	0.0224	0.022	0.0221	0.022	0.0218
0.0	0.0	0.0	-1084.7661	-1351.5876	NaN	NaN	0.5548	0.8894	0.0225	0.022	0.0221	0.0221	0.0218
0.0	0.0	0.0	-2103.7661	9.4124	NaN	NaN	-0.0045	0.8891	0.0226	0.022	0.0222	0.0222	0.0219
0.0	0.0	0.0	-3125.7661	-496.5876	NaN	NaN	0.1371	0.8893	0.0226	0.0219	0.0221	0.0222	0.0219
0.0	0.0	0.0	-2755.7661	886.4124	NaN	NaN	-0.3	0.8897	0.0225	0.0217	0.022	0.0222	0.0219
0.0	0.0	0.0	-2362.7661	89.4124	NaN	NaN	-0.0393	0.8895	0.0225	0.0216	0.0221	0.0223	0.022
0.0	0.0	0.0	-2138.7661	4048.4124	NaN	NaN	1.3	0.8899	0.0224	0.0214	0.022	0.0223	0.0219
0.0	0.0	0.0	-2192.7661	112.4124	NaN	NaN	-0.054	0.8893	0.0226	0.0216	0.0221	0.0224	0.022
0.0	0.0	0.0	-3230.7661	832.4124	NaN	NaN	-0.3	0.8893	0.0226	0.0217	0.0222	0.0223	0.0219
0.0	0.0	0.0	-1772.7661	-1920.5876	NaN	NaN	0.52	0.8888	0.0227	0.0219	0.0224	0.0222	0.022
0.0	0.0	0.0	-2460.7661	-4802.5876	NaN	NaN	0.6612	0.8894	0.0226	0.0219	0.0223	0.022	0.0218
0.0	0.0	0.0	-4042.7661	0.4124	NaN	NaN	-0.0001	0.8898	0.0224	0.0218	0.0223	0.022	0.0217
0.0	0.0	0.0	-1813.7661	-2694.5876	NaN	NaN	0.5977	0.8904	0.0221	0.0216	0.0222	0.0219	0.0218
0.0	0.0	0.0	-2380.7661	-2773.5876	NaN	NaN	0.5381	0.8906	0.022	0.0215	0.0222	0.0219	0.0218
0.0	0.0	0.0	-1207.7661	-2057.5876	NaN	NaN	0.6301	0.8914	0.0218	0.0212	0.022	0.022	0.0217
0.0	0.0	0.0	-2654.7661	1917.4124	NaN	NaN	-0.3	0.8915	0.0217	0.0211	0.0219	0.0221	0.0217
0.0	0.0	0.0	-2896.7661	-125.5876	NaN	NaN	0.0416	0.8909	0.0219	0.0212	0.022	0.0222	0.0218
0.0	0.0	0.0	-1575.7661	-2192.5876	NaN	NaN	0.5818	0.8903	0.0221	0.0214	0.022	0.0222	0.0219
0.0	0.0	0.0	-3831.7661	-222.5876	NaN	NaN	0.0549	0.8901	0.0222	0.0216	0.022	0.0222	0.0219
0.0	0.0	0.0	-1695.7661	-923.5876	NaN	NaN	0.3526	0.8903	0.0222	0.0215	0.022	0.0221	0.0219
0.0	0.0	0.0	-2707.7661	-1325.5876	NaN	NaN	0.3287	0.8906	0.0221	0.0214	0.0219	0.0221	0.0218
0.0	0.0	0.0	-2172.7661	1932.4124	NaN	NaN	-0.3	0.8912	0.022	0.0212	0.0218	0.0222	0.0217
0.0	0.0	0.0	-1042.7661	836.4124	NaN	NaN	-0.3	0.891	0.022	0.0212	0.0218	0.0223	0.0218
0.0	0.0	0.0	-3591.7661	2203.4124	NaN	NaN	-0.3	0.8907	0.0221	0.0212	0.0218	0.0223	0.0218
0.0	0.0	0.0	-2387.7661	-1883.5876	NaN	NaN	0.441	0.8901	0.0223	0.0214	0.0219	0.0223	0.0219
0.0	0.0	0.0	-3491.7661	324.4124	NaN	NaN	-0.1024	0.8898	0.0224	0.0216	0.022	0.0223	0.0219
0.0	0.0	0.0	-1999.7661	802.4124	NaN	NaN	-0.3	0.89	0.0223	0.0215	0.022	0.0222	0.0219
0.0	0.0	0.0	-2136.7661	-2634.5876	NaN	NaN	0.5522	0.8901	0.0222	0.0215	0.022	0.0221	0.0219
0.0	0.0	0.0	-2311.7661	-208.5876	NaN	NaN	0.0828	0.8908	0.022	0.0213	0.0219	0.0221	0.0219
0.0	0.0	0.0	-2153.7661	39.4124	NaN	NaN	-0.0186	0.8912	0.0218	0.0211	0.0219	0.0221	0.0219
0.0	0.0	0.0	-3262.7661	885.4124	NaN	NaN	-0.3	0.8914	0.0217	0.021	0.0218	0.0221	0.0219
0.0	0.0	0.0	-2198.7661	455.4124	NaN	NaN	-0.2612	0.8912	0.0218	0.021	0.0218	0.0222	0.0219
0.0	0.0	0.0	-2669.7661	-49.5876	NaN	NaN	0.0182	0.8909	0.0219	0.0212	0.0219	0.0222	0.022
0.0	0.0	0.0	-2521.7661	-1296.5876	NaN	NaN	0.3396	0.8908	0.022	0.0212	0.0219	0.0221	0.022
0.0	0.0	0.0	-3007.7661	-960.5876	NaN	NaN	0.2421	0.8909	0.022	0.0213	0.0219	0.0221	0.0219
0.0	0.0	0.0	-2539.7661	468.4124	NaN	NaN	-0.2261	0.8909	0.022	0.0213	0.0219	0.0221	0.0218
0.0	0.0	0.0	-2576.7661	-1394.5876	NaN	NaN	0.3512	0.8909	0.022	0.0214	0.0219	0.022	0.0218
0.0	0.0	0.0	-2857.7661	-2295.5876	NaN	NaN	0.4455	0.8908	0.0221	0.0215	0.0219	0.022	0.0218
0.0	0.0	0.0	-2812.7661	-722.5876	NaN	NaN	0.2044	0.8912	0.0219	0.0213	0.0218	0.0219	0.0218
0.0	0.0	0.0	-3417.7661	-412.5876	NaN	NaN	0.1077	0.8915	0.0218	0.0212	0.0218	0.0219	0.0218
0.0	0.0	0.0	-2092.7661	-315.5876	NaN	NaN	0.131	0.8917	0.0217	0.0211	0.0217	0.022	0.0218
0.0	0.0	0.0	-1030.7661	456.4124	NaN	NaN	-0.3	0.892	0.0216	0.021	0.0216	0.022	0.0218
0.0	0.0	0.0	-2893.7661	-355.5876	NaN	NaN	0.1094	0.8915	0.0217	0.0211	0.0217	0.0222	0.0219
0.0	0.0	0.0	-3833.7661	2542.4124	NaN	NaN	-0.3	0.8914	0.0218	0.0211	0.0217	0.0222	0.0218
0.0	0.0	0.0	-3409.7661	-75.5876	NaN	NaN	0.0217	0.8912	0.0219	0.0211	0.0217	0.0222	0.0219
0.0	0.0	0.0	-2551.7661	484.4124	NaN	NaN	-0.2343	0.8911	0.022	0.0211	0.0217	0.0222	0.0219
0.0	0.0	0.0	-3099.7661	-28.5876	NaN	NaN	0.0091	0.8911	0.022	0.0211	0.0217	0.0222	0.0218
0.0	0.0	0.0	-2070.7661	434.4124	NaN	NaN	-0.2655	0.8912	0.022	0.0211	0.0217	0.0223	0.0218
0.0	0.0	0.0	-1254.7661	-985.5876	NaN	NaN	0.4399	0.8908	0.022	0.0212	0.0217	0.0224	0.0219
0.0	0.0	0.0	-2413.7661	372.4124	NaN	NaN	-0.1824	0.8913	0.0219	0.0211	0.0217	0.0223	0.0218
0.0	0.0	0.0	-3433.7661	-556.5876	NaN	NaN	0.1395	0.8908	0.0221	0.0212	0.0217	0.0223	0.0219
0.0	0.0	0.0	-4352.7661	742.4124	NaN	NaN	-0.2056	0.8912	0.022	0.0211	0.0217	0.0222	0.0218
0.0	0.0	0.0	-2588.7661	1632.4124	NaN	NaN	-0.3	0.8913	0.0219	0.0211	0.0217	0.0222	0.0218
0.0	0.0	0.0	-2068.7661	-1360.5876	NaN	NaN	0.3967	0.8912	0.022	0.0211	0.0217	0.0222	0.0218
0.0	0.0	0.0	-2820.7661	1184.4124	NaN	NaN	-0.3	0.8918	0.0218	0.0209	0.0216	0.0222	0.0217
0.0	0.0	0.0	-2825.7661	-974.5876	NaN	NaN	0.2564	0.8917	0.0218	0.0209	0.0217	0.0222	0.0218
0.0	0.0	0.0	-2379.7661	-29.5876	NaN	NaN	0.0123	0.8917	0.0218	0.0208	0.0217	0.0223	0.0218
0.0	0.0	0.0	-350.7661	199.4124	NaN	NaN	-0.3	0.8917	0.0218	0.0207	0.0217	0.0223	0.0218
0.0	0.0	0.0	-2957.7661	-1929.5876	NaN	NaN	0.3948	0.8914	0.0219	0.0208	0.0218	0.0224	0.0218
0.0	0.0	0.0	-638.7661	-304.5876	NaN	NaN	0.3229	0.8919	0.0217	0.0206	0.0217	0.0223	0.0217
0.0	0.0	0.0	-1399.7661	-1078.5876	NaN	NaN	0.4352	0.8919	0.0217	0.0206	0.0217	0.0224	0.0217
0.0	0.0	0.0	-2133.7661	-2561.5876	NaN	NaN	0.5456	0.8914	0.0219	0.0207	0.0218	0.0225	0.0217
0.0	0.0	0.0	-291.7661	1773.4124	NaN	NaN	1.1969	0.8915	0.0219	0.0206	0.0218	0.0225	0.0217
0.0	0.0	0.0	-3921.7661	-2754.5876	NaN	NaN	0.4126	0.8911	0.0221	0.0208	0.0219	0.0225	0.0217
0.0	0.0	0.0	-4510.7661	-585.5876	NaN	NaN	0.1149	0.8917	0.0219	0.0207	0.0218	0.0223	0.0216
0.0	0.0	0.0	-4100.7661	2185.4124	NaN	NaN	-0.3	0.8924	0.0216	0.0205	0.0218	0.0223	0.0215
0.0	0.0	0.0	-823.7661	78.4124	NaN	NaN	-0.1052	0.8929	0.0213	0.0204	0.0217	0.0223	0.0214
0.0	0.0	0.0	-3221.7661	894.4124	NaN	NaN	-0.3	0.8931	0.0213	0.0204	0.0217	0.0222	0.0213
0.0	0.0	0.0	-517.7661	-1059.5876	NaN	NaN	0.6718	0.8927	0.0216	0.0205	0.0217	0.0222	0.0212
0.0	0.0	0.0	-2813.7661	-4296.5876	NaN	NaN	0.6043	0.8928	0.0216	0.0206	0.0217	0.0221	0.0212
0.0	0.0	0.0	-3272.7661	652.4124	NaN	NaN	-0.249	0.8931	0.0215	0.0204	0.0217	0.0221	0.0212
0.0	0.0	0.0	-1943.7661	1354.4124	NaN	NaN	-0.3	0.8934	0.0215	0.0203	0.0216	0.0221	0.0211
0.0	0.0	0.0	-2298.7661	1160.4124	NaN	NaN	-0.3	0.8932	0.0215	0.0203	0.0216	0.0222	0.0211
0.0	0.0	0.0	1160.2339	-1749.5876	NaN	NaN	1.3	0.893	0.0217	0.0203	0.0217	0.0223	0.021
0.0	0.0	0.0	1593.2339	1830.4124	NaN	NaN	0.5346	0.8925	0.0219	0.0204	0.0217	0.0224	0.021
0.0	0.0	0.0	-486.7661	-3135.5876	NaN	NaN	0.8656	0.892	0.0222	0.0206	0.0217	0.0225	0.021
0.0	0.0	0.0	-1451.7661	-13.5876	NaN	NaN	0.0093	0.8921	0.0222	0.0206	0.0217	0.0224	0.0209
0.0	0.0	0.0	-1652.7661	-1273.5876	NaN	NaN	0.4352	0.8919	0.0223	0.0207	0.0218	0.0224	0.021
0.0	0.0	0.0	-3854.7661	1255.4124	NaN	NaN	-0.3	0.8923	0.0221	0.0206	0.0217	0.0224	0.0209
0.0	0.0	0.0	-1517.7661	402.4124	NaN	NaN	-0.3	0.8922	0.0221	0.0206	0.0217	0.0223	0.021
0.0	0.0	0.0	-1887.7661	-69.5876	NaN	NaN	0.0356	0.8921	0.0222	0.0207	0.0218	0.0224	0.0209
0.0	0.0	0.0	-1763.7661	-1270.5876	NaN	NaN	0.4187	0.8919	0.0223	0.0208	0.0218	0.0223	0.0209
0.0	0.0	0.0	-2560.7661	-188.5876	NaN	NaN	0.0686	0.8923	0.0222	0.0208	0.0217	0.0222	0.0208
0.0	0.0	0.0	-2671.7661	1443.4124	NaN	NaN	-0.3	0.8924	0.0222	0.0208	0.0217	0.0221	0.0207
0.0	0.0	0.0	-3011.7661	-1926.5876	NaN	NaN	0.3901	0.8928	0.0221	0.0208	0.0217	0.0219	0.0207
0.0	0.0	0.0	-3697.7661	1603.4124	NaN	NaN	-0.3	0.8928	0.0221	0.0208	0.0218	0.0219	0.0206
0.0	0.0	0.0	-1516.7661	-130.5876	NaN	NaN	0.0793	0.8926	0.0222	0.0208	0.0218	0.0219	0.0207
0.0	0.0	0.0	-2024.7661	-1373.5876	NaN	NaN	0.4042	0.8924	0.0223	0.0209	0.0218	0.0219	0.0207
0.0	0.0	0.0	153.2339	9.4124	NaN	NaN	0.0579	0.8925	0.0223	0.0208	0.0218	0.0219	0.0207
0.0	0.0	0.0	-2475.7661	1901.4124	NaN	NaN	-0.3	0.8925	0.0223	0.0207	0.0218	0.022	0.0207
0.0	0.0	0.0	-2600.7661	2303.4124	NaN	NaN	-0.3	0.8925	0.0222	0.0208	0.0218	0.022	0.0208
0.0	0.0	0.0	-904.7661	160.4124	NaN	NaN	-0.2155	0.8919	0.0224	0.021	0.0219	0.022	0.0208
0.0	0.0	0.0	-3121.7661	-2178.5876	NaN	NaN	0.411	0.8908	0.0228	0.0213	0.0222	0.022	0.0209
0.0	0.0	0.0	-3689.7661	-1938.5876	NaN	NaN	0.3444	0.8906	0.0228	0.0216	0.0222	0.0218	0.021
0.0	0.0	0.0	-2466.7661	-1829.5876	NaN	NaN	0.4258	0.8908	0.0228	0.0216	0.0222	0.0217	0.0209
0.0	0.0	0.0	-3405.7661	-1384.5876	NaN	NaN	0.289	0.8912	0.0226	0.0215	0.0221	0.0216	0.0209
0.0	0.0	0.0	-2835.7661	-946.5876	NaN	NaN	0.2503	0.8914	0.0225	0.0215	0.022	0.0216	0.0209
0.0	0.0	0.0	-804.7661	-1008.5876	NaN	NaN	0.5562	0.8917	0.0224	0.0214	0.022	0.0217	0.0208
0.0	0.0	0.0	-2077.7661	57.4124	NaN	NaN	-0.0284	0.8914	0.0225	0.0215	0.022	0.0217	0.021
0.0	0.0	0.0	-2201.7661	-1399.5876	NaN	NaN	0.3886	0.891	0.0226	0.0216	0.0221	0.0217	0.021
0.0	0.0	0.0	-2653.7661	-1281.5876	NaN	NaN	0.3257	0.8909	0.0226	0.0216	0.0221	0.0217	0.0211
0.0	0.0	0.0	-4334.7661	-2018.5876	NaN	NaN	0.3177	0.8906	0.0227	0.0216	0.0221	0.0219	0.0211
0.0	0.0	0.0	-2646.7661	3522.4124	NaN	NaN	1.3	0.8911	0.0226	0.0214	0.022	0.0219	0.0211
0.0	0.0	0.0	-2601.7661	1374.4124	NaN	NaN	-0.3	0.8904	0.0227	0.0216	0.0222	0.0219	0.0212
0.0	0.0	0.0	-2033.7661	-2982.5876	NaN	NaN	0.5946	0.8904	0.0227	0.0216	0.0222	0.0218	0.0212
0.0	0.0	0.0	-1629.7661	3018.4124	NaN	NaN	1.3	0.8907	0.0227	0.0215	0.0221	0.0218	0.0211
0.0	0.0	0.0	-2836.7661	-2491.5876	NaN	NaN	0.4676	0.8903	0.0227	0.0217	0.0223	0.0219	0.0212
0.0	0.0	0.0	-802.7661	150.4124	NaN	NaN	-0.2306	0.8904	0.0226	0.0216	0.0223	0.0218	0.0212
0.0	0.0	0.0	-2516.7661	-4206.5876	NaN	NaN	0.6257	0.8901	0.0227	0.0218	0.0224	0.0219	0.0211
0.0	0.0	0.0	-2817.7661	-1061.5876	NaN	NaN	0.2737	0.8906	0.0226	0.0217	0.0222	0.0218	0.0211
0.0	0.0	0.0	-5031.7661	-785.5876	NaN	NaN	0.135	0.8905	0.0225	0.0217	0.0223	0.0218	0.0212
0.0	0.0	0.0	-4127.7661	-438.5876	NaN	NaN	0.096	0.8906	0.0224	0.0216	0.0222	0.0219	0.0213
0.0	0.0	0.0	-3813.7661	676.4124	NaN	NaN	-0.2156	0.8904	0.0224	0.0216	0.0223	0.022	0.0214
0.0	0.0	0.0	-1533.7661	251.4124	NaN	NaN	-0.1961	0.8905	0.0223	0.0215	0.0222	0.022	0.0214
0.0	0.0	0.0	-2964.7661	143.4124	NaN	NaN	-0.0508	0.8905	0.0223	0.0215	0.0222	0.022	0.0215
0.0	0.0	0.0	-1692.7661	-2796.5876	NaN	NaN	0.6229	0.8907	0.0222	0.0214	0.0222	0.0219	0.0215
0.0	0.0	0.0	-2527.7661	-938.5876	NaN	NaN	0.2708	0.8909	0.0221	0.0213	0.0222	0.022	0.0215
0.0	0.0	0.0	-3081.7661	2257.4124	NaN	NaN	-0.3	0.8911	0.022	0.0212	0.0222	0.0222	0.0214
0.0	0.0	0.0	-938.7661	1098.4124	NaN	NaN	1.3	0.8904	0.0222	0.0214	0.0223	0.0222	0.0215
0.0	0.0	0.0	-3516.7661	-2856.5876	NaN	NaN	0.4482	0.8897	0.0225	0.0216	0.0225	0.0221	0.0215
0.0	0.0	0.0	-2124.7661	-3665.5876	NaN	NaN	0.6331	0.8902	0.0225	0.0217	0.0223	0.0219	0.0214
0.0	0.0	0.0	-1490.7661	-3872.5876	NaN	NaN	0.722	0.8903	0.0224	0.0217	0.0223	0.0219	0.0214
0.0	0.0	0.0	-4819.7661	946.4124	NaN	NaN	-0.2443	0.8904	0.0223	0.0216	0.0223	0.022	0.0214
0.0	0.0	0.0	-2633.7661	-456.5876	NaN	NaN	0.1477	0.8904	0.0222	0.0215	0.0223	0.0221	0.0215
0.0	0.0	0.0	-3795.7661	-1021.5876	NaN	NaN	0.2121	0.8904	0.0221	0.0215	0.0223	0.0221	0.0215
0.0	0.0	0.0	-1282.7661	-308.5876	NaN	NaN	0.1939	0.8903	0.0221	0.0215	0.0223	0.0222	0.0216
0.0	0.0	0.0	-3759.7661	-310.5876	NaN	NaN	0.0763	0.8904	0.0221	0.0215	0.0223	0.0221	0.0216
0.0	0.0	0.0	-2847.7661	909.4124	NaN	NaN	-0.3	0.8902	0.0221	0.0216	0.0224	0.0222	0.0216
0.0	0.0	0.0	-1564.7661	-1532.5876	NaN	NaN	0.4948	0.8903	0.0221	0.0216	0.0223	0.0221	0.0216
0.0	0.0	0.0	-2655.7661	-476.5876	NaN	NaN	0.1521	0.8903	0.0222	0.0215	0.0223	0.0221	0.0216
0.0	0.0	0.0	-2239.7661	-1091.5876	NaN	NaN	0.3277	0.8904	0.0221	0.0214	0.0223	0.0222	0.0216
0.0	0.0	0.0	-3669.7661	400.4124	NaN	NaN	-0.1225	0.8902	0.0221	0.0214	0.0223	0.0224	0.0216
0.0	0.0	0.0	-2282.7661	1567.4124	NaN	NaN	-0.3	0.8902	0.0221	0.0213	0.0224	0.0224	0.0216
0.0	0.0	0.0	-2909.7661	-274.5876	NaN	NaN	0.0862	0.8899	0.0222	0.0215	0.0224	0.0224	0.0216
0.0	0.0	0.0	-3361.7661	-2295.5876	NaN	NaN	0.4058	0.89	0.0223	0.0216	0.0224	0.0223	0.0215
0.0	0.0	0.0	-3592.7661	-205.5876	NaN	NaN	0.0541	0.8901	0.0222	0.0216	0.0224	0.0223	0.0215
0.0	0.0	0.0	-2904.7661	-1609.5876	NaN	NaN	0.3565	0.89	0.0222	0.0216	0.0224	0.0223	0.0215
0.0	0.0	0.0	-3115.7661	-476.5876	NaN	NaN	0.1327	0.8901	0.0222	0.0216	0.0224	0.0223	0.0215
0.0	0.0	0.0	-3776.7661	-2458.5876	NaN	NaN	0.3943	0.8901	0.0221	0.0216	0.0224	0.0223	0.0215
0.0	0.0	0.0	-2509.7661	-610.5876	NaN	NaN	0.1957	0.89	0.0221	0.0215	0.0224	0.0224	0.0216
0.0	0.0	0.0	-3507.7661	-73.5876	NaN	NaN	0.0205	0.8897	0.0221	0.0215	0.0224	0.0226	0.0217
0.0	0.0	0.0	-3414.7661	-1024.5876	NaN	NaN	0.2308	0.8894	0.0222	0.0216	0.0225	0.0226	0.0217
0.0	0.0	0.0	-2065.7661	-1874.5876	NaN	NaN	0.4757	0.8894	0.0223	0.0217	0.0225	0.0225	0.0217
0.0	0.0	0.0	-2316.7661	-2169.5876	NaN	NaN	0.4836	0.8894	0.0223	0.0217	0.0224	0.0225	0.0217
0.0	0.0	0.0	-1898.7661	-3037.5876	NaN	NaN	0.6154	0.8894	0.0223	0.0217	0.0224	0.0225	0.0217
0.0	0.0	0.0	-3300.7661	-375.5876	NaN	NaN	0.1022	0.8895	0.0222	0.0216	0.0224	0.0225	0.0218
0.0	0.0	0.0	-968.7661	-653.5876	NaN	NaN	0.4029	0.8893	0.0222	0.0215	0.0224	0.0227	0.0218
0.0	0.0	0.0	-3338.7661	1412.4124	NaN	NaN	-0.3	0.8892	0.0222	0.0215	0.0224	0.0228	0.0219
0.0	0.0	0.0	-3731.7661	599.4124	NaN	NaN	-0.1914	0.8888	0.0224	0.0216	0.0225	0.0228	0.0219
0.0	0.0	0.0	-2692.7661	657.4124	NaN	NaN	-0.3	0.8886	0.0225	0.0217	0.0225	0.0228	0.0219
0.0	0.0	0.0	-3088.7661	-2705.5876	NaN	NaN	0.4669	0.8885	0.0225	0.0218	0.0225	0.0227	0.0219
0.0	0.0	0.0	-1550.7661	-780.5876	NaN	NaN	0.3348	0.8887	0.0225	0.0218	0.0225	0.0226	0.0218
0.0	0.0	0.0	-2293.7661	-1156.5876	NaN	NaN	0.3352	0.8888	0.0225	0.0218	0.0225	0.0226	0.0218
0.0	0.0	0.0	408.2339	-2740.5876	NaN	NaN	1.175	0.8889	0.0225	0.0217	0.0224	0.0227	0.0218
0.0	0.0	0.0	-2882.7661	-2124.5876	NaN	NaN	0.4243	0.8887	0.0225	0.0218	0.0225	0.0227	0.0218
0.0	0.0	0.0	-2107.7661	-724.5876	NaN	NaN	0.2558	0.8887	0.0225	0.0218	0.0224	0.0227	0.0218
0.0	0.0	0.0	-2486.7661	-824.5876	NaN	NaN	0.249	0.8887	0.0225	0.0218	0.0224	0.0227	0.0219
0.0	0.0	0.0	-2914.7661	-2526.5876	NaN	NaN	0.4643	0.8885	0.0225	0.0218	0.0224	0.0228	0.022
0.0	0.0	0.0	-2006.7661	843.4124	NaN	NaN	-0.3	0.8887	0.0225	0.0217	0.0223	0.0228	0.022
0.0	0.0	0.0	-2645.7661	-125.5876	NaN	NaN	0.0453	0.8886	0.0225	0.0216	0.0223	0.0229	0.0221
0.0	0.0	0.0	-2454.7661	-1056.5876	NaN	NaN	0.3009	0.8887	0.0224	0.0216	0.0223	0.0229	0.0221
0.0	0.0	0.0	-2542.7661	2024.4124	NaN	NaN	-0.3	0.8886	0.0225	0.0215	0.0223	0.023	0.0221
0.0	0.0	0.0	-2274.7661	-447.5876	NaN	NaN	0.1644	0.8885	0.0225	0.0216	0.0223	0.023	0.0221
0.0	0.0	0.0	-1515.7661	-2188.5876	NaN	NaN	0.5908	0.8884	0.0225	0.0217	0.0224	0.0229	0.0221
0.0	0.0	0.0	-4207.7661	-3677.5876	NaN	NaN	0.4664	0.8884	0.0225	0.0217	0.0224	0.0229	0.022
0.0	0.0	0.0	-2647.7661	382.4124	NaN	NaN	-0.1688	0.8886	0.0224	0.0216	0.0225	0.0228	0.0221
0.0	0.0	0.0	-3375.7661	-756.5876	NaN	NaN	0.1831	0.8887	0.0223	0.0216	0.0225	0.0227	0.0221
0.0	0.0	0.0	-2085.7661	-3619.5876	NaN	NaN	0.6344	0.8891	0.0222	0.0215	0.0224	0.0227	0.0221
0.0	0.0	0.0	-3716.7661	-1957.5876	NaN	NaN	0.345	0.8894	0.022	0.0214	0.0224	0.0227	0.0221
0.0	0.0	0.0	-2127.7661	3099.4124	NaN	NaN	1.3	0.8898	0.0219	0.0211	0.0223	0.0228	0.0221
0.0	0.0	0.0	-3119.7661	-2415.5876	NaN	NaN	0.4364	0.8897	0.0219	0.0211	0.0222	0.0229	0.0222
0.0	0.0	0.0	-525.7661	-2251.5876	NaN	NaN	0.8107	0.8894	0.022	0.0212	0.0223	0.023	0.0222
0.0	0.0	0.0	-2946.7661	-542.5876	NaN	NaN	0.1555	0.8891	0.0221	0.0212	0.0223	0.023	0.0222
0.0	0.0	0.0	-2282.7661	-3532.5876	NaN	NaN	0.6075	0.8894	0.022	0.0211	0.0222	0.0229	0.0223
0.0	0.0	0.0	-1839.7661	-1826.5876	NaN	NaN	0.4982	0.8897	0.0219	0.021	0.0222	0.023	0.0223
0.0	0.0	0.0	-1501.7661	2993.4124	NaN	NaN	1.3	0.8902	0.0218	0.0207	0.0221	0.023	0.0222
0.0	0.0	0.0	-1436.7661	-2188.5876	NaN	NaN	0.6037	0.8904	0.0216	0.0207	0.0221	0.0231	0.0222
0.0	0.0	0.0	-1734.7661	1378.4124	NaN	NaN	-0.3	0.8901	0.0217	0.0207	0.0221	0.0232	0.0221
0.0	0.0	0.0	-745.7661	977.4124	NaN	NaN	1.3	0.8895	0.0221	0.0209	0.0222	0.0232	0.0222
0.0	0.0	0.0	-2986.7661	-3319.5876	NaN	NaN	0.5264	0.8893	0.0223	0.021	0.0222	0.0231	0.0222
0.0	0.0	0.0	-2412.7661	-2694.5876	NaN	NaN	0.5276	0.8899	0.0221	0.0209	0.0221	0.0229	0.022
0.0	0.0	0.0	-3985.7661	1018.4124	NaN	NaN	-0.3	0.8907	0.0218	0.0206	0.022	0.0228	0.022
0.0	0.0	0.0	-2593.7661	442.4124	NaN	NaN	-0.2056	0.8912	0.0215	0.0205	0.022	0.0228	0.022
0.0	0.0	0.0	40.2339	1783.4124	NaN	NaN	0.9779	0.8916	0.0214	0.0204	0.022	0.0229	0.0218
0.0	0.0	0.0	-947.7661	-1525.5876	NaN	NaN	0.6168	0.8911	0.0216	0.0205	0.022	0.0229	0.0219
0.0	0.0	0.0	-1465.7661	191.4124	NaN	NaN	-0.1502	0.8912	0.0217	0.0204	0.022	0.0228	0.0219
0.0	0.0	0.0	-3162.7661	1157.4124	NaN	NaN	-0.3	0.8916	0.0216	0.0203	0.022	0.0227	0.0218
0.0	0.0	0.0	-1167.7661	-640.5876	NaN	NaN	0.3542	0.8918	0.0215	0.0203	0.0219	0.0227	0.0217
0.0	0.0	0.0	-2984.7661	2699.4124	NaN	NaN	-0.3	0.8918	0.0216	0.0203	0.022	0.0227	0.0216
0.0	0.0	0.0	-2269.7661	514.4124	NaN	NaN	-0.2931	0.8914	0.0218	0.0204	0.0221	0.0227	0.0216
0.0	0.0	0.0	-2832.7661	-1675.5876	NaN	NaN	0.3717	0.8914	0.022	0.0205	0.022	0.0226	0.0215
0.0	0.0	0.0	-1045.7661	242.4124	NaN	NaN	-0.3	0.8916	0.022	0.0205	0.022	0.0225	0.0214
0.0	0.0	0.0	-2877.7661	351.4124	NaN	NaN	-0.1391	0.8919	0.022	0.0205	0.0219	0.0224	0.0214
0.0	0.0	0.0	-2200.7661	-941.5876	NaN	NaN	0.2996	0.892	0.0219	0.0205	0.0219	0.0224	0.0213
0.0	0.0	0.0	-2490.7661	745.4124	NaN	NaN	-0.3	0.8919	0.022	0.0206	0.0219	0.0224	0.0213
0.0	0.0	0.0	-65.7661	-1444.5876	NaN	NaN	0.9565	0.8914	0.0221	0.0207	0.0219	0.0224	0.0214
0.0	0.0	0.0	-1056.7661	-2604.5876	NaN	NaN	0.7114	0.8912	0.0223	0.0208	0.0219	0.0223	0.0214
0.0	0.0	0.0	-4051.7661	-659.5876	NaN	NaN	0.14	0.8911	0.0223	0.0209	0.022	0.0223	0.0214
0.0	0.0	0.0	-922.7661	-1174.5876	NaN	NaN	0.56	0.8911	0.0223	0.0209	0.022	0.0223	0.0215
0.0	0.0	0.0	-2708.7661	-1730.5876	NaN	NaN	0.3898	0.891	0.0223	0.0209	0.022	0.0223	0.0215
0.0	0.0	0.0	-2202.7661	2252.4124	NaN	NaN	1.3	0.891	0.0223	0.0209	0.022	0.0224	0.0214
0.0	0.0	0.0	-1174.7661	-1132.5876	NaN	NaN	0.4909	0.8905	0.0225	0.0211	0.022	0.0224	0.0215
0.0	0.0	0.0	-3505.7661	-1922.5876	NaN	NaN	0.3542	0.8902	0.0226	0.0212	0.0221	0.0223	0.0215
0.0	0.0	0.0	-2622.7661	-929.5876	NaN	NaN	0.2617	0.8904	0.0226	0.0211	0.0221	0.0223	0.0215
0.0	0.0	0.0	-2381.7661	1119.4124	NaN	NaN	-0.3	0.8905	0.0225	0.0211	0.0221	0.0223	0.0215
0.0	0.0	0.0	-2924.7661	1477.4124	NaN	NaN	-0.3	0.8904	0.0225	0.0211	0.0221	0.0223	0.0215
0.0	0.0	0.0	-3100.7661	-1455.5876	NaN	NaN	0.3195	0.8903	0.0226	0.0212	0.0222	0.0222	0.0215
0.0	0.0	0.0	-2721.7661	-2771.5876	NaN	NaN	0.5045	0.8901	0.0226	0.0214	0.0223	0.0222	0.0215
0.0	0.0	0.0	-2611.7661	-1160.5876	NaN	NaN	0.3077	0.8904	0.0225	0.0213	0.0223	0.0221	0.0214
0.0	0.0	0.0	-3682.7661	231.4124	NaN	NaN	-0.067	0.8905	0.0224	0.0213	0.0223	0.0221	0.0214
0.0	0.0	0.0	-2239.7661	-1900.5876	NaN	NaN	0.459	0.8905	0.0224	0.0213	0.0223	0.022	0.0215
0.0	0.0	0.0	-3020.7661	-3068.5876	NaN	NaN	0.5039	0.8908	0.0222	0.0212	0.0222	0.022	0.0215
0.0	0.0	0.0	-1675.7661	-962.5876	NaN	NaN	0.3648	0.8913	0.022	0.021	0.0221	0.0221	0.0215
0.0	0.0	0.0	-2941.7661	2339.4124	NaN	NaN	-0.3	0.8912	0.022	0.0209	0.0221	0.0222	0.0216
0.0	0.0	0.0	-2102.7661	-513.5876	NaN	NaN	0.1963	0.8906	0.0222	0.021	0.0221	0.0224	0.0217
0.0	0.0	0.0	-4787.7661	-545.5876	NaN	NaN	0.1023	0.8902	0.0223	0.0211	0.0222	0.0224	0.0217
0.0	0.0	0.0	-2769.7661	-1395.5876	NaN	NaN	0.335	0.89	0.0224	0.0213	0.0222	0.0224	0.0217
0.0	0.0	0.0	-3027.7661	-370.5876	NaN	NaN	0.109	0.8904	0.0223	0.0211	0.0222	0.0224	0.0216
0.0	0.0	0.0	-2126.7661	-1389.5876	NaN	NaN	0.3952	0.8904	0.0223	0.0211	0.0221	0.0225	0.0216
0.0	0.0	0.0	-2814.7661	-712.5876	NaN	NaN	0.202	0.8907	0.0222	0.021	0.0221	0.0225	0.0215
0.0	0.0	0.0	-1270.7661	-644.5876	NaN	NaN	0.3365	0.8907	0.0222	0.0209	0.022	0.0226	0.0215
0.0	0.0	0.0	-1616.7661	-3238.5876	NaN	NaN	0.667	0.8905	0.0222	0.021	0.0221	0.0227	0.0215
0.0	0.0	0.0	-5124.7661	2562.4124	NaN	NaN	-0.3	0.8905	0.0223	0.021	0.0221	0.0227	0.0215
0.0	0.0	0.0	-2078.7661	-2797.5876	NaN	NaN	0.5737	0.8906	0.0223	0.021	0.0221	0.0225	0.0215
0.0	0.0	0.0	-4191.7661	-964.5876	NaN	NaN	0.1871	0.8913	0.022	0.0208	0.0219	0.0224	0.0214
0.0	0.0	0.0	-1081.7661	234.4124	NaN	NaN	-0.2766	0.8918	0.0218	0.0207	0.0219	0.0225	0.0214
0.0	0.0	0.0	-1188.7661	-214.5876	NaN	NaN	0.1529	0.8919	0.0218	0.0206	0.0218	0.0226	0.0214
0.0	0.0	0.0	-1908.7661	-589.5876	NaN	NaN	0.236	0.8916	0.0218	0.0205	0.0219	0.0228	0.0214
0.0	0.0	0.0	-310.7661	-755.5876	NaN	NaN	0.7086	0.8919	0.0217	0.0204	0.0218	0.0228	0.0214
0.0	0.0	0.0	-2537.7661	-1213.5876	NaN	NaN	0.3235	0.8921	0.0215	0.0204	0.0218	0.0228	0.0213
0.0	0.0	0.0	-2044.7661	3076.4124	NaN	NaN	1.3	0.8925	0.0213	0.0202	0.0218	0.0228	0.0213
0.0	0.0	0.0	-3482.7661	162.4124	NaN	NaN	-0.0489	0.892	0.0215	0.0203	0.0219	0.0229	0.0213
0.0	0.0	0.0	-2275.7661	897.4124	NaN	NaN	-0.3	0.892	0.0216	0.0203	0.0219	0.0229	0.0213
0.0	0.0	0.0	-2476.7661	-1312.5876	NaN	NaN	0.3464	0.8918	0.0217	0.0204	0.0219	0.0229	0.0212
0.0	0.0	0.0	-5011.7661	2501.4124	NaN	NaN	-0.3	0.8922	0.0216	0.0203	0.0219	0.0229	0.0212
0.0	0.0	0.0	-3180.7661	684.4124	NaN	NaN	-0.2742	0.8923	0.0215	0.0203	0.0219	0.0228	0.0212
0.0	0.0	0.0	-3013.7661	435.4124	NaN	NaN	-0.1689	0.8925	0.0214	0.0203	0.0219	0.0227	0.0211
0.0	0.0	0.0	-1867.7661	-1904.5876	NaN	NaN	0.5049	0.892	0.0216	0.0204	0.022	0.0228	0.0212
0.0	0.0	0.0	-2760.7661	-1818.5876	NaN	NaN	0.3971	0.8921	0.0216	0.0205	0.0221	0.0226	0.0211
0.0	0.0	0.0	-3171.7661	472.4124	NaN	NaN	-0.175	0.892	0.0216	0.0206	0.0221	0.0226	0.0212
0.0	0.0	0.0	-2221.7661	-2647.5876	NaN	NaN	0.5437	0.8923	0.0214	0.0205	0.0221	0.0225	0.0212
0.0	0.0	0.0	-1469.7661	-1744.5876	NaN	NaN	0.5427	0.8926	0.0213	0.0204	0.022	0.0225	0.0212
0.0	0.0	0.0	-2080.7661	-154.5876	NaN	NaN	0.0692	0.8928	0.0212	0.0203	0.022	0.0225	0.0212
0.0	0.0	0.0	-654.7661	958.4124	NaN	NaN	1.3	0.8925	0.0213	0.0203	0.022	0.0226	0.0213
0.0	0.0	0.0	-2273.7661	-744.5876	NaN	NaN	0.2467	0.8916	0.0216	0.0206	0.0221	0.0228	0.0213
0.0	0.0	0.0	-2763.7661	-1508.5876	NaN	NaN	0.3531	0.8912	0.0218	0.0206	0.0222	0.0228	0.0213
0.0	0.0	0.0	-2832.7661	-579.5876	NaN	NaN	0.1698	0.8909	0.0219	0.0208	0.0223	0.0228	0.0213
0.0	0.0	0.0	-344.7661	-1364.5876	NaN	NaN	0.7983	0.8911	0.0219	0.0208	0.0223	0.0227	0.0213
0.0	0.0	0.0	-1961.7661	-2753.5876	NaN	NaN	0.584	0.8912	0.0219	0.0208	0.0223	0.0226	0.0213
0.0	0.0	0.0	-3559.7661	60.4124	NaN	NaN	-0.0173	0.8916	0.0217	0.0207	0.0222	0.0226	0.0212
0.0	0.0	0.0	-1987.7661	3429.4124	NaN	NaN	1.3	0.892	0.0215	0.0205	0.0222	0.0226	0.0212
0.0	0.0	0.0	-1467.7661	-738.5876	NaN	NaN	0.3348	0.8917	0.0216	0.0205	0.0222	0.0227	0.0212
0.0	0.0	0.0	-2624.7661	1053.4124	NaN	NaN	-0.3	0.8913	0.0218	0.0207	0.0223	0.0228	0.0212
0.0	0.0	0.0	-1865.7661	417.4124	NaN	NaN	-0.2882	0.8908	0.0221	0.0209	0.0224	0.0227	0.0212
0.0	0.0	0.0	-2544.7661	-2328.5876	NaN	NaN	0.4778	0.8906	0.0222	0.0211	0.0224	0.0225	0.0212
0.0	0.0	0.0	-2649.7661	-1497.5876	NaN	NaN	0.3611	0.8906	0.0222	0.0212	0.0225	0.0224	0.0211
0.0	0.0	0.0	-3491.7661	-1583.5876	NaN	NaN	0.312	0.8907	0.0222	0.0212	0.0226	0.0222	0.0211
0.0	0.0	0.0	-2507.7661	-951.5876	NaN	NaN	0.2751	0.8912	0.022	0.0212	0.0224	0.0221	0.0211
0.0	0.0	0.0	-2096.7661	-1258.5876	NaN	NaN	0.3751	0.8914	0.0219	0.0211	0.0223	0.0221	0.0211
0.0	0.0	0.0	-1813.7661	-739.5876	NaN	NaN	0.2897	0.8914	0.0219	0.0211	0.0223	0.0221	0.0212
0.0	0.0	0.0	-1620.7661	-1631.5876	NaN	NaN	0.5017	0.8914	0.0219	0.0211	0.0222	0.0222	0.0212
0.0	0.0	0.0	-2679.7661	961.4124	NaN	NaN	-0.3	0.8908	0.0221	0.0212	0.0222	0.0224	0.0213
0.0	0.0	0.0	-896.7661	-861.5876	NaN	NaN	0.49	0.8902	0.0224	0.0215	0.0223	0.0224	0.0213
0.0	0.0	0.0	-2706.7661	-1333.5876	NaN	NaN	0.3301	0.8897	0.0225	0.0217	0.0224	0.0223	0.0214
0.0	0.0	0.0	-1570.7661	-3753.5876	NaN	NaN	0.705	0.8897	0.0226	0.0218	0.0224	0.0222	0.0213
0.0	0.0	0.0	-3776.7661	450.4124	NaN	NaN	-0.1354	0.8901	0.0224	0.0217	0.0223	0.0222	0.0213
0.0	0.0	0.0	-1103.7661	-1492.5876	NaN	NaN	0.5749	0.8902	0.0223	0.0216	0.0223	0.0223	0.0214
0.0	0.0	0.0	-3249.7661	20.4124	NaN	NaN	-0.0063	0.8903	0.0222	0.0215	0.0222	0.0223	0.0214
0.0	0.0	0.0	-2531.7661	439.4124	NaN	NaN	-0.21	0.8901	0.0222	0.0215	0.0223	0.0224	0.0215
0.0	0.0	0.0	-2498.7661	-233.5876	NaN	NaN	0.0855	0.8899	0.0222	0.0215	0.0223	0.0224	0.0215
0.0	0.0	0.0	-3277.7661	-684.5876	NaN	NaN	0.1728	0.8897	0.0223	0.0216	0.0224	0.0224	0.0216
0.0	0.0	0.0	-2776.7661	-1551.5876	NaN	NaN	0.3585	0.8897	0.0223	0.0217	0.0224	0.0223	0.0216
0.0	0.0	0.0	-2467.7661	-1775.5876	NaN	NaN	0.4184	0.8898	0.0223	0.0217	0.0224	0.0223	0.0215
0.0	0.0	0.0	-1716.7661	-1190.5876	NaN	NaN	0.4095	0.89	0.0222	0.0217	0.0224	0.0222	0.0215
0.0	0.0	0.0	-1786.7661	-681.5876	NaN	NaN	0.2761	0.89	0.0222	0.0216	0.0223	0.0222	0.0216
0.0	0.0	0.0	-2686.7661	-3300.5876	NaN	NaN	0.5513	0.8904	0.022	0.0215	0.0223	0.0222	0.0216
0.0	0.0	0.0	-3211.7661	-469.5876	NaN	NaN	0.1276	0.8906	0.0219	0.0214	0.0222	0.0223	0.0216
0.0	0.0	0.0	-3954.7661	256.4124	NaN	NaN	-0.0693	0.8908	0.0217	0.0213	0.0222	0.0224	0.0216
0.0	0.0	0.0	-2480.7661	-543.5876	NaN	NaN	0.1797	0.8905	0.0218	0.0214	0.0222	0.0224	0.0217
0.0	0.0	0.0	-3747.7661	-2535.5876	NaN	NaN	0.4035	0.8901	0.0219	0.0216	0.0223	0.0224	0.0217
0.0	0.0	0.0	-3807.7661	1765.4124	NaN	NaN	-0.3	0.8905	0.0219	0.0215	0.0222	0.0223	0.0216
0.0	0.0	0.0	-4107.7661	-3902.5876	NaN	NaN	0.4872	0.8903	0.0219	0.0216	0.0222	0.0222	0.0217
0.0	0.0	0.0	-2169.7661	-325.5876	NaN	NaN	0.1305	0.8912	0.0216	0.0213	0.022	0.0222	0.0216
0.0	0.0	0.0	-794.7661	-962.5876	NaN	NaN	0.5477	0.8911	0.0215	0.0212	0.0221	0.0224	0.0217
0.0	0.0	0.0	-4105.7661	523.4124	NaN	NaN	-0.1461	0.8913	0.0213	0.0211	0.022	0.0226	0.0218
0.0	0.0	0.0	-3340.7661	3390.4124	NaN	NaN	1.3	0.8915	0.0212	0.0209	0.0219	0.0227	0.0218
0.0	0.0	0.0	-2953.7661	-1495.5876	NaN	NaN	0.3361	0.8914	0.0212	0.021	0.022	0.0227	0.0218
0.0	0.0	0.0	-3268.7661	800.4124	NaN	NaN	-0.3	0.8913	0.0212	0.021	0.022	0.0227	0.0218
0.0	0.0	0.0	-2440.7661	-608.5876	NaN	NaN	0.1996	0.8912	0.0213	0.0211	0.022	0.0226	0.0217
0.0	0.0	0.0	-2094.7661	-1557.5876	NaN	NaN	0.4265	0.8906	0.0215	0.0213	0.0221	0.0226	0.0218
0.0	0.0	0.0	-3952.7661	-2287.5876	NaN	NaN	0.3666	0.8905	0.0215	0.0214	0.0222	0.0226	0.0219
0.0	0.0	0.0	-1798.7661	-509.5876	NaN	NaN	0.2208	0.8907	0.0214	0.0213	0.0221	0.0226	0.0219
0.0	0.0	0.0	-2588.7661	-3410.5876	NaN	NaN	0.5685	0.8907	0.0212	0.0213	0.0221	0.0227	0.022
0.0	0.0	0.0	-980.7661	2506.4124	NaN	NaN	1.3	0.8914	0.0209	0.021	0.0219	0.0228	0.022
0.0	0.0	0.0	-2742.7661	-2100.5876	NaN	NaN	0.4337	0.891	0.0209	0.0211	0.022	0.0229	0.0221
0.0	0.0	0.0	-2727.7661	-293.5876	NaN	NaN	0.0972	0.8914	0.0208	0.021	0.0218	0.0229	0.022
0.0	0.0	0.0	-3022.7661	-773.5876	NaN	NaN	0.2038	0.8915	0.0208	0.021	0.0218	0.0229	0.022
0.0	0.0	0.0	-2711.7661	-1698.5876	NaN	NaN	0.3851	0.8917	0.0208	0.021	0.0218	0.0228	0.022
0.0	0.0	0.0	-3983.7661	-1208.5876	NaN	NaN	0.2328	0.8921	0.0207	0.0208	0.0217	0.0228	0.0219
0.0	0.0	0.0	-1291.7661	-531.5876	NaN	NaN	0.2915	0.8921	0.0206	0.0206	0.0217	0.023	0.0219
0.0	0.0	0.0	-1423.7661	-426.5876	NaN	NaN	0.2305	0.8922	0.0206	0.0204	0.0217	0.0231	0.022
0.0	0.0	0.0	-2565.7661	-1082.5876	NaN	NaN	0.2967	0.8925	0.0205	0.0203	0.0216	0.0231	0.0219
0.0	0.0	0.0	-2964.7661	-1885.5876	NaN	NaN	0.3888	0.8929	0.0205	0.0203	0.0215	0.023	0.0218
0.0	0.0	0.0	-3439.7661	64.4124	NaN	NaN	-0.0191	0.8932	0.0204	0.0202	0.0215	0.023	0.0217
0.0	0.0	0.0	-3968.7661	152.4124	NaN	NaN	-0.0399	0.8937	0.0203	0.0202	0.0213	0.0229	0.0216
0.0	0.0	0.0	-5597.7661	-896.5876	NaN	NaN	0.1381	0.8941	0.0202	0.0201	0.0213	0.0228	0.0215
0.0	0.0	0.0	-1674.7661	284.4124	NaN	NaN	-0.2046	0.8942	0.0202	0.02	0.0213	0.0229	0.0215
0.0	0.0	0.0	-4042.7661	153.4124	NaN	NaN	-0.0394	0.894	0.0202	0.02	0.0213	0.023	0.0215
0.0	0.0	0.0	-4077.7661	2891.4124	NaN	NaN	-0.3	0.8942	0.0202	0.0198	0.0212	0.023	0.0215
0.0	0.0	0.0	-3231.7661	-805.5876	NaN	NaN	0.1995	0.8944	0.0202	0.0198	0.0212	0.023	0.0214
0.0	0.0	0.0	-3768.7661	-190.5876	NaN	NaN	0.0481	0.8951	0.0201	0.0197	0.0211	0.0229	0.0213
0.0	0.0	0.0	-2302.7661	-1533.5876	NaN	NaN	0.3998	0.8954	0.0199	0.0196	0.021	0.0228	0.0212
0.0	0.0	0.0	-3221.7661	-984.5876	NaN	NaN	0.2341	0.8953	0.02	0.0197	0.021	0.0228	0.0211
0.0	0.0	0.0	-4283.7661	35.4124	NaN	NaN	-0.0083	0.8948	0.0202	0.0199	0.0211	0.0228	0.0212
0.0	0.0	0.0	-4438.7661	-1105.5876	NaN	NaN	0.1994	0.8952	0.0202	0.0199	0.021	0.0227	0.0211
0.0	0.0	0.0	-2777.7661	-204.5876	NaN	NaN	0.0686	0.8946	0.0203	0.0198	0.0211	0.0229	0.0212
0.0	0.0	0.0	-2551.7661	3020.4124	NaN	NaN	1.3	0.8937	0.0205	0.0199	0.0213	0.0233	0.0214
0.0	0.0	0.0	-2054.7661	2905.4124	NaN	NaN	1.3	0.8931	0.0206	0.0199	0.0214	0.0235	0.0215
0.0	0.0	0.0	1540.2339	129.4124	NaN	NaN	0.0775	0.8928	0.0207	0.02	0.0214	0.0235	0.0215
0.0	0.0	0.0	-2012.7661	143.4124	NaN	NaN	-0.0767	0.8926	0.0209	0.0201	0.0215	0.0234	0.0215
0.0	0.0	0.0	-3542.7661	-878.5876	NaN	NaN	0.1987	0.8925	0.021	0.0203	0.0215	0.0233	0.0215
0.0	0.0	0.0	-3548.7661	-1208.5876	NaN	NaN	0.254	0.8925	0.021	0.0203	0.0215	0.0233	0.0215
0.0	0.0	0.0	-2387.7661	-995.5876	NaN	NaN	0.2943	0.8919	0.0211	0.0204	0.0217	0.0234	0.0215
0.0	0.0	0.0	-2117.7661	-678.5876	NaN	NaN	0.2427	0.8918	0.0211	0.0203	0.0217	0.0235	0.0216
0.0	0.0	0.0	-3474.7661	-1633.5876	NaN	NaN	0.3198	0.8913	0.0212	0.0204	0.0219	0.0235	0.0217
0.0	0.0	0.0	-3846.7661	-834.5876	NaN	NaN	0.1783	0.8917	0.0212	0.0203	0.0219	0.0233	0.0216
0.0	0.0	0.0	-3424.7661	-853.5876	NaN	NaN	0.1995	0.8918	0.0211	0.0203	0.0219	0.0232	0.0216
0.0	0.0	0.0	-3811.7661	-713.5876	NaN	NaN	0.1577	0.8923	0.0209	0.0201	0.0219	0.0231	0.0216
0.0	0.0	0.0	-3189.7661	-235.5876	NaN	NaN	0.0688	0.8926	0.0208	0.0201	0.0219	0.023	0.0216
0.0	0.0	0.0	-2526.7661	-1664.5876	NaN	NaN	0.3971	0.8926	0.0208	0.0201	0.022	0.0229	0.0216
0.0	0.0	0.0	-3998.7661	-2186.5876	NaN	NaN	0.3535	0.8925	0.0209	0.0202	0.022	0.0228	0.0216
0.0	0.0	0.0	-4723.7661	-2061.5876	NaN	NaN	0.3038	0.8927	0.0209	0.0201	0.022	0.0227	0.0216
0.0	0.0	0.0	-2952.7661	-1470.5876	NaN	NaN	0.3325	0.8928	0.0208	0.02	0.022	0.0228	0.0216
0.0	0.0	0.0	-3748.7661	-2854.5876	NaN	NaN	0.4323	0.8929	0.0208	0.0199	0.0219	0.0229	0.0217
0.0	0.0	0.0	-2924.7661	-1525.5876	NaN	NaN	0.3428	0.8927	0.0208	0.0198	0.0219	0.0231	0.0217
0.0	0.0	0.0	-2089.7661	1379.4124	NaN	NaN	-0.3	0.8923	0.0209	0.0199	0.0219	0.0233	0.0217
0.0	0.0	0.0	-2723.7661	-1111.5876	NaN	NaN	0.2898	0.8929	0.0209	0.0198	0.0217	0.0231	0.0216
0.0	0.0	0.0	-4626.7661	-2273.5876	NaN	NaN	0.3295	0.8935	0.0208	0.0198	0.0215	0.0229	0.0214
0.0	0.0	0.0	-3623.7661	-1402.5876	NaN	NaN	0.279	0.8934	0.0208	0.0198	0.0215	0.023	0.0214
0.0	0.0	0.0	-2475.7661	2555.4124	NaN	NaN	1.3	0.8927	0.021	0.0198	0.0216	0.0234	0.0215
0.0	0.0	0.0	-3603.7661	1280.4124	NaN	NaN	-0.3	0.8932	0.0209	0.0197	0.0215	0.0234	0.0214
0.0	0.0	0.0	-3451.7661	1020.4124	NaN	NaN	-0.3	0.893	0.021	0.0197	0.0216	0.0234	0.0213
0.0	0.0	0.0	-2686.7661	313.4124	NaN	NaN	-0.1321	0.8933	0.021	0.0196	0.0215	0.0234	0.0212
0.0	0.0	0.0	-3803.7661	1170.4124	NaN	NaN	-0.3	0.8934	0.021	0.0196	0.0216	0.0234	0.0211
0.0	0.0	0.0	302.2339	1852.4124	NaN	NaN	0.8597	0.8935	0.021	0.0196	0.0216	0.0233	0.021
0.0	0.0	0.0	-3764.7661	-660.5876	NaN	NaN	0.1493	0.8939	0.0209	0.0196	0.0215	0.0231	0.0209
0.0	0.0	0.0	-385.7661	-1863.5876	NaN	NaN	0.8285	0.8939	0.0209	0.0198	0.0215	0.023	0.0209
0.0	0.0	0.0	-1138.7661	-711.5876	NaN	NaN	0.3846	0.8942	0.0207	0.0198	0.0215	0.0228	0.0209
0.0	0.0	0.0	-2850.7661	774.4124	NaN	NaN	-0.3	0.894	0.0207	0.0199	0.0216	0.0228	0.021
0.0	0.0	0.0	-2676.7661	825.4124	NaN	NaN	-0.3	0.8938	0.0208	0.02	0.0217	0.0228	0.021
0.0	0.0	0.0	-4112.7661	-1400.5876	NaN	NaN	0.254	0.8934	0.0209	0.0201	0.0218	0.0227	0.0211
0.0	0.0	0.0	-3947.7661	-783.5876	NaN	NaN	0.1656	0.8937	0.0207	0.0201	0.0218	0.0225	0.021
0.0	0.0	0.0	-1005.7661	-2107.5876	NaN	NaN	0.677	0.8936	0.0207	0.0202	0.0219	0.0225	0.0211
0.0	0.0	0.0	-3793.7661	-3295.5876	NaN	NaN	0.4649	0.8937	0.0206	0.0204	0.0219	0.0223	0.0211
0.0	0.0	0.0	-1958.7661	767.4124	NaN	NaN	-0.3	0.8937	0.0206	0.0204	0.022	0.0222	0.0211
0.0	0.0	0.0	-2523.7661	-1778.5876	NaN	NaN	0.4134	0.8938	0.0206	0.0204	0.0219	0.0221	0.0211
0.0	0.0	0.0	-4387.7661	-683.5876	NaN	NaN	0.1348	0.8938	0.0206	0.0204	0.0219	0.022	0.0212
0.0	0.0	0.0	-2488.7661	-3598.5876	NaN	NaN	0.5912	0.8942	0.0204	0.0204	0.0219	0.0219	0.0211
0.0	0.0	0.0	-733.7661	696.4124	NaN	NaN	-0.3	0.894	0.0204	0.0204	0.0219	0.022	0.0212
0.0	0.0	0.0	-2674.7661	-3295.5876	NaN	NaN	0.552	0.8941	0.0205	0.0205	0.0218	0.0219	0.0212
0.0	0.0	0.0	-2958.7661	-1486.5876	NaN	NaN	0.3344	0.8941	0.0205	0.0205	0.0218	0.0219	0.0211
0.0	0.0	0.0	-3708.7661	-235.5876	NaN	NaN	0.0597	0.8937	0.0207	0.0207	0.0218	0.022	0.0211
0.0	0.0	0.0	-3772.7661	-2010.5876	NaN	NaN	0.3477	0.8937	0.0207	0.0208	0.0218	0.022	0.0211
0.0	0.0	0.0	-4006.7661	-82.5876	NaN	NaN	0.0202	0.8938	0.0206	0.0208	0.0217	0.022	0.0211
0.0	0.0	0.0	-1384.7661	-1458.5876	NaN	NaN	0.513	0.8934	0.0205	0.0209	0.0218	0.0221	0.0212
0.0	0.0	0.0	-2280.7661	563.4124	NaN	NaN	-0.3	0.8931	0.0206	0.021	0.0218	0.0222	0.0213
0.0	0.0	0.0	-3929.7661	-3770.5876	NaN	NaN	0.4897	0.893	0.0207	0.0211	0.0218	0.0222	0.0213
0.0	0.0	0.0	-2562.7661	435.4124	NaN	NaN	-0.2047	0.8927	0.0207	0.0211	0.0218	0.0223	0.0213
0.0	0.0	0.0	-3513.7661	-1138.5876	NaN	NaN	0.2447	0.8926	0.0208	0.021	0.0218	0.0224	0.0214
0.0	0.0	0.0	-3944.7661	-153.5876	NaN	NaN	0.0375	0.8929	0.0206	0.0209	0.0217	0.0224	0.0214
0.0	0.0	0.0	-3364.7661	-1785.5876	NaN	NaN	0.3467	0.8926	0.0207	0.0209	0.0218	0.0225	0.0215
0.0	0.0	0.0	-2233.7661	203.4124	NaN	NaN	-0.1002	0.8924	0.0206	0.0208	0.0218	0.0227	0.0217
0.0	0.0	0.0	-2300.7661	-460.5876	NaN	NaN	0.1668	0.8918	0.0207	0.0208	0.022	0.023	0.0218
0.0	0.0	0.0	-2118.7661	2230.4124	NaN	NaN	1.3	0.8909	0.0208	0.0207	0.0222	0.0234	0.022
0.0	0.0	0.0	-3268.7661	-465.5876	NaN	NaN	0.1247	0.891	0.0208	0.0207	0.0222	0.0234	0.022
0.0	0.0	0.0	-2387.7661	-1041.5876	NaN	NaN	0.3037	0.8911	0.0208	0.0206	0.0221	0.0234	0.0219
0.0	0.0	0.0	-2275.7661	-1969.5876	NaN	NaN	0.4639	0.8909	0.0209	0.0207	0.0221	0.0234	0.0219
0.0	0.0	0.0	-5121.7661	919.4124	NaN	NaN	-0.2188	0.8906	0.0211	0.0207	0.0222	0.0235	0.022
0.0	0.0	0.0	-2816.7661	-3099.5876	NaN	NaN	0.5239	0.8901	0.0214	0.0208	0.0222	0.0235	0.022
0.0	0.0	0.0	-1729.7661	-5107.5876	NaN	NaN	0.747	0.8901	0.0215	0.0207	0.0222	0.0235	0.022
0.0	0.0	0.0	-3553.7661	-2850.5876	NaN	NaN	0.4451	0.8898	0.0216	0.0206	0.0223	0.0236	0.0221
0.0	0.0	0.0	-4372.7661	-1315.5876	NaN	NaN	0.2313	0.8894	0.0215	0.0203	0.0226	0.024	0.0223
0.0	0.0	0.0	-2950.7661	447.4124	NaN	NaN	-0.1787	0.8876	0.0219	0.02	0.0231	0.0247	0.0227
0.0	0.0	0.0	-2840.7661	-1056.5876	NaN	NaN	0.2711	0.8861	0.0223	0.0198	0.0236	0.0253	0.0229
0.0	0.0	0.0	-1263.7661	1001.4124	NaN	NaN	-0.3	0.8855	0.0226	0.0198	0.0237	0.0256	0.0229
0.0	0.0	0.0	-4394.7661	-3192.5876	NaN	NaN	0.4208	0.8871	0.0223	0.0199	0.0232	0.0249	0.0225
0.0	0.0	0.0	-4575.7661	101.4124	NaN	NaN	-0.0227	0.8868	0.0225	0.0201	0.0232	0.0248	0.0226
0.0	0.0	0.0	-2916.7661	-3663.5876	NaN	NaN	0.5567	0.8879	0.0223	0.02	0.0229	0.0244	0.0224
0.0	0.0	0.0	-4445.7661	-3091.5876	NaN	NaN	0.4102	0.8872	0.0225	0.02	0.0232	0.0247	0.0225
0.0	0.0	0.0	-3977.7661	-710.5876	NaN	NaN	0.1516	0.8853	0.023	0.0199	0.0238	0.0253	0.0227
0.0	0.0	0.0	-3365.7661	120.4124	NaN	NaN	-0.0371	0.884	0.0234	0.0199	0.0242	0.0258	0.0227
0.0	0.0	0.0	-2924.7661	424.4124	NaN	NaN	-0.1697	0.8847	0.0233	0.02	0.0239	0.0255	0.0226
0.0	0.0	0.0	-3306.7661	-331.5876	NaN	NaN	0.0911	0.8848	0.0234	0.0202	0.0238	0.0253	0.0225
0.0	0.0	0.0	-3065.7661	-2338.5876	NaN	NaN	0.4327	0.8841	0.0236	0.0204	0.0239	0.0254	0.0225
0.0	0.0	0.0	-200.7661	1815.4124	NaN	NaN	1.1243	0.8828	0.024	0.0204	0.0243	0.0259	0.0226
0.0	0.0	0.0	-714.7661	1688.4124	NaN	NaN	1.3	0.8836	0.0239	0.0204	0.0241	0.0257	0.0224
0.0	0.0	0.0	-707.7661	-1358.5876	NaN	NaN	0.6575	0.8836	0.024	0.0206	0.024	0.0255	0.0223
0.0	0.0	0.0	-4871.7661	3215.4124	NaN	NaN	-0.3	0.8836	0.0241	0.0208	0.0239	0.0254	0.0222
0.0	0.0	0.0	-3594.7661	986.4124	NaN	NaN	-0.3	0.885	0.0237	0.0209	0.0236	0.0249	0.022
0.0	0.0	0.0	-3952.7661	-853.5876	NaN	NaN	0.1776	0.8859	0.0233	0.0211	0.0233	0.0244	0.022
0.0	0.0	0.0	-3872.7661	-1433.5876	NaN	NaN	0.2702	0.8862	0.0232	0.0214	0.0233	0.0242	0.0218
0.0	0.0	0.0	-2616.7661	1893.4124	NaN	NaN	-0.3	0.8867	0.0231	0.0215	0.023	0.0239	0.0216
0.0	0.0	0.0	-3639.7661	-1689.5876	NaN	NaN	0.317	0.8875	0.023	0.0217	0.0228	0.0235	0.0215
0.0	0.0	0.0	-3035.7661	-952.5876	NaN	NaN	0.2388	0.8878	0.023	0.0219	0.0226	0.0232	0.0215
0.0	0.0	0.0	-3898.7661	-1159.5876	NaN	NaN	0.2292	0.8879	0.0228	0.0221	0.0225	0.0231	0.0215
0.0	0.0	0.0	-3208.7661	2308.4124	NaN	NaN	-0.3	0.8873	0.0227	0.0224	0.0227	0.0233	0.0217
0.0	0.0	0.0	-1287.7661	-56.5876	NaN	NaN	0.0421	0.8871	0.0227	0.0225	0.0227	0.0233	0.0218
0.0	0.0	0.0	-3407.7661	-2082.5876	NaN	NaN	0.3793	0.887	0.0229	0.0227	0.0225	0.023	0.0218
0.0	0.0	0.0	-3452.7661	-3947.5876	NaN	NaN	0.5334	0.8871	0.0232	0.0229	0.0224	0.0228	0.0216
0.0	0.0	0.0	-4138.7661	-2289.5876	NaN	NaN	0.3562	0.8876	0.0231	0.0229	0.0223	0.0225	0.0215
0.0	0.0	0.0	-4171.7661	-991.5876	NaN	NaN	0.192	0.8878	0.023	0.0229	0.0223	0.0224	0.0215
0.0	0.0	0.0	-2652.7661	-1949.5876	NaN	NaN	0.4236	0.888	0.023	0.0229	0.0224	0.0223	0.0216
0.0	0.0	0.0	-2611.7661	-5277.5876	NaN	NaN	0.669	0.8879	0.023	0.0229	0.0224	0.0222	0.0216
0.0	0.0	0.0	-3029.7661	-1291.5876	NaN	NaN	0.2989	0.8875	0.023	0.0231	0.0225	0.0222	0.0217
0.0	0.0	0.0	-2975.7661	-1182.5876	NaN	NaN	0.2844	0.8874	0.023	0.0231	0.0225	0.0222	0.0218
0.0	0.0	0.0	-3558.7661	-1573.5876	NaN	NaN	0.3066	0.8875	0.023	0.0232	0.0224	0.0222	0.0218
0.0	0.0	0.0	-4235.7661	-2262.5876	NaN	NaN	0.3482	0.8876	0.0229	0.0232	0.0224	0.0221	0.0217
0.0	0.0	0.0	-3664.7661	710.4124	NaN	NaN	-0.2405	0.8876	0.0229	0.0233	0.0225	0.0221	0.0217
0.0	0.0	0.0	-4279.7661	-2510.5876	NaN	NaN	0.3697	0.888	0.0229	0.0233	0.0224	0.0219	0.0216
0.0	0.0	0.0	-3196.7661	-3844.5876	NaN	NaN	0.546	0.8884	0.0229	0.0233	0.0224	0.0216	0.0215
0.0	0.0	0.0	-3555.7661	-3957.5876	NaN	NaN	0.5267	0.8887	0.0227	0.0231	0.0224	0.0215	0.0215
0.0	0.0	0.0	-4161.7661	-1523.5876	NaN	NaN	0.268	0.889	0.0225	0.0231	0.0223	0.0215	0.0216
0.0	0.0	0.0	-2821.7661	643.4124	NaN	NaN	-0.2954	0.8891	0.0223	0.023	0.0223	0.0216	0.0217
0.0	0.0	0.0	-4178.7661	1153.4124	NaN	NaN	-0.3	0.8892	0.0222	0.023	0.0223	0.0216	0.0216
0.0	0.0	0.0	-2413.7661	-1296.5876	NaN	NaN	0.3495	0.8892	0.0222	0.0232	0.0223	0.0216	0.0216
0.0	0.0	0.0	-2898.7661	1143.4124	NaN	NaN	-0.3	0.8889	0.0223	0.0233	0.0223	0.0216	0.0216
0.0	0.0	0.0	-3959.7661	-1658.5876	NaN	NaN	0.2952	0.8887	0.0224	0.0235	0.0223	0.0215	0.0216
0.0	0.0	0.0	-2417.7661	-2687.5876	NaN	NaN	0.5264	0.8887	0.0223	0.0234	0.0223	0.0214	0.0217
0.0	0.0	0.0	-2938.7661	-1158.5876	NaN	NaN	0.2828	0.8888	0.0223	0.0234	0.0224	0.0215	0.0217
0.0	0.0	0.0	-3611.7661	3626.4124	NaN	NaN	1.3	0.889	0.022	0.0233	0.0224	0.0215	0.0219
0.0	0.0	0.0	-3661.7661	-941.5876	NaN	NaN	0.2045	0.8888	0.022	0.0232	0.0225	0.0215	0.022
0.0	0.0	0.0	-4924.7661	-2414.5876	NaN	NaN	0.329	0.8889	0.022	0.0233	0.0225	0.0214	0.022
0.0	0.0	0.0	-4602.7661	214.4124	NaN	NaN	-0.0489	0.889	0.0219	0.0233	0.0225	0.0213	0.022
0.0	0.0	0.0	-3773.7661	-379.5876	NaN	NaN	0.0914	0.8891	0.0219	0.0233	0.0225	0.0212	0.022
0.0	0.0	0.0	-2829.7661	-1660.5876	NaN	NaN	0.3698	0.8892	0.0218	0.0233	0.0225	0.0212	0.022
0.0	0.0	0.0	-3660.7661	-1977.5876	NaN	NaN	0.3507	0.8895	0.0217	0.0233	0.0225	0.021	0.022
0.0	0.0	0.0	-2126.7661	-2930.5876	NaN	NaN	0.5795	0.8897	0.0216	0.0232	0.0225	0.021	0.0221
0.0	0.0	0.0	-2906.7661	1647.4124	NaN	NaN	-0.3	0.8899	0.0214	0.0231	0.0225	0.021	0.0221
0.0	0.0	0.0	-4101.7661	1817.4124	NaN	NaN	-0.3	0.8899	0.0214	0.0229	0.0225	0.021	0.0222
0.0	0.0	0.0	-2874.7661	-386.5876	NaN	NaN	0.1185	0.8898	0.0215	0.0229	0.0226	0.021	0.0222
0.0	0.0	0.0	-3923.7661	-600.5876	NaN	NaN	0.1327	0.8898	0.0215	0.0227	0.0227	0.021	0.0222
0.0	0.0	0.0	-2182.7661	-1021.5876	NaN	NaN	0.3188	0.8898	0.0215	0.0227	0.0228	0.0211	0.0221
0.0	0.0	0.0	-2937.7661	3448.4124	NaN	NaN	1.3	0.89	0.0216	0.0226	0.0228	0.021	0.022
0.0	0.0	0.0	-2642.7661	-805.5876	NaN	NaN	0.2336	0.89	0.0217	0.0226	0.0228	0.0209	0.0219
0.0	0.0	0.0	-3416.7661	-2157.5876	NaN	NaN	0.3871	0.8902	0.0218	0.0226	0.0227	0.0208	0.0219
0.0	0.0	0.0	-4076.7661	840.4124	NaN	NaN	-0.2597	0.8902	0.0218	0.0225	0.0227	0.0209	0.0218
0.0	0.0	0.0	-4072.7661	555.4124	NaN	NaN	-0.1579	0.89	0.0219	0.0226	0.0227	0.0209	0.0218
0.0	0.0	0.0	-824.7661	2409.4124	NaN	NaN	1.3	0.8901	0.0221	0.0227	0.0227	0.0209	0.0216
0.0	0.0	0.0	-3239.7661	-2525.5876	NaN	NaN	0.4381	0.8899	0.0223	0.0229	0.0226	0.0208	0.0215
0.0	0.0	0.0	-4235.7661	-1658.5876	NaN	NaN	0.2814	0.8899	0.0226	0.0229	0.0225	0.0208	0.0213
0.0	0.0	0.0	-5136.7661	1072.4124	NaN	NaN	-0.2639	0.89	0.0227	0.0229	0.0224	0.0209	0.0212
0.0	0.0	0.0	-2384.7661	-3367.5876	NaN	NaN	0.5854	0.89	0.0228	0.0229	0.0223	0.0209	0.0211
0.0	0.0	0.0	-2522.7661	-805.5876	NaN	NaN	0.242	0.8904	0.0227	0.0228	0.0222	0.0209	0.0209
0.0	0.0	0.0	-2768.7661	-1078.5876	NaN	NaN	0.2803	0.8899	0.0228	0.0229	0.0224	0.0209	0.0211
0.0	0.0	0.0	-3829.7661	2022.4124	NaN	NaN	-0.3	0.8899	0.0228	0.023	0.0223	0.0209	0.0211
0.0	0.0	0.0	-3413.7661	-1171.5876	NaN	NaN	0.2555	0.8897	0.0228	0.023	0.0224	0.0209	0.0212
0.0	0.0	0.0	-3499.7661	941.4124	NaN	NaN	-0.3	0.89	0.0227	0.023	0.0224	0.0208	0.0211
0.0	0.0	0.0	-1530.7661	-1267.5876	NaN	NaN	0.453	0.8901	0.0226	0.023	0.0223	0.0208	0.0212
0.0	0.0	0.0	-2822.7661	-1375.5876	NaN	NaN	0.3276	0.8908	0.0224	0.0228	0.0222	0.0206	0.0211
0.0	0.0	0.0	-1684.7661	-1672.5876	NaN	NaN	0.4982	0.891	0.0224	0.0228	0.0222	0.0204	0.0212
0.0	0.0	0.0	-2651.7661	-2136.5876	NaN	NaN	0.4462	0.8913	0.0223	0.0227	0.0221	0.0203	0.0213
0.0	0.0	0.0	-3182.7661	-1925.5876	NaN	NaN	0.3769	0.8915	0.0222	0.0227	0.022	0.0202	0.0213
0.0	0.0	0.0	-2613.7661	7.4124	NaN	NaN	-0.0028	0.892	0.022	0.0225	0.0219	0.0203	0.0213
0.0	0.0	0.0	-3329.7661	2175.4124	NaN	NaN	-0.3	0.8919	0.022	0.0224	0.0219	0.0204	0.0214
0.0	0.0	0.0	-3774.7661	-2955.5876	NaN	NaN	0.4391	0.8922	0.0219	0.0224	0.0218	0.0203	0.0214
0.0	0.0	0.0	-942.7661	-433.5876	NaN	NaN	0.315	0.8921	0.0219	0.0225	0.0218	0.0203	0.0214
0.0	0.0	0.0	-4153.7661	132.4124	NaN	NaN	-0.0329	0.8923	0.0219	0.0224	0.0217	0.0203	0.0214
0.0	0.0	0.0	-2471.7661	-3628.5876	NaN	NaN	0.5948	0.8923	0.0219	0.0224	0.0217	0.0203	0.0215
0.0	0.0	0.0	-3216.7661	-2722.5876	NaN	NaN	0.4584	0.8936	0.0215	0.0219	0.0215	0.0203	0.0212
0.0	0.0	0.0	-1882.7661	1761.4124	NaN	NaN	-0.3	0.8921	0.0221	0.0221	0.0217	0.0205	0.0215
0.0	0.0	0.0	-3306.7661	-1052.5876	NaN	NaN	0.2415	0.8925	0.022	0.022	0.0215	0.0204	0.0215
0.0	0.0	0.0	-4700.7661	-1276.5876	NaN	NaN	0.2136	0.8926	0.0221	0.0219	0.0215	0.0205	0.0214
0.0	0.0	0.0	-4248.7661	997.4124	NaN	NaN	-0.3	0.893	0.0219	0.0217	0.0215	0.0206	0.0213
0.0	0.0	0.0	-2459.7661	-308.5876	NaN	NaN	0.1115	0.8935	0.0216	0.0216	0.0214	0.0207	0.0211
0.0	0.0	0.0	-2305.7661	-1067.5876	NaN	NaN	0.3165	0.8939	0.0214	0.0215	0.0215	0.0208	0.0208
0.0	0.0	0.0	-2814.7661	212.4124	NaN	NaN	-0.0816	0.8939	0.0213	0.0215	0.0217	0.021	0.0206
0.0	0.0	0.0	-2841.7661	-18.5876	NaN	NaN	0.0065	0.8942	0.0212	0.0215	0.0218	0.021	0.0204
0.0	0.0	0.0	-3329.7661	-364.5876	NaN	NaN	0.0987	0.8947	0.0209	0.0213	0.0219	0.0208	0.0203
0.0	0.0	0.0	-3497.7661	-1533.5876	NaN	NaN	0.3048	0.8955	0.0207	0.0211	0.0219	0.0206	0.0201
0.0	0.0	0.0	-3257.7661	-1100.5876	NaN	NaN	0.2525	0.8958	0.0206	0.0209	0.022	0.0207	0.0199
0.0	0.0	0.0	-4456.7661	1326.4124	NaN	NaN	-0.3	0.896	0.0205	0.0207	0.022	0.0208	0.0199
0.0	0.0	0.0	-4497.7661	-342.5876	NaN	NaN	0.0708	0.8948	0.0208	0.0209	0.0223	0.0212	0.0201
0.0	0.0	0.0	-4098.7661	509.4124	NaN	NaN	-0.1419	0.8958	0.0206	0.0208	0.0219	0.021	0.0198
0.0	0.0	0.0	-4357.7661	-971.5876	NaN	NaN	0.1823	0.8849	0.0227	0.0226	0.024	0.0234	0.0224
0.0	0.0	0.0	-2347.7661	1480.4124	NaN	NaN	-0.3	0.9046	0.0189	0.0184	0.021	0.0196	0.0174
