# Supplementary material for: DeepFRET, a software for rapid and automated single-molecule FRET data classification using deep learning
Source: eLife. 2020 Nov 3;9:e60404. doi: 10.7554/eLife.60404 (PMC7609065; doi:10.7554/eLife.60404)
Supplement: Figure 4—source data 1. [file elife-60404-fig4-data1.zip › Figure 4-source data 1/Fig_S4a/Traces/traces_all_n294/Traces_Fig2d_4mMAc_mov3_combined_tif_pair64.txt]

Exported by DeepFRET
Date: 2020-08-26, 18:13
Video filename: None
FRET pair #64
Bleaches at 198
D-Dexc-bg	A-Dexc-bg	A-Aexc-bg	D-Dexc-rw	A-Dexc-rw	A-Aexc-rw	S	E	p_bleached	p_aggregated	p_noisy	p_scrambled	p_static	p_dynamic
0.0	0.0	0.0	31558.656	3322.1704	NaN	NaN	0.0952	0.0265	0.8761	0.0221	0.0264	0.0255	0.0233
0.0	0.0	0.0	31176.656	6010.1704	NaN	NaN	0.1616	0.0221	0.8892	0.0216	0.0231	0.0219	0.0223
0.0	0.0	0.0	27718.656	1869.1704	NaN	NaN	0.0632	0.0212	0.8949	0.0207	0.0223	0.0203	0.0207
0.0	0.0	0.0	28620.656	1054.1704	NaN	NaN	0.0355	0.0211	0.894	0.021	0.0227	0.0203	0.0209
0.0	0.0	0.0	26387.656	3809.1704	NaN	NaN	0.1261	0.021	0.8942	0.021	0.0224	0.0201	0.0214
0.0	0.0	0.0	28158.656	4364.1704	NaN	NaN	0.1342	0.0209	0.8938	0.021	0.0223	0.0201	0.0219
0.0	0.0	0.0	27376.656	2751.1704	NaN	NaN	0.0913	0.021	0.893	0.0213	0.0222	0.0204	0.0221
0.0	0.0	0.0	31890.656	3743.1704	NaN	NaN	0.105	0.0211	0.8923	0.0216	0.0221	0.0207	0.0222
0.0	0.0	0.0	32248.656	5480.1704	NaN	NaN	0.1453	0.0211	0.8924	0.0216	0.0221	0.0207	0.0221
0.0	0.0	0.0	29998.656	4858.1704	NaN	NaN	0.1394	0.0211	0.8924	0.0217	0.022	0.0207	0.0221
0.0	0.0	0.0	31825.656	4963.1704	NaN	NaN	0.1349	0.021	0.8926	0.0216	0.0219	0.0208	0.0221
0.0	0.0	0.0	31766.656	3013.1704	NaN	NaN	0.0866	0.021	0.8929	0.0215	0.0218	0.0207	0.022
0.0	0.0	0.0	28428.656	7632.1704	NaN	NaN	0.2116	0.0209	0.8931	0.0214	0.0217	0.0208	0.0221
0.0	0.0	0.0	32932.656	6994.1704	NaN	NaN	0.1752	0.0208	0.8931	0.0213	0.0218	0.021	0.022
0.0	0.0	0.0	30045.656	4146.1704	NaN	NaN	0.1213	0.0207	0.8932	0.0212	0.0218	0.0211	0.0219
0.0	0.0	0.0	31363.656	3548.1704	NaN	NaN	0.1016	0.0206	0.895	0.0207	0.0217	0.0207	0.0214
0.0	0.0	0.0	25264.656	2763.1704	NaN	NaN	0.0986	0.021	0.8936	0.0208	0.0225	0.0208	0.0213
0.0	0.0	0.0	31291.656	5544.1704	NaN	NaN	0.1505	0.0207	0.8936	0.0208	0.0223	0.021	0.0216
0.0	0.0	0.0	31654.656	7904.1704	NaN	NaN	0.1998	0.0206	0.8941	0.0207	0.0221	0.021	0.0215
0.0	0.0	0.0	30022.656	6919.1704	NaN	NaN	0.1873	0.0205	0.8942	0.0207	0.022	0.021	0.0216
0.0	0.0	0.0	27440.656	4789.1704	NaN	NaN	0.1486	0.0204	0.8941	0.0208	0.0221	0.021	0.0216
0.0	0.0	0.0	25522.656	7662.1704	NaN	NaN	0.2309	0.0204	0.8941	0.0208	0.022	0.021	0.0217
0.0	0.0	0.0	25741.656	4387.1704	NaN	NaN	0.1456	0.0204	0.8943	0.0208	0.0218	0.021	0.0218
0.0	0.0	0.0	26005.656	6990.1704	NaN	NaN	0.2119	0.0204	0.8945	0.0208	0.0216	0.0208	0.0219
0.0	0.0	0.0	25673.656	8739.1704	NaN	NaN	0.254	0.0204	0.8943	0.0208	0.0216	0.0208	0.022
0.0	0.0	0.0	27466.656	5975.1704	NaN	NaN	0.1787	0.0205	0.8943	0.0208	0.0216	0.0208	0.022
0.0	0.0	0.0	26845.656	4390.1704	NaN	NaN	0.1405	0.0205	0.8942	0.0208	0.0217	0.0208	0.022
0.0	0.0	0.0	22577.656	5990.1704	NaN	NaN	0.2097	0.0206	0.8942	0.0208	0.0216	0.0208	0.022
0.0	0.0	0.0	24358.656	6541.1704	NaN	NaN	0.2117	0.0206	0.8941	0.0208	0.0216	0.0208	0.022
0.0	0.0	0.0	21878.656	7193.1704	NaN	NaN	0.2474	0.0206	0.8943	0.0208	0.0215	0.0208	0.022
0.0	0.0	0.0	27013.656	6055.1704	NaN	NaN	0.1831	0.0206	0.8944	0.0208	0.0215	0.0208	0.022
0.0	0.0	0.0	27668.656	4668.1704	NaN	NaN	0.1444	0.0206	0.8944	0.0207	0.0216	0.0208	0.0219
0.0	0.0	0.0	22976.656	6722.1704	NaN	NaN	0.2263	0.0207	0.8942	0.0208	0.0216	0.0209	0.0219
0.0	0.0	0.0	24232.656	4062.1704	NaN	NaN	0.1436	0.0207	0.8944	0.0209	0.0214	0.0208	0.0219
0.0	0.0	0.0	25807.656	6321.1704	NaN	NaN	0.1967	0.0207	0.8945	0.021	0.0212	0.0207	0.022
0.0	0.0	0.0	25276.656	5500.1704	NaN	NaN	0.1787	0.0207	0.8946	0.021	0.0211	0.0206	0.0219
0.0	0.0	0.0	27105.656	4474.1704	NaN	NaN	0.1417	0.0208	0.8946	0.021	0.0211	0.0207	0.0219
0.0	0.0	0.0	21566.656	8856.1704	NaN	NaN	0.2911	0.0208	0.8945	0.021	0.0211	0.0206	0.0219
0.0	0.0	0.0	23959.656	2493.1704	NaN	NaN	0.0942	0.0209	0.8944	0.021	0.0211	0.0206	0.0219
0.0	0.0	0.0	23770.656	8197.1704	NaN	NaN	0.2564	0.021	0.8944	0.021	0.0211	0.0206	0.0218
0.0	0.0	0.0	19976.656	2665.1704	NaN	NaN	0.1177	0.0211	0.8942	0.021	0.0212	0.0206	0.0219
0.0	0.0	0.0	24082.656	4848.1704	NaN	NaN	0.1676	0.0212	0.8942	0.021	0.0212	0.0206	0.0218
0.0	0.0	0.0	24951.656	4063.1704	NaN	NaN	0.14	0.0212	0.8942	0.021	0.0212	0.0207	0.0218
0.0	0.0	0.0	19289.656	4466.1704	NaN	NaN	0.188	0.0212	0.8942	0.021	0.0212	0.0206	0.0218
0.0	0.0	0.0	22014.656	2417.1704	NaN	NaN	0.0989	0.0212	0.894	0.021	0.0213	0.0207	0.0219
0.0	0.0	0.0	22141.656	45.1704	NaN	NaN	0.002	0.0213	0.8939	0.021	0.0213	0.0207	0.0218
0.0	0.0	0.0	19749.656	8784.1704	NaN	NaN	0.3079	0.0213	0.8935	0.0211	0.0214	0.0208	0.0218
0.0	0.0	0.0	19005.656	5858.1704	NaN	NaN	0.2356	0.0213	0.8932	0.0212	0.0215	0.0209	0.0218
0.0	0.0	0.0	22846.656	1564.1704	NaN	NaN	0.0641	0.0213	0.8932	0.0212	0.0215	0.021	0.0218
0.0	0.0	0.0	21212.656	5824.1704	NaN	NaN	0.2154	0.0214	0.8931	0.0212	0.0215	0.021	0.0217
0.0	0.0	0.0	20726.656	1625.1704	NaN	NaN	0.0727	0.0213	0.8931	0.0212	0.0216	0.021	0.0217
0.0	0.0	0.0	18433.656	4887.1704	NaN	NaN	0.2096	0.0214	0.8931	0.0212	0.0216	0.0211	0.0217
0.0	0.0	0.0	18752.656	5135.1704	NaN	NaN	0.215	0.0214	0.8929	0.0213	0.0216	0.0211	0.0216
0.0	0.0	0.0	21164.656	5134.1704	NaN	NaN	0.1952	0.0214	0.8931	0.0213	0.0216	0.0211	0.0215
0.0	0.0	0.0	19738.656	7021.1704	NaN	NaN	0.2624	0.0214	0.8932	0.0213	0.0216	0.0211	0.0215
0.0	0.0	0.0	18872.656	3853.1704	NaN	NaN	0.1696	0.0213	0.8933	0.0213	0.0215	0.0211	0.0214
0.0	0.0	0.0	18595.656	5373.1704	NaN	NaN	0.2242	0.0213	0.8935	0.0213	0.0215	0.021	0.0214
0.0	0.0	0.0	18369.656	4124.1704	NaN	NaN	0.1833	0.0213	0.8935	0.0213	0.0215	0.021	0.0214
0.0	0.0	0.0	18305.656	3287.1704	NaN	NaN	0.1522	0.0212	0.8936	0.0213	0.0214	0.0209	0.0214
0.0	0.0	0.0	20726.656	1713.1704	NaN	NaN	0.0763	0.0213	0.8936	0.0214	0.0215	0.0209	0.0214
0.0	0.0	0.0	16656.656	3522.1704	NaN	NaN	0.1745	0.0213	0.8936	0.0214	0.0215	0.021	0.0213
0.0	0.0	0.0	20588.656	3933.1704	NaN	NaN	0.1604	0.0213	0.8936	0.0214	0.0215	0.021	0.0213
0.0	0.0	0.0	21741.656	6689.1704	NaN	NaN	0.2353	0.0213	0.8934	0.0214	0.0216	0.021	0.0213
0.0	0.0	0.0	21295.656	4440.1704	NaN	NaN	0.1725	0.0213	0.8934	0.0214	0.0216	0.021	0.0212
0.0	0.0	0.0	16535.656	4826.1704	NaN	NaN	0.2259	0.0213	0.8934	0.0214	0.0216	0.021	0.0212
0.0	0.0	0.0	20701.656	5357.1704	NaN	NaN	0.2056	0.0212	0.8934	0.0214	0.0217	0.021	0.0213
0.0	0.0	0.0	19630.656	4604.1704	NaN	NaN	0.19	0.0212	0.8934	0.0214	0.0217	0.0209	0.0213
0.0	0.0	0.0	20486.656	4197.1704	NaN	NaN	0.17	0.0212	0.8934	0.0214	0.0218	0.0209	0.0213
0.0	0.0	0.0	24737.656	5954.1704	NaN	NaN	0.194	0.0213	0.8935	0.0214	0.0217	0.0209	0.0212
0.0	0.0	0.0	19828.656	3121.1704	NaN	NaN	0.136	0.0213	0.8935	0.0214	0.0217	0.0208	0.0212
0.0	0.0	0.0	20828.656	5441.1704	NaN	NaN	0.2071	0.0213	0.8933	0.0214	0.0218	0.0209	0.0212
0.0	0.0	0.0	16914.656	606.1704	NaN	NaN	0.0346	0.0213	0.8932	0.0214	0.0218	0.0209	0.0213
0.0	0.0	0.0	22601.656	5071.1704	NaN	NaN	0.1833	0.0213	0.893	0.0215	0.0219	0.0209	0.0214
0.0	0.0	0.0	21028.656	2244.1704	NaN	NaN	0.0964	0.0214	0.893	0.0215	0.0219	0.0209	0.0213
0.0	0.0	0.0	20126.656	3343.1704	NaN	NaN	0.1424	0.0215	0.8928	0.0215	0.0219	0.0209	0.0214
0.0	0.0	0.0	18873.656	803.1704	NaN	NaN	0.0408	0.0216	0.8926	0.0215	0.022	0.021	0.0214
0.0	0.0	0.0	18947.656	4419.1704	NaN	NaN	0.1891	0.0217	0.8921	0.0216	0.0221	0.021	0.0214
0.0	0.0	0.0	17447.656	674.1704	NaN	NaN	0.0372	0.0217	0.892	0.0217	0.0221	0.021	0.0215
0.0	0.0	0.0	20699.656	6060.1704	NaN	NaN	0.2265	0.0216	0.8916	0.0218	0.0222	0.0211	0.0216
0.0	0.0	0.0	20620.656	5138.1704	NaN	NaN	0.1995	0.0217	0.8915	0.0219	0.0222	0.0211	0.0216
0.0	0.0	0.0	19929.656	5060.1704	NaN	NaN	0.2025	0.0216	0.892	0.0218	0.0221	0.021	0.0215
0.0	0.0	0.0	16708.656	1900.1704	NaN	NaN	0.1021	0.0216	0.8923	0.0217	0.022	0.0209	0.0215
0.0	0.0	0.0	20133.656	3261.1704	NaN	NaN	0.1394	0.0215	0.8926	0.0216	0.0219	0.0208	0.0215
0.0	0.0	0.0	19561.656	389.1704	NaN	NaN	0.0195	0.0215	0.8928	0.0216	0.0218	0.0208	0.0216
0.0	0.0	0.0	21384.656	4063.1704	NaN	NaN	0.1597	0.0215	0.8923	0.0217	0.0218	0.0209	0.0218
0.0	0.0	0.0	19907.656	4095.1704	NaN	NaN	0.1706	0.0216	0.8919	0.0218	0.0218	0.0209	0.0219
0.0	0.0	0.0	18712.656	4523.1704	NaN	NaN	0.1947	0.0216	0.8923	0.0217	0.0218	0.0208	0.0219
0.0	0.0	0.0	16962.656	3101.1704	NaN	NaN	0.1546	0.0216	0.8927	0.0215	0.0217	0.0206	0.0219
0.0	0.0	0.0	18923.656	4799.1704	NaN	NaN	0.2023	0.0216	0.8925	0.0215	0.0218	0.0206	0.022
0.0	0.0	0.0	23218.656	4228.1704	NaN	NaN	0.154	0.0217	0.8927	0.0214	0.0218	0.0205	0.0219
0.0	0.0	0.0	19930.656	5183.1704	NaN	NaN	0.2064	0.0218	0.893	0.0213	0.0217	0.0204	0.0218
0.0	0.0	0.0	21779.656	569.1704	NaN	NaN	0.0255	0.0217	0.893	0.0212	0.0218	0.0205	0.0218
0.0	0.0	0.0	19275.656	8402.1704	NaN	NaN	0.3036	0.0218	0.8928	0.0212	0.0218	0.0205	0.0219
0.0	0.0	0.0	19875.656	1907.1704	NaN	NaN	0.0876	0.0218	0.8928	0.0212	0.0219	0.0205	0.0218
0.0	0.0	0.0	20887.656	3986.1704	NaN	NaN	0.1603	0.0219	0.8927	0.0212	0.0219	0.0206	0.0217
0.0	0.0	0.0	21206.656	2091.1704	NaN	NaN	0.0898	0.022	0.8924	0.0212	0.022	0.0207	0.0217
0.0	0.0	0.0	17576.656	2928.1704	NaN	NaN	0.1428	0.022	0.8921	0.0213	0.0221	0.0208	0.0218
0.0	0.0	0.0	16535.656	4311.1704	NaN	NaN	0.2068	0.0219	0.8925	0.0213	0.022	0.0207	0.0217
0.0	0.0	0.0	21404.656	8130.1704	NaN	NaN	0.2753	0.0219	0.892	0.0213	0.0221	0.0208	0.0219
0.0	0.0	0.0	20312.656	933.1704	NaN	NaN	0.0439	0.0218	0.8928	0.0212	0.022	0.0207	0.0215
0.0	0.0	0.0	22631.656	5024.1704	NaN	NaN	0.1817	0.0218	0.893	0.0212	0.022	0.0207	0.0214
0.0	0.0	0.0	19649.656	2277.1704	NaN	NaN	0.1039	0.0219	0.8927	0.0212	0.022	0.0207	0.0214
0.0	0.0	0.0	17478.656	2863.1704	NaN	NaN	0.1408	0.0216	0.894	0.0211	0.0218	0.0204	0.021
0.0	0.0	0.0	18976.656	3042.1704	NaN	NaN	0.1382	0.0215	0.894	0.0211	0.0218	0.0204	0.0211
0.0	0.0	0.0	19176.656	4030.1704	NaN	NaN	0.1737	0.0214	0.8943	0.0211	0.0217	0.0203	0.0211
0.0	0.0	0.0	16718.656	3537.1704	NaN	NaN	0.1746	0.0213	0.8951	0.021	0.0215	0.0202	0.0209
0.0	0.0	0.0	19059.656	1159.1704	NaN	NaN	0.0573	0.0211	0.8954	0.021	0.0215	0.02	0.0209
0.0	0.0	0.0	17741.656	5680.1704	NaN	NaN	0.2425	0.021	0.8959	0.021	0.0213	0.0199	0.0209
0.0	0.0	0.0	18220.656	1494.1704	NaN	NaN	0.0758	0.021	0.896	0.021	0.0212	0.0198	0.021
0.0	0.0	0.0	20579.656	4203.1704	NaN	NaN	0.1696	0.0209	0.8964	0.0209	0.0211	0.0197	0.021
0.0	0.0	0.0	23232.656	2671.1704	NaN	NaN	0.1031	0.0209	0.8968	0.0209	0.021	0.0196	0.0209
0.0	0.0	0.0	19586.656	1908.1704	NaN	NaN	0.0888	0.0209	0.8969	0.0209	0.0209	0.0195	0.0209
0.0	0.0	0.0	15507.656	2974.1704	NaN	NaN	0.1609	0.0208	0.8972	0.0209	0.0208	0.0195	0.0209
0.0	0.0	0.0	16684.656	4499.1704	NaN	NaN	0.2124	0.0206	0.8971	0.021	0.0208	0.0195	0.021
0.0	0.0	0.0	21113.656	-22.8296	NaN	NaN	-0.0011	0.0205	0.8974	0.021	0.0207	0.0195	0.021
0.0	0.0	0.0	18101.656	3020.1704	NaN	NaN	0.143	0.0205	0.8968	0.0211	0.0207	0.0196	0.0212
0.0	0.0	0.0	18525.656	331.1704	NaN	NaN	0.0176	0.0206	0.8965	0.0212	0.0207	0.0198	0.0212
0.0	0.0	0.0	20498.656	4863.1704	NaN	NaN	0.1918	0.0207	0.8958	0.0214	0.0207	0.0199	0.0215
0.0	0.0	0.0	17879.656	3362.1704	NaN	NaN	0.1583	0.0207	0.8958	0.0214	0.0207	0.02	0.0214
0.0	0.0	0.0	17382.656	2014.1704	NaN	NaN	0.1038	0.0208	0.8952	0.0215	0.0207	0.0202	0.0215
0.0	0.0	0.0	17964.656	6501.1704	NaN	NaN	0.2657	0.0209	0.8945	0.0216	0.0209	0.0204	0.0217
0.0	0.0	0.0	17623.656	4593.1704	NaN	NaN	0.2067	0.0211	0.8937	0.0217	0.021	0.0207	0.0218
0.0	0.0	0.0	16294.656	1162.1704	NaN	NaN	0.0666	0.0213	0.8936	0.0217	0.0209	0.0208	0.0217
0.0	0.0	0.0	15217.656	3985.1704	NaN	NaN	0.2075	0.0215	0.8926	0.0219	0.021	0.021	0.022
0.0	0.0	0.0	19517.656	2312.1704	NaN	NaN	0.1059	0.0217	0.8925	0.0218	0.021	0.021	0.0219
0.0	0.0	0.0	17797.656	3566.1704	NaN	NaN	0.1669	0.0219	0.8917	0.0219	0.0212	0.0212	0.0221
0.0	0.0	0.0	19294.656	6415.1704	NaN	NaN	0.2495	0.0222	0.8907	0.0221	0.0213	0.0214	0.0224
0.0	0.0	0.0	18015.656	6310.1704	NaN	NaN	0.2594	0.0224	0.8905	0.0221	0.0213	0.0214	0.0224
0.0	0.0	0.0	19936.656	1272.1704	NaN	NaN	0.06	0.0224	0.8907	0.022	0.0212	0.0214	0.0224
0.0	0.0	0.0	19155.656	2349.1704	NaN	NaN	0.1092	0.0224	0.8904	0.022	0.0211	0.0214	0.0226
0.0	0.0	0.0	20958.656	3158.1704	NaN	NaN	0.131	0.0224	0.8908	0.0219	0.021	0.0213	0.0225
0.0	0.0	0.0	17614.656	3105.1704	NaN	NaN	0.1499	0.0224	0.8905	0.0219	0.0211	0.0214	0.0227
0.0	0.0	0.0	13109.656	960.1704	NaN	NaN	0.0682	0.0224	0.8907	0.0218	0.021	0.0213	0.0228
0.0	0.0	0.0	17714.656	4018.1704	NaN	NaN	0.1849	0.0224	0.8909	0.0217	0.0209	0.0212	0.0228
0.0	0.0	0.0	19784.656	881.1704	NaN	NaN	0.0426	0.0222	0.8911	0.0217	0.021	0.0212	0.0228
0.0	0.0	0.0	18554.656	4191.1704	NaN	NaN	0.1843	0.0221	0.8915	0.0215	0.0211	0.0211	0.0228
0.0	0.0	0.0	19879.656	4157.1704	NaN	NaN	0.173	0.022	0.8916	0.0213	0.0212	0.0211	0.0228
0.0	0.0	0.0	18235.656	5194.1704	NaN	NaN	0.2217	0.0219	0.8921	0.0212	0.0212	0.021	0.0226
0.0	0.0	0.0	14744.656	1838.1704	NaN	NaN	0.1108	0.0217	0.8924	0.021	0.0214	0.021	0.0225
0.0	0.0	0.0	18453.656	3813.1704	NaN	NaN	0.1712	0.0216	0.893	0.0208	0.0213	0.0208	0.0224
0.0	0.0	0.0	18522.656	4495.1704	NaN	NaN	0.1953	0.0214	0.8934	0.0207	0.0215	0.0208	0.0222
0.0	0.0	0.0	19888.656	2612.1704	NaN	NaN	0.1161	0.0212	0.8943	0.0205	0.0215	0.0206	0.0219
0.0	0.0	0.0	16691.656	3903.1704	NaN	NaN	0.1895	0.0211	0.8948	0.0203	0.0215	0.0205	0.0217
0.0	0.0	0.0	20264.656	2452.1704	NaN	NaN	0.1079	0.021	0.8949	0.0203	0.0216	0.0205	0.0217
0.0	0.0	0.0	15491.656	2288.1704	NaN	NaN	0.1287	0.021	0.8951	0.0203	0.0216	0.0203	0.0216
0.0	0.0	0.0	16313.656	1251.1704	NaN	NaN	0.0712	0.0209	0.8953	0.0203	0.0217	0.0202	0.0216
0.0	0.0	0.0	17198.656	4610.1704	NaN	NaN	0.2114	0.0208	0.8954	0.0201	0.0218	0.0202	0.0217
0.0	0.0	0.0	17811.656	1805.1704	NaN	NaN	0.092	0.0207	0.8959	0.02	0.0217	0.0202	0.0215
0.0	0.0	0.0	18011.656	4479.1704	NaN	NaN	0.1992	0.0208	0.8959	0.0201	0.0216	0.0201	0.0215
0.0	0.0	0.0	17252.656	1536.1704	NaN	NaN	0.0818	0.0209	0.8955	0.0201	0.0217	0.0202	0.0216
0.0	0.0	0.0	15889.656	6530.1704	NaN	NaN	0.2913	0.0209	0.8955	0.0201	0.0215	0.0202	0.0217
0.0	0.0	0.0	16062.656	5592.1704	NaN	NaN	0.2582	0.0209	0.8959	0.0201	0.0214	0.0202	0.0215
0.0	0.0	0.0	21029.656	2581.1704	NaN	NaN	0.1093	0.021	0.8963	0.0201	0.0211	0.0201	0.0214
0.0	0.0	0.0	17618.656	2954.1704	NaN	NaN	0.1436	0.0211	0.8966	0.02	0.021	0.02	0.0214
0.0	0.0	0.0	18043.656	5380.1704	NaN	NaN	0.2297	0.0212	0.897	0.02	0.0207	0.0198	0.0213
0.0	0.0	0.0	16539.656	1897.1704	NaN	NaN	0.1029	0.0212	0.8975	0.02	0.0204	0.0197	0.0211
0.0	0.0	0.0	19629.656	2263.1704	NaN	NaN	0.1034	0.0213	0.8978	0.02	0.0202	0.0196	0.0211
0.0	0.0	0.0	16914.656	5265.1704	NaN	NaN	0.2374	0.0214	0.898	0.02	0.0201	0.0194	0.0211
0.0	0.0	0.0	16616.656	2918.1704	NaN	NaN	0.1494	0.0213	0.8987	0.02	0.0199	0.0193	0.0208
0.0	0.0	0.0	16968.656	2477.1704	NaN	NaN	0.1274	0.0214	0.8992	0.02	0.0197	0.0191	0.0206
0.0	0.0	0.0	19770.656	1344.1704	NaN	NaN	0.0637	0.0215	0.8989	0.02	0.0198	0.0192	0.0205
0.0	0.0	0.0	17814.656	4790.1704	NaN	NaN	0.2119	0.0216	0.8989	0.02	0.0199	0.0193	0.0204
0.0	0.0	0.0	16405.656	2752.1704	NaN	NaN	0.1437	0.0215	0.8991	0.02	0.02	0.0193	0.0202
0.0	0.0	0.0	19132.656	2672.1704	NaN	NaN	0.1225	0.0216	0.899	0.02	0.02	0.0193	0.0201
0.0	0.0	0.0	16892.656	1274.1704	NaN	NaN	0.0701	0.0216	0.8993	0.0199	0.02	0.0192	0.0199
0.0	0.0	0.0	19947.656	3261.1704	NaN	NaN	0.1405	0.0216	0.8996	0.0199	0.0199	0.0191	0.0199
0.0	0.0	0.0	19985.656	1705.1704	NaN	NaN	0.0786	0.0216	0.8998	0.0199	0.0199	0.019	0.0198
0.0	0.0	0.0	15436.656	5504.1704	NaN	NaN	0.2628	0.0215	0.9003	0.0198	0.0198	0.0189	0.0197
0.0	0.0	0.0	16525.656	1730.1704	NaN	NaN	0.0948	0.0215	0.9002	0.0199	0.0199	0.0189	0.0197
0.0	0.0	0.0	18154.656	2926.1704	NaN	NaN	0.1388	0.0217	0.8998	0.0199	0.0199	0.0189	0.0197
0.0	0.0	0.0	18989.656	5543.1704	NaN	NaN	0.2259	0.0218	0.8994	0.02	0.02	0.019	0.0198
0.0	0.0	0.0	18254.656	3055.1704	NaN	NaN	0.1434	0.022	0.8987	0.0201	0.0201	0.0191	0.0199
0.0	0.0	0.0	16641.656	4782.1704	NaN	NaN	0.2232	0.0222	0.8979	0.0203	0.0202	0.0192	0.0201
0.0	0.0	0.0	17180.656	5112.1704	NaN	NaN	0.2293	0.0225	0.8963	0.0205	0.0206	0.0195	0.0206
0.0	0.0	0.0	18984.656	2691.1704	NaN	NaN	0.1242	0.0229	0.8952	0.0207	0.0207	0.0196	0.0208
0.0	0.0	0.0	15757.656	-997.8296	NaN	NaN	-0.0676	0.0232	0.8936	0.021	0.0211	0.0199	0.0211
0.0	0.0	0.0	19180.656	318.1704	NaN	NaN	0.0163	0.0237	0.8916	0.0214	0.0216	0.0203	0.0215
0.0	0.0	0.0	15681.656	2246.1704	NaN	NaN	0.1253	0.0239	0.8904	0.0216	0.0218	0.0206	0.0217
0.0	0.0	0.0	18073.656	3487.1704	NaN	NaN	0.1617	0.024	0.8899	0.0218	0.0218	0.0207	0.0218
0.0	0.0	0.0	17007.656	2424.1704	NaN	NaN	0.1248	0.0239	0.8892	0.022	0.0219	0.0209	0.0221
0.0	0.0	0.0	16993.656	5241.1704	NaN	NaN	0.2357	0.0238	0.8897	0.0219	0.0217	0.021	0.0219
0.0	0.0	0.0	19264.656	120.1704	NaN	NaN	0.0062	0.0237	0.8902	0.0219	0.0216	0.021	0.0218
0.0	0.0	0.0	18362.656	3849.1704	NaN	NaN	0.1733	0.0236	0.8906	0.0217	0.0215	0.021	0.0217
0.0	0.0	0.0	16956.656	1600.1704	NaN	NaN	0.0862	0.0235	0.8905	0.0217	0.0216	0.0212	0.0215
0.0	0.0	0.0	16481.656	2233.1704	NaN	NaN	0.1193	0.0234	0.891	0.0216	0.0216	0.0212	0.0213
0.0	0.0	0.0	16114.656	1787.1704	NaN	NaN	0.0998	0.0234	0.8914	0.0215	0.0216	0.0212	0.021
0.0	0.0	0.0	14465.656	-68.8296	NaN	NaN	-0.0048	0.0233	0.892	0.0214	0.0215	0.0211	0.0208
0.0	0.0	0.0	15743.656	5384.1704	NaN	NaN	0.2548	0.0231	0.8925	0.0212	0.0215	0.0209	0.0208
0.0	0.0	0.0	15670.656	3713.1704	NaN	NaN	0.1916	0.023	0.893	0.021	0.0215	0.0207	0.0208
0.0	0.0	0.0	17401.656	5193.1704	NaN	NaN	0.2298	0.0227	0.8939	0.0209	0.0213	0.0205	0.0206
0.0	0.0	0.0	17034.656	1906.1704	NaN	NaN	0.1006	0.0225	0.8942	0.021	0.0213	0.0205	0.0204
0.0	0.0	0.0	14877.656	5611.1704	NaN	NaN	0.2739	0.0223	0.8952	0.021	0.0211	0.0205	0.02
0.0	0.0	0.0	15852.656	3561.1704	NaN	NaN	0.1834	0.0215	0.8985	0.0208	0.0202	0.0198	0.0192
0.0	0.0	0.0	16156.656	3276.1704	NaN	NaN	0.1686	0.02	0.904	0.0203	0.019	0.0186	0.0181
0.0	0.0	0.0	17639.656	7877.1704	NaN	NaN	0.3087	0.0191	0.9071	0.02	0.0182	0.0183	0.0173
0.0	0.0	0.0	15530.656	6567.1704	NaN	NaN	0.2972	0.0216	0.9022	0.021	0.0185	0.0198	0.017
0.0	0.0	0.0	15464.656	2798.1704	NaN	NaN	0.1532	0.0413	0.8592	0.0274	0.0226	0.0291	0.0204
0.0	0.0	0.0	3475.656	2641.1704	NaN	NaN	0.4318	0.4308	0.4098	0.0308	0.0296	0.0481	0.0509
0.0	0.0	0.0	1517.656	-1688.8296	NaN	NaN	1.3	0.8323	0.0701	0.0196	0.0215	0.0299	0.0266
0.0	0.0	0.0	-534.344	-978.8296	NaN	NaN	0.6469	0.8736	0.0428	0.0187	0.0194	0.0231	0.0224
0.0	0.0	0.0	931.656	-1280.8296	NaN	NaN	1.3	0.8745	0.0403	0.0188	0.02	0.0238	0.0226
0.0	0.0	0.0	1050.656	-2748.8296	NaN	NaN	1.3	0.8719	0.0397	0.02	0.0207	0.0241	0.0237
0.0	0.0	0.0	500.656	1144.1704	NaN	NaN	0.6956	0.8693	0.0392	0.0212	0.0211	0.0245	0.0248
0.0	0.0	0.0	-1001.344	-2535.8296	NaN	NaN	0.7169	0.869	0.0381	0.0213	0.0214	0.0252	0.0249
0.0	0.0	0.0	917.656	-249.8296	NaN	NaN	-0.3	0.8706	0.0359	0.021	0.0217	0.0261	0.0247
0.0	0.0	0.0	-1386.344	205.1704	NaN	NaN	-0.1737	0.8737	0.0337	0.0212	0.0215	0.0255	0.0245
0.0	0.0	0.0	262.656	-1757.8296	NaN	NaN	1.1757	0.8805	0.0296	0.0215	0.021	0.0234	0.0241
0.0	0.0	0.0	-1706.344	730.1704	NaN	NaN	-0.3	0.8831	0.0275	0.0219	0.0206	0.0225	0.0244
0.0	0.0	0.0	-274.344	-2556.8296	NaN	NaN	0.9031	0.8826	0.0271	0.0223	0.0207	0.0226	0.0247
0.0	0.0	0.0	50.656	1318.1704	NaN	NaN	0.963	0.883	0.0267	0.0222	0.0206	0.0227	0.0247
0.0	0.0	0.0	1221.656	-1730.8296	NaN	NaN	1.3	0.8851	0.0257	0.0216	0.0207	0.0228	0.024
0.0	0.0	0.0	-2738.344	920.1704	NaN	NaN	-0.3	0.8887	0.0243	0.0207	0.0208	0.0226	0.0229
0.0	0.0	0.0	-1081.344	633.1704	NaN	NaN	-0.3	0.8894	0.0238	0.0205	0.021	0.0227	0.0226
0.0	0.0	0.0	-962.344	-764.8296	NaN	NaN	0.4428	0.8896	0.0236	0.0205	0.021	0.0227	0.0225
0.0	0.0	0.0	-481.344	204.1704	NaN	NaN	-0.3	0.889	0.0238	0.0207	0.0211	0.0228	0.0226
0.0	0.0	0.0	2062.656	-705.8296	NaN	NaN	-0.3	0.8891	0.0237	0.0207	0.0212	0.0228	0.0225
0.0	0.0	0.0	517.656	691.1704	NaN	NaN	0.5718	0.889	0.0237	0.0208	0.0213	0.0228	0.0225
0.0	0.0	0.0	-697.344	-3170.8296	NaN	NaN	0.8197	0.8891	0.0235	0.0208	0.0214	0.0227	0.0224
0.0	0.0	0.0	948.656	371.1704	NaN	NaN	0.2812	0.8895	0.0232	0.0207	0.0215	0.0228	0.0222
0.0	0.0	0.0	-2132.344	201.1704	NaN	NaN	-0.1042	0.8897	0.0232	0.0207	0.0217	0.0228	0.0219
0.0	0.0	0.0	-821.344	-484.8296	NaN	NaN	0.3712	0.8899	0.023	0.0207	0.0218	0.0228	0.0217
0.0	0.0	0.0	-286.344	-2346.8296	NaN	NaN	0.8913	0.8901	0.0231	0.0207	0.0219	0.0227	0.0215
0.0	0.0	0.0	-1593.344	-112.8296	NaN	NaN	0.0661	0.8899	0.0232	0.0208	0.0222	0.0227	0.0213
0.0	0.0	0.0	-875.344	-107.8296	NaN	NaN	0.1097	0.89	0.0233	0.0208	0.0223	0.0226	0.021
0.0	0.0	0.0	1625.656	-3003.8296	NaN	NaN	1.3	0.8909	0.0232	0.0207	0.0223	0.0222	0.0207
0.0	0.0	0.0	1219.656	-1438.8296	NaN	NaN	1.3	0.8917	0.0229	0.0206	0.0224	0.022	0.0203
0.0	0.0	0.0	-1013.344	1211.1704	NaN	NaN	1.3	0.8927	0.0226	0.0204	0.0224	0.0218	0.02
0.0	0.0	0.0	-2231.344	-34.8296	NaN	NaN	0.0154	0.893	0.0227	0.0204	0.0223	0.0216	0.02
0.0	0.0	0.0	559.656	-648.8296	NaN	NaN	1.3	0.8925	0.023	0.0206	0.0223	0.0215	0.0202
0.0	0.0	0.0	-1442.344	-1862.8296	NaN	NaN	0.5636	0.8916	0.0235	0.0208	0.0223	0.0214	0.0204
0.0	0.0	0.0	-1935.344	912.1704	NaN	NaN	-0.3	0.8917	0.0235	0.0208	0.0223	0.0214	0.0204
0.0	0.0	0.0	-478.344	-192.8296	NaN	NaN	0.2873	0.8917	0.0233	0.0208	0.0224	0.0214	0.0204
0.0	0.0	0.0	-165.344	-674.8296	NaN	NaN	0.8032	0.8916	0.0233	0.0208	0.0225	0.0214	0.0204
0.0	0.0	0.0	1771.656	-1689.8296	NaN	NaN	-0.3	0.8915	0.0233	0.0209	0.0225	0.0213	0.0204
0.0	0.0	0.0	-532.344	-395.8296	NaN	NaN	0.4265	0.8913	0.0234	0.0211	0.0225	0.0213	0.0204
0.0	0.0	0.0	-1368.344	-2299.8296	NaN	NaN	0.627	0.8923	0.0232	0.021	0.0222	0.0213	0.02
0.0	0.0	0.0	-2941.344	-1284.8296	NaN	NaN	0.304	0.8931	0.0229	0.0211	0.0219	0.0212	0.0198
0.0	0.0	0.0	-397.344	-1502.8296	NaN	NaN	0.7909	0.8932	0.0229	0.021	0.0219	0.0211	0.0198
0.0	0.0	0.0	494.656	1044.1704	NaN	NaN	0.6785	0.8946	0.0227	0.0206	0.0217	0.0208	0.0195
0.0	0.0	0.0	-1211.344	3125.1704	NaN	NaN	1.3	0.8942	0.0227	0.0207	0.0219	0.0209	0.0196
0.0	0.0	0.0	-1152.344	80.1704	NaN	NaN	-0.0748	0.8936	0.0229	0.0207	0.022	0.021	0.0198
0.0	0.0	0.0	-433.344	-1594.8296	NaN	NaN	0.7863	0.8931	0.0229	0.0209	0.022	0.0212	0.02
0.0	0.0	0.0	237.656	-340.8296	NaN	NaN	1.3	0.8927	0.0229	0.0209	0.0221	0.0213	0.0201
0.0	0.0	0.0	-1193.344	-2426.8296	NaN	NaN	0.6704	0.8925	0.0229	0.021	0.0221	0.0213	0.0202
0.0	0.0	0.0	-671.344	481.1704	NaN	NaN	-0.3	0.8925	0.0229	0.021	0.0221	0.0214	0.0201
0.0	0.0	0.0	-286.344	-2222.8296	NaN	NaN	0.8859	0.8923	0.023	0.021	0.0221	0.0214	0.0202
0.0	0.0	0.0	-1238.344	-1938.8296	NaN	NaN	0.6102	0.8921	0.0231	0.021	0.022	0.0214	0.0203
0.0	0.0	0.0	-1281.344	-478.8296	NaN	NaN	0.272	0.8924	0.0231	0.0209	0.0219	0.0214	0.0203
0.0	0.0	0.0	-1305.344	189.1704	NaN	NaN	-0.1695	0.8927	0.023	0.0208	0.0219	0.0214	0.0203
0.0	0.0	0.0	757.656	1297.1704	NaN	NaN	0.6313	0.8926	0.0229	0.0207	0.022	0.0215	0.0203
0.0	0.0	0.0	1859.656	348.1704	NaN	NaN	0.1577	0.8926	0.0229	0.0207	0.022	0.0216	0.0202
0.0	0.0	0.0	1560.656	-1581.8296	NaN	NaN	1.3	0.8921	0.0231	0.0207	0.0221	0.0217	0.0203
0.0	0.0	0.0	-170.344	-876.8296	NaN	NaN	0.8373	0.8915	0.0232	0.0208	0.0223	0.0219	0.0204
0.0	0.0	0.0	-1033.344	708.1704	NaN	NaN	-0.3	0.8913	0.0232	0.0208	0.0223	0.0219	0.0205
0.0	0.0	0.0	-2622.344	24.1704	NaN	NaN	-0.0093	0.8913	0.0232	0.0208	0.0223	0.0219	0.0205
0.0	0.0	0.0	-598.344	582.1704	NaN	NaN	-0.3	0.8915	0.0232	0.0207	0.0223	0.0218	0.0205
0.0	0.0	0.0	-276.344	-1719.8296	NaN	NaN	0.8616	0.8917	0.0231	0.0206	0.0223	0.0218	0.0205
0.0	0.0	0.0	-717.344	-1177.8296	NaN	NaN	0.6215	0.892	0.023	0.0206	0.0223	0.0217	0.0204
0.0	0.0	0.0	-892.344	868.1704	NaN	NaN	-0.3	0.8923	0.0229	0.0205	0.0223	0.0217	0.0203
0.0	0.0	0.0	-702.344	1993.1704	NaN	NaN	1.3	0.8922	0.023	0.0205	0.0223	0.0217	0.0203
0.0	0.0	0.0	451.656	-1630.8296	NaN	NaN	1.3	0.892	0.0232	0.0205	0.0222	0.0217	0.0204
0.0	0.0	0.0	-149.344	-1297.8296	NaN	NaN	0.8968	0.8918	0.0233	0.0206	0.0221	0.0218	0.0204
0.0	0.0	0.0	272.656	-1685.8296	NaN	NaN	1.1929	0.8918	0.0233	0.0206	0.0221	0.0218	0.0204
0.0	0.0	0.0	596.656	-519.8296	NaN	NaN	-0.3	0.8918	0.0233	0.0207	0.0221	0.0218	0.0204
0.0	0.0	0.0	590.656	-280.8296	NaN	NaN	-0.3	0.8921	0.0232	0.0207	0.022	0.0217	0.0203
0.0	0.0	0.0	963.656	-4.8296	NaN	NaN	-0.005	0.8924	0.0231	0.0207	0.022	0.0215	0.0203
0.0	0.0	0.0	-11.344	1452.1704	NaN	NaN	1.0079	0.8929	0.023	0.0206	0.0219	0.0214	0.0202
0.0	0.0	0.0	16.656	2273.1704	NaN	NaN	0.9927	0.893	0.0231	0.0205	0.0218	0.0215	0.0201
0.0	0.0	0.0	550.656	139.1704	NaN	NaN	0.2017	0.8926	0.0231	0.0206	0.0219	0.0216	0.0202
0.0	0.0	0.0	-1185.344	-769.8296	NaN	NaN	0.3937	0.8922	0.0232	0.0207	0.0219	0.0216	0.0203
0.0	0.0	0.0	1839.656	-2656.8296	NaN	NaN	1.3	0.8916	0.0233	0.0208	0.0221	0.0218	0.0205
0.0	0.0	0.0	-877.344	232.1704	NaN	NaN	-0.3	0.8915	0.0232	0.0208	0.0221	0.0218	0.0205
0.0	0.0	0.0	-804.344	-2599.8296	NaN	NaN	0.7637	0.8915	0.0232	0.0208	0.0221	0.0217	0.0206
0.0	0.0	0.0	191.656	-1602.8296	NaN	NaN	1.1358	0.892	0.0231	0.0207	0.0221	0.0216	0.0205
0.0	0.0	0.0	1330.656	-1017.8296	NaN	NaN	-0.3	0.8926	0.0231	0.0205	0.022	0.0216	0.0202
0.0	0.0	0.0	-674.344	1782.1704	NaN	NaN	1.3	0.8925	0.0232	0.0204	0.022	0.0217	0.0202
0.0	0.0	0.0	-184.344	758.1704	NaN	NaN	1.3	0.8918	0.0234	0.0205	0.0221	0.0218	0.0204
0.0	0.0	0.0	-644.344	-1641.8296	NaN	NaN	0.7182	0.8915	0.0235	0.0206	0.0221	0.0219	0.0204
0.0	0.0	0.0	-832.344	779.1704	NaN	NaN	-0.3	0.8915	0.0235	0.0206	0.0221	0.0219	0.0204
0.0	0.0	0.0	95.656	2943.1704	NaN	NaN	0.9685	0.8913	0.0236	0.0205	0.0222	0.0221	0.0204
0.0	0.0	0.0	-945.344	1415.1704	NaN	NaN	1.3	0.8909	0.0237	0.0206	0.0222	0.0222	0.0205
0.0	0.0	0.0	523.656	644.1704	NaN	NaN	0.5516	0.8903	0.0239	0.0208	0.0223	0.0222	0.0206
0.0	0.0	0.0	-1222.344	1180.1704	NaN	NaN	-0.3	0.8899	0.0239	0.021	0.0224	0.0221	0.0207
0.0	0.0	0.0	-1176.344	770.1704	NaN	NaN	-0.3	0.8897	0.0239	0.0211	0.0224	0.022	0.0209
0.0	0.0	0.0	-1448.344	-2672.8296	NaN	NaN	0.6486	0.8899	0.0238	0.0211	0.0224	0.022	0.0208
0.0	0.0	0.0	-88.344	1293.1704	NaN	NaN	1.0733	0.8903	0.0237	0.021	0.0223	0.0219	0.0208
0.0	0.0	0.0	-1244.344	-21.8296	NaN	NaN	0.0172	0.8902	0.0237	0.021	0.0223	0.0219	0.0208
0.0	0.0	0.0	-488.344	-345.8296	NaN	NaN	0.4146	0.8902	0.0237	0.0211	0.0223	0.0219	0.0208
0.0	0.0	0.0	-2154.344	556.1704	NaN	NaN	-0.3	0.8901	0.0237	0.0211	0.0223	0.0219	0.0208
0.0	0.0	0.0	-599.344	340.1704	NaN	NaN	-0.3	0.8903	0.0236	0.0211	0.0223	0.0219	0.0208
0.0	0.0	0.0	644.656	91.1704	NaN	NaN	0.1239	0.8902	0.0235	0.0211	0.0223	0.022	0.0209
0.0	0.0	0.0	-568.344	-338.8296	NaN	NaN	0.3735	0.8898	0.0236	0.0212	0.0224	0.0221	0.0209
0.0	0.0	0.0	-1099.344	207.1704	NaN	NaN	-0.2322	0.8899	0.0235	0.0213	0.0224	0.022	0.0208
0.0	0.0	0.0	-1220.344	209.1704	NaN	NaN	-0.2069	0.8905	0.0233	0.0212	0.0224	0.0219	0.0208
0.0	0.0	0.0	-223.344	-848.8296	NaN	NaN	0.7917	0.8907	0.0233	0.0211	0.0224	0.0218	0.0208
0.0	0.0	0.0	-1979.344	-1616.8296	NaN	NaN	0.4496	0.8912	0.0231	0.021	0.0223	0.0216	0.0207
0.0	0.0	0.0	-595.344	-2102.8296	NaN	NaN	0.7794	0.8914	0.023	0.021	0.0224	0.0216	0.0207
0.0	0.0	0.0	282.656	-1810.8296	NaN	NaN	1.185	0.8917	0.0229	0.0209	0.0223	0.0215	0.0206
0.0	0.0	0.0	-1781.344	-2008.8296	NaN	NaN	0.53	0.8922	0.0228	0.0209	0.0223	0.0213	0.0206
0.0	0.0	0.0	-1922.344	-3669.8296	NaN	NaN	0.6562	0.8927	0.0227	0.0209	0.0221	0.0211	0.0206
0.0	0.0	0.0	-243.344	-1229.8296	NaN	NaN	0.8348	0.8933	0.0226	0.0209	0.022	0.0209	0.0204
0.0	0.0	0.0	-2209.344	-978.8296	NaN	NaN	0.307	0.8937	0.0225	0.0208	0.0219	0.0208	0.0203
0.0	0.0	0.0	-376.344	-476.8296	NaN	NaN	0.5589	0.8936	0.0225	0.0208	0.022	0.0208	0.0203
0.0	0.0	0.0	-842.344	-478.8296	NaN	NaN	0.3624	0.8934	0.0225	0.0208	0.022	0.0209	0.0203
0.0	0.0	0.0	-974.344	-1923.8296	NaN	NaN	0.6638	0.893	0.0226	0.0209	0.022	0.021	0.0205
0.0	0.0	0.0	-2253.344	-1359.8296	NaN	NaN	0.3764	0.893	0.0226	0.0209	0.022	0.021	0.0205
0.0	0.0	0.0	415.656	-433.8296	NaN	NaN	1.3	0.8928	0.0228	0.0208	0.022	0.0212	0.0204
0.0	0.0	0.0	-683.344	-1911.8296	NaN	NaN	0.7367	0.8925	0.0228	0.0209	0.022	0.0213	0.0205
0.0	0.0	0.0	275.656	39.1704	NaN	NaN	0.1244	0.8924	0.023	0.0208	0.0219	0.0214	0.0205
0.0	0.0	0.0	-552.344	-785.8296	NaN	NaN	0.5872	0.8919	0.0231	0.0209	0.0219	0.0215	0.0206
0.0	0.0	0.0	-2201.344	-237.8296	NaN	NaN	0.0975	0.8919	0.0231	0.0208	0.0218	0.0217	0.0206
0.0	0.0	0.0	1293.656	2861.1704	NaN	NaN	0.6886	0.8918	0.0232	0.0208	0.0218	0.0218	0.0206
0.0	0.0	0.0	-1553.344	-1306.8296	NaN	NaN	0.4569	0.8912	0.0234	0.021	0.0218	0.0219	0.0207
0.0	0.0	0.0	138.656	-1264.8296	NaN	NaN	1.1231	0.8908	0.0235	0.0211	0.0219	0.022	0.0208
0.0	0.0	0.0	-170.344	-303.8296	NaN	NaN	0.6408	0.8906	0.0235	0.0212	0.0219	0.022	0.0208
0.0	0.0	0.0	1434.656	-1368.8296	NaN	NaN	-0.3	0.8905	0.0235	0.0212	0.0219	0.022	0.0209
0.0	0.0	0.0	886.656	-1526.8296	NaN	NaN	1.3	0.8905	0.0235	0.0213	0.0219	0.0219	0.0209
0.0	0.0	0.0	-3366.344	-2622.8296	NaN	NaN	0.4379	0.8907	0.0234	0.0213	0.0218	0.0219	0.0209
0.0	0.0	0.0	2868.656	1512.1704	NaN	NaN	0.3452	0.891	0.0235	0.021	0.0216	0.0221	0.0208
0.0	0.0	0.0	763.656	652.1704	NaN	NaN	0.4606	0.891	0.0234	0.0209	0.0216	0.0222	0.0209
0.0	0.0	0.0	-1780.344	2845.1704	NaN	NaN	1.3	0.8906	0.0235	0.0209	0.0217	0.0223	0.0209
0.0	0.0	0.0	-1721.344	482.1704	NaN	NaN	-0.3	0.8908	0.0235	0.0209	0.0217	0.0222	0.0208
0.0	0.0	0.0	-939.344	1973.1704	NaN	NaN	1.3	0.8905	0.0236	0.0209	0.0218	0.0223	0.0209
0.0	0.0	0.0	-382.344	330.1704	NaN	NaN	-0.3	0.8907	0.0235	0.021	0.0218	0.0222	0.0208
0.0	0.0	0.0	995.656	-2063.8296	NaN	NaN	1.3	0.8905	0.0235	0.0212	0.022	0.022	0.0208
0.0	0.0	0.0	-2518.344	-2173.8296	NaN	NaN	0.4633	0.8907	0.0234	0.0213	0.0221	0.0218	0.0207
0.0	0.0	0.0	-1879.344	-317.8296	NaN	NaN	0.1447	0.8922	0.023	0.0209	0.0219	0.0215	0.0205
0.0	0.0	0.0	-1657.344	1132.1704	NaN	NaN	-0.3	0.8925	0.0229	0.0207	0.0219	0.0215	0.0204
0.0	0.0	0.0	-2495.344	327.1704	NaN	NaN	-0.1509	0.8925	0.0228	0.0207	0.022	0.0215	0.0204
0.0	0.0	0.0	-366.344	42.1704	NaN	NaN	-0.1301	0.8923	0.0228	0.0208	0.0221	0.0214	0.0205
0.0	0.0	0.0	-1294.344	-773.8296	NaN	NaN	0.3742	0.8923	0.0228	0.0209	0.0222	0.0212	0.0206
0.0	0.0	0.0	-1745.344	-2093.8296	NaN	NaN	0.5454	0.8925	0.0227	0.021	0.0222	0.021	0.0206
0.0	0.0	0.0	-1369.344	-2166.8296	NaN	NaN	0.6128	0.8926	0.0226	0.0209	0.0222	0.021	0.0206
0.0	0.0	0.0	-692.344	148.1704	NaN	NaN	-0.2723	0.893	0.0226	0.0208	0.022	0.0211	0.0205
0.0	0.0	0.0	-1254.344	-1009.8296	NaN	NaN	0.446	0.8929	0.0227	0.0208	0.022	0.0211	0.0206
0.0	0.0	0.0	163.656	-1863.8296	NaN	NaN	1.0963	0.8927	0.0228	0.0209	0.0219	0.0211	0.0207
0.0	0.0	0.0	-2392.344	-2982.8296	NaN	NaN	0.5549	0.8923	0.0229	0.021	0.022	0.0211	0.0207
0.0	0.0	0.0	-1109.344	10.1704	NaN	NaN	-0.0093	0.8924	0.0229	0.021	0.0219	0.0211	0.0207
0.0	0.0	0.0	1251.656	-9.8296	NaN	NaN	-0.0079	0.8924	0.023	0.0209	0.0218	0.0212	0.0207
0.0	0.0	0.0	-814.344	157.1704	NaN	NaN	-0.2392	0.8919	0.0232	0.021	0.0218	0.0214	0.0207
0.0	0.0	0.0	-1029.344	-1168.8296	NaN	NaN	0.5317	0.8917	0.0233	0.021	0.0218	0.0215	0.0207
0.0	0.0	0.0	81.656	81.1704	NaN	NaN	0.4985	0.8916	0.0234	0.021	0.0217	0.0216	0.0207
0.0	0.0	0.0	896.656	1410.1704	NaN	NaN	0.6113	0.8912	0.0235	0.021	0.0217	0.0218	0.0207
0.0	0.0	0.0	-373.344	1260.1704	NaN	NaN	1.3	0.8911	0.0236	0.0209	0.0217	0.0219	0.0207
0.0	0.0	0.0	-946.344	353.1704	NaN	NaN	-0.3	0.8908	0.0237	0.021	0.0218	0.022	0.0207
0.0	0.0	0.0	1089.656	-1840.8296	NaN	NaN	1.3	0.8908	0.0237	0.0211	0.0218	0.0219	0.0207
0.0	0.0	0.0	149.656	-96.8296	NaN	NaN	-0.3	0.891	0.0236	0.0211	0.0218	0.0219	0.0207
0.0	0.0	0.0	-760.344	1096.1704	NaN	NaN	1.3	0.891	0.0236	0.0211	0.0218	0.0218	0.0207
0.0	0.0	0.0	-2815.344	1031.1704	NaN	NaN	-0.3	0.8909	0.0236	0.0211	0.0219	0.0218	0.0207
0.0	0.0	0.0	-1715.344	-792.8296	NaN	NaN	0.3161	0.8909	0.0236	0.0212	0.0219	0.0217	0.0208
0.0	0.0	0.0	-1810.344	-670.8296	NaN	NaN	0.2704	0.8907	0.0236	0.0214	0.022	0.0216	0.0208
0.0	0.0	0.0	-1550.344	-7.8296	NaN	NaN	0.005	0.8908	0.0235	0.0214	0.022	0.0215	0.0207
0.0	0.0	0.0	-2219.344	137.1704	NaN	NaN	-0.0659	0.8908	0.0234	0.0215	0.0221	0.0214	0.0208
0.0	0.0	0.0	-369.344	-2003.8296	NaN	NaN	0.8444	0.8908	0.0233	0.0216	0.0222	0.0213	0.0208
0.0	0.0	0.0	-2159.344	-670.8296	NaN	NaN	0.237	0.8916	0.023	0.0214	0.0221	0.0211	0.0208
0.0	0.0	0.0	-2759.344	-4123.8296	NaN	NaN	0.5991	0.8919	0.0229	0.0214	0.0221	0.021	0.0208
0.0	0.0	0.0	-311.344	1499.1704	NaN	NaN	1.2621	0.893	0.0226	0.0209	0.0218	0.021	0.0207
0.0	0.0	0.0	-1257.344	1254.1704	NaN	NaN	-0.3	0.8927	0.0227	0.0208	0.0218	0.0212	0.0208
0.0	0.0	0.0	-2603.344	-1185.8296	NaN	NaN	0.313	0.8925	0.0227	0.0208	0.0219	0.0212	0.0209
0.0	0.0	0.0	-95.344	2853.1704	NaN	NaN	1.0346	0.8924	0.0228	0.0207	0.0219	0.0214	0.0208
0.0	0.0	0.0	-1678.344	-526.8296	NaN	NaN	0.2389	0.8918	0.023	0.0209	0.022	0.0214	0.0209
0.0	0.0	0.0	-150.344	-860.8296	NaN	NaN	0.8513	0.8915	0.023	0.0211	0.0221	0.0214	0.0209
0.0	0.0	0.0	791.656	-410.8296	NaN	NaN	-0.3	0.8917	0.023	0.0211	0.0222	0.0213	0.0208
0.0	0.0	0.0	-1347.344	-4039.8296	NaN	NaN	0.7499	0.8919	0.0229	0.0211	0.0222	0.0211	0.0208
0.0	0.0	0.0	-320.344	-2256.8296	NaN	NaN	0.8757	0.8925	0.0226	0.0209	0.0221	0.0211	0.0207
0.0	0.0	0.0	-743.344	997.1704	NaN	NaN	1.3	0.8925	0.0226	0.0207	0.0221	0.0213	0.0207
0.0	0.0	0.0	-1867.344	-1348.8296	NaN	NaN	0.4194	0.8921	0.0227	0.0209	0.0222	0.0213	0.0208
0.0	0.0	0.0	-2167.344	544.1704	NaN	NaN	-0.3	0.8921	0.0227	0.021	0.0222	0.0212	0.0208
0.0	0.0	0.0	-1385.344	-2913.8296	NaN	NaN	0.6778	0.8923	0.0227	0.021	0.0222	0.0211	0.0207
0.0	0.0	0.0	-884.344	-2209.8296	NaN	NaN	0.7142	0.8926	0.0226	0.021	0.0221	0.021	0.0207
0.0	0.0	0.0	-1066.344	-498.8296	NaN	NaN	0.3187	0.8927	0.0225	0.0208	0.0221	0.0211	0.0207
0.0	0.0	0.0	-33.344	667.1704	NaN	NaN	1.0526	0.8931	0.0225	0.0206	0.0219	0.0212	0.0206
0.0	0.0	0.0	1503.656	-632.8296	NaN	NaN	-0.3	0.8927	0.0226	0.0206	0.022	0.0214	0.0207
0.0	0.0	0.0	-1711.344	-339.8296	NaN	NaN	0.1657	0.8925	0.0228	0.0207	0.0219	0.0214	0.0207
0.0	0.0	0.0	-634.344	-1195.8296	NaN	NaN	0.6534	0.8924	0.0228	0.0207	0.0219	0.0214	0.0207
0.0	0.0	0.0	573.656	873.1704	NaN	NaN	0.6035	0.8923	0.0229	0.0207	0.0219	0.0215	0.0207
0.0	0.0	0.0	-426.344	110.1704	NaN	NaN	-0.3	0.892	0.023	0.0208	0.0219	0.0216	0.0207
0.0	0.0	0.0	-1929.344	549.1704	NaN	NaN	-0.3	0.892	0.023	0.0208	0.0219	0.0216	0.0207
0.0	0.0	0.0	1093.656	-1951.8296	NaN	NaN	1.3	0.8917	0.0231	0.021	0.022	0.0216	0.0207
0.0	0.0	0.0	-339.344	-1447.8296	NaN	NaN	0.8101	0.8917	0.023	0.021	0.022	0.0216	0.0207
0.0	0.0	0.0	-428.344	-1538.8296	NaN	NaN	0.7823	0.8915	0.023	0.0211	0.0221	0.0216	0.0207
0.0	0.0	0.0	-1502.344	-1391.8296	NaN	NaN	0.4809	0.8917	0.0229	0.0211	0.0221	0.0215	0.0208
0.0	0.0	0.0	-2544.344	-2163.8296	NaN	NaN	0.4596	0.8919	0.0227	0.021	0.0221	0.0214	0.0209
0.0	0.0	0.0	-767.344	-1652.8296	NaN	NaN	0.6829	0.8922	0.0225	0.0209	0.0221	0.0214	0.0209
0.0	0.0	0.0	-1327.344	910.1704	NaN	NaN	-0.3	0.8924	0.0225	0.0208	0.022	0.0214	0.0209
0.0	0.0	0.0	-1605.344	-2015.8296	NaN	NaN	0.5567	0.8924	0.0225	0.0207	0.022	0.0214	0.0209
0.0	0.0	0.0	322.656	1152.1704	NaN	NaN	0.7812	0.8927	0.0224	0.0206	0.022	0.0214	0.0209
0.0	0.0	0.0	-2224.344	-1251.8296	NaN	NaN	0.3601	0.8927	0.0225	0.0207	0.0219	0.0213	0.0209
0.0	0.0	0.0	-1653.344	-2201.8296	NaN	NaN	0.5711	0.893	0.0224	0.0205	0.0218	0.0213	0.0209
0.0	0.0	0.0	-430.344	787.1704	NaN	NaN	1.3	0.893	0.0225	0.0205	0.0218	0.0215	0.0208
0.0	0.0	0.0	-489.344	876.1704	NaN	NaN	1.3	0.8926	0.0226	0.0205	0.0219	0.0216	0.0209
0.0	0.0	0.0	-1631.344	-1528.8296	NaN	NaN	0.4838	0.8927	0.0226	0.0206	0.0218	0.0214	0.0209
0.0	0.0	0.0	-775.344	157.1704	NaN	NaN	-0.2542	0.8927	0.0226	0.0205	0.0218	0.0216	0.0208
0.0	0.0	0.0	-49.344	1814.1704	NaN	NaN	1.028	0.8925	0.0227	0.0205	0.0218	0.0216	0.0208
0.0	0.0	0.0	-1338.344	-1413.8296	NaN	NaN	0.5137	0.8927	0.0227	0.0205	0.0218	0.0215	0.0208
0.0	0.0	0.0	-1375.344	-771.8296	NaN	NaN	0.3595	0.8926	0.0227	0.0206	0.0219	0.0216	0.0208
0.0	0.0	0.0	-424.344	-80.8296	NaN	NaN	0.16	0.8925	0.0227	0.0206	0.0219	0.0216	0.0207
0.0	0.0	0.0	-2209.344	-228.8296	NaN	NaN	0.0939	0.8927	0.0226	0.0205	0.0218	0.0215	0.0208
0.0	0.0	0.0	-1252.344	-1584.8296	NaN	NaN	0.5586	0.8926	0.0226	0.0206	0.0218	0.0215	0.0209
0.0	0.0	0.0	-858.344	141.1704	NaN	NaN	-0.1968	0.8924	0.0227	0.0206	0.0218	0.0216	0.0208
0.0	0.0	0.0	-934.344	942.1704	NaN	NaN	1.3	0.8925	0.0227	0.0205	0.0218	0.0217	0.0209
0.0	0.0	0.0	-1397.344	125.1704	NaN	NaN	-0.0984	0.8924	0.0227	0.0206	0.0217	0.0216	0.0209
0.0	0.0	0.0	1123.656	-3017.8296	NaN	NaN	1.3	0.8924	0.0228	0.0207	0.0217	0.0216	0.0209
0.0	0.0	0.0	230.656	-1862.8296	NaN	NaN	1.1413	0.8923	0.0228	0.0207	0.0217	0.0216	0.021
0.0	0.0	0.0	626.656	-3358.8296	NaN	NaN	1.2294	0.8921	0.0228	0.0208	0.0217	0.0216	0.021
0.0	0.0	0.0	485.656	2606.1704	NaN	NaN	0.8429	0.892	0.0229	0.0206	0.0217	0.0217	0.0211
0.0	0.0	0.0	-1512.344	-2199.8296	NaN	NaN	0.5926	0.8918	0.0229	0.0207	0.0217	0.0217	0.0211
0.0	0.0	0.0	-352.344	-994.8296	NaN	NaN	0.7385	0.8918	0.0229	0.0207	0.0217	0.0218	0.0211
0.0	0.0	0.0	695.656	-886.8296	NaN	NaN	1.3	0.8921	0.0229	0.0205	0.0217	0.0218	0.0211
0.0	0.0	0.0	-1502.344	67.1704	NaN	NaN	-0.0468	0.8922	0.0229	0.0204	0.0217	0.0217	0.0211
0.0	0.0	0.0	1279.656	-320.8296	NaN	NaN	-0.3	0.8922	0.0229	0.0204	0.0217	0.0218	0.0211
0.0	0.0	0.0	-1571.344	561.1704	NaN	NaN	-0.3	0.8924	0.0229	0.0203	0.0217	0.0218	0.021
0.0	0.0	0.0	-2826.344	1881.1704	NaN	NaN	-0.3	0.8924	0.0229	0.0202	0.0217	0.0217	0.021
0.0	0.0	0.0	-809.344	3085.1704	NaN	NaN	1.3	0.8931	0.0228	0.0201	0.0216	0.0215	0.0208
0.0	0.0	0.0	-462.344	-2956.8296	NaN	NaN	0.8648	0.893	0.0228	0.0202	0.0215	0.0216	0.0209
0.0	0.0	0.0	-1436.344	-1755.8296	NaN	NaN	0.55	0.8937	0.0226	0.0201	0.0215	0.0214	0.0207
0.0	0.0	0.0	1009.656	1822.1704	NaN	NaN	0.6435	0.8938	0.0226	0.02	0.0216	0.0214	0.0206
0.0	0.0	0.0	-480.344	-292.8296	NaN	NaN	0.3787	0.8938	0.0226	0.02	0.0215	0.0214	0.0207
0.0	0.0	0.0	-1847.344	-3553.8296	NaN	NaN	0.658	0.8937	0.0225	0.0202	0.0215	0.0214	0.0207
0.0	0.0	0.0	373.656	-576.8296	NaN	NaN	1.3	0.8944	0.0224	0.02	0.0214	0.0213	0.0205
0.0	0.0	0.0	-647.344	2233.1704	NaN	NaN	1.3	0.8946	0.0223	0.0198	0.0215	0.0213	0.0206
0.0	0.0	0.0	738.656	-1564.8296	NaN	NaN	1.3	0.8947	0.0222	0.0198	0.0214	0.0213	0.0206
0.0	0.0	0.0	-139.344	-1481.8296	NaN	NaN	0.914	0.8941	0.0224	0.0199	0.0216	0.0215	0.0205
0.0	0.0	0.0	-878.344	-134.8296	NaN	NaN	0.1331	0.8936	0.0227	0.02	0.0217	0.0215	0.0206
0.0	0.0	0.0	-444.344	723.1704	NaN	NaN	1.3	0.894	0.0226	0.0199	0.0216	0.0214	0.0205
0.0	0.0	0.0	73.656	-1333.8296	NaN	NaN	1.0584	0.8942	0.0226	0.0199	0.0215	0.0214	0.0205
0.0	0.0	0.0	-2654.344	-232.8296	NaN	NaN	0.0806	0.8942	0.0226	0.0199	0.0216	0.0214	0.0204
0.0	0.0	0.0	-95.344	515.1704	NaN	NaN	1.2271	0.8943	0.0225	0.0198	0.0216	0.0214	0.0203
0.0	0.0	0.0	1320.656	719.1704	NaN	NaN	0.3526	0.8942	0.0225	0.0199	0.0216	0.0215	0.0204
0.0	0.0	0.0	547.656	-3460.8296	NaN	NaN	1.188	0.8938	0.0228	0.0199	0.0217	0.0216	0.0203
0.0	0.0	0.0	-489.344	832.1704	NaN	NaN	1.3	0.894	0.0227	0.0199	0.0216	0.0215	0.0203
0.0	0.0	0.0	-90.344	-2556.8296	NaN	NaN	0.9659	0.8944	0.0226	0.0199	0.0214	0.0214	0.0203
0.0	0.0	0.0	3526.656	1775.1704	NaN	NaN	0.3348	0.8954	0.022	0.0197	0.0212	0.0214	0.0202
0.0	0.0	0.0	2403.656	1670.1704	NaN	NaN	0.41	0.8941	0.0224	0.0199	0.0215	0.0217	0.0204
0.0	0.0	0.0	-3237.344	1515.1704	NaN	NaN	-0.3	0.8926	0.023	0.0201	0.0218	0.0221	0.0204
0.0	0.0	0.0	112.656	-684.8296	NaN	NaN	1.1969	0.8925	0.0231	0.0202	0.0218	0.0221	0.0204
0.0	0.0	0.0	-1680.344	10.1704	NaN	NaN	-0.0061	0.8931	0.0229	0.0201	0.0216	0.022	0.0203
0.0	0.0	0.0	-2219.344	2217.1704	NaN	NaN	-0.3	0.8934	0.0228	0.02	0.0216	0.022	0.0202
0.0	0.0	0.0	-2017.344	2071.1704	NaN	NaN	1.3	0.8932	0.0228	0.02	0.0217	0.0222	0.0202
0.0	0.0	0.0	-1142.344	2394.1704	NaN	NaN	1.3	0.8925	0.0229	0.0201	0.0219	0.0223	0.0203
0.0	0.0	0.0	-1309.344	687.1704	NaN	NaN	-0.3	0.8922	0.0231	0.0202	0.0219	0.0223	0.0203
0.0	0.0	0.0	-1788.344	-590.8296	NaN	NaN	0.2483	0.8924	0.0232	0.0203	0.0218	0.022	0.0202
0.0	0.0	0.0	-2598.344	-1515.8296	NaN	NaN	0.3684	0.8924	0.0232	0.0205	0.0219	0.0218	0.0202
0.0	0.0	0.0	-1711.344	-1537.8296	NaN	NaN	0.4733	0.8928	0.0231	0.0205	0.0218	0.0216	0.0201
0.0	0.0	0.0	-509.344	1292.1704	NaN	NaN	1.3	0.8932	0.023	0.0205	0.0217	0.0215	0.0201
0.0	0.0	0.0	-1496.344	-642.8296	NaN	NaN	0.3005	0.8937	0.0227	0.0205	0.0216	0.0214	0.0201
0.0	0.0	0.0	-1337.344	-841.8296	NaN	NaN	0.3863	0.8936	0.0227	0.0205	0.0216	0.0213	0.0202
0.0	0.0	0.0	-1705.344	-1092.8296	NaN	NaN	0.3906	0.893	0.0228	0.0206	0.0217	0.0215	0.0203
0.0	0.0	0.0	-1937.344	315.1704	NaN	NaN	-0.1943	0.8932	0.0228	0.0206	0.0217	0.0215	0.0203
0.0	0.0	0.0	499.656	132.1704	NaN	NaN	0.2092	0.8927	0.0228	0.0207	0.0218	0.0217	0.0204
0.0	0.0	0.0	-757.344	-1416.8296	NaN	NaN	0.6517	0.8922	0.023	0.0208	0.0219	0.0217	0.0204
0.0	0.0	0.0	-2360.344	-2149.8296	NaN	NaN	0.4767	0.8918	0.0232	0.021	0.0219	0.0217	0.0205
0.0	0.0	0.0	-1305.344	539.1704	NaN	NaN	-0.3	0.8918	0.0232	0.0209	0.022	0.0218	0.0204
0.0	0.0	0.0	-85.344	852.1704	NaN	NaN	1.1113	0.8916	0.0232	0.0208	0.022	0.0219	0.0204
0.0	0.0	0.0	-1138.344	-597.8296	NaN	NaN	0.3443	0.8916	0.0232	0.0208	0.022	0.022	0.0204
0.0	0.0	0.0	-1846.344	13.1704	NaN	NaN	-0.0072	0.8914	0.0232	0.0209	0.0221	0.022	0.0204
0.0	0.0	0.0	-2627.344	239.1704	NaN	NaN	-0.1001	0.8915	0.0232	0.021	0.0221	0.0219	0.0204
0.0	0.0	0.0	-1352.344	934.1704	NaN	NaN	-0.3	0.8913	0.0231	0.021	0.0221	0.0219	0.0205
0.0	0.0	0.0	-914.344	-2043.8296	NaN	NaN	0.6909	0.8909	0.0231	0.0213	0.0223	0.0218	0.0206
0.0	0.0	0.0	-450.344	676.1704	NaN	NaN	1.3	0.8912	0.0231	0.0213	0.0223	0.0217	0.0205
0.0	0.0	0.0	-2093.344	-4488.8296	NaN	NaN	0.682	0.8909	0.023	0.0215	0.0223	0.0216	0.0206
0.0	0.0	0.0	-1495.344	400.1704	NaN	NaN	-0.3	0.8918	0.0228	0.0212	0.0221	0.0216	0.0205
0.0	0.0	0.0	-1063.344	-963.8296	NaN	NaN	0.4755	0.8916	0.0227	0.0213	0.0222	0.0216	0.0207
0.0	0.0	0.0	-2218.344	-707.8296	NaN	NaN	0.2419	0.8913	0.0228	0.0215	0.0222	0.0216	0.0207
0.0	0.0	0.0	-2313.344	-2064.8296	NaN	NaN	0.4716	0.891	0.0228	0.0216	0.0222	0.0216	0.0208
0.0	0.0	0.0	-2560.344	-1168.8296	NaN	NaN	0.3134	0.8914	0.0228	0.0215	0.0221	0.0216	0.0207
0.0	0.0	0.0	889.656	-179.8296	NaN	NaN	-0.2533	0.8915	0.0228	0.0213	0.022	0.0217	0.0207
0.0	0.0	0.0	-1449.344	616.1704	NaN	NaN	-0.3	0.8918	0.0227	0.0211	0.0219	0.0218	0.0207
0.0	0.0	0.0	72.656	-2617.8296	NaN	NaN	1.0285	0.8916	0.0228	0.0211	0.0219	0.0219	0.0207
0.0	0.0	0.0	-366.344	799.1704	NaN	NaN	1.3	0.8916	0.0228	0.021	0.0219	0.022	0.0207
0.0	0.0	0.0	-1337.344	376.1704	NaN	NaN	-0.3	0.891	0.023	0.0211	0.0219	0.022	0.0209
0.0	0.0	0.0	-1178.344	-2543.8296	NaN	NaN	0.6834	0.8911	0.0229	0.021	0.0219	0.0221	0.0209
0.0	0.0	0.0	-1715.344	2691.1704	NaN	NaN	1.3	0.8915	0.0228	0.0208	0.0219	0.0222	0.0208
0.0	0.0	0.0	-616.344	1420.1704	NaN	NaN	1.3	0.8917	0.0227	0.0207	0.0219	0.0221	0.0208
0.0	0.0	0.0	-1846.344	193.1704	NaN	NaN	-0.1168	0.8921	0.0225	0.0207	0.0219	0.0221	0.0207
0.0	0.0	0.0	420.656	343.1704	NaN	NaN	0.4493	0.8916	0.0227	0.0209	0.0221	0.0221	0.0207
0.0	0.0	0.0	-600.344	-190.8296	NaN	NaN	0.2412	0.891	0.0228	0.0212	0.0223	0.0219	0.0209
0.0	0.0	0.0	-1554.344	-4182.8296	NaN	NaN	0.7291	0.8907	0.0228	0.0214	0.0224	0.0217	0.021
0.0	0.0	0.0	-1382.344	-1304.8296	NaN	NaN	0.4856	0.8913	0.0227	0.0212	0.0223	0.0217	0.0208
0.0	0.0	0.0	-1204.344	588.1704	NaN	NaN	-0.3	0.8917	0.0225	0.0211	0.0222	0.0217	0.0208
0.0	0.0	0.0	-1440.344	219.1704	NaN	NaN	-0.1795	0.8918	0.0224	0.0211	0.0222	0.0217	0.0209
0.0	0.0	0.0	-1231.344	-3524.8296	NaN	NaN	0.7411	0.8909	0.0226	0.0214	0.0223	0.0217	0.021
0.0	0.0	0.0	-1401.344	-2232.8296	NaN	NaN	0.6144	0.8913	0.0226	0.0213	0.0222	0.0217	0.021
0.0	0.0	0.0	-407.344	-457.8296	NaN	NaN	0.5292	0.8913	0.0225	0.0213	0.0222	0.0217	0.021
0.0	0.0	0.0	-891.344	-739.8296	NaN	NaN	0.4536	0.8911	0.0226	0.0213	0.0221	0.0218	0.0211
0.0	0.0	0.0	-3317.344	-1041.8296	NaN	NaN	0.239	0.8909	0.0227	0.0213	0.0221	0.0219	0.0211
0.0	0.0	0.0	-261.344	-1012.8296	NaN	NaN	0.7949	0.891	0.0227	0.0212	0.0221	0.0221	0.021
0.0	0.0	0.0	886.656	1221.1704	NaN	NaN	0.5794	0.8913	0.0226	0.021	0.0219	0.0222	0.021
0.0	0.0	0.0	-82.344	-1418.8296	NaN	NaN	0.9451	0.8904	0.0228	0.0212	0.0221	0.0223	0.0212
0.0	0.0	0.0	-1137.344	-3696.8296	NaN	NaN	0.7647	0.8902	0.0228	0.0213	0.0222	0.0223	0.0211
0.0	0.0	0.0	-26.344	47.1704	NaN	NaN	1.3	0.8903	0.0228	0.0213	0.0222	0.0223	0.0211
0.0	0.0	0.0	-665.344	-2205.8296	NaN	NaN	0.7683	0.8903	0.0228	0.0213	0.0222	0.0222	0.0211
0.0	0.0	0.0	-2932.344	-1109.8296	NaN	NaN	0.2746	0.8903	0.0228	0.0214	0.0222	0.0222	0.0211
0.0	0.0	0.0	-728.344	-1128.8296	NaN	NaN	0.6078	0.8906	0.0228	0.0212	0.0221	0.0222	0.0211
0.0	0.0	0.0	-1365.344	-1623.8296	NaN	NaN	0.5432	0.8908	0.0226	0.0211	0.022	0.0223	0.0211
0.0	0.0	0.0	197.656	648.1704	NaN	NaN	0.7663	0.8909	0.0225	0.0209	0.0219	0.0225	0.0212
0.0	0.0	0.0	-2508.344	635.1704	NaN	NaN	-0.3	0.8905	0.0226	0.021	0.022	0.0226	0.0213
0.0	0.0	0.0	464.656	-1340.8296	NaN	NaN	1.3	0.8905	0.0227	0.021	0.022	0.0225	0.0213
0.0	0.0	0.0	-3085.344	-1128.8296	NaN	NaN	0.2679	0.8909	0.0225	0.021	0.0219	0.0224	0.0212
0.0	0.0	0.0	-1032.344	79.1704	NaN	NaN	-0.0831	0.8905	0.0227	0.0211	0.022	0.0224	0.0213
0.0	0.0	0.0	-3335.344	1865.1704	NaN	NaN	-0.3	0.891	0.0225	0.021	0.0219	0.0223	0.0213
0.0	0.0	0.0	-1861.344	-801.8296	NaN	NaN	0.3011	0.8903	0.0228	0.0211	0.022	0.0224	0.0214
0.0	0.0	0.0	-1687.344	155.1704	NaN	NaN	-0.1013	0.8907	0.0227	0.021	0.0219	0.0224	0.0212
0.0	0.0	0.0	-915.344	2877.1704	NaN	NaN	1.3	0.8906	0.0227	0.0209	0.022	0.0225	0.0214
0.0	0.0	0.0	331.656	-692.8296	NaN	NaN	1.3	0.8908	0.0226	0.0209	0.0219	0.0225	0.0213
0.0	0.0	0.0	-672.344	1703.1704	NaN	NaN	1.3	0.8901	0.0228	0.021	0.022	0.0226	0.0214
0.0	0.0	0.0	-2311.344	-1861.8296	NaN	NaN	0.4461	0.8896	0.023	0.0213	0.0221	0.0225	0.0215
0.0	0.0	0.0	-1580.344	911.1704	NaN	NaN	-0.3	0.8898	0.023	0.0213	0.022	0.0224	0.0215
0.0	0.0	0.0	64.656	-2137.8296	NaN	NaN	1.0312	0.8894	0.0229	0.0214	0.0221	0.0225	0.0217
0.0	0.0	0.0	-2168.344	-966.8296	NaN	NaN	0.3084	0.8893	0.023	0.0214	0.0221	0.0225	0.0217
0.0	0.0	0.0	-1413.344	-747.8296	NaN	NaN	0.346	0.8893	0.023	0.0215	0.0221	0.0224	0.0217
0.0	0.0	0.0	189.656	-1150.8296	NaN	NaN	1.1973	0.8894	0.0229	0.0214	0.022	0.0225	0.0217
0.0	0.0	0.0	164.656	-2078.8296	NaN	NaN	1.086	0.8894	0.0229	0.0214	0.022	0.0225	0.0218
0.0	0.0	0.0	-1256.344	1075.1704	NaN	NaN	-0.3	0.8895	0.0228	0.0214	0.022	0.0225	0.0218
0.0	0.0	0.0	-1894.344	-1919.8296	NaN	NaN	0.5033	0.8894	0.0228	0.0214	0.022	0.0225	0.0218
0.0	0.0	0.0	-962.344	-1378.8296	NaN	NaN	0.5889	0.8896	0.0227	0.0213	0.022	0.0226	0.0218
0.0	0.0	0.0	96.656	2868.1704	NaN	NaN	0.9674	0.8893	0.0228	0.0213	0.0221	0.0227	0.0218
0.0	0.0	0.0	-1588.344	-987.8296	NaN	NaN	0.3834	0.8891	0.023	0.0215	0.0221	0.0226	0.0218
0.0	0.0	0.0	-2124.344	-1661.8296	NaN	NaN	0.4389	0.889	0.023	0.0215	0.0222	0.0226	0.0218
0.0	0.0	0.0	-1952.344	546.1704	NaN	NaN	-0.3	0.8894	0.0228	0.0214	0.0222	0.0226	0.0217
0.0	0.0	0.0	-1024.344	986.1704	NaN	NaN	-0.3	0.8896	0.0226	0.0212	0.0221	0.0226	0.0218
0.0	0.0	0.0	-801.344	-2529.8296	NaN	NaN	0.7594	0.889	0.0227	0.0215	0.0224	0.0226	0.0218
0.0	0.0	0.0	-2092.344	-1704.8296	NaN	NaN	0.449	0.8889	0.0228	0.0217	0.0225	0.0225	0.0217
0.0	0.0	0.0	-1444.344	-2908.8296	NaN	NaN	0.6682	0.889	0.0226	0.0218	0.0226	0.0223	0.0217
0.0	0.0	0.0	-3859.344	-1597.8296	NaN	NaN	0.2928	0.8896	0.0224	0.0217	0.0225	0.0221	0.0217
0.0	0.0	0.0	-1776.344	-1280.8296	NaN	NaN	0.419	0.8897	0.0223	0.0216	0.0225	0.0221	0.0217
0.0	0.0	0.0	-2280.344	-1376.8296	NaN	NaN	0.3765	0.8903	0.0221	0.0214	0.0223	0.0221	0.0217
0.0	0.0	0.0	-1115.344	-1291.8296	NaN	NaN	0.5367	0.8906	0.022	0.0213	0.0222	0.0222	0.0218
0.0	0.0	0.0	-2425.344	952.1704	NaN	NaN	-0.3	0.8908	0.0219	0.021	0.0221	0.0224	0.0219
0.0	0.0	0.0	-3181.344	412.1704	NaN	NaN	-0.1488	0.8902	0.022	0.021	0.0221	0.0225	0.0221
0.0	0.0	0.0	-1682.344	-394.8296	NaN	NaN	0.1901	0.8903	0.022	0.0209	0.022	0.0226	0.0221
0.0	0.0	0.0	-936.344	1300.1704	NaN	NaN	1.3	0.8901	0.022	0.0209	0.0221	0.0228	0.0221
0.0	0.0	0.0	-1774.344	168.1704	NaN	NaN	-0.1047	0.89	0.0222	0.0209	0.0221	0.0228	0.022
0.0	0.0	0.0	-1544.344	1531.1704	NaN	NaN	-0.3	0.8898	0.0224	0.021	0.0222	0.0228	0.0219
0.0	0.0	0.0	-715.344	-2433.8296	NaN	NaN	0.7728	0.8898	0.0225	0.0211	0.0222	0.0227	0.0218
0.0	0.0	0.0	-393.344	-378.8296	NaN	NaN	0.4906	0.8898	0.0225	0.0211	0.0222	0.0226	0.0217
0.0	0.0	0.0	-887.344	891.1704	NaN	NaN	1.3	0.8903	0.0223	0.021	0.0222	0.0226	0.0217
0.0	0.0	0.0	-1585.344	569.1704	NaN	NaN	-0.3	0.8906	0.0222	0.0208	0.0221	0.0227	0.0217
0.0	0.0	0.0	-1104.344	-2638.8296	NaN	NaN	0.705	0.8908	0.022	0.0207	0.0221	0.0227	0.0216
0.0	0.0	0.0	-150.344	3374.1704	NaN	NaN	1.0466	0.8907	0.022	0.0206	0.0222	0.0228	0.0216
0.0	0.0	0.0	-3087.344	135.1704	NaN	NaN	-0.0458	0.8906	0.0221	0.0208	0.0223	0.0227	0.0215
0.0	0.0	0.0	-1611.344	256.1704	NaN	NaN	-0.189	0.8902	0.0223	0.0211	0.0224	0.0225	0.0214
0.0	0.0	0.0	-3781.344	-2810.8296	NaN	NaN	0.4264	0.8896	0.0224	0.0215	0.0227	0.0222	0.0215
0.0	0.0	0.0	-981.344	-2304.8296	NaN	NaN	0.7014	0.8909	0.0221	0.0212	0.0226	0.0218	0.0214
0.0	0.0	0.0	-1242.344	-1963.8296	NaN	NaN	0.6125	0.8914	0.0218	0.0211	0.0225	0.0218	0.0214
0.0	0.0	0.0	-604.344	1885.1704	NaN	NaN	1.3	0.8924	0.0217	0.0206	0.0222	0.0219	0.0212
0.0	0.0	0.0	-887.344	-2471.8296	NaN	NaN	0.7358	0.8921	0.0218	0.0207	0.0222	0.022	0.0213
0.0	0.0	0.0	-415.344	-9.8296	NaN	NaN	0.0231	0.8921	0.0218	0.0206	0.0221	0.022	0.0212
0.0	0.0	0.0	1795.656	432.1704	NaN	NaN	0.194	0.8915	0.0221	0.0208	0.0222	0.0221	0.0213
0.0	0.0	0.0	-2956.344	-2534.8296	NaN	NaN	0.4616	0.8902	0.0225	0.0213	0.0224	0.0221	0.0215
0.0	0.0	0.0	-1497.344	742.1704	NaN	NaN	-0.3	0.8907	0.0224	0.0212	0.0223	0.022	0.0214
0.0	0.0	0.0	212.656	-320.8296	NaN	NaN	1.3	0.8908	0.0224	0.0211	0.0223	0.0219	0.0215
0.0	0.0	0.0	-722.344	-2353.8296	NaN	NaN	0.7652	0.8908	0.0223	0.0211	0.0223	0.0218	0.0216
0.0	0.0	0.0	65.656	660.1704	NaN	NaN	0.9095	0.891	0.0223	0.021	0.0223	0.022	0.0215
0.0	0.0	0.0	-1425.344	886.1704	NaN	NaN	-0.3	0.8905	0.0225	0.0211	0.0224	0.0221	0.0215
0.0	0.0	0.0	-1068.344	-621.8296	NaN	NaN	0.3679	0.8905	0.0225	0.0213	0.0223	0.022	0.0215
0.0	0.0	0.0	-798.344	-1550.8296	NaN	NaN	0.6602	0.8901	0.0225	0.0216	0.0225	0.0218	0.0215
0.0	0.0	0.0	-232.344	-5721.8296	NaN	NaN	0.961	0.8902	0.0225	0.0217	0.0225	0.0217	0.0213
0.0	0.0	0.0	-1146.344	0.1704	NaN	NaN	-0.0001	0.8904	0.0224	0.0217	0.0225	0.0217	0.0214
0.0	0.0	0.0	-1959.344	147.1704	NaN	NaN	-0.0812	0.8904	0.0224	0.0217	0.0225	0.0216	0.0214
0.0	0.0	0.0	-1072.344	-2872.8296	NaN	NaN	0.7282	0.8905	0.0223	0.0217	0.0224	0.0215	0.0215
0.0	0.0	0.0	-1602.344	-2749.8296	NaN	NaN	0.6318	0.8906	0.0223	0.0216	0.0224	0.0216	0.0216
0.0	0.0	0.0	-1285.344	-1069.8296	NaN	NaN	0.4542	0.8907	0.0222	0.0214	0.0222	0.0217	0.0217
0.0	0.0	0.0	-792.344	784.1704	NaN	NaN	-0.3	0.8913	0.0221	0.0212	0.022	0.0218	0.0217
0.0	0.0	0.0	-797.344	-1282.8296	NaN	NaN	0.6167	0.8906	0.0222	0.0213	0.0222	0.0219	0.0218
0.0	0.0	0.0	-1995.344	-2299.8296	NaN	NaN	0.5354	0.8902	0.0223	0.0215	0.0223	0.0219	0.0218
0.0	0.0	0.0	-1474.344	-1829.8296	NaN	NaN	0.5538	0.8902	0.0223	0.0215	0.0222	0.0218	0.0219
0.0	0.0	0.0	-1407.344	-3599.8296	NaN	NaN	0.7189	0.8903	0.0223	0.0216	0.0222	0.0217	0.0219
0.0	0.0	0.0	-1688.344	524.1704	NaN	NaN	-0.3	0.8911	0.0222	0.0212	0.0219	0.0218	0.0218
0.0	0.0	0.0	-2758.344	386.1704	NaN	NaN	-0.1628	0.8911	0.0222	0.0211	0.0219	0.0219	0.0218
0.0	0.0	0.0	-1280.344	1539.1704	NaN	NaN	1.3	0.8917	0.0221	0.0209	0.0218	0.0219	0.0216
0.0	0.0	0.0	-196.344	86.1704	NaN	NaN	-0.3	0.8916	0.0221	0.0208	0.0218	0.022	0.0216
0.0	0.0	0.0	-1396.344	-335.8296	NaN	NaN	0.1939	0.8911	0.0223	0.0209	0.0219	0.0221	0.0218
0.0	0.0	0.0	-2503.344	-2147.8296	NaN	NaN	0.4618	0.8909	0.0222	0.021	0.022	0.0221	0.0219
0.0	0.0	0.0	168.656	-1637.8296	NaN	NaN	1.1148	0.8912	0.0222	0.0208	0.0219	0.022	0.0218
0.0	0.0	0.0	-1177.344	-888.8296	NaN	NaN	0.4302	0.8915	0.0221	0.0207	0.0219	0.022	0.0218
0.0	0.0	0.0	-2742.344	2620.1704	NaN	NaN	-0.3	0.8924	0.0219	0.0204	0.0218	0.0219	0.0217
0.0	0.0	0.0	-1659.344	-596.8296	NaN	NaN	0.2645	0.8922	0.0219	0.0204	0.0218	0.0221	0.0216
0.0	0.0	0.0	-808.344	1926.1704	NaN	NaN	1.3	0.8928	0.0217	0.0202	0.0218	0.0221	0.0214
0.0	0.0	0.0	815.656	-100.8296	NaN	NaN	-0.1411	0.8924	0.022	0.0204	0.0218	0.022	0.0214
0.0	0.0	0.0	-1340.344	-3642.8296	NaN	NaN	0.731	0.8923	0.0221	0.0205	0.0218	0.0219	0.0214
0.0	0.0	0.0	-1145.344	-2494.8296	NaN	NaN	0.6854	0.8924	0.022	0.0204	0.0218	0.022	0.0214
0.0	0.0	0.0	-1633.344	1094.1704	NaN	NaN	-0.3	0.8931	0.0219	0.0203	0.0217	0.0219	0.0212
0.0	0.0	0.0	-1728.344	-26.8296	NaN	NaN	0.0153	0.8932	0.0218	0.0203	0.0217	0.0218	0.0213
0.0	0.0	0.0	-2054.344	-1630.8296	NaN	NaN	0.4425	0.8934	0.0218	0.0203	0.0216	0.0217	0.0212
0.0	0.0	0.0	-1945.344	105.1704	NaN	NaN	-0.0572	0.8934	0.0219	0.0203	0.0217	0.0218	0.021
0.0	0.0	0.0	492.656	1594.1704	NaN	NaN	0.7639	0.8943	0.0216	0.02	0.0215	0.0216	0.021
0.0	0.0	0.0	-1160.344	412.1704	NaN	NaN	-0.3	0.8949	0.0213	0.0198	0.0214	0.0215	0.021
0.0	0.0	0.0	81.656	2017.1704	NaN	NaN	0.9611	0.8948	0.0213	0.0198	0.0215	0.0217	0.0209
0.0	0.0	0.0	-771.344	2938.1704	NaN	NaN	1.3	0.8946	0.0214	0.0198	0.0216	0.0218	0.0209
0.0	0.0	0.0	203.656	4904.1704	NaN	NaN	0.9601	0.8943	0.0215	0.0198	0.0217	0.0218	0.0209
0.0	0.0	0.0	-504.344	-1663.8296	NaN	NaN	0.7674	0.8936	0.0219	0.02	0.0217	0.0218	0.021
0.0	0.0	0.0	-3536.344	-801.8296	NaN	NaN	0.1848	0.8937	0.0221	0.0201	0.0217	0.0216	0.0208
0.0	0.0	0.0	-1107.344	-1634.8296	NaN	NaN	0.5962	0.8939	0.022	0.02	0.0217	0.0216	0.0208
0.0	0.0	0.0	204.656	2010.1704	NaN	NaN	0.9076	0.8945	0.0218	0.0198	0.0217	0.0215	0.0207
0.0	0.0	0.0	415.656	-2720.8296	NaN	NaN	1.1803	0.8939	0.022	0.02	0.0218	0.0216	0.0207
0.0	0.0	0.0	-485.344	-3341.8296	NaN	NaN	0.8732	0.894	0.022	0.0201	0.0217	0.0215	0.0207
0.0	0.0	0.0	-1111.344	-899.8296	NaN	NaN	0.4474	0.8938	0.022	0.0201	0.0217	0.0216	0.0209
0.0	0.0	0.0	-1941.344	1055.1704	NaN	NaN	-0.3	0.8943	0.0217	0.0199	0.0216	0.0217	0.0209
0.0	0.0	0.0	-948.344	3020.1704	NaN	NaN	1.3	0.8943	0.0216	0.0198	0.0216	0.0217	0.0209
0.0	0.0	0.0	-1621.344	-1679.8296	NaN	NaN	0.5089	0.8935	0.0221	0.02	0.0218	0.0218	0.0208
0.0	0.0	0.0	-484.344	-807.8296	NaN	NaN	0.6252	0.8933	0.0223	0.0202	0.0218	0.0217	0.0207
0.0	0.0	0.0	-2887.344	606.1704	NaN	NaN	-0.2657	0.8925	0.0227	0.0205	0.0219	0.0217	0.0207
0.0	0.0	0.0	-1974.344	-2165.8296	NaN	NaN	0.5231	0.8925	0.0227	0.0207	0.0219	0.0215	0.0207
0.0	0.0	0.0	-1433.344	-1008.8296	NaN	NaN	0.4131	0.8927	0.0226	0.0206	0.0219	0.0214	0.0207
0.0	0.0	0.0	-985.344	-2858.8296	NaN	NaN	0.7437	0.8927	0.0226	0.0207	0.0219	0.0215	0.0206
0.0	0.0	0.0	-790.344	-365.8296	NaN	NaN	0.3164	0.893	0.0225	0.0205	0.0218	0.0216	0.0206
0.0	0.0	0.0	279.656	452.1704	NaN	NaN	0.6179	0.8927	0.0226	0.0206	0.0218	0.0218	0.0206
0.0	0.0	0.0	337.656	2477.1704	NaN	NaN	0.88	0.8924	0.0228	0.0207	0.0218	0.0218	0.0206
0.0	0.0	0.0	-2437.344	-1871.8296	NaN	NaN	0.4344	0.8922	0.0229	0.0208	0.0218	0.0217	0.0207
0.0	0.0	0.0	266.656	-2004.8296	NaN	NaN	1.1534	0.8922	0.0228	0.0207	0.0218	0.0217	0.0207
0.0	0.0	0.0	-1058.344	1884.1704	NaN	NaN	1.3	0.8923	0.0228	0.0207	0.0218	0.0217	0.0207
0.0	0.0	0.0	902.656	641.1704	NaN	NaN	0.4153	0.8924	0.0228	0.0207	0.0218	0.0216	0.0208
0.0	0.0	0.0	916.656	-3845.8296	NaN	NaN	1.3	0.8925	0.0228	0.0207	0.0218	0.0216	0.0207
0.0	0.0	0.0	108.656	-568.8296	NaN	NaN	1.2361	0.8925	0.0228	0.0206	0.0217	0.0218	0.0207
0.0	0.0	0.0	-2711.344	1274.1704	NaN	NaN	-0.3	0.8925	0.0227	0.0205	0.0217	0.0219	0.0206
0.0	0.0	0.0	536.656	-741.8296	NaN	NaN	1.3	0.8923	0.0228	0.0206	0.0218	0.0219	0.0206
0.0	0.0	0.0	19.656	-2919.8296	NaN	NaN	1.0068	0.8921	0.0228	0.0208	0.0219	0.0217	0.0206
0.0	0.0	0.0	-1029.344	-2264.8296	NaN	NaN	0.6875	0.8923	0.0227	0.0209	0.0219	0.0215	0.0207
0.0	0.0	0.0	-2254.344	-2646.8296	NaN	NaN	0.54	0.8927	0.0225	0.0208	0.0219	0.0214	0.0208
0.0	0.0	0.0	-789.344	-1168.8296	NaN	NaN	0.5969	0.8928	0.0225	0.0205	0.0218	0.0216	0.0207
0.0	0.0	0.0	1494.656	2215.1704	NaN	NaN	0.5971	0.8928	0.0226	0.0203	0.0217	0.0218	0.0208
0.0	0.0	0.0	-732.344	-1268.8296	NaN	NaN	0.634	0.8927	0.0226	0.0203	0.0217	0.0218	0.0208
0.0	0.0	0.0	638.656	-987.8296	NaN	NaN	1.3	0.8929	0.0227	0.0203	0.0216	0.0218	0.0208
0.0	0.0	0.0	-704.344	-3139.8296	NaN	NaN	0.8168	0.8932	0.0226	0.0202	0.0215	0.0217	0.0207
0.0	0.0	0.0	269.656	-570.8296	NaN	NaN	1.3	0.8942	0.0224	0.0199	0.0214	0.0216	0.0205
0.0	0.0	0.0	938.656	-689.8296	NaN	NaN	-0.3	0.8946	0.0223	0.0197	0.0214	0.0215	0.0204
0.0	0.0	0.0	-2844.344	-461.8296	NaN	NaN	0.1397	0.8944	0.0224	0.0197	0.0215	0.0217	0.0203
0.0	0.0	0.0	-1899.344	704.1704	NaN	NaN	-0.3	0.8945	0.0225	0.0196	0.0215	0.0217	0.0203
0.0	0.0	0.0	-1460.344	-765.8296	NaN	NaN	0.344	0.8947	0.0224	0.0196	0.0214	0.0216	0.0202
0.0	0.0	0.0	-435.344	-186.8296	NaN	NaN	0.3003	0.8947	0.0225	0.0196	0.0214	0.0216	0.0202
0.0	0.0	0.0	-2013.344	-906.8296	NaN	NaN	0.3105	0.8954	0.0223	0.0195	0.0213	0.0215	0.0201
0.0	0.0	0.0	-1192.344	629.1704	NaN	NaN	-0.3	0.8952	0.0223	0.0194	0.0214	0.0216	0.0201
0.0	0.0	0.0	-526.344	972.1704	NaN	NaN	1.3	0.8956	0.0221	0.0193	0.0213	0.0216	0.0201
0.0	0.0	0.0	-2278.344	-252.8296	NaN	NaN	0.0999	0.8958	0.0221	0.0194	0.0212	0.0215	0.02
0.0	0.0	0.0	-492.344	-685.8296	NaN	NaN	0.5821	0.8962	0.0219	0.0193	0.0211	0.0214	0.02
0.0	0.0	0.0	-1876.344	1244.1704	NaN	NaN	-0.3	0.8969	0.0216	0.0191	0.0211	0.0214	0.0199
0.0	0.0	0.0	-1052.344	3579.1704	NaN	NaN	1.3	0.8972	0.0214	0.0191	0.021	0.0212	0.02
0.0	0.0	0.0	-1463.344	3807.1704	NaN	NaN	1.3	0.8965	0.0218	0.0192	0.0212	0.0214	0.0199
0.0	0.0	0.0	651.656	-1002.8296	NaN	NaN	1.3	0.895	0.0224	0.0195	0.0214	0.0217	0.02
0.0	0.0	0.0	-1414.344	-1299.8296	NaN	NaN	0.4789	0.8952	0.0223	0.0196	0.0213	0.0217	0.0198
0.0	0.0	0.0	276.656	878.1704	NaN	NaN	0.7604	0.8952	0.0223	0.0196	0.0213	0.0217	0.0198
0.0	0.0	0.0	-2206.344	-174.8296	NaN	NaN	0.0734	0.8952	0.0222	0.0197	0.0213	0.0218	0.0198
0.0	0.0	0.0	979.656	-1842.8296	NaN	NaN	1.3	0.8948	0.0223	0.0197	0.0214	0.0219	0.0198
0.0	0.0	0.0	-328.344	1639.1704	NaN	NaN	1.2505	0.8944	0.0224	0.0197	0.0215	0.022	0.0199
0.0	0.0	0.0	-45.344	-1644.8296	NaN	NaN	0.9732	0.8944	0.0224	0.0198	0.0215	0.022	0.0199
0.0	0.0	0.0	-492.344	1738.1704	NaN	NaN	1.3	0.8941	0.0224	0.0197	0.0216	0.0222	0.0199
0.0	0.0	0.0	-603.344	292.1704	NaN	NaN	-0.3	0.8936	0.0226	0.0198	0.0217	0.0223	0.0201
0.0	0.0	0.0	-1058.344	1238.1704	NaN	NaN	1.3	0.8941	0.0225	0.0197	0.0216	0.0222	0.02
0.0	0.0	0.0	956.656	-1603.8296	NaN	NaN	1.3	0.8942	0.0225	0.0197	0.0216	0.0221	0.0198
0.0	0.0	0.0	-2340.344	-348.8296	NaN	NaN	0.1297	0.894	0.0228	0.0197	0.0217	0.0222	0.0196
0.0	0.0	0.0	-3465.344	-1253.8296	NaN	NaN	0.2657	0.8938	0.0229	0.0199	0.0218	0.0219	0.0197
0.0	0.0	0.0	-1113.344	441.1704	NaN	NaN	-0.3	0.8939	0.0229	0.02	0.0218	0.0217	0.0196
0.0	0.0	0.0	-1482.344	-3308.8296	NaN	NaN	0.6906	0.8928	0.023	0.0205	0.0222	0.0217	0.0199
0.0	0.0	0.0	-1820.344	-2019.8296	NaN	NaN	0.526	0.8936	0.0227	0.0203	0.0221	0.0216	0.0198
0.0	0.0	0.0	-717.344	-456.8296	NaN	NaN	0.3891	0.8935	0.0227	0.0202	0.0221	0.0218	0.0197
0.0	0.0	0.0	2458.656	459.1704	NaN	NaN	0.1574	0.8932	0.0228	0.0202	0.0221	0.0219	0.0198
0.0	0.0	0.0	-2480.344	-1895.8296	NaN	NaN	0.4332	0.8923	0.023	0.0205	0.0222	0.0219	0.02
0.0	0.0	0.0	-206.344	-1930.8296	NaN	NaN	0.9035	0.8919	0.0231	0.0206	0.0223	0.022	0.0201
0.0	0.0	0.0	-1164.344	2370.1704	NaN	NaN	1.3	0.8916	0.0233	0.0207	0.0222	0.0221	0.0201
0.0	0.0	0.0	-2709.344	690.1704	NaN	NaN	-0.3	0.8911	0.0234	0.0208	0.0223	0.0222	0.0203
0.0	0.0	0.0	443.656	-200.8296	NaN	NaN	-0.3	0.8906	0.0234	0.021	0.0224	0.0221	0.0204
0.0	0.0	0.0	-1166.344	-322.8296	NaN	NaN	0.2168	0.8904	0.0234	0.0211	0.0225	0.0221	0.0205
0.0	0.0	0.0	-1358.344	-1070.8296	NaN	NaN	0.4408	0.8904	0.0233	0.0212	0.0225	0.0219	0.0205
0.0	0.0	0.0	-483.344	-609.8296	NaN	NaN	0.5579	0.8903	0.0232	0.0213	0.0227	0.0219	0.0206
0.0	0.0	0.0	-880.344	-397.8296	NaN	NaN	0.3112	0.8901	0.0233	0.0215	0.0227	0.0219	0.0205
0.0	0.0	0.0	-915.344	-2202.8296	NaN	NaN	0.7064	0.8903	0.0232	0.0215	0.0227	0.0218	0.0205
0.0	0.0	0.0	-51.344	-1675.8296	NaN	NaN	0.9703	0.8904	0.0232	0.0216	0.0227	0.0218	0.0205
0.0	0.0	0.0	-2780.344	-1530.8296	NaN	NaN	0.3551	0.8906	0.0232	0.0216	0.0225	0.0216	0.0205
0.0	0.0	0.0	-2294.344	-3238.8296	NaN	NaN	0.5853	0.8907	0.0232	0.0217	0.0224	0.0215	0.0205
0.0	0.0	0.0	-859.344	-2408.8296	NaN	NaN	0.7371	0.8914	0.0229	0.0216	0.0224	0.0214	0.0204
0.0	0.0	0.0	-601.344	1395.1704	NaN	NaN	1.3	0.8916	0.0227	0.0214	0.0223	0.0214	0.0205
0.0	0.0	0.0	-2091.344	-4321.8296	NaN	NaN	0.6739	0.892	0.0226	0.0214	0.0223	0.0213	0.0205
0.0	0.0	0.0	363.656	-545.8296	NaN	NaN	1.3	0.8919	0.0225	0.0213	0.0223	0.0214	0.0205
0.0	0.0	0.0	-1433.344	-2430.8296	NaN	NaN	0.6291	0.8918	0.0226	0.0213	0.0223	0.0214	0.0205
0.0	0.0	0.0	-591.344	-78.8296	NaN	NaN	0.1176	0.8916	0.0226	0.0214	0.0223	0.0215	0.0205
0.0	0.0	0.0	-2218.344	-2607.8296	NaN	NaN	0.5404	0.8919	0.0226	0.0213	0.0223	0.0215	0.0205
0.0	0.0	0.0	488.656	-677.8296	NaN	NaN	1.3	0.8916	0.0226	0.0212	0.0223	0.0216	0.0206
0.0	0.0	0.0	-638.344	-349.8296	NaN	NaN	0.354	0.892	0.0225	0.021	0.0221	0.0218	0.0206
0.0	0.0	0.0	-20.344	-114.8296	NaN	NaN	0.8495	0.8916	0.0227	0.0209	0.0222	0.0221	0.0205
0.0	0.0	0.0	-1867.344	-89.8296	NaN	NaN	0.0459	0.8911	0.0228	0.021	0.0223	0.0223	0.0206
0.0	0.0	0.0	-2783.344	3122.1704	NaN	NaN	1.3	0.8905	0.0229	0.0213	0.0225	0.0222	0.0207
0.0	0.0	0.0	-4023.344	-3485.8296	NaN	NaN	0.4642	0.8907	0.0229	0.0215	0.0224	0.0219	0.0206
0.0	0.0	0.0	-2889.344	-3424.8296	NaN	NaN	0.5424	0.8914	0.0227	0.0213	0.0223	0.0217	0.0205
0.0	0.0	0.0	-932.344	-1474.8296	NaN	NaN	0.6127	0.8917	0.0225	0.0212	0.0223	0.0217	0.0206
0.0	0.0	0.0	-259.344	2801.1704	NaN	NaN	1.102	0.8924	0.0223	0.0207	0.0222	0.0219	0.0205
0.0	0.0	0.0	-954.344	-75.8296	NaN	NaN	0.0736	0.8921	0.0224	0.0208	0.0222	0.022	0.0206
0.0	0.0	0.0	-1429.344	-669.8296	NaN	NaN	0.3191	0.8917	0.0226	0.0209	0.0223	0.022	0.0206
0.0	0.0	0.0	1325.656	-709.8296	NaN	NaN	-0.3	0.8912	0.0227	0.0211	0.0223	0.022	0.0207
0.0	0.0	0.0	-1640.344	-2452.8296	NaN	NaN	0.5992	0.8911	0.0227	0.0212	0.0223	0.0219	0.0208
0.0	0.0	0.0	-1872.344	-520.8296	NaN	NaN	0.2176	0.8912	0.0227	0.0211	0.0222	0.022	0.0207
0.0	0.0	0.0	1020.656	-634.8296	NaN	NaN	-0.3	0.8909	0.0229	0.0211	0.0222	0.0221	0.0208
0.0	0.0	0.0	-2043.344	105.1704	NaN	NaN	-0.0543	0.8908	0.023	0.0211	0.0221	0.0221	0.0208
0.0	0.0	0.0	718.656	-809.8296	NaN	NaN	1.3	0.8908	0.023	0.0211	0.0221	0.0221	0.0208
0.0	0.0	0.0	-1651.344	-1063.8296	NaN	NaN	0.3918	0.8906	0.0231	0.0212	0.0221	0.0222	0.0208
0.0	0.0	0.0	-709.344	478.1704	NaN	NaN	-0.3	0.8906	0.0231	0.0211	0.0221	0.0223	0.0208
0.0	0.0	0.0	-686.344	-1586.8296	NaN	NaN	0.6981	0.8909	0.0229	0.0211	0.022	0.0222	0.0209
0.0	0.0	0.0	184.656	-810.8296	NaN	NaN	1.2949	0.8908	0.0229	0.021	0.0221	0.0223	0.0209
0.0	0.0	0.0	1220.656	261.1704	NaN	NaN	0.1762	0.8908	0.0229	0.021	0.0221	0.0223	0.0209
0.0	0.0	0.0	-1906.344	-443.8296	NaN	NaN	0.1888	0.8904	0.0229	0.0211	0.0222	0.0224	0.0209
0.0	0.0	0.0	-507.344	737.1704	NaN	NaN	1.3	0.8903	0.0229	0.0211	0.0223	0.0225	0.021
0.0	0.0	0.0	-2712.344	-1865.8296	NaN	NaN	0.4075	0.8899	0.0228	0.0214	0.0225	0.0223	0.0211
0.0	0.0	0.0	-1456.344	-2525.8296	NaN	NaN	0.6343	0.8898	0.0227	0.0215	0.0225	0.0222	0.0211
0.0	0.0	0.0	-1825.344	-1575.8296	NaN	NaN	0.4633	0.8899	0.0227	0.0215	0.0226	0.0223	0.0211
0.0	0.0	0.0	-2881.344	-266.8296	NaN	NaN	0.0848	0.8898	0.0227	0.0215	0.0226	0.0223	0.0211
0.0	0.0	0.0	-3010.344	-1371.8296	NaN	NaN	0.313	0.8901	0.0226	0.0215	0.0226	0.0222	0.0211
0.0	0.0	0.0	304.656	-2775.8296	NaN	NaN	1.1233	0.8901	0.0225	0.0214	0.0226	0.0223	0.0211
0.0	0.0	0.0	-1548.344	-2126.8296	NaN	NaN	0.5787	0.8898	0.0225	0.0215	0.0227	0.0223	0.0213
0.0	0.0	0.0	-1617.344	-2184.8296	NaN	NaN	0.5746	0.8896	0.0225	0.0216	0.0226	0.0223	0.0214
0.0	0.0	0.0	-1760.344	116.1704	NaN	NaN	-0.0707	0.8896	0.0225	0.0215	0.0226	0.0224	0.0215
0.0	0.0	0.0	-214.344	-4651.8296	NaN	NaN	0.956	0.8892	0.0226	0.0216	0.0226	0.0224	0.0216
0.0	0.0	0.0	-1960.344	1172.1704	NaN	NaN	-0.3	0.8898	0.0225	0.0213	0.0223	0.0226	0.0215
0.0	0.0	0.0	562.656	-1667.8296	NaN	NaN	1.3	0.8896	0.0225	0.0212	0.0223	0.0229	0.0216
0.0	0.0	0.0	516.656	1012.1704	NaN	NaN	0.6621	0.8896	0.0225	0.0209	0.0222	0.0232	0.0216
0.0	0.0	0.0	-1251.344	1021.1704	NaN	NaN	-0.3	0.8891	0.0227	0.021	0.0223	0.0233	0.0217
0.0	0.0	0.0	-951.344	-1396.8296	NaN	NaN	0.5949	0.8894	0.0227	0.0211	0.0222	0.023	0.0216
0.0	0.0	0.0	-933.344	-74.8296	NaN	NaN	0.0742	0.8895	0.0227	0.021	0.0222	0.023	0.0216
0.0	0.0	0.0	-2309.344	401.1704	NaN	NaN	-0.2102	0.89	0.0226	0.0209	0.0221	0.0229	0.0216
0.0	0.0	0.0	-1227.344	1431.1704	NaN	NaN	1.3	0.8903	0.0224	0.0208	0.0221	0.0229	0.0215
0.0	0.0	0.0	-614.344	864.1704	NaN	NaN	1.3	0.8905	0.0223	0.0206	0.0221	0.0231	0.0214
0.0	0.0	0.0	606.656	-1271.8296	NaN	NaN	1.3	0.89	0.0224	0.0207	0.0223	0.0232	0.0214
0.0	0.0	0.0	-957.344	-1124.8296	NaN	NaN	0.5402	0.8902	0.0225	0.0208	0.0222	0.023	0.0212
0.0	0.0	0.0	-1695.344	-1318.8296	NaN	NaN	0.4375	0.8902	0.0226	0.021	0.0222	0.0228	0.0212
0.0	0.0	0.0	-1069.344	-2703.8296	NaN	NaN	0.7166	0.8906	0.0225	0.0209	0.0222	0.0227	0.0212
0.0	0.0	0.0	-2073.344	641.1704	NaN	NaN	-0.3	0.8911	0.0223	0.0208	0.0221	0.0226	0.0212
0.0	0.0	0.0	-1071.344	-1349.8296	NaN	NaN	0.5575	0.8913	0.0222	0.0207	0.0221	0.0226	0.0212
0.0	0.0	0.0	-66.344	-497.8296	NaN	NaN	0.8824	0.8912	0.0222	0.0207	0.0221	0.0227	0.0212
0.0	0.0	0.0	-1928.344	850.1704	NaN	NaN	-0.3	0.8904	0.0224	0.0208	0.0222	0.0229	0.0213
0.0	0.0	0.0	-2071.344	-494.8296	NaN	NaN	0.1928	0.8907	0.0225	0.0209	0.0221	0.0226	0.0212
0.0	0.0	0.0	-1155.344	-2161.8296	NaN	NaN	0.6517	0.8908	0.0224	0.0208	0.0221	0.0226	0.0212
0.0	0.0	0.0	-2735.344	1130.1704	NaN	NaN	-0.3	0.8907	0.0224	0.0208	0.0221	0.0227	0.0212
0.0	0.0	0.0	-1197.344	2455.1704	NaN	NaN	1.3	0.8909	0.0223	0.0207	0.0221	0.0228	0.0212
0.0	0.0	0.0	-653.344	125.1704	NaN	NaN	-0.237	0.8905	0.0224	0.0208	0.0222	0.0228	0.0213
0.0	0.0	0.0	-1263.344	1628.1704	NaN	NaN	1.3	0.8903	0.0225	0.0208	0.0222	0.0228	0.0213
0.0	0.0	0.0	-1535.344	-357.8296	NaN	NaN	0.189	0.8905	0.0225	0.0208	0.0222	0.0227	0.0212
0.0	0.0	0.0	-1140.344	-441.8296	NaN	NaN	0.2793	0.8908	0.0224	0.0208	0.0222	0.0226	0.0212
0.0	0.0	0.0	-2015.344	167.1704	NaN	NaN	-0.0905	0.8904	0.0225	0.0209	0.0223	0.0226	0.0212
0.0	0.0	0.0	-1487.344	-2394.8296	NaN	NaN	0.6169	0.8903	0.0226	0.0211	0.0224	0.0225	0.0212
0.0	0.0	0.0	-3443.344	-233.8296	NaN	NaN	0.0636	0.8905	0.0225	0.0211	0.0224	0.0223	0.0212
0.0	0.0	0.0	-1027.344	-1582.8296	NaN	NaN	0.6064	0.8904	0.0224	0.0211	0.0225	0.0223	0.0212
0.0	0.0	0.0	-1867.344	-824.8296	NaN	NaN	0.3064	0.8907	0.0223	0.021	0.0224	0.0223	0.0212
0.0	0.0	0.0	-1590.344	-372.8296	NaN	NaN	0.1899	0.8907	0.0223	0.021	0.0224	0.0223	0.0213
0.0	0.0	0.0	337.656	-1466.8296	NaN	NaN	1.299	0.8905	0.0223	0.021	0.0224	0.0224	0.0214
0.0	0.0	0.0	-883.344	-772.8296	NaN	NaN	0.4666	0.8903	0.0224	0.021	0.0224	0.0225	0.0214
0.0	0.0	0.0	-1163.344	200.1704	NaN	NaN	-0.2078	0.89	0.0225	0.0211	0.0224	0.0226	0.0214
0.0	0.0	0.0	-1563.344	-169.8296	NaN	NaN	0.098	0.8896	0.0227	0.0213	0.0225	0.0226	0.0213
0.0	0.0	0.0	-521.344	-2588.8296	NaN	NaN	0.8324	0.8891	0.0228	0.0215	0.0226	0.0226	0.0213
0.0	0.0	0.0	-1212.344	-2952.8296	NaN	NaN	0.7089	0.8889	0.0229	0.0218	0.0226	0.0225	0.0213
0.0	0.0	0.0	380.656	-2728.8296	NaN	NaN	1.1621	0.8894	0.0228	0.0216	0.0225	0.0224	0.0212
0.0	0.0	0.0	-2919.344	-2414.8296	NaN	NaN	0.4527	0.8896	0.0226	0.0216	0.0225	0.0224	0.0214
0.0	0.0	0.0	-1361.344	217.1704	NaN	NaN	-0.1898	0.89	0.0225	0.0213	0.0223	0.0225	0.0214
0.0	0.0	0.0	-3113.344	35.1704	NaN	NaN	-0.0114	0.89	0.0223	0.0212	0.0223	0.0226	0.0215
0.0	0.0	0.0	212.656	-1801.8296	NaN	NaN	1.1338	0.8897	0.0224	0.0212	0.0223	0.0229	0.0216
0.0	0.0	0.0	-1369.344	2339.1704	NaN	NaN	1.3	0.8894	0.0225	0.0213	0.0224	0.0229	0.0216
0.0	0.0	0.0	-1474.344	-3460.8296	NaN	NaN	0.7013	0.889	0.0226	0.0215	0.0224	0.0228	0.0216
0.0	0.0	0.0	-2164.344	-1918.8296	NaN	NaN	0.4699	0.8895	0.0225	0.0214	0.0223	0.0227	0.0216
0.0	0.0	0.0	-2566.344	627.1704	NaN	NaN	-0.3	0.8899	0.0223	0.0212	0.0223	0.0227	0.0216
0.0	0.0	0.0	-1014.344	1569.1704	NaN	NaN	1.3	0.8901	0.0222	0.021	0.0222	0.0228	0.0217
0.0	0.0	0.0	-2639.344	-2234.8296	NaN	NaN	0.4585	0.8901	0.0221	0.0209	0.0222	0.0229	0.0217
0.0	0.0	0.0	-820.344	461.1704	NaN	NaN	-0.3	0.8901	0.0222	0.0209	0.0222	0.0229	0.0217
0.0	0.0	0.0	157.656	-2250.8296	NaN	NaN	1.0753	0.8901	0.0222	0.021	0.0222	0.0228	0.0217
0.0	0.0	0.0	-1091.344	-1303.8296	NaN	NaN	0.5444	0.8904	0.0222	0.0209	0.0221	0.0228	0.0216
0.0	0.0	0.0	-1754.344	-1552.8296	NaN	NaN	0.4695	0.8904	0.0222	0.021	0.0221	0.0228	0.0216
0.0	0.0	0.0	-1054.344	1477.1704	NaN	NaN	1.3	0.8909	0.022	0.0207	0.022	0.0227	0.0215
0.0	0.0	0.0	950.656	-1882.8296	NaN	NaN	1.3	0.8912	0.0218	0.0206	0.022	0.0227	0.0216
0.0	0.0	0.0	-1198.344	-639.8296	NaN	NaN	0.3481	0.8909	0.0219	0.0206	0.022	0.0229	0.0216
0.0	0.0	0.0	-1985.344	1236.1704	NaN	NaN	-0.3	0.8908	0.0219	0.0206	0.022	0.023	0.0216
0.0	0.0	0.0	389.656	438.1704	NaN	NaN	0.5293	0.8907	0.022	0.0206	0.022	0.0229	0.0217
0.0	0.0	0.0	-2685.344	-1647.8296	NaN	NaN	0.3803	0.891	0.022	0.0206	0.022	0.0229	0.0215
0.0	0.0	0.0	-249.344	167.1704	NaN	NaN	-0.3	0.8912	0.022	0.0206	0.022	0.0228	0.0214
0.0	0.0	0.0	-3834.344	-623.8296	NaN	NaN	0.1399	0.8913	0.022	0.0206	0.022	0.0227	0.0213
0.0	0.0	0.0	535.656	-617.8296	NaN	NaN	1.3	0.8917	0.022	0.0205	0.022	0.0226	0.0213
0.0	0.0	0.0	-340.344	-2569.8296	NaN	NaN	0.8831	0.8919	0.0219	0.0206	0.0219	0.0225	0.0212
0.0	0.0	0.0	-1821.344	460.1704	NaN	NaN	-0.3	0.8921	0.0219	0.0205	0.0219	0.0225	0.0212
0.0	0.0	0.0	-2432.344	695.1704	NaN	NaN	-0.3	0.8928	0.0215	0.0203	0.0218	0.0224	0.0212
0.0	0.0	0.0	-2088.344	-22.8296	NaN	NaN	0.0108	0.8923	0.0216	0.0204	0.0219	0.0226	0.0213
0.0	0.0	0.0	-1478.344	1466.1704	NaN	NaN	-0.3	0.8922	0.0217	0.0204	0.0219	0.0225	0.0212
0.0	0.0	0.0	-1099.344	5.1704	NaN	NaN	-0.0047	0.8918	0.022	0.0205	0.0219	0.0225	0.0213
0.0	0.0	0.0	-1404.344	-1232.8296	NaN	NaN	0.4675	0.8915	0.0221	0.0207	0.022	0.0224	0.0212
0.0	0.0	0.0	-902.344	855.1704	NaN	NaN	-0.3	0.8913	0.0222	0.0207	0.022	0.0224	0.0213
0.0	0.0	0.0	-1033.344	-2114.8296	NaN	NaN	0.6718	0.8912	0.0222	0.0208	0.022	0.0224	0.0213
0.0	0.0	0.0	919.656	149.1704	NaN	NaN	0.1396	0.8912	0.0222	0.0208	0.022	0.0225	0.0213
0.0	0.0	0.0	-329.344	-1668.8296	NaN	NaN	0.8352	0.8906	0.0224	0.0209	0.0221	0.0226	0.0214
0.0	0.0	0.0	-1527.344	-1539.8296	NaN	NaN	0.502	0.8901	0.0226	0.021	0.0222	0.0226	0.0214
0.0	0.0	0.0	-1409.344	-2091.8296	NaN	NaN	0.5975	0.89	0.0226	0.0212	0.0222	0.0226	0.0214
0.0	0.0	0.0	-94.344	378.1704	NaN	NaN	1.3	0.8904	0.0224	0.021	0.0222	0.0226	0.0214
0.0	0.0	0.0	-1036.344	-1688.8296	NaN	NaN	0.6197	0.8902	0.0224	0.021	0.0222	0.0226	0.0215
0.0	0.0	0.0	-420.344	-1490.8296	NaN	NaN	0.7801	0.8903	0.0223	0.0209	0.0222	0.0227	0.0215
0.0	0.0	0.0	-1180.344	602.1704	NaN	NaN	-0.3	0.89	0.0224	0.0209	0.0223	0.0227	0.0216
0.0	0.0	0.0	-2094.344	-1842.8296	NaN	NaN	0.4681	0.8897	0.0225	0.0211	0.0223	0.0227	0.0216
0.0	0.0	0.0	-3955.344	893.1704	NaN	NaN	-0.2917	0.8898	0.0224	0.0212	0.0224	0.0226	0.0216
0.0	0.0	0.0	-1428.344	-1490.8296	NaN	NaN	0.5107	0.8898	0.0224	0.0212	0.0225	0.0226	0.0216
0.0	0.0	0.0	-2302.344	-1683.8296	NaN	NaN	0.4224	0.8897	0.0224	0.0213	0.0225	0.0225	0.0216
0.0	0.0	0.0	-2913.344	-586.8296	NaN	NaN	0.1677	0.8899	0.0223	0.0213	0.0226	0.0223	0.0215
0.0	0.0	0.0	-1643.344	-4018.8296	NaN	NaN	0.7098	0.89	0.0223	0.0214	0.0226	0.0222	0.0215
0.0	0.0	0.0	-2357.344	286.1704	NaN	NaN	-0.1382	0.8905	0.0222	0.0211	0.0224	0.0222	0.0215
0.0	0.0	0.0	-3277.344	924.1704	NaN	NaN	-0.3	0.891	0.0221	0.021	0.0223	0.0222	0.0215
0.0	0.0	0.0	210.656	-1842.8296	NaN	NaN	1.1291	0.8911	0.022	0.0209	0.0221	0.0223	0.0215
0.0	0.0	0.0	-1965.344	605.1704	NaN	NaN	-0.3	0.8912	0.022	0.0208	0.0221	0.0225	0.0215
0.0	0.0	0.0	176.656	92.1704	NaN	NaN	0.3429	0.891	0.0221	0.0207	0.0221	0.0226	0.0215
0.0	0.0	0.0	-609.344	362.1704	NaN	NaN	-0.3	0.8907	0.0222	0.0208	0.0221	0.0226	0.0216
0.0	0.0	0.0	-1040.344	-231.8296	NaN	NaN	0.1822	0.8902	0.0223	0.0209	0.0222	0.0227	0.0216
0.0	0.0	0.0	-2886.344	-626.8296	NaN	NaN	0.1784	0.8903	0.0224	0.0209	0.0222	0.0227	0.0215
0.0	0.0	0.0	-356.344	2233.1704	NaN	NaN	1.1899	0.8907	0.0223	0.0207	0.0221	0.0227	0.0215
0.0	0.0	0.0	-1914.344	-250.8296	NaN	NaN	0.1158	0.8905	0.0224	0.0208	0.0222	0.0226	0.0215
0.0	0.0	0.0	-1362.344	-1956.8296	NaN	NaN	0.5896	0.8909	0.0222	0.0208	0.0221	0.0225	0.0214
0.0	0.0	0.0	89.656	-861.8296	NaN	NaN	1.1161	0.891	0.0222	0.0207	0.0221	0.0226	0.0213
0.0	0.0	0.0	-72.344	1473.1704	NaN	NaN	1.0516	0.8913	0.0221	0.0207	0.0221	0.0225	0.0213
0.0	0.0	0.0	-1749.344	108.1704	NaN	NaN	-0.0659	0.8914	0.0221	0.0208	0.0221	0.0224	0.0213
0.0	0.0	0.0	-1496.344	-3833.8296	NaN	NaN	0.7193	0.8908	0.0223	0.021	0.0222	0.0223	0.0213
0.0	0.0	0.0	-2335.344	1826.1704	NaN	NaN	-0.3	0.8914	0.0222	0.0209	0.0221	0.0222	0.0212
0.0	0.0	0.0	-2939.344	899.1704	NaN	NaN	-0.3	0.8913	0.0221	0.0209	0.0222	0.0222	0.0213
0.0	0.0	0.0	298.656	-636.8296	NaN	NaN	1.3	0.8908	0.0222	0.021	0.0223	0.0222	0.0214
0.0	0.0	0.0	-3307.344	-1692.8296	NaN	NaN	0.3386	0.8899	0.0225	0.0213	0.0225	0.0223	0.0214
0.0	0.0	0.0	-540.344	-838.8296	NaN	NaN	0.6082	0.8902	0.0226	0.0213	0.0223	0.0222	0.0214
0.0	0.0	0.0	10.656	155.1704	NaN	NaN	0.9357	0.89	0.0225	0.0214	0.0224	0.0222	0.0215
0.0	0.0	0.0	-818.344	-3440.8296	NaN	NaN	0.8079	0.8895	0.0227	0.0216	0.0224	0.0223	0.0216
0.0	0.0	0.0	-1370.344	-872.8296	NaN	NaN	0.3891	0.8896	0.0227	0.0216	0.0224	0.0223	0.0215
0.0	0.0	0.0	924.656	-1555.8296	NaN	NaN	1.3	0.8896	0.0227	0.0215	0.0223	0.0225	0.0215
0.0	0.0	0.0	1125.656	57.1704	NaN	NaN	0.0483	0.8894	0.0227	0.0215	0.0223	0.0226	0.0217
0.0	0.0	0.0	-1911.344	-1461.8296	NaN	NaN	0.4334	0.8889	0.0228	0.0217	0.0223	0.0225	0.0218
0.0	0.0	0.0	-1274.344	-2278.8296	NaN	NaN	0.6414	0.8892	0.0227	0.0216	0.0223	0.0225	0.0217
0.0	0.0	0.0	-1170.344	-105.8296	NaN	NaN	0.0829	0.8898	0.0224	0.0213	0.0222	0.0226	0.0218
0.0	0.0	0.0	-1588.344	616.1704	NaN	NaN	-0.3	0.8895	0.0224	0.0213	0.0223	0.0227	0.0218
0.0	0.0	0.0	-1462.344	-76.8296	NaN	NaN	0.0499	0.8891	0.0225	0.0214	0.0224	0.0227	0.0218
0.0	0.0	0.0	-1675.344	-3595.8296	NaN	NaN	0.6822	0.8889	0.0226	0.0217	0.0225	0.0225	0.0218
0.0	0.0	0.0	-1282.344	-1866.8296	NaN	NaN	0.5928	0.8896	0.0224	0.0215	0.0224	0.0223	0.0217
0.0	0.0	0.0	-472.344	-786.8296	NaN	NaN	0.6249	0.8902	0.0222	0.0213	0.0223	0.0223	0.0218
0.0	0.0	0.0	-1973.344	-2347.8296	NaN	NaN	0.5433	0.8905	0.0221	0.0211	0.0222	0.0224	0.0219
0.0	0.0	0.0	-2188.344	732.1704	NaN	NaN	-0.3	0.8904	0.0221	0.021	0.0222	0.0225	0.0219
0.0	0.0	0.0	-196.344	-65.8296	NaN	NaN	0.2511	0.8899	0.0223	0.0211	0.0222	0.0226	0.0219
0.0	0.0	0.0	-1602.344	-1905.8296	NaN	NaN	0.5433	0.8895	0.0224	0.0213	0.0222	0.0226	0.0219
0.0	0.0	0.0	-755.344	-2150.8296	NaN	NaN	0.7401	0.8895	0.0225	0.0214	0.0222	0.0225	0.0219
0.0	0.0	0.0	-2488.344	-2345.8296	NaN	NaN	0.4853	0.8899	0.0224	0.0212	0.0221	0.0225	0.0219
0.0	0.0	0.0	-1498.344	-799.8296	NaN	NaN	0.348	0.8904	0.0222	0.021	0.0219	0.0226	0.0219
0.0	0.0	0.0	-1753.344	1118.1704	NaN	NaN	-0.3	0.8904	0.0222	0.0209	0.0219	0.0228	0.0219
0.0	0.0	0.0	-477.344	1630.1704	NaN	NaN	1.3	0.8896	0.0225	0.021	0.022	0.023	0.022
0.0	0.0	0.0	-2174.344	-1785.8296	NaN	NaN	0.4509	0.8891	0.0226	0.0212	0.022	0.023	0.0221
0.0	0.0	0.0	-826.344	568.1704	NaN	NaN	-0.3	0.8891	0.0227	0.0211	0.022	0.0232	0.022
0.0	0.0	0.0	-1636.344	2326.1704	NaN	NaN	1.3	0.889	0.0226	0.021	0.0221	0.0233	0.0221
0.0	0.0	0.0	-950.344	-401.8296	NaN	NaN	0.2972	0.8884	0.0227	0.0212	0.0222	0.0234	0.0222
0.0	0.0	0.0	229.656	-105.8296	NaN	NaN	-0.3	0.8885	0.0229	0.0212	0.0221	0.0232	0.0221
0.0	0.0	0.0	-4001.344	-479.8296	NaN	NaN	0.1071	0.889	0.0229	0.0212	0.022	0.023	0.0219
0.0	0.0	0.0	-1301.344	1097.1704	NaN	NaN	-0.3	0.8905	0.0223	0.0208	0.0218	0.0228	0.0218
0.0	0.0	0.0	-1882.344	2427.1704	NaN	NaN	1.3	0.8917	0.0217	0.0204	0.0218	0.0228	0.0218
0.0	0.0	0.0	-1260.344	909.1704	NaN	NaN	-0.3	0.8915	0.0216	0.0204	0.0219	0.0229	0.0217
0.0	0.0	0.0	-622.344	1448.1704	NaN	NaN	1.3	0.8912	0.0219	0.0206	0.0219	0.0228	0.0216
0.0	0.0	0.0	-2071.344	-1275.8296	NaN	NaN	0.3812	0.8908	0.0222	0.0208	0.022	0.0226	0.0215
0.0	0.0	0.0	-1929.344	-1476.8296	NaN	NaN	0.4336	0.8915	0.0221	0.0207	0.0219	0.0223	0.0214
0.0	0.0	0.0	-2894.344	-522.8296	NaN	NaN	0.153	0.892	0.0219	0.0206	0.022	0.0222	0.0213
0.0	0.0	0.0	-2052.344	106.1704	NaN	NaN	-0.0546	0.893	0.0215	0.0203	0.0219	0.0221	0.0213
0.0	0.0	0.0	-139.344	-150.8296	NaN	NaN	0.5198	0.8927	0.0215	0.0202	0.022	0.0222	0.0214
0.0	0.0	0.0	-563.344	325.1704	NaN	NaN	-0.3	0.8925	0.0216	0.0202	0.0221	0.0222	0.0214
0.0	0.0	0.0	-934.344	-762.8296	NaN	NaN	0.4495	0.8925	0.0216	0.0203	0.022	0.0221	0.0214
0.0	0.0	0.0	-1098.344	-2424.8296	NaN	NaN	0.6883	0.8927	0.0215	0.0202	0.022	0.0221	0.0214
0.0	0.0	0.0	-1487.344	1765.1704	NaN	NaN	1.3	0.8929	0.0214	0.0201	0.022	0.0222	0.0214
0.0	0.0	0.0	-1925.344	489.1704	NaN	NaN	-0.3	0.8927	0.0215	0.0201	0.0221	0.0223	0.0213
0.0	0.0	0.0	642.656	659.1704	NaN	NaN	0.5063	0.8919	0.0218	0.0204	0.0222	0.0225	0.0213
0.0	0.0	0.0	-2839.344	-401.8296	NaN	NaN	0.124	0.8906	0.0223	0.0209	0.0225	0.0224	0.0213
0.0	0.0	0.0	-2741.344	-2242.8296	NaN	NaN	0.45	0.8904	0.0224	0.0212	0.0226	0.0221	0.0214
0.0	0.0	0.0	-2299.344	-3088.8296	NaN	NaN	0.5733	0.8907	0.0222	0.0212	0.0226	0.022	0.0213
0.0	0.0	0.0	-1222.344	340.1704	NaN	NaN	-0.3	0.8911	0.0221	0.021	0.0226	0.022	0.0212
0.0	0.0	0.0	-3400.344	-143.8296	NaN	NaN	0.0406	0.8907	0.0222	0.0212	0.0226	0.022	0.0214
0.0	0.0	0.0	-1752.344	-1058.8296	NaN	NaN	0.3767	0.8905	0.0223	0.0213	0.0226	0.0219	0.0213
0.0	0.0	0.0	-928.344	-1120.8296	NaN	NaN	0.547	0.8905	0.0224	0.0214	0.0225	0.0219	0.0214
0.0	0.0	0.0	-1094.344	-2392.8296	NaN	NaN	0.6862	0.8907	0.0223	0.0214	0.0224	0.0218	0.0214
0.0	0.0	0.0	1286.656	274.1704	NaN	NaN	0.1757	0.8911	0.0223	0.0211	0.0222	0.022	0.0213
0.0	0.0	0.0	1150.656	-297.8296	NaN	NaN	-0.3	0.8905	0.0224	0.0211	0.0223	0.0223	0.0214
0.0	0.0	0.0	-1944.344	-63.8296	NaN	NaN	0.0318	0.8898	0.0227	0.0213	0.0224	0.0223	0.0215
0.0	0.0	0.0	-2026.344	-785.8296	NaN	NaN	0.2794	0.8898	0.0227	0.0214	0.0224	0.0222	0.0215
0.0	0.0	0.0	-466.344	-1290.8296	NaN	NaN	0.7346	0.89	0.0226	0.0213	0.0224	0.0221	0.0215
0.0	0.0	0.0	-2826.344	-637.8296	NaN	NaN	0.1841	0.8902	0.0225	0.0213	0.0224	0.0221	0.0215
0.0	0.0	0.0	-601.344	2490.1704	NaN	NaN	1.3	0.8906	0.0224	0.0211	0.0223	0.0222	0.0214
0.0	0.0	0.0	-1537.344	-1528.8296	NaN	NaN	0.4986	0.8901	0.0225	0.0213	0.0225	0.0222	0.0215
0.0	0.0	0.0	-1804.344	-1588.8296	NaN	NaN	0.4682	0.8901	0.0224	0.0215	0.0225	0.022	0.0215
0.0	0.0	0.0	-1899.344	-1775.8296	NaN	NaN	0.4832	0.8904	0.0224	0.0216	0.0226	0.0218	0.0214
0.0	0.0	0.0	-1586.344	-2476.8296	NaN	NaN	0.6096	0.8908	0.0222	0.0215	0.0225	0.0216	0.0214
0.0	0.0	0.0	-1074.344	-797.8296	NaN	NaN	0.4262	0.8909	0.022	0.0214	0.0226	0.0216	0.0214
0.0	0.0	0.0	-2071.344	-581.8296	NaN	NaN	0.2193	0.8911	0.0219	0.0213	0.0225	0.0217	0.0215
0.0	0.0	0.0	253.656	-2164.8296	NaN	NaN	1.1327	0.8912	0.0219	0.0212	0.0225	0.0216	0.0216
0.0	0.0	0.0	-1713.344	-1298.8296	NaN	NaN	0.4312	0.8912	0.0218	0.0212	0.0225	0.0217	0.0216
0.0	0.0	0.0	-1275.344	-1083.8296	NaN	NaN	0.4594	0.8911	0.0219	0.0212	0.0225	0.0218	0.0216
0.0	0.0	0.0	-1457.344	-1911.8296	NaN	NaN	0.5674	0.891	0.0219	0.0213	0.0224	0.0217	0.0217
0.0	0.0	0.0	-1941.344	-1036.8296	NaN	NaN	0.3481	0.8913	0.0219	0.0212	0.0223	0.0217	0.0216
0.0	0.0	0.0	1412.656	-4343.8296	NaN	NaN	1.3	0.8911	0.022	0.0212	0.0223	0.0217	0.0216
0.0	0.0	0.0	-2709.344	-1587.8296	NaN	NaN	0.3695	0.891	0.0221	0.0212	0.0222	0.0219	0.0216
0.0	0.0	0.0	-603.344	234.1704	NaN	NaN	-0.3	0.8907	0.0222	0.0212	0.0222	0.0221	0.0216
0.0	0.0	0.0	-1482.344	-113.8296	NaN	NaN	0.0713	0.8904	0.0223	0.0213	0.0222	0.0222	0.0217
0.0	0.0	0.0	-1536.344	-343.8296	NaN	NaN	0.1829	0.8902	0.0224	0.0213	0.0221	0.0222	0.0217
0.0	0.0	0.0	-1529.344	-2955.8296	NaN	NaN	0.659	0.8907	0.0223	0.0212	0.022	0.0222	0.0217
0.0	0.0	0.0	-2705.344	1482.1704	NaN	NaN	-0.3	0.8911	0.0222	0.0209	0.0219	0.0224	0.0217
0.0	0.0	0.0	1029.656	2786.1704	NaN	NaN	0.7302	0.8915	0.022	0.0206	0.0218	0.0225	0.0217
0.0	0.0	0.0	-681.344	1265.1704	NaN	NaN	1.3	0.8904	0.0223	0.0208	0.0219	0.0226	0.0219
0.0	0.0	0.0	-2073.344	28.1704	NaN	NaN	-0.0138	0.89	0.0225	0.021	0.022	0.0226	0.0219
0.0	0.0	0.0	-2624.344	-109.8296	NaN	NaN	0.0402	0.8905	0.0224	0.0209	0.022	0.0223	0.0218
0.0	0.0	0.0	-2082.344	128.1704	NaN	NaN	-0.0656	0.8911	0.0222	0.0208	0.0219	0.0222	0.0219
0.0	0.0	0.0	-550.344	-126.8296	NaN	NaN	0.1873	0.892	0.0219	0.0205	0.0218	0.0221	0.0218
0.0	0.0	0.0	-541.344	-1094.8296	NaN	NaN	0.6691	0.8919	0.0219	0.0204	0.0218	0.0222	0.0217
0.0	0.0	0.0	-930.344	567.1704	NaN	NaN	-0.3	0.8925	0.0217	0.0203	0.0218	0.0222	0.0215
0.0	0.0	0.0	639.656	244.1704	NaN	NaN	0.2763	0.8924	0.0218	0.0203	0.0218	0.0222	0.0215
0.0	0.0	0.0	-1927.344	-2455.8296	NaN	NaN	0.5603	0.8916	0.0221	0.0206	0.0219	0.0223	0.0217
0.0	0.0	0.0	-639.344	-492.8296	NaN	NaN	0.4353	0.8919	0.022	0.0205	0.0218	0.0222	0.0216
0.0	0.0	0.0	-1640.344	78.1704	NaN	NaN	-0.05	0.8921	0.0219	0.0204	0.0218	0.0222	0.0216
0.0	0.0	0.0	-648.344	-2009.8296	NaN	NaN	0.7561	0.8923	0.0218	0.0203	0.0218	0.0221	0.0217
0.0	0.0	0.0	-1611.344	-13.8296	NaN	NaN	0.0085	0.8931	0.0215	0.0201	0.0217	0.022	0.0216
0.0	0.0	0.0	50.656	-816.8296	NaN	NaN	1.0661	0.8931	0.0215	0.0201	0.0216	0.0221	0.0216
0.0	0.0	0.0	-1223.344	1856.1704	NaN	NaN	1.3	0.8933	0.0214	0.02	0.0216	0.0221	0.0216
0.0	0.0	0.0	-2072.344	1527.1704	NaN	NaN	-0.3	0.893	0.0215	0.0201	0.0217	0.0222	0.0216
0.0	0.0	0.0	-1191.344	60.1704	NaN	NaN	-0.0532	0.8927	0.0218	0.0203	0.0217	0.0221	0.0215
0.0	0.0	0.0	-1981.344	-1647.8296	NaN	NaN	0.4541	0.8921	0.0221	0.0205	0.0217	0.022	0.0215
0.0	0.0	0.0	-1116.344	-1345.8296	NaN	NaN	0.5466	0.8925	0.0222	0.0206	0.0216	0.0218	0.0213
0.0	0.0	0.0	306.656	-1758.8296	NaN	NaN	1.2112	0.8925	0.0222	0.0206	0.0216	0.0218	0.0213
0.0	0.0	0.0	828.656	239.1704	NaN	NaN	0.224	0.8928	0.022	0.0205	0.0216	0.0219	0.0212
0.0	0.0	0.0	-2026.344	170.1704	NaN	NaN	-0.0917	0.8924	0.0221	0.0206	0.0216	0.022	0.0214
0.0	0.0	0.0	-1955.344	1393.1704	NaN	NaN	-0.3	0.892	0.0223	0.0207	0.0216	0.022	0.0214
0.0	0.0	0.0	-1493.344	-159.8296	NaN	NaN	0.0967	0.8918	0.0224	0.0207	0.0216	0.022	0.0215
0.0	0.0	0.0	-1117.344	345.1704	NaN	NaN	-0.3	0.8916	0.0224	0.0208	0.0217	0.022	0.0215
0.0	0.0	0.0	-1256.344	568.1704	NaN	NaN	-0.3	0.8917	0.0224	0.0208	0.0216	0.022	0.0215
0.0	0.0	0.0	-798.344	1670.1704	NaN	NaN	1.3	0.8916	0.0225	0.0207	0.0217	0.022	0.0215
0.0	0.0	0.0	-782.344	-635.8296	NaN	NaN	0.4483	0.8913	0.0226	0.0208	0.0217	0.0221	0.0215
0.0	0.0	0.0	328.656	3322.1704	NaN	NaN	0.91	0.8916	0.0225	0.0207	0.0217	0.022	0.0214
0.0	0.0	0.0	-1328.344	-983.8296	NaN	NaN	0.4255	0.8909	0.0228	0.0211	0.0218	0.022	0.0214
0.0	0.0	0.0	-2109.344	-2325.8296	NaN	NaN	0.5244	0.8911	0.0228	0.0212	0.0218	0.0218	0.0214
0.0	0.0	0.0	-2249.344	-73.8296	NaN	NaN	0.0318	0.8913	0.0226	0.0211	0.0219	0.0217	0.0213
0.0	0.0	0.0	-1113.344	-1143.8296	NaN	NaN	0.5068	0.8915	0.0225	0.0211	0.0219	0.0216	0.0214
0.0	0.0	0.0	-1863.344	-523.8296	NaN	NaN	0.2194	0.8916	0.0223	0.0211	0.0219	0.0215	0.0214
0.0	0.0	0.0	-623.344	-1548.8296	NaN	NaN	0.713	0.8918	0.0223	0.0211	0.0219	0.0214	0.0215
0.0	0.0	0.0	-1448.344	-1031.8296	NaN	NaN	0.416	0.8922	0.0222	0.021	0.0218	0.0214	0.0214
0.0	0.0	0.0	-2085.344	599.1704	NaN	NaN	-0.3	0.893	0.022	0.0207	0.0217	0.0214	0.0213
0.0	0.0	0.0	-1621.344	-605.8296	NaN	NaN	0.272	0.8927	0.022	0.0207	0.0217	0.0215	0.0213
0.0	0.0	0.0	-551.344	-1002.8296	NaN	NaN	0.6452	0.8926	0.022	0.0207	0.0218	0.0216	0.0213
0.0	0.0	0.0	-17.344	109.1704	NaN	NaN	1.1889	0.8923	0.0221	0.0207	0.0218	0.0217	0.0214
0.0	0.0	0.0	-2248.344	-390.8296	NaN	NaN	0.1481	0.8919	0.0222	0.0208	0.0219	0.0218	0.0214
0.0	0.0	0.0	-3048.344	2525.1704	NaN	NaN	-0.3	0.8923	0.0222	0.0206	0.0218	0.0217	0.0214
0.0	0.0	0.0	-1292.344	-2673.8296	NaN	NaN	0.6742	0.8921	0.0222	0.0207	0.0219	0.0217	0.0214
0.0	0.0	0.0	-631.344	2187.1704	NaN	NaN	1.3	0.8929	0.0221	0.0204	0.0218	0.0216	0.0212
0.0	0.0	0.0	-2245.344	-904.8296	NaN	NaN	0.2872	0.8926	0.0222	0.0206	0.0218	0.0216	0.0213
0.0	0.0	0.0	-921.344	-1099.8296	NaN	NaN	0.5442	0.8932	0.022	0.0205	0.0217	0.0214	0.0211
0.0	0.0	0.0	-855.344	-158.8296	NaN	NaN	0.1566	0.893	0.022	0.0205	0.0218	0.0215	0.0212
0.0	0.0	0.0	-1680.344	-552.8296	NaN	NaN	0.2476	0.8935	0.0219	0.0204	0.0217	0.0214	0.0211
0.0	0.0	0.0	-1183.344	150.1704	NaN	NaN	-0.1453	0.8936	0.0218	0.0203	0.0217	0.0215	0.0211
0.0	0.0	0.0	-835.344	129.1704	NaN	NaN	-0.1829	0.8936	0.0219	0.0203	0.0217	0.0215	0.0211
0.0	0.0	0.0	-1829.344	-760.8296	NaN	NaN	0.2937	0.8936	0.0219	0.0204	0.0216	0.0214	0.0211
0.0	0.0	0.0	-437.344	-791.8296	NaN	NaN	0.6442	0.8942	0.0217	0.0202	0.0215	0.0214	0.021
0.0	0.0	0.0	-680.344	-361.8296	NaN	NaN	0.3472	0.8944	0.0217	0.0201	0.0215	0.0214	0.0209
0.0	0.0	0.0	-1524.344	2845.1704	NaN	NaN	1.3	0.8949	0.0215	0.0198	0.0215	0.0215	0.0208
0.0	0.0	0.0	1.656	376.1704	NaN	NaN	0.9956	0.8942	0.0217	0.0199	0.0216	0.0216	0.0209
0.0	0.0	0.0	-1657.344	-481.8296	NaN	NaN	0.2252	0.8932	0.0221	0.0202	0.0217	0.0217	0.021
0.0	0.0	0.0	-2210.344	-500.8296	NaN	NaN	0.1847	0.893	0.0222	0.0204	0.0217	0.0215	0.0211
0.0	0.0	0.0	-1682.344	-1884.8296	NaN	NaN	0.5284	0.8929	0.0222	0.0204	0.0218	0.0215	0.0212
0.0	0.0	0.0	-1650.344	2427.1704	NaN	NaN	1.3	0.894	0.0218	0.0201	0.0216	0.0214	0.021
0.0	0.0	0.0	-1489.344	933.1704	NaN	NaN	-0.3	0.8941	0.0218	0.0201	0.0217	0.0214	0.021
0.0	0.0	0.0	-22.344	-1737.8296	NaN	NaN	0.9873	0.8942	0.0218	0.0201	0.0216	0.0213	0.0209
0.0	0.0	0.0	-730.344	-321.8296	NaN	NaN	0.3059	0.8941	0.0218	0.0201	0.0217	0.0214	0.0209
0.0	0.0	0.0	-1256.344	-182.8296	NaN	NaN	0.127	0.8939	0.0218	0.0203	0.0217	0.0213	0.021
0.0	0.0	0.0	-932.344	-238.8296	NaN	NaN	0.2039	0.8939	0.0217	0.0203	0.0218	0.0212	0.021
0.0	0.0	0.0	-2380.344	-2145.8296	NaN	NaN	0.4741	0.8935	0.0218	0.0205	0.0219	0.0212	0.0211
0.0	0.0	0.0	-1464.344	-2223.8296	NaN	NaN	0.603	0.8935	0.0218	0.0205	0.022	0.0211	0.0211
0.0	0.0	0.0	-1669.344	720.1704	NaN	NaN	-0.3	0.8939	0.0217	0.0204	0.0219	0.0211	0.0211
0.0	0.0	0.0	-1286.344	-1365.8296	NaN	NaN	0.515	0.8937	0.0217	0.0205	0.0219	0.0211	0.0211
0.0	0.0	0.0	-2313.344	-682.8296	NaN	NaN	0.2279	0.8942	0.0216	0.0204	0.0217	0.0211	0.0211
0.0	0.0	0.0	-1503.344	1250.1704	NaN	NaN	-0.3	0.8946	0.0215	0.0202	0.0216	0.0211	0.021
0.0	0.0	0.0	-72.344	601.1704	NaN	NaN	1.1368	0.8944	0.0216	0.0201	0.0216	0.0213	0.021
0.0	0.0	0.0	-1133.344	2065.1704	NaN	NaN	1.3	0.8938	0.0218	0.0203	0.0216	0.0214	0.0211
0.0	0.0	0.0	-1043.344	-628.8296	NaN	NaN	0.3761	0.8925	0.0223	0.0208	0.0218	0.0214	0.0212
0.0	0.0	0.0	-1858.344	-756.8296	NaN	NaN	0.2894	0.8926	0.0223	0.021	0.0218	0.0212	0.0212
0.0	0.0	0.0	-1566.344	158.1704	NaN	NaN	-0.1123	0.8926	0.0222	0.021	0.0218	0.0212	0.0212
0.0	0.0	0.0	-1545.344	-1139.8296	NaN	NaN	0.4245	0.8927	0.0221	0.0211	0.0218	0.0211	0.0212
0.0	0.0	0.0	-495.344	796.1704	NaN	NaN	1.3	0.8925	0.0222	0.0211	0.0218	0.0212	0.0212
0.0	0.0	0.0	-1830.344	-2640.8296	NaN	NaN	0.5906	0.8917	0.0223	0.0215	0.022	0.0211	0.0214
0.0	0.0	0.0	-2533.344	-306.8296	NaN	NaN	0.108	0.892	0.0222	0.0214	0.0219	0.021	0.0214
0.0	0.0	0.0	-1589.344	-1460.8296	NaN	NaN	0.4789	0.8921	0.0221	0.0214	0.0219	0.0211	0.0214
0.0	0.0	0.0	-153.344	1306.1704	NaN	NaN	1.133	0.8924	0.022	0.0212	0.0218	0.0213	0.0213
0.0	0.0	0.0	-2048.344	361.1704	NaN	NaN	-0.2141	0.892	0.0221	0.0213	0.0219	0.0213	0.0214
0.0	0.0	0.0	352.656	-1297.8296	NaN	NaN	1.3	0.8918	0.0222	0.0214	0.0218	0.0213	0.0215
0.0	0.0	0.0	-65.344	377.1704	NaN	NaN	1.2096	0.8917	0.0222	0.0215	0.0218	0.0213	0.0215
0.0	0.0	0.0	-2240.344	-625.8296	NaN	NaN	0.2184	0.8917	0.0221	0.0215	0.0218	0.0212	0.0216
0.0	0.0	0.0	-3119.344	-1455.8296	NaN	NaN	0.3182	0.8915	0.0221	0.0215	0.0219	0.0213	0.0217
0.0	0.0	0.0	439.656	-1352.8296	NaN	NaN	1.3	0.8921	0.0219	0.0213	0.0218	0.0213	0.0216
0.0	0.0	0.0	362.656	-842.8296	NaN	NaN	1.3	0.8921	0.022	0.0213	0.0218	0.0214	0.0216
0.0	0.0	0.0	-1147.344	-3499.8296	NaN	NaN	0.7531	0.8915	0.022	0.0215	0.0219	0.0213	0.0218
0.0	0.0	0.0	-1505.344	-1075.8296	NaN	NaN	0.4168	0.892	0.0219	0.0215	0.0217	0.0212	0.0217
0.0	0.0	0.0	-2340.344	-1493.8296	NaN	NaN	0.3896	0.8923	0.0217	0.0213	0.0216	0.0213	0.0217
0.0	0.0	0.0	-2142.344	1308.1704	NaN	NaN	-0.3	0.8934	0.0214	0.0209	0.0214	0.0213	0.0215
0.0	0.0	0.0	-1265.344	143.1704	NaN	NaN	-0.1276	0.8929	0.0215	0.021	0.0215	0.0215	0.0217
0.0	0.0	0.0	-653.344	154.1704	NaN	NaN	-0.3	0.8933	0.0214	0.0209	0.0214	0.0215	0.0216
0.0	0.0	0.0	-1768.344	-628.8296	NaN	NaN	0.2623	0.8928	0.0215	0.0209	0.0214	0.0216	0.0218
0.0	0.0	0.0	-3699.344	3267.1704	NaN	NaN	-0.3	0.8932	0.0213	0.0207	0.0214	0.0217	0.0217
0.0	0.0	0.0	-24.344	1417.1704	NaN	NaN	1.0175	0.893	0.0213	0.0207	0.0214	0.0218	0.0217
0.0	0.0	0.0	-713.344	-2145.8296	NaN	NaN	0.7505	0.8924	0.0215	0.0208	0.0216	0.0219	0.0218
0.0	0.0	0.0	-753.344	-468.8296	NaN	NaN	0.3836	0.8927	0.0215	0.0209	0.0215	0.0218	0.0217
0.0	0.0	0.0	-2236.344	-1520.8296	NaN	NaN	0.4048	0.8925	0.0216	0.021	0.0215	0.0217	0.0217
0.0	0.0	0.0	-1729.344	-353.8296	NaN	NaN	0.1699	0.8927	0.0215	0.021	0.0214	0.0218	0.0216
0.0	0.0	0.0	-1928.344	1713.1704	NaN	NaN	-0.3	0.8933	0.0213	0.0209	0.0213	0.0217	0.0215
0.0	0.0	0.0	-128.344	-536.8296	NaN	NaN	0.8071	0.8929	0.0214	0.0212	0.0213	0.0217	0.0215
0.0	0.0	0.0	-1310.344	-1454.8296	NaN	NaN	0.5261	0.8929	0.0214	0.0213	0.0213	0.0217	0.0215
0.0	0.0	0.0	-996.344	-1115.8296	NaN	NaN	0.5283	0.8927	0.0214	0.0214	0.0212	0.0218	0.0215
0.0	0.0	0.0	-1345.344	1336.1704	NaN	NaN	-0.3	0.8929	0.0212	0.0215	0.0211	0.0217	0.0216
0.0	0.0	0.0	-857.344	2789.1704	NaN	NaN	1.3	0.893	0.0212	0.0215	0.021	0.0217	0.0217
0.0	0.0	0.0	-2083.344	-652.8296	NaN	NaN	0.2386	0.8927	0.0213	0.0214	0.0211	0.0217	0.0217
0.0	0.0	0.0	-1764.344	1980.1704	NaN	NaN	1.3	0.8928	0.0213	0.0215	0.021	0.0218	0.0217
0.0	0.0	0.0	-894.344	2660.1704	NaN	NaN	1.3	0.8925	0.0213	0.0215	0.021	0.0219	0.0218
0.0	0.0	0.0	-1074.344	3210.1704	NaN	NaN	1.3	0.892	0.0213	0.0216	0.0211	0.0221	0.0219
0.0	0.0	0.0	-1789.344	1511.1704	NaN	NaN	-0.3	0.8919	0.0215	0.0216	0.0212	0.0221	0.0218
0.0	0.0	0.0	-1120.344	2250.1704	NaN	NaN	1.3	0.8916	0.0217	0.0216	0.0213	0.0221	0.0217
0.0	0.0	0.0	649.656	806.1704	NaN	NaN	0.5538	0.8916	0.0218	0.0215	0.0213	0.0221	0.0217
0.0	0.0	0.0	-982.344	1020.1704	NaN	NaN	1.3	0.8919	0.0218	0.0214	0.0213	0.0219	0.0215
0.0	0.0	0.0	-2027.344	105.1704	NaN	NaN	-0.0547	0.8921	0.0219	0.0213	0.0214	0.0218	0.0215
0.0	0.0	0.0	33.656	1231.1704	NaN	NaN	0.9734	0.8928	0.0216	0.0212	0.0214	0.0217	0.0214
0.0	0.0	0.0	-3246.344	-1790.8296	NaN	NaN	0.3555	0.8923	0.0216	0.0214	0.0215	0.0216	0.0216
0.0	0.0	0.0	-2770.344	-106.8296	NaN	NaN	0.0371	0.8932	0.0212	0.0214	0.0214	0.0213	0.0215
0.0	0.0	0.0	-1938.344	-1648.8296	NaN	NaN	0.4596	0.8927	0.0212	0.0216	0.0216	0.0212	0.0217
0.0	0.0	0.0	-3002.344	-1241.8296	NaN	NaN	0.2926	0.8934	0.021	0.0215	0.0215	0.0211	0.0216
0.0	0.0	0.0	-3291.344	1170.1704	NaN	NaN	-0.3	0.8946	0.0205	0.0214	0.0211	0.021	0.0214
0.0	0.0	0.0	-2835.344	1113.1704	NaN	NaN	-0.3	0.8948	0.0203	0.0215	0.021	0.021	0.0215
0.0	0.0	0.0	138.656	1902.1704	NaN	NaN	0.9321	0.8952	0.0201	0.0215	0.0208	0.021	0.0214
0.0	0.0	0.0	-1043.344	-1872.8296	NaN	NaN	0.6422	0.8945	0.0205	0.0214	0.021	0.0211	0.0215
0.0	0.0	0.0	-2128.344	-169.8296	NaN	NaN	0.0739	0.8943	0.0207	0.0214	0.021	0.0211	0.0214
0.0	0.0	0.0	-1484.344	901.1704	NaN	NaN	-0.3	0.8941	0.0208	0.0214	0.021	0.0212	0.0215
0.0	0.0	0.0	-3548.344	1821.1704	NaN	NaN	-0.3	0.8942	0.0208	0.0212	0.021	0.0212	0.0215
0.0	0.0	0.0	-2428.344	-271.8296	NaN	NaN	0.1007	0.8936	0.021	0.0212	0.0212	0.0214	0.0216
0.0	0.0	0.0	-1768.344	1498.1704	NaN	NaN	-0.3	0.8935	0.0211	0.0212	0.0212	0.0215	0.0215
0.0	0.0	0.0	-168.344	642.1704	NaN	NaN	1.3	0.8932	0.0212	0.0213	0.0213	0.0216	0.0215
0.0	0.0	0.0	-1271.344	735.1704	NaN	NaN	-0.3	0.8933	0.0212	0.0212	0.0213	0.0216	0.0214
0.0	0.0	0.0	-1741.344	-1058.8296	NaN	NaN	0.3781	0.8928	0.0214	0.0213	0.0215	0.0216	0.0214
0.0	0.0	0.0	-457.344	-717.8296	NaN	NaN	0.6108	0.8929	0.0214	0.0212	0.0215	0.0216	0.0213
0.0	0.0	0.0	-2608.344	-369.8296	NaN	NaN	0.1242	0.8931	0.0212	0.0212	0.0215	0.0216	0.0213
0.0	0.0	0.0	-1643.344	3360.1704	NaN	NaN	1.3	0.8939	0.0209	0.021	0.0214	0.0215	0.0212
0.0	0.0	0.0	-2291.344	-2291.8296	NaN	NaN	0.5001	0.8929	0.0212	0.0212	0.0216	0.0217	0.0214
0.0	0.0	0.0	-2510.344	1461.1704	NaN	NaN	-0.3	0.8934	0.0211	0.0211	0.0215	0.0217	0.0212
0.0	0.0	0.0	-1192.344	-1503.8296	NaN	NaN	0.5578	0.8925	0.0214	0.0214	0.0217	0.0217	0.0213
0.0	0.0	0.0	-2971.344	729.1704	NaN	NaN	-0.3	0.8926	0.0214	0.0214	0.0217	0.0218	0.0212
0.0	0.0	0.0	-2040.344	-300.8296	NaN	NaN	0.1285	0.8926	0.0214	0.0215	0.0217	0.0217	0.0211
0.0	0.0	0.0	-2021.344	222.1704	NaN	NaN	-0.1235	0.8936	0.0211	0.0213	0.0215	0.0216	0.021
0.0	0.0	0.0	-1943.344	344.1704	NaN	NaN	-0.2152	0.8935	0.021	0.0212	0.0216	0.0217	0.021
0.0	0.0	0.0	-1705.344	724.1704	NaN	NaN	-0.3	0.8933	0.0211	0.0211	0.0217	0.0219	0.021
0.0	0.0	0.0	-1952.344	792.1704	NaN	NaN	-0.3	0.8924	0.0215	0.0213	0.0218	0.0219	0.0211
0.0	0.0	0.0	-249.344	-903.8296	NaN	NaN	0.7838	0.8918	0.0218	0.0215	0.0219	0.0218	0.0212
0.0	0.0	0.0	-2309.344	-3215.8296	NaN	NaN	0.582	0.892	0.0217	0.0215	0.022	0.0217	0.0211
0.0	0.0	0.0	-1454.344	704.1704	NaN	NaN	-0.3	0.8935	0.0211	0.021	0.0218	0.0217	0.0208
0.0	0.0	0.0	-1852.344	2071.1704	NaN	NaN	1.3	0.8938	0.0209	0.0208	0.0218	0.0219	0.0208
0.0	0.0	0.0	-1687.344	49.1704	NaN	NaN	-0.03	0.8929	0.0212	0.021	0.0221	0.0219	0.0209
0.0	0.0	0.0	-1566.344	-2370.8296	NaN	NaN	0.6022	0.8925	0.0215	0.0211	0.0222	0.0219	0.0208
0.0	0.0	0.0	-2021.344	-1711.8296	NaN	NaN	0.4585	0.8933	0.0213	0.021	0.022	0.0216	0.0208
0.0	0.0	0.0	-2512.344	1488.1704	NaN	NaN	-0.3	0.8945	0.0208	0.0206	0.0218	0.0215	0.0208
0.0	0.0	0.0	-1843.344	-753.8296	NaN	NaN	0.2902	0.8952	0.0205	0.0203	0.0218	0.0215	0.0207
0.0	0.0	0.0	-1242.344	2857.1704	NaN	NaN	1.3	0.8955	0.0203	0.0201	0.0217	0.0217	0.0206
0.0	0.0	0.0	-1391.344	650.1704	NaN	NaN	-0.3	0.8951	0.0205	0.0203	0.0219	0.0217	0.0206
0.0	0.0	0.0	-1767.344	54.1704	NaN	NaN	-0.0316	0.8945	0.0209	0.0206	0.022	0.0216	0.0205
0.0	0.0	0.0	-2542.344	-4831.8296	NaN	NaN	0.6552	0.8946	0.0212	0.0206	0.022	0.0213	0.0203
0.0	0.0	0.0	-1427.344	-2163.8296	NaN	NaN	0.6025	0.8957	0.0208	0.0204	0.0218	0.0211	0.0202
0.0	0.0	0.0	-1537.344	861.1704	NaN	NaN	-0.3	0.8963	0.0204	0.0201	0.0218	0.0211	0.0203
0.0	0.0	0.0	510.656	1395.1704	NaN	NaN	0.7321	0.8966	0.0201	0.02	0.0218	0.0213	0.0203
0.0	0.0	0.0	-904.344	-1703.8296	NaN	NaN	0.6533	0.8956	0.0205	0.0203	0.0219	0.0214	0.0204
0.0	0.0	0.0	-284.344	-250.8296	NaN	NaN	0.4687	0.8951	0.0208	0.0204	0.0219	0.0214	0.0203
0.0	0.0	0.0	112.656	-1780.8296	NaN	NaN	1.0675	0.8945	0.0211	0.0206	0.022	0.0215	0.0204
0.0	0.0	0.0	-1557.344	-2680.8296	NaN	NaN	0.6325	0.8942	0.0212	0.0207	0.022	0.0215	0.0204
0.0	0.0	0.0	-1013.344	-442.8296	NaN	NaN	0.3041	0.8941	0.0213	0.0207	0.022	0.0215	0.0203
0.0	0.0	0.0	-704.344	-2292.8296	NaN	NaN	0.765	0.8936	0.0215	0.0208	0.0221	0.0217	0.0204
0.0	0.0	0.0	-865.344	185.1704	NaN	NaN	-0.2722	0.8931	0.0215	0.0208	0.0222	0.0218	0.0206
0.0	0.0	0.0	-884.344	-13.8296	NaN	NaN	0.0154	0.8928	0.0216	0.0208	0.0222	0.022	0.0206
0.0	0.0	0.0	-1446.344	-373.8296	NaN	NaN	0.2054	0.8924	0.0216	0.021	0.0222	0.0222	0.0206
0.0	0.0	0.0	16.656	598.1704	NaN	NaN	0.9729	0.8925	0.0215	0.0211	0.0222	0.0222	0.0205
0.0	0.0	0.0	-1417.344	538.1704	NaN	NaN	-0.3	0.8926	0.0215	0.0212	0.0222	0.0219	0.0205
0.0	0.0	0.0	-1535.344	-2225.8296	NaN	NaN	0.5918	0.8922	0.0218	0.0214	0.0223	0.0218	0.0205
0.0	0.0	0.0	-2907.344	781.1704	NaN	NaN	-0.3	0.8922	0.0219	0.0215	0.0223	0.0217	0.0204
0.0	0.0	0.0	-2539.344	-121.8296	NaN	NaN	0.0458	0.8919	0.0221	0.0216	0.0223	0.0216	0.0204
0.0	0.0	0.0	-2794.344	-303.8296	NaN	NaN	0.0981	0.8922	0.0221	0.0217	0.0222	0.0214	0.0204
0.0	0.0	0.0	-1674.344	-657.8296	NaN	NaN	0.2821	0.8921	0.022	0.0218	0.0222	0.0215	0.0205
0.0	0.0	0.0	-816.344	-2436.8296	NaN	NaN	0.7491	0.8922	0.0219	0.0219	0.0221	0.0214	0.0205
0.0	0.0	0.0	-373.344	-599.8296	NaN	NaN	0.6164	0.8921	0.0217	0.0219	0.0221	0.0215	0.0206
0.0	0.0	0.0	-78.344	-480.8296	NaN	NaN	0.8599	0.8916	0.0218	0.022	0.0222	0.0216	0.0206
0.0	0.0	0.0	-984.344	-1392.8296	NaN	NaN	0.5859	0.8913	0.022	0.0221	0.0222	0.0217	0.0207
0.0	0.0	0.0	-3110.344	-118.8296	NaN	NaN	0.0368	0.891	0.0221	0.0223	0.0222	0.0217	0.0207
0.0	0.0	0.0	-2696.344	1444.1704	NaN	NaN	-0.3	0.8912	0.022	0.0222	0.0222	0.0216	0.0208
0.0	0.0	0.0	-2309.344	-1734.8296	NaN	NaN	0.429	0.891	0.022	0.0222	0.0222	0.0216	0.0209
0.0	0.0	0.0	-2991.344	432.1704	NaN	NaN	-0.1689	0.8911	0.022	0.0222	0.0222	0.0216	0.0209
0.0	0.0	0.0	-1017.344	-678.8296	NaN	NaN	0.4002	0.8908	0.0221	0.0224	0.0222	0.0216	0.0209
0.0	0.0	0.0	-1476.344	-2793.8296	NaN	NaN	0.6543	0.8904	0.0223	0.0226	0.0222	0.0216	0.0209
0.0	0.0	0.0	-1915.344	-3297.8296	NaN	NaN	0.6326	0.8906	0.0224	0.0226	0.0221	0.0215	0.0208
0.0	0.0	0.0	-1111.344	-2245.8296	NaN	NaN	0.669	0.8908	0.0222	0.0227	0.022	0.0214	0.0209
0.0	0.0	0.0	-2347.344	-1573.8296	NaN	NaN	0.4014	0.8906	0.022	0.0227	0.0221	0.0216	0.0211
0.0	0.0	0.0	-1450.344	-470.8296	NaN	NaN	0.2451	0.8903	0.0218	0.0226	0.0221	0.0218	0.0213
0.0	0.0	0.0	-1367.344	-543.8296	NaN	NaN	0.2846	0.8898	0.0219	0.0227	0.0222	0.022	0.0215
0.0	0.0	0.0	-1562.344	-1080.8296	NaN	NaN	0.4089	0.8895	0.022	0.0227	0.0222	0.0221	0.0216
0.0	0.0	0.0	-3558.344	707.1704	NaN	NaN	-0.248	0.8896	0.0218	0.0226	0.0222	0.0222	0.0217
0.0	0.0	0.0	-2117.344	1340.1704	NaN	NaN	-0.3	0.8894	0.0216	0.0226	0.0222	0.0224	0.0218
0.0	0.0	0.0	-2485.344	121.1704	NaN	NaN	-0.0513	0.8897	0.0215	0.0225	0.0222	0.0224	0.0218
0.0	0.0	0.0	-2313.344	-123.8296	NaN	NaN	0.0508	0.8898	0.0215	0.0224	0.0221	0.0224	0.0217
0.0	0.0	0.0	-2708.344	-930.8296	NaN	NaN	0.2558	0.8901	0.0214	0.0224	0.022	0.0224	0.0217
0.0	0.0	0.0	-928.344	-223.8296	NaN	NaN	0.1943	0.8902	0.0212	0.0223	0.022	0.0225	0.0218
0.0	0.0	0.0	-811.344	1191.1704	NaN	NaN	1.3	0.8903	0.021	0.0222	0.022	0.0226	0.0218
0.0	0.0	0.0	-1417.344	-818.8296	NaN	NaN	0.3662	0.8905	0.0209	0.0222	0.0219	0.0226	0.0219
0.0	0.0	0.0	-2214.344	-146.8296	NaN	NaN	0.0622	0.8903	0.0208	0.0221	0.0219	0.0228	0.022
0.0	0.0	0.0	-3435.344	1887.1704	NaN	NaN	-0.3	0.8904	0.0208	0.0221	0.0219	0.0228	0.022
0.0	0.0	0.0	-1041.344	-337.8296	NaN	NaN	0.245	0.8902	0.0208	0.0221	0.0219	0.0228	0.0221
0.0	0.0	0.0	-3293.344	-2820.8296	NaN	NaN	0.4614	0.8906	0.0208	0.022	0.0218	0.0227	0.0221
0.0	0.0	0.0	-1408.344	-2006.8296	NaN	NaN	0.5876	0.8903	0.0208	0.022	0.0218	0.023	0.0222
0.0	0.0	0.0	-2424.344	1415.1704	NaN	NaN	-0.3	0.8902	0.0207	0.0218	0.0218	0.0232	0.0223
0.0	0.0	0.0	-2281.344	-960.8296	NaN	NaN	0.2964	0.8899	0.0207	0.0219	0.0218	0.0233	0.0225
0.0	0.0	0.0	-1382.344	-1890.8296	NaN	NaN	0.5777	0.89	0.0207	0.0218	0.0217	0.0233	0.0225
0.0	0.0	0.0	-1570.344	4489.1704	NaN	NaN	1.3	0.8889	0.0208	0.0217	0.022	0.0238	0.0227
0.0	0.0	0.0	-2481.344	-1563.8296	NaN	NaN	0.3866	0.8888	0.0209	0.0217	0.0221	0.0238	0.0227
0.0	0.0	0.0	-2465.344	3487.1704	NaN	NaN	1.3	0.888	0.0211	0.0217	0.0224	0.0242	0.0227
0.0	0.0	0.0	-1924.344	-593.8296	NaN	NaN	0.2358	0.8885	0.0212	0.0218	0.0222	0.0238	0.0224
0.0	0.0	0.0	-703.344	-1975.8296	NaN	NaN	0.7375	0.8888	0.0213	0.0219	0.0221	0.0235	0.0223
0.0	0.0	0.0	-3131.344	-1081.8296	NaN	NaN	0.2568	0.8891	0.0214	0.022	0.0221	0.0233	0.0222
0.0	0.0	0.0	-2954.344	-1421.8296	NaN	NaN	0.3249	0.8891	0.0215	0.0221	0.0221	0.0232	0.0221
0.0	0.0	0.0	-2941.344	152.1704	NaN	NaN	-0.0546	0.8888	0.0215	0.0221	0.0221	0.0233	0.0222
0.0	0.0	0.0	-1388.344	-3056.8296	NaN	NaN	0.6877	0.8889	0.0214	0.0221	0.0222	0.0232	0.0221
0.0	0.0	0.0	-894.344	1059.1704	NaN	NaN	1.3	0.8881	0.0215	0.0221	0.0224	0.0235	0.0223
0.0	0.0	0.0	-1655.344	-555.8296	NaN	NaN	0.2514	0.8877	0.0215	0.0221	0.0226	0.0238	0.0224
0.0	0.0	0.0	-2340.344	955.1704	NaN	NaN	-0.3	0.887	0.0216	0.0222	0.0228	0.0241	0.0224
0.0	0.0	0.0	-1698.344	2696.1704	NaN	NaN	1.3	0.8871	0.0216	0.0222	0.0228	0.024	0.0223
0.0	0.0	0.0	-1616.344	637.1704	NaN	NaN	-0.3	0.8881	0.0215	0.0223	0.0224	0.0234	0.0222
0.0	0.0	0.0	-3335.344	-1794.8296	NaN	NaN	0.3499	0.8885	0.0218	0.0224	0.0222	0.0231	0.022
0.0	0.0	0.0	-2831.344	530.1704	NaN	NaN	-0.2304	0.8887	0.0217	0.0224	0.0223	0.023	0.0219
0.0	0.0	0.0	-2363.344	1326.1704	NaN	NaN	-0.3	0.8885	0.0217	0.0224	0.0224	0.0232	0.0219
0.0	0.0	0.0	-2079.344	2743.1704	NaN	NaN	1.3	0.8882	0.0216	0.0223	0.0225	0.0234	0.022
0.0	0.0	0.0	-1995.344	4.1704	NaN	NaN	-0.0021	0.888	0.0217	0.0224	0.0225	0.0233	0.022
0.0	0.0	0.0	-2392.344	3046.1704	NaN	NaN	1.3	0.8878	0.0219	0.0225	0.0226	0.0233	0.0219
0.0	0.0	0.0	-1833.344	519.1704	NaN	NaN	-0.3	0.8883	0.022	0.0226	0.0224	0.0229	0.0218
0.0	0.0	0.0	-2950.344	-811.8296	NaN	NaN	0.2158	0.8885	0.0222	0.0227	0.0222	0.0226	0.0217
0.0	0.0	0.0	-2089.344	-977.8296	NaN	NaN	0.3188	0.8883	0.0224	0.0228	0.0223	0.0226	0.0216
0.0	0.0	0.0	-1473.344	216.1704	NaN	NaN	-0.1719	0.8883	0.0224	0.0228	0.0223	0.0227	0.0216
0.0	0.0	0.0	-1896.344	1067.1704	NaN	NaN	-0.3	0.8879	0.0224	0.0229	0.0224	0.0227	0.0218
0.0	0.0	0.0	-279.344	-1306.8296	NaN	NaN	0.8239	0.8879	0.0225	0.0229	0.0223	0.0226	0.0218
0.0	0.0	0.0	-2743.344	-2769.8296	NaN	NaN	0.5024	0.8877	0.0228	0.0231	0.0223	0.0225	0.0217
0.0	0.0	0.0	-3504.344	-7.8296	NaN	NaN	0.0022	0.8881	0.0226	0.023	0.0223	0.0224	0.0217
0.0	0.0	0.0	-1365.344	-559.8296	NaN	NaN	0.2908	0.8879	0.0226	0.0231	0.0223	0.0224	0.0218
0.0	0.0	0.0	-3740.344	11.1704	NaN	NaN	-0.003	0.888	0.0227	0.0231	0.0223	0.0222	0.0217
0.0	0.0	0.0	-2064.344	-1146.8296	NaN	NaN	0.3571	0.8882	0.0227	0.0232	0.0223	0.0221	0.0216
0.0	0.0	0.0	-2473.344	-2589.8296	NaN	NaN	0.5115	0.8885	0.0227	0.0232	0.0223	0.0218	0.0214
0.0	0.0	0.0	-2516.344	1960.1704	NaN	NaN	-0.3	0.8886	0.0225	0.0232	0.0225	0.0218	0.0215
0.0	0.0	0.0	-1379.344	-3915.8296	NaN	NaN	0.7395	0.8895	0.0224	0.023	0.0224	0.0214	0.0214
0.0	0.0	0.0	-2307.344	-118.8296	NaN	NaN	0.049	0.8897	0.0221	0.0229	0.0224	0.0214	0.0215
0.0	0.0	0.0	-3572.344	-1945.8296	NaN	NaN	0.3526	0.8902	0.0219	0.0226	0.0225	0.0213	0.0215
0.0	0.0	0.0	-1053.344	368.1704	NaN	NaN	-0.3	0.8903	0.0217	0.0226	0.0225	0.0214	0.0216
0.0	0.0	0.0	-1191.344	-535.8296	NaN	NaN	0.3102	0.8901	0.0217	0.0226	0.0226	0.0215	0.0216
0.0	0.0	0.0	-2731.344	93.1704	NaN	NaN	-0.0353	0.8899	0.0218	0.0226	0.0226	0.0215	0.0216
0.0	0.0	0.0	-1850.344	-1183.8296	NaN	NaN	0.3902	0.8898	0.0218	0.0227	0.0226	0.0215	0.0216
0.0	0.0	0.0	-3202.344	-509.8296	NaN	NaN	0.1373	0.89	0.0216	0.0227	0.0225	0.0215	0.0216
0.0	0.0	0.0	-143.344	-2621.8296	NaN	NaN	0.9482	0.8899	0.0216	0.0228	0.0225	0.0215	0.0217
0.0	0.0	0.0	-2086.344	-557.8296	NaN	NaN	0.211	0.8898	0.0215	0.0227	0.0226	0.0216	0.0218
0.0	0.0	0.0	-3510.344	1052.1704	NaN	NaN	-0.3	0.8893	0.0216	0.0228	0.0227	0.0218	0.0218
0.0	0.0	0.0	-1226.344	806.1704	NaN	NaN	-0.3	0.8892	0.0216	0.0229	0.0227	0.0218	0.0218
0.0	0.0	0.0	-3115.344	-1211.8296	NaN	NaN	0.2801	0.889	0.0218	0.0231	0.0227	0.0217	0.0218
0.0	0.0	0.0	-341.344	-3142.8296	NaN	NaN	0.902	0.8891	0.0218	0.0231	0.0226	0.0216	0.0218
0.0	0.0	0.0	325.656	-1746.8296	NaN	NaN	1.2291	0.8891	0.0217	0.0231	0.0226	0.0217	0.0218
0.0	0.0	0.0	-298.344	585.1704	NaN	NaN	1.3	0.8886	0.0218	0.0231	0.0227	0.022	0.0219
0.0	0.0	0.0	-1319.344	-332.8296	NaN	NaN	0.2014	0.8886	0.0219	0.0231	0.0226	0.022	0.0218
0.0	0.0	0.0	-1426.344	-678.8296	NaN	NaN	0.3225	0.8884	0.022	0.0232	0.0227	0.0219	0.0218
0.0	0.0	0.0	-2903.344	-12.8296	NaN	NaN	0.0044	0.8886	0.022	0.0231	0.0227	0.0218	0.0217
0.0	0.0	0.0	-2913.344	-1201.8296	NaN	NaN	0.292	0.8892	0.0219	0.0229	0.0227	0.0217	0.0217
0.0	0.0	0.0	-46.344	-111.8296	NaN	NaN	0.707	0.8895	0.0217	0.0227	0.0227	0.0217	0.0217
0.0	0.0	0.0	691.656	-492.8296	NaN	NaN	-0.3	0.8895	0.0218	0.0226	0.0228	0.0218	0.0216
0.0	0.0	0.0	698.656	-1220.8296	NaN	NaN	1.3	0.8896	0.0219	0.0226	0.0227	0.0217	0.0215
0.0	0.0	0.0	-3616.344	1173.1704	NaN	NaN	-0.3	0.8896	0.022	0.0227	0.0227	0.0216	0.0213
0.0	0.0	0.0	-1784.344	-187.8296	NaN	NaN	0.0952	0.8899	0.022	0.0228	0.0227	0.0215	0.0211
0.0	0.0	0.0	-1473.344	-1903.8296	NaN	NaN	0.5637	0.89	0.0221	0.0227	0.0226	0.0214	0.0211
0.0	0.0	0.0	-2955.344	-2815.8296	NaN	NaN	0.4879	0.8901	0.0221	0.0228	0.0226	0.0213	0.0211
0.0	0.0	0.0	-479.344	-323.8296	NaN	NaN	0.4032	0.8904	0.022	0.0227	0.0226	0.0212	0.0211
0.0	0.0	0.0	-2299.344	-2307.8296	NaN	NaN	0.5009	0.8904	0.022	0.0228	0.0226	0.0212	0.0211
0.0	0.0	0.0	-2094.344	2078.1704	NaN	NaN	-0.3	0.8907	0.0219	0.0228	0.0225	0.0211	0.0209
0.0	0.0	0.0	-2672.344	53.1704	NaN	NaN	-0.0203	0.8905	0.0221	0.0229	0.0224	0.0211	0.0209
0.0	0.0	0.0	-2163.344	-2069.8296	NaN	NaN	0.489	0.8902	0.0223	0.0231	0.0223	0.0212	0.0208
0.0	0.0	0.0	-1461.344	967.1704	NaN	NaN	-0.3	0.8906	0.0223	0.0231	0.0222	0.0212	0.0207
0.0	0.0	0.0	-1569.344	-3171.8296	NaN	NaN	0.669	0.8893	0.0227	0.0232	0.0224	0.0214	0.021
0.0	0.0	0.0	-1742.344	-1469.8296	NaN	NaN	0.4576	0.8884	0.0229	0.0234	0.0226	0.0215	0.0212
0.0	0.0	0.0	-2426.344	-2771.8296	NaN	NaN	0.5332	0.8889	0.0228	0.0233	0.0225	0.0214	0.0211
0.0	0.0	0.0	-951.344	211.1704	NaN	NaN	-0.2853	0.8892	0.0226	0.0233	0.0225	0.0212	0.0211
0.0	0.0	0.0	-2641.344	906.1704	NaN	NaN	-0.3	0.8901	0.0222	0.0232	0.0224	0.0211	0.021
0.0	0.0	0.0	-2457.344	-2572.8296	NaN	NaN	0.5115	0.8901	0.0223	0.0232	0.0224	0.021	0.0211
0.0	0.0	0.0	-1707.344	138.1704	NaN	NaN	-0.0881	0.8904	0.0222	0.0232	0.0223	0.0208	0.0211
0.0	0.0	0.0	-1226.344	-907.8296	NaN	NaN	0.4254	0.8906	0.0222	0.0232	0.0222	0.0207	0.0212
0.0	0.0	0.0	-831.344	-966.8296	NaN	NaN	0.5377	0.8907	0.0221	0.0232	0.0222	0.0206	0.0212
0.0	0.0	0.0	-3971.344	-1824.8296	NaN	NaN	0.3148	0.8909	0.022	0.0231	0.0221	0.0206	0.0212
0.0	0.0	0.0	-2072.344	-2841.8296	NaN	NaN	0.5783	0.8909	0.0221	0.0233	0.022	0.0205	0.0213
0.0	0.0	0.0	-2182.344	-192.8296	NaN	NaN	0.0812	0.8915	0.0218	0.0232	0.0218	0.0203	0.0213
0.0	0.0	0.0	-1671.344	-2243.8296	NaN	NaN	0.5731	0.8914	0.0218	0.0232	0.0218	0.0203	0.0214
0.0	0.0	0.0	-3977.344	-390.8296	NaN	NaN	0.0895	0.892	0.0217	0.023	0.0217	0.0202	0.0214
0.0	0.0	0.0	-2814.344	2360.1704	NaN	NaN	-0.3	0.892	0.0217	0.0229	0.0217	0.0203	0.0215
0.0	0.0	0.0	-2080.344	-791.8296	NaN	NaN	0.2757	0.8933	0.0213	0.0224	0.0215	0.0202	0.0213
0.0	0.0	0.0	-509.344	1372.1704	NaN	NaN	1.3	0.8913	0.022	0.0226	0.0217	0.0207	0.0217
0.0	0.0	0.0	-3000.344	1095.1704	NaN	NaN	-0.3	0.891	0.0223	0.0227	0.0215	0.0208	0.0218
0.0	0.0	0.0	-1886.344	781.1704	NaN	NaN	-0.3	0.8908	0.0224	0.0227	0.0214	0.0209	0.0218
0.0	0.0	0.0	-3079.344	1205.1704	NaN	NaN	-0.3	0.8912	0.0222	0.0226	0.0213	0.021	0.0216
0.0	0.0	0.0	507.656	-293.8296	NaN	NaN	-0.3	0.8912	0.0223	0.0226	0.0213	0.0211	0.0215
0.0	0.0	0.0	-2492.344	367.1704	NaN	NaN	-0.1728	0.8919	0.0221	0.0224	0.0213	0.021	0.0212
0.0	0.0	0.0	-1401.344	-2950.8296	NaN	NaN	0.678	0.8921	0.022	0.0223	0.0214	0.0211	0.021
0.0	0.0	0.0	-1417.344	1337.1704	NaN	NaN	-0.3	0.8928	0.0219	0.0221	0.0214	0.0211	0.0207
0.0	0.0	0.0	-3553.344	794.1704	NaN	NaN	-0.2878	0.8933	0.0218	0.022	0.0215	0.021	0.0205
0.0	0.0	0.0	-3186.344	-1097.8296	NaN	NaN	0.2563	0.8935	0.0217	0.0217	0.0217	0.021	0.0204
0.0	0.0	0.0	-2120.344	-661.8296	NaN	NaN	0.2379	0.8946	0.0213	0.0212	0.0219	0.0207	0.0203
0.0	0.0	0.0	-1919.344	-2628.8296	NaN	NaN	0.578	0.8949	0.0211	0.0209	0.0221	0.0207	0.0203
0.0	0.0	0.0	-3154.344	-245.8296	NaN	NaN	0.0723	0.8941	0.0212	0.021	0.0221	0.0209	0.0206
0.0	0.0	0.0	-1776.344	-2288.8296	NaN	NaN	0.563	0.8948	0.0213	0.0209	0.0218	0.0208	0.0204
0.0	0.0	0.0	-2018.344	-2393.8296	NaN	NaN	0.5426	0.8845	0.0231	0.0228	0.0235	0.0232	0.0228
0.0	0.0	0.0	-929.344	138.1704	NaN	NaN	-0.1746	0.9052	0.0186	0.0191	0.0198	0.0195	0.0178
