# Supplementary material for: DeepFRET, a software for rapid and automated single-molecule FRET data classification using deep learning
Source: eLife. 2020 Nov 3;9:e60404. doi: 10.7554/eLife.60404 (PMC7609065; doi:10.7554/eLife.60404)
Supplement: Figure 4—source data 1. [file elife-60404-fig4-data1.zip › Figure 4-source data 1/Fig_S4a/Traces/traces_all_n294/Traces_Fig2d_4mMAc_mov2_combined_tif_pair36.txt]

Exported by DeepFRET
Date: 2020-08-26, 18:13
Video filename: None
FRET pair #36
Bleaches at 532
D-Dexc-bg	A-Dexc-bg	A-Aexc-bg	D-Dexc-rw	A-Dexc-rw	A-Aexc-rw	S	E	p_bleached	p_aggregated	p_noisy	p_scrambled	p_static	p_dynamic
0.0	0.0	0.0	27142.1239	12097.402	NaN	NaN	0.3083	0.0174	0.8929	0.0219	0.0181	0.0198	0.0298
0.0	0.0	0.0	23257.1239	10296.402	NaN	NaN	0.3069	0.014	0.8926	0.021	0.0195	0.0212	0.0318
0.0	0.0	0.0	29637.1239	6187.402	NaN	NaN	0.1727	0.0189	0.8935	0.0183	0.0158	0.0198	0.0337
0.0	0.0	0.0	31205.1239	11582.402	NaN	NaN	0.2707	0.0166	0.8979	0.0177	0.0156	0.0197	0.0325
0.0	0.0	0.0	29417.1239	8516.402	NaN	NaN	0.2245	0.0224	0.8871	0.0179	0.0142	0.0185	0.0399
0.0	0.0	0.0	33269.1239	7992.402	NaN	NaN	0.1937	0.0192	0.8932	0.0186	0.0138	0.0181	0.037
0.0	0.0	0.0	34570.1239	10614.402	NaN	NaN	0.2349	0.024	0.8841	0.0188	0.0126	0.017	0.0435
0.0	0.0	0.0	33297.1239	3120.402	NaN	NaN	0.0857	0.0199	0.8927	0.0197	0.0127	0.0167	0.0382
0.0	0.0	0.0	31252.1239	8645.402	NaN	NaN	0.2167	0.0237	0.8835	0.0202	0.0121	0.0158	0.0448
0.0	0.0	0.0	32024.1239	6522.402	NaN	NaN	0.1692	0.0185	0.8964	0.0207	0.0122	0.0156	0.0366
0.0	0.0	0.0	30463.1239	4884.402	NaN	NaN	0.1382	0.0229	0.8846	0.0209	0.0119	0.015	0.0447
0.0	0.0	0.0	33240.1239	7965.402	NaN	NaN	0.1933	0.0176	0.8981	0.0212	0.0119	0.0149	0.0362
0.0	0.0	0.0	34083.1239	9904.402	NaN	NaN	0.2252	0.0218	0.8841	0.0214	0.0119	0.0146	0.0462
0.0	0.0	0.0	29792.1239	5969.402	NaN	NaN	0.1669	0.0167	0.8961	0.022	0.0124	0.0149	0.038
0.0	0.0	0.0	29720.1239	10495.402	NaN	NaN	0.261	0.0211	0.8771	0.0224	0.0127	0.0147	0.052
0.0	0.0	0.0	35067.1239	8727.402	NaN	NaN	0.1993	0.0154	0.8891	0.0234	0.0139	0.0159	0.0423
0.0	0.0	0.0	34574.1239	7814.402	NaN	NaN	0.1844	0.0207	0.8655	0.0237	0.0142	0.0165	0.0593
0.0	0.0	0.0	32575.1239	10196.402	NaN	NaN	0.2384	0.0161	0.8836	0.0235	0.0142	0.0168	0.0457
0.0	0.0	0.0	27624.1239	9077.402	NaN	NaN	0.2473	0.0211	0.8672	0.023	0.0139	0.0164	0.0583
0.0	0.0	0.0	30432.1239	9596.402	NaN	NaN	0.2397	0.0163	0.8863	0.0229	0.0141	0.0172	0.0432
0.0	0.0	0.0	29118.1239	7309.402	NaN	NaN	0.2007	0.0218	0.8706	0.0222	0.0137	0.0167	0.0549
0.0	0.0	0.0	31548.1239	7099.402	NaN	NaN	0.1837	0.0168	0.89	0.0219	0.014	0.0176	0.0397
0.0	0.0	0.0	31603.1239	7244.402	NaN	NaN	0.1865	0.0234	0.8721	0.0214	0.0139	0.0173	0.052
0.0	0.0	0.0	31453.1239	9358.402	NaN	NaN	0.2293	0.0177	0.8899	0.0217	0.0144	0.0183	0.038
0.0	0.0	0.0	30969.1239	5787.402	NaN	NaN	0.1575	0.0253	0.8712	0.0212	0.0142	0.0181	0.05
0.0	0.0	0.0	33963.1239	9636.402	NaN	NaN	0.221	0.0189	0.8897	0.0214	0.0148	0.0189	0.0363
0.0	0.0	0.0	33627.1239	8812.402	NaN	NaN	0.2076	0.0272	0.8702	0.021	0.0149	0.0191	0.0476
0.0	0.0	0.0	31338.1239	9762.402	NaN	NaN	0.2375	0.0201	0.8903	0.0209	0.0154	0.0199	0.0334
0.0	0.0	0.0	37343.1239	7079.402	NaN	NaN	0.1594	0.029	0.8704	0.0205	0.0158	0.0204	0.044
0.0	0.0	0.0	31353.1239	6580.402	NaN	NaN	0.1735	0.0211	0.8894	0.0207	0.0166	0.0212	0.0311
0.0	0.0	0.0	28500.1239	8863.402	NaN	NaN	0.2372	0.0301	0.8694	0.0205	0.017	0.0216	0.0414
0.0	0.0	0.0	29521.1239	3716.402	NaN	NaN	0.1118	0.022	0.8866	0.021	0.0179	0.0221	0.0304
0.0	0.0	0.0	28704.1239	5160.402	NaN	NaN	0.1524	0.0305	0.8651	0.0219	0.0185	0.0226	0.0414
0.0	0.0	0.0	31607.1239	8311.402	NaN	NaN	0.2082	0.0231	0.8827	0.0216	0.0189	0.0234	0.0303
0.0	0.0	0.0	29241.1239	6002.402	NaN	NaN	0.1703	0.0308	0.8665	0.0216	0.0194	0.0242	0.0376
0.0	0.0	0.0	28201.1239	6100.402	NaN	NaN	0.1778	0.0241	0.8817	0.0213	0.0196	0.024	0.0293
0.0	0.0	0.0	28951.1239	8164.402	NaN	NaN	0.22	0.0292	0.8695	0.0215	0.02	0.0243	0.0355
0.0	0.0	0.0	30054.1239	7030.402	NaN	NaN	0.1896	0.0238	0.8825	0.0212	0.0197	0.0238	0.0289
0.0	0.0	0.0	17795.1239	10725.402	NaN	NaN	0.3761	0.0262	0.8767	0.0213	0.0193	0.0231	0.0335
0.0	0.0	0.0	16531.1239	12860.402	NaN	NaN	0.4376	0.022	0.8885	0.0208	0.018	0.0218	0.0289
0.0	0.0	0.0	19250.1239	13706.402	NaN	NaN	0.4159	0.0242	0.8842	0.0207	0.0172	0.021	0.0328
0.0	0.0	0.0	32086.1239	7932.402	NaN	NaN	0.1982	0.0206	0.895	0.02	0.0162	0.0196	0.0287
0.0	0.0	0.0	33244.1239	8561.402	NaN	NaN	0.2048	0.0227	0.8909	0.0198	0.0159	0.019	0.0317
0.0	0.0	0.0	38048.1239	5548.402	NaN	NaN	0.1273	0.02	0.8995	0.0192	0.0152	0.0182	0.0279
0.0	0.0	0.0	30776.1239	8777.402	NaN	NaN	0.2219	0.0212	0.8974	0.019	0.0146	0.0176	0.0302
0.0	0.0	0.0	29409.1239	8410.402	NaN	NaN	0.2224	0.0186	0.905	0.0186	0.0139	0.0171	0.0268
0.0	0.0	0.0	29083.1239	6432.402	NaN	NaN	0.1811	0.0202	0.9007	0.0188	0.0139	0.0171	0.0293
0.0	0.0	0.0	33908.1239	4901.402	NaN	NaN	0.1263	0.0185	0.9053	0.0186	0.0139	0.0171	0.0266
0.0	0.0	0.0	31360.1239	8432.402	NaN	NaN	0.2119	0.02	0.9012	0.0187	0.0141	0.0173	0.0285
0.0	0.0	0.0	26831.1239	6507.402	NaN	NaN	0.1952	0.0191	0.9049	0.0185	0.014	0.0172	0.0264
0.0	0.0	0.0	26950.1239	7273.402	NaN	NaN	0.2125	0.0202	0.9017	0.0187	0.0141	0.0173	0.028
0.0	0.0	0.0	32275.1239	7360.402	NaN	NaN	0.1857	0.0193	0.9044	0.0186	0.014	0.0174	0.0264
0.0	0.0	0.0	34229.1239	5735.402	NaN	NaN	0.1435	0.0206	0.9005	0.019	0.0142	0.0178	0.0279
0.0	0.0	0.0	33281.1239	3591.402	NaN	NaN	0.0974	0.0203	0.9009	0.0193	0.0146	0.0182	0.0266
0.0	0.0	0.0	26459.1239	8252.402	NaN	NaN	0.2377	0.0221	0.8965	0.0196	0.0151	0.0188	0.0279
0.0	0.0	0.0	32142.1239	5251.402	NaN	NaN	0.1404	0.0215	0.8974	0.0197	0.0156	0.0193	0.0266
0.0	0.0	0.0	28389.1239	9532.402	NaN	NaN	0.2514	0.0231	0.8928	0.0199	0.0161	0.02	0.0281
0.0	0.0	0.0	26055.1239	5103.402	NaN	NaN	0.1638	0.0229	0.8929	0.0201	0.0168	0.0208	0.0265
0.0	0.0	0.0	31807.1239	9676.402	NaN	NaN	0.2333	0.0246	0.8878	0.0204	0.0178	0.0218	0.0277
0.0	0.0	0.0	26316.1239	7383.402	NaN	NaN	0.2191	0.0249	0.8867	0.0208	0.0186	0.0224	0.0266
0.0	0.0	0.0	24836.1239	9581.402	NaN	NaN	0.2784	0.0258	0.8827	0.0215	0.0195	0.023	0.0274
0.0	0.0	0.0	22445.1239	5639.402	NaN	NaN	0.2008	0.0261	0.8825	0.0215	0.0201	0.0232	0.0265
0.0	0.0	0.0	29390.1239	10224.402	NaN	NaN	0.2581	0.026	0.8812	0.0219	0.0207	0.0236	0.0266
0.0	0.0	0.0	26283.1239	8252.402	NaN	NaN	0.239	0.0255	0.8826	0.0217	0.0211	0.0233	0.0258
0.0	0.0	0.0	27853.1239	3767.402	NaN	NaN	0.1191	0.0249	0.8828	0.0218	0.0217	0.0234	0.0254
0.0	0.0	0.0	26364.1239	5476.402	NaN	NaN	0.172	0.0248	0.8834	0.0217	0.022	0.0235	0.0247
0.0	0.0	0.0	25915.1239	4178.402	NaN	NaN	0.1388	0.0247	0.8829	0.0219	0.0222	0.0236	0.0246
0.0	0.0	0.0	19810.1239	7341.402	NaN	NaN	0.2704	0.0247	0.8831	0.022	0.0222	0.0237	0.0244
0.0	0.0	0.0	30086.1239	10863.402	NaN	NaN	0.2653	0.0245	0.8831	0.0221	0.0223	0.0238	0.0243
0.0	0.0	0.0	32898.1239	5241.402	NaN	NaN	0.1374	0.0248	0.8823	0.0224	0.0224	0.0238	0.0243
0.0	0.0	0.0	27035.1239	8450.402	NaN	NaN	0.2381	0.025	0.8816	0.0226	0.0225	0.0239	0.0244
0.0	0.0	0.0	28901.1239	7002.402	NaN	NaN	0.195	0.0252	0.8804	0.0229	0.0228	0.0241	0.0246
0.0	0.0	0.0	29235.1239	7819.402	NaN	NaN	0.211	0.0254	0.8797	0.023	0.0229	0.0242	0.0247
0.0	0.0	0.0	30188.1239	10183.402	NaN	NaN	0.2522	0.0257	0.8781	0.0232	0.0233	0.0246	0.0251
0.0	0.0	0.0	27010.1239	7237.402	NaN	NaN	0.2113	0.0261	0.8767	0.0234	0.0235	0.0248	0.0254
0.0	0.0	0.0	27490.1239	6382.402	NaN	NaN	0.1884	0.0263	0.8768	0.0234	0.0234	0.0247	0.0253
0.0	0.0	0.0	29789.1239	8171.402	NaN	NaN	0.2153	0.0264	0.876	0.0235	0.0236	0.0249	0.0256
0.0	0.0	0.0	26724.1239	6825.402	NaN	NaN	0.2034	0.0265	0.8763	0.0234	0.0235	0.0248	0.0255
0.0	0.0	0.0	25377.1239	9989.402	NaN	NaN	0.2825	0.0266	0.876	0.0233	0.0236	0.0248	0.0257
0.0	0.0	0.0	28710.1239	9413.402	NaN	NaN	0.2469	0.0266	0.8758	0.0232	0.0237	0.0248	0.0259
0.0	0.0	0.0	23790.1239	7800.402	NaN	NaN	0.2469	0.0267	0.8752	0.0232	0.0239	0.0248	0.0262
0.0	0.0	0.0	27997.1239	5877.402	NaN	NaN	0.1735	0.0264	0.8754	0.0233	0.0237	0.0244	0.0267
0.0	0.0	0.0	25038.1239	1420.402	NaN	NaN	0.0537	0.0263	0.8756	0.0233	0.0236	0.0241	0.0271
0.0	0.0	0.0	25121.1239	5856.402	NaN	NaN	0.1891	0.0262	0.876	0.0233	0.0233	0.0237	0.0274
0.0	0.0	0.0	21857.1239	5694.402	NaN	NaN	0.2067	0.0264	0.8756	0.0235	0.0232	0.0234	0.0279
0.0	0.0	0.0	20725.1239	2976.402	NaN	NaN	0.1256	0.0266	0.8754	0.0236	0.0227	0.0233	0.0283
0.0	0.0	0.0	25733.1239	5702.402	NaN	NaN	0.1814	0.0256	0.878	0.0238	0.0215	0.0224	0.0287
0.0	0.0	0.0	33178.1239	7938.402	NaN	NaN	0.1931	0.0247	0.8813	0.0236	0.0205	0.0211	0.0288
0.0	0.0	0.0	30665.1239	4839.402	NaN	NaN	0.1363	0.0244	0.8829	0.0238	0.0199	0.0202	0.0289
0.0	0.0	0.0	28501.1239	4828.402	NaN	NaN	0.1449	0.0239	0.8846	0.0237	0.0195	0.0194	0.0289
0.0	0.0	0.0	26299.1239	6360.402	NaN	NaN	0.1947	0.0237	0.8855	0.0236	0.0194	0.019	0.0288
0.0	0.0	0.0	28727.1239	2727.402	NaN	NaN	0.0867	0.0235	0.8859	0.0237	0.0195	0.0186	0.0287
0.0	0.0	0.0	23146.1239	7750.402	NaN	NaN	0.2509	0.0234	0.8857	0.0237	0.0199	0.0186	0.0287
0.0	0.0	0.0	22712.1239	4169.402	NaN	NaN	0.1551	0.0231	0.8862	0.0237	0.0202	0.0187	0.0281
0.0	0.0	0.0	27651.1239	5237.402	NaN	NaN	0.1592	0.0231	0.8862	0.0237	0.0205	0.0188	0.0278
0.0	0.0	0.0	26829.1239	3457.402	NaN	NaN	0.1142	0.0231	0.8868	0.0235	0.0207	0.0188	0.0272
0.0	0.0	0.0	28221.1239	6446.402	NaN	NaN	0.1859	0.0232	0.8869	0.0233	0.021	0.0192	0.0264
0.0	0.0	0.0	33605.1239	5507.402	NaN	NaN	0.1408	0.0234	0.8877	0.0228	0.0211	0.0193	0.0257
0.0	0.0	0.0	27801.1239	5154.402	NaN	NaN	0.1564	0.0234	0.8886	0.0224	0.0211	0.0194	0.025
0.0	0.0	0.0	29407.1239	1956.402	NaN	NaN	0.0624	0.0237	0.8892	0.0222	0.0212	0.0195	0.0243
0.0	0.0	0.0	25008.1239	6884.402	NaN	NaN	0.2159	0.0238	0.889	0.0222	0.0213	0.0196	0.024
0.0	0.0	0.0	27645.1239	5412.402	NaN	NaN	0.1637	0.0236	0.8907	0.0219	0.0209	0.0197	0.0232
0.0	0.0	0.0	25209.1239	3742.402	NaN	NaN	0.1293	0.0235	0.8905	0.022	0.0209	0.0197	0.0235
0.0	0.0	0.0	24247.1239	5670.402	NaN	NaN	0.1895	0.0232	0.8913	0.0218	0.0207	0.0197	0.0233
0.0	0.0	0.0	26390.1239	7298.402	NaN	NaN	0.2166	0.0232	0.8907	0.0219	0.0208	0.0199	0.0236
0.0	0.0	0.0	27605.1239	4707.402	NaN	NaN	0.1457	0.0231	0.8911	0.0216	0.0206	0.0201	0.0235
0.0	0.0	0.0	28366.1239	3944.402	NaN	NaN	0.1221	0.023	0.8908	0.0217	0.0204	0.0201	0.0239
0.0	0.0	0.0	27678.1239	6135.402	NaN	NaN	0.1814	0.0231	0.8901	0.0218	0.0203	0.0203	0.0243
0.0	0.0	0.0	27910.1239	4841.402	NaN	NaN	0.1478	0.0235	0.8889	0.022	0.0204	0.0206	0.0247
0.0	0.0	0.0	27853.1239	5757.402	NaN	NaN	0.1713	0.0239	0.887	0.0222	0.0206	0.0209	0.0254
0.0	0.0	0.0	32428.1239	3945.402	NaN	NaN	0.1085	0.0243	0.8855	0.0224	0.0207	0.0211	0.026
0.0	0.0	0.0	25459.1239	4869.402	NaN	NaN	0.1606	0.0248	0.8837	0.0227	0.0207	0.0213	0.0267
0.0	0.0	0.0	22410.1239	3444.402	NaN	NaN	0.1332	0.0254	0.8822	0.0228	0.0209	0.0216	0.0271
0.0	0.0	0.0	29416.1239	4998.402	NaN	NaN	0.1452	0.026	0.8804	0.0229	0.0211	0.0219	0.0277
0.0	0.0	0.0	33000.1239	6082.402	NaN	NaN	0.1556	0.0263	0.8796	0.023	0.0212	0.0221	0.0278
0.0	0.0	0.0	28202.1239	4940.402	NaN	NaN	0.1491	0.0268	0.8782	0.0232	0.0212	0.0223	0.0283
0.0	0.0	0.0	21874.1239	7099.402	NaN	NaN	0.245	0.0272	0.8764	0.0235	0.0212	0.0226	0.0291
0.0	0.0	0.0	29372.1239	8773.402	NaN	NaN	0.23	0.0273	0.8761	0.0234	0.0213	0.0229	0.029
0.0	0.0	0.0	31195.1239	4479.402	NaN	NaN	0.1256	0.0276	0.8751	0.0235	0.0213	0.0231	0.0293
0.0	0.0	0.0	28733.1239	3626.402	NaN	NaN	0.1121	0.028	0.8743	0.0235	0.0215	0.0234	0.0293
0.0	0.0	0.0	24668.1239	7376.402	NaN	NaN	0.2302	0.0285	0.8728	0.0235	0.022	0.0238	0.0293
0.0	0.0	0.0	22925.1239	5178.402	NaN	NaN	0.1843	0.0289	0.8727	0.0234	0.0222	0.024	0.0288
0.0	0.0	0.0	28027.1239	5720.402	NaN	NaN	0.1695	0.0292	0.8708	0.0235	0.0226	0.0244	0.0294
0.0	0.0	0.0	26024.1239	5748.402	NaN	NaN	0.1809	0.0295	0.8703	0.0234	0.023	0.0247	0.0292
0.0	0.0	0.0	29205.1239	5797.402	NaN	NaN	0.1656	0.0295	0.8699	0.0233	0.0234	0.025	0.029
0.0	0.0	0.0	22963.1239	8301.402	NaN	NaN	0.2655	0.0296	0.8694	0.0232	0.0237	0.0251	0.0291
0.0	0.0	0.0	20326.1239	3627.402	NaN	NaN	0.1514	0.0294	0.8691	0.0231	0.0241	0.0253	0.0289
0.0	0.0	0.0	21289.1239	8131.402	NaN	NaN	0.2764	0.0297	0.8684	0.0231	0.0244	0.0255	0.029
0.0	0.0	0.0	22949.1239	4037.402	NaN	NaN	0.1496	0.0295	0.8685	0.023	0.0246	0.0255	0.0289
0.0	0.0	0.0	25406.1239	2999.402	NaN	NaN	0.1056	0.0297	0.8679	0.023	0.0248	0.0257	0.029
0.0	0.0	0.0	22039.1239	4088.402	NaN	NaN	0.1565	0.0297	0.8678	0.0229	0.0248	0.0256	0.0291
0.0	0.0	0.0	26617.1239	4319.402	NaN	NaN	0.1396	0.0297	0.8679	0.0228	0.0248	0.0256	0.0291
0.0	0.0	0.0	24185.1239	1054.402	NaN	NaN	0.0418	0.0299	0.8677	0.0228	0.0248	0.0256	0.0293
0.0	0.0	0.0	25962.1239	7387.402	NaN	NaN	0.2215	0.0299	0.8678	0.0226	0.0246	0.0255	0.0295
0.0	0.0	0.0	26769.1239	3897.402	NaN	NaN	0.1271	0.0299	0.8672	0.0226	0.0249	0.0256	0.0298
0.0	0.0	0.0	21219.1239	7267.402	NaN	NaN	0.2551	0.03	0.867	0.0226	0.025	0.0255	0.0299
0.0	0.0	0.0	25825.1239	7587.402	NaN	NaN	0.2271	0.03	0.8665	0.0226	0.0254	0.0255	0.03
0.0	0.0	0.0	24172.1239	1947.402	NaN	NaN	0.0746	0.0303	0.8651	0.0227	0.0258	0.0255	0.0305
0.0	0.0	0.0	22487.1239	6197.402	NaN	NaN	0.2161	0.0301	0.865	0.0227	0.0263	0.0255	0.0303
0.0	0.0	0.0	21716.1239	9667.402	NaN	NaN	0.308	0.0301	0.8644	0.0226	0.0267	0.0256	0.0306
0.0	0.0	0.0	27610.1239	3874.402	NaN	NaN	0.1231	0.03	0.8656	0.0224	0.0267	0.0254	0.0298
0.0	0.0	0.0	25663.1239	5312.402	NaN	NaN	0.1715	0.03	0.8646	0.0225	0.0272	0.0256	0.0302
0.0	0.0	0.0	24936.1239	5395.402	NaN	NaN	0.1779	0.0297	0.8648	0.0224	0.0275	0.0256	0.03
0.0	0.0	0.0	21591.1239	9219.402	NaN	NaN	0.2992	0.0293	0.8662	0.0221	0.0274	0.0253	0.0296
0.0	0.0	0.0	25338.1239	4282.402	NaN	NaN	0.1446	0.029	0.8673	0.022	0.0274	0.0251	0.0292
0.0	0.0	0.0	24915.1239	6449.402	NaN	NaN	0.2056	0.0287	0.8677	0.022	0.0276	0.025	0.029
0.0	0.0	0.0	20270.1239	6426.402	NaN	NaN	0.2407	0.0283	0.8698	0.0217	0.0273	0.0247	0.0282
0.0	0.0	0.0	25210.1239	3012.402	NaN	NaN	0.1067	0.028	0.8705	0.0218	0.0273	0.0245	0.0279
0.0	0.0	0.0	22749.1239	5208.402	NaN	NaN	0.1863	0.0278	0.8712	0.0217	0.0272	0.0244	0.0277
0.0	0.0	0.0	16190.1239	7243.402	NaN	NaN	0.3091	0.0275	0.872	0.0217	0.0271	0.0242	0.0274
0.0	0.0	0.0	23189.1239	5598.402	NaN	NaN	0.1945	0.0274	0.8729	0.0217	0.0269	0.0241	0.027
0.0	0.0	0.0	23483.1239	3510.402	NaN	NaN	0.13	0.0273	0.8735	0.0217	0.0268	0.024	0.0268
0.0	0.0	0.0	28620.1239	3663.402	NaN	NaN	0.1135	0.0272	0.8742	0.0218	0.0266	0.0238	0.0264
0.0	0.0	0.0	23095.1239	6842.402	NaN	NaN	0.2286	0.027	0.8741	0.0219	0.0267	0.0239	0.0264
0.0	0.0	0.0	22815.1239	6334.402	NaN	NaN	0.2173	0.0269	0.8757	0.0219	0.0262	0.0236	0.0258
0.0	0.0	0.0	25403.1239	2812.402	NaN	NaN	0.0997	0.027	0.8752	0.0221	0.0264	0.0237	0.0257
0.0	0.0	0.0	23259.1239	5994.402	NaN	NaN	0.2049	0.027	0.8759	0.0221	0.0261	0.0236	0.0253
0.0	0.0	0.0	19982.1239	5585.402	NaN	NaN	0.2185	0.0271	0.8756	0.0223	0.0262	0.0237	0.0251
0.0	0.0	0.0	26179.1239	5181.402	NaN	NaN	0.1652	0.0274	0.8751	0.0224	0.0261	0.0238	0.0251
0.0	0.0	0.0	24853.1239	4476.402	NaN	NaN	0.1526	0.0279	0.8739	0.0226	0.0263	0.0241	0.0253
0.0	0.0	0.0	24513.1239	5909.402	NaN	NaN	0.1942	0.0281	0.8738	0.0226	0.0261	0.0242	0.0251
0.0	0.0	0.0	23926.1239	3828.402	NaN	NaN	0.1379	0.0285	0.873	0.0228	0.0262	0.0243	0.0251
0.0	0.0	0.0	22243.1239	2493.402	NaN	NaN	0.1008	0.0287	0.8727	0.0229	0.0262	0.0244	0.0251
0.0	0.0	0.0	22218.1239	4696.402	NaN	NaN	0.1745	0.029	0.8721	0.023	0.0262	0.0245	0.0251
0.0	0.0	0.0	25382.1239	4346.402	NaN	NaN	0.1462	0.0292	0.8718	0.023	0.0263	0.0245	0.0251
0.0	0.0	0.0	24963.1239	9382.402	NaN	NaN	0.2732	0.0292	0.8718	0.023	0.0263	0.0245	0.0252
0.0	0.0	0.0	22626.1239	7411.402	NaN	NaN	0.2467	0.0292	0.872	0.023	0.0262	0.0244	0.0251
0.0	0.0	0.0	21606.1239	5835.402	NaN	NaN	0.2126	0.0292	0.8721	0.023	0.0262	0.0243	0.0252
0.0	0.0	0.0	21815.1239	3318.402	NaN	NaN	0.132	0.0293	0.872	0.023	0.0262	0.0242	0.0253
0.0	0.0	0.0	23047.1239	5310.402	NaN	NaN	0.1873	0.0292	0.8722	0.023	0.0261	0.0241	0.0253
0.0	0.0	0.0	25298.1239	5748.402	NaN	NaN	0.1852	0.0292	0.8721	0.023	0.0262	0.0241	0.0253
0.0	0.0	0.0	24568.1239	2947.402	NaN	NaN	0.1071	0.0293	0.8715	0.0231	0.0265	0.0242	0.0254
0.0	0.0	0.0	26412.1239	5930.402	NaN	NaN	0.1834	0.0292	0.8716	0.023	0.0266	0.0241	0.0255
0.0	0.0	0.0	27337.1239	5636.402	NaN	NaN	0.1709	0.029	0.8711	0.0231	0.027	0.0241	0.0257
0.0	0.0	0.0	27076.1239	7110.402	NaN	NaN	0.208	0.0287	0.8719	0.0229	0.0268	0.0239	0.0257
0.0	0.0	0.0	24435.1239	6923.402	NaN	NaN	0.2208	0.0288	0.8718	0.023	0.027	0.0238	0.0257
0.0	0.0	0.0	26436.1239	6010.402	NaN	NaN	0.1852	0.0288	0.8718	0.023	0.027	0.0238	0.0257
0.0	0.0	0.0	22078.1239	5150.402	NaN	NaN	0.1892	0.0287	0.8718	0.0229	0.0271	0.0237	0.0258
0.0	0.0	0.0	22876.1239	6858.402	NaN	NaN	0.2307	0.0287	0.8719	0.0229	0.0271	0.0236	0.0258
0.0	0.0	0.0	25772.1239	5467.402	NaN	NaN	0.175	0.0286	0.872	0.0229	0.0271	0.0235	0.0259
0.0	0.0	0.0	22787.1239	3792.402	NaN	NaN	0.1427	0.0285	0.8724	0.0228	0.027	0.0235	0.0259
0.0	0.0	0.0	23403.1239	3569.402	NaN	NaN	0.1323	0.0284	0.8724	0.0228	0.027	0.0235	0.0259
0.0	0.0	0.0	28621.1239	5059.402	NaN	NaN	0.1502	0.0283	0.8723	0.0229	0.0268	0.0236	0.0262
0.0	0.0	0.0	22905.1239	3955.402	NaN	NaN	0.1473	0.0282	0.8722	0.023	0.0267	0.0237	0.0262
0.0	0.0	0.0	24648.1239	7889.402	NaN	NaN	0.2425	0.0281	0.8717	0.0231	0.0267	0.0239	0.0265
0.0	0.0	0.0	22628.1239	5680.402	NaN	NaN	0.2007	0.0281	0.8711	0.0233	0.0268	0.0241	0.0266
0.0	0.0	0.0	28569.1239	10040.402	NaN	NaN	0.26	0.028	0.8713	0.0234	0.0265	0.0242	0.0266
0.0	0.0	0.0	23070.1239	4273.402	NaN	NaN	0.1563	0.0281	0.8704	0.0236	0.0267	0.0245	0.0267
0.0	0.0	0.0	28345.1239	5345.402	NaN	NaN	0.1587	0.0279	0.8714	0.0235	0.0262	0.0245	0.0265
0.0	0.0	0.0	27098.1239	4418.402	NaN	NaN	0.1402	0.0275	0.8713	0.0235	0.0263	0.0247	0.0267
0.0	0.0	0.0	22818.1239	5506.402	NaN	NaN	0.1944	0.0271	0.8731	0.0232	0.0257	0.0244	0.0265
0.0	0.0	0.0	21194.1239	7400.402	NaN	NaN	0.2588	0.0268	0.8736	0.0231	0.0255	0.0245	0.0265
0.0	0.0	0.0	23476.1239	3831.402	NaN	NaN	0.1403	0.0265	0.875	0.023	0.0251	0.0243	0.0262
0.0	0.0	0.0	23278.1239	6902.402	NaN	NaN	0.2287	0.026	0.8767	0.0227	0.0246	0.0241	0.0259
0.0	0.0	0.0	24231.1239	5069.402	NaN	NaN	0.173	0.0258	0.8773	0.0228	0.0244	0.024	0.0258
0.0	0.0	0.0	23135.1239	6900.402	NaN	NaN	0.2297	0.0257	0.8777	0.0228	0.0242	0.0239	0.0257
0.0	0.0	0.0	24675.1239	6910.402	NaN	NaN	0.2188	0.0256	0.8783	0.0228	0.0239	0.0237	0.0257
0.0	0.0	0.0	30697.1239	4378.402	NaN	NaN	0.1248	0.0256	0.8784	0.0229	0.0238	0.0237	0.0257
0.0	0.0	0.0	27788.1239	1806.402	NaN	NaN	0.061	0.0257	0.8783	0.0229	0.0237	0.0237	0.0257
0.0	0.0	0.0	27040.1239	4252.402	NaN	NaN	0.1359	0.0258	0.8781	0.0229	0.0238	0.0237	0.0257
0.0	0.0	0.0	28945.1239	5812.402	NaN	NaN	0.1672	0.0259	0.8777	0.0229	0.024	0.0237	0.0258
0.0	0.0	0.0	22586.1239	4848.402	NaN	NaN	0.1767	0.0262	0.8772	0.0228	0.0242	0.0238	0.0258
0.0	0.0	0.0	22528.1239	7233.402	NaN	NaN	0.243	0.0266	0.8768	0.0227	0.0244	0.0238	0.0257
0.0	0.0	0.0	24663.1239	3699.402	NaN	NaN	0.1304	0.0269	0.8757	0.0227	0.0247	0.024	0.0259
0.0	0.0	0.0	29131.1239	5786.402	NaN	NaN	0.1657	0.0273	0.8752	0.0227	0.0248	0.0241	0.026
0.0	0.0	0.0	25853.1239	4393.402	NaN	NaN	0.1453	0.0278	0.8742	0.0227	0.0249	0.0242	0.0263
0.0	0.0	0.0	25472.1239	8118.402	NaN	NaN	0.2417	0.0286	0.8729	0.0229	0.0246	0.0244	0.0265
0.0	0.0	0.0	11715.1239	2588.402	NaN	NaN	0.181	0.0339	0.8662	0.0235	0.0245	0.0248	0.0271
0.0	0.0	0.0	11276.1239	3402.402	NaN	NaN	0.2318	0.0441	0.8534	0.0242	0.0243	0.025	0.0289
0.0	0.0	0.0	10271.1239	4316.402	NaN	NaN	0.2959	0.0544	0.8423	0.0249	0.0241	0.025	0.0293
0.0	0.0	0.0	7612.1239	4550.402	NaN	NaN	0.3741	0.0491	0.8493	0.0248	0.024	0.0249	0.0279
0.0	0.0	0.0	11856.1239	3224.402	NaN	NaN	0.2138	0.0408	0.8601	0.0242	0.0237	0.0248	0.0265
0.0	0.0	0.0	10643.1239	2357.402	NaN	NaN	0.1813	0.0369	0.8675	0.0233	0.0229	0.0242	0.0252
0.0	0.0	0.0	9104.1239	3103.402	NaN	NaN	0.2542	0.0345	0.8722	0.0228	0.0226	0.0237	0.0243
0.0	0.0	0.0	11050.1239	4819.402	NaN	NaN	0.3037	0.0331	0.8758	0.0225	0.022	0.0232	0.0235
0.0	0.0	0.0	7372.1239	2846.402	NaN	NaN	0.2786	0.0314	0.8788	0.0223	0.0216	0.023	0.0229
0.0	0.0	0.0	9719.1239	5062.402	NaN	NaN	0.3425	0.0301	0.8801	0.0223	0.0217	0.0231	0.0227
0.0	0.0	0.0	11272.1239	2186.402	NaN	NaN	0.1625	0.0297	0.8808	0.0221	0.0216	0.0232	0.0225
0.0	0.0	0.0	10241.1239	621.402	NaN	NaN	0.0572	0.0303	0.8824	0.0217	0.0209	0.0226	0.022
0.0	0.0	0.0	9733.1239	2527.402	NaN	NaN	0.2061	0.0305	0.8838	0.0215	0.0205	0.0221	0.0216
0.0	0.0	0.0	10887.1239	2328.402	NaN	NaN	0.1762	0.0294	0.8823	0.0218	0.0215	0.0229	0.0221
0.0	0.0	0.0	9697.1239	4066.402	NaN	NaN	0.2954	0.0287	0.882	0.0217	0.0218	0.0233	0.0224
0.0	0.0	0.0	14317.1239	3911.402	NaN	NaN	0.2146	0.0285	0.8809	0.0218	0.0222	0.0237	0.0229
0.0	0.0	0.0	15669.1239	1945.402	NaN	NaN	0.1104	0.0287	0.8802	0.0218	0.0224	0.0238	0.0232
0.0	0.0	0.0	14330.1239	2374.402	NaN	NaN	0.1421	0.0296	0.8794	0.0219	0.0222	0.0236	0.0232
0.0	0.0	0.0	10194.1239	4881.402	NaN	NaN	0.3238	0.0305	0.878	0.0221	0.0223	0.0237	0.0234
0.0	0.0	0.0	13884.1239	4783.402	NaN	NaN	0.2562	0.0307	0.8781	0.0221	0.0221	0.0236	0.0233
0.0	0.0	0.0	9928.1239	5320.402	NaN	NaN	0.3489	0.0306	0.8775	0.0223	0.0222	0.0237	0.0236
0.0	0.0	0.0	13372.1239	6191.402	NaN	NaN	0.3165	0.0301	0.877	0.0225	0.0224	0.024	0.024
0.0	0.0	0.0	8896.1239	6587.402	NaN	NaN	0.4254	0.0302	0.8765	0.0226	0.0224	0.0241	0.0243
0.0	0.0	0.0	8247.1239	2700.402	NaN	NaN	0.2467	0.0305	0.8766	0.0224	0.0222	0.0241	0.0243
0.0	0.0	0.0	7643.1239	3144.402	NaN	NaN	0.2915	0.031	0.8768	0.0222	0.0219	0.0239	0.0242
0.0	0.0	0.0	11125.1239	4303.402	NaN	NaN	0.2789	0.0308	0.876	0.0223	0.0221	0.0242	0.0246
0.0	0.0	0.0	11183.1239	3944.402	NaN	NaN	0.2607	0.0311	0.8755	0.0223	0.0222	0.0242	0.0247
0.0	0.0	0.0	9773.1239	3441.402	NaN	NaN	0.2604	0.0319	0.8749	0.0222	0.022	0.0242	0.0249
0.0	0.0	0.0	8202.1239	3304.402	NaN	NaN	0.2872	0.0336	0.8736	0.022	0.0218	0.0241	0.025
0.0	0.0	0.0	13905.1239	2844.402	NaN	NaN	0.1698	0.0337	0.8731	0.0222	0.0218	0.0241	0.0251
0.0	0.0	0.0	9614.1239	3872.402	NaN	NaN	0.2871	0.0336	0.8738	0.0221	0.0217	0.0239	0.0249
0.0	0.0	0.0	11553.1239	6300.402	NaN	NaN	0.3529	0.0327	0.8741	0.0223	0.022	0.024	0.025
0.0	0.0	0.0	11566.1239	2758.402	NaN	NaN	0.1926	0.0337	0.8739	0.022	0.0218	0.0238	0.0248
0.0	0.0	0.0	10605.1239	3165.402	NaN	NaN	0.2299	0.0345	0.8731	0.022	0.0218	0.0238	0.0248
0.0	0.0	0.0	10734.1239	3384.402	NaN	NaN	0.2397	0.0343	0.8725	0.0221	0.0221	0.024	0.0249
0.0	0.0	0.0	8974.1239	4570.402	NaN	NaN	0.3374	0.0344	0.8718	0.0222	0.0224	0.0241	0.0251
0.0	0.0	0.0	9232.1239	4429.402	NaN	NaN	0.3242	0.0358	0.8704	0.022	0.0225	0.0241	0.0253
0.0	0.0	0.0	12165.1239	730.402	NaN	NaN	0.0566	0.0373	0.8686	0.0219	0.0226	0.0241	0.0255
0.0	0.0	0.0	12417.1239	3712.402	NaN	NaN	0.2302	0.0371	0.8681	0.0219	0.023	0.0242	0.0256
0.0	0.0	0.0	12406.1239	5273.402	NaN	NaN	0.2983	0.0368	0.868	0.0219	0.0233	0.0243	0.0257
0.0	0.0	0.0	12543.1239	3550.402	NaN	NaN	0.2206	0.0376	0.8669	0.0218	0.0235	0.0243	0.0259
0.0	0.0	0.0	11715.1239	4002.402	NaN	NaN	0.2546	0.039	0.8651	0.0217	0.0238	0.0244	0.0261
0.0	0.0	0.0	14525.1239	2292.402	NaN	NaN	0.1363	0.0401	0.8632	0.0216	0.0242	0.0246	0.0263
0.0	0.0	0.0	11189.1239	2161.402	NaN	NaN	0.1619	0.0407	0.8623	0.0217	0.0244	0.0246	0.0264
0.0	0.0	0.0	12571.1239	3062.402	NaN	NaN	0.1959	0.0401	0.8622	0.0218	0.0247	0.0246	0.0266
0.0	0.0	0.0	10296.1239	5479.402	NaN	NaN	0.3473	0.0393	0.8622	0.0219	0.0251	0.0246	0.0268
0.0	0.0	0.0	12539.1239	4554.402	NaN	NaN	0.2664	0.0397	0.8616	0.0219	0.0255	0.0246	0.0268
0.0	0.0	0.0	7493.1239	1657.402	NaN	NaN	0.1811	0.0416	0.8606	0.0216	0.0254	0.0241	0.0266
0.0	0.0	0.0	8948.1239	3748.402	NaN	NaN	0.2952	0.0418	0.8594	0.0218	0.0259	0.0242	0.0269
0.0	0.0	0.0	7462.1239	-89.598	NaN	NaN	-0.0122	0.0428	0.86	0.0218	0.0255	0.0235	0.0265
0.0	0.0	0.0	8473.1239	5851.402	NaN	NaN	0.4085	0.0421	0.8609	0.0219	0.0255	0.0231	0.0265
0.0	0.0	0.0	12341.1239	2017.402	NaN	NaN	0.1405	0.0417	0.8613	0.0218	0.0256	0.0229	0.0267
0.0	0.0	0.0	11086.1239	4311.402	NaN	NaN	0.28	0.0408	0.8615	0.0219	0.0257	0.023	0.0271
0.0	0.0	0.0	12236.1239	2896.402	NaN	NaN	0.1914	0.0405	0.8625	0.0218	0.0257	0.0227	0.0269
0.0	0.0	0.0	12278.1239	2423.402	NaN	NaN	0.1648	0.0403	0.8621	0.022	0.0259	0.0226	0.0271
0.0	0.0	0.0	9973.1239	2887.402	NaN	NaN	0.2245	0.0406	0.8635	0.0218	0.0255	0.0221	0.0265
0.0	0.0	0.0	12314.1239	3498.402	NaN	NaN	0.2212	0.0406	0.8634	0.0219	0.0257	0.0219	0.0266
0.0	0.0	0.0	13451.1239	3795.402	NaN	NaN	0.2201	0.0409	0.8632	0.0218	0.0258	0.0217	0.0266
0.0	0.0	0.0	10139.1239	5009.402	NaN	NaN	0.3307	0.0416	0.8622	0.0218	0.026	0.0217	0.0268
0.0	0.0	0.0	10941.1239	2230.402	NaN	NaN	0.1693	0.0424	0.8621	0.0216	0.0258	0.0214	0.0267
0.0	0.0	0.0	12102.1239	2711.402	NaN	NaN	0.183	0.0424	0.862	0.0216	0.0259	0.0214	0.0268
0.0	0.0	0.0	11759.1239	1909.402	NaN	NaN	0.1397	0.0424	0.8618	0.0215	0.026	0.0213	0.0269
0.0	0.0	0.0	11556.1239	4583.402	NaN	NaN	0.284	0.0428	0.8604	0.0215	0.0264	0.0216	0.0273
0.0	0.0	0.0	10821.1239	738.402	NaN	NaN	0.0639	0.0442	0.8601	0.0213	0.026	0.0213	0.0271
0.0	0.0	0.0	13039.1239	2913.402	NaN	NaN	0.1826	0.0443	0.8596	0.0215	0.0262	0.0213	0.0272
0.0	0.0	0.0	11620.1239	2388.402	NaN	NaN	0.1705	0.0436	0.8598	0.0215	0.0264	0.0214	0.0273
0.0	0.0	0.0	10615.1239	4693.402	NaN	NaN	0.3066	0.0431	0.86	0.0216	0.0265	0.0214	0.0273
0.0	0.0	0.0	12833.1239	4055.402	NaN	NaN	0.2401	0.044	0.8602	0.0215	0.0262	0.0211	0.027
0.0	0.0	0.0	12795.1239	1938.402	NaN	NaN	0.1316	0.0455	0.8583	0.0215	0.0264	0.0211	0.0272
0.0	0.0	0.0	12485.1239	3687.402	NaN	NaN	0.228	0.0461	0.8577	0.0216	0.0264	0.0211	0.0271
0.0	0.0	0.0	13524.1239	4572.402	NaN	NaN	0.2527	0.0472	0.8561	0.0217	0.0266	0.0212	0.0271
0.0	0.0	0.0	11550.1239	1872.402	NaN	NaN	0.1395	0.0481	0.8557	0.0217	0.0266	0.0211	0.0268
0.0	0.0	0.0	12559.1239	2441.402	NaN	NaN	0.1628	0.0501	0.8536	0.0215	0.0268	0.021	0.0269
0.0	0.0	0.0	10542.1239	599.402	NaN	NaN	0.0538	0.0509	0.8525	0.0216	0.0269	0.0211	0.0269
0.0	0.0	0.0	18808.1239	3133.402	NaN	NaN	0.1428	0.0505	0.8533	0.0217	0.0267	0.0212	0.0267
0.0	0.0	0.0	10522.1239	432.402	NaN	NaN	0.0395	0.0504	0.8542	0.0214	0.0266	0.021	0.0264
0.0	0.0	0.0	13553.1239	5053.402	NaN	NaN	0.2716	0.0476	0.8556	0.0216	0.0269	0.0217	0.0267
0.0	0.0	0.0	7047.1239	3241.402	NaN	NaN	0.3151	0.0474	0.8556	0.0216	0.0269	0.0218	0.0266
0.0	0.0	0.0	14415.1239	2427.402	NaN	NaN	0.1441	0.047	0.8565	0.0217	0.0267	0.0218	0.0264
0.0	0.0	0.0	12749.1239	2983.402	NaN	NaN	0.1896	0.0465	0.8559	0.0218	0.0271	0.022	0.0267
0.0	0.0	0.0	10044.1239	3453.402	NaN	NaN	0.2559	0.0468	0.8551	0.0219	0.0271	0.0223	0.0268
0.0	0.0	0.0	12986.1239	3418.402	NaN	NaN	0.2084	0.0475	0.855	0.022	0.0268	0.0221	0.0266
0.0	0.0	0.0	15767.1239	3572.402	NaN	NaN	0.1847	0.0462	0.8554	0.0224	0.027	0.0224	0.0267
0.0	0.0	0.0	10077.1239	4104.402	NaN	NaN	0.2894	0.0457	0.8556	0.0225	0.027	0.0224	0.0268
0.0	0.0	0.0	7647.1239	3824.402	NaN	NaN	0.3334	0.0448	0.8561	0.0228	0.0269	0.0224	0.0269
0.0	0.0	0.0	12157.1239	405.402	NaN	NaN	0.0323	0.0432	0.8569	0.023	0.0271	0.0226	0.0272
0.0	0.0	0.0	12203.1239	1225.402	NaN	NaN	0.0913	0.0418	0.859	0.023	0.0267	0.0223	0.0272
0.0	0.0	0.0	12979.1239	2431.402	NaN	NaN	0.1578	0.0405	0.8605	0.023	0.0265	0.0222	0.0273
0.0	0.0	0.0	10283.1239	2915.402	NaN	NaN	0.2209	0.0395	0.8619	0.0229	0.0262	0.0221	0.0274
0.0	0.0	0.0	9539.1239	3129.402	NaN	NaN	0.247	0.0383	0.8635	0.0228	0.026	0.0219	0.0274
0.0	0.0	0.0	12843.1239	4238.402	NaN	NaN	0.2481	0.0371	0.865	0.0228	0.0259	0.0217	0.0274
0.0	0.0	0.0	9509.1239	2034.402	NaN	NaN	0.1762	0.0362	0.8669	0.0227	0.0256	0.0214	0.0272
0.0	0.0	0.0	10216.1239	2163.402	NaN	NaN	0.1748	0.0353	0.8669	0.0227	0.0259	0.0216	0.0276
0.0	0.0	0.0	9418.1239	2688.402	NaN	NaN	0.2221	0.035	0.8677	0.0226	0.0257	0.0215	0.0275
0.0	0.0	0.0	10613.1239	1298.402	NaN	NaN	0.109	0.0348	0.8678	0.0225	0.0256	0.0215	0.0277
0.0	0.0	0.0	10953.1239	1614.402	NaN	NaN	0.1285	0.0347	0.8677	0.0224	0.0256	0.0215	0.028
0.0	0.0	0.0	11956.1239	1692.402	NaN	NaN	0.124	0.0344	0.8664	0.0225	0.026	0.022	0.0287
0.0	0.0	0.0	10228.1239	1456.402	NaN	NaN	0.1246	0.0344	0.8666	0.0224	0.0258	0.0219	0.0289
0.0	0.0	0.0	13441.1239	-3.598	NaN	NaN	-0.0003	0.0341	0.8664	0.0224	0.0259	0.0221	0.0292
0.0	0.0	0.0	11014.1239	2631.402	NaN	NaN	0.1928	0.0336	0.8664	0.0224	0.0259	0.0222	0.0295
0.0	0.0	0.0	14201.1239	4549.402	NaN	NaN	0.2426	0.0334	0.8662	0.0223	0.026	0.0223	0.0298
0.0	0.0	0.0	10605.1239	4210.402	NaN	NaN	0.2842	0.0335	0.8646	0.0224	0.0264	0.0226	0.0305
0.0	0.0	0.0	8701.1239	4754.402	NaN	NaN	0.3533	0.0336	0.8645	0.0223	0.0263	0.0227	0.0306
0.0	0.0	0.0	9408.1239	6426.402	NaN	NaN	0.4058	0.0335	0.8637	0.0224	0.0265	0.0229	0.0311
0.0	0.0	0.0	13333.1239	2864.402	NaN	NaN	0.1768	0.0338	0.8636	0.0222	0.0264	0.0229	0.0311
0.0	0.0	0.0	8673.1239	4586.402	NaN	NaN	0.3459	0.0341	0.8632	0.0221	0.0265	0.0229	0.0312
0.0	0.0	0.0	17105.1239	3360.402	NaN	NaN	0.1642	0.0342	0.8631	0.0221	0.0265	0.0229	0.0312
0.0	0.0	0.0	13429.1239	658.402	NaN	NaN	0.0467	0.0346	0.8623	0.0221	0.0266	0.023	0.0314
0.0	0.0	0.0	9697.1239	3177.402	NaN	NaN	0.2468	0.0348	0.8637	0.0219	0.0261	0.0227	0.0309
0.0	0.0	0.0	8523.1239	1525.402	NaN	NaN	0.1518	0.0347	0.8628	0.0219	0.0264	0.0228	0.0313
0.0	0.0	0.0	11125.1239	6075.402	NaN	NaN	0.3532	0.0343	0.8623	0.022	0.0267	0.023	0.0317
0.0	0.0	0.0	9735.1239	3717.402	NaN	NaN	0.2763	0.0343	0.8634	0.0218	0.0264	0.0228	0.0313
0.0	0.0	0.0	11604.1239	1111.402	NaN	NaN	0.0874	0.0346	0.8627	0.0219	0.0265	0.0228	0.0315
0.0	0.0	0.0	7877.1239	3541.402	NaN	NaN	0.3101	0.0349	0.8623	0.0219	0.0266	0.0229	0.0315
0.0	0.0	0.0	7568.1239	5652.402	NaN	NaN	0.4275	0.0349	0.8617	0.0219	0.0268	0.0229	0.0317
0.0	0.0	0.0	12007.1239	4524.402	NaN	NaN	0.2737	0.0353	0.8631	0.0217	0.0263	0.0226	0.0311
0.0	0.0	0.0	9158.1239	1802.402	NaN	NaN	0.1644	0.0357	0.8625	0.0216	0.0265	0.0226	0.031
0.0	0.0	0.0	10956.1239	4763.402	NaN	NaN	0.303	0.0361	0.8624	0.0215	0.0265	0.0226	0.0309
0.0	0.0	0.0	10291.1239	-195.598	NaN	NaN	-0.0194	0.0367	0.8623	0.0215	0.0265	0.0225	0.0306
0.0	0.0	0.0	11708.1239	2013.402	NaN	NaN	0.1467	0.0372	0.8618	0.0214	0.0265	0.0225	0.0306
0.0	0.0	0.0	9836.1239	2886.402	NaN	NaN	0.2269	0.0379	0.8617	0.0212	0.0266	0.0224	0.0302
0.0	0.0	0.0	11529.1239	3185.402	NaN	NaN	0.2165	0.0384	0.861	0.0212	0.0267	0.0224	0.0303
0.0	0.0	0.0	14387.1239	6050.402	NaN	NaN	0.296	0.0377	0.8599	0.0213	0.0276	0.0227	0.0309
0.0	0.0	0.0	11802.1239	6395.402	NaN	NaN	0.3514	0.0379	0.8594	0.0211	0.028	0.0228	0.0308
0.0	0.0	0.0	10739.1239	4051.402	NaN	NaN	0.2739	0.0389	0.8588	0.021	0.0281	0.0227	0.0305
0.0	0.0	0.0	9233.1239	3521.402	NaN	NaN	0.2761	0.0387	0.8568	0.0212	0.0291	0.023	0.0313
0.0	0.0	0.0	11278.1239	3854.402	NaN	NaN	0.2547	0.0391	0.856	0.0211	0.0295	0.023	0.0312
0.0	0.0	0.0	9650.1239	3983.402	NaN	NaN	0.2922	0.0408	0.855	0.021	0.0296	0.0228	0.0309
0.0	0.0	0.0	13222.1239	3240.402	NaN	NaN	0.1968	0.0413	0.853	0.0212	0.0303	0.0229	0.0312
0.0	0.0	0.0	8599.1239	3736.402	NaN	NaN	0.3029	0.0422	0.8509	0.0213	0.0311	0.0229	0.0316
0.0	0.0	0.0	11855.1239	5977.402	NaN	NaN	0.3352	0.0421	0.8483	0.0215	0.0324	0.0233	0.0325
0.0	0.0	0.0	10265.1239	1036.402	NaN	NaN	0.0917	0.044	0.8464	0.0213	0.033	0.023	0.0323
0.0	0.0	0.0	10627.1239	1155.402	NaN	NaN	0.0981	0.0465	0.8431	0.0214	0.0338	0.0228	0.0325
0.0	0.0	0.0	12483.1239	2579.402	NaN	NaN	0.1712	0.0469	0.8389	0.0218	0.0359	0.023	0.0335
0.0	0.0	0.0	8684.1239	3819.402	NaN	NaN	0.3055	0.0475	0.8364	0.0219	0.0371	0.0232	0.0339
0.0	0.0	0.0	9574.1239	4270.402	NaN	NaN	0.3085	0.0497	0.8338	0.022	0.0376	0.023	0.034
0.0	0.0	0.0	12382.1239	3758.402	NaN	NaN	0.2329	0.0495	0.8303	0.0225	0.0397	0.0233	0.0346
0.0	0.0	0.0	11251.1239	3357.402	NaN	NaN	0.2298	0.0483	0.8298	0.0229	0.0407	0.0237	0.0346
0.0	0.0	0.0	9581.1239	3283.402	NaN	NaN	0.2552	0.0526	0.8259	0.023	0.0418	0.0231	0.0337
0.0	0.0	0.0	13057.1239	3580.402	NaN	NaN	0.2152	0.0531	0.8226	0.0238	0.0437	0.0233	0.0335
0.0	0.0	0.0	5756.1239	-335.598	NaN	NaN	-0.0619	0.0574	0.8148	0.0244	0.0472	0.023	0.0332
0.0	0.0	0.0	7998.1239	8351.402	NaN	NaN	0.5108	0.0565	0.8097	0.0252	0.051	0.0237	0.0339
0.0	0.0	0.0	12264.1239	5992.402	NaN	NaN	0.3282	0.0576	0.8054	0.0254	0.054	0.0238	0.0338
0.0	0.0	0.0	9825.1239	3334.402	NaN	NaN	0.2534	0.0603	0.7991	0.0257	0.0574	0.0236	0.0339
0.0	0.0	0.0	10361.1239	3479.402	NaN	NaN	0.2514	0.0632	0.7904	0.026	0.0626	0.0234	0.0344
0.0	0.0	0.0	9454.1239	5610.402	NaN	NaN	0.3724	0.0628	0.7844	0.0263	0.0674	0.0238	0.0353
0.0	0.0	0.0	13115.1239	646.402	NaN	NaN	0.047	0.0624	0.7827	0.026	0.0696	0.0239	0.0354
0.0	0.0	0.0	10172.1239	1880.402	NaN	NaN	0.156	0.0622	0.7763	0.0257	0.075	0.024	0.0367
0.0	0.0	0.0	11905.1239	4505.402	NaN	NaN	0.2745	0.0587	0.7729	0.0256	0.0804	0.0247	0.0377
0.0	0.0	0.0	11824.1239	3753.402	NaN	NaN	0.2409	0.0571	0.7727	0.025	0.0829	0.0246	0.0377
0.0	0.0	0.0	12197.1239	4533.402	NaN	NaN	0.271	0.0547	0.7706	0.0248	0.087	0.0247	0.0383
0.0	0.0	0.0	13106.1239	1921.402	NaN	NaN	0.1279	0.0533	0.7696	0.0244	0.0897	0.0247	0.0383
0.0	0.0	0.0	6548.1239	3761.402	NaN	NaN	0.3648	0.0533	0.7726	0.024	0.0893	0.0237	0.0371
0.0	0.0	0.0	10396.1239	2841.402	NaN	NaN	0.2146	0.0519	0.7705	0.0241	0.0926	0.0236	0.0373
0.0	0.0	0.0	7528.1239	2721.402	NaN	NaN	0.2655	0.0525	0.7689	0.0241	0.0938	0.0235	0.0372
0.0	0.0	0.0	9783.1239	1301.402	NaN	NaN	0.1174	0.0538	0.7699	0.0243	0.0925	0.023	0.0365
0.0	0.0	0.0	13568.1239	3435.402	NaN	NaN	0.202	0.0538	0.7657	0.0251	0.0943	0.0237	0.0374
0.0	0.0	0.0	6412.1239	328.402	NaN	NaN	0.0487	0.0541	0.7665	0.0253	0.0938	0.0234	0.0368
0.0	0.0	0.0	12988.1239	6408.402	NaN	NaN	0.3304	0.0531	0.7624	0.0257	0.0972	0.024	0.0375
0.0	0.0	0.0	14766.1239	5933.402	NaN	NaN	0.2866	0.0541	0.762	0.0257	0.0973	0.024	0.0369
0.0	0.0	0.0	12081.1239	873.402	NaN	NaN	0.0674	0.0566	0.7638	0.0257	0.0954	0.023	0.0355
0.0	0.0	0.0	8932.1239	4272.402	NaN	NaN	0.3236	0.0585	0.758	0.0261	0.0986	0.0232	0.0356
0.0	0.0	0.0	11810.1239	5996.402	NaN	NaN	0.3368	0.0584	0.7561	0.0262	0.1001	0.0235	0.0357
0.0	0.0	0.0	12723.1239	6426.402	NaN	NaN	0.3356	0.0587	0.7587	0.026	0.0987	0.0231	0.0349
0.0	0.0	0.0	14068.1239	2152.402	NaN	NaN	0.1327	0.0595	0.7596	0.0257	0.0984	0.0227	0.0342
0.0	0.0	0.0	11150.1239	6229.402	NaN	NaN	0.3584	0.0596	0.7551	0.0258	0.1017	0.0233	0.0345
0.0	0.0	0.0	10331.1239	1943.402	NaN	NaN	0.1583	0.0598	0.7569	0.0257	0.1004	0.0231	0.0341
0.0	0.0	0.0	11408.1239	3718.402	NaN	NaN	0.2458	0.0613	0.7559	0.0256	0.1002	0.023	0.034
0.0	0.0	0.0	12692.1239	3094.402	NaN	NaN	0.196	0.0632	0.7556	0.0257	0.0997	0.0225	0.0333
0.0	0.0	0.0	11353.1239	3119.402	NaN	NaN	0.2155	0.0656	0.7525	0.0259	0.1007	0.0224	0.0329
0.0	0.0	0.0	9931.1239	1891.402	NaN	NaN	0.16	0.0688	0.7502	0.0261	0.1013	0.0218	0.0318
0.0	0.0	0.0	12165.1239	2128.402	NaN	NaN	0.1489	0.0728	0.7377	0.027	0.109	0.022	0.0314
0.0	0.0	0.0	11666.1239	3347.402	NaN	NaN	0.223	0.0789	0.7244	0.0283	0.1158	0.0218	0.0308
0.0	0.0	0.0	13600.1239	2242.402	NaN	NaN	0.1415	0.087	0.7075	0.03	0.1239	0.0215	0.0301
0.0	0.0	0.0	11689.1239	3691.402	NaN	NaN	0.24	0.0942	0.69	0.0319	0.1327	0.0215	0.0297
0.0	0.0	0.0	12218.1239	4899.402	NaN	NaN	0.2862	0.0991	0.6806	0.0332	0.1361	0.0217	0.0293
0.0	0.0	0.0	9907.1239	3998.402	NaN	NaN	0.2875	0.1036	0.6765	0.0341	0.135	0.0216	0.0291
0.0	0.0	0.0	14983.1239	4074.402	NaN	NaN	0.2138	0.1056	0.6754	0.0345	0.1338	0.0217	0.029
0.0	0.0	0.0	9944.1239	2394.402	NaN	NaN	0.1941	0.1086	0.6756	0.0348	0.1304	0.0217	0.0289
0.0	0.0	0.0	12063.1239	2145.402	NaN	NaN	0.151	0.1107	0.6767	0.035	0.127	0.0217	0.0288
0.0	0.0	0.0	12850.1239	1403.402	NaN	NaN	0.0985	0.1135	0.6742	0.0355	0.1259	0.0219	0.029
0.0	0.0	0.0	9396.1239	3139.402	NaN	NaN	0.2504	0.1165	0.6732	0.0359	0.1233	0.0221	0.029
0.0	0.0	0.0	10336.1239	2029.402	NaN	NaN	0.1641	0.1201	0.6715	0.0361	0.121	0.0223	0.029
0.0	0.0	0.0	11820.1239	3137.402	NaN	NaN	0.2098	0.117	0.6715	0.0367	0.1232	0.0226	0.0291
0.0	0.0	0.0	9550.1239	6929.402	NaN	NaN	0.4205	0.1185	0.6713	0.0369	0.1218	0.0228	0.0288
0.0	0.0	0.0	14280.1239	2961.402	NaN	NaN	0.1718	0.1216	0.6692	0.0372	0.1205	0.0228	0.0286
0.0	0.0	0.0	14897.1239	4282.402	NaN	NaN	0.2233	0.1268	0.6639	0.0377	0.1201	0.0231	0.0285
0.0	0.0	0.0	10400.1239	4244.402	NaN	NaN	0.2898	0.1335	0.6569	0.0382	0.1199	0.0233	0.0283
0.0	0.0	0.0	12569.1239	5522.402	NaN	NaN	0.3052	0.1382	0.6514	0.0388	0.1199	0.0235	0.0282
0.0	0.0	0.0	13195.1239	2945.402	NaN	NaN	0.1825	0.1437	0.6458	0.039	0.1199	0.0235	0.0281
0.0	0.0	0.0	13033.1239	4423.402	NaN	NaN	0.2534	0.1469	0.6425	0.0393	0.1196	0.0235	0.0282
0.0	0.0	0.0	9777.1239	2331.402	NaN	NaN	0.1925	0.1507	0.6373	0.0393	0.1211	0.0234	0.0281
0.0	0.0	0.0	8367.1239	3940.402	NaN	NaN	0.3202	0.1456	0.64	0.0404	0.1221	0.0237	0.0283
0.0	0.0	0.0	10126.1239	4837.402	NaN	NaN	0.3233	0.1533	0.6314	0.0402	0.1227	0.0238	0.0286
0.0	0.0	0.0	14016.1239	1853.402	NaN	NaN	0.1168	0.1612	0.6225	0.04	0.1237	0.0237	0.029
0.0	0.0	0.0	12067.1239	3424.402	NaN	NaN	0.2211	0.1641	0.615	0.04	0.1278	0.0239	0.0292
0.0	0.0	0.0	10349.1239	3652.402	NaN	NaN	0.2609	0.1638	0.6129	0.0401	0.1295	0.0241	0.0296
0.0	0.0	0.0	10251.1239	4431.402	NaN	NaN	0.3018	0.1719	0.6005	0.0392	0.1336	0.0246	0.0301
0.0	0.0	0.0	9420.1239	2400.402	NaN	NaN	0.2031	0.1838	0.5857	0.0382	0.1363	0.0252	0.0308
0.0	0.0	0.0	8379.1239	930.402	NaN	NaN	0.0999	0.1996	0.5668	0.0366	0.1405	0.0255	0.0311
0.0	0.0	0.0	9942.1239	1341.402	NaN	NaN	0.1189	0.1945	0.5687	0.0365	0.144	0.0251	0.0313
0.0	0.0	0.0	9751.1239	2802.402	NaN	NaN	0.2232	0.1888	0.5691	0.0367	0.1485	0.0255	0.0314
0.0	0.0	0.0	7638.1239	2517.402	NaN	NaN	0.2479	0.1939	0.5636	0.036	0.1493	0.0254	0.0319
0.0	0.0	0.0	11118.1239	3993.402	NaN	NaN	0.2643	0.1943	0.5587	0.036	0.1526	0.026	0.0325
0.0	0.0	0.0	6066.1239	3572.402	NaN	NaN	0.3706	0.1996	0.5503	0.0354	0.1553	0.0262	0.0332
0.0	0.0	0.0	8380.1239	2314.402	NaN	NaN	0.2164	0.2024	0.5442	0.0351	0.1576	0.0266	0.034
0.0	0.0	0.0	8557.1239	4723.402	NaN	NaN	0.3557	0.2104	0.5331	0.0344	0.1602	0.0269	0.035
0.0	0.0	0.0	10733.1239	3069.402	NaN	NaN	0.2224	0.2188	0.5202	0.0337	0.1638	0.0273	0.0362
0.0	0.0	0.0	6894.1239	2535.402	NaN	NaN	0.2689	0.2347	0.5009	0.0325	0.1672	0.0277	0.0369
0.0	0.0	0.0	10139.1239	3096.402	NaN	NaN	0.2339	0.2333	0.4975	0.0326	0.1711	0.0279	0.0377
0.0	0.0	0.0	8802.1239	3102.402	NaN	NaN	0.2606	0.2469	0.4781	0.0316	0.1764	0.0291	0.0379
0.0	0.0	0.0	9251.1239	595.402	NaN	NaN	0.0605	0.2623	0.4672	0.0308	0.1726	0.029	0.038
0.0	0.0	0.0	8510.1239	3853.402	NaN	NaN	0.3117	0.2721	0.453	0.0304	0.1771	0.0292	0.0381
0.0	0.0	0.0	11933.1239	3884.402	NaN	NaN	0.2456	0.2618	0.4525	0.0306	0.1866	0.0294	0.039
0.0	0.0	0.0	8698.1239	4866.402	NaN	NaN	0.3588	0.2683	0.4416	0.0301	0.1907	0.0299	0.0393
0.0	0.0	0.0	7514.1239	1608.402	NaN	NaN	0.1763	0.2784	0.4343	0.03	0.1883	0.0294	0.0396
0.0	0.0	0.0	6616.1239	1098.402	NaN	NaN	0.1424	0.2886	0.4217	0.0296	0.1908	0.0297	0.0396
0.0	0.0	0.0	7773.1239	2688.402	NaN	NaN	0.257	0.2894	0.4204	0.0296	0.1913	0.0294	0.0398
0.0	0.0	0.0	10452.1239	3047.402	NaN	NaN	0.2257	0.2949	0.4165	0.0296	0.19	0.0292	0.0399
0.0	0.0	0.0	7793.1239	2767.402	NaN	NaN	0.2621	0.2994	0.415	0.0298	0.1868	0.0286	0.0404
0.0	0.0	0.0	5524.1239	2669.402	NaN	NaN	0.3258	0.3047	0.4089	0.0297	0.1875	0.0289	0.0403
0.0	0.0	0.0	8685.1239	1880.402	NaN	NaN	0.178	0.3049	0.4129	0.0298	0.1832	0.0286	0.0405
0.0	0.0	0.0	9872.1239	2743.402	NaN	NaN	0.2175	0.3097	0.41	0.0297	0.1812	0.0289	0.0406
0.0	0.0	0.0	8520.1239	1895.402	NaN	NaN	0.182	0.3125	0.411	0.0299	0.1773	0.0285	0.0408
0.0	0.0	0.0	8354.1239	4433.402	NaN	NaN	0.3467	0.3063	0.4123	0.0304	0.1807	0.0288	0.0415
0.0	0.0	0.0	11236.1239	3841.402	NaN	NaN	0.2548	0.3047	0.4132	0.0307	0.18	0.0294	0.042
0.0	0.0	0.0	9039.1239	2090.402	NaN	NaN	0.1878	0.3205	0.4072	0.0306	0.1705	0.0295	0.0417
0.0	0.0	0.0	10553.1239	2632.402	NaN	NaN	0.1996	0.3212	0.4084	0.0313	0.1674	0.0296	0.0422
0.0	0.0	0.0	8469.1239	5016.402	NaN	NaN	0.372	0.321	0.4077	0.0318	0.1668	0.0303	0.0425
0.0	0.0	0.0	9694.1239	5133.402	NaN	NaN	0.3462	0.3235	0.4091	0.0323	0.1617	0.0307	0.0427
0.0	0.0	0.0	10857.1239	3641.402	NaN	NaN	0.2512	0.3414	0.3987	0.0327	0.1534	0.0312	0.0427
0.0	0.0	0.0	9755.1239	3857.402	NaN	NaN	0.2834	0.34	0.4018	0.0337	0.1501	0.031	0.0433
0.0	0.0	0.0	10330.1239	4661.402	NaN	NaN	0.3109	0.3389	0.4021	0.0345	0.1491	0.0318	0.0437
0.0	0.0	0.0	6690.1239	2473.402	NaN	NaN	0.2699	0.3534	0.3963	0.0349	0.1392	0.0319	0.0443
0.0	0.0	0.0	9206.1239	2677.402	NaN	NaN	0.2253	0.3592	0.3945	0.0353	0.134	0.0324	0.0446
0.0	0.0	0.0	9858.1239	-322.598	NaN	NaN	-0.0338	0.3771	0.3852	0.0353	0.1243	0.0326	0.0455
0.0	0.0	0.0	11401.1239	3393.402	NaN	NaN	0.2294	0.3754	0.389	0.0358	0.1211	0.033	0.0458
0.0	0.0	0.0	10112.1239	3192.402	NaN	NaN	0.2399	0.3992	0.3725	0.0353	0.1122	0.0334	0.0475
0.0	0.0	0.0	9523.1239	2735.402	NaN	NaN	0.2231	0.4042	0.3686	0.0353	0.1096	0.0342	0.0479
0.0	0.0	0.0	7157.1239	2659.402	NaN	NaN	0.2709	0.427	0.3516	0.0345	0.1028	0.0345	0.0497
0.0	0.0	0.0	9054.1239	2038.402	NaN	NaN	0.1838	0.43	0.3495	0.0344	0.1011	0.0351	0.05
0.0	0.0	0.0	8242.1239	1906.402	NaN	NaN	0.1879	0.4381	0.3449	0.0337	0.0972	0.0351	0.0512
0.0	0.0	0.0	8462.1239	3910.402	NaN	NaN	0.3161	0.4205	0.3592	0.0343	0.0993	0.0353	0.0514
0.0	0.0	0.0	10171.1239	5255.402	NaN	NaN	0.3407	0.4245	0.3575	0.0338	0.0958	0.0354	0.053
0.0	0.0	0.0	8094.1239	3095.402	NaN	NaN	0.2766	0.4546	0.3334	0.0327	0.0892	0.0353	0.0547
0.0	0.0	0.0	9843.1239	3195.402	NaN	NaN	0.2451	0.466	0.3241	0.0319	0.0867	0.036	0.0552
0.0	0.0	0.0	8812.1239	3980.402	NaN	NaN	0.3112	0.4442	0.3426	0.0321	0.0891	0.0364	0.0556
0.0	0.0	0.0	9887.1239	4189.402	NaN	NaN	0.2976	0.4192	0.3635	0.0324	0.0922	0.0369	0.0559
0.0	0.0	0.0	7332.1239	1792.402	NaN	NaN	0.1964	0.464	0.3296	0.0303	0.0827	0.0359	0.0575
0.0	0.0	0.0	8745.1239	1104.402	NaN	NaN	0.1121	0.428	0.3571	0.0314	0.0901	0.0377	0.0557
0.0	0.0	0.0	9240.1239	2527.402	NaN	NaN	0.2148	0.3906	0.3905	0.0304	0.0934	0.0386	0.0565
0.0	0.0	0.0	7160.1239	5519.402	NaN	NaN	0.4353	0.3359	0.4429	0.0312	0.0955	0.0394	0.0551
0.0	0.0	0.0	9797.1239	4152.402	NaN	NaN	0.2977	0.3204	0.4602	0.031	0.0941	0.0391	0.0552
0.0	0.0	0.0	10744.1239	15.402	NaN	NaN	0.0014	0.3258	0.4561	0.0305	0.094	0.0389	0.0548
0.0	0.0	0.0	9139.1239	6054.402	NaN	NaN	0.3985	0.3146	0.4645	0.0309	0.0966	0.0398	0.0536
0.0	0.0	0.0	10367.1239	133.402	NaN	NaN	0.0127	0.3412	0.443	0.029	0.0935	0.0397	0.0537
0.0	0.0	0.0	10659.1239	701.402	NaN	NaN	0.0617	0.2991	0.4829	0.0297	0.0986	0.0394	0.0504
0.0	0.0	0.0	6778.1239	3876.402	NaN	NaN	0.3638	0.262	0.5196	0.0299	0.1018	0.0392	0.0474
0.0	0.0	0.0	7255.1239	1250.402	NaN	NaN	0.147	0.2502	0.5332	0.0294	0.1034	0.0393	0.0445
0.0	0.0	0.0	10367.1239	1467.402	NaN	NaN	0.124	0.2228	0.5592	0.0299	0.1063	0.0396	0.0421
0.0	0.0	0.0	9452.1239	4955.402	NaN	NaN	0.3439	0.2228	0.5534	0.03	0.1096	0.0426	0.0416
0.0	0.0	0.0	7929.1239	4623.402	NaN	NaN	0.3683	0.263	0.5162	0.0294	0.1056	0.044	0.0417
0.0	0.0	0.0	8386.1239	2004.402	NaN	NaN	0.1929	0.3006	0.4817	0.0291	0.1026	0.0443	0.0416
0.0	0.0	0.0	18184.1239	2349.402	NaN	NaN	0.1144	0.3154	0.4678	0.0293	0.1022	0.0444	0.0408
0.0	0.0	0.0	22644.1239	6162.402	NaN	NaN	0.2139	0.3036	0.4734	0.0298	0.1078	0.0447	0.0408
0.0	0.0	0.0	17073.1239	3642.402	NaN	NaN	0.1758	0.3017	0.4703	0.0297	0.1136	0.0441	0.0406
0.0	0.0	0.0	17653.1239	7122.402	NaN	NaN	0.2875	0.2882	0.4747	0.0299	0.1231	0.0436	0.0404
0.0	0.0	0.0	19220.1239	1523.402	NaN	NaN	0.0734	0.2867	0.4685	0.0303	0.1312	0.0432	0.04
0.0	0.0	0.0	21166.1239	5397.402	NaN	NaN	0.2032	0.2886	0.4623	0.0305	0.1357	0.0431	0.0397
0.0	0.0	0.0	12185.1239	3687.402	NaN	NaN	0.2323	0.3006	0.4446	0.0311	0.1403	0.0432	0.0402
0.0	0.0	0.0	18796.1239	996.402	NaN	NaN	0.0503	0.3113	0.4321	0.0315	0.1423	0.0429	0.0399
0.0	0.0	0.0	22224.1239	1857.402	NaN	NaN	0.0771	0.3046	0.4254	0.0321	0.1547	0.0431	0.0401
0.0	0.0	0.0	21585.1239	5437.402	NaN	NaN	0.2012	0.2961	0.4239	0.0322	0.1641	0.0436	0.0401
0.0	0.0	0.0	22112.1239	2376.402	NaN	NaN	0.097	0.2858	0.4234	0.0323	0.1741	0.0441	0.0403
0.0	0.0	0.0	16290.1239	7079.402	NaN	NaN	0.3029	0.2713	0.4286	0.0323	0.1828	0.0446	0.0405
0.0	0.0	0.0	19317.1239	6996.402	NaN	NaN	0.2659	0.268	0.43	0.0322	0.1842	0.0451	0.0404
0.0	0.0	0.0	17396.1239	6030.402	NaN	NaN	0.2574	0.2644	0.4334	0.0323	0.1841	0.0454	0.0405
0.0	0.0	0.0	19832.1239	6230.402	NaN	NaN	0.2391	0.2668	0.4377	0.032	0.1786	0.045	0.0398
0.0	0.0	0.0	22106.1239	2790.402	NaN	NaN	0.1121	0.2617	0.4437	0.032	0.1783	0.0445	0.0397
0.0	0.0	0.0	21162.1239	3272.402	NaN	NaN	0.1339	0.2584	0.4543	0.0317	0.173	0.0438	0.0388
0.0	0.0	0.0	18998.1239	5013.402	NaN	NaN	0.2088	0.255	0.4616	0.0316	0.1699	0.0434	0.0385
0.0	0.0	0.0	24906.1239	3384.402	NaN	NaN	0.1196	0.2517	0.4747	0.0312	0.1618	0.043	0.0377
0.0	0.0	0.0	19532.1239	3610.402	NaN	NaN	0.156	0.2514	0.4822	0.0309	0.1555	0.0428	0.0372
0.0	0.0	0.0	17497.1239	3928.402	NaN	NaN	0.1834	0.2477	0.4909	0.0306	0.1515	0.0424	0.0368
0.0	0.0	0.0	16759.1239	5508.402	NaN	NaN	0.2474	0.241	0.5027	0.0306	0.1472	0.0421	0.0364
0.0	0.0	0.0	17755.1239	2979.402	NaN	NaN	0.1437	0.2374	0.5137	0.0303	0.1411	0.0419	0.0356
0.0	0.0	0.0	18408.1239	2601.402	NaN	NaN	0.1238	0.2342	0.52	0.0301	0.1385	0.0418	0.0353
0.0	0.0	0.0	17825.1239	4056.402	NaN	NaN	0.1854	0.2304	0.5277	0.0298	0.1358	0.0414	0.0348
0.0	0.0	0.0	17842.1239	3980.402	NaN	NaN	0.1824	0.2238	0.5364	0.0296	0.135	0.0408	0.0344
0.0	0.0	0.0	19482.1239	1182.402	NaN	NaN	0.0572	0.2182	0.5447	0.0292	0.1343	0.0398	0.0338
0.0	0.0	0.0	18009.1239	6417.402	NaN	NaN	0.2627	0.2092	0.5544	0.0291	0.1354	0.0386	0.0333
0.0	0.0	0.0	19985.1239	3283.402	NaN	NaN	0.1411	0.2003	0.5653	0.0289	0.1354	0.0375	0.0327
0.0	0.0	0.0	16760.1239	4967.402	NaN	NaN	0.2286	0.1962	0.5728	0.0286	0.1337	0.0368	0.0319
0.0	0.0	0.0	21091.1239	5650.402	NaN	NaN	0.2113	0.1952	0.5752	0.0285	0.1333	0.0364	0.0314
0.0	0.0	0.0	18655.1239	7328.402	NaN	NaN	0.282	0.1976	0.5731	0.0283	0.1333	0.0364	0.0312
0.0	0.0	0.0	18092.1239	7434.402	NaN	NaN	0.2912	0.2037	0.5681	0.0281	0.1326	0.0366	0.031
0.0	0.0	0.0	19724.1239	5306.402	NaN	NaN	0.212	0.2088	0.5575	0.0285	0.1368	0.0368	0.0316
0.0	0.0	0.0	18691.1239	3318.402	NaN	NaN	0.1508	0.2146	0.5499	0.0287	0.138	0.037	0.0317
0.0	0.0	0.0	18169.1239	4281.402	NaN	NaN	0.1907	0.2197	0.5406	0.0291	0.1413	0.0372	0.0322
0.0	0.0	0.0	18141.1239	2685.402	NaN	NaN	0.1289	0.2213	0.5332	0.0297	0.1457	0.0374	0.0327
0.0	0.0	0.0	17175.1239	5674.402	NaN	NaN	0.2483	0.2255	0.5247	0.0303	0.1485	0.0379	0.0331
0.0	0.0	0.0	15313.1239	6587.402	NaN	NaN	0.3008	0.2298	0.5144	0.0309	0.1528	0.0383	0.0338
0.0	0.0	0.0	21435.1239	4260.402	NaN	NaN	0.1658	0.2338	0.5086	0.0311	0.1538	0.0384	0.0342
0.0	0.0	0.0	17555.1239	7691.402	NaN	NaN	0.3047	0.238	0.5014	0.0314	0.1558	0.0389	0.0345
0.0	0.0	0.0	21853.1239	4706.402	NaN	NaN	0.1772	0.2408	0.496	0.0315	0.158	0.0391	0.0347
0.0	0.0	0.0	15800.1239	4687.402	NaN	NaN	0.2288	0.2428	0.4908	0.0316	0.1604	0.0394	0.035
0.0	0.0	0.0	21691.1239	6577.402	NaN	NaN	0.2327	0.2428	0.4925	0.0313	0.1596	0.0392	0.0347
0.0	0.0	0.0	18322.1239	4294.402	NaN	NaN	0.1899	0.2413	0.4926	0.0314	0.1604	0.0393	0.035
0.0	0.0	0.0	17403.1239	2392.402	NaN	NaN	0.1209	0.2433	0.4965	0.0307	0.1566	0.0387	0.0343
0.0	0.0	0.0	16961.1239	5840.402	NaN	NaN	0.2561	0.2365	0.4971	0.0315	0.1609	0.0388	0.0353
0.0	0.0	0.0	17771.1239	3645.402	NaN	NaN	0.1702	0.2358	0.5023	0.0309	0.158	0.0382	0.0347
0.0	0.0	0.0	21070.1239	6961.402	NaN	NaN	0.2483	0.2316	0.5028	0.0313	0.1613	0.038	0.0351
0.0	0.0	0.0	19724.1239	7666.402	NaN	NaN	0.2799	0.2268	0.5011	0.0321	0.1658	0.0384	0.0358
0.0	0.0	0.0	16066.1239	5713.402	NaN	NaN	0.2623	0.2308	0.4958	0.0324	0.1661	0.039	0.0359
0.0	0.0	0.0	20128.1239	4041.402	NaN	NaN	0.1672	0.2352	0.4881	0.0328	0.168	0.0396	0.0364
0.0	0.0	0.0	20407.1239	6538.402	NaN	NaN	0.2427	0.2385	0.4818	0.0336	0.1686	0.0404	0.0371
0.0	0.0	0.0	19989.1239	812.402	NaN	NaN	0.0391	0.2508	0.4717	0.0336	0.1656	0.0409	0.0374
0.0	0.0	0.0	20270.1239	4091.402	NaN	NaN	0.1679	0.2521	0.468	0.0343	0.1661	0.0411	0.0384
0.0	0.0	0.0	17515.1239	6051.402	NaN	NaN	0.2568	0.2577	0.4659	0.0341	0.1628	0.0409	0.0386
0.0	0.0	0.0	18237.1239	4420.402	NaN	NaN	0.1951	0.2634	0.4627	0.0336	0.1607	0.0406	0.039
0.0	0.0	0.0	17443.1239	5135.402	NaN	NaN	0.2274	0.2732	0.4555	0.0324	0.1594	0.0404	0.0391
0.0	0.0	0.0	18924.1239	1908.402	NaN	NaN	0.0916	0.2643	0.463	0.0322	0.1617	0.0402	0.0386
0.0	0.0	0.0	24132.1239	3623.402	NaN	NaN	0.1305	0.2446	0.4863	0.0327	0.1595	0.0398	0.0371
0.0	0.0	0.0	20940.1239	6309.402	NaN	NaN	0.2315	0.2405	0.5047	0.0331	0.1451	0.0413	0.0354
0.0	0.0	0.0	18137.1239	4473.402	NaN	NaN	0.1978	0.3729	0.4091	0.0308	0.0963	0.0438	0.0471
0.0	0.0	0.0	392.1239	-383.598	NaN	NaN	-0.3	0.7304	0.1276	0.0248	0.0389	0.0348	0.0434
0.0	0.0	0.0	-903.8761	2815.402	NaN	NaN	1.3	0.8577	0.0478	0.0229	0.022	0.0233	0.0263
0.0	0.0	0.0	-22.8761	2690.402	NaN	NaN	1.0086	0.8664	0.038	0.0231	0.0238	0.0239	0.0247
0.0	0.0	0.0	-1086.8761	2413.402	NaN	NaN	1.3	0.8803	0.0316	0.0219	0.023	0.0216	0.0217
0.0	0.0	0.0	-1598.8761	-359.598	NaN	NaN	0.1836	0.892	0.0256	0.0202	0.0226	0.0201	0.0194
0.0	0.0	0.0	-1542.8761	2341.402	NaN	NaN	1.3	0.8936	0.0242	0.0201	0.0227	0.0205	0.0189
0.0	0.0	0.0	-1130.8761	139.402	NaN	NaN	-0.1406	0.8937	0.0241	0.0203	0.0223	0.0208	0.0189
0.0	0.0	0.0	-2383.8761	1147.402	NaN	NaN	-0.3	0.8938	0.0239	0.0205	0.022	0.0208	0.019
0.0	0.0	0.0	-2188.8761	3275.402	NaN	NaN	1.3	0.8927	0.0242	0.0208	0.022	0.021	0.0192
0.0	0.0	0.0	-411.8761	364.402	NaN	NaN	-0.3	0.8919	0.0241	0.0211	0.0222	0.0212	0.0195
0.0	0.0	0.0	-201.8761	1789.402	NaN	NaN	1.1272	0.8915	0.0239	0.0213	0.0223	0.0214	0.0196
0.0	0.0	0.0	-465.8761	1977.402	NaN	NaN	1.3	0.8909	0.0239	0.0214	0.0226	0.0216	0.0196
0.0	0.0	0.0	-1245.8761	4021.402	NaN	NaN	1.3	0.8906	0.024	0.0214	0.0227	0.0217	0.0195
0.0	0.0	0.0	1652.1239	-862.598	NaN	NaN	-0.3	0.8901	0.0241	0.0215	0.023	0.0218	0.0195
0.0	0.0	0.0	-303.8761	2058.402	NaN	NaN	1.1732	0.8897	0.024	0.0216	0.0233	0.0219	0.0195
0.0	0.0	0.0	98.1239	2705.402	NaN	NaN	0.965	0.8896	0.0241	0.0216	0.0234	0.0219	0.0193
0.0	0.0	0.0	-978.8761	-1065.598	NaN	NaN	0.5212	0.8898	0.0243	0.0216	0.0234	0.0218	0.0191
0.0	0.0	0.0	-456.8761	4632.402	NaN	NaN	1.1094	0.89	0.0246	0.0215	0.0235	0.0216	0.0188
0.0	0.0	0.0	-1166.8761	1621.402	NaN	NaN	1.3	0.8904	0.0249	0.0214	0.0234	0.0214	0.0186
0.0	0.0	0.0	-777.8761	2139.402	NaN	NaN	1.3	0.8908	0.0247	0.0215	0.0233	0.0212	0.0184
0.0	0.0	0.0	-1040.8761	1494.402	NaN	NaN	1.3	0.8917	0.0244	0.0216	0.0232	0.0211	0.0182
0.0	0.0	0.0	-1209.8761	3923.402	NaN	NaN	1.3	0.8925	0.0239	0.0215	0.0231	0.0209	0.018
0.0	0.0	0.0	450.1239	2399.402	NaN	NaN	0.842	0.893	0.0236	0.0215	0.023	0.0209	0.018
0.0	0.0	0.0	-2277.8761	5744.402	NaN	NaN	1.3	0.8934	0.0236	0.0214	0.023	0.0208	0.0178
0.0	0.0	0.0	-1010.8761	1389.402	NaN	NaN	1.3	0.8934	0.0238	0.0213	0.023	0.0208	0.0177
0.0	0.0	0.0	-652.8761	1305.402	NaN	NaN	1.3	0.8934	0.0238	0.0213	0.023	0.0209	0.0176
0.0	0.0	0.0	-993.8761	1858.402	NaN	NaN	1.3	0.8937	0.0237	0.0213	0.023	0.0208	0.0175
0.0	0.0	0.0	-414.8761	2843.402	NaN	NaN	1.1708	0.8941	0.0234	0.0212	0.023	0.0207	0.0175
0.0	0.0	0.0	-1062.8761	3179.402	NaN	NaN	1.3	0.8938	0.0233	0.0214	0.023	0.0208	0.0177
0.0	0.0	0.0	-1544.8761	2029.402	NaN	NaN	1.3	0.8937	0.0231	0.0215	0.023	0.0208	0.0178
0.0	0.0	0.0	-2616.8761	3500.402	NaN	NaN	1.3	0.8934	0.023	0.0217	0.023	0.0209	0.018
0.0	0.0	0.0	-2842.8761	2166.402	NaN	NaN	-0.3	0.8926	0.023	0.0219	0.0232	0.0211	0.0182
0.0	0.0	0.0	631.1239	1449.402	NaN	NaN	0.6967	0.8924	0.0229	0.0221	0.0231	0.0211	0.0184
0.0	0.0	0.0	-191.8761	656.402	NaN	NaN	1.3	0.8927	0.0227	0.0222	0.0229	0.021	0.0185
0.0	0.0	0.0	-747.8761	677.402	NaN	NaN	-0.3	0.8927	0.0227	0.0222	0.0228	0.0209	0.0187
0.0	0.0	0.0	-1628.8761	1945.402	NaN	NaN	1.3	0.8926	0.0227	0.0223	0.0227	0.0209	0.0188
0.0	0.0	0.0	-1180.8761	-689.598	NaN	NaN	0.3687	0.8928	0.0225	0.0223	0.0227	0.0207	0.019
0.0	0.0	0.0	-785.8761	733.402	NaN	NaN	-0.3	0.8932	0.0223	0.0222	0.0227	0.0206	0.0192
0.0	0.0	0.0	-2571.8761	3379.402	NaN	NaN	1.3	0.8931	0.0221	0.022	0.0228	0.0206	0.0194
0.0	0.0	0.0	-981.8761	2237.402	NaN	NaN	1.3	0.8924	0.0222	0.022	0.0229	0.0208	0.0196
0.0	0.0	0.0	-1313.8761	986.402	NaN	NaN	-0.3	0.8922	0.0224	0.0219	0.0229	0.0208	0.0198
0.0	0.0	0.0	986.1239	3596.402	NaN	NaN	0.7848	0.8918	0.0226	0.0219	0.023	0.021	0.0198
0.0	0.0	0.0	-323.8761	898.402	NaN	NaN	1.3	0.8919	0.0228	0.0217	0.0228	0.0209	0.0198
0.0	0.0	0.0	-751.8761	-2506.598	NaN	NaN	0.7693	0.8919	0.0229	0.0216	0.0227	0.021	0.0198
0.0	0.0	0.0	-339.8761	2180.402	NaN	NaN	1.1847	0.8918	0.023	0.0215	0.0227	0.0213	0.0197
0.0	0.0	0.0	-1587.8761	1984.402	NaN	NaN	1.3	0.8915	0.0232	0.0214	0.0226	0.0216	0.0197
0.0	0.0	0.0	-1264.8761	1764.402	NaN	NaN	1.3	0.8914	0.0233	0.0214	0.0225	0.0217	0.0197
0.0	0.0	0.0	-1418.8761	3562.402	NaN	NaN	1.3	0.8912	0.0234	0.0214	0.0225	0.0218	0.0196
0.0	0.0	0.0	-2232.8761	759.402	NaN	NaN	-0.3	0.8911	0.0236	0.0214	0.0225	0.0217	0.0197
0.0	0.0	0.0	-1130.8761	246.402	NaN	NaN	-0.2786	0.8913	0.0235	0.0213	0.0223	0.0218	0.0197
0.0	0.0	0.0	-229.8761	2306.402	NaN	NaN	1.1107	0.8911	0.0235	0.0213	0.0222	0.022	0.0198
0.0	0.0	0.0	-620.8761	4665.402	NaN	NaN	1.1535	0.8913	0.0235	0.0212	0.0222	0.0219	0.0198
0.0	0.0	0.0	-920.8761	268.402	NaN	NaN	-0.3	0.8925	0.0233	0.0209	0.0221	0.0215	0.0197
0.0	0.0	0.0	-2450.8761	2119.402	NaN	NaN	-0.3	0.8923	0.0234	0.0208	0.0222	0.0215	0.0197
0.0	0.0	0.0	-3875.8761	2890.402	NaN	NaN	-0.3	0.8922	0.0235	0.0208	0.0223	0.0215	0.0198
0.0	0.0	0.0	144.1239	3853.402	NaN	NaN	0.9639	0.8915	0.0235	0.021	0.0224	0.0216	0.02
0.0	0.0	0.0	-2848.8761	1878.402	NaN	NaN	-0.3	0.8914	0.0235	0.0212	0.0226	0.0213	0.0201
0.0	0.0	0.0	-2105.8761	322.402	NaN	NaN	-0.1808	0.8926	0.0234	0.0211	0.0223	0.0208	0.0198
0.0	0.0	0.0	-1242.8761	-328.598	NaN	NaN	0.2091	0.893	0.0233	0.0211	0.0222	0.0206	0.0198
0.0	0.0	0.0	-2816.8761	2491.402	NaN	NaN	-0.3	0.8928	0.0233	0.0211	0.0222	0.0207	0.0198
0.0	0.0	0.0	-1560.8761	1546.402	NaN	NaN	-0.3	0.8931	0.0233	0.0211	0.022	0.0206	0.0199
0.0	0.0	0.0	-1442.8761	2550.402	NaN	NaN	1.3	0.8928	0.0234	0.0211	0.0221	0.0207	0.02
0.0	0.0	0.0	-902.8761	-1173.598	NaN	NaN	0.5652	0.8924	0.0236	0.0212	0.0221	0.0206	0.0201
0.0	0.0	0.0	-2216.8761	708.402	NaN	NaN	-0.3	0.8925	0.0235	0.0212	0.022	0.0205	0.0202
0.0	0.0	0.0	-2676.8761	858.402	NaN	NaN	-0.3	0.8922	0.0236	0.0212	0.0219	0.0207	0.0204
0.0	0.0	0.0	-1410.8761	-438.598	NaN	NaN	0.2371	0.8918	0.0236	0.0212	0.0218	0.0209	0.0206
0.0	0.0	0.0	-1240.8761	4044.402	NaN	NaN	1.3	0.8906	0.0237	0.0214	0.0219	0.0215	0.021
0.0	0.0	0.0	-792.8761	3021.402	NaN	NaN	1.3	0.8893	0.0239	0.0218	0.022	0.0218	0.0213
0.0	0.0	0.0	-2071.8761	2309.402	NaN	NaN	1.3	0.8898	0.0235	0.0218	0.0218	0.0218	0.0213
0.0	0.0	0.0	-747.8761	1656.402	NaN	NaN	1.3	0.89	0.0234	0.0218	0.0217	0.0217	0.0213
0.0	0.0	0.0	-1426.8761	-694.598	NaN	NaN	0.3274	0.891	0.0231	0.0217	0.0215	0.0214	0.0212
0.0	0.0	0.0	-2138.8761	2769.402	NaN	NaN	1.3	0.8906	0.0229	0.0219	0.0216	0.0216	0.0214
0.0	0.0	0.0	291.1239	1311.402	NaN	NaN	0.8183	0.891	0.0228	0.0218	0.0215	0.0215	0.0214
0.0	0.0	0.0	-2687.8761	2266.402	NaN	NaN	-0.3	0.892	0.0226	0.0217	0.0214	0.0211	0.0212
0.0	0.0	0.0	-1490.8761	-791.598	NaN	NaN	0.3468	0.8923	0.0225	0.0218	0.0213	0.0209	0.0212
0.0	0.0	0.0	-3458.8761	1493.402	NaN	NaN	-0.3	0.8927	0.0224	0.0217	0.0212	0.0208	0.0211
0.0	0.0	0.0	-365.8761	541.402	NaN	NaN	1.3	0.8928	0.0222	0.0218	0.0211	0.0209	0.0211
0.0	0.0	0.0	-1740.8761	3321.402	NaN	NaN	1.3	0.8933	0.0221	0.0217	0.0211	0.0208	0.021
0.0	0.0	0.0	-1375.8761	-2628.598	NaN	NaN	0.6564	0.8933	0.0222	0.0218	0.0212	0.0206	0.0209
0.0	0.0	0.0	-921.8761	450.402	NaN	NaN	-0.3	0.8942	0.0219	0.0217	0.0212	0.0204	0.0206
0.0	0.0	0.0	-560.8761	-839.598	NaN	NaN	0.5995	0.8942	0.0219	0.0218	0.0212	0.0203	0.0206
0.0	0.0	0.0	-3939.8761	646.402	NaN	NaN	-0.1963	0.8948	0.0216	0.0217	0.0212	0.0202	0.0205
0.0	0.0	0.0	-1606.8761	1012.402	NaN	NaN	-0.3	0.8952	0.0215	0.0216	0.0211	0.0202	0.0204
0.0	0.0	0.0	-2240.8761	2502.402	NaN	NaN	1.3	0.8953	0.0215	0.0215	0.0211	0.0202	0.0204
0.0	0.0	0.0	-2160.8761	1314.402	NaN	NaN	-0.3	0.8953	0.0214	0.0215	0.0211	0.0202	0.0204
0.0	0.0	0.0	-2188.8761	3208.402	NaN	NaN	1.3	0.8956	0.0213	0.0214	0.021	0.0202	0.0204
0.0	0.0	0.0	-2251.8761	1495.402	NaN	NaN	-0.3	0.8956	0.0213	0.0214	0.021	0.0203	0.0204
0.0	0.0	0.0	-517.8761	5227.402	NaN	NaN	1.11	0.8957	0.0213	0.0214	0.0209	0.0204	0.0203
0.0	0.0	0.0	-1025.8761	445.402	NaN	NaN	-0.3	0.8954	0.0215	0.0216	0.0209	0.0203	0.0203
0.0	0.0	0.0	-1344.8761	1375.402	NaN	NaN	1.3	0.8953	0.0215	0.0216	0.0209	0.0204	0.0203
0.0	0.0	0.0	-1454.8761	3546.402	NaN	NaN	1.3	0.8949	0.0216	0.0218	0.021	0.0204	0.0203
0.0	0.0	0.0	-1529.8761	-560.598	NaN	NaN	0.2682	0.8944	0.0218	0.0219	0.0211	0.0204	0.0204
0.0	0.0	0.0	740.1239	-89.598	NaN	NaN	-0.1377	0.8943	0.0217	0.0219	0.0211	0.0205	0.0205
0.0	0.0	0.0	-1296.8761	1753.402	NaN	NaN	1.3	0.8944	0.0216	0.0218	0.0211	0.0206	0.0205
0.0	0.0	0.0	-101.8761	2990.402	NaN	NaN	1.0353	0.8945	0.0215	0.0217	0.021	0.0206	0.0207
0.0	0.0	0.0	-874.8761	236.402	NaN	NaN	-0.3	0.8945	0.0215	0.0216	0.021	0.0206	0.0209
0.0	0.0	0.0	-508.8761	149.402	NaN	NaN	-0.3	0.8948	0.0214	0.0215	0.0208	0.0207	0.0209
0.0	0.0	0.0	-31.8761	2811.402	NaN	NaN	1.0115	0.8948	0.0213	0.0214	0.0207	0.0208	0.021
0.0	0.0	0.0	-1343.8761	3455.402	NaN	NaN	1.3	0.8951	0.0212	0.0213	0.0205	0.021	0.0209
0.0	0.0	0.0	-1396.8761	2624.402	NaN	NaN	1.3	0.8954	0.0211	0.0213	0.0203	0.021	0.0208
0.0	0.0	0.0	-1809.8761	3485.402	NaN	NaN	1.3	0.8956	0.021	0.0212	0.0202	0.0212	0.0208
0.0	0.0	0.0	1457.1239	417.402	NaN	NaN	0.2227	0.8958	0.021	0.0211	0.0202	0.0212	0.0207
0.0	0.0	0.0	-2354.8761	2495.402	NaN	NaN	1.3	0.8957	0.0212	0.021	0.0203	0.0212	0.0206
0.0	0.0	0.0	-2429.8761	-738.598	NaN	NaN	0.2331	0.8953	0.0216	0.021	0.0204	0.0211	0.0205
0.0	0.0	0.0	-1353.8761	2289.402	NaN	NaN	1.3	0.8958	0.0216	0.0211	0.0203	0.0209	0.0203
0.0	0.0	0.0	-2825.8761	-994.598	NaN	NaN	0.2603	0.8953	0.0218	0.0212	0.0204	0.0208	0.0205
0.0	0.0	0.0	-731.8761	-1022.598	NaN	NaN	0.5829	0.8964	0.0216	0.021	0.0203	0.0206	0.0202
0.0	0.0	0.0	-1953.8761	1800.402	NaN	NaN	-0.3	0.8967	0.0214	0.0211	0.0201	0.0207	0.02
0.0	0.0	0.0	-1315.8761	3711.402	NaN	NaN	1.3	0.8972	0.0212	0.0211	0.02	0.0207	0.0198
0.0	0.0	0.0	-744.8761	4204.402	NaN	NaN	1.2153	0.8963	0.0215	0.0212	0.0202	0.0209	0.02
0.0	0.0	0.0	-1717.8761	2568.402	NaN	NaN	1.3	0.8957	0.0218	0.0214	0.0203	0.0209	0.02
0.0	0.0	0.0	-1929.8761	3168.402	NaN	NaN	1.3	0.895	0.022	0.0214	0.0205	0.0209	0.0201
0.0	0.0	0.0	-1728.8761	2951.402	NaN	NaN	1.3	0.8955	0.022	0.0213	0.0205	0.0208	0.02
0.0	0.0	0.0	-2130.8761	4027.402	NaN	NaN	1.3	0.8955	0.0221	0.0212	0.0207	0.0207	0.0199
0.0	0.0	0.0	-2730.8761	3468.402	NaN	NaN	1.3	0.8956	0.0222	0.021	0.0208	0.0205	0.0198
0.0	0.0	0.0	-1175.8761	1021.402	NaN	NaN	-0.3	0.8956	0.0222	0.021	0.021	0.0203	0.0199
0.0	0.0	0.0	-3134.8761	926.402	NaN	NaN	-0.3	0.8951	0.0223	0.0211	0.0212	0.0202	0.0201
0.0	0.0	0.0	-2338.8761	2607.402	NaN	NaN	1.3	0.8961	0.0221	0.0209	0.021	0.0202	0.0197
0.0	0.0	0.0	-765.8761	3620.402	NaN	NaN	1.2683	0.8963	0.0221	0.0208	0.0209	0.0203	0.0195
0.0	0.0	0.0	-986.8761	1473.402	NaN	NaN	1.3	0.8962	0.0221	0.0209	0.0209	0.0203	0.0195
0.0	0.0	0.0	-728.8761	348.402	NaN	NaN	-0.3	0.8959	0.0223	0.021	0.0208	0.0204	0.0196
0.0	0.0	0.0	-338.8761	288.402	NaN	NaN	-0.3	0.8955	0.0224	0.0211	0.0207	0.0206	0.0197
0.0	0.0	0.0	-1471.8761	1747.402	NaN	NaN	1.3	0.8952	0.0224	0.0212	0.0205	0.0209	0.0197
0.0	0.0	0.0	-2837.8761	5657.402	NaN	NaN	1.3	0.8946	0.0225	0.0213	0.0205	0.0212	0.0199
0.0	0.0	0.0	-1849.8761	536.402	NaN	NaN	-0.3	0.8932	0.0229	0.0215	0.0207	0.0215	0.0202
0.0	0.0	0.0	-2362.8761	1847.402	NaN	NaN	-0.3	0.8928	0.023	0.0216	0.0206	0.0217	0.0203
0.0	0.0	0.0	-1472.8761	801.402	NaN	NaN	-0.3	0.892	0.0232	0.0217	0.0207	0.0218	0.0206
0.0	0.0	0.0	-1751.8761	599.402	NaN	NaN	-0.3	0.8916	0.0233	0.0218	0.0206	0.0219	0.0207
0.0	0.0	0.0	-2502.8761	1062.402	NaN	NaN	-0.3	0.8912	0.0234	0.0219	0.0206	0.0221	0.0208
0.0	0.0	0.0	-76.8761	1585.402	NaN	NaN	1.051	0.8916	0.0232	0.0219	0.0204	0.0222	0.0207
0.0	0.0	0.0	-877.8761	3005.402	NaN	NaN	1.3	0.8922	0.0229	0.0219	0.0202	0.0221	0.0207
0.0	0.0	0.0	-1428.8761	1387.402	NaN	NaN	-0.3	0.8914	0.0232	0.0219	0.0204	0.0223	0.0208
0.0	0.0	0.0	-997.8761	-2173.598	NaN	NaN	0.6854	0.8912	0.0234	0.0219	0.0205	0.0222	0.0207
0.0	0.0	0.0	366.1239	3238.402	NaN	NaN	0.8984	0.8919	0.023	0.0219	0.0204	0.0221	0.0207
0.0	0.0	0.0	-2227.8761	1006.402	NaN	NaN	-0.3	0.8913	0.0232	0.0219	0.0206	0.0222	0.0208
0.0	0.0	0.0	-699.8761	1503.402	NaN	NaN	1.3	0.8922	0.023	0.0218	0.0206	0.0219	0.0206
0.0	0.0	0.0	-1566.8761	2112.402	NaN	NaN	1.3	0.8928	0.0229	0.0216	0.0206	0.0218	0.0204
0.0	0.0	0.0	-663.8761	277.402	NaN	NaN	-0.3	0.8936	0.0227	0.0214	0.0206	0.0215	0.0202
0.0	0.0	0.0	-459.8761	3639.402	NaN	NaN	1.1446	0.8944	0.0225	0.0213	0.0205	0.0213	0.0201
0.0	0.0	0.0	-2017.8761	-1396.598	NaN	NaN	0.409	0.8946	0.0224	0.0212	0.0206	0.0212	0.02
0.0	0.0	0.0	-405.8761	3174.402	NaN	NaN	1.1466	0.8957	0.0221	0.021	0.0205	0.0209	0.0198
0.0	0.0	0.0	-261.8761	817.402	NaN	NaN	1.3	0.8959	0.022	0.0209	0.0205	0.0208	0.0198
0.0	0.0	0.0	-1224.8761	2401.402	NaN	NaN	1.3	0.8967	0.0218	0.0208	0.0204	0.0205	0.0198
0.0	0.0	0.0	-913.8761	1067.402	NaN	NaN	1.3	0.8965	0.0218	0.0207	0.0205	0.0206	0.0198
0.0	0.0	0.0	446.1239	1831.402	NaN	NaN	0.8041	0.8971	0.0217	0.0207	0.0203	0.0203	0.0198
0.0	0.0	0.0	-703.8761	523.402	NaN	NaN	-0.3	0.897	0.0217	0.0207	0.0203	0.0203	0.0199
0.0	0.0	0.0	-2498.8761	1776.402	NaN	NaN	-0.3	0.8976	0.0217	0.0206	0.0201	0.02	0.0199
0.0	0.0	0.0	-337.8761	1990.402	NaN	NaN	1.2045	0.8982	0.0216	0.0205	0.0199	0.0198	0.0199
0.0	0.0	0.0	286.1239	590.402	NaN	NaN	0.6736	0.8988	0.0215	0.0204	0.0198	0.0196	0.0199
0.0	0.0	0.0	-194.8761	1792.402	NaN	NaN	1.122	0.8993	0.0215	0.0203	0.0197	0.0194	0.0198
0.0	0.0	0.0	1702.1239	1964.402	NaN	NaN	0.5358	0.8998	0.0215	0.0202	0.0196	0.0192	0.0197
0.0	0.0	0.0	-659.8761	1601.402	NaN	NaN	1.3	0.8996	0.0216	0.0202	0.0197	0.0193	0.0197
0.0	0.0	0.0	-235.8761	2465.402	NaN	NaN	1.1058	0.8998	0.0215	0.0202	0.0196	0.0192	0.0197
0.0	0.0	0.0	-194.8761	3570.402	NaN	NaN	1.0577	0.8998	0.0216	0.0201	0.0196	0.0191	0.0197
0.0	0.0	0.0	1974.1239	2799.402	NaN	NaN	0.5864	0.9002	0.0216	0.0201	0.0195	0.019	0.0196
0.0	0.0	0.0	-703.8761	633.402	NaN	NaN	-0.3	0.9002	0.0217	0.0199	0.0197	0.0191	0.0194
0.0	0.0	0.0	-1056.8761	1141.402	NaN	NaN	1.3	0.9005	0.0216	0.02	0.0196	0.0191	0.0193
0.0	0.0	0.0	550.1239	3569.402	NaN	NaN	0.8665	0.9013	0.0214	0.02	0.0192	0.0187	0.0195
0.0	0.0	0.0	-1755.8761	2578.402	NaN	NaN	1.3	0.9022	0.0212	0.0198	0.019	0.0185	0.0194
0.0	0.0	0.0	1030.1239	861.402	NaN	NaN	0.4554	0.9023	0.0212	0.0197	0.019	0.0185	0.0192
0.0	0.0	0.0	-392.8761	-605.598	NaN	NaN	0.6065	0.9026	0.0212	0.0196	0.019	0.0186	0.019
0.0	0.0	0.0	-611.8761	1160.402	NaN	NaN	1.3	0.9029	0.0212	0.0196	0.0188	0.0185	0.019
0.0	0.0	0.0	-1798.8761	3124.402	NaN	NaN	1.3	0.9041	0.021	0.0194	0.0185	0.0183	0.0188
0.0	0.0	0.0	-101.8761	3004.402	NaN	NaN	1.0351	0.9045	0.0208	0.0193	0.0183	0.0183	0.0187
0.0	0.0	0.0	-2284.8761	533.402	NaN	NaN	-0.3	0.9052	0.0207	0.0191	0.0182	0.0182	0.0186
0.0	0.0	0.0	1926.1239	6109.402	NaN	NaN	0.7603	0.9051	0.0203	0.0196	0.0182	0.0178	0.0189
0.0	0.0	0.0	-614.8761	5512.402	NaN	NaN	1.1255	0.9066	0.0202	0.0191	0.0179	0.0176	0.0186
0.0	0.0	0.0	462.1239	3689.402	NaN	NaN	0.8887	0.9061	0.0204	0.019	0.018	0.0179	0.0185
0.0	0.0	0.0	-891.8761	468.402	NaN	NaN	-0.3	0.9057	0.0208	0.0189	0.0182	0.0181	0.0184
0.0	0.0	0.0	755.1239	6837.402	NaN	NaN	0.9005	0.9049	0.0208	0.0193	0.0184	0.018	0.0186
0.0	0.0	0.0	-1248.8761	3880.402	NaN	NaN	1.3	0.9058	0.0209	0.0188	0.0183	0.018	0.0182
0.0	0.0	0.0	-94.8761	3068.402	NaN	NaN	1.0319	0.9049	0.0212	0.0189	0.0186	0.0182	0.0181
0.0	0.0	0.0	-1117.8761	-203.598	NaN	NaN	0.1541	0.9048	0.0213	0.0189	0.0187	0.0183	0.018
0.0	0.0	0.0	-174.8761	4517.402	NaN	NaN	1.0403	0.9055	0.0209	0.019	0.0186	0.0179	0.018
0.0	0.0	0.0	-1039.8761	4344.402	NaN	NaN	1.3	0.906	0.0208	0.0189	0.0186	0.0177	0.0179
0.0	0.0	0.0	2317.1239	5383.402	NaN	NaN	0.6991	0.9051	0.0209	0.0193	0.0187	0.0177	0.0182
0.0	0.0	0.0	-669.8761	-526.598	NaN	NaN	0.4401	0.9056	0.0211	0.0189	0.0187	0.0179	0.0179
0.0	0.0	0.0	-1412.8761	2840.402	NaN	NaN	1.3	0.9046	0.0213	0.0191	0.0188	0.0182	0.018
0.0	0.0	0.0	-246.8761	1383.402	NaN	NaN	1.2172	0.9042	0.0213	0.0192	0.0189	0.0183	0.0181
0.0	0.0	0.0	-1189.8761	2119.402	NaN	NaN	1.3	0.9043	0.0211	0.0192	0.0189	0.0183	0.0181
0.0	0.0	0.0	-199.8761	1572.402	NaN	NaN	1.1456	0.9043	0.0211	0.0192	0.019	0.0184	0.0181
0.0	0.0	0.0	-178.8761	1170.402	NaN	NaN	1.1804	0.9042	0.021	0.0192	0.0189	0.0185	0.0182
0.0	0.0	0.0	245.1239	-485.598	NaN	NaN	1.3	0.9044	0.0209	0.0193	0.0188	0.0184	0.0182
0.0	0.0	0.0	640.1239	7429.402	NaN	NaN	0.9207	0.9047	0.0208	0.0193	0.0187	0.0181	0.0183
0.0	0.0	0.0	-1685.8761	4517.402	NaN	NaN	1.3	0.9037	0.0213	0.0193	0.019	0.0185	0.0183
0.0	0.0	0.0	-2538.8761	-251.598	NaN	NaN	0.0902	0.9024	0.0214	0.0195	0.0193	0.0189	0.0184
0.0	0.0	0.0	-1752.8761	1075.402	NaN	NaN	-0.3	0.9018	0.0215	0.0197	0.0195	0.019	0.0185
0.0	0.0	0.0	-280.8761	2575.402	NaN	NaN	1.1224	0.9021	0.0214	0.0197	0.0194	0.0189	0.0184
0.0	0.0	0.0	913.1239	579.402	NaN	NaN	0.3882	0.9022	0.0213	0.0197	0.0194	0.019	0.0184
0.0	0.0	0.0	299.1239	46.402	NaN	NaN	0.1343	0.9015	0.0214	0.0197	0.0196	0.0192	0.0185
0.0	0.0	0.0	-565.8761	2144.402	NaN	NaN	1.3	0.9017	0.0214	0.0197	0.0195	0.0192	0.0185
0.0	0.0	0.0	-15.8761	2744.402	NaN	NaN	1.0058	0.9015	0.0215	0.0197	0.0195	0.0193	0.0186
0.0	0.0	0.0	-1310.8761	1000.402	NaN	NaN	-0.3	0.9004	0.0217	0.0198	0.0198	0.0196	0.0187
0.0	0.0	0.0	-561.8761	-320.598	NaN	NaN	0.3633	0.8994	0.0218	0.02	0.0201	0.0198	0.0189
0.0	0.0	0.0	-1479.8761	179.402	NaN	NaN	-0.138	0.8986	0.022	0.0202	0.0202	0.02	0.0191
0.0	0.0	0.0	-1088.8761	3143.402	NaN	NaN	1.3	0.8987	0.0219	0.0202	0.0202	0.02	0.019
0.0	0.0	0.0	-1072.8761	1562.402	NaN	NaN	1.3	0.8984	0.022	0.0202	0.0202	0.0201	0.0191
0.0	0.0	0.0	-364.8761	660.402	NaN	NaN	1.3	0.8981	0.022	0.0203	0.0203	0.0202	0.0191
0.0	0.0	0.0	-1175.8761	2316.402	NaN	NaN	1.3	0.8977	0.0221	0.0204	0.0203	0.0202	0.0192
0.0	0.0	0.0	-119.8761	626.402	NaN	NaN	1.2367	0.8974	0.0222	0.0204	0.0204	0.0203	0.0193
0.0	0.0	0.0	-1758.8761	-225.598	NaN	NaN	0.1137	0.8966	0.0223	0.0205	0.0207	0.0204	0.0195
0.0	0.0	0.0	-1839.8761	2673.402	NaN	NaN	1.3	0.896	0.0223	0.0206	0.0209	0.0205	0.0196
0.0	0.0	0.0	-929.8761	-719.598	NaN	NaN	0.4363	0.8954	0.0224	0.0207	0.021	0.0206	0.0198
0.0	0.0	0.0	-1467.8761	4159.402	NaN	NaN	1.3	0.8967	0.0222	0.0206	0.0206	0.0203	0.0196
0.0	0.0	0.0	-1396.8761	4504.402	NaN	NaN	1.3	0.8973	0.0221	0.0205	0.0204	0.0201	0.0196
0.0	0.0	0.0	85.1239	924.402	NaN	NaN	0.9157	0.8974	0.0222	0.0205	0.0204	0.0201	0.0196
0.0	0.0	0.0	1536.1239	89.402	NaN	NaN	0.055	0.8975	0.0222	0.0205	0.0202	0.02	0.0196
0.0	0.0	0.0	-621.8761	3850.402	NaN	NaN	1.1926	0.8978	0.0222	0.0204	0.0201	0.0199	0.0196
0.0	0.0	0.0	890.1239	427.402	NaN	NaN	0.3244	0.8972	0.0223	0.0204	0.0203	0.0201	0.0197
0.0	0.0	0.0	-682.8761	2479.402	NaN	NaN	1.3	0.8968	0.0224	0.0204	0.0204	0.0203	0.0197
0.0	0.0	0.0	-146.8761	-48.598	NaN	NaN	0.2486	0.8968	0.0225	0.0204	0.0204	0.0204	0.0196
0.0	0.0	0.0	-583.8761	2156.402	NaN	NaN	1.3	0.8971	0.0224	0.0204	0.0202	0.0203	0.0196
0.0	0.0	0.0	-1898.8761	107.402	NaN	NaN	-0.06	0.8968	0.0225	0.0204	0.0203	0.0205	0.0196
0.0	0.0	0.0	-555.8761	618.402	NaN	NaN	1.3	0.8973	0.0224	0.0203	0.0201	0.0203	0.0195
0.0	0.0	0.0	528.1239	1283.402	NaN	NaN	0.7085	0.8979	0.0223	0.0204	0.0199	0.0201	0.0195
0.0	0.0	0.0	390.1239	4033.402	NaN	NaN	0.9118	0.8987	0.0221	0.0202	0.0196	0.0198	0.0196
0.0	0.0	0.0	964.1239	983.402	NaN	NaN	0.5049	0.8984	0.0222	0.0202	0.0197	0.02	0.0196
0.0	0.0	0.0	-913.8761	2860.402	NaN	NaN	1.3	0.8985	0.0222	0.0202	0.0196	0.0199	0.0196
0.0	0.0	0.0	-851.8761	4367.402	NaN	NaN	1.2423	0.8986	0.0222	0.0202	0.0196	0.0199	0.0195
0.0	0.0	0.0	-667.8761	2957.402	NaN	NaN	1.2917	0.8984	0.0222	0.0202	0.0197	0.0199	0.0195
0.0	0.0	0.0	-849.8761	-1150.598	NaN	NaN	0.5752	0.8981	0.0221	0.0203	0.0198	0.0201	0.0196
0.0	0.0	0.0	-238.8761	1339.402	NaN	NaN	1.2171	0.8986	0.0219	0.0203	0.0196	0.0199	0.0197
0.0	0.0	0.0	-151.8761	6587.402	NaN	NaN	1.0236	0.8988	0.0219	0.0203	0.0195	0.0197	0.0197
0.0	0.0	0.0	-2453.8761	1950.402	NaN	NaN	-0.3	0.8982	0.0221	0.0202	0.0199	0.02	0.0196
0.0	0.0	0.0	-2232.8761	686.402	NaN	NaN	-0.3	0.8978	0.022	0.0202	0.0201	0.0202	0.0195
0.0	0.0	0.0	-2910.8761	1940.402	NaN	NaN	-0.3	0.8985	0.0219	0.0202	0.02	0.0201	0.0194
0.0	0.0	0.0	86.1239	115.402	NaN	NaN	0.5726	0.8995	0.0216	0.0202	0.0196	0.0198	0.0193
0.0	0.0	0.0	308.1239	2378.402	NaN	NaN	0.8853	0.9003	0.0214	0.0202	0.0192	0.0195	0.0193
0.0	0.0	0.0	1082.1239	2782.402	NaN	NaN	0.72	0.9008	0.0214	0.0202	0.019	0.0193	0.0193
0.0	0.0	0.0	-167.8761	1651.402	NaN	NaN	1.1132	0.9007	0.0214	0.0202	0.019	0.0193	0.0194
0.0	0.0	0.0	-292.8761	4903.402	NaN	NaN	1.0635	0.9007	0.0214	0.0203	0.0188	0.0192	0.0196
0.0	0.0	0.0	31.1239	3588.402	NaN	NaN	0.9914	0.9005	0.0216	0.0203	0.0189	0.0192	0.0197
0.0	0.0	0.0	-893.8761	2988.402	NaN	NaN	1.3	0.9	0.0217	0.0203	0.019	0.0193	0.0196
0.0	0.0	0.0	-163.8761	387.402	NaN	NaN	1.3	0.8993	0.0219	0.0203	0.0193	0.0196	0.0195
0.0	0.0	0.0	386.1239	-304.598	NaN	NaN	-0.3	0.899	0.0219	0.0204	0.0195	0.0198	0.0195
0.0	0.0	0.0	-2315.8761	2488.402	NaN	NaN	1.3	0.8989	0.0219	0.0204	0.0195	0.0199	0.0195
0.0	0.0	0.0	-1718.8761	772.402	NaN	NaN	-0.3	0.8993	0.0217	0.0204	0.0194	0.0198	0.0194
0.0	0.0	0.0	-796.8761	3252.402	NaN	NaN	1.3	0.8998	0.0216	0.0203	0.0193	0.0197	0.0194
0.0	0.0	0.0	-1318.8761	347.402	NaN	NaN	-0.3	0.8998	0.0216	0.0204	0.0192	0.0196	0.0193
0.0	0.0	0.0	692.1239	1700.402	NaN	NaN	0.7107	0.9001	0.0216	0.0204	0.0191	0.0195	0.0193
0.0	0.0	0.0	-1044.8761	1009.402	NaN	NaN	-0.3	0.8998	0.0217	0.0203	0.0192	0.0197	0.0192
0.0	0.0	0.0	-1714.8761	2086.402	NaN	NaN	1.3	0.9001	0.0216	0.0203	0.0192	0.0196	0.0192
0.0	0.0	0.0	-797.8761	220.402	NaN	NaN	-0.3	0.8998	0.0217	0.0203	0.0193	0.0197	0.0192
0.0	0.0	0.0	-1051.8761	1318.402	NaN	NaN	1.3	0.9002	0.0215	0.0203	0.019	0.0196	0.0193
0.0	0.0	0.0	-946.8761	6725.402	NaN	NaN	1.1639	0.9002	0.0215	0.0204	0.0189	0.0195	0.0196
0.0	0.0	0.0	-1480.8761	1385.402	NaN	NaN	-0.3	0.8996	0.0217	0.0204	0.0191	0.0196	0.0195
0.0	0.0	0.0	-758.8761	1369.402	NaN	NaN	1.3	0.8997	0.0217	0.0204	0.0193	0.0197	0.0194
0.0	0.0	0.0	-1582.8761	-1087.598	NaN	NaN	0.4073	0.8989	0.0218	0.0204	0.0196	0.0199	0.0194
0.0	0.0	0.0	-1941.8761	1046.402	NaN	NaN	-0.3	0.8994	0.0216	0.0204	0.0195	0.0198	0.0194
0.0	0.0	0.0	-2150.8761	1806.402	NaN	NaN	-0.3	0.8998	0.0215	0.0204	0.0192	0.0196	0.0195
0.0	0.0	0.0	-2256.8761	4120.402	NaN	NaN	1.3	0.9002	0.0213	0.0205	0.019	0.0195	0.0195
0.0	0.0	0.0	1601.1239	2476.402	NaN	NaN	0.6073	0.9003	0.0212	0.0206	0.0188	0.0194	0.0196
0.0	0.0	0.0	-1457.8761	2783.402	NaN	NaN	1.3	0.9004	0.0213	0.0205	0.0188	0.0194	0.0195
0.0	0.0	0.0	150.1239	9.402	NaN	NaN	0.0589	0.9001	0.0215	0.0205	0.019	0.0195	0.0195
0.0	0.0	0.0	-900.8761	2727.402	NaN	NaN	1.3	0.9001	0.0215	0.0204	0.019	0.0195	0.0195
0.0	0.0	0.0	-411.8761	3.402	NaN	NaN	-0.0083	0.8998	0.0215	0.0204	0.0191	0.0195	0.0196
0.0	0.0	0.0	-2318.8761	1546.402	NaN	NaN	-0.3	0.9	0.0215	0.0203	0.0191	0.0195	0.0196
0.0	0.0	0.0	-630.8761	699.402	NaN	NaN	1.3	0.8997	0.0215	0.0204	0.0191	0.0196	0.0197
0.0	0.0	0.0	-833.8761	3381.402	NaN	NaN	1.3	0.8996	0.0216	0.0204	0.019	0.0196	0.0198
0.0	0.0	0.0	-414.8761	2141.402	NaN	NaN	1.2403	0.8997	0.0216	0.0204	0.019	0.0195	0.0197
0.0	0.0	0.0	-1288.8761	2284.402	NaN	NaN	1.3	0.9	0.0216	0.0203	0.019	0.0194	0.0196
0.0	0.0	0.0	-420.8761	127.402	NaN	NaN	-0.3	0.8999	0.0216	0.0204	0.019	0.0195	0.0197
0.0	0.0	0.0	-540.8761	1242.402	NaN	NaN	1.3	0.9001	0.0215	0.0204	0.0189	0.0193	0.0197
0.0	0.0	0.0	-35.8761	4602.402	NaN	NaN	1.0079	0.8998	0.0216	0.0204	0.019	0.0194	0.0198
0.0	0.0	0.0	58.1239	696.402	NaN	NaN	0.923	0.9	0.0217	0.0202	0.019	0.0194	0.0197
0.0	0.0	0.0	-1107.8761	1144.402	NaN	NaN	1.3	0.9	0.0217	0.0202	0.0191	0.0194	0.0197
0.0	0.0	0.0	-1882.8761	1499.402	NaN	NaN	-0.3	0.9004	0.0216	0.0201	0.019	0.0193	0.0197
0.0	0.0	0.0	-198.8761	1893.402	NaN	NaN	1.1174	0.9002	0.0215	0.0202	0.019	0.0193	0.0199
0.0	0.0	0.0	-1864.8761	2834.402	NaN	NaN	1.3	0.9001	0.0214	0.0202	0.019	0.0193	0.0199
0.0	0.0	0.0	310.1239	3173.402	NaN	NaN	0.911	0.9	0.0214	0.0203	0.019	0.0193	0.02
0.0	0.0	0.0	-250.8761	1190.402	NaN	NaN	1.267	0.8999	0.0216	0.0202	0.0191	0.0193	0.0199
0.0	0.0	0.0	-476.8761	2018.402	NaN	NaN	1.3	0.9003	0.0215	0.0202	0.019	0.0192	0.0199
0.0	0.0	0.0	-1358.8761	1223.402	NaN	NaN	-0.3	0.9005	0.0214	0.0201	0.0189	0.0192	0.0198
0.0	0.0	0.0	2361.1239	3220.402	NaN	NaN	0.577	0.9	0.0214	0.0204	0.0189	0.0192	0.0201
0.0	0.0	0.0	-29.8761	2220.402	NaN	NaN	1.0136	0.8996	0.0217	0.0204	0.019	0.0193	0.02
0.0	0.0	0.0	-1122.8761	1361.402	NaN	NaN	1.3	0.8999	0.0217	0.0203	0.0191	0.0192	0.0198
0.0	0.0	0.0	774.1239	-2560.598	NaN	NaN	1.3	0.9001	0.0218	0.0201	0.0191	0.0193	0.0196
0.0	0.0	0.0	-1629.8761	874.402	NaN	NaN	-0.3	0.9005	0.0217	0.02	0.019	0.0193	0.0195
0.0	0.0	0.0	1294.1239	268.402	NaN	NaN	0.1718	0.9003	0.0217	0.0202	0.019	0.0192	0.0197
0.0	0.0	0.0	-154.8761	1175.402	NaN	NaN	1.1518	0.9003	0.0217	0.0203	0.0189	0.0191	0.0197
0.0	0.0	0.0	529.1239	1182.402	NaN	NaN	0.6908	0.9001	0.0217	0.0204	0.0189	0.0191	0.0197
0.0	0.0	0.0	-2743.8761	-604.598	NaN	NaN	0.1806	0.9007	0.0217	0.0202	0.0188	0.019	0.0196
0.0	0.0	0.0	-721.8761	699.402	NaN	NaN	-0.3	0.9007	0.0217	0.0203	0.0188	0.019	0.0196
0.0	0.0	0.0	1234.1239	4935.402	NaN	NaN	0.8	0.9008	0.0217	0.0203	0.0188	0.0189	0.0196
0.0	0.0	0.0	-2656.8761	1512.402	NaN	NaN	-0.3	0.9004	0.0219	0.0202	0.0189	0.019	0.0196
0.0	0.0	0.0	-1392.8761	4299.402	NaN	NaN	1.3	0.9002	0.0219	0.0203	0.019	0.0191	0.0196
0.0	0.0	0.0	-1647.8761	4927.402	NaN	NaN	1.3	0.9002	0.022	0.0202	0.0191	0.0191	0.0195
0.0	0.0	0.0	173.1239	-808.598	NaN	NaN	1.2724	0.8999	0.022	0.0202	0.0192	0.0192	0.0195
0.0	0.0	0.0	-621.8761	1630.402	NaN	NaN	1.3	0.8995	0.0219	0.0203	0.0194	0.0194	0.0196
0.0	0.0	0.0	-2537.8761	975.402	NaN	NaN	-0.3	0.8991	0.022	0.0204	0.0195	0.0194	0.0196
0.0	0.0	0.0	-2060.8761	2847.402	NaN	NaN	1.3	0.8996	0.0219	0.0203	0.0193	0.0193	0.0196
0.0	0.0	0.0	-1638.8761	-605.598	NaN	NaN	0.2698	0.8998	0.0218	0.0202	0.0194	0.0192	0.0196
0.0	0.0	0.0	-2986.8761	2980.402	NaN	NaN	-0.3	0.9	0.0217	0.0203	0.0193	0.0192	0.0195
0.0	0.0	0.0	-3329.8761	5210.402	NaN	NaN	1.3	0.8999	0.0217	0.0205	0.0192	0.0191	0.0196
0.0	0.0	0.0	-2218.8761	2701.402	NaN	NaN	1.3	0.8998	0.0217	0.0205	0.0192	0.0191	0.0197
0.0	0.0	0.0	-1451.8761	2911.402	NaN	NaN	1.3	0.8992	0.0217	0.0205	0.0195	0.0193	0.0197
0.0	0.0	0.0	-3919.8761	-1431.598	NaN	NaN	0.2675	0.8992	0.0218	0.0204	0.0197	0.0193	0.0197
0.0	0.0	0.0	-2096.8761	510.402	NaN	NaN	-0.3	0.8995	0.0217	0.0204	0.0195	0.0192	0.0196
0.0	0.0	0.0	-3062.8761	2241.402	NaN	NaN	-0.3	0.8995	0.0216	0.0206	0.0194	0.0192	0.0197
0.0	0.0	0.0	-1061.8761	1724.402	NaN	NaN	1.3	0.8998	0.0215	0.0206	0.0193	0.0191	0.0197
0.0	0.0	0.0	-1630.8761	-1777.598	NaN	NaN	0.5215	0.8992	0.0217	0.0207	0.0194	0.0192	0.0198
0.0	0.0	0.0	-1277.8761	2492.402	NaN	NaN	1.3	0.8996	0.0215	0.0207	0.0192	0.0192	0.0197
0.0	0.0	0.0	-1975.8761	699.402	NaN	NaN	-0.3	0.8995	0.0216	0.0207	0.0192	0.0192	0.0199
0.0	0.0	0.0	-2434.8761	3025.402	NaN	NaN	1.3	0.9	0.0213	0.0208	0.0189	0.019	0.0199
0.0	0.0	0.0	-2402.8761	2210.402	NaN	NaN	-0.3	0.8997	0.0214	0.0209	0.019	0.0191	0.02
0.0	0.0	0.0	-793.8761	3009.402	NaN	NaN	1.3	0.9	0.0213	0.0209	0.0188	0.019	0.0199
0.0	0.0	0.0	-2653.8761	1265.402	NaN	NaN	-0.3	0.8992	0.0214	0.0209	0.0191	0.0193	0.0201
0.0	0.0	0.0	-2675.8761	348.402	NaN	NaN	-0.1497	0.8993	0.0214	0.0208	0.0192	0.0193	0.02
0.0	0.0	0.0	-1914.8761	2545.402	NaN	NaN	1.3	0.8993	0.0213	0.0208	0.0191	0.0193	0.0201
0.0	0.0	0.0	-3184.8761	1258.402	NaN	NaN	-0.3	0.8993	0.0212	0.0209	0.0191	0.0194	0.0201
0.0	0.0	0.0	-1278.8761	3128.402	NaN	NaN	1.3	0.8996	0.021	0.0209	0.019	0.0195	0.0201
0.0	0.0	0.0	-2859.8761	1950.402	NaN	NaN	-0.3	0.8987	0.0213	0.0209	0.0193	0.0197	0.0202
0.0	0.0	0.0	-1227.8761	-61.598	NaN	NaN	0.0478	0.8988	0.0212	0.0209	0.0193	0.0196	0.0201
0.0	0.0	0.0	-2202.8761	3383.402	NaN	NaN	1.3	0.8989	0.0211	0.0209	0.0193	0.0196	0.0202
0.0	0.0	0.0	-3058.8761	-1813.598	NaN	NaN	0.3722	0.8986	0.0211	0.0209	0.0195	0.0197	0.0202
0.0	0.0	0.0	-1355.8761	4102.402	NaN	NaN	1.3	0.8991	0.0208	0.0209	0.0192	0.0197	0.0203
0.0	0.0	0.0	-1265.8761	-972.598	NaN	NaN	0.4345	0.8981	0.0211	0.021	0.0194	0.0199	0.0205
0.0	0.0	0.0	-2716.8761	3530.402	NaN	NaN	1.3	0.8984	0.0209	0.021	0.0194	0.0199	0.0205
0.0	0.0	0.0	-1670.8761	694.402	NaN	NaN	-0.3	0.8974	0.0212	0.021	0.0198	0.02	0.0206
0.0	0.0	0.0	-3195.8761	-1454.598	NaN	NaN	0.3128	0.8978	0.021	0.021	0.0196	0.02	0.0206
0.0	0.0	0.0	-1503.8761	1337.402	NaN	NaN	-0.3	0.8981	0.0207	0.0211	0.0193	0.02	0.0207
0.0	0.0	0.0	-347.8761	3995.402	NaN	NaN	1.0954	0.8978	0.0207	0.0213	0.0192	0.0201	0.0209
0.0	0.0	0.0	-2955.8761	2007.402	NaN	NaN	-0.3	0.8972	0.0209	0.0213	0.0194	0.0202	0.0209
0.0	0.0	0.0	-1817.8761	606.402	NaN	NaN	-0.3	0.8972	0.021	0.0212	0.0195	0.0202	0.0209
0.0	0.0	0.0	-2723.8761	3030.402	NaN	NaN	1.3	0.897	0.021	0.0213	0.0195	0.0203	0.0209
0.0	0.0	0.0	-2980.8761	2745.402	NaN	NaN	-0.3	0.8971	0.0209	0.0213	0.0194	0.0203	0.0211
0.0	0.0	0.0	-2882.8761	156.402	NaN	NaN	-0.0574	0.897	0.0209	0.0212	0.0194	0.0204	0.0211
0.0	0.0	0.0	-443.8761	2890.402	NaN	NaN	1.1814	0.8966	0.0211	0.0213	0.0194	0.0205	0.0212
0.0	0.0	0.0	-197.8761	3134.402	NaN	NaN	1.0674	0.8966	0.0211	0.0212	0.0193	0.0205	0.0212
0.0	0.0	0.0	-2652.8761	1401.402	NaN	NaN	-0.3	0.8969	0.0211	0.0211	0.0193	0.0205	0.0211
0.0	0.0	0.0	-1984.8761	3102.402	NaN	NaN	1.3	0.8969	0.021	0.0212	0.0192	0.0206	0.0212
0.0	0.0	0.0	-1375.8761	2392.402	NaN	NaN	1.3	0.8967	0.021	0.0212	0.0192	0.0206	0.0213
0.0	0.0	0.0	544.1239	1565.402	NaN	NaN	0.7421	0.8961	0.0212	0.0214	0.0192	0.0207	0.0214
0.0	0.0	0.0	-1344.8761	3070.402	NaN	NaN	1.3	0.8965	0.0212	0.0214	0.0192	0.0206	0.0212
0.0	0.0	0.0	-1722.8761	-445.598	NaN	NaN	0.2055	0.8973	0.0211	0.021	0.0192	0.0205	0.0208
0.0	0.0	0.0	-1665.8761	-1395.598	NaN	NaN	0.4559	0.8981	0.0209	0.0209	0.0191	0.0203	0.0207
0.0	0.0	0.0	-794.8761	2810.402	NaN	NaN	1.3	0.8981	0.0207	0.0209	0.019	0.0204	0.0209
0.0	0.0	0.0	-1963.8761	2679.402	NaN	NaN	1.3	0.8978	0.0208	0.021	0.0189	0.0205	0.021
0.0	0.0	0.0	-2419.8761	3503.402	NaN	NaN	1.3	0.8978	0.0208	0.0211	0.0188	0.0204	0.0211
0.0	0.0	0.0	-1955.8761	1116.402	NaN	NaN	-0.3	0.8982	0.0209	0.0209	0.0188	0.0203	0.0209
0.0	0.0	0.0	-2157.8761	-449.598	NaN	NaN	0.1724	0.8993	0.0206	0.0206	0.0187	0.0201	0.0207
0.0	0.0	0.0	-1494.8761	3871.402	NaN	NaN	1.3	0.8993	0.0205	0.0206	0.0187	0.0201	0.0208
0.0	0.0	0.0	101.1239	4361.402	NaN	NaN	0.9773	0.8992	0.0205	0.0208	0.0185	0.0199	0.0211
0.0	0.0	0.0	-786.8761	5364.402	NaN	NaN	1.1719	0.8988	0.0208	0.0208	0.0186	0.0198	0.0212
0.0	0.0	0.0	-1810.8761	3079.402	NaN	NaN	1.3	0.8988	0.021	0.0207	0.0188	0.0199	0.0207
0.0	0.0	0.0	905.1239	-505.598	NaN	NaN	-0.3	0.8989	0.0211	0.0207	0.019	0.02	0.0205
0.0	0.0	0.0	-1285.8761	730.402	NaN	NaN	-0.3	0.8984	0.0212	0.0208	0.0191	0.02	0.0206
0.0	0.0	0.0	-1055.8761	3105.402	NaN	NaN	1.3	0.899	0.021	0.0208	0.0189	0.0198	0.0206
0.0	0.0	0.0	-74.8761	1320.402	NaN	NaN	1.0601	0.8989	0.0209	0.0208	0.0189	0.0197	0.0207
0.0	0.0	0.0	-1554.8761	-877.598	NaN	NaN	0.3608	0.8989	0.021	0.0208	0.0189	0.0198	0.0207
0.0	0.0	0.0	-2170.8761	5456.402	NaN	NaN	1.3	0.8987	0.0212	0.0209	0.0189	0.0197	0.0207
0.0	0.0	0.0	-2835.8761	1520.402	NaN	NaN	-0.3	0.8986	0.0213	0.021	0.0189	0.0196	0.0206
0.0	0.0	0.0	619.1239	1967.402	NaN	NaN	0.7606	0.8994	0.0211	0.021	0.0187	0.0194	0.0204
0.0	0.0	0.0	-1580.8761	437.402	NaN	NaN	-0.3	0.9002	0.021	0.0208	0.0186	0.0192	0.0202
0.0	0.0	0.0	317.1239	2214.402	NaN	NaN	0.8747	0.9013	0.0207	0.0206	0.0183	0.0189	0.0202
0.0	0.0	0.0	214.1239	2333.402	NaN	NaN	0.9159	0.9014	0.0207	0.0205	0.0182	0.0189	0.0203
0.0	0.0	0.0	-219.8761	5418.402	NaN	NaN	1.0423	0.9007	0.021	0.0207	0.0182	0.0188	0.0206
0.0	0.0	0.0	-2437.8761	3259.402	NaN	NaN	1.3	0.9007	0.0215	0.0205	0.0184	0.0189	0.0201
0.0	0.0	0.0	-1244.8761	-1721.598	NaN	NaN	0.5804	0.9009	0.0215	0.0203	0.0185	0.0189	0.0198
0.0	0.0	0.0	-1265.8761	2030.402	NaN	NaN	1.3	0.9013	0.0215	0.0202	0.0184	0.0188	0.0198
0.0	0.0	0.0	-1306.8761	2523.402	NaN	NaN	1.3	0.9014	0.0215	0.0201	0.0184	0.0188	0.0198
0.0	0.0	0.0	666.1239	5255.402	NaN	NaN	0.8875	0.9013	0.0215	0.0202	0.0184	0.0188	0.0199
0.0	0.0	0.0	-2719.8761	741.402	NaN	NaN	-0.3	0.9007	0.0218	0.0201	0.0186	0.0191	0.0197
0.0	0.0	0.0	-1658.8761	831.402	NaN	NaN	-0.3	0.9015	0.0216	0.0199	0.0185	0.0189	0.0195
0.0	0.0	0.0	-2653.8761	1718.402	NaN	NaN	-0.3	0.9018	0.0214	0.0198	0.0184	0.019	0.0195
0.0	0.0	0.0	-2013.8761	1522.402	NaN	NaN	-0.3	0.9018	0.0214	0.0199	0.0184	0.019	0.0196
0.0	0.0	0.0	-1733.8761	3340.402	NaN	NaN	1.3	0.9014	0.0214	0.02	0.0185	0.019	0.0196
0.0	0.0	0.0	-1636.8761	679.402	NaN	NaN	-0.3	0.9011	0.0216	0.02	0.0186	0.0191	0.0196
0.0	0.0	0.0	-3158.8761	-1871.598	NaN	NaN	0.3721	0.9013	0.0216	0.0199	0.0187	0.019	0.0195
0.0	0.0	0.0	-1041.8761	298.402	NaN	NaN	-0.3	0.9018	0.0214	0.02	0.0185	0.0189	0.0195
0.0	0.0	0.0	-601.8761	1420.402	NaN	NaN	1.3	0.9022	0.0212	0.0201	0.0182	0.0186	0.0196
0.0	0.0	0.0	-2188.8761	2100.402	NaN	NaN	-0.3	0.9032	0.0209	0.02	0.0179	0.0183	0.0197
0.0	0.0	0.0	-2316.8761	2499.402	NaN	NaN	1.3	0.9031	0.021	0.0201	0.0178	0.0181	0.0198
0.0	0.0	0.0	-2961.8761	-116.598	NaN	NaN	0.0379	0.9035	0.021	0.02	0.0178	0.0181	0.0196
0.0	0.0	0.0	420.1239	3903.402	NaN	NaN	0.9028	0.9033	0.021	0.0202	0.0177	0.0179	0.0199
0.0	0.0	0.0	-1357.8761	659.402	NaN	NaN	-0.3	0.9033	0.0212	0.02	0.0178	0.0181	0.0197
0.0	0.0	0.0	-1994.8761	2246.402	NaN	NaN	1.3	0.9029	0.0213	0.0202	0.0178	0.0181	0.0198
0.0	0.0	0.0	-2558.8761	134.402	NaN	NaN	-0.0554	0.9029	0.0213	0.0201	0.0178	0.018	0.0198
0.0	0.0	0.0	-311.8761	3450.402	NaN	NaN	1.0994	0.9028	0.0212	0.0204	0.0177	0.0178	0.0202
0.0	0.0	0.0	-649.8761	1568.402	NaN	NaN	1.3	0.9026	0.0213	0.0202	0.0179	0.0181	0.02
0.0	0.0	0.0	-997.8761	2289.402	NaN	NaN	1.3	0.9021	0.0213	0.0204	0.018	0.0181	0.0201
0.0	0.0	0.0	-3170.8761	1836.402	NaN	NaN	-0.3	0.9017	0.0216	0.0204	0.0181	0.0182	0.02
0.0	0.0	0.0	-1682.8761	3865.402	NaN	NaN	1.3	0.9018	0.0214	0.0205	0.018	0.0181	0.0202
0.0	0.0	0.0	-1746.8761	977.402	NaN	NaN	-0.3	0.9017	0.0214	0.0205	0.0182	0.0182	0.02
0.0	0.0	0.0	-3670.8761	799.402	NaN	NaN	-0.2784	0.9016	0.0213	0.0206	0.0183	0.0183	0.02
0.0	0.0	0.0	-1627.8761	1276.402	NaN	NaN	-0.3	0.9014	0.0213	0.0208	0.0183	0.0182	0.0201
0.0	0.0	0.0	-2152.8761	3376.402	NaN	NaN	1.3	0.9012	0.0213	0.0209	0.0182	0.0182	0.0202
0.0	0.0	0.0	-1864.8761	-2199.598	NaN	NaN	0.5412	0.9014	0.0211	0.0207	0.0184	0.0184	0.02
0.0	0.0	0.0	-2453.8761	2794.402	NaN	NaN	1.3	0.9012	0.021	0.0208	0.0184	0.0185	0.0201
0.0	0.0	0.0	-2267.8761	583.402	NaN	NaN	-0.3	0.9012	0.021	0.0208	0.0183	0.0186	0.0202
0.0	0.0	0.0	-974.8761	3912.402	NaN	NaN	1.3	0.9017	0.0207	0.0208	0.0181	0.0185	0.0203
0.0	0.0	0.0	-3083.8761	2179.402	NaN	NaN	-0.3	0.9009	0.0209	0.0208	0.0183	0.0188	0.0204
0.0	0.0	0.0	-2383.8761	1095.402	NaN	NaN	-0.3	0.9007	0.0209	0.0209	0.0183	0.0189	0.0204
0.0	0.0	0.0	-2654.8761	2417.402	NaN	NaN	-0.3	0.9001	0.021	0.021	0.0184	0.019	0.0205
0.0	0.0	0.0	-1845.8761	2193.402	NaN	NaN	1.3	0.8995	0.021	0.0211	0.0186	0.0191	0.0206
0.0	0.0	0.0	-2052.8761	-83.598	NaN	NaN	0.0391	0.8995	0.0209	0.0211	0.0188	0.0192	0.0206
0.0	0.0	0.0	-2801.8761	1553.402	NaN	NaN	-0.3	0.8994	0.0208	0.0212	0.0188	0.0192	0.0206
0.0	0.0	0.0	-2014.8761	1084.402	NaN	NaN	-0.3	0.8993	0.0208	0.0212	0.0188	0.0193	0.0206
0.0	0.0	0.0	-3355.8761	3193.402	NaN	NaN	-0.3	0.8999	0.0206	0.0211	0.0187	0.0192	0.0206
0.0	0.0	0.0	-353.8761	-847.598	NaN	NaN	0.7055	0.8998	0.0206	0.0211	0.0187	0.0192	0.0206
0.0	0.0	0.0	-1297.8761	953.402	NaN	NaN	-0.3	0.8999	0.0204	0.0211	0.0186	0.0193	0.0207
0.0	0.0	0.0	-2170.8761	4138.402	NaN	NaN	1.3	0.8994	0.0205	0.0213	0.0185	0.0193	0.0209
0.0	0.0	0.0	-3420.8761	366.402	NaN	NaN	-0.12	0.8992	0.0205	0.0213	0.0188	0.0193	0.0209
0.0	0.0	0.0	-1403.8761	1779.402	NaN	NaN	1.3	0.8988	0.0206	0.0213	0.0189	0.0194	0.0209
0.0	0.0	0.0	-4044.8761	875.402	NaN	NaN	-0.2762	0.8986	0.0207	0.0213	0.0191	0.0194	0.0209
0.0	0.0	0.0	-2414.8761	-227.598	NaN	NaN	0.0861	0.8989	0.0207	0.0213	0.019	0.0194	0.0208
0.0	0.0	0.0	-1931.8761	2793.402	NaN	NaN	1.3	0.8991	0.0206	0.0213	0.0187	0.0194	0.0209
0.0	0.0	0.0	-2216.8761	744.402	NaN	NaN	-0.3	0.8994	0.0204	0.0212	0.0186	0.0195	0.0209
0.0	0.0	0.0	192.1239	3510.402	NaN	NaN	0.9481	0.8992	0.0204	0.0214	0.0184	0.0196	0.0211
0.0	0.0	0.0	-3157.8761	5340.402	NaN	NaN	1.3	0.8985	0.0206	0.0216	0.0183	0.0196	0.0215
0.0	0.0	0.0	35.1239	2587.402	NaN	NaN	0.9866	0.8976	0.0208	0.0218	0.0185	0.0197	0.0216
0.0	0.0	0.0	-1337.8761	158.402	NaN	NaN	-0.1343	0.8972	0.0209	0.0215	0.019	0.0201	0.0213
0.0	0.0	0.0	-1756.8761	177.402	NaN	NaN	-0.1123	0.8973	0.0209	0.0214	0.0191	0.0202	0.0212
0.0	0.0	0.0	-2196.8761	3657.402	NaN	NaN	1.3	0.897	0.021	0.0216	0.019	0.0202	0.0213
0.0	0.0	0.0	-3239.8761	2826.402	NaN	NaN	-0.3	0.8972	0.021	0.0214	0.0189	0.0202	0.0212
0.0	0.0	0.0	-2727.8761	472.402	NaN	NaN	-0.2094	0.8977	0.0208	0.0213	0.0189	0.0202	0.0211
0.0	0.0	0.0	267.1239	-1673.598	NaN	NaN	1.1899	0.8981	0.0207	0.0212	0.0187	0.0202	0.0211
0.0	0.0	0.0	-692.8761	3015.402	NaN	NaN	1.2983	0.8983	0.0206	0.0213	0.0185	0.02	0.0213
0.0	0.0	0.0	-640.8761	2919.402	NaN	NaN	1.2813	0.8977	0.0207	0.0214	0.0186	0.0201	0.0215
0.0	0.0	0.0	-2483.8761	-199.598	NaN	NaN	0.0744	0.8977	0.0207	0.0213	0.0188	0.0202	0.0213
0.0	0.0	0.0	-610.8761	938.402	NaN	NaN	1.3	0.8981	0.0207	0.0212	0.0188	0.0202	0.021
0.0	0.0	0.0	-4268.8761	2265.402	NaN	NaN	-0.3	0.8985	0.0207	0.0211	0.0187	0.0201	0.021
0.0	0.0	0.0	-1322.8761	244.402	NaN	NaN	-0.2266	0.8988	0.0205	0.0211	0.0186	0.02	0.021
0.0	0.0	0.0	-2369.8761	2561.402	NaN	NaN	1.3	0.8994	0.0204	0.0209	0.0184	0.0199	0.021
0.0	0.0	0.0	-1342.8761	2783.402	NaN	NaN	1.3	0.8998	0.0203	0.0209	0.0182	0.0197	0.0211
0.0	0.0	0.0	1598.1239	4154.402	NaN	NaN	0.7222	0.9006	0.0202	0.0206	0.0179	0.0192	0.0214
0.0	0.0	0.0	-2418.8761	3244.402	NaN	NaN	1.3	0.8996	0.0204	0.0207	0.0182	0.0195	0.0215
0.0	0.0	0.0	-3714.8761	4174.402	NaN	NaN	1.3	0.899	0.0205	0.0209	0.0185	0.0197	0.0214
0.0	0.0	0.0	-1869.8761	1035.402	NaN	NaN	-0.3	0.8989	0.0207	0.0207	0.0187	0.0198	0.0212
0.0	0.0	0.0	-2766.8761	1939.402	NaN	NaN	-0.3	0.8991	0.0206	0.0207	0.0187	0.0197	0.0211
0.0	0.0	0.0	-1741.8761	5552.402	NaN	NaN	1.3	0.8995	0.0206	0.0207	0.0186	0.0195	0.0211
0.0	0.0	0.0	-1410.8761	-629.598	NaN	NaN	0.3086	0.9	0.0205	0.0205	0.0186	0.0195	0.0208
0.0	0.0	0.0	434.1239	3475.402	NaN	NaN	0.889	0.9	0.0205	0.0205	0.0186	0.0195	0.0208
0.0	0.0	0.0	289.1239	2071.402	NaN	NaN	0.8775	0.9002	0.0205	0.0205	0.0186	0.0195	0.0208
0.0	0.0	0.0	-801.8761	1587.402	NaN	NaN	1.3	0.9004	0.0204	0.0206	0.0185	0.0193	0.0208
0.0	0.0	0.0	-474.8761	306.402	NaN	NaN	-0.3	0.9006	0.0204	0.0206	0.0185	0.0192	0.0207
0.0	0.0	0.0	-90.8761	132.402	NaN	NaN	1.3	0.9008	0.0204	0.0206	0.0185	0.0191	0.0206
0.0	0.0	0.0	-1721.8761	647.402	NaN	NaN	-0.3	0.901	0.0205	0.0206	0.0184	0.019	0.0206
0.0	0.0	0.0	-712.8761	4841.402	NaN	NaN	1.1727	0.9006	0.0207	0.0208	0.0184	0.0189	0.0207
0.0	0.0	0.0	-2357.8761	3254.402	NaN	NaN	1.3	0.9003	0.021	0.0208	0.0185	0.0189	0.0205
0.0	0.0	0.0	-1880.8761	630.402	NaN	NaN	-0.3	0.9003	0.0211	0.0207	0.0186	0.019	0.0204
0.0	0.0	0.0	-1367.8761	-193.598	NaN	NaN	0.124	0.9007	0.0211	0.0205	0.0186	0.0189	0.0201
0.0	0.0	0.0	-775.8761	6093.402	NaN	NaN	1.1459	0.9001	0.0213	0.0208	0.0186	0.0189	0.0203
0.0	0.0	0.0	-1665.8761	-1090.598	NaN	NaN	0.3956	0.8998	0.0215	0.0207	0.0188	0.019	0.0203
0.0	0.0	0.0	-82.8761	2949.402	NaN	NaN	1.0289	0.8995	0.0216	0.0209	0.0188	0.019	0.0202
0.0	0.0	0.0	-814.8761	142.402	NaN	NaN	-0.2118	0.8993	0.0218	0.0208	0.0188	0.0191	0.0202
0.0	0.0	0.0	169.1239	2170.402	NaN	NaN	0.9277	0.8992	0.0218	0.0209	0.0188	0.0191	0.0203
0.0	0.0	0.0	-2405.8761	40.402	NaN	NaN	-0.0171	0.8989	0.0219	0.0209	0.0189	0.0192	0.0203
0.0	0.0	0.0	-1522.8761	3892.402	NaN	NaN	1.3	0.8989	0.022	0.021	0.0188	0.0191	0.0202
0.0	0.0	0.0	-2205.8761	-679.598	NaN	NaN	0.2355	0.8992	0.0219	0.0208	0.0189	0.0191	0.0202
0.0	0.0	0.0	-2062.8761	1133.402	NaN	NaN	-0.3	0.8994	0.0217	0.0208	0.0188	0.0191	0.0203
0.0	0.0	0.0	-3550.8761	343.402	NaN	NaN	-0.1071	0.8996	0.0216	0.0207	0.0188	0.0191	0.0202
0.0	0.0	0.0	-871.8761	2759.402	NaN	NaN	1.3	0.8999	0.0215	0.0207	0.0186	0.0191	0.0202
0.0	0.0	0.0	-3738.8761	297.402	NaN	NaN	-0.0864	0.9003	0.0213	0.0206	0.0186	0.019	0.0201
0.0	0.0	0.0	-2184.8761	-137.598	NaN	NaN	0.0592	0.9009	0.0212	0.0206	0.0185	0.0189	0.0199
0.0	0.0	0.0	-2069.8761	-370.598	NaN	NaN	0.1519	0.9013	0.0211	0.0205	0.0184	0.0188	0.0199
0.0	0.0	0.0	-2629.8761	1128.402	NaN	NaN	-0.3	0.9019	0.0209	0.0204	0.0182	0.0187	0.0198
0.0	0.0	0.0	-2107.8761	1076.402	NaN	NaN	-0.3	0.9024	0.0208	0.0203	0.018	0.0187	0.0198
0.0	0.0	0.0	-2352.8761	2352.402	NaN	NaN	-0.3	0.9024	0.0209	0.0202	0.0179	0.0188	0.0198
0.0	0.0	0.0	-1694.8761	1557.402	NaN	NaN	-0.3	0.9026	0.021	0.0202	0.0178	0.0187	0.0198
0.0	0.0	0.0	-390.8761	1639.402	NaN	NaN	1.3	0.9026	0.0209	0.0202	0.0178	0.0187	0.0198
0.0	0.0	0.0	-2613.8761	-147.598	NaN	NaN	0.0534	0.9022	0.0208	0.0203	0.0179	0.0188	0.0199
0.0	0.0	0.0	-2315.8761	1308.402	NaN	NaN	-0.3	0.9022	0.0208	0.0203	0.0179	0.0188	0.02
0.0	0.0	0.0	-2255.8761	1383.402	NaN	NaN	-0.3	0.9022	0.0208	0.0203	0.0178	0.0188	0.0201
0.0	0.0	0.0	-3117.8761	4926.402	NaN	NaN	1.3	0.9018	0.0208	0.0204	0.0178	0.0188	0.0204
0.0	0.0	0.0	-4112.8761	-624.598	NaN	NaN	0.1318	0.9011	0.0207	0.0206	0.018	0.019	0.0206
0.0	0.0	0.0	-846.8761	894.402	NaN	NaN	1.3	0.9014	0.0205	0.0206	0.018	0.019	0.0205
0.0	0.0	0.0	-2954.8761	2105.402	NaN	NaN	-0.3	0.9009	0.0204	0.0207	0.0181	0.0192	0.0207
0.0	0.0	0.0	-2991.8761	2683.402	NaN	NaN	-0.3	0.9011	0.0201	0.0207	0.0181	0.0191	0.0208
0.0	0.0	0.0	-3205.8761	2502.402	NaN	NaN	-0.3	0.9014	0.02	0.0207	0.0181	0.0191	0.0208
0.0	0.0	0.0	-3151.8761	2809.402	NaN	NaN	-0.3	0.9013	0.0199	0.0209	0.018	0.0189	0.021
0.0	0.0	0.0	-2008.8761	2901.402	NaN	NaN	1.3	0.9018	0.0197	0.0208	0.0179	0.0188	0.0211
0.0	0.0	0.0	-1076.8761	-576.598	NaN	NaN	0.3487	0.902	0.0196	0.0207	0.0179	0.0189	0.0209
0.0	0.0	0.0	-1261.8761	2445.402	NaN	NaN	1.3	0.9013	0.0197	0.0209	0.0179	0.0189	0.0213
0.0	0.0	0.0	-515.8761	2060.402	NaN	NaN	1.3	0.9017	0.0197	0.0207	0.0179	0.0189	0.021
0.0	0.0	0.0	-1377.8761	1266.402	NaN	NaN	-0.3	0.9022	0.0196	0.0204	0.0179	0.019	0.0209
0.0	0.0	0.0	-434.8761	1261.402	NaN	NaN	1.3	0.9012	0.0198	0.0205	0.0181	0.0192	0.0211
0.0	0.0	0.0	-966.8761	217.402	NaN	NaN	-0.2901	0.9011	0.0198	0.0205	0.0181	0.0193	0.0211
0.0	0.0	0.0	-134.8761	5291.402	NaN	NaN	1.0262	0.9011	0.0198	0.0204	0.0181	0.0192	0.0213
0.0	0.0	0.0	70.1239	-2179.598	NaN	NaN	1.0332	0.901	0.02	0.0202	0.0183	0.0195	0.0211
0.0	0.0	0.0	-3559.8761	1246.402	NaN	NaN	-0.3	0.9006	0.0199	0.0204	0.0183	0.0196	0.0213
0.0	0.0	0.0	-1400.8761	3835.402	NaN	NaN	1.3	0.9007	0.02	0.0204	0.0182	0.0193	0.0214
0.0	0.0	0.0	183.1239	1095.402	NaN	NaN	0.8568	0.9012	0.0197	0.0203	0.0182	0.0193	0.0213
0.0	0.0	0.0	-2411.8761	1798.402	NaN	NaN	-0.3	0.9013	0.0197	0.0203	0.0182	0.0193	0.0212
0.0	0.0	0.0	-1851.8761	-1306.598	NaN	NaN	0.4137	0.9021	0.0196	0.0202	0.0182	0.0192	0.0208
0.0	0.0	0.0	-2006.8761	2621.402	NaN	NaN	1.3	0.9023	0.0195	0.0202	0.0181	0.019	0.0209
0.0	0.0	0.0	-1579.8761	-570.598	NaN	NaN	0.2653	0.9032	0.0193	0.02	0.018	0.0188	0.0207
0.0	0.0	0.0	-2380.8761	-2196.598	NaN	NaN	0.4799	0.9043	0.019	0.0197	0.0179	0.0187	0.0204
0.0	0.0	0.0	-2035.8761	4655.402	NaN	NaN	1.3	0.9037	0.0191	0.02	0.0179	0.0187	0.0207
0.0	0.0	0.0	-2303.8761	3994.402	NaN	NaN	1.3	0.9035	0.0193	0.02	0.0178	0.0185	0.0209
0.0	0.0	0.0	-3302.8761	3382.402	NaN	NaN	1.3	0.904	0.0191	0.02	0.0177	0.0184	0.0208
0.0	0.0	0.0	-76.8761	2276.402	NaN	NaN	1.035	0.9031	0.0194	0.0202	0.0179	0.0186	0.0208
0.0	0.0	0.0	966.1239	1512.402	NaN	NaN	0.6102	0.9028	0.0196	0.0203	0.0179	0.0186	0.0209
0.0	0.0	0.0	-3241.8761	636.402	NaN	NaN	-0.2443	0.9031	0.0196	0.0201	0.0179	0.0187	0.0206
0.0	0.0	0.0	-604.8761	3707.402	NaN	NaN	1.195	0.9025	0.0198	0.0203	0.018	0.0187	0.0207
0.0	0.0	0.0	-1058.8761	2009.402	NaN	NaN	1.3	0.9023	0.02	0.0203	0.018	0.0187	0.0207
0.0	0.0	0.0	-1147.8761	1588.402	NaN	NaN	1.3	0.9024	0.02	0.0203	0.0181	0.0186	0.0206
0.0	0.0	0.0	-1250.8761	3193.402	NaN	NaN	1.3	0.902	0.0203	0.0204	0.0182	0.0186	0.0205
0.0	0.0	0.0	-1678.8761	584.402	NaN	NaN	-0.3	0.9015	0.0206	0.0206	0.0183	0.0186	0.0206
0.0	0.0	0.0	-951.8761	2473.402	NaN	NaN	1.3	0.9014	0.0206	0.0206	0.0183	0.0185	0.0206
0.0	0.0	0.0	-481.8761	707.402	NaN	NaN	1.3	0.902	0.0205	0.0205	0.0182	0.0184	0.0204
0.0	0.0	0.0	-3362.8761	4678.402	NaN	NaN	1.3	0.9014	0.0206	0.0206	0.0182	0.0185	0.0206
0.0	0.0	0.0	-2025.8761	901.402	NaN	NaN	-0.3	0.9016	0.0206	0.0206	0.0182	0.0186	0.0205
0.0	0.0	0.0	-1043.8761	7598.402	NaN	NaN	1.1593	0.9003	0.021	0.0209	0.0184	0.0186	0.0208
0.0	0.0	0.0	-2307.8761	1946.402	NaN	NaN	-0.3	0.9007	0.021	0.0207	0.0185	0.0186	0.0205
0.0	0.0	0.0	-3042.8761	-306.598	NaN	NaN	0.0915	0.901	0.0209	0.0206	0.0187	0.0186	0.0203
0.0	0.0	0.0	-1432.8761	1181.402	NaN	NaN	-0.3	0.9005	0.0211	0.0206	0.0188	0.0187	0.0203
0.0	0.0	0.0	-4001.8761	2589.402	NaN	NaN	-0.3	0.901	0.0208	0.0206	0.0187	0.0186	0.0202
0.0	0.0	0.0	-1552.8761	2473.402	NaN	NaN	1.3	0.9012	0.0207	0.0206	0.0187	0.0186	0.0202
0.0	0.0	0.0	-1550.8761	1833.402	NaN	NaN	1.3	0.9007	0.0209	0.0207	0.0189	0.0188	0.0202
0.0	0.0	0.0	-2447.8761	2385.402	NaN	NaN	-0.3	0.9008	0.0208	0.0207	0.0189	0.0188	0.0201
0.0	0.0	0.0	-2788.8761	692.402	NaN	NaN	-0.3	0.9009	0.0207	0.0207	0.0189	0.0187	0.0201
0.0	0.0	0.0	-1532.8761	1375.402	NaN	NaN	-0.3	0.901	0.0206	0.0207	0.0189	0.0188	0.02
0.0	0.0	0.0	-1716.8761	1583.402	NaN	NaN	-0.3	0.9006	0.0206	0.0208	0.019	0.0189	0.0201
0.0	0.0	0.0	-3595.8761	-66.598	NaN	NaN	0.0182	0.9003	0.0208	0.0208	0.019	0.019	0.0201
0.0	0.0	0.0	-2941.8761	1986.402	NaN	NaN	-0.3	0.9003	0.0208	0.0208	0.019	0.019	0.0202
0.0	0.0	0.0	-2968.8761	964.402	NaN	NaN	-0.3	0.9002	0.0207	0.0208	0.019	0.019	0.0202
0.0	0.0	0.0	-2678.8761	-559.598	NaN	NaN	0.1728	0.9	0.0207	0.0208	0.0191	0.0191	0.0203
0.0	0.0	0.0	-3323.8761	1420.402	NaN	NaN	-0.3	0.8999	0.0206	0.0209	0.019	0.0192	0.0205
0.0	0.0	0.0	-2014.8761	4070.402	NaN	NaN	1.3	0.9002	0.0205	0.0209	0.0188	0.0192	0.0204
0.0	0.0	0.0	-631.8761	-147.598	NaN	NaN	0.1894	0.8996	0.0205	0.0211	0.019	0.0192	0.0206
0.0	0.0	0.0	-2500.8761	-1937.598	NaN	NaN	0.4365	0.8988	0.0207	0.0211	0.0195	0.0193	0.0205
0.0	0.0	0.0	-2694.8761	-514.598	NaN	NaN	0.1603	0.899	0.0206	0.0211	0.0195	0.0193	0.0205
0.0	0.0	0.0	-1449.8761	1974.402	NaN	NaN	1.3	0.8998	0.0203	0.021	0.019	0.0192	0.0206
0.0	0.0	0.0	-3031.8761	2495.402	NaN	NaN	-0.3	0.9	0.0202	0.0211	0.0188	0.0193	0.0206
0.0	0.0	0.0	-2157.8761	3596.402	NaN	NaN	1.3	0.8998	0.0203	0.0211	0.0189	0.0193	0.0206
0.0	0.0	0.0	-2319.8761	-2326.598	NaN	NaN	0.5007	0.8989	0.0205	0.0213	0.0192	0.0195	0.0207
0.0	0.0	0.0	-1028.8761	2444.402	NaN	NaN	1.3	0.8986	0.0206	0.0214	0.0192	0.0195	0.0207
0.0	0.0	0.0	-2878.8761	264.402	NaN	NaN	-0.1011	0.8984	0.0206	0.0213	0.0194	0.0195	0.0208
0.0	0.0	0.0	-615.8761	-399.598	NaN	NaN	0.3935	0.8988	0.0204	0.0212	0.0193	0.0195	0.0207
0.0	0.0	0.0	-2579.8761	1386.402	NaN	NaN	-0.3	0.8987	0.0204	0.0212	0.0192	0.0196	0.0208
0.0	0.0	0.0	-1628.8761	3457.402	NaN	NaN	1.3	0.8989	0.0204	0.0212	0.019	0.0197	0.0209
0.0	0.0	0.0	-1934.8761	4169.402	NaN	NaN	1.3	0.898	0.0205	0.0214	0.0191	0.0198	0.0211
0.0	0.0	0.0	-3248.8761	3161.402	NaN	NaN	-0.3	0.8975	0.0207	0.0214	0.0194	0.0199	0.0211
0.0	0.0	0.0	-2451.8761	1368.402	NaN	NaN	-0.3	0.8979	0.0207	0.0212	0.0195	0.0197	0.021
0.0	0.0	0.0	-1540.8761	-582.598	NaN	NaN	0.2744	0.8986	0.0203	0.0211	0.0195	0.0197	0.0209
0.0	0.0	0.0	-265.8761	2612.402	NaN	NaN	1.1133	0.8982	0.0202	0.0213	0.0194	0.0197	0.0211
0.0	0.0	0.0	-2836.8761	4778.402	NaN	NaN	1.3	0.8984	0.0202	0.0213	0.0194	0.0196	0.0211
0.0	0.0	0.0	-2804.8761	2644.402	NaN	NaN	-0.3	0.8989	0.0201	0.0211	0.0195	0.0195	0.021
0.0	0.0	0.0	-2003.8761	-746.598	NaN	NaN	0.2714	0.8986	0.0202	0.021	0.0197	0.0195	0.0209
0.0	0.0	0.0	-3605.8761	1118.402	NaN	NaN	-0.3	0.8986	0.0202	0.021	0.0198	0.0195	0.0209
0.0	0.0	0.0	-4396.8761	2464.402	NaN	NaN	-0.3	0.8987	0.0201	0.021	0.0198	0.0195	0.0209
0.0	0.0	0.0	-1925.8761	896.402	NaN	NaN	-0.3	0.8984	0.0201	0.021	0.0199	0.0195	0.021
0.0	0.0	0.0	-2013.8761	911.402	NaN	NaN	-0.3	0.898	0.0202	0.0212	0.02	0.0196	0.021
0.0	0.0	0.0	-2804.8761	1789.402	NaN	NaN	-0.3	0.8983	0.0202	0.0211	0.02	0.0195	0.021
0.0	0.0	0.0	-985.8761	-98.598	NaN	NaN	0.0909	0.8981	0.0203	0.0211	0.02	0.0196	0.021
0.0	0.0	0.0	-1611.8761	-504.598	NaN	NaN	0.2384	0.8978	0.0204	0.0211	0.02	0.0197	0.021
0.0	0.0	0.0	1174.1239	2211.402	NaN	NaN	0.6532	0.8974	0.0205	0.0214	0.0197	0.0198	0.0212
0.0	0.0	0.0	-1492.8761	3200.402	NaN	NaN	1.3	0.8972	0.0205	0.0214	0.0197	0.0198	0.0214
0.0	0.0	0.0	-1891.8761	1057.402	NaN	NaN	-0.3	0.897	0.0205	0.0214	0.02	0.0198	0.0213
0.0	0.0	0.0	-2997.8761	-1025.598	NaN	NaN	0.2549	0.8969	0.0206	0.0212	0.0204	0.0198	0.0211
0.0	0.0	0.0	-1929.8761	1607.402	NaN	NaN	-0.3	0.8969	0.0206	0.0211	0.0205	0.0198	0.021
0.0	0.0	0.0	-2837.8761	-1734.598	NaN	NaN	0.3794	0.8972	0.0206	0.021	0.0206	0.0197	0.0209
0.0	0.0	0.0	-1977.8761	-547.598	NaN	NaN	0.2168	0.8974	0.0205	0.0211	0.0205	0.0197	0.0208
0.0	0.0	0.0	-2763.8761	-1878.598	NaN	NaN	0.4047	0.8976	0.0205	0.0211	0.0205	0.0197	0.0207
0.0	0.0	0.0	-2018.8761	1377.402	NaN	NaN	-0.3	0.8978	0.0204	0.0212	0.0203	0.0196	0.0207
0.0	0.0	0.0	-2045.8761	-617.598	NaN	NaN	0.2319	0.8979	0.0203	0.0212	0.0203	0.0196	0.0207
0.0	0.0	0.0	-2655.8761	796.402	NaN	NaN	-0.3	0.8981	0.0202	0.0212	0.0202	0.0196	0.0207
0.0	0.0	0.0	-2231.8761	317.402	NaN	NaN	-0.1658	0.8979	0.0202	0.0213	0.0201	0.0196	0.0208
0.0	0.0	0.0	-1623.8761	2613.402	NaN	NaN	1.3	0.8977	0.0202	0.0215	0.02	0.0197	0.0209
0.0	0.0	0.0	-1009.8761	3557.402	NaN	NaN	1.3	0.8971	0.0204	0.0216	0.0201	0.0198	0.021
0.0	0.0	0.0	-2317.8761	1601.402	NaN	NaN	-0.3	0.8972	0.0204	0.0215	0.0202	0.0198	0.0208
0.0	0.0	0.0	-608.8761	-285.598	NaN	NaN	0.3193	0.8968	0.0206	0.0214	0.0204	0.0199	0.0209
0.0	0.0	0.0	-2930.8761	603.402	NaN	NaN	-0.2593	0.8967	0.0207	0.0214	0.0204	0.02	0.0209
0.0	0.0	0.0	-1454.8761	4355.402	NaN	NaN	1.3	0.8964	0.0206	0.0216	0.0203	0.0201	0.021
0.0	0.0	0.0	-2045.8761	1114.402	NaN	NaN	-0.3	0.8963	0.0207	0.0215	0.0205	0.0201	0.021
0.0	0.0	0.0	-2022.8761	1700.402	NaN	NaN	-0.3	0.896	0.0208	0.0215	0.0206	0.0201	0.0209
0.0	0.0	0.0	-2622.8761	163.402	NaN	NaN	-0.0664	0.8959	0.0208	0.0215	0.0208	0.0201	0.0209
0.0	0.0	0.0	-2173.8761	-186.598	NaN	NaN	0.0791	0.8962	0.0208	0.0215	0.0208	0.02	0.0208
0.0	0.0	0.0	-1895.8761	648.402	NaN	NaN	-0.3	0.8962	0.0207	0.0215	0.0209	0.02	0.0207
0.0	0.0	0.0	-3053.8761	541.402	NaN	NaN	-0.2155	0.8964	0.0206	0.0215	0.0208	0.02	0.0207
0.0	0.0	0.0	-1244.8761	-254.598	NaN	NaN	0.1698	0.8961	0.0207	0.0216	0.0208	0.0201	0.0207
0.0	0.0	0.0	-1840.8761	2832.402	NaN	NaN	1.3	0.8964	0.0205	0.0216	0.0207	0.02	0.0207
0.0	0.0	0.0	-3844.8761	-352.598	NaN	NaN	0.084	0.8962	0.0206	0.0216	0.0208	0.02	0.0207
0.0	0.0	0.0	-1967.8761	1116.402	NaN	NaN	-0.3	0.8964	0.0205	0.0216	0.0207	0.02	0.0207
0.0	0.0	0.0	-1999.8761	2179.402	NaN	NaN	1.3	0.896	0.0206	0.0217	0.0208	0.0201	0.0207
0.0	0.0	0.0	-1176.8761	2251.402	NaN	NaN	1.3	0.896	0.0207	0.0217	0.0208	0.0201	0.0207
0.0	0.0	0.0	-2285.8761	1682.402	NaN	NaN	-0.3	0.8958	0.0209	0.0216	0.021	0.0201	0.0206
0.0	0.0	0.0	-2701.8761	372.402	NaN	NaN	-0.1599	0.8956	0.0211	0.0216	0.0211	0.0201	0.0204
0.0	0.0	0.0	-2694.8761	1501.402	NaN	NaN	-0.3	0.8956	0.0212	0.0216	0.0211	0.0201	0.0204
0.0	0.0	0.0	-2217.8761	1469.402	NaN	NaN	-0.3	0.8954	0.0212	0.0217	0.0211	0.0202	0.0204
0.0	0.0	0.0	-1538.8761	1619.402	NaN	NaN	1.3	0.8952	0.0212	0.0217	0.0212	0.0203	0.0204
0.0	0.0	0.0	-3618.8761	298.402	NaN	NaN	-0.0899	0.8949	0.0213	0.0218	0.0213	0.0204	0.0204
0.0	0.0	0.0	-1963.8761	554.402	NaN	NaN	-0.3	0.895	0.0213	0.0218	0.0214	0.0203	0.0203
0.0	0.0	0.0	-2850.8761	1667.402	NaN	NaN	-0.3	0.8949	0.0213	0.0218	0.0215	0.0203	0.0203
0.0	0.0	0.0	-4414.8761	-184.598	NaN	NaN	0.0401	0.8948	0.0213	0.0218	0.0215	0.0203	0.0203
0.0	0.0	0.0	-3370.8761	198.402	NaN	NaN	-0.0625	0.8946	0.0214	0.0219	0.0216	0.0203	0.0203
0.0	0.0	0.0	-2388.8761	1303.402	NaN	NaN	-0.3	0.8948	0.0212	0.0219	0.0214	0.0203	0.0203
0.0	0.0	0.0	-2592.8761	1047.402	NaN	NaN	-0.3	0.8948	0.0212	0.022	0.0214	0.0203	0.0204
0.0	0.0	0.0	-2993.8761	2085.402	NaN	NaN	-0.3	0.8947	0.0212	0.022	0.0213	0.0203	0.0204
0.0	0.0	0.0	-4014.8761	1869.402	NaN	NaN	-0.3	0.8943	0.0213	0.0221	0.0215	0.0204	0.0205
0.0	0.0	0.0	-1313.8761	1053.402	NaN	NaN	-0.3	0.8942	0.0213	0.0221	0.0215	0.0204	0.0205
0.0	0.0	0.0	-2845.8761	2384.402	NaN	NaN	-0.3	0.8939	0.0214	0.0221	0.0216	0.0205	0.0206
0.0	0.0	0.0	-2892.8761	59.402	NaN	NaN	-0.021	0.8935	0.0215	0.0221	0.0217	0.0206	0.0206
0.0	0.0	0.0	-2557.8761	166.402	NaN	NaN	-0.0696	0.8932	0.0216	0.0221	0.0218	0.0206	0.0206
0.0	0.0	0.0	-2044.8761	673.402	NaN	NaN	-0.3	0.8931	0.0216	0.0222	0.0218	0.0207	0.0207
0.0	0.0	0.0	-2557.8761	1327.402	NaN	NaN	-0.3	0.8931	0.0215	0.0222	0.0218	0.0207	0.0207
0.0	0.0	0.0	-2109.8761	1508.402	NaN	NaN	-0.3	0.893	0.0215	0.0223	0.0218	0.0207	0.0208
0.0	0.0	0.0	-2789.8761	213.402	NaN	NaN	-0.0828	0.8929	0.0214	0.0223	0.0218	0.0207	0.0208
0.0	0.0	0.0	-1470.8761	77.402	NaN	NaN	-0.0555	0.8928	0.0214	0.0223	0.0218	0.0208	0.0209
0.0	0.0	0.0	-814.8761	2360.402	NaN	NaN	1.3	0.8933	0.0211	0.0223	0.0217	0.0207	0.0209
0.0	0.0	0.0	-2351.8761	1481.402	NaN	NaN	-0.3	0.893	0.0212	0.0223	0.0218	0.0208	0.0209
0.0	0.0	0.0	-2138.8761	-335.598	NaN	NaN	0.1356	0.8929	0.0212	0.0223	0.0219	0.0208	0.021
0.0	0.0	0.0	-1739.8761	587.402	NaN	NaN	-0.3	0.8931	0.0211	0.0223	0.0218	0.0208	0.0209
0.0	0.0	0.0	-1742.8761	1644.402	NaN	NaN	-0.3	0.893	0.0211	0.0223	0.0218	0.0208	0.021
0.0	0.0	0.0	-1878.8761	1969.402	NaN	NaN	1.3	0.8928	0.0211	0.0223	0.0218	0.0209	0.0211
0.0	0.0	0.0	-1296.8761	2991.402	NaN	NaN	1.3	0.8932	0.0209	0.0223	0.0217	0.0209	0.021
0.0	0.0	0.0	-3802.8761	-42.598	NaN	NaN	0.0111	0.8926	0.0212	0.0222	0.022	0.0209	0.0211
0.0	0.0	0.0	-2385.8761	2136.402	NaN	NaN	-0.3	0.8929	0.0211	0.0222	0.0219	0.0209	0.0211
0.0	0.0	0.0	-148.8761	-188.598	NaN	NaN	0.5589	0.8929	0.0211	0.0222	0.0218	0.0209	0.0211
0.0	0.0	0.0	-1607.8761	1298.402	NaN	NaN	-0.3	0.893	0.0211	0.0222	0.0217	0.0209	0.0211
0.0	0.0	0.0	-2042.8761	2596.402	NaN	NaN	1.3	0.8931	0.021	0.0221	0.0217	0.0209	0.0211
0.0	0.0	0.0	-1856.8761	3619.402	NaN	NaN	1.3	0.8929	0.0211	0.0221	0.0217	0.021	0.0212
0.0	0.0	0.0	-1549.8761	330.402	NaN	NaN	-0.2709	0.8923	0.0213	0.0222	0.0218	0.0211	0.0213
0.0	0.0	0.0	-2903.8761	5498.402	NaN	NaN	1.3	0.8926	0.0213	0.0221	0.0217	0.0211	0.0212
0.0	0.0	0.0	-1794.8761	-1711.598	NaN	NaN	0.4881	0.8918	0.0216	0.0222	0.0219	0.0212	0.0213
0.0	0.0	0.0	-1473.8761	1875.402	NaN	NaN	1.3	0.8925	0.0214	0.0221	0.0217	0.0211	0.0213
0.0	0.0	0.0	-2579.8761	1783.402	NaN	NaN	-0.3	0.892	0.0215	0.0222	0.0218	0.0212	0.0214
0.0	0.0	0.0	-248.8761	2666.402	NaN	NaN	1.1029	0.8928	0.0213	0.022	0.0215	0.0212	0.0211
0.0	0.0	0.0	-2593.8761	3515.402	NaN	NaN	1.3	0.8925	0.0214	0.0221	0.0216	0.0212	0.0212
0.0	0.0	0.0	-2608.8761	-1297.598	NaN	NaN	0.3322	0.892	0.0217	0.0221	0.0218	0.0212	0.0213
0.0	0.0	0.0	-1631.8761	2227.402	NaN	NaN	1.3	0.8922	0.0217	0.022	0.0216	0.0213	0.0212
0.0	0.0	0.0	-3152.8761	1195.402	NaN	NaN	-0.3	0.8921	0.0217	0.022	0.0215	0.0214	0.0213
0.0	0.0	0.0	-2949.8761	3429.402	NaN	NaN	1.3	0.8923	0.0217	0.022	0.0213	0.0215	0.0212
0.0	0.0	0.0	-2265.8761	2229.402	NaN	NaN	-0.3	0.8922	0.0218	0.022	0.0212	0.0216	0.0212
0.0	0.0	0.0	-2329.8761	1079.402	NaN	NaN	-0.3	0.8931	0.0217	0.0219	0.0209	0.0214	0.021
0.0	0.0	0.0	-2528.8761	3338.402	NaN	NaN	1.3	0.8938	0.0216	0.0218	0.0207	0.0213	0.0209
0.0	0.0	0.0	-1439.8761	2468.402	NaN	NaN	1.3	0.8942	0.0217	0.0216	0.0205	0.0211	0.0207
0.0	0.0	0.0	-716.8761	2272.402	NaN	NaN	1.3	0.8941	0.022	0.0215	0.0207	0.0212	0.0205
0.0	0.0	0.0	-3038.8761	27.402	NaN	NaN	-0.0091	0.8939	0.0223	0.0214	0.0208	0.0212	0.0203
0.0	0.0	0.0	-1297.8761	518.402	NaN	NaN	-0.3	0.8944	0.0222	0.0214	0.0207	0.0211	0.0202
0.0	0.0	0.0	-2591.8761	3543.402	NaN	NaN	1.3	0.8949	0.022	0.0214	0.0204	0.021	0.0202
0.0	0.0	0.0	-229.8761	3252.402	NaN	NaN	1.0761	0.895	0.0221	0.0215	0.0203	0.0209	0.0202
0.0	0.0	0.0	-780.8761	2262.402	NaN	NaN	1.3	0.8951	0.0222	0.0214	0.0202	0.0209	0.0202
0.0	0.0	0.0	-1263.8761	3200.402	NaN	NaN	1.3	0.896	0.022	0.0213	0.02	0.0206	0.0201
0.0	0.0	0.0	-659.8761	2934.402	NaN	NaN	1.2901	0.896	0.022	0.0213	0.0199	0.0205	0.0203
0.0	0.0	0.0	-2541.8761	2643.402	NaN	NaN	1.3	0.8954	0.022	0.0213	0.0201	0.0207	0.0205
0.0	0.0	0.0	-126.8761	3520.402	NaN	NaN	1.0374	0.895	0.022	0.0213	0.0201	0.0208	0.0207
0.0	0.0	0.0	-395.8761	1658.402	NaN	NaN	1.3	0.8949	0.022	0.0212	0.0202	0.0209	0.0208
0.0	0.0	0.0	-945.8761	1984.402	NaN	NaN	1.3	0.8947	0.022	0.0212	0.0202	0.021	0.0209
0.0	0.0	0.0	-2341.8761	4221.402	NaN	NaN	1.3	0.895	0.022	0.021	0.0202	0.021	0.0208
0.0	0.0	0.0	-1137.8761	1675.402	NaN	NaN	1.3	0.8949	0.0221	0.0209	0.0203	0.0212	0.0208
0.0	0.0	0.0	-1725.8761	2519.402	NaN	NaN	1.3	0.8952	0.0219	0.0208	0.0202	0.0211	0.0207
0.0	0.0	0.0	-1325.8761	4656.402	NaN	NaN	1.3	0.8964	0.0217	0.0207	0.0199	0.0208	0.0205
0.0	0.0	0.0	-2703.8761	3434.402	NaN	NaN	1.3	0.8969	0.0215	0.0207	0.0197	0.0207	0.0204
0.0	0.0	0.0	-1034.8761	2223.402	NaN	NaN	1.3	0.8969	0.0215	0.0208	0.0197	0.0207	0.0204
0.0	0.0	0.0	961.1239	1915.402	NaN	NaN	0.6659	0.8977	0.0213	0.0207	0.0195	0.0205	0.0202
0.0	0.0	0.0	-1462.8761	2444.402	NaN	NaN	1.3	0.8979	0.0212	0.0206	0.0195	0.0205	0.0203
0.0	0.0	0.0	-3298.8761	3733.402	NaN	NaN	1.3	0.8983	0.0211	0.0205	0.0195	0.0205	0.0202
0.0	0.0	0.0	-2134.8761	2760.402	NaN	NaN	1.3	0.8985	0.021	0.0204	0.0194	0.0204	0.0202
0.0	0.0	0.0	-4220.8761	3099.402	NaN	NaN	-0.3	0.8996	0.0207	0.0202	0.0192	0.0201	0.0202
0.0	0.0	0.0	-2957.8761	3074.402	NaN	NaN	1.3	0.8978	0.0212	0.0204	0.0196	0.0206	0.0205
0.0	0.0	0.0	-2685.8761	2012.402	NaN	NaN	-0.3	0.8968	0.0214	0.0205	0.0198	0.0208	0.0208
0.0	0.0	0.0	-1245.8761	1962.402	NaN	NaN	1.3	0.8955	0.0216	0.0208	0.0199	0.021	0.0211
0.0	0.0	0.0	-1537.8761	5036.402	NaN	NaN	1.3	0.8946	0.0217	0.021	0.0201	0.0212	0.0214
0.0	0.0	0.0	1340.1239	1207.402	NaN	NaN	0.474	0.894	0.0219	0.0212	0.0202	0.0212	0.0215
0.0	0.0	0.0	-1591.8761	-164.598	NaN	NaN	0.0937	0.8941	0.0219	0.0211	0.0203	0.0211	0.0214
0.0	0.0	0.0	-866.8761	942.402	NaN	NaN	1.3	0.8941	0.0219	0.021	0.0205	0.0211	0.0213
0.0	0.0	0.0	-1915.8761	3062.402	NaN	NaN	1.3	0.8943	0.022	0.0208	0.0207	0.0211	0.0211
0.0	0.0	0.0	-2152.8761	2364.402	NaN	NaN	1.3	0.8945	0.022	0.0205	0.021	0.0211	0.0209
0.0	0.0	0.0	-2508.8761	899.402	NaN	NaN	-0.3	0.8952	0.022	0.0201	0.0212	0.021	0.0205
0.0	0.0	0.0	-2227.8761	3380.402	NaN	NaN	1.3	0.8949	0.0221	0.02	0.0215	0.0211	0.0204
0.0	0.0	0.0	-2475.8761	2203.402	NaN	NaN	-0.3	0.8948	0.0223	0.0199	0.0217	0.0211	0.0202
0.0	0.0	0.0	-2398.8761	-402.598	NaN	NaN	0.1437	0.8913	0.0231	0.0205	0.0226	0.0219	0.0206
0.0	0.0	0.0	-2543.8761	2371.402	NaN	NaN	-0.3	0.8887	0.0241	0.0208	0.0231	0.0223	0.021
0.0	0.0	0.0	-2103.8761	839.402	NaN	NaN	-0.3	0.8741	0.0274	0.0229	0.0259	0.0254	0.0241
0.0	0.0	0.0	-309.8761	976.402	NaN	NaN	1.3	0.8913	0.023	0.0198	0.0235	0.0231	0.0194
