# Supplementary material for: DeepFRET, a software for rapid and automated single-molecule FRET data classification using deep learning
Source: eLife. 2020 Nov 3;9:e60404. doi: 10.7554/eLife.60404 (PMC7609065; doi:10.7554/eLife.60404)
Supplement: Figure 4—source data 1. [file elife-60404-fig4-data1.zip › Figure 4-source data 1/Fig_S4a/Traces/traces_all_n294/Traces_Fig2d_4mMAc_mov2_combined_tif_pair22.txt]

Exported by DeepFRET
Date: 2020-08-26, 18:13
Video filename: None
FRET pair #22
Bleaches at 1108
D-Dexc-bg	A-Dexc-bg	A-Aexc-bg	D-Dexc-rw	A-Dexc-rw	A-Aexc-rw	S	E	p_bleached	p_aggregated	p_noisy	p_scrambled	p_static	p_dynamic
0.0	0.0	0.0	18483.9097	7480.0655	NaN	NaN	0.2881	0.0516	0.1092	0.1829	0.4202	0.1242	0.112
0.0	0.0	0.0	21292.9097	10244.0655	NaN	NaN	0.3248	0.0538	0.1106	0.1736	0.4231	0.1368	0.1021
0.0	0.0	0.0	24541.9097	8902.0655	NaN	NaN	0.2662	0.0504	0.1163	0.1758	0.4142	0.1473	0.096
0.0	0.0	0.0	22536.9097	10517.0655	NaN	NaN	0.3182	0.0483	0.1186	0.1737	0.4173	0.1516	0.0904
0.0	0.0	0.0	23704.9097	6962.0655	NaN	NaN	0.227	0.048	0.1176	0.1754	0.4176	0.1512	0.0901
0.0	0.0	0.0	18041.9097	9634.0655	NaN	NaN	0.3481	0.0482	0.1166	0.1779	0.416	0.1506	0.0907
0.0	0.0	0.0	19651.9097	5213.0655	NaN	NaN	0.2097	0.0485	0.1178	0.1801	0.4134	0.1492	0.0909
0.0	0.0	0.0	19818.9097	7293.0655	NaN	NaN	0.269	0.0488	0.1168	0.1797	0.4191	0.1454	0.0903
0.0	0.0	0.0	15879.9097	8864.0655	NaN	NaN	0.3582	0.0492	0.1171	0.1834	0.4151	0.1436	0.0915
0.0	0.0	0.0	18245.9097	6235.0655	NaN	NaN	0.2547	0.0495	0.1168	0.1847	0.4161	0.1407	0.0921
0.0	0.0	0.0	15992.9097	12053.0655	NaN	NaN	0.4298	0.0505	0.1179	0.1866	0.4134	0.1376	0.094
0.0	0.0	0.0	17004.9097	9397.0655	NaN	NaN	0.3559	0.0511	0.1184	0.1866	0.4145	0.1344	0.095
0.0	0.0	0.0	16722.9097	7266.0655	NaN	NaN	0.3029	0.0521	0.121	0.1891	0.4085	0.1326	0.0967
0.0	0.0	0.0	21103.9097	8896.0655	NaN	NaN	0.2965	0.053	0.122	0.1899	0.4078	0.1297	0.0976
0.0	0.0	0.0	14907.9097	11054.0655	NaN	NaN	0.4258	0.0535	0.1258	0.1928	0.4004	0.1285	0.099
0.0	0.0	0.0	18878.9097	5724.0655	NaN	NaN	0.2327	0.0537	0.1302	0.1971	0.3898	0.129	0.1002
0.0	0.0	0.0	19026.9097	5597.0655	NaN	NaN	0.2273	0.0536	0.1341	0.1975	0.3835	0.1307	0.1005
0.0	0.0	0.0	19379.9097	9655.0655	NaN	NaN	0.3325	0.0537	0.1336	0.1973	0.3831	0.1298	0.1026
0.0	0.0	0.0	22197.9097	10812.0655	NaN	NaN	0.3275	0.0538	0.1329	0.1963	0.3853	0.13	0.1016
0.0	0.0	0.0	21844.9097	8995.0655	NaN	NaN	0.2917	0.0547	0.1326	0.1983	0.3823	0.1296	0.1025
0.0	0.0	0.0	17948.9097	10833.0655	NaN	NaN	0.3764	0.0552	0.1332	0.2002	0.3782	0.129	0.1041
0.0	0.0	0.0	15717.9097	4852.0655	NaN	NaN	0.2359	0.0559	0.1339	0.2027	0.3733	0.1297	0.1044
0.0	0.0	0.0	12598.9097	4558.0655	NaN	NaN	0.2657	0.0565	0.1344	0.2041	0.3688	0.1296	0.1066
0.0	0.0	0.0	22409.9097	6965.0655	NaN	NaN	0.2371	0.0572	0.133	0.204	0.3686	0.1297	0.1076
0.0	0.0	0.0	16661.9097	7544.0655	NaN	NaN	0.3117	0.0571	0.1322	0.2038	0.3698	0.131	0.1061
0.0	0.0	0.0	15182.9097	7395.0655	NaN	NaN	0.3275	0.057	0.1327	0.2042	0.3688	0.1317	0.1056
0.0	0.0	0.0	20281.9097	6453.0655	NaN	NaN	0.2414	0.0568	0.1326	0.2044	0.369	0.1324	0.1047
0.0	0.0	0.0	21341.9097	9259.0655	NaN	NaN	0.3026	0.057	0.1316	0.2049	0.369	0.1325	0.105
0.0	0.0	0.0	17554.9097	7419.0655	NaN	NaN	0.2971	0.0558	0.1326	0.2031	0.3714	0.1339	0.1031
0.0	0.0	0.0	22862.9097	13325.0655	NaN	NaN	0.3682	0.0564	0.1312	0.202	0.3762	0.1322	0.102
0.0	0.0	0.0	23155.9097	8338.0655	NaN	NaN	0.2648	0.0565	0.132	0.2026	0.3756	0.131	0.1023
0.0	0.0	0.0	28213.9097	5545.0655	NaN	NaN	0.1643	0.0563	0.1322	0.205	0.3737	0.1288	0.1041
0.0	0.0	0.0	18108.9097	7585.0655	NaN	NaN	0.2952	0.0562	0.1299	0.2018	0.3816	0.1265	0.1041
0.0	0.0	0.0	16143.9097	5598.0655	NaN	NaN	0.2575	0.0566	0.1295	0.2013	0.3822	0.1273	0.1031
0.0	0.0	0.0	17823.9097	8840.0655	NaN	NaN	0.3315	0.0559	0.1286	0.1996	0.3854	0.1281	0.1024
0.0	0.0	0.0	20163.9097	4771.0655	NaN	NaN	0.1913	0.0557	0.1268	0.199	0.3891	0.128	0.1013
0.0	0.0	0.0	15394.9097	12064.0655	NaN	NaN	0.4393	0.0556	0.1255	0.1978	0.3926	0.1274	0.1011
0.0	0.0	0.0	20143.9097	8752.0655	NaN	NaN	0.3029	0.056	0.1251	0.1988	0.3921	0.1272	0.1008
0.0	0.0	0.0	14251.9097	7800.0655	NaN	NaN	0.3537	0.0552	0.1237	0.1979	0.3954	0.1264	0.1013
0.0	0.0	0.0	16219.9097	6559.0655	NaN	NaN	0.2879	0.0555	0.123	0.1964	0.3982	0.1272	0.0998
0.0	0.0	0.0	15424.9097	7627.0655	NaN	NaN	0.3309	0.0546	0.1228	0.1949	0.3999	0.1298	0.098
0.0	0.0	0.0	17920.9097	8250.0655	NaN	NaN	0.3152	0.0544	0.1219	0.1939	0.4039	0.129	0.0968
0.0	0.0	0.0	15831.9097	13269.0655	NaN	NaN	0.456	0.0538	0.1204	0.1901	0.4112	0.1293	0.0952
0.0	0.0	0.0	14311.9097	6227.0655	NaN	NaN	0.3032	0.0541	0.1212	0.1909	0.4095	0.1294	0.0949
0.0	0.0	0.0	22048.9097	7668.0655	NaN	NaN	0.258	0.0533	0.1212	0.1896	0.4103	0.1311	0.0946
0.0	0.0	0.0	15734.9097	5273.0655	NaN	NaN	0.251	0.0533	0.1203	0.188	0.4126	0.1317	0.0941
0.0	0.0	0.0	18782.9097	6706.0655	NaN	NaN	0.2631	0.0527	0.1207	0.1869	0.4126	0.1336	0.0935
0.0	0.0	0.0	14821.9097	6268.0655	NaN	NaN	0.2972	0.0525	0.1197	0.1844	0.4171	0.1345	0.0918
0.0	0.0	0.0	15594.9097	9943.0655	NaN	NaN	0.3893	0.0525	0.1209	0.1877	0.4105	0.1346	0.0938
0.0	0.0	0.0	13746.9097	8190.0655	NaN	NaN	0.3733	0.0523	0.12	0.1869	0.4124	0.1341	0.0944
0.0	0.0	0.0	14878.9097	3496.0655	NaN	NaN	0.1903	0.0517	0.1208	0.1857	0.4129	0.1351	0.0937
0.0	0.0	0.0	22098.9097	8715.0655	NaN	NaN	0.2828	0.0515	0.1195	0.1843	0.4169	0.1356	0.0921
0.0	0.0	0.0	19398.9097	9927.0655	NaN	NaN	0.3385	0.0516	0.1199	0.1848	0.4153	0.1364	0.092
0.0	0.0	0.0	21471.9097	7774.0655	NaN	NaN	0.2658	0.0515	0.1191	0.1834	0.4186	0.1358	0.0916
0.0	0.0	0.0	13852.9097	8066.0655	NaN	NaN	0.368	0.0516	0.118	0.181	0.4226	0.1371	0.0897
0.0	0.0	0.0	20879.9097	6367.0655	NaN	NaN	0.2337	0.0518	0.1181	0.1815	0.4218	0.1376	0.0892
0.0	0.0	0.0	16751.9097	11817.0655	NaN	NaN	0.4136	0.0516	0.1182	0.1804	0.4233	0.1385	0.088
0.0	0.0	0.0	16464.9097	9042.0655	NaN	NaN	0.3545	0.0517	0.1188	0.1799	0.4249	0.1378	0.0869
0.0	0.0	0.0	15281.9097	8296.0655	NaN	NaN	0.3519	0.0511	0.119	0.1794	0.4256	0.1391	0.0858
0.0	0.0	0.0	18845.9097	5617.0655	NaN	NaN	0.2296	0.0515	0.1188	0.1787	0.428	0.1379	0.0851
0.0	0.0	0.0	19458.9097	10788.0655	NaN	NaN	0.3567	0.0507	0.1196	0.1793	0.4272	0.1383	0.0848
0.0	0.0	0.0	21971.9097	7420.0655	NaN	NaN	0.2525	0.0505	0.1201	0.1793	0.4286	0.1369	0.0847
0.0	0.0	0.0	18442.9097	7162.0655	NaN	NaN	0.2797	0.0498	0.1197	0.1794	0.4307	0.1367	0.0837
0.0	0.0	0.0	14974.9097	7644.0655	NaN	NaN	0.3379	0.0499	0.1207	0.1789	0.4299	0.1371	0.0835
0.0	0.0	0.0	20178.9097	6728.0655	NaN	NaN	0.25	0.0502	0.1197	0.1777	0.4327	0.1372	0.0825
0.0	0.0	0.0	16906.9097	11097.0655	NaN	NaN	0.3963	0.0503	0.1208	0.1794	0.4296	0.1364	0.0835
0.0	0.0	0.0	16215.9097	11024.0655	NaN	NaN	0.4047	0.0504	0.1215	0.179	0.43	0.1357	0.0834
0.0	0.0	0.0	19430.9097	7728.0655	NaN	NaN	0.2845	0.0506	0.1222	0.1805	0.4283	0.135	0.0835
0.0	0.0	0.0	17065.9097	10260.0655	NaN	NaN	0.3755	0.0508	0.1234	0.1822	0.4245	0.134	0.0852
0.0	0.0	0.0	18991.9097	6672.0655	NaN	NaN	0.26	0.0512	0.1239	0.1825	0.4234	0.1331	0.0859
0.0	0.0	0.0	14604.9097	10126.0655	NaN	NaN	0.4094	0.0516	0.1242	0.1852	0.4192	0.1318	0.0879
0.0	0.0	0.0	16147.9097	6994.0655	NaN	NaN	0.3022	0.0517	0.1259	0.1862	0.416	0.1315	0.0888
0.0	0.0	0.0	16621.9097	4837.0655	NaN	NaN	0.2254	0.0517	0.1268	0.1885	0.4115	0.1318	0.0898
0.0	0.0	0.0	15696.9097	10425.0655	NaN	NaN	0.3991	0.0522	0.1272	0.19	0.4079	0.1318	0.0908
0.0	0.0	0.0	12915.9097	8027.0655	NaN	NaN	0.3833	0.0521	0.1279	0.1921	0.4031	0.1333	0.0915
0.0	0.0	0.0	16677.9097	7081.0655	NaN	NaN	0.298	0.0521	0.1292	0.192	0.4005	0.1335	0.0927
0.0	0.0	0.0	21142.9097	8594.0655	NaN	NaN	0.289	0.052	0.127	0.1921	0.403	0.1341	0.0918
0.0	0.0	0.0	17723.9097	8651.0655	NaN	NaN	0.328	0.0512	0.1285	0.1934	0.3987	0.1364	0.0917
0.0	0.0	0.0	17773.9097	7641.0655	NaN	NaN	0.3007	0.0505	0.1272	0.1905	0.405	0.1363	0.0905
0.0	0.0	0.0	14151.9097	8531.0655	NaN	NaN	0.3761	0.05	0.1263	0.1919	0.404	0.1386	0.0893
0.0	0.0	0.0	15638.9097	10721.0655	NaN	NaN	0.4067	0.0493	0.126	0.1919	0.4043	0.1402	0.0883
0.0	0.0	0.0	20826.9097	8284.0655	NaN	NaN	0.2846	0.0487	0.1273	0.1923	0.4025	0.1431	0.0862
0.0	0.0	0.0	21897.9097	6038.0655	NaN	NaN	0.2161	0.0478	0.1273	0.1948	0.4006	0.1445	0.085
0.0	0.0	0.0	18286.9097	9816.0655	NaN	NaN	0.3493	0.0469	0.1286	0.1953	0.398	0.1475	0.0836
0.0	0.0	0.0	18689.9097	5569.0655	NaN	NaN	0.2296	0.0462	0.1293	0.1948	0.3991	0.1477	0.0829
0.0	0.0	0.0	17437.9097	9237.0655	NaN	NaN	0.3463	0.0455	0.1286	0.1923	0.4036	0.1483	0.0817
0.0	0.0	0.0	19073.9097	4407.0655	NaN	NaN	0.1877	0.0451	0.1293	0.1931	0.4027	0.1493	0.0805
0.0	0.0	0.0	16567.9097	10786.0655	NaN	NaN	0.3943	0.0448	0.1293	0.1937	0.402	0.1508	0.0795
0.0	0.0	0.0	16117.9097	3697.0655	NaN	NaN	0.1866	0.0445	0.1302	0.1948	0.3995	0.152	0.079
0.0	0.0	0.0	15011.9097	9431.0655	NaN	NaN	0.3858	0.0446	0.1305	0.193	0.4003	0.1516	0.08
0.0	0.0	0.0	20889.9097	10129.0655	NaN	NaN	0.3265	0.0449	0.1307	0.19	0.4041	0.1508	0.0795
0.0	0.0	0.0	16560.9097	7911.0655	NaN	NaN	0.3233	0.0447	0.1313	0.1926	0.4005	0.152	0.0788
0.0	0.0	0.0	17931.9097	8047.0655	NaN	NaN	0.3098	0.045	0.1322	0.1938	0.3972	0.1524	0.0794
0.0	0.0	0.0	15834.9097	4166.0655	NaN	NaN	0.2083	0.0454	0.1325	0.1955	0.394	0.1531	0.0795
0.0	0.0	0.0	16506.9097	5834.0655	NaN	NaN	0.2611	0.0452	0.1322	0.1952	0.3943	0.1528	0.0803
0.0	0.0	0.0	16044.9097	6229.0655	NaN	NaN	0.2797	0.045	0.1321	0.1927	0.3979	0.152	0.0803
0.0	0.0	0.0	20301.9097	9487.0655	NaN	NaN	0.3185	0.0454	0.1314	0.1931	0.397	0.1527	0.0803
0.0	0.0	0.0	18110.9097	6088.0655	NaN	NaN	0.2516	0.0451	0.131	0.195	0.3944	0.1541	0.0804
0.0	0.0	0.0	17263.9097	6931.0655	NaN	NaN	0.2865	0.0454	0.131	0.1952	0.3928	0.1544	0.0811
0.0	0.0	0.0	14635.9097	6302.0655	NaN	NaN	0.301	0.0453	0.1305	0.1942	0.3936	0.1547	0.0818
0.0	0.0	0.0	18221.9097	9305.0655	NaN	NaN	0.338	0.0455	0.129	0.1931	0.3968	0.1534	0.0823
0.0	0.0	0.0	14442.9097	7083.0655	NaN	NaN	0.329	0.0452	0.1285	0.1926	0.3965	0.1548	0.0823
0.0	0.0	0.0	18225.9097	7108.0655	NaN	NaN	0.2806	0.0457	0.128	0.1924	0.3967	0.1541	0.083
0.0	0.0	0.0	19834.9097	8183.0655	NaN	NaN	0.2921	0.0461	0.1274	0.1922	0.3962	0.1548	0.0833
0.0	0.0	0.0	14015.9097	5765.0655	NaN	NaN	0.2914	0.0464	0.127	0.1927	0.3944	0.155	0.0845
0.0	0.0	0.0	16224.9097	4726.0655	NaN	NaN	0.2256	0.0468	0.1262	0.1901	0.3981	0.1536	0.0853
0.0	0.0	0.0	17737.9097	10364.0655	NaN	NaN	0.3688	0.0482	0.1248	0.1898	0.3966	0.154	0.0865
0.0	0.0	0.0	14596.9097	4200.0655	NaN	NaN	0.2234	0.0479	0.125	0.1887	0.3975	0.1554	0.0855
0.0	0.0	0.0	16279.9097	8201.0655	NaN	NaN	0.335	0.0482	0.1247	0.1884	0.3976	0.1568	0.0844
0.0	0.0	0.0	15191.9097	5974.0655	NaN	NaN	0.2822	0.0484	0.125	0.19	0.3932	0.1595	0.0839
0.0	0.0	0.0	17751.9097	8382.0655	NaN	NaN	0.3207	0.0487	0.1244	0.191	0.391	0.1608	0.0841
0.0	0.0	0.0	14483.9097	4043.0655	NaN	NaN	0.2182	0.0485	0.1247	0.19	0.3903	0.163	0.0835
0.0	0.0	0.0	19278.9097	5538.0655	NaN	NaN	0.2232	0.0485	0.1249	0.1894	0.3907	0.1639	0.0825
0.0	0.0	0.0	19242.9097	8605.0655	NaN	NaN	0.309	0.0482	0.1246	0.1895	0.3901	0.166	0.0815
0.0	0.0	0.0	13219.9097	7161.0655	NaN	NaN	0.3514	0.0482	0.1261	0.1926	0.3836	0.1682	0.0812
0.0	0.0	0.0	12082.9097	5241.0655	NaN	NaN	0.3025	0.0481	0.1273	0.192	0.3831	0.1688	0.0808
0.0	0.0	0.0	15048.9097	5253.0655	NaN	NaN	0.2587	0.0485	0.1279	0.195	0.3788	0.1686	0.0812
0.0	0.0	0.0	20862.9097	8880.0655	NaN	NaN	0.2986	0.049	0.1282	0.1982	0.3724	0.1691	0.0832
0.0	0.0	0.0	14673.9097	8688.0655	NaN	NaN	0.3719	0.0491	0.1294	0.1985	0.3716	0.1667	0.0847
0.0	0.0	0.0	14998.9097	9505.0655	NaN	NaN	0.3879	0.0493	0.1295	0.198	0.3739	0.1637	0.0855
0.0	0.0	0.0	16034.9097	7904.0655	NaN	NaN	0.3302	0.0499	0.1306	0.2009	0.3689	0.1636	0.0861
0.0	0.0	0.0	20106.9097	8976.0655	NaN	NaN	0.3086	0.0506	0.1312	0.2043	0.3638	0.1618	0.0883
0.0	0.0	0.0	14806.9097	5293.0655	NaN	NaN	0.2633	0.0505	0.1322	0.2042	0.3651	0.1598	0.0882
0.0	0.0	0.0	13201.9097	5279.0655	NaN	NaN	0.2856	0.051	0.1335	0.2066	0.3608	0.1586	0.0895
0.0	0.0	0.0	21159.9097	5837.0655	NaN	NaN	0.2162	0.0513	0.1337	0.2061	0.3619	0.1565	0.0906
0.0	0.0	0.0	27804.9097	5406.0655	NaN	NaN	0.1628	0.0515	0.133	0.2068	0.3626	0.1555	0.0906
0.0	0.0	0.0	17585.9097	10379.0655	NaN	NaN	0.3711	0.0511	0.1336	0.207	0.3624	0.1556	0.0903
0.0	0.0	0.0	18453.9097	6789.0655	NaN	NaN	0.2689	0.0507	0.1338	0.2068	0.3645	0.1548	0.0894
0.0	0.0	0.0	14082.9097	5172.0655	NaN	NaN	0.2686	0.0499	0.1331	0.2064	0.367	0.1544	0.0893
0.0	0.0	0.0	18120.9097	6390.0655	NaN	NaN	0.2607	0.0499	0.1338	0.2048	0.369	0.1536	0.0889
0.0	0.0	0.0	19736.9097	5659.0655	NaN	NaN	0.2228	0.0494	0.1345	0.2052	0.3686	0.1546	0.0878
0.0	0.0	0.0	19150.9097	9615.0655	NaN	NaN	0.3343	0.049	0.134	0.2056	0.3706	0.1528	0.0879
0.0	0.0	0.0	17160.9097	5951.0655	NaN	NaN	0.2575	0.0489	0.1359	0.2046	0.3708	0.153	0.0868
0.0	0.0	0.0	19037.9097	2580.0655	NaN	NaN	0.1193	0.0487	0.1367	0.204	0.3719	0.1516	0.087
0.0	0.0	0.0	18469.9097	8173.0655	NaN	NaN	0.3068	0.0481	0.1361	0.2013	0.3778	0.1498	0.0868
0.0	0.0	0.0	12884.9097	7852.0655	NaN	NaN	0.3787	0.0481	0.1357	0.2008	0.3794	0.1493	0.0867
0.0	0.0	0.0	13196.9097	4494.0655	NaN	NaN	0.254	0.0479	0.1364	0.201	0.379	0.1485	0.0872
0.0	0.0	0.0	17318.9097	7612.0655	NaN	NaN	0.3053	0.0487	0.1357	0.2008	0.3798	0.1467	0.0883
0.0	0.0	0.0	16412.9097	7257.0655	NaN	NaN	0.3066	0.0491	0.1362	0.2017	0.3783	0.1467	0.088
0.0	0.0	0.0	17503.9097	7640.0655	NaN	NaN	0.3039	0.0496	0.1377	0.2033	0.3742	0.1465	0.0888
0.0	0.0	0.0	16168.9097	4783.0655	NaN	NaN	0.2283	0.0501	0.1369	0.2048	0.3732	0.1457	0.0892
0.0	0.0	0.0	17164.9097	4642.0655	NaN	NaN	0.2129	0.0503	0.1377	0.2078	0.3674	0.1469	0.0899
0.0	0.0	0.0	13789.9097	5835.0655	NaN	NaN	0.2973	0.0502	0.137	0.2075	0.3681	0.1463	0.091
0.0	0.0	0.0	18251.9097	6289.0655	NaN	NaN	0.2563	0.0504	0.1362	0.2075	0.3687	0.1459	0.0913
0.0	0.0	0.0	17326.9097	7105.0655	NaN	NaN	0.2908	0.0503	0.1353	0.2079	0.3673	0.1474	0.0918
0.0	0.0	0.0	17823.9097	5386.0655	NaN	NaN	0.2321	0.0503	0.1356	0.2081	0.3671	0.1471	0.0918
0.0	0.0	0.0	17452.9097	8812.0655	NaN	NaN	0.3355	0.0503	0.1346	0.2068	0.3698	0.1477	0.0908
0.0	0.0	0.0	15292.9097	5730.0655	NaN	NaN	0.2726	0.0501	0.1354	0.2097	0.3647	0.1496	0.0905
0.0	0.0	0.0	18635.9097	7678.0655	NaN	NaN	0.2918	0.0497	0.135	0.2081	0.3679	0.1487	0.0906
0.0	0.0	0.0	13952.9097	7298.0655	NaN	NaN	0.3434	0.0497	0.1353	0.2079	0.3674	0.1502	0.0895
0.0	0.0	0.0	19356.9097	6235.0655	NaN	NaN	0.2436	0.0494	0.1372	0.2081	0.3657	0.1508	0.0888
0.0	0.0	0.0	24207.9097	7331.0655	NaN	NaN	0.2324	0.049	0.1372	0.2069	0.3684	0.151	0.0874
0.0	0.0	0.0	15638.9097	5736.0655	NaN	NaN	0.2684	0.0486	0.1375	0.2076	0.3675	0.1518	0.0869
0.0	0.0	0.0	15066.9097	5898.0655	NaN	NaN	0.2813	0.0481	0.1379	0.2056	0.3707	0.1513	0.0864
0.0	0.0	0.0	15968.9097	6419.0655	NaN	NaN	0.2867	0.0481	0.1375	0.2056	0.3707	0.1517	0.0863
0.0	0.0	0.0	17555.9097	4901.0655	NaN	NaN	0.2182	0.0476	0.1371	0.2058	0.3726	0.1512	0.0857
0.0	0.0	0.0	20555.9097	7010.0655	NaN	NaN	0.2543	0.0477	0.1389	0.2066	0.3695	0.1526	0.0847
0.0	0.0	0.0	17296.9097	4613.0655	NaN	NaN	0.2105	0.0476	0.1394	0.2083	0.3682	0.1521	0.0844
0.0	0.0	0.0	16047.9097	8961.0655	NaN	NaN	0.3583	0.0472	0.1397	0.2066	0.3714	0.1506	0.0846
0.0	0.0	0.0	12949.9097	7625.0655	NaN	NaN	0.3706	0.047	0.1397	0.2047	0.3741	0.1502	0.0843
0.0	0.0	0.0	16311.9097	7304.0655	NaN	NaN	0.3093	0.0471	0.1393	0.2054	0.3746	0.1494	0.0842
0.0	0.0	0.0	14489.9097	9369.0655	NaN	NaN	0.3927	0.047	0.1402	0.2057	0.3735	0.1503	0.0834
0.0	0.0	0.0	12412.9097	4259.0655	NaN	NaN	0.2555	0.0472	0.1407	0.2084	0.3705	0.1496	0.0836
0.0	0.0	0.0	16488.9097	8114.0655	NaN	NaN	0.3298	0.0474	0.1405	0.2079	0.3716	0.1484	0.0843
0.0	0.0	0.0	14911.9097	5651.0655	NaN	NaN	0.2748	0.0477	0.1397	0.2097	0.3705	0.1473	0.085
0.0	0.0	0.0	15964.9097	6824.0655	NaN	NaN	0.2994	0.0478	0.1405	0.2084	0.3715	0.1458	0.0861
0.0	0.0	0.0	16619.9097	10319.0655	NaN	NaN	0.3831	0.0486	0.1388	0.2081	0.3745	0.144	0.086
0.0	0.0	0.0	12871.9097	6578.0655	NaN	NaN	0.3382	0.0486	0.14	0.212	0.3679	0.1456	0.0858
0.0	0.0	0.0	13068.9097	5989.0655	NaN	NaN	0.3143	0.048	0.1408	0.211	0.3698	0.1442	0.0862
0.0	0.0	0.0	12325.9097	6329.0655	NaN	NaN	0.3393	0.0481	0.139	0.2099	0.3742	0.1431	0.0856
0.0	0.0	0.0	16537.9097	6311.0655	NaN	NaN	0.2762	0.0477	0.1398	0.2109	0.3717	0.1453	0.0845
0.0	0.0	0.0	17076.9097	5431.0655	NaN	NaN	0.2413	0.0474	0.1397	0.2107	0.3725	0.1457	0.084
0.0	0.0	0.0	18179.9097	8117.0655	NaN	NaN	0.3087	0.0467	0.1392	0.2104	0.3733	0.1477	0.0827
0.0	0.0	0.0	15687.9097	10305.0655	NaN	NaN	0.3965	0.0454	0.139	0.209	0.3758	0.1499	0.0808
0.0	0.0	0.0	16250.9097	5647.0655	NaN	NaN	0.2579	0.0446	0.1395	0.2098	0.3748	0.1521	0.0791
0.0	0.0	0.0	19272.9097	6030.0655	NaN	NaN	0.2383	0.044	0.1391	0.2097	0.3753	0.1537	0.0783
0.0	0.0	0.0	16510.9097	4186.0655	NaN	NaN	0.2023	0.0437	0.1384	0.2103	0.3748	0.1556	0.0772
0.0	0.0	0.0	16127.9097	2702.0655	NaN	NaN	0.1435	0.0429	0.1381	0.2098	0.3754	0.1565	0.0774
0.0	0.0	0.0	12926.9097	9729.0655	NaN	NaN	0.4294	0.0427	0.1365	0.2081	0.3794	0.1551	0.0782
0.0	0.0	0.0	14250.9097	11581.0655	NaN	NaN	0.4483	0.0422	0.1355	0.2062	0.3826	0.1551	0.0785
0.0	0.0	0.0	12493.9097	8340.0655	NaN	NaN	0.4003	0.042	0.1355	0.2074	0.3816	0.1544	0.0791
0.0	0.0	0.0	15930.9097	8693.0655	NaN	NaN	0.353	0.0422	0.1362	0.2082	0.3803	0.1531	0.08
0.0	0.0	0.0	14988.9097	5649.0655	NaN	NaN	0.2737	0.0421	0.1368	0.2086	0.3792	0.1529	0.0803
0.0	0.0	0.0	14290.9097	9876.0655	NaN	NaN	0.4087	0.0427	0.1368	0.2109	0.3764	0.1513	0.082
0.0	0.0	0.0	16873.9097	7579.0655	NaN	NaN	0.3099	0.0435	0.1371	0.211	0.3755	0.15	0.0831
0.0	0.0	0.0	15271.9097	6098.0655	NaN	NaN	0.2854	0.0449	0.1364	0.2132	0.3725	0.1487	0.0844
0.0	0.0	0.0	15358.9097	7031.0655	NaN	NaN	0.314	0.0462	0.1373	0.215	0.3677	0.1483	0.0855
0.0	0.0	0.0	14251.9097	5781.0655	NaN	NaN	0.2886	0.0474	0.1376	0.2164	0.3644	0.1475	0.0868
0.0	0.0	0.0	12280.9097	2919.0655	NaN	NaN	0.192	0.0477	0.1387	0.2163	0.3624	0.1474	0.0876
0.0	0.0	0.0	14035.9097	6805.0655	NaN	NaN	0.3265	0.0485	0.1384	0.217	0.3612	0.1461	0.0888
0.0	0.0	0.0	15059.9097	6636.0655	NaN	NaN	0.3059	0.0489	0.1396	0.2191	0.3559	0.1473	0.0892
0.0	0.0	0.0	16363.9097	6008.0655	NaN	NaN	0.2686	0.0487	0.1405	0.22	0.3538	0.147	0.0901
0.0	0.0	0.0	15311.9097	10535.0655	NaN	NaN	0.4076	0.0488	0.1404	0.2198	0.3545	0.1467	0.0899
0.0	0.0	0.0	17308.9097	8077.0655	NaN	NaN	0.3182	0.0485	0.1404	0.2226	0.3506	0.1484	0.0895
0.0	0.0	0.0	14336.9097	5671.0655	NaN	NaN	0.2834	0.0481	0.1418	0.2243	0.3466	0.1497	0.0894
0.0	0.0	0.0	20539.9097	3338.0655	NaN	NaN	0.1398	0.0479	0.1422	0.2234	0.3487	0.1496	0.0882
0.0	0.0	0.0	17236.9097	3811.0655	NaN	NaN	0.1811	0.0475	0.1422	0.2247	0.3458	0.1531	0.0867
0.0	0.0	0.0	18623.9097	7895.0655	NaN	NaN	0.2977	0.0466	0.1425	0.2252	0.3465	0.1527	0.0864
0.0	0.0	0.0	16884.9097	10139.0655	NaN	NaN	0.3752	0.0458	0.1428	0.2232	0.3483	0.1547	0.0852
0.0	0.0	0.0	17817.9097	5127.0655	NaN	NaN	0.2235	0.0452	0.143	0.2233	0.3489	0.1549	0.0847
0.0	0.0	0.0	21520.9097	11420.0655	NaN	NaN	0.3467	0.0446	0.1423	0.2224	0.3521	0.1546	0.084
0.0	0.0	0.0	17309.9097	5996.0655	NaN	NaN	0.2573	0.0442	0.1442	0.2247	0.3468	0.157	0.0831
0.0	0.0	0.0	15235.9097	4702.0655	NaN	NaN	0.2358	0.0438	0.1439	0.2239	0.3501	0.155	0.0833
0.0	0.0	0.0	19329.9097	7763.0655	NaN	NaN	0.2865	0.0433	0.1424	0.2226	0.3542	0.1552	0.0822
0.0	0.0	0.0	10108.9097	6666.0655	NaN	NaN	0.3974	0.0426	0.1415	0.2227	0.355	0.1563	0.0819
0.0	0.0	0.0	17104.9097	8434.0655	NaN	NaN	0.3302	0.0415	0.1404	0.2188	0.363	0.1544	0.0819
0.0	0.0	0.0	13035.9097	13800.0655	NaN	NaN	0.5142	0.0413	0.1387	0.2172	0.3669	0.1543	0.0815
0.0	0.0	0.0	14538.9097	6290.0655	NaN	NaN	0.302	0.0409	0.1395	0.2179	0.3652	0.1551	0.0814
0.0	0.0	0.0	20125.9097	6854.0655	NaN	NaN	0.254	0.041	0.1396	0.2179	0.366	0.1537	0.0819
0.0	0.0	0.0	15356.9097	9836.0655	NaN	NaN	0.3904	0.0412	0.1384	0.2192	0.365	0.1534	0.0828
0.0	0.0	0.0	14197.9097	6265.0655	NaN	NaN	0.3062	0.0411	0.1383	0.2196	0.3653	0.1528	0.083
0.0	0.0	0.0	13481.9097	8807.0655	NaN	NaN	0.3951	0.0417	0.1382	0.222	0.3619	0.1521	0.0841
0.0	0.0	0.0	13787.9097	5385.0655	NaN	NaN	0.2809	0.0422	0.1378	0.2239	0.359	0.1516	0.0855
0.0	0.0	0.0	16820.9097	6017.0655	NaN	NaN	0.2635	0.0426	0.1387	0.2234	0.3573	0.1512	0.0869
0.0	0.0	0.0	15816.9097	7449.0655	NaN	NaN	0.3202	0.0432	0.1378	0.2221	0.3586	0.1505	0.0878
0.0	0.0	0.0	13654.9097	5700.0655	NaN	NaN	0.2945	0.043	0.1375	0.2217	0.3581	0.1516	0.0881
0.0	0.0	0.0	15926.9097	8864.0655	NaN	NaN	0.3576	0.0432	0.1367	0.2211	0.3586	0.1514	0.089
0.0	0.0	0.0	15068.9097	6759.0655	NaN	NaN	0.3097	0.0433	0.1352	0.2237	0.3552	0.153	0.0895
0.0	0.0	0.0	13147.9097	6036.0655	NaN	NaN	0.3146	0.0429	0.1351	0.2261	0.3513	0.154	0.0905
0.0	0.0	0.0	13749.9097	9524.0655	NaN	NaN	0.4092	0.0434	0.1342	0.2257	0.3518	0.1541	0.0908
0.0	0.0	0.0	16446.9097	6373.0655	NaN	NaN	0.2793	0.0436	0.1332	0.2281	0.3488	0.156	0.0903
0.0	0.0	0.0	17756.9097	7881.0655	NaN	NaN	0.3074	0.0438	0.1341	0.2294	0.3442	0.158	0.0905
0.0	0.0	0.0	18316.9097	5446.0655	NaN	NaN	0.2292	0.0444	0.1339	0.2295	0.3433	0.1591	0.0898
0.0	0.0	0.0	14032.9097	5807.0655	NaN	NaN	0.2927	0.0443	0.1341	0.2302	0.3407	0.1615	0.0893
0.0	0.0	0.0	14453.9097	7723.0655	NaN	NaN	0.3482	0.0443	0.1339	0.2281	0.3426	0.1617	0.0893
0.0	0.0	0.0	17885.9097	6795.0655	NaN	NaN	0.2753	0.0443	0.1326	0.2274	0.3441	0.1627	0.089
0.0	0.0	0.0	18233.9097	8421.0655	NaN	NaN	0.3159	0.0437	0.1318	0.2262	0.3462	0.1635	0.0886
0.0	0.0	0.0	14959.9097	10026.0655	NaN	NaN	0.4013	0.0433	0.1323	0.224	0.3488	0.1641	0.0875
0.0	0.0	0.0	16843.9097	8246.0655	NaN	NaN	0.3287	0.0429	0.1317	0.2239	0.3502	0.1645	0.0867
0.0	0.0	0.0	14824.9097	8392.0655	NaN	NaN	0.3615	0.0426	0.1316	0.2237	0.351	0.1649	0.0862
0.0	0.0	0.0	16414.9097	7262.0655	NaN	NaN	0.3067	0.0424	0.1322	0.2233	0.3507	0.1661	0.0852
0.0	0.0	0.0	18525.9097	5456.0655	NaN	NaN	0.2275	0.0423	0.133	0.2241	0.3498	0.1664	0.0844
0.0	0.0	0.0	17428.9097	9194.0655	NaN	NaN	0.3453	0.042	0.1333	0.2237	0.3512	0.1655	0.0842
0.0	0.0	0.0	13513.9097	8299.0655	NaN	NaN	0.3805	0.0417	0.1332	0.2216	0.3548	0.1647	0.084
0.0	0.0	0.0	18904.9097	7826.0655	NaN	NaN	0.2928	0.0416	0.1334	0.2202	0.3567	0.1641	0.084
0.0	0.0	0.0	19952.9097	8448.0655	NaN	NaN	0.2975	0.0415	0.1334	0.2187	0.3579	0.1646	0.0838
0.0	0.0	0.0	12188.9097	7852.0655	NaN	NaN	0.3918	0.0416	0.1331	0.2183	0.3584	0.1649	0.0837
0.0	0.0	0.0	13027.9097	7133.0655	NaN	NaN	0.3538	0.0418	0.1334	0.2189	0.3565	0.1656	0.0839
0.0	0.0	0.0	14594.9097	5291.0655	NaN	NaN	0.2661	0.0422	0.1332	0.2195	0.3555	0.1648	0.0848
0.0	0.0	0.0	18600.9097	5071.0655	NaN	NaN	0.2142	0.0424	0.1319	0.2191	0.357	0.1637	0.0859
0.0	0.0	0.0	14685.9097	7443.0655	NaN	NaN	0.3363	0.0427	0.1311	0.2184	0.3582	0.163	0.0867
0.0	0.0	0.0	14257.9097	6298.0655	NaN	NaN	0.3064	0.0426	0.131	0.2167	0.3598	0.1631	0.0868
0.0	0.0	0.0	11936.9097	7443.0655	NaN	NaN	0.3841	0.0422	0.1299	0.2152	0.3633	0.1622	0.0871
0.0	0.0	0.0	10079.9097	10284.0655	NaN	NaN	0.505	0.0422	0.1289	0.2138	0.366	0.1618	0.0873
0.0	0.0	0.0	14202.9097	6739.0655	NaN	NaN	0.3218	0.042	0.1298	0.2129	0.3655	0.163	0.0868
0.0	0.0	0.0	15262.9097	7527.0655	NaN	NaN	0.3303	0.0425	0.1294	0.2136	0.3652	0.1622	0.0871
0.0	0.0	0.0	17736.9097	8267.0655	NaN	NaN	0.3179	0.0426	0.1294	0.2131	0.3648	0.164	0.086
0.0	0.0	0.0	14848.9097	5636.0655	NaN	NaN	0.2751	0.0426	0.13	0.2133	0.3633	0.1649	0.0859
0.0	0.0	0.0	17482.9097	8840.0655	NaN	NaN	0.3358	0.0422	0.1292	0.2101	0.3693	0.1625	0.0868
0.0	0.0	0.0	14343.9097	6140.0655	NaN	NaN	0.2997	0.042	0.1281	0.2085	0.3723	0.1622	0.0869
0.0	0.0	0.0	11333.9097	7979.0655	NaN	NaN	0.4131	0.042	0.1291	0.2086	0.3697	0.1623	0.0883
0.0	0.0	0.0	20657.9097	6544.0655	NaN	NaN	0.2406	0.0422	0.1285	0.206	0.3752	0.1598	0.0883
0.0	0.0	0.0	14111.9097	9623.0655	NaN	NaN	0.4054	0.0422	0.1291	0.2094	0.37	0.1604	0.0889
0.0	0.0	0.0	13095.9097	7287.0655	NaN	NaN	0.3575	0.0428	0.1319	0.2093	0.3669	0.1595	0.0895
0.0	0.0	0.0	14703.9097	5917.0655	NaN	NaN	0.2869	0.0437	0.1315	0.2118	0.3651	0.1579	0.09
0.0	0.0	0.0	15446.9097	5676.0655	NaN	NaN	0.2687	0.0445	0.1339	0.2142	0.3582	0.1581	0.0911
0.0	0.0	0.0	17892.9097	3543.0655	NaN	NaN	0.1653	0.0447	0.1346	0.2136	0.3596	0.1565	0.0911
0.0	0.0	0.0	18154.9097	5052.0655	NaN	NaN	0.2177	0.0451	0.1353	0.214	0.3578	0.1565	0.0913
0.0	0.0	0.0	15233.9097	6952.0655	NaN	NaN	0.3134	0.0453	0.1367	0.2131	0.357	0.1574	0.0905
0.0	0.0	0.0	15244.9097	3859.0655	NaN	NaN	0.202	0.0452	0.1373	0.2122	0.3576	0.1578	0.0901
0.0	0.0	0.0	14789.9097	8106.0655	NaN	NaN	0.354	0.0454	0.1375	0.2123	0.3575	0.1577	0.0895
0.0	0.0	0.0	16838.9097	5776.0655	NaN	NaN	0.2554	0.0458	0.1394	0.2143	0.3512	0.1601	0.0892
0.0	0.0	0.0	17174.9097	2855.0655	NaN	NaN	0.1425	0.0458	0.1401	0.2155	0.349	0.1603	0.0893
0.0	0.0	0.0	18263.9097	7272.0655	NaN	NaN	0.2848	0.0461	0.1394	0.2158	0.3488	0.1607	0.0891
0.0	0.0	0.0	14787.9097	7128.0655	NaN	NaN	0.3252	0.0459	0.1395	0.2183	0.345	0.1626	0.0887
0.0	0.0	0.0	20136.9097	8447.0655	NaN	NaN	0.2955	0.0459	0.1386	0.219	0.3457	0.1612	0.0896
0.0	0.0	0.0	13742.9097	5786.0655	NaN	NaN	0.2963	0.046	0.137	0.2209	0.3448	0.1611	0.0901
0.0	0.0	0.0	16167.9097	4331.0655	NaN	NaN	0.2113	0.0461	0.1367	0.2217	0.3437	0.1604	0.0913
0.0	0.0	0.0	15818.9097	7102.0655	NaN	NaN	0.3099	0.0461	0.1345	0.2214	0.3465	0.1591	0.0924
0.0	0.0	0.0	15016.9097	9164.0655	NaN	NaN	0.379	0.0456	0.133	0.2219	0.348	0.1585	0.093
0.0	0.0	0.0	13540.9097	9041.0655	NaN	NaN	0.4004	0.0451	0.1319	0.2205	0.3514	0.1581	0.0931
0.0	0.0	0.0	15594.9097	9111.0655	NaN	NaN	0.3688	0.0452	0.1299	0.2214	0.3525	0.1571	0.0939
0.0	0.0	0.0	15896.9097	8478.0655	NaN	NaN	0.3478	0.0447	0.1293	0.2214	0.3532	0.1578	0.0936
0.0	0.0	0.0	17277.9097	8385.0655	NaN	NaN	0.3267	0.0445	0.1287	0.2219	0.3541	0.1576	0.0933
0.0	0.0	0.0	19153.9097	8919.0655	NaN	NaN	0.3177	0.0439	0.1287	0.2218	0.3555	0.1574	0.0928
0.0	0.0	0.0	17605.9097	9809.0655	NaN	NaN	0.3578	0.0436	0.1284	0.2219	0.3565	0.1568	0.0928
0.0	0.0	0.0	14854.9097	6014.0655	NaN	NaN	0.2882	0.043	0.1292	0.2208	0.3573	0.1572	0.0925
0.0	0.0	0.0	14692.9097	6734.0655	NaN	NaN	0.3143	0.0426	0.1287	0.2191	0.3615	0.1562	0.0919
0.0	0.0	0.0	13448.9097	9520.0655	NaN	NaN	0.4145	0.042	0.1283	0.2179	0.3635	0.1572	0.0911
0.0	0.0	0.0	16121.9097	6504.0655	NaN	NaN	0.2875	0.0414	0.1273	0.2163	0.3672	0.1569	0.0908
0.0	0.0	0.0	14586.9097	6593.0655	NaN	NaN	0.3113	0.041	0.1262	0.2143	0.3714	0.1569	0.0902
0.0	0.0	0.0	12912.9097	5971.0655	NaN	NaN	0.3162	0.0405	0.1255	0.2138	0.3729	0.1576	0.0897
0.0	0.0	0.0	11913.9097	7995.0655	NaN	NaN	0.4016	0.04	0.1255	0.2133	0.3737	0.1578	0.0896
0.0	0.0	0.0	15220.9097	7938.0655	NaN	NaN	0.3428	0.0402	0.125	0.2138	0.3731	0.1568	0.0911
0.0	0.0	0.0	13579.9097	7528.0655	NaN	NaN	0.3566	0.0402	0.1245	0.2129	0.3735	0.1562	0.0927
0.0	0.0	0.0	16520.9097	6486.0655	NaN	NaN	0.2819	0.0404	0.1246	0.2096	0.3769	0.1548	0.0938
0.0	0.0	0.0	16852.9097	10485.0655	NaN	NaN	0.3835	0.041	0.1248	0.208	0.3768	0.1544	0.0949
0.0	0.0	0.0	17341.9097	9946.0655	NaN	NaN	0.3645	0.0417	0.125	0.2088	0.3741	0.1538	0.0965
0.0	0.0	0.0	11301.9097	6308.0655	NaN	NaN	0.3582	0.043	0.1254	0.2116	0.3683	0.1542	0.0974
0.0	0.0	0.0	13292.9097	4846.0655	NaN	NaN	0.2672	0.0444	0.1273	0.2149	0.3586	0.1561	0.0987
0.0	0.0	0.0	16052.9097	6110.0655	NaN	NaN	0.2757	0.0459	0.1267	0.2156	0.3562	0.1556	0.0999
0.0	0.0	0.0	14131.9097	8778.0655	NaN	NaN	0.3832	0.0473	0.1266	0.2169	0.3512	0.1569	0.1011
0.0	0.0	0.0	14327.9097	7570.0655	NaN	NaN	0.3457	0.0492	0.1266	0.2165	0.3495	0.1568	0.1015
0.0	0.0	0.0	16750.9097	3354.0655	NaN	NaN	0.1668	0.0503	0.1274	0.2167	0.3461	0.1582	0.1013
0.0	0.0	0.0	14723.9097	5952.0655	NaN	NaN	0.2879	0.0519	0.1282	0.2162	0.3446	0.1574	0.1017
0.0	0.0	0.0	16944.9097	6370.0655	NaN	NaN	0.2732	0.0521	0.1291	0.2157	0.3455	0.1575	0.1001
0.0	0.0	0.0	13343.9097	1627.0655	NaN	NaN	0.1087	0.0509	0.1314	0.2168	0.3426	0.1599	0.0985
0.0	0.0	0.0	15082.9097	6643.0655	NaN	NaN	0.3058	0.0508	0.1307	0.2153	0.3469	0.1579	0.0984
0.0	0.0	0.0	16011.9097	7795.0655	NaN	NaN	0.3274	0.0481	0.1295	0.2142	0.3507	0.1613	0.0961
0.0	0.0	0.0	13460.9097	5685.0655	NaN	NaN	0.2969	0.0476	0.1289	0.2139	0.3501	0.1635	0.096
0.0	0.0	0.0	18100.9097	9814.0655	NaN	NaN	0.3516	0.0468	0.126	0.2086	0.3617	0.1622	0.0947
0.0	0.0	0.0	14868.9097	9492.0655	NaN	NaN	0.3896	0.0461	0.1246	0.2077	0.364	0.1666	0.0909
0.0	0.0	0.0	11579.9097	6660.0655	NaN	NaN	0.3651	0.045	0.1256	0.207	0.3636	0.1709	0.088
0.0	0.0	0.0	16245.9097	7469.0655	NaN	NaN	0.315	0.0443	0.1244	0.2058	0.3677	0.1725	0.0853
0.0	0.0	0.0	12508.9097	8168.0655	NaN	NaN	0.395	0.0434	0.1231	0.2076	0.3659	0.1768	0.0833
0.0	0.0	0.0	13033.9097	8201.0655	NaN	NaN	0.3862	0.0425	0.1233	0.206	0.3675	0.179	0.0817
0.0	0.0	0.0	16351.9097	6873.0655	NaN	NaN	0.2959	0.0419	0.1219	0.2055	0.3711	0.1794	0.0802
0.0	0.0	0.0	17464.9097	7722.0655	NaN	NaN	0.3066	0.0416	0.1211	0.2083	0.3674	0.1816	0.0801
0.0	0.0	0.0	16220.9097	6808.0655	NaN	NaN	0.2956	0.0414	0.121	0.2084	0.3668	0.1822	0.0802
0.0	0.0	0.0	14169.9097	4185.0655	NaN	NaN	0.228	0.0413	0.1202	0.2088	0.3681	0.1807	0.081
0.0	0.0	0.0	14577.9097	8601.0655	NaN	NaN	0.3711	0.0412	0.1196	0.2087	0.369	0.1792	0.0822
0.0	0.0	0.0	16672.9097	8122.0655	NaN	NaN	0.3276	0.0415	0.119	0.2096	0.3687	0.1773	0.0838
0.0	0.0	0.0	16170.9097	7019.0655	NaN	NaN	0.3027	0.0418	0.1191	0.2107	0.3679	0.1748	0.0857
0.0	0.0	0.0	15698.9097	5565.0655	NaN	NaN	0.2617	0.0424	0.1197	0.2116	0.3664	0.1715	0.0884
0.0	0.0	0.0	13932.9097	8934.0655	NaN	NaN	0.3907	0.0437	0.1197	0.2124	0.3644	0.1679	0.092
0.0	0.0	0.0	14971.9097	5920.0655	NaN	NaN	0.2834	0.0452	0.1212	0.2138	0.3592	0.1656	0.095
0.0	0.0	0.0	13744.9097	6704.0655	NaN	NaN	0.3278	0.0474	0.1215	0.2159	0.3544	0.1615	0.0993
0.0	0.0	0.0	17913.9097	5129.0655	NaN	NaN	0.2226	0.0494	0.1226	0.2186	0.3478	0.1592	0.1024
0.0	0.0	0.0	15871.9097	6266.0655	NaN	NaN	0.283	0.0512	0.1231	0.2211	0.3414	0.1564	0.1068
0.0	0.0	0.0	14804.9097	5163.0655	NaN	NaN	0.2586	0.0525	0.1236	0.2195	0.3401	0.1539	0.1105
0.0	0.0	0.0	15443.9097	8431.0655	NaN	NaN	0.3531	0.0537	0.1232	0.2169	0.3418	0.1515	0.113
0.0	0.0	0.0	15355.9097	11343.0655	NaN	NaN	0.4249	0.0549	0.1233	0.2173	0.3374	0.1524	0.1146
0.0	0.0	0.0	15439.9097	8059.0655	NaN	NaN	0.343	0.0557	0.1232	0.217	0.3363	0.1531	0.1148
0.0	0.0	0.0	12491.9097	6456.0655	NaN	NaN	0.3407	0.0571	0.1232	0.2177	0.3323	0.1554	0.1143
0.0	0.0	0.0	17231.9097	7017.0655	NaN	NaN	0.2894	0.0587	0.1234	0.2187	0.327	0.1574	0.1147
0.0	0.0	0.0	16952.9097	5408.0655	NaN	NaN	0.2419	0.0596	0.1231	0.2193	0.3238	0.1592	0.115
0.0	0.0	0.0	15951.9097	5609.0655	NaN	NaN	0.2601	0.0604	0.1234	0.2187	0.3219	0.1609	0.1148
0.0	0.0	0.0	17731.9097	5983.0655	NaN	NaN	0.2523	0.0605	0.1232	0.2195	0.3201	0.1622	0.1144
0.0	0.0	0.0	22298.9097	7501.0655	NaN	NaN	0.2517	0.0607	0.1225	0.2217	0.3174	0.1635	0.1143
0.0	0.0	0.0	14156.9097	7481.0655	NaN	NaN	0.3457	0.06	0.1232	0.2236	0.3135	0.1659	0.1138
0.0	0.0	0.0	16331.9097	3489.0655	NaN	NaN	0.176	0.0588	0.1238	0.2247	0.3154	0.1648	0.1126
0.0	0.0	0.0	16297.9097	6548.0655	NaN	NaN	0.2866	0.0581	0.1239	0.2272	0.3147	0.166	0.11
0.0	0.0	0.0	18338.9097	6347.0655	NaN	NaN	0.2571	0.0565	0.1264	0.2303	0.3096	0.1688	0.1084
0.0	0.0	0.0	17532.9097	6235.0655	NaN	NaN	0.2623	0.0552	0.1265	0.2288	0.3162	0.1675	0.1058
0.0	0.0	0.0	14312.9097	8783.0655	NaN	NaN	0.3803	0.0539	0.1283	0.2282	0.3175	0.1697	0.1024
0.0	0.0	0.0	18030.9097	8080.0655	NaN	NaN	0.3095	0.0526	0.1304	0.2276	0.3201	0.1707	0.0987
0.0	0.0	0.0	25349.9097	7440.0655	NaN	NaN	0.2269	0.0517	0.1318	0.2275	0.3205	0.1715	0.0968
0.0	0.0	0.0	17118.9097	4236.0655	NaN	NaN	0.1984	0.0513	0.1328	0.2263	0.3235	0.1723	0.0938
0.0	0.0	0.0	15923.9097	6845.0655	NaN	NaN	0.3006	0.0505	0.1343	0.2251	0.3249	0.1728	0.0923
0.0	0.0	0.0	18987.9097	7376.0655	NaN	NaN	0.2798	0.0497	0.134	0.2238	0.3299	0.1716	0.0912
0.0	0.0	0.0	15156.9097	8449.0655	NaN	NaN	0.3579	0.0493	0.1335	0.2239	0.3309	0.1712	0.0911
0.0	0.0	0.0	17422.9097	4262.0655	NaN	NaN	0.1965	0.049	0.1351	0.2217	0.3324	0.1721	0.0897
0.0	0.0	0.0	18013.9097	8280.0655	NaN	NaN	0.3149	0.0487	0.1337	0.2217	0.337	0.1695	0.0894
0.0	0.0	0.0	15060.9097	8205.0655	NaN	NaN	0.3527	0.0483	0.135	0.2218	0.3348	0.1717	0.0884
0.0	0.0	0.0	13940.9097	8374.0655	NaN	NaN	0.3753	0.0481	0.1347	0.2216	0.3372	0.1695	0.089
0.0	0.0	0.0	14906.9097	4808.0655	NaN	NaN	0.2439	0.0482	0.1341	0.2221	0.3379	0.1675	0.0901
0.0	0.0	0.0	15283.9097	9837.0655	NaN	NaN	0.3916	0.0486	0.1344	0.2234	0.3351	0.1674	0.0911
0.0	0.0	0.0	15295.9097	4336.0655	NaN	NaN	0.2209	0.0492	0.1363	0.2239	0.3316	0.1675	0.0915
0.0	0.0	0.0	18985.9097	5997.0655	NaN	NaN	0.24	0.0494	0.1367	0.2248	0.3311	0.1653	0.0928
0.0	0.0	0.0	13879.9097	8690.0655	NaN	NaN	0.385	0.0502	0.1365	0.2243	0.3308	0.1646	0.0935
0.0	0.0	0.0	16443.9097	5879.0655	NaN	NaN	0.2634	0.0508	0.1381	0.2258	0.3267	0.1646	0.0941
0.0	0.0	0.0	17072.9097	3679.0655	NaN	NaN	0.1773	0.0514	0.1381	0.2264	0.3251	0.1642	0.0948
0.0	0.0	0.0	13586.9097	6918.0655	NaN	NaN	0.3374	0.052	0.1382	0.2284	0.3216	0.1637	0.0961
0.0	0.0	0.0	15350.9097	7060.0655	NaN	NaN	0.315	0.0523	0.138	0.2274	0.3222	0.1638	0.0962
0.0	0.0	0.0	12352.9097	6988.0655	NaN	NaN	0.3613	0.0532	0.1378	0.2294	0.318	0.1637	0.098
0.0	0.0	0.0	16541.9097	6762.0655	NaN	NaN	0.2902	0.0533	0.1382	0.2283	0.3184	0.1626	0.0992
0.0	0.0	0.0	15996.9097	7826.0655	NaN	NaN	0.3285	0.0542	0.138	0.2285	0.3172	0.1633	0.0988
0.0	0.0	0.0	16199.9097	6830.0655	NaN	NaN	0.2966	0.0548	0.1392	0.2296	0.3124	0.1646	0.0994
0.0	0.0	0.0	17149.9097	5528.0655	NaN	NaN	0.2438	0.0563	0.1386	0.2302	0.3118	0.1627	0.1004
0.0	0.0	0.0	14320.9097	6392.0655	NaN	NaN	0.3086	0.058	0.1393	0.23	0.3091	0.1625	0.1011
0.0	0.0	0.0	15304.9097	4392.0655	NaN	NaN	0.223	0.0582	0.1386	0.23	0.3112	0.1603	0.1017
0.0	0.0	0.0	18367.9097	7467.0655	NaN	NaN	0.289	0.0585	0.1391	0.2311	0.3081	0.1607	0.1026
0.0	0.0	0.0	15122.9097	4086.0655	NaN	NaN	0.2127	0.0596	0.1401	0.231	0.3074	0.1592	0.1027
0.0	0.0	0.0	18177.9097	5069.0655	NaN	NaN	0.2181	0.0593	0.1411	0.2316	0.3074	0.1579	0.1027
0.0	0.0	0.0	14972.9097	4979.0655	NaN	NaN	0.2496	0.0589	0.1415	0.2327	0.3072	0.1572	0.1025
0.0	0.0	0.0	17710.9097	5971.0655	NaN	NaN	0.2521	0.0584	0.1426	0.2337	0.3077	0.1556	0.102
0.0	0.0	0.0	15531.9097	4814.0655	NaN	NaN	0.2366	0.0574	0.1422	0.2335	0.3098	0.1548	0.1023
0.0	0.0	0.0	13683.9097	6330.0655	NaN	NaN	0.3163	0.0564	0.1429	0.2342	0.3126	0.1527	0.1011
0.0	0.0	0.0	16839.9097	6729.0655	NaN	NaN	0.2855	0.054	0.1434	0.2331	0.3163	0.1538	0.0994
0.0	0.0	0.0	16333.9097	8847.0655	NaN	NaN	0.3513	0.0538	0.143	0.2353	0.3154	0.1534	0.0991
0.0	0.0	0.0	18104.9097	5902.0655	NaN	NaN	0.2458	0.0526	0.1425	0.2326	0.3204	0.1532	0.0987
0.0	0.0	0.0	13842.9097	6201.0655	NaN	NaN	0.3094	0.0529	0.1404	0.2312	0.3248	0.1524	0.0983
0.0	0.0	0.0	17328.9097	8193.0655	NaN	NaN	0.321	0.0524	0.1398	0.2303	0.3263	0.153	0.0982
0.0	0.0	0.0	16769.9097	10901.0655	NaN	NaN	0.394	0.0525	0.1376	0.2289	0.3302	0.1521	0.0986
0.0	0.0	0.0	14256.9097	6015.0655	NaN	NaN	0.2967	0.0522	0.1372	0.227	0.3324	0.1527	0.0985
0.0	0.0	0.0	14672.9097	6762.0655	NaN	NaN	0.3155	0.0525	0.1361	0.2248	0.3371	0.1512	0.0984
0.0	0.0	0.0	20391.9097	6557.0655	NaN	NaN	0.2433	0.0519	0.1359	0.2239	0.3388	0.1527	0.0968
0.0	0.0	0.0	13808.9097	10563.0655	NaN	NaN	0.4334	0.0515	0.1333	0.223	0.3428	0.1527	0.0968
0.0	0.0	0.0	16467.9097	5797.0655	NaN	NaN	0.2604	0.0514	0.1332	0.2214	0.3441	0.1542	0.0956
0.0	0.0	0.0	15732.9097	5880.0655	NaN	NaN	0.2721	0.051	0.1314	0.2208	0.3472	0.1555	0.094
0.0	0.0	0.0	14638.9097	7613.0655	NaN	NaN	0.3421	0.0503	0.1322	0.2196	0.3469	0.1592	0.0919
0.0	0.0	0.0	17755.9097	8572.0655	NaN	NaN	0.3256	0.0495	0.1303	0.2181	0.351	0.1603	0.0909
0.0	0.0	0.0	14664.9097	6422.0655	NaN	NaN	0.3046	0.0491	0.1296	0.2179	0.3503	0.164	0.0891
0.0	0.0	0.0	16919.9097	2974.0655	NaN	NaN	0.1495	0.0482	0.1311	0.2171	0.3489	0.1671	0.0874
0.0	0.0	0.0	15430.9097	6665.0655	NaN	NaN	0.3016	0.0479	0.1296	0.2147	0.3541	0.1673	0.0863
0.0	0.0	0.0	13766.9097	10843.0655	NaN	NaN	0.4406	0.0474	0.1302	0.2149	0.3522	0.1701	0.0852
0.0	0.0	0.0	11784.9097	6072.0655	NaN	NaN	0.34	0.0474	0.1308	0.2152	0.3512	0.17	0.0855
0.0	0.0	0.0	15284.9097	7132.0655	NaN	NaN	0.3182	0.0482	0.1328	0.2173	0.3464	0.17	0.0854
0.0	0.0	0.0	15693.9097	7339.0655	NaN	NaN	0.3186	0.0492	0.1353	0.2213	0.3377	0.1714	0.0852
0.0	0.0	0.0	16589.9097	5336.0655	NaN	NaN	0.2434	0.0501	0.1391	0.2232	0.3299	0.1722	0.0855
0.0	0.0	0.0	17721.9097	4274.0655	NaN	NaN	0.1943	0.0507	0.1385	0.2233	0.333	0.1675	0.087
0.0	0.0	0.0	13412.9097	8419.0655	NaN	NaN	0.3856	0.0509	0.1393	0.2234	0.3321	0.1668	0.0876
0.0	0.0	0.0	19170.9097	6457.0655	NaN	NaN	0.252	0.0508	0.1414	0.2236	0.3306	0.1664	0.0872
0.0	0.0	0.0	20361.9097	6288.0655	NaN	NaN	0.236	0.0509	0.1419	0.2266	0.3274	0.1656	0.0876
0.0	0.0	0.0	21134.9097	5338.0655	NaN	NaN	0.2016	0.0501	0.144	0.2268	0.3266	0.1667	0.0859
0.0	0.0	0.0	14910.9097	7831.0655	NaN	NaN	0.3443	0.0496	0.1458	0.2271	0.3253	0.168	0.0842
0.0	0.0	0.0	18565.9097	8824.0655	NaN	NaN	0.3222	0.0492	0.1474	0.2271	0.3259	0.167	0.0835
0.0	0.0	0.0	20211.9097	6233.0655	NaN	NaN	0.2357	0.0489	0.1477	0.2264	0.3274	0.1674	0.0822
0.0	0.0	0.0	15713.9097	4680.0655	NaN	NaN	0.2295	0.0489	0.1489	0.2265	0.3262	0.1683	0.0812
0.0	0.0	0.0	19764.9097	6969.0655	NaN	NaN	0.2607	0.0483	0.1494	0.2254	0.3293	0.1681	0.0795
0.0	0.0	0.0	15250.9097	4330.0655	NaN	NaN	0.2211	0.0477	0.1499	0.2249	0.3299	0.1697	0.0779
0.0	0.0	0.0	12490.9097	7393.0655	NaN	NaN	0.3718	0.0467	0.1483	0.2239	0.3347	0.1686	0.0778
0.0	0.0	0.0	15799.9097	7861.0655	NaN	NaN	0.3322	0.0461	0.1458	0.2195	0.3436	0.1681	0.077
0.0	0.0	0.0	14853.9097	7121.0655	NaN	NaN	0.3241	0.0453	0.1443	0.2191	0.3464	0.1684	0.0766
0.0	0.0	0.0	17226.9097	10031.0655	NaN	NaN	0.368	0.0443	0.1433	0.2141	0.3547	0.1673	0.0763
0.0	0.0	0.0	14995.9097	8986.0655	NaN	NaN	0.3747	0.0443	0.1415	0.2125	0.3597	0.1671	0.0749
0.0	0.0	0.0	15458.9097	6997.0655	NaN	NaN	0.3116	0.0439	0.1426	0.2144	0.3557	0.1686	0.0747
0.0	0.0	0.0	15933.9097	7450.0655	NaN	NaN	0.3186	0.0441	0.1408	0.2133	0.3599	0.1666	0.0753
0.0	0.0	0.0	12625.9097	4462.0655	NaN	NaN	0.2611	0.0442	0.1399	0.214	0.3591	0.1679	0.0749
0.0	0.0	0.0	12133.9097	7746.0655	NaN	NaN	0.3896	0.0445	0.1395	0.2136	0.3589	0.1683	0.0751
0.0	0.0	0.0	14770.9097	8976.0655	NaN	NaN	0.378	0.045	0.1373	0.2131	0.3609	0.1686	0.075
0.0	0.0	0.0	14450.9097	5345.0655	NaN	NaN	0.27	0.0449	0.1365	0.2141	0.3589	0.1709	0.0747
0.0	0.0	0.0	15667.9097	8200.0655	NaN	NaN	0.3436	0.0453	0.1367	0.2125	0.3591	0.1726	0.0738
0.0	0.0	0.0	18885.9097	4466.0655	NaN	NaN	0.1913	0.0454	0.1354	0.214	0.357	0.1754	0.0728
0.0	0.0	0.0	16543.9097	7841.0655	NaN	NaN	0.3216	0.0448	0.1355	0.2139	0.3552	0.1781	0.0725
0.0	0.0	0.0	16182.9097	5526.0655	NaN	NaN	0.2546	0.0443	0.1342	0.21	0.3626	0.1775	0.0714
0.0	0.0	0.0	14844.9097	7516.0655	NaN	NaN	0.3361	0.0438	0.1338	0.2117	0.3598	0.1803	0.0707
0.0	0.0	0.0	17482.9097	8709.0655	NaN	NaN	0.3325	0.0428	0.1355	0.2075	0.3643	0.1803	0.0696
0.0	0.0	0.0	14865.9097	7418.0655	NaN	NaN	0.3329	0.0426	0.1354	0.209	0.3633	0.1811	0.0686
0.0	0.0	0.0	15558.9097	4997.0655	NaN	NaN	0.2431	0.042	0.1391	0.2082	0.3592	0.1837	0.0679
0.0	0.0	0.0	17461.9097	7012.0655	NaN	NaN	0.2865	0.0418	0.1375	0.2076	0.3638	0.1819	0.0674
0.0	0.0	0.0	14254.9097	6836.0655	NaN	NaN	0.3241	0.0414	0.1407	0.208	0.3574	0.186	0.0665
0.0	0.0	0.0	15794.9097	7797.0655	NaN	NaN	0.3305	0.0413	0.1403	0.2105	0.3561	0.1851	0.0668
0.0	0.0	0.0	16159.9097	4537.0655	NaN	NaN	0.2192	0.0414	0.1412	0.2105	0.3552	0.1855	0.0662
0.0	0.0	0.0	16134.9097	6115.0655	NaN	NaN	0.2748	0.0416	0.1437	0.2157	0.344	0.1884	0.0665
0.0	0.0	0.0	18665.9097	4968.0655	NaN	NaN	0.2102	0.0408	0.1448	0.2123	0.3499	0.1857	0.0665
0.0	0.0	0.0	16862.9097	6322.0655	NaN	NaN	0.2727	0.0412	0.1434	0.2154	0.3482	0.1851	0.0667
0.0	0.0	0.0	16884.9097	5717.0655	NaN	NaN	0.2529	0.041	0.1458	0.2162	0.3427	0.1871	0.0671
0.0	0.0	0.0	20808.9097	4271.0655	NaN	NaN	0.1703	0.0412	0.1436	0.2179	0.3444	0.185	0.0678
0.0	0.0	0.0	14589.9097	7223.0655	NaN	NaN	0.3311	0.041	0.1442	0.2184	0.3411	0.1875	0.0678
0.0	0.0	0.0	22387.9097	7517.0655	NaN	NaN	0.2514	0.0409	0.1446	0.2185	0.3412	0.1869	0.0678
0.0	0.0	0.0	19648.9097	6614.0655	NaN	NaN	0.2518	0.0412	0.143	0.2207	0.3386	0.1888	0.0677
0.0	0.0	0.0	15928.9097	6364.0655	NaN	NaN	0.2855	0.0412	0.144	0.2225	0.334	0.1902	0.068
0.0	0.0	0.0	15693.9097	9141.0655	NaN	NaN	0.3681	0.0413	0.1413	0.222	0.3374	0.19	0.068
0.0	0.0	0.0	21927.9097	5479.0655	NaN	NaN	0.1999	0.0414	0.1426	0.2242	0.3312	0.1924	0.0683
0.0	0.0	0.0	22443.9097	5409.0655	NaN	NaN	0.1942	0.0415	0.1415	0.2239	0.3321	0.1919	0.069
0.0	0.0	0.0	19180.9097	5477.0655	NaN	NaN	0.2221	0.0415	0.143	0.2228	0.3299	0.1942	0.0687
0.0	0.0	0.0	14198.9097	7523.0655	NaN	NaN	0.3463	0.041	0.1427	0.2209	0.3326	0.1941	0.0686
0.0	0.0	0.0	19578.9097	9444.0655	NaN	NaN	0.3254	0.0405	0.1429	0.2186	0.3362	0.193	0.0689
0.0	0.0	0.0	18361.9097	7141.0655	NaN	NaN	0.28	0.0404	0.1415	0.2198	0.3357	0.1932	0.0695
0.0	0.0	0.0	14000.9097	5089.0655	NaN	NaN	0.2666	0.04	0.142	0.2181	0.337	0.1931	0.0699
0.0	0.0	0.0	15099.9097	7062.0655	NaN	NaN	0.3187	0.0397	0.1412	0.2174	0.3402	0.1912	0.0704
0.0	0.0	0.0	15265.9097	10658.0655	NaN	NaN	0.4111	0.0391	0.1401	0.2167	0.3419	0.191	0.0712
0.0	0.0	0.0	16680.9097	8428.0655	NaN	NaN	0.3357	0.0388	0.1385	0.2151	0.3466	0.1887	0.0723
0.0	0.0	0.0	14925.9097	9418.0655	NaN	NaN	0.3869	0.0384	0.1369	0.2136	0.3509	0.1874	0.0728
0.0	0.0	0.0	14710.9097	4692.0655	NaN	NaN	0.2418	0.0381	0.1366	0.214	0.3504	0.1874	0.0736
0.0	0.0	0.0	14287.9097	10359.0655	NaN	NaN	0.4203	0.0379	0.1352	0.2139	0.3522	0.1855	0.0752
0.0	0.0	0.0	14823.9097	8051.0655	NaN	NaN	0.352	0.0382	0.1345	0.2143	0.3511	0.1852	0.0767
0.0	0.0	0.0	18564.9097	7712.0655	NaN	NaN	0.2935	0.0382	0.1345	0.2143	0.3505	0.1843	0.0782
0.0	0.0	0.0	20793.9097	8035.0655	NaN	NaN	0.2787	0.0386	0.1339	0.2147	0.3504	0.1832	0.0793
0.0	0.0	0.0	16906.9097	12083.0655	NaN	NaN	0.4168	0.039	0.1352	0.2169	0.3434	0.1848	0.0807
0.0	0.0	0.0	18620.9097	2514.0655	NaN	NaN	0.119	0.0392	0.1352	0.2156	0.3456	0.1828	0.0816
0.0	0.0	0.0	16476.9097	7275.0655	NaN	NaN	0.3063	0.0399	0.1341	0.2169	0.3447	0.1816	0.0827
0.0	0.0	0.0	16782.9097	5717.0655	NaN	NaN	0.2541	0.0401	0.135	0.2157	0.3438	0.1829	0.0825
0.0	0.0	0.0	16979.9097	7656.0655	NaN	NaN	0.3108	0.0401	0.1328	0.2149	0.3488	0.1805	0.0829
0.0	0.0	0.0	14364.9097	6587.0655	NaN	NaN	0.3144	0.0408	0.1325	0.2151	0.3473	0.1818	0.0826
0.0	0.0	0.0	19262.9097	5250.0655	NaN	NaN	0.2142	0.0407	0.1328	0.2164	0.3447	0.1833	0.0821
0.0	0.0	0.0	18371.9097	7434.0655	NaN	NaN	0.2881	0.0408	0.1312	0.214	0.3489	0.1839	0.0811
0.0	0.0	0.0	16081.9097	7611.0655	NaN	NaN	0.3212	0.041	0.1312	0.2145	0.3475	0.1858	0.08
0.0	0.0	0.0	19033.9097	3590.0655	NaN	NaN	0.1587	0.0407	0.1307	0.2131	0.3504	0.1868	0.0783
0.0	0.0	0.0	15453.9097	7752.0655	NaN	NaN	0.3341	0.0407	0.1297	0.2134	0.3503	0.1893	0.0765
0.0	0.0	0.0	14867.9097	6492.0655	NaN	NaN	0.3039	0.0403	0.13	0.2132	0.3501	0.1918	0.0746
0.0	0.0	0.0	15740.9097	8056.0655	NaN	NaN	0.3385	0.04	0.1298	0.2126	0.3501	0.1947	0.0728
0.0	0.0	0.0	15072.9097	4192.0655	NaN	NaN	0.2176	0.0395	0.1303	0.2094	0.3524	0.1978	0.0707
0.0	0.0	0.0	16987.9097	9301.0655	NaN	NaN	0.3538	0.0386	0.13	0.2057	0.3566	0.2003	0.0688
0.0	0.0	0.0	17486.9097	10552.0655	NaN	NaN	0.3763	0.0377	0.1295	0.2012	0.3608	0.2041	0.0666
0.0	0.0	0.0	15482.9097	5520.0655	NaN	NaN	0.2628	0.0366	0.1306	0.1974	0.3624	0.2086	0.0645
0.0	0.0	0.0	16652.9097	8212.0655	NaN	NaN	0.3303	0.0359	0.13	0.193	0.3666	0.2121	0.0624
0.0	0.0	0.0	14649.9097	5558.0655	NaN	NaN	0.275	0.035	0.1302	0.1901	0.3663	0.2185	0.0599
0.0	0.0	0.0	16031.9097	7436.0655	NaN	NaN	0.3169	0.0347	0.1318	0.188	0.3635	0.2234	0.0586
0.0	0.0	0.0	16300.9097	8518.0655	NaN	NaN	0.3432	0.0343	0.131	0.1868	0.3655	0.2248	0.0577
0.0	0.0	0.0	16005.9097	7269.0655	NaN	NaN	0.3123	0.0342	0.1319	0.1859	0.3618	0.2293	0.0568
0.0	0.0	0.0	15059.9097	6834.0655	NaN	NaN	0.3121	0.0339	0.133	0.185	0.3591	0.2327	0.0562
0.0	0.0	0.0	20652.9097	7212.0655	NaN	NaN	0.2588	0.0335	0.1325	0.184	0.3622	0.232	0.0558
0.0	0.0	0.0	15129.9097	6809.0655	NaN	NaN	0.3104	0.0332	0.1304	0.1848	0.3635	0.2325	0.0556
0.0	0.0	0.0	15464.9097	4486.0655	NaN	NaN	0.2249	0.0332	0.1323	0.1856	0.3612	0.2317	0.056
0.0	0.0	0.0	18984.9097	6991.0655	NaN	NaN	0.2691	0.0331	0.1313	0.1877	0.3611	0.2305	0.0564
0.0	0.0	0.0	16301.9097	7009.0655	NaN	NaN	0.3007	0.0327	0.1323	0.1872	0.3623	0.2286	0.057
0.0	0.0	0.0	18093.9097	12598.0655	NaN	NaN	0.4105	0.0325	0.1318	0.1875	0.366	0.2244	0.0578
0.0	0.0	0.0	19453.9097	6924.0655	NaN	NaN	0.2625	0.0326	0.1337	0.189	0.3631	0.2233	0.0583
0.0	0.0	0.0	17139.9097	3551.0655	NaN	NaN	0.1716	0.0326	0.1361	0.1912	0.359	0.2218	0.0594
0.0	0.0	0.0	14756.9097	7071.0655	NaN	NaN	0.3239	0.0325	0.1368	0.1907	0.3607	0.2192	0.0601
0.0	0.0	0.0	17634.9097	1976.0655	NaN	NaN	0.1008	0.0321	0.1348	0.1917	0.3645	0.2166	0.0603
0.0	0.0	0.0	17448.9097	5573.0655	NaN	NaN	0.2421	0.0318	0.1328	0.1928	0.3671	0.2142	0.0613
0.0	0.0	0.0	15002.9097	6934.0655	NaN	NaN	0.3161	0.0318	0.1306	0.1936	0.3706	0.2118	0.0616
0.0	0.0	0.0	14195.9097	6244.0655	NaN	NaN	0.3055	0.0315	0.1299	0.1941	0.371	0.2112	0.0622
0.0	0.0	0.0	16737.9097	6251.0655	NaN	NaN	0.2719	0.0317	0.1295	0.1945	0.3728	0.2086	0.0629
0.0	0.0	0.0	17792.9097	7135.0655	NaN	NaN	0.2862	0.032	0.1286	0.199	0.3662	0.2103	0.0639
0.0	0.0	0.0	18341.9097	3772.0655	NaN	NaN	0.1706	0.0323	0.1294	0.2006	0.3617	0.2108	0.0653
0.0	0.0	0.0	16723.9097	6597.0655	NaN	NaN	0.2829	0.0324	0.1266	0.2021	0.3633	0.2094	0.0662
0.0	0.0	0.0	15077.9097	3681.0655	NaN	NaN	0.1962	0.0327	0.1253	0.2045	0.3599	0.2103	0.0673
0.0	0.0	0.0	16230.9097	9116.0655	NaN	NaN	0.3597	0.0332	0.123	0.2062	0.3575	0.2113	0.0688
0.0	0.0	0.0	13421.9097	4865.0655	NaN	NaN	0.266	0.0334	0.1213	0.2048	0.3588	0.2128	0.0688
0.0	0.0	0.0	15451.9097	7546.0655	NaN	NaN	0.3281	0.0338	0.1213	0.206	0.3537	0.2155	0.0697
0.0	0.0	0.0	17774.9097	6186.0655	NaN	NaN	0.2582	0.0341	0.1215	0.2062	0.3497	0.2182	0.0703
0.0	0.0	0.0	18935.9097	4457.0655	NaN	NaN	0.1905	0.0342	0.1223	0.206	0.3457	0.2207	0.0709
0.0	0.0	0.0	18804.9097	7310.0655	NaN	NaN	0.2799	0.0344	0.1212	0.2027	0.3485	0.2228	0.0705
0.0	0.0	0.0	24851.9097	8609.0655	NaN	NaN	0.2573	0.0343	0.1198	0.2009	0.3498	0.2258	0.0694
0.0	0.0	0.0	20340.9097	5666.0655	NaN	NaN	0.2179	0.0338	0.1187	0.1977	0.3538	0.2274	0.0685
0.0	0.0	0.0	16237.9097	9566.0655	NaN	NaN	0.3707	0.0336	0.118	0.195	0.356	0.2301	0.0673
0.0	0.0	0.0	14161.9097	4421.0655	NaN	NaN	0.2379	0.0331	0.118	0.1917	0.3575	0.234	0.0657
0.0	0.0	0.0	16191.9097	5971.0655	NaN	NaN	0.2694	0.0327	0.1201	0.1863	0.3599	0.2366	0.0644
0.0	0.0	0.0	15583.9097	6176.0655	NaN	NaN	0.2838	0.0321	0.1217	0.1825	0.3613	0.2396	0.0629
0.0	0.0	0.0	15917.9097	7410.0655	NaN	NaN	0.3176	0.0314	0.1242	0.1759	0.3655	0.241	0.062
0.0	0.0	0.0	14711.9097	8551.0655	NaN	NaN	0.3676	0.0309	0.1262	0.1702	0.3684	0.2427	0.0616
0.0	0.0	0.0	14936.9097	7280.0655	NaN	NaN	0.3277	0.0304	0.1278	0.1665	0.3729	0.2408	0.0615
0.0	0.0	0.0	20144.9097	8672.0655	NaN	NaN	0.3009	0.0301	0.1309	0.1636	0.3737	0.2393	0.0625
0.0	0.0	0.0	14992.9097	8670.0655	NaN	NaN	0.3664	0.0297	0.1369	0.1635	0.369	0.2364	0.0645
0.0	0.0	0.0	17271.9097	4858.0655	NaN	NaN	0.2195	0.0298	0.1435	0.1638	0.3647	0.232	0.0662
0.0	0.0	0.0	13737.9097	6567.0655	NaN	NaN	0.3234	0.0298	0.1444	0.1656	0.3648	0.2297	0.0657
0.0	0.0	0.0	16105.9097	6654.0655	NaN	NaN	0.2924	0.0296	0.1436	0.1676	0.3659	0.2287	0.0647
0.0	0.0	0.0	19968.9097	7024.0655	NaN	NaN	0.2602	0.0294	0.1421	0.1711	0.3675	0.2263	0.0636
0.0	0.0	0.0	20577.9097	8492.0655	NaN	NaN	0.2921	0.0292	0.1396	0.1752	0.3721	0.2213	0.0626
0.0	0.0	0.0	15620.9097	7129.0655	NaN	NaN	0.3134	0.0291	0.1378	0.1782	0.3767	0.2162	0.0621
0.0	0.0	0.0	17073.9097	7531.0655	NaN	NaN	0.3061	0.0287	0.1362	0.1843	0.3766	0.2115	0.0627
0.0	0.0	0.0	13663.9097	8239.0655	NaN	NaN	0.3762	0.029	0.1354	0.1872	0.3791	0.2057	0.0636
0.0	0.0	0.0	13421.9097	7283.0655	NaN	NaN	0.3518	0.0296	0.135	0.1915	0.381	0.198	0.0648
0.0	0.0	0.0	15827.9097	13311.0655	NaN	NaN	0.4568	0.031	0.1356	0.1999	0.3738	0.1927	0.067
0.0	0.0	0.0	18912.9097	2624.0655	NaN	NaN	0.1218	0.0325	0.136	0.2083	0.368	0.1841	0.0711
0.0	0.0	0.0	19270.9097	3991.0655	NaN	NaN	0.1716	0.0337	0.1383	0.2095	0.3673	0.1747	0.0765
0.0	0.0	0.0	17039.9097	5654.0655	NaN	NaN	0.2491	0.0357	0.1402	0.2046	0.3742	0.165	0.0802
0.0	0.0	0.0	15083.9097	5924.0655	NaN	NaN	0.282	0.038	0.1447	0.2016	0.3736	0.1591	0.083
0.0	0.0	0.0	12871.9097	11106.0655	NaN	NaN	0.4632	0.0405	0.145	0.2007	0.3744	0.1534	0.086
0.0	0.0	0.0	12085.9097	6012.0655	NaN	NaN	0.3322	0.0422	0.1448	0.2039	0.3708	0.1508	0.0875
0.0	0.0	0.0	15558.9097	5399.0655	NaN	NaN	0.2576	0.0429	0.1465	0.2061	0.3662	0.1496	0.0887
0.0	0.0	0.0	19700.9097	7025.0655	NaN	NaN	0.2629	0.0442	0.1473	0.2079	0.3627	0.1481	0.0898
0.0	0.0	0.0	22271.9097	6595.0655	NaN	NaN	0.2285	0.0447	0.1463	0.2096	0.361	0.1482	0.0901
0.0	0.0	0.0	17757.9097	4349.0655	NaN	NaN	0.1967	0.0447	0.1464	0.2092	0.3607	0.1486	0.0904
0.0	0.0	0.0	17842.9097	6072.0655	NaN	NaN	0.2539	0.0454	0.1437	0.2071	0.3653	0.1481	0.0904
0.0	0.0	0.0	15618.9097	6802.0655	NaN	NaN	0.3034	0.0454	0.1418	0.2072	0.366	0.1498	0.0897
0.0	0.0	0.0	15745.9097	5208.0655	NaN	NaN	0.2485	0.0458	0.1409	0.2057	0.3675	0.149	0.091
0.0	0.0	0.0	17427.9097	6715.0655	NaN	NaN	0.2781	0.0463	0.1389	0.2019	0.3733	0.1494	0.0902
0.0	0.0	0.0	16797.9097	9881.0655	NaN	NaN	0.3704	0.047	0.1378	0.2014	0.3739	0.1505	0.0895
0.0	0.0	0.0	15772.9097	9733.0655	NaN	NaN	0.3816	0.0473	0.137	0.2009	0.3747	0.1513	0.0889
0.0	0.0	0.0	18411.9097	7024.0655	NaN	NaN	0.2761	0.0483	0.1367	0.2027	0.3713	0.1521	0.0889
0.0	0.0	0.0	16139.9097	6930.0655	NaN	NaN	0.3004	0.0491	0.1366	0.2045	0.3669	0.1536	0.0892
0.0	0.0	0.0	17581.9097	5270.0655	NaN	NaN	0.2306	0.0495	0.1372	0.2049	0.3654	0.1548	0.0881
0.0	0.0	0.0	15357.9097	3830.0655	NaN	NaN	0.1996	0.0492	0.1374	0.2054	0.3639	0.1566	0.0874
0.0	0.0	0.0	23216.9097	6597.0655	NaN	NaN	0.2213	0.0493	0.1367	0.2048	0.3656	0.1563	0.0873
0.0	0.0	0.0	16955.9097	5872.0655	NaN	NaN	0.2572	0.0494	0.1357	0.2057	0.3638	0.1583	0.087
0.0	0.0	0.0	14887.9097	3847.0655	NaN	NaN	0.2053	0.0493	0.1373	0.2065	0.3598	0.16	0.0871
0.0	0.0	0.0	13060.9097	7353.0655	NaN	NaN	0.3602	0.049	0.1353	0.2054	0.3636	0.1599	0.0868
0.0	0.0	0.0	15485.9097	10581.0655	NaN	NaN	0.4059	0.0491	0.136	0.2081	0.3578	0.1629	0.0861
0.0	0.0	0.0	18105.9097	7169.0655	NaN	NaN	0.2836	0.0487	0.1378	0.2103	0.3531	0.1646	0.0855
0.0	0.0	0.0	16954.9097	4591.0655	NaN	NaN	0.2131	0.049	0.1385	0.2124	0.3503	0.1652	0.0846
0.0	0.0	0.0	14863.9097	5683.0655	NaN	NaN	0.2766	0.0487	0.1389	0.2148	0.346	0.1677	0.084
0.0	0.0	0.0	16395.9097	8899.0655	NaN	NaN	0.3518	0.0483	0.1389	0.2156	0.3456	0.1669	0.0846
0.0	0.0	0.0	19249.9097	5513.0655	NaN	NaN	0.2226	0.0481	0.1385	0.2161	0.3455	0.1666	0.0853
0.0	0.0	0.0	18417.9097	4825.0655	NaN	NaN	0.2076	0.0483	0.1393	0.2176	0.3424	0.1672	0.0853
0.0	0.0	0.0	17078.9097	7305.0655	NaN	NaN	0.2996	0.0483	0.14	0.218	0.3408	0.1675	0.0853
0.0	0.0	0.0	17573.9097	4335.0655	NaN	NaN	0.1979	0.0476	0.1399	0.2187	0.343	0.1656	0.0853
0.0	0.0	0.0	17019.9097	9683.0655	NaN	NaN	0.3626	0.0475	0.1403	0.2191	0.3422	0.1645	0.0864
0.0	0.0	0.0	18029.9097	3525.0655	NaN	NaN	0.1635	0.0478	0.1413	0.2202	0.3406	0.1636	0.0865
0.0	0.0	0.0	19579.9097	5538.0655	NaN	NaN	0.2205	0.0475	0.1412	0.2214	0.3405	0.1625	0.087
0.0	0.0	0.0	13805.9097	8776.0655	NaN	NaN	0.3886	0.0474	0.1415	0.222	0.3406	0.1607	0.0877
0.0	0.0	0.0	18725.9097	6796.0655	NaN	NaN	0.2663	0.0474	0.1419	0.223	0.34	0.1593	0.0884
0.0	0.0	0.0	14406.9097	4694.0655	NaN	NaN	0.2458	0.0474	0.1419	0.2238	0.3394	0.1582	0.0892
0.0	0.0	0.0	15920.9097	5856.0655	NaN	NaN	0.2689	0.0476	0.1425	0.2244	0.339	0.1566	0.0898
0.0	0.0	0.0	17613.9097	5143.0655	NaN	NaN	0.226	0.0473	0.1422	0.2239	0.3403	0.1565	0.0899
0.0	0.0	0.0	18852.9097	4938.0655	NaN	NaN	0.2076	0.0474	0.1435	0.2244	0.3386	0.1556	0.0905
0.0	0.0	0.0	16768.9097	6448.0655	NaN	NaN	0.2777	0.047	0.1425	0.2234	0.3415	0.1551	0.0904
0.0	0.0	0.0	15908.9097	8066.0655	NaN	NaN	0.3364	0.0467	0.1427	0.2228	0.3427	0.1545	0.0907
0.0	0.0	0.0	16828.9097	8426.0655	NaN	NaN	0.3336	0.0463	0.142	0.2225	0.3441	0.1533	0.0917
0.0	0.0	0.0	17275.9097	7383.0655	NaN	NaN	0.2994	0.0467	0.1427	0.2235	0.3422	0.1526	0.0923
0.0	0.0	0.0	15369.9097	3913.0655	NaN	NaN	0.2029	0.047	0.1433	0.2248	0.3401	0.1529	0.0919
0.0	0.0	0.0	13851.9097	5984.0655	NaN	NaN	0.3017	0.0472	0.1441	0.2261	0.3386	0.152	0.0921
0.0	0.0	0.0	17032.9097	6910.0655	NaN	NaN	0.2886	0.0473	0.1441	0.2263	0.3391	0.1509	0.0923
0.0	0.0	0.0	14311.9097	3732.0655	NaN	NaN	0.2068	0.0468	0.1444	0.2242	0.342	0.15	0.0926
0.0	0.0	0.0	17601.9097	5127.0655	NaN	NaN	0.2256	0.0465	0.1433	0.2186	0.3516	0.1482	0.0918
0.0	0.0	0.0	19480.9097	9195.0655	NaN	NaN	0.3207	0.0468	0.1433	0.2174	0.3527	0.1492	0.0905
0.0	0.0	0.0	22019.9097	6217.0655	NaN	NaN	0.2202	0.0463	0.1431	0.2177	0.3542	0.1481	0.0905
0.0	0.0	0.0	16118.9097	5106.0655	NaN	NaN	0.2406	0.0463	0.1431	0.217	0.3564	0.1468	0.0905
0.0	0.0	0.0	13791.9097	6415.0655	NaN	NaN	0.3175	0.0469	0.1439	0.2179	0.354	0.146	0.0914
0.0	0.0	0.0	17341.9097	7552.0655	NaN	NaN	0.3034	0.0472	0.143	0.2172	0.3561	0.1442	0.0924
0.0	0.0	0.0	14705.9097	6922.0655	NaN	NaN	0.3201	0.0472	0.1433	0.2154	0.3583	0.1432	0.0925
0.0	0.0	0.0	13725.9097	10053.0655	NaN	NaN	0.4228	0.0475	0.1435	0.2143	0.3608	0.1422	0.0917
0.0	0.0	0.0	19305.9097	6083.0655	NaN	NaN	0.2396	0.0476	0.1438	0.215	0.3602	0.1421	0.0912
0.0	0.0	0.0	13547.9097	4915.0655	NaN	NaN	0.2662	0.0472	0.1437	0.2145	0.3616	0.141	0.0919
0.0	0.0	0.0	14333.9097	6364.0655	NaN	NaN	0.3075	0.0478	0.143	0.2108	0.3665	0.1395	0.0924
0.0	0.0	0.0	18898.9097	7979.0655	NaN	NaN	0.2969	0.0482	0.1417	0.21	0.3689	0.1397	0.0915
0.0	0.0	0.0	17018.9097	7329.0655	NaN	NaN	0.301	0.0481	0.141	0.2095	0.3706	0.1395	0.0914
0.0	0.0	0.0	16633.9097	7224.0655	NaN	NaN	0.3028	0.0483	0.1421	0.209	0.3698	0.1398	0.091
0.0	0.0	0.0	18268.9097	7771.0655	NaN	NaN	0.2984	0.0488	0.1415	0.2088	0.3704	0.1396	0.0908
0.0	0.0	0.0	14798.9097	5066.0655	NaN	NaN	0.255	0.0484	0.1411	0.2075	0.3722	0.1399	0.091
0.0	0.0	0.0	17825.9097	7993.0655	NaN	NaN	0.3096	0.0488	0.14	0.2035	0.378	0.1388	0.0909
0.0	0.0	0.0	19929.9097	8763.0655	NaN	NaN	0.3054	0.0492	0.1387	0.2026	0.3802	0.1402	0.089
0.0	0.0	0.0	15134.9097	7588.0655	NaN	NaN	0.3339	0.0489	0.138	0.204	0.3791	0.1407	0.0892
0.0	0.0	0.0	13096.9097	8551.0655	NaN	NaN	0.395	0.049	0.1373	0.2011	0.3825	0.1405	0.0896
0.0	0.0	0.0	14822.9097	8587.0655	NaN	NaN	0.3668	0.0503	0.1361	0.2001	0.3837	0.1404	0.0894
0.0	0.0	0.0	16977.9097	7385.0655	NaN	NaN	0.3031	0.0505	0.137	0.201	0.3801	0.1417	0.0897
0.0	0.0	0.0	19155.9097	7867.0655	NaN	NaN	0.2911	0.0511	0.1361	0.2014	0.3807	0.1418	0.089
0.0	0.0	0.0	14492.9097	6337.0655	NaN	NaN	0.3042	0.0511	0.1372	0.2038	0.3755	0.1436	0.0888
0.0	0.0	0.0	17464.9097	6508.0655	NaN	NaN	0.2715	0.0511	0.1375	0.2035	0.3753	0.144	0.0886
0.0	0.0	0.0	14457.9097	5388.0655	NaN	NaN	0.2715	0.0508	0.1377	0.2021	0.3763	0.1446	0.0887
0.0	0.0	0.0	18647.9097	8684.0655	NaN	NaN	0.3177	0.0507	0.1371	0.2002	0.3795	0.1442	0.0884
0.0	0.0	0.0	17733.9097	6963.0655	NaN	NaN	0.2819	0.0502	0.1375	0.1992	0.38	0.146	0.0872
0.0	0.0	0.0	18430.9097	8057.0655	NaN	NaN	0.3042	0.0503	0.1381	0.2014	0.3767	0.1465	0.0871
0.0	0.0	0.0	15015.9097	6670.0655	NaN	NaN	0.3076	0.0498	0.1381	0.2017	0.3764	0.1475	0.0865
0.0	0.0	0.0	15687.9097	7122.0655	NaN	NaN	0.3122	0.05	0.1388	0.2038	0.3728	0.1476	0.0869
0.0	0.0	0.0	15148.9097	7204.0655	NaN	NaN	0.3223	0.0496	0.1392	0.2034	0.3724	0.1476	0.0877
0.0	0.0	0.0	16877.9097	7023.0655	NaN	NaN	0.2938	0.0499	0.1396	0.2044	0.3711	0.147	0.0879
0.0	0.0	0.0	13028.9097	9474.0655	NaN	NaN	0.421	0.0495	0.1392	0.204	0.3723	0.1477	0.0873
0.0	0.0	0.0	15643.9097	6595.0655	NaN	NaN	0.2966	0.0492	0.1401	0.2053	0.3703	0.148	0.087
0.0	0.0	0.0	14724.9097	9321.0655	NaN	NaN	0.3876	0.0491	0.1387	0.2059	0.3706	0.1477	0.088
0.0	0.0	0.0	14533.9097	4795.0655	NaN	NaN	0.2481	0.049	0.1394	0.2069	0.3687	0.1484	0.0875
0.0	0.0	0.0	16916.9097	4739.0655	NaN	NaN	0.2188	0.0485	0.1391	0.2061	0.3695	0.1494	0.0874
0.0	0.0	0.0	22227.9097	4143.0655	NaN	NaN	0.1571	0.0488	0.1393	0.2062	0.369	0.15	0.0866
0.0	0.0	0.0	22485.9097	7670.0655	NaN	NaN	0.2543	0.0481	0.1386	0.2073	0.3683	0.1519	0.0858
0.0	0.0	0.0	12597.9097	6624.0655	NaN	NaN	0.3446	0.0475	0.1383	0.2059	0.3713	0.1517	0.0853
0.0	0.0	0.0	18627.9097	8136.0655	NaN	NaN	0.304	0.0471	0.1374	0.2053	0.3731	0.1522	0.0849
0.0	0.0	0.0	16993.9097	8824.0655	NaN	NaN	0.3418	0.0464	0.1358	0.2041	0.3761	0.1522	0.0854
0.0	0.0	0.0	16007.9097	7414.0655	NaN	NaN	0.3165	0.0459	0.1355	0.203	0.379	0.152	0.0846
0.0	0.0	0.0	14357.9097	7352.0655	NaN	NaN	0.3386	0.0453	0.1355	0.2024	0.3798	0.1535	0.0836
0.0	0.0	0.0	16938.9097	8844.0655	NaN	NaN	0.343	0.0457	0.1347	0.2042	0.3785	0.1529	0.084
0.0	0.0	0.0	15618.9097	8495.0655	NaN	NaN	0.3523	0.0457	0.1337	0.2049	0.3778	0.1538	0.0842
0.0	0.0	0.0	11116.9097	7133.0655	NaN	NaN	0.3909	0.0466	0.1339	0.2067	0.3737	0.1537	0.0853
0.0	0.0	0.0	17525.9097	5325.0655	NaN	NaN	0.233	0.047	0.1334	0.206	0.3742	0.1541	0.0852
0.0	0.0	0.0	14627.9097	8732.0655	NaN	NaN	0.3738	0.0475	0.133	0.2071	0.3718	0.1549	0.0856
0.0	0.0	0.0	14120.9097	5153.0655	NaN	NaN	0.2674	0.0477	0.1346	0.2065	0.3694	0.1557	0.086
0.0	0.0	0.0	13855.9097	4753.0655	NaN	NaN	0.2554	0.0481	0.1333	0.2071	0.3699	0.1555	0.0861
0.0	0.0	0.0	15406.9097	5646.0655	NaN	NaN	0.2682	0.0484	0.1346	0.2092	0.3633	0.1577	0.0867
0.0	0.0	0.0	18051.9097	7065.0655	NaN	NaN	0.2813	0.0483	0.1344	0.2098	0.363	0.1572	0.0872
0.0	0.0	0.0	17161.9097	8658.0655	NaN	NaN	0.3353	0.0486	0.1348	0.2112	0.3595	0.1579	0.0879
0.0	0.0	0.0	14072.9097	7159.0655	NaN	NaN	0.3372	0.0487	0.1347	0.213	0.3566	0.1588	0.0882
0.0	0.0	0.0	15778.9097	3131.0655	NaN	NaN	0.1656	0.0491	0.1362	0.2149	0.3505	0.1612	0.0882
0.0	0.0	0.0	18465.9097	5467.0655	NaN	NaN	0.2284	0.0492	0.1359	0.2159	0.3489	0.1621	0.0881
0.0	0.0	0.0	15968.9097	5157.0655	NaN	NaN	0.2441	0.0494	0.137	0.217	0.3447	0.1654	0.0865
0.0	0.0	0.0	13931.9097	2440.0655	NaN	NaN	0.149	0.0497	0.1394	0.2202	0.3373	0.1678	0.0855
0.0	0.0	0.0	14696.9097	6120.0655	NaN	NaN	0.294	0.0495	0.1386	0.2191	0.3385	0.1687	0.0857
0.0	0.0	0.0	17831.9097	4080.0655	NaN	NaN	0.1862	0.0487	0.1379	0.2173	0.3411	0.1702	0.0848
0.0	0.0	0.0	17753.9097	9802.0655	NaN	NaN	0.3557	0.0478	0.1374	0.2145	0.3444	0.1713	0.0846
0.0	0.0	0.0	24516.9097	5722.0655	NaN	NaN	0.1892	0.0474	0.1378	0.2133	0.3467	0.1719	0.083
0.0	0.0	0.0	16318.9097	7353.0655	NaN	NaN	0.3106	0.0471	0.1385	0.2146	0.3428	0.1745	0.0824
0.0	0.0	0.0	12961.9097	4946.0655	NaN	NaN	0.2762	0.0468	0.1389	0.2129	0.3456	0.1733	0.0824
0.0	0.0	0.0	18604.9097	6651.0655	NaN	NaN	0.2633	0.0463	0.1387	0.2135	0.3472	0.1723	0.082
0.0	0.0	0.0	16711.9097	8737.0655	NaN	NaN	0.3433	0.0459	0.1389	0.2131	0.3479	0.1716	0.0827
0.0	0.0	0.0	16516.9097	7937.0655	NaN	NaN	0.3246	0.0451	0.1398	0.2122	0.3518	0.1689	0.0822
0.0	0.0	0.0	15381.9097	10154.0655	NaN	NaN	0.3976	0.0446	0.1399	0.2102	0.3562	0.167	0.0821
0.0	0.0	0.0	14970.9097	5408.0655	NaN	NaN	0.2654	0.044	0.1416	0.2101	0.3559	0.1665	0.0818
0.0	0.0	0.0	16549.9097	7918.0655	NaN	NaN	0.3236	0.0438	0.1415	0.2092	0.3588	0.1637	0.0829
0.0	0.0	0.0	15666.9097	5577.0655	NaN	NaN	0.2625	0.0442	0.1429	0.2101	0.3567	0.1629	0.0833
0.0	0.0	0.0	15171.9097	3329.0655	NaN	NaN	0.1799	0.0442	0.1439	0.2109	0.355	0.1611	0.0849
0.0	0.0	0.0	15327.9097	6715.0655	NaN	NaN	0.3046	0.0447	0.1442	0.2077	0.3599	0.1575	0.086
0.0	0.0	0.0	19508.9097	7843.0655	NaN	NaN	0.2867	0.0454	0.1445	0.2093	0.3567	0.1578	0.0864
0.0	0.0	0.0	12976.9097	5616.0655	NaN	NaN	0.3021	0.0452	0.1451	0.2094	0.3561	0.1567	0.0875
0.0	0.0	0.0	16553.9097	6622.0655	NaN	NaN	0.2857	0.0458	0.1447	0.2084	0.3578	0.155	0.0884
0.0	0.0	0.0	10959.9097	4379.0655	NaN	NaN	0.2855	0.0458	0.1437	0.2095	0.3558	0.1562	0.089
0.0	0.0	0.0	19410.9097	5222.0655	NaN	NaN	0.212	0.0456	0.1444	0.2073	0.3577	0.1552	0.0898
0.0	0.0	0.0	17482.9097	8937.0655	NaN	NaN	0.3383	0.0458	0.1427	0.2058	0.3613	0.1557	0.0887
0.0	0.0	0.0	18149.9097	9483.0655	NaN	NaN	0.3432	0.0457	0.1422	0.2094	0.3568	0.1562	0.0897
0.0	0.0	0.0	17312.9097	4779.0655	NaN	NaN	0.2163	0.045	0.1419	0.207	0.3608	0.1556	0.0897
0.0	0.0	0.0	17906.9097	8022.0655	NaN	NaN	0.3094	0.0457	0.1402	0.2079	0.3606	0.1548	0.0908
0.0	0.0	0.0	17524.9097	8944.0655	NaN	NaN	0.3379	0.045	0.1395	0.2073	0.3624	0.1548	0.0909
0.0	0.0	0.0	15640.9097	10599.0655	NaN	NaN	0.4039	0.0453	0.1385	0.2064	0.3648	0.1542	0.0908
0.0	0.0	0.0	12646.9097	5508.0655	NaN	NaN	0.3034	0.045	0.1378	0.2066	0.3658	0.1548	0.09
0.0	0.0	0.0	16435.9097	9572.0655	NaN	NaN	0.368	0.046	0.1368	0.2071	0.3645	0.1547	0.0909
0.0	0.0	0.0	15920.9097	4480.0655	NaN	NaN	0.2196	0.0462	0.1364	0.2042	0.3684	0.1552	0.0896
0.0	0.0	0.0	16854.9097	6082.0655	NaN	NaN	0.2652	0.0467	0.1363	0.2029	0.3698	0.1545	0.0899
0.0	0.0	0.0	20376.9097	8252.0655	NaN	NaN	0.2882	0.0473	0.1361	0.2011	0.3724	0.1545	0.0887
0.0	0.0	0.0	16724.9097	5632.0655	NaN	NaN	0.2519	0.0473	0.1366	0.2038	0.3681	0.1551	0.0889
0.0	0.0	0.0	20021.9097	6943.0655	NaN	NaN	0.2575	0.0476	0.1378	0.2017	0.37	0.1534	0.0895
0.0	0.0	0.0	19969.9097	5262.0655	NaN	NaN	0.2085	0.0481	0.1374	0.2021	0.3707	0.1527	0.089
0.0	0.0	0.0	16222.9097	6988.0655	NaN	NaN	0.3011	0.0477	0.1392	0.2032	0.3685	0.1529	0.0885
0.0	0.0	0.0	15520.9097	2365.0655	NaN	NaN	0.1322	0.0473	0.1406	0.2044	0.3673	0.1528	0.0877
0.0	0.0	0.0	14080.9097	6156.0655	NaN	NaN	0.3042	0.0476	0.1414	0.2053	0.3649	0.1529	0.088
0.0	0.0	0.0	18826.9097	3892.0655	NaN	NaN	0.1713	0.0472	0.1423	0.2059	0.3642	0.1539	0.0866
0.0	0.0	0.0	15790.9097	7224.0655	NaN	NaN	0.3139	0.0466	0.1443	0.2079	0.3594	0.1551	0.0867
0.0	0.0	0.0	20218.9097	5807.0655	NaN	NaN	0.2231	0.046	0.1445	0.206	0.363	0.1547	0.0858
0.0	0.0	0.0	19140.9097	7260.0655	NaN	NaN	0.275	0.0456	0.145	0.2085	0.3593	0.1564	0.0851
0.0	0.0	0.0	18464.9097	4992.0655	NaN	NaN	0.2128	0.0449	0.1459	0.2079	0.3594	0.1564	0.0856
0.0	0.0	0.0	15899.9097	7368.0655	NaN	NaN	0.3167	0.0446	0.1452	0.2082	0.3613	0.1561	0.0845
0.0	0.0	0.0	14050.9097	8858.0655	NaN	NaN	0.3867	0.0444	0.1467	0.2105	0.3563	0.1577	0.0845
0.0	0.0	0.0	15714.9097	6496.0655	NaN	NaN	0.2925	0.0447	0.1477	0.2118	0.3544	0.1573	0.0842
0.0	0.0	0.0	16679.9097	3278.0655	NaN	NaN	0.1642	0.0446	0.1479	0.2137	0.3519	0.1582	0.0838
0.0	0.0	0.0	16515.9097	8249.0655	NaN	NaN	0.3331	0.0446	0.1474	0.2144	0.3522	0.1578	0.0836
0.0	0.0	0.0	18499.9097	6161.0655	NaN	NaN	0.2498	0.044	0.1471	0.2128	0.355	0.1581	0.083
0.0	0.0	0.0	17756.9097	8101.0655	NaN	NaN	0.3133	0.0435	0.1458	0.2106	0.3605	0.1568	0.0829
0.0	0.0	0.0	13931.9097	7875.0655	NaN	NaN	0.3611	0.0429	0.1452	0.2093	0.3638	0.1565	0.0822
0.0	0.0	0.0	14417.9097	8935.0655	NaN	NaN	0.3826	0.0429	0.1452	0.2108	0.3632	0.1563	0.0817
0.0	0.0	0.0	14083.9097	6991.0655	NaN	NaN	0.3317	0.0434	0.1479	0.214	0.3564	0.1565	0.0819
0.0	0.0	0.0	17031.9097	8293.0655	NaN	NaN	0.3275	0.0441	0.1485	0.2158	0.3548	0.1551	0.0817
0.0	0.0	0.0	16008.9097	3467.0655	NaN	NaN	0.178	0.0445	0.1519	0.2175	0.3481	0.1571	0.0809
0.0	0.0	0.0	21606.9097	6136.0655	NaN	NaN	0.2212	0.0443	0.1514	0.2152	0.3533	0.1545	0.0812
0.0	0.0	0.0	16031.9097	7949.0655	NaN	NaN	0.3315	0.0438	0.15	0.2131	0.3582	0.1545	0.0804
0.0	0.0	0.0	15405.9097	6403.0655	NaN	NaN	0.2936	0.0433	0.1502	0.2119	0.3604	0.1536	0.0807
0.0	0.0	0.0	16800.9097	5948.0655	NaN	NaN	0.2615	0.0426	0.1482	0.2079	0.3683	0.152	0.0809
0.0	0.0	0.0	18841.9097	6764.0655	NaN	NaN	0.2642	0.0428	0.1473	0.209	0.369	0.1508	0.0811
0.0	0.0	0.0	14001.9097	6890.0655	NaN	NaN	0.3298	0.0421	0.1477	0.2092	0.3689	0.1507	0.0815
0.0	0.0	0.0	17782.9097	6517.0655	NaN	NaN	0.2682	0.0423	0.1472	0.2096	0.3703	0.149	0.0816
0.0	0.0	0.0	15354.9097	8379.0655	NaN	NaN	0.353	0.0421	0.1459	0.2106	0.3705	0.1487	0.0821
0.0	0.0	0.0	16950.9097	8474.0655	NaN	NaN	0.3333	0.0429	0.1459	0.211	0.37	0.1479	0.0822
0.0	0.0	0.0	14573.9097	4574.0655	NaN	NaN	0.2389	0.0431	0.1454	0.2117	0.3684	0.1493	0.082
0.0	0.0	0.0	18367.9097	8306.0655	NaN	NaN	0.3114	0.044	0.144	0.2094	0.3724	0.1482	0.082
0.0	0.0	0.0	15024.9097	6358.0655	NaN	NaN	0.2973	0.0445	0.1427	0.2094	0.3715	0.1508	0.0812
0.0	0.0	0.0	16738.9097	4855.0655	NaN	NaN	0.2248	0.045	0.1429	0.2083	0.3711	0.1505	0.0822
0.0	0.0	0.0	16704.9097	6709.0655	NaN	NaN	0.2865	0.0453	0.1402	0.2037	0.3787	0.1502	0.0819
0.0	0.0	0.0	16262.9097	6277.0655	NaN	NaN	0.2785	0.0461	0.1392	0.2055	0.3753	0.1517	0.0821
0.0	0.0	0.0	17450.9097	7433.0655	NaN	NaN	0.2987	0.0461	0.1391	0.2031	0.3769	0.1522	0.0826
0.0	0.0	0.0	17391.9097	7106.0655	NaN	NaN	0.2901	0.0465	0.1372	0.2004	0.3824	0.1518	0.0816
0.0	0.0	0.0	12022.9097	7447.0655	NaN	NaN	0.3825	0.0464	0.1369	0.2014	0.3799	0.1545	0.0809
0.0	0.0	0.0	15811.9097	6460.0655	NaN	NaN	0.2901	0.0469	0.1368	0.2022	0.3768	0.1565	0.0808
0.0	0.0	0.0	15608.9097	4642.0655	NaN	NaN	0.2292	0.0465	0.1348	0.2002	0.3803	0.1579	0.0804
0.0	0.0	0.0	18134.9097	8577.0655	NaN	NaN	0.3211	0.0466	0.1334	0.197	0.384	0.1602	0.0788
0.0	0.0	0.0	15161.9097	5314.0655	NaN	NaN	0.2595	0.0467	0.1342	0.1978	0.3778	0.1662	0.0773
0.0	0.0	0.0	25479.9097	5634.0655	NaN	NaN	0.1811	0.0463	0.1331	0.1953	0.3803	0.1687	0.0762
0.0	0.0	0.0	14239.9097	5626.0655	NaN	NaN	0.2832	0.0457	0.132	0.1946	0.3786	0.1745	0.0746
0.0	0.0	0.0	17872.9097	4931.0655	NaN	NaN	0.2162	0.0455	0.1342	0.1934	0.3735	0.1792	0.0741
0.0	0.0	0.0	22541.9097	4960.0655	NaN	NaN	0.1804	0.0443	0.1322	0.1895	0.3818	0.1797	0.0725
0.0	0.0	0.0	14856.9097	7920.0655	NaN	NaN	0.3477	0.0438	0.1328	0.1914	0.3759	0.1844	0.0717
0.0	0.0	0.0	16305.9097	5669.0655	NaN	NaN	0.258	0.0427	0.1331	0.1897	0.3787	0.1848	0.071
0.0	0.0	0.0	17525.9097	8810.0655	NaN	NaN	0.3345	0.0427	0.1327	0.1905	0.3793	0.1843	0.0705
0.0	0.0	0.0	12787.9097	5855.0655	NaN	NaN	0.3141	0.0424	0.1337	0.1922	0.3754	0.1854	0.071
0.0	0.0	0.0	14368.9097	6425.0655	NaN	NaN	0.309	0.0421	0.1343	0.1909	0.3799	0.1816	0.0712
0.0	0.0	0.0	17253.9097	7765.0655	NaN	NaN	0.3104	0.0419	0.1344	0.191	0.3824	0.1791	0.0712
0.0	0.0	0.0	18160.9097	6296.0655	NaN	NaN	0.2574	0.042	0.1353	0.1931	0.381	0.1769	0.0717
0.0	0.0	0.0	17705.9097	6130.0655	NaN	NaN	0.2572	0.0421	0.1368	0.1947	0.3791	0.1749	0.0725
0.0	0.0	0.0	15333.9097	6028.0655	NaN	NaN	0.2822	0.0423	0.1367	0.1943	0.3826	0.171	0.0731
0.0	0.0	0.0	17478.9097	6477.0655	NaN	NaN	0.2704	0.0423	0.1365	0.1942	0.3852	0.168	0.0738
0.0	0.0	0.0	17116.9097	10233.0655	NaN	NaN	0.3742	0.0429	0.1369	0.1946	0.3848	0.1659	0.0749
0.0	0.0	0.0	18087.9097	5667.0655	NaN	NaN	0.2386	0.0436	0.1369	0.1959	0.385	0.1634	0.0752
0.0	0.0	0.0	15281.9097	9001.0655	NaN	NaN	0.3707	0.044	0.1371	0.198	0.3821	0.1628	0.0761
0.0	0.0	0.0	16471.9097	7339.0655	NaN	NaN	0.3082	0.0446	0.1388	0.1969	0.3822	0.1604	0.0771
0.0	0.0	0.0	19062.9097	7553.0655	NaN	NaN	0.2838	0.045	0.1384	0.1963	0.3835	0.1593	0.0775
0.0	0.0	0.0	13577.9097	6118.0655	NaN	NaN	0.3106	0.0452	0.1386	0.1963	0.3834	0.1577	0.0789
0.0	0.0	0.0	15873.9097	7294.0655	NaN	NaN	0.3148	0.0456	0.1388	0.1953	0.3842	0.1569	0.0792
0.0	0.0	0.0	15685.9097	5888.0655	NaN	NaN	0.2729	0.0459	0.1385	0.1964	0.3829	0.1567	0.0797
0.0	0.0	0.0	15324.9097	5807.0655	NaN	NaN	0.2748	0.0462	0.139	0.1986	0.3799	0.1556	0.0807
0.0	0.0	0.0	11486.9097	8235.0655	NaN	NaN	0.4176	0.0465	0.1396	0.2012	0.3758	0.1557	0.0812
0.0	0.0	0.0	12378.9097	6076.0655	NaN	NaN	0.3292	0.0465	0.141	0.2033	0.372	0.1547	0.0825
0.0	0.0	0.0	13396.9097	8175.0655	NaN	NaN	0.379	0.0462	0.1401	0.2006	0.377	0.1534	0.0827
0.0	0.0	0.0	13661.9097	7147.0655	NaN	NaN	0.3435	0.0464	0.1409	0.2007	0.3749	0.1537	0.0832
0.0	0.0	0.0	20441.9097	8656.0655	NaN	NaN	0.2975	0.0463	0.1405	0.1982	0.3785	0.1528	0.0837
0.0	0.0	0.0	15185.9097	8873.0655	NaN	NaN	0.3688	0.0462	0.1386	0.196	0.3833	0.1531	0.0827
0.0	0.0	0.0	13144.9097	8157.0655	NaN	NaN	0.3829	0.046	0.1391	0.1972	0.3814	0.1536	0.0827
0.0	0.0	0.0	18732.9097	6593.0655	NaN	NaN	0.2603	0.0462	0.1385	0.1981	0.3806	0.1538	0.0828
0.0	0.0	0.0	15456.9097	6396.0655	NaN	NaN	0.2927	0.0461	0.1367	0.1995	0.3809	0.154	0.0829
0.0	0.0	0.0	11683.9097	7154.0655	NaN	NaN	0.3798	0.0458	0.1372	0.1967	0.3838	0.1545	0.0821
0.0	0.0	0.0	18848.9097	7120.0655	NaN	NaN	0.2742	0.0464	0.1366	0.196	0.3843	0.1558	0.081
0.0	0.0	0.0	20257.9097	6243.0655	NaN	NaN	0.2356	0.0462	0.1358	0.1961	0.3841	0.1571	0.0806
0.0	0.0	0.0	17836.9097	9458.0655	NaN	NaN	0.3465	0.046	0.1351	0.1935	0.3875	0.1578	0.0801
0.0	0.0	0.0	14270.9097	7031.0655	NaN	NaN	0.3301	0.0461	0.1351	0.192	0.3882	0.1594	0.0792
0.0	0.0	0.0	21376.9097	8006.0655	NaN	NaN	0.2725	0.046	0.1345	0.1904	0.3904	0.1601	0.0786
0.0	0.0	0.0	13156.9097	9838.0655	NaN	NaN	0.4278	0.0458	0.1338	0.1895	0.3911	0.162	0.0779
0.0	0.0	0.0	15418.9097	6232.0655	NaN	NaN	0.2878	0.0459	0.1352	0.1895	0.3877	0.1637	0.0779
0.0	0.0	0.0	16736.9097	7656.0655	NaN	NaN	0.3139	0.0459	0.1345	0.1891	0.388	0.1654	0.0771
0.0	0.0	0.0	17558.9097	2527.0655	NaN	NaN	0.1258	0.0463	0.1365	0.1908	0.3821	0.1669	0.0775
0.0	0.0	0.0	17469.9097	6160.0655	NaN	NaN	0.2607	0.0461	0.1359	0.1906	0.3812	0.1689	0.0773
0.0	0.0	0.0	15664.9097	3419.0655	NaN	NaN	0.1792	0.0458	0.1371	0.1919	0.3779	0.1705	0.0768
0.0	0.0	0.0	16271.9097	7363.0655	NaN	NaN	0.3115	0.0451	0.1363	0.1907	0.3798	0.1715	0.0766
0.0	0.0	0.0	12041.9097	4596.0655	NaN	NaN	0.2762	0.0445	0.1368	0.1917	0.3785	0.1725	0.0761
0.0	0.0	0.0	14331.9097	11038.0655	NaN	NaN	0.4351	0.0438	0.1371	0.1917	0.3783	0.1722	0.0768
0.0	0.0	0.0	14463.9097	5392.0655	NaN	NaN	0.2716	0.0433	0.1367	0.1912	0.3794	0.173	0.0765
0.0	0.0	0.0	19889.9097	7372.0655	NaN	NaN	0.2704	0.0432	0.1377	0.1928	0.3763	0.1729	0.0771
0.0	0.0	0.0	16923.9097	7910.0655	NaN	NaN	0.3185	0.0431	0.1361	0.1922	0.3777	0.1741	0.0767
0.0	0.0	0.0	14510.9097	2782.0655	NaN	NaN	0.1609	0.0429	0.1366	0.1956	0.3722	0.1755	0.0771
0.0	0.0	0.0	11081.9097	10844.0655	NaN	NaN	0.4946	0.0428	0.1345	0.1928	0.3785	0.174	0.0774
0.0	0.0	0.0	14790.9097	4295.0655	NaN	NaN	0.225	0.0428	0.1338	0.1966	0.374	0.1757	0.0771
0.0	0.0	0.0	17191.9097	5944.0655	NaN	NaN	0.2569	0.0425	0.1337	0.1957	0.3753	0.1744	0.0783
0.0	0.0	0.0	16926.9097	8300.0655	NaN	NaN	0.329	0.0429	0.1332	0.1959	0.3761	0.1741	0.0778
0.0	0.0	0.0	15015.9097	5505.0655	NaN	NaN	0.2683	0.0424	0.1344	0.1971	0.3724	0.1757	0.0779
0.0	0.0	0.0	17062.9097	7060.0655	NaN	NaN	0.2927	0.0424	0.1348	0.1948	0.375	0.1752	0.0776
0.0	0.0	0.0	15571.9097	6203.0655	NaN	NaN	0.2849	0.0424	0.1346	0.197	0.3726	0.1765	0.0769
0.0	0.0	0.0	17636.9097	6629.0655	NaN	NaN	0.2732	0.0422	0.1362	0.1983	0.3686	0.1775	0.0771
0.0	0.0	0.0	16196.9097	3194.0655	NaN	NaN	0.1647	0.0422	0.1366	0.1971	0.3708	0.1768	0.0765
0.0	0.0	0.0	18124.9097	4046.0655	NaN	NaN	0.1825	0.0418	0.1369	0.1966	0.3719	0.1768	0.076
0.0	0.0	0.0	19461.9097	9870.0655	NaN	NaN	0.3365	0.0415	0.136	0.1938	0.3769	0.1766	0.0751
0.0	0.0	0.0	17739.9097	4640.0655	NaN	NaN	0.2073	0.0413	0.1363	0.1944	0.3764	0.1771	0.0745
0.0	0.0	0.0	14796.9097	7553.0655	NaN	NaN	0.3379	0.0412	0.1353	0.1934	0.3795	0.1757	0.0748
0.0	0.0	0.0	13021.9097	5876.0655	NaN	NaN	0.3109	0.0415	0.1358	0.1944	0.3778	0.1758	0.0747
0.0	0.0	0.0	16513.9097	6569.0655	NaN	NaN	0.2846	0.0418	0.1368	0.1949	0.3761	0.1751	0.0753
0.0	0.0	0.0	20362.9097	6695.0655	NaN	NaN	0.2474	0.0421	0.1373	0.196	0.3752	0.1737	0.0757
0.0	0.0	0.0	18491.9097	7803.0655	NaN	NaN	0.2968	0.0423	0.1379	0.1978	0.373	0.1726	0.0764
0.0	0.0	0.0	17487.9097	6508.0655	NaN	NaN	0.2712	0.0427	0.1392	0.1991	0.37	0.1721	0.077
0.0	0.0	0.0	18201.9097	6244.0655	NaN	NaN	0.2554	0.043	0.1387	0.2	0.3708	0.1695	0.078
0.0	0.0	0.0	15490.9097	7175.0655	NaN	NaN	0.3166	0.0434	0.1374	0.1992	0.3729	0.1685	0.0785
0.0	0.0	0.0	15169.9097	3480.0655	NaN	NaN	0.1866	0.0441	0.1377	0.201	0.3698	0.1686	0.0789
0.0	0.0	0.0	17074.9097	6810.0655	NaN	NaN	0.2851	0.0447	0.1369	0.2013	0.3703	0.1674	0.0794
0.0	0.0	0.0	14740.9097	4690.0655	NaN	NaN	0.2414	0.0453	0.1368	0.2019	0.3686	0.1683	0.0792
0.0	0.0	0.0	14316.9097	5229.0655	NaN	NaN	0.2675	0.0457	0.1377	0.2022	0.3673	0.1671	0.0801
0.0	0.0	0.0	20311.9097	7594.0655	NaN	NaN	0.2721	0.0466	0.1371	0.2012	0.3692	0.1657	0.0803
0.0	0.0	0.0	15687.9097	4412.0655	NaN	NaN	0.2195	0.0465	0.1377	0.2043	0.3636	0.1672	0.0807
0.0	0.0	0.0	14095.9097	10325.0655	NaN	NaN	0.4228	0.0468	0.139	0.2029	0.3645	0.1652	0.0817
0.0	0.0	0.0	18819.9097	4202.0655	NaN	NaN	0.1825	0.0474	0.1401	0.2069	0.3583	0.1662	0.0811
0.0	0.0	0.0	13174.9097	5355.0655	NaN	NaN	0.289	0.0481	0.1435	0.2118	0.3471	0.1664	0.0831
0.0	0.0	0.0	12897.9097	5315.0655	NaN	NaN	0.2918	0.0485	0.1452	0.2128	0.3472	0.1632	0.0831
0.0	0.0	0.0	12944.9097	6031.0655	NaN	NaN	0.3178	0.0473	0.1458	0.2148	0.3457	0.1632	0.0832
0.0	0.0	0.0	17810.9097	7815.0655	NaN	NaN	0.305	0.0462	0.1457	0.2121	0.3511	0.1611	0.0837
0.0	0.0	0.0	17958.9097	5972.0655	NaN	NaN	0.2496	0.0453	0.1451	0.2111	0.3544	0.1614	0.0827
0.0	0.0	0.0	13835.9097	8995.0655	NaN	NaN	0.394	0.0449	0.1458	0.2105	0.3538	0.1624	0.0826
0.0	0.0	0.0	15485.9097	5243.0655	NaN	NaN	0.2529	0.0446	0.1456	0.2125	0.3535	0.1616	0.0822
0.0	0.0	0.0	14270.9097	7708.0655	NaN	NaN	0.3507	0.0445	0.1459	0.2158	0.3484	0.1621	0.0833
0.0	0.0	0.0	15683.9097	5962.0655	NaN	NaN	0.2754	0.0446	0.1463	0.2167	0.3478	0.161	0.0837
0.0	0.0	0.0	17535.9097	5195.0655	NaN	NaN	0.2285	0.0441	0.1458	0.2155	0.3519	0.16	0.0828
0.0	0.0	0.0	15219.9097	10296.0655	NaN	NaN	0.4035	0.0436	0.1452	0.2151	0.3534	0.1611	0.0816
0.0	0.0	0.0	18136.9097	6385.0655	NaN	NaN	0.2604	0.0432	0.1451	0.216	0.3534	0.1611	0.0812
0.0	0.0	0.0	18042.9097	9658.0655	NaN	NaN	0.3487	0.0427	0.1431	0.2145	0.3582	0.1606	0.0809
0.0	0.0	0.0	14654.9097	4906.0655	NaN	NaN	0.2508	0.0426	0.1438	0.2156	0.3562	0.1614	0.0805
0.0	0.0	0.0	20556.9097	10462.0655	NaN	NaN	0.3373	0.0423	0.143	0.2141	0.3602	0.1596	0.0808
0.0	0.0	0.0	18895.9097	11329.0655	NaN	NaN	0.3748	0.0424	0.1422	0.2133	0.3628	0.1587	0.0806
0.0	0.0	0.0	15721.9097	9122.0655	NaN	NaN	0.3672	0.0427	0.1424	0.2156	0.3605	0.1574	0.0814
0.0	0.0	0.0	20951.9097	7923.0655	NaN	NaN	0.2744	0.0432	0.1427	0.2155	0.3601	0.1567	0.0819
0.0	0.0	0.0	17689.9097	4568.0655	NaN	NaN	0.2052	0.0437	0.142	0.2166	0.36	0.156	0.0816
0.0	0.0	0.0	14650.9097	8658.0655	NaN	NaN	0.3714	0.0439	0.1427	0.215	0.3605	0.1556	0.0823
0.0	0.0	0.0	17271.9097	6627.0655	NaN	NaN	0.2773	0.0447	0.142	0.2133	0.3634	0.1549	0.0817
0.0	0.0	0.0	13955.9097	5982.0655	NaN	NaN	0.3	0.0448	0.1422	0.2143	0.3607	0.1562	0.0817
0.0	0.0	0.0	16752.9097	7054.0655	NaN	NaN	0.2963	0.045	0.1423	0.2114	0.3646	0.1551	0.0817
0.0	0.0	0.0	17369.9097	7405.0655	NaN	NaN	0.2989	0.0454	0.1429	0.2104	0.3637	0.1562	0.0814
0.0	0.0	0.0	18711.9097	4911.0655	NaN	NaN	0.2079	0.0451	0.1437	0.21	0.3637	0.1557	0.0817
0.0	0.0	0.0	15367.9097	7171.0655	NaN	NaN	0.3182	0.0449	0.1437	0.208	0.3655	0.1563	0.0815
0.0	0.0	0.0	17190.9097	8721.0655	NaN	NaN	0.3366	0.0449	0.1438	0.2084	0.3652	0.1563	0.0813
0.0	0.0	0.0	19108.9097	7864.0655	NaN	NaN	0.2916	0.0446	0.144	0.2097	0.3636	0.157	0.0811
0.0	0.0	0.0	15650.9097	8396.0655	NaN	NaN	0.3492	0.0443	0.1444	0.2115	0.3615	0.1568	0.0815
0.0	0.0	0.0	15861.9097	7959.0655	NaN	NaN	0.3341	0.044	0.145	0.2134	0.3588	0.1573	0.0815
0.0	0.0	0.0	18092.9097	7967.0655	NaN	NaN	0.3057	0.044	0.1455	0.213	0.3582	0.1576	0.0817
0.0	0.0	0.0	15836.9097	5441.0655	NaN	NaN	0.2557	0.0437	0.1458	0.2127	0.3576	0.1587	0.0816
0.0	0.0	0.0	16535.9097	7299.0655	NaN	NaN	0.3062	0.0436	0.1457	0.2108	0.3595	0.1587	0.0817
0.0	0.0	0.0	14047.9097	9308.0655	NaN	NaN	0.3985	0.0438	0.1456	0.2089	0.3605	0.1597	0.0814
0.0	0.0	0.0	15617.9097	5961.0655	NaN	NaN	0.2762	0.044	0.1463	0.2109	0.3558	0.1612	0.0818
0.0	0.0	0.0	16858.9097	6660.0655	NaN	NaN	0.2832	0.044	0.1467	0.2091	0.3569	0.1607	0.0826
0.0	0.0	0.0	20102.9097	6274.0655	NaN	NaN	0.2379	0.0441	0.1463	0.209	0.3573	0.1613	0.082
0.0	0.0	0.0	14871.9097	8083.0655	NaN	NaN	0.3521	0.0434	0.1476	0.2087	0.356	0.1624	0.0819
0.0	0.0	0.0	17758.9097	9301.0655	NaN	NaN	0.3437	0.0434	0.1479	0.2071	0.3583	0.1619	0.0815
0.0	0.0	0.0	15885.9097	3583.0655	NaN	NaN	0.184	0.0428	0.1483	0.2086	0.3554	0.1642	0.0807
0.0	0.0	0.0	18732.9097	9297.0655	NaN	NaN	0.3317	0.0427	0.1493	0.2077	0.3554	0.1638	0.0811
0.0	0.0	0.0	17710.9097	4890.0655	NaN	NaN	0.2164	0.0422	0.1491	0.207	0.3568	0.165	0.0799
0.0	0.0	0.0	20572.9097	7428.0655	NaN	NaN	0.2653	0.0417	0.1495	0.2066	0.3578	0.1647	0.0797
0.0	0.0	0.0	16765.9097	8633.0655	NaN	NaN	0.3399	0.0411	0.1501	0.2043	0.3602	0.1648	0.0794
0.0	0.0	0.0	19772.9097	8234.0655	NaN	NaN	0.294	0.0411	0.15	0.2047	0.3621	0.1628	0.0793
0.0	0.0	0.0	13388.9097	9003.0655	NaN	NaN	0.4021	0.0407	0.1506	0.204	0.3626	0.1623	0.0798
0.0	0.0	0.0	13870.9097	5372.0655	NaN	NaN	0.2792	0.0416	0.1514	0.2054	0.3616	0.1594	0.0807
0.0	0.0	0.0	18349.9097	6807.0655	NaN	NaN	0.2706	0.0425	0.1515	0.2086	0.3576	0.1583	0.0816
0.0	0.0	0.0	16747.9097	5937.0655	NaN	NaN	0.2617	0.0437	0.1513	0.2133	0.3536	0.1553	0.0827
0.0	0.0	0.0	13661.9097	4069.0655	NaN	NaN	0.2295	0.0439	0.1514	0.2154	0.3526	0.1531	0.0836
0.0	0.0	0.0	12963.9097	7075.0655	NaN	NaN	0.3531	0.0441	0.1512	0.2149	0.355	0.1512	0.0836
0.0	0.0	0.0	12385.9097	4700.0655	NaN	NaN	0.2751	0.0434	0.1508	0.2151	0.3562	0.1505	0.0839
0.0	0.0	0.0	14709.9097	8164.0655	NaN	NaN	0.3569	0.0428	0.1489	0.2096	0.3661	0.148	0.0847
0.0	0.0	0.0	17184.9097	9153.0655	NaN	NaN	0.3475	0.043	0.1464	0.2053	0.3741	0.1484	0.0827
0.0	0.0	0.0	16396.9097	9602.0655	NaN	NaN	0.3693	0.0425	0.1455	0.2051	0.3749	0.15	0.082
0.0	0.0	0.0	19359.9097	7790.0655	NaN	NaN	0.2869	0.0421	0.1441	0.2032	0.3792	0.1505	0.0809
0.0	0.0	0.0	16953.9097	9599.0655	NaN	NaN	0.3615	0.0419	0.1425	0.2043	0.3788	0.1527	0.0798
0.0	0.0	0.0	17780.9097	6760.0655	NaN	NaN	0.2755	0.0414	0.1414	0.2033	0.3806	0.1543	0.079
0.0	0.0	0.0	19454.9097	6299.0655	NaN	NaN	0.2446	0.0411	0.1389	0.2023	0.384	0.1563	0.0774
0.0	0.0	0.0	16631.9097	10052.0655	NaN	NaN	0.3767	0.0406	0.137	0.2024	0.385	0.1589	0.0761
0.0	0.0	0.0	17121.9097	8924.0655	NaN	NaN	0.3426	0.0404	0.1366	0.2036	0.3824	0.1619	0.0751
0.0	0.0	0.0	16506.9097	5326.0655	NaN	NaN	0.2439	0.0402	0.1362	0.2042	0.3813	0.1635	0.0746
0.0	0.0	0.0	15729.9097	8104.0655	NaN	NaN	0.34	0.0399	0.1357	0.2036	0.3824	0.1641	0.0742
0.0	0.0	0.0	14915.9097	8072.0655	NaN	NaN	0.3511	0.0397	0.1362	0.2032	0.3821	0.1649	0.0739
0.0	0.0	0.0	17350.9097	9050.0655	NaN	NaN	0.3428	0.0398	0.1366	0.2041	0.3807	0.1648	0.074
0.0	0.0	0.0	16482.9097	6624.0655	NaN	NaN	0.2867	0.0401	0.1369	0.2076	0.3764	0.1648	0.0742
0.0	0.0	0.0	17494.9097	6619.0655	NaN	NaN	0.2745	0.0405	0.1391	0.2102	0.3703	0.1653	0.0747
0.0	0.0	0.0	17061.9097	4942.0655	NaN	NaN	0.2246	0.0408	0.1401	0.2118	0.3691	0.1633	0.0749
0.0	0.0	0.0	17586.9097	8083.0655	NaN	NaN	0.3149	0.0415	0.1419	0.2147	0.3647	0.1616	0.0756
0.0	0.0	0.0	15007.9097	4250.0655	NaN	NaN	0.2207	0.042	0.1429	0.2166	0.3624	0.1596	0.0766
0.0	0.0	0.0	15424.9097	5869.0655	NaN	NaN	0.2756	0.0427	0.1444	0.2187	0.3597	0.1567	0.0778
0.0	0.0	0.0	18483.9097	8778.0655	NaN	NaN	0.322	0.043	0.1444	0.2176	0.3623	0.154	0.0787
0.0	0.0	0.0	16353.9097	4904.0655	NaN	NaN	0.2307	0.0431	0.1448	0.2183	0.3622	0.1523	0.0793
0.0	0.0	0.0	17344.9097	7775.0655	NaN	NaN	0.3095	0.0431	0.1447	0.2169	0.3652	0.1495	0.0805
0.0	0.0	0.0	15082.9097	8798.0655	NaN	NaN	0.3684	0.0438	0.1444	0.2152	0.3672	0.1481	0.0813
0.0	0.0	0.0	15673.9097	4979.0655	NaN	NaN	0.2411	0.044	0.1437	0.2149	0.3688	0.1467	0.0819
0.0	0.0	0.0	17111.9097	10256.0655	NaN	NaN	0.3747	0.0447	0.1441	0.2144	0.3687	0.146	0.0821
0.0	0.0	0.0	20383.9097	5285.0655	NaN	NaN	0.2059	0.0455	0.1447	0.2165	0.3647	0.1466	0.082
0.0	0.0	0.0	18089.9097	6289.0655	NaN	NaN	0.258	0.0455	0.1444	0.2153	0.3669	0.1457	0.0823
0.0	0.0	0.0	13748.9097	6967.0655	NaN	NaN	0.3363	0.0458	0.1434	0.2117	0.3721	0.1452	0.0817
0.0	0.0	0.0	14210.9097	6088.0655	NaN	NaN	0.2999	0.0458	0.1426	0.2115	0.3726	0.1462	0.0814
0.0	0.0	0.0	19050.9097	7961.0655	NaN	NaN	0.2947	0.0459	0.1424	0.209	0.3748	0.1465	0.0815
0.0	0.0	0.0	13419.9097	5686.0655	NaN	NaN	0.2976	0.046	0.1415	0.2078	0.3768	0.1473	0.0807
0.0	0.0	0.0	14003.9097	6349.0655	NaN	NaN	0.3119	0.0459	0.1421	0.2061	0.3767	0.1486	0.0806
0.0	0.0	0.0	16303.9097	7494.0655	NaN	NaN	0.3149	0.0462	0.1407	0.2044	0.3799	0.1489	0.0798
0.0	0.0	0.0	15231.9097	6359.0655	NaN	NaN	0.2945	0.0461	0.1409	0.2083	0.3735	0.1512	0.08
0.0	0.0	0.0	17450.9097	6138.0655	NaN	NaN	0.2602	0.0459	0.1405	0.2069	0.3753	0.1514	0.08
0.0	0.0	0.0	17667.9097	5135.0655	NaN	NaN	0.2252	0.0458	0.1402	0.2081	0.3736	0.153	0.0792
0.0	0.0	0.0	18279.9097	6646.0655	NaN	NaN	0.2666	0.0452	0.1398	0.2069	0.375	0.1537	0.0794
0.0	0.0	0.0	15825.9097	5077.0655	NaN	NaN	0.2429	0.0445	0.1384	0.2034	0.3814	0.1536	0.0787
0.0	0.0	0.0	13464.9097	9166.0655	NaN	NaN	0.405	0.0444	0.1372	0.2017	0.3843	0.154	0.0784
0.0	0.0	0.0	15156.9097	6997.0655	NaN	NaN	0.3158	0.0442	0.1368	0.2014	0.3848	0.1548	0.0781
0.0	0.0	0.0	17613.9097	5919.0655	NaN	NaN	0.2515	0.0446	0.1359	0.2032	0.3831	0.155	0.0781
0.0	0.0	0.0	14129.9097	6812.0655	NaN	NaN	0.3253	0.0448	0.1362	0.2051	0.3794	0.1561	0.0784
0.0	0.0	0.0	19462.9097	5719.0655	NaN	NaN	0.2271	0.0451	0.1358	0.2046	0.3805	0.1555	0.0786
0.0	0.0	0.0	15097.9097	6615.0655	NaN	NaN	0.3047	0.0453	0.1354	0.205	0.3799	0.1556	0.0788
0.0	0.0	0.0	16740.9097	6538.0655	NaN	NaN	0.2809	0.0457	0.1363	0.2066	0.3765	0.1555	0.0794
0.0	0.0	0.0	13157.9097	6358.0655	NaN	NaN	0.3258	0.0459	0.1354	0.2058	0.3784	0.1553	0.0793
0.0	0.0	0.0	14395.9097	5577.0655	NaN	NaN	0.2792	0.0463	0.1372	0.2103	0.3704	0.1566	0.0792
0.0	0.0	0.0	14288.9097	5743.0655	NaN	NaN	0.2867	0.0461	0.1371	0.2113	0.3697	0.1561	0.0797
0.0	0.0	0.0	16107.9097	4139.0655	NaN	NaN	0.2044	0.0462	0.1376	0.2109	0.3698	0.1566	0.079
0.0	0.0	0.0	12696.9097	4480.0655	NaN	NaN	0.2608	0.0456	0.1377	0.2097	0.3709	0.157	0.079
0.0	0.0	0.0	18210.9097	9230.0655	NaN	NaN	0.3364	0.0457	0.1375	0.2071	0.3738	0.1574	0.0786
0.0	0.0	0.0	16584.9097	7069.0655	NaN	NaN	0.2989	0.0453	0.1366	0.2076	0.3738	0.1588	0.078
0.0	0.0	0.0	15780.9097	10986.0655	NaN	NaN	0.4104	0.0452	0.1375	0.2089	0.3701	0.1602	0.0781
0.0	0.0	0.0	20537.9097	5236.0655	NaN	NaN	0.2032	0.0453	0.1377	0.2083	0.3696	0.1617	0.0775
0.0	0.0	0.0	18994.9097	6930.0655	NaN	NaN	0.2673	0.0451	0.1381	0.2088	0.3671	0.1636	0.0773
0.0	0.0	0.0	17638.9097	6111.0655	NaN	NaN	0.2573	0.0448	0.1378	0.2058	0.37	0.1645	0.077
0.0	0.0	0.0	15179.9097	7483.0655	NaN	NaN	0.3302	0.0447	0.137	0.2054	0.3707	0.1662	0.076
0.0	0.0	0.0	17262.9097	6747.0655	NaN	NaN	0.281	0.0446	0.1373	0.2043	0.3696	0.1682	0.076
0.0	0.0	0.0	16311.9097	4887.0655	NaN	NaN	0.2305	0.0448	0.1378	0.2035	0.369	0.1693	0.0755
0.0	0.0	0.0	17879.9097	6241.0655	NaN	NaN	0.2587	0.0447	0.1382	0.2029	0.368	0.1712	0.075
0.0	0.0	0.0	13372.9097	6183.0655	NaN	NaN	0.3162	0.0443	0.1386	0.2015	0.3692	0.1718	0.0747
0.0	0.0	0.0	17231.9097	8719.0655	NaN	NaN	0.336	0.044	0.1381	0.1988	0.3733	0.1712	0.0746
0.0	0.0	0.0	15722.9097	7944.0655	NaN	NaN	0.3357	0.0439	0.1369	0.1977	0.3755	0.1717	0.0744
0.0	0.0	0.0	15059.9097	4600.0655	NaN	NaN	0.234	0.0441	0.1374	0.1991	0.3719	0.1731	0.0743
0.0	0.0	0.0	14895.9097	7353.0655	NaN	NaN	0.3305	0.0444	0.1377	0.2002	0.3696	0.1735	0.0745
0.0	0.0	0.0	15314.9097	7854.0655	NaN	NaN	0.339	0.0448	0.1381	0.2021	0.3675	0.1726	0.0749
0.0	0.0	0.0	13574.9097	5544.0655	NaN	NaN	0.29	0.0449	0.1383	0.2024	0.3666	0.1725	0.0753
0.0	0.0	0.0	13515.9097	5149.0655	NaN	NaN	0.2759	0.045	0.1385	0.2018	0.3688	0.1706	0.0754
0.0	0.0	0.0	20088.9097	7821.0655	NaN	NaN	0.2802	0.0449	0.1375	0.2019	0.3709	0.1697	0.0752
0.0	0.0	0.0	12856.9097	5659.0655	NaN	NaN	0.3056	0.045	0.1388	0.2045	0.3654	0.1704	0.0759
0.0	0.0	0.0	14522.9097	5341.0655	NaN	NaN	0.2689	0.0447	0.1395	0.2026	0.3688	0.1675	0.0768
0.0	0.0	0.0	15696.9097	6329.0655	NaN	NaN	0.2873	0.0445	0.1376	0.2007	0.3746	0.1659	0.0767
0.0	0.0	0.0	17786.9097	7291.0655	NaN	NaN	0.2907	0.0443	0.1388	0.2014	0.3719	0.1662	0.0774
0.0	0.0	0.0	15341.9097	9196.0655	NaN	NaN	0.3748	0.0438	0.1385	0.1993	0.3761	0.1646	0.0776
0.0	0.0	0.0	14863.9097	7215.0655	NaN	NaN	0.3268	0.0438	0.1384	0.2004	0.376	0.164	0.0773
0.0	0.0	0.0	13706.9097	8124.0655	NaN	NaN	0.3721	0.0434	0.1386	0.2022	0.3738	0.1641	0.0779
0.0	0.0	0.0	20263.9097	4975.0655	NaN	NaN	0.1971	0.0436	0.1403	0.2024	0.3722	0.1628	0.0786
0.0	0.0	0.0	19874.9097	7695.0655	NaN	NaN	0.2791	0.0431	0.1394	0.203	0.3737	0.1625	0.0783
0.0	0.0	0.0	14391.9097	8771.0655	NaN	NaN	0.3787	0.0427	0.1401	0.2033	0.3737	0.162	0.0782
0.0	0.0	0.0	18491.9097	7897.0655	NaN	NaN	0.2993	0.0426	0.1397	0.2038	0.3745	0.1617	0.0777
0.0	0.0	0.0	17023.9097	6153.0655	NaN	NaN	0.2655	0.0428	0.1403	0.2058	0.3707	0.1622	0.0783
0.0	0.0	0.0	14333.9097	5965.0655	NaN	NaN	0.2939	0.0426	0.1401	0.2048	0.3728	0.1615	0.0783
0.0	0.0	0.0	13688.9097	6501.0655	NaN	NaN	0.322	0.0425	0.1401	0.2035	0.3743	0.1621	0.0776
0.0	0.0	0.0	18444.9097	9056.0655	NaN	NaN	0.3293	0.0425	0.14	0.2033	0.3745	0.1625	0.0771
0.0	0.0	0.0	18529.9097	6623.0655	NaN	NaN	0.2633	0.0421	0.1394	0.2027	0.3755	0.1634	0.0768
0.0	0.0	0.0	15813.9097	7810.0655	NaN	NaN	0.3306	0.0419	0.139	0.202	0.3767	0.164	0.0763
0.0	0.0	0.0	14986.9097	9686.0655	NaN	NaN	0.3926	0.0417	0.139	0.2014	0.3764	0.1653	0.0762
0.0	0.0	0.0	19350.9097	7210.0655	NaN	NaN	0.2715	0.0419	0.1386	0.2027	0.3747	0.1659	0.0762
0.0	0.0	0.0	19502.9097	6236.0655	NaN	NaN	0.2423	0.0425	0.1389	0.2073	0.3663	0.1686	0.0763
0.0	0.0	0.0	15730.9097	5144.0655	NaN	NaN	0.2464	0.0434	0.1405	0.2113	0.3566	0.1715	0.0767
0.0	0.0	0.0	17425.9097	6066.0655	NaN	NaN	0.2582	0.0436	0.1388	0.2115	0.3583	0.1711	0.0766
0.0	0.0	0.0	14236.9097	9433.0655	NaN	NaN	0.3985	0.0444	0.1379	0.2134	0.3551	0.1724	0.0768
0.0	0.0	0.0	14782.9097	3927.0655	NaN	NaN	0.2099	0.0456	0.139	0.2161	0.348	0.1741	0.0772
0.0	0.0	0.0	17056.9097	4518.0655	NaN	NaN	0.2094	0.0457	0.1377	0.2159	0.3494	0.1741	0.0771
0.0	0.0	0.0	13489.9097	6759.0655	NaN	NaN	0.3338	0.0456	0.1372	0.2156	0.3505	0.1743	0.0769
0.0	0.0	0.0	14040.9097	5271.0655	NaN	NaN	0.2729	0.0452	0.138	0.2153	0.3502	0.1742	0.0771
0.0	0.0	0.0	17465.9097	3758.0655	NaN	NaN	0.1771	0.0454	0.1384	0.213	0.3522	0.174	0.077
0.0	0.0	0.0	14051.9097	5894.0655	NaN	NaN	0.2955	0.045	0.1379	0.2131	0.3531	0.1745	0.0764
0.0	0.0	0.0	12955.9097	8879.0655	NaN	NaN	0.4066	0.0447	0.1391	0.2105	0.3555	0.1746	0.0758
0.0	0.0	0.0	17173.9097	5262.0655	NaN	NaN	0.2345	0.0448	0.1388	0.21	0.3567	0.1748	0.075
0.0	0.0	0.0	12651.9097	5553.0655	NaN	NaN	0.305	0.0445	0.1389	0.2099	0.3563	0.175	0.0753
0.0	0.0	0.0	13691.9097	6614.0655	NaN	NaN	0.3257	0.0439	0.1383	0.2064	0.3633	0.1738	0.0743
0.0	0.0	0.0	13024.9097	7614.0655	NaN	NaN	0.3689	0.0436	0.1378	0.2076	0.3621	0.1748	0.074
0.0	0.0	0.0	18094.9097	8244.0655	NaN	NaN	0.313	0.0433	0.1385	0.2086	0.3603	0.1751	0.0742
0.0	0.0	0.0	14056.9097	2891.0655	NaN	NaN	0.1706	0.043	0.1385	0.2099	0.3579	0.1766	0.074
0.0	0.0	0.0	13842.9097	4602.0655	NaN	NaN	0.2495	0.0425	0.1387	0.2089	0.3597	0.1762	0.0741
0.0	0.0	0.0	17821.9097	9559.0655	NaN	NaN	0.3491	0.0418	0.1362	0.2083	0.364	0.1762	0.0735
0.0	0.0	0.0	14086.9097	5822.0655	NaN	NaN	0.2924	0.0412	0.135	0.2102	0.3629	0.1769	0.0738
0.0	0.0	0.0	17427.9097	4177.0655	NaN	NaN	0.1933	0.0406	0.1348	0.208	0.3654	0.1769	0.0743
0.0	0.0	0.0	14741.9097	7388.0655	NaN	NaN	0.3338	0.0405	0.1316	0.2075	0.3702	0.1763	0.0739
0.0	0.0	0.0	14078.9097	9720.0655	NaN	NaN	0.4084	0.0399	0.1315	0.2083	0.3675	0.1786	0.0741
0.0	0.0	0.0	14495.9097	6255.0655	NaN	NaN	0.3014	0.0399	0.1304	0.2072	0.3699	0.1775	0.075
0.0	0.0	0.0	14307.9097	8471.0655	NaN	NaN	0.3719	0.0403	0.1292	0.2085	0.3695	0.1763	0.0762
0.0	0.0	0.0	14533.9097	6538.0655	NaN	NaN	0.3103	0.041	0.1301	0.2097	0.3644	0.1776	0.0773
0.0	0.0	0.0	14017.9097	6457.0655	NaN	NaN	0.3154	0.0418	0.13	0.2107	0.3618	0.1765	0.0792
0.0	0.0	0.0	17310.9097	6446.0655	NaN	NaN	0.2713	0.0426	0.1302	0.2102	0.3619	0.1745	0.0806
0.0	0.0	0.0	14651.9097	8864.0655	NaN	NaN	0.3769	0.0436	0.1301	0.2124	0.3577	0.1748	0.0814
0.0	0.0	0.0	15495.9097	5099.0655	NaN	NaN	0.2476	0.0451	0.1324	0.2165	0.3469	0.1761	0.0831
0.0	0.0	0.0	19433.9097	7162.0655	NaN	NaN	0.2693	0.046	0.1315	0.2173	0.3463	0.1743	0.0846
0.0	0.0	0.0	15372.9097	4969.0655	NaN	NaN	0.2443	0.0467	0.1315	0.2179	0.3439	0.1746	0.0854
0.0	0.0	0.0	16953.9097	8008.0655	NaN	NaN	0.3208	0.0472	0.131	0.2167	0.3453	0.1742	0.0857
0.0	0.0	0.0	18518.9097	4525.0655	NaN	NaN	0.1964	0.0469	0.1302	0.2151	0.3488	0.174	0.085
0.0	0.0	0.0	14495.9097	5136.0655	NaN	NaN	0.2616	0.0467	0.1297	0.216	0.3488	0.1736	0.0851
0.0	0.0	0.0	15395.9097	2832.0655	NaN	NaN	0.1554	0.0466	0.13	0.2143	0.3503	0.1738	0.0851
0.0	0.0	0.0	17242.9097	3231.0655	NaN	NaN	0.1578	0.0453	0.128	0.2123	0.3571	0.1728	0.0844
0.0	0.0	0.0	16807.9097	6485.0655	NaN	NaN	0.2784	0.0442	0.1266	0.2094	0.3637	0.1727	0.0834
0.0	0.0	0.0	14724.9097	8891.0655	NaN	NaN	0.3765	0.0435	0.1245	0.2083	0.3684	0.1731	0.0823
0.0	0.0	0.0	14906.9097	3922.0655	NaN	NaN	0.2083	0.0428	0.1235	0.2084	0.3688	0.1749	0.0817
0.0	0.0	0.0	11320.9097	5749.0655	NaN	NaN	0.3368	0.0425	0.1212	0.2073	0.3725	0.1748	0.0817
0.0	0.0	0.0	14700.9097	7056.0655	NaN	NaN	0.3243	0.0414	0.1202	0.2053	0.3763	0.1767	0.0801
0.0	0.0	0.0	17944.9097	10243.0655	NaN	NaN	0.3634	0.0406	0.118	0.2042	0.3803	0.1781	0.0789
0.0	0.0	0.0	15463.9097	5022.0655	NaN	NaN	0.2451	0.0393	0.1172	0.204	0.3807	0.1817	0.0771
0.0	0.0	0.0	16381.9097	8627.0655	NaN	NaN	0.345	0.0382	0.116	0.2047	0.3825	0.1827	0.076
0.0	0.0	0.0	13986.9097	7915.0655	NaN	NaN	0.3614	0.037	0.1143	0.2048	0.3858	0.1832	0.0749
0.0	0.0	0.0	16699.9097	8798.0655	NaN	NaN	0.345	0.0366	0.1142	0.2064	0.3855	0.1818	0.0755
0.0	0.0	0.0	15142.9097	7933.0655	NaN	NaN	0.3438	0.0363	0.114	0.2094	0.3843	0.1791	0.0768
0.0	0.0	0.0	17443.9097	5503.0655	NaN	NaN	0.2398	0.0359	0.1136	0.2147	0.3815	0.1747	0.0796
0.0	0.0	0.0	13544.9097	8510.0655	NaN	NaN	0.3859	0.0361	0.1136	0.2194	0.3782	0.1689	0.0839
0.0	0.0	0.0	18396.9097	3861.0655	NaN	NaN	0.1735	0.0365	0.1132	0.224	0.3749	0.1622	0.0892
0.0	0.0	0.0	15532.9097	5610.0655	NaN	NaN	0.2653	0.0366	0.111	0.2261	0.3767	0.1538	0.0957
0.0	0.0	0.0	14852.9097	8367.0655	NaN	NaN	0.3603	0.037	0.1091	0.2257	0.3801	0.1454	0.1027
0.0	0.0	0.0	15791.9097	8783.0655	NaN	NaN	0.3574	0.037	0.1067	0.2269	0.3835	0.1372	0.1086
0.0	0.0	0.0	16167.9097	7157.0655	NaN	NaN	0.3068	0.0376	0.1064	0.231	0.3781	0.1314	0.1155
0.0	0.0	0.0	11639.9097	5976.0655	NaN	NaN	0.3392	0.0381	0.1043	0.2357	0.3744	0.126	0.1215
0.0	0.0	0.0	13713.9097	5121.0655	NaN	NaN	0.2719	0.0392	0.1032	0.2413	0.3657	0.1235	0.1271
0.0	0.0	0.0	15162.9097	7248.0655	NaN	NaN	0.3234	0.042	0.1002	0.2447	0.3587	0.1192	0.1353
0.0	0.0	0.0	19404.9097	3059.0655	NaN	NaN	0.1362	0.0428	0.0976	0.247	0.3567	0.1151	0.1408
0.0	0.0	0.0	17429.9097	6493.0655	NaN	NaN	0.2714	0.0437	0.0942	0.2495	0.3549	0.1116	0.1461
0.0	0.0	0.0	14452.9097	7524.0655	NaN	NaN	0.3424	0.0439	0.0917	0.25	0.3555	0.1101	0.1488
0.0	0.0	0.0	14529.9097	7157.0655	NaN	NaN	0.33	0.044	0.0881	0.2497	0.3585	0.1084	0.1513
0.0	0.0	0.0	12327.9097	8208.0655	NaN	NaN	0.3997	0.0455	0.0844	0.2494	0.3604	0.1074	0.1529
0.0	0.0	0.0	16338.9097	8822.0655	NaN	NaN	0.3506	0.0485	0.0815	0.2547	0.3564	0.1059	0.1531
0.0	0.0	0.0	16891.9097	6698.0655	NaN	NaN	0.2839	0.052	0.0799	0.2607	0.3478	0.1029	0.1567
0.0	0.0	0.0	18417.9097	5080.0655	NaN	NaN	0.2162	0.0542	0.0785	0.2666	0.3431	0.0978	0.1598
0.0	0.0	0.0	17470.9097	8505.0655	NaN	NaN	0.3274	0.053	0.0784	0.2755	0.3352	0.0945	0.1634
0.0	0.0	0.0	20413.9097	6319.0655	NaN	NaN	0.2364	0.0513	0.0784	0.284	0.3296	0.0907	0.166
0.0	0.0	0.0	17375.9097	6271.0655	NaN	NaN	0.2652	0.0479	0.0787	0.2933	0.3258	0.0873	0.1671
0.0	0.0	0.0	11366.9097	6584.0655	NaN	NaN	0.3668	0.0464	0.0791	0.3023	0.3203	0.0847	0.1672
0.0	0.0	0.0	16122.9097	8155.0655	NaN	NaN	0.3359	0.044	0.0809	0.3087	0.317	0.083	0.1664
0.0	0.0	0.0	18080.9097	6480.0655	NaN	NaN	0.2638	0.0437	0.0835	0.311	0.3142	0.0812	0.1664
0.0	0.0	0.0	17594.9097	4338.0655	NaN	NaN	0.1978	0.0425	0.0865	0.3121	0.3174	0.0796	0.1619
0.0	0.0	0.0	17901.9097	12368.0655	NaN	NaN	0.4086	0.0406	0.0905	0.3123	0.3201	0.0792	0.1573
0.0	0.0	0.0	16110.9097	6847.0655	NaN	NaN	0.2982	0.0401	0.0945	0.3106	0.3249	0.0784	0.1515
0.0	0.0	0.0	15810.9097	4613.0655	NaN	NaN	0.2259	0.039	0.0981	0.31	0.327	0.0781	0.1478
0.0	0.0	0.0	15650.9097	8724.0655	NaN	NaN	0.3579	0.0396	0.101	0.3034	0.334	0.0772	0.1448
0.0	0.0	0.0	13045.9097	6522.0655	NaN	NaN	0.3333	0.0388	0.1025	0.3051	0.3361	0.0766	0.1409
0.0	0.0	0.0	15339.9097	6773.0655	NaN	NaN	0.3063	0.0391	0.1053	0.302	0.3385	0.0769	0.1382
0.0	0.0	0.0	16400.9097	7899.0655	NaN	NaN	0.3251	0.0398	0.107	0.297	0.344	0.0776	0.1346
0.0	0.0	0.0	19043.9097	3555.0655	NaN	NaN	0.1573	0.041	0.1092	0.2948	0.3436	0.0787	0.1326
0.0	0.0	0.0	12021.9097	6847.0655	NaN	NaN	0.3629	0.0419	0.1091	0.2882	0.3526	0.0781	0.13
0.0	0.0	0.0	11700.9097	7830.0655	NaN	NaN	0.4009	0.0425	0.1101	0.2846	0.3567	0.0798	0.1263
0.0	0.0	0.0	18071.9097	8065.0655	NaN	NaN	0.3086	0.0437	0.1106	0.2826	0.3584	0.0798	0.125
0.0	0.0	0.0	16920.9097	5822.0655	NaN	NaN	0.256	0.0452	0.111	0.2778	0.3635	0.0785	0.1239
0.0	0.0	0.0	12418.9097	5450.0655	NaN	NaN	0.305	0.0458	0.1115	0.2753	0.3678	0.0781	0.1215
0.0	0.0	0.0	15911.9097	9222.0655	NaN	NaN	0.3669	0.0458	0.1126	0.2724	0.3707	0.0785	0.12
0.0	0.0	0.0	17975.9097	6613.0655	NaN	NaN	0.2689	0.0456	0.112	0.2705	0.3753	0.0774	0.1192
0.0	0.0	0.0	13684.9097	5091.0655	NaN	NaN	0.2711	0.0464	0.1129	0.2707	0.375	0.0766	0.1185
0.0	0.0	0.0	15582.9097	7562.0655	NaN	NaN	0.3267	0.0471	0.1134	0.2682	0.3779	0.0756	0.1177
0.0	0.0	0.0	15984.9097	6668.0655	NaN	NaN	0.2944	0.0468	0.1131	0.2695	0.3789	0.075	0.1167
0.0	0.0	0.0	15936.9097	7292.0655	NaN	NaN	0.3139	0.0473	0.1136	0.2713	0.3774	0.0732	0.1172
0.0	0.0	0.0	17740.9097	5802.0655	NaN	NaN	0.2464	0.0478	0.1148	0.2706	0.3778	0.0724	0.1166
0.0	0.0	0.0	18926.9097	4272.0655	NaN	NaN	0.1841	0.0465	0.1126	0.2735	0.3805	0.0711	0.1159
0.0	0.0	0.0	13396.9097	6160.0655	NaN	NaN	0.315	0.0466	0.1127	0.2745	0.3801	0.0698	0.1163
0.0	0.0	0.0	16393.9097	5753.0655	NaN	NaN	0.2598	0.0459	0.1108	0.2729	0.3851	0.069	0.1162
0.0	0.0	0.0	13355.9097	4433.0655	NaN	NaN	0.2492	0.0458	0.1088	0.2774	0.3837	0.0688	0.1156
0.0	0.0	0.0	14786.9097	9003.0655	NaN	NaN	0.3784	0.0459	0.1074	0.2778	0.3848	0.0679	0.1162
0.0	0.0	0.0	13544.9097	6681.0655	NaN	NaN	0.3303	0.0457	0.1063	0.2805	0.3834	0.0689	0.1152
0.0	0.0	0.0	12927.9097	6417.0655	NaN	NaN	0.3317	0.0464	0.1055	0.2797	0.3841	0.0678	0.1165
0.0	0.0	0.0	14436.9097	8983.0655	NaN	NaN	0.3836	0.0464	0.1038	0.28	0.3852	0.0685	0.1161
0.0	0.0	0.0	18987.9097	5975.0655	NaN	NaN	0.2394	0.047	0.1039	0.2823	0.3814	0.0691	0.1163
0.0	0.0	0.0	14172.9097	5869.0655	NaN	NaN	0.2928	0.0477	0.1031	0.2825	0.3806	0.069	0.117
0.0	0.0	0.0	14064.9097	5765.0655	NaN	NaN	0.2907	0.0474	0.1026	0.2818	0.3813	0.07	0.1169
0.0	0.0	0.0	12186.9097	8106.0655	NaN	NaN	0.3995	0.0472	0.1022	0.2837	0.3797	0.0705	0.1168
0.0	0.0	0.0	16108.9097	7112.0655	NaN	NaN	0.3063	0.0475	0.1023	0.2813	0.3814	0.0707	0.1169
0.0	0.0	0.0	17579.9097	7989.0655	NaN	NaN	0.3125	0.0472	0.1019	0.2793	0.3833	0.0718	0.1166
0.0	0.0	0.0	18199.9097	7483.0655	NaN	NaN	0.2914	0.0478	0.1016	0.2783	0.3842	0.0723	0.1158
0.0	0.0	0.0	16315.9097	5422.0655	NaN	NaN	0.2494	0.0488	0.1023	0.2756	0.3847	0.074	0.1145
0.0	0.0	0.0	18954.9097	8100.0655	NaN	NaN	0.2994	0.0495	0.1016	0.2694	0.3916	0.0744	0.1135
0.0	0.0	0.0	14383.9097	4663.0655	NaN	NaN	0.2448	0.0503	0.1017	0.2683	0.3922	0.0765	0.1111
0.0	0.0	0.0	19177.9097	8805.0655	NaN	NaN	0.3147	0.0514	0.1018	0.2596	0.4005	0.0767	0.11
0.0	0.0	0.0	14750.9097	8154.0655	NaN	NaN	0.356	0.0521	0.1018	0.2557	0.4052	0.0789	0.1063
0.0	0.0	0.0	15138.9097	8524.0655	NaN	NaN	0.3602	0.0539	0.1032	0.2491	0.4094	0.08	0.1043
0.0	0.0	0.0	14511.9097	7859.0655	NaN	NaN	0.3513	0.0559	0.1035	0.2419	0.4153	0.0818	0.1017
0.0	0.0	0.0	13204.9097	6796.0655	NaN	NaN	0.3398	0.0582	0.1055	0.2371	0.4161	0.0841	0.0991
0.0	0.0	0.0	16196.9097	6182.0655	NaN	NaN	0.2762	0.0615	0.1076	0.2284	0.4191	0.0866	0.0968
0.0	0.0	0.0	17167.9097	6321.0655	NaN	NaN	0.2691	0.0634	0.1088	0.2222	0.4226	0.0893	0.0938
0.0	0.0	0.0	14322.9097	5967.0655	NaN	NaN	0.2941	0.067	0.1097	0.2159	0.4239	0.0914	0.0921
0.0	0.0	0.0	14904.9097	4727.0655	NaN	NaN	0.2408	0.0702	0.112	0.2099	0.4237	0.0947	0.0895
0.0	0.0	0.0	16714.9097	6771.0655	NaN	NaN	0.2883	0.0711	0.1124	0.206	0.4265	0.0966	0.0874
0.0	0.0	0.0	15870.9097	8434.0655	NaN	NaN	0.347	0.0733	0.1137	0.2005	0.4277	0.0998	0.085
0.0	0.0	0.0	16428.9097	6456.0655	NaN	NaN	0.2821	0.0759	0.1158	0.1941	0.428	0.1035	0.0827
0.0	0.0	0.0	17738.9097	7348.0655	NaN	NaN	0.2929	0.0774	0.1145	0.1892	0.4324	0.105	0.0815
0.0	0.0	0.0	15767.9097	8595.0655	NaN	NaN	0.3528	0.081	0.1152	0.1855	0.4294	0.1086	0.0802
0.0	0.0	0.0	15093.9097	6859.0655	NaN	NaN	0.3124	0.0855	0.1146	0.1815	0.4292	0.1088	0.0803
0.0	0.0	0.0	15895.9097	2761.0655	NaN	NaN	0.148	0.0877	0.1132	0.1799	0.4296	0.1098	0.0798
0.0	0.0	0.0	16979.9097	8020.0655	NaN	NaN	0.3208	0.0901	0.111	0.1763	0.434	0.1086	0.08
0.0	0.0	0.0	14817.9097	6342.0655	NaN	NaN	0.2997	0.09	0.1089	0.1759	0.436	0.1098	0.0793
0.0	0.0	0.0	16615.9097	8660.0655	NaN	NaN	0.3426	0.0898	0.106	0.1725	0.4434	0.1088	0.0794
0.0	0.0	0.0	12598.9097	5350.0655	NaN	NaN	0.2981	0.0912	0.1043	0.1746	0.4404	0.1103	0.0791
0.0	0.0	0.0	17160.9097	6454.0655	NaN	NaN	0.2733	0.0914	0.1019	0.1722	0.4464	0.1087	0.0794
0.0	0.0	0.0	12685.9097	8809.0655	NaN	NaN	0.4098	0.0897	0.0992	0.1716	0.4512	0.1096	0.0787
0.0	0.0	0.0	16745.9097	6867.0655	NaN	NaN	0.2908	0.0909	0.0972	0.1685	0.4566	0.1083	0.0785
0.0	0.0	0.0	17801.9097	6277.0655	NaN	NaN	0.2607	0.0929	0.0963	0.1702	0.4532	0.1099	0.0775
0.0	0.0	0.0	18646.9097	5472.0655	NaN	NaN	0.2269	0.0959	0.0956	0.1672	0.4561	0.1084	0.0768
0.0	0.0	0.0	14091.9097	7707.0655	NaN	NaN	0.3536	0.0958	0.0942	0.1678	0.4566	0.1101	0.0755
0.0	0.0	0.0	17738.9097	8495.0655	NaN	NaN	0.3238	0.0961	0.0933	0.1636	0.4626	0.1101	0.0743
0.0	0.0	0.0	15320.9097	8232.0655	NaN	NaN	0.3495	0.1004	0.0926	0.164	0.4583	0.1108	0.0739
0.0	0.0	0.0	18416.9097	5734.0655	NaN	NaN	0.2374	0.1097	0.0948	0.1623	0.4498	0.1099	0.0735
0.0	0.0	0.0	13228.9097	4563.0655	NaN	NaN	0.2565	0.1154	0.0965	0.162	0.4427	0.1111	0.0723
0.0	0.0	0.0	13641.9097	7669.0655	NaN	NaN	0.3599	0.1194	0.0971	0.1598	0.4419	0.11	0.0718
0.0	0.0	0.0	13605.9097	8084.0655	NaN	NaN	0.3727	0.1226	0.0973	0.1581	0.44	0.1109	0.0711
0.0	0.0	0.0	14464.9097	6395.0655	NaN	NaN	0.3066	0.1271	0.097	0.1568	0.4383	0.1094	0.0714
0.0	0.0	0.0	14410.9097	7565.0655	NaN	NaN	0.3442	0.1324	0.0974	0.156	0.4337	0.1099	0.0707
0.0	0.0	0.0	17267.9097	6946.0655	NaN	NaN	0.2869	0.1362	0.0979	0.1546	0.4305	0.1098	0.071
0.0	0.0	0.0	13908.9097	4408.0655	NaN	NaN	0.2407	0.1405	0.0977	0.1539	0.4267	0.1102	0.071
0.0	0.0	0.0	13069.9097	10786.0655	NaN	NaN	0.4521	0.1459	0.098	0.1528	0.4227	0.1094	0.0711
0.0	0.0	0.0	13476.9097	5680.0655	NaN	NaN	0.2965	0.1545	0.0993	0.1515	0.4148	0.1091	0.0709
0.0	0.0	0.0	13906.9097	4296.0655	NaN	NaN	0.236	0.1612	0.1002	0.1503	0.4098	0.1079	0.0706
0.0	0.0	0.0	12511.9097	10348.0655	NaN	NaN	0.4527	0.163	0.1009	0.1487	0.409	0.1094	0.069
0.0	0.0	0.0	18186.9097	7092.0655	NaN	NaN	0.2806	0.1625	0.1013	0.1449	0.4127	0.1115	0.067
0.0	0.0	0.0	13711.9097	7508.0655	NaN	NaN	0.3538	0.1688	0.1013	0.1409	0.4108	0.113	0.0652
0.0	0.0	0.0	11723.9097	9101.0655	NaN	NaN	0.437	0.1721	0.1007	0.1365	0.4135	0.1133	0.0639
0.0	0.0	0.0	12657.9097	6153.0655	NaN	NaN	0.3271	0.1788	0.1011	0.1328	0.4095	0.1164	0.0615
0.0	0.0	0.0	14497.9097	6844.0655	NaN	NaN	0.3207	0.189	0.103	0.1278	0.4023	0.1182	0.0597
0.0	0.0	0.0	16076.9097	6679.0655	NaN	NaN	0.2935	0.2004	0.1035	0.1232	0.3949	0.1201	0.0579
0.0	0.0	0.0	15873.9097	7380.0655	NaN	NaN	0.3174	0.2081	0.104	0.117	0.3942	0.1208	0.0559
0.0	0.0	0.0	15087.9097	9372.0655	NaN	NaN	0.3832	0.2151	0.1053	0.1132	0.3911	0.1213	0.054
0.0	0.0	0.0	18549.9097	10044.0655	NaN	NaN	0.3513	0.2172	0.1076	0.1108	0.3887	0.1233	0.0524
0.0	0.0	0.0	14304.9097	6463.0655	NaN	NaN	0.3112	0.2307	0.1091	0.1059	0.3815	0.1219	0.0509
0.0	0.0	0.0	15213.9097	7085.0655	NaN	NaN	0.3177	0.2409	0.1123	0.1056	0.3682	0.123	0.0501
0.0	0.0	0.0	16840.9097	4173.0655	NaN	NaN	0.1986	0.2461	0.1159	0.1044	0.3612	0.1233	0.0491
0.0	0.0	0.0	13521.9097	8984.0655	NaN	NaN	0.3992	0.2535	0.1208	0.1069	0.3463	0.1237	0.0489
0.0	0.0	0.0	13553.9097	6464.0655	NaN	NaN	0.3229	0.2494	0.123	0.1099	0.3445	0.1238	0.0494
0.0	0.0	0.0	14149.9097	7938.0655	NaN	NaN	0.3594	0.2401	0.1265	0.1112	0.3484	0.1247	0.0491
0.0	0.0	0.0	16444.9097	7111.0655	NaN	NaN	0.3019	0.2368	0.1308	0.1136	0.3446	0.1252	0.0491
0.0	0.0	0.0	17281.9097	6879.0655	NaN	NaN	0.2847	0.2359	0.1337	0.1163	0.341	0.1237	0.0495
0.0	0.0	0.0	11285.9097	5861.0655	NaN	NaN	0.3418	0.2294	0.1362	0.1192	0.3423	0.123	0.0499
0.0	0.0	0.0	10149.9097	7328.0655	NaN	NaN	0.4193	0.2284	0.1376	0.1236	0.3382	0.1211	0.051
0.0	0.0	0.0	21901.9097	5682.0655	NaN	NaN	0.206	0.2131	0.1397	0.1269	0.345	0.1236	0.0517
0.0	0.0	0.0	17729.9097	6814.0655	NaN	NaN	0.2776	0.211	0.1396	0.1277	0.3459	0.123	0.0528
0.0	0.0	0.0	14937.9097	8706.0655	NaN	NaN	0.3682	0.2098	0.1395	0.1297	0.3438	0.1236	0.0537
0.0	0.0	0.0	17073.9097	3497.0655	NaN	NaN	0.17	0.2057	0.1378	0.1279	0.3492	0.1247	0.0547
0.0	0.0	0.0	11993.9097	7411.0655	NaN	NaN	0.3819	0.2084	0.1357	0.1259	0.3495	0.1245	0.056
0.0	0.0	0.0	18116.9097	6703.0655	NaN	NaN	0.2701	0.2027	0.1318	0.1224	0.3607	0.1264	0.0561
0.0	0.0	0.0	14653.9097	9441.0655	NaN	NaN	0.3918	0.2067	0.1279	0.1171	0.3646	0.1288	0.0548
0.0	0.0	0.0	13079.9097	7924.0655	NaN	NaN	0.3773	0.2207	0.1271	0.1121	0.356	0.13	0.0541
0.0	0.0	0.0	16204.9097	5379.0655	NaN	NaN	0.2492	0.2405	0.1271	0.1061	0.3426	0.1299	0.0538
0.0	0.0	0.0	12708.9097	5687.0655	NaN	NaN	0.3091	0.2606	0.1264	0.1009	0.3301	0.1297	0.0522
0.0	0.0	0.0	11874.9097	8710.0655	NaN	NaN	0.4231	0.2763	0.1266	0.0936	0.3213	0.132	0.0502
0.0	0.0	0.0	14871.9097	7779.0655	NaN	NaN	0.3434	0.3003	0.1251	0.0855	0.3081	0.1333	0.0477
0.0	0.0	0.0	9292.9097	5713.0655	NaN	NaN	0.3807	0.3263	0.1203	0.0787	0.2949	0.1355	0.0443
0.0	0.0	0.0	16363.9097	9352.0655	NaN	NaN	0.3637	0.362	0.1184	0.0658	0.2818	0.1312	0.0408
0.0	0.0	0.0	15138.9097	4026.0655	NaN	NaN	0.2101	0.4714	0.1088	0.0552	0.2163	0.1129	0.0354
0.0	0.0	0.0	11156.9097	8066.0655	NaN	NaN	0.4196	0.5815	0.0904	0.0456	0.1652	0.086	0.0313
0.0	0.0	0.0	-1084.0903	6476.0655	NaN	NaN	1.2011	0.701	0.0658	0.0363	0.1101	0.0602	0.0266
0.0	0.0	0.0	6222.9097	8056.0655	NaN	NaN	0.5642	0.7299	0.0582	0.0379	0.0947	0.0533	0.0261
0.0	0.0	0.0	13215.9097	4511.0655	NaN	NaN	0.2545	0.7447	0.0543	0.0386	0.0878	0.0492	0.0254
0.0	0.0	0.0	1466.9097	9758.0655	NaN	NaN	0.8693	0.7617	0.0505	0.0359	0.0831	0.0452	0.0237
0.0	0.0	0.0	-2114.0903	8735.0655	NaN	NaN	1.3	0.7851	0.0452	0.0324	0.0725	0.0431	0.0218
0.0	0.0	0.0	482.9097	8407.0655	NaN	NaN	0.9457	0.778	0.0441	0.0355	0.0759	0.044	0.0225
0.0	0.0	0.0	1443.9097	7018.0655	NaN	NaN	0.8294	0.686	0.0554	0.0521	0.1193	0.0583	0.0289
0.0	0.0	0.0	7044.9097	9144.0655	NaN	NaN	0.5648	0.5427	0.07	0.0757	0.1928	0.0837	0.0351
0.0	0.0	0.0	16221.9097	13482.0655	NaN	NaN	0.4539	0.4001	0.0885	0.0928	0.2682	0.1121	0.0383
0.0	0.0	0.0	14329.9097	7993.0655	NaN	NaN	0.3581	0.3546	0.0951	0.0918	0.2963	0.125	0.0372
0.0	0.0	0.0	13900.9097	3469.0655	NaN	NaN	0.1997	0.3111	0.1003	0.0937	0.3197	0.138	0.0372
0.0	0.0	0.0	15613.9097	8957.0655	NaN	NaN	0.3645	0.2635	0.106	0.0944	0.3431	0.1558	0.0372
0.0	0.0	0.0	13526.9097	4875.0655	NaN	NaN	0.2649	0.2387	0.11	0.0934	0.3524	0.1685	0.037
0.0	0.0	0.0	13954.9097	8481.0655	NaN	NaN	0.378	0.2177	0.1121	0.0939	0.3629	0.1761	0.0374
0.0	0.0	0.0	13975.9097	6388.0655	NaN	NaN	0.3137	0.2027	0.1123	0.0946	0.3725	0.1799	0.0379
0.0	0.0	0.0	14992.9097	9538.0655	NaN	NaN	0.3888	0.1929	0.1118	0.0928	0.3819	0.1826	0.0379
0.0	0.0	0.0	13322.9097	3577.0655	NaN	NaN	0.2117	0.1898	0.1105	0.0911	0.389	0.1814	0.0381
0.0	0.0	0.0	17383.9097	6671.0655	NaN	NaN	0.2773	0.1834	0.111	0.0937	0.3906	0.1818	0.0395
0.0	0.0	0.0	15375.9097	4095.0655	NaN	NaN	0.2103	0.1755	0.1114	0.0969	0.3968	0.1782	0.0412
0.0	0.0	0.0	13846.9097	6599.0655	NaN	NaN	0.3228	0.1657	0.1151	0.1047	0.3914	0.1791	0.044
0.0	0.0	0.0	12884.9097	8252.0655	NaN	NaN	0.3904	0.1547	0.1147	0.1065	0.4058	0.1736	0.0447
0.0	0.0	0.0	13076.9097	8867.0655	NaN	NaN	0.4041	0.1467	0.118	0.1103	0.402	0.1791	0.0439
0.0	0.0	0.0	15404.9097	6945.0655	NaN	NaN	0.3107	0.1425	0.1198	0.1093	0.4048	0.181	0.0425
0.0	0.0	0.0	14276.9097	7273.0655	NaN	NaN	0.3375	0.1413	0.1205	0.1107	0.4015	0.1853	0.0408
0.0	0.0	0.0	11373.9097	7993.0655	NaN	NaN	0.4127	0.1394	0.1208	0.1111	0.4001	0.1892	0.0394
0.0	0.0	0.0	18562.9097	5660.0655	NaN	NaN	0.2337	0.1423	0.1206	0.1128	0.3942	0.1914	0.0387
0.0	0.0	0.0	15771.9097	7718.0655	NaN	NaN	0.3286	0.1429	0.1196	0.1151	0.3902	0.1936	0.0385
0.0	0.0	0.0	14798.9097	4694.0655	NaN	NaN	0.2408	0.1451	0.1194	0.116	0.3857	0.1954	0.0384
0.0	0.0	0.0	13475.9097	7315.0655	NaN	NaN	0.3518	0.1461	0.1184	0.1168	0.3843	0.1964	0.038
0.0	0.0	0.0	14351.9097	8038.0655	NaN	NaN	0.359	0.1476	0.1176	0.1157	0.3844	0.1971	0.0376
0.0	0.0	0.0	11984.9097	7378.0655	NaN	NaN	0.381	0.1495	0.1161	0.1142	0.3857	0.1977	0.0369
0.0	0.0	0.0	22488.9097	7591.0655	NaN	NaN	0.2524	0.152	0.1159	0.1134	0.3794	0.203	0.0363
0.0	0.0	0.0	13609.9097	8588.0655	NaN	NaN	0.3869	0.1551	0.1165	0.112	0.3752	0.2055	0.0357
0.0	0.0	0.0	15776.9097	7299.0655	NaN	NaN	0.3163	0.1556	0.118	0.1106	0.3711	0.2098	0.035
0.0	0.0	0.0	12240.9097	6295.0655	NaN	NaN	0.3396	0.1573	0.1191	0.1099	0.3696	0.2095	0.0346
0.0	0.0	0.0	20600.9097	6806.0655	NaN	NaN	0.2483	0.1536	0.1215	0.1091	0.3708	0.211	0.0341
0.0	0.0	0.0	12182.9097	6461.0655	NaN	NaN	0.3465	0.1499	0.1228	0.1095	0.3735	0.2109	0.0333
0.0	0.0	0.0	14536.9097	4578.0655	NaN	NaN	0.2395	0.1429	0.1246	0.1078	0.3815	0.2109	0.0323
0.0	0.0	0.0	17690.9097	5785.0655	NaN	NaN	0.2464	0.14	0.1247	0.1044	0.3881	0.2119	0.0309
0.0	0.0	0.0	12550.9097	9728.0655	NaN	NaN	0.4366	0.1423	0.1265	0.1018	0.3806	0.219	0.0298
0.0	0.0	0.0	15577.9097	6212.0655	NaN	NaN	0.2851	0.1472	0.1281	0.0981	0.38	0.2174	0.0293
0.0	0.0	0.0	12294.9097	6045.0655	NaN	NaN	0.3296	0.154	0.1294	0.0961	0.3732	0.2186	0.0287
0.0	0.0	0.0	17450.9097	9475.0655	NaN	NaN	0.3519	0.1634	0.1326	0.0919	0.3681	0.2158	0.0283
0.0	0.0	0.0	22459.9097	6010.0655	NaN	NaN	0.2111	0.1754	0.1339	0.089	0.3616	0.2124	0.0276
0.0	0.0	0.0	16866.9097	6672.0655	NaN	NaN	0.2834	0.1843	0.1353	0.0853	0.3577	0.2107	0.0267
0.0	0.0	0.0	14799.9097	6000.0655	NaN	NaN	0.2885	0.1955	0.1343	0.08	0.3624	0.2017	0.026
0.0	0.0	0.0	12411.9097	10694.0655	NaN	NaN	0.4628	0.2003	0.1383	0.0801	0.3524	0.204	0.0249
0.0	0.0	0.0	10764.9097	8065.0655	NaN	NaN	0.4283	0.2057	0.1402	0.0777	0.3523	0.2	0.0241
0.0	0.0	0.0	15068.9097	5367.0655	NaN	NaN	0.2626	0.2119	0.1405	0.0778	0.3463	0.1999	0.0236
0.0	0.0	0.0	25539.9097	6472.0655	NaN	NaN	0.2022	0.2074	0.1444	0.0773	0.3487	0.1988	0.0234
0.0	0.0	0.0	25938.9097	4821.0655	NaN	NaN	0.1567	0.2042	0.1454	0.0794	0.3446	0.2038	0.0226
0.0	0.0	0.0	18999.9097	5372.0655	NaN	NaN	0.2204	0.1972	0.148	0.0792	0.3495	0.2035	0.0225
0.0	0.0	0.0	18428.9097	3165.0655	NaN	NaN	0.1466	0.1862	0.1479	0.0832	0.3474	0.2129	0.0224
0.0	0.0	0.0	13280.9097	6637.0655	NaN	NaN	0.3332	0.1786	0.1482	0.0845	0.3501	0.2156	0.023
0.0	0.0	0.0	19041.9097	3123.0655	NaN	NaN	0.1409	0.1699	0.1464	0.089	0.3478	0.2232	0.0236
0.0	0.0	0.0	16005.9097	5873.0655	NaN	NaN	0.2684	0.1643	0.1407	0.0901	0.3571	0.2234	0.0244
0.0	0.0	0.0	16857.9097	4641.0655	NaN	NaN	0.2159	0.1582	0.1353	0.0924	0.3634	0.2253	0.0255
0.0	0.0	0.0	15924.9097	9717.0655	NaN	NaN	0.379	0.1495	0.1307	0.0955	0.3743	0.2229	0.0271
0.0	0.0	0.0	15933.9097	9618.0655	NaN	NaN	0.3764	0.1412	0.1264	0.1006	0.3756	0.2281	0.0281
0.0	0.0	0.0	15743.9097	7297.0655	NaN	NaN	0.3167	0.1384	0.122	0.104	0.377	0.2298	0.0289
0.0	0.0	0.0	17472.9097	3975.0655	NaN	NaN	0.1853	0.1358	0.1184	0.1044	0.3813	0.2308	0.0293
0.0	0.0	0.0	10842.9097	10190.0655	NaN	NaN	0.4845	0.1324	0.1144	0.1019	0.3891	0.2333	0.0289
0.0	0.0	0.0	15441.9097	6582.0655	NaN	NaN	0.2989	0.132	0.1111	0.1	0.3896	0.239	0.0284
0.0	0.0	0.0	16307.9097	7059.0655	NaN	NaN	0.3021	0.1341	0.1099	0.1004	0.3832	0.244	0.0284
0.0	0.0	0.0	12305.9097	7401.0655	NaN	NaN	0.3756	0.1375	0.1092	0.0993	0.3818	0.2434	0.0287
0.0	0.0	0.0	14005.9097	7871.0655	NaN	NaN	0.3598	0.1379	0.1093	0.0998	0.3813	0.2428	0.0289
0.0	0.0	0.0	14614.9097	8868.0655	NaN	NaN	0.3776	0.1397	0.1119	0.102	0.3773	0.239	0.03
0.0	0.0	0.0	16352.9097	5056.0655	NaN	NaN	0.2362	0.1399	0.1145	0.1023	0.3758	0.2365	0.031
0.0	0.0	0.0	15612.9097	4478.0655	NaN	NaN	0.2229	0.1454	0.1178	0.1015	0.3689	0.2345	0.0317
0.0	0.0	0.0	13160.9097	9433.0655	NaN	NaN	0.4175	0.1553	0.1208	0.0963	0.3659	0.23	0.0317
0.0	0.0	0.0	11204.9097	10587.0655	NaN	NaN	0.4858	0.1865	0.1257	0.0847	0.3583	0.2135	0.0313
0.0	0.0	0.0	-2988.0903	7784.0655	NaN	NaN	1.3	0.3224	0.1359	0.0689	0.2826	0.1616	0.0286
0.0	0.0	0.0	-785.0903	5408.0655	NaN	NaN	1.1698	0.4142	0.1308	0.0545	0.2431	0.1307	0.0268
0.0	0.0	0.0	4458.9097	6506.0655	NaN	NaN	0.5933	0.3938	0.1327	0.0565	0.2501	0.1377	0.0293
0.0	0.0	0.0	17649.9097	6125.0655	NaN	NaN	0.2576	0.257	0.1607	0.0713	0.3031	0.1727	0.0352
0.0	0.0	0.0	13321.9097	7039.0655	NaN	NaN	0.3457	0.2086	0.1763	0.0779	0.3093	0.1943	0.0336
0.0	0.0	0.0	13330.9097	11471.0655	NaN	NaN	0.4625	0.1771	0.1834	0.0821	0.3124	0.2128	0.0322
0.0	0.0	0.0	19624.9097	4840.0655	NaN	NaN	0.1978	0.1619	0.1839	0.0815	0.3184	0.223	0.0313
0.0	0.0	0.0	12899.9097	5132.0655	NaN	NaN	0.2846	0.1502	0.1809	0.0811	0.3222	0.2345	0.031
0.0	0.0	0.0	12545.9097	7101.0655	NaN	NaN	0.3614	0.1439	0.1778	0.0807	0.3263	0.2399	0.0314
0.0	0.0	0.0	16418.9097	5244.0655	NaN	NaN	0.2421	0.1414	0.1743	0.0794	0.3323	0.2408	0.0318
0.0	0.0	0.0	10141.9097	5987.0655	NaN	NaN	0.3712	0.1435	0.1681	0.0775	0.3398	0.2387	0.0324
0.0	0.0	0.0	14539.9097	5298.0655	NaN	NaN	0.2671	0.1462	0.1595	0.0758	0.353	0.2324	0.0331
0.0	0.0	0.0	14717.9097	9755.0655	NaN	NaN	0.3986	0.1442	0.1549	0.0763	0.356	0.2351	0.0334
0.0	0.0	0.0	14556.9097	9173.0655	NaN	NaN	0.3866	0.1409	0.1552	0.0783	0.3463	0.2458	0.0336
0.0	0.0	0.0	17040.9097	4443.0655	NaN	NaN	0.2068	0.142	0.1538	0.0803	0.3346	0.2545	0.0348
0.0	0.0	0.0	14878.9097	7954.0655	NaN	NaN	0.3484	0.1405	0.1544	0.0813	0.3202	0.2672	0.0365
0.0	0.0	0.0	16690.9097	6020.0655	NaN	NaN	0.2651	0.14	0.1553	0.0786	0.3134	0.2755	0.0371
0.0	0.0	0.0	14866.9097	3369.0655	NaN	NaN	0.1847	0.1531	0.1498	0.0686	0.3202	0.2716	0.0367
0.0	0.0	0.0	14934.9097	7308.0655	NaN	NaN	0.3286	0.1598	0.1618	0.0605	0.2998	0.2812	0.0368
