# Supplementary material for: DeepFRET, a software for rapid and automated single-molecule FRET data classification using deep learning
Source: eLife. 2020 Nov 3;9:e60404. doi: 10.7554/eLife.60404 (PMC7609065; doi:10.7554/eLife.60404)
Supplement: Figure 4—source data 1. [file elife-60404-fig4-data1.zip › Figure 4-source data 1/Fig_S4a/Traces/traces_all_n294/Traces_Fig2d_4mMAc_mov1_combined_tif_pair44.txt]

Exported by DeepFRET
Date: 2020-08-26, 18:13
Video filename: None
FRET pair #44
Bleaches at 271
D-Dexc-bg	A-Dexc-bg	A-Aexc-bg	D-Dexc-rw	A-Dexc-rw	A-Aexc-rw	S	E	p_bleached	p_aggregated	p_noisy	p_scrambled	p_static	p_dynamic
0.0	0.0	0.0	39016.5826	4460.5188	NaN	NaN	0.1026	0.135	0.397	0.0461	0.0777	0.2953	0.049
0.0	0.0	0.0	39367.5826	10394.5188	NaN	NaN	0.2089	0.1164	0.4183	0.0441	0.0746	0.2965	0.0501
0.0	0.0	0.0	40619.5826	9369.5188	NaN	NaN	0.1874	0.1206	0.4748	0.041	0.066	0.2522	0.0454
0.0	0.0	0.0	41575.5826	8590.5188	NaN	NaN	0.1712	0.1175	0.4675	0.042	0.0665	0.2602	0.0462
0.0	0.0	0.0	41367.5826	7669.5188	NaN	NaN	0.1564	0.1187	0.4754	0.0417	0.0661	0.2511	0.047
0.0	0.0	0.0	36953.5826	9620.5188	NaN	NaN	0.2066	0.1246	0.4568	0.0421	0.0671	0.2623	0.0471
0.0	0.0	0.0	40886.5826	9060.5188	NaN	NaN	0.1814	0.1268	0.4496	0.0423	0.0677	0.2666	0.0471
0.0	0.0	0.0	43622.5826	8225.5188	NaN	NaN	0.1586	0.1301	0.4354	0.0425	0.0698	0.2752	0.0469
0.0	0.0	0.0	38528.5826	10250.5188	NaN	NaN	0.2101	0.1342	0.4247	0.0424	0.0703	0.2818	0.0466
0.0	0.0	0.0	40877.5826	7433.5188	NaN	NaN	0.1539	0.1357	0.4159	0.0428	0.0707	0.2878	0.047
0.0	0.0	0.0	37106.5826	4675.5188	NaN	NaN	0.1119	0.1371	0.4029	0.0432	0.0706	0.299	0.0471
0.0	0.0	0.0	37816.5826	6206.5188	NaN	NaN	0.141	0.136	0.3916	0.0433	0.0713	0.3105	0.0474
0.0	0.0	0.0	37574.5826	8975.5188	NaN	NaN	0.1928	0.1349	0.377	0.0436	0.0721	0.3252	0.0473
0.0	0.0	0.0	40734.5826	11776.5188	NaN	NaN	0.2243	0.1315	0.3644	0.0441	0.0727	0.3403	0.0471
0.0	0.0	0.0	45513.5826	8727.5188	NaN	NaN	0.1609	0.1299	0.357	0.0448	0.0728	0.3489	0.0466
0.0	0.0	0.0	39360.5826	8447.5188	NaN	NaN	0.1767	0.1288	0.3597	0.0452	0.0741	0.3455	0.0467
0.0	0.0	0.0	45609.5826	10254.5188	NaN	NaN	0.1836	0.1316	0.3804	0.0464	0.0731	0.3223	0.0463
0.0	0.0	0.0	37636.5826	7771.5188	NaN	NaN	0.1711	0.1321	0.3698	0.0449	0.0732	0.3322	0.0478
0.0	0.0	0.0	35582.5826	7351.5188	NaN	NaN	0.1712	0.1337	0.3667	0.0435	0.0725	0.3345	0.0491
0.0	0.0	0.0	36567.5826	8016.5188	NaN	NaN	0.1798	0.1335	0.3623	0.043	0.0728	0.3385	0.0499
0.0	0.0	0.0	33979.5826	10097.5188	NaN	NaN	0.2291	0.1308	0.3655	0.0426	0.0724	0.3382	0.0505
0.0	0.0	0.0	36975.5826	7065.5188	NaN	NaN	0.1604	0.1308	0.3639	0.0426	0.0733	0.338	0.0513
0.0	0.0	0.0	36323.5826	7909.5188	NaN	NaN	0.1788	0.1296	0.3606	0.0432	0.0734	0.3415	0.0518
0.0	0.0	0.0	36619.5826	9297.5188	NaN	NaN	0.2025	0.1292	0.3679	0.0437	0.0732	0.3343	0.0517
0.0	0.0	0.0	40723.5826	11083.5188	NaN	NaN	0.2139	0.1274	0.3714	0.0443	0.0729	0.3323	0.0517
0.0	0.0	0.0	35633.5826	9748.5188	NaN	NaN	0.2148	0.1277	0.3731	0.0447	0.0736	0.3297	0.0511
0.0	0.0	0.0	36576.5826	6236.5188	NaN	NaN	0.1457	0.1281	0.3758	0.0447	0.074	0.327	0.0505
0.0	0.0	0.0	35755.5826	9733.5188	NaN	NaN	0.214	0.128	0.3806	0.0444	0.075	0.322	0.05
0.0	0.0	0.0	38934.5826	12586.5188	NaN	NaN	0.2443	0.1269	0.3874	0.0446	0.0749	0.317	0.0493
0.0	0.0	0.0	40901.5826	7139.5188	NaN	NaN	0.1486	0.1278	0.3948	0.0445	0.0751	0.3091	0.0487
0.0	0.0	0.0	36809.5826	9420.5188	NaN	NaN	0.2038	0.1286	0.4002	0.0447	0.0737	0.3058	0.0471
0.0	0.0	0.0	41667.5826	4856.5188	NaN	NaN	0.1044	0.127	0.4136	0.0445	0.0741	0.2939	0.0468
0.0	0.0	0.0	39996.5826	11849.5188	NaN	NaN	0.2286	0.1259	0.4115	0.0461	0.074	0.2971	0.0455
0.0	0.0	0.0	38661.5826	7044.5188	NaN	NaN	0.1541	0.1263	0.4206	0.0452	0.0742	0.2878	0.0459
0.0	0.0	0.0	35127.5826	8923.5188	NaN	NaN	0.2026	0.1284	0.4165	0.0449	0.0744	0.2906	0.0452
0.0	0.0	0.0	33931.5826	7966.5188	NaN	NaN	0.1901	0.1289	0.427	0.0448	0.0732	0.2812	0.0449
0.0	0.0	0.0	36885.5826	5636.5188	NaN	NaN	0.1326	0.1296	0.4251	0.0447	0.0734	0.2824	0.0448
0.0	0.0	0.0	35337.5826	11066.5188	NaN	NaN	0.2385	0.1296	0.4238	0.0452	0.073	0.2841	0.0443
0.0	0.0	0.0	38904.5826	8153.5188	NaN	NaN	0.1733	0.1306	0.4238	0.0452	0.0731	0.283	0.0443
0.0	0.0	0.0	38243.5826	8182.5188	NaN	NaN	0.1762	0.1309	0.4232	0.0453	0.0725	0.2841	0.0439
0.0	0.0	0.0	40883.5826	10361.5188	NaN	NaN	0.2022	0.1296	0.4239	0.0456	0.0725	0.2846	0.0439
0.0	0.0	0.0	38578.5826	8791.5188	NaN	NaN	0.1856	0.129	0.4239	0.0456	0.0727	0.2852	0.0437
0.0	0.0	0.0	37481.5826	6481.5188	NaN	NaN	0.1474	0.1272	0.4242	0.0457	0.0727	0.2866	0.0436
0.0	0.0	0.0	34856.5826	8353.5188	NaN	NaN	0.1933	0.1267	0.417	0.0458	0.0738	0.2932	0.0434
0.0	0.0	0.0	34934.5826	7259.5188	NaN	NaN	0.1721	0.1262	0.4213	0.0458	0.0734	0.29	0.0432
0.0	0.0	0.0	42794.5826	8713.5188	NaN	NaN	0.1692	0.1258	0.4186	0.0459	0.0739	0.2925	0.0432
0.0	0.0	0.0	36997.5826	6891.5188	NaN	NaN	0.157	0.1269	0.4159	0.0457	0.0742	0.2943	0.043
0.0	0.0	0.0	34630.5826	8577.5188	NaN	NaN	0.1985	0.1266	0.414	0.0456	0.0742	0.2964	0.0433
0.0	0.0	0.0	34673.5826	9839.5188	NaN	NaN	0.221	0.1263	0.4072	0.0453	0.0745	0.303	0.0436
0.0	0.0	0.0	36313.5826	6933.5188	NaN	NaN	0.1603	0.1251	0.41	0.0453	0.0744	0.3009	0.0443
0.0	0.0	0.0	39113.5826	7839.5188	NaN	NaN	0.167	0.1262	0.4065	0.0453	0.0742	0.3037	0.044
0.0	0.0	0.0	42142.5826	8066.5188	NaN	NaN	0.1607	0.1252	0.4069	0.0453	0.0744	0.3037	0.0445
0.0	0.0	0.0	37000.5826	7672.5188	NaN	NaN	0.1717	0.1256	0.4069	0.0453	0.074	0.3039	0.0442
0.0	0.0	0.0	38277.5826	8622.5188	NaN	NaN	0.1838	0.125	0.4045	0.0455	0.0742	0.3067	0.0441
0.0	0.0	0.0	39137.5826	8256.5188	NaN	NaN	0.1742	0.1252	0.3999	0.0457	0.0747	0.3106	0.044
0.0	0.0	0.0	37873.5826	6761.5188	NaN	NaN	0.1515	0.1248	0.4037	0.046	0.074	0.3077	0.0438
0.0	0.0	0.0	34690.5826	4529.5188	NaN	NaN	0.1155	0.1246	0.4017	0.0461	0.0744	0.3096	0.0436
0.0	0.0	0.0	32852.5826	8586.5188	NaN	NaN	0.2072	0.1238	0.4018	0.0462	0.0742	0.3106	0.0434
0.0	0.0	0.0	35752.5826	6210.5188	NaN	NaN	0.148	0.1239	0.4033	0.0463	0.0747	0.3083	0.0435
0.0	0.0	0.0	32962.5826	6491.5188	NaN	NaN	0.1645	0.1252	0.4023	0.0464	0.0747	0.3082	0.0432
0.0	0.0	0.0	36153.5826	7657.5188	NaN	NaN	0.1748	0.126	0.4053	0.0465	0.0745	0.3044	0.0433
0.0	0.0	0.0	35880.5826	9534.5188	NaN	NaN	0.2099	0.127	0.4035	0.0466	0.0744	0.3053	0.0432
0.0	0.0	0.0	34827.5826	5062.5188	NaN	NaN	0.1269	0.1282	0.4065	0.0466	0.0738	0.3019	0.043
0.0	0.0	0.0	34374.5826	5344.5188	NaN	NaN	0.1346	0.128	0.3964	0.0465	0.0745	0.3113	0.0432
0.0	0.0	0.0	33120.5826	7495.5188	NaN	NaN	0.1845	0.1271	0.396	0.0462	0.0748	0.3122	0.0437
0.0	0.0	0.0	30484.5826	8043.5188	NaN	NaN	0.2088	0.1282	0.3971	0.0458	0.0748	0.3099	0.044
0.0	0.0	0.0	28895.5826	6282.5188	NaN	NaN	0.1786	0.1299	0.3963	0.0454	0.0746	0.3095	0.0443
0.0	0.0	0.0	32471.5826	4236.5188	NaN	NaN	0.1154	0.1313	0.3955	0.045	0.0747	0.3087	0.0448
0.0	0.0	0.0	33478.5826	7676.5188	NaN	NaN	0.1865	0.1321	0.3956	0.0448	0.0742	0.3089	0.0444
0.0	0.0	0.0	37740.5826	6859.5188	NaN	NaN	0.1538	0.1328	0.3972	0.0445	0.0749	0.3063	0.0443
0.0	0.0	0.0	36165.5826	7037.5188	NaN	NaN	0.1629	0.1345	0.3945	0.0442	0.0754	0.3076	0.0438
0.0	0.0	0.0	37446.5826	7876.5188	NaN	NaN	0.1738	0.1357	0.4003	0.0435	0.0752	0.3019	0.0434
0.0	0.0	0.0	35406.5826	6665.5188	NaN	NaN	0.1584	0.136	0.3991	0.0431	0.0752	0.3036	0.043
0.0	0.0	0.0	31798.5826	6049.5188	NaN	NaN	0.1598	0.1352	0.3993	0.0425	0.075	0.3055	0.0425
0.0	0.0	0.0	35191.5826	6548.5188	NaN	NaN	0.1569	0.1349	0.4009	0.0422	0.0746	0.3052	0.0422
0.0	0.0	0.0	35003.5826	4091.5188	NaN	NaN	0.1047	0.1354	0.4041	0.0416	0.0735	0.3039	0.0417
0.0	0.0	0.0	37636.5826	5942.5188	NaN	NaN	0.1364	0.1344	0.4053	0.0414	0.0736	0.3036	0.0416
0.0	0.0	0.0	26889.5826	7062.5188	NaN	NaN	0.208	0.1342	0.4056	0.0411	0.0732	0.3045	0.0414
0.0	0.0	0.0	35431.5826	6132.5188	NaN	NaN	0.1475	0.1338	0.4098	0.0405	0.0726	0.3019	0.0414
0.0	0.0	0.0	35914.5826	6670.5188	NaN	NaN	0.1566	0.1327	0.4062	0.0406	0.0729	0.3063	0.0414
0.0	0.0	0.0	31195.5826	7416.5188	NaN	NaN	0.1921	0.1327	0.4117	0.0403	0.0722	0.3021	0.041
0.0	0.0	0.0	33556.5826	6843.5188	NaN	NaN	0.1694	0.1319	0.4142	0.0404	0.0726	0.3002	0.0408
0.0	0.0	0.0	33853.5826	5755.5188	NaN	NaN	0.1453	0.1304	0.4165	0.0404	0.0725	0.2997	0.0406
0.0	0.0	0.0	33048.5826	9223.5188	NaN	NaN	0.2182	0.1297	0.4194	0.0404	0.073	0.2971	0.0404
0.0	0.0	0.0	29807.5826	6233.5188	NaN	NaN	0.173	0.1298	0.4228	0.0402	0.0726	0.2948	0.0398
0.0	0.0	0.0	36359.5826	5641.5188	NaN	NaN	0.1343	0.1281	0.4241	0.0406	0.0727	0.2949	0.0396
0.0	0.0	0.0	34362.5826	8024.5188	NaN	NaN	0.1893	0.1267	0.4265	0.0408	0.0731	0.2935	0.0394
0.0	0.0	0.0	32622.5826	4807.5188	NaN	NaN	0.1284	0.1261	0.4315	0.0409	0.0729	0.2894	0.039
0.0	0.0	0.0	33999.5826	5627.5188	NaN	NaN	0.142	0.1247	0.4317	0.0413	0.0735	0.29	0.0389
0.0	0.0	0.0	31590.5826	5703.5188	NaN	NaN	0.1529	0.1232	0.4326	0.0418	0.074	0.2895	0.0389
0.0	0.0	0.0	25153.5826	9996.5188	NaN	NaN	0.2844	0.1229	0.4338	0.0419	0.0742	0.2886	0.0386
0.0	0.0	0.0	30594.5826	6533.5188	NaN	NaN	0.176	0.1231	0.4335	0.042	0.0748	0.288	0.0385
0.0	0.0	0.0	33086.5826	8095.5188	NaN	NaN	0.1966	0.1235	0.4325	0.0423	0.0747	0.2886	0.0384
0.0	0.0	0.0	31713.5826	5186.5188	NaN	NaN	0.1406	0.1256	0.4339	0.0419	0.0748	0.2854	0.0384
0.0	0.0	0.0	31045.5826	5624.5188	NaN	NaN	0.1534	0.1267	0.428	0.0419	0.0751	0.2898	0.0385
0.0	0.0	0.0	33337.5826	6034.5188	NaN	NaN	0.1533	0.1275	0.426	0.042	0.0751	0.2907	0.0389
0.0	0.0	0.0	34070.5826	6210.5188	NaN	NaN	0.1542	0.1282	0.4228	0.042	0.0753	0.2925	0.0392
0.0	0.0	0.0	33571.5826	6120.5188	NaN	NaN	0.1542	0.1291	0.4206	0.042	0.0753	0.2936	0.0394
0.0	0.0	0.0	34863.5826	7334.5188	NaN	NaN	0.1738	0.1288	0.4202	0.0424	0.0753	0.2936	0.0398
0.0	0.0	0.0	33513.5826	5056.5188	NaN	NaN	0.1311	0.1292	0.4205	0.0423	0.0755	0.2923	0.0401
0.0	0.0	0.0	33208.5826	8411.5188	NaN	NaN	0.2021	0.1289	0.4182	0.0426	0.0753	0.2949	0.0401
0.0	0.0	0.0	37259.5826	6394.5188	NaN	NaN	0.1465	0.129	0.4231	0.0426	0.0754	0.2893	0.0405
0.0	0.0	0.0	32531.5826	3689.5188	NaN	NaN	0.1019	0.129	0.424	0.0428	0.0747	0.2893	0.0403
0.0	0.0	0.0	35337.5826	8607.5188	NaN	NaN	0.1959	0.1281	0.4258	0.0431	0.0751	0.2874	0.0406
0.0	0.0	0.0	33271.5826	7316.5188	NaN	NaN	0.1803	0.1274	0.4263	0.0434	0.0748	0.2875	0.0406
0.0	0.0	0.0	33964.5826	6761.5188	NaN	NaN	0.166	0.1263	0.4333	0.0435	0.0742	0.2819	0.0408
0.0	0.0	0.0	37266.5826	8459.5188	NaN	NaN	0.185	0.1261	0.4306	0.0438	0.0749	0.2836	0.041
0.0	0.0	0.0	33451.5826	7166.5188	NaN	NaN	0.1764	0.1254	0.4355	0.0437	0.0739	0.2802	0.0412
0.0	0.0	0.0	32658.5826	9218.5188	NaN	NaN	0.2201	0.1251	0.4394	0.0438	0.0739	0.2765	0.0413
0.0	0.0	0.0	33757.5826	6611.5188	NaN	NaN	0.1638	0.1254	0.4351	0.0436	0.074	0.2805	0.0414
0.0	0.0	0.0	40980.5826	8776.5188	NaN	NaN	0.1764	0.1253	0.4441	0.0433	0.0728	0.2727	0.0417
0.0	0.0	0.0	32437.5826	7059.5188	NaN	NaN	0.1787	0.1253	0.4411	0.0433	0.0729	0.2759	0.0417
0.0	0.0	0.0	37524.5826	7552.5188	NaN	NaN	0.1675	0.1248	0.4468	0.0431	0.0722	0.2713	0.0418
0.0	0.0	0.0	36579.5826	7671.5188	NaN	NaN	0.1734	0.1247	0.4455	0.0429	0.0719	0.2733	0.0418
0.0	0.0	0.0	36948.5826	4486.5188	NaN	NaN	0.1083	0.124	0.4532	0.0425	0.071	0.2673	0.042
0.0	0.0	0.0	36060.5826	7135.5188	NaN	NaN	0.1652	0.1236	0.4514	0.0425	0.0708	0.2698	0.0419
0.0	0.0	0.0	35189.5826	9060.5188	NaN	NaN	0.2048	0.1228	0.459	0.0422	0.0695	0.2643	0.0423
0.0	0.0	0.0	35454.5826	3496.5188	NaN	NaN	0.0898	0.1226	0.4625	0.042	0.069	0.2616	0.0424
0.0	0.0	0.0	31368.5826	7280.5188	NaN	NaN	0.1884	0.1218	0.4634	0.0418	0.0686	0.2619	0.0425
0.0	0.0	0.0	36707.5826	8573.5188	NaN	NaN	0.1893	0.1211	0.4697	0.0418	0.0679	0.2568	0.0428
0.0	0.0	0.0	35711.5826	7292.5188	NaN	NaN	0.1696	0.1206	0.4754	0.0416	0.0672	0.2522	0.0429
0.0	0.0	0.0	32817.5826	8336.5188	NaN	NaN	0.2026	0.1206	0.4781	0.0416	0.0671	0.2498	0.0429
0.0	0.0	0.0	33140.5826	8682.5188	NaN	NaN	0.2076	0.1198	0.4786	0.0418	0.0669	0.2496	0.0433
0.0	0.0	0.0	35501.5826	5908.5188	NaN	NaN	0.1427	0.1192	0.4861	0.0415	0.0663	0.2435	0.0434
0.0	0.0	0.0	32090.5826	8504.5188	NaN	NaN	0.2095	0.1186	0.4837	0.0417	0.0665	0.246	0.0435
0.0	0.0	0.0	36594.5826	9578.5188	NaN	NaN	0.2074	0.1178	0.4868	0.0417	0.0666	0.2433	0.0438
0.0	0.0	0.0	31506.5826	7161.5188	NaN	NaN	0.1852	0.1191	0.4898	0.0414	0.0663	0.2401	0.0433
0.0	0.0	0.0	33724.5826	5687.5188	NaN	NaN	0.1443	0.1201	0.4911	0.0415	0.0657	0.2385	0.0431
0.0	0.0	0.0	32066.5826	4812.5188	NaN	NaN	0.1305	0.1207	0.4899	0.0416	0.066	0.2385	0.0432
0.0	0.0	0.0	32546.5826	6576.5188	NaN	NaN	0.1681	0.1204	0.4902	0.0417	0.0658	0.2385	0.0434
0.0	0.0	0.0	36357.5826	9886.5188	NaN	NaN	0.2138	0.1207	0.4867	0.042	0.0664	0.2404	0.0438
0.0	0.0	0.0	32618.5826	3174.5188	NaN	NaN	0.0887	0.1217	0.4846	0.0418	0.0664	0.2416	0.0438
0.0	0.0	0.0	34886.5826	3946.5188	NaN	NaN	0.1016	0.1228	0.4835	0.0422	0.0665	0.2408	0.0442
0.0	0.0	0.0	35354.5826	6660.5188	NaN	NaN	0.1585	0.1219	0.4776	0.0425	0.0674	0.2457	0.0449
0.0	0.0	0.0	33911.5826	4973.5188	NaN	NaN	0.1279	0.1212	0.4809	0.0428	0.067	0.2428	0.0452
0.0	0.0	0.0	34463.5826	7910.5188	NaN	NaN	0.1867	0.1211	0.4694	0.0432	0.0689	0.2517	0.0457
0.0	0.0	0.0	33355.5826	10746.5188	NaN	NaN	0.2437	0.1212	0.4661	0.0434	0.0694	0.254	0.0458
0.0	0.0	0.0	35620.5826	6558.5188	NaN	NaN	0.1555	0.1216	0.4701	0.0436	0.0693	0.2497	0.0457
0.0	0.0	0.0	32643.5826	7495.5188	NaN	NaN	0.1867	0.1217	0.4594	0.0443	0.0704	0.2585	0.0457
0.0	0.0	0.0	35740.5826	7458.5188	NaN	NaN	0.1727	0.1223	0.4593	0.0441	0.0707	0.2578	0.0457
0.0	0.0	0.0	31828.5826	7025.5188	NaN	NaN	0.1808	0.1227	0.4552	0.0441	0.0707	0.262	0.0454
0.0	0.0	0.0	36778.5826	4109.5188	NaN	NaN	0.1005	0.1231	0.4541	0.0438	0.0714	0.262	0.0457
0.0	0.0	0.0	33474.5826	7887.5188	NaN	NaN	0.1907	0.1237	0.4474	0.0437	0.0712	0.2682	0.0457
0.0	0.0	0.0	37610.5826	6874.5188	NaN	NaN	0.1545	0.1231	0.4486	0.0436	0.0711	0.2672	0.0464
0.0	0.0	0.0	32092.5826	5660.5188	NaN	NaN	0.1499	0.1235	0.4409	0.0438	0.0709	0.2745	0.0465
0.0	0.0	0.0	32923.5826	4573.5188	NaN	NaN	0.122	0.1229	0.4401	0.044	0.0705	0.2758	0.0467
0.0	0.0	0.0	37728.5826	6526.5188	NaN	NaN	0.1475	0.123	0.4378	0.0443	0.0701	0.2782	0.0466
0.0	0.0	0.0	36535.5826	4906.5188	NaN	NaN	0.1184	0.1231	0.442	0.0445	0.0696	0.2744	0.0463
0.0	0.0	0.0	30911.5826	5478.5188	NaN	NaN	0.1505	0.1232	0.4413	0.0448	0.0692	0.2756	0.0459
0.0	0.0	0.0	35814.5826	6926.5188	NaN	NaN	0.1621	0.1227	0.4477	0.0447	0.069	0.2699	0.046
0.0	0.0	0.0	28367.5826	11363.5188	NaN	NaN	0.286	0.122	0.4487	0.0451	0.0683	0.2704	0.0456
0.0	0.0	0.0	35919.5826	6726.5188	NaN	NaN	0.1577	0.1222	0.4585	0.0448	0.0676	0.2613	0.0456
0.0	0.0	0.0	35411.5826	3548.5188	NaN	NaN	0.0911	0.124	0.4547	0.0446	0.068	0.263	0.0457
0.0	0.0	0.0	35705.5826	6384.5188	NaN	NaN	0.1517	0.1248	0.4652	0.0447	0.0665	0.2534	0.0454
0.0	0.0	0.0	32924.5826	5718.5188	NaN	NaN	0.148	0.1258	0.4667	0.0446	0.0667	0.2509	0.0454
0.0	0.0	0.0	34995.5826	5125.5188	NaN	NaN	0.1278	0.1245	0.4749	0.0444	0.0656	0.2456	0.0451
0.0	0.0	0.0	36474.5826	8324.5188	NaN	NaN	0.1858	0.1233	0.4795	0.0439	0.0662	0.2419	0.0452
0.0	0.0	0.0	34425.5826	10312.5188	NaN	NaN	0.2305	0.1214	0.4892	0.0437	0.065	0.2358	0.0449
0.0	0.0	0.0	33965.5826	5990.5188	NaN	NaN	0.1499	0.1198	0.5035	0.0436	0.0639	0.2248	0.0445
0.0	0.0	0.0	34147.5826	3088.5188	NaN	NaN	0.0829	0.1185	0.5091	0.0433	0.0631	0.2219	0.0441
0.0	0.0	0.0	34459.5826	5421.5188	NaN	NaN	0.1359	0.1158	0.5209	0.0432	0.0621	0.214	0.0441
0.0	0.0	0.0	31948.5826	7570.5188	NaN	NaN	0.1916	0.1125	0.5293	0.0431	0.0613	0.2095	0.0441
0.0	0.0	0.0	34416.5826	6680.5188	NaN	NaN	0.1626	0.1096	0.5362	0.0428	0.0613	0.2057	0.0444
0.0	0.0	0.0	37436.5826	7317.5188	NaN	NaN	0.1635	0.1077	0.5374	0.0426	0.0613	0.2063	0.0447
0.0	0.0	0.0	32282.5826	7635.5188	NaN	NaN	0.1913	0.1049	0.5478	0.0423	0.0606	0.1994	0.045
0.0	0.0	0.0	29416.5826	9571.5188	NaN	NaN	0.2455	0.1036	0.5507	0.0422	0.0601	0.1984	0.045
0.0	0.0	0.0	31898.5826	7630.5188	NaN	NaN	0.193	0.1022	0.5499	0.042	0.0606	0.1997	0.0456
0.0	0.0	0.0	31849.5826	7410.5188	NaN	NaN	0.1888	0.1022	0.5511	0.0418	0.0604	0.199	0.0455
0.0	0.0	0.0	30356.5826	8412.5188	NaN	NaN	0.217	0.1021	0.5507	0.0417	0.0603	0.1996	0.0457
0.0	0.0	0.0	36566.5826	8285.5188	NaN	NaN	0.1847	0.1023	0.5505	0.0414	0.0602	0.1995	0.0461
0.0	0.0	0.0	31697.5826	6503.5188	NaN	NaN	0.1702	0.103	0.5468	0.0413	0.0602	0.2021	0.0466
0.0	0.0	0.0	33634.5826	8360.5188	NaN	NaN	0.1991	0.1042	0.5467	0.0413	0.0597	0.2012	0.0469
0.0	0.0	0.0	32372.5826	6284.5188	NaN	NaN	0.1626	0.1055	0.5401	0.0413	0.0601	0.2052	0.0478
0.0	0.0	0.0	35323.5826	4919.5188	NaN	NaN	0.1222	0.1058	0.5453	0.0415	0.059	0.2003	0.0481
0.0	0.0	0.0	30034.5826	6977.5188	NaN	NaN	0.1885	0.1074	0.5418	0.0418	0.059	0.2018	0.0482
0.0	0.0	0.0	29409.5826	6029.5188	NaN	NaN	0.1701	0.1074	0.546	0.0421	0.058	0.1985	0.0481
0.0	0.0	0.0	29265.5826	7541.5188	NaN	NaN	0.2049	0.1078	0.5499	0.0424	0.0576	0.1944	0.0479
0.0	0.0	0.0	29900.5826	5572.5188	NaN	NaN	0.1571	0.1081	0.5509	0.0428	0.057	0.1934	0.0477
0.0	0.0	0.0	33521.5826	6935.5188	NaN	NaN	0.1714	0.1074	0.5563	0.043	0.0566	0.1886	0.0482
0.0	0.0	0.0	29352.5826	7504.5188	NaN	NaN	0.2036	0.1072	0.5568	0.0431	0.0565	0.188	0.0485
0.0	0.0	0.0	32135.5826	7347.5188	NaN	NaN	0.1861	0.1061	0.5625	0.0432	0.0562	0.1832	0.0488
0.0	0.0	0.0	34090.5826	8503.5188	NaN	NaN	0.1996	0.106	0.5614	0.0431	0.0565	0.1839	0.0491
0.0	0.0	0.0	35769.5826	6976.5188	NaN	NaN	0.1632	0.1042	0.5695	0.0432	0.0558	0.1784	0.049
0.0	0.0	0.0	35383.5826	7771.5188	NaN	NaN	0.1801	0.1035	0.5703	0.0433	0.0561	0.1782	0.0486
0.0	0.0	0.0	29403.5826	7698.5188	NaN	NaN	0.2075	0.1021	0.5747	0.0433	0.0561	0.176	0.0478
0.0	0.0	0.0	32722.5826	8400.5188	NaN	NaN	0.2043	0.1001	0.5825	0.0436	0.0555	0.1714	0.0469
0.0	0.0	0.0	29772.5826	7190.5188	NaN	NaN	0.1945	0.0988	0.585	0.0434	0.056	0.1704	0.0464
0.0	0.0	0.0	30347.5826	9041.5188	NaN	NaN	0.2295	0.0961	0.5919	0.0437	0.0554	0.1674	0.0455
0.0	0.0	0.0	31754.5826	7607.5188	NaN	NaN	0.1933	0.0936	0.6035	0.0432	0.0548	0.1603	0.0447
0.0	0.0	0.0	34146.5826	3877.5188	NaN	NaN	0.102	0.0913	0.6071	0.0436	0.0545	0.1595	0.0442
0.0	0.0	0.0	31506.5826	8378.5188	NaN	NaN	0.2101	0.0882	0.6205	0.0429	0.0541	0.1506	0.0437
0.0	0.0	0.0	31465.5826	8128.5188	NaN	NaN	0.2053	0.0861	0.6229	0.0433	0.0537	0.1507	0.0433
0.0	0.0	0.0	36636.5826	5818.5188	NaN	NaN	0.1371	0.0824	0.6383	0.0426	0.0531	0.1402	0.0432
0.0	0.0	0.0	25089.5826	8459.5188	NaN	NaN	0.2522	0.0811	0.6384	0.0429	0.0531	0.1418	0.0427
0.0	0.0	0.0	30369.5826	7879.5188	NaN	NaN	0.206	0.078	0.6525	0.0424	0.052	0.1329	0.0422
0.0	0.0	0.0	33925.5826	8213.5188	NaN	NaN	0.1949	0.0777	0.6497	0.0426	0.0524	0.1356	0.042
0.0	0.0	0.0	30343.5826	7141.5188	NaN	NaN	0.1905	0.0759	0.6589	0.042	0.0516	0.1299	0.0417
0.0	0.0	0.0	34311.5826	6509.5188	NaN	NaN	0.1595	0.0775	0.6508	0.0424	0.0523	0.1353	0.0417
0.0	0.0	0.0	30451.5826	7784.5188	NaN	NaN	0.2036	0.0766	0.6552	0.0417	0.0521	0.1321	0.0422
0.0	0.0	0.0	30989.5826	8672.5188	NaN	NaN	0.2187	0.0776	0.6542	0.0422	0.0515	0.1326	0.0419
0.0	0.0	0.0	31313.5826	5501.5188	NaN	NaN	0.1494	0.0791	0.6486	0.0419	0.0524	0.1354	0.0426
0.0	0.0	0.0	34558.5826	11157.5188	NaN	NaN	0.2441	0.0798	0.6488	0.0422	0.0517	0.1351	0.0424
0.0	0.0	0.0	32074.5826	10480.5188	NaN	NaN	0.2463	0.0807	0.6455	0.0422	0.0524	0.1364	0.0428
0.0	0.0	0.0	35204.5826	10408.5188	NaN	NaN	0.2282	0.0812	0.6435	0.0425	0.0521	0.1382	0.0425
0.0	0.0	0.0	30487.5826	8362.5188	NaN	NaN	0.2153	0.0815	0.6432	0.0422	0.0525	0.1378	0.0428
0.0	0.0	0.0	38688.5826	8403.5188	NaN	NaN	0.1784	0.0819	0.642	0.0427	0.0519	0.1391	0.0425
0.0	0.0	0.0	31049.5826	7860.5188	NaN	NaN	0.202	0.0816	0.6427	0.0423	0.0524	0.1382	0.0428
0.0	0.0	0.0	31595.5826	6124.5188	NaN	NaN	0.1624	0.082	0.6414	0.0427	0.0515	0.1404	0.042
0.0	0.0	0.0	37820.5826	5029.5188	NaN	NaN	0.1174	0.0826	0.6389	0.042	0.0527	0.1414	0.0424
0.0	0.0	0.0	35726.5826	8751.5188	NaN	NaN	0.1968	0.0815	0.6409	0.0421	0.0519	0.1416	0.0419
0.0	0.0	0.0	31633.5826	5528.5188	NaN	NaN	0.1488	0.0802	0.6485	0.0414	0.0516	0.1365	0.0418
0.0	0.0	0.0	32029.5826	3757.5188	NaN	NaN	0.105	0.0805	0.643	0.0413	0.0523	0.141	0.0418
0.0	0.0	0.0	32100.5826	6261.5188	NaN	NaN	0.1632	0.079	0.6495	0.0407	0.0525	0.1363	0.042
0.0	0.0	0.0	29157.5826	10758.5188	NaN	NaN	0.2695	0.0787	0.6474	0.0406	0.053	0.1389	0.0415
0.0	0.0	0.0	28942.5826	7310.5188	NaN	NaN	0.2017	0.0768	0.6547	0.0398	0.0527	0.1353	0.0407
0.0	0.0	0.0	33667.5826	8716.5188	NaN	NaN	0.2057	0.0753	0.6588	0.0395	0.0521	0.1349	0.0394
0.0	0.0	0.0	29098.5826	8118.5188	NaN	NaN	0.2181	0.0725	0.6689	0.0389	0.0508	0.1309	0.0381
0.0	0.0	0.0	31515.5826	9851.5188	NaN	NaN	0.2381	0.0709	0.675	0.0386	0.0492	0.13	0.0363
0.0	0.0	0.0	28492.5826	6496.5188	NaN	NaN	0.1857	0.0704	0.6762	0.0383	0.0489	0.131	0.0352
0.0	0.0	0.0	35446.5826	6506.5188	NaN	NaN	0.1551	0.0697	0.6815	0.0378	0.0475	0.1297	0.0339
0.0	0.0	0.0	28946.5826	5789.5188	NaN	NaN	0.1667	0.0695	0.688	0.0368	0.0466	0.1261	0.033
0.0	0.0	0.0	32409.5826	4719.5188	NaN	NaN	0.1271	0.0691	0.6926	0.0365	0.0453	0.1244	0.032
0.0	0.0	0.0	30050.5826	7211.5188	NaN	NaN	0.1935	0.0687	0.6963	0.036	0.0453	0.1218	0.0319
0.0	0.0	0.0	30704.5826	6822.5188	NaN	NaN	0.1818	0.0688	0.7001	0.0359	0.0439	0.1206	0.0307
0.0	0.0	0.0	31466.5826	3707.5188	NaN	NaN	0.1054	0.0684	0.6998	0.0359	0.0441	0.121	0.0307
0.0	0.0	0.0	32178.5826	5961.5188	NaN	NaN	0.1563	0.0677	0.6984	0.0361	0.0439	0.1237	0.0302
0.0	0.0	0.0	33436.5826	6880.5188	NaN	NaN	0.1707	0.0664	0.701	0.036	0.0439	0.1223	0.0304
0.0	0.0	0.0	32717.5826	6243.5188	NaN	NaN	0.1603	0.0663	0.7037	0.0358	0.0432	0.1213	0.0297
0.0	0.0	0.0	24422.5826	7547.5188	NaN	NaN	0.2361	0.0661	0.7021	0.0361	0.043	0.1232	0.0295
0.0	0.0	0.0	29292.5826	5913.5188	NaN	NaN	0.168	0.0654	0.702	0.0363	0.0431	0.1237	0.0296
0.0	0.0	0.0	27098.5826	10093.5188	NaN	NaN	0.2714	0.0656	0.6943	0.0368	0.0438	0.1294	0.0299
0.0	0.0	0.0	35022.5826	6797.5188	NaN	NaN	0.1625	0.0658	0.6973	0.0367	0.0436	0.1265	0.0301
0.0	0.0	0.0	30856.5826	4603.5188	NaN	NaN	0.1298	0.0663	0.694	0.0371	0.0438	0.1287	0.03
0.0	0.0	0.0	34939.5826	6043.5188	NaN	NaN	0.1475	0.0651	0.703	0.0369	0.0432	0.1222	0.0297
0.0	0.0	0.0	28387.5826	8484.5188	NaN	NaN	0.2301	0.0649	0.6994	0.0376	0.0438	0.1247	0.0296
0.0	0.0	0.0	30364.5826	9968.5188	NaN	NaN	0.2472	0.0629	0.7094	0.0372	0.0433	0.1183	0.0289
0.0	0.0	0.0	33307.5826	8623.5188	NaN	NaN	0.2057	0.062	0.7076	0.0378	0.0441	0.1196	0.0289
0.0	0.0	0.0	34770.5826	6923.5188	NaN	NaN	0.1661	0.0594	0.7199	0.037	0.0432	0.112	0.0284
0.0	0.0	0.0	30327.5826	7637.5188	NaN	NaN	0.2012	0.0587	0.7211	0.0369	0.0436	0.1113	0.0284
0.0	0.0	0.0	32429.5826	5876.5188	NaN	NaN	0.1534	0.0587	0.7224	0.0366	0.0438	0.1101	0.0284
0.0	0.0	0.0	33841.5826	8223.5188	NaN	NaN	0.1955	0.0601	0.7158	0.0374	0.0445	0.1137	0.0285
0.0	0.0	0.0	32640.5826	2227.5188	NaN	NaN	0.0639	0.0613	0.7112	0.0378	0.0451	0.1159	0.0288
0.0	0.0	0.0	31734.5826	6189.5188	NaN	NaN	0.1632	0.0624	0.6986	0.0394	0.0465	0.1239	0.0292
0.0	0.0	0.0	31421.5826	10157.5188	NaN	NaN	0.2443	0.0622	0.6958	0.0401	0.0473	0.1248	0.0298
0.0	0.0	0.0	33777.5826	7461.5188	NaN	NaN	0.1809	0.0635	0.6867	0.0413	0.0484	0.1297	0.0303
0.0	0.0	0.0	33724.5826	6745.5188	NaN	NaN	0.1667	0.0651	0.6818	0.042	0.049	0.1315	0.0306
0.0	0.0	0.0	32166.5826	4743.5188	NaN	NaN	0.1285	0.0668	0.6748	0.0429	0.0494	0.1354	0.0308
0.0	0.0	0.0	30955.5826	7577.5188	NaN	NaN	0.1966	0.0676	0.6736	0.0431	0.0495	0.1352	0.0309
0.0	0.0	0.0	32433.5826	7952.5188	NaN	NaN	0.1969	0.0686	0.6677	0.0442	0.0501	0.1382	0.0313
0.0	0.0	0.0	32081.5826	5299.5188	NaN	NaN	0.1418	0.0694	0.6675	0.0444	0.0501	0.1375	0.0312
0.0	0.0	0.0	32679.5826	2560.5188	NaN	NaN	0.0727	0.0698	0.6706	0.0442	0.0495	0.1351	0.0307
0.0	0.0	0.0	30661.5826	7098.5188	NaN	NaN	0.188	0.0688	0.6749	0.0438	0.0492	0.1328	0.0305
0.0	0.0	0.0	32114.5826	5101.5188	NaN	NaN	0.1371	0.0679	0.6843	0.0428	0.048	0.1271	0.0299
0.0	0.0	0.0	29451.5826	5708.5188	NaN	NaN	0.1624	0.0674	0.6849	0.0426	0.0482	0.1268	0.0301
0.0	0.0	0.0	32179.5826	7022.5188	NaN	NaN	0.1791	0.0676	0.6895	0.0415	0.0476	0.124	0.0297
0.0	0.0	0.0	33192.5826	3524.5188	NaN	NaN	0.096	0.0692	0.6895	0.0408	0.0473	0.1238	0.0295
0.0	0.0	0.0	31308.5826	5602.5188	NaN	NaN	0.1518	0.071	0.6851	0.0406	0.0471	0.127	0.0292
0.0	0.0	0.0	28900.5826	6577.5188	NaN	NaN	0.1854	0.0737	0.6725	0.0411	0.0491	0.134	0.0297
0.0	0.0	0.0	32787.5826	7542.5188	NaN	NaN	0.187	0.0776	0.6598	0.0413	0.0511	0.1403	0.0298
0.0	0.0	0.0	33013.5826	8194.5188	NaN	NaN	0.1989	0.0842	0.6441	0.0411	0.054	0.1462	0.0304
0.0	0.0	0.0	32550.5826	8210.5188	NaN	NaN	0.2014	0.0916	0.6283	0.0407	0.0551	0.1537	0.0305
0.0	0.0	0.0	33710.5826	6824.5188	NaN	NaN	0.1684	0.0957	0.6183	0.0406	0.0555	0.1589	0.0309
0.0	0.0	0.0	32446.5826	6611.5188	NaN	NaN	0.1693	0.0957	0.607	0.0418	0.0565	0.1677	0.0313
0.0	0.0	0.0	29026.5826	9227.5188	NaN	NaN	0.2412	0.0966	0.6017	0.0422	0.0571	0.1705	0.0319
0.0	0.0	0.0	31211.5826	6305.5188	NaN	NaN	0.1681	0.0992	0.5934	0.0428	0.0574	0.1745	0.0327
0.0	0.0	0.0	28711.5826	6454.5188	NaN	NaN	0.1835	0.1006	0.5817	0.0433	0.0585	0.1822	0.0337
0.0	0.0	0.0	30131.5826	6142.5188	NaN	NaN	0.1693	0.1012	0.5668	0.0443	0.0598	0.193	0.035
0.0	0.0	0.0	30048.5826	6336.5188	NaN	NaN	0.1742	0.0933	0.5445	0.0454	0.0643	0.2133	0.0392
0.0	0.0	0.0	38499.5826	6915.5188	NaN	NaN	0.1523	0.0872	0.5384	0.0445	0.0669	0.2208	0.0421
0.0	0.0	0.0	34442.5826	5699.5188	NaN	NaN	0.142	0.0914	0.5423	0.0452	0.0722	0.2087	0.0402
0.0	0.0	0.0	27630.5826	6137.5188	NaN	NaN	0.1818	0.1631	0.5002	0.0415	0.0787	0.1742	0.0423
0.0	0.0	0.0	2375.5826	1396.5188	NaN	NaN	0.3702	0.7826	0.0876	0.0274	0.024	0.0388	0.0395
0.0	0.0	0.0	-965.4174	1027.5188	NaN	NaN	1.3	0.8518	0.0495	0.0241	0.0222	0.0257	0.0267
0.0	0.0	0.0	-606.4174	4880.5188	NaN	NaN	1.1419	0.8603	0.0441	0.0224	0.0231	0.0252	0.0248
0.0	0.0	0.0	-1239.4174	3221.5188	NaN	NaN	1.3	0.8642	0.0407	0.0225	0.0239	0.0242	0.0245
0.0	0.0	0.0	420.5826	3999.5188	NaN	NaN	0.9048	0.8707	0.0356	0.023	0.0242	0.0224	0.024
0.0	0.0	0.0	-2515.4174	3771.5188	NaN	NaN	1.3	0.8797	0.0301	0.0227	0.0241	0.0208	0.0226
0.0	0.0	0.0	20.5826	3733.5188	NaN	NaN	0.9945	0.8891	0.0253	0.0209	0.024	0.0202	0.0205
0.0	0.0	0.0	-1290.4174	1924.5188	NaN	NaN	1.3	0.8926	0.0234	0.0198	0.0238	0.0207	0.0197
0.0	0.0	0.0	-125.4174	3100.5188	NaN	NaN	1.0422	0.8927	0.0231	0.0196	0.0236	0.0212	0.0197
0.0	0.0	0.0	-85.4174	1462.5188	NaN	NaN	1.062	0.8923	0.0232	0.0198	0.0235	0.0214	0.0199
0.0	0.0	0.0	1181.5826	846.5188	NaN	NaN	0.4174	0.8924	0.0231	0.0199	0.0233	0.0215	0.0199
0.0	0.0	0.0	-1338.4174	3035.5188	NaN	NaN	1.3	0.8914	0.0232	0.0201	0.0232	0.0217	0.0203
0.0	0.0	0.0	1381.5826	2769.5188	NaN	NaN	0.6672	0.89	0.0235	0.0205	0.0233	0.022	0.0208
0.0	0.0	0.0	-1696.4174	1207.5188	NaN	NaN	-0.3	0.8896	0.0235	0.0206	0.0234	0.0221	0.0209
0.0	0.0	0.0	369.5826	1003.5188	NaN	NaN	0.7308	0.8896	0.0234	0.0206	0.0236	0.0221	0.0207
0.0	0.0	0.0	-1580.4174	1224.5188	NaN	NaN	-0.3	0.8901	0.0233	0.0205	0.0236	0.022	0.0205
0.0	0.0	0.0	-1079.4174	665.5188	NaN	NaN	-0.3	0.8902	0.0234	0.0204	0.0238	0.022	0.0202
0.0	0.0	0.0	1173.5826	868.5188	NaN	NaN	0.4253	0.8899	0.0237	0.0203	0.024	0.022	0.02
0.0	0.0	0.0	713.5826	76.5188	NaN	NaN	0.0968	0.8889	0.0241	0.0203	0.0245	0.0223	0.0199
0.0	0.0	0.0	-492.4174	5726.5188	NaN	NaN	1.0941	0.8889	0.024	0.0203	0.0248	0.0225	0.0196
0.0	0.0	0.0	-1750.4174	3678.5188	NaN	NaN	1.3	0.8894	0.0239	0.0201	0.0247	0.0226	0.0194
0.0	0.0	0.0	-64.4174	581.5188	NaN	NaN	1.1246	0.8884	0.0242	0.02	0.0249	0.0231	0.0194
0.0	0.0	0.0	-362.4174	3685.5188	NaN	NaN	1.1091	0.8881	0.0247	0.0194	0.0255	0.0231	0.0192
0.0	0.0	0.0	-562.4174	3941.5188	NaN	NaN	1.1664	0.8877	0.0254	0.0189	0.0259	0.023	0.0191
0.0	0.0	0.0	-928.4174	2820.5188	NaN	NaN	1.3	0.8874	0.0259	0.0185	0.0262	0.0229	0.0191
0.0	0.0	0.0	359.5826	-67.4812	NaN	NaN	-0.231	0.8871	0.0262	0.0183	0.0263	0.0228	0.0192
0.0	0.0	0.0	-591.4174	329.5188	NaN	NaN	-0.3	0.8868	0.0263	0.0185	0.0269	0.0223	0.0192
0.0	0.0	0.0	-1752.4174	272.5188	NaN	NaN	-0.1841	0.8866	0.0264	0.0186	0.0275	0.0217	0.0192
0.0	0.0	0.0	305.5826	289.5188	NaN	NaN	0.4865	0.8863	0.0263	0.0187	0.0281	0.0213	0.0192
0.0	0.0	0.0	-1488.4174	1692.5188	NaN	NaN	1.3	0.8864	0.0263	0.0187	0.0282	0.0212	0.0193
0.0	0.0	0.0	-35.4174	-896.4812	NaN	NaN	0.962	0.886	0.0263	0.0186	0.0283	0.0212	0.0195
0.0	0.0	0.0	-76.4174	168.5188	NaN	NaN	1.3	0.8851	0.0265	0.0187	0.0292	0.0212	0.0193
0.0	0.0	0.0	-1836.4174	1853.5188	NaN	NaN	1.3	0.8839	0.0267	0.0187	0.0302	0.0211	0.0193
0.0	0.0	0.0	-1164.4174	1157.5188	NaN	NaN	-0.3	0.8822	0.0275	0.0187	0.0308	0.0209	0.0199
0.0	0.0	0.0	-1506.4174	-530.4812	NaN	NaN	0.2604	0.879	0.0285	0.0187	0.0321	0.0209	0.0208
0.0	0.0	0.0	-842.4174	3533.5188	NaN	NaN	1.3	0.8692	0.0319	0.0193	0.0362	0.0207	0.0226
0.0	0.0	0.0	-1683.4174	1537.5188	NaN	NaN	-0.3	0.8666	0.0329	0.0193	0.0374	0.0206	0.0232
0.0	0.0	0.0	770.5826	1488.5188	NaN	NaN	0.6589	0.8596	0.0351	0.0199	0.0408	0.0204	0.0241
0.0	0.0	0.0	-1038.4174	2021.5188	NaN	NaN	1.3	0.8569	0.0359	0.0201	0.0429	0.0201	0.0241
0.0	0.0	0.0	-1020.4174	3166.5188	NaN	NaN	1.3	0.851	0.0374	0.0204	0.0473	0.0197	0.0242
0.0	0.0	0.0	-42.4174	3114.5188	NaN	NaN	1.0138	0.847	0.0389	0.0206	0.0496	0.0197	0.0242
0.0	0.0	0.0	-1622.4174	267.5188	NaN	NaN	-0.1974	0.8491	0.0384	0.0204	0.0482	0.0201	0.0238
0.0	0.0	0.0	-1189.4174	-1460.4812	NaN	NaN	0.5511	0.8506	0.0376	0.0202	0.0482	0.0202	0.0231
0.0	0.0	0.0	-1538.4174	841.5188	NaN	NaN	-0.3	0.8414	0.0401	0.0206	0.0543	0.0202	0.0234
0.0	0.0	0.0	-622.4174	1424.5188	NaN	NaN	1.3	0.834	0.0423	0.0204	0.0605	0.0197	0.0231
0.0	0.0	0.0	1305.5826	3071.5188	NaN	NaN	0.7017	0.8124	0.0494	0.0212	0.0737	0.0196	0.0238
0.0	0.0	0.0	-646.4174	1168.5188	NaN	NaN	1.3	0.8031	0.0526	0.0208	0.0808	0.0193	0.0234
0.0	0.0	0.0	-284.4174	2379.5188	NaN	NaN	1.1358	0.7781	0.0611	0.0215	0.096	0.0196	0.0237
0.0	0.0	0.0	382.5826	2766.5188	NaN	NaN	0.8785	0.7652	0.0673	0.0212	0.1034	0.0198	0.0231
0.0	0.0	0.0	-980.4174	4364.5188	NaN	NaN	1.2897	0.7633	0.0693	0.0206	0.1043	0.0198	0.0227
0.0	0.0	0.0	281.5826	5436.5188	NaN	NaN	0.9508	0.7539	0.0742	0.0208	0.1082	0.02	0.0228
0.0	0.0	0.0	-1246.4174	3659.5188	NaN	NaN	1.3	0.7558	0.0749	0.0204	0.1062	0.0202	0.0226
0.0	0.0	0.0	-1354.4174	1751.5188	NaN	NaN	1.3	0.7586	0.0749	0.02	0.1035	0.0204	0.0226
0.0	0.0	0.0	-462.4174	529.5188	NaN	NaN	1.3	0.7556	0.0759	0.0197	0.1051	0.0209	0.0228
0.0	0.0	0.0	-763.4174	-661.4812	NaN	NaN	0.4642	0.7549	0.0758	0.0188	0.1068	0.0212	0.0226
0.0	0.0	0.0	580.5826	1524.5188	NaN	NaN	0.7242	0.7365	0.0812	0.0184	0.1197	0.0216	0.0226
0.0	0.0	0.0	-1537.4174	2483.5188	NaN	NaN	1.3	0.7144	0.0871	0.0183	0.1353	0.0221	0.0228
0.0	0.0	0.0	-1666.4174	13.5188	NaN	NaN	-0.0082	0.7073	0.0888	0.0176	0.1417	0.022	0.0226
0.0	0.0	0.0	236.5826	2305.5188	NaN	NaN	0.9069	0.6801	0.0956	0.0185	0.1607	0.0217	0.0235
0.0	0.0	0.0	5504.5826	1886.5188	NaN	NaN	0.2552	0.652	0.1016	0.0192	0.1797	0.022	0.0255
0.0	0.0	0.0	2683.5826	1838.5188	NaN	NaN	0.4066	0.6608	0.1001	0.0182	0.1739	0.0219	0.0252
0.0	0.0	0.0	5478.5826	2937.5188	NaN	NaN	0.349	0.6548	0.0985	0.0183	0.1788	0.0227	0.0268
0.0	0.0	0.0	3872.5826	-1077.4812	NaN	NaN	-0.3	0.6794	0.0921	0.0171	0.1644	0.0221	0.0248
0.0	0.0	0.0	5910.5826	342.5188	NaN	NaN	0.0548	0.6687	0.0909	0.0178	0.1742	0.0225	0.0259
0.0	0.0	0.0	6914.5826	3441.5188	NaN	NaN	0.3323	0.6635	0.0881	0.0178	0.1813	0.0228	0.0265
0.0	0.0	0.0	6546.5826	224.5188	NaN	NaN	0.0332	0.6662	0.0843	0.0178	0.1828	0.0228	0.0261
0.0	0.0	0.0	3265.5826	3223.5188	NaN	NaN	0.4968	0.6591	0.0796	0.0184	0.1925	0.0232	0.0272
0.0	0.0	0.0	4503.5826	826.5188	NaN	NaN	0.1551	0.661	0.0753	0.0185	0.1941	0.0235	0.0277
0.0	0.0	0.0	4594.5826	2300.5188	NaN	NaN	0.3336	0.674	0.0707	0.0183	0.1862	0.0237	0.0271
0.0	0.0	0.0	4560.5826	955.5188	NaN	NaN	0.1732	0.6877	0.0673	0.018	0.1767	0.0238	0.0265
0.0	0.0	0.0	1559.5826	3019.5188	NaN	NaN	0.6594	0.6926	0.0638	0.0183	0.1743	0.0241	0.0269
0.0	0.0	0.0	5147.5826	1644.5188	NaN	NaN	0.2421	0.6965	0.0602	0.0185	0.1727	0.0245	0.0276
0.0	0.0	0.0	4147.5826	4245.5188	NaN	NaN	0.5058	0.7054	0.0569	0.0184	0.1659	0.0251	0.0283
0.0	0.0	0.0	4058.5826	-704.4812	NaN	NaN	-0.21	0.7336	0.0539	0.0175	0.1432	0.0253	0.0267
0.0	0.0	0.0	6044.5826	275.5188	NaN	NaN	0.0436	0.7358	0.0518	0.0179	0.1408	0.0253	0.0284
0.0	0.0	0.0	5157.5826	5583.5188	NaN	NaN	0.5198	0.7295	0.0511	0.0185	0.1446	0.0252	0.0311
0.0	0.0	0.0	6367.5826	1095.5188	NaN	NaN	0.1468	0.7345	0.0493	0.0184	0.1412	0.0248	0.0317
0.0	0.0	0.0	6768.5826	3513.5188	NaN	NaN	0.3417	0.7265	0.0479	0.019	0.1479	0.025	0.0337
0.0	0.0	0.0	3451.5826	1200.5188	NaN	NaN	0.2581	0.715	0.046	0.02	0.1581	0.0255	0.0354
0.0	0.0	0.0	4380.5826	50.5188	NaN	NaN	0.0114	0.709	0.0445	0.0206	0.1643	0.0255	0.0362
0.0	0.0	0.0	3654.5826	2455.5188	NaN	NaN	0.4019	0.7047	0.0433	0.0212	0.1688	0.0251	0.0369
0.0	0.0	0.0	3524.5826	479.5188	NaN	NaN	0.1198	0.7088	0.0416	0.0213	0.1673	0.0245	0.0365
0.0	0.0	0.0	3367.5826	2173.5188	NaN	NaN	0.3923	0.7172	0.0396	0.0211	0.1627	0.0237	0.0357
0.0	0.0	0.0	2704.5826	2879.5188	NaN	NaN	0.5157	0.7183	0.038	0.0214	0.1633	0.0226	0.0363
0.0	0.0	0.0	4882.5826	3543.5188	NaN	NaN	0.4205	0.7142	0.0363	0.0221	0.1678	0.022	0.0375
0.0	0.0	0.0	5716.5826	4821.5188	NaN	NaN	0.4575	0.7132	0.0349	0.0227	0.1693	0.0214	0.0385
0.0	0.0	0.0	754.5826	2916.5188	NaN	NaN	0.7945	0.7177	0.0334	0.0231	0.1661	0.021	0.0387
0.0	0.0	0.0	4670.5826	1152.5188	NaN	NaN	0.1979	0.7274	0.0319	0.0232	0.1586	0.0208	0.0382
0.0	0.0	0.0	6727.5826	1431.5188	NaN	NaN	0.1755	0.7373	0.0305	0.0234	0.1505	0.0205	0.0378
0.0	0.0	0.0	4942.5826	4690.5188	NaN	NaN	0.4869	0.7462	0.0295	0.0236	0.1429	0.0203	0.0374
0.0	0.0	0.0	5363.5826	2530.5188	NaN	NaN	0.3206	0.7583	0.0285	0.0234	0.1331	0.02	0.0367
0.0	0.0	0.0	2490.5826	3009.5188	NaN	NaN	0.5472	0.7657	0.028	0.0234	0.1267	0.0197	0.0364
0.0	0.0	0.0	3894.5826	1324.5188	NaN	NaN	0.2538	0.7753	0.0273	0.0232	0.1191	0.0195	0.0357
0.0	0.0	0.0	3279.5826	236.5188	NaN	NaN	0.0673	0.7861	0.0262	0.0228	0.1112	0.019	0.0347
0.0	0.0	0.0	2670.5826	2829.5188	NaN	NaN	0.5144	0.7892	0.0262	0.0227	0.1087	0.0187	0.0345
0.0	0.0	0.0	3854.5826	3413.5188	NaN	NaN	0.4697	0.7955	0.026	0.0224	0.1039	0.0184	0.0338
0.0	0.0	0.0	5004.5826	2987.5188	NaN	NaN	0.3738	0.804	0.0256	0.0218	0.0977	0.0181	0.0328
0.0	0.0	0.0	6010.5826	2212.5188	NaN	NaN	0.2691	0.8111	0.0255	0.0213	0.0925	0.0178	0.0319
0.0	0.0	0.0	7170.5826	3467.5188	NaN	NaN	0.326	0.8178	0.0254	0.0207	0.0876	0.0175	0.031
0.0	0.0	0.0	5012.5826	1928.5188	NaN	NaN	0.2778	0.8243	0.0251	0.0201	0.0834	0.017	0.03
0.0	0.0	0.0	3378.5826	1909.5188	NaN	NaN	0.3611	0.8267	0.0255	0.0198	0.0816	0.0168	0.0297
0.0	0.0	0.0	2742.5826	319.5188	NaN	NaN	0.1043	0.8355	0.0247	0.0191	0.0763	0.0162	0.0283
0.0	0.0	0.0	5848.5826	4031.5188	NaN	NaN	0.408	0.8334	0.0254	0.019	0.0776	0.016	0.0285
0.0	0.0	0.0	3865.5826	2742.5188	NaN	NaN	0.415	0.8338	0.0254	0.0191	0.0772	0.0161	0.0285
0.0	0.0	0.0	1186.5826	3966.5188	NaN	NaN	0.7697	0.8366	0.0253	0.0188	0.0751	0.016	0.0282
0.0	0.0	0.0	2783.5826	2758.5188	NaN	NaN	0.4977	0.8385	0.0255	0.0186	0.0735	0.0161	0.0278
0.0	0.0	0.0	5551.5826	-608.4812	NaN	NaN	-0.1231	0.8401	0.0257	0.0185	0.0718	0.0161	0.0278
0.0	0.0	0.0	3863.5826	1467.5188	NaN	NaN	0.2753	0.8438	0.0256	0.0182	0.0692	0.0159	0.0274
0.0	0.0	0.0	6016.5826	1138.5188	NaN	NaN	0.1591	0.8449	0.0257	0.018	0.0681	0.0158	0.0275
0.0	0.0	0.0	7827.5826	-1644.4812	NaN	NaN	-0.266	0.8462	0.0256	0.0178	0.0676	0.0155	0.0274
0.0	0.0	0.0	4212.5826	5625.5188	NaN	NaN	0.5718	0.84	0.0261	0.0182	0.0717	0.0156	0.0284
0.0	0.0	0.0	5176.5826	2134.5188	NaN	NaN	0.292	0.8374	0.0266	0.0184	0.073	0.0158	0.0288
0.0	0.0	0.0	2016.5826	2535.5188	NaN	NaN	0.557	0.8413	0.0263	0.0181	0.0704	0.0156	0.0283
0.0	0.0	0.0	3704.5826	2523.5188	NaN	NaN	0.4052	0.8397	0.0267	0.0183	0.0709	0.0159	0.0286
0.0	0.0	0.0	3956.5826	2504.5188	NaN	NaN	0.3876	0.8394	0.0269	0.0184	0.0702	0.0163	0.0288
0.0	0.0	0.0	4593.5826	2538.5188	NaN	NaN	0.3559	0.8444	0.0267	0.018	0.0666	0.0163	0.0281
0.0	0.0	0.0	6116.5826	3218.5188	NaN	NaN	0.3448	0.843	0.027	0.0182	0.0666	0.0168	0.0285
0.0	0.0	0.0	4648.5826	1526.5188	NaN	NaN	0.2472	0.8454	0.0269	0.018	0.0647	0.0169	0.028
0.0	0.0	0.0	5589.5826	2136.5188	NaN	NaN	0.2765	0.846	0.0267	0.0178	0.0645	0.0169	0.028
0.0	0.0	0.0	3948.5826	3743.5188	NaN	NaN	0.4867	0.8405	0.0271	0.0183	0.0679	0.0174	0.0287
0.0	0.0	0.0	5838.5826	1117.5188	NaN	NaN	0.1607	0.8371	0.0281	0.0187	0.0686	0.0184	0.0291
0.0	0.0	0.0	3883.5826	-72.4812	NaN	NaN	-0.019	0.8512	0.026	0.0173	0.0614	0.0175	0.0267
0.0	0.0	0.0	6284.5826	4049.5188	NaN	NaN	0.3919	0.8342	0.0281	0.0187	0.071	0.0189	0.0293
0.0	0.0	0.0	2905.5826	-6.4812	NaN	NaN	-0.0022	0.8418	0.0273	0.0177	0.0669	0.0186	0.0277
0.0	0.0	0.0	3136.5826	2487.5188	NaN	NaN	0.4423	0.8382	0.0277	0.0179	0.0692	0.0189	0.0281
0.0	0.0	0.0	6028.5826	2812.5188	NaN	NaN	0.3181	0.8354	0.0284	0.0181	0.0703	0.0195	0.0283
0.0	0.0	0.0	4392.5826	-529.4812	NaN	NaN	-0.1371	0.843	0.0273	0.0174	0.0664	0.019	0.0269
0.0	0.0	0.0	3605.5826	7145.5188	NaN	NaN	0.6646	0.8316	0.0285	0.0183	0.0732	0.0199	0.0285
0.0	0.0	0.0	2779.5826	4194.5188	NaN	NaN	0.6014	0.8331	0.0285	0.0185	0.0718	0.0204	0.0278
0.0	0.0	0.0	2968.5826	3327.5188	NaN	NaN	0.5285	0.8333	0.029	0.019	0.0695	0.0212	0.0282
0.0	0.0	0.0	4083.5826	2574.5188	NaN	NaN	0.3867	0.8431	0.027	0.0187	0.0633	0.0207	0.0271
0.0	0.0	0.0	6203.5826	3758.5188	NaN	NaN	0.3773	0.8344	0.0276	0.0199	0.0674	0.0219	0.0288
0.0	0.0	0.0	5734.5826	2413.5188	NaN	NaN	0.2962	0.8323	0.0278	0.0203	0.0679	0.0225	0.0292
0.0	0.0	0.0	2867.5826	1907.5188	NaN	NaN	0.3995	0.8324	0.0279	0.0207	0.0665	0.023	0.0295
0.0	0.0	0.0	3168.5826	1755.5188	NaN	NaN	0.3565	0.8387	0.0271	0.0205	0.0619	0.0228	0.029
0.0	0.0	0.0	3346.5826	-87.4812	NaN	NaN	-0.0268	0.841	0.0267	0.0204	0.0604	0.0225	0.0291
0.0	0.0	0.0	5146.5826	869.5188	NaN	NaN	0.1445	0.8361	0.0267	0.0207	0.0636	0.023	0.0299
0.0	0.0	0.0	4823.5826	3871.5188	NaN	NaN	0.4453	0.8299	0.0279	0.0212	0.066	0.0239	0.031
0.0	0.0	0.0	4392.5826	-308.4812	NaN	NaN	-0.0755	0.8426	0.0272	0.0203	0.0579	0.0229	0.0291
0.0	0.0	0.0	4620.5826	854.5188	NaN	NaN	0.1561	0.8482	0.0266	0.02	0.0544	0.0224	0.0285
0.0	0.0	0.0	4621.5826	2870.5188	NaN	NaN	0.3831	0.8466	0.0265	0.0202	0.0551	0.0228	0.0289
0.0	0.0	0.0	3567.5826	4361.5188	NaN	NaN	0.5501	0.8468	0.0273	0.0201	0.0534	0.0231	0.0292
0.0	0.0	0.0	4205.5826	328.5188	NaN	NaN	0.0725	0.8598	0.0258	0.0191	0.0465	0.0219	0.0269
0.0	0.0	0.0	5184.5826	1928.5188	NaN	NaN	0.2711	0.8554	0.0262	0.0194	0.0484	0.0225	0.0281
0.0	0.0	0.0	4189.5826	4482.5188	NaN	NaN	0.5169	0.8562	0.0265	0.0192	0.0473	0.0227	0.028
0.0	0.0	0.0	5521.5826	3671.5188	NaN	NaN	0.3994	0.8614	0.0272	0.0188	0.0429	0.0225	0.027
0.0	0.0	0.0	4866.5826	2382.5188	NaN	NaN	0.3287	0.8714	0.0273	0.0186	0.0362	0.0217	0.0248
0.0	0.0	0.0	-333.4174	1639.5188	NaN	NaN	1.2553	0.8804	0.0265	0.0183	0.0306	0.0213	0.0229
0.0	0.0	0.0	-1110.4174	2662.5188	NaN	NaN	1.3	0.8832	0.0263	0.0187	0.0278	0.0215	0.0225
0.0	0.0	0.0	-239.4174	1458.5188	NaN	NaN	1.1964	0.8849	0.0263	0.0192	0.0258	0.0217	0.0221
0.0	0.0	0.0	-2332.4174	2306.5188	NaN	NaN	-0.3	0.8863	0.0259	0.0195	0.0246	0.0218	0.0218
0.0	0.0	0.0	-486.4174	1708.5188	NaN	NaN	1.3	0.8878	0.0254	0.0195	0.024	0.0218	0.0215
0.0	0.0	0.0	-2062.4174	2459.5188	NaN	NaN	1.3	0.8891	0.0251	0.0195	0.0234	0.0217	0.0212
0.0	0.0	0.0	-1010.4174	1998.5188	NaN	NaN	1.3	0.89	0.0248	0.0196	0.0229	0.0218	0.0209
0.0	0.0	0.0	369.5826	1389.5188	NaN	NaN	0.7899	0.8913	0.0241	0.0199	0.0223	0.0218	0.0207
0.0	0.0	0.0	-500.4174	450.5188	NaN	NaN	-0.3	0.8918	0.0236	0.0203	0.0218	0.022	0.0205
0.0	0.0	0.0	-1743.4174	1258.5188	NaN	NaN	-0.3	0.8918	0.0234	0.0204	0.0217	0.0222	0.0204
0.0	0.0	0.0	-2348.4174	1653.5188	NaN	NaN	-0.3	0.8919	0.0232	0.0205	0.0217	0.0223	0.0203
0.0	0.0	0.0	-3181.4174	-53.4812	NaN	NaN	0.0165	0.8917	0.0231	0.0206	0.0219	0.0224	0.0203
0.0	0.0	0.0	-817.4174	1845.5188	NaN	NaN	1.3	0.8916	0.0231	0.0206	0.0219	0.0226	0.0203
0.0	0.0	0.0	-1594.4174	1413.5188	NaN	NaN	-0.3	0.8919	0.023	0.0205	0.0217	0.0226	0.0202
0.0	0.0	0.0	1276.5826	3618.5188	NaN	NaN	0.7392	0.8916	0.0231	0.0206	0.0216	0.0228	0.0203
0.0	0.0	0.0	-1049.4174	1685.5188	NaN	NaN	1.3	0.8914	0.0232	0.0206	0.0216	0.0229	0.0203
0.0	0.0	0.0	54.5826	2419.5188	NaN	NaN	0.9779	0.8908	0.0232	0.0208	0.0216	0.0231	0.0205
0.0	0.0	0.0	184.5826	935.5188	NaN	NaN	0.8352	0.891	0.0232	0.0207	0.0216	0.023	0.0204
0.0	0.0	0.0	-1761.4174	610.5188	NaN	NaN	-0.3	0.891	0.0233	0.0208	0.0216	0.0229	0.0205
0.0	0.0	0.0	-393.4174	829.5188	NaN	NaN	1.3	0.8912	0.0233	0.0208	0.0216	0.0226	0.0204
0.0	0.0	0.0	926.5826	692.5188	NaN	NaN	0.4277	0.8914	0.0232	0.0208	0.0216	0.0225	0.0204
0.0	0.0	0.0	-1076.4174	1880.5188	NaN	NaN	1.3	0.8916	0.0232	0.0207	0.0217	0.0224	0.0204
0.0	0.0	0.0	-622.4174	125.5188	NaN	NaN	-0.2526	0.8916	0.0232	0.0208	0.0218	0.0222	0.0204
0.0	0.0	0.0	-2077.4174	1243.5188	NaN	NaN	-0.3	0.8914	0.0232	0.0209	0.0219	0.0221	0.0205
0.0	0.0	0.0	-1328.4174	123.5188	NaN	NaN	-0.1025	0.8912	0.0232	0.021	0.022	0.022	0.0206
0.0	0.0	0.0	-1263.4174	-1233.4812	NaN	NaN	0.494	0.8916	0.0232	0.0209	0.022	0.0218	0.0205
0.0	0.0	0.0	-1862.4174	409.5188	NaN	NaN	-0.2819	0.8919	0.0233	0.0208	0.0219	0.0217	0.0204
0.0	0.0	0.0	-1876.4174	-3100.4812	NaN	NaN	0.623	0.8917	0.0234	0.0209	0.0219	0.0216	0.0205
0.0	0.0	0.0	-1766.4174	-1963.4812	NaN	NaN	0.5264	0.8916	0.0234	0.0209	0.022	0.0216	0.0205
0.0	0.0	0.0	-491.4174	-215.4812	NaN	NaN	0.3048	0.8919	0.0232	0.0209	0.0219	0.0215	0.0205
0.0	0.0	0.0	-2936.4174	1837.5188	NaN	NaN	-0.3	0.8923	0.023	0.0208	0.0219	0.0214	0.0205
0.0	0.0	0.0	-919.4174	1474.5188	NaN	NaN	1.3	0.8928	0.0228	0.0208	0.0219	0.0213	0.0204
0.0	0.0	0.0	-893.4174	2462.5188	NaN	NaN	1.3	0.8929	0.0228	0.0208	0.0219	0.0213	0.0204
0.0	0.0	0.0	-1986.4174	1263.5188	NaN	NaN	-0.3	0.893	0.0228	0.0208	0.0218	0.0212	0.0204
0.0	0.0	0.0	-437.4174	-859.4812	NaN	NaN	0.6627	0.8928	0.0229	0.0209	0.0218	0.0211	0.0205
0.0	0.0	0.0	-1608.4174	923.5188	NaN	NaN	-0.3	0.8926	0.023	0.0209	0.0218	0.021	0.0206
0.0	0.0	0.0	-1914.4174	-1887.4812	NaN	NaN	0.4965	0.8925	0.023	0.021	0.0218	0.021	0.0206
0.0	0.0	0.0	-2380.4174	-928.4812	NaN	NaN	0.2806	0.8926	0.023	0.021	0.0218	0.021	0.0206
0.0	0.0	0.0	-2494.4174	-233.4812	NaN	NaN	0.0856	0.8926	0.023	0.021	0.0218	0.021	0.0206
0.0	0.0	0.0	-2057.4174	-736.4812	NaN	NaN	0.2636	0.8928	0.0228	0.0209	0.0218	0.021	0.0206
0.0	0.0	0.0	-2199.4174	-2607.4812	NaN	NaN	0.5424	0.8928	0.0228	0.0209	0.0218	0.0211	0.0206
0.0	0.0	0.0	-2066.4174	1882.5188	NaN	NaN	-0.3	0.8932	0.0226	0.0209	0.0217	0.0211	0.0205
0.0	0.0	0.0	-1695.4174	-1696.4812	NaN	NaN	0.5002	0.8928	0.0227	0.0209	0.0218	0.0212	0.0206
0.0	0.0	0.0	-694.4174	-2409.4812	NaN	NaN	0.7763	0.8927	0.0227	0.021	0.0217	0.0212	0.0207
0.0	0.0	0.0	-403.4174	-76.4812	NaN	NaN	0.1594	0.8925	0.0228	0.021	0.0217	0.0212	0.0208
0.0	0.0	0.0	-708.4174	-337.4812	NaN	NaN	0.3227	0.8922	0.0228	0.0211	0.0217	0.0213	0.0209
0.0	0.0	0.0	665.5826	-3071.4812	NaN	NaN	1.2766	0.8918	0.0229	0.0211	0.0218	0.0214	0.0209
0.0	0.0	0.0	-151.4174	942.5188	NaN	NaN	1.1914	0.8917	0.0229	0.0211	0.0218	0.0215	0.0209
0.0	0.0	0.0	-1115.4174	-1375.4812	NaN	NaN	0.5522	0.8914	0.023	0.0211	0.0219	0.0216	0.0209
0.0	0.0	0.0	-1241.4174	808.5188	NaN	NaN	-0.3	0.8915	0.0229	0.0212	0.0219	0.0217	0.0209
0.0	0.0	0.0	-528.4174	466.5188	NaN	NaN	-0.3	0.8913	0.023	0.0212	0.0219	0.0217	0.0209
0.0	0.0	0.0	-1654.4174	1594.5188	NaN	NaN	-0.3	0.8914	0.023	0.0212	0.0219	0.0216	0.0209
0.0	0.0	0.0	458.5826	-2820.4812	NaN	NaN	1.1942	0.8913	0.023	0.0212	0.0219	0.0216	0.021
0.0	0.0	0.0	64.5826	-107.4812	NaN	NaN	1.3	0.8911	0.023	0.0212	0.0219	0.0217	0.021
0.0	0.0	0.0	216.5826	-362.4812	NaN	NaN	1.3	0.891	0.0231	0.0213	0.022	0.0217	0.021
0.0	0.0	0.0	-1050.4174	-983.4812	NaN	NaN	0.4835	0.8909	0.023	0.0213	0.022	0.0218	0.021
0.0	0.0	0.0	804.5826	270.5188	NaN	NaN	0.2516	0.8911	0.023	0.0213	0.022	0.0217	0.0209
0.0	0.0	0.0	-17.4174	-2631.4812	NaN	NaN	0.9934	0.8915	0.023	0.0212	0.0219	0.0216	0.0208
0.0	0.0	0.0	-1078.4174	466.5188	NaN	NaN	-0.3	0.8914	0.023	0.0212	0.0219	0.0217	0.0208
0.0	0.0	0.0	-1634.4174	500.5188	NaN	NaN	-0.3	0.8916	0.0231	0.0211	0.0219	0.0216	0.0207
0.0	0.0	0.0	-2259.4174	-543.4812	NaN	NaN	0.1939	0.8914	0.0231	0.0212	0.022	0.0216	0.0208
0.0	0.0	0.0	-2256.4174	-500.4812	NaN	NaN	0.1815	0.8914	0.0231	0.0212	0.022	0.0215	0.0208
0.0	0.0	0.0	-1536.4174	-658.4812	NaN	NaN	0.3	0.8915	0.0231	0.0211	0.022	0.0215	0.0208
0.0	0.0	0.0	-1593.4174	-1159.4812	NaN	NaN	0.4212	0.8915	0.0231	0.0211	0.022	0.0215	0.0208
0.0	0.0	0.0	-647.4174	3649.5188	NaN	NaN	1.2157	0.8916	0.023	0.0211	0.0221	0.0215	0.0207
0.0	0.0	0.0	-2077.4174	348.5188	NaN	NaN	-0.2016	0.8916	0.0231	0.0211	0.0221	0.0215	0.0207
0.0	0.0	0.0	-1951.4174	-740.4812	NaN	NaN	0.2751	0.8916	0.023	0.0211	0.0221	0.0214	0.0207
0.0	0.0	0.0	-1708.4174	-1371.4812	NaN	NaN	0.4453	0.8916	0.0231	0.021	0.0221	0.0214	0.0208
0.0	0.0	0.0	-1509.4174	-900.4812	NaN	NaN	0.3737	0.8916	0.0231	0.0211	0.0221	0.0214	0.0208
0.0	0.0	0.0	-3053.4174	-996.4812	NaN	NaN	0.2461	0.8918	0.023	0.0211	0.0221	0.0213	0.0208
0.0	0.0	0.0	-1166.4174	-1283.4812	NaN	NaN	0.5239	0.8921	0.023	0.021	0.022	0.0212	0.0207
0.0	0.0	0.0	305.5826	-1340.4812	NaN	NaN	1.2953	0.8923	0.023	0.021	0.022	0.0212	0.0206
0.0	0.0	0.0	2959.5826	391.5188	NaN	NaN	0.1168	0.8924	0.0229	0.021	0.022	0.0212	0.0205
0.0	0.0	0.0	67.5826	1107.5188	NaN	NaN	0.9425	0.8919	0.0231	0.021	0.0221	0.0213	0.0205
0.0	0.0	0.0	-1146.4174	1790.5188	NaN	NaN	1.3	0.8915	0.0232	0.0211	0.0222	0.0214	0.0205
0.0	0.0	0.0	-1157.4174	-695.4812	NaN	NaN	0.3753	0.8914	0.0233	0.0211	0.0222	0.0214	0.0206
0.0	0.0	0.0	-329.4174	-2847.4812	NaN	NaN	0.8963	0.8914	0.0233	0.0211	0.0222	0.0214	0.0205
0.0	0.0	0.0	-1265.4174	1203.5188	NaN	NaN	-0.3	0.8918	0.0233	0.021	0.0222	0.0214	0.0204
0.0	0.0	0.0	-1268.4174	1264.5188	NaN	NaN	-0.3	0.8919	0.0232	0.021	0.0222	0.0214	0.0203
0.0	0.0	0.0	-1255.4174	-1158.4812	NaN	NaN	0.4799	0.892	0.0232	0.021	0.0222	0.0214	0.0203
0.0	0.0	0.0	-1723.4174	-452.4812	NaN	NaN	0.208	0.8922	0.0231	0.021	0.0221	0.0213	0.0202
0.0	0.0	0.0	-678.4174	-5346.4812	NaN	NaN	0.8874	0.8922	0.0231	0.021	0.0221	0.0212	0.0203
0.0	0.0	0.0	-1568.4174	-1853.4812	NaN	NaN	0.5417	0.8927	0.023	0.021	0.022	0.0211	0.0202
0.0	0.0	0.0	-1223.4174	-1653.4812	NaN	NaN	0.5747	0.8932	0.0228	0.0209	0.022	0.0209	0.0201
0.0	0.0	0.0	-260.4174	-0.4812	NaN	NaN	0.0018	0.8937	0.0227	0.0209	0.0219	0.0208	0.02
0.0	0.0	0.0	-836.4174	-1379.4812	NaN	NaN	0.6225	0.8942	0.0226	0.0208	0.0218	0.0206	0.02
0.0	0.0	0.0	-2078.4174	592.5188	NaN	NaN	-0.3	0.8942	0.0226	0.0208	0.0218	0.0206	0.02
0.0	0.0	0.0	-2566.4174	50.5188	NaN	NaN	-0.0201	0.894	0.0227	0.0209	0.0218	0.0207	0.02
0.0	0.0	0.0	-1414.4174	-863.4812	NaN	NaN	0.3791	0.894	0.0227	0.0209	0.0218	0.0207	0.02
0.0	0.0	0.0	-1754.4174	-1303.4812	NaN	NaN	0.4263	0.8938	0.0227	0.0209	0.0218	0.0207	0.02
0.0	0.0	0.0	-2796.4174	-788.4812	NaN	NaN	0.2199	0.8938	0.0227	0.0209	0.0219	0.0207	0.02
0.0	0.0	0.0	-2358.4174	-2764.4812	NaN	NaN	0.5396	0.8938	0.0227	0.0209	0.0218	0.0207	0.0201
0.0	0.0	0.0	-842.4174	-1922.4812	NaN	NaN	0.6953	0.8939	0.0226	0.0209	0.0218	0.0207	0.02
0.0	0.0	0.0	-544.4174	1697.5188	NaN	NaN	1.3	0.8937	0.0227	0.0209	0.0218	0.0207	0.0201
0.0	0.0	0.0	-1846.4174	-1260.4812	NaN	NaN	0.4057	0.8935	0.0227	0.021	0.0218	0.0207	0.0202
0.0	0.0	0.0	-742.4174	-140.4812	NaN	NaN	0.1591	0.8934	0.0227	0.021	0.0218	0.0208	0.0203
0.0	0.0	0.0	69.5826	-1994.4812	NaN	NaN	1.0361	0.893	0.0228	0.021	0.0219	0.0209	0.0203
0.0	0.0	0.0	-3058.4174	1688.5188	NaN	NaN	-0.3	0.8929	0.0229	0.021	0.0219	0.0209	0.0204
0.0	0.0	0.0	-2108.4174	-721.4812	NaN	NaN	0.2549	0.8929	0.0229	0.021	0.0219	0.0209	0.0203
0.0	0.0	0.0	-556.4174	-1289.4812	NaN	NaN	0.6986	0.8931	0.0228	0.0211	0.0218	0.0208	0.0204
0.0	0.0	0.0	-3351.4174	-674.4812	NaN	NaN	0.1675	0.8932	0.0228	0.021	0.0218	0.0208	0.0204
0.0	0.0	0.0	-111.4174	-301.4812	NaN	NaN	0.7302	0.8932	0.0228	0.021	0.0217	0.0208	0.0205
0.0	0.0	0.0	740.5826	-573.4812	NaN	NaN	-0.3	0.8931	0.0228	0.0209	0.0218	0.0209	0.0206
0.0	0.0	0.0	485.5826	1695.5188	NaN	NaN	0.7774	0.8929	0.0229	0.0209	0.0218	0.021	0.0206
0.0	0.0	0.0	-1115.4174	226.5188	NaN	NaN	-0.2548	0.8925	0.023	0.0211	0.0218	0.021	0.0206
0.0	0.0	0.0	-2586.4174	-485.4812	NaN	NaN	0.158	0.8926	0.0229	0.0211	0.0218	0.0209	0.0206
0.0	0.0	0.0	-236.4174	-3249.4812	NaN	NaN	0.9322	0.8927	0.0229	0.0211	0.0217	0.0209	0.0206
0.0	0.0	0.0	-650.4174	486.5188	NaN	NaN	-0.3	0.8928	0.0228	0.0211	0.0217	0.021	0.0207
0.0	0.0	0.0	-485.4174	-406.4812	NaN	NaN	0.4557	0.8925	0.0228	0.0211	0.0218	0.021	0.0208
0.0	0.0	0.0	-3026.4174	-2324.4812	NaN	NaN	0.4344	0.8925	0.0227	0.0211	0.0218	0.0211	0.0208
0.0	0.0	0.0	457.5826	355.5188	NaN	NaN	0.4372	0.8925	0.0227	0.021	0.0217	0.0211	0.0209
0.0	0.0	0.0	-2536.4174	-2108.4812	NaN	NaN	0.4539	0.8924	0.0227	0.021	0.0218	0.0212	0.0209
0.0	0.0	0.0	-627.4174	-702.4812	NaN	NaN	0.5282	0.8925	0.0227	0.0209	0.0217	0.0213	0.021
0.0	0.0	0.0	-1772.4174	204.5188	NaN	NaN	-0.1304	0.8923	0.0226	0.0209	0.0218	0.0214	0.021
0.0	0.0	0.0	977.5826	-2672.4812	NaN	NaN	1.3	0.8922	0.0227	0.0209	0.0218	0.0214	0.021
0.0	0.0	0.0	-2523.4174	-778.4812	NaN	NaN	0.2358	0.8922	0.0226	0.021	0.0218	0.0213	0.021
0.0	0.0	0.0	-2620.4174	-404.4812	NaN	NaN	0.1337	0.8923	0.0227	0.021	0.0218	0.0213	0.021
0.0	0.0	0.0	-1308.4174	-2177.4812	NaN	NaN	0.6247	0.8925	0.0226	0.0209	0.0217	0.0213	0.0211
0.0	0.0	0.0	955.5826	-2074.4812	NaN	NaN	1.3	0.8931	0.0225	0.0206	0.0216	0.0214	0.0209
0.0	0.0	0.0	-1214.4174	2418.5188	NaN	NaN	1.3	0.8934	0.0225	0.0204	0.0215	0.0215	0.0208
0.0	0.0	0.0	-1153.4174	1306.5188	NaN	NaN	1.3	0.893	0.0226	0.0204	0.0216	0.0215	0.0209
0.0	0.0	0.0	-1912.4174	-158.4812	NaN	NaN	0.0765	0.8926	0.0226	0.0205	0.0216	0.0216	0.021
0.0	0.0	0.0	-1451.4174	89.5188	NaN	NaN	-0.0657	0.8922	0.0228	0.0205	0.0217	0.0217	0.0211
0.0	0.0	0.0	-2434.4174	1514.5188	NaN	NaN	-0.3	0.8923	0.0228	0.0205	0.0217	0.0217	0.0211
0.0	0.0	0.0	-1709.4174	1827.5188	NaN	NaN	1.3	0.8925	0.0228	0.0204	0.0216	0.0217	0.021
0.0	0.0	0.0	1712.5826	356.5188	NaN	NaN	0.1723	0.8931	0.0228	0.0202	0.0216	0.0216	0.0208
0.0	0.0	0.0	-1635.4174	2259.5188	NaN	NaN	1.3	0.8931	0.0228	0.0202	0.0216	0.0216	0.0208
0.0	0.0	0.0	423.5826	2034.5188	NaN	NaN	0.8277	0.8934	0.0228	0.0201	0.0216	0.0215	0.0206
0.0	0.0	0.0	745.5826	265.5188	NaN	NaN	0.2626	0.8929	0.0229	0.0202	0.0217	0.0216	0.0207
0.0	0.0	0.0	-512.4174	-715.4812	NaN	NaN	0.5827	0.8925	0.023	0.0204	0.0217	0.0216	0.0208
0.0	0.0	0.0	-1124.4174	-1191.4812	NaN	NaN	0.5145	0.8926	0.023	0.0205	0.0216	0.0216	0.0207
0.0	0.0	0.0	-250.4174	-830.4812	NaN	NaN	0.7683	0.8928	0.023	0.0205	0.0216	0.0215	0.0207
0.0	0.0	0.0	-2017.4174	-342.4812	NaN	NaN	0.1451	0.893	0.0229	0.0205	0.0215	0.0214	0.0207
0.0	0.0	0.0	-278.4174	-89.4812	NaN	NaN	0.2432	0.8934	0.0229	0.0203	0.0215	0.0213	0.0206
0.0	0.0	0.0	201.5826	112.5188	NaN	NaN	0.3582	0.8937	0.0228	0.0202	0.0216	0.0213	0.0205
0.0	0.0	0.0	901.5826	1353.5188	NaN	NaN	0.6002	0.8939	0.0228	0.02	0.0216	0.0213	0.0204
0.0	0.0	0.0	-754.4174	-562.4812	NaN	NaN	0.4271	0.8934	0.0229	0.0201	0.0216	0.0214	0.0206
0.0	0.0	0.0	-687.4174	1072.5188	NaN	NaN	1.3	0.8931	0.023	0.0201	0.0217	0.0215	0.0206
0.0	0.0	0.0	-1459.4174	1263.5188	NaN	NaN	-0.3	0.8928	0.0231	0.0202	0.0218	0.0215	0.0207
0.0	0.0	0.0	-223.4174	262.5188	NaN	NaN	1.3	0.8929	0.023	0.0203	0.0217	0.0214	0.0207
0.0	0.0	0.0	-1258.4174	372.5188	NaN	NaN	-0.3	0.8931	0.0229	0.0203	0.0217	0.0213	0.0206
0.0	0.0	0.0	-69.4174	-1041.4812	NaN	NaN	0.9375	0.8931	0.0229	0.0203	0.0217	0.0214	0.0206
0.0	0.0	0.0	-2206.4174	4200.5188	NaN	NaN	1.3	0.8932	0.0229	0.0201	0.0218	0.0214	0.0206
0.0	0.0	0.0	-1056.4174	1222.5188	NaN	NaN	1.3	0.893	0.0229	0.0203	0.0218	0.0214	0.0206
0.0	0.0	0.0	-1205.4174	-2856.4812	NaN	NaN	0.7032	0.893	0.0228	0.0205	0.0218	0.0213	0.0207
0.0	0.0	0.0	-1973.4174	-1522.4812	NaN	NaN	0.4355	0.8929	0.0228	0.0206	0.0219	0.0212	0.0207
0.0	0.0	0.0	-874.4174	1167.5188	NaN	NaN	1.3	0.8931	0.0227	0.0205	0.0218	0.0212	0.0206
0.0	0.0	0.0	-1265.4174	261.5188	NaN	NaN	-0.2605	0.8931	0.0227	0.0206	0.0218	0.0212	0.0207
0.0	0.0	0.0	85.5826	-3501.4812	NaN	NaN	1.0251	0.8932	0.0226	0.0206	0.0218	0.0211	0.0207
0.0	0.0	0.0	562.5826	-862.4812	NaN	NaN	1.3	0.8932	0.0227	0.0205	0.0218	0.0212	0.0207
0.0	0.0	0.0	-1516.4174	-512.4812	NaN	NaN	0.2526	0.8934	0.0227	0.0204	0.0217	0.0212	0.0207
0.0	0.0	0.0	188.5826	-1280.4812	NaN	NaN	1.1727	0.8934	0.0227	0.0204	0.0217	0.0212	0.0207
0.0	0.0	0.0	-1298.4174	211.5188	NaN	NaN	-0.1946	0.8933	0.0228	0.0203	0.0217	0.0213	0.0207
0.0	0.0	0.0	-29.4174	174.5188	NaN	NaN	1.2027	0.8932	0.0229	0.0202	0.0217	0.0213	0.0207
0.0	0.0	0.0	-1355.4174	379.5188	NaN	NaN	-0.3	0.8928	0.0229	0.0204	0.0217	0.0214	0.0208
0.0	0.0	0.0	-1501.4174	-1144.4812	NaN	NaN	0.4325	0.8928	0.0229	0.0204	0.0217	0.0213	0.0208
0.0	0.0	0.0	950.5826	-793.4812	NaN	NaN	-0.3	0.8927	0.0229	0.0205	0.0218	0.0213	0.0208
0.0	0.0	0.0	-1668.4174	-994.4812	NaN	NaN	0.3735	0.8929	0.0229	0.0205	0.0217	0.0212	0.0208
0.0	0.0	0.0	-699.4174	1883.5188	NaN	NaN	1.3	0.8931	0.0229	0.0203	0.0217	0.0213	0.0208
0.0	0.0	0.0	604.5826	-392.4812	NaN	NaN	-0.3	0.893	0.0229	0.0202	0.0217	0.0214	0.0208
0.0	0.0	0.0	-885.4174	4578.5188	NaN	NaN	1.2397	0.8928	0.0231	0.0201	0.0218	0.0215	0.0207
0.0	0.0	0.0	-522.4174	-754.4812	NaN	NaN	0.5909	0.8927	0.0231	0.0203	0.0217	0.0215	0.0208
0.0	0.0	0.0	-256.4174	-413.4812	NaN	NaN	0.6172	0.8926	0.0231	0.0204	0.0218	0.0214	0.0208
0.0	0.0	0.0	-1649.4174	-2054.4812	NaN	NaN	0.5547	0.8926	0.023	0.0206	0.0218	0.0212	0.0208
0.0	0.0	0.0	-2040.4174	-2643.4812	NaN	NaN	0.5644	0.8929	0.0229	0.0206	0.0218	0.0211	0.0208
0.0	0.0	0.0	-1509.4174	1861.5188	NaN	NaN	1.3	0.8934	0.0228	0.0203	0.0217	0.0211	0.0207
0.0	0.0	0.0	-826.4174	-1803.4812	NaN	NaN	0.6858	0.8936	0.0228	0.0202	0.0216	0.0211	0.0206
0.0	0.0	0.0	-887.4174	-349.4812	NaN	NaN	0.2825	0.8937	0.0228	0.0202	0.0216	0.0211	0.0206
0.0	0.0	0.0	-1118.4174	818.5188	NaN	NaN	-0.3	0.8935	0.0229	0.0202	0.0216	0.0212	0.0206
0.0	0.0	0.0	-1566.4174	1435.5188	NaN	NaN	-0.3	0.8935	0.0229	0.0201	0.0216	0.0212	0.0206
0.0	0.0	0.0	-695.4174	-1203.4812	NaN	NaN	0.6338	0.8935	0.0229	0.0202	0.0216	0.0212	0.0207
0.0	0.0	0.0	-839.4174	1675.5188	NaN	NaN	1.3	0.8936	0.0229	0.0201	0.0216	0.0212	0.0206
0.0	0.0	0.0	-1256.4174	-668.4812	NaN	NaN	0.3473	0.8935	0.0229	0.0201	0.0216	0.0212	0.0206
0.0	0.0	0.0	-1208.4174	934.5188	NaN	NaN	-0.3	0.8934	0.0229	0.0202	0.0217	0.0213	0.0206
0.0	0.0	0.0	561.5826	-223.4812	NaN	NaN	-0.3	0.8934	0.023	0.0202	0.0217	0.0212	0.0206
0.0	0.0	0.0	-2532.4174	-1921.4812	NaN	NaN	0.4314	0.8935	0.0229	0.0202	0.0216	0.0211	0.0206
0.0	0.0	0.0	-1692.4174	-3430.4812	NaN	NaN	0.6696	0.8937	0.0228	0.0202	0.0217	0.0211	0.0205
0.0	0.0	0.0	-1187.4174	3068.5188	NaN	NaN	1.3	0.8943	0.0227	0.0199	0.0216	0.0211	0.0203
0.0	0.0	0.0	-1806.4174	-2100.4812	NaN	NaN	0.5376	0.8939	0.0228	0.0201	0.0217	0.0211	0.0204
0.0	0.0	0.0	-2777.4174	-200.4812	NaN	NaN	0.0673	0.894	0.0227	0.0202	0.0217	0.021	0.0204
0.0	0.0	0.0	-1549.4174	-2531.4812	NaN	NaN	0.6203	0.8941	0.0227	0.0203	0.0217	0.0209	0.0204
0.0	0.0	0.0	-1420.4174	-528.4812	NaN	NaN	0.2712	0.8948	0.0225	0.02	0.0216	0.0209	0.0203
0.0	0.0	0.0	-2133.4174	2247.5188	NaN	NaN	1.3	0.895	0.0225	0.0198	0.0215	0.021	0.0202
0.0	0.0	0.0	-737.4174	1063.5188	NaN	NaN	1.3	0.895	0.0225	0.0197	0.0215	0.0211	0.0202
0.0	0.0	0.0	81.5826	-261.4812	NaN	NaN	1.3	0.8943	0.0227	0.0199	0.0216	0.0212	0.0203
0.0	0.0	0.0	-1499.4174	400.5188	NaN	NaN	-0.3	0.8941	0.0229	0.02	0.0215	0.0212	0.0204
0.0	0.0	0.0	-3070.4174	550.5188	NaN	NaN	-0.2185	0.894	0.0229	0.02	0.0215	0.0211	0.0205
0.0	0.0	0.0	1354.5826	-557.4812	NaN	NaN	-0.3	0.8939	0.0229	0.02	0.0216	0.0212	0.0204
0.0	0.0	0.0	-1306.4174	2977.5188	NaN	NaN	1.3	0.8936	0.023	0.02	0.0217	0.0213	0.0204
0.0	0.0	0.0	-1804.4174	-201.4812	NaN	NaN	0.1004	0.8933	0.023	0.0203	0.0217	0.0212	0.0205
0.0	0.0	0.0	311.5826	-2042.4812	NaN	NaN	1.18	0.893	0.023	0.0205	0.0217	0.0211	0.0206
0.0	0.0	0.0	-922.4174	-3165.4812	NaN	NaN	0.7744	0.893	0.023	0.0206	0.0218	0.0211	0.0206
0.0	0.0	0.0	-915.4174	787.5188	NaN	NaN	-0.3	0.8934	0.0229	0.0204	0.0217	0.0211	0.0206
0.0	0.0	0.0	-2542.4174	854.5188	NaN	NaN	-0.3	0.8933	0.0229	0.0203	0.0217	0.0212	0.0205
0.0	0.0	0.0	-1077.4174	328.5188	NaN	NaN	-0.3	0.8933	0.0229	0.0203	0.0217	0.0213	0.0205
0.0	0.0	0.0	-2025.4174	-489.4812	NaN	NaN	0.1946	0.8929	0.023	0.0205	0.0218	0.0213	0.0206
0.0	0.0	0.0	-836.4174	-822.4812	NaN	NaN	0.4958	0.8928	0.023	0.0206	0.0218	0.0212	0.0207
0.0	0.0	0.0	-668.4174	-2264.4812	NaN	NaN	0.7721	0.8927	0.0229	0.0208	0.0218	0.0211	0.0207
0.0	0.0	0.0	-1152.4174	-2800.4812	NaN	NaN	0.7085	0.8927	0.0229	0.0207	0.0218	0.0211	0.0207
0.0	0.0	0.0	137.5826	762.5188	NaN	NaN	0.8471	0.893	0.0229	0.0205	0.0218	0.0212	0.0206
0.0	0.0	0.0	-2089.4174	-1102.4812	NaN	NaN	0.3454	0.8929	0.0228	0.0205	0.0218	0.0213	0.0206
0.0	0.0	0.0	253.5826	800.5188	NaN	NaN	0.7594	0.893	0.0228	0.0204	0.0218	0.0214	0.0206
0.0	0.0	0.0	-1243.4174	-924.4812	NaN	NaN	0.4264	0.8929	0.0228	0.0205	0.0218	0.0213	0.0207
0.0	0.0	0.0	-2482.4174	-2160.4812	NaN	NaN	0.4653	0.8928	0.0228	0.0206	0.0218	0.0213	0.0207
0.0	0.0	0.0	-1605.4174	3462.5188	NaN	NaN	1.3	0.8928	0.0228	0.0205	0.0219	0.0213	0.0206
0.0	0.0	0.0	-2102.4174	-148.4812	NaN	NaN	0.066	0.8926	0.0228	0.0207	0.0219	0.0212	0.0207
0.0	0.0	0.0	-776.4174	-1341.4812	NaN	NaN	0.6334	0.8926	0.0228	0.0208	0.022	0.0212	0.0207
0.0	0.0	0.0	-2431.4174	-1199.4812	NaN	NaN	0.3304	0.8928	0.0227	0.0208	0.0219	0.0211	0.0207
0.0	0.0	0.0	355.5826	-1959.4812	NaN	NaN	1.2217	0.8932	0.0226	0.0205	0.0219	0.0212	0.0206
0.0	0.0	0.0	-94.4174	-47.4812	NaN	NaN	0.3346	0.8935	0.0225	0.0204	0.0219	0.0212	0.0205
0.0	0.0	0.0	-508.4174	-115.4812	NaN	NaN	0.1851	0.8931	0.0227	0.0205	0.0219	0.0213	0.0205
0.0	0.0	0.0	-1316.4174	-1836.4812	NaN	NaN	0.5825	0.893	0.0227	0.0206	0.0219	0.0211	0.0206
0.0	0.0	0.0	-167.4174	-2930.4812	NaN	NaN	0.946	0.8931	0.0227	0.0207	0.0219	0.021	0.0206
0.0	0.0	0.0	-1255.4174	-2323.4812	NaN	NaN	0.6492	0.8932	0.0226	0.0207	0.0219	0.021	0.0206
0.0	0.0	0.0	179.5826	-119.4812	NaN	NaN	-0.3	0.8936	0.0226	0.0204	0.0218	0.0211	0.0206
0.0	0.0	0.0	1460.5826	-305.4812	NaN	NaN	-0.2645	0.8936	0.0226	0.0203	0.0217	0.0212	0.0205
0.0	0.0	0.0	2157.5826	1840.5188	NaN	NaN	0.4603	0.8934	0.0228	0.0202	0.0218	0.0214	0.0205
0.0	0.0	0.0	1112.5826	342.5188	NaN	NaN	0.2354	0.8931	0.0229	0.0202	0.0217	0.0214	0.0206
0.0	0.0	0.0	-733.4174	-860.4812	NaN	NaN	0.5399	0.8929	0.0229	0.0203	0.0217	0.0214	0.0207
0.0	0.0	0.0	411.5826	1447.5188	NaN	NaN	0.7786	0.8929	0.0229	0.0203	0.0217	0.0214	0.0207
0.0	0.0	0.0	-391.4174	-382.4812	NaN	NaN	0.4942	0.8928	0.0229	0.0204	0.0218	0.0214	0.0207
0.0	0.0	0.0	-1385.4174	886.5188	NaN	NaN	-0.3	0.8927	0.0229	0.0205	0.0218	0.0213	0.0208
0.0	0.0	0.0	-1008.4174	-2026.4812	NaN	NaN	0.6677	0.8926	0.0229	0.0207	0.0219	0.0212	0.0208
0.0	0.0	0.0	-880.4174	-475.4812	NaN	NaN	0.3507	0.8926	0.0229	0.0206	0.0219	0.0212	0.0208
0.0	0.0	0.0	1689.5826	572.5188	NaN	NaN	0.2531	0.8926	0.0229	0.0206	0.0219	0.0213	0.0208
0.0	0.0	0.0	1619.5826	-67.4812	NaN	NaN	-0.0435	0.8927	0.0229	0.0205	0.0218	0.0213	0.0208
0.0	0.0	0.0	-851.4174	1304.5188	NaN	NaN	1.3	0.8926	0.0229	0.0205	0.0218	0.0214	0.0208
0.0	0.0	0.0	657.5826	-2577.4812	NaN	NaN	1.3	0.8929	0.0229	0.0205	0.0217	0.0213	0.0208
0.0	0.0	0.0	958.5826	2734.5188	NaN	NaN	0.7404	0.8928	0.0229	0.0204	0.0217	0.0213	0.0208
0.0	0.0	0.0	428.5826	-1630.4812	NaN	NaN	1.3	0.8927	0.0229	0.0205	0.0218	0.0212	0.0209
0.0	0.0	0.0	-1473.4174	105.5188	NaN	NaN	-0.0771	0.8925	0.0229	0.0206	0.0219	0.0212	0.0209
0.0	0.0	0.0	-1605.4174	-1061.4812	NaN	NaN	0.398	0.8926	0.0229	0.0206	0.0219	0.0211	0.0209
0.0	0.0	0.0	451.5826	1869.5188	NaN	NaN	0.8054	0.8928	0.0229	0.0204	0.0218	0.0212	0.0209
0.0	0.0	0.0	-331.4174	-606.4812	NaN	NaN	0.6466	0.8927	0.0229	0.0205	0.0219	0.0212	0.0209
0.0	0.0	0.0	-2788.4174	1227.5188	NaN	NaN	-0.3	0.8929	0.0229	0.0204	0.0219	0.0211	0.0208
0.0	0.0	0.0	-1273.4174	-282.4812	NaN	NaN	0.1816	0.8926	0.0229	0.0206	0.022	0.021	0.0208
0.0	0.0	0.0	-1936.4174	1039.5188	NaN	NaN	-0.3	0.8928	0.0228	0.0207	0.0221	0.0208	0.0208
0.0	0.0	0.0	-3197.4174	-2857.4812	NaN	NaN	0.4719	0.8928	0.0227	0.0209	0.0221	0.0207	0.0208
0.0	0.0	0.0	-149.4174	-1777.4812	NaN	NaN	0.9225	0.8934	0.0225	0.0208	0.022	0.0206	0.0206
0.0	0.0	0.0	-1876.4174	-272.4812	NaN	NaN	0.1268	0.8935	0.0225	0.0208	0.022	0.0206	0.0206
0.0	0.0	0.0	-2651.4174	-537.4812	NaN	NaN	0.1685	0.8937	0.0225	0.0207	0.0219	0.0206	0.0205
0.0	0.0	0.0	-734.4174	408.5188	NaN	NaN	-0.3	0.8938	0.0225	0.0206	0.0219	0.0206	0.0205
0.0	0.0	0.0	-1118.4174	-316.4812	NaN	NaN	0.2206	0.8937	0.0226	0.0206	0.0219	0.0207	0.0205
0.0	0.0	0.0	-2312.4174	1104.5188	NaN	NaN	-0.3	0.8937	0.0226	0.0206	0.0219	0.0207	0.0205
0.0	0.0	0.0	-815.4174	-392.4812	NaN	NaN	0.3249	0.8935	0.0227	0.0206	0.0219	0.0207	0.0206
0.0	0.0	0.0	-391.4174	-116.4812	NaN	NaN	0.2293	0.8934	0.0228	0.0206	0.0219	0.0208	0.0206
0.0	0.0	0.0	-763.4174	1936.5188	NaN	NaN	1.3	0.8932	0.0228	0.0207	0.0219	0.0208	0.0207
0.0	0.0	0.0	-827.4174	-1350.4812	NaN	NaN	0.6201	0.893	0.0228	0.0208	0.0219	0.0207	0.0208
0.0	0.0	0.0	-18.4174	95.5188	NaN	NaN	1.2389	0.8929	0.0229	0.0208	0.0219	0.0208	0.0207
0.0	0.0	0.0	-834.4174	-433.4812	NaN	NaN	0.3419	0.8929	0.023	0.0208	0.0218	0.0208	0.0207
0.0	0.0	0.0	-1094.4174	1383.5188	NaN	NaN	1.3	0.8927	0.023	0.0209	0.0219	0.0208	0.0207
0.0	0.0	0.0	-1685.4174	-3349.4812	NaN	NaN	0.6653	0.8924	0.023	0.0211	0.0219	0.0208	0.0207
0.0	0.0	0.0	-1361.4174	-1432.4812	NaN	NaN	0.5127	0.8926	0.023	0.0211	0.0219	0.0207	0.0206
0.0	0.0	0.0	-2849.4174	-1554.4812	NaN	NaN	0.353	0.8926	0.023	0.0211	0.0218	0.0208	0.0207
0.0	0.0	0.0	-1812.4174	1165.5188	NaN	NaN	-0.3	0.8927	0.023	0.0211	0.0218	0.0208	0.0207
0.0	0.0	0.0	-2706.4174	-654.4812	NaN	NaN	0.1947	0.8926	0.0229	0.0211	0.0218	0.0208	0.0207
0.0	0.0	0.0	-1163.4174	746.5188	NaN	NaN	-0.3	0.8927	0.0229	0.021	0.0218	0.0209	0.0207
0.0	0.0	0.0	-2525.4174	509.5188	NaN	NaN	-0.2528	0.8926	0.0229	0.0209	0.0218	0.021	0.0207
0.0	0.0	0.0	-1523.4174	886.5188	NaN	NaN	-0.3	0.8925	0.0229	0.021	0.0219	0.021	0.0207
0.0	0.0	0.0	-879.4174	-3124.4812	NaN	NaN	0.7804	0.8923	0.023	0.0211	0.0219	0.021	0.0207
0.0	0.0	0.0	-2073.4174	-1240.4812	NaN	NaN	0.3743	0.8924	0.023	0.0211	0.0219	0.021	0.0206
0.0	0.0	0.0	-2807.4174	-1697.4812	NaN	NaN	0.3768	0.8925	0.0229	0.0211	0.0219	0.0209	0.0207
0.0	0.0	0.0	-2498.4174	-632.4812	NaN	NaN	0.202	0.8926	0.0228	0.021	0.0219	0.021	0.0207
0.0	0.0	0.0	-1265.4174	1210.5188	NaN	NaN	-0.3	0.8928	0.0227	0.0209	0.0219	0.021	0.0207
0.0	0.0	0.0	-2798.4174	-120.4812	NaN	NaN	0.0413	0.8931	0.0227	0.0207	0.0218	0.0211	0.0206
0.0	0.0	0.0	-1362.4174	3596.5188	NaN	NaN	1.3	0.8935	0.0226	0.0205	0.0217	0.0211	0.0205
0.0	0.0	0.0	-1205.4174	-1153.4812	NaN	NaN	0.489	0.893	0.0227	0.0207	0.0219	0.0211	0.0206
0.0	0.0	0.0	-991.4174	-2286.4812	NaN	NaN	0.6975	0.8928	0.0226	0.0208	0.022	0.0211	0.0207
0.0	0.0	0.0	-3386.4174	750.5188	NaN	NaN	-0.2847	0.8927	0.0227	0.0209	0.022	0.021	0.0207
0.0	0.0	0.0	-2018.4174	1011.5188	NaN	NaN	-0.3	0.8931	0.0226	0.0207	0.0219	0.021	0.0207
0.0	0.0	0.0	-1169.4174	-1001.4812	NaN	NaN	0.4613	0.8931	0.0226	0.0207	0.0219	0.0211	0.0207
0.0	0.0	0.0	-1357.4174	1524.5188	NaN	NaN	1.3	0.8938	0.0225	0.0204	0.0217	0.0211	0.0205
0.0	0.0	0.0	588.5826	1187.5188	NaN	NaN	0.6686	0.8939	0.0226	0.0203	0.0217	0.0211	0.0204
0.0	0.0	0.0	79.5826	-2181.4812	NaN	NaN	1.0379	0.8938	0.0226	0.0204	0.0217	0.0211	0.0205
0.0	0.0	0.0	1488.5826	2562.5188	NaN	NaN	0.6325	0.8938	0.0227	0.0204	0.0217	0.0211	0.0204
0.0	0.0	0.0	-1021.4174	-3692.4812	NaN	NaN	0.7833	0.893	0.0227	0.0207	0.0218	0.0211	0.0206
0.0	0.0	0.0	-268.4174	-1015.4812	NaN	NaN	0.7909	0.8932	0.0227	0.0207	0.0217	0.0211	0.0206
0.0	0.0	0.0	315.5826	-1736.4812	NaN	NaN	1.2221	0.8928	0.0228	0.0208	0.0218	0.0212	0.0206
0.0	0.0	0.0	1237.5826	401.5188	NaN	NaN	0.245	0.8934	0.0228	0.0206	0.0215	0.0212	0.0205
0.0	0.0	0.0	-300.4174	-395.4812	NaN	NaN	0.5683	0.8935	0.0229	0.0204	0.0214	0.0213	0.0205
0.0	0.0	0.0	927.5826	2621.5188	NaN	NaN	0.7386	0.8945	0.0229	0.02	0.0213	0.0212	0.0201
0.0	0.0	0.0	-203.4174	220.5188	NaN	NaN	1.3	0.8941	0.023	0.02	0.0214	0.0213	0.0202
0.0	0.0	0.0	717.5826	1144.5188	NaN	NaN	0.6146	0.894	0.023	0.0199	0.0214	0.0214	0.0202
0.0	0.0	0.0	-102.4174	764.5188	NaN	NaN	1.1547	0.8934	0.0232	0.0201	0.0216	0.0215	0.0203
0.0	0.0	0.0	-1730.4174	2315.5188	NaN	NaN	1.3	0.893	0.0232	0.0203	0.0216	0.0215	0.0204
0.0	0.0	0.0	-1507.4174	-1901.4812	NaN	NaN	0.5578	0.8921	0.0231	0.0208	0.0217	0.0215	0.0207
0.0	0.0	0.0	-3175.4174	424.5188	NaN	NaN	-0.1543	0.8926	0.023	0.0207	0.0217	0.0214	0.0207
0.0	0.0	0.0	-958.4174	364.5188	NaN	NaN	-0.3	0.8935	0.0229	0.0203	0.0215	0.0213	0.0204
0.0	0.0	0.0	-408.4174	2959.5188	NaN	NaN	1.1601	0.8944	0.0228	0.02	0.0214	0.0213	0.0201
0.0	0.0	0.0	-1085.4174	81.5188	NaN	NaN	-0.0812	0.8941	0.0228	0.0201	0.0215	0.0213	0.0202
0.0	0.0	0.0	-1828.4174	-2068.4812	NaN	NaN	0.5308	0.8935	0.0228	0.0204	0.0216	0.0213	0.0204
0.0	0.0	0.0	276.5826	-2335.4812	NaN	NaN	1.1343	0.8937	0.0228	0.0204	0.0216	0.0212	0.0203
0.0	0.0	0.0	63.5826	-1080.4812	NaN	NaN	1.0625	0.8942	0.0227	0.0203	0.0215	0.0211	0.0202
0.0	0.0	0.0	-891.4174	-1489.4812	NaN	NaN	0.6256	0.8945	0.0227	0.0202	0.0214	0.021	0.0202
0.0	0.0	0.0	459.5826	-3745.4812	NaN	NaN	1.1399	0.8948	0.0226	0.0201	0.0213	0.021	0.0201
0.0	0.0	0.0	194.5826	641.5188	NaN	NaN	0.7673	0.8948	0.0227	0.02	0.0213	0.0211	0.02
0.0	0.0	0.0	-1233.4174	2855.5188	NaN	NaN	1.3	0.8946	0.0229	0.02	0.0214	0.0211	0.0201
0.0	0.0	0.0	-1237.4174	688.5188	NaN	NaN	-0.3	0.8946	0.0229	0.02	0.0214	0.021	0.0202
0.0	0.0	0.0	-908.4174	-2272.4812	NaN	NaN	0.7144	0.8942	0.0229	0.0201	0.0215	0.021	0.0203
0.0	0.0	0.0	137.5826	3304.5188	NaN	NaN	0.96	0.8942	0.0229	0.02	0.0215	0.0211	0.0203
0.0	0.0	0.0	253.5826	4095.5188	NaN	NaN	0.9417	0.8938	0.023	0.02	0.0217	0.0213	0.0203
0.0	0.0	0.0	2975.5826	2557.5188	NaN	NaN	0.4622	0.8937	0.023	0.02	0.0217	0.0213	0.0203
0.0	0.0	0.0	1928.5826	1516.5188	NaN	NaN	0.4402	0.8933	0.023	0.02	0.0218	0.0213	0.0204
0.0	0.0	0.0	1076.5826	1039.5188	NaN	NaN	0.4912	0.8933	0.023	0.0201	0.0218	0.0213	0.0205
0.0	0.0	0.0	521.5826	841.5188	NaN	NaN	0.6174	0.8932	0.023	0.0201	0.0218	0.0214	0.0206
0.0	0.0	0.0	1481.5826	3167.5188	NaN	NaN	0.6813	0.8931	0.023	0.02	0.0219	0.0215	0.0206
0.0	0.0	0.0	3054.5826	762.5188	NaN	NaN	0.1998	0.8929	0.0231	0.02	0.0218	0.0215	0.0206
0.0	0.0	0.0	-2961.4174	-48.4812	NaN	NaN	0.0161	0.8928	0.023	0.0201	0.0218	0.0215	0.0207
0.0	0.0	0.0	-1828.4174	-198.4812	NaN	NaN	0.0979	0.8929	0.023	0.0202	0.0217	0.0215	0.0207
0.0	0.0	0.0	-1168.4174	880.5188	NaN	NaN	-0.3	0.8928	0.0229	0.0203	0.0217	0.0215	0.0208
0.0	0.0	0.0	-833.4174	1326.5188	NaN	NaN	1.3	0.8932	0.0228	0.0202	0.0216	0.0214	0.0208
0.0	0.0	0.0	-1450.4174	308.5188	NaN	NaN	-0.2702	0.8933	0.0228	0.0202	0.0216	0.0214	0.0208
0.0	0.0	0.0	-1203.4174	-948.4812	NaN	NaN	0.4408	0.8935	0.0227	0.0202	0.0216	0.0214	0.0207
0.0	0.0	0.0	1557.5826	3511.5188	NaN	NaN	0.6927	0.8937	0.0227	0.0201	0.0216	0.0214	0.0206
0.0	0.0	0.0	529.5826	-1751.4812	NaN	NaN	1.3	0.8934	0.0227	0.0202	0.0216	0.0213	0.0208
0.0	0.0	0.0	-1729.4174	1011.5188	NaN	NaN	-0.3	0.8931	0.0227	0.0203	0.0216	0.0213	0.0209
0.0	0.0	0.0	-1978.4174	-824.4812	NaN	NaN	0.2942	0.8928	0.0227	0.0205	0.0217	0.0213	0.021
0.0	0.0	0.0	-373.4174	-1122.4812	NaN	NaN	0.7504	0.8932	0.0226	0.0204	0.0216	0.0212	0.0209
0.0	0.0	0.0	-1263.4174	1943.5188	NaN	NaN	1.3	0.8933	0.0226	0.0203	0.0216	0.0213	0.0209
0.0	0.0	0.0	-1256.4174	-17.4812	NaN	NaN	0.0137	0.8932	0.0226	0.0203	0.0217	0.0213	0.0209
0.0	0.0	0.0	-1063.4174	4058.5188	NaN	NaN	1.3	0.893	0.0227	0.0202	0.0217	0.0215	0.0209
0.0	0.0	0.0	-1601.4174	728.5188	NaN	NaN	-0.3	0.8927	0.0228	0.0203	0.0218	0.0215	0.021
0.0	0.0	0.0	-1791.4174	1135.5188	NaN	NaN	-0.3	0.8925	0.0228	0.0204	0.0218	0.0215	0.0211
0.0	0.0	0.0	-486.4174	-201.4812	NaN	NaN	0.2929	0.8924	0.0228	0.0204	0.0219	0.0215	0.0211
0.0	0.0	0.0	-1376.4174	1681.5188	NaN	NaN	1.3	0.8925	0.0227	0.0204	0.0219	0.0214	0.0211
0.0	0.0	0.0	-992.4174	1118.5188	NaN	NaN	1.3	0.8926	0.0227	0.0205	0.0219	0.0213	0.0211
0.0	0.0	0.0	46.5826	452.5188	NaN	NaN	0.9067	0.8926	0.0226	0.0205	0.0219	0.0213	0.021
0.0	0.0	0.0	-2071.4174	530.5188	NaN	NaN	-0.3	0.8927	0.0226	0.0206	0.0219	0.0212	0.021
0.0	0.0	0.0	-1211.4174	1226.5188	NaN	NaN	1.3	0.893	0.0225	0.0206	0.0219	0.0211	0.021
0.0	0.0	0.0	-293.4174	-2576.4812	NaN	NaN	0.8978	0.8929	0.0225	0.0207	0.0219	0.021	0.0211
0.0	0.0	0.0	-1661.4174	-351.4812	NaN	NaN	0.1746	0.8932	0.0224	0.0206	0.0218	0.0209	0.021
0.0	0.0	0.0	106.5826	1667.5188	NaN	NaN	0.9399	0.8934	0.0224	0.0205	0.0217	0.0209	0.021
0.0	0.0	0.0	-2129.4174	-70.4812	NaN	NaN	0.032	0.8932	0.0225	0.0206	0.0217	0.0209	0.0211
0.0	0.0	0.0	-1308.4174	1957.5188	NaN	NaN	1.3	0.8932	0.0225	0.0206	0.0217	0.021	0.0211
0.0	0.0	0.0	-144.4174	1880.5188	NaN	NaN	1.0832	0.893	0.0226	0.0206	0.0217	0.0211	0.0211
0.0	0.0	0.0	428.5826	-208.4812	NaN	NaN	-0.3	0.8927	0.0226	0.0207	0.0217	0.0212	0.0211
0.0	0.0	0.0	-540.4174	-111.4812	NaN	NaN	0.171	0.8924	0.0227	0.0207	0.0217	0.0213	0.0212
0.0	0.0	0.0	-397.4174	23.5188	NaN	NaN	-0.0629	0.8922	0.0228	0.0207	0.0217	0.0214	0.0212
0.0	0.0	0.0	2735.5826	-124.4812	NaN	NaN	-0.0477	0.8922	0.0228	0.0206	0.0218	0.0215	0.0211
0.0	0.0	0.0	-730.4174	1039.5188	NaN	NaN	1.3	0.8919	0.0229	0.0207	0.0218	0.0215	0.0211
0.0	0.0	0.0	-1118.4174	-1080.4812	NaN	NaN	0.4914	0.8919	0.0229	0.0208	0.0218	0.0215	0.0211
0.0	0.0	0.0	-2576.4174	1989.5188	NaN	NaN	-0.3	0.8919	0.0229	0.0209	0.0218	0.0213	0.0211
0.0	0.0	0.0	-1930.4174	-2740.4812	NaN	NaN	0.5867	0.892	0.0228	0.021	0.0219	0.0211	0.0212
0.0	0.0	0.0	-2142.4174	820.5188	NaN	NaN	-0.3	0.8929	0.0226	0.0208	0.0218	0.0209	0.021
0.0	0.0	0.0	-2289.4174	579.5188	NaN	NaN	-0.3	0.8932	0.0226	0.0207	0.0217	0.0209	0.021
0.0	0.0	0.0	-2528.4174	290.5188	NaN	NaN	-0.1298	0.8936	0.0225	0.0206	0.0216	0.0209	0.0209
0.0	0.0	0.0	-2172.4174	2673.5188	NaN	NaN	1.3	0.8938	0.0224	0.0205	0.0216	0.0209	0.0208
0.0	0.0	0.0	-2472.4174	126.5188	NaN	NaN	-0.0539	0.8938	0.0224	0.0205	0.0215	0.0209	0.0208
0.0	0.0	0.0	-816.4174	-1531.4812	NaN	NaN	0.6523	0.8938	0.0225	0.0206	0.0215	0.0208	0.0208
0.0	0.0	0.0	-2996.4174	-296.4812	NaN	NaN	0.09	0.8939	0.0224	0.0206	0.0215	0.0207	0.0208
0.0	0.0	0.0	-1062.4174	-1241.4812	NaN	NaN	0.5389	0.8941	0.0224	0.0206	0.0215	0.0207	0.0208
0.0	0.0	0.0	-2136.4174	3413.5188	NaN	NaN	1.3	0.8946	0.0223	0.0203	0.0214	0.0208	0.0207
0.0	0.0	0.0	-1910.4174	1188.5188	NaN	NaN	-0.3	0.8942	0.0224	0.0203	0.0214	0.0208	0.0207
0.0	0.0	0.0	-1145.4174	1047.5188	NaN	NaN	-0.3	0.8943	0.0225	0.0203	0.0214	0.0209	0.0207
0.0	0.0	0.0	-1159.4174	-1052.4812	NaN	NaN	0.4758	0.8939	0.0226	0.0204	0.0214	0.0209	0.0207
0.0	0.0	0.0	-2219.4174	960.5188	NaN	NaN	-0.3	0.8941	0.0226	0.0204	0.0214	0.0209	0.0207
0.0	0.0	0.0	-1341.4174	921.5188	NaN	NaN	-0.3	0.894	0.0226	0.0204	0.0214	0.0209	0.0207
0.0	0.0	0.0	-1621.4174	-537.4812	NaN	NaN	0.249	0.8939	0.0227	0.0204	0.0214	0.0209	0.0207
0.0	0.0	0.0	-2077.4174	1385.5188	NaN	NaN	-0.3	0.8939	0.0227	0.0204	0.0214	0.0209	0.0206
0.0	0.0	0.0	-1153.4174	1186.5188	NaN	NaN	1.3	0.8938	0.0227	0.0204	0.0214	0.021	0.0206
0.0	0.0	0.0	-553.4174	-1246.4812	NaN	NaN	0.6925	0.8935	0.0228	0.0205	0.0214	0.021	0.0207
0.0	0.0	0.0	44.5826	-1038.4812	NaN	NaN	1.0449	0.8937	0.0228	0.0205	0.0214	0.021	0.0206
0.0	0.0	0.0	707.5826	-1344.4812	NaN	NaN	1.3	0.8933	0.0229	0.0206	0.0214	0.0211	0.0207
0.0	0.0	0.0	-2614.4174	-1062.4812	NaN	NaN	0.289	0.8932	0.0229	0.0206	0.0215	0.0211	0.0207
0.0	0.0	0.0	-2476.4174	1725.5188	NaN	NaN	-0.3	0.8929	0.023	0.0206	0.0215	0.0212	0.0207
0.0	0.0	0.0	-284.4174	2001.5188	NaN	NaN	1.1656	0.8927	0.0231	0.0207	0.0215	0.0212	0.0208
0.0	0.0	0.0	-1002.4174	-1735.4812	NaN	NaN	0.6339	0.8924	0.0231	0.0209	0.0216	0.0212	0.0209
0.0	0.0	0.0	-86.4174	-45.4812	NaN	NaN	0.3448	0.8925	0.023	0.0207	0.0215	0.0213	0.0209
0.0	0.0	0.0	26.5826	1031.5188	NaN	NaN	0.9749	0.8926	0.023	0.0207	0.0215	0.0214	0.0208
0.0	0.0	0.0	906.5826	1774.5188	NaN	NaN	0.6619	0.8922	0.0231	0.0207	0.0216	0.0215	0.0209
0.0	0.0	0.0	-2331.4174	658.5188	NaN	NaN	-0.3	0.8916	0.0232	0.0209	0.0218	0.0216	0.021
0.0	0.0	0.0	-2721.4174	-134.4812	NaN	NaN	0.0471	0.8912	0.0232	0.0211	0.0219	0.0215	0.0211
0.0	0.0	0.0	-2800.4174	-982.4812	NaN	NaN	0.2597	0.8912	0.023	0.0212	0.022	0.0213	0.0212
0.0	0.0	0.0	-1443.4174	-133.4812	NaN	NaN	0.0846	0.8917	0.0229	0.0211	0.022	0.0212	0.0211
0.0	0.0	0.0	-1641.4174	-1550.4812	NaN	NaN	0.4858	0.892	0.0228	0.0211	0.022	0.0211	0.021
0.0	0.0	0.0	-611.4174	-79.4812	NaN	NaN	0.115	0.8924	0.0227	0.021	0.0219	0.021	0.0209
0.0	0.0	0.0	-1856.4174	-442.4812	NaN	NaN	0.1925	0.8927	0.0227	0.021	0.0218	0.021	0.0209
0.0	0.0	0.0	-521.4174	-2711.4812	NaN	NaN	0.8387	0.8927	0.0227	0.021	0.0218	0.0209	0.0209
0.0	0.0	0.0	-2163.4174	-893.4812	NaN	NaN	0.2923	0.8929	0.0226	0.0209	0.0217	0.0209	0.0209
0.0	0.0	0.0	-981.4174	1693.5188	NaN	NaN	1.3	0.8932	0.0226	0.0207	0.0216	0.021	0.0208
0.0	0.0	0.0	-1909.4174	2187.5188	NaN	NaN	1.3	0.893	0.0227	0.0206	0.0216	0.0212	0.0208
0.0	0.0	0.0	-2378.4174	189.5188	NaN	NaN	-0.0866	0.8925	0.0228	0.0208	0.0217	0.0212	0.021
0.0	0.0	0.0	1473.5826	-2993.4812	NaN	NaN	1.3	0.8919	0.0229	0.021	0.0219	0.0212	0.0211
0.0	0.0	0.0	-849.4174	-814.4812	NaN	NaN	0.4895	0.8917	0.0229	0.0211	0.022	0.0212	0.0211
0.0	0.0	0.0	-1475.4174	100.5188	NaN	NaN	-0.0731	0.8918	0.0229	0.0211	0.0219	0.0212	0.0211
0.0	0.0	0.0	-2715.4174	-1721.4812	NaN	NaN	0.388	0.8919	0.0228	0.0211	0.0219	0.0212	0.0211
0.0	0.0	0.0	-1118.4174	-113.4812	NaN	NaN	0.0921	0.8924	0.0228	0.0209	0.0218	0.0212	0.0209
0.0	0.0	0.0	-2590.4174	616.5188	NaN	NaN	-0.3	0.8921	0.0228	0.0209	0.0219	0.0213	0.021
0.0	0.0	0.0	-666.4174	442.5188	NaN	NaN	-0.3	0.8921	0.0228	0.021	0.0218	0.0213	0.021
0.0	0.0	0.0	-2245.4174	-1309.4812	NaN	NaN	0.3684	0.8919	0.0228	0.0211	0.0219	0.0212	0.0211
0.0	0.0	0.0	-1313.4174	-1447.4812	NaN	NaN	0.5243	0.8919	0.0228	0.0211	0.0219	0.0212	0.0211
0.0	0.0	0.0	-275.4174	950.5188	NaN	NaN	1.3	0.8922	0.0228	0.021	0.0218	0.0212	0.021
0.0	0.0	0.0	1352.5826	-1575.4812	NaN	NaN	1.3	0.8922	0.0229	0.0209	0.0218	0.0213	0.021
0.0	0.0	0.0	-327.4174	338.5188	NaN	NaN	1.3	0.8921	0.0229	0.0209	0.0217	0.0214	0.021
0.0	0.0	0.0	-2129.4174	1874.5188	NaN	NaN	-0.3	0.892	0.023	0.0209	0.0217	0.0214	0.021
0.0	0.0	0.0	324.5826	-2208.4812	NaN	NaN	1.1723	0.892	0.023	0.0209	0.0217	0.0213	0.021
0.0	0.0	0.0	-1028.4174	544.5188	NaN	NaN	-0.3	0.892	0.023	0.0209	0.0217	0.0214	0.021
0.0	0.0	0.0	-2497.4174	423.5188	NaN	NaN	-0.2042	0.8919	0.023	0.0209	0.0217	0.0214	0.021
0.0	0.0	0.0	-716.4174	1012.5188	NaN	NaN	1.3	0.8919	0.0231	0.021	0.0216	0.0214	0.021
0.0	0.0	0.0	-974.4174	-364.4812	NaN	NaN	0.2722	0.8917	0.0231	0.021	0.0217	0.0214	0.0211
0.0	0.0	0.0	-2245.4174	1131.5188	NaN	NaN	-0.3	0.8918	0.0231	0.0211	0.0217	0.0213	0.0211
0.0	0.0	0.0	-650.4174	-2346.4812	NaN	NaN	0.783	0.8918	0.0231	0.0212	0.0216	0.0212	0.0211
0.0	0.0	0.0	-2564.4174	1120.5188	NaN	NaN	-0.3	0.8923	0.023	0.021	0.0216	0.0212	0.021
0.0	0.0	0.0	462.5826	86.5188	NaN	NaN	0.1576	0.8926	0.023	0.0208	0.0215	0.0212	0.0209
0.0	0.0	0.0	-2386.4174	153.5188	NaN	NaN	-0.0688	0.8929	0.0229	0.0207	0.0215	0.0212	0.0209
0.0	0.0	0.0	-924.4174	1414.5188	NaN	NaN	1.3	0.893	0.0229	0.0206	0.0215	0.0212	0.0208
0.0	0.0	0.0	-907.4174	786.5188	NaN	NaN	-0.3	0.8928	0.0229	0.0207	0.0216	0.0212	0.0209
0.0	0.0	0.0	-576.4174	968.5188	NaN	NaN	1.3	0.8926	0.023	0.0207	0.0216	0.0212	0.0209
0.0	0.0	0.0	-2720.4174	-1500.4812	NaN	NaN	0.3555	0.8924	0.0229	0.0209	0.0218	0.0211	0.0209
0.0	0.0	0.0	-471.4174	257.5188	NaN	NaN	-0.3	0.8927	0.0229	0.0208	0.0217	0.021	0.0209
0.0	0.0	0.0	-1472.4174	-4762.4812	NaN	NaN	0.7638	0.8926	0.0228	0.0209	0.0218	0.021	0.0209
0.0	0.0	0.0	-653.4174	-655.4812	NaN	NaN	0.5008	0.8932	0.0227	0.0206	0.0217	0.021	0.0207
0.0	0.0	0.0	-2318.4174	565.5188	NaN	NaN	-0.3	0.893	0.0228	0.0206	0.0217	0.021	0.0208
0.0	0.0	0.0	-2921.4174	1386.5188	NaN	NaN	-0.3	0.8932	0.0228	0.0206	0.0217	0.021	0.0208
0.0	0.0	0.0	-3263.4174	-1085.4812	NaN	NaN	0.2496	0.8931	0.0227	0.0207	0.0217	0.0209	0.0208
0.0	0.0	0.0	-3416.4174	-42.4812	NaN	NaN	0.0123	0.8934	0.0227	0.0207	0.0217	0.0208	0.0207
0.0	0.0	0.0	-38.4174	-601.4812	NaN	NaN	0.94	0.8935	0.0227	0.0206	0.0216	0.0208	0.0207
0.0	0.0	0.0	-1311.4174	-223.4812	NaN	NaN	0.1456	0.8935	0.0227	0.0206	0.0216	0.0208	0.0207
0.0	0.0	0.0	-1222.4174	1475.5188	NaN	NaN	1.3	0.8937	0.0227	0.0205	0.0215	0.0209	0.0207
0.0	0.0	0.0	-859.4174	-78.4812	NaN	NaN	0.0837	0.8937	0.0228	0.0203	0.0215	0.021	0.0207
0.0	0.0	0.0	-614.4174	1281.5188	NaN	NaN	1.3	0.8936	0.0228	0.0203	0.0215	0.0211	0.0207
0.0	0.0	0.0	-1433.4174	1998.5188	NaN	NaN	1.3	0.8933	0.023	0.0203	0.0216	0.0212	0.0207
0.0	0.0	0.0	-300.4174	1185.5188	NaN	NaN	1.3	0.8928	0.0231	0.0204	0.0217	0.0212	0.0208
0.0	0.0	0.0	-1220.4174	-1430.4812	NaN	NaN	0.5396	0.8923	0.0232	0.0207	0.0218	0.0211	0.0209
0.0	0.0	0.0	-2872.4174	1836.5188	NaN	NaN	-0.3	0.8924	0.0231	0.0207	0.0219	0.021	0.0208
0.0	0.0	0.0	-1025.4174	-4118.4812	NaN	NaN	0.8007	0.892	0.0231	0.0209	0.022	0.0211	0.0209
0.0	0.0	0.0	-1189.4174	1293.5188	NaN	NaN	1.3	0.8928	0.023	0.0206	0.0218	0.0211	0.0208
0.0	0.0	0.0	58.5826	-1273.4812	NaN	NaN	1.0482	0.8925	0.023	0.0206	0.0219	0.0212	0.0208
0.0	0.0	0.0	-1408.4174	-2213.4812	NaN	NaN	0.6111	0.8926	0.023	0.0207	0.0219	0.0211	0.0208
0.0	0.0	0.0	-3037.4174	-2407.4812	NaN	NaN	0.4422	0.8922	0.023	0.0209	0.022	0.021	0.0209
0.0	0.0	0.0	-2093.4174	-218.4812	NaN	NaN	0.0945	0.8924	0.0229	0.0209	0.0219	0.021	0.0209
0.0	0.0	0.0	-1721.4174	-2165.4812	NaN	NaN	0.5571	0.8924	0.0229	0.0209	0.022	0.021	0.0209
0.0	0.0	0.0	-2547.4174	-30.4812	NaN	NaN	0.0118	0.8926	0.0228	0.0208	0.0219	0.021	0.0209
0.0	0.0	0.0	-1512.4174	-1905.4812	NaN	NaN	0.5575	0.8926	0.0228	0.0207	0.0219	0.0211	0.0209
0.0	0.0	0.0	-1548.4174	672.5188	NaN	NaN	-0.3	0.8932	0.0227	0.0204	0.0218	0.0212	0.0207
0.0	0.0	0.0	-1903.4174	2185.5188	NaN	NaN	1.3	0.8927	0.0228	0.0205	0.0218	0.0213	0.0208
0.0	0.0	0.0	-3420.4174	3150.5188	NaN	NaN	-0.3	0.8925	0.0229	0.0205	0.0219	0.0214	0.0209
0.0	0.0	0.0	-1388.4174	-884.4812	NaN	NaN	0.3891	0.8921	0.0229	0.0206	0.0221	0.0214	0.0209
0.0	0.0	0.0	-2681.4174	500.5188	NaN	NaN	-0.2295	0.8921	0.0229	0.0206	0.0221	0.0214	0.0208
0.0	0.0	0.0	-988.4174	2919.5188	NaN	NaN	1.3	0.8925	0.0229	0.0205	0.0221	0.0213	0.0207
0.0	0.0	0.0	-447.4174	-3132.4812	NaN	NaN	0.875	0.8919	0.0229	0.0209	0.0223	0.0213	0.0208
0.0	0.0	0.0	-575.4174	-2516.4812	NaN	NaN	0.8139	0.8923	0.0227	0.0208	0.0223	0.0212	0.0206
0.0	0.0	0.0	-1960.4174	-1004.4812	NaN	NaN	0.3388	0.8923	0.0227	0.0208	0.0223	0.0213	0.0207
0.0	0.0	0.0	-2457.4174	-2915.4812	NaN	NaN	0.5426	0.8926	0.0226	0.0207	0.0222	0.0212	0.0206
0.0	0.0	0.0	97.5826	292.5188	NaN	NaN	0.7499	0.8929	0.0226	0.0205	0.0221	0.0214	0.0206
0.0	0.0	0.0	-2243.4174	-2660.4812	NaN	NaN	0.5425	0.8927	0.0226	0.0206	0.0221	0.0214	0.0206
0.0	0.0	0.0	-2315.4174	639.5188	NaN	NaN	-0.3	0.8929	0.0226	0.0205	0.022	0.0214	0.0206
0.0	0.0	0.0	-1488.4174	-1030.4812	NaN	NaN	0.4091	0.8928	0.0227	0.0206	0.022	0.0213	0.0207
0.0	0.0	0.0	-500.4174	-2347.4812	NaN	NaN	0.8243	0.8929	0.0227	0.0206	0.022	0.0213	0.0206
0.0	0.0	0.0	141.5826	1783.5188	NaN	NaN	0.9265	0.8935	0.0226	0.0203	0.0218	0.0213	0.0204
0.0	0.0	0.0	507.5826	121.5188	NaN	NaN	0.1932	0.8939	0.0226	0.0201	0.0217	0.0214	0.0203
0.0	0.0	0.0	486.5826	858.5188	NaN	NaN	0.6383	0.8941	0.0226	0.02	0.0217	0.0214	0.0202
0.0	0.0	0.0	1663.5826	-1804.4812	NaN	NaN	1.3	0.8936	0.0228	0.0201	0.0218	0.0215	0.0203
0.0	0.0	0.0	104.5826	1564.5188	NaN	NaN	0.9373	0.8932	0.0229	0.0202	0.0218	0.0215	0.0203
0.0	0.0	0.0	-1103.4174	-1539.4812	NaN	NaN	0.5825	0.8931	0.023	0.0202	0.0218	0.0215	0.0204
0.0	0.0	0.0	-2310.4174	2746.5188	NaN	NaN	1.3	0.8931	0.023	0.0202	0.0218	0.0216	0.0203
0.0	0.0	0.0	-1839.4174	325.5188	NaN	NaN	-0.215	0.8931	0.023	0.0202	0.0218	0.0215	0.0203
0.0	0.0	0.0	-542.4174	729.5188	NaN	NaN	1.3	0.8933	0.0229	0.0201	0.0218	0.0216	0.0203
0.0	0.0	0.0	910.5826	-221.4812	NaN	NaN	-0.3	0.8933	0.0229	0.0202	0.0218	0.0216	0.0203
0.0	0.0	0.0	1203.5826	1021.5188	NaN	NaN	0.4591	0.8936	0.0229	0.02	0.0218	0.0216	0.0202
0.0	0.0	0.0	-1753.4174	-2245.4812	NaN	NaN	0.5615	0.8933	0.0229	0.0201	0.0218	0.0216	0.0203
0.0	0.0	0.0	-144.4174	-957.4812	NaN	NaN	0.8689	0.8936	0.0228	0.02	0.0218	0.0216	0.0202
0.0	0.0	0.0	-812.4174	1123.5188	NaN	NaN	1.3	0.894	0.0227	0.0199	0.0217	0.0216	0.0201
0.0	0.0	0.0	-201.4174	97.5188	NaN	NaN	-0.3	0.8939	0.0227	0.02	0.0217	0.0215	0.0202
0.0	0.0	0.0	-1485.4174	-2238.4812	NaN	NaN	0.6011	0.894	0.0226	0.0201	0.0217	0.0214	0.0202
0.0	0.0	0.0	-197.4174	-264.4812	NaN	NaN	0.5726	0.8944	0.0225	0.0199	0.0216	0.0214	0.0201
0.0	0.0	0.0	-101.4174	-1276.4812	NaN	NaN	0.9264	0.8942	0.0226	0.02	0.0216	0.0214	0.0202
0.0	0.0	0.0	-1692.4174	2005.5188	NaN	NaN	1.3	0.8945	0.0225	0.0199	0.0216	0.0214	0.0201
0.0	0.0	0.0	225.5826	-1883.4812	NaN	NaN	1.1361	0.8937	0.0227	0.0201	0.0217	0.0215	0.0203
0.0	0.0	0.0	-918.4174	-3753.4812	NaN	NaN	0.8034	0.8938	0.0227	0.0202	0.0217	0.0214	0.0203
0.0	0.0	0.0	-1547.4174	352.5188	NaN	NaN	-0.295	0.8942	0.0226	0.02	0.0216	0.0213	0.0202
0.0	0.0	0.0	2590.5826	-4754.4812	NaN	NaN	1.3	0.8944	0.0226	0.02	0.0216	0.0213	0.0202
0.0	0.0	0.0	743.5826	804.5188	NaN	NaN	0.5197	0.8945	0.0226	0.0198	0.0216	0.0213	0.0201
0.0	0.0	0.0	1416.5826	-1030.4812	NaN	NaN	-0.3	0.8941	0.0228	0.0198	0.0217	0.0214	0.0202
0.0	0.0	0.0	206.5826	-1063.4812	NaN	NaN	1.2411	0.8942	0.0228	0.0198	0.0217	0.0214	0.0202
0.0	0.0	0.0	-846.4174	110.5188	NaN	NaN	-0.1502	0.8943	0.0227	0.0197	0.0217	0.0214	0.0202
0.0	0.0	0.0	-413.4174	-178.4812	NaN	NaN	0.3015	0.8944	0.0227	0.0196	0.0217	0.0214	0.0202
0.0	0.0	0.0	288.5826	2605.5188	NaN	NaN	0.9003	0.8941	0.0228	0.0195	0.0218	0.0216	0.0202
0.0	0.0	0.0	843.5826	939.5188	NaN	NaN	0.5269	0.8939	0.0229	0.0195	0.0218	0.0216	0.0202
0.0	0.0	0.0	-166.4174	-996.4812	NaN	NaN	0.8569	0.8937	0.0229	0.0197	0.0218	0.0216	0.0203
0.0	0.0	0.0	-1720.4174	1325.5188	NaN	NaN	-0.3	0.8937	0.0229	0.0199	0.0217	0.0215	0.0203
0.0	0.0	0.0	-1279.4174	-2185.4812	NaN	NaN	0.6307	0.8938	0.0228	0.02	0.0216	0.0215	0.0204
0.0	0.0	0.0	-1331.4174	735.5188	NaN	NaN	-0.3	0.8939	0.0227	0.0199	0.0216	0.0215	0.0204
0.0	0.0	0.0	-68.4174	-450.4812	NaN	NaN	0.8681	0.8939	0.0227	0.0198	0.0217	0.0215	0.0204
0.0	0.0	0.0	567.5826	-675.4812	NaN	NaN	1.3	0.894	0.0226	0.0198	0.0217	0.0215	0.0204
0.0	0.0	0.0	-941.4174	634.5188	NaN	NaN	-0.3	0.8939	0.0227	0.0198	0.0217	0.0216	0.0204
0.0	0.0	0.0	391.5826	2267.5188	NaN	NaN	0.8527	0.8936	0.0227	0.0198	0.0218	0.0216	0.0205
0.0	0.0	0.0	-2507.4174	2968.5188	NaN	NaN	1.3	0.8937	0.0227	0.0198	0.0217	0.0216	0.0205
0.0	0.0	0.0	1686.5826	-1341.4812	NaN	NaN	-0.3	0.8937	0.0227	0.0199	0.0217	0.0215	0.0205
0.0	0.0	0.0	-695.4174	-721.4812	NaN	NaN	0.5092	0.8938	0.0226	0.0199	0.0217	0.0215	0.0205
0.0	0.0	0.0	-42.4174	-1917.4812	NaN	NaN	0.9784	0.8938	0.0226	0.0199	0.0217	0.0215	0.0205
0.0	0.0	0.0	2556.5826	1013.5188	NaN	NaN	0.2839	0.8936	0.0226	0.0199	0.0217	0.0216	0.0205
0.0	0.0	0.0	-1366.4174	-508.4812	NaN	NaN	0.2712	0.8934	0.0227	0.0199	0.0217	0.0217	0.0206
0.0	0.0	0.0	-421.4174	97.5188	NaN	NaN	-0.3	0.8933	0.0227	0.02	0.0217	0.0217	0.0206
0.0	0.0	0.0	-683.4174	-276.4812	NaN	NaN	0.288	0.8931	0.0227	0.0201	0.0217	0.0218	0.0206
0.0	0.0	0.0	-704.4174	983.5188	NaN	NaN	1.3	0.8928	0.0228	0.0202	0.0217	0.0219	0.0207
0.0	0.0	0.0	1228.5826	-312.4812	NaN	NaN	-0.3	0.8923	0.0229	0.0203	0.0217	0.022	0.0207
0.0	0.0	0.0	-682.4174	-603.4812	NaN	NaN	0.4693	0.8924	0.0229	0.0204	0.0217	0.022	0.0207
0.0	0.0	0.0	-1070.4174	-2182.4812	NaN	NaN	0.6709	0.8927	0.0229	0.0203	0.0217	0.0218	0.0206
0.0	0.0	0.0	-328.4174	-547.4812	NaN	NaN	0.6251	0.8927	0.0228	0.0203	0.0217	0.0218	0.0206
0.0	0.0	0.0	-2503.4174	3570.5188	NaN	NaN	1.3	0.8925	0.0229	0.0203	0.0218	0.0219	0.0206
0.0	0.0	0.0	-745.4174	1073.5188	NaN	NaN	1.3	0.8925	0.0229	0.0203	0.0218	0.0219	0.0206
0.0	0.0	0.0	-235.4174	-716.4812	NaN	NaN	0.7527	0.8923	0.023	0.0204	0.0219	0.0219	0.0206
0.0	0.0	0.0	982.5826	-2777.4812	NaN	NaN	1.3	0.892	0.0231	0.0204	0.0219	0.022	0.0206
0.0	0.0	0.0	547.5826	-173.4812	NaN	NaN	-0.3	0.8917	0.0232	0.0206	0.022	0.022	0.0206
0.0	0.0	0.0	-89.4174	146.5188	NaN	NaN	1.3	0.8914	0.0233	0.0206	0.022	0.0221	0.0206
0.0	0.0	0.0	-1108.4174	-1215.4812	NaN	NaN	0.523	0.8912	0.0233	0.0206	0.0221	0.0221	0.0207
0.0	0.0	0.0	-902.4174	2544.5188	NaN	NaN	1.3	0.891	0.0234	0.0206	0.0221	0.0222	0.0207
0.0	0.0	0.0	-100.4174	895.5188	NaN	NaN	1.1263	0.8911	0.0234	0.0206	0.022	0.0222	0.0207
0.0	0.0	0.0	2844.5826	-1276.4812	NaN	NaN	-0.3	0.8906	0.0235	0.0207	0.0221	0.0223	0.0208
0.0	0.0	0.0	-710.4174	2638.5188	NaN	NaN	1.3	0.8901	0.0237	0.0208	0.0222	0.0224	0.0208
0.0	0.0	0.0	1296.5826	-1814.4812	NaN	NaN	1.3	0.89	0.0237	0.0209	0.0222	0.0223	0.0209
0.0	0.0	0.0	-1050.4174	-2530.4812	NaN	NaN	0.7067	0.8903	0.0236	0.021	0.0221	0.0221	0.0209
0.0	0.0	0.0	-540.4174	687.5188	NaN	NaN	1.3	0.8905	0.0235	0.0209	0.0222	0.0222	0.0208
0.0	0.0	0.0	-1486.4174	811.5188	NaN	NaN	-0.3	0.8904	0.0236	0.0209	0.0222	0.0221	0.0208
0.0	0.0	0.0	-3120.4174	680.5188	NaN	NaN	-0.2789	0.8903	0.0236	0.021	0.0222	0.022	0.0209
0.0	0.0	0.0	730.5826	-2463.4812	NaN	NaN	1.3	0.8901	0.0236	0.0212	0.0223	0.0219	0.021
0.0	0.0	0.0	-1626.4174	-2334.4812	NaN	NaN	0.5894	0.8899	0.0236	0.0213	0.0223	0.0219	0.021
0.0	0.0	0.0	-1808.4174	1710.5188	NaN	NaN	-0.3	0.8901	0.0236	0.0213	0.0223	0.0218	0.021
0.0	0.0	0.0	-2341.4174	-1585.4812	NaN	NaN	0.4037	0.89	0.0235	0.0213	0.0223	0.0217	0.0211
0.0	0.0	0.0	815.5826	-522.4812	NaN	NaN	-0.3	0.8906	0.0234	0.0211	0.0222	0.0217	0.0209
0.0	0.0	0.0	-1099.4174	-112.4812	NaN	NaN	0.0928	0.8906	0.0234	0.0211	0.0222	0.0217	0.0209
0.0	0.0	0.0	-1023.4174	2483.5188	NaN	NaN	1.3	0.8907	0.0234	0.0211	0.0222	0.0217	0.0209
0.0	0.0	0.0	-1354.4174	-1817.4812	NaN	NaN	0.573	0.8901	0.0235	0.0213	0.0223	0.0217	0.0211
0.0	0.0	0.0	-2312.4174	-1530.4812	NaN	NaN	0.3983	0.8898	0.0235	0.0214	0.0224	0.0217	0.0211
0.0	0.0	0.0	-3167.4174	2660.5188	NaN	NaN	-0.3	0.8901	0.0235	0.0214	0.0224	0.0216	0.0211
0.0	0.0	0.0	-1489.4174	-650.4812	NaN	NaN	0.304	0.8902	0.0234	0.0214	0.0224	0.0216	0.0211
0.0	0.0	0.0	-3029.4174	1382.5188	NaN	NaN	-0.3	0.8904	0.0233	0.0213	0.0224	0.0215	0.021
0.0	0.0	0.0	-21.4174	-1193.4812	NaN	NaN	0.9824	0.8905	0.0233	0.0213	0.0224	0.0215	0.021
0.0	0.0	0.0	-2004.4174	160.5188	NaN	NaN	-0.0871	0.8905	0.0233	0.0214	0.0223	0.0215	0.021
0.0	0.0	0.0	-422.4174	-940.4812	NaN	NaN	0.6901	0.8904	0.0233	0.0214	0.0223	0.0215	0.021
0.0	0.0	0.0	-3136.4174	-1427.4812	NaN	NaN	0.3128	0.8905	0.0233	0.0214	0.0223	0.0214	0.0211
0.0	0.0	0.0	407.5826	-4260.4812	NaN	NaN	1.1058	0.8907	0.0233	0.0215	0.0222	0.0214	0.021
0.0	0.0	0.0	-1203.4174	644.5188	NaN	NaN	-0.3	0.8911	0.0232	0.0215	0.0221	0.0213	0.0209
0.0	0.0	0.0	-921.4174	455.5188	NaN	NaN	-0.3	0.891	0.0232	0.0214	0.0221	0.0214	0.0209
0.0	0.0	0.0	-614.4174	2636.5188	NaN	NaN	1.3	0.8907	0.0232	0.0214	0.0221	0.0215	0.021
0.0	0.0	0.0	-2199.4174	-2690.4812	NaN	NaN	0.5502	0.8902	0.0233	0.0216	0.0222	0.0216	0.0211
0.0	0.0	0.0	-1701.4174	1775.5188	NaN	NaN	1.3	0.8903	0.0233	0.0216	0.0222	0.0216	0.0211
0.0	0.0	0.0	-1979.4174	-2473.4812	NaN	NaN	0.5555	0.8903	0.0233	0.0217	0.0222	0.0216	0.0211
0.0	0.0	0.0	-2649.4174	-313.4812	NaN	NaN	0.1058	0.8904	0.0232	0.0216	0.0221	0.0216	0.021
0.0	0.0	0.0	-2128.4174	-2209.4812	NaN	NaN	0.5093	0.8904	0.0232	0.0217	0.0221	0.0215	0.021
0.0	0.0	0.0	-2165.4174	396.5188	NaN	NaN	-0.2242	0.8906	0.0232	0.0217	0.0221	0.0215	0.0209
0.0	0.0	0.0	-3697.4174	-2580.4812	NaN	NaN	0.411	0.8907	0.0232	0.0218	0.022	0.0214	0.021
0.0	0.0	0.0	-2986.4174	-248.4812	NaN	NaN	0.0768	0.8912	0.0231	0.0217	0.0219	0.0213	0.0209
0.0	0.0	0.0	-2470.4174	-633.4812	NaN	NaN	0.2041	0.8915	0.0229	0.0216	0.0218	0.0212	0.021
0.0	0.0	0.0	-553.4174	686.5188	NaN	NaN	1.3	0.8921	0.0227	0.0214	0.0217	0.0212	0.021
0.0	0.0	0.0	-2048.4174	289.5188	NaN	NaN	-0.1646	0.8918	0.0227	0.0213	0.0218	0.0213	0.0211
0.0	0.0	0.0	-776.4174	298.5188	NaN	NaN	-0.3	0.8916	0.0227	0.0213	0.0218	0.0214	0.0211
0.0	0.0	0.0	-3093.4174	-929.4812	NaN	NaN	0.231	0.8912	0.0228	0.0215	0.0219	0.0215	0.0212
0.0	0.0	0.0	-996.4174	-189.4812	NaN	NaN	0.1598	0.8913	0.0228	0.0214	0.0218	0.0215	0.0212
0.0	0.0	0.0	-3746.4174	-1454.4812	NaN	NaN	0.2797	0.891	0.0228	0.0215	0.0219	0.0215	0.0213
0.0	0.0	0.0	-1202.4174	-2588.4812	NaN	NaN	0.6828	0.8912	0.0227	0.0213	0.0218	0.0216	0.0213
0.0	0.0	0.0	-884.4174	66.5188	NaN	NaN	-0.0813	0.8912	0.0227	0.0212	0.0218	0.0218	0.0213
0.0	0.0	0.0	-2704.4174	208.5188	NaN	NaN	-0.0835	0.8908	0.0228	0.0213	0.0218	0.0218	0.0214
0.0	0.0	0.0	-1342.4174	-1166.4812	NaN	NaN	0.4649	0.8909	0.0228	0.0213	0.0218	0.0219	0.0214
0.0	0.0	0.0	-1867.4174	-186.4812	NaN	NaN	0.0908	0.891	0.0227	0.0211	0.0218	0.022	0.0213
0.0	0.0	0.0	-1341.4174	4370.5188	NaN	NaN	1.3	0.8913	0.0227	0.021	0.0217	0.0221	0.0212
0.0	0.0	0.0	-2411.4174	1042.5188	NaN	NaN	-0.3	0.8909	0.0228	0.0211	0.0217	0.0222	0.0213
0.0	0.0	0.0	-1566.4174	-2501.4812	NaN	NaN	0.6149	0.8904	0.0229	0.0213	0.0218	0.0222	0.0214
0.0	0.0	0.0	-2390.4174	-134.4812	NaN	NaN	0.0533	0.8902	0.023	0.0214	0.0219	0.0221	0.0215
0.0	0.0	0.0	-2851.4174	-536.4812	NaN	NaN	0.1584	0.8906	0.0228	0.0213	0.0218	0.022	0.0215
0.0	0.0	0.0	-2269.4174	-2252.4812	NaN	NaN	0.4981	0.8908	0.0227	0.0212	0.0219	0.0221	0.0215
0.0	0.0	0.0	-1915.4174	1126.5188	NaN	NaN	-0.3	0.8912	0.0225	0.021	0.0218	0.0221	0.0214
0.0	0.0	0.0	-1663.4174	-185.4812	NaN	NaN	0.1003	0.8912	0.0226	0.021	0.0218	0.0221	0.0214
0.0	0.0	0.0	-608.4174	-2782.4812	NaN	NaN	0.8206	0.8912	0.0226	0.0211	0.0218	0.0221	0.0213
0.0	0.0	0.0	-1770.4174	1057.5188	NaN	NaN	-0.3	0.8912	0.0226	0.0211	0.0218	0.0221	0.0213
0.0	0.0	0.0	653.5826	-3095.4812	NaN	NaN	1.2677	0.8909	0.0227	0.0212	0.0218	0.0221	0.0214
0.0	0.0	0.0	-2931.4174	-416.4812	NaN	NaN	0.1244	0.8911	0.0226	0.021	0.0218	0.0221	0.0214
0.0	0.0	0.0	-1444.4174	1263.5188	NaN	NaN	-0.3	0.8912	0.0225	0.0209	0.0217	0.0222	0.0214
0.0	0.0	0.0	-2108.4174	2314.5188	NaN	NaN	1.3	0.8914	0.0224	0.0208	0.0217	0.0223	0.0214
0.0	0.0	0.0	-2388.4174	1049.5188	NaN	NaN	-0.3	0.8911	0.0225	0.0208	0.0218	0.0223	0.0215
0.0	0.0	0.0	-1796.4174	-786.4812	NaN	NaN	0.3045	0.8911	0.0226	0.0209	0.0218	0.0223	0.0214
0.0	0.0	0.0	-1031.4174	821.5188	NaN	NaN	-0.3	0.891	0.0226	0.0209	0.0218	0.0224	0.0213
0.0	0.0	0.0	-631.4174	371.5188	NaN	NaN	-0.3	0.8909	0.0227	0.0209	0.0219	0.0223	0.0213
0.0	0.0	0.0	-2834.4174	-427.4812	NaN	NaN	0.1311	0.8906	0.0228	0.0211	0.0219	0.0222	0.0213
0.0	0.0	0.0	-2144.4174	-1129.4812	NaN	NaN	0.345	0.8907	0.0228	0.0212	0.022	0.0221	0.0213
0.0	0.0	0.0	-1721.4174	-1591.4812	NaN	NaN	0.4804	0.8906	0.0228	0.0213	0.022	0.0221	0.0213
0.0	0.0	0.0	-2471.4174	972.5188	NaN	NaN	-0.3	0.8904	0.0228	0.0213	0.0221	0.0221	0.0213
0.0	0.0	0.0	-3092.4174	-1021.4812	NaN	NaN	0.2483	0.89	0.0228	0.0215	0.0222	0.0221	0.0214
0.0	0.0	0.0	-817.4174	-1243.4812	NaN	NaN	0.6034	0.8901	0.0228	0.0215	0.0222	0.022	0.0214
0.0	0.0	0.0	-1887.4174	-1843.4812	NaN	NaN	0.4941	0.8902	0.0227	0.0215	0.0221	0.022	0.0214
0.0	0.0	0.0	-2677.4174	-652.4812	NaN	NaN	0.1959	0.8905	0.0226	0.0214	0.022	0.022	0.0214
0.0	0.0	0.0	-1151.4174	409.5188	NaN	NaN	-0.3	0.8907	0.0226	0.0213	0.0219	0.0222	0.0213
0.0	0.0	0.0	-1545.4174	992.5188	NaN	NaN	-0.3	0.8907	0.0226	0.0212	0.0219	0.0222	0.0214
0.0	0.0	0.0	-304.4174	-1365.4812	NaN	NaN	0.8177	0.8903	0.0227	0.0214	0.0219	0.0223	0.0214
0.0	0.0	0.0	-2935.4174	-1784.4812	NaN	NaN	0.3781	0.8902	0.0228	0.0214	0.0219	0.0223	0.0214
0.0	0.0	0.0	-2575.4174	663.5188	NaN	NaN	-0.3	0.8901	0.0228	0.0214	0.022	0.0223	0.0214
0.0	0.0	0.0	-2445.4174	230.5188	NaN	NaN	-0.1041	0.8904	0.0227	0.0213	0.022	0.0222	0.0214
0.0	0.0	0.0	-1034.4174	-673.4812	NaN	NaN	0.3943	0.8905	0.0227	0.0212	0.022	0.0222	0.0214
0.0	0.0	0.0	-1120.4174	-2920.4812	NaN	NaN	0.7227	0.8907	0.0226	0.0212	0.022	0.0221	0.0214
0.0	0.0	0.0	-744.4174	842.5188	NaN	NaN	1.3	0.8913	0.0224	0.0209	0.0219	0.0222	0.0213
0.0	0.0	0.0	1203.5826	-290.4812	NaN	NaN	-0.3	0.8913	0.0224	0.0208	0.0219	0.0223	0.0214
0.0	0.0	0.0	-1312.4174	120.5188	NaN	NaN	-0.1011	0.8911	0.0224	0.0208	0.0219	0.0224	0.0214
0.0	0.0	0.0	-540.4174	-1775.4812	NaN	NaN	0.7666	0.891	0.0225	0.0208	0.0219	0.0224	0.0214
0.0	0.0	0.0	-1351.4174	-439.4812	NaN	NaN	0.2454	0.8911	0.0225	0.0208	0.0219	0.0224	0.0213
0.0	0.0	0.0	-1862.4174	-1858.4812	NaN	NaN	0.4995	0.891	0.0225	0.0209	0.022	0.0223	0.0214
0.0	0.0	0.0	-1503.4174	-1578.4812	NaN	NaN	0.5122	0.8913	0.0224	0.0208	0.0219	0.0222	0.0213
0.0	0.0	0.0	-875.4174	-3475.4812	NaN	NaN	0.7988	0.8912	0.0224	0.0208	0.0219	0.0223	0.0213
0.0	0.0	0.0	-3172.4174	887.5188	NaN	NaN	-0.3	0.8915	0.0223	0.0207	0.0219	0.0223	0.0213
0.0	0.0	0.0	-3214.4174	209.5188	NaN	NaN	-0.0697	0.8914	0.0224	0.0208	0.0218	0.0224	0.0213
0.0	0.0	0.0	-1750.4174	-1521.4812	NaN	NaN	0.465	0.8915	0.0224	0.0208	0.0218	0.0224	0.0212
0.0	0.0	0.0	-2395.4174	-1304.4812	NaN	NaN	0.3526	0.8913	0.0225	0.0209	0.0218	0.0224	0.0212
0.0	0.0	0.0	-3036.4174	783.5188	NaN	NaN	-0.3	0.8916	0.0224	0.0208	0.0217	0.0224	0.0211
0.0	0.0	0.0	-57.4174	-339.4812	NaN	NaN	0.8553	0.8915	0.0223	0.0208	0.0217	0.0225	0.0212
0.0	0.0	0.0	-2484.4174	509.5188	NaN	NaN	-0.258	0.8916	0.0223	0.0207	0.0217	0.0225	0.0211
0.0	0.0	0.0	-2308.4174	1699.5188	NaN	NaN	-0.3	0.8916	0.0223	0.0207	0.0217	0.0225	0.0212
0.0	0.0	0.0	-1472.4174	320.5188	NaN	NaN	-0.2783	0.8917	0.0223	0.0207	0.0217	0.0225	0.0212
0.0	0.0	0.0	-1093.4174	417.5188	NaN	NaN	-0.3	0.8919	0.0222	0.0206	0.0217	0.0225	0.0212
0.0	0.0	0.0	-836.4174	1343.5188	NaN	NaN	1.3	0.8918	0.0222	0.0206	0.0217	0.0226	0.0212
0.0	0.0	0.0	-1647.4174	3087.5188	NaN	NaN	1.3	0.8919	0.0221	0.0206	0.0217	0.0226	0.0211
0.0	0.0	0.0	-944.4174	308.5188	NaN	NaN	-0.3	0.8917	0.0222	0.0206	0.0218	0.0225	0.0212
0.0	0.0	0.0	-3632.4174	-1234.4812	NaN	NaN	0.2536	0.8916	0.0224	0.0208	0.0218	0.0224	0.0211
0.0	0.0	0.0	-2095.4174	2067.5188	NaN	NaN	-0.3	0.892	0.0223	0.0207	0.0218	0.0222	0.021
0.0	0.0	0.0	-1133.4174	-701.4812	NaN	NaN	0.3823	0.892	0.0223	0.0208	0.0218	0.0222	0.021
0.0	0.0	0.0	-4286.4174	-208.4812	NaN	NaN	0.0464	0.8918	0.0223	0.0209	0.0219	0.0221	0.021
0.0	0.0	0.0	-1391.4174	-1426.4812	NaN	NaN	0.5062	0.8919	0.0223	0.0209	0.0219	0.022	0.021
0.0	0.0	0.0	-2586.4174	-196.4812	NaN	NaN	0.0706	0.8917	0.0223	0.021	0.022	0.0221	0.021
0.0	0.0	0.0	-1499.4174	804.5188	NaN	NaN	-0.3	0.8915	0.0223	0.021	0.022	0.022	0.0211
0.0	0.0	0.0	-3338.4174	463.5188	NaN	NaN	-0.1612	0.8915	0.0223	0.0211	0.0221	0.0219	0.0211
0.0	0.0	0.0	-2651.4174	-3346.4812	NaN	NaN	0.5579	0.8912	0.0223	0.0212	0.0222	0.0218	0.0212
0.0	0.0	0.0	-1971.4174	-1052.4812	NaN	NaN	0.3481	0.8918	0.0221	0.0211	0.0221	0.0217	0.0211
0.0	0.0	0.0	-2831.4174	1728.5188	NaN	NaN	-0.3	0.8916	0.0221	0.0211	0.0222	0.0218	0.0212
0.0	0.0	0.0	-1090.4174	-1339.4812	NaN	NaN	0.5512	0.8911	0.0222	0.0213	0.0223	0.0218	0.0213
0.0	0.0	0.0	-3537.4174	-114.4812	NaN	NaN	0.0313	0.8906	0.0224	0.0215	0.0224	0.0218	0.0213
0.0	0.0	0.0	-2102.4174	-1797.4812	NaN	NaN	0.4609	0.8906	0.0224	0.0216	0.0224	0.0217	0.0212
0.0	0.0	0.0	-2119.4174	-1948.4812	NaN	NaN	0.479	0.8907	0.0224	0.0217	0.0224	0.0216	0.0212
0.0	0.0	0.0	-2890.4174	-1682.4812	NaN	NaN	0.3679	0.8906	0.0224	0.0218	0.0224	0.0217	0.0212
0.0	0.0	0.0	-2152.4174	411.5188	NaN	NaN	-0.2364	0.8911	0.0223	0.0217	0.0223	0.0216	0.0211
0.0	0.0	0.0	-3408.4174	-2878.4812	NaN	NaN	0.4579	0.8911	0.0222	0.0217	0.0223	0.0216	0.0212
0.0	0.0	0.0	-2321.4174	1229.5188	NaN	NaN	-0.3	0.8914	0.0221	0.0215	0.0222	0.0216	0.0212
0.0	0.0	0.0	-2208.4174	-245.4812	NaN	NaN	0.1	0.891	0.0221	0.0216	0.0222	0.0217	0.0214
0.0	0.0	0.0	-1838.4174	2207.5188	NaN	NaN	1.3	0.8909	0.0222	0.0216	0.0222	0.0217	0.0214
0.0	0.0	0.0	-1380.4174	-923.4812	NaN	NaN	0.4008	0.8903	0.0224	0.0218	0.0223	0.0218	0.0214
0.0	0.0	0.0	-1654.4174	-1194.4812	NaN	NaN	0.4193	0.8904	0.0225	0.0218	0.0222	0.0217	0.0214
0.0	0.0	0.0	-208.4174	-1735.4812	NaN	NaN	0.8928	0.8902	0.0225	0.0218	0.0223	0.0218	0.0214
0.0	0.0	0.0	-1203.4174	-19.4812	NaN	NaN	0.0159	0.8902	0.0225	0.0218	0.0223	0.0218	0.0214
0.0	0.0	0.0	-1127.4174	-205.4812	NaN	NaN	0.1542	0.89	0.0226	0.0218	0.0223	0.0219	0.0214
0.0	0.0	0.0	-2373.4174	-868.4812	NaN	NaN	0.2679	0.8898	0.0227	0.0219	0.0224	0.0219	0.0214
0.0	0.0	0.0	-2044.4174	-2539.4812	NaN	NaN	0.554	0.8897	0.0227	0.0221	0.0224	0.0218	0.0213
0.0	0.0	0.0	-3265.4174	-3515.4812	NaN	NaN	0.5184	0.8898	0.0227	0.0222	0.0223	0.0217	0.0213
0.0	0.0	0.0	-2875.4174	-117.4812	NaN	NaN	0.0393	0.8899	0.0226	0.0221	0.0223	0.0218	0.0213
0.0	0.0	0.0	-2753.4174	2177.5188	NaN	NaN	-0.3	0.89	0.0225	0.022	0.0223	0.0218	0.0213
0.0	0.0	0.0	-3993.4174	-2163.4812	NaN	NaN	0.3514	0.8901	0.0225	0.022	0.0223	0.0218	0.0214
0.0	0.0	0.0	-2530.4174	461.5188	NaN	NaN	-0.2231	0.8903	0.0224	0.022	0.0222	0.0217	0.0213
0.0	0.0	0.0	-3422.4174	-958.4812	NaN	NaN	0.2188	0.8905	0.0223	0.022	0.0222	0.0216	0.0213
0.0	0.0	0.0	-1858.4174	846.5188	NaN	NaN	-0.3	0.8908	0.0222	0.0219	0.0221	0.0215	0.0213
0.0	0.0	0.0	-1682.4174	-2214.4812	NaN	NaN	0.5683	0.8909	0.0222	0.022	0.0222	0.0215	0.0213
0.0	0.0	0.0	-3373.4174	-726.4812	NaN	NaN	0.1772	0.8912	0.0221	0.0219	0.0221	0.0214	0.0212
0.0	0.0	0.0	-1166.4174	-2476.4812	NaN	NaN	0.6798	0.8912	0.0221	0.022	0.0221	0.0214	0.0212
0.0	0.0	0.0	-1330.4174	395.5188	NaN	NaN	-0.3	0.8913	0.0221	0.0219	0.0221	0.0214	0.0212
0.0	0.0	0.0	-2432.4174	-1905.4812	NaN	NaN	0.4393	0.8912	0.022	0.0219	0.0221	0.0214	0.0213
0.0	0.0	0.0	-1318.4174	-2477.4812	NaN	NaN	0.6527	0.8914	0.022	0.0219	0.0221	0.0214	0.0213
0.0	0.0	0.0	-1346.4174	342.5188	NaN	NaN	-0.3	0.8911	0.022	0.0218	0.0221	0.0216	0.0214
0.0	0.0	0.0	-2909.4174	-291.4812	NaN	NaN	0.0911	0.8908	0.022	0.0219	0.0221	0.0217	0.0214
0.0	0.0	0.0	-1480.4174	1560.5188	NaN	NaN	1.3	0.8904	0.0221	0.022	0.0222	0.0217	0.0215
0.0	0.0	0.0	-2913.4174	-1170.4812	NaN	NaN	0.2866	0.8903	0.0222	0.0222	0.0223	0.0216	0.0215
0.0	0.0	0.0	-2537.4174	-2457.4812	NaN	NaN	0.492	0.8903	0.0222	0.0222	0.0222	0.0215	0.0215
0.0	0.0	0.0	-2143.4174	-2662.4812	NaN	NaN	0.554	0.8905	0.0221	0.0223	0.0222	0.0215	0.0215
0.0	0.0	0.0	-1506.4174	1610.5188	NaN	NaN	1.3	0.8906	0.022	0.0222	0.0222	0.0216	0.0214
0.0	0.0	0.0	-3226.4174	-1994.4812	NaN	NaN	0.382	0.8905	0.022	0.0223	0.0222	0.0215	0.0215
0.0	0.0	0.0	-2350.4174	160.5188	NaN	NaN	-0.0733	0.8906	0.0221	0.0223	0.0222	0.0214	0.0214
0.0	0.0	0.0	-2098.4174	-2159.4812	NaN	NaN	0.5072	0.8904	0.0221	0.0225	0.0222	0.0214	0.0214
0.0	0.0	0.0	-2983.4174	-1113.4812	NaN	NaN	0.2718	0.8905	0.0221	0.0225	0.0222	0.0213	0.0214
0.0	0.0	0.0	-2439.4174	-509.4812	NaN	NaN	0.1728	0.8903	0.0221	0.0226	0.0222	0.0214	0.0214
0.0	0.0	0.0	-2134.4174	-1509.4812	NaN	NaN	0.4142	0.8902	0.0221	0.0227	0.0222	0.0214	0.0215
0.0	0.0	0.0	-1085.4174	-616.4812	NaN	NaN	0.3622	0.89	0.0221	0.0227	0.0222	0.0215	0.0216
0.0	0.0	0.0	-2901.4174	24.5188	NaN	NaN	-0.0085	0.8896	0.0221	0.0227	0.0222	0.0217	0.0216
0.0	0.0	0.0	-3433.4174	3047.5188	NaN	NaN	-0.3	0.8894	0.0222	0.0227	0.0223	0.0218	0.0217
0.0	0.0	0.0	-2179.4174	-40.4812	NaN	NaN	0.0182	0.889	0.0222	0.0226	0.0223	0.022	0.0219
0.0	0.0	0.0	-522.4174	1792.5188	NaN	NaN	1.3	0.8887	0.0222	0.0226	0.0224	0.0221	0.0219
0.0	0.0	0.0	-2444.4174	-132.4812	NaN	NaN	0.0514	0.8882	0.0224	0.0228	0.0225	0.0221	0.022
0.0	0.0	0.0	-1824.4174	261.5188	NaN	NaN	-0.1673	0.8884	0.0224	0.0227	0.0225	0.0221	0.0219
0.0	0.0	0.0	-2415.4174	464.5188	NaN	NaN	-0.2381	0.8881	0.0225	0.0229	0.0226	0.0221	0.022
0.0	0.0	0.0	-2423.4174	-591.4812	NaN	NaN	0.1962	0.8885	0.0224	0.0228	0.0225	0.0219	0.0219
0.0	0.0	0.0	-1557.4174	-102.4812	NaN	NaN	0.0617	0.8886	0.0223	0.0228	0.0224	0.022	0.0219
0.0	0.0	0.0	-1125.4174	-1083.4812	NaN	NaN	0.4905	0.8886	0.0223	0.0228	0.0224	0.022	0.0219
0.0	0.0	0.0	-2316.4174	2452.5188	NaN	NaN	1.3	0.8887	0.0222	0.0228	0.0224	0.022	0.0218
0.0	0.0	0.0	-2702.4174	-2952.4812	NaN	NaN	0.5221	0.8885	0.0223	0.023	0.0225	0.0219	0.0219
0.0	0.0	0.0	-1329.4174	-3014.4812	NaN	NaN	0.694	0.8882	0.0224	0.0231	0.0225	0.0219	0.0218
0.0	0.0	0.0	-2595.4174	-1393.4812	NaN	NaN	0.3493	0.8884	0.0224	0.023	0.0226	0.0219	0.0218
0.0	0.0	0.0	-1710.4174	-2510.4812	NaN	NaN	0.5948	0.8886	0.0223	0.0229	0.0225	0.0218	0.0219
0.0	0.0	0.0	-2128.4174	-724.4812	NaN	NaN	0.2539	0.8886	0.0222	0.0228	0.0226	0.0219	0.0219
0.0	0.0	0.0	-2174.4174	840.5188	NaN	NaN	-0.3	0.8887	0.0222	0.0228	0.0225	0.0219	0.0218
0.0	0.0	0.0	-2176.4174	-2554.4812	NaN	NaN	0.54	0.8883	0.0223	0.0229	0.0226	0.022	0.0219
0.0	0.0	0.0	-943.4174	184.5188	NaN	NaN	-0.2431	0.8883	0.0223	0.0229	0.0226	0.022	0.0219
0.0	0.0	0.0	-2498.4174	-719.4812	NaN	NaN	0.2236	0.888	0.0224	0.023	0.0226	0.0221	0.022
0.0	0.0	0.0	-2639.4174	261.5188	NaN	NaN	-0.11	0.8877	0.0226	0.0231	0.0226	0.0221	0.0219
0.0	0.0	0.0	-3907.4174	1076.5188	NaN	NaN	-0.3	0.8876	0.0226	0.0231	0.0226	0.0221	0.0219
0.0	0.0	0.0	-1806.4174	-795.4812	NaN	NaN	0.3057	0.8876	0.0227	0.0231	0.0226	0.0221	0.0219
0.0	0.0	0.0	-856.4174	342.5188	NaN	NaN	-0.3	0.8876	0.0228	0.0232	0.0226	0.0221	0.0218
0.0	0.0	0.0	-4100.4174	1114.5188	NaN	NaN	-0.3	0.8876	0.0228	0.0232	0.0226	0.022	0.0218
0.0	0.0	0.0	-3602.4174	-1706.4812	NaN	NaN	0.3214	0.8877	0.0228	0.0232	0.0226	0.0219	0.0218
0.0	0.0	0.0	-1544.4174	1839.5188	NaN	NaN	1.3	0.8879	0.0227	0.023	0.0226	0.022	0.0218
0.0	0.0	0.0	-2874.4174	420.5188	NaN	NaN	-0.1714	0.8878	0.0228	0.023	0.0226	0.0219	0.0218
0.0	0.0	0.0	-2706.4174	-217.4812	NaN	NaN	0.0744	0.8881	0.0228	0.023	0.0225	0.0217	0.0218
0.0	0.0	0.0	-2461.4174	1212.5188	NaN	NaN	-0.3	0.8881	0.0228	0.023	0.0225	0.0217	0.0217
0.0	0.0	0.0	-889.4174	-1992.4812	NaN	NaN	0.6914	0.8884	0.0229	0.023	0.0224	0.0216	0.0217
0.0	0.0	0.0	-2508.4174	128.5188	NaN	NaN	-0.054	0.8886	0.0228	0.023	0.0224	0.0215	0.0217
0.0	0.0	0.0	859.5826	-1549.4812	NaN	NaN	1.3	0.8888	0.0229	0.023	0.0223	0.0214	0.0216
0.0	0.0	0.0	-2164.4174	-30.4812	NaN	NaN	0.0139	0.8888	0.0229	0.0231	0.0223	0.0213	0.0216
0.0	0.0	0.0	-3219.4174	-3176.4812	NaN	NaN	0.4966	0.8887	0.023	0.0231	0.0223	0.0212	0.0216
0.0	0.0	0.0	-2466.4174	433.5188	NaN	NaN	-0.2133	0.8893	0.0229	0.023	0.0222	0.021	0.0215
0.0	0.0	0.0	-2741.4174	-1223.4812	NaN	NaN	0.3086	0.8892	0.023	0.0231	0.0222	0.021	0.0216
0.0	0.0	0.0	-3187.4174	256.5188	NaN	NaN	-0.0875	0.8898	0.0228	0.023	0.0221	0.0208	0.0215
0.0	0.0	0.0	-1396.4174	1025.5188	NaN	NaN	-0.3	0.8899	0.0228	0.023	0.0221	0.0208	0.0214
0.0	0.0	0.0	-3971.4174	-1823.4812	NaN	NaN	0.3147	0.89	0.0228	0.023	0.022	0.0207	0.0214
0.0	0.0	0.0	-3636.4174	780.5188	NaN	NaN	-0.2733	0.8902	0.0228	0.023	0.022	0.0206	0.0214
0.0	0.0	0.0	-1473.4174	-1085.4812	NaN	NaN	0.4242	0.8902	0.0229	0.023	0.022	0.0205	0.0214
0.0	0.0	0.0	-3298.4174	625.5188	NaN	NaN	-0.234	0.8903	0.0228	0.023	0.022	0.0205	0.0214
0.0	0.0	0.0	-3200.4174	-1286.4812	NaN	NaN	0.2867	0.8904	0.0228	0.0229	0.022	0.0204	0.0215
0.0	0.0	0.0	-2387.4174	950.5188	NaN	NaN	-0.3	0.8907	0.0227	0.0228	0.022	0.0204	0.0215
0.0	0.0	0.0	-1387.4174	1958.5188	NaN	NaN	1.3	0.891	0.0225	0.0227	0.0219	0.0203	0.0215
0.0	0.0	0.0	-1251.4174	-1562.4812	NaN	NaN	0.5553	0.8909	0.0226	0.0227	0.022	0.0203	0.0215
0.0	0.0	0.0	-3178.4174	950.5188	NaN	NaN	-0.3	0.8911	0.0226	0.0227	0.022	0.0202	0.0214
0.0	0.0	0.0	-1819.4174	-1851.4812	NaN	NaN	0.5044	0.8909	0.0226	0.0228	0.022	0.0202	0.0215
0.0	0.0	0.0	-2916.4174	-1917.4812	NaN	NaN	0.3967	0.891	0.0226	0.0227	0.022	0.0202	0.0215
0.0	0.0	0.0	-2098.4174	-392.4812	NaN	NaN	0.1576	0.8911	0.0225	0.0227	0.022	0.0202	0.0215
0.0	0.0	0.0	-2673.4174	-3063.4812	NaN	NaN	0.534	0.891	0.0225	0.0226	0.0221	0.0202	0.0216
0.0	0.0	0.0	-2359.4174	-1182.4812	NaN	NaN	0.3339	0.8908	0.0225	0.0226	0.0221	0.0203	0.0216
0.0	0.0	0.0	-2322.4174	-1955.4812	NaN	NaN	0.4571	0.8908	0.0225	0.0226	0.0221	0.0203	0.0217
0.0	0.0	0.0	-2531.4174	659.5188	NaN	NaN	-0.3	0.8908	0.0225	0.0226	0.022	0.0204	0.0217
0.0	0.0	0.0	-2127.4174	495.5188	NaN	NaN	-0.3	0.891	0.0224	0.0225	0.022	0.0204	0.0217
0.0	0.0	0.0	-2818.4174	-2071.4812	NaN	NaN	0.4236	0.8911	0.0223	0.0225	0.022	0.0205	0.0217
0.0	0.0	0.0	-1439.4174	2198.5188	NaN	NaN	1.3	0.8911	0.0223	0.0225	0.022	0.0205	0.0217
0.0	0.0	0.0	-2723.4174	-388.4812	NaN	NaN	0.1248	0.8912	0.0223	0.0225	0.022	0.0204	0.0216
0.0	0.0	0.0	-2668.4174	-1609.4812	NaN	NaN	0.3762	0.8912	0.0223	0.0225	0.0219	0.0204	0.0216
0.0	0.0	0.0	-3373.4174	-1639.4812	NaN	NaN	0.3271	0.8913	0.0223	0.0225	0.0219	0.0204	0.0216
0.0	0.0	0.0	-2250.4174	-272.4812	NaN	NaN	0.108	0.8914	0.0222	0.0224	0.0219	0.0205	0.0216
0.0	0.0	0.0	-1634.4174	-745.4812	NaN	NaN	0.3132	0.8914	0.0221	0.0224	0.0219	0.0206	0.0216
0.0	0.0	0.0	-1237.4174	795.5188	NaN	NaN	-0.3	0.8914	0.0221	0.0224	0.0219	0.0206	0.0216
0.0	0.0	0.0	-1798.4174	-376.4812	NaN	NaN	0.1731	0.8912	0.0222	0.0224	0.0219	0.0207	0.0216
0.0	0.0	0.0	-2925.4174	-953.4812	NaN	NaN	0.2458	0.8912	0.0222	0.0224	0.0219	0.0207	0.0216
0.0	0.0	0.0	-3545.4174	-650.4812	NaN	NaN	0.155	0.8911	0.0222	0.0225	0.022	0.0208	0.0216
0.0	0.0	0.0	-2266.4174	-640.4812	NaN	NaN	0.2203	0.8911	0.0221	0.0224	0.022	0.0208	0.0217
0.0	0.0	0.0	772.5826	-1253.4812	NaN	NaN	1.3	0.891	0.0221	0.0223	0.0221	0.0209	0.0217
0.0	0.0	0.0	104.5826	-1465.4812	NaN	NaN	1.0768	0.8909	0.0221	0.0222	0.0221	0.0209	0.0217
0.0	0.0	0.0	-4167.4174	339.5188	NaN	NaN	-0.0887	0.891	0.0221	0.0221	0.0222	0.021	0.0217
0.0	0.0	0.0	-120.4174	-1559.4812	NaN	NaN	0.9283	0.891	0.0221	0.022	0.0222	0.021	0.0217
0.0	0.0	0.0	-1461.4174	635.5188	NaN	NaN	-0.3	0.8911	0.0221	0.0219	0.0223	0.021	0.0216
0.0	0.0	0.0	-2708.4174	-1873.4812	NaN	NaN	0.4089	0.8912	0.0222	0.0219	0.0223	0.021	0.0215
0.0	0.0	0.0	-784.4174	-841.4812	NaN	NaN	0.5175	0.8915	0.0222	0.0218	0.0223	0.0209	0.0213
0.0	0.0	0.0	-2588.4174	-435.4812	NaN	NaN	0.144	0.8916	0.0223	0.0218	0.0223	0.0208	0.0213
0.0	0.0	0.0	-2341.4174	-767.4812	NaN	NaN	0.2469	0.892	0.0222	0.0217	0.0222	0.0207	0.0211
0.0	0.0	0.0	-1833.4174	-1220.4812	NaN	NaN	0.3996	0.8919	0.0223	0.0217	0.0223	0.0207	0.021
0.0	0.0	0.0	-953.4174	-872.4812	NaN	NaN	0.4778	0.8915	0.0225	0.0218	0.0224	0.0208	0.021
0.0	0.0	0.0	-1884.4174	-2127.4812	NaN	NaN	0.5303	0.8914	0.0225	0.0218	0.0224	0.0209	0.021
0.0	0.0	0.0	-1558.4174	-446.4812	NaN	NaN	0.2227	0.8913	0.0225	0.0218	0.0225	0.021	0.0209
0.0	0.0	0.0	-2794.4174	1819.5188	NaN	NaN	-0.3	0.8912	0.0226	0.0218	0.0225	0.0211	0.0209
0.0	0.0	0.0	-290.4174	709.5188	NaN	NaN	1.3	0.8918	0.0225	0.0216	0.0223	0.0211	0.0207
0.0	0.0	0.0	-1307.4174	626.5188	NaN	NaN	-0.3	0.891	0.0226	0.0217	0.0224	0.0213	0.0209
0.0	0.0	0.0	-1877.4174	1994.5188	NaN	NaN	1.3	0.8904	0.0228	0.0218	0.0225	0.0214	0.021
0.0	0.0	0.0	-2341.4174	-1448.4812	NaN	NaN	0.3822	0.89	0.0228	0.022	0.0226	0.0214	0.0212
0.0	0.0	0.0	-4150.4174	-807.4812	NaN	NaN	0.1629	0.8904	0.0227	0.0219	0.0226	0.0213	0.0211
0.0	0.0	0.0	-2646.4174	844.5188	NaN	NaN	-0.3	0.8909	0.0226	0.0218	0.0225	0.0211	0.021
0.0	0.0	0.0	-2712.4174	-647.4812	NaN	NaN	0.1927	0.8912	0.0225	0.0218	0.0225	0.021	0.021
0.0	0.0	0.0	-594.4174	545.5188	NaN	NaN	-0.3	0.8913	0.0225	0.0218	0.0225	0.021	0.021
0.0	0.0	0.0	-413.4174	-173.4812	NaN	NaN	0.2956	0.8913	0.0224	0.0219	0.0224	0.0209	0.0211
0.0	0.0	0.0	-1362.4174	-1623.4812	NaN	NaN	0.5437	0.8918	0.0224	0.0218	0.0222	0.0207	0.021
0.0	0.0	0.0	-2721.4174	220.5188	NaN	NaN	-0.0882	0.8922	0.0223	0.0217	0.022	0.0207	0.0211
0.0	0.0	0.0	-1136.4174	-1759.4812	NaN	NaN	0.6076	0.8923	0.0223	0.0218	0.022	0.0206	0.0211
0.0	0.0	0.0	-1300.4174	445.5188	NaN	NaN	-0.3	0.8926	0.0222	0.0217	0.0218	0.0206	0.0211
0.0	0.0	0.0	-3556.4174	347.5188	NaN	NaN	-0.1083	0.8919	0.0223	0.0218	0.0219	0.0207	0.0213
0.0	0.0	0.0	-2829.4174	2092.5188	NaN	NaN	-0.3	0.8926	0.0222	0.0215	0.0217	0.0207	0.0212
0.0	0.0	0.0	-1822.4174	964.5188	NaN	NaN	-0.3	0.8923	0.0222	0.0215	0.0218	0.0209	0.0213
0.0	0.0	0.0	-2969.4174	-824.4812	NaN	NaN	0.2173	0.8935	0.0218	0.0212	0.0216	0.0208	0.0211
0.0	0.0	0.0	-1606.4174	-262.4812	NaN	NaN	0.1404	0.892	0.0224	0.0215	0.0217	0.0211	0.0213
0.0	0.0	0.0	-2134.4174	-498.4812	NaN	NaN	0.1893	0.8925	0.0223	0.0214	0.0216	0.0209	0.0212
0.0	0.0	0.0	-1307.4174	515.5188	NaN	NaN	-0.3	0.8931	0.022	0.0213	0.0215	0.0209	0.021
0.0	0.0	0.0	-1992.4174	-2007.4812	NaN	NaN	0.5019	0.8936	0.0219	0.0213	0.0216	0.0209	0.0209
0.0	0.0	0.0	-3142.4174	-577.4812	NaN	NaN	0.1552	0.8942	0.0217	0.0211	0.0215	0.0209	0.0206
0.0	0.0	0.0	-2398.4174	2373.5188	NaN	NaN	-0.3	0.8949	0.0214	0.0209	0.0214	0.0208	0.0205
0.0	0.0	0.0	-1436.4174	-1196.4812	NaN	NaN	0.4544	0.8946	0.0213	0.0211	0.0216	0.0209	0.0205
0.0	0.0	0.0	-4063.4174	-1390.4812	NaN	NaN	0.255	0.8946	0.0212	0.0211	0.0218	0.0209	0.0204
0.0	0.0	0.0	-1637.4174	-46.4812	NaN	NaN	0.0276	0.8949	0.0211	0.0211	0.0219	0.0208	0.0203
0.0	0.0	0.0	-2964.4174	339.5188	NaN	NaN	-0.1293	0.8953	0.0209	0.021	0.022	0.0207	0.0202
0.0	0.0	0.0	-528.4174	-1273.4812	NaN	NaN	0.7067	0.8957	0.0208	0.0208	0.022	0.0207	0.02
0.0	0.0	0.0	-1970.4174	-0.4812	NaN	NaN	0.0002	0.8957	0.0208	0.0208	0.022	0.0208	0.0199
0.0	0.0	0.0	-1007.4174	1225.5188	NaN	NaN	1.3	0.8945	0.021	0.0211	0.0222	0.0211	0.0201
0.0	0.0	0.0	-1498.4174	9.5188	NaN	NaN	-0.0064	0.8954	0.021	0.0209	0.0219	0.0209	0.0199
0.0	0.0	0.0	-2561.4174	-2091.4812	NaN	NaN	0.4495	0.8836	0.0237	0.0227	0.0241	0.0233	0.0225
0.0	0.0	0.0	-2565.4174	1372.5188	NaN	NaN	-0.3	0.9021	0.0201	0.0188	0.0214	0.0199	0.0177
