# Supplementary material for: DeepFRET, a software for rapid and automated single-molecule FRET data classification using deep learning
Source: eLife. 2020 Nov 3;9:e60404. doi: 10.7554/eLife.60404 (PMC7609065; doi:10.7554/eLife.60404)
Supplement: Figure 4—source data 1. [file elife-60404-fig4-data1.zip › Figure 4-source data 1/Fig_S4a/Traces/traces_all_n294/Traces_Fig2d_4mMAc_mov1_combined_tif_pair50.txt]

Exported by DeepFRET
Date: 2020-08-26, 18:13
Video filename: None
FRET pair #50
Bleaches at 199
D-Dexc-bg	A-Dexc-bg	A-Aexc-bg	D-Dexc-rw	A-Dexc-rw	A-Aexc-rw	S	E	p_bleached	p_aggregated	p_noisy	p_scrambled	p_static	p_dynamic
0.0	0.0	0.0	37092.2984	6976.2329	NaN	NaN	0.1583	0.025	0.8754	0.022	0.0278	0.0275	0.0222
0.0	0.0	0.0	38857.2984	6654.2329	NaN	NaN	0.1462	0.0208	0.8862	0.0216	0.0252	0.0247	0.0214
0.0	0.0	0.0	36836.2984	8639.2329	NaN	NaN	0.19	0.0207	0.8905	0.0214	0.0237	0.0229	0.0208
0.0	0.0	0.0	32607.2984	7565.2329	NaN	NaN	0.1883	0.021	0.8923	0.0216	0.0228	0.0216	0.0208
0.0	0.0	0.0	38442.2984	7108.2329	NaN	NaN	0.1561	0.0212	0.8928	0.0216	0.0225	0.021	0.0209
0.0	0.0	0.0	34553.2984	5919.2329	NaN	NaN	0.1463	0.0213	0.8932	0.0215	0.0222	0.0207	0.0211
0.0	0.0	0.0	41782.2984	4146.2329	NaN	NaN	0.0903	0.0214	0.893	0.0216	0.0221	0.0207	0.0212
0.0	0.0	0.0	38138.2984	7528.2329	NaN	NaN	0.1649	0.0214	0.893	0.0215	0.0219	0.0209	0.0212
0.0	0.0	0.0	41496.2984	7310.2329	NaN	NaN	0.1498	0.0213	0.8929	0.0215	0.022	0.021	0.0212
0.0	0.0	0.0	39024.2984	6011.2329	NaN	NaN	0.1335	0.0213	0.8931	0.0214	0.022	0.021	0.0211
0.0	0.0	0.0	32517.2984	4521.2329	NaN	NaN	0.1221	0.0213	0.8928	0.0214	0.0222	0.0212	0.0212
0.0	0.0	0.0	37974.2984	8893.2329	NaN	NaN	0.1898	0.0213	0.8927	0.0213	0.0222	0.0213	0.0211
0.0	0.0	0.0	38565.2984	5496.2329	NaN	NaN	0.1247	0.0212	0.8927	0.0213	0.0221	0.0215	0.0211
0.0	0.0	0.0	39150.2984	10336.2329	NaN	NaN	0.2089	0.0213	0.8928	0.0212	0.022	0.0217	0.0209
0.0	0.0	0.0	37144.2984	9062.2329	NaN	NaN	0.1961	0.0214	0.8932	0.0211	0.0218	0.0218	0.0207
0.0	0.0	0.0	34012.2984	9069.2329	NaN	NaN	0.2105	0.0215	0.894	0.0209	0.0217	0.0217	0.0203
0.0	0.0	0.0	38285.2984	8972.2329	NaN	NaN	0.1899	0.0219	0.8944	0.0207	0.0218	0.0214	0.0198
0.0	0.0	0.0	38549.2984	4871.2329	NaN	NaN	0.1122	0.0214	0.8939	0.0209	0.0219	0.0217	0.0201
0.0	0.0	0.0	40063.2984	7723.2329	NaN	NaN	0.1616	0.0211	0.8947	0.0209	0.0216	0.0217	0.0201
0.0	0.0	0.0	37984.2984	11601.2329	NaN	NaN	0.234	0.021	0.8941	0.021	0.0217	0.0219	0.0202
0.0	0.0	0.0	36792.2984	7133.2329	NaN	NaN	0.1624	0.0209	0.8942	0.021	0.0217	0.0219	0.0203
0.0	0.0	0.0	34611.2984	4054.2329	NaN	NaN	0.1049	0.0209	0.8941	0.0211	0.0217	0.022	0.0203
0.0	0.0	0.0	35423.2984	9537.2329	NaN	NaN	0.2121	0.0208	0.894	0.0211	0.0217	0.022	0.0203
0.0	0.0	0.0	37562.2984	7134.2329	NaN	NaN	0.1596	0.0208	0.8943	0.0211	0.0217	0.0218	0.0203
0.0	0.0	0.0	41321.2984	8821.2329	NaN	NaN	0.1759	0.0207	0.8947	0.0211	0.0215	0.0217	0.0203
0.0	0.0	0.0	34778.2984	6144.2329	NaN	NaN	0.1501	0.0207	0.8951	0.021	0.0213	0.0216	0.0204
0.0	0.0	0.0	34416.2984	6578.2329	NaN	NaN	0.1605	0.0206	0.8954	0.0209	0.0212	0.0215	0.0204
0.0	0.0	0.0	34498.2984	6388.2329	NaN	NaN	0.1562	0.0206	0.8953	0.021	0.0211	0.0216	0.0204
0.0	0.0	0.0	36727.2984	7240.2329	NaN	NaN	0.1647	0.0206	0.8955	0.0209	0.021	0.0216	0.0204
0.0	0.0	0.0	35745.2984	5521.2329	NaN	NaN	0.1338	0.0206	0.8955	0.0209	0.0208	0.0217	0.0204
0.0	0.0	0.0	36904.2984	8857.2329	NaN	NaN	0.1936	0.0206	0.8959	0.0209	0.0206	0.0217	0.0204
0.0	0.0	0.0	40217.2984	7563.2329	NaN	NaN	0.1583	0.0205	0.8965	0.0208	0.0204	0.0216	0.0203
0.0	0.0	0.0	40587.2984	5229.2329	NaN	NaN	0.1141	0.0204	0.8973	0.0207	0.0201	0.0214	0.0201
0.0	0.0	0.0	38905.2984	5249.2329	NaN	NaN	0.1189	0.0203	0.897	0.0208	0.0201	0.0215	0.0203
0.0	0.0	0.0	42107.2984	6331.2329	NaN	NaN	0.1307	0.0202	0.897	0.0209	0.0201	0.0216	0.0203
0.0	0.0	0.0	37497.2984	7077.2329	NaN	NaN	0.1588	0.0201	0.8972	0.0209	0.02	0.0215	0.0203
0.0	0.0	0.0	38819.2984	7900.2329	NaN	NaN	0.1691	0.0201	0.8971	0.021	0.02	0.0216	0.0203
0.0	0.0	0.0	36372.2984	6334.2329	NaN	NaN	0.1483	0.0201	0.8974	0.021	0.0199	0.0215	0.0202
0.0	0.0	0.0	37547.2984	7948.2329	NaN	NaN	0.1747	0.02	0.8979	0.0209	0.0199	0.0213	0.02
0.0	0.0	0.0	40243.2984	6728.2329	NaN	NaN	0.1432	0.0201	0.8977	0.021	0.0199	0.0213	0.02
0.0	0.0	0.0	38135.2984	7748.2329	NaN	NaN	0.1689	0.0201	0.8977	0.021	0.02	0.0213	0.02
0.0	0.0	0.0	38206.2984	8228.2329	NaN	NaN	0.1772	0.0201	0.8975	0.021	0.02	0.0213	0.02
0.0	0.0	0.0	41669.2984	5773.2329	NaN	NaN	0.1217	0.0201	0.8972	0.0211	0.0201	0.0214	0.02
0.0	0.0	0.0	35590.2984	7898.2329	NaN	NaN	0.1816	0.0201	0.8971	0.0211	0.0202	0.0215	0.0201
0.0	0.0	0.0	32573.2984	4742.2329	NaN	NaN	0.1271	0.0201	0.8967	0.0212	0.0203	0.0216	0.0202
0.0	0.0	0.0	32962.2984	3911.2329	NaN	NaN	0.1061	0.0201	0.8965	0.0213	0.0203	0.0217	0.0202
0.0	0.0	0.0	35724.2984	8444.2329	NaN	NaN	0.1912	0.0201	0.8963	0.0214	0.0203	0.0217	0.0202
0.0	0.0	0.0	34212.2984	4685.2329	NaN	NaN	0.1205	0.0201	0.896	0.0215	0.0203	0.0218	0.0203
0.0	0.0	0.0	38935.2984	5891.2329	NaN	NaN	0.1314	0.0201	0.8959	0.0216	0.0203	0.0218	0.0204
0.0	0.0	0.0	40175.2984	5843.2329	NaN	NaN	0.127	0.0201	0.8958	0.0216	0.0203	0.0218	0.0204
0.0	0.0	0.0	40996.2984	6661.2329	NaN	NaN	0.1398	0.0201	0.896	0.0215	0.0202	0.0217	0.0204
0.0	0.0	0.0	37896.2984	6649.2329	NaN	NaN	0.1493	0.0201	0.8959	0.0215	0.0203	0.0217	0.0204
0.0	0.0	0.0	41459.2984	9012.2329	NaN	NaN	0.1786	0.0201	0.896	0.0215	0.0203	0.0217	0.0205
0.0	0.0	0.0	42851.2984	5185.2329	NaN	NaN	0.1079	0.0201	0.8961	0.0214	0.0203	0.0216	0.0205
0.0	0.0	0.0	39879.2984	8672.2329	NaN	NaN	0.1786	0.02	0.8963	0.0213	0.0204	0.0216	0.0205
0.0	0.0	0.0	33518.2984	8079.2329	NaN	NaN	0.1942	0.0199	0.8965	0.0211	0.0204	0.0215	0.0205
0.0	0.0	0.0	36802.2984	4257.2329	NaN	NaN	0.1037	0.0198	0.8967	0.021	0.0204	0.0215	0.0206
0.0	0.0	0.0	35996.2984	4027.2329	NaN	NaN	0.1006	0.0197	0.897	0.0209	0.0203	0.0214	0.0206
0.0	0.0	0.0	35333.2984	5259.2329	NaN	NaN	0.1296	0.0196	0.8972	0.0208	0.0204	0.0214	0.0206
0.0	0.0	0.0	34123.2984	4299.2329	NaN	NaN	0.1119	0.0196	0.8971	0.0208	0.0205	0.0214	0.0207
0.0	0.0	0.0	34158.2984	3652.2329	NaN	NaN	0.0966	0.0196	0.8968	0.0208	0.0207	0.0214	0.0207
0.0	0.0	0.0	31708.2984	5500.2329	NaN	NaN	0.1478	0.0196	0.8966	0.0208	0.0208	0.0214	0.0208
0.0	0.0	0.0	36574.2984	6684.2329	NaN	NaN	0.1545	0.0197	0.8964	0.0208	0.0209	0.0214	0.0208
0.0	0.0	0.0	39027.2984	7900.2329	NaN	NaN	0.1683	0.0197	0.8963	0.0208	0.0209	0.0215	0.0208
0.0	0.0	0.0	30997.2984	5069.2329	NaN	NaN	0.1406	0.0197	0.8961	0.0209	0.021	0.0215	0.0208
0.0	0.0	0.0	30330.2984	7181.2329	NaN	NaN	0.1914	0.0197	0.8959	0.0209	0.0211	0.0215	0.0208
0.0	0.0	0.0	39093.2984	6418.2329	NaN	NaN	0.141	0.0197	0.8959	0.0209	0.0212	0.0215	0.0208
0.0	0.0	0.0	33257.2984	4171.2329	NaN	NaN	0.1114	0.0198	0.8957	0.0209	0.0213	0.0215	0.0208
0.0	0.0	0.0	37124.2984	5445.2329	NaN	NaN	0.1279	0.0199	0.8954	0.0209	0.0214	0.0215	0.0209
0.0	0.0	0.0	38511.2984	9132.2329	NaN	NaN	0.1917	0.02	0.8955	0.0209	0.0213	0.0215	0.0208
0.0	0.0	0.0	36780.2984	6307.2329	NaN	NaN	0.1464	0.02	0.8952	0.0209	0.0215	0.0215	0.0208
0.0	0.0	0.0	37529.2984	4626.2329	NaN	NaN	0.1097	0.0201	0.8951	0.0209	0.0215	0.0215	0.0208
0.0	0.0	0.0	30751.2984	4402.2329	NaN	NaN	0.1252	0.0202	0.8949	0.0209	0.0216	0.0216	0.0208
0.0	0.0	0.0	34695.2984	5157.2329	NaN	NaN	0.1294	0.0202	0.8948	0.0209	0.0217	0.0216	0.0208
0.0	0.0	0.0	31368.2984	5747.2329	NaN	NaN	0.1548	0.0203	0.8946	0.0209	0.0217	0.0216	0.0208
0.0	0.0	0.0	38891.2984	8909.2329	NaN	NaN	0.1864	0.0203	0.8944	0.021	0.0218	0.0217	0.0208
0.0	0.0	0.0	32204.2984	3343.2329	NaN	NaN	0.094	0.0203	0.8945	0.021	0.0218	0.0216	0.0208
0.0	0.0	0.0	33224.2984	8421.2329	NaN	NaN	0.2022	0.0203	0.8943	0.0211	0.0218	0.0217	0.0209
0.0	0.0	0.0	33228.2984	6102.2329	NaN	NaN	0.1552	0.0203	0.8945	0.021	0.0218	0.0216	0.0208
0.0	0.0	0.0	30496.2984	3369.2329	NaN	NaN	0.0995	0.0203	0.8944	0.0211	0.0218	0.0216	0.0208
0.0	0.0	0.0	34396.2984	5412.2329	NaN	NaN	0.136	0.0204	0.8946	0.0211	0.0217	0.0215	0.0207
0.0	0.0	0.0	34307.2984	7680.2329	NaN	NaN	0.1829	0.0204	0.8948	0.0211	0.0217	0.0214	0.0206
0.0	0.0	0.0	37902.2984	7342.2329	NaN	NaN	0.1623	0.0204	0.8949	0.0212	0.0216	0.0213	0.0206
0.0	0.0	0.0	33601.2984	8531.2329	NaN	NaN	0.2025	0.0204	0.8951	0.0212	0.0216	0.0212	0.0205
0.0	0.0	0.0	35747.2984	8672.2329	NaN	NaN	0.1952	0.0204	0.8952	0.0213	0.0215	0.0212	0.0205
0.0	0.0	0.0	34289.2984	4506.2329	NaN	NaN	0.1162	0.0204	0.8954	0.0213	0.0215	0.0211	0.0204
0.0	0.0	0.0	31391.2984	7591.2329	NaN	NaN	0.1947	0.0204	0.8955	0.0214	0.0214	0.021	0.0204
0.0	0.0	0.0	33067.2984	5753.2329	NaN	NaN	0.1482	0.0204	0.8957	0.0214	0.0213	0.0209	0.0203
0.0	0.0	0.0	33756.2984	8551.2329	NaN	NaN	0.2021	0.0203	0.896	0.0214	0.0212	0.0208	0.0203
0.0	0.0	0.0	33343.2984	7828.2329	NaN	NaN	0.1901	0.0203	0.8962	0.0214	0.0211	0.0207	0.0203
0.0	0.0	0.0	35368.2984	4613.2329	NaN	NaN	0.1154	0.0202	0.8965	0.0214	0.0211	0.0206	0.0202
0.0	0.0	0.0	32852.2984	5842.2329	NaN	NaN	0.151	0.0202	0.8968	0.0214	0.021	0.0205	0.0201
0.0	0.0	0.0	31781.2984	5211.2329	NaN	NaN	0.1409	0.0201	0.897	0.0214	0.021	0.0204	0.0201
0.0	0.0	0.0	33155.2984	7482.2329	NaN	NaN	0.1841	0.0201	0.8973	0.0213	0.0209	0.0203	0.02
0.0	0.0	0.0	29602.2984	7663.2329	NaN	NaN	0.2056	0.0201	0.8974	0.0213	0.0209	0.0202	0.02
0.0	0.0	0.0	31873.2984	5442.2329	NaN	NaN	0.1458	0.0201	0.8973	0.0213	0.021	0.0202	0.0201
0.0	0.0	0.0	31739.2984	5007.2329	NaN	NaN	0.1363	0.0201	0.8973	0.0213	0.021	0.0201	0.0201
0.0	0.0	0.0	31757.2984	5245.2329	NaN	NaN	0.1418	0.0202	0.8973	0.0213	0.021	0.0201	0.0201
0.0	0.0	0.0	29954.2984	8937.2329	NaN	NaN	0.2298	0.0202	0.8972	0.0213	0.0211	0.02	0.0202
0.0	0.0	0.0	37109.2984	5925.2329	NaN	NaN	0.1377	0.0202	0.8971	0.0213	0.0211	0.02	0.0202
0.0	0.0	0.0	27846.2984	5250.2329	NaN	NaN	0.1586	0.0202	0.8969	0.0213	0.0212	0.02	0.0203
0.0	0.0	0.0	29527.2984	4829.2329	NaN	NaN	0.1406	0.0202	0.8971	0.0213	0.0212	0.0199	0.0203
0.0	0.0	0.0	26237.2984	7572.2329	NaN	NaN	0.224	0.0202	0.8972	0.0213	0.0212	0.0199	0.0203
0.0	0.0	0.0	26206.2984	4936.2329	NaN	NaN	0.1585	0.0202	0.8972	0.0213	0.0212	0.0199	0.0203
0.0	0.0	0.0	28853.2984	5779.2329	NaN	NaN	0.1669	0.0203	0.8968	0.0213	0.0212	0.02	0.0204
0.0	0.0	0.0	27164.2984	4346.2329	NaN	NaN	0.1379	0.0203	0.8963	0.0214	0.0213	0.0201	0.0206
0.0	0.0	0.0	24938.2984	3620.2329	NaN	NaN	0.1268	0.0204	0.8963	0.0213	0.0213	0.0201	0.0207
0.0	0.0	0.0	29060.2984	3105.2329	NaN	NaN	0.0965	0.0203	0.8963	0.0213	0.0213	0.0201	0.0207
0.0	0.0	0.0	28602.2984	3228.2329	NaN	NaN	0.1014	0.0203	0.8965	0.0212	0.0212	0.0201	0.0207
0.0	0.0	0.0	27600.2984	9684.2329	NaN	NaN	0.2597	0.0203	0.8964	0.0212	0.0212	0.0201	0.0207
0.0	0.0	0.0	27051.2984	3863.2329	NaN	NaN	0.125	0.0202	0.8964	0.0212	0.0212	0.0202	0.0208
0.0	0.0	0.0	28560.2984	6952.2329	NaN	NaN	0.1958	0.0201	0.8966	0.0211	0.0212	0.0201	0.0208
0.0	0.0	0.0	28392.2984	4355.2329	NaN	NaN	0.133	0.0201	0.8967	0.0211	0.0212	0.0201	0.0208
0.0	0.0	0.0	21251.2984	6239.2329	NaN	NaN	0.227	0.0199	0.897	0.021	0.0212	0.02	0.0208
0.0	0.0	0.0	30106.2984	6037.2329	NaN	NaN	0.167	0.0199	0.8972	0.021	0.0211	0.02	0.0208
0.0	0.0	0.0	27461.2984	3158.2329	NaN	NaN	0.1031	0.0198	0.8975	0.0209	0.021	0.0199	0.0208
0.0	0.0	0.0	27837.2984	5092.2329	NaN	NaN	0.1546	0.0198	0.8978	0.0209	0.021	0.0198	0.0208
0.0	0.0	0.0	26997.2984	4663.2329	NaN	NaN	0.1473	0.0198	0.8977	0.0208	0.021	0.0198	0.0208
0.0	0.0	0.0	24699.2984	3104.2329	NaN	NaN	0.1116	0.0198	0.8975	0.0208	0.0211	0.0199	0.0209
0.0	0.0	0.0	26934.2984	4434.2329	NaN	NaN	0.1414	0.0201	0.8969	0.0209	0.021	0.02	0.0211
0.0	0.0	0.0	25319.2984	3086.2329	NaN	NaN	0.1086	0.0208	0.8962	0.0209	0.0206	0.0203	0.0212
0.0	0.0	0.0	16750.2984	1592.2329	NaN	NaN	0.0868	0.0218	0.8952	0.0209	0.0204	0.0207	0.0211
0.0	0.0	0.0	15262.2984	5669.2329	NaN	NaN	0.2708	0.0236	0.893	0.021	0.0201	0.021	0.0213
0.0	0.0	0.0	9500.2984	2254.2329	NaN	NaN	0.1918	0.0255	0.8929	0.0207	0.0192	0.0208	0.0209
0.0	0.0	0.0	16377.2984	3117.2329	NaN	NaN	0.1599	0.0248	0.8931	0.0208	0.0195	0.021	0.0208
0.0	0.0	0.0	13114.2984	864.2329	NaN	NaN	0.0618	0.0238	0.8932	0.021	0.0198	0.0213	0.0209
0.0	0.0	0.0	17083.2984	2517.2329	NaN	NaN	0.1284	0.0231	0.8944	0.021	0.0198	0.0212	0.0205
0.0	0.0	0.0	27272.2984	5345.2329	NaN	NaN	0.1639	0.023	0.8943	0.021	0.0199	0.0213	0.0205
0.0	0.0	0.0	11816.2984	1875.2329	NaN	NaN	0.137	0.0248	0.8943	0.0205	0.0193	0.021	0.0201
0.0	0.0	0.0	1351.2984	-304.7671	NaN	NaN	-0.2912	0.0269	0.8964	0.02	0.0182	0.0198	0.0188
0.0	0.0	0.0	21187.2984	602.2329	NaN	NaN	0.0276	0.026	0.8949	0.0205	0.019	0.0204	0.0192
0.0	0.0	0.0	14196.2984	3181.2329	NaN	NaN	0.1831	0.0257	0.8962	0.0204	0.0188	0.0201	0.0187
0.0	0.0	0.0	19418.2984	1373.2329	NaN	NaN	0.066	0.0258	0.8976	0.0202	0.0185	0.0196	0.0183
0.0	0.0	0.0	11490.2984	1716.2329	NaN	NaN	0.13	0.0254	0.8959	0.0204	0.019	0.0202	0.0189
0.0	0.0	0.0	15932.2984	4056.2329	NaN	NaN	0.2029	0.0256	0.8964	0.0203	0.0189	0.0201	0.0187
0.0	0.0	0.0	14709.2984	175.2329	NaN	NaN	0.0118	0.0262	0.8968	0.0202	0.0186	0.0198	0.0184
0.0	0.0	0.0	19006.2984	2637.2329	NaN	NaN	0.1218	0.0263	0.8967	0.0201	0.0186	0.0198	0.0185
0.0	0.0	0.0	20235.2984	2243.2329	NaN	NaN	0.0998	0.0264	0.8946	0.0203	0.0191	0.0204	0.0192
0.0	0.0	0.0	16358.2984	2867.2329	NaN	NaN	0.1491	0.027	0.8956	0.02	0.0186	0.02	0.0188
0.0	0.0	0.0	15479.2984	1168.2329	NaN	NaN	0.0702	0.0274	0.8955	0.0201	0.0185	0.0199	0.0187
0.0	0.0	0.0	17550.2984	4597.2329	NaN	NaN	0.2076	0.027	0.8955	0.0202	0.0186	0.0199	0.0188
0.0	0.0	0.0	15221.2984	2798.2329	NaN	NaN	0.1553	0.0264	0.8951	0.0204	0.0189	0.0202	0.019
0.0	0.0	0.0	11167.2984	1702.2329	NaN	NaN	0.1323	0.0261	0.8957	0.0204	0.0189	0.0201	0.0189
0.0	0.0	0.0	13376.2984	1061.2329	NaN	NaN	0.0735	0.0259	0.8957	0.0205	0.0189	0.0201	0.0189
0.0	0.0	0.0	12567.2984	-165.7671	NaN	NaN	-0.0134	0.0258	0.8952	0.0206	0.0191	0.0203	0.019
0.0	0.0	0.0	12045.2984	2612.2329	NaN	NaN	0.1782	0.026	0.8951	0.0206	0.0191	0.0203	0.019
0.0	0.0	0.0	16454.2984	130.2329	NaN	NaN	0.0079	0.0261	0.8948	0.0207	0.0192	0.0204	0.0189
0.0	0.0	0.0	17042.2984	1610.2329	NaN	NaN	0.0863	0.026	0.8945	0.0208	0.0193	0.0205	0.0189
0.0	0.0	0.0	13878.2984	3272.2329	NaN	NaN	0.1908	0.026	0.8948	0.0209	0.0193	0.0204	0.0187
0.0	0.0	0.0	14052.2984	4953.2329	NaN	NaN	0.2606	0.026	0.8955	0.021	0.0191	0.0201	0.0183
0.0	0.0	0.0	15990.2984	3233.2329	NaN	NaN	0.1682	0.0259	0.8961	0.021	0.019	0.0199	0.018
0.0	0.0	0.0	12448.2984	3291.2329	NaN	NaN	0.2091	0.0258	0.8962	0.0211	0.019	0.0199	0.018
0.0	0.0	0.0	11149.2984	3747.2329	NaN	NaN	0.2516	0.0259	0.8957	0.0211	0.0191	0.0201	0.0181
0.0	0.0	0.0	11529.2984	439.2329	NaN	NaN	0.0367	0.0263	0.8955	0.021	0.019	0.0201	0.0181
0.0	0.0	0.0	15215.2984	968.2329	NaN	NaN	0.0598	0.0265	0.8944	0.0211	0.0192	0.0204	0.0183
0.0	0.0	0.0	14456.2984	1358.2329	NaN	NaN	0.0859	0.0268	0.8942	0.021	0.019	0.0204	0.0185
0.0	0.0	0.0	17546.2984	4743.2329	NaN	NaN	0.2128	0.0265	0.8928	0.0213	0.0195	0.0209	0.0191
0.0	0.0	0.0	15882.2984	2761.2329	NaN	NaN	0.1481	0.0265	0.8921	0.0213	0.0196	0.0212	0.0193
0.0	0.0	0.0	15323.2984	2736.2329	NaN	NaN	0.1515	0.0269	0.8928	0.0211	0.0192	0.0209	0.019
0.0	0.0	0.0	17753.2984	1962.2329	NaN	NaN	0.0995	0.0267	0.8921	0.0213	0.0195	0.0212	0.0193
0.0	0.0	0.0	13753.2984	2287.2329	NaN	NaN	0.1426	0.0265	0.892	0.0213	0.0196	0.0213	0.0193
0.0	0.0	0.0	7695.2984	3322.2329	NaN	NaN	0.3015	0.0266	0.8924	0.0212	0.0194	0.0212	0.0192
0.0	0.0	0.0	13853.2984	1256.2329	NaN	NaN	0.0831	0.0264	0.892	0.0213	0.0196	0.0214	0.0194
0.0	0.0	0.0	10472.2984	3972.2329	NaN	NaN	0.275	0.0263	0.8917	0.0213	0.0197	0.0215	0.0195
0.0	0.0	0.0	9089.2984	2050.2329	NaN	NaN	0.1841	0.0263	0.8918	0.0212	0.0196	0.0215	0.0195
0.0	0.0	0.0	11408.2984	3622.2329	NaN	NaN	0.241	0.0263	0.8916	0.0212	0.0197	0.0215	0.0196
0.0	0.0	0.0	11732.2984	2281.2329	NaN	NaN	0.1628	0.0264	0.8909	0.0213	0.0198	0.0217	0.0199
0.0	0.0	0.0	9542.2984	2857.2329	NaN	NaN	0.2304	0.0273	0.8904	0.0212	0.0195	0.0216	0.02
0.0	0.0	0.0	13445.2984	2448.2329	NaN	NaN	0.154	0.0279	0.8897	0.0212	0.0194	0.0216	0.0201
0.0	0.0	0.0	13976.2984	3713.2329	NaN	NaN	0.2099	0.0283	0.8885	0.0214	0.0196	0.0219	0.0203
0.0	0.0	0.0	8715.2984	2769.2329	NaN	NaN	0.2411	0.0296	0.8886	0.0212	0.0191	0.0215	0.0201
0.0	0.0	0.0	11642.2984	5140.2329	NaN	NaN	0.3063	0.0295	0.8876	0.0214	0.0194	0.0218	0.0203
0.0	0.0	0.0	12489.2984	3407.2329	NaN	NaN	0.2143	0.0292	0.8879	0.0214	0.0194	0.0218	0.0202
0.0	0.0	0.0	15689.2984	2740.2329	NaN	NaN	0.1487	0.0299	0.8878	0.0215	0.0192	0.0216	0.02
0.0	0.0	0.0	10701.2984	646.2329	NaN	NaN	0.0569	0.0308	0.8874	0.0214	0.019	0.0216	0.0199
0.0	0.0	0.0	10092.2984	3826.2329	NaN	NaN	0.2749	0.0303	0.8868	0.0216	0.0193	0.022	0.02
0.0	0.0	0.0	7885.2984	1791.2329	NaN	NaN	0.1851	0.0312	0.8881	0.0214	0.0186	0.0213	0.0194
0.0	0.0	0.0	14412.2984	3608.2329	NaN	NaN	0.2002	0.0304	0.888	0.0218	0.0189	0.0215	0.0194
0.0	0.0	0.0	7452.2984	2798.2329	NaN	NaN	0.273	0.0315	0.8879	0.0216	0.0184	0.0212	0.0193
0.0	0.0	0.0	6098.2984	1503.2329	NaN	NaN	0.1978	0.0323	0.8868	0.0217	0.0184	0.0213	0.0195
0.0	0.0	0.0	11048.2984	2356.2329	NaN	NaN	0.1758	0.0322	0.8869	0.0218	0.0183	0.0212	0.0195
0.0	0.0	0.0	12192.2984	2529.2329	NaN	NaN	0.1718	0.0306	0.8872	0.022	0.0188	0.0218	0.0197
0.0	0.0	0.0	7951.2984	5285.2329	NaN	NaN	0.3993	0.0304	0.8879	0.0218	0.0186	0.0216	0.0196
0.0	0.0	0.0	9041.2984	2920.2329	NaN	NaN	0.2441	0.0302	0.8875	0.0218	0.0188	0.0219	0.0198
0.0	0.0	0.0	10579.2984	423.2329	NaN	NaN	0.0385	0.0304	0.8876	0.0219	0.0186	0.0218	0.0196
0.0	0.0	0.0	11697.2984	1579.2329	NaN	NaN	0.1189	0.0305	0.8876	0.022	0.0186	0.0218	0.0196
0.0	0.0	0.0	9241.2984	4613.2329	NaN	NaN	0.333	0.0309	0.8873	0.0221	0.0186	0.0217	0.0195
0.0	0.0	0.0	7844.2984	1661.2329	NaN	NaN	0.1748	0.0311	0.8871	0.0222	0.0185	0.0216	0.0194
0.0	0.0	0.0	8156.2984	2184.2329	NaN	NaN	0.2112	0.0308	0.8878	0.0222	0.0184	0.0214	0.0194
0.0	0.0	0.0	11407.2984	5618.2329	NaN	NaN	0.33	0.0294	0.8876	0.0224	0.019	0.0219	0.0198
0.0	0.0	0.0	12135.2984	4063.2329	NaN	NaN	0.2508	0.029	0.8861	0.0225	0.0195	0.0225	0.0204
0.0	0.0	0.0	6375.2984	2771.2329	NaN	NaN	0.303	0.0308	0.8858	0.0223	0.0189	0.022	0.0203
0.0	0.0	0.0	11680.2984	1900.2329	NaN	NaN	0.1399	0.0324	0.8832	0.0226	0.019	0.022	0.0209
0.0	0.0	0.0	10391.2984	1167.2329	NaN	NaN	0.101	0.0336	0.8808	0.0229	0.0191	0.0219	0.0216
0.0	0.0	0.0	11350.2984	2905.2329	NaN	NaN	0.2038	0.0342	0.8791	0.0233	0.0193	0.0216	0.0223
0.0	0.0	0.0	11617.2984	5999.2329	NaN	NaN	0.3405	0.0368	0.874	0.0238	0.0199	0.0218	0.0237
0.0	0.0	0.0	10071.2984	4288.2329	NaN	NaN	0.2986	0.05	0.8562	0.0253	0.02	0.0222	0.0263
0.0	0.0	0.0	3510.2984	1297.2329	NaN	NaN	0.2698	0.1313	0.7493	0.0294	0.0214	0.0276	0.041
0.0	0.0	0.0	2051.2984	2768.2329	NaN	NaN	0.5744	0.4168	0.4492	0.0304	0.0226	0.0316	0.0493
0.0	0.0	0.0	42.2984	-1050.7671	NaN	NaN	1.0419	0.6865	0.2015	0.0292	0.0201	0.032	0.0308
0.0	0.0	0.0	-831.7016	-1546.7671	NaN	NaN	0.6503	0.7275	0.1607	0.0294	0.021	0.034	0.0275
0.0	0.0	0.0	147.2984	2887.2329	NaN	NaN	0.9515	0.7329	0.154	0.0286	0.0216	0.0361	0.0269
0.0	0.0	0.0	1034.2984	1906.2329	NaN	NaN	0.6483	0.7231	0.1591	0.0281	0.0226	0.0383	0.0287
0.0	0.0	0.0	-341.7016	1385.2329	NaN	NaN	1.3	0.7354	0.1468	0.0283	0.0223	0.0387	0.0285
0.0	0.0	0.0	918.2984	613.2329	NaN	NaN	0.4004	0.7434	0.1359	0.0284	0.0228	0.0404	0.0291
0.0	0.0	0.0	857.2984	2680.2329	NaN	NaN	0.7577	0.7398	0.1361	0.0287	0.0232	0.0416	0.0306
0.0	0.0	0.0	-1357.7016	441.2329	NaN	NaN	-0.3	0.7475	0.1287	0.0281	0.0231	0.0421	0.0304
0.0	0.0	0.0	949.2984	1680.2329	NaN	NaN	0.639	0.7442	0.1298	0.028	0.0234	0.0421	0.0326
0.0	0.0	0.0	1339.2984	-1536.7671	NaN	NaN	1.3	0.7725	0.1106	0.0268	0.0218	0.0379	0.0305
0.0	0.0	0.0	-543.7016	-1054.7671	NaN	NaN	0.6599	0.7907	0.0969	0.0258	0.0216	0.0363	0.0287
0.0	0.0	0.0	274.2984	2943.2329	NaN	NaN	0.9147	0.7747	0.1071	0.0258	0.0222	0.0384	0.0318
0.0	0.0	0.0	-1721.7016	3242.2329	NaN	NaN	1.3	0.7725	0.1098	0.0257	0.0217	0.0378	0.0325
0.0	0.0	0.0	362.2984	766.2329	NaN	NaN	0.679	0.7739	0.1086	0.0256	0.0218	0.0377	0.0325
0.0	0.0	0.0	2298.2984	-338.7671	NaN	NaN	-0.1729	0.7761	0.1066	0.0252	0.022	0.0385	0.0316
0.0	0.0	0.0	2294.2984	2614.2329	NaN	NaN	0.5326	0.7572	0.1183	0.0255	0.0226	0.0408	0.0356
0.0	0.0	0.0	1736.2984	4086.2329	NaN	NaN	0.7018	0.7728	0.109	0.0255	0.0212	0.0373	0.0341
0.0	0.0	0.0	-464.7016	204.2329	NaN	NaN	-0.3	0.8058	0.0863	0.0251	0.02	0.0333	0.0295
0.0	0.0	0.0	326.2984	-802.7671	NaN	NaN	1.3	0.8183	0.0759	0.0253	0.0191	0.0321	0.0293
0.0	0.0	0.0	449.2984	2447.2329	NaN	NaN	0.8449	0.8103	0.0793	0.0257	0.0196	0.0335	0.0315
0.0	0.0	0.0	-126.7016	1714.2329	NaN	NaN	1.0798	0.8013	0.0845	0.0263	0.0197	0.0345	0.0337
0.0	0.0	0.0	659.2984	1315.2329	NaN	NaN	0.6661	0.8083	0.0804	0.0261	0.0191	0.0335	0.0326
0.0	0.0	0.0	2098.2984	417.2329	NaN	NaN	0.1659	0.8138	0.0763	0.0262	0.0189	0.0326	0.0322
0.0	0.0	0.0	27.2984	990.2329	NaN	NaN	0.9732	0.8282	0.0672	0.026	0.0182	0.0303	0.03
0.0	0.0	0.0	-1452.7016	433.2329	NaN	NaN	-0.3	0.8423	0.0574	0.0261	0.0178	0.0282	0.0281
0.0	0.0	0.0	-66.7016	253.2329	NaN	NaN	1.3	0.8514	0.0501	0.0266	0.0177	0.0267	0.0275
0.0	0.0	0.0	-176.7016	1956.2329	NaN	NaN	1.0993	0.8587	0.0444	0.0268	0.0176	0.0255	0.027
0.0	0.0	0.0	-619.7016	1330.2329	NaN	NaN	1.3	0.8638	0.0404	0.0266	0.0178	0.0249	0.0265
0.0	0.0	0.0	800.2984	869.2329	NaN	NaN	0.5206	0.865	0.0389	0.0264	0.0183	0.0247	0.0266
0.0	0.0	0.0	349.2984	1001.2329	NaN	NaN	0.7414	0.8676	0.0373	0.0259	0.0185	0.0244	0.0263
0.0	0.0	0.0	1142.2984	1222.2329	NaN	NaN	0.5169	0.8676	0.0369	0.0258	0.0188	0.0244	0.0265
0.0	0.0	0.0	152.2984	803.2329	NaN	NaN	0.8406	0.8695	0.0359	0.0254	0.0189	0.0241	0.0262
0.0	0.0	0.0	1301.2984	1020.2329	NaN	NaN	0.4395	0.8691	0.0355	0.0253	0.0194	0.024	0.0267
0.0	0.0	0.0	-114.7016	2069.2329	NaN	NaN	1.0587	0.8728	0.0338	0.0243	0.0197	0.023	0.0264
0.0	0.0	0.0	-137.7016	-1195.7671	NaN	NaN	0.8967	0.8801	0.0312	0.0227	0.019	0.0215	0.0254
0.0	0.0	0.0	93.2984	-550.7671	NaN	NaN	1.2039	0.8819	0.0303	0.0224	0.019	0.0213	0.0251
0.0	0.0	0.0	-611.7016	1818.2329	NaN	NaN	1.3	0.8852	0.0288	0.0214	0.0193	0.0212	0.0241
0.0	0.0	0.0	-678.7016	704.2329	NaN	NaN	1.3	0.8929	0.0256	0.0194	0.0197	0.0207	0.0218
0.0	0.0	0.0	-1286.7016	3741.2329	NaN	NaN	1.3	0.8955	0.0242	0.0186	0.0202	0.0206	0.0209
0.0	0.0	0.0	533.2984	-1893.7671	NaN	NaN	1.3	0.8956	0.0241	0.0186	0.0203	0.0207	0.0207
0.0	0.0	0.0	-2213.7016	2275.2329	NaN	NaN	1.3	0.8952	0.0242	0.0188	0.0204	0.0207	0.0207
0.0	0.0	0.0	-1235.7016	2387.2329	NaN	NaN	1.3	0.8954	0.0243	0.0188	0.0203	0.0207	0.0205
0.0	0.0	0.0	-1406.7016	-776.7671	NaN	NaN	0.3557	0.8961	0.0243	0.0189	0.02	0.0205	0.0202
0.0	0.0	0.0	-1850.7016	1254.2329	NaN	NaN	-0.3	0.8965	0.0239	0.019	0.0199	0.0204	0.0202
0.0	0.0	0.0	199.2984	221.2329	NaN	NaN	0.5261	0.8965	0.0237	0.0192	0.02	0.0205	0.0201
0.0	0.0	0.0	-711.7016	997.2329	NaN	NaN	1.3	0.8963	0.0235	0.0194	0.0202	0.0205	0.0201
0.0	0.0	0.0	-1396.7016	-278.7671	NaN	NaN	0.1664	0.8958	0.0234	0.0197	0.0203	0.0206	0.0201
0.0	0.0	0.0	-397.7016	414.2329	NaN	NaN	1.3	0.8953	0.0234	0.02	0.0204	0.0207	0.0202
0.0	0.0	0.0	-2072.7016	-978.7671	NaN	NaN	0.3208	0.8952	0.0234	0.0201	0.0205	0.0207	0.0201
0.0	0.0	0.0	-111.7016	-631.7671	NaN	NaN	0.8498	0.8952	0.0233	0.0203	0.0205	0.0207	0.0201
0.0	0.0	0.0	-1994.7016	-1521.7671	NaN	NaN	0.4328	0.8952	0.0233	0.0203	0.0205	0.0206	0.02
0.0	0.0	0.0	-624.7016	-1145.7671	NaN	NaN	0.6472	0.8952	0.0232	0.0204	0.0205	0.0207	0.02
0.0	0.0	0.0	-1901.7016	-295.7671	NaN	NaN	0.1346	0.895	0.0232	0.0205	0.0206	0.0208	0.02
0.0	0.0	0.0	-847.7016	-237.7671	NaN	NaN	0.219	0.8947	0.023	0.0206	0.0208	0.021	0.02
0.0	0.0	0.0	-1352.7016	1159.2329	NaN	NaN	-0.3	0.8944	0.023	0.0207	0.0208	0.021	0.02
0.0	0.0	0.0	-1429.7016	1161.2329	NaN	NaN	-0.3	0.8941	0.0231	0.0208	0.0209	0.0211	0.0201
0.0	0.0	0.0	-1687.7016	215.2329	NaN	NaN	-0.1462	0.8938	0.0231	0.021	0.021	0.021	0.0201
0.0	0.0	0.0	-2157.7016	-395.7671	NaN	NaN	0.155	0.8937	0.023	0.0211	0.021	0.0209	0.0201
0.0	0.0	0.0	-1152.7016	-851.7671	NaN	NaN	0.4249	0.8939	0.0229	0.0212	0.0211	0.0208	0.0202
0.0	0.0	0.0	1045.2984	862.2329	NaN	NaN	0.452	0.8936	0.0227	0.0213	0.0212	0.021	0.0203
0.0	0.0	0.0	-634.7016	1549.2329	NaN	NaN	1.3	0.8934	0.0227	0.0213	0.0213	0.021	0.0203
0.0	0.0	0.0	-1008.7016	220.2329	NaN	NaN	-0.2793	0.8932	0.0228	0.0214	0.0213	0.021	0.0203
0.0	0.0	0.0	-140.7016	596.2329	NaN	NaN	1.3	0.893	0.0228	0.0214	0.0214	0.021	0.0204
0.0	0.0	0.0	-296.7016	-876.7671	NaN	NaN	0.7472	0.8932	0.0227	0.0213	0.0214	0.021	0.0204
0.0	0.0	0.0	-968.7016	2115.2329	NaN	NaN	1.3	0.8934	0.0225	0.0212	0.0215	0.021	0.0204
0.0	0.0	0.0	-1838.7016	1502.2329	NaN	NaN	-0.3	0.8935	0.0225	0.0212	0.0215	0.0209	0.0204
0.0	0.0	0.0	-759.7016	374.2329	NaN	NaN	-0.3	0.894	0.0223	0.0211	0.0215	0.0207	0.0204
0.0	0.0	0.0	-1094.7016	860.2329	NaN	NaN	-0.3	0.8945	0.0222	0.021	0.0214	0.0206	0.0203
0.0	0.0	0.0	300.2984	618.2329	NaN	NaN	0.6731	0.8949	0.022	0.0209	0.0214	0.0205	0.0203
0.0	0.0	0.0	-1331.7016	-131.7671	NaN	NaN	0.09	0.8953	0.0218	0.0208	0.0213	0.0204	0.0203
0.0	0.0	0.0	1850.2984	1447.2329	NaN	NaN	0.4389	0.8957	0.0217	0.0207	0.0213	0.0204	0.0202
0.0	0.0	0.0	-684.7016	995.2329	NaN	NaN	1.3	0.8961	0.0217	0.0207	0.0212	0.0202	0.0202
0.0	0.0	0.0	-992.7016	-1093.7671	NaN	NaN	0.5242	0.8964	0.0216	0.0206	0.0212	0.02	0.0202
0.0	0.0	0.0	456.2984	88.2329	NaN	NaN	0.162	0.8967	0.0216	0.0205	0.0211	0.02	0.0202
0.0	0.0	0.0	-96.7016	454.2329	NaN	NaN	1.2705	0.8967	0.0216	0.0204	0.0211	0.02	0.0202
0.0	0.0	0.0	-92.7016	2147.2329	NaN	NaN	1.0451	0.8968	0.0216	0.0203	0.0211	0.0201	0.0202
0.0	0.0	0.0	-319.7016	2507.2329	NaN	NaN	1.1461	0.8968	0.0216	0.0204	0.0211	0.02	0.0201
0.0	0.0	0.0	-2305.7016	-43.7671	NaN	NaN	0.0186	0.8966	0.0217	0.0205	0.0212	0.02	0.0201
0.0	0.0	0.0	-1782.7016	161.2329	NaN	NaN	-0.0994	0.8969	0.0217	0.0204	0.0212	0.0198	0.02
0.0	0.0	0.0	-1217.7016	-1025.7671	NaN	NaN	0.4572	0.8968	0.0217	0.0205	0.0212	0.0198	0.02
0.0	0.0	0.0	-978.7016	-1187.7671	NaN	NaN	0.5483	0.8969	0.0217	0.0204	0.0212	0.0198	0.0201
0.0	0.0	0.0	545.2984	942.2329	NaN	NaN	0.6334	0.897	0.0216	0.0203	0.0212	0.0199	0.0201
0.0	0.0	0.0	-1998.7016	2178.2329	NaN	NaN	1.3	0.8973	0.0215	0.0203	0.0211	0.0199	0.02
0.0	0.0	0.0	-1771.7016	1521.2329	NaN	NaN	-0.3	0.8973	0.0215	0.0203	0.0211	0.0198	0.02
0.0	0.0	0.0	-872.7016	-2431.7671	NaN	NaN	0.7359	0.897	0.0216	0.0203	0.0211	0.0199	0.0201
0.0	0.0	0.0	1711.2984	2620.2329	NaN	NaN	0.6049	0.8976	0.0215	0.0201	0.021	0.0199	0.0199
0.0	0.0	0.0	-2328.7016	755.2329	NaN	NaN	-0.3	0.8968	0.0217	0.0203	0.0211	0.0199	0.0202
0.0	0.0	0.0	-2367.7016	-230.7671	NaN	NaN	0.0888	0.8967	0.0218	0.0204	0.0211	0.0199	0.0202
0.0	0.0	0.0	-1900.7016	1860.2329	NaN	NaN	-0.3	0.8966	0.0218	0.0203	0.0211	0.0199	0.0202
0.0	0.0	0.0	642.2984	722.2329	NaN	NaN	0.5293	0.897	0.0218	0.0202	0.021	0.02	0.0201
0.0	0.0	0.0	437.2984	1371.2329	NaN	NaN	0.7582	0.8969	0.0218	0.0202	0.021	0.02	0.0201
0.0	0.0	0.0	-1233.7016	-1548.7671	NaN	NaN	0.5566	0.8966	0.0219	0.0203	0.021	0.0201	0.0201
0.0	0.0	0.0	-1046.7016	387.2329	NaN	NaN	-0.3	0.8966	0.0219	0.0203	0.0209	0.0202	0.0201
0.0	0.0	0.0	-1517.7016	2014.2329	NaN	NaN	1.3	0.8964	0.022	0.0202	0.0209	0.0203	0.0201
0.0	0.0	0.0	-1218.7016	1824.2329	NaN	NaN	1.3	0.8962	0.022	0.0203	0.0209	0.0204	0.0202
0.0	0.0	0.0	-313.7016	1725.2329	NaN	NaN	1.2222	0.8958	0.0222	0.0204	0.0209	0.0205	0.0203
0.0	0.0	0.0	-996.7016	-755.7671	NaN	NaN	0.4313	0.8954	0.0223	0.0204	0.021	0.0205	0.0204
0.0	0.0	0.0	-636.7016	2638.2329	NaN	NaN	1.3	0.8953	0.0223	0.0204	0.0209	0.0207	0.0204
0.0	0.0	0.0	-589.7016	644.2329	NaN	NaN	1.3	0.8953	0.0223	0.0204	0.0209	0.0207	0.0204
0.0	0.0	0.0	-651.7016	276.2329	NaN	NaN	-0.3	0.8951	0.0223	0.0204	0.021	0.0207	0.0205
0.0	0.0	0.0	-885.7016	-1329.7671	NaN	NaN	0.6002	0.8951	0.0223	0.0204	0.021	0.0206	0.0206
0.0	0.0	0.0	-551.7016	3051.2329	NaN	NaN	1.2207	0.8953	0.0223	0.0203	0.0209	0.0207	0.0205
0.0	0.0	0.0	12.2984	170.2329	NaN	NaN	0.9326	0.8952	0.0223	0.0203	0.0209	0.0208	0.0205
0.0	0.0	0.0	-1088.7016	2315.2329	NaN	NaN	1.3	0.8952	0.0223	0.0203	0.0209	0.0209	0.0205
0.0	0.0	0.0	-1548.7016	466.2329	NaN	NaN	-0.3	0.895	0.0224	0.0204	0.0209	0.0208	0.0205
0.0	0.0	0.0	-537.7016	-551.7671	NaN	NaN	0.5065	0.8951	0.0223	0.0204	0.0209	0.0208	0.0205
0.0	0.0	0.0	-1110.7016	2132.2329	NaN	NaN	1.3	0.8951	0.0224	0.0203	0.0209	0.0209	0.0204
0.0	0.0	0.0	-845.7016	1002.2329	NaN	NaN	1.3	0.8954	0.0223	0.0203	0.0209	0.0208	0.0204
0.0	0.0	0.0	826.2984	998.2329	NaN	NaN	0.5471	0.8953	0.0223	0.0203	0.0208	0.0209	0.0203
0.0	0.0	0.0	546.2984	951.2329	NaN	NaN	0.6352	0.8952	0.0224	0.0203	0.0209	0.021	0.0203
0.0	0.0	0.0	-963.7016	1818.2329	NaN	NaN	1.3	0.895	0.0224	0.0203	0.0209	0.021	0.0203
0.0	0.0	0.0	873.2984	1768.2329	NaN	NaN	0.6694	0.8948	0.0225	0.0203	0.0209	0.0211	0.0204
0.0	0.0	0.0	-190.7016	606.2329	NaN	NaN	1.3	0.8948	0.0225	0.0203	0.0209	0.021	0.0204
0.0	0.0	0.0	-334.7016	-1611.7671	NaN	NaN	0.828	0.8947	0.0225	0.0203	0.0209	0.0211	0.0205
0.0	0.0	0.0	-1065.7016	3263.2329	NaN	NaN	1.3	0.895	0.0224	0.0202	0.021	0.0211	0.0203
0.0	0.0	0.0	-71.7016	2014.2329	NaN	NaN	1.0369	0.8948	0.0225	0.0202	0.021	0.0211	0.0203
0.0	0.0	0.0	165.2984	1381.2329	NaN	NaN	0.8931	0.8946	0.0225	0.0203	0.0211	0.0211	0.0204
0.0	0.0	0.0	-2426.7016	381.2329	NaN	NaN	-0.1864	0.8946	0.0225	0.0203	0.0211	0.021	0.0205
0.0	0.0	0.0	-2762.7016	889.2329	NaN	NaN	-0.3	0.8948	0.0224	0.0203	0.0211	0.0209	0.0205
0.0	0.0	0.0	-1947.7016	-76.7671	NaN	NaN	0.0379	0.8949	0.0223	0.0203	0.0211	0.0209	0.0205
0.0	0.0	0.0	-1837.7016	3609.2329	NaN	NaN	1.3	0.8956	0.0221	0.0201	0.021	0.0208	0.0203
0.0	0.0	0.0	-212.7016	-172.7671	NaN	NaN	0.4482	0.8955	0.0221	0.0202	0.021	0.0207	0.0204
0.0	0.0	0.0	-1402.7016	2008.2329	NaN	NaN	1.3	0.8956	0.0221	0.0202	0.021	0.0207	0.0204
0.0	0.0	0.0	-918.7016	1722.2329	NaN	NaN	1.3	0.8955	0.0221	0.0202	0.021	0.0207	0.0204
0.0	0.0	0.0	-1573.7016	3561.2329	NaN	NaN	1.3	0.8957	0.022	0.0202	0.021	0.0207	0.0204
0.0	0.0	0.0	-196.7016	1161.2329	NaN	NaN	1.2039	0.8955	0.0221	0.0202	0.021	0.0207	0.0204
0.0	0.0	0.0	957.2984	1696.2329	NaN	NaN	0.6392	0.8954	0.0221	0.0202	0.0211	0.0208	0.0204
0.0	0.0	0.0	-1533.7016	1819.2329	NaN	NaN	1.3	0.8951	0.0222	0.0202	0.0211	0.0208	0.0205
0.0	0.0	0.0	20.2984	4943.2329	NaN	NaN	0.9959	0.8952	0.0222	0.0202	0.0211	0.0208	0.0205
0.0	0.0	0.0	-1006.7016	661.2329	NaN	NaN	-0.3	0.8948	0.0223	0.0203	0.0212	0.0208	0.0207
0.0	0.0	0.0	-515.7016	1739.2329	NaN	NaN	1.3	0.8949	0.0222	0.0202	0.0213	0.0208	0.0206
0.0	0.0	0.0	1023.2984	1822.2329	NaN	NaN	0.6404	0.8948	0.0223	0.0202	0.0213	0.0208	0.0206
0.0	0.0	0.0	-1520.7016	2586.2329	NaN	NaN	1.3	0.8948	0.0223	0.0203	0.0213	0.0207	0.0206
0.0	0.0	0.0	-760.7016	-1630.7671	NaN	NaN	0.6819	0.8944	0.0223	0.0206	0.0214	0.0205	0.0207
0.0	0.0	0.0	-1939.7016	86.2329	NaN	NaN	-0.0465	0.8943	0.0223	0.0207	0.0215	0.0204	0.0207
0.0	0.0	0.0	-147.7016	1492.2329	NaN	NaN	1.1099	0.8949	0.0222	0.0205	0.0214	0.0204	0.0206
0.0	0.0	0.0	-486.7016	-261.7671	NaN	NaN	0.3497	0.8953	0.0222	0.0204	0.0214	0.0203	0.0205
0.0	0.0	0.0	-1054.7016	763.2329	NaN	NaN	-0.3	0.8955	0.0222	0.0204	0.0213	0.0202	0.0204
0.0	0.0	0.0	-765.7016	-269.7671	NaN	NaN	0.2605	0.8955	0.0222	0.0205	0.0213	0.0201	0.0204
0.0	0.0	0.0	-651.7016	-229.7671	NaN	NaN	0.2607	0.8955	0.0222	0.0205	0.0213	0.0201	0.0204
0.0	0.0	0.0	-1885.7016	-1723.7671	NaN	NaN	0.4776	0.8952	0.0222	0.0207	0.0214	0.0201	0.0204
0.0	0.0	0.0	-2293.7016	3171.2329	NaN	NaN	1.3	0.8958	0.0222	0.0206	0.0213	0.0199	0.0203
0.0	0.0	0.0	-806.7016	-1833.7671	NaN	NaN	0.6945	0.8954	0.0223	0.0207	0.0213	0.02	0.0204
0.0	0.0	0.0	-1572.7016	1593.2329	NaN	NaN	1.3	0.896	0.0222	0.0205	0.0212	0.02	0.0202
0.0	0.0	0.0	-1502.7016	2939.2329	NaN	NaN	1.3	0.8962	0.0222	0.0204	0.0212	0.02	0.0201
0.0	0.0	0.0	-133.7016	-1399.7671	NaN	NaN	0.9128	0.8959	0.0223	0.0205	0.0212	0.0199	0.0202
0.0	0.0	0.0	-114.7016	-1985.7671	NaN	NaN	0.9454	0.8957	0.0224	0.0206	0.0212	0.02	0.0202
0.0	0.0	0.0	-2333.7016	1518.2329	NaN	NaN	-0.3	0.8957	0.0224	0.0205	0.0212	0.02	0.0202
0.0	0.0	0.0	-1834.7016	592.2329	NaN	NaN	-0.3	0.8957	0.0224	0.0205	0.0212	0.02	0.0202
0.0	0.0	0.0	-1654.7016	1375.2329	NaN	NaN	-0.3	0.896	0.0223	0.0204	0.0212	0.02	0.0201
0.0	0.0	0.0	-3054.7016	1379.2329	NaN	NaN	-0.3	0.8961	0.0223	0.0204	0.0212	0.0199	0.0201
0.0	0.0	0.0	379.2984	-670.7671	NaN	NaN	1.3	0.8964	0.0223	0.0204	0.0211	0.0199	0.02
0.0	0.0	0.0	-1928.7016	-290.7671	NaN	NaN	0.131	0.8963	0.0223	0.0205	0.0211	0.0198	0.0201
0.0	0.0	0.0	-516.7016	-1373.7671	NaN	NaN	0.7267	0.8963	0.0222	0.0205	0.0211	0.0198	0.02
0.0	0.0	0.0	-2141.7016	1049.2329	NaN	NaN	-0.3	0.8969	0.0221	0.0203	0.021	0.0197	0.02
0.0	0.0	0.0	-1988.7016	-395.7671	NaN	NaN	0.166	0.8966	0.0221	0.0205	0.0211	0.0197	0.0201
0.0	0.0	0.0	-2980.7016	1728.2329	NaN	NaN	-0.3	0.8969	0.022	0.0204	0.021	0.0197	0.02
0.0	0.0	0.0	-1233.7016	436.2329	NaN	NaN	-0.3	0.8963	0.0222	0.0206	0.0211	0.0197	0.0201
0.0	0.0	0.0	-3204.7016	487.2329	NaN	NaN	-0.1793	0.8964	0.0222	0.0206	0.021	0.0197	0.0201
0.0	0.0	0.0	-898.7016	2485.2329	NaN	NaN	1.3	0.8966	0.0222	0.0206	0.021	0.0197	0.0201
0.0	0.0	0.0	-1841.7016	-2293.7671	NaN	NaN	0.5547	0.8963	0.0222	0.0206	0.021	0.0197	0.0202
0.0	0.0	0.0	-1308.7016	2309.2329	NaN	NaN	1.3	0.8969	0.0221	0.0204	0.0209	0.0197	0.02
0.0	0.0	0.0	1007.2984	3740.2329	NaN	NaN	0.7878	0.8971	0.022	0.0202	0.0208	0.0198	0.02
0.0	0.0	0.0	-1525.7016	2887.2329	NaN	NaN	1.3	0.8963	0.0222	0.0204	0.021	0.0199	0.0201
0.0	0.0	0.0	-953.7016	-1581.7671	NaN	NaN	0.6239	0.8954	0.0224	0.0207	0.0211	0.02	0.0204
0.0	0.0	0.0	-2314.7016	-678.7671	NaN	NaN	0.2267	0.8952	0.0225	0.0208	0.0211	0.02	0.0204
0.0	0.0	0.0	-1362.7016	777.2329	NaN	NaN	-0.3	0.8951	0.0225	0.0208	0.0211	0.02	0.0205
0.0	0.0	0.0	-2253.7016	1954.2329	NaN	NaN	-0.3	0.8954	0.0224	0.0207	0.0211	0.02	0.0204
0.0	0.0	0.0	-1485.7016	129.2329	NaN	NaN	-0.0953	0.8955	0.0224	0.0206	0.0211	0.02	0.0204
0.0	0.0	0.0	-1567.7016	1026.2329	NaN	NaN	-0.3	0.8958	0.0223	0.0205	0.0211	0.02	0.0203
0.0	0.0	0.0	-1394.7016	1066.2329	NaN	NaN	-0.3	0.8962	0.0221	0.0204	0.0211	0.02	0.0202
0.0	0.0	0.0	1554.2984	-637.7671	NaN	NaN	-0.3	0.8962	0.0221	0.0204	0.0211	0.02	0.0202
0.0	0.0	0.0	-3097.7016	461.2329	NaN	NaN	-0.1749	0.8958	0.0222	0.0206	0.0212	0.02	0.0202
0.0	0.0	0.0	-868.7016	-397.7671	NaN	NaN	0.3141	0.8959	0.0222	0.0207	0.0212	0.0199	0.0202
0.0	0.0	0.0	-1767.7016	-4020.7671	NaN	NaN	0.6946	0.8956	0.0222	0.0208	0.0212	0.0199	0.0203
0.0	0.0	0.0	-2195.7016	206.2329	NaN	NaN	-0.1037	0.8962	0.0221	0.0206	0.0211	0.0199	0.0202
0.0	0.0	0.0	-1989.7016	-1178.7671	NaN	NaN	0.372	0.8962	0.022	0.0205	0.0211	0.0199	0.0202
0.0	0.0	0.0	241.2984	-543.7671	NaN	NaN	1.3	0.8963	0.022	0.0204	0.0211	0.02	0.0202
0.0	0.0	0.0	105.2984	-207.7671	NaN	NaN	1.3	0.8962	0.022	0.0204	0.0212	0.0201	0.0202
0.0	0.0	0.0	-2668.7016	1018.2329	NaN	NaN	-0.3	0.896	0.022	0.0205	0.0212	0.0201	0.0202
0.0	0.0	0.0	-2595.7016	-1445.7671	NaN	NaN	0.3577	0.8955	0.0222	0.0207	0.0213	0.0201	0.0203
0.0	0.0	0.0	-1074.7016	1152.2329	NaN	NaN	1.3	0.8957	0.0221	0.0206	0.0213	0.0201	0.0203
0.0	0.0	0.0	-2246.7016	-338.7671	NaN	NaN	0.131	0.8955	0.022	0.0206	0.0214	0.0202	0.0203
0.0	0.0	0.0	5.2984	3353.2329	NaN	NaN	0.9984	0.896	0.0219	0.0205	0.0213	0.0201	0.0202
0.0	0.0	0.0	-2567.7016	-651.7671	NaN	NaN	0.2024	0.8957	0.0219	0.0206	0.0214	0.0201	0.0202
0.0	0.0	0.0	-2084.7016	-263.7671	NaN	NaN	0.1123	0.8958	0.0219	0.0206	0.0214	0.0201	0.0202
0.0	0.0	0.0	-3249.7016	1256.2329	NaN	NaN	-0.3	0.8956	0.0219	0.0207	0.0214	0.0201	0.0202
0.0	0.0	0.0	-1497.7016	975.2329	NaN	NaN	-0.3	0.8957	0.0219	0.0206	0.0214	0.0201	0.0202
0.0	0.0	0.0	-1735.7016	-180.7671	NaN	NaN	0.0943	0.8957	0.0219	0.0207	0.0214	0.0201	0.0202
0.0	0.0	0.0	-424.7016	965.2329	NaN	NaN	1.3	0.8961	0.0219	0.0206	0.0213	0.02	0.0201
0.0	0.0	0.0	-466.7016	-247.7671	NaN	NaN	0.3468	0.8962	0.0219	0.0205	0.0213	0.02	0.0201
0.0	0.0	0.0	775.2984	1673.2329	NaN	NaN	0.6834	0.8965	0.0219	0.0204	0.0212	0.0201	0.02
0.0	0.0	0.0	-57.7016	2247.2329	NaN	NaN	1.0264	0.8962	0.022	0.0204	0.0212	0.0202	0.0201
0.0	0.0	0.0	-1423.7016	-427.7671	NaN	NaN	0.231	0.8954	0.0222	0.0206	0.0213	0.0203	0.0202
0.0	0.0	0.0	-2282.7016	1905.2329	NaN	NaN	-0.3	0.8954	0.0223	0.0205	0.0213	0.0204	0.0202
0.0	0.0	0.0	-1855.7016	1077.2329	NaN	NaN	-0.3	0.8949	0.0224	0.0205	0.0213	0.0205	0.0203
0.0	0.0	0.0	-1163.7016	3004.2329	NaN	NaN	1.3	0.8952	0.0224	0.0204	0.0212	0.0205	0.0202
0.0	0.0	0.0	-991.7016	1888.2329	NaN	NaN	1.3	0.895	0.0225	0.0204	0.0213	0.0205	0.0203
0.0	0.0	0.0	-1129.7016	3553.2329	NaN	NaN	1.3	0.8958	0.0224	0.0202	0.0212	0.0204	0.02
0.0	0.0	0.0	-1462.7016	123.2329	NaN	NaN	-0.092	0.8955	0.0223	0.0204	0.0213	0.0203	0.0201
0.0	0.0	0.0	-1913.7016	1855.2329	NaN	NaN	-0.3	0.8959	0.0222	0.0203	0.0213	0.0202	0.02
0.0	0.0	0.0	-604.7016	-1743.7671	NaN	NaN	0.7425	0.8956	0.0223	0.0205	0.0214	0.0202	0.02
0.0	0.0	0.0	-2711.7016	-213.7671	NaN	NaN	0.0731	0.8959	0.0222	0.0205	0.0214	0.0201	0.02
0.0	0.0	0.0	-1586.7016	-917.7671	NaN	NaN	0.3665	0.8959	0.0222	0.0205	0.0214	0.0201	0.02
0.0	0.0	0.0	-925.7016	658.2329	NaN	NaN	-0.3	0.8965	0.022	0.0203	0.0213	0.02	0.0199
0.0	0.0	0.0	-1511.7016	-740.7671	NaN	NaN	0.3289	0.8964	0.0221	0.0202	0.0213	0.0201	0.0199
0.0	0.0	0.0	-457.7016	1766.2329	NaN	NaN	1.3	0.8969	0.022	0.0201	0.0212	0.0201	0.0198
0.0	0.0	0.0	-1311.7016	2066.2329	NaN	NaN	1.3	0.8966	0.0221	0.0201	0.0213	0.0202	0.0198
0.0	0.0	0.0	-1499.7016	-1367.7671	NaN	NaN	0.477	0.8962	0.0222	0.0202	0.0213	0.0202	0.0199
0.0	0.0	0.0	-1965.7016	1344.2329	NaN	NaN	-0.3	0.896	0.0222	0.0203	0.0213	0.0202	0.02
0.0	0.0	0.0	-840.7016	115.2329	NaN	NaN	-0.1588	0.8955	0.0224	0.0204	0.0214	0.0203	0.02
0.0	0.0	0.0	-1117.7016	489.2329	NaN	NaN	-0.3	0.8952	0.0225	0.0205	0.0214	0.0203	0.0201
0.0	0.0	0.0	-1847.7016	1816.2329	NaN	NaN	-0.3	0.8951	0.0225	0.0205	0.0214	0.0203	0.0202
0.0	0.0	0.0	159.2984	-672.7671	NaN	NaN	1.3	0.8953	0.0225	0.0205	0.0213	0.0203	0.0201
0.0	0.0	0.0	-2814.7016	872.2329	NaN	NaN	-0.3	0.8951	0.0225	0.0205	0.0213	0.0203	0.0202
0.0	0.0	0.0	129.2984	32.2329	NaN	NaN	0.1995	0.8952	0.0225	0.0205	0.0212	0.0204	0.0202
0.0	0.0	0.0	-368.7016	-300.7671	NaN	NaN	0.4493	0.895	0.0226	0.0205	0.0212	0.0205	0.0202
0.0	0.0	0.0	-2578.7016	2386.2329	NaN	NaN	-0.3	0.8951	0.0226	0.0205	0.0212	0.0205	0.0201
0.0	0.0	0.0	-2446.7016	1792.2329	NaN	NaN	-0.3	0.8948	0.0227	0.0206	0.0212	0.0205	0.0202
0.0	0.0	0.0	-1136.7016	-244.7671	NaN	NaN	0.1772	0.8945	0.0227	0.0207	0.0212	0.0206	0.0202
0.0	0.0	0.0	-1703.7016	-1483.7671	NaN	NaN	0.4655	0.8943	0.0228	0.0208	0.0213	0.0206	0.0203
0.0	0.0	0.0	-1095.7016	-148.7671	NaN	NaN	0.1195	0.8946	0.0227	0.0207	0.0212	0.0206	0.0202
0.0	0.0	0.0	-256.7016	-1799.7671	NaN	NaN	0.8752	0.8944	0.0227	0.0207	0.0212	0.0207	0.0203
0.0	0.0	0.0	-1645.7016	-2536.7671	NaN	NaN	0.6065	0.8945	0.0226	0.0207	0.0211	0.0207	0.0203
0.0	0.0	0.0	-730.7016	830.2329	NaN	NaN	1.3	0.8946	0.0226	0.0207	0.0211	0.0208	0.0202
0.0	0.0	0.0	-905.7016	189.2329	NaN	NaN	-0.2641	0.8943	0.0227	0.0207	0.0211	0.0208	0.0203
0.0	0.0	0.0	-2572.7016	-975.7671	NaN	NaN	0.275	0.8944	0.0226	0.0207	0.0211	0.0208	0.0203
0.0	0.0	0.0	-393.7016	-804.7671	NaN	NaN	0.6715	0.8942	0.0226	0.0208	0.0212	0.0209	0.0204
0.0	0.0	0.0	-2582.7016	1107.2329	NaN	NaN	-0.3	0.8945	0.0225	0.0207	0.0211	0.0208	0.0203
0.0	0.0	0.0	-982.7016	-57.7671	NaN	NaN	0.0555	0.8946	0.0225	0.0206	0.0211	0.0209	0.0203
0.0	0.0	0.0	-1626.7016	449.2329	NaN	NaN	-0.3	0.8949	0.0224	0.0205	0.0211	0.0209	0.0203
0.0	0.0	0.0	-3345.7016	3513.2329	NaN	NaN	1.3	0.8952	0.0224	0.0203	0.021	0.0209	0.0202
0.0	0.0	0.0	-3000.7016	765.2329	NaN	NaN	-0.3	0.8952	0.0223	0.0203	0.021	0.0209	0.0203
0.0	0.0	0.0	-1945.7016	1951.2329	NaN	NaN	1.3	0.8955	0.0223	0.0202	0.021	0.0209	0.0202
0.0	0.0	0.0	-303.7016	177.2329	NaN	NaN	-0.3	0.8959	0.0222	0.02	0.0209	0.0208	0.0201
0.0	0.0	0.0	-125.7016	-0.7671	NaN	NaN	0.0061	0.8959	0.0222	0.0201	0.0209	0.0208	0.0201
0.0	0.0	0.0	-570.7016	1162.2329	NaN	NaN	1.3	0.896	0.0221	0.0201	0.0209	0.0207	0.0201
0.0	0.0	0.0	-1436.7016	-897.7671	NaN	NaN	0.3846	0.8961	0.0221	0.02	0.0209	0.0207	0.0201
0.0	0.0	0.0	-537.7016	3473.2329	NaN	NaN	1.1832	0.8966	0.0221	0.0198	0.0208	0.0207	0.0199
0.0	0.0	0.0	-509.7016	1386.2329	NaN	NaN	1.3	0.8967	0.0221	0.0198	0.0208	0.0208	0.0199
0.0	0.0	0.0	1420.2984	2125.2329	NaN	NaN	0.5994	0.8969	0.0221	0.0197	0.0207	0.0208	0.0198
0.0	0.0	0.0	449.2984	-412.7671	NaN	NaN	-0.3	0.8965	0.0222	0.0197	0.0208	0.0209	0.0199
0.0	0.0	0.0	1771.2984	3267.2329	NaN	NaN	0.6484	0.8967	0.0221	0.0197	0.0207	0.0209	0.0198
0.0	0.0	0.0	-1102.7016	478.2329	NaN	NaN	-0.3	0.8964	0.0222	0.0198	0.0208	0.0208	0.02
0.0	0.0	0.0	227.2984	1172.2329	NaN	NaN	0.8376	0.8967	0.0222	0.0197	0.0208	0.0208	0.0199
0.0	0.0	0.0	-1536.7016	978.2329	NaN	NaN	-0.3	0.8967	0.0221	0.0197	0.0208	0.0207	0.0199
0.0	0.0	0.0	-1143.7016	-416.7671	NaN	NaN	0.2671	0.8969	0.0221	0.0197	0.0208	0.0206	0.0199
0.0	0.0	0.0	-746.7016	2329.2329	NaN	NaN	1.3	0.8973	0.022	0.0197	0.0207	0.0206	0.0198
0.0	0.0	0.0	-313.7016	1697.2329	NaN	NaN	1.2267	0.8975	0.0219	0.0196	0.0207	0.0205	0.0197
0.0	0.0	0.0	1.2984	-97.7671	NaN	NaN	1.0135	0.898	0.0218	0.0196	0.0206	0.0204	0.0197
0.0	0.0	0.0	880.2984	2462.2329	NaN	NaN	0.7366	0.8984	0.0217	0.0195	0.0206	0.0203	0.0195
0.0	0.0	0.0	-998.7016	977.2329	NaN	NaN	-0.3	0.8987	0.0216	0.0194	0.0206	0.0202	0.0195
0.0	0.0	0.0	-210.7016	1616.2329	NaN	NaN	1.1499	0.8986	0.0216	0.0195	0.0206	0.0201	0.0196
0.0	0.0	0.0	-1460.7016	1665.2329	NaN	NaN	1.3	0.8982	0.0217	0.0196	0.0207	0.02	0.0197
0.0	0.0	0.0	-2854.7016	-587.7671	NaN	NaN	0.1707	0.8979	0.0217	0.0197	0.0208	0.02	0.0199
0.0	0.0	0.0	-438.7016	2166.2329	NaN	NaN	1.2539	0.8985	0.0216	0.0196	0.0206	0.02	0.0197
0.0	0.0	0.0	-2146.7016	2734.2329	NaN	NaN	1.3	0.8986	0.0216	0.0196	0.0206	0.02	0.0196
0.0	0.0	0.0	-407.7016	4278.2329	NaN	NaN	1.1053	0.8988	0.0216	0.0196	0.0205	0.02	0.0196
0.0	0.0	0.0	-1357.7016	3549.2329	NaN	NaN	1.3	0.8985	0.0216	0.0196	0.0206	0.02	0.0197
0.0	0.0	0.0	-2466.7016	886.2329	NaN	NaN	-0.3	0.8985	0.0216	0.0197	0.0207	0.0198	0.0197
0.0	0.0	0.0	-663.7016	1011.2329	NaN	NaN	1.3	0.8984	0.0216	0.0198	0.0208	0.0197	0.0198
0.0	0.0	0.0	-379.7016	351.2329	NaN	NaN	-0.3	0.8979	0.0216	0.0199	0.0209	0.0197	0.0199
0.0	0.0	0.0	-2384.7016	1039.2329	NaN	NaN	-0.3	0.8979	0.0217	0.0199	0.0209	0.0197	0.0199
0.0	0.0	0.0	-870.7016	3956.2329	NaN	NaN	1.2822	0.8979	0.0217	0.0199	0.0209	0.0198	0.0198
0.0	0.0	0.0	-1644.7016	3859.2329	NaN	NaN	1.3	0.8979	0.0217	0.0199	0.0209	0.0198	0.0198
0.0	0.0	0.0	-51.7016	78.2329	NaN	NaN	1.3	0.8979	0.0217	0.0199	0.0209	0.0197	0.0199
0.0	0.0	0.0	-1040.7016	-264.7671	NaN	NaN	0.2028	0.8973	0.0218	0.02	0.0211	0.0198	0.02
0.0	0.0	0.0	1210.2984	3541.2329	NaN	NaN	0.7453	0.898	0.0217	0.0199	0.0209	0.0198	0.0197
0.0	0.0	0.0	-945.7016	445.2329	NaN	NaN	-0.3	0.8968	0.0219	0.0202	0.0212	0.0198	0.0201
0.0	0.0	0.0	-2044.7016	-769.7671	NaN	NaN	0.2735	0.8963	0.0221	0.0204	0.0213	0.0198	0.0202
0.0	0.0	0.0	-227.7016	470.2329	NaN	NaN	1.3	0.8965	0.0221	0.0203	0.0213	0.0198	0.0201
0.0	0.0	0.0	-2749.7016	-216.7671	NaN	NaN	0.0731	0.8962	0.0221	0.0203	0.0213	0.0199	0.0202
0.0	0.0	0.0	113.2984	767.2329	NaN	NaN	0.8713	0.8962	0.0221	0.0203	0.0213	0.0199	0.0201
0.0	0.0	0.0	-75.7016	467.2329	NaN	NaN	1.1933	0.8959	0.0223	0.0204	0.0213	0.02	0.0202
0.0	0.0	0.0	-1093.7016	-2083.7671	NaN	NaN	0.6558	0.8955	0.0223	0.0205	0.0214	0.02	0.0203
0.0	0.0	0.0	-1519.7016	2538.2329	NaN	NaN	1.3	0.8961	0.0222	0.0204	0.0213	0.0199	0.0202
0.0	0.0	0.0	-1854.7016	695.2329	NaN	NaN	-0.3	0.896	0.0222	0.0203	0.0213	0.02	0.0202
0.0	0.0	0.0	-500.7016	276.2329	NaN	NaN	-0.3	0.8962	0.0222	0.0203	0.0212	0.02	0.0202
0.0	0.0	0.0	-120.7016	3567.2329	NaN	NaN	1.035	0.8965	0.0221	0.0202	0.0212	0.02	0.0201
0.0	0.0	0.0	-1090.7016	-1909.7671	NaN	NaN	0.6365	0.8957	0.0223	0.0205	0.0213	0.02	0.0203
0.0	0.0	0.0	-3085.7016	320.2329	NaN	NaN	-0.1158	0.8958	0.0222	0.0205	0.0213	0.0199	0.0203
0.0	0.0	0.0	-1385.7016	-78.7671	NaN	NaN	0.0538	0.8957	0.0223	0.0206	0.0213	0.0199	0.0203
0.0	0.0	0.0	-1327.7016	-252.7671	NaN	NaN	0.1599	0.8959	0.0222	0.0205	0.0212	0.0199	0.0203
0.0	0.0	0.0	-459.7016	787.2329	NaN	NaN	1.3	0.8961	0.0222	0.0204	0.0212	0.0199	0.0202
0.0	0.0	0.0	-1718.7016	1065.2329	NaN	NaN	-0.3	0.8962	0.0222	0.0203	0.0211	0.02	0.0202
0.0	0.0	0.0	-1338.7016	-567.7671	NaN	NaN	0.2978	0.8961	0.0222	0.0203	0.0211	0.0201	0.0203
0.0	0.0	0.0	-1469.7016	3733.2329	NaN	NaN	1.3	0.8965	0.0221	0.0201	0.021	0.0201	0.0202
0.0	0.0	0.0	-559.7016	1658.2329	NaN	NaN	1.3	0.896	0.0222	0.0202	0.0211	0.0202	0.0203
0.0	0.0	0.0	-1818.7016	3384.2329	NaN	NaN	1.3	0.896	0.0222	0.0202	0.0211	0.0202	0.0203
0.0	0.0	0.0	-2537.7016	-335.7671	NaN	NaN	0.1169	0.8953	0.0224	0.0205	0.0212	0.0202	0.0204
0.0	0.0	0.0	-197.7016	1198.2329	NaN	NaN	1.1976	0.8955	0.0223	0.0205	0.0211	0.0201	0.0204
0.0	0.0	0.0	-1303.7016	-1082.7671	NaN	NaN	0.4537	0.8951	0.0224	0.0206	0.0212	0.0202	0.0205
0.0	0.0	0.0	-780.7016	-1756.7671	NaN	NaN	0.6923	0.8958	0.0222	0.0205	0.0211	0.0201	0.0203
0.0	0.0	0.0	-1567.7016	1669.2329	NaN	NaN	1.3	0.8963	0.0221	0.0203	0.021	0.0201	0.0202
0.0	0.0	0.0	-1095.7016	-159.7671	NaN	NaN	0.1273	0.8963	0.022	0.0202	0.0211	0.0202	0.0202
0.0	0.0	0.0	-511.7016	495.2329	NaN	NaN	-0.3	0.8966	0.022	0.0201	0.021	0.0202	0.0201
0.0	0.0	0.0	-2462.7016	3329.2329	NaN	NaN	1.3	0.8961	0.0221	0.0203	0.0211	0.0202	0.0202
0.0	0.0	0.0	-2754.7016	-325.7671	NaN	NaN	0.1058	0.8959	0.0221	0.0204	0.0211	0.0202	0.0203
0.0	0.0	0.0	89.2984	-2244.7671	NaN	NaN	1.0414	0.8961	0.0221	0.0204	0.0211	0.0202	0.0203
0.0	0.0	0.0	794.2984	-660.7671	NaN	NaN	-0.3	0.8962	0.0221	0.0203	0.0211	0.0202	0.0202
0.0	0.0	0.0	44.2984	683.2329	NaN	NaN	0.9391	0.8965	0.0221	0.0201	0.0209	0.0203	0.0201
0.0	0.0	0.0	-541.7016	-506.7671	NaN	NaN	0.4833	0.8966	0.0221	0.02	0.0208	0.0204	0.0201
0.0	0.0	0.0	-1402.7016	4159.2329	NaN	NaN	1.3	0.8968	0.0222	0.0198	0.0208	0.0204	0.02
0.0	0.0	0.0	-911.7016	164.2329	NaN	NaN	-0.2197	0.8963	0.0222	0.02	0.0208	0.0204	0.0202
0.0	0.0	0.0	204.2984	382.2329	NaN	NaN	0.6517	0.8964	0.0222	0.0199	0.0208	0.0205	0.0201
0.0	0.0	0.0	-671.7016	3147.2329	NaN	NaN	1.2713	0.8963	0.0223	0.0199	0.0209	0.0205	0.0201
0.0	0.0	0.0	-1556.7016	2550.2329	NaN	NaN	1.3	0.8962	0.0223	0.02	0.0209	0.0205	0.0202
0.0	0.0	0.0	-630.7016	-731.7671	NaN	NaN	0.5371	0.8959	0.0223	0.0202	0.0209	0.0204	0.0203
0.0	0.0	0.0	-1084.7016	85.2329	NaN	NaN	-0.0853	0.8962	0.0222	0.0201	0.0209	0.0203	0.0202
0.0	0.0	0.0	-2585.7016	3370.2329	NaN	NaN	1.3	0.8965	0.0222	0.0199	0.0209	0.0204	0.0201
0.0	0.0	0.0	-1546.7016	975.2329	NaN	NaN	-0.3	0.8969	0.022	0.0198	0.0208	0.0203	0.0201
0.0	0.0	0.0	-26.7016	1248.2329	NaN	NaN	1.0219	0.897	0.022	0.0198	0.0208	0.0203	0.02
0.0	0.0	0.0	-130.7016	346.2329	NaN	NaN	1.3	0.8971	0.022	0.0198	0.0209	0.0203	0.02
0.0	0.0	0.0	-1167.7016	2650.2329	NaN	NaN	1.3	0.8975	0.0219	0.0197	0.0208	0.0202	0.0199
0.0	0.0	0.0	-2353.7016	2032.2329	NaN	NaN	-0.3	0.8972	0.0219	0.0198	0.0209	0.0202	0.0199
0.0	0.0	0.0	58.2984	169.2329	NaN	NaN	0.7438	0.8972	0.0219	0.0199	0.0209	0.0201	0.02
0.0	0.0	0.0	-385.7016	-968.7671	NaN	NaN	0.7152	0.897	0.022	0.0199	0.021	0.0202	0.02
0.0	0.0	0.0	-1336.7016	922.2329	NaN	NaN	-0.3	0.8972	0.022	0.0198	0.021	0.0202	0.0199
0.0	0.0	0.0	-362.7016	706.2329	NaN	NaN	1.3	0.8969	0.022	0.0199	0.021	0.0202	0.02
0.0	0.0	0.0	-228.7016	-337.7671	NaN	NaN	0.5963	0.8963	0.0221	0.0201	0.0211	0.0202	0.0201
0.0	0.0	0.0	-122.7016	-811.7671	NaN	NaN	0.8687	0.8962	0.0221	0.0201	0.0212	0.0202	0.0201
0.0	0.0	0.0	-1769.7016	625.2329	NaN	NaN	-0.3	0.8966	0.0221	0.02	0.0211	0.0202	0.0201
0.0	0.0	0.0	155.2984	2035.2329	NaN	NaN	0.9291	0.8971	0.022	0.0197	0.021	0.0202	0.0199
0.0	0.0	0.0	261.2984	259.2329	NaN	NaN	0.498	0.8969	0.022	0.0198	0.021	0.0202	0.02
0.0	0.0	0.0	-303.7016	451.2329	NaN	NaN	1.3	0.8967	0.0221	0.0199	0.0211	0.0202	0.02
0.0	0.0	0.0	-1975.7016	4227.2329	NaN	NaN	1.3	0.8966	0.0221	0.0199	0.0211	0.0202	0.02
0.0	0.0	0.0	-1087.7016	-6.7671	NaN	NaN	0.0062	0.8958	0.0222	0.0202	0.0213	0.0202	0.0202
0.0	0.0	0.0	-2075.7016	-94.7671	NaN	NaN	0.0437	0.8958	0.0222	0.0203	0.0213	0.0202	0.0202
0.0	0.0	0.0	913.2984	-1070.7671	NaN	NaN	1.3	0.8959	0.0222	0.0203	0.0213	0.0202	0.0202
0.0	0.0	0.0	-301.7016	-55.7671	NaN	NaN	0.156	0.8964	0.0222	0.0201	0.0211	0.0202	0.02
0.0	0.0	0.0	-751.7016	1119.2329	NaN	NaN	1.3	0.8966	0.0222	0.02	0.0211	0.0202	0.02
0.0	0.0	0.0	990.2984	-1548.7671	NaN	NaN	1.3	0.8965	0.0222	0.0201	0.021	0.0202	0.02
0.0	0.0	0.0	-1083.7016	2676.2329	NaN	NaN	1.3	0.8966	0.0222	0.0199	0.021	0.0203	0.02
0.0	0.0	0.0	-1252.7016	1358.2329	NaN	NaN	1.3	0.8962	0.0223	0.0201	0.021	0.0204	0.0201
0.0	0.0	0.0	-2096.7016	2273.2329	NaN	NaN	1.3	0.8958	0.0223	0.0202	0.0211	0.0204	0.0201
0.0	0.0	0.0	-193.7016	957.2329	NaN	NaN	1.2537	0.8954	0.0224	0.0203	0.0212	0.0204	0.0202
0.0	0.0	0.0	-2386.7016	-1437.7671	NaN	NaN	0.3759	0.8953	0.0224	0.0204	0.0212	0.0204	0.0202
0.0	0.0	0.0	-361.7016	1880.2329	NaN	NaN	1.2382	0.8957	0.0223	0.0203	0.0212	0.0204	0.0202
0.0	0.0	0.0	-1425.7016	-669.7671	NaN	NaN	0.3196	0.8959	0.0222	0.0202	0.0212	0.0205	0.0201
0.0	0.0	0.0	-861.7016	1549.2329	NaN	NaN	1.3	0.8961	0.0222	0.0201	0.0211	0.0205	0.02
0.0	0.0	0.0	-2328.7016	1543.2329	NaN	NaN	-0.3	0.8958	0.0222	0.0203	0.0212	0.0204	0.0201
0.0	0.0	0.0	-2145.7016	-1273.7671	NaN	NaN	0.3725	0.8957	0.0223	0.0204	0.0212	0.0203	0.0202
0.0	0.0	0.0	-1970.7016	-359.7671	NaN	NaN	0.1544	0.8957	0.0222	0.0204	0.0212	0.0203	0.0202
0.0	0.0	0.0	-1827.7016	1924.2329	NaN	NaN	1.3	0.8963	0.0221	0.0201	0.0211	0.0203	0.0201
0.0	0.0	0.0	-129.7016	253.2329	NaN	NaN	1.3	0.8961	0.0222	0.0202	0.0211	0.0204	0.0202
0.0	0.0	0.0	328.2984	1252.2329	NaN	NaN	0.7923	0.8962	0.0222	0.02	0.021	0.0205	0.0201
0.0	0.0	0.0	-869.7016	1614.2329	NaN	NaN	1.3	0.8961	0.0223	0.02	0.021	0.0205	0.0201
0.0	0.0	0.0	-946.7016	1124.2329	NaN	NaN	1.3	0.8959	0.0223	0.0201	0.021	0.0205	0.0202
0.0	0.0	0.0	353.2984	761.2329	NaN	NaN	0.683	0.8957	0.0224	0.0201	0.021	0.0206	0.0202
0.0	0.0	0.0	314.2984	-1014.7671	NaN	NaN	1.3	0.8955	0.0224	0.0202	0.021	0.0206	0.0202
0.0	0.0	0.0	-569.7016	708.2329	NaN	NaN	1.3	0.8955	0.0225	0.0201	0.021	0.0207	0.0202
0.0	0.0	0.0	2235.2984	1757.2329	NaN	NaN	0.4401	0.8955	0.0225	0.02	0.021	0.0208	0.0202
0.0	0.0	0.0	-641.7016	1974.2329	NaN	NaN	1.3	0.8952	0.0226	0.0201	0.021	0.0209	0.0203
0.0	0.0	0.0	-599.7016	293.2329	NaN	NaN	-0.3	0.8949	0.0226	0.0202	0.0211	0.0209	0.0203
0.0	0.0	0.0	-350.7016	2344.2329	NaN	NaN	1.1759	0.895	0.0226	0.0202	0.0211	0.0209	0.0203
0.0	0.0	0.0	-1395.7016	-1164.7671	NaN	NaN	0.4549	0.8946	0.0226	0.0203	0.0211	0.0209	0.0204
0.0	0.0	0.0	-13.7016	-11.7671	NaN	NaN	0.462	0.895	0.0225	0.0202	0.0211	0.0209	0.0203
0.0	0.0	0.0	-2055.7016	1086.2329	NaN	NaN	-0.3	0.8948	0.0226	0.0202	0.0211	0.0209	0.0203
0.0	0.0	0.0	-433.7016	-1571.7671	NaN	NaN	0.7837	0.895	0.0225	0.0202	0.0211	0.0209	0.0203
0.0	0.0	0.0	504.2984	50.2329	NaN	NaN	0.0906	0.8953	0.0224	0.0201	0.0211	0.0209	0.0202
0.0	0.0	0.0	-1934.7016	77.2329	NaN	NaN	-0.0416	0.8954	0.0224	0.0201	0.0211	0.0208	0.0202
0.0	0.0	0.0	-1254.7016	878.2329	NaN	NaN	-0.3	0.8954	0.0224	0.0201	0.0211	0.0208	0.0202
0.0	0.0	0.0	-1718.7016	82.2329	NaN	NaN	-0.0503	0.8955	0.0223	0.0201	0.0211	0.0207	0.0202
0.0	0.0	0.0	-676.7016	-1907.7671	NaN	NaN	0.7382	0.8956	0.0223	0.0201	0.0211	0.0207	0.0202
0.0	0.0	0.0	-1003.7016	917.2329	NaN	NaN	-0.3	0.8959	0.0222	0.02	0.021	0.0206	0.0201
0.0	0.0	0.0	-1520.7016	145.2329	NaN	NaN	-0.1056	0.8959	0.0222	0.0201	0.021	0.0206	0.0202
0.0	0.0	0.0	-1956.7016	1941.2329	NaN	NaN	-0.3	0.896	0.0222	0.02	0.021	0.0207	0.0201
0.0	0.0	0.0	-2566.7016	3002.2329	NaN	NaN	1.3	0.8961	0.0222	0.0199	0.0209	0.0207	0.0201
0.0	0.0	0.0	-16.7016	1386.2329	NaN	NaN	1.0122	0.8963	0.0222	0.0199	0.0209	0.0207	0.02
0.0	0.0	0.0	535.2984	28.2329	NaN	NaN	0.0501	0.8961	0.0223	0.02	0.0209	0.0207	0.0201
0.0	0.0	0.0	-1421.7016	-364.7671	NaN	NaN	0.2042	0.8957	0.0224	0.0201	0.0209	0.0207	0.0202
0.0	0.0	0.0	191.2984	1860.2329	NaN	NaN	0.9068	0.8954	0.0225	0.0201	0.021	0.0209	0.0203
0.0	0.0	0.0	-321.7016	2997.2329	NaN	NaN	1.1202	0.8952	0.0225	0.0201	0.021	0.0209	0.0203
0.0	0.0	0.0	-2644.7016	1421.2329	NaN	NaN	-0.3	0.8952	0.0225	0.0201	0.021	0.0209	0.0204
0.0	0.0	0.0	-108.7016	-1232.7671	NaN	NaN	0.919	0.895	0.0225	0.0202	0.021	0.0209	0.0204
0.0	0.0	0.0	1028.2984	2250.2329	NaN	NaN	0.6864	0.8951	0.0225	0.0201	0.021	0.021	0.0203
0.0	0.0	0.0	-352.7016	3436.2329	NaN	NaN	1.1144	0.8952	0.0225	0.0201	0.0209	0.021	0.0203
0.0	0.0	0.0	-1941.7016	-388.7671	NaN	NaN	0.1668	0.8953	0.0225	0.0201	0.0209	0.0209	0.0204
0.0	0.0	0.0	-1390.7016	-9.7671	NaN	NaN	0.007	0.8954	0.0224	0.0201	0.0209	0.0209	0.0203
0.0	0.0	0.0	-962.7016	3579.2329	NaN	NaN	1.3	0.8957	0.0224	0.0199	0.0208	0.021	0.0202
0.0	0.0	0.0	-928.7016	3799.2329	NaN	NaN	1.3	0.8958	0.0224	0.0199	0.0209	0.021	0.0201
0.0	0.0	0.0	-1159.7016	-229.7671	NaN	NaN	0.1654	0.8954	0.0224	0.0201	0.021	0.0208	0.0202
0.0	0.0	0.0	-1866.7016	-1074.7671	NaN	NaN	0.3654	0.8952	0.0224	0.0203	0.0211	0.0207	0.0203
0.0	0.0	0.0	901.2984	-2806.7671	NaN	NaN	1.3	0.8955	0.0222	0.0203	0.0211	0.0206	0.0202
0.0	0.0	0.0	-2012.7016	2049.2329	NaN	NaN	1.3	0.8959	0.0221	0.0201	0.0211	0.0207	0.0201
0.0	0.0	0.0	408.2984	-2279.7671	NaN	NaN	1.2182	0.896	0.0221	0.0201	0.0211	0.0207	0.0201
0.0	0.0	0.0	-1232.7016	3903.2329	NaN	NaN	1.3	0.8963	0.0221	0.0199	0.021	0.0207	0.0199
0.0	0.0	0.0	355.2984	62.2329	NaN	NaN	0.149	0.8961	0.0222	0.0199	0.021	0.0208	0.02
0.0	0.0	0.0	-1242.7016	2208.2329	NaN	NaN	1.3	0.8964	0.0221	0.0199	0.021	0.0207	0.0199
0.0	0.0	0.0	-399.7016	-645.7671	NaN	NaN	0.6177	0.8958	0.0223	0.02	0.0211	0.0207	0.0201
0.0	0.0	0.0	2753.2984	3128.2329	NaN	NaN	0.5319	0.8962	0.0222	0.0199	0.0211	0.0208	0.0199
0.0	0.0	0.0	-1363.7016	851.2329	NaN	NaN	-0.3	0.8957	0.0223	0.02	0.0212	0.0207	0.0201
0.0	0.0	0.0	-350.7016	-557.7671	NaN	NaN	0.614	0.8956	0.0223	0.0201	0.0212	0.0206	0.0201
0.0	0.0	0.0	-22.7016	38.2329	NaN	NaN	1.3	0.8953	0.0223	0.0203	0.0213	0.0206	0.0202
0.0	0.0	0.0	-247.7016	-1455.7671	NaN	NaN	0.8546	0.8955	0.0223	0.0202	0.0212	0.0206	0.0202
0.0	0.0	0.0	54.2984	3582.2329	NaN	NaN	0.9851	0.8959	0.0222	0.02	0.0212	0.0206	0.0201
0.0	0.0	0.0	-1314.7016	1233.2329	NaN	NaN	-0.3	0.896	0.0222	0.02	0.0211	0.0206	0.0201
0.0	0.0	0.0	-2026.7016	-442.7671	NaN	NaN	0.1793	0.8959	0.0223	0.0201	0.0211	0.0205	0.0201
0.0	0.0	0.0	352.2984	3579.2329	NaN	NaN	0.9104	0.8963	0.0223	0.02	0.021	0.0205	0.02
0.0	0.0	0.0	-735.7016	2132.2329	NaN	NaN	1.3	0.8962	0.0223	0.02	0.0209	0.0205	0.0201
0.0	0.0	0.0	-1228.7016	1011.2329	NaN	NaN	-0.3	0.8961	0.0223	0.02	0.021	0.0205	0.0201
0.0	0.0	0.0	739.2984	2275.2329	NaN	NaN	0.7548	0.8962	0.0223	0.02	0.021	0.0205	0.02
0.0	0.0	0.0	-825.7016	750.2329	NaN	NaN	-0.3	0.8956	0.0224	0.0202	0.0211	0.0205	0.0201
0.0	0.0	0.0	1014.2984	-384.7671	NaN	NaN	-0.3	0.8954	0.0223	0.0204	0.0212	0.0204	0.0202
0.0	0.0	0.0	-538.7016	-1387.7671	NaN	NaN	0.7204	0.8955	0.0224	0.0204	0.0212	0.0204	0.0202
0.0	0.0	0.0	-2339.7016	-1004.7671	NaN	NaN	0.3004	0.8955	0.0224	0.0204	0.0212	0.0204	0.0201
0.0	0.0	0.0	-311.7016	1314.2329	NaN	NaN	1.3	0.8959	0.0223	0.0202	0.0211	0.0204	0.02
0.0	0.0	0.0	-1134.7016	-88.7671	NaN	NaN	0.0726	0.8961	0.0222	0.0201	0.0211	0.0204	0.02
0.0	0.0	0.0	-1886.7016	1149.2329	NaN	NaN	-0.3	0.8963	0.0222	0.0201	0.0211	0.0205	0.0199
0.0	0.0	0.0	-1206.7016	842.2329	NaN	NaN	-0.3	0.8961	0.0223	0.0203	0.0211	0.0204	0.0199
0.0	0.0	0.0	-2503.7016	-2297.7671	NaN	NaN	0.4786	0.8953	0.0224	0.0206	0.0212	0.0204	0.0201
0.0	0.0	0.0	-1678.7016	-1911.7671	NaN	NaN	0.5325	0.8956	0.0224	0.0206	0.0211	0.0203	0.0201
0.0	0.0	0.0	-1531.7016	633.2329	NaN	NaN	-0.3	0.8958	0.0223	0.0205	0.0211	0.0202	0.0201
0.0	0.0	0.0	-1250.7016	-1505.7671	NaN	NaN	0.5463	0.8961	0.0222	0.0204	0.021	0.0202	0.0201
0.0	0.0	0.0	-2319.7016	1249.2329	NaN	NaN	-0.3	0.897	0.022	0.0202	0.0208	0.0201	0.0199
0.0	0.0	0.0	-353.7016	-194.7671	NaN	NaN	0.3551	0.8971	0.022	0.0202	0.0207	0.0201	0.02
0.0	0.0	0.0	530.2984	3089.2329	NaN	NaN	0.8535	0.8974	0.0218	0.0201	0.0205	0.0202	0.02
0.0	0.0	0.0	-1060.7016	2710.2329	NaN	NaN	1.3	0.8968	0.022	0.0202	0.0207	0.0203	0.0201
0.0	0.0	0.0	-3487.7016	1295.2329	NaN	NaN	-0.3	0.8962	0.0222	0.0203	0.0208	0.0202	0.0202
0.0	0.0	0.0	-1886.7016	2728.2329	NaN	NaN	1.3	0.8961	0.0222	0.0203	0.0209	0.0202	0.0202
0.0	0.0	0.0	-1656.7016	-434.7671	NaN	NaN	0.2079	0.8957	0.0223	0.0205	0.021	0.0201	0.0204
0.0	0.0	0.0	-1616.7016	945.2329	NaN	NaN	-0.3	0.8963	0.0222	0.0203	0.0208	0.0201	0.0202
0.0	0.0	0.0	-3011.7016	3074.2329	NaN	NaN	1.3	0.8968	0.0221	0.0201	0.0207	0.0201	0.0202
0.0	0.0	0.0	174.2984	690.2329	NaN	NaN	0.7984	0.8969	0.022	0.02	0.0206	0.0202	0.0202
0.0	0.0	0.0	-2104.7016	3873.2329	NaN	NaN	1.3	0.8972	0.0219	0.0199	0.0206	0.0202	0.0202
0.0	0.0	0.0	-1732.7016	3260.2329	NaN	NaN	1.3	0.8971	0.0219	0.0199	0.0206	0.0202	0.0202
0.0	0.0	0.0	-1403.7016	936.2329	NaN	NaN	-0.3	0.8972	0.0219	0.02	0.0207	0.02	0.0201
0.0	0.0	0.0	-1280.7016	1127.2329	NaN	NaN	-0.3	0.8967	0.0219	0.0203	0.0209	0.0199	0.0203
0.0	0.0	0.0	-1603.7016	-3380.7671	NaN	NaN	0.6783	0.8961	0.022	0.0205	0.021	0.0199	0.0205
0.0	0.0	0.0	-1207.7016	2168.2329	NaN	NaN	1.3	0.8974	0.0218	0.02	0.0208	0.0199	0.0201
0.0	0.0	0.0	-2058.7016	1013.2329	NaN	NaN	-0.3	0.8973	0.0218	0.02	0.0208	0.02	0.0202
0.0	0.0	0.0	-2324.7016	3819.2329	NaN	NaN	1.3	0.8979	0.0216	0.0198	0.0206	0.02	0.0201
0.0	0.0	0.0	-1850.7016	417.2329	NaN	NaN	-0.2911	0.8975	0.0217	0.0199	0.0207	0.0201	0.0202
0.0	0.0	0.0	-1999.7016	2006.2329	NaN	NaN	1.3	0.8978	0.0216	0.0198	0.0206	0.0201	0.0201
0.0	0.0	0.0	65.2984	2957.2329	NaN	NaN	0.9784	0.8971	0.0217	0.02	0.0208	0.0201	0.0202
0.0	0.0	0.0	-1180.7016	-1548.7671	NaN	NaN	0.5674	0.8958	0.0219	0.0204	0.0211	0.0201	0.0206
0.0	0.0	0.0	-1337.7016	-1650.7671	NaN	NaN	0.5524	0.8957	0.0219	0.0205	0.0212	0.0201	0.0206
0.0	0.0	0.0	-1272.7016	3867.2329	NaN	NaN	1.3	0.8968	0.0218	0.0201	0.021	0.02	0.0203
0.0	0.0	0.0	435.2984	722.2329	NaN	NaN	0.6239	0.8969	0.0217	0.0201	0.021	0.02	0.0203
0.0	0.0	0.0	-1863.7016	-566.7671	NaN	NaN	0.2332	0.897	0.0217	0.0201	0.021	0.02	0.0203
0.0	0.0	0.0	1212.2984	1623.2329	NaN	NaN	0.5725	0.8978	0.0215	0.0199	0.0209	0.0199	0.0201
0.0	0.0	0.0	-1441.7016	1795.2329	NaN	NaN	1.3	0.8977	0.0215	0.0199	0.0209	0.0199	0.0201
0.0	0.0	0.0	-1689.7016	1985.2329	NaN	NaN	1.3	0.8974	0.0215	0.02	0.021	0.0199	0.0202
0.0	0.0	0.0	-2311.7016	-293.7671	NaN	NaN	0.1128	0.8969	0.0216	0.0203	0.0212	0.0198	0.0202
0.0	0.0	0.0	-2958.7016	2643.2329	NaN	NaN	-0.3	0.8976	0.0215	0.0201	0.0211	0.0197	0.0201
0.0	0.0	0.0	-238.7016	-356.7671	NaN	NaN	0.5991	0.8975	0.0215	0.0201	0.0211	0.0197	0.0201
0.0	0.0	0.0	-1327.7016	-12.7671	NaN	NaN	0.0095	0.8977	0.0215	0.0201	0.021	0.0196	0.02
0.0	0.0	0.0	45.2984	-557.7671	NaN	NaN	1.0884	0.8975	0.0215	0.0201	0.0211	0.0197	0.02
0.0	0.0	0.0	-2059.7016	587.2329	NaN	NaN	-0.3	0.8974	0.0216	0.0201	0.0211	0.0197	0.0201
0.0	0.0	0.0	-2800.7016	2199.2329	NaN	NaN	-0.3	0.8974	0.0215	0.0202	0.0211	0.0198	0.0201
0.0	0.0	0.0	-2145.7016	1805.2329	NaN	NaN	-0.3	0.8974	0.0215	0.0201	0.0211	0.0198	0.02
0.0	0.0	0.0	-260.7016	-64.7671	NaN	NaN	0.199	0.8974	0.0216	0.0202	0.0211	0.0198	0.02
0.0	0.0	0.0	-2004.7016	1617.2329	NaN	NaN	-0.3	0.8974	0.0216	0.0202	0.0211	0.0197	0.02
0.0	0.0	0.0	-80.7016	-50.7671	NaN	NaN	0.3862	0.8975	0.0215	0.0202	0.0211	0.0197	0.0199
0.0	0.0	0.0	-1543.7016	899.2329	NaN	NaN	-0.3	0.8976	0.0215	0.0202	0.0211	0.0197	0.0199
0.0	0.0	0.0	-2899.7016	2081.2329	NaN	NaN	-0.3	0.8972	0.0216	0.0203	0.0211	0.0198	0.02
0.0	0.0	0.0	-3251.7016	655.2329	NaN	NaN	-0.2524	0.897	0.0217	0.0203	0.0211	0.0198	0.02
0.0	0.0	0.0	-2286.7016	-432.7671	NaN	NaN	0.1591	0.8968	0.0217	0.0204	0.0212	0.0199	0.0201
0.0	0.0	0.0	-1870.7016	1811.2329	NaN	NaN	-0.3	0.8968	0.0218	0.0203	0.0212	0.0199	0.02
0.0	0.0	0.0	-2186.7016	320.2329	NaN	NaN	-0.1716	0.8968	0.0217	0.0204	0.0211	0.0198	0.0201
0.0	0.0	0.0	390.2984	-1603.7671	NaN	NaN	1.3	0.8969	0.0217	0.0204	0.0211	0.0198	0.02
0.0	0.0	0.0	-1505.7016	3102.2329	NaN	NaN	1.3	0.8974	0.0216	0.0203	0.021	0.0198	0.0199
0.0	0.0	0.0	-314.7016	1082.2329	NaN	NaN	1.3	0.8975	0.0216	0.0203	0.0209	0.0197	0.0199
0.0	0.0	0.0	-979.7016	294.2329	NaN	NaN	-0.3	0.8972	0.0217	0.0203	0.0209	0.0198	0.02
0.0	0.0	0.0	-1812.7016	995.2329	NaN	NaN	-0.3	0.8971	0.0218	0.0203	0.0209	0.0199	0.0201
0.0	0.0	0.0	-1767.7016	3737.2329	NaN	NaN	1.3	0.8968	0.0219	0.0203	0.021	0.02	0.0201
0.0	0.0	0.0	-1421.7016	274.2329	NaN	NaN	-0.239	0.8961	0.022	0.0204	0.0211	0.0201	0.0203
0.0	0.0	0.0	-1253.7016	353.2329	NaN	NaN	-0.3	0.8961	0.0221	0.0205	0.0211	0.02	0.0203
0.0	0.0	0.0	-2202.7016	-586.7671	NaN	NaN	0.2104	0.896	0.0221	0.0205	0.0211	0.02	0.0203
0.0	0.0	0.0	-554.7016	278.2329	NaN	NaN	-0.3	0.8966	0.022	0.0204	0.0209	0.02	0.0201
0.0	0.0	0.0	-2944.7016	-233.7671	NaN	NaN	0.0735	0.8966	0.0219	0.0203	0.021	0.02	0.0201
0.0	0.0	0.0	-678.7016	1839.2329	NaN	NaN	1.3	0.897	0.0219	0.0202	0.0209	0.02	0.02
0.0	0.0	0.0	-2751.7016	-256.7671	NaN	NaN	0.0853	0.8966	0.022	0.0203	0.0209	0.02	0.0201
0.0	0.0	0.0	-2958.7016	-260.7671	NaN	NaN	0.081	0.8964	0.022	0.0203	0.0209	0.0201	0.0202
0.0	0.0	0.0	-978.7016	529.2329	NaN	NaN	-0.3	0.8965	0.022	0.0203	0.0209	0.0201	0.0203
0.0	0.0	0.0	-1893.7016	1340.2329	NaN	NaN	-0.3	0.8965	0.022	0.0203	0.0209	0.0201	0.0203
0.0	0.0	0.0	-2253.7016	138.2329	NaN	NaN	-0.0653	0.8966	0.0219	0.0203	0.0209	0.0201	0.0203
0.0	0.0	0.0	-1350.7016	-671.7671	NaN	NaN	0.3322	0.8966	0.0219	0.0204	0.0209	0.02	0.0202
0.0	0.0	0.0	-1637.7016	133.2329	NaN	NaN	-0.0886	0.8966	0.0219	0.0204	0.0208	0.02	0.0203
0.0	0.0	0.0	-759.7016	56.2329	NaN	NaN	-0.0799	0.8971	0.0218	0.0202	0.0207	0.02	0.0202
0.0	0.0	0.0	-1686.7016	1609.2329	NaN	NaN	-0.3	0.8973	0.0218	0.02	0.0206	0.0201	0.0201
0.0	0.0	0.0	-1526.7016	2976.2329	NaN	NaN	1.3	0.8973	0.0218	0.02	0.0206	0.0202	0.0201
0.0	0.0	0.0	-827.7016	1091.2329	NaN	NaN	1.3	0.8968	0.0219	0.0201	0.0207	0.0203	0.0202
0.0	0.0	0.0	-2122.7016	1496.2329	NaN	NaN	-0.3	0.896	0.0221	0.0204	0.0208	0.0203	0.0204
0.0	0.0	0.0	-3380.7016	1549.2329	NaN	NaN	-0.3	0.8958	0.0221	0.0205	0.0209	0.0202	0.0205
0.0	0.0	0.0	-2596.7016	134.2329	NaN	NaN	-0.0545	0.8961	0.022	0.0204	0.0208	0.0202	0.0205
0.0	0.0	0.0	-921.7016	918.2329	NaN	NaN	-0.3	0.8968	0.0219	0.0201	0.0207	0.0201	0.0203
0.0	0.0	0.0	1184.2984	1550.2329	NaN	NaN	0.5669	0.8974	0.0217	0.02	0.0205	0.0201	0.0202
0.0	0.0	0.0	-1062.7016	861.2329	NaN	NaN	-0.3	0.8973	0.0217	0.02	0.0205	0.0202	0.0203
0.0	0.0	0.0	-763.7016	2709.2329	NaN	NaN	1.3	0.8973	0.0217	0.0201	0.0205	0.0202	0.0202
0.0	0.0	0.0	-3004.7016	1806.2329	NaN	NaN	-0.3	0.897	0.0218	0.0201	0.0206	0.0202	0.0203
0.0	0.0	0.0	-2155.7016	1049.2329	NaN	NaN	-0.3	0.897	0.0218	0.0201	0.0207	0.0201	0.0203
0.0	0.0	0.0	-901.7016	-356.7671	NaN	NaN	0.2835	0.897	0.0217	0.0202	0.0207	0.02	0.0203
0.0	0.0	0.0	-589.7016	814.2329	NaN	NaN	1.3	0.8973	0.0217	0.0201	0.0207	0.02	0.0202
0.0	0.0	0.0	-2227.7016	-503.7671	NaN	NaN	0.1844	0.8969	0.0217	0.0202	0.0208	0.0201	0.0203
0.0	0.0	0.0	-1438.7016	3269.2329	NaN	NaN	1.3	0.8973	0.0217	0.02	0.0207	0.0201	0.0202
0.0	0.0	0.0	-3522.7016	1319.2329	NaN	NaN	-0.3	0.8967	0.0218	0.0202	0.0208	0.0202	0.0203
0.0	0.0	0.0	-2199.7016	1268.2329	NaN	NaN	-0.3	0.8968	0.0217	0.0201	0.0208	0.0202	0.0203
0.0	0.0	0.0	-2929.7016	1030.2329	NaN	NaN	-0.3	0.8967	0.0218	0.0201	0.0209	0.0202	0.0203
0.0	0.0	0.0	-670.7016	1023.2329	NaN	NaN	1.3	0.897	0.0217	0.0201	0.0208	0.0202	0.0203
0.0	0.0	0.0	324.2984	557.2329	NaN	NaN	0.6321	0.8968	0.0217	0.0201	0.0209	0.0202	0.0203
0.0	0.0	0.0	-725.7016	842.2329	NaN	NaN	1.3	0.8969	0.0217	0.0201	0.0209	0.0202	0.0203
0.0	0.0	0.0	-1065.7016	-160.7671	NaN	NaN	0.1311	0.8967	0.0217	0.0201	0.021	0.0202	0.0203
0.0	0.0	0.0	-1214.7016	1834.2329	NaN	NaN	1.3	0.8967	0.0217	0.0201	0.021	0.0202	0.0203
0.0	0.0	0.0	-1379.7016	-1307.7671	NaN	NaN	0.4866	0.8962	0.0218	0.0202	0.0211	0.0203	0.0204
0.0	0.0	0.0	-1882.7016	-1201.7671	NaN	NaN	0.3896	0.8961	0.0218	0.0203	0.0211	0.0203	0.0205
0.0	0.0	0.0	-2199.7016	1974.2329	NaN	NaN	-0.3	0.8962	0.0218	0.0202	0.0211	0.0203	0.0204
0.0	0.0	0.0	-1749.7016	727.2329	NaN	NaN	-0.3	0.896	0.0218	0.0202	0.0212	0.0203	0.0204
0.0	0.0	0.0	-667.7016	-449.7671	NaN	NaN	0.4025	0.8964	0.0217	0.0202	0.0211	0.0203	0.0203
0.0	0.0	0.0	-808.7016	3095.2329	NaN	NaN	1.3	0.897	0.0217	0.02	0.0209	0.0202	0.0202
0.0	0.0	0.0	-2094.7016	841.2329	NaN	NaN	-0.3	0.897	0.0217	0.02	0.0209	0.0202	0.0202
0.0	0.0	0.0	-1623.7016	1276.2329	NaN	NaN	-0.3	0.897	0.0217	0.02	0.0209	0.0202	0.0202
0.0	0.0	0.0	-627.7016	1516.2329	NaN	NaN	1.3	0.8971	0.0217	0.02	0.0209	0.0202	0.0201
0.0	0.0	0.0	-1557.7016	2319.2329	NaN	NaN	1.3	0.8969	0.0218	0.02	0.0209	0.0202	0.0201
0.0	0.0	0.0	-1647.7016	368.2329	NaN	NaN	-0.2878	0.8964	0.0219	0.0203	0.021	0.0202	0.0203
0.0	0.0	0.0	-204.7016	457.2329	NaN	NaN	1.3	0.8967	0.0218	0.0202	0.021	0.0202	0.0201
0.0	0.0	0.0	374.2984	-877.7671	NaN	NaN	1.3	0.8965	0.0219	0.0202	0.0211	0.0201	0.0202
0.0	0.0	0.0	-898.7016	-95.7671	NaN	NaN	0.0963	0.8967	0.0218	0.0202	0.021	0.0201	0.0201
0.0	0.0	0.0	-1835.7016	461.2329	NaN	NaN	-0.3	0.8968	0.0218	0.0201	0.021	0.0201	0.0201
0.0	0.0	0.0	-1765.7016	-690.7671	NaN	NaN	0.2812	0.8966	0.0219	0.0202	0.0211	0.0202	0.0201
0.0	0.0	0.0	-2954.7016	4032.2329	NaN	NaN	1.3	0.8972	0.0218	0.0199	0.021	0.0202	0.02
0.0	0.0	0.0	400.2984	3136.2329	NaN	NaN	0.8868	0.897	0.0219	0.0199	0.021	0.0202	0.02
0.0	0.0	0.0	-2263.7016	-409.7671	NaN	NaN	0.1533	0.8962	0.0219	0.0202	0.0212	0.0202	0.0202
0.0	0.0	0.0	-1033.7016	2846.2329	NaN	NaN	1.3	0.8962	0.0219	0.0202	0.0213	0.0202	0.0201
0.0	0.0	0.0	-1952.7016	-454.7671	NaN	NaN	0.1889	0.896	0.0219	0.0204	0.0214	0.0201	0.0202
0.0	0.0	0.0	-2324.7016	2791.2329	NaN	NaN	1.3	0.8966	0.0218	0.0202	0.0214	0.02	0.0201
0.0	0.0	0.0	-713.7016	1465.2329	NaN	NaN	1.3	0.8967	0.0218	0.0202	0.0214	0.0199	0.02
0.0	0.0	0.0	-550.7016	-1143.7671	NaN	NaN	0.675	0.8968	0.0217	0.0202	0.0214	0.0199	0.02
0.0	0.0	0.0	-1184.7016	971.2329	NaN	NaN	-0.3	0.8969	0.0217	0.0202	0.0214	0.0199	0.0199
0.0	0.0	0.0	-404.7016	1054.2329	NaN	NaN	1.3	0.8968	0.0218	0.0203	0.0214	0.0199	0.0199
0.0	0.0	0.0	-1873.7016	630.2329	NaN	NaN	-0.3	0.8966	0.0219	0.0204	0.0214	0.0198	0.0199
0.0	0.0	0.0	-605.7016	-232.7671	NaN	NaN	0.2776	0.8967	0.0219	0.0204	0.0213	0.0198	0.0199
0.0	0.0	0.0	-1153.7016	-931.7671	NaN	NaN	0.4468	0.8967	0.022	0.0204	0.0213	0.0198	0.0199
0.0	0.0	0.0	-490.7016	821.2329	NaN	NaN	1.3	0.8968	0.022	0.0203	0.0212	0.0199	0.0199
0.0	0.0	0.0	-657.7016	-613.7671	NaN	NaN	0.4827	0.8965	0.0221	0.0203	0.0212	0.02	0.0199
0.0	0.0	0.0	19.2984	2887.2329	NaN	NaN	0.9934	0.8964	0.0222	0.0202	0.0211	0.0201	0.0199
0.0	0.0	0.0	-2267.7016	632.2329	NaN	NaN	-0.3	0.8959	0.0223	0.0203	0.0212	0.0202	0.02
0.0	0.0	0.0	-2654.7016	-445.7671	NaN	NaN	0.1438	0.8957	0.0223	0.0204	0.0212	0.0202	0.0201
0.0	0.0	0.0	306.2984	242.2329	NaN	NaN	0.4416	0.8959	0.0223	0.0204	0.0212	0.0202	0.02
0.0	0.0	0.0	-481.7016	33.2329	NaN	NaN	-0.0741	0.8959	0.0223	0.0204	0.0213	0.0201	0.02
0.0	0.0	0.0	-2832.7016	-2229.7671	NaN	NaN	0.4405	0.896	0.0223	0.0206	0.0213	0.02	0.02
0.0	0.0	0.0	-2673.7016	-1214.7671	NaN	NaN	0.3124	0.8963	0.0222	0.0205	0.0212	0.0199	0.0199
0.0	0.0	0.0	-3044.7016	1528.2329	NaN	NaN	-0.3	0.8965	0.0221	0.0205	0.0211	0.0199	0.0199
0.0	0.0	0.0	-2025.7016	-1295.7671	NaN	NaN	0.3901	0.8964	0.0221	0.0205	0.0211	0.0199	0.02
0.0	0.0	0.0	-1952.7016	1205.2329	NaN	NaN	-0.3	0.8967	0.022	0.0204	0.021	0.02	0.02
0.0	0.0	0.0	-759.7016	-1040.7671	NaN	NaN	0.5781	0.8962	0.0221	0.0204	0.0211	0.0201	0.02
0.0	0.0	0.0	-3446.7016	1187.2329	NaN	NaN	-0.3	0.8961	0.0221	0.0205	0.021	0.0201	0.0201
0.0	0.0	0.0	-992.7016	-1648.7671	NaN	NaN	0.6242	0.8957	0.0223	0.0206	0.0211	0.0202	0.0202
0.0	0.0	0.0	-1754.7016	-109.7671	NaN	NaN	0.0589	0.8958	0.0222	0.0205	0.021	0.0202	0.0202
0.0	0.0	0.0	-310.7016	-779.7671	NaN	NaN	0.7151	0.8956	0.0222	0.0205	0.021	0.0203	0.0203
0.0	0.0	0.0	221.2984	1393.2329	NaN	NaN	0.8629	0.8958	0.0221	0.0204	0.021	0.0204	0.0203
0.0	0.0	0.0	-710.7016	449.2329	NaN	NaN	-0.3	0.8952	0.0223	0.0205	0.0211	0.0205	0.0204
0.0	0.0	0.0	-2841.7016	1103.2329	NaN	NaN	-0.3	0.8951	0.0223	0.0206	0.0211	0.0205	0.0204
0.0	0.0	0.0	-2163.7016	-89.7671	NaN	NaN	0.0398	0.8946	0.0224	0.0207	0.0212	0.0205	0.0206
0.0	0.0	0.0	-2092.7016	-491.7671	NaN	NaN	0.1903	0.8949	0.0223	0.0206	0.0211	0.0205	0.0205
0.0	0.0	0.0	-2205.7016	-294.7671	NaN	NaN	0.1179	0.8953	0.0222	0.0206	0.0211	0.0205	0.0205
0.0	0.0	0.0	-1988.7016	46.2329	NaN	NaN	-0.0238	0.896	0.022	0.0204	0.0209	0.0204	0.0203
0.0	0.0	0.0	-1786.7016	3050.2329	NaN	NaN	1.3	0.8962	0.0219	0.0204	0.0209	0.0203	0.0203
0.0	0.0	0.0	-2358.7016	-291.7671	NaN	NaN	0.1101	0.8962	0.0219	0.0204	0.0209	0.0203	0.0203
0.0	0.0	0.0	-2945.7016	783.2329	NaN	NaN	-0.3	0.8966	0.0217	0.0203	0.0208	0.0203	0.0203
0.0	0.0	0.0	-2475.7016	22.2329	NaN	NaN	-0.0091	0.8967	0.0217	0.0202	0.0208	0.0204	0.0203
0.0	0.0	0.0	-2097.7016	2635.2329	NaN	NaN	1.3	0.8971	0.0216	0.02	0.0207	0.0204	0.0203
0.0	0.0	0.0	-632.7016	2903.2329	NaN	NaN	1.2787	0.8969	0.0216	0.0199	0.0207	0.0206	0.0203
0.0	0.0	0.0	-2227.7016	4317.2329	NaN	NaN	1.3	0.8968	0.0216	0.0199	0.0208	0.0206	0.0203
0.0	0.0	0.0	-1498.7016	5098.2329	NaN	NaN	1.3	0.8965	0.0218	0.0199	0.0208	0.0207	0.0203
0.0	0.0	0.0	-2687.7016	538.2329	NaN	NaN	-0.2504	0.8963	0.0219	0.02	0.0209	0.0207	0.0203
0.0	0.0	0.0	-573.7016	3173.2329	NaN	NaN	1.2207	0.8964	0.0219	0.0199	0.0209	0.0207	0.0203
0.0	0.0	0.0	-1810.7016	1411.2329	NaN	NaN	-0.3	0.8962	0.022	0.0199	0.0209	0.0207	0.0203
0.0	0.0	0.0	-1450.7016	2000.2329	NaN	NaN	1.3	0.8962	0.022	0.0199	0.021	0.0207	0.0202
0.0	0.0	0.0	-1537.7016	1869.2329	NaN	NaN	1.3	0.8959	0.022	0.0201	0.0211	0.0206	0.0203
0.0	0.0	0.0	-2262.7016	1578.2329	NaN	NaN	-0.3	0.8961	0.0219	0.0202	0.0211	0.0205	0.0203
0.0	0.0	0.0	-1474.7016	1298.2329	NaN	NaN	-0.3	0.8962	0.0217	0.0202	0.0212	0.0204	0.0203
0.0	0.0	0.0	-2690.7016	320.2329	NaN	NaN	-0.1351	0.8962	0.0216	0.0203	0.0213	0.0203	0.0203
0.0	0.0	0.0	-1554.7016	369.2329	NaN	NaN	-0.3	0.8967	0.0214	0.0202	0.0213	0.0202	0.0202
0.0	0.0	0.0	-1228.7016	-1429.7671	NaN	NaN	0.5378	0.8965	0.0213	0.0203	0.0214	0.0201	0.0203
0.0	0.0	0.0	-2072.7016	1747.2329	NaN	NaN	-0.3	0.8968	0.0213	0.0202	0.0213	0.0201	0.0203
0.0	0.0	0.0	-1659.7016	-916.7671	NaN	NaN	0.3558	0.8967	0.0213	0.0203	0.0213	0.0201	0.0203
0.0	0.0	0.0	-2016.7016	291.2329	NaN	NaN	-0.1688	0.8968	0.0213	0.0202	0.0213	0.0201	0.0203
0.0	0.0	0.0	-672.7016	2278.2329	NaN	NaN	1.3	0.897	0.0213	0.0202	0.0213	0.0201	0.0202
0.0	0.0	0.0	458.2984	537.2329	NaN	NaN	0.5396	0.897	0.0213	0.0202	0.0213	0.0201	0.0201
0.0	0.0	0.0	-941.7016	-1560.7671	NaN	NaN	0.6237	0.8965	0.0215	0.0204	0.0214	0.0201	0.0201
0.0	0.0	0.0	-1313.7016	467.2329	NaN	NaN	-0.3	0.8965	0.0216	0.0204	0.0213	0.0201	0.0201
0.0	0.0	0.0	-1032.7016	-1197.7671	NaN	NaN	0.537	0.896	0.0218	0.0205	0.0214	0.0201	0.0202
0.0	0.0	0.0	-608.7016	567.2329	NaN	NaN	-0.3	0.8961	0.0218	0.0205	0.0214	0.0202	0.0201
0.0	0.0	0.0	-2474.7016	352.2329	NaN	NaN	-0.166	0.8959	0.0219	0.0205	0.0215	0.0202	0.02
0.0	0.0	0.0	-1531.7016	-337.7671	NaN	NaN	0.1807	0.896	0.0219	0.0205	0.0214	0.0202	0.02
0.0	0.0	0.0	-1793.7016	-1533.7671	NaN	NaN	0.4609	0.896	0.0218	0.0206	0.0214	0.0202	0.02
0.0	0.0	0.0	-2235.7016	867.2329	NaN	NaN	-0.3	0.8961	0.0218	0.0206	0.0214	0.0201	0.02
0.0	0.0	0.0	-2105.7016	-67.7671	NaN	NaN	0.0312	0.8961	0.0218	0.0206	0.0214	0.0201	0.02
0.0	0.0	0.0	-2613.7016	1253.2329	NaN	NaN	-0.3	0.8966	0.0216	0.0205	0.0213	0.0201	0.0199
0.0	0.0	0.0	-2327.7016	1800.2329	NaN	NaN	-0.3	0.8966	0.0216	0.0205	0.0213	0.0201	0.0199
0.0	0.0	0.0	-553.7016	1583.2329	NaN	NaN	1.3	0.8968	0.0215	0.0206	0.0212	0.02	0.0198
0.0	0.0	0.0	-2791.7016	-1562.7671	NaN	NaN	0.3589	0.8962	0.0218	0.0208	0.0213	0.02	0.02
0.0	0.0	0.0	-1390.7016	-1792.7671	NaN	NaN	0.5631	0.896	0.0218	0.0209	0.0213	0.0199	0.02
0.0	0.0	0.0	-2738.7016	3040.2329	NaN	NaN	1.3	0.8962	0.0218	0.0208	0.0212	0.0199	0.02
0.0	0.0	0.0	-2801.7016	-3396.7671	NaN	NaN	0.548	0.8957	0.0219	0.0209	0.0213	0.02	0.0202
0.0	0.0	0.0	-1506.7016	5217.2329	NaN	NaN	1.3	0.8965	0.0217	0.0207	0.0211	0.02	0.02
0.0	0.0	0.0	-2303.7016	2134.2329	NaN	NaN	-0.3	0.896	0.0218	0.0207	0.0213	0.0202	0.0201
0.0	0.0	0.0	-2379.7016	519.2329	NaN	NaN	-0.2791	0.8959	0.0218	0.0208	0.0212	0.0201	0.0201
0.0	0.0	0.0	-1388.7016	-882.7671	NaN	NaN	0.3886	0.8951	0.0221	0.021	0.0214	0.0202	0.0203
0.0	0.0	0.0	-2182.7016	56.2329	NaN	NaN	-0.0264	0.8955	0.022	0.0209	0.0213	0.0201	0.0202
0.0	0.0	0.0	-2480.7016	-199.7671	NaN	NaN	0.0745	0.895	0.0222	0.021	0.0214	0.0202	0.0204
0.0	0.0	0.0	-2006.7016	1280.2329	NaN	NaN	-0.3	0.8956	0.022	0.0208	0.0212	0.0201	0.0202
0.0	0.0	0.0	42.2984	-628.7671	NaN	NaN	1.0721	0.8956	0.022	0.0208	0.0213	0.0201	0.0202
0.0	0.0	0.0	-710.7016	-1357.7671	NaN	NaN	0.6564	0.8958	0.0219	0.0208	0.0212	0.0201	0.0202
0.0	0.0	0.0	-1842.7016	-106.7671	NaN	NaN	0.0548	0.8958	0.0219	0.0208	0.0212	0.0201	0.0202
0.0	0.0	0.0	-1644.7016	692.2329	NaN	NaN	-0.3	0.8957	0.022	0.0208	0.0212	0.0201	0.0203
0.0	0.0	0.0	-868.7016	-1759.7671	NaN	NaN	0.6695	0.8956	0.022	0.0208	0.0212	0.0201	0.0203
0.0	0.0	0.0	-3025.7016	2100.2329	NaN	NaN	-0.3	0.8959	0.0219	0.0207	0.0211	0.02	0.0203
0.0	0.0	0.0	-2587.7016	-1652.7671	NaN	NaN	0.3898	0.8956	0.022	0.0209	0.0212	0.02	0.0204
0.0	0.0	0.0	793.2984	-303.7671	NaN	NaN	-0.3	0.8962	0.0219	0.0207	0.021	0.02	0.0202
0.0	0.0	0.0	141.2984	1081.2329	NaN	NaN	0.8844	0.8958	0.0219	0.0207	0.0211	0.0201	0.0203
0.0	0.0	0.0	-2494.7016	-109.7671	NaN	NaN	0.0421	0.8956	0.022	0.0208	0.0212	0.0201	0.0203
0.0	0.0	0.0	-1028.7016	39.2329	NaN	NaN	-0.0397	0.8954	0.022	0.0209	0.0212	0.0201	0.0204
0.0	0.0	0.0	-3394.7016	-2917.7671	NaN	NaN	0.4622	0.8949	0.0222	0.021	0.0213	0.0201	0.0205
0.0	0.0	0.0	-1232.7016	680.2329	NaN	NaN	-0.3	0.8957	0.022	0.0209	0.0211	0.02	0.0204
0.0	0.0	0.0	84.2984	-18.7671	NaN	NaN	-0.2864	0.8956	0.022	0.0208	0.0212	0.02	0.0204
0.0	0.0	0.0	-2562.7016	-904.7671	NaN	NaN	0.2609	0.8958	0.0219	0.0208	0.0211	0.02	0.0203
0.0	0.0	0.0	-1667.7016	1192.2329	NaN	NaN	-0.3	0.8961	0.0218	0.0207	0.0211	0.02	0.0203
0.0	0.0	0.0	-943.7016	25.2329	NaN	NaN	-0.0275	0.896	0.0218	0.0208	0.0211	0.02	0.0203
0.0	0.0	0.0	-1558.7016	654.2329	NaN	NaN	-0.3	0.8957	0.0219	0.0208	0.0212	0.02	0.0204
0.0	0.0	0.0	-1968.7016	-1356.7671	NaN	NaN	0.408	0.8956	0.0219	0.0209	0.0212	0.0199	0.0204
0.0	0.0	0.0	-1611.7016	-1494.7671	NaN	NaN	0.4812	0.8955	0.022	0.0209	0.0212	0.0199	0.0205
0.0	0.0	0.0	-668.7016	3267.2329	NaN	NaN	1.2573	0.896	0.0218	0.0208	0.0211	0.0199	0.0204
0.0	0.0	0.0	-2121.7016	-487.7671	NaN	NaN	0.1869	0.8955	0.0219	0.0209	0.0212	0.02	0.0205
0.0	0.0	0.0	-2866.7016	2274.2329	NaN	NaN	-0.3	0.8957	0.0219	0.0208	0.0211	0.02	0.0204
0.0	0.0	0.0	143.2984	945.2329	NaN	NaN	0.8684	0.8958	0.0219	0.0209	0.0211	0.0199	0.0204
0.0	0.0	0.0	-1956.7016	138.2329	NaN	NaN	-0.076	0.8955	0.022	0.021	0.0211	0.0199	0.0205
0.0	0.0	0.0	-830.7016	-645.7671	NaN	NaN	0.4374	0.8957	0.022	0.0209	0.0211	0.0199	0.0204
0.0	0.0	0.0	-1254.7016	5432.2329	NaN	NaN	1.3	0.8959	0.022	0.0208	0.0211	0.0199	0.0203
0.0	0.0	0.0	-2438.7016	2423.2329	NaN	NaN	-0.3	0.8954	0.0221	0.0209	0.0212	0.02	0.0204
0.0	0.0	0.0	-660.7016	4025.2329	NaN	NaN	1.1964	0.8955	0.0221	0.0209	0.0212	0.0199	0.0203
0.0	0.0	0.0	-3193.7016	-2052.7671	NaN	NaN	0.3913	0.8949	0.0223	0.0211	0.0213	0.0199	0.0205
0.0	0.0	0.0	-606.7016	2018.2329	NaN	NaN	1.3	0.8959	0.0221	0.0209	0.0211	0.0198	0.0203
0.0	0.0	0.0	-2493.7016	910.2329	NaN	NaN	-0.3	0.8957	0.0221	0.0209	0.0212	0.0198	0.0203
0.0	0.0	0.0	-2509.7016	1960.2329	NaN	NaN	-0.3	0.8963	0.0219	0.0208	0.0212	0.0197	0.0201
0.0	0.0	0.0	-2017.7016	1266.2329	NaN	NaN	-0.3	0.8962	0.0219	0.0208	0.0212	0.0197	0.0201
0.0	0.0	0.0	-1953.7016	212.2329	NaN	NaN	-0.1219	0.8962	0.0219	0.021	0.0212	0.0196	0.0201
0.0	0.0	0.0	-2065.7016	-718.7671	NaN	NaN	0.2581	0.8962	0.0219	0.0211	0.0212	0.0195	0.0202
0.0	0.0	0.0	-1664.7016	-2564.7671	NaN	NaN	0.6064	0.8966	0.0218	0.021	0.0211	0.0194	0.0201
0.0	0.0	0.0	-880.7016	849.2329	NaN	NaN	-0.3	0.8973	0.0216	0.0208	0.021	0.0194	0.0199
0.0	0.0	0.0	-532.7016	547.2329	NaN	NaN	1.3	0.8973	0.0216	0.0207	0.0211	0.0194	0.0199
0.0	0.0	0.0	-1569.7016	1100.2329	NaN	NaN	-0.3	0.8972	0.0216	0.0207	0.0211	0.0195	0.02
0.0	0.0	0.0	-3005.7016	820.2329	NaN	NaN	-0.3	0.8966	0.0218	0.0208	0.0212	0.0196	0.0201
0.0	0.0	0.0	-1127.7016	3436.2329	NaN	NaN	1.3	0.8967	0.0217	0.0208	0.0211	0.0196	0.0201
0.0	0.0	0.0	-2431.7016	-790.7671	NaN	NaN	0.2454	0.8961	0.0219	0.0209	0.0213	0.0196	0.0202
0.0	0.0	0.0	-669.7016	710.2329	NaN	NaN	1.3	0.8963	0.0219	0.0208	0.0213	0.0196	0.0201
0.0	0.0	0.0	-284.7016	706.2329	NaN	NaN	1.3	0.8959	0.022	0.0208	0.0214	0.0198	0.0202
0.0	0.0	0.0	-749.7016	2605.2329	NaN	NaN	1.3	0.8958	0.022	0.0209	0.0214	0.0198	0.0202
0.0	0.0	0.0	-936.7016	-769.7671	NaN	NaN	0.4511	0.8952	0.0222	0.0209	0.0215	0.0199	0.0203
0.0	0.0	0.0	-2606.7016	3487.2329	NaN	NaN	1.3	0.8954	0.0222	0.0208	0.0214	0.0198	0.0203
0.0	0.0	0.0	-2717.7016	-320.7671	NaN	NaN	0.1056	0.8951	0.0222	0.0208	0.0215	0.0199	0.0204
0.0	0.0	0.0	592.2984	5104.2329	NaN	NaN	0.896	0.8956	0.0221	0.0207	0.0215	0.0199	0.0202
0.0	0.0	0.0	-987.7016	28.2329	NaN	NaN	-0.0294	0.8949	0.0223	0.0209	0.0216	0.02	0.0203
0.0	0.0	0.0	-2649.7016	-1005.7671	NaN	NaN	0.2751	0.8946	0.0224	0.0211	0.0216	0.0199	0.0204
0.0	0.0	0.0	-1064.7016	-3164.7671	NaN	NaN	0.7483	0.8943	0.0225	0.0212	0.0216	0.0199	0.0204
0.0	0.0	0.0	-1433.7016	828.2329	NaN	NaN	-0.3	0.8951	0.0223	0.021	0.0215	0.0199	0.0203
0.0	0.0	0.0	-1147.7016	1079.2329	NaN	NaN	-0.3	0.895	0.0223	0.0209	0.0216	0.02	0.0203
0.0	0.0	0.0	-1354.7016	1658.2329	NaN	NaN	1.3	0.8953	0.0222	0.0208	0.0215	0.02	0.0202
0.0	0.0	0.0	-2704.7016	571.2329	NaN	NaN	-0.2677	0.8946	0.0224	0.0209	0.0216	0.0202	0.0204
0.0	0.0	0.0	228.2984	1682.2329	NaN	NaN	0.8805	0.8945	0.0225	0.0209	0.0216	0.0202	0.0204
0.0	0.0	0.0	-3232.7016	873.2329	NaN	NaN	-0.3	0.894	0.0225	0.021	0.0217	0.0203	0.0205
0.0	0.0	0.0	-1208.7016	1640.2329	NaN	NaN	1.3	0.8939	0.0226	0.021	0.0217	0.0204	0.0205
0.0	0.0	0.0	-3186.7016	2924.2329	NaN	NaN	-0.3	0.8939	0.0226	0.0209	0.0217	0.0204	0.0205
0.0	0.0	0.0	-2534.7016	1282.2329	NaN	NaN	-0.3	0.894	0.0226	0.0209	0.0217	0.0205	0.0204
0.0	0.0	0.0	779.2984	588.2329	NaN	NaN	0.4301	0.8941	0.0226	0.0209	0.0216	0.0205	0.0204
0.0	0.0	0.0	-736.7016	115.2329	NaN	NaN	-0.1854	0.8941	0.0226	0.0209	0.0216	0.0205	0.0204
0.0	0.0	0.0	-1291.7016	-2218.7671	NaN	NaN	0.632	0.894	0.0225	0.0209	0.0217	0.0205	0.0204
0.0	0.0	0.0	-927.7016	1550.2329	NaN	NaN	1.3	0.8944	0.0224	0.0207	0.0216	0.0205	0.0203
0.0	0.0	0.0	-396.7016	2131.2329	NaN	NaN	1.2287	0.8947	0.0224	0.0206	0.0216	0.0205	0.0202
0.0	0.0	0.0	-2244.7016	357.2329	NaN	NaN	-0.1893	0.8946	0.0224	0.0207	0.0217	0.0205	0.0202
0.0	0.0	0.0	-890.7016	-3117.7671	NaN	NaN	0.7778	0.8947	0.0223	0.0208	0.0216	0.0203	0.0202
0.0	0.0	0.0	-1496.7016	-3.7671	NaN	NaN	0.0025	0.8951	0.0222	0.0207	0.0216	0.0203	0.0201
0.0	0.0	0.0	-2374.7016	10.2329	NaN	NaN	-0.0043	0.8955	0.0221	0.0205	0.0216	0.0204	0.02
0.0	0.0	0.0	-1027.7016	5137.2329	NaN	NaN	1.2501	0.8962	0.0219	0.0203	0.0215	0.0203	0.0198
0.0	0.0	0.0	-1922.7016	1435.2329	NaN	NaN	-0.3	0.8959	0.0219	0.0203	0.0216	0.0204	0.0198
0.0	0.0	0.0	-997.7016	442.2329	NaN	NaN	-0.3	0.8958	0.0219	0.0204	0.0217	0.0204	0.0198
0.0	0.0	0.0	-1847.7016	-479.7671	NaN	NaN	0.2061	0.8954	0.022	0.0205	0.0218	0.0204	0.02
0.0	0.0	0.0	-1181.7016	1532.2329	NaN	NaN	1.3	0.8953	0.022	0.0205	0.0218	0.0204	0.02
0.0	0.0	0.0	-1744.7016	-1955.7671	NaN	NaN	0.5285	0.8948	0.022	0.0207	0.0218	0.0204	0.0201
0.0	0.0	0.0	-918.7016	940.2329	NaN	NaN	1.3	0.895	0.022	0.0206	0.0218	0.0204	0.0201
0.0	0.0	0.0	-3904.7016	1197.2329	NaN	NaN	-0.3	0.8949	0.0221	0.0205	0.0218	0.0205	0.0201
0.0	0.0	0.0	767.2984	2264.2329	NaN	NaN	0.7469	0.8953	0.0221	0.0204	0.0218	0.0205	0.0201
0.0	0.0	0.0	-1203.7016	-433.7671	NaN	NaN	0.2649	0.8946	0.0222	0.0205	0.0219	0.0206	0.0202
0.0	0.0	0.0	-700.7016	-961.7671	NaN	NaN	0.5785	0.8947	0.0222	0.0205	0.0218	0.0206	0.0202
0.0	0.0	0.0	-1259.7016	176.2329	NaN	NaN	-0.1627	0.8945	0.0223	0.0205	0.0218	0.0207	0.0202
0.0	0.0	0.0	-2287.7016	1490.2329	NaN	NaN	-0.3	0.8944	0.0223	0.0205	0.0218	0.0207	0.0202
0.0	0.0	0.0	-2599.7016	-520.7671	NaN	NaN	0.1669	0.8943	0.0223	0.0206	0.0218	0.0207	0.0203
0.0	0.0	0.0	-2561.7016	1523.2329	NaN	NaN	-0.3	0.8945	0.0223	0.0205	0.0218	0.0207	0.0202
0.0	0.0	0.0	-1238.7016	3124.2329	NaN	NaN	1.3	0.8945	0.0224	0.0205	0.0218	0.0208	0.0201
0.0	0.0	0.0	-2822.7016	134.2329	NaN	NaN	-0.0499	0.8938	0.0225	0.0207	0.0219	0.0209	0.0203
0.0	0.0	0.0	-2507.7016	-600.7671	NaN	NaN	0.1933	0.8936	0.0225	0.0208	0.0219	0.0209	0.0202
0.0	0.0	0.0	-1276.7016	-933.7671	NaN	NaN	0.4224	0.8935	0.0225	0.0208	0.0219	0.021	0.0202
0.0	0.0	0.0	-2387.7016	2826.2329	NaN	NaN	1.3	0.8937	0.0225	0.0208	0.0219	0.021	0.0201
0.0	0.0	0.0	-721.7016	-1148.7671	NaN	NaN	0.6142	0.8936	0.0224	0.0209	0.022	0.0211	0.0201
0.0	0.0	0.0	-853.7016	3117.2329	NaN	NaN	1.3	0.8941	0.0224	0.0207	0.0219	0.0211	0.0199
0.0	0.0	0.0	-2838.7016	873.2329	NaN	NaN	-0.3	0.8934	0.0225	0.0209	0.0221	0.0212	0.0199
0.0	0.0	0.0	-1561.7016	1831.2329	NaN	NaN	1.3	0.8937	0.0224	0.0207	0.0221	0.0212	0.0199
0.0	0.0	0.0	-2789.7016	-1386.7671	NaN	NaN	0.332	0.8932	0.0225	0.0208	0.0222	0.0213	0.0199
0.0	0.0	0.0	-2065.7016	-1089.7671	NaN	NaN	0.3454	0.8936	0.0225	0.0206	0.0222	0.0213	0.0199
0.0	0.0	0.0	-3530.7016	1791.2329	NaN	NaN	-0.3	0.8937	0.0225	0.0204	0.0222	0.0214	0.0198
0.0	0.0	0.0	-2625.7016	910.2329	NaN	NaN	-0.3	0.8938	0.0227	0.0203	0.0221	0.0214	0.0198
0.0	0.0	0.0	-3259.7016	-119.7671	NaN	NaN	0.0354	0.8935	0.0228	0.0203	0.0221	0.0214	0.0199
0.0	0.0	0.0	-1429.7016	-491.7671	NaN	NaN	0.2559	0.8937	0.023	0.0203	0.0219	0.0213	0.0199
0.0	0.0	0.0	-1347.7016	-205.7671	NaN	NaN	0.1325	0.8939	0.0231	0.0203	0.0216	0.0211	0.0199
0.0	0.0	0.0	1303.2984	-315.7671	NaN	NaN	-0.3	0.8941	0.0234	0.0203	0.0214	0.0208	0.02
0.0	0.0	0.0	4688.2984	-369.7671	NaN	NaN	-0.0856	0.8932	0.0237	0.0207	0.0214	0.0208	0.0202
0.0	0.0	0.0	2164.2984	1886.2329	NaN	NaN	0.4657	0.8922	0.0239	0.021	0.0215	0.0208	0.0206
0.0	0.0	0.0	4305.2984	3288.2329	NaN	NaN	0.433	0.8912	0.0244	0.0211	0.0216	0.0209	0.0209
0.0	0.0	0.0	3802.2984	493.2329	NaN	NaN	0.1148	0.8922	0.0245	0.0208	0.0213	0.0205	0.0207
0.0	0.0	0.0	2750.2984	3596.2329	NaN	NaN	0.5666	0.8912	0.025	0.021	0.0215	0.0205	0.0209
0.0	0.0	0.0	2699.2984	606.2329	NaN	NaN	0.1834	0.8934	0.0246	0.0204	0.021	0.0201	0.0205
0.0	0.0	0.0	3420.2984	448.2329	NaN	NaN	0.1159	0.892	0.0249	0.0208	0.0213	0.0203	0.0206
0.0	0.0	0.0	7765.2984	1480.2329	NaN	NaN	0.1601	0.8909	0.0252	0.0211	0.0215	0.0204	0.0208
0.0	0.0	0.0	4757.2984	3722.2329	NaN	NaN	0.439	0.892	0.0249	0.021	0.0212	0.0202	0.0208
0.0	0.0	0.0	6232.2984	2829.2329	NaN	NaN	0.3122	0.8915	0.0249	0.0212	0.0212	0.0203	0.0209
0.0	0.0	0.0	5179.2984	-856.7671	NaN	NaN	-0.1982	0.8931	0.0245	0.0209	0.0209	0.02	0.0207
0.0	0.0	0.0	2810.2984	5204.2329	NaN	NaN	0.6493	0.893	0.0247	0.021	0.0208	0.0199	0.0206
0.0	0.0	0.0	3282.2984	623.2329	NaN	NaN	0.1596	0.8956	0.0241	0.0205	0.0201	0.0195	0.0202
0.0	0.0	0.0	2503.2984	592.2329	NaN	NaN	0.1913	0.8962	0.0238	0.0204	0.02	0.0195	0.0201
0.0	0.0	0.0	1296.2984	433.2329	NaN	NaN	0.2505	0.897	0.0236	0.0202	0.0198	0.0195	0.0199
0.0	0.0	0.0	1034.2984	1024.2329	NaN	NaN	0.4976	0.8981	0.0231	0.02	0.0196	0.0195	0.0197
0.0	0.0	0.0	269.2984	1978.2329	NaN	NaN	0.8802	0.899	0.0228	0.0198	0.0194	0.0194	0.0196
0.0	0.0	0.0	999.2984	1975.2329	NaN	NaN	0.664	0.9006	0.0226	0.0196	0.0191	0.0189	0.0192
0.0	0.0	0.0	-579.7016	4696.2329	NaN	NaN	1.1408	0.9007	0.0229	0.0197	0.0191	0.0186	0.0191
0.0	0.0	0.0	991.2984	755.2329	NaN	NaN	0.4324	0.9013	0.0228	0.0196	0.019	0.0185	0.0188
0.0	0.0	0.0	3007.2984	2772.2329	NaN	NaN	0.4797	0.8999	0.023	0.0198	0.0194	0.019	0.0189
0.0	0.0	0.0	360.2984	-2592.7671	NaN	NaN	1.1614	0.901	0.0222	0.0194	0.0192	0.0194	0.0189
0.0	0.0	0.0	572.2984	2392.2329	NaN	NaN	0.807	0.9005	0.0223	0.0194	0.0193	0.0194	0.019
0.0	0.0	0.0	-77.7016	-2160.7671	NaN	NaN	0.9653	0.9025	0.0217	0.0191	0.0191	0.019	0.0186
0.0	0.0	0.0	661.2984	3630.2329	NaN	NaN	0.8459	0.9005	0.0227	0.0199	0.0196	0.0185	0.0188
0.0	0.0	0.0	-703.7016	1395.2329	NaN	NaN	1.3	0.9025	0.0223	0.0194	0.0193	0.0181	0.0184
0.0	0.0	0.0	1440.2984	1132.2329	NaN	NaN	0.4401	0.8995	0.0234	0.02	0.02	0.0183	0.0188
0.0	0.0	0.0	-46.7016	1446.2329	NaN	NaN	1.0334	0.9012	0.0229	0.0195	0.0197	0.0182	0.0185
0.0	0.0	0.0	-560.7016	1132.2329	NaN	NaN	1.3	0.9016	0.0226	0.0195	0.0196	0.0181	0.0186
0.0	0.0	0.0	733.2984	363.2329	NaN	NaN	0.3313	0.9021	0.0227	0.0194	0.0195	0.0178	0.0185
0.0	0.0	0.0	976.2984	58.2329	NaN	NaN	0.0563	0.9009	0.0232	0.0197	0.0199	0.0177	0.0186
0.0	0.0	0.0	116.2984	1970.2329	NaN	NaN	0.9443	0.9017	0.0232	0.0195	0.0196	0.0175	0.0184
0.0	0.0	0.0	2572.2984	1724.2329	NaN	NaN	0.4013	0.899	0.0241	0.0201	0.0203	0.0178	0.0187
0.0	0.0	0.0	951.2984	-2285.7671	NaN	NaN	1.3	0.9006	0.023	0.0196	0.0199	0.0183	0.0188
0.0	0.0	0.0	-321.7016	1909.2329	NaN	NaN	1.2026	0.8996	0.0233	0.0198	0.0201	0.0183	0.019
0.0	0.0	0.0	587.2984	-424.7671	NaN	NaN	-0.3	0.901	0.0229	0.0194	0.0198	0.018	0.0188
0.0	0.0	0.0	3583.2984	-203.7671	NaN	NaN	-0.0603	0.8994	0.0238	0.0196	0.0204	0.0177	0.019
0.0	0.0	0.0	3389.2984	3867.2329	NaN	NaN	0.5329	0.8972	0.0249	0.02	0.021	0.0178	0.0191
0.0	0.0	0.0	1364.2984	-609.7671	NaN	NaN	-0.3	0.8984	0.0237	0.0198	0.0204	0.0185	0.0192
0.0	0.0	0.0	716.2984	-1518.7671	NaN	NaN	1.3	0.8984	0.0234	0.0198	0.0201	0.0187	0.0197
0.0	0.0	0.0	-1539.7016	1577.2329	NaN	NaN	1.3	0.8981	0.0234	0.0199	0.0202	0.0187	0.0197
0.0	0.0	0.0	2357.2984	277.2329	NaN	NaN	0.1052	0.8978	0.0235	0.02	0.0202	0.0188	0.0198
0.0	0.0	0.0	1932.2984	1075.2329	NaN	NaN	0.3575	0.8979	0.0233	0.02	0.02	0.019	0.0197
0.0	0.0	0.0	-972.7016	-3408.7671	NaN	NaN	0.778	0.8981	0.0231	0.0198	0.0199	0.0193	0.0197
0.0	0.0	0.0	-451.7016	2147.2329	NaN	NaN	1.2664	0.8974	0.0232	0.0201	0.02	0.0193	0.0199
0.0	0.0	0.0	-1387.7016	2587.2329	NaN	NaN	1.3	0.8977	0.0231	0.02	0.02	0.0193	0.0199
0.0	0.0	0.0	-1460.7016	-578.7671	NaN	NaN	0.2838	0.8992	0.0227	0.0198	0.0196	0.0191	0.0196
0.0	0.0	0.0	2383.2984	631.2329	NaN	NaN	0.2094	0.8986	0.0228	0.0202	0.0197	0.0191	0.0197
0.0	0.0	0.0	1001.2984	1853.2329	NaN	NaN	0.6492	0.8978	0.0232	0.0204	0.0198	0.019	0.0199
0.0	0.0	0.0	1394.2984	2552.2329	NaN	NaN	0.6467	0.8984	0.023	0.0201	0.0196	0.019	0.0198
0.0	0.0	0.0	733.2984	1054.2329	NaN	NaN	0.5898	0.8992	0.0226	0.0199	0.0195	0.0191	0.0197
0.0	0.0	0.0	1732.2984	-192.7671	NaN	NaN	-0.1252	0.8981	0.0228	0.0201	0.0197	0.0193	0.02
0.0	0.0	0.0	-57.7016	960.2329	NaN	NaN	1.0639	0.8981	0.0228	0.0201	0.0197	0.0194	0.02
0.0	0.0	0.0	1744.2984	597.2329	NaN	NaN	0.2551	0.8977	0.0229	0.0202	0.0198	0.0194	0.02
0.0	0.0	0.0	3533.2984	-1238.7671	NaN	NaN	-0.3	0.8976	0.0229	0.0202	0.0198	0.0195	0.02
0.0	0.0	0.0	969.2984	1449.2329	NaN	NaN	0.5992	0.8968	0.0231	0.0204	0.0199	0.0196	0.0202
0.0	0.0	0.0	1128.2984	1278.2329	NaN	NaN	0.5312	0.8973	0.0231	0.0202	0.0198	0.0195	0.0201
0.0	0.0	0.0	1306.2984	1020.2329	NaN	NaN	0.4385	0.8976	0.0231	0.0202	0.0197	0.0195	0.02
0.0	0.0	0.0	2070.2984	-940.7671	NaN	NaN	-0.3	0.8977	0.0231	0.0201	0.0197	0.0194	0.02
0.0	0.0	0.0	951.2984	-228.7671	NaN	NaN	-0.3	0.898	0.023	0.02	0.0196	0.0193	0.02
0.0	0.0	0.0	2011.2984	-901.7671	NaN	NaN	-0.3	0.8991	0.0227	0.0198	0.0194	0.019	0.02
0.0	0.0	0.0	3433.2984	1312.2329	NaN	NaN	0.2765	0.9003	0.0226	0.0194	0.0191	0.0186	0.0199
0.0	0.0	0.0	2796.2984	2960.2329	NaN	NaN	0.5142	0.9015	0.0225	0.0191	0.019	0.0182	0.0198
0.0	0.0	0.0	3383.2984	3948.2329	NaN	NaN	0.5385	0.9003	0.0231	0.0193	0.0192	0.0182	0.0199
0.0	0.0	0.0	1740.2984	2830.2329	NaN	NaN	0.6192	0.8999	0.0229	0.0194	0.0194	0.0187	0.0198
0.0	0.0	0.0	2878.2984	-488.7671	NaN	NaN	-0.2045	0.8989	0.0228	0.0196	0.0196	0.0192	0.0199
0.0	0.0	0.0	-151.7016	-598.7671	NaN	NaN	0.7979	0.8995	0.0224	0.0194	0.0195	0.0193	0.0199
0.0	0.0	0.0	2051.2984	-121.7671	NaN	NaN	-0.0631	0.8997	0.0224	0.0194	0.0197	0.019	0.0199
0.0	0.0	0.0	2186.2984	1727.2329	NaN	NaN	0.4413	0.9001	0.0225	0.0193	0.0198	0.0185	0.0198
0.0	0.0	0.0	2338.2984	1797.2329	NaN	NaN	0.4346	0.8996	0.0228	0.0194	0.0201	0.0184	0.0197
0.0	0.0	0.0	258.2984	2934.2329	NaN	NaN	0.9191	0.9	0.0227	0.0194	0.0201	0.0184	0.0195
0.0	0.0	0.0	746.2984	3237.2329	NaN	NaN	0.8127	0.8996	0.0229	0.0195	0.0202	0.0184	0.0194
0.0	0.0	0.0	443.2984	1124.2329	NaN	NaN	0.7172	0.9005	0.0224	0.0194	0.0201	0.0186	0.0191
0.0	0.0	0.0	443.2984	-354.7671	NaN	NaN	-0.3	0.9024	0.0215	0.019	0.0197	0.0185	0.0189
0.0	0.0	0.0	-58.7016	-337.7671	NaN	NaN	0.8519	0.9026	0.0214	0.0189	0.0199	0.0183	0.0189
0.0	0.0	0.0	757.2984	-379.7671	NaN	NaN	-0.3	0.9024	0.0215	0.019	0.0202	0.018	0.0188
0.0	0.0	0.0	1948.2984	3575.2329	NaN	NaN	0.6473	0.9007	0.0222	0.0195	0.0207	0.0178	0.0191
0.0	0.0	0.0	1575.2984	604.2329	NaN	NaN	0.2772	0.9011	0.0221	0.0194	0.0207	0.0178	0.0189
0.0	0.0	0.0	-1071.7016	958.2329	NaN	NaN	-0.3	0.9008	0.0221	0.0194	0.0208	0.0177	0.0191
0.0	0.0	0.0	624.2984	633.2329	NaN	NaN	0.5036	0.9021	0.0219	0.0193	0.0205	0.0172	0.0191
0.0	0.0	0.0	3214.2984	3756.2329	NaN	NaN	0.5389	0.8987	0.0231	0.0201	0.021	0.0172	0.0198
0.0	0.0	0.0	3337.2984	-1254.7671	NaN	NaN	-0.3	0.8998	0.0226	0.0198	0.0209	0.0176	0.0192
0.0	0.0	0.0	805.2984	1215.2329	NaN	NaN	0.6014	0.8987	0.0228	0.0201	0.0212	0.0179	0.0194
0.0	0.0	0.0	896.2984	-148.7671	NaN	NaN	-0.199	0.9007	0.022	0.0196	0.0208	0.0178	0.019
0.0	0.0	0.0	3008.2984	1190.2329	NaN	NaN	0.2835	0.8985	0.0226	0.0202	0.0213	0.0179	0.0195
0.0	0.0	0.0	-338.7016	590.2329	NaN	NaN	1.3	0.8998	0.0223	0.02	0.0211	0.0176	0.0193
0.0	0.0	0.0	1854.2984	2324.2329	NaN	NaN	0.5562	0.8969	0.0233	0.0206	0.0218	0.0175	0.0199
0.0	0.0	0.0	3535.2984	-1076.7671	NaN	NaN	-0.3	0.898	0.0232	0.0203	0.0215	0.0173	0.0197
0.0	0.0	0.0	3486.2984	1682.2329	NaN	NaN	0.3255	0.8948	0.0243	0.021	0.0222	0.0174	0.0203
0.0	0.0	0.0	3498.2984	1591.2329	NaN	NaN	0.3126	0.8976	0.0237	0.0202	0.0215	0.0174	0.0197
0.0	0.0	0.0	2465.2984	5342.2329	NaN	NaN	0.6842	0.8957	0.0243	0.0205	0.0217	0.0177	0.0201
0.0	0.0	0.0	3738.2984	960.2329	NaN	NaN	0.2044	0.8982	0.0234	0.0198	0.0212	0.018	0.0195
0.0	0.0	0.0	570.2984	1918.2329	NaN	NaN	0.7708	0.8978	0.0233	0.0199	0.0212	0.0182	0.0196
0.0	0.0	0.0	2324.2984	1024.2329	NaN	NaN	0.3059	0.8975	0.0234	0.0199	0.0212	0.0184	0.0197
0.0	0.0	0.0	4027.2984	-1385.7671	NaN	NaN	-0.3	0.8976	0.0231	0.0198	0.0212	0.0186	0.0198
0.0	0.0	0.0	2923.2984	248.2329	NaN	NaN	0.0783	0.8977	0.0229	0.0197	0.0212	0.0186	0.0199
0.0	0.0	0.0	1647.2984	-585.7671	NaN	NaN	-0.3	0.8987	0.0225	0.0195	0.021	0.0184	0.0198
0.0	0.0	0.0	747.2984	2942.2329	NaN	NaN	0.7975	0.8977	0.0232	0.0196	0.0212	0.018	0.0203
0.0	0.0	0.0	1552.2984	4015.2329	NaN	NaN	0.7212	0.8951	0.0242	0.0201	0.0218	0.0183	0.0204
0.0	0.0	0.0	328.2984	408.2329	NaN	NaN	0.5543	0.8967	0.0232	0.0199	0.0214	0.0189	0.02
0.0	0.0	0.0	1348.2984	-572.7671	NaN	NaN	-0.3	0.8973	0.0225	0.0198	0.021	0.0192	0.0201
0.0	0.0	0.0	-534.7016	-1119.7671	NaN	NaN	0.6768	0.8985	0.0221	0.0194	0.0207	0.0192	0.02
0.0	0.0	0.0	-954.7016	968.2329	NaN	NaN	1.3	0.898	0.0221	0.0196	0.021	0.0192	0.0201
0.0	0.0	0.0	-384.7016	-953.7671	NaN	NaN	0.7126	0.9002	0.0214	0.0194	0.0208	0.0186	0.0196
0.0	0.0	0.0	3320.2984	3122.2329	NaN	NaN	0.4846	0.8967	0.0226	0.0205	0.0218	0.0182	0.0202
0.0	0.0	0.0	804.2984	1975.2329	NaN	NaN	0.7106	0.8985	0.0227	0.02	0.0213	0.0176	0.0199
0.0	0.0	0.0	2711.2984	1319.2329	NaN	NaN	0.3273	0.8965	0.0234	0.0206	0.0216	0.0178	0.02
0.0	0.0	0.0	983.2984	645.2329	NaN	NaN	0.3962	0.8987	0.0226	0.0201	0.0211	0.0181	0.0195
0.0	0.0	0.0	956.2984	1237.2329	NaN	NaN	0.564	0.8987	0.0223	0.0201	0.0209	0.0183	0.0196
0.0	0.0	0.0	319.2984	-516.7671	NaN	NaN	1.3	0.9009	0.0216	0.0196	0.0205	0.0182	0.0192
0.0	0.0	0.0	2515.2984	418.2329	NaN	NaN	0.1426	0.8983	0.0223	0.0205	0.0212	0.0181	0.0196
0.0	0.0	0.0	567.2984	1326.2329	NaN	NaN	0.7004	0.8983	0.0225	0.0205	0.0212	0.018	0.0195
0.0	0.0	0.0	519.2984	-249.7671	NaN	NaN	-0.3	0.8987	0.0223	0.0204	0.0211	0.0181	0.0193
0.0	0.0	0.0	1914.2984	1396.2329	NaN	NaN	0.4218	0.8981	0.0225	0.0207	0.0212	0.0181	0.0194
0.0	0.0	0.0	-98.7016	1538.2329	NaN	NaN	1.0686	0.899	0.0223	0.0206	0.021	0.0179	0.0192
0.0	0.0	0.0	97.2984	3180.2329	NaN	NaN	0.9703	0.8981	0.0226	0.0211	0.0212	0.0177	0.0193
0.0	0.0	0.0	1519.2984	2013.2329	NaN	NaN	0.5699	0.898	0.0227	0.0213	0.0212	0.0176	0.0192
0.0	0.0	0.0	-495.7016	2379.2329	NaN	NaN	1.2632	0.8974	0.023	0.0216	0.0212	0.0177	0.0191
0.0	0.0	0.0	2517.2984	428.2329	NaN	NaN	0.1454	0.8968	0.0232	0.0216	0.0214	0.018	0.019
0.0	0.0	0.0	1104.2984	135.2329	NaN	NaN	0.1091	0.8989	0.0224	0.0206	0.021	0.0183	0.0188
0.0	0.0	0.0	-234.7016	-929.7671	NaN	NaN	0.7984	0.8996	0.022	0.0202	0.0209	0.0185	0.0189
0.0	0.0	0.0	-465.7016	198.2329	NaN	NaN	-0.3	0.898	0.0221	0.0209	0.0215	0.0184	0.0192
0.0	0.0	0.0	-932.7016	2282.2329	NaN	NaN	1.3	0.8972	0.0224	0.0213	0.0217	0.0182	0.0192
0.0	0.0	0.0	-366.7016	4350.2329	NaN	NaN	1.0921	0.8959	0.0229	0.0215	0.0221	0.0184	0.0192
0.0	0.0	0.0	3214.2984	-2247.7671	NaN	NaN	-0.3	0.8974	0.0224	0.0207	0.0218	0.0186	0.0191
0.0	0.0	0.0	823.2984	2270.2329	NaN	NaN	0.7339	0.8962	0.0226	0.021	0.0221	0.0186	0.0195
0.0	0.0	0.0	292.2984	2822.2329	NaN	NaN	0.9062	0.8958	0.0229	0.0211	0.0222	0.0184	0.0196
0.0	0.0	0.0	1233.2984	256.2329	NaN	NaN	0.172	0.8961	0.023	0.0209	0.0221	0.0184	0.0196
0.0	0.0	0.0	1088.2984	-377.7671	NaN	NaN	-0.3	0.8968	0.0228	0.0206	0.0219	0.0184	0.0194
0.0	0.0	0.0	3580.2984	3062.2329	NaN	NaN	0.461	0.8935	0.0238	0.0214	0.0226	0.0188	0.0199
0.0	0.0	0.0	-770.7016	-1721.7671	NaN	NaN	0.6908	0.8973	0.0228	0.0199	0.0216	0.0189	0.0195
0.0	0.0	0.0	-1248.7016	-1551.7671	NaN	NaN	0.5541	0.8969	0.0226	0.0199	0.022	0.0191	0.0196
0.0	0.0	0.0	386.2984	-1142.7671	NaN	NaN	1.3	0.8982	0.022	0.0197	0.022	0.0188	0.0193
0.0	0.0	0.0	868.2984	1380.2329	NaN	NaN	0.6138	0.8957	0.0225	0.0208	0.0228	0.0186	0.0197
0.0	0.0	0.0	1316.2984	3527.2329	NaN	NaN	0.7282	0.896	0.0228	0.0209	0.0227	0.0183	0.0194
0.0	0.0	0.0	1973.2984	568.2329	NaN	NaN	0.2236	0.8965	0.0226	0.0207	0.0224	0.0185	0.0192
0.0	0.0	0.0	-482.7016	-1711.7671	NaN	NaN	0.78	0.8989	0.0221	0.0199	0.0217	0.0185	0.0189
0.0	0.0	0.0	60.2984	-100.7671	NaN	NaN	1.3	0.8988	0.0219	0.0199	0.0218	0.0185	0.019
0.0	0.0	0.0	1096.2984	-682.7671	NaN	NaN	-0.3	0.8992	0.0217	0.0199	0.0219	0.0183	0.0189
0.0	0.0	0.0	1004.2984	11.2329	NaN	NaN	0.0111	0.8984	0.0217	0.0204	0.0223	0.0183	0.019
0.0	0.0	0.0	2597.2984	-1376.7671	NaN	NaN	-0.3	0.8987	0.0217	0.0203	0.0223	0.0182	0.0188
0.0	0.0	0.0	-821.7016	-518.7671	NaN	NaN	0.387	0.8998	0.0214	0.02	0.0221	0.0181	0.0187
0.0	0.0	0.0	966.2984	12.2329	NaN	NaN	0.0125	0.8992	0.0214	0.0202	0.0223	0.0181	0.0188
0.0	0.0	0.0	-765.7016	1094.2329	NaN	NaN	1.3	0.8999	0.0213	0.0201	0.0221	0.018	0.0186
0.0	0.0	0.0	-967.7016	2379.2329	NaN	NaN	1.3	0.8991	0.0216	0.0203	0.0222	0.0182	0.0186
0.0	0.0	0.0	112.2984	-741.7671	NaN	NaN	1.1784	0.9006	0.0214	0.0196	0.0218	0.0182	0.0184
0.0	0.0	0.0	2041.2984	-1302.7671	NaN	NaN	-0.3	0.8992	0.0215	0.0199	0.0222	0.0185	0.0187
0.0	0.0	0.0	-1238.7016	1036.2329	NaN	NaN	-0.3	0.8996	0.0212	0.0199	0.0221	0.0184	0.0187
0.0	0.0	0.0	4406.2984	1849.2329	NaN	NaN	0.2956	0.8981	0.0214	0.0206	0.0225	0.0183	0.019
0.0	0.0	0.0	4708.2984	1302.2329	NaN	NaN	0.2167	0.8983	0.0214	0.0208	0.0225	0.0181	0.0189
0.0	0.0	0.0	6062.2984	3574.2329	NaN	NaN	0.3709	0.8944	0.0226	0.0217	0.0233	0.0184	0.0196
0.0	0.0	0.0	5224.2984	461.2329	NaN	NaN	0.0811	0.8975	0.0221	0.0206	0.0224	0.0184	0.019
0.0	0.0	0.0	4102.2984	607.2329	NaN	NaN	0.1289	0.8969	0.0223	0.0205	0.0223	0.0187	0.0192
0.0	0.0	0.0	2674.2984	1175.2329	NaN	NaN	0.3053	0.8978	0.0221	0.02	0.022	0.0189	0.0192
0.0	0.0	0.0	224.2984	-842.7671	NaN	NaN	1.3	0.8975	0.022	0.0199	0.022	0.0192	0.0195
0.0	0.0	0.0	1928.2984	2088.2329	NaN	NaN	0.5199	0.8961	0.0222	0.0203	0.0223	0.0193	0.0198
0.0	0.0	0.0	5687.2984	-1317.7671	NaN	NaN	-0.3	0.8962	0.0221	0.0203	0.0223	0.0192	0.0199
0.0	0.0	0.0	5615.2984	-450.7671	NaN	NaN	-0.0873	0.8953	0.0223	0.0206	0.0225	0.0191	0.0202
0.0	0.0	0.0	1460.2984	1697.2329	NaN	NaN	0.5375	0.8965	0.0221	0.0203	0.0221	0.0187	0.0202
0.0	0.0	0.0	2688.2984	2590.2329	NaN	NaN	0.4907	0.8959	0.0227	0.0205	0.0221	0.0184	0.0205
0.0	0.0	0.0	5814.2984	3015.2329	NaN	NaN	0.3415	0.895	0.0232	0.0205	0.0221	0.0186	0.0206
0.0	0.0	0.0	236.2984	1577.2329	NaN	NaN	0.8697	0.8964	0.0224	0.0201	0.0216	0.0191	0.0203
0.0	0.0	0.0	343.2984	276.2329	NaN	NaN	0.4459	0.8982	0.0219	0.0194	0.021	0.0195	0.0201
0.0	0.0	0.0	-270.7016	-1947.7671	NaN	NaN	0.878	0.8979	0.0218	0.0193	0.0211	0.0198	0.0201
0.0	0.0	0.0	134.2984	2841.2329	NaN	NaN	0.9549	0.8986	0.0215	0.0194	0.0212	0.0195	0.0198
0.0	0.0	0.0	282.2984	2412.2329	NaN	NaN	0.8952	0.9	0.0211	0.0192	0.0211	0.0192	0.0194
0.0	0.0	0.0	462.2984	-1602.7671	NaN	NaN	1.3	0.9004	0.0209	0.0194	0.0211	0.0189	0.0193
0.0	0.0	0.0	-367.7016	592.2329	NaN	NaN	1.3	0.9009	0.0208	0.0196	0.021	0.0186	0.0191
0.0	0.0	0.0	1925.2984	887.2329	NaN	NaN	0.3155	0.9014	0.0207	0.0196	0.0209	0.0185	0.019
0.0	0.0	0.0	-870.7016	2514.2329	NaN	NaN	1.3	0.902	0.0206	0.0195	0.0207	0.0184	0.0189
0.0	0.0	0.0	149.2984	-1507.7671	NaN	NaN	1.1099	0.903	0.0203	0.0189	0.0203	0.0186	0.0188
0.0	0.0	0.0	1263.2984	296.2329	NaN	NaN	0.1899	0.903	0.0202	0.019	0.0204	0.0185	0.0188
0.0	0.0	0.0	1223.2984	-185.7671	NaN	NaN	-0.179	0.9033	0.0201	0.0191	0.0204	0.0183	0.0189
0.0	0.0	0.0	-25.7016	-1025.7671	NaN	NaN	0.9756	0.9049	0.0197	0.0189	0.02	0.0179	0.0186
0.0	0.0	0.0	1531.2984	5721.2329	NaN	NaN	0.7889	0.9021	0.0205	0.0198	0.0207	0.0178	0.019
0.0	0.0	0.0	605.2984	342.2329	NaN	NaN	0.3612	0.9033	0.0205	0.0193	0.0202	0.0178	0.0189
0.0	0.0	0.0	-721.7016	-1365.7671	NaN	NaN	0.6543	0.9046	0.0201	0.0189	0.0197	0.0179	0.0187
0.0	0.0	0.0	881.2984	2537.2329	NaN	NaN	0.7422	0.9037	0.0203	0.0192	0.0199	0.0179	0.019
0.0	0.0	0.0	803.2984	-807.7671	NaN	NaN	1.3	0.9042	0.0203	0.0189	0.0196	0.0179	0.0191
0.0	0.0	0.0	476.2984	2071.2329	NaN	NaN	0.813	0.9043	0.0202	0.019	0.0196	0.0178	0.0191
0.0	0.0	0.0	2742.2984	640.2329	NaN	NaN	0.1893	0.9038	0.0204	0.0192	0.0197	0.0177	0.0192
0.0	0.0	0.0	734.2984	169.2329	NaN	NaN	0.1873	0.9035	0.0205	0.0191	0.0196	0.0178	0.0194
0.0	0.0	0.0	99.2984	307.2329	NaN	NaN	0.7557	0.9038	0.0205	0.019	0.0195	0.0178	0.0194
0.0	0.0	0.0	1133.2984	1707.2329	NaN	NaN	0.601	0.9037	0.0205	0.019	0.0195	0.0177	0.0195
0.0	0.0	0.0	-232.7016	-430.7671	NaN	NaN	0.6493	0.904	0.0205	0.0189	0.0194	0.0178	0.0194
0.0	0.0	0.0	1730.2984	3815.2329	NaN	NaN	0.688	0.9044	0.0205	0.019	0.0194	0.0175	0.0192
0.0	0.0	0.0	752.2984	-50.7671	NaN	NaN	-0.0724	0.9049	0.0204	0.0188	0.0192	0.0176	0.0191
0.0	0.0	0.0	1244.2984	-165.7671	NaN	NaN	-0.1537	0.9053	0.0202	0.0188	0.0192	0.0174	0.019
0.0	0.0	0.0	1613.2984	3520.2329	NaN	NaN	0.6857	0.9052	0.0203	0.0189	0.0192	0.0174	0.0191
0.0	0.0	0.0	578.2984	1288.2329	NaN	NaN	0.6902	0.9056	0.0202	0.0187	0.0191	0.0174	0.019
0.0	0.0	0.0	1933.2984	1286.2329	NaN	NaN	0.3995	0.9054	0.0202	0.0187	0.0192	0.0175	0.0191
0.0	0.0	0.0	-74.7016	1813.2329	NaN	NaN	1.043	0.9053	0.0203	0.0186	0.0192	0.0175	0.0191
0.0	0.0	0.0	-429.7016	3383.2329	NaN	NaN	1.1455	0.9046	0.0205	0.0187	0.0194	0.0177	0.0192
0.0	0.0	0.0	520.2984	1001.2329	NaN	NaN	0.658	0.904	0.0206	0.0186	0.0195	0.0179	0.0193
0.0	0.0	0.0	1257.2984	438.2329	NaN	NaN	0.2585	0.9025	0.0209	0.0188	0.0199	0.0183	0.0196
0.0	0.0	0.0	-648.7016	590.2329	NaN	NaN	-0.3	0.9019	0.0208	0.0189	0.0199	0.0186	0.0199
0.0	0.0	0.0	1299.2984	-769.7671	NaN	NaN	-0.3	0.902	0.0206	0.019	0.0197	0.0187	0.02
0.0	0.0	0.0	214.2984	1766.2329	NaN	NaN	0.8918	0.9034	0.0201	0.0189	0.0194	0.0184	0.0198
0.0	0.0	0.0	766.2984	4487.2329	NaN	NaN	0.8541	0.9041	0.0199	0.019	0.0192	0.0182	0.0196
0.0	0.0	0.0	145.2984	2141.2329	NaN	NaN	0.9365	0.9029	0.0201	0.019	0.0193	0.0186	0.02
0.0	0.0	0.0	648.2984	1073.2329	NaN	NaN	0.6234	0.9013	0.0204	0.0192	0.0195	0.019	0.0205
0.0	0.0	0.0	387.2984	79.2329	NaN	NaN	0.1698	0.8993	0.0206	0.0196	0.0198	0.0195	0.0212
0.0	0.0	0.0	-1338.7016	520.2329	NaN	NaN	-0.3	0.8988	0.0206	0.0197	0.0198	0.0197	0.0214
0.0	0.0	0.0	797.2984	2742.2329	NaN	NaN	0.7747	0.899	0.0205	0.0198	0.0198	0.0197	0.0213
0.0	0.0	0.0	2082.2984	994.2329	NaN	NaN	0.3232	0.8992	0.0205	0.0196	0.0198	0.0196	0.0212
0.0	0.0	0.0	2937.2984	648.2329	NaN	NaN	0.1808	0.8991	0.0206	0.0197	0.0199	0.0195	0.0212
0.0	0.0	0.0	3707.2984	675.2329	NaN	NaN	0.1541	0.899	0.0208	0.0197	0.0199	0.0194	0.0212
0.0	0.0	0.0	2182.2984	904.2329	NaN	NaN	0.293	0.8986	0.021	0.0197	0.02	0.0194	0.0214
0.0	0.0	0.0	1944.2984	1387.2329	NaN	NaN	0.4164	0.8984	0.021	0.0198	0.0201	0.0193	0.0214
0.0	0.0	0.0	3844.2984	1592.2329	NaN	NaN	0.2929	0.8977	0.0212	0.0199	0.0203	0.0194	0.0215
0.0	0.0	0.0	928.2984	4179.2329	NaN	NaN	0.8182	0.897	0.0214	0.02	0.0205	0.0196	0.0215
0.0	0.0	0.0	1220.2984	1961.2329	NaN	NaN	0.6164	0.8961	0.0215	0.02	0.0208	0.0199	0.0216
0.0	0.0	0.0	1974.2984	475.2329	NaN	NaN	0.194	0.8955	0.0216	0.0201	0.021	0.0201	0.0217
0.0	0.0	0.0	515.2984	3639.2329	NaN	NaN	0.876	0.8946	0.0219	0.0204	0.0213	0.02	0.0218
0.0	0.0	0.0	1074.2984	535.2329	NaN	NaN	0.3325	0.8945	0.022	0.0204	0.0214	0.02	0.0217
0.0	0.0	0.0	287.2984	1154.2329	NaN	NaN	0.8007	0.8938	0.0221	0.0206	0.0216	0.0202	0.0218
0.0	0.0	0.0	482.2984	1731.2329	NaN	NaN	0.7821	0.8934	0.0222	0.0205	0.0218	0.0203	0.0218
0.0	0.0	0.0	516.2984	1017.2329	NaN	NaN	0.6633	0.8933	0.0221	0.0205	0.0218	0.0206	0.0217
0.0	0.0	0.0	-912.7016	485.2329	NaN	NaN	-0.3	0.8934	0.0218	0.0206	0.0218	0.0207	0.0217
0.0	0.0	0.0	1589.2984	942.2329	NaN	NaN	0.3722	0.8933	0.0216	0.0208	0.0219	0.0207	0.0217
0.0	0.0	0.0	681.2984	-109.7671	NaN	NaN	-0.1921	0.8941	0.0212	0.0207	0.0218	0.0206	0.0215
0.0	0.0	0.0	905.2984	693.2329	NaN	NaN	0.4337	0.8935	0.0213	0.0209	0.022	0.0206	0.0216
0.0	0.0	0.0	-509.7016	678.2329	NaN	NaN	1.3	0.8943	0.0211	0.0207	0.0219	0.0205	0.0215
0.0	0.0	0.0	-936.7016	1321.2329	NaN	NaN	1.3	0.8935	0.0214	0.0209	0.0222	0.0206	0.0216
0.0	0.0	0.0	379.2984	1426.2329	NaN	NaN	0.7899	0.8937	0.0214	0.0208	0.0222	0.0205	0.0215
0.0	0.0	0.0	2746.2984	2511.2329	NaN	NaN	0.4776	0.8932	0.0215	0.021	0.0224	0.0205	0.0214
0.0	0.0	0.0	2838.2984	1772.2329	NaN	NaN	0.3844	0.8931	0.0216	0.0209	0.0224	0.0205	0.0214
0.0	0.0	0.0	3277.2984	-705.7671	NaN	NaN	-0.2745	0.8938	0.0214	0.0207	0.0224	0.0205	0.0212
0.0	0.0	0.0	4375.2984	1646.2329	NaN	NaN	0.2734	0.8925	0.0217	0.0209	0.0228	0.0207	0.0214
0.0	0.0	0.0	2781.2984	163.2329	NaN	NaN	0.0554	0.8935	0.0215	0.0206	0.0225	0.0207	0.0212
0.0	0.0	0.0	7.2984	-1403.7671	NaN	NaN	1.0052	0.8944	0.0211	0.0203	0.0222	0.0208	0.0211
0.0	0.0	0.0	4116.2984	-265.7671	NaN	NaN	-0.069	0.8926	0.0216	0.0206	0.0227	0.0211	0.0214
0.0	0.0	0.0	1171.2984	1276.2329	NaN	NaN	0.5214	0.8925	0.0217	0.0205	0.0228	0.0211	0.0213
0.0	0.0	0.0	2343.2984	-51.7671	NaN	NaN	-0.0226	0.8923	0.0218	0.0205	0.023	0.0211	0.0214
0.0	0.0	0.0	1624.2984	1227.2329	NaN	NaN	0.4304	0.8923	0.0219	0.0205	0.023	0.021	0.0213
0.0	0.0	0.0	2743.2984	663.2329	NaN	NaN	0.1947	0.892	0.0221	0.0205	0.023	0.021	0.0214
0.0	0.0	0.0	3879.2984	485.2329	NaN	NaN	0.1112	0.8924	0.0222	0.0204	0.0228	0.0208	0.0214
0.0	0.0	0.0	2996.2984	429.2329	NaN	NaN	0.1253	0.8916	0.0225	0.0205	0.023	0.0209	0.0216
0.0	0.0	0.0	517.2984	1460.2329	NaN	NaN	0.7384	0.8917	0.0226	0.0203	0.0229	0.0209	0.0216
0.0	0.0	0.0	2409.2984	2008.2329	NaN	NaN	0.4546	0.8906	0.0229	0.0204	0.0229	0.0213	0.0218
0.0	0.0	0.0	-153.7016	3084.2329	NaN	NaN	1.0524	0.8908	0.0228	0.0203	0.0227	0.0215	0.0219
0.0	0.0	0.0	-2339.7016	-61.7671	NaN	NaN	0.0257	0.8904	0.0225	0.0206	0.0226	0.0218	0.0221
0.0	0.0	0.0	-172.7016	2775.2329	NaN	NaN	1.0664	0.8898	0.0223	0.0207	0.0228	0.0221	0.0224
0.0	0.0	0.0	-626.7016	-2189.7671	NaN	NaN	0.7775	0.8896	0.0221	0.0207	0.0229	0.0223	0.0225
0.0	0.0	0.0	1263.2984	1114.2329	NaN	NaN	0.4687	0.889	0.0222	0.0206	0.0232	0.0223	0.0226
0.0	0.0	0.0	5230.2984	-1081.7671	NaN	NaN	-0.2608	0.8897	0.0222	0.0204	0.0233	0.022	0.0224
0.0	0.0	0.0	2360.2984	2491.2329	NaN	NaN	0.5135	0.8892	0.0227	0.0205	0.0234	0.0218	0.0225
0.0	0.0	0.0	2863.2984	230.2329	NaN	NaN	0.0744	0.8898	0.0229	0.0202	0.0229	0.0218	0.0224
0.0	0.0	0.0	-301.7016	419.2329	NaN	NaN	1.3	0.8899	0.0229	0.0202	0.0228	0.0218	0.0224
0.0	0.0	0.0	167.2984	2747.2329	NaN	NaN	0.9426	0.8892	0.0232	0.0203	0.0229	0.0219	0.0226
0.0	0.0	0.0	-1717.7016	843.2329	NaN	NaN	-0.3	0.8897	0.023	0.0201	0.0227	0.0219	0.0225
0.0	0.0	0.0	286.2984	-384.7671	NaN	NaN	1.3	0.8889	0.0233	0.0202	0.023	0.022	0.0225
0.0	0.0	0.0	131.2984	587.2329	NaN	NaN	0.8173	0.8895	0.0232	0.0201	0.0229	0.0218	0.0224
0.0	0.0	0.0	2545.2984	363.2329	NaN	NaN	0.1249	0.8901	0.0232	0.02	0.0228	0.0216	0.0222
0.0	0.0	0.0	-426.7016	307.2329	NaN	NaN	-0.3	0.8911	0.0231	0.02	0.0225	0.0211	0.0222
0.0	0.0	0.0	1633.2984	1121.2329	NaN	NaN	0.4071	0.8918	0.0229	0.0202	0.0223	0.0206	0.0223
0.0	0.0	0.0	2850.2984	1751.2329	NaN	NaN	0.3806	0.8935	0.0225	0.02	0.0217	0.0202	0.022
0.0	0.0	0.0	2341.2984	1237.2329	NaN	NaN	0.3457	0.8944	0.0223	0.0198	0.0214	0.0201	0.0219
0.0	0.0	0.0	514.2984	-296.7671	NaN	NaN	-0.3	0.8941	0.0226	0.0195	0.0216	0.0202	0.022
0.0	0.0	0.0	-930.7016	1406.2329	NaN	NaN	1.3	0.893	0.0228	0.0195	0.022	0.0207	0.0219
0.0	0.0	0.0	-2044.7016	1127.2329	NaN	NaN	-0.3	0.8926	0.0229	0.0196	0.0221	0.0209	0.0219
0.0	0.0	0.0	-434.7016	-1073.7671	NaN	NaN	0.7118	0.8928	0.0228	0.0197	0.0221	0.0208	0.0218
0.0	0.0	0.0	-538.7016	3536.2329	NaN	NaN	1.1797	0.8932	0.0228	0.0199	0.0218	0.0205	0.0219
0.0	0.0	0.0	525.2984	906.2329	NaN	NaN	0.6331	0.894	0.0227	0.02	0.0214	0.02	0.0218
0.0	0.0	0.0	1562.2984	1230.2329	NaN	NaN	0.4405	0.8947	0.0226	0.02	0.0212	0.0198	0.0217
0.0	0.0	0.0	2841.2984	2837.2329	NaN	NaN	0.4996	0.8943	0.0228	0.0201	0.0212	0.0198	0.0218
0.0	0.0	0.0	-24.7016	-1180.7671	NaN	NaN	0.9795	0.8948	0.0226	0.0199	0.0212	0.02	0.0215
0.0	0.0	0.0	-27.7016	506.2329	NaN	NaN	1.0579	0.8947	0.0226	0.0197	0.0214	0.0202	0.0214
0.0	0.0	0.0	1498.2984	-190.7671	NaN	NaN	-0.1459	0.8945	0.0227	0.0197	0.0215	0.0203	0.0213
0.0	0.0	0.0	363.2984	-501.7671	NaN	NaN	1.3	0.8941	0.0228	0.0198	0.0216	0.0204	0.0213
0.0	0.0	0.0	2888.2984	-299.7671	NaN	NaN	-0.1158	0.8941	0.0228	0.02	0.0214	0.0203	0.0214
0.0	0.0	0.0	2491.2984	2258.2329	NaN	NaN	0.4755	0.894	0.0228	0.0203	0.0212	0.0201	0.0215
0.0	0.0	0.0	388.2984	196.2329	NaN	NaN	0.3357	0.8944	0.0227	0.0203	0.0211	0.0201	0.0214
0.0	0.0	0.0	428.2984	3021.2329	NaN	NaN	0.8758	0.8941	0.0227	0.0204	0.0213	0.0202	0.0214
0.0	0.0	0.0	-452.7016	2897.2329	NaN	NaN	1.1852	0.8934	0.0228	0.0203	0.0216	0.0205	0.0213
0.0	0.0	0.0	-2521.7016	-95.7671	NaN	NaN	0.0366	0.8929	0.0229	0.0202	0.022	0.0209	0.021
0.0	0.0	0.0	-1666.7016	-70.7671	NaN	NaN	0.0407	0.8929	0.0228	0.0202	0.0222	0.0211	0.0208
0.0	0.0	0.0	-3139.7016	1036.2329	NaN	NaN	-0.3	0.893	0.0225	0.0203	0.0221	0.0213	0.0207
0.0	0.0	0.0	-3396.7016	-1110.7671	NaN	NaN	0.2464	0.8921	0.0226	0.0207	0.022	0.0217	0.0209
0.0	0.0	0.0	-2022.7016	2050.2329	NaN	NaN	1.3	0.8918	0.0225	0.0209	0.0221	0.0218	0.021
0.0	0.0	0.0	-2392.7016	-1718.7671	NaN	NaN	0.418	0.892	0.0223	0.021	0.022	0.0216	0.0211
0.0	0.0	0.0	-2160.7016	-2222.7671	NaN	NaN	0.5071	0.8922	0.0222	0.0212	0.0219	0.0214	0.0211
0.0	0.0	0.0	-3093.7016	-2669.7671	NaN	NaN	0.4632	0.8929	0.022	0.021	0.0219	0.0213	0.0209
0.0	0.0	0.0	-2798.7016	4017.2329	NaN	NaN	1.3	0.8934	0.0219	0.0207	0.0218	0.0212	0.0208
0.0	0.0	0.0	-2210.7016	2739.2329	NaN	NaN	1.3	0.8936	0.022	0.0207	0.0218	0.0212	0.0208
0.0	0.0	0.0	-2682.7016	381.2329	NaN	NaN	-0.1656	0.8939	0.0219	0.0206	0.0218	0.0211	0.0207
0.0	0.0	0.0	-1766.7016	-402.7671	NaN	NaN	0.1857	0.894	0.0219	0.0206	0.0218	0.021	0.0206
0.0	0.0	0.0	-144.7016	2262.2329	NaN	NaN	1.0683	0.8946	0.0219	0.0205	0.0217	0.0209	0.0205
0.0	0.0	0.0	-1967.7016	1756.2329	NaN	NaN	-0.3	0.8947	0.022	0.0205	0.0216	0.0208	0.0204
0.0	0.0	0.0	-1868.7016	1142.2329	NaN	NaN	-0.3	0.8941	0.0222	0.0206	0.0217	0.021	0.0204
0.0	0.0	0.0	-1078.7016	2297.2329	NaN	NaN	1.3	0.8912	0.0229	0.0212	0.0222	0.0217	0.0208
0.0	0.0	0.0	-87.7016	-1840.7671	NaN	NaN	0.9545	0.89	0.0234	0.0214	0.0223	0.0219	0.021
0.0	0.0	0.0	-1078.7016	-211.7671	NaN	NaN	0.1641	0.8757	0.0267	0.0237	0.0248	0.025	0.024
0.0	0.0	0.0	-1539.7016	1226.2329	NaN	NaN	-0.3	0.8952	0.022	0.02	0.022	0.0218	0.019
