# Supplementary material for: DeepFRET, a software for rapid and automated single-molecule FRET data classification using deep learning
Source: eLife. 2020 Nov 3;9:e60404. doi: 10.7554/eLife.60404 (PMC7609065; doi:10.7554/eLife.60404)
Supplement: Figure 4—source data 1. [file elife-60404-fig4-data1.zip › Figure 4-source data 1/Fig_S4a/Traces/traces_all_n294/Traces_Fig2d_4mMAc_mov1_combined_tif_pair78.txt]

Exported by DeepFRET
Date: 2020-08-26, 18:13
Video filename: None
FRET pair #78
Bleaches at 1
D-Dexc-bg	A-Dexc-bg	A-Aexc-bg	D-Dexc-rw	A-Dexc-rw	A-Aexc-rw	S	E	p_bleached	p_aggregated	p_noisy	p_scrambled	p_static	p_dynamic
0.0	0.0	0.0	6509.4018	2050.9925	NaN	NaN	0.2396	0.4292	0.0477	0.0288	0.4189	0.0338	0.0416
0.0	0.0	0.0	6028.4018	2904.9925	NaN	NaN	0.3252	0.5754	0.0471	0.0178	0.2978	0.0342	0.0277
0.0	0.0	0.0	5938.4018	3581.9925	NaN	NaN	0.3762	0.6325	0.0411	0.0201	0.2437	0.0297	0.0328
0.0	0.0	0.0	4850.4018	1854.9925	NaN	NaN	0.2766	0.6914	0.0412	0.0182	0.1955	0.0269	0.0269
0.0	0.0	0.0	6976.4018	2016.9925	NaN	NaN	0.2243	0.6999	0.0385	0.0197	0.1884	0.0257	0.0279
0.0	0.0	0.0	8663.4018	4912.9925	NaN	NaN	0.3619	0.685	0.0429	0.019	0.1999	0.0268	0.0263
0.0	0.0	0.0	6901.4018	3308.9925	NaN	NaN	0.3241	0.7016	0.0423	0.0188	0.1864	0.0257	0.0251
0.0	0.0	0.0	9502.4018	988.9925	NaN	NaN	0.0943	0.6827	0.0478	0.0193	0.1992	0.0265	0.0245
0.0	0.0	0.0	5056.4018	2472.9925	NaN	NaN	0.3284	0.7133	0.0468	0.0181	0.173	0.0262	0.0226
0.0	0.0	0.0	7697.4018	2229.9925	NaN	NaN	0.2246	0.7049	0.0491	0.0188	0.177	0.027	0.0232
0.0	0.0	0.0	4491.4018	2592.9925	NaN	NaN	0.366	0.7104	0.0504	0.0185	0.1705	0.0278	0.0224
0.0	0.0	0.0	3663.4018	1347.9925	NaN	NaN	0.269	0.7277	0.0473	0.018	0.1565	0.0282	0.0221
0.0	0.0	0.0	9864.4018	765.9925	NaN	NaN	0.0721	0.706	0.0537	0.0191	0.1678	0.0297	0.0237
0.0	0.0	0.0	5779.4018	-686.0075	NaN	NaN	-0.1347	0.7342	0.0479	0.0184	0.1467	0.0296	0.0232
0.0	0.0	0.0	4328.4018	3618.9925	NaN	NaN	0.4554	0.7167	0.0532	0.0195	0.1551	0.0308	0.0246
0.0	0.0	0.0	5486.4018	1990.9925	NaN	NaN	0.2663	0.7442	0.0478	0.0188	0.1343	0.0308	0.0241
0.0	0.0	0.0	7279.4018	1849.9925	NaN	NaN	0.2026	0.7263	0.0531	0.02	0.1433	0.0325	0.0247
0.0	0.0	0.0	3959.4018	641.9925	NaN	NaN	0.1395	0.7509	0.0475	0.0191	0.1258	0.0317	0.025
0.0	0.0	0.0	5102.4018	272.9925	NaN	NaN	0.0508	0.749	0.0479	0.0192	0.1268	0.0316	0.0255
0.0	0.0	0.0	5488.4018	-144.0075	NaN	NaN	-0.0269	0.7375	0.0498	0.0191	0.1357	0.0314	0.0265
0.0	0.0	0.0	5151.4018	3398.9925	NaN	NaN	0.3975	0.7059	0.0546	0.0199	0.1612	0.0319	0.0266
0.0	0.0	0.0	5781.4018	2984.9925	NaN	NaN	0.3405	0.6957	0.0556	0.0202	0.169	0.0327	0.0267
0.0	0.0	0.0	4448.4018	775.9925	NaN	NaN	0.1485	0.708	0.0506	0.0203	0.1633	0.0322	0.0257
0.0	0.0	0.0	4810.4018	-69.0075	NaN	NaN	-0.0146	0.6922	0.0518	0.0211	0.1756	0.0335	0.026
0.0	0.0	0.0	4858.4018	1585.9925	NaN	NaN	0.2461	0.697	0.0485	0.0209	0.1752	0.033	0.0253
0.0	0.0	0.0	8274.4018	3236.9925	NaN	NaN	0.2812	0.6482	0.0542	0.023	0.2119	0.0358	0.0269
0.0	0.0	0.0	5360.4018	-195.0075	NaN	NaN	-0.0378	0.6752	0.0504	0.0219	0.1924	0.0348	0.0253
0.0	0.0	0.0	5366.4018	3771.9925	NaN	NaN	0.4128	0.6289	0.0543	0.0242	0.2276	0.0374	0.0276
0.0	0.0	0.0	4409.4018	1856.9925	NaN	NaN	0.2963	0.6548	0.0527	0.0222	0.2085	0.037	0.0249
0.0	0.0	0.0	4089.4018	1956.9925	NaN	NaN	0.3237	0.6316	0.0561	0.0232	0.2243	0.0389	0.0259
0.0	0.0	0.0	4519.4018	1031.9925	NaN	NaN	0.1859	0.6557	0.0547	0.0213	0.2055	0.0385	0.0243
0.0	0.0	0.0	7443.4018	3596.9925	NaN	NaN	0.3258	0.616	0.0612	0.022	0.2337	0.0416	0.0254
0.0	0.0	0.0	6149.4018	1325.9925	NaN	NaN	0.1774	0.6593	0.0605	0.0198	0.1949	0.0418	0.0237
0.0	0.0	0.0	5460.4018	4925.9925	NaN	NaN	0.4743	0.654	0.0641	0.0208	0.1913	0.0441	0.0258
0.0	0.0	0.0	7618.4018	2276.9925	NaN	NaN	0.2301	0.6794	0.0627	0.02	0.167	0.0451	0.0259
0.0	0.0	0.0	6337.4018	2414.9925	NaN	NaN	0.2759	0.6338	0.081	0.023	0.1831	0.053	0.026
0.0	0.0	0.0	6223.4018	1481.9925	NaN	NaN	0.1923	0.6614	0.0809	0.0231	0.1508	0.0592	0.0246
0.0	0.0	0.0	2787.4018	-659.0075	NaN	NaN	-0.3	0.6049	0.1055	0.0299	0.1681	0.0675	0.0241
0.0	0.0	0.0	4949.4018	1346.9925	NaN	NaN	0.2139	0.6685	0.0882	0.0249	0.1218	0.0738	0.0228
0.0	0.0	0.0	5482.4018	1898.9925	NaN	NaN	0.2573	0.5998	0.1211	0.0345	0.162	0.0644	0.0183
0.0	0.0	0.0	5267.4018	4342.9925	NaN	NaN	0.4519	0.4384	0.1876	0.0353	0.2447	0.0751	0.0189
0.0	0.0	0.0	5257.4018	1530.9925	NaN	NaN	0.2255	0.3604	0.2158	0.0303	0.29	0.083	0.0205
0.0	0.0	0.0	21211.4018	10390.9925	NaN	NaN	0.3288	0.2468	0.2263	0.0373	0.3838	0.0768	0.0291
0.0	0.0	0.0	23901.4018	7060.9925	NaN	NaN	0.2281	0.2238	0.2298	0.0362	0.4058	0.0746	0.0298
0.0	0.0	0.0	27947.4018	7663.9925	NaN	NaN	0.2152	0.2025	0.2385	0.0375	0.4153	0.0752	0.031
0.0	0.0	0.0	21878.4018	8392.9925	NaN	NaN	0.2773	0.1764	0.2481	0.0406	0.43	0.0728	0.0321
0.0	0.0	0.0	22331.4018	8862.9925	NaN	NaN	0.2841	0.1663	0.244	0.0401	0.4472	0.0715	0.0309
0.0	0.0	0.0	22366.4018	11278.9925	NaN	NaN	0.3352	0.1529	0.246	0.0414	0.4601	0.0683	0.0314
0.0	0.0	0.0	25675.4018	9153.9925	NaN	NaN	0.2628	0.1431	0.2501	0.0418	0.4655	0.0683	0.0313
0.0	0.0	0.0	27522.4018	7118.9925	NaN	NaN	0.2055	0.144	0.2528	0.0405	0.463	0.0689	0.0307
0.0	0.0	0.0	23076.4018	9251.9925	NaN	NaN	0.2862	0.1386	0.2542	0.0403	0.4671	0.0692	0.0307
0.0	0.0	0.0	23078.4018	8753.9925	NaN	NaN	0.275	0.1306	0.2661	0.0403	0.463	0.0695	0.0304
0.0	0.0	0.0	24633.4018	10054.9925	NaN	NaN	0.2899	0.1203	0.284	0.0417	0.4552	0.0681	0.0308
0.0	0.0	0.0	28045.4018	5141.9925	NaN	NaN	0.1549	0.1126	0.2921	0.0418	0.4551	0.0681	0.0303
0.0	0.0	0.0	25021.4018	6913.9925	NaN	NaN	0.2165	0.0981	0.3117	0.0446	0.4484	0.0663	0.0309
0.0	0.0	0.0	26334.4018	7965.9925	NaN	NaN	0.2322	0.0824	0.3254	0.0472	0.4502	0.0631	0.0317
0.0	0.0	0.0	26080.4018	8115.9925	NaN	NaN	0.2373	0.0693	0.3448	0.05	0.4444	0.0578	0.0337
0.0	0.0	0.0	21735.4018	5789.9925	NaN	NaN	0.2104	0.064	0.3627	0.0501	0.4336	0.0552	0.0344
0.0	0.0	0.0	20930.4018	6622.9925	NaN	NaN	0.2404	0.0622	0.3693	0.0501	0.4289	0.0536	0.0359
0.0	0.0	0.0	24592.4018	8128.9925	NaN	NaN	0.2484	0.0599	0.3955	0.0525	0.4029	0.051	0.0382
0.0	0.0	0.0	23182.4018	9175.9925	NaN	NaN	0.2836	0.0623	0.4047	0.0522	0.3917	0.0509	0.0382
0.0	0.0	0.0	26721.4018	7481.9925	NaN	NaN	0.2187	0.0643	0.4272	0.052	0.3682	0.0505	0.0378
0.0	0.0	0.0	25202.4018	6237.9925	NaN	NaN	0.1984	0.066	0.4273	0.0526	0.3668	0.0493	0.0379
0.0	0.0	0.0	20581.4018	2016.9925	NaN	NaN	0.0893	0.0674	0.4373	0.0525	0.3573	0.0481	0.0374
0.0	0.0	0.0	23489.4018	7412.9925	NaN	NaN	0.2399	0.068	0.4369	0.0536	0.3567	0.047	0.0378
0.0	0.0	0.0	21752.4018	5425.9925	NaN	NaN	0.1996	0.0697	0.4416	0.0539	0.3498	0.0476	0.0375
0.0	0.0	0.0	24461.4018	7574.9925	NaN	NaN	0.2364	0.0711	0.4391	0.055	0.3498	0.0475	0.0373
0.0	0.0	0.0	22739.4018	6512.9925	NaN	NaN	0.2226	0.0729	0.4423	0.0548	0.3443	0.0487	0.0369
0.0	0.0	0.0	22393.4018	5088.9925	NaN	NaN	0.1852	0.0738	0.4319	0.0567	0.3519	0.0484	0.0373
0.0	0.0	0.0	20747.4018	7865.9925	NaN	NaN	0.2749	0.0749	0.4325	0.0564	0.3513	0.0483	0.0367
0.0	0.0	0.0	21933.4018	6789.9925	NaN	NaN	0.2364	0.0752	0.4218	0.0577	0.36	0.0481	0.0371
0.0	0.0	0.0	21829.4018	8814.9925	NaN	NaN	0.2877	0.0759	0.4137	0.0569	0.3692	0.0477	0.0366
0.0	0.0	0.0	24017.4018	6937.9925	NaN	NaN	0.2241	0.0759	0.4069	0.057	0.3758	0.0474	0.0371
0.0	0.0	0.0	20776.4018	6685.9925	NaN	NaN	0.2435	0.0782	0.3875	0.0554	0.3956	0.0467	0.0367
0.0	0.0	0.0	26636.4018	4876.9925	NaN	NaN	0.1548	0.0781	0.3762	0.0536	0.4112	0.0443	0.0366
0.0	0.0	0.0	20447.4018	8891.9925	NaN	NaN	0.3031	0.0821	0.3436	0.0495	0.4467	0.0432	0.0348
0.0	0.0	0.0	23007.4018	8778.9925	NaN	NaN	0.2762	0.0842	0.3239	0.0475	0.4705	0.0404	0.0335
0.0	0.0	0.0	24608.4018	5017.9925	NaN	NaN	0.1694	0.0911	0.2757	0.0426	0.521	0.0388	0.0308
0.0	0.0	0.0	9532.4018	3589.9925	NaN	NaN	0.2736	0.097	0.243	0.0396	0.5548	0.0363	0.0293
0.0	0.0	0.0	19352.4018	5952.9925	NaN	NaN	0.2352	0.1001	0.2196	0.037	0.5803	0.0352	0.0278
0.0	0.0	0.0	20807.4018	5077.9925	NaN	NaN	0.1962	0.097	0.2208	0.0371	0.5815	0.035	0.0286
0.0	0.0	0.0	26329.4018	8246.9925	NaN	NaN	0.2385	0.0954	0.2162	0.0359	0.5902	0.0342	0.0281
0.0	0.0	0.0	19405.4018	8514.9925	NaN	NaN	0.305	0.0943	0.2115	0.0348	0.5959	0.0356	0.0279
0.0	0.0	0.0	22174.4018	4548.9925	NaN	NaN	0.1702	0.0922	0.2222	0.0364	0.5854	0.0353	0.0286
0.0	0.0	0.0	21623.4018	8454.9925	NaN	NaN	0.2811	0.0925	0.217	0.0357	0.5912	0.0357	0.028
0.0	0.0	0.0	24547.4018	3477.9925	NaN	NaN	0.1241	0.0912	0.2247	0.0371	0.5827	0.0358	0.0285
0.0	0.0	0.0	23715.4018	5948.9925	NaN	NaN	0.2005	0.091	0.2257	0.0375	0.5808	0.0366	0.0285
0.0	0.0	0.0	22833.4018	4715.9925	NaN	NaN	0.1712	0.088	0.2368	0.0388	0.5698	0.0372	0.0294
0.0	0.0	0.0	22190.4018	5520.9925	NaN	NaN	0.1992	0.0875	0.2398	0.0393	0.565	0.0389	0.0294
0.0	0.0	0.0	24743.4018	5920.9925	NaN	NaN	0.1931	0.0845	0.2562	0.0414	0.5483	0.0388	0.0309
0.0	0.0	0.0	24837.4018	3184.9925	NaN	NaN	0.1137	0.0835	0.2552	0.0415	0.5484	0.0402	0.0312
0.0	0.0	0.0	19483.4018	6069.9925	NaN	NaN	0.2375	0.0827	0.2694	0.0427	0.5342	0.0393	0.0319
0.0	0.0	0.0	22276.4018	7175.9925	NaN	NaN	0.2436	0.0821	0.2742	0.0429	0.5285	0.0398	0.0326
0.0	0.0	0.0	20666.4018	6651.9925	NaN	NaN	0.2435	0.0822	0.2818	0.0436	0.5192	0.0399	0.0333
0.0	0.0	0.0	19892.4018	7859.9925	NaN	NaN	0.2832	0.0813	0.2922	0.0446	0.5082	0.0392	0.0345
0.0	0.0	0.0	23052.4018	5549.9925	NaN	NaN	0.194	0.0816	0.2935	0.0449	0.5048	0.0401	0.0351
0.0	0.0	0.0	22678.4018	7319.9925	NaN	NaN	0.244	0.081	0.3082	0.047	0.4876	0.0397	0.0365
0.0	0.0	0.0	18060.4018	4799.9925	NaN	NaN	0.21	0.0814	0.3099	0.0473	0.4843	0.0402	0.0369
0.0	0.0	0.0	20427.4018	6336.9925	NaN	NaN	0.2368	0.0806	0.3205	0.0486	0.4717	0.0409	0.0376
0.0	0.0	0.0	23741.4018	9481.9925	NaN	NaN	0.2854	0.0813	0.3315	0.0501	0.4573	0.0416	0.0382
0.0	0.0	0.0	22914.4018	6602.9925	NaN	NaN	0.2237	0.0835	0.3442	0.0506	0.4422	0.0416	0.0378
0.0	0.0	0.0	24107.4018	5625.9925	NaN	NaN	0.1892	0.0841	0.3506	0.051	0.4347	0.0418	0.0378
0.0	0.0	0.0	18426.4018	6719.9925	NaN	NaN	0.2672	0.0859	0.3605	0.0515	0.4219	0.0427	0.0375
0.0	0.0	0.0	24657.4018	6346.9925	NaN	NaN	0.2047	0.0863	0.3692	0.0525	0.4119	0.0425	0.0376
0.0	0.0	0.0	23298.4018	6368.9925	NaN	NaN	0.2147	0.0864	0.369	0.0523	0.4117	0.043	0.0375
0.0	0.0	0.0	19119.4018	7166.9925	NaN	NaN	0.2727	0.087	0.3778	0.0524	0.4029	0.0428	0.0371
0.0	0.0	0.0	24328.4018	8133.9925	NaN	NaN	0.2506	0.0857	0.3775	0.0534	0.4028	0.0429	0.0377
0.0	0.0	0.0	24381.4018	8316.9925	NaN	NaN	0.2544	0.0859	0.3811	0.0532	0.3994	0.043	0.0374
0.0	0.0	0.0	21475.4018	8640.9925	NaN	NaN	0.2869	0.086	0.3808	0.053	0.4008	0.0424	0.037
0.0	0.0	0.0	23577.4018	3543.9925	NaN	NaN	0.1307	0.0858	0.38	0.0531	0.4012	0.0429	0.0371
0.0	0.0	0.0	23623.4018	5365.9925	NaN	NaN	0.1851	0.0855	0.3799	0.0536	0.4009	0.0429	0.0372
0.0	0.0	0.0	22675.4018	8082.9925	NaN	NaN	0.2628	0.0846	0.379	0.0541	0.4012	0.0433	0.0378
0.0	0.0	0.0	20350.4018	5714.9925	NaN	NaN	0.2193	0.0845	0.3706	0.0542	0.4097	0.0432	0.0378
0.0	0.0	0.0	20389.4018	6633.9925	NaN	NaN	0.2455	0.0838	0.3692	0.054	0.4124	0.043	0.0375
0.0	0.0	0.0	22489.4018	5557.9925	NaN	NaN	0.1982	0.0833	0.355	0.0543	0.4271	0.0428	0.0375
0.0	0.0	0.0	21743.4018	8123.9925	NaN	NaN	0.272	0.0824	0.3455	0.0536	0.4397	0.0422	0.0366
0.0	0.0	0.0	25019.4018	6734.9925	NaN	NaN	0.2121	0.0811	0.3259	0.0533	0.4617	0.0417	0.0363
0.0	0.0	0.0	23695.4018	4906.9925	NaN	NaN	0.1716	0.0812	0.3046	0.0517	0.4858	0.0412	0.0355
0.0	0.0	0.0	29060.4018	8189.9925	NaN	NaN	0.2199	0.0802	0.2862	0.0501	0.5088	0.0396	0.0352
0.0	0.0	0.0	20973.4018	6104.9925	NaN	NaN	0.2255	0.0806	0.2581	0.0471	0.5416	0.0381	0.0346
0.0	0.0	0.0	22062.4018	8742.9925	NaN	NaN	0.2838	0.0801	0.2422	0.0444	0.5633	0.0359	0.0342
0.0	0.0	0.0	25206.4018	6045.9925	NaN	NaN	0.1935	0.0806	0.2172	0.0416	0.5923	0.0349	0.0334
0.0	0.0	0.0	23402.4018	5552.9925	NaN	NaN	0.1918	0.081	0.2024	0.0398	0.6098	0.0335	0.0335
0.0	0.0	0.0	22392.4018	6833.9925	NaN	NaN	0.2338	0.0837	0.1791	0.0364	0.6355	0.0327	0.0325
0.0	0.0	0.0	21954.4018	4673.9925	NaN	NaN	0.1755	0.085	0.1657	0.0349	0.6493	0.0321	0.033
0.0	0.0	0.0	23524.4018	2018.9925	NaN	NaN	0.079	0.0883	0.1508	0.0325	0.6642	0.0318	0.0323
0.0	0.0	0.0	26304.4018	7553.9925	NaN	NaN	0.2231	0.0898	0.1413	0.031	0.6738	0.0317	0.0324
0.0	0.0	0.0	29015.4018	7099.9925	NaN	NaN	0.1966	0.092	0.1361	0.03	0.6775	0.0318	0.0327
0.0	0.0	0.0	23333.4018	6012.9925	NaN	NaN	0.2049	0.0949	0.1264	0.0278	0.6875	0.0317	0.0317
0.0	0.0	0.0	21999.4018	9831.9925	NaN	NaN	0.3089	0.0955	0.1234	0.0268	0.6911	0.0317	0.0315
0.0	0.0	0.0	23892.4018	8664.9925	NaN	NaN	0.2661	0.097	0.121	0.0262	0.6924	0.0322	0.0311
0.0	0.0	0.0	20103.4018	6681.9925	NaN	NaN	0.2495	0.099	0.1175	0.0258	0.6945	0.0328	0.0303
0.0	0.0	0.0	21031.4018	5981.9925	NaN	NaN	0.2214	0.1002	0.1127	0.0248	0.6997	0.0333	0.0293
0.0	0.0	0.0	22642.4018	8753.9925	NaN	NaN	0.2788	0.1001	0.1148	0.0252	0.6969	0.0335	0.0295
0.0	0.0	0.0	22621.4018	4278.9925	NaN	NaN	0.1591	0.101	0.1143	0.0252	0.6966	0.0337	0.0291
0.0	0.0	0.0	22453.4018	6973.9925	NaN	NaN	0.237	0.1001	0.1152	0.0255	0.6964	0.0337	0.0291
0.0	0.0	0.0	22477.4018	8236.9925	NaN	NaN	0.2682	0.0998	0.1182	0.0262	0.6927	0.0339	0.0294
0.0	0.0	0.0	20346.4018	8791.9925	NaN	NaN	0.3017	0.1004	0.1219	0.0274	0.6863	0.0342	0.0298
0.0	0.0	0.0	23991.4018	2495.9925	NaN	NaN	0.0942	0.1026	0.1216	0.028	0.6837	0.0349	0.0292
0.0	0.0	0.0	19665.4018	6359.9925	NaN	NaN	0.2444	0.1035	0.1235	0.0289	0.6798	0.0354	0.0289
0.0	0.0	0.0	21743.4018	7170.9925	NaN	NaN	0.248	0.102	0.1331	0.0313	0.6687	0.0354	0.0295
0.0	0.0	0.0	24013.4018	5152.9925	NaN	NaN	0.1767	0.0985	0.1404	0.0329	0.6642	0.0345	0.0294
0.0	0.0	0.0	25471.4018	3961.9925	NaN	NaN	0.1346	0.0935	0.1565	0.0362	0.6499	0.0336	0.0303
0.0	0.0	0.0	18696.4018	8279.9925	NaN	NaN	0.3069	0.0906	0.1658	0.0383	0.6416	0.0332	0.0304
0.0	0.0	0.0	19638.4018	8075.9925	NaN	NaN	0.2914	0.0881	0.1817	0.0415	0.6238	0.0336	0.0314
0.0	0.0	0.0	24464.4018	8709.9925	NaN	NaN	0.2626	0.0861	0.1914	0.044	0.6116	0.0346	0.0323
0.0	0.0	0.0	23139.4018	10155.9925	NaN	NaN	0.305	0.0861	0.2031	0.047	0.5942	0.0364	0.0332
0.0	0.0	0.0	30637.4018	8977.9925	NaN	NaN	0.2266	0.0868	0.2121	0.0499	0.5795	0.0382	0.0334
0.0	0.0	0.0	21748.4018	8317.9925	NaN	NaN	0.2767	0.0844	0.2257	0.0528	0.5622	0.0403	0.0345
0.0	0.0	0.0	26395.4018	7889.9925	NaN	NaN	0.2301	0.0848	0.2403	0.056	0.5423	0.0419	0.0346
0.0	0.0	0.0	24972.4018	8013.9925	NaN	NaN	0.2429	0.0798	0.2551	0.0586	0.5263	0.0444	0.0359
0.0	0.0	0.0	25184.4018	4544.9925	NaN	NaN	0.1529	0.0787	0.2723	0.0605	0.506	0.0462	0.0363
0.0	0.0	0.0	24041.4018	9070.9925	NaN	NaN	0.2739	0.0765	0.2762	0.0619	0.5017	0.0469	0.0369
0.0	0.0	0.0	25155.4018	6931.9925	NaN	NaN	0.216	0.0743	0.2919	0.0634	0.4837	0.0487	0.0379
0.0	0.0	0.0	21905.4018	4481.9925	NaN	NaN	0.1699	0.0733	0.2933	0.0646	0.4816	0.0486	0.0385
0.0	0.0	0.0	26421.4018	6477.9925	NaN	NaN	0.1969	0.0718	0.3016	0.0655	0.4722	0.0495	0.0395
0.0	0.0	0.0	24238.4018	6904.9925	NaN	NaN	0.2217	0.0708	0.3042	0.0666	0.4683	0.0498	0.0402
0.0	0.0	0.0	21680.4018	6215.9925	NaN	NaN	0.2228	0.0712	0.309	0.0671	0.4621	0.0497	0.0409
0.0	0.0	0.0	27890.4018	7545.9925	NaN	NaN	0.2129	0.0705	0.3105	0.0682	0.4592	0.0499	0.0417
0.0	0.0	0.0	23174.4018	7269.9925	NaN	NaN	0.2388	0.0705	0.3153	0.0691	0.4521	0.0505	0.0424
0.0	0.0	0.0	21561.4018	4978.9925	NaN	NaN	0.1876	0.0708	0.315	0.0704	0.4498	0.0505	0.0434
0.0	0.0	0.0	22911.4018	6394.9925	NaN	NaN	0.2182	0.0715	0.3129	0.0711	0.4488	0.0516	0.0441
0.0	0.0	0.0	22830.4018	6193.9925	NaN	NaN	0.2134	0.072	0.3116	0.0727	0.4458	0.0527	0.0451
0.0	0.0	0.0	21812.4018	7843.9925	NaN	NaN	0.2645	0.0746	0.3036	0.0729	0.4503	0.053	0.0456
0.0	0.0	0.0	22001.4018	4540.9925	NaN	NaN	0.1711	0.077	0.2945	0.0737	0.4544	0.0543	0.0461
0.0	0.0	0.0	21933.4018	6034.9925	NaN	NaN	0.2158	0.0807	0.2833	0.0735	0.4614	0.0548	0.0463
0.0	0.0	0.0	20648.4018	8674.9925	NaN	NaN	0.2958	0.084	0.2735	0.0732	0.4672	0.0555	0.0466
0.0	0.0	0.0	22110.4018	3567.9925	NaN	NaN	0.1389	0.088	0.2603	0.0721	0.4782	0.0553	0.0462
0.0	0.0	0.0	20416.4018	8214.9925	NaN	NaN	0.2869	0.0921	0.2468	0.0699	0.4916	0.0542	0.0453
0.0	0.0	0.0	20852.4018	10824.9925	NaN	NaN	0.3417	0.0943	0.2379	0.0679	0.5014	0.0538	0.0446
0.0	0.0	0.0	24896.4018	6344.9925	NaN	NaN	0.2031	0.0963	0.2289	0.0661	0.5118	0.053	0.0439
0.0	0.0	0.0	26395.4018	7043.9925	NaN	NaN	0.2106	0.0983	0.2228	0.0645	0.5187	0.0522	0.0436
0.0	0.0	0.0	25739.4018	6201.9925	NaN	NaN	0.1942	0.1005	0.2172	0.0633	0.5238	0.0518	0.0433
0.0	0.0	0.0	20271.4018	6437.9925	NaN	NaN	0.241	0.1022	0.2132	0.0629	0.5273	0.0514	0.0431
0.0	0.0	0.0	17705.4018	4946.9925	NaN	NaN	0.2184	0.1015	0.2114	0.0623	0.5305	0.0516	0.0428
0.0	0.0	0.0	20581.4018	8893.9925	NaN	NaN	0.3017	0.1004	0.2127	0.0628	0.5287	0.0524	0.043
0.0	0.0	0.0	25815.4018	9297.9925	NaN	NaN	0.2648	0.1002	0.213	0.0628	0.5287	0.0523	0.043
0.0	0.0	0.0	21910.4018	7135.9925	NaN	NaN	0.2457	0.1018	0.2086	0.0626	0.5325	0.0519	0.0426
0.0	0.0	0.0	20342.4018	3222.9925	NaN	NaN	0.1368	0.1034	0.2053	0.0621	0.5357	0.0513	0.0422
0.0	0.0	0.0	23882.4018	8625.9925	NaN	NaN	0.2653	0.1026	0.206	0.0614	0.536	0.0518	0.0422
0.0	0.0	0.0	23859.4018	8861.9925	NaN	NaN	0.2708	0.1049	0.2007	0.0607	0.5407	0.0512	0.0419
0.0	0.0	0.0	23530.4018	8214.9925	NaN	NaN	0.2588	0.1089	0.1909	0.0592	0.5504	0.0499	0.0408
0.0	0.0	0.0	19743.4018	6948.9925	NaN	NaN	0.2603	0.1126	0.1817	0.0583	0.5577	0.0497	0.04
0.0	0.0	0.0	21323.4018	7261.9925	NaN	NaN	0.254	0.1174	0.1766	0.0581	0.5584	0.0493	0.0401
0.0	0.0	0.0	23889.4018	4569.9925	NaN	NaN	0.1606	0.1211	0.1685	0.0573	0.5639	0.0491	0.0401
0.0	0.0	0.0	18222.4018	1724.9925	NaN	NaN	0.0865	0.1242	0.1617	0.0563	0.5693	0.0486	0.0399
0.0	0.0	0.0	21946.4018	6839.9925	NaN	NaN	0.2376	0.1231	0.1595	0.0561	0.5728	0.0486	0.04
0.0	0.0	0.0	21695.4018	4835.9925	NaN	NaN	0.1823	0.1215	0.1538	0.0549	0.5813	0.0485	0.04
0.0	0.0	0.0	22585.4018	6835.9925	NaN	NaN	0.2323	0.1268	0.142	0.0521	0.5924	0.0468	0.0398
0.0	0.0	0.0	20599.4018	4723.9925	NaN	NaN	0.1865	0.1297	0.1309	0.0489	0.6055	0.0459	0.039
0.0	0.0	0.0	21654.4018	4062.9925	NaN	NaN	0.158	0.1343	0.1224	0.0465	0.6136	0.0448	0.0384
0.0	0.0	0.0	19639.4018	7282.9925	NaN	NaN	0.2705	0.1352	0.1146	0.0433	0.6259	0.0442	0.0368
0.0	0.0	0.0	21619.4018	3551.9925	NaN	NaN	0.1411	0.1376	0.1079	0.0407	0.6342	0.0441	0.0355
0.0	0.0	0.0	20997.4018	6721.9925	NaN	NaN	0.2425	0.1436	0.101	0.0385	0.6388	0.0443	0.0338
0.0	0.0	0.0	19361.4018	3508.9925	NaN	NaN	0.1534	0.1512	0.0958	0.037	0.6388	0.0452	0.0322
0.0	0.0	0.0	15390.4018	2296.9925	NaN	NaN	0.1299	0.1582	0.0923	0.0352	0.638	0.0456	0.0308
0.0	0.0	0.0	20424.4018	4099.9925	NaN	NaN	0.1672	0.16	0.0923	0.0337	0.6387	0.0451	0.0301
0.0	0.0	0.0	26734.4018	2631.9925	NaN	NaN	0.0896	0.1607	0.0926	0.0317	0.6403	0.0448	0.0299
0.0	0.0	0.0	21889.4018	4670.9925	NaN	NaN	0.1759	0.1642	0.0938	0.031	0.6366	0.0447	0.0296
0.0	0.0	0.0	24597.4018	6901.9925	NaN	NaN	0.2191	0.166	0.0945	0.0303	0.6348	0.0449	0.0294
0.0	0.0	0.0	22108.4018	4152.9925	NaN	NaN	0.1581	0.1689	0.0957	0.0302	0.6299	0.0458	0.0295
0.0	0.0	0.0	21861.4018	5820.9925	NaN	NaN	0.2103	0.1744	0.0986	0.031	0.6206	0.0465	0.029
0.0	0.0	0.0	22823.4018	6580.9925	NaN	NaN	0.2238	0.1755	0.0998	0.0309	0.6172	0.0475	0.0292
0.0	0.0	0.0	20713.4018	3051.9925	NaN	NaN	0.1284	0.1807	0.1027	0.0317	0.6071	0.0487	0.029
0.0	0.0	0.0	23624.4018	6148.9925	NaN	NaN	0.2065	0.1821	0.1044	0.032	0.6029	0.0495	0.029
0.0	0.0	0.0	26785.4018	5934.9925	NaN	NaN	0.1814	0.1819	0.1055	0.0322	0.6007	0.0503	0.0294
0.0	0.0	0.0	22349.4018	4552.9925	NaN	NaN	0.1692	0.1848	0.1077	0.033	0.5942	0.051	0.0294
0.0	0.0	0.0	22113.4018	5919.9925	NaN	NaN	0.2112	0.1844	0.1092	0.0334	0.5918	0.0517	0.0295
0.0	0.0	0.0	16893.4018	4204.9925	NaN	NaN	0.1993	0.184	0.111	0.0338	0.589	0.0523	0.0299
0.0	0.0	0.0	18581.4018	6652.9925	NaN	NaN	0.2636	0.1838	0.1136	0.0343	0.5859	0.0526	0.03
0.0	0.0	0.0	19754.4018	8858.9925	NaN	NaN	0.3096	0.18	0.1151	0.0339	0.5875	0.053	0.0305
0.0	0.0	0.0	20100.4018	3396.9925	NaN	NaN	0.1446	0.1809	0.119	0.0353	0.5802	0.0537	0.0309
0.0	0.0	0.0	22250.4018	3783.9925	NaN	NaN	0.1453	0.1799	0.1219	0.0358	0.577	0.054	0.0314
0.0	0.0	0.0	19739.4018	5470.9925	NaN	NaN	0.217	0.1756	0.1262	0.0357	0.5766	0.0539	0.0321
0.0	0.0	0.0	19363.4018	5092.9925	NaN	NaN	0.2082	0.1733	0.1306	0.0366	0.5727	0.0539	0.0328
0.0	0.0	0.0	20407.4018	6126.9925	NaN	NaN	0.2309	0.1692	0.1346	0.0371	0.5726	0.0532	0.0333
0.0	0.0	0.0	20180.4018	8290.9925	NaN	NaN	0.2912	0.1649	0.1373	0.0381	0.573	0.0527	0.0339
0.0	0.0	0.0	18134.4018	10372.9925	NaN	NaN	0.3639	0.1629	0.1397	0.04	0.5702	0.0525	0.0347
0.0	0.0	0.0	18997.4018	6583.9925	NaN	NaN	0.2574	0.1606	0.1397	0.0414	0.5708	0.0522	0.0352
0.0	0.0	0.0	19720.4018	3640.9925	NaN	NaN	0.1559	0.1575	0.1379	0.0423	0.5747	0.052	0.0356
0.0	0.0	0.0	18448.4018	6181.9925	NaN	NaN	0.251	0.1526	0.1413	0.0433	0.5756	0.0509	0.0362
0.0	0.0	0.0	17950.4018	4291.9925	NaN	NaN	0.193	0.1431	0.1475	0.0447	0.5784	0.0492	0.0371
0.0	0.0	0.0	18370.4018	6770.9925	NaN	NaN	0.2693	0.1379	0.1492	0.0454	0.5825	0.0476	0.0373
0.0	0.0	0.0	18410.4018	7275.9925	NaN	NaN	0.2833	0.1345	0.1464	0.0463	0.5888	0.0463	0.0376
0.0	0.0	0.0	22991.4018	5725.9925	NaN	NaN	0.1994	0.132	0.1419	0.0464	0.5959	0.0454	0.0384
0.0	0.0	0.0	21407.4018	10620.9925	NaN	NaN	0.3316	0.1329	0.1343	0.0458	0.6036	0.045	0.0384
0.0	0.0	0.0	26264.4018	9627.9925	NaN	NaN	0.2682	0.135	0.1273	0.0449	0.6091	0.045	0.0388
0.0	0.0	0.0	21647.4018	5357.9925	NaN	NaN	0.1984	0.1388	0.1198	0.0427	0.6154	0.0454	0.0379
0.0	0.0	0.0	23304.4018	7436.9925	NaN	NaN	0.2419	0.1465	0.1149	0.0399	0.616	0.0463	0.0365
0.0	0.0	0.0	22761.4018	6861.9925	NaN	NaN	0.2316	0.153	0.1096	0.0372	0.6171	0.0478	0.0352
0.0	0.0	0.0	21125.4018	4315.9925	NaN	NaN	0.1696	0.1595	0.1063	0.0356	0.6155	0.049	0.0342
0.0	0.0	0.0	19281.4018	6812.9925	NaN	NaN	0.2611	0.1653	0.1027	0.0342	0.6149	0.0498	0.0332
0.0	0.0	0.0	19880.4018	4839.9925	NaN	NaN	0.1958	0.1695	0.1026	0.0339	0.6104	0.0505	0.0332
0.0	0.0	0.0	22898.4018	4246.9925	NaN	NaN	0.1565	0.1729	0.1036	0.0338	0.605	0.0515	0.0333
0.0	0.0	0.0	19364.4018	5421.9925	NaN	NaN	0.2187	0.1778	0.1058	0.0343	0.5959	0.0528	0.0334
0.0	0.0	0.0	18108.4018	6020.9925	NaN	NaN	0.2495	0.1819	0.1091	0.0355	0.5851	0.0544	0.034
0.0	0.0	0.0	15393.4018	7562.9925	NaN	NaN	0.3295	0.1876	0.1122	0.0371	0.5724	0.0559	0.0348
0.0	0.0	0.0	14638.4018	4690.9925	NaN	NaN	0.2427	0.1955	0.1152	0.0389	0.557	0.0577	0.0357
0.0	0.0	0.0	15953.4018	5608.9925	NaN	NaN	0.2601	0.1974	0.1154	0.0402	0.5516	0.0587	0.0368
0.0	0.0	0.0	19192.4018	4702.9925	NaN	NaN	0.1968	0.1909	0.1162	0.0409	0.5559	0.0589	0.0371
0.0	0.0	0.0	20015.4018	5309.9925	NaN	NaN	0.2097	0.1822	0.1158	0.0415	0.564	0.0592	0.0374
0.0	0.0	0.0	19390.4018	5438.9925	NaN	NaN	0.2191	0.165	0.1136	0.0429	0.5785	0.0615	0.0385
0.0	0.0	0.0	18660.4018	3768.9925	NaN	NaN	0.168	0.1445	0.1136	0.0446	0.5947	0.0633	0.0393
0.0	0.0	0.0	18211.4018	3213.9925	NaN	NaN	0.15	0.128	0.1142	0.0424	0.6087	0.066	0.0406
0.0	0.0	0.0	20525.4018	10318.9925	NaN	NaN	0.3346	0.1008	0.1142	0.04	0.6376	0.0645	0.0428
0.0	0.0	0.0	20072.4018	5873.9925	NaN	NaN	0.2264	0.0851	0.1062	0.0389	0.6597	0.0656	0.0445
0.0	0.0	0.0	19353.4018	5671.9925	NaN	NaN	0.2266	0.0771	0.0976	0.0389	0.672	0.07	0.0444
0.0	0.0	0.0	17570.4018	6393.9925	NaN	NaN	0.2668	0.072	0.0926	0.0403	0.6741	0.0763	0.0448
0.0	0.0	0.0	19647.4018	4612.9925	NaN	NaN	0.1901	0.0685	0.092	0.0425	0.6687	0.0827	0.0456
0.0	0.0	0.0	19921.4018	5575.9925	NaN	NaN	0.2187	0.0672	0.0913	0.044	0.6653	0.0868	0.0455
0.0	0.0	0.0	18392.4018	7410.9925	NaN	NaN	0.2872	0.0661	0.092	0.0454	0.6615	0.0894	0.0455
0.0	0.0	0.0	21216.4018	5728.9925	NaN	NaN	0.2126	0.0658	0.0938	0.0456	0.6605	0.0884	0.0458
0.0	0.0	0.0	19449.4018	7565.9925	NaN	NaN	0.2801	0.065	0.0954	0.0468	0.6568	0.0903	0.0458
0.0	0.0	0.0	19259.4018	5393.9925	NaN	NaN	0.2188	0.0646	0.0973	0.0473	0.6541	0.0911	0.0456
0.0	0.0	0.0	18385.4018	5105.9925	NaN	NaN	0.2174	0.0646	0.0986	0.0475	0.6525	0.0915	0.0453
0.0	0.0	0.0	14718.4018	6611.9925	NaN	NaN	0.31	0.0645	0.0991	0.0478	0.6513	0.0924	0.045
0.0	0.0	0.0	17957.4018	7321.9925	NaN	NaN	0.2896	0.0645	0.1001	0.0478	0.6505	0.0921	0.045
0.0	0.0	0.0	16812.4018	2740.9925	NaN	NaN	0.1402	0.065	0.1016	0.0484	0.6476	0.0922	0.0452
0.0	0.0	0.0	17382.4018	5810.9925	NaN	NaN	0.2505	0.0651	0.104	0.0495	0.6431	0.0929	0.0455
0.0	0.0	0.0	16061.4018	6428.9925	NaN	NaN	0.2859	0.0655	0.1065	0.0497	0.6402	0.0926	0.0455
0.0	0.0	0.0	15363.4018	6413.9925	NaN	NaN	0.2945	0.0666	0.1112	0.0509	0.6336	0.0916	0.0461
0.0	0.0	0.0	21951.4018	7071.9925	NaN	NaN	0.2437	0.0671	0.1139	0.0515	0.6309	0.0905	0.0461
0.0	0.0	0.0	20192.4018	3390.9925	NaN	NaN	0.1438	0.0677	0.1178	0.0514	0.6297	0.0863	0.0471
0.0	0.0	0.0	17010.4018	3129.9925	NaN	NaN	0.1554	0.0696	0.124	0.0524	0.6241	0.082	0.0479
0.0	0.0	0.0	19345.4018	4190.9925	NaN	NaN	0.1781	0.0688	0.126	0.0522	0.6246	0.0807	0.0478
0.0	0.0	0.0	18851.4018	5229.9925	NaN	NaN	0.2172	0.0694	0.1326	0.0526	0.619	0.0775	0.0489
0.0	0.0	0.0	18415.4018	2877.9925	NaN	NaN	0.1352	0.0705	0.1367	0.053	0.6148	0.0758	0.0492
0.0	0.0	0.0	21548.4018	5579.9925	NaN	NaN	0.2057	0.0698	0.1373	0.0525	0.6155	0.0756	0.0493
0.0	0.0	0.0	18337.4018	3656.9925	NaN	NaN	0.1663	0.0709	0.1404	0.0522	0.613	0.0733	0.0502
0.0	0.0	0.0	15714.4018	4712.9925	NaN	NaN	0.2307	0.0713	0.1412	0.0524	0.6115	0.073	0.0506
0.0	0.0	0.0	20869.4018	4108.9925	NaN	NaN	0.1645	0.0703	0.1369	0.052	0.6155	0.075	0.0503
0.0	0.0	0.0	18595.4018	5284.9925	NaN	NaN	0.2213	0.0702	0.136	0.0519	0.6159	0.075	0.051
0.0	0.0	0.0	17997.4018	4905.9925	NaN	NaN	0.2142	0.0704	0.1339	0.0521	0.6164	0.0763	0.051
0.0	0.0	0.0	22321.4018	4518.9925	NaN	NaN	0.1684	0.0694	0.128	0.0513	0.6221	0.0785	0.0508
0.0	0.0	0.0	21854.4018	8031.9925	NaN	NaN	0.2688	0.0696	0.1263	0.0509	0.6234	0.0788	0.0511
0.0	0.0	0.0	18534.4018	5958.9925	NaN	NaN	0.2433	0.0696	0.1215	0.0505	0.6265	0.0809	0.0509
0.0	0.0	0.0	23379.4018	5911.9925	NaN	NaN	0.2018	0.0687	0.117	0.0499	0.6301	0.0842	0.0501
0.0	0.0	0.0	19347.4018	6169.9925	NaN	NaN	0.2418	0.0682	0.112	0.0487	0.6353	0.0862	0.0496
0.0	0.0	0.0	20748.4018	4059.9925	NaN	NaN	0.1637	0.0685	0.1099	0.0486	0.6353	0.0878	0.0498
0.0	0.0	0.0	23238.4018	5825.9925	NaN	NaN	0.2005	0.0672	0.1057	0.0485	0.6377	0.092	0.049
0.0	0.0	0.0	16871.4018	3567.9925	NaN	NaN	0.1746	0.0668	0.1027	0.048	0.6395	0.0942	0.0489
0.0	0.0	0.0	21322.4018	4489.9925	NaN	NaN	0.1739	0.0667	0.0992	0.0476	0.6413	0.0965	0.0487
0.0	0.0	0.0	24250.4018	8851.9925	NaN	NaN	0.2674	0.0648	0.0964	0.0479	0.6415	0.1011	0.0482
0.0	0.0	0.0	22414.4018	4522.9925	NaN	NaN	0.1679	0.0658	0.0935	0.0467	0.6447	0.1008	0.0485
0.0	0.0	0.0	23437.4018	4143.9925	NaN	NaN	0.1502	0.0644	0.0877	0.0467	0.6453	0.1082	0.0477
0.0	0.0	0.0	21574.4018	9819.9925	NaN	NaN	0.3128	0.0628	0.0859	0.0468	0.6439	0.1139	0.0466
0.0	0.0	0.0	23507.4018	7362.9925	NaN	NaN	0.2385	0.0646	0.0844	0.0469	0.6412	0.117	0.0459
0.0	0.0	0.0	21175.4018	7775.9925	NaN	NaN	0.2686	0.0681	0.0831	0.0489	0.6309	0.1254	0.0436
0.0	0.0	0.0	19975.4018	7722.9925	NaN	NaN	0.2788	0.071	0.0826	0.0506	0.6196	0.1343	0.042
0.0	0.0	0.0	18377.4018	2697.9925	NaN	NaN	0.128	0.0717	0.0797	0.0493	0.617	0.1421	0.0402
0.0	0.0	0.0	22376.4018	5727.9925	NaN	NaN	0.2038	0.073	0.0767	0.0487	0.607	0.1556	0.039
0.0	0.0	0.0	21206.4018	4348.9925	NaN	NaN	0.1702	0.0723	0.0738	0.0482	0.6011	0.1667	0.038
0.0	0.0	0.0	20446.4018	4697.9925	NaN	NaN	0.1868	0.0717	0.0723	0.0471	0.5967	0.1748	0.0373
0.0	0.0	0.0	19023.4018	7283.9925	NaN	NaN	0.2769	0.0699	0.0702	0.0451	0.5938	0.1841	0.0368
0.0	0.0	0.0	20412.4018	5625.9925	NaN	NaN	0.2161	0.0661	0.0693	0.0433	0.5949	0.1898	0.0367
0.0	0.0	0.0	18022.4018	8030.9925	NaN	NaN	0.3083	0.0613	0.0665	0.0407	0.605	0.1892	0.0373
0.0	0.0	0.0	20575.4018	8644.9925	NaN	NaN	0.2959	0.0553	0.0625	0.0395	0.612	0.1921	0.0385
0.0	0.0	0.0	20768.4018	7250.9925	NaN	NaN	0.2588	0.0485	0.0585	0.0395	0.6251	0.1883	0.04
0.0	0.0	0.0	13575.4018	5168.9925	NaN	NaN	0.2758	0.0439	0.0536	0.038	0.6412	0.1819	0.0414
0.0	0.0	0.0	19373.4018	6555.9925	NaN	NaN	0.2528	0.0396	0.0507	0.0374	0.6463	0.1836	0.0425
0.0	0.0	0.0	20407.4018	3856.9925	NaN	NaN	0.159	0.0365	0.0484	0.0358	0.6607	0.1758	0.0428
0.0	0.0	0.0	24285.4018	4391.9925	NaN	NaN	0.1532	0.0347	0.0464	0.035	0.6628	0.1777	0.0435
0.0	0.0	0.0	21462.4018	4381.9925	NaN	NaN	0.1696	0.0329	0.0456	0.0342	0.6686	0.1751	0.0436
0.0	0.0	0.0	19063.4018	3546.9925	NaN	NaN	0.1569	0.0322	0.0448	0.0336	0.6722	0.1732	0.0441
0.0	0.0	0.0	19371.4018	6763.9925	NaN	NaN	0.2588	0.0316	0.0443	0.033	0.6719	0.1748	0.0442
0.0	0.0	0.0	20915.4018	7344.9925	NaN	NaN	0.2599	0.0314	0.0445	0.0328	0.6731	0.1738	0.0444
0.0	0.0	0.0	16919.4018	7361.9925	NaN	NaN	0.3032	0.0315	0.0441	0.0327	0.6722	0.1747	0.0448
0.0	0.0	0.0	20855.4018	6845.9925	NaN	NaN	0.2471	0.0316	0.0452	0.033	0.6664	0.1785	0.0452
0.0	0.0	0.0	20171.4018	5257.9925	NaN	NaN	0.2068	0.0322	0.0455	0.0328	0.6657	0.1785	0.0453
0.0	0.0	0.0	21848.4018	8624.9925	NaN	NaN	0.283	0.0324	0.0467	0.0332	0.6561	0.1855	0.046
0.0	0.0	0.0	19899.4018	7656.9925	NaN	NaN	0.2779	0.0331	0.0472	0.0327	0.6574	0.184	0.0456
0.0	0.0	0.0	20336.4018	8510.9925	NaN	NaN	0.295	0.0334	0.0479	0.0335	0.6486	0.19	0.0465
0.0	0.0	0.0	19267.4018	4753.9925	NaN	NaN	0.1979	0.0335	0.0482	0.0335	0.6491	0.1892	0.0465
0.0	0.0	0.0	19068.4018	7267.9925	NaN	NaN	0.276	0.0341	0.0483	0.0336	0.6466	0.1907	0.0467
0.0	0.0	0.0	22289.4018	5074.9925	NaN	NaN	0.1855	0.034	0.0489	0.0343	0.6417	0.1937	0.0473
0.0	0.0	0.0	20873.4018	5790.9925	NaN	NaN	0.2172	0.0345	0.0489	0.0338	0.6432	0.1923	0.0473
0.0	0.0	0.0	17733.4018	8462.9925	NaN	NaN	0.3231	0.0345	0.0487	0.0343	0.6387	0.1963	0.0476
0.0	0.0	0.0	20232.4018	4864.9925	NaN	NaN	0.1938	0.0346	0.0486	0.0339	0.6412	0.1944	0.0473
0.0	0.0	0.0	24989.4018	5753.9925	NaN	NaN	0.1872	0.0344	0.0483	0.0341	0.638	0.1976	0.0477
0.0	0.0	0.0	20209.4018	7664.9925	NaN	NaN	0.275	0.0342	0.0472	0.0334	0.644	0.1942	0.047
0.0	0.0	0.0	19815.4018	4600.9925	NaN	NaN	0.1884	0.0339	0.0469	0.0341	0.6417	0.1961	0.0473
0.0	0.0	0.0	15655.4018	5698.9925	NaN	NaN	0.2669	0.0338	0.0461	0.0333	0.645	0.1946	0.0471
0.0	0.0	0.0	20150.4018	7212.9925	NaN	NaN	0.2636	0.0338	0.0465	0.0337	0.6438	0.1956	0.0467
0.0	0.0	0.0	21574.4018	5807.9925	NaN	NaN	0.2121	0.0339	0.0461	0.0337	0.6458	0.1935	0.047
0.0	0.0	0.0	22858.4018	5193.9925	NaN	NaN	0.1852	0.034	0.0463	0.0347	0.6454	0.1927	0.0469
0.0	0.0	0.0	16692.4018	2661.9925	NaN	NaN	0.1375	0.0339	0.0457	0.0356	0.6493	0.188	0.0475
0.0	0.0	0.0	18386.4018	4221.9925	NaN	NaN	0.1867	0.034	0.0456	0.0361	0.6504	0.1863	0.0476
0.0	0.0	0.0	19165.4018	4510.9925	NaN	NaN	0.1905	0.0338	0.0458	0.0363	0.6521	0.1848	0.0472
0.0	0.0	0.0	16107.4018	5018.9925	NaN	NaN	0.2376	0.0342	0.0458	0.036	0.6564	0.1806	0.0469
0.0	0.0	0.0	19686.4018	3298.9925	NaN	NaN	0.1435	0.0341	0.0462	0.036	0.6496	0.1869	0.0471
0.0	0.0	0.0	19031.4018	4850.9925	NaN	NaN	0.2031	0.0338	0.0469	0.0355	0.6547	0.1828	0.0463
0.0	0.0	0.0	19337.4018	2239.9925	NaN	NaN	0.1038	0.0339	0.0471	0.0349	0.6512	0.1855	0.0474
0.0	0.0	0.0	18108.4018	8667.9925	NaN	NaN	0.3237	0.0337	0.0471	0.0348	0.6527	0.1845	0.0473
0.0	0.0	0.0	15320.4018	4582.9925	NaN	NaN	0.2303	0.0333	0.0474	0.035	0.6516	0.1839	0.0488
0.0	0.0	0.0	17206.4018	6606.9925	NaN	NaN	0.2774	0.0331	0.0469	0.0344	0.6561	0.1806	0.0488
0.0	0.0	0.0	18377.4018	5578.9925	NaN	NaN	0.2329	0.0326	0.0474	0.0351	0.6532	0.1822	0.0495
0.0	0.0	0.0	21011.4018	6397.9925	NaN	NaN	0.2334	0.0321	0.0479	0.0351	0.6572	0.1781	0.0497
0.0	0.0	0.0	19775.4018	4766.9925	NaN	NaN	0.1942	0.0318	0.0478	0.0351	0.6574	0.1773	0.0505
0.0	0.0	0.0	18294.4018	7317.9925	NaN	NaN	0.2857	0.0314	0.0478	0.0356	0.6578	0.1778	0.0496
0.0	0.0	0.0	19820.4018	3908.9925	NaN	NaN	0.1647	0.0312	0.0476	0.0348	0.663	0.1726	0.0507
0.0	0.0	0.0	17724.4018	3094.9925	NaN	NaN	0.1487	0.031	0.0468	0.0344	0.6622	0.1761	0.0495
0.0	0.0	0.0	20976.4018	9445.9925	NaN	NaN	0.3105	0.0309	0.0467	0.0338	0.6648	0.1743	0.0494
0.0	0.0	0.0	22475.4018	4391.9925	NaN	NaN	0.1635	0.031	0.0462	0.0333	0.6623	0.1781	0.0491
0.0	0.0	0.0	19568.4018	6241.9925	NaN	NaN	0.2418	0.0312	0.0457	0.0326	0.6624	0.1802	0.0479
0.0	0.0	0.0	21663.4018	5511.9925	NaN	NaN	0.2028	0.0315	0.0458	0.0322	0.656	0.1868	0.0478
0.0	0.0	0.0	18558.4018	5498.9925	NaN	NaN	0.2286	0.0322	0.0458	0.0312	0.6542	0.1899	0.0466
0.0	0.0	0.0	19674.4018	6571.9925	NaN	NaN	0.2504	0.0323	0.0465	0.0315	0.6445	0.1985	0.0466
0.0	0.0	0.0	13295.4018	2936.9925	NaN	NaN	0.1809	0.0327	0.0462	0.0306	0.6477	0.197	0.0458
0.0	0.0	0.0	18729.4018	4415.9925	NaN	NaN	0.1908	0.0331	0.0466	0.031	0.6369	0.2066	0.0458
0.0	0.0	0.0	15380.4018	4791.9925	NaN	NaN	0.2376	0.0334	0.0472	0.0306	0.6361	0.2077	0.045
0.0	0.0	0.0	13744.4018	4824.9925	NaN	NaN	0.2598	0.0342	0.0478	0.0303	0.6314	0.2115	0.0447
0.0	0.0	0.0	17182.4018	4831.9925	NaN	NaN	0.2195	0.0347	0.0487	0.0304	0.6228	0.2187	0.0447
0.0	0.0	0.0	16733.4018	7018.9925	NaN	NaN	0.2955	0.0351	0.0491	0.0299	0.625	0.2169	0.0441
0.0	0.0	0.0	16066.4018	5135.9925	NaN	NaN	0.2422	0.035	0.0489	0.0301	0.6222	0.2193	0.0445
0.0	0.0	0.0	17946.4018	4266.9925	NaN	NaN	0.1921	0.0352	0.0491	0.0298	0.6202	0.2218	0.044
0.0	0.0	0.0	19322.4018	4512.9925	NaN	NaN	0.1893	0.035	0.049	0.0298	0.6217	0.2204	0.0441
0.0	0.0	0.0	20053.4018	4333.9925	NaN	NaN	0.1777	0.0351	0.0487	0.0296	0.6204	0.2221	0.0441
0.0	0.0	0.0	20468.4018	7715.9925	NaN	NaN	0.2738	0.0349	0.0489	0.0295	0.6187	0.2239	0.0441
0.0	0.0	0.0	16764.4018	6158.9925	NaN	NaN	0.2687	0.0348	0.0487	0.0294	0.6214	0.2212	0.0445
0.0	0.0	0.0	17327.4018	6253.9925	NaN	NaN	0.2652	0.0346	0.0483	0.0297	0.6199	0.2226	0.0449
0.0	0.0	0.0	19649.4018	4414.9925	NaN	NaN	0.1835	0.0343	0.0483	0.0297	0.6222	0.2206	0.0449
0.0	0.0	0.0	19534.4018	4012.9925	NaN	NaN	0.1704	0.0342	0.0479	0.0299	0.624	0.2188	0.0452
0.0	0.0	0.0	17668.4018	4793.9925	NaN	NaN	0.2134	0.0339	0.0476	0.0302	0.6243	0.2187	0.0453
0.0	0.0	0.0	19729.4018	3725.9925	NaN	NaN	0.1589	0.0338	0.0476	0.0303	0.627	0.2161	0.0452
0.0	0.0	0.0	18304.4018	5419.9925	NaN	NaN	0.2285	0.0336	0.0473	0.0305	0.6278	0.2153	0.0455
0.0	0.0	0.0	17726.4018	7267.9925	NaN	NaN	0.2908	0.0333	0.0472	0.0305	0.6303	0.2131	0.0456
0.0	0.0	0.0	16666.4018	4039.9925	NaN	NaN	0.1951	0.0333	0.0468	0.0305	0.6332	0.2108	0.0454
0.0	0.0	0.0	19892.4018	3547.9925	NaN	NaN	0.1514	0.0331	0.0468	0.0305	0.6334	0.2109	0.0453
0.0	0.0	0.0	20632.4018	2616.9925	NaN	NaN	0.1126	0.0331	0.0466	0.0305	0.6358	0.209	0.0451
0.0	0.0	0.0	22720.4018	4947.9925	NaN	NaN	0.1788	0.0332	0.0467	0.0303	0.6343	0.2106	0.0449
0.0	0.0	0.0	20571.4018	5905.9925	NaN	NaN	0.2231	0.0332	0.0467	0.0303	0.6352	0.2103	0.0443
0.0	0.0	0.0	18359.4018	5191.9925	NaN	NaN	0.2205	0.0335	0.0468	0.0299	0.6309	0.2145	0.0443
0.0	0.0	0.0	15906.4018	5996.9925	NaN	NaN	0.2738	0.0337	0.0474	0.0297	0.6292	0.2164	0.0436
0.0	0.0	0.0	16354.4018	5743.9925	NaN	NaN	0.2599	0.0344	0.0477	0.0292	0.6245	0.2207	0.0436
0.0	0.0	0.0	19853.4018	4583.9925	NaN	NaN	0.1876	0.0346	0.0483	0.0295	0.6206	0.2237	0.0433
0.0	0.0	0.0	13895.4018	3462.9925	NaN	NaN	0.1995	0.0351	0.0479	0.0295	0.6185	0.2254	0.0437
0.0	0.0	0.0	13589.4018	3277.9925	NaN	NaN	0.1943	0.0354	0.048	0.0297	0.6124	0.2307	0.0438
0.0	0.0	0.0	18931.4018	3833.9925	NaN	NaN	0.1684	0.0361	0.0491	0.0293	0.6066	0.2355	0.0434
0.0	0.0	0.0	14018.4018	5751.9925	NaN	NaN	0.2909	0.0372	0.0499	0.029	0.6007	0.2402	0.043
0.0	0.0	0.0	20652.4018	3885.9925	NaN	NaN	0.1584	0.0374	0.0512	0.0292	0.5908	0.2481	0.0433
0.0	0.0	0.0	15478.4018	8194.9925	NaN	NaN	0.3462	0.0381	0.0516	0.0289	0.5924	0.2459	0.0431
0.0	0.0	0.0	16520.4018	2900.9925	NaN	NaN	0.1494	0.0383	0.0519	0.0295	0.5865	0.2503	0.0437
0.0	0.0	0.0	17382.4018	5786.9925	NaN	NaN	0.2498	0.0384	0.052	0.0292	0.588	0.2488	0.0436
0.0	0.0	0.0	17355.4018	5101.9925	NaN	NaN	0.2272	0.0384	0.0524	0.0295	0.5859	0.2498	0.044
0.0	0.0	0.0	14159.4018	5655.9925	NaN	NaN	0.2854	0.0387	0.0517	0.0295	0.5889	0.2472	0.044
0.0	0.0	0.0	24118.4018	5441.9925	NaN	NaN	0.1841	0.0383	0.0521	0.0297	0.5832	0.2523	0.0444
0.0	0.0	0.0	17407.4018	7179.9925	NaN	NaN	0.292	0.038	0.0508	0.0296	0.5931	0.2441	0.0443
0.0	0.0	0.0	19402.4018	6211.9925	NaN	NaN	0.2425	0.0383	0.0507	0.0296	0.5857	0.2508	0.0449
0.0	0.0	0.0	20834.4018	7742.9925	NaN	NaN	0.2709	0.038	0.0506	0.0295	0.5891	0.2481	0.0447
0.0	0.0	0.0	16952.4018	3203.9925	NaN	NaN	0.159	0.0383	0.05	0.0293	0.5884	0.2491	0.0449
0.0	0.0	0.0	18544.4018	6643.9925	NaN	NaN	0.2638	0.0384	0.0499	0.0293	0.5865	0.251	0.045
0.0	0.0	0.0	18450.4018	7003.9925	NaN	NaN	0.2752	0.0389	0.0494	0.029	0.5865	0.2515	0.0448
0.0	0.0	0.0	20668.4018	6530.9925	NaN	NaN	0.2401	0.0387	0.0493	0.0293	0.5847	0.2527	0.0452
0.0	0.0	0.0	13446.4018	3787.9925	NaN	NaN	0.2198	0.0393	0.0485	0.029	0.5859	0.2523	0.045
0.0	0.0	0.0	22356.4018	5144.9925	NaN	NaN	0.1871	0.0396	0.0492	0.029	0.5794	0.2581	0.0447
0.0	0.0	0.0	16946.4018	6159.9925	NaN	NaN	0.2666	0.0399	0.0488	0.0288	0.5856	0.2525	0.0445
0.0	0.0	0.0	21821.4018	5059.9925	NaN	NaN	0.1882	0.0406	0.0489	0.0287	0.5789	0.2581	0.0447
0.0	0.0	0.0	21122.4018	7797.9925	NaN	NaN	0.2696	0.0403	0.0488	0.0289	0.5817	0.256	0.0443
0.0	0.0	0.0	17174.4018	6907.9925	NaN	NaN	0.2868	0.0417	0.0483	0.0287	0.5818	0.255	0.0445
0.0	0.0	0.0	16173.4018	4032.9925	NaN	NaN	0.1996	0.0414	0.0482	0.0295	0.5768	0.2598	0.0444
0.0	0.0	0.0	13033.4018	6735.9925	NaN	NaN	0.3407	0.0424	0.0482	0.0284	0.5811	0.2563	0.0437
0.0	0.0	0.0	18309.4018	4011.9925	NaN	NaN	0.1797	0.0425	0.0477	0.0289	0.5779	0.2593	0.0436
0.0	0.0	0.0	20404.4018	7747.9925	NaN	NaN	0.2752	0.0428	0.0475	0.0286	0.58	0.2581	0.043
0.0	0.0	0.0	19140.4018	5175.9925	NaN	NaN	0.2129	0.0432	0.047	0.0289	0.5814	0.256	0.0434
0.0	0.0	0.0	17655.4018	4491.9925	NaN	NaN	0.2028	0.0438	0.0466	0.0294	0.58	0.2565	0.0437
0.0	0.0	0.0	18198.4018	5448.9925	NaN	NaN	0.2304	0.0446	0.0472	0.0298	0.5778	0.2567	0.0438
0.0	0.0	0.0	15636.4018	1473.9925	NaN	NaN	0.0861	0.0463	0.0474	0.0309	0.5788	0.2521	0.0446
0.0	0.0	0.0	17656.4018	6528.9925	NaN	NaN	0.27	0.0474	0.0478	0.0323	0.5749	0.2528	0.0448
0.0	0.0	0.0	17843.4018	6962.9925	NaN	NaN	0.2807	0.0465	0.0479	0.0318	0.5827	0.2463	0.0448
0.0	0.0	0.0	19054.4018	7572.9925	NaN	NaN	0.2844	0.0458	0.0469	0.0321	0.5896	0.2403	0.0453
0.0	0.0	0.0	18440.4018	8661.9925	NaN	NaN	0.3196	0.0441	0.047	0.0321	0.5968	0.2342	0.0457
0.0	0.0	0.0	13246.4018	6597.9925	NaN	NaN	0.3325	0.0436	0.0467	0.0322	0.6068	0.2239	0.0467
0.0	0.0	0.0	14338.4018	7075.9925	NaN	NaN	0.3304	0.0432	0.047	0.034	0.6072	0.2213	0.0473
0.0	0.0	0.0	20789.4018	7435.9925	NaN	NaN	0.2635	0.0432	0.0473	0.0346	0.6141	0.2128	0.048
0.0	0.0	0.0	14339.4018	6608.9925	NaN	NaN	0.3155	0.0449	0.0468	0.0363	0.6133	0.2104	0.0484
0.0	0.0	0.0	20468.4018	5902.9925	NaN	NaN	0.2238	0.0451	0.0472	0.0367	0.608	0.2147	0.0483
0.0	0.0	0.0	16583.4018	6675.9925	NaN	NaN	0.287	0.0439	0.0467	0.0352	0.6125	0.2147	0.047
0.0	0.0	0.0	15765.4018	5394.9925	NaN	NaN	0.255	0.0427	0.0462	0.0345	0.6142	0.2156	0.0468
0.0	0.0	0.0	19741.4018	4452.9925	NaN	NaN	0.1841	0.0413	0.0451	0.0338	0.6169	0.2164	0.0466
0.0	0.0	0.0	18312.4018	4107.9925	NaN	NaN	0.1832	0.0402	0.0447	0.0329	0.6196	0.2162	0.0465
0.0	0.0	0.0	15909.4018	5145.9925	NaN	NaN	0.2444	0.0391	0.0437	0.033	0.6189	0.2183	0.047
0.0	0.0	0.0	16251.4018	7600.9925	NaN	NaN	0.3187	0.0382	0.0432	0.0319	0.6193	0.2206	0.0469
0.0	0.0	0.0	20338.4018	5597.9925	NaN	NaN	0.2158	0.038	0.0431	0.0319	0.6197	0.2203	0.0471
0.0	0.0	0.0	17293.4018	5598.9925	NaN	NaN	0.2446	0.0379	0.0421	0.033	0.6183	0.221	0.0477
0.0	0.0	0.0	23836.4018	4400.9925	NaN	NaN	0.1559	0.0376	0.0421	0.0332	0.6173	0.2215	0.0482
0.0	0.0	0.0	15854.4018	6517.9925	NaN	NaN	0.2913	0.038	0.0417	0.0332	0.6206	0.2191	0.0475
0.0	0.0	0.0	15823.4018	5476.9925	NaN	NaN	0.2571	0.0383	0.0419	0.0334	0.6164	0.2221	0.0479
0.0	0.0	0.0	19910.4018	5929.9925	NaN	NaN	0.2295	0.0386	0.0423	0.0336	0.6182	0.2199	0.0475
0.0	0.0	0.0	19791.4018	3595.9925	NaN	NaN	0.1538	0.0406	0.0419	0.0362	0.6136	0.219	0.0487
0.0	0.0	0.0	18086.4018	8290.9925	NaN	NaN	0.3143	0.0427	0.0419	0.0368	0.6132	0.2161	0.0492
0.0	0.0	0.0	14759.4018	2235.9925	NaN	NaN	0.1316	0.0455	0.0425	0.0361	0.6049	0.2229	0.0482
0.0	0.0	0.0	20816.4018	3009.9925	NaN	NaN	0.1263	0.0447	0.0439	0.0326	0.6033	0.2285	0.0469
0.0	0.0	0.0	23902.4018	9537.9925	NaN	NaN	0.2852	0.0437	0.0447	0.0304	0.6022	0.2337	0.0453
0.0	0.0	0.0	19715.4018	5405.9925	NaN	NaN	0.2152	0.0458	0.0448	0.0324	0.5999	0.2313	0.0458
0.0	0.0	0.0	17556.4018	5408.9925	NaN	NaN	0.2355	0.0579	0.0473	0.0386	0.5847	0.2256	0.0458
0.0	0.0	0.0	11503.4018	4877.9925	NaN	NaN	0.2978	0.1111	0.0584	0.0455	0.517	0.2164	0.0516
0.0	0.0	0.0	-993.5982	-673.0075	NaN	NaN	0.4038	0.3165	0.0641	0.0396	0.3099	0.2208	0.0491
0.0	0.0	0.0	12586.4018	3249.9925	NaN	NaN	0.2052	0.1902	0.0582	0.0461	0.3709	0.2861	0.0486
0.0	0.0	0.0	18605.4018	6559.9925	NaN	NaN	0.2607	0.1147	0.0611	0.04	0.4704	0.2712	0.0425
0.0	0.0	0.0	21083.4018	1410.9925	NaN	NaN	0.0627	0.0852	0.0554	0.0379	0.5177	0.263	0.0408
0.0	0.0	0.0	19336.4018	7543.9925	NaN	NaN	0.2807	0.0642	0.0512	0.0356	0.56	0.2475	0.0415
0.0	0.0	0.0	18484.4018	6933.9925	NaN	NaN	0.2728	0.0566	0.0488	0.0344	0.5836	0.2337	0.0429
0.0	0.0	0.0	19370.4018	5170.9925	NaN	NaN	0.2107	0.0526	0.0481	0.0348	0.5936	0.2259	0.0449
0.0	0.0	0.0	21856.4018	6021.9925	NaN	NaN	0.216	0.05	0.0486	0.0348	0.6018	0.2187	0.0461
0.0	0.0	0.0	19215.4018	5966.9925	NaN	NaN	0.237	0.0479	0.0485	0.0365	0.605	0.2136	0.0485
0.0	0.0	0.0	20572.4018	6772.9925	NaN	NaN	0.2477	0.0465	0.0482	0.0375	0.6116	0.2061	0.0501
0.0	0.0	0.0	17934.4018	3226.9925	NaN	NaN	0.1525	0.0447	0.0475	0.0393	0.6235	0.1934	0.0517
0.0	0.0	0.0	17036.4018	3715.9925	NaN	NaN	0.1791	0.0424	0.0463	0.0399	0.6416	0.1774	0.0524
0.0	0.0	0.0	15319.4018	3575.9925	NaN	NaN	0.1893	0.0405	0.0451	0.04	0.6607	0.1611	0.0526
0.0	0.0	0.0	16294.4018	3447.9925	NaN	NaN	0.1746	0.0388	0.0444	0.0394	0.6779	0.1472	0.0524
0.0	0.0	0.0	23632.4018	3172.9925	NaN	NaN	0.1184	0.0378	0.0437	0.0389	0.6902	0.1376	0.0517
0.0	0.0	0.0	16498.4018	5583.9925	NaN	NaN	0.2529	0.0369	0.0428	0.0383	0.7003	0.1308	0.051
0.0	0.0	0.0	20310.4018	5918.9925	NaN	NaN	0.2257	0.0363	0.042	0.037	0.7073	0.1272	0.0502
0.0	0.0	0.0	15989.4018	4692.9925	NaN	NaN	0.2269	0.0356	0.0411	0.0357	0.7107	0.1278	0.0491
0.0	0.0	0.0	21910.4018	6191.9925	NaN	NaN	0.2203	0.0354	0.0401	0.0352	0.7085	0.1321	0.0486
0.0	0.0	0.0	19497.4018	5847.9925	NaN	NaN	0.2307	0.0354	0.0392	0.0343	0.7063	0.1372	0.0476
0.0	0.0	0.0	17174.4018	2691.9925	NaN	NaN	0.1355	0.0364	0.0384	0.0337	0.6987	0.1459	0.0468
0.0	0.0	0.0	20690.4018	7446.9925	NaN	NaN	0.2647	0.0375	0.0384	0.0333	0.6859	0.1592	0.0457
0.0	0.0	0.0	20446.4018	4302.9925	NaN	NaN	0.1739	0.0391	0.0388	0.0326	0.6725	0.1732	0.0438
0.0	0.0	0.0	17320.4018	5570.9925	NaN	NaN	0.2434	0.0401	0.0391	0.0316	0.6604	0.1863	0.0425
0.0	0.0	0.0	20707.4018	4388.9925	NaN	NaN	0.1749	0.0409	0.0402	0.03	0.6475	0.2004	0.0411
0.0	0.0	0.0	17837.4018	3628.9925	NaN	NaN	0.1691	0.0415	0.041	0.0295	0.6338	0.2139	0.0402
0.0	0.0	0.0	18740.4018	6788.9925	NaN	NaN	0.2659	0.0425	0.0425	0.0282	0.6202	0.2271	0.0396
0.0	0.0	0.0	19901.4018	6141.9925	NaN	NaN	0.2358	0.0432	0.0441	0.0281	0.6048	0.2411	0.0386
0.0	0.0	0.0	17666.4018	7037.9925	NaN	NaN	0.2849	0.0437	0.0444	0.0285	0.5989	0.2447	0.0398
0.0	0.0	0.0	17922.4018	6608.9925	NaN	NaN	0.2694	0.0441	0.0445	0.0291	0.5905	0.2509	0.0408
0.0	0.0	0.0	17941.4018	4899.9925	NaN	NaN	0.2145	0.0448	0.0445	0.0298	0.5858	0.253	0.0421
0.0	0.0	0.0	19695.4018	7044.9925	NaN	NaN	0.2635	0.0456	0.0444	0.0304	0.5772	0.2593	0.0431
0.0	0.0	0.0	19720.4018	6564.9925	NaN	NaN	0.2498	0.0454	0.0444	0.0307	0.5718	0.2646	0.0431
0.0	0.0	0.0	15841.4018	5604.9925	NaN	NaN	0.2613	0.0458	0.0439	0.0305	0.5737	0.2628	0.0432
0.0	0.0	0.0	20550.4018	9685.9925	NaN	NaN	0.3203	0.0458	0.0437	0.0308	0.5712	0.2649	0.0437
0.0	0.0	0.0	17462.4018	7811.9925	NaN	NaN	0.3091	0.0469	0.0435	0.031	0.5727	0.262	0.0439
0.0	0.0	0.0	18563.4018	2730.9925	NaN	NaN	0.1282	0.0495	0.0432	0.0322	0.5682	0.2622	0.0447
0.0	0.0	0.0	18862.4018	3864.9925	NaN	NaN	0.1701	0.0517	0.0435	0.0331	0.5642	0.263	0.0445
0.0	0.0	0.0	17869.4018	4710.9925	NaN	NaN	0.2086	0.0546	0.0436	0.0334	0.563	0.261	0.0444
0.0	0.0	0.0	15872.4018	1972.9925	NaN	NaN	0.1106	0.0565	0.0439	0.035	0.5586	0.2617	0.0442
0.0	0.0	0.0	18618.4018	3784.9925	NaN	NaN	0.1689	0.0577	0.0441	0.0341	0.5608	0.2592	0.0442
0.0	0.0	0.0	13260.4018	1724.9925	NaN	NaN	0.1151	0.0568	0.0444	0.0332	0.5553	0.267	0.0433
0.0	0.0	0.0	19913.4018	3557.9925	NaN	NaN	0.1516	0.0553	0.0447	0.0315	0.5566	0.2698	0.0422
0.0	0.0	0.0	19813.4018	4997.9925	NaN	NaN	0.2014	0.0536	0.045	0.0302	0.5586	0.2713	0.0414
0.0	0.0	0.0	17192.4018	2364.9925	NaN	NaN	0.1209	0.0532	0.0447	0.03	0.5607	0.2696	0.0418
0.0	0.0	0.0	17317.4018	4574.9925	NaN	NaN	0.209	0.053	0.0449	0.0298	0.5584	0.2721	0.0418
0.0	0.0	0.0	18435.4018	6322.9925	NaN	NaN	0.2554	0.054	0.0453	0.0296	0.5571	0.2729	0.0411
0.0	0.0	0.0	14135.4018	1913.9925	NaN	NaN	0.1193	0.0555	0.0457	0.0302	0.5552	0.2719	0.0413
0.0	0.0	0.0	16316.4018	2414.9925	NaN	NaN	0.1289	0.0575	0.0466	0.03	0.5503	0.275	0.0406
0.0	0.0	0.0	17258.4018	4994.9925	NaN	NaN	0.2245	0.0577	0.0468	0.0304	0.5513	0.2731	0.0407
0.0	0.0	0.0	19905.4018	7856.9925	NaN	NaN	0.283	0.0575	0.0463	0.0305	0.5538	0.2712	0.0408
0.0	0.0	0.0	17509.4018	6901.9925	NaN	NaN	0.2827	0.0565	0.0461	0.0306	0.556	0.2697	0.041
0.0	0.0	0.0	18551.4018	3401.9925	NaN	NaN	0.155	0.0565	0.046	0.0305	0.5589	0.2665	0.0416
0.0	0.0	0.0	20510.4018	3156.9925	NaN	NaN	0.1334	0.0553	0.0458	0.0311	0.5567	0.2688	0.0423
0.0	0.0	0.0	17118.4018	4243.9925	NaN	NaN	0.1987	0.0549	0.0455	0.0306	0.5625	0.2642	0.0423
0.0	0.0	0.0	18643.4018	4565.9925	NaN	NaN	0.1967	0.0549	0.0452	0.031	0.5614	0.2645	0.0431
0.0	0.0	0.0	16561.4018	3395.9925	NaN	NaN	0.1702	0.054	0.0448	0.0307	0.5635	0.2639	0.0431
0.0	0.0	0.0	18414.4018	6114.9925	NaN	NaN	0.2493	0.0537	0.0442	0.031	0.5635	0.2638	0.0438
0.0	0.0	0.0	18658.4018	6027.9925	NaN	NaN	0.2442	0.0532	0.0438	0.0314	0.5643	0.2633	0.0441
0.0	0.0	0.0	17373.4018	5712.9925	NaN	NaN	0.2475	0.0536	0.0435	0.0322	0.5642	0.2618	0.0446
0.0	0.0	0.0	14027.4018	5832.9925	NaN	NaN	0.2937	0.0541	0.0435	0.0331	0.5637	0.2605	0.0451
0.0	0.0	0.0	15840.4018	4346.9925	NaN	NaN	0.2153	0.0547	0.0432	0.0328	0.562	0.2626	0.0446
0.0	0.0	0.0	21727.4018	8015.9925	NaN	NaN	0.2695	0.0533	0.0435	0.0329	0.5627	0.2635	0.0441
0.0	0.0	0.0	17849.4018	5219.9925	NaN	NaN	0.2263	0.0537	0.0426	0.0334	0.5665	0.2589	0.0449
0.0	0.0	0.0	17768.4018	2407.9925	NaN	NaN	0.1193	0.0532	0.0425	0.0347	0.5599	0.265	0.0447
0.0	0.0	0.0	18558.4018	3774.9925	NaN	NaN	0.169	0.0518	0.0425	0.0343	0.5659	0.2613	0.0442
0.0	0.0	0.0	16361.4018	6712.9925	NaN	NaN	0.2909	0.0521	0.0422	0.0348	0.564	0.2629	0.044
0.0	0.0	0.0	17484.4018	1757.9925	NaN	NaN	0.0914	0.0511	0.0427	0.0353	0.5567	0.2707	0.0437
0.0	0.0	0.0	16865.4018	8827.9925	NaN	NaN	0.3436	0.0501	0.0425	0.0338	0.5587	0.2715	0.0433
0.0	0.0	0.0	19830.4018	9426.9925	NaN	NaN	0.3222	0.0491	0.0422	0.0339	0.5575	0.2731	0.0442
0.0	0.0	0.0	16179.4018	8003.9925	NaN	NaN	0.331	0.0487	0.042	0.0336	0.5578	0.2736	0.0443
0.0	0.0	0.0	17771.4018	5614.9925	NaN	NaN	0.2401	0.048	0.0421	0.034	0.5598	0.2712	0.045
0.0	0.0	0.0	19556.4018	5076.9925	NaN	NaN	0.2061	0.0474	0.0416	0.0339	0.5653	0.2661	0.0457
0.0	0.0	0.0	16424.4018	9616.9925	NaN	NaN	0.3693	0.0467	0.0413	0.0342	0.5671	0.2643	0.0464
0.0	0.0	0.0	16161.4018	5304.9925	NaN	NaN	0.2471	0.0459	0.0411	0.0345	0.5691	0.2617	0.0477
0.0	0.0	0.0	19160.4018	6011.9925	NaN	NaN	0.2388	0.0462	0.0404	0.0351	0.5723	0.2582	0.0478
0.0	0.0	0.0	19088.4018	2406.9925	NaN	NaN	0.112	0.0456	0.0405	0.0356	0.5762	0.254	0.0481
0.0	0.0	0.0	20727.4018	9071.9925	NaN	NaN	0.3044	0.046	0.04	0.0348	0.5817	0.2496	0.0479
0.0	0.0	0.0	20087.4018	4714.9925	NaN	NaN	0.1901	0.0456	0.0397	0.0346	0.5815	0.2508	0.0478
0.0	0.0	0.0	20404.4018	5047.9925	NaN	NaN	0.1983	0.0474	0.0397	0.0361	0.5868	0.2422	0.0477
0.0	0.0	0.0	18831.4018	1428.9925	NaN	NaN	0.0705	0.0533	0.0399	0.0393	0.5789	0.2386	0.05
0.0	0.0	0.0	20966.4018	3886.9925	NaN	NaN	0.1564	0.0583	0.0414	0.0415	0.5701	0.2382	0.0505
0.0	0.0	0.0	17624.4018	7954.9925	NaN	NaN	0.311	0.0629	0.042	0.04	0.5666	0.2364	0.0521
0.0	0.0	0.0	17444.4018	3613.9925	NaN	NaN	0.1716	0.0691	0.0439	0.0404	0.5431	0.2524	0.0511
0.0	0.0	0.0	18104.4018	2691.9925	NaN	NaN	0.1294	0.0682	0.0451	0.0346	0.5537	0.2451	0.0532
0.0	0.0	0.0	17528.4018	5453.9925	NaN	NaN	0.2373	0.0718	0.0484	0.0367	0.5202	0.2733	0.0496
0.0	0.0	0.0	19055.4018	3834.9925	NaN	NaN	0.1675	0.108	0.0593	0.0418	0.5066	0.2321	0.0523
0.0	0.0	0.0	17155.4018	4241.9925	NaN	NaN	0.1982	0.5138	0.0715	0.0317	0.1987	0.1446	0.0398
0.0	0.0	0.0	-1481.5982	1496.9925	NaN	NaN	1.3	0.8111	0.0346	0.0224	0.0458	0.059	0.0271
0.0	0.0	0.0	-1212.5982	-72.0075	NaN	NaN	0.0561	0.8291	0.0323	0.0224	0.0384	0.0501	0.0277
0.0	0.0	0.0	16086.4018	4700.9925	NaN	NaN	0.2261	0.7719	0.0365	0.0266	0.0565	0.0736	0.0349
0.0	0.0	0.0	19751.4018	3167.9925	NaN	NaN	0.1382	0.4741	0.0513	0.04	0.1782	0.202	0.0545
0.0	0.0	0.0	17503.4018	2171.9925	NaN	NaN	0.1104	0.2457	0.0543	0.0348	0.2822	0.3324	0.0507
0.0	0.0	0.0	17386.4018	6137.9925	NaN	NaN	0.2609	0.121	0.0544	0.0337	0.3701	0.371	0.05
0.0	0.0	0.0	14740.4018	2269.9925	NaN	NaN	0.1334	0.1025	0.0513	0.0325	0.3946	0.3689	0.0502
0.0	0.0	0.0	19414.4018	6745.9925	NaN	NaN	0.2579	0.0926	0.0502	0.0329	0.414	0.3599	0.0504
0.0	0.0	0.0	14597.4018	4160.9925	NaN	NaN	0.2218	0.0868	0.0512	0.0336	0.4236	0.3546	0.0502
0.0	0.0	0.0	17709.4018	3316.9925	NaN	NaN	0.1578	0.0866	0.0519	0.0345	0.4238	0.3532	0.05
0.0	0.0	0.0	20239.4018	5274.9925	NaN	NaN	0.2067	0.0848	0.0524	0.0346	0.4308	0.3479	0.0495
0.0	0.0	0.0	18986.4018	4262.9925	NaN	NaN	0.1834	0.0817	0.0518	0.0357	0.4392	0.3413	0.0503
0.0	0.0	0.0	15699.4018	9056.9925	NaN	NaN	0.3658	0.076	0.0512	0.0367	0.4519	0.3331	0.0511
0.0	0.0	0.0	15493.4018	3165.9925	NaN	NaN	0.1697	0.0741	0.0504	0.0372	0.4643	0.3215	0.0526
0.0	0.0	0.0	22733.4018	3470.9925	NaN	NaN	0.1325	0.0741	0.0498	0.0387	0.4677	0.3154	0.0544
0.0	0.0	0.0	20873.4018	1118.9925	NaN	NaN	0.0509	0.073	0.0494	0.039	0.4777	0.3046	0.0563
0.0	0.0	0.0	16723.4018	8050.9925	NaN	NaN	0.325	0.0722	0.0483	0.0396	0.483	0.2987	0.0582
0.0	0.0	0.0	19221.4018	6028.9925	NaN	NaN	0.2388	0.068	0.0473	0.0382	0.4934	0.2942	0.0589
0.0	0.0	0.0	17787.4018	5536.9925	NaN	NaN	0.2374	0.0657	0.0461	0.037	0.4987	0.2934	0.0591
0.0	0.0	0.0	17679.4018	4764.9925	NaN	NaN	0.2123	0.0634	0.0456	0.0352	0.4971	0.3004	0.0583
0.0	0.0	0.0	17889.4018	6050.9925	NaN	NaN	0.2528	0.0623	0.0457	0.0334	0.4977	0.3038	0.0572
0.0	0.0	0.0	18794.4018	4493.9925	NaN	NaN	0.193	0.0613	0.0455	0.034	0.4936	0.308	0.0576
0.0	0.0	0.0	17049.4018	6521.9925	NaN	NaN	0.2767	0.061	0.046	0.0333	0.4934	0.3099	0.0564
0.0	0.0	0.0	17425.4018	3946.9925	NaN	NaN	0.1847	0.0631	0.0463	0.0338	0.484	0.317	0.0558
0.0	0.0	0.0	19115.4018	5647.9925	NaN	NaN	0.2281	0.0638	0.0466	0.034	0.4792	0.3215	0.0549
0.0	0.0	0.0	14931.4018	4543.9925	NaN	NaN	0.2333	0.0631	0.0465	0.0339	0.4787	0.3232	0.0547
0.0	0.0	0.0	17470.4018	10218.9925	NaN	NaN	0.3691	0.062	0.0468	0.0337	0.4767	0.3272	0.0536
0.0	0.0	0.0	20767.4018	6206.9925	NaN	NaN	0.2301	0.0628	0.0474	0.0341	0.4748	0.3276	0.0533
0.0	0.0	0.0	19395.4018	3387.9925	NaN	NaN	0.1487	0.0645	0.0482	0.0351	0.47	0.3291	0.0531
0.0	0.0	0.0	15789.4018	4026.9925	NaN	NaN	0.2032	0.0647	0.0489	0.0359	0.4681	0.3298	0.0527
0.0	0.0	0.0	19446.4018	1761.9925	NaN	NaN	0.0831	0.0645	0.0488	0.0363	0.471	0.327	0.0524
0.0	0.0	0.0	19902.4018	4748.9925	NaN	NaN	0.1926	0.0642	0.048	0.0375	0.4726	0.3248	0.0529
0.0	0.0	0.0	18306.4018	949.9925	NaN	NaN	0.0493	0.062	0.0464	0.0354	0.48	0.3234	0.0528
0.0	0.0	0.0	16643.4018	5819.9925	NaN	NaN	0.2591	0.0604	0.045	0.0325	0.4839	0.3256	0.0526
0.0	0.0	0.0	17847.4018	3984.9925	NaN	NaN	0.1825	0.0596	0.044	0.03	0.4885	0.3241	0.0538
0.0	0.0	0.0	15243.4018	1631.9925	NaN	NaN	0.0967	0.0596	0.0438	0.0298	0.4885	0.3233	0.055
0.0	0.0	0.0	15057.4018	3806.9925	NaN	NaN	0.2018	0.06	0.0441	0.0295	0.4888	0.3216	0.056
0.0	0.0	0.0	21692.4018	3611.9925	NaN	NaN	0.1427	0.0601	0.0442	0.0299	0.4901	0.3191	0.0567
0.0	0.0	0.0	17503.4018	4456.9925	NaN	NaN	0.203	0.0599	0.0441	0.0312	0.4912	0.3155	0.0581
0.0	0.0	0.0	14898.4018	5916.9925	NaN	NaN	0.2843	0.0603	0.0439	0.0316	0.4968	0.3086	0.0588
0.0	0.0	0.0	19791.4018	3288.9925	NaN	NaN	0.1425	0.0609	0.0437	0.0326	0.4976	0.3052	0.06
0.0	0.0	0.0	18887.4018	7935.9925	NaN	NaN	0.2959	0.0611	0.0436	0.0327	0.5014	0.3008	0.0604
0.0	0.0	0.0	15763.4018	4567.9925	NaN	NaN	0.2247	0.0608	0.0435	0.0329	0.502	0.2996	0.0613
0.0	0.0	0.0	17850.4018	7057.9925	NaN	NaN	0.2834	0.0606	0.0438	0.0327	0.5033	0.2986	0.061
0.0	0.0	0.0	18038.4018	3300.9925	NaN	NaN	0.1547	0.0609	0.0437	0.0335	0.5061	0.2936	0.0622
0.0	0.0	0.0	16605.4018	2736.9925	NaN	NaN	0.1415	0.0609	0.0438	0.0338	0.5069	0.2929	0.0617
0.0	0.0	0.0	16698.4018	6777.9925	NaN	NaN	0.2887	0.0621	0.044	0.0342	0.5072	0.2907	0.0619
0.0	0.0	0.0	18039.4018	1854.9925	NaN	NaN	0.0932	0.062	0.044	0.0343	0.5103	0.2872	0.0622
0.0	0.0	0.0	19541.4018	5164.9925	NaN	NaN	0.2091	0.0624	0.0438	0.0343	0.5097	0.2878	0.0621
0.0	0.0	0.0	15467.4018	4760.9925	NaN	NaN	0.2354	0.0617	0.0432	0.0331	0.5139	0.286	0.0622
0.0	0.0	0.0	18254.4018	7037.9925	NaN	NaN	0.2783	0.0616	0.0425	0.0327	0.5165	0.2834	0.0633
0.0	0.0	0.0	14457.4018	3334.9925	NaN	NaN	0.1874	0.0619	0.0419	0.0324	0.52	0.2796	0.0641
0.0	0.0	0.0	18860.4018	4567.9925	NaN	NaN	0.195	0.0614	0.0419	0.0324	0.5214	0.2784	0.0644
0.0	0.0	0.0	17885.4018	9493.9925	NaN	NaN	0.3468	0.0615	0.0424	0.0325	0.5229	0.2766	0.064
0.0	0.0	0.0	17692.4018	4195.9925	NaN	NaN	0.1917	0.0612	0.0427	0.0329	0.5241	0.275	0.064
0.0	0.0	0.0	16432.4018	6513.9925	NaN	NaN	0.2839	0.0611	0.0427	0.0331	0.5256	0.2736	0.064
0.0	0.0	0.0	18376.4018	4709.9925	NaN	NaN	0.204	0.0606	0.0428	0.0332	0.5257	0.2741	0.0637
0.0	0.0	0.0	17671.4018	4674.9925	NaN	NaN	0.2092	0.0605	0.0427	0.0329	0.5257	0.2747	0.0635
0.0	0.0	0.0	18286.4018	4868.9925	NaN	NaN	0.2103	0.0607	0.0426	0.0325	0.5239	0.2771	0.0632
0.0	0.0	0.0	18335.4018	7432.9925	NaN	NaN	0.2885	0.0607	0.043	0.0327	0.5228	0.2777	0.0631
0.0	0.0	0.0	16791.4018	6424.9925	NaN	NaN	0.2767	0.0616	0.0434	0.0332	0.5201	0.2786	0.0632
0.0	0.0	0.0	17570.4018	4920.9925	NaN	NaN	0.2188	0.0618	0.0444	0.0338	0.5135	0.2845	0.062
0.0	0.0	0.0	17924.4018	7797.9925	NaN	NaN	0.3032	0.0626	0.0447	0.0346	0.5139	0.2817	0.0625
0.0	0.0	0.0	17132.4018	4289.9925	NaN	NaN	0.2003	0.0635	0.0441	0.0365	0.5139	0.2782	0.0637
0.0	0.0	0.0	14461.4018	5500.9925	NaN	NaN	0.2756	0.0644	0.044	0.038	0.5134	0.2758	0.0644
0.0	0.0	0.0	15981.4018	3022.9925	NaN	NaN	0.1591	0.0666	0.0429	0.039	0.5171	0.2675	0.0671
0.0	0.0	0.0	21713.4018	6011.9925	NaN	NaN	0.2168	0.0664	0.0422	0.0406	0.5185	0.2637	0.0686
0.0	0.0	0.0	18351.4018	9687.9925	NaN	NaN	0.3455	0.0667	0.0413	0.0408	0.5273	0.2536	0.0703
0.0	0.0	0.0	15502.4018	6157.9925	NaN	NaN	0.2843	0.0659	0.0403	0.0419	0.5329	0.2475	0.0716
0.0	0.0	0.0	20401.4018	7393.9925	NaN	NaN	0.266	0.0656	0.04	0.0416	0.538	0.243	0.0717
0.0	0.0	0.0	16663.4018	5030.9925	NaN	NaN	0.2319	0.0657	0.0394	0.0409	0.5434	0.2385	0.0721
0.0	0.0	0.0	21199.4018	7135.9925	NaN	NaN	0.2518	0.0653	0.0388	0.0405	0.5447	0.2383	0.0723
0.0	0.0	0.0	19444.4018	4186.9925	NaN	NaN	0.1772	0.064	0.0379	0.0392	0.5525	0.2337	0.0727
0.0	0.0	0.0	17214.4018	5693.9925	NaN	NaN	0.2486	0.0628	0.0367	0.0385	0.5572	0.2313	0.0736
0.0	0.0	0.0	17704.4018	7299.9925	NaN	NaN	0.2919	0.0619	0.036	0.0378	0.5596	0.2307	0.074
0.0	0.0	0.0	17956.4018	2828.9925	NaN	NaN	0.1361	0.0617	0.0355	0.037	0.5609	0.2294	0.0754
0.0	0.0	0.0	16565.4018	6692.9925	NaN	NaN	0.2878	0.0611	0.0352	0.0371	0.5609	0.2297	0.0759
0.0	0.0	0.0	20429.4018	4943.9925	NaN	NaN	0.1948	0.0603	0.0351	0.0367	0.5623	0.2294	0.0762
0.0	0.0	0.0	17334.4018	5735.9925	NaN	NaN	0.2486	0.0598	0.0346	0.0369	0.5644	0.2277	0.0765
0.0	0.0	0.0	18713.4018	2135.9925	NaN	NaN	0.1024	0.059	0.0344	0.0368	0.5652	0.2282	0.0764
0.0	0.0	0.0	16913.4018	6342.9925	NaN	NaN	0.2727	0.0588	0.034	0.0356	0.568	0.2268	0.0768
0.0	0.0	0.0	19888.4018	5911.9925	NaN	NaN	0.2291	0.0577	0.0338	0.0359	0.5662	0.2298	0.0766
0.0	0.0	0.0	14534.4018	2485.9925	NaN	NaN	0.1461	0.0586	0.0335	0.0355	0.571	0.2245	0.0768
0.0	0.0	0.0	15227.4018	2733.9925	NaN	NaN	0.1522	0.0614	0.0337	0.0351	0.561	0.2322	0.0766
0.0	0.0	0.0	19978.4018	5777.9925	NaN	NaN	0.2243	0.0634	0.0347	0.0341	0.5553	0.2368	0.0756
0.0	0.0	0.0	16901.4018	4380.9925	NaN	NaN	0.2059	0.0677	0.0352	0.0338	0.5477	0.2397	0.076
0.0	0.0	0.0	18028.4018	3629.9925	NaN	NaN	0.1676	0.0717	0.0362	0.0332	0.5372	0.2462	0.0755
0.0	0.0	0.0	17693.4018	5915.9925	NaN	NaN	0.2506	0.0755	0.0374	0.0331	0.5281	0.2503	0.0756
0.0	0.0	0.0	18166.4018	3151.9925	NaN	NaN	0.1479	0.0782	0.0384	0.0335	0.52	0.2537	0.0763
0.0	0.0	0.0	16053.4018	7184.9925	NaN	NaN	0.3092	0.081	0.0396	0.0347	0.5138	0.2543	0.0767
0.0	0.0	0.0	15044.4018	3932.9925	NaN	NaN	0.2072	0.0881	0.041	0.0365	0.5053	0.2501	0.079
0.0	0.0	0.0	13813.4018	864.9925	NaN	NaN	0.0589	0.1004	0.0429	0.0377	0.4856	0.2519	0.0815
0.0	0.0	0.0	12988.4018	2912.9925	NaN	NaN	0.1832	0.109	0.0451	0.0378	0.4693	0.257	0.0819
0.0	0.0	0.0	9886.4018	4632.9925	NaN	NaN	0.3191	0.1067	0.0456	0.0378	0.47	0.2591	0.0808
0.0	0.0	0.0	11495.4018	3464.9925	NaN	NaN	0.2316	0.0956	0.0451	0.0376	0.4832	0.2607	0.0779
0.0	0.0	0.0	14701.4018	3946.9925	NaN	NaN	0.2117	0.0839	0.0444	0.0371	0.5009	0.2589	0.0748
0.0	0.0	0.0	13400.4018	4542.9925	NaN	NaN	0.2532	0.0747	0.0425	0.0362	0.5185	0.2549	0.0732
0.0	0.0	0.0	16806.4018	4468.9925	NaN	NaN	0.2101	0.0675	0.0409	0.0355	0.5302	0.2536	0.0723
0.0	0.0	0.0	12467.4018	5484.9925	NaN	NaN	0.3055	0.0643	0.0396	0.035	0.5408	0.2468	0.0734
0.0	0.0	0.0	16304.4018	3119.9925	NaN	NaN	0.1606	0.0633	0.0386	0.0358	0.5428	0.2448	0.0748
0.0	0.0	0.0	14681.4018	4818.9925	NaN	NaN	0.2471	0.0607	0.0384	0.0358	0.5488	0.2412	0.0751
0.0	0.0	0.0	16296.4018	6284.9925	NaN	NaN	0.2783	0.0576	0.0381	0.0364	0.5558	0.237	0.0751
0.0	0.0	0.0	18272.4018	6657.9925	NaN	NaN	0.2671	0.0555	0.0369	0.0368	0.568	0.2257	0.0771
0.0	0.0	0.0	18130.4018	5591.9925	NaN	NaN	0.2357	0.0539	0.0356	0.0366	0.5823	0.2137	0.0779
0.0	0.0	0.0	15788.4018	3245.9925	NaN	NaN	0.1705	0.0537	0.0345	0.0353	0.5942	0.2021	0.0803
0.0	0.0	0.0	16198.4018	5707.9925	NaN	NaN	0.2606	0.054	0.034	0.0353	0.5956	0.1995	0.0816
0.0	0.0	0.0	18950.4018	7396.9925	NaN	NaN	0.2807	0.0536	0.0348	0.036	0.5966	0.1954	0.0836
0.0	0.0	0.0	15697.4018	7086.9925	NaN	NaN	0.311	0.0544	0.0346	0.0362	0.6014	0.188	0.0853
0.0	0.0	0.0	18045.4018	7111.9925	NaN	NaN	0.2827	0.053	0.0354	0.0371	0.6024	0.1865	0.0856
0.0	0.0	0.0	17289.4018	3219.9925	NaN	NaN	0.157	0.0533	0.0346	0.0345	0.6196	0.1707	0.0873
0.0	0.0	0.0	13554.4018	6038.9925	NaN	NaN	0.3082	0.0485	0.0352	0.0307	0.6426	0.1596	0.0834
0.0	0.0	0.0	15080.4018	7592.9925	NaN	NaN	0.3349	0.046	0.0379	0.0291	0.6437	0.1615	0.0818
0.0	0.0	0.0	14523.4018	4678.9925	NaN	NaN	0.2437	0.0575	0.0479	0.0319	0.6042	0.1717	0.0868
0.0	0.0	0.0	17445.4018	4094.9925	NaN	NaN	0.1901	0.1272	0.0594	0.0323	0.4419	0.2343	0.1049
0.0	0.0	0.0	-536.5982	2677.9925	NaN	NaN	1.2506	0.8013	0.0286	0.0171	0.0598	0.0505	0.0428
0.0	0.0	0.0	-1298.5982	1426.9925	NaN	NaN	1.3	0.8907	0.0203	0.0185	0.0229	0.0257	0.0219
0.0	0.0	0.0	-2111.5982	-2617.0075	NaN	NaN	0.5534	0.8938	0.0222	0.0211	0.0214	0.0215	0.02
0.0	0.0	0.0	-2502.5982	-877.0075	NaN	NaN	0.2595	0.894	0.0232	0.0206	0.0214	0.0208	0.02
0.0	0.0	0.0	-2212.5982	195.9925	NaN	NaN	-0.0972	0.8903	0.0241	0.0212	0.0226	0.0213	0.0205
0.0	0.0	0.0	-451.5982	1571.9925	NaN	NaN	1.3	0.8891	0.0238	0.0215	0.0232	0.0216	0.0207
0.0	0.0	0.0	-73.5982	673.9925	NaN	NaN	1.1226	0.8884	0.0238	0.0217	0.0235	0.0217	0.0209
0.0	0.0	0.0	-2589.5982	622.9925	NaN	NaN	-0.3	0.8878	0.0241	0.0215	0.0235	0.0218	0.0213
0.0	0.0	0.0	-1816.5982	136.9925	NaN	NaN	-0.0816	0.8879	0.0242	0.0215	0.0233	0.0217	0.0214
0.0	0.0	0.0	-1775.5982	-81.0075	NaN	NaN	0.0436	0.888	0.0244	0.0214	0.0231	0.0216	0.0214
0.0	0.0	0.0	-2809.5982	-1010.0075	NaN	NaN	0.2644	0.8886	0.0244	0.0213	0.0228	0.0215	0.0214
0.0	0.0	0.0	-842.5982	-2263.0075	NaN	NaN	0.7287	0.8887	0.0245	0.0213	0.0227	0.0214	0.0214
0.0	0.0	0.0	-2767.5982	-154.0075	NaN	NaN	0.0527	0.8888	0.0242	0.0215	0.0226	0.0214	0.0215
0.0	0.0	0.0	-1238.5982	-1421.0075	NaN	NaN	0.5343	0.8891	0.0238	0.0216	0.0226	0.0214	0.0214
0.0	0.0	0.0	-1572.5982	1983.9925	NaN	NaN	1.3	0.8899	0.0231	0.0218	0.0225	0.0215	0.0212
0.0	0.0	0.0	-344.5982	-136.0075	NaN	NaN	0.283	0.8901	0.023	0.0217	0.0224	0.0216	0.0212
0.0	0.0	0.0	-2223.5982	-1967.0075	NaN	NaN	0.4694	0.8901	0.0232	0.0217	0.0223	0.0215	0.0212
0.0	0.0	0.0	-2827.5982	430.9925	NaN	NaN	-0.1798	0.8894	0.0235	0.0218	0.0224	0.0216	0.0213
0.0	0.0	0.0	-1565.5982	-1868.0075	NaN	NaN	0.544	0.8891	0.0236	0.0219	0.0225	0.0217	0.0213
0.0	0.0	0.0	-238.5982	310.9925	NaN	NaN	1.3	0.8883	0.0235	0.0221	0.0227	0.022	0.0214
0.0	0.0	0.0	-143.5982	-147.0075	NaN	NaN	0.5059	0.8886	0.0232	0.022	0.0229	0.0222	0.0211
0.0	0.0	0.0	-23.5982	7.9925	NaN	NaN	-0.3	0.8884	0.0231	0.022	0.023	0.0224	0.0211
0.0	0.0	0.0	-1468.5982	-45.0075	NaN	NaN	0.0297	0.889	0.0229	0.0218	0.0231	0.0224	0.0208
0.0	0.0	0.0	-2985.5982	673.9925	NaN	NaN	-0.2916	0.8893	0.0229	0.0218	0.023	0.0222	0.0207
0.0	0.0	0.0	-1478.5982	-1851.0075	NaN	NaN	0.5559	0.89	0.0228	0.0218	0.0229	0.022	0.0205
0.0	0.0	0.0	-1452.5982	3313.9925	NaN	NaN	1.3	0.8908	0.0225	0.0217	0.023	0.022	0.0201
0.0	0.0	0.0	-1933.5982	226.9925	NaN	NaN	-0.133	0.8909	0.0225	0.0218	0.023	0.0217	0.02
0.0	0.0	0.0	1480.4018	1780.9925	NaN	NaN	0.5461	0.8915	0.0223	0.0218	0.023	0.0215	0.0198
0.0	0.0	0.0	-1129.5982	-3785.0075	NaN	NaN	0.7702	0.8916	0.0226	0.0218	0.0229	0.0213	0.0198
0.0	0.0	0.0	313.4018	-816.0075	NaN	NaN	1.3	0.8917	0.0225	0.0218	0.0229	0.0212	0.0199
0.0	0.0	0.0	-1473.5982	-3611.0075	NaN	NaN	0.7102	0.8911	0.0227	0.0217	0.023	0.0214	0.0201
0.0	0.0	0.0	-2641.5982	125.9925	NaN	NaN	-0.0501	0.8908	0.0226	0.0217	0.0231	0.0216	0.0202
0.0	0.0	0.0	-1981.5982	-1204.0075	NaN	NaN	0.378	0.8899	0.0229	0.0216	0.0232	0.0219	0.0205
0.0	0.0	0.0	-1201.5982	-122.0075	NaN	NaN	0.0922	0.8897	0.023	0.0216	0.0232	0.022	0.0205
0.0	0.0	0.0	-1703.5982	-1238.0075	NaN	NaN	0.4209	0.8894	0.0233	0.0216	0.0231	0.022	0.0206
0.0	0.0	0.0	-1769.5982	-1180.0075	NaN	NaN	0.4001	0.8895	0.0234	0.0216	0.023	0.0219	0.0206
0.0	0.0	0.0	-1015.5982	-1717.0075	NaN	NaN	0.6283	0.8893	0.0235	0.0217	0.0229	0.0219	0.0207
0.0	0.0	0.0	-124.5982	-1780.0075	NaN	NaN	0.9346	0.8895	0.0234	0.0217	0.0229	0.0218	0.0206
0.0	0.0	0.0	-1585.5982	1524.9925	NaN	NaN	-0.3	0.8894	0.0234	0.0217	0.0229	0.0219	0.0205
0.0	0.0	0.0	-2943.5982	-568.0075	NaN	NaN	0.1618	0.8902	0.0233	0.0216	0.0228	0.0218	0.0202
0.0	0.0	0.0	-1104.5982	475.9925	NaN	NaN	-0.3	0.891	0.0231	0.0217	0.0226	0.0217	0.0199
0.0	0.0	0.0	-1223.5982	616.9925	NaN	NaN	-0.3	0.8911	0.0232	0.0217	0.0225	0.0216	0.0198
0.0	0.0	0.0	-1941.5982	-268.0075	NaN	NaN	0.1213	0.891	0.0233	0.0218	0.0225	0.0216	0.0198
0.0	0.0	0.0	-1022.5982	-1834.0075	NaN	NaN	0.642	0.8914	0.0233	0.0218	0.0224	0.0215	0.0197
0.0	0.0	0.0	-108.5982	-900.0075	NaN	NaN	0.8923	0.8918	0.0231	0.0219	0.0222	0.0213	0.0196
0.0	0.0	0.0	-369.5982	-2135.0075	NaN	NaN	0.8524	0.8925	0.023	0.0218	0.022	0.0212	0.0196
0.0	0.0	0.0	-328.5982	-1168.0075	NaN	NaN	0.7804	0.8928	0.0228	0.0218	0.0219	0.0212	0.0196
0.0	0.0	0.0	-2892.5982	2279.9925	NaN	NaN	-0.3	0.893	0.0227	0.0217	0.0218	0.0213	0.0195
0.0	0.0	0.0	-235.5982	1116.9925	NaN	NaN	1.2673	0.8935	0.0226	0.0216	0.0216	0.0211	0.0195
0.0	0.0	0.0	-873.5982	-4850.0075	NaN	NaN	0.8474	0.8939	0.0227	0.0214	0.0214	0.021	0.0196
0.0	0.0	0.0	55.4018	-1230.0075	NaN	NaN	1.0472	0.8937	0.0226	0.0215	0.0215	0.021	0.0197
0.0	0.0	0.0	-3567.5982	553.9925	NaN	NaN	-0.1838	0.8942	0.0224	0.0214	0.0214	0.0209	0.0197
0.0	0.0	0.0	344.4018	928.9925	NaN	NaN	0.7295	0.8936	0.0224	0.0214	0.0215	0.0212	0.02
0.0	0.0	0.0	-1403.5982	-1445.0075	NaN	NaN	0.5073	0.8934	0.0226	0.0213	0.0215	0.0212	0.02
0.0	0.0	0.0	-793.5982	-472.0075	NaN	NaN	0.3729	0.8932	0.0226	0.0213	0.0216	0.0213	0.02
0.0	0.0	0.0	-2706.5982	-1539.0075	NaN	NaN	0.3625	0.8935	0.0226	0.0212	0.0215	0.0211	0.0201
0.0	0.0	0.0	-991.5982	1587.9925	NaN	NaN	1.3	0.8932	0.0224	0.0211	0.0217	0.0215	0.0201
0.0	0.0	0.0	-1189.5982	881.9925	NaN	NaN	-0.3	0.8936	0.0224	0.021	0.0216	0.0213	0.0201
0.0	0.0	0.0	632.4018	-1350.0075	NaN	NaN	1.3	0.8935	0.0226	0.0211	0.0215	0.0212	0.02
0.0	0.0	0.0	-1323.5982	-3009.0075	NaN	NaN	0.6945	0.8938	0.0227	0.0211	0.0214	0.0211	0.0199
0.0	0.0	0.0	-437.5982	-2834.0075	NaN	NaN	0.8662	0.8936	0.0228	0.0212	0.0214	0.0211	0.0199
0.0	0.0	0.0	-388.5982	1490.9925	NaN	NaN	1.3	0.8938	0.0226	0.021	0.0214	0.0211	0.02
0.0	0.0	0.0	101.4018	502.9925	NaN	NaN	0.8322	0.8937	0.0226	0.021	0.0214	0.0212	0.0201
0.0	0.0	0.0	-723.5982	-2576.0075	NaN	NaN	0.7807	0.8936	0.0227	0.021	0.0214	0.0212	0.0201
0.0	0.0	0.0	1430.4018	692.9925	NaN	NaN	0.3264	0.8933	0.0227	0.021	0.0216	0.0214	0.0201
0.0	0.0	0.0	-404.5982	-453.0075	NaN	NaN	0.5282	0.8933	0.0228	0.021	0.0215	0.0213	0.0201
0.0	0.0	0.0	723.4018	-1677.0075	NaN	NaN	1.3	0.8932	0.0229	0.0211	0.0215	0.0212	0.0202
0.0	0.0	0.0	401.4018	-3591.0075	NaN	NaN	1.1258	0.8929	0.0229	0.0211	0.0216	0.0213	0.0202
0.0	0.0	0.0	-1733.5982	1316.9925	NaN	NaN	-0.3	0.8927	0.0228	0.0212	0.0217	0.0214	0.0202
0.0	0.0	0.0	1904.4018	-25.0075	NaN	NaN	-0.0133	0.8928	0.0226	0.0213	0.0217	0.0214	0.0203
0.0	0.0	0.0	1193.4018	-1256.0075	NaN	NaN	1.3	0.8927	0.0226	0.0212	0.0218	0.0214	0.0203
0.0	0.0	0.0	-2512.5982	-2081.0075	NaN	NaN	0.453	0.8925	0.0228	0.0212	0.0218	0.0214	0.0203
0.0	0.0	0.0	-1331.5982	207.9925	NaN	NaN	-0.1851	0.8925	0.0227	0.0212	0.0219	0.0214	0.0203
0.0	0.0	0.0	-508.5982	1017.9925	NaN	NaN	1.3	0.8927	0.0226	0.0212	0.0219	0.0214	0.0202
0.0	0.0	0.0	-1594.5982	-839.0075	NaN	NaN	0.3448	0.8928	0.0226	0.0212	0.0219	0.0213	0.0202
0.0	0.0	0.0	-1848.5982	1990.9925	NaN	NaN	1.3	0.8929	0.0226	0.0212	0.0219	0.0213	0.0201
0.0	0.0	0.0	226.4018	-3893.0075	NaN	NaN	1.0617	0.8927	0.0227	0.0212	0.022	0.0213	0.0201
0.0	0.0	0.0	-793.5982	-1007.0075	NaN	NaN	0.5593	0.8927	0.0225	0.0213	0.022	0.0213	0.0201
0.0	0.0	0.0	-1043.5982	-1123.0075	NaN	NaN	0.5183	0.8924	0.0227	0.0213	0.0221	0.0213	0.0202
0.0	0.0	0.0	-1116.5982	-837.0075	NaN	NaN	0.4284	0.8924	0.0226	0.0214	0.0221	0.0214	0.0201
0.0	0.0	0.0	-2159.5982	-1310.0075	NaN	NaN	0.3776	0.8923	0.0225	0.0215	0.0221	0.0214	0.0202
0.0	0.0	0.0	-1054.5982	-1116.0075	NaN	NaN	0.5141	0.8924	0.0223	0.0215	0.0223	0.0214	0.0201
0.0	0.0	0.0	-1283.5982	1465.9925	NaN	NaN	1.3	0.8924	0.0222	0.0216	0.0223	0.0214	0.0202
0.0	0.0	0.0	-1091.5982	-1683.0075	NaN	NaN	0.6066	0.8919	0.0221	0.0217	0.0225	0.0215	0.0203
0.0	0.0	0.0	-1097.5982	763.9925	NaN	NaN	-0.3	0.8919	0.0221	0.0217	0.0225	0.0216	0.0202
0.0	0.0	0.0	-2063.5982	-1117.0075	NaN	NaN	0.3512	0.8916	0.0221	0.0218	0.0225	0.0217	0.0203
0.0	0.0	0.0	-3280.5982	-381.0075	NaN	NaN	0.1041	0.8913	0.0223	0.0218	0.0225	0.0216	0.0204
0.0	0.0	0.0	-1508.5982	-1160.0075	NaN	NaN	0.4347	0.8914	0.0223	0.0219	0.0224	0.0216	0.0205
0.0	0.0	0.0	-3546.5982	-87.0075	NaN	NaN	0.0239	0.8916	0.0222	0.0219	0.0224	0.0216	0.0203
0.0	0.0	0.0	-4185.5982	3520.9925	NaN	NaN	-0.3	0.8921	0.022	0.0219	0.0223	0.0215	0.0202
0.0	0.0	0.0	-1666.5982	-2076.0075	NaN	NaN	0.5547	0.8921	0.0221	0.0219	0.0222	0.0214	0.0203
0.0	0.0	0.0	-1867.5982	-1536.0075	NaN	NaN	0.4513	0.8919	0.0222	0.022	0.0222	0.0214	0.0203
0.0	0.0	0.0	-924.5982	25.9925	NaN	NaN	-0.0289	0.8921	0.022	0.022	0.0222	0.0214	0.0203
0.0	0.0	0.0	-2276.5982	2515.9925	NaN	NaN	1.3	0.892	0.022	0.0219	0.0223	0.0215	0.0204
0.0	0.0	0.0	9.4018	1730.9925	NaN	NaN	0.9946	0.8915	0.022	0.0219	0.0224	0.0217	0.0206
0.0	0.0	0.0	-1312.5982	-2560.0075	NaN	NaN	0.6611	0.8911	0.0221	0.022	0.0224	0.0217	0.0206
0.0	0.0	0.0	-528.5982	-597.0075	NaN	NaN	0.5304	0.8909	0.0221	0.0221	0.0225	0.0218	0.0207
0.0	0.0	0.0	-1571.5982	-508.0075	NaN	NaN	0.2443	0.8908	0.0221	0.0221	0.0224	0.0218	0.0208
0.0	0.0	0.0	-1129.5982	-603.0075	NaN	NaN	0.348	0.8907	0.022	0.0221	0.0224	0.0218	0.0209
0.0	0.0	0.0	-4196.5982	-3200.0075	NaN	NaN	0.4326	0.8909	0.022	0.0221	0.0224	0.0217	0.0209
0.0	0.0	0.0	-2517.5982	273.9925	NaN	NaN	-0.1221	0.8909	0.0218	0.022	0.0224	0.0218	0.021
0.0	0.0	0.0	-3133.5982	1060.9925	NaN	NaN	-0.3	0.8906	0.0218	0.022	0.0224	0.022	0.0212
0.0	0.0	0.0	955.4018	-1641.0075	NaN	NaN	1.3	0.8899	0.0219	0.0221	0.0226	0.0222	0.0213
0.0	0.0	0.0	-2544.5982	-703.0075	NaN	NaN	0.2165	0.8897	0.0221	0.0222	0.0225	0.0222	0.0213
0.0	0.0	0.0	192.4018	-2684.0075	NaN	NaN	1.0772	0.8898	0.022	0.0221	0.0225	0.0222	0.0214
0.0	0.0	0.0	-849.5982	-1468.0075	NaN	NaN	0.6334	0.8902	0.0216	0.0218	0.0224	0.0224	0.0216
0.0	0.0	0.0	569.4018	982.9925	NaN	NaN	0.6332	0.8906	0.0214	0.0213	0.0223	0.0228	0.0216
0.0	0.0	0.0	153.4018	1144.9925	NaN	NaN	0.8819	0.8902	0.0215	0.0213	0.0224	0.0231	0.0217
0.0	0.0	0.0	-2071.5982	48.9925	NaN	NaN	-0.0242	0.8891	0.0218	0.0215	0.0226	0.0232	0.0217
0.0	0.0	0.0	-1467.5982	-777.0075	NaN	NaN	0.3462	0.889	0.0219	0.0217	0.0227	0.023	0.0217
0.0	0.0	0.0	-3694.5982	-1806.0075	NaN	NaN	0.3283	0.8895	0.0219	0.0216	0.0226	0.0229	0.0216
0.0	0.0	0.0	-1792.5982	627.9925	NaN	NaN	-0.3	0.8902	0.0216	0.0213	0.0225	0.0229	0.0215
0.0	0.0	0.0	-1416.5982	660.9925	NaN	NaN	-0.3	0.8903	0.0215	0.0211	0.0225	0.023	0.0215
0.0	0.0	0.0	-1911.5982	1181.9925	NaN	NaN	-0.3	0.8905	0.0214	0.0211	0.0224	0.023	0.0215
0.0	0.0	0.0	-2204.5982	631.9925	NaN	NaN	-0.3	0.89	0.0216	0.0213	0.0225	0.023	0.0215
0.0	0.0	0.0	-1293.5982	-1591.0075	NaN	NaN	0.5516	0.8898	0.0217	0.0215	0.0226	0.0228	0.0215
0.0	0.0	0.0	-1088.5982	-1913.0075	NaN	NaN	0.6373	0.8902	0.0216	0.0215	0.0225	0.0227	0.0215
0.0	0.0	0.0	-686.5982	-2355.0075	NaN	NaN	0.7743	0.8903	0.0216	0.0215	0.0224	0.0227	0.0215
0.0	0.0	0.0	-1663.5982	-1121.0075	NaN	NaN	0.4026	0.8903	0.0215	0.0213	0.0224	0.0228	0.0215
0.0	0.0	0.0	-744.5982	304.9925	NaN	NaN	-0.3	0.8903	0.0215	0.0212	0.0224	0.023	0.0217
0.0	0.0	0.0	-1404.5982	-467.0075	NaN	NaN	0.2495	0.89	0.0216	0.0212	0.0224	0.0231	0.0217
0.0	0.0	0.0	783.4018	-979.0075	NaN	NaN	1.3	0.8902	0.0216	0.0209	0.0223	0.0232	0.0218
0.0	0.0	0.0	-3085.5982	-381.0075	NaN	NaN	0.1099	0.8897	0.0217	0.021	0.0224	0.0234	0.0218
0.0	0.0	0.0	-1613.5982	3590.9925	NaN	NaN	1.3	0.8891	0.0219	0.021	0.0226	0.0237	0.0218
0.0	0.0	0.0	-1354.5982	-1266.0075	NaN	NaN	0.4831	0.8891	0.0221	0.0212	0.0226	0.0234	0.0217
0.0	0.0	0.0	-1087.5982	-3099.0075	NaN	NaN	0.7402	0.8886	0.0224	0.0216	0.0227	0.0231	0.0217
0.0	0.0	0.0	-494.5982	-3911.0075	NaN	NaN	0.8877	0.8893	0.0224	0.0215	0.0225	0.0229	0.0213
0.0	0.0	0.0	-2851.5982	-3978.0075	NaN	NaN	0.5825	0.8893	0.0223	0.0215	0.0225	0.0229	0.0214
0.0	0.0	0.0	-1094.5982	1039.9925	NaN	NaN	-0.3	0.8891	0.0221	0.0215	0.0227	0.0231	0.0216
0.0	0.0	0.0	-1204.5982	142.9925	NaN	NaN	-0.1347	0.8892	0.022	0.0213	0.0227	0.023	0.0217
0.0	0.0	0.0	-1440.5982	-4893.0075	NaN	NaN	0.7725	0.8898	0.0218	0.0213	0.0225	0.0227	0.0218
0.0	0.0	0.0	-1095.5982	-2096.0075	NaN	NaN	0.6567	0.8896	0.0218	0.0212	0.0226	0.0228	0.0219
0.0	0.0	0.0	-2604.5982	3852.9925	NaN	NaN	1.3	0.8899	0.0218	0.021	0.0225	0.0228	0.0219
0.0	0.0	0.0	-2229.5982	-2861.0075	NaN	NaN	0.562	0.8906	0.0217	0.0209	0.0223	0.0226	0.0219
0.0	0.0	0.0	1793.4018	-1874.0075	NaN	NaN	1.3	0.8908	0.0216	0.0207	0.0222	0.0228	0.0219
0.0	0.0	0.0	-744.5982	906.9925	NaN	NaN	1.3	0.89	0.0219	0.0207	0.0223	0.0231	0.022
0.0	0.0	0.0	-2092.5982	-703.0075	NaN	NaN	0.2515	0.8902	0.0218	0.0207	0.0222	0.023	0.022
0.0	0.0	0.0	-788.5982	-66.0075	NaN	NaN	0.0772	0.8904	0.0219	0.0206	0.0222	0.023	0.0219
0.0	0.0	0.0	-1592.5982	-15.0075	NaN	NaN	0.0093	0.8901	0.0221	0.0208	0.0223	0.0229	0.0218
0.0	0.0	0.0	-2623.5982	-511.0075	NaN	NaN	0.163	0.8905	0.022	0.0208	0.0222	0.0227	0.0218
0.0	0.0	0.0	-1974.5982	61.9925	NaN	NaN	-0.0324	0.8905	0.0219	0.0207	0.0222	0.0227	0.0218
0.0	0.0	0.0	-2070.5982	1015.9925	NaN	NaN	-0.3	0.8904	0.0219	0.0207	0.0223	0.0229	0.0219
0.0	0.0	0.0	801.4018	-187.0075	NaN	NaN	-0.3	0.8904	0.0219	0.0208	0.0222	0.0229	0.0219
0.0	0.0	0.0	-1363.5982	-1334.0075	NaN	NaN	0.4945	0.8901	0.022	0.0211	0.0222	0.0228	0.0218
0.0	0.0	0.0	-2715.5982	-297.0075	NaN	NaN	0.0986	0.8898	0.0221	0.0213	0.0222	0.0227	0.0219
0.0	0.0	0.0	-3243.5982	-1973.0075	NaN	NaN	0.3782	0.8898	0.0221	0.0215	0.0222	0.0226	0.0219
0.0	0.0	0.0	-1596.5982	-2531.0075	NaN	NaN	0.6132	0.8904	0.0218	0.0213	0.0221	0.0224	0.022
0.0	0.0	0.0	-1488.5982	-993.0075	NaN	NaN	0.4001	0.8909	0.0215	0.0211	0.022	0.0224	0.022
0.0	0.0	0.0	-538.5982	223.9925	NaN	NaN	-0.3	0.8905	0.0216	0.0211	0.0221	0.0226	0.0221
0.0	0.0	0.0	-1609.5982	-869.0075	NaN	NaN	0.3506	0.8902	0.0218	0.0212	0.0221	0.0226	0.0221
0.0	0.0	0.0	-1291.5982	-504.0075	NaN	NaN	0.2807	0.8899	0.0219	0.0213	0.022	0.0227	0.0221
0.0	0.0	0.0	-2032.5982	134.9925	NaN	NaN	-0.0711	0.8902	0.0219	0.0213	0.0219	0.0226	0.0221
0.0	0.0	0.0	-245.5982	-617.0075	NaN	NaN	0.7153	0.8898	0.0219	0.0213	0.022	0.0228	0.0223
0.0	0.0	0.0	-3104.5982	595.9925	NaN	NaN	-0.2376	0.89	0.0218	0.0211	0.0219	0.0229	0.0223
0.0	0.0	0.0	375.4018	2034.9925	NaN	NaN	0.8443	0.8893	0.022	0.0212	0.0221	0.0231	0.0224
0.0	0.0	0.0	-1174.5982	309.9925	NaN	NaN	-0.3	0.8891	0.0221	0.0214	0.0221	0.023	0.0224
0.0	0.0	0.0	-2629.5982	33.9925	NaN	NaN	-0.0131	0.8896	0.0219	0.0213	0.0221	0.0227	0.0224
0.0	0.0	0.0	-1503.5982	-1600.0075	NaN	NaN	0.5155	0.8904	0.0215	0.0212	0.0221	0.0225	0.0223
0.0	0.0	0.0	-540.5982	1474.9925	NaN	NaN	1.3	0.8905	0.0213	0.021	0.0221	0.0226	0.0224
0.0	0.0	0.0	-2955.5982	-1202.0075	NaN	NaN	0.2891	0.8902	0.0214	0.0212	0.0223	0.0226	0.0224
0.0	0.0	0.0	-1640.5982	-2051.0075	NaN	NaN	0.5556	0.8896	0.0216	0.0215	0.0226	0.0224	0.0224
0.0	0.0	0.0	-2109.5982	-2618.0075	NaN	NaN	0.5538	0.8901	0.0214	0.0214	0.0226	0.0221	0.0224
0.0	0.0	0.0	-2750.5982	-1709.0075	NaN	NaN	0.3832	0.8911	0.021	0.0211	0.0224	0.022	0.0224
0.0	0.0	0.0	-3080.5982	-2315.0075	NaN	NaN	0.4291	0.8911	0.0209	0.0211	0.0224	0.0221	0.0224
0.0	0.0	0.0	-2280.5982	2202.9925	NaN	NaN	-0.3	0.8911	0.0208	0.0209	0.0224	0.0221	0.0226
0.0	0.0	0.0	-1416.5982	-2755.0075	NaN	NaN	0.6604	0.8905	0.0209	0.0212	0.0225	0.0221	0.0227
0.0	0.0	0.0	-189.5982	-1644.0075	NaN	NaN	0.8966	0.8917	0.0207	0.0209	0.0222	0.022	0.0226
0.0	0.0	0.0	-2293.5982	-1395.0075	NaN	NaN	0.3782	0.8912	0.0208	0.0209	0.0222	0.0221	0.0227
0.0	0.0	0.0	-885.5982	-293.0075	NaN	NaN	0.2486	0.8919	0.0207	0.0206	0.022	0.0222	0.0225
0.0	0.0	0.0	1466.4018	1431.9925	NaN	NaN	0.4941	0.8915	0.0208	0.0207	0.022	0.0224	0.0226
0.0	0.0	0.0	-2799.5982	-1570.0075	NaN	NaN	0.3593	0.8906	0.0212	0.0209	0.0221	0.0226	0.0226
0.0	0.0	0.0	-696.5982	1682.9925	NaN	NaN	1.3	0.8905	0.0214	0.021	0.0221	0.0225	0.0225
0.0	0.0	0.0	-1450.5982	-3317.0075	NaN	NaN	0.6957	0.89	0.0217	0.0212	0.0221	0.0225	0.0224
0.0	0.0	0.0	-902.5982	-133.0075	NaN	NaN	0.1284	0.8905	0.0217	0.0211	0.022	0.0224	0.0223
0.0	0.0	0.0	-201.5982	-1273.0075	NaN	NaN	0.8633	0.8905	0.0216	0.0211	0.022	0.0224	0.0223
0.0	0.0	0.0	-1516.5982	3786.9925	NaN	NaN	1.3	0.891	0.0215	0.0209	0.0219	0.0225	0.0222
0.0	0.0	0.0	-1425.5982	1168.9925	NaN	NaN	-0.3	0.8907	0.0216	0.0209	0.0219	0.0225	0.0223
0.0	0.0	0.0	-1420.5982	243.9925	NaN	NaN	-0.2074	0.8912	0.0216	0.0208	0.0218	0.0224	0.0222
0.0	0.0	0.0	-210.5982	408.9925	NaN	NaN	1.3	0.8906	0.0218	0.0209	0.0219	0.0226	0.0221
0.0	0.0	0.0	871.4018	640.9925	NaN	NaN	0.4238	0.8907	0.0219	0.021	0.0219	0.0225	0.022
0.0	0.0	0.0	-1592.5982	1138.9925	NaN	NaN	-0.3	0.8903	0.0222	0.0212	0.0219	0.0225	0.022
0.0	0.0	0.0	225.4018	-3652.0075	NaN	NaN	1.0658	0.8904	0.0223	0.0213	0.0218	0.0223	0.022
0.0	0.0	0.0	-1289.5982	93.9925	NaN	NaN	-0.0786	0.8912	0.0221	0.0211	0.0217	0.0221	0.0218
0.0	0.0	0.0	-2028.5982	1127.9925	NaN	NaN	-0.3	0.892	0.0217	0.0209	0.0216	0.0221	0.0217
0.0	0.0	0.0	-925.5982	2237.9925	NaN	NaN	1.3	0.8919	0.0217	0.0209	0.0216	0.0221	0.0217
0.0	0.0	0.0	-1431.5982	-504.0075	NaN	NaN	0.2604	0.8915	0.022	0.021	0.0216	0.0221	0.0217
0.0	0.0	0.0	-1201.5982	260.9925	NaN	NaN	-0.2775	0.8919	0.022	0.021	0.0215	0.022	0.0215
0.0	0.0	0.0	-919.5982	-1381.0075	NaN	NaN	0.6003	0.8919	0.0221	0.0211	0.0216	0.0218	0.0216
0.0	0.0	0.0	-1422.5982	1240.9925	NaN	NaN	-0.3	0.8928	0.0218	0.0209	0.0214	0.0216	0.0215
0.0	0.0	0.0	-887.5982	-1247.0075	NaN	NaN	0.5842	0.8928	0.0217	0.0208	0.0215	0.0216	0.0215
0.0	0.0	0.0	87.4018	392.9925	NaN	NaN	0.8181	0.8931	0.0216	0.0208	0.0214	0.0216	0.0215
0.0	0.0	0.0	-2898.5982	602.9925	NaN	NaN	-0.2627	0.8932	0.0216	0.0207	0.0214	0.0216	0.0216
0.0	0.0	0.0	-517.5982	726.9925	NaN	NaN	1.3	0.8931	0.0216	0.0207	0.0214	0.0217	0.0216
0.0	0.0	0.0	-1428.5982	-1373.0075	NaN	NaN	0.4901	0.8927	0.0217	0.0207	0.0214	0.0218	0.0216
0.0	0.0	0.0	-1933.5982	1443.9925	NaN	NaN	-0.3	0.8933	0.0215	0.0207	0.0213	0.0218	0.0215
0.0	0.0	0.0	799.4018	201.9925	NaN	NaN	0.2017	0.893	0.0216	0.0207	0.0214	0.0218	0.0215
0.0	0.0	0.0	-143.5982	-2446.0075	NaN	NaN	0.9445	0.893	0.0216	0.0207	0.0214	0.0218	0.0214
0.0	0.0	0.0	-286.5982	-2855.0075	NaN	NaN	0.9088	0.8927	0.0218	0.0207	0.0215	0.0218	0.0214
0.0	0.0	0.0	-3037.5982	370.9925	NaN	NaN	-0.1391	0.8927	0.0219	0.0207	0.0215	0.0218	0.0214
0.0	0.0	0.0	-553.5982	312.9925	NaN	NaN	-0.3	0.8927	0.022	0.0207	0.0215	0.0218	0.0215
0.0	0.0	0.0	-3411.5982	-3911.0075	NaN	NaN	0.5341	0.8926	0.022	0.0207	0.0215	0.0218	0.0216
0.0	0.0	0.0	-965.5982	3071.9925	NaN	NaN	1.3	0.8933	0.0217	0.0207	0.0213	0.0218	0.0213
0.0	0.0	0.0	-893.5982	2301.9925	NaN	NaN	1.3	0.893	0.0217	0.0208	0.0213	0.0218	0.0214
0.0	0.0	0.0	-1484.5982	-658.0075	NaN	NaN	0.3071	0.8926	0.0218	0.0208	0.0214	0.0219	0.0215
0.0	0.0	0.0	-601.5982	-304.0075	NaN	NaN	0.3357	0.8922	0.022	0.0208	0.0216	0.0221	0.0214
0.0	0.0	0.0	-2085.5982	2587.9925	NaN	NaN	1.3	0.8921	0.0222	0.0208	0.0216	0.022	0.0214
0.0	0.0	0.0	-1973.5982	-902.0075	NaN	NaN	0.3137	0.8918	0.0223	0.0208	0.0216	0.022	0.0215
0.0	0.0	0.0	-2773.5982	886.9925	NaN	NaN	-0.3	0.8931	0.022	0.0204	0.0214	0.0218	0.0212
0.0	0.0	0.0	557.4018	20.9925	NaN	NaN	0.0363	0.8925	0.0222	0.0205	0.0216	0.0219	0.0213
0.0	0.0	0.0	-1362.5982	177.9925	NaN	NaN	-0.1503	0.8931	0.022	0.0203	0.0216	0.0219	0.0212
0.0	0.0	0.0	-689.5982	3819.9925	NaN	NaN	1.2203	0.8932	0.022	0.0201	0.0216	0.0219	0.0211
0.0	0.0	0.0	-1502.5982	-2502.0075	NaN	NaN	0.6248	0.8934	0.0221	0.0201	0.0215	0.0218	0.0212
0.0	0.0	0.0	-773.5982	2136.9925	NaN	NaN	1.3	0.8943	0.0217	0.0199	0.0215	0.0217	0.021
0.0	0.0	0.0	-2173.5982	1067.9925	NaN	NaN	-0.3	0.8947	0.0217	0.0197	0.0214	0.0216	0.0209
0.0	0.0	0.0	-711.5982	2743.9925	NaN	NaN	1.3	0.896	0.0213	0.0195	0.0213	0.0214	0.0205
0.0	0.0	0.0	187.4018	685.9925	NaN	NaN	0.7854	0.8953	0.0215	0.0196	0.0214	0.0215	0.0206
0.0	0.0	0.0	-957.5982	-1646.0075	NaN	NaN	0.6322	0.8951	0.0218	0.0198	0.0215	0.0215	0.0204
0.0	0.0	0.0	-523.5982	-127.0075	NaN	NaN	0.1952	0.8959	0.0217	0.0197	0.0214	0.0212	0.0201
0.0	0.0	0.0	730.4018	-810.0075	NaN	NaN	1.3	0.8962	0.0217	0.0197	0.0213	0.0211	0.02
0.0	0.0	0.0	-695.5982	-3074.0075	NaN	NaN	0.8155	0.8964	0.0216	0.0197	0.0213	0.021	0.02
0.0	0.0	0.0	-1420.5982	1099.9925	NaN	NaN	-0.3	0.8972	0.0213	0.0195	0.0213	0.0209	0.0199
0.0	0.0	0.0	-991.5982	-1191.0075	NaN	NaN	0.5457	0.8968	0.0215	0.0195	0.0213	0.021	0.0199
0.0	0.0	0.0	2055.4018	-330.0075	NaN	NaN	-0.1913	0.8968	0.0215	0.0195	0.0213	0.0211	0.0199
0.0	0.0	0.0	-740.5982	-1858.0075	NaN	NaN	0.715	0.8952	0.0221	0.0198	0.0215	0.0214	0.02
0.0	0.0	0.0	1084.4018	568.9925	NaN	NaN	0.3441	0.8948	0.0224	0.02	0.0215	0.0214	0.0199
0.0	0.0	0.0	-2014.5982	-353.0075	NaN	NaN	0.1491	0.8939	0.0226	0.0202	0.0217	0.0214	0.0202
0.0	0.0	0.0	-759.5982	-1594.0075	NaN	NaN	0.6773	0.894	0.0225	0.0203	0.0218	0.0213	0.0202
0.0	0.0	0.0	1475.4018	113.9925	NaN	NaN	0.0717	0.8939	0.0225	0.0203	0.0218	0.0213	0.0202
0.0	0.0	0.0	-998.5982	-1084.0075	NaN	NaN	0.5205	0.8933	0.0226	0.0204	0.0219	0.0214	0.0204
0.0	0.0	0.0	-2127.5982	1752.9925	NaN	NaN	-0.3	0.8925	0.0228	0.0207	0.022	0.0215	0.0204
0.0	0.0	0.0	-2179.5982	669.9925	NaN	NaN	-0.3	0.8918	0.0229	0.021	0.0222	0.0214	0.0206
0.0	0.0	0.0	-2384.5982	-1859.0075	NaN	NaN	0.4381	0.8916	0.0229	0.0213	0.0223	0.0212	0.0206
0.0	0.0	0.0	-681.5982	-2911.0075	NaN	NaN	0.8103	0.8918	0.0229	0.0214	0.0222	0.0211	0.0206
0.0	0.0	0.0	-2103.5982	-536.0075	NaN	NaN	0.2031	0.8923	0.0228	0.0214	0.0221	0.0209	0.0205
0.0	0.0	0.0	-1091.5982	-1174.0075	NaN	NaN	0.5182	0.8928	0.0226	0.0214	0.0221	0.0207	0.0204
0.0	0.0	0.0	-116.5982	216.9925	NaN	NaN	1.3	0.8934	0.0224	0.0212	0.0219	0.0207	0.0203
0.0	0.0	0.0	-2233.5982	-127.0075	NaN	NaN	0.0538	0.8933	0.0225	0.0212	0.0219	0.0207	0.0204
0.0	0.0	0.0	-966.5982	-1091.0075	NaN	NaN	0.5302	0.8935	0.0224	0.021	0.0218	0.0207	0.0205
0.0	0.0	0.0	-390.5982	1155.9925	NaN	NaN	1.3	0.8932	0.0224	0.0209	0.0219	0.021	0.0206
0.0	0.0	0.0	-1911.5982	4016.9925	NaN	NaN	1.3	0.893	0.0224	0.0209	0.0219	0.0211	0.0206
0.0	0.0	0.0	-2674.5982	-719.0075	NaN	NaN	0.2119	0.8925	0.0226	0.0211	0.0221	0.021	0.0206
0.0	0.0	0.0	-1681.5982	-1326.0075	NaN	NaN	0.4409	0.8926	0.0226	0.0213	0.0221	0.0209	0.0205
0.0	0.0	0.0	358.4018	-2085.0075	NaN	NaN	1.2076	0.8931	0.0225	0.0213	0.022	0.0207	0.0204
0.0	0.0	0.0	-1016.5982	-3408.0075	NaN	NaN	0.7702	0.8935	0.0224	0.0213	0.0219	0.0205	0.0203
0.0	0.0	0.0	-1782.5982	-1524.0075	NaN	NaN	0.4609	0.8942	0.0221	0.0212	0.0218	0.0204	0.0203
0.0	0.0	0.0	-2219.5982	-1941.0075	NaN	NaN	0.4665	0.8946	0.0219	0.0211	0.0217	0.0204	0.0203
0.0	0.0	0.0	-1304.5982	45.9925	NaN	NaN	-0.0365	0.8947	0.0217	0.021	0.0217	0.0205	0.0204
0.0	0.0	0.0	-2703.5982	-1116.0075	NaN	NaN	0.2922	0.8942	0.0218	0.0211	0.0218	0.0206	0.0206
0.0	0.0	0.0	-1974.5982	-2508.0075	NaN	NaN	0.5595	0.894	0.0218	0.0212	0.0218	0.0205	0.0207
0.0	0.0	0.0	-1719.5982	-264.0075	NaN	NaN	0.1331	0.8941	0.0218	0.0212	0.0218	0.0205	0.0208
0.0	0.0	0.0	-3321.5982	-817.0075	NaN	NaN	0.1974	0.8942	0.0217	0.0211	0.0217	0.0205	0.0208
0.0	0.0	0.0	-848.5982	470.9925	NaN	NaN	-0.3	0.8944	0.0216	0.0209	0.0217	0.0207	0.0208
0.0	0.0	0.0	743.4018	188.9925	NaN	NaN	0.2027	0.8943	0.0216	0.0208	0.0216	0.0208	0.0208
0.0	0.0	0.0	116.4018	-1092.0075	NaN	NaN	1.1193	0.8942	0.0219	0.0208	0.0216	0.0209	0.0207
0.0	0.0	0.0	-496.5982	-1675.0075	NaN	NaN	0.7713	0.8937	0.022	0.0209	0.0216	0.021	0.0208
0.0	0.0	0.0	285.4018	-1046.0075	NaN	NaN	1.3	0.8936	0.0221	0.0208	0.0215	0.0212	0.0207
0.0	0.0	0.0	-81.5982	728.9925	NaN	NaN	1.126	0.8933	0.0223	0.0207	0.0215	0.0214	0.0208
0.0	0.0	0.0	-1825.5982	257.9925	NaN	NaN	-0.1646	0.8927	0.0225	0.0209	0.0216	0.0214	0.0209
0.0	0.0	0.0	-1370.5982	-1705.0075	NaN	NaN	0.5544	0.8924	0.0226	0.021	0.0216	0.0214	0.0209
0.0	0.0	0.0	212.4018	-974.0075	NaN	NaN	1.2789	0.8927	0.0225	0.0208	0.0216	0.0215	0.0209
0.0	0.0	0.0	-1626.5982	311.9925	NaN	NaN	-0.2373	0.8925	0.0225	0.0207	0.0215	0.0217	0.0209
0.0	0.0	0.0	-1092.5982	2556.9925	NaN	NaN	1.3	0.8933	0.0223	0.0204	0.0214	0.0218	0.0208
0.0	0.0	0.0	-925.5982	-1748.0075	NaN	NaN	0.6538	0.8927	0.0224	0.0205	0.0215	0.022	0.021
0.0	0.0	0.0	-702.5982	732.9925	NaN	NaN	1.3	0.8933	0.0222	0.0204	0.0214	0.0219	0.0209
0.0	0.0	0.0	-2858.5982	226.9925	NaN	NaN	-0.0863	0.8931	0.0222	0.0204	0.0214	0.0219	0.021
0.0	0.0	0.0	-1775.5982	1590.9925	NaN	NaN	-0.3	0.8933	0.0221	0.0204	0.0214	0.0218	0.0209
0.0	0.0	0.0	-1059.5982	-62.0075	NaN	NaN	0.0553	0.8925	0.0224	0.0207	0.0215	0.0219	0.021
0.0	0.0	0.0	-1657.5982	-727.0075	NaN	NaN	0.3049	0.8926	0.0225	0.0208	0.0215	0.0218	0.0208
0.0	0.0	0.0	-2502.5982	-754.0075	NaN	NaN	0.2315	0.8922	0.0226	0.021	0.0216	0.0218	0.0209
0.0	0.0	0.0	-1220.5982	1499.9925	NaN	NaN	1.3	0.8928	0.0224	0.0207	0.0215	0.0218	0.0208
0.0	0.0	0.0	-1668.5982	1082.9925	NaN	NaN	-0.3	0.8927	0.0223	0.0208	0.0215	0.0218	0.0209
0.0	0.0	0.0	-2173.5982	-3029.0075	NaN	NaN	0.5822	0.8918	0.0225	0.021	0.0216	0.0219	0.0211
0.0	0.0	0.0	-1018.5982	2874.9925	NaN	NaN	1.3	0.8927	0.0221	0.0207	0.0215	0.0219	0.021
0.0	0.0	0.0	-83.5982	26.9925	NaN	NaN	-0.3	0.8921	0.0222	0.0209	0.0216	0.022	0.0212
0.0	0.0	0.0	-235.5982	1147.9925	NaN	NaN	1.2582	0.8933	0.0218	0.0206	0.0214	0.0218	0.0211
0.0	0.0	0.0	-756.5982	378.9925	NaN	NaN	-0.3	0.8927	0.0219	0.0207	0.0215	0.0219	0.0213
0.0	0.0	0.0	-1007.5982	-2336.0075	NaN	NaN	0.6986	0.8925	0.022	0.0208	0.0216	0.0219	0.0213
0.0	0.0	0.0	-1203.5982	4462.9925	NaN	NaN	1.3	0.8931	0.0218	0.0206	0.0215	0.0218	0.0212
0.0	0.0	0.0	-1901.5982	-2408.0075	NaN	NaN	0.5588	0.8919	0.0221	0.021	0.0217	0.0218	0.0214
0.0	0.0	0.0	-492.5982	-1903.0075	NaN	NaN	0.7944	0.8924	0.022	0.021	0.0217	0.0216	0.0213
0.0	0.0	0.0	-764.5982	-1251.0075	NaN	NaN	0.6207	0.8925	0.0219	0.021	0.0218	0.0215	0.0213
0.0	0.0	0.0	-960.5982	-2247.0075	NaN	NaN	0.7005	0.8931	0.0217	0.0209	0.0217	0.0215	0.0212
0.0	0.0	0.0	1006.4018	1550.9925	NaN	NaN	0.6065	0.8934	0.0216	0.0207	0.0216	0.0215	0.0212
0.0	0.0	0.0	-1265.5982	-2090.0075	NaN	NaN	0.6228	0.8929	0.0217	0.021	0.0216	0.0214	0.0212
0.0	0.0	0.0	-180.5982	-295.0075	NaN	NaN	0.6203	0.8932	0.0217	0.0209	0.0215	0.0214	0.0212
0.0	0.0	0.0	-1264.5982	-842.0075	NaN	NaN	0.3997	0.8931	0.0218	0.0208	0.0215	0.0216	0.0212
0.0	0.0	0.0	-301.5982	291.9925	NaN	NaN	-0.3	0.8934	0.0217	0.0207	0.0215	0.0217	0.0211
0.0	0.0	0.0	417.4018	350.9925	NaN	NaN	0.4568	0.8929	0.0219	0.0208	0.0215	0.0218	0.0212
0.0	0.0	0.0	-254.5982	-1689.0075	NaN	NaN	0.869	0.892	0.0222	0.0211	0.0216	0.0219	0.0213
0.0	0.0	0.0	-1719.5982	-1047.0075	NaN	NaN	0.3784	0.8918	0.0223	0.0212	0.0216	0.0218	0.0212
0.0	0.0	0.0	-1534.5982	-784.0075	NaN	NaN	0.3381	0.8921	0.0223	0.0212	0.0215	0.0217	0.0212
0.0	0.0	0.0	-1761.5982	-463.0075	NaN	NaN	0.2081	0.8921	0.0223	0.0212	0.0215	0.0217	0.0212
0.0	0.0	0.0	-1981.5982	1353.9925	NaN	NaN	-0.3	0.8925	0.0222	0.021	0.0214	0.0218	0.0211
0.0	0.0	0.0	-1858.5982	25.9925	NaN	NaN	-0.0142	0.8921	0.0223	0.0211	0.0214	0.022	0.0211
0.0	0.0	0.0	743.4018	1239.9925	NaN	NaN	0.6252	0.8918	0.0224	0.0211	0.0214	0.0221	0.0211
0.0	0.0	0.0	-1568.5982	1295.9925	NaN	NaN	-0.3	0.8911	0.0227	0.0213	0.0215	0.0222	0.0212
0.0	0.0	0.0	-1381.5982	-2789.0075	NaN	NaN	0.6687	0.8909	0.0227	0.0215	0.0215	0.0221	0.0213
0.0	0.0	0.0	-2161.5982	306.9925	NaN	NaN	-0.1655	0.8912	0.0225	0.0213	0.0215	0.022	0.0214
0.0	0.0	0.0	-1194.5982	290.9925	NaN	NaN	-0.3	0.8915	0.0223	0.0211	0.0216	0.0221	0.0214
0.0	0.0	0.0	-1517.5982	1432.9925	NaN	NaN	-0.3	0.8921	0.0221	0.021	0.0215	0.0219	0.0214
0.0	0.0	0.0	-1841.5982	-413.0075	NaN	NaN	0.1832	0.8923	0.022	0.0209	0.0215	0.0219	0.0214
0.0	0.0	0.0	-391.5982	1841.9925	NaN	NaN	1.27	0.8929	0.0218	0.0208	0.0214	0.0218	0.0213
0.0	0.0	0.0	-2742.5982	-320.0075	NaN	NaN	0.1045	0.8928	0.0217	0.0208	0.0215	0.0219	0.0213
0.0	0.0	0.0	-907.5982	1967.9925	NaN	NaN	1.3	0.8931	0.0216	0.0207	0.0215	0.0219	0.0212
0.0	0.0	0.0	-270.5982	-413.0075	NaN	NaN	0.6042	0.8929	0.0218	0.0208	0.0215	0.0218	0.0212
0.0	0.0	0.0	-1113.5982	-1764.0075	NaN	NaN	0.613	0.893	0.0217	0.0208	0.0216	0.0217	0.0212
0.0	0.0	0.0	-3328.5982	-493.0075	NaN	NaN	0.129	0.893	0.0217	0.0208	0.0217	0.0217	0.0212
0.0	0.0	0.0	-1691.5982	1940.9925	NaN	NaN	1.3	0.8938	0.0214	0.0205	0.0216	0.0216	0.0212
0.0	0.0	0.0	-1189.5982	-464.0075	NaN	NaN	0.2806	0.8933	0.0215	0.0206	0.0217	0.0217	0.0213
0.0	0.0	0.0	-183.5982	-1010.0075	NaN	NaN	0.8462	0.8935	0.0214	0.0205	0.0217	0.0216	0.0213
0.0	0.0	0.0	-2694.5982	-640.0075	NaN	NaN	0.1919	0.8934	0.0214	0.0206	0.0217	0.0216	0.0213
0.0	0.0	0.0	-1284.5982	-640.0075	NaN	NaN	0.3325	0.8942	0.021	0.0204	0.0215	0.0216	0.0213
0.0	0.0	0.0	133.4018	-449.0075	NaN	NaN	1.3	0.8942	0.021	0.0204	0.0215	0.0217	0.0212
0.0	0.0	0.0	-604.5982	949.9925	NaN	NaN	1.3	0.8937	0.0211	0.0205	0.0216	0.0218	0.0212
0.0	0.0	0.0	-1594.5982	-121.0075	NaN	NaN	0.0705	0.8933	0.0213	0.0208	0.0216	0.0218	0.0212
0.0	0.0	0.0	-1271.5982	-1733.0075	NaN	NaN	0.5768	0.8926	0.0216	0.021	0.0217	0.0219	0.0213
0.0	0.0	0.0	-2345.5982	-462.0075	NaN	NaN	0.1646	0.892	0.0218	0.0212	0.0218	0.0218	0.0214
0.0	0.0	0.0	-2367.5982	-1814.0075	NaN	NaN	0.4338	0.8919	0.0218	0.0213	0.0218	0.0217	0.0214
0.0	0.0	0.0	-499.5982	-1681.0075	NaN	NaN	0.7709	0.892	0.0218	0.0213	0.0218	0.0218	0.0214
0.0	0.0	0.0	-2640.5982	46.9925	NaN	NaN	-0.0181	0.8922	0.0216	0.0212	0.0217	0.0218	0.0215
0.0	0.0	0.0	-1720.5982	-914.0075	NaN	NaN	0.3469	0.8924	0.0216	0.0211	0.0216	0.0218	0.0215
0.0	0.0	0.0	-1255.5982	-1058.0075	NaN	NaN	0.4573	0.8924	0.0215	0.021	0.0215	0.022	0.0216
0.0	0.0	0.0	-992.5982	1367.9925	NaN	NaN	1.3	0.8927	0.0213	0.021	0.0214	0.0221	0.0215
0.0	0.0	0.0	-1141.5982	2493.9925	NaN	NaN	1.3	0.8924	0.0213	0.021	0.0213	0.0222	0.0217
0.0	0.0	0.0	-2115.5982	158.9925	NaN	NaN	-0.0813	0.8922	0.0213	0.021	0.0214	0.0223	0.0218
0.0	0.0	0.0	-599.5982	1705.9925	NaN	NaN	1.3	0.892	0.0213	0.0209	0.0214	0.0224	0.0219
0.0	0.0	0.0	-1229.5982	879.9925	NaN	NaN	-0.3	0.8911	0.0216	0.0209	0.0217	0.0227	0.022
0.0	0.0	0.0	-2007.5982	3802.9925	NaN	NaN	1.3	0.8915	0.0214	0.0207	0.0216	0.0227	0.0219
0.0	0.0	0.0	-1623.5982	-157.0075	NaN	NaN	0.0882	0.891	0.0217	0.0207	0.0219	0.0228	0.0219
0.0	0.0	0.0	-2301.5982	-422.0075	NaN	NaN	0.1549	0.8914	0.0217	0.0206	0.0219	0.0227	0.0217
0.0	0.0	0.0	-2831.5982	-107.0075	NaN	NaN	0.0364	0.8919	0.0215	0.0206	0.0219	0.0225	0.0216
0.0	0.0	0.0	-1539.5982	-2764.0075	NaN	NaN	0.6423	0.8919	0.0214	0.0206	0.022	0.0224	0.0216
0.0	0.0	0.0	-1482.5982	892.9925	NaN	NaN	-0.3	0.893	0.0209	0.0204	0.0219	0.0222	0.0216
0.0	0.0	0.0	-1119.5982	-2645.0075	NaN	NaN	0.7026	0.8929	0.0209	0.0205	0.0219	0.0221	0.0217
0.0	0.0	0.0	-3187.5982	-962.0075	NaN	NaN	0.2318	0.8937	0.0206	0.0203	0.0217	0.022	0.0217
0.0	0.0	0.0	-3371.5982	-26.0075	NaN	NaN	0.0077	0.8946	0.0203	0.0201	0.0215	0.0219	0.0217
0.0	0.0	0.0	-854.5982	-304.0075	NaN	NaN	0.2624	0.8952	0.02	0.02	0.0212	0.0218	0.0217
0.0	0.0	0.0	303.4018	-1213.0075	NaN	NaN	1.3	0.8955	0.0199	0.02	0.0211	0.0218	0.0217
0.0	0.0	0.0	-112.5982	-1936.0075	NaN	NaN	0.945	0.8955	0.0201	0.02	0.021	0.0217	0.0217
0.0	0.0	0.0	-1155.5982	-2301.0075	NaN	NaN	0.6657	0.8948	0.0204	0.0201	0.0211	0.0218	0.0218
0.0	0.0	0.0	-1968.5982	-738.0075	NaN	NaN	0.2727	0.8951	0.0204	0.02	0.021	0.0218	0.0217
0.0	0.0	0.0	-2171.5982	69.9925	NaN	NaN	-0.0333	0.8955	0.0203	0.0199	0.0209	0.0217	0.0216
0.0	0.0	0.0	-1552.5982	82.9925	NaN	NaN	-0.0565	0.8957	0.0203	0.0198	0.0209	0.0218	0.0216
0.0	0.0	0.0	-2027.5982	2019.9925	NaN	NaN	-0.3	0.8957	0.0202	0.0197	0.0208	0.0219	0.0216
0.0	0.0	0.0	-1271.5982	1599.9925	NaN	NaN	1.3	0.8957	0.0203	0.0197	0.0209	0.022	0.0215
0.0	0.0	0.0	-557.5982	2469.9925	NaN	NaN	1.2916	0.8951	0.0206	0.0198	0.021	0.0221	0.0214
0.0	0.0	0.0	-2026.5982	2815.9925	NaN	NaN	1.3	0.8954	0.0207	0.0196	0.0211	0.022	0.0212
0.0	0.0	0.0	-1098.5982	-1390.0075	NaN	NaN	0.5585	0.8956	0.0209	0.0196	0.0211	0.0219	0.0209
0.0	0.0	0.0	-935.5982	1251.9925	NaN	NaN	1.3	0.8958	0.0207	0.0196	0.0211	0.0219	0.0209
0.0	0.0	0.0	-804.5982	-1808.0075	NaN	NaN	0.692	0.8958	0.0207	0.0196	0.0212	0.0219	0.0208
0.0	0.0	0.0	514.4018	-974.0075	NaN	NaN	1.3	0.8959	0.0207	0.0196	0.0212	0.0218	0.0208
0.0	0.0	0.0	244.4018	-485.0075	NaN	NaN	1.3	0.8952	0.0208	0.0198	0.0214	0.0219	0.0209
0.0	0.0	0.0	-3432.5982	-1309.0075	NaN	NaN	0.2761	0.8954	0.0209	0.0198	0.0214	0.0216	0.0209
0.0	0.0	0.0	-2333.5982	-524.0075	NaN	NaN	0.1834	0.8956	0.0207	0.0199	0.0213	0.0215	0.0209
0.0	0.0	0.0	-1531.5982	-351.0075	NaN	NaN	0.1864	0.8958	0.0206	0.0199	0.0214	0.0215	0.0209
0.0	0.0	0.0	-479.5982	-1180.0075	NaN	NaN	0.711	0.8949	0.0208	0.02	0.0215	0.0217	0.021
0.0	0.0	0.0	-2040.5982	1500.9925	NaN	NaN	-0.3	0.8943	0.021	0.0202	0.0216	0.0218	0.0211
0.0	0.0	0.0	-2165.5982	107.9925	NaN	NaN	-0.0525	0.8934	0.0214	0.0205	0.0217	0.0218	0.0212
0.0	0.0	0.0	-2141.5982	-3284.0075	NaN	NaN	0.6053	0.8931	0.0214	0.0208	0.0218	0.0217	0.0212
0.0	0.0	0.0	-1511.5982	1150.9925	NaN	NaN	-0.3	0.8936	0.0212	0.0206	0.0217	0.0217	0.0212
0.0	0.0	0.0	-1810.5982	-27.0075	NaN	NaN	0.0147	0.8934	0.0211	0.0206	0.0218	0.0218	0.0213
0.0	0.0	0.0	-1371.5982	1751.9925	NaN	NaN	1.3	0.8935	0.021	0.0205	0.0218	0.0218	0.0213
0.0	0.0	0.0	-3266.5982	-1610.0075	NaN	NaN	0.3301	0.8926	0.0213	0.021	0.0221	0.0217	0.0214
0.0	0.0	0.0	-158.5982	468.9925	NaN	NaN	1.3	0.893	0.0213	0.0209	0.022	0.0216	0.0212
0.0	0.0	0.0	-2059.5982	-785.0075	NaN	NaN	0.276	0.8925	0.0215	0.0211	0.0221	0.0216	0.0212
0.0	0.0	0.0	-1885.5982	-634.0075	NaN	NaN	0.2516	0.8929	0.0215	0.021	0.022	0.0214	0.0212
0.0	0.0	0.0	-2062.5982	-1763.0075	NaN	NaN	0.4608	0.8931	0.0213	0.021	0.022	0.0214	0.0212
0.0	0.0	0.0	1005.4018	-822.0075	NaN	NaN	-0.3	0.8931	0.0211	0.021	0.0219	0.0215	0.0213
0.0	0.0	0.0	-1719.5982	-710.0075	NaN	NaN	0.2922	0.8927	0.0212	0.0211	0.022	0.0216	0.0214
0.0	0.0	0.0	28.4018	-1694.0075	NaN	NaN	1.0171	0.8923	0.0213	0.0212	0.0221	0.0217	0.0215
0.0	0.0	0.0	-1795.5982	-3198.0075	NaN	NaN	0.6404	0.8921	0.0214	0.0212	0.0221	0.0217	0.0215
0.0	0.0	0.0	-1003.5982	-999.0075	NaN	NaN	0.4989	0.8924	0.0213	0.021	0.022	0.0217	0.0217
0.0	0.0	0.0	-1985.5982	-1922.0075	NaN	NaN	0.4919	0.8926	0.0211	0.0209	0.0219	0.0217	0.0218
0.0	0.0	0.0	-553.5982	511.9925	NaN	NaN	-0.3	0.8925	0.021	0.0207	0.0219	0.022	0.0219
0.0	0.0	0.0	-1396.5982	-1618.0075	NaN	NaN	0.5367	0.8925	0.021	0.0207	0.0219	0.022	0.0219
0.0	0.0	0.0	100.4018	-455.0075	NaN	NaN	1.2831	0.8925	0.0211	0.0207	0.0219	0.022	0.0218
0.0	0.0	0.0	-2253.5982	-3489.0075	NaN	NaN	0.6076	0.8922	0.0212	0.0209	0.022	0.0219	0.0219
0.0	0.0	0.0	-3640.5982	-1578.0075	NaN	NaN	0.3024	0.8927	0.0211	0.0207	0.0219	0.0218	0.0218
0.0	0.0	0.0	-1567.5982	99.9925	NaN	NaN	-0.0681	0.8939	0.0207	0.0203	0.0216	0.0217	0.0217
0.0	0.0	0.0	-2602.5982	626.9925	NaN	NaN	-0.3	0.8945	0.0204	0.02	0.0215	0.0219	0.0217
0.0	0.0	0.0	-709.5982	868.9925	NaN	NaN	1.3	0.8952	0.0202	0.0197	0.0213	0.0219	0.0217
0.0	0.0	0.0	-1358.5982	-1049.0075	NaN	NaN	0.4357	0.895	0.0203	0.0197	0.0213	0.022	0.0217
0.0	0.0	0.0	586.4018	-210.0075	NaN	NaN	-0.3	0.8947	0.0205	0.0198	0.0213	0.0221	0.0217
0.0	0.0	0.0	-1904.5982	-252.0075	NaN	NaN	0.1169	0.8949	0.0204	0.0197	0.0212	0.0221	0.0217
0.0	0.0	0.0	-1327.5982	-1389.0075	NaN	NaN	0.5113	0.8949	0.0205	0.0197	0.0212	0.022	0.0216
0.0	0.0	0.0	-2655.5982	-838.0075	NaN	NaN	0.2399	0.8957	0.0202	0.0195	0.0211	0.0218	0.0215
0.0	0.0	0.0	-1780.5982	-98.0075	NaN	NaN	0.0522	0.896	0.0201	0.0194	0.0211	0.0219	0.0215
0.0	0.0	0.0	-847.5982	-75.0075	NaN	NaN	0.0813	0.8958	0.0201	0.0193	0.0211	0.0221	0.0216
0.0	0.0	0.0	-1906.5982	2734.9925	NaN	NaN	1.3	0.8956	0.0201	0.0193	0.0211	0.0222	0.0217
0.0	0.0	0.0	-921.5982	-1523.0075	NaN	NaN	0.623	0.8964	0.02	0.0193	0.0209	0.0219	0.0215
0.0	0.0	0.0	-2189.5982	-481.0075	NaN	NaN	0.1801	0.8967	0.0199	0.0192	0.0208	0.0218	0.0215
0.0	0.0	0.0	-1954.5982	324.9925	NaN	NaN	-0.1994	0.8971	0.0198	0.0192	0.0208	0.0218	0.0214
0.0	0.0	0.0	-162.5982	2787.9925	NaN	NaN	1.0619	0.8973	0.0196	0.0191	0.0207	0.0217	0.0215
0.0	0.0	0.0	-1657.5982	-1538.0075	NaN	NaN	0.4813	0.8972	0.0197	0.0192	0.0208	0.0216	0.0214
0.0	0.0	0.0	-1728.5982	-333.0075	NaN	NaN	0.1615	0.8972	0.0198	0.0193	0.0208	0.0216	0.0214
0.0	0.0	0.0	-2033.5982	-819.0075	NaN	NaN	0.2871	0.8967	0.02	0.0195	0.0208	0.0216	0.0214
0.0	0.0	0.0	388.4018	1564.9925	NaN	NaN	0.8012	0.8969	0.0199	0.0195	0.0207	0.0215	0.0215
0.0	0.0	0.0	-397.5982	-1521.0075	NaN	NaN	0.7928	0.8973	0.0199	0.0195	0.0206	0.0214	0.0213
0.0	0.0	0.0	-1498.5982	-1868.0075	NaN	NaN	0.5549	0.8969	0.02	0.0197	0.0206	0.0214	0.0214
0.0	0.0	0.0	-2489.5982	395.9925	NaN	NaN	-0.1891	0.8964	0.0201	0.0198	0.0207	0.0215	0.0215
0.0	0.0	0.0	-692.5982	269.9925	NaN	NaN	-0.3	0.8959	0.0202	0.0199	0.0207	0.0216	0.0216
0.0	0.0	0.0	1200.4018	-758.0075	NaN	NaN	-0.3	0.8955	0.0205	0.0199	0.0208	0.0216	0.0217
0.0	0.0	0.0	-1325.5982	-1360.0075	NaN	NaN	0.5064	0.8944	0.0209	0.0202	0.021	0.0217	0.0218
0.0	0.0	0.0	-2683.5982	3.9925	NaN	NaN	-0.0015	0.8943	0.0209	0.0203	0.021	0.0216	0.0219
0.0	0.0	0.0	-1438.5982	-20.0075	NaN	NaN	0.0137	0.8943	0.0208	0.0203	0.0209	0.0217	0.022
0.0	0.0	0.0	-273.5982	27.9925	NaN	NaN	-0.114	0.8942	0.0207	0.0203	0.0209	0.0218	0.022
0.0	0.0	0.0	-1224.5982	53.9925	NaN	NaN	-0.0461	0.8932	0.0211	0.0205	0.0211	0.0219	0.0221
0.0	0.0	0.0	-1694.5982	-1217.0075	NaN	NaN	0.418	0.8931	0.0212	0.0206	0.0211	0.0218	0.0221
0.0	0.0	0.0	-3133.5982	1108.9925	NaN	NaN	-0.3	0.8932	0.0211	0.0207	0.0211	0.0218	0.0221
0.0	0.0	0.0	-1132.5982	-2136.0075	NaN	NaN	0.6535	0.8938	0.0209	0.0206	0.021	0.0216	0.0221
0.0	0.0	0.0	-3176.5982	2073.9925	NaN	NaN	-0.3	0.8937	0.0208	0.0207	0.0209	0.0217	0.0221
0.0	0.0	0.0	-1565.5982	108.9925	NaN	NaN	-0.0748	0.8929	0.021	0.0208	0.0211	0.0218	0.0223
0.0	0.0	0.0	-3259.5982	-379.0075	NaN	NaN	0.1042	0.8929	0.0212	0.021	0.0211	0.0217	0.0222
0.0	0.0	0.0	-2505.5982	-78.0075	NaN	NaN	0.0302	0.8926	0.0213	0.0211	0.0211	0.0216	0.0223
0.0	0.0	0.0	-1935.5982	-1561.0075	NaN	NaN	0.4464	0.8936	0.021	0.0209	0.021	0.0213	0.0222
0.0	0.0	0.0	-2232.5982	-1049.0075	NaN	NaN	0.3197	0.8936	0.0208	0.0208	0.0209	0.0216	0.0224
0.0	0.0	0.0	-635.5982	2652.9925	NaN	NaN	1.3	0.8929	0.0208	0.0209	0.0208	0.0221	0.0225
0.0	0.0	0.0	-1473.5982	-517.0075	NaN	NaN	0.2597	0.8919	0.0212	0.0211	0.0209	0.0223	0.0227
0.0	0.0	0.0	-1020.5982	1316.9925	NaN	NaN	1.3	0.8918	0.0214	0.0212	0.0209	0.0222	0.0225
0.0	0.0	0.0	-1641.5982	-1086.0075	NaN	NaN	0.3982	0.8916	0.0216	0.0213	0.021	0.0221	0.0225
0.0	0.0	0.0	-2255.5982	-2305.0075	NaN	NaN	0.5054	0.8918	0.0214	0.0213	0.0209	0.0221	0.0225
0.0	0.0	0.0	340.4018	2482.9925	NaN	NaN	0.8794	0.891	0.0213	0.0213	0.021	0.0226	0.0228
0.0	0.0	0.0	-946.5982	-143.0075	NaN	NaN	0.1312	0.8912	0.0212	0.0212	0.021	0.0226	0.0227
0.0	0.0	0.0	-774.5982	-2661.0075	NaN	NaN	0.7745	0.891	0.0214	0.0213	0.0212	0.0224	0.0226
0.0	0.0	0.0	-3746.5982	327.9925	NaN	NaN	-0.0959	0.8911	0.0215	0.0215	0.0214	0.0222	0.0224
0.0	0.0	0.0	-3706.5982	540.9925	NaN	NaN	-0.1709	0.8916	0.0214	0.0214	0.0213	0.0219	0.0224
0.0	0.0	0.0	-3007.5982	-1090.0075	NaN	NaN	0.266	0.8932	0.0207	0.0211	0.021	0.0216	0.0224
0.0	0.0	0.0	-856.5982	-847.0075	NaN	NaN	0.4972	0.893	0.0207	0.021	0.021	0.0219	0.0224
0.0	0.0	0.0	-1658.5982	137.9925	NaN	NaN	-0.0907	0.8933	0.0206	0.0209	0.0208	0.022	0.0224
0.0	0.0	0.0	17.4018	1074.9925	NaN	NaN	0.9841	0.8929	0.0206	0.0209	0.0208	0.0222	0.0225
0.0	0.0	0.0	-726.5982	-931.0075	NaN	NaN	0.5617	0.8933	0.0205	0.0209	0.0208	0.0221	0.0224
0.0	0.0	0.0	-3019.5982	294.9925	NaN	NaN	-0.1083	0.8937	0.0205	0.0208	0.0208	0.0218	0.0224
0.0	0.0	0.0	-2574.5982	-2467.0075	NaN	NaN	0.4893	0.8945	0.0203	0.0207	0.0208	0.0216	0.0221
0.0	0.0	0.0	-1668.5982	1527.9925	NaN	NaN	-0.3	0.8946	0.0202	0.0205	0.0207	0.0218	0.0222
0.0	0.0	0.0	-2836.5982	260.9925	NaN	NaN	-0.1013	0.8939	0.0204	0.0205	0.0209	0.0219	0.0223
0.0	0.0	0.0	-1945.5982	2747.9925	NaN	NaN	1.3	0.8942	0.0205	0.0204	0.0209	0.0218	0.0222
0.0	0.0	0.0	-3683.5982	-264.0075	NaN	NaN	0.0669	0.8944	0.0205	0.0204	0.0209	0.0218	0.0221
0.0	0.0	0.0	-437.5982	341.9925	NaN	NaN	-0.3	0.8943	0.0204	0.0203	0.0208	0.0221	0.0221
0.0	0.0	0.0	64.4018	1968.9925	NaN	NaN	0.9683	0.8935	0.0206	0.0203	0.0209	0.0225	0.0222
0.0	0.0	0.0	-1731.5982	830.9925	NaN	NaN	-0.3	0.8925	0.0209	0.0204	0.0212	0.0227	0.0224
0.0	0.0	0.0	-1880.5982	99.9925	NaN	NaN	-0.0562	0.8912	0.0214	0.0206	0.0215	0.0228	0.0226
0.0	0.0	0.0	-2575.5982	-2030.0075	NaN	NaN	0.4408	0.8903	0.0218	0.0207	0.0217	0.0228	0.0227
0.0	0.0	0.0	-2352.5982	1424.9925	NaN	NaN	-0.3	0.89	0.0219	0.0206	0.0217	0.0228	0.0228
0.0	0.0	0.0	-2022.5982	-2336.0075	NaN	NaN	0.536	0.8905	0.0219	0.0207	0.0216	0.0226	0.0227
0.0	0.0	0.0	-1119.5982	-1345.0075	NaN	NaN	0.5457	0.8887	0.0221	0.0207	0.022	0.0232	0.0233
0.0	0.0	0.0	-498.5982	479.9925	NaN	NaN	-0.3	0.8868	0.0226	0.0208	0.0223	0.0239	0.0236
0.0	0.0	0.0	-3454.5982	1077.9925	NaN	NaN	-0.3	0.887	0.0226	0.0209	0.0221	0.0238	0.0236
0.0	0.0	0.0	-1827.5982	-2521.0075	NaN	NaN	0.5797	0.8889	0.0221	0.0208	0.0217	0.0233	0.0231
0.0	0.0	0.0	-2293.5982	-1255.0075	NaN	NaN	0.3537	0.8892	0.0221	0.021	0.0216	0.0231	0.0229
0.0	0.0	0.0	-1552.5982	3519.9925	NaN	NaN	1.3	0.8864	0.0228	0.0212	0.0221	0.0239	0.0235
0.0	0.0	0.0	-4448.5982	2379.9925	NaN	NaN	-0.3	0.8861	0.0229	0.0211	0.0222	0.0241	0.0236
0.0	0.0	0.0	-270.5982	1567.9925	NaN	NaN	1.2086	0.8833	0.0236	0.0213	0.0227	0.0248	0.0242
0.0	0.0	0.0	-571.5982	2759.9925	NaN	NaN	1.2612	0.8846	0.0234	0.0211	0.0226	0.0246	0.0238
0.0	0.0	0.0	-1869.5982	-1320.0075	NaN	NaN	0.4138	0.887	0.0227	0.0212	0.0222	0.0237	0.0232
0.0	0.0	0.0	-845.5982	1689.9925	NaN	NaN	1.3	0.8877	0.0225	0.0214	0.0221	0.0235	0.0228
0.0	0.0	0.0	-1164.5982	1124.9925	NaN	NaN	-0.3	0.8884	0.0226	0.0215	0.022	0.0231	0.0224
0.0	0.0	0.0	-3144.5982	-3811.0075	NaN	NaN	0.5479	0.8899	0.0224	0.0216	0.0217	0.0224	0.022
0.0	0.0	0.0	-1897.5982	-852.0075	NaN	NaN	0.3099	0.8904	0.0219	0.0214	0.0217	0.0224	0.0221
0.0	0.0	0.0	-601.5982	-1859.0075	NaN	NaN	0.7555	0.8901	0.0218	0.0214	0.0218	0.0225	0.0224
0.0	0.0	0.0	-1088.5982	-399.0075	NaN	NaN	0.2682	0.8885	0.0219	0.0215	0.0221	0.023	0.023
0.0	0.0	0.0	-2547.5982	-721.0075	NaN	NaN	0.2206	0.8888	0.0218	0.0215	0.022	0.023	0.0229
0.0	0.0	0.0	-3226.5982	-490.0075	NaN	NaN	0.1318	0.8888	0.0218	0.0218	0.0219	0.0228	0.0229
0.0	0.0	0.0	-2490.5982	-1035.0075	NaN	NaN	0.2936	0.8894	0.0216	0.0218	0.0218	0.0227	0.0227
0.0	0.0	0.0	-1899.5982	-2099.0075	NaN	NaN	0.5249	0.8897	0.0214	0.0219	0.0218	0.0226	0.0226
0.0	0.0	0.0	-1812.5982	-1310.0075	NaN	NaN	0.4195	0.8898	0.0214	0.022	0.0218	0.0225	0.0226
0.0	0.0	0.0	-1515.5982	-741.0075	NaN	NaN	0.3284	0.8898	0.0214	0.022	0.0218	0.0225	0.0225
0.0	0.0	0.0	-2503.5982	-2831.0075	NaN	NaN	0.5307	0.8901	0.0213	0.022	0.0218	0.0224	0.0224
0.0	0.0	0.0	-3089.5982	3092.9925	NaN	NaN	1.3	0.889	0.0215	0.0221	0.022	0.0227	0.0227
0.0	0.0	0.0	-2546.5982	409.9925	NaN	NaN	-0.1919	0.8894	0.0214	0.0221	0.0219	0.0226	0.0226
0.0	0.0	0.0	-1716.5982	1489.9925	NaN	NaN	-0.3	0.8882	0.0215	0.0224	0.0221	0.023	0.0227
0.0	0.0	0.0	-1104.5982	173.9925	NaN	NaN	-0.187	0.8882	0.0217	0.0225	0.0222	0.023	0.0225
0.0	0.0	0.0	-1763.5982	1005.9925	NaN	NaN	-0.3	0.8884	0.0217	0.0226	0.0222	0.0228	0.0223
0.0	0.0	0.0	-193.5982	-950.0075	NaN	NaN	0.8307	0.8885	0.0219	0.0227	0.0222	0.0227	0.0221
0.0	0.0	0.0	-3365.5982	-453.0075	NaN	NaN	0.1186	0.889	0.0219	0.0226	0.0221	0.0224	0.022
0.0	0.0	0.0	-3200.5982	104.9925	NaN	NaN	-0.0339	0.8892	0.0217	0.0226	0.0221	0.0223	0.0221
0.0	0.0	0.0	-2479.5982	1243.9925	NaN	NaN	-0.3	0.8892	0.0215	0.0226	0.0221	0.0224	0.0222
0.0	0.0	0.0	-132.5982	-1172.0075	NaN	NaN	0.8984	0.889	0.0215	0.0227	0.0221	0.0225	0.0222
0.0	0.0	0.0	-2980.5982	2502.9925	NaN	NaN	-0.3	0.8889	0.0215	0.0228	0.0222	0.0225	0.0222
0.0	0.0	0.0	-2390.5982	713.9925	NaN	NaN	-0.3	0.8887	0.0217	0.0229	0.0222	0.0225	0.0221
0.0	0.0	0.0	-3165.5982	107.9925	NaN	NaN	-0.0353	0.889	0.0216	0.0229	0.022	0.0224	0.022
0.0	0.0	0.0	-2331.5982	1498.9925	NaN	NaN	-0.3	0.8888	0.0215	0.0229	0.0222	0.0225	0.0221
0.0	0.0	0.0	-1956.5982	690.9925	NaN	NaN	-0.3	0.8884	0.0217	0.023	0.0222	0.0226	0.0221
0.0	0.0	0.0	-3271.5982	728.9925	NaN	NaN	-0.2867	0.888	0.0218	0.0231	0.0223	0.0226	0.0221
0.0	0.0	0.0	-3371.5982	1587.9925	NaN	NaN	-0.3	0.8877	0.0221	0.0232	0.0224	0.0224	0.0221
0.0	0.0	0.0	-1408.5982	-1266.0075	NaN	NaN	0.4733	0.8877	0.0224	0.0233	0.0223	0.0222	0.0221
0.0	0.0	0.0	-2953.5982	30.9925	NaN	NaN	-0.0106	0.8883	0.0224	0.0231	0.0223	0.0219	0.022
0.0	0.0	0.0	-2317.5982	-1934.0075	NaN	NaN	0.4549	0.8884	0.0225	0.0232	0.0224	0.0217	0.0219
0.0	0.0	0.0	-875.5982	-265.0075	NaN	NaN	0.2323	0.8889	0.0224	0.023	0.0224	0.0216	0.0218
0.0	0.0	0.0	-1024.5982	-1967.0075	NaN	NaN	0.6575	0.8891	0.0223	0.023	0.0224	0.0214	0.0218
0.0	0.0	0.0	-1224.5982	-1673.0075	NaN	NaN	0.5774	0.8895	0.0222	0.0229	0.0223	0.0213	0.0217
0.0	0.0	0.0	-1811.5982	-164.0075	NaN	NaN	0.083	0.8892	0.0221	0.0229	0.0225	0.0215	0.0219
0.0	0.0	0.0	-3921.5982	1653.9925	NaN	NaN	-0.3	0.889	0.0221	0.0229	0.0225	0.0216	0.0219
0.0	0.0	0.0	-1095.5982	1245.9925	NaN	NaN	1.3	0.8889	0.0221	0.023	0.0226	0.0216	0.0218
0.0	0.0	0.0	-3216.5982	113.9925	NaN	NaN	-0.0367	0.8892	0.0223	0.0231	0.0226	0.0212	0.0216
0.0	0.0	0.0	-3942.5982	-2651.0075	NaN	NaN	0.4021	0.89	0.0224	0.0231	0.0225	0.0208	0.0213
0.0	0.0	0.0	-2150.5982	373.9925	NaN	NaN	-0.2105	0.8907	0.022	0.0229	0.0225	0.0206	0.0213
0.0	0.0	0.0	-2846.5982	-181.0075	NaN	NaN	0.0598	0.8914	0.0218	0.0226	0.0225	0.0204	0.0212
0.0	0.0	0.0	-1549.5982	-662.0075	NaN	NaN	0.2993	0.8916	0.0217	0.0227	0.0225	0.0204	0.0212
0.0	0.0	0.0	-2904.5982	-423.0075	NaN	NaN	0.1271	0.8919	0.0217	0.0226	0.0224	0.0204	0.021
0.0	0.0	0.0	-1311.5982	-261.0075	NaN	NaN	0.166	0.8921	0.0217	0.0228	0.0223	0.0203	0.0209
0.0	0.0	0.0	-1654.5982	421.9925	NaN	NaN	-0.3	0.8919	0.0218	0.0229	0.0223	0.0203	0.0209
0.0	0.0	0.0	-2019.5982	-989.0075	NaN	NaN	0.3287	0.8917	0.0218	0.0229	0.0223	0.0203	0.0209
0.0	0.0	0.0	-1184.5982	-2060.0075	NaN	NaN	0.6349	0.8916	0.0219	0.023	0.0223	0.0204	0.0209
0.0	0.0	0.0	-791.5982	2689.9925	NaN	NaN	1.3	0.8922	0.0216	0.0229	0.0222	0.0204	0.0207
0.0	0.0	0.0	-749.5982	-1989.0075	NaN	NaN	0.7263	0.8921	0.0218	0.0228	0.0222	0.0203	0.0208
0.0	0.0	0.0	-2452.5982	-2030.0075	NaN	NaN	0.4529	0.8921	0.0219	0.0228	0.0221	0.0203	0.0208
0.0	0.0	0.0	-3923.5982	-571.0075	NaN	NaN	0.127	0.8923	0.0219	0.0227	0.0221	0.0203	0.0208
0.0	0.0	0.0	-2121.5982	-1722.0075	NaN	NaN	0.448	0.8924	0.0218	0.0227	0.022	0.0203	0.0208
0.0	0.0	0.0	-1050.5982	309.9925	NaN	NaN	-0.3	0.8923	0.0217	0.0227	0.0221	0.0204	0.0208
0.0	0.0	0.0	-2793.5982	-1184.0075	NaN	NaN	0.2977	0.8921	0.0218	0.0227	0.0221	0.0204	0.0208
0.0	0.0	0.0	-3276.5982	-819.0075	NaN	NaN	0.2	0.8919	0.0218	0.0229	0.0221	0.0204	0.0209
0.0	0.0	0.0	-1083.5982	-827.0075	NaN	NaN	0.4329	0.8919	0.0217	0.0229	0.0222	0.0204	0.0209
0.0	0.0	0.0	-1409.5982	-336.0075	NaN	NaN	0.1925	0.8919	0.0216	0.0229	0.0222	0.0203	0.021
0.0	0.0	0.0	-1911.5982	-1522.0075	NaN	NaN	0.4433	0.8919	0.0215	0.0228	0.0223	0.0203	0.0211
0.0	0.0	0.0	-1472.5982	2463.9925	NaN	NaN	1.3	0.8925	0.0213	0.0227	0.0223	0.0203	0.021
0.0	0.0	0.0	-2434.5982	827.9925	NaN	NaN	-0.3	0.8925	0.0213	0.0225	0.0223	0.0203	0.0211
0.0	0.0	0.0	-2856.5982	-1053.0075	NaN	NaN	0.2693	0.8924	0.0213	0.0223	0.0223	0.0204	0.0212
0.0	0.0	0.0	-2046.5982	-1703.0075	NaN	NaN	0.4542	0.8918	0.0216	0.0224	0.0224	0.0205	0.0213
0.0	0.0	0.0	-2856.5982	-66.0075	NaN	NaN	0.0226	0.8917	0.0217	0.0224	0.0225	0.0205	0.0213
0.0	0.0	0.0	-3080.5982	936.9925	NaN	NaN	-0.3	0.8917	0.0216	0.0225	0.0225	0.0204	0.0213
0.0	0.0	0.0	-2946.5982	-1741.0075	NaN	NaN	0.3714	0.8916	0.0216	0.0226	0.0225	0.0204	0.0213
0.0	0.0	0.0	417.4018	2717.9925	NaN	NaN	0.8669	0.8919	0.0214	0.0227	0.0225	0.0203	0.0211
0.0	0.0	0.0	19.4018	996.9925	NaN	NaN	0.9809	0.8917	0.0215	0.0228	0.0225	0.0204	0.021
0.0	0.0	0.0	-2229.5982	2602.9925	NaN	NaN	1.3	0.892	0.0216	0.0228	0.0223	0.0204	0.0209
0.0	0.0	0.0	-2399.5982	-1119.0075	NaN	NaN	0.318	0.8913	0.022	0.0229	0.0224	0.0205	0.021
0.0	0.0	0.0	-1867.5982	-3420.0075	NaN	NaN	0.6468	0.8909	0.0222	0.0229	0.0224	0.0206	0.021
0.0	0.0	0.0	-1965.5982	-775.0075	NaN	NaN	0.2828	0.8907	0.0222	0.0229	0.0224	0.0207	0.021
0.0	0.0	0.0	-2068.5982	-1472.0075	NaN	NaN	0.4158	0.8907	0.0223	0.0229	0.0224	0.0208	0.0209
0.0	0.0	0.0	-2550.5982	-255.0075	NaN	NaN	0.0909	0.8911	0.0223	0.0228	0.0223	0.0207	0.0208
0.0	0.0	0.0	-3192.5982	-2890.0075	NaN	NaN	0.4751	0.8903	0.0225	0.023	0.0224	0.0208	0.021
0.0	0.0	0.0	-1588.5982	35.9925	NaN	NaN	-0.0232	0.8907	0.0224	0.0231	0.0222	0.0207	0.0208
0.0	0.0	0.0	-1591.5982	2366.9925	NaN	NaN	1.3	0.8908	0.0223	0.0232	0.0222	0.0207	0.0207
0.0	0.0	0.0	-2801.5982	1883.9925	NaN	NaN	-0.3	0.8907	0.0223	0.0232	0.0222	0.0209	0.0207
0.0	0.0	0.0	-2378.5982	1573.9925	NaN	NaN	-0.3	0.8901	0.0224	0.0233	0.0223	0.0211	0.0208
0.0	0.0	0.0	-1630.5982	-1670.0075	NaN	NaN	0.506	0.8895	0.0227	0.0234	0.0223	0.0211	0.0211
0.0	0.0	0.0	-1692.5982	-1885.0075	NaN	NaN	0.5269	0.8895	0.0229	0.0234	0.0221	0.021	0.0211
0.0	0.0	0.0	-2591.5982	-913.0075	NaN	NaN	0.2605	0.8899	0.0229	0.0234	0.022	0.0208	0.0211
0.0	0.0	0.0	-3152.5982	-151.0075	NaN	NaN	0.0457	0.8908	0.0225	0.0233	0.0219	0.0205	0.0209
0.0	0.0	0.0	-2517.5982	2174.9925	NaN	NaN	-0.3	0.8918	0.0221	0.0231	0.0218	0.0204	0.0208
0.0	0.0	0.0	-3362.5982	-311.0075	NaN	NaN	0.0847	0.8917	0.0221	0.023	0.0218	0.0204	0.0209
0.0	0.0	0.0	-3128.5982	947.9925	NaN	NaN	-0.3	0.8917	0.0221	0.0231	0.0218	0.0204	0.0209
0.0	0.0	0.0	-1753.5982	1213.9925	NaN	NaN	-0.3	0.8918	0.0221	0.023	0.0218	0.0203	0.0209
0.0	0.0	0.0	-2374.5982	-445.0075	NaN	NaN	0.1578	0.8927	0.0218	0.0228	0.0217	0.0201	0.0209
0.0	0.0	0.0	-1238.5982	-283.0075	NaN	NaN	0.186	0.8934	0.0217	0.0225	0.0216	0.02	0.0209
0.0	0.0	0.0	-3759.5982	-1033.0075	NaN	NaN	0.2155	0.8944	0.0213	0.022	0.0215	0.02	0.0207
0.0	0.0	0.0	-1578.5982	-73.0075	NaN	NaN	0.0442	0.8928	0.022	0.0225	0.0215	0.0203	0.021
0.0	0.0	0.0	-735.5982	-1533.0075	NaN	NaN	0.6757	0.8932	0.0221	0.0224	0.0212	0.0202	0.0209
0.0	0.0	0.0	-2041.5982	-2412.0075	NaN	NaN	0.5416	0.8928	0.0223	0.0225	0.0212	0.0203	0.0209
0.0	0.0	0.0	-2405.5982	-3441.0075	NaN	NaN	0.5885	0.8929	0.0222	0.0225	0.0211	0.0205	0.0209
0.0	0.0	0.0	-2995.5982	-1518.0075	NaN	NaN	0.3363	0.8936	0.022	0.0223	0.0209	0.0205	0.0206
0.0	0.0	0.0	-2327.5982	1406.9925	NaN	NaN	-0.3	0.8938	0.0219	0.0222	0.0209	0.0206	0.0206
0.0	0.0	0.0	-3018.5982	394.9925	NaN	NaN	-0.1506	0.8938	0.0217	0.0222	0.0211	0.0208	0.0204
0.0	0.0	0.0	-918.5982	-178.0075	NaN	NaN	0.1623	0.8938	0.0217	0.0221	0.0212	0.0209	0.0203
0.0	0.0	0.0	-2559.5982	159.9925	NaN	NaN	-0.0667	0.8937	0.0217	0.0219	0.0214	0.0211	0.0202
0.0	0.0	0.0	-1699.5982	643.9925	NaN	NaN	-0.3	0.8939	0.0217	0.0216	0.0216	0.0213	0.0199
0.0	0.0	0.0	-2918.5982	-1976.0075	NaN	NaN	0.4037	0.8946	0.0214	0.0212	0.0217	0.0211	0.0199
0.0	0.0	0.0	-2662.5982	-3700.0075	NaN	NaN	0.5815	0.8958	0.021	0.0208	0.0218	0.0208	0.0199
0.0	0.0	0.0	-2219.5982	502.9925	NaN	NaN	-0.293	0.8947	0.0211	0.0208	0.0222	0.0212	0.02
0.0	0.0	0.0	-3311.5982	-1655.0075	NaN	NaN	0.3332	0.8952	0.021	0.0208	0.022	0.0212	0.0198
0.0	0.0	0.0	-1440.5982	-314.0075	NaN	NaN	0.179	0.8845	0.0227	0.0228	0.024	0.0237	0.0223
0.0	0.0	0.0	-1980.5982	-1127.0075	NaN	NaN	0.3627	0.9087	0.0174	0.0184	0.0196	0.0191	0.0168
