# Supplementary material for: DeepFRET, a software for rapid and automated single-molecule FRET data classification using deep learning
Source: eLife. 2020 Nov 3;9:e60404. doi: 10.7554/eLife.60404 (PMC7609065; doi:10.7554/eLife.60404)
Supplement: Figure 4—source data 1. [file elife-60404-fig4-data1.zip › Figure 4-source data 1/Fig_S4a/Traces/traces_all_n294/Traces_Fig2d_4mMAc_mov4_combined_tif_pair39.txt]

Exported by DeepFRET
Date: 2020-08-26, 18:13
Video filename: None
FRET pair #39
Bleaches at 550
D-Dexc-bg	A-Dexc-bg	A-Aexc-bg	D-Dexc-rw	A-Dexc-rw	A-Aexc-rw	S	E	p_bleached	p_aggregated	p_noisy	p_scrambled	p_static	p_dynamic
0.0	0.0	0.0	25867.2702	6564.7258	NaN	NaN	0.2024	0.0254	0.8757	0.0219	0.027	0.0272	0.0228
0.0	0.0	0.0	24575.2702	9292.7258	NaN	NaN	0.2744	0.0208	0.8878	0.0216	0.0238	0.0236	0.0223
0.0	0.0	0.0	27043.2702	6737.7258	NaN	NaN	0.1995	0.0205	0.8944	0.0208	0.0218	0.0213	0.0212
0.0	0.0	0.0	24827.2702	5870.7258	NaN	NaN	0.1912	0.0208	0.8952	0.0208	0.0213	0.0206	0.0213
0.0	0.0	0.0	24076.2702	5159.7258	NaN	NaN	0.1765	0.0213	0.8954	0.0207	0.021	0.0203	0.0214
0.0	0.0	0.0	27301.2702	9654.7258	NaN	NaN	0.2612	0.0217	0.8948	0.0208	0.0209	0.0204	0.0215
0.0	0.0	0.0	29822.2702	8425.7258	NaN	NaN	0.2203	0.0218	0.8942	0.021	0.0208	0.0206	0.0216
0.0	0.0	0.0	27671.2702	6881.7258	NaN	NaN	0.1992	0.0216	0.8945	0.021	0.0206	0.021	0.0213
0.0	0.0	0.0	25486.2702	8814.7258	NaN	NaN	0.257	0.0214	0.8946	0.0211	0.0205	0.021	0.0214
0.0	0.0	0.0	32598.2702	6856.7258	NaN	NaN	0.1738	0.0215	0.8943	0.0213	0.0205	0.021	0.0214
0.0	0.0	0.0	30785.2702	9654.7258	NaN	NaN	0.2387	0.0214	0.8939	0.0215	0.0207	0.0211	0.0215
0.0	0.0	0.0	27232.2702	8666.7258	NaN	NaN	0.2414	0.0215	0.8931	0.0217	0.0209	0.0213	0.0215
0.0	0.0	0.0	28242.2702	7241.7258	NaN	NaN	0.2041	0.0215	0.8925	0.0219	0.0212	0.0215	0.0214
0.0	0.0	0.0	27361.2702	7289.7258	NaN	NaN	0.2104	0.0215	0.8933	0.0217	0.0215	0.0213	0.0207
0.0	0.0	0.0	25975.2702	6642.7258	NaN	NaN	0.2037	0.0215	0.8938	0.0216	0.0218	0.0212	0.0202
0.0	0.0	0.0	31144.2702	6935.7258	NaN	NaN	0.1821	0.0212	0.8949	0.0216	0.0223	0.0205	0.0195
0.0	0.0	0.0	28398.2702	7004.7258	NaN	NaN	0.1979	0.0216	0.8891	0.0236	0.025	0.0204	0.0203
0.0	0.0	0.0	24864.2702	9744.7258	NaN	NaN	0.2816	0.0211	0.8931	0.0224	0.0232	0.0206	0.0195
0.0	0.0	0.0	27408.2702	6646.7258	NaN	NaN	0.1952	0.0208	0.8945	0.0219	0.0224	0.0209	0.0195
0.0	0.0	0.0	27938.2702	4726.7258	NaN	NaN	0.1447	0.0205	0.8958	0.0215	0.0217	0.021	0.0195
0.0	0.0	0.0	23909.2702	6817.7258	NaN	NaN	0.2219	0.0203	0.8959	0.0215	0.0214	0.0212	0.0197
0.0	0.0	0.0	29190.2702	4908.7258	NaN	NaN	0.144	0.0202	0.8958	0.0215	0.0211	0.0214	0.0199
0.0	0.0	0.0	27472.2702	7745.7258	NaN	NaN	0.2199	0.0202	0.8956	0.0216	0.0209	0.0216	0.0201
0.0	0.0	0.0	28575.2702	6977.7258	NaN	NaN	0.1963	0.0204	0.8949	0.0216	0.0208	0.0217	0.0205
0.0	0.0	0.0	25226.2702	7175.7258	NaN	NaN	0.2215	0.0206	0.8943	0.0217	0.0208	0.0219	0.0208
0.0	0.0	0.0	27142.2702	9870.7258	NaN	NaN	0.2667	0.0206	0.8945	0.0215	0.0207	0.0219	0.0209
0.0	0.0	0.0	25828.2702	6651.7258	NaN	NaN	0.2048	0.0206	0.8947	0.0214	0.0206	0.0219	0.0209
0.0	0.0	0.0	31970.2702	6006.7258	NaN	NaN	0.1582	0.0206	0.8949	0.0212	0.0205	0.0219	0.0209
0.0	0.0	0.0	24733.2702	9615.7258	NaN	NaN	0.2799	0.0206	0.895	0.0211	0.0206	0.0218	0.0209
0.0	0.0	0.0	22433.2702	9918.7258	NaN	NaN	0.3066	0.0207	0.8949	0.021	0.0206	0.0219	0.021
0.0	0.0	0.0	26337.2702	2635.7258	NaN	NaN	0.091	0.0207	0.8947	0.0209	0.0207	0.0219	0.021
0.0	0.0	0.0	30861.2702	5026.7258	NaN	NaN	0.1401	0.0208	0.8948	0.0207	0.0208	0.0219	0.021
0.0	0.0	0.0	26126.2702	6728.7258	NaN	NaN	0.2048	0.0209	0.8945	0.0208	0.0209	0.022	0.021
0.0	0.0	0.0	27483.2702	7543.7258	NaN	NaN	0.2154	0.0207	0.8945	0.0207	0.021	0.0221	0.021
0.0	0.0	0.0	20475.2702	6368.7258	NaN	NaN	0.2372	0.0206	0.8951	0.0205	0.0209	0.022	0.0209
0.0	0.0	0.0	24585.2702	8877.7258	NaN	NaN	0.2653	0.0205	0.8952	0.0205	0.0209	0.0219	0.0209
0.0	0.0	0.0	22010.2702	4409.7258	NaN	NaN	0.1669	0.0205	0.8954	0.0204	0.021	0.0219	0.0209
0.0	0.0	0.0	29400.2702	5611.7258	NaN	NaN	0.1603	0.0205	0.8952	0.0205	0.021	0.0219	0.0209
0.0	0.0	0.0	23078.2702	7921.7258	NaN	NaN	0.2555	0.0205	0.8953	0.0205	0.0209	0.0219	0.0209
0.0	0.0	0.0	25079.2702	5802.7258	NaN	NaN	0.1879	0.0204	0.8956	0.0205	0.0208	0.0218	0.0209
0.0	0.0	0.0	23119.2702	4000.7258	NaN	NaN	0.1475	0.0205	0.8954	0.0206	0.0208	0.0218	0.0209
0.0	0.0	0.0	22559.2702	8353.7258	NaN	NaN	0.2702	0.0203	0.8961	0.0205	0.0207	0.0216	0.0208
0.0	0.0	0.0	28718.2702	4597.7258	NaN	NaN	0.138	0.0203	0.8955	0.0208	0.0207	0.0218	0.0209
0.0	0.0	0.0	25065.2702	6102.7258	NaN	NaN	0.1958	0.0202	0.8958	0.0208	0.0206	0.0217	0.0209
0.0	0.0	0.0	23991.2702	7413.7258	NaN	NaN	0.2361	0.0202	0.896	0.0208	0.0205	0.0216	0.0209
0.0	0.0	0.0	24677.2702	7125.7258	NaN	NaN	0.2241	0.0201	0.896	0.0208	0.0205	0.0216	0.0209
0.0	0.0	0.0	22771.2702	3061.7258	NaN	NaN	0.1185	0.0201	0.896	0.0209	0.0205	0.0216	0.021
0.0	0.0	0.0	31329.2702	5491.7258	NaN	NaN	0.1491	0.0201	0.896	0.0209	0.0204	0.0216	0.0209
0.0	0.0	0.0	25747.2702	6646.7258	NaN	NaN	0.2052	0.0201	0.8962	0.0209	0.0204	0.0216	0.0209
0.0	0.0	0.0	19270.2702	7173.7258	NaN	NaN	0.2713	0.0201	0.8963	0.0208	0.0204	0.0215	0.0209
0.0	0.0	0.0	23046.2702	4344.7258	NaN	NaN	0.1586	0.0201	0.8965	0.0208	0.0203	0.0214	0.0208
0.0	0.0	0.0	25069.2702	6656.7258	NaN	NaN	0.2098	0.0202	0.8967	0.0208	0.0203	0.0213	0.0208
0.0	0.0	0.0	25112.2702	7326.7258	NaN	NaN	0.2259	0.0202	0.8966	0.0209	0.0203	0.0213	0.0208
0.0	0.0	0.0	23957.2702	8440.7258	NaN	NaN	0.2605	0.0202	0.8967	0.0209	0.0203	0.0213	0.0207
0.0	0.0	0.0	24187.2702	3394.7258	NaN	NaN	0.1231	0.0202	0.8966	0.0208	0.0204	0.0213	0.0207
0.0	0.0	0.0	24797.2702	5232.7258	NaN	NaN	0.1742	0.0202	0.8968	0.0208	0.0204	0.0212	0.0207
0.0	0.0	0.0	21442.2702	7718.7258	NaN	NaN	0.2647	0.0201	0.8972	0.0207	0.0203	0.0212	0.0205
0.0	0.0	0.0	25495.2702	6442.7258	NaN	NaN	0.2017	0.02	0.8975	0.0207	0.0204	0.0211	0.0204
0.0	0.0	0.0	23640.2702	5171.7258	NaN	NaN	0.1795	0.0199	0.8978	0.0205	0.0203	0.0211	0.0203
0.0	0.0	0.0	25825.2702	6831.7258	NaN	NaN	0.2092	0.0198	0.8981	0.0205	0.0204	0.021	0.0201
0.0	0.0	0.0	24633.2702	8605.7258	NaN	NaN	0.2589	0.0198	0.8983	0.0204	0.0204	0.021	0.0201
0.0	0.0	0.0	23046.2702	4477.7258	NaN	NaN	0.1627	0.0198	0.8985	0.0203	0.0204	0.0209	0.02
0.0	0.0	0.0	26372.2702	6042.7258	NaN	NaN	0.1864	0.0198	0.8986	0.0203	0.0204	0.0208	0.02
0.0	0.0	0.0	21670.2702	4791.7258	NaN	NaN	0.1811	0.0198	0.8985	0.0203	0.0205	0.0209	0.0201
0.0	0.0	0.0	26828.2702	6173.7258	NaN	NaN	0.1871	0.0197	0.8987	0.0203	0.0205	0.0208	0.02
0.0	0.0	0.0	24111.2702	1076.7258	NaN	NaN	0.0427	0.0197	0.8987	0.0203	0.0204	0.0208	0.0201
0.0	0.0	0.0	22587.2702	7960.7258	NaN	NaN	0.2606	0.0197	0.8986	0.0203	0.0204	0.0208	0.0201
0.0	0.0	0.0	24668.2702	8745.7258	NaN	NaN	0.2617	0.0197	0.8984	0.0204	0.0205	0.0208	0.0202
0.0	0.0	0.0	24123.2702	4996.7258	NaN	NaN	0.1716	0.0197	0.8979	0.0205	0.0206	0.0208	0.0204
0.0	0.0	0.0	26486.2702	4994.7258	NaN	NaN	0.1587	0.0197	0.8977	0.0206	0.0206	0.0208	0.0205
0.0	0.0	0.0	22191.2702	6548.7258	NaN	NaN	0.2279	0.0197	0.8975	0.0206	0.0208	0.0208	0.0206
0.0	0.0	0.0	20238.2702	1763.7258	NaN	NaN	0.0802	0.0197	0.8972	0.0206	0.0209	0.0208	0.0207
0.0	0.0	0.0	16970.2702	6890.7258	NaN	NaN	0.2888	0.0197	0.8973	0.0206	0.0209	0.0207	0.0208
0.0	0.0	0.0	16885.2702	7465.7258	NaN	NaN	0.3066	0.0197	0.897	0.0206	0.021	0.0208	0.0209
0.0	0.0	0.0	15339.2702	28.7258	NaN	NaN	0.0019	0.0197	0.8969	0.0206	0.021	0.0207	0.0209
0.0	0.0	0.0	22546.2702	5042.7258	NaN	NaN	0.1828	0.0198	0.897	0.0206	0.021	0.0207	0.0209
0.0	0.0	0.0	16762.2702	4304.7258	NaN	NaN	0.2043	0.0198	0.8969	0.0207	0.0211	0.0207	0.0209
0.0	0.0	0.0	16540.2702	3242.7258	NaN	NaN	0.1639	0.0199	0.8969	0.0207	0.021	0.0206	0.0209
0.0	0.0	0.0	15109.2702	5569.7258	NaN	NaN	0.2693	0.0199	0.897	0.0207	0.0209	0.0205	0.0209
0.0	0.0	0.0	18531.2702	5420.7258	NaN	NaN	0.2263	0.02	0.8968	0.0208	0.021	0.0205	0.0209
0.0	0.0	0.0	15634.2702	3149.7258	NaN	NaN	0.1677	0.0201	0.897	0.0208	0.0209	0.0204	0.0209
0.0	0.0	0.0	16576.2702	6200.7258	NaN	NaN	0.2722	0.0202	0.8967	0.0208	0.0209	0.0205	0.0208
0.0	0.0	0.0	13358.2702	6785.7258	NaN	NaN	0.3369	0.0203	0.8966	0.0208	0.0209	0.0205	0.0208
0.0	0.0	0.0	14387.2702	4820.7258	NaN	NaN	0.251	0.0203	0.8966	0.0209	0.0209	0.0205	0.0208
0.0	0.0	0.0	17663.2702	8409.7258	NaN	NaN	0.3225	0.0204	0.8965	0.0209	0.0209	0.0205	0.0208
0.0	0.0	0.0	15598.2702	4013.7258	NaN	NaN	0.2047	0.0205	0.8963	0.021	0.0209	0.0205	0.0208
0.0	0.0	0.0	18585.2702	4128.7258	NaN	NaN	0.1818	0.0205	0.8963	0.021	0.0209	0.0205	0.0208
0.0	0.0	0.0	18546.2702	4442.7258	NaN	NaN	0.1933	0.0206	0.8961	0.021	0.0209	0.0205	0.0208
0.0	0.0	0.0	16426.2702	4615.7258	NaN	NaN	0.2194	0.0207	0.8959	0.0211	0.0209	0.0206	0.0209
0.0	0.0	0.0	14595.2702	4311.7258	NaN	NaN	0.228	0.0207	0.8962	0.021	0.0207	0.0205	0.0209
0.0	0.0	0.0	16812.2702	6759.7258	NaN	NaN	0.2868	0.0207	0.8957	0.0211	0.0209	0.0206	0.0209
0.0	0.0	0.0	10405.2702	4687.7258	NaN	NaN	0.3106	0.0207	0.896	0.0211	0.0208	0.0205	0.0209
0.0	0.0	0.0	15560.2702	8598.7258	NaN	NaN	0.3559	0.0208	0.8956	0.0212	0.0209	0.0207	0.0209
0.0	0.0	0.0	15684.2702	5005.7258	NaN	NaN	0.2419	0.0207	0.8956	0.0212	0.0208	0.0207	0.0209
0.0	0.0	0.0	12109.2702	4852.7258	NaN	NaN	0.2861	0.0207	0.8958	0.0212	0.0208	0.0207	0.0208
0.0	0.0	0.0	17057.2702	6425.7258	NaN	NaN	0.2736	0.0207	0.8958	0.0211	0.0208	0.0208	0.0209
0.0	0.0	0.0	12081.2702	5330.7258	NaN	NaN	0.3062	0.0207	0.8958	0.0211	0.0207	0.0207	0.0209
0.0	0.0	0.0	15463.2702	2287.7258	NaN	NaN	0.1289	0.0206	0.8963	0.021	0.0206	0.0207	0.0209
0.0	0.0	0.0	13448.2702	5239.7258	NaN	NaN	0.2804	0.0206	0.8965	0.0209	0.0206	0.0206	0.0208
0.0	0.0	0.0	14085.2702	6104.7258	NaN	NaN	0.3024	0.0206	0.8966	0.0208	0.0206	0.0206	0.0208
0.0	0.0	0.0	14145.2702	7747.7258	NaN	NaN	0.3539	0.0207	0.8967	0.0208	0.0206	0.0206	0.0206
0.0	0.0	0.0	12748.2702	7275.7258	NaN	NaN	0.3634	0.0208	0.8965	0.0207	0.0207	0.0207	0.0206
0.0	0.0	0.0	8814.2702	6672.7258	NaN	NaN	0.4309	0.021	0.8961	0.0207	0.0208	0.0208	0.0205
0.0	0.0	0.0	12560.2702	7726.7258	NaN	NaN	0.3809	0.0211	0.8958	0.0208	0.0209	0.0209	0.0205
0.0	0.0	0.0	12441.2702	3790.7258	NaN	NaN	0.2335	0.0214	0.8951	0.0209	0.0211	0.021	0.0206
0.0	0.0	0.0	14064.2702	4135.7258	NaN	NaN	0.2272	0.0216	0.8942	0.021	0.0214	0.0212	0.0207
0.0	0.0	0.0	13066.2702	6006.7258	NaN	NaN	0.3149	0.0217	0.8936	0.0212	0.0215	0.0213	0.0207
0.0	0.0	0.0	19569.2702	3938.7258	NaN	NaN	0.1675	0.0219	0.8926	0.0213	0.0218	0.0214	0.0208
0.0	0.0	0.0	16744.2702	6340.7258	NaN	NaN	0.2747	0.0221	0.8917	0.0216	0.0221	0.0216	0.0209
0.0	0.0	0.0	12388.2702	3525.7258	NaN	NaN	0.2215	0.0222	0.8917	0.0215	0.0221	0.0216	0.0208
0.0	0.0	0.0	17960.2702	6684.7258	NaN	NaN	0.2712	0.0224	0.89	0.0219	0.0227	0.0219	0.0211
0.0	0.0	0.0	12628.2702	5186.7258	NaN	NaN	0.2911	0.0225	0.8897	0.0218	0.0229	0.022	0.021
0.0	0.0	0.0	10587.2702	6973.7258	NaN	NaN	0.3971	0.0226	0.8893	0.0218	0.0231	0.0221	0.0212
0.0	0.0	0.0	16733.2702	5651.7258	NaN	NaN	0.2525	0.0224	0.8899	0.0216	0.023	0.0219	0.0212
0.0	0.0	0.0	12623.2702	3197.7258	NaN	NaN	0.2021	0.0223	0.8907	0.0214	0.0228	0.0216	0.0211
0.0	0.0	0.0	7344.2702	5301.7258	NaN	NaN	0.4192	0.022	0.8923	0.021	0.0225	0.0213	0.0209
0.0	0.0	0.0	8796.2702	3173.7258	NaN	NaN	0.2651	0.0221	0.8929	0.0208	0.0223	0.0211	0.0209
0.0	0.0	0.0	6749.2702	5147.7258	NaN	NaN	0.4327	0.0223	0.8926	0.0209	0.0224	0.021	0.0208
0.0	0.0	0.0	4693.2702	6681.7258	NaN	NaN	0.5874	0.0224	0.8931	0.0208	0.0222	0.0209	0.0207
0.0	0.0	0.0	4514.2702	4507.7258	NaN	NaN	0.4996	0.0225	0.8924	0.0208	0.0225	0.021	0.0208
0.0	0.0	0.0	3884.2702	1780.7258	NaN	NaN	0.3143	0.0224	0.892	0.0209	0.0227	0.0212	0.0208
0.0	0.0	0.0	5679.2702	2982.7258	NaN	NaN	0.3443	0.0224	0.892	0.0209	0.0227	0.0213	0.0207
0.0	0.0	0.0	10042.2702	2612.7258	NaN	NaN	0.2065	0.0223	0.8919	0.0209	0.0228	0.0214	0.0207
0.0	0.0	0.0	7364.2702	3532.7258	NaN	NaN	0.3242	0.0223	0.892	0.0209	0.0228	0.0215	0.0207
0.0	0.0	0.0	6671.2702	3950.7258	NaN	NaN	0.3719	0.0222	0.8925	0.0207	0.0227	0.0214	0.0205
0.0	0.0	0.0	8375.2702	3201.7258	NaN	NaN	0.2766	0.0221	0.8925	0.0207	0.0227	0.0214	0.0205
0.0	0.0	0.0	3878.2702	2669.7258	NaN	NaN	0.4077	0.0222	0.8928	0.0207	0.0226	0.0213	0.0204
0.0	0.0	0.0	7142.2702	3855.7258	NaN	NaN	0.3506	0.0223	0.8924	0.0208	0.0226	0.0214	0.0204
0.0	0.0	0.0	4379.2702	4326.7258	NaN	NaN	0.497	0.0227	0.8924	0.0209	0.0224	0.0213	0.0203
0.0	0.0	0.0	4918.2702	3919.7258	NaN	NaN	0.4435	0.0228	0.8916	0.0211	0.0226	0.0215	0.0204
0.0	0.0	0.0	6408.2702	4029.7258	NaN	NaN	0.3861	0.0231	0.8914	0.0212	0.0224	0.0214	0.0205
0.0	0.0	0.0	7867.2702	6351.7258	NaN	NaN	0.4467	0.0229	0.8906	0.0213	0.0228	0.0216	0.0208
0.0	0.0	0.0	6804.2702	2244.7258	NaN	NaN	0.2481	0.0231	0.8907	0.0213	0.0227	0.0215	0.0207
0.0	0.0	0.0	6616.2702	2888.7258	NaN	NaN	0.3039	0.023	0.8908	0.0213	0.0226	0.0215	0.0207
0.0	0.0	0.0	8463.2702	3887.7258	NaN	NaN	0.3148	0.0229	0.8908	0.0213	0.0228	0.0216	0.0208
0.0	0.0	0.0	5091.2702	3758.7258	NaN	NaN	0.4247	0.0229	0.8909	0.0212	0.0227	0.0215	0.0207
0.0	0.0	0.0	5008.2702	3103.7258	NaN	NaN	0.3826	0.0231	0.8911	0.0212	0.0225	0.0214	0.0206
0.0	0.0	0.0	6912.2702	2681.7258	NaN	NaN	0.2795	0.023	0.8909	0.0213	0.0226	0.0215	0.0207
0.0	0.0	0.0	6325.2702	1928.7258	NaN	NaN	0.2337	0.0229	0.8906	0.0213	0.0228	0.0216	0.0208
0.0	0.0	0.0	3915.2702	728.7258	NaN	NaN	0.1569	0.023	0.8909	0.0213	0.0226	0.0215	0.0207
0.0	0.0	0.0	8591.2702	2512.7258	NaN	NaN	0.2263	0.0226	0.8908	0.0211	0.0227	0.0218	0.0209
0.0	0.0	0.0	10475.2702	3067.7258	NaN	NaN	0.2265	0.0222	0.8909	0.0209	0.023	0.022	0.0211
0.0	0.0	0.0	4248.2702	3939.7258	NaN	NaN	0.4812	0.0221	0.8915	0.0207	0.0228	0.0219	0.021
0.0	0.0	0.0	4661.2702	4590.7258	NaN	NaN	0.4962	0.022	0.8913	0.0207	0.0228	0.022	0.0212
0.0	0.0	0.0	5429.2702	-93.2742	NaN	NaN	-0.0175	0.0221	0.8918	0.0206	0.0226	0.0219	0.021
0.0	0.0	0.0	5147.2702	2617.7258	NaN	NaN	0.3371	0.0222	0.8917	0.0207	0.0225	0.0219	0.021
0.0	0.0	0.0	3881.2702	2933.7258	NaN	NaN	0.4305	0.0224	0.8925	0.0206	0.0221	0.0217	0.0207
0.0	0.0	0.0	7315.2702	2836.7258	NaN	NaN	0.2794	0.0224	0.8922	0.0206	0.0222	0.0217	0.0208
0.0	0.0	0.0	7507.2702	6704.7258	NaN	NaN	0.4718	0.0223	0.8923	0.0205	0.0223	0.0218	0.0209
0.0	0.0	0.0	5583.2702	7429.7258	NaN	NaN	0.5709	0.0222	0.8926	0.0204	0.0221	0.0217	0.0209
0.0	0.0	0.0	7065.2702	4798.7258	NaN	NaN	0.4045	0.0227	0.892	0.0205	0.0222	0.0217	0.0209
0.0	0.0	0.0	5087.2702	2501.7258	NaN	NaN	0.3297	0.0232	0.8908	0.0207	0.0224	0.0217	0.0211
0.0	0.0	0.0	7139.2702	3714.7258	NaN	NaN	0.3422	0.0237	0.8896	0.0209	0.0227	0.0218	0.0213
0.0	0.0	0.0	7154.2702	1566.7258	NaN	NaN	0.1796	0.0243	0.8888	0.021	0.0227	0.0218	0.0214
0.0	0.0	0.0	7182.2702	5659.7258	NaN	NaN	0.4407	0.0245	0.8878	0.0212	0.0231	0.0218	0.0216
0.0	0.0	0.0	5775.2702	2495.7258	NaN	NaN	0.3017	0.0255	0.8867	0.0214	0.0232	0.0216	0.0217
0.0	0.0	0.0	7063.2702	3599.7258	NaN	NaN	0.3376	0.025	0.8854	0.0216	0.0241	0.0218	0.0221
0.0	0.0	0.0	4644.2702	6857.7258	NaN	NaN	0.5962	0.0249	0.8846	0.0216	0.0248	0.0219	0.0223
0.0	0.0	0.0	3863.2702	-652.2742	NaN	NaN	-0.2031	0.0257	0.8843	0.0216	0.0248	0.0215	0.0222
0.0	0.0	0.0	4612.2702	3612.7258	NaN	NaN	0.4392	0.0259	0.8829	0.0215	0.0255	0.0215	0.0226
0.0	0.0	0.0	4496.2702	-624.2742	NaN	NaN	-0.1612	0.0265	0.8816	0.0215	0.0263	0.0212	0.0229
0.0	0.0	0.0	5674.2702	6153.7258	NaN	NaN	0.5203	0.0263	0.8792	0.0213	0.0276	0.0216	0.024
0.0	0.0	0.0	8770.2702	3792.7258	NaN	NaN	0.3019	0.0268	0.8783	0.0211	0.0282	0.0214	0.0242
0.0	0.0	0.0	6824.2702	2158.7258	NaN	NaN	0.2403	0.0278	0.8756	0.021	0.0295	0.0212	0.0249
0.0	0.0	0.0	6429.2702	3507.7258	NaN	NaN	0.353	0.0285	0.8727	0.0208	0.0312	0.0212	0.0256
0.0	0.0	0.0	6605.2702	355.7258	NaN	NaN	0.0511	0.0304	0.8688	0.0206	0.033	0.0209	0.0263
0.0	0.0	0.0	6860.2702	4862.7258	NaN	NaN	0.4148	0.031	0.8667	0.0204	0.0341	0.0208	0.027
0.0	0.0	0.0	4692.2702	1856.7258	NaN	NaN	0.2835	0.0343	0.8607	0.0203	0.0368	0.0203	0.0276
0.0	0.0	0.0	6772.2702	5387.7258	NaN	NaN	0.4431	0.0337	0.8582	0.0201	0.0382	0.0208	0.029
0.0	0.0	0.0	4189.2702	5010.7258	NaN	NaN	0.5446	0.0369	0.8533	0.0198	0.0404	0.0205	0.0291
0.0	0.0	0.0	6749.2702	4182.7258	NaN	NaN	0.3826	0.0362	0.8518	0.0197	0.0412	0.0208	0.0302
0.0	0.0	0.0	5023.2702	3607.7258	NaN	NaN	0.418	0.0401	0.8454	0.0195	0.0443	0.0204	0.0303
0.0	0.0	0.0	6236.2702	5716.7258	NaN	NaN	0.4783	0.0395	0.8429	0.0196	0.0456	0.021	0.0315
0.0	0.0	0.0	5016.2702	4134.7258	NaN	NaN	0.4518	0.0422	0.8404	0.0191	0.0466	0.0205	0.0312
0.0	0.0	0.0	4203.2702	4819.7258	NaN	NaN	0.5342	0.0435	0.836	0.0192	0.0483	0.0207	0.0322
0.0	0.0	0.0	3059.2702	4760.7258	NaN	NaN	0.6088	0.0472	0.8308	0.0191	0.0496	0.0205	0.0328
0.0	0.0	0.0	9047.2702	2683.7258	NaN	NaN	0.2288	0.048	0.8277	0.019	0.0509	0.0207	0.0337
0.0	0.0	0.0	10400.2702	594.7258	NaN	NaN	0.0541	0.048	0.8238	0.0191	0.0532	0.0212	0.0348
0.0	0.0	0.0	3174.2702	2688.7258	NaN	NaN	0.4586	0.0489	0.8217	0.0189	0.0542	0.0212	0.0351
0.0	0.0	0.0	5889.2702	1865.7258	NaN	NaN	0.2406	0.0481	0.8215	0.0187	0.0549	0.0212	0.0355
0.0	0.0	0.0	5496.2702	2574.7258	NaN	NaN	0.319	0.0483	0.8203	0.0184	0.0562	0.021	0.0358
0.0	0.0	0.0	6871.2702	7093.7258	NaN	NaN	0.508	0.0497	0.8191	0.0181	0.0562	0.0209	0.036
0.0	0.0	0.0	12509.2702	1867.7258	NaN	NaN	0.1299	0.0506	0.8174	0.0179	0.0574	0.0207	0.036
0.0	0.0	0.0	16398.2702	5112.7258	NaN	NaN	0.2377	0.0456	0.8184	0.0183	0.059	0.0215	0.0372
0.0	0.0	0.0	10246.2702	3626.7258	NaN	NaN	0.2614	0.0474	0.8152	0.0182	0.0606	0.0216	0.037
0.0	0.0	0.0	6643.2702	1008.7258	NaN	NaN	0.1318	0.0518	0.8147	0.018	0.0585	0.0209	0.0361
0.0	0.0	0.0	5374.2702	-963.2742	NaN	NaN	-0.2184	0.0536	0.813	0.0178	0.0592	0.0205	0.036
0.0	0.0	0.0	7886.2702	3889.7258	NaN	NaN	0.3303	0.0497	0.8162	0.0181	0.0584	0.0212	0.0364
0.0	0.0	0.0	7401.2702	1686.7258	NaN	NaN	0.1856	0.0507	0.8194	0.0175	0.0569	0.0203	0.0352
0.0	0.0	0.0	6358.2702	3933.7258	NaN	NaN	0.3822	0.0485	0.8202	0.0177	0.0574	0.0208	0.0355
0.0	0.0	0.0	6331.2702	1580.7258	NaN	NaN	0.1998	0.0478	0.8237	0.0174	0.0561	0.0205	0.0345
0.0	0.0	0.0	6384.2702	4280.7258	NaN	NaN	0.4014	0.0451	0.8252	0.0176	0.0563	0.0211	0.0347
0.0	0.0	0.0	10376.2702	2643.7258	NaN	NaN	0.2031	0.0439	0.8292	0.0176	0.0542	0.0212	0.0339
0.0	0.0	0.0	5279.2702	3274.7258	NaN	NaN	0.3828	0.0455	0.8284	0.0174	0.0543	0.0209	0.0335
0.0	0.0	0.0	9175.2702	1395.7258	NaN	NaN	0.132	0.0452	0.8288	0.0177	0.0541	0.021	0.0333
0.0	0.0	0.0	5984.2702	2325.7258	NaN	NaN	0.2799	0.0459	0.8286	0.0175	0.0539	0.0209	0.0331
0.0	0.0	0.0	4692.2702	4741.7258	NaN	NaN	0.5026	0.0461	0.8283	0.0176	0.0542	0.0208	0.033
0.0	0.0	0.0	6001.2702	2131.7258	NaN	NaN	0.2621	0.0466	0.8277	0.0176	0.0546	0.0207	0.0329
0.0	0.0	0.0	3827.2702	2698.7258	NaN	NaN	0.4135	0.0454	0.8287	0.0177	0.0549	0.0207	0.0325
0.0	0.0	0.0	10368.2702	2806.7258	NaN	NaN	0.213	0.0421	0.8275	0.0183	0.0568	0.0218	0.0336
0.0	0.0	0.0	5537.2702	4284.7258	NaN	NaN	0.4362	0.0432	0.8273	0.0181	0.057	0.0216	0.0329
0.0	0.0	0.0	5277.2702	855.7258	NaN	NaN	0.1395	0.0437	0.8273	0.0182	0.0566	0.0215	0.0327
0.0	0.0	0.0	10774.2702	1049.7258	NaN	NaN	0.0888	0.0437	0.8236	0.0183	0.0592	0.0218	0.0332
0.0	0.0	0.0	9474.2702	4454.7258	NaN	NaN	0.3198	0.0425	0.8213	0.0187	0.0609	0.0228	0.0338
0.0	0.0	0.0	5110.2702	3151.7258	NaN	NaN	0.3815	0.043	0.8219	0.0185	0.061	0.0223	0.0333
0.0	0.0	0.0	5821.2702	2662.7258	NaN	NaN	0.3139	0.043	0.8188	0.0187	0.0628	0.0228	0.0339
0.0	0.0	0.0	5830.2702	1633.7258	NaN	NaN	0.2189	0.0436	0.818	0.0186	0.0635	0.0226	0.0337
0.0	0.0	0.0	4676.2702	5574.7258	NaN	NaN	0.5438	0.044	0.8174	0.0187	0.0635	0.0226	0.0338
0.0	0.0	0.0	5313.2702	1342.7258	NaN	NaN	0.2017	0.0441	0.8177	0.0188	0.0635	0.0225	0.0335
0.0	0.0	0.0	3685.2702	4362.7258	NaN	NaN	0.5421	0.044	0.815	0.019	0.0648	0.0231	0.034
0.0	0.0	0.0	6239.2702	2896.7258	NaN	NaN	0.3171	0.0442	0.8165	0.0191	0.0638	0.0229	0.0335
0.0	0.0	0.0	5732.2702	2983.7258	NaN	NaN	0.3423	0.0442	0.8181	0.019	0.0628	0.0226	0.0334
0.0	0.0	0.0	9432.2702	3660.7258	NaN	NaN	0.2796	0.0427	0.819	0.0191	0.0632	0.0226	0.0335
0.0	0.0	0.0	11057.2702	7499.7258	NaN	NaN	0.4041	0.0418	0.8161	0.0192	0.065	0.0235	0.0344
0.0	0.0	0.0	10671.2702	2159.7258	NaN	NaN	0.1683	0.0426	0.8201	0.0188	0.0632	0.0223	0.0331
0.0	0.0	0.0	9957.2702	4464.7258	NaN	NaN	0.3096	0.0418	0.8206	0.0188	0.0634	0.0222	0.0332
0.0	0.0	0.0	7795.2702	971.7258	NaN	NaN	0.1108	0.0411	0.8197	0.0188	0.0643	0.0225	0.0336
0.0	0.0	0.0	6506.2702	1960.7258	NaN	NaN	0.2316	0.0404	0.8249	0.0185	0.0624	0.0215	0.0323
0.0	0.0	0.0	9871.2702	3057.7258	NaN	NaN	0.2365	0.0392	0.8225	0.019	0.0637	0.0224	0.0333
0.0	0.0	0.0	5611.2702	784.7258	NaN	NaN	0.1227	0.0389	0.8279	0.0187	0.0618	0.0212	0.0315
0.0	0.0	0.0	14172.2702	4896.7258	NaN	NaN	0.2568	0.0372	0.8273	0.019	0.0625	0.0216	0.0323
0.0	0.0	0.0	7051.2702	4497.7258	NaN	NaN	0.3894	0.0374	0.8266	0.0187	0.064	0.0213	0.0319
0.0	0.0	0.0	19480.2702	5699.7258	NaN	NaN	0.2264	0.0356	0.8307	0.0189	0.0618	0.0213	0.0316
0.0	0.0	0.0	11884.2702	3417.7258	NaN	NaN	0.2234	0.0363	0.8274	0.0188	0.0645	0.0213	0.0317
0.0	0.0	0.0	22248.2702	4855.7258	NaN	NaN	0.1792	0.0341	0.834	0.0188	0.0612	0.021	0.0309
0.0	0.0	0.0	9448.2702	5338.7258	NaN	NaN	0.361	0.0348	0.8266	0.019	0.0667	0.0211	0.0318
0.0	0.0	0.0	8612.2702	3291.7258	NaN	NaN	0.2765	0.0332	0.8329	0.0188	0.0637	0.0207	0.0307
0.0	0.0	0.0	8637.2702	4302.7258	NaN	NaN	0.3325	0.0335	0.8297	0.0189	0.0663	0.0206	0.031
0.0	0.0	0.0	8479.2702	3170.7258	NaN	NaN	0.2722	0.0324	0.8333	0.0186	0.0651	0.0203	0.0304
0.0	0.0	0.0	7095.2702	1624.7258	NaN	NaN	0.1863	0.0324	0.8314	0.0187	0.067	0.0201	0.0305
0.0	0.0	0.0	9471.2702	262.7258	NaN	NaN	0.027	0.0318	0.8339	0.0186	0.0661	0.0197	0.03
0.0	0.0	0.0	16471.2702	3554.7258	NaN	NaN	0.1775	0.0316	0.8299	0.019	0.069	0.0198	0.0307
0.0	0.0	0.0	9548.2702	3575.7258	NaN	NaN	0.2725	0.0313	0.8322	0.0187	0.0682	0.0195	0.03
0.0	0.0	0.0	8906.2702	3365.7258	NaN	NaN	0.2743	0.0311	0.8345	0.0186	0.0673	0.0191	0.0294
0.0	0.0	0.0	11276.2702	2598.7258	NaN	NaN	0.1873	0.0315	0.8349	0.0185	0.0675	0.0188	0.0289
0.0	0.0	0.0	12082.2702	3508.7258	NaN	NaN	0.225	0.0311	0.8384	0.0184	0.0657	0.0184	0.0281
0.0	0.0	0.0	10134.2702	4553.7258	NaN	NaN	0.31	0.0317	0.8406	0.0179	0.065	0.0178	0.0271
0.0	0.0	0.0	10062.2702	4608.7258	NaN	NaN	0.3141	0.0321	0.8396	0.0181	0.0655	0.0178	0.027
0.0	0.0	0.0	8262.2702	4339.7258	NaN	NaN	0.3444	0.0322	0.8415	0.018	0.0647	0.0174	0.0262
0.0	0.0	0.0	8814.2702	5822.7258	NaN	NaN	0.3978	0.0323	0.8426	0.018	0.0641	0.0172	0.0258
0.0	0.0	0.0	9528.2702	4465.7258	NaN	NaN	0.3191	0.033	0.8424	0.018	0.0642	0.017	0.0253
0.0	0.0	0.0	8972.2702	5330.7258	NaN	NaN	0.3727	0.0334	0.8429	0.018	0.0639	0.0168	0.0249
0.0	0.0	0.0	11133.2702	2297.7258	NaN	NaN	0.1711	0.0343	0.8413	0.018	0.065	0.0167	0.0247
0.0	0.0	0.0	8585.2702	9802.7258	NaN	NaN	0.5331	0.0351	0.84	0.0181	0.0658	0.0166	0.0246
0.0	0.0	0.0	11294.2702	6174.7258	NaN	NaN	0.3535	0.0356	0.8398	0.0181	0.066	0.0163	0.0242
0.0	0.0	0.0	11410.2702	7658.7258	NaN	NaN	0.4016	0.0364	0.8401	0.0179	0.0657	0.0162	0.0238
0.0	0.0	0.0	10213.2702	4771.7258	NaN	NaN	0.3184	0.037	0.8397	0.0179	0.0657	0.016	0.0236
0.0	0.0	0.0	12521.2702	5030.7258	NaN	NaN	0.2866	0.0374	0.8411	0.0178	0.0646	0.0159	0.0232
0.0	0.0	0.0	13170.2702	5092.7258	NaN	NaN	0.2789	0.0373	0.8429	0.0178	0.0635	0.0157	0.0228
0.0	0.0	0.0	15559.2702	4074.7258	NaN	NaN	0.2075	0.0371	0.8433	0.018	0.0636	0.0155	0.0225
0.0	0.0	0.0	9115.2702	3976.7258	NaN	NaN	0.3038	0.0372	0.8447	0.0179	0.0631	0.0152	0.0219
0.0	0.0	0.0	9305.2702	6143.7258	NaN	NaN	0.3977	0.037	0.8455	0.018	0.0632	0.0149	0.0214
0.0	0.0	0.0	6982.2702	2604.7258	NaN	NaN	0.2717	0.0377	0.845	0.018	0.0636	0.0148	0.021
0.0	0.0	0.0	7476.2702	5524.7258	NaN	NaN	0.4249	0.0384	0.8465	0.0178	0.0626	0.0144	0.0203
0.0	0.0	0.0	10967.2702	3558.7258	NaN	NaN	0.245	0.04	0.8432	0.018	0.0643	0.0144	0.02
0.0	0.0	0.0	9144.2702	3615.7258	NaN	NaN	0.2834	0.0408	0.8434	0.0181	0.0639	0.0143	0.0196
0.0	0.0	0.0	9012.2702	3566.7258	NaN	NaN	0.2835	0.041	0.8444	0.0181	0.063	0.0142	0.0193
0.0	0.0	0.0	13980.2702	805.7258	NaN	NaN	0.0545	0.0412	0.844	0.0182	0.0629	0.0143	0.0193
0.0	0.0	0.0	9133.2702	1033.7258	NaN	NaN	0.1017	0.0405	0.8461	0.0182	0.0618	0.0143	0.0191
0.0	0.0	0.0	8756.2702	3249.7258	NaN	NaN	0.2707	0.0403	0.8468	0.0181	0.0613	0.0143	0.0191
0.0	0.0	0.0	8970.2702	335.7258	NaN	NaN	0.0361	0.04	0.8475	0.0181	0.061	0.0144	0.019
0.0	0.0	0.0	8211.2702	5099.7258	NaN	NaN	0.3831	0.04	0.8478	0.018	0.061	0.0144	0.0189
0.0	0.0	0.0	15112.2702	4851.7258	NaN	NaN	0.243	0.0403	0.8472	0.0179	0.0613	0.0144	0.0189
0.0	0.0	0.0	19415.2702	6207.7258	NaN	NaN	0.2423	0.0408	0.8457	0.0177	0.0625	0.0143	0.019
0.0	0.0	0.0	14824.2702	5246.7258	NaN	NaN	0.2614	0.041	0.8451	0.0176	0.063	0.0143	0.019
0.0	0.0	0.0	17132.2702	3743.7258	NaN	NaN	0.1793	0.0415	0.8428	0.0175	0.0646	0.0143	0.0192
0.0	0.0	0.0	14079.2702	6712.7258	NaN	NaN	0.3229	0.0413	0.8416	0.0177	0.0658	0.0143	0.0193
0.0	0.0	0.0	10657.2702	3531.7258	NaN	NaN	0.2489	0.0416	0.8396	0.0177	0.0672	0.0143	0.0195
0.0	0.0	0.0	9007.2702	1366.7258	NaN	NaN	0.1317	0.0421	0.8371	0.0179	0.0686	0.0145	0.0198
0.0	0.0	0.0	10652.2702	3380.7258	NaN	NaN	0.2409	0.0418	0.8361	0.0181	0.0696	0.0145	0.02
0.0	0.0	0.0	8850.2702	3585.7258	NaN	NaN	0.2883	0.0417	0.8344	0.0182	0.071	0.0145	0.0201
0.0	0.0	0.0	9737.2702	3546.7258	NaN	NaN	0.267	0.0413	0.8344	0.0183	0.0714	0.0144	0.0201
0.0	0.0	0.0	5581.2702	4381.7258	NaN	NaN	0.4398	0.0411	0.8331	0.0184	0.0727	0.0144	0.0203
0.0	0.0	0.0	9880.2702	3047.7258	NaN	NaN	0.2357	0.0409	0.8317	0.0185	0.074	0.0144	0.0205
0.0	0.0	0.0	6078.2702	1808.7258	NaN	NaN	0.2293	0.0408	0.8326	0.0182	0.0739	0.0142	0.0203
0.0	0.0	0.0	9766.2702	3449.7258	NaN	NaN	0.261	0.0407	0.8298	0.0187	0.0756	0.0144	0.0208
0.0	0.0	0.0	10225.2702	2034.7258	NaN	NaN	0.166	0.0407	0.8296	0.0186	0.0759	0.0144	0.0208
0.0	0.0	0.0	10881.2702	5777.7258	NaN	NaN	0.3468	0.0406	0.8273	0.0191	0.0773	0.0145	0.0212
0.0	0.0	0.0	7540.2702	3297.7258	NaN	NaN	0.3043	0.0412	0.8238	0.0194	0.0795	0.0146	0.0215
0.0	0.0	0.0	9999.2702	6604.7258	NaN	NaN	0.3978	0.0414	0.8207	0.0199	0.0812	0.0149	0.0219
0.0	0.0	0.0	11387.2702	3332.7258	NaN	NaN	0.2264	0.0421	0.816	0.0203	0.0842	0.015	0.0223
0.0	0.0	0.0	7191.2702	8729.7258	NaN	NaN	0.5483	0.0428	0.8118	0.0207	0.0868	0.0152	0.0227
0.0	0.0	0.0	7606.2702	4958.7258	NaN	NaN	0.3946	0.0437	0.8077	0.021	0.0892	0.0155	0.0229
0.0	0.0	0.0	8352.2702	5347.7258	NaN	NaN	0.3903	0.0443	0.803	0.0216	0.0917	0.0158	0.0235
0.0	0.0	0.0	8744.2702	2310.7258	NaN	NaN	0.209	0.0449	0.8021	0.0219	0.0915	0.016	0.0235
0.0	0.0	0.0	12146.2702	4599.7258	NaN	NaN	0.2747	0.0456	0.7971	0.0225	0.0943	0.0164	0.0242
0.0	0.0	0.0	9730.2702	3109.7258	NaN	NaN	0.2422	0.0457	0.797	0.0229	0.0932	0.0169	0.0242
0.0	0.0	0.0	9854.2702	5149.7258	NaN	NaN	0.3432	0.0465	0.792	0.0231	0.0961	0.0173	0.0251
0.0	0.0	0.0	11331.2702	5889.7258	NaN	NaN	0.342	0.0466	0.7866	0.0232	0.0994	0.0182	0.0261
0.0	0.0	0.0	10383.2702	5830.7258	NaN	NaN	0.3596	0.0469	0.7802	0.023	0.1035	0.019	0.0275
0.0	0.0	0.0	11112.2702	4601.7258	NaN	NaN	0.2928	0.0479	0.7732	0.0226	0.1081	0.0195	0.0287
0.0	0.0	0.0	9708.2702	3260.7258	NaN	NaN	0.2514	0.0494	0.7671	0.0224	0.1118	0.0199	0.0294
0.0	0.0	0.0	7047.2702	1782.7258	NaN	NaN	0.2019	0.0504	0.7656	0.022	0.1124	0.0198	0.0298
0.0	0.0	0.0	9948.2702	5406.7258	NaN	NaN	0.3521	0.0517	0.757	0.0218	0.1185	0.02	0.0311
0.0	0.0	0.0	6896.2702	3594.7258	NaN	NaN	0.3426	0.0538	0.7476	0.0213	0.1246	0.0204	0.0323
0.0	0.0	0.0	8866.2702	6021.7258	NaN	NaN	0.4045	0.058	0.736	0.0207	0.131	0.021	0.0333
0.0	0.0	0.0	12243.2702	3035.7258	NaN	NaN	0.1987	0.0611	0.7274	0.0203	0.1353	0.0216	0.0343
0.0	0.0	0.0	10540.2702	4129.7258	NaN	NaN	0.2815	0.0656	0.7122	0.0198	0.1443	0.0225	0.0357
0.0	0.0	0.0	9426.2702	5338.7258	NaN	NaN	0.3616	0.0698	0.697	0.0194	0.1531	0.0235	0.0372
0.0	0.0	0.0	11358.2702	4297.7258	NaN	NaN	0.2745	0.0746	0.6798	0.0191	0.1633	0.0247	0.0385
0.0	0.0	0.0	6863.2702	4479.7258	NaN	NaN	0.3949	0.0803	0.6613	0.0189	0.1733	0.0267	0.0394
0.0	0.0	0.0	7093.2702	3571.7258	NaN	NaN	0.3349	0.085	0.6446	0.0187	0.1829	0.0281	0.0406
0.0	0.0	0.0	3569.2702	6245.7258	NaN	NaN	0.6363	0.0896	0.624	0.0186	0.1959	0.0298	0.042
0.0	0.0	0.0	8543.2702	2833.7258	NaN	NaN	0.2491	0.0921	0.6077	0.0184	0.208	0.0309	0.0431
0.0	0.0	0.0	9626.2702	5076.7258	NaN	NaN	0.3453	0.0938	0.5951	0.0181	0.2176	0.0317	0.0436
0.0	0.0	0.0	6933.2702	1920.7258	NaN	NaN	0.2169	0.0944	0.5836	0.0181	0.2271	0.0321	0.0446
0.0	0.0	0.0	5373.2702	4929.7258	NaN	NaN	0.4785	0.0949	0.5699	0.0181	0.2389	0.0326	0.0456
0.0	0.0	0.0	5940.2702	5321.7258	NaN	NaN	0.4725	0.0948	0.5628	0.018	0.2455	0.0327	0.0461
0.0	0.0	0.0	11557.2702	5145.7258	NaN	NaN	0.3081	0.0954	0.5576	0.0179	0.2498	0.0327	0.0465
0.0	0.0	0.0	12884.2702	5462.7258	NaN	NaN	0.2977	0.0969	0.546	0.0178	0.2593	0.0329	0.0472
0.0	0.0	0.0	7377.2702	3163.7258	NaN	NaN	0.3001	0.0993	0.532	0.0179	0.2697	0.0334	0.0477
0.0	0.0	0.0	8684.2702	5947.7258	NaN	NaN	0.4065	0.1	0.5205	0.0181	0.2796	0.0335	0.0484
0.0	0.0	0.0	10142.2702	5087.7258	NaN	NaN	0.3341	0.0997	0.5226	0.018	0.2785	0.0331	0.0481
0.0	0.0	0.0	6927.2702	4502.7258	NaN	NaN	0.3939	0.1005	0.5213	0.018	0.2792	0.0327	0.0483
0.0	0.0	0.0	8706.2702	4318.7258	NaN	NaN	0.3316	0.1006	0.5207	0.0181	0.2801	0.0323	0.0482
0.0	0.0	0.0	5917.2702	5946.7258	NaN	NaN	0.5012	0.0999	0.5223	0.0182	0.2796	0.032	0.0479
0.0	0.0	0.0	7711.2702	3272.7258	NaN	NaN	0.298	0.1002	0.5275	0.0181	0.2748	0.0316	0.0477
0.0	0.0	0.0	10199.2702	2925.7258	NaN	NaN	0.2229	0.1025	0.5256	0.0183	0.2743	0.0316	0.0477
0.0	0.0	0.0	7710.2702	3845.7258	NaN	NaN	0.3328	0.1054	0.5252	0.0184	0.2715	0.0317	0.0478
0.0	0.0	0.0	11810.2702	4524.7258	NaN	NaN	0.277	0.1084	0.5263	0.0186	0.2667	0.0317	0.0482
0.0	0.0	0.0	6910.2702	3209.7258	NaN	NaN	0.3172	0.1118	0.5251	0.0188	0.2637	0.0319	0.0487
0.0	0.0	0.0	6965.2702	7306.7258	NaN	NaN	0.512	0.1121	0.5305	0.0193	0.2572	0.0317	0.0492
0.0	0.0	0.0	8612.2702	5150.7258	NaN	NaN	0.3742	0.1153	0.5381	0.0191	0.2461	0.0322	0.0492
0.0	0.0	0.0	8494.2702	1883.7258	NaN	NaN	0.1815	0.1175	0.5399	0.0197	0.2405	0.0323	0.0501
0.0	0.0	0.0	5646.2702	2239.7258	NaN	NaN	0.284	0.1249	0.5359	0.0197	0.2358	0.0334	0.0503
0.0	0.0	0.0	5776.2702	4102.7258	NaN	NaN	0.4153	0.1281	0.5358	0.0202	0.2312	0.0339	0.0508
0.0	0.0	0.0	3050.2702	1203.7258	NaN	NaN	0.283	0.1329	0.5395	0.0201	0.2226	0.0346	0.0503
0.0	0.0	0.0	3748.2702	3462.7258	NaN	NaN	0.4802	0.1289	0.5468	0.0206	0.219	0.0343	0.0504
0.0	0.0	0.0	7258.2702	3196.7258	NaN	NaN	0.3058	0.1218	0.5617	0.0207	0.2128	0.0337	0.0493
0.0	0.0	0.0	10994.2702	4758.7258	NaN	NaN	0.3021	0.1142	0.5804	0.0208	0.2036	0.0328	0.0482
0.0	0.0	0.0	8012.2702	1512.7258	NaN	NaN	0.1588	0.1111	0.5923	0.0207	0.1966	0.0323	0.047
0.0	0.0	0.0	4981.2702	4687.7258	NaN	NaN	0.4848	0.1062	0.6007	0.021	0.1936	0.0318	0.0467
0.0	0.0	0.0	5865.2702	4389.7258	NaN	NaN	0.4281	0.1045	0.6062	0.0209	0.1906	0.0318	0.046
0.0	0.0	0.0	9079.2702	7009.7258	NaN	NaN	0.4357	0.1023	0.6144	0.0211	0.1854	0.0312	0.0456
0.0	0.0	0.0	8742.2702	4479.7258	NaN	NaN	0.3388	0.1033	0.6149	0.0211	0.1841	0.0315	0.0452
0.0	0.0	0.0	8663.2702	3939.7258	NaN	NaN	0.3126	0.1045	0.6134	0.021	0.1845	0.0316	0.0449
0.0	0.0	0.0	9239.2702	4994.7258	NaN	NaN	0.3509	0.1023	0.6132	0.021	0.1867	0.0316	0.0452
0.0	0.0	0.0	8994.2702	2352.7258	NaN	NaN	0.2073	0.1026	0.6103	0.0206	0.19	0.0319	0.0447
0.0	0.0	0.0	11552.2702	3300.7258	NaN	NaN	0.2222	0.1007	0.6113	0.0205	0.1912	0.0317	0.0446
0.0	0.0	0.0	9785.2702	4168.7258	NaN	NaN	0.2987	0.1002	0.6048	0.0202	0.1979	0.0319	0.0451
0.0	0.0	0.0	9074.2702	2665.7258	NaN	NaN	0.2271	0.1005	0.6006	0.0198	0.2021	0.0323	0.0447
0.0	0.0	0.0	6072.2702	1517.7258	NaN	NaN	0.2	0.1022	0.5986	0.0193	0.2033	0.0322	0.0444
0.0	0.0	0.0	7938.2702	6272.7258	NaN	NaN	0.4414	0.1025	0.5881	0.0193	0.2123	0.0327	0.0453
0.0	0.0	0.0	8281.2702	1734.7258	NaN	NaN	0.1732	0.1049	0.5824	0.0188	0.2156	0.033	0.0453
0.0	0.0	0.0	6446.2702	7210.7258	NaN	NaN	0.528	0.1055	0.5708	0.0188	0.2251	0.0333	0.0466
0.0	0.0	0.0	8158.2702	2483.7258	NaN	NaN	0.2334	0.1106	0.56	0.0183	0.2301	0.0342	0.0468
0.0	0.0	0.0	6080.2702	4140.7258	NaN	NaN	0.4051	0.1131	0.5512	0.0184	0.235	0.0343	0.048
0.0	0.0	0.0	7236.2702	4092.7258	NaN	NaN	0.3613	0.1176	0.5365	0.0186	0.2427	0.0348	0.0498
0.0	0.0	0.0	10878.2702	7529.7258	NaN	NaN	0.409	0.121	0.5238	0.0191	0.2498	0.035	0.0514
0.0	0.0	0.0	10781.2702	4111.7258	NaN	NaN	0.2761	0.1317	0.521	0.0192	0.2405	0.0351	0.0524
0.0	0.0	0.0	8340.2702	3510.7258	NaN	NaN	0.2962	0.1429	0.4985	0.0202	0.2466	0.0358	0.056
0.0	0.0	0.0	8355.2702	3626.7258	NaN	NaN	0.3027	0.1527	0.4901	0.0207	0.2429	0.0361	0.0576
0.0	0.0	0.0	8063.2702	7106.7258	NaN	NaN	0.4685	0.1558	0.4756	0.0215	0.25	0.0364	0.0606
0.0	0.0	0.0	8228.2702	2139.7258	NaN	NaN	0.2064	0.1684	0.4744	0.0215	0.2397	0.0363	0.0598
0.0	0.0	0.0	4428.2702	3553.7258	NaN	NaN	0.4452	0.1702	0.4539	0.0224	0.2535	0.0368	0.0632
0.0	0.0	0.0	7522.2702	3973.7258	NaN	NaN	0.3457	0.1675	0.4504	0.0225	0.2587	0.0374	0.0635
0.0	0.0	0.0	7038.2702	443.7258	NaN	NaN	0.0593	0.175	0.4478	0.0224	0.2544	0.038	0.0624
0.0	0.0	0.0	7335.2702	3188.7258	NaN	NaN	0.303	0.1823	0.4486	0.0225	0.247	0.0383	0.0613
0.0	0.0	0.0	6546.2702	2820.7258	NaN	NaN	0.3011	0.1805	0.4503	0.023	0.2466	0.0381	0.0615
0.0	0.0	0.0	6941.2702	2797.7258	NaN	NaN	0.2873	0.1696	0.449	0.0234	0.2568	0.0385	0.0628
0.0	0.0	0.0	7394.2702	4540.7258	NaN	NaN	0.3805	0.1738	0.4636	0.0229	0.2418	0.0383	0.0595
0.0	0.0	0.0	7923.2702	693.7258	NaN	NaN	0.0805	0.1786	0.4675	0.0234	0.2334	0.0381	0.059
0.0	0.0	0.0	4270.2702	666.7258	NaN	NaN	0.135	0.1836	0.4747	0.0235	0.2236	0.0375	0.0571
0.0	0.0	0.0	5175.2702	4453.7258	NaN	NaN	0.4625	0.1718	0.4731	0.0242	0.2342	0.0373	0.0593
0.0	0.0	0.0	5166.2702	6834.7258	NaN	NaN	0.5695	0.1665	0.4736	0.0236	0.2388	0.0383	0.0593
0.0	0.0	0.0	5835.2702	2344.7258	NaN	NaN	0.2866	0.1721	0.4894	0.0234	0.2224	0.0372	0.0556
0.0	0.0	0.0	3282.2702	4364.7258	NaN	NaN	0.5708	0.1715	0.4963	0.0241	0.2166	0.0358	0.0557
0.0	0.0	0.0	8918.2702	5063.7258	NaN	NaN	0.3622	0.1623	0.4935	0.0244	0.2259	0.0367	0.0572
0.0	0.0	0.0	6721.2702	2959.7258	NaN	NaN	0.3057	0.1661	0.514	0.0241	0.207	0.0354	0.0535
0.0	0.0	0.0	5779.2702	6643.7258	NaN	NaN	0.5348	0.1646	0.5204	0.0248	0.2024	0.0346	0.0531
0.0	0.0	0.0	6396.2702	1917.7258	NaN	NaN	0.2307	0.1678	0.5326	0.0248	0.1901	0.0338	0.0509
0.0	0.0	0.0	3464.2702	3923.7258	NaN	NaN	0.5311	0.1624	0.5289	0.0258	0.1969	0.0335	0.0525
0.0	0.0	0.0	9270.2702	4660.7258	NaN	NaN	0.3346	0.1665	0.5393	0.0249	0.1859	0.0338	0.0496
0.0	0.0	0.0	10807.2702	2497.7258	NaN	NaN	0.1877	0.1826	0.5482	0.0253	0.1661	0.0319	0.046
0.0	0.0	0.0	9259.2702	546.7258	NaN	NaN	0.0558	0.1806	0.5535	0.0259	0.1621	0.0312	0.0466
0.0	0.0	0.0	7520.2702	5250.7258	NaN	NaN	0.4111	0.177	0.5558	0.0259	0.164	0.0316	0.0457
0.0	0.0	0.0	7916.2702	2574.7258	NaN	NaN	0.2454	0.1628	0.5853	0.0262	0.1503	0.0299	0.0456
0.0	0.0	0.0	7033.2702	1047.7258	NaN	NaN	0.1297	0.1806	0.5736	0.0258	0.1455	0.031	0.0436
0.0	0.0	0.0	815.2702	-872.2742	NaN	NaN	1.3	0.1952	0.5783	0.0267	0.1277	0.0289	0.0432
0.0	0.0	0.0	1828.2702	1975.7258	NaN	NaN	0.5194	0.2023	0.5686	0.0266	0.1289	0.0301	0.0435
0.0	0.0	0.0	5152.2702	516.7258	NaN	NaN	0.0911	0.1796	0.6096	0.0258	0.1142	0.0278	0.043
0.0	0.0	0.0	1905.2702	2823.7258	NaN	NaN	0.5971	0.1449	0.652	0.0228	0.1111	0.0281	0.0411
0.0	0.0	0.0	4516.2702	2860.7258	NaN	NaN	0.3878	0.1133	0.6991	0.0207	0.0997	0.0265	0.0407
0.0	0.0	0.0	5290.2702	2061.7258	NaN	NaN	0.2804	0.1028	0.7117	0.02	0.0974	0.0274	0.0408
0.0	0.0	0.0	2058.2702	3273.7258	NaN	NaN	0.614	0.1007	0.7232	0.0203	0.0891	0.0263	0.0404
0.0	0.0	0.0	3822.2702	5206.7258	NaN	NaN	0.5767	0.1115	0.7144	0.0207	0.0867	0.0264	0.0404
0.0	0.0	0.0	-24.7298	3588.7258	NaN	NaN	1.0069	0.124	0.7035	0.0215	0.0841	0.0263	0.0405
0.0	0.0	0.0	1194.2702	1859.7258	NaN	NaN	0.6089	0.1258	0.6986	0.0219	0.0868	0.0269	0.0399
0.0	0.0	0.0	2095.2702	5168.7258	NaN	NaN	0.7116	0.112	0.7168	0.0224	0.0839	0.026	0.0389
0.0	0.0	0.0	5725.2702	7464.7258	NaN	NaN	0.5659	0.0934	0.7337	0.0234	0.0831	0.0267	0.0397
0.0	0.0	0.0	233.2702	2531.7258	NaN	NaN	0.9156	0.1038	0.7294	0.0234	0.0792	0.0254	0.0388
0.0	0.0	0.0	815.2702	3272.7258	NaN	NaN	0.8006	0.1058	0.7198	0.0244	0.0837	0.0268	0.0395
0.0	0.0	0.0	-1060.7298	1650.7258	NaN	NaN	1.3	0.1079	0.7183	0.0248	0.0834	0.0264	0.0392
0.0	0.0	0.0	3253.2702	1900.7258	NaN	NaN	0.3688	0.1007	0.7261	0.0246	0.0837	0.0264	0.0385
0.0	0.0	0.0	3906.2702	6951.7258	NaN	NaN	0.6402	0.0928	0.7363	0.0243	0.0817	0.0263	0.0386
0.0	0.0	0.0	3701.2702	5357.7258	NaN	NaN	0.5914	0.0849	0.7487	0.024	0.0794	0.0254	0.0377
0.0	0.0	0.0	7986.2702	5721.7258	NaN	NaN	0.4174	0.0734	0.7601	0.0233	0.0802	0.0255	0.0376
0.0	0.0	0.0	7544.2702	5813.7258	NaN	NaN	0.4352	0.0707	0.7614	0.0227	0.0817	0.0261	0.0375
0.0	0.0	0.0	4941.2702	2263.7258	NaN	NaN	0.3142	0.0734	0.7595	0.0229	0.0808	0.0262	0.0372
0.0	0.0	0.0	931.2702	729.7258	NaN	NaN	0.4393	0.0744	0.7617	0.0226	0.08	0.025	0.0362
0.0	0.0	0.0	2721.2702	5312.7258	NaN	NaN	0.6613	0.0663	0.7644	0.022	0.0851	0.0259	0.0364
0.0	0.0	0.0	4389.2702	7419.7258	NaN	NaN	0.6283	0.063	0.7676	0.0215	0.0856	0.026	0.0361
0.0	0.0	0.0	3883.2702	2983.7258	NaN	NaN	0.4345	0.0642	0.7669	0.0213	0.0872	0.0255	0.035
0.0	0.0	0.0	4403.2702	1719.7258	NaN	NaN	0.2809	0.0647	0.7617	0.0215	0.093	0.0253	0.0338
0.0	0.0	0.0	1593.2702	3806.7258	NaN	NaN	0.7049	0.0661	0.7516	0.0223	0.1024	0.0251	0.0325
0.0	0.0	0.0	4701.2702	4109.7258	NaN	NaN	0.4664	0.0697	0.7426	0.0235	0.1089	0.0242	0.0311
0.0	0.0	0.0	1856.2702	3185.7258	NaN	NaN	0.6318	0.0761	0.7324	0.0247	0.1138	0.0232	0.0298
0.0	0.0	0.0	2488.2702	2913.7258	NaN	NaN	0.5394	0.0757	0.7306	0.0254	0.1165	0.0225	0.0292
0.0	0.0	0.0	3819.2702	4478.7258	NaN	NaN	0.5397	0.0735	0.7342	0.0255	0.1157	0.0223	0.0289
0.0	0.0	0.0	3565.2702	2567.7258	NaN	NaN	0.4187	0.0718	0.7401	0.0251	0.1135	0.0213	0.0281
0.0	0.0	0.0	3961.2702	6269.7258	NaN	NaN	0.6128	0.0696	0.7404	0.0253	0.1148	0.0217	0.0283
0.0	0.0	0.0	2688.2702	1647.7258	NaN	NaN	0.38	0.07	0.7454	0.0252	0.1109	0.021	0.0275
0.0	0.0	0.0	4541.2702	4834.7258	NaN	NaN	0.5156	0.0684	0.7442	0.0256	0.1121	0.0217	0.0281
0.0	0.0	0.0	4750.2702	429.7258	NaN	NaN	0.083	0.0684	0.7501	0.0253	0.1079	0.021	0.0273
0.0	0.0	0.0	6062.2702	5695.7258	NaN	NaN	0.4844	0.0663	0.7501	0.0257	0.1088	0.0213	0.0279
0.0	0.0	0.0	9522.2702	3216.7258	NaN	NaN	0.2525	0.0649	0.752	0.0258	0.1082	0.0213	0.0278
0.0	0.0	0.0	6134.2702	5066.7258	NaN	NaN	0.4523	0.0649	0.7487	0.0259	0.1107	0.0216	0.0282
0.0	0.0	0.0	7703.2702	2369.7258	NaN	NaN	0.2353	0.0649	0.7505	0.026	0.109	0.0215	0.0281
0.0	0.0	0.0	7366.2702	2989.7258	NaN	NaN	0.2887	0.0652	0.7475	0.0261	0.1109	0.0218	0.0285
0.0	0.0	0.0	8489.2702	3686.7258	NaN	NaN	0.3028	0.065	0.7496	0.0263	0.109	0.0217	0.0284
0.0	0.0	0.0	9734.2702	3854.7258	NaN	NaN	0.2837	0.0646	0.7492	0.0262	0.1099	0.0216	0.0286
0.0	0.0	0.0	11725.2702	7255.7258	NaN	NaN	0.3823	0.0635	0.7483	0.0263	0.1111	0.0217	0.0291
0.0	0.0	0.0	8324.2702	3645.7258	NaN	NaN	0.3046	0.064	0.7445	0.026	0.1144	0.0217	0.0294
0.0	0.0	0.0	8906.2702	5257.7258	NaN	NaN	0.3712	0.0639	0.7426	0.0258	0.1162	0.0217	0.0298
0.0	0.0	0.0	11444.2702	3105.7258	NaN	NaN	0.2135	0.0646	0.7407	0.0255	0.1175	0.0217	0.03
0.0	0.0	0.0	13437.2702	2224.7258	NaN	NaN	0.142	0.0646	0.7411	0.0253	0.1174	0.0215	0.0301
0.0	0.0	0.0	12516.2702	4316.7258	NaN	NaN	0.2564	0.0646	0.7407	0.0251	0.1181	0.0213	0.0302
0.0	0.0	0.0	12228.2702	3229.7258	NaN	NaN	0.2089	0.0644	0.7391	0.0248	0.12	0.0213	0.0303
0.0	0.0	0.0	13661.2702	5539.7258	NaN	NaN	0.2885	0.0635	0.7413	0.0244	0.1197	0.0209	0.0301
0.0	0.0	0.0	11573.2702	2764.7258	NaN	NaN	0.1928	0.0622	0.7448	0.024	0.1187	0.0204	0.0298
0.0	0.0	0.0	9593.2702	3788.7258	NaN	NaN	0.2831	0.0604	0.7488	0.0236	0.1177	0.0199	0.0295
0.0	0.0	0.0	9417.2702	4837.7258	NaN	NaN	0.3394	0.0589	0.7491	0.023	0.1199	0.0198	0.0293
0.0	0.0	0.0	9273.2702	6511.7258	NaN	NaN	0.4125	0.0572	0.7538	0.0225	0.1183	0.0194	0.0288
0.0	0.0	0.0	9331.2702	2855.7258	NaN	NaN	0.2343	0.0554	0.7598	0.0222	0.1153	0.0188	0.0284
0.0	0.0	0.0	11403.2702	5701.7258	NaN	NaN	0.3333	0.0534	0.7597	0.0214	0.1184	0.019	0.028
0.0	0.0	0.0	8973.2702	5343.7258	NaN	NaN	0.3732	0.0511	0.7676	0.0207	0.1148	0.0186	0.0272
0.0	0.0	0.0	10869.2702	2048.7258	NaN	NaN	0.1586	0.0492	0.7745	0.02	0.112	0.0182	0.0262
0.0	0.0	0.0	11664.2702	3270.7258	NaN	NaN	0.219	0.0476	0.7804	0.0195	0.1091	0.0179	0.0255
0.0	0.0	0.0	10367.2702	4807.7258	NaN	NaN	0.3168	0.0466	0.7856	0.0191	0.1061	0.0177	0.0249
0.0	0.0	0.0	10691.2702	3907.7258	NaN	NaN	0.2677	0.0456	0.7919	0.0187	0.1023	0.0173	0.0242
0.0	0.0	0.0	10039.2702	5621.7258	NaN	NaN	0.359	0.0454	0.7964	0.0185	0.099	0.0172	0.0236
0.0	0.0	0.0	7398.2702	2392.7258	NaN	NaN	0.2444	0.0457	0.7996	0.0182	0.0964	0.0171	0.0231
0.0	0.0	0.0	9785.2702	4935.7258	NaN	NaN	0.3353	0.0459	0.8023	0.0179	0.0942	0.017	0.0226
0.0	0.0	0.0	7966.2702	5638.7258	NaN	NaN	0.4145	0.0469	0.8023	0.0178	0.0935	0.0171	0.0224
0.0	0.0	0.0	8181.2702	2541.7258	NaN	NaN	0.237	0.0475	0.8041	0.0178	0.0916	0.017	0.0221
0.0	0.0	0.0	5931.2702	3951.7258	NaN	NaN	0.3999	0.0494	0.8002	0.0177	0.0932	0.0174	0.0221
0.0	0.0	0.0	7176.2702	4105.7258	NaN	NaN	0.3639	0.051	0.7965	0.0179	0.0946	0.0177	0.0223
0.0	0.0	0.0	7772.2702	2238.7258	NaN	NaN	0.2236	0.0516	0.7995	0.0175	0.0922	0.0175	0.0216
0.0	0.0	0.0	8578.2702	2797.7258	NaN	NaN	0.2459	0.0514	0.8017	0.0173	0.0907	0.0175	0.0214
0.0	0.0	0.0	7672.2702	2285.7258	NaN	NaN	0.2295	0.0533	0.7957	0.0175	0.0936	0.0181	0.0219
0.0	0.0	0.0	3684.2702	6354.7258	NaN	NaN	0.633	0.0545	0.7923	0.0176	0.0952	0.0183	0.0221
0.0	0.0	0.0	9889.2702	4084.7258	NaN	NaN	0.2923	0.0556	0.7898	0.0177	0.0958	0.0187	0.0224
0.0	0.0	0.0	11809.2702	3261.7258	NaN	NaN	0.2164	0.0585	0.7799	0.0179	0.1007	0.0196	0.0234
0.0	0.0	0.0	7192.2702	5758.7258	NaN	NaN	0.4447	0.0618	0.7685	0.018	0.107	0.0203	0.0243
0.0	0.0	0.0	8234.2702	3180.7258	NaN	NaN	0.2786	0.0648	0.7607	0.0178	0.1113	0.0209	0.0245
0.0	0.0	0.0	14421.2702	5812.7258	NaN	NaN	0.2873	0.0656	0.7563	0.018	0.1139	0.0212	0.025
0.0	0.0	0.0	11480.2702	4527.7258	NaN	NaN	0.2828	0.0682	0.7465	0.0181	0.1197	0.022	0.0255
0.0	0.0	0.0	9923.2702	1372.7258	NaN	NaN	0.1215	0.0687	0.7464	0.018	0.1195	0.022	0.0254
0.0	0.0	0.0	10105.2702	3882.7258	NaN	NaN	0.2776	0.0682	0.7456	0.0182	0.1205	0.022	0.0256
0.0	0.0	0.0	9347.2702	3364.7258	NaN	NaN	0.2647	0.0675	0.7451	0.0183	0.1214	0.022	0.0256
0.0	0.0	0.0	5314.2702	3368.7258	NaN	NaN	0.388	0.067	0.7468	0.0182	0.1207	0.0218	0.0256
0.0	0.0	0.0	6880.2702	5556.7258	NaN	NaN	0.4468	0.0666	0.7436	0.0183	0.1235	0.0219	0.0261
0.0	0.0	0.0	9867.2702	5205.7258	NaN	NaN	0.3454	0.0664	0.7409	0.0184	0.126	0.0219	0.0263
0.0	0.0	0.0	5293.2702	4951.7258	NaN	NaN	0.4833	0.0669	0.741	0.0182	0.1257	0.022	0.0261
0.0	0.0	0.0	6103.2702	3464.7258	NaN	NaN	0.3621	0.0675	0.7398	0.0182	0.126	0.0221	0.0263
0.0	0.0	0.0	10227.2702	5537.7258	NaN	NaN	0.3513	0.0683	0.7371	0.0182	0.1275	0.0223	0.0265
0.0	0.0	0.0	9880.2702	5618.7258	NaN	NaN	0.3625	0.0691	0.7348	0.0182	0.1286	0.0225	0.0267
0.0	0.0	0.0	11096.2702	4922.7258	NaN	NaN	0.3073	0.0695	0.7353	0.0182	0.1279	0.0224	0.0268
0.0	0.0	0.0	7088.2702	3134.7258	NaN	NaN	0.3066	0.0703	0.7322	0.0183	0.1298	0.0225	0.0269
0.0	0.0	0.0	9655.2702	-288.2742	NaN	NaN	-0.0308	0.069	0.738	0.0182	0.1263	0.022	0.0265
0.0	0.0	0.0	7570.2702	3115.7258	NaN	NaN	0.2916	0.0671	0.7459	0.0182	0.1211	0.0216	0.0261
0.0	0.0	0.0	10371.2702	2758.7258	NaN	NaN	0.2101	0.0657	0.747	0.0185	0.1211	0.0213	0.0264
0.0	0.0	0.0	7225.2702	3749.7258	NaN	NaN	0.3417	0.0655	0.7482	0.0186	0.1205	0.0211	0.0262
0.0	0.0	0.0	8134.2702	2738.7258	NaN	NaN	0.2519	0.0641	0.7549	0.0187	0.116	0.0206	0.0257
0.0	0.0	0.0	10660.2702	476.7258	NaN	NaN	0.0428	0.0628	0.7596	0.0188	0.1131	0.0202	0.0254
0.0	0.0	0.0	6619.2702	4968.7258	NaN	NaN	0.4288	0.0609	0.7645	0.0191	0.1105	0.0197	0.0253
0.0	0.0	0.0	6854.2702	4307.7258	NaN	NaN	0.3859	0.0595	0.7667	0.0192	0.11	0.0193	0.0253
0.0	0.0	0.0	9777.2702	7211.7258	NaN	NaN	0.4245	0.0588	0.7671	0.0194	0.1104	0.0191	0.0252
0.0	0.0	0.0	6262.2702	2933.7258	NaN	NaN	0.319	0.0575	0.7729	0.0194	0.1071	0.0186	0.0245
0.0	0.0	0.0	8914.2702	3710.7258	NaN	NaN	0.2939	0.0563	0.7756	0.0196	0.1057	0.0183	0.0246
0.0	0.0	0.0	10508.2702	4622.7258	NaN	NaN	0.3055	0.0552	0.7762	0.0197	0.1061	0.0182	0.0246
0.0	0.0	0.0	8349.2702	7268.7258	NaN	NaN	0.4654	0.0528	0.7838	0.0197	0.1019	0.0177	0.0242
0.0	0.0	0.0	8620.2702	2341.7258	NaN	NaN	0.2136	0.0522	0.7844	0.0197	0.1019	0.0175	0.0244
0.0	0.0	0.0	7437.2702	3698.7258	NaN	NaN	0.3321	0.0514	0.7814	0.0199	0.1044	0.0178	0.0251
0.0	0.0	0.0	8017.2702	1417.7258	NaN	NaN	0.1503	0.0502	0.7862	0.0198	0.1013	0.0177	0.0248
0.0	0.0	0.0	12223.2702	5789.7258	NaN	NaN	0.3214	0.0495	0.7871	0.0196	0.1011	0.0176	0.0251
0.0	0.0	0.0	6770.2702	3984.7258	NaN	NaN	0.3705	0.05	0.7829	0.0196	0.1042	0.0179	0.0254
0.0	0.0	0.0	7565.2702	5943.7258	NaN	NaN	0.44	0.0498	0.7834	0.0194	0.1038	0.0179	0.0257
0.0	0.0	0.0	15138.2702	6280.7258	NaN	NaN	0.2932	0.0498	0.7794	0.0195	0.1069	0.0181	0.0263
0.0	0.0	0.0	10856.2702	4394.7258	NaN	NaN	0.2882	0.0512	0.7735	0.0194	0.1107	0.0186	0.0267
0.0	0.0	0.0	7353.2702	1882.7258	NaN	NaN	0.2038	0.0529	0.772	0.0192	0.1105	0.0188	0.0267
0.0	0.0	0.0	10137.2702	2769.7258	NaN	NaN	0.2146	0.0543	0.7664	0.0192	0.1136	0.0192	0.0273
0.0	0.0	0.0	9281.2702	1671.7258	NaN	NaN	0.1526	0.0551	0.762	0.0192	0.1164	0.0196	0.0276
0.0	0.0	0.0	6038.2702	4886.7258	NaN	NaN	0.4473	0.057	0.7583	0.0189	0.1182	0.0199	0.0277
0.0	0.0	0.0	11685.2702	4894.7258	NaN	NaN	0.2952	0.0574	0.7549	0.019	0.1204	0.0201	0.0282
0.0	0.0	0.0	9104.2702	3508.7258	NaN	NaN	0.2782	0.059	0.748	0.019	0.125	0.0205	0.0286
0.0	0.0	0.0	6657.2702	6403.7258	NaN	NaN	0.4903	0.0593	0.7461	0.0188	0.1265	0.0205	0.0288
0.0	0.0	0.0	7292.2702	7210.7258	NaN	NaN	0.4972	0.0608	0.7399	0.0189	0.1304	0.0208	0.0292
0.0	0.0	0.0	5769.2702	3204.7258	NaN	NaN	0.3571	0.0628	0.7358	0.0187	0.1322	0.0213	0.0293
0.0	0.0	0.0	7492.2702	5378.7258	NaN	NaN	0.4179	0.0651	0.7305	0.0187	0.1343	0.0217	0.0297
0.0	0.0	0.0	7042.2702	3540.7258	NaN	NaN	0.3346	0.0671	0.7238	0.0187	0.1378	0.0222	0.0303
0.0	0.0	0.0	8586.2702	5200.7258	NaN	NaN	0.3772	0.0688	0.7181	0.0187	0.141	0.0226	0.0307
0.0	0.0	0.0	8639.2702	4360.7258	NaN	NaN	0.3354	0.0702	0.7142	0.0186	0.143	0.023	0.031
0.0	0.0	0.0	8110.2702	5146.7258	NaN	NaN	0.3882	0.071	0.7117	0.0186	0.1442	0.0232	0.0314
0.0	0.0	0.0	6158.2702	975.7258	NaN	NaN	0.1368	0.0722	0.7085	0.0185	0.1458	0.0234	0.0315
0.0	0.0	0.0	6762.2702	7635.7258	NaN	NaN	0.5303	0.0723	0.7089	0.0186	0.1452	0.0234	0.0316
0.0	0.0	0.0	8742.2702	3336.7258	NaN	NaN	0.2762	0.0734	0.7071	0.0186	0.1456	0.0236	0.0317
0.0	0.0	0.0	8062.2702	2710.7258	NaN	NaN	0.2516	0.0748	0.7046	0.0186	0.1463	0.0239	0.0317
0.0	0.0	0.0	10259.2702	3260.7258	NaN	NaN	0.2412	0.0753	0.7029	0.0188	0.1472	0.024	0.0318
0.0	0.0	0.0	11184.2702	6782.7258	NaN	NaN	0.3775	0.0754	0.7035	0.0188	0.1467	0.0241	0.0316
0.0	0.0	0.0	8777.2702	1929.7258	NaN	NaN	0.1802	0.0753	0.7051	0.0187	0.1454	0.0241	0.0313
0.0	0.0	0.0	7799.2702	6838.7258	NaN	NaN	0.4672	0.0758	0.7033	0.0188	0.1465	0.0242	0.0314
0.0	0.0	0.0	9305.2702	7360.7258	NaN	NaN	0.4417	0.0757	0.7038	0.0189	0.1461	0.0242	0.0313
0.0	0.0	0.0	8877.2702	3531.7258	NaN	NaN	0.2846	0.0759	0.7064	0.0188	0.1439	0.024	0.0309
0.0	0.0	0.0	6958.2702	5215.7258	NaN	NaN	0.4284	0.0758	0.7095	0.0188	0.1416	0.0235	0.0308
0.0	0.0	0.0	11313.2702	4283.7258	NaN	NaN	0.2747	0.0752	0.712	0.019	0.14	0.0231	0.0307
0.0	0.0	0.0	8542.2702	2397.7258	NaN	NaN	0.2192	0.0739	0.7194	0.0191	0.1352	0.0225	0.0299
0.0	0.0	0.0	12007.2702	1954.7258	NaN	NaN	0.14	0.0714	0.7298	0.0191	0.1288	0.0217	0.0293
0.0	0.0	0.0	7720.2702	3565.7258	NaN	NaN	0.3159	0.0703	0.7367	0.0191	0.124	0.0213	0.0287
0.0	0.0	0.0	6691.2702	2081.7258	NaN	NaN	0.2373	0.0674	0.7482	0.0192	0.1164	0.0207	0.0281
0.0	0.0	0.0	2836.2702	4521.7258	NaN	NaN	0.6145	0.069	0.7506	0.0191	0.1125	0.0209	0.0278
0.0	0.0	0.0	9062.2702	2629.7258	NaN	NaN	0.2249	0.0697	0.7555	0.0198	0.1061	0.0209	0.0279
0.0	0.0	0.0	5236.2702	724.7258	NaN	NaN	0.1216	0.0726	0.7572	0.0202	0.1012	0.0207	0.0282
0.0	0.0	0.0	6118.2702	2369.7258	NaN	NaN	0.2792	0.0734	0.7562	0.0203	0.1005	0.0207	0.0288
0.0	0.0	0.0	3439.2702	2397.7258	NaN	NaN	0.4108	0.0727	0.7608	0.0205	0.0968	0.0206	0.0286
0.0	0.0	0.0	6241.2702	1763.7258	NaN	NaN	0.2203	0.0683	0.7727	0.0203	0.0911	0.0199	0.0277
0.0	0.0	0.0	8886.2702	2055.7258	NaN	NaN	0.1879	0.0628	0.7815	0.02	0.0891	0.0195	0.0271
0.0	0.0	0.0	6829.2702	3218.7258	NaN	NaN	0.3203	0.0576	0.7901	0.0199	0.0868	0.0193	0.0264
0.0	0.0	0.0	7585.2702	4173.7258	NaN	NaN	0.3549	0.0541	0.7971	0.0196	0.0846	0.0189	0.0258
0.0	0.0	0.0	12985.2702	2032.7258	NaN	NaN	0.1354	0.0503	0.8051	0.0197	0.0809	0.0187	0.0254
0.0	0.0	0.0	5518.2702	5100.7258	NaN	NaN	0.4803	0.0492	0.8076	0.0197	0.0801	0.0183	0.0251
0.0	0.0	0.0	13129.2702	7467.7258	NaN	NaN	0.3626	0.0456	0.8132	0.0199	0.0782	0.0179	0.0252
0.0	0.0	0.0	6328.2702	4312.7258	NaN	NaN	0.4053	0.0454	0.8132	0.0202	0.0782	0.0179	0.0252
0.0	0.0	0.0	6529.2702	3768.7258	NaN	NaN	0.366	0.044	0.8184	0.0205	0.0744	0.0176	0.025
0.0	0.0	0.0	4587.2702	2906.7258	NaN	NaN	0.3879	0.0448	0.8179	0.0207	0.0742	0.0174	0.0249
0.0	0.0	0.0	5021.2702	3737.7258	NaN	NaN	0.4267	0.0432	0.8192	0.0212	0.074	0.0175	0.025
0.0	0.0	0.0	6255.2702	4890.7258	NaN	NaN	0.4388	0.0443	0.8158	0.0216	0.0758	0.0176	0.025
0.0	0.0	0.0	7395.2702	-254.2742	NaN	NaN	-0.0356	0.0454	0.8141	0.0221	0.0762	0.0174	0.0249
0.0	0.0	0.0	6937.2702	463.7258	NaN	NaN	0.0627	0.0476	0.8066	0.0226	0.0802	0.0176	0.0254
0.0	0.0	0.0	4344.2702	1493.7258	NaN	NaN	0.2559	0.0494	0.8038	0.0229	0.081	0.0175	0.0254
0.0	0.0	0.0	5978.2702	3961.7258	NaN	NaN	0.3986	0.051	0.7985	0.0234	0.0831	0.0179	0.0262
0.0	0.0	0.0	7412.2702	3074.7258	NaN	NaN	0.2932	0.054	0.7921	0.0234	0.0856	0.0182	0.0267
0.0	0.0	0.0	7222.2702	5715.7258	NaN	NaN	0.4418	0.0561	0.7845	0.0239	0.0885	0.019	0.028
0.0	0.0	0.0	4146.2702	2457.7258	NaN	NaN	0.3722	0.0604	0.7803	0.0238	0.0882	0.0191	0.0282
0.0	0.0	0.0	6044.2702	1396.7258	NaN	NaN	0.1877	0.0634	0.7784	0.0242	0.0859	0.0194	0.0287
0.0	0.0	0.0	5912.2702	3461.7258	NaN	NaN	0.3693	0.0698	0.7763	0.0242	0.0811	0.0195	0.0292
0.0	0.0	0.0	6465.2702	2714.7258	NaN	NaN	0.2957	0.0803	0.7695	0.0243	0.0757	0.0197	0.0306
0.0	0.0	0.0	7147.2702	3433.7258	NaN	NaN	0.3245	0.0965	0.7579	0.0242	0.0684	0.0194	0.0335
0.0	0.0	0.0	2908.2702	4293.7258	NaN	NaN	0.5962	0.1336	0.718	0.0244	0.065	0.0212	0.0378
0.0	0.0	0.0	5097.2702	2662.7258	NaN	NaN	0.3431	0.1974	0.6413	0.0272	0.0601	0.0237	0.0503
0.0	0.0	0.0	9.2702	2504.7258	NaN	NaN	0.9963	0.5025	0.3261	0.0287	0.0563	0.0311	0.0552
0.0	0.0	0.0	-820.7298	2280.7258	NaN	NaN	1.3	0.7881	0.087	0.0312	0.0291	0.0259	0.0387
0.0	0.0	0.0	-180.7298	-1471.2742	NaN	NaN	0.8906	0.8377	0.0541	0.0277	0.0245	0.0246	0.0314
0.0	0.0	0.0	-3464.7298	-430.2742	NaN	NaN	0.1105	0.8511	0.0489	0.0249	0.0226	0.0244	0.0281
0.0	0.0	0.0	-1592.7298	-1922.2742	NaN	NaN	0.5469	0.8465	0.0512	0.0256	0.0232	0.0254	0.0281
0.0	0.0	0.0	-3483.7298	-713.2742	NaN	NaN	0.1699	0.8446	0.0522	0.0261	0.0232	0.0257	0.0283
0.0	0.0	0.0	-1417.7298	4038.7258	NaN	NaN	1.3	0.8515	0.0479	0.0259	0.023	0.0247	0.027
0.0	0.0	0.0	-303.7298	-852.2742	NaN	NaN	0.7373	0.8752	0.0361	0.0225	0.0223	0.0218	0.0221
0.0	0.0	0.0	-1244.7298	1956.7258	NaN	NaN	1.3	0.8871	0.0294	0.0207	0.0222	0.0207	0.0198
0.0	0.0	0.0	-1938.7298	-722.2742	NaN	NaN	0.2714	0.8887	0.0284	0.0204	0.0222	0.0208	0.0194
0.0	0.0	0.0	-3135.7298	4810.7258	NaN	NaN	1.3	0.8892	0.0287	0.0204	0.0219	0.0207	0.0191
0.0	0.0	0.0	-3697.7298	497.7258	NaN	NaN	-0.1555	0.8888	0.0294	0.0204	0.0217	0.0209	0.0189
0.0	0.0	0.0	-1902.7298	1044.7258	NaN	NaN	-0.3	0.8881	0.0295	0.0206	0.0217	0.0211	0.0191
0.0	0.0	0.0	-3351.7298	366.7258	NaN	NaN	-0.1229	0.8875	0.0297	0.0206	0.0217	0.0212	0.0191
0.0	0.0	0.0	-2145.7298	4217.7258	NaN	NaN	1.3	0.887	0.0296	0.0208	0.0219	0.0214	0.0193
0.0	0.0	0.0	-1161.7298	1216.7258	NaN	NaN	1.3	0.8865	0.0296	0.0209	0.0219	0.0216	0.0196
0.0	0.0	0.0	-3718.7298	-248.2742	NaN	NaN	0.0626	0.8857	0.0297	0.0211	0.0219	0.0218	0.0199
0.0	0.0	0.0	-4175.7298	781.7258	NaN	NaN	-0.2303	0.8852	0.0297	0.0212	0.0218	0.0219	0.0202
0.0	0.0	0.0	-2709.7298	2094.7258	NaN	NaN	-0.3	0.8844	0.0298	0.0214	0.0218	0.0221	0.0206
0.0	0.0	0.0	-3443.7298	-1934.2742	NaN	NaN	0.3597	0.8838	0.0298	0.0214	0.0218	0.0222	0.0209
0.0	0.0	0.0	-4192.7298	2077.7258	NaN	NaN	-0.3	0.8832	0.0298	0.0215	0.0219	0.0223	0.0213
0.0	0.0	0.0	-4349.7298	243.7258	NaN	NaN	-0.0594	0.8825	0.03	0.0215	0.022	0.0223	0.0217
0.0	0.0	0.0	-3470.7298	1083.7258	NaN	NaN	-0.3	0.8822	0.0294	0.0216	0.022	0.0225	0.0222
0.0	0.0	0.0	-2209.7298	-90.2742	NaN	NaN	0.0392	0.8834	0.0286	0.0214	0.0218	0.0226	0.0221
0.0	0.0	0.0	-4046.7298	3962.7258	NaN	NaN	-0.3	0.8825	0.0283	0.0216	0.0222	0.0224	0.0229
0.0	0.0	0.0	-3345.7298	-250.2742	NaN	NaN	0.0696	0.8637	0.0357	0.0224	0.0275	0.0216	0.0291
0.0	0.0	0.0	-2856.7298	296.7258	NaN	NaN	-0.1159	0.8585	0.0374	0.0228	0.0287	0.0216	0.0309
0.0	0.0	0.0	-3306.7298	-90.2742	NaN	NaN	0.0266	0.8596	0.0368	0.0229	0.0284	0.0217	0.0305
0.0	0.0	0.0	-958.7298	-44.2742	NaN	NaN	0.0441	0.8586	0.0371	0.0231	0.0285	0.0219	0.0308
0.0	0.0	0.0	-4064.7298	-1484.2742	NaN	NaN	0.2675	0.8612	0.0364	0.0228	0.0279	0.0218	0.03
0.0	0.0	0.0	-2287.7298	2046.7258	NaN	NaN	-0.3	0.8606	0.0367	0.0226	0.028	0.0217	0.0303
0.0	0.0	0.0	-2781.7298	-2706.2742	NaN	NaN	0.4931	0.8642	0.0356	0.022	0.0271	0.0215	0.0296
0.0	0.0	0.0	-2228.7298	363.7258	NaN	NaN	-0.195	0.8654	0.0345	0.0215	0.0272	0.0212	0.0301
0.0	0.0	0.0	-1765.7298	4123.7258	NaN	NaN	1.3	0.8593	0.0369	0.0217	0.0288	0.0211	0.0322
0.0	0.0	0.0	-2975.7298	1583.7258	NaN	NaN	-0.3	0.8599	0.0371	0.0215	0.0285	0.021	0.032
0.0	0.0	0.0	-3271.7298	979.7258	NaN	NaN	-0.3	0.8642	0.0357	0.0214	0.0271	0.0209	0.0306
0.0	0.0	0.0	-4064.7298	-706.2742	NaN	NaN	0.148	0.8678	0.0348	0.0213	0.0258	0.0208	0.0294
0.0	0.0	0.0	-4838.7298	25.7258	NaN	NaN	-0.0053	0.8693	0.0347	0.0212	0.0252	0.0206	0.029
0.0	0.0	0.0	-4596.7298	37.7258	NaN	NaN	-0.0083	0.871	0.034	0.0209	0.0249	0.0205	0.0287
0.0	0.0	0.0	-2927.7298	301.7258	NaN	NaN	-0.1149	0.8699	0.0344	0.0208	0.0252	0.0204	0.0293
0.0	0.0	0.0	-3568.7298	-1580.2742	NaN	NaN	0.3069	0.8719	0.0335	0.0202	0.025	0.0204	0.029
0.0	0.0	0.0	-3125.7298	2807.7258	NaN	NaN	-0.3	0.8677	0.0351	0.0201	0.0262	0.0204	0.0305
0.0	0.0	0.0	-2261.7298	1004.7258	NaN	NaN	-0.3	0.8666	0.0357	0.0199	0.0265	0.0206	0.0306
0.0	0.0	0.0	-3461.7298	635.7258	NaN	NaN	-0.225	0.8687	0.0349	0.0199	0.0258	0.0206	0.0301
0.0	0.0	0.0	-3223.7298	351.7258	NaN	NaN	-0.1225	0.8708	0.0341	0.0199	0.0251	0.0206	0.0295
0.0	0.0	0.0	-3953.7298	840.7258	NaN	NaN	-0.2701	0.8699	0.0346	0.0198	0.0254	0.0206	0.0298
0.0	0.0	0.0	-2515.7298	357.7258	NaN	NaN	-0.1658	0.8704	0.0345	0.0195	0.0253	0.0206	0.0297
0.0	0.0	0.0	-2403.7298	1632.7258	NaN	NaN	-0.3	0.8674	0.0358	0.0194	0.0261	0.0208	0.0305
0.0	0.0	0.0	-4390.7298	-2143.2742	NaN	NaN	0.328	0.8713	0.0343	0.0187	0.0254	0.0207	0.0296
0.0	0.0	0.0	-3883.7298	2220.7258	NaN	NaN	-0.3	0.8645	0.0369	0.0186	0.0276	0.0212	0.0313
0.0	0.0	0.0	-4101.7298	4249.7258	NaN	NaN	1.3	0.8587	0.04	0.0188	0.0288	0.0216	0.0321
0.0	0.0	0.0	-3016.7298	1794.7258	NaN	NaN	-0.3	0.8545	0.043	0.0205	0.0276	0.0224	0.032
0.0	0.0	0.0	-4367.7298	878.7258	NaN	NaN	-0.2519	0.8537	0.0441	0.0225	0.0258	0.0242	0.0297
0.0	0.0	0.0	-3025.7298	728.7258	NaN	NaN	-0.3	0.8494	0.0462	0.023	0.0263	0.0242	0.0308
0.0	0.0	0.0	-4082.7298	-1378.2742	NaN	NaN	0.2524	0.855	0.0441	0.0224	0.0251	0.0237	0.0296
0.0	0.0	0.0	-2578.7298	-1406.2742	NaN	NaN	0.3529	0.855	0.0444	0.0224	0.025	0.0236	0.0297
0.0	0.0	0.0	-3674.7298	-1103.2742	NaN	NaN	0.2309	0.8562	0.0442	0.0219	0.0251	0.0238	0.0289
0.0	0.0	0.0	-3153.7298	61.7258	NaN	NaN	-0.02	0.8413	0.0521	0.0221	0.0284	0.0248	0.0313
0.0	0.0	0.0	-3560.7298	481.7258	NaN	NaN	-0.1565	0.8393	0.0533	0.0222	0.0291	0.0255	0.0307
0.0	0.0	0.0	-169.7298	3595.7258	NaN	NaN	1.0495	0.8047	0.0706	0.0234	0.0358	0.0273	0.0382
0.0	0.0	0.0	-2807.7298	-553.2742	NaN	NaN	0.1646	0.8176	0.0668	0.0226	0.0332	0.0254	0.0345
0.0	0.0	0.0	-4408.7298	747.7258	NaN	NaN	-0.2042	0.8164	0.0667	0.0234	0.0334	0.0259	0.0342
0.0	0.0	0.0	-1708.7298	-913.2742	NaN	NaN	0.3483	0.8107	0.0711	0.0231	0.0343	0.0256	0.0352
0.0	0.0	0.0	-3134.7298	-975.2742	NaN	NaN	0.2373	0.8067	0.0731	0.0232	0.0352	0.0263	0.0355
0.0	0.0	0.0	-3722.7298	5740.7258	NaN	NaN	1.3	0.7682	0.095	0.0223	0.0425	0.0287	0.0433
0.0	0.0	0.0	-3721.7298	1249.7258	NaN	NaN	-0.3	0.7852	0.0894	0.0216	0.039	0.0259	0.0389
0.0	0.0	0.0	-4652.7298	737.7258	NaN	NaN	-0.1884	0.7837	0.0893	0.0218	0.04	0.0262	0.039
0.0	0.0	0.0	-1613.7298	673.7258	NaN	NaN	-0.3	0.7825	0.092	0.0212	0.0404	0.0253	0.0385
0.0	0.0	0.0	-2235.7298	-2471.2742	NaN	NaN	0.525	0.7897	0.0889	0.0211	0.0392	0.0248	0.0364
0.0	0.0	0.0	-5300.7298	2965.7258	NaN	NaN	-0.3	0.7503	0.1114	0.0206	0.0473	0.0267	0.0437
0.0	0.0	0.0	-1597.7298	3442.7258	NaN	NaN	1.3	0.7412	0.1203	0.0198	0.0485	0.0257	0.0445
0.0	0.0	0.0	-3960.7298	179.7258	NaN	NaN	-0.0475	0.7424	0.1206	0.0197	0.0481	0.025	0.0442
0.0	0.0	0.0	-1774.7298	1437.7258	NaN	NaN	-0.3	0.7341	0.1256	0.0197	0.0501	0.0251	0.0454
0.0	0.0	0.0	-2605.7298	-220.2742	NaN	NaN	0.0779	0.7522	0.1169	0.0195	0.0462	0.0236	0.0416
0.0	0.0	0.0	-5414.7298	-1109.2742	NaN	NaN	0.17	0.7371	0.1243	0.0195	0.0499	0.0247	0.0445
0.0	0.0	0.0	-2015.7298	1361.7258	NaN	NaN	-0.3	0.7286	0.1331	0.0196	0.05	0.0242	0.0445
0.0	0.0	0.0	-531.7298	-154.2742	NaN	NaN	0.2249	0.6912	0.1615	0.0229	0.0589	0.0229	0.0427
0.0	0.0	0.0	-4683.7298	1445.7258	NaN	NaN	-0.3	0.6692	0.1775	0.0244	0.064	0.0224	0.0426
0.0	0.0	0.0	-2611.7298	-1558.2742	NaN	NaN	0.3737	0.6614	0.1836	0.0242	0.0654	0.0225	0.0429
0.0	0.0	0.0	-2749.7298	3891.7258	NaN	NaN	1.3	0.6087	0.2222	0.0263	0.0732	0.0238	0.0458
0.0	0.0	0.0	-3755.7298	3274.7258	NaN	NaN	-0.3	0.5915	0.2363	0.0265	0.0743	0.0236	0.0478
0.0	0.0	0.0	-3204.7298	1164.7258	NaN	NaN	-0.3	0.6024	0.2295	0.0259	0.0717	0.0229	0.0476
0.0	0.0	0.0	-2964.7298	1081.7258	NaN	NaN	-0.3	0.5746	0.2509	0.0268	0.0763	0.0239	0.0475
0.0	0.0	0.0	-3742.7298	2816.7258	NaN	NaN	-0.3	0.5719	0.2532	0.0267	0.0763	0.0237	0.0482
0.0	0.0	0.0	-3313.7298	372.7258	NaN	NaN	-0.1267	0.5903	0.2408	0.0258	0.0733	0.023	0.0468
0.0	0.0	0.0	-2128.7298	-708.2742	NaN	NaN	0.2497	0.5544	0.2679	0.0272	0.0796	0.0242	0.0468
0.0	0.0	0.0	-2128.7298	-47.2742	NaN	NaN	0.0217	0.5279	0.2884	0.028	0.0836	0.0249	0.0471
0.0	0.0	0.0	-3574.7298	-1385.2742	NaN	NaN	0.2793	0.5113	0.3012	0.0288	0.086	0.0254	0.0473
0.0	0.0	0.0	-2910.7298	-137.2742	NaN	NaN	0.045	0.4585	0.3409	0.0312	0.0945	0.0275	0.0474
0.0	0.0	0.0	-1058.7298	1146.7258	NaN	NaN	1.3	0.4285	0.3648	0.0321	0.0978	0.029	0.0478
0.0	0.0	0.0	-4420.7298	692.7258	NaN	NaN	-0.1858	0.4515	0.3473	0.031	0.0938	0.0277	0.0487
0.0	0.0	0.0	-3689.7298	-675.2742	NaN	NaN	0.1547	0.4357	0.3595	0.0322	0.0971	0.0285	0.0471
0.0	0.0	0.0	-3103.7298	-1144.2742	NaN	NaN	0.2694	0.3914	0.3956	0.0343	0.1028	0.03	0.046
0.0	0.0	0.0	-900.7298	2439.7258	NaN	NaN	1.3	0.3431	0.4325	0.0363	0.1101	0.0324	0.0456
0.0	0.0	0.0	-3062.7298	2351.7258	NaN	NaN	-0.3	0.3464	0.4313	0.0361	0.1078	0.0318	0.0465
0.0	0.0	0.0	-3722.7298	949.7258	NaN	NaN	-0.3	0.3036	0.4784	0.0401	0.0982	0.0289	0.0508
0.0	0.0	0.0	-2840.7298	78.7258	NaN	NaN	-0.0285	0.2291	0.5614	0.0449	0.0903	0.025	0.0493
0.0	0.0	0.0	-4167.7298	1540.7258	NaN	NaN	-0.3	0.2223	0.5733	0.044	0.0886	0.023	0.0488
0.0	0.0	0.0	-3941.7298	216.7258	NaN	NaN	-0.0582	0.2318	0.5638	0.0436	0.0883	0.0221	0.0504
0.0	0.0	0.0	-2664.7298	1008.7258	NaN	NaN	-0.3	0.206	0.5881	0.0452	0.0912	0.0226	0.0468
0.0	0.0	0.0	-4647.7298	239.7258	NaN	NaN	-0.0544	0.2005	0.5943	0.0453	0.0906	0.0225	0.0467
0.0	0.0	0.0	-3295.7298	245.7258	NaN	NaN	-0.0806	0.191	0.6034	0.046	0.0913	0.0226	0.0456
0.0	0.0	0.0	-989.7298	464.7258	NaN	NaN	-0.3	0.1815	0.6126	0.0468	0.0918	0.0227	0.0446
0.0	0.0	0.0	-2269.7298	2535.7258	NaN	NaN	1.3	0.173	0.6197	0.048	0.0925	0.0226	0.0442
0.0	0.0	0.0	-2033.7298	2148.7258	NaN	NaN	1.3	0.1715	0.6207	0.0486	0.0922	0.0225	0.0445
0.0	0.0	0.0	-3482.7298	2758.7258	NaN	NaN	-0.3	0.1714	0.619	0.05	0.0921	0.0227	0.0448
0.0	0.0	0.0	-1847.7298	397.7258	NaN	NaN	-0.2743	0.1761	0.613	0.0507	0.0915	0.0228	0.0459
0.0	0.0	0.0	-3076.7298	-78.2742	NaN	NaN	0.0248	0.1875	0.602	0.0506	0.0896	0.0226	0.0477
0.0	0.0	0.0	-1449.7298	-3549.2742	NaN	NaN	0.71	0.1875	0.6029	0.051	0.0886	0.0224	0.0475
0.0	0.0	0.0	-3882.7298	-707.2742	NaN	NaN	0.1541	0.1764	0.6136	0.0526	0.0887	0.0225	0.0462
0.0	0.0	0.0	-2046.7298	-28.2742	NaN	NaN	0.0136	0.1648	0.6254	0.0539	0.0883	0.0226	0.0449
0.0	0.0	0.0	-1572.7298	3441.7258	NaN	NaN	1.3	0.1611	0.6274	0.0555	0.0884	0.0228	0.0448
0.0	0.0	0.0	-869.7298	-602.2742	NaN	NaN	0.4092	0.1584	0.6303	0.0559	0.088	0.0229	0.0446
0.0	0.0	0.0	-945.7298	693.7258	NaN	NaN	-0.3	0.1603	0.6276	0.057	0.0869	0.0227	0.0454
0.0	0.0	0.0	-3540.7298	1217.7258	NaN	NaN	-0.3	0.1622	0.6264	0.0569	0.0863	0.0224	0.0458
0.0	0.0	0.0	-3582.7298	101.7258	NaN	NaN	-0.0292	0.1663	0.6211	0.0576	0.0864	0.0219	0.0468
0.0	0.0	0.0	-2006.7298	774.7258	NaN	NaN	-0.3	0.1665	0.6195	0.0586	0.0866	0.0217	0.0471
0.0	0.0	0.0	-2195.7298	4636.7258	NaN	NaN	1.3	0.1658	0.6181	0.0602	0.0865	0.0218	0.0475
0.0	0.0	0.0	-2403.7298	1971.7258	NaN	NaN	-0.3	0.1705	0.6128	0.0604	0.0862	0.0218	0.0484
0.0	0.0	0.0	-3240.7298	-1047.2742	NaN	NaN	0.2442	0.1823	0.5992	0.0604	0.0857	0.0217	0.0506
0.0	0.0	0.0	-5023.7298	746.7258	NaN	NaN	-0.1746	0.1945	0.5872	0.0596	0.0848	0.0217	0.0522
0.0	0.0	0.0	-2486.7298	-1068.2742	NaN	NaN	0.3005	0.1959	0.5863	0.059	0.0856	0.0217	0.0515
0.0	0.0	0.0	-3484.7298	-237.2742	NaN	NaN	0.0637	0.1909	0.5903	0.0594	0.0868	0.0218	0.0508
0.0	0.0	0.0	-3236.7298	981.7258	NaN	NaN	-0.3	0.1827	0.5983	0.0592	0.0881	0.022	0.0498
0.0	0.0	0.0	-5369.7298	2405.7258	NaN	NaN	-0.3	0.1824	0.5977	0.0592	0.0889	0.0219	0.0499
0.0	0.0	0.0	-3450.7298	355.7258	NaN	NaN	-0.1149	0.1826	0.5965	0.0588	0.0902	0.0219	0.0502
0.0	0.0	0.0	-4542.7298	2017.7258	NaN	NaN	-0.3	0.1879	0.5906	0.0586	0.0901	0.0216	0.0512
0.0	0.0	0.0	-4706.7298	542.7258	NaN	NaN	-0.1303	0.1907	0.5873	0.0582	0.0906	0.0216	0.0516
0.0	0.0	0.0	-4495.7298	-3174.2742	NaN	NaN	0.4139	0.1943	0.585	0.0572	0.091	0.0212	0.0514
0.0	0.0	0.0	-4087.7298	-728.2742	NaN	NaN	0.1512	0.1845	0.5936	0.0578	0.0926	0.0213	0.0502
0.0	0.0	0.0	-2416.7298	1505.7258	NaN	NaN	-0.3	0.1781	0.5998	0.0582	0.0931	0.0215	0.0494
0.0	0.0	0.0	-3000.7298	-433.2742	NaN	NaN	0.1262	0.1788	0.6003	0.0572	0.0931	0.0214	0.0493
0.0	0.0	0.0	-3519.7298	317.7258	NaN	NaN	-0.0992	0.1792	0.5988	0.0574	0.0938	0.0214	0.0495
0.0	0.0	0.0	-3373.7298	-841.2742	NaN	NaN	0.1996	0.1804	0.5978	0.057	0.094	0.0213	0.0495
0.0	0.0	0.0	-3786.7298	170.7258	NaN	NaN	-0.0472	0.182	0.5944	0.0576	0.0946	0.0213	0.0501
0.0	0.0	0.0	-3178.7298	3798.7258	NaN	NaN	1.3	0.1844	0.5901	0.0585	0.0944	0.0215	0.051
0.0	0.0	0.0	-3064.7298	-885.2742	NaN	NaN	0.2241	0.191	0.5849	0.0576	0.0934	0.0215	0.0517
0.0	0.0	0.0	-4924.7298	-1049.2742	NaN	NaN	0.1756	0.1947	0.581	0.0574	0.093	0.0216	0.0523
0.0	0.0	0.0	-4650.7298	95.7258	NaN	NaN	-0.021	0.1918	0.5845	0.0571	0.0935	0.0217	0.0514
0.0	0.0	0.0	-4710.7298	-632.2742	NaN	NaN	0.1183	0.1884	0.5884	0.0566	0.0946	0.0215	0.0505
0.0	0.0	0.0	-1173.7298	357.7258	NaN	NaN	-0.3	0.1797	0.5959	0.0574	0.0961	0.0216	0.0494
0.0	0.0	0.0	-4797.7298	3543.7258	NaN	NaN	-0.3	0.1765	0.5989	0.0577	0.0961	0.0217	0.0492
0.0	0.0	0.0	-3205.7298	1227.7258	NaN	NaN	-0.3	0.1762	0.5988	0.058	0.0957	0.0217	0.0495
0.0	0.0	0.0	-2768.7298	1329.7258	NaN	NaN	-0.3	0.1814	0.5936	0.058	0.0951	0.0217	0.0503
0.0	0.0	0.0	-3289.7298	-437.2742	NaN	NaN	0.1173	0.1885	0.5873	0.0577	0.0936	0.0215	0.0514
0.0	0.0	0.0	-1211.7298	605.7258	NaN	NaN	-0.3	0.1919	0.5826	0.0583	0.0934	0.0216	0.0522
0.0	0.0	0.0	-5482.7298	74.7258	NaN	NaN	-0.0138	0.1962	0.5797	0.0577	0.0923	0.0215	0.0526
0.0	0.0	0.0	-2630.7298	-858.2742	NaN	NaN	0.246	0.1923	0.5823	0.0584	0.0929	0.0218	0.0523
0.0	0.0	0.0	-2694.7298	114.7258	NaN	NaN	-0.0445	0.1916	0.5835	0.0584	0.0926	0.0218	0.0521
0.0	0.0	0.0	-4699.7298	471.7258	NaN	NaN	-0.1116	0.1882	0.5865	0.0583	0.0935	0.0219	0.0517
0.0	0.0	0.0	-3113.7298	798.7258	NaN	NaN	-0.3	0.1879	0.5859	0.0584	0.0945	0.0218	0.0516
0.0	0.0	0.0	-4130.7298	1855.7258	NaN	NaN	-0.3	0.1868	0.5854	0.0586	0.0956	0.0218	0.0518
0.0	0.0	0.0	-5249.7298	1943.7258	NaN	NaN	-0.3	0.1902	0.5823	0.0581	0.0954	0.0217	0.0523
0.0	0.0	0.0	-5387.7298	1237.7258	NaN	NaN	-0.2982	0.197	0.5758	0.0577	0.095	0.0215	0.053
0.0	0.0	0.0	-2784.7298	-1616.2742	NaN	NaN	0.3673	0.1984	0.5748	0.0574	0.095	0.0215	0.053
0.0	0.0	0.0	-3279.7298	331.7258	NaN	NaN	-0.1125	0.1974	0.5754	0.0577	0.0951	0.0215	0.0529
0.0	0.0	0.0	-3377.7298	-119.2742	NaN	NaN	0.0341	0.1952	0.5787	0.0571	0.0954	0.0215	0.0521
0.0	0.0	0.0	-2557.7298	-619.2742	NaN	NaN	0.1949	0.19	0.5838	0.0574	0.0961	0.0215	0.0513
0.0	0.0	0.0	-2369.7298	979.7258	NaN	NaN	-0.3	0.1838	0.5879	0.0583	0.0974	0.0216	0.0509
0.0	0.0	0.0	-4081.7298	878.7258	NaN	NaN	-0.2743	0.1842	0.5873	0.0583	0.0974	0.0216	0.0511
0.0	0.0	0.0	-3802.7298	403.7258	NaN	NaN	-0.1188	0.1872	0.5838	0.0584	0.0975	0.0217	0.0515
0.0	0.0	0.0	-1756.7298	-387.2742	NaN	NaN	0.1806	0.1891	0.5813	0.0586	0.0974	0.0217	0.052
0.0	0.0	0.0	-4497.7298	729.7258	NaN	NaN	-0.1937	0.1909	0.5795	0.0586	0.097	0.0217	0.0523
0.0	0.0	0.0	-4584.7298	1592.7258	NaN	NaN	-0.3	0.1921	0.5775	0.0588	0.0975	0.0217	0.0525
0.0	0.0	0.0	-4940.7298	-52.2742	NaN	NaN	0.0105	0.1951	0.5752	0.0582	0.0975	0.0215	0.0525
0.0	0.0	0.0	-4967.7298	-304.2742	NaN	NaN	0.0577	0.1943	0.5756	0.0584	0.0978	0.0216	0.0524
0.0	0.0	0.0	-4709.7298	1201.7258	NaN	NaN	-0.3	0.1923	0.5781	0.0583	0.0976	0.0217	0.0521
0.0	0.0	0.0	-4189.7298	523.7258	NaN	NaN	-0.1429	0.1881	0.5841	0.0578	0.0973	0.0216	0.0511
0.0	0.0	0.0	-2163.7298	442.7258	NaN	NaN	-0.2572	0.1829	0.5874	0.0588	0.0983	0.0217	0.0509
0.0	0.0	0.0	-2399.7298	1347.7258	NaN	NaN	-0.3	0.1808	0.5881	0.0598	0.0985	0.0217	0.0512
0.0	0.0	0.0	-2958.7298	3422.7258	NaN	NaN	1.3	0.1794	0.5885	0.0608	0.0978	0.0219	0.0516
0.0	0.0	0.0	-2426.7298	3525.7258	NaN	NaN	1.3	0.1833	0.5836	0.0616	0.0966	0.0221	0.0528
0.0	0.0	0.0	-3245.7298	-1031.2742	NaN	NaN	0.2411	0.1908	0.579	0.0604	0.0945	0.022	0.0533
0.0	0.0	0.0	-6615.7298	-2213.2742	NaN	NaN	0.2507	0.1987	0.5745	0.0587	0.0932	0.0216	0.0533
0.0	0.0	0.0	-3459.7298	-890.2742	NaN	NaN	0.2047	0.1935	0.5793	0.059	0.0944	0.0214	0.0525
0.0	0.0	0.0	-3081.7298	1178.7258	NaN	NaN	-0.3	0.1857	0.5855	0.0597	0.0961	0.0213	0.0518
0.0	0.0	0.0	-3936.7298	4386.7258	NaN	NaN	1.3	0.1812	0.587	0.0606	0.0974	0.0216	0.0521
0.0	0.0	0.0	-2850.7298	1031.7258	NaN	NaN	-0.3	0.1873	0.5824	0.0601	0.0959	0.0216	0.0527
0.0	0.0	0.0	-3506.7298	-1950.2742	NaN	NaN	0.3574	0.1916	0.5793	0.0592	0.0953	0.0217	0.053
0.0	0.0	0.0	-4519.7298	-1467.2742	NaN	NaN	0.2451	0.1923	0.5782	0.0595	0.0953	0.0215	0.0532
0.0	0.0	0.0	-3407.7298	4617.7258	NaN	NaN	1.3	0.1896	0.5789	0.0602	0.0965	0.0217	0.0532
0.0	0.0	0.0	-3139.7298	2649.7258	NaN	NaN	-0.3	0.1919	0.5751	0.0603	0.0974	0.0216	0.0537
0.0	0.0	0.0	-3647.7298	378.7258	NaN	NaN	-0.1159	0.1974	0.5698	0.0595	0.0976	0.0215	0.0541
0.0	0.0	0.0	-4458.7298	-283.2742	NaN	NaN	0.0597	0.2023	0.5664	0.0578	0.0981	0.0216	0.0538
0.0	0.0	0.0	-4675.7298	1050.7258	NaN	NaN	-0.2899	0.205	0.5639	0.0565	0.0996	0.0216	0.0535
0.0	0.0	0.0	-4429.7298	-1324.2742	NaN	NaN	0.2301	0.2047	0.5651	0.055	0.101	0.0215	0.0526
0.0	0.0	0.0	-4727.7298	759.7258	NaN	NaN	-0.1915	0.2009	0.5679	0.0556	0.1019	0.0216	0.0521
0.0	0.0	0.0	-3802.7298	3795.7258	NaN	NaN	-0.3	0.197	0.5701	0.0556	0.1037	0.0221	0.0515
0.0	0.0	0.0	-4745.7298	-2528.2742	NaN	NaN	0.3476	0.2047	0.5637	0.0543	0.1036	0.0221	0.0516
0.0	0.0	0.0	-3151.7298	-945.2742	NaN	NaN	0.2307	0.2065	0.5605	0.0538	0.1051	0.0224	0.0516
0.0	0.0	0.0	-4631.7298	-1705.2742	NaN	NaN	0.2691	0.2093	0.5593	0.053	0.105	0.0222	0.0513
0.0	0.0	0.0	-2472.7298	-700.2742	NaN	NaN	0.2207	0.2026	0.564	0.0532	0.1073	0.0221	0.0508
0.0	0.0	0.0	-4723.7298	-230.2742	NaN	NaN	0.0465	0.1979	0.5692	0.053	0.1077	0.0217	0.0505
0.0	0.0	0.0	-5210.7298	3452.7258	NaN	NaN	-0.3	0.1922	0.5727	0.0542	0.1085	0.022	0.0504
0.0	0.0	0.0	-4568.7298	295.7258	NaN	NaN	-0.0692	0.1927	0.5742	0.0532	0.1081	0.0219	0.0499
0.0	0.0	0.0	-5007.7298	-752.2742	NaN	NaN	0.1306	0.1941	0.5746	0.0528	0.1069	0.0219	0.0497
0.0	0.0	0.0	-3545.7298	483.7258	NaN	NaN	-0.158	0.1904	0.5791	0.0532	0.1059	0.0223	0.0491
0.0	0.0	0.0	-4665.7298	-988.2742	NaN	NaN	0.1748	0.1872	0.5848	0.053	0.1046	0.0221	0.0483
0.0	0.0	0.0	-2984.7298	-374.2742	NaN	NaN	0.1114	0.1816	0.59	0.054	0.1041	0.0224	0.0479
0.0	0.0	0.0	-3152.7298	2737.7258	NaN	NaN	-0.3	0.1803	0.5903	0.0554	0.1032	0.0225	0.0483
0.0	0.0	0.0	-3367.7298	65.7258	NaN	NaN	-0.0199	0.1797	0.5912	0.0556	0.1025	0.0227	0.0485
0.0	0.0	0.0	-4222.7298	2360.7258	NaN	NaN	-0.3	0.1834	0.5862	0.0564	0.1015	0.0228	0.0497
0.0	0.0	0.0	-3264.7298	1210.7258	NaN	NaN	-0.3	0.1893	0.5819	0.0554	0.1005	0.0229	0.05
0.0	0.0	0.0	-3089.7298	-4123.2742	NaN	NaN	0.5716	0.194	0.58	0.0546	0.0988	0.0225	0.0501
0.0	0.0	0.0	-3617.7298	1607.7258	NaN	NaN	-0.3	0.1868	0.585	0.0558	0.0998	0.0225	0.05
0.0	0.0	0.0	-3276.7298	2046.7258	NaN	NaN	-0.3	0.1844	0.5878	0.056	0.0997	0.0224	0.0498
0.0	0.0	0.0	-3271.7298	3384.7258	NaN	NaN	1.3	0.1857	0.5861	0.0561	0.0995	0.0225	0.0501
0.0	0.0	0.0	-2196.7298	295.7258	NaN	NaN	-0.1556	0.1874	0.5853	0.056	0.0987	0.0224	0.0503
0.0	0.0	0.0	-4240.7298	1902.7258	NaN	NaN	-0.3	0.1882	0.584	0.0564	0.0983	0.0225	0.0505
0.0	0.0	0.0	-3748.7298	1906.7258	NaN	NaN	-0.3	0.1899	0.5816	0.0561	0.0991	0.0227	0.0506
0.0	0.0	0.0	-2661.7298	-949.2742	NaN	NaN	0.2629	0.1952	0.5765	0.0559	0.0988	0.0227	0.051
0.0	0.0	0.0	-2770.7298	-103.2742	NaN	NaN	0.0359	0.1965	0.5738	0.0562	0.0992	0.023	0.0512
0.0	0.0	0.0	-3492.7298	1090.7258	NaN	NaN	-0.3	0.2003	0.5687	0.0561	0.1001	0.0232	0.0516
0.0	0.0	0.0	-4407.7298	-309.2742	NaN	NaN	0.0656	0.2082	0.5621	0.0537	0.1013	0.0231	0.0515
0.0	0.0	0.0	-5071.7298	-3746.2742	NaN	NaN	0.4248	0.2119	0.5589	0.0528	0.1021	0.0226	0.0516
0.0	0.0	0.0	-4054.7298	143.7258	NaN	NaN	-0.0367	0.2013	0.5692	0.0528	0.1042	0.0225	0.05
0.0	0.0	0.0	-5189.7298	2663.7258	NaN	NaN	-0.3	0.1939	0.5759	0.0529	0.1057	0.0225	0.0491
0.0	0.0	0.0	-1021.7298	1774.7258	NaN	NaN	1.3	0.1928	0.5751	0.053	0.1073	0.0227	0.0491
0.0	0.0	0.0	-4324.7298	-2624.2742	NaN	NaN	0.3776	0.1978	0.5728	0.052	0.106	0.0224	0.049
0.0	0.0	0.0	-5152.7298	-479.2742	NaN	NaN	0.0851	0.1924	0.5779	0.0524	0.1064	0.0226	0.0483
0.0	0.0	0.0	-3862.7298	587.7258	NaN	NaN	-0.1795	0.189	0.5818	0.0526	0.1062	0.0224	0.0478
0.0	0.0	0.0	-3210.7298	-110.2742	NaN	NaN	0.0332	0.1848	0.585	0.0534	0.1066	0.0225	0.0477
0.0	0.0	0.0	-4284.7298	-997.2742	NaN	NaN	0.1888	0.1838	0.5865	0.0537	0.1059	0.0225	0.0476
0.0	0.0	0.0	-3982.7298	-97.2742	NaN	NaN	0.0238	0.1822	0.5881	0.0543	0.1051	0.0226	0.0475
0.0	0.0	0.0	-4517.7298	746.7258	NaN	NaN	-0.198	0.1821	0.5885	0.0545	0.1047	0.0226	0.0475
0.0	0.0	0.0	-4340.7298	-1085.2742	NaN	NaN	0.2	0.1828	0.5885	0.0545	0.1039	0.0225	0.0476
0.0	0.0	0.0	-4422.7298	-2385.2742	NaN	NaN	0.3504	0.1815	0.5921	0.0543	0.1026	0.0223	0.0472
0.0	0.0	0.0	-3627.7298	-786.2742	NaN	NaN	0.1781	0.176	0.5978	0.0552	0.1018	0.0224	0.0468
0.0	0.0	0.0	-4019.7298	942.7258	NaN	NaN	-0.3	0.172	0.6027	0.0558	0.1007	0.0224	0.0463
0.0	0.0	0.0	-3679.7298	1030.7258	NaN	NaN	-0.3	0.1686	0.6062	0.0565	0.1	0.0226	0.0461
0.0	0.0	0.0	-2378.7298	2523.7258	NaN	NaN	1.3	0.1679	0.6067	0.0575	0.0991	0.0226	0.0463
0.0	0.0	0.0	-2125.7298	2445.7258	NaN	NaN	1.3	0.1661	0.6084	0.0577	0.0989	0.0227	0.0462
0.0	0.0	0.0	-2471.7298	892.7258	NaN	NaN	-0.3	0.168	0.6051	0.0589	0.0983	0.0227	0.047
0.0	0.0	0.0	-2544.7298	4020.7258	NaN	NaN	1.3	0.169	0.6041	0.0587	0.0983	0.0227	0.0472
0.0	0.0	0.0	-2913.7298	-223.2742	NaN	NaN	0.0712	0.1721	0.6011	0.0586	0.0978	0.0227	0.0477
0.0	0.0	0.0	-3309.7298	1356.7258	NaN	NaN	-0.3	0.1744	0.5983	0.0585	0.0979	0.0228	0.0481
0.0	0.0	0.0	-4063.7298	74.7258	NaN	NaN	-0.0187	0.1765	0.5987	0.0572	0.097	0.0227	0.0479
0.0	0.0	0.0	-1776.7298	2024.7258	NaN	NaN	1.3	0.1762	0.5987	0.0569	0.097	0.0229	0.0482
0.0	0.0	0.0	-3642.7298	-1031.2742	NaN	NaN	0.2206	0.172	0.609	0.0536	0.0954	0.023	0.047
0.0	0.0	0.0	-5432.7298	700.7258	NaN	NaN	-0.1481	0.1604	0.629	0.0503	0.0914	0.0234	0.0455
0.0	0.0	0.0	-2847.7298	4291.7258	NaN	NaN	1.3	0.1434	0.6582	0.0454	0.0866	0.0239	0.0426
0.0	0.0	0.0	-4750.7298	-993.2742	NaN	NaN	0.1729	0.1318	0.6842	0.0403	0.0802	0.0236	0.04
0.0	0.0	0.0	-2444.7298	1991.7258	NaN	NaN	-0.3	0.1226	0.7015	0.0377	0.0765	0.0236	0.0381
0.0	0.0	0.0	-3840.7298	2082.7258	NaN	NaN	-0.3	0.1203	0.7086	0.0362	0.0744	0.0232	0.0374
0.0	0.0	0.0	-3750.7298	-1453.2742	NaN	NaN	0.2793	0.1192	0.7115	0.0352	0.0741	0.0231	0.0369
0.0	0.0	0.0	-5326.7298	986.7258	NaN	NaN	-0.2274	0.1209	0.7102	0.0347	0.0743	0.0229	0.0369
0.0	0.0	0.0	-5025.7298	-971.2742	NaN	NaN	0.162	0.1216	0.7111	0.0339	0.074	0.0229	0.0365
0.0	0.0	0.0	-4573.7298	-566.2742	NaN	NaN	0.1102	0.1209	0.7122	0.0336	0.0743	0.0228	0.0361
0.0	0.0	0.0	-5121.7298	663.7258	NaN	NaN	-0.1489	0.1179	0.7162	0.0333	0.0744	0.0228	0.0354
0.0	0.0	0.0	-5537.7298	722.7258	NaN	NaN	-0.1501	0.1149	0.7202	0.0333	0.074	0.0227	0.0349
0.0	0.0	0.0	-3260.7298	2089.7258	NaN	NaN	-0.3	0.1123	0.7233	0.0331	0.0742	0.0227	0.0344
0.0	0.0	0.0	-3590.7298	401.7258	NaN	NaN	-0.126	0.1113	0.7245	0.0333	0.0737	0.0227	0.0344
0.0	0.0	0.0	-4188.7298	2848.7258	NaN	NaN	-0.3	0.1101	0.7253	0.0337	0.0736	0.0229	0.0345
0.0	0.0	0.0	-3508.7298	-1560.2742	NaN	NaN	0.3078	0.1108	0.7255	0.0336	0.0729	0.0226	0.0347
0.0	0.0	0.0	-3741.7298	3097.7258	NaN	NaN	-0.3	0.1107	0.7244	0.0341	0.073	0.0227	0.0351
0.0	0.0	0.0	-3160.7298	-404.2742	NaN	NaN	0.1134	0.1112	0.7246	0.0341	0.0723	0.0225	0.0353
0.0	0.0	0.0	-4579.7298	670.7258	NaN	NaN	-0.1716	0.1116	0.7242	0.0344	0.0718	0.0226	0.0355
0.0	0.0	0.0	-3556.7298	1319.7258	NaN	NaN	-0.3	0.1107	0.7256	0.0345	0.0711	0.0227	0.0353
0.0	0.0	0.0	-2596.7298	-1102.2742	NaN	NaN	0.298	0.1117	0.725	0.0345	0.0707	0.0227	0.0354
0.0	0.0	0.0	-4520.7298	-2411.2742	NaN	NaN	0.3478	0.1109	0.727	0.0344	0.0699	0.0227	0.0351
0.0	0.0	0.0	-2466.7298	923.7258	NaN	NaN	-0.3	0.1095	0.7275	0.0352	0.0695	0.0229	0.0354
0.0	0.0	0.0	-3441.7298	1933.7258	NaN	NaN	-0.3	0.1102	0.7272	0.0352	0.0691	0.0229	0.0355
0.0	0.0	0.0	-2511.7298	-13.2742	NaN	NaN	0.0053	0.1108	0.7256	0.0356	0.0691	0.023	0.0359
0.0	0.0	0.0	-3234.7298	1010.7258	NaN	NaN	-0.3	0.1119	0.724	0.0359	0.0688	0.023	0.0364
0.0	0.0	0.0	-2047.7298	538.7258	NaN	NaN	-0.3	0.1125	0.7226	0.0361	0.0689	0.0231	0.0367
0.0	0.0	0.0	-2221.7298	-782.2742	NaN	NaN	0.2604	0.1148	0.7194	0.0362	0.0695	0.0231	0.037
0.0	0.0	0.0	-3364.7298	-436.2742	NaN	NaN	0.1148	0.1168	0.7173	0.036	0.0696	0.023	0.0372
0.0	0.0	0.0	-5015.7298	1194.7258	NaN	NaN	-0.3	0.119	0.7153	0.0357	0.0696	0.023	0.0375
0.0	0.0	0.0	-4853.7298	958.7258	NaN	NaN	-0.2461	0.1213	0.713	0.0351	0.0701	0.023	0.0376
0.0	0.0	0.0	-4199.7298	-1146.2742	NaN	NaN	0.2144	0.1221	0.713	0.0347	0.07	0.0228	0.0374
0.0	0.0	0.0	-4095.7298	2417.7258	NaN	NaN	-0.3	0.1179	0.7156	0.0353	0.0712	0.0231	0.0369
0.0	0.0	0.0	-2612.7298	-550.2742	NaN	NaN	0.174	0.1176	0.7157	0.0353	0.0716	0.0232	0.0366
0.0	0.0	0.0	-1736.7298	-1.2742	NaN	NaN	0.0007	0.1205	0.7106	0.0353	0.0729	0.0236	0.0371
0.0	0.0	0.0	-4628.7298	-1049.2742	NaN	NaN	0.1848	0.1268	0.705	0.0342	0.0731	0.0234	0.0376
0.0	0.0	0.0	-5337.7298	-1566.2742	NaN	NaN	0.2269	0.13	0.7022	0.0335	0.0733	0.0232	0.0377
0.0	0.0	0.0	-7284.7298	907.7258	NaN	NaN	-0.1423	0.1277	0.7046	0.0334	0.0739	0.0231	0.0373
0.0	0.0	0.0	-4178.7298	697.7258	NaN	NaN	-0.2004	0.1231	0.71	0.0333	0.0743	0.023	0.0364
0.0	0.0	0.0	-4902.7298	-691.2742	NaN	NaN	0.1236	0.12	0.7138	0.0332	0.0742	0.023	0.0357
0.0	0.0	0.0	-2717.7298	-651.2742	NaN	NaN	0.1933	0.1165	0.7178	0.0335	0.0738	0.0232	0.0353
0.0	0.0	0.0	-4391.7298	-674.2742	NaN	NaN	0.1331	0.1155	0.7203	0.0331	0.0732	0.0232	0.0347
0.0	0.0	0.0	-3123.7298	-415.2742	NaN	NaN	0.1173	0.114	0.7216	0.0333	0.0731	0.0233	0.0347
0.0	0.0	0.0	-3198.7298	-2581.2742	NaN	NaN	0.4466	0.1144	0.7222	0.033	0.0729	0.023	0.0345
0.0	0.0	0.0	-4637.7298	-1503.2742	NaN	NaN	0.2448	0.1129	0.7243	0.0331	0.0724	0.0229	0.0343
0.0	0.0	0.0	-891.7298	-371.2742	NaN	NaN	0.294	0.1111	0.7264	0.0332	0.0723	0.0228	0.0343
0.0	0.0	0.0	-2877.7298	-1233.2742	NaN	NaN	0.3	0.11	0.7285	0.033	0.0719	0.0225	0.0341
0.0	0.0	0.0	-5362.7298	3183.7258	NaN	NaN	-0.3	0.1084	0.7292	0.0334	0.0722	0.0226	0.0342
0.0	0.0	0.0	-4773.7298	1778.7258	NaN	NaN	-0.3	0.1091	0.7294	0.0332	0.0715	0.0224	0.0343
0.0	0.0	0.0	-4232.7298	2118.7258	NaN	NaN	-0.3	0.1076	0.7308	0.0334	0.0713	0.0226	0.0342
0.0	0.0	0.0	-5018.7298	2757.7258	NaN	NaN	-0.3	0.1077	0.7305	0.034	0.0707	0.0227	0.0344
0.0	0.0	0.0	-1839.7298	1401.7258	NaN	NaN	-0.3	0.108	0.7302	0.0341	0.0701	0.0229	0.0346
0.0	0.0	0.0	-6098.7298	2518.7258	NaN	NaN	-0.3	0.1092	0.7292	0.0338	0.0702	0.0229	0.0346
0.0	0.0	0.0	-3842.7298	-1423.2742	NaN	NaN	0.2703	0.1104	0.728	0.0337	0.0703	0.0229	0.0348
0.0	0.0	0.0	-3970.7298	3558.7258	NaN	NaN	-0.3	0.1112	0.7271	0.0336	0.0705	0.0229	0.0348
0.0	0.0	0.0	-4122.7298	4275.7258	NaN	NaN	1.3	0.111	0.7261	0.0335	0.0714	0.0231	0.0349
0.0	0.0	0.0	-4233.7298	510.7258	NaN	NaN	-0.1372	0.1151	0.7221	0.0328	0.0719	0.0229	0.0352
0.0	0.0	0.0	-4916.7298	557.7258	NaN	NaN	-0.1279	0.1154	0.7222	0.0326	0.0718	0.0229	0.035
0.0	0.0	0.0	-891.7298	3758.7258	NaN	NaN	1.3	0.1132	0.7237	0.0328	0.0724	0.0231	0.0349
0.0	0.0	0.0	-1629.7298	2787.7258	NaN	NaN	1.3	0.1147	0.7219	0.0327	0.0724	0.0231	0.0352
0.0	0.0	0.0	-2787.7298	1011.7258	NaN	NaN	-0.3	0.1167	0.7189	0.0329	0.0725	0.0233	0.0357
0.0	0.0	0.0	-5106.7298	234.7258	NaN	NaN	-0.0482	0.1196	0.7168	0.0325	0.072	0.0231	0.0359
0.0	0.0	0.0	-1451.7298	-1166.2742	NaN	NaN	0.4455	0.1193	0.7164	0.0325	0.0727	0.023	0.0361
0.0	0.0	0.0	-3607.7298	1768.7258	NaN	NaN	-0.3	0.1199	0.7151	0.0329	0.0726	0.0228	0.0367
0.0	0.0	0.0	-5273.7298	1720.7258	NaN	NaN	-0.3	0.1186	0.7165	0.033	0.0725	0.0229	0.0365
0.0	0.0	0.0	-2391.7298	83.7258	NaN	NaN	-0.0363	0.1204	0.7139	0.0333	0.0725	0.0229	0.037
0.0	0.0	0.0	-2915.7298	-386.2742	NaN	NaN	0.117	0.1232	0.7106	0.0329	0.073	0.0231	0.0372
0.0	0.0	0.0	-6281.7298	-1030.2742	NaN	NaN	0.1409	0.1287	0.7046	0.0328	0.073	0.0231	0.0378
0.0	0.0	0.0	-2860.7298	-532.2742	NaN	NaN	0.1569	0.128	0.7057	0.0328	0.0729	0.023	0.0375
0.0	0.0	0.0	-5205.7298	1211.7258	NaN	NaN	-0.3	0.1238	0.7121	0.0326	0.0722	0.0227	0.0366
0.0	0.0	0.0	-3645.7298	1292.7258	NaN	NaN	-0.3	0.1174	0.7196	0.0326	0.0721	0.0227	0.0356
0.0	0.0	0.0	-1412.7298	1321.7258	NaN	NaN	-0.3	0.1155	0.7215	0.0328	0.072	0.0226	0.0355
0.0	0.0	0.0	-1257.7298	531.7258	NaN	NaN	-0.3	0.1147	0.7213	0.0329	0.0724	0.023	0.0356
0.0	0.0	0.0	-2320.7298	833.7258	NaN	NaN	-0.3	0.1188	0.7164	0.0328	0.0729	0.0231	0.0361
0.0	0.0	0.0	-2152.7298	-1812.2742	NaN	NaN	0.4571	0.1226	0.7115	0.0325	0.0736	0.0234	0.0364
0.0	0.0	0.0	-4908.7298	-998.2742	NaN	NaN	0.169	0.1269	0.7063	0.0324	0.0743	0.0234	0.0368
0.0	0.0	0.0	-3951.7298	-1786.2742	NaN	NaN	0.3113	0.1278	0.7056	0.0318	0.075	0.0234	0.0365
0.0	0.0	0.0	-4000.7298	-1563.2742	NaN	NaN	0.281	0.1249	0.7093	0.0315	0.0751	0.023	0.0361
0.0	0.0	0.0	-2755.7298	2836.7258	NaN	NaN	1.3	0.1179	0.7164	0.0313	0.0761	0.023	0.0353
0.0	0.0	0.0	-2726.7298	302.7258	NaN	NaN	-0.1249	0.1178	0.7161	0.0314	0.0762	0.0228	0.0358
0.0	0.0	0.0	-2398.7298	2775.7258	NaN	NaN	1.3	0.1178	0.7146	0.0315	0.0768	0.0231	0.0362
0.0	0.0	0.0	-3616.7298	-954.2742	NaN	NaN	0.2088	0.1206	0.7109	0.0318	0.0764	0.0231	0.0372
0.0	0.0	0.0	-4188.7298	3298.7258	NaN	NaN	-0.3	0.1236	0.7055	0.0322	0.0769	0.0234	0.0384
0.0	0.0	0.0	-2969.7298	-1251.2742	NaN	NaN	0.2964	0.1293	0.6985	0.0317	0.0775	0.0232	0.0397
0.0	0.0	0.0	-2088.7298	-1849.2742	NaN	NaN	0.4696	0.1351	0.6876	0.0326	0.0794	0.0229	0.0424
0.0	0.0	0.0	-3272.7298	-151.2742	NaN	NaN	0.0442	0.1367	0.6834	0.0323	0.0814	0.0226	0.0436
0.0	0.0	0.0	-4739.7298	2694.7258	NaN	NaN	-0.3	0.1388	0.6778	0.0327	0.0831	0.0223	0.0452
0.0	0.0	0.0	-3423.7298	2199.7258	NaN	NaN	-0.3	0.1407	0.6737	0.0323	0.085	0.0224	0.0458
0.0	0.0	0.0	-4825.7298	-1055.2742	NaN	NaN	0.1794	0.1487	0.6655	0.0319	0.0849	0.022	0.047
0.0	0.0	0.0	-3155.7298	1205.7258	NaN	NaN	-0.3	0.1478	0.665	0.0321	0.0856	0.0221	0.0473
0.0	0.0	0.0	-2920.7298	21.7258	NaN	NaN	-0.0075	0.1461	0.6669	0.0321	0.0857	0.022	0.0472
0.0	0.0	0.0	-4151.7298	1236.7258	NaN	NaN	-0.3	0.1452	0.6678	0.0322	0.0855	0.0219	0.0475
0.0	0.0	0.0	-1615.7298	3001.7258	NaN	NaN	1.3	0.1435	0.6693	0.0323	0.0855	0.0219	0.0475
0.0	0.0	0.0	-2148.7298	-142.2742	NaN	NaN	0.0621	0.1442	0.67	0.032	0.0847	0.0216	0.0475
0.0	0.0	0.0	-2892.7298	1889.7258	NaN	NaN	-0.3	0.1426	0.6712	0.0321	0.0848	0.0215	0.0477
0.0	0.0	0.0	-4351.7298	3750.7258	NaN	NaN	-0.3	0.1435	0.6706	0.0321	0.0847	0.0212	0.0479
0.0	0.0	0.0	-3627.7298	-882.2742	NaN	NaN	0.1956	0.1452	0.6706	0.0314	0.0845	0.0207	0.0476
0.0	0.0	0.0	-3923.7298	3737.7258	NaN	NaN	-0.3	0.1454	0.6685	0.032	0.0851	0.0207	0.0484
0.0	0.0	0.0	-4892.7298	3932.7258	NaN	NaN	-0.3	0.1459	0.6695	0.031	0.0856	0.0207	0.0472
0.0	0.0	0.0	-5467.7298	-175.2742	NaN	NaN	0.0311	0.1555	0.6608	0.031	0.0844	0.0206	0.0477
0.0	0.0	0.0	-3115.7298	2770.7258	NaN	NaN	-0.3	0.1494	0.6654	0.0309	0.0861	0.021	0.0473
0.0	0.0	0.0	-4682.7298	113.7258	NaN	NaN	-0.0249	0.1526	0.6636	0.0305	0.0854	0.0209	0.047
0.0	0.0	0.0	-5448.7298	3122.7258	NaN	NaN	-0.3	0.1522	0.6635	0.0301	0.0862	0.0212	0.0466
0.0	0.0	0.0	-2218.7298	452.7258	NaN	NaN	-0.2564	0.1546	0.6621	0.0297	0.0862	0.0212	0.0463
0.0	0.0	0.0	-4384.7298	141.7258	NaN	NaN	-0.0334	0.1575	0.6598	0.0293	0.0865	0.0213	0.0456
0.0	0.0	0.0	-4322.7298	1136.7258	NaN	NaN	-0.3	0.1603	0.6569	0.0293	0.0871	0.0212	0.0452
0.0	0.0	0.0	-1199.7298	205.7258	NaN	NaN	-0.207	0.1597	0.6569	0.029	0.0886	0.0215	0.0444
0.0	0.0	0.0	-4256.7298	-444.2742	NaN	NaN	0.0945	0.1629	0.6533	0.029	0.0888	0.0214	0.0445
0.0	0.0	0.0	-2900.7298	2512.7258	NaN	NaN	-0.3	0.1584	0.6567	0.0284	0.0907	0.0219	0.0438
0.0	0.0	0.0	-3837.7298	1195.7258	NaN	NaN	-0.3	0.1652	0.6516	0.028	0.0898	0.0219	0.0435
0.0	0.0	0.0	-3957.7298	400.7258	NaN	NaN	-0.1127	0.1661	0.6506	0.0274	0.0909	0.0223	0.0427
0.0	0.0	0.0	-5107.7298	-1353.2742	NaN	NaN	0.2095	0.1757	0.6414	0.0275	0.0903	0.0221	0.043
0.0	0.0	0.0	-5059.7298	2586.7258	NaN	NaN	-0.3	0.1708	0.6458	0.0271	0.0914	0.0224	0.0426
0.0	0.0	0.0	-1597.7298	964.7258	NaN	NaN	-0.3	0.168	0.6492	0.0266	0.0917	0.0225	0.042
0.0	0.0	0.0	-2725.7298	156.7258	NaN	NaN	-0.061	0.1694	0.6475	0.0263	0.0922	0.0226	0.042
0.0	0.0	0.0	-3537.7298	-571.2742	NaN	NaN	0.139	0.1728	0.6446	0.0259	0.0924	0.0228	0.0415
0.0	0.0	0.0	-4390.7298	237.7258	NaN	NaN	-0.0572	0.1757	0.6416	0.0259	0.0924	0.0228	0.0416
0.0	0.0	0.0	-3475.7298	-902.2742	NaN	NaN	0.2061	0.1762	0.6417	0.0255	0.0929	0.0229	0.0409
0.0	0.0	0.0	-4724.7298	295.7258	NaN	NaN	-0.0668	0.1804	0.6373	0.0255	0.0929	0.0228	0.041
0.0	0.0	0.0	-4166.7298	1518.7258	NaN	NaN	-0.3	0.1767	0.6416	0.0251	0.0935	0.023	0.0402
0.0	0.0	0.0	-4231.7298	-1377.2742	NaN	NaN	0.2455	0.1747	0.6451	0.0248	0.0932	0.0226	0.0395
0.0	0.0	0.0	-3218.7298	-49.2742	NaN	NaN	0.0151	0.1658	0.6534	0.0248	0.0939	0.0225	0.0396
0.0	0.0	0.0	231.2702	3932.7258	NaN	NaN	0.9445	0.1538	0.6647	0.0244	0.0953	0.0228	0.039
0.0	0.0	0.0	-2472.7298	-674.2742	NaN	NaN	0.2143	0.1559	0.6642	0.0243	0.0941	0.0225	0.0389
0.0	0.0	0.0	-1122.7298	-53.2742	NaN	NaN	0.0453	0.1557	0.6637	0.0245	0.0943	0.0226	0.0392
0.0	0.0	0.0	-1916.7298	584.7258	NaN	NaN	-0.3	0.1582	0.6622	0.0246	0.0931	0.0226	0.0393
0.0	0.0	0.0	-3147.7298	-2288.2742	NaN	NaN	0.4209	0.1622	0.6589	0.025	0.0919	0.0222	0.0398
0.0	0.0	0.0	-3242.7298	1787.7258	NaN	NaN	-0.3	0.156	0.6642	0.0252	0.0922	0.0223	0.04
0.0	0.0	0.0	-1789.7298	1116.7258	NaN	NaN	-0.3	0.1514	0.6697	0.0253	0.0914	0.0222	0.04
0.0	0.0	0.0	-1347.7298	875.7258	NaN	NaN	-0.3	0.1497	0.6725	0.0252	0.0906	0.0222	0.0398
0.0	0.0	0.0	-3264.7298	-1216.2742	NaN	NaN	0.2714	0.1504	0.6727	0.0254	0.0895	0.0217	0.0403
0.0	0.0	0.0	-1033.7298	3209.7258	NaN	NaN	1.3	0.1389	0.683	0.0258	0.0896	0.0221	0.0405
0.0	0.0	0.0	-3954.7298	2656.7258	NaN	NaN	-0.3	0.1398	0.6842	0.026	0.0876	0.022	0.0405
0.0	0.0	0.0	-1641.7298	3355.7258	NaN	NaN	1.3	0.138	0.6844	0.0265	0.0878	0.0224	0.0409
0.0	0.0	0.0	-1408.7298	-1071.2742	NaN	NaN	0.432	0.1453	0.6787	0.0266	0.0862	0.0218	0.0415
0.0	0.0	0.0	-598.7298	-1033.2742	NaN	NaN	0.6331	0.1415	0.6822	0.027	0.0858	0.022	0.0415
0.0	0.0	0.0	-880.7298	1575.7258	NaN	NaN	1.3	0.1388	0.6858	0.0272	0.0851	0.0216	0.0415
0.0	0.0	0.0	1762.2702	224.7258	NaN	NaN	0.1131	0.1332	0.692	0.0275	0.0843	0.0215	0.0414
0.0	0.0	0.0	-3796.7298	2657.7258	NaN	NaN	-0.3	0.1312	0.695	0.0277	0.0835	0.0213	0.0414
0.0	0.0	0.0	-1273.7298	2677.7258	NaN	NaN	1.3	0.128	0.698	0.0281	0.0831	0.0213	0.0415
0.0	0.0	0.0	-1579.7298	2329.7258	NaN	NaN	1.3	0.1289	0.6972	0.0283	0.0825	0.0213	0.0418
0.0	0.0	0.0	-3095.7298	1717.7258	NaN	NaN	-0.3	0.1301	0.6959	0.0283	0.0825	0.0211	0.0421
0.0	0.0	0.0	-1772.7298	-336.2742	NaN	NaN	0.1594	0.1353	0.6901	0.0286	0.0824	0.021	0.0427
0.0	0.0	0.0	-2483.7298	2566.7258	NaN	NaN	1.3	0.1334	0.6916	0.0292	0.0814	0.0213	0.043
0.0	0.0	0.0	-2952.7298	210.7258	NaN	NaN	-0.0769	0.1359	0.6895	0.0291	0.0813	0.0213	0.0429
0.0	0.0	0.0	-1044.7298	-658.2742	NaN	NaN	0.3865	0.1405	0.6843	0.029	0.0819	0.021	0.0432
0.0	0.0	0.0	-1778.7298	-1827.2742	NaN	NaN	0.5067	0.1395	0.6853	0.029	0.0823	0.0207	0.0432
0.0	0.0	0.0	-3128.7298	951.7258	NaN	NaN	-0.3	0.1364	0.6881	0.0293	0.0822	0.0206	0.0434
0.0	0.0	0.0	-2437.7298	4957.7258	NaN	NaN	1.3	0.1334	0.6901	0.03	0.0816	0.0209	0.0441
0.0	0.0	0.0	-2918.7298	5145.7258	NaN	NaN	1.3	0.1348	0.6889	0.0301	0.0811	0.0207	0.0445
0.0	0.0	0.0	-3252.7298	201.7258	NaN	NaN	-0.0661	0.1372	0.6867	0.0295	0.082	0.0206	0.044
0.0	0.0	0.0	-3067.7298	2333.7258	NaN	NaN	-0.3	0.1392	0.6836	0.03	0.0819	0.0206	0.0447
0.0	0.0	0.0	-3613.7298	3793.7258	NaN	NaN	1.3	0.1382	0.6844	0.0304	0.0814	0.0208	0.0449
0.0	0.0	0.0	-3023.7298	2840.7258	NaN	NaN	-0.3	0.1414	0.6801	0.0307	0.0812	0.0209	0.0456
0.0	0.0	0.0	-2402.7298	1414.7258	NaN	NaN	-0.3	0.1429	0.6788	0.0304	0.0816	0.0207	0.0456
0.0	0.0	0.0	-3771.7298	-3221.2742	NaN	NaN	0.4606	0.1495	0.6718	0.0302	0.0833	0.0202	0.045
0.0	0.0	0.0	-2181.7298	1033.7258	NaN	NaN	-0.3	0.1419	0.6794	0.0306	0.0829	0.0202	0.045
0.0	0.0	0.0	-2800.7298	2593.7258	NaN	NaN	-0.3	0.1368	0.6857	0.0307	0.0815	0.0199	0.0454
0.0	0.0	0.0	-3630.7298	2236.7258	NaN	NaN	-0.3	0.1364	0.6862	0.0309	0.0808	0.0199	0.0458
0.0	0.0	0.0	-1675.7298	926.7258	NaN	NaN	-0.3	0.1366	0.686	0.031	0.0805	0.02	0.0459
0.0	0.0	0.0	-1025.7298	-365.2742	NaN	NaN	0.2626	0.1378	0.6843	0.0316	0.0797	0.0202	0.0464
0.0	0.0	0.0	-2403.7298	3924.7258	NaN	NaN	1.3	0.1397	0.6816	0.0323	0.0789	0.0205	0.047
0.0	0.0	0.0	-1321.7298	3023.7258	NaN	NaN	1.3	0.1415	0.6787	0.033	0.0786	0.0206	0.0478
0.0	0.0	0.0	-2528.7298	977.7258	NaN	NaN	-0.3	0.1407	0.6789	0.0331	0.0791	0.0205	0.0478
0.0	0.0	0.0	-2341.7298	1364.7258	NaN	NaN	-0.3	0.1412	0.6775	0.0334	0.0795	0.0202	0.0482
0.0	0.0	0.0	-3252.7298	2522.7258	NaN	NaN	-0.3	0.142	0.6766	0.0331	0.0804	0.0199	0.048
0.0	0.0	0.0	-3354.7298	1287.7258	NaN	NaN	-0.3	0.1419	0.6766	0.0328	0.0815	0.0196	0.0476
0.0	0.0	0.0	-2551.7298	820.7258	NaN	NaN	-0.3	0.1423	0.6749	0.0333	0.0821	0.0196	0.0477
0.0	0.0	0.0	-3271.7298	3065.7258	NaN	NaN	-0.3	0.1438	0.6726	0.0341	0.0812	0.02	0.0482
0.0	0.0	0.0	-1628.7298	2143.7258	NaN	NaN	1.3	0.1441	0.672	0.0342	0.0813	0.0203	0.0483
0.0	0.0	0.0	-261.7298	10.7258	NaN	NaN	-0.0427	0.1456	0.6691	0.0346	0.0815	0.0205	0.0488
0.0	0.0	0.0	-1231.7298	380.7258	NaN	NaN	-0.3	0.148	0.6658	0.0349	0.0811	0.0208	0.0494
0.0	0.0	0.0	-3653.7298	1047.7258	NaN	NaN	-0.3	0.1505	0.6632	0.0351	0.081	0.0205	0.0497
0.0	0.0	0.0	-2211.7298	-234.2742	NaN	NaN	0.0958	0.1484	0.6651	0.0355	0.081	0.0202	0.0499
0.0	0.0	0.0	-2844.7298	332.7258	NaN	NaN	-0.1325	0.1475	0.6656	0.0361	0.0807	0.02	0.0501
0.0	0.0	0.0	-3483.7298	4019.7258	NaN	NaN	1.3	0.1464	0.6666	0.0367	0.0799	0.02	0.0505
0.0	0.0	0.0	-1933.7298	3753.7258	NaN	NaN	1.3	0.1473	0.6656	0.0371	0.0793	0.0198	0.0508
0.0	0.0	0.0	-4378.7298	127.7258	NaN	NaN	-0.03	0.1488	0.664	0.0368	0.0803	0.0197	0.0505
0.0	0.0	0.0	-4842.7298	1031.7258	NaN	NaN	-0.2707	0.1505	0.6619	0.0371	0.0801	0.0198	0.0505
0.0	0.0	0.0	-2402.7298	1696.7258	NaN	NaN	-0.3	0.1493	0.6634	0.0375	0.0793	0.02	0.0505
0.0	0.0	0.0	-3025.7298	266.7258	NaN	NaN	-0.0967	0.1475	0.6652	0.0378	0.0789	0.0202	0.0504
0.0	0.0	0.0	-1735.7298	2486.7258	NaN	NaN	1.3	0.145	0.6684	0.0386	0.0766	0.0206	0.0509
0.0	0.0	0.0	-3879.7298	-706.2742	NaN	NaN	0.154	0.1445	0.6697	0.0387	0.0758	0.0205	0.0508
0.0	0.0	0.0	50.2702	898.7258	NaN	NaN	0.947	0.1426	0.6719	0.0388	0.0752	0.0206	0.0509
0.0	0.0	0.0	-2083.7298	897.7258	NaN	NaN	-0.3	0.1421	0.6729	0.039	0.0748	0.0203	0.0509
0.0	0.0	0.0	-2390.7298	1306.7258	NaN	NaN	-0.3	0.1408	0.674	0.0394	0.0743	0.0203	0.0512
0.0	0.0	0.0	-3344.7298	3621.7258	NaN	NaN	1.3	0.1402	0.6755	0.0395	0.0737	0.0201	0.0511
0.0	0.0	0.0	-1978.7298	813.7258	NaN	NaN	-0.3	0.1387	0.677	0.0396	0.0736	0.02	0.0511
0.0	0.0	0.0	-2593.7298	-983.2742	NaN	NaN	0.2749	0.1388	0.6767	0.0398	0.0737	0.0198	0.0511
0.0	0.0	0.0	-2817.7298	306.7258	NaN	NaN	-0.1222	0.1383	0.6767	0.04	0.074	0.0199	0.0511
0.0	0.0	0.0	-3580.7298	3331.7258	NaN	NaN	-0.3	0.1365	0.6787	0.0401	0.0738	0.0201	0.0509
0.0	0.0	0.0	-2070.7298	186.7258	NaN	NaN	-0.0991	0.1362	0.6783	0.0402	0.0738	0.0203	0.0511
0.0	0.0	0.0	-3148.7298	1132.7258	NaN	NaN	-0.3	0.1363	0.6776	0.0404	0.0738	0.0205	0.0514
0.0	0.0	0.0	-2989.7298	1310.7258	NaN	NaN	-0.3	0.1364	0.6769	0.0404	0.074	0.0207	0.0516
0.0	0.0	0.0	-1666.7298	-894.2742	NaN	NaN	0.3492	0.1368	0.6755	0.0407	0.0741	0.0208	0.0521
0.0	0.0	0.0	-3222.7298	1700.7258	NaN	NaN	-0.3	0.1369	0.6745	0.0408	0.0746	0.0209	0.0522
0.0	0.0	0.0	-5497.7298	10.7258	NaN	NaN	-0.002	0.1382	0.6732	0.0405	0.0755	0.0209	0.0516
0.0	0.0	0.0	-2473.7298	-1927.2742	NaN	NaN	0.4379	0.1379	0.6733	0.0405	0.076	0.0209	0.0513
0.0	0.0	0.0	-5097.7298	-370.2742	NaN	NaN	0.0677	0.1372	0.6743	0.0405	0.0763	0.0207	0.0509
0.0	0.0	0.0	-2418.7298	-247.2742	NaN	NaN	0.0928	0.1362	0.6749	0.041	0.0758	0.0208	0.0514
0.0	0.0	0.0	-1824.7298	3780.7258	NaN	NaN	1.3	0.1352	0.6768	0.0408	0.0752	0.0208	0.0512
0.0	0.0	0.0	-3295.7298	415.7258	NaN	NaN	-0.1443	0.1348	0.6772	0.0408	0.0752	0.0208	0.0512
0.0	0.0	0.0	-4036.7298	2057.7258	NaN	NaN	-0.3	0.1358	0.6759	0.041	0.0751	0.0208	0.0514
0.0	0.0	0.0	-3172.7298	1083.7258	NaN	NaN	-0.3	0.1355	0.6758	0.0413	0.0752	0.0208	0.0515
0.0	0.0	0.0	-2593.7298	1431.7258	NaN	NaN	-0.3	0.1359	0.6748	0.0416	0.0748	0.0209	0.052
0.0	0.0	0.0	-2519.7298	4124.7258	NaN	NaN	1.3	0.1361	0.6736	0.0422	0.0743	0.0211	0.0526
0.0	0.0	0.0	-2325.7298	-1737.2742	NaN	NaN	0.4276	0.1358	0.6728	0.0429	0.0744	0.0213	0.0528
0.0	0.0	0.0	-4102.7298	-1877.2742	NaN	NaN	0.3139	0.1355	0.673	0.0431	0.0742	0.0214	0.0527
0.0	0.0	0.0	-4063.7298	-174.2742	NaN	NaN	0.0411	0.1351	0.6739	0.043	0.0744	0.0214	0.0524
0.0	0.0	0.0	-4083.7298	223.7258	NaN	NaN	-0.058	0.1342	0.6753	0.0428	0.0746	0.0212	0.0519
0.0	0.0	0.0	-2121.7298	-721.2742	NaN	NaN	0.2537	0.1335	0.6765	0.0426	0.0748	0.0211	0.0516
0.0	0.0	0.0	-3709.7298	1445.7258	NaN	NaN	-0.3	0.1337	0.6762	0.0424	0.0748	0.0211	0.0518
0.0	0.0	0.0	-979.7298	1802.7258	NaN	NaN	1.3	0.1342	0.6755	0.0422	0.075	0.0211	0.0521
0.0	0.0	0.0	-784.7298	987.7258	NaN	NaN	1.3	0.1349	0.6744	0.0424	0.0749	0.021	0.0523
0.0	0.0	0.0	-2125.7298	28.7258	NaN	NaN	-0.0137	0.1349	0.6733	0.043	0.0751	0.0211	0.0527
0.0	0.0	0.0	-1888.7298	3412.7258	NaN	NaN	1.3	0.1349	0.6728	0.0434	0.0749	0.0212	0.0528
0.0	0.0	0.0	-3942.7298	-337.2742	NaN	NaN	0.0788	0.1342	0.6734	0.0438	0.075	0.0213	0.0523
0.0	0.0	0.0	-3865.7298	487.7258	NaN	NaN	-0.1444	0.1351	0.6719	0.0441	0.0753	0.0213	0.0524
0.0	0.0	0.0	-3543.7298	1998.7258	NaN	NaN	-0.3	0.1353	0.672	0.0438	0.0755	0.0213	0.0521
0.0	0.0	0.0	-4886.7298	-1835.2742	NaN	NaN	0.273	0.1362	0.6711	0.0437	0.0758	0.0212	0.0521
0.0	0.0	0.0	-3257.7298	832.7258	NaN	NaN	-0.3	0.136	0.6705	0.0437	0.0763	0.0214	0.052
0.0	0.0	0.0	-3879.7298	1246.7258	NaN	NaN	-0.3	0.1365	0.6694	0.0438	0.0765	0.0216	0.0522
0.0	0.0	0.0	-3186.7298	1567.7258	NaN	NaN	-0.3	0.1378	0.6678	0.0437	0.0765	0.0218	0.0525
0.0	0.0	0.0	-6384.7298	-283.2742	NaN	NaN	0.0425	0.1404	0.6652	0.0437	0.0762	0.0216	0.0529
0.0	0.0	0.0	-5160.7298	278.7258	NaN	NaN	-0.0571	0.1406	0.6644	0.0438	0.0767	0.0217	0.0529
0.0	0.0	0.0	-3175.7298	2462.7258	NaN	NaN	-0.3	0.1398	0.6651	0.0436	0.0775	0.0217	0.0524
0.0	0.0	0.0	-4536.7298	1327.7258	NaN	NaN	-0.3	0.1395	0.6651	0.0435	0.0781	0.0216	0.0522
0.0	0.0	0.0	-4119.7298	575.7258	NaN	NaN	-0.1625	0.1391	0.6657	0.0432	0.0786	0.0216	0.0517
0.0	0.0	0.0	-4105.7298	-582.2742	NaN	NaN	0.1242	0.1393	0.6655	0.0432	0.079	0.0214	0.0515
0.0	0.0	0.0	-3504.7298	3277.7258	NaN	NaN	-0.3	0.1385	0.6658	0.0431	0.0794	0.0216	0.0517
0.0	0.0	0.0	-4269.7298	366.7258	NaN	NaN	-0.094	0.1394	0.6644	0.0434	0.0792	0.0216	0.052
0.0	0.0	0.0	-3484.7298	815.7258	NaN	NaN	-0.3	0.1399	0.663	0.0436	0.0792	0.0218	0.0525
0.0	0.0	0.0	-2544.7298	-1189.2742	NaN	NaN	0.3185	0.1401	0.6635	0.0435	0.0787	0.0218	0.0524
0.0	0.0	0.0	-4421.7298	-1575.2742	NaN	NaN	0.2627	0.1404	0.6632	0.0435	0.0789	0.0217	0.0523
0.0	0.0	0.0	-2672.7298	815.7258	NaN	NaN	-0.3	0.1392	0.6642	0.0433	0.0796	0.0217	0.052
0.0	0.0	0.0	-4310.7298	3837.7258	NaN	NaN	-0.3	0.1384	0.6648	0.0431	0.0802	0.0216	0.0518
0.0	0.0	0.0	-2268.7298	-1558.2742	NaN	NaN	0.4072	0.1379	0.6651	0.0431	0.0808	0.0215	0.0517
0.0	0.0	0.0	-4157.7298	2433.7258	NaN	NaN	-0.3	0.1387	0.6637	0.0433	0.081	0.0214	0.0519
0.0	0.0	0.0	-2246.7298	2576.7258	NaN	NaN	1.3	0.1378	0.6643	0.0433	0.0812	0.0215	0.0519
0.0	0.0	0.0	-3362.7298	-140.2742	NaN	NaN	0.04	0.1384	0.6633	0.0437	0.0812	0.0215	0.052
0.0	0.0	0.0	-3850.7298	913.7258	NaN	NaN	-0.3	0.1388	0.6623	0.044	0.0811	0.0216	0.0521
0.0	0.0	0.0	-2217.7298	1225.7258	NaN	NaN	-0.3	0.1391	0.6615	0.0444	0.081	0.0217	0.0523
0.0	0.0	0.0	-4649.7298	71.7258	NaN	NaN	-0.0157	0.1399	0.6608	0.0445	0.0808	0.0216	0.0524
0.0	0.0	0.0	-3859.7298	1545.7258	NaN	NaN	-0.3	0.1403	0.6597	0.0447	0.0808	0.0217	0.0528
0.0	0.0	0.0	-2783.7298	1585.7258	NaN	NaN	-0.3	0.1408	0.6594	0.0446	0.0804	0.0217	0.053
0.0	0.0	0.0	-3032.7298	-551.2742	NaN	NaN	0.1538	0.142	0.6581	0.0446	0.0803	0.0217	0.0533
0.0	0.0	0.0	-4572.7298	597.7258	NaN	NaN	-0.1504	0.1435	0.6561	0.0448	0.0802	0.0217	0.0536
0.0	0.0	0.0	-4578.7298	1545.7258	NaN	NaN	-0.3	0.1434	0.6557	0.0447	0.0806	0.0218	0.0538
0.0	0.0	0.0	-4687.7298	1359.7258	NaN	NaN	-0.3	0.1439	0.6555	0.0446	0.0806	0.0218	0.0537
0.0	0.0	0.0	-3730.7298	427.7258	NaN	NaN	-0.1295	0.1448	0.6545	0.0446	0.0806	0.0217	0.0538
0.0	0.0	0.0	-3763.7298	-400.2742	NaN	NaN	0.0961	0.145	0.6545	0.0445	0.0807	0.0217	0.0536
0.0	0.0	0.0	-4426.7298	-301.2742	NaN	NaN	0.0637	0.1449	0.6547	0.0444	0.081	0.0217	0.0533
0.0	0.0	0.0	-4169.7298	4244.7258	NaN	NaN	1.3	0.1444	0.6544	0.0444	0.0818	0.0218	0.0533
0.0	0.0	0.0	-5462.7298	1983.7258	NaN	NaN	-0.3	0.1452	0.6544	0.0442	0.0814	0.0217	0.0531
0.0	0.0	0.0	-4910.7298	-577.2742	NaN	NaN	0.1052	0.146	0.6537	0.044	0.0814	0.0218	0.0532
0.0	0.0	0.0	-4897.7298	1517.7258	NaN	NaN	-0.3	0.1456	0.6544	0.0436	0.0817	0.0219	0.0529
0.0	0.0	0.0	-3183.7298	-1947.2742	NaN	NaN	0.3795	0.145	0.6553	0.0433	0.0821	0.0219	0.0525
0.0	0.0	0.0	-3019.7298	1510.7258	NaN	NaN	-0.3	0.1441	0.6557	0.0432	0.0833	0.0219	0.0519
0.0	0.0	0.0	-2742.7298	1476.7258	NaN	NaN	-0.3	0.1419	0.6583	0.0428	0.0841	0.0219	0.051
0.0	0.0	0.0	-5353.7298	2670.7258	NaN	NaN	-0.3	0.1404	0.6601	0.0424	0.0848	0.0219	0.0504
0.0	0.0	0.0	-4833.7298	2639.7258	NaN	NaN	-0.3	0.1396	0.6613	0.042	0.0853	0.0219	0.0499
0.0	0.0	0.0	-3906.7298	61.7258	NaN	NaN	-0.0161	0.1396	0.662	0.0417	0.0854	0.0218	0.0495
0.0	0.0	0.0	-5092.7298	45.7258	NaN	NaN	-0.0091	0.1391	0.6633	0.0414	0.0855	0.0217	0.049
0.0	0.0	0.0	-3409.7298	555.7258	NaN	NaN	-0.1947	0.1377	0.664	0.0412	0.0867	0.0217	0.0485
0.0	0.0	0.0	-3304.7298	2344.7258	NaN	NaN	-0.3	0.137	0.6648	0.0411	0.0873	0.0217	0.0482
0.0	0.0	0.0	-3400.7298	1830.7258	NaN	NaN	-0.3	0.1372	0.6633	0.0411	0.0881	0.022	0.0484
0.0	0.0	0.0	-4347.7298	-1114.2742	NaN	NaN	0.204	0.1399	0.6605	0.0414	0.0872	0.022	0.0491
0.0	0.0	0.0	-4593.7298	402.7258	NaN	NaN	-0.0961	0.1401	0.66	0.0411	0.0874	0.0221	0.0493
0.0	0.0	0.0	-5482.7298	-1222.2742	NaN	NaN	0.1823	0.1412	0.6589	0.0412	0.0873	0.022	0.0494
0.0	0.0	0.0	-2306.7298	-811.2742	NaN	NaN	0.2602	0.1409	0.6585	0.0413	0.088	0.022	0.0493
0.0	0.0	0.0	-3343.7298	-768.2742	NaN	NaN	0.1868	0.1406	0.6591	0.0414	0.088	0.0219	0.049
0.0	0.0	0.0	-4685.7298	2839.7258	NaN	NaN	-0.3	0.1387	0.6613	0.0411	0.0881	0.0219	0.0488
0.0	0.0	0.0	-2709.7298	943.7258	NaN	NaN	-0.3	0.1397	0.6602	0.0413	0.0877	0.0219	0.0492
0.0	0.0	0.0	-5937.7298	1365.7258	NaN	NaN	-0.2987	0.1409	0.6581	0.0417	0.0873	0.022	0.0499
0.0	0.0	0.0	-3872.7298	-759.2742	NaN	NaN	0.1639	0.1422	0.6569	0.0419	0.0867	0.0221	0.0503
0.0	0.0	0.0	-4180.7298	631.7258	NaN	NaN	-0.178	0.1439	0.6547	0.0423	0.0862	0.022	0.0509
0.0	0.0	0.0	-2142.7298	1733.7258	NaN	NaN	-0.3	0.1427	0.6562	0.0422	0.0861	0.0221	0.0508
0.0	0.0	0.0	-4551.7298	2077.7258	NaN	NaN	-0.3	0.1441	0.6552	0.0424	0.0852	0.0219	0.0512
0.0	0.0	0.0	-4518.7298	1138.7258	NaN	NaN	-0.3	0.1446	0.655	0.0424	0.0846	0.0219	0.0514
0.0	0.0	0.0	-2408.7298	2350.7258	NaN	NaN	-0.3	0.1439	0.6559	0.0424	0.0847	0.0219	0.0513
0.0	0.0	0.0	-4733.7298	50.7258	NaN	NaN	-0.0108	0.1453	0.6546	0.0426	0.0841	0.0217	0.0516
0.0	0.0	0.0	-4770.7298	2189.7258	NaN	NaN	-0.3	0.1457	0.654	0.0429	0.0838	0.0217	0.0519
0.0	0.0	0.0	-2864.7298	1383.7258	NaN	NaN	-0.3	0.1463	0.6539	0.0429	0.0831	0.0217	0.0522
0.0	0.0	0.0	-4682.7298	1809.7258	NaN	NaN	-0.3	0.1465	0.6536	0.0428	0.0828	0.0217	0.0525
0.0	0.0	0.0	-4106.7298	547.7258	NaN	NaN	-0.1539	0.1481	0.6521	0.0428	0.0825	0.0217	0.0528
0.0	0.0	0.0	-4452.7298	148.7258	NaN	NaN	-0.0346	0.1491	0.6508	0.0429	0.0828	0.0216	0.0528
0.0	0.0	0.0	-2922.7298	-690.2742	NaN	NaN	0.1911	0.1479	0.6508	0.0428	0.0841	0.0218	0.0525
0.0	0.0	0.0	-3661.7298	2456.7258	NaN	NaN	-0.3	0.1473	0.6511	0.0426	0.0847	0.0219	0.0523
0.0	0.0	0.0	-4852.7298	235.7258	NaN	NaN	-0.0511	0.1487	0.6494	0.0426	0.0848	0.0218	0.0527
0.0	0.0	0.0	-3957.7298	-1808.2742	NaN	NaN	0.3136	0.1512	0.6473	0.0425	0.0843	0.0217	0.0529
0.0	0.0	0.0	-4717.7298	-1827.2742	NaN	NaN	0.2792	0.1517	0.6473	0.0421	0.0844	0.0217	0.0528
0.0	0.0	0.0	-6408.7298	2642.7258	NaN	NaN	-0.3	0.1516	0.6461	0.042	0.0855	0.0219	0.053
0.0	0.0	0.0	-3854.7298	1261.7258	NaN	NaN	-0.3	0.151	0.647	0.0415	0.0858	0.022	0.0527
0.0	0.0	0.0	-4696.7298	-2627.2742	NaN	NaN	0.3587	0.1516	0.6465	0.0412	0.086	0.022	0.0526
0.0	0.0	0.0	-2014.7298	-1098.2742	NaN	NaN	0.3528	0.1492	0.6485	0.0407	0.0872	0.0222	0.0521
0.0	0.0	0.0	-4830.7298	-449.2742	NaN	NaN	0.0851	0.1487	0.6498	0.0404	0.0871	0.0222	0.0518
0.0	0.0	0.0	-5175.7298	2216.7258	NaN	NaN	-0.3	0.1456	0.6531	0.04	0.0884	0.0223	0.0506
0.0	0.0	0.0	-4344.7298	-747.2742	NaN	NaN	0.1468	0.1463	0.6533	0.0403	0.0878	0.0226	0.0497
0.0	0.0	0.0	-1792.7298	995.7258	NaN	NaN	-0.3	0.1508	0.6511	0.0407	0.0859	0.0247	0.0468
0.0	0.0	0.0	-5627.7298	1944.7258	NaN	NaN	-0.3	0.1809	0.6181	0.0458	0.0814	0.031	0.0426
0.0	0.0	0.0	-3678.7298	-1437.2742	NaN	NaN	0.2809	0.2082	0.5874	0.0502	0.0777	0.0358	0.0407
0.0	0.0	0.0	-3923.7298	547.7258	NaN	NaN	-0.1622	0.2145	0.5809	0.051	0.0765	0.0368	0.0402
0.0	0.0	0.0	-5333.7298	-858.2742	NaN	NaN	0.1386	0.2138	0.5816	0.0511	0.0765	0.037	0.0399
0.0	0.0	0.0	-4560.7298	1711.7258	NaN	NaN	-0.3	0.212	0.5834	0.0511	0.0767	0.0371	0.0397
0.0	0.0	0.0	-4774.7298	2712.7258	NaN	NaN	-0.3	0.208	0.5868	0.0512	0.0774	0.0373	0.0392
0.0	0.0	0.0	-5310.7298	3138.7258	NaN	NaN	-0.3	0.2057	0.5892	0.0511	0.0777	0.0374	0.0389
0.0	0.0	0.0	-3879.7298	361.7258	NaN	NaN	-0.1028	0.2083	0.5871	0.0515	0.0767	0.0371	0.0393
0.0	0.0	0.0	-3217.7298	4876.7258	NaN	NaN	1.3	0.2059	0.5892	0.0514	0.0768	0.0374	0.0393
0.0	0.0	0.0	-4170.7298	-1664.2742	NaN	NaN	0.2852	0.2089	0.588	0.0514	0.0754	0.0369	0.0395
0.0	0.0	0.0	-4924.7298	1426.7258	NaN	NaN	-0.3	0.2099	0.5867	0.0518	0.075	0.0369	0.0398
0.0	0.0	0.0	-3332.7298	2231.7258	NaN	NaN	-0.3	0.2058	0.5916	0.0513	0.0749	0.037	0.0393
0.0	0.0	0.0	-3496.7298	-145.2742	NaN	NaN	0.0399	0.2067	0.5918	0.0513	0.0741	0.0368	0.0394
0.0	0.0	0.0	-1620.7298	3430.7258	NaN	NaN	1.3	0.2039	0.5945	0.051	0.0745	0.037	0.0392
0.0	0.0	0.0	-1936.7298	-779.2742	NaN	NaN	0.2869	0.203	0.5966	0.0509	0.0737	0.0368	0.0391
0.0	0.0	0.0	-4484.7298	2362.7258	NaN	NaN	-0.3	0.2019	0.5984	0.0505	0.0734	0.0368	0.039
0.0	0.0	0.0	-2590.7298	3192.7258	NaN	NaN	1.3	0.2011	0.5992	0.0507	0.0733	0.0367	0.039
0.0	0.0	0.0	-2258.7298	1504.7258	NaN	NaN	-0.3	0.2024	0.5986	0.0507	0.0724	0.0365	0.0393
0.0	0.0	0.0	-4477.7298	2199.7258	NaN	NaN	-0.3	0.2053	0.5957	0.0509	0.0717	0.0366	0.0398
0.0	0.0	0.0	-4812.7298	1954.7258	NaN	NaN	-0.3	0.2098	0.5911	0.0512	0.0709	0.0366	0.0404
0.0	0.0	0.0	-3222.7298	-833.2742	NaN	NaN	0.2054	0.2126	0.5886	0.0507	0.0707	0.0369	0.0405
0.0	0.0	0.0	-4852.7298	712.7258	NaN	NaN	-0.1722	0.2172	0.5834	0.0509	0.0705	0.0371	0.041
0.0	0.0	0.0	-1995.7298	1628.7258	NaN	NaN	-0.3	0.2165	0.5842	0.0501	0.071	0.0374	0.0408
0.0	0.0	0.0	-7062.7298	-437.2742	NaN	NaN	0.0583	0.2203	0.5813	0.0492	0.0713	0.0376	0.0403
0.0	0.0	0.0	-4244.7298	2699.7258	NaN	NaN	-0.3	0.2162	0.5842	0.0489	0.0728	0.0379	0.0399
0.0	0.0	0.0	-5028.7298	973.7258	NaN	NaN	-0.2401	0.2156	0.5857	0.0484	0.0732	0.0379	0.0392
0.0	0.0	0.0	-4419.7298	2428.7258	NaN	NaN	-0.3	0.2121	0.5881	0.0479	0.0749	0.0383	0.0387
0.0	0.0	0.0	-3073.7298	3340.7258	NaN	NaN	1.3	0.2132	0.5865	0.0474	0.0757	0.0388	0.0383
0.0	0.0	0.0	-4794.7298	4.7258	NaN	NaN	-0.001	0.2157	0.5838	0.0463	0.0767	0.0395	0.0379
0.0	0.0	0.0	-5225.7298	2016.7258	NaN	NaN	-0.3	0.2171	0.5813	0.0456	0.0781	0.0403	0.0376
0.0	0.0	0.0	-4563.7298	3259.7258	NaN	NaN	-0.3	0.2192	0.578	0.0446	0.0798	0.0413	0.0371
0.0	0.0	0.0	-3881.7298	-792.2742	NaN	NaN	0.1695	0.2218	0.5735	0.0434	0.0825	0.0422	0.0366
0.0	0.0	0.0	-5537.7298	-298.2742	NaN	NaN	0.0511	0.227	0.5667	0.0418	0.0852	0.0428	0.0364
0.0	0.0	0.0	-2130.7298	-381.2742	NaN	NaN	0.1518	0.229	0.5634	0.0405	0.0876	0.0434	0.036
0.0	0.0	0.0	-2090.7298	158.7258	NaN	NaN	-0.0822	0.2314	0.5593	0.0393	0.0902	0.0438	0.0359
0.0	0.0	0.0	-4408.7298	-747.2742	NaN	NaN	0.1449	0.239	0.5501	0.0382	0.0923	0.0444	0.0361
0.0	0.0	0.0	-5058.7298	2592.7258	NaN	NaN	-0.3	0.2474	0.5383	0.0372	0.0949	0.0459	0.0363
0.0	0.0	0.0	-5017.7298	67.7258	NaN	NaN	-0.0137	0.2659	0.5177	0.0354	0.0971	0.0476	0.0364
0.0	0.0	0.0	-4162.7298	-455.2742	NaN	NaN	0.0986	0.285	0.4953	0.0331	0.1005	0.05	0.0362
0.0	0.0	0.0	-4814.7298	-2545.2742	NaN	NaN	0.3458	0.3247	0.4589	0.03	0.099	0.0514	0.036
0.0	0.0	0.0	-5286.7298	-0.2742	NaN	NaN	0.0001	0.3334	0.448	0.0291	0.101	0.0523	0.0363
0.0	0.0	0.0	-4772.7298	-2248.2742	NaN	NaN	0.3202	0.3446	0.4386	0.0284	0.1011	0.0515	0.0358
0.0	0.0	0.0	-2856.7298	2852.7258	NaN	NaN	-0.3	0.3353	0.4375	0.0282	0.1073	0.0547	0.037
0.0	0.0	0.0	-4552.7298	4139.7258	NaN	NaN	-0.3	0.3716	0.4042	0.0254	0.0995	0.0601	0.0392
0.0	0.0	0.0	-4426.7298	1305.7258	NaN	NaN	-0.3	0.4066	0.3784	0.0242	0.0918	0.0599	0.0391
0.0	0.0	0.0	-4339.7298	575.7258	NaN	NaN	-0.153	0.4292	0.3652	0.024	0.0865	0.0568	0.0382
0.0	0.0	0.0	-5207.7298	1946.7258	NaN	NaN	-0.3	0.4386	0.359	0.0244	0.0845	0.0555	0.038
0.0	0.0	0.0	-3414.7298	539.7258	NaN	NaN	-0.1877	0.4585	0.3468	0.0246	0.0796	0.0532	0.0373
0.0	0.0	0.0	-2772.7298	2342.7258	NaN	NaN	-0.3	0.4635	0.3425	0.0253	0.0783	0.0526	0.0377
0.0	0.0	0.0	-2703.7298	1001.7258	NaN	NaN	-0.3	0.4735	0.3379	0.0258	0.0747	0.0511	0.0371
0.0	0.0	0.0	-5277.7298	4124.7258	NaN	NaN	-0.3	0.4779	0.3344	0.0268	0.0732	0.0508	0.037
0.0	0.0	0.0	-5878.7298	1610.7258	NaN	NaN	-0.3	0.4802	0.3353	0.0273	0.071	0.0499	0.0364
0.0	0.0	0.0	-4824.7298	-10.2742	NaN	NaN	0.0021	0.4958	0.3205	0.028	0.0687	0.0509	0.036
0.0	0.0	0.0	-2723.7298	3114.7258	NaN	NaN	1.3	0.4868	0.3273	0.0285	0.0698	0.051	0.0366
0.0	0.0	0.0	-3952.7298	2872.7258	NaN	NaN	-0.3	0.4999	0.3163	0.029	0.0675	0.0509	0.0363
0.0	0.0	0.0	-5648.7298	-486.2742	NaN	NaN	0.0793	0.563	0.2652	0.0267	0.0584	0.0486	0.0381
0.0	0.0	0.0	-3832.7298	-1413.2742	NaN	NaN	0.2694	0.5973	0.235	0.0271	0.054	0.0518	0.0349
0.0	0.0	0.0	-5783.7298	-806.2742	NaN	NaN	0.1223	0.5953	0.2327	0.0273	0.0551	0.055	0.0346
0.0	0.0	0.0	-4271.7298	2116.7258	NaN	NaN	-0.3	0.5666	0.2504	0.0296	0.0593	0.0609	0.0333
0.0	0.0	0.0	-2769.7298	2757.7258	NaN	NaN	-0.3	0.5404	0.2719	0.0298	0.062	0.0607	0.0354
0.0	0.0	0.0	-5007.7298	-1357.2742	NaN	NaN	0.2132	0.5802	0.241	0.0282	0.056	0.0599	0.0346
0.0	0.0	0.0	-3631.7298	701.7258	NaN	NaN	-0.2395	0.5781	0.2419	0.029	0.0557	0.0616	0.0337
0.0	0.0	0.0	-5520.7298	661.7258	NaN	NaN	-0.1362	0.6438	0.1941	0.0256	0.0463	0.0575	0.0327
0.0	0.0	0.0	-4761.7298	458.7258	NaN	NaN	-0.1066	0.6177	0.2086	0.0281	0.0505	0.0645	0.0305
0.0	0.0	0.0	-4696.7298	-1449.2742	NaN	NaN	0.2358	0.6427	0.1882	0.0268	0.0473	0.0633	0.0318
0.0	0.0	0.0	-4423.7298	1180.7258	NaN	NaN	-0.3	0.5521	0.2486	0.0327	0.0602	0.0762	0.0301
0.0	0.0	0.0	-2818.7298	-1586.2742	NaN	NaN	0.3601	0.5921	0.2241	0.0295	0.0531	0.0685	0.0328
0.0	0.0	0.0	-3991.7298	559.7258	NaN	NaN	-0.1631	0.549	0.2516	0.0331	0.0595	0.0762	0.0306
0.0	0.0	0.0	-2645.7298	-983.2742	NaN	NaN	0.2709	0.6042	0.2138	0.0297	0.0514	0.0683	0.0327
0.0	0.0	0.0	-5068.7298	1120.7258	NaN	NaN	-0.2839	0.555	0.2449	0.0337	0.059	0.077	0.0304
0.0	0.0	0.0	-5069.7298	-815.2742	NaN	NaN	0.1385	0.6044	0.2121	0.0303	0.0518	0.0688	0.0326
0.0	0.0	0.0	-2778.7298	621.7258	NaN	NaN	-0.2882	0.514	0.2729	0.0364	0.0654	0.081	0.0303
0.0	0.0	0.0	-1898.7298	-1096.2742	NaN	NaN	0.366	0.5901	0.2239	0.0313	0.0535	0.0671	0.034
0.0	0.0	0.0	-3053.7298	211.7258	NaN	NaN	-0.0745	0.5515	0.2485	0.0355	0.0598	0.0739	0.0307
0.0	0.0	0.0	-5496.7298	-242.2742	NaN	NaN	0.0422	0.6575	0.1784	0.0294	0.0446	0.0571	0.0331
0.0	0.0	0.0	-2900.7298	-193.2742	NaN	NaN	0.0625	0.5537	0.2422	0.0374	0.0613	0.0745	0.031
0.0	0.0	0.0	-3920.7298	1511.7258	NaN	NaN	-0.3	0.6467	0.1836	0.0309	0.0463	0.0583	0.0342
0.0	0.0	0.0	-3872.7298	1854.7258	NaN	NaN	-0.3	0.5691	0.2299	0.0385	0.0592	0.0714	0.032
0.0	0.0	0.0	-3780.7298	468.7258	NaN	NaN	-0.1415	0.705	0.1443	0.0303	0.0385	0.0489	0.033
0.0	0.0	0.0	-3294.7298	2476.7258	NaN	NaN	-0.3	0.6735	0.1562	0.0365	0.0454	0.0546	0.0338
0.0	0.0	0.0	-4717.7298	644.7258	NaN	NaN	-0.1583	0.7541	0.1096	0.0317	0.032	0.0407	0.0319
0.0	0.0	0.0	-5322.7298	802.7258	NaN	NaN	-0.1776	0.7236	0.1212	0.0363	0.0375	0.0461	0.0352
0.0	0.0	0.0	-5638.7298	-1433.2742	NaN	NaN	0.2027	0.7208	0.1258	0.0345	0.0372	0.0475	0.0342
0.0	0.0	0.0	-3642.7298	434.7258	NaN	NaN	-0.1355	0.6958	0.1384	0.0355	0.0418	0.0521	0.0365
0.0	0.0	0.0	-3433.7298	-150.2742	NaN	NaN	0.0419	0.7257	0.1227	0.0321	0.0373	0.0477	0.0346
0.0	0.0	0.0	-7010.7298	-1056.2742	NaN	NaN	0.1309	0.7513	0.1057	0.0286	0.0357	0.045	0.0338
0.0	0.0	0.0	-5760.7298	0.7258	NaN	NaN	-0.0001	0.787	0.0829	0.0225	0.0346	0.0447	0.0283
0.0	0.0	0.0	-3794.7298	-492.2742	NaN	NaN	0.1148	0.8075	0.0677	0.0187	0.0345	0.0465	0.0251
0.0	0.0	0.0	-1970.7298	205.7258	NaN	NaN	-0.1166	0.8026	0.0679	0.0182	0.0356	0.05	0.0257
0.0	0.0	0.0	-4495.7298	345.7258	NaN	NaN	-0.0833	0.8054	0.0663	0.0178	0.0349	0.0498	0.0258
0.0	0.0	0.0	-1634.7298	2936.7258	NaN	NaN	1.3	0.8015	0.0677	0.018	0.0357	0.0507	0.0265
0.0	0.0	0.0	-6586.7298	-1551.2742	NaN	NaN	0.1906	0.8148	0.0615	0.0174	0.0334	0.0478	0.0251
0.0	0.0	0.0	-3439.7298	-242.2742	NaN	NaN	0.0658	0.8074	0.0638	0.0178	0.0353	0.05	0.0257
0.0	0.0	0.0	-5509.7298	1734.7258	NaN	NaN	-0.3	0.8066	0.0646	0.0175	0.0352	0.0505	0.0256
0.0	0.0	0.0	-3678.7298	-27.2742	NaN	NaN	0.0074	0.7993	0.067	0.018	0.037	0.0527	0.0259
0.0	0.0	0.0	-4683.7298	2449.7258	NaN	NaN	-0.3	0.7928	0.0686	0.0182	0.039	0.055	0.0265
0.0	0.0	0.0	-4981.7298	7.7258	NaN	NaN	-0.0016	0.8048	0.0634	0.0173	0.0369	0.0519	0.0256
0.0	0.0	0.0	-3374.7298	1607.7258	NaN	NaN	-0.3	0.8031	0.0638	0.0176	0.0373	0.0528	0.0254
0.0	0.0	0.0	-1747.7298	2038.7258	NaN	NaN	1.3	0.8044	0.063	0.0174	0.0374	0.0526	0.0252
0.0	0.0	0.0	-3494.7298	876.7258	NaN	NaN	-0.3	0.8051	0.0627	0.0173	0.0376	0.0523	0.0249
0.0	0.0	0.0	-6175.7298	1589.7258	NaN	NaN	-0.3	0.8069	0.0618	0.0173	0.0377	0.0517	0.0247
0.0	0.0	0.0	-5160.7298	1258.7258	NaN	NaN	-0.3	0.8091	0.0602	0.0171	0.0379	0.0512	0.0244
0.0	0.0	0.0	-4901.7298	4980.7258	NaN	NaN	1.3	0.8124	0.0583	0.0171	0.0379	0.0502	0.0242
0.0	0.0	0.0	-5262.7298	1059.7258	NaN	NaN	-0.2521	0.8185	0.0555	0.0172	0.0371	0.0479	0.0238
0.0	0.0	0.0	-2989.7298	1188.7258	NaN	NaN	-0.3	0.8238	0.0533	0.0174	0.0363	0.0457	0.0235
0.0	0.0	0.0	-5722.7298	-694.2742	NaN	NaN	0.1082	0.8293	0.0513	0.0172	0.0354	0.0434	0.0234
0.0	0.0	0.0	-5183.7298	-24.2742	NaN	NaN	0.0047	0.8349	0.0489	0.0169	0.0346	0.0411	0.0235
0.0	0.0	0.0	-6867.7298	-1291.2742	NaN	NaN	0.1583	0.8384	0.0474	0.0167	0.0338	0.0399	0.0238
0.0	0.0	0.0	-5323.7298	1340.7258	NaN	NaN	-0.3	0.836	0.048	0.0169	0.0345	0.0404	0.0241
0.0	0.0	0.0	-2719.7298	1824.7258	NaN	NaN	-0.3	0.8382	0.0473	0.0168	0.0341	0.0395	0.0241
0.0	0.0	0.0	-4860.7298	-899.2742	NaN	NaN	0.1561	0.824	0.0515	0.0179	0.0368	0.0431	0.0266
0.0	0.0	0.0	-2397.7298	-1453.2742	NaN	NaN	0.3774	0.8515	0.0426	0.0149	0.0322	0.0388	0.0199
