# Supplementary material for: DeepFRET, a software for rapid and automated single-molecule FRET data classification using deep learning
Source: eLife. 2020 Nov 3;9:e60404. doi: 10.7554/eLife.60404 (PMC7609065; doi:10.7554/eLife.60404)
Supplement: Figure 4—source data 1. [file elife-60404-fig4-data1.zip › Figure 4-source data 1/Fig_S4a/Traces/traces_all_n294/Traces_Fig2d_4mMAc_mov3_combined_tif_pair2.txt]

Exported by DeepFRET
Date: 2020-08-26, 18:13
Video filename: None
FRET pair #2
Bleaches at 121
D-Dexc-bg	A-Dexc-bg	A-Aexc-bg	D-Dexc-rw	A-Dexc-rw	A-Aexc-rw	S	E	p_bleached	p_aggregated	p_noisy	p_scrambled	p_static	p_dynamic
0.0	0.0	0.0	21180.6714	11787.4408	NaN	NaN	0.3575	0.0241	0.0402	0.0361	0.0282	0.8215	0.0499
0.0	0.0	0.0	21167.6714	13403.4408	NaN	NaN	0.3877	0.0214	0.0399	0.0368	0.0312	0.821	0.0497
0.0	0.0	0.0	22026.6714	15250.4408	NaN	NaN	0.4091	0.0236	0.0498	0.037	0.0288	0.8155	0.0453
0.0	0.0	0.0	25824.6714	10887.4408	NaN	NaN	0.2966	0.0237	0.053	0.0407	0.0314	0.8043	0.0468
0.0	0.0	0.0	24342.6714	17466.4408	NaN	NaN	0.4178	0.0259	0.0601	0.0438	0.0335	0.7892	0.0476
0.0	0.0	0.0	21291.6714	17066.4408	NaN	NaN	0.4449	0.0287	0.0678	0.0475	0.0375	0.7704	0.048
0.0	0.0	0.0	21461.6714	15076.4408	NaN	NaN	0.4126	0.0323	0.0766	0.0505	0.0419	0.7495	0.0492
0.0	0.0	0.0	17074.6714	16267.4408	NaN	NaN	0.4879	0.0376	0.0886	0.0558	0.0466	0.7183	0.0531
0.0	0.0	0.0	21656.6714	15419.4408	NaN	NaN	0.4159	0.0413	0.0997	0.0573	0.0473	0.7008	0.0535
0.0	0.0	0.0	20726.6714	13158.4408	NaN	NaN	0.3883	0.0444	0.107	0.0593	0.0484	0.6868	0.0542
0.0	0.0	0.0	20038.6714	16446.4408	NaN	NaN	0.4508	0.0462	0.1097	0.0606	0.0479	0.6812	0.0545
0.0	0.0	0.0	20809.6714	11530.4408	NaN	NaN	0.3565	0.0464	0.11	0.0596	0.0472	0.6833	0.0535
0.0	0.0	0.0	22860.6714	13222.4408	NaN	NaN	0.3664	0.046	0.1073	0.0593	0.0463	0.6883	0.0528
0.0	0.0	0.0	24437.6714	13121.4408	NaN	NaN	0.3494	0.0454	0.1025	0.0581	0.0457	0.6967	0.0517
0.0	0.0	0.0	22825.6714	14300.4408	NaN	NaN	0.3852	0.0463	0.101	0.0575	0.0452	0.6994	0.0505
0.0	0.0	0.0	23174.6714	14588.4408	NaN	NaN	0.3863	0.0471	0.1005	0.0584	0.0456	0.6974	0.0509
0.0	0.0	0.0	22402.6714	20584.4408	NaN	NaN	0.4789	0.0496	0.1073	0.0602	0.0463	0.6862	0.0505
0.0	0.0	0.0	18565.6714	14215.4408	NaN	NaN	0.4336	0.0497	0.1048	0.0567	0.0449	0.6955	0.0485
0.0	0.0	0.0	22644.6714	15888.4408	NaN	NaN	0.4123	0.0489	0.0974	0.0549	0.0456	0.7057	0.0475
0.0	0.0	0.0	20538.6714	15169.4408	NaN	NaN	0.4248	0.051	0.0987	0.0529	0.0452	0.7062	0.0459
0.0	0.0	0.0	21434.6714	12116.4408	NaN	NaN	0.3611	0.0515	0.0991	0.0528	0.0464	0.7036	0.0465
0.0	0.0	0.0	18023.6714	14863.4408	NaN	NaN	0.452	0.0521	0.0984	0.0521	0.0477	0.7033	0.0464
0.0	0.0	0.0	20069.6714	15778.4408	NaN	NaN	0.4401	0.053	0.1004	0.0523	0.0494	0.6977	0.0473
0.0	0.0	0.0	18636.6714	16840.4408	NaN	NaN	0.4747	0.0544	0.101	0.0533	0.0515	0.6912	0.0486
0.0	0.0	0.0	20574.6714	16475.4408	NaN	NaN	0.4447	0.0552	0.1031	0.0524	0.0508	0.6903	0.0481
0.0	0.0	0.0	16394.6714	12956.4408	NaN	NaN	0.4414	0.0563	0.1023	0.0538	0.054	0.6837	0.05
0.0	0.0	0.0	16925.6714	17484.4408	NaN	NaN	0.5081	0.057	0.103	0.0527	0.0537	0.6841	0.0495
0.0	0.0	0.0	21967.6714	13346.4408	NaN	NaN	0.3779	0.0562	0.1008	0.0522	0.0551	0.6859	0.0498
0.0	0.0	0.0	21000.6714	13224.4408	NaN	NaN	0.3864	0.0562	0.0965	0.0523	0.0569	0.6879	0.0502
0.0	0.0	0.0	18740.6714	16469.4408	NaN	NaN	0.4677	0.0581	0.0981	0.0511	0.0564	0.6871	0.0492
0.0	0.0	0.0	17575.6714	11127.4408	NaN	NaN	0.3877	0.0589	0.0986	0.0518	0.0576	0.6826	0.0505
0.0	0.0	0.0	22003.6714	17939.4408	NaN	NaN	0.4491	0.0593	0.0972	0.0529	0.0587	0.6803	0.0517
0.0	0.0	0.0	17606.6714	19802.4408	NaN	NaN	0.5293	0.0609	0.0981	0.0541	0.0598	0.6748	0.0523
0.0	0.0	0.0	18371.6714	11684.4408	NaN	NaN	0.3888	0.0628	0.1025	0.0534	0.0584	0.6705	0.0525
0.0	0.0	0.0	24818.6714	14456.4408	NaN	NaN	0.3681	0.0614	0.0996	0.0551	0.0605	0.6681	0.0554
0.0	0.0	0.0	17740.6714	12370.4408	NaN	NaN	0.4108	0.0624	0.1016	0.0558	0.0608	0.6635	0.056
0.0	0.0	0.0	20470.6714	12428.4408	NaN	NaN	0.3778	0.0618	0.099	0.0566	0.0623	0.6632	0.0572
0.0	0.0	0.0	21346.6714	15626.4408	NaN	NaN	0.4226	0.0627	0.0988	0.0573	0.0629	0.6608	0.0575
0.0	0.0	0.0	16499.6714	13529.4408	NaN	NaN	0.4505	0.0638	0.0983	0.0579	0.0641	0.6581	0.058
0.0	0.0	0.0	20420.6714	15788.4408	NaN	NaN	0.436	0.0631	0.0942	0.0573	0.066	0.6615	0.0579
0.0	0.0	0.0	15019.6714	13722.4408	NaN	NaN	0.4774	0.0643	0.0948	0.0557	0.0646	0.6645	0.056
0.0	0.0	0.0	16430.6714	13752.4408	NaN	NaN	0.4556	0.0658	0.0951	0.057	0.0658	0.6598	0.0565
0.0	0.0	0.0	17630.6714	12064.4408	NaN	NaN	0.4063	0.067	0.0958	0.056	0.0649	0.6614	0.0548
0.0	0.0	0.0	14236.6714	16187.4408	NaN	NaN	0.5321	0.0697	0.0976	0.0573	0.0651	0.6553	0.055
0.0	0.0	0.0	14661.6714	12174.4408	NaN	NaN	0.4537	0.0726	0.1002	0.0573	0.0636	0.653	0.0533
0.0	0.0	0.0	16433.6714	12935.4408	NaN	NaN	0.4404	0.0729	0.0985	0.0572	0.0637	0.6552	0.0526
0.0	0.0	0.0	14531.6714	9731.4408	NaN	NaN	0.4011	0.0735	0.0994	0.0572	0.0624	0.656	0.0515
0.0	0.0	0.0	21437.6714	14660.4408	NaN	NaN	0.4061	0.0698	0.0957	0.0557	0.0638	0.6639	0.0512
0.0	0.0	0.0	14985.6714	13529.4408	NaN	NaN	0.4745	0.0727	0.0978	0.0554	0.0612	0.6641	0.0488
0.0	0.0	0.0	20589.6714	13625.4408	NaN	NaN	0.3982	0.0728	0.0968	0.0546	0.0603	0.6682	0.0473
0.0	0.0	0.0	16636.6714	11431.4408	NaN	NaN	0.4073	0.0778	0.0986	0.0545	0.0576	0.6671	0.0445
0.0	0.0	0.0	21843.6714	13126.4408	NaN	NaN	0.3754	0.0782	0.0988	0.0539	0.055	0.671	0.043
0.0	0.0	0.0	13266.6714	12780.4408	NaN	NaN	0.4907	0.0818	0.0986	0.0545	0.0534	0.6701	0.0417
0.0	0.0	0.0	12347.6714	10597.4408	NaN	NaN	0.4619	0.0816	0.0984	0.0537	0.0504	0.676	0.04
0.0	0.0	0.0	13586.6714	13251.4408	NaN	NaN	0.4938	0.0822	0.0973	0.0541	0.0501	0.6762	0.0401
0.0	0.0	0.0	16693.6714	12793.4408	NaN	NaN	0.4339	0.0808	0.0995	0.0547	0.0498	0.675	0.0402
0.0	0.0	0.0	17326.6714	14291.4408	NaN	NaN	0.452	0.0765	0.0939	0.0548	0.0533	0.6798	0.0417
0.0	0.0	0.0	15509.6714	15617.4408	NaN	NaN	0.5017	0.0749	0.0972	0.0538	0.0527	0.6809	0.0404
0.0	0.0	0.0	23626.6714	13069.4408	NaN	NaN	0.3562	0.0699	0.094	0.0562	0.0575	0.6792	0.0432
0.0	0.0	0.0	17499.6714	18291.4408	NaN	NaN	0.5111	0.0706	0.0959	0.0546	0.0571	0.6804	0.0415
0.0	0.0	0.0	16180.6714	13534.4408	NaN	NaN	0.4555	0.074	0.0974	0.0564	0.0576	0.6725	0.042
0.0	0.0	0.0	15999.6714	12511.4408	NaN	NaN	0.4388	0.077	0.0965	0.0558	0.0579	0.6711	0.0417
0.0	0.0	0.0	16062.6714	14405.4408	NaN	NaN	0.4728	0.0835	0.1008	0.0574	0.0557	0.661	0.0416
0.0	0.0	0.0	13456.6714	12243.4408	NaN	NaN	0.4764	0.0809	0.0958	0.0574	0.0571	0.6659	0.0429
0.0	0.0	0.0	15880.6714	10311.4408	NaN	NaN	0.3937	0.0803	0.0971	0.0561	0.0549	0.6698	0.0418
0.0	0.0	0.0	13623.6714	12409.4408	NaN	NaN	0.4767	0.0776	0.095	0.0555	0.0537	0.6759	0.0422
0.0	0.0	0.0	19739.6714	13693.4408	NaN	NaN	0.4096	0.0736	0.095	0.0559	0.0541	0.6784	0.043
0.0	0.0	0.0	15912.6714	14895.4408	NaN	NaN	0.4835	0.0708	0.0916	0.0542	0.0546	0.6859	0.0428
0.0	0.0	0.0	15731.6714	12962.4408	NaN	NaN	0.4517	0.0731	0.095	0.0545	0.0525	0.683	0.0419
0.0	0.0	0.0	16166.6714	12318.4408	NaN	NaN	0.4325	0.0721	0.0929	0.0541	0.0534	0.6851	0.0424
0.0	0.0	0.0	10153.6714	14522.4408	NaN	NaN	0.5885	0.0774	0.0973	0.0544	0.0517	0.678	0.0412
0.0	0.0	0.0	16405.6714	12576.4408	NaN	NaN	0.4339	0.0816	0.0984	0.0551	0.0515	0.6719	0.0415
0.0	0.0	0.0	20053.6714	12853.4408	NaN	NaN	0.3906	0.0869	0.0982	0.0555	0.0512	0.6661	0.042
0.0	0.0	0.0	16318.6714	9863.4408	NaN	NaN	0.3767	0.0905	0.1004	0.056	0.0497	0.6615	0.042
0.0	0.0	0.0	16161.6714	12525.4408	NaN	NaN	0.4366	0.0858	0.0977	0.0557	0.0499	0.6684	0.0426
0.0	0.0	0.0	17713.6714	15096.4408	NaN	NaN	0.4601	0.0784	0.0963	0.0546	0.0508	0.6775	0.0424
0.0	0.0	0.0	15103.6714	16103.4408	NaN	NaN	0.516	0.0755	0.0959	0.054	0.0518	0.6807	0.0421
0.0	0.0	0.0	12507.6714	15851.4408	NaN	NaN	0.559	0.0756	0.0969	0.0529	0.0504	0.6832	0.0409
0.0	0.0	0.0	17082.6714	13599.4408	NaN	NaN	0.4432	0.074	0.096	0.052	0.0498	0.6876	0.0405
0.0	0.0	0.0	12266.6714	10829.4408	NaN	NaN	0.4689	0.0741	0.096	0.0508	0.0479	0.6916	0.0396
0.0	0.0	0.0	16122.6714	13163.4408	NaN	NaN	0.4495	0.0713	0.0953	0.0493	0.0466	0.6987	0.0388
0.0	0.0	0.0	17065.6714	18497.4408	NaN	NaN	0.5201	0.0677	0.0941	0.0484	0.0472	0.7043	0.0384
0.0	0.0	0.0	16598.6714	16415.4408	NaN	NaN	0.4972	0.068	0.0972	0.0479	0.046	0.7035	0.0374
0.0	0.0	0.0	11569.6714	13448.4408	NaN	NaN	0.5375	0.0673	0.0953	0.0472	0.0457	0.7073	0.0372
0.0	0.0	0.0	15607.6714	10710.4408	NaN	NaN	0.407	0.065	0.0955	0.0463	0.0453	0.7113	0.0366
0.0	0.0	0.0	16054.6714	10057.4408	NaN	NaN	0.3852	0.0621	0.0947	0.0468	0.0472	0.7119	0.0372
0.0	0.0	0.0	16217.6714	14761.4408	NaN	NaN	0.4765	0.0616	0.0955	0.047	0.0486	0.7099	0.0373
0.0	0.0	0.0	16704.6714	15808.4408	NaN	NaN	0.4862	0.0605	0.0952	0.0478	0.0516	0.7068	0.0381
0.0	0.0	0.0	13645.6714	16347.4408	NaN	NaN	0.545	0.0608	0.0965	0.0477	0.0531	0.7036	0.0383
0.0	0.0	0.0	15387.6714	11928.4408	NaN	NaN	0.4367	0.0617	0.0977	0.0477	0.0546	0.6995	0.0388
0.0	0.0	0.0	13760.6714	10301.4408	NaN	NaN	0.4281	0.0651	0.1001	0.0477	0.0558	0.6926	0.0388
0.0	0.0	0.0	17367.6714	16548.4408	NaN	NaN	0.4879	0.0729	0.1046	0.0494	0.0568	0.6768	0.0395
0.0	0.0	0.0	16425.6714	14136.4408	NaN	NaN	0.4625	0.0809	0.1075	0.0498	0.0578	0.6639	0.04
0.0	0.0	0.0	15218.6714	10458.4408	NaN	NaN	0.4073	0.0916	0.1109	0.0504	0.0576	0.649	0.0406
0.0	0.0	0.0	15445.6714	14270.4408	NaN	NaN	0.4802	0.0952	0.1104	0.0503	0.0572	0.6452	0.0417
0.0	0.0	0.0	12861.6714	18601.4408	NaN	NaN	0.5912	0.0901	0.1093	0.0511	0.0611	0.6451	0.0433
0.0	0.0	0.0	13308.6714	12407.4408	NaN	NaN	0.4825	0.1002	0.1145	0.0504	0.0617	0.6308	0.0424
0.0	0.0	0.0	18123.6714	14482.4408	NaN	NaN	0.4442	0.1296	0.1226	0.0507	0.0587	0.596	0.0425
0.0	0.0	0.0	14944.6714	6226.4408	NaN	NaN	0.2941	0.1542	0.1264	0.0522	0.0567	0.567	0.0434
0.0	0.0	0.0	10792.6714	9631.4408	NaN	NaN	0.4716	0.1587	0.1241	0.0523	0.0533	0.5677	0.0438
0.0	0.0	0.0	14571.6714	10274.4408	NaN	NaN	0.4135	0.1353	0.1155	0.0529	0.053	0.5986	0.0447
0.0	0.0	0.0	16219.6714	13522.4408	NaN	NaN	0.4547	0.1087	0.1078	0.0514	0.0539	0.634	0.0442
0.0	0.0	0.0	13004.6714	13512.4408	NaN	NaN	0.5096	0.0931	0.106	0.0497	0.0558	0.6534	0.0421
0.0	0.0	0.0	14190.6714	12987.4408	NaN	NaN	0.4779	0.0913	0.107	0.0487	0.054	0.6588	0.0402
0.0	0.0	0.0	14335.6714	11463.4408	NaN	NaN	0.4443	0.0913	0.1082	0.0493	0.0545	0.6572	0.0395
0.0	0.0	0.0	12556.6714	9818.4408	NaN	NaN	0.4388	0.0971	0.1096	0.048	0.052	0.6555	0.0379
0.0	0.0	0.0	13727.6714	13758.4408	NaN	NaN	0.5006	0.0913	0.1089	0.0483	0.0529	0.6611	0.0376
0.0	0.0	0.0	15839.6714	7204.4408	NaN	NaN	0.3126	0.0816	0.1098	0.0483	0.0554	0.668	0.0369
0.0	0.0	0.0	19242.6714	15810.4408	NaN	NaN	0.451	0.0756	0.1121	0.0494	0.0584	0.6678	0.0368
0.0	0.0	0.0	18100.6714	18173.4408	NaN	NaN	0.501	0.0718	0.115	0.0498	0.0613	0.6658	0.0364
0.0	0.0	0.0	14479.6714	13156.4408	NaN	NaN	0.4761	0.0711	0.118	0.0505	0.0632	0.661	0.0362
0.0	0.0	0.0	14024.6714	14471.4408	NaN	NaN	0.5078	0.0699	0.1175	0.0503	0.0649	0.6606	0.0368
0.0	0.0	0.0	14138.6714	13482.4408	NaN	NaN	0.4881	0.0701	0.1166	0.0494	0.0667	0.66	0.0371
0.0	0.0	0.0	14782.6714	16878.4408	NaN	NaN	0.5331	0.0716	0.1174	0.0485	0.0685	0.656	0.038
0.0	0.0	0.0	18929.6714	12237.4408	NaN	NaN	0.3926	0.0733	0.1154	0.0471	0.0703	0.6538	0.04
0.0	0.0	0.0	17775.6714	15268.4408	NaN	NaN	0.4621	0.0757	0.1164	0.0458	0.0734	0.646	0.0427
0.0	0.0	0.0	21286.6714	9965.4408	NaN	NaN	0.3189	0.079	0.1168	0.0442	0.0751	0.6398	0.0452
0.0	0.0	0.0	18776.6714	14331.4408	NaN	NaN	0.4329	0.0819	0.1173	0.0436	0.0764	0.6331	0.0477
0.0	0.0	0.0	13756.6714	13977.4408	NaN	NaN	0.504	0.087	0.1199	0.0465	0.0799	0.6156	0.0511
0.0	0.0	0.0	12403.6714	13003.4408	NaN	NaN	0.5118	0.1087	0.128	0.047	0.088	0.5789	0.0494
0.0	0.0	0.0	21212.6714	10939.4408	NaN	NaN	0.3402	0.2537	0.1416	0.0404	0.0809	0.4433	0.0402
0.0	0.0	0.0	30290.6714	6857.4408	NaN	NaN	0.1846	0.6766	0.0863	0.0189	0.0461	0.1431	0.029
0.0	0.0	0.0	27956.6714	5936.4408	NaN	NaN	0.1752	0.8076	0.0523	0.0155	0.0311	0.0656	0.0279
0.0	0.0	0.0	32853.6714	7115.4408	NaN	NaN	0.178	0.8373	0.0445	0.0147	0.0277	0.0472	0.0286
0.0	0.0	0.0	28013.6714	2573.4408	NaN	NaN	0.0841	0.8648	0.0335	0.015	0.0217	0.0341	0.0308
0.0	0.0	0.0	27564.6714	7210.4408	NaN	NaN	0.2073	0.8697	0.0302	0.0165	0.0198	0.0294	0.0343
0.0	0.0	0.0	34488.6714	5052.4408	NaN	NaN	0.1278	0.8694	0.0295	0.0177	0.0196	0.0275	0.0364
0.0	0.0	0.0	36662.6714	2135.4408	NaN	NaN	0.055	0.8705	0.0295	0.0187	0.0197	0.0263	0.0353
0.0	0.0	0.0	29841.6714	2719.4408	NaN	NaN	0.0835	0.8753	0.0283	0.0192	0.0194	0.0248	0.0331
0.0	0.0	0.0	29641.6714	5504.4408	NaN	NaN	0.1566	0.8792	0.0278	0.019	0.0186	0.0235	0.0319
0.0	0.0	0.0	33300.6714	6011.4408	NaN	NaN	0.1529	0.8786	0.0286	0.0193	0.0184	0.0232	0.032
0.0	0.0	0.0	30149.6714	3016.4408	NaN	NaN	0.0909	0.8791	0.0286	0.0195	0.0181	0.0227	0.032
0.0	0.0	0.0	29732.6714	4605.4408	NaN	NaN	0.1341	0.8773	0.0297	0.0195	0.0178	0.0225	0.0332
0.0	0.0	0.0	24710.6714	5645.4408	NaN	NaN	0.186	0.8757	0.0311	0.0194	0.0176	0.0223	0.0339
0.0	0.0	0.0	34661.6714	3426.4408	NaN	NaN	0.09	0.8762	0.0321	0.0194	0.0174	0.022	0.0329
0.0	0.0	0.0	33136.6714	5856.4408	NaN	NaN	0.1502	0.8719	0.0347	0.0198	0.018	0.0223	0.0334
0.0	0.0	0.0	28561.6714	5105.4408	NaN	NaN	0.1516	0.8739	0.0351	0.0195	0.0181	0.0222	0.0312
0.0	0.0	0.0	31988.6714	4475.4408	NaN	NaN	0.1227	0.8737	0.0356	0.0193	0.0183	0.022	0.0311
0.0	0.0	0.0	32495.6714	4134.4408	NaN	NaN	0.1129	0.8679	0.0381	0.0197	0.0192	0.0224	0.0327
0.0	0.0	0.0	30934.6714	8086.4408	NaN	NaN	0.2072	0.8703	0.0376	0.0194	0.0193	0.0219	0.0314
0.0	0.0	0.0	29627.6714	5136.4408	NaN	NaN	0.1478	0.8698	0.0377	0.0193	0.0199	0.0218	0.0314
0.0	0.0	0.0	29569.6714	4608.4408	NaN	NaN	0.1348	0.8727	0.0365	0.0193	0.0201	0.0215	0.0299
0.0	0.0	0.0	33291.6714	1913.4408	NaN	NaN	0.0544	0.8765	0.0342	0.0196	0.0202	0.0214	0.0282
0.0	0.0	0.0	35222.6714	4555.4408	NaN	NaN	0.1145	0.878	0.0327	0.0199	0.0204	0.0211	0.0278
0.0	0.0	0.0	30496.6714	4787.4408	NaN	NaN	0.1357	0.8803	0.0318	0.0198	0.0205	0.0204	0.0272
0.0	0.0	0.0	28414.6714	7103.4408	NaN	NaN	0.2	0.8801	0.0316	0.0196	0.0209	0.0201	0.0276
0.0	0.0	0.0	34965.6714	6259.4408	NaN	NaN	0.1518	0.8802	0.0313	0.0195	0.0212	0.0196	0.0282
0.0	0.0	0.0	30934.6714	6701.4408	NaN	NaN	0.1781	0.8816	0.0304	0.0194	0.0214	0.0191	0.0281
0.0	0.0	0.0	32426.6714	4408.4408	NaN	NaN	0.1197	0.8851	0.0295	0.0188	0.0213	0.0183	0.027
0.0	0.0	0.0	35458.6714	3798.4408	NaN	NaN	0.0968	0.8857	0.0295	0.018	0.0219	0.0181	0.0269
0.0	0.0	0.0	33202.6714	10511.4408	NaN	NaN	0.2405	0.8869	0.0297	0.0176	0.0221	0.018	0.0258
0.0	0.0	0.0	27763.6714	3344.4408	NaN	NaN	0.1075	0.8877	0.0299	0.0173	0.0223	0.0182	0.0247
0.0	0.0	0.0	32675.6714	3631.4408	NaN	NaN	0.1	0.889	0.0301	0.0169	0.0219	0.0183	0.0238
0.0	0.0	0.0	32398.6714	4725.4408	NaN	NaN	0.1273	0.8889	0.0304	0.0167	0.022	0.0187	0.0233
0.0	0.0	0.0	31352.6714	3692.4408	NaN	NaN	0.1054	0.8895	0.0302	0.0166	0.0219	0.0188	0.0229
0.0	0.0	0.0	26539.6714	5556.4408	NaN	NaN	0.1731	0.8893	0.0299	0.0165	0.0221	0.0189	0.0232
0.0	0.0	0.0	30839.6714	6634.4408	NaN	NaN	0.177	0.8897	0.0296	0.0163	0.022	0.0188	0.0236
0.0	0.0	0.0	30972.6714	4566.4408	NaN	NaN	0.1285	0.8895	0.0294	0.0163	0.0221	0.0187	0.024
0.0	0.0	0.0	30677.6714	3882.4408	NaN	NaN	0.1123	0.8892	0.0298	0.0162	0.0221	0.0186	0.0241
0.0	0.0	0.0	31097.6714	6147.4408	NaN	NaN	0.1651	0.8884	0.0303	0.0162	0.0222	0.0186	0.0243
0.0	0.0	0.0	32311.6714	3114.4408	NaN	NaN	0.0879	0.8881	0.0306	0.0164	0.0223	0.0185	0.0242
0.0	0.0	0.0	31151.6714	2245.4408	NaN	NaN	0.0672	0.8876	0.0307	0.0165	0.0226	0.0186	0.024
0.0	0.0	0.0	27163.6714	3419.4408	NaN	NaN	0.1118	0.888	0.0307	0.0163	0.0227	0.0184	0.024
0.0	0.0	0.0	37487.6714	6995.4408	NaN	NaN	0.1573	0.8869	0.0315	0.0161	0.0228	0.0182	0.0245
0.0	0.0	0.0	25724.6714	3945.4408	NaN	NaN	0.133	0.8841	0.0323	0.0165	0.0239	0.0186	0.0246
0.0	0.0	0.0	28550.6714	4510.4408	NaN	NaN	0.1364	0.8859	0.0315	0.0165	0.0236	0.0187	0.0237
0.0	0.0	0.0	30123.6714	4892.4408	NaN	NaN	0.1397	0.8848	0.031	0.0169	0.0242	0.0192	0.024
0.0	0.0	0.0	30876.6714	5014.4408	NaN	NaN	0.1397	0.8848	0.0306	0.0171	0.024	0.0195	0.0239
0.0	0.0	0.0	29453.6714	4671.4408	NaN	NaN	0.1369	0.8853	0.0294	0.0172	0.024	0.0198	0.0242
0.0	0.0	0.0	32220.6714	5820.4408	NaN	NaN	0.153	0.8853	0.0294	0.0169	0.0243	0.0196	0.0246
0.0	0.0	0.0	31788.6714	4677.4408	NaN	NaN	0.1283	0.8837	0.0292	0.0172	0.0248	0.02	0.0251
0.0	0.0	0.0	25932.6714	4304.4408	NaN	NaN	0.1424	0.8852	0.0287	0.0169	0.0243	0.0198	0.025
0.0	0.0	0.0	34461.6714	2432.4408	NaN	NaN	0.0659	0.8863	0.0283	0.0166	0.0239	0.0196	0.0252
0.0	0.0	0.0	27971.6714	6339.4408	NaN	NaN	0.1848	0.8852	0.0287	0.0166	0.0241	0.0198	0.0256
0.0	0.0	0.0	32052.6714	5975.4408	NaN	NaN	0.1571	0.8861	0.0288	0.0164	0.0235	0.0196	0.0255
0.0	0.0	0.0	29812.6714	6190.4408	NaN	NaN	0.1719	0.8829	0.0296	0.0169	0.024	0.0199	0.0268
0.0	0.0	0.0	34944.6714	7145.4408	NaN	NaN	0.1698	0.8806	0.0306	0.0175	0.0242	0.0201	0.027
0.0	0.0	0.0	29217.6714	3692.4408	NaN	NaN	0.1122	0.8809	0.0303	0.0178	0.0242	0.0201	0.0266
0.0	0.0	0.0	36571.6714	5961.4408	NaN	NaN	0.1402	0.8826	0.0306	0.0177	0.0235	0.0198	0.0258
0.0	0.0	0.0	30232.6714	7059.4408	NaN	NaN	0.1893	0.882	0.031	0.018	0.0236	0.0197	0.0257
0.0	0.0	0.0	32475.6714	5300.4408	NaN	NaN	0.1403	0.8846	0.0307	0.0177	0.0228	0.0193	0.0248
0.0	0.0	0.0	30637.6714	7646.4408	NaN	NaN	0.1997	0.883	0.0312	0.0179	0.0231	0.0193	0.0255
0.0	0.0	0.0	29624.6714	2995.4408	NaN	NaN	0.0918	0.8849	0.0304	0.0178	0.0224	0.0191	0.0254
0.0	0.0	0.0	33386.6714	6358.4408	NaN	NaN	0.16	0.8861	0.0296	0.0178	0.0222	0.0191	0.0252
0.0	0.0	0.0	38098.6714	4447.4408	NaN	NaN	0.1045	0.8873	0.0289	0.0177	0.0219	0.0189	0.0251
0.0	0.0	0.0	41798.6714	6819.4408	NaN	NaN	0.1403	0.8878	0.0282	0.0182	0.0218	0.0191	0.025
0.0	0.0	0.0	33000.6714	7710.4408	NaN	NaN	0.1894	0.8879	0.0279	0.0186	0.0219	0.0192	0.0245
0.0	0.0	0.0	33805.6714	5197.4408	NaN	NaN	0.1333	0.891	0.0271	0.0186	0.021	0.019	0.0234
0.0	0.0	0.0	34803.6714	5734.4408	NaN	NaN	0.1415	0.8928	0.0268	0.0184	0.0205	0.0187	0.0229
0.0	0.0	0.0	35938.6714	4491.4408	NaN	NaN	0.1111	0.8946	0.0265	0.0182	0.02	0.0184	0.0223
0.0	0.0	0.0	33583.6714	11239.4408	NaN	NaN	0.2508	0.8949	0.0266	0.0185	0.0198	0.0184	0.0218
0.0	0.0	0.0	37826.6714	3077.4408	NaN	NaN	0.0752	0.8944	0.0267	0.0193	0.0198	0.0185	0.0213
0.0	0.0	0.0	36011.6714	4081.4408	NaN	NaN	0.1018	0.8935	0.0265	0.0201	0.02	0.0186	0.0212
0.0	0.0	0.0	33931.6714	6856.4408	NaN	NaN	0.1681	0.8956	0.0258	0.0199	0.0198	0.0181	0.0207
0.0	0.0	0.0	37336.6714	7659.4408	NaN	NaN	0.1702	0.895	0.0258	0.0199	0.0204	0.018	0.0209
0.0	0.0	0.0	39132.6714	4369.4408	NaN	NaN	0.1004	0.8959	0.0239	0.0199	0.0209	0.0176	0.0218
0.0	0.0	0.0	37430.6714	5866.4408	NaN	NaN	0.1355	0.8926	0.0245	0.0207	0.0216	0.0166	0.024
0.0	0.0	0.0	25064.6714	4785.4408	NaN	NaN	0.1603	0.8939	0.0218	0.0233	0.0207	0.0185	0.0218
0.0	0.0	0.0	-2366.3286	471.4408	NaN	NaN	-0.2488	0.9015	0.0211	0.0199	0.0188	0.0186	0.02
0.0	0.0	0.0	-1877.3286	933.4408	NaN	NaN	-0.3	0.8928	0.0224	0.0217	0.021	0.0201	0.0219
0.0	0.0	0.0	-942.3286	175.4408	NaN	NaN	-0.2288	0.8931	0.0234	0.0208	0.021	0.0204	0.0213
0.0	0.0	0.0	-1904.3286	-375.5592	NaN	NaN	0.1647	0.8907	0.0235	0.0207	0.0222	0.0212	0.0217
0.0	0.0	0.0	-1902.3286	1614.4408	NaN	NaN	-0.3	0.8896	0.0234	0.0205	0.0229	0.022	0.0216
0.0	0.0	0.0	-2114.3286	-2841.5592	NaN	NaN	0.5734	0.8878	0.0236	0.0209	0.0234	0.0226	0.0217
0.0	0.0	0.0	-989.3286	422.4408	NaN	NaN	-0.3	0.888	0.0232	0.0209	0.0234	0.023	0.0216
0.0	0.0	0.0	1101.6714	930.4408	NaN	NaN	0.4579	0.8877	0.023	0.0212	0.0232	0.0231	0.0217
0.0	0.0	0.0	1.6714	1503.4408	NaN	NaN	0.9989	0.8866	0.023	0.0212	0.0236	0.0234	0.0221
0.0	0.0	0.0	-2241.3286	2688.4408	NaN	NaN	1.3	0.8871	0.0229	0.0211	0.0235	0.0234	0.0221
0.0	0.0	0.0	-3106.3286	-174.5592	NaN	NaN	0.0532	0.8875	0.0229	0.0213	0.0233	0.0232	0.022
0.0	0.0	0.0	-1671.3286	1002.4408	NaN	NaN	-0.3	0.8881	0.0227	0.0215	0.0231	0.0228	0.0219
0.0	0.0	0.0	-848.3286	-1749.5592	NaN	NaN	0.6735	0.8879	0.0228	0.0217	0.0231	0.0227	0.0218
0.0	0.0	0.0	-2217.3286	1312.4408	NaN	NaN	-0.3	0.8891	0.0224	0.0216	0.0229	0.0225	0.0215
0.0	0.0	0.0	-312.3286	-2741.5592	NaN	NaN	0.8977	0.8902	0.022	0.0215	0.0228	0.0225	0.0211
0.0	0.0	0.0	-263.3286	799.4408	NaN	NaN	1.3	0.8909	0.0216	0.0215	0.0227	0.0224	0.0209
0.0	0.0	0.0	-1184.3286	-1034.5592	NaN	NaN	0.4663	0.8909	0.0218	0.0215	0.0226	0.0222	0.021
0.0	0.0	0.0	-1169.3286	-1462.5592	NaN	NaN	0.5557	0.8903	0.0221	0.0218	0.0225	0.022	0.0213
0.0	0.0	0.0	-2047.3286	-2634.5592	NaN	NaN	0.5627	0.8897	0.0226	0.0218	0.0225	0.022	0.0214
0.0	0.0	0.0	-1985.3286	-3453.5592	NaN	NaN	0.635	0.8896	0.0226	0.0218	0.0226	0.0221	0.0213
0.0	0.0	0.0	-2236.3286	-34.5592	NaN	NaN	0.0152	0.8896	0.0224	0.0217	0.0227	0.0224	0.0212
0.0	0.0	0.0	-790.3286	-568.5592	NaN	NaN	0.4184	0.8897	0.0223	0.0217	0.0228	0.0225	0.021
0.0	0.0	0.0	-484.3286	-1347.5592	NaN	NaN	0.7356	0.8899	0.0224	0.0216	0.0228	0.0225	0.0208
0.0	0.0	0.0	162.6714	-3202.5592	NaN	NaN	1.0535	0.8903	0.0225	0.0216	0.0227	0.0224	0.0204
0.0	0.0	0.0	-2578.3286	-22.5592	NaN	NaN	0.0087	0.891	0.0226	0.0216	0.0226	0.0222	0.02
0.0	0.0	0.0	-444.3286	-2537.5592	NaN	NaN	0.851	0.892	0.0226	0.0215	0.0225	0.0218	0.0195
0.0	0.0	0.0	-352.3286	-102.5592	NaN	NaN	0.2255	0.8934	0.0224	0.0214	0.0225	0.0215	0.0189
0.0	0.0	0.0	-1031.3286	-816.5592	NaN	NaN	0.4419	0.8944	0.022	0.0211	0.0225	0.0214	0.0185
0.0	0.0	0.0	-1710.3286	-1313.5592	NaN	NaN	0.4344	0.8946	0.0219	0.0209	0.0226	0.0215	0.0185
0.0	0.0	0.0	-106.3286	-2610.5592	NaN	NaN	0.9609	0.8943	0.0218	0.0208	0.0227	0.0218	0.0186
0.0	0.0	0.0	-614.3286	-2307.5592	NaN	NaN	0.7897	0.8941	0.0217	0.0208	0.0228	0.0219	0.0187
0.0	0.0	0.0	-1151.3286	487.4408	NaN	NaN	-0.3	0.8943	0.0214	0.0208	0.0228	0.0221	0.0185
0.0	0.0	0.0	-1973.3286	853.4408	NaN	NaN	-0.3	0.8944	0.0214	0.0209	0.0228	0.0222	0.0184
0.0	0.0	0.0	-946.3286	-2151.5592	NaN	NaN	0.6945	0.894	0.0216	0.021	0.0227	0.0221	0.0185
0.0	0.0	0.0	1856.6714	9.4408	NaN	NaN	0.0051	0.8941	0.0216	0.0212	0.0227	0.0219	0.0185
0.0	0.0	0.0	1071.6714	2499.4408	NaN	NaN	0.6999	0.8938	0.0216	0.0215	0.0227	0.0218	0.0186
0.0	0.0	0.0	786.6714	236.4408	NaN	NaN	0.2311	0.893	0.0218	0.0217	0.0228	0.0219	0.0188
0.0	0.0	0.0	-1004.3286	-410.5592	NaN	NaN	0.2902	0.892	0.022	0.0219	0.023	0.0221	0.019
0.0	0.0	0.0	477.6714	-929.5592	NaN	NaN	1.3	0.8913	0.0221	0.0221	0.0231	0.0223	0.0191
0.0	0.0	0.0	-534.3286	176.4408	NaN	NaN	-0.3	0.8908	0.0223	0.0222	0.0232	0.0223	0.0192
0.0	0.0	0.0	-1660.3286	470.4408	NaN	NaN	-0.3	0.8918	0.0223	0.022	0.0229	0.022	0.019
0.0	0.0	0.0	-1560.3286	-1003.5592	NaN	NaN	0.3914	0.8925	0.0224	0.0218	0.0227	0.0217	0.0188
0.0	0.0	0.0	-2572.3286	-1543.5592	NaN	NaN	0.375	0.8932	0.0225	0.0217	0.0225	0.0213	0.0188
0.0	0.0	0.0	-955.3286	-1338.5592	NaN	NaN	0.5835	0.8938	0.0225	0.0216	0.0223	0.021	0.0188
0.0	0.0	0.0	-1136.3286	1218.4408	NaN	NaN	1.3	0.8946	0.0223	0.0216	0.022	0.0207	0.0187
0.0	0.0	0.0	-182.3286	2513.4408	NaN	NaN	1.0782	0.895	0.0222	0.0216	0.0219	0.0206	0.0187
0.0	0.0	0.0	365.6714	2939.4408	NaN	NaN	0.8894	0.8953	0.0221	0.0216	0.0217	0.0206	0.0187
0.0	0.0	0.0	-1423.3286	-3441.5592	NaN	NaN	0.7074	0.8949	0.0223	0.0215	0.0217	0.0206	0.0189
0.0	0.0	0.0	-1408.3286	1901.4408	NaN	NaN	1.3	0.8945	0.0224	0.0215	0.0218	0.0207	0.019
0.0	0.0	0.0	-1071.3286	-2700.5592	NaN	NaN	0.716	0.8941	0.0226	0.0215	0.0218	0.0208	0.0191
0.0	0.0	0.0	-1157.3286	-2727.5592	NaN	NaN	0.7021	0.894	0.0226	0.0215	0.0218	0.0208	0.0192
0.0	0.0	0.0	-1195.3286	-611.5592	NaN	NaN	0.3385	0.8944	0.0225	0.0214	0.0217	0.0208	0.0192
0.0	0.0	0.0	-39.3286	420.4408	NaN	NaN	1.1032	0.8945	0.0224	0.0214	0.0216	0.0208	0.0193
0.0	0.0	0.0	607.6714	-871.5592	NaN	NaN	1.3	0.894	0.0224	0.0213	0.0218	0.0211	0.0195
0.0	0.0	0.0	-1271.3286	775.4408	NaN	NaN	-0.3	0.893	0.0226	0.0213	0.022	0.0214	0.0197
0.0	0.0	0.0	-451.3286	-2657.5592	NaN	NaN	0.8548	0.8921	0.0228	0.0214	0.0222	0.0216	0.0199
0.0	0.0	0.0	-2706.3286	-2909.5592	NaN	NaN	0.5181	0.8914	0.023	0.0214	0.0224	0.0218	0.02
0.0	0.0	0.0	-1075.3286	-1531.5592	NaN	NaN	0.5875	0.891	0.023	0.0215	0.0226	0.0219	0.0201
0.0	0.0	0.0	-684.3286	-1964.5592	NaN	NaN	0.7417	0.8905	0.023	0.0215	0.0228	0.022	0.0202
0.0	0.0	0.0	-1042.3286	-1478.5592	NaN	NaN	0.5865	0.8906	0.0229	0.0215	0.0229	0.0219	0.0203
0.0	0.0	0.0	-1419.3286	3424.4408	NaN	NaN	1.3	0.891	0.0228	0.0214	0.0229	0.0218	0.0202
0.0	0.0	0.0	-388.3286	1538.4408	NaN	NaN	1.3	0.8911	0.0228	0.0212	0.0229	0.0218	0.0202
0.0	0.0	0.0	-158.3286	-725.5592	NaN	NaN	0.8209	0.8919	0.0227	0.021	0.0227	0.0216	0.0201
0.0	0.0	0.0	1543.6714	-450.5592	NaN	NaN	-0.3	0.8921	0.0226	0.021	0.0226	0.0216	0.0201
0.0	0.0	0.0	-1946.3286	221.4408	NaN	NaN	-0.1284	0.892	0.0228	0.0209	0.0226	0.0217	0.0201
0.0	0.0	0.0	-1509.3286	201.4408	NaN	NaN	-0.154	0.8918	0.0229	0.021	0.0226	0.0217	0.0201
0.0	0.0	0.0	-874.3286	-324.5592	NaN	NaN	0.2707	0.8913	0.023	0.0211	0.0226	0.0217	0.0202
0.0	0.0	0.0	-216.3286	-1124.5592	NaN	NaN	0.8387	0.891	0.0231	0.0213	0.0227	0.0218	0.0202
0.0	0.0	0.0	-92.3286	937.4408	NaN	NaN	1.1093	0.8911	0.0229	0.0213	0.0228	0.0218	0.0202
0.0	0.0	0.0	1726.6714	1303.4408	NaN	NaN	0.4302	0.8913	0.0227	0.0213	0.0228	0.0219	0.0201
0.0	0.0	0.0	851.6714	1403.4408	NaN	NaN	0.6223	0.8912	0.0227	0.0213	0.0228	0.0219	0.0201
0.0	0.0	0.0	962.6714	82.4408	NaN	NaN	0.0789	0.891	0.0228	0.0214	0.0228	0.0219	0.0202
0.0	0.0	0.0	49.6714	-1184.5592	NaN	NaN	1.0438	0.8909	0.023	0.0213	0.0227	0.0219	0.0202
0.0	0.0	0.0	-2092.3286	-2075.5592	NaN	NaN	0.498	0.8908	0.023	0.0213	0.0227	0.0219	0.0203
0.0	0.0	0.0	-2049.3286	-182.5592	NaN	NaN	0.0818	0.8909	0.0228	0.0213	0.0228	0.0219	0.0203
0.0	0.0	0.0	837.6714	1623.4408	NaN	NaN	0.6596	0.8914	0.0225	0.0212	0.0228	0.0219	0.0202
0.0	0.0	0.0	-2356.3286	587.4408	NaN	NaN	-0.3	0.8915	0.0224	0.0211	0.0227	0.022	0.0202
0.0	0.0	0.0	-557.3286	-1441.5592	NaN	NaN	0.7212	0.8912	0.0226	0.0211	0.0227	0.0221	0.0203
0.0	0.0	0.0	-2252.3286	-628.5592	NaN	NaN	0.2182	0.8911	0.0227	0.0211	0.0227	0.022	0.0204
0.0	0.0	0.0	-2592.3286	-1917.5592	NaN	NaN	0.4252	0.891	0.0228	0.0211	0.0227	0.022	0.0204
0.0	0.0	0.0	-943.3286	-2477.5592	NaN	NaN	0.7242	0.891	0.0229	0.0212	0.0226	0.0219	0.0203
0.0	0.0	0.0	413.6714	-1612.5592	NaN	NaN	1.3	0.8909	0.0229	0.0212	0.0227	0.022	0.0203
0.0	0.0	0.0	-674.3286	-2564.5592	NaN	NaN	0.7918	0.8911	0.0228	0.0212	0.0227	0.022	0.0202
0.0	0.0	0.0	-172.3286	318.4408	NaN	NaN	1.3	0.8909	0.0229	0.0212	0.0229	0.0221	0.0201
0.0	0.0	0.0	653.6714	1466.4408	NaN	NaN	0.6917	0.8908	0.0229	0.0211	0.0229	0.0221	0.0201
0.0	0.0	0.0	535.6714	-710.5592	NaN	NaN	1.3	0.8905	0.023	0.0212	0.0229	0.0221	0.0203
0.0	0.0	0.0	-45.3286	-2519.5592	NaN	NaN	0.9823	0.8903	0.0232	0.0212	0.0229	0.0221	0.0203
0.0	0.0	0.0	-5.3286	-1678.5592	NaN	NaN	0.9968	0.8904	0.0233	0.0211	0.0228	0.022	0.0203
0.0	0.0	0.0	1072.6714	-3028.5592	NaN	NaN	1.3	0.8906	0.0233	0.0211	0.0228	0.022	0.0203
0.0	0.0	0.0	-123.3286	-408.5592	NaN	NaN	0.7681	0.8907	0.0233	0.021	0.0228	0.0219	0.0203
0.0	0.0	0.0	-412.3286	981.4408	NaN	NaN	1.3	0.8907	0.0233	0.021	0.0228	0.0219	0.0202
0.0	0.0	0.0	-1899.3286	502.4408	NaN	NaN	-0.3	0.8907	0.0234	0.021	0.0228	0.0218	0.0203
0.0	0.0	0.0	-66.3286	149.4408	NaN	NaN	1.3	0.8907	0.0234	0.021	0.0227	0.0218	0.0204
0.0	0.0	0.0	-936.3286	-2421.5592	NaN	NaN	0.7212	0.8905	0.0235	0.021	0.0226	0.0218	0.0205
0.0	0.0	0.0	-125.3286	-1478.5592	NaN	NaN	0.9219	0.8903	0.0235	0.0211	0.0226	0.0218	0.0206
0.0	0.0	0.0	795.6714	882.4408	NaN	NaN	0.5259	0.8905	0.0235	0.0211	0.0226	0.0218	0.0206
0.0	0.0	0.0	1850.6714	-3462.5592	NaN	NaN	1.3	0.8904	0.0235	0.0211	0.0226	0.0219	0.0206
0.0	0.0	0.0	-902.3286	-1217.5592	NaN	NaN	0.5744	0.8906	0.0234	0.0211	0.0225	0.0218	0.0206
0.0	0.0	0.0	464.6714	-1529.5592	NaN	NaN	1.3	0.8907	0.0233	0.0211	0.0225	0.0218	0.0206
0.0	0.0	0.0	-1595.3286	-108.5592	NaN	NaN	0.0637	0.8908	0.0232	0.0211	0.0225	0.0218	0.0206
0.0	0.0	0.0	-234.3286	-942.5592	NaN	NaN	0.8009	0.8907	0.0232	0.0212	0.0225	0.0218	0.0206
0.0	0.0	0.0	-627.3286	-702.5592	NaN	NaN	0.5283	0.8904	0.0232	0.0213	0.0225	0.0219	0.0206
0.0	0.0	0.0	-2508.3286	-946.5592	NaN	NaN	0.274	0.8905	0.0231	0.0213	0.0225	0.022	0.0206
0.0	0.0	0.0	248.6714	-2515.5592	NaN	NaN	1.1097	0.8904	0.023	0.0214	0.0226	0.022	0.0206
0.0	0.0	0.0	-1342.3286	-1322.5592	NaN	NaN	0.4963	0.8901	0.023	0.0215	0.0226	0.0221	0.0206
0.0	0.0	0.0	-819.3286	-1512.5592	NaN	NaN	0.6486	0.8903	0.023	0.0216	0.0225	0.0219	0.0206
0.0	0.0	0.0	-2843.3286	-3335.5592	NaN	NaN	0.5398	0.8903	0.0231	0.0217	0.0224	0.0219	0.0206
0.0	0.0	0.0	-3077.3286	1813.4408	NaN	NaN	-0.3	0.8905	0.0231	0.0219	0.0222	0.0216	0.0206
0.0	0.0	0.0	-1798.3286	-3987.5592	NaN	NaN	0.6892	0.8907	0.0231	0.0219	0.0221	0.0215	0.0206
0.0	0.0	0.0	-1492.3286	871.4408	NaN	NaN	-0.3	0.8908	0.0231	0.0218	0.022	0.0217	0.0207
0.0	0.0	0.0	808.6714	469.4408	NaN	NaN	0.3673	0.8905	0.0232	0.0217	0.022	0.0219	0.0207
0.0	0.0	0.0	-1051.3286	-928.5592	NaN	NaN	0.469	0.8901	0.0233	0.0218	0.0221	0.0219	0.0209
0.0	0.0	0.0	-891.3286	-1906.5592	NaN	NaN	0.6814	0.8898	0.0233	0.0219	0.0221	0.0219	0.0209
0.0	0.0	0.0	-2105.3286	605.4408	NaN	NaN	-0.3	0.8901	0.0234	0.0217	0.0221	0.0219	0.0209
0.0	0.0	0.0	-2631.3286	1363.4408	NaN	NaN	-0.3	0.8899	0.0233	0.0217	0.0221	0.022	0.0209
0.0	0.0	0.0	-2207.3286	1532.4408	NaN	NaN	-0.3	0.8898	0.0233	0.0217	0.0222	0.022	0.021
0.0	0.0	0.0	-1576.3286	194.4408	NaN	NaN	-0.1407	0.8891	0.0234	0.0219	0.0224	0.0221	0.0211
0.0	0.0	0.0	-1426.3286	-3140.5592	NaN	NaN	0.6877	0.8888	0.0234	0.0222	0.0225	0.0219	0.0212
0.0	0.0	0.0	-2333.3286	-1635.5592	NaN	NaN	0.4121	0.8893	0.0233	0.0221	0.0224	0.0218	0.0211
0.0	0.0	0.0	-2595.3286	-224.5592	NaN	NaN	0.0796	0.8896	0.0233	0.022	0.0223	0.0218	0.0211
0.0	0.0	0.0	-3206.3286	110.4408	NaN	NaN	-0.0357	0.8901	0.0232	0.0218	0.0222	0.0219	0.021
0.0	0.0	0.0	-1845.3286	1864.4408	NaN	NaN	1.3	0.89	0.0232	0.0216	0.0222	0.022	0.021
0.0	0.0	0.0	-471.3286	-22.5592	NaN	NaN	0.0457	0.8896	0.0232	0.0217	0.0222	0.0221	0.0211
0.0	0.0	0.0	-2908.3286	712.4408	NaN	NaN	-0.3	0.8895	0.0232	0.0217	0.0222	0.0221	0.0212
0.0	0.0	0.0	-1407.3286	-1735.5592	NaN	NaN	0.5522	0.8896	0.0232	0.0217	0.0222	0.0221	0.0212
0.0	0.0	0.0	-796.3286	-1768.5592	NaN	NaN	0.6895	0.8898	0.0231	0.0216	0.0222	0.0221	0.0212
0.0	0.0	0.0	-1213.3286	-1071.5592	NaN	NaN	0.469	0.89	0.023	0.0214	0.0222	0.0222	0.0212
0.0	0.0	0.0	92.6714	-1692.5592	NaN	NaN	1.0579	0.8898	0.023	0.0213	0.0223	0.0224	0.0212
0.0	0.0	0.0	-1733.3286	24.4408	NaN	NaN	-0.0143	0.8897	0.023	0.0213	0.0223	0.0225	0.0212
0.0	0.0	0.0	-1366.3286	-1882.5592	NaN	NaN	0.5794	0.8897	0.023	0.0214	0.0223	0.0223	0.0213
0.0	0.0	0.0	-2339.3286	-3387.5592	NaN	NaN	0.5915	0.89	0.0229	0.0214	0.0222	0.0223	0.0212
0.0	0.0	0.0	962.6714	-1648.5592	NaN	NaN	1.3	0.8901	0.0229	0.0212	0.0222	0.0225	0.0211
0.0	0.0	0.0	-671.3286	-250.5592	NaN	NaN	0.2718	0.8901	0.0228	0.0211	0.0221	0.0226	0.0213
0.0	0.0	0.0	-1518.3286	1323.4408	NaN	NaN	-0.3	0.8901	0.0227	0.021	0.0221	0.0227	0.0213
0.0	0.0	0.0	853.6714	-457.5592	NaN	NaN	-0.3	0.8903	0.0226	0.0209	0.0221	0.0228	0.0213
0.0	0.0	0.0	-3745.3286	-221.5592	NaN	NaN	0.0559	0.8904	0.0225	0.0209	0.0221	0.0228	0.0213
0.0	0.0	0.0	-926.3286	1980.4408	NaN	NaN	1.3	0.8905	0.0225	0.0208	0.0221	0.0228	0.0213
0.0	0.0	0.0	-2030.3286	-1069.5592	NaN	NaN	0.345	0.8907	0.0225	0.0209	0.0221	0.0226	0.0212
0.0	0.0	0.0	-2035.3286	-376.5592	NaN	NaN	0.1561	0.8907	0.0225	0.0209	0.0222	0.0226	0.0211
0.0	0.0	0.0	-1708.3286	-242.5592	NaN	NaN	0.1243	0.8913	0.0224	0.0208	0.0222	0.0224	0.0209
0.0	0.0	0.0	-1629.3286	1874.4408	NaN	NaN	1.3	0.8915	0.0223	0.0207	0.0222	0.0224	0.0209
0.0	0.0	0.0	-1452.3286	-2801.5592	NaN	NaN	0.6586	0.8916	0.0222	0.0208	0.0222	0.0223	0.0209
0.0	0.0	0.0	-1487.3286	2433.4408	NaN	NaN	1.3	0.8916	0.0222	0.0208	0.0222	0.0223	0.0208
0.0	0.0	0.0	-2333.3286	-165.5592	NaN	NaN	0.0663	0.8911	0.0223	0.021	0.0224	0.0223	0.0209
0.0	0.0	0.0	-1382.3286	-1299.5592	NaN	NaN	0.4846	0.8912	0.0224	0.0211	0.0223	0.0222	0.0209
0.0	0.0	0.0	-831.3286	-3712.5592	NaN	NaN	0.817	0.8908	0.0224	0.0213	0.0224	0.0221	0.0209
0.0	0.0	0.0	-137.3286	-1663.5592	NaN	NaN	0.9237	0.891	0.0224	0.0212	0.0224	0.0221	0.0209
0.0	0.0	0.0	-371.3286	-777.5592	NaN	NaN	0.6768	0.8909	0.0224	0.0211	0.0224	0.0223	0.0209
0.0	0.0	0.0	-835.3286	-890.5592	NaN	NaN	0.516	0.8905	0.0224	0.0212	0.0224	0.0224	0.021
0.0	0.0	0.0	-450.3286	-1109.5592	NaN	NaN	0.7113	0.8904	0.0225	0.0212	0.0224	0.0225	0.0211
0.0	0.0	0.0	-2661.3286	-3338.5592	NaN	NaN	0.5564	0.8905	0.0225	0.0212	0.0224	0.0224	0.0211
0.0	0.0	0.0	161.6714	-695.5592	NaN	NaN	1.3	0.8907	0.0224	0.021	0.0223	0.0225	0.0211
0.0	0.0	0.0	-1540.3286	1497.4408	NaN	NaN	-0.3	0.8903	0.0224	0.0211	0.0225	0.0226	0.0211
0.0	0.0	0.0	-1567.3286	-595.5592	NaN	NaN	0.2754	0.89	0.0226	0.0213	0.0225	0.0226	0.021
0.0	0.0	0.0	-3084.3286	-1259.5592	NaN	NaN	0.29	0.8899	0.0226	0.0215	0.0226	0.0224	0.021
0.0	0.0	0.0	-903.3286	-323.5592	NaN	NaN	0.2637	0.8899	0.0227	0.0216	0.0226	0.0223	0.021
0.0	0.0	0.0	-3552.3286	-2919.5592	NaN	NaN	0.4511	0.8899	0.0225	0.0217	0.0226	0.0222	0.0211
0.0	0.0	0.0	-2766.3286	-1110.5592	NaN	NaN	0.2865	0.8899	0.0225	0.0216	0.0226	0.0223	0.0211
0.0	0.0	0.0	-2301.3286	-509.5592	NaN	NaN	0.1813	0.8897	0.0225	0.0217	0.0226	0.0223	0.0211
0.0	0.0	0.0	-2857.3286	1359.4408	NaN	NaN	-0.3	0.8898	0.0225	0.0217	0.0226	0.0223	0.0212
0.0	0.0	0.0	-600.3286	-4700.5592	NaN	NaN	0.8867	0.8896	0.0224	0.0218	0.0225	0.0223	0.0213
0.0	0.0	0.0	-3420.3286	1011.4408	NaN	NaN	-0.3	0.89	0.0223	0.0217	0.0224	0.0224	0.0212
0.0	0.0	0.0	-1406.3286	90.4408	NaN	NaN	-0.0687	0.89	0.0222	0.0217	0.0223	0.0225	0.0213
0.0	0.0	0.0	-1850.3286	-1661.5592	NaN	NaN	0.4731	0.89	0.0222	0.0217	0.0223	0.0225	0.0214
0.0	0.0	0.0	-1666.3286	-1904.5592	NaN	NaN	0.5334	0.8898	0.0222	0.0217	0.0222	0.0226	0.0215
0.0	0.0	0.0	-1975.3286	-657.5592	NaN	NaN	0.2497	0.8898	0.0222	0.0216	0.0222	0.0226	0.0216
0.0	0.0	0.0	-967.3286	-2399.5592	NaN	NaN	0.7127	0.8897	0.0221	0.0215	0.0221	0.0228	0.0218
0.0	0.0	0.0	-2133.3286	994.4408	NaN	NaN	-0.3	0.8898	0.022	0.0213	0.0221	0.023	0.0219
0.0	0.0	0.0	-666.3286	172.4408	NaN	NaN	-0.3	0.8895	0.0219	0.0212	0.0221	0.0232	0.022
0.0	0.0	0.0	-1909.3286	-155.5592	NaN	NaN	0.0753	0.8895	0.0219	0.0213	0.0221	0.0231	0.022
0.0	0.0	0.0	-1952.3286	-2848.5592	NaN	NaN	0.5933	0.8893	0.022	0.0214	0.0222	0.0231	0.022
0.0	0.0	0.0	-3812.3286	-2904.5592	NaN	NaN	0.4324	0.8897	0.0219	0.0214	0.0221	0.0229	0.022
0.0	0.0	0.0	-1038.3286	646.4408	NaN	NaN	-0.3	0.8904	0.0216	0.021	0.022	0.023	0.022
0.0	0.0	0.0	-2477.3286	818.4408	NaN	NaN	-0.3	0.8908	0.0214	0.0209	0.022	0.023	0.022
0.0	0.0	0.0	-1973.3286	-1356.5592	NaN	NaN	0.4074	0.8913	0.0211	0.0207	0.0218	0.023	0.022
0.0	0.0	0.0	-1801.3286	-1723.5592	NaN	NaN	0.489	0.8914	0.0211	0.0207	0.0219	0.0231	0.0219
0.0	0.0	0.0	-776.3286	648.4408	NaN	NaN	-0.3	0.8915	0.0211	0.0206	0.0218	0.023	0.022
0.0	0.0	0.0	-3095.3286	-1512.5592	NaN	NaN	0.3283	0.892	0.021	0.0206	0.0217	0.0228	0.0219
0.0	0.0	0.0	-2817.3286	-3297.5592	NaN	NaN	0.5393	0.8925	0.0208	0.0205	0.0216	0.0227	0.0218
0.0	0.0	0.0	-3543.3286	-642.5592	NaN	NaN	0.1535	0.8935	0.0205	0.0203	0.0214	0.0226	0.0217
0.0	0.0	0.0	-1981.3286	397.4408	NaN	NaN	-0.2509	0.8941	0.0202	0.02	0.0213	0.0228	0.0217
0.0	0.0	0.0	-1809.3286	1985.4408	NaN	NaN	1.3	0.8945	0.0201	0.0198	0.0212	0.0228	0.0216
0.0	0.0	0.0	-2106.3286	-308.5592	NaN	NaN	0.1278	0.8943	0.0203	0.0198	0.0212	0.0228	0.0216
0.0	0.0	0.0	-1878.3286	-1552.5592	NaN	NaN	0.4525	0.8948	0.0203	0.0198	0.021	0.0226	0.0215
0.0	0.0	0.0	-987.3286	-748.5592	NaN	NaN	0.4312	0.8952	0.0201	0.0197	0.0209	0.0226	0.0214
0.0	0.0	0.0	-57.3286	-1486.5592	NaN	NaN	0.9629	0.8956	0.02	0.0196	0.0208	0.0226	0.0214
0.0	0.0	0.0	-2010.3286	-713.5592	NaN	NaN	0.262	0.8958	0.0199	0.0195	0.0208	0.0227	0.0214
0.0	0.0	0.0	-1429.3286	-1062.5592	NaN	NaN	0.4264	0.8956	0.02	0.0195	0.0208	0.0227	0.0214
0.0	0.0	0.0	-1563.3286	1495.4408	NaN	NaN	-0.3	0.8951	0.0201	0.0196	0.0209	0.0229	0.0214
0.0	0.0	0.0	-3066.3286	2069.4408	NaN	NaN	-0.3	0.8955	0.0201	0.0195	0.0207	0.0228	0.0214
0.0	0.0	0.0	-1581.3286	-2606.5592	NaN	NaN	0.6224	0.8953	0.0202	0.0196	0.0208	0.0228	0.0213
0.0	0.0	0.0	-2267.3286	2358.4408	NaN	NaN	1.3	0.8952	0.0202	0.0196	0.0208	0.0228	0.0213
0.0	0.0	0.0	-2151.3286	-766.5592	NaN	NaN	0.2627	0.8949	0.0203	0.0197	0.0209	0.0228	0.0214
0.0	0.0	0.0	-1071.3286	4.4408	NaN	NaN	-0.0042	0.8951	0.0202	0.0197	0.0208	0.0228	0.0213
0.0	0.0	0.0	-43.3286	-403.5592	NaN	NaN	0.903	0.8947	0.0203	0.0197	0.0209	0.0229	0.0214
0.0	0.0	0.0	-2957.3286	-138.5592	NaN	NaN	0.0448	0.8948	0.0204	0.0198	0.0209	0.0228	0.0213
0.0	0.0	0.0	-3292.3286	-97.5592	NaN	NaN	0.0288	0.8944	0.0204	0.0199	0.021	0.0229	0.0214
0.0	0.0	0.0	-3660.3286	1391.4408	NaN	NaN	-0.3	0.8942	0.0205	0.02	0.0211	0.0229	0.0214
0.0	0.0	0.0	-2764.3286	1372.4408	NaN	NaN	-0.3	0.8937	0.0207	0.0202	0.0212	0.0228	0.0215
0.0	0.0	0.0	-2063.3286	-2417.5592	NaN	NaN	0.5395	0.8935	0.0207	0.0203	0.0213	0.0226	0.0215
0.0	0.0	0.0	-4015.3286	-654.5592	NaN	NaN	0.1402	0.8933	0.0207	0.0204	0.0214	0.0226	0.0215
0.0	0.0	0.0	-2690.3286	1946.4408	NaN	NaN	-0.3	0.8932	0.0206	0.0203	0.0214	0.0228	0.0216
0.0	0.0	0.0	-2478.3286	-483.5592	NaN	NaN	0.1633	0.8934	0.0205	0.0202	0.0214	0.0229	0.0217
0.0	0.0	0.0	-3082.3286	1023.4408	NaN	NaN	-0.3	0.8928	0.0206	0.0204	0.0215	0.023	0.0218
0.0	0.0	0.0	-3449.3286	2325.4408	NaN	NaN	-0.3	0.8924	0.0207	0.0206	0.0215	0.0229	0.0218
0.0	0.0	0.0	-3275.3286	-1510.5592	NaN	NaN	0.3156	0.8918	0.0209	0.0208	0.0217	0.0228	0.022
0.0	0.0	0.0	-3376.3286	-1875.5592	NaN	NaN	0.3571	0.8916	0.021	0.0209	0.0217	0.0228	0.022
0.0	0.0	0.0	-1778.3286	-117.5592	NaN	NaN	0.062	0.8912	0.0211	0.0209	0.0218	0.0229	0.022
0.0	0.0	0.0	-2231.3286	-1830.5592	NaN	NaN	0.4507	0.891	0.0212	0.0209	0.0219	0.023	0.0221
0.0	0.0	0.0	-2281.3286	-1615.5592	NaN	NaN	0.4146	0.8908	0.0211	0.0208	0.0219	0.0231	0.0222
0.0	0.0	0.0	-1460.3286	-1919.5592	NaN	NaN	0.5679	0.8907	0.0212	0.0208	0.022	0.0231	0.0223
0.0	0.0	0.0	-2741.3286	-2056.5592	NaN	NaN	0.4286	0.8906	0.0212	0.0208	0.0219	0.0231	0.0224
0.0	0.0	0.0	-2122.3286	-3163.5592	NaN	NaN	0.5985	0.8906	0.0212	0.0207	0.0219	0.0232	0.0224
0.0	0.0	0.0	-2908.3286	274.4408	NaN	NaN	-0.1042	0.8905	0.0212	0.0205	0.022	0.0234	0.0224
0.0	0.0	0.0	-1602.3286	-1202.5592	NaN	NaN	0.4287	0.8904	0.0212	0.0204	0.022	0.0235	0.0224
0.0	0.0	0.0	-1529.3286	-627.5592	NaN	NaN	0.291	0.8908	0.0211	0.0203	0.0219	0.0235	0.0223
0.0	0.0	0.0	-1761.3286	-1491.5592	NaN	NaN	0.4585	0.8906	0.0213	0.0203	0.0219	0.0236	0.0223
0.0	0.0	0.0	-602.3286	844.4408	NaN	NaN	1.3	0.8907	0.0213	0.0203	0.0219	0.0237	0.0222
0.0	0.0	0.0	-1242.3286	-1038.5592	NaN	NaN	0.4553	0.8911	0.0212	0.0201	0.0218	0.0237	0.0221
0.0	0.0	0.0	-3598.3286	552.4408	NaN	NaN	-0.1814	0.8913	0.0212	0.02	0.0218	0.0237	0.022
0.0	0.0	0.0	-3409.3286	-105.5592	NaN	NaN	0.03	0.8917	0.0211	0.0199	0.0218	0.0236	0.0219
0.0	0.0	0.0	-2703.3286	1687.4408	NaN	NaN	-0.3	0.8926	0.0209	0.0197	0.0216	0.0235	0.0217
0.0	0.0	0.0	-1578.3286	-1148.5592	NaN	NaN	0.4212	0.8935	0.0207	0.0196	0.0215	0.0232	0.0215
0.0	0.0	0.0	-2907.3286	92.4408	NaN	NaN	-0.0328	0.8937	0.0207	0.0197	0.0214	0.0231	0.0215
0.0	0.0	0.0	-2734.3286	1396.4408	NaN	NaN	-0.3	0.8938	0.0206	0.0196	0.0214	0.023	0.0215
0.0	0.0	0.0	-1438.3286	-1292.5592	NaN	NaN	0.4733	0.8944	0.0204	0.0195	0.0213	0.023	0.0215
0.0	0.0	0.0	-582.3286	-849.5592	NaN	NaN	0.5933	0.8944	0.0204	0.0194	0.0212	0.0231	0.0215
0.0	0.0	0.0	-2718.3286	-267.5592	NaN	NaN	0.0896	0.8941	0.0204	0.0195	0.0213	0.0231	0.0216
0.0	0.0	0.0	-1836.3286	-1649.5592	NaN	NaN	0.4732	0.8945	0.0203	0.0195	0.0211	0.023	0.0216
0.0	0.0	0.0	-942.3286	-361.5592	NaN	NaN	0.2773	0.8945	0.0203	0.0194	0.0211	0.023	0.0217
0.0	0.0	0.0	-2660.3286	-2591.5592	NaN	NaN	0.4935	0.8947	0.0202	0.0195	0.0211	0.0229	0.0216
0.0	0.0	0.0	-2447.3286	319.4408	NaN	NaN	-0.1501	0.8946	0.0203	0.0196	0.0211	0.0229	0.0216
0.0	0.0	0.0	-2665.3286	-3094.5592	NaN	NaN	0.5373	0.8944	0.0203	0.0197	0.0211	0.0229	0.0216
0.0	0.0	0.0	-1225.3286	820.4408	NaN	NaN	-0.3	0.8942	0.0204	0.0198	0.0211	0.0229	0.0216
0.0	0.0	0.0	-3789.3286	-1820.5592	NaN	NaN	0.3245	0.8941	0.0205	0.0199	0.0211	0.0228	0.0217
0.0	0.0	0.0	-3744.3286	424.4408	NaN	NaN	-0.1278	0.8941	0.0205	0.0198	0.0211	0.0228	0.0217
0.0	0.0	0.0	-2484.3286	214.4408	NaN	NaN	-0.0945	0.894	0.0204	0.0197	0.0211	0.0229	0.0218
0.0	0.0	0.0	-2293.3286	2262.4408	NaN	NaN	-0.3	0.8934	0.0205	0.0198	0.0212	0.0233	0.0218
0.0	0.0	0.0	-1348.3286	1882.4408	NaN	NaN	1.3	0.8937	0.0206	0.0198	0.0212	0.023	0.0217
0.0	0.0	0.0	-3624.3286	-784.5592	NaN	NaN	0.1779	0.8937	0.0206	0.02	0.0212	0.0228	0.0217
0.0	0.0	0.0	-722.3286	-530.5592	NaN	NaN	0.4235	0.8931	0.0208	0.0201	0.0214	0.0228	0.0218
0.0	0.0	0.0	-3268.3286	-2287.5592	NaN	NaN	0.4117	0.8929	0.0209	0.0203	0.0215	0.0226	0.0218
0.0	0.0	0.0	-2542.3286	434.4408	NaN	NaN	-0.2061	0.893	0.0209	0.0202	0.0215	0.0226	0.0219
0.0	0.0	0.0	237.6714	-1443.5592	NaN	NaN	1.1971	0.8927	0.0209	0.0202	0.0217	0.0226	0.0219
0.0	0.0	0.0	-1673.3286	-565.5592	NaN	NaN	0.2526	0.8928	0.0208	0.0201	0.0216	0.0227	0.022
0.0	0.0	0.0	-4331.3286	686.4408	NaN	NaN	-0.1883	0.8928	0.0208	0.0201	0.0216	0.0226	0.0221
0.0	0.0	0.0	-1867.3286	-1893.5592	NaN	NaN	0.5035	0.8927	0.0208	0.0202	0.0216	0.0226	0.0221
0.0	0.0	0.0	-2851.3286	1726.4408	NaN	NaN	-0.3	0.8924	0.0209	0.0202	0.0217	0.0226	0.0222
0.0	0.0	0.0	-3344.3286	-3414.5592	NaN	NaN	0.5052	0.8926	0.0209	0.0204	0.0217	0.0223	0.0221
0.0	0.0	0.0	-2215.3286	-1893.5592	NaN	NaN	0.4608	0.8927	0.0209	0.0204	0.0216	0.0222	0.0221
0.0	0.0	0.0	-3167.3286	-1782.5592	NaN	NaN	0.3601	0.8924	0.021	0.0203	0.0218	0.0223	0.0223
0.0	0.0	0.0	-2024.3286	-2113.5592	NaN	NaN	0.5108	0.8928	0.0208	0.0201	0.0216	0.0224	0.0223
0.0	0.0	0.0	-2139.3286	674.4408	NaN	NaN	-0.3	0.8922	0.0208	0.02	0.0217	0.0227	0.0225
0.0	0.0	0.0	-936.3286	-2932.5592	NaN	NaN	0.758	0.8925	0.0208	0.02	0.0216	0.0226	0.0225
0.0	0.0	0.0	-2377.3286	-884.5592	NaN	NaN	0.2712	0.8928	0.0208	0.02	0.0215	0.0225	0.0224
0.0	0.0	0.0	-2609.3286	-1107.5592	NaN	NaN	0.298	0.8931	0.0208	0.02	0.0215	0.0223	0.0223
0.0	0.0	0.0	-3328.3286	-300.5592	NaN	NaN	0.0828	0.8934	0.0207	0.02	0.0214	0.0223	0.0222
0.0	0.0	0.0	-1523.3286	1132.4408	NaN	NaN	-0.3	0.8928	0.0208	0.0201	0.0214	0.0226	0.0223
0.0	0.0	0.0	-1544.3286	-709.5592	NaN	NaN	0.3148	0.8929	0.0208	0.02	0.0214	0.0227	0.0223
0.0	0.0	0.0	-653.3286	-677.5592	NaN	NaN	0.5091	0.8922	0.0211	0.0202	0.0215	0.0228	0.0222
0.0	0.0	0.0	-1788.3286	-1126.5592	NaN	NaN	0.3865	0.8923	0.0212	0.0202	0.0215	0.0227	0.0221
0.0	0.0	0.0	-2294.3286	-1496.5592	NaN	NaN	0.3948	0.8921	0.0213	0.0204	0.0215	0.0227	0.0221
0.0	0.0	0.0	-2904.3286	731.4408	NaN	NaN	-0.3	0.8926	0.0211	0.0204	0.0214	0.0226	0.022
0.0	0.0	0.0	-1045.3286	-957.5592	NaN	NaN	0.4781	0.8927	0.0209	0.0204	0.0214	0.0225	0.022
0.0	0.0	0.0	-2913.3286	-1269.5592	NaN	NaN	0.3035	0.8927	0.0209	0.0204	0.0215	0.0225	0.022
0.0	0.0	0.0	-415.3286	2664.4408	NaN	NaN	1.1847	0.8925	0.0209	0.0203	0.0216	0.0226	0.0221
0.0	0.0	0.0	-3271.3286	-1182.5592	NaN	NaN	0.2655	0.8928	0.0208	0.0204	0.0215	0.0224	0.0221
0.0	0.0	0.0	-1058.3286	-158.5592	NaN	NaN	0.1303	0.8928	0.0207	0.0204	0.0215	0.0225	0.0221
0.0	0.0	0.0	-1545.3286	81.4408	NaN	NaN	-0.0556	0.893	0.0206	0.0204	0.0215	0.0224	0.0221
0.0	0.0	0.0	-2438.3286	91.4408	NaN	NaN	-0.039	0.8928	0.0207	0.0205	0.0215	0.0224	0.0221
0.0	0.0	0.0	447.6714	-1666.5592	NaN	NaN	1.3	0.8927	0.0207	0.0206	0.0216	0.0224	0.022
0.0	0.0	0.0	-1938.3286	-660.5592	NaN	NaN	0.2542	0.8918	0.0209	0.0208	0.0218	0.0225	0.0222
0.0	0.0	0.0	-2059.3286	-3053.5592	NaN	NaN	0.5972	0.8923	0.0208	0.0208	0.0218	0.0222	0.0222
0.0	0.0	0.0	-1838.3286	-983.5592	NaN	NaN	0.3485	0.8926	0.0207	0.0206	0.0218	0.0221	0.0222
0.0	0.0	0.0	-1683.3286	-2335.5592	NaN	NaN	0.5811	0.8928	0.0205	0.0205	0.0218	0.0221	0.0223
0.0	0.0	0.0	-2099.3286	4674.4408	NaN	NaN	1.3	0.8934	0.0203	0.0202	0.0216	0.0222	0.0222
0.0	0.0	0.0	-2371.3286	-447.5592	NaN	NaN	0.1588	0.8928	0.0205	0.0204	0.0218	0.0223	0.0223
0.0	0.0	0.0	-725.3286	-563.5592	NaN	NaN	0.4372	0.8928	0.0207	0.0204	0.0217	0.0222	0.0222
0.0	0.0	0.0	-1532.3286	-2392.5592	NaN	NaN	0.6096	0.8921	0.0209	0.0208	0.0219	0.0222	0.0222
0.0	0.0	0.0	826.6714	-1492.5592	NaN	NaN	1.3	0.8922	0.021	0.0208	0.0218	0.022	0.0222
0.0	0.0	0.0	-3418.3286	-3095.5592	NaN	NaN	0.4752	0.8921	0.0209	0.0209	0.0218	0.022	0.0223
0.0	0.0	0.0	-1543.3286	-1524.5592	NaN	NaN	0.4969	0.8933	0.0206	0.0206	0.0216	0.0219	0.022
0.0	0.0	0.0	-1491.3286	-64.5592	NaN	NaN	0.0415	0.8934	0.0204	0.0206	0.0215	0.022	0.0222
0.0	0.0	0.0	-2151.3286	335.4408	NaN	NaN	-0.1847	0.8929	0.0205	0.0207	0.0215	0.0222	0.0222
0.0	0.0	0.0	-3196.3286	728.4408	NaN	NaN	-0.2952	0.8926	0.0207	0.0208	0.0215	0.0222	0.0222
0.0	0.0	0.0	-3522.3286	-714.5592	NaN	NaN	0.1687	0.8913	0.0213	0.0212	0.0217	0.0223	0.0223
0.0	0.0	0.0	-2374.3286	-1824.5592	NaN	NaN	0.4345	0.8913	0.0214	0.0213	0.0216	0.0221	0.0223
0.0	0.0	0.0	-3076.3286	-1710.5592	NaN	NaN	0.3573	0.8918	0.0211	0.0212	0.0216	0.022	0.0223
0.0	0.0	0.0	-2697.3286	201.4408	NaN	NaN	-0.0807	0.893	0.0208	0.0209	0.0213	0.022	0.022
0.0	0.0	0.0	-1699.3286	3563.4408	NaN	NaN	1.3	0.8927	0.0206	0.021	0.0212	0.0222	0.0222
0.0	0.0	0.0	-2653.3286	1920.4408	NaN	NaN	-0.3	0.8922	0.0207	0.0212	0.0212	0.0224	0.0222
0.0	0.0	0.0	-1603.3286	2847.4408	NaN	NaN	1.3	0.8918	0.0209	0.0213	0.0213	0.0225	0.0223
0.0	0.0	0.0	-4333.3286	441.4408	NaN	NaN	-0.1134	0.8913	0.0212	0.0213	0.0213	0.0225	0.0223
0.0	0.0	0.0	-1760.3286	-208.5592	NaN	NaN	0.1059	0.8912	0.0213	0.0213	0.0214	0.0225	0.0223
0.0	0.0	0.0	-1886.3286	31.4408	NaN	NaN	-0.017	0.8912	0.0213	0.0212	0.0215	0.0224	0.0224
0.0	0.0	0.0	-1012.3286	1136.4408	NaN	NaN	1.3	0.8917	0.0211	0.021	0.0215	0.0223	0.0223
0.0	0.0	0.0	-2887.3286	1518.4408	NaN	NaN	-0.3	0.8919	0.0211	0.0209	0.0215	0.0222	0.0223
0.0	0.0	0.0	-3645.3286	-1771.5592	NaN	NaN	0.327	0.8925	0.021	0.0208	0.0215	0.022	0.0223
0.0	0.0	0.0	-1109.3286	-577.5592	NaN	NaN	0.3424	0.8929	0.0207	0.0207	0.0214	0.022	0.0223
0.0	0.0	0.0	-3574.3286	700.4408	NaN	NaN	-0.2437	0.8933	0.0205	0.0206	0.0214	0.022	0.0223
0.0	0.0	0.0	-2975.3286	1033.4408	NaN	NaN	-0.3	0.894	0.0202	0.0205	0.0212	0.0219	0.0223
0.0	0.0	0.0	-1813.3286	-1429.5592	NaN	NaN	0.4408	0.8937	0.0203	0.0204	0.0214	0.022	0.0223
0.0	0.0	0.0	-2354.3286	1626.4408	NaN	NaN	-0.3	0.8938	0.0203	0.0204	0.0213	0.0219	0.0222
0.0	0.0	0.0	-2061.3286	-1203.5592	NaN	NaN	0.3686	0.8936	0.0204	0.0204	0.0214	0.0219	0.0222
0.0	0.0	0.0	-1294.3286	1106.4408	NaN	NaN	-0.3	0.894	0.0203	0.0204	0.0214	0.0218	0.0221
0.0	0.0	0.0	-2226.3286	-1596.5592	NaN	NaN	0.4176	0.8939	0.0204	0.0204	0.0214	0.0218	0.0221
0.0	0.0	0.0	-2302.3286	-2682.5592	NaN	NaN	0.5381	0.8943	0.0203	0.0204	0.0214	0.0216	0.0219
0.0	0.0	0.0	-2733.3286	650.4408	NaN	NaN	-0.3	0.8945	0.0203	0.0203	0.0214	0.0216	0.0219
0.0	0.0	0.0	-2674.3286	616.4408	NaN	NaN	-0.2996	0.8944	0.0203	0.0204	0.0214	0.0217	0.0219
0.0	0.0	0.0	-3837.3286	-607.5592	NaN	NaN	0.1367	0.8944	0.0203	0.0203	0.0214	0.0217	0.0219
0.0	0.0	0.0	-3146.3286	-194.5592	NaN	NaN	0.0582	0.8944	0.0204	0.0204	0.0213	0.0217	0.0218
0.0	0.0	0.0	393.6714	-651.5592	NaN	NaN	1.3	0.8948	0.0203	0.0204	0.0212	0.0216	0.0217
0.0	0.0	0.0	-2377.3286	2782.4408	NaN	NaN	1.3	0.8951	0.0202	0.0205	0.0211	0.0215	0.0216
0.0	0.0	0.0	-1432.3286	-1883.5592	NaN	NaN	0.568	0.8948	0.0204	0.0205	0.0212	0.0215	0.0216
0.0	0.0	0.0	-3240.3286	372.4408	NaN	NaN	-0.1299	0.8946	0.0206	0.0205	0.0212	0.0215	0.0216
0.0	0.0	0.0	-1018.3286	-976.5592	NaN	NaN	0.4895	0.8942	0.0207	0.0205	0.0213	0.0216	0.0218
0.0	0.0	0.0	-1202.3286	1051.4408	NaN	NaN	-0.3	0.8944	0.0206	0.0204	0.0212	0.0216	0.0217
0.0	0.0	0.0	-3406.3286	-879.5592	NaN	NaN	0.2052	0.8939	0.0207	0.0205	0.0213	0.0217	0.0218
0.0	0.0	0.0	-3011.3286	2025.4408	NaN	NaN	-0.3	0.8944	0.0206	0.0204	0.0212	0.0217	0.0217
0.0	0.0	0.0	939.6714	1462.4408	NaN	NaN	0.6088	0.8941	0.0207	0.0205	0.0213	0.0218	0.0217
0.0	0.0	0.0	-3082.3286	472.4408	NaN	NaN	-0.181	0.8942	0.0208	0.0205	0.0213	0.0216	0.0216
0.0	0.0	0.0	-2602.3286	-852.5592	NaN	NaN	0.2468	0.8943	0.0208	0.0205	0.0213	0.0215	0.0215
0.0	0.0	0.0	775.6714	1413.4408	NaN	NaN	0.6457	0.8944	0.0208	0.0204	0.0213	0.0215	0.0215
0.0	0.0	0.0	-2769.3286	-1580.5592	NaN	NaN	0.3634	0.8944	0.0208	0.0203	0.0214	0.0216	0.0215
0.0	0.0	0.0	-2336.3286	1550.4408	NaN	NaN	-0.3	0.8947	0.0206	0.0203	0.0214	0.0216	0.0215
0.0	0.0	0.0	-2386.3286	4173.4408	NaN	NaN	1.3	0.8945	0.0206	0.0203	0.0215	0.0217	0.0214
0.0	0.0	0.0	-3046.3286	724.4408	NaN	NaN	-0.3	0.8944	0.0207	0.0203	0.0216	0.0216	0.0214
0.0	0.0	0.0	-3764.3286	-2494.5592	NaN	NaN	0.3986	0.8931	0.0211	0.0208	0.022	0.0215	0.0215
0.0	0.0	0.0	-1351.3286	-3178.5592	NaN	NaN	0.7017	0.8931	0.0212	0.0209	0.022	0.0214	0.0213
0.0	0.0	0.0	-2.3286	-3129.5592	NaN	NaN	0.9993	0.8936	0.021	0.0209	0.0219	0.0213	0.0213
0.0	0.0	0.0	-1791.3286	-2914.5592	NaN	NaN	0.6193	0.8938	0.0209	0.0209	0.0218	0.0213	0.0213
0.0	0.0	0.0	-3193.3286	67.4408	NaN	NaN	-0.0216	0.8946	0.0207	0.0206	0.0216	0.0213	0.0212
0.0	0.0	0.0	-842.3286	-1975.5592	NaN	NaN	0.7011	0.8947	0.0206	0.0206	0.0215	0.0213	0.0213
0.0	0.0	0.0	-869.3286	658.4408	NaN	NaN	-0.3	0.8949	0.0204	0.0205	0.0214	0.0214	0.0213
0.0	0.0	0.0	30.6714	1000.4408	NaN	NaN	0.9703	0.8946	0.0206	0.0206	0.0214	0.0215	0.0214
0.0	0.0	0.0	-1613.3286	-107.5592	NaN	NaN	0.0625	0.8939	0.0209	0.0207	0.0215	0.0214	0.0214
0.0	0.0	0.0	-2726.3286	-684.5592	NaN	NaN	0.2007	0.8938	0.021	0.0208	0.0216	0.0214	0.0214
0.0	0.0	0.0	-395.3286	-1640.5592	NaN	NaN	0.8058	0.8942	0.0209	0.0207	0.0215	0.0213	0.0213
0.0	0.0	0.0	-3997.3286	211.4408	NaN	NaN	-0.0558	0.8935	0.0211	0.0209	0.0216	0.0214	0.0214
0.0	0.0	0.0	-1759.3286	1399.4408	NaN	NaN	-0.3	0.894	0.021	0.0207	0.0216	0.0214	0.0213
0.0	0.0	0.0	-1729.3286	-896.5592	NaN	NaN	0.3414	0.8932	0.0213	0.0209	0.0217	0.0215	0.0215
0.0	0.0	0.0	-3430.3286	-1417.5592	NaN	NaN	0.2924	0.8935	0.0213	0.0209	0.0216	0.0214	0.0213
0.0	0.0	0.0	1498.6714	1812.4408	NaN	NaN	0.5474	0.8947	0.0209	0.0207	0.0214	0.0213	0.0211
0.0	0.0	0.0	-715.3286	-1145.5592	NaN	NaN	0.6156	0.8939	0.0211	0.0208	0.0215	0.0214	0.0213
0.0	0.0	0.0	1763.6714	469.4408	NaN	NaN	0.2102	0.8943	0.021	0.0207	0.0214	0.0214	0.0211
0.0	0.0	0.0	-2053.3286	-846.5592	NaN	NaN	0.2919	0.8931	0.0214	0.0209	0.0216	0.0215	0.0214
0.0	0.0	0.0	-2192.3286	-902.5592	NaN	NaN	0.2916	0.8933	0.0213	0.0209	0.0216	0.0215	0.0214
0.0	0.0	0.0	-3797.3286	1255.4408	NaN	NaN	-0.3	0.8934	0.0213	0.0208	0.0216	0.0215	0.0215
0.0	0.0	0.0	-2907.3286	-1143.5592	NaN	NaN	0.2823	0.8929	0.0214	0.0209	0.0217	0.0216	0.0215
0.0	0.0	0.0	-2021.3286	1555.4408	NaN	NaN	-0.3	0.8934	0.0212	0.0209	0.0216	0.0216	0.0214
0.0	0.0	0.0	-973.3286	1233.4408	NaN	NaN	1.3	0.893	0.0213	0.021	0.0216	0.0216	0.0214
0.0	0.0	0.0	-2493.3286	-2367.5592	NaN	NaN	0.4871	0.8922	0.0216	0.0215	0.0218	0.0215	0.0216
0.0	0.0	0.0	-2746.3286	-2388.5592	NaN	NaN	0.4652	0.892	0.0216	0.0216	0.0218	0.0214	0.0216
0.0	0.0	0.0	-1565.3286	-2664.5592	NaN	NaN	0.6299	0.8925	0.0214	0.0216	0.0217	0.0213	0.0215
0.0	0.0	0.0	-2536.3286	-174.5592	NaN	NaN	0.0644	0.8932	0.0211	0.0214	0.0216	0.0213	0.0215
0.0	0.0	0.0	-3647.3286	478.4408	NaN	NaN	-0.151	0.8934	0.021	0.0213	0.0215	0.0213	0.0215
0.0	0.0	0.0	-2840.3286	-901.5592	NaN	NaN	0.2409	0.893	0.0211	0.0214	0.0216	0.0214	0.0216
0.0	0.0	0.0	-2568.3286	948.4408	NaN	NaN	-0.3	0.8933	0.021	0.0213	0.0215	0.0214	0.0216
0.0	0.0	0.0	-2057.3286	775.4408	NaN	NaN	-0.3	0.8931	0.021	0.0213	0.0215	0.0215	0.0217
0.0	0.0	0.0	-3317.3286	875.4408	NaN	NaN	-0.3	0.8932	0.0209	0.0213	0.0214	0.0215	0.0217
0.0	0.0	0.0	-1573.3286	-455.5592	NaN	NaN	0.2245	0.8937	0.0208	0.0211	0.0213	0.0215	0.0215
0.0	0.0	0.0	-2906.3286	1916.4408	NaN	NaN	-0.3	0.8939	0.0207	0.0211	0.0213	0.0215	0.0215
0.0	0.0	0.0	-1960.3286	-45.5592	NaN	NaN	0.0227	0.8934	0.0209	0.0212	0.0213	0.0216	0.0215
0.0	0.0	0.0	-1650.3286	1486.4408	NaN	NaN	-0.3	0.893	0.021	0.0213	0.0214	0.0217	0.0215
0.0	0.0	0.0	-3597.3286	598.4408	NaN	NaN	-0.1996	0.8913	0.0215	0.0218	0.0217	0.0218	0.0218
0.0	0.0	0.0	-4197.3286	-560.5592	NaN	NaN	0.1178	0.8909	0.0217	0.022	0.0218	0.0217	0.0219
0.0	0.0	0.0	-2386.3286	-2015.5592	NaN	NaN	0.4579	0.8909	0.0218	0.022	0.0218	0.0216	0.0219
0.0	0.0	0.0	-2261.3286	-1441.5592	NaN	NaN	0.3893	0.892	0.0214	0.0218	0.0217	0.0215	0.0217
0.0	0.0	0.0	-2265.3286	2171.4408	NaN	NaN	-0.3	0.8935	0.0208	0.0212	0.0214	0.0214	0.0216
0.0	0.0	0.0	-3930.3286	1448.4408	NaN	NaN	-0.3	0.8941	0.0204	0.021	0.0214	0.0216	0.0215
0.0	0.0	0.0	-1442.3286	2165.4408	NaN	NaN	1.3	0.8938	0.0205	0.0209	0.0215	0.0219	0.0214
0.0	0.0	0.0	-2192.3286	1320.4408	NaN	NaN	-0.3	0.8926	0.0208	0.0213	0.0216	0.022	0.0217
0.0	0.0	0.0	-2624.3286	-246.5592	NaN	NaN	0.0859	0.8913	0.0212	0.0217	0.0218	0.022	0.022
0.0	0.0	0.0	-2063.3286	-1886.5592	NaN	NaN	0.4776	0.8901	0.0216	0.022	0.022	0.0221	0.0223
0.0	0.0	0.0	-4533.3286	-1381.5592	NaN	NaN	0.2336	0.8902	0.0217	0.0219	0.022	0.022	0.0221
0.0	0.0	0.0	-2038.3286	1001.4408	NaN	NaN	-0.3	0.8909	0.0214	0.0217	0.022	0.022	0.022
0.0	0.0	0.0	-377.3286	-961.5592	NaN	NaN	0.7182	0.8911	0.0212	0.0216	0.022	0.0221	0.022
0.0	0.0	0.0	-4118.3286	300.4408	NaN	NaN	-0.0787	0.8909	0.0213	0.0216	0.0221	0.0221	0.022
0.0	0.0	0.0	-1827.3286	-969.5592	NaN	NaN	0.3467	0.891	0.0213	0.0215	0.022	0.0222	0.022
0.0	0.0	0.0	-2809.3286	1066.4408	NaN	NaN	-0.3	0.8911	0.0212	0.0215	0.022	0.0223	0.0219
0.0	0.0	0.0	-1169.3286	-479.5592	NaN	NaN	0.2908	0.8907	0.0213	0.0216	0.0221	0.0224	0.0219
0.0	0.0	0.0	-2678.3286	779.4408	NaN	NaN	-0.3	0.8906	0.0214	0.0217	0.0221	0.0223	0.0219
0.0	0.0	0.0	-1413.3286	-2537.5592	NaN	NaN	0.6423	0.8903	0.0216	0.0219	0.0222	0.0222	0.022
0.0	0.0	0.0	-2191.3286	-1453.5592	NaN	NaN	0.3988	0.8912	0.0213	0.0216	0.022	0.022	0.0219
0.0	0.0	0.0	-1642.3286	-1297.5592	NaN	NaN	0.4414	0.8916	0.021	0.0214	0.022	0.0219	0.022
0.0	0.0	0.0	-2212.3286	585.4408	NaN	NaN	-0.3	0.8928	0.0206	0.021	0.0219	0.0218	0.0219
0.0	0.0	0.0	-2379.3286	1248.4408	NaN	NaN	-0.3	0.893	0.0205	0.0208	0.0219	0.022	0.0218
0.0	0.0	0.0	-1724.3286	-178.5592	NaN	NaN	0.0938	0.8932	0.0205	0.0208	0.0218	0.0219	0.0217
0.0	0.0	0.0	-498.3286	338.4408	NaN	NaN	-0.3	0.8923	0.0209	0.0211	0.022	0.022	0.0218
0.0	0.0	0.0	-2772.3286	619.4408	NaN	NaN	-0.2877	0.8917	0.0212	0.0213	0.0221	0.022	0.0218
0.0	0.0	0.0	-3519.3286	-1821.5592	NaN	NaN	0.3411	0.8919	0.0212	0.0213	0.0221	0.0218	0.0217
0.0	0.0	0.0	-1516.3286	1434.4408	NaN	NaN	-0.3	0.8927	0.0209	0.021	0.022	0.0218	0.0215
0.0	0.0	0.0	-2136.3286	1521.4408	NaN	NaN	-0.3	0.8931	0.0208	0.0209	0.022	0.0218	0.0215
0.0	0.0	0.0	-3167.3286	99.4408	NaN	NaN	-0.0324	0.8924	0.021	0.0211	0.0221	0.0218	0.0216
0.0	0.0	0.0	-1549.3286	-580.5592	NaN	NaN	0.2726	0.8918	0.0213	0.0212	0.0222	0.0219	0.0216
0.0	0.0	0.0	-2473.3286	-799.5592	NaN	NaN	0.2443	0.8918	0.0214	0.0213	0.0222	0.0218	0.0215
0.0	0.0	0.0	-3257.3286	-1137.5592	NaN	NaN	0.2588	0.8921	0.0214	0.0213	0.0221	0.0216	0.0215
0.0	0.0	0.0	-972.3286	-919.5592	NaN	NaN	0.4861	0.8927	0.0212	0.0212	0.022	0.0214	0.0214
0.0	0.0	0.0	-1603.3286	-3279.5592	NaN	NaN	0.6716	0.8927	0.0212	0.0212	0.022	0.0215	0.0214
0.0	0.0	0.0	-879.3286	1263.4408	NaN	NaN	1.3	0.8928	0.0212	0.0212	0.022	0.0215	0.0214
0.0	0.0	0.0	-1885.3286	1309.4408	NaN	NaN	-0.3	0.8925	0.0212	0.0213	0.022	0.0215	0.0215
0.0	0.0	0.0	-1901.3286	-1568.5592	NaN	NaN	0.452	0.892	0.0214	0.0214	0.022	0.0216	0.0216
0.0	0.0	0.0	-2105.3286	-831.5592	NaN	NaN	0.2831	0.8918	0.0215	0.0214	0.022	0.0216	0.0216
0.0	0.0	0.0	-2322.3286	1590.4408	NaN	NaN	-0.3	0.892	0.0215	0.0213	0.022	0.0218	0.0215
0.0	0.0	0.0	-1053.3286	1150.4408	NaN	NaN	1.3	0.8914	0.0216	0.0215	0.0221	0.0218	0.0216
0.0	0.0	0.0	-1913.3286	-2064.5592	NaN	NaN	0.519	0.8907	0.0219	0.0217	0.0222	0.0218	0.0216
0.0	0.0	0.0	-2701.3286	-2846.5592	NaN	NaN	0.5131	0.8908	0.0221	0.0218	0.0222	0.0217	0.0214
0.0	0.0	0.0	-2079.3286	-2630.5592	NaN	NaN	0.5585	0.8912	0.022	0.0217	0.0221	0.0216	0.0214
0.0	0.0	0.0	-3149.3286	688.4408	NaN	NaN	-0.2798	0.8919	0.0216	0.0215	0.022	0.0215	0.0215
0.0	0.0	0.0	-2458.3286	-279.5592	NaN	NaN	0.1021	0.8917	0.0215	0.0214	0.0221	0.0217	0.0216
0.0	0.0	0.0	-2979.3286	1638.4408	NaN	NaN	-0.3	0.8915	0.0215	0.0213	0.0221	0.0218	0.0217
0.0	0.0	0.0	-3286.3286	3052.4408	NaN	NaN	-0.3	0.8919	0.0213	0.0212	0.0221	0.0219	0.0216
0.0	0.0	0.0	-2184.3286	-514.5592	NaN	NaN	0.1907	0.8909	0.0216	0.0214	0.0223	0.0219	0.0219
0.0	0.0	0.0	-3659.3286	-194.5592	NaN	NaN	0.0505	0.891	0.0216	0.0214	0.0223	0.0219	0.0218
0.0	0.0	0.0	-2240.3286	-999.5592	NaN	NaN	0.3085	0.8912	0.0217	0.0214	0.0223	0.0218	0.0217
0.0	0.0	0.0	-3096.3286	-2270.5592	NaN	NaN	0.4231	0.8915	0.0215	0.0214	0.0222	0.0217	0.0217
0.0	0.0	0.0	-1453.3286	60.4408	NaN	NaN	-0.0434	0.892	0.0213	0.0212	0.0222	0.0217	0.0217
0.0	0.0	0.0	-3706.3286	-3103.5592	NaN	NaN	0.4557	0.8917	0.0213	0.0212	0.0222	0.0218	0.0217
0.0	0.0	0.0	-2954.3286	-1877.5592	NaN	NaN	0.3886	0.8917	0.0213	0.0212	0.0222	0.0219	0.0218
0.0	0.0	0.0	-1678.3286	-1386.5592	NaN	NaN	0.4524	0.8915	0.0213	0.0212	0.0222	0.022	0.0219
0.0	0.0	0.0	-3446.3286	-1914.5592	NaN	NaN	0.3571	0.8913	0.0213	0.0212	0.0222	0.0221	0.022
0.0	0.0	0.0	-2974.3286	1352.4408	NaN	NaN	-0.3	0.8925	0.0209	0.0208	0.0219	0.022	0.0219
0.0	0.0	0.0	-1485.3286	-90.5592	NaN	NaN	0.0575	0.8927	0.0208	0.0207	0.0219	0.0221	0.0219
0.0	0.0	0.0	-1363.3286	557.4408	NaN	NaN	-0.3	0.8929	0.0208	0.0205	0.0218	0.0221	0.0219
0.0	0.0	0.0	-53.3286	-743.5592	NaN	NaN	0.9331	0.8925	0.0209	0.0206	0.0218	0.0223	0.0219
0.0	0.0	0.0	-1648.3286	-274.5592	NaN	NaN	0.1428	0.892	0.0212	0.0206	0.0219	0.0224	0.022
0.0	0.0	0.0	-1936.3286	-450.5592	NaN	NaN	0.1888	0.892	0.0212	0.0205	0.0218	0.0224	0.022
0.0	0.0	0.0	-2048.3286	-745.5592	NaN	NaN	0.2669	0.8926	0.021	0.0203	0.0218	0.0224	0.0219
0.0	0.0	0.0	-1645.3286	-649.5592	NaN	NaN	0.283	0.8928	0.0209	0.0202	0.0218	0.0225	0.0218
0.0	0.0	0.0	-951.3286	390.4408	NaN	NaN	-0.3	0.8931	0.0209	0.0202	0.0217	0.0224	0.0217
0.0	0.0	0.0	-1055.3286	534.4408	NaN	NaN	-0.3	0.8925	0.0212	0.0204	0.0218	0.0225	0.0216
0.0	0.0	0.0	-898.3286	-1542.5592	NaN	NaN	0.632	0.8924	0.0214	0.0206	0.0217	0.0223	0.0216
0.0	0.0	0.0	-2653.3286	-1736.5592	NaN	NaN	0.3956	0.8928	0.0213	0.0206	0.0216	0.0222	0.0215
0.0	0.0	0.0	-721.3286	332.4408	NaN	NaN	-0.3	0.8939	0.0209	0.0203	0.0215	0.0221	0.0213
0.0	0.0	0.0	-497.3286	869.4408	NaN	NaN	1.3	0.8944	0.0207	0.0201	0.0215	0.0221	0.0213
0.0	0.0	0.0	-1169.3286	-136.5592	NaN	NaN	0.1046	0.8939	0.0208	0.0202	0.0215	0.0222	0.0213
0.0	0.0	0.0	-46.3286	228.4408	NaN	NaN	1.2544	0.8934	0.0211	0.0203	0.0215	0.0223	0.0214
0.0	0.0	0.0	-1070.3286	136.4408	NaN	NaN	-0.1461	0.8931	0.0212	0.0204	0.0215	0.0223	0.0215
0.0	0.0	0.0	-1003.3286	-1333.5592	NaN	NaN	0.5707	0.8934	0.0211	0.0203	0.0215	0.0222	0.0214
0.0	0.0	0.0	-1603.3286	1716.4408	NaN	NaN	1.3	0.8938	0.0209	0.0202	0.0215	0.0222	0.0213
0.0	0.0	0.0	-587.3286	666.4408	NaN	NaN	1.3	0.8934	0.0211	0.0204	0.0215	0.0223	0.0213
0.0	0.0	0.0	-1932.3286	-690.5592	NaN	NaN	0.2633	0.8933	0.0211	0.0204	0.0215	0.0222	0.0214
0.0	0.0	0.0	-2369.3286	613.4408	NaN	NaN	-0.3	0.893	0.0213	0.0205	0.0216	0.0222	0.0214
0.0	0.0	0.0	-3132.3286	735.4408	NaN	NaN	-0.3	0.8931	0.0213	0.0205	0.0216	0.0221	0.0215
0.0	0.0	0.0	-3356.3286	1036.4408	NaN	NaN	-0.3	0.8936	0.021	0.0204	0.0216	0.0219	0.0215
0.0	0.0	0.0	-2561.3286	-620.5592	NaN	NaN	0.195	0.8937	0.021	0.0205	0.0216	0.0218	0.0214
0.0	0.0	0.0	-333.3286	1833.4408	NaN	NaN	1.2222	0.8942	0.0208	0.0205	0.0215	0.0216	0.0214
0.0	0.0	0.0	-3442.3286	-2498.5592	NaN	NaN	0.4206	0.8938	0.021	0.0207	0.0216	0.0214	0.0215
0.0	0.0	0.0	-1798.3286	-1458.5592	NaN	NaN	0.4478	0.895	0.0207	0.0204	0.0214	0.0212	0.0213
0.0	0.0	0.0	-2184.3286	22.4408	NaN	NaN	-0.0104	0.8952	0.0205	0.0203	0.0214	0.0212	0.0213
0.0	0.0	0.0	-292.3286	-23.5592	NaN	NaN	0.0746	0.8958	0.0202	0.0202	0.0212	0.0213	0.0213
0.0	0.0	0.0	-1375.3286	505.4408	NaN	NaN	-0.3	0.8954	0.0204	0.0203	0.0213	0.0214	0.0213
0.0	0.0	0.0	-2670.3286	1222.4408	NaN	NaN	-0.3	0.8948	0.0207	0.0204	0.0214	0.0214	0.0213
0.0	0.0	0.0	-1903.3286	-856.5592	NaN	NaN	0.3104	0.8941	0.021	0.0206	0.0215	0.0214	0.0215
0.0	0.0	0.0	-2343.3286	-3995.5592	NaN	NaN	0.6303	0.8934	0.0212	0.0208	0.0216	0.0215	0.0216
0.0	0.0	0.0	-2747.3286	2121.4408	NaN	NaN	-0.3	0.8941	0.021	0.0206	0.0215	0.0214	0.0214
0.0	0.0	0.0	-1683.3286	-851.5592	NaN	NaN	0.3359	0.8939	0.0211	0.0206	0.0215	0.0215	0.0215
0.0	0.0	0.0	-1786.3286	49.4408	NaN	NaN	-0.0285	0.8941	0.021	0.0205	0.0214	0.0216	0.0214
0.0	0.0	0.0	-2343.3286	1968.4408	NaN	NaN	-0.3	0.8937	0.0211	0.0206	0.0215	0.0217	0.0214
0.0	0.0	0.0	-2896.3286	162.4408	NaN	NaN	-0.0594	0.8936	0.0212	0.0206	0.0215	0.0217	0.0214
0.0	0.0	0.0	-1928.3286	-284.5592	NaN	NaN	0.1286	0.8927	0.0215	0.0209	0.0216	0.0218	0.0215
0.0	0.0	0.0	-1233.3286	576.4408	NaN	NaN	-0.3	0.8928	0.0215	0.021	0.0216	0.0217	0.0214
0.0	0.0	0.0	-1299.3286	-1052.5592	NaN	NaN	0.4475	0.8923	0.0216	0.0211	0.0217	0.0217	0.0215
0.0	0.0	0.0	-3155.3286	-2000.5592	NaN	NaN	0.388	0.8925	0.0216	0.0212	0.0217	0.0216	0.0215
0.0	0.0	0.0	-3193.3286	2374.4408	NaN	NaN	-0.3	0.8936	0.0212	0.0209	0.0215	0.0215	0.0213
0.0	0.0	0.0	-956.3286	254.4408	NaN	NaN	-0.3	0.8935	0.0212	0.0208	0.0216	0.0215	0.0214
0.0	0.0	0.0	-2421.3286	-322.5592	NaN	NaN	0.1176	0.8933	0.0212	0.0209	0.0216	0.0216	0.0214
0.0	0.0	0.0	-2940.3286	842.4408	NaN	NaN	-0.3	0.8932	0.0213	0.0209	0.0216	0.0215	0.0215
0.0	0.0	0.0	-2076.3286	-1370.5592	NaN	NaN	0.3976	0.8929	0.0214	0.021	0.0217	0.0215	0.0216
0.0	0.0	0.0	-2132.3286	1601.4408	NaN	NaN	-0.3	0.8935	0.0211	0.0207	0.0216	0.0215	0.0215
0.0	0.0	0.0	-1911.3286	-106.5592	NaN	NaN	0.0528	0.8934	0.0211	0.0207	0.0217	0.0215	0.0216
0.0	0.0	0.0	-407.3286	290.4408	NaN	NaN	-0.3	0.8938	0.021	0.0206	0.0216	0.0215	0.0215
0.0	0.0	0.0	-23.3286	-438.5592	NaN	NaN	0.9495	0.8937	0.0209	0.0206	0.0217	0.0215	0.0216
0.0	0.0	0.0	-2486.3286	-1132.5592	NaN	NaN	0.313	0.8931	0.0211	0.0208	0.0219	0.0215	0.0217
0.0	0.0	0.0	-3489.3286	1143.4408	NaN	NaN	-0.3	0.8933	0.0209	0.0207	0.0219	0.0214	0.0217
0.0	0.0	0.0	-1445.3286	781.4408	NaN	NaN	-0.3	0.8931	0.021	0.0208	0.022	0.0213	0.0217
0.0	0.0	0.0	-4695.3286	-2350.5592	NaN	NaN	0.3336	0.8936	0.0209	0.0208	0.022	0.0212	0.0216
0.0	0.0	0.0	-1656.3286	-613.5592	NaN	NaN	0.2703	0.8944	0.0206	0.0207	0.0218	0.021	0.0215
0.0	0.0	0.0	-2260.3286	-2179.5592	NaN	NaN	0.4909	0.8945	0.0205	0.0207	0.0218	0.021	0.0215
0.0	0.0	0.0	-1854.3286	-63.5592	NaN	NaN	0.0331	0.8945	0.0204	0.0207	0.0218	0.021	0.0215
0.0	0.0	0.0	-2737.3286	-215.5592	NaN	NaN	0.073	0.8947	0.0204	0.0208	0.0218	0.0209	0.0214
0.0	0.0	0.0	-2399.3286	-2490.5592	NaN	NaN	0.5093	0.8942	0.0206	0.021	0.0218	0.021	0.0214
0.0	0.0	0.0	-2952.3286	-425.5592	NaN	NaN	0.126	0.8943	0.0206	0.021	0.0217	0.0209	0.0215
0.0	0.0	0.0	-2797.3286	-2092.5592	NaN	NaN	0.4279	0.894	0.0207	0.0211	0.0217	0.021	0.0215
0.0	0.0	0.0	-1352.3286	77.4408	NaN	NaN	-0.0607	0.8941	0.0206	0.0211	0.0216	0.021	0.0216
0.0	0.0	0.0	-1815.3286	-860.5592	NaN	NaN	0.3216	0.8938	0.0207	0.0211	0.0217	0.0212	0.0216
0.0	0.0	0.0	-2811.3286	2160.4408	NaN	NaN	-0.3	0.8938	0.0208	0.0211	0.0216	0.0214	0.0215
0.0	0.0	0.0	-3195.3286	-250.5592	NaN	NaN	0.0727	0.8927	0.0211	0.0214	0.0217	0.0215	0.0216
0.0	0.0	0.0	-3584.3286	1622.4408	NaN	NaN	-0.3	0.8919	0.0214	0.0217	0.0217	0.0217	0.0216
0.0	0.0	0.0	-1440.3286	-841.5592	NaN	NaN	0.3688	0.8913	0.0216	0.0218	0.0218	0.0217	0.0217
0.0	0.0	0.0	-4207.3286	2318.4408	NaN	NaN	-0.3	0.8913	0.0216	0.0218	0.0218	0.0218	0.0217
0.0	0.0	0.0	-1701.3286	-245.5592	NaN	NaN	0.1261	0.891	0.0216	0.0218	0.0218	0.022	0.0218
0.0	0.0	0.0	-1173.3286	2975.4408	NaN	NaN	1.3	0.8911	0.0214	0.0216	0.0218	0.0222	0.0218
0.0	0.0	0.0	-3805.3286	3100.4408	NaN	NaN	-0.3	0.8902	0.0216	0.0218	0.022	0.0224	0.0219
0.0	0.0	0.0	-2705.3286	2093.4408	NaN	NaN	-0.3	0.8899	0.0217	0.022	0.0221	0.0223	0.022
0.0	0.0	0.0	-3720.3286	-1592.5592	NaN	NaN	0.2998	0.8895	0.022	0.0223	0.0222	0.0221	0.0219
0.0	0.0	0.0	-3211.3286	-2259.5592	NaN	NaN	0.413	0.8903	0.0218	0.0222	0.022	0.0219	0.0218
0.0	0.0	0.0	-2623.3286	-745.5592	NaN	NaN	0.2213	0.8909	0.0215	0.022	0.022	0.0218	0.0218
0.0	0.0	0.0	-3329.3286	461.4408	NaN	NaN	-0.1609	0.8912	0.0212	0.0219	0.022	0.0218	0.0219
0.0	0.0	0.0	-1246.3286	-695.5592	NaN	NaN	0.3582	0.8915	0.021	0.0218	0.022	0.0217	0.022
0.0	0.0	0.0	-1131.3286	-2824.5592	NaN	NaN	0.714	0.8915	0.0209	0.0217	0.022	0.0218	0.0221
0.0	0.0	0.0	-2962.3286	238.4408	NaN	NaN	-0.0875	0.8914	0.0208	0.0217	0.022	0.0218	0.0223
0.0	0.0	0.0	-3314.3286	-937.5592	NaN	NaN	0.2205	0.8914	0.0208	0.0216	0.022	0.0219	0.0224
0.0	0.0	0.0	-3283.3286	-352.5592	NaN	NaN	0.097	0.8913	0.0208	0.0216	0.022	0.0219	0.0224
0.0	0.0	0.0	-1353.3286	-1356.5592	NaN	NaN	0.5006	0.8913	0.0208	0.0217	0.022	0.0218	0.0223
0.0	0.0	0.0	-2324.3286	-83.5592	NaN	NaN	0.0347	0.8916	0.0208	0.0216	0.022	0.0217	0.0222
0.0	0.0	0.0	-3015.3286	-3237.5592	NaN	NaN	0.5178	0.8918	0.0209	0.0216	0.022	0.0216	0.0222
0.0	0.0	0.0	-711.3286	-295.5592	NaN	NaN	0.2935	0.8922	0.0205	0.0214	0.0219	0.0217	0.0223
0.0	0.0	0.0	-1264.3286	-1128.5592	NaN	NaN	0.4716	0.8922	0.0205	0.0213	0.0219	0.0218	0.0224
0.0	0.0	0.0	-1269.3286	-590.5592	NaN	NaN	0.3175	0.8925	0.0203	0.0212	0.0218	0.0219	0.0223
0.0	0.0	0.0	-1945.3286	-1236.5592	NaN	NaN	0.3886	0.892	0.0206	0.0213	0.0218	0.0219	0.0224
0.0	0.0	0.0	-2892.3286	-2372.5592	NaN	NaN	0.4506	0.8919	0.0207	0.0215	0.0218	0.0218	0.0223
0.0	0.0	0.0	-3154.3286	1462.4408	NaN	NaN	-0.3	0.8921	0.0207	0.0214	0.0217	0.0218	0.0223
0.0	0.0	0.0	-2579.3286	433.4408	NaN	NaN	-0.202	0.8922	0.0207	0.0213	0.0217	0.0218	0.0223
0.0	0.0	0.0	-2649.3286	-1317.5592	NaN	NaN	0.3321	0.8927	0.0206	0.0211	0.0216	0.022	0.0221
0.0	0.0	0.0	-881.3286	2404.4408	NaN	NaN	1.3	0.8928	0.0206	0.021	0.0215	0.0222	0.022
0.0	0.0	0.0	319.6714	-1105.5592	NaN	NaN	1.3	0.8921	0.0209	0.0212	0.0215	0.0223	0.0221
0.0	0.0	0.0	-2452.3286	-237.5592	NaN	NaN	0.0883	0.892	0.021	0.0213	0.0215	0.0222	0.0221
0.0	0.0	0.0	-1529.3286	-8.5592	NaN	NaN	0.0056	0.8919	0.021	0.0213	0.0215	0.0223	0.0221
0.0	0.0	0.0	-3675.3286	834.4408	NaN	NaN	-0.2937	0.8921	0.021	0.0212	0.0215	0.0223	0.0221
0.0	0.0	0.0	-2447.3286	5539.4408	NaN	NaN	1.3	0.8925	0.0208	0.021	0.0214	0.0224	0.022
0.0	0.0	0.0	-1919.3286	680.4408	NaN	NaN	-0.3	0.8918	0.021	0.0212	0.0215	0.0224	0.0221
0.0	0.0	0.0	-3386.3286	3009.4408	NaN	NaN	-0.3	0.8919	0.0211	0.0212	0.0215	0.0223	0.022
0.0	0.0	0.0	-2085.3286	1328.4408	NaN	NaN	-0.3	0.8917	0.0211	0.0213	0.0216	0.0223	0.022
0.0	0.0	0.0	-2585.3286	1631.4408	NaN	NaN	-0.3	0.8919	0.0211	0.0213	0.0216	0.0221	0.022
0.0	0.0	0.0	-2706.3286	129.4408	NaN	NaN	-0.0502	0.8916	0.0211	0.0214	0.0218	0.0221	0.0221
0.0	0.0	0.0	-1945.3286	996.4408	NaN	NaN	-0.3	0.8912	0.0213	0.0215	0.0219	0.022	0.0221
0.0	0.0	0.0	-3429.3286	-923.5592	NaN	NaN	0.2122	0.8914	0.0211	0.0216	0.022	0.0217	0.0223
0.0	0.0	0.0	-3134.3286	787.4408	NaN	NaN	-0.3	0.8925	0.0208	0.0213	0.0218	0.0215	0.0222
0.0	0.0	0.0	-2123.3286	-1951.5592	NaN	NaN	0.4789	0.8928	0.0206	0.0212	0.0218	0.0214	0.0222
0.0	0.0	0.0	-3198.3286	1284.4408	NaN	NaN	-0.3	0.8932	0.0204	0.021	0.0217	0.0214	0.0222
0.0	0.0	0.0	-3373.3286	-29.5592	NaN	NaN	0.0087	0.893	0.0204	0.021	0.0218	0.0215	0.0222
0.0	0.0	0.0	-1098.3286	1837.4408	NaN	NaN	1.3	0.8933	0.0204	0.021	0.0217	0.0214	0.0222
0.0	0.0	0.0	-3563.3286	-2847.5592	NaN	NaN	0.4442	0.8927	0.0207	0.0213	0.0218	0.0213	0.0223
0.0	0.0	0.0	-3655.3286	51.4408	NaN	NaN	-0.0143	0.8934	0.0206	0.0211	0.0217	0.0212	0.0221
0.0	0.0	0.0	-1635.3286	1398.4408	NaN	NaN	-0.3	0.8932	0.0205	0.0211	0.0217	0.0213	0.0222
0.0	0.0	0.0	-2419.3286	-485.5592	NaN	NaN	0.1672	0.893	0.0205	0.0211	0.0218	0.0214	0.0222
0.0	0.0	0.0	-2477.3286	-941.5592	NaN	NaN	0.2754	0.893	0.0206	0.0212	0.0218	0.0213	0.0221
0.0	0.0	0.0	-1349.3286	-2496.5592	NaN	NaN	0.6492	0.8929	0.0208	0.0214	0.0218	0.0212	0.022
0.0	0.0	0.0	-3860.3286	267.4408	NaN	NaN	-0.0744	0.8932	0.0208	0.0213	0.0217	0.0211	0.0219
0.0	0.0	0.0	-2059.3286	-1020.5592	NaN	NaN	0.3314	0.8931	0.0208	0.0213	0.0217	0.0211	0.0219
0.0	0.0	0.0	-2978.3286	498.4408	NaN	NaN	-0.201	0.8928	0.0208	0.0213	0.0218	0.0213	0.0219
0.0	0.0	0.0	-1740.3286	1853.4408	NaN	NaN	1.3	0.8926	0.0208	0.0212	0.0219	0.0215	0.022
0.0	0.0	0.0	-355.3286	-562.5592	NaN	NaN	0.6129	0.8924	0.0209	0.0212	0.0219	0.0216	0.022
0.0	0.0	0.0	-1536.3286	1285.4408	NaN	NaN	-0.3	0.892	0.021	0.0212	0.0219	0.0218	0.022
0.0	0.0	0.0	-1995.3286	-575.5592	NaN	NaN	0.2239	0.8919	0.021	0.0213	0.0219	0.0217	0.0221
0.0	0.0	0.0	-2184.3286	-504.5592	NaN	NaN	0.1876	0.8916	0.0211	0.0215	0.022	0.0217	0.0221
0.0	0.0	0.0	-1645.3286	285.4408	NaN	NaN	-0.2099	0.8919	0.021	0.0214	0.022	0.0217	0.0221
0.0	0.0	0.0	-3588.3286	-362.5592	NaN	NaN	0.0918	0.8916	0.0211	0.0215	0.022	0.0216	0.0221
0.0	0.0	0.0	-4386.3286	31.4408	NaN	NaN	-0.0072	0.8916	0.0212	0.0216	0.022	0.0215	0.0221
0.0	0.0	0.0	-1655.3286	-2094.5592	NaN	NaN	0.5586	0.8919	0.0211	0.0215	0.022	0.0215	0.022
0.0	0.0	0.0	-2227.3286	-1032.5592	NaN	NaN	0.3167	0.8922	0.0209	0.0215	0.0219	0.0215	0.022
0.0	0.0	0.0	-848.3286	1141.4408	NaN	NaN	1.3	0.8925	0.0208	0.0213	0.0219	0.0215	0.022
0.0	0.0	0.0	-3151.3286	-923.5592	NaN	NaN	0.2266	0.8926	0.0207	0.0213	0.0219	0.0215	0.022
0.0	0.0	0.0	-1502.3286	-415.5592	NaN	NaN	0.2167	0.8925	0.0207	0.0213	0.0219	0.0216	0.022
0.0	0.0	0.0	-1564.3286	1085.4408	NaN	NaN	-0.3	0.8925	0.0208	0.0213	0.0219	0.0216	0.0219
0.0	0.0	0.0	-3049.3286	-790.5592	NaN	NaN	0.2059	0.8923	0.0209	0.0214	0.022	0.0215	0.022
0.0	0.0	0.0	-2221.3286	-3722.5592	NaN	NaN	0.6263	0.8922	0.021	0.0215	0.0219	0.0214	0.022
0.0	0.0	0.0	-1890.3286	685.4408	NaN	NaN	-0.3	0.8929	0.0207	0.0212	0.0218	0.0214	0.0219
0.0	0.0	0.0	-2252.3286	581.4408	NaN	NaN	-0.3	0.8927	0.0207	0.0211	0.0219	0.0216	0.022
0.0	0.0	0.0	-2806.3286	1999.4408	NaN	NaN	-0.3	0.8931	0.0205	0.021	0.0219	0.0216	0.0219
0.0	0.0	0.0	-2046.3286	1061.4408	NaN	NaN	-0.3	0.8928	0.0206	0.0211	0.022	0.0216	0.0219
0.0	0.0	0.0	-3075.3286	-4277.5592	NaN	NaN	0.5818	0.8929	0.0208	0.0214	0.0219	0.0212	0.0218
0.0	0.0	0.0	-3771.3286	769.4408	NaN	NaN	-0.2563	0.8936	0.0206	0.0213	0.0218	0.021	0.0216
0.0	0.0	0.0	-2424.3286	-3721.5592	NaN	NaN	0.6055	0.8938	0.0206	0.0214	0.0217	0.0209	0.0216
0.0	0.0	0.0	-2365.3286	-1403.5592	NaN	NaN	0.3724	0.8949	0.0202	0.0211	0.0215	0.0207	0.0216
0.0	0.0	0.0	-1655.3286	285.4408	NaN	NaN	-0.2084	0.895	0.0201	0.021	0.0215	0.0209	0.0216
0.0	0.0	0.0	-671.3286	-205.5592	NaN	NaN	0.2344	0.895	0.02	0.0209	0.0215	0.021	0.0217
0.0	0.0	0.0	-4208.3286	1363.4408	NaN	NaN	-0.3	0.8948	0.02	0.0209	0.0215	0.021	0.0218
0.0	0.0	0.0	-1077.3286	1814.4408	NaN	NaN	1.3	0.8949	0.0201	0.0208	0.0215	0.021	0.0217
0.0	0.0	0.0	-3422.3286	-1199.5592	NaN	NaN	0.2595	0.8945	0.0203	0.021	0.0215	0.0209	0.0218
0.0	0.0	0.0	-2562.3286	-1530.5592	NaN	NaN	0.374	0.8949	0.0202	0.0208	0.0215	0.0209	0.0217
0.0	0.0	0.0	-1707.3286	2386.4408	NaN	NaN	1.3	0.8949	0.0203	0.0208	0.0215	0.0209	0.0217
0.0	0.0	0.0	-609.3286	363.4408	NaN	NaN	-0.3	0.8947	0.0204	0.0208	0.0215	0.021	0.0217
0.0	0.0	0.0	-2517.3286	2188.4408	NaN	NaN	-0.3	0.8946	0.0205	0.0207	0.0215	0.021	0.0217
0.0	0.0	0.0	-1541.3286	902.4408	NaN	NaN	-0.3	0.8945	0.0205	0.0208	0.0215	0.021	0.0216
0.0	0.0	0.0	-1037.3286	381.4408	NaN	NaN	-0.3	0.8944	0.0206	0.0208	0.0216	0.0211	0.0216
0.0	0.0	0.0	-2080.3286	-1849.5592	NaN	NaN	0.4706	0.8937	0.0207	0.0211	0.0217	0.021	0.0218
0.0	0.0	0.0	-3161.3286	-640.5592	NaN	NaN	0.1685	0.8941	0.0207	0.0211	0.0216	0.0209	0.0216
0.0	0.0	0.0	-2842.3286	-509.5592	NaN	NaN	0.152	0.8942	0.0206	0.0211	0.0216	0.0208	0.0216
0.0	0.0	0.0	-2684.3286	1133.4408	NaN	NaN	-0.3	0.8947	0.0204	0.021	0.0215	0.0208	0.0216
0.0	0.0	0.0	-2373.3286	801.4408	NaN	NaN	-0.3	0.8943	0.0204	0.021	0.0216	0.021	0.0216
0.0	0.0	0.0	-1433.3286	1030.4408	NaN	NaN	-0.3	0.8941	0.0204	0.0211	0.0216	0.0211	0.0217
0.0	0.0	0.0	-2403.3286	-736.5592	NaN	NaN	0.2346	0.8936	0.0206	0.0213	0.0217	0.0211	0.0217
0.0	0.0	0.0	-3133.3286	1283.4408	NaN	NaN	-0.3	0.894	0.0205	0.0212	0.0216	0.021	0.0217
0.0	0.0	0.0	-3476.3286	-1889.5592	NaN	NaN	0.3521	0.8937	0.0207	0.0214	0.0216	0.0209	0.0217
0.0	0.0	0.0	-2311.3286	596.4408	NaN	NaN	-0.3	0.8941	0.0205	0.0213	0.0216	0.021	0.0216
0.0	0.0	0.0	-840.3286	2463.4408	NaN	NaN	1.3	0.8934	0.0206	0.0213	0.0217	0.0212	0.0217
0.0	0.0	0.0	-2713.3286	317.4408	NaN	NaN	-0.1325	0.8932	0.0207	0.0215	0.0217	0.0211	0.0217
0.0	0.0	0.0	-1691.3286	1261.4408	NaN	NaN	-0.3	0.8935	0.0208	0.0215	0.0217	0.021	0.0216
0.0	0.0	0.0	-833.3286	-3730.5592	NaN	NaN	0.8174	0.8934	0.0209	0.0216	0.0217	0.0209	0.0215
0.0	0.0	0.0	-1394.3286	-1734.5592	NaN	NaN	0.5544	0.8939	0.0208	0.0216	0.0215	0.0208	0.0214
0.0	0.0	0.0	-2080.3286	1121.4408	NaN	NaN	-0.3	0.894	0.0207	0.0214	0.0215	0.0209	0.0214
0.0	0.0	0.0	-506.3286	-2425.5592	NaN	NaN	0.8273	0.8935	0.0208	0.0216	0.0216	0.021	0.0215
0.0	0.0	0.0	-2589.3286	957.4408	NaN	NaN	-0.3	0.8937	0.0208	0.0215	0.0215	0.021	0.0214
0.0	0.0	0.0	-2796.3286	-2251.5592	NaN	NaN	0.446	0.8937	0.0209	0.0216	0.0215	0.0209	0.0214
0.0	0.0	0.0	-1421.3286	-1719.5592	NaN	NaN	0.5475	0.8939	0.0209	0.0216	0.0213	0.0209	0.0214
0.0	0.0	0.0	-3335.3286	166.4408	NaN	NaN	-0.0525	0.8941	0.0208	0.0215	0.0213	0.0209	0.0214
0.0	0.0	0.0	-1319.3286	387.4408	NaN	NaN	-0.3	0.8941	0.0208	0.0215	0.0213	0.021	0.0215
0.0	0.0	0.0	-2935.3286	941.4408	NaN	NaN	-0.3	0.8939	0.0207	0.0215	0.0213	0.021	0.0215
0.0	0.0	0.0	-2331.3286	3325.4408	NaN	NaN	1.3	0.8939	0.0207	0.0215	0.0213	0.0211	0.0215
0.0	0.0	0.0	-2254.3286	-813.5592	NaN	NaN	0.2652	0.8935	0.0209	0.0217	0.0214	0.0211	0.0215
0.0	0.0	0.0	-2576.3286	116.4408	NaN	NaN	-0.0473	0.8939	0.0208	0.0216	0.0212	0.021	0.0215
0.0	0.0	0.0	-572.3286	-266.5592	NaN	NaN	0.3178	0.8939	0.0207	0.0216	0.0212	0.021	0.0215
0.0	0.0	0.0	-3799.3286	2343.4408	NaN	NaN	-0.3	0.8941	0.0207	0.0216	0.0211	0.021	0.0215
0.0	0.0	0.0	-4011.3286	1176.4408	NaN	NaN	-0.3	0.8941	0.0207	0.0216	0.0211	0.021	0.0215
0.0	0.0	0.0	-2750.3286	-1709.5592	NaN	NaN	0.3833	0.8942	0.0207	0.0217	0.0211	0.0208	0.0215
0.0	0.0	0.0	-1728.3286	1256.4408	NaN	NaN	-0.3	0.8945	0.0206	0.0216	0.021	0.0209	0.0214
0.0	0.0	0.0	-2624.3286	-721.5592	NaN	NaN	0.2157	0.8944	0.0206	0.0217	0.021	0.0209	0.0214
0.0	0.0	0.0	-3008.3286	-1400.5592	NaN	NaN	0.3177	0.8947	0.0205	0.0217	0.0209	0.0208	0.0214
0.0	0.0	0.0	-565.3286	-104.5592	NaN	NaN	0.1561	0.895	0.0204	0.0216	0.0207	0.0209	0.0214
0.0	0.0	0.0	-2425.3286	-1026.5592	NaN	NaN	0.2974	0.895	0.0204	0.0216	0.0205	0.0209	0.0215
0.0	0.0	0.0	-4063.3286	1244.4408	NaN	NaN	-0.3	0.895	0.0203	0.0217	0.0204	0.0211	0.0216
0.0	0.0	0.0	-1746.3286	5885.4408	NaN	NaN	1.3	0.8944	0.0203	0.0219	0.0203	0.0213	0.0217
0.0	0.0	0.0	-1943.3286	1555.4408	NaN	NaN	-0.3	0.8944	0.0204	0.0218	0.0203	0.0212	0.0218
0.0	0.0	0.0	-1904.3286	1609.4408	NaN	NaN	-0.3	0.8945	0.0205	0.0218	0.0203	0.0211	0.0217
0.0	0.0	0.0	-2365.3286	2017.4408	NaN	NaN	-0.3	0.8944	0.0205	0.0219	0.0204	0.0212	0.0217
0.0	0.0	0.0	-307.3286	1344.4408	NaN	NaN	1.2963	0.8942	0.0205	0.0219	0.0204	0.0212	0.0218
0.0	0.0	0.0	-1975.3286	1739.4408	NaN	NaN	-0.3	0.8946	0.0205	0.0217	0.0204	0.021	0.0217
0.0	0.0	0.0	-3329.3286	307.4408	NaN	NaN	-0.1017	0.8948	0.0205	0.0217	0.0205	0.0209	0.0216
0.0	0.0	0.0	-3645.3286	-506.5592	NaN	NaN	0.122	0.8949	0.0205	0.0217	0.0205	0.0209	0.0216
0.0	0.0	0.0	-4798.3286	4267.4408	NaN	NaN	-0.3	0.8956	0.0201	0.0216	0.0203	0.0208	0.0216
0.0	0.0	0.0	-1900.3286	2680.4408	NaN	NaN	1.3	0.8959	0.02	0.0215	0.0203	0.0208	0.0216
0.0	0.0	0.0	-2827.3286	-704.5592	NaN	NaN	0.1995	0.896	0.02	0.0214	0.0203	0.0208	0.0215
0.0	0.0	0.0	-1918.3286	551.4408	NaN	NaN	-0.3	0.896	0.0201	0.0214	0.0203	0.0208	0.0214
0.0	0.0	0.0	-2889.3286	2623.4408	NaN	NaN	-0.3	0.8962	0.02	0.0213	0.0202	0.0208	0.0215
0.0	0.0	0.0	-2395.3286	2128.4408	NaN	NaN	-0.3	0.8962	0.02	0.0213	0.0201	0.0208	0.0216
0.0	0.0	0.0	-4400.3286	564.4408	NaN	NaN	-0.1471	0.8964	0.0199	0.0213	0.02	0.0208	0.0216
0.0	0.0	0.0	-2312.3286	3496.4408	NaN	NaN	1.3	0.8959	0.0199	0.0213	0.02	0.0211	0.0218
0.0	0.0	0.0	-751.3286	1432.4408	NaN	NaN	1.3	0.8955	0.02	0.0213	0.0201	0.0212	0.0219
0.0	0.0	0.0	-1875.3286	3035.4408	NaN	NaN	1.3	0.8956	0.02	0.0213	0.0202	0.0211	0.0218
0.0	0.0	0.0	-2551.3286	1217.4408	NaN	NaN	-0.3	0.8958	0.0203	0.0213	0.0203	0.0208	0.0215
0.0	0.0	0.0	-2587.3286	-870.5592	NaN	NaN	0.2518	0.8961	0.0203	0.0212	0.0204	0.0206	0.0214
0.0	0.0	0.0	-2151.3286	-1294.5592	NaN	NaN	0.3757	0.8961	0.0202	0.0212	0.0204	0.0206	0.0215
0.0	0.0	0.0	-1586.3286	1567.4408	NaN	NaN	-0.3	0.8966	0.02	0.0213	0.0202	0.0205	0.0214
0.0	0.0	0.0	-422.3286	2071.4408	NaN	NaN	1.2561	0.8965	0.0199	0.0213	0.0202	0.0207	0.0214
0.0	0.0	0.0	-1268.3286	1098.4408	NaN	NaN	-0.3	0.8966	0.02	0.0213	0.0202	0.0206	0.0214
0.0	0.0	0.0	-2601.3286	997.4408	NaN	NaN	-0.3	0.8967	0.02	0.0213	0.0202	0.0205	0.0213
0.0	0.0	0.0	-3431.3286	1746.4408	NaN	NaN	-0.3	0.8968	0.02	0.0212	0.0202	0.0205	0.0213
0.0	0.0	0.0	-979.3286	766.4408	NaN	NaN	-0.3	0.8968	0.0201	0.0212	0.0202	0.0205	0.0213
0.0	0.0	0.0	-1545.3286	2662.4408	NaN	NaN	1.3	0.8972	0.02	0.0211	0.0202	0.0204	0.0211
0.0	0.0	0.0	-3358.3286	827.4408	NaN	NaN	-0.3	0.897	0.0202	0.021	0.0203	0.0204	0.0211
0.0	0.0	0.0	-3287.3286	1737.4408	NaN	NaN	-0.3	0.8969	0.0203	0.021	0.0203	0.0204	0.021
0.0	0.0	0.0	-1859.3286	6134.4408	NaN	NaN	1.3	0.8967	0.0203	0.0211	0.0204	0.0205	0.021
0.0	0.0	0.0	-2380.3286	923.4408	NaN	NaN	-0.3	0.8966	0.0205	0.021	0.0205	0.0205	0.021
0.0	0.0	0.0	-2877.3286	2435.4408	NaN	NaN	-0.3	0.8966	0.0206	0.021	0.0206	0.0204	0.0208
0.0	0.0	0.0	-1624.3286	526.4408	NaN	NaN	-0.3	0.8961	0.0208	0.0211	0.0208	0.0205	0.0208
0.0	0.0	0.0	-582.3286	864.4408	NaN	NaN	1.3	0.8959	0.0208	0.0212	0.0209	0.0204	0.0208
0.0	0.0	0.0	-1109.3286	188.4408	NaN	NaN	-0.2046	0.8953	0.0208	0.0214	0.0212	0.0204	0.0208
0.0	0.0	0.0	-2026.3286	993.4408	NaN	NaN	-0.3	0.8952	0.021	0.0214	0.0213	0.0204	0.0207
0.0	0.0	0.0	-3781.3286	-1585.5592	NaN	NaN	0.2954	0.8946	0.0211	0.0215	0.0215	0.0205	0.0208
0.0	0.0	0.0	-4138.3286	1643.4408	NaN	NaN	-0.3	0.8955	0.0206	0.0213	0.0214	0.0205	0.0207
0.0	0.0	0.0	-1093.3286	1802.4408	NaN	NaN	1.3	0.8951	0.0207	0.0213	0.0216	0.0206	0.0208
0.0	0.0	0.0	-3563.3286	469.4408	NaN	NaN	-0.1517	0.895	0.0207	0.0213	0.0216	0.0205	0.0208
0.0	0.0	0.0	-4787.3286	604.4408	NaN	NaN	-0.1445	0.8948	0.0209	0.0214	0.0217	0.0205	0.0208
0.0	0.0	0.0	-1120.3286	-469.5592	NaN	NaN	0.2953	0.8948	0.0209	0.0214	0.0217	0.0204	0.0207
0.0	0.0	0.0	-3671.3286	4923.4408	NaN	NaN	1.3	0.8952	0.0208	0.0213	0.0217	0.0204	0.0207
0.0	0.0	0.0	-2721.3286	-5220.5592	NaN	NaN	0.6573	0.895	0.0211	0.0214	0.0217	0.0203	0.0206
0.0	0.0	0.0	-2457.3286	73.4408	NaN	NaN	-0.0308	0.8953	0.021	0.0213	0.0216	0.0202	0.0205
0.0	0.0	0.0	-507.3286	-124.5592	NaN	NaN	0.1971	0.895	0.0211	0.0213	0.0217	0.0204	0.0206
0.0	0.0	0.0	-2128.3286	-1279.5592	NaN	NaN	0.3755	0.8951	0.0211	0.0214	0.0216	0.0203	0.0206
0.0	0.0	0.0	-2668.3286	556.4408	NaN	NaN	-0.2635	0.8948	0.0211	0.0214	0.0216	0.0204	0.0206
0.0	0.0	0.0	-3062.3286	846.4408	NaN	NaN	-0.3	0.8951	0.021	0.0213	0.0215	0.0204	0.0206
0.0	0.0	0.0	-2121.3286	-884.5592	NaN	NaN	0.2943	0.8949	0.021	0.0213	0.0216	0.0205	0.0207
0.0	0.0	0.0	-4032.3286	1964.4408	NaN	NaN	-0.3	0.8954	0.0208	0.0212	0.0215	0.0205	0.0206
0.0	0.0	0.0	-3109.3286	969.4408	NaN	NaN	-0.3	0.8949	0.0211	0.0214	0.0216	0.0205	0.0205
0.0	0.0	0.0	-4742.3286	160.4408	NaN	NaN	-0.035	0.8949	0.0212	0.0215	0.0216	0.0203	0.0205
0.0	0.0	0.0	-2533.3286	-2699.5592	NaN	NaN	0.5159	0.895	0.0213	0.0215	0.0215	0.0202	0.0205
0.0	0.0	0.0	-577.3286	-2201.5592	NaN	NaN	0.7922	0.8955	0.0211	0.0213	0.0214	0.0202	0.0205
0.0	0.0	0.0	-3308.3286	1588.4408	NaN	NaN	-0.3	0.8958	0.0209	0.0212	0.0214	0.0203	0.0205
0.0	0.0	0.0	-649.3286	-300.5592	NaN	NaN	0.3164	0.8956	0.0209	0.0212	0.0214	0.0204	0.0205
0.0	0.0	0.0	-2862.3286	-437.5592	NaN	NaN	0.1326	0.8953	0.0209	0.0213	0.0213	0.0205	0.0206
0.0	0.0	0.0	-1942.3286	569.4408	NaN	NaN	-0.3	0.8955	0.0208	0.0212	0.0213	0.0206	0.0206
0.0	0.0	0.0	-2144.3286	998.4408	NaN	NaN	-0.3	0.8952	0.0208	0.0213	0.0213	0.0206	0.0206
0.0	0.0	0.0	-2114.3286	507.4408	NaN	NaN	-0.3	0.8946	0.021	0.0215	0.0214	0.0208	0.0207
0.0	0.0	0.0	-3749.3286	-1116.5592	NaN	NaN	0.2295	0.8944	0.0211	0.0215	0.0214	0.0208	0.0208
0.0	0.0	0.0	-972.3286	1173.4408	NaN	NaN	1.3	0.8944	0.021	0.0215	0.0214	0.0209	0.0208
0.0	0.0	0.0	-3895.3286	543.4408	NaN	NaN	-0.1621	0.8943	0.021	0.0215	0.0214	0.0209	0.0209
0.0	0.0	0.0	-2163.3286	-1830.5592	NaN	NaN	0.4583	0.8943	0.021	0.0214	0.0214	0.0209	0.021
0.0	0.0	0.0	-3734.3286	-1453.5592	NaN	NaN	0.2802	0.8941	0.021	0.0214	0.0215	0.021	0.021
0.0	0.0	0.0	-1789.3286	3465.4408	NaN	NaN	1.3	0.8945	0.0208	0.0212	0.0214	0.0211	0.021
0.0	0.0	0.0	-879.3286	-291.5592	NaN	NaN	0.249	0.8943	0.0208	0.0213	0.0215	0.0211	0.021
0.0	0.0	0.0	-4142.3286	1203.4408	NaN	NaN	-0.3	0.8941	0.0209	0.0213	0.0215	0.0212	0.021
0.0	0.0	0.0	-2630.3286	-422.5592	NaN	NaN	0.1384	0.8945	0.0208	0.0213	0.0214	0.0211	0.0209
0.0	0.0	0.0	-868.3286	1100.4408	NaN	NaN	1.3	0.8947	0.0207	0.0211	0.0214	0.0211	0.0209
0.0	0.0	0.0	288.6714	-503.5592	NaN	NaN	1.3	0.8943	0.0207	0.0211	0.0215	0.0213	0.021
0.0	0.0	0.0	-3497.3286	-214.5592	NaN	NaN	0.0578	0.8943	0.0208	0.0212	0.0215	0.0212	0.0209
0.0	0.0	0.0	-1675.3286	-766.5592	NaN	NaN	0.3139	0.8938	0.021	0.0214	0.0215	0.0212	0.0209
0.0	0.0	0.0	-2783.3286	-1361.5592	NaN	NaN	0.3285	0.8938	0.021	0.0215	0.0215	0.0212	0.021
0.0	0.0	0.0	-2837.3286	-3243.5592	NaN	NaN	0.5334	0.8937	0.021	0.0215	0.0215	0.0212	0.021
0.0	0.0	0.0	-1738.3286	-202.5592	NaN	NaN	0.1044	0.8941	0.0208	0.0214	0.0215	0.0212	0.0209
0.0	0.0	0.0	-2696.3286	410.4408	NaN	NaN	-0.1796	0.8937	0.0208	0.0214	0.0216	0.0214	0.021
0.0	0.0	0.0	-2461.3286	-653.5592	NaN	NaN	0.2098	0.8937	0.0208	0.0214	0.0215	0.0214	0.0211
0.0	0.0	0.0	-1913.3286	768.4408	NaN	NaN	-0.3	0.8935	0.0208	0.0215	0.0216	0.0215	0.0211
0.0	0.0	0.0	-2145.3286	2496.4408	NaN	NaN	1.3	0.8933	0.0209	0.0215	0.0216	0.0217	0.0211
0.0	0.0	0.0	-2571.3286	526.4408	NaN	NaN	-0.2574	0.893	0.021	0.0216	0.0216	0.0217	0.0211
0.0	0.0	0.0	-868.3286	627.4408	NaN	NaN	-0.3	0.8928	0.0211	0.0217	0.0217	0.0217	0.0211
0.0	0.0	0.0	-3340.3286	-264.5592	NaN	NaN	0.0734	0.8925	0.0213	0.0218	0.0216	0.0216	0.0211
0.0	0.0	0.0	-2005.3286	-1393.5592	NaN	NaN	0.41	0.8923	0.0214	0.0219	0.0216	0.0216	0.0211
0.0	0.0	0.0	-3647.3286	68.4408	NaN	NaN	-0.0191	0.8925	0.0214	0.0219	0.0216	0.0215	0.021
0.0	0.0	0.0	-3280.3286	1620.4408	NaN	NaN	-0.3	0.8924	0.0214	0.0219	0.0217	0.0216	0.021
0.0	0.0	0.0	-2326.3286	67.4408	NaN	NaN	-0.0299	0.8925	0.0213	0.0218	0.0217	0.0217	0.0211
0.0	0.0	0.0	-1778.3286	1098.4408	NaN	NaN	-0.3	0.8922	0.0214	0.0218	0.0218	0.0218	0.0211
0.0	0.0	0.0	-1543.3286	-136.5592	NaN	NaN	0.0813	0.8918	0.0216	0.0219	0.0218	0.0219	0.021
0.0	0.0	0.0	-1050.3286	1157.4408	NaN	NaN	1.3	0.8916	0.0217	0.022	0.0217	0.0218	0.021
0.0	0.0	0.0	-2430.3286	-1572.5592	NaN	NaN	0.3929	0.8915	0.0218	0.0221	0.0217	0.0218	0.0211
0.0	0.0	0.0	-2516.3286	836.4408	NaN	NaN	-0.3	0.892	0.0217	0.0219	0.0216	0.0217	0.0211
0.0	0.0	0.0	-2856.3286	-2318.5592	NaN	NaN	0.448	0.892	0.0216	0.0219	0.0216	0.0216	0.0212
0.0	0.0	0.0	-917.3286	257.4408	NaN	NaN	-0.3	0.8922	0.0215	0.0217	0.0216	0.0217	0.0212
0.0	0.0	0.0	-1039.3286	-497.5592	NaN	NaN	0.3237	0.8915	0.0217	0.0219	0.0217	0.0219	0.0213
0.0	0.0	0.0	-3400.3286	-215.5592	NaN	NaN	0.0596	0.8913	0.0218	0.022	0.0217	0.0219	0.0213
0.0	0.0	0.0	-5107.3286	-526.5592	NaN	NaN	0.0935	0.8914	0.0219	0.0222	0.0217	0.0217	0.0212
0.0	0.0	0.0	-2231.3286	-2470.5592	NaN	NaN	0.5254	0.8917	0.0217	0.0221	0.0216	0.0217	0.0212
0.0	0.0	0.0	-2993.3286	655.4408	NaN	NaN	-0.2804	0.8921	0.0215	0.0219	0.0216	0.0217	0.0212
0.0	0.0	0.0	-2792.3286	1105.4408	NaN	NaN	-0.3	0.8921	0.0215	0.0218	0.0216	0.0217	0.0212
0.0	0.0	0.0	-3907.3286	3644.4408	NaN	NaN	-0.3	0.8921	0.0216	0.0218	0.0216	0.0217	0.0212
0.0	0.0	0.0	-1869.3286	-2907.5592	NaN	NaN	0.6087	0.8918	0.0217	0.022	0.0216	0.0217	0.0212
0.0	0.0	0.0	-2840.3286	656.4408	NaN	NaN	-0.3	0.8922	0.0216	0.0219	0.0215	0.0216	0.0212
0.0	0.0	0.0	-2287.3286	-800.5592	NaN	NaN	0.2593	0.892	0.0216	0.0219	0.0216	0.0217	0.0213
0.0	0.0	0.0	-1425.3286	-863.5592	NaN	NaN	0.3773	0.8921	0.0216	0.0217	0.0216	0.0217	0.0213
0.0	0.0	0.0	-1891.3286	870.4408	NaN	NaN	-0.3	0.8915	0.0217	0.0217	0.0217	0.0219	0.0214
0.0	0.0	0.0	-2285.3286	3166.4408	NaN	NaN	1.3	0.8919	0.0216	0.0215	0.0217	0.0219	0.0213
0.0	0.0	0.0	-2225.3286	-14.5592	NaN	NaN	0.0065	0.8916	0.0217	0.0216	0.0217	0.0219	0.0214
0.0	0.0	0.0	-1586.3286	-214.5592	NaN	NaN	0.1191	0.8919	0.0216	0.0215	0.0217	0.0219	0.0214
0.0	0.0	0.0	-1844.3286	2010.4408	NaN	NaN	1.3	0.8916	0.0217	0.0215	0.0218	0.022	0.0215
0.0	0.0	0.0	-2390.3286	246.4408	NaN	NaN	-0.115	0.8913	0.0218	0.0216	0.0218	0.0221	0.0214
0.0	0.0	0.0	-3370.3286	395.4408	NaN	NaN	-0.1329	0.8909	0.0219	0.0218	0.0219	0.0221	0.0214
0.0	0.0	0.0	-3045.3286	-2365.5592	NaN	NaN	0.4372	0.891	0.0219	0.022	0.0219	0.0219	0.0214
0.0	0.0	0.0	-3515.3286	-2081.5592	NaN	NaN	0.3719	0.8916	0.0218	0.0219	0.0218	0.0217	0.0213
0.0	0.0	0.0	-1570.3286	-827.5592	NaN	NaN	0.3451	0.8922	0.0215	0.0217	0.0217	0.0216	0.0213
0.0	0.0	0.0	-2411.3286	-680.5592	NaN	NaN	0.2201	0.8926	0.0213	0.0215	0.0217	0.0216	0.0214
0.0	0.0	0.0	-793.3286	727.4408	NaN	NaN	-0.3	0.8932	0.021	0.0212	0.0216	0.0216	0.0214
0.0	0.0	0.0	-3474.3286	3283.4408	NaN	NaN	-0.3	0.8931	0.021	0.0212	0.0216	0.0216	0.0215
0.0	0.0	0.0	-1098.3286	-674.5592	NaN	NaN	0.3805	0.8928	0.0212	0.0213	0.0217	0.0216	0.0214
0.0	0.0	0.0	-1454.3286	1836.4408	NaN	NaN	1.3	0.8929	0.0212	0.0213	0.0217	0.0216	0.0214
0.0	0.0	0.0	-2231.3286	-1158.5592	NaN	NaN	0.3418	0.8922	0.0214	0.0215	0.0218	0.0216	0.0214
0.0	0.0	0.0	-2045.3286	1677.4408	NaN	NaN	-0.3	0.8929	0.0213	0.0214	0.0217	0.0214	0.0213
0.0	0.0	0.0	-2656.3286	-3411.5592	NaN	NaN	0.5622	0.892	0.0216	0.0216	0.0219	0.0214	0.0215
0.0	0.0	0.0	-2141.3286	-1792.5592	NaN	NaN	0.4557	0.8931	0.0214	0.0214	0.0217	0.0213	0.0213
0.0	0.0	0.0	-1350.3286	2407.4408	NaN	NaN	1.3	0.8934	0.0212	0.0211	0.0217	0.0213	0.0213
0.0	0.0	0.0	-2086.3286	-1782.5592	NaN	NaN	0.4607	0.8933	0.0212	0.0212	0.0217	0.0213	0.0214
0.0	0.0	0.0	-2182.3286	110.4408	NaN	NaN	-0.0533	0.8934	0.0211	0.0211	0.0217	0.0213	0.0214
0.0	0.0	0.0	45.6714	-795.5592	NaN	NaN	1.0609	0.8936	0.021	0.0211	0.0217	0.0213	0.0213
0.0	0.0	0.0	-1888.3286	-242.5592	NaN	NaN	0.1138	0.8936	0.021	0.0212	0.0216	0.0212	0.0214
0.0	0.0	0.0	-1532.3286	1879.4408	NaN	NaN	1.3	0.8941	0.0208	0.0211	0.0216	0.0211	0.0214
0.0	0.0	0.0	-2052.3286	-3412.5592	NaN	NaN	0.6245	0.8936	0.0209	0.0212	0.0217	0.0211	0.0215
0.0	0.0	0.0	-3048.3286	-408.5592	NaN	NaN	0.1182	0.894	0.0208	0.0211	0.0216	0.0211	0.0214
0.0	0.0	0.0	-1271.3286	1895.4408	NaN	NaN	1.3	0.894	0.0208	0.0211	0.0216	0.0211	0.0214
0.0	0.0	0.0	-4214.3286	-599.5592	NaN	NaN	0.1245	0.8935	0.021	0.0212	0.0217	0.0211	0.0215
0.0	0.0	0.0	-3784.3286	-1028.5592	NaN	NaN	0.2137	0.8935	0.0211	0.0213	0.0217	0.021	0.0214
0.0	0.0	0.0	-2692.3286	-204.5592	NaN	NaN	0.0706	0.8937	0.0211	0.0213	0.0216	0.021	0.0213
0.0	0.0	0.0	-1378.3286	-1220.5592	NaN	NaN	0.4696	0.8942	0.021	0.0212	0.0215	0.0209	0.0213
0.0	0.0	0.0	678.6714	51.4408	NaN	NaN	0.0705	0.8946	0.0209	0.021	0.0214	0.021	0.0211
0.0	0.0	0.0	-2252.3286	2558.4408	NaN	NaN	1.3	0.8942	0.0211	0.021	0.0214	0.0211	0.0212
0.0	0.0	0.0	-1957.3286	1006.4408	NaN	NaN	-0.3	0.894	0.0213	0.0211	0.0213	0.0212	0.0212
0.0	0.0	0.0	-3127.3286	-473.5592	NaN	NaN	0.1315	0.8936	0.0214	0.0211	0.0214	0.0212	0.0213
0.0	0.0	0.0	-2059.3286	2897.4408	NaN	NaN	1.3	0.8935	0.0214	0.0211	0.0214	0.0213	0.0213
0.0	0.0	0.0	-2637.3286	-534.5592	NaN	NaN	0.1685	0.8922	0.0217	0.0214	0.0217	0.0214	0.0216
0.0	0.0	0.0	175.6714	-1285.5592	NaN	NaN	1.1583	0.8922	0.0217	0.0214	0.0217	0.0214	0.0216
0.0	0.0	0.0	-2658.3286	-1408.5592	NaN	NaN	0.3463	0.8918	0.0218	0.0215	0.0218	0.0213	0.0216
0.0	0.0	0.0	-2734.3286	2694.4408	NaN	NaN	-0.3	0.8927	0.0216	0.0214	0.0216	0.0212	0.0215
0.0	0.0	0.0	-1921.3286	-2490.5592	NaN	NaN	0.5645	0.8926	0.0216	0.0215	0.0217	0.0211	0.0215
0.0	0.0	0.0	-1278.3286	-979.5592	NaN	NaN	0.4338	0.8934	0.0214	0.0214	0.0215	0.021	0.0214
0.0	0.0	0.0	-2358.3286	388.4408	NaN	NaN	-0.1972	0.8936	0.0213	0.0213	0.0215	0.0209	0.0214
0.0	0.0	0.0	-2160.3286	-1457.5592	NaN	NaN	0.4029	0.8938	0.0212	0.0212	0.0215	0.021	0.0214
0.0	0.0	0.0	-4270.3286	2623.4408	NaN	NaN	-0.3	0.8934	0.0212	0.0212	0.0216	0.0211	0.0214
0.0	0.0	0.0	-3746.3286	1543.4408	NaN	NaN	-0.3	0.8931	0.0214	0.0213	0.0217	0.021	0.0215
0.0	0.0	0.0	-2730.3286	-2723.5592	NaN	NaN	0.4994	0.8932	0.0214	0.0213	0.0216	0.021	0.0215
0.0	0.0	0.0	358.6714	-2418.5592	NaN	NaN	1.1741	0.8939	0.0212	0.0211	0.0215	0.0209	0.0214
0.0	0.0	0.0	-3594.3286	2092.4408	NaN	NaN	-0.3	0.8943	0.021	0.0209	0.0215	0.0209	0.0214
0.0	0.0	0.0	-1140.3286	-1131.5592	NaN	NaN	0.4981	0.8941	0.021	0.0208	0.0215	0.0211	0.0214
0.0	0.0	0.0	-922.3286	-48.5592	NaN	NaN	0.05	0.8944	0.021	0.0207	0.0215	0.0211	0.0213
0.0	0.0	0.0	-304.3286	82.4408	NaN	NaN	-0.3	0.8939	0.0211	0.0208	0.0216	0.0212	0.0214
0.0	0.0	0.0	-2425.3286	-1517.5592	NaN	NaN	0.3849	0.8933	0.0212	0.021	0.0217	0.0212	0.0216
0.0	0.0	0.0	-2245.3286	-2321.5592	NaN	NaN	0.5083	0.8931	0.0213	0.021	0.0217	0.0213	0.0215
0.0	0.0	0.0	-3957.3286	1034.4408	NaN	NaN	-0.3	0.8933	0.0213	0.021	0.0217	0.0212	0.0215
0.0	0.0	0.0	-337.3286	-920.5592	NaN	NaN	0.7318	0.8934	0.0212	0.021	0.0217	0.0212	0.0215
0.0	0.0	0.0	-1639.3286	-2397.5592	NaN	NaN	0.5939	0.894	0.0211	0.0209	0.0215	0.0211	0.0214
0.0	0.0	0.0	-3771.3286	-2155.5592	NaN	NaN	0.3637	0.8941	0.021	0.0208	0.0215	0.0212	0.0214
0.0	0.0	0.0	-1741.3286	2405.4408	NaN	NaN	1.3	0.8951	0.0208	0.0205	0.0212	0.0212	0.0213
0.0	0.0	0.0	-1226.3286	194.4408	NaN	NaN	-0.1884	0.8944	0.0208	0.0205	0.0214	0.0214	0.0215
0.0	0.0	0.0	-4363.3286	-441.5592	NaN	NaN	0.0919	0.894	0.0209	0.0206	0.0214	0.0215	0.0215
0.0	0.0	0.0	-3000.3286	2068.4408	NaN	NaN	-0.3	0.8937	0.0211	0.0208	0.0215	0.0215	0.0215
0.0	0.0	0.0	-2185.3286	-1571.5592	NaN	NaN	0.4183	0.8937	0.0211	0.0208	0.0215	0.0214	0.0215
0.0	0.0	0.0	-2771.3286	2385.4408	NaN	NaN	-0.3	0.8943	0.021	0.0206	0.0214	0.0214	0.0214
0.0	0.0	0.0	-1600.3286	1683.4408	NaN	NaN	1.3	0.8943	0.021	0.0205	0.0214	0.0214	0.0214
0.0	0.0	0.0	-418.3286	2522.4408	NaN	NaN	1.1988	0.8946	0.021	0.0203	0.0213	0.0215	0.0213
0.0	0.0	0.0	-927.3286	-2206.5592	NaN	NaN	0.7041	0.8943	0.0211	0.0204	0.0213	0.0215	0.0215
0.0	0.0	0.0	-1743.3286	2913.4408	NaN	NaN	1.3	0.8947	0.021	0.0201	0.0213	0.0216	0.0213
0.0	0.0	0.0	-1745.3286	1246.4408	NaN	NaN	-0.3	0.8944	0.021	0.0202	0.0214	0.0217	0.0214
0.0	0.0	0.0	-2702.3286	2701.4408	NaN	NaN	-0.3	0.8944	0.021	0.0202	0.0214	0.0216	0.0214
0.0	0.0	0.0	-2567.3286	-424.5592	NaN	NaN	0.1419	0.8932	0.0215	0.0206	0.0216	0.0217	0.0215
0.0	0.0	0.0	-2552.3286	-1014.5592	NaN	NaN	0.2844	0.8936	0.0214	0.0206	0.0215	0.0214	0.0214
0.0	0.0	0.0	-601.3286	-2913.5592	NaN	NaN	0.8289	0.8938	0.0213	0.0206	0.0215	0.0213	0.0215
0.0	0.0	0.0	-148.3286	1108.4408	NaN	NaN	1.1545	0.8955	0.0207	0.0201	0.0213	0.0212	0.0212
0.0	0.0	0.0	-3207.3286	296.4408	NaN	NaN	-0.1018	0.8955	0.0207	0.0201	0.0213	0.0213	0.0212
0.0	0.0	0.0	-1852.3286	969.4408	NaN	NaN	-0.3	0.8959	0.0205	0.0199	0.0213	0.0213	0.0211
0.0	0.0	0.0	-2638.3286	3384.4408	NaN	NaN	1.3	0.8956	0.0206	0.0199	0.0213	0.0214	0.0212
0.0	0.0	0.0	-1660.3286	-1649.5592	NaN	NaN	0.4984	0.8947	0.021	0.0203	0.0214	0.0213	0.0213
0.0	0.0	0.0	-3216.3286	209.4408	NaN	NaN	-0.0697	0.8945	0.0211	0.0205	0.0215	0.0211	0.0213
0.0	0.0	0.0	-1766.3286	-563.5592	NaN	NaN	0.2419	0.8942	0.0212	0.0206	0.0216	0.0211	0.0213
0.0	0.0	0.0	-629.3286	-562.5592	NaN	NaN	0.472	0.895	0.021	0.0204	0.0214	0.0209	0.0211
0.0	0.0	0.0	338.6714	637.4408	NaN	NaN	0.653	0.8947	0.0211	0.0205	0.0215	0.021	0.0212
0.0	0.0	0.0	-517.3286	-2474.5592	NaN	NaN	0.8271	0.8945	0.0212	0.0205	0.0215	0.0211	0.0211
0.0	0.0	0.0	-2393.3286	-661.5592	NaN	NaN	0.2166	0.8941	0.0213	0.0206	0.0216	0.0212	0.0212
0.0	0.0	0.0	-1056.3286	-1100.5592	NaN	NaN	0.5103	0.8939	0.0213	0.0207	0.0216	0.0213	0.0213
0.0	0.0	0.0	-2004.3286	1560.4408	NaN	NaN	-0.3	0.8937	0.0214	0.0207	0.0216	0.0213	0.0212
0.0	0.0	0.0	-2691.3286	-2804.5592	NaN	NaN	0.5103	0.8932	0.0215	0.0209	0.0217	0.0213	0.0214
0.0	0.0	0.0	-2576.3286	1008.4408	NaN	NaN	-0.3	0.8936	0.0215	0.0209	0.0216	0.0212	0.0212
0.0	0.0	0.0	2063.6714	-13.5592	NaN	NaN	-0.0066	0.8942	0.0214	0.0206	0.0214	0.0211	0.0212
0.0	0.0	0.0	-2698.3286	-2403.5592	NaN	NaN	0.4711	0.8941	0.0214	0.0206	0.0214	0.0212	0.0213
0.0	0.0	0.0	-1560.3286	2611.4408	NaN	NaN	1.3	0.8948	0.0213	0.0204	0.0213	0.0212	0.0211
0.0	0.0	0.0	-184.3286	864.4408	NaN	NaN	1.271	0.8944	0.0214	0.0204	0.0213	0.0213	0.0212
0.0	0.0	0.0	-1337.3286	-1781.5592	NaN	NaN	0.5712	0.8941	0.0214	0.0205	0.0214	0.0213	0.0213
0.0	0.0	0.0	-1066.3286	1206.4408	NaN	NaN	1.3	0.8942	0.0214	0.0205	0.0214	0.0213	0.0212
0.0	0.0	0.0	-1094.3286	-591.5592	NaN	NaN	0.3509	0.8939	0.0215	0.0206	0.0215	0.0212	0.0213
0.0	0.0	0.0	-2794.3286	-1601.5592	NaN	NaN	0.3643	0.8937	0.0215	0.0208	0.0216	0.0212	0.0213
0.0	0.0	0.0	-613.3286	488.4408	NaN	NaN	-0.3	0.8941	0.0214	0.0207	0.0215	0.0212	0.0211
0.0	0.0	0.0	-2812.3286	-558.5592	NaN	NaN	0.1657	0.894	0.0215	0.0207	0.0215	0.0212	0.0211
0.0	0.0	0.0	-2928.3286	-2529.5592	NaN	NaN	0.4635	0.8944	0.0214	0.0206	0.0214	0.0212	0.0211
0.0	0.0	0.0	-1813.3286	857.4408	NaN	NaN	-0.3	0.895	0.0212	0.0203	0.0213	0.0212	0.0209
0.0	0.0	0.0	-898.3286	657.4408	NaN	NaN	-0.3	0.8952	0.0211	0.0201	0.0213	0.0213	0.0209
0.0	0.0	0.0	111.6714	-10.5592	NaN	NaN	-0.1044	0.8949	0.0211	0.0202	0.0214	0.0214	0.021
0.0	0.0	0.0	-2208.3286	-770.5592	NaN	NaN	0.2587	0.8943	0.0213	0.0204	0.0215	0.0214	0.0211
0.0	0.0	0.0	-3039.3286	-1136.5592	NaN	NaN	0.2722	0.8947	0.0213	0.0204	0.0214	0.0212	0.0211
0.0	0.0	0.0	-1819.3286	-1708.5592	NaN	NaN	0.4843	0.895	0.0212	0.0204	0.0213	0.021	0.0211
0.0	0.0	0.0	-2971.3286	1884.4408	NaN	NaN	-0.3	0.8963	0.0208	0.02	0.0211	0.0209	0.0208
0.0	0.0	0.0	-981.3286	566.4408	NaN	NaN	-0.3	0.8967	0.0207	0.0198	0.0211	0.0209	0.0208
0.0	0.0	0.0	-2058.3286	2025.4408	NaN	NaN	-0.3	0.8966	0.0208	0.0198	0.0211	0.021	0.0207
0.0	0.0	0.0	-2911.3286	2834.4408	NaN	NaN	-0.3	0.896	0.021	0.02	0.0212	0.021	0.0207
0.0	0.0	0.0	-1193.3286	-1560.5592	NaN	NaN	0.5667	0.8954	0.0213	0.0203	0.0212	0.021	0.0208
0.0	0.0	0.0	-1820.3286	-1369.5592	NaN	NaN	0.4293	0.8952	0.0213	0.0205	0.0213	0.0209	0.0209
0.0	0.0	0.0	-1969.3286	532.4408	NaN	NaN	-0.3	0.896	0.0211	0.0203	0.0211	0.0207	0.0208
0.0	0.0	0.0	-1300.3286	-1480.5592	NaN	NaN	0.5324	0.8957	0.0212	0.0203	0.0212	0.0207	0.0209
0.0	0.0	0.0	-2305.3286	2505.4408	NaN	NaN	1.3	0.8963	0.021	0.0201	0.0211	0.0207	0.0207
0.0	0.0	0.0	-1563.3286	3395.4408	NaN	NaN	1.3	0.8957	0.0212	0.0202	0.0212	0.0209	0.0208
0.0	0.0	0.0	1217.6714	2689.4408	NaN	NaN	0.6883	0.8954	0.0214	0.0202	0.0212	0.021	0.0209
0.0	0.0	0.0	-2469.3286	-1413.5592	NaN	NaN	0.364	0.8944	0.0216	0.0205	0.0213	0.0211	0.021
0.0	0.0	0.0	1154.6714	266.4408	NaN	NaN	0.1875	0.8946	0.0216	0.0205	0.0213	0.0211	0.0209
0.0	0.0	0.0	-2074.3286	1433.4408	NaN	NaN	-0.3	0.8943	0.0217	0.0206	0.0214	0.021	0.021
0.0	0.0	0.0	-2107.3286	895.4408	NaN	NaN	-0.3	0.8943	0.0216	0.0207	0.0214	0.0209	0.021
0.0	0.0	0.0	-1820.3286	-1250.5592	NaN	NaN	0.4072	0.8932	0.0219	0.0211	0.0217	0.0209	0.0212
0.0	0.0	0.0	-3579.3286	-1983.5592	NaN	NaN	0.3566	0.8935	0.0217	0.0212	0.0217	0.0207	0.0211
0.0	0.0	0.0	-2495.3286	172.4408	NaN	NaN	-0.0742	0.8939	0.0216	0.0211	0.0216	0.0207	0.0211
0.0	0.0	0.0	-1914.3286	-3315.5592	NaN	NaN	0.634	0.8938	0.0215	0.0212	0.0217	0.0207	0.0212
0.0	0.0	0.0	-2852.3286	-155.5592	NaN	NaN	0.0517	0.8944	0.0212	0.021	0.0216	0.0206	0.0211
0.0	0.0	0.0	-3974.3286	117.4408	NaN	NaN	-0.0304	0.8939	0.0213	0.0212	0.0217	0.0207	0.0213
0.0	0.0	0.0	-1047.3286	196.4408	NaN	NaN	-0.2309	0.8947	0.021	0.021	0.0215	0.0206	0.0212
0.0	0.0	0.0	-1880.3286	-1906.5592	NaN	NaN	0.5035	0.8942	0.0211	0.0212	0.0216	0.0207	0.0214
0.0	0.0	0.0	-3440.3286	1795.4408	NaN	NaN	-0.3	0.8951	0.0209	0.021	0.0213	0.0206	0.0211
0.0	0.0	0.0	-275.3286	-278.5592	NaN	NaN	0.5029	0.8953	0.0208	0.0209	0.0212	0.0207	0.0211
0.0	0.0	0.0	-1718.3286	1524.4408	NaN	NaN	-0.3	0.895	0.0208	0.0209	0.0213	0.0208	0.0212
0.0	0.0	0.0	-752.3286	-103.5592	NaN	NaN	0.121	0.8938	0.0211	0.0212	0.0215	0.021	0.0213
0.0	0.0	0.0	-3065.3286	218.4408	NaN	NaN	-0.0767	0.8924	0.0215	0.0216	0.0218	0.0211	0.0216
0.0	0.0	0.0	-4017.3286	-4735.5592	NaN	NaN	0.541	0.8919	0.0218	0.0218	0.0218	0.0211	0.0216
0.0	0.0	0.0	-395.3286	725.4408	NaN	NaN	1.3	0.893	0.0214	0.0215	0.0217	0.021	0.0215
0.0	0.0	0.0	-4436.3286	-1466.5592	NaN	NaN	0.2484	0.8925	0.0214	0.0216	0.0218	0.0211	0.0217
0.0	0.0	0.0	-3660.3286	1081.4408	NaN	NaN	-0.3	0.8937	0.021	0.0214	0.0215	0.0209	0.0214
0.0	0.0	0.0	-1041.3286	1378.4408	NaN	NaN	1.3	0.8938	0.0209	0.0214	0.0215	0.0209	0.0214
0.0	0.0	0.0	-2360.3286	559.4408	NaN	NaN	-0.3	0.8937	0.021	0.0214	0.0215	0.021	0.0214
0.0	0.0	0.0	-2415.3286	1503.4408	NaN	NaN	-0.3	0.8934	0.0211	0.0215	0.0215	0.021	0.0215
0.0	0.0	0.0	-1912.3286	-1515.5592	NaN	NaN	0.4421	0.8935	0.021	0.0214	0.0215	0.021	0.0215
0.0	0.0	0.0	-2192.3286	-301.5592	NaN	NaN	0.1209	0.8938	0.0209	0.0213	0.0215	0.0211	0.0215
0.0	0.0	0.0	989.6714	2057.4408	NaN	NaN	0.6752	0.894	0.0209	0.0213	0.0214	0.0211	0.0214
0.0	0.0	0.0	-3138.3286	-2268.5592	NaN	NaN	0.4196	0.8928	0.0213	0.0217	0.0216	0.021	0.0216
0.0	0.0	0.0	-903.3286	-2006.5592	NaN	NaN	0.6896	0.893	0.0213	0.0216	0.0216	0.021	0.0215
0.0	0.0	0.0	-3461.3286	1319.4408	NaN	NaN	-0.3	0.8935	0.0212	0.0215	0.0215	0.0209	0.0214
0.0	0.0	0.0	-2500.3286	2126.4408	NaN	NaN	-0.3	0.8941	0.021	0.0212	0.0214	0.021	0.0213
0.0	0.0	0.0	-847.3286	532.4408	NaN	NaN	-0.3	0.8943	0.0209	0.0211	0.0214	0.021	0.0213
0.0	0.0	0.0	-1482.3286	1205.4408	NaN	NaN	-0.3	0.8938	0.0211	0.0212	0.0214	0.0212	0.0212
0.0	0.0	0.0	-1244.3286	1167.4408	NaN	NaN	-0.3	0.8936	0.0212	0.0213	0.0214	0.0212	0.0212
0.0	0.0	0.0	-1696.3286	1149.4408	NaN	NaN	-0.3	0.8926	0.0215	0.0216	0.0216	0.0213	0.0213
0.0	0.0	0.0	-1604.3286	-296.5592	NaN	NaN	0.156	0.8919	0.0217	0.022	0.0217	0.0213	0.0214
0.0	0.0	0.0	-3021.3286	-1277.5592	NaN	NaN	0.2972	0.8919	0.0218	0.0221	0.0217	0.0212	0.0213
0.0	0.0	0.0	608.6714	-1568.5592	NaN	NaN	1.3	0.8925	0.0216	0.022	0.0216	0.021	0.0212
0.0	0.0	0.0	-4198.3286	468.4408	NaN	NaN	-0.1256	0.8932	0.0214	0.0219	0.0215	0.0209	0.0212
0.0	0.0	0.0	367.6714	582.4408	NaN	NaN	0.613	0.8943	0.0209	0.0216	0.0214	0.0208	0.021
0.0	0.0	0.0	-2705.3286	471.4408	NaN	NaN	-0.211	0.8939	0.021	0.0217	0.0214	0.0209	0.0211
0.0	0.0	0.0	-3935.3286	1972.4408	NaN	NaN	-0.3	0.8936	0.0211	0.0219	0.0214	0.021	0.021
0.0	0.0	0.0	-2613.3286	681.4408	NaN	NaN	-0.3	0.8929	0.0213	0.0222	0.0215	0.021	0.0211
0.0	0.0	0.0	-2890.3286	-22.5592	NaN	NaN	0.0077	0.8921	0.0217	0.0224	0.0216	0.021	0.0211
0.0	0.0	0.0	-3796.3286	-1575.5592	NaN	NaN	0.2933	0.8922	0.0218	0.0225	0.0216	0.0208	0.0211
0.0	0.0	0.0	-1406.3286	-967.5592	NaN	NaN	0.4076	0.8925	0.0216	0.0224	0.0216	0.0208	0.0211
0.0	0.0	0.0	-2807.3286	-886.5592	NaN	NaN	0.24	0.8928	0.0214	0.0222	0.0216	0.0208	0.0212
0.0	0.0	0.0	-590.3286	4404.4408	NaN	NaN	1.1548	0.8936	0.021	0.0219	0.0215	0.0209	0.0211
0.0	0.0	0.0	301.6714	-272.5592	NaN	NaN	-0.3	0.8926	0.0212	0.0222	0.0216	0.0211	0.0213
0.0	0.0	0.0	-3038.3286	201.4408	NaN	NaN	-0.071	0.8925	0.0212	0.0222	0.0216	0.0211	0.0213
0.0	0.0	0.0	-2605.3286	2320.4408	NaN	NaN	-0.3	0.8923	0.0213	0.0224	0.0216	0.0211	0.0213
0.0	0.0	0.0	-1746.3286	-2013.5592	NaN	NaN	0.5355	0.8917	0.0215	0.0225	0.0217	0.0211	0.0214
0.0	0.0	0.0	-2249.3286	345.4408	NaN	NaN	-0.1814	0.8916	0.0216	0.0225	0.0218	0.0211	0.0214
0.0	0.0	0.0	-3166.3286	-221.5592	NaN	NaN	0.0654	0.8916	0.0217	0.0225	0.0219	0.021	0.0213
0.0	0.0	0.0	-3797.3286	2166.4408	NaN	NaN	-0.3	0.8919	0.0216	0.0225	0.0218	0.021	0.0213
0.0	0.0	0.0	-3614.3286	-1439.5592	NaN	NaN	0.2848	0.8918	0.0216	0.0224	0.0218	0.021	0.0214
0.0	0.0	0.0	-1798.3286	-280.5592	NaN	NaN	0.135	0.892	0.0214	0.0224	0.0218	0.0211	0.0214
0.0	0.0	0.0	-1593.3286	506.4408	NaN	NaN	-0.3	0.8917	0.0214	0.0225	0.0218	0.0213	0.0214
0.0	0.0	0.0	-444.3286	-1252.5592	NaN	NaN	0.7382	0.8912	0.0216	0.0227	0.0219	0.0214	0.0213
0.0	0.0	0.0	-4349.3286	11.4408	NaN	NaN	-0.0026	0.8905	0.022	0.023	0.0219	0.0213	0.0213
0.0	0.0	0.0	-1455.3286	-1909.5592	NaN	NaN	0.5675	0.8904	0.0221	0.023	0.0219	0.0213	0.0213
0.0	0.0	0.0	-1202.3286	-3669.5592	NaN	NaN	0.7532	0.8906	0.0221	0.023	0.0219	0.0212	0.0213
0.0	0.0	0.0	-3222.3286	375.4408	NaN	NaN	-0.1319	0.8908	0.0218	0.0229	0.0218	0.0213	0.0213
0.0	0.0	0.0	-3544.3286	939.4408	NaN	NaN	-0.3	0.8907	0.0217	0.0229	0.0218	0.0214	0.0214
0.0	0.0	0.0	-2296.3286	300.4408	NaN	NaN	-0.1505	0.8904	0.0217	0.0229	0.0219	0.0216	0.0215
0.0	0.0	0.0	-3236.3286	1167.4408	NaN	NaN	-0.3	0.8898	0.022	0.0231	0.022	0.0217	0.0215
0.0	0.0	0.0	-3368.3286	117.4408	NaN	NaN	-0.0361	0.8895	0.0222	0.0232	0.022	0.0216	0.0215
0.0	0.0	0.0	-4298.3286	-656.5592	NaN	NaN	0.1325	0.8896	0.0221	0.0232	0.022	0.0216	0.0215
0.0	0.0	0.0	-707.3286	2863.4408	NaN	NaN	1.3	0.8898	0.0219	0.0231	0.022	0.0218	0.0214
0.0	0.0	0.0	-2680.3286	2768.4408	NaN	NaN	1.3	0.8899	0.022	0.0231	0.022	0.0217	0.0213
0.0	0.0	0.0	-418.3286	-2787.5592	NaN	NaN	0.8695	0.8895	0.0223	0.0233	0.0221	0.0215	0.0213
0.0	0.0	0.0	-2255.3286	-2421.5592	NaN	NaN	0.5178	0.8895	0.0225	0.0233	0.0221	0.0214	0.0212
0.0	0.0	0.0	-1406.3286	-119.5592	NaN	NaN	0.0784	0.8897	0.0224	0.0232	0.0221	0.0214	0.0212
0.0	0.0	0.0	-2948.3286	-671.5592	NaN	NaN	0.1855	0.8899	0.0223	0.0231	0.0221	0.0213	0.0214
0.0	0.0	0.0	-3170.3286	1898.4408	NaN	NaN	-0.3	0.8905	0.0219	0.0229	0.022	0.0213	0.0213
0.0	0.0	0.0	-2311.3286	1002.4408	NaN	NaN	-0.3	0.8907	0.0218	0.0228	0.0221	0.0213	0.0213
0.0	0.0	0.0	-1941.3286	452.4408	NaN	NaN	-0.3	0.8905	0.0219	0.0229	0.0221	0.0213	0.0213
0.0	0.0	0.0	-1826.3286	520.4408	NaN	NaN	-0.3	0.8905	0.0222	0.0229	0.0221	0.0211	0.0212
0.0	0.0	0.0	-3281.3286	-2156.5592	NaN	NaN	0.3966	0.8903	0.0225	0.023	0.0222	0.021	0.0212
0.0	0.0	0.0	-4018.3286	-671.5592	NaN	NaN	0.1432	0.8909	0.0223	0.0229	0.0221	0.0208	0.021
0.0	0.0	0.0	-2612.3286	1458.4408	NaN	NaN	-0.3	0.8916	0.0221	0.0226	0.0221	0.0206	0.021
0.0	0.0	0.0	-1935.3286	-3472.5592	NaN	NaN	0.6421	0.8917	0.0221	0.0226	0.0221	0.0206	0.0209
0.0	0.0	0.0	-2458.3286	-749.5592	NaN	NaN	0.2337	0.8922	0.022	0.0225	0.0221	0.0205	0.0208
0.0	0.0	0.0	-2158.3286	-2137.5592	NaN	NaN	0.4976	0.892	0.0222	0.0226	0.0221	0.0204	0.0208
0.0	0.0	0.0	-1842.3286	-419.5592	NaN	NaN	0.1855	0.8923	0.0221	0.0226	0.0219	0.0203	0.0207
0.0	0.0	0.0	-3755.3286	-1525.5592	NaN	NaN	0.2889	0.8924	0.0221	0.0226	0.0219	0.0202	0.0208
0.0	0.0	0.0	-2952.3286	45.4408	NaN	NaN	-0.0156	0.893	0.022	0.0225	0.0218	0.0202	0.0206
0.0	0.0	0.0	-1207.3286	4037.4408	NaN	NaN	1.3	0.8933	0.0219	0.0224	0.0217	0.0203	0.0205
0.0	0.0	0.0	-986.3286	-2656.5592	NaN	NaN	0.7292	0.8926	0.0222	0.0226	0.0218	0.0203	0.0206
0.0	0.0	0.0	-2229.3286	92.4408	NaN	NaN	-0.0433	0.8923	0.0223	0.0226	0.0218	0.0202	0.0207
0.0	0.0	0.0	-2651.3286	36.4408	NaN	NaN	-0.0139	0.892	0.0225	0.0227	0.0218	0.0202	0.0208
0.0	0.0	0.0	-3429.3286	-406.5592	NaN	NaN	0.106	0.8919	0.0225	0.0227	0.0219	0.0201	0.0209
0.0	0.0	0.0	-2599.3286	1257.4408	NaN	NaN	-0.3	0.8923	0.0224	0.0226	0.0219	0.02	0.0208
0.0	0.0	0.0	-2721.3286	751.4408	NaN	NaN	-0.3	0.8925	0.0225	0.0226	0.0218	0.0199	0.0207
0.0	0.0	0.0	-1313.3286	-733.5592	NaN	NaN	0.3584	0.8924	0.0225	0.0227	0.0218	0.0199	0.0207
0.0	0.0	0.0	-3724.3286	-1015.5592	NaN	NaN	0.2143	0.8926	0.0225	0.0226	0.0218	0.0198	0.0207
0.0	0.0	0.0	-1540.3286	1072.4408	NaN	NaN	-0.3	0.8926	0.0224	0.0226	0.0219	0.0198	0.0207
0.0	0.0	0.0	-2869.3286	1621.4408	NaN	NaN	-0.3	0.893	0.0222	0.0224	0.0219	0.0197	0.0208
0.0	0.0	0.0	-3171.3286	-1449.5592	NaN	NaN	0.3137	0.8927	0.0222	0.0225	0.022	0.0197	0.0209
0.0	0.0	0.0	-3471.3286	1360.4408	NaN	NaN	-0.3	0.8928	0.0222	0.0224	0.0221	0.0197	0.0208
0.0	0.0	0.0	-3328.3286	846.4408	NaN	NaN	-0.3	0.893	0.0221	0.0223	0.0221	0.0196	0.0208
0.0	0.0	0.0	-1604.3286	-3258.5592	NaN	NaN	0.6701	0.8929	0.0222	0.0222	0.0222	0.0196	0.0209
0.0	0.0	0.0	-2110.3286	-1028.5592	NaN	NaN	0.3277	0.8929	0.0222	0.0222	0.0222	0.0197	0.0209
0.0	0.0	0.0	-4501.3286	-2340.5592	NaN	NaN	0.3421	0.8931	0.0221	0.0222	0.0222	0.0197	0.0208
0.0	0.0	0.0	-3277.3286	-61.5592	NaN	NaN	0.0184	0.8934	0.0219	0.0222	0.0221	0.0197	0.0207
0.0	0.0	0.0	-3885.3286	878.4408	NaN	NaN	-0.2921	0.8935	0.0219	0.0222	0.0221	0.0197	0.0207
0.0	0.0	0.0	-3356.3286	-2944.5592	NaN	NaN	0.4673	0.8931	0.022	0.0222	0.0221	0.0197	0.0208
0.0	0.0	0.0	-3216.3286	-2597.5592	NaN	NaN	0.4468	0.8931	0.022	0.0223	0.0221	0.0198	0.0208
0.0	0.0	0.0	-1924.3286	2003.4408	NaN	NaN	1.3	0.8934	0.0217	0.0223	0.0221	0.0198	0.0207
0.0	0.0	0.0	-3217.3286	178.4408	NaN	NaN	-0.0587	0.8932	0.0217	0.0223	0.0221	0.0198	0.0209
0.0	0.0	0.0	-2117.3286	-3272.5592	NaN	NaN	0.6072	0.8929	0.0218	0.0223	0.0222	0.0199	0.021
0.0	0.0	0.0	-2757.3286	1794.4408	NaN	NaN	-0.3	0.893	0.0217	0.0222	0.0221	0.0199	0.021
0.0	0.0	0.0	-3122.3286	630.4408	NaN	NaN	-0.253	0.8928	0.0218	0.0222	0.0222	0.02	0.0211
0.0	0.0	0.0	-3330.3286	1935.4408	NaN	NaN	-0.3	0.8929	0.0216	0.0222	0.0222	0.0201	0.021
0.0	0.0	0.0	-2624.3286	-988.5592	NaN	NaN	0.2736	0.8925	0.0217	0.0223	0.0223	0.0202	0.021
0.0	0.0	0.0	-770.3286	2250.4408	NaN	NaN	1.3	0.8928	0.0217	0.0223	0.0222	0.0202	0.0209
0.0	0.0	0.0	-1402.3286	-1898.5592	NaN	NaN	0.5752	0.8926	0.0217	0.0223	0.0222	0.0202	0.021
0.0	0.0	0.0	-1349.3286	-1807.5592	NaN	NaN	0.5726	0.8925	0.0218	0.0223	0.0222	0.0202	0.021
0.0	0.0	0.0	-4257.3286	1193.4408	NaN	NaN	-0.3	0.8925	0.0217	0.0223	0.0222	0.0203	0.021
0.0	0.0	0.0	-3091.3286	1154.4408	NaN	NaN	-0.3	0.8926	0.0217	0.0222	0.0222	0.0203	0.0209
0.0	0.0	0.0	-2016.3286	-729.5592	NaN	NaN	0.2657	0.8924	0.0217	0.0222	0.0223	0.0204	0.021
0.0	0.0	0.0	-2328.3286	-1731.5592	NaN	NaN	0.4265	0.8923	0.0218	0.0222	0.0223	0.0204	0.0209
0.0	0.0	0.0	-1853.3286	-2114.5592	NaN	NaN	0.5329	0.8922	0.0218	0.0223	0.0223	0.0204	0.021
0.0	0.0	0.0	-3681.3286	-1149.5592	NaN	NaN	0.238	0.8923	0.0218	0.0222	0.0223	0.0204	0.021
0.0	0.0	0.0	-2092.3286	1043.4408	NaN	NaN	-0.3	0.8927	0.0216	0.0222	0.0222	0.0203	0.0209
0.0	0.0	0.0	-3626.3286	-1457.5592	NaN	NaN	0.2867	0.8926	0.0217	0.0222	0.0223	0.0203	0.0209
0.0	0.0	0.0	-2434.3286	2964.4408	NaN	NaN	1.3	0.8931	0.0216	0.0222	0.0222	0.0202	0.0207
0.0	0.0	0.0	-3397.3286	-511.5592	NaN	NaN	0.1309	0.8928	0.0217	0.0222	0.0222	0.0203	0.0208
0.0	0.0	0.0	-3562.3286	816.4408	NaN	NaN	-0.2973	0.8929	0.0218	0.0222	0.0222	0.0203	0.0206
0.0	0.0	0.0	-2832.3286	-1521.5592	NaN	NaN	0.3495	0.8928	0.0218	0.0221	0.0223	0.0204	0.0206
0.0	0.0	0.0	-3804.3286	2618.4408	NaN	NaN	-0.3	0.8928	0.0219	0.0221	0.0223	0.0205	0.0204
0.0	0.0	0.0	-3745.3286	1552.4408	NaN	NaN	-0.3	0.8928	0.0219	0.022	0.0223	0.0206	0.0204
0.0	0.0	0.0	-3064.3286	-1691.5592	NaN	NaN	0.3557	0.8919	0.0222	0.0222	0.0223	0.0207	0.0207
0.0	0.0	0.0	-4045.3286	-721.5592	NaN	NaN	0.1514	0.8909	0.0225	0.0224	0.0225	0.0209	0.0209
0.0	0.0	0.0	-1486.3286	-2112.5592	NaN	NaN	0.587	0.8913	0.0223	0.0224	0.0224	0.0208	0.0208
0.0	0.0	0.0	-3666.3286	-1768.5592	NaN	NaN	0.3254	0.8915	0.0222	0.0224	0.0224	0.0207	0.0207
0.0	0.0	0.0	-1459.3286	2589.4408	NaN	NaN	1.3	0.8921	0.0221	0.0225	0.0222	0.0205	0.0206
0.0	0.0	0.0	-2567.3286	-1737.5592	NaN	NaN	0.4036	0.8929	0.0219	0.0224	0.022	0.0202	0.0206
0.0	0.0	0.0	-2300.3286	-1482.5592	NaN	NaN	0.3919	0.8927	0.0219	0.0225	0.022	0.0202	0.0207
0.0	0.0	0.0	-2108.3286	3425.4408	NaN	NaN	1.3	0.8932	0.0219	0.0224	0.0218	0.0201	0.0207
0.0	0.0	0.0	-2540.3286	-2543.5592	NaN	NaN	0.5003	0.8931	0.0219	0.0225	0.0218	0.02	0.0208
0.0	0.0	0.0	-1709.3286	-742.5592	NaN	NaN	0.3029	0.8932	0.0218	0.0225	0.0217	0.02	0.0208
0.0	0.0	0.0	-2158.3286	883.4408	NaN	NaN	-0.3	0.8934	0.0218	0.0225	0.0216	0.0199	0.0208
0.0	0.0	0.0	-1518.3286	-2174.5592	NaN	NaN	0.5889	0.8936	0.0218	0.0226	0.0215	0.0198	0.0208
0.0	0.0	0.0	-4106.3286	-1493.5592	NaN	NaN	0.2667	0.8933	0.0217	0.0226	0.0215	0.0199	0.0209
0.0	0.0	0.0	-2230.3286	832.4408	NaN	NaN	-0.3	0.8942	0.0216	0.0224	0.0214	0.0198	0.0207
0.0	0.0	0.0	-3016.3286	-516.5592	NaN	NaN	0.1462	0.8941	0.0216	0.0224	0.0214	0.0198	0.0207
0.0	0.0	0.0	-3592.3286	1367.4408	NaN	NaN	-0.3	0.8958	0.0211	0.0219	0.0212	0.0198	0.0203
0.0	0.0	0.0	-2110.3286	-2704.5592	NaN	NaN	0.5617	0.8936	0.0218	0.0223	0.0213	0.0201	0.0208
0.0	0.0	0.0	-3574.3286	685.4408	NaN	NaN	-0.2373	0.8935	0.022	0.0224	0.0211	0.0201	0.021
0.0	0.0	0.0	-2409.3286	-606.5592	NaN	NaN	0.2011	0.8936	0.022	0.0223	0.021	0.0202	0.021
0.0	0.0	0.0	-4664.3286	-797.5592	NaN	NaN	0.146	0.8937	0.0219	0.0222	0.021	0.0203	0.021
0.0	0.0	0.0	-4185.3286	177.4408	NaN	NaN	-0.0443	0.8938	0.0218	0.0221	0.021	0.0205	0.0209
0.0	0.0	0.0	-2594.3286	662.4408	NaN	NaN	-0.3	0.8943	0.0216	0.0219	0.0209	0.0206	0.0207
0.0	0.0	0.0	-5496.3286	-1089.5592	NaN	NaN	0.1654	0.8943	0.0215	0.0219	0.0211	0.0208	0.0205
0.0	0.0	0.0	-978.3286	1021.4408	NaN	NaN	1.3	0.8944	0.0215	0.0217	0.0212	0.0209	0.0203
0.0	0.0	0.0	-1720.3286	1429.4408	NaN	NaN	-0.3	0.8945	0.0214	0.0216	0.0214	0.0209	0.0202
0.0	0.0	0.0	-2206.3286	-909.5592	NaN	NaN	0.2919	0.8949	0.0212	0.0214	0.0216	0.0209	0.0201
0.0	0.0	0.0	-3633.3286	372.4408	NaN	NaN	-0.1142	0.8956	0.0209	0.021	0.0218	0.0208	0.0199
0.0	0.0	0.0	-2537.3286	2464.4408	NaN	NaN	-0.3	0.8957	0.0208	0.0208	0.0219	0.0209	0.0199
0.0	0.0	0.0	-4399.3286	1276.4408	NaN	NaN	-0.3	0.8942	0.0209	0.021	0.0223	0.0214	0.0202
0.0	0.0	0.0	-4136.3286	-1397.5592	NaN	NaN	0.2525	0.895	0.0208	0.0209	0.0221	0.0213	0.02
0.0	0.0	0.0	-3406.3286	-911.5592	NaN	NaN	0.2111	0.8842	0.0227	0.0227	0.0241	0.0237	0.0226
0.0	0.0	0.0	-3443.3286	146.4408	NaN	NaN	-0.0444	0.9062	0.0183	0.0184	0.0204	0.0194	0.0174
