# Supplementary material for: DeepFRET, a software for rapid and automated single-molecule FRET data classification using deep learning
Source: eLife. 2020 Nov 3;9:e60404. doi: 10.7554/eLife.60404 (PMC7609065; doi:10.7554/eLife.60404)
Supplement: Figure 4—source data 1. [file elife-60404-fig4-data1.zip › Figure 4-source data 1/Fig_S4a/Traces/traces_all_n294/Traces_Fig2d_4mMAc_mov4_combined_tif_pair11.txt]

Exported by DeepFRET
Date: 2020-08-26, 18:13
Video filename: None
FRET pair #11
Bleaches at 135
D-Dexc-bg	A-Dexc-bg	A-Aexc-bg	D-Dexc-rw	A-Dexc-rw	A-Aexc-rw	S	E	p_bleached	p_aggregated	p_noisy	p_scrambled	p_static	p_dynamic
0.0	0.0	0.0	19656.471	12563.862	NaN	NaN	0.3899	0.0872	0.5801	0.0387	0.2165	0.0208	0.0566
0.0	0.0	0.0	22305.471	12965.862	NaN	NaN	0.3676	0.0904	0.5383	0.0397	0.2474	0.0218	0.0624
0.0	0.0	0.0	18868.471	9884.862	NaN	NaN	0.3438	0.0884	0.5862	0.0362	0.2131	0.022	0.0542
0.0	0.0	0.0	24070.471	9798.862	NaN	NaN	0.2893	0.0836	0.5713	0.0399	0.2259	0.0207	0.0585
0.0	0.0	0.0	20918.471	9544.862	NaN	NaN	0.3133	0.0833	0.5593	0.0412	0.2347	0.0205	0.0611
0.0	0.0	0.0	21582.471	8995.862	NaN	NaN	0.2942	0.0837	0.5382	0.0434	0.2488	0.0202	0.0656
0.0	0.0	0.0	23441.471	9507.862	NaN	NaN	0.2886	0.0864	0.528	0.0444	0.2526	0.0189	0.0698
0.0	0.0	0.0	24662.471	7962.862	NaN	NaN	0.2441	0.0839	0.5116	0.047	0.265	0.018	0.0745
0.0	0.0	0.0	17235.471	11196.862	NaN	NaN	0.3938	0.0842	0.5009	0.0475	0.2712	0.0175	0.0788
0.0	0.0	0.0	19162.471	13135.862	NaN	NaN	0.4067	0.081	0.4959	0.0483	0.2758	0.0168	0.0821
0.0	0.0	0.0	18625.471	13138.862	NaN	NaN	0.4136	0.0816	0.4847	0.0496	0.2787	0.0165	0.0889
0.0	0.0	0.0	16206.471	6398.862	NaN	NaN	0.2831	0.0801	0.4791	0.0511	0.281	0.0162	0.0924
0.0	0.0	0.0	18142.471	6022.862	NaN	NaN	0.2492	0.0831	0.4695	0.053	0.2784	0.0161	0.0999
0.0	0.0	0.0	18592.471	8294.862	NaN	NaN	0.3085	0.0825	0.464	0.0562	0.2751	0.0162	0.1059
0.0	0.0	0.0	17535.471	6326.862	NaN	NaN	0.2651	0.085	0.4586	0.0582	0.2681	0.0163	0.1138
0.0	0.0	0.0	14864.471	9138.862	NaN	NaN	0.3807	0.0846	0.4545	0.0613	0.2628	0.0164	0.1204
0.0	0.0	0.0	17772.471	11182.862	NaN	NaN	0.3862	0.0848	0.4528	0.0642	0.254	0.0166	0.1275
0.0	0.0	0.0	18339.471	9615.862	NaN	NaN	0.344	0.0833	0.4544	0.0655	0.2507	0.0164	0.1296
0.0	0.0	0.0	18634.471	12359.862	NaN	NaN	0.3988	0.0904	0.4425	0.0644	0.2503	0.0159	0.1364
0.0	0.0	0.0	17437.471	7962.862	NaN	NaN	0.3135	0.0919	0.4354	0.0644	0.2584	0.0153	0.1346
0.0	0.0	0.0	16555.471	8918.862	NaN	NaN	0.3501	0.1018	0.4226	0.0631	0.2619	0.0145	0.1361
0.0	0.0	0.0	20610.471	10256.862	NaN	NaN	0.3323	0.1074	0.4161	0.0615	0.2676	0.0139	0.1334
0.0	0.0	0.0	17733.471	8666.862	NaN	NaN	0.3283	0.1169	0.4105	0.059	0.2712	0.013	0.1294
0.0	0.0	0.0	15335.471	10394.862	NaN	NaN	0.404	0.1275	0.4117	0.0564	0.2735	0.0121	0.1188
0.0	0.0	0.0	19969.471	9328.862	NaN	NaN	0.3184	0.1417	0.4167	0.0526	0.2701	0.0113	0.1076
0.0	0.0	0.0	20110.471	10676.862	NaN	NaN	0.3468	0.1576	0.417	0.05	0.2663	0.0107	0.0984
0.0	0.0	0.0	15468.471	7488.862	NaN	NaN	0.3262	0.1757	0.4088	0.0476	0.2647	0.0104	0.0928
0.0	0.0	0.0	16038.471	9066.862	NaN	NaN	0.3612	0.1766	0.4063	0.0466	0.2709	0.0104	0.0892
0.0	0.0	0.0	16893.471	10173.862	NaN	NaN	0.3759	0.1761	0.4016	0.0466	0.2782	0.0104	0.0871
0.0	0.0	0.0	19055.471	12015.862	NaN	NaN	0.3867	0.1799	0.3936	0.0465	0.2867	0.0102	0.0832
0.0	0.0	0.0	18316.471	6804.862	NaN	NaN	0.2709	0.1803	0.387	0.0471	0.295	0.0102	0.0804
0.0	0.0	0.0	16184.471	6545.862	NaN	NaN	0.288	0.1791	0.3866	0.048	0.2974	0.0102	0.0786
0.0	0.0	0.0	16889.471	11519.862	NaN	NaN	0.4055	0.1611	0.3969	0.0501	0.3021	0.0107	0.0791
0.0	0.0	0.0	15121.471	10896.862	NaN	NaN	0.4188	0.154	0.4051	0.051	0.3018	0.0109	0.0772
0.0	0.0	0.0	20171.471	14852.862	NaN	NaN	0.4241	0.1494	0.4036	0.0511	0.3094	0.011	0.0754
0.0	0.0	0.0	19734.471	10037.862	NaN	NaN	0.3372	0.1517	0.3939	0.0506	0.3207	0.0109	0.0722
0.0	0.0	0.0	16304.471	6619.862	NaN	NaN	0.2888	0.1607	0.384	0.0502	0.3252	0.0108	0.069
0.0	0.0	0.0	12793.471	6367.862	NaN	NaN	0.3323	0.1653	0.3785	0.0504	0.3264	0.0109	0.0686
0.0	0.0	0.0	15701.471	6857.862	NaN	NaN	0.304	0.159	0.3806	0.0512	0.3287	0.0112	0.0693
0.0	0.0	0.0	15280.471	7714.862	NaN	NaN	0.3355	0.152	0.3811	0.0528	0.3308	0.0115	0.0717
0.0	0.0	0.0	18223.471	12477.862	NaN	NaN	0.4064	0.1386	0.3869	0.0546	0.3332	0.0121	0.0746
0.0	0.0	0.0	18662.471	13008.862	NaN	NaN	0.4107	0.1305	0.3852	0.0568	0.3379	0.0126	0.0769
0.0	0.0	0.0	19446.471	9072.862	NaN	NaN	0.3181	0.1268	0.3804	0.0595	0.3405	0.0131	0.0796
0.0	0.0	0.0	18035.471	10461.862	NaN	NaN	0.3671	0.126	0.3701	0.0618	0.3465	0.0136	0.082
0.0	0.0	0.0	16102.471	10413.862	NaN	NaN	0.3927	0.1293	0.3585	0.064	0.3507	0.014	0.0835
0.0	0.0	0.0	15424.471	8689.862	NaN	NaN	0.3604	0.1362	0.3441	0.0662	0.3543	0.0146	0.0845
0.0	0.0	0.0	17646.471	9313.862	NaN	NaN	0.3455	0.1437	0.3269	0.0685	0.3599	0.0152	0.0858
0.0	0.0	0.0	18014.471	11471.862	NaN	NaN	0.3891	0.1482	0.3118	0.0708	0.3658	0.0158	0.0876
0.0	0.0	0.0	15727.471	10716.862	NaN	NaN	0.4053	0.1528	0.2986	0.0723	0.3716	0.0162	0.0886
0.0	0.0	0.0	18052.471	5105.862	NaN	NaN	0.2205	0.1538	0.2856	0.0732	0.381	0.0167	0.0897
0.0	0.0	0.0	17228.471	8383.862	NaN	NaN	0.3273	0.1542	0.2705	0.0735	0.394	0.0172	0.0906
0.0	0.0	0.0	16991.471	8056.862	NaN	NaN	0.3217	0.155	0.2542	0.073	0.4093	0.0177	0.0909
0.0	0.0	0.0	18110.471	10073.862	NaN	NaN	0.3574	0.1562	0.237	0.0714	0.427	0.0181	0.0902
0.0	0.0	0.0	14100.471	11554.862	NaN	NaN	0.4504	0.1638	0.2223	0.0689	0.439	0.018	0.0879
0.0	0.0	0.0	15645.471	7454.862	NaN	NaN	0.3227	0.1689	0.2125	0.0664	0.4476	0.0181	0.0865
0.0	0.0	0.0	16578.471	8477.862	NaN	NaN	0.3384	0.1728	0.2057	0.0642	0.4539	0.0181	0.0853
0.0	0.0	0.0	15944.471	10004.862	NaN	NaN	0.3856	0.1719	0.1996	0.0619	0.4635	0.0185	0.0846
0.0	0.0	0.0	15607.471	11421.862	NaN	NaN	0.4226	0.1712	0.1938	0.0591	0.4747	0.0186	0.0826
0.0	0.0	0.0	13980.471	9273.862	NaN	NaN	0.3988	0.1711	0.1887	0.056	0.4852	0.0186	0.0805
0.0	0.0	0.0	12415.471	7844.862	NaN	NaN	0.3872	0.1716	0.1862	0.0526	0.4938	0.0184	0.0774
0.0	0.0	0.0	15006.471	8541.862	NaN	NaN	0.3627	0.1718	0.1847	0.0493	0.5025	0.0183	0.0734
0.0	0.0	0.0	18448.471	7761.862	NaN	NaN	0.2961	0.171	0.1826	0.0463	0.5123	0.0184	0.0695
0.0	0.0	0.0	15267.471	9252.862	NaN	NaN	0.3774	0.1741	0.1795	0.0438	0.5181	0.0184	0.066
0.0	0.0	0.0	15848.471	9686.862	NaN	NaN	0.3794	0.1754	0.1798	0.0421	0.5206	0.0185	0.0636
0.0	0.0	0.0	13639.471	8949.862	NaN	NaN	0.3962	0.1754	0.1816	0.0408	0.5221	0.0186	0.0615
0.0	0.0	0.0	10803.471	8723.862	NaN	NaN	0.4468	0.1762	0.185	0.04	0.5206	0.0186	0.0597
0.0	0.0	0.0	15086.471	11195.862	NaN	NaN	0.426	0.1753	0.1892	0.0393	0.5198	0.0186	0.0579
0.0	0.0	0.0	11971.471	10923.862	NaN	NaN	0.4771	0.1761	0.1927	0.0387	0.5178	0.0187	0.0561
0.0	0.0	0.0	14173.471	6026.862	NaN	NaN	0.2984	0.1785	0.1935	0.0378	0.5163	0.0189	0.055
0.0	0.0	0.0	13207.471	11095.862	NaN	NaN	0.4566	0.1752	0.1931	0.0369	0.5221	0.0192	0.0536
0.0	0.0	0.0	16687.471	6184.862	NaN	NaN	0.2704	0.174	0.1907	0.0356	0.5282	0.0195	0.052
0.0	0.0	0.0	16712.471	11042.862	NaN	NaN	0.3979	0.1736	0.1834	0.0344	0.5378	0.0197	0.051
0.0	0.0	0.0	15383.471	9035.862	NaN	NaN	0.37	0.1728	0.1744	0.0329	0.5501	0.0202	0.0496
0.0	0.0	0.0	17336.471	10606.862	NaN	NaN	0.3796	0.1727	0.1643	0.0318	0.5614	0.0209	0.0489
0.0	0.0	0.0	17311.471	12560.862	NaN	NaN	0.4205	0.1765	0.1585	0.0314	0.5632	0.0216	0.0487
0.0	0.0	0.0	17598.471	10756.862	NaN	NaN	0.3794	0.1818	0.1497	0.0309	0.5663	0.0225	0.0489
0.0	0.0	0.0	13150.471	6364.862	NaN	NaN	0.3261	0.1925	0.1416	0.0306	0.5624	0.0234	0.0496
0.0	0.0	0.0	13690.471	10100.862	NaN	NaN	0.4246	0.1954	0.1356	0.0306	0.5636	0.0239	0.0509
0.0	0.0	0.0	15823.471	9071.862	NaN	NaN	0.3644	0.1957	0.1298	0.0304	0.5682	0.0244	0.0516
0.0	0.0	0.0	16799.471	8342.862	NaN	NaN	0.3318	0.1942	0.1266	0.0306	0.5716	0.0246	0.0523
0.0	0.0	0.0	16105.471	5725.862	NaN	NaN	0.2623	0.1952	0.125	0.0309	0.5711	0.0247	0.0531
0.0	0.0	0.0	17399.471	11190.862	NaN	NaN	0.3914	0.1905	0.1243	0.031	0.5759	0.0248	0.0534
0.0	0.0	0.0	12699.471	9025.862	NaN	NaN	0.4155	0.1877	0.1242	0.0312	0.5788	0.0249	0.0532
0.0	0.0	0.0	11430.471	11006.862	NaN	NaN	0.4906	0.197	0.1248	0.0321	0.5675	0.0248	0.0538
0.0	0.0	0.0	15061.471	5514.862	NaN	NaN	0.268	0.2023	0.1274	0.0329	0.5591	0.0247	0.0537
0.0	0.0	0.0	14658.471	11356.862	NaN	NaN	0.4365	0.2081	0.132	0.0342	0.5474	0.0244	0.0539
0.0	0.0	0.0	15939.471	7552.862	NaN	NaN	0.3215	0.212	0.1396	0.0353	0.5356	0.0242	0.0534
0.0	0.0	0.0	14912.471	6783.862	NaN	NaN	0.3127	0.2109	0.1459	0.0366	0.5293	0.0239	0.0533
0.0	0.0	0.0	14311.471	7058.862	NaN	NaN	0.3303	0.2092	0.1489	0.0372	0.5283	0.0236	0.0527
0.0	0.0	0.0	13709.471	10258.862	NaN	NaN	0.428	0.1994	0.1523	0.0373	0.536	0.0237	0.0513
0.0	0.0	0.0	13050.471	8944.862	NaN	NaN	0.4067	0.2102	0.1602	0.0383	0.5178	0.0239	0.0496
0.0	0.0	0.0	17420.471	7094.862	NaN	NaN	0.2894	0.2097	0.1576	0.0387	0.5204	0.024	0.0496
0.0	0.0	0.0	13612.471	8218.862	NaN	NaN	0.3765	0.2176	0.1637	0.0394	0.5073	0.0243	0.0477
0.0	0.0	0.0	12710.471	9583.862	NaN	NaN	0.4299	0.2295	0.1669	0.0401	0.4918	0.0244	0.0473
0.0	0.0	0.0	15642.471	7258.862	NaN	NaN	0.317	0.2245	0.1629	0.0404	0.5003	0.0243	0.0475
0.0	0.0	0.0	13432.471	6805.862	NaN	NaN	0.3363	0.2272	0.1597	0.0403	0.5014	0.0244	0.047
0.0	0.0	0.0	15477.471	10661.862	NaN	NaN	0.4079	0.2291	0.154	0.04	0.5054	0.0245	0.0469
0.0	0.0	0.0	15015.471	5848.862	NaN	NaN	0.2803	0.2224	0.1448	0.039	0.522	0.0249	0.0469
0.0	0.0	0.0	12987.471	10106.862	NaN	NaN	0.4376	0.2243	0.1399	0.0389	0.5243	0.0249	0.0478
0.0	0.0	0.0	15368.471	8306.862	NaN	NaN	0.3509	0.2174	0.1327	0.0372	0.539	0.0252	0.0485
0.0	0.0	0.0	17379.471	8161.862	NaN	NaN	0.3196	0.212	0.1276	0.0362	0.5499	0.0252	0.049
0.0	0.0	0.0	15575.471	9356.862	NaN	NaN	0.3753	0.2096	0.1206	0.0348	0.5604	0.0251	0.0494
0.0	0.0	0.0	16225.471	7771.862	NaN	NaN	0.3239	0.1988	0.1158	0.0328	0.5783	0.0252	0.049
0.0	0.0	0.0	14332.471	11093.862	NaN	NaN	0.4363	0.1923	0.1135	0.0318	0.5881	0.0252	0.0492
0.0	0.0	0.0	13962.471	10572.862	NaN	NaN	0.4309	0.1861	0.1114	0.0309	0.597	0.0251	0.0494
0.0	0.0	0.0	14551.471	10015.862	NaN	NaN	0.4077	0.1875	0.1098	0.0303	0.5981	0.025	0.0493
0.0	0.0	0.0	12672.471	11275.862	NaN	NaN	0.4708	0.1902	0.107	0.0295	0.599	0.0248	0.0495
0.0	0.0	0.0	13360.471	6464.862	NaN	NaN	0.3261	0.1935	0.1029	0.0284	0.6012	0.0249	0.0492
0.0	0.0	0.0	12893.471	10476.862	NaN	NaN	0.4483	0.2035	0.0989	0.0276	0.5964	0.0248	0.0489
0.0	0.0	0.0	18439.471	13871.862	NaN	NaN	0.4293	0.2098	0.0963	0.027	0.5932	0.0249	0.0489
0.0	0.0	0.0	11292.471	8915.862	NaN	NaN	0.4412	0.2291	0.0903	0.0262	0.5822	0.0251	0.0471
0.0	0.0	0.0	13892.471	6762.862	NaN	NaN	0.3274	0.2446	0.0898	0.0263	0.5672	0.0249	0.0472
0.0	0.0	0.0	13868.471	6691.862	NaN	NaN	0.3255	0.2489	0.0867	0.0253	0.5673	0.0252	0.0466
0.0	0.0	0.0	13384.471	9063.862	NaN	NaN	0.4038	0.2613	0.0859	0.0253	0.5566	0.0249	0.046
0.0	0.0	0.0	11530.471	8322.862	NaN	NaN	0.4192	0.2675	0.083	0.0247	0.5541	0.0251	0.0456
0.0	0.0	0.0	12721.471	7143.862	NaN	NaN	0.3596	0.2802	0.0814	0.0244	0.5446	0.0248	0.0445
0.0	0.0	0.0	17163.471	11307.862	NaN	NaN	0.3972	0.2841	0.0801	0.0241	0.5424	0.0249	0.0444
0.0	0.0	0.0	15788.471	7166.862	NaN	NaN	0.3122	0.2949	0.08	0.0243	0.5323	0.0246	0.0438
0.0	0.0	0.0	16176.471	9807.862	NaN	NaN	0.3775	0.3056	0.0802	0.0246	0.522	0.0243	0.0433
0.0	0.0	0.0	15638.471	9627.862	NaN	NaN	0.3811	0.3111	0.0787	0.0245	0.5178	0.0246	0.0433
0.0	0.0	0.0	13379.471	7372.862	NaN	NaN	0.3553	0.3348	0.0773	0.0252	0.4958	0.0244	0.0425
0.0	0.0	0.0	17338.471	8841.862	NaN	NaN	0.3377	0.3662	0.0784	0.0262	0.4638	0.0238	0.0415
0.0	0.0	0.0	12302.471	10678.862	NaN	NaN	0.4647	0.3606	0.077	0.0259	0.4691	0.0249	0.0425
0.0	0.0	0.0	12996.471	9104.862	NaN	NaN	0.412	0.3806	0.0807	0.027	0.4446	0.0245	0.0426
0.0	0.0	0.0	16978.471	9984.862	NaN	NaN	0.3703	0.3682	0.0814	0.0266	0.4544	0.0254	0.0439
0.0	0.0	0.0	12128.471	7144.862	NaN	NaN	0.3707	0.3836	0.0808	0.0267	0.4387	0.0263	0.0439
0.0	0.0	0.0	12507.471	9542.862	NaN	NaN	0.4328	0.4188	0.0795	0.0265	0.405	0.0268	0.0434
0.0	0.0	0.0	14806.471	11652.862	NaN	NaN	0.4404	0.4245	0.0778	0.026	0.3996	0.0282	0.0438
0.0	0.0	0.0	15870.471	7839.862	NaN	NaN	0.3307	0.4659	0.0771	0.0255	0.3605	0.0289	0.0421
0.0	0.0	0.0	16467.471	11210.862	NaN	NaN	0.405	0.4532	0.076	0.0262	0.3704	0.0297	0.0446
0.0	0.0	0.0	11992.471	9877.862	NaN	NaN	0.4517	0.4501	0.0781	0.0264	0.3693	0.0305	0.0456
0.0	0.0	0.0	18198.471	10199.862	NaN	NaN	0.3592	0.409	0.0765	0.0272	0.4061	0.0321	0.0491
0.0	0.0	0.0	16494.471	9246.862	NaN	NaN	0.3592	0.4168	0.0754	0.0259	0.4006	0.0342	0.047
0.0	0.0	0.0	17405.471	10513.862	NaN	NaN	0.3766	0.4292	0.0728	0.0255	0.3909	0.036	0.0456
0.0	0.0	0.0	16026.471	10413.862	NaN	NaN	0.3939	0.4474	0.0704	0.0247	0.3756	0.0379	0.044
0.0	0.0	0.0	12956.471	8587.862	NaN	NaN	0.3986	0.5151	0.0673	0.0239	0.3132	0.0398	0.0406
0.0	0.0	0.0	13239.471	7206.862	NaN	NaN	0.3525	0.6288	0.062	0.0229	0.2089	0.0407	0.0367
0.0	0.0	0.0	12363.471	7877.862	NaN	NaN	0.3892	0.7976	0.04	0.0184	0.0815	0.0354	0.0271
0.0	0.0	0.0	-244.529	-53.138	NaN	NaN	0.1785	0.8524	0.0291	0.0197	0.0458	0.0305	0.0225
0.0	0.0	0.0	-1415.529	2013.862	NaN	NaN	1.3	0.8693	0.027	0.0186	0.0357	0.0267	0.0228
0.0	0.0	0.0	1168.471	-874.138	NaN	NaN	-0.3	0.8696	0.0261	0.0188	0.035	0.0269	0.0235
0.0	0.0	0.0	-491.529	4669.862	NaN	NaN	1.1176	0.8686	0.0259	0.0192	0.0352	0.0277	0.0236
0.0	0.0	0.0	948.471	2023.862	NaN	NaN	0.6809	0.8691	0.0254	0.0194	0.0348	0.0279	0.0234
0.0	0.0	0.0	-649.529	2416.862	NaN	NaN	1.3	0.8684	0.0254	0.0195	0.0352	0.0282	0.0233
0.0	0.0	0.0	-854.529	4156.862	NaN	NaN	1.2588	0.8703	0.0252	0.0192	0.0345	0.0279	0.0229
0.0	0.0	0.0	587.471	5669.862	NaN	NaN	0.9061	0.8733	0.0251	0.0191	0.0329	0.0273	0.0224
0.0	0.0	0.0	-849.529	1116.862	NaN	NaN	1.3	0.8737	0.0254	0.0193	0.0321	0.0273	0.0222
0.0	0.0	0.0	708.471	2021.862	NaN	NaN	0.7405	0.8734	0.026	0.0196	0.0313	0.0273	0.0223
0.0	0.0	0.0	-2753.529	173.862	NaN	NaN	-0.0674	0.8717	0.0271	0.0204	0.0306	0.0274	0.0227
0.0	0.0	0.0	-136.529	-1520.138	NaN	NaN	0.9176	0.8716	0.0276	0.0204	0.0303	0.0272	0.0228
0.0	0.0	0.0	-37.529	-132.138	NaN	NaN	0.7788	0.8722	0.0276	0.0203	0.0302	0.0272	0.0226
0.0	0.0	0.0	2233.471	4397.862	NaN	NaN	0.6632	0.8726	0.0274	0.0201	0.0305	0.0274	0.0221
0.0	0.0	0.0	1480.471	2130.862	NaN	NaN	0.59	0.8743	0.0273	0.0199	0.0298	0.027	0.0216
0.0	0.0	0.0	-871.529	768.862	NaN	NaN	-0.3	0.8757	0.0275	0.0198	0.0289	0.0265	0.0214
0.0	0.0	0.0	917.471	609.862	NaN	NaN	0.3993	0.8784	0.027	0.0194	0.0283	0.0259	0.0209
0.0	0.0	0.0	-859.529	1300.862	NaN	NaN	1.3	0.8806	0.0266	0.0191	0.0279	0.0254	0.0204
0.0	0.0	0.0	-594.529	2425.862	NaN	NaN	1.3	0.8817	0.0264	0.0189	0.0279	0.0251	0.02
0.0	0.0	0.0	-190.529	2687.862	NaN	NaN	1.0763	0.8813	0.026	0.0189	0.0287	0.0251	0.0199
0.0	0.0	0.0	-1090.529	326.862	NaN	NaN	-0.3	0.8794	0.0261	0.0191	0.0297	0.0257	0.02
0.0	0.0	0.0	2012.471	2996.862	NaN	NaN	0.5983	0.8721	0.0267	0.0201	0.0327	0.0279	0.0204
0.0	0.0	0.0	2490.471	2355.862	NaN	NaN	0.4861	0.8615	0.0292	0.0197	0.038	0.0306	0.0209
0.0	0.0	0.0	-1531.529	929.862	NaN	NaN	-0.3	0.8551	0.0281	0.0182	0.0478	0.0294	0.0215
0.0	0.0	0.0	28587.471	6668.862	NaN	NaN	0.1892	0.6591	0.042	0.0323	0.1809	0.0381	0.0477
0.0	0.0	0.0	26430.471	8513.862	NaN	NaN	0.2436	0.515	0.0544	0.0245	0.3213	0.0471	0.0376
0.0	0.0	0.0	25629.471	6169.862	NaN	NaN	0.194	0.4622	0.0573	0.0235	0.379	0.044	0.0341
0.0	0.0	0.0	27692.471	4447.862	NaN	NaN	0.1384	0.3584	0.0579	0.0254	0.4833	0.0413	0.0337
0.0	0.0	0.0	25331.471	5062.862	NaN	NaN	0.1666	0.3271	0.0574	0.0244	0.5193	0.0405	0.0313
0.0	0.0	0.0	28304.471	5742.862	NaN	NaN	0.1687	0.3066	0.0552	0.0246	0.5443	0.0387	0.0307
0.0	0.0	0.0	24073.471	9579.862	NaN	NaN	0.2847	0.2751	0.0499	0.0241	0.5793	0.0395	0.0321
0.0	0.0	0.0	28676.471	8100.862	NaN	NaN	0.2203	0.2867	0.048	0.0243	0.5674	0.04	0.0337
0.0	0.0	0.0	25974.471	2982.862	NaN	NaN	0.103	0.297	0.0459	0.0239	0.5579	0.0399	0.0354
0.0	0.0	0.0	24227.471	7630.862	NaN	NaN	0.2395	0.3107	0.0475	0.0233	0.5449	0.0383	0.0353
0.0	0.0	0.0	26989.471	6143.862	NaN	NaN	0.1854	0.283	0.047	0.022	0.5733	0.0381	0.0366
0.0	0.0	0.0	27451.471	3931.862	NaN	NaN	0.1253	0.2684	0.0479	0.0212	0.5881	0.0375	0.037
0.0	0.0	0.0	27884.471	7148.862	NaN	NaN	0.2041	0.248	0.049	0.021	0.6072	0.0369	0.038
0.0	0.0	0.0	26489.471	6684.862	NaN	NaN	0.2015	0.2405	0.0507	0.0211	0.6125	0.0366	0.0386
0.0	0.0	0.0	27340.471	6278.862	NaN	NaN	0.1868	0.2432	0.0522	0.021	0.6091	0.0361	0.0385
0.0	0.0	0.0	27106.471	4364.862	NaN	NaN	0.1387	0.244	0.0538	0.0209	0.6069	0.0357	0.0386
0.0	0.0	0.0	25241.471	5800.862	NaN	NaN	0.1869	0.2558	0.0548	0.0208	0.5952	0.0356	0.0378
0.0	0.0	0.0	29872.471	4916.862	NaN	NaN	0.1413	0.2596	0.0554	0.0207	0.5912	0.0356	0.0375
0.0	0.0	0.0	29787.471	5515.862	NaN	NaN	0.1562	0.2623	0.0563	0.0207	0.5879	0.0357	0.0371
0.0	0.0	0.0	23200.471	7373.862	NaN	NaN	0.2412	0.2758	0.0577	0.0202	0.5747	0.0357	0.0358
0.0	0.0	0.0	29453.471	4479.862	NaN	NaN	0.132	0.2739	0.0578	0.0202	0.5766	0.036	0.0355
0.0	0.0	0.0	23450.471	8683.862	NaN	NaN	0.2702	0.2781	0.0574	0.0199	0.5735	0.0362	0.035
0.0	0.0	0.0	29522.471	7402.862	NaN	NaN	0.2005	0.281	0.0564	0.0198	0.5717	0.0364	0.0348
0.0	0.0	0.0	27005.471	4524.862	NaN	NaN	0.1435	0.2887	0.0552	0.0196	0.5653	0.0367	0.0345
0.0	0.0	0.0	24479.471	2879.862	NaN	NaN	0.1053	0.3031	0.0549	0.0191	0.552	0.0367	0.0341
0.0	0.0	0.0	26023.471	8961.862	NaN	NaN	0.2562	0.3069	0.0542	0.0189	0.549	0.0366	0.0343
0.0	0.0	0.0	25953.471	4740.862	NaN	NaN	0.1545	0.3169	0.0542	0.0185	0.5396	0.0366	0.0341
0.0	0.0	0.0	21841.471	7465.862	NaN	NaN	0.2547	0.3144	0.054	0.0182	0.5426	0.0364	0.0344
0.0	0.0	0.0	18965.471	8618.862	NaN	NaN	0.3125	0.3187	0.0545	0.0178	0.5382	0.0365	0.0343
0.0	0.0	0.0	16013.471	9389.862	NaN	NaN	0.3696	0.3187	0.0546	0.0177	0.5379	0.0366	0.0346
0.0	0.0	0.0	16034.471	2823.862	NaN	NaN	0.1497	0.3247	0.0552	0.0175	0.5313	0.0366	0.0347
0.0	0.0	0.0	15783.471	6911.862	NaN	NaN	0.3045	0.3229	0.055	0.0174	0.5334	0.0364	0.0349
0.0	0.0	0.0	22186.471	6073.862	NaN	NaN	0.2149	0.3213	0.0545	0.0172	0.5357	0.0363	0.0351
0.0	0.0	0.0	19490.471	3862.862	NaN	NaN	0.1654	0.3179	0.0537	0.0171	0.5401	0.036	0.0352
0.0	0.0	0.0	16847.471	3126.862	NaN	NaN	0.1565	0.3137	0.0533	0.017	0.5446	0.0362	0.0352
0.0	0.0	0.0	18296.471	5944.862	NaN	NaN	0.2452	0.3045	0.0529	0.017	0.5535	0.0368	0.0352
0.0	0.0	0.0	19648.471	3417.862	NaN	NaN	0.1482	0.2952	0.0527	0.0172	0.5622	0.0374	0.0353
0.0	0.0	0.0	17263.471	4221.862	NaN	NaN	0.1965	0.2857	0.0525	0.0173	0.5715	0.0376	0.0355
0.0	0.0	0.0	20258.471	6091.862	NaN	NaN	0.2312	0.2755	0.0523	0.0176	0.5807	0.038	0.0358
0.0	0.0	0.0	21670.471	6586.862	NaN	NaN	0.2331	0.2714	0.0528	0.0177	0.5836	0.0387	0.0359
0.0	0.0	0.0	16377.471	5115.862	NaN	NaN	0.238	0.2631	0.0529	0.0179	0.5911	0.0389	0.0361
0.0	0.0	0.0	20094.471	6603.862	NaN	NaN	0.2474	0.2556	0.0535	0.0179	0.5978	0.0392	0.036
0.0	0.0	0.0	19907.471	8630.862	NaN	NaN	0.3024	0.2505	0.0535	0.0181	0.6024	0.0394	0.0362
0.0	0.0	0.0	21547.471	4188.862	NaN	NaN	0.1628	0.2485	0.0534	0.0182	0.6041	0.0394	0.0363
0.0	0.0	0.0	19384.471	5910.862	NaN	NaN	0.2337	0.2439	0.0536	0.0184	0.6081	0.0396	0.0365
0.0	0.0	0.0	20932.471	10140.862	NaN	NaN	0.3264	0.2429	0.0541	0.0184	0.6084	0.0401	0.0362
0.0	0.0	0.0	16933.471	5096.862	NaN	NaN	0.2314	0.2451	0.0543	0.0184	0.6064	0.04	0.0358
0.0	0.0	0.0	20915.471	7145.862	NaN	NaN	0.2547	0.2476	0.0549	0.0185	0.6036	0.04	0.0354
0.0	0.0	0.0	17625.471	6657.862	NaN	NaN	0.2742	0.2474	0.0554	0.0188	0.6027	0.0401	0.0356
0.0	0.0	0.0	21848.471	7414.862	NaN	NaN	0.2534	0.2499	0.0564	0.0188	0.5994	0.0403	0.0352
0.0	0.0	0.0	20555.471	5726.862	NaN	NaN	0.2179	0.2481	0.0564	0.0193	0.6006	0.0401	0.0356
0.0	0.0	0.0	18203.471	5260.862	NaN	NaN	0.2242	0.2551	0.0577	0.0193	0.5924	0.0402	0.0353
0.0	0.0	0.0	21501.471	3666.862	NaN	NaN	0.1457	0.2569	0.0582	0.0197	0.5897	0.04	0.0356
0.0	0.0	0.0	22928.471	6552.862	NaN	NaN	0.2223	0.2596	0.0591	0.0199	0.5859	0.04	0.0355
0.0	0.0	0.0	20500.471	6726.862	NaN	NaN	0.2471	0.2654	0.0596	0.0202	0.5792	0.0399	0.0357
0.0	0.0	0.0	17789.471	6115.862	NaN	NaN	0.2558	0.272	0.0602	0.0203	0.572	0.0397	0.0357
0.0	0.0	0.0	19061.471	8731.862	NaN	NaN	0.3142	0.2701	0.0607	0.0206	0.5732	0.0396	0.0358
0.0	0.0	0.0	17313.471	6840.862	NaN	NaN	0.2832	0.2786	0.061	0.0206	0.5644	0.0397	0.0356
0.0	0.0	0.0	20782.471	5765.862	NaN	NaN	0.2172	0.2849	0.0611	0.0208	0.558	0.0396	0.0357
0.0	0.0	0.0	24469.471	5858.862	NaN	NaN	0.1932	0.2888	0.0609	0.0207	0.5542	0.0398	0.0356
0.0	0.0	0.0	20225.471	6408.862	NaN	NaN	0.2406	0.2966	0.0609	0.0207	0.5464	0.04	0.0354
0.0	0.0	0.0	24468.471	4566.862	NaN	NaN	0.1573	0.2997	0.0607	0.0207	0.5436	0.04	0.0352
0.0	0.0	0.0	17576.471	8983.862	NaN	NaN	0.3382	0.2965	0.0603	0.0206	0.5474	0.0401	0.0351
0.0	0.0	0.0	19160.471	5533.862	NaN	NaN	0.2241	0.3008	0.0605	0.0205	0.5428	0.0407	0.0347
0.0	0.0	0.0	16554.471	5872.862	NaN	NaN	0.2619	0.3095	0.0601	0.0207	0.5346	0.0407	0.0344
0.0	0.0	0.0	19355.471	1885.862	NaN	NaN	0.0888	0.2977	0.0598	0.0207	0.5467	0.0407	0.0344
0.0	0.0	0.0	20227.471	9123.862	NaN	NaN	0.3109	0.2903	0.0598	0.0205	0.5547	0.0409	0.0339
0.0	0.0	0.0	18564.471	10256.862	NaN	NaN	0.3559	0.2862	0.0595	0.0205	0.5593	0.041	0.0335
0.0	0.0	0.0	19987.471	6484.862	NaN	NaN	0.245	0.2864	0.0592	0.0205	0.5597	0.0412	0.0331
0.0	0.0	0.0	17959.471	5328.862	NaN	NaN	0.2288	0.2833	0.0589	0.0205	0.5634	0.0411	0.0328
0.0	0.0	0.0	22619.471	8182.862	NaN	NaN	0.2657	0.282	0.0587	0.0205	0.5651	0.0414	0.0324
0.0	0.0	0.0	20724.471	9997.862	NaN	NaN	0.3254	0.2817	0.058	0.0204	0.5664	0.0415	0.0319
0.0	0.0	0.0	20232.471	7513.862	NaN	NaN	0.2708	0.281	0.0572	0.0203	0.568	0.0418	0.0317
0.0	0.0	0.0	17511.471	8521.862	NaN	NaN	0.3273	0.2907	0.0567	0.0203	0.5589	0.042	0.0314
0.0	0.0	0.0	22749.471	7418.862	NaN	NaN	0.2459	0.2968	0.0567	0.0201	0.553	0.0424	0.0309
0.0	0.0	0.0	20659.471	3127.862	NaN	NaN	0.1315	0.2942	0.0556	0.02	0.5568	0.0424	0.0309
0.0	0.0	0.0	20570.471	8683.862	NaN	NaN	0.2968	0.2996	0.0559	0.0197	0.552	0.0426	0.0302
0.0	0.0	0.0	23318.471	6711.862	NaN	NaN	0.2235	0.2883	0.0545	0.0196	0.5647	0.0425	0.0304
0.0	0.0	0.0	18760.471	5516.862	NaN	NaN	0.2272	0.2924	0.0544	0.0192	0.5615	0.0427	0.0298
0.0	0.0	0.0	19004.471	9211.862	NaN	NaN	0.3265	0.2875	0.0532	0.0191	0.5679	0.0423	0.0299
0.0	0.0	0.0	20590.471	7231.862	NaN	NaN	0.2599	0.2866	0.0524	0.0189	0.5695	0.0429	0.0298
0.0	0.0	0.0	16663.471	6414.862	NaN	NaN	0.278	0.3079	0.0527	0.019	0.547	0.0434	0.03
0.0	0.0	0.0	20943.471	7046.862	NaN	NaN	0.2518	0.3194	0.052	0.019	0.536	0.0433	0.0303
0.0	0.0	0.0	18932.471	5324.862	NaN	NaN	0.2195	0.3375	0.0522	0.0187	0.5175	0.0437	0.0304
0.0	0.0	0.0	21382.471	7574.862	NaN	NaN	0.2616	0.3476	0.0518	0.0187	0.5079	0.0434	0.0306
0.0	0.0	0.0	23958.471	6607.862	NaN	NaN	0.2162	0.3463	0.0509	0.0187	0.5102	0.0431	0.0309
0.0	0.0	0.0	21234.471	7285.862	NaN	NaN	0.2555	0.3579	0.0512	0.0184	0.4982	0.0435	0.0308
0.0	0.0	0.0	26100.471	4325.862	NaN	NaN	0.1422	0.3549	0.0501	0.0187	0.5018	0.0431	0.0314
0.0	0.0	0.0	25913.471	6141.862	NaN	NaN	0.1916	0.3512	0.0496	0.0185	0.5062	0.0433	0.0313
0.0	0.0	0.0	23895.471	9773.862	NaN	NaN	0.2903	0.3463	0.0485	0.0187	0.5112	0.0433	0.0319
0.0	0.0	0.0	25128.471	7799.862	NaN	NaN	0.2369	0.3428	0.0478	0.0186	0.5152	0.0436	0.0321
0.0	0.0	0.0	23596.471	7761.862	NaN	NaN	0.2475	0.3426	0.0473	0.0186	0.5152	0.0438	0.0325
0.0	0.0	0.0	23997.471	4573.862	NaN	NaN	0.1601	0.3374	0.0465	0.0186	0.5206	0.044	0.0329
0.0	0.0	0.0	23195.471	8481.862	NaN	NaN	0.2678	0.3356	0.0462	0.0185	0.5223	0.0444	0.033
0.0	0.0	0.0	27069.471	5132.862	NaN	NaN	0.1594	0.3291	0.0454	0.0187	0.5288	0.0447	0.0333
0.0	0.0	0.0	21625.471	5536.862	NaN	NaN	0.2038	0.3258	0.045	0.0186	0.5322	0.0451	0.0333
0.0	0.0	0.0	22748.471	4274.862	NaN	NaN	0.1582	0.3201	0.0446	0.0187	0.5381	0.0455	0.0331
0.0	0.0	0.0	24597.471	5573.862	NaN	NaN	0.1847	0.3085	0.044	0.0187	0.5503	0.0458	0.0326
0.0	0.0	0.0	23948.471	7189.862	NaN	NaN	0.2309	0.2997	0.0433	0.0188	0.56	0.0462	0.032
0.0	0.0	0.0	25391.471	6425.862	NaN	NaN	0.202	0.2947	0.0427	0.0189	0.5656	0.0465	0.0316
0.0	0.0	0.0	27933.471	5330.862	NaN	NaN	0.1603	0.2914	0.0423	0.019	0.5692	0.047	0.0311
0.0	0.0	0.0	23176.471	4959.862	NaN	NaN	0.1763	0.287	0.0417	0.0193	0.574	0.0472	0.0308
0.0	0.0	0.0	23086.471	5955.862	NaN	NaN	0.2051	0.2849	0.0415	0.0196	0.5762	0.0475	0.0303
0.0	0.0	0.0	26854.471	8287.862	NaN	NaN	0.2358	0.2874	0.0417	0.02	0.573	0.0479	0.03
0.0	0.0	0.0	27557.471	2909.862	NaN	NaN	0.0955	0.3002	0.0428	0.0207	0.5578	0.0485	0.0299
0.0	0.0	0.0	31042.471	4516.862	NaN	NaN	0.127	0.3043	0.0435	0.0213	0.5524	0.0487	0.0298
0.0	0.0	0.0	29520.471	5132.862	NaN	NaN	0.1481	0.3094	0.0445	0.0214	0.5459	0.0494	0.0294
0.0	0.0	0.0	27972.471	7282.862	NaN	NaN	0.2066	0.3143	0.0461	0.0219	0.5386	0.0502	0.029
0.0	0.0	0.0	32598.471	3832.862	NaN	NaN	0.1052	0.316	0.0471	0.0221	0.5359	0.0503	0.0286
0.0	0.0	0.0	32322.471	5227.862	NaN	NaN	0.1392	0.3199	0.0486	0.0222	0.5307	0.0504	0.0282
0.0	0.0	0.0	30785.471	9598.862	NaN	NaN	0.2377	0.3245	0.0506	0.0224	0.5239	0.0509	0.0277
0.0	0.0	0.0	27040.471	5888.862	NaN	NaN	0.1788	0.3308	0.0513	0.0225	0.5175	0.0502	0.0276
0.0	0.0	0.0	33755.471	8375.862	NaN	NaN	0.1988	0.3417	0.053	0.0224	0.5053	0.0503	0.0273
0.0	0.0	0.0	30558.471	4679.862	NaN	NaN	0.1328	0.3446	0.0546	0.0224	0.5011	0.0501	0.0273
0.0	0.0	0.0	29184.471	8510.862	NaN	NaN	0.2258	0.3642	0.0568	0.0219	0.4795	0.0508	0.0269
0.0	0.0	0.0	32990.471	5214.862	NaN	NaN	0.1365	0.3508	0.0582	0.022	0.4925	0.0499	0.0267
0.0	0.0	0.0	27798.471	7413.862	NaN	NaN	0.2105	0.3589	0.0614	0.0213	0.4813	0.0512	0.0258
0.0	0.0	0.0	26432.471	5994.862	NaN	NaN	0.1849	0.3726	0.0624	0.0215	0.4663	0.0512	0.026
0.0	0.0	0.0	28842.471	8904.862	NaN	NaN	0.2359	0.3604	0.0647	0.0213	0.4773	0.0509	0.0255
0.0	0.0	0.0	26014.471	8188.862	NaN	NaN	0.2394	0.3827	0.0673	0.0205	0.4526	0.0519	0.0249
0.0	0.0	0.0	33149.471	6273.862	NaN	NaN	0.1591	0.4052	0.0702	0.02	0.4266	0.0534	0.0246
0.0	0.0	0.0	38290.471	5072.862	NaN	NaN	0.117	0.4438	0.0762	0.0183	0.3821	0.0566	0.0229
0.0	0.0	0.0	33079.471	5609.862	NaN	NaN	0.145	0.4322	0.08	0.0195	0.3879	0.0566	0.0238
0.0	0.0	0.0	34129.471	7618.862	NaN	NaN	0.1825	0.4289	0.0824	0.0198	0.388	0.0569	0.024
0.0	0.0	0.0	25205.471	4282.862	NaN	NaN	0.1452	0.4135	0.0811	0.0208	0.4046	0.055	0.0249
0.0	0.0	0.0	17919.471	7698.862	NaN	NaN	0.3005	0.4191	0.0817	0.0204	0.3998	0.0548	0.0242
0.0	0.0	0.0	15222.471	6881.862	NaN	NaN	0.3113	0.4535	0.0823	0.0196	0.3671	0.0541	0.0235
0.0	0.0	0.0	16125.471	2110.862	NaN	NaN	0.1158	0.4489	0.0836	0.0201	0.371	0.0527	0.0237
0.0	0.0	0.0	20664.471	3959.862	NaN	NaN	0.1608	0.4004	0.0833	0.0213	0.4208	0.0495	0.0247
0.0	0.0	0.0	14232.471	6230.862	NaN	NaN	0.3045	0.3379	0.0798	0.0224	0.4887	0.0457	0.0255
0.0	0.0	0.0	19610.471	3302.862	NaN	NaN	0.1441	0.2929	0.0784	0.0229	0.5373	0.0425	0.0259
0.0	0.0	0.0	14509.471	1279.862	NaN	NaN	0.0811	0.2855	0.074	0.022	0.5522	0.041	0.0253
0.0	0.0	0.0	15375.471	5772.862	NaN	NaN	0.273	0.2677	0.0725	0.0221	0.5726	0.0394	0.0257
0.0	0.0	0.0	16162.471	3543.862	NaN	NaN	0.1798	0.2531	0.0703	0.0215	0.5913	0.0382	0.0256
0.0	0.0	0.0	14847.471	4160.862	NaN	NaN	0.2189	0.2442	0.0694	0.0211	0.6022	0.0374	0.0257
0.0	0.0	0.0	17838.471	4677.862	NaN	NaN	0.2078	0.2389	0.0679	0.0205	0.61	0.037	0.0257
0.0	0.0	0.0	13849.471	2009.862	NaN	NaN	0.1267	0.2428	0.0672	0.02	0.6073	0.0371	0.0258
0.0	0.0	0.0	14011.471	4975.862	NaN	NaN	0.2621	0.2436	0.067	0.0196	0.6069	0.0371	0.0258
0.0	0.0	0.0	14061.471	5934.862	NaN	NaN	0.2968	0.2407	0.0664	0.0192	0.6108	0.0374	0.0255
0.0	0.0	0.0	11676.471	3516.862	NaN	NaN	0.2315	0.2376	0.0664	0.0192	0.6137	0.0377	0.0255
0.0	0.0	0.0	14171.471	4123.862	NaN	NaN	0.2254	0.2346	0.0659	0.0193	0.6171	0.0378	0.0254
0.0	0.0	0.0	12698.471	6552.862	NaN	NaN	0.3404	0.2265	0.0663	0.0195	0.6243	0.0379	0.0255
0.0	0.0	0.0	15059.471	6745.862	NaN	NaN	0.3094	0.2229	0.0668	0.0198	0.6267	0.0381	0.0256
0.0	0.0	0.0	13737.471	4217.862	NaN	NaN	0.2349	0.2255	0.0666	0.0201	0.6239	0.0383	0.0257
0.0	0.0	0.0	15074.471	5720.862	NaN	NaN	0.2751	0.2199	0.0676	0.0206	0.6272	0.0387	0.026
0.0	0.0	0.0	14525.471	785.862	NaN	NaN	0.0513	0.2124	0.0684	0.0214	0.6327	0.039	0.026
0.0	0.0	0.0	14659.471	4467.862	NaN	NaN	0.2336	0.2032	0.0696	0.0222	0.6396	0.0394	0.026
0.0	0.0	0.0	17539.471	6362.862	NaN	NaN	0.2662	0.197	0.0717	0.023	0.6431	0.0394	0.0258
0.0	0.0	0.0	15481.471	2607.862	NaN	NaN	0.1442	0.1936	0.0732	0.0233	0.6447	0.0395	0.0256
0.0	0.0	0.0	15341.471	7239.862	NaN	NaN	0.3206	0.1874	0.0759	0.0241	0.6483	0.0389	0.0255
0.0	0.0	0.0	14046.471	9567.862	NaN	NaN	0.4052	0.181	0.0788	0.0247	0.652	0.0385	0.0251
0.0	0.0	0.0	15477.471	5430.862	NaN	NaN	0.2597	0.1772	0.0828	0.0256	0.6517	0.0378	0.0248
0.0	0.0	0.0	15364.471	3037.862	NaN	NaN	0.1651	0.1727	0.0882	0.0269	0.652	0.0359	0.0243
0.0	0.0	0.0	12965.471	5323.862	NaN	NaN	0.2911	0.1621	0.0984	0.0293	0.6535	0.0336	0.0231
0.0	0.0	0.0	15568.471	8526.862	NaN	NaN	0.3539	0.1454	0.1183	0.0349	0.6448	0.0338	0.0228
0.0	0.0	0.0	15888.471	4911.862	NaN	NaN	0.2361	0.1374	0.1403	0.0406	0.6218	0.0367	0.0233
0.0	0.0	0.0	13263.471	7125.862	NaN	NaN	0.3495	0.1276	0.1689	0.0474	0.5899	0.041	0.0252
0.0	0.0	0.0	14286.471	3557.862	NaN	NaN	0.1994	0.1191	0.1973	0.0534	0.5572	0.0459	0.0271
0.0	0.0	0.0	14291.471	3171.862	NaN	NaN	0.1816	0.1116	0.2272	0.0575	0.5241	0.0506	0.0289
0.0	0.0	0.0	20018.471	3635.862	NaN	NaN	0.1537	0.1072	0.252	0.0604	0.4957	0.0544	0.0303
0.0	0.0	0.0	11480.471	3454.862	NaN	NaN	0.2313	0.1058	0.2715	0.0628	0.4706	0.058	0.0313
0.0	0.0	0.0	16860.471	4338.862	NaN	NaN	0.2047	0.1032	0.2879	0.064	0.4523	0.0601	0.0326
0.0	0.0	0.0	15489.471	7367.862	NaN	NaN	0.3223	0.1014	0.2927	0.0644	0.4464	0.0613	0.0338
0.0	0.0	0.0	16109.471	8544.862	NaN	NaN	0.3466	0.101	0.305	0.065	0.4326	0.0626	0.0338
0.0	0.0	0.0	14764.471	2851.862	NaN	NaN	0.1619	0.1027	0.3047	0.0645	0.4313	0.0628	0.0341
0.0	0.0	0.0	16207.471	2731.862	NaN	NaN	0.1442	0.1032	0.3063	0.0639	0.4289	0.0634	0.0342
0.0	0.0	0.0	16515.471	8301.862	NaN	NaN	0.3345	0.1018	0.3007	0.0638	0.4353	0.0636	0.0349
0.0	0.0	0.0	17509.471	6029.862	NaN	NaN	0.2562	0.1034	0.3004	0.0629	0.4355	0.0633	0.0346
0.0	0.0	0.0	16278.471	6764.862	NaN	NaN	0.2936	0.1036	0.2882	0.0617	0.4504	0.0615	0.0346
0.0	0.0	0.0	16419.471	5719.862	NaN	NaN	0.2584	0.1057	0.2771	0.0596	0.4637	0.0598	0.0341
0.0	0.0	0.0	15469.471	5146.862	NaN	NaN	0.2496	0.1052	0.2577	0.0577	0.4875	0.0577	0.0341
0.0	0.0	0.0	14694.471	7413.862	NaN	NaN	0.3353	0.1052	0.2401	0.0551	0.5106	0.0554	0.0336
0.0	0.0	0.0	12464.471	4786.862	NaN	NaN	0.2775	0.1048	0.2218	0.0528	0.5354	0.0523	0.0329
0.0	0.0	0.0	14380.471	4429.862	NaN	NaN	0.2355	0.1048	0.2035	0.0503	0.5593	0.0498	0.0323
0.0	0.0	0.0	15694.471	5965.862	NaN	NaN	0.2754	0.1048	0.1898	0.0486	0.5764	0.0486	0.0318
0.0	0.0	0.0	14877.471	4136.862	NaN	NaN	0.2176	0.1051	0.1745	0.0462	0.5966	0.0461	0.0314
0.0	0.0	0.0	16226.471	5789.862	NaN	NaN	0.263	0.1035	0.1603	0.0438	0.6177	0.0441	0.0306
0.0	0.0	0.0	11959.471	7949.862	NaN	NaN	0.3993	0.102	0.1476	0.0417	0.6366	0.0425	0.0296
0.0	0.0	0.0	13807.471	6061.862	NaN	NaN	0.3051	0.1011	0.1368	0.0394	0.6536	0.0405	0.0287
0.0	0.0	0.0	17725.471	5787.862	NaN	NaN	0.2462	0.0996	0.1259	0.0369	0.6714	0.0384	0.0278
0.0	0.0	0.0	11567.471	2572.862	NaN	NaN	0.182	0.0991	0.1146	0.0348	0.6881	0.0366	0.0268
0.0	0.0	0.0	17436.471	9506.862	NaN	NaN	0.3528	0.0972	0.1073	0.0332	0.7005	0.0355	0.0263
0.0	0.0	0.0	15679.471	7756.862	NaN	NaN	0.331	0.0946	0.1004	0.0318	0.7127	0.0346	0.0259
0.0	0.0	0.0	13710.471	4828.862	NaN	NaN	0.2605	0.0942	0.0937	0.0304	0.7231	0.0332	0.0254
0.0	0.0	0.0	12758.471	7281.862	NaN	NaN	0.3634	0.0927	0.0876	0.029	0.7332	0.0326	0.0249
0.0	0.0	0.0	16360.471	4164.862	NaN	NaN	0.2029	0.091	0.0854	0.0289	0.7374	0.0322	0.0251
0.0	0.0	0.0	17429.471	5317.862	NaN	NaN	0.2338	0.0911	0.0819	0.0282	0.7427	0.0314	0.0246
0.0	0.0	0.0	14936.471	5290.862	NaN	NaN	0.2616	0.091	0.0797	0.0279	0.7457	0.031	0.0246
0.0	0.0	0.0	15470.471	6209.862	NaN	NaN	0.2864	0.0918	0.0774	0.0276	0.7481	0.031	0.0242
0.0	0.0	0.0	19073.471	5496.862	NaN	NaN	0.2237	0.0913	0.0773	0.028	0.7479	0.0311	0.0243
0.0	0.0	0.0	16011.471	7540.862	NaN	NaN	0.3202	0.0924	0.0755	0.0278	0.7494	0.031	0.0239
0.0	0.0	0.0	14337.471	4440.862	NaN	NaN	0.2365	0.0933	0.0752	0.0281	0.7485	0.031	0.024
0.0	0.0	0.0	13609.471	3990.862	NaN	NaN	0.2267	0.0944	0.0742	0.0282	0.7486	0.031	0.0236
0.0	0.0	0.0	18585.471	7362.862	NaN	NaN	0.2838	0.0933	0.0753	0.0288	0.7479	0.031	0.0238
0.0	0.0	0.0	18842.471	6953.862	NaN	NaN	0.2696	0.0926	0.075	0.0287	0.7495	0.0308	0.0234
0.0	0.0	0.0	16283.471	7295.862	NaN	NaN	0.3094	0.092	0.0759	0.0299	0.7483	0.0307	0.0232
0.0	0.0	0.0	18461.471	4370.862	NaN	NaN	0.1914	0.0916	0.076	0.0302	0.7488	0.0304	0.023
0.0	0.0	0.0	15995.471	6171.862	NaN	NaN	0.2784	0.0908	0.0774	0.0315	0.7478	0.03	0.0226
0.0	0.0	0.0	18871.471	5074.862	NaN	NaN	0.2119	0.0888	0.0799	0.033	0.746	0.0295	0.0226
0.0	0.0	0.0	16435.471	2615.862	NaN	NaN	0.1373	0.0883	0.0808	0.0335	0.7457	0.0293	0.0224
0.0	0.0	0.0	14601.471	7008.862	NaN	NaN	0.3243	0.0875	0.0845	0.0355	0.7397	0.0298	0.0231
0.0	0.0	0.0	11285.471	3976.862	NaN	NaN	0.2606	0.0873	0.0865	0.0356	0.7366	0.0304	0.0236
0.0	0.0	0.0	14369.471	11671.862	NaN	NaN	0.4482	0.0872	0.0907	0.0372	0.7288	0.0317	0.0244
0.0	0.0	0.0	16833.471	6503.862	NaN	NaN	0.2787	0.0897	0.0943	0.0391	0.7185	0.0331	0.0253
0.0	0.0	0.0	13765.471	1492.862	NaN	NaN	0.0978	0.0939	0.0988	0.0417	0.7056	0.0339	0.026
0.0	0.0	0.0	13049.471	5210.862	NaN	NaN	0.2854	0.0963	0.1034	0.0428	0.6957	0.0349	0.0269
0.0	0.0	0.0	13825.471	7564.862	NaN	NaN	0.3537	0.098	0.1113	0.0444	0.6807	0.0377	0.0281
0.0	0.0	0.0	16034.471	7568.862	NaN	NaN	0.3207	0.1049	0.123	0.0476	0.6549	0.0403	0.0293
0.0	0.0	0.0	16159.471	2831.862	NaN	NaN	0.1491	0.1087	0.136	0.0508	0.6295	0.0438	0.0312
0.0	0.0	0.0	14691.471	2912.862	NaN	NaN	0.1655	0.1106	0.1564	0.0554	0.596	0.0484	0.0331
0.0	0.0	0.0	14607.471	5787.862	NaN	NaN	0.2838	0.1055	0.1783	0.0595	0.5661	0.0549	0.0358
0.0	0.0	0.0	14257.471	6209.862	NaN	NaN	0.3034	0.1024	0.2004	0.0632	0.535	0.061	0.038
0.0	0.0	0.0	17320.471	6608.862	NaN	NaN	0.2762	0.1031	0.2236	0.066	0.5026	0.0654	0.0392
0.0	0.0	0.0	15053.471	5719.862	NaN	NaN	0.2753	0.1017	0.2378	0.0694	0.4812	0.0689	0.0408
0.0	0.0	0.0	16462.471	7656.862	NaN	NaN	0.3175	0.103	0.2565	0.0714	0.4561	0.0713	0.0417
0.0	0.0	0.0	15070.471	4513.862	NaN	NaN	0.2305	0.1054	0.2764	0.0754	0.4296	0.0711	0.0421
0.0	0.0	0.0	18583.471	5397.862	NaN	NaN	0.2251	0.1078	0.3	0.0782	0.4021	0.0704	0.0415
0.0	0.0	0.0	13765.471	7680.862	NaN	NaN	0.3581	0.1081	0.3158	0.0788	0.3841	0.0714	0.0418
0.0	0.0	0.0	14299.471	3817.862	NaN	NaN	0.2107	0.1102	0.3323	0.0786	0.3652	0.0722	0.0415
0.0	0.0	0.0	11545.471	4070.862	NaN	NaN	0.2607	0.1072	0.3388	0.0797	0.36	0.0716	0.0426
0.0	0.0	0.0	14645.471	4735.862	NaN	NaN	0.2444	0.1046	0.3526	0.0773	0.3505	0.0723	0.0427
0.0	0.0	0.0	13257.471	4169.862	NaN	NaN	0.2393	0.0987	0.358	0.0762	0.3509	0.0718	0.0443
0.0	0.0	0.0	20025.471	3432.862	NaN	NaN	0.1463	0.0948	0.365	0.074	0.349	0.0722	0.045
0.0	0.0	0.0	14827.471	5660.862	NaN	NaN	0.2763	0.0895	0.3647	0.0742	0.3535	0.0713	0.0468
0.0	0.0	0.0	16285.471	6682.862	NaN	NaN	0.291	0.0874	0.3704	0.074	0.3493	0.0718	0.0471
0.0	0.0	0.0	15362.471	5741.862	NaN	NaN	0.2721	0.0825	0.3631	0.076	0.3584	0.0709	0.0493
0.0	0.0	0.0	16699.471	6644.862	NaN	NaN	0.2846	0.0807	0.3664	0.0756	0.3569	0.0709	0.0495
0.0	0.0	0.0	15805.471	5200.862	NaN	NaN	0.2476	0.0783	0.3628	0.0763	0.3616	0.0702	0.0507
0.0	0.0	0.0	13851.471	3075.862	NaN	NaN	0.1817	0.0775	0.362	0.0762	0.3631	0.0699	0.0513
0.0	0.0	0.0	14860.471	6917.862	NaN	NaN	0.3176	0.0757	0.3586	0.0765	0.3675	0.0694	0.0523
0.0	0.0	0.0	15455.471	4967.862	NaN	NaN	0.2432	0.0756	0.3586	0.0764	0.3671	0.0695	0.0528
0.0	0.0	0.0	14149.471	4209.862	NaN	NaN	0.2293	0.0751	0.3561	0.0767	0.369	0.0693	0.0538
0.0	0.0	0.0	15092.471	3187.862	NaN	NaN	0.1744	0.0752	0.3552	0.0765	0.3695	0.0693	0.0543
0.0	0.0	0.0	9741.471	4496.862	NaN	NaN	0.3158	0.0751	0.356	0.0767	0.3685	0.0692	0.0545
0.0	0.0	0.0	14393.471	4695.862	NaN	NaN	0.246	0.0755	0.3541	0.0769	0.3692	0.0691	0.0553
0.0	0.0	0.0	12172.471	7659.862	NaN	NaN	0.3862	0.0764	0.3546	0.0766	0.3674	0.069	0.0561
0.0	0.0	0.0	12647.471	8740.862	NaN	NaN	0.4087	0.0781	0.3653	0.0756	0.3565	0.0701	0.0545
0.0	0.0	0.0	11942.471	2696.862	NaN	NaN	0.1842	0.0819	0.3761	0.0734	0.3431	0.072	0.0535
0.0	0.0	0.0	12433.471	8797.862	NaN	NaN	0.4144	0.0887	0.3945	0.0696	0.3193	0.0755	0.0524
0.0	0.0	0.0	13406.471	6090.862	NaN	NaN	0.3124	0.0942	0.4139	0.0673	0.2953	0.0781	0.0512
0.0	0.0	0.0	17643.471	6548.862	NaN	NaN	0.2707	0.0971	0.4328	0.0658	0.2754	0.0794	0.0495
0.0	0.0	0.0	13985.471	2801.862	NaN	NaN	0.1669	0.099	0.4388	0.0658	0.2671	0.0797	0.0495
0.0	0.0	0.0	12887.471	4841.862	NaN	NaN	0.2731	0.1006	0.4487	0.0646	0.2575	0.0802	0.0485
0.0	0.0	0.0	15986.471	6789.862	NaN	NaN	0.2981	0.1033	0.4595	0.0629	0.246	0.0809	0.0474
0.0	0.0	0.0	11228.471	5613.862	NaN	NaN	0.3333	0.1052	0.468	0.062	0.2367	0.0813	0.0467
0.0	0.0	0.0	13686.471	5030.862	NaN	NaN	0.2688	0.1067	0.4786	0.0608	0.2269	0.082	0.0451
0.0	0.0	0.0	14064.471	5293.862	NaN	NaN	0.2735	0.1087	0.4817	0.0599	0.2219	0.0827	0.0451
0.0	0.0	0.0	13522.471	5549.862	NaN	NaN	0.291	0.109	0.4951	0.0585	0.2113	0.0834	0.0427
0.0	0.0	0.0	14794.471	6102.862	NaN	NaN	0.292	0.1113	0.4976	0.0579	0.2064	0.084	0.0428
0.0	0.0	0.0	14477.471	4074.862	NaN	NaN	0.2196	0.1113	0.5099	0.0563	0.1966	0.0849	0.041
0.0	0.0	0.0	18891.471	7996.862	NaN	NaN	0.2974	0.113	0.5162	0.0554	0.1895	0.0856	0.0403
0.0	0.0	0.0	16292.471	5143.862	NaN	NaN	0.24	0.1127	0.5161	0.0555	0.1886	0.0862	0.0409
0.0	0.0	0.0	12787.471	10096.862	NaN	NaN	0.4412	0.113	0.5249	0.0539	0.1817	0.0873	0.0393
0.0	0.0	0.0	16600.471	5494.862	NaN	NaN	0.2487	0.1137	0.5297	0.0534	0.1767	0.0878	0.0386
0.0	0.0	0.0	14556.471	5180.862	NaN	NaN	0.2625	0.1136	0.5351	0.0527	0.1722	0.0886	0.0378
0.0	0.0	0.0	14078.471	7443.862	NaN	NaN	0.3459	0.1139	0.5409	0.0519	0.1672	0.0892	0.0368
0.0	0.0	0.0	12353.471	3909.862	NaN	NaN	0.2404	0.1138	0.5417	0.0518	0.1659	0.09	0.0368
0.0	0.0	0.0	16981.471	5049.862	NaN	NaN	0.2292	0.1137	0.5427	0.0514	0.1649	0.0908	0.0366
0.0	0.0	0.0	14923.471	7826.862	NaN	NaN	0.344	0.1136	0.5394	0.0519	0.167	0.0911	0.037
0.0	0.0	0.0	13296.471	2180.862	NaN	NaN	0.1409	0.1141	0.5406	0.0515	0.1659	0.0918	0.0362
0.0	0.0	0.0	17079.471	7068.862	NaN	NaN	0.2927	0.1144	0.5278	0.0533	0.1745	0.0917	0.0383
0.0	0.0	0.0	13999.471	4268.862	NaN	NaN	0.2337	0.1143	0.5268	0.0527	0.1763	0.0922	0.0378
0.0	0.0	0.0	17261.471	5747.862	NaN	NaN	0.2498	0.1153	0.5181	0.054	0.182	0.092	0.0386
0.0	0.0	0.0	18560.471	3294.862	NaN	NaN	0.1508	0.1152	0.5085	0.0549	0.1901	0.0915	0.0398
0.0	0.0	0.0	14439.471	5578.862	NaN	NaN	0.2787	0.1153	0.4999	0.0556	0.1974	0.0912	0.0405
0.0	0.0	0.0	14569.471	5745.862	NaN	NaN	0.2828	0.1148	0.4862	0.0575	0.2095	0.0896	0.0423
0.0	0.0	0.0	14737.471	4716.862	NaN	NaN	0.2425	0.1148	0.4698	0.0592	0.2235	0.0879	0.0448
0.0	0.0	0.0	13324.471	2557.862	NaN	NaN	0.1611	0.1142	0.4595	0.0603	0.2341	0.0865	0.0454
0.0	0.0	0.0	13140.471	4380.862	NaN	NaN	0.25	0.1151	0.444	0.0617	0.2465	0.085	0.0477
0.0	0.0	0.0	13874.471	4917.862	NaN	NaN	0.2617	0.1143	0.4303	0.0629	0.2589	0.084	0.0495
0.0	0.0	0.0	11990.471	9776.862	NaN	NaN	0.4492	0.1148	0.418	0.0641	0.2693	0.0826	0.0512
0.0	0.0	0.0	18375.471	3461.862	NaN	NaN	0.1585	0.1148	0.4084	0.065	0.278	0.0815	0.0522
0.0	0.0	0.0	16850.471	5866.862	NaN	NaN	0.2583	0.1161	0.3915	0.0665	0.2907	0.0796	0.0556
0.0	0.0	0.0	17336.471	4117.862	NaN	NaN	0.1919	0.1138	0.3828	0.0674	0.3016	0.0786	0.0559
0.0	0.0	0.0	15842.471	4644.862	NaN	NaN	0.2267	0.1167	0.3716	0.0674	0.3095	0.0778	0.0572
0.0	0.0	0.0	14879.471	4380.862	NaN	NaN	0.2275	0.1154	0.3674	0.0683	0.315	0.0771	0.0568
0.0	0.0	0.0	11947.471	2972.862	NaN	NaN	0.1992	0.1192	0.3589	0.068	0.3193	0.0766	0.0581
0.0	0.0	0.0	13781.471	5461.862	NaN	NaN	0.2838	0.1194	0.3635	0.0675	0.317	0.0768	0.0558
0.0	0.0	0.0	15579.471	6035.862	NaN	NaN	0.2792	0.1263	0.356	0.0668	0.3158	0.077	0.0582
0.0	0.0	0.0	14698.471	6306.862	NaN	NaN	0.3003	0.123	0.3584	0.0671	0.3173	0.0774	0.0569
0.0	0.0	0.0	13116.471	5950.862	NaN	NaN	0.3121	0.1291	0.3524	0.0661	0.3168	0.0778	0.0578
0.0	0.0	0.0	17397.471	4260.862	NaN	NaN	0.1967	0.1274	0.3524	0.0665	0.3186	0.0782	0.0569
0.0	0.0	0.0	13863.471	3558.862	NaN	NaN	0.2043	0.1324	0.3481	0.0655	0.3182	0.0788	0.057
0.0	0.0	0.0	14472.471	6191.862	NaN	NaN	0.2996	0.1313	0.3494	0.0657	0.3181	0.0789	0.0565
0.0	0.0	0.0	17952.471	10039.862	NaN	NaN	0.3587	0.134	0.3458	0.0652	0.3184	0.0796	0.057
0.0	0.0	0.0	13977.471	5372.862	NaN	NaN	0.2777	0.1324	0.3504	0.0648	0.3172	0.0805	0.0547
0.0	0.0	0.0	14165.471	4761.862	NaN	NaN	0.2516	0.1376	0.3559	0.0629	0.3091	0.0816	0.0529
0.0	0.0	0.0	15351.471	4691.862	NaN	NaN	0.2341	0.1381	0.3578	0.0628	0.3067	0.0819	0.0527
0.0	0.0	0.0	14132.471	7713.862	NaN	NaN	0.3531	0.1409	0.359	0.0617	0.3036	0.0826	0.0522
0.0	0.0	0.0	16416.471	9592.862	NaN	NaN	0.3688	0.1404	0.357	0.0621	0.3056	0.0823	0.0527
0.0	0.0	0.0	14175.471	6334.862	NaN	NaN	0.3089	0.1412	0.3529	0.0619	0.309	0.0824	0.0526
0.0	0.0	0.0	12899.471	3326.862	NaN	NaN	0.205	0.1413	0.3509	0.0615	0.3118	0.083	0.0515
0.0	0.0	0.0	12976.471	3824.862	NaN	NaN	0.2277	0.143	0.3468	0.0608	0.3147	0.0833	0.0514
0.0	0.0	0.0	19339.471	6992.862	NaN	NaN	0.2656	0.1422	0.343	0.0602	0.3198	0.084	0.0508
0.0	0.0	0.0	16468.471	5130.862	NaN	NaN	0.2375	0.1426	0.3399	0.0595	0.3243	0.0842	0.0495
0.0	0.0	0.0	19176.471	6359.862	NaN	NaN	0.2491	0.1404	0.3323	0.0593	0.3342	0.0842	0.0495
0.0	0.0	0.0	16930.471	4941.862	NaN	NaN	0.2259	0.1376	0.3219	0.0589	0.3479	0.0841	0.0496
0.0	0.0	0.0	14869.471	4061.862	NaN	NaN	0.2146	0.1359	0.3161	0.0578	0.3575	0.0843	0.0485
0.0	0.0	0.0	15390.471	2214.862	NaN	NaN	0.1258	0.1334	0.3046	0.0579	0.372	0.0833	0.0488
0.0	0.0	0.0	13138.471	3066.862	NaN	NaN	0.1893	0.1307	0.2962	0.0573	0.3849	0.0827	0.0483
0.0	0.0	0.0	13351.471	4477.862	NaN	NaN	0.2512	0.1274	0.2845	0.057	0.4014	0.0813	0.0484
0.0	0.0	0.0	17038.471	4943.862	NaN	NaN	0.2249	0.1244	0.2727	0.0565	0.418	0.0796	0.0487
0.0	0.0	0.0	17140.471	6576.862	NaN	NaN	0.2773	0.1204	0.2628	0.0563	0.4343	0.0779	0.0483
0.0	0.0	0.0	18390.471	9103.862	NaN	NaN	0.3311	0.1162	0.2505	0.0563	0.4531	0.0758	0.048
0.0	0.0	0.0	12421.471	7134.862	NaN	NaN	0.3648	0.1117	0.241	0.056	0.4706	0.0738	0.0469
0.0	0.0	0.0	11710.471	7376.862	NaN	NaN	0.3865	0.1086	0.2354	0.0564	0.4813	0.0723	0.046
0.0	0.0	0.0	16190.471	2682.862	NaN	NaN	0.1422	0.1069	0.2302	0.0559	0.4908	0.0706	0.0457
0.0	0.0	0.0	16428.471	8110.862	NaN	NaN	0.3305	0.1053	0.2288	0.0558	0.4953	0.0697	0.0452
0.0	0.0	0.0	14805.471	2382.862	NaN	NaN	0.1386	0.1027	0.2249	0.0559	0.5032	0.0685	0.0449
0.0	0.0	0.0	15731.471	4897.862	NaN	NaN	0.2374	0.1012	0.2219	0.0556	0.5095	0.0671	0.0446
0.0	0.0	0.0	14286.471	2474.862	NaN	NaN	0.1477	0.0994	0.219	0.0555	0.5158	0.066	0.0443
0.0	0.0	0.0	16843.471	5213.862	NaN	NaN	0.2364	0.0984	0.2168	0.0547	0.5218	0.0644	0.0439
0.0	0.0	0.0	15470.471	6353.862	NaN	NaN	0.2911	0.0965	0.2125	0.054	0.5299	0.0635	0.0436
0.0	0.0	0.0	16959.471	5208.862	NaN	NaN	0.235	0.0941	0.2074	0.0534	0.5401	0.0618	0.0433
0.0	0.0	0.0	17510.471	5566.862	NaN	NaN	0.2412	0.0913	0.2026	0.053	0.5499	0.0602	0.043
0.0	0.0	0.0	16493.471	5508.862	NaN	NaN	0.2504	0.0889	0.1986	0.0528	0.5584	0.0587	0.0425
0.0	0.0	0.0	15142.471	4478.862	NaN	NaN	0.2283	0.087	0.1963	0.0526	0.5645	0.0577	0.042
0.0	0.0	0.0	15728.471	4877.862	NaN	NaN	0.2367	0.0858	0.1953	0.0528	0.5677	0.0568	0.0417
0.0	0.0	0.0	15434.471	7522.862	NaN	NaN	0.3277	0.0849	0.195	0.053	0.5691	0.0564	0.0415
0.0	0.0	0.0	14948.471	3330.862	NaN	NaN	0.1822	0.0836	0.1938	0.0534	0.5715	0.0564	0.0413
0.0	0.0	0.0	16115.471	3365.862	NaN	NaN	0.1728	0.083	0.1929	0.0532	0.5731	0.0565	0.0412
0.0	0.0	0.0	18781.471	7010.862	NaN	NaN	0.2718	0.0832	0.1943	0.0534	0.5705	0.0573	0.0413
0.0	0.0	0.0	12754.471	556.862	NaN	NaN	0.0418	0.0836	0.1951	0.0533	0.569	0.0577	0.0413
0.0	0.0	0.0	11803.471	4622.862	NaN	NaN	0.2814	0.0842	0.1973	0.0528	0.5663	0.0581	0.0413
0.0	0.0	0.0	14287.471	4958.862	NaN	NaN	0.2577	0.0853	0.198	0.0523	0.5634	0.0593	0.0417
0.0	0.0	0.0	19452.471	4822.862	NaN	NaN	0.1987	0.0865	0.2006	0.0525	0.5584	0.06	0.042
0.0	0.0	0.0	14125.471	7646.862	NaN	NaN	0.3512	0.087	0.2018	0.0524	0.5565	0.0603	0.0421
0.0	0.0	0.0	12289.471	3278.862	NaN	NaN	0.2106	0.0875	0.2051	0.0527	0.5519	0.0608	0.042
0.0	0.0	0.0	15531.471	3648.862	NaN	NaN	0.1902	0.0887	0.2077	0.0525	0.5476	0.0614	0.0421
0.0	0.0	0.0	16266.471	6107.862	NaN	NaN	0.273	0.0899	0.2075	0.0516	0.5465	0.0621	0.0424
0.0	0.0	0.0	14819.471	6839.862	NaN	NaN	0.3158	0.0899	0.2069	0.0519	0.5462	0.0624	0.0427
0.0	0.0	0.0	14512.471	4012.862	NaN	NaN	0.2166	0.0894	0.2061	0.0523	0.5469	0.0626	0.0427
0.0	0.0	0.0	14640.471	1186.862	NaN	NaN	0.075	0.088	0.2021	0.0522	0.553	0.0621	0.0426
0.0	0.0	0.0	12793.471	5248.862	NaN	NaN	0.2909	0.0865	0.1986	0.0515	0.5599	0.0615	0.0421
0.0	0.0	0.0	15347.471	5845.862	NaN	NaN	0.2758	0.0849	0.1943	0.0504	0.5681	0.0608	0.0415
0.0	0.0	0.0	14078.471	5882.862	NaN	NaN	0.2947	0.0827	0.1903	0.0498	0.5765	0.06	0.0407
0.0	0.0	0.0	15039.471	5630.862	NaN	NaN	0.2724	0.0798	0.1839	0.049	0.5886	0.0587	0.0399
0.0	0.0	0.0	12737.471	6429.862	NaN	NaN	0.3355	0.0768	0.1777	0.0482	0.601	0.0574	0.0389
0.0	0.0	0.0	13512.471	3914.862	NaN	NaN	0.2246	0.0736	0.1718	0.0478	0.6129	0.0564	0.0376
0.0	0.0	0.0	13423.471	2915.862	NaN	NaN	0.1785	0.0706	0.1664	0.0472	0.6244	0.0551	0.0364
0.0	0.0	0.0	13225.471	5754.862	NaN	NaN	0.3032	0.0679	0.161	0.0473	0.6341	0.0542	0.0355
0.0	0.0	0.0	10893.471	5339.862	NaN	NaN	0.3289	0.0653	0.1564	0.0475	0.6428	0.0534	0.0346
0.0	0.0	0.0	15407.471	7196.862	NaN	NaN	0.3184	0.0632	0.1534	0.0479	0.6488	0.0527	0.034
0.0	0.0	0.0	15254.471	3749.862	NaN	NaN	0.1973	0.0614	0.1496	0.0476	0.6564	0.0517	0.0333
0.0	0.0	0.0	15412.471	6460.862	NaN	NaN	0.2954	0.0599	0.1474	0.048	0.6607	0.0511	0.0329
0.0	0.0	0.0	13281.471	1871.862	NaN	NaN	0.1235	0.0587	0.1461	0.0481	0.6644	0.0504	0.0324
0.0	0.0	0.0	16640.471	3361.862	NaN	NaN	0.1681	0.0571	0.1464	0.0483	0.666	0.0501	0.0321
0.0	0.0	0.0	12778.471	4964.862	NaN	NaN	0.2798	0.0559	0.1457	0.0481	0.6689	0.0496	0.0318
0.0	0.0	0.0	15017.471	4635.862	NaN	NaN	0.2359	0.0549	0.1477	0.0486	0.6675	0.0498	0.0314
0.0	0.0	0.0	14423.471	1387.862	NaN	NaN	0.0878	0.0542	0.1501	0.0492	0.6657	0.05	0.0308
0.0	0.0	0.0	13634.471	6066.862	NaN	NaN	0.3079	0.0525	0.1536	0.0489	0.6651	0.0499	0.03
0.0	0.0	0.0	12018.471	5899.862	NaN	NaN	0.3293	0.0516	0.1562	0.0492	0.6636	0.05	0.0294
0.0	0.0	0.0	11211.471	5255.862	NaN	NaN	0.3192	0.051	0.1589	0.0494	0.6623	0.0497	0.0288
0.0	0.0	0.0	15838.471	3897.862	NaN	NaN	0.1975	0.0505	0.161	0.0495	0.6614	0.0492	0.0285
0.0	0.0	0.0	12198.471	3205.862	NaN	NaN	0.2081	0.0503	0.1623	0.0492	0.6616	0.0485	0.0281
0.0	0.0	0.0	14123.471	2632.862	NaN	NaN	0.1571	0.0503	0.1646	0.0493	0.66	0.0478	0.0279
0.0	0.0	0.0	13360.471	3984.862	NaN	NaN	0.2297	0.0502	0.169	0.0491	0.6565	0.0473	0.0278
0.0	0.0	0.0	15048.471	3573.862	NaN	NaN	0.1919	0.0496	0.175	0.049	0.6517	0.0468	0.028
0.0	0.0	0.0	16570.471	4211.862	NaN	NaN	0.2027	0.0489	0.183	0.0484	0.6453	0.0463	0.0281
0.0	0.0	0.0	14321.471	5287.862	NaN	NaN	0.2697	0.0484	0.1925	0.0482	0.6368	0.046	0.028
0.0	0.0	0.0	15971.471	1619.862	NaN	NaN	0.0921	0.0477	0.2047	0.0483	0.6255	0.046	0.0279
0.0	0.0	0.0	14409.471	1274.862	NaN	NaN	0.0813	0.0458	0.2253	0.0481	0.6075	0.0456	0.0277
0.0	0.0	0.0	14447.471	7629.862	NaN	NaN	0.3456	0.0439	0.2491	0.0487	0.585	0.0453	0.0281
0.0	0.0	0.0	14490.471	2025.862	NaN	NaN	0.1227	0.0434	0.2777	0.0517	0.5532	0.0448	0.0293
0.0	0.0	0.0	12960.471	5911.862	NaN	NaN	0.3133	0.0428	0.3169	0.0548	0.5115	0.0437	0.0304
0.0	0.0	0.0	12599.471	7283.862	NaN	NaN	0.3663	0.0418	0.3629	0.0582	0.4639	0.0425	0.0307
0.0	0.0	0.0	14199.471	5636.862	NaN	NaN	0.2842	0.0424	0.4237	0.0641	0.4012	0.0396	0.0289
0.0	0.0	0.0	15120.471	4950.862	NaN	NaN	0.2467	0.0417	0.4752	0.0658	0.3515	0.0384	0.0275
0.0	0.0	0.0	13435.471	3417.862	NaN	NaN	0.2028	0.0399	0.5086	0.0647	0.3208	0.039	0.0271
0.0	0.0	0.0	12101.471	4494.862	NaN	NaN	0.2708	0.0395	0.534	0.0649	0.2957	0.039	0.0269
0.0	0.0	0.0	14448.471	5940.862	NaN	NaN	0.2914	0.0388	0.5658	0.0619	0.2686	0.0389	0.026
0.0	0.0	0.0	14975.471	9301.862	NaN	NaN	0.3832	0.0381	0.5934	0.0584	0.2458	0.0388	0.0256
0.0	0.0	0.0	15425.471	7684.862	NaN	NaN	0.3325	0.037	0.6192	0.0545	0.2252	0.0392	0.0249
0.0	0.0	0.0	12005.471	2721.862	NaN	NaN	0.1848	0.0364	0.6406	0.0511	0.208	0.0398	0.0241
0.0	0.0	0.0	11788.471	3770.862	NaN	NaN	0.2424	0.0366	0.6623	0.0478	0.1898	0.0404	0.0231
0.0	0.0	0.0	17069.471	2511.862	NaN	NaN	0.1283	0.0366	0.6823	0.0451	0.1731	0.041	0.022
0.0	0.0	0.0	9532.471	4483.862	NaN	NaN	0.3199	0.0366	0.686	0.046	0.1678	0.0413	0.0222
0.0	0.0	0.0	12834.471	4292.862	NaN	NaN	0.2506	0.0366	0.6927	0.0457	0.1619	0.0411	0.0221
0.0	0.0	0.0	15952.471	6104.862	NaN	NaN	0.2768	0.0368	0.6971	0.0448	0.1578	0.0414	0.0221
0.0	0.0	0.0	11865.471	3932.862	NaN	NaN	0.2489	0.0364	0.6964	0.0454	0.1581	0.0415	0.0223
0.0	0.0	0.0	10737.471	3931.862	NaN	NaN	0.268	0.0362	0.6972	0.0457	0.1572	0.0415	0.0223
0.0	0.0	0.0	11380.471	1164.862	NaN	NaN	0.0929	0.0362	0.6968	0.0459	0.1568	0.0417	0.0226
0.0	0.0	0.0	14988.471	4914.862	NaN	NaN	0.2469	0.036	0.6959	0.0461	0.1573	0.0418	0.023
0.0	0.0	0.0	12239.471	7653.862	NaN	NaN	0.3847	0.0362	0.6944	0.0464	0.1581	0.0418	0.0232
0.0	0.0	0.0	11512.471	4782.862	NaN	NaN	0.2935	0.0357	0.6952	0.0468	0.1575	0.0415	0.0234
0.0	0.0	0.0	13660.471	9600.862	NaN	NaN	0.4127	0.035	0.6938	0.0467	0.1587	0.042	0.0238
0.0	0.0	0.0	15494.471	7216.862	NaN	NaN	0.3178	0.0342	0.6913	0.0471	0.1609	0.0422	0.0242
0.0	0.0	0.0	15029.471	3861.862	NaN	NaN	0.2044	0.0334	0.6869	0.0482	0.1648	0.0422	0.0244
0.0	0.0	0.0	11864.471	7980.862	NaN	NaN	0.4022	0.0326	0.6878	0.0482	0.1645	0.0424	0.0244
0.0	0.0	0.0	10708.471	7070.862	NaN	NaN	0.3977	0.0319	0.6856	0.049	0.1661	0.0426	0.0248
0.0	0.0	0.0	12492.471	8011.862	NaN	NaN	0.3907	0.0317	0.6856	0.0493	0.1662	0.0423	0.0249
0.0	0.0	0.0	16252.471	2194.862	NaN	NaN	0.119	0.0315	0.6875	0.0494	0.165	0.0419	0.0247
0.0	0.0	0.0	14706.471	2322.862	NaN	NaN	0.1364	0.0313	0.688	0.0494	0.1647	0.0418	0.0248
0.0	0.0	0.0	15401.471	3413.862	NaN	NaN	0.1814	0.031	0.6889	0.0489	0.1645	0.0419	0.0248
0.0	0.0	0.0	12204.471	5596.862	NaN	NaN	0.3144	0.0309	0.6909	0.0487	0.1628	0.0418	0.0249
0.0	0.0	0.0	14181.471	5412.862	NaN	NaN	0.2762	0.0303	0.6918	0.0489	0.1625	0.0416	0.0249
0.0	0.0	0.0	14376.471	7055.862	NaN	NaN	0.3292	0.03	0.6944	0.0487	0.1607	0.0415	0.0247
0.0	0.0	0.0	12042.471	3150.862	NaN	NaN	0.2074	0.0299	0.6939	0.0492	0.1607	0.0414	0.0248
0.0	0.0	0.0	13383.471	7096.862	NaN	NaN	0.3465	0.0296	0.6965	0.0491	0.1585	0.0415	0.0248
0.0	0.0	0.0	11768.471	6931.862	NaN	NaN	0.3707	0.0299	0.6967	0.0498	0.1572	0.0413	0.0251
0.0	0.0	0.0	12945.471	1838.862	NaN	NaN	0.1244	0.0302	0.6944	0.0507	0.1581	0.0411	0.0255
0.0	0.0	0.0	13780.471	6914.862	NaN	NaN	0.3341	0.0308	0.6945	0.0507	0.1569	0.0412	0.0258
0.0	0.0	0.0	12433.471	5000.862	NaN	NaN	0.2868	0.0315	0.6945	0.051	0.1558	0.0412	0.026
0.0	0.0	0.0	14206.471	7181.862	NaN	NaN	0.3358	0.0321	0.6943	0.0512	0.1545	0.0416	0.0262
0.0	0.0	0.0	16572.471	4298.862	NaN	NaN	0.206	0.033	0.6948	0.0516	0.1522	0.0418	0.0266
0.0	0.0	0.0	15105.471	7217.862	NaN	NaN	0.3233	0.0335	0.6897	0.0529	0.1542	0.0423	0.0275
0.0	0.0	0.0	15581.471	6519.862	NaN	NaN	0.295	0.0347	0.6855	0.0535	0.1557	0.0426	0.028
0.0	0.0	0.0	11995.471	3479.862	NaN	NaN	0.2249	0.0363	0.6818	0.0541	0.1563	0.0428	0.0288
0.0	0.0	0.0	15161.471	3670.862	NaN	NaN	0.1949	0.0376	0.6739	0.0554	0.1596	0.0432	0.0303
0.0	0.0	0.0	14305.471	8005.862	NaN	NaN	0.3588	0.0387	0.6662	0.0564	0.1633	0.0439	0.0315
0.0	0.0	0.0	13338.471	8707.862	NaN	NaN	0.395	0.0403	0.6584	0.0582	0.1664	0.044	0.0327
0.0	0.0	0.0	16327.471	6639.862	NaN	NaN	0.2891	0.041	0.6512	0.0599	0.1695	0.0442	0.0342
0.0	0.0	0.0	12318.471	4504.862	NaN	NaN	0.2678	0.0414	0.6428	0.0618	0.1734	0.045	0.0357
0.0	0.0	0.0	9581.471	7812.862	NaN	NaN	0.4492	0.0418	0.6357	0.0636	0.1758	0.0457	0.0374
0.0	0.0	0.0	13551.471	6716.862	NaN	NaN	0.3314	0.0426	0.6272	0.066	0.1779	0.0467	0.0396
0.0	0.0	0.0	8267.471	2970.862	NaN	NaN	0.2644	0.0429	0.6175	0.0697	0.1801	0.0475	0.0423
0.0	0.0	0.0	10515.471	3658.862	NaN	NaN	0.2581	0.0438	0.6085	0.0723	0.1822	0.0485	0.0447
0.0	0.0	0.0	13432.471	3626.862	NaN	NaN	0.2126	0.0448	0.5984	0.0745	0.1853	0.0494	0.0476
0.0	0.0	0.0	10931.471	2983.862	NaN	NaN	0.2144	0.0459	0.586	0.0769	0.1905	0.0499	0.0507
0.0	0.0	0.0	9568.471	408.862	NaN	NaN	0.041	0.0461	0.5747	0.0796	0.1961	0.0502	0.0533
0.0	0.0	0.0	11040.471	6975.862	NaN	NaN	0.3872	0.0464	0.5625	0.0812	0.2024	0.0509	0.0566
0.0	0.0	0.0	13005.471	3388.862	NaN	NaN	0.2067	0.0451	0.5503	0.0837	0.2115	0.0513	0.0581
0.0	0.0	0.0	12128.471	6808.862	NaN	NaN	0.3595	0.0457	0.5359	0.0867	0.2199	0.0514	0.0604
0.0	0.0	0.0	13834.471	3409.862	NaN	NaN	0.1977	0.0446	0.5276	0.0891	0.226	0.0515	0.0613
0.0	0.0	0.0	12239.471	7177.862	NaN	NaN	0.3697	0.0455	0.5167	0.0911	0.2324	0.0513	0.063
0.0	0.0	0.0	11036.471	2423.862	NaN	NaN	0.1801	0.0485	0.5081	0.0949	0.2346	0.05	0.064
0.0	0.0	0.0	16102.471	3176.862	NaN	NaN	0.1648	0.0504	0.5062	0.0958	0.2344	0.049	0.0643
0.0	0.0	0.0	11671.471	4827.862	NaN	NaN	0.2926	0.0517	0.5008	0.096	0.2384	0.0484	0.0647
0.0	0.0	0.0	12141.471	3068.862	NaN	NaN	0.2018	0.052	0.4972	0.0956	0.2425	0.0478	0.0649
0.0	0.0	0.0	11312.471	4257.862	NaN	NaN	0.2735	0.0511	0.491	0.095	0.2499	0.0477	0.0652
0.0	0.0	0.0	12606.471	2295.862	NaN	NaN	0.1541	0.0494	0.4846	0.0945	0.2586	0.0477	0.0652
0.0	0.0	0.0	13796.471	3682.862	NaN	NaN	0.2107	0.0479	0.4757	0.0941	0.2682	0.0482	0.0659
0.0	0.0	0.0	15221.471	4653.862	NaN	NaN	0.2342	0.0453	0.4692	0.0931	0.2777	0.0492	0.0655
0.0	0.0	0.0	11741.471	6695.862	NaN	NaN	0.3632	0.0445	0.457	0.0939	0.2884	0.0498	0.0665
0.0	0.0	0.0	13126.471	893.862	NaN	NaN	0.0638	0.0431	0.4449	0.0949	0.2997	0.0504	0.0669
0.0	0.0	0.0	15325.471	4476.862	NaN	NaN	0.2261	0.043	0.4325	0.0951	0.31	0.0513	0.0681
0.0	0.0	0.0	12010.471	3890.862	NaN	NaN	0.2447	0.0424	0.4205	0.0954	0.3208	0.0522	0.0687
0.0	0.0	0.0	16450.471	4754.862	NaN	NaN	0.2242	0.0421	0.4118	0.0951	0.329	0.0529	0.069
0.0	0.0	0.0	14051.471	4640.862	NaN	NaN	0.2483	0.0417	0.4045	0.0946	0.336	0.0537	0.0694
0.0	0.0	0.0	16666.471	3923.862	NaN	NaN	0.1906	0.041	0.3957	0.0944	0.3456	0.0542	0.0691
0.0	0.0	0.0	13312.471	2944.862	NaN	NaN	0.1811	0.0409	0.3836	0.0943	0.3564	0.0548	0.0699
0.0	0.0	0.0	12369.471	1940.862	NaN	NaN	0.1356	0.0403	0.3789	0.0936	0.3626	0.0553	0.0693
0.0	0.0	0.0	12146.471	8272.862	NaN	NaN	0.4051	0.0402	0.3741	0.0937	0.3669	0.0556	0.0695
0.0	0.0	0.0	13958.471	3326.862	NaN	NaN	0.1925	0.0398	0.37	0.0936	0.3717	0.0557	0.0692
0.0	0.0	0.0	14569.471	3433.862	NaN	NaN	0.1907	0.0399	0.3654	0.0941	0.3753	0.0556	0.0697
0.0	0.0	0.0	12419.471	4164.862	NaN	NaN	0.2511	0.0392	0.3648	0.0932	0.3773	0.0562	0.0693
0.0	0.0	0.0	12469.471	6696.862	NaN	NaN	0.3494	0.0394	0.364	0.0926	0.378	0.0568	0.0691
0.0	0.0	0.0	11642.471	3064.862	NaN	NaN	0.2084	0.0394	0.3656	0.0925	0.3764	0.0566	0.0695
0.0	0.0	0.0	16020.471	4534.862	NaN	NaN	0.2206	0.0392	0.3688	0.0917	0.3739	0.0569	0.0695
0.0	0.0	0.0	10544.471	5384.862	NaN	NaN	0.338	0.0395	0.3678	0.0924	0.3734	0.057	0.0699
0.0	0.0	0.0	10485.471	5387.862	NaN	NaN	0.3394	0.0396	0.3712	0.0922	0.3703	0.0569	0.0699
0.0	0.0	0.0	16842.471	5693.862	NaN	NaN	0.2527	0.0401	0.3726	0.093	0.3669	0.0565	0.0709
0.0	0.0	0.0	11453.471	4274.862	NaN	NaN	0.2718	0.0407	0.3763	0.0939	0.3619	0.0559	0.0713
0.0	0.0	0.0	17756.471	3983.862	NaN	NaN	0.1832	0.0415	0.3793	0.0946	0.3573	0.0557	0.0716
0.0	0.0	0.0	10739.471	3479.862	NaN	NaN	0.2447	0.0422	0.3873	0.0942	0.3495	0.0555	0.0713
0.0	0.0	0.0	14819.471	3265.862	NaN	NaN	0.1806	0.0434	0.3915	0.0941	0.3445	0.055	0.0715
0.0	0.0	0.0	11425.471	1332.862	NaN	NaN	0.1045	0.0437	0.3982	0.0927	0.3387	0.0551	0.0716
0.0	0.0	0.0	13339.471	3398.862	NaN	NaN	0.2031	0.0446	0.402	0.0919	0.3353	0.0549	0.0714
0.0	0.0	0.0	12373.471	3705.862	NaN	NaN	0.2305	0.0447	0.4113	0.0893	0.3284	0.0551	0.0711
0.0	0.0	0.0	14852.471	3697.862	NaN	NaN	0.1993	0.0445	0.4142	0.0889	0.3273	0.0552	0.07
0.0	0.0	0.0	10081.471	1959.862	NaN	NaN	0.1628	0.0445	0.4174	0.0889	0.3249	0.055	0.0693
0.0	0.0	0.0	17636.471	2638.862	NaN	NaN	0.1302	0.0451	0.4197	0.0883	0.3226	0.055	0.0693
0.0	0.0	0.0	9290.471	-2142.138	NaN	NaN	-0.2997	0.0455	0.421	0.0883	0.3211	0.0552	0.069
0.0	0.0	0.0	10626.471	5155.862	NaN	NaN	0.3267	0.0469	0.4237	0.0875	0.3174	0.0551	0.0694
0.0	0.0	0.0	12782.471	810.862	NaN	NaN	0.0597	0.048	0.425	0.0871	0.3146	0.0552	0.07
0.0	0.0	0.0	11637.471	4453.862	NaN	NaN	0.2768	0.0493	0.4266	0.0864	0.3115	0.0552	0.071
0.0	0.0	0.0	8837.471	8383.862	NaN	NaN	0.4868	0.0496	0.4266	0.0867	0.31	0.0554	0.0717
0.0	0.0	0.0	14334.471	2785.862	NaN	NaN	0.1627	0.0504	0.4267	0.0875	0.3075	0.0551	0.0729
0.0	0.0	0.0	12614.471	4670.862	NaN	NaN	0.2702	0.0513	0.4205	0.0897	0.309	0.055	0.0746
0.0	0.0	0.0	12566.471	3834.862	NaN	NaN	0.2338	0.0519	0.4202	0.0917	0.306	0.0544	0.0757
0.0	0.0	0.0	15520.471	4966.862	NaN	NaN	0.2424	0.0542	0.4156	0.0944	0.3043	0.0541	0.0774
0.0	0.0	0.0	13210.471	4679.862	NaN	NaN	0.2616	0.0568	0.4123	0.0963	0.3013	0.0539	0.0795
0.0	0.0	0.0	14609.471	3335.862	NaN	NaN	0.1859	0.0595	0.4095	0.0984	0.2978	0.0538	0.081
0.0	0.0	0.0	17412.471	5517.862	NaN	NaN	0.2406	0.063	0.4038	0.0989	0.2974	0.0545	0.0824
0.0	0.0	0.0	11102.471	1790.862	NaN	NaN	0.1389	0.0647	0.4004	0.0985	0.2982	0.0555	0.0827
0.0	0.0	0.0	15794.471	2076.862	NaN	NaN	0.1162	0.0671	0.393	0.0985	0.3011	0.0564	0.0838
0.0	0.0	0.0	12462.471	4664.862	NaN	NaN	0.2724	0.0677	0.3872	0.097	0.3064	0.0582	0.0836
0.0	0.0	0.0	14524.471	1771.862	NaN	NaN	0.1087	0.07	0.3752	0.0974	0.3136	0.0597	0.0841
0.0	0.0	0.0	11633.471	1465.862	NaN	NaN	0.1119	0.0701	0.3667	0.0963	0.322	0.0618	0.0831
0.0	0.0	0.0	14188.471	6013.862	NaN	NaN	0.2977	0.0719	0.3552	0.0941	0.3316	0.0643	0.083
0.0	0.0	0.0	13116.471	2078.862	NaN	NaN	0.1368	0.0714	0.3406	0.0937	0.3452	0.0666	0.0825
0.0	0.0	0.0	15191.471	3492.862	NaN	NaN	0.1869	0.0712	0.3263	0.0928	0.3588	0.0685	0.0823
0.0	0.0	0.0	14500.471	1803.862	NaN	NaN	0.1106	0.0692	0.3117	0.0921	0.3751	0.0704	0.0815
0.0	0.0	0.0	16989.471	5632.862	NaN	NaN	0.249	0.0693	0.2942	0.0907	0.3925	0.0723	0.081
0.0	0.0	0.0	15496.471	6570.862	NaN	NaN	0.2978	0.0672	0.2807	0.0909	0.4082	0.0734	0.0796
0.0	0.0	0.0	14326.471	3535.862	NaN	NaN	0.198	0.0666	0.2708	0.0913	0.4182	0.0741	0.079
0.0	0.0	0.0	15125.471	3078.862	NaN	NaN	0.1691	0.0651	0.2607	0.0921	0.4295	0.0748	0.0778
0.0	0.0	0.0	14541.471	1063.862	NaN	NaN	0.0682	0.0654	0.2513	0.0918	0.4379	0.0754	0.0782
0.0	0.0	0.0	15794.471	3862.862	NaN	NaN	0.1965	0.0647	0.243	0.0921	0.4463	0.0761	0.0779
0.0	0.0	0.0	10761.471	2209.862	NaN	NaN	0.1704	0.0644	0.2368	0.0928	0.4513	0.0764	0.0784
0.0	0.0	0.0	12430.471	4257.862	NaN	NaN	0.2551	0.0642	0.2319	0.0925	0.4558	0.0769	0.0787
0.0	0.0	0.0	12998.471	5664.862	NaN	NaN	0.3035	0.0642	0.2265	0.0921	0.4604	0.0775	0.0793
0.0	0.0	0.0	13128.471	2319.862	NaN	NaN	0.1502	0.0647	0.2228	0.0914	0.463	0.0784	0.0797
0.0	0.0	0.0	13462.471	4619.862	NaN	NaN	0.2555	0.0651	0.22	0.0916	0.4636	0.0793	0.0804
0.0	0.0	0.0	12849.471	2243.862	NaN	NaN	0.1487	0.0656	0.2182	0.0914	0.4638	0.0807	0.0803
0.0	0.0	0.0	12297.471	3488.862	NaN	NaN	0.221	0.0664	0.217	0.092	0.4622	0.0817	0.0806
0.0	0.0	0.0	9910.471	4210.862	NaN	NaN	0.2982	0.0669	0.2209	0.091	0.4598	0.0816	0.0797
0.0	0.0	0.0	10460.471	4878.862	NaN	NaN	0.3181	0.0686	0.2251	0.0893	0.4582	0.0806	0.0782
0.0	0.0	0.0	7290.471	2101.862	NaN	NaN	0.2238	0.0711	0.2309	0.0882	0.4548	0.0784	0.0766
0.0	0.0	0.0	9500.471	5088.862	NaN	NaN	0.3488	0.0731	0.2398	0.0864	0.4502	0.0769	0.0737
0.0	0.0	0.0	7657.471	2812.862	NaN	NaN	0.2687	0.0808	0.2524	0.0861	0.4338	0.0745	0.0724
0.0	0.0	0.0	9099.471	2053.862	NaN	NaN	0.1841	0.0832	0.2696	0.0844	0.4202	0.0733	0.0693
0.0	0.0	0.0	10372.471	4550.862	NaN	NaN	0.3049	0.0897	0.2841	0.0831	0.402	0.0725	0.0687
0.0	0.0	0.0	7666.471	585.862	NaN	NaN	0.071	0.1001	0.3047	0.0833	0.3723	0.0719	0.0677
0.0	0.0	0.0	9222.471	426.862	NaN	NaN	0.0442	0.1116	0.3287	0.0814	0.3406	0.073	0.0647
0.0	0.0	0.0	7292.471	2419.862	NaN	NaN	0.2492	0.1237	0.3558	0.0774	0.3068	0.0754	0.061
0.0	0.0	0.0	10675.471	4154.862	NaN	NaN	0.2802	0.1289	0.3803	0.0745	0.2809	0.077	0.0585
0.0	0.0	0.0	8849.471	3809.862	NaN	NaN	0.301	0.1405	0.3952	0.0742	0.2569	0.0756	0.0576
0.0	0.0	0.0	8622.471	2352.862	NaN	NaN	0.2144	0.1362	0.4034	0.0755	0.2538	0.0741	0.057
0.0	0.0	0.0	10438.471	2427.862	NaN	NaN	0.1887	0.1401	0.3991	0.0748	0.2547	0.0734	0.0579
0.0	0.0	0.0	7150.471	-122.138	NaN	NaN	-0.0174	0.1432	0.4004	0.0751	0.2514	0.0724	0.0575
0.0	0.0	0.0	8342.471	3239.862	NaN	NaN	0.2797	0.142	0.3982	0.0748	0.2554	0.0719	0.0577
0.0	0.0	0.0	11096.471	1881.862	NaN	NaN	0.145	0.1425	0.3958	0.0741	0.2579	0.0716	0.0581
0.0	0.0	0.0	10814.471	4065.862	NaN	NaN	0.2732	0.1474	0.3966	0.073	0.2537	0.0713	0.0581
0.0	0.0	0.0	6889.471	2592.862	NaN	NaN	0.2734	0.1777	0.4079	0.0711	0.2191	0.0696	0.0546
0.0	0.0	0.0	2457.471	3054.862	NaN	NaN	0.5542	0.2149	0.4234	0.0679	0.1786	0.0673	0.0479
0.0	0.0	0.0	5167.471	3513.862	NaN	NaN	0.4048	0.286	0.4189	0.0589	0.1315	0.065	0.0397
0.0	0.0	0.0	5078.471	2210.862	NaN	NaN	0.3033	0.3563	0.39	0.054	0.1046	0.0611	0.034
0.0	0.0	0.0	1829.471	-640.138	NaN	NaN	-0.3	0.4133	0.3569	0.0503	0.0931	0.0559	0.0305
0.0	0.0	0.0	-599.529	2132.862	NaN	NaN	1.3	0.4106	0.3579	0.052	0.0932	0.0553	0.031
0.0	0.0	0.0	2001.471	1540.862	NaN	NaN	0.435	0.3991	0.3684	0.0518	0.0943	0.0553	0.031
0.0	0.0	0.0	3670.471	4435.862	NaN	NaN	0.5472	0.3777	0.3833	0.0531	0.0968	0.057	0.0321
0.0	0.0	0.0	704.471	1158.862	NaN	NaN	0.6219	0.3922	0.3767	0.0502	0.0956	0.055	0.0303
0.0	0.0	0.0	1381.471	1417.862	NaN	NaN	0.5065	0.376	0.3824	0.0521	0.1016	0.056	0.0319
0.0	0.0	0.0	4626.471	-344.138	NaN	NaN	-0.0804	0.375	0.3853	0.0506	0.1017	0.0561	0.0314
0.0	0.0	0.0	4557.471	-420.138	NaN	NaN	-0.1015	0.3706	0.3863	0.0514	0.1042	0.0558	0.0317
0.0	0.0	0.0	4627.471	611.862	NaN	NaN	0.1168	0.3596	0.3946	0.0515	0.1064	0.056	0.0319
0.0	0.0	0.0	3120.471	1390.862	NaN	NaN	0.3083	0.3387	0.4045	0.0533	0.1137	0.0565	0.0331
0.0	0.0	0.0	4108.471	1260.862	NaN	NaN	0.2348	0.3193	0.4171	0.0536	0.1182	0.0579	0.0338
0.0	0.0	0.0	787.471	1733.862	NaN	NaN	0.6877	0.3197	0.4141	0.0533	0.1214	0.0577	0.0338
0.0	0.0	0.0	4399.471	2413.862	NaN	NaN	0.3543	0.3089	0.414	0.0549	0.1287	0.0583	0.0352
0.0	0.0	0.0	4940.471	2838.862	NaN	NaN	0.3649	0.3142	0.41	0.0537	0.1285	0.0587	0.0349
0.0	0.0	0.0	2178.471	1105.862	NaN	NaN	0.3367	0.3267	0.398	0.0536	0.1297	0.0573	0.0346
0.0	0.0	0.0	4799.471	869.862	NaN	NaN	0.1534	0.3215	0.3941	0.0554	0.1357	0.0574	0.036
0.0	0.0	0.0	2929.471	3281.862	NaN	NaN	0.5284	0.317	0.393	0.0562	0.1393	0.0579	0.0367
0.0	0.0	0.0	3082.471	1677.862	NaN	NaN	0.3525	0.3226	0.3916	0.0552	0.1361	0.0585	0.0361
0.0	0.0	0.0	3086.471	1449.862	NaN	NaN	0.3196	0.334	0.3798	0.0552	0.137	0.0578	0.0362
0.0	0.0	0.0	1765.471	5101.862	NaN	NaN	0.7429	0.3313	0.377	0.0561	0.138	0.0605	0.0371
0.0	0.0	0.0	1707.471	214.862	NaN	NaN	0.1118	0.4034	0.3423	0.0483	0.1159	0.0587	0.0315
0.0	0.0	0.0	2055.471	346.862	NaN	NaN	0.1444	0.4393	0.3159	0.0478	0.1092	0.0572	0.0306
0.0	0.0	0.0	2584.471	-538.138	NaN	NaN	-0.263	0.4584	0.3033	0.0461	0.1063	0.0565	0.0294
0.0	0.0	0.0	1723.471	2786.862	NaN	NaN	0.6179	0.4521	0.3025	0.0481	0.1086	0.0585	0.0302
0.0	0.0	0.0	3099.471	-817.138	NaN	NaN	-0.3	0.4733	0.2917	0.0451	0.1039	0.0582	0.0279
0.0	0.0	0.0	1502.471	511.862	NaN	NaN	0.2541	0.4645	0.2899	0.048	0.1085	0.0604	0.0287
0.0	0.0	0.0	2462.471	492.862	NaN	NaN	0.1668	0.4506	0.2954	0.0489	0.1139	0.0624	0.0288
0.0	0.0	0.0	2430.471	2866.862	NaN	NaN	0.5412	0.4274	0.2985	0.0525	0.1237	0.0675	0.0304
0.0	0.0	0.0	4112.471	-98.138	NaN	NaN	-0.0244	0.4711	0.2744	0.0462	0.1141	0.0678	0.0265
0.0	0.0	0.0	5024.471	-481.138	NaN	NaN	-0.1059	0.5032	0.249	0.0453	0.1097	0.068	0.0249
0.0	0.0	0.0	675.471	-2058.138	NaN	NaN	1.3	0.5383	0.2304	0.0414	0.1021	0.0659	0.0219
0.0	0.0	0.0	1490.471	3062.862	NaN	NaN	0.6727	0.4689	0.2603	0.0517	0.1198	0.0726	0.0268
0.0	0.0	0.0	2178.471	1313.862	NaN	NaN	0.3762	0.4943	0.2551	0.0449	0.1088	0.0737	0.0231
0.0	0.0	0.0	4621.471	2489.862	NaN	NaN	0.3501	0.4597	0.2598	0.0532	0.1222	0.0783	0.0268
0.0	0.0	0.0	2679.471	-915.138	NaN	NaN	-0.3	0.526	0.2311	0.0426	0.103	0.0759	0.0213
0.0	0.0	0.0	3824.471	888.862	NaN	NaN	0.1886	0.4752	0.2418	0.0539	0.1223	0.0807	0.0261
0.0	0.0	0.0	2950.471	-170.138	NaN	NaN	-0.0612	0.5059	0.2361	0.046	0.1084	0.0812	0.0225
0.0	0.0	0.0	3365.471	683.862	NaN	NaN	0.1689	0.4805	0.2386	0.054	0.118	0.0838	0.025
0.0	0.0	0.0	2065.471	274.862	NaN	NaN	0.1174	0.506	0.2333	0.0484	0.1063	0.0834	0.0225
0.0	0.0	0.0	412.471	2407.862	NaN	NaN	0.8538	0.4809	0.2352	0.0565	0.116	0.0859	0.0255
0.0	0.0	0.0	2363.471	-213.138	NaN	NaN	-0.0991	0.5378	0.2146	0.0469	0.0975	0.082	0.0212
0.0	0.0	0.0	772.471	2435.862	NaN	NaN	0.7592	0.5254	0.2069	0.0554	0.1053	0.0832	0.0238
0.0	0.0	0.0	659.471	-829.138	NaN	NaN	1.3	0.5538	0.1998	0.0503	0.0921	0.0828	0.0213
0.0	0.0	0.0	1320.471	2421.862	NaN	NaN	0.6472	0.4871	0.2175	0.0669	0.1093	0.0918	0.0274
0.0	0.0	0.0	2684.471	4234.862	NaN	NaN	0.612	0.4684	0.228	0.0665	0.1109	0.0976	0.0286
0.0	0.0	0.0	1860.471	253.862	NaN	NaN	0.1201	0.4976	0.2084	0.0648	0.1052	0.0961	0.028
0.0	0.0	0.0	2211.471	962.862	NaN	NaN	0.3033	0.515	0.1928	0.0646	0.1034	0.0954	0.0288
0.0	0.0	0.0	4896.471	1576.862	NaN	NaN	0.2436	0.5036	0.1883	0.0678	0.111	0.0974	0.0319
0.0	0.0	0.0	2386.471	178.862	NaN	NaN	0.0697	0.5355	0.1735	0.0623	0.1044	0.0938	0.0305
0.0	0.0	0.0	4738.471	1101.862	NaN	NaN	0.1887	0.501	0.1752	0.0717	0.1218	0.0936	0.0367
0.0	0.0	0.0	2982.471	1556.862	NaN	NaN	0.343	0.4995	0.17	0.0708	0.1321	0.0888	0.0388
0.0	0.0	0.0	-151.529	2493.862	NaN	NaN	1.0647	0.5012	0.1557	0.0701	0.1496	0.0835	0.0398
0.0	0.0	0.0	2610.471	-834.138	NaN	NaN	-0.3	0.5786	0.1251	0.0573	0.1328	0.0739	0.0322
0.0	0.0	0.0	3284.471	1641.862	NaN	NaN	0.3333	0.5642	0.1228	0.059	0.1414	0.0769	0.0357
0.0	0.0	0.0	2588.471	932.862	NaN	NaN	0.2649	0.5482	0.1244	0.0582	0.1482	0.082	0.039
0.0	0.0	0.0	3488.471	337.862	NaN	NaN	0.0883	0.5308	0.1245	0.0582	0.1589	0.0865	0.0411
0.0	0.0	0.0	2507.471	832.862	NaN	NaN	0.2493	0.5262	0.1214	0.0564	0.1654	0.0892	0.0414
0.0	0.0	0.0	2312.471	-126.138	NaN	NaN	-0.0577	0.5437	0.1133	0.0525	0.1634	0.0883	0.0389
0.0	0.0	0.0	1880.471	431.862	NaN	NaN	0.1868	0.5313	0.1092	0.0533	0.1759	0.0902	0.0402
0.0	0.0	0.0	1203.471	1540.862	NaN	NaN	0.5615	0.5262	0.1013	0.0518	0.1885	0.0921	0.04
0.0	0.0	0.0	3955.471	-429.138	NaN	NaN	-0.1217	0.5571	0.0921	0.0478	0.178	0.0898	0.0352
0.0	0.0	0.0	2636.471	-861.138	NaN	NaN	-0.3	0.5471	0.0917	0.0505	0.1839	0.0909	0.0358
0.0	0.0	0.0	2468.471	3127.862	NaN	NaN	0.5589	0.4466	0.1029	0.0626	0.2391	0.1003	0.0485
0.0	0.0	0.0	2859.471	3850.862	NaN	NaN	0.5739	0.4328	0.1014	0.0637	0.2548	0.0987	0.0485
0.0	0.0	0.0	1651.471	-467.138	NaN	NaN	-0.3	0.5149	0.0918	0.0538	0.2131	0.0897	0.0366
0.0	0.0	0.0	1400.471	-2121.138	NaN	NaN	1.3	0.5839	0.0789	0.0474	0.1763	0.0831	0.0304
0.0	0.0	0.0	1160.471	1679.862	NaN	NaN	0.5914	0.5459	0.0805	0.0533	0.1973	0.0877	0.0353
0.0	0.0	0.0	4009.471	2625.862	NaN	NaN	0.3957	0.4486	0.0893	0.0645	0.2555	0.0967	0.0454
0.0	0.0	0.0	3557.471	2109.862	NaN	NaN	0.3723	0.4057	0.088	0.0692	0.2918	0.0959	0.0494
0.0	0.0	0.0	2548.471	2828.862	NaN	NaN	0.5261	0.3763	0.0877	0.0729	0.3194	0.0922	0.0516
0.0	0.0	0.0	2374.471	2104.862	NaN	NaN	0.4699	0.3795	0.0861	0.074	0.3245	0.0866	0.0493
0.0	0.0	0.0	3016.471	314.862	NaN	NaN	0.0945	0.4172	0.0841	0.0723	0.3015	0.0814	0.0436
0.0	0.0	0.0	1083.471	656.862	NaN	NaN	0.3774	0.481	0.0821	0.0659	0.2568	0.0771	0.037
0.0	0.0	0.0	286.471	1776.862	NaN	NaN	0.8612	0.5218	0.0806	0.0618	0.2269	0.075	0.034
0.0	0.0	0.0	1780.471	-490.138	NaN	NaN	-0.3	0.5342	0.0809	0.0621	0.2138	0.0748	0.0342
0.0	0.0	0.0	2757.471	263.862	NaN	NaN	0.0873	0.4885	0.0853	0.0676	0.2398	0.0796	0.0393
0.0	0.0	0.0	2156.471	1966.862	NaN	NaN	0.477	0.471	0.085	0.0689	0.2533	0.0805	0.0414
0.0	0.0	0.0	3794.471	76.862	NaN	NaN	0.0199	0.4559	0.0874	0.0705	0.2619	0.0812	0.0432
0.0	0.0	0.0	508.471	1311.862	NaN	NaN	0.7207	0.4096	0.0905	0.077	0.2928	0.0819	0.0482
0.0	0.0	0.0	4025.471	1120.862	NaN	NaN	0.2178	0.3795	0.092	0.0822	0.3171	0.079	0.0502
0.0	0.0	0.0	3340.471	1655.862	NaN	NaN	0.3314	0.3754	0.0918	0.0851	0.3227	0.076	0.0489
0.0	0.0	0.0	1809.471	487.862	NaN	NaN	0.2124	0.3969	0.0923	0.0836	0.3086	0.0734	0.0451
0.0	0.0	0.0	3081.471	-331.138	NaN	NaN	-0.1204	0.4375	0.0915	0.0803	0.2788	0.0712	0.0407
0.0	0.0	0.0	3869.471	3687.862	NaN	NaN	0.488	0.4254	0.0922	0.0824	0.2867	0.0719	0.0414
0.0	0.0	0.0	1883.471	-1000.138	NaN	NaN	-0.3	0.5172	0.0856	0.0682	0.2255	0.0705	0.0329
0.0	0.0	0.0	1188.471	-222.138	NaN	NaN	-0.2299	0.5509	0.084	0.0631	0.1975	0.0727	0.0319
0.0	0.0	0.0	3309.471	2581.862	NaN	NaN	0.4382	0.4627	0.0965	0.0757	0.2424	0.0793	0.0434
0.0	0.0	0.0	4436.471	884.862	NaN	NaN	0.1663	0.4022	0.1033	0.0839	0.2808	0.0801	0.0497
0.0	0.0	0.0	4318.471	3000.862	NaN	NaN	0.41	0.364	0.1067	0.0885	0.3098	0.0788	0.0522
0.0	0.0	0.0	3701.471	1099.862	NaN	NaN	0.2291	0.3794	0.1054	0.0861	0.3051	0.0755	0.0486
0.0	0.0	0.0	959.471	1309.862	NaN	NaN	0.5772	0.4557	0.1031	0.0762	0.2534	0.0716	0.04
0.0	0.0	0.0	1691.471	2639.862	NaN	NaN	0.6095	0.5058	0.1021	0.071	0.217	0.0685	0.0355
0.0	0.0	0.0	1193.471	63.862	NaN	NaN	0.0508	0.5328	0.1009	0.0693	0.1978	0.0656	0.0337
0.0	0.0	0.0	2087.471	768.862	NaN	NaN	0.2692	0.5404	0.1011	0.0696	0.191	0.0645	0.0334
0.0	0.0	0.0	2990.471	309.862	NaN	NaN	0.0939	0.5372	0.1057	0.0694	0.1886	0.0657	0.0334
0.0	0.0	0.0	2840.471	502.862	NaN	NaN	0.1504	0.515	0.1088	0.0735	0.1988	0.0683	0.0356
0.0	0.0	0.0	2889.471	1666.862	NaN	NaN	0.3658	0.495	0.1131	0.076	0.206	0.0715	0.0384
0.0	0.0	0.0	543.471	3943.862	NaN	NaN	0.8789	0.4451	0.1212	0.0818	0.2321	0.0758	0.044
0.0	0.0	0.0	1272.471	801.862	NaN	NaN	0.3866	0.4372	0.1183	0.0825	0.2416	0.0751	0.0452
0.0	0.0	0.0	4571.471	1149.862	NaN	NaN	0.201	0.4232	0.1164	0.084	0.2561	0.0741	0.0462
0.0	0.0	0.0	2161.471	3960.862	NaN	NaN	0.647	0.4419	0.11	0.081	0.2531	0.0706	0.0434
0.0	0.0	0.0	4348.471	-1581.138	NaN	NaN	-0.3	0.4864	0.1024	0.0744	0.2314	0.0674	0.038
0.0	0.0	0.0	2323.471	440.862	NaN	NaN	0.1595	0.5377	0.0939	0.0677	0.2019	0.0655	0.0333
0.0	0.0	0.0	2377.471	-126.138	NaN	NaN	-0.056	0.5391	0.0912	0.0678	0.2018	0.0666	0.0334
0.0	0.0	0.0	2473.471	-1961.138	NaN	NaN	-0.3	0.5478	0.0874	0.0665	0.1956	0.0691	0.0336
0.0	0.0	0.0	1535.471	-807.138	NaN	NaN	-0.3	0.4971	0.0956	0.0725	0.2187	0.0757	0.0404
0.0	0.0	0.0	1794.471	3251.862	NaN	NaN	0.6444	0.427	0.0968	0.0788	0.2687	0.0807	0.0481
0.0	0.0	0.0	2976.471	-837.138	NaN	NaN	-0.3	0.4363	0.0915	0.0768	0.269	0.0802	0.0461
0.0	0.0	0.0	3440.471	481.862	NaN	NaN	0.1229	0.4024	0.0924	0.0784	0.2938	0.0834	0.0497
0.0	0.0	0.0	3208.471	3520.862	NaN	NaN	0.5232	0.3431	0.0903	0.0842	0.344	0.0832	0.0551
0.0	0.0	0.0	3830.471	827.862	NaN	NaN	0.1777	0.3415	0.0834	0.0838	0.3594	0.0796	0.0524
0.0	0.0	0.0	1603.471	1719.862	NaN	NaN	0.5175	0.3839	0.077	0.0784	0.3374	0.0782	0.0452
0.0	0.0	0.0	1673.471	-2555.138	NaN	NaN	1.3	0.4754	0.0713	0.0659	0.2724	0.0788	0.0361
0.0	0.0	0.0	1318.471	-1434.138	NaN	NaN	1.3	0.5184	0.0698	0.0604	0.2359	0.0816	0.0339
0.0	0.0	0.0	2691.471	952.862	NaN	NaN	0.2615	0.457	0.0734	0.067	0.2727	0.0885	0.0414
0.0	0.0	0.0	2708.471	-110.138	NaN	NaN	-0.0424	0.4358	0.0707	0.0677	0.2918	0.0909	0.0431
0.0	0.0	0.0	803.471	298.862	NaN	NaN	0.2711	0.4514	0.0686	0.0645	0.2819	0.0925	0.0411
0.0	0.0	0.0	2886.471	1850.862	NaN	NaN	0.3907	0.3894	0.0701	0.0677	0.3279	0.098	0.0469
0.0	0.0	0.0	2075.471	2624.862	NaN	NaN	0.5584	0.3443	0.0669	0.0705	0.3707	0.0981	0.0495
0.0	0.0	0.0	2013.471	1128.862	NaN	NaN	0.3592	0.3771	0.0635	0.0693	0.3521	0.0941	0.0439
0.0	0.0	0.0	3245.471	1060.862	NaN	NaN	0.2463	0.433	0.0622	0.0637	0.31	0.0935	0.0376
0.0	0.0	0.0	1864.471	-2795.138	NaN	NaN	1.3	0.5533	0.0598	0.0514	0.2179	0.0886	0.0288
0.0	0.0	0.0	2012.471	2409.862	NaN	NaN	0.5449	0.5151	0.0617	0.0567	0.2392	0.0944	0.0328
0.0	0.0	0.0	2627.471	3087.862	NaN	NaN	0.5403	0.4695	0.0629	0.0633	0.2721	0.0958	0.0364
0.0	0.0	0.0	1028.471	21.862	NaN	NaN	0.0208	0.4574	0.0629	0.0658	0.2811	0.0964	0.0363
0.0	0.0	0.0	3382.471	2237.862	NaN	NaN	0.3982	0.394	0.065	0.0706	0.3298	0.1002	0.0404
0.0	0.0	0.0	3303.471	2181.862	NaN	NaN	0.3978	0.3575	0.0624	0.0741	0.3653	0.0993	0.0414
0.0	0.0	0.0	1334.471	-346.138	NaN	NaN	-0.3	0.4052	0.0613	0.0715	0.3287	0.0972	0.036
0.0	0.0	0.0	3913.471	998.862	NaN	NaN	0.2033	0.4271	0.0607	0.0672	0.3109	0.1004	0.0336
0.0	0.0	0.0	217.471	-801.138	NaN	NaN	1.3	0.4839	0.0598	0.0622	0.2653	0.0984	0.0304
0.0	0.0	0.0	3466.471	1049.862	NaN	NaN	0.2325	0.436	0.0627	0.0667	0.2966	0.1039	0.0341
0.0	0.0	0.0	3264.471	1951.862	NaN	NaN	0.3742	0.4009	0.0635	0.072	0.326	0.1014	0.0363
0.0	0.0	0.0	3127.471	51.862	NaN	NaN	0.0163	0.3709	0.0638	0.075	0.3547	0.0984	0.0372
0.0	0.0	0.0	105.471	2173.862	NaN	NaN	0.9537	0.37	0.0635	0.0775	0.3587	0.0943	0.036
0.0	0.0	0.0	3949.471	697.862	NaN	NaN	0.1502	0.339	0.0634	0.0811	0.389	0.0908	0.0367
0.0	0.0	0.0	2304.471	925.862	NaN	NaN	0.2866	0.3377	0.0626	0.085	0.3919	0.0873	0.0354
0.0	0.0	0.0	3652.471	2802.862	NaN	NaN	0.4342	0.3279	0.0616	0.0882	0.4025	0.0849	0.0348
0.0	0.0	0.0	4614.471	2190.862	NaN	NaN	0.3219	0.328	0.0589	0.0909	0.4044	0.0838	0.0342
0.0	0.0	0.0	2212.471	2394.862	NaN	NaN	0.5198	0.3469	0.0565	0.0923	0.3882	0.083	0.033
0.0	0.0	0.0	7435.471	1598.862	NaN	NaN	0.177	0.3611	0.0548	0.0945	0.3744	0.0828	0.0325
0.0	0.0	0.0	4675.471	966.862	NaN	NaN	0.1714	0.4005	0.0534	0.0951	0.3382	0.0814	0.0315
0.0	0.0	0.0	2651.471	2238.862	NaN	NaN	0.4578	0.3962	0.0526	0.0978	0.34	0.0809	0.0325
0.0	0.0	0.0	881.471	1979.862	NaN	NaN	0.6919	0.4109	0.0508	0.1003	0.3264	0.0791	0.0324
0.0	0.0	0.0	3440.471	1901.862	NaN	NaN	0.356	0.3961	0.0512	0.1038	0.3365	0.0791	0.0333
0.0	0.0	0.0	2941.471	-526.138	NaN	NaN	-0.2178	0.419	0.05	0.1043	0.3165	0.0779	0.0323
0.0	0.0	0.0	4302.471	760.862	NaN	NaN	0.1503	0.4027	0.0501	0.1057	0.3289	0.0796	0.033
0.0	0.0	0.0	-464.529	14.862	NaN	NaN	-0.0331	0.4711	0.0473	0.099	0.275	0.0771	0.0306
0.0	0.0	0.0	4267.471	-729.138	NaN	NaN	-0.2061	0.5306	0.046	0.0903	0.229	0.0755	0.0285
0.0	0.0	0.0	2769.471	-2120.138	NaN	NaN	-0.3	0.6147	0.042	0.0788	0.1706	0.0684	0.0255
0.0	0.0	0.0	2458.471	-30.138	NaN	NaN	-0.0124	0.5873	0.0436	0.088	0.1826	0.0703	0.0281
0.0	0.0	0.0	-188.529	3426.862	NaN	NaN	1.0582	0.5617	0.0448	0.0957	0.1966	0.0717	0.0295
0.0	0.0	0.0	1153.471	-1408.138	NaN	NaN	1.3	0.5781	0.0437	0.0938	0.1857	0.0705	0.0282
0.0	0.0	0.0	2763.471	1222.862	NaN	NaN	0.3068	0.6038	0.0417	0.0899	0.1689	0.0688	0.0269
0.0	0.0	0.0	1399.471	409.862	NaN	NaN	0.2265	0.6441	0.0392	0.0824	0.1446	0.0645	0.0251
0.0	0.0	0.0	-216.529	1435.862	NaN	NaN	1.1776	0.6362	0.0393	0.0858	0.1473	0.0653	0.0261
0.0	0.0	0.0	1654.471	987.862	NaN	NaN	0.3739	0.6033	0.0409	0.0933	0.1657	0.0689	0.0279
0.0	0.0	0.0	1394.471	3207.862	NaN	NaN	0.697	0.5769	0.0415	0.0985	0.182	0.0723	0.0288
0.0	0.0	0.0	3761.471	-1366.138	NaN	NaN	-0.3	0.6203	0.0391	0.0889	0.1574	0.0681	0.0262
0.0	0.0	0.0	2610.471	-602.138	NaN	NaN	-0.2998	0.6432	0.038	0.0842	0.1435	0.0658	0.0252
0.0	0.0	0.0	1028.471	-1311.138	NaN	NaN	1.3	0.6549	0.0372	0.0824	0.1365	0.064	0.0249
0.0	0.0	0.0	962.471	70.862	NaN	NaN	0.0686	0.6348	0.038	0.0876	0.1474	0.0662	0.0261
0.0	0.0	0.0	1981.471	1043.862	NaN	NaN	0.345	0.6138	0.039	0.0915	0.1603	0.0684	0.027
0.0	0.0	0.0	1453.471	1404.862	NaN	NaN	0.4915	0.5713	0.0407	0.099	0.1867	0.0735	0.0288
0.0	0.0	0.0	3747.471	1706.862	NaN	NaN	0.3129	0.5487	0.0416	0.1018	0.2022	0.0765	0.0292
0.0	0.0	0.0	2200.471	-595.138	NaN	NaN	-0.3	0.5879	0.0398	0.0928	0.1789	0.0737	0.0269
0.0	0.0	0.0	3153.471	-188.138	NaN	NaN	-0.0634	0.5793	0.0408	0.0952	0.1826	0.0744	0.0277
0.0	0.0	0.0	4545.471	-2176.138	NaN	NaN	-0.3	0.5606	0.0417	0.0994	0.1938	0.0759	0.0287
0.0	0.0	0.0	1539.471	4551.862	NaN	NaN	0.7473	0.4938	0.0446	0.1116	0.2365	0.0821	0.0313
0.0	0.0	0.0	2713.471	1422.862	NaN	NaN	0.344	0.5067	0.0443	0.1088	0.2291	0.0814	0.0296
0.0	0.0	0.0	1519.471	777.862	NaN	NaN	0.3386	0.5327	0.0433	0.1021	0.2123	0.0813	0.0283
0.0	0.0	0.0	578.471	2281.862	NaN	NaN	0.7978	0.5382	0.0432	0.1013	0.2068	0.0824	0.0282
0.0	0.0	0.0	3345.471	1216.862	NaN	NaN	0.2667	0.5482	0.0428	0.0999	0.1986	0.0829	0.0277
0.0	0.0	0.0	2500.471	747.862	NaN	NaN	0.2302	0.5722	0.0415	0.0955	0.1828	0.0812	0.0268
0.0	0.0	0.0	2858.471	-375.138	NaN	NaN	-0.1511	0.57	0.0413	0.0965	0.1824	0.0825	0.0274
0.0	0.0	0.0	1644.471	1959.862	NaN	NaN	0.5438	0.587	0.0401	0.0933	0.1718	0.0812	0.0266
0.0	0.0	0.0	1349.471	2209.862	NaN	NaN	0.6209	0.5887	0.0403	0.0937	0.1688	0.0818	0.0267
0.0	0.0	0.0	1098.471	-1932.138	NaN	NaN	1.3	0.653	0.0372	0.08	0.1329	0.0736	0.0234
0.0	0.0	0.0	1579.471	1051.862	NaN	NaN	0.3997	0.6648	0.036	0.0795	0.1243	0.0717	0.0236
0.0	0.0	0.0	2701.471	-1806.138	NaN	NaN	-0.3	0.6797	0.0349	0.0766	0.116	0.0698	0.023
0.0	0.0	0.0	374.471	-489.138	NaN	NaN	1.3	0.6871	0.0343	0.0753	0.1114	0.0693	0.0226
0.0	0.0	0.0	737.471	-492.138	NaN	NaN	-0.3	0.6706	0.0343	0.0793	0.1195	0.0728	0.0235
0.0	0.0	0.0	3452.471	2685.862	NaN	NaN	0.4376	0.5942	0.0377	0.0938	0.1596	0.0879	0.0269
0.0	0.0	0.0	-522.529	2057.862	NaN	NaN	1.3	0.5876	0.0374	0.0911	0.1656	0.092	0.0263
0.0	0.0	0.0	1174.471	623.862	NaN	NaN	0.3469	0.6088	0.0357	0.0848	0.1545	0.0906	0.0255
0.0	0.0	0.0	1301.471	1608.862	NaN	NaN	0.5528	0.6336	0.0349	0.0801	0.1396	0.087	0.0247
0.0	0.0	0.0	-269.529	-836.138	NaN	NaN	0.7562	0.651	0.0336	0.0767	0.1298	0.0846	0.0243
0.0	0.0	0.0	465.471	3914.862	NaN	NaN	0.8937	0.606	0.035	0.0847	0.1521	0.0957	0.0264
0.0	0.0	0.0	2788.471	184.862	NaN	NaN	0.0622	0.6192	0.0341	0.0817	0.147	0.0927	0.0253
0.0	0.0	0.0	5322.471	440.862	NaN	NaN	0.0765	0.5866	0.0351	0.087	0.1643	0.0998	0.0273
0.0	0.0	0.0	3042.471	568.862	NaN	NaN	0.1575	0.5849	0.035	0.086	0.1671	0.0999	0.0271
0.0	0.0	0.0	1651.471	3474.862	NaN	NaN	0.6778	0.5705	0.0351	0.0863	0.1764	0.1037	0.0279
0.0	0.0	0.0	2454.471	328.862	NaN	NaN	0.1182	0.5877	0.0347	0.0836	0.168	0.0987	0.0272
0.0	0.0	0.0	1060.471	569.862	NaN	NaN	0.3495	0.5786	0.0346	0.0842	0.1739	0.1008	0.028
0.0	0.0	0.0	176.471	949.862	NaN	NaN	0.8433	0.5851	0.0341	0.0823	0.1724	0.0982	0.0279
0.0	0.0	0.0	2167.471	2617.862	NaN	NaN	0.5471	0.5548	0.0343	0.0854	0.192	0.1042	0.0292
0.0	0.0	0.0	624.471	112.862	NaN	NaN	0.1531	0.5978	0.0336	0.0807	0.1671	0.0934	0.0274
0.0	0.0	0.0	561.471	-352.138	NaN	NaN	-0.3	0.655	0.0317	0.0732	0.1344	0.0806	0.0251
0.0	0.0	0.0	1706.471	2011.862	NaN	NaN	0.5411	0.6354	0.0322	0.0786	0.1446	0.0829	0.0264
0.0	0.0	0.0	2728.471	-218.138	NaN	NaN	-0.0869	0.6028	0.0326	0.0837	0.1656	0.0881	0.0272
0.0	0.0	0.0	4110.471	2101.862	NaN	NaN	0.3383	0.5721	0.0333	0.0876	0.1861	0.0931	0.0278
0.0	0.0	0.0	2768.471	413.862	NaN	NaN	0.13	0.588	0.0332	0.0851	0.1771	0.09	0.0267
0.0	0.0	0.0	3341.471	-1792.138	NaN	NaN	-0.3	0.6074	0.033	0.0828	0.1646	0.0864	0.0257
0.0	0.0	0.0	3758.471	2985.862	NaN	NaN	0.4427	0.5715	0.0341	0.0882	0.1851	0.0939	0.0271
0.0	0.0	0.0	2065.471	4622.862	NaN	NaN	0.6912	0.543	0.0352	0.0916	0.2023	0.1004	0.0276
0.0	0.0	0.0	2597.471	13.862	NaN	NaN	0.0053	0.5795	0.0346	0.0864	0.1802	0.0935	0.0259
0.0	0.0	0.0	2718.471	-403.138	NaN	NaN	-0.1741	0.5618	0.0353	0.0901	0.1891	0.0972	0.0265
0.0	0.0	0.0	4377.471	1386.862	NaN	NaN	0.2406	0.5191	0.0364	0.0974	0.2146	0.1047	0.0278
0.0	0.0	0.0	1690.471	1672.862	NaN	NaN	0.4974	0.5512	0.0355	0.0931	0.1956	0.0979	0.0268
0.0	0.0	0.0	3013.471	-900.138	NaN	NaN	-0.3	0.6288	0.034	0.0807	0.1493	0.0832	0.024
0.0	0.0	0.0	1410.471	-4308.138	NaN	NaN	1.3	0.6788	0.0324	0.0733	0.1197	0.0736	0.0222
0.0	0.0	0.0	1647.471	-694.138	NaN	NaN	-0.3	0.6359	0.0334	0.0838	0.1405	0.0818	0.0245
0.0	0.0	0.0	1656.471	2445.862	NaN	NaN	0.5962	0.5892	0.0349	0.092	0.1661	0.0921	0.0256
0.0	0.0	0.0	4690.471	586.862	NaN	NaN	0.1112	0.5855	0.0351	0.0924	0.1692	0.0928	0.025
0.0	0.0	0.0	5261.471	355.862	NaN	NaN	0.0634	0.5854	0.0348	0.0922	0.1695	0.0934	0.0248
0.0	0.0	0.0	5676.471	1641.862	NaN	NaN	0.2243	0.5585	0.0358	0.0966	0.1843	0.0994	0.0255
0.0	0.0	0.0	2832.471	2713.862	NaN	NaN	0.4893	0.5499	0.0359	0.0974	0.1895	0.1023	0.0251
0.0	0.0	0.0	2469.471	644.862	NaN	NaN	0.2071	0.5703	0.0348	0.0938	0.1782	0.0986	0.0244
0.0	0.0	0.0	2778.471	-885.138	NaN	NaN	-0.3	0.5992	0.0336	0.0894	0.1615	0.0925	0.0237
0.0	0.0	0.0	3344.471	-2055.138	NaN	NaN	-0.3	0.609	0.033	0.0872	0.1555	0.0915	0.0238
0.0	0.0	0.0	1297.471	590.862	NaN	NaN	0.3129	0.6333	0.0321	0.0829	0.1417	0.0869	0.023
0.0	0.0	0.0	1785.471	-3703.138	NaN	NaN	1.3	0.6955	0.0298	0.0713	0.1095	0.0733	0.0206
0.0	0.0	0.0	1563.471	-1098.138	NaN	NaN	-0.3	0.6817	0.0302	0.0763	0.1149	0.0752	0.0217
0.0	0.0	0.0	3776.471	1628.862	NaN	NaN	0.3013	0.6236	0.0326	0.0868	0.1448	0.0884	0.0238
0.0	0.0	0.0	2605.471	4583.862	NaN	NaN	0.6376	0.5493	0.0355	0.0984	0.1875	0.1038	0.0256
0.0	0.0	0.0	3186.471	3153.862	NaN	NaN	0.4974	0.5315	0.0353	0.0978	0.203	0.1067	0.0257
0.0	0.0	0.0	1927.471	-1012.138	NaN	NaN	-0.3	0.5873	0.0331	0.0874	0.1726	0.0954	0.0242
0.0	0.0	0.0	4425.471	249.862	NaN	NaN	0.0534	0.5899	0.0334	0.0866	0.17	0.0956	0.0245
0.0	0.0	0.0	2181.471	1843.862	NaN	NaN	0.4581	0.5773	0.0339	0.0888	0.1768	0.0984	0.0248
0.0	0.0	0.0	1454.471	2791.862	NaN	NaN	0.6575	0.5742	0.034	0.089	0.1797	0.0981	0.025
0.0	0.0	0.0	1140.471	-68.138	NaN	NaN	-0.0635	0.604	0.0327	0.0845	0.163	0.0915	0.0243
0.0	0.0	0.0	4277.471	309.862	NaN	NaN	0.0675	0.5941	0.0332	0.087	0.168	0.0926	0.0251
0.0	0.0	0.0	3878.471	1086.862	NaN	NaN	0.2189	0.589	0.0335	0.0883	0.1706	0.0932	0.0253
0.0	0.0	0.0	2261.471	2829.862	NaN	NaN	0.5558	0.5577	0.0348	0.093	0.1901	0.0978	0.0267
0.0	0.0	0.0	2285.471	1232.862	NaN	NaN	0.3504	0.5492	0.0347	0.0935	0.197	0.0987	0.027
0.0	0.0	0.0	1684.471	1718.862	NaN	NaN	0.5051	0.5478	0.0343	0.0924	0.1997	0.0986	0.0271
0.0	0.0	0.0	2154.471	2382.862	NaN	NaN	0.5252	0.5607	0.0336	0.0899	0.1928	0.0963	0.0268
0.0	0.0	0.0	993.471	1174.862	NaN	NaN	0.5418	0.5784	0.0328	0.0863	0.1822	0.094	0.0263
0.0	0.0	0.0	-409.529	1432.862	NaN	NaN	1.3	0.5915	0.0321	0.0831	0.1748	0.0925	0.026
0.0	0.0	0.0	3500.471	611.862	NaN	NaN	0.1488	0.6027	0.0317	0.0819	0.1681	0.0901	0.0256
0.0	0.0	0.0	2804.471	-1291.138	NaN	NaN	-0.3	0.6082	0.0315	0.0824	0.1643	0.0882	0.0253
0.0	0.0	0.0	1593.471	436.862	NaN	NaN	0.2152	0.5665	0.0332	0.0897	0.1885	0.0952	0.027
0.0	0.0	0.0	1740.471	3120.862	NaN	NaN	0.642	0.5469	0.0331	0.0905	0.2036	0.0988	0.0272
0.0	0.0	0.0	1860.471	2484.862	NaN	NaN	0.5718	0.552	0.0326	0.0892	0.2023	0.0969	0.027
0.0	0.0	0.0	2922.471	-1039.138	NaN	NaN	-0.3	0.6125	0.0304	0.0797	0.167	0.0856	0.0248
0.0	0.0	0.0	221.471	-229.138	NaN	NaN	1.3	0.6291	0.0295	0.077	0.1567	0.0831	0.0246
0.0	0.0	0.0	2270.471	3290.862	NaN	NaN	0.5917	0.6039	0.0301	0.0794	0.1725	0.0883	0.0258
0.0	0.0	0.0	5094.471	-382.138	NaN	NaN	-0.0811	0.6074	0.0297	0.0788	0.1723	0.0862	0.0257
0.0	0.0	0.0	4182.471	614.862	NaN	NaN	0.1282	0.6038	0.0297	0.0787	0.1755	0.0861	0.0261
0.0	0.0	0.0	2481.471	-1159.138	NaN	NaN	-0.3	0.6198	0.0293	0.0768	0.1657	0.0829	0.0255
0.0	0.0	0.0	3643.471	2278.862	NaN	NaN	0.3848	0.5663	0.0316	0.0844	0.1982	0.092	0.0274
0.0	0.0	0.0	4443.471	1084.862	NaN	NaN	0.1962	0.5285	0.0326	0.0888	0.2239	0.098	0.0281
0.0	0.0	0.0	3020.471	2236.862	NaN	NaN	0.4255	0.5354	0.0319	0.0867	0.222	0.0966	0.0275
0.0	0.0	0.0	2636.471	1059.862	NaN	NaN	0.2867	0.5792	0.0308	0.0805	0.1941	0.0893	0.026
0.0	0.0	0.0	4428.471	-1132.138	NaN	NaN	-0.3	0.6088	0.0301	0.0763	0.1744	0.085	0.0254
0.0	0.0	0.0	1322.471	1147.862	NaN	NaN	0.4647	0.6369	0.0291	0.0727	0.1568	0.0798	0.0247
0.0	0.0	0.0	4332.471	905.862	NaN	NaN	0.1729	0.6135	0.0298	0.0763	0.1708	0.0836	0.026
0.0	0.0	0.0	5780.471	-2234.138	NaN	NaN	-0.3	0.6035	0.0304	0.0789	0.1762	0.0845	0.0265
0.0	0.0	0.0	4686.471	1401.862	NaN	NaN	0.2303	0.5628	0.0318	0.0837	0.2028	0.091	0.0278
0.0	0.0	0.0	4548.471	3144.862	NaN	NaN	0.4088	0.5199	0.0332	0.0886	0.2316	0.0979	0.0287
0.0	0.0	0.0	2453.471	2275.862	NaN	NaN	0.4812	0.5226	0.0329	0.0874	0.2312	0.0977	0.0283
0.0	0.0	0.0	2156.471	587.862	NaN	NaN	0.2142	0.5814	0.0318	0.0807	0.1915	0.0885	0.0262
0.0	0.0	0.0	3718.471	287.862	NaN	NaN	0.0719	0.6069	0.0316	0.0786	0.1724	0.085	0.0254
0.0	0.0	0.0	511.471	-1297.138	NaN	NaN	1.3	0.611	0.0313	0.0781	0.1691	0.0851	0.0254
0.0	0.0	0.0	2450.471	3299.862	NaN	NaN	0.5739	0.5849	0.0316	0.0807	0.1861	0.0902	0.0265
0.0	0.0	0.0	5902.471	-1915.138	NaN	NaN	-0.3	0.5998	0.0313	0.0796	0.1767	0.0868	0.0258
0.0	0.0	0.0	2657.471	-22.138	NaN	NaN	-0.0084	0.5968	0.0314	0.0798	0.1783	0.0879	0.0258
0.0	0.0	0.0	342.471	760.862	NaN	NaN	0.6896	0.5767	0.0319	0.0817	0.1909	0.0926	0.0262
0.0	0.0	0.0	4987.471	3996.862	NaN	NaN	0.4449	0.5214	0.0333	0.0874	0.2271	0.1037	0.0272
0.0	0.0	0.0	6656.471	1105.862	NaN	NaN	0.1425	0.5369	0.0325	0.0851	0.2187	0.1003	0.0264
0.0	0.0	0.0	4883.471	718.862	NaN	NaN	0.1283	0.548	0.0324	0.0839	0.211	0.0987	0.026
0.0	0.0	0.0	2295.471	-447.138	NaN	NaN	-0.2419	0.5585	0.0321	0.0821	0.2035	0.098	0.0257
0.0	0.0	0.0	1615.471	1854.862	NaN	NaN	0.5345	0.5482	0.0327	0.0842	0.2087	0.1003	0.0258
0.0	0.0	0.0	7151.471	1293.862	NaN	NaN	0.1532	0.5512	0.0329	0.0849	0.206	0.0993	0.0257
0.0	0.0	0.0	1916.471	-631.138	NaN	NaN	-0.3	0.5618	0.033	0.0851	0.1977	0.0971	0.0253
0.0	0.0	0.0	2684.471	3022.862	NaN	NaN	0.5296	0.516	0.0343	0.0901	0.2263	0.107	0.0263
0.0	0.0	0.0	4217.471	1821.862	NaN	NaN	0.3017	0.5015	0.0344	0.0926	0.2358	0.1095	0.0262
0.0	0.0	0.0	3416.471	838.862	NaN	NaN	0.1971	0.5096	0.0343	0.0925	0.2304	0.1075	0.0258
0.0	0.0	0.0	6136.471	-1451.138	NaN	NaN	-0.3	0.5257	0.0338	0.0902	0.2197	0.1053	0.0253
0.0	0.0	0.0	3638.471	421.862	NaN	NaN	0.1039	0.5192	0.0339	0.0909	0.223	0.1073	0.0256
0.0	0.0	0.0	3069.471	-268.138	NaN	NaN	-0.0957	0.5354	0.0338	0.0898	0.2115	0.1043	0.0252
0.0	0.0	0.0	3773.471	-2553.138	NaN	NaN	-0.3	0.5693	0.0338	0.0882	0.188	0.0968	0.024
0.0	0.0	0.0	2804.471	-1454.138	NaN	NaN	-0.3	0.5512	0.035	0.0925	0.1964	0.1003	0.0246
0.0	0.0	0.0	5355.471	3325.862	NaN	NaN	0.3831	0.4943	0.0367	0.1001	0.2318	0.1112	0.0259
0.0	0.0	0.0	2208.471	1502.862	NaN	NaN	0.4049	0.4863	0.0367	0.1028	0.238	0.1105	0.0257
0.0	0.0	0.0	4972.471	-458.138	NaN	NaN	-0.1015	0.4827	0.0369	0.1038	0.2413	0.1096	0.0257
0.0	0.0	0.0	4138.471	2479.862	NaN	NaN	0.3747	0.4838	0.0371	0.1045	0.2402	0.1086	0.0257
0.0	0.0	0.0	3321.471	2760.862	NaN	NaN	0.4539	0.4698	0.0377	0.1058	0.2494	0.1113	0.026
0.0	0.0	0.0	3668.471	4155.862	NaN	NaN	0.5311	0.4696	0.0376	0.1063	0.2497	0.1112	0.0257
0.0	0.0	0.0	2976.471	2332.862	NaN	NaN	0.4394	0.4773	0.0375	0.1064	0.2443	0.1088	0.0258
0.0	0.0	0.0	3988.471	1757.862	NaN	NaN	0.3059	0.4827	0.0372	0.1052	0.2406	0.1085	0.0258
0.0	0.0	0.0	3250.471	1872.862	NaN	NaN	0.3656	0.4988	0.0367	0.1029	0.2297	0.1065	0.0254
0.0	0.0	0.0	4164.471	1306.862	NaN	NaN	0.2389	0.518	0.0362	0.0989	0.2178	0.1043	0.025
0.0	0.0	0.0	3958.471	1055.862	NaN	NaN	0.2106	0.5266	0.0363	0.0986	0.2109	0.1028	0.0248
0.0	0.0	0.0	3810.471	-2726.138	NaN	NaN	-0.3	0.548	0.0355	0.0952	0.1978	0.0993	0.0242
0.0	0.0	0.0	5197.471	2607.862	NaN	NaN	0.3341	0.5166	0.0362	0.0982	0.2172	0.1067	0.0252
0.0	0.0	0.0	4474.471	251.862	NaN	NaN	0.0533	0.5211	0.0356	0.0968	0.2161	0.1054	0.0249
0.0	0.0	0.0	4424.471	-3291.138	NaN	NaN	-0.3	0.5343	0.0356	0.0955	0.2076	0.1026	0.0245
0.0	0.0	0.0	5244.471	1593.862	NaN	NaN	0.2331	0.521	0.0362	0.0972	0.2158	0.1049	0.0249
0.0	0.0	0.0	3177.471	-988.138	NaN	NaN	-0.3	0.522	0.0363	0.0978	0.2151	0.1039	0.025
0.0	0.0	0.0	2208.471	1325.862	NaN	NaN	0.3751	0.5285	0.0364	0.097	0.2112	0.102	0.0249
0.0	0.0	0.0	4197.471	158.862	NaN	NaN	0.0365	0.5457	0.0361	0.0942	0.2004	0.0992	0.0245
0.0	0.0	0.0	4836.471	-245.138	NaN	NaN	-0.0534	0.5386	0.0367	0.0953	0.2035	0.101	0.0249
0.0	0.0	0.0	2707.471	694.862	NaN	NaN	0.2042	0.5437	0.0365	0.0951	0.2003	0.0998	0.0247
0.0	0.0	0.0	2184.471	3632.862	NaN	NaN	0.6245	0.5181	0.0368	0.0978	0.2166	0.1053	0.0255
0.0	0.0	0.0	3375.471	2722.862	NaN	NaN	0.4465	0.5075	0.0363	0.0976	0.2257	0.1073	0.0257
0.0	0.0	0.0	3831.471	2907.862	NaN	NaN	0.4315	0.5292	0.0351	0.0921	0.2143	0.1039	0.0253
0.0	0.0	0.0	2643.471	-556.138	NaN	NaN	-0.2664	0.5869	0.0336	0.082	0.1787	0.0951	0.0238
0.0	0.0	0.0	2391.471	489.862	NaN	NaN	0.17	0.6106	0.0331	0.0783	0.1631	0.0916	0.0233
0.0	0.0	0.0	2798.471	-2753.138	NaN	NaN	-0.3	0.6324	0.0323	0.0766	0.1493	0.0866	0.0228
0.0	0.0	0.0	5446.471	3215.862	NaN	NaN	0.3712	0.5951	0.0334	0.0829	0.1708	0.0932	0.0246
0.0	0.0	0.0	1212.471	-664.138	NaN	NaN	-0.3	0.6238	0.0324	0.0791	0.1553	0.086	0.0234
0.0	0.0	0.0	1646.471	1355.862	NaN	NaN	0.4516	0.6051	0.0329	0.0821	0.1665	0.089	0.0244
0.0	0.0	0.0	3353.471	2456.862	NaN	NaN	0.4228	0.5916	0.0329	0.0836	0.1762	0.0909	0.0248
0.0	0.0	0.0	2680.471	1895.862	NaN	NaN	0.4143	0.5824	0.0327	0.0834	0.1841	0.0922	0.0252
0.0	0.0	0.0	3185.471	1060.862	NaN	NaN	0.2498	0.6206	0.0313	0.0761	0.1631	0.0851	0.0237
0.0	0.0	0.0	2657.471	-208.138	NaN	NaN	-0.085	0.6415	0.0307	0.0725	0.1507	0.0814	0.0231
0.0	0.0	0.0	4820.471	-1425.138	NaN	NaN	-0.3	0.6353	0.0307	0.0739	0.1541	0.0822	0.0238
0.0	0.0	0.0	3434.471	2503.862	NaN	NaN	0.4216	0.6216	0.031	0.0772	0.1625	0.0832	0.0246
0.0	0.0	0.0	4621.471	1405.862	NaN	NaN	0.2332	0.609	0.0315	0.0793	0.1705	0.0845	0.0252
0.0	0.0	0.0	3313.471	3356.862	NaN	NaN	0.5033	0.5874	0.0322	0.0827	0.1843	0.0872	0.0262
0.0	0.0	0.0	4631.471	-129.138	NaN	NaN	-0.0287	0.5914	0.0322	0.0818	0.1827	0.086	0.0258
0.0	0.0	0.0	4179.471	2945.862	NaN	NaN	0.4134	0.5795	0.0328	0.0834	0.1904	0.0876	0.0262
0.0	0.0	0.0	3451.471	1954.862	NaN	NaN	0.3616	0.5702	0.0334	0.0845	0.1969	0.0885	0.0265
0.0	0.0	0.0	652.471	2301.862	NaN	NaN	0.7791	0.5601	0.0337	0.0853	0.2044	0.0898	0.0268
0.0	0.0	0.0	2177.471	3903.862	NaN	NaN	0.6419	0.5681	0.0337	0.0838	0.2002	0.0877	0.0264
0.0	0.0	0.0	6244.471	101.862	NaN	NaN	0.0161	0.5898	0.0338	0.0821	0.1853	0.0835	0.0254
0.0	0.0	0.0	6636.471	1233.862	NaN	NaN	0.1568	0.5964	0.0342	0.0821	0.1803	0.0818	0.0252
0.0	0.0	0.0	4769.471	3445.862	NaN	NaN	0.4194	0.589	0.0347	0.0838	0.1852	0.0815	0.0258
0.0	0.0	0.0	5289.471	2211.862	NaN	NaN	0.2949	0.5806	0.0355	0.0861	0.1908	0.0807	0.0263
0.0	0.0	0.0	4577.471	-746.138	NaN	NaN	-0.1947	0.607	0.0357	0.0835	0.1737	0.0753	0.0249
0.0	0.0	0.0	3948.471	-1943.138	NaN	NaN	-0.3	0.6287	0.0358	0.0809	0.1592	0.0715	0.0239
0.0	0.0	0.0	3873.471	523.862	NaN	NaN	0.1191	0.6013	0.0379	0.0866	0.1749	0.0742	0.0252
0.0	0.0	0.0	642.471	2049.862	NaN	NaN	0.7614	0.5683	0.0399	0.0919	0.1958	0.0776	0.0265
0.0	0.0	0.0	1876.471	2325.862	NaN	NaN	0.5535	0.554	0.0408	0.0941	0.2059	0.0784	0.0267
0.0	0.0	0.0	4256.471	2284.862	NaN	NaN	0.3493	0.5733	0.0404	0.0902	0.1944	0.076	0.0256
0.0	0.0	0.0	1350.471	-1445.138	NaN	NaN	1.3	0.6271	0.0391	0.0802	0.161	0.0696	0.023
0.0	0.0	0.0	4217.471	1396.862	NaN	NaN	0.2488	0.6309	0.0396	0.0808	0.1571	0.0685	0.0231
0.0	0.0	0.0	5548.471	-1066.138	NaN	NaN	-0.2379	0.6292	0.0403	0.0826	0.1573	0.0673	0.0233
0.0	0.0	0.0	2441.471	1405.862	NaN	NaN	0.3654	0.6199	0.0414	0.0855	0.1622	0.0671	0.0239
0.0	0.0	0.0	3583.471	-121.138	NaN	NaN	-0.035	0.6416	0.0408	0.0815	0.1497	0.0635	0.0228
0.0	0.0	0.0	3743.471	302.862	NaN	NaN	0.0748	0.6271	0.0425	0.0849	0.1571	0.0648	0.0236
0.0	0.0	0.0	4216.471	1279.862	NaN	NaN	0.2329	0.6256	0.043	0.0853	0.1583	0.064	0.0238
0.0	0.0	0.0	1365.471	823.862	NaN	NaN	0.3763	0.6316	0.0429	0.0843	0.1549	0.0628	0.0234
0.0	0.0	0.0	2856.471	2194.862	NaN	NaN	0.4345	0.6014	0.045	0.0903	0.1724	0.0657	0.0252
0.0	0.0	0.0	3677.471	-219.138	NaN	NaN	-0.0634	0.5971	0.0448	0.0914	0.1758	0.0655	0.0254
0.0	0.0	0.0	7471.471	1790.862	NaN	NaN	0.1933	0.5923	0.0456	0.0918	0.179	0.0657	0.0257
0.0	0.0	0.0	2734.471	-616.138	NaN	NaN	-0.2909	0.6343	0.0445	0.0826	0.1541	0.0612	0.0234
0.0	0.0	0.0	4099.471	-150.138	NaN	NaN	-0.038	0.6211	0.046	0.0861	0.1607	0.0615	0.0246
0.0	0.0	0.0	2201.471	2041.862	NaN	NaN	0.4812	0.5973	0.0477	0.0932	0.1738	0.0618	0.0262
0.0	0.0	0.0	4326.471	1561.862	NaN	NaN	0.2652	0.5622	0.051	0.1004	0.1943	0.0643	0.0279
0.0	0.0	0.0	4368.471	1603.862	NaN	NaN	0.2685	0.5595	0.0509	0.1002	0.1968	0.065	0.0275
0.0	0.0	0.0	3878.471	3996.862	NaN	NaN	0.5075	0.5215	0.0523	0.1046	0.2227	0.0697	0.0292
0.0	0.0	0.0	2834.471	1802.862	NaN	NaN	0.3888	0.5441	0.0503	0.0985	0.2104	0.0692	0.0275
0.0	0.0	0.0	3906.471	-747.138	NaN	NaN	-0.2365	0.581	0.049	0.0909	0.1867	0.0672	0.0252
0.0	0.0	0.0	5741.471	-507.138	NaN	NaN	-0.0969	0.573	0.0487	0.0935	0.1905	0.0684	0.0258
0.0	0.0	0.0	1825.471	2145.862	NaN	NaN	0.5403	0.5623	0.0488	0.0964	0.1972	0.0689	0.0265
0.0	0.0	0.0	5809.471	935.862	NaN	NaN	0.1387	0.5386	0.0499	0.1012	0.2112	0.0716	0.0275
0.0	0.0	0.0	3340.471	1288.862	NaN	NaN	0.2784	0.5471	0.0485	0.1	0.207	0.0707	0.0268
0.0	0.0	0.0	4160.471	-986.138	NaN	NaN	-0.3	0.5637	0.0487	0.0968	0.1959	0.069	0.0259
0.0	0.0	0.0	1185.471	1768.862	NaN	NaN	0.5987	0.5599	0.0492	0.0998	0.1961	0.069	0.026
0.0	0.0	0.0	5567.471	2742.862	NaN	NaN	0.3301	0.5022	0.0519	0.1104	0.232	0.0746	0.0289
0.0	0.0	0.0	2576.471	3262.862	NaN	NaN	0.5588	0.5076	0.0502	0.1088	0.2309	0.0744	0.0281
0.0	0.0	0.0	2677.471	943.862	NaN	NaN	0.2606	0.551	0.0487	0.0986	0.204	0.072	0.0257
0.0	0.0	0.0	3260.471	-801.138	NaN	NaN	-0.3	0.5855	0.0472	0.0916	0.1824	0.0689	0.0245
0.0	0.0	0.0	1230.471	-252.138	NaN	NaN	-0.2577	0.586	0.0476	0.0925	0.1809	0.068	0.025
0.0	0.0	0.0	2862.471	4326.862	NaN	NaN	0.6018	0.5427	0.0496	0.1012	0.2067	0.0725	0.0274
0.0	0.0	0.0	4499.471	562.862	NaN	NaN	0.1112	0.545	0.0499	0.0997	0.2061	0.0723	0.027
0.0	0.0	0.0	2379.471	407.862	NaN	NaN	0.1463	0.546	0.0495	0.0968	0.2066	0.0743	0.0269
0.0	0.0	0.0	1323.471	1664.862	NaN	NaN	0.5571	0.5531	0.0483	0.0938	0.2039	0.0742	0.0268
0.0	0.0	0.0	4172.471	-7.138	NaN	NaN	-0.0017	0.5519	0.048	0.092	0.206	0.0748	0.0273
0.0	0.0	0.0	3864.471	1019.862	NaN	NaN	0.2088	0.5498	0.0479	0.0929	0.2076	0.0743	0.0275
0.0	0.0	0.0	3576.471	926.862	NaN	NaN	0.2058	0.5422	0.0474	0.0938	0.214	0.0744	0.0283
0.0	0.0	0.0	2765.471	906.862	NaN	NaN	0.2469	0.528	0.0471	0.0947	0.2257	0.0751	0.0294
0.0	0.0	0.0	2489.471	4940.862	NaN	NaN	0.665	0.4996	0.0468	0.0981	0.2474	0.0772	0.0309
0.0	0.0	0.0	6407.471	-703.138	NaN	NaN	-0.1233	0.5177	0.0467	0.0953	0.2355	0.0752	0.0296
0.0	0.0	0.0	4648.471	2505.862	NaN	NaN	0.3503	0.5185	0.0469	0.0935	0.2359	0.0756	0.0298
0.0	0.0	0.0	698.471	1511.862	NaN	NaN	0.684	0.5115	0.0467	0.0933	0.2421	0.0758	0.0305
0.0	0.0	0.0	1798.471	530.862	NaN	NaN	0.2279	0.5052	0.0464	0.095	0.246	0.0764	0.031
0.0	0.0	0.0	3500.471	812.862	NaN	NaN	0.1885	0.5189	0.0461	0.0943	0.2352	0.0755	0.0301
0.0	0.0	0.0	4337.471	-1292.138	NaN	NaN	-0.3	0.5503	0.0452	0.0894	0.2125	0.0741	0.0284
0.0	0.0	0.0	3685.471	-146.138	NaN	NaN	-0.0413	0.5786	0.0445	0.0855	0.1919	0.0722	0.0274
0.0	0.0	0.0	1341.471	1623.862	NaN	NaN	0.5476	0.5753	0.0439	0.0889	0.1916	0.072	0.0282
0.0	0.0	0.0	2072.471	1916.862	NaN	NaN	0.4805	0.563	0.0438	0.0947	0.1966	0.0725	0.0293
0.0	0.0	0.0	3101.471	-151.138	NaN	NaN	-0.0512	0.5754	0.0425	0.0953	0.1873	0.0708	0.0287
0.0	0.0	0.0	4339.471	935.862	NaN	NaN	0.1774	0.5632	0.042	0.0993	0.1937	0.0722	0.0296
0.0	0.0	0.0	3215.471	1502.862	NaN	NaN	0.3185	0.5787	0.0409	0.0965	0.1846	0.0705	0.0288
0.0	0.0	0.0	1264.471	193.862	NaN	NaN	0.1329	0.602	0.0402	0.0918	0.17	0.0684	0.0277
0.0	0.0	0.0	1856.471	2241.862	NaN	NaN	0.547	0.5879	0.0401	0.0964	0.1771	0.0694	0.0291
0.0	0.0	0.0	3119.471	2622.862	NaN	NaN	0.4568	0.5515	0.0405	0.1046	0.1995	0.0724	0.0315
0.0	0.0	0.0	2437.471	1392.862	NaN	NaN	0.3636	0.5436	0.0397	0.1056	0.2065	0.0729	0.0318
0.0	0.0	0.0	1441.471	893.862	NaN	NaN	0.3828	0.5701	0.0382	0.0979	0.1926	0.0711	0.0301
0.0	0.0	0.0	3872.471	-1326.138	NaN	NaN	-0.3	0.6251	0.0362	0.0838	0.1611	0.0664	0.0273
0.0	0.0	0.0	785.471	-749.138	NaN	NaN	-0.3	0.6742	0.0341	0.0737	0.1322	0.0606	0.0252
0.0	0.0	0.0	4059.471	-3097.138	NaN	NaN	-0.3	0.6656	0.0335	0.0781	0.1358	0.0597	0.0272
0.0	0.0	0.0	3068.471	336.862	NaN	NaN	0.0989	0.6227	0.0344	0.0882	0.1609	0.0626	0.0311
0.0	0.0	0.0	2035.471	316.862	NaN	NaN	0.1347	0.5848	0.0355	0.0947	0.1857	0.0653	0.034
0.0	0.0	0.0	2783.471	2805.862	NaN	NaN	0.502	0.5432	0.0363	0.0997	0.2154	0.0687	0.0367
0.0	0.0	0.0	3982.471	839.862	NaN	NaN	0.1742	0.5268	0.0362	0.0981	0.231	0.071	0.037
0.0	0.0	0.0	3017.471	2808.862	NaN	NaN	0.4821	0.5498	0.0355	0.0915	0.2183	0.0701	0.0347
0.0	0.0	0.0	3381.471	491.862	NaN	NaN	0.127	0.5846	0.0351	0.0853	0.1948	0.0678	0.0324
0.0	0.0	0.0	3608.471	-245.138	NaN	NaN	-0.0729	0.5748	0.0352	0.0873	0.2004	0.0688	0.0336
0.0	0.0	0.0	4957.471	4055.862	NaN	NaN	0.45	0.5477	0.0355	0.0917	0.2189	0.0706	0.0355
0.0	0.0	0.0	5727.471	3066.862	NaN	NaN	0.3487	0.5422	0.0355	0.0924	0.2236	0.0709	0.0354
0.0	0.0	0.0	2669.471	-835.138	NaN	NaN	-0.3	0.5972	0.0348	0.0827	0.1873	0.0665	0.0315
0.0	0.0	0.0	1543.471	2568.862	NaN	NaN	0.6247	0.6192	0.0341	0.0786	0.1727	0.0645	0.0309
0.0	0.0	0.0	2787.471	2973.862	NaN	NaN	0.5162	0.6007	0.0349	0.0835	0.1825	0.0658	0.0327
0.0	0.0	0.0	2322.471	766.862	NaN	NaN	0.2482	0.6066	0.0348	0.0846	0.1775	0.0641	0.0325
0.0	0.0	0.0	4390.471	1702.862	NaN	NaN	0.2795	0.5773	0.0357	0.0908	0.1955	0.0659	0.0348
0.0	0.0	0.0	2286.471	2812.862	NaN	NaN	0.5516	0.5509	0.0367	0.0952	0.2129	0.0685	0.0358
0.0	0.0	0.0	1342.471	703.862	NaN	NaN	0.344	0.5711	0.0369	0.092	0.1991	0.0679	0.033
0.0	0.0	0.0	3159.471	3303.862	NaN	NaN	0.5112	0.5885	0.0368	0.0889	0.1866	0.068	0.0311
0.0	0.0	0.0	2716.471	1991.862	NaN	NaN	0.4231	0.6205	0.0368	0.0825	0.1656	0.0662	0.0284
0.0	0.0	0.0	484.471	-706.138	NaN	NaN	1.3	0.6659	0.0352	0.0742	0.1373	0.0618	0.0257
0.0	0.0	0.0	3009.471	1216.862	NaN	NaN	0.2879	0.6159	0.0372	0.0886	0.1638	0.0651	0.0295
0.0	0.0	0.0	4493.471	-97.138	NaN	NaN	-0.0221	0.5878	0.0383	0.0946	0.1822	0.0666	0.0306
0.0	0.0	0.0	3710.471	-230.138	NaN	NaN	-0.0661	0.6101	0.0385	0.0884	0.1691	0.0655	0.0284
0.0	0.0	0.0	3390.471	2037.862	NaN	NaN	0.3754	0.6141	0.0395	0.0858	0.1672	0.0656	0.0277
0.0	0.0	0.0	1420.471	-726.138	NaN	NaN	-0.3	0.6222	0.0397	0.0837	0.162	0.065	0.0274
0.0	0.0	0.0	3799.471	3382.862	NaN	NaN	0.471	0.5651	0.0427	0.0966	0.1961	0.0686	0.0308
0.0	0.0	0.0	2874.471	1815.862	NaN	NaN	0.3871	0.565	0.0431	0.0946	0.1988	0.0684	0.0301
0.0	0.0	0.0	6022.471	-538.138	NaN	NaN	-0.0981	0.5644	0.0445	0.0911	0.2006	0.0697	0.0297
0.0	0.0	0.0	5170.471	642.862	NaN	NaN	0.1106	0.5897	0.0445	0.0827	0.1869	0.0683	0.0279
0.0	0.0	0.0	3357.471	61.862	NaN	NaN	0.0181	0.6364	0.0445	0.071	0.1581	0.065	0.0249
0.0	0.0	0.0	2877.471	640.862	NaN	NaN	0.1821	0.6313	0.0456	0.0733	0.1599	0.064	0.0258
0.0	0.0	0.0	1377.471	2575.862	NaN	NaN	0.6516	0.5926	0.0478	0.0825	0.184	0.0645	0.0287
0.0	0.0	0.0	5008.471	3752.862	NaN	NaN	0.4283	0.5622	0.0503	0.0864	0.2049	0.0657	0.0305
0.0	0.0	0.0	4874.471	4396.862	NaN	NaN	0.4742	0.552	0.0512	0.0861	0.2129	0.0674	0.0304
0.0	0.0	0.0	2841.471	268.862	NaN	NaN	0.0864	0.6096	0.0506	0.0719	0.1758	0.0659	0.0262
0.0	0.0	0.0	2638.471	399.862	NaN	NaN	0.1316	0.6685	0.0481	0.0607	0.1379	0.0619	0.0229
0.0	0.0	0.0	2210.471	1898.862	NaN	NaN	0.4621	0.6816	0.0471	0.0607	0.1286	0.0591	0.023
0.0	0.0	0.0	3074.471	-1215.138	NaN	NaN	-0.3	0.7165	0.0452	0.0539	0.1081	0.0554	0.021
0.0	0.0	0.0	1833.471	325.862	NaN	NaN	0.1509	0.7303	0.0422	0.0536	0.1003	0.0528	0.0209
0.0	0.0	0.0	5548.471	968.862	NaN	NaN	0.1487	0.7062	0.0437	0.06	0.1134	0.0539	0.0229
0.0	0.0	0.0	987.471	72.862	NaN	NaN	0.0687	0.7352	0.041	0.0525	0.0985	0.052	0.0208
0.0	0.0	0.0	3688.471	-1261.138	NaN	NaN	-0.3	0.7025	0.0422	0.0626	0.115	0.054	0.0237
0.0	0.0	0.0	4827.471	2745.862	NaN	NaN	0.3626	0.6677	0.0433	0.0696	0.1365	0.0569	0.026
0.0	0.0	0.0	1671.471	553.862	NaN	NaN	0.2489	0.6591	0.044	0.0699	0.1417	0.0591	0.0261
0.0	0.0	0.0	3626.471	2218.862	NaN	NaN	0.3796	0.6618	0.0439	0.0685	0.1408	0.0594	0.0257
0.0	0.0	0.0	2787.471	-2728.138	NaN	NaN	-0.3	0.7029	0.0408	0.0591	0.1175	0.0564	0.0233
0.0	0.0	0.0	1403.471	246.862	NaN	NaN	0.1496	0.6898	0.041	0.0633	0.1244	0.0567	0.0247
0.0	0.0	0.0	3486.471	-1994.138	NaN	NaN	-0.3	0.7126	0.0387	0.0583	0.1121	0.055	0.0233
0.0	0.0	0.0	3438.471	1033.862	NaN	NaN	0.2312	0.6469	0.0413	0.0742	0.1491	0.0601	0.0283
0.0	0.0	0.0	2929.471	486.862	NaN	NaN	0.1425	0.6299	0.0418	0.0753	0.162	0.0625	0.0285
0.0	0.0	0.0	1195.471	750.862	NaN	NaN	0.3858	0.6374	0.0413	0.0725	0.1573	0.064	0.0275
0.0	0.0	0.0	4383.471	-779.138	NaN	NaN	-0.2162	0.6041	0.042	0.0789	0.178	0.0669	0.0302
0.0	0.0	0.0	6642.471	336.862	NaN	NaN	0.0483	0.5482	0.0421	0.087	0.2187	0.0705	0.0335
0.0	0.0	0.0	2598.471	3051.862	NaN	NaN	0.5401	0.5299	0.0422	0.0871	0.2348	0.0723	0.0337
0.0	0.0	0.0	1604.471	963.862	NaN	NaN	0.3753	0.544	0.0423	0.0831	0.2253	0.0733	0.0319
0.0	0.0	0.0	3775.471	-710.138	NaN	NaN	-0.2317	0.5334	0.0415	0.0848	0.2335	0.0742	0.0327
0.0	0.0	0.0	4812.471	3618.862	NaN	NaN	0.4292	0.4772	0.041	0.0927	0.2773	0.076	0.0358
0.0	0.0	0.0	4120.471	4801.862	NaN	NaN	0.5382	0.4471	0.0403	0.0959	0.3037	0.0765	0.0365
0.0	0.0	0.0	2001.471	3275.862	NaN	NaN	0.6207	0.4262	0.0399	0.0956	0.324	0.0776	0.0368
0.0	0.0	0.0	1145.471	784.862	NaN	NaN	0.4066	0.4557	0.0398	0.091	0.3011	0.0775	0.0348
0.0	0.0	0.0	3808.471	1792.862	NaN	NaN	0.3201	0.4776	0.0402	0.0875	0.2824	0.0785	0.0338
0.0	0.0	0.0	3059.471	-1789.138	NaN	NaN	-0.3	0.5152	0.0401	0.0841	0.2511	0.0771	0.0323
0.0	0.0	0.0	1939.471	-379.138	NaN	NaN	-0.243	0.4895	0.0394	0.0882	0.2709	0.0773	0.0347
0.0	0.0	0.0	3076.471	2411.862	NaN	NaN	0.4395	0.4475	0.0386	0.0923	0.3072	0.0777	0.0367
0.0	0.0	0.0	4099.471	752.862	NaN	NaN	0.1552	0.4165	0.0391	0.0948	0.3339	0.078	0.0376
0.0	0.0	0.0	-438.529	1600.862	NaN	NaN	1.3	0.4327	0.0384	0.0934	0.3223	0.0769	0.0363
0.0	0.0	0.0	3453.471	3484.862	NaN	NaN	0.5023	0.3831	0.0382	0.0949	0.3669	0.0784	0.0385
0.0	0.0	0.0	2493.471	3967.862	NaN	NaN	0.6141	0.3833	0.0382	0.0968	0.3669	0.0771	0.0378
0.0	0.0	0.0	3026.471	4038.862	NaN	NaN	0.5716	0.3789	0.0386	0.0957	0.3705	0.0785	0.0379
0.0	0.0	0.0	964.471	4585.862	NaN	NaN	0.8262	0.4298	0.0395	0.0919	0.3259	0.0779	0.0349
0.0	0.0	0.0	5462.471	1371.862	NaN	NaN	0.2007	0.4399	0.0399	0.0897	0.3157	0.0798	0.035
0.0	0.0	0.0	2517.471	3817.862	NaN	NaN	0.6026	0.4423	0.0413	0.0933	0.3091	0.0792	0.0349
0.0	0.0	0.0	4856.471	218.862	NaN	NaN	0.0431	0.4383	0.0406	0.0942	0.3122	0.0791	0.0356
0.0	0.0	0.0	2837.471	5742.862	NaN	NaN	0.6693	0.3711	0.0401	0.098	0.3716	0.0808	0.0383
0.0	0.0	0.0	1162.471	2575.862	NaN	NaN	0.689	0.4012	0.0416	0.0972	0.3428	0.0813	0.0358
0.0	0.0	0.0	3192.471	-7.138	NaN	NaN	-0.0022	0.5098	0.0439	0.0823	0.2521	0.0818	0.03
0.0	0.0	0.0	-218.529	941.862	NaN	NaN	1.3	0.5631	0.0423	0.0752	0.2101	0.0803	0.0291
0.0	0.0	0.0	1213.471	1389.862	NaN	NaN	0.5339	0.5262	0.0426	0.0857	0.2319	0.0813	0.0323
0.0	0.0	0.0	1299.471	2862.862	NaN	NaN	0.6878	0.5346	0.0419	0.0851	0.2263	0.0803	0.0317
0.0	0.0	0.0	2849.471	1708.862	NaN	NaN	0.3749	0.4989	0.0432	0.0898	0.2504	0.0845	0.0332
0.0	0.0	0.0	-65.529	1873.862	NaN	NaN	1.0362	0.5586	0.0421	0.0802	0.2087	0.0807	0.0297
0.0	0.0	0.0	2202.471	3636.862	NaN	NaN	0.6228	0.5178	0.0428	0.0859	0.2347	0.0862	0.0325
0.0	0.0	0.0	891.471	3187.862	NaN	NaN	0.7815	0.5432	0.043	0.0829	0.2161	0.0843	0.0305
0.0	0.0	0.0	2755.471	580.862	NaN	NaN	0.1741	0.5695	0.0427	0.0776	0.1962	0.0845	0.0296
0.0	0.0	0.0	2687.471	3490.862	NaN	NaN	0.565	0.5622	0.0429	0.0796	0.1986	0.0862	0.0304
0.0	0.0	0.0	2780.471	1688.862	NaN	NaN	0.3779	0.6044	0.0419	0.0722	0.1707	0.0824	0.0284
0.0	0.0	0.0	3275.471	2907.862	NaN	NaN	0.4703	0.5903	0.0419	0.0756	0.1776	0.0845	0.03
0.0	0.0	0.0	1722.471	3182.862	NaN	NaN	0.6489	0.5836	0.0419	0.0766	0.1819	0.0857	0.0303
0.0	0.0	0.0	1735.471	1732.862	NaN	NaN	0.4996	0.6038	0.0414	0.0724	0.1685	0.0847	0.0293
0.0	0.0	0.0	1910.471	3112.862	NaN	NaN	0.6197	0.6206	0.041	0.0699	0.157	0.0826	0.0288
0.0	0.0	0.0	2058.471	-1025.138	NaN	NaN	-0.3	0.6774	0.0389	0.0595	0.1235	0.0744	0.0262
0.0	0.0	0.0	1739.471	24.862	NaN	NaN	0.0141	0.7084	0.0374	0.0556	0.1049	0.0682	0.0255
0.0	0.0	0.0	2875.471	1413.862	NaN	NaN	0.3296	0.7308	0.0362	0.0524	0.0924	0.0636	0.0246
0.0	0.0	0.0	3712.471	-2526.138	NaN	NaN	-0.3	0.7486	0.0355	0.0495	0.0824	0.0602	0.0238
0.0	0.0	0.0	1980.471	978.862	NaN	NaN	0.3308	0.7306	0.0368	0.0543	0.0909	0.0622	0.0252
0.0	0.0	0.0	3005.471	1502.862	NaN	NaN	0.3334	0.7237	0.0379	0.0547	0.0951	0.0636	0.025
0.0	0.0	0.0	3101.471	28.862	NaN	NaN	0.0092	0.7544	0.0365	0.0485	0.0799	0.0579	0.0228
0.0	0.0	0.0	2096.471	-1197.138	NaN	NaN	-0.3	0.7804	0.0345	0.0446	0.0672	0.0515	0.0218
0.0	0.0	0.0	1326.471	1727.862	NaN	NaN	0.5657	0.786	0.0342	0.0446	0.0639	0.0494	0.0219
0.0	0.0	0.0	2219.471	1606.862	NaN	NaN	0.4199	0.8083	0.032	0.0401	0.054	0.0446	0.0208
0.0	0.0	0.0	977.471	174.862	NaN	NaN	0.1517	0.8279	0.0294	0.0369	0.0451	0.04	0.0207
0.0	0.0	0.0	3574.471	-453.138	NaN	NaN	-0.1452	0.826	0.0298	0.0381	0.0448	0.0399	0.0214
0.0	0.0	0.0	-1267.529	494.862	NaN	NaN	-0.3	0.8293	0.0295	0.0373	0.0436	0.0392	0.0211
0.0	0.0	0.0	2555.471	-424.138	NaN	NaN	-0.199	0.8234	0.0305	0.0389	0.0454	0.0403	0.0215
0.0	0.0	0.0	2883.471	-672.138	NaN	NaN	-0.3	0.8243	0.0303	0.0387	0.0453	0.0402	0.0212
0.0	0.0	0.0	2489.471	14.862	NaN	NaN	0.0059	0.8115	0.0324	0.0418	0.0498	0.043	0.0215
0.0	0.0	0.0	1603.471	2875.862	NaN	NaN	0.642	0.8101	0.0324	0.0415	0.0512	0.0437	0.021
0.0	0.0	0.0	4338.471	1755.862	NaN	NaN	0.2881	0.8025	0.0338	0.0432	0.0539	0.0455	0.0212
0.0	0.0	0.0	1280.471	-1726.138	NaN	NaN	1.3	0.8175	0.0315	0.0398	0.0486	0.0422	0.0204
0.0	0.0	0.0	912.471	428.862	NaN	NaN	0.3197	0.8037	0.0336	0.0437	0.0529	0.0449	0.0212
0.0	0.0	0.0	3031.471	-2525.138	NaN	NaN	-0.3	0.8132	0.0323	0.041	0.0501	0.0432	0.0203
0.0	0.0	0.0	1321.471	-577.138	NaN	NaN	-0.3	0.8001	0.0345	0.0449	0.0539	0.0456	0.021
0.0	0.0	0.0	2052.471	-590.138	NaN	NaN	-0.3	0.8028	0.034	0.044	0.0537	0.0452	0.0203
0.0	0.0	0.0	1137.471	1611.862	NaN	NaN	0.5863	0.7728	0.0381	0.0519	0.0648	0.0509	0.0214
0.0	0.0	0.0	2622.471	1722.862	NaN	NaN	0.3965	0.7621	0.0389	0.0535	0.0708	0.0535	0.0212
0.0	0.0	0.0	4291.471	-111.138	NaN	NaN	-0.0266	0.7339	0.0416	0.0608	0.0832	0.058	0.0226
0.0	0.0	0.0	5262.471	1036.862	NaN	NaN	0.1646	0.7167	0.0432	0.0637	0.0924	0.0611	0.0229
0.0	0.0	0.0	3564.471	-478.138	NaN	NaN	-0.1549	0.7187	0.043	0.0631	0.092	0.0606	0.0227
0.0	0.0	0.0	2455.471	2047.862	NaN	NaN	0.4547	0.6978	0.0444	0.0689	0.102	0.0631	0.0239
0.0	0.0	0.0	3556.471	839.862	NaN	NaN	0.191	0.7029	0.0442	0.067	0.1003	0.0624	0.0232
0.0	0.0	0.0	194.471	1950.862	NaN	NaN	0.9094	0.713	0.043	0.0658	0.095	0.0601	0.0231
0.0	0.0	0.0	5503.471	1627.862	NaN	NaN	0.2283	0.6994	0.045	0.07	0.0995	0.0622	0.0239
0.0	0.0	0.0	1075.471	-1352.138	NaN	NaN	1.3	0.7243	0.0429	0.0639	0.0874	0.0584	0.0231
0.0	0.0	0.0	3476.471	1530.862	NaN	NaN	0.3057	0.6923	0.0475	0.0737	0.0986	0.063	0.025
0.0	0.0	0.0	-218.529	1552.862	NaN	NaN	1.1638	0.709	0.0482	0.0663	0.0888	0.0632	0.0245
0.0	0.0	0.0	1194.471	-2830.138	NaN	NaN	1.3	0.7135	0.0443	0.0672	0.0916	0.0623	0.0211
