# Supplementary material for: DeepFRET, a software for rapid and automated single-molecule FRET data classification using deep learning
Source: eLife. 2020 Nov 3;9:e60404. doi: 10.7554/eLife.60404 (PMC7609065; doi:10.7554/eLife.60404)
Supplement: Figure 4—source data 1. [file elife-60404-fig4-data1.zip › Figure 4-source data 1/Fig_S4a/Traces/traces_all_n294/Traces_Fig2d_4mMAc_mov4_combined_tif_pair1.txt]

Exported by DeepFRET
Date: 2020-08-26, 18:13
Video filename: None
FRET pair #1
Bleaches at None
D-Dexc-bg	A-Dexc-bg	A-Aexc-bg	D-Dexc-rw	A-Dexc-rw	A-Aexc-rw	S	E	p_bleached	p_aggregated	p_noisy	p_scrambled	p_static	p_dynamic
0.0	0.0	0.0	79304.3186	29477.8634	NaN	NaN	0.271	0.0539	0.7404	0.0221	0.112	0.0328	0.0389
0.0	0.0	0.0	78890.3186	24907.8634	NaN	NaN	0.24	0.0454	0.7685	0.0209	0.0981	0.0308	0.0362
0.0	0.0	0.0	86822.3186	26317.8634	NaN	NaN	0.2326	0.0431	0.7923	0.0202	0.0819	0.0289	0.0336
0.0	0.0	0.0	75216.3186	26950.8634	NaN	NaN	0.2638	0.0422	0.7911	0.0205	0.0809	0.0299	0.0354
0.0	0.0	0.0	63954.3186	29936.8634	NaN	NaN	0.3188	0.0421	0.7899	0.021	0.0798	0.0304	0.0369
0.0	0.0	0.0	87714.3186	27347.8634	NaN	NaN	0.2377	0.0428	0.785	0.0213	0.0815	0.0312	0.0382
0.0	0.0	0.0	87135.3186	30355.8634	NaN	NaN	0.2584	0.0437	0.7805	0.0215	0.0832	0.0322	0.0389
0.0	0.0	0.0	86162.3186	29979.8634	NaN	NaN	0.2581	0.0448	0.7808	0.0217	0.0829	0.0317	0.0381
0.0	0.0	0.0	86772.3186	26220.8634	NaN	NaN	0.2321	0.0456	0.7731	0.0216	0.0869	0.0335	0.0392
0.0	0.0	0.0	78255.3186	25829.8634	NaN	NaN	0.2482	0.0475	0.7677	0.0215	0.0904	0.034	0.039
0.0	0.0	0.0	77931.3186	25707.8634	NaN	NaN	0.2481	0.0494	0.7577	0.0213	0.0963	0.0357	0.0397
0.0	0.0	0.0	65274.3186	22107.8634	NaN	NaN	0.253	0.0513	0.7504	0.0211	0.1006	0.0367	0.0399
0.0	0.0	0.0	61589.3186	21466.8634	NaN	NaN	0.2585	0.0519	0.748	0.021	0.1021	0.0372	0.0399
0.0	0.0	0.0	62037.3186	22879.8634	NaN	NaN	0.2694	0.0535	0.7413	0.0209	0.1061	0.0384	0.0398
0.0	0.0	0.0	75791.3186	29623.8634	NaN	NaN	0.281	0.0541	0.7404	0.0207	0.1075	0.0383	0.039
0.0	0.0	0.0	67689.3186	18956.8634	NaN	NaN	0.2188	0.0546	0.74	0.0204	0.1084	0.0383	0.0383
0.0	0.0	0.0	67629.3186	22643.8634	NaN	NaN	0.2508	0.0553	0.7446	0.0205	0.1059	0.0371	0.0367
0.0	0.0	0.0	67976.3186	23624.8634	NaN	NaN	0.2579	0.0548	0.7417	0.0203	0.108	0.0378	0.0373
0.0	0.0	0.0	64136.3186	20426.8634	NaN	NaN	0.2416	0.0543	0.7417	0.0202	0.1082	0.038	0.0376
0.0	0.0	0.0	66021.3186	20749.8634	NaN	NaN	0.2391	0.0544	0.7401	0.0202	0.1092	0.0383	0.0378
0.0	0.0	0.0	71985.3186	24240.8634	NaN	NaN	0.2519	0.0544	0.737	0.0202	0.1114	0.0388	0.0383
0.0	0.0	0.0	63272.3186	24754.8634	NaN	NaN	0.2812	0.0538	0.7401	0.0202	0.1096	0.0381	0.0381
0.0	0.0	0.0	72350.3186	21644.8634	NaN	NaN	0.2303	0.0542	0.7352	0.0201	0.113	0.0388	0.0387
0.0	0.0	0.0	70668.3186	26441.8634	NaN	NaN	0.2723	0.0548	0.7331	0.0202	0.1139	0.039	0.039
0.0	0.0	0.0	74312.3186	21283.8634	NaN	NaN	0.2226	0.0537	0.7369	0.0203	0.1118	0.0381	0.0392
0.0	0.0	0.0	65157.3186	18086.8634	NaN	NaN	0.2173	0.0542	0.732	0.0203	0.1148	0.0388	0.0398
0.0	0.0	0.0	60349.3186	23331.8634	NaN	NaN	0.2788	0.0537	0.7337	0.0204	0.1135	0.0384	0.0403
0.0	0.0	0.0	57406.3186	22836.8634	NaN	NaN	0.2846	0.0532	0.7362	0.0206	0.1112	0.0382	0.0407
0.0	0.0	0.0	59785.3186	24085.8634	NaN	NaN	0.2872	0.0526	0.7414	0.0207	0.1078	0.0371	0.0404
0.0	0.0	0.0	58248.3186	19454.8634	NaN	NaN	0.2504	0.0531	0.7414	0.0209	0.1068	0.0372	0.0406
0.0	0.0	0.0	53228.3186	17602.8634	NaN	NaN	0.2485	0.0535	0.7442	0.0212	0.1043	0.0364	0.0405
0.0	0.0	0.0	65344.3186	19472.8634	NaN	NaN	0.2296	0.05	0.7481	0.0213	0.1007	0.0372	0.0426
0.0	0.0	0.0	69819.3186	27977.8634	NaN	NaN	0.2861	0.0498	0.7478	0.0216	0.1003	0.0374	0.0432
0.0	0.0	0.0	80467.3186	34184.8634	NaN	NaN	0.2982	0.0482	0.7529	0.0216	0.0969	0.0371	0.0433
0.0	0.0	0.0	72570.3186	29567.8634	NaN	NaN	0.2895	0.0488	0.7512	0.0215	0.098	0.0375	0.043
0.0	0.0	0.0	67794.3186	28556.8634	NaN	NaN	0.2964	0.0484	0.7529	0.0215	0.0971	0.0374	0.0427
0.0	0.0	0.0	69551.3186	25737.8634	NaN	NaN	0.2701	0.0491	0.7501	0.0214	0.0988	0.038	0.0426
0.0	0.0	0.0	64535.3186	33776.8634	NaN	NaN	0.3436	0.0488	0.752	0.0214	0.0976	0.0378	0.0424
0.0	0.0	0.0	62202.3186	30153.8634	NaN	NaN	0.3265	0.0488	0.7527	0.0214	0.0973	0.0378	0.042
0.0	0.0	0.0	67168.3186	29192.8634	NaN	NaN	0.303	0.0487	0.7521	0.0214	0.0974	0.0382	0.0422
0.0	0.0	0.0	61778.3186	25212.8634	NaN	NaN	0.2898	0.048	0.7532	0.0214	0.0968	0.0384	0.0421
0.0	0.0	0.0	66518.3186	25671.8634	NaN	NaN	0.2785	0.047	0.7536	0.0214	0.097	0.0388	0.0423
0.0	0.0	0.0	60141.3186	24723.8634	NaN	NaN	0.2913	0.0468	0.7536	0.0213	0.0974	0.0388	0.042
0.0	0.0	0.0	67979.3186	23903.8634	NaN	NaN	0.2602	0.0457	0.7562	0.0213	0.0961	0.0386	0.0422
0.0	0.0	0.0	52536.3186	22173.8634	NaN	NaN	0.2968	0.0465	0.7554	0.0213	0.0966	0.0385	0.0417
0.0	0.0	0.0	58613.3186	23988.8634	NaN	NaN	0.2904	0.0459	0.7564	0.0212	0.0964	0.0385	0.0417
0.0	0.0	0.0	68423.3186	24024.8634	NaN	NaN	0.2599	0.0463	0.755	0.0211	0.0973	0.0388	0.0415
0.0	0.0	0.0	62234.3186	23699.8634	NaN	NaN	0.2758	0.0456	0.7589	0.0212	0.0947	0.0382	0.0415
0.0	0.0	0.0	57543.3186	27883.8634	NaN	NaN	0.3264	0.0452	0.7612	0.0214	0.0924	0.0381	0.0418
0.0	0.0	0.0	48702.3186	25739.8634	NaN	NaN	0.3458	0.0455	0.7627	0.0215	0.0907	0.0376	0.0419
0.0	0.0	0.0	54276.3186	20992.8634	NaN	NaN	0.2789	0.0453	0.764	0.0216	0.0896	0.0374	0.042
0.0	0.0	0.0	50559.3186	20717.8634	NaN	NaN	0.2907	0.0467	0.7606	0.0217	0.0914	0.0376	0.0421
0.0	0.0	0.0	58777.3186	22583.8634	NaN	NaN	0.2776	0.047	0.76	0.0217	0.092	0.0374	0.0419
0.0	0.0	0.0	46230.3186	22053.8634	NaN	NaN	0.323	0.0483	0.757	0.0216	0.0939	0.0376	0.0417
0.0	0.0	0.0	43537.3186	17375.8634	NaN	NaN	0.2853	0.0491	0.757	0.0216	0.0942	0.0368	0.0412
0.0	0.0	0.0	54303.3186	19813.8634	NaN	NaN	0.2673	0.0501	0.7543	0.0215	0.0961	0.0369	0.0411
0.0	0.0	0.0	44040.3186	14298.8634	NaN	NaN	0.2451	0.051	0.7521	0.0215	0.0977	0.037	0.0407
0.0	0.0	0.0	52248.3186	17880.8634	NaN	NaN	0.255	0.0524	0.7468	0.0214	0.101	0.0377	0.0406
0.0	0.0	0.0	56850.3186	21460.8634	NaN	NaN	0.274	0.0531	0.7452	0.0215	0.1019	0.0379	0.0405
0.0	0.0	0.0	57455.3186	16793.8634	NaN	NaN	0.2262	0.0533	0.7465	0.0216	0.1008	0.0375	0.0403
0.0	0.0	0.0	47966.3186	15095.8634	NaN	NaN	0.2394	0.0542	0.7458	0.0217	0.1009	0.0372	0.0402
0.0	0.0	0.0	49227.3186	14817.8634	NaN	NaN	0.2314	0.0539	0.7478	0.0218	0.0997	0.0367	0.0401
0.0	0.0	0.0	43514.3186	16029.8634	NaN	NaN	0.2692	0.0541	0.748	0.0217	0.1001	0.0364	0.0398
0.0	0.0	0.0	50878.3186	21857.8634	NaN	NaN	0.3005	0.0544	0.7463	0.0216	0.1015	0.0364	0.0398
0.0	0.0	0.0	40176.3186	18277.8634	NaN	NaN	0.3127	0.0548	0.7451	0.0216	0.1024	0.0364	0.0397
0.0	0.0	0.0	44919.3186	12650.8634	NaN	NaN	0.2197	0.0542	0.748	0.0215	0.101	0.0358	0.0395
0.0	0.0	0.0	44094.3186	13872.8634	NaN	NaN	0.2393	0.0542	0.7492	0.0215	0.1007	0.0353	0.0392
0.0	0.0	0.0	46290.3186	16482.8634	NaN	NaN	0.2626	0.0538	0.7506	0.0214	0.1004	0.0349	0.0389
0.0	0.0	0.0	42332.3186	13967.8634	NaN	NaN	0.2481	0.054	0.7473	0.0213	0.1025	0.0356	0.0393
0.0	0.0	0.0	47155.3186	21091.8634	NaN	NaN	0.3091	0.0546	0.7432	0.0212	0.105	0.0365	0.0395
0.0	0.0	0.0	52776.3186	21366.8634	NaN	NaN	0.2882	0.0538	0.7456	0.0213	0.1035	0.0362	0.0396
0.0	0.0	0.0	64532.3186	23122.8634	NaN	NaN	0.2638	0.0527	0.7486	0.0215	0.1016	0.0358	0.0398
0.0	0.0	0.0	57410.3186	19211.8634	NaN	NaN	0.2507	0.0524	0.7498	0.0217	0.1005	0.0356	0.0399
0.0	0.0	0.0	49798.3186	20706.8634	NaN	NaN	0.2937	0.052	0.7514	0.0219	0.0992	0.0355	0.0401
0.0	0.0	0.0	58237.3186	20695.8634	NaN	NaN	0.2622	0.0512	0.7547	0.0221	0.0968	0.0351	0.0401
0.0	0.0	0.0	70569.3186	23132.8634	NaN	NaN	0.2469	0.0507	0.7568	0.0223	0.0949	0.0349	0.0404
0.0	0.0	0.0	76396.3186	20810.8634	NaN	NaN	0.2141	0.0498	0.763	0.0225	0.0906	0.034	0.0401
0.0	0.0	0.0	73480.3186	20646.8634	NaN	NaN	0.2194	0.0491	0.7667	0.0226	0.0882	0.0335	0.0398
0.0	0.0	0.0	72586.3186	22550.8634	NaN	NaN	0.237	0.0483	0.7709	0.0225	0.0861	0.0329	0.0392
0.0	0.0	0.0	68233.3186	26167.8634	NaN	NaN	0.2772	0.0486	0.7695	0.0223	0.0872	0.0332	0.0391
0.0	0.0	0.0	69053.3186	23459.8634	NaN	NaN	0.2536	0.0485	0.7706	0.0222	0.0869	0.0331	0.0388
0.0	0.0	0.0	65619.3186	20300.8634	NaN	NaN	0.2363	0.0486	0.7702	0.0221	0.0875	0.0331	0.0385
0.0	0.0	0.0	56420.3186	16705.8634	NaN	NaN	0.2285	0.048	0.7725	0.022	0.0864	0.0328	0.0382
0.0	0.0	0.0	52396.3186	18595.8634	NaN	NaN	0.2619	0.0481	0.7704	0.0219	0.0879	0.0332	0.0385
0.0	0.0	0.0	52674.3186	22280.8634	NaN	NaN	0.2973	0.0478	0.7704	0.0219	0.088	0.0333	0.0386
0.0	0.0	0.0	59027.3186	21917.8634	NaN	NaN	0.2708	0.0482	0.7675	0.0219	0.0896	0.0338	0.0391
0.0	0.0	0.0	69327.3186	24745.8634	NaN	NaN	0.263	0.0479	0.7674	0.022	0.0891	0.0339	0.0396
0.0	0.0	0.0	52161.3186	16473.8634	NaN	NaN	0.24	0.0472	0.7703	0.022	0.0871	0.0335	0.0398
0.0	0.0	0.0	49170.3186	17033.8634	NaN	NaN	0.2573	0.0468	0.7704	0.0221	0.0869	0.0335	0.0403
0.0	0.0	0.0	54837.3186	17963.8634	NaN	NaN	0.2468	0.0472	0.7674	0.0221	0.0884	0.0341	0.0408
0.0	0.0	0.0	55135.3186	17941.8634	NaN	NaN	0.2455	0.0471	0.7681	0.0221	0.0878	0.0339	0.041
0.0	0.0	0.0	50026.3186	15230.8634	NaN	NaN	0.2334	0.0471	0.7681	0.0221	0.0877	0.0338	0.0411
0.0	0.0	0.0	48596.3186	14059.8634	NaN	NaN	0.2244	0.0475	0.7671	0.0222	0.0879	0.034	0.0414
0.0	0.0	0.0	44356.3186	17743.8634	NaN	NaN	0.2857	0.047	0.7698	0.0223	0.0862	0.0335	0.0411
0.0	0.0	0.0	47223.3186	16583.8634	NaN	NaN	0.2599	0.0472	0.7683	0.0224	0.0869	0.0337	0.0415
0.0	0.0	0.0	47117.3186	21054.8634	NaN	NaN	0.3088	0.0474	0.768	0.0225	0.0868	0.0337	0.0415
0.0	0.0	0.0	45634.3186	17762.8634	NaN	NaN	0.2802	0.0469	0.7716	0.0227	0.0847	0.033	0.0411
0.0	0.0	0.0	49307.3186	17696.8634	NaN	NaN	0.2641	0.0468	0.7724	0.0227	0.0841	0.0329	0.041
0.0	0.0	0.0	41101.3186	19501.8634	NaN	NaN	0.3218	0.0469	0.7738	0.0227	0.0833	0.0326	0.0406
0.0	0.0	0.0	46150.3186	17195.8634	NaN	NaN	0.2715	0.0465	0.7766	0.0226	0.0823	0.032	0.04
0.0	0.0	0.0	44240.3186	21918.8634	NaN	NaN	0.3313	0.047	0.7759	0.0223	0.0833	0.0319	0.0397
0.0	0.0	0.0	52817.3186	19358.8634	NaN	NaN	0.2682	0.0469	0.7783	0.0221	0.0826	0.0312	0.0389
0.0	0.0	0.0	42508.3186	16673.8634	NaN	NaN	0.2817	0.0477	0.7764	0.0219	0.0845	0.0311	0.0385
0.0	0.0	0.0	46152.3186	22698.8634	NaN	NaN	0.3297	0.0476	0.7789	0.0218	0.084	0.0302	0.0376
0.0	0.0	0.0	53417.3186	20805.8634	NaN	NaN	0.2803	0.0472	0.7779	0.0216	0.0858	0.0302	0.0373
0.0	0.0	0.0	42409.3186	20013.8634	NaN	NaN	0.3206	0.0466	0.78	0.0211	0.086	0.0292	0.037
0.0	0.0	0.0	44642.3186	20205.8634	NaN	NaN	0.3116	0.0461	0.7799	0.0208	0.0874	0.0289	0.0368
0.0	0.0	0.0	48636.3186	19950.8634	NaN	NaN	0.2909	0.0455	0.7814	0.0206	0.0874	0.0286	0.0366
0.0	0.0	0.0	45110.3186	17656.8634	NaN	NaN	0.2813	0.0444	0.7841	0.0202	0.0871	0.0279	0.0363
0.0	0.0	0.0	46200.3186	18166.8634	NaN	NaN	0.2822	0.0439	0.7831	0.0199	0.0888	0.0278	0.0365
0.0	0.0	0.0	42252.3186	17456.8634	NaN	NaN	0.2924	0.0435	0.7852	0.0199	0.0878	0.0276	0.036
0.0	0.0	0.0	54887.3186	20001.8634	NaN	NaN	0.2671	0.0428	0.7877	0.0199	0.0865	0.0273	0.0358
0.0	0.0	0.0	48214.3186	19811.8634	NaN	NaN	0.2912	0.043	0.7856	0.0199	0.0877	0.0277	0.036
0.0	0.0	0.0	51095.3186	17642.8634	NaN	NaN	0.2567	0.0425	0.7884	0.02	0.0858	0.0276	0.0357
0.0	0.0	0.0	48797.3186	21615.8634	NaN	NaN	0.307	0.0429	0.7849	0.0202	0.0875	0.0284	0.036
0.0	0.0	0.0	45307.3186	19563.8634	NaN	NaN	0.3016	0.0426	0.7872	0.0203	0.0859	0.0282	0.0357
0.0	0.0	0.0	50893.3186	18791.8634	NaN	NaN	0.2697	0.0427	0.785	0.0205	0.087	0.0288	0.0359
0.0	0.0	0.0	43735.3186	15606.8634	NaN	NaN	0.263	0.0433	0.7828	0.0207	0.0877	0.0295	0.036
0.0	0.0	0.0	48916.3186	21610.8634	NaN	NaN	0.3064	0.0434	0.7838	0.0208	0.0865	0.0296	0.0359
0.0	0.0	0.0	47848.3186	15844.8634	NaN	NaN	0.2488	0.044	0.7816	0.021	0.0871	0.0301	0.0361
0.0	0.0	0.0	51095.3186	19821.8634	NaN	NaN	0.2795	0.0441	0.7821	0.0211	0.0862	0.0302	0.0363
0.0	0.0	0.0	47334.3186	19575.8634	NaN	NaN	0.2926	0.0443	0.782	0.0213	0.0855	0.0305	0.0365
0.0	0.0	0.0	41241.3186	18176.8634	NaN	NaN	0.3059	0.0443	0.7839	0.0215	0.0836	0.0302	0.0366
0.0	0.0	0.0	48163.3186	17174.8634	NaN	NaN	0.2629	0.0441	0.786	0.0217	0.0816	0.03	0.0366
0.0	0.0	0.0	40351.3186	16946.8634	NaN	NaN	0.2958	0.0444	0.787	0.0219	0.0802	0.0298	0.0367
0.0	0.0	0.0	42905.3186	16642.8634	NaN	NaN	0.2795	0.0438	0.7909	0.0221	0.0773	0.0294	0.0365
0.0	0.0	0.0	39796.3186	15971.8634	NaN	NaN	0.2864	0.0443	0.7903	0.0223	0.077	0.0294	0.0367
0.0	0.0	0.0	43348.3186	17008.8634	NaN	NaN	0.2818	0.0435	0.7952	0.0225	0.0741	0.0287	0.0361
0.0	0.0	0.0	43319.3186	16214.8634	NaN	NaN	0.2724	0.044	0.7936	0.0225	0.0748	0.0288	0.0362
0.0	0.0	0.0	41517.3186	22807.8634	NaN	NaN	0.3546	0.0438	0.7953	0.0226	0.0738	0.0285	0.036
0.0	0.0	0.0	46297.3186	17219.8634	NaN	NaN	0.2711	0.0435	0.796	0.0227	0.0734	0.0284	0.0359
0.0	0.0	0.0	52688.3186	17581.8634	NaN	NaN	0.2502	0.0437	0.7949	0.0227	0.0739	0.0286	0.0362
0.0	0.0	0.0	43925.3186	19108.8634	NaN	NaN	0.3032	0.0436	0.7951	0.0227	0.0737	0.0286	0.0363
0.0	0.0	0.0	36129.3186	15289.8634	NaN	NaN	0.2974	0.0439	0.7936	0.0226	0.0744	0.029	0.0367
0.0	0.0	0.0	36063.3186	14796.8634	NaN	NaN	0.2909	0.0441	0.7926	0.0225	0.0749	0.0291	0.0368
0.0	0.0	0.0	37120.3186	18114.8634	NaN	NaN	0.328	0.0446	0.7895	0.0223	0.0767	0.0297	0.0373
0.0	0.0	0.0	36555.3186	20434.8634	NaN	NaN	0.3586	0.0456	0.7845	0.022	0.0797	0.0305	0.0377
0.0	0.0	0.0	42749.3186	17394.8634	NaN	NaN	0.2892	0.0463	0.7801	0.0218	0.0825	0.0312	0.0382
0.0	0.0	0.0	43511.3186	18105.8634	NaN	NaN	0.2938	0.0477	0.7734	0.0215	0.0866	0.0321	0.0388
0.0	0.0	0.0	42707.3186	17912.8634	NaN	NaN	0.2955	0.0482	0.7693	0.021	0.0897	0.0326	0.0393
0.0	0.0	0.0	39262.3186	16623.8634	NaN	NaN	0.2975	0.0483	0.7664	0.0205	0.0922	0.0329	0.0397
0.0	0.0	0.0	42153.3186	12902.8634	NaN	NaN	0.2344	0.0477	0.7661	0.0201	0.0933	0.0329	0.0399
0.0	0.0	0.0	46271.3186	20245.8634	NaN	NaN	0.3044	0.0462	0.7684	0.0195	0.0937	0.032	0.0401
0.0	0.0	0.0	39717.3186	17421.8634	NaN	NaN	0.3049	0.0444	0.7724	0.0191	0.0933	0.031	0.0399
0.0	0.0	0.0	35621.3186	15721.8634	NaN	NaN	0.3062	0.043	0.7752	0.0186	0.0935	0.0298	0.0399
0.0	0.0	0.0	41462.3186	17995.8634	NaN	NaN	0.3027	0.0418	0.7777	0.0183	0.0936	0.0288	0.0398
0.0	0.0	0.0	44250.3186	15868.8634	NaN	NaN	0.264	0.0403	0.7831	0.018	0.0915	0.0276	0.0394
0.0	0.0	0.0	36614.3186	11303.8634	NaN	NaN	0.2359	0.0386	0.7879	0.0177	0.0909	0.0264	0.0385
0.0	0.0	0.0	36838.3186	18279.8634	NaN	NaN	0.3316	0.0371	0.7915	0.0174	0.0908	0.0254	0.0378
0.0	0.0	0.0	42026.3186	19034.8634	NaN	NaN	0.3117	0.0357	0.7972	0.0173	0.0887	0.0244	0.0366
0.0	0.0	0.0	38786.3186	13614.8634	NaN	NaN	0.2598	0.0352	0.8025	0.0169	0.0868	0.0232	0.0353
0.0	0.0	0.0	34934.3186	18098.8634	NaN	NaN	0.3413	0.0363	0.8012	0.0172	0.0879	0.0226	0.0348
0.0	0.0	0.0	28442.3186	16200.8634	NaN	NaN	0.3629	0.0376	0.8013	0.0176	0.0871	0.0225	0.0341
0.0	0.0	0.0	38047.3186	13518.8634	NaN	NaN	0.2622	0.039	0.8011	0.0178	0.0865	0.0222	0.0334
0.0	0.0	0.0	37391.3186	13448.8634	NaN	NaN	0.2645	0.0399	0.8008	0.0179	0.0866	0.0221	0.0328
0.0	0.0	0.0	37612.3186	16130.8634	NaN	NaN	0.3001	0.0392	0.8041	0.018	0.0845	0.022	0.0322
0.0	0.0	0.0	39298.3186	16227.8634	NaN	NaN	0.2923	0.0382	0.8074	0.0183	0.0825	0.0219	0.0317
0.0	0.0	0.0	39857.3186	15050.8634	NaN	NaN	0.2741	0.0369	0.8123	0.0185	0.0796	0.0216	0.0312
0.0	0.0	0.0	34166.3186	16135.8634	NaN	NaN	0.3208	0.0362	0.8165	0.0186	0.0767	0.0215	0.0304
0.0	0.0	0.0	31932.3186	14406.8634	NaN	NaN	0.3109	0.0354	0.8231	0.0186	0.0724	0.021	0.0295
0.0	0.0	0.0	28483.3186	13144.8634	NaN	NaN	0.3158	0.0347	0.8282	0.0186	0.0689	0.0207	0.0288
0.0	0.0	0.0	32545.3186	11520.8634	NaN	NaN	0.2614	0.0334	0.8354	0.0186	0.0644	0.0203	0.028
0.0	0.0	0.0	39624.3186	18741.8634	NaN	NaN	0.3211	0.0322	0.84	0.0186	0.0613	0.02	0.0278
0.0	0.0	0.0	46671.3186	16618.8634	NaN	NaN	0.2626	0.031	0.8435	0.0189	0.0591	0.0199	0.0276
0.0	0.0	0.0	40120.3186	13405.8634	NaN	NaN	0.2505	0.0305	0.8457	0.019	0.0575	0.0199	0.0273
0.0	0.0	0.0	42757.3186	16828.8634	NaN	NaN	0.2824	0.0299	0.8483	0.0191	0.0557	0.0199	0.0271
0.0	0.0	0.0	37751.3186	17312.8634	NaN	NaN	0.3144	0.0297	0.8493	0.0193	0.0547	0.02	0.0271
0.0	0.0	0.0	32043.3186	16329.8634	NaN	NaN	0.3376	0.0295	0.8513	0.0192	0.053	0.0201	0.0269
0.0	0.0	0.0	47041.3186	21468.8634	NaN	NaN	0.3134	0.0296	0.8487	0.0195	0.054	0.0206	0.0277
0.0	0.0	0.0	50382.3186	24284.8634	NaN	NaN	0.3252	0.0299	0.846	0.0198	0.0551	0.021	0.0282
0.0	0.0	0.0	44874.3186	14498.8634	NaN	NaN	0.2442	0.0303	0.8441	0.0197	0.056	0.0213	0.0286
0.0	0.0	0.0	44918.3186	20252.8634	NaN	NaN	0.3108	0.0309	0.8399	0.0197	0.0582	0.0219	0.0295
0.0	0.0	0.0	38687.3186	12781.8634	NaN	NaN	0.2483	0.0312	0.8361	0.0198	0.0602	0.0224	0.0302
0.0	0.0	0.0	35498.3186	19101.8634	NaN	NaN	0.3498	0.0316	0.8327	0.0197	0.0621	0.0228	0.0311
0.0	0.0	0.0	36979.3186	17655.8634	NaN	NaN	0.3232	0.0322	0.8291	0.0198	0.0636	0.0234	0.032
0.0	0.0	0.0	38350.3186	12995.8634	NaN	NaN	0.2531	0.0331	0.8264	0.0199	0.0643	0.0238	0.0326
0.0	0.0	0.0	37974.3186	17886.8634	NaN	NaN	0.3202	0.0338	0.8255	0.0201	0.0636	0.024	0.033
0.0	0.0	0.0	34887.3186	15895.8634	NaN	NaN	0.313	0.0347	0.8199	0.0204	0.0661	0.0248	0.0341
0.0	0.0	0.0	41713.3186	22006.8634	NaN	NaN	0.3454	0.0349	0.8194	0.0205	0.0659	0.025	0.0343
0.0	0.0	0.0	33744.3186	14489.8634	NaN	NaN	0.3004	0.0355	0.8172	0.0206	0.0666	0.0254	0.0348
0.0	0.0	0.0	43617.3186	15623.8634	NaN	NaN	0.2637	0.0359	0.8145	0.0207	0.0676	0.0258	0.0355
0.0	0.0	0.0	31412.3186	20270.8634	NaN	NaN	0.3922	0.0362	0.8121	0.0208	0.0686	0.0262	0.0361
0.0	0.0	0.0	35021.3186	13241.8634	NaN	NaN	0.2744	0.0364	0.8119	0.0208	0.0683	0.0263	0.0363
0.0	0.0	0.0	43420.3186	16888.8634	NaN	NaN	0.28	0.0367	0.8106	0.0209	0.0688	0.0263	0.0367
0.0	0.0	0.0	31991.3186	12228.8634	NaN	NaN	0.2765	0.0368	0.8122	0.0209	0.0678	0.026	0.0363
0.0	0.0	0.0	30907.3186	15342.8634	NaN	NaN	0.3317	0.0369	0.8128	0.021	0.0673	0.0258	0.0363
0.0	0.0	0.0	34046.3186	12798.8634	NaN	NaN	0.2732	0.0372	0.8121	0.021	0.0675	0.0257	0.0364
0.0	0.0	0.0	36147.3186	17762.8634	NaN	NaN	0.3295	0.0374	0.8126	0.0211	0.067	0.0255	0.0363
0.0	0.0	0.0	38565.3186	13922.8634	NaN	NaN	0.2653	0.0377	0.813	0.0212	0.0664	0.0254	0.0363
0.0	0.0	0.0	35429.3186	18407.8634	NaN	NaN	0.3419	0.0382	0.8125	0.0215	0.0661	0.0253	0.0364
0.0	0.0	0.0	38163.3186	13471.8634	NaN	NaN	0.2609	0.0381	0.8142	0.0217	0.0648	0.0251	0.0361
0.0	0.0	0.0	29523.3186	17907.8634	NaN	NaN	0.3776	0.0385	0.8147	0.0218	0.064	0.025	0.036
0.0	0.0	0.0	32151.3186	15834.8634	NaN	NaN	0.33	0.0382	0.8178	0.0219	0.0619	0.0248	0.0353
0.0	0.0	0.0	32480.3186	16428.8634	NaN	NaN	0.3359	0.0384	0.8191	0.0221	0.0607	0.0247	0.0351
0.0	0.0	0.0	32548.3186	18103.8634	NaN	NaN	0.3574	0.0381	0.8228	0.0221	0.0586	0.0243	0.0342
0.0	0.0	0.0	41595.3186	16634.8634	NaN	NaN	0.2857	0.0381	0.8226	0.0222	0.0586	0.0243	0.0342
0.0	0.0	0.0	42819.3186	17728.8634	NaN	NaN	0.2928	0.0379	0.8239	0.0223	0.0579	0.0242	0.0339
0.0	0.0	0.0	51816.3186	19358.8634	NaN	NaN	0.272	0.0377	0.8249	0.0223	0.0574	0.0241	0.0336
0.0	0.0	0.0	40145.3186	13863.8634	NaN	NaN	0.2567	0.0376	0.8251	0.0223	0.0574	0.0242	0.0335
0.0	0.0	0.0	35226.3186	12236.8634	NaN	NaN	0.2578	0.0373	0.8271	0.0223	0.0564	0.024	0.033
0.0	0.0	0.0	42985.3186	17112.8634	NaN	NaN	0.2847	0.0372	0.8274	0.0223	0.0562	0.024	0.0329
0.0	0.0	0.0	54525.3186	17834.8634	NaN	NaN	0.2465	0.0369	0.8292	0.0223	0.0554	0.0238	0.0325
0.0	0.0	0.0	49283.3186	19190.8634	NaN	NaN	0.2803	0.0368	0.83	0.0222	0.0552	0.0236	0.0322
0.0	0.0	0.0	52612.3186	18163.8634	NaN	NaN	0.2566	0.0368	0.8289	0.0222	0.0559	0.0238	0.0322
0.0	0.0	0.0	50134.3186	24363.8634	NaN	NaN	0.327	0.0368	0.8292	0.0223	0.056	0.0237	0.032
0.0	0.0	0.0	46295.3186	20356.8634	NaN	NaN	0.3054	0.0365	0.8298	0.0223	0.056	0.0236	0.0318
0.0	0.0	0.0	46387.3186	18386.8634	NaN	NaN	0.2839	0.0365	0.8304	0.0222	0.0557	0.0235	0.0317
0.0	0.0	0.0	44021.3186	21736.8634	NaN	NaN	0.3306	0.0363	0.8307	0.0223	0.0556	0.0235	0.0317
0.0	0.0	0.0	46244.3186	24750.8634	NaN	NaN	0.3486	0.0359	0.8321	0.0224	0.0547	0.0233	0.0315
0.0	0.0	0.0	52768.3186	17612.8634	NaN	NaN	0.2502	0.0358	0.8331	0.0224	0.0542	0.0232	0.0314
0.0	0.0	0.0	55757.3186	22704.8634	NaN	NaN	0.2894	0.0356	0.8339	0.0224	0.0536	0.0232	0.0313
0.0	0.0	0.0	34449.3186	13868.8634	NaN	NaN	0.287	0.0355	0.835	0.0223	0.0531	0.0231	0.031
0.0	0.0	0.0	40130.3186	17124.8634	NaN	NaN	0.2991	0.0353	0.8361	0.0223	0.0525	0.023	0.0308
0.0	0.0	0.0	50012.3186	15946.8634	NaN	NaN	0.2418	0.0353	0.8365	0.0221	0.0524	0.023	0.0306
0.0	0.0	0.0	45940.3186	21794.8634	NaN	NaN	0.3218	0.0352	0.8384	0.0219	0.0516	0.0228	0.03
0.0	0.0	0.0	43000.3186	15184.8634	NaN	NaN	0.261	0.0351	0.8399	0.0217	0.0512	0.0226	0.0295
0.0	0.0	0.0	42496.3186	18079.8634	NaN	NaN	0.2985	0.0353	0.8406	0.0214	0.0512	0.0225	0.029
0.0	0.0	0.0	49384.3186	23683.8634	NaN	NaN	0.3241	0.0348	0.843	0.0211	0.0505	0.0223	0.0283
0.0	0.0	0.0	49768.3186	18265.8634	NaN	NaN	0.2685	0.0345	0.8444	0.0207	0.0504	0.0221	0.0278
0.0	0.0	0.0	42014.3186	16778.8634	NaN	NaN	0.2854	0.0339	0.8463	0.0205	0.0501	0.0219	0.0273
0.0	0.0	0.0	44153.3186	14707.8634	NaN	NaN	0.2499	0.0331	0.8483	0.0201	0.0501	0.0215	0.0268
0.0	0.0	0.0	47161.3186	21976.8634	NaN	NaN	0.3179	0.0321	0.8509	0.0195	0.0503	0.0207	0.0265
0.0	0.0	0.0	41723.3186	23635.8634	NaN	NaN	0.3616	0.0313	0.8529	0.0189	0.0507	0.0199	0.0263
0.0	0.0	0.0	36384.3186	20591.8634	NaN	NaN	0.3614	0.0307	0.8539	0.0186	0.0512	0.0194	0.0262
0.0	0.0	0.0	28790.3186	12973.8634	NaN	NaN	0.3106	0.0303	0.8553	0.0182	0.0513	0.019	0.0258
0.0	0.0	0.0	30866.3186	15400.8634	NaN	NaN	0.3329	0.0299	0.8568	0.0178	0.0515	0.0186	0.0255
0.0	0.0	0.0	31072.3186	15294.8634	NaN	NaN	0.3299	0.0296	0.8583	0.0172	0.0518	0.0181	0.025
0.0	0.0	0.0	35733.3186	16032.8634	NaN	NaN	0.3097	0.0291	0.8599	0.0168	0.0521	0.0176	0.0245
0.0	0.0	0.0	33189.3186	11014.8634	NaN	NaN	0.2492	0.0287	0.8605	0.0164	0.0527	0.0173	0.0243
0.0	0.0	0.0	33196.3186	19537.8634	NaN	NaN	0.3705	0.0285	0.8621	0.016	0.0527	0.017	0.0238
0.0	0.0	0.0	38148.3186	14886.8634	NaN	NaN	0.2807	0.028	0.8626	0.0158	0.0532	0.0168	0.0236
0.0	0.0	0.0	34109.3186	14018.8634	NaN	NaN	0.2913	0.0278	0.863	0.0155	0.0535	0.0167	0.0234
0.0	0.0	0.0	39554.3186	19284.8634	NaN	NaN	0.3278	0.0275	0.8632	0.0154	0.0537	0.0167	0.0234
0.0	0.0	0.0	40642.3186	14743.8634	NaN	NaN	0.2662	0.0275	0.8628	0.0154	0.054	0.0168	0.0235
0.0	0.0	0.0	34774.3186	13403.8634	NaN	NaN	0.2782	0.0275	0.8637	0.0152	0.0536	0.0167	0.0233
0.0	0.0	0.0	47498.3186	15378.8634	NaN	NaN	0.2446	0.0275	0.8625	0.0153	0.0543	0.0169	0.0235
0.0	0.0	0.0	40109.3186	16723.8634	NaN	NaN	0.2943	0.0276	0.8616	0.0154	0.0546	0.0171	0.0236
0.0	0.0	0.0	38385.3186	16451.8634	NaN	NaN	0.3	0.0275	0.8621	0.0154	0.0545	0.017	0.0236
0.0	0.0	0.0	30421.3186	11830.8634	NaN	NaN	0.28	0.0279	0.8596	0.0155	0.0558	0.0173	0.0239
0.0	0.0	0.0	33442.3186	15388.8634	NaN	NaN	0.3151	0.0276	0.8602	0.0157	0.0552	0.0174	0.0238
0.0	0.0	0.0	33836.3186	13846.8634	NaN	NaN	0.2904	0.028	0.8573	0.0159	0.057	0.0177	0.0241
0.0	0.0	0.0	36264.3186	17045.8634	NaN	NaN	0.3197	0.0283	0.8556	0.0162	0.0578	0.0179	0.0242
0.0	0.0	0.0	40708.3186	13547.8634	NaN	NaN	0.2497	0.0294	0.8514	0.0167	0.0597	0.0184	0.0244
0.0	0.0	0.0	40997.3186	13921.8634	NaN	NaN	0.2535	0.0304	0.8481	0.0175	0.0609	0.0188	0.0245
0.0	0.0	0.0	37171.3186	13274.8634	NaN	NaN	0.2631	0.0319	0.8439	0.0183	0.0625	0.0191	0.0243
0.0	0.0	0.0	43966.3186	16609.8634	NaN	NaN	0.2742	0.0337	0.8386	0.0192	0.0649	0.0194	0.0242
0.0	0.0	0.0	34327.3186	14865.8634	NaN	NaN	0.3022	0.0359	0.8316	0.0205	0.0682	0.0197	0.0241
0.0	0.0	0.0	30526.3186	17257.8634	NaN	NaN	0.3612	0.0384	0.8241	0.0216	0.0719	0.02	0.0239
0.0	0.0	0.0	33269.3186	16111.8634	NaN	NaN	0.3263	0.0406	0.8164	0.0229	0.0759	0.0203	0.024
0.0	0.0	0.0	29357.3186	11844.8634	NaN	NaN	0.2875	0.0417	0.8115	0.0237	0.0786	0.0204	0.0241
0.0	0.0	0.0	30677.3186	15960.8634	NaN	NaN	0.3422	0.0425	0.8069	0.0242	0.0816	0.0205	0.0243
0.0	0.0	0.0	39627.3186	18481.8634	NaN	NaN	0.3181	0.0421	0.806	0.0242	0.0829	0.0206	0.0243
0.0	0.0	0.0	35202.3186	16910.8634	NaN	NaN	0.3245	0.0423	0.8044	0.0238	0.0848	0.0203	0.0244
0.0	0.0	0.0	42274.3186	18895.8634	NaN	NaN	0.3089	0.0422	0.8036	0.0234	0.0863	0.02	0.0244
0.0	0.0	0.0	39939.3186	17191.8634	NaN	NaN	0.3009	0.0424	0.8025	0.0231	0.0877	0.0199	0.0245
0.0	0.0	0.0	46253.3186	16802.8634	NaN	NaN	0.2665	0.0423	0.8022	0.0226	0.0887	0.0196	0.0245
0.0	0.0	0.0	43650.3186	19107.8634	NaN	NaN	0.3045	0.0431	0.7979	0.0224	0.0923	0.0195	0.0248
0.0	0.0	0.0	25674.3186	16589.8634	NaN	NaN	0.3925	0.0436	0.7963	0.022	0.0938	0.0194	0.0248
0.0	0.0	0.0	25062.3186	8406.8634	NaN	NaN	0.2512	0.0443	0.7926	0.0218	0.0969	0.0193	0.0251
0.0	0.0	0.0	32546.3186	14228.8634	NaN	NaN	0.3042	0.0444	0.7898	0.0213	0.1001	0.019	0.0255
0.0	0.0	0.0	36304.3186	16609.8634	NaN	NaN	0.3139	0.0441	0.7858	0.021	0.1043	0.0188	0.026
0.0	0.0	0.0	39805.3186	10847.8634	NaN	NaN	0.2142	0.0442	0.7817	0.0205	0.1087	0.0184	0.0265
0.0	0.0	0.0	36468.3186	14634.8634	NaN	NaN	0.2864	0.0441	0.7776	0.0201	0.1131	0.0181	0.0269
0.0	0.0	0.0	33627.3186	11978.8634	NaN	NaN	0.2627	0.0444	0.7732	0.0198	0.1173	0.018	0.0274
0.0	0.0	0.0	32473.3186	11433.8634	NaN	NaN	0.2604	0.0441	0.7713	0.0192	0.1204	0.0174	0.0276
0.0	0.0	0.0	35497.3186	12308.8634	NaN	NaN	0.2575	0.0439	0.7693	0.0189	0.123	0.017	0.028
0.0	0.0	0.0	25956.3186	12387.8634	NaN	NaN	0.3231	0.0439	0.767	0.0188	0.1253	0.0167	0.0283
0.0	0.0	0.0	33994.3186	16577.8634	NaN	NaN	0.3278	0.0433	0.7679	0.0187	0.1253	0.0164	0.0283
0.0	0.0	0.0	26943.3186	11582.8634	NaN	NaN	0.3006	0.0428	0.7677	0.0185	0.1265	0.0161	0.0283
0.0	0.0	0.0	37916.3186	15215.8634	NaN	NaN	0.2864	0.0422	0.7685	0.0186	0.1265	0.016	0.0283
0.0	0.0	0.0	34801.3186	12412.8634	NaN	NaN	0.2629	0.0422	0.7673	0.0186	0.1277	0.016	0.0282
0.0	0.0	0.0	31306.3186	13334.8634	NaN	NaN	0.2987	0.0422	0.7678	0.0189	0.1269	0.016	0.0282
0.0	0.0	0.0	30559.3186	11705.8634	NaN	NaN	0.277	0.0428	0.7655	0.0192	0.128	0.0162	0.0282
0.0	0.0	0.0	34352.3186	16322.8634	NaN	NaN	0.3221	0.0431	0.7658	0.0196	0.1269	0.0164	0.0282
0.0	0.0	0.0	34213.3186	12833.8634	NaN	NaN	0.2728	0.0443	0.7631	0.0203	0.1268	0.0169	0.0286
0.0	0.0	0.0	38348.3186	14264.8634	NaN	NaN	0.2711	0.045	0.761	0.0207	0.1272	0.0173	0.0289
0.0	0.0	0.0	31151.3186	16062.8634	NaN	NaN	0.3402	0.0457	0.7582	0.0214	0.1274	0.0181	0.0292
0.0	0.0	0.0	33718.3186	16559.8634	NaN	NaN	0.3294	0.0462	0.7572	0.0218	0.1268	0.0186	0.0294
0.0	0.0	0.0	34787.3186	18845.8634	NaN	NaN	0.3514	0.0466	0.7562	0.0219	0.1267	0.019	0.0295
0.0	0.0	0.0	32429.3186	15779.8634	NaN	NaN	0.3273	0.0474	0.7546	0.0222	0.1268	0.0194	0.0296
0.0	0.0	0.0	40483.3186	16297.8634	NaN	NaN	0.287	0.0485	0.751	0.0223	0.1285	0.0198	0.0299
0.0	0.0	0.0	41012.3186	16929.8634	NaN	NaN	0.2922	0.0491	0.7497	0.0223	0.1283	0.0204	0.0301
0.0	0.0	0.0	36383.3186	16235.8634	NaN	NaN	0.3086	0.0506	0.7443	0.0222	0.1314	0.0208	0.0307
0.0	0.0	0.0	36571.3186	18851.8634	NaN	NaN	0.3401	0.0519	0.7393	0.0222	0.1343	0.0212	0.0311
0.0	0.0	0.0	26940.3186	13435.8634	NaN	NaN	0.3328	0.0536	0.7348	0.0222	0.1363	0.0216	0.0315
0.0	0.0	0.0	30473.3186	13482.8634	NaN	NaN	0.3067	0.0551	0.7308	0.022	0.1381	0.022	0.032
0.0	0.0	0.0	31714.3186	10667.8634	NaN	NaN	0.2517	0.0575	0.7239	0.022	0.1415	0.0225	0.0326
0.0	0.0	0.0	31104.3186	13194.8634	NaN	NaN	0.2979	0.0604	0.7159	0.0218	0.1456	0.023	0.0333
0.0	0.0	0.0	41202.3186	15544.8634	NaN	NaN	0.2739	0.0634	0.7033	0.0218	0.1533	0.0237	0.0345
0.0	0.0	0.0	37721.3186	13507.8634	NaN	NaN	0.2637	0.0669	0.6908	0.0215	0.1607	0.0245	0.0356
0.0	0.0	0.0	41402.3186	17658.8634	NaN	NaN	0.299	0.0709	0.6767	0.0211	0.1694	0.0252	0.0368
0.0	0.0	0.0	34447.3186	14044.8634	NaN	NaN	0.2896	0.0755	0.6598	0.0207	0.1801	0.0261	0.0377
0.0	0.0	0.0	30632.3186	12005.8634	NaN	NaN	0.2816	0.0797	0.6473	0.0201	0.1879	0.0266	0.0385
0.0	0.0	0.0	45240.3186	16202.8634	NaN	NaN	0.2637	0.084	0.6238	0.0201	0.2042	0.0278	0.0401
0.0	0.0	0.0	33533.3186	17218.8634	NaN	NaN	0.3393	0.0876	0.5967	0.0204	0.2241	0.0288	0.0424
0.0	0.0	0.0	32543.3186	15261.8634	NaN	NaN	0.3193	0.0899	0.5739	0.0206	0.242	0.0293	0.0442
0.0	0.0	0.0	34808.3186	16728.8634	NaN	NaN	0.3246	0.091	0.5573	0.021	0.2558	0.0292	0.0457
0.0	0.0	0.0	29231.3186	12100.8634	NaN	NaN	0.2928	0.0926	0.5491	0.0211	0.262	0.0292	0.046
0.0	0.0	0.0	26657.3186	12289.8634	NaN	NaN	0.3156	0.0947	0.5395	0.0214	0.2685	0.0293	0.0466
0.0	0.0	0.0	28759.3186	7592.8634	NaN	NaN	0.2089	0.0964	0.5359	0.0214	0.2708	0.0293	0.0462
0.0	0.0	0.0	28896.3186	13755.8634	NaN	NaN	0.3225	0.0979	0.5304	0.0215	0.2747	0.0295	0.046
0.0	0.0	0.0	31431.3186	9812.8634	NaN	NaN	0.2379	0.0997	0.5246	0.0214	0.2791	0.0296	0.0456
0.0	0.0	0.0	24473.3186	11607.8634	NaN	NaN	0.3217	0.1013	0.5185	0.0213	0.2841	0.0298	0.045
0.0	0.0	0.0	34132.3186	11708.8634	NaN	NaN	0.2554	0.1027	0.5064	0.0212	0.2948	0.0301	0.0448
0.0	0.0	0.0	34359.3186	15954.8634	NaN	NaN	0.3171	0.1046	0.5027	0.0207	0.2981	0.0305	0.0434
0.0	0.0	0.0	24142.3186	12253.8634	NaN	NaN	0.3367	0.1072	0.4973	0.0203	0.3015	0.0309	0.0428
0.0	0.0	0.0	36155.3186	12677.8634	NaN	NaN	0.2596	0.1087	0.4867	0.0203	0.3105	0.0311	0.0428
0.0	0.0	0.0	32865.3186	12561.8634	NaN	NaN	0.2765	0.1107	0.4797	0.0199	0.3164	0.0313	0.042
0.0	0.0	0.0	40302.3186	11312.8634	NaN	NaN	0.2192	0.113	0.479	0.0194	0.3164	0.0314	0.0408
0.0	0.0	0.0	33865.3186	11721.8634	NaN	NaN	0.2571	0.1153	0.4727	0.0193	0.3206	0.0315	0.0406
0.0	0.0	0.0	27903.3186	11467.8634	NaN	NaN	0.2913	0.1168	0.4683	0.0191	0.3243	0.0315	0.04
0.0	0.0	0.0	29833.3186	17005.8634	NaN	NaN	0.3631	0.1177	0.4685	0.0188	0.3244	0.0313	0.0393
0.0	0.0	0.0	39609.3186	15478.8634	NaN	NaN	0.281	0.1174	0.4669	0.0186	0.3272	0.031	0.0389
0.0	0.0	0.0	32172.3186	11499.8634	NaN	NaN	0.2633	0.1188	0.4606	0.0185	0.3324	0.031	0.0386
0.0	0.0	0.0	28701.3186	11511.8634	NaN	NaN	0.2863	0.1193	0.4621	0.0182	0.3317	0.0307	0.0379
0.0	0.0	0.0	27139.3186	12348.8634	NaN	NaN	0.3127	0.118	0.4662	0.0182	0.3301	0.0304	0.0372
0.0	0.0	0.0	27305.3186	12743.8634	NaN	NaN	0.3182	0.1174	0.4749	0.0179	0.3236	0.0301	0.0361
0.0	0.0	0.0	29694.3186	15184.8634	NaN	NaN	0.3383	0.1163	0.4857	0.0177	0.3154	0.0297	0.0351
0.0	0.0	0.0	35520.3186	13902.8634	NaN	NaN	0.2813	0.1145	0.4909	0.0177	0.3129	0.0295	0.0345
0.0	0.0	0.0	26479.3186	11574.8634	NaN	NaN	0.3042	0.1139	0.5018	0.0174	0.3042	0.0293	0.0334
0.0	0.0	0.0	25640.3186	15525.8634	NaN	NaN	0.3772	0.1116	0.517	0.0174	0.2929	0.0287	0.0324
0.0	0.0	0.0	26312.3186	9679.8634	NaN	NaN	0.2689	0.1097	0.5307	0.0174	0.2822	0.0281	0.0318
0.0	0.0	0.0	35625.3186	16202.8634	NaN	NaN	0.3126	0.105	0.549	0.0177	0.2697	0.0275	0.0311
0.0	0.0	0.0	26854.3186	12455.8634	NaN	NaN	0.3169	0.103	0.5631	0.0179	0.2586	0.027	0.0304
0.0	0.0	0.0	34775.3186	12769.8634	NaN	NaN	0.2686	0.0997	0.5756	0.0181	0.25	0.0265	0.03
0.0	0.0	0.0	30912.3186	12871.8634	NaN	NaN	0.294	0.0976	0.5812	0.0183	0.2468	0.0265	0.0297
0.0	0.0	0.0	30594.3186	14824.8634	NaN	NaN	0.3264	0.0958	0.5915	0.0183	0.2391	0.0263	0.029
0.0	0.0	0.0	43374.3186	12375.8634	NaN	NaN	0.222	0.0944	0.5983	0.0184	0.2339	0.0264	0.0287
0.0	0.0	0.0	31544.3186	15673.8634	NaN	NaN	0.3319	0.0936	0.6002	0.0185	0.2327	0.0264	0.0285
0.0	0.0	0.0	36136.3186	14496.8634	NaN	NaN	0.2863	0.0922	0.6055	0.0185	0.2288	0.0267	0.0283
0.0	0.0	0.0	31854.3186	17431.8634	NaN	NaN	0.3537	0.0926	0.6061	0.0184	0.2279	0.0269	0.0282
0.0	0.0	0.0	31663.3186	13556.8634	NaN	NaN	0.2998	0.0925	0.6071	0.0184	0.2267	0.027	0.0281
0.0	0.0	0.0	26777.3186	9432.8634	NaN	NaN	0.2605	0.0933	0.6082	0.0184	0.225	0.0273	0.0278
0.0	0.0	0.0	29585.3186	8651.8634	NaN	NaN	0.2263	0.0921	0.6139	0.0184	0.2209	0.0272	0.0275
0.0	0.0	0.0	31621.3186	15888.8634	NaN	NaN	0.3344	0.0921	0.6142	0.0183	0.2207	0.0274	0.0273
0.0	0.0	0.0	23023.3186	17010.8634	NaN	NaN	0.4249	0.0926	0.6152	0.0183	0.2193	0.0276	0.027
0.0	0.0	0.0	27980.3186	8880.8634	NaN	NaN	0.2409	0.0937	0.617	0.0182	0.2168	0.0277	0.0267
0.0	0.0	0.0	35891.3186	14074.8634	NaN	NaN	0.2817	0.0948	0.6156	0.0182	0.2169	0.0279	0.0266
0.0	0.0	0.0	29372.3186	10677.8634	NaN	NaN	0.2666	0.0965	0.6136	0.0181	0.2172	0.0282	0.0263
0.0	0.0	0.0	31751.3186	15265.8634	NaN	NaN	0.3247	0.0985	0.6139	0.0179	0.2153	0.0284	0.0261
0.0	0.0	0.0	34371.3186	14764.8634	NaN	NaN	0.3005	0.1009	0.6045	0.0178	0.2217	0.0288	0.0263
0.0	0.0	0.0	32510.3186	17025.8634	NaN	NaN	0.3437	0.1037	0.5978	0.0175	0.2256	0.0293	0.0261
0.0	0.0	0.0	31478.3186	21058.8634	NaN	NaN	0.4008	0.1065	0.5935	0.0173	0.2268	0.0297	0.0261
0.0	0.0	0.0	38014.3186	9908.8634	NaN	NaN	0.2068	0.1089	0.5872	0.0172	0.2305	0.0301	0.0262
0.0	0.0	0.0	32032.3186	17380.8634	NaN	NaN	0.3517	0.1113	0.5837	0.0171	0.2314	0.0305	0.0262
0.0	0.0	0.0	28410.3186	16534.8634	NaN	NaN	0.3679	0.1137	0.5773	0.0169	0.235	0.0309	0.0262
0.0	0.0	0.0	29342.3186	14806.8634	NaN	NaN	0.3354	0.1157	0.5737	0.0167	0.2366	0.0313	0.0261
0.0	0.0	0.0	27227.3186	11885.8634	NaN	NaN	0.3039	0.1193	0.5712	0.0165	0.2356	0.0316	0.0259
0.0	0.0	0.0	31792.3186	10864.8634	NaN	NaN	0.2547	0.1224	0.5657	0.0164	0.2377	0.0318	0.026
0.0	0.0	0.0	34939.3186	15009.8634	NaN	NaN	0.3005	0.1245	0.5625	0.0164	0.2383	0.0321	0.0262
0.0	0.0	0.0	24626.3186	11636.8634	NaN	NaN	0.3209	0.1277	0.5576	0.0163	0.2398	0.0322	0.0264
0.0	0.0	0.0	31094.3186	14912.8634	NaN	NaN	0.3241	0.1281	0.5557	0.0163	0.2412	0.0322	0.0266
0.0	0.0	0.0	21712.3186	12199.8634	NaN	NaN	0.3597	0.1283	0.5523	0.0163	0.2439	0.0323	0.0268
0.0	0.0	0.0	27748.3186	9895.8634	NaN	NaN	0.2629	0.1289	0.5518	0.0162	0.2441	0.0321	0.0269
0.0	0.0	0.0	33640.3186	17736.8634	NaN	NaN	0.3452	0.1285	0.5456	0.0164	0.2497	0.0323	0.0275
0.0	0.0	0.0	30539.3186	11390.8634	NaN	NaN	0.2717	0.1288	0.5421	0.0163	0.253	0.0322	0.0276
0.0	0.0	0.0	27858.3186	10961.8634	NaN	NaN	0.2824	0.1284	0.5456	0.0163	0.2504	0.0318	0.0276
0.0	0.0	0.0	35294.3186	12347.8634	NaN	NaN	0.2592	0.1233	0.5471	0.0165	0.2537	0.0315	0.028
0.0	0.0	0.0	33218.3186	14374.8634	NaN	NaN	0.302	0.1196	0.5497	0.0165	0.255	0.0314	0.0279
0.0	0.0	0.0	33793.3186	13178.8634	NaN	NaN	0.2806	0.117	0.554	0.0166	0.2536	0.031	0.0278
0.0	0.0	0.0	32799.3186	13382.8634	NaN	NaN	0.2898	0.1155	0.5524	0.0168	0.2565	0.0309	0.028
0.0	0.0	0.0	23378.3186	12737.8634	NaN	NaN	0.3527	0.1135	0.556	0.0169	0.255	0.0305	0.0281
0.0	0.0	0.0	29125.3186	13552.8634	NaN	NaN	0.3176	0.1117	0.559	0.017	0.254	0.0302	0.0282
0.0	0.0	0.0	39098.3186	18348.8634	NaN	NaN	0.3194	0.1099	0.5602	0.0172	0.2542	0.03	0.0284
0.0	0.0	0.0	31870.3186	18498.8634	NaN	NaN	0.3673	0.1103	0.5588	0.0174	0.2546	0.0301	0.0287
0.0	0.0	0.0	35061.3186	15978.8634	NaN	NaN	0.3131	0.111	0.5552	0.0177	0.2566	0.0304	0.0292
0.0	0.0	0.0	33579.3186	16176.8634	NaN	NaN	0.3251	0.1122	0.5513	0.0178	0.2585	0.0308	0.0295
0.0	0.0	0.0	34945.3186	22418.8634	NaN	NaN	0.3908	0.1137	0.5487	0.0179	0.2587	0.0311	0.0299
0.0	0.0	0.0	34603.3186	14115.8634	NaN	NaN	0.2897	0.1168	0.5397	0.018	0.2634	0.0317	0.0304
0.0	0.0	0.0	36770.3186	19090.8634	NaN	NaN	0.3418	0.1189	0.5367	0.0181	0.2638	0.0319	0.0306
0.0	0.0	0.0	44796.3186	17615.8634	NaN	NaN	0.2823	0.1217	0.5326	0.0181	0.2644	0.0322	0.0309
0.0	0.0	0.0	42032.3186	19450.8634	NaN	NaN	0.3164	0.1231	0.5322	0.0181	0.2632	0.0323	0.031
0.0	0.0	0.0	40637.3186	19573.8634	NaN	NaN	0.3251	0.1239	0.5297	0.0183	0.2643	0.0325	0.0314
0.0	0.0	0.0	42761.3186	19724.8634	NaN	NaN	0.3157	0.125	0.5263	0.0183	0.2661	0.0328	0.0315
0.0	0.0	0.0	38478.3186	18109.8634	NaN	NaN	0.32	0.1271	0.5274	0.0183	0.2628	0.0331	0.0313
0.0	0.0	0.0	38598.3186	14720.8634	NaN	NaN	0.2761	0.1297	0.5276	0.0183	0.26	0.0332	0.0312
0.0	0.0	0.0	37998.3186	14518.8634	NaN	NaN	0.2765	0.1314	0.5275	0.0184	0.2582	0.0334	0.0311
0.0	0.0	0.0	43206.3186	17807.8634	NaN	NaN	0.2919	0.1315	0.5303	0.0185	0.2554	0.0333	0.0311
0.0	0.0	0.0	49863.3186	21607.8634	NaN	NaN	0.3023	0.1295	0.5345	0.0187	0.2531	0.0334	0.0308
0.0	0.0	0.0	54129.3186	18006.8634	NaN	NaN	0.2496	0.1278	0.5415	0.0187	0.2485	0.0331	0.0304
0.0	0.0	0.0	50127.3186	19668.8634	NaN	NaN	0.2818	0.126	0.5474	0.0187	0.2448	0.0329	0.0301
0.0	0.0	0.0	41946.3186	15597.8634	NaN	NaN	0.2711	0.1241	0.552	0.0188	0.2426	0.0326	0.0299
0.0	0.0	0.0	51215.3186	20335.8634	NaN	NaN	0.2842	0.1203	0.5589	0.0187	0.2404	0.0321	0.0296
0.0	0.0	0.0	52705.3186	20092.8634	NaN	NaN	0.276	0.1173	0.5658	0.0188	0.2372	0.0315	0.0293
0.0	0.0	0.0	42956.3186	16466.8634	NaN	NaN	0.2771	0.114	0.5742	0.0188	0.233	0.0309	0.029
0.0	0.0	0.0	43896.3186	20696.8634	NaN	NaN	0.3204	0.1112	0.5821	0.019	0.2286	0.0305	0.0287
0.0	0.0	0.0	34394.3186	16349.8634	NaN	NaN	0.3222	0.1083	0.5902	0.019	0.224	0.03	0.0284
0.0	0.0	0.0	37122.3186	17428.8634	NaN	NaN	0.3195	0.1061	0.5946	0.019	0.2224	0.0296	0.0283
0.0	0.0	0.0	30037.3186	14942.8634	NaN	NaN	0.3322	0.1052	0.5989	0.0189	0.2196	0.0293	0.028
0.0	0.0	0.0	38489.3186	16779.8634	NaN	NaN	0.3036	0.1022	0.6073	0.019	0.215	0.0287	0.0278
0.0	0.0	0.0	37089.3186	18845.8634	NaN	NaN	0.3369	0.1007	0.6121	0.0189	0.2124	0.0286	0.0274
0.0	0.0	0.0	50731.3186	21446.8634	NaN	NaN	0.2971	0.0981	0.6223	0.0189	0.2055	0.0283	0.0269
0.0	0.0	0.0	42750.3186	16689.8634	NaN	NaN	0.2808	0.0997	0.6175	0.019	0.2079	0.029	0.027
0.0	0.0	0.0	31866.3186	14828.8634	NaN	NaN	0.3176	0.1009	0.6174	0.019	0.2065	0.0292	0.0272
0.0	0.0	0.0	23039.3186	15018.8634	NaN	NaN	0.3946	0.1041	0.6061	0.0188	0.2137	0.0298	0.0274
0.0	0.0	0.0	36665.3186	12986.8634	NaN	NaN	0.2616	0.1037	0.6062	0.0186	0.2143	0.0297	0.0275
0.0	0.0	0.0	38337.3186	14272.8634	NaN	NaN	0.2713	0.1042	0.6	0.0184	0.2197	0.03	0.0277
0.0	0.0	0.0	40120.3186	14559.8634	NaN	NaN	0.2663	0.1037	0.5975	0.0183	0.2224	0.0303	0.0279
0.0	0.0	0.0	30374.3186	17724.8634	NaN	NaN	0.3685	0.1084	0.5794	0.0183	0.2339	0.0317	0.0283
0.0	0.0	0.0	24044.3186	10632.8634	NaN	NaN	0.3066	0.1177	0.5646	0.0184	0.2366	0.0338	0.0289
0.0	0.0	0.0	21973.3186	9240.8634	NaN	NaN	0.296	0.1391	0.5441	0.0184	0.2333	0.0351	0.03
0.0	0.0	0.0	20388.3186	8734.8634	NaN	NaN	0.2999	0.1578	0.5209	0.0185	0.2365	0.0356	0.0308
0.0	0.0	0.0	23930.3186	12212.8634	NaN	NaN	0.3379	0.16	0.5035	0.0183	0.2499	0.0365	0.0318
0.0	0.0	0.0	26551.3186	12916.8634	NaN	NaN	0.3273	0.1595	0.4993	0.0178	0.2548	0.0369	0.0318
0.0	0.0	0.0	24561.3186	9244.8634	NaN	NaN	0.2735	0.1575	0.5	0.0175	0.2561	0.0373	0.0316
0.0	0.0	0.0	17580.3186	11404.8634	NaN	NaN	0.3935	0.1555	0.4998	0.0172	0.2579	0.0382	0.0314
0.0	0.0	0.0	19753.3186	14328.8634	NaN	NaN	0.4204	0.1518	0.5009	0.017	0.2587	0.04	0.0316
0.0	0.0	0.0	17692.3186	7799.8634	NaN	NaN	0.306	0.1564	0.5036	0.0167	0.2499	0.0419	0.0314
0.0	0.0	0.0	15806.3186	8781.8634	NaN	NaN	0.3572	0.1575	0.5045	0.0165	0.2449	0.0448	0.0318
0.0	0.0	0.0	19499.3186	11065.8634	NaN	NaN	0.362	0.1507	0.5071	0.0163	0.2442	0.0492	0.0324
0.0	0.0	0.0	24651.3186	14450.8634	NaN	NaN	0.3696	0.1432	0.518	0.0161	0.2372	0.0531	0.0323
0.0	0.0	0.0	29078.3186	15461.8634	NaN	NaN	0.3471	0.1371	0.5289	0.0162	0.2292	0.0565	0.032
0.0	0.0	0.0	27944.3186	9657.8634	NaN	NaN	0.2568	0.1336	0.5363	0.0164	0.2229	0.0591	0.0317
0.0	0.0	0.0	25113.3186	14407.8634	NaN	NaN	0.3646	0.129	0.5431	0.0169	0.2183	0.0614	0.0314
0.0	0.0	0.0	24138.3186	7512.8634	NaN	NaN	0.2374	0.127	0.5515	0.0171	0.2111	0.063	0.0303
0.0	0.0	0.0	25698.3186	10313.8634	NaN	NaN	0.2864	0.1234	0.5618	0.0176	0.2039	0.0638	0.0295
0.0	0.0	0.0	21710.3186	11082.8634	NaN	NaN	0.338	0.1194	0.5699	0.0181	0.1994	0.0646	0.0286
0.0	0.0	0.0	28725.3186	16444.8634	NaN	NaN	0.3641	0.1127	0.5821	0.0187	0.1943	0.0644	0.0278
0.0	0.0	0.0	29320.3186	13082.8634	NaN	NaN	0.3085	0.106	0.5997	0.0191	0.1855	0.0634	0.0264
0.0	0.0	0.0	33866.3186	17602.8634	NaN	NaN	0.342	0.0996	0.611	0.0196	0.1818	0.0623	0.0258
0.0	0.0	0.0	22676.3186	10033.8634	NaN	NaN	0.3068	0.0948	0.6221	0.0198	0.1771	0.0611	0.0249
0.0	0.0	0.0	26587.3186	13653.8634	NaN	NaN	0.3393	0.0905	0.6348	0.0204	0.1698	0.0599	0.0246
0.0	0.0	0.0	28064.3186	14219.8634	NaN	NaN	0.3363	0.0872	0.6461	0.0209	0.1619	0.0594	0.0245
0.0	0.0	0.0	25367.3186	13290.8634	NaN	NaN	0.3438	0.0856	0.6553	0.0215	0.1535	0.0597	0.0244
0.0	0.0	0.0	23489.3186	13074.8634	NaN	NaN	0.3576	0.083	0.6697	0.0222	0.1414	0.0592	0.0244
0.0	0.0	0.0	46928.3186	12633.8634	NaN	NaN	0.2121	0.0805	0.6798	0.023	0.1327	0.0595	0.0246
0.0	0.0	0.0	41955.3186	13730.8634	NaN	NaN	0.2466	0.0775	0.6928	0.0237	0.1218	0.0595	0.0246
0.0	0.0	0.0	34335.3186	14723.8634	NaN	NaN	0.3001	0.0743	0.7055	0.0246	0.1111	0.0596	0.0249
0.0	0.0	0.0	44182.3186	16863.8634	NaN	NaN	0.2762	0.0725	0.7098	0.0253	0.1058	0.0611	0.0255
0.0	0.0	0.0	39390.3186	16703.8634	NaN	NaN	0.2978	0.0727	0.714	0.0263	0.0997	0.0614	0.0259
0.0	0.0	0.0	41753.3186	19358.8634	NaN	NaN	0.3168	0.0766	0.7093	0.0281	0.0969	0.0628	0.0264
0.0	0.0	0.0	41855.3186	18466.8634	NaN	NaN	0.3061	0.0796	0.7039	0.0296	0.0953	0.065	0.0267
0.0	0.0	0.0	37551.3186	21148.8634	NaN	NaN	0.3603	0.0788	0.7072	0.0306	0.0913	0.065	0.0271
0.0	0.0	0.0	52138.3186	24274.8634	NaN	NaN	0.3177	0.0799	0.7029	0.0316	0.0906	0.0674	0.0277
0.0	0.0	0.0	43955.3186	21821.8634	NaN	NaN	0.3318	0.0806	0.699	0.0322	0.0903	0.0698	0.0282
0.0	0.0	0.0	34758.3186	15035.8634	NaN	NaN	0.302	0.0796	0.7018	0.0332	0.087	0.0697	0.0287
0.0	0.0	0.0	32602.3186	15064.8634	NaN	NaN	0.316	0.0804	0.6967	0.0343	0.0864	0.0731	0.0292
0.0	0.0	0.0	32627.3186	12111.8634	NaN	NaN	0.2707	0.0773	0.7032	0.0353	0.0823	0.0722	0.0297
0.0	0.0	0.0	29527.3186	13168.8634	NaN	NaN	0.3084	0.0767	0.7024	0.0363	0.0812	0.0733	0.0301
0.0	0.0	0.0	30191.3186	12458.8634	NaN	NaN	0.2921	0.0764	0.6988	0.0372	0.0813	0.0759	0.0304
0.0	0.0	0.0	33947.3186	16790.8634	NaN	NaN	0.3309	0.0757	0.7009	0.0371	0.0808	0.0752	0.0303
0.0	0.0	0.0	33027.3186	14068.8634	NaN	NaN	0.2987	0.076	0.6983	0.0373	0.0816	0.0768	0.0301
0.0	0.0	0.0	40828.3186	17705.8634	NaN	NaN	0.3025	0.075	0.7026	0.0371	0.0803	0.0754	0.0296
0.0	0.0	0.0	31827.3186	13058.8634	NaN	NaN	0.2909	0.0759	0.6994	0.0372	0.0811	0.0772	0.0291
0.0	0.0	0.0	38977.3186	18593.8634	NaN	NaN	0.323	0.0757	0.7006	0.037	0.0813	0.0769	0.0287
0.0	0.0	0.0	34052.3186	18662.8634	NaN	NaN	0.354	0.0765	0.6986	0.0367	0.0817	0.0785	0.028
0.0	0.0	0.0	39149.3186	15753.8634	NaN	NaN	0.2869	0.0753	0.7051	0.0365	0.0796	0.0759	0.0276
0.0	0.0	0.0	34877.3186	15978.8634	NaN	NaN	0.3142	0.0777	0.6986	0.0364	0.0813	0.0788	0.0273
0.0	0.0	0.0	22648.3186	14304.8634	NaN	NaN	0.3871	0.0767	0.7021	0.0357	0.0806	0.0779	0.027
0.0	0.0	0.0	34002.3186	16027.8634	NaN	NaN	0.3204	0.0764	0.7045	0.0352	0.0801	0.0772	0.0266
0.0	0.0	0.0	37508.3186	16575.8634	NaN	NaN	0.3065	0.0767	0.7031	0.0345	0.0812	0.0781	0.0264
0.0	0.0	0.0	33011.3186	15983.8634	NaN	NaN	0.3262	0.0761	0.7058	0.0337	0.0809	0.0771	0.0263
0.0	0.0	0.0	24588.3186	11741.8634	NaN	NaN	0.3232	0.0765	0.7055	0.033	0.0815	0.0776	0.0259
0.0	0.0	0.0	36550.3186	17159.8634	NaN	NaN	0.3195	0.0757	0.7069	0.0323	0.082	0.0773	0.0259
0.0	0.0	0.0	24993.3186	15222.8634	NaN	NaN	0.3785	0.0771	0.7039	0.0317	0.0832	0.0786	0.0255
0.0	0.0	0.0	28829.3186	15183.8634	NaN	NaN	0.345	0.0772	0.7054	0.0312	0.0828	0.0782	0.0252
0.0	0.0	0.0	25713.3186	13025.8634	NaN	NaN	0.3362	0.0788	0.703	0.0306	0.0833	0.0792	0.0249
0.0	0.0	0.0	28169.3186	10616.8634	NaN	NaN	0.2737	0.0793	0.7051	0.03	0.0825	0.0786	0.0245
0.0	0.0	0.0	26062.3186	13069.8634	NaN	NaN	0.334	0.0806	0.7049	0.0295	0.0824	0.0786	0.0241
0.0	0.0	0.0	25390.3186	12583.8634	NaN	NaN	0.3314	0.0816	0.7015	0.0293	0.0837	0.08	0.024
0.0	0.0	0.0	25283.3186	12299.8634	NaN	NaN	0.3273	0.0827	0.7002	0.029	0.0842	0.0802	0.0237
0.0	0.0	0.0	25579.3186	9517.8634	NaN	NaN	0.2712	0.0835	0.7008	0.0286	0.084	0.0795	0.0235
0.0	0.0	0.0	26557.3186	12135.8634	NaN	NaN	0.3136	0.0862	0.6974	0.0283	0.0843	0.0805	0.0233
0.0	0.0	0.0	29647.3186	11259.8634	NaN	NaN	0.2753	0.0881	0.6954	0.028	0.0845	0.0808	0.0232
0.0	0.0	0.0	34915.3186	16602.8634	NaN	NaN	0.3223	0.09	0.694	0.0277	0.084	0.0811	0.0231
0.0	0.0	0.0	39114.3186	18084.8634	NaN	NaN	0.3162	0.0919	0.6884	0.0278	0.0857	0.0828	0.0233
0.0	0.0	0.0	35348.3186	16580.8634	NaN	NaN	0.3193	0.0937	0.6846	0.0277	0.0867	0.0837	0.0235
0.0	0.0	0.0	22431.3186	14394.8634	NaN	NaN	0.3909	0.0951	0.6836	0.0275	0.0863	0.0839	0.0235
0.0	0.0	0.0	30927.3186	9265.8634	NaN	NaN	0.2305	0.0957	0.6838	0.0273	0.0862	0.0834	0.0236
0.0	0.0	0.0	19674.3186	11734.8634	NaN	NaN	0.3736	0.0957	0.6849	0.0271	0.086	0.0827	0.0236
0.0	0.0	0.0	20787.3186	13318.8634	NaN	NaN	0.3905	0.095	0.6867	0.027	0.0859	0.0817	0.0236
0.0	0.0	0.0	24457.3186	12567.8634	NaN	NaN	0.3394	0.0943	0.6875	0.0269	0.0864	0.0813	0.0237
0.0	0.0	0.0	25294.3186	11125.8634	NaN	NaN	0.3055	0.0935	0.6902	0.0266	0.0863	0.0798	0.0235
0.0	0.0	0.0	24471.3186	13943.8634	NaN	NaN	0.363	0.0937	0.6905	0.0263	0.0869	0.0792	0.0234
0.0	0.0	0.0	26661.3186	11998.8634	NaN	NaN	0.3104	0.0926	0.6941	0.026	0.0866	0.0775	0.0231
0.0	0.0	0.0	20210.3186	10473.8634	NaN	NaN	0.3413	0.0932	0.6951	0.0256	0.0867	0.0766	0.0228
0.0	0.0	0.0	30141.3186	13309.8634	NaN	NaN	0.3063	0.0917	0.7002	0.0253	0.0853	0.0749	0.0225
0.0	0.0	0.0	23143.3186	12339.8634	NaN	NaN	0.3478	0.091	0.7026	0.0252	0.0852	0.0738	0.0223
0.0	0.0	0.0	23148.3186	8494.8634	NaN	NaN	0.2685	0.09	0.7048	0.025	0.0851	0.0728	0.0222
0.0	0.0	0.0	26447.3186	15929.8634	NaN	NaN	0.3759	0.0892	0.7057	0.025	0.0853	0.0727	0.0221
0.0	0.0	0.0	22960.3186	7731.8634	NaN	NaN	0.2519	0.0882	0.7114	0.0244	0.0841	0.0699	0.0219
0.0	0.0	0.0	25285.3186	14744.8634	NaN	NaN	0.3683	0.0873	0.7144	0.0241	0.0834	0.0691	0.0217
0.0	0.0	0.0	19826.3186	15304.8634	NaN	NaN	0.4356	0.0864	0.7156	0.024	0.0838	0.0686	0.0216
0.0	0.0	0.0	25397.3186	14702.8634	NaN	NaN	0.3667	0.0851	0.7194	0.0237	0.083	0.0673	0.0214
0.0	0.0	0.0	27506.3186	14531.8634	NaN	NaN	0.3457	0.0847	0.7211	0.0235	0.0823	0.067	0.0214
0.0	0.0	0.0	23880.3186	7092.8634	NaN	NaN	0.229	0.084	0.7227	0.0233	0.082	0.0663	0.0216
0.0	0.0	0.0	20571.3186	12153.8634	NaN	NaN	0.3714	0.083	0.7269	0.0231	0.0806	0.0648	0.0217
0.0	0.0	0.0	21046.3186	9345.8634	NaN	NaN	0.3075	0.0807	0.7328	0.023	0.0785	0.0634	0.0215
0.0	0.0	0.0	22823.3186	10864.8634	NaN	NaN	0.3225	0.0788	0.7399	0.0228	0.0758	0.0615	0.0213
0.0	0.0	0.0	22570.3186	15328.8634	NaN	NaN	0.4045	0.0758	0.7474	0.0227	0.0727	0.0604	0.021
0.0	0.0	0.0	26654.3186	14836.8634	NaN	NaN	0.3576	0.0734	0.7524	0.0228	0.0711	0.0593	0.021
0.0	0.0	0.0	26110.3186	17567.8634	NaN	NaN	0.4022	0.0721	0.7543	0.023	0.0703	0.0592	0.0211
0.0	0.0	0.0	29603.3186	13438.8634	NaN	NaN	0.3122	0.0724	0.7522	0.0232	0.0704	0.0604	0.0214
0.0	0.0	0.0	24980.3186	12360.8634	NaN	NaN	0.331	0.073	0.7508	0.0233	0.07	0.0613	0.0217
0.0	0.0	0.0	22425.3186	8250.8634	NaN	NaN	0.269	0.0728	0.751	0.0235	0.0691	0.0617	0.022
0.0	0.0	0.0	24482.3186	8830.8634	NaN	NaN	0.2651	0.0727	0.7498	0.0238	0.0688	0.0627	0.0223
0.0	0.0	0.0	30416.3186	16466.8634	NaN	NaN	0.3512	0.0725	0.7474	0.0244	0.0692	0.0638	0.0227
0.0	0.0	0.0	27836.3186	16264.8634	NaN	NaN	0.3688	0.0726	0.7455	0.0249	0.0694	0.0646	0.0231
0.0	0.0	0.0	30397.3186	12982.8634	NaN	NaN	0.2993	0.0726	0.7436	0.0255	0.0697	0.0652	0.0234
0.0	0.0	0.0	30684.3186	14468.8634	NaN	NaN	0.3204	0.0736	0.7384	0.0261	0.0715	0.0667	0.0237
0.0	0.0	0.0	25839.3186	15761.8634	NaN	NaN	0.3789	0.0742	0.7348	0.0269	0.0724	0.0677	0.0241
0.0	0.0	0.0	29585.3186	15785.8634	NaN	NaN	0.3479	0.0747	0.7315	0.0275	0.0728	0.069	0.0245
0.0	0.0	0.0	29272.3186	11164.8634	NaN	NaN	0.2761	0.0747	0.7296	0.0281	0.073	0.0697	0.0248
0.0	0.0	0.0	30656.3186	9758.8634	NaN	NaN	0.2415	0.074	0.7313	0.0285	0.0721	0.0691	0.025
0.0	0.0	0.0	27006.3186	10127.8634	NaN	NaN	0.2727	0.0726	0.7325	0.0288	0.0717	0.0691	0.0252
0.0	0.0	0.0	25770.3186	14692.8634	NaN	NaN	0.3631	0.0713	0.7307	0.0291	0.0732	0.0699	0.0257
0.0	0.0	0.0	27769.3186	14207.8634	NaN	NaN	0.3385	0.0696	0.7302	0.0293	0.0747	0.0699	0.0263
0.0	0.0	0.0	29627.3186	14999.8634	NaN	NaN	0.3361	0.069	0.7306	0.0291	0.0751	0.0697	0.0265
0.0	0.0	0.0	24157.3186	12903.8634	NaN	NaN	0.3482	0.0695	0.7313	0.0288	0.0748	0.0693	0.0263
0.0	0.0	0.0	23455.3186	11530.8634	NaN	NaN	0.3296	0.0698	0.7331	0.0284	0.0742	0.0684	0.0261
0.0	0.0	0.0	27551.3186	10878.8634	NaN	NaN	0.2831	0.0715	0.7327	0.0277	0.0744	0.068	0.0257
0.0	0.0	0.0	42487.3186	21289.8634	NaN	NaN	0.3338	0.072	0.7338	0.0274	0.0742	0.0673	0.0254
0.0	0.0	0.0	34326.3186	14238.8634	NaN	NaN	0.2932	0.0738	0.7328	0.0268	0.0748	0.0667	0.0251
0.0	0.0	0.0	22047.3186	10935.8634	NaN	NaN	0.3316	0.0756	0.7315	0.0262	0.0757	0.066	0.025
0.0	0.0	0.0	20725.3186	8941.8634	NaN	NaN	0.3014	0.0776	0.7296	0.0257	0.0765	0.0661	0.0246
0.0	0.0	0.0	23025.3186	9771.8634	NaN	NaN	0.2979	0.0783	0.7315	0.0251	0.0758	0.0652	0.0241
0.0	0.0	0.0	25284.3186	6999.8634	NaN	NaN	0.2168	0.0799	0.7317	0.0245	0.0756	0.0645	0.0238
0.0	0.0	0.0	19113.3186	11671.8634	NaN	NaN	0.3791	0.0816	0.7278	0.0245	0.077	0.0655	0.0237
0.0	0.0	0.0	28548.3186	15293.8634	NaN	NaN	0.3488	0.083	0.7248	0.0244	0.0779	0.0663	0.0235
0.0	0.0	0.0	30025.3186	16140.8634	NaN	NaN	0.3496	0.0848	0.7227	0.024	0.0785	0.0667	0.0233
0.0	0.0	0.0	24766.3186	11731.8634	NaN	NaN	0.3214	0.0867	0.7201	0.0235	0.0794	0.067	0.0233
0.0	0.0	0.0	19069.3186	9816.8634	NaN	NaN	0.3398	0.0889	0.715	0.0231	0.081	0.0687	0.0233
0.0	0.0	0.0	29876.3186	18428.8634	NaN	NaN	0.3815	0.0888	0.7157	0.0229	0.0813	0.0682	0.0232
0.0	0.0	0.0	24199.3186	8449.8634	NaN	NaN	0.2588	0.0894	0.7158	0.0225	0.0811	0.0679	0.0233
0.0	0.0	0.0	29144.3186	12096.8634	NaN	NaN	0.2933	0.0889	0.7169	0.0223	0.081	0.0675	0.0234
0.0	0.0	0.0	28462.3186	14890.8634	NaN	NaN	0.3435	0.0882	0.7181	0.0222	0.0813	0.0668	0.0233
0.0	0.0	0.0	24883.3186	9425.8634	NaN	NaN	0.2747	0.0867	0.7254	0.0218	0.0787	0.0644	0.023
0.0	0.0	0.0	24030.3186	10793.8634	NaN	NaN	0.31	0.0852	0.7314	0.0216	0.0762	0.063	0.0226
0.0	0.0	0.0	24324.3186	10942.8634	NaN	NaN	0.3103	0.083	0.7347	0.0218	0.0754	0.0627	0.0224
0.0	0.0	0.0	27221.3186	16105.8634	NaN	NaN	0.3717	0.0812	0.739	0.0218	0.0743	0.0614	0.0222
0.0	0.0	0.0	24921.3186	11962.8634	NaN	NaN	0.3243	0.0799	0.7442	0.0215	0.0725	0.06	0.022
0.0	0.0	0.0	19984.3186	9271.8634	NaN	NaN	0.3169	0.0783	0.7496	0.0213	0.0704	0.0586	0.0219
0.0	0.0	0.0	25516.3186	12735.8634	NaN	NaN	0.3329	0.0762	0.7543	0.0214	0.0686	0.0576	0.0218
0.0	0.0	0.0	26386.3186	10815.8634	NaN	NaN	0.2907	0.0735	0.7612	0.0215	0.0662	0.056	0.0216
0.0	0.0	0.0	30855.3186	16336.8634	NaN	NaN	0.3462	0.071	0.7664	0.0217	0.0643	0.0551	0.0216
0.0	0.0	0.0	27908.3186	11878.8634	NaN	NaN	0.2986	0.0702	0.7663	0.0219	0.0645	0.0552	0.0218
0.0	0.0	0.0	21742.3186	8395.8634	NaN	NaN	0.2786	0.0693	0.7684	0.022	0.0637	0.0546	0.0219
0.0	0.0	0.0	23393.3186	15044.8634	NaN	NaN	0.3914	0.0682	0.7707	0.0222	0.0623	0.0546	0.0219
0.0	0.0	0.0	28727.3186	12447.8634	NaN	NaN	0.3023	0.0674	0.7711	0.0225	0.0618	0.0551	0.0221
0.0	0.0	0.0	23425.3186	12162.8634	NaN	NaN	0.3418	0.0672	0.7712	0.0225	0.0611	0.0557	0.0223
0.0	0.0	0.0	25617.3186	10706.8634	NaN	NaN	0.2948	0.0669	0.7699	0.0228	0.0612	0.0567	0.0225
0.0	0.0	0.0	27807.3186	10982.8634	NaN	NaN	0.2831	0.0668	0.7683	0.023	0.0616	0.0576	0.0227
0.0	0.0	0.0	25107.3186	11325.8634	NaN	NaN	0.3109	0.0671	0.7677	0.023	0.0615	0.0581	0.0227
0.0	0.0	0.0	20420.3186	7557.8634	NaN	NaN	0.2701	0.0666	0.7682	0.0229	0.0613	0.0583	0.0227
0.0	0.0	0.0	25021.3186	11468.8634	NaN	NaN	0.3143	0.0662	0.7697	0.0228	0.0609	0.0579	0.0226
0.0	0.0	0.0	27487.3186	11486.8634	NaN	NaN	0.2947	0.0662	0.7695	0.0228	0.0611	0.0578	0.0226
0.0	0.0	0.0	23457.3186	15942.8634	NaN	NaN	0.4046	0.0659	0.7713	0.0227	0.0603	0.0573	0.0224
0.0	0.0	0.0	23359.3186	12585.8634	NaN	NaN	0.3501	0.0657	0.7716	0.0228	0.0602	0.0573	0.0224
0.0	0.0	0.0	30222.3186	13912.8634	NaN	NaN	0.3152	0.0656	0.7726	0.0227	0.0599	0.0568	0.0224
0.0	0.0	0.0	22071.3186	8238.8634	NaN	NaN	0.2718	0.0655	0.7748	0.0225	0.0588	0.0561	0.0222
0.0	0.0	0.0	23018.3186	7242.8634	NaN	NaN	0.2393	0.0655	0.776	0.0224	0.0584	0.0556	0.0221
0.0	0.0	0.0	23418.3186	11872.8634	NaN	NaN	0.3364	0.0653	0.7767	0.0224	0.0584	0.055	0.0222
0.0	0.0	0.0	20627.3186	11716.8634	NaN	NaN	0.3623	0.0648	0.7791	0.0223	0.0576	0.0542	0.022
0.0	0.0	0.0	24089.3186	9952.8634	NaN	NaN	0.2924	0.0645	0.7803	0.022	0.0573	0.054	0.022
0.0	0.0	0.0	27568.3186	13887.8634	NaN	NaN	0.335	0.0635	0.7821	0.0219	0.0571	0.0535	0.022
0.0	0.0	0.0	26204.3186	7471.8634	NaN	NaN	0.2219	0.063	0.7846	0.0216	0.0562	0.0527	0.0219
0.0	0.0	0.0	30888.3186	11703.8634	NaN	NaN	0.2748	0.0625	0.7862	0.0213	0.0556	0.0523	0.022
0.0	0.0	0.0	24341.3186	10824.8634	NaN	NaN	0.3078	0.0623	0.7869	0.0212	0.0553	0.0522	0.0221
0.0	0.0	0.0	23544.3186	11099.8634	NaN	NaN	0.3204	0.0617	0.7902	0.0209	0.0538	0.0513	0.0221
0.0	0.0	0.0	31985.3186	9489.8634	NaN	NaN	0.2288	0.0607	0.7925	0.0208	0.0531	0.0507	0.0222
0.0	0.0	0.0	22478.3186	16042.8634	NaN	NaN	0.4165	0.06	0.7937	0.0208	0.0529	0.0502	0.0223
0.0	0.0	0.0	24834.3186	15769.8634	NaN	NaN	0.3884	0.0597	0.7937	0.0208	0.053	0.0503	0.0225
0.0	0.0	0.0	24967.3186	17064.8634	NaN	NaN	0.406	0.059	0.7945	0.0207	0.0528	0.0504	0.0226
0.0	0.0	0.0	26009.3186	10831.8634	NaN	NaN	0.294	0.0585	0.796	0.0207	0.0521	0.05	0.0227
0.0	0.0	0.0	31784.3186	13689.8634	NaN	NaN	0.301	0.0585	0.7952	0.0206	0.0522	0.0507	0.0229
0.0	0.0	0.0	29514.3186	17029.8634	NaN	NaN	0.3659	0.0582	0.7956	0.0206	0.0519	0.0507	0.0229
0.0	0.0	0.0	26567.3186	17718.8634	NaN	NaN	0.4001	0.058	0.7958	0.0205	0.0514	0.0513	0.023
0.0	0.0	0.0	34587.3186	13952.8634	NaN	NaN	0.2874	0.0574	0.7969	0.0205	0.0507	0.0515	0.023
0.0	0.0	0.0	26087.3186	13363.8634	NaN	NaN	0.3387	0.057	0.7959	0.0206	0.0509	0.0523	0.0232
0.0	0.0	0.0	29250.3186	13447.8634	NaN	NaN	0.315	0.0565	0.7958	0.0208	0.0509	0.0528	0.0232
0.0	0.0	0.0	25861.3186	12236.8634	NaN	NaN	0.3212	0.0563	0.795	0.0209	0.0511	0.0534	0.0233
0.0	0.0	0.0	18292.3186	6237.8634	NaN	NaN	0.2543	0.0563	0.7939	0.021	0.0513	0.0539	0.0236
0.0	0.0	0.0	21812.3186	10755.8634	NaN	NaN	0.3303	0.0564	0.7926	0.0212	0.0517	0.0545	0.0236
0.0	0.0	0.0	22866.3186	11207.8634	NaN	NaN	0.3289	0.056	0.792	0.0215	0.0523	0.0546	0.0237
0.0	0.0	0.0	31737.3186	14660.8634	NaN	NaN	0.316	0.056	0.7902	0.0218	0.0533	0.0548	0.0238
0.0	0.0	0.0	26232.3186	10213.8634	NaN	NaN	0.2802	0.0562	0.7887	0.0222	0.054	0.0549	0.024
0.0	0.0	0.0	23438.3186	11301.8634	NaN	NaN	0.3253	0.0565	0.7872	0.0226	0.0548	0.0548	0.0241
0.0	0.0	0.0	24727.3186	10330.8634	NaN	NaN	0.2947	0.0571	0.785	0.0229	0.0558	0.055	0.0242
0.0	0.0	0.0	22810.3186	13682.8634	NaN	NaN	0.3749	0.0569	0.7852	0.0232	0.056	0.0544	0.0243
0.0	0.0	0.0	21153.3186	10036.8634	NaN	NaN	0.3218	0.0568	0.7858	0.0235	0.0559	0.0537	0.0243
0.0	0.0	0.0	27701.3186	14412.8634	NaN	NaN	0.3422	0.0571	0.7835	0.0241	0.057	0.0539	0.0245
0.0	0.0	0.0	22916.3186	14091.8634	NaN	NaN	0.3808	0.0577	0.781	0.0246	0.0581	0.054	0.0246
0.0	0.0	0.0	24591.3186	11488.8634	NaN	NaN	0.3184	0.0579	0.7809	0.0247	0.0583	0.0538	0.0244
0.0	0.0	0.0	27977.3186	10349.8634	NaN	NaN	0.27	0.0583	0.7803	0.0249	0.0588	0.0535	0.0242
0.0	0.0	0.0	25320.3186	9859.8634	NaN	NaN	0.2803	0.0584	0.7798	0.025	0.0594	0.0533	0.024
0.0	0.0	0.0	21843.3186	11377.8634	NaN	NaN	0.3425	0.0584	0.7799	0.0251	0.0597	0.0531	0.0238
0.0	0.0	0.0	23859.3186	11216.8634	NaN	NaN	0.3198	0.0582	0.7803	0.0251	0.06	0.0528	0.0235
0.0	0.0	0.0	20857.3186	10693.8634	NaN	NaN	0.3389	0.0577	0.7821	0.0251	0.0597	0.0521	0.0232
0.0	0.0	0.0	20698.3186	7731.8634	NaN	NaN	0.272	0.0572	0.7833	0.0251	0.0597	0.0518	0.023
0.0	0.0	0.0	13412.3186	10803.8634	NaN	NaN	0.4461	0.0566	0.784	0.0251	0.06	0.0515	0.0228
0.0	0.0	0.0	18220.3186	6491.8634	NaN	NaN	0.2627	0.0551	0.7875	0.0251	0.0593	0.0504	0.0227
0.0	0.0	0.0	17908.3186	5461.8634	NaN	NaN	0.2337	0.0543	0.7902	0.0249	0.0585	0.0498	0.0224
0.0	0.0	0.0	18513.3186	6990.8634	NaN	NaN	0.2741	0.053	0.7922	0.0249	0.0583	0.0492	0.0224
0.0	0.0	0.0	13323.3186	9516.8634	NaN	NaN	0.4167	0.0521	0.7945	0.0247	0.0576	0.0488	0.0223
0.0	0.0	0.0	20514.3186	8384.8634	NaN	NaN	0.2901	0.051	0.7957	0.0247	0.0574	0.0487	0.0224
0.0	0.0	0.0	20045.3186	10670.8634	NaN	NaN	0.3474	0.0505	0.7961	0.0247	0.0574	0.0489	0.0225
0.0	0.0	0.0	17510.3186	10757.8634	NaN	NaN	0.3806	0.0497	0.7963	0.0248	0.0573	0.0492	0.0227
0.0	0.0	0.0	20772.3186	6287.8634	NaN	NaN	0.2324	0.0492	0.7969	0.0248	0.0568	0.0494	0.0229
0.0	0.0	0.0	20991.3186	10971.8634	NaN	NaN	0.3433	0.0488	0.7964	0.0251	0.0567	0.0498	0.0233
0.0	0.0	0.0	22473.3186	10550.8634	NaN	NaN	0.3195	0.0484	0.7959	0.0254	0.0565	0.0501	0.0237
0.0	0.0	0.0	18550.3186	13379.8634	NaN	NaN	0.419	0.0485	0.7948	0.0257	0.0564	0.0507	0.0241
0.0	0.0	0.0	24831.3186	12358.8634	NaN	NaN	0.3323	0.0485	0.7923	0.0261	0.0567	0.0516	0.0248
0.0	0.0	0.0	24205.3186	6819.8634	NaN	NaN	0.2198	0.049	0.7897	0.0265	0.057	0.0524	0.0254
0.0	0.0	0.0	25850.3186	9512.8634	NaN	NaN	0.269	0.0492	0.7887	0.027	0.0566	0.0526	0.0259
0.0	0.0	0.0	25700.3186	8902.8634	NaN	NaN	0.2573	0.0501	0.785	0.0275	0.0573	0.0536	0.0266
0.0	0.0	0.0	22113.3186	9262.8634	NaN	NaN	0.2952	0.0505	0.7849	0.0279	0.0565	0.0534	0.0268
0.0	0.0	0.0	23049.3186	12217.8634	NaN	NaN	0.3464	0.0513	0.7826	0.0283	0.0567	0.054	0.0272
0.0	0.0	0.0	27379.3186	11244.8634	NaN	NaN	0.2911	0.0517	0.7813	0.0285	0.0568	0.0544	0.0273
0.0	0.0	0.0	31676.3186	13968.8634	NaN	NaN	0.306	0.052	0.7814	0.0286	0.0565	0.0542	0.0272
0.0	0.0	0.0	26081.3186	11289.8634	NaN	NaN	0.3021	0.0521	0.7812	0.0288	0.0565	0.0543	0.0271
0.0	0.0	0.0	28945.3186	9772.8634	NaN	NaN	0.2524	0.052	0.7822	0.0288	0.0562	0.0539	0.027
0.0	0.0	0.0	21574.3186	12487.8634	NaN	NaN	0.3666	0.0523	0.7818	0.0288	0.0562	0.0541	0.0268
0.0	0.0	0.0	27084.3186	10051.8634	NaN	NaN	0.2707	0.0519	0.7837	0.0287	0.0557	0.0534	0.0266
0.0	0.0	0.0	18443.3186	10818.8634	NaN	NaN	0.3697	0.0521	0.784	0.0287	0.0555	0.0533	0.0264
0.0	0.0	0.0	21723.3186	9155.8634	NaN	NaN	0.2965	0.0521	0.7841	0.0286	0.0556	0.0532	0.0263
0.0	0.0	0.0	21234.3186	13298.8634	NaN	NaN	0.3851	0.0523	0.7851	0.0282	0.0553	0.0528	0.0262
0.0	0.0	0.0	24284.3186	13208.8634	NaN	NaN	0.3523	0.0523	0.786	0.0281	0.055	0.0524	0.0261
0.0	0.0	0.0	26562.3186	11027.8634	NaN	NaN	0.2934	0.0526	0.786	0.0278	0.0551	0.0524	0.0261
0.0	0.0	0.0	21528.3186	13592.8634	NaN	NaN	0.387	0.0522	0.7884	0.0276	0.0543	0.0516	0.0259
0.0	0.0	0.0	23554.3186	11049.8634	NaN	NaN	0.3193	0.0525	0.7885	0.0274	0.0544	0.0513	0.0259
0.0	0.0	0.0	20460.3186	11549.8634	NaN	NaN	0.3608	0.0525	0.7898	0.0271	0.054	0.0509	0.0256
0.0	0.0	0.0	17789.3186	15455.8634	NaN	NaN	0.4649	0.0524	0.7912	0.0269	0.0536	0.0505	0.0255
0.0	0.0	0.0	24456.3186	12554.8634	NaN	NaN	0.3392	0.0523	0.7921	0.0266	0.0534	0.0502	0.0253
0.0	0.0	0.0	19850.3186	13659.8634	NaN	NaN	0.4076	0.0524	0.7927	0.0263	0.0535	0.0501	0.0251
0.0	0.0	0.0	17931.3186	12422.8634	NaN	NaN	0.4093	0.0518	0.7946	0.0259	0.0531	0.0498	0.0247
0.0	0.0	0.0	24387.3186	14064.8634	NaN	NaN	0.3658	0.0513	0.7966	0.0255	0.0526	0.0495	0.0244
0.0	0.0	0.0	21517.3186	8632.8634	NaN	NaN	0.2863	0.0509	0.7987	0.0252	0.0522	0.049	0.024
0.0	0.0	0.0	19940.3186	15464.8634	NaN	NaN	0.4368	0.0509	0.7984	0.0249	0.0525	0.0495	0.0238
0.0	0.0	0.0	21182.3186	11335.8634	NaN	NaN	0.3486	0.0505	0.7999	0.0248	0.0521	0.0492	0.0235
0.0	0.0	0.0	21736.3186	8223.8634	NaN	NaN	0.2745	0.0501	0.8016	0.0246	0.0516	0.0489	0.0232
0.0	0.0	0.0	21374.3186	8778.8634	NaN	NaN	0.2911	0.0501	0.8021	0.0245	0.0514	0.0488	0.023
0.0	0.0	0.0	22628.3186	12356.8634	NaN	NaN	0.3532	0.0501	0.8001	0.0247	0.0523	0.0496	0.0233
0.0	0.0	0.0	19971.3186	12667.8634	NaN	NaN	0.3881	0.0503	0.7991	0.0248	0.0526	0.0499	0.0232
0.0	0.0	0.0	20115.3186	9620.8634	NaN	NaN	0.3235	0.0505	0.7976	0.025	0.053	0.0506	0.0233
0.0	0.0	0.0	25370.3186	8510.8634	NaN	NaN	0.2512	0.0509	0.796	0.0253	0.0533	0.0512	0.0234
0.0	0.0	0.0	22261.3186	10742.8634	NaN	NaN	0.3255	0.0512	0.794	0.0255	0.054	0.0518	0.0235
0.0	0.0	0.0	29112.3186	13387.8634	NaN	NaN	0.315	0.0512	0.7932	0.0259	0.0543	0.052	0.0235
0.0	0.0	0.0	22654.3186	11723.8634	NaN	NaN	0.341	0.0516	0.7903	0.0264	0.0551	0.0529	0.0236
0.0	0.0	0.0	28232.3186	12836.8634	NaN	NaN	0.3126	0.0513	0.7896	0.0269	0.0555	0.053	0.0237
0.0	0.0	0.0	16104.3186	9290.8634	NaN	NaN	0.3659	0.0517	0.7882	0.0275	0.0555	0.0535	0.0236
0.0	0.0	0.0	22730.3186	5673.8634	NaN	NaN	0.1998	0.0515	0.7876	0.0279	0.0558	0.0534	0.0238
0.0	0.0	0.0	14928.3186	9782.8634	NaN	NaN	0.3959	0.0519	0.7865	0.0285	0.0557	0.0537	0.0237
0.0	0.0	0.0	16106.3186	7820.8634	NaN	NaN	0.3269	0.0519	0.7861	0.029	0.0558	0.0533	0.0239
0.0	0.0	0.0	17375.3186	8734.8634	NaN	NaN	0.3345	0.0525	0.7847	0.0294	0.0559	0.0535	0.024
0.0	0.0	0.0	16775.3186	12378.8634	NaN	NaN	0.4246	0.053	0.783	0.0296	0.0563	0.0537	0.0243
0.0	0.0	0.0	20124.3186	8668.8634	NaN	NaN	0.3011	0.0529	0.7839	0.0298	0.0559	0.0531	0.0244
0.0	0.0	0.0	20191.3186	10835.8634	NaN	NaN	0.3492	0.0533	0.7843	0.0296	0.0559	0.0526	0.0243
0.0	0.0	0.0	19308.3186	11219.8634	NaN	NaN	0.3675	0.0535	0.7842	0.0297	0.0559	0.0524	0.0243
0.0	0.0	0.0	22988.3186	11372.8634	NaN	NaN	0.331	0.0537	0.7854	0.0294	0.0556	0.0517	0.0242
0.0	0.0	0.0	22930.3186	13822.8634	NaN	NaN	0.3761	0.0546	0.7834	0.0294	0.0562	0.0521	0.0244
0.0	0.0	0.0	22519.3186	10387.8634	NaN	NaN	0.3157	0.0558	0.7803	0.0293	0.0573	0.0526	0.0246
0.0	0.0	0.0	19170.3186	11823.8634	NaN	NaN	0.3815	0.057	0.7782	0.0291	0.0575	0.0534	0.0247
0.0	0.0	0.0	21332.3186	7109.8634	NaN	NaN	0.25	0.058	0.7764	0.0289	0.0579	0.0538	0.0249
0.0	0.0	0.0	20394.3186	7316.8634	NaN	NaN	0.264	0.0603	0.77	0.029	0.0594	0.056	0.0254
0.0	0.0	0.0	17990.3186	14585.8634	NaN	NaN	0.4477	0.0625	0.763	0.0289	0.0612	0.0584	0.026
0.0	0.0	0.0	19508.3186	7288.8634	NaN	NaN	0.272	0.0649	0.7556	0.0289	0.0627	0.0614	0.0265
0.0	0.0	0.0	19105.3186	8878.8634	NaN	NaN	0.3173	0.0677	0.7482	0.0288	0.0641	0.0643	0.0269
0.0	0.0	0.0	17130.3186	6014.8634	NaN	NaN	0.2599	0.0702	0.741	0.0289	0.0652	0.0675	0.0272
0.0	0.0	0.0	18824.3186	12200.8634	NaN	NaN	0.3933	0.0732	0.7324	0.0286	0.067	0.0711	0.0277
0.0	0.0	0.0	20071.3186	10916.8634	NaN	NaN	0.3523	0.0771	0.7251	0.0284	0.0672	0.0745	0.0277
0.0	0.0	0.0	17027.3186	9057.8634	NaN	NaN	0.3472	0.0821	0.717	0.028	0.0681	0.0766	0.0283
0.0	0.0	0.0	19240.3186	7605.8634	NaN	NaN	0.2833	0.0927	0.7037	0.0283	0.0685	0.0786	0.0283
0.0	0.0	0.0	19265.3186	9906.8634	NaN	NaN	0.3396	0.1039	0.6889	0.0278	0.0708	0.0801	0.0285
0.0	0.0	0.0	14356.3186	8115.8634	NaN	NaN	0.3612	0.1224	0.6685	0.0275	0.072	0.0806	0.029
0.0	0.0	0.0	13415.3186	6912.8634	NaN	NaN	0.3401	0.1531	0.6341	0.0279	0.0722	0.0827	0.0301
0.0	0.0	0.0	13624.3186	5036.8634	NaN	NaN	0.2699	0.1904	0.595	0.0282	0.0715	0.0832	0.0316
0.0	0.0	0.0	11070.3186	4212.8634	NaN	NaN	0.2757	0.2388	0.5472	0.0284	0.0693	0.0832	0.0331
0.0	0.0	0.0	14595.3186	1447.8634	NaN	NaN	0.0902	0.2839	0.5044	0.0285	0.0658	0.0837	0.0337
0.0	0.0	0.0	11788.3186	3613.8634	NaN	NaN	0.2346	0.278	0.5107	0.0287	0.0648	0.0848	0.0331
0.0	0.0	0.0	14549.3186	4989.8634	NaN	NaN	0.2554	0.2497	0.5391	0.0287	0.0642	0.086	0.0323
0.0	0.0	0.0	17103.3186	6189.8634	NaN	NaN	0.2657	0.213	0.5776	0.0284	0.0638	0.0859	0.0313
0.0	0.0	0.0	12791.3186	5716.8634	NaN	NaN	0.3089	0.1822	0.6154	0.0277	0.0613	0.0832	0.0302
0.0	0.0	0.0	17587.3186	6915.8634	NaN	NaN	0.2822	0.1443	0.6648	0.0274	0.056	0.0791	0.0284
0.0	0.0	0.0	20003.3186	7041.8634	NaN	NaN	0.2604	0.1077	0.7124	0.0267	0.0524	0.0737	0.027
0.0	0.0	0.0	16826.3186	9004.8634	NaN	NaN	0.3486	0.0865	0.7416	0.0257	0.0509	0.0697	0.0255
0.0	0.0	0.0	20805.3186	4537.8634	NaN	NaN	0.1791	0.0767	0.7566	0.025	0.0503	0.067	0.0243
0.0	0.0	0.0	24834.3186	6652.8634	NaN	NaN	0.2113	0.0708	0.7653	0.0248	0.0513	0.0642	0.0237
0.0	0.0	0.0	17365.3186	7359.8634	NaN	NaN	0.2977	0.068	0.7705	0.0245	0.0522	0.0617	0.0231
0.0	0.0	0.0	19810.3186	11414.8634	NaN	NaN	0.3656	0.066	0.7734	0.0244	0.0537	0.0598	0.0228
0.0	0.0	0.0	21399.3186	11127.8634	NaN	NaN	0.3421	0.0644	0.7766	0.0243	0.0548	0.0572	0.0226
0.0	0.0	0.0	15884.3186	5652.8634	NaN	NaN	0.2625	0.0638	0.7789	0.0242	0.0555	0.0551	0.0225
0.0	0.0	0.0	17853.3186	11135.8634	NaN	NaN	0.3841	0.0637	0.7795	0.0242	0.0565	0.0537	0.0225
0.0	0.0	0.0	15493.3186	12023.8634	NaN	NaN	0.437	0.0634	0.7796	0.0243	0.0575	0.0526	0.0227
0.0	0.0	0.0	18157.3186	9234.8634	NaN	NaN	0.3371	0.0627	0.7836	0.0241	0.0566	0.0505	0.0224
0.0	0.0	0.0	20316.3186	8135.8634	NaN	NaN	0.2859	0.0628	0.7841	0.024	0.0565	0.0501	0.0225
0.0	0.0	0.0	21604.3186	10959.8634	NaN	NaN	0.3366	0.0632	0.785	0.0239	0.056	0.0495	0.0225
0.0	0.0	0.0	21862.3186	8481.8634	NaN	NaN	0.2795	0.0636	0.7871	0.0236	0.0543	0.049	0.0223
0.0	0.0	0.0	22352.3186	10328.8634	NaN	NaN	0.316	0.0642	0.7869	0.0234	0.0533	0.0498	0.0224
0.0	0.0	0.0	24591.3186	12773.8634	NaN	NaN	0.3419	0.0649	0.7861	0.0234	0.0522	0.0508	0.0227
0.0	0.0	0.0	29426.3186	14294.8634	NaN	NaN	0.327	0.0657	0.7842	0.0234	0.0511	0.0526	0.023
0.0	0.0	0.0	25204.3186	12925.8634	NaN	NaN	0.339	0.0667	0.7819	0.0235	0.0498	0.0548	0.0233
0.0	0.0	0.0	22751.3186	12458.8634	NaN	NaN	0.3538	0.0662	0.7812	0.0237	0.0481	0.0567	0.0241
0.0	0.0	0.0	20982.3186	13482.8634	NaN	NaN	0.3912	0.0645	0.7833	0.0236	0.0462	0.058	0.0245
0.0	0.0	0.0	21154.3186	12891.8634	NaN	NaN	0.3787	0.0627	0.7842	0.0236	0.0448	0.06	0.0248
0.0	0.0	0.0	19334.3186	15349.8634	NaN	NaN	0.4426	0.0619	0.7822	0.0236	0.0444	0.0627	0.0252
0.0	0.0	0.0	18311.3186	6059.8634	NaN	NaN	0.2486	0.0618	0.7804	0.0236	0.044	0.0649	0.0255
0.0	0.0	0.0	16795.3186	6227.8634	NaN	NaN	0.2705	0.0623	0.7768	0.0235	0.0442	0.0675	0.0257
0.0	0.0	0.0	19001.3186	9535.8634	NaN	NaN	0.3342	0.0627	0.775	0.0235	0.0446	0.0685	0.0258
0.0	0.0	0.0	13926.3186	8586.8634	NaN	NaN	0.3814	0.0631	0.7747	0.0232	0.0446	0.0689	0.0256
0.0	0.0	0.0	17736.3186	8391.8634	NaN	NaN	0.3212	0.0638	0.7728	0.023	0.045	0.0699	0.0254
0.0	0.0	0.0	18542.3186	9111.8634	NaN	NaN	0.3295	0.0648	0.7695	0.023	0.0456	0.0717	0.0254
0.0	0.0	0.0	17143.3186	9686.8634	NaN	NaN	0.361	0.0654	0.7688	0.0228	0.0457	0.0722	0.0252
0.0	0.0	0.0	18887.3186	7394.8634	NaN	NaN	0.2814	0.0656	0.7689	0.0225	0.0456	0.0724	0.0251
0.0	0.0	0.0	19066.3186	10723.8634	NaN	NaN	0.36	0.0655	0.7694	0.0223	0.0456	0.0721	0.0251
0.0	0.0	0.0	17697.3186	6871.8634	NaN	NaN	0.2797	0.0652	0.7712	0.0221	0.0452	0.0713	0.0251
0.0	0.0	0.0	22765.3186	10284.8634	NaN	NaN	0.3112	0.0648	0.7732	0.022	0.0449	0.0702	0.025
0.0	0.0	0.0	20394.3186	10006.8634	NaN	NaN	0.3292	0.0645	0.7745	0.0219	0.0446	0.0695	0.025
0.0	0.0	0.0	16203.3186	6701.8634	NaN	NaN	0.2926	0.0643	0.776	0.0219	0.0442	0.0687	0.025
0.0	0.0	0.0	14914.3186	8009.8634	NaN	NaN	0.3494	0.0641	0.7768	0.0219	0.0441	0.0683	0.0249
0.0	0.0	0.0	20561.3186	6835.8634	NaN	NaN	0.2495	0.0637	0.7773	0.022	0.0442	0.0679	0.0249
0.0	0.0	0.0	16110.3186	10521.8634	NaN	NaN	0.3951	0.0636	0.778	0.022	0.0441	0.0675	0.0248
0.0	0.0	0.0	19520.3186	5202.8634	NaN	NaN	0.2104	0.0635	0.7783	0.022	0.0439	0.0674	0.0249
0.0	0.0	0.0	19066.3186	14372.8634	NaN	NaN	0.4298	0.0636	0.7772	0.0222	0.0442	0.0678	0.0248
0.0	0.0	0.0	19586.3186	13439.8634	NaN	NaN	0.4069	0.0635	0.777	0.0223	0.0445	0.0677	0.0249
0.0	0.0	0.0	17939.3186	10016.8634	NaN	NaN	0.3583	0.0637	0.7767	0.0223	0.0444	0.0681	0.0248
0.0	0.0	0.0	22198.3186	10574.8634	NaN	NaN	0.3227	0.0637	0.7752	0.0225	0.0447	0.069	0.0249
0.0	0.0	0.0	21450.3186	9167.8634	NaN	NaN	0.2994	0.0637	0.7741	0.0225	0.045	0.0697	0.025
0.0	0.0	0.0	17366.3186	3505.8634	NaN	NaN	0.168	0.0642	0.7737	0.0223	0.0447	0.0701	0.0251
0.0	0.0	0.0	17754.3186	12113.8634	NaN	NaN	0.4056	0.0644	0.7714	0.0225	0.0452	0.0714	0.0252
0.0	0.0	0.0	20055.3186	7784.8634	NaN	NaN	0.2796	0.0648	0.7706	0.0225	0.0454	0.0717	0.0252
0.0	0.0	0.0	15992.3186	8643.8634	NaN	NaN	0.3509	0.0656	0.768	0.0225	0.0457	0.073	0.0252
0.0	0.0	0.0	23536.3186	14127.8634	NaN	NaN	0.3751	0.0658	0.7653	0.0227	0.0465	0.0745	0.0252
0.0	0.0	0.0	19132.3186	8499.8634	NaN	NaN	0.3076	0.0662	0.7632	0.0227	0.047	0.0757	0.0252
0.0	0.0	0.0	21472.3186	9144.8634	NaN	NaN	0.2987	0.0667	0.7613	0.0226	0.0475	0.0766	0.0253
0.0	0.0	0.0	19761.3186	6582.8634	NaN	NaN	0.2499	0.0671	0.7594	0.0225	0.0477	0.0778	0.0255
0.0	0.0	0.0	17251.3186	9406.8634	NaN	NaN	0.3529	0.0672	0.7583	0.0226	0.048	0.0782	0.0257
0.0	0.0	0.0	19161.3186	9484.8634	NaN	NaN	0.3311	0.0673	0.758	0.0226	0.048	0.0783	0.0258
0.0	0.0	0.0	17207.3186	8734.8634	NaN	NaN	0.3367	0.067	0.7568	0.0229	0.0483	0.079	0.0261
0.0	0.0	0.0	19208.3186	13725.8634	NaN	NaN	0.4168	0.0669	0.7563	0.0232	0.0486	0.0789	0.0261
0.0	0.0	0.0	18789.3186	6473.8634	NaN	NaN	0.2563	0.0668	0.7575	0.0232	0.0487	0.0778	0.0261
0.0	0.0	0.0	15766.3186	8288.8634	NaN	NaN	0.3446	0.0666	0.7577	0.0234	0.0487	0.0775	0.0261
0.0	0.0	0.0	17917.3186	11696.8634	NaN	NaN	0.395	0.0659	0.7597	0.0236	0.0485	0.0764	0.026
0.0	0.0	0.0	21919.3186	7454.8634	NaN	NaN	0.2538	0.0651	0.7625	0.0236	0.0482	0.0748	0.0258
0.0	0.0	0.0	21884.3186	11691.8634	NaN	NaN	0.3482	0.0648	0.7636	0.0237	0.0481	0.0742	0.0257
0.0	0.0	0.0	20692.3186	8604.8634	NaN	NaN	0.2937	0.0639	0.7665	0.0237	0.0477	0.0726	0.0256
0.0	0.0	0.0	15250.3186	6541.8634	NaN	NaN	0.3002	0.0633	0.77	0.0235	0.0471	0.0706	0.0255
0.0	0.0	0.0	20165.3186	7289.8634	NaN	NaN	0.2655	0.0625	0.7728	0.0235	0.0468	0.069	0.0254
0.0	0.0	0.0	19758.3186	10405.8634	NaN	NaN	0.345	0.0619	0.7739	0.0237	0.0469	0.0682	0.0254
0.0	0.0	0.0	14804.3186	12049.8634	NaN	NaN	0.4487	0.0615	0.7746	0.0238	0.0472	0.0675	0.0254
0.0	0.0	0.0	17301.3186	7262.8634	NaN	NaN	0.2957	0.0614	0.7741	0.024	0.0477	0.0675	0.0254
0.0	0.0	0.0	14035.3186	10914.8634	NaN	NaN	0.4375	0.0614	0.7741	0.024	0.0479	0.0672	0.0254
0.0	0.0	0.0	14669.3186	8559.8634	NaN	NaN	0.3685	0.061	0.7765	0.0237	0.0472	0.0661	0.0254
0.0	0.0	0.0	14865.3186	11591.8634	NaN	NaN	0.4381	0.0611	0.7767	0.0236	0.0468	0.0663	0.0255
0.0	0.0	0.0	19091.3186	16061.8634	NaN	NaN	0.4569	0.061	0.7753	0.0237	0.0471	0.0672	0.0258
0.0	0.0	0.0	17787.3186	12378.8634	NaN	NaN	0.4104	0.0607	0.7761	0.0235	0.0466	0.0671	0.0259
0.0	0.0	0.0	15507.3186	8275.8634	NaN	NaN	0.348	0.0605	0.7761	0.0234	0.0462	0.0676	0.0262
0.0	0.0	0.0	16079.3186	6960.8634	NaN	NaN	0.3021	0.0602	0.7752	0.0234	0.0463	0.0684	0.0266
0.0	0.0	0.0	13370.3186	6714.8634	NaN	NaN	0.3343	0.0595	0.7765	0.0232	0.0459	0.068	0.0269
0.0	0.0	0.0	14914.3186	8732.8634	NaN	NaN	0.3693	0.0588	0.7773	0.0231	0.0456	0.068	0.0272
0.0	0.0	0.0	16585.3186	7794.8634	NaN	NaN	0.3197	0.0585	0.7768	0.0231	0.0456	0.0685	0.0275
0.0	0.0	0.0	17140.3186	9650.8634	NaN	NaN	0.3602	0.0585	0.7759	0.0231	0.0457	0.069	0.0279
0.0	0.0	0.0	20973.3186	8985.8634	NaN	NaN	0.2999	0.0585	0.7745	0.0231	0.0459	0.0697	0.0283
0.0	0.0	0.0	20192.3186	9693.8634	NaN	NaN	0.3244	0.0585	0.7737	0.0232	0.0462	0.0699	0.0286
0.0	0.0	0.0	21113.3186	8793.8634	NaN	NaN	0.294	0.0583	0.7738	0.0232	0.0462	0.0696	0.0288
0.0	0.0	0.0	20463.3186	10803.8634	NaN	NaN	0.3455	0.0585	0.7732	0.0233	0.0464	0.0696	0.029
0.0	0.0	0.0	20986.3186	9583.8634	NaN	NaN	0.3135	0.0587	0.772	0.0235	0.047	0.0696	0.0292
0.0	0.0	0.0	17868.3186	11112.8634	NaN	NaN	0.3835	0.059	0.7711	0.0235	0.0472	0.0698	0.0293
0.0	0.0	0.0	22874.3186	9495.8634	NaN	NaN	0.2934	0.0592	0.7708	0.0237	0.0474	0.0695	0.0294
0.0	0.0	0.0	23982.3186	10147.8634	NaN	NaN	0.2973	0.0596	0.7692	0.0239	0.048	0.0699	0.0294
0.0	0.0	0.0	18669.3186	8624.8634	NaN	NaN	0.316	0.0599	0.7682	0.0241	0.0486	0.0699	0.0294
0.0	0.0	0.0	15952.3186	13581.8634	NaN	NaN	0.4599	0.0603	0.7664	0.0243	0.0495	0.0701	0.0293
0.0	0.0	0.0	20652.3186	8922.8634	NaN	NaN	0.3017	0.0612	0.7657	0.0243	0.05	0.0697	0.0291
0.0	0.0	0.0	17158.3186	8301.8634	NaN	NaN	0.3261	0.0617	0.7655	0.0243	0.05	0.0695	0.0289
0.0	0.0	0.0	15081.3186	13987.8634	NaN	NaN	0.4812	0.0621	0.7659	0.0243	0.0502	0.0689	0.0286
0.0	0.0	0.0	17111.3186	8512.8634	NaN	NaN	0.3322	0.0623	0.7667	0.0244	0.0504	0.0679	0.0283
0.0	0.0	0.0	17124.3186	12144.8634	NaN	NaN	0.4149	0.0624	0.768	0.0243	0.0504	0.067	0.0279
0.0	0.0	0.0	19230.3186	9827.8634	NaN	NaN	0.3382	0.0623	0.7698	0.0243	0.0505	0.0657	0.0275
0.0	0.0	0.0	19597.3186	7190.8634	NaN	NaN	0.2684	0.0626	0.7718	0.0241	0.0505	0.064	0.027
0.0	0.0	0.0	15260.3186	8191.8634	NaN	NaN	0.3493	0.063	0.7727	0.024	0.0505	0.063	0.0267
0.0	0.0	0.0	17784.3186	10336.8634	NaN	NaN	0.3676	0.0632	0.7738	0.0239	0.0505	0.0621	0.0265
0.0	0.0	0.0	18026.3186	11337.8634	NaN	NaN	0.3861	0.0635	0.7748	0.0238	0.0502	0.0614	0.0263
0.0	0.0	0.0	19476.3186	9764.8634	NaN	NaN	0.3339	0.0635	0.7743	0.0238	0.0504	0.0616	0.0263
0.0	0.0	0.0	16887.3186	11847.8634	NaN	NaN	0.4123	0.064	0.7738	0.0237	0.0504	0.0616	0.0264
0.0	0.0	0.0	14478.3186	5654.8634	NaN	NaN	0.2809	0.0637	0.7754	0.0236	0.0497	0.0613	0.0264
0.0	0.0	0.0	19249.3186	7285.8634	NaN	NaN	0.2746	0.0634	0.7753	0.0235	0.0495	0.0618	0.0264
0.0	0.0	0.0	14546.3186	8530.8634	NaN	NaN	0.3697	0.0631	0.7754	0.0234	0.0494	0.0621	0.0266
0.0	0.0	0.0	13760.3186	9878.8634	NaN	NaN	0.4179	0.0626	0.7766	0.0234	0.0489	0.062	0.0267
0.0	0.0	0.0	16701.3186	5486.8634	NaN	NaN	0.2473	0.0621	0.7771	0.0234	0.0484	0.0623	0.0267
0.0	0.0	0.0	23777.3186	9214.8634	NaN	NaN	0.2793	0.0613	0.7761	0.0236	0.0494	0.0627	0.0269
0.0	0.0	0.0	17324.3186	9670.8634	NaN	NaN	0.3582	0.0613	0.7764	0.0237	0.0495	0.0623	0.0268
0.0	0.0	0.0	16462.3186	8053.8634	NaN	NaN	0.3285	0.0614	0.7757	0.0238	0.05	0.0622	0.0269
0.0	0.0	0.0	15161.3186	8911.8634	NaN	NaN	0.3702	0.0619	0.7745	0.0239	0.0507	0.062	0.027
0.0	0.0	0.0	15126.3186	9870.8634	NaN	NaN	0.3949	0.0622	0.7738	0.0241	0.0513	0.0617	0.027
0.0	0.0	0.0	16385.3186	12652.8634	NaN	NaN	0.4357	0.0629	0.7724	0.0242	0.0521	0.0614	0.0269
0.0	0.0	0.0	16026.3186	8956.8634	NaN	NaN	0.3585	0.0638	0.7692	0.0244	0.0539	0.0616	0.0271
0.0	0.0	0.0	15576.3186	11511.8634	NaN	NaN	0.425	0.0651	0.7658	0.0244	0.0558	0.0618	0.0271
0.0	0.0	0.0	19724.3186	8880.8634	NaN	NaN	0.3105	0.066	0.764	0.0245	0.0568	0.0617	0.027
0.0	0.0	0.0	16846.3186	12784.8634	NaN	NaN	0.4315	0.0673	0.7603	0.0246	0.0583	0.0626	0.027
0.0	0.0	0.0	17181.3186	12321.8634	NaN	NaN	0.4176	0.0681	0.7573	0.0248	0.0597	0.063	0.0271
0.0	0.0	0.0	14575.3186	13945.8634	NaN	NaN	0.489	0.0696	0.753	0.0248	0.0612	0.0641	0.0273
0.0	0.0	0.0	16935.3186	9038.8634	NaN	NaN	0.348	0.0707	0.7501	0.0248	0.0624	0.0645	0.0275
0.0	0.0	0.0	16023.3186	8426.8634	NaN	NaN	0.3447	0.0721	0.7478	0.0246	0.063	0.065	0.0276
0.0	0.0	0.0	15356.3186	8122.8634	NaN	NaN	0.346	0.0727	0.7471	0.0245	0.0634	0.0647	0.0276
0.0	0.0	0.0	16931.3186	6948.8634	NaN	NaN	0.291	0.0734	0.745	0.0246	0.0646	0.065	0.0274
0.0	0.0	0.0	15085.3186	8971.8634	NaN	NaN	0.3729	0.0742	0.7428	0.0246	0.0657	0.0653	0.0274
0.0	0.0	0.0	18013.3186	10271.8634	NaN	NaN	0.3632	0.0741	0.7438	0.0245	0.0659	0.0646	0.0271
0.0	0.0	0.0	16142.3186	6575.8634	NaN	NaN	0.2895	0.0747	0.7434	0.0244	0.066	0.0646	0.0269
0.0	0.0	0.0	16161.3186	12197.8634	NaN	NaN	0.4301	0.0751	0.7415	0.0244	0.0671	0.0652	0.0268
0.0	0.0	0.0	15748.3186	11791.8634	NaN	NaN	0.4282	0.0756	0.7406	0.0243	0.0673	0.0654	0.0269
0.0	0.0	0.0	19681.3186	8407.8634	NaN	NaN	0.2993	0.0755	0.7415	0.0242	0.0668	0.0651	0.0269
0.0	0.0	0.0	23344.3186	8144.8634	NaN	NaN	0.2587	0.0766	0.7387	0.0241	0.0678	0.0656	0.0272
0.0	0.0	0.0	12333.3186	9645.8634	NaN	NaN	0.4389	0.077	0.7398	0.0241	0.067	0.0649	0.0271
0.0	0.0	0.0	15553.3186	5908.8634	NaN	NaN	0.2753	0.0769	0.7436	0.0239	0.0651	0.0636	0.0269
0.0	0.0	0.0	14755.3186	7237.8634	NaN	NaN	0.3291	0.0761	0.7459	0.024	0.0639	0.0634	0.0268
0.0	0.0	0.0	20423.3186	9161.8634	NaN	NaN	0.3097	0.0747	0.7507	0.0238	0.0626	0.0618	0.0265
0.0	0.0	0.0	14607.3186	6951.8634	NaN	NaN	0.3225	0.0732	0.7565	0.0236	0.0601	0.0605	0.0261
0.0	0.0	0.0	20231.3186	10542.8634	NaN	NaN	0.3426	0.0717	0.7594	0.0234	0.06	0.0597	0.0259
0.0	0.0	0.0	15047.3186	9551.8634	NaN	NaN	0.3883	0.0711	0.7623	0.0232	0.0586	0.0589	0.0258
0.0	0.0	0.0	18332.3186	10949.8634	NaN	NaN	0.3739	0.0697	0.7686	0.0229	0.0564	0.057	0.0254
0.0	0.0	0.0	20381.3186	7526.8634	NaN	NaN	0.2697	0.069	0.7715	0.0229	0.0548	0.0565	0.0253
0.0	0.0	0.0	19143.3186	12602.8634	NaN	NaN	0.397	0.0672	0.7753	0.0227	0.0542	0.0553	0.0252
0.0	0.0	0.0	13860.3186	7712.8634	NaN	NaN	0.3575	0.0662	0.7803	0.0226	0.0521	0.0539	0.0249
0.0	0.0	0.0	16491.3186	10338.8634	NaN	NaN	0.3853	0.0642	0.7844	0.0226	0.051	0.053	0.0247
0.0	0.0	0.0	20459.3186	8084.8634	NaN	NaN	0.2832	0.0626	0.7885	0.0227	0.0499	0.052	0.0243
0.0	0.0	0.0	17325.3186	11241.8634	NaN	NaN	0.3935	0.0612	0.7918	0.0226	0.0489	0.0514	0.0241
0.0	0.0	0.0	19443.3186	11335.8634	NaN	NaN	0.3683	0.0603	0.7933	0.0227	0.0488	0.051	0.0239
0.0	0.0	0.0	12975.3186	12707.8634	NaN	NaN	0.4948	0.0601	0.7934	0.0228	0.0488	0.051	0.0238
0.0	0.0	0.0	16665.3186	11057.8634	NaN	NaN	0.3989	0.0599	0.7946	0.0228	0.0484	0.0507	0.0236
0.0	0.0	0.0	19072.3186	9034.8634	NaN	NaN	0.3214	0.0602	0.7951	0.0227	0.0479	0.0507	0.0234
0.0	0.0	0.0	16434.3186	9916.8634	NaN	NaN	0.3763	0.0604	0.7945	0.0228	0.0481	0.0507	0.0234
0.0	0.0	0.0	16259.3186	9220.8634	NaN	NaN	0.3619	0.061	0.7936	0.0229	0.0483	0.051	0.0233
0.0	0.0	0.0	14209.3186	7893.8634	NaN	NaN	0.3571	0.0615	0.7939	0.023	0.048	0.0507	0.023
0.0	0.0	0.0	16895.3186	7942.8634	NaN	NaN	0.3198	0.0617	0.7941	0.023	0.0479	0.0505	0.0228
0.0	0.0	0.0	13314.3186	7337.8634	NaN	NaN	0.3553	0.0617	0.7947	0.0231	0.0478	0.0502	0.0225
0.0	0.0	0.0	13739.3186	7996.8634	NaN	NaN	0.3679	0.0616	0.7943	0.0231	0.0483	0.0503	0.0224
0.0	0.0	0.0	15060.3186	10085.8634	NaN	NaN	0.4011	0.0623	0.7925	0.0232	0.0489	0.0507	0.0224
0.0	0.0	0.0	14967.3186	10229.8634	NaN	NaN	0.406	0.063	0.7905	0.0234	0.0496	0.051	0.0225
0.0	0.0	0.0	15036.3186	8830.8634	NaN	NaN	0.37	0.064	0.7886	0.0236	0.05	0.0514	0.0224
0.0	0.0	0.0	18188.3186	13303.8634	NaN	NaN	0.4224	0.0649	0.785	0.0238	0.0512	0.0526	0.0225
0.0	0.0	0.0	19233.3186	12493.8634	NaN	NaN	0.3938	0.0661	0.7829	0.0239	0.0518	0.0526	0.0226
0.0	0.0	0.0	14566.3186	7465.8634	NaN	NaN	0.3389	0.0674	0.7817	0.0242	0.0516	0.0528	0.0224
0.0	0.0	0.0	20757.3186	12730.8634	NaN	NaN	0.3802	0.0681	0.7785	0.0243	0.0528	0.0537	0.0225
0.0	0.0	0.0	15553.3186	7717.8634	NaN	NaN	0.3316	0.0689	0.7767	0.0246	0.0532	0.054	0.0225
0.0	0.0	0.0	17028.3186	9895.8634	NaN	NaN	0.3675	0.0692	0.7763	0.0246	0.0534	0.0541	0.0224
0.0	0.0	0.0	15788.3186	3647.8634	NaN	NaN	0.1877	0.0697	0.7759	0.0249	0.0533	0.0539	0.0223
0.0	0.0	0.0	16388.3186	9763.8634	NaN	NaN	0.3733	0.07	0.7726	0.0252	0.0546	0.0552	0.0224
0.0	0.0	0.0	13228.3186	10966.8634	NaN	NaN	0.4533	0.0703	0.7725	0.0253	0.0546	0.0551	0.0223
0.0	0.0	0.0	13955.3186	4644.8634	NaN	NaN	0.2497	0.0706	0.7722	0.0254	0.0546	0.0551	0.0222
0.0	0.0	0.0	16014.3186	10087.8634	NaN	NaN	0.3865	0.0714	0.7688	0.0257	0.0555	0.0562	0.0223
0.0	0.0	0.0	14972.3186	6691.8634	NaN	NaN	0.3089	0.0717	0.7672	0.0258	0.0562	0.0566	0.0224
0.0	0.0	0.0	12177.3186	9650.8634	NaN	NaN	0.4421	0.0728	0.7636	0.026	0.057	0.058	0.0226
0.0	0.0	0.0	14956.3186	10072.8634	NaN	NaN	0.4024	0.0741	0.7592	0.0263	0.0583	0.0594	0.0228
0.0	0.0	0.0	13409.3186	5971.8634	NaN	NaN	0.3081	0.0753	0.7577	0.0262	0.0587	0.0594	0.0228
0.0	0.0	0.0	15949.3186	11566.8634	NaN	NaN	0.4204	0.0763	0.7552	0.0263	0.0592	0.0601	0.0229
0.0	0.0	0.0	16724.3186	9386.8634	NaN	NaN	0.3595	0.0772	0.751	0.0265	0.0605	0.0617	0.0232
0.0	0.0	0.0	13511.3186	11983.8634	NaN	NaN	0.47	0.0779	0.7492	0.0265	0.0609	0.0622	0.0232
0.0	0.0	0.0	14844.3186	5933.8634	NaN	NaN	0.2856	0.0786	0.7505	0.0263	0.0603	0.0613	0.0231
0.0	0.0	0.0	13190.3186	7052.8634	NaN	NaN	0.3484	0.0799	0.7467	0.0263	0.0616	0.0622	0.0233
0.0	0.0	0.0	9820.3186	6324.8634	NaN	NaN	0.3917	0.08	0.7482	0.026	0.0611	0.0615	0.0232
0.0	0.0	0.0	13659.3186	7379.8634	NaN	NaN	0.3508	0.078	0.7554	0.0258	0.0587	0.0595	0.0227
0.0	0.0	0.0	16199.3186	7187.8634	NaN	NaN	0.3073	0.0774	0.7581	0.0257	0.0578	0.0584	0.0226
0.0	0.0	0.0	15488.3186	8203.8634	NaN	NaN	0.3463	0.0766	0.7587	0.0256	0.0582	0.0583	0.0226
0.0	0.0	0.0	12895.3186	11593.8634	NaN	NaN	0.4734	0.0761	0.7602	0.0254	0.0582	0.0576	0.0224
0.0	0.0	0.0	17181.3186	8036.8634	NaN	NaN	0.3187	0.0765	0.761	0.0252	0.0582	0.0569	0.0223
0.0	0.0	0.0	14579.3186	3116.8634	NaN	NaN	0.1761	0.0766	0.7626	0.0251	0.0577	0.056	0.0221
0.0	0.0	0.0	10034.3186	7101.8634	NaN	NaN	0.4144	0.076	0.7631	0.0251	0.0578	0.0561	0.0219
0.0	0.0	0.0	21528.3186	8524.8634	NaN	NaN	0.2837	0.075	0.7648	0.025	0.0579	0.0554	0.0218
0.0	0.0	0.0	19694.3186	11215.8634	NaN	NaN	0.3629	0.075	0.7645	0.0251	0.0586	0.0551	0.0217
0.0	0.0	0.0	17032.3186	6551.8634	NaN	NaN	0.2778	0.0754	0.7634	0.0251	0.0597	0.0547	0.0216
0.0	0.0	0.0	16068.3186	14592.8634	NaN	NaN	0.4759	0.0752	0.7638	0.025	0.0609	0.0536	0.0214
0.0	0.0	0.0	18116.3186	10286.8634	NaN	NaN	0.3622	0.0746	0.7658	0.0249	0.062	0.0517	0.0211
0.0	0.0	0.0	18524.3186	8361.8634	NaN	NaN	0.311	0.076	0.7639	0.0247	0.0641	0.0505	0.0208
0.0	0.0	0.0	17975.3186	12589.8634	NaN	NaN	0.4119	0.0767	0.7622	0.0244	0.0673	0.0487	0.0207
0.0	0.0	0.0	20622.3186	10702.8634	NaN	NaN	0.3417	0.0773	0.7608	0.0241	0.0699	0.0472	0.0207
0.0	0.0	0.0	19242.3186	5359.8634	NaN	NaN	0.2179	0.0791	0.7587	0.0239	0.0719	0.046	0.0204
0.0	0.0	0.0	15953.3186	10283.8634	NaN	NaN	0.392	0.0807	0.7547	0.0238	0.0748	0.0453	0.0206
0.0	0.0	0.0	13118.3186	11732.8634	NaN	NaN	0.4721	0.0821	0.752	0.0237	0.077	0.0447	0.0206
0.0	0.0	0.0	17813.3186	7406.8634	NaN	NaN	0.2937	0.0827	0.7515	0.0235	0.0778	0.0439	0.0206
0.0	0.0	0.0	16710.3186	11162.8634	NaN	NaN	0.4005	0.0844	0.7478	0.0233	0.0798	0.0439	0.0207
0.0	0.0	0.0	15342.3186	5541.8634	NaN	NaN	0.2654	0.085	0.7478	0.0232	0.08	0.0433	0.0208
0.0	0.0	0.0	16487.3186	8172.8634	NaN	NaN	0.3314	0.0854	0.748	0.0228	0.08	0.0429	0.0209
0.0	0.0	0.0	15934.3186	11456.8634	NaN	NaN	0.4183	0.0863	0.746	0.0227	0.081	0.0429	0.0211
0.0	0.0	0.0	15338.3186	9420.8634	NaN	NaN	0.3805	0.0877	0.7445	0.0224	0.0812	0.0429	0.0213
0.0	0.0	0.0	14379.3186	10315.8634	NaN	NaN	0.4177	0.0893	0.7423	0.0223	0.0814	0.0433	0.0214
0.0	0.0	0.0	20173.3186	7755.8634	NaN	NaN	0.2777	0.0905	0.7401	0.022	0.0819	0.0438	0.0216
0.0	0.0	0.0	18132.3186	10565.8634	NaN	NaN	0.3682	0.0923	0.7377	0.0218	0.0818	0.0446	0.0217
0.0	0.0	0.0	17303.3186	7523.8634	NaN	NaN	0.303	0.0938	0.7374	0.0215	0.0804	0.0453	0.0216
0.0	0.0	0.0	18931.3186	9929.8634	NaN	NaN	0.3441	0.0953	0.7351	0.0214	0.0801	0.0463	0.0218
0.0	0.0	0.0	17683.3186	9232.8634	NaN	NaN	0.343	0.0961	0.7348	0.0213	0.0789	0.0471	0.0218
0.0	0.0	0.0	18572.3186	7430.8634	NaN	NaN	0.2858	0.0968	0.7349	0.0212	0.0773	0.048	0.0218
0.0	0.0	0.0	15987.3186	7194.8634	NaN	NaN	0.3104	0.0974	0.7351	0.0213	0.0756	0.0488	0.0218
0.0	0.0	0.0	17320.3186	8033.8634	NaN	NaN	0.3169	0.0955	0.7389	0.0213	0.0736	0.049	0.0218
0.0	0.0	0.0	15549.3186	7793.8634	NaN	NaN	0.3339	0.0942	0.7433	0.0215	0.0703	0.0492	0.0216
0.0	0.0	0.0	17561.3186	11065.8634	NaN	NaN	0.3866	0.0913	0.7478	0.0217	0.0679	0.0498	0.0216
0.0	0.0	0.0	16373.3186	10386.8634	NaN	NaN	0.3881	0.0887	0.7525	0.0221	0.0645	0.0507	0.0215
0.0	0.0	0.0	17132.3186	9457.8634	NaN	NaN	0.3557	0.0849	0.76	0.0226	0.0599	0.0513	0.0213
0.0	0.0	0.0	20447.3186	12178.8634	NaN	NaN	0.3733	0.0798	0.7666	0.0231	0.0571	0.052	0.0214
0.0	0.0	0.0	15225.3186	11881.8634	NaN	NaN	0.4383	0.0788	0.7659	0.0235	0.0562	0.0537	0.0219
0.0	0.0	0.0	16449.3186	11864.8634	NaN	NaN	0.419	0.0781	0.7659	0.024	0.0548	0.0551	0.0222
0.0	0.0	0.0	20486.3186	10505.8634	NaN	NaN	0.339	0.0778	0.7636	0.0245	0.0543	0.0572	0.0226
0.0	0.0	0.0	20060.3186	9829.8634	NaN	NaN	0.3289	0.078	0.762	0.0248	0.0537	0.0586	0.0229
0.0	0.0	0.0	20115.3186	13328.8634	NaN	NaN	0.3985	0.0779	0.7606	0.0251	0.0533	0.0601	0.023
0.0	0.0	0.0	19913.3186	10629.8634	NaN	NaN	0.348	0.0784	0.7575	0.0255	0.0536	0.0618	0.0232
0.0	0.0	0.0	25282.3186	10507.8634	NaN	NaN	0.2936	0.0788	0.7547	0.0257	0.0544	0.0631	0.0234
0.0	0.0	0.0	21373.3186	11042.8634	NaN	NaN	0.3407	0.0801	0.751	0.0259	0.0548	0.0648	0.0235
0.0	0.0	0.0	20797.3186	7578.8634	NaN	NaN	0.2671	0.0807	0.748	0.0262	0.0557	0.0659	0.0236
0.0	0.0	0.0	18976.3186	12179.8634	NaN	NaN	0.3909	0.081	0.7445	0.0265	0.0568	0.0675	0.0238
0.0	0.0	0.0	17083.3186	11281.8634	NaN	NaN	0.3977	0.0807	0.7426	0.0268	0.0574	0.0688	0.0238
0.0	0.0	0.0	23188.3186	10258.8634	NaN	NaN	0.3067	0.081	0.7393	0.0271	0.0586	0.07	0.0239
0.0	0.0	0.0	16207.3186	11847.8634	NaN	NaN	0.4223	0.082	0.7352	0.0274	0.06	0.0713	0.0241
0.0	0.0	0.0	18649.3186	5962.8634	NaN	NaN	0.2423	0.0823	0.735	0.0274	0.0601	0.0709	0.0242
0.0	0.0	0.0	18051.3186	8586.8634	NaN	NaN	0.3224	0.0826	0.7361	0.0276	0.059	0.0707	0.0241
0.0	0.0	0.0	19801.3186	9924.8634	NaN	NaN	0.3339	0.0806	0.7378	0.0277	0.0595	0.07	0.0244
0.0	0.0	0.0	14779.3186	11586.8634	NaN	NaN	0.4395	0.0802	0.7394	0.0278	0.0585	0.0698	0.0244
0.0	0.0	0.0	18217.3186	14148.8634	NaN	NaN	0.4371	0.0782	0.7407	0.0281	0.0588	0.0697	0.0246
0.0	0.0	0.0	19869.3186	10936.8634	NaN	NaN	0.355	0.0778	0.7432	0.0279	0.058	0.0685	0.0246
0.0	0.0	0.0	14926.3186	11532.8634	NaN	NaN	0.4359	0.0774	0.7466	0.0277	0.0565	0.0672	0.0246
0.0	0.0	0.0	15214.3186	13452.8634	NaN	NaN	0.4693	0.0771	0.7458	0.0278	0.0566	0.0679	0.0248
0.0	0.0	0.0	16213.3186	12436.8634	NaN	NaN	0.4341	0.0763	0.7496	0.0275	0.0553	0.0666	0.0248
0.0	0.0	0.0	22567.3186	10069.8634	NaN	NaN	0.3085	0.0756	0.7528	0.0274	0.0537	0.0657	0.0248
0.0	0.0	0.0	22608.3186	10400.8634	NaN	NaN	0.3151	0.0747	0.754	0.0275	0.0534	0.0654	0.0249
0.0	0.0	0.0	17595.3186	8132.8634	NaN	NaN	0.3161	0.0734	0.7554	0.0276	0.0533	0.0652	0.0252
0.0	0.0	0.0	17831.3186	13534.8634	NaN	NaN	0.4315	0.0715	0.7582	0.0277	0.0529	0.0644	0.0253
0.0	0.0	0.0	19360.3186	8413.8634	NaN	NaN	0.3029	0.0699	0.7626	0.0275	0.0521	0.0625	0.0253
0.0	0.0	0.0	14495.3186	11230.8634	NaN	NaN	0.4366	0.0694	0.7632	0.0276	0.052	0.0623	0.0255
0.0	0.0	0.0	15420.3186	14512.8634	NaN	NaN	0.4848	0.0687	0.7619	0.0279	0.0529	0.0629	0.0256
0.0	0.0	0.0	15538.3186	11600.8634	NaN	NaN	0.4275	0.0693	0.7588	0.0281	0.0542	0.0637	0.026
0.0	0.0	0.0	18276.3186	9098.8634	NaN	NaN	0.3324	0.0703	0.7578	0.028	0.0542	0.0636	0.0262
0.0	0.0	0.0	17532.3186	8305.8634	NaN	NaN	0.3215	0.0712	0.7549	0.0282	0.0547	0.0645	0.0265
0.0	0.0	0.0	18553.3186	10296.8634	NaN	NaN	0.3569	0.0714	0.752	0.0285	0.056	0.0652	0.0269
0.0	0.0	0.0	17973.3186	8848.8634	NaN	NaN	0.3299	0.0714	0.7501	0.0287	0.0565	0.0662	0.0271
0.0	0.0	0.0	18157.3186	13022.8634	NaN	NaN	0.4177	0.0711	0.7486	0.0289	0.0572	0.0668	0.0273
0.0	0.0	0.0	20314.3186	8411.8634	NaN	NaN	0.2928	0.0711	0.7501	0.0287	0.0566	0.066	0.0274
0.0	0.0	0.0	17502.3186	8618.8634	NaN	NaN	0.33	0.0702	0.7517	0.0289	0.0559	0.066	0.0273
0.0	0.0	0.0	19216.3186	11452.8634	NaN	NaN	0.3734	0.0693	0.7525	0.0289	0.0559	0.0661	0.0273
0.0	0.0	0.0	18273.3186	11500.8634	NaN	NaN	0.3863	0.0693	0.7531	0.0288	0.0557	0.0659	0.0272
0.0	0.0	0.0	14072.3186	10635.8634	NaN	NaN	0.4305	0.0698	0.7542	0.0285	0.0549	0.0655	0.0271
0.0	0.0	0.0	17585.3186	7465.8634	NaN	NaN	0.298	0.0697	0.7549	0.0285	0.0541	0.0658	0.027
0.0	0.0	0.0	17508.3186	12942.8634	NaN	NaN	0.425	0.0694	0.7541	0.0285	0.0547	0.0663	0.027
0.0	0.0	0.0	18966.3186	7729.8634	NaN	NaN	0.2895	0.0696	0.7547	0.0282	0.0544	0.0661	0.027
0.0	0.0	0.0	19059.3186	9331.8634	NaN	NaN	0.3287	0.0701	0.7553	0.0281	0.0535	0.0662	0.0268
0.0	0.0	0.0	22515.3186	8642.8634	NaN	NaN	0.2774	0.0696	0.7565	0.028	0.0534	0.0657	0.0268
0.0	0.0	0.0	20445.3186	10521.8634	NaN	NaN	0.3398	0.0698	0.757	0.0278	0.0532	0.0655	0.0267
0.0	0.0	0.0	16142.3186	9203.8634	NaN	NaN	0.3631	0.0692	0.7578	0.0279	0.0529	0.0656	0.0265
0.0	0.0	0.0	18690.3186	12700.8634	NaN	NaN	0.4046	0.0683	0.7572	0.0279	0.054	0.066	0.0266
0.0	0.0	0.0	19721.3186	5777.8634	NaN	NaN	0.2266	0.0682	0.76	0.0278	0.0531	0.0647	0.0263
0.0	0.0	0.0	19651.3186	8436.8634	NaN	NaN	0.3004	0.0681	0.7584	0.028	0.0541	0.065	0.0264
0.0	0.0	0.0	17425.3186	8821.8634	NaN	NaN	0.3361	0.0685	0.7548	0.0284	0.0558	0.066	0.0265
0.0	0.0	0.0	22596.3186	13951.8634	NaN	NaN	0.3817	0.0688	0.7525	0.0284	0.0576	0.066	0.0267
0.0	0.0	0.0	18170.3186	9879.8634	NaN	NaN	0.3522	0.0691	0.7541	0.0283	0.0569	0.065	0.0266
0.0	0.0	0.0	22385.3186	8962.8634	NaN	NaN	0.2859	0.0697	0.7497	0.0288	0.0584	0.0665	0.0269
0.0	0.0	0.0	21585.3186	14314.8634	NaN	NaN	0.3987	0.0695	0.7473	0.029	0.0601	0.0671	0.027
0.0	0.0	0.0	25599.3186	15700.8634	NaN	NaN	0.3802	0.0697	0.7451	0.0291	0.0616	0.0672	0.0273
0.0	0.0	0.0	21175.3186	7121.8634	NaN	NaN	0.2517	0.0706	0.7442	0.029	0.0614	0.0675	0.0273
0.0	0.0	0.0	15674.3186	10281.8634	NaN	NaN	0.3961	0.0709	0.7412	0.0292	0.0625	0.0686	0.0276
0.0	0.0	0.0	14891.3186	8196.8634	NaN	NaN	0.355	0.0705	0.741	0.0293	0.0623	0.0693	0.0277
0.0	0.0	0.0	21512.3186	8039.8634	NaN	NaN	0.2721	0.0693	0.7436	0.0291	0.0614	0.0692	0.0275
0.0	0.0	0.0	15729.3186	7081.8634	NaN	NaN	0.3105	0.0685	0.7444	0.0292	0.0603	0.0702	0.0273
0.0	0.0	0.0	22128.3186	10847.8634	NaN	NaN	0.329	0.0667	0.7465	0.0292	0.0603	0.07	0.0273
0.0	0.0	0.0	12905.3186	9513.8634	NaN	NaN	0.4244	0.0658	0.7505	0.029	0.0587	0.0693	0.0267
0.0	0.0	0.0	18833.3186	9701.8634	NaN	NaN	0.34	0.0644	0.7534	0.0288	0.0579	0.0689	0.0265
0.0	0.0	0.0	17257.3186	12097.8634	NaN	NaN	0.4121	0.064	0.7556	0.0285	0.0571	0.0686	0.0262
0.0	0.0	0.0	16710.3186	4648.8634	NaN	NaN	0.2177	0.0628	0.7609	0.0281	0.0559	0.0662	0.026
0.0	0.0	0.0	18967.3186	6816.8634	NaN	NaN	0.2644	0.0615	0.7658	0.028	0.0541	0.065	0.0256
0.0	0.0	0.0	17997.3186	12258.8634	NaN	NaN	0.4052	0.0605	0.7633	0.0282	0.0555	0.0663	0.0261
0.0	0.0	0.0	13937.3186	8978.8634	NaN	NaN	0.3918	0.06	0.7672	0.0279	0.0541	0.0647	0.0261
0.0	0.0	0.0	19764.3186	11374.8634	NaN	NaN	0.3653	0.0598	0.7655	0.028	0.0545	0.0656	0.0266
0.0	0.0	0.0	16305.3186	7439.8634	NaN	NaN	0.3133	0.0592	0.7666	0.0279	0.0544	0.0649	0.0269
0.0	0.0	0.0	19336.3186	11684.8634	NaN	NaN	0.3767	0.0587	0.7674	0.0279	0.0545	0.0642	0.0271
0.0	0.0	0.0	19365.3186	11541.8634	NaN	NaN	0.3734	0.0582	0.767	0.0281	0.0553	0.064	0.0274
0.0	0.0	0.0	22868.3186	11623.8634	NaN	NaN	0.337	0.0575	0.7685	0.0283	0.0554	0.0628	0.0276
0.0	0.0	0.0	28456.3186	13892.8634	NaN	NaN	0.3281	0.057	0.7685	0.0284	0.0564	0.0621	0.0276
0.0	0.0	0.0	22142.3186	16627.8634	NaN	NaN	0.4289	0.0574	0.7683	0.0284	0.0569	0.0616	0.0274
0.0	0.0	0.0	29725.3186	20038.8634	NaN	NaN	0.4027	0.0583	0.7698	0.0282	0.0563	0.0605	0.0269
0.0	0.0	0.0	35536.3186	13986.8634	NaN	NaN	0.2824	0.0593	0.7701	0.028	0.0555	0.0605	0.0266
0.0	0.0	0.0	34237.3186	18106.8634	NaN	NaN	0.3459	0.0598	0.772	0.0281	0.0541	0.0598	0.0263
0.0	0.0	0.0	43118.3186	20505.8634	NaN	NaN	0.3223	0.0601	0.7705	0.0284	0.0546	0.06	0.0264
0.0	0.0	0.0	33915.3186	16278.8634	NaN	NaN	0.3243	0.0606	0.7711	0.0283	0.0545	0.0593	0.0262
0.0	0.0	0.0	27324.3186	11431.8634	NaN	NaN	0.295	0.0612	0.7708	0.0283	0.0543	0.0592	0.0262
0.0	0.0	0.0	26026.3186	9213.8634	NaN	NaN	0.2615	0.062	0.7689	0.0283	0.0548	0.0597	0.0262
0.0	0.0	0.0	18653.3186	10301.8634	NaN	NaN	0.3558	0.0622	0.7694	0.0283	0.0547	0.0593	0.026
0.0	0.0	0.0	24092.3186	9867.8634	NaN	NaN	0.2906	0.0625	0.7688	0.0284	0.0545	0.0597	0.026
0.0	0.0	0.0	22381.3186	7451.8634	NaN	NaN	0.2498	0.0625	0.7677	0.0286	0.0548	0.0603	0.0261
0.0	0.0	0.0	21753.3186	12252.8634	NaN	NaN	0.3603	0.0626	0.7679	0.0285	0.0547	0.0604	0.0258
0.0	0.0	0.0	21724.3186	6362.8634	NaN	NaN	0.2265	0.0628	0.7686	0.0284	0.0542	0.0604	0.0256
0.0	0.0	0.0	22185.3186	10174.8634	NaN	NaN	0.3144	0.0636	0.7681	0.0283	0.0542	0.0606	0.0253
0.0	0.0	0.0	19971.3186	7818.8634	NaN	NaN	0.2814	0.0639	0.7689	0.0282	0.0534	0.0606	0.025
0.0	0.0	0.0	24389.3186	9587.8634	NaN	NaN	0.2822	0.064	0.7705	0.0279	0.0531	0.0599	0.0246
0.0	0.0	0.0	18861.3186	6355.8634	NaN	NaN	0.252	0.0644	0.7715	0.0276	0.0529	0.0593	0.0243
0.0	0.0	0.0	20609.3186	11094.8634	NaN	NaN	0.3499	0.0652	0.77	0.0275	0.0536	0.0598	0.0239
0.0	0.0	0.0	21578.3186	9104.8634	NaN	NaN	0.2967	0.0659	0.7705	0.027	0.0537	0.0595	0.0235
0.0	0.0	0.0	19705.3186	7412.8634	NaN	NaN	0.2734	0.0663	0.7714	0.0266	0.0534	0.0592	0.0231
0.0	0.0	0.0	20951.3186	7489.8634	NaN	NaN	0.2633	0.0671	0.7712	0.0262	0.0535	0.0592	0.0228
0.0	0.0	0.0	25293.3186	12417.8634	NaN	NaN	0.3293	0.0679	0.768	0.0263	0.0548	0.0603	0.0227
0.0	0.0	0.0	25605.3186	14617.8634	NaN	NaN	0.3634	0.069	0.7665	0.0261	0.0554	0.0603	0.0227
0.0	0.0	0.0	21184.3186	9192.8634	NaN	NaN	0.3026	0.0697	0.7671	0.0256	0.0549	0.0601	0.0226
0.0	0.0	0.0	23991.3186	11488.8634	NaN	NaN	0.3238	0.07	0.7668	0.0255	0.0554	0.0597	0.0227
0.0	0.0	0.0	23452.3186	9753.8634	NaN	NaN	0.2937	0.0702	0.7658	0.0253	0.056	0.0598	0.0228
0.0	0.0	0.0	26009.3186	18487.8634	NaN	NaN	0.4155	0.0702	0.7659	0.0251	0.0567	0.0591	0.023
0.0	0.0	0.0	20819.3186	9024.8634	NaN	NaN	0.3024	0.0714	0.7655	0.0247	0.0567	0.0587	0.0232
0.0	0.0	0.0	20840.3186	10439.8634	NaN	NaN	0.3338	0.0718	0.764	0.0246	0.0572	0.0589	0.0234
0.0	0.0	0.0	21016.3186	12847.8634	NaN	NaN	0.3794	0.0715	0.765	0.0245	0.0568	0.0589	0.0233
0.0	0.0	0.0	21784.3186	14957.8634	NaN	NaN	0.4071	0.0706	0.7669	0.0244	0.0562	0.0587	0.0232
0.0	0.0	0.0	24933.3186	8064.8634	NaN	NaN	0.2444	0.0709	0.7661	0.0243	0.0563	0.0591	0.0232
0.0	0.0	0.0	23300.3186	15841.8634	NaN	NaN	0.4047	0.0711	0.7627	0.0245	0.0579	0.0603	0.0235
0.0	0.0	0.0	15936.3186	12718.8634	NaN	NaN	0.4439	0.0717	0.7619	0.0244	0.058	0.0605	0.0235
0.0	0.0	0.0	20356.3186	13912.8634	NaN	NaN	0.406	0.0718	0.761	0.0244	0.0579	0.0613	0.0234
0.0	0.0	0.0	20781.3186	11256.8634	NaN	NaN	0.3514	0.0728	0.7577	0.0247	0.0587	0.0624	0.0237
0.0	0.0	0.0	31200.3186	15016.8634	NaN	NaN	0.3249	0.0728	0.7553	0.025	0.0602	0.0627	0.0239
0.0	0.0	0.0	26030.3186	12396.8634	NaN	NaN	0.3226	0.0742	0.752	0.0251	0.0613	0.0633	0.0241
0.0	0.0	0.0	19854.3186	12016.8634	NaN	NaN	0.377	0.0748	0.749	0.0255	0.0628	0.0636	0.0243
0.0	0.0	0.0	15479.3186	13993.8634	NaN	NaN	0.4748	0.0754	0.7478	0.0257	0.0633	0.0633	0.0244
0.0	0.0	0.0	20919.3186	12341.8634	NaN	NaN	0.3711	0.075	0.7476	0.026	0.0643	0.0627	0.0244
0.0	0.0	0.0	23796.3186	9909.8634	NaN	NaN	0.294	0.0744	0.7482	0.0262	0.0651	0.0619	0.0243
0.0	0.0	0.0	19341.3186	10177.8634	NaN	NaN	0.3448	0.0737	0.7488	0.0263	0.066	0.0611	0.0241
0.0	0.0	0.0	17438.3186	7532.8634	NaN	NaN	0.3017	0.073	0.7503	0.0264	0.0668	0.0594	0.0241
0.0	0.0	0.0	14240.3186	7813.8634	NaN	NaN	0.3543	0.0722	0.7526	0.0264	0.0668	0.0582	0.0239
0.0	0.0	0.0	19115.3186	10169.8634	NaN	NaN	0.3473	0.0712	0.7541	0.0265	0.067	0.0575	0.0237
0.0	0.0	0.0	26436.3186	11690.8634	NaN	NaN	0.3066	0.0709	0.7533	0.0267	0.0682	0.0571	0.0238
0.0	0.0	0.0	15510.3186	11098.8634	NaN	NaN	0.4171	0.072	0.7493	0.0269	0.0704	0.0573	0.0241
0.0	0.0	0.0	16172.3186	8049.8634	NaN	NaN	0.3323	0.0738	0.7442	0.0271	0.0727	0.0579	0.0244
0.0	0.0	0.0	20018.3186	14764.8634	NaN	NaN	0.4245	0.0757	0.7384	0.0275	0.0745	0.0593	0.0246
0.0	0.0	0.0	24917.3186	12406.8634	NaN	NaN	0.3324	0.0768	0.7355	0.0279	0.0749	0.0601	0.0247
0.0	0.0	0.0	18389.3186	7229.8634	NaN	NaN	0.2822	0.0786	0.7303	0.0283	0.076	0.0617	0.0251
0.0	0.0	0.0	20268.3186	14931.8634	NaN	NaN	0.4242	0.0803	0.7211	0.029	0.08	0.064	0.0256
0.0	0.0	0.0	17557.3186	10706.8634	NaN	NaN	0.3788	0.0826	0.7149	0.0291	0.0819	0.0656	0.0258
0.0	0.0	0.0	17875.3186	7661.8634	NaN	NaN	0.3	0.084	0.7138	0.0292	0.0808	0.0666	0.0256
0.0	0.0	0.0	20419.3186	11909.8634	NaN	NaN	0.3684	0.0858	0.7073	0.0295	0.0826	0.0688	0.026
0.0	0.0	0.0	18370.3186	10148.8634	NaN	NaN	0.3559	0.0871	0.7049	0.0294	0.0836	0.0689	0.0261
0.0	0.0	0.0	19379.3186	12997.8634	NaN	NaN	0.4015	0.0879	0.7047	0.0294	0.0822	0.0698	0.0261
0.0	0.0	0.0	20549.3186	11297.8634	NaN	NaN	0.3548	0.0884	0.7026	0.0299	0.0814	0.0714	0.0262
0.0	0.0	0.0	18281.3186	7714.8634	NaN	NaN	0.2968	0.089	0.703	0.0298	0.0804	0.0714	0.0265
0.0	0.0	0.0	17206.3186	6833.8634	NaN	NaN	0.2843	0.0877	0.7074	0.0301	0.0772	0.0713	0.0263
0.0	0.0	0.0	17647.3186	9265.8634	NaN	NaN	0.3443	0.0864	0.7105	0.0304	0.0751	0.0715	0.0262
0.0	0.0	0.0	15373.3186	8799.8634	NaN	NaN	0.364	0.0856	0.7136	0.0303	0.0731	0.0711	0.0263
0.0	0.0	0.0	16084.3186	8262.8634	NaN	NaN	0.3394	0.0843	0.7186	0.0303	0.0703	0.0703	0.0262
0.0	0.0	0.0	24365.3186	12577.8634	NaN	NaN	0.3405	0.0835	0.7204	0.0304	0.0689	0.0705	0.0263
0.0	0.0	0.0	28602.3186	12113.8634	NaN	NaN	0.2975	0.0826	0.723	0.0302	0.0677	0.0701	0.0264
0.0	0.0	0.0	19616.3186	7552.8634	NaN	NaN	0.278	0.0818	0.7286	0.0297	0.0649	0.069	0.0261
0.0	0.0	0.0	25079.3186	9213.8634	NaN	NaN	0.2687	0.0798	0.733	0.0295	0.0635	0.0682	0.026
0.0	0.0	0.0	26338.3186	6388.8634	NaN	NaN	0.1952	0.0779	0.7377	0.0292	0.0622	0.0671	0.0258
0.0	0.0	0.0	18773.3186	7888.8634	NaN	NaN	0.2959	0.0762	0.7439	0.029	0.0601	0.0654	0.0254
0.0	0.0	0.0	19482.3186	5426.8634	NaN	NaN	0.2179	0.0746	0.7484	0.0289	0.0592	0.0639	0.0251
0.0	0.0	0.0	19770.3186	9531.8634	NaN	NaN	0.3253	0.0736	0.75	0.0288	0.0598	0.0631	0.0248
0.0	0.0	0.0	16293.3186	14121.8634	NaN	NaN	0.4643	0.0727	0.7523	0.0287	0.0601	0.0618	0.0244
0.0	0.0	0.0	17628.3186	12257.8634	NaN	NaN	0.4102	0.0724	0.755	0.0285	0.0599	0.0604	0.0239
0.0	0.0	0.0	21459.3186	10744.8634	NaN	NaN	0.3336	0.072	0.7556	0.0285	0.0607	0.0596	0.0237
0.0	0.0	0.0	23589.3186	11034.8634	NaN	NaN	0.3187	0.0723	0.7566	0.0283	0.0611	0.0584	0.0233
0.0	0.0	0.0	15857.3186	8345.8634	NaN	NaN	0.3448	0.0721	0.7603	0.028	0.0604	0.0565	0.0227
0.0	0.0	0.0	19440.3186	6806.8634	NaN	NaN	0.2593	0.0718	0.7616	0.028	0.061	0.0552	0.0223
0.0	0.0	0.0	19061.3186	6532.8634	NaN	NaN	0.2552	0.072	0.7619	0.0279	0.062	0.0541	0.022
0.0	0.0	0.0	20412.3186	10743.8634	NaN	NaN	0.3448	0.0718	0.7635	0.0277	0.0629	0.0524	0.0217
0.0	0.0	0.0	14832.3186	3901.8634	NaN	NaN	0.2083	0.0726	0.7646	0.0273	0.0639	0.0504	0.0213
0.0	0.0	0.0	19449.3186	6031.8634	NaN	NaN	0.2367	0.0736	0.7631	0.0267	0.0667	0.0487	0.0212
0.0	0.0	0.0	17426.3186	12626.8634	NaN	NaN	0.4202	0.0754	0.7603	0.0258	0.0702	0.0472	0.0211
0.0	0.0	0.0	20218.3186	8510.8634	NaN	NaN	0.2962	0.0793	0.7542	0.025	0.0744	0.0459	0.0211
0.0	0.0	0.0	18315.3186	9508.8634	NaN	NaN	0.3417	0.0834	0.7455	0.0244	0.0798	0.0454	0.0215
0.0	0.0	0.0	20584.3186	9905.8634	NaN	NaN	0.3249	0.0859	0.7391	0.0239	0.0843	0.045	0.0219
0.0	0.0	0.0	18323.3186	9931.8634	NaN	NaN	0.3515	0.0875	0.7365	0.0234	0.0857	0.0449	0.0221
0.0	0.0	0.0	18639.3186	4728.8634	NaN	NaN	0.2024	0.0889	0.735	0.0229	0.0858	0.0451	0.0223
0.0	0.0	0.0	11510.3186	8716.8634	NaN	NaN	0.4309	0.089	0.7347	0.0224	0.0853	0.046	0.0226
0.0	0.0	0.0	19303.3186	9115.8634	NaN	NaN	0.3208	0.0864	0.7404	0.0219	0.082	0.0465	0.0228
0.0	0.0	0.0	14538.3186	8914.8634	NaN	NaN	0.3801	0.0851	0.7435	0.0214	0.0792	0.0476	0.0231
0.0	0.0	0.0	19271.3186	8555.8634	NaN	NaN	0.3075	0.0831	0.7475	0.0212	0.0763	0.0485	0.0235
0.0	0.0	0.0	15364.3186	7758.8634	NaN	NaN	0.3355	0.0825	0.7489	0.0212	0.0735	0.0501	0.0238
0.0	0.0	0.0	21339.3186	5356.8634	NaN	NaN	0.2007	0.0804	0.7548	0.0213	0.0693	0.0504	0.0239
0.0	0.0	0.0	16875.3186	9476.8634	NaN	NaN	0.3596	0.0786	0.7588	0.0214	0.0656	0.0515	0.024
0.0	0.0	0.0	18507.3186	7266.8634	NaN	NaN	0.2819	0.0769	0.7627	0.0216	0.0622	0.0523	0.0242
0.0	0.0	0.0	19499.3186	11421.8634	NaN	NaN	0.3694	0.0745	0.7684	0.0219	0.0577	0.0532	0.0243
0.0	0.0	0.0	20275.3186	10086.8634	NaN	NaN	0.3322	0.072	0.7725	0.0223	0.0546	0.054	0.0245
0.0	0.0	0.0	22788.3186	9978.8634	NaN	NaN	0.3045	0.0704	0.7727	0.0225	0.0537	0.0555	0.0251
0.0	0.0	0.0	18190.3186	10441.8634	NaN	NaN	0.3647	0.0691	0.7751	0.0226	0.0519	0.0561	0.0252
0.0	0.0	0.0	20628.3186	8324.8634	NaN	NaN	0.2875	0.0676	0.7775	0.0227	0.0502	0.0566	0.0253
0.0	0.0	0.0	27909.3186	3055.8634	NaN	NaN	0.0987	0.0662	0.781	0.0226	0.0484	0.0566	0.0252
0.0	0.0	0.0	19818.3186	7906.8634	NaN	NaN	0.2852	0.0644	0.7835	0.0227	0.0474	0.0569	0.025
0.0	0.0	0.0	24815.3186	8537.8634	NaN	NaN	0.256	0.0631	0.7853	0.0227	0.0469	0.0571	0.025
0.0	0.0	0.0	20637.3186	7717.8634	NaN	NaN	0.2722	0.0619	0.788	0.0226	0.0458	0.0569	0.0248
0.0	0.0	0.0	17797.3186	7701.8634	NaN	NaN	0.302	0.0603	0.7919	0.0225	0.0444	0.0563	0.0245
0.0	0.0	0.0	17699.3186	9794.8634	NaN	NaN	0.3563	0.0589	0.7947	0.0225	0.0433	0.0562	0.0244
0.0	0.0	0.0	17896.3186	11742.8634	NaN	NaN	0.3962	0.0576	0.7957	0.0227	0.0433	0.0564	0.0243
0.0	0.0	0.0	15742.3186	14172.8634	NaN	NaN	0.4738	0.057	0.7952	0.023	0.0433	0.0572	0.0244
0.0	0.0	0.0	19379.3186	11542.8634	NaN	NaN	0.3733	0.0567	0.795	0.0231	0.0433	0.0573	0.0246
0.0	0.0	0.0	16066.3186	8639.8634	NaN	NaN	0.3497	0.0567	0.7948	0.0232	0.0432	0.0574	0.0246
0.0	0.0	0.0	18681.3186	7869.8634	NaN	NaN	0.2964	0.0566	0.7946	0.0233	0.0431	0.0576	0.0248
0.0	0.0	0.0	18053.3186	10380.8634	NaN	NaN	0.3651	0.0563	0.7946	0.0234	0.0433	0.0575	0.0249
0.0	0.0	0.0	14539.3186	10684.8634	NaN	NaN	0.4236	0.0558	0.7957	0.0234	0.0432	0.057	0.0249
0.0	0.0	0.0	19207.3186	7296.8634	NaN	NaN	0.2753	0.0552	0.7968	0.0234	0.0431	0.0566	0.0249
0.0	0.0	0.0	19834.3186	12276.8634	NaN	NaN	0.3823	0.0544	0.7975	0.0235	0.0437	0.056	0.025
0.0	0.0	0.0	15627.3186	7663.8634	NaN	NaN	0.329	0.054	0.7994	0.0233	0.0434	0.055	0.0248
0.0	0.0	0.0	21535.3186	9899.8634	NaN	NaN	0.3149	0.0536	0.8004	0.0232	0.0435	0.0545	0.0247
0.0	0.0	0.0	15562.3186	10324.8634	NaN	NaN	0.3988	0.0533	0.8018	0.0231	0.0434	0.0539	0.0246
0.0	0.0	0.0	21223.3186	10582.8634	NaN	NaN	0.3327	0.053	0.8032	0.023	0.0433	0.0531	0.0244
0.0	0.0	0.0	23668.3186	12056.8634	NaN	NaN	0.3375	0.053	0.8032	0.023	0.0434	0.0532	0.0242
0.0	0.0	0.0	21416.3186	11347.8634	NaN	NaN	0.3463	0.0527	0.8038	0.023	0.0436	0.0527	0.0241
0.0	0.0	0.0	20871.3186	10865.8634	NaN	NaN	0.3424	0.0528	0.8052	0.0228	0.0432	0.0523	0.0237
0.0	0.0	0.0	21280.3186	6502.8634	NaN	NaN	0.2341	0.0527	0.8057	0.0228	0.0433	0.052	0.0235
0.0	0.0	0.0	23719.3186	12172.8634	NaN	NaN	0.3392	0.0528	0.8057	0.0228	0.0435	0.0519	0.0233
0.0	0.0	0.0	20429.3186	13501.8634	NaN	NaN	0.3979	0.0528	0.8072	0.0226	0.0431	0.0514	0.0228
0.0	0.0	0.0	20911.3186	8507.8634	NaN	NaN	0.2892	0.0528	0.8081	0.0225	0.043	0.051	0.0226
0.0	0.0	0.0	13951.3186	11726.8634	NaN	NaN	0.4567	0.053	0.8088	0.0224	0.0428	0.0508	0.0223
0.0	0.0	0.0	17204.3186	10053.8634	NaN	NaN	0.3688	0.053	0.8096	0.0222	0.0427	0.0505	0.0221
0.0	0.0	0.0	21398.3186	11324.8634	NaN	NaN	0.3461	0.0531	0.8118	0.0218	0.0421	0.0496	0.0217
0.0	0.0	0.0	16360.3186	7626.8634	NaN	NaN	0.318	0.0532	0.8133	0.0216	0.0415	0.049	0.0215
0.0	0.0	0.0	15967.3186	10559.8634	NaN	NaN	0.3981	0.0533	0.813	0.0216	0.0415	0.049	0.0215
0.0	0.0	0.0	18916.3186	14579.8634	NaN	NaN	0.4353	0.0534	0.813	0.0215	0.0416	0.0491	0.0215
0.0	0.0	0.0	21535.3186	13291.8634	NaN	NaN	0.3817	0.0534	0.8139	0.0213	0.0413	0.0487	0.0213
0.0	0.0	0.0	21658.3186	9179.8634	NaN	NaN	0.2977	0.0536	0.8135	0.0214	0.0413	0.049	0.0214
0.0	0.0	0.0	21663.3186	13528.8634	NaN	NaN	0.3844	0.0537	0.812	0.0214	0.0418	0.0495	0.0215
0.0	0.0	0.0	28953.3186	14715.8634	NaN	NaN	0.337	0.0543	0.8119	0.0213	0.0417	0.0493	0.0215
0.0	0.0	0.0	27764.3186	11302.8634	NaN	NaN	0.2893	0.0547	0.8121	0.0212	0.0413	0.0493	0.0214
0.0	0.0	0.0	20487.3186	15242.8634	NaN	NaN	0.4266	0.0551	0.8118	0.0212	0.041	0.0494	0.0214
0.0	0.0	0.0	23131.3186	15805.8634	NaN	NaN	0.4059	0.0555	0.8111	0.0212	0.0411	0.0497	0.0214
0.0	0.0	0.0	34914.3186	18163.8634	NaN	NaN	0.3422	0.0558	0.8109	0.0213	0.0411	0.0497	0.0213
0.0	0.0	0.0	20227.3186	11653.8634	NaN	NaN	0.3655	0.056	0.8103	0.0214	0.0409	0.0502	0.0213
0.0	0.0	0.0	18817.3186	9906.8634	NaN	NaN	0.3449	0.0559	0.8098	0.0216	0.0411	0.0502	0.0213
0.0	0.0	0.0	18372.3186	7678.8634	NaN	NaN	0.2948	0.0561	0.8103	0.0218	0.0409	0.0498	0.0212
0.0	0.0	0.0	24950.3186	11236.8634	NaN	NaN	0.3105	0.056	0.8098	0.0221	0.0411	0.0497	0.0212
0.0	0.0	0.0	21013.3186	9989.8634	NaN	NaN	0.3222	0.0562	0.8096	0.0223	0.0409	0.0498	0.0212
0.0	0.0	0.0	15939.3186	14851.8634	NaN	NaN	0.4823	0.0559	0.8097	0.0226	0.0411	0.0495	0.0211
0.0	0.0	0.0	21022.3186	6934.8634	NaN	NaN	0.2481	0.0557	0.8111	0.0229	0.0406	0.0487	0.0209
0.0	0.0	0.0	23236.3186	13614.8634	NaN	NaN	0.3695	0.0554	0.8112	0.0234	0.0406	0.0487	0.0207
0.0	0.0	0.0	19834.3186	15954.8634	NaN	NaN	0.4458	0.0551	0.8109	0.0237	0.0412	0.0485	0.0206
0.0	0.0	0.0	17303.3186	9640.8634	NaN	NaN	0.3578	0.0548	0.8114	0.0239	0.0413	0.0482	0.0205
0.0	0.0	0.0	18327.3186	11224.8634	NaN	NaN	0.3798	0.0543	0.8117	0.0241	0.0415	0.0479	0.0206
0.0	0.0	0.0	11683.3186	8321.8634	NaN	NaN	0.416	0.054	0.8127	0.0242	0.0412	0.0474	0.0205
0.0	0.0	0.0	14704.3186	11961.8634	NaN	NaN	0.4486	0.0534	0.8139	0.0242	0.0411	0.0469	0.0204
0.0	0.0	0.0	25800.3186	13548.8634	NaN	NaN	0.3443	0.0532	0.8128	0.0243	0.0416	0.0474	0.0206
0.0	0.0	0.0	22906.3186	12132.8634	NaN	NaN	0.3463	0.053	0.8127	0.0242	0.0419	0.0475	0.0207
0.0	0.0	0.0	21973.3186	9426.8634	NaN	NaN	0.3002	0.0526	0.8134	0.0241	0.0419	0.0472	0.0207
0.0	0.0	0.0	19688.3186	11139.8634	NaN	NaN	0.3614	0.0528	0.8116	0.0242	0.0425	0.048	0.0209
0.0	0.0	0.0	21049.3186	11229.8634	NaN	NaN	0.3479	0.0528	0.8104	0.0242	0.043	0.0485	0.0211
0.0	0.0	0.0	19824.3186	13647.8634	NaN	NaN	0.4077	0.0531	0.8094	0.0241	0.0431	0.0491	0.0212
0.0	0.0	0.0	21739.3186	6992.8634	NaN	NaN	0.2434	0.0526	0.8096	0.0243	0.043	0.0492	0.0213
0.0	0.0	0.0	23714.3186	10870.8634	NaN	NaN	0.3143	0.0524	0.8088	0.0244	0.0432	0.0496	0.0216
0.0	0.0	0.0	18673.3186	11154.8634	NaN	NaN	0.374	0.0518	0.808	0.0247	0.0436	0.0501	0.0218
0.0	0.0	0.0	22975.3186	14468.8634	NaN	NaN	0.3864	0.0514	0.8072	0.0249	0.044	0.0506	0.0219
0.0	0.0	0.0	18763.3186	9964.8634	NaN	NaN	0.3469	0.0508	0.8087	0.025	0.0438	0.05	0.0217
0.0	0.0	0.0	17895.3186	6701.8634	NaN	NaN	0.2725	0.0502	0.8096	0.0252	0.0439	0.0496	0.0215
0.0	0.0	0.0	15387.3186	9848.8634	NaN	NaN	0.3903	0.05	0.8101	0.0254	0.044	0.0493	0.0213
0.0	0.0	0.0	24384.3186	15385.8634	NaN	NaN	0.3869	0.0497	0.8091	0.0257	0.0447	0.0494	0.0215
0.0	0.0	0.0	23355.3186	11476.8634	NaN	NaN	0.3295	0.0497	0.81	0.026	0.0445	0.0487	0.0212
0.0	0.0	0.0	26262.3186	7141.8634	NaN	NaN	0.2138	0.0501	0.8087	0.0263	0.0449	0.0489	0.0212
0.0	0.0	0.0	21241.3186	10232.8634	NaN	NaN	0.3251	0.0506	0.8069	0.0266	0.0456	0.0491	0.0213
0.0	0.0	0.0	23090.3186	9096.8634	NaN	NaN	0.2826	0.0512	0.806	0.0268	0.0459	0.0488	0.0213
0.0	0.0	0.0	24059.3186	9966.8634	NaN	NaN	0.2929	0.0525	0.8031	0.027	0.0467	0.0492	0.0214
0.0	0.0	0.0	33024.3186	16748.8634	NaN	NaN	0.3365	0.0532	0.8007	0.0274	0.0478	0.0492	0.0217
0.0	0.0	0.0	20663.3186	10877.8634	NaN	NaN	0.3449	0.054	0.8005	0.0273	0.0481	0.0486	0.0214
0.0	0.0	0.0	28469.3186	11005.8634	NaN	NaN	0.2788	0.0542	0.8018	0.0273	0.0481	0.0473	0.0213
0.0	0.0	0.0	18375.3186	9978.8634	NaN	NaN	0.3519	0.0547	0.8028	0.0269	0.0484	0.0462	0.021
0.0	0.0	0.0	21658.3186	15181.8634	NaN	NaN	0.4121	0.0549	0.8039	0.0265	0.0487	0.0452	0.0208
0.0	0.0	0.0	18404.3186	7658.8634	NaN	NaN	0.2939	0.0553	0.8056	0.0259	0.0487	0.0441	0.0204
0.0	0.0	0.0	15954.3186	9067.8634	NaN	NaN	0.3624	0.0559	0.8054	0.0254	0.0494	0.0435	0.0204
0.0	0.0	0.0	19807.3186	7835.8634	NaN	NaN	0.2835	0.0565	0.8056	0.0249	0.0499	0.043	0.0202
0.0	0.0	0.0	17475.3186	10186.8634	NaN	NaN	0.3683	0.0573	0.8057	0.0241	0.0501	0.0427	0.0201
0.0	0.0	0.0	27885.3186	9626.8634	NaN	NaN	0.2566	0.0581	0.8051	0.0236	0.0504	0.0427	0.0201
0.0	0.0	0.0	25884.3186	11105.8634	NaN	NaN	0.3002	0.0592	0.8034	0.023	0.0508	0.0433	0.0202
0.0	0.0	0.0	31152.3186	9513.8634	NaN	NaN	0.234	0.0598	0.8023	0.0227	0.0509	0.0439	0.0203
0.0	0.0	0.0	26718.3186	12694.8634	NaN	NaN	0.3221	0.0608	0.8004	0.0223	0.051	0.045	0.0205
0.0	0.0	0.0	23299.3186	5492.8634	NaN	NaN	0.1908	0.0607	0.8009	0.022	0.0504	0.0455	0.0205
0.0	0.0	0.0	16567.3186	12782.8634	NaN	NaN	0.4355	0.0607	0.8016	0.0217	0.0492	0.0463	0.0205
0.0	0.0	0.0	18840.3186	7593.8634	NaN	NaN	0.2873	0.0603	0.802	0.0217	0.0482	0.0472	0.0206
0.0	0.0	0.0	18809.3186	9717.8634	NaN	NaN	0.3407	0.0606	0.8004	0.0218	0.0475	0.0489	0.0208
0.0	0.0	0.0	15777.3186	11295.8634	NaN	NaN	0.4172	0.0601	0.8007	0.0219	0.0463	0.0501	0.0209
0.0	0.0	0.0	14431.3186	8113.8634	NaN	NaN	0.3599	0.0597	0.8008	0.0219	0.0451	0.0512	0.0212
0.0	0.0	0.0	16959.3186	7493.8634	NaN	NaN	0.3065	0.0589	0.8024	0.022	0.0437	0.0518	0.0213
0.0	0.0	0.0	15434.3186	12181.8634	NaN	NaN	0.4411	0.0578	0.8028	0.022	0.0431	0.053	0.0213
0.0	0.0	0.0	22421.3186	10097.8634	NaN	NaN	0.3105	0.057	0.8034	0.0219	0.0427	0.0534	0.0216
0.0	0.0	0.0	20215.3186	8636.8634	NaN	NaN	0.2993	0.0566	0.8034	0.0218	0.0424	0.054	0.0217
0.0	0.0	0.0	19530.3186	9205.8634	NaN	NaN	0.3204	0.0562	0.8036	0.0219	0.0421	0.0543	0.0219
0.0	0.0	0.0	23412.3186	9171.8634	NaN	NaN	0.2815	0.0555	0.8047	0.0218	0.0419	0.0542	0.022
0.0	0.0	0.0	21548.3186	11365.8634	NaN	NaN	0.3453	0.0552	0.8043	0.0219	0.0421	0.0543	0.0221
0.0	0.0	0.0	20721.3186	7445.8634	NaN	NaN	0.2643	0.0553	0.803	0.022	0.0424	0.0549	0.0223
0.0	0.0	0.0	20237.3186	9721.8634	NaN	NaN	0.3245	0.0553	0.8021	0.0221	0.0428	0.0552	0.0225
0.0	0.0	0.0	20470.3186	7284.8634	NaN	NaN	0.2625	0.0556	0.8014	0.0221	0.0429	0.0554	0.0225
0.0	0.0	0.0	20870.3186	5961.8634	NaN	NaN	0.2222	0.0561	0.8005	0.022	0.0431	0.0557	0.0226
0.0	0.0	0.0	20199.3186	8955.8634	NaN	NaN	0.3072	0.0568	0.8002	0.0218	0.0429	0.0557	0.0225
0.0	0.0	0.0	24271.3186	14975.8634	NaN	NaN	0.3816	0.0572	0.7987	0.0218	0.0435	0.056	0.0228
0.0	0.0	0.0	21157.3186	12430.8634	NaN	NaN	0.3701	0.0577	0.7995	0.0215	0.0433	0.0556	0.0224
0.0	0.0	0.0	14310.3186	10519.8634	NaN	NaN	0.4237	0.0586	0.7987	0.0214	0.0431	0.0558	0.0224
0.0	0.0	0.0	24514.3186	12574.8634	NaN	NaN	0.339	0.0595	0.7964	0.0214	0.0437	0.0564	0.0226
0.0	0.0	0.0	19809.3186	6408.8634	NaN	NaN	0.2444	0.0609	0.7956	0.0212	0.0436	0.0561	0.0225
0.0	0.0	0.0	16079.3186	7024.8634	NaN	NaN	0.3041	0.0622	0.7932	0.0213	0.044	0.0567	0.0227
0.0	0.0	0.0	19364.3186	6358.8634	NaN	NaN	0.2472	0.0632	0.7888	0.0215	0.0452	0.058	0.0231
0.0	0.0	0.0	17344.3186	8520.8634	NaN	NaN	0.3294	0.0639	0.7866	0.0216	0.046	0.0585	0.0233
0.0	0.0	0.0	28305.3186	10376.8634	NaN	NaN	0.2683	0.0642	0.7835	0.0219	0.0472	0.0595	0.0237
0.0	0.0	0.0	24844.3186	5420.8634	NaN	NaN	0.1791	0.0649	0.7813	0.0219	0.0481	0.0598	0.024
0.0	0.0	0.0	19809.3186	7913.8634	NaN	NaN	0.2855	0.0655	0.7801	0.022	0.0486	0.0595	0.0243
0.0	0.0	0.0	20313.3186	11281.8634	NaN	NaN	0.3571	0.0663	0.7784	0.0222	0.0488	0.0598	0.0245
0.0	0.0	0.0	22594.3186	7690.8634	NaN	NaN	0.2539	0.0668	0.7769	0.0224	0.0491	0.0601	0.0247
0.0	0.0	0.0	24875.3186	11970.8634	NaN	NaN	0.3249	0.0675	0.774	0.0227	0.0498	0.0609	0.0251
0.0	0.0	0.0	25028.3186	6768.8634	NaN	NaN	0.2129	0.0678	0.7733	0.0228	0.05	0.0605	0.0255
0.0	0.0	0.0	20709.3186	3950.8634	NaN	NaN	0.1602	0.0684	0.7738	0.0228	0.0493	0.06	0.0256
0.0	0.0	0.0	22382.3186	5524.8634	NaN	NaN	0.198	0.0679	0.7748	0.0231	0.0487	0.0598	0.0257
0.0	0.0	0.0	19952.3186	14617.8634	NaN	NaN	0.4228	0.0669	0.779	0.0229	0.0482	0.0578	0.0252
0.0	0.0	0.0	17391.3186	8302.8634	NaN	NaN	0.3231	0.0657	0.7839	0.0228	0.047	0.0561	0.0246
0.0	0.0	0.0	19330.3186	8588.8634	NaN	NaN	0.3076	0.0641	0.787	0.0227	0.0467	0.0552	0.0243
0.0	0.0	0.0	19602.3186	8875.8634	NaN	NaN	0.3117	0.0629	0.7888	0.0229	0.0465	0.0547	0.0242
0.0	0.0	0.0	19276.3186	8453.8634	NaN	NaN	0.3049	0.0616	0.791	0.0231	0.0462	0.054	0.0241
0.0	0.0	0.0	19746.3186	8985.8634	NaN	NaN	0.3127	0.0605	0.7933	0.0232	0.0457	0.0534	0.0238
0.0	0.0	0.0	18935.3186	11652.8634	NaN	NaN	0.381	0.0599	0.7937	0.0234	0.0455	0.0536	0.0238
0.0	0.0	0.0	20400.3186	9278.8634	NaN	NaN	0.3126	0.0591	0.7953	0.0235	0.045	0.0534	0.0237
0.0	0.0	0.0	20922.3186	12729.8634	NaN	NaN	0.3783	0.0582	0.7959	0.0238	0.0448	0.0537	0.0236
0.0	0.0	0.0	29482.3186	17041.8634	NaN	NaN	0.3663	0.0586	0.7949	0.0241	0.0452	0.0538	0.0235
0.0	0.0	0.0	22629.3186	15141.8634	NaN	NaN	0.4009	0.0602	0.7932	0.0243	0.0453	0.0539	0.0231
0.0	0.0	0.0	14639.3186	12075.8634	NaN	NaN	0.452	0.0628	0.7884	0.0252	0.0457	0.055	0.0229
0.0	0.0	0.0	15255.3186	12501.8634	NaN	NaN	0.4504	0.0657	0.7824	0.0262	0.0461	0.0567	0.0229
0.0	0.0	0.0	16276.3186	11126.8634	NaN	NaN	0.406	0.0676	0.7782	0.0265	0.047	0.058	0.0227
0.0	0.0	0.0	16615.3186	11702.8634	NaN	NaN	0.4133	0.0695	0.767	0.0274	0.0518	0.0611	0.0232
0.0	0.0	0.0	18828.3186	11876.8634	NaN	NaN	0.3868	0.0795	0.7257	0.0314	0.0677	0.0687	0.027
