# Supplementary material for: DeepFRET, a software for rapid and automated single-molecule FRET data classification using deep learning
Source: eLife. 2020 Nov 3;9:e60404. doi: 10.7554/eLife.60404 (PMC7609065; doi:10.7554/eLife.60404)
Supplement: Figure 4—source data 1. [file elife-60404-fig4-data1.zip › Figure 4-source data 1/Fig_S4a/Traces/traces_all_n294/Traces_Fig2d_4mMAc_mov4_combined_tif_pair29.txt]

Exported by DeepFRET
Date: 2020-08-26, 18:13
Video filename: None
FRET pair #29
Bleaches at 445
D-Dexc-bg	A-Dexc-bg	A-Aexc-bg	D-Dexc-rw	A-Dexc-rw	A-Aexc-rw	S	E	p_bleached	p_aggregated	p_noisy	p_scrambled	p_static	p_dynamic
0.0	0.0	0.0	29676.4729	5532.795	NaN	NaN	0.1571	0.0395	0.7613	0.0303	0.0493	0.076	0.0436
0.0	0.0	0.0	29701.4729	11643.795	NaN	NaN	0.2816	0.0348	0.7865	0.0292	0.0432	0.0661	0.0402
0.0	0.0	0.0	28944.4729	7586.795	NaN	NaN	0.2077	0.035	0.8027	0.0285	0.0386	0.0583	0.0369
0.0	0.0	0.0	31931.4729	6932.795	NaN	NaN	0.1784	0.0384	0.7889	0.0285	0.0417	0.0639	0.0386
0.0	0.0	0.0	31145.4729	10478.795	NaN	NaN	0.2517	0.0385	0.7879	0.0288	0.0415	0.0635	0.0398
0.0	0.0	0.0	33507.4729	6357.795	NaN	NaN	0.1595	0.0415	0.7776	0.0287	0.0432	0.0681	0.0408
0.0	0.0	0.0	30830.4729	6316.795	NaN	NaN	0.17	0.044	0.7617	0.0289	0.0465	0.076	0.0429
0.0	0.0	0.0	26002.4729	6601.795	NaN	NaN	0.2025	0.0467	0.7523	0.0287	0.0485	0.0811	0.0426
0.0	0.0	0.0	33967.4729	10803.795	NaN	NaN	0.2413	0.047	0.7528	0.0289	0.048	0.081	0.0423
0.0	0.0	0.0	34413.4729	9270.795	NaN	NaN	0.2122	0.0485	0.7493	0.029	0.0487	0.0827	0.0418
0.0	0.0	0.0	26891.4729	6467.795	NaN	NaN	0.1939	0.0514	0.7418	0.0292	0.05	0.0863	0.0413
0.0	0.0	0.0	32415.4729	9027.795	NaN	NaN	0.2178	0.0541	0.7313	0.029	0.0524	0.0921	0.0411
0.0	0.0	0.0	33397.4729	9253.795	NaN	NaN	0.217	0.0547	0.7299	0.0291	0.053	0.0927	0.0407
0.0	0.0	0.0	25979.4729	7574.795	NaN	NaN	0.2257	0.059	0.713	0.0294	0.0573	0.1007	0.0406
0.0	0.0	0.0	29934.4729	11438.795	NaN	NaN	0.2765	0.062	0.6973	0.0289	0.0618	0.1109	0.0391
0.0	0.0	0.0	31494.4729	8610.795	NaN	NaN	0.2147	0.058	0.7078	0.0293	0.0613	0.1045	0.039
0.0	0.0	0.0	29802.4729	9252.795	NaN	NaN	0.2369	0.0642	0.691	0.0312	0.0637	0.1131	0.0368
0.0	0.0	0.0	23753.4729	8077.795	NaN	NaN	0.2538	0.0633	0.6865	0.0295	0.0647	0.118	0.038
0.0	0.0	0.0	29459.4729	6660.795	NaN	NaN	0.1844	0.0597	0.6936	0.0287	0.0632	0.115	0.0397
0.0	0.0	0.0	28852.4729	8409.795	NaN	NaN	0.2257	0.0595	0.6916	0.0281	0.0637	0.1168	0.0403
0.0	0.0	0.0	28176.4729	10531.795	NaN	NaN	0.2721	0.0569	0.6989	0.0281	0.0625	0.113	0.0407
0.0	0.0	0.0	33031.4729	6956.795	NaN	NaN	0.174	0.0561	0.7013	0.0282	0.0625	0.1113	0.0407
0.0	0.0	0.0	29814.4729	11128.795	NaN	NaN	0.2718	0.0548	0.7036	0.0284	0.0624	0.1097	0.0411
0.0	0.0	0.0	29173.4729	6751.795	NaN	NaN	0.1879	0.0537	0.7093	0.0289	0.0613	0.1053	0.0414
0.0	0.0	0.0	28890.4729	7981.795	NaN	NaN	0.2165	0.054	0.7074	0.0288	0.0619	0.1061	0.0417
0.0	0.0	0.0	27361.4729	8287.795	NaN	NaN	0.2325	0.0518	0.7169	0.029	0.0601	0.1003	0.0418
0.0	0.0	0.0	30461.4729	8340.795	NaN	NaN	0.215	0.0526	0.711	0.029	0.0622	0.1031	0.0422
0.0	0.0	0.0	27033.4729	9854.795	NaN	NaN	0.2672	0.0523	0.7117	0.0285	0.0632	0.1025	0.0417
0.0	0.0	0.0	28046.4729	9504.795	NaN	NaN	0.2531	0.05	0.7175	0.0289	0.0624	0.099	0.0421
0.0	0.0	0.0	22679.4729	5998.795	NaN	NaN	0.2092	0.0519	0.7142	0.0286	0.064	0.1007	0.0407
0.0	0.0	0.0	23023.4729	7830.795	NaN	NaN	0.2538	0.0491	0.7295	0.0289	0.0603	0.0925	0.0398
0.0	0.0	0.0	25699.4729	4985.795	NaN	NaN	0.1625	0.0505	0.726	0.0287	0.0617	0.0939	0.0392
0.0	0.0	0.0	23961.4729	6876.795	NaN	NaN	0.223	0.0498	0.7304	0.0288	0.0604	0.0917	0.0389
0.0	0.0	0.0	32934.4729	5339.795	NaN	NaN	0.1395	0.0485	0.7325	0.0289	0.0596	0.091	0.0395
0.0	0.0	0.0	26125.4729	6874.795	NaN	NaN	0.2083	0.0487	0.7312	0.0287	0.06	0.0919	0.0395
0.0	0.0	0.0	30744.4729	8027.795	NaN	NaN	0.207	0.0476	0.7403	0.029	0.0572	0.0871	0.0389
0.0	0.0	0.0	27352.4729	8456.795	NaN	NaN	0.2362	0.0486	0.7322	0.0287	0.0594	0.0916	0.0395
0.0	0.0	0.0	25982.4729	4421.795	NaN	NaN	0.1454	0.0474	0.7443	0.0292	0.0557	0.0847	0.0387
0.0	0.0	0.0	29533.4729	6164.795	NaN	NaN	0.1727	0.0493	0.7345	0.029	0.0581	0.0901	0.039
0.0	0.0	0.0	27623.4729	5828.795	NaN	NaN	0.1742	0.0474	0.7408	0.0293	0.0559	0.0871	0.0395
0.0	0.0	0.0	27123.4729	8285.795	NaN	NaN	0.234	0.0477	0.7404	0.0292	0.0556	0.0878	0.0392
0.0	0.0	0.0	27213.4729	8221.795	NaN	NaN	0.232	0.0471	0.7405	0.0292	0.0556	0.0879	0.0396
0.0	0.0	0.0	26175.4729	7024.795	NaN	NaN	0.2116	0.0471	0.7415	0.0292	0.0553	0.0875	0.0394
0.0	0.0	0.0	25038.4729	7613.795	NaN	NaN	0.2332	0.0468	0.7437	0.0291	0.0548	0.0864	0.0391
0.0	0.0	0.0	26099.4729	9340.795	NaN	NaN	0.2636	0.0467	0.7418	0.0292	0.0554	0.0873	0.0395
0.0	0.0	0.0	27039.4729	7952.795	NaN	NaN	0.2273	0.047	0.7445	0.0292	0.0545	0.0859	0.0389
0.0	0.0	0.0	27650.4729	8180.795	NaN	NaN	0.2283	0.047	0.7446	0.0294	0.0541	0.0857	0.0392
0.0	0.0	0.0	24203.4729	4084.795	NaN	NaN	0.1444	0.0485	0.7417	0.0292	0.0544	0.0874	0.0388
0.0	0.0	0.0	25527.4729	7593.795	NaN	NaN	0.2293	0.0477	0.7426	0.0292	0.0538	0.0873	0.0394
0.0	0.0	0.0	29882.4729	7987.795	NaN	NaN	0.2109	0.0485	0.74	0.0291	0.0541	0.089	0.0393
0.0	0.0	0.0	27223.4729	8711.795	NaN	NaN	0.2424	0.0484	0.7411	0.0292	0.0536	0.0883	0.0393
0.0	0.0	0.0	30882.4729	8574.795	NaN	NaN	0.2173	0.0491	0.7399	0.0294	0.0539	0.0888	0.0389
0.0	0.0	0.0	30181.4729	10710.795	NaN	NaN	0.2619	0.0499	0.7363	0.0292	0.0551	0.0909	0.0387
0.0	0.0	0.0	34192.4729	9690.795	NaN	NaN	0.2208	0.0485	0.7453	0.0298	0.0526	0.0858	0.0381
0.0	0.0	0.0	27609.4729	4824.795	NaN	NaN	0.1488	0.051	0.7354	0.0296	0.0552	0.0909	0.038
0.0	0.0	0.0	25392.4729	8985.795	NaN	NaN	0.2614	0.0505	0.7385	0.0298	0.0542	0.0894	0.0376
0.0	0.0	0.0	30803.4729	7386.795	NaN	NaN	0.1934	0.05	0.7398	0.0299	0.0543	0.0887	0.0373
0.0	0.0	0.0	28928.4729	6533.795	NaN	NaN	0.1842	0.0498	0.7425	0.0299	0.0538	0.0874	0.0366
0.0	0.0	0.0	31451.4729	7847.795	NaN	NaN	0.1997	0.0489	0.7461	0.0299	0.0532	0.0858	0.036
0.0	0.0	0.0	30362.4729	8759.795	NaN	NaN	0.2239	0.048	0.7509	0.0297	0.0525	0.0835	0.0354
0.0	0.0	0.0	27549.4729	4273.795	NaN	NaN	0.1343	0.0469	0.7587	0.03	0.0505	0.0791	0.0347
0.0	0.0	0.0	30482.4729	8517.795	NaN	NaN	0.2184	0.0478	0.753	0.0303	0.052	0.082	0.035
0.0	0.0	0.0	26413.4729	5018.795	NaN	NaN	0.1597	0.0471	0.7582	0.0303	0.0506	0.0793	0.0345
0.0	0.0	0.0	26709.4729	10523.795	NaN	NaN	0.2826	0.0465	0.7586	0.0306	0.0503	0.0791	0.0349
0.0	0.0	0.0	24703.4729	8570.795	NaN	NaN	0.2576	0.0471	0.7564	0.0305	0.0509	0.0804	0.0346
0.0	0.0	0.0	27024.4729	8246.795	NaN	NaN	0.2338	0.0454	0.762	0.0308	0.0492	0.0775	0.0352
0.0	0.0	0.0	25268.4729	5883.795	NaN	NaN	0.1889	0.0457	0.7629	0.031	0.0484	0.0771	0.0348
0.0	0.0	0.0	17070.4729	7074.795	NaN	NaN	0.293	0.0454	0.7606	0.0315	0.0484	0.0785	0.0356
0.0	0.0	0.0	23154.4729	6039.795	NaN	NaN	0.2069	0.0454	0.7598	0.0318	0.0484	0.079	0.0356
0.0	0.0	0.0	24841.4729	9167.795	NaN	NaN	0.2696	0.0458	0.754	0.0319	0.0499	0.0822	0.0363
0.0	0.0	0.0	23826.4729	7673.795	NaN	NaN	0.2436	0.0463	0.7532	0.032	0.05	0.0823	0.0362
0.0	0.0	0.0	24124.4729	6845.795	NaN	NaN	0.221	0.0473	0.7473	0.0318	0.0516	0.0856	0.0364
0.0	0.0	0.0	24047.4729	8998.795	NaN	NaN	0.2723	0.0468	0.7477	0.0318	0.0516	0.0852	0.0369
0.0	0.0	0.0	25001.4729	7551.795	NaN	NaN	0.232	0.0478	0.7441	0.0317	0.0525	0.0868	0.0371
0.0	0.0	0.0	24345.4729	6577.795	NaN	NaN	0.2127	0.0488	0.7383	0.0316	0.0539	0.0897	0.0377
0.0	0.0	0.0	23350.4729	5756.795	NaN	NaN	0.1978	0.0493	0.7366	0.0313	0.0544	0.0906	0.0379
0.0	0.0	0.0	28928.4729	4549.795	NaN	NaN	0.1359	0.049	0.7343	0.0311	0.0551	0.0918	0.0387
0.0	0.0	0.0	25433.4729	8583.795	NaN	NaN	0.2523	0.0495	0.7301	0.0307	0.0564	0.094	0.0393
0.0	0.0	0.0	20690.4729	5631.795	NaN	NaN	0.214	0.0497	0.7279	0.0306	0.0568	0.095	0.04
0.0	0.0	0.0	23630.4729	6740.795	NaN	NaN	0.2219	0.0511	0.7194	0.0303	0.059	0.0997	0.0406
0.0	0.0	0.0	24334.4729	6396.795	NaN	NaN	0.2082	0.0505	0.7211	0.03	0.0587	0.0985	0.0411
0.0	0.0	0.0	23589.4729	4728.795	NaN	NaN	0.167	0.0515	0.7161	0.03	0.0599	0.1009	0.0417
0.0	0.0	0.0	20556.4729	7726.795	NaN	NaN	0.2732	0.0526	0.7113	0.0297	0.0609	0.1033	0.0422
0.0	0.0	0.0	26189.4729	6041.795	NaN	NaN	0.1875	0.0522	0.7132	0.0296	0.0603	0.1022	0.0425
0.0	0.0	0.0	24286.4729	6880.795	NaN	NaN	0.2208	0.0516	0.7164	0.0295	0.0595	0.1004	0.0427
0.0	0.0	0.0	24604.4729	6687.795	NaN	NaN	0.2137	0.0519	0.7149	0.0293	0.0597	0.1013	0.0429
0.0	0.0	0.0	24125.4729	5976.795	NaN	NaN	0.1985	0.051	0.7185	0.029	0.0591	0.0998	0.0427
0.0	0.0	0.0	23237.4729	6118.795	NaN	NaN	0.2084	0.0498	0.7241	0.0289	0.0579	0.0966	0.0426
0.0	0.0	0.0	23616.4729	8350.795	NaN	NaN	0.2612	0.0507	0.72	0.0284	0.0596	0.099	0.0423
0.0	0.0	0.0	23473.4729	8378.795	NaN	NaN	0.2631	0.0492	0.7265	0.0284	0.0584	0.0954	0.042
0.0	0.0	0.0	19146.4729	5772.795	NaN	NaN	0.2317	0.0506	0.7227	0.0282	0.0597	0.0973	0.0415
0.0	0.0	0.0	21285.4729	6970.795	NaN	NaN	0.2467	0.0504	0.7236	0.0281	0.0597	0.0968	0.0414
0.0	0.0	0.0	21795.4729	5570.795	NaN	NaN	0.2036	0.0514	0.7213	0.028	0.0604	0.0978	0.0412
0.0	0.0	0.0	21538.4729	4405.795	NaN	NaN	0.1698	0.0511	0.7226	0.0279	0.0601	0.097	0.0413
0.0	0.0	0.0	25598.4729	6188.795	NaN	NaN	0.1947	0.0518	0.7202	0.0279	0.0608	0.0983	0.0411
0.0	0.0	0.0	21060.4729	6350.795	NaN	NaN	0.2317	0.0509	0.7251	0.0278	0.0596	0.0958	0.0409
0.0	0.0	0.0	27596.4729	5662.795	NaN	NaN	0.1703	0.0499	0.7307	0.0279	0.0581	0.0927	0.0408
0.0	0.0	0.0	19911.4729	6220.795	NaN	NaN	0.2381	0.0502	0.7298	0.0277	0.0586	0.0933	0.0404
0.0	0.0	0.0	24072.4729	8563.795	NaN	NaN	0.2624	0.0485	0.7398	0.028	0.0558	0.0878	0.0401
0.0	0.0	0.0	25449.4729	5726.795	NaN	NaN	0.1837	0.0492	0.739	0.0278	0.0563	0.0884	0.0393
0.0	0.0	0.0	22993.4729	5394.795	NaN	NaN	0.19	0.0477	0.7465	0.0282	0.054	0.0844	0.0392
0.0	0.0	0.0	23696.4729	3447.795	NaN	NaN	0.127	0.0494	0.7406	0.0281	0.0558	0.0876	0.0385
0.0	0.0	0.0	22366.4729	7424.795	NaN	NaN	0.2492	0.048	0.746	0.0281	0.0543	0.0849	0.0386
0.0	0.0	0.0	24081.4729	6111.795	NaN	NaN	0.2024	0.0485	0.7456	0.0282	0.0546	0.0849	0.0382
0.0	0.0	0.0	23236.4729	7710.795	NaN	NaN	0.2492	0.0495	0.7385	0.0281	0.0563	0.0888	0.0388
0.0	0.0	0.0	19929.4729	4946.795	NaN	NaN	0.1989	0.0498	0.7377	0.0282	0.0566	0.089	0.0386
0.0	0.0	0.0	19311.4729	7470.795	NaN	NaN	0.2789	0.051	0.7305	0.0282	0.0585	0.0929	0.0389
0.0	0.0	0.0	22269.4729	9562.795	NaN	NaN	0.3004	0.0515	0.7287	0.0282	0.059	0.0938	0.0388
0.0	0.0	0.0	23822.4729	7440.795	NaN	NaN	0.238	0.0528	0.7223	0.0285	0.0605	0.0972	0.0388
0.0	0.0	0.0	21967.4729	6638.795	NaN	NaN	0.2321	0.0548	0.7157	0.0287	0.0618	0.1007	0.0383
0.0	0.0	0.0	26122.4729	6722.795	NaN	NaN	0.2047	0.0557	0.7112	0.0288	0.0628	0.1032	0.0384
0.0	0.0	0.0	24044.4729	5140.795	NaN	NaN	0.1761	0.0553	0.7139	0.0287	0.062	0.1019	0.0382
0.0	0.0	0.0	23625.4729	6380.795	NaN	NaN	0.2126	0.0556	0.71	0.029	0.0626	0.1043	0.0386
0.0	0.0	0.0	19756.4729	4706.795	NaN	NaN	0.1924	0.0566	0.7073	0.0288	0.0632	0.1058	0.0382
0.0	0.0	0.0	17911.4729	6415.795	NaN	NaN	0.2637	0.0543	0.7183	0.029	0.0602	0.1003	0.0379
0.0	0.0	0.0	22226.4729	4160.795	NaN	NaN	0.1577	0.0547	0.7183	0.0288	0.06	0.1005	0.0378
0.0	0.0	0.0	21297.4729	6840.795	NaN	NaN	0.2431	0.0535	0.7219	0.0289	0.059	0.0987	0.0381
0.0	0.0	0.0	20222.4729	7819.795	NaN	NaN	0.2789	0.0544	0.7205	0.0286	0.0593	0.0991	0.038
0.0	0.0	0.0	22913.4729	7739.795	NaN	NaN	0.2525	0.054	0.7217	0.0286	0.0587	0.0988	0.0382
0.0	0.0	0.0	25565.4729	7255.795	NaN	NaN	0.2211	0.0536	0.725	0.0287	0.0576	0.0968	0.0384
0.0	0.0	0.0	19560.4729	2437.795	NaN	NaN	0.1108	0.0539	0.7255	0.0285	0.0573	0.0966	0.0382
0.0	0.0	0.0	26254.4729	9931.795	NaN	NaN	0.2745	0.0532	0.7268	0.0287	0.0566	0.0958	0.0389
0.0	0.0	0.0	23024.4729	5313.795	NaN	NaN	0.1875	0.054	0.7257	0.0284	0.0568	0.0962	0.0389
0.0	0.0	0.0	26294.4729	7005.795	NaN	NaN	0.2104	0.0528	0.7295	0.0286	0.0554	0.0946	0.0391
0.0	0.0	0.0	25731.4729	5123.795	NaN	NaN	0.1661	0.054	0.7245	0.0285	0.0565	0.0969	0.0396
0.0	0.0	0.0	21170.4729	2417.795	NaN	NaN	0.1025	0.0527	0.7308	0.0285	0.0547	0.0935	0.0398
0.0	0.0	0.0	22981.4729	8606.795	NaN	NaN	0.2725	0.053	0.7301	0.0287	0.0546	0.0937	0.04
0.0	0.0	0.0	23186.4729	6982.795	NaN	NaN	0.2315	0.0534	0.7266	0.0286	0.0552	0.0954	0.0408
0.0	0.0	0.0	20859.4729	3304.795	NaN	NaN	0.1368	0.053	0.7301	0.0286	0.054	0.0936	0.0407
0.0	0.0	0.0	27661.4729	5969.795	NaN	NaN	0.1775	0.0542	0.7223	0.0286	0.0557	0.0976	0.0415
0.0	0.0	0.0	25575.4729	4426.795	NaN	NaN	0.1475	0.0535	0.7262	0.0284	0.055	0.0955	0.0415
0.0	0.0	0.0	26016.4729	7585.795	NaN	NaN	0.2258	0.0521	0.7323	0.0286	0.0533	0.0923	0.0415
0.0	0.0	0.0	23981.4729	5489.795	NaN	NaN	0.1863	0.0541	0.7207	0.0283	0.0565	0.098	0.0424
0.0	0.0	0.0	19950.4729	7899.795	NaN	NaN	0.2837	0.0524	0.7305	0.0281	0.0539	0.0932	0.0417
0.0	0.0	0.0	24310.4729	9571.795	NaN	NaN	0.2825	0.0516	0.733	0.0282	0.0534	0.0919	0.0419
0.0	0.0	0.0	22972.4729	4253.795	NaN	NaN	0.1562	0.0515	0.7322	0.028	0.0538	0.0926	0.0419
0.0	0.0	0.0	21052.4729	7004.795	NaN	NaN	0.2497	0.0494	0.743	0.0279	0.0514	0.0879	0.0404
0.0	0.0	0.0	24321.4729	7344.795	NaN	NaN	0.2319	0.0465	0.7511	0.028	0.0509	0.0842	0.0394
0.0	0.0	0.0	23435.4729	3852.795	NaN	NaN	0.1412	0.0437	0.7631	0.028	0.0496	0.0784	0.0373
0.0	0.0	0.0	22677.4729	5665.795	NaN	NaN	0.1999	0.0418	0.7705	0.028	0.0488	0.0749	0.0361
0.0	0.0	0.0	29698.4729	4745.795	NaN	NaN	0.1378	0.0411	0.7717	0.028	0.049	0.0743	0.036
0.0	0.0	0.0	22542.4729	4697.795	NaN	NaN	0.1725	0.0397	0.7801	0.0278	0.0472	0.0702	0.035
0.0	0.0	0.0	22635.4729	5152.795	NaN	NaN	0.1854	0.0391	0.7822	0.0279	0.0467	0.0691	0.035
0.0	0.0	0.0	24984.4729	3586.795	NaN	NaN	0.1255	0.0394	0.7802	0.0278	0.0474	0.0699	0.0352
0.0	0.0	0.0	25057.4729	8220.795	NaN	NaN	0.247	0.0379	0.7893	0.028	0.0449	0.0654	0.0345
0.0	0.0	0.0	21449.4729	4637.795	NaN	NaN	0.1778	0.0381	0.7888	0.0282	0.0453	0.0653	0.0344
0.0	0.0	0.0	23185.4729	4716.795	NaN	NaN	0.169	0.0373	0.7928	0.0284	0.0441	0.0634	0.034
0.0	0.0	0.0	24673.4729	10026.795	NaN	NaN	0.289	0.0371	0.7948	0.0286	0.0437	0.0621	0.0337
0.0	0.0	0.0	22935.4729	5660.795	NaN	NaN	0.198	0.0366	0.7966	0.0286	0.0433	0.0611	0.0337
0.0	0.0	0.0	20889.4729	8308.795	NaN	NaN	0.2846	0.0368	0.7972	0.0287	0.0432	0.0609	0.0332
0.0	0.0	0.0	25639.4729	7322.795	NaN	NaN	0.2222	0.0371	0.795	0.0288	0.0439	0.0617	0.0335
0.0	0.0	0.0	25289.4729	5449.795	NaN	NaN	0.1773	0.0369	0.7963	0.0289	0.0437	0.0609	0.0333
0.0	0.0	0.0	19191.4729	6357.795	NaN	NaN	0.2488	0.0372	0.7969	0.029	0.0434	0.0608	0.0328
0.0	0.0	0.0	22601.4729	5308.795	NaN	NaN	0.1902	0.0382	0.7911	0.0292	0.0448	0.0634	0.0333
0.0	0.0	0.0	18535.4729	5739.795	NaN	NaN	0.2364	0.0386	0.7911	0.0292	0.0447	0.0633	0.0331
0.0	0.0	0.0	19190.4729	7467.795	NaN	NaN	0.2801	0.0392	0.7874	0.0295	0.0454	0.0652	0.0333
0.0	0.0	0.0	24680.4729	7126.795	NaN	NaN	0.2241	0.0402	0.7833	0.0293	0.0465	0.0672	0.0336
0.0	0.0	0.0	22805.4729	3582.795	NaN	NaN	0.1358	0.0396	0.7861	0.0295	0.0454	0.066	0.0334
0.0	0.0	0.0	19596.4729	4380.795	NaN	NaN	0.1827	0.0409	0.78	0.0297	0.0469	0.0687	0.0338
0.0	0.0	0.0	20696.4729	5469.795	NaN	NaN	0.209	0.0415	0.777	0.0296	0.0476	0.0701	0.0342
0.0	0.0	0.0	23589.4729	7837.795	NaN	NaN	0.2494	0.0409	0.7802	0.0296	0.0466	0.0685	0.0341
0.0	0.0	0.0	22802.4729	3231.795	NaN	NaN	0.1241	0.0411	0.7794	0.0297	0.0466	0.069	0.0341
0.0	0.0	0.0	20100.4729	6951.795	NaN	NaN	0.257	0.0421	0.7755	0.0297	0.0475	0.0709	0.0344
0.0	0.0	0.0	21131.4729	6779.795	NaN	NaN	0.2429	0.0414	0.779	0.0296	0.0465	0.0692	0.0343
0.0	0.0	0.0	25796.4729	4325.795	NaN	NaN	0.1436	0.0416	0.7779	0.0295	0.0467	0.0696	0.0347
0.0	0.0	0.0	25115.4729	3878.795	NaN	NaN	0.1338	0.0418	0.7774	0.0295	0.0466	0.0696	0.035
0.0	0.0	0.0	19332.4729	6709.795	NaN	NaN	0.2577	0.0413	0.7805	0.0295	0.0456	0.068	0.0351
0.0	0.0	0.0	16082.4729	6747.795	NaN	NaN	0.2956	0.0403	0.786	0.0295	0.0441	0.0652	0.0348
0.0	0.0	0.0	19216.4729	6419.795	NaN	NaN	0.2504	0.0405	0.7857	0.0296	0.0441	0.0651	0.0351
0.0	0.0	0.0	23520.4729	6061.795	NaN	NaN	0.2049	0.0404	0.7868	0.0297	0.0437	0.0641	0.0354
0.0	0.0	0.0	24944.4729	9157.795	NaN	NaN	0.2685	0.0403	0.786	0.0296	0.0439	0.0643	0.036
0.0	0.0	0.0	22395.4729	12332.795	NaN	NaN	0.3551	0.0396	0.79	0.0297	0.0427	0.0624	0.0356
0.0	0.0	0.0	22959.4729	9264.795	NaN	NaN	0.2875	0.0389	0.7939	0.0298	0.0417	0.0606	0.0352
0.0	0.0	0.0	27627.4729	4148.795	NaN	NaN	0.1306	0.0384	0.796	0.0298	0.0412	0.0596	0.035
0.0	0.0	0.0	24668.4729	6732.795	NaN	NaN	0.2144	0.038	0.7972	0.0297	0.0409	0.0593	0.0349
0.0	0.0	0.0	21200.4729	8628.795	NaN	NaN	0.2893	0.0368	0.8024	0.0296	0.0397	0.0572	0.0343
0.0	0.0	0.0	26713.4729	8099.795	NaN	NaN	0.2327	0.0364	0.8035	0.0295	0.0395	0.0567	0.0343
0.0	0.0	0.0	24570.4729	6374.795	NaN	NaN	0.206	0.0363	0.8028	0.0293	0.04	0.0572	0.0342
0.0	0.0	0.0	24318.4729	8957.795	NaN	NaN	0.2692	0.0358	0.8058	0.0293	0.0393	0.0561	0.0337
0.0	0.0	0.0	22479.4729	8896.795	NaN	NaN	0.2836	0.0357	0.805	0.0291	0.0398	0.0566	0.0338
0.0	0.0	0.0	26522.4729	7131.795	NaN	NaN	0.2119	0.0348	0.8087	0.0289	0.039	0.0551	0.0334
0.0	0.0	0.0	22179.4729	3508.795	NaN	NaN	0.1366	0.0354	0.8055	0.0286	0.0401	0.057	0.0335
0.0	0.0	0.0	23199.4729	7728.795	NaN	NaN	0.2499	0.0348	0.8077	0.0285	0.0395	0.0561	0.0335
0.0	0.0	0.0	23854.4729	7507.795	NaN	NaN	0.2394	0.035	0.8065	0.0283	0.04	0.0568	0.0334
0.0	0.0	0.0	21552.4729	8706.795	NaN	NaN	0.2877	0.0341	0.8108	0.0281	0.0387	0.0551	0.0331
0.0	0.0	0.0	23011.4729	3115.795	NaN	NaN	0.1193	0.0347	0.809	0.0281	0.0391	0.0561	0.033
0.0	0.0	0.0	20933.4729	7110.795	NaN	NaN	0.2536	0.0342	0.8103	0.0278	0.0387	0.0558	0.0332
0.0	0.0	0.0	26151.4729	7577.795	NaN	NaN	0.2247	0.0336	0.8147	0.0278	0.0374	0.0536	0.0329
0.0	0.0	0.0	22318.4729	5519.795	NaN	NaN	0.1983	0.0341	0.8119	0.0274	0.0382	0.0553	0.033
0.0	0.0	0.0	23892.4729	3799.795	NaN	NaN	0.1372	0.0331	0.8196	0.0276	0.0358	0.0517	0.0323
0.0	0.0	0.0	21236.4729	2660.795	NaN	NaN	0.1113	0.034	0.8149	0.0273	0.0371	0.0538	0.0329
0.0	0.0	0.0	25233.4729	9121.795	NaN	NaN	0.2655	0.0328	0.8233	0.0273	0.0346	0.0498	0.0323
0.0	0.0	0.0	21559.4729	5861.795	NaN	NaN	0.2138	0.0334	0.8199	0.0272	0.0355	0.0511	0.0329
0.0	0.0	0.0	19733.4729	8190.795	NaN	NaN	0.2933	0.0331	0.8225	0.0272	0.0346	0.0499	0.0327
0.0	0.0	0.0	19736.4729	10161.795	NaN	NaN	0.3399	0.033	0.8235	0.0272	0.0344	0.0494	0.0326
0.0	0.0	0.0	22751.4729	8979.795	NaN	NaN	0.283	0.0323	0.8282	0.0271	0.033	0.0473	0.0321
0.0	0.0	0.0	21319.4729	2800.795	NaN	NaN	0.1161	0.0324	0.8287	0.0272	0.0329	0.0469	0.0319
0.0	0.0	0.0	23068.4729	8175.795	NaN	NaN	0.2617	0.0326	0.8274	0.027	0.0333	0.0475	0.0322
0.0	0.0	0.0	21842.4729	9661.795	NaN	NaN	0.3067	0.0317	0.8314	0.0271	0.0323	0.0457	0.0318
0.0	0.0	0.0	21777.4729	7453.795	NaN	NaN	0.255	0.0313	0.8338	0.027	0.0318	0.0448	0.0313
0.0	0.0	0.0	17876.4729	5745.795	NaN	NaN	0.2432	0.0315	0.8331	0.0269	0.032	0.0453	0.0312
0.0	0.0	0.0	22969.4729	4673.795	NaN	NaN	0.1691	0.0309	0.8368	0.0268	0.0311	0.0438	0.0306
0.0	0.0	0.0	23172.4729	7972.795	NaN	NaN	0.256	0.0304	0.8391	0.0269	0.0307	0.0427	0.0303
0.0	0.0	0.0	18155.4729	6446.795	NaN	NaN	0.262	0.0303	0.8397	0.0268	0.0308	0.0425	0.0299
0.0	0.0	0.0	19477.4729	11350.795	NaN	NaN	0.3682	0.0308	0.8367	0.0268	0.0317	0.0438	0.0302
0.0	0.0	0.0	22715.4729	7245.795	NaN	NaN	0.2418	0.0301	0.8396	0.0268	0.0309	0.0426	0.03
0.0	0.0	0.0	21667.4729	6506.795	NaN	NaN	0.2309	0.03	0.841	0.0269	0.0306	0.0423	0.0292
0.0	0.0	0.0	20831.4729	2439.795	NaN	NaN	0.1048	0.0295	0.8427	0.0272	0.0301	0.0415	0.029
0.0	0.0	0.0	20451.4729	4544.795	NaN	NaN	0.1818	0.0296	0.8429	0.0273	0.0299	0.0412	0.029
0.0	0.0	0.0	19954.4729	7233.795	NaN	NaN	0.2661	0.0296	0.8434	0.0276	0.0297	0.0407	0.029
0.0	0.0	0.0	23083.4729	6512.795	NaN	NaN	0.2201	0.0304	0.8387	0.0279	0.0309	0.0424	0.0297
0.0	0.0	0.0	18877.4729	7631.795	NaN	NaN	0.2879	0.0302	0.8396	0.0281	0.0306	0.0421	0.0295
0.0	0.0	0.0	28745.4729	6562.795	NaN	NaN	0.1859	0.0297	0.8419	0.0283	0.0299	0.0409	0.0293
0.0	0.0	0.0	17409.4729	7802.795	NaN	NaN	0.3095	0.0297	0.8421	0.0283	0.03	0.0409	0.029
0.0	0.0	0.0	18527.4729	8842.795	NaN	NaN	0.3231	0.0291	0.8446	0.0282	0.0294	0.0401	0.0286
0.0	0.0	0.0	24609.4729	8218.795	NaN	NaN	0.2504	0.0298	0.8403	0.0284	0.0305	0.0419	0.029
0.0	0.0	0.0	26284.4729	9964.795	NaN	NaN	0.2749	0.0285	0.8465	0.0282	0.029	0.0398	0.0281
0.0	0.0	0.0	23546.4729	6391.795	NaN	NaN	0.2135	0.0281	0.8478	0.0282	0.0288	0.0395	0.0276
0.0	0.0	0.0	19241.4729	3250.795	NaN	NaN	0.1445	0.0277	0.8501	0.0279	0.0283	0.0388	0.0271
0.0	0.0	0.0	18554.4729	6464.795	NaN	NaN	0.2584	0.0272	0.8528	0.0278	0.0277	0.0378	0.0267
0.0	0.0	0.0	21321.4729	6831.795	NaN	NaN	0.2427	0.0271	0.854	0.0274	0.0276	0.0374	0.0264
0.0	0.0	0.0	25783.4729	10811.795	NaN	NaN	0.2954	0.0268	0.8556	0.0272	0.0274	0.0369	0.0261
0.0	0.0	0.0	23588.4729	5988.795	NaN	NaN	0.2025	0.0262	0.8588	0.0267	0.0268	0.0361	0.0254
0.0	0.0	0.0	21982.4729	2410.795	NaN	NaN	0.0988	0.0254	0.8633	0.0261	0.026	0.0348	0.0245
0.0	0.0	0.0	23719.4729	5030.795	NaN	NaN	0.175	0.025	0.8657	0.0257	0.0256	0.034	0.024
0.0	0.0	0.0	22772.4729	5735.795	NaN	NaN	0.2012	0.0247	0.8686	0.0251	0.0252	0.033	0.0235
0.0	0.0	0.0	24017.4729	4940.795	NaN	NaN	0.1706	0.0243	0.8716	0.0247	0.0248	0.0319	0.0228
0.0	0.0	0.0	18085.4729	7976.795	NaN	NaN	0.3061	0.0242	0.873	0.0243	0.0247	0.0315	0.0223
0.0	0.0	0.0	20621.4729	6469.795	NaN	NaN	0.2388	0.0234	0.8773	0.0237	0.0239	0.0301	0.0216
0.0	0.0	0.0	22944.4729	3784.795	NaN	NaN	0.1416	0.0232	0.8801	0.0231	0.0235	0.0292	0.021
0.0	0.0	0.0	21452.4729	6497.795	NaN	NaN	0.2325	0.023	0.8824	0.0224	0.0233	0.0285	0.0205
0.0	0.0	0.0	23494.4729	5520.795	NaN	NaN	0.1903	0.0227	0.8842	0.022	0.0231	0.028	0.02
0.0	0.0	0.0	19656.4729	3867.795	NaN	NaN	0.1644	0.0222	0.8881	0.0212	0.0223	0.0271	0.0192
0.0	0.0	0.0	22890.4729	4833.795	NaN	NaN	0.1744	0.0217	0.8911	0.0204	0.0218	0.0264	0.0186
0.0	0.0	0.0	21113.4729	7232.795	NaN	NaN	0.2552	0.0211	0.8945	0.0196	0.0213	0.0256	0.018
0.0	0.0	0.0	18501.4729	5741.795	NaN	NaN	0.2368	0.0204	0.8985	0.0188	0.0206	0.0245	0.0173
0.0	0.0	0.0	20763.4729	5532.795	NaN	NaN	0.2104	0.0201	0.9007	0.018	0.0204	0.024	0.0168
0.0	0.0	0.0	24342.4729	5560.795	NaN	NaN	0.186	0.0195	0.9032	0.0174	0.0199	0.0235	0.0164
0.0	0.0	0.0	21380.4729	6504.795	NaN	NaN	0.2333	0.0191	0.9059	0.0169	0.0194	0.0228	0.016
0.0	0.0	0.0	23137.4729	5684.795	NaN	NaN	0.1972	0.0187	0.9076	0.0163	0.0192	0.0225	0.0157
0.0	0.0	0.0	24980.4729	8743.795	NaN	NaN	0.2593	0.0184	0.9092	0.0161	0.0188	0.0221	0.0155
0.0	0.0	0.0	18713.4729	7100.795	NaN	NaN	0.2751	0.0183	0.9108	0.0157	0.0184	0.0216	0.0152
0.0	0.0	0.0	20989.4729	11109.795	NaN	NaN	0.3461	0.0181	0.9118	0.0153	0.0182	0.0214	0.0151
0.0	0.0	0.0	24140.4729	7586.795	NaN	NaN	0.2391	0.0184	0.9121	0.0152	0.018	0.0213	0.015
0.0	0.0	0.0	22928.4729	6315.795	NaN	NaN	0.216	0.0187	0.9125	0.0152	0.0176	0.0212	0.0147
0.0	0.0	0.0	25480.4729	5345.795	NaN	NaN	0.1734	0.0188	0.9124	0.0151	0.0176	0.0214	0.0146
0.0	0.0	0.0	20347.4729	9524.795	NaN	NaN	0.3189	0.0186	0.9134	0.015	0.0174	0.0212	0.0144
0.0	0.0	0.0	25451.4729	3251.795	NaN	NaN	0.1133	0.0184	0.9145	0.0149	0.0172	0.0208	0.0143
0.0	0.0	0.0	22900.4729	4210.795	NaN	NaN	0.1553	0.0183	0.9146	0.0145	0.0174	0.021	0.0143
0.0	0.0	0.0	24564.4729	8294.795	NaN	NaN	0.2524	0.018	0.9156	0.0145	0.0171	0.0205	0.0142
0.0	0.0	0.0	23766.4729	7348.795	NaN	NaN	0.2362	0.0181	0.9155	0.0144	0.0173	0.0205	0.0142
0.0	0.0	0.0	23130.4729	6052.795	NaN	NaN	0.2074	0.0181	0.9161	0.0144	0.0171	0.0203	0.0141
0.0	0.0	0.0	22263.4729	8121.795	NaN	NaN	0.2673	0.0183	0.9155	0.0143	0.0174	0.0204	0.0142
0.0	0.0	0.0	21897.4729	7586.795	NaN	NaN	0.2573	0.0183	0.9157	0.0144	0.0172	0.0202	0.0142
0.0	0.0	0.0	22911.4729	7032.795	NaN	NaN	0.2349	0.0185	0.9152	0.0145	0.0173	0.0203	0.0142
0.0	0.0	0.0	23853.4729	8149.795	NaN	NaN	0.2547	0.0186	0.9149	0.0145	0.0174	0.0203	0.0143
0.0	0.0	0.0	22928.4729	7267.795	NaN	NaN	0.2407	0.0188	0.9144	0.0146	0.0175	0.0204	0.0144
0.0	0.0	0.0	23752.4729	7629.795	NaN	NaN	0.2431	0.0187	0.9149	0.0145	0.0174	0.0203	0.0143
0.0	0.0	0.0	20937.4729	4551.795	NaN	NaN	0.1786	0.0187	0.9149	0.0144	0.0174	0.0203	0.0143
0.0	0.0	0.0	21680.4729	7393.795	NaN	NaN	0.2543	0.0188	0.9147	0.0143	0.0174	0.0204	0.0143
0.0	0.0	0.0	24773.4729	6370.795	NaN	NaN	0.2046	0.0187	0.9151	0.0142	0.0174	0.0203	0.0143
0.0	0.0	0.0	22276.4729	4514.795	NaN	NaN	0.1685	0.0188	0.9151	0.0141	0.0173	0.0205	0.0142
0.0	0.0	0.0	23468.4729	5508.795	NaN	NaN	0.1901	0.0187	0.9155	0.0139	0.0173	0.0205	0.0141
0.0	0.0	0.0	21876.4729	10173.795	NaN	NaN	0.3174	0.0188	0.9156	0.0138	0.0173	0.0205	0.014
0.0	0.0	0.0	19072.4729	5515.795	NaN	NaN	0.2243	0.0187	0.9158	0.0138	0.0173	0.0204	0.014
0.0	0.0	0.0	26541.4729	6616.795	NaN	NaN	0.1996	0.0189	0.9153	0.0137	0.0174	0.0208	0.0139
0.0	0.0	0.0	20296.4729	5905.795	NaN	NaN	0.2254	0.019	0.9152	0.0136	0.0175	0.0209	0.0139
0.0	0.0	0.0	23643.4729	8091.795	NaN	NaN	0.255	0.019	0.9153	0.0137	0.0174	0.0208	0.0139
0.0	0.0	0.0	22753.4729	6761.795	NaN	NaN	0.2291	0.0195	0.9135	0.0137	0.0178	0.0215	0.0141
0.0	0.0	0.0	22166.4729	6496.795	NaN	NaN	0.2267	0.0196	0.9133	0.0139	0.0177	0.0214	0.0141
0.0	0.0	0.0	20725.4729	4203.795	NaN	NaN	0.1686	0.02	0.9121	0.014	0.0179	0.0219	0.0141
0.0	0.0	0.0	20620.4729	6864.795	NaN	NaN	0.2498	0.0198	0.9127	0.0138	0.0178	0.0219	0.014
0.0	0.0	0.0	19159.4729	7364.795	NaN	NaN	0.2777	0.0198	0.9123	0.0138	0.018	0.022	0.0141
0.0	0.0	0.0	23382.4729	4863.795	NaN	NaN	0.1722	0.0198	0.9121	0.0136	0.0181	0.0224	0.014
0.0	0.0	0.0	21918.4729	8109.795	NaN	NaN	0.2701	0.0199	0.9116	0.0136	0.0183	0.0226	0.0141
0.0	0.0	0.0	21030.4729	6245.795	NaN	NaN	0.229	0.0201	0.9112	0.0136	0.0183	0.0227	0.0141
0.0	0.0	0.0	19678.4729	6344.795	NaN	NaN	0.2438	0.0205	0.9098	0.0136	0.0185	0.0233	0.0142
0.0	0.0	0.0	23827.4729	7615.795	NaN	NaN	0.2422	0.0209	0.9085	0.0137	0.0188	0.0237	0.0144
0.0	0.0	0.0	21576.4729	5144.795	NaN	NaN	0.1925	0.0217	0.9061	0.0139	0.0192	0.0244	0.0147
0.0	0.0	0.0	21714.4729	5717.795	NaN	NaN	0.2084	0.022	0.9052	0.0139	0.0194	0.0248	0.0148
0.0	0.0	0.0	23800.4729	5899.795	NaN	NaN	0.1986	0.0221	0.9046	0.0138	0.0196	0.025	0.0148
0.0	0.0	0.0	22902.4729	4999.795	NaN	NaN	0.1792	0.0225	0.9036	0.0139	0.0199	0.0252	0.0149
0.0	0.0	0.0	22067.4729	8151.795	NaN	NaN	0.2698	0.023	0.9018	0.0138	0.0205	0.0257	0.0151
0.0	0.0	0.0	21974.4729	7438.795	NaN	NaN	0.2529	0.0238	0.9003	0.0139	0.0208	0.0261	0.0151
0.0	0.0	0.0	23042.4729	5093.795	NaN	NaN	0.181	0.0245	0.8988	0.014	0.0212	0.0264	0.0151
0.0	0.0	0.0	24235.4729	5388.795	NaN	NaN	0.1819	0.0244	0.8989	0.0138	0.0214	0.0265	0.0149
0.0	0.0	0.0	24115.4729	7584.795	NaN	NaN	0.2393	0.024	0.8999	0.0137	0.0214	0.0262	0.0149
0.0	0.0	0.0	24472.4729	5467.795	NaN	NaN	0.1826	0.0242	0.8993	0.0136	0.0217	0.0262	0.0149
0.0	0.0	0.0	17890.4729	7542.795	NaN	NaN	0.2966	0.0244	0.8985	0.0137	0.0221	0.0264	0.0149
0.0	0.0	0.0	17954.4729	7000.795	NaN	NaN	0.2805	0.0243	0.899	0.0137	0.0221	0.026	0.0149
0.0	0.0	0.0	22867.4729	885.795	NaN	NaN	0.0373	0.0244	0.8988	0.0138	0.0222	0.0259	0.0149
0.0	0.0	0.0	26385.4729	10812.795	NaN	NaN	0.2907	0.0242	0.8997	0.0139	0.022	0.0253	0.0149
0.0	0.0	0.0	24588.4729	4645.795	NaN	NaN	0.1589	0.0246	0.8991	0.0141	0.0223	0.0251	0.0148
0.0	0.0	0.0	22171.4729	8289.795	NaN	NaN	0.2721	0.0246	0.8999	0.0141	0.0223	0.0245	0.0146
0.0	0.0	0.0	23563.4729	8737.795	NaN	NaN	0.2705	0.0246	0.9003	0.0138	0.0228	0.0238	0.0147
0.0	0.0	0.0	20755.4729	5724.795	NaN	NaN	0.2162	0.025	0.9001	0.0138	0.0231	0.0233	0.0147
0.0	0.0	0.0	23782.4729	7985.795	NaN	NaN	0.2514	0.0258	0.8986	0.0139	0.0238	0.023	0.0148
0.0	0.0	0.0	17429.4729	5753.795	NaN	NaN	0.2482	0.0271	0.8948	0.0138	0.0256	0.0234	0.0154
0.0	0.0	0.0	19327.4729	7554.795	NaN	NaN	0.281	0.0279	0.8928	0.014	0.0264	0.0232	0.0156
0.0	0.0	0.0	20393.4729	6130.795	NaN	NaN	0.2311	0.0294	0.8889	0.0141	0.0277	0.0239	0.0159
0.0	0.0	0.0	21355.4729	4381.795	NaN	NaN	0.1703	0.0301	0.8874	0.0143	0.028	0.0241	0.016
0.0	0.0	0.0	20434.4729	6044.795	NaN	NaN	0.2283	0.0313	0.8839	0.0144	0.0291	0.0251	0.0162
0.0	0.0	0.0	24033.4729	6550.795	NaN	NaN	0.2142	0.031	0.8843	0.0144	0.0289	0.0252	0.0162
0.0	0.0	0.0	24395.4729	6293.795	NaN	NaN	0.2051	0.0314	0.882	0.0144	0.0296	0.0262	0.0164
0.0	0.0	0.0	19595.4729	8798.795	NaN	NaN	0.3099	0.0319	0.8796	0.0144	0.03	0.0276	0.0165
0.0	0.0	0.0	21509.4729	6679.795	NaN	NaN	0.237	0.0327	0.8758	0.0145	0.0308	0.0293	0.0168
0.0	0.0	0.0	20109.4729	2852.795	NaN	NaN	0.1242	0.0332	0.8734	0.0144	0.0308	0.0313	0.0169
0.0	0.0	0.0	28206.4729	6324.795	NaN	NaN	0.1832	0.0315	0.8744	0.0143	0.0298	0.0332	0.0168
0.0	0.0	0.0	23783.4729	8016.795	NaN	NaN	0.2521	0.0305	0.8713	0.0143	0.0307	0.0362	0.0169
0.0	0.0	0.0	20860.4729	3922.795	NaN	NaN	0.1583	0.0315	0.8661	0.0143	0.0315	0.0393	0.0173
0.0	0.0	0.0	22380.4729	8618.795	NaN	NaN	0.278	0.0323	0.8563	0.0144	0.0339	0.0452	0.0178
0.0	0.0	0.0	23609.4729	3194.795	NaN	NaN	0.1192	0.0333	0.846	0.0148	0.0373	0.0503	0.0182
0.0	0.0	0.0	19580.4729	7524.795	NaN	NaN	0.2776	0.0356	0.8323	0.0152	0.0408	0.0571	0.019
0.0	0.0	0.0	20417.4729	7090.795	NaN	NaN	0.2578	0.0364	0.8171	0.0159	0.0448	0.0659	0.02
0.0	0.0	0.0	21913.4729	7639.795	NaN	NaN	0.2585	0.0364	0.8087	0.0162	0.0474	0.0709	0.0203
0.0	0.0	0.0	16965.4729	6630.795	NaN	NaN	0.281	0.0372	0.7987	0.0161	0.0508	0.0762	0.021
0.0	0.0	0.0	24197.4729	4495.795	NaN	NaN	0.1567	0.0376	0.7856	0.0162	0.0553	0.0833	0.0221
0.0	0.0	0.0	23580.4729	6113.795	NaN	NaN	0.2059	0.0376	0.7729	0.0163	0.0602	0.0901	0.0229
0.0	0.0	0.0	20578.4729	8801.795	NaN	NaN	0.2996	0.0388	0.7638	0.0162	0.0636	0.0941	0.0235
0.0	0.0	0.0	23584.4729	5444.795	NaN	NaN	0.1876	0.0405	0.7532	0.0165	0.0667	0.0991	0.024
0.0	0.0	0.0	27453.4729	4533.795	NaN	NaN	0.1417	0.0416	0.7462	0.0167	0.0693	0.102	0.0243
0.0	0.0	0.0	22650.4729	5126.795	NaN	NaN	0.1846	0.0427	0.7387	0.0169	0.072	0.1052	0.0246
0.0	0.0	0.0	19931.4729	5671.795	NaN	NaN	0.2215	0.0437	0.7319	0.0169	0.0742	0.108	0.0252
0.0	0.0	0.0	24711.4729	7627.795	NaN	NaN	0.2359	0.0439	0.7286	0.0172	0.0751	0.1098	0.0254
0.0	0.0	0.0	21645.4729	6653.795	NaN	NaN	0.2351	0.0443	0.7268	0.0174	0.0758	0.1103	0.0254
0.0	0.0	0.0	22553.4729	9478.795	NaN	NaN	0.2959	0.0449	0.7232	0.0174	0.0765	0.1122	0.0258
0.0	0.0	0.0	24510.4729	6453.795	NaN	NaN	0.2084	0.0449	0.7202	0.0176	0.0774	0.114	0.0258
0.0	0.0	0.0	25966.4729	4366.795	NaN	NaN	0.144	0.0452	0.7188	0.0177	0.0779	0.1144	0.026
0.0	0.0	0.0	25644.4729	8730.795	NaN	NaN	0.254	0.045	0.7173	0.0177	0.0781	0.1158	0.0261
0.0	0.0	0.0	23406.4729	7403.795	NaN	NaN	0.2403	0.0448	0.7184	0.0179	0.078	0.115	0.026
0.0	0.0	0.0	20273.4729	4670.795	NaN	NaN	0.1872	0.0449	0.7176	0.0179	0.0781	0.1155	0.0261
0.0	0.0	0.0	21012.4729	3842.795	NaN	NaN	0.1546	0.0449	0.7162	0.0178	0.0783	0.1165	0.0262
0.0	0.0	0.0	23527.4729	6734.795	NaN	NaN	0.2225	0.0444	0.7184	0.0178	0.0783	0.1151	0.026
0.0	0.0	0.0	23012.4729	8563.795	NaN	NaN	0.2712	0.0445	0.7195	0.0177	0.078	0.1142	0.0261
0.0	0.0	0.0	19313.4729	5146.795	NaN	NaN	0.2104	0.0446	0.7202	0.0177	0.0776	0.1137	0.0262
0.0	0.0	0.0	23706.4729	8913.795	NaN	NaN	0.2733	0.0443	0.7222	0.0177	0.077	0.1127	0.0261
0.0	0.0	0.0	20133.4729	7256.795	NaN	NaN	0.2649	0.0438	0.7243	0.0176	0.0767	0.1115	0.0261
0.0	0.0	0.0	22168.4729	9180.795	NaN	NaN	0.2929	0.0436	0.7281	0.0172	0.0759	0.109	0.0262
0.0	0.0	0.0	19854.4729	7055.795	NaN	NaN	0.2622	0.0433	0.7302	0.0173	0.0752	0.108	0.026
0.0	0.0	0.0	21691.4729	9476.795	NaN	NaN	0.3041	0.0435	0.735	0.0171	0.0736	0.105	0.0258
0.0	0.0	0.0	22125.4729	9360.795	NaN	NaN	0.2973	0.0433	0.7374	0.0173	0.0721	0.1045	0.0254
0.0	0.0	0.0	21632.4729	4091.795	NaN	NaN	0.1591	0.0445	0.739	0.0169	0.0718	0.1023	0.0255
0.0	0.0	0.0	24714.4729	4711.795	NaN	NaN	0.1601	0.0445	0.7391	0.0171	0.0703	0.1038	0.0253
0.0	0.0	0.0	20324.4729	7702.795	NaN	NaN	0.2748	0.0442	0.7419	0.017	0.0711	0.1008	0.0251
0.0	0.0	0.0	23208.4729	9088.795	NaN	NaN	0.2814	0.0448	0.7409	0.0166	0.0704	0.1018	0.0254
0.0	0.0	0.0	28663.4729	4804.795	NaN	NaN	0.1436	0.044	0.7427	0.0168	0.0703	0.1011	0.0251
0.0	0.0	0.0	20985.4729	6284.795	NaN	NaN	0.2305	0.0448	0.7445	0.0166	0.07	0.0991	0.0251
0.0	0.0	0.0	20243.4729	5611.795	NaN	NaN	0.217	0.045	0.7432	0.0165	0.0694	0.1007	0.0252
0.0	0.0	0.0	19061.4729	6121.795	NaN	NaN	0.2431	0.0449	0.744	0.0164	0.0701	0.0993	0.0253
0.0	0.0	0.0	22186.4729	4530.795	NaN	NaN	0.1696	0.0452	0.743	0.0164	0.0698	0.1001	0.0255
0.0	0.0	0.0	22042.4729	7392.795	NaN	NaN	0.2512	0.0453	0.743	0.0165	0.0699	0.0998	0.0255
0.0	0.0	0.0	25176.4729	10490.795	NaN	NaN	0.2941	0.0452	0.7448	0.0164	0.069	0.0991	0.0254
0.0	0.0	0.0	20408.4729	7796.795	NaN	NaN	0.2764	0.0453	0.7463	0.0165	0.0685	0.0981	0.0253
0.0	0.0	0.0	22425.4729	6490.795	NaN	NaN	0.2245	0.0458	0.7469	0.0163	0.068	0.0976	0.0255
0.0	0.0	0.0	24369.4729	6515.795	NaN	NaN	0.211	0.0451	0.7497	0.0165	0.067	0.0967	0.025
0.0	0.0	0.0	21155.4729	8620.795	NaN	NaN	0.2895	0.0451	0.753	0.0162	0.0663	0.0944	0.025
0.0	0.0	0.0	22998.4729	4719.795	NaN	NaN	0.1703	0.045	0.7542	0.0163	0.0652	0.0945	0.0248
0.0	0.0	0.0	20003.4729	5402.795	NaN	NaN	0.2127	0.0447	0.7559	0.0163	0.065	0.0935	0.0245
0.0	0.0	0.0	19701.4729	6717.795	NaN	NaN	0.2543	0.0448	0.7564	0.0161	0.0646	0.0934	0.0246
0.0	0.0	0.0	19391.4729	7166.795	NaN	NaN	0.2699	0.0442	0.7581	0.0161	0.0641	0.093	0.0245
0.0	0.0	0.0	17971.4729	8346.795	NaN	NaN	0.3171	0.0436	0.7614	0.0159	0.0635	0.0913	0.0243
0.0	0.0	0.0	18312.4729	5826.795	NaN	NaN	0.2414	0.0437	0.7626	0.016	0.063	0.0906	0.0241
0.0	0.0	0.0	16245.4729	5327.795	NaN	NaN	0.247	0.0437	0.7638	0.0158	0.0621	0.0905	0.024
0.0	0.0	0.0	22649.4729	9805.795	NaN	NaN	0.3021	0.0428	0.7679	0.0158	0.0612	0.0885	0.0237
0.0	0.0	0.0	20551.4729	8623.795	NaN	NaN	0.2956	0.0428	0.771	0.0158	0.0604	0.0867	0.0233
0.0	0.0	0.0	24069.4729	6877.795	NaN	NaN	0.2222	0.0427	0.7736	0.0156	0.0585	0.0864	0.0232
0.0	0.0	0.0	27230.4729	8113.795	NaN	NaN	0.2296	0.0418	0.7778	0.0158	0.0578	0.084	0.0227
0.0	0.0	0.0	19941.4729	8681.795	NaN	NaN	0.3033	0.0422	0.779	0.0157	0.0566	0.0839	0.0225
0.0	0.0	0.0	26170.4729	9379.795	NaN	NaN	0.2638	0.0418	0.7804	0.0158	0.0557	0.0839	0.0225
0.0	0.0	0.0	23095.4729	5500.795	NaN	NaN	0.1924	0.0416	0.7811	0.0159	0.0558	0.0833	0.0222
0.0	0.0	0.0	20997.4729	7874.795	NaN	NaN	0.2727	0.0424	0.7783	0.0157	0.0554	0.0856	0.0225
0.0	0.0	0.0	27716.4729	6186.795	NaN	NaN	0.1825	0.0416	0.7783	0.016	0.0556	0.086	0.0225
0.0	0.0	0.0	19228.4729	8506.795	NaN	NaN	0.3067	0.0415	0.7782	0.016	0.0562	0.0855	0.0226
0.0	0.0	0.0	26692.4729	8355.795	NaN	NaN	0.2384	0.0414	0.7768	0.016	0.0559	0.0871	0.0229
0.0	0.0	0.0	24259.4729	5948.795	NaN	NaN	0.1969	0.041	0.7773	0.0162	0.0566	0.0862	0.0227
0.0	0.0	0.0	13990.4729	8012.795	NaN	NaN	0.3642	0.0415	0.7766	0.016	0.0561	0.0868	0.023
0.0	0.0	0.0	19481.4729	7165.795	NaN	NaN	0.2689	0.041	0.7756	0.0162	0.0567	0.0874	0.0232
0.0	0.0	0.0	21253.4729	5390.795	NaN	NaN	0.2023	0.0409	0.7765	0.0161	0.0569	0.0865	0.0231
0.0	0.0	0.0	23764.4729	7013.795	NaN	NaN	0.2279	0.0409	0.7766	0.0161	0.0563	0.0868	0.0232
0.0	0.0	0.0	21705.4729	10107.795	NaN	NaN	0.3177	0.0406	0.7779	0.0162	0.0567	0.0855	0.0231
0.0	0.0	0.0	19477.4729	5889.795	NaN	NaN	0.2322	0.0406	0.7803	0.0161	0.0557	0.0843	0.0231
0.0	0.0	0.0	26033.4729	4694.795	NaN	NaN	0.1528	0.0403	0.7806	0.0161	0.0558	0.0841	0.0231
0.0	0.0	0.0	23325.4729	5059.795	NaN	NaN	0.1783	0.0402	0.7828	0.0161	0.0556	0.0826	0.0228
0.0	0.0	0.0	25483.4729	7642.795	NaN	NaN	0.2307	0.0401	0.785	0.016	0.0549	0.0813	0.0227
0.0	0.0	0.0	21501.4729	6237.795	NaN	NaN	0.2249	0.04	0.7852	0.016	0.0551	0.0811	0.0226
0.0	0.0	0.0	24136.4729	5370.795	NaN	NaN	0.182	0.0399	0.787	0.0158	0.0552	0.0795	0.0227
0.0	0.0	0.0	23469.4729	7159.795	NaN	NaN	0.2338	0.0394	0.7886	0.0159	0.0548	0.0786	0.0227
0.0	0.0	0.0	21233.4729	6553.795	NaN	NaN	0.2359	0.0386	0.7938	0.0157	0.054	0.0753	0.0225
0.0	0.0	0.0	21255.4729	8921.795	NaN	NaN	0.2956	0.0386	0.7968	0.0157	0.0531	0.0737	0.0222
0.0	0.0	0.0	18464.4729	4001.795	NaN	NaN	0.1781	0.0387	0.7995	0.0157	0.0523	0.0721	0.0217
0.0	0.0	0.0	18792.4729	5784.795	NaN	NaN	0.2354	0.039	0.8007	0.0156	0.0517	0.0714	0.0216
0.0	0.0	0.0	20532.4729	6198.795	NaN	NaN	0.2319	0.0385	0.8017	0.0157	0.0519	0.0707	0.0216
0.0	0.0	0.0	21609.4729	6570.795	NaN	NaN	0.2332	0.038	0.8044	0.0157	0.0516	0.0689	0.0214
0.0	0.0	0.0	21783.4729	6551.795	NaN	NaN	0.2312	0.0377	0.8062	0.0158	0.0511	0.068	0.0212
0.0	0.0	0.0	22170.4729	5372.795	NaN	NaN	0.1951	0.0373	0.8101	0.0159	0.0503	0.0657	0.0207
0.0	0.0	0.0	24720.4729	11080.795	NaN	NaN	0.3095	0.0371	0.8147	0.0158	0.0485	0.0635	0.0203
0.0	0.0	0.0	24145.4729	4051.795	NaN	NaN	0.1437	0.037	0.8174	0.0158	0.0477	0.0621	0.0199
0.0	0.0	0.0	19882.4729	6038.795	NaN	NaN	0.233	0.0372	0.8205	0.0157	0.0465	0.0605	0.0196
0.0	0.0	0.0	20585.4729	7808.795	NaN	NaN	0.275	0.0369	0.8224	0.0159	0.0459	0.0596	0.0194
0.0	0.0	0.0	20567.4729	10728.795	NaN	NaN	0.3428	0.0366	0.8271	0.0158	0.0446	0.0572	0.0188
0.0	0.0	0.0	22149.4729	6970.795	NaN	NaN	0.2394	0.0369	0.8294	0.0156	0.0434	0.0561	0.0186
0.0	0.0	0.0	21746.4729	5540.795	NaN	NaN	0.2031	0.0373	0.8308	0.0156	0.0428	0.0553	0.0183
0.0	0.0	0.0	21323.4729	3739.795	NaN	NaN	0.1492	0.0374	0.8324	0.0154	0.0419	0.0547	0.0182
0.0	0.0	0.0	23475.4729	9539.795	NaN	NaN	0.289	0.0367	0.8352	0.0153	0.0416	0.0532	0.018
0.0	0.0	0.0	22207.4729	7240.795	NaN	NaN	0.2459	0.0366	0.8368	0.0152	0.0413	0.0524	0.0177
0.0	0.0	0.0	25117.4729	6612.795	NaN	NaN	0.2084	0.0365	0.8384	0.0151	0.0408	0.0518	0.0175
0.0	0.0	0.0	20087.4729	5727.795	NaN	NaN	0.2219	0.0365	0.8388	0.015	0.0406	0.0519	0.0173
0.0	0.0	0.0	20600.4729	6728.795	NaN	NaN	0.2462	0.0363	0.8401	0.0148	0.0404	0.0512	0.0171
0.0	0.0	0.0	22327.4729	8037.795	NaN	NaN	0.2647	0.0363	0.8393	0.0149	0.0406	0.0518	0.0171
0.0	0.0	0.0	21329.4729	6496.795	NaN	NaN	0.2335	0.0367	0.8376	0.0149	0.0412	0.0524	0.0172
0.0	0.0	0.0	22859.4729	7286.795	NaN	NaN	0.2417	0.0368	0.8349	0.0152	0.0419	0.0538	0.0174
0.0	0.0	0.0	22869.4729	7185.795	NaN	NaN	0.2391	0.0369	0.8334	0.0153	0.0426	0.0545	0.0174
0.0	0.0	0.0	23956.4729	4454.795	NaN	NaN	0.1568	0.037	0.8311	0.0153	0.0432	0.0558	0.0176
0.0	0.0	0.0	25110.4729	2191.795	NaN	NaN	0.0803	0.0372	0.8272	0.0154	0.0445	0.0579	0.0178
0.0	0.0	0.0	18489.4729	11114.795	NaN	NaN	0.3754	0.0372	0.824	0.0154	0.046	0.0593	0.0181
0.0	0.0	0.0	21211.4729	7079.795	NaN	NaN	0.2502	0.0369	0.8201	0.0155	0.0471	0.0618	0.0185
0.0	0.0	0.0	19468.4729	6636.795	NaN	NaN	0.2542	0.0365	0.8185	0.0155	0.0481	0.0626	0.0188
0.0	0.0	0.0	24717.4729	7856.795	NaN	NaN	0.2412	0.0362	0.8162	0.0157	0.0486	0.0643	0.019
0.0	0.0	0.0	17909.4729	5765.795	NaN	NaN	0.2435	0.0365	0.8143	0.0158	0.049	0.0652	0.0193
0.0	0.0	0.0	22200.4729	7158.795	NaN	NaN	0.2438	0.0366	0.8139	0.0157	0.0482	0.0661	0.0195
0.0	0.0	0.0	22417.4729	7755.795	NaN	NaN	0.257	0.0365	0.8123	0.0162	0.0487	0.0667	0.0196
0.0	0.0	0.0	20513.4729	10245.795	NaN	NaN	0.3331	0.0369	0.8138	0.0162	0.0475	0.0662	0.0194
0.0	0.0	0.0	22896.4729	7256.795	NaN	NaN	0.2407	0.0371	0.8134	0.0165	0.0469	0.0665	0.0196
0.0	0.0	0.0	23299.4729	6772.795	NaN	NaN	0.2252	0.0371	0.8152	0.0168	0.0459	0.0656	0.0194
0.0	0.0	0.0	21826.4729	7954.795	NaN	NaN	0.2671	0.0375	0.816	0.0169	0.0449	0.0654	0.0194
0.0	0.0	0.0	20170.4729	7098.795	NaN	NaN	0.2603	0.0375	0.8176	0.0168	0.0442	0.0646	0.0193
0.0	0.0	0.0	20986.4729	5445.795	NaN	NaN	0.206	0.0375	0.8186	0.0167	0.0437	0.0642	0.0193
0.0	0.0	0.0	20693.4729	7648.795	NaN	NaN	0.2699	0.0377	0.8189	0.0165	0.0435	0.0641	0.0193
0.0	0.0	0.0	22024.4729	5317.795	NaN	NaN	0.1945	0.0378	0.8187	0.0165	0.0435	0.0641	0.0193
0.0	0.0	0.0	21685.4729	6148.795	NaN	NaN	0.2209	0.0374	0.8174	0.0167	0.0437	0.0652	0.0196
0.0	0.0	0.0	18691.4729	9911.795	NaN	NaN	0.3465	0.037	0.8148	0.0169	0.0448	0.0665	0.02
0.0	0.0	0.0	21154.4729	6262.795	NaN	NaN	0.2284	0.037	0.8103	0.0173	0.0455	0.0691	0.0207
0.0	0.0	0.0	20236.4729	5857.795	NaN	NaN	0.2245	0.0374	0.805	0.0179	0.0464	0.072	0.0213
0.0	0.0	0.0	20271.4729	5446.795	NaN	NaN	0.2118	0.0384	0.7981	0.019	0.0473	0.075	0.0223
0.0	0.0	0.0	22610.4729	4362.795	NaN	NaN	0.1617	0.0399	0.7916	0.0202	0.0477	0.0774	0.0233
0.0	0.0	0.0	19888.4729	7444.795	NaN	NaN	0.2724	0.0413	0.7848	0.0212	0.0483	0.08	0.0244
0.0	0.0	0.0	25235.4729	2550.795	NaN	NaN	0.0918	0.0427	0.775	0.0232	0.0501	0.0831	0.0258
0.0	0.0	0.0	19045.4729	11190.795	NaN	NaN	0.3701	0.0444	0.7684	0.0249	0.051	0.0845	0.0267
0.0	0.0	0.0	23908.4729	5332.795	NaN	NaN	0.1824	0.0468	0.7614	0.0259	0.0517	0.0863	0.028
0.0	0.0	0.0	22947.4729	6740.795	NaN	NaN	0.2271	0.0476	0.7619	0.0254	0.0519	0.085	0.0281
0.0	0.0	0.0	18494.4729	5444.795	NaN	NaN	0.2274	0.0492	0.7635	0.0242	0.0511	0.084	0.0279
0.0	0.0	0.0	20944.4729	3731.795	NaN	NaN	0.1512	0.0468	0.7719	0.0231	0.0494	0.0817	0.0271
0.0	0.0	0.0	27620.4729	8473.795	NaN	NaN	0.2348	0.0451	0.7869	0.0216	0.0478	0.0724	0.0263
0.0	0.0	0.0	19034.4729	4846.795	NaN	NaN	0.203	0.0516	0.788	0.022	0.0472	0.0651	0.0262
0.0	0.0	0.0	22430.4729	3956.795	NaN	NaN	0.15	0.1061	0.6787	0.0268	0.0559	0.1002	0.0323
0.0	0.0	0.0	291.4729	1137.795	NaN	NaN	0.7961	0.7056	0.1528	0.0256	0.0244	0.0434	0.0482
0.0	0.0	0.0	-1903.5271	2630.795	NaN	NaN	1.3	0.8407	0.0599	0.0234	0.0214	0.0243	0.0303
0.0	0.0	0.0	-2727.5271	3534.795	NaN	NaN	1.3	0.8416	0.0591	0.0243	0.0218	0.0252	0.0279
0.0	0.0	0.0	-906.5271	2395.795	NaN	NaN	1.3	0.8429	0.0589	0.0245	0.0224	0.0251	0.0262
0.0	0.0	0.0	-343.5271	2785.795	NaN	NaN	1.1407	0.8465	0.058	0.0237	0.0232	0.0246	0.0241
0.0	0.0	0.0	387.4729	164.795	NaN	NaN	0.2984	0.8501	0.0571	0.0239	0.0228	0.0234	0.0228
0.0	0.0	0.0	-3343.5271	1932.795	NaN	NaN	-0.3	0.8567	0.0536	0.024	0.0222	0.0214	0.022
0.0	0.0	0.0	-1265.5271	1415.795	NaN	NaN	1.3	0.867	0.0471	0.0242	0.0213	0.0193	0.0211
0.0	0.0	0.0	-2458.5271	5135.795	NaN	NaN	1.3	0.8703	0.0445	0.0244	0.0216	0.0187	0.0205
0.0	0.0	0.0	-768.5271	148.795	NaN	NaN	-0.2401	0.8768	0.0419	0.0229	0.0212	0.0189	0.0184
0.0	0.0	0.0	-868.5271	1743.795	NaN	NaN	1.3	0.8575	0.0519	0.0264	0.0229	0.0212	0.0201
0.0	0.0	0.0	1331.4729	3248.795	NaN	NaN	0.7093	0.8151	0.0774	0.0295	0.0279	0.022	0.0282
0.0	0.0	0.0	-1467.5271	3626.795	NaN	NaN	1.3	0.8093	0.0818	0.0297	0.0288	0.021	0.0295
0.0	0.0	0.0	-603.5271	279.795	NaN	NaN	-0.3	0.8215	0.0742	0.0282	0.0281	0.021	0.027
0.0	0.0	0.0	-2248.5271	3743.795	NaN	NaN	1.3	0.809	0.082	0.029	0.029	0.0218	0.0292
0.0	0.0	0.0	-1925.5271	1559.795	NaN	NaN	-0.3	0.8079	0.083	0.0288	0.029	0.0221	0.0292
0.0	0.0	0.0	-1474.5271	2149.795	NaN	NaN	1.3	0.8066	0.0837	0.0288	0.0289	0.0224	0.0296
0.0	0.0	0.0	200.4729	2149.795	NaN	NaN	0.9147	0.8116	0.0804	0.0286	0.0286	0.022	0.0287
0.0	0.0	0.0	-123.5271	2938.795	NaN	NaN	1.0439	0.8159	0.0774	0.0285	0.0287	0.0215	0.028
0.0	0.0	0.0	-937.5271	771.795	NaN	NaN	-0.3	0.8106	0.0804	0.029	0.0292	0.0224	0.0284
0.0	0.0	0.0	-65.5271	3759.795	NaN	NaN	1.0177	0.7862	0.0961	0.0308	0.0308	0.0239	0.0321
0.0	0.0	0.0	1278.4729	1994.795	NaN	NaN	0.6094	0.7815	0.0995	0.0308	0.0316	0.0241	0.0325
0.0	0.0	0.0	-1003.5271	2810.795	NaN	NaN	1.3	0.7799	0.1006	0.0305	0.0325	0.0237	0.0328
0.0	0.0	0.0	-2117.5271	1743.795	NaN	NaN	-0.3	0.7905	0.0931	0.0292	0.0331	0.0232	0.0309
0.0	0.0	0.0	384.4729	5472.795	NaN	NaN	0.9344	0.785	0.0967	0.0281	0.0348	0.0231	0.0323
0.0	0.0	0.0	106.4729	3522.795	NaN	NaN	0.9707	0.7997	0.0865	0.0261	0.0353	0.021	0.0314
0.0	0.0	0.0	-1729.5271	3191.795	NaN	NaN	1.3	0.8062	0.0814	0.0245	0.0365	0.0199	0.0315
0.0	0.0	0.0	-790.5271	6442.795	NaN	NaN	1.1399	0.7953	0.089	0.0233	0.0385	0.0203	0.0336
0.0	0.0	0.0	-1031.5271	3793.795	NaN	NaN	1.3	0.7927	0.0908	0.0223	0.0398	0.0203	0.0341
0.0	0.0	0.0	738.4729	3308.795	NaN	NaN	0.8175	0.8055	0.0816	0.0217	0.0393	0.0194	0.0324
0.0	0.0	0.0	-339.5271	2016.795	NaN	NaN	1.2024	0.8158	0.0741	0.0216	0.0391	0.0187	0.0308
0.0	0.0	0.0	-2493.5271	604.795	NaN	NaN	-0.3	0.8156	0.075	0.021	0.0399	0.0183	0.0303
0.0	0.0	0.0	-373.5271	3885.795	NaN	NaN	1.1063	0.8008	0.0863	0.0207	0.0423	0.0184	0.0316
0.0	0.0	0.0	-5.5271	4458.795	NaN	NaN	1.0012	0.7894	0.0958	0.0204	0.044	0.0186	0.0319
0.0	0.0	0.0	-2157.5271	2801.795	NaN	NaN	1.3	0.7912	0.0961	0.0199	0.0438	0.0185	0.0305
0.0	0.0	0.0	63.4729	2668.795	NaN	NaN	0.9768	0.7843	0.102	0.0197	0.0453	0.0186	0.0301
0.0	0.0	0.0	-1918.5271	3756.795	NaN	NaN	1.3	0.7826	0.1034	0.0196	0.0467	0.0182	0.0295
0.0	0.0	0.0	-2206.5271	3850.795	NaN	NaN	1.3	0.7832	0.1029	0.0196	0.0472	0.0182	0.0288
0.0	0.0	0.0	-2073.5271	2151.795	NaN	NaN	1.3	0.7817	0.1047	0.0198	0.0472	0.0182	0.0283
0.0	0.0	0.0	-1056.5271	2713.795	NaN	NaN	1.3	0.7568	0.1234	0.0203	0.0515	0.0191	0.0289
0.0	0.0	0.0	-1555.5271	4549.795	NaN	NaN	1.3	0.7297	0.1432	0.0214	0.0563	0.0201	0.0295
0.0	0.0	0.0	-824.5271	4039.795	NaN	NaN	1.2564	0.7132	0.1564	0.0222	0.0586	0.0209	0.0289
0.0	0.0	0.0	-674.5271	3674.795	NaN	NaN	1.2248	0.7037	0.1645	0.0228	0.0595	0.0216	0.0278
0.0	0.0	0.0	-2419.5271	4710.795	NaN	NaN	1.3	0.6834	0.1801	0.0238	0.0618	0.0227	0.0282
0.0	0.0	0.0	-1773.5271	2201.795	NaN	NaN	1.3	0.6582	0.2015	0.0241	0.0635	0.0236	0.0291
0.0	0.0	0.0	-164.5271	6939.795	NaN	NaN	1.0243	0.6061	0.2418	0.0259	0.0678	0.026	0.0324
0.0	0.0	0.0	1105.4729	3542.795	NaN	NaN	0.7622	0.5765	0.2669	0.0267	0.0693	0.0268	0.0339
0.0	0.0	0.0	-794.5271	4552.795	NaN	NaN	1.2114	0.5553	0.2843	0.0271	0.0709	0.0271	0.0353
0.0	0.0	0.0	565.4729	4861.795	NaN	NaN	0.8958	0.5396	0.2965	0.0275	0.0718	0.0276	0.0369
0.0	0.0	0.0	-2828.5271	2079.795	NaN	NaN	-0.3	0.5439	0.2977	0.0269	0.0688	0.0265	0.0363
0.0	0.0	0.0	-1384.5271	2958.795	NaN	NaN	1.3	0.5268	0.3118	0.0275	0.0687	0.027	0.0382
0.0	0.0	0.0	132.4729	3062.795	NaN	NaN	0.9585	0.508	0.3272	0.0282	0.0689	0.0278	0.0399
0.0	0.0	0.0	-1338.5271	7394.795	NaN	NaN	1.221	0.49	0.338	0.0293	0.0697	0.0304	0.0425
0.0	0.0	0.0	-1056.5271	-382.205	NaN	NaN	0.2657	0.5219	0.3201	0.0282	0.0637	0.0274	0.0386
0.0	0.0	0.0	-1705.5271	2790.795	NaN	NaN	1.3	0.5257	0.3163	0.0282	0.0634	0.0273	0.0391
0.0	0.0	0.0	-1348.5271	-74.205	NaN	NaN	0.0522	0.533	0.3137	0.0276	0.0617	0.0257	0.0383
0.0	0.0	0.0	-1486.5271	3691.795	NaN	NaN	1.3	0.5128	0.3259	0.0284	0.0643	0.0273	0.0414
0.0	0.0	0.0	-246.5271	3348.795	NaN	NaN	1.0795	0.5061	0.3305	0.0285	0.0647	0.0281	0.0421
0.0	0.0	0.0	-1462.5271	4025.795	NaN	NaN	1.3	0.5095	0.3242	0.0289	0.0648	0.0296	0.0429
0.0	0.0	0.0	-1102.5271	1929.795	NaN	NaN	1.3	0.5422	0.3013	0.0281	0.061	0.0279	0.0395
0.0	0.0	0.0	-1373.5271	1286.795	NaN	NaN	-0.3	0.5546	0.2903	0.0281	0.0608	0.0275	0.0388
0.0	0.0	0.0	-1651.5271	4138.795	NaN	NaN	1.3	0.5601	0.2845	0.0282	0.0608	0.0278	0.0386
0.0	0.0	0.0	-52.5271	1055.795	NaN	NaN	1.0524	0.5747	0.2731	0.028	0.0596	0.0273	0.0373
0.0	0.0	0.0	-1573.5271	1595.795	NaN	NaN	1.3	0.5932	0.2603	0.0274	0.0577	0.0262	0.0352
0.0	0.0	0.0	-1578.5271	2630.795	NaN	NaN	1.3	0.6015	0.2534	0.0272	0.0572	0.0259	0.0348
0.0	0.0	0.0	-2406.5271	1576.795	NaN	NaN	-0.3	0.611	0.2473	0.0267	0.0563	0.0248	0.0339
0.0	0.0	0.0	638.4729	8190.795	NaN	NaN	0.9277	0.6016	0.2485	0.0273	0.0597	0.0264	0.0366
0.0	0.0	0.0	-2937.5271	4914.795	NaN	NaN	1.3	0.6228	0.235	0.0263	0.0567	0.0256	0.0335
0.0	0.0	0.0	-1229.5271	4325.795	NaN	NaN	1.3	0.643	0.2206	0.0254	0.0545	0.0249	0.0315
0.0	0.0	0.0	-1728.5271	1200.795	NaN	NaN	-0.3	0.6677	0.2025	0.0241	0.0528	0.0239	0.029
0.0	0.0	0.0	-1218.5271	3140.795	NaN	NaN	1.3	0.6682	0.2012	0.0238	0.0541	0.0239	0.0288
0.0	0.0	0.0	-2461.5271	2346.795	NaN	NaN	-0.3	0.6835	0.1896	0.0233	0.0538	0.0233	0.0265
0.0	0.0	0.0	-2667.5271	2299.795	NaN	NaN	-0.3	0.6919	0.1824	0.0231	0.0548	0.0228	0.0251
0.0	0.0	0.0	-2070.5271	3310.795	NaN	NaN	1.3	0.6981	0.1776	0.0228	0.0552	0.0222	0.0241
0.0	0.0	0.0	-2963.5271	72.795	NaN	NaN	-0.0252	0.7126	0.1655	0.0224	0.0553	0.0217	0.0225
0.0	0.0	0.0	-3362.5271	5691.795	NaN	NaN	1.3	0.6998	0.1752	0.0224	0.0572	0.0217	0.0237
0.0	0.0	0.0	-1632.5271	569.795	NaN	NaN	-0.3	0.703	0.1722	0.0221	0.0577	0.0215	0.0235
0.0	0.0	0.0	389.4729	3348.795	NaN	NaN	0.8958	0.694	0.1784	0.0217	0.0595	0.0217	0.0247
0.0	0.0	0.0	-453.5271	3171.795	NaN	NaN	1.1668	0.7013	0.1728	0.0214	0.059	0.0217	0.0238
0.0	0.0	0.0	-2695.5271	3521.795	NaN	NaN	1.3	0.7067	0.1681	0.0211	0.0589	0.0218	0.0234
0.0	0.0	0.0	-2140.5271	3681.795	NaN	NaN	1.3	0.712	0.1639	0.0208	0.0583	0.0218	0.0232
0.0	0.0	0.0	-3172.5271	3115.795	NaN	NaN	-0.3	0.7182	0.1588	0.0203	0.058	0.0218	0.0228
0.0	0.0	0.0	-107.5271	2795.795	NaN	NaN	1.04	0.7113	0.1631	0.0206	0.0594	0.0218	0.0238
0.0	0.0	0.0	-528.5271	2140.795	NaN	NaN	1.3	0.712	0.1624	0.0203	0.0594	0.022	0.0238
0.0	0.0	0.0	-1367.5271	2470.795	NaN	NaN	1.3	0.7175	0.1584	0.02	0.0585	0.0224	0.0232
0.0	0.0	0.0	-767.5271	1238.795	NaN	NaN	1.3	0.7267	0.1513	0.0196	0.057	0.0228	0.0225
0.0	0.0	0.0	-3514.5271	-871.205	NaN	NaN	0.1986	0.7392	0.1423	0.019	0.0546	0.0232	0.0217
0.0	0.0	0.0	-2142.5271	5024.795	NaN	NaN	1.3	0.7286	0.1492	0.0192	0.0574	0.0227	0.0228
0.0	0.0	0.0	-1321.5271	1719.795	NaN	NaN	1.3	0.733	0.1463	0.0187	0.0569	0.0225	0.0226
0.0	0.0	0.0	111.4729	3436.795	NaN	NaN	0.9686	0.7276	0.1496	0.0186	0.0584	0.0224	0.0233
0.0	0.0	0.0	-2154.5271	5226.795	NaN	NaN	1.3	0.7309	0.1471	0.0183	0.0581	0.0225	0.0231
0.0	0.0	0.0	142.4729	1951.795	NaN	NaN	0.932	0.7359	0.1436	0.0178	0.0574	0.0226	0.0228
0.0	0.0	0.0	-1534.5271	2900.795	NaN	NaN	1.3	0.7409	0.1398	0.0173	0.0567	0.0227	0.0226
0.0	0.0	0.0	-565.5271	3685.795	NaN	NaN	1.1812	0.7361	0.1425	0.0175	0.0582	0.0225	0.0231
0.0	0.0	0.0	-1044.5271	1209.795	NaN	NaN	1.3	0.7439	0.1373	0.017	0.0566	0.0229	0.0223
0.0	0.0	0.0	-823.5271	3581.795	NaN	NaN	1.2986	0.7384	0.1405	0.0174	0.0579	0.0229	0.0229
0.0	0.0	0.0	-899.5271	1780.795	NaN	NaN	1.3	0.7461	0.1343	0.0173	0.0562	0.0238	0.0223
0.0	0.0	0.0	-662.5271	1089.795	NaN	NaN	1.3	0.75	0.1305	0.0175	0.0551	0.0246	0.0223
0.0	0.0	0.0	-1481.5271	1604.795	NaN	NaN	1.3	0.7474	0.1318	0.0176	0.0558	0.0247	0.0227
0.0	0.0	0.0	-1320.5271	1181.795	NaN	NaN	-0.3	0.7484	0.1311	0.0174	0.0557	0.0246	0.0227
0.0	0.0	0.0	-41.5271	1833.795	NaN	NaN	1.0232	0.7452	0.1336	0.0173	0.0567	0.0242	0.0231
0.0	0.0	0.0	-1266.5271	1918.795	NaN	NaN	1.3	0.7446	0.134	0.0171	0.0571	0.0239	0.0234
0.0	0.0	0.0	-460.5271	1920.795	NaN	NaN	1.3	0.7456	0.1339	0.0168	0.0565	0.0237	0.0236
0.0	0.0	0.0	-816.5271	6410.795	NaN	NaN	1.146	0.738	0.1388	0.0171	0.0581	0.0234	0.0245
0.0	0.0	0.0	-1636.5271	1599.795	NaN	NaN	-0.3	0.7451	0.1342	0.0168	0.0563	0.0235	0.024
0.0	0.0	0.0	-874.5271	3081.795	NaN	NaN	1.3	0.7451	0.1338	0.0169	0.0562	0.0237	0.0243
0.0	0.0	0.0	16.4729	3315.795	NaN	NaN	0.9951	0.74	0.1376	0.017	0.0567	0.0237	0.025
0.0	0.0	0.0	-259.5271	1278.795	NaN	NaN	1.2546	0.7417	0.1364	0.017	0.0563	0.0239	0.0247
0.0	0.0	0.0	-148.5271	1857.795	NaN	NaN	1.0869	0.7472	0.1321	0.017	0.0551	0.0243	0.0243
0.0	0.0	0.0	602.4729	2895.795	NaN	NaN	0.8278	0.7405	0.1359	0.0175	0.0564	0.0247	0.025
0.0	0.0	0.0	-1374.5271	2090.795	NaN	NaN	1.3	0.7401	0.1359	0.0176	0.0564	0.0248	0.0253
0.0	0.0	0.0	-1096.5271	4448.795	NaN	NaN	1.3	0.7354	0.139	0.0177	0.0571	0.025	0.0259
0.0	0.0	0.0	-1097.5271	2088.795	NaN	NaN	1.3	0.7349	0.139	0.0177	0.0571	0.0253	0.026
0.0	0.0	0.0	1283.4729	-185.205	NaN	NaN	-0.1686	0.7323	0.1403	0.0179	0.0578	0.0253	0.0265
0.0	0.0	0.0	70.4729	3252.795	NaN	NaN	0.9788	0.7319	0.1407	0.0177	0.0576	0.0253	0.0267
0.0	0.0	0.0	629.4729	5168.795	NaN	NaN	0.8914	0.724	0.1466	0.0181	0.0591	0.0251	0.0271
0.0	0.0	0.0	-1895.5271	963.795	NaN	NaN	-0.3	0.7351	0.1365	0.0183	0.0587	0.025	0.0263
0.0	0.0	0.0	-1541.5271	3241.795	NaN	NaN	1.3	0.7319	0.139	0.0184	0.0594	0.0249	0.0264
0.0	0.0	0.0	1210.4729	2704.795	NaN	NaN	0.6908	0.7296	0.141	0.0185	0.0602	0.0243	0.0264
0.0	0.0	0.0	450.4729	553.795	NaN	NaN	0.5514	0.734	0.1382	0.0183	0.0594	0.0242	0.0259
0.0	0.0	0.0	-259.5271	4027.795	NaN	NaN	1.0689	0.7252	0.1447	0.0186	0.0616	0.0236	0.0263
0.0	0.0	0.0	-1729.5271	3893.795	NaN	NaN	1.3	0.7274	0.1428	0.0186	0.062	0.0234	0.0259
0.0	0.0	0.0	-15.5271	1797.795	NaN	NaN	1.0087	0.7309	0.1408	0.0182	0.0614	0.0232	0.0254
0.0	0.0	0.0	-259.5271	3601.795	NaN	NaN	1.0776	0.7285	0.1423	0.0183	0.0629	0.0227	0.0254
0.0	0.0	0.0	-1688.5271	3115.795	NaN	NaN	1.3	0.7295	0.1417	0.0181	0.063	0.0227	0.025
0.0	0.0	0.0	-1768.5271	4599.795	NaN	NaN	1.3	0.7279	0.1428	0.0182	0.0638	0.0226	0.0248
0.0	0.0	0.0	-2286.5271	2829.795	NaN	NaN	1.3	0.728	0.1416	0.0181	0.0648	0.0226	0.0248
0.0	0.0	0.0	-2230.5271	1680.795	NaN	NaN	-0.3	0.7294	0.1404	0.018	0.0652	0.0226	0.0244
0.0	0.0	0.0	-2655.5271	3624.795	NaN	NaN	1.3	0.7261	0.1445	0.0176	0.0662	0.0214	0.0241
0.0	0.0	0.0	-293.5271	2201.795	NaN	NaN	1.1538	0.7236	0.1475	0.0172	0.0674	0.0205	0.0238
0.0	0.0	0.0	-674.5271	2496.795	NaN	NaN	1.3	0.7231	0.1495	0.0168	0.0676	0.0198	0.0233
0.0	0.0	0.0	-1232.5271	4762.795	NaN	NaN	1.3	0.7196	0.1524	0.0168	0.0687	0.0193	0.0233
0.0	0.0	0.0	-1475.5271	1054.795	NaN	NaN	-0.3	0.7283	0.1476	0.0162	0.066	0.0194	0.0226
0.0	0.0	0.0	-223.5271	3922.795	NaN	NaN	1.0604	0.725	0.1495	0.0163	0.0671	0.0193	0.0228
0.0	0.0	0.0	-2077.5271	1435.795	NaN	NaN	-0.3	0.7326	0.1443	0.0161	0.0649	0.0197	0.0225
0.0	0.0	0.0	-222.5271	1171.795	NaN	NaN	1.2344	0.7312	0.1451	0.0162	0.0653	0.0194	0.0227
0.0	0.0	0.0	-415.5271	3235.795	NaN	NaN	1.1473	0.7279	0.1476	0.0163	0.0664	0.0188	0.0229
0.0	0.0	0.0	-975.5271	1519.795	NaN	NaN	1.3	0.7282	0.1479	0.0162	0.0669	0.0181	0.0228
0.0	0.0	0.0	-1233.5271	3710.795	NaN	NaN	1.3	0.7231	0.1514	0.0162	0.0686	0.0173	0.0233
0.0	0.0	0.0	-1485.5271	4472.795	NaN	NaN	1.3	0.711	0.1595	0.0165	0.0722	0.0166	0.0241
0.0	0.0	0.0	-2720.5271	7477.795	NaN	NaN	1.3	0.7037	0.165	0.0165	0.0744	0.0163	0.024
0.0	0.0	0.0	-2458.5271	5223.795	NaN	NaN	1.3	0.7013	0.1662	0.0168	0.0748	0.0168	0.0242
0.0	0.0	0.0	-1830.5271	1522.795	NaN	NaN	-0.3	0.7064	0.1623	0.0171	0.073	0.0173	0.0239
0.0	0.0	0.0	-2679.5271	1162.795	NaN	NaN	-0.3	0.7085	0.1618	0.0173	0.0718	0.0169	0.0236
0.0	0.0	0.0	-444.5271	3858.795	NaN	NaN	1.1302	0.6936	0.1729	0.0178	0.0755	0.0161	0.0241
0.0	0.0	0.0	-706.5271	2427.795	NaN	NaN	1.3	0.6879	0.1774	0.0182	0.0769	0.0157	0.024
0.0	0.0	0.0	-2430.5271	3263.795	NaN	NaN	1.3	0.685	0.1792	0.0187	0.0777	0.0152	0.0243
0.0	0.0	0.0	-895.5271	605.795	NaN	NaN	-0.3	0.6908	0.1753	0.019	0.0758	0.0148	0.0244
0.0	0.0	0.0	-1368.5271	3273.795	NaN	NaN	1.3	0.6872	0.1776	0.0197	0.076	0.014	0.0254
0.0	0.0	0.0	-1203.5271	5024.795	NaN	NaN	1.3	0.6967	0.1704	0.0202	0.0732	0.0135	0.026
0.0	0.0	0.0	-1406.5271	1881.795	NaN	NaN	1.3	0.7094	0.1601	0.0207	0.0699	0.0135	0.0264
0.0	0.0	0.0	-691.5271	4157.795	NaN	NaN	1.1995	0.7105	0.158	0.0217	0.0688	0.0134	0.0276
0.0	0.0	0.0	-2032.5271	3322.795	NaN	NaN	1.3	0.7179	0.1521	0.0219	0.0666	0.0135	0.028
0.0	0.0	0.0	-1576.5271	3520.795	NaN	NaN	1.3	0.7218	0.1481	0.0221	0.0658	0.0136	0.0285
0.0	0.0	0.0	497.4729	2674.795	NaN	NaN	0.8432	0.7286	0.1418	0.0221	0.0646	0.0139	0.029
0.0	0.0	0.0	-2956.5271	1790.795	NaN	NaN	-0.3	0.7407	0.133	0.0216	0.0619	0.0142	0.0286
0.0	0.0	0.0	-2683.5271	4952.795	NaN	NaN	1.3	0.7348	0.1372	0.0221	0.0626	0.014	0.0293
0.0	0.0	0.0	-1568.5271	2683.795	NaN	NaN	1.3	0.7399	0.1337	0.0219	0.0609	0.0143	0.0293
0.0	0.0	0.0	-2472.5271	2977.795	NaN	NaN	1.3	0.7469	0.1278	0.0216	0.0599	0.0152	0.0287
0.0	0.0	0.0	570.4729	-842.205	NaN	NaN	1.3	0.7577	0.1198	0.021	0.0579	0.0158	0.0278
0.0	0.0	0.0	-1772.5271	522.795	NaN	NaN	-0.3	0.7558	0.1238	0.0212	0.0569	0.0148	0.0276
0.0	0.0	0.0	-2671.5271	6049.795	NaN	NaN	1.3	0.744	0.133	0.0221	0.0586	0.0138	0.0285
0.0	0.0	0.0	-1985.5271	4883.795	NaN	NaN	1.3	0.7451	0.1334	0.0218	0.058	0.0134	0.0283
0.0	0.0	0.0	-1281.5271	2181.795	NaN	NaN	1.3	0.7491	0.1323	0.0212	0.0565	0.0132	0.0277
0.0	0.0	0.0	2082.4729	1531.795	NaN	NaN	0.4238	0.751	0.1315	0.0209	0.0561	0.0131	0.0275
0.0	0.0	0.0	-1224.5271	4337.795	NaN	NaN	1.3	0.7523	0.1308	0.0207	0.0556	0.0132	0.0274
0.0	0.0	0.0	-848.5271	3096.795	NaN	NaN	1.3	0.7518	0.1309	0.0209	0.0553	0.0133	0.0278
0.0	0.0	0.0	-573.5271	3223.795	NaN	NaN	1.2164	0.7538	0.1294	0.0209	0.0548	0.0136	0.0275
0.0	0.0	0.0	-281.5271	3423.795	NaN	NaN	1.0896	0.751	0.1305	0.0215	0.055	0.014	0.0279
0.0	0.0	0.0	364.4729	-759.205	NaN	NaN	1.3	0.7499	0.1304	0.0222	0.0548	0.0143	0.0284
0.0	0.0	0.0	-1960.5271	2917.795	NaN	NaN	1.3	0.7426	0.1332	0.0231	0.0568	0.0144	0.0298
0.0	0.0	0.0	-1821.5271	5737.795	NaN	NaN	1.3	0.7363	0.1361	0.0238	0.0581	0.0145	0.0312
0.0	0.0	0.0	-2278.5271	3656.795	NaN	NaN	1.3	0.7344	0.1369	0.024	0.0587	0.0146	0.0314
0.0	0.0	0.0	-3388.5271	4334.795	NaN	NaN	1.3	0.7303	0.1384	0.0244	0.0605	0.0148	0.0316
0.0	0.0	0.0	-2878.5271	2486.795	NaN	NaN	-0.3	0.7322	0.1376	0.0244	0.0605	0.0148	0.0305
0.0	0.0	0.0	-2195.5271	1766.795	NaN	NaN	-0.3	0.7318	0.1376	0.0245	0.0616	0.0147	0.0298
0.0	0.0	0.0	-2419.5271	2191.795	NaN	NaN	-0.3	0.7257	0.1405	0.0252	0.0636	0.0145	0.0304
0.0	0.0	0.0	-2691.5271	2186.795	NaN	NaN	-0.3	0.7188	0.1442	0.0257	0.0654	0.0144	0.0315
0.0	0.0	0.0	-1805.5271	2450.795	NaN	NaN	1.3	0.7117	0.1481	0.026	0.0674	0.0144	0.0324
0.0	0.0	0.0	-1469.5271	2755.795	NaN	NaN	1.3	0.7093	0.1499	0.0257	0.0682	0.0145	0.0323
0.0	0.0	0.0	-3277.5271	1785.795	NaN	NaN	-0.3	0.7106	0.1497	0.0252	0.0683	0.0146	0.0316
0.0	0.0	0.0	-669.5271	2995.795	NaN	NaN	1.2878	0.7078	0.1511	0.0251	0.0695	0.0148	0.0315
0.0	0.0	0.0	-1748.5271	2657.795	NaN	NaN	1.3	0.7124	0.1498	0.0244	0.0682	0.0148	0.0305
0.0	0.0	0.0	-425.5271	-486.205	NaN	NaN	0.5333	0.713	0.15	0.0241	0.0681	0.0147	0.0301
0.0	0.0	0.0	-1645.5271	807.795	NaN	NaN	-0.3	0.7123	0.1506	0.024	0.0683	0.0145	0.0303
0.0	0.0	0.0	-428.5271	5470.795	NaN	NaN	1.085	0.7067	0.1534	0.0243	0.0699	0.0145	0.0311
0.0	0.0	0.0	-2310.5271	4357.795	NaN	NaN	1.3	0.7152	0.1492	0.0234	0.0673	0.0141	0.0307
0.0	0.0	0.0	-161.5271	1637.795	NaN	NaN	1.1094	0.7189	0.1467	0.0232	0.0666	0.0141	0.0305
0.0	0.0	0.0	-1814.5271	3491.795	NaN	NaN	1.3	0.7227	0.1443	0.023	0.0655	0.014	0.0306
0.0	0.0	0.0	-1119.5271	5015.795	NaN	NaN	1.2873	0.7278	0.1411	0.0229	0.0637	0.0139	0.0306
0.0	0.0	0.0	-1597.5271	1893.795	NaN	NaN	1.3	0.7355	0.1365	0.0226	0.0616	0.0138	0.03
0.0	0.0	0.0	-629.5271	3934.795	NaN	NaN	1.1905	0.7364	0.1352	0.0228	0.0613	0.014	0.0303
0.0	0.0	0.0	-678.5271	1198.795	NaN	NaN	1.3	0.7492	0.1274	0.0223	0.0577	0.014	0.0295
0.0	0.0	0.0	-2585.5271	3285.795	NaN	NaN	1.3	0.755	0.1233	0.0221	0.0559	0.014	0.0298
0.0	0.0	0.0	-2307.5271	2541.795	NaN	NaN	1.3	0.757	0.1224	0.022	0.0543	0.0138	0.0305
0.0	0.0	0.0	-2079.5271	5841.795	NaN	NaN	1.3	0.7551	0.1236	0.0218	0.0529	0.014	0.0325
0.0	0.0	0.0	-2242.5271	3715.795	NaN	NaN	1.3	0.7496	0.1289	0.0209	0.0502	0.0157	0.0347
0.0	0.0	0.0	-876.5271	-313.205	NaN	NaN	0.2633	0.7495	0.131	0.0194	0.0472	0.0172	0.0357
0.0	0.0	0.0	-1700.5271	1142.795	NaN	NaN	-0.3	0.7477	0.1321	0.0195	0.0475	0.017	0.0362
0.0	0.0	0.0	-1351.5271	4265.795	NaN	NaN	1.3	0.7433	0.1347	0.0198	0.0488	0.0165	0.0369
0.0	0.0	0.0	-1584.5271	1686.795	NaN	NaN	1.3	0.7465	0.1342	0.0194	0.0477	0.016	0.0362
0.0	0.0	0.0	-1141.5271	2145.795	NaN	NaN	1.3	0.7368	0.1404	0.02	0.0499	0.0152	0.0377
0.0	0.0	0.0	-890.5271	4921.795	NaN	NaN	1.2209	0.7308	0.1446	0.0204	0.0512	0.0148	0.0383
0.0	0.0	0.0	-1969.5271	4634.795	NaN	NaN	1.3	0.7322	0.1439	0.0202	0.0511	0.0147	0.0379
0.0	0.0	0.0	-1961.5271	4380.795	NaN	NaN	1.3	0.735	0.1423	0.02	0.0506	0.0148	0.0373
0.0	0.0	0.0	-1059.5271	1654.795	NaN	NaN	1.3	0.7329	0.1439	0.0204	0.0507	0.015	0.037
0.0	0.0	0.0	-2823.5271	4617.795	NaN	NaN	1.3	0.7297	0.1466	0.0205	0.0513	0.0146	0.0373
0.0	0.0	0.0	-2839.5271	3716.795	NaN	NaN	1.3	0.7261	0.1496	0.0207	0.0518	0.0143	0.0375
0.0	0.0	0.0	-2035.5271	3005.795	NaN	NaN	1.3	0.717	0.1557	0.0213	0.0535	0.0144	0.0382
0.0	0.0	0.0	-2593.5271	4284.795	NaN	NaN	1.3	0.7077	0.1619	0.0218	0.0551	0.0143	0.0392
0.0	0.0	0.0	-1310.5271	2982.795	NaN	NaN	1.3	0.7011	0.1668	0.0221	0.0561	0.0141	0.0399
0.0	0.0	0.0	-1456.5271	4823.795	NaN	NaN	1.3	0.6969	0.1695	0.0222	0.0569	0.014	0.0406
0.0	0.0	0.0	-539.5271	1362.795	NaN	NaN	1.3	0.6922	0.1725	0.0226	0.0575	0.014	0.0413
0.0	0.0	0.0	-1205.5271	2207.795	NaN	NaN	1.3	0.687	0.1758	0.0229	0.0584	0.0141	0.0417
0.0	0.0	0.0	-720.5271	4287.795	NaN	NaN	1.202	0.6815	0.1796	0.0234	0.059	0.0143	0.0422
0.0	0.0	0.0	-1538.5271	-333.205	NaN	NaN	0.178	0.6819	0.1805	0.0235	0.058	0.014	0.0421
0.0	0.0	0.0	-1023.5271	1813.795	NaN	NaN	1.3	0.6692	0.1892	0.0244	0.0599	0.0142	0.0431
0.0	0.0	0.0	-2690.5271	1734.795	NaN	NaN	-0.3	0.6593	0.1972	0.0249	0.0609	0.0141	0.0437
0.0	0.0	0.0	-2151.5271	5378.795	NaN	NaN	1.3	0.6478	0.2051	0.0254	0.0632	0.0144	0.0441
0.0	0.0	0.0	-1241.5271	3802.795	NaN	NaN	1.3	0.6406	0.2107	0.0259	0.0643	0.0144	0.0442
0.0	0.0	0.0	-432.5271	2716.795	NaN	NaN	1.1894	0.6381	0.2108	0.0262	0.0658	0.0147	0.0444
0.0	0.0	0.0	-2282.5271	2153.795	NaN	NaN	-0.3	0.6441	0.2062	0.0263	0.0648	0.0144	0.0442
0.0	0.0	0.0	-439.5271	2534.795	NaN	NaN	1.2098	0.6372	0.2104	0.0266	0.0669	0.0147	0.0442
0.0	0.0	0.0	-3115.5271	1384.795	NaN	NaN	-0.3	0.635	0.212	0.0268	0.0671	0.0147	0.0444
0.0	0.0	0.0	-2346.5271	5553.795	NaN	NaN	1.3	0.6241	0.2196	0.027	0.0698	0.0153	0.0443
0.0	0.0	0.0	287.4729	4832.795	NaN	NaN	0.9439	0.6224	0.2206	0.0271	0.0701	0.0155	0.0443
0.0	0.0	0.0	-1763.5271	1913.795	NaN	NaN	1.3	0.6247	0.2184	0.0271	0.0698	0.0156	0.0444
0.0	0.0	0.0	-2528.5271	2673.795	NaN	NaN	1.3	0.6239	0.2189	0.0272	0.0698	0.0156	0.0446
0.0	0.0	0.0	-1407.5271	4161.795	NaN	NaN	1.3	0.6217	0.2205	0.0273	0.07	0.0158	0.0447
0.0	0.0	0.0	-1015.5271	1870.795	NaN	NaN	1.3	0.6201	0.2213	0.0277	0.07	0.0158	0.0452
0.0	0.0	0.0	-46.5271	3841.795	NaN	NaN	1.0123	0.6189	0.221	0.028	0.0706	0.0159	0.0455
0.0	0.0	0.0	-2713.5271	2281.795	NaN	NaN	-0.3	0.6196	0.2202	0.0284	0.0698	0.0161	0.0459
0.0	0.0	0.0	-671.5271	1551.795	NaN	NaN	1.3	0.617	0.2223	0.0285	0.0701	0.0162	0.0458
0.0	0.0	0.0	-2124.5271	2888.795	NaN	NaN	1.3	0.6176	0.2223	0.0286	0.0694	0.0159	0.0461
0.0	0.0	0.0	-1293.5271	3855.795	NaN	NaN	1.3	0.611	0.227	0.0289	0.0707	0.0161	0.0461
0.0	0.0	0.0	-3114.5271	3283.795	NaN	NaN	1.3	0.6117	0.2268	0.029	0.0702	0.0159	0.0463
0.0	0.0	0.0	-2248.5271	4421.795	NaN	NaN	1.3	0.6112	0.2261	0.029	0.0711	0.0161	0.0465
0.0	0.0	0.0	-1814.5271	5005.795	NaN	NaN	1.3	0.6138	0.2232	0.0289	0.0715	0.0161	0.0464
0.0	0.0	0.0	-2061.5271	1379.795	NaN	NaN	-0.3	0.62	0.2183	0.0289	0.0704	0.0159	0.0466
0.0	0.0	0.0	-865.5271	1162.795	NaN	NaN	1.3	0.6209	0.2172	0.0288	0.0708	0.016	0.0464
0.0	0.0	0.0	500.4729	4435.795	NaN	NaN	0.8986	0.6166	0.2197	0.0293	0.0713	0.0164	0.0468
0.0	0.0	0.0	-1191.5271	-150.205	NaN	NaN	0.1119	0.6199	0.2173	0.0294	0.07	0.0164	0.0469
0.0	0.0	0.0	-2908.5271	3523.795	NaN	NaN	1.3	0.6161	0.2199	0.0298	0.0707	0.0166	0.047
0.0	0.0	0.0	-138.5271	4639.795	NaN	NaN	1.0308	0.6155	0.2199	0.0302	0.0704	0.0168	0.0472
0.0	0.0	0.0	-2185.5271	803.795	NaN	NaN	-0.3	0.6176	0.2183	0.0305	0.0697	0.0164	0.0475
0.0	0.0	0.0	-2250.5271	4778.795	NaN	NaN	1.3	0.6122	0.2216	0.031	0.0705	0.0168	0.0479
0.0	0.0	0.0	-1737.5271	3118.795	NaN	NaN	1.3	0.6114	0.222	0.0313	0.0702	0.017	0.0481
0.0	0.0	0.0	-950.5271	5347.795	NaN	NaN	1.2162	0.6097	0.2224	0.0314	0.071	0.0175	0.0481
0.0	0.0	0.0	-2143.5271	238.795	NaN	NaN	-0.1254	0.6194	0.2156	0.031	0.0696	0.0168	0.0477
0.0	0.0	0.0	-2787.5271	4574.795	NaN	NaN	1.3	0.6178	0.216	0.0309	0.0707	0.0171	0.0474
0.0	0.0	0.0	-1336.5271	4251.795	NaN	NaN	1.3	0.6149	0.2189	0.0309	0.0706	0.0172	0.0475
0.0	0.0	0.0	-1942.5271	1984.795	NaN	NaN	1.3	0.6262	0.2107	0.03	0.0698	0.0166	0.0468
0.0	0.0	0.0	-1074.5271	3281.795	NaN	NaN	1.3	0.6306	0.2066	0.0297	0.0701	0.0165	0.0466
0.0	0.0	0.0	-2345.5271	1993.795	NaN	NaN	-0.3	0.6387	0.2004	0.0291	0.0693	0.0162	0.0462
0.0	0.0	0.0	-1515.5271	-429.205	NaN	NaN	0.2207	0.6434	0.1966	0.0289	0.069	0.0162	0.046
0.0	0.0	0.0	-2012.5271	2829.795	NaN	NaN	1.3	0.6431	0.1968	0.0289	0.069	0.0163	0.0459
0.0	0.0	0.0	-999.5271	-1326.205	NaN	NaN	0.5702	0.6423	0.1976	0.029	0.0688	0.0163	0.0461
0.0	0.0	0.0	-1870.5271	1498.795	NaN	NaN	-0.3	0.635	0.2029	0.0295	0.0698	0.0166	0.0462
0.0	0.0	0.0	-2957.5271	2547.795	NaN	NaN	-0.3	0.6277	0.2089	0.0301	0.0701	0.0168	0.0465
0.0	0.0	0.0	-2371.5271	4687.795	NaN	NaN	1.3	0.6235	0.2122	0.0301	0.0707	0.017	0.0464
0.0	0.0	0.0	-1229.5271	4280.795	NaN	NaN	1.3	0.6227	0.213	0.03	0.071	0.017	0.0464
0.0	0.0	0.0	-2300.5271	3398.795	NaN	NaN	1.3	0.6242	0.2116	0.0296	0.0713	0.0169	0.0463
0.0	0.0	0.0	-2478.5271	3836.795	NaN	NaN	1.3	0.6267	0.2094	0.0293	0.0716	0.017	0.046
0.0	0.0	0.0	-1208.5271	2032.795	NaN	NaN	1.3	0.6267	0.2094	0.0293	0.0717	0.0169	0.046
0.0	0.0	0.0	-814.5271	1110.795	NaN	NaN	1.3	0.6297	0.2066	0.0291	0.072	0.0169	0.0458
0.0	0.0	0.0	-1510.5271	3018.795	NaN	NaN	1.3	0.6265	0.2087	0.0294	0.0726	0.0171	0.0458
0.0	0.0	0.0	-2440.5271	531.795	NaN	NaN	-0.2786	0.6255	0.2097	0.0295	0.0728	0.0169	0.0456
0.0	0.0	0.0	-2265.5271	4587.795	NaN	NaN	1.3	0.6109	0.22	0.0307	0.0748	0.0174	0.0462
0.0	0.0	0.0	-1418.5271	3579.795	NaN	NaN	1.3	0.5986	0.2288	0.0315	0.0766	0.0179	0.0466
0.0	0.0	0.0	-2463.5271	2952.795	NaN	NaN	1.3	0.5929	0.232	0.0316	0.0784	0.0183	0.0468
0.0	0.0	0.0	-1969.5271	2710.795	NaN	NaN	1.3	0.5917	0.2329	0.0315	0.0791	0.0184	0.0464
0.0	0.0	0.0	-2179.5271	2059.795	NaN	NaN	-0.3	0.5901	0.2337	0.0315	0.08	0.0185	0.0461
0.0	0.0	0.0	-2641.5271	2565.795	NaN	NaN	-0.3	0.5822	0.2398	0.0322	0.0809	0.0187	0.0461
0.0	0.0	0.0	-897.5271	4485.795	NaN	NaN	1.2501	0.5662	0.251	0.0334	0.0828	0.0195	0.0471
0.0	0.0	0.0	-1431.5271	6183.795	NaN	NaN	1.3	0.5627	0.253	0.0336	0.0833	0.0199	0.0474
0.0	0.0	0.0	352.4729	1313.795	NaN	NaN	0.7885	0.564	0.2523	0.0336	0.0831	0.0198	0.0473
0.0	0.0	0.0	-1174.5271	2649.795	NaN	NaN	1.3	0.5769	0.2425	0.0327	0.0818	0.0192	0.0469
0.0	0.0	0.0	-2240.5271	3346.795	NaN	NaN	1.3	0.5819	0.2383	0.0324	0.0818	0.0192	0.0462
0.0	0.0	0.0	-1575.5271	1070.795	NaN	NaN	-0.3	0.5851	0.2365	0.0322	0.0814	0.0189	0.0459
0.0	0.0	0.0	-2565.5271	5035.795	NaN	NaN	1.3	0.5851	0.2357	0.0321	0.0819	0.0191	0.0461
0.0	0.0	0.0	-1755.5271	2889.795	NaN	NaN	1.3	0.5847	0.236	0.0322	0.0821	0.0192	0.0459
0.0	0.0	0.0	-2544.5271	2639.795	NaN	NaN	1.3	0.5858	0.2345	0.0319	0.0823	0.0196	0.0459
0.0	0.0	0.0	-3314.5271	3871.795	NaN	NaN	1.3	0.5893	0.232	0.0314	0.0822	0.0195	0.0456
0.0	0.0	0.0	-1516.5271	4243.795	NaN	NaN	1.3	0.5897	0.2325	0.0312	0.0819	0.0194	0.0452
0.0	0.0	0.0	-3210.5271	-791.205	NaN	NaN	0.1977	0.5915	0.2326	0.0312	0.0815	0.0187	0.0445
0.0	0.0	0.0	-1889.5271	5485.795	NaN	NaN	1.3	0.5703	0.2458	0.0324	0.0855	0.0203	0.0456
0.0	0.0	0.0	-1759.5271	4675.795	NaN	NaN	1.3	0.5712	0.2457	0.032	0.0853	0.0204	0.0454
0.0	0.0	0.0	-3452.5271	2967.795	NaN	NaN	-0.3	0.5861	0.2352	0.0308	0.0835	0.0197	0.0448
0.0	0.0	0.0	-1359.5271	534.795	NaN	NaN	-0.3	0.5926	0.2307	0.0303	0.083	0.0194	0.0441
0.0	0.0	0.0	-2754.5271	3390.795	NaN	NaN	1.3	0.5837	0.2367	0.0304	0.0848	0.02	0.0443
0.0	0.0	0.0	-1360.5271	3094.795	NaN	NaN	1.3	0.5744	0.2434	0.0304	0.0866	0.0205	0.0447
0.0	0.0	0.0	-1094.5271	4428.795	NaN	NaN	1.3	0.5765	0.2417	0.0298	0.0866	0.0204	0.045
0.0	0.0	0.0	-1309.5271	3107.795	NaN	NaN	1.3	0.5811	0.2377	0.0292	0.0866	0.0205	0.0448
0.0	0.0	0.0	-2515.5271	1672.795	NaN	NaN	-0.3	0.5947	0.2293	0.0283	0.0844	0.0196	0.0437
0.0	0.0	0.0	-3984.5271	1555.795	NaN	NaN	-0.3	0.6	0.2266	0.028	0.0832	0.0191	0.043
0.0	0.0	0.0	-2842.5271	523.795	NaN	NaN	-0.2259	0.596	0.2303	0.0283	0.0838	0.0189	0.0426
0.0	0.0	0.0	-1168.5271	3217.795	NaN	NaN	1.3	0.5766	0.2436	0.0294	0.087	0.02	0.0434
0.0	0.0	0.0	-1987.5271	3246.795	NaN	NaN	1.3	0.5663	0.2503	0.0298	0.0889	0.0207	0.0441
0.0	0.0	0.0	-1293.5271	3576.795	NaN	NaN	1.3	0.5637	0.2512	0.0297	0.0897	0.0212	0.0445
0.0	0.0	0.0	-2860.5271	1235.795	NaN	NaN	-0.3	0.5722	0.2465	0.0294	0.0876	0.0204	0.0439
0.0	0.0	0.0	-604.5271	3591.795	NaN	NaN	1.2024	0.5655	0.2496	0.0298	0.0896	0.021	0.0445
0.0	0.0	0.0	-1565.5271	4747.795	NaN	NaN	1.3	0.5622	0.2518	0.0301	0.0896	0.0213	0.045
0.0	0.0	0.0	-1018.5271	4438.795	NaN	NaN	1.2978	0.5656	0.2478	0.0299	0.0897	0.0215	0.0455
0.0	0.0	0.0	-1289.5271	2901.795	NaN	NaN	1.3	0.5688	0.2471	0.0302	0.088	0.0211	0.0448
0.0	0.0	0.0	-1975.5271	1433.795	NaN	NaN	-0.3	0.5812	0.2386	0.0297	0.0858	0.0203	0.0443
0.0	0.0	0.0	-2413.5271	5757.795	NaN	NaN	1.3	0.5799	0.2387	0.03	0.0863	0.0206	0.0445
0.0	0.0	0.0	-1723.5271	3335.795	NaN	NaN	1.3	0.5775	0.2408	0.0304	0.0862	0.0206	0.0445
0.0	0.0	0.0	-2514.5271	4001.795	NaN	NaN	1.3	0.5758	0.2418	0.0306	0.0864	0.0207	0.0448
0.0	0.0	0.0	-638.5271	1301.795	NaN	NaN	1.3	0.5724	0.2441	0.031	0.0869	0.0208	0.0448
0.0	0.0	0.0	-1422.5271	2407.795	NaN	NaN	1.3	0.5684	0.2464	0.0313	0.0876	0.0211	0.0452
0.0	0.0	0.0	-1937.5271	3368.795	NaN	NaN	1.3	0.5687	0.2461	0.0313	0.0876	0.0211	0.0452
0.0	0.0	0.0	-1246.5271	2103.795	NaN	NaN	1.3	0.5751	0.2422	0.0311	0.0861	0.0206	0.0449
0.0	0.0	0.0	-2246.5271	2196.795	NaN	NaN	-0.3	0.5757	0.2415	0.0312	0.0861	0.0207	0.0448
0.0	0.0	0.0	-2004.5271	2033.795	NaN	NaN	1.3	0.5706	0.2445	0.0315	0.0871	0.021	0.0453
0.0	0.0	0.0	-954.5271	3736.795	NaN	NaN	1.3	0.5703	0.2448	0.0316	0.0868	0.0211	0.0455
0.0	0.0	0.0	-372.5271	1616.795	NaN	NaN	1.2994	0.5687	0.2455	0.0319	0.0871	0.0212	0.0456
0.0	0.0	0.0	-1964.5271	1718.795	NaN	NaN	-0.3	0.5669	0.2464	0.0322	0.0871	0.0214	0.046
0.0	0.0	0.0	-2620.5271	1999.795	NaN	NaN	-0.3	0.5678	0.2456	0.0322	0.0867	0.0214	0.0464
0.0	0.0	0.0	-1805.5271	2495.795	NaN	NaN	1.3	0.5622	0.2494	0.0327	0.0874	0.0214	0.0468
0.0	0.0	0.0	-588.5271	1656.795	NaN	NaN	1.3	0.5573	0.2533	0.0332	0.0873	0.0213	0.0476
0.0	0.0	0.0	-1520.5271	3463.795	NaN	NaN	1.3	0.5471	0.2591	0.0337	0.0887	0.0217	0.0496
0.0	0.0	0.0	-2295.5271	4980.795	NaN	NaN	1.3	0.5319	0.2691	0.0347	0.0906	0.0223	0.0514
0.0	0.0	0.0	-715.5271	-1226.205	NaN	NaN	0.6315	0.5429	0.2662	0.0345	0.0859	0.0201	0.0504
0.0	0.0	0.0	-157.5271	189.795	NaN	NaN	1.3	0.524	0.2804	0.036	0.0881	0.0202	0.0514
0.0	0.0	0.0	-2385.5271	753.795	NaN	NaN	-0.3	0.4941	0.3063	0.0385	0.0897	0.0202	0.0513
0.0	0.0	0.0	-1845.5271	53.795	NaN	NaN	-0.03	0.4588	0.3347	0.0409	0.0926	0.0207	0.0524
0.0	0.0	0.0	-2772.5271	2803.795	NaN	NaN	1.3	0.4169	0.3689	0.0436	0.0964	0.0215	0.0528
0.0	0.0	0.0	-1635.5271	2604.795	NaN	NaN	1.3	0.3873	0.3918	0.0448	0.0991	0.0225	0.0545
0.0	0.0	0.0	-1050.5271	1722.795	NaN	NaN	1.3	0.3703	0.4048	0.0453	0.1007	0.0232	0.0557
0.0	0.0	0.0	-1643.5271	3755.795	NaN	NaN	1.3	0.3435	0.425	0.0467	0.1046	0.0244	0.0559
0.0	0.0	0.0	-729.5271	520.795	NaN	NaN	-0.3	0.3417	0.428	0.0471	0.1028	0.024	0.0564
0.0	0.0	0.0	-1227.5271	3227.795	NaN	NaN	1.3	0.3319	0.4367	0.0475	0.1034	0.024	0.0565
0.0	0.0	0.0	-2272.5271	3799.795	NaN	NaN	1.3	0.3259	0.4442	0.0485	0.1023	0.0236	0.0555
0.0	0.0	0.0	-843.5271	6197.795	NaN	NaN	1.1575	0.3216	0.4462	0.0485	0.1036	0.0237	0.0563
0.0	0.0	0.0	-3968.5271	3808.795	NaN	NaN	-0.3	0.329	0.4451	0.0491	0.1003	0.0224	0.054
0.0	0.0	0.0	-1708.5271	4892.795	NaN	NaN	1.3	0.3252	0.4442	0.0491	0.1025	0.0228	0.0563
0.0	0.0	0.0	-1422.5271	3781.795	NaN	NaN	1.3	0.3262	0.4479	0.0505	0.0996	0.0222	0.0537
0.0	0.0	0.0	-1956.5271	3756.795	NaN	NaN	1.3	0.3216	0.4471	0.05	0.1015	0.0227	0.0571
0.0	0.0	0.0	-2301.5271	5353.795	NaN	NaN	1.3	0.3204	0.4496	0.051	0.1008	0.0231	0.0551
0.0	0.0	0.0	-519.5271	1779.795	NaN	NaN	1.3	0.3239	0.4447	0.0513	0.1001	0.0229	0.0571
0.0	0.0	0.0	323.4729	2409.795	NaN	NaN	0.8817	0.3247	0.445	0.0516	0.099	0.0229	0.0568
0.0	0.0	0.0	-232.5271	2678.795	NaN	NaN	1.0951	0.3201	0.448	0.0526	0.0991	0.023	0.0572
0.0	0.0	0.0	-1036.5271	3710.795	NaN	NaN	1.3	0.3189	0.4498	0.0529	0.0983	0.0231	0.057
0.0	0.0	0.0	-1180.5271	3179.795	NaN	NaN	1.3	0.3258	0.4449	0.053	0.0964	0.0225	0.0574
0.0	0.0	0.0	-2035.5271	2978.795	NaN	NaN	1.3	0.3298	0.4421	0.0535	0.0955	0.0222	0.057
0.0	0.0	0.0	-2855.5271	511.795	NaN	NaN	-0.2184	0.3395	0.4357	0.0534	0.0927	0.0213	0.0574
0.0	0.0	0.0	-2565.5271	4243.795	NaN	NaN	1.3	0.3367	0.4346	0.0539	0.0944	0.022	0.0585
0.0	0.0	0.0	-814.5271	4039.795	NaN	NaN	1.2525	0.3412	0.4328	0.0543	0.0923	0.0215	0.0579
0.0	0.0	0.0	-841.5271	3948.795	NaN	NaN	1.2708	0.3501	0.4227	0.0529	0.0921	0.0214	0.0607
0.0	0.0	0.0	-3399.5271	3922.795	NaN	NaN	1.3	0.3598	0.4152	0.0522	0.0917	0.0212	0.0598
0.0	0.0	0.0	-2317.5271	943.795	NaN	NaN	-0.3	0.3867	0.3927	0.0511	0.0881	0.02	0.0614
0.0	0.0	0.0	-794.5271	2826.795	NaN	NaN	1.3	0.3826	0.3956	0.0513	0.0891	0.0203	0.0611
0.0	0.0	0.0	-3158.5271	2885.795	NaN	NaN	-0.3	0.3814	0.3975	0.0511	0.0894	0.0203	0.0603
0.0	0.0	0.0	-2929.5271	1955.795	NaN	NaN	-0.3	0.4057	0.3778	0.049	0.0864	0.0194	0.0617
0.0	0.0	0.0	-1902.5271	4526.795	NaN	NaN	1.3	0.3924	0.3875	0.0497	0.0895	0.0202	0.0607
0.0	0.0	0.0	-2315.5271	-398.205	NaN	NaN	0.1467	0.4136	0.3757	0.0484	0.0841	0.0187	0.0595
0.0	0.0	0.0	-3508.5271	1304.795	NaN	NaN	-0.3	0.4	0.3833	0.0497	0.0863	0.0197	0.0611
0.0	0.0	0.0	-999.5271	6548.795	NaN	NaN	1.1801	0.3582	0.4161	0.0507	0.093	0.022	0.06
0.0	0.0	0.0	-2373.5271	2481.795	NaN	NaN	1.3	0.3957	0.3888	0.0478	0.0861	0.0201	0.0615
0.0	0.0	0.0	-678.5271	66.795	NaN	NaN	-0.1092	0.3965	0.3881	0.048	0.0871	0.0198	0.0605
0.0	0.0	0.0	-2919.5271	2231.795	NaN	NaN	-0.3	0.3935	0.3931	0.0483	0.0863	0.0195	0.0592
0.0	0.0	0.0	-1553.5271	3892.795	NaN	NaN	1.3	0.3927	0.393	0.0475	0.0867	0.0196	0.0604
0.0	0.0	0.0	-1682.5271	4733.795	NaN	NaN	1.3	0.3982	0.3907	0.0471	0.085	0.019	0.06
0.0	0.0	0.0	-1651.5271	3095.795	NaN	NaN	1.3	0.4034	0.3848	0.0462	0.0855	0.019	0.0612
0.0	0.0	0.0	-3274.5271	1274.795	NaN	NaN	-0.3	0.4343	0.3623	0.0446	0.0809	0.0176	0.0603
0.0	0.0	0.0	-1571.5271	-92.205	NaN	NaN	0.0554	0.4346	0.3619	0.0448	0.082	0.0176	0.0593
0.0	0.0	0.0	-2168.5271	-192.205	NaN	NaN	0.0814	0.4314	0.3671	0.0451	0.0813	0.0173	0.0578
0.0	0.0	0.0	-2947.5271	2704.795	NaN	NaN	-0.3	0.4219	0.3748	0.0455	0.0822	0.0174	0.0581
0.0	0.0	0.0	-2341.5271	2337.795	NaN	NaN	-0.3	0.4073	0.3882	0.0465	0.0832	0.0175	0.0573
0.0	0.0	0.0	-2961.5271	2116.795	NaN	NaN	-0.3	0.3932	0.3999	0.0467	0.0845	0.0179	0.0577
0.0	0.0	0.0	-1807.5271	2342.795	NaN	NaN	1.3	0.3955	0.3979	0.0463	0.0843	0.0178	0.0583
0.0	0.0	0.0	-988.5271	4225.795	NaN	NaN	1.3	0.3927	0.3998	0.0466	0.0849	0.018	0.0581
0.0	0.0	0.0	-2488.5271	-423.205	NaN	NaN	0.1453	0.3965	0.399	0.0472	0.083	0.0174	0.057
0.0	0.0	0.0	-1018.5271	4377.795	NaN	NaN	1.3	0.3754	0.4134	0.0488	0.0861	0.0182	0.0581
0.0	0.0	0.0	-1658.5271	4084.795	NaN	NaN	1.3	0.3763	0.4153	0.0491	0.0842	0.0179	0.0571
0.0	0.0	0.0	-2733.5271	4872.795	NaN	NaN	1.3	0.3729	0.4167	0.0496	0.0848	0.018	0.058
0.0	0.0	0.0	-3283.5271	2516.795	NaN	NaN	-0.3	0.3834	0.4108	0.0488	0.0831	0.0173	0.0566
0.0	0.0	0.0	-1955.5271	5305.795	NaN	NaN	1.3	0.3779	0.4114	0.0492	0.0853	0.0179	0.0583
0.0	0.0	0.0	-2890.5271	2745.795	NaN	NaN	-0.3	0.4	0.3967	0.0471	0.0823	0.0168	0.0571
0.0	0.0	0.0	-2311.5271	860.795	NaN	NaN	-0.3	0.4022	0.392	0.0467	0.0844	0.0169	0.0577
0.0	0.0	0.0	-2393.5271	1375.795	NaN	NaN	-0.3	0.404	0.3918	0.0464	0.0843	0.0169	0.0566
0.0	0.0	0.0	-444.5271	1900.795	NaN	NaN	1.3	0.4022	0.3929	0.0462	0.0846	0.017	0.0571
0.0	0.0	0.0	-1852.5271	-720.205	NaN	NaN	0.2799	0.3973	0.4004	0.0467	0.0837	0.0166	0.0553
0.0	0.0	0.0	-2196.5271	1550.795	NaN	NaN	-0.3	0.3659	0.4258	0.0479	0.0871	0.0176	0.0557
0.0	0.0	0.0	-2858.5271	4482.795	NaN	NaN	1.3	0.3551	0.4377	0.0487	0.0857	0.0178	0.055
0.0	0.0	0.0	-2214.5271	3478.795	NaN	NaN	1.3	0.3406	0.4499	0.0493	0.0863	0.018	0.0559
0.0	0.0	0.0	-2657.5271	3665.795	NaN	NaN	1.3	0.3367	0.4544	0.05	0.0853	0.0179	0.0556
0.0	0.0	0.0	-37.5271	4712.795	NaN	NaN	1.008	0.3332	0.4551	0.0504	0.0859	0.0183	0.0571
0.0	0.0	0.0	-2981.5271	4708.795	NaN	NaN	1.3	0.343	0.4491	0.0504	0.0837	0.0179	0.056
0.0	0.0	0.0	-1815.5271	2685.795	NaN	NaN	1.3	0.3546	0.4384	0.0501	0.0828	0.0174	0.0567
0.0	0.0	0.0	-1802.5271	5032.795	NaN	NaN	1.3	0.3559	0.4366	0.0507	0.083	0.0176	0.0562
0.0	0.0	0.0	-3566.5271	2833.795	NaN	NaN	-0.3	0.364	0.4303	0.0503	0.0821	0.0173	0.056
0.0	0.0	0.0	-1634.5271	2411.795	NaN	NaN	1.3	0.3777	0.4178	0.0493	0.0812	0.017	0.0569
0.0	0.0	0.0	87.4729	1945.795	NaN	NaN	0.957	0.3655	0.4275	0.0498	0.0835	0.0176	0.0561
0.0	0.0	0.0	-1130.5271	1413.795	NaN	NaN	1.3	0.3644	0.4288	0.0495	0.0835	0.0179	0.0559
0.0	0.0	0.0	-669.5271	1242.795	NaN	NaN	1.3	0.3705	0.4237	0.0488	0.0829	0.0176	0.0564
0.0	0.0	0.0	-578.5271	3532.795	NaN	NaN	1.1958	0.3406	0.4485	0.0498	0.0871	0.0189	0.0551
0.0	0.0	0.0	-2753.5271	-753.205	NaN	NaN	0.2148	0.3616	0.4341	0.0497	0.0823	0.0178	0.0544
0.0	0.0	0.0	-1419.5271	2345.795	NaN	NaN	1.3	0.3405	0.4482	0.0494	0.0868	0.0187	0.0563
0.0	0.0	0.0	-1503.5271	3793.795	NaN	NaN	1.3	0.3276	0.463	0.0513	0.0862	0.0191	0.0528
0.0	0.0	0.0	-1104.5271	186.795	NaN	NaN	-0.2035	0.3478	0.4443	0.0497	0.0836	0.0183	0.0564
0.0	0.0	0.0	-1983.5271	3960.795	NaN	NaN	1.3	0.3346	0.4561	0.0508	0.0853	0.0186	0.0546
0.0	0.0	0.0	-1356.5271	4585.795	NaN	NaN	1.3	0.333	0.456	0.0519	0.0849	0.0189	0.0554
0.0	0.0	0.0	-1204.5271	95.795	NaN	NaN	-0.0864	0.3557	0.4372	0.0503	0.0818	0.0182	0.0568
0.0	0.0	0.0	-1559.5271	3899.795	NaN	NaN	1.3	0.3458	0.4431	0.0513	0.0844	0.0188	0.0566
0.0	0.0	0.0	-956.5271	402.795	NaN	NaN	-0.3	0.3566	0.4358	0.0512	0.082	0.0185	0.0559
0.0	0.0	0.0	-3168.5271	782.795	NaN	NaN	-0.3	0.3603	0.4316	0.0505	0.0819	0.0182	0.0574
0.0	0.0	0.0	-2759.5271	4564.795	NaN	NaN	1.3	0.3289	0.4585	0.0522	0.0854	0.0193	0.0558
0.0	0.0	0.0	-621.5271	3636.795	NaN	NaN	1.2061	0.3303	0.4572	0.052	0.0838	0.0194	0.0573
0.0	0.0	0.0	-3600.5271	4946.795	NaN	NaN	1.3	0.3366	0.4526	0.0513	0.0832	0.0191	0.0572
0.0	0.0	0.0	-2536.5271	939.795	NaN	NaN	-0.3	0.3377	0.4518	0.052	0.0832	0.0189	0.0565
0.0	0.0	0.0	-2355.5271	2199.795	NaN	NaN	-0.3	0.3314	0.4568	0.0517	0.0843	0.0192	0.0566
0.0	0.0	0.0	-2812.5271	3106.795	NaN	NaN	1.3	0.3306	0.459	0.052	0.0838	0.019	0.0555
0.0	0.0	0.0	-2176.5271	2481.795	NaN	NaN	1.3	0.3329	0.4565	0.0521	0.0834	0.0188	0.0563
0.0	0.0	0.0	-1206.5271	2028.795	NaN	NaN	1.3	0.3033	0.4833	0.0527	0.0865	0.0199	0.0544
0.0	0.0	0.0	-2487.5271	2761.795	NaN	NaN	1.3	0.3164	0.4705	0.0518	0.085	0.02	0.0563
0.0	0.0	0.0	-1085.5271	2570.795	NaN	NaN	1.3	0.3121	0.4738	0.0513	0.0864	0.0203	0.0561
0.0	0.0	0.0	571.4729	-655.205	NaN	NaN	1.3	0.3209	0.4676	0.052	0.0846	0.0197	0.0552
0.0	0.0	0.0	-1323.5271	3427.795	NaN	NaN	1.3	0.3118	0.473	0.051	0.087	0.0202	0.057
0.0	0.0	0.0	-1670.5271	7144.795	NaN	NaN	1.3	0.3046	0.4793	0.0519	0.0883	0.0207	0.0552
0.0	0.0	0.0	-2832.5271	2844.795	NaN	NaN	1.3	0.3374	0.4511	0.0513	0.0837	0.0191	0.0574
0.0	0.0	0.0	-2706.5271	3962.795	NaN	NaN	1.3	0.3379	0.4504	0.0501	0.0852	0.0191	0.0573
0.0	0.0	0.0	-2460.5271	1097.795	NaN	NaN	-0.3	0.3574	0.437	0.0498	0.0818	0.0181	0.0558
0.0	0.0	0.0	-3512.5271	-352.205	NaN	NaN	0.0911	0.3423	0.451	0.0486	0.0835	0.0184	0.0561
0.0	0.0	0.0	-2720.5271	2498.795	NaN	NaN	-0.3	0.2986	0.4948	0.0481	0.0864	0.0199	0.0523
0.0	0.0	0.0	-2146.5271	1063.795	NaN	NaN	-0.3	0.2817	0.5149	0.0461	0.0851	0.0202	0.052
0.0	0.0	0.0	-3696.5271	1132.795	NaN	NaN	-0.3	0.2571	0.543	0.0437	0.0852	0.0208	0.0502
0.0	0.0	0.0	-2366.5271	1297.795	NaN	NaN	-0.3	0.2254	0.578	0.0423	0.085	0.0216	0.0476
0.0	0.0	0.0	-384.5271	-207.205	NaN	NaN	0.3502	0.2082	0.5985	0.0402	0.0843	0.0222	0.0465
0.0	0.0	0.0	-2519.5271	2180.795	NaN	NaN	-0.3	0.1988	0.6116	0.039	0.0829	0.0222	0.0456
0.0	0.0	0.0	-2513.5271	1473.795	NaN	NaN	-0.3	0.1867	0.6258	0.0379	0.0829	0.0225	0.0442
0.0	0.0	0.0	-3206.5271	9.795	NaN	NaN	-0.0031	0.1805	0.6357	0.0374	0.081	0.0222	0.0432
0.0	0.0	0.0	-1565.5271	3809.795	NaN	NaN	1.3	0.1647	0.6518	0.0361	0.0824	0.0229	0.0421
0.0	0.0	0.0	-484.5271	2935.795	NaN	NaN	1.1977	0.164	0.6536	0.036	0.0821	0.0228	0.0416
0.0	0.0	0.0	-3404.5271	359.795	NaN	NaN	-0.1182	0.1657	0.6532	0.0361	0.081	0.0223	0.0417
0.0	0.0	0.0	-2654.5271	3186.795	NaN	NaN	1.3	0.1573	0.6611	0.0353	0.0824	0.0228	0.041
0.0	0.0	0.0	-2000.5271	3098.795	NaN	NaN	1.3	0.1577	0.6615	0.0354	0.0819	0.0227	0.0408
0.0	0.0	0.0	-2557.5271	2726.795	NaN	NaN	1.3	0.1588	0.66	0.0355	0.0819	0.0225	0.0412
0.0	0.0	0.0	-1455.5271	4177.795	NaN	NaN	1.3	0.1559	0.6625	0.0354	0.0825	0.0227	0.0411
0.0	0.0	0.0	-2794.5271	1697.795	NaN	NaN	-0.3	0.156	0.6621	0.0354	0.0822	0.0229	0.0413
0.0	0.0	0.0	-2102.5271	3812.795	NaN	NaN	1.3	0.1538	0.6638	0.0352	0.0829	0.0231	0.0412
0.0	0.0	0.0	-1328.5271	1602.795	NaN	NaN	1.3	0.158	0.6609	0.0357	0.0814	0.0226	0.0414
0.0	0.0	0.0	-3412.5271	-269.205	NaN	NaN	0.0731	0.1562	0.6647	0.0356	0.0802	0.0224	0.041
0.0	0.0	0.0	-2518.5271	3839.795	NaN	NaN	1.3	0.1455	0.6775	0.0347	0.0802	0.0227	0.0394
0.0	0.0	0.0	-2537.5271	3128.795	NaN	NaN	1.3	0.1386	0.685	0.0344	0.08	0.023	0.0389
0.0	0.0	0.0	-2476.5271	4283.795	NaN	NaN	1.3	0.1361	0.6866	0.0342	0.0809	0.0234	0.0387
0.0	0.0	0.0	-1922.5271	1561.795	NaN	NaN	-0.3	0.136	0.6876	0.0344	0.0801	0.0232	0.0387
0.0	0.0	0.0	293.4729	3422.795	NaN	NaN	0.921	0.1352	0.6866	0.0344	0.0812	0.0236	0.0391
0.0	0.0	0.0	-2489.5271	2932.795	NaN	NaN	1.3	0.1355	0.6869	0.0344	0.0808	0.0234	0.039
0.0	0.0	0.0	-4140.5271	2121.795	NaN	NaN	-0.3	0.1363	0.6859	0.0347	0.0805	0.0233	0.0393
0.0	0.0	0.0	-463.5271	3300.795	NaN	NaN	1.1634	0.1347	0.6869	0.0346	0.0809	0.0236	0.0394
0.0	0.0	0.0	-834.5271	1209.795	NaN	NaN	1.3	0.1345	0.6871	0.0347	0.0808	0.0235	0.0395
0.0	0.0	0.0	-1815.5271	1776.795	NaN	NaN	-0.3	0.1348	0.687	0.0346	0.0807	0.0235	0.0394
0.0	0.0	0.0	-3148.5271	126.795	NaN	NaN	-0.042	0.1356	0.6876	0.0347	0.0792	0.0232	0.0396
0.0	0.0	0.0	-2558.5271	3360.795	NaN	NaN	1.3	0.1324	0.6894	0.0341	0.0807	0.0239	0.0395
0.0	0.0	0.0	-1182.5271	1955.795	NaN	NaN	1.3	0.131	0.6907	0.034	0.0808	0.024	0.0395
0.0	0.0	0.0	-2164.5271	4599.795	NaN	NaN	1.3	0.131	0.6876	0.0344	0.0819	0.0246	0.0404
0.0	0.0	0.0	-1418.5271	2229.795	NaN	NaN	1.3	0.1294	0.6906	0.034	0.0812	0.0247	0.0401
0.0	0.0	0.0	-1168.5271	3216.795	NaN	NaN	1.3	0.1299	0.6892	0.0342	0.0814	0.0248	0.0405
0.0	0.0	0.0	-2250.5271	4709.795	NaN	NaN	1.3	0.1294	0.6895	0.0341	0.0815	0.025	0.0405
0.0	0.0	0.0	-3731.5271	2434.795	NaN	NaN	-0.3	0.1304	0.6902	0.0342	0.0805	0.0246	0.0402
0.0	0.0	0.0	-2240.5271	2687.795	NaN	NaN	1.3	0.1296	0.691	0.034	0.0806	0.0247	0.0401
0.0	0.0	0.0	50.4729	3621.795	NaN	NaN	0.9863	0.1296	0.6889	0.0341	0.0816	0.0252	0.0406
0.0	0.0	0.0	-1891.5271	4135.795	NaN	NaN	1.3	0.1299	0.6886	0.0338	0.0818	0.0254	0.0405
0.0	0.0	0.0	-3090.5271	2212.795	NaN	NaN	-0.3	0.1307	0.6892	0.0336	0.0813	0.0251	0.0401
0.0	0.0	0.0	-1530.5271	2871.795	NaN	NaN	1.3	0.1315	0.6878	0.0335	0.0819	0.0252	0.0401
0.0	0.0	0.0	-3104.5271	3100.795	NaN	NaN	-0.3	0.1318	0.688	0.0332	0.082	0.0251	0.0399
0.0	0.0	0.0	-2920.5271	2842.795	NaN	NaN	-0.3	0.1335	0.6847	0.033	0.0832	0.0254	0.0403
0.0	0.0	0.0	-1336.5271	674.795	NaN	NaN	-0.3	0.1335	0.6852	0.0326	0.0833	0.0253	0.04
0.0	0.0	0.0	-2278.5271	3039.795	NaN	NaN	1.3	0.1348	0.6823	0.0324	0.0846	0.0256	0.0403
0.0	0.0	0.0	-2032.5271	1590.795	NaN	NaN	-0.3	0.1349	0.6826	0.0322	0.0848	0.0255	0.04
0.0	0.0	0.0	-3217.5271	2754.795	NaN	NaN	-0.3	0.1357	0.6815	0.0322	0.0849	0.0255	0.0403
0.0	0.0	0.0	83.4729	2585.795	NaN	NaN	0.9687	0.1347	0.681	0.032	0.086	0.0259	0.0403
0.0	0.0	0.0	-1870.5271	1362.795	NaN	NaN	-0.3	0.1358	0.6806	0.0319	0.0858	0.0257	0.0402
0.0	0.0	0.0	-1021.5271	-593.205	NaN	NaN	0.3674	0.1352	0.6815	0.0318	0.0858	0.0257	0.04
0.0	0.0	0.0	-1593.5271	3218.795	NaN	NaN	1.3	0.1358	0.6799	0.032	0.0861	0.0258	0.0404
0.0	0.0	0.0	-1860.5271	4439.795	NaN	NaN	1.3	0.1348	0.6805	0.032	0.0863	0.026	0.0404
0.0	0.0	0.0	-1332.5271	4712.795	NaN	NaN	1.3	0.1358	0.6796	0.0322	0.086	0.0258	0.0407
0.0	0.0	0.0	-2663.5271	3864.795	NaN	NaN	1.3	0.1355	0.6794	0.0321	0.0864	0.0259	0.0407
0.0	0.0	0.0	-2132.5271	1516.795	NaN	NaN	-0.3	0.1365	0.6773	0.0321	0.0871	0.026	0.041
0.0	0.0	0.0	-1417.5271	2126.795	NaN	NaN	1.3	0.1375	0.6763	0.0321	0.0873	0.0259	0.0409
0.0	0.0	0.0	-676.5271	2740.795	NaN	NaN	1.3	0.1372	0.6761	0.0324	0.0872	0.0259	0.0411
0.0	0.0	0.0	-1018.5271	2285.795	NaN	NaN	1.3	0.1361	0.6773	0.0327	0.0869	0.0259	0.0412
0.0	0.0	0.0	-2232.5271	2222.795	NaN	NaN	-0.3	0.1355	0.6785	0.0326	0.0867	0.0259	0.041
0.0	0.0	0.0	-2800.5271	2688.795	NaN	NaN	-0.3	0.1359	0.6774	0.0326	0.0872	0.0259	0.041
0.0	0.0	0.0	-313.5271	664.795	NaN	NaN	1.3	0.136	0.6783	0.0328	0.0865	0.0256	0.0407
0.0	0.0	0.0	-2369.5271	2604.795	NaN	NaN	1.3	0.1358	0.6782	0.0329	0.0866	0.0256	0.0409
0.0	0.0	0.0	-1264.5271	4931.795	NaN	NaN	1.3	0.1342	0.6779	0.0332	0.0875	0.0259	0.0412
0.0	0.0	0.0	-2223.5271	5765.795	NaN	NaN	1.3	0.1355	0.6763	0.0332	0.088	0.0259	0.0412
0.0	0.0	0.0	-3089.5271	2381.795	NaN	NaN	-0.3	0.1365	0.6774	0.0332	0.0871	0.0254	0.0404
0.0	0.0	0.0	-1577.5271	4942.795	NaN	NaN	1.3	0.1384	0.6744	0.0332	0.0879	0.0255	0.0406
0.0	0.0	0.0	309.4729	1667.795	NaN	NaN	0.8435	0.1383	0.6753	0.0331	0.0874	0.0254	0.0405
0.0	0.0	0.0	-2220.5271	4225.795	NaN	NaN	1.3	0.1397	0.6729	0.0332	0.0882	0.0255	0.0405
0.0	0.0	0.0	-1596.5271	1699.795	NaN	NaN	1.3	0.1402	0.6745	0.0331	0.0868	0.0252	0.0401
0.0	0.0	0.0	-2612.5271	5349.795	NaN	NaN	1.3	0.1407	0.6719	0.0331	0.0883	0.0257	0.0403
0.0	0.0	0.0	-2181.5271	3511.795	NaN	NaN	1.3	0.1413	0.6735	0.0332	0.0871	0.0252	0.0398
0.0	0.0	0.0	-2482.5271	5015.795	NaN	NaN	1.3	0.1421	0.6718	0.0333	0.0874	0.0252	0.0402
0.0	0.0	0.0	-2699.5271	4680.795	NaN	NaN	1.3	0.1428	0.6706	0.033	0.0882	0.0253	0.0401
0.0	0.0	0.0	-3934.5271	1948.795	NaN	NaN	-0.3	0.1461	0.6681	0.033	0.0876	0.0251	0.0402
0.0	0.0	0.0	-2458.5271	2248.795	NaN	NaN	-0.3	0.1477	0.6659	0.0326	0.0881	0.0252	0.0404
0.0	0.0	0.0	231.4729	1223.795	NaN	NaN	0.8409	0.1472	0.6667	0.0327	0.0881	0.0253	0.04
0.0	0.0	0.0	-1792.5271	1402.795	NaN	NaN	-0.3	0.1472	0.6677	0.0327	0.0874	0.0252	0.0398
0.0	0.0	0.0	-2574.5271	3872.795	NaN	NaN	1.3	0.1463	0.6687	0.0327	0.0874	0.0254	0.0396
0.0	0.0	0.0	-1102.5271	2564.795	NaN	NaN	1.3	0.1475	0.6684	0.0325	0.087	0.0252	0.0394
0.0	0.0	0.0	-2239.5271	3234.795	NaN	NaN	1.3	0.1493	0.6673	0.0326	0.0866	0.0249	0.0394
0.0	0.0	0.0	-3390.5271	3784.795	NaN	NaN	1.3	0.1511	0.6668	0.0326	0.0858	0.0244	0.0392
0.0	0.0	0.0	-2182.5271	2282.795	NaN	NaN	1.3	0.1512	0.6682	0.0326	0.0846	0.0241	0.0394
0.0	0.0	0.0	-2209.5271	6734.795	NaN	NaN	1.3	0.1519	0.6662	0.032	0.0859	0.0244	0.0396
0.0	0.0	0.0	-1833.5271	2575.795	NaN	NaN	1.3	0.1531	0.6669	0.0322	0.0846	0.0239	0.0392
0.0	0.0	0.0	-2359.5271	2040.795	NaN	NaN	-0.3	0.1573	0.6635	0.032	0.0838	0.0235	0.0398
0.0	0.0	0.0	-2494.5271	3383.795	NaN	NaN	1.3	0.1573	0.6654	0.032	0.0832	0.0232	0.039
0.0	0.0	0.0	-2780.5271	3792.795	NaN	NaN	1.3	0.16	0.6644	0.0322	0.0817	0.0226	0.0391
0.0	0.0	0.0	-2502.5271	5650.795	NaN	NaN	1.3	0.1573	0.6672	0.0315	0.0825	0.0227	0.0389
0.0	0.0	0.0	-2171.5271	5187.795	NaN	NaN	1.3	0.1585	0.6672	0.0315	0.0818	0.0225	0.0385
0.0	0.0	0.0	194.4729	1802.795	NaN	NaN	0.9026	0.1624	0.6634	0.0313	0.0817	0.0222	0.039
0.0	0.0	0.0	-1471.5271	2933.795	NaN	NaN	1.3	0.1631	0.6646	0.0312	0.0809	0.0218	0.0384
0.0	0.0	0.0	-1460.5271	2979.795	NaN	NaN	1.3	0.1648	0.6632	0.0311	0.0807	0.0216	0.0385
0.0	0.0	0.0	-1688.5271	2960.795	NaN	NaN	1.3	0.1657	0.664	0.0311	0.0795	0.0213	0.0384
0.0	0.0	0.0	-1814.5271	4714.795	NaN	NaN	1.3	0.1644	0.6646	0.0309	0.0801	0.0215	0.0385
0.0	0.0	0.0	-2416.5271	1016.795	NaN	NaN	-0.3	0.1669	0.6642	0.0313	0.0783	0.0209	0.0384
0.0	0.0	0.0	-430.5271	4166.795	NaN	NaN	1.1152	0.1675	0.6611	0.0308	0.0798	0.0214	0.0395
0.0	0.0	0.0	-1782.5271	179.795	NaN	NaN	-0.1122	0.1667	0.6641	0.0312	0.0785	0.021	0.0385
0.0	0.0	0.0	-1795.5271	1967.795	NaN	NaN	1.3	0.1743	0.6541	0.0307	0.0793	0.0211	0.0404
0.0	0.0	0.0	-2921.5271	844.795	NaN	NaN	-0.3	0.1787	0.6512	0.0314	0.0782	0.0208	0.0397
0.0	0.0	0.0	-1637.5271	1219.795	NaN	NaN	-0.3	0.176	0.6533	0.0309	0.0789	0.0209	0.0399
0.0	0.0	0.0	-1942.5271	3112.795	NaN	NaN	1.3	0.1742	0.6578	0.0305	0.0779	0.0206	0.0389
0.0	0.0	0.0	-2213.5271	4811.795	NaN	NaN	1.3	0.1735	0.6583	0.0303	0.0781	0.0205	0.0393
0.0	0.0	0.0	-1457.5271	3326.795	NaN	NaN	1.3	0.1736	0.6596	0.0305	0.077	0.0203	0.039
0.0	0.0	0.0	-1611.5271	4698.795	NaN	NaN	1.3	0.1738	0.6579	0.0304	0.0776	0.0205	0.04
0.0	0.0	0.0	-2721.5271	5372.795	NaN	NaN	1.3	0.1806	0.6496	0.0305	0.0779	0.0207	0.0406
0.0	0.0	0.0	-2647.5271	906.795	NaN	NaN	-0.3	0.1988	0.6305	0.0314	0.0768	0.0202	0.0423
0.0	0.0	0.0	-3110.5271	1601.795	NaN	NaN	-0.3	0.1953	0.6348	0.0315	0.077	0.0201	0.0413
0.0	0.0	0.0	-1925.5271	2403.795	NaN	NaN	1.3	0.1838	0.6468	0.0318	0.0768	0.0203	0.0404
0.0	0.0	0.0	-1296.5271	6060.795	NaN	NaN	1.2721	0.1715	0.6593	0.0309	0.0774	0.021	0.0399
0.0	0.0	0.0	-2973.5271	3250.795	NaN	NaN	1.3	0.1772	0.6546	0.0315	0.076	0.0207	0.04
0.0	0.0	0.0	-278.5271	1903.795	NaN	NaN	1.1714	0.1803	0.6498	0.0314	0.0768	0.0208	0.0408
0.0	0.0	0.0	-1485.5271	1492.795	NaN	NaN	1.3	0.1861	0.6449	0.0322	0.0756	0.0205	0.0407
0.0	0.0	0.0	-3127.5271	1877.795	NaN	NaN	-0.3	0.1819	0.6476	0.0316	0.077	0.0208	0.0412
0.0	0.0	0.0	-1219.5271	2660.795	NaN	NaN	1.3	0.175	0.6566	0.0319	0.076	0.0208	0.0398
0.0	0.0	0.0	-1144.5271	2481.795	NaN	NaN	1.3	0.1676	0.6624	0.0317	0.0767	0.0213	0.0403
0.0	0.0	0.0	356.4729	1596.795	NaN	NaN	0.8175	0.1662	0.6648	0.0321	0.0758	0.0213	0.0398
0.0	0.0	0.0	-1057.5271	3685.795	NaN	NaN	1.3	0.1631	0.6658	0.0323	0.0763	0.0217	0.0407
0.0	0.0	0.0	-1384.5271	3491.795	NaN	NaN	1.3	0.1616	0.6662	0.0322	0.077	0.0222	0.0408
0.0	0.0	0.0	-3487.5271	3110.795	NaN	NaN	-0.3	0.1707	0.6572	0.0327	0.0761	0.0217	0.0416
0.0	0.0	0.0	-2190.5271	372.795	NaN	NaN	-0.2051	0.1753	0.6526	0.0327	0.0763	0.0214	0.0418
0.0	0.0	0.0	-2767.5271	2127.795	NaN	NaN	-0.3	0.1699	0.6586	0.0326	0.0764	0.0215	0.0409
0.0	0.0	0.0	-102.5271	-33.205	NaN	NaN	0.2446	0.1652	0.6633	0.0324	0.0766	0.0218	0.0407
0.0	0.0	0.0	-3018.5271	3711.795	NaN	NaN	1.3	0.1624	0.6669	0.0321	0.0761	0.022	0.0405
0.0	0.0	0.0	-1045.5271	-226.205	NaN	NaN	0.1779	0.1572	0.6736	0.032	0.0757	0.0219	0.0395
0.0	0.0	0.0	-1296.5271	1795.795	NaN	NaN	1.3	0.15	0.6819	0.0321	0.0746	0.0221	0.0393
0.0	0.0	0.0	-2036.5271	4856.795	NaN	NaN	1.3	0.1411	0.6898	0.0315	0.0756	0.0229	0.039
0.0	0.0	0.0	-1922.5271	4750.795	NaN	NaN	1.3	0.1438	0.6859	0.0317	0.0759	0.023	0.0397
0.0	0.0	0.0	-2048.5271	5640.795	NaN	NaN	1.3	0.1446	0.6851	0.0316	0.0761	0.0228	0.0398
0.0	0.0	0.0	-1811.5271	2760.795	NaN	NaN	1.3	0.1517	0.6784	0.032	0.0755	0.0222	0.0402
0.0	0.0	0.0	-1866.5271	1926.795	NaN	NaN	1.3	0.1572	0.673	0.0323	0.0749	0.0217	0.0408
0.0	0.0	0.0	-1631.5271	4377.795	NaN	NaN	1.3	0.1569	0.6703	0.0319	0.077	0.0224	0.0415
0.0	0.0	0.0	-2759.5271	3520.795	NaN	NaN	1.3	0.1661	0.662	0.0322	0.0759	0.022	0.0418
0.0	0.0	0.0	-3336.5271	309.795	NaN	NaN	-0.1024	0.1723	0.6568	0.0323	0.0751	0.0214	0.0421
0.0	0.0	0.0	-3679.5271	2919.795	NaN	NaN	-0.3	0.1616	0.667	0.0315	0.0767	0.0222	0.041
0.0	0.0	0.0	-2570.5271	4335.795	NaN	NaN	1.3	0.1556	0.673	0.0309	0.0776	0.0227	0.0402
0.0	0.0	0.0	-3244.5271	2898.795	NaN	NaN	-0.3	0.1564	0.6737	0.0307	0.0769	0.0223	0.04
0.0	0.0	0.0	-2272.5271	4075.795	NaN	NaN	1.3	0.1512	0.6795	0.03	0.0777	0.0225	0.0392
0.0	0.0	0.0	-1349.5271	5037.795	NaN	NaN	1.3	0.1503	0.6792	0.0295	0.0788	0.0228	0.0393
0.0	0.0	0.0	-2868.5271	4616.795	NaN	NaN	1.3	0.1549	0.6723	0.029	0.0807	0.0231	0.04
0.0	0.0	0.0	-1589.5271	1301.795	NaN	NaN	-0.3	0.1667	0.6617	0.0301	0.0787	0.0224	0.0405
0.0	0.0	0.0	-1230.5271	1532.795	NaN	NaN	1.3	0.1702	0.658	0.0305	0.0784	0.0222	0.0407
0.0	0.0	0.0	-2226.5271	2254.795	NaN	NaN	1.3	0.1586	0.6714	0.0302	0.0789	0.0223	0.0387
0.0	0.0	0.0	-2519.5271	1677.795	NaN	NaN	-0.3	0.1621	0.6687	0.0304	0.078	0.0219	0.0389
0.0	0.0	0.0	-2657.5271	3349.795	NaN	NaN	1.3	0.1563	0.6734	0.0299	0.0794	0.0225	0.0385
0.0	0.0	0.0	-3321.5271	984.795	NaN	NaN	-0.3	0.1602	0.6712	0.0303	0.0783	0.022	0.038
0.0	0.0	0.0	-2480.5271	361.795	NaN	NaN	-0.1708	0.1576	0.6726	0.0297	0.0794	0.0223	0.0383
0.0	0.0	0.0	-3442.5271	3749.795	NaN	NaN	1.3	0.1499	0.6795	0.0292	0.0806	0.0231	0.0378
0.0	0.0	0.0	-1132.5271	719.795	NaN	NaN	-0.3	0.1487	0.6815	0.0291	0.0803	0.0231	0.0374
0.0	0.0	0.0	-1817.5271	352.795	NaN	NaN	-0.2409	0.1463	0.6848	0.0288	0.0797	0.0229	0.0374
0.0	0.0	0.0	-918.5271	4273.795	NaN	NaN	1.2738	0.1404	0.6884	0.0284	0.082	0.0238	0.037
0.0	0.0	0.0	-1768.5271	1346.795	NaN	NaN	-0.3	0.1422	0.6891	0.0289	0.0798	0.0231	0.0369
0.0	0.0	0.0	-1915.5271	3809.795	NaN	NaN	1.3	0.1405	0.6897	0.029	0.0805	0.0232	0.0371
0.0	0.0	0.0	-2377.5271	4585.795	NaN	NaN	1.3	0.1386	0.6922	0.0296	0.0796	0.0231	0.0368
0.0	0.0	0.0	-2126.5271	3445.795	NaN	NaN	1.3	0.1403	0.6888	0.0296	0.0802	0.0233	0.0377
0.0	0.0	0.0	-1723.5271	4535.795	NaN	NaN	1.3	0.1401	0.6889	0.0298	0.0802	0.0234	0.0376
0.0	0.0	0.0	-1551.5271	2620.795	NaN	NaN	1.3	0.1409	0.6878	0.0301	0.0799	0.0233	0.038
0.0	0.0	0.0	-2335.5271	4511.795	NaN	NaN	1.3	0.1411	0.6876	0.0302	0.0795	0.0234	0.0383
0.0	0.0	0.0	-659.5271	5928.795	NaN	NaN	1.1252	0.1391	0.6886	0.0303	0.0799	0.0237	0.0383
0.0	0.0	0.0	-1249.5271	3438.795	NaN	NaN	1.3	0.1405	0.6876	0.0305	0.0794	0.0235	0.0386
0.0	0.0	0.0	-3642.5271	4057.795	NaN	NaN	1.3	0.1413	0.6873	0.0306	0.0791	0.0232	0.0385
0.0	0.0	0.0	-1037.5271	-145.205	NaN	NaN	0.1228	0.1441	0.6863	0.0309	0.0782	0.0225	0.0382
0.0	0.0	0.0	-2778.5271	2684.795	NaN	NaN	-0.3	0.1428	0.6877	0.0311	0.0781	0.0224	0.038
0.0	0.0	0.0	-2374.5271	4421.795	NaN	NaN	1.3	0.1381	0.6909	0.0309	0.0794	0.023	0.0377
0.0	0.0	0.0	-1849.5271	1716.795	NaN	NaN	-0.3	0.1392	0.6902	0.031	0.079	0.0229	0.0377
0.0	0.0	0.0	-2124.5271	2809.795	NaN	NaN	1.3	0.1379	0.6902	0.0309	0.0801	0.0232	0.0378
0.0	0.0	0.0	-1013.5271	1541.795	NaN	NaN	1.3	0.1375	0.6913	0.0313	0.0792	0.023	0.0377
0.0	0.0	0.0	-1091.5271	3197.795	NaN	NaN	1.3	0.1362	0.6904	0.0313	0.0806	0.0234	0.038
0.0	0.0	0.0	-942.5271	2197.795	NaN	NaN	1.3	0.1364	0.6895	0.0315	0.081	0.0235	0.0383
0.0	0.0	0.0	-1782.5271	3318.795	NaN	NaN	1.3	0.1445	0.6803	0.0315	0.0815	0.0234	0.0389
0.0	0.0	0.0	-3086.5271	-2686.205	NaN	NaN	0.4653	0.1479	0.6804	0.0318	0.08	0.0222	0.0376
0.0	0.0	0.0	-1401.5271	1115.795	NaN	NaN	-0.3	0.1412	0.6861	0.0319	0.0806	0.0226	0.0375
0.0	0.0	0.0	-3168.5271	5778.795	NaN	NaN	1.3	0.1328	0.695	0.0316	0.08	0.0233	0.0373
0.0	0.0	0.0	-1795.5271	4264.795	NaN	NaN	1.3	0.1284	0.6984	0.0314	0.0807	0.0238	0.0374
0.0	0.0	0.0	-1285.5271	1585.795	NaN	NaN	1.3	0.1282	0.6993	0.0314	0.0801	0.0236	0.0374
0.0	0.0	0.0	-2574.5271	2823.795	NaN	NaN	1.3	0.1273	0.6994	0.0314	0.0804	0.0238	0.0377
0.0	0.0	0.0	-1702.5271	2730.795	NaN	NaN	1.3	0.126	0.7016	0.0314	0.0799	0.0237	0.0374
0.0	0.0	0.0	-2142.5271	2966.795	NaN	NaN	1.3	0.1248	0.7035	0.0317	0.079	0.0233	0.0376
0.0	0.0	0.0	-2591.5271	5261.795	NaN	NaN	1.3	0.1223	0.7054	0.0315	0.0796	0.0237	0.0376
0.0	0.0	0.0	-1909.5271	977.795	NaN	NaN	-0.3	0.1251	0.7046	0.0317	0.0779	0.0232	0.0376
0.0	0.0	0.0	-2749.5271	3113.795	NaN	NaN	1.3	0.1229	0.7063	0.0315	0.0783	0.0235	0.0375
0.0	0.0	0.0	-1930.5271	593.795	NaN	NaN	-0.3	0.1217	0.7093	0.0314	0.0773	0.0231	0.0372
0.0	0.0	0.0	-624.5271	3421.795	NaN	NaN	1.2233	0.116	0.7129	0.0316	0.078	0.0238	0.0376
0.0	0.0	0.0	-1174.5271	2926.795	NaN	NaN	1.3	0.114	0.7168	0.0317	0.0766	0.0235	0.0374
0.0	0.0	0.0	-2790.5271	3385.795	NaN	NaN	1.3	0.1122	0.717	0.032	0.0768	0.0238	0.0382
0.0	0.0	0.0	-792.5271	1199.795	NaN	NaN	1.3	0.111	0.7209	0.0319	0.0746	0.0234	0.0382
0.0	0.0	0.0	-1967.5271	1717.795	NaN	NaN	-0.3	0.1098	0.7239	0.032	0.073	0.0229	0.0384
0.0	0.0	0.0	-709.5271	-219.205	NaN	NaN	0.236	0.1057	0.7328	0.0322	0.069	0.0219	0.0384
0.0	0.0	0.0	-171.5271	3397.795	NaN	NaN	1.0532	0.0982	0.7415	0.0328	0.0665	0.0217	0.0393
0.0	0.0	0.0	-2601.5271	4713.795	NaN	NaN	1.3	0.0901	0.7543	0.033	0.0616	0.0209	0.0401
0.0	0.0	0.0	725.4729	5460.795	NaN	NaN	0.8827	0.0829	0.7631	0.0336	0.0584	0.0206	0.0413
0.0	0.0	0.0	-2799.5271	2501.795	NaN	NaN	-0.3	0.0791	0.7757	0.0331	0.0525	0.019	0.0406
0.0	0.0	0.0	-1832.5271	2284.795	NaN	NaN	1.3	0.0755	0.7808	0.0332	0.0508	0.0187	0.0411
0.0	0.0	0.0	-2827.5271	3277.795	NaN	NaN	1.3	0.0745	0.7847	0.0333	0.0483	0.018	0.0412
0.0	0.0	0.0	-2705.5271	4642.795	NaN	NaN	1.3	0.072	0.7866	0.0335	0.0478	0.0183	0.0418
0.0	0.0	0.0	-2234.5271	1931.795	NaN	NaN	-0.3	0.0726	0.7879	0.0335	0.0466	0.0179	0.0415
0.0	0.0	0.0	-1325.5271	2450.795	NaN	NaN	1.3	0.0729	0.7876	0.0337	0.0464	0.0178	0.0416
0.0	0.0	0.0	-4426.5271	2742.795	NaN	NaN	-0.3	0.0734	0.7877	0.0335	0.0464	0.0177	0.0412
0.0	0.0	0.0	-3480.5271	2731.795	NaN	NaN	-0.3	0.073	0.7883	0.0337	0.0463	0.0176	0.0411
0.0	0.0	0.0	-3082.5271	4727.795	NaN	NaN	1.3	0.0708	0.7891	0.0337	0.0472	0.018	0.0412
0.0	0.0	0.0	-3156.5271	4915.795	NaN	NaN	1.3	0.071	0.7871	0.034	0.0479	0.0182	0.0418
0.0	0.0	0.0	-2453.5271	4159.795	NaN	NaN	1.3	0.072	0.7855	0.0335	0.049	0.0184	0.0416
0.0	0.0	0.0	-3487.5271	1197.795	NaN	NaN	-0.3	0.0747	0.7837	0.0335	0.0485	0.018	0.0417
0.0	0.0	0.0	-974.5271	3642.795	NaN	NaN	1.3	0.0743	0.7814	0.0332	0.0507	0.0188	0.0416
0.0	0.0	0.0	-3546.5271	-587.205	NaN	NaN	0.1421	0.077	0.7809	0.0333	0.0493	0.0181	0.0413
0.0	0.0	0.0	-707.5271	3322.795	NaN	NaN	1.2705	0.0743	0.7807	0.0334	0.0511	0.0189	0.0415
0.0	0.0	0.0	-2136.5271	3941.795	NaN	NaN	1.3	0.0737	0.7825	0.0331	0.0504	0.0188	0.0414
0.0	0.0	0.0	-1076.5271	4697.795	NaN	NaN	1.2973	0.0734	0.7792	0.0333	0.0525	0.0196	0.0419
0.0	0.0	0.0	-2498.5271	1563.795	NaN	NaN	-0.3	0.0753	0.7805	0.033	0.0511	0.019	0.0411
0.0	0.0	0.0	-973.5271	-185.205	NaN	NaN	0.1598	0.0756	0.7801	0.033	0.0514	0.019	0.0409
0.0	0.0	0.0	-1037.5271	5064.795	NaN	NaN	1.2576	0.0735	0.7814	0.033	0.0518	0.0195	0.0408
0.0	0.0	0.0	-808.5271	1945.795	NaN	NaN	1.3	0.0733	0.7817	0.0334	0.0513	0.0192	0.041
0.0	0.0	0.0	-2455.5271	7029.795	NaN	NaN	1.3	0.0725	0.7815	0.0336	0.0515	0.0196	0.0414
0.0	0.0	0.0	-2157.5271	1881.795	NaN	NaN	-0.3	0.0719	0.784	0.0333	0.0505	0.0193	0.0409
0.0	0.0	0.0	1035.4729	2684.795	NaN	NaN	0.7217	0.0711	0.7832	0.0337	0.0509	0.0196	0.0414
0.0	0.0	0.0	-1834.5271	3411.795	NaN	NaN	1.3	0.0721	0.7849	0.0337	0.0497	0.019	0.0407
0.0	0.0	0.0	-1367.5271	2123.795	NaN	NaN	1.3	0.0722	0.7844	0.0339	0.0498	0.0191	0.0406
0.0	0.0	0.0	-2809.5271	815.795	NaN	NaN	-0.3	0.0742	0.7853	0.0334	0.0491	0.0186	0.0394
0.0	0.0	0.0	-3562.5271	3650.795	NaN	NaN	1.3	0.0738	0.7845	0.0336	0.0497	0.0189	0.0395
0.0	0.0	0.0	-1418.5271	128.795	NaN	NaN	-0.0999	0.0743	0.7852	0.0333	0.0495	0.0187	0.0389
0.0	0.0	0.0	-2957.5271	1680.795	NaN	NaN	-0.3	0.0733	0.7853	0.0332	0.05	0.019	0.0391
0.0	0.0	0.0	-3324.5271	5127.795	NaN	NaN	1.3	0.0722	0.7856	0.0327	0.0511	0.0195	0.0389
0.0	0.0	0.0	-95.5271	1820.795	NaN	NaN	1.0554	0.0721	0.7854	0.0325	0.0514	0.0196	0.039
0.0	0.0	0.0	-2500.5271	2307.795	NaN	NaN	-0.3	0.0726	0.7847	0.0323	0.052	0.0196	0.0389
0.0	0.0	0.0	-3239.5271	3824.795	NaN	NaN	1.3	0.0733	0.7824	0.0322	0.053	0.0198	0.0393
0.0	0.0	0.0	-1270.5271	3687.795	NaN	NaN	1.3	0.0742	0.7818	0.032	0.0531	0.0198	0.0391
0.0	0.0	0.0	-1217.5271	1939.795	NaN	NaN	1.3	0.0746	0.7813	0.0316	0.0538	0.02	0.0387
0.0	0.0	0.0	-2408.5271	3124.795	NaN	NaN	1.3	0.0764	0.7785	0.0313	0.0548	0.0201	0.0388
0.0	0.0	0.0	-396.5271	2773.795	NaN	NaN	1.1668	0.0766	0.7782	0.0309	0.0556	0.0204	0.0383
0.0	0.0	0.0	-4428.5271	2807.795	NaN	NaN	-0.3	0.0774	0.777	0.0309	0.0559	0.0204	0.0384
0.0	0.0	0.0	-1601.5271	2925.795	NaN	NaN	1.3	0.0777	0.7757	0.0304	0.0569	0.0209	0.0383
0.0	0.0	0.0	-2353.5271	2506.795	NaN	NaN	1.3	0.0786	0.7741	0.0303	0.0574	0.021	0.0385
0.0	0.0	0.0	1643.4729	2112.795	NaN	NaN	0.5625	0.0792	0.7732	0.0301	0.0582	0.0211	0.0382
0.0	0.0	0.0	-3022.5271	458.795	NaN	NaN	-0.179	0.0797	0.7742	0.0298	0.0577	0.0207	0.0378
0.0	0.0	0.0	-2297.5271	5851.795	NaN	NaN	1.3	0.08	0.7727	0.0297	0.0587	0.0211	0.0378
0.0	0.0	0.0	-431.5271	5535.795	NaN	NaN	1.0845	0.0804	0.7725	0.0296	0.0588	0.0209	0.0378
0.0	0.0	0.0	-1655.5271	3439.795	NaN	NaN	1.3	0.081	0.772	0.0298	0.0583	0.0208	0.0382
0.0	0.0	0.0	-1144.5271	3995.795	NaN	NaN	1.3	0.0812	0.7714	0.0296	0.0586	0.021	0.0382
0.0	0.0	0.0	-1893.5271	1676.795	NaN	NaN	-0.3	0.0815	0.771	0.0294	0.0588	0.0211	0.0381
0.0	0.0	0.0	-3177.5271	5593.795	NaN	NaN	1.3	0.0825	0.7693	0.0292	0.0599	0.0213	0.0379
0.0	0.0	0.0	-3956.5271	478.795	NaN	NaN	-0.1377	0.0831	0.7702	0.0293	0.0588	0.0209	0.0377
0.0	0.0	0.0	-2588.5271	4018.795	NaN	NaN	1.3	0.0827	0.769	0.0292	0.0598	0.0215	0.0378
0.0	0.0	0.0	-3296.5271	5264.795	NaN	NaN	1.3	0.0816	0.7699	0.0288	0.0602	0.0219	0.0376
0.0	0.0	0.0	-2309.5271	2369.795	NaN	NaN	1.3	0.0825	0.7677	0.0287	0.0612	0.0221	0.0377
0.0	0.0	0.0	-2487.5271	1713.795	NaN	NaN	-0.3	0.0831	0.7684	0.0284	0.0612	0.0218	0.0371
0.0	0.0	0.0	-3508.5271	3785.795	NaN	NaN	1.3	0.0832	0.7674	0.0281	0.0623	0.0221	0.0369
0.0	0.0	0.0	-2967.5271	6886.795	NaN	NaN	1.3	0.0831	0.767	0.028	0.0628	0.0223	0.0369
0.0	0.0	0.0	-1816.5271	6348.795	NaN	NaN	1.3	0.083	0.7661	0.0279	0.0633	0.0226	0.0371
0.0	0.0	0.0	-2222.5271	3207.795	NaN	NaN	1.3	0.0833	0.7657	0.0277	0.0638	0.0228	0.0368
0.0	0.0	0.0	-849.5271	174.795	NaN	NaN	-0.2591	0.0834	0.7663	0.0275	0.0636	0.0228	0.0365
0.0	0.0	0.0	-457.5271	1947.795	NaN	NaN	1.3	0.0825	0.7673	0.0275	0.0635	0.0228	0.0365
0.0	0.0	0.0	-3261.5271	4547.795	NaN	NaN	1.3	0.0819	0.768	0.0274	0.0637	0.0227	0.0364
0.0	0.0	0.0	-3760.5271	3222.795	NaN	NaN	-0.3	0.0821	0.7687	0.0274	0.0627	0.0225	0.0365
0.0	0.0	0.0	-1611.5271	3891.795	NaN	NaN	1.3	0.0819	0.7682	0.0274	0.0632	0.0227	0.0366
0.0	0.0	0.0	-2407.5271	517.795	NaN	NaN	-0.274	0.0821	0.7687	0.0273	0.0626	0.0226	0.0367
0.0	0.0	0.0	-2439.5271	2101.795	NaN	NaN	-0.3	0.0829	0.7679	0.0273	0.0626	0.0225	0.0368
0.0	0.0	0.0	-2620.5271	1259.795	NaN	NaN	-0.3	0.083	0.7695	0.0273	0.0616	0.0221	0.0365
0.0	0.0	0.0	-3437.5271	981.795	NaN	NaN	-0.3	0.0823	0.7716	0.0273	0.0608	0.0217	0.0362
0.0	0.0	0.0	-2012.5271	4240.795	NaN	NaN	1.3	0.0807	0.7734	0.0271	0.0612	0.0217	0.0358
0.0	0.0	0.0	-2522.5271	4038.795	NaN	NaN	1.3	0.0801	0.7748	0.027	0.0609	0.0215	0.0356
0.0	0.0	0.0	-1812.5271	3597.795	NaN	NaN	1.3	0.0797	0.7753	0.027	0.0609	0.0215	0.0356
0.0	0.0	0.0	-2429.5271	4217.795	NaN	NaN	1.3	0.0793	0.7759	0.0271	0.0606	0.0214	0.0357
0.0	0.0	0.0	-1308.5271	3621.795	NaN	NaN	1.3	0.079	0.776	0.0273	0.0604	0.0214	0.036
0.0	0.0	0.0	37.4729	4470.795	NaN	NaN	0.9917	0.0789	0.7757	0.0274	0.0604	0.0215	0.0361
0.0	0.0	0.0	-2176.5271	1496.795	NaN	NaN	-0.3	0.081	0.7752	0.0278	0.0587	0.0208	0.0365
0.0	0.0	0.0	-1491.5271	1355.795	NaN	NaN	-0.3	0.0829	0.7727	0.0283	0.0585	0.0207	0.037
0.0	0.0	0.0	-1814.5271	4090.795	NaN	NaN	1.3	0.0833	0.7735	0.0284	0.0575	0.0203	0.0371
0.0	0.0	0.0	-2683.5271	2906.795	NaN	NaN	1.3	0.0834	0.7742	0.0284	0.057	0.0201	0.0369
0.0	0.0	0.0	-1432.5271	2111.795	NaN	NaN	1.3	0.0836	0.7755	0.0285	0.0559	0.0196	0.0369
0.0	0.0	0.0	-2596.5271	3015.795	NaN	NaN	1.3	0.0826	0.7766	0.0284	0.0558	0.0197	0.0369
0.0	0.0	0.0	-768.5271	1502.795	NaN	NaN	1.3	0.0819	0.7791	0.0285	0.0545	0.0193	0.0367
0.0	0.0	0.0	-290.5271	4140.795	NaN	NaN	1.0755	0.081	0.78	0.0286	0.0541	0.0193	0.037
0.0	0.0	0.0	-2238.5271	2553.795	NaN	NaN	1.3	0.0822	0.7797	0.0288	0.053	0.0191	0.0372
0.0	0.0	0.0	-2669.5271	3709.795	NaN	NaN	1.3	0.0854	0.7766	0.0289	0.0527	0.0189	0.0375
0.0	0.0	0.0	-2711.5271	1415.795	NaN	NaN	-0.3	0.0898	0.7736	0.0295	0.0511	0.0181	0.0379
0.0	0.0	0.0	-3377.5271	2573.795	NaN	NaN	-0.3	0.0892	0.7735	0.0296	0.0514	0.0184	0.038
0.0	0.0	0.0	-3303.5271	2817.795	NaN	NaN	-0.3	0.0932	0.7703	0.0297	0.0507	0.018	0.0382
0.0	0.0	0.0	-2601.5271	2144.795	NaN	NaN	-0.3	0.0938	0.7699	0.0297	0.0505	0.0179	0.0381
0.0	0.0	0.0	-1738.5271	-84.205	NaN	NaN	0.0462	0.0927	0.7724	0.0297	0.0499	0.0179	0.0375
0.0	0.0	0.0	-754.5271	4423.795	NaN	NaN	1.2056	0.0889	0.7756	0.0295	0.0499	0.0185	0.0376
0.0	0.0	0.0	-186.5271	6623.795	NaN	NaN	1.029	0.0884	0.7763	0.029	0.05	0.0188	0.0375
0.0	0.0	0.0	-2490.5271	6104.795	NaN	NaN	1.3	0.0961	0.7667	0.0297	0.0497	0.0187	0.0391
0.0	0.0	0.0	-2069.5271	2896.795	NaN	NaN	1.3	0.1047	0.7548	0.0302	0.0505	0.0189	0.0409
0.0	0.0	0.0	-2183.5271	6903.795	NaN	NaN	1.3	0.1121	0.7445	0.0304	0.0517	0.0194	0.0419
0.0	0.0	0.0	-936.5271	2035.795	NaN	NaN	1.3	0.1305	0.7245	0.0314	0.0518	0.0189	0.0429
0.0	0.0	0.0	-1372.5271	1620.795	NaN	NaN	1.3	0.1378	0.7149	0.0317	0.0529	0.0188	0.0438
0.0	0.0	0.0	-2825.5271	2510.795	NaN	NaN	-0.3	0.1377	0.7145	0.0317	0.0536	0.0191	0.0434
0.0	0.0	0.0	-1851.5271	2970.795	NaN	NaN	1.3	0.1436	0.7073	0.0308	0.0546	0.0193	0.0443
0.0	0.0	0.0	-2465.5271	2855.795	NaN	NaN	1.3	0.1537	0.6972	0.0302	0.055	0.0192	0.0447
0.0	0.0	0.0	-2829.5271	-1359.205	NaN	NaN	0.3245	0.1653	0.685	0.0299	0.0552	0.0188	0.0459
0.0	0.0	0.0	-2208.5271	5756.795	NaN	NaN	1.3	0.1469	0.7001	0.0286	0.0585	0.0203	0.0456
0.0	0.0	0.0	-2579.5271	3468.795	NaN	NaN	1.3	0.1611	0.6862	0.0282	0.0574	0.02	0.0472
0.0	0.0	0.0	-2280.5271	1770.795	NaN	NaN	-0.3	0.1726	0.672	0.0276	0.0582	0.02	0.0496
0.0	0.0	0.0	-2441.5271	4138.795	NaN	NaN	1.3	0.1719	0.6735	0.0276	0.0585	0.0201	0.0485
0.0	0.0	0.0	-1817.5271	3059.795	NaN	NaN	1.3	0.1768	0.6677	0.0272	0.0586	0.0201	0.0496
0.0	0.0	0.0	-2453.5271	4282.795	NaN	NaN	1.3	0.1773	0.668	0.0267	0.0588	0.02	0.0493
0.0	0.0	0.0	-3499.5271	4292.795	NaN	NaN	1.3	0.1811	0.6641	0.0264	0.0588	0.0199	0.0496
0.0	0.0	0.0	-2024.5271	2128.795	NaN	NaN	1.3	0.1944	0.6511	0.0262	0.0584	0.0198	0.0501
0.0	0.0	0.0	-2085.5271	3356.795	NaN	NaN	1.3	0.1951	0.6508	0.0263	0.0584	0.0199	0.0495
0.0	0.0	0.0	-1479.5271	1542.795	NaN	NaN	1.3	0.2172	0.6285	0.0263	0.0569	0.0199	0.0512
0.0	0.0	0.0	-3490.5271	4625.795	NaN	NaN	1.3	0.235	0.6113	0.0265	0.056	0.0197	0.0515
0.0	0.0	0.0	-1692.5271	2418.795	NaN	NaN	1.3	0.2363	0.6106	0.0266	0.0558	0.02	0.0507
0.0	0.0	0.0	-2991.5271	3033.795	NaN	NaN	1.3	0.238	0.6098	0.0263	0.0557	0.0201	0.0502
0.0	0.0	0.0	-4320.5271	6844.795	NaN	NaN	1.3	0.2358	0.6121	0.026	0.0562	0.0205	0.0493
0.0	0.0	0.0	-612.5271	3182.795	NaN	NaN	1.2383	0.2569	0.5944	0.026	0.0539	0.0202	0.0487
0.0	0.0	0.0	-465.5271	2861.795	NaN	NaN	1.1943	0.2673	0.5852	0.0264	0.0531	0.0204	0.0476
0.0	0.0	0.0	-2907.5271	4054.795	NaN	NaN	1.3	0.273	0.5791	0.0266	0.0538	0.021	0.0466
0.0	0.0	0.0	-1148.5271	4790.795	NaN	NaN	1.3	0.2907	0.562	0.0267	0.0537	0.0214	0.0455
0.0	0.0	0.0	-2336.5271	539.795	NaN	NaN	-0.3	0.3291	0.5257	0.0279	0.0518	0.021	0.0445
0.0	0.0	0.0	-2026.5271	2374.795	NaN	NaN	1.3	0.3336	0.5183	0.0292	0.0539	0.0217	0.0432
0.0	0.0	0.0	-2592.5271	2507.795	NaN	NaN	-0.3	0.3467	0.5067	0.0296	0.053	0.0218	0.0422
0.0	0.0	0.0	-2086.5271	2539.795	NaN	NaN	1.3	0.334	0.518	0.03	0.0542	0.0222	0.0415
0.0	0.0	0.0	-1408.5271	2956.795	NaN	NaN	1.3	0.3329	0.5204	0.0297	0.0534	0.0223	0.0413
0.0	0.0	0.0	-3805.5271	2183.795	NaN	NaN	-0.3	0.3244	0.5277	0.0297	0.0541	0.0229	0.0412
0.0	0.0	0.0	-1760.5271	3199.795	NaN	NaN	1.3	0.3545	0.5004	0.0291	0.0509	0.023	0.0421
0.0	0.0	0.0	-1914.5271	1918.795	NaN	NaN	1.3	0.3804	0.4749	0.0293	0.0491	0.0233	0.043
0.0	0.0	0.0	-3762.5271	2428.795	NaN	NaN	-0.3	0.4047	0.4516	0.0295	0.0472	0.0238	0.0432
0.0	0.0	0.0	-2279.5271	1634.795	NaN	NaN	-0.3	0.4168	0.439	0.0301	0.0461	0.0243	0.0437
0.0	0.0	0.0	-3557.5271	2202.795	NaN	NaN	-0.3	0.4198	0.4344	0.0311	0.0453	0.0247	0.0447
0.0	0.0	0.0	-1174.5271	1720.795	NaN	NaN	1.3	0.4261	0.4269	0.0319	0.044	0.0252	0.0459
0.0	0.0	0.0	-2553.5271	4568.795	NaN	NaN	1.3	0.436	0.4158	0.0327	0.0425	0.0257	0.0473
0.0	0.0	0.0	-2549.5271	2389.795	NaN	NaN	-0.3	0.4579	0.393	0.0338	0.0403	0.0265	0.0485
0.0	0.0	0.0	-1365.5271	3686.795	NaN	NaN	1.3	0.4903	0.3601	0.0351	0.0378	0.0272	0.0495
0.0	0.0	0.0	-1452.5271	2666.795	NaN	NaN	1.3	0.5347	0.3174	0.0361	0.0351	0.0278	0.0489
0.0	0.0	0.0	-2582.5271	34.795	NaN	NaN	-0.0137	0.5789	0.276	0.0366	0.0327	0.0288	0.047
0.0	0.0	0.0	-2225.5271	2851.795	NaN	NaN	1.3	0.6049	0.2517	0.0365	0.0318	0.0304	0.0447
0.0	0.0	0.0	-454.5271	3049.795	NaN	NaN	1.1751	0.6233	0.2342	0.0359	0.0315	0.032	0.0431
0.0	0.0	0.0	-341.5271	3248.795	NaN	NaN	1.1175	0.6378	0.2192	0.0348	0.0323	0.0336	0.0423
0.0	0.0	0.0	-2922.5271	2283.795	NaN	NaN	-0.3	0.6469	0.2037	0.0337	0.035	0.0379	0.0428
0.0	0.0	0.0	-1614.5271	3591.795	NaN	NaN	1.3	0.6613	0.1957	0.0318	0.0355	0.0369	0.0387
