# Supplementary material for: DeepFRET, a software for rapid and automated single-molecule FRET data classification using deep learning
Source: eLife. 2020 Nov 3;9:e60404. doi: 10.7554/eLife.60404 (PMC7609065; doi:10.7554/eLife.60404)
Supplement: Figure 4—source data 1. [file elife-60404-fig4-data1.zip › Figure 4-source data 1/Fig_S4a/Traces/traces_all_n294/Traces_Fig2d_4mMAc_mov4_combined_tif_pair5.txt]

Exported by DeepFRET
Date: 2020-08-26, 18:13
Video filename: None
FRET pair #5
Bleaches at 460
D-Dexc-bg	A-Dexc-bg	A-Aexc-bg	D-Dexc-rw	A-Dexc-rw	A-Aexc-rw	S	E	p_bleached	p_aggregated	p_noisy	p_scrambled	p_static	p_dynamic
0.0	0.0	0.0	27089.2287	12911.8351	NaN	NaN	0.3228	0.033	0.1208	0.0252	0.2353	0.4773	0.1085
0.0	0.0	0.0	27741.2287	16886.8351	NaN	NaN	0.3784	0.0347	0.1186	0.024	0.2415	0.481	0.1003
0.0	0.0	0.0	26749.2287	12939.8351	NaN	NaN	0.326	0.0325	0.1231	0.0241	0.2279	0.5007	0.0916
0.0	0.0	0.0	26392.2287	9539.8351	NaN	NaN	0.2655	0.0312	0.1277	0.0247	0.2296	0.5019	0.0849
0.0	0.0	0.0	23407.2287	9367.8351	NaN	NaN	0.2858	0.0308	0.124	0.0237	0.2331	0.5052	0.0832
0.0	0.0	0.0	25206.2287	12062.8351	NaN	NaN	0.3237	0.0304	0.1227	0.0235	0.2303	0.5107	0.0824
0.0	0.0	0.0	22220.2287	11111.8351	NaN	NaN	0.3334	0.031	0.1252	0.0233	0.2284	0.5111	0.081
0.0	0.0	0.0	32484.2287	10306.8351	NaN	NaN	0.2409	0.0311	0.1258	0.023	0.2288	0.5104	0.0809
0.0	0.0	0.0	21367.2287	11241.8351	NaN	NaN	0.3447	0.0311	0.1284	0.0228	0.2302	0.5061	0.0814
0.0	0.0	0.0	25324.2287	10926.8351	NaN	NaN	0.3014	0.0307	0.1294	0.0226	0.2269	0.5083	0.0821
0.0	0.0	0.0	25966.2287	8343.8351	NaN	NaN	0.2432	0.0312	0.1316	0.0226	0.2293	0.5024	0.083
0.0	0.0	0.0	29352.2287	8936.8351	NaN	NaN	0.2334	0.0312	0.1323	0.0225	0.2264	0.5029	0.0848
0.0	0.0	0.0	24536.2287	13301.8351	NaN	NaN	0.3515	0.0315	0.1351	0.0226	0.2249	0.4994	0.0865
0.0	0.0	0.0	27264.2287	5518.8351	NaN	NaN	0.1683	0.0322	0.1378	0.0225	0.2214	0.4984	0.0877
0.0	0.0	0.0	24265.2287	6514.8351	NaN	NaN	0.2117	0.0323	0.1389	0.0226	0.2203	0.4973	0.0886
0.0	0.0	0.0	27344.2287	10420.8351	NaN	NaN	0.2759	0.0324	0.1406	0.0224	0.2186	0.4975	0.0884
0.0	0.0	0.0	27579.2287	12210.8351	NaN	NaN	0.3069	0.0316	0.1461	0.0228	0.2174	0.494	0.0881
0.0	0.0	0.0	22649.2287	9877.8351	NaN	NaN	0.3037	0.0316	0.1456	0.0228	0.2146	0.4944	0.091
0.0	0.0	0.0	25433.2287	12806.8351	NaN	NaN	0.3349	0.0315	0.145	0.0229	0.2125	0.4964	0.0917
0.0	0.0	0.0	24126.2287	11265.8351	NaN	NaN	0.3183	0.0321	0.1459	0.0231	0.2078	0.4999	0.0911
0.0	0.0	0.0	34037.2287	11503.8351	NaN	NaN	0.2526	0.0323	0.1458	0.0233	0.207	0.5006	0.0909
0.0	0.0	0.0	27898.2287	9692.8351	NaN	NaN	0.2578	0.0331	0.1451	0.0235	0.2084	0.4994	0.0906
0.0	0.0	0.0	23694.2287	11434.8351	NaN	NaN	0.3255	0.0328	0.1431	0.0235	0.2045	0.5065	0.0896
0.0	0.0	0.0	28513.2287	7407.8351	NaN	NaN	0.2062	0.033	0.1427	0.0234	0.2096	0.5029	0.0884
0.0	0.0	0.0	23551.2287	13308.8351	NaN	NaN	0.3611	0.0334	0.1415	0.0232	0.2065	0.5055	0.0899
0.0	0.0	0.0	29713.2287	11243.8351	NaN	NaN	0.2745	0.0328	0.1413	0.0234	0.2058	0.5089	0.0878
0.0	0.0	0.0	23337.2287	12271.8351	NaN	NaN	0.3446	0.0337	0.1422	0.0233	0.2132	0.4995	0.0882
0.0	0.0	0.0	25256.2287	12731.8351	NaN	NaN	0.3352	0.0333	0.1406	0.0232	0.2061	0.5099	0.0869
0.0	0.0	0.0	37156.2287	8014.8351	NaN	NaN	0.1774	0.0338	0.1426	0.0236	0.2139	0.5007	0.0854
0.0	0.0	0.0	26497.2287	10595.8351	NaN	NaN	0.2857	0.0339	0.141	0.0231	0.2128	0.5035	0.0858
0.0	0.0	0.0	25533.2287	9319.8351	NaN	NaN	0.2674	0.0345	0.1407	0.0231	0.2104	0.507	0.0844
0.0	0.0	0.0	24866.2287	5528.8351	NaN	NaN	0.1819	0.0343	0.1405	0.0228	0.2157	0.5015	0.0851
0.0	0.0	0.0	26315.2287	12712.8351	NaN	NaN	0.3257	0.0343	0.1377	0.0228	0.2157	0.5017	0.0878
0.0	0.0	0.0	27089.2287	7958.8351	NaN	NaN	0.2271	0.0334	0.1415	0.0229	0.2147	0.5022	0.0854
0.0	0.0	0.0	23690.2287	7455.8351	NaN	NaN	0.2394	0.0334	0.1444	0.0229	0.2101	0.5056	0.0837
0.0	0.0	0.0	24385.2287	8851.8351	NaN	NaN	0.2663	0.0331	0.1444	0.0229	0.2103	0.5067	0.0827
0.0	0.0	0.0	25101.2287	11559.8351	NaN	NaN	0.3153	0.0331	0.1446	0.0229	0.2116	0.5055	0.0822
0.0	0.0	0.0	24716.2287	10347.8351	NaN	NaN	0.2951	0.0325	0.1441	0.0228	0.2124	0.5059	0.0822
0.0	0.0	0.0	25843.2287	11005.8351	NaN	NaN	0.2987	0.0319	0.1441	0.0228	0.2159	0.5026	0.0826
0.0	0.0	0.0	26103.2287	12792.8351	NaN	NaN	0.3289	0.0311	0.1446	0.0229	0.2156	0.504	0.0818
0.0	0.0	0.0	25464.2287	13095.8351	NaN	NaN	0.3396	0.0306	0.1454	0.023	0.2162	0.5034	0.0815
0.0	0.0	0.0	25769.2287	9532.8351	NaN	NaN	0.27	0.03	0.1441	0.0229	0.2159	0.5054	0.0817
0.0	0.0	0.0	27022.2287	12195.8351	NaN	NaN	0.311	0.0298	0.144	0.023	0.2174	0.5038	0.082
0.0	0.0	0.0	29124.2287	8994.8351	NaN	NaN	0.236	0.0299	0.1451	0.0231	0.2161	0.5036	0.0822
0.0	0.0	0.0	25871.2287	9948.8351	NaN	NaN	0.2777	0.0295	0.1448	0.0232	0.2123	0.5082	0.0822
0.0	0.0	0.0	25637.2287	11419.8351	NaN	NaN	0.3082	0.0293	0.1454	0.0232	0.216	0.504	0.0821
0.0	0.0	0.0	21216.2287	14080.8351	NaN	NaN	0.3989	0.0293	0.1454	0.023	0.2182	0.5006	0.0835
0.0	0.0	0.0	23356.2287	8564.8351	NaN	NaN	0.2683	0.0293	0.1461	0.0231	0.2156	0.5018	0.0842
0.0	0.0	0.0	25619.2287	12721.8351	NaN	NaN	0.3318	0.0297	0.1459	0.0231	0.2192	0.4965	0.0856
0.0	0.0	0.0	25616.2287	11798.8351	NaN	NaN	0.3153	0.0296	0.1482	0.0233	0.2142	0.4993	0.0854
0.0	0.0	0.0	26684.2287	10777.8351	NaN	NaN	0.2877	0.0298	0.1486	0.0234	0.2146	0.4977	0.086
0.0	0.0	0.0	24655.2287	7297.8351	NaN	NaN	0.2284	0.0299	0.1478	0.0234	0.2147	0.498	0.0862
0.0	0.0	0.0	25888.2287	10600.8351	NaN	NaN	0.2905	0.0299	0.1475	0.0233	0.2151	0.4976	0.0865
0.0	0.0	0.0	27782.2287	6204.8351	NaN	NaN	0.1826	0.0298	0.1466	0.0233	0.2153	0.4983	0.0868
0.0	0.0	0.0	27204.2287	10123.8351	NaN	NaN	0.2712	0.0297	0.1457	0.0233	0.2158	0.4986	0.0869
0.0	0.0	0.0	27552.2287	8972.8351	NaN	NaN	0.2457	0.0293	0.1447	0.0233	0.2172	0.4988	0.0867
0.0	0.0	0.0	27586.2287	8004.8351	NaN	NaN	0.2249	0.0292	0.1449	0.0234	0.2169	0.4988	0.0868
0.0	0.0	0.0	27237.2287	11317.8351	NaN	NaN	0.2935	0.0286	0.1444	0.0234	0.2158	0.502	0.0857
0.0	0.0	0.0	23741.2287	9673.8351	NaN	NaN	0.2895	0.0284	0.1448	0.0234	0.218	0.5001	0.0853
0.0	0.0	0.0	22906.2287	9780.8351	NaN	NaN	0.2992	0.0279	0.1441	0.0233	0.2154	0.5045	0.0848
0.0	0.0	0.0	25291.2287	11534.8351	NaN	NaN	0.3132	0.028	0.143	0.0233	0.2156	0.5057	0.0845
0.0	0.0	0.0	28144.2287	10336.8351	NaN	NaN	0.2686	0.0282	0.1426	0.0232	0.2146	0.5067	0.0847
0.0	0.0	0.0	24058.2287	8432.8351	NaN	NaN	0.2595	0.0284	0.1411	0.0231	0.2109	0.5115	0.0849
0.0	0.0	0.0	23255.2287	9894.8351	NaN	NaN	0.2985	0.0287	0.141	0.0231	0.2096	0.5125	0.0851
0.0	0.0	0.0	23055.2287	10946.8351	NaN	NaN	0.3219	0.0294	0.1419	0.023	0.2087	0.5119	0.0851
0.0	0.0	0.0	20790.2287	8140.8351	NaN	NaN	0.2814	0.0301	0.1426	0.0231	0.2042	0.5154	0.0847
0.0	0.0	0.0	28233.2287	9281.8351	NaN	NaN	0.2474	0.0305	0.144	0.0231	0.2038	0.5148	0.0838
0.0	0.0	0.0	25989.2287	10395.8351	NaN	NaN	0.2857	0.0308	0.1445	0.023	0.2048	0.5133	0.0836
0.0	0.0	0.0	26762.2287	8578.8351	NaN	NaN	0.2427	0.0305	0.146	0.0231	0.2034	0.5137	0.0834
0.0	0.0	0.0	22124.2287	13271.8351	NaN	NaN	0.375	0.0303	0.149	0.0233	0.2056	0.5076	0.0842
0.0	0.0	0.0	21070.2287	8521.8351	NaN	NaN	0.288	0.0305	0.1526	0.0237	0.2002	0.5096	0.0834
0.0	0.0	0.0	22108.2287	9779.8351	NaN	NaN	0.3067	0.0308	0.1544	0.0239	0.2004	0.5088	0.0817
0.0	0.0	0.0	19807.2287	5449.8351	NaN	NaN	0.2158	0.0315	0.1554	0.0236	0.2008	0.5085	0.0803
0.0	0.0	0.0	24430.2287	9335.8351	NaN	NaN	0.2765	0.0301	0.1542	0.0233	0.2028	0.5092	0.0803
0.0	0.0	0.0	24029.2287	9542.8351	NaN	NaN	0.2842	0.0293	0.1542	0.0234	0.2067	0.5056	0.0808
0.0	0.0	0.0	23030.2287	8778.8351	NaN	NaN	0.276	0.029	0.1526	0.0235	0.2093	0.5031	0.0825
0.0	0.0	0.0	26555.2287	8331.8351	NaN	NaN	0.2388	0.0282	0.1496	0.0238	0.2115	0.5037	0.0833
0.0	0.0	0.0	24483.2287	13006.8351	NaN	NaN	0.3469	0.0283	0.1488	0.0238	0.2178	0.4968	0.0846
0.0	0.0	0.0	22240.2287	9585.8351	NaN	NaN	0.3012	0.0276	0.1473	0.0238	0.2164	0.4992	0.0858
0.0	0.0	0.0	21364.2287	12471.8351	NaN	NaN	0.3686	0.0274	0.1473	0.0241	0.2185	0.496	0.0867
0.0	0.0	0.0	23023.2287	11794.8351	NaN	NaN	0.3388	0.0273	0.1473	0.024	0.2198	0.4946	0.087
0.0	0.0	0.0	26448.2287	8873.8351	NaN	NaN	0.2512	0.027	0.1473	0.0242	0.2177	0.4967	0.0871
0.0	0.0	0.0	29147.2287	9711.8351	NaN	NaN	0.2499	0.0268	0.1472	0.0243	0.2177	0.497	0.087
0.0	0.0	0.0	26707.2287	11632.8351	NaN	NaN	0.3034	0.0267	0.1472	0.0245	0.2186	0.4954	0.0877
0.0	0.0	0.0	24631.2287	9385.8351	NaN	NaN	0.2759	0.0262	0.1466	0.0246	0.2185	0.4963	0.0878
0.0	0.0	0.0	24802.2287	11166.8351	NaN	NaN	0.3105	0.0261	0.1471	0.0246	0.2209	0.4935	0.0877
0.0	0.0	0.0	28970.2287	11149.8351	NaN	NaN	0.2779	0.0258	0.1474	0.0248	0.2193	0.4955	0.0872
0.0	0.0	0.0	23381.2287	11566.8351	NaN	NaN	0.331	0.0255	0.1479	0.0248	0.2197	0.4953	0.0868
0.0	0.0	0.0	22455.2287	7235.8351	NaN	NaN	0.2437	0.0255	0.1484	0.0247	0.2179	0.4975	0.086
0.0	0.0	0.0	24937.2287	11762.8351	NaN	NaN	0.3205	0.0256	0.1487	0.0246	0.2163	0.4992	0.0855
0.0	0.0	0.0	25489.2287	9957.8351	NaN	NaN	0.2809	0.0257	0.1486	0.0245	0.2158	0.5004	0.085
0.0	0.0	0.0	21752.2287	10408.8351	NaN	NaN	0.3236	0.0259	0.1485	0.0243	0.2153	0.501	0.0849
0.0	0.0	0.0	25158.2287	9595.8351	NaN	NaN	0.2761	0.0262	0.1482	0.0242	0.2125	0.5048	0.0841
0.0	0.0	0.0	24995.2287	8308.8351	NaN	NaN	0.2495	0.0264	0.148	0.0241	0.214	0.5032	0.0842
0.0	0.0	0.0	21828.2287	11203.8351	NaN	NaN	0.3392	0.0265	0.1466	0.0239	0.2119	0.5067	0.0844
0.0	0.0	0.0	25053.2287	12867.8351	NaN	NaN	0.3393	0.0269	0.1457	0.0238	0.2111	0.5081	0.0844
0.0	0.0	0.0	24811.2287	6958.8351	NaN	NaN	0.219	0.0272	0.146	0.0237	0.2105	0.5091	0.0836
0.0	0.0	0.0	24020.2287	11025.8351	NaN	NaN	0.3146	0.0277	0.1459	0.0236	0.2091	0.5104	0.0834
0.0	0.0	0.0	28933.2287	8879.8351	NaN	NaN	0.2348	0.0281	0.1461	0.0237	0.2052	0.5142	0.0827
0.0	0.0	0.0	28621.2287	7733.8351	NaN	NaN	0.2127	0.0281	0.1463	0.0238	0.2063	0.5123	0.0832
0.0	0.0	0.0	19854.2287	7123.8351	NaN	NaN	0.2641	0.0281	0.1449	0.0236	0.2068	0.5128	0.0838
0.0	0.0	0.0	25356.2287	12374.8351	NaN	NaN	0.328	0.028	0.1442	0.0237	0.2076	0.5125	0.084
0.0	0.0	0.0	29340.2287	11105.8351	NaN	NaN	0.2746	0.0281	0.1438	0.0237	0.2101	0.5095	0.0848
0.0	0.0	0.0	27304.2287	8273.8351	NaN	NaN	0.2326	0.0281	0.1442	0.0237	0.2051	0.5147	0.0841
0.0	0.0	0.0	26604.2287	9320.8351	NaN	NaN	0.2595	0.0285	0.1447	0.0239	0.2068	0.5123	0.0839
0.0	0.0	0.0	23596.2287	8695.8351	NaN	NaN	0.2693	0.029	0.1466	0.024	0.2064	0.5103	0.0838
0.0	0.0	0.0	23271.2287	11479.8351	NaN	NaN	0.3303	0.029	0.1469	0.0239	0.2031	0.5143	0.0829
0.0	0.0	0.0	26762.2287	8114.8351	NaN	NaN	0.2327	0.0293	0.1479	0.0241	0.2065	0.5093	0.0828
0.0	0.0	0.0	23774.2287	6821.8351	NaN	NaN	0.223	0.0294	0.1483	0.024	0.2057	0.5098	0.0828
0.0	0.0	0.0	25540.2287	7792.8351	NaN	NaN	0.2338	0.0297	0.1489	0.024	0.2025	0.5123	0.0825
0.0	0.0	0.0	29220.2287	8228.8351	NaN	NaN	0.2197	0.03	0.1492	0.0242	0.2044	0.5094	0.0828
0.0	0.0	0.0	21502.2287	12870.8351	NaN	NaN	0.3744	0.0298	0.148	0.024	0.2055	0.5102	0.0825
0.0	0.0	0.0	23152.2287	7987.8351	NaN	NaN	0.2565	0.0298	0.1479	0.024	0.2069	0.5089	0.0825
0.0	0.0	0.0	26145.2287	11870.8351	NaN	NaN	0.3123	0.0293	0.147	0.024	0.2073	0.5102	0.0822
0.0	0.0	0.0	21533.2287	7468.8351	NaN	NaN	0.2575	0.0289	0.1476	0.0239	0.208	0.5102	0.0814
0.0	0.0	0.0	24996.2287	10518.8351	NaN	NaN	0.2962	0.0287	0.1474	0.0239	0.2073	0.5104	0.0823
0.0	0.0	0.0	25133.2287	14699.8351	NaN	NaN	0.369	0.0283	0.1494	0.0243	0.2063	0.5093	0.0824
0.0	0.0	0.0	22304.2287	9987.8351	NaN	NaN	0.3093	0.0283	0.1523	0.0245	0.2034	0.5093	0.0823
0.0	0.0	0.0	23426.2287	7562.8351	NaN	NaN	0.244	0.0284	0.1515	0.0245	0.199	0.514	0.0825
0.0	0.0	0.0	26213.2287	7186.8351	NaN	NaN	0.2152	0.0288	0.154	0.0248	0.1977	0.5117	0.0828
0.0	0.0	0.0	27577.2287	6251.8351	NaN	NaN	0.1848	0.0293	0.154	0.0249	0.193	0.5159	0.083
0.0	0.0	0.0	28514.2287	6002.8351	NaN	NaN	0.1739	0.0293	0.1537	0.025	0.1934	0.5158	0.0828
0.0	0.0	0.0	24279.2287	9517.8351	NaN	NaN	0.2816	0.0296	0.1542	0.0248	0.1953	0.5134	0.0827
0.0	0.0	0.0	25234.2287	6263.8351	NaN	NaN	0.1989	0.0295	0.1539	0.0248	0.1926	0.5164	0.0828
0.0	0.0	0.0	23131.2287	10216.8351	NaN	NaN	0.3064	0.0292	0.1556	0.0251	0.1953	0.5119	0.083
0.0	0.0	0.0	21758.2287	10599.8351	NaN	NaN	0.3276	0.0294	0.1581	0.0253	0.1946	0.5099	0.0827
0.0	0.0	0.0	26048.2287	7310.8351	NaN	NaN	0.2192	0.0296	0.1596	0.0254	0.1928	0.5103	0.0824
0.0	0.0	0.0	27309.2287	9426.8351	NaN	NaN	0.2566	0.0294	0.1607	0.0257	0.1918	0.5105	0.0819
0.0	0.0	0.0	21420.2287	7478.8351	NaN	NaN	0.2588	0.0297	0.1617	0.0257	0.1939	0.5075	0.0816
0.0	0.0	0.0	23726.2287	10284.8351	NaN	NaN	0.3024	0.0294	0.1614	0.0258	0.1941	0.5077	0.0817
0.0	0.0	0.0	24471.2287	9354.8351	NaN	NaN	0.2766	0.029	0.1632	0.0262	0.1963	0.5035	0.0818
0.0	0.0	0.0	28830.2287	13228.8351	NaN	NaN	0.3145	0.0287	0.1657	0.0266	0.1964	0.5008	0.0818
0.0	0.0	0.0	22975.2287	5506.8351	NaN	NaN	0.1933	0.0286	0.1671	0.0267	0.196	0.5004	0.0812
0.0	0.0	0.0	25177.2287	10758.8351	NaN	NaN	0.2994	0.0282	0.1692	0.0272	0.1958	0.4986	0.081
0.0	0.0	0.0	25073.2287	6461.8351	NaN	NaN	0.2049	0.028	0.1695	0.0273	0.1956	0.4993	0.0803
0.0	0.0	0.0	23946.2287	11409.8351	NaN	NaN	0.3227	0.0278	0.1705	0.0276	0.1972	0.4963	0.0807
0.0	0.0	0.0	22931.2287	7810.8351	NaN	NaN	0.2541	0.0274	0.1677	0.0275	0.1986	0.4983	0.0805
0.0	0.0	0.0	23699.2287	12180.8351	NaN	NaN	0.3395	0.0275	0.1683	0.0275	0.202	0.4941	0.0806
0.0	0.0	0.0	23710.2287	9351.8351	NaN	NaN	0.2829	0.0272	0.1644	0.0271	0.2018	0.4989	0.0806
0.0	0.0	0.0	21428.2287	11726.8351	NaN	NaN	0.3537	0.0272	0.165	0.0269	0.2065	0.4933	0.081
0.0	0.0	0.0	22457.2287	10374.8351	NaN	NaN	0.316	0.0273	0.1626	0.0264	0.2049	0.4984	0.0806
0.0	0.0	0.0	25283.2287	9248.8351	NaN	NaN	0.2678	0.0276	0.1627	0.026	0.2054	0.4985	0.0799
0.0	0.0	0.0	24695.2287	10709.8351	NaN	NaN	0.3025	0.0279	0.1596	0.0252	0.2066	0.5011	0.0796
0.0	0.0	0.0	22410.2287	8401.8351	NaN	NaN	0.2727	0.0284	0.1603	0.0249	0.206	0.5012	0.0793
0.0	0.0	0.0	25149.2287	11078.8351	NaN	NaN	0.3058	0.0288	0.1599	0.0246	0.2046	0.5027	0.0793
0.0	0.0	0.0	23608.2287	11183.8351	NaN	NaN	0.3214	0.0294	0.1598	0.0244	0.2059	0.5008	0.0796
0.0	0.0	0.0	23341.2287	9608.8351	NaN	NaN	0.2916	0.0298	0.1599	0.0243	0.2043	0.5021	0.0796
0.0	0.0	0.0	21546.2287	8862.8351	NaN	NaN	0.2915	0.0302	0.1589	0.0242	0.2044	0.5024	0.08
0.0	0.0	0.0	25149.2287	8356.8351	NaN	NaN	0.2494	0.0304	0.1587	0.0242	0.2046	0.5024	0.0797
0.0	0.0	0.0	21185.2287	13293.8351	NaN	NaN	0.3856	0.0306	0.1578	0.0241	0.2057	0.5014	0.0804
0.0	0.0	0.0	26168.2287	7166.8351	NaN	NaN	0.215	0.0308	0.158	0.0242	0.204	0.5027	0.0802
0.0	0.0	0.0	24799.2287	8393.8351	NaN	NaN	0.2529	0.031	0.1569	0.0242	0.2073	0.5001	0.0805
0.0	0.0	0.0	24239.2287	11601.8351	NaN	NaN	0.3237	0.031	0.1574	0.0242	0.2043	0.5028	0.0803
0.0	0.0	0.0	23551.2287	10841.8351	NaN	NaN	0.3152	0.031	0.1558	0.0242	0.208	0.5003	0.0807
0.0	0.0	0.0	21766.2287	10121.8351	NaN	NaN	0.3174	0.0311	0.1558	0.0242	0.2053	0.5027	0.0809
0.0	0.0	0.0	28401.2287	9208.8351	NaN	NaN	0.2449	0.0312	0.1557	0.0242	0.2067	0.5018	0.0805
0.0	0.0	0.0	23262.2287	8204.8351	NaN	NaN	0.2607	0.0315	0.1564	0.0243	0.2037	0.5039	0.0802
0.0	0.0	0.0	24809.2287	12189.8351	NaN	NaN	0.3295	0.0313	0.1575	0.0244	0.2024	0.5046	0.0798
0.0	0.0	0.0	20607.2287	8013.8351	NaN	NaN	0.28	0.0318	0.1582	0.0244	0.2041	0.5022	0.0794
0.0	0.0	0.0	24017.2287	9642.8351	NaN	NaN	0.2865	0.0316	0.1587	0.0246	0.1995	0.5067	0.079
0.0	0.0	0.0	26756.2287	8328.8351	NaN	NaN	0.2374	0.0316	0.1594	0.0246	0.2035	0.5026	0.0783
0.0	0.0	0.0	23360.2287	7903.8351	NaN	NaN	0.2528	0.0317	0.1599	0.0247	0.2007	0.5044	0.0787
0.0	0.0	0.0	25975.2287	10025.8351	NaN	NaN	0.2785	0.0309	0.1603	0.0249	0.2	0.5063	0.0776
0.0	0.0	0.0	21417.2287	7918.8351	NaN	NaN	0.2699	0.0314	0.1615	0.0248	0.2023	0.5022	0.0778
0.0	0.0	0.0	22737.2287	11120.8351	NaN	NaN	0.3285	0.0304	0.1609	0.0249	0.1967	0.5101	0.077
0.0	0.0	0.0	26977.2287	7843.8351	NaN	NaN	0.2253	0.0307	0.1624	0.025	0.2012	0.5041	0.0766
0.0	0.0	0.0	23764.2287	10890.8351	NaN	NaN	0.3143	0.0301	0.1615	0.025	0.1974	0.509	0.077
0.0	0.0	0.0	26924.2287	10404.8351	NaN	NaN	0.2787	0.0296	0.1621	0.0252	0.1977	0.5095	0.0759
0.0	0.0	0.0	23415.2287	10997.8351	NaN	NaN	0.3196	0.0296	0.1619	0.0251	0.2001	0.5067	0.0766
0.0	0.0	0.0	26927.2287	12342.8351	NaN	NaN	0.3143	0.0286	0.1605	0.0253	0.1967	0.5126	0.0763
0.0	0.0	0.0	24197.2287	9496.8351	NaN	NaN	0.2819	0.0285	0.1608	0.0252	0.2021	0.5071	0.0763
0.0	0.0	0.0	23521.2287	10651.8351	NaN	NaN	0.3117	0.0281	0.1601	0.0251	0.198	0.5121	0.0766
0.0	0.0	0.0	26521.2287	12226.8351	NaN	NaN	0.3155	0.0274	0.1595	0.0253	0.1982	0.513	0.0765
0.0	0.0	0.0	21600.2287	7967.8351	NaN	NaN	0.2695	0.0275	0.1605	0.0253	0.2	0.51	0.0767
0.0	0.0	0.0	25318.2287	12341.8351	NaN	NaN	0.3277	0.0271	0.1597	0.0253	0.1954	0.5154	0.077
0.0	0.0	0.0	25856.2287	8500.8351	NaN	NaN	0.2474	0.0268	0.1606	0.0256	0.1979	0.5126	0.0766
0.0	0.0	0.0	22863.2287	12362.8351	NaN	NaN	0.351	0.0267	0.1613	0.0256	0.1976	0.5114	0.0774
0.0	0.0	0.0	23385.2287	9746.8351	NaN	NaN	0.2942	0.0262	0.1599	0.0257	0.1929	0.5179	0.0774
0.0	0.0	0.0	25751.2287	8168.8351	NaN	NaN	0.2408	0.0262	0.1611	0.026	0.1956	0.5141	0.077
0.0	0.0	0.0	24158.2287	6873.8351	NaN	NaN	0.2215	0.0263	0.1591	0.0258	0.1931	0.5181	0.0776
0.0	0.0	0.0	31237.2287	13633.8351	NaN	NaN	0.3038	0.026	0.1603	0.0262	0.1917	0.5184	0.0773
0.0	0.0	0.0	26732.2287	6055.8351	NaN	NaN	0.1847	0.0259	0.1599	0.0263	0.1936	0.517	0.0774
0.0	0.0	0.0	22509.2287	9724.8351	NaN	NaN	0.3017	0.026	0.1597	0.0261	0.1917	0.5193	0.0772
0.0	0.0	0.0	29355.2287	8870.8351	NaN	NaN	0.2321	0.0257	0.1582	0.0262	0.1916	0.5212	0.0771
0.0	0.0	0.0	27090.2287	10149.8351	NaN	NaN	0.2726	0.0257	0.1603	0.0264	0.1947	0.5158	0.0771
0.0	0.0	0.0	26667.2287	13073.8351	NaN	NaN	0.329	0.0255	0.1591	0.0264	0.1911	0.5205	0.0774
0.0	0.0	0.0	25307.2287	10691.8351	NaN	NaN	0.297	0.0256	0.1616	0.0268	0.1915	0.5173	0.0771
0.0	0.0	0.0	25109.2287	7839.8351	NaN	NaN	0.2379	0.0259	0.1609	0.0268	0.1878	0.5219	0.0768
0.0	0.0	0.0	22325.2287	7020.8351	NaN	NaN	0.2392	0.0263	0.1607	0.0267	0.187	0.5232	0.0761
0.0	0.0	0.0	28711.2287	8812.8351	NaN	NaN	0.2349	0.0268	0.1604	0.0266	0.1866	0.5245	0.0752
0.0	0.0	0.0	23442.2287	5508.8351	NaN	NaN	0.1903	0.0271	0.1591	0.0262	0.1887	0.5237	0.0752
0.0	0.0	0.0	27850.2287	12367.8351	NaN	NaN	0.3075	0.027	0.1584	0.026	0.1888	0.5254	0.0745
0.0	0.0	0.0	23061.2287	8218.8351	NaN	NaN	0.2627	0.0272	0.1586	0.0258	0.1926	0.521	0.0748
0.0	0.0	0.0	27176.2287	7815.8351	NaN	NaN	0.2234	0.0271	0.1598	0.0259	0.1898	0.5227	0.0747
0.0	0.0	0.0	21132.2287	6983.8351	NaN	NaN	0.2484	0.0272	0.159	0.0257	0.1902	0.5237	0.0743
0.0	0.0	0.0	22944.2287	7058.8351	NaN	NaN	0.2353	0.0276	0.1594	0.0256	0.1902	0.523	0.0742
0.0	0.0	0.0	22094.2287	7891.8351	NaN	NaN	0.2632	0.0275	0.1551	0.0252	0.1904	0.5274	0.0745
0.0	0.0	0.0	22906.2287	9873.8351	NaN	NaN	0.3012	0.0276	0.156	0.0253	0.1961	0.5199	0.075
0.0	0.0	0.0	22747.2287	11641.8351	NaN	NaN	0.3385	0.0276	0.153	0.0249	0.1969	0.5215	0.0762
0.0	0.0	0.0	25151.2287	12586.8351	NaN	NaN	0.3335	0.0275	0.1531	0.0251	0.1973	0.5203	0.0768
0.0	0.0	0.0	22847.2287	11157.8351	NaN	NaN	0.3281	0.0271	0.1527	0.025	0.1983	0.5197	0.0772
0.0	0.0	0.0	22677.2287	9588.8351	NaN	NaN	0.2972	0.027	0.1536	0.0249	0.1965	0.5205	0.0775
0.0	0.0	0.0	27522.2287	7584.8351	NaN	NaN	0.216	0.0269	0.1547	0.0251	0.1936	0.5222	0.0774
0.0	0.0	0.0	26535.2287	7084.8351	NaN	NaN	0.2107	0.0272	0.1558	0.0252	0.1921	0.5222	0.0776
0.0	0.0	0.0	25344.2287	6334.8351	NaN	NaN	0.2	0.0274	0.155	0.0251	0.1903	0.5244	0.0777
0.0	0.0	0.0	22839.2287	7282.8351	NaN	NaN	0.2418	0.0275	0.1547	0.0252	0.1909	0.5236	0.0782
0.0	0.0	0.0	25193.2287	6270.8351	NaN	NaN	0.1993	0.0275	0.1545	0.0252	0.1901	0.5244	0.0783
0.0	0.0	0.0	23782.2287	7318.8351	NaN	NaN	0.2353	0.0274	0.1542	0.0252	0.1909	0.5235	0.0788
0.0	0.0	0.0	24941.2287	8786.8351	NaN	NaN	0.2605	0.0271	0.1545	0.0253	0.1907	0.5239	0.0785
0.0	0.0	0.0	25639.2287	8751.8351	NaN	NaN	0.2545	0.027	0.1559	0.0254	0.1917	0.5214	0.0787
0.0	0.0	0.0	26118.2287	8222.8351	NaN	NaN	0.2394	0.0266	0.1566	0.0256	0.1888	0.524	0.0785
0.0	0.0	0.0	25598.2287	9116.8351	NaN	NaN	0.2626	0.0264	0.1577	0.0257	0.1912	0.5207	0.0783
0.0	0.0	0.0	22147.2287	9359.8351	NaN	NaN	0.2971	0.0265	0.1594	0.0258	0.1897	0.52	0.0786
0.0	0.0	0.0	23582.2287	10229.8351	NaN	NaN	0.3025	0.0262	0.1604	0.0262	0.1866	0.5221	0.0785
0.0	0.0	0.0	21681.2287	6346.8351	NaN	NaN	0.2264	0.0265	0.1621	0.0263	0.1882	0.5185	0.0784
0.0	0.0	0.0	21428.2287	9638.8351	NaN	NaN	0.3103	0.0268	0.1621	0.0263	0.1857	0.5207	0.0784
0.0	0.0	0.0	24704.2287	5711.8351	NaN	NaN	0.1878	0.0267	0.1623	0.0264	0.1852	0.5223	0.077
0.0	0.0	0.0	20541.2287	6480.8351	NaN	NaN	0.2398	0.0268	0.162	0.0262	0.1888	0.5186	0.0775
0.0	0.0	0.0	20878.2287	11006.8351	NaN	NaN	0.3452	0.0263	0.1612	0.0263	0.188	0.5208	0.0774
0.0	0.0	0.0	23829.2287	8967.8351	NaN	NaN	0.2734	0.0259	0.1635	0.0267	0.192	0.5148	0.0772
0.0	0.0	0.0	21852.2287	7453.8351	NaN	NaN	0.2543	0.0256	0.1638	0.0267	0.1914	0.5143	0.0781
0.0	0.0	0.0	25123.2287	13146.8351	NaN	NaN	0.3435	0.025	0.167	0.0275	0.1905	0.5121	0.0778
0.0	0.0	0.0	23457.2287	7797.8351	NaN	NaN	0.2495	0.0249	0.1697	0.0279	0.1908	0.509	0.0777
0.0	0.0	0.0	23596.2287	6093.8351	NaN	NaN	0.2052	0.0244	0.1701	0.0284	0.1881	0.5107	0.0784
0.0	0.0	0.0	23811.2287	11056.8351	NaN	NaN	0.3171	0.024	0.1724	0.0291	0.1896	0.5068	0.0782
0.0	0.0	0.0	23572.2287	10243.8351	NaN	NaN	0.3029	0.0237	0.1747	0.0295	0.1883	0.5058	0.078
0.0	0.0	0.0	20603.2287	9881.8351	NaN	NaN	0.3242	0.0231	0.1741	0.0297	0.1888	0.5058	0.0785
0.0	0.0	0.0	20046.2287	12138.8351	NaN	NaN	0.3772	0.0228	0.1758	0.03	0.1896	0.5035	0.0783
0.0	0.0	0.0	23988.2287	6271.8351	NaN	NaN	0.2073	0.0226	0.1757	0.0299	0.1886	0.505	0.0783
0.0	0.0	0.0	25488.2287	8490.8351	NaN	NaN	0.2499	0.0224	0.175	0.0298	0.19	0.5047	0.0781
0.0	0.0	0.0	23381.2287	10337.8351	NaN	NaN	0.3066	0.0224	0.1732	0.0294	0.1928	0.504	0.0783
0.0	0.0	0.0	26045.2287	8211.8351	NaN	NaN	0.2397	0.0223	0.1715	0.029	0.1937	0.5053	0.0781
0.0	0.0	0.0	22659.2287	7444.8351	NaN	NaN	0.2473	0.0223	0.1688	0.0284	0.1987	0.5034	0.0785
0.0	0.0	0.0	20670.2287	11150.8351	NaN	NaN	0.3504	0.0223	0.1673	0.028	0.1999	0.5037	0.0788
0.0	0.0	0.0	23740.2287	8717.8351	NaN	NaN	0.2686	0.0222	0.1657	0.0276	0.2016	0.5043	0.0786
0.0	0.0	0.0	21690.2287	8760.8351	NaN	NaN	0.2877	0.0224	0.1657	0.0273	0.2043	0.5008	0.0796
0.0	0.0	0.0	24675.2287	7346.8351	NaN	NaN	0.2294	0.0222	0.1628	0.027	0.2029	0.5053	0.0798
0.0	0.0	0.0	22955.2287	9817.8351	NaN	NaN	0.2996	0.0224	0.1625	0.0268	0.2094	0.4984	0.0806
0.0	0.0	0.0	22806.2287	8219.8351	NaN	NaN	0.2649	0.0223	0.1609	0.0265	0.2067	0.5025	0.0812
0.0	0.0	0.0	23864.2287	13598.8351	NaN	NaN	0.363	0.0222	0.1604	0.0265	0.2098	0.4995	0.0816
0.0	0.0	0.0	24372.2287	8524.8351	NaN	NaN	0.2591	0.0224	0.1598	0.0262	0.2105	0.4996	0.0815
0.0	0.0	0.0	22326.2287	9268.8351	NaN	NaN	0.2934	0.0224	0.1586	0.0259	0.2079	0.5037	0.0816
0.0	0.0	0.0	27095.2287	5594.8351	NaN	NaN	0.1711	0.0226	0.1586	0.0258	0.2087	0.5023	0.082
0.0	0.0	0.0	23156.2287	10419.8351	NaN	NaN	0.3103	0.0227	0.1578	0.0257	0.2111	0.4996	0.0831
0.0	0.0	0.0	22644.2287	14116.8351	NaN	NaN	0.384	0.0228	0.1588	0.0256	0.211	0.499	0.0828
0.0	0.0	0.0	22864.2287	8303.8351	NaN	NaN	0.2664	0.0231	0.1583	0.0254	0.212	0.4978	0.0833
0.0	0.0	0.0	24482.2287	9322.8351	NaN	NaN	0.2758	0.0232	0.1583	0.0253	0.2099	0.5004	0.0829
0.0	0.0	0.0	21231.2287	7828.8351	NaN	NaN	0.2694	0.0236	0.1581	0.025	0.21	0.5	0.0833
0.0	0.0	0.0	26064.2287	7710.8351	NaN	NaN	0.2283	0.0236	0.1572	0.0251	0.208	0.5024	0.0837
0.0	0.0	0.0	25761.2287	9199.8351	NaN	NaN	0.2631	0.0237	0.1567	0.0251	0.2108	0.4999	0.0838
0.0	0.0	0.0	24138.2287	12112.8351	NaN	NaN	0.3341	0.0239	0.1561	0.0249	0.2116	0.4989	0.0845
0.0	0.0	0.0	26483.2287	8643.8351	NaN	NaN	0.2461	0.0238	0.155	0.025	0.209	0.5028	0.0845
0.0	0.0	0.0	23394.2287	7483.8351	NaN	NaN	0.2424	0.0239	0.1549	0.0249	0.2112	0.5003	0.0849
0.0	0.0	0.0	22987.2287	7469.8351	NaN	NaN	0.2453	0.0239	0.1534	0.0248	0.2099	0.5024	0.0855
0.0	0.0	0.0	25114.2287	10134.8351	NaN	NaN	0.2875	0.0239	0.1536	0.025	0.2108	0.5008	0.0859
0.0	0.0	0.0	25207.2287	11995.8351	NaN	NaN	0.3224	0.0239	0.1536	0.0253	0.212	0.4984	0.0869
0.0	0.0	0.0	24071.2287	9110.8351	NaN	NaN	0.2746	0.0238	0.1528	0.0255	0.2122	0.4979	0.0878
0.0	0.0	0.0	22414.2287	13256.8351	NaN	NaN	0.3716	0.0237	0.1529	0.0257	0.2137	0.4949	0.089
0.0	0.0	0.0	24760.2287	7792.8351	NaN	NaN	0.2394	0.0236	0.1532	0.0261	0.2124	0.4945	0.0901
0.0	0.0	0.0	24619.2287	12582.8351	NaN	NaN	0.3382	0.0236	0.1539	0.0264	0.2115	0.4936	0.0909
0.0	0.0	0.0	25417.2287	4829.8351	NaN	NaN	0.1597	0.0238	0.1544	0.0267	0.2112	0.4927	0.0912
0.0	0.0	0.0	23573.2287	9259.8351	NaN	NaN	0.282	0.0241	0.1566	0.0272	0.211	0.4887	0.0925
0.0	0.0	0.0	24328.2287	12707.8351	NaN	NaN	0.3431	0.0239	0.1594	0.028	0.207	0.489	0.0926
0.0	0.0	0.0	24390.2287	7400.8351	NaN	NaN	0.2328	0.024	0.1643	0.0289	0.2079	0.4815	0.0934
0.0	0.0	0.0	23170.2287	7525.8351	NaN	NaN	0.2452	0.0238	0.167	0.0295	0.2014	0.4844	0.0938
0.0	0.0	0.0	25553.2287	6896.8351	NaN	NaN	0.2125	0.0235	0.1702	0.0306	0.2026	0.4791	0.0941
0.0	0.0	0.0	22466.2287	9226.8351	NaN	NaN	0.2911	0.0234	0.1721	0.0311	0.2041	0.4746	0.0948
0.0	0.0	0.0	23821.2287	10601.8351	NaN	NaN	0.308	0.023	0.1744	0.0319	0.2008	0.4742	0.0956
0.0	0.0	0.0	27547.2287	9465.8351	NaN	NaN	0.2557	0.0227	0.1773	0.0329	0.2033	0.4678	0.096
0.0	0.0	0.0	21780.2287	9972.8351	NaN	NaN	0.3141	0.0227	0.1774	0.0329	0.203	0.4682	0.0958
0.0	0.0	0.0	22731.2287	9659.8351	NaN	NaN	0.2982	0.0224	0.1753	0.0327	0.2015	0.4729	0.0952
0.0	0.0	0.0	24780.2287	7663.8351	NaN	NaN	0.2362	0.0221	0.1725	0.0323	0.2055	0.4734	0.0941
0.0	0.0	0.0	19512.2287	10596.8351	NaN	NaN	0.3519	0.0221	0.1677	0.0312	0.2053	0.4796	0.0941
0.0	0.0	0.0	24544.2287	11862.8351	NaN	NaN	0.3258	0.0218	0.1638	0.0305	0.205	0.4858	0.0931
0.0	0.0	0.0	20960.2287	7390.8351	NaN	NaN	0.2607	0.022	0.1608	0.0296	0.2073	0.4883	0.092
0.0	0.0	0.0	19200.2287	10972.8351	NaN	NaN	0.3637	0.0221	0.1568	0.0284	0.2031	0.4981	0.0915
0.0	0.0	0.0	24617.2287	8037.8351	NaN	NaN	0.2461	0.0221	0.1536	0.0275	0.2032	0.5032	0.0904
0.0	0.0	0.0	21554.2287	7127.8351	NaN	NaN	0.2485	0.0223	0.15	0.0264	0.2036	0.5067	0.091
0.0	0.0	0.0	27351.2287	10290.8351	NaN	NaN	0.2734	0.0223	0.146	0.0257	0.2049	0.5102	0.0911
0.0	0.0	0.0	23545.2287	11757.8351	NaN	NaN	0.3331	0.0225	0.144	0.0251	0.2077	0.5079	0.0928
0.0	0.0	0.0	27649.2287	11276.8351	NaN	NaN	0.2897	0.0222	0.1416	0.025	0.2035	0.5143	0.0934
0.0	0.0	0.0	23728.2287	9464.8351	NaN	NaN	0.2851	0.0225	0.1405	0.0249	0.2108	0.5064	0.0949
0.0	0.0	0.0	22891.2287	8744.8351	NaN	NaN	0.2764	0.0226	0.1383	0.0247	0.2044	0.514	0.096
0.0	0.0	0.0	28455.2287	8210.8351	NaN	NaN	0.2239	0.023	0.1376	0.025	0.2064	0.5115	0.0966
0.0	0.0	0.0	21262.2287	9606.8351	NaN	NaN	0.3112	0.0236	0.1365	0.0248	0.2058	0.5114	0.098
0.0	0.0	0.0	26099.2287	6902.8351	NaN	NaN	0.2092	0.024	0.1348	0.025	0.2036	0.5151	0.0976
0.0	0.0	0.0	26821.2287	7708.8351	NaN	NaN	0.2232	0.0246	0.1346	0.0251	0.2073	0.5101	0.0982
0.0	0.0	0.0	27082.2287	10519.8351	NaN	NaN	0.2798	0.025	0.1331	0.0251	0.206	0.5127	0.0982
0.0	0.0	0.0	22356.2287	7490.8351	NaN	NaN	0.251	0.0252	0.1315	0.0251	0.2107	0.5094	0.0982
0.0	0.0	0.0	23625.2287	12753.8351	NaN	NaN	0.3506	0.0255	0.131	0.025	0.2111	0.5092	0.0982
0.0	0.0	0.0	25538.2287	8771.8351	NaN	NaN	0.2557	0.0255	0.1305	0.0252	0.2112	0.5102	0.0975
0.0	0.0	0.0	24736.2287	11112.8351	NaN	NaN	0.31	0.0257	0.1314	0.0252	0.2106	0.5095	0.0977
0.0	0.0	0.0	22644.2287	8072.8351	NaN	NaN	0.2628	0.026	0.131	0.0252	0.2073	0.5133	0.0972
0.0	0.0	0.0	23451.2287	5121.8351	NaN	NaN	0.1793	0.0264	0.1314	0.0252	0.2083	0.5107	0.0979
0.0	0.0	0.0	25242.2287	8869.8351	NaN	NaN	0.26	0.0265	0.1305	0.0251	0.2056	0.5139	0.0983
0.0	0.0	0.0	25864.2287	8115.8351	NaN	NaN	0.2388	0.0266	0.1312	0.0253	0.207	0.5116	0.0982
0.0	0.0	0.0	21880.2287	7026.8351	NaN	NaN	0.2431	0.027	0.1301	0.025	0.2053	0.5142	0.0984
0.0	0.0	0.0	20882.2287	7038.8351	NaN	NaN	0.2521	0.0271	0.1292	0.0248	0.2042	0.516	0.0987
0.0	0.0	0.0	22374.2287	7106.8351	NaN	NaN	0.2411	0.0272	0.1294	0.0246	0.206	0.5135	0.0993
0.0	0.0	0.0	24053.2287	8560.8351	NaN	NaN	0.2625	0.0269	0.1295	0.0246	0.2055	0.5146	0.0988
0.0	0.0	0.0	26269.2287	12287.8351	NaN	NaN	0.3187	0.0268	0.1312	0.0248	0.2068	0.5117	0.0987
0.0	0.0	0.0	24015.2287	5559.8351	NaN	NaN	0.188	0.0271	0.1327	0.0248	0.2026	0.5138	0.099
0.0	0.0	0.0	22675.2287	4848.8351	NaN	NaN	0.1762	0.0272	0.1327	0.0249	0.2	0.5151	0.1001
0.0	0.0	0.0	24736.2287	7228.8351	NaN	NaN	0.2261	0.0271	0.1336	0.025	0.2003	0.5147	0.0993
0.0	0.0	0.0	27223.2287	11386.8351	NaN	NaN	0.2949	0.027	0.1354	0.025	0.2017	0.5115	0.0993
0.0	0.0	0.0	23998.2287	8512.8351	NaN	NaN	0.2618	0.0267	0.1364	0.0251	0.2012	0.5119	0.0986
0.0	0.0	0.0	22616.2287	8612.8351	NaN	NaN	0.2758	0.0266	0.1384	0.0251	0.2013	0.5105	0.098
0.0	0.0	0.0	24652.2287	6084.8351	NaN	NaN	0.198	0.0266	0.1392	0.025	0.1997	0.512	0.0975
0.0	0.0	0.0	26118.2287	7401.8351	NaN	NaN	0.2208	0.0266	0.1398	0.025	0.1994	0.5115	0.0977
0.0	0.0	0.0	21169.2287	7966.8351	NaN	NaN	0.2734	0.0266	0.1402	0.025	0.2014	0.509	0.0978
0.0	0.0	0.0	21500.2287	9424.8351	NaN	NaN	0.3048	0.0267	0.1401	0.0249	0.2026	0.507	0.0986
0.0	0.0	0.0	24487.2287	11072.8351	NaN	NaN	0.3114	0.0264	0.14	0.025	0.2035	0.5073	0.0979
0.0	0.0	0.0	23229.2287	10449.8351	NaN	NaN	0.3103	0.0265	0.1411	0.0248	0.2061	0.5033	0.0982
0.0	0.0	0.0	24746.2287	8775.8351	NaN	NaN	0.2618	0.0263	0.1408	0.0246	0.2032	0.5073	0.0978
0.0	0.0	0.0	26736.2287	9082.8351	NaN	NaN	0.2536	0.0262	0.1416	0.0247	0.2063	0.5036	0.0975
0.0	0.0	0.0	23389.2287	9205.8351	NaN	NaN	0.2824	0.0262	0.1414	0.0243	0.2057	0.5046	0.0978
0.0	0.0	0.0	27382.2287	10052.8351	NaN	NaN	0.2685	0.0261	0.1407	0.0243	0.204	0.507	0.0979
0.0	0.0	0.0	24073.2287	8129.8351	NaN	NaN	0.2525	0.0262	0.1409	0.0241	0.2073	0.5036	0.0979
0.0	0.0	0.0	23568.2287	9417.8351	NaN	NaN	0.2855	0.0264	0.1403	0.0239	0.205	0.5059	0.0985
0.0	0.0	0.0	22438.2287	6808.8351	NaN	NaN	0.2328	0.0266	0.1397	0.0239	0.2044	0.5071	0.0983
0.0	0.0	0.0	22799.2287	6204.8351	NaN	NaN	0.2139	0.027	0.139	0.0237	0.2069	0.5042	0.0992
0.0	0.0	0.0	18712.2287	8782.8351	NaN	NaN	0.3194	0.0269	0.1368	0.0235	0.2064	0.507	0.0993
0.0	0.0	0.0	26175.2287	10348.8351	NaN	NaN	0.2833	0.0272	0.1368	0.0234	0.2073	0.5065	0.0989
0.0	0.0	0.0	21776.2287	7162.8351	NaN	NaN	0.2475	0.0272	0.1349	0.0231	0.2076	0.507	0.1002
0.0	0.0	0.0	25730.2287	10768.8351	NaN	NaN	0.295	0.0272	0.133	0.0231	0.2057	0.5108	0.1002
0.0	0.0	0.0	23433.2287	9979.8351	NaN	NaN	0.2987	0.0274	0.1332	0.023	0.2092	0.507	0.1002
0.0	0.0	0.0	23911.2287	10513.8351	NaN	NaN	0.3054	0.0272	0.1324	0.0229	0.2042	0.5117	0.1017
0.0	0.0	0.0	25134.2287	9209.8351	NaN	NaN	0.2682	0.0268	0.1343	0.0232	0.2052	0.5096	0.1009
0.0	0.0	0.0	17620.2287	7449.8351	NaN	NaN	0.2972	0.0271	0.1339	0.0231	0.2029	0.5097	0.1032
0.0	0.0	0.0	23478.2287	4529.8351	NaN	NaN	0.1617	0.0267	0.133	0.0233	0.2	0.5154	0.1017
0.0	0.0	0.0	22249.2287	11355.8351	NaN	NaN	0.3379	0.027	0.1314	0.0231	0.2044	0.5098	0.1043
0.0	0.0	0.0	21352.2287	15278.8351	NaN	NaN	0.4171	0.0263	0.1298	0.0231	0.2028	0.5147	0.1032
0.0	0.0	0.0	23404.2287	12221.8351	NaN	NaN	0.3431	0.0259	0.1301	0.0232	0.2081	0.51	0.1027
0.0	0.0	0.0	20830.2287	10788.8351	NaN	NaN	0.3412	0.0257	0.1302	0.0232	0.2042	0.5133	0.1035
0.0	0.0	0.0	25497.2287	9017.8351	NaN	NaN	0.2613	0.0254	0.1311	0.0235	0.2025	0.5152	0.1023
0.0	0.0	0.0	20330.2287	6662.8351	NaN	NaN	0.2468	0.0257	0.1315	0.0234	0.2029	0.5139	0.1027
0.0	0.0	0.0	27542.2287	7933.8351	NaN	NaN	0.2236	0.0257	0.131	0.0235	0.2004	0.5171	0.1022
0.0	0.0	0.0	25011.2287	10539.8351	NaN	NaN	0.2965	0.0257	0.1304	0.0236	0.2035	0.5149	0.102
0.0	0.0	0.0	22381.2287	8517.8351	NaN	NaN	0.2757	0.0256	0.1302	0.0235	0.2015	0.5176	0.1015
0.0	0.0	0.0	24112.2287	9881.8351	NaN	NaN	0.2907	0.0254	0.1292	0.0236	0.2031	0.5167	0.102
0.0	0.0	0.0	23445.2287	6280.8351	NaN	NaN	0.2113	0.0253	0.1295	0.0236	0.203	0.5162	0.1024
0.0	0.0	0.0	23012.2287	7041.8351	NaN	NaN	0.2343	0.0252	0.1295	0.0237	0.2011	0.5183	0.1022
0.0	0.0	0.0	22506.2287	8271.8351	NaN	NaN	0.2688	0.0254	0.1297	0.0237	0.2026	0.516	0.1026
0.0	0.0	0.0	27079.2287	4942.8351	NaN	NaN	0.1544	0.0252	0.13	0.0238	0.2015	0.5177	0.1019
0.0	0.0	0.0	21527.2287	9695.8351	NaN	NaN	0.3105	0.0252	0.1299	0.0237	0.2027	0.5172	0.1013
0.0	0.0	0.0	23368.2287	8942.8351	NaN	NaN	0.2768	0.0251	0.1291	0.0237	0.2038	0.5164	0.1018
0.0	0.0	0.0	23005.2287	8837.8351	NaN	NaN	0.2775	0.025	0.1293	0.0236	0.2045	0.5174	0.1003
0.0	0.0	0.0	25023.2287	7360.8351	NaN	NaN	0.2273	0.0251	0.1288	0.0235	0.2034	0.5188	0.1004
0.0	0.0	0.0	28215.2287	9058.8351	NaN	NaN	0.243	0.0252	0.1286	0.0234	0.2059	0.5169	0.1
0.0	0.0	0.0	23244.2287	6205.8351	NaN	NaN	0.2107	0.0254	0.1287	0.0233	0.203	0.5204	0.0993
0.0	0.0	0.0	22487.2287	7386.8351	NaN	NaN	0.2473	0.0256	0.1276	0.0232	0.2053	0.5187	0.0996
0.0	0.0	0.0	25598.2287	12416.8351	NaN	NaN	0.3266	0.0259	0.1269	0.0231	0.2084	0.5163	0.0995
0.0	0.0	0.0	17491.2287	9931.8351	NaN	NaN	0.3622	0.0259	0.1267	0.0229	0.2069	0.5185	0.099
0.0	0.0	0.0	22971.2287	8454.8351	NaN	NaN	0.269	0.0259	0.1262	0.023	0.2063	0.5195	0.0992
0.0	0.0	0.0	22268.2287	7933.8351	NaN	NaN	0.2627	0.0262	0.1253	0.0229	0.2096	0.5161	0.0998
0.0	0.0	0.0	21393.2287	8230.8351	NaN	NaN	0.2778	0.026	0.1251	0.0229	0.2072	0.5195	0.0992
0.0	0.0	0.0	25610.2287	7347.8351	NaN	NaN	0.2229	0.0261	0.1247	0.023	0.209	0.5181	0.0991
0.0	0.0	0.0	25838.2287	11714.8351	NaN	NaN	0.312	0.0262	0.1242	0.0229	0.2098	0.5178	0.0991
0.0	0.0	0.0	21328.2287	9908.8351	NaN	NaN	0.3172	0.0257	0.1244	0.0232	0.2094	0.5192	0.0982
0.0	0.0	0.0	20726.2287	11853.8351	NaN	NaN	0.3638	0.0259	0.1259	0.0233	0.2081	0.5184	0.0984
0.0	0.0	0.0	25449.2287	3917.8351	NaN	NaN	0.1334	0.0258	0.1268	0.0238	0.2057	0.5198	0.0982
0.0	0.0	0.0	23117.2287	6935.8351	NaN	NaN	0.2308	0.0258	0.1279	0.0241	0.205	0.518	0.0991
0.0	0.0	0.0	27675.2287	6728.8351	NaN	NaN	0.1956	0.0258	0.1295	0.0245	0.2028	0.5181	0.0992
0.0	0.0	0.0	22275.2287	6320.8351	NaN	NaN	0.221	0.0254	0.1309	0.0251	0.2039	0.5147	0.0999
0.0	0.0	0.0	20061.2287	8332.8351	NaN	NaN	0.2935	0.0253	0.1325	0.0254	0.2043	0.513	0.0995
0.0	0.0	0.0	18242.2287	8144.8351	NaN	NaN	0.3087	0.0254	0.1335	0.0258	0.2034	0.5119	0.1
0.0	0.0	0.0	24524.2287	6802.8351	NaN	NaN	0.2172	0.0255	0.1345	0.0261	0.2007	0.5149	0.0983
0.0	0.0	0.0	18928.2287	5806.8351	NaN	NaN	0.2348	0.026	0.1346	0.0258	0.2035	0.5119	0.0982
0.0	0.0	0.0	22412.2287	9206.8351	NaN	NaN	0.2912	0.0259	0.1343	0.0259	0.2006	0.5157	0.0977
0.0	0.0	0.0	27209.2287	8403.8351	NaN	NaN	0.236	0.0258	0.1354	0.0261	0.204	0.512	0.0968
0.0	0.0	0.0	22913.2287	7691.8351	NaN	NaN	0.2513	0.0259	0.1361	0.0259	0.2027	0.5124	0.0969
0.0	0.0	0.0	23078.2287	12190.8351	NaN	NaN	0.3457	0.0257	0.1359	0.0259	0.2001	0.5174	0.0949
0.0	0.0	0.0	23132.2287	5679.8351	NaN	NaN	0.1971	0.0261	0.1388	0.0259	0.2032	0.5123	0.0937
0.0	0.0	0.0	21677.2287	9089.8351	NaN	NaN	0.2954	0.0262	0.14	0.0257	0.1967	0.5191	0.0922
0.0	0.0	0.0	25458.2287	8576.8351	NaN	NaN	0.252	0.0263	0.1434	0.026	0.1954	0.5196	0.0892
0.0	0.0	0.0	21811.2287	10628.8351	NaN	NaN	0.3276	0.0269	0.1464	0.0259	0.1964	0.5166	0.0878
0.0	0.0	0.0	21644.2287	8631.8351	NaN	NaN	0.2851	0.0272	0.1477	0.0256	0.19	0.5245	0.0851
0.0	0.0	0.0	22714.2287	5204.8351	NaN	NaN	0.1864	0.0276	0.1502	0.0258	0.1928	0.5186	0.085
0.0	0.0	0.0	24480.2287	9039.8351	NaN	NaN	0.2697	0.0277	0.1515	0.0258	0.189	0.5228	0.0832
0.0	0.0	0.0	21094.2287	9454.8351	NaN	NaN	0.3095	0.0283	0.1535	0.0256	0.1908	0.5188	0.083
0.0	0.0	0.0	22629.2287	7112.8351	NaN	NaN	0.2392	0.0284	0.1531	0.0256	0.187	0.5226	0.0833
0.0	0.0	0.0	22627.2287	13604.8351	NaN	NaN	0.3755	0.0285	0.1531	0.0258	0.1894	0.5197	0.0834
0.0	0.0	0.0	19111.2287	12557.8351	NaN	NaN	0.3965	0.0288	0.1532	0.0255	0.1887	0.5202	0.0836
0.0	0.0	0.0	27413.2287	9376.8351	NaN	NaN	0.2549	0.0284	0.1516	0.0255	0.1851	0.525	0.0845
0.0	0.0	0.0	23255.2287	10953.8351	NaN	NaN	0.3202	0.0286	0.1514	0.0257	0.187	0.5223	0.0849
0.0	0.0	0.0	21388.2287	6864.8351	NaN	NaN	0.243	0.0291	0.1495	0.0253	0.1838	0.5263	0.086
0.0	0.0	0.0	21947.2287	6475.8351	NaN	NaN	0.2278	0.0291	0.1456	0.0253	0.1839	0.5282	0.088
0.0	0.0	0.0	18813.2287	10880.8351	NaN	NaN	0.3664	0.0293	0.1426	0.0252	0.1856	0.5268	0.0905
0.0	0.0	0.0	18943.2287	8681.8351	NaN	NaN	0.3143	0.0294	0.1389	0.0248	0.1846	0.5296	0.0927
0.0	0.0	0.0	23056.2287	6977.8351	NaN	NaN	0.2323	0.0296	0.1361	0.0247	0.1841	0.5302	0.0954
0.0	0.0	0.0	25648.2287	8313.8351	NaN	NaN	0.2448	0.0296	0.1342	0.0248	0.1851	0.5279	0.0985
0.0	0.0	0.0	27316.2287	10072.8351	NaN	NaN	0.2694	0.0299	0.1322	0.0248	0.1848	0.5266	0.1017
0.0	0.0	0.0	20872.2287	5930.8351	NaN	NaN	0.2213	0.0301	0.1286	0.0247	0.1862	0.5258	0.1046
0.0	0.0	0.0	22535.2287	7255.8351	NaN	NaN	0.2436	0.0301	0.1262	0.0248	0.1889	0.5211	0.109
0.0	0.0	0.0	23700.2287	10032.8351	NaN	NaN	0.2974	0.0302	0.1257	0.0251	0.1888	0.5174	0.1128
0.0	0.0	0.0	26339.2287	7622.8351	NaN	NaN	0.2245	0.0301	0.1257	0.0253	0.1881	0.5154	0.1154
0.0	0.0	0.0	23837.2287	7793.8351	NaN	NaN	0.2464	0.0299	0.1246	0.0255	0.1883	0.5136	0.1181
0.0	0.0	0.0	23274.2287	8963.8351	NaN	NaN	0.2781	0.0299	0.1282	0.0261	0.1873	0.5071	0.1214
0.0	0.0	0.0	23633.2287	9283.8351	NaN	NaN	0.282	0.0296	0.1303	0.0265	0.1867	0.5027	0.1242
0.0	0.0	0.0	25823.2287	10729.8351	NaN	NaN	0.2935	0.0291	0.1304	0.0268	0.1868	0.5018	0.1251
0.0	0.0	0.0	22091.2287	8027.8351	NaN	NaN	0.2665	0.0284	0.1305	0.027	0.1913	0.4969	0.126
0.0	0.0	0.0	20973.2287	4857.8351	NaN	NaN	0.1881	0.0279	0.129	0.0268	0.1905	0.4996	0.1263
0.0	0.0	0.0	26505.2287	9171.8351	NaN	NaN	0.2571	0.0273	0.1271	0.0271	0.1924	0.5004	0.1258
0.0	0.0	0.0	21401.2287	8655.8351	NaN	NaN	0.288	0.0269	0.1263	0.0268	0.1941	0.5031	0.1227
0.0	0.0	0.0	24539.2287	7199.8351	NaN	NaN	0.2268	0.0266	0.1255	0.0267	0.1916	0.5111	0.1186
0.0	0.0	0.0	22306.2287	8091.8351	NaN	NaN	0.2662	0.0266	0.1257	0.0268	0.192	0.5116	0.1172
0.0	0.0	0.0	22097.2287	12828.8351	NaN	NaN	0.3673	0.0265	0.1264	0.0269	0.1918	0.5128	0.1156
0.0	0.0	0.0	22214.2287	7539.8351	NaN	NaN	0.2534	0.0265	0.1242	0.0267	0.1924	0.515	0.1152
0.0	0.0	0.0	25945.2287	6892.8351	NaN	NaN	0.2099	0.0266	0.1248	0.027	0.1923	0.512	0.1173
0.0	0.0	0.0	22174.2287	8556.8351	NaN	NaN	0.2784	0.0265	0.1235	0.0275	0.1935	0.5086	0.1205
0.0	0.0	0.0	21213.2287	9693.8351	NaN	NaN	0.3136	0.027	0.1229	0.0277	0.1949	0.5019	0.1256
0.0	0.0	0.0	19524.2287	11376.8351	NaN	NaN	0.3682	0.0274	0.1221	0.0279	0.194	0.5005	0.1281
0.0	0.0	0.0	19116.2287	7561.8351	NaN	NaN	0.2834	0.0284	0.1222	0.0284	0.1934	0.495	0.1325
0.0	0.0	0.0	19248.2287	9291.8351	NaN	NaN	0.3256	0.0294	0.1247	0.0291	0.1942	0.4871	0.1355
0.0	0.0	0.0	15030.2287	9736.8351	NaN	NaN	0.3931	0.0306	0.129	0.0293	0.189	0.4845	0.1376
0.0	0.0	0.0	23283.2287	7871.8351	NaN	NaN	0.2527	0.0313	0.1322	0.0299	0.1867	0.4779	0.1419
0.0	0.0	0.0	16706.2287	7709.8351	NaN	NaN	0.3158	0.0324	0.1327	0.0299	0.1865	0.4722	0.1463
0.0	0.0	0.0	15592.2287	10310.8351	NaN	NaN	0.3981	0.033	0.1342	0.0297	0.1835	0.4663	0.1532
0.0	0.0	0.0	19384.2287	9999.8351	NaN	NaN	0.3403	0.033	0.136	0.0302	0.1826	0.4545	0.1639
0.0	0.0	0.0	22790.2287	12426.8351	NaN	NaN	0.3529	0.0326	0.14	0.0307	0.1837	0.4434	0.1696
0.0	0.0	0.0	17949.2287	8402.8351	NaN	NaN	0.3189	0.0328	0.1431	0.0308	0.1825	0.4424	0.1684
0.0	0.0	0.0	22052.2287	8006.8351	NaN	NaN	0.2664	0.0326	0.1485	0.0315	0.179	0.4409	0.1674
0.0	0.0	0.0	22254.2287	6541.8351	NaN	NaN	0.2272	0.032	0.1502	0.0322	0.1856	0.434	0.166
0.0	0.0	0.0	17112.2287	10453.8351	NaN	NaN	0.3792	0.0314	0.1495	0.0321	0.1885	0.4387	0.1599
0.0	0.0	0.0	19969.2287	11535.8351	NaN	NaN	0.3662	0.0306	0.1513	0.0327	0.1942	0.4346	0.1566
0.0	0.0	0.0	19208.2287	8613.8351	NaN	NaN	0.3096	0.0299	0.1575	0.0336	0.1996	0.4229	0.1564
0.0	0.0	0.0	18605.2287	6769.8351	NaN	NaN	0.2668	0.0291	0.1614	0.0339	0.2001	0.4205	0.1549
0.0	0.0	0.0	21458.2287	11874.8351	NaN	NaN	0.3562	0.0283	0.168	0.0346	0.1995	0.4138	0.1558
0.0	0.0	0.0	19782.2287	8366.8351	NaN	NaN	0.2972	0.0273	0.1726	0.0352	0.2029	0.4109	0.1511
0.0	0.0	0.0	19149.2287	9059.8351	NaN	NaN	0.3212	0.0265	0.167	0.0342	0.2046	0.4253	0.1425
0.0	0.0	0.0	24747.2287	5469.8351	NaN	NaN	0.181	0.0256	0.1632	0.0339	0.2055	0.4337	0.1381
0.0	0.0	0.0	22456.2287	8676.8351	NaN	NaN	0.2787	0.0249	0.159	0.0335	0.2054	0.4446	0.1326
0.0	0.0	0.0	19293.2287	8817.8351	NaN	NaN	0.3137	0.0247	0.1528	0.0328	0.2055	0.457	0.1272
0.0	0.0	0.0	15612.2287	8393.8351	NaN	NaN	0.3497	0.0247	0.1486	0.0325	0.2049	0.4657	0.1237
0.0	0.0	0.0	19433.2287	11749.8351	NaN	NaN	0.3768	0.0248	0.1477	0.0326	0.202	0.4697	0.1233
0.0	0.0	0.0	21581.2287	8493.8351	NaN	NaN	0.2824	0.0248	0.1484	0.0331	0.1996	0.471	0.1231
0.0	0.0	0.0	20146.2287	8555.8351	NaN	NaN	0.2981	0.0249	0.1489	0.0332	0.1954	0.4766	0.121
0.0	0.0	0.0	19701.2287	5715.8351	NaN	NaN	0.2249	0.025	0.1473	0.0333	0.1964	0.4756	0.1224
0.0	0.0	0.0	17837.2287	8707.8351	NaN	NaN	0.328	0.0251	0.1454	0.0334	0.1974	0.4746	0.1241
0.0	0.0	0.0	20194.2287	10754.8351	NaN	NaN	0.3475	0.0253	0.1437	0.033	0.1994	0.4749	0.1237
0.0	0.0	0.0	22350.2287	7352.8351	NaN	NaN	0.2475	0.025	0.141	0.0326	0.2013	0.4779	0.1222
0.0	0.0	0.0	21054.2287	11891.8351	NaN	NaN	0.3609	0.0241	0.141	0.0325	0.2017	0.4816	0.1191
0.0	0.0	0.0	18852.2287	7647.8351	NaN	NaN	0.2886	0.0235	0.1436	0.0322	0.2042	0.4785	0.1182
0.0	0.0	0.0	16555.2287	8328.8351	NaN	NaN	0.3347	0.0229	0.1432	0.0313	0.2015	0.4811	0.12
0.0	0.0	0.0	17235.2287	10593.8351	NaN	NaN	0.3807	0.0223	0.1445	0.0314	0.2001	0.4795	0.1221
0.0	0.0	0.0	15706.2287	9654.8351	NaN	NaN	0.3807	0.0226	0.1464	0.0312	0.2055	0.4703	0.1239
0.0	0.0	0.0	19074.2287	11416.8351	NaN	NaN	0.3744	0.0229	0.1429	0.0306	0.2051	0.4751	0.1233
0.0	0.0	0.0	21398.2287	6710.8351	NaN	NaN	0.2387	0.0232	0.1408	0.0308	0.2114	0.4729	0.121
0.0	0.0	0.0	18749.2287	12507.8351	NaN	NaN	0.4002	0.0237	0.1382	0.031	0.2148	0.4725	0.1198
0.0	0.0	0.0	18957.2287	8438.8351	NaN	NaN	0.308	0.0243	0.1364	0.0315	0.218	0.4707	0.1191
0.0	0.0	0.0	19681.2287	6543.8351	NaN	NaN	0.2495	0.0248	0.1349	0.0327	0.2206	0.4668	0.1202
0.0	0.0	0.0	18753.2287	9015.8351	NaN	NaN	0.3247	0.0253	0.1342	0.0341	0.2224	0.463	0.121
0.0	0.0	0.0	19256.2287	9611.8351	NaN	NaN	0.333	0.0262	0.1359	0.036	0.2239	0.4548	0.1233
0.0	0.0	0.0	18991.2287	9793.8351	NaN	NaN	0.3402	0.0265	0.1344	0.0373	0.2264	0.4552	0.1201
0.0	0.0	0.0	21760.2287	11674.8351	NaN	NaN	0.3492	0.0277	0.1332	0.0374	0.2356	0.4511	0.115
0.0	0.0	0.0	16258.2287	9853.8351	NaN	NaN	0.3774	0.0297	0.1298	0.0368	0.2463	0.4459	0.1115
0.0	0.0	0.0	20198.2287	7966.8351	NaN	NaN	0.2829	0.0303	0.1339	0.0368	0.2436	0.4448	0.1106
0.0	0.0	0.0	21005.2287	6012.8351	NaN	NaN	0.2225	0.0306	0.1495	0.0381	0.2254	0.4484	0.108
0.0	0.0	0.0	19388.2287	8059.8351	NaN	NaN	0.2936	0.0327	0.1833	0.0438	0.206	0.4293	0.1049
0.0	0.0	0.0	22533.2287	7738.8351	NaN	NaN	0.2556	0.0535	0.1591	0.038	0.1611	0.4909	0.0974
0.0	0.0	0.0	2183.2287	4013.8351	NaN	NaN	0.6477	0.8918	0.0319	0.0125	0.0154	0.026	0.0224
0.0	0.0	0.0	-2151.7713	633.8351	NaN	NaN	-0.3	0.8791	0.0263	0.022	0.0248	0.0245	0.0234
0.0	0.0	0.0	-3355.7713	4025.8351	NaN	NaN	1.3	0.8975	0.0235	0.0188	0.0207	0.0203	0.0191
0.0	0.0	0.0	-1658.7713	522.8351	NaN	NaN	-0.3	0.8904	0.025	0.0203	0.0225	0.0213	0.0205
0.0	0.0	0.0	-1665.7713	5367.8351	NaN	NaN	1.3	0.8908	0.0244	0.0203	0.0229	0.0211	0.0204
0.0	0.0	0.0	590.2287	1343.8351	NaN	NaN	0.6948	0.8891	0.0244	0.0205	0.0236	0.0218	0.0207
0.0	0.0	0.0	-1762.7713	-1493.1649	NaN	NaN	0.4586	0.888	0.0251	0.0206	0.0234	0.022	0.021
0.0	0.0	0.0	10.2287	-1296.1649	NaN	NaN	1.008	0.887	0.0256	0.0208	0.0232	0.0221	0.0213
0.0	0.0	0.0	-2091.7713	3353.8351	NaN	NaN	1.3	0.8862	0.0259	0.021	0.0232	0.0222	0.0216
0.0	0.0	0.0	-1930.7713	2762.8351	NaN	NaN	1.3	0.8856	0.0259	0.0213	0.0231	0.0222	0.0218
0.0	0.0	0.0	-1411.7713	152.8351	NaN	NaN	-0.1214	0.8854	0.0257	0.0215	0.0231	0.0222	0.0219
0.0	0.0	0.0	-1127.7713	3378.8351	NaN	NaN	1.3	0.8858	0.0252	0.0217	0.0232	0.0223	0.0218
0.0	0.0	0.0	-2500.7713	6615.8351	NaN	NaN	1.3	0.8861	0.0248	0.0219	0.0233	0.0223	0.0216
0.0	0.0	0.0	113.2287	3058.8351	NaN	NaN	0.9643	0.8865	0.0248	0.0219	0.0231	0.0223	0.0214
0.0	0.0	0.0	300.2287	1918.8351	NaN	NaN	0.8647	0.887	0.0247	0.0218	0.023	0.0222	0.0212
0.0	0.0	0.0	-4003.7713	1844.8351	NaN	NaN	-0.3	0.8868	0.0251	0.0216	0.023	0.0223	0.0212
0.0	0.0	0.0	-2947.7713	-864.1649	NaN	NaN	0.2267	0.8857	0.0257	0.0217	0.0231	0.0224	0.0214
0.0	0.0	0.0	-2103.7713	4625.8351	NaN	NaN	1.3	0.8852	0.0257	0.0218	0.0232	0.0226	0.0215
0.0	0.0	0.0	-285.7713	537.8351	NaN	NaN	1.3	0.8855	0.026	0.0216	0.0231	0.0225	0.0214
0.0	0.0	0.0	-1368.7713	3577.8351	NaN	NaN	1.3	0.8859	0.026	0.0216	0.023	0.0223	0.0212
0.0	0.0	0.0	-2834.7713	3373.8351	NaN	NaN	1.3	0.887	0.0258	0.0215	0.0229	0.022	0.0209
0.0	0.0	0.0	-347.7713	2252.8351	NaN	NaN	1.1826	0.8882	0.0255	0.0213	0.0226	0.0217	0.0206
0.0	0.0	0.0	-699.7713	589.8351	NaN	NaN	-0.3	0.8891	0.0254	0.0213	0.0223	0.0215	0.0204
0.0	0.0	0.0	118.2287	-126.1649	NaN	NaN	1.3	0.8895	0.0254	0.0213	0.0221	0.0214	0.0203
0.0	0.0	0.0	-2068.7713	640.8351	NaN	NaN	-0.3	0.8899	0.0253	0.0213	0.022	0.0212	0.0203
0.0	0.0	0.0	-891.7713	1698.8351	NaN	NaN	1.3	0.8902	0.025	0.0213	0.022	0.0212	0.0203
0.0	0.0	0.0	790.2287	2206.8351	NaN	NaN	0.7363	0.89	0.0251	0.0212	0.0221	0.0212	0.0205
0.0	0.0	0.0	-299.7713	-908.1649	NaN	NaN	0.7518	0.8901	0.0251	0.0212	0.022	0.0211	0.0205
0.0	0.0	0.0	-1668.7713	1580.8351	NaN	NaN	-0.3	0.8901	0.0249	0.0213	0.022	0.0211	0.0207
0.0	0.0	0.0	-2929.7713	2331.8351	NaN	NaN	-0.3	0.8906	0.025	0.0211	0.0218	0.0209	0.0205
0.0	0.0	0.0	232.2287	2171.8351	NaN	NaN	0.9034	0.8911	0.025	0.021	0.0217	0.0208	0.0203
0.0	0.0	0.0	-562.7713	1876.8351	NaN	NaN	1.3	0.8912	0.0254	0.021	0.0216	0.0207	0.0201
0.0	0.0	0.0	-906.7713	668.8351	NaN	NaN	-0.3	0.8912	0.0259	0.021	0.0215	0.0206	0.0199
0.0	0.0	0.0	-668.7713	511.8351	NaN	NaN	-0.3	0.8911	0.0264	0.021	0.0213	0.0204	0.0198
0.0	0.0	0.0	-1097.7713	1169.8351	NaN	NaN	1.3	0.8915	0.0268	0.0208	0.021	0.0201	0.0198
0.0	0.0	0.0	-1602.7713	-805.1649	NaN	NaN	0.3344	0.8914	0.0272	0.0208	0.0208	0.0199	0.0199
0.0	0.0	0.0	-386.7713	1547.8351	NaN	NaN	1.3	0.89	0.0274	0.0212	0.0211	0.02	0.0203
0.0	0.0	0.0	-927.7713	1513.8351	NaN	NaN	1.3	0.8898	0.0275	0.0213	0.0211	0.02	0.0203
0.0	0.0	0.0	114.2287	1374.8351	NaN	NaN	0.9233	0.8895	0.0274	0.0214	0.0211	0.0201	0.0205
0.0	0.0	0.0	-1531.7713	4911.8351	NaN	NaN	1.3	0.8898	0.0274	0.0214	0.0211	0.0201	0.0203
0.0	0.0	0.0	-1499.7713	10.8351	NaN	NaN	-0.0073	0.8914	0.0271	0.021	0.0209	0.0196	0.02
0.0	0.0	0.0	-2442.7713	1922.8351	NaN	NaN	-0.3	0.8923	0.0267	0.0208	0.0209	0.0194	0.0199
0.0	0.0	0.0	-1162.7713	-908.1649	NaN	NaN	0.4385	0.8935	0.0264	0.0205	0.0207	0.0191	0.0197
0.0	0.0	0.0	-1259.7713	-2044.1649	NaN	NaN	0.6187	0.8933	0.0263	0.0206	0.0209	0.0192	0.0198
0.0	0.0	0.0	-507.7713	3915.8351	NaN	NaN	1.149	0.8907	0.0269	0.021	0.0217	0.0197	0.02
0.0	0.0	0.0	-2437.7713	3210.8351	NaN	NaN	1.3	0.8897	0.0274	0.0211	0.0219	0.0199	0.0201
0.0	0.0	0.0	-1022.7713	1732.8351	NaN	NaN	1.3	0.8897	0.0273	0.0211	0.0219	0.0199	0.0201
0.0	0.0	0.0	-806.7713	231.8351	NaN	NaN	-0.3	0.8897	0.0273	0.0211	0.0219	0.02	0.0201
0.0	0.0	0.0	-3426.7713	11.8351	NaN	NaN	-0.0035	0.8903	0.0271	0.0209	0.0217	0.0199	0.0199
0.0	0.0	0.0	-2327.7713	6945.8351	NaN	NaN	1.3	0.8874	0.028	0.0215	0.0221	0.0203	0.0206
0.0	0.0	0.0	161.2287	1347.8351	NaN	NaN	0.8932	0.8886	0.0277	0.0213	0.0218	0.0202	0.0206
0.0	0.0	0.0	-2938.7713	2785.8351	NaN	NaN	-0.3	0.8887	0.0277	0.0212	0.0217	0.0201	0.0206
0.0	0.0	0.0	-2570.7713	-546.1649	NaN	NaN	0.1752	0.89	0.0273	0.0209	0.0214	0.02	0.0204
0.0	0.0	0.0	1028.2287	1501.8351	NaN	NaN	0.5936	0.8886	0.0274	0.0212	0.0214	0.0204	0.0209
0.0	0.0	0.0	-1866.7713	1807.8351	NaN	NaN	-0.3	0.8879	0.0274	0.0213	0.0213	0.0207	0.0213
0.0	0.0	0.0	-1938.7713	2062.8351	NaN	NaN	1.3	0.8883	0.0272	0.0213	0.0212	0.0207	0.0213
0.0	0.0	0.0	238.2287	2093.8351	NaN	NaN	0.8978	0.8888	0.0269	0.0213	0.0211	0.0207	0.0212
0.0	0.0	0.0	-1429.7713	-407.1649	NaN	NaN	0.2217	0.8902	0.0264	0.0211	0.021	0.0204	0.0209
0.0	0.0	0.0	-2604.7713	558.8351	NaN	NaN	-0.2731	0.8917	0.0261	0.0208	0.0207	0.0202	0.0205
0.0	0.0	0.0	-2017.7713	2242.8351	NaN	NaN	1.3	0.8928	0.026	0.0206	0.0203	0.02	0.0204
0.0	0.0	0.0	-411.7713	1732.8351	NaN	NaN	1.3	0.8932	0.026	0.0204	0.02	0.0198	0.0205
0.0	0.0	0.0	-1013.7713	-118.1649	NaN	NaN	0.1044	0.8944	0.0257	0.0202	0.0197	0.0197	0.0204
0.0	0.0	0.0	-2669.7713	2725.8351	NaN	NaN	1.3	0.8944	0.0258	0.0202	0.0195	0.0197	0.0205
0.0	0.0	0.0	-1647.7713	2684.8351	NaN	NaN	1.3	0.8946	0.0258	0.0202	0.0194	0.0196	0.0204
0.0	0.0	0.0	-1283.7713	1529.8351	NaN	NaN	1.3	0.8953	0.0254	0.0201	0.0193	0.0196	0.0203
0.0	0.0	0.0	82.2287	-192.1649	NaN	NaN	1.3	0.8958	0.0251	0.02	0.0193	0.0196	0.0201
0.0	0.0	0.0	523.2287	-592.1649	NaN	NaN	1.3	0.8957	0.025	0.0201	0.0194	0.0197	0.0202
0.0	0.0	0.0	-1658.7713	2208.8351	NaN	NaN	1.3	0.8949	0.0251	0.0202	0.0195	0.0198	0.0205
0.0	0.0	0.0	-1060.7713	2246.8351	NaN	NaN	1.3	0.8955	0.0247	0.02	0.0195	0.0198	0.0205
0.0	0.0	0.0	685.2287	2817.8351	NaN	NaN	0.8044	0.8949	0.0246	0.0201	0.0196	0.02	0.0208
0.0	0.0	0.0	-1517.7713	1909.8351	NaN	NaN	1.3	0.8945	0.0245	0.0201	0.0198	0.0202	0.0209
0.0	0.0	0.0	-3934.7713	4525.8351	NaN	NaN	1.3	0.8946	0.0244	0.0201	0.0198	0.0203	0.0208
0.0	0.0	0.0	-12.7713	587.8351	NaN	NaN	1.0222	0.8955	0.024	0.0201	0.0198	0.0202	0.0205
0.0	0.0	0.0	-2376.7713	593.8351	NaN	NaN	-0.3	0.8959	0.0238	0.0202	0.0199	0.02	0.0202
0.0	0.0	0.0	-299.7713	-2366.1649	NaN	NaN	0.8876	0.8965	0.0234	0.0202	0.02	0.0198	0.02
0.0	0.0	0.0	-2351.7713	1180.8351	NaN	NaN	-0.3	0.8971	0.0232	0.02	0.0199	0.0198	0.02
0.0	0.0	0.0	-901.7713	-1242.1649	NaN	NaN	0.5794	0.8974	0.023	0.0199	0.0196	0.0199	0.0202
0.0	0.0	0.0	389.2287	3068.8351	NaN	NaN	0.8874	0.8952	0.0235	0.0205	0.0196	0.0201	0.021
0.0	0.0	0.0	-954.7713	2648.8351	NaN	NaN	1.3	0.8959	0.0234	0.0204	0.0195	0.02	0.0209
0.0	0.0	0.0	208.2287	-1691.1649	NaN	NaN	1.1404	0.8974	0.023	0.0201	0.0194	0.0198	0.0203
0.0	0.0	0.0	-1277.7713	816.8351	NaN	NaN	-0.3	0.8976	0.0229	0.0201	0.0195	0.0198	0.0201
0.0	0.0	0.0	-3332.7713	84.8351	NaN	NaN	-0.0261	0.8982	0.0228	0.02	0.0194	0.0197	0.02
0.0	0.0	0.0	592.2287	3061.8351	NaN	NaN	0.8379	0.8975	0.023	0.0202	0.0192	0.0198	0.0204
0.0	0.0	0.0	46.2287	870.8351	NaN	NaN	0.9496	0.8966	0.0232	0.0204	0.0192	0.0199	0.0207
0.0	0.0	0.0	-1308.7713	3306.8351	NaN	NaN	1.3	0.8958	0.0235	0.0208	0.0191	0.0198	0.021
0.0	0.0	0.0	-629.7713	3380.8351	NaN	NaN	1.2289	0.8959	0.0235	0.0207	0.019	0.0198	0.021
0.0	0.0	0.0	-2003.7713	3059.8351	NaN	NaN	1.3	0.8956	0.0235	0.0208	0.0191	0.0199	0.0211
0.0	0.0	0.0	-1549.7713	913.8351	NaN	NaN	-0.3	0.8961	0.0232	0.0206	0.0191	0.02	0.0209
0.0	0.0	0.0	-1674.7713	5768.8351	NaN	NaN	1.3	0.8951	0.0234	0.021	0.0192	0.0201	0.0212
0.0	0.0	0.0	-1435.7713	3053.8351	NaN	NaN	1.3	0.8954	0.0234	0.0209	0.0193	0.02	0.0209
0.0	0.0	0.0	-3974.7713	-1149.1649	NaN	NaN	0.2243	0.8966	0.0232	0.0204	0.0196	0.02	0.0201
0.0	0.0	0.0	-28.7713	-219.1649	NaN	NaN	0.884	0.8976	0.0228	0.0203	0.0196	0.0198	0.02
0.0	0.0	0.0	-2158.7713	1706.8351	NaN	NaN	-0.3	0.8981	0.0223	0.0203	0.0194	0.0197	0.0202
0.0	0.0	0.0	-1611.7713	1017.8351	NaN	NaN	-0.3	0.898	0.0219	0.0206	0.0192	0.0197	0.0207
0.0	0.0	0.0	-1294.7713	5928.8351	NaN	NaN	1.2794	0.8954	0.0222	0.0216	0.0191	0.0197	0.0219
0.0	0.0	0.0	-1070.7713	2984.8351	NaN	NaN	1.3	0.8957	0.0221	0.0215	0.0191	0.0198	0.0217
0.0	0.0	0.0	-1995.7713	1606.8351	NaN	NaN	-0.3	0.897	0.0217	0.021	0.0192	0.0199	0.0212
0.0	0.0	0.0	-1605.7713	929.8351	NaN	NaN	-0.3	0.8975	0.0215	0.0208	0.0193	0.02	0.0209
0.0	0.0	0.0	-1762.7713	5410.8351	NaN	NaN	1.3	0.897	0.0216	0.021	0.0193	0.02	0.0211
0.0	0.0	0.0	-3609.7713	2878.8351	NaN	NaN	-0.3	0.8975	0.0215	0.0209	0.0193	0.0199	0.0209
0.0	0.0	0.0	1815.2287	2219.8351	NaN	NaN	0.5501	0.8974	0.0215	0.0208	0.0195	0.02	0.0208
0.0	0.0	0.0	-264.7713	2329.8351	NaN	NaN	1.1282	0.8966	0.0218	0.0208	0.0198	0.0203	0.0206
0.0	0.0	0.0	-1662.7713	-112.1649	NaN	NaN	0.0632	0.8962	0.022	0.0208	0.02	0.0205	0.0204
0.0	0.0	0.0	-1653.7713	-488.1649	NaN	NaN	0.2279	0.8963	0.0219	0.0208	0.0201	0.0206	0.0203
0.0	0.0	0.0	-218.7713	2148.8351	NaN	NaN	1.1133	0.8966	0.0218	0.0208	0.0199	0.0205	0.0204
0.0	0.0	0.0	-2000.7713	976.8351	NaN	NaN	-0.3	0.897	0.0217	0.0206	0.0198	0.0205	0.0204
0.0	0.0	0.0	-1061.7713	4525.8351	NaN	NaN	1.3	0.8982	0.0213	0.0206	0.0194	0.0202	0.0203
0.0	0.0	0.0	-1528.7713	5925.8351	NaN	NaN	1.3	0.8983	0.0214	0.0205	0.0194	0.0202	0.0202
0.0	0.0	0.0	614.2287	-428.1649	NaN	NaN	-0.3	0.8979	0.0217	0.0204	0.0196	0.0203	0.0201
0.0	0.0	0.0	-1968.7713	569.8351	NaN	NaN	-0.3	0.8977	0.0218	0.0205	0.0196	0.0203	0.02
0.0	0.0	0.0	-943.7713	4155.8351	NaN	NaN	1.2938	0.8982	0.0216	0.0206	0.0194	0.0202	0.02
0.0	0.0	0.0	-2156.7713	1935.8351	NaN	NaN	-0.3	0.898	0.0217	0.0205	0.0196	0.0203	0.0199
0.0	0.0	0.0	-3184.7713	1185.8351	NaN	NaN	-0.3	0.8973	0.022	0.0206	0.0199	0.0204	0.0198
0.0	0.0	0.0	-350.7713	1949.8351	NaN	NaN	1.2194	0.8975	0.022	0.0207	0.0198	0.0204	0.0196
0.0	0.0	0.0	-1569.7713	-1300.1649	NaN	NaN	0.453	0.8976	0.022	0.0208	0.0198	0.0203	0.0196
0.0	0.0	0.0	-1152.7713	3177.8351	NaN	NaN	1.3	0.8985	0.0218	0.0208	0.0195	0.02	0.0195
0.0	0.0	0.0	161.2287	-77.1649	NaN	NaN	-0.3	0.8986	0.0218	0.0207	0.0195	0.02	0.0194
0.0	0.0	0.0	-1462.7713	1829.8351	NaN	NaN	1.3	0.8988	0.0218	0.0207	0.0193	0.02	0.0194
0.0	0.0	0.0	-1422.7713	2452.8351	NaN	NaN	1.3	0.8988	0.0218	0.0207	0.0193	0.02	0.0194
0.0	0.0	0.0	-1082.7713	3479.8351	NaN	NaN	1.3	0.8987	0.0219	0.0207	0.0193	0.02	0.0194
0.0	0.0	0.0	-1799.7713	226.8351	NaN	NaN	-0.1442	0.8979	0.0222	0.0207	0.0194	0.0202	0.0196
0.0	0.0	0.0	2029.2287	3292.8351	NaN	NaN	0.6187	0.8979	0.0221	0.0208	0.0192	0.0202	0.0198
0.0	0.0	0.0	-1967.7713	5259.8351	NaN	NaN	1.3	0.8972	0.0222	0.0208	0.0193	0.0204	0.02
0.0	0.0	0.0	-1202.7713	2710.8351	NaN	NaN	1.3	0.8968	0.0223	0.0209	0.0193	0.0204	0.0202
0.0	0.0	0.0	-713.7713	2325.8351	NaN	NaN	1.3	0.8963	0.0226	0.0209	0.0196	0.0205	0.0202
0.0	0.0	0.0	-3532.7713	2222.8351	NaN	NaN	-0.3	0.8958	0.0226	0.0211	0.0198	0.0206	0.0202
0.0	0.0	0.0	-2245.7713	570.8351	NaN	NaN	-0.3	0.8956	0.0226	0.0211	0.0199	0.0207	0.0202
0.0	0.0	0.0	-3722.7713	2610.8351	NaN	NaN	-0.3	0.8958	0.0225	0.021	0.0198	0.0207	0.0201
0.0	0.0	0.0	-1708.7713	1685.8351	NaN	NaN	-0.3	0.8965	0.0223	0.021	0.0197	0.0206	0.02
0.0	0.0	0.0	324.2287	-261.1649	NaN	NaN	-0.3	0.8972	0.022	0.0209	0.0195	0.0205	0.0199
0.0	0.0	0.0	-466.7713	-1472.1649	NaN	NaN	0.7593	0.898	0.0217	0.0207	0.0193	0.0204	0.0198
0.0	0.0	0.0	-1095.7713	2149.8351	NaN	NaN	1.3	0.8985	0.0216	0.0206	0.0191	0.0204	0.0198
0.0	0.0	0.0	-2200.7713	-2339.1649	NaN	NaN	0.5152	0.8986	0.0215	0.0206	0.0191	0.0204	0.0199
0.0	0.0	0.0	23.2287	2492.8351	NaN	NaN	0.9908	0.8992	0.0213	0.0204	0.0188	0.0204	0.0199
0.0	0.0	0.0	-2895.7713	2720.8351	NaN	NaN	-0.3	0.8995	0.0214	0.0202	0.0187	0.0203	0.0199
0.0	0.0	0.0	-1179.7713	2257.8351	NaN	NaN	1.3	0.8999	0.0213	0.0201	0.0186	0.0202	0.0199
0.0	0.0	0.0	-487.7713	761.8351	NaN	NaN	1.3	0.9001	0.0213	0.02	0.0185	0.0201	0.0199
0.0	0.0	0.0	-1003.7713	1246.8351	NaN	NaN	1.3	0.8999	0.0214	0.0201	0.0186	0.0202	0.0198
0.0	0.0	0.0	-2485.7713	1373.8351	NaN	NaN	-0.3	0.9005	0.0213	0.0201	0.0185	0.0199	0.0198
0.0	0.0	0.0	1805.2287	-1833.1649	NaN	NaN	1.3	0.9001	0.0212	0.0202	0.0186	0.0199	0.0199
0.0	0.0	0.0	-2596.7713	1710.8351	NaN	NaN	-0.3	0.8998	0.0213	0.0204	0.0188	0.0198	0.0199
0.0	0.0	0.0	-2580.7713	919.8351	NaN	NaN	-0.3	0.8998	0.0213	0.0205	0.0188	0.0197	0.0199
0.0	0.0	0.0	-2894.7713	1262.8351	NaN	NaN	-0.3	0.9006	0.0211	0.0204	0.0186	0.0195	0.0198
0.0	0.0	0.0	-1019.7713	3070.8351	NaN	NaN	1.3	0.9014	0.0208	0.0204	0.0183	0.0193	0.0198
0.0	0.0	0.0	-2271.7713	1549.8351	NaN	NaN	-0.3	0.9031	0.0203	0.0202	0.0178	0.0189	0.0198
0.0	0.0	0.0	-721.7713	3121.8351	NaN	NaN	1.3	0.9033	0.0202	0.0203	0.0174	0.0187	0.0201
0.0	0.0	0.0	-1832.7713	6314.8351	NaN	NaN	1.3	0.9032	0.0203	0.0204	0.0173	0.0184	0.0204
0.0	0.0	0.0	-2474.7713	4345.8351	NaN	NaN	1.3	0.9031	0.0202	0.0204	0.0176	0.0185	0.0202
0.0	0.0	0.0	-837.7713	32.8351	NaN	NaN	-0.0408	0.9018	0.0206	0.0205	0.0182	0.0189	0.0201
0.0	0.0	0.0	-2393.7713	3685.8351	NaN	NaN	1.3	0.9018	0.0206	0.0205	0.0183	0.0189	0.0199
0.0	0.0	0.0	-1906.7713	-541.1649	NaN	NaN	0.2211	0.9012	0.0208	0.0205	0.0186	0.0191	0.0199
0.0	0.0	0.0	-1021.7713	54.8351	NaN	NaN	-0.0567	0.9015	0.0206	0.0205	0.0185	0.0191	0.0198
0.0	0.0	0.0	-1585.7713	2413.8351	NaN	NaN	1.3	0.9024	0.0204	0.0204	0.0181	0.0188	0.0199
0.0	0.0	0.0	-1798.7713	3483.8351	NaN	NaN	1.3	0.9034	0.0201	0.0203	0.0177	0.0186	0.02
0.0	0.0	0.0	112.2287	5178.8351	NaN	NaN	0.9788	0.9032	0.02	0.0204	0.0175	0.0184	0.0205
0.0	0.0	0.0	-2056.7713	3768.8351	NaN	NaN	1.3	0.9025	0.0202	0.0204	0.0177	0.0186	0.0205
0.0	0.0	0.0	-2551.7713	2584.8351	NaN	NaN	1.3	0.9014	0.0205	0.0206	0.0182	0.0189	0.0204
0.0	0.0	0.0	-1666.7713	2536.8351	NaN	NaN	1.3	0.9007	0.0208	0.0207	0.0184	0.0191	0.0203
0.0	0.0	0.0	-2142.7713	-190.1649	NaN	NaN	0.0815	0.8997	0.0211	0.0208	0.0189	0.0194	0.0202
0.0	0.0	0.0	-982.7713	-169.1649	NaN	NaN	0.1469	0.8996	0.021	0.0209	0.0189	0.0195	0.0201
0.0	0.0	0.0	-2593.7713	792.8351	NaN	NaN	-0.3	0.9006	0.0206	0.0208	0.0186	0.0192	0.0202
0.0	0.0	0.0	-2323.7713	1741.8351	NaN	NaN	-0.3	0.9015	0.0202	0.0207	0.0183	0.019	0.0203
0.0	0.0	0.0	-1038.7713	4172.8351	NaN	NaN	1.3	0.9019	0.02	0.0207	0.018	0.0189	0.0204
0.0	0.0	0.0	-1971.7713	2240.8351	NaN	NaN	1.3	0.9018	0.0201	0.0206	0.0181	0.019	0.0205
0.0	0.0	0.0	-2467.7713	-241.1649	NaN	NaN	0.089	0.9018	0.0201	0.0205	0.0182	0.0191	0.0203
0.0	0.0	0.0	-975.7713	4679.8351	NaN	NaN	1.2634	0.9016	0.0203	0.0206	0.0182	0.0191	0.0203
0.0	0.0	0.0	-1145.7713	-1154.1649	NaN	NaN	0.5018	0.9007	0.0206	0.0206	0.0185	0.0193	0.0203
0.0	0.0	0.0	-1281.7713	1197.8351	NaN	NaN	-0.3	0.9012	0.0205	0.0205	0.0183	0.0192	0.0202
0.0	0.0	0.0	365.2287	3417.8351	NaN	NaN	0.9035	0.9016	0.0203	0.0206	0.018	0.019	0.0204
0.0	0.0	0.0	-1545.7713	3482.8351	NaN	NaN	1.3	0.9018	0.0202	0.0206	0.0178	0.0189	0.0207
0.0	0.0	0.0	292.2287	2263.8351	NaN	NaN	0.8857	0.9016	0.0202	0.0206	0.0177	0.0189	0.021
0.0	0.0	0.0	249.2287	4226.8351	NaN	NaN	0.9443	0.901	0.0204	0.0208	0.0178	0.0188	0.0212
0.0	0.0	0.0	514.2287	2870.8351	NaN	NaN	0.8481	0.9001	0.0208	0.0209	0.018	0.019	0.021
0.0	0.0	0.0	-1445.7713	-1398.1649	NaN	NaN	0.4916	0.9	0.0211	0.0207	0.0185	0.0192	0.0206
0.0	0.0	0.0	-1604.7713	1157.8351	NaN	NaN	-0.3	0.8999	0.0211	0.0208	0.0186	0.0193	0.0205
0.0	0.0	0.0	-1389.7713	1345.8351	NaN	NaN	-0.3	0.8999	0.021	0.0208	0.0185	0.0192	0.0205
0.0	0.0	0.0	-2120.7713	4129.8351	NaN	NaN	1.3	0.9003	0.0208	0.0209	0.0184	0.0191	0.0206
0.0	0.0	0.0	-2816.7713	2101.8351	NaN	NaN	-0.3	0.9003	0.0208	0.0208	0.0184	0.0192	0.0204
0.0	0.0	0.0	-1271.7713	2078.8351	NaN	NaN	1.3	0.9008	0.0207	0.0208	0.0182	0.0191	0.0205
0.0	0.0	0.0	-620.7713	2381.8351	NaN	NaN	1.3	0.9013	0.0205	0.0208	0.018	0.0189	0.0206
0.0	0.0	0.0	-1785.7713	3700.8351	NaN	NaN	1.3	0.9013	0.0204	0.0208	0.0179	0.0188	0.0207
0.0	0.0	0.0	540.2287	1820.8351	NaN	NaN	0.7712	0.9012	0.0205	0.0207	0.018	0.0189	0.0207
0.0	0.0	0.0	729.2287	3567.8351	NaN	NaN	0.8303	0.9006	0.0208	0.0208	0.0181	0.019	0.0207
0.0	0.0	0.0	-1680.7713	1700.8351	NaN	NaN	1.3	0.9003	0.0212	0.0206	0.0184	0.0192	0.0204
0.0	0.0	0.0	-2146.7713	1652.8351	NaN	NaN	-0.3	0.9006	0.0212	0.0204	0.0185	0.0192	0.0201
0.0	0.0	0.0	-1156.7713	95.8351	NaN	NaN	-0.0903	0.9001	0.0215	0.0203	0.0187	0.0194	0.0201
0.0	0.0	0.0	-908.7713	2120.8351	NaN	NaN	1.3	0.9006	0.0213	0.0202	0.0186	0.0193	0.02
0.0	0.0	0.0	-573.7713	4025.8351	NaN	NaN	1.1662	0.9009	0.0211	0.0202	0.0184	0.0192	0.0201
0.0	0.0	0.0	-1855.7713	1563.8351	NaN	NaN	-0.3	0.901	0.0212	0.0202	0.0184	0.0192	0.0201
0.0	0.0	0.0	-284.7713	2101.8351	NaN	NaN	1.1567	0.9013	0.021	0.0203	0.0183	0.0189	0.0201
0.0	0.0	0.0	-2430.7713	1188.8351	NaN	NaN	-0.3	0.9019	0.021	0.0201	0.0182	0.0188	0.0199
0.0	0.0	0.0	1627.2287	-724.1649	NaN	NaN	-0.3	0.9021	0.0208	0.0203	0.0182	0.0187	0.02
0.0	0.0	0.0	-369.7713	2648.8351	NaN	NaN	1.1622	0.9022	0.0208	0.0203	0.0181	0.0186	0.0201
0.0	0.0	0.0	-1938.7713	-142.1649	NaN	NaN	0.0683	0.9019	0.021	0.0202	0.0183	0.0188	0.0198
0.0	0.0	0.0	-1859.7713	2180.8351	NaN	NaN	1.3	0.9019	0.0211	0.0201	0.0184	0.0188	0.0197
0.0	0.0	0.0	-565.7713	-1844.1649	NaN	NaN	0.7652	0.9016	0.0212	0.02	0.0186	0.019	0.0196
0.0	0.0	0.0	53.2287	1673.8351	NaN	NaN	0.9692	0.9027	0.0207	0.02	0.0183	0.0188	0.0195
0.0	0.0	0.0	407.2287	1834.8351	NaN	NaN	0.8184	0.9032	0.0204	0.0201	0.018	0.0185	0.0197
0.0	0.0	0.0	-713.7713	1158.8351	NaN	NaN	1.3	0.9033	0.0203	0.0202	0.0179	0.0184	0.0199
0.0	0.0	0.0	-309.7713	3012.8351	NaN	NaN	1.1146	0.9035	0.0203	0.0201	0.0179	0.0184	0.0199
0.0	0.0	0.0	-516.7713	3482.8351	NaN	NaN	1.1742	0.9033	0.0204	0.0202	0.0179	0.0184	0.0198
0.0	0.0	0.0	-198.7713	689.8351	NaN	NaN	1.3	0.9032	0.0205	0.0201	0.018	0.0184	0.0197
0.0	0.0	0.0	-687.7713	3905.8351	NaN	NaN	1.2137	0.9031	0.0205	0.0202	0.018	0.0184	0.0197
0.0	0.0	0.0	754.2287	32.8351	NaN	NaN	0.0417	0.903	0.0206	0.0201	0.0181	0.0185	0.0197
0.0	0.0	0.0	-1403.7713	777.8351	NaN	NaN	-0.3	0.9031	0.0205	0.0201	0.0181	0.0185	0.0197
0.0	0.0	0.0	1179.2287	2299.8351	NaN	NaN	0.661	0.9022	0.0206	0.0203	0.0182	0.0186	0.0201
0.0	0.0	0.0	-1257.7713	3609.8351	NaN	NaN	1.3	0.9024	0.0207	0.0202	0.0181	0.0186	0.02
0.0	0.0	0.0	-3363.7713	-1532.1649	NaN	NaN	0.3129	0.9029	0.0209	0.0198	0.0182	0.0187	0.0195
0.0	0.0	0.0	-1765.7713	450.8351	NaN	NaN	-0.3	0.9044	0.0203	0.0196	0.0178	0.0184	0.0194
0.0	0.0	0.0	-832.7713	4065.8351	NaN	NaN	1.2576	0.9043	0.0202	0.0198	0.0176	0.0181	0.0199
0.0	0.0	0.0	-68.7713	3696.8351	NaN	NaN	1.019	0.904	0.0204	0.0199	0.0175	0.0179	0.0204
0.0	0.0	0.0	-802.7713	3467.8351	NaN	NaN	1.3	0.9039	0.0205	0.0198	0.0175	0.018	0.0202
0.0	0.0	0.0	-1267.7713	417.8351	NaN	NaN	-0.3	0.9046	0.0206	0.0194	0.0175	0.0181	0.0198
0.0	0.0	0.0	-1355.7713	1701.8351	NaN	NaN	1.3	0.9053	0.0205	0.0192	0.0173	0.0179	0.0198
0.0	0.0	0.0	26.2287	3184.8351	NaN	NaN	0.9918	0.9053	0.0207	0.0191	0.0172	0.0178	0.0199
0.0	0.0	0.0	-1134.7713	2013.8351	NaN	NaN	1.3	0.9051	0.0208	0.019	0.0174	0.018	0.0197
0.0	0.0	0.0	-2446.7713	2756.8351	NaN	NaN	1.3	0.905	0.0211	0.0189	0.0174	0.018	0.0196
0.0	0.0	0.0	-286.7713	3242.8351	NaN	NaN	1.097	0.9035	0.0219	0.0193	0.0175	0.0178	0.02
0.0	0.0	0.0	-543.7713	2794.8351	NaN	NaN	1.2416	0.9036	0.0219	0.0192	0.0177	0.0181	0.0195
0.0	0.0	0.0	-1687.7713	-192.1649	NaN	NaN	0.1022	0.9042	0.0218	0.0191	0.0178	0.0182	0.0189
0.0	0.0	0.0	-3882.7713	150.8351	NaN	NaN	-0.0404	0.9048	0.0216	0.019	0.0177	0.018	0.0188
0.0	0.0	0.0	-485.7713	3110.8351	NaN	NaN	1.1851	0.9043	0.0218	0.0192	0.0175	0.0178	0.0194
0.0	0.0	0.0	-1606.7713	2985.8351	NaN	NaN	1.3	0.9052	0.0216	0.019	0.0173	0.0176	0.0192
0.0	0.0	0.0	-561.7713	869.8351	NaN	NaN	1.3	0.9047	0.0218	0.0191	0.0174	0.0176	0.0193
0.0	0.0	0.0	-1454.7713	3052.8351	NaN	NaN	1.3	0.9041	0.0221	0.0193	0.0175	0.0177	0.0194
0.0	0.0	0.0	-2786.7713	5789.8351	NaN	NaN	1.3	0.9031	0.0226	0.0196	0.0175	0.0176	0.0195
0.0	0.0	0.0	-2085.7713	-3142.1649	NaN	NaN	0.601	0.9054	0.0219	0.019	0.0174	0.0177	0.0187
0.0	0.0	0.0	-1747.7713	-48.1649	NaN	NaN	0.0268	0.9059	0.0216	0.0189	0.0172	0.0175	0.0188
0.0	0.0	0.0	-2948.7713	4596.8351	NaN	NaN	1.3	0.9049	0.0221	0.0193	0.0171	0.0171	0.0195
0.0	0.0	0.0	-124.7713	3425.8351	NaN	NaN	1.0378	0.9043	0.0226	0.0194	0.017	0.0167	0.02
0.0	0.0	0.0	-372.7713	3464.8351	NaN	NaN	1.1206	0.9036	0.0227	0.0194	0.0172	0.017	0.02
0.0	0.0	0.0	-2471.7713	3790.8351	NaN	NaN	1.3	0.9031	0.0229	0.0195	0.0173	0.0173	0.0198
0.0	0.0	0.0	-2048.7713	333.8351	NaN	NaN	-0.1947	0.9052	0.0224	0.0189	0.0171	0.0173	0.0191
0.0	0.0	0.0	218.2287	3201.8351	NaN	NaN	0.9362	0.9048	0.0222	0.0191	0.0172	0.0173	0.0194
0.0	0.0	0.0	-2934.7713	2140.8351	NaN	NaN	-0.3	0.9053	0.0221	0.0189	0.0171	0.0172	0.0193
0.0	0.0	0.0	-1289.7713	2375.8351	NaN	NaN	1.3	0.9048	0.0222	0.0191	0.0171	0.0172	0.0197
0.0	0.0	0.0	387.2287	7394.8351	NaN	NaN	0.9502	0.9034	0.0228	0.0193	0.0172	0.017	0.0202
0.0	0.0	0.0	23.2287	3737.8351	NaN	NaN	0.9938	0.9018	0.0232	0.0196	0.0175	0.0174	0.0204
0.0	0.0	0.0	-3166.7713	175.8351	NaN	NaN	-0.0588	0.9042	0.0223	0.0189	0.0173	0.0177	0.0195
0.0	0.0	0.0	-1488.7713	4688.8351	NaN	NaN	1.3	0.9033	0.0225	0.0192	0.0175	0.0178	0.0197
0.0	0.0	0.0	-2284.7713	1484.8351	NaN	NaN	-0.3	0.9038	0.0223	0.0192	0.0175	0.0178	0.0195
0.0	0.0	0.0	-2413.7713	2972.8351	NaN	NaN	1.3	0.9032	0.0223	0.0195	0.0176	0.0177	0.0196
0.0	0.0	0.0	-1973.7713	315.8351	NaN	NaN	-0.1905	0.904	0.0221	0.0194	0.0176	0.0177	0.0192
0.0	0.0	0.0	-475.7713	2307.8351	NaN	NaN	1.2597	0.9034	0.0221	0.0197	0.0176	0.0178	0.0194
0.0	0.0	0.0	-1438.7713	-1234.1649	NaN	NaN	0.4617	0.9037	0.0219	0.0197	0.0176	0.0178	0.0194
0.0	0.0	0.0	-2666.7713	1230.8351	NaN	NaN	-0.3	0.9035	0.0218	0.0199	0.0176	0.0178	0.0194
0.0	0.0	0.0	-810.7713	805.8351	NaN	NaN	-0.3	0.9031	0.0218	0.02	0.0176	0.0179	0.0196
0.0	0.0	0.0	-268.7713	-667.1649	NaN	NaN	0.7128	0.9026	0.0217	0.0202	0.0177	0.0181	0.0197
0.0	0.0	0.0	-3171.7713	1041.8351	NaN	NaN	-0.3	0.9026	0.0217	0.0201	0.0177	0.0182	0.0197
0.0	0.0	0.0	-1125.7713	3651.8351	NaN	NaN	1.3	0.9025	0.0216	0.0204	0.0175	0.018	0.0201
0.0	0.0	0.0	-2486.7713	2519.8351	NaN	NaN	1.3	0.9026	0.0215	0.0203	0.0175	0.018	0.0201
0.0	0.0	0.0	-372.7713	690.8351	NaN	NaN	1.3	0.9025	0.0215	0.0204	0.0175	0.018	0.0202
0.0	0.0	0.0	-3486.7713	1798.8351	NaN	NaN	-0.3	0.9024	0.0214	0.0203	0.0177	0.0182	0.02
0.0	0.0	0.0	-1073.7713	4132.8351	NaN	NaN	1.3	0.9019	0.0214	0.0206	0.0177	0.0182	0.0202
0.0	0.0	0.0	-2683.7713	2281.8351	NaN	NaN	-0.3	0.9006	0.0217	0.0207	0.0181	0.0186	0.0203
0.0	0.0	0.0	-1959.7713	1086.8351	NaN	NaN	-0.3	0.8999	0.0216	0.0209	0.0185	0.0189	0.0202
0.0	0.0	0.0	-994.7713	867.8351	NaN	NaN	-0.3	0.9001	0.0215	0.0208	0.0186	0.019	0.0201
0.0	0.0	0.0	-1854.7713	-776.1649	NaN	NaN	0.295	0.8999	0.0215	0.0209	0.0186	0.019	0.0202
0.0	0.0	0.0	-1914.7713	1447.8351	NaN	NaN	-0.3	0.9003	0.0214	0.0208	0.0184	0.0189	0.0201
0.0	0.0	0.0	-1040.7713	3713.8351	NaN	NaN	1.3	0.9009	0.0212	0.0208	0.0181	0.0188	0.0203
0.0	0.0	0.0	-3378.7713	2597.8351	NaN	NaN	-0.3	0.9003	0.0212	0.0209	0.0181	0.0189	0.0206
0.0	0.0	0.0	-2208.7713	2525.8351	NaN	NaN	1.3	0.8995	0.0213	0.021	0.0183	0.0191	0.0207
0.0	0.0	0.0	-1885.7713	4419.8351	NaN	NaN	1.3	0.8983	0.0215	0.0213	0.0186	0.0193	0.021
0.0	0.0	0.0	-3370.7713	-526.1649	NaN	NaN	0.135	0.8982	0.0216	0.0212	0.0188	0.0194	0.0208
0.0	0.0	0.0	-2815.7713	671.8351	NaN	NaN	-0.3	0.8988	0.0215	0.0211	0.0188	0.0192	0.0207
0.0	0.0	0.0	-2611.7713	134.8351	NaN	NaN	-0.0544	0.8987	0.0215	0.0211	0.0188	0.0191	0.0207
0.0	0.0	0.0	-1493.7713	1859.8351	NaN	NaN	1.3	0.8991	0.0213	0.0213	0.0184	0.0189	0.0209
0.0	0.0	0.0	-1742.7713	2386.8351	NaN	NaN	1.3	0.8991	0.0212	0.0214	0.0183	0.0189	0.0211
0.0	0.0	0.0	-942.7713	3277.8351	NaN	NaN	1.3	0.8984	0.0213	0.0218	0.0182	0.0188	0.0214
0.0	0.0	0.0	-1885.7713	1430.8351	NaN	NaN	-0.3	0.8975	0.0217	0.0218	0.0187	0.019	0.0213
0.0	0.0	0.0	-2058.7713	1318.8351	NaN	NaN	-0.3	0.8982	0.0216	0.0216	0.0188	0.0189	0.0209
0.0	0.0	0.0	-1601.7713	225.8351	NaN	NaN	-0.1641	0.8983	0.0216	0.0214	0.0191	0.0189	0.0208
0.0	0.0	0.0	-1783.7713	925.8351	NaN	NaN	-0.3	0.8982	0.0216	0.0215	0.0192	0.0188	0.0208
0.0	0.0	0.0	-2357.7713	2903.8351	NaN	NaN	1.3	0.8976	0.0217	0.0217	0.0193	0.0187	0.0209
0.0	0.0	0.0	-1948.7713	2119.8351	NaN	NaN	1.3	0.8978	0.0216	0.0217	0.0194	0.0187	0.0208
0.0	0.0	0.0	882.2287	3922.8351	NaN	NaN	0.8164	0.8967	0.0219	0.022	0.0195	0.0188	0.021
0.0	0.0	0.0	-2621.7713	6212.8351	NaN	NaN	1.3	0.8964	0.022	0.0222	0.0197	0.0188	0.021
0.0	0.0	0.0	-290.7713	3305.8351	NaN	NaN	1.0964	0.8972	0.0216	0.0221	0.0199	0.0187	0.0206
0.0	0.0	0.0	-1884.7713	5102.8351	NaN	NaN	1.3	0.8974	0.0214	0.0218	0.0203	0.0188	0.0201
0.0	0.0	0.0	-710.7713	-477.1649	NaN	NaN	0.4017	0.8994	0.0209	0.0211	0.0206	0.0189	0.0191
0.0	0.0	0.0	-771.7713	4224.8351	NaN	NaN	1.2235	0.9008	0.0204	0.0208	0.0207	0.0188	0.0184
0.0	0.0	0.0	-1612.7713	-452.1649	NaN	NaN	0.219	0.9018	0.02	0.0207	0.0208	0.0188	0.0179
0.0	0.0	0.0	-1893.7713	1436.8351	NaN	NaN	-0.3	0.9021	0.0197	0.0207	0.021	0.0188	0.0176
0.0	0.0	0.0	-3169.7713	2584.8351	NaN	NaN	-0.3	0.9028	0.0193	0.0207	0.021	0.0188	0.0173
0.0	0.0	0.0	-2116.7713	4246.8351	NaN	NaN	1.3	0.9042	0.0187	0.0207	0.0209	0.0187	0.0169
0.0	0.0	0.0	-3499.7713	3471.8351	NaN	NaN	-0.3	0.9055	0.0183	0.0205	0.0208	0.0185	0.0164
0.0	0.0	0.0	-1925.7713	3609.8351	NaN	NaN	1.3	0.9072	0.0178	0.0203	0.0206	0.0182	0.0159
0.0	0.0	0.0	-2322.7713	1080.8351	NaN	NaN	-0.3	0.9081	0.0177	0.02	0.0206	0.018	0.0156
0.0	0.0	0.0	-1327.7713	257.8351	NaN	NaN	-0.241	0.9091	0.0174	0.0198	0.0206	0.0178	0.0153
0.0	0.0	0.0	-2171.7713	2039.8351	NaN	NaN	-0.3	0.9105	0.0171	0.0195	0.0204	0.0175	0.0149
0.0	0.0	0.0	-243.7713	970.8351	NaN	NaN	1.3	0.9125	0.0167	0.0191	0.0201	0.0172	0.0144
0.0	0.0	0.0	-1012.7713	10.8351	NaN	NaN	-0.0108	0.9136	0.0165	0.0187	0.0201	0.017	0.0141
0.0	0.0	0.0	-1.7713	1115.8351	NaN	NaN	1.0016	0.9148	0.0162	0.0183	0.02	0.0169	0.0138
0.0	0.0	0.0	-1907.7713	1183.8351	NaN	NaN	-0.3	0.9149	0.0162	0.018	0.0201	0.017	0.0137
0.0	0.0	0.0	-3005.7713	979.8351	NaN	NaN	-0.3	0.9149	0.0162	0.0178	0.0203	0.0171	0.0136
0.0	0.0	0.0	-2305.7713	1920.8351	NaN	NaN	-0.3	0.9151	0.0161	0.0176	0.0205	0.0172	0.0136
0.0	0.0	0.0	-2806.7713	828.8351	NaN	NaN	-0.3	0.9152	0.016	0.0174	0.0206	0.0172	0.0135
0.0	0.0	0.0	-1141.7713	3675.8351	NaN	NaN	1.3	0.915	0.016	0.0173	0.0208	0.0174	0.0135
0.0	0.0	0.0	-2844.7713	2722.8351	NaN	NaN	-0.3	0.9146	0.0162	0.0172	0.021	0.0176	0.0135
0.0	0.0	0.0	-2055.7713	2823.8351	NaN	NaN	1.3	0.9142	0.0162	0.0172	0.0212	0.0177	0.0135
0.0	0.0	0.0	-2640.7713	1952.8351	NaN	NaN	-0.3	0.9134	0.0165	0.0172	0.0214	0.0179	0.0136
0.0	0.0	0.0	-2432.7713	2573.8351	NaN	NaN	1.3	0.9132	0.0165	0.0172	0.0216	0.018	0.0136
0.0	0.0	0.0	606.2287	-801.1649	NaN	NaN	1.3	0.9126	0.0167	0.0172	0.0217	0.0181	0.0136
0.0	0.0	0.0	-2241.7713	4460.8351	NaN	NaN	1.3	0.9122	0.0168	0.0172	0.0218	0.0183	0.0137
0.0	0.0	0.0	-1220.7713	-343.1649	NaN	NaN	0.2194	0.911	0.0172	0.0173	0.0221	0.0185	0.0139
0.0	0.0	0.0	-3063.7713	-960.1649	NaN	NaN	0.2386	0.9094	0.0177	0.0174	0.0225	0.0187	0.0142
0.0	0.0	0.0	-1939.7713	677.8351	NaN	NaN	-0.3	0.9094	0.0176	0.0173	0.0226	0.0188	0.0142
0.0	0.0	0.0	-1532.7713	2074.8351	NaN	NaN	1.3	0.9095	0.0177	0.0172	0.0227	0.0188	0.0142
0.0	0.0	0.0	915.2287	1016.8351	NaN	NaN	0.5263	0.9091	0.0178	0.017	0.0228	0.019	0.0143
0.0	0.0	0.0	-685.7713	3162.8351	NaN	NaN	1.2768	0.9097	0.0177	0.0167	0.0227	0.0189	0.0142
0.0	0.0	0.0	-2740.7713	1264.8351	NaN	NaN	-0.3	0.9083	0.0183	0.0168	0.023	0.0192	0.0145
0.0	0.0	0.0	-3251.7713	-188.1649	NaN	NaN	0.0547	0.9071	0.0187	0.0169	0.0231	0.0192	0.0149
0.0	0.0	0.0	591.2287	2086.8351	NaN	NaN	0.7792	0.9076	0.0186	0.0167	0.023	0.0192	0.0149
0.0	0.0	0.0	-1400.7713	2466.8351	NaN	NaN	1.3	0.9081	0.0185	0.0166	0.0227	0.0192	0.0149
0.0	0.0	0.0	-4658.7713	2307.8351	NaN	NaN	-0.3	0.9076	0.0188	0.0167	0.0226	0.0192	0.0152
0.0	0.0	0.0	-1018.7713	1480.8351	NaN	NaN	1.3	0.9071	0.0191	0.0167	0.0224	0.0192	0.0155
0.0	0.0	0.0	-1233.7713	-1188.1649	NaN	NaN	0.4906	0.9064	0.0193	0.0168	0.0224	0.0194	0.0157
0.0	0.0	0.0	-4568.7713	6529.8351	NaN	NaN	1.3	0.9076	0.0189	0.0166	0.022	0.0193	0.0156
0.0	0.0	0.0	-2050.7713	2783.8351	NaN	NaN	1.3	0.9079	0.0188	0.0166	0.0217	0.0194	0.0155
0.0	0.0	0.0	-925.7713	2882.8351	NaN	NaN	1.3	0.9086	0.0187	0.0165	0.0214	0.0194	0.0155
0.0	0.0	0.0	-1180.7713	557.8351	NaN	NaN	-0.3	0.9089	0.0188	0.0163	0.0211	0.0194	0.0154
0.0	0.0	0.0	-3004.7713	3973.8351	NaN	NaN	1.3	0.9097	0.0187	0.0162	0.0208	0.0193	0.0154
0.0	0.0	0.0	-3271.7713	2336.8351	NaN	NaN	-0.3	0.9094	0.0188	0.0162	0.0208	0.0194	0.0154
0.0	0.0	0.0	-2262.7713	1127.8351	NaN	NaN	-0.3	0.9096	0.0188	0.0161	0.0207	0.0195	0.0153
0.0	0.0	0.0	-386.7713	1233.8351	NaN	NaN	1.3	0.9096	0.0188	0.0162	0.0207	0.0196	0.0151
0.0	0.0	0.0	-2243.7713	1509.8351	NaN	NaN	-0.3	0.9106	0.0184	0.0161	0.0204	0.0196	0.0148
0.0	0.0	0.0	58.2287	2915.8351	NaN	NaN	0.9804	0.9111	0.018	0.0161	0.0203	0.0199	0.0145
0.0	0.0	0.0	-2098.7713	3.8351	NaN	NaN	-0.0018	0.9107	0.0181	0.0162	0.0205	0.0202	0.0143
0.0	0.0	0.0	-1615.7713	2065.8351	NaN	NaN	1.3	0.9109	0.0178	0.0162	0.0205	0.0204	0.0141
0.0	0.0	0.0	-1625.7713	2114.8351	NaN	NaN	1.3	0.9102	0.0179	0.0164	0.0209	0.0208	0.0139
0.0	0.0	0.0	-1940.7713	841.8351	NaN	NaN	-0.3	0.9093	0.0179	0.0166	0.0213	0.0213	0.0136
0.0	0.0	0.0	-2740.7713	2776.8351	NaN	NaN	1.3	0.9075	0.0184	0.0168	0.0217	0.0219	0.0136
0.0	0.0	0.0	-869.7713	-586.1649	NaN	NaN	0.4026	0.9055	0.0191	0.017	0.0222	0.0225	0.0137
0.0	0.0	0.0	-906.7713	2046.8351	NaN	NaN	1.3	0.9026	0.0199	0.0175	0.0228	0.0233	0.0138
0.0	0.0	0.0	-1603.7713	-25.1649	NaN	NaN	0.0154	0.9007	0.0205	0.0177	0.0233	0.0239	0.0139
0.0	0.0	0.0	737.2287	4618.8351	NaN	NaN	0.8624	0.9009	0.0204	0.0177	0.0232	0.0241	0.0137
0.0	0.0	0.0	-3191.7713	2725.8351	NaN	NaN	-0.3	0.8975	0.0214	0.0181	0.0241	0.0249	0.014
0.0	0.0	0.0	-682.7713	4293.8351	NaN	NaN	1.1891	0.8965	0.0218	0.0182	0.0243	0.0251	0.0141
0.0	0.0	0.0	-396.7713	-578.1649	NaN	NaN	0.593	0.8943	0.0227	0.0186	0.0246	0.0255	0.0143
0.0	0.0	0.0	-1603.7713	3340.8351	NaN	NaN	1.3	0.8948	0.0226	0.0187	0.0244	0.0253	0.0142
0.0	0.0	0.0	-1723.7713	3877.8351	NaN	NaN	1.3	0.894	0.0231	0.0189	0.0243	0.0254	0.0142
0.0	0.0	0.0	-1579.7713	-722.1649	NaN	NaN	0.3137	0.8932	0.0236	0.0193	0.0242	0.0255	0.0142
0.0	0.0	0.0	-3259.7713	3049.8351	NaN	NaN	-0.3	0.8928	0.0237	0.0195	0.0242	0.0255	0.0143
0.0	0.0	0.0	-121.7713	4361.8351	NaN	NaN	1.0287	0.8936	0.0234	0.0196	0.024	0.0251	0.0142
0.0	0.0	0.0	-2500.7713	4459.8351	NaN	NaN	1.3	0.8933	0.0237	0.0198	0.024	0.025	0.0142
0.0	0.0	0.0	-367.7713	1361.8351	NaN	NaN	1.3	0.8927	0.0241	0.0201	0.0241	0.0249	0.0142
0.0	0.0	0.0	-701.7713	-500.1649	NaN	NaN	0.4161	0.8917	0.0247	0.0204	0.0241	0.0249	0.0142
0.0	0.0	0.0	-1046.7713	1512.8351	NaN	NaN	1.3	0.892	0.0247	0.0206	0.024	0.0246	0.0142
0.0	0.0	0.0	-1533.7713	528.8351	NaN	NaN	-0.3	0.8917	0.0249	0.0208	0.0239	0.0245	0.0143
0.0	0.0	0.0	-1907.7713	900.8351	NaN	NaN	-0.3	0.891	0.0252	0.021	0.024	0.0244	0.0144
0.0	0.0	0.0	625.2287	1752.8351	NaN	NaN	0.7371	0.8906	0.0254	0.0212	0.024	0.0243	0.0145
0.0	0.0	0.0	-720.7713	1454.8351	NaN	NaN	1.3	0.8899	0.0258	0.0213	0.0242	0.0242	0.0146
0.0	0.0	0.0	-1797.7713	2184.8351	NaN	NaN	1.3	0.8891	0.0262	0.0216	0.0243	0.0241	0.0147
0.0	0.0	0.0	-1750.7713	5876.8351	NaN	NaN	1.3	0.8881	0.0267	0.0218	0.0245	0.024	0.0148
0.0	0.0	0.0	-2222.7713	1300.8351	NaN	NaN	-0.3	0.8866	0.0276	0.0221	0.0247	0.0239	0.015
0.0	0.0	0.0	-3539.7713	3857.8351	NaN	NaN	1.3	0.8847	0.0285	0.0225	0.0251	0.024	0.0153
0.0	0.0	0.0	-1724.7713	4851.8351	NaN	NaN	1.3	0.8831	0.0293	0.0228	0.0253	0.0239	0.0155
0.0	0.0	0.0	-4145.7713	1634.8351	NaN	NaN	-0.3	0.8813	0.0304	0.0229	0.0257	0.0239	0.0158
0.0	0.0	0.0	-1004.7713	5109.8351	NaN	NaN	1.2448	0.8806	0.0307	0.0232	0.0257	0.0239	0.0159
0.0	0.0	0.0	-1510.7713	6295.8351	NaN	NaN	1.3	0.8795	0.0314	0.0234	0.0259	0.0239	0.016
0.0	0.0	0.0	129.2287	1435.8351	NaN	NaN	0.9174	0.8786	0.032	0.0235	0.0259	0.0239	0.0161
0.0	0.0	0.0	-1136.7713	1348.8351	NaN	NaN	1.3	0.8768	0.0329	0.0238	0.0262	0.024	0.0163
0.0	0.0	0.0	-1560.7713	4470.8351	NaN	NaN	1.3	0.8768	0.033	0.024	0.0262	0.0237	0.0164
0.0	0.0	0.0	-2618.7713	695.8351	NaN	NaN	-0.3	0.876	0.0336	0.0241	0.0263	0.0236	0.0165
0.0	0.0	0.0	-2294.7713	3254.8351	NaN	NaN	1.3	0.8758	0.0337	0.0241	0.0264	0.0234	0.0165
0.0	0.0	0.0	-1663.7713	2847.8351	NaN	NaN	1.3	0.8756	0.0339	0.0242	0.0266	0.0231	0.0165
0.0	0.0	0.0	-2588.7713	1698.8351	NaN	NaN	-0.3	0.876	0.0337	0.0241	0.027	0.0226	0.0165
0.0	0.0	0.0	-2479.7713	1993.8351	NaN	NaN	-0.3	0.877	0.0333	0.0236	0.0273	0.022	0.0167
0.0	0.0	0.0	-2251.7713	4733.8351	NaN	NaN	1.3	0.8776	0.033	0.0234	0.0275	0.0216	0.0168
0.0	0.0	0.0	-2675.7713	1675.8351	NaN	NaN	-0.3	0.8777	0.0331	0.0233	0.0277	0.0213	0.0169
0.0	0.0	0.0	-2748.7713	1946.8351	NaN	NaN	-0.3	0.8774	0.0334	0.0232	0.0279	0.0212	0.0171
0.0	0.0	0.0	-1315.7713	2697.8351	NaN	NaN	1.3	0.8771	0.0336	0.0231	0.0281	0.0209	0.0172
0.0	0.0	0.0	-1187.7713	-700.1649	NaN	NaN	0.3709	0.877	0.0337	0.0229	0.0284	0.0207	0.0173
0.0	0.0	0.0	-1226.7713	3415.8351	NaN	NaN	1.3	0.8771	0.0335	0.0227	0.0288	0.0206	0.0173
0.0	0.0	0.0	-1871.7713	3584.8351	NaN	NaN	1.3	0.8773	0.0335	0.0224	0.029	0.0205	0.0172
0.0	0.0	0.0	-2593.7713	683.8351	NaN	NaN	-0.3	0.8767	0.034	0.0223	0.0293	0.0205	0.0172
0.0	0.0	0.0	-2902.7713	1196.8351	NaN	NaN	-0.3	0.8765	0.0338	0.0222	0.0297	0.0206	0.0172
0.0	0.0	0.0	-2560.7713	3943.8351	NaN	NaN	1.3	0.8765	0.0337	0.0219	0.0299	0.0207	0.0172
0.0	0.0	0.0	-1321.7713	1196.8351	NaN	NaN	-0.3	0.8759	0.0339	0.0218	0.0302	0.0209	0.0173
0.0	0.0	0.0	-2375.7713	-2532.1649	NaN	NaN	0.5159	0.8761	0.0338	0.0216	0.0303	0.0209	0.0173
0.0	0.0	0.0	-2144.7713	2184.8351	NaN	NaN	1.3	0.877	0.0333	0.0215	0.0303	0.0207	0.0172
0.0	0.0	0.0	-3122.7713	1725.8351	NaN	NaN	-0.3	0.8778	0.0327	0.0214	0.0303	0.0205	0.0173
0.0	0.0	0.0	-1938.7713	4545.8351	NaN	NaN	1.3	0.8791	0.0322	0.0212	0.0301	0.0202	0.0173
0.0	0.0	0.0	-4389.7713	457.8351	NaN	NaN	-0.1164	0.8798	0.032	0.021	0.0299	0.0199	0.0174
0.0	0.0	0.0	30.2287	5151.8351	NaN	NaN	0.9942	0.8805	0.0316	0.0208	0.0299	0.0198	0.0174
0.0	0.0	0.0	-1809.7713	3538.8351	NaN	NaN	1.3	0.8816	0.0311	0.0205	0.0298	0.0196	0.0175
0.0	0.0	0.0	-3633.7713	2533.8351	NaN	NaN	-0.3	0.8829	0.0305	0.02	0.0298	0.0193	0.0174
0.0	0.0	0.0	-2558.7713	77.8351	NaN	NaN	-0.0314	0.8839	0.0301	0.0196	0.0299	0.0192	0.0173
0.0	0.0	0.0	-582.7713	370.8351	NaN	NaN	-0.3	0.8856	0.0291	0.0192	0.0299	0.0191	0.017
0.0	0.0	0.0	-2740.7713	2326.8351	NaN	NaN	-0.3	0.8868	0.0283	0.0188	0.0301	0.0191	0.0168
0.0	0.0	0.0	-3279.7713	895.8351	NaN	NaN	-0.3	0.8866	0.0277	0.0186	0.0308	0.0195	0.0168
0.0	0.0	0.0	-801.7713	2867.8351	NaN	NaN	1.3	0.8856	0.0269	0.0184	0.0319	0.0203	0.0168
0.0	0.0	0.0	-2289.7713	2362.8351	NaN	NaN	1.3	0.885	0.0262	0.0182	0.0328	0.0209	0.017
0.0	0.0	0.0	-2402.7713	314.8351	NaN	NaN	-0.1508	0.8835	0.0258	0.0184	0.0333	0.0214	0.0176
0.0	0.0	0.0	-1624.7713	-223.1649	NaN	NaN	0.1208	0.8814	0.0255	0.0186	0.0343	0.0222	0.018
0.0	0.0	0.0	-2673.7713	3906.8351	NaN	NaN	1.3	0.8792	0.025	0.0189	0.0354	0.0231	0.0185
0.0	0.0	0.0	-2824.7713	3405.8351	NaN	NaN	1.3	0.8751	0.0247	0.0198	0.0367	0.0244	0.0194
0.0	0.0	0.0	-2188.7713	2704.8351	NaN	NaN	1.3	0.8734	0.0246	0.0203	0.0368	0.025	0.0198
0.0	0.0	0.0	-2915.7713	-654.1649	NaN	NaN	0.1832	0.8727	0.0246	0.0206	0.0366	0.0254	0.0201
0.0	0.0	0.0	-2349.7713	3113.8351	NaN	NaN	1.3	0.8709	0.0248	0.021	0.0368	0.026	0.0205
0.0	0.0	0.0	-2250.7713	1783.8351	NaN	NaN	-0.3	0.8703	0.0249	0.0212	0.0364	0.0263	0.0208
0.0	0.0	0.0	-1986.7713	3327.8351	NaN	NaN	1.3	0.8694	0.0251	0.0215	0.0362	0.0265	0.0213
0.0	0.0	0.0	-2366.7713	3633.8351	NaN	NaN	1.3	0.8691	0.0251	0.0217	0.0358	0.0265	0.0218
0.0	0.0	0.0	-1881.7713	244.8351	NaN	NaN	-0.1496	0.87	0.0248	0.0219	0.0349	0.0261	0.0222
0.0	0.0	0.0	1180.2287	4286.8351	NaN	NaN	0.7841	0.8686	0.0248	0.0222	0.0353	0.0264	0.0227
0.0	0.0	0.0	-1894.7713	1150.8351	NaN	NaN	-0.3	0.8689	0.0246	0.0222	0.0352	0.0261	0.023
0.0	0.0	0.0	-3387.7713	2561.8351	NaN	NaN	-0.3	0.8692	0.0244	0.0222	0.035	0.026	0.0233
0.0	0.0	0.0	2652.2287	2619.8351	NaN	NaN	0.4969	0.8687	0.0243	0.0221	0.0352	0.0261	0.0236
0.0	0.0	0.0	-2338.7713	3046.8351	NaN	NaN	1.3	0.8695	0.024	0.0219	0.035	0.0259	0.0236
0.0	0.0	0.0	-1911.7713	3912.8351	NaN	NaN	1.3	0.8707	0.0237	0.0217	0.0347	0.0256	0.0237
0.0	0.0	0.0	-1961.7713	5232.8351	NaN	NaN	1.3	0.8723	0.0232	0.0214	0.0343	0.0253	0.0235
0.0	0.0	0.0	-2690.7713	-134.1649	NaN	NaN	0.0475	0.8733	0.023	0.0213	0.0339	0.0251	0.0234
0.0	0.0	0.0	-4303.7713	3444.8351	NaN	NaN	-0.3	0.8766	0.0225	0.0208	0.0328	0.0243	0.0229
0.0	0.0	0.0	-1705.7713	2757.8351	NaN	NaN	1.3	0.8774	0.0225	0.0207	0.0327	0.0242	0.0225
0.0	0.0	0.0	-3538.7713	1333.8351	NaN	NaN	-0.3	0.8806	0.0222	0.0201	0.0318	0.0236	0.0218
0.0	0.0	0.0	-1917.7713	2317.8351	NaN	NaN	1.3	0.8825	0.0219	0.0198	0.0311	0.0233	0.0213
0.0	0.0	0.0	-3565.7713	613.8351	NaN	NaN	-0.2079	0.8861	0.0214	0.0193	0.0299	0.0227	0.0206
0.0	0.0	0.0	-2579.7713	-804.1649	NaN	NaN	0.2376	0.8884	0.021	0.0191	0.029	0.0224	0.0202
0.0	0.0	0.0	-2839.7713	512.8351	NaN	NaN	-0.2204	0.8907	0.0207	0.0187	0.0282	0.0221	0.0197
0.0	0.0	0.0	-3299.7713	5872.8351	NaN	NaN	1.3	0.8933	0.0203	0.018	0.0277	0.0216	0.019
0.0	0.0	0.0	-1183.7713	550.8351	NaN	NaN	-0.3	0.8942	0.0201	0.0179	0.0273	0.0216	0.0189
0.0	0.0	0.0	-1391.7713	5676.8351	NaN	NaN	1.3	0.8952	0.02	0.0178	0.027	0.0215	0.0185
0.0	0.0	0.0	-2479.7713	-987.1649	NaN	NaN	0.2847	0.8947	0.0199	0.0182	0.0265	0.0219	0.0187
0.0	0.0	0.0	100.2287	-331.1649	NaN	NaN	1.3	0.8937	0.0202	0.0186	0.0265	0.0223	0.0187
0.0	0.0	0.0	-2454.7713	4455.8351	NaN	NaN	1.3	0.8941	0.0201	0.0184	0.0265	0.0222	0.0186
0.0	0.0	0.0	-3057.7713	1593.8351	NaN	NaN	-0.3	0.8942	0.0203	0.0185	0.0262	0.0222	0.0186
0.0	0.0	0.0	-552.7713	2394.8351	NaN	NaN	1.3	0.8944	0.0205	0.0184	0.026	0.0221	0.0187
0.0	0.0	0.0	-1009.7713	689.8351	NaN	NaN	-0.3	0.893	0.0209	0.0184	0.0263	0.0224	0.0189
0.0	0.0	0.0	-4910.7713	524.8351	NaN	NaN	-0.1197	0.8924	0.0214	0.018	0.0268	0.0224	0.019
0.0	0.0	0.0	-3025.7713	2944.8351	NaN	NaN	-0.3	0.893	0.0219	0.017	0.0279	0.0217	0.0186
0.0	0.0	0.0	-3416.7713	4659.8351	NaN	NaN	1.3	0.8914	0.0233	0.0158	0.0295	0.0215	0.0185
0.0	0.0	0.0	-1885.7713	4113.8351	NaN	NaN	1.3	0.881	0.0252	0.0157	0.0365	0.0227	0.0189
0.0	0.0	0.0	7553.2287	233.8351	NaN	NaN	0.03	0.8471	0.0284	0.018	0.0586	0.0254	0.0224
0.0	0.0	0.0	14026.2287	10482.8351	NaN	NaN	0.4277	0.7506	0.042	0.0203	0.127	0.0326	0.0275
0.0	0.0	0.0	18187.2287	2616.8351	NaN	NaN	0.1258	0.6815	0.0478	0.0209	0.1876	0.033	0.0293
0.0	0.0	0.0	17256.2287	10998.8351	NaN	NaN	0.3893	0.5422	0.0509	0.0247	0.3102	0.036	0.036
0.0	0.0	0.0	17456.2287	7393.8351	NaN	NaN	0.2975	0.457	0.0489	0.025	0.3934	0.0374	0.0383
0.0	0.0	0.0	18380.2287	10369.8351	NaN	NaN	0.3607	0.4173	0.0469	0.025	0.434	0.038	0.0388
0.0	0.0	0.0	16739.2287	4954.8351	NaN	NaN	0.2284	0.3799	0.0443	0.0246	0.4736	0.038	0.0396
0.0	0.0	0.0	15629.2287	8145.8351	NaN	NaN	0.3426	0.3517	0.0424	0.0238	0.5047	0.0374	0.04
0.0	0.0	0.0	18711.2287	8320.8351	NaN	NaN	0.3078	0.3415	0.0416	0.0228	0.517	0.0368	0.0403
0.0	0.0	0.0	16912.2287	6898.8351	NaN	NaN	0.2897	0.3375	0.0412	0.0223	0.5222	0.0362	0.0405
0.0	0.0	0.0	17793.2287	5997.8351	NaN	NaN	0.2521	0.337	0.0416	0.0219	0.5224	0.0361	0.041
0.0	0.0	0.0	16074.2287	9770.8351	NaN	NaN	0.3781	0.3391	0.0426	0.0218	0.519	0.0361	0.0415
0.0	0.0	0.0	16662.2287	6482.8351	NaN	NaN	0.2801	0.3426	0.0437	0.0217	0.5139	0.0361	0.042
0.0	0.0	0.0	17918.2287	8894.8351	NaN	NaN	0.3317	0.3489	0.045	0.0221	0.5056	0.036	0.0424
0.0	0.0	0.0	15565.2287	11730.8351	NaN	NaN	0.4298	0.3641	0.0467	0.0222	0.4893	0.0361	0.0416
0.0	0.0	0.0	17136.2287	9024.8351	NaN	NaN	0.345	0.382	0.0478	0.0225	0.4709	0.0361	0.0407
0.0	0.0	0.0	17960.2287	9246.8351	NaN	NaN	0.3399	0.4032	0.0486	0.0226	0.4498	0.036	0.0398
0.0	0.0	0.0	15680.2287	10266.8351	NaN	NaN	0.3957	0.4267	0.0496	0.0227	0.4262	0.0359	0.039
0.0	0.0	0.0	18189.2287	8488.8351	NaN	NaN	0.3182	0.4518	0.05	0.0226	0.4017	0.0356	0.0383
0.0	0.0	0.0	17655.2287	8661.8351	NaN	NaN	0.3291	0.4736	0.0498	0.0225	0.3818	0.0348	0.0376
0.0	0.0	0.0	20153.2287	10830.8351	NaN	NaN	0.3496	0.4963	0.0494	0.0221	0.3612	0.0343	0.0367
0.0	0.0	0.0	15044.2287	6179.8351	NaN	NaN	0.2912	0.5167	0.0486	0.0219	0.3427	0.0338	0.0361
0.0	0.0	0.0	21311.2287	8262.8351	NaN	NaN	0.2794	0.5369	0.0481	0.0215	0.3248	0.0333	0.0354
0.0	0.0	0.0	16972.2287	5358.8351	NaN	NaN	0.24	0.5518	0.0465	0.0219	0.312	0.0322	0.0357
0.0	0.0	0.0	19057.2287	8533.8351	NaN	NaN	0.3093	0.5692	0.0454	0.0213	0.2973	0.0314	0.0353
0.0	0.0	0.0	17559.2287	11575.8351	NaN	NaN	0.3973	0.5781	0.044	0.0215	0.2899	0.0309	0.0357
0.0	0.0	0.0	21011.2287	6894.8351	NaN	NaN	0.2471	0.5875	0.0429	0.0209	0.2826	0.0309	0.0352
0.0	0.0	0.0	13864.2287	6940.8351	NaN	NaN	0.3336	0.5814	0.0421	0.0213	0.2878	0.0312	0.0362
0.0	0.0	0.0	22392.2287	7827.8351	NaN	NaN	0.259	0.5909	0.041	0.021	0.2803	0.0311	0.0358
0.0	0.0	0.0	19851.2287	11001.8351	NaN	NaN	0.3566	0.5882	0.0396	0.0214	0.2822	0.0314	0.0371
0.0	0.0	0.0	26235.2287	8351.8351	NaN	NaN	0.2415	0.5935	0.0384	0.0215	0.2773	0.0319	0.0374
0.0	0.0	0.0	17623.2287	8978.8351	NaN	NaN	0.3375	0.5943	0.0363	0.0225	0.2764	0.0315	0.039
0.0	0.0	0.0	22484.2287	12259.8351	NaN	NaN	0.3529	0.5996	0.0354	0.0221	0.2713	0.0327	0.0389
0.0	0.0	0.0	21313.2287	9769.8351	NaN	NaN	0.3143	0.5915	0.0339	0.0234	0.2776	0.0329	0.0407
0.0	0.0	0.0	20555.2287	7276.8351	NaN	NaN	0.2615	0.5865	0.034	0.0228	0.2818	0.0346	0.0403
0.0	0.0	0.0	20180.2287	9450.8351	NaN	NaN	0.319	0.5767	0.0331	0.024	0.2905	0.0342	0.0415
0.0	0.0	0.0	20909.2287	9537.8351	NaN	NaN	0.3133	0.5803	0.0333	0.0231	0.2879	0.035	0.0404
0.0	0.0	0.0	20134.2287	6891.8351	NaN	NaN	0.255	0.5703	0.0329	0.0243	0.2963	0.0345	0.0418
0.0	0.0	0.0	17932.2287	10518.8351	NaN	NaN	0.3697	0.5793	0.0336	0.0234	0.2889	0.0348	0.04
0.0	0.0	0.0	20200.2287	11979.8351	NaN	NaN	0.3723	0.5752	0.0332	0.0247	0.2913	0.0341	0.0414
0.0	0.0	0.0	16909.2287	4735.8351	NaN	NaN	0.2188	0.5846	0.0334	0.0238	0.2834	0.0342	0.0406
0.0	0.0	0.0	15441.2287	7190.8351	NaN	NaN	0.3177	0.5816	0.0333	0.0249	0.285	0.0335	0.0417
0.0	0.0	0.0	19850.2287	9139.8351	NaN	NaN	0.3153	0.5958	0.0333	0.024	0.2731	0.0332	0.0406
0.0	0.0	0.0	18888.2287	7248.8351	NaN	NaN	0.2773	0.5939	0.0332	0.0247	0.2739	0.0328	0.0415
0.0	0.0	0.0	17681.2287	10575.8351	NaN	NaN	0.3743	0.6044	0.0329	0.0242	0.2656	0.0322	0.0407
0.0	0.0	0.0	18649.2287	10993.8351	NaN	NaN	0.3709	0.6095	0.0326	0.0247	0.2607	0.0314	0.041
0.0	0.0	0.0	20827.2287	10832.8351	NaN	NaN	0.3422	0.6206	0.0321	0.0242	0.2516	0.0309	0.0407
0.0	0.0	0.0	22386.2287	5632.8351	NaN	NaN	0.201	0.629	0.0314	0.025	0.2439	0.0295	0.0412
0.0	0.0	0.0	19597.2287	12457.8351	NaN	NaN	0.3886	0.6384	0.031	0.0247	0.236	0.029	0.041
0.0	0.0	0.0	18631.2287	5028.8351	NaN	NaN	0.2125	0.6414	0.0308	0.0251	0.2326	0.0285	0.0415
0.0	0.0	0.0	17935.2287	11304.8351	NaN	NaN	0.3866	0.6469	0.0307	0.025	0.228	0.0282	0.0412
0.0	0.0	0.0	20618.2287	6008.8351	NaN	NaN	0.2257	0.6472	0.0305	0.0256	0.2273	0.0277	0.0417
0.0	0.0	0.0	18674.2287	9598.8351	NaN	NaN	0.3395	0.6588	0.0303	0.0249	0.2182	0.0272	0.0406
0.0	0.0	0.0	21850.2287	11258.8351	NaN	NaN	0.3401	0.658	0.0301	0.0256	0.218	0.0268	0.0415
0.0	0.0	0.0	16782.2287	10968.8351	NaN	NaN	0.3953	0.665	0.0302	0.0251	0.2126	0.0265	0.0407
0.0	0.0	0.0	15371.2287	7675.8351	NaN	NaN	0.3331	0.6598	0.0301	0.0262	0.2154	0.0264	0.0421
0.0	0.0	0.0	20039.2287	8678.8351	NaN	NaN	0.3022	0.6688	0.0299	0.0259	0.2083	0.0257	0.0414
0.0	0.0	0.0	21593.2287	7149.8351	NaN	NaN	0.2487	0.6653	0.0297	0.0267	0.2102	0.0255	0.0426
0.0	0.0	0.0	17427.2287	7707.8351	NaN	NaN	0.3067	0.6696	0.03	0.0264	0.2065	0.0255	0.0421
0.0	0.0	0.0	20823.2287	10929.8351	NaN	NaN	0.3442	0.6639	0.0299	0.0275	0.2104	0.0251	0.0433
0.0	0.0	0.0	18898.2287	7211.8351	NaN	NaN	0.2762	0.6714	0.03	0.0266	0.205	0.0249	0.042
0.0	0.0	0.0	18781.2287	9712.8351	NaN	NaN	0.3409	0.6641	0.0302	0.0279	0.2092	0.0249	0.0436
0.0	0.0	0.0	23249.2287	7969.8351	NaN	NaN	0.2553	0.6736	0.03	0.0273	0.2026	0.0242	0.0423
0.0	0.0	0.0	16209.2287	7932.8351	NaN	NaN	0.3286	0.6714	0.0303	0.0278	0.2033	0.0244	0.0429
0.0	0.0	0.0	20939.2287	6645.8351	NaN	NaN	0.2409	0.6758	0.0303	0.0277	0.1996	0.024	0.0425
0.0	0.0	0.0	19495.2287	9385.8351	NaN	NaN	0.325	0.6804	0.0299	0.0278	0.1963	0.0234	0.0422
0.0	0.0	0.0	17608.2287	12737.8351	NaN	NaN	0.4198	0.6842	0.0301	0.0275	0.193	0.0234	0.0418
0.0	0.0	0.0	21050.2287	10550.8351	NaN	NaN	0.3339	0.6831	0.0299	0.0279	0.1936	0.0231	0.0424
0.0	0.0	0.0	25091.2287	8924.8351	NaN	NaN	0.2624	0.6887	0.0301	0.0273	0.1893	0.0232	0.0414
0.0	0.0	0.0	19236.2287	11604.8351	NaN	NaN	0.3763	0.6762	0.0306	0.0285	0.1977	0.0238	0.0431
0.0	0.0	0.0	17867.2287	7504.8351	NaN	NaN	0.2958	0.6835	0.0305	0.0278	0.1929	0.0235	0.0419
0.0	0.0	0.0	18752.2287	6299.8351	NaN	NaN	0.2515	0.6785	0.0304	0.0286	0.196	0.0235	0.043
0.0	0.0	0.0	22306.2287	9707.8351	NaN	NaN	0.3032	0.6851	0.0306	0.0278	0.191	0.0234	0.0421
0.0	0.0	0.0	20968.2287	7180.8351	NaN	NaN	0.2551	0.681	0.0303	0.0286	0.1938	0.0232	0.0431
0.0	0.0	0.0	18862.2287	10318.8351	NaN	NaN	0.3536	0.6892	0.0304	0.0276	0.1878	0.0232	0.0418
0.0	0.0	0.0	22225.2287	6994.8351	NaN	NaN	0.2394	0.6816	0.0302	0.0288	0.1927	0.0232	0.0435
0.0	0.0	0.0	17037.2287	10338.8351	NaN	NaN	0.3777	0.6875	0.0306	0.0276	0.189	0.0233	0.042
0.0	0.0	0.0	18167.2287	8528.8351	NaN	NaN	0.3195	0.6736	0.0308	0.0291	0.1984	0.0238	0.0443
0.0	0.0	0.0	20677.2287	6635.8351	NaN	NaN	0.243	0.6802	0.0309	0.0281	0.1944	0.0236	0.0428
0.0	0.0	0.0	19848.2287	8487.8351	NaN	NaN	0.2995	0.6672	0.0312	0.0293	0.2032	0.0241	0.0449
0.0	0.0	0.0	15658.2287	10192.8351	NaN	NaN	0.3943	0.6723	0.0317	0.0284	0.1999	0.0241	0.0436
0.0	0.0	0.0	18724.2287	7581.8351	NaN	NaN	0.2882	0.6706	0.0319	0.0288	0.2005	0.0236	0.0446
0.0	0.0	0.0	19421.2287	10944.8351	NaN	NaN	0.3604	0.6855	0.0327	0.027	0.1899	0.0228	0.0421
0.0	0.0	0.0	19847.2287	13381.8351	NaN	NaN	0.4027	0.6851	0.0332	0.0271	0.19	0.0222	0.0424
0.0	0.0	0.0	17983.2287	5187.8351	NaN	NaN	0.2239	0.6939	0.0335	0.0257	0.1843	0.0219	0.0407
0.0	0.0	0.0	22937.2287	10146.8351	NaN	NaN	0.3067	0.6868	0.0338	0.0265	0.1893	0.0221	0.0416
0.0	0.0	0.0	20438.2287	10190.8351	NaN	NaN	0.3327	0.6883	0.0344	0.0257	0.1889	0.0223	0.0405
0.0	0.0	0.0	13503.2287	8629.8351	NaN	NaN	0.3899	0.6784	0.0345	0.0264	0.1964	0.0228	0.0415
0.0	0.0	0.0	19898.2287	7381.8351	NaN	NaN	0.2706	0.6855	0.0345	0.0255	0.192	0.0224	0.0401
0.0	0.0	0.0	22238.2287	11320.8351	NaN	NaN	0.3373	0.6852	0.0344	0.0257	0.192	0.0223	0.0404
0.0	0.0	0.0	15593.2287	5831.8351	NaN	NaN	0.2722	0.6891	0.0342	0.0252	0.1894	0.0223	0.0397
0.0	0.0	0.0	19125.2287	9126.8351	NaN	NaN	0.3231	0.6946	0.0339	0.0252	0.1853	0.0218	0.0394
0.0	0.0	0.0	19884.2287	5891.8351	NaN	NaN	0.2286	0.7049	0.0332	0.0246	0.1778	0.021	0.0385
0.0	0.0	0.0	18779.2287	8177.8351	NaN	NaN	0.3034	0.7102	0.033	0.0245	0.1733	0.0208	0.0383
0.0	0.0	0.0	21697.2287	10630.8351	NaN	NaN	0.3288	0.7185	0.0322	0.0242	0.1672	0.02	0.0379
0.0	0.0	0.0	19576.2287	4372.8351	NaN	NaN	0.1826	0.7247	0.0316	0.0241	0.1624	0.0196	0.0377
0.0	0.0	0.0	23779.2287	10491.8351	NaN	NaN	0.3061	0.728	0.0314	0.0239	0.1596	0.0196	0.0375
0.0	0.0	0.0	18507.2287	10093.8351	NaN	NaN	0.3529	0.734	0.0309	0.0237	0.1553	0.0189	0.0373
0.0	0.0	0.0	18547.2287	9679.8351	NaN	NaN	0.3429	0.7376	0.0305	0.0236	0.1523	0.0189	0.0371
0.0	0.0	0.0	17749.2287	8951.8351	NaN	NaN	0.3353	0.7405	0.0301	0.0236	0.15	0.0185	0.0373
0.0	0.0	0.0	20682.2287	9237.8351	NaN	NaN	0.3088	0.7488	0.0296	0.0231	0.1437	0.0181	0.0367
0.0	0.0	0.0	19990.2287	9722.8351	NaN	NaN	0.3272	0.7517	0.0291	0.0234	0.1409	0.0178	0.0371
0.0	0.0	0.0	22345.2287	7096.8351	NaN	NaN	0.241	0.7587	0.0288	0.023	0.1355	0.0174	0.0366
0.0	0.0	0.0	16387.2287	8561.8351	NaN	NaN	0.3432	0.7588	0.0286	0.0232	0.135	0.0172	0.0372
0.0	0.0	0.0	23820.2287	10236.8351	NaN	NaN	0.3006	0.7661	0.0284	0.0227	0.1294	0.0167	0.0367
0.0	0.0	0.0	21578.2287	6903.8351	NaN	NaN	0.2424	0.7639	0.0284	0.0232	0.1301	0.0167	0.0377
0.0	0.0	0.0	19483.2287	5602.8351	NaN	NaN	0.2233	0.7684	0.0282	0.0228	0.1268	0.0165	0.0373
0.0	0.0	0.0	16768.2287	9007.8351	NaN	NaN	0.3495	0.7682	0.0283	0.023	0.1261	0.0162	0.0382
0.0	0.0	0.0	17182.2287	5638.8351	NaN	NaN	0.2471	0.773	0.0282	0.0226	0.1222	0.0159	0.0381
0.0	0.0	0.0	18760.2287	8467.8351	NaN	NaN	0.311	0.7732	0.0284	0.0227	0.1212	0.0156	0.0389
0.0	0.0	0.0	18885.2287	8359.8351	NaN	NaN	0.3068	0.7774	0.0285	0.0224	0.1175	0.0151	0.0392
0.0	0.0	0.0	20426.2287	7566.8351	NaN	NaN	0.2703	0.7785	0.0284	0.0224	0.1161	0.015	0.0395
0.0	0.0	0.0	19691.2287	8640.8351	NaN	NaN	0.305	0.7808	0.0283	0.0223	0.1142	0.0149	0.0396
0.0	0.0	0.0	16012.2287	8666.8351	NaN	NaN	0.3512	0.7812	0.0282	0.0222	0.1138	0.0148	0.0398
0.0	0.0	0.0	20944.2287	6741.8351	NaN	NaN	0.2435	0.7848	0.0282	0.0218	0.1112	0.0145	0.0396
0.0	0.0	0.0	20947.2287	10745.8351	NaN	NaN	0.3391	0.7849	0.0284	0.0219	0.1106	0.0144	0.0398
0.0	0.0	0.0	17898.2287	5702.8351	NaN	NaN	0.2416	0.7857	0.0281	0.0218	0.1101	0.0145	0.0397
0.0	0.0	0.0	18949.2287	8384.8351	NaN	NaN	0.3068	0.7881	0.028	0.0216	0.1087	0.0142	0.0393
0.0	0.0	0.0	17629.2287	9787.8351	NaN	NaN	0.357	0.7889	0.0279	0.0216	0.1082	0.0142	0.0392
0.0	0.0	0.0	21083.2287	7055.8351	NaN	NaN	0.2507	0.7913	0.0277	0.0214	0.1067	0.0141	0.0388
0.0	0.0	0.0	15347.2287	8803.8351	NaN	NaN	0.3645	0.7908	0.0277	0.0213	0.1075	0.014	0.0387
0.0	0.0	0.0	18736.2287	11548.8351	NaN	NaN	0.3813	0.7941	0.0274	0.021	0.1054	0.014	0.0381
0.0	0.0	0.0	23357.2287	9971.8351	NaN	NaN	0.2992	0.7941	0.0272	0.0209	0.1057	0.0141	0.0379
0.0	0.0	0.0	19119.2287	8213.8351	NaN	NaN	0.3005	0.7965	0.0271	0.0208	0.1042	0.0142	0.0372
0.0	0.0	0.0	19044.2287	7334.8351	NaN	NaN	0.2781	0.7974	0.0268	0.0208	0.104	0.0141	0.0369
0.0	0.0	0.0	20646.2287	6575.8351	NaN	NaN	0.2416	0.8014	0.0267	0.0205	0.1015	0.0137	0.0362
0.0	0.0	0.0	20862.2287	5535.8351	NaN	NaN	0.2097	0.8017	0.0269	0.0206	0.1011	0.0139	0.0359
0.0	0.0	0.0	18710.2287	9617.8351	NaN	NaN	0.3395	0.8029	0.0267	0.0205	0.1005	0.0138	0.0356
0.0	0.0	0.0	18384.2287	7280.8351	NaN	NaN	0.2837	0.8053	0.0266	0.0203	0.0991	0.0136	0.035
0.0	0.0	0.0	19140.2287	10893.8351	NaN	NaN	0.3627	0.8071	0.0267	0.0203	0.0976	0.0134	0.0348
0.0	0.0	0.0	19526.2287	5800.8351	NaN	NaN	0.229	0.8084	0.0268	0.0203	0.0966	0.0133	0.0345
0.0	0.0	0.0	15175.2287	15462.8351	NaN	NaN	0.5047	0.8088	0.0272	0.0205	0.0957	0.0132	0.0346
0.0	0.0	0.0	18137.2287	9672.8351	NaN	NaN	0.3478	0.8089	0.0273	0.0207	0.0953	0.0135	0.0343
0.0	0.0	0.0	17533.2287	6715.8351	NaN	NaN	0.277	0.8091	0.0273	0.021	0.0947	0.0139	0.0339
0.0	0.0	0.0	20312.2287	3456.8351	NaN	NaN	0.1454	0.8096	0.0273	0.0213	0.094	0.014	0.0337
0.0	0.0	0.0	19489.2287	6381.8351	NaN	NaN	0.2467	0.8125	0.0274	0.0214	0.0917	0.0134	0.0336
0.0	0.0	0.0	19014.2287	7985.8351	NaN	NaN	0.2958	0.8118	0.0278	0.0215	0.0919	0.0131	0.034
0.0	0.0	0.0	20525.2287	10716.8351	NaN	NaN	0.343	0.8117	0.0281	0.0216	0.0914	0.0129	0.0343
0.0	0.0	0.0	23257.2287	12162.8351	NaN	NaN	0.3434	0.8101	0.0287	0.0219	0.0916	0.013	0.0346
0.0	0.0	0.0	17967.2287	5716.8351	NaN	NaN	0.2414	0.8108	0.0289	0.0221	0.0908	0.013	0.0345
0.0	0.0	0.0	19763.2287	9012.8351	NaN	NaN	0.3132	0.8106	0.0294	0.0225	0.09	0.0129	0.0347
0.0	0.0	0.0	17408.2287	7569.8351	NaN	NaN	0.3031	0.8094	0.0298	0.0228	0.0901	0.0127	0.0353
0.0	0.0	0.0	16780.2287	10508.8351	NaN	NaN	0.3851	0.8091	0.0303	0.023	0.0896	0.0126	0.0354
0.0	0.0	0.0	20243.2287	12287.8351	NaN	NaN	0.3777	0.8076	0.0306	0.0233	0.0899	0.0126	0.036
0.0	0.0	0.0	18965.2287	6237.8351	NaN	NaN	0.2475	0.8071	0.0307	0.0235	0.09	0.0127	0.0361
0.0	0.0	0.0	18293.2287	8798.8351	NaN	NaN	0.3248	0.8083	0.0306	0.0233	0.0897	0.0126	0.0357
0.0	0.0	0.0	18878.2287	9914.8351	NaN	NaN	0.3443	0.8072	0.031	0.0236	0.0896	0.0123	0.0363
0.0	0.0	0.0	22292.2287	10350.8351	NaN	NaN	0.3171	0.806	0.0316	0.0239	0.0896	0.0121	0.0368
0.0	0.0	0.0	19881.2287	11009.8351	NaN	NaN	0.3564	0.8047	0.0317	0.024	0.0905	0.0121	0.0369
0.0	0.0	0.0	18325.2287	10429.8351	NaN	NaN	0.3627	0.8045	0.0318	0.0243	0.0901	0.0121	0.0373
0.0	0.0	0.0	19078.2287	10148.8351	NaN	NaN	0.3472	0.8046	0.0319	0.0245	0.0897	0.012	0.0373
0.0	0.0	0.0	18929.2287	10300.8351	NaN	NaN	0.3524	0.8042	0.0323	0.0248	0.0893	0.0119	0.0374
0.0	0.0	0.0	18049.2287	7646.8351	NaN	NaN	0.2976	0.8037	0.0323	0.0249	0.0897	0.0119	0.0374
0.0	0.0	0.0	17019.2287	9652.8351	NaN	NaN	0.3619	0.8038	0.0324	0.0252	0.0891	0.0118	0.0375
0.0	0.0	0.0	23273.2287	10192.8351	NaN	NaN	0.3046	0.8028	0.033	0.0259	0.0886	0.0118	0.038
0.0	0.0	0.0	19406.2287	11766.8351	NaN	NaN	0.3775	0.8014	0.0335	0.0263	0.0889	0.012	0.0378
0.0	0.0	0.0	19637.2287	7095.8351	NaN	NaN	0.2654	0.8019	0.0342	0.0268	0.0875	0.0122	0.0374
0.0	0.0	0.0	19658.2287	6593.8351	NaN	NaN	0.2512	0.8019	0.0349	0.0275	0.0865	0.0123	0.0368
0.0	0.0	0.0	22144.2287	7248.8351	NaN	NaN	0.2466	0.7996	0.0369	0.0292	0.0845	0.0124	0.0375
0.0	0.0	0.0	19724.2287	8285.8351	NaN	NaN	0.2958	0.7967	0.0384	0.0304	0.0843	0.0126	0.0376
0.0	0.0	0.0	17582.2287	8757.8351	NaN	NaN	0.3325	0.7935	0.0407	0.0321	0.083	0.0128	0.0379
0.0	0.0	0.0	19952.2287	6346.8351	NaN	NaN	0.2413	0.7887	0.0429	0.0339	0.0829	0.0129	0.0386
0.0	0.0	0.0	17788.2287	6209.8351	NaN	NaN	0.2588	0.7823	0.0456	0.0359	0.0833	0.013	0.04
0.0	0.0	0.0	20310.2287	10293.8351	NaN	NaN	0.3364	0.7746	0.0486	0.0381	0.0834	0.0128	0.0426
0.0	0.0	0.0	18196.2287	9413.8351	NaN	NaN	0.341	0.7664	0.0516	0.0402	0.0842	0.0128	0.0448
0.0	0.0	0.0	17182.2287	10609.8351	NaN	NaN	0.3818	0.7592	0.0545	0.0421	0.0845	0.0128	0.0468
0.0	0.0	0.0	18294.2287	9627.8351	NaN	NaN	0.3448	0.7526	0.057	0.0435	0.0848	0.0129	0.0492
0.0	0.0	0.0	21533.2287	5114.8351	NaN	NaN	0.1919	0.746	0.0598	0.0454	0.0842	0.013	0.0516
0.0	0.0	0.0	22957.2287	10664.8351	NaN	NaN	0.3172	0.7399	0.0622	0.047	0.0843	0.0132	0.0534
0.0	0.0	0.0	15224.2287	12221.8351	NaN	NaN	0.4453	0.7337	0.0643	0.0481	0.0848	0.0133	0.0558
0.0	0.0	0.0	17480.2287	11746.8351	NaN	NaN	0.4019	0.7281	0.0664	0.0489	0.0852	0.0134	0.058
0.0	0.0	0.0	18503.2287	10612.8351	NaN	NaN	0.3645	0.7211	0.0691	0.0502	0.0856	0.0138	0.0602
0.0	0.0	0.0	22024.2287	10972.8351	NaN	NaN	0.3325	0.7152	0.0712	0.0521	0.085	0.0142	0.0622
0.0	0.0	0.0	17862.2287	9990.8351	NaN	NaN	0.3587	0.7138	0.0722	0.0528	0.0843	0.0145	0.0624
0.0	0.0	0.0	17513.2287	9055.8351	NaN	NaN	0.3408	0.7127	0.0734	0.0537	0.083	0.0147	0.0624
0.0	0.0	0.0	15346.2287	3447.8351	NaN	NaN	0.1835	0.7098	0.0748	0.0545	0.0832	0.015	0.0628
0.0	0.0	0.0	19537.2287	9153.8351	NaN	NaN	0.319	0.7048	0.0776	0.0558	0.0816	0.0153	0.0649
0.0	0.0	0.0	17445.2287	6210.8351	NaN	NaN	0.2625	0.6984	0.0797	0.0572	0.0815	0.0157	0.0675
0.0	0.0	0.0	20000.2287	8333.8351	NaN	NaN	0.2941	0.6935	0.0818	0.058	0.0811	0.0159	0.0697
0.0	0.0	0.0	16208.2287	10028.8351	NaN	NaN	0.3822	0.6881	0.0828	0.0592	0.0818	0.0161	0.0719
0.0	0.0	0.0	17629.2287	11780.8351	NaN	NaN	0.4006	0.6878	0.0833	0.0594	0.0811	0.0162	0.0721
0.0	0.0	0.0	17723.2287	10021.8351	NaN	NaN	0.3612	0.6872	0.0834	0.0596	0.0814	0.0164	0.072
0.0	0.0	0.0	21124.2287	7517.8351	NaN	NaN	0.2625	0.689	0.0827	0.0597	0.0809	0.0166	0.071
0.0	0.0	0.0	19199.2287	8107.8351	NaN	NaN	0.2969	0.6951	0.0812	0.0589	0.0802	0.0164	0.0681
0.0	0.0	0.0	20403.2287	8465.8351	NaN	NaN	0.2932	0.6972	0.0807	0.0595	0.0786	0.0166	0.0674
0.0	0.0	0.0	16184.2287	9413.8351	NaN	NaN	0.3678	0.6957	0.0812	0.0598	0.0796	0.0166	0.0671
0.0	0.0	0.0	18489.2287	9303.8351	NaN	NaN	0.3348	0.6927	0.0817	0.0608	0.0796	0.0168	0.0684
0.0	0.0	0.0	17248.2287	11435.8351	NaN	NaN	0.3987	0.6904	0.0815	0.0616	0.0806	0.0169	0.0689
0.0	0.0	0.0	21104.2287	14020.8351	NaN	NaN	0.3992	0.6923	0.0808	0.0622	0.0791	0.017	0.0686
0.0	0.0	0.0	21061.2287	7320.8351	NaN	NaN	0.2579	0.6928	0.0796	0.0632	0.0794	0.017	0.0681
0.0	0.0	0.0	15371.2287	10464.8351	NaN	NaN	0.405	0.6937	0.0806	0.0632	0.0787	0.0169	0.067
0.0	0.0	0.0	18641.2287	7116.8351	NaN	NaN	0.2763	0.6882	0.0814	0.0656	0.0791	0.0171	0.0686
0.0	0.0	0.0	14381.2287	11303.8351	NaN	NaN	0.4401	0.6856	0.0824	0.0666	0.0799	0.0171	0.0684
0.0	0.0	0.0	22195.2287	11589.8351	NaN	NaN	0.343	0.6836	0.0837	0.068	0.0788	0.0173	0.0685
0.0	0.0	0.0	22164.2287	6406.8351	NaN	NaN	0.2242	0.6818	0.084	0.069	0.0801	0.0173	0.0678
0.0	0.0	0.0	15783.2287	7496.8351	NaN	NaN	0.322	0.6814	0.086	0.0692	0.0787	0.0174	0.0674
0.0	0.0	0.0	17788.2287	7563.8351	NaN	NaN	0.2984	0.6751	0.087	0.0715	0.0792	0.0177	0.0695
0.0	0.0	0.0	14067.2287	9237.8351	NaN	NaN	0.3964	0.671	0.0899	0.072	0.0785	0.0181	0.0705
0.0	0.0	0.0	17218.2287	6838.8351	NaN	NaN	0.2843	0.6655	0.0916	0.0733	0.0794	0.0184	0.0718
0.0	0.0	0.0	14008.2287	12762.8351	NaN	NaN	0.4767	0.6611	0.0943	0.0737	0.0796	0.0187	0.0726
0.0	0.0	0.0	16134.2287	7983.8351	NaN	NaN	0.331	0.6526	0.098	0.0756	0.0799	0.0193	0.0747
0.0	0.0	0.0	17636.2287	9906.8351	NaN	NaN	0.3597	0.6452	0.1007	0.0765	0.0816	0.0198	0.0763
0.0	0.0	0.0	14975.2287	11336.8351	NaN	NaN	0.4309	0.6379	0.1056	0.077	0.0815	0.0205	0.0775
0.0	0.0	0.0	13012.2287	6716.8351	NaN	NaN	0.3405	0.6266	0.1098	0.0792	0.0825	0.0213	0.0806
0.0	0.0	0.0	14299.2287	8958.8351	NaN	NaN	0.3852	0.6174	0.1155	0.0805	0.082	0.0222	0.0824
0.0	0.0	0.0	17014.2287	7717.8351	NaN	NaN	0.3121	0.6068	0.1195	0.0835	0.0818	0.0232	0.0852
0.0	0.0	0.0	14954.2287	8365.8351	NaN	NaN	0.3587	0.5963	0.1251	0.0853	0.0818	0.024	0.0875
0.0	0.0	0.0	16238.2287	5721.8351	NaN	NaN	0.2606	0.5912	0.1275	0.087	0.0809	0.0247	0.0888
0.0	0.0	0.0	15857.2287	7544.8351	NaN	NaN	0.3224	0.5874	0.1289	0.0888	0.0798	0.0252	0.0898
0.0	0.0	0.0	12536.2287	7763.8351	NaN	NaN	0.3825	0.5822	0.1311	0.09	0.0796	0.0258	0.0913
0.0	0.0	0.0	19730.2287	8989.8351	NaN	NaN	0.313	0.5818	0.1311	0.0907	0.0784	0.0261	0.0919
0.0	0.0	0.0	14736.2287	7882.8351	NaN	NaN	0.3485	0.5763	0.1337	0.0918	0.0785	0.0268	0.0929
0.0	0.0	0.0	15069.2287	6997.8351	NaN	NaN	0.3171	0.5745	0.1343	0.0927	0.0773	0.0273	0.0939
0.0	0.0	0.0	17109.2287	7231.8351	NaN	NaN	0.2971	0.5759	0.1323	0.0929	0.0764	0.0276	0.0949
0.0	0.0	0.0	13809.2287	11736.8351	NaN	NaN	0.4594	0.5742	0.1331	0.093	0.0759	0.0279	0.096
0.0	0.0	0.0	13335.2287	4691.8351	NaN	NaN	0.2603	0.5746	0.1325	0.0929	0.0752	0.0282	0.0966
0.0	0.0	0.0	14071.2287	7915.8351	NaN	NaN	0.36	0.5769	0.1313	0.0922	0.0742	0.0284	0.097
0.0	0.0	0.0	16204.2287	6854.8351	NaN	NaN	0.2973	0.5812	0.1288	0.0917	0.0731	0.0282	0.097
0.0	0.0	0.0	14508.2287	8481.8351	NaN	NaN	0.3689	0.5898	0.1248	0.0896	0.0718	0.0279	0.0961
0.0	0.0	0.0	14141.2287	9303.8351	NaN	NaN	0.3968	0.5962	0.1233	0.0877	0.0702	0.0276	0.0951
0.0	0.0	0.0	18785.2287	7146.8351	NaN	NaN	0.2756	0.6008	0.1215	0.0861	0.0695	0.0274	0.0947
0.0	0.0	0.0	14942.2287	6351.8351	NaN	NaN	0.2983	0.6022	0.1216	0.0855	0.0689	0.0272	0.0947
0.0	0.0	0.0	14781.2287	6789.8351	NaN	NaN	0.3148	0.6065	0.1208	0.084	0.0682	0.0268	0.0937
0.0	0.0	0.0	11714.2287	3108.8351	NaN	NaN	0.2097	0.6092	0.12	0.0833	0.0676	0.0265	0.0935
0.0	0.0	0.0	14618.2287	7132.8351	NaN	NaN	0.3279	0.6136	0.1184	0.0818	0.0667	0.026	0.0934
0.0	0.0	0.0	13849.2287	8894.8351	NaN	NaN	0.3911	0.6169	0.1167	0.0804	0.0664	0.0256	0.094
0.0	0.0	0.0	18181.2287	11805.8351	NaN	NaN	0.3937	0.6193	0.1152	0.0797	0.0662	0.0252	0.0944
0.0	0.0	0.0	12372.2287	12011.8351	NaN	NaN	0.4926	0.6223	0.1138	0.0788	0.0664	0.025	0.0937
0.0	0.0	0.0	13903.2287	9139.8351	NaN	NaN	0.3966	0.625	0.1129	0.0781	0.0663	0.0248	0.0929
0.0	0.0	0.0	12958.2287	7752.8351	NaN	NaN	0.3743	0.6269	0.1116	0.0779	0.0665	0.0247	0.0924
0.0	0.0	0.0	16258.2287	9465.8351	NaN	NaN	0.368	0.6275	0.1116	0.0777	0.0665	0.0248	0.092
0.0	0.0	0.0	15301.2287	8327.8351	NaN	NaN	0.3524	0.6265	0.1105	0.0787	0.0671	0.0249	0.0922
0.0	0.0	0.0	13034.2287	8816.8351	NaN	NaN	0.4035	0.6273	0.1101	0.0789	0.0675	0.0249	0.0913
0.0	0.0	0.0	12084.2287	6824.8351	NaN	NaN	0.3609	0.6307	0.1082	0.0784	0.0676	0.0246	0.0905
0.0	0.0	0.0	13977.2287	8861.8351	NaN	NaN	0.388	0.6345	0.107	0.0773	0.0673	0.0242	0.0897
0.0	0.0	0.0	14726.2287	8608.8351	NaN	NaN	0.3689	0.6353	0.1057	0.0773	0.068	0.0239	0.0897
0.0	0.0	0.0	16306.2287	7451.8351	NaN	NaN	0.3137	0.6385	0.105	0.0762	0.0678	0.0236	0.0889
0.0	0.0	0.0	11836.2287	11420.8351	NaN	NaN	0.4911	0.6335	0.106	0.0779	0.0694	0.0239	0.0894
0.0	0.0	0.0	16923.2287	6629.8351	NaN	NaN	0.2815	0.6361	0.1061	0.0769	0.0689	0.0238	0.0883
0.0	0.0	0.0	12865.2287	10012.8351	NaN	NaN	0.4377	0.6289	0.1085	0.0787	0.0703	0.0244	0.0891
0.0	0.0	0.0	14712.2287	7577.8351	NaN	NaN	0.34	0.6243	0.1114	0.0792	0.0708	0.025	0.0893
0.0	0.0	0.0	18346.2287	11088.8351	NaN	NaN	0.3767	0.6217	0.1129	0.0792	0.0704	0.0255	0.0903
0.0	0.0	0.0	11491.2287	8766.8351	NaN	NaN	0.4328	0.6108	0.1176	0.0809	0.0716	0.0267	0.0924
0.0	0.0	0.0	16375.2287	8449.8351	NaN	NaN	0.3404	0.6081	0.121	0.0794	0.0702	0.0277	0.0935
0.0	0.0	0.0	11801.2287	6959.8351	NaN	NaN	0.371	0.5973	0.1256	0.0808	0.0702	0.0293	0.0968
0.0	0.0	0.0	12369.2287	6746.8351	NaN	NaN	0.3529	0.5924	0.1298	0.08	0.0685	0.0306	0.0987
0.0	0.0	0.0	17558.2287	9237.8351	NaN	NaN	0.3447	0.5853	0.1331	0.0793	0.0678	0.0332	0.1013
0.0	0.0	0.0	10674.2287	6969.8351	NaN	NaN	0.395	0.5795	0.1374	0.0786	0.0658	0.0361	0.1026
0.0	0.0	0.0	16950.2287	6555.8351	NaN	NaN	0.2789	0.5685	0.1422	0.0798	0.0642	0.0395	0.1058
0.0	0.0	0.0	15044.2287	7278.8351	NaN	NaN	0.3261	0.5629	0.146	0.0795	0.0628	0.0424	0.1064
0.0	0.0	0.0	15036.2287	9859.8351	NaN	NaN	0.396	0.5597	0.1482	0.0797	0.0611	0.044	0.1074
0.0	0.0	0.0	11921.2287	7830.8351	NaN	NaN	0.3965	0.5549	0.1508	0.0794	0.0602	0.0465	0.1081
0.0	0.0	0.0	12870.2287	5431.8351	NaN	NaN	0.2968	0.5473	0.1547	0.0803	0.0606	0.0479	0.1092
0.0	0.0	0.0	13346.2287	7589.8351	NaN	NaN	0.3625	0.5475	0.154	0.0803	0.06	0.0476	0.1106
0.0	0.0	0.0	20471.2287	6438.8351	NaN	NaN	0.2393	0.5483	0.1547	0.0793	0.0597	0.0476	0.1103
0.0	0.0	0.0	16030.2287	6366.8351	NaN	NaN	0.2843	0.5491	0.1536	0.0788	0.0597	0.0482	0.1107
0.0	0.0	0.0	13139.2287	8158.8351	NaN	NaN	0.3831	0.5499	0.1537	0.0784	0.0596	0.0485	0.1098
0.0	0.0	0.0	17703.2287	9742.8351	NaN	NaN	0.355	0.5513	0.153	0.0775	0.0598	0.0488	0.1096
0.0	0.0	0.0	17786.2287	7607.8351	NaN	NaN	0.2996	0.5472	0.1566	0.0766	0.0611	0.0498	0.1087
0.0	0.0	0.0	17216.2287	8178.8351	NaN	NaN	0.3221	0.5342	0.1677	0.0737	0.0657	0.0533	0.1055
0.0	0.0	0.0	13898.2287	7472.8351	NaN	NaN	0.3497	0.5235	0.1791	0.0692	0.0714	0.0563	0.1005
0.0	0.0	0.0	17708.2287	9042.8351	NaN	NaN	0.338	0.5238	0.1845	0.0649	0.0734	0.0565	0.0969
0.0	0.0	0.0	15354.2287	8307.8351	NaN	NaN	0.3511	0.5242	0.1856	0.063	0.0747	0.057	0.0955
0.0	0.0	0.0	19461.2287	4623.8351	NaN	NaN	0.192	0.5242	0.1871	0.062	0.0754	0.0571	0.0941
0.0	0.0	0.0	16126.2287	9335.8351	NaN	NaN	0.3667	0.5292	0.1849	0.0613	0.0759	0.056	0.0927
0.0	0.0	0.0	15343.2287	6400.8351	NaN	NaN	0.2944	0.5353	0.1826	0.0604	0.0753	0.0542	0.0922
0.0	0.0	0.0	17132.2287	4911.8351	NaN	NaN	0.2228	0.5418	0.1796	0.0598	0.0743	0.0532	0.0913
0.0	0.0	0.0	16316.2287	5673.8351	NaN	NaN	0.258	0.5466	0.1772	0.0599	0.0736	0.0512	0.0914
0.0	0.0	0.0	15771.2287	9906.8351	NaN	NaN	0.3858	0.5517	0.1732	0.0607	0.0734	0.0493	0.0917
0.0	0.0	0.0	16069.2287	10526.8351	NaN	NaN	0.3958	0.5602	0.1682	0.0612	0.0725	0.0466	0.0912
0.0	0.0	0.0	11267.2287	5414.8351	NaN	NaN	0.3246	0.5634	0.1647	0.0625	0.0724	0.0458	0.0912
0.0	0.0	0.0	12999.2287	10676.8351	NaN	NaN	0.451	0.5677	0.1621	0.0632	0.0717	0.0443	0.0909
0.0	0.0	0.0	15828.2287	7210.8351	NaN	NaN	0.313	0.5701	0.159	0.0643	0.072	0.043	0.0916
0.0	0.0	0.0	12181.2287	7662.8351	NaN	NaN	0.3862	0.5722	0.156	0.0653	0.0719	0.0419	0.0927
0.0	0.0	0.0	16605.2287	9763.8351	NaN	NaN	0.3703	0.572	0.1551	0.066	0.0719	0.0411	0.0939
0.0	0.0	0.0	12367.2287	6928.8351	NaN	NaN	0.3591	0.5733	0.1536	0.0661	0.0712	0.0403	0.0956
0.0	0.0	0.0	14850.2287	7032.8351	NaN	NaN	0.3214	0.5751	0.1515	0.0668	0.0699	0.0395	0.0971
0.0	0.0	0.0	13340.2287	9778.8351	NaN	NaN	0.423	0.5773	0.151	0.0665	0.0687	0.0395	0.097
0.0	0.0	0.0	11965.2287	6745.8351	NaN	NaN	0.3605	0.5786	0.1489	0.0674	0.0683	0.039	0.0978
0.0	0.0	0.0	13214.2287	8783.8351	NaN	NaN	0.3993	0.5824	0.1472	0.0672	0.0671	0.0392	0.097
0.0	0.0	0.0	12231.2287	8080.8351	NaN	NaN	0.3978	0.5857	0.1451	0.0671	0.0663	0.0392	0.0966
0.0	0.0	0.0	14181.2287	6643.8351	NaN	NaN	0.319	0.5894	0.143	0.067	0.0653	0.0392	0.0962
0.0	0.0	0.0	13276.2287	9039.8351	NaN	NaN	0.4051	0.5914	0.1426	0.0668	0.0644	0.0394	0.0955
0.0	0.0	0.0	13928.2287	3301.8351	NaN	NaN	0.1916	0.592	0.1421	0.067	0.0635	0.0394	0.0961
0.0	0.0	0.0	15922.2287	6829.8351	NaN	NaN	0.3002	0.5905	0.143	0.0669	0.0633	0.0398	0.0966
0.0	0.0	0.0	14617.2287	9953.8351	NaN	NaN	0.4051	0.5884	0.1432	0.0675	0.0632	0.04	0.0976
0.0	0.0	0.0	12949.2287	8293.8351	NaN	NaN	0.3904	0.5839	0.1454	0.0676	0.0637	0.0406	0.0989
0.0	0.0	0.0	10471.2287	7546.8351	NaN	NaN	0.4188	0.5753	0.1496	0.0677	0.0646	0.0417	0.1011
0.0	0.0	0.0	15049.2287	6453.8351	NaN	NaN	0.3001	0.5744	0.1509	0.0669	0.0642	0.0418	0.1018
0.0	0.0	0.0	12360.2287	8335.8351	NaN	NaN	0.4028	0.5735	0.1518	0.066	0.0636	0.0422	0.103
0.0	0.0	0.0	16635.2287	8980.8351	NaN	NaN	0.3506	0.566	0.1576	0.0655	0.0629	0.0435	0.1044
0.0	0.0	0.0	14994.2287	10082.8351	NaN	NaN	0.4021	0.5723	0.1551	0.0652	0.0622	0.0423	0.1029
0.0	0.0	0.0	14954.2287	7238.8351	NaN	NaN	0.3262	0.574	0.1543	0.0648	0.0621	0.0418	0.103
0.0	0.0	0.0	15900.2287	7881.8351	NaN	NaN	0.3314	0.5831	0.1507	0.0642	0.061	0.0407	0.1003
0.0	0.0	0.0	13296.2287	5974.8351	NaN	NaN	0.31	0.5868	0.1491	0.0642	0.0607	0.0398	0.0994
0.0	0.0	0.0	13106.2287	9244.8351	NaN	NaN	0.4136	0.5871	0.1481	0.0647	0.0612	0.0398	0.0992
0.0	0.0	0.0	13513.2287	8212.8351	NaN	NaN	0.378	0.5874	0.1461	0.065	0.062	0.0394	0.1001
0.0	0.0	0.0	11772.2287	9420.8351	NaN	NaN	0.4445	0.5857	0.1453	0.0659	0.0628	0.0393	0.101
0.0	0.0	0.0	17069.2287	9075.8351	NaN	NaN	0.3471	0.5852	0.1446	0.0662	0.0633	0.039	0.1018
0.0	0.0	0.0	13941.2287	6799.8351	NaN	NaN	0.3278	0.572	0.1478	0.0684	0.0662	0.0398	0.1058
0.0	0.0	0.0	11044.2287	8982.8351	NaN	NaN	0.4485	0.5656	0.1504	0.0695	0.0686	0.0395	0.1064
0.0	0.0	0.0	16558.2287	6176.8351	NaN	NaN	0.2717	0.5672	0.1505	0.069	0.0697	0.0388	0.1048
0.0	0.0	0.0	14538.2287	6882.8351	NaN	NaN	0.3213	0.5592	0.1541	0.0697	0.073	0.0392	0.1048
0.0	0.0	0.0	14765.2287	7478.8351	NaN	NaN	0.3362	0.5634	0.1498	0.0702	0.0757	0.0387	0.1022
0.0	0.0	0.0	10569.2287	3839.8351	NaN	NaN	0.2665	0.5788	0.1394	0.0696	0.0783	0.0384	0.0954
0.0	0.0	0.0	15050.2287	8363.8351	NaN	NaN	0.3572	0.5888	0.1295	0.0703	0.0861	0.0384	0.087
0.0	0.0	0.0	14080.2287	6979.8351	NaN	NaN	0.3314	0.5997	0.102	0.0746	0.1029	0.0383	0.0825
