# Supplementary material for: DeepFRET, a software for rapid and automated single-molecule FRET data classification using deep learning
Source: eLife. 2020 Nov 3;9:e60404. doi: 10.7554/eLife.60404 (PMC7609065; doi:10.7554/eLife.60404)
Supplement: Figure 4—source data 1. [file elife-60404-fig4-data1.zip › Figure 4-source data 1/Fig_S4a/Traces/traces_all_n294/Traces_Fig2d_4mMAc_mov4_combined_tif_pair15.txt]

Exported by DeepFRET
Date: 2020-08-26, 18:13
Video filename: None
FRET pair #15
Bleaches at None
D-Dexc-bg	A-Dexc-bg	A-Aexc-bg	D-Dexc-rw	A-Dexc-rw	A-Aexc-rw	S	E	p_bleached	p_aggregated	p_noisy	p_scrambled	p_static	p_dynamic
0.0	0.0	0.0	12392.3463	8710.2219	NaN	NaN	0.4128	0.0211	0.901	0.0216	0.0211	0.017	0.0182
0.0	0.0	0.0	19338.3463	14668.2219	NaN	NaN	0.4313	0.0172	0.901	0.0219	0.0222	0.0182	0.0195
0.0	0.0	0.0	17013.3463	6715.2219	NaN	NaN	0.283	0.0177	0.9071	0.0196	0.019	0.0181	0.0185
0.0	0.0	0.0	16757.3463	11099.2219	NaN	NaN	0.3984	0.0174	0.9057	0.0198	0.019	0.0188	0.0194
0.0	0.0	0.0	18292.3463	12140.2219	NaN	NaN	0.3989	0.0175	0.9046	0.0197	0.0194	0.0192	0.0196
0.0	0.0	0.0	14920.3463	8579.2219	NaN	NaN	0.3651	0.018	0.9024	0.02	0.02	0.0197	0.02
0.0	0.0	0.0	19607.3463	6616.2219	NaN	NaN	0.2523	0.0183	0.9016	0.02	0.0202	0.0199	0.02
0.0	0.0	0.0	15796.3463	8576.2219	NaN	NaN	0.3519	0.0188	0.9	0.0201	0.0208	0.0203	0.02
0.0	0.0	0.0	15253.3463	8377.2219	NaN	NaN	0.3545	0.0193	0.8985	0.0203	0.0212	0.0206	0.0202
0.0	0.0	0.0	18041.3463	9431.2219	NaN	NaN	0.3433	0.0194	0.8975	0.0205	0.0215	0.0207	0.0203
0.0	0.0	0.0	18377.3463	9240.2219	NaN	NaN	0.3346	0.0198	0.8964	0.0207	0.0218	0.0209	0.0204
0.0	0.0	0.0	15565.3463	7598.2219	NaN	NaN	0.328	0.0199	0.8956	0.0208	0.0221	0.021	0.0206
0.0	0.0	0.0	15487.3463	8690.2219	NaN	NaN	0.3594	0.0196	0.8967	0.0208	0.022	0.0207	0.0202
0.0	0.0	0.0	15727.3463	6796.2219	NaN	NaN	0.3017	0.0192	0.8981	0.0207	0.022	0.0203	0.0198
0.0	0.0	0.0	16719.3463	7817.2219	NaN	NaN	0.3186	0.0187	0.8992	0.0207	0.022	0.0198	0.0196
0.0	0.0	0.0	17422.3463	7515.2219	NaN	NaN	0.3014	0.0185	0.8976	0.0214	0.0229	0.0198	0.0197
0.0	0.0	0.0	16075.3463	7462.2219	NaN	NaN	0.317	0.0191	0.8965	0.0216	0.0231	0.0199	0.0197
0.0	0.0	0.0	19029.3463	6626.2219	NaN	NaN	0.2583	0.0184	0.9001	0.0212	0.0219	0.0193	0.0191
0.0	0.0	0.0	17495.3463	8653.2219	NaN	NaN	0.3309	0.0178	0.9003	0.0217	0.0219	0.0191	0.0192
0.0	0.0	0.0	18939.3463	6603.2219	NaN	NaN	0.2585	0.0179	0.9019	0.0209	0.0215	0.0192	0.0187
0.0	0.0	0.0	21058.3463	6061.2219	NaN	NaN	0.2235	0.0178	0.9001	0.0218	0.022	0.0192	0.0191
0.0	0.0	0.0	14730.3463	12141.2219	NaN	NaN	0.4518	0.0181	0.9003	0.0214	0.0221	0.0194	0.0187
0.0	0.0	0.0	16300.3463	6648.2219	NaN	NaN	0.2897	0.0184	0.8981	0.022	0.0227	0.0197	0.0191
0.0	0.0	0.0	19416.3463	6409.2219	NaN	NaN	0.2482	0.0187	0.8981	0.0221	0.0226	0.0197	0.0189
0.0	0.0	0.0	18438.3463	8491.2219	NaN	NaN	0.3153	0.019	0.8952	0.0228	0.0237	0.02	0.0193
0.0	0.0	0.0	16225.3463	9734.2219	NaN	NaN	0.375	0.0195	0.8938	0.0226	0.0243	0.0206	0.0191
0.0	0.0	0.0	16598.3463	10294.2219	NaN	NaN	0.3828	0.0197	0.8917	0.0231	0.0252	0.0208	0.0194
0.0	0.0	0.0	15646.3463	6515.2219	NaN	NaN	0.294	0.02	0.8901	0.0231	0.0261	0.0213	0.0194
0.0	0.0	0.0	15753.3463	7472.2219	NaN	NaN	0.3217	0.0204	0.8852	0.0241	0.0281	0.0219	0.0203
0.0	0.0	0.0	13353.3463	7494.2219	NaN	NaN	0.3595	0.0209	0.889	0.0221	0.0268	0.022	0.0191
0.0	0.0	0.0	16595.3463	5329.2219	NaN	NaN	0.2431	0.0213	0.8859	0.0229	0.0276	0.0222	0.02
0.0	0.0	0.0	11186.3463	6932.2219	NaN	NaN	0.3826	0.0216	0.8885	0.0217	0.0266	0.0222	0.0194
0.0	0.0	0.0	15652.3463	7685.2219	NaN	NaN	0.3293	0.0218	0.886	0.0222	0.0271	0.0225	0.0203
0.0	0.0	0.0	11805.3463	9534.2219	NaN	NaN	0.4468	0.0219	0.8872	0.0218	0.0261	0.0225	0.0206
0.0	0.0	0.0	14777.3463	9509.2219	NaN	NaN	0.3915	0.0219	0.886	0.0223	0.0261	0.0226	0.0212
0.0	0.0	0.0	8690.3463	7350.2219	NaN	NaN	0.4582	0.0218	0.8844	0.0232	0.0261	0.0224	0.022
0.0	0.0	0.0	14769.3463	6488.2219	NaN	NaN	0.3052	0.0221	0.8844	0.0229	0.026	0.0226	0.0219
0.0	0.0	0.0	14538.3463	5848.2219	NaN	NaN	0.2869	0.0218	0.8816	0.0245	0.0265	0.0222	0.0234
0.0	0.0	0.0	14145.3463	9102.2219	NaN	NaN	0.3915	0.0221	0.8822	0.0241	0.0262	0.0223	0.023
0.0	0.0	0.0	14270.3463	6927.2219	NaN	NaN	0.3268	0.0221	0.8791	0.0251	0.0269	0.0225	0.0242
0.0	0.0	0.0	15450.3463	3822.2219	NaN	NaN	0.1983	0.0223	0.8796	0.0247	0.0269	0.0227	0.0239
0.0	0.0	0.0	17784.3463	8947.2219	NaN	NaN	0.3347	0.0225	0.8776	0.0248	0.0277	0.0232	0.0242
0.0	0.0	0.0	9894.3463	7290.2219	NaN	NaN	0.4242	0.0228	0.8786	0.024	0.0275	0.0234	0.0237
0.0	0.0	0.0	13862.3463	2907.2219	NaN	NaN	0.1734	0.0229	0.8772	0.0239	0.0282	0.0238	0.024
0.0	0.0	0.0	12381.3463	7704.2219	NaN	NaN	0.3836	0.0228	0.8777	0.0236	0.0281	0.0239	0.0239
0.0	0.0	0.0	12192.3463	10770.2219	NaN	NaN	0.469	0.023	0.8784	0.0227	0.0281	0.0244	0.0234
0.0	0.0	0.0	10670.3463	7136.2219	NaN	NaN	0.4008	0.0225	0.879	0.0228	0.0279	0.0243	0.0235
0.0	0.0	0.0	9755.3463	6705.2219	NaN	NaN	0.4074	0.0222	0.8822	0.022	0.0268	0.024	0.0228
0.0	0.0	0.0	13029.3463	3635.2219	NaN	NaN	0.2181	0.022	0.8831	0.0217	0.0264	0.0241	0.0228
0.0	0.0	0.0	12506.3463	5604.2219	NaN	NaN	0.3094	0.0216	0.8844	0.0214	0.0261	0.0238	0.0227
0.0	0.0	0.0	10275.3463	5462.2219	NaN	NaN	0.3471	0.0214	0.8838	0.0215	0.0266	0.0238	0.023
0.0	0.0	0.0	10745.3463	7309.2219	NaN	NaN	0.4048	0.0212	0.8845	0.0213	0.0266	0.0236	0.0228
0.0	0.0	0.0	13844.3463	4990.2219	NaN	NaN	0.265	0.0211	0.8846	0.0212	0.0268	0.0235	0.0228
0.0	0.0	0.0	11142.3463	6694.2219	NaN	NaN	0.3753	0.0205	0.8856	0.0213	0.0269	0.0228	0.0229
0.0	0.0	0.0	11483.3463	9280.2219	NaN	NaN	0.4469	0.0202	0.8877	0.0208	0.0265	0.0225	0.0223
0.0	0.0	0.0	14144.3463	5569.2219	NaN	NaN	0.2825	0.0198	0.889	0.0207	0.0262	0.0219	0.0223
0.0	0.0	0.0	14720.3463	6434.2219	NaN	NaN	0.3042	0.0192	0.8919	0.0204	0.0255	0.0211	0.0218
0.0	0.0	0.0	13511.3463	5422.2219	NaN	NaN	0.2864	0.019	0.8931	0.0202	0.0253	0.0208	0.0216
0.0	0.0	0.0	12692.3463	4288.2219	NaN	NaN	0.2525	0.019	0.8939	0.0201	0.0251	0.0206	0.0215
0.0	0.0	0.0	14564.3463	8357.2219	NaN	NaN	0.3646	0.0187	0.8947	0.0199	0.025	0.0202	0.0215
0.0	0.0	0.0	12828.3463	7188.2219	NaN	NaN	0.3591	0.0186	0.8952	0.0198	0.0249	0.02	0.0215
0.0	0.0	0.0	12571.3463	5251.2219	NaN	NaN	0.2946	0.0187	0.8953	0.0197	0.0248	0.02	0.0215
0.0	0.0	0.0	14102.3463	8550.2219	NaN	NaN	0.3775	0.0188	0.8951	0.0197	0.0248	0.0199	0.0218
0.0	0.0	0.0	11113.3463	7248.2219	NaN	NaN	0.3947	0.0191	0.894	0.0196	0.0252	0.0203	0.0218
0.0	0.0	0.0	12691.3463	6768.2219	NaN	NaN	0.3478	0.0191	0.8947	0.0194	0.0249	0.0201	0.0218
0.0	0.0	0.0	12521.3463	9216.2219	NaN	NaN	0.424	0.0194	0.8941	0.0194	0.0248	0.0201	0.0221
0.0	0.0	0.0	13148.3463	8709.2219	NaN	NaN	0.3985	0.0199	0.8932	0.0194	0.025	0.0205	0.022
0.0	0.0	0.0	12106.3463	10135.2219	NaN	NaN	0.4557	0.0201	0.8928	0.0194	0.025	0.0205	0.0222
0.0	0.0	0.0	11372.3463	10467.2219	NaN	NaN	0.4793	0.0201	0.8932	0.0193	0.0248	0.0203	0.0222
0.0	0.0	0.0	10094.3463	8234.2219	NaN	NaN	0.4493	0.02	0.8936	0.0193	0.0246	0.0202	0.0223
0.0	0.0	0.0	11579.3463	5969.2219	NaN	NaN	0.3402	0.0198	0.895	0.0191	0.0241	0.0198	0.0222
0.0	0.0	0.0	15046.3463	6555.2219	NaN	NaN	0.3035	0.0194	0.8962	0.019	0.0238	0.0192	0.0224
0.0	0.0	0.0	12217.3463	8776.2219	NaN	NaN	0.418	0.0191	0.8973	0.0188	0.0236	0.0188	0.0224
0.0	0.0	0.0	13710.3463	6968.2219	NaN	NaN	0.337	0.0186	0.9	0.0184	0.023	0.018	0.0221
0.0	0.0	0.0	11916.3463	8552.2219	NaN	NaN	0.4178	0.0178	0.9035	0.0178	0.0222	0.0169	0.0218
0.0	0.0	0.0	8706.3463	8162.2219	NaN	NaN	0.4839	0.017	0.9071	0.0172	0.0213	0.016	0.0213
0.0	0.0	0.0	12808.3463	7920.2219	NaN	NaN	0.3821	0.0162	0.9115	0.0165	0.0201	0.015	0.0207
0.0	0.0	0.0	13066.3463	4921.2219	NaN	NaN	0.2736	0.0157	0.9141	0.0162	0.0194	0.0143	0.0202
0.0	0.0	0.0	12362.3463	5213.2219	NaN	NaN	0.2966	0.0151	0.918	0.0156	0.0183	0.0135	0.0194
0.0	0.0	0.0	13056.3463	9209.2219	NaN	NaN	0.4136	0.0146	0.9205	0.0153	0.0176	0.0131	0.0188
0.0	0.0	0.0	8437.3463	2412.2219	NaN	NaN	0.2223	0.0139	0.9244	0.0148	0.0166	0.0124	0.0178
0.0	0.0	0.0	13584.3463	7322.2219	NaN	NaN	0.3502	0.0137	0.9272	0.0142	0.0158	0.0119	0.0173
0.0	0.0	0.0	12112.3463	5369.2219	NaN	NaN	0.3071	0.0137	0.9277	0.0139	0.0157	0.0117	0.0172
0.0	0.0	0.0	13259.3463	6236.2219	NaN	NaN	0.3199	0.0136	0.9287	0.0136	0.0155	0.0116	0.0169
0.0	0.0	0.0	10330.3463	7755.2219	NaN	NaN	0.4288	0.0135	0.9297	0.0134	0.0153	0.0113	0.0168
0.0	0.0	0.0	11364.3463	9865.2219	NaN	NaN	0.4647	0.0134	0.9303	0.0132	0.0152	0.0113	0.0166
0.0	0.0	0.0	13743.3463	8000.2219	NaN	NaN	0.3679	0.0133	0.9304	0.0132	0.0153	0.0113	0.0165
0.0	0.0	0.0	14459.3463	7604.2219	NaN	NaN	0.3447	0.013	0.9332	0.0126	0.0145	0.0108	0.0159
0.0	0.0	0.0	13930.3463	6589.2219	NaN	NaN	0.3211	0.0129	0.9317	0.013	0.015	0.0112	0.0161
0.0	0.0	0.0	9804.3463	7897.2219	NaN	NaN	0.4461	0.0126	0.9328	0.013	0.0149	0.0111	0.0157
0.0	0.0	0.0	14953.3463	6897.2219	NaN	NaN	0.3157	0.0125	0.932	0.0133	0.0151	0.0113	0.0158
0.0	0.0	0.0	15419.3463	5109.2219	NaN	NaN	0.2489	0.0125	0.9315	0.0134	0.0153	0.0113	0.0159
0.0	0.0	0.0	12568.3463	5704.2219	NaN	NaN	0.3122	0.0124	0.9313	0.0135	0.0154	0.0114	0.0159
0.0	0.0	0.0	11925.3463	7570.2219	NaN	NaN	0.3883	0.0125	0.9296	0.0138	0.0158	0.0116	0.0166
0.0	0.0	0.0	13305.3463	9689.2219	NaN	NaN	0.4214	0.0125	0.9298	0.0137	0.0158	0.0116	0.0166
0.0	0.0	0.0	18128.3463	8821.2219	NaN	NaN	0.3273	0.0126	0.9283	0.0139	0.0163	0.0119	0.0171
0.0	0.0	0.0	15786.3463	6039.2219	NaN	NaN	0.2767	0.0125	0.9278	0.014	0.0165	0.0119	0.0172
0.0	0.0	0.0	12972.3463	10109.2219	NaN	NaN	0.438	0.0124	0.9277	0.0141	0.0167	0.0121	0.017
0.0	0.0	0.0	16819.3463	9017.2219	NaN	NaN	0.349	0.0123	0.9273	0.0142	0.0168	0.0121	0.0172
0.0	0.0	0.0	14145.3463	7899.2219	NaN	NaN	0.3583	0.0121	0.9282	0.0141	0.0167	0.012	0.0168
0.0	0.0	0.0	14915.3463	10881.2219	NaN	NaN	0.4218	0.0119	0.9289	0.0142	0.0166	0.012	0.0164
0.0	0.0	0.0	14987.3463	8207.2219	NaN	NaN	0.3538	0.0117	0.9301	0.014	0.0163	0.0119	0.016
0.0	0.0	0.0	17894.3463	7579.2219	NaN	NaN	0.2975	0.0114	0.9318	0.0139	0.0159	0.0117	0.0154
0.0	0.0	0.0	14588.3463	3945.2219	NaN	NaN	0.2129	0.0111	0.9343	0.0134	0.0151	0.0113	0.0147
0.0	0.0	0.0	15850.3463	4741.2219	NaN	NaN	0.2303	0.0112	0.9339	0.0136	0.0152	0.0114	0.0148
0.0	0.0	0.0	12300.3463	7655.2219	NaN	NaN	0.3836	0.011	0.9351	0.0134	0.0149	0.0111	0.0145
0.0	0.0	0.0	13457.3463	8946.2219	NaN	NaN	0.3993	0.0108	0.9365	0.0132	0.0144	0.0107	0.0142
0.0	0.0	0.0	10403.3463	5530.2219	NaN	NaN	0.3471	0.0107	0.9377	0.0131	0.0141	0.0104	0.014
0.0	0.0	0.0	14075.3463	9035.2219	NaN	NaN	0.391	0.0107	0.9388	0.0128	0.0136	0.0102	0.014
0.0	0.0	0.0	11810.3463	7532.2219	NaN	NaN	0.3894	0.0107	0.9388	0.0128	0.0133	0.0101	0.0142
0.0	0.0	0.0	13851.3463	7863.2219	NaN	NaN	0.3621	0.0107	0.9398	0.0125	0.0128	0.0098	0.0143
0.0	0.0	0.0	10160.3463	9282.2219	NaN	NaN	0.4774	0.0109	0.9391	0.0127	0.0127	0.0098	0.0149
0.0	0.0	0.0	12808.3463	8750.2219	NaN	NaN	0.4059	0.0109	0.9389	0.0126	0.0125	0.0099	0.0152
0.0	0.0	0.0	13597.3463	4473.2219	NaN	NaN	0.2475	0.011	0.9379	0.0129	0.0125	0.0099	0.0157
0.0	0.0	0.0	15191.3463	6088.2219	NaN	NaN	0.2861	0.011	0.9383	0.0127	0.0123	0.0098	0.0159
0.0	0.0	0.0	13630.3463	6573.2219	NaN	NaN	0.3253	0.0112	0.9365	0.0131	0.0127	0.01	0.0165
0.0	0.0	0.0	13625.3463	5493.2219	NaN	NaN	0.2873	0.0113	0.9357	0.0131	0.0128	0.0101	0.017
0.0	0.0	0.0	14043.3463	6597.2219	NaN	NaN	0.3196	0.0116	0.9345	0.0131	0.013	0.0103	0.0175
0.0	0.0	0.0	14252.3463	7318.2219	NaN	NaN	0.3393	0.0119	0.9323	0.0133	0.0136	0.0107	0.0182
0.0	0.0	0.0	10859.3463	8002.2219	NaN	NaN	0.4243	0.0121	0.9302	0.0135	0.0143	0.0113	0.0187
0.0	0.0	0.0	9617.3463	7486.2219	NaN	NaN	0.4377	0.0125	0.9284	0.0134	0.0148	0.0117	0.0192
0.0	0.0	0.0	13407.3463	5297.2219	NaN	NaN	0.2832	0.0133	0.9238	0.0139	0.0159	0.0124	0.0207
0.0	0.0	0.0	13362.3463	6695.2219	NaN	NaN	0.3338	0.0143	0.9192	0.0141	0.0171	0.0133	0.022
0.0	0.0	0.0	11988.3463	3857.2219	NaN	NaN	0.2434	0.0158	0.9118	0.0149	0.0188	0.0144	0.0244
0.0	0.0	0.0	13345.3463	7813.2219	NaN	NaN	0.3693	0.0168	0.907	0.0152	0.02	0.0153	0.0256
0.0	0.0	0.0	11366.3463	10300.2219	NaN	NaN	0.4754	0.0176	0.9038	0.0154	0.0208	0.0161	0.0262
0.0	0.0	0.0	11697.3463	5085.2219	NaN	NaN	0.303	0.0186	0.901	0.0157	0.0212	0.0168	0.0267
0.0	0.0	0.0	14185.3463	9254.2219	NaN	NaN	0.3948	0.0191	0.8993	0.0158	0.0216	0.0171	0.027
0.0	0.0	0.0	13758.3463	7042.2219	NaN	NaN	0.3386	0.02	0.8971	0.0163	0.0221	0.0182	0.0263
0.0	0.0	0.0	13547.3463	5056.2219	NaN	NaN	0.2718	0.0204	0.8957	0.0167	0.0223	0.0185	0.0264
0.0	0.0	0.0	13062.3463	7014.2219	NaN	NaN	0.3494	0.0203	0.8953	0.0168	0.0226	0.0185	0.0265
0.0	0.0	0.0	11900.3463	5574.2219	NaN	NaN	0.319	0.0202	0.8944	0.0171	0.0232	0.0189	0.0262
0.0	0.0	0.0	8169.3463	8169.2219	NaN	NaN	0.5	0.0202	0.8943	0.0172	0.0235	0.0191	0.0257
0.0	0.0	0.0	14262.3463	8514.2219	NaN	NaN	0.3738	0.0201	0.8944	0.0174	0.0237	0.019	0.0255
0.0	0.0	0.0	7854.3463	9955.2219	NaN	NaN	0.559	0.0199	0.8938	0.0176	0.0242	0.0193	0.025
0.0	0.0	0.0	12253.3463	7197.2219	NaN	NaN	0.37	0.0199	0.8954	0.0175	0.0238	0.0193	0.0241
0.0	0.0	0.0	14703.3463	6438.2219	NaN	NaN	0.3045	0.0202	0.8941	0.0179	0.024	0.0195	0.0243
0.0	0.0	0.0	14454.3463	7100.2219	NaN	NaN	0.3294	0.0205	0.8951	0.0179	0.0235	0.0195	0.0235
0.0	0.0	0.0	11384.3463	7551.2219	NaN	NaN	0.3988	0.021	0.8943	0.0185	0.0233	0.0196	0.0233
0.0	0.0	0.0	10449.3463	5978.2219	NaN	NaN	0.3639	0.0213	0.8952	0.0188	0.0224	0.0197	0.0226
0.0	0.0	0.0	10321.3463	5130.2219	NaN	NaN	0.332	0.0213	0.8966	0.0192	0.0216	0.0196	0.0218
0.0	0.0	0.0	11193.3463	3884.2219	NaN	NaN	0.2576	0.021	0.899	0.0192	0.0207	0.0192	0.0209
0.0	0.0	0.0	16563.3463	2251.2219	NaN	NaN	0.1197	0.0209	0.9	0.0191	0.0202	0.0189	0.0208
0.0	0.0	0.0	17069.3463	1078.2219	NaN	NaN	0.0594	0.0208	0.9006	0.0189	0.02	0.0186	0.0211
0.0	0.0	0.0	23303.3463	3358.2219	NaN	NaN	0.126	0.0206	0.901	0.0188	0.0199	0.0184	0.0213
0.0	0.0	0.0	15892.3463	2540.2219	NaN	NaN	0.1378	0.0201	0.9017	0.0188	0.0199	0.0182	0.0212
0.0	0.0	0.0	19212.3463	1965.2219	NaN	NaN	0.0928	0.0198	0.9022	0.0188	0.0201	0.0183	0.0208
0.0	0.0	0.0	20437.3463	5051.2219	NaN	NaN	0.1982	0.0195	0.9013	0.0192	0.0207	0.0184	0.0209
0.0	0.0	0.0	16751.3463	2978.2219	NaN	NaN	0.151	0.0194	0.902	0.0192	0.0208	0.0186	0.02
0.0	0.0	0.0	18231.3463	3611.2219	NaN	NaN	0.1653	0.0191	0.9031	0.019	0.0207	0.0184	0.0196
0.0	0.0	0.0	17934.3463	4351.2219	NaN	NaN	0.1952	0.0189	0.9022	0.0192	0.0213	0.0185	0.0198
0.0	0.0	0.0	17537.3463	8066.2219	NaN	NaN	0.315	0.0187	0.9017	0.0193	0.0219	0.0186	0.0198
0.0	0.0	0.0	19720.3463	2053.2219	NaN	NaN	0.0943	0.0185	0.9023	0.019	0.0221	0.0185	0.0195
0.0	0.0	0.0	24609.3463	5925.2219	NaN	NaN	0.194	0.0182	0.903	0.0189	0.0223	0.0183	0.0193
0.0	0.0	0.0	13548.3463	7092.2219	NaN	NaN	0.3436	0.0179	0.9032	0.0188	0.0228	0.0182	0.0191
0.0	0.0	0.0	14048.3463	9595.2219	NaN	NaN	0.4058	0.0173	0.9033	0.0186	0.0234	0.0182	0.0192
0.0	0.0	0.0	12194.3463	7555.2219	NaN	NaN	0.3826	0.017	0.9038	0.0183	0.0238	0.018	0.0191
0.0	0.0	0.0	15478.3463	8897.2219	NaN	NaN	0.365	0.0166	0.9039	0.0181	0.0242	0.018	0.0191
0.0	0.0	0.0	13428.3463	7250.2219	NaN	NaN	0.3506	0.0166	0.9036	0.0179	0.0248	0.0178	0.0192
0.0	0.0	0.0	8494.3463	7898.2219	NaN	NaN	0.4818	0.0164	0.9041	0.0176	0.025	0.0176	0.0193
0.0	0.0	0.0	12094.3463	5992.2219	NaN	NaN	0.3313	0.0163	0.9049	0.0174	0.0251	0.0171	0.0193
0.0	0.0	0.0	10599.3463	7052.2219	NaN	NaN	0.3995	0.0156	0.9109	0.0164	0.0231	0.0157	0.0182
0.0	0.0	0.0	13557.3463	8489.2219	NaN	NaN	0.3851	0.0153	0.9143	0.0159	0.022	0.0149	0.0175
0.0	0.0	0.0	12155.3463	3821.2219	NaN	NaN	0.2392	0.0151	0.9173	0.0155	0.021	0.0142	0.0169
0.0	0.0	0.0	15262.3463	8126.2219	NaN	NaN	0.3474	0.0146	0.9215	0.0148	0.0198	0.0135	0.0158
0.0	0.0	0.0	11488.3463	7433.2219	NaN	NaN	0.3928	0.0143	0.9239	0.0144	0.0192	0.0131	0.0152
0.0	0.0	0.0	10545.3463	3819.2219	NaN	NaN	0.2659	0.014	0.9277	0.0136	0.0182	0.0124	0.014
0.0	0.0	0.0	10719.3463	7177.2219	NaN	NaN	0.401	0.0138	0.9302	0.0131	0.0176	0.0121	0.0133
0.0	0.0	0.0	13374.3463	6447.2219	NaN	NaN	0.3253	0.0137	0.9311	0.013	0.0174	0.0119	0.013
0.0	0.0	0.0	8712.3463	10734.2219	NaN	NaN	0.552	0.0138	0.932	0.0127	0.0173	0.0117	0.0125
0.0	0.0	0.0	12514.3463	7140.2219	NaN	NaN	0.3633	0.0138	0.933	0.0125	0.0171	0.0114	0.0122
0.0	0.0	0.0	12983.3463	7990.2219	NaN	NaN	0.381	0.0135	0.9351	0.012	0.0166	0.0111	0.0118
0.0	0.0	0.0	12296.3463	5875.2219	NaN	NaN	0.3233	0.0131	0.9369	0.0117	0.0161	0.0108	0.0115
0.0	0.0	0.0	11178.3463	4948.2219	NaN	NaN	0.3068	0.0127	0.9394	0.0112	0.0154	0.0103	0.011
0.0	0.0	0.0	12885.3463	9171.2219	NaN	NaN	0.4158	0.0125	0.9398	0.0111	0.0153	0.0104	0.011
0.0	0.0	0.0	12807.3463	5531.2219	NaN	NaN	0.3016	0.0125	0.9401	0.011	0.0152	0.0103	0.0108
0.0	0.0	0.0	11274.3463	6423.2219	NaN	NaN	0.3629	0.0125	0.9401	0.011	0.0152	0.0104	0.0108
0.0	0.0	0.0	8180.3463	6427.2219	NaN	NaN	0.44	0.0122	0.9413	0.0108	0.0149	0.0101	0.0107
0.0	0.0	0.0	13854.3463	9044.2219	NaN	NaN	0.395	0.012	0.9412	0.0109	0.0149	0.0102	0.0108
0.0	0.0	0.0	11686.3463	6550.2219	NaN	NaN	0.3592	0.0118	0.9423	0.0106	0.0146	0.01	0.0106
0.0	0.0	0.0	13294.3463	5808.2219	NaN	NaN	0.3041	0.0116	0.9427	0.0106	0.0146	0.01	0.0106
0.0	0.0	0.0	11656.3463	7204.2219	NaN	NaN	0.382	0.0116	0.9421	0.0106	0.0148	0.0101	0.0108
0.0	0.0	0.0	10025.3463	8701.2219	NaN	NaN	0.4646	0.0115	0.942	0.0106	0.0149	0.0102	0.0108
0.0	0.0	0.0	12066.3463	3505.2219	NaN	NaN	0.2251	0.0115	0.941	0.0108	0.0152	0.0103	0.011
0.0	0.0	0.0	12381.3463	8061.2219	NaN	NaN	0.3943	0.0116	0.9402	0.0108	0.0155	0.0105	0.0112
0.0	0.0	0.0	11844.3463	5244.2219	NaN	NaN	0.3069	0.0121	0.9366	0.0115	0.0165	0.0113	0.012
0.0	0.0	0.0	14600.3463	5244.2219	NaN	NaN	0.2643	0.0125	0.9344	0.0118	0.0172	0.0117	0.0124
0.0	0.0	0.0	11418.3463	6445.2219	NaN	NaN	0.3608	0.013	0.931	0.0123	0.0182	0.0125	0.013
0.0	0.0	0.0	14934.3463	5476.2219	NaN	NaN	0.2683	0.0133	0.9287	0.0126	0.0188	0.0131	0.0135
0.0	0.0	0.0	10932.3463	4793.2219	NaN	NaN	0.3048	0.0136	0.9253	0.0131	0.0199	0.0138	0.0142
0.0	0.0	0.0	9885.3463	5789.2219	NaN	NaN	0.3693	0.0139	0.9227	0.0135	0.0208	0.0144	0.0147
0.0	0.0	0.0	11517.3463	9836.2219	NaN	NaN	0.4606	0.0143	0.9193	0.0141	0.0218	0.0152	0.0152
0.0	0.0	0.0	10746.3463	5821.2219	NaN	NaN	0.3514	0.0146	0.9176	0.0144	0.0224	0.0157	0.0154
0.0	0.0	0.0	6011.3463	8125.2219	NaN	NaN	0.5748	0.0147	0.9158	0.0148	0.0229	0.0162	0.0157
0.0	0.0	0.0	11651.3463	7222.2219	NaN	NaN	0.3827	0.0147	0.9149	0.015	0.0231	0.0165	0.0158
0.0	0.0	0.0	12759.3463	9180.2219	NaN	NaN	0.4184	0.0148	0.9138	0.0152	0.0235	0.0167	0.0159
0.0	0.0	0.0	11101.3463	5421.2219	NaN	NaN	0.3281	0.0147	0.9147	0.015	0.0233	0.0166	0.0157
0.0	0.0	0.0	12271.3463	9354.2219	NaN	NaN	0.4326	0.0146	0.9156	0.0149	0.0228	0.0165	0.0156
0.0	0.0	0.0	15416.3463	3457.2219	NaN	NaN	0.1832	0.0145	0.916	0.0148	0.0227	0.0164	0.0155
0.0	0.0	0.0	9086.3463	7507.2219	NaN	NaN	0.4524	0.0144	0.9179	0.0145	0.0221	0.0159	0.0153
0.0	0.0	0.0	12939.3463	5186.2219	NaN	NaN	0.2861	0.0142	0.9198	0.0142	0.0215	0.0154	0.015
0.0	0.0	0.0	11879.3463	7131.2219	NaN	NaN	0.3751	0.0141	0.9214	0.014	0.0209	0.0148	0.0147
0.0	0.0	0.0	10167.3463	3303.2219	NaN	NaN	0.2452	0.0136	0.9254	0.0136	0.0195	0.0139	0.0139
0.0	0.0	0.0	11747.3463	7307.2219	NaN	NaN	0.3835	0.0125	0.9307	0.013	0.0181	0.0126	0.0131
0.0	0.0	0.0	12083.3463	4880.2219	NaN	NaN	0.2877	0.0119	0.9337	0.0127	0.0173	0.0119	0.0125
0.0	0.0	0.0	12925.3463	7042.2219	NaN	NaN	0.3527	0.0108	0.9388	0.0121	0.0158	0.0108	0.0117
0.0	0.0	0.0	11427.3463	4720.2219	NaN	NaN	0.2923	0.0104	0.9406	0.0119	0.0153	0.0105	0.0114
0.0	0.0	0.0	11072.3463	3509.2219	NaN	NaN	0.2407	0.0099	0.9425	0.0116	0.0148	0.01	0.0112
0.0	0.0	0.0	13338.3463	4210.2219	NaN	NaN	0.2399	0.0097	0.9426	0.0117	0.0148	0.0099	0.0113
0.0	0.0	0.0	12376.3463	7967.2219	NaN	NaN	0.3916	0.0095	0.9429	0.0116	0.0148	0.0098	0.0114
0.0	0.0	0.0	9929.3463	8836.2219	NaN	NaN	0.4709	0.0098	0.9416	0.0118	0.0151	0.0099	0.0117
0.0	0.0	0.0	11222.3463	8010.2219	NaN	NaN	0.4165	0.0098	0.9412	0.0119	0.0152	0.01	0.012
0.0	0.0	0.0	10500.3463	8382.2219	NaN	NaN	0.4439	0.0098	0.9412	0.0119	0.0151	0.0101	0.012
0.0	0.0	0.0	12723.3463	5456.2219	NaN	NaN	0.3001	0.0098	0.9407	0.012	0.0151	0.0102	0.0122
0.0	0.0	0.0	9560.3463	5587.2219	NaN	NaN	0.3689	0.0098	0.9405	0.0121	0.015	0.0103	0.0123
0.0	0.0	0.0	14606.3463	6893.2219	NaN	NaN	0.3206	0.0097	0.9399	0.0122	0.0152	0.0105	0.0125
0.0	0.0	0.0	14419.3463	5689.2219	NaN	NaN	0.2829	0.0097	0.9388	0.0125	0.0154	0.0106	0.013
0.0	0.0	0.0	10348.3463	5020.2219	NaN	NaN	0.3267	0.0096	0.9389	0.0124	0.0154	0.0107	0.013
0.0	0.0	0.0	10973.3463	7845.2219	NaN	NaN	0.4169	0.0096	0.9382	0.0126	0.0154	0.0107	0.0134
0.0	0.0	0.0	11310.3463	7464.2219	NaN	NaN	0.3976	0.0096	0.9377	0.0127	0.0155	0.0109	0.0135
0.0	0.0	0.0	12082.3463	7578.2219	NaN	NaN	0.3855	0.0096	0.9382	0.0127	0.0152	0.0108	0.0135
0.0	0.0	0.0	12485.3463	7407.2219	NaN	NaN	0.3724	0.0096	0.9379	0.0128	0.0152	0.0108	0.0137
0.0	0.0	0.0	11735.3463	8392.2219	NaN	NaN	0.417	0.0098	0.9368	0.013	0.0154	0.0111	0.0139
0.0	0.0	0.0	13261.3463	10372.2219	NaN	NaN	0.4389	0.0098	0.9363	0.0131	0.0154	0.0112	0.0141
0.0	0.0	0.0	10791.3463	6290.2219	NaN	NaN	0.3682	0.0099	0.9356	0.0132	0.0156	0.0113	0.0143
0.0	0.0	0.0	12174.3463	6442.2219	NaN	NaN	0.346	0.0102	0.9339	0.0135	0.016	0.0117	0.0147
0.0	0.0	0.0	11108.3463	6873.2219	NaN	NaN	0.3822	0.0105	0.9319	0.0138	0.0165	0.0121	0.0152
0.0	0.0	0.0	12564.3463	6819.2219	NaN	NaN	0.3518	0.011	0.9291	0.0142	0.0173	0.0126	0.0158
0.0	0.0	0.0	13370.3463	7943.2219	NaN	NaN	0.3727	0.0116	0.9258	0.0147	0.0182	0.0133	0.0165
0.0	0.0	0.0	12807.3463	9947.2219	NaN	NaN	0.4372	0.0123	0.9223	0.0151	0.0191	0.0141	0.0171
0.0	0.0	0.0	12565.3463	8710.2219	NaN	NaN	0.4094	0.0132	0.9183	0.0158	0.0202	0.015	0.0176
0.0	0.0	0.0	12914.3463	7955.2219	NaN	NaN	0.3812	0.0139	0.9162	0.016	0.0206	0.0155	0.0177
0.0	0.0	0.0	10496.3463	7378.2219	NaN	NaN	0.4128	0.0143	0.9155	0.0161	0.0209	0.0159	0.0173
0.0	0.0	0.0	13453.3463	4936.2219	NaN	NaN	0.2684	0.0145	0.915	0.0162	0.0211	0.016	0.0172
0.0	0.0	0.0	10525.3463	7870.2219	NaN	NaN	0.4278	0.0146	0.9148	0.0162	0.0212	0.0161	0.0171
0.0	0.0	0.0	9893.3463	9516.2219	NaN	NaN	0.4903	0.0146	0.9148	0.0162	0.0214	0.016	0.017
0.0	0.0	0.0	11630.3463	10081.2219	NaN	NaN	0.4643	0.0148	0.9139	0.0164	0.0218	0.0161	0.0171
0.0	0.0	0.0	9037.3463	8460.2219	NaN	NaN	0.4835	0.0147	0.9151	0.0161	0.0215	0.0158	0.0168
0.0	0.0	0.0	15789.3463	9249.2219	NaN	NaN	0.3694	0.0147	0.9156	0.0161	0.0213	0.0156	0.0167
0.0	0.0	0.0	10766.3463	5404.2219	NaN	NaN	0.3342	0.0146	0.9166	0.0158	0.0211	0.0154	0.0165
0.0	0.0	0.0	11253.3463	9913.2219	NaN	NaN	0.4683	0.0145	0.9178	0.0157	0.0206	0.0151	0.0163
0.0	0.0	0.0	13668.3463	9744.2219	NaN	NaN	0.4162	0.0143	0.9184	0.0157	0.0203	0.0149	0.0165
0.0	0.0	0.0	10778.3463	10408.2219	NaN	NaN	0.4913	0.0139	0.9208	0.0153	0.0194	0.0145	0.0161
0.0	0.0	0.0	12479.3463	4492.2219	NaN	NaN	0.2647	0.0132	0.9246	0.0148	0.0182	0.0137	0.0155
0.0	0.0	0.0	13016.3463	7271.2219	NaN	NaN	0.3584	0.0122	0.9281	0.0145	0.0172	0.0129	0.0151
0.0	0.0	0.0	10858.3463	4762.2219	NaN	NaN	0.3049	0.0116	0.9301	0.0145	0.0167	0.0123	0.0149
0.0	0.0	0.0	12644.3463	6826.2219	NaN	NaN	0.3506	0.0108	0.9335	0.0141	0.0157	0.0115	0.0144
0.0	0.0	0.0	12605.3463	7899.2219	NaN	NaN	0.3852	0.0105	0.9348	0.014	0.0153	0.0112	0.0143
0.0	0.0	0.0	11392.3463	6331.2219	NaN	NaN	0.3572	0.0102	0.936	0.0138	0.015	0.0109	0.0141
0.0	0.0	0.0	10867.3463	7709.2219	NaN	NaN	0.415	0.0101	0.9369	0.0136	0.0146	0.0108	0.014
0.0	0.0	0.0	12424.3463	7688.2219	NaN	NaN	0.3823	0.01	0.9373	0.0135	0.0145	0.0107	0.0141
0.0	0.0	0.0	10475.3463	6105.2219	NaN	NaN	0.3682	0.0101	0.9374	0.0134	0.0144	0.0108	0.014
0.0	0.0	0.0	9270.3463	3162.2219	NaN	NaN	0.2543	0.01	0.9368	0.0135	0.0144	0.0108	0.0144
0.0	0.0	0.0	13000.3463	6017.2219	NaN	NaN	0.3164	0.0101	0.9361	0.0136	0.0146	0.0109	0.0147
0.0	0.0	0.0	10359.3463	9955.2219	NaN	NaN	0.4901	0.0102	0.9353	0.0136	0.0148	0.0111	0.0149
0.0	0.0	0.0	9729.3463	5578.2219	NaN	NaN	0.3644	0.0103	0.9351	0.0136	0.0148	0.0112	0.015
0.0	0.0	0.0	12488.3463	11247.2219	NaN	NaN	0.4739	0.0104	0.9337	0.0138	0.0152	0.0113	0.0156
0.0	0.0	0.0	9863.3463	7354.2219	NaN	NaN	0.4271	0.0105	0.9332	0.0137	0.0154	0.0116	0.0156
0.0	0.0	0.0	15292.3463	5966.2219	NaN	NaN	0.2807	0.0105	0.9335	0.0136	0.0153	0.0116	0.0155
0.0	0.0	0.0	14035.3463	7638.2219	NaN	NaN	0.3524	0.0105	0.9333	0.0135	0.0153	0.0117	0.0155
0.0	0.0	0.0	12157.3463	3980.2219	NaN	NaN	0.2466	0.0107	0.9323	0.0137	0.0157	0.0121	0.0156
0.0	0.0	0.0	10720.3463	5116.2219	NaN	NaN	0.3231	0.0107	0.9323	0.0136	0.0157	0.0121	0.0155
0.0	0.0	0.0	13763.3463	6722.2219	NaN	NaN	0.3281	0.0108	0.9314	0.0137	0.016	0.0123	0.0158
0.0	0.0	0.0	13569.3463	8552.2219	NaN	NaN	0.3866	0.0112	0.9292	0.0139	0.0167	0.0128	0.0162
0.0	0.0	0.0	14158.3463	6839.2219	NaN	NaN	0.3257	0.0114	0.9283	0.0139	0.017	0.0131	0.0162
0.0	0.0	0.0	12620.3463	5872.2219	NaN	NaN	0.3175	0.0116	0.9269	0.0141	0.0175	0.0134	0.0166
0.0	0.0	0.0	10117.3463	7977.2219	NaN	NaN	0.4409	0.0117	0.9261	0.0141	0.0177	0.0136	0.0167
0.0	0.0	0.0	9236.3463	6579.2219	NaN	NaN	0.416	0.0117	0.9263	0.0141	0.0177	0.0136	0.0167
0.0	0.0	0.0	10796.3463	7101.2219	NaN	NaN	0.3968	0.0119	0.9254	0.0142	0.0179	0.0138	0.0167
0.0	0.0	0.0	10719.3463	8905.2219	NaN	NaN	0.4538	0.0121	0.9256	0.0141	0.0179	0.0139	0.0164
0.0	0.0	0.0	13358.3463	4749.2219	NaN	NaN	0.2623	0.0122	0.9255	0.0142	0.018	0.0139	0.0161
0.0	0.0	0.0	8395.3463	5967.2219	NaN	NaN	0.4155	0.0121	0.9274	0.0141	0.0175	0.0134	0.0155
0.0	0.0	0.0	11147.3463	8222.2219	NaN	NaN	0.4245	0.0119	0.9287	0.014	0.0172	0.013	0.0151
0.0	0.0	0.0	11998.3463	6574.2219	NaN	NaN	0.354	0.0118	0.9299	0.014	0.017	0.0125	0.0148
0.0	0.0	0.0	10918.3463	6222.2219	NaN	NaN	0.363	0.0116	0.932	0.0137	0.0164	0.0122	0.0141
0.0	0.0	0.0	11324.3463	7006.2219	NaN	NaN	0.3822	0.0116	0.9328	0.0137	0.0162	0.0119	0.0138
0.0	0.0	0.0	11289.3463	5365.2219	NaN	NaN	0.3221	0.0117	0.9335	0.0136	0.0161	0.0116	0.0135
0.0	0.0	0.0	13126.3463	5427.2219	NaN	NaN	0.2925	0.0119	0.9337	0.0135	0.0161	0.0115	0.0132
0.0	0.0	0.0	10315.3463	5252.2219	NaN	NaN	0.3374	0.0123	0.9341	0.0133	0.0162	0.0113	0.0129
0.0	0.0	0.0	12430.3463	4627.2219	NaN	NaN	0.2713	0.0128	0.9322	0.0136	0.0169	0.0115	0.013
0.0	0.0	0.0	8322.3463	3679.2219	NaN	NaN	0.3066	0.0133	0.9309	0.0137	0.0175	0.0116	0.013
0.0	0.0	0.0	10812.3463	8256.2219	NaN	NaN	0.433	0.0135	0.9307	0.0136	0.0177	0.0117	0.0128
0.0	0.0	0.0	12084.3463	2925.2219	NaN	NaN	0.1949	0.0142	0.9283	0.0139	0.0186	0.012	0.013
0.0	0.0	0.0	9382.3463	4087.2219	NaN	NaN	0.3034	0.0145	0.9279	0.0138	0.0189	0.012	0.0128
0.0	0.0	0.0	11902.3463	6022.2219	NaN	NaN	0.336	0.0148	0.9271	0.0139	0.0193	0.0122	0.0128
0.0	0.0	0.0	13944.3463	4215.2219	NaN	NaN	0.2321	0.0149	0.9273	0.0137	0.0193	0.0121	0.0126
0.0	0.0	0.0	10150.3463	5972.2219	NaN	NaN	0.3704	0.0152	0.9266	0.0137	0.0197	0.0122	0.0126
0.0	0.0	0.0	10560.3463	7813.2219	NaN	NaN	0.4252	0.0154	0.9266	0.0136	0.02	0.012	0.0124
0.0	0.0	0.0	11809.3463	9933.2219	NaN	NaN	0.4569	0.0155	0.926	0.0137	0.0204	0.0121	0.0123
0.0	0.0	0.0	9262.3463	5889.2219	NaN	NaN	0.3887	0.0155	0.9274	0.0132	0.0201	0.0118	0.012
0.0	0.0	0.0	10686.3463	6024.2219	NaN	NaN	0.3605	0.0156	0.9274	0.0131	0.0203	0.0117	0.0119
0.0	0.0	0.0	10544.3463	5466.2219	NaN	NaN	0.3414	0.0155	0.9276	0.0131	0.0202	0.0117	0.0118
0.0	0.0	0.0	11313.3463	8410.2219	NaN	NaN	0.4264	0.015	0.9297	0.0128	0.0195	0.0114	0.0115
0.0	0.0	0.0	10794.3463	2803.2219	NaN	NaN	0.2062	0.0149	0.9302	0.0127	0.0194	0.0113	0.0114
0.0	0.0	0.0	7730.3463	6016.2219	NaN	NaN	0.4377	0.0144	0.9325	0.0123	0.0186	0.011	0.0111
0.0	0.0	0.0	11990.3463	6800.2219	NaN	NaN	0.3619	0.0139	0.9335	0.0123	0.0184	0.0109	0.0111
0.0	0.0	0.0	10131.3463	6677.2219	NaN	NaN	0.3973	0.0134	0.9355	0.0119	0.0178	0.0106	0.0108
0.0	0.0	0.0	12509.3463	6487.2219	NaN	NaN	0.3415	0.013	0.9371	0.0116	0.0173	0.0104	0.0106
0.0	0.0	0.0	10923.3463	5476.2219	NaN	NaN	0.3339	0.0127	0.9376	0.0115	0.0172	0.0104	0.0106
0.0	0.0	0.0	8636.3463	7142.2219	NaN	NaN	0.4527	0.0124	0.9388	0.0113	0.0167	0.0103	0.0105
0.0	0.0	0.0	12129.3463	7025.2219	NaN	NaN	0.3668	0.0121	0.9397	0.0112	0.0163	0.0103	0.0104
0.0	0.0	0.0	11439.3463	3779.2219	NaN	NaN	0.2483	0.0119	0.9397	0.0112	0.0163	0.0104	0.0105
0.0	0.0	0.0	11634.3463	9332.2219	NaN	NaN	0.4451	0.0118	0.9396	0.0113	0.0162	0.0105	0.0106
0.0	0.0	0.0	10294.3463	5668.2219	NaN	NaN	0.3551	0.0117	0.9387	0.0115	0.0165	0.0108	0.0108
0.0	0.0	0.0	9794.3463	7685.2219	NaN	NaN	0.4397	0.0116	0.9385	0.0116	0.0164	0.0109	0.0109
0.0	0.0	0.0	10742.3463	6085.2219	NaN	NaN	0.3616	0.0116	0.9376	0.0119	0.0166	0.0112	0.0112
0.0	0.0	0.0	12816.3463	4499.2219	NaN	NaN	0.2598	0.0116	0.9372	0.012	0.0165	0.0114	0.0113
0.0	0.0	0.0	12029.3463	6004.2219	NaN	NaN	0.3329	0.0117	0.9357	0.0124	0.0168	0.0118	0.0116
0.0	0.0	0.0	10796.3463	5914.2219	NaN	NaN	0.3539	0.0117	0.9355	0.0124	0.0168	0.0119	0.0116
0.0	0.0	0.0	12711.3463	8090.2219	NaN	NaN	0.3889	0.0118	0.9339	0.0128	0.0172	0.0123	0.012
0.0	0.0	0.0	13902.3463	7087.2219	NaN	NaN	0.3377	0.012	0.9331	0.013	0.0173	0.0125	0.0121
0.0	0.0	0.0	9295.3463	7931.2219	NaN	NaN	0.4604	0.0123	0.9326	0.013	0.0173	0.0126	0.0121
0.0	0.0	0.0	11530.3463	4225.2219	NaN	NaN	0.2682	0.0125	0.9316	0.0133	0.0174	0.0129	0.0123
0.0	0.0	0.0	11608.3463	5236.2219	NaN	NaN	0.3109	0.0128	0.9313	0.0133	0.0173	0.013	0.0124
0.0	0.0	0.0	12375.3463	4693.2219	NaN	NaN	0.275	0.0129	0.9305	0.0135	0.0174	0.0132	0.0125
0.0	0.0	0.0	9893.3463	4547.2219	NaN	NaN	0.3149	0.0131	0.9298	0.0135	0.0177	0.0132	0.0127
0.0	0.0	0.0	8448.3463	8804.2219	NaN	NaN	0.5103	0.0133	0.9297	0.0134	0.0178	0.0132	0.0126
0.0	0.0	0.0	10831.3463	4438.2219	NaN	NaN	0.2907	0.0136	0.9288	0.0135	0.0181	0.0132	0.0127
0.0	0.0	0.0	10209.3463	3382.2219	NaN	NaN	0.2488	0.014	0.9291	0.0132	0.0183	0.0129	0.0125
0.0	0.0	0.0	12590.3463	5080.2219	NaN	NaN	0.2875	0.0142	0.9284	0.0132	0.0189	0.0127	0.0125
0.0	0.0	0.0	10638.3463	6002.2219	NaN	NaN	0.3607	0.0148	0.9273	0.0131	0.0197	0.0127	0.0124
0.0	0.0	0.0	12737.3463	5966.2219	NaN	NaN	0.319	0.0157	0.9252	0.0131	0.0209	0.0127	0.0124
0.0	0.0	0.0	11939.3463	6912.2219	NaN	NaN	0.3667	0.0167	0.9227	0.0131	0.0223	0.0129	0.0124
0.0	0.0	0.0	9620.3463	6375.2219	NaN	NaN	0.3986	0.0178	0.92	0.013	0.0237	0.013	0.0125
0.0	0.0	0.0	12884.3463	5251.2219	NaN	NaN	0.2896	0.0192	0.9162	0.0129	0.0257	0.0134	0.0126
0.0	0.0	0.0	9240.3463	9008.2219	NaN	NaN	0.4936	0.0204	0.9129	0.0129	0.0273	0.0137	0.0128
0.0	0.0	0.0	9948.3463	5823.2219	NaN	NaN	0.3692	0.022	0.9084	0.0129	0.0294	0.0141	0.0131
0.0	0.0	0.0	11392.3463	5485.2219	NaN	NaN	0.325	0.0232	0.9045	0.0129	0.0314	0.0147	0.0134
0.0	0.0	0.0	8753.3463	7701.2219	NaN	NaN	0.468	0.0237	0.9023	0.0129	0.0325	0.015	0.0136
0.0	0.0	0.0	10384.3463	7139.2219	NaN	NaN	0.4074	0.0239	0.9017	0.0128	0.0329	0.0151	0.0136
0.0	0.0	0.0	12706.3463	7831.2219	NaN	NaN	0.3813	0.0239	0.9009	0.0129	0.0332	0.0154	0.0137
0.0	0.0	0.0	8502.3463	8749.2219	NaN	NaN	0.5072	0.0244	0.8985	0.013	0.0343	0.0157	0.0141
0.0	0.0	0.0	13984.3463	5702.2219	NaN	NaN	0.2897	0.0244	0.8985	0.0131	0.0342	0.0157	0.014
0.0	0.0	0.0	11600.3463	8274.2219	NaN	NaN	0.4163	0.0242	0.899	0.0132	0.0338	0.0158	0.014
0.0	0.0	0.0	11394.3463	6502.2219	NaN	NaN	0.3633	0.0236	0.901	0.0131	0.0331	0.0154	0.0138
0.0	0.0	0.0	10315.3463	6807.2219	NaN	NaN	0.3976	0.0235	0.9007	0.0134	0.033	0.0156	0.0139
0.0	0.0	0.0	13495.3463	7940.2219	NaN	NaN	0.3704	0.0227	0.903	0.0135	0.0319	0.0153	0.0137
0.0	0.0	0.0	14107.3463	10869.2219	NaN	NaN	0.4352	0.0228	0.9014	0.0139	0.0325	0.0155	0.0139
0.0	0.0	0.0	11484.3463	5956.2219	NaN	NaN	0.3415	0.0227	0.9015	0.0139	0.0324	0.0155	0.0139
0.0	0.0	0.0	12539.3463	9117.2219	NaN	NaN	0.421	0.0224	0.902	0.0141	0.0321	0.0155	0.014
0.0	0.0	0.0	12372.3463	6988.2219	NaN	NaN	0.361	0.023	0.8994	0.0144	0.0332	0.0157	0.0143
0.0	0.0	0.0	9624.3463	7330.2219	NaN	NaN	0.4323	0.0227	0.9003	0.0144	0.0327	0.0157	0.0143
0.0	0.0	0.0	10964.3463	8234.2219	NaN	NaN	0.4289	0.0229	0.8989	0.0146	0.0331	0.0159	0.0146
0.0	0.0	0.0	12468.3463	5407.2219	NaN	NaN	0.3025	0.0227	0.8998	0.0147	0.0325	0.0156	0.0147
0.0	0.0	0.0	13727.3463	6557.2219	NaN	NaN	0.3233	0.0225	0.9002	0.0147	0.0322	0.0154	0.0149
0.0	0.0	0.0	8852.3463	5393.2219	NaN	NaN	0.3786	0.0224	0.9002	0.0149	0.0321	0.0154	0.015
0.0	0.0	0.0	12943.3463	8523.2219	NaN	NaN	0.397	0.0217	0.9022	0.015	0.0312	0.015	0.015
0.0	0.0	0.0	9429.3463	6997.2219	NaN	NaN	0.426	0.0217	0.9017	0.0152	0.0314	0.015	0.0151
0.0	0.0	0.0	12858.3463	3670.2219	NaN	NaN	0.2221	0.0209	0.9052	0.0149	0.0298	0.0144	0.0147
0.0	0.0	0.0	10023.3463	8516.2219	NaN	NaN	0.4594	0.0209	0.9053	0.0151	0.0295	0.0144	0.0147
0.0	0.0	0.0	10467.3463	3722.2219	NaN	NaN	0.2623	0.0201	0.9084	0.015	0.0281	0.014	0.0144
0.0	0.0	0.0	11741.3463	8187.2219	NaN	NaN	0.4108	0.02	0.9094	0.0149	0.0275	0.014	0.0142
0.0	0.0	0.0	11323.3463	5105.2219	NaN	NaN	0.3108	0.0194	0.9107	0.015	0.027	0.0138	0.0141
0.0	0.0	0.0	10202.3463	8480.2219	NaN	NaN	0.4539	0.0192	0.9117	0.015	0.0267	0.0136	0.0139
0.0	0.0	0.0	9902.3463	5373.2219	NaN	NaN	0.3518	0.0187	0.9131	0.015	0.0261	0.0134	0.0138
0.0	0.0	0.0	9980.3463	8049.2219	NaN	NaN	0.4464	0.0182	0.9152	0.0147	0.0253	0.0132	0.0135
0.0	0.0	0.0	9283.3463	9456.2219	NaN	NaN	0.5046	0.0177	0.9161	0.0148	0.0248	0.0132	0.0135
0.0	0.0	0.0	10809.3463	7818.2219	NaN	NaN	0.4197	0.0173	0.9182	0.0144	0.024	0.013	0.0132
0.0	0.0	0.0	10651.3463	7009.2219	NaN	NaN	0.3969	0.0167	0.9197	0.0143	0.0232	0.013	0.0131
0.0	0.0	0.0	11379.3463	3091.2219	NaN	NaN	0.2136	0.0165	0.9205	0.0142	0.0229	0.013	0.013
0.0	0.0	0.0	10371.3463	6719.2219	NaN	NaN	0.3932	0.0158	0.9227	0.014	0.022	0.0128	0.0127
0.0	0.0	0.0	9171.3463	5191.2219	NaN	NaN	0.3614	0.0148	0.9261	0.0134	0.0211	0.0123	0.0123
0.0	0.0	0.0	10560.3463	4566.2219	NaN	NaN	0.3019	0.0139	0.9293	0.0129	0.0201	0.0118	0.0119
0.0	0.0	0.0	11880.3463	8549.2219	NaN	NaN	0.4185	0.0132	0.9312	0.0127	0.0197	0.0114	0.0117
0.0	0.0	0.0	10817.3463	7966.2219	NaN	NaN	0.4241	0.0125	0.9334	0.0124	0.0194	0.011	0.0115
0.0	0.0	0.0	12497.3463	9799.2219	NaN	NaN	0.4395	0.0119	0.9357	0.0119	0.0188	0.0106	0.0112
0.0	0.0	0.0	8758.3463	9060.2219	NaN	NaN	0.5085	0.0113	0.9383	0.0115	0.0179	0.0102	0.0108
0.0	0.0	0.0	10568.3463	5587.2219	NaN	NaN	0.3458	0.0108	0.9399	0.0116	0.0171	0.0101	0.0106
0.0	0.0	0.0	12055.3463	6523.2219	NaN	NaN	0.3511	0.0101	0.9431	0.0114	0.0156	0.0096	0.0103
0.0	0.0	0.0	15884.3463	9756.2219	NaN	NaN	0.3805	0.0096	0.9445	0.0114	0.0148	0.0095	0.0102
0.0	0.0	0.0	10698.3463	6036.2219	NaN	NaN	0.3607	0.0092	0.9457	0.0115	0.0142	0.0094	0.0101
0.0	0.0	0.0	10699.3463	4831.2219	NaN	NaN	0.3111	0.0087	0.9482	0.0112	0.0132	0.0089	0.0097
0.0	0.0	0.0	9487.3463	6506.2219	NaN	NaN	0.4068	0.0084	0.9497	0.0112	0.0125	0.0087	0.0096
0.0	0.0	0.0	8983.3463	6103.2219	NaN	NaN	0.4045	0.008	0.9522	0.0109	0.0115	0.0082	0.0092
0.0	0.0	0.0	10728.3463	6747.2219	NaN	NaN	0.3861	0.0075	0.9549	0.0107	0.0105	0.0076	0.0088
0.0	0.0	0.0	11130.3463	7531.2219	NaN	NaN	0.4036	0.0073	0.956	0.0108	0.0099	0.0072	0.0087
0.0	0.0	0.0	13053.3463	8160.2219	NaN	NaN	0.3847	0.0068	0.9579	0.0107	0.0092	0.0067	0.0086
0.0	0.0	0.0	13216.3463	4719.2219	NaN	NaN	0.2631	0.0064	0.9596	0.0106	0.0086	0.0063	0.0086
0.0	0.0	0.0	9428.3463	5064.2219	NaN	NaN	0.3494	0.006	0.9609	0.0105	0.0082	0.006	0.0085
0.0	0.0	0.0	10373.3463	8524.2219	NaN	NaN	0.4511	0.0058	0.9618	0.0103	0.0079	0.0058	0.0084
0.0	0.0	0.0	11186.3463	5947.2219	NaN	NaN	0.3471	0.0057	0.9619	0.0103	0.0079	0.0058	0.0084
0.0	0.0	0.0	10930.3463	8644.2219	NaN	NaN	0.4416	0.0056	0.9624	0.0101	0.0079	0.0058	0.0082
0.0	0.0	0.0	11374.3463	10237.2219	NaN	NaN	0.4737	0.0056	0.9622	0.0101	0.0079	0.0058	0.0083
0.0	0.0	0.0	13542.3463	4872.2219	NaN	NaN	0.2646	0.0057	0.9621	0.01	0.008	0.0059	0.0083
0.0	0.0	0.0	12865.3463	10999.2219	NaN	NaN	0.4609	0.0057	0.9624	0.0099	0.008	0.0059	0.0082
0.0	0.0	0.0	12684.3463	4550.2219	NaN	NaN	0.264	0.0056	0.9628	0.0098	0.0079	0.0058	0.0081
0.0	0.0	0.0	12436.3463	7826.2219	NaN	NaN	0.3862	0.0057	0.9624	0.0098	0.0081	0.0059	0.0082
0.0	0.0	0.0	12251.3463	5852.2219	NaN	NaN	0.3233	0.0057	0.9623	0.0098	0.0081	0.0059	0.0082
0.0	0.0	0.0	14012.3463	9668.2219	NaN	NaN	0.4083	0.0056	0.9626	0.0097	0.008	0.0059	0.0082
0.0	0.0	0.0	11841.3463	10406.2219	NaN	NaN	0.4677	0.0056	0.9626	0.0097	0.0082	0.0059	0.0082
0.0	0.0	0.0	9019.3463	10163.2219	NaN	NaN	0.5298	0.0054	0.9631	0.0095	0.0081	0.0058	0.008
0.0	0.0	0.0	9714.3463	6887.2219	NaN	NaN	0.4149	0.0054	0.9629	0.0095	0.0083	0.0059	0.0081
0.0	0.0	0.0	12277.3463	5780.2219	NaN	NaN	0.3201	0.0053	0.9635	0.0093	0.0081	0.0058	0.0079
0.0	0.0	0.0	12203.3463	11261.2219	NaN	NaN	0.4799	0.0054	0.9629	0.0095	0.0083	0.0058	0.0081
0.0	0.0	0.0	9281.3463	4095.2219	NaN	NaN	0.3061	0.0054	0.9623	0.0097	0.0085	0.0059	0.0082
0.0	0.0	0.0	11836.3463	9866.2219	NaN	NaN	0.4546	0.0055	0.9618	0.0098	0.0086	0.0059	0.0083
0.0	0.0	0.0	9152.3463	9942.2219	NaN	NaN	0.5207	0.0056	0.9607	0.0102	0.0089	0.006	0.0085
0.0	0.0	0.0	10417.3463	10888.2219	NaN	NaN	0.5111	0.0056	0.9605	0.0104	0.009	0.006	0.0085
0.0	0.0	0.0	14338.3463	9286.2219	NaN	NaN	0.3931	0.0056	0.9602	0.0105	0.0091	0.0061	0.0085
0.0	0.0	0.0	13915.3463	10762.2219	NaN	NaN	0.4361	0.0057	0.958	0.0113	0.0098	0.0063	0.0089
0.0	0.0	0.0	11453.3463	13687.2219	NaN	NaN	0.5444	0.0057	0.9572	0.0114	0.0102	0.0064	0.009
0.0	0.0	0.0	11358.3463	5796.2219	NaN	NaN	0.3379	0.0058	0.9571	0.0114	0.0103	0.0065	0.0089
0.0	0.0	0.0	12254.3463	3739.2219	NaN	NaN	0.2338	0.0059	0.9553	0.0118	0.0109	0.0067	0.0093
0.0	0.0	0.0	10816.3463	9051.2219	NaN	NaN	0.4556	0.0061	0.9542	0.0121	0.0113	0.0069	0.0094
0.0	0.0	0.0	10241.3463	7707.2219	NaN	NaN	0.4294	0.0062	0.9536	0.0123	0.0114	0.007	0.0095
0.0	0.0	0.0	14114.3463	6839.2219	NaN	NaN	0.3264	0.0064	0.9532	0.0123	0.0115	0.0071	0.0096
0.0	0.0	0.0	15057.3463	4480.2219	NaN	NaN	0.2293	0.0064	0.9532	0.0122	0.0114	0.0072	0.0095
0.0	0.0	0.0	11264.3463	7804.2219	NaN	NaN	0.4093	0.0065	0.9529	0.0123	0.0114	0.0073	0.0096
0.0	0.0	0.0	12644.3463	5424.2219	NaN	NaN	0.3002	0.0064	0.9547	0.0117	0.0108	0.0072	0.0092
0.0	0.0	0.0	12204.3463	8886.2219	NaN	NaN	0.4213	0.0064	0.9548	0.0117	0.0107	0.0073	0.0092
0.0	0.0	0.0	10662.3463	6659.2219	NaN	NaN	0.3844	0.0066	0.9539	0.0119	0.0108	0.0075	0.0093
0.0	0.0	0.0	10425.3463	7695.2219	NaN	NaN	0.4247	0.0067	0.9542	0.0117	0.0106	0.0076	0.0092
0.0	0.0	0.0	12313.3463	4632.2219	NaN	NaN	0.2734	0.0069	0.9537	0.0117	0.0106	0.0078	0.0093
0.0	0.0	0.0	13457.3463	8131.2219	NaN	NaN	0.3766	0.0069	0.9541	0.0114	0.0105	0.0078	0.0092
0.0	0.0	0.0	11450.3463	6355.2219	NaN	NaN	0.3569	0.0071	0.9532	0.0115	0.0107	0.008	0.0095
0.0	0.0	0.0	8558.3463	7035.2219	NaN	NaN	0.4512	0.0072	0.9534	0.0113	0.0106	0.008	0.0094
0.0	0.0	0.0	11519.3463	10742.2219	NaN	NaN	0.4825	0.0073	0.9524	0.0115	0.0109	0.0082	0.0097
0.0	0.0	0.0	11827.3463	6834.2219	NaN	NaN	0.3662	0.0074	0.9525	0.0115	0.0108	0.0081	0.0096
0.0	0.0	0.0	14506.3463	8107.2219	NaN	NaN	0.3585	0.0075	0.9521	0.0116	0.011	0.0081	0.0097
0.0	0.0	0.0	13617.3463	6532.2219	NaN	NaN	0.3242	0.0077	0.9512	0.0118	0.0111	0.0083	0.0099
0.0	0.0	0.0	13475.3463	7437.2219	NaN	NaN	0.3556	0.0079	0.9501	0.0121	0.0114	0.0083	0.0102
0.0	0.0	0.0	12000.3463	7663.2219	NaN	NaN	0.3897	0.0079	0.95	0.0122	0.0114	0.0083	0.0103
0.0	0.0	0.0	10494.3463	7665.2219	NaN	NaN	0.4221	0.0079	0.9496	0.0122	0.0115	0.0083	0.0104
0.0	0.0	0.0	8331.3463	6623.2219	NaN	NaN	0.4429	0.008	0.9498	0.0121	0.0114	0.0083	0.0105
0.0	0.0	0.0	13455.3463	8298.2219	NaN	NaN	0.3815	0.008	0.9491	0.0123	0.0115	0.0083	0.0108
0.0	0.0	0.0	9549.3463	7225.2219	NaN	NaN	0.4307	0.0082	0.9479	0.0127	0.0117	0.0084	0.0111
0.0	0.0	0.0	12367.3463	10792.2219	NaN	NaN	0.466	0.0082	0.948	0.0127	0.0117	0.0083	0.0112
0.0	0.0	0.0	11596.3463	7353.2219	NaN	NaN	0.388	0.0083	0.9461	0.0134	0.0121	0.0084	0.0117
0.0	0.0	0.0	9484.3463	6285.2219	NaN	NaN	0.3986	0.0083	0.9462	0.0134	0.0121	0.0084	0.0117
0.0	0.0	0.0	13175.3463	6129.2219	NaN	NaN	0.3175	0.0083	0.9457	0.0135	0.0122	0.0084	0.0119
0.0	0.0	0.0	14550.3463	8426.2219	NaN	NaN	0.3667	0.0083	0.9457	0.0134	0.0121	0.0084	0.012
0.0	0.0	0.0	10081.3463	7558.2219	NaN	NaN	0.4285	0.0084	0.9446	0.0137	0.0125	0.0085	0.0123
0.0	0.0	0.0	9546.3463	6706.2219	NaN	NaN	0.4126	0.0084	0.9452	0.0135	0.0124	0.0085	0.0121
0.0	0.0	0.0	12630.3463	7639.2219	NaN	NaN	0.3769	0.0085	0.9447	0.0136	0.0125	0.0085	0.0123
0.0	0.0	0.0	7818.3463	7152.2219	NaN	NaN	0.4778	0.0084	0.9453	0.0134	0.0123	0.0085	0.0121
0.0	0.0	0.0	10531.3463	5893.2219	NaN	NaN	0.3588	0.0084	0.9464	0.0131	0.012	0.0084	0.0119
0.0	0.0	0.0	11265.3463	6195.2219	NaN	NaN	0.3548	0.0085	0.9455	0.0133	0.0121	0.0084	0.0122
0.0	0.0	0.0	12674.3463	7452.2219	NaN	NaN	0.3703	0.0085	0.9462	0.0131	0.0119	0.0083	0.012
0.0	0.0	0.0	11000.3463	4216.2219	NaN	NaN	0.2771	0.0086	0.9462	0.0131	0.0118	0.0084	0.012
0.0	0.0	0.0	10938.3463	3661.2219	NaN	NaN	0.2508	0.0086	0.9464	0.013	0.0118	0.0083	0.0119
0.0	0.0	0.0	7840.3463	8681.2219	NaN	NaN	0.5254	0.0086	0.9465	0.0129	0.0117	0.0083	0.012
0.0	0.0	0.0	10595.3463	5999.2219	NaN	NaN	0.3615	0.0086	0.9467	0.0129	0.0115	0.0083	0.012
0.0	0.0	0.0	14231.3463	7762.2219	NaN	NaN	0.3529	0.0088	0.9463	0.0129	0.0115	0.0083	0.0122
0.0	0.0	0.0	15371.3463	8678.2219	NaN	NaN	0.3608	0.0089	0.9456	0.0131	0.0117	0.0084	0.0124
0.0	0.0	0.0	17037.3463	10361.2219	NaN	NaN	0.3782	0.009	0.9452	0.0132	0.0118	0.0084	0.0123
0.0	0.0	0.0	12338.3463	8957.2219	NaN	NaN	0.4206	0.0091	0.9443	0.0136	0.012	0.0085	0.0125
0.0	0.0	0.0	12589.3463	8969.2219	NaN	NaN	0.416	0.0092	0.944	0.0137	0.0121	0.0086	0.0125
0.0	0.0	0.0	12866.3463	7049.2219	NaN	NaN	0.354	0.0095	0.9429	0.014	0.0122	0.0087	0.0127
0.0	0.0	0.0	13745.3463	6597.2219	NaN	NaN	0.3243	0.0098	0.9416	0.0144	0.0124	0.0089	0.0129
0.0	0.0	0.0	10993.3463	8373.2219	NaN	NaN	0.4324	0.0101	0.9408	0.0146	0.0125	0.009	0.013
0.0	0.0	0.0	14563.3463	7463.2219	NaN	NaN	0.3388	0.0102	0.94	0.0149	0.0126	0.009	0.0132
0.0	0.0	0.0	14878.3463	5576.2219	NaN	NaN	0.2726	0.0103	0.9401	0.0149	0.0126	0.0091	0.0131
0.0	0.0	0.0	16273.3463	7177.2219	NaN	NaN	0.3061	0.0103	0.9399	0.0149	0.0126	0.0091	0.0132
0.0	0.0	0.0	13964.3463	6980.2219	NaN	NaN	0.3333	0.0103	0.94	0.0148	0.0125	0.0092	0.0132
0.0	0.0	0.0	15159.3463	12006.2219	NaN	NaN	0.442	0.0102	0.9409	0.0145	0.0124	0.0092	0.013
0.0	0.0	0.0	12514.3463	7776.2219	NaN	NaN	0.3832	0.0101	0.9411	0.0143	0.0123	0.0092	0.013
0.0	0.0	0.0	15189.3463	9511.2219	NaN	NaN	0.3851	0.01	0.9417	0.014	0.0122	0.0092	0.0129
0.0	0.0	0.0	12327.3463	9056.2219	NaN	NaN	0.4235	0.0102	0.9414	0.0139	0.0122	0.0094	0.0129
0.0	0.0	0.0	16510.3463	5364.2219	NaN	NaN	0.2452	0.0103	0.9409	0.0139	0.0122	0.0096	0.0131
0.0	0.0	0.0	12426.3463	8745.2219	NaN	NaN	0.4131	0.0104	0.9401	0.014	0.0124	0.0097	0.0134
0.0	0.0	0.0	12510.3463	7301.2219	NaN	NaN	0.3685	0.0105	0.9406	0.0137	0.0122	0.0098	0.0132
0.0	0.0	0.0	14071.3463	3984.2219	NaN	NaN	0.2207	0.0106	0.9395	0.0139	0.0124	0.0099	0.0137
0.0	0.0	0.0	16199.3463	8953.2219	NaN	NaN	0.356	0.0104	0.9409	0.0135	0.0121	0.0097	0.0135
0.0	0.0	0.0	16757.3463	8869.2219	NaN	NaN	0.3461	0.0105	0.94	0.0136	0.0123	0.0098	0.0138
0.0	0.0	0.0	11378.3463	7709.2219	NaN	NaN	0.4039	0.0102	0.9411	0.0134	0.0121	0.0096	0.0137
0.0	0.0	0.0	14439.3463	6667.2219	NaN	NaN	0.3159	0.01	0.9417	0.0133	0.0118	0.0094	0.0138
0.0	0.0	0.0	10295.3463	5694.2219	NaN	NaN	0.3561	0.0099	0.9416	0.0133	0.0118	0.0093	0.0141
0.0	0.0	0.0	12779.3463	8495.2219	NaN	NaN	0.3993	0.0098	0.9422	0.0132	0.0116	0.0091	0.0142
0.0	0.0	0.0	11430.3463	8325.2219	NaN	NaN	0.4214	0.0097	0.9414	0.0135	0.0118	0.009	0.0146
0.0	0.0	0.0	10252.3463	8203.2219	NaN	NaN	0.4445	0.0096	0.9412	0.0135	0.0119	0.009	0.0148
0.0	0.0	0.0	12680.3463	8610.2219	NaN	NaN	0.4044	0.0097	0.9406	0.0136	0.012	0.009	0.0151
0.0	0.0	0.0	9942.3463	6479.2219	NaN	NaN	0.3946	0.0098	0.9406	0.0136	0.0119	0.0089	0.0152
0.0	0.0	0.0	13651.3463	6383.2219	NaN	NaN	0.3186	0.0099	0.9402	0.0136	0.0119	0.0088	0.0154
0.0	0.0	0.0	10979.3463	5573.2219	NaN	NaN	0.3367	0.0102	0.9389	0.0141	0.0121	0.0089	0.0158
0.0	0.0	0.0	9013.3463	7233.2219	NaN	NaN	0.4452	0.0116	0.9374	0.0145	0.0117	0.0088	0.016
0.0	0.0	0.0	8132.3463	3172.2219	NaN	NaN	0.2806	0.0146	0.9316	0.0155	0.0116	0.0091	0.0176
0.0	0.0	0.0	8612.3463	2840.2219	NaN	NaN	0.248	0.0163	0.9289	0.0157	0.0117	0.0092	0.0181
0.0	0.0	0.0	12767.3463	6351.2219	NaN	NaN	0.3322	0.0155	0.9275	0.0164	0.0126	0.0093	0.0186
0.0	0.0	0.0	9943.3463	5225.2219	NaN	NaN	0.3445	0.0146	0.9292	0.0161	0.0128	0.0092	0.0182
0.0	0.0	0.0	11151.3463	7603.2219	NaN	NaN	0.4054	0.0146	0.9315	0.0154	0.0123	0.0089	0.0173
0.0	0.0	0.0	12502.3463	3223.2219	NaN	NaN	0.205	0.0149	0.9317	0.0153	0.0122	0.0089	0.0169
0.0	0.0	0.0	9894.3463	4919.2219	NaN	NaN	0.3321	0.0163	0.9316	0.0147	0.0118	0.0088	0.0167
0.0	0.0	0.0	8892.3463	2289.2219	NaN	NaN	0.2047	0.0156	0.9333	0.0145	0.0118	0.0087	0.0161
0.0	0.0	0.0	10449.3463	3672.2219	NaN	NaN	0.26	0.0142	0.9361	0.0141	0.0116	0.0085	0.0155
0.0	0.0	0.0	9645.3463	6588.2219	NaN	NaN	0.4058	0.0127	0.939	0.0137	0.0117	0.0083	0.0145
0.0	0.0	0.0	8459.3463	4483.2219	NaN	NaN	0.3464	0.0114	0.9425	0.013	0.0115	0.0081	0.0135
0.0	0.0	0.0	10484.3463	4284.2219	NaN	NaN	0.2901	0.0104	0.9452	0.0124	0.0114	0.008	0.0126
0.0	0.0	0.0	14236.3463	6977.2219	NaN	NaN	0.3289	0.01	0.9462	0.0121	0.0116	0.008	0.0121
0.0	0.0	0.0	9275.3463	4509.2219	NaN	NaN	0.3271	0.0098	0.9461	0.012	0.012	0.0082	0.0119
0.0	0.0	0.0	11870.3463	4149.2219	NaN	NaN	0.259	0.0096	0.9464	0.0119	0.0123	0.0082	0.0116
0.0	0.0	0.0	10731.3463	9830.2219	NaN	NaN	0.4781	0.0097	0.9442	0.0123	0.0132	0.0086	0.012
0.0	0.0	0.0	10281.3463	6335.2219	NaN	NaN	0.3813	0.01	0.9415	0.0128	0.0143	0.009	0.0124
0.0	0.0	0.0	9638.3463	9780.2219	NaN	NaN	0.5037	0.0102	0.9406	0.013	0.0148	0.0092	0.0123
0.0	0.0	0.0	10554.3463	8589.2219	NaN	NaN	0.4487	0.0107	0.9365	0.0138	0.0161	0.0097	0.0131
0.0	0.0	0.0	9795.3463	8021.2219	NaN	NaN	0.4502	0.0112	0.9336	0.0144	0.0172	0.01	0.0136
0.0	0.0	0.0	9414.3463	10532.2219	NaN	NaN	0.528	0.0113	0.9336	0.0143	0.0173	0.0101	0.0134
0.0	0.0	0.0	11561.3463	6479.2219	NaN	NaN	0.3591	0.0115	0.9317	0.0146	0.0179	0.0105	0.0138
0.0	0.0	0.0	9553.3463	7466.2219	NaN	NaN	0.4387	0.0117	0.9305	0.0148	0.0183	0.0107	0.014
0.0	0.0	0.0	8354.3463	6114.2219	NaN	NaN	0.4226	0.0117	0.9303	0.0148	0.0183	0.0108	0.0141
0.0	0.0	0.0	8797.3463	5096.2219	NaN	NaN	0.3668	0.0116	0.9303	0.0149	0.0181	0.0109	0.0142
0.0	0.0	0.0	11098.3463	4884.2219	NaN	NaN	0.3056	0.0113	0.9323	0.0147	0.0172	0.0105	0.0139
0.0	0.0	0.0	9573.3463	4332.2219	NaN	NaN	0.3115	0.0109	0.9348	0.0145	0.0162	0.0101	0.0135
0.0	0.0	0.0	9707.3463	4751.2219	NaN	NaN	0.3286	0.0106	0.9367	0.0144	0.0153	0.0097	0.0133
0.0	0.0	0.0	9923.3463	8539.2219	NaN	NaN	0.4625	0.01	0.9398	0.014	0.0142	0.0092	0.0128
0.0	0.0	0.0	11426.3463	8146.2219	NaN	NaN	0.4162	0.0096	0.9422	0.0138	0.0134	0.0088	0.0124
0.0	0.0	0.0	8791.3463	4970.2219	NaN	NaN	0.3612	0.0091	0.9452	0.0133	0.0124	0.0083	0.0118
0.0	0.0	0.0	10985.3463	5988.2219	NaN	NaN	0.3528	0.0087	0.9473	0.013	0.0116	0.0079	0.0114
0.0	0.0	0.0	10839.3463	4792.2219	NaN	NaN	0.3066	0.0086	0.9481	0.0129	0.0113	0.0078	0.0113
0.0	0.0	0.0	10249.3463	7220.2219	NaN	NaN	0.4133	0.0085	0.9495	0.0126	0.0108	0.0076	0.0111
0.0	0.0	0.0	11210.3463	7300.2219	NaN	NaN	0.3944	0.0085	0.9497	0.0125	0.0107	0.0075	0.0112
0.0	0.0	0.0	12648.3463	7120.2219	NaN	NaN	0.3602	0.0085	0.9505	0.0123	0.0104	0.0074	0.011
0.0	0.0	0.0	10848.3463	4634.2219	NaN	NaN	0.2993	0.0086	0.9494	0.0126	0.0107	0.0075	0.0113
0.0	0.0	0.0	9411.3463	5585.2219	NaN	NaN	0.3724	0.0086	0.9495	0.0125	0.0107	0.0074	0.0113
0.0	0.0	0.0	10431.3463	7944.2219	NaN	NaN	0.4323	0.0087	0.9488	0.0127	0.0108	0.0075	0.0115
0.0	0.0	0.0	8228.3463	5340.2219	NaN	NaN	0.3936	0.0087	0.9489	0.0127	0.0108	0.0075	0.0116
0.0	0.0	0.0	10809.3463	4382.2219	NaN	NaN	0.2885	0.0088	0.9477	0.0129	0.011	0.0075	0.0121
0.0	0.0	0.0	11507.3463	6152.2219	NaN	NaN	0.3484	0.009	0.946	0.0131	0.0114	0.0077	0.0128
0.0	0.0	0.0	14187.3463	10011.2219	NaN	NaN	0.4137	0.0092	0.945	0.0132	0.0117	0.0078	0.0131
0.0	0.0	0.0	11902.3463	9699.2219	NaN	NaN	0.449	0.0094	0.9431	0.0136	0.0122	0.008	0.0136
0.0	0.0	0.0	8235.3463	4671.2219	NaN	NaN	0.3619	0.0095	0.9425	0.0136	0.0124	0.0082	0.0137
0.0	0.0	0.0	13301.3463	8304.2219	NaN	NaN	0.3844	0.0097	0.9407	0.014	0.0128	0.0084	0.0144
0.0	0.0	0.0	11396.3463	6981.2219	NaN	NaN	0.3799	0.01	0.9388	0.0144	0.0132	0.0086	0.015
0.0	0.0	0.0	10831.3463	7079.2219	NaN	NaN	0.3953	0.0102	0.9374	0.0146	0.0135	0.0089	0.0153
0.0	0.0	0.0	11064.3463	5160.2219	NaN	NaN	0.318	0.0105	0.9346	0.0153	0.0142	0.0092	0.0163
0.0	0.0	0.0	13279.3463	6376.2219	NaN	NaN	0.3244	0.0107	0.9336	0.0153	0.0144	0.0094	0.0165
0.0	0.0	0.0	9181.3463	5598.2219	NaN	NaN	0.3788	0.0109	0.9322	0.0156	0.0147	0.0096	0.0169
0.0	0.0	0.0	11680.3463	3534.2219	NaN	NaN	0.2323	0.0112	0.9309	0.0159	0.015	0.0098	0.0171
0.0	0.0	0.0	9809.3463	6708.2219	NaN	NaN	0.4061	0.0116	0.9282	0.0165	0.0157	0.0103	0.0177
0.0	0.0	0.0	12496.3463	6851.2219	NaN	NaN	0.3541	0.0117	0.9266	0.0169	0.0163	0.0106	0.0178
0.0	0.0	0.0	9421.3463	7384.2219	NaN	NaN	0.4394	0.0117	0.9258	0.0172	0.0165	0.0108	0.0179
0.0	0.0	0.0	8421.3463	7967.2219	NaN	NaN	0.4861	0.0115	0.9267	0.017	0.0164	0.0109	0.0175
0.0	0.0	0.0	12222.3463	4893.2219	NaN	NaN	0.2859	0.0115	0.9254	0.0174	0.0169	0.0111	0.0178
0.0	0.0	0.0	9510.3463	6570.2219	NaN	NaN	0.4086	0.0114	0.9263	0.017	0.0167	0.0112	0.0173
0.0	0.0	0.0	8609.3463	5278.2219	NaN	NaN	0.3801	0.0115	0.9254	0.0174	0.0171	0.0113	0.0174
0.0	0.0	0.0	10818.3463	5047.2219	NaN	NaN	0.3181	0.0116	0.9255	0.0173	0.0169	0.0115	0.0173
0.0	0.0	0.0	7782.3463	4374.2219	NaN	NaN	0.3598	0.0117	0.9236	0.0178	0.0175	0.0117	0.0177
0.0	0.0	0.0	11682.3463	5095.2219	NaN	NaN	0.3037	0.0117	0.924	0.0176	0.0174	0.0118	0.0175
0.0	0.0	0.0	13330.3463	8074.2219	NaN	NaN	0.3772	0.0118	0.9219	0.0182	0.0181	0.0121	0.0181
0.0	0.0	0.0	9162.3463	5826.2219	NaN	NaN	0.3887	0.0118	0.9217	0.0181	0.0182	0.0122	0.0179
0.0	0.0	0.0	12126.3463	6352.2219	NaN	NaN	0.3438	0.012	0.9199	0.0186	0.0188	0.0124	0.0184
0.0	0.0	0.0	11615.3463	5103.2219	NaN	NaN	0.3052	0.0122	0.9174	0.019	0.0198	0.0128	0.0189
0.0	0.0	0.0	12933.3463	6708.2219	NaN	NaN	0.3415	0.0123	0.9172	0.0189	0.0201	0.0128	0.0187
0.0	0.0	0.0	9997.3463	7724.2219	NaN	NaN	0.4359	0.0126	0.9155	0.0192	0.0206	0.0131	0.019
0.0	0.0	0.0	10693.3463	3408.2219	NaN	NaN	0.2417	0.013	0.914	0.0192	0.0213	0.0132	0.0192
0.0	0.0	0.0	13499.3463	6668.2219	NaN	NaN	0.3306	0.0132	0.913	0.0195	0.0216	0.0134	0.0194
0.0	0.0	0.0	13764.3463	6699.2219	NaN	NaN	0.3274	0.0132	0.9125	0.0195	0.0218	0.0135	0.0195
0.0	0.0	0.0	11590.3463	5995.2219	NaN	NaN	0.3409	0.0133	0.9131	0.0194	0.0216	0.0134	0.0192
0.0	0.0	0.0	12460.3463	5122.2219	NaN	NaN	0.2913	0.0133	0.9147	0.019	0.0209	0.0131	0.0189
0.0	0.0	0.0	10546.3463	1184.2219	NaN	NaN	0.101	0.0132	0.9149	0.0192	0.0207	0.0129	0.019
0.0	0.0	0.0	10484.3463	6054.2219	NaN	NaN	0.3661	0.0129	0.9172	0.0189	0.0199	0.0126	0.0184
0.0	0.0	0.0	9583.3463	5629.2219	NaN	NaN	0.37	0.0127	0.9172	0.0192	0.0198	0.0125	0.0185
0.0	0.0	0.0	10696.3463	3508.2219	NaN	NaN	0.247	0.0125	0.9194	0.0189	0.019	0.0122	0.018
0.0	0.0	0.0	12797.3463	9694.2219	NaN	NaN	0.431	0.0123	0.9199	0.0191	0.0188	0.012	0.018
0.0	0.0	0.0	8861.3463	6288.2219	NaN	NaN	0.4151	0.0121	0.9209	0.0188	0.0186	0.0118	0.0177
0.0	0.0	0.0	8523.3463	6360.2219	NaN	NaN	0.4273	0.0121	0.9226	0.0184	0.018	0.0115	0.0174
0.0	0.0	0.0	11274.3463	6110.2219	NaN	NaN	0.3515	0.0122	0.9212	0.0188	0.0184	0.0116	0.0177
0.0	0.0	0.0	9952.3463	7168.2219	NaN	NaN	0.4187	0.0125	0.9205	0.0187	0.0188	0.0117	0.0178
0.0	0.0	0.0	7040.3463	4804.2219	NaN	NaN	0.4056	0.0129	0.9213	0.0183	0.0185	0.0115	0.0175
0.0	0.0	0.0	8278.3463	4228.2219	NaN	NaN	0.3381	0.0132	0.92	0.0182	0.0191	0.0117	0.0178
0.0	0.0	0.0	8241.3463	4902.2219	NaN	NaN	0.373	0.0136	0.9177	0.0184	0.0202	0.012	0.0181
0.0	0.0	0.0	6549.3463	9038.2219	NaN	NaN	0.5798	0.0138	0.9172	0.0182	0.0207	0.0122	0.0179
0.0	0.0	0.0	9193.3463	5117.2219	NaN	NaN	0.3576	0.0143	0.9155	0.0182	0.0216	0.0124	0.018
0.0	0.0	0.0	12158.3463	5956.2219	NaN	NaN	0.3288	0.0147	0.9133	0.0183	0.0227	0.0128	0.0182
0.0	0.0	0.0	14015.3463	4826.2219	NaN	NaN	0.2561	0.0153	0.9106	0.0184	0.024	0.0132	0.0185
0.0	0.0	0.0	7277.3463	5721.2219	NaN	NaN	0.4401	0.0157	0.9097	0.0182	0.0246	0.0135	0.0183
0.0	0.0	0.0	4677.3463	7457.2219	NaN	NaN	0.6145	0.0167	0.9075	0.0182	0.0254	0.0137	0.0184
0.0	0.0	0.0	2525.3463	8778.2219	NaN	NaN	0.7766	0.0175	0.9068	0.0179	0.0257	0.0138	0.0183
0.0	0.0	0.0	4554.3463	6783.2219	NaN	NaN	0.5983	0.0177	0.9047	0.0178	0.0268	0.0142	0.0188
0.0	0.0	0.0	5026.3463	6772.2219	NaN	NaN	0.574	0.0177	0.9032	0.0176	0.0277	0.0146	0.0191
0.0	0.0	0.0	8035.3463	9430.2219	NaN	NaN	0.5399	0.018	0.8982	0.018	0.0302	0.0156	0.02
0.0	0.0	0.0	3774.3463	5394.2219	NaN	NaN	0.5883	0.0183	0.8981	0.0174	0.0308	0.0159	0.0196
0.0	0.0	0.0	5614.3463	8078.2219	NaN	NaN	0.59	0.0182	0.8977	0.0173	0.031	0.0161	0.0197
0.0	0.0	0.0	6454.3463	7123.2219	NaN	NaN	0.5246	0.018	0.8996	0.0166	0.0304	0.0161	0.0192
0.0	0.0	0.0	5360.3463	5656.2219	NaN	NaN	0.5134	0.0181	0.8983	0.0168	0.031	0.0162	0.0196
0.0	0.0	0.0	5323.3463	9279.2219	NaN	NaN	0.6355	0.0177	0.9008	0.0164	0.0299	0.016	0.0192
0.0	0.0	0.0	5984.3463	9460.2219	NaN	NaN	0.6125	0.0174	0.901	0.0164	0.0297	0.0162	0.0192
0.0	0.0	0.0	4730.3463	3626.2219	NaN	NaN	0.4339	0.0174	0.9023	0.0162	0.0293	0.0161	0.0187
0.0	0.0	0.0	4526.3463	7295.2219	NaN	NaN	0.6171	0.017	0.9026	0.0163	0.0291	0.0161	0.0189
0.0	0.0	0.0	4247.3463	4152.2219	NaN	NaN	0.4943	0.0168	0.9024	0.0163	0.0292	0.0164	0.0189
0.0	0.0	0.0	6133.3463	7369.2219	NaN	NaN	0.5458	0.0164	0.9031	0.0164	0.0287	0.0165	0.019
0.0	0.0	0.0	3086.3463	7353.2219	NaN	NaN	0.7044	0.0161	0.9034	0.0166	0.0283	0.0165	0.0191
0.0	0.0	0.0	5619.3463	7020.2219	NaN	NaN	0.5554	0.0157	0.9054	0.0166	0.0271	0.0163	0.0189
0.0	0.0	0.0	7142.3463	10748.2219	NaN	NaN	0.6008	0.0154	0.9054	0.017	0.0266	0.0164	0.0192
0.0	0.0	0.0	9568.3463	2297.2219	NaN	NaN	0.1936	0.0152	0.9089	0.0166	0.0249	0.0162	0.0183
0.0	0.0	0.0	12164.3463	7770.2219	NaN	NaN	0.3898	0.015	0.9084	0.017	0.0248	0.016	0.0188
0.0	0.0	0.0	6593.3463	1809.2219	NaN	NaN	0.2153	0.0149	0.9085	0.017	0.0247	0.0161	0.0187
0.0	0.0	0.0	7318.3463	5814.2219	NaN	NaN	0.4427	0.0149	0.9086	0.017	0.0246	0.0161	0.0188
0.0	0.0	0.0	7199.3463	3470.2219	NaN	NaN	0.3252	0.015	0.9069	0.0172	0.0253	0.0164	0.0192
0.0	0.0	0.0	9803.3463	2865.2219	NaN	NaN	0.2262	0.0151	0.9064	0.0172	0.0256	0.0165	0.0192
0.0	0.0	0.0	5822.3463	7241.2219	NaN	NaN	0.5543	0.0152	0.9051	0.0174	0.0261	0.0168	0.0193
0.0	0.0	0.0	8587.3463	2828.2219	NaN	NaN	0.2478	0.0153	0.9046	0.0175	0.0263	0.0168	0.0194
0.0	0.0	0.0	8404.3463	5676.2219	NaN	NaN	0.4031	0.0155	0.9046	0.0174	0.0264	0.0166	0.0195
0.0	0.0	0.0	11326.3463	6370.2219	NaN	NaN	0.36	0.0156	0.9044	0.0174	0.0265	0.0165	0.0196
0.0	0.0	0.0	9487.3463	4019.2219	NaN	NaN	0.2976	0.0159	0.9025	0.0176	0.0273	0.0167	0.0199
0.0	0.0	0.0	9084.3463	6739.2219	NaN	NaN	0.4259	0.016	0.9025	0.0175	0.0275	0.0166	0.02
0.0	0.0	0.0	8335.3463	7174.2219	NaN	NaN	0.4626	0.0163	0.9016	0.0175	0.028	0.0166	0.0201
0.0	0.0	0.0	7699.3463	2872.2219	NaN	NaN	0.2717	0.0165	0.9001	0.0176	0.0286	0.0171	0.0201
0.0	0.0	0.0	5572.3463	5510.2219	NaN	NaN	0.4972	0.0167	0.8999	0.0176	0.0288	0.0168	0.0202
0.0	0.0	0.0	8343.3463	8425.2219	NaN	NaN	0.5024	0.0168	0.8996	0.0176	0.0289	0.017	0.0202
0.0	0.0	0.0	5849.3463	7206.2219	NaN	NaN	0.552	0.0168	0.8996	0.0177	0.0289	0.0168	0.0202
0.0	0.0	0.0	7906.3463	4829.2219	NaN	NaN	0.3792	0.0165	0.9024	0.0174	0.0277	0.0162	0.0197
0.0	0.0	0.0	10697.3463	6714.2219	NaN	NaN	0.3856	0.0165	0.903	0.0176	0.0273	0.0158	0.0199
0.0	0.0	0.0	10184.3463	8453.2219	NaN	NaN	0.4536	0.0164	0.9048	0.0174	0.0267	0.0153	0.0195
0.0	0.0	0.0	8815.3463	7380.2219	NaN	NaN	0.4557	0.0163	0.9067	0.0172	0.0261	0.0147	0.0189
0.0	0.0	0.0	8273.3463	4578.2219	NaN	NaN	0.3562	0.0163	0.9083	0.0169	0.0258	0.0143	0.0183
0.0	0.0	0.0	9065.3463	6002.2219	NaN	NaN	0.3984	0.0162	0.9108	0.0165	0.025	0.014	0.0176
0.0	0.0	0.0	8417.3463	4376.2219	NaN	NaN	0.3421	0.0161	0.9123	0.0164	0.0245	0.0137	0.017
0.0	0.0	0.0	8344.3463	5544.2219	NaN	NaN	0.3992	0.0161	0.9141	0.0161	0.024	0.0134	0.0164
0.0	0.0	0.0	9385.3463	8361.2219	NaN	NaN	0.4711	0.0161	0.9135	0.0163	0.0242	0.0134	0.0165
0.0	0.0	0.0	10529.3463	3457.2219	NaN	NaN	0.2472	0.0162	0.9154	0.0158	0.0237	0.013	0.0159
0.0	0.0	0.0	10713.3463	3592.2219	NaN	NaN	0.2511	0.0161	0.916	0.0158	0.0235	0.0128	0.0158
0.0	0.0	0.0	9280.3463	2302.2219	NaN	NaN	0.1988	0.016	0.9163	0.0158	0.0235	0.0127	0.0157
0.0	0.0	0.0	7528.3463	5806.2219	NaN	NaN	0.4354	0.0158	0.9176	0.0156	0.0231	0.0125	0.0155
0.0	0.0	0.0	9555.3463	2228.2219	NaN	NaN	0.1891	0.0151	0.9209	0.0153	0.0218	0.0122	0.0148
0.0	0.0	0.0	9465.3463	8973.2219	NaN	NaN	0.4867	0.0147	0.9221	0.0153	0.0211	0.012	0.0147
0.0	0.0	0.0	11148.3463	7871.2219	NaN	NaN	0.4138	0.0146	0.9221	0.0152	0.0213	0.0121	0.0146
0.0	0.0	0.0	8627.3463	5648.2219	NaN	NaN	0.3957	0.0145	0.9229	0.015	0.021	0.0121	0.0144
0.0	0.0	0.0	9747.3463	3140.2219	NaN	NaN	0.2437	0.0144	0.924	0.0148	0.0206	0.012	0.0142
0.0	0.0	0.0	9299.3463	6323.2219	NaN	NaN	0.4047	0.0141	0.9255	0.0147	0.0198	0.0118	0.014
0.0	0.0	0.0	6355.3463	363.2219	NaN	NaN	0.0541	0.0139	0.9256	0.0147	0.0198	0.0119	0.0141
0.0	0.0	0.0	9341.3463	6068.2219	NaN	NaN	0.3938	0.0135	0.9268	0.0147	0.0193	0.0116	0.0141
0.0	0.0	0.0	9114.3463	10197.2219	NaN	NaN	0.528	0.0135	0.9256	0.0149	0.0197	0.0119	0.0144
0.0	0.0	0.0	11145.3463	6436.2219	NaN	NaN	0.3661	0.0133	0.9265	0.0147	0.0193	0.0119	0.0144
0.0	0.0	0.0	7917.3463	8547.2219	NaN	NaN	0.5191	0.0131	0.9273	0.0146	0.0189	0.0117	0.0143
0.0	0.0	0.0	10145.3463	7984.2219	NaN	NaN	0.4404	0.0132	0.9274	0.0145	0.0188	0.0118	0.0144
0.0	0.0	0.0	8911.3463	6583.2219	NaN	NaN	0.4249	0.0133	0.927	0.0146	0.0187	0.012	0.0145
0.0	0.0	0.0	10173.3463	5546.2219	NaN	NaN	0.3528	0.0133	0.9272	0.0144	0.0185	0.012	0.0145
0.0	0.0	0.0	8175.3463	4285.2219	NaN	NaN	0.3439	0.0138	0.9249	0.0147	0.0192	0.0125	0.015
0.0	0.0	0.0	8445.3463	6114.2219	NaN	NaN	0.4199	0.014	0.9242	0.0146	0.0193	0.0128	0.0152
0.0	0.0	0.0	10419.3463	6377.2219	NaN	NaN	0.3797	0.0141	0.9234	0.0146	0.0193	0.0131	0.0155
0.0	0.0	0.0	6677.3463	5815.2219	NaN	NaN	0.4655	0.0143	0.9223	0.0146	0.0196	0.0134	0.0158
0.0	0.0	0.0	8520.3463	7010.2219	NaN	NaN	0.4514	0.0144	0.9212	0.0148	0.0196	0.0137	0.0163
0.0	0.0	0.0	8354.3463	9252.2219	NaN	NaN	0.5255	0.0146	0.9202	0.0149	0.0196	0.014	0.0166
0.0	0.0	0.0	5169.3463	4173.2219	NaN	NaN	0.4467	0.0146	0.9205	0.0149	0.0191	0.0142	0.0166
0.0	0.0	0.0	4465.3463	4692.2219	NaN	NaN	0.5124	0.0145	0.9215	0.0148	0.0186	0.0141	0.0165
0.0	0.0	0.0	5489.3463	3498.2219	NaN	NaN	0.3892	0.0148	0.9204	0.0149	0.0187	0.0144	0.0167
0.0	0.0	0.0	6561.3463	6762.2219	NaN	NaN	0.5075	0.0147	0.9208	0.0147	0.0186	0.0143	0.0168
0.0	0.0	0.0	6429.3463	4359.2219	NaN	NaN	0.4041	0.0149	0.9204	0.0147	0.0187	0.0144	0.0169
0.0	0.0	0.0	4004.3463	4709.2219	NaN	NaN	0.5404	0.0147	0.9207	0.0146	0.0186	0.0143	0.017
0.0	0.0	0.0	2070.3463	6477.2219	NaN	NaN	0.7578	0.0148	0.9204	0.0146	0.0187	0.0143	0.0172
0.0	0.0	0.0	4576.3463	3237.2219	NaN	NaN	0.4143	0.0144	0.9218	0.0144	0.0185	0.014	0.0169
0.0	0.0	0.0	4133.3463	9961.2219	NaN	NaN	0.7067	0.0142	0.9222	0.0143	0.0184	0.0138	0.0171
0.0	0.0	0.0	3630.3463	4346.2219	NaN	NaN	0.5449	0.0139	0.9243	0.0139	0.0178	0.0136	0.0164
0.0	0.0	0.0	7578.3463	4435.2219	NaN	NaN	0.3692	0.0135	0.9254	0.0139	0.0175	0.0132	0.0164
0.0	0.0	0.0	4923.3463	6021.2219	NaN	NaN	0.5502	0.0134	0.9259	0.014	0.0175	0.013	0.0162
0.0	0.0	0.0	6905.3463	5470.2219	NaN	NaN	0.442	0.0133	0.9275	0.0138	0.0171	0.0127	0.0156
0.0	0.0	0.0	6296.3463	2679.2219	NaN	NaN	0.2985	0.0138	0.9279	0.0139	0.0169	0.0123	0.0152
0.0	0.0	0.0	4777.3463	4964.2219	NaN	NaN	0.5096	0.0138	0.9285	0.0138	0.0169	0.0122	0.0149
0.0	0.0	0.0	4213.3463	2555.2219	NaN	NaN	0.3775	0.0136	0.9279	0.0141	0.0173	0.0122	0.0149
0.0	0.0	0.0	7262.3463	2713.2219	NaN	NaN	0.272	0.0131	0.9295	0.0139	0.0172	0.0118	0.0146
0.0	0.0	0.0	8731.3463	6243.2219	NaN	NaN	0.4169	0.0133	0.9278	0.0141	0.0181	0.0118	0.0148
0.0	0.0	0.0	4878.3463	2284.2219	NaN	NaN	0.3189	0.0136	0.9275	0.014	0.0185	0.012	0.0144
0.0	0.0	0.0	4897.3463	3712.2219	NaN	NaN	0.4312	0.0139	0.9248	0.0144	0.0197	0.0124	0.0147
0.0	0.0	0.0	5004.3463	2499.2219	NaN	NaN	0.3331	0.0143	0.9235	0.0144	0.0205	0.0126	0.0146
0.0	0.0	0.0	6852.3463	7204.2219	NaN	NaN	0.5125	0.0147	0.9217	0.0146	0.0214	0.0128	0.0148
0.0	0.0	0.0	3875.3463	5354.2219	NaN	NaN	0.5801	0.0148	0.9218	0.0145	0.0214	0.013	0.0145
0.0	0.0	0.0	4642.3463	4962.2219	NaN	NaN	0.5167	0.0149	0.9206	0.0147	0.0219	0.0132	0.0147
0.0	0.0	0.0	7315.3463	6302.2219	NaN	NaN	0.4628	0.0151	0.9186	0.015	0.0227	0.0135	0.015
0.0	0.0	0.0	3977.3463	9510.2219	NaN	NaN	0.7051	0.0151	0.9195	0.0148	0.0224	0.0135	0.0147
0.0	0.0	0.0	4743.3463	6449.2219	NaN	NaN	0.5762	0.015	0.9197	0.0149	0.0223	0.0136	0.0146
0.0	0.0	0.0	5134.3463	2442.2219	NaN	NaN	0.3223	0.015	0.9202	0.0148	0.0221	0.0135	0.0144
0.0	0.0	0.0	7178.3463	5520.2219	NaN	NaN	0.4347	0.0148	0.9189	0.0153	0.0226	0.0136	0.0148
0.0	0.0	0.0	5411.3463	7393.2219	NaN	NaN	0.5774	0.0146	0.9203	0.015	0.0222	0.0134	0.0144
0.0	0.0	0.0	4819.3463	6547.2219	NaN	NaN	0.576	0.0144	0.9206	0.0151	0.0221	0.0134	0.0145
0.0	0.0	0.0	4448.3463	5453.2219	NaN	NaN	0.5507	0.0141	0.9219	0.0149	0.0216	0.0133	0.0142
0.0	0.0	0.0	7135.3463	6737.2219	NaN	NaN	0.4857	0.0138	0.9224	0.0149	0.0212	0.0134	0.0143
0.0	0.0	0.0	7922.3463	4939.2219	NaN	NaN	0.384	0.0138	0.9226	0.015	0.021	0.0133	0.0144
0.0	0.0	0.0	7221.3463	9129.2219	NaN	NaN	0.5583	0.0136	0.9229	0.0149	0.021	0.0133	0.0143
0.0	0.0	0.0	5234.3463	3396.2219	NaN	NaN	0.3935	0.0136	0.9225	0.015	0.0211	0.0136	0.0142
0.0	0.0	0.0	5516.3463	3750.2219	NaN	NaN	0.4047	0.0135	0.9231	0.0149	0.0208	0.0136	0.0141
0.0	0.0	0.0	8164.3463	3620.2219	NaN	NaN	0.3072	0.0134	0.9232	0.0148	0.0208	0.0136	0.0141
0.0	0.0	0.0	4785.3463	6152.2219	NaN	NaN	0.5625	0.0132	0.9239	0.0146	0.0206	0.0136	0.014
0.0	0.0	0.0	7767.3463	6142.2219	NaN	NaN	0.4416	0.0131	0.924	0.0146	0.0206	0.0136	0.014
0.0	0.0	0.0	4638.3463	9207.2219	NaN	NaN	0.665	0.0128	0.9257	0.0144	0.0201	0.0132	0.0139
0.0	0.0	0.0	3065.3463	7266.2219	NaN	NaN	0.7033	0.0127	0.9256	0.0145	0.0201	0.0132	0.0139
0.0	0.0	0.0	7036.3463	4152.2219	NaN	NaN	0.3711	0.0124	0.9296	0.0139	0.0184	0.0124	0.0133
0.0	0.0	0.0	10097.3463	5088.2219	NaN	NaN	0.3351	0.0122	0.9297	0.0141	0.0183	0.0122	0.0135
0.0	0.0	0.0	7417.3463	5194.2219	NaN	NaN	0.4119	0.0118	0.9325	0.0138	0.0173	0.0116	0.013
0.0	0.0	0.0	9380.3463	6155.2219	NaN	NaN	0.3962	0.0116	0.9345	0.0136	0.0165	0.0112	0.0127
0.0	0.0	0.0	8324.3463	3792.2219	NaN	NaN	0.313	0.0113	0.936	0.0135	0.0159	0.0108	0.0125
0.0	0.0	0.0	7000.3463	9586.2219	NaN	NaN	0.578	0.0109	0.9377	0.0133	0.0155	0.0104	0.0123
0.0	0.0	0.0	4721.3463	6652.2219	NaN	NaN	0.5849	0.0106	0.94	0.0129	0.0147	0.01	0.0118
0.0	0.0	0.0	5286.3463	3091.2219	NaN	NaN	0.369	0.0102	0.9421	0.0126	0.0141	0.0096	0.0114
0.0	0.0	0.0	7157.3463	2498.2219	NaN	NaN	0.2587	0.0101	0.9427	0.0125	0.0139	0.0095	0.0113
0.0	0.0	0.0	6047.3463	4722.2219	NaN	NaN	0.4385	0.0098	0.9434	0.0124	0.0137	0.0093	0.0113
0.0	0.0	0.0	5986.3463	6205.2219	NaN	NaN	0.509	0.0098	0.9436	0.0124	0.0137	0.0093	0.0113
0.0	0.0	0.0	5682.3463	5513.2219	NaN	NaN	0.4924	0.0096	0.9451	0.0121	0.0133	0.0089	0.011
0.0	0.0	0.0	5235.3463	9477.2219	NaN	NaN	0.6442	0.0097	0.9446	0.0122	0.0135	0.0089	0.0111
0.0	0.0	0.0	5928.3463	5989.2219	NaN	NaN	0.5026	0.0096	0.9457	0.012	0.0131	0.0087	0.0109
0.0	0.0	0.0	7479.3463	7733.2219	NaN	NaN	0.5083	0.0095	0.9474	0.0116	0.0126	0.0085	0.0105
0.0	0.0	0.0	8174.3463	4408.2219	NaN	NaN	0.3503	0.0095	0.9467	0.0118	0.0127	0.0086	0.0107
0.0	0.0	0.0	6807.3463	4607.2219	NaN	NaN	0.4036	0.0093	0.9473	0.0116	0.0126	0.0085	0.0106
0.0	0.0	0.0	5961.3463	6950.2219	NaN	NaN	0.5383	0.0092	0.9475	0.0116	0.0125	0.0086	0.0106
0.0	0.0	0.0	6201.3463	4143.2219	NaN	NaN	0.4005	0.0092	0.9479	0.0114	0.0124	0.0085	0.0105
0.0	0.0	0.0	4154.3463	6392.2219	NaN	NaN	0.6061	0.0093	0.947	0.0116	0.0126	0.0087	0.0107
0.0	0.0	0.0	4974.3463	6905.2219	NaN	NaN	0.5813	0.0092	0.9472	0.0116	0.0126	0.0086	0.0107
0.0	0.0	0.0	7352.3463	8150.2219	NaN	NaN	0.5257	0.0092	0.9475	0.0115	0.0126	0.0086	0.0106
0.0	0.0	0.0	6124.3463	5826.2219	NaN	NaN	0.4875	0.0092	0.9476	0.0115	0.0126	0.0086	0.0106
0.0	0.0	0.0	6763.3463	6094.2219	NaN	NaN	0.474	0.0091	0.9481	0.0113	0.0125	0.0085	0.0105
0.0	0.0	0.0	8086.3463	6657.2219	NaN	NaN	0.4515	0.0092	0.9469	0.0116	0.0128	0.0088	0.0107
0.0	0.0	0.0	6924.3463	4970.2219	NaN	NaN	0.4179	0.0093	0.9471	0.0115	0.0127	0.0088	0.0106
0.0	0.0	0.0	5715.3463	6671.2219	NaN	NaN	0.5386	0.0094	0.9466	0.0116	0.0129	0.0089	0.0106
0.0	0.0	0.0	3538.3463	4169.2219	NaN	NaN	0.5409	0.0096	0.9457	0.0118	0.0131	0.0092	0.0107
0.0	0.0	0.0	6652.3463	5664.2219	NaN	NaN	0.4599	0.0096	0.9454	0.0119	0.0132	0.0091	0.0107
0.0	0.0	0.0	6772.3463	6620.2219	NaN	NaN	0.4943	0.0096	0.9452	0.012	0.0133	0.0092	0.0107
0.0	0.0	0.0	5102.3463	3855.2219	NaN	NaN	0.4304	0.0095	0.9456	0.0119	0.0132	0.0091	0.0106
0.0	0.0	0.0	8675.3463	4580.2219	NaN	NaN	0.3455	0.0095	0.9457	0.0119	0.0133	0.009	0.0106
0.0	0.0	0.0	7522.3463	4032.2219	NaN	NaN	0.349	0.0096	0.9456	0.0119	0.0134	0.009	0.0105
0.0	0.0	0.0	6886.3463	7642.2219	NaN	NaN	0.526	0.0098	0.9446	0.0121	0.0137	0.0092	0.0107
0.0	0.0	0.0	5994.3463	5929.2219	NaN	NaN	0.4973	0.0098	0.9443	0.0123	0.014	0.009	0.0106
0.0	0.0	0.0	6420.3463	7230.2219	NaN	NaN	0.5297	0.01	0.9432	0.0125	0.0144	0.0091	0.0108
0.0	0.0	0.0	5126.3463	6199.2219	NaN	NaN	0.5474	0.0099	0.944	0.0124	0.0141	0.009	0.0106
0.0	0.0	0.0	9705.3463	4286.2219	NaN	NaN	0.3063	0.0098	0.9446	0.0122	0.014	0.0089	0.0104
0.0	0.0	0.0	6014.3463	7373.2219	NaN	NaN	0.5508	0.0101	0.9426	0.0127	0.0147	0.0092	0.0108
0.0	0.0	0.0	6861.3463	9910.2219	NaN	NaN	0.5909	0.01	0.9428	0.0127	0.0147	0.0092	0.0108
0.0	0.0	0.0	9216.3463	5293.2219	NaN	NaN	0.3648	0.0101	0.9423	0.0128	0.0148	0.0093	0.0109
0.0	0.0	0.0	5466.3463	1505.2219	NaN	NaN	0.2159	0.0098	0.9433	0.0126	0.0145	0.0092	0.0107
0.0	0.0	0.0	4210.3463	6958.2219	NaN	NaN	0.623	0.0099	0.9425	0.0127	0.0148	0.0093	0.0109
0.0	0.0	0.0	3474.3463	4923.2219	NaN	NaN	0.5863	0.0098	0.9418	0.0129	0.0151	0.0094	0.0111
0.0	0.0	0.0	6166.3463	7330.2219	NaN	NaN	0.5431	0.0095	0.9429	0.0127	0.0148	0.0092	0.011
0.0	0.0	0.0	5165.3463	4775.2219	NaN	NaN	0.4804	0.0094	0.9426	0.0127	0.0149	0.0093	0.0111
0.0	0.0	0.0	6478.3463	4611.2219	NaN	NaN	0.4158	0.0093	0.9428	0.0126	0.015	0.0093	0.0111
0.0	0.0	0.0	6060.3463	6060.2219	NaN	NaN	0.5	0.0092	0.9423	0.0126	0.0152	0.0094	0.0113
0.0	0.0	0.0	7232.3463	5815.2219	NaN	NaN	0.4457	0.009	0.9432	0.0122	0.0151	0.0094	0.0111
0.0	0.0	0.0	7153.3463	7611.2219	NaN	NaN	0.5155	0.0091	0.9414	0.0124	0.0156	0.0098	0.0116
0.0	0.0	0.0	5273.3463	1335.2219	NaN	NaN	0.202	0.0092	0.9402	0.0125	0.0161	0.0101	0.0119
0.0	0.0	0.0	5889.3463	5968.2219	NaN	NaN	0.5033	0.0095	0.9379	0.0127	0.0168	0.0107	0.0124
0.0	0.0	0.0	7539.3463	1423.2219	NaN	NaN	0.1588	0.0098	0.9355	0.013	0.0175	0.0112	0.0129
0.0	0.0	0.0	8512.3463	2425.2219	NaN	NaN	0.2217	0.0099	0.9338	0.0132	0.0181	0.0115	0.0133
0.0	0.0	0.0	4872.3463	5369.2219	NaN	NaN	0.5243	0.0102	0.932	0.0134	0.0187	0.012	0.0137
0.0	0.0	0.0	7472.3463	4646.2219	NaN	NaN	0.3834	0.0105	0.9295	0.0136	0.0195	0.0125	0.0142
0.0	0.0	0.0	8749.3463	5491.2219	NaN	NaN	0.3856	0.011	0.9266	0.014	0.0204	0.0131	0.0148
0.0	0.0	0.0	7472.3463	7677.2219	NaN	NaN	0.5068	0.0111	0.926	0.014	0.0207	0.0133	0.0149
0.0	0.0	0.0	7555.3463	6008.2219	NaN	NaN	0.443	0.0114	0.9232	0.0144	0.0216	0.0141	0.0154
0.0	0.0	0.0	5489.3463	5076.2219	NaN	NaN	0.4804	0.0116	0.9216	0.0145	0.022	0.0146	0.0157
0.0	0.0	0.0	6497.3463	3565.2219	NaN	NaN	0.3543	0.0119	0.9191	0.0148	0.0227	0.0154	0.016
0.0	0.0	0.0	5904.3463	5774.2219	NaN	NaN	0.4944	0.0122	0.9175	0.015	0.023	0.016	0.0163
0.0	0.0	0.0	4980.3463	7874.2219	NaN	NaN	0.6126	0.0125	0.9154	0.0153	0.0235	0.0168	0.0166
0.0	0.0	0.0	3876.3463	3589.2219	NaN	NaN	0.4808	0.0128	0.9141	0.0155	0.0237	0.0172	0.0168
0.0	0.0	0.0	5855.3463	4710.2219	NaN	NaN	0.4458	0.013	0.9129	0.0158	0.0238	0.0174	0.0171
0.0	0.0	0.0	6678.3463	9169.2219	NaN	NaN	0.5786	0.0132	0.9124	0.0158	0.0239	0.0175	0.0173
0.0	0.0	0.0	6359.3463	6775.2219	NaN	NaN	0.5158	0.0131	0.9126	0.0157	0.0239	0.0174	0.0172
0.0	0.0	0.0	7152.3463	5005.2219	NaN	NaN	0.4117	0.0131	0.9128	0.0158	0.0238	0.0173	0.0172
0.0	0.0	0.0	9082.3463	5978.2219	NaN	NaN	0.3969	0.013	0.9127	0.0159	0.024	0.0173	0.0172
0.0	0.0	0.0	5048.3463	6539.2219	NaN	NaN	0.5643	0.013	0.9125	0.0159	0.0242	0.0173	0.0172
0.0	0.0	0.0	7472.3463	2924.2219	NaN	NaN	0.2813	0.0128	0.9142	0.0155	0.0237	0.017	0.0168
0.0	0.0	0.0	5503.3463	4517.2219	NaN	NaN	0.4508	0.0129	0.9138	0.0156	0.0239	0.0169	0.0169
0.0	0.0	0.0	4712.3463	3338.2219	NaN	NaN	0.4147	0.0129	0.9133	0.0158	0.0242	0.017	0.0169
0.0	0.0	0.0	5994.3463	5545.2219	NaN	NaN	0.4805	0.0127	0.9143	0.0155	0.0241	0.0167	0.0167
0.0	0.0	0.0	5800.3463	2768.2219	NaN	NaN	0.3231	0.0126	0.9154	0.0153	0.0239	0.0164	0.0164
0.0	0.0	0.0	7845.3463	5031.2219	NaN	NaN	0.3907	0.0125	0.9163	0.0152	0.0239	0.0159	0.0163
0.0	0.0	0.0	4555.3463	5729.2219	NaN	NaN	0.5571	0.0123	0.9172	0.015	0.0238	0.0157	0.0161
0.0	0.0	0.0	5474.3463	4261.2219	NaN	NaN	0.4377	0.0122	0.9189	0.0146	0.0233	0.0152	0.0158
0.0	0.0	0.0	9274.3463	4604.2219	NaN	NaN	0.3318	0.0122	0.9199	0.0144	0.0229	0.0151	0.0155
0.0	0.0	0.0	5143.3463	3478.2219	NaN	NaN	0.4034	0.0123	0.9193	0.0146	0.0231	0.0151	0.0156
0.0	0.0	0.0	4525.3463	3950.2219	NaN	NaN	0.4661	0.0123	0.9196	0.0145	0.0231	0.0151	0.0154
0.0	0.0	0.0	5462.3463	4314.2219	NaN	NaN	0.4413	0.0123	0.921	0.0141	0.0227	0.0148	0.0151
0.0	0.0	0.0	6446.3463	3062.2219	NaN	NaN	0.322	0.0123	0.921	0.0141	0.0227	0.0148	0.0151
0.0	0.0	0.0	5388.3463	4980.2219	NaN	NaN	0.4803	0.0123	0.9215	0.014	0.0226	0.0147	0.015
0.0	0.0	0.0	5835.3463	5941.2219	NaN	NaN	0.5045	0.0122	0.9222	0.0138	0.0225	0.0144	0.0148
0.0	0.0	0.0	10518.3463	5557.2219	NaN	NaN	0.3457	0.0123	0.9216	0.0139	0.0226	0.0146	0.015
0.0	0.0	0.0	3255.3463	4205.2219	NaN	NaN	0.5637	0.0122	0.9235	0.0135	0.0217	0.0145	0.0146
0.0	0.0	0.0	6225.3463	5465.2219	NaN	NaN	0.4675	0.0123	0.9222	0.0138	0.0222	0.0146	0.0148
0.0	0.0	0.0	3759.3463	5631.2219	NaN	NaN	0.5997	0.0124	0.9226	0.0137	0.0219	0.0147	0.0147
0.0	0.0	0.0	6969.3463	7829.2219	NaN	NaN	0.5291	0.0125	0.9226	0.0137	0.0217	0.0148	0.0148
0.0	0.0	0.0	4981.3463	2758.2219	NaN	NaN	0.3564	0.0125	0.9229	0.0136	0.0213	0.0151	0.0147
0.0	0.0	0.0	4901.3463	6279.2219	NaN	NaN	0.5616	0.0126	0.9214	0.0139	0.0217	0.0153	0.015
0.0	0.0	0.0	6622.3463	9647.2219	NaN	NaN	0.593	0.0127	0.9213	0.014	0.0216	0.0155	0.015
0.0	0.0	0.0	7176.3463	6308.2219	NaN	NaN	0.4678	0.0128	0.9217	0.0138	0.0211	0.0157	0.0148
0.0	0.0	0.0	5620.3463	5554.2219	NaN	NaN	0.497	0.0129	0.9216	0.0139	0.0208	0.0159	0.0148
0.0	0.0	0.0	4460.3463	4132.2219	NaN	NaN	0.4809	0.013	0.9208	0.0141	0.0209	0.0162	0.0149
0.0	0.0	0.0	6590.3463	5444.2219	NaN	NaN	0.4524	0.0132	0.9193	0.0145	0.0211	0.0167	0.0152
0.0	0.0	0.0	7627.3463	6459.2219	NaN	NaN	0.4585	0.0134	0.9196	0.0144	0.0207	0.0167	0.0151
0.0	0.0	0.0	6435.3463	2778.2219	NaN	NaN	0.3015	0.0138	0.9185	0.0146	0.0207	0.0171	0.0153
0.0	0.0	0.0	6009.3463	7626.2219	NaN	NaN	0.5593	0.0142	0.9168	0.0148	0.0211	0.0174	0.0157
0.0	0.0	0.0	7938.3463	8424.2219	NaN	NaN	0.5148	0.0146	0.9153	0.015	0.0213	0.0176	0.0162
0.0	0.0	0.0	8773.3463	8404.2219	NaN	NaN	0.4893	0.0149	0.9147	0.0149	0.0214	0.0177	0.0165
0.0	0.0	0.0	8108.3463	7254.2219	NaN	NaN	0.4722	0.015	0.9142	0.015	0.0214	0.0179	0.0166
0.0	0.0	0.0	5363.3463	5158.2219	NaN	NaN	0.4903	0.0151	0.9131	0.0151	0.0216	0.0182	0.0167
0.0	0.0	0.0	6381.3463	5556.2219	NaN	NaN	0.4654	0.0152	0.9125	0.0152	0.0217	0.0184	0.0169
0.0	0.0	0.0	5892.3463	7302.2219	NaN	NaN	0.5534	0.0153	0.9126	0.0152	0.0216	0.0185	0.0169
0.0	0.0	0.0	4733.3463	4306.2219	NaN	NaN	0.4764	0.0153	0.9127	0.0152	0.0215	0.0185	0.0168
0.0	0.0	0.0	4138.3463	4975.2219	NaN	NaN	0.5459	0.0153	0.913	0.0151	0.0214	0.0185	0.0167
0.0	0.0	0.0	4481.3463	4102.2219	NaN	NaN	0.4779	0.0153	0.9136	0.0149	0.0212	0.0183	0.0166
0.0	0.0	0.0	6716.3463	6708.2219	NaN	NaN	0.4997	0.0153	0.9151	0.0145	0.0208	0.0179	0.0164
0.0	0.0	0.0	7311.3463	4176.2219	NaN	NaN	0.3635	0.015	0.9172	0.0141	0.0203	0.0174	0.016
0.0	0.0	0.0	5228.3463	6041.2219	NaN	NaN	0.5361	0.0147	0.9192	0.0137	0.0199	0.0169	0.0155
0.0	0.0	0.0	5570.3463	3888.2219	NaN	NaN	0.4111	0.0143	0.9213	0.0134	0.0196	0.0165	0.0149
0.0	0.0	0.0	3868.3463	6743.2219	NaN	NaN	0.6355	0.0139	0.9237	0.0129	0.0191	0.016	0.0143
0.0	0.0	0.0	4600.3463	5150.2219	NaN	NaN	0.5282	0.0137	0.9251	0.0127	0.0189	0.0157	0.0139
0.0	0.0	0.0	3360.3463	4387.2219	NaN	NaN	0.5663	0.0134	0.9281	0.0122	0.0181	0.0152	0.0131
0.0	0.0	0.0	7577.3463	2844.2219	NaN	NaN	0.2729	0.0133	0.929	0.012	0.0179	0.015	0.0128
0.0	0.0	0.0	6859.3463	3465.2219	NaN	NaN	0.3356	0.013	0.9308	0.0116	0.0176	0.0145	0.0124
0.0	0.0	0.0	6332.3463	5108.2219	NaN	NaN	0.4465	0.0128	0.9313	0.0115	0.0176	0.0144	0.0124
0.0	0.0	0.0	4798.3463	6967.2219	NaN	NaN	0.5922	0.0126	0.9337	0.0109	0.0171	0.0138	0.0119
0.0	0.0	0.0	7065.3463	4139.2219	NaN	NaN	0.3694	0.0125	0.9348	0.0107	0.0168	0.0135	0.0116
0.0	0.0	0.0	4589.3463	2930.2219	NaN	NaN	0.3897	0.0124	0.937	0.0103	0.0162	0.013	0.0112
0.0	0.0	0.0	6221.3463	7008.2219	NaN	NaN	0.5297	0.0122	0.938	0.0101	0.0159	0.0127	0.011
0.0	0.0	0.0	5362.3463	4493.2219	NaN	NaN	0.4559	0.0122	0.9385	0.01	0.0158	0.0126	0.0109
0.0	0.0	0.0	5660.3463	4425.2219	NaN	NaN	0.4388	0.0121	0.9396	0.0099	0.0155	0.0123	0.0107
0.0	0.0	0.0	5223.3463	5830.2219	NaN	NaN	0.5275	0.0121	0.94	0.0098	0.0154	0.0121	0.0106
0.0	0.0	0.0	5471.3463	2971.2219	NaN	NaN	0.3519	0.012	0.94	0.0098	0.0156	0.0121	0.0106
0.0	0.0	0.0	4811.3463	7710.2219	NaN	NaN	0.6158	0.0119	0.9411	0.0096	0.0153	0.0117	0.0103
0.0	0.0	0.0	5567.3463	6572.2219	NaN	NaN	0.5414	0.0118	0.941	0.0097	0.0154	0.0117	0.0104
0.0	0.0	0.0	6765.3463	6277.2219	NaN	NaN	0.4813	0.0118	0.9411	0.0097	0.0154	0.0117	0.0103
0.0	0.0	0.0	6438.3463	5998.2219	NaN	NaN	0.4823	0.0116	0.9422	0.0095	0.0151	0.0114	0.0101
0.0	0.0	0.0	6256.3463	6440.2219	NaN	NaN	0.5072	0.0114	0.9437	0.0092	0.0147	0.0111	0.0098
0.0	0.0	0.0	5900.3463	3312.2219	NaN	NaN	0.3595	0.0114	0.944	0.0092	0.0146	0.0111	0.0097
0.0	0.0	0.0	6052.3463	2432.2219	NaN	NaN	0.2867	0.0112	0.9452	0.009	0.0143	0.0108	0.0095
0.0	0.0	0.0	6519.3463	6802.2219	NaN	NaN	0.5106	0.0111	0.9452	0.009	0.0144	0.0107	0.0095
0.0	0.0	0.0	5725.3463	3500.2219	NaN	NaN	0.3794	0.0112	0.9446	0.0092	0.0146	0.0108	0.0097
0.0	0.0	0.0	4777.3463	3340.2219	NaN	NaN	0.4115	0.0113	0.9445	0.0092	0.0146	0.0108	0.0096
0.0	0.0	0.0	5117.3463	3865.2219	NaN	NaN	0.4303	0.0113	0.9444	0.0092	0.0146	0.0108	0.0097
0.0	0.0	0.0	5383.3463	6815.2219	NaN	NaN	0.5587	0.0114	0.9437	0.0094	0.0148	0.0109	0.0098
0.0	0.0	0.0	4050.3463	3895.2219	NaN	NaN	0.4902	0.0116	0.9428	0.0096	0.0149	0.0111	0.01
0.0	0.0	0.0	7119.3463	6994.2219	NaN	NaN	0.4956	0.0118	0.9419	0.0098	0.015	0.0114	0.0102
0.0	0.0	0.0	3214.3463	4307.2219	NaN	NaN	0.5726	0.0122	0.9392	0.0103	0.0154	0.0121	0.0107
0.0	0.0	0.0	7492.3463	4676.2219	NaN	NaN	0.3843	0.0122	0.9394	0.0103	0.0152	0.0121	0.0107
0.0	0.0	0.0	3550.3463	2621.2219	NaN	NaN	0.4247	0.0124	0.9387	0.0105	0.0153	0.0123	0.0108
0.0	0.0	0.0	5345.3463	3333.2219	NaN	NaN	0.3841	0.0123	0.9386	0.0105	0.0154	0.0122	0.0109
0.0	0.0	0.0	6128.3463	6955.2219	NaN	NaN	0.5316	0.0123	0.9384	0.0105	0.0156	0.0122	0.011
0.0	0.0	0.0	6153.3463	9087.2219	NaN	NaN	0.5963	0.0121	0.9388	0.0104	0.0157	0.0121	0.0109
0.0	0.0	0.0	6628.3463	4515.2219	NaN	NaN	0.4052	0.0121	0.9387	0.0104	0.0157	0.0121	0.0109
0.0	0.0	0.0	6405.3463	3814.2219	NaN	NaN	0.3732	0.012	0.9402	0.0101	0.0155	0.0117	0.0106
0.0	0.0	0.0	5069.3463	4245.2219	NaN	NaN	0.4558	0.0119	0.9401	0.01	0.0157	0.0117	0.0106
0.0	0.0	0.0	4199.3463	5237.2219	NaN	NaN	0.555	0.0117	0.9417	0.0097	0.0154	0.0112	0.0103
0.0	0.0	0.0	6307.3463	6096.2219	NaN	NaN	0.4915	0.0116	0.9419	0.0096	0.0155	0.0112	0.0102
0.0	0.0	0.0	8320.3463	1721.2219	NaN	NaN	0.1714	0.0116	0.9421	0.0096	0.0155	0.0111	0.0101
0.0	0.0	0.0	6788.3463	4005.2219	NaN	NaN	0.3711	0.0115	0.9426	0.0094	0.0155	0.011	0.0099
0.0	0.0	0.0	6556.3463	4675.2219	NaN	NaN	0.4163	0.0114	0.9432	0.0093	0.0156	0.0108	0.0098
0.0	0.0	0.0	5389.3463	4843.2219	NaN	NaN	0.4733	0.0112	0.944	0.0091	0.0154	0.0106	0.0097
0.0	0.0	0.0	5799.3463	4812.2219	NaN	NaN	0.4535	0.011	0.9454	0.0088	0.0151	0.0102	0.0094
0.0	0.0	0.0	7476.3463	3902.2219	NaN	NaN	0.3429	0.0107	0.9467	0.0086	0.0149	0.01	0.0092
0.0	0.0	0.0	4555.3463	7472.2219	NaN	NaN	0.6213	0.0105	0.9477	0.0085	0.0146	0.0098	0.009
0.0	0.0	0.0	3447.3463	4779.2219	NaN	NaN	0.5809	0.0101	0.949	0.0083	0.0143	0.0095	0.0088
0.0	0.0	0.0	3681.3463	4887.2219	NaN	NaN	0.5704	0.0098	0.9505	0.0081	0.0138	0.0093	0.0085
0.0	0.0	0.0	3545.3463	5481.2219	NaN	NaN	0.6072	0.0093	0.9523	0.0079	0.0132	0.0089	0.0082
0.0	0.0	0.0	5548.3463	4276.2219	NaN	NaN	0.4353	0.0089	0.9539	0.0078	0.0128	0.0086	0.008
0.0	0.0	0.0	3915.3463	3226.2219	NaN	NaN	0.4518	0.0085	0.9552	0.0078	0.0124	0.0083	0.0079
0.0	0.0	0.0	6078.3463	8503.2219	NaN	NaN	0.5831	0.0082	0.956	0.0078	0.0122	0.008	0.0078
0.0	0.0	0.0	6953.3463	5574.2219	NaN	NaN	0.445	0.0082	0.9561	0.0079	0.0121	0.0079	0.0078
0.0	0.0	0.0	5243.3463	7313.2219	NaN	NaN	0.5824	0.008	0.9569	0.0079	0.0119	0.0076	0.0077
0.0	0.0	0.0	7020.3463	7359.2219	NaN	NaN	0.5118	0.008	0.9567	0.008	0.012	0.0075	0.0078
0.0	0.0	0.0	8703.3463	7807.2219	NaN	NaN	0.4729	0.0082	0.9561	0.0081	0.0122	0.0076	0.0079
0.0	0.0	0.0	8596.3463	5075.2219	NaN	NaN	0.3712	0.0085	0.9548	0.0083	0.0125	0.0079	0.008
0.0	0.0	0.0	6022.3463	5329.2219	NaN	NaN	0.4695	0.0088	0.9535	0.0085	0.0129	0.008	0.0083
0.0	0.0	0.0	3935.3463	4226.2219	NaN	NaN	0.5178	0.0093	0.9505	0.0089	0.0139	0.0086	0.0088
0.0	0.0	0.0	5441.3463	4118.2219	NaN	NaN	0.4308	0.0098	0.9484	0.0092	0.0146	0.0089	0.0091
0.0	0.0	0.0	6144.3463	4680.2219	NaN	NaN	0.4324	0.0103	0.9463	0.0094	0.0153	0.0092	0.0094
0.0	0.0	0.0	6946.3463	4709.2219	NaN	NaN	0.404	0.0108	0.9437	0.0099	0.0161	0.0096	0.0098
0.0	0.0	0.0	4389.3463	6312.2219	NaN	NaN	0.5898	0.011	0.9428	0.0102	0.0166	0.0095	0.0099
0.0	0.0	0.0	8219.3463	7829.2219	NaN	NaN	0.4878	0.0111	0.9419	0.0105	0.0168	0.0096	0.0101
0.0	0.0	0.0	5804.3463	4722.2219	NaN	NaN	0.4486	0.0109	0.9445	0.0107	0.0152	0.0091	0.0096
0.0	0.0	0.0	9143.3463	5546.2219	NaN	NaN	0.3776	0.0102	0.9483	0.0109	0.0133	0.0082	0.0091
0.0	0.0	0.0	3114.3463	4501.2219	NaN	NaN	0.5911	0.0087	0.9538	0.0107	0.0112	0.007	0.0086
0.0	0.0	0.0	5745.3463	4484.2219	NaN	NaN	0.4384	0.0069	0.9592	0.0104	0.0093	0.0058	0.0084
0.0	0.0	0.0	9414.3463	2425.2219	NaN	NaN	0.2048	0.0061	0.9625	0.0098	0.0085	0.0053	0.0077
0.0	0.0	0.0	4467.3463	5963.2219	NaN	NaN	0.5717	0.0054	0.9649	0.0094	0.0081	0.0051	0.0072
0.0	0.0	0.0	3648.3463	6933.2219	NaN	NaN	0.6552	0.0049	0.9673	0.0089	0.0075	0.0049	0.0065
0.0	0.0	0.0	5905.3463	5924.2219	NaN	NaN	0.5008	0.0045	0.9695	0.0085	0.0069	0.0046	0.006
0.0	0.0	0.0	5192.3463	5959.2219	NaN	NaN	0.5344	0.0044	0.9702	0.0085	0.0066	0.0045	0.0058
0.0	0.0	0.0	3177.3463	4552.2219	NaN	NaN	0.5889	0.0042	0.9704	0.0085	0.0066	0.0045	0.0057
0.0	0.0	0.0	3979.3463	7704.2219	NaN	NaN	0.6594	0.0044	0.9686	0.0087	0.0071	0.0049	0.0062
0.0	0.0	0.0	4193.3463	4982.2219	NaN	NaN	0.543	0.0047	0.9667	0.0087	0.0077	0.0052	0.0069
0.0	0.0	0.0	9056.3463	5902.2219	NaN	NaN	0.3946	0.0051	0.9646	0.009	0.0082	0.0055	0.0075
0.0	0.0	0.0	5136.3463	7179.2219	NaN	NaN	0.5829	0.0055	0.9628	0.0095	0.0087	0.0057	0.0078
0.0	0.0	0.0	5509.3463	6026.2219	NaN	NaN	0.5224	0.0056	0.9623	0.0096	0.0088	0.0058	0.0079
0.0	0.0	0.0	6277.3463	6259.2219	NaN	NaN	0.4993	0.0057	0.9618	0.0097	0.0089	0.0058	0.008
0.0	0.0	0.0	5228.3463	2824.2219	NaN	NaN	0.3507	0.0058	0.9616	0.0098	0.009	0.0058	0.008
0.0	0.0	0.0	5164.3463	6502.2219	NaN	NaN	0.5573	0.0059	0.961	0.0099	0.0092	0.0058	0.0082
0.0	0.0	0.0	5585.3463	4581.2219	NaN	NaN	0.4506	0.006	0.9603	0.0101	0.0095	0.0059	0.0083
0.0	0.0	0.0	5259.3463	4305.2219	NaN	NaN	0.4501	0.006	0.9592	0.0104	0.0098	0.0059	0.0085
0.0	0.0	0.0	5482.3463	5418.2219	NaN	NaN	0.4971	0.0061	0.9586	0.0106	0.0101	0.006	0.0086
0.0	0.0	0.0	5665.3463	5295.2219	NaN	NaN	0.4831	0.0062	0.9578	0.0108	0.0104	0.006	0.0088
0.0	0.0	0.0	5449.3463	4396.2219	NaN	NaN	0.4465	0.0063	0.9574	0.0109	0.0105	0.006	0.0088
0.0	0.0	0.0	7196.3463	8388.2219	NaN	NaN	0.5382	0.0064	0.9562	0.0113	0.0109	0.0062	0.0091
0.0	0.0	0.0	5793.3463	9317.2219	NaN	NaN	0.6166	0.0064	0.9543	0.0118	0.0117	0.0064	0.0094
0.0	0.0	0.0	5549.3463	4690.2219	NaN	NaN	0.458	0.0064	0.9548	0.0116	0.0116	0.0063	0.0092
0.0	0.0	0.0	10747.3463	5108.2219	NaN	NaN	0.3222	0.0066	0.9527	0.0123	0.0123	0.0066	0.0096
0.0	0.0	0.0	6528.3463	5011.2219	NaN	NaN	0.4343	0.0067	0.9518	0.0125	0.0126	0.0067	0.0097
0.0	0.0	0.0	7591.3463	8255.2219	NaN	NaN	0.5209	0.0068	0.9495	0.0133	0.0132	0.0069	0.0102
0.0	0.0	0.0	6715.3463	4939.2219	NaN	NaN	0.4238	0.007	0.9477	0.014	0.0137	0.0072	0.0105
0.0	0.0	0.0	6010.3463	7533.2219	NaN	NaN	0.5562	0.0072	0.9449	0.0149	0.0144	0.0075	0.0111
0.0	0.0	0.0	4120.3463	3179.2219	NaN	NaN	0.4355	0.0073	0.944	0.0152	0.0146	0.0076	0.0113
0.0	0.0	0.0	5699.3463	6480.2219	NaN	NaN	0.5321	0.0073	0.9436	0.0154	0.0146	0.0077	0.0114
0.0	0.0	0.0	3633.3463	4376.2219	NaN	NaN	0.5464	0.0074	0.9421	0.0158	0.0151	0.0079	0.0117
0.0	0.0	0.0	5866.3463	8135.2219	NaN	NaN	0.581	0.0074	0.9431	0.0155	0.0147	0.0079	0.0115
0.0	0.0	0.0	4967.3463	5538.2219	NaN	NaN	0.5272	0.0074	0.9428	0.0156	0.0148	0.0078	0.0116
0.0	0.0	0.0	4360.3463	3712.2219	NaN	NaN	0.4599	0.0075	0.942	0.0159	0.015	0.0079	0.0117
0.0	0.0	0.0	4161.3463	6395.2219	NaN	NaN	0.6058	0.0075	0.9417	0.0159	0.0152	0.008	0.0117
0.0	0.0	0.0	3391.3463	5965.2219	NaN	NaN	0.6375	0.0075	0.9426	0.0156	0.0149	0.0079	0.0115
0.0	0.0	0.0	4276.3463	1686.2219	NaN	NaN	0.2828	0.0076	0.9416	0.016	0.0153	0.0079	0.0118
0.0	0.0	0.0	2934.3463	5763.2219	NaN	NaN	0.6626	0.0075	0.9423	0.0157	0.0149	0.0079	0.0116
0.0	0.0	0.0	4437.3463	5527.2219	NaN	NaN	0.5547	0.0076	0.941	0.0161	0.0154	0.008	0.0119
0.0	0.0	0.0	8184.3463	5123.2219	NaN	NaN	0.385	0.0076	0.9418	0.0158	0.0152	0.0079	0.0117
0.0	0.0	0.0	3745.3463	5855.2219	NaN	NaN	0.6099	0.0076	0.9413	0.0161	0.0153	0.008	0.0118
0.0	0.0	0.0	4821.3463	6479.2219	NaN	NaN	0.5734	0.0077	0.9398	0.0164	0.0158	0.0081	0.0121
0.0	0.0	0.0	6800.3463	5945.2219	NaN	NaN	0.4665	0.0078	0.9386	0.0168	0.0163	0.0082	0.0123
0.0	0.0	0.0	3811.3463	6113.2219	NaN	NaN	0.616	0.0079	0.9373	0.0172	0.0167	0.0084	0.0125
0.0	0.0	0.0	6796.3463	5763.2219	NaN	NaN	0.4589	0.008	0.9372	0.0172	0.0168	0.0084	0.0125
0.0	0.0	0.0	3598.3463	7160.2219	NaN	NaN	0.6655	0.0081	0.935	0.018	0.0175	0.0085	0.0129
0.0	0.0	0.0	4058.3463	1998.2219	NaN	NaN	0.3299	0.0082	0.9351	0.0179	0.0175	0.0086	0.0128
0.0	0.0	0.0	7029.3463	9340.2219	NaN	NaN	0.5706	0.0082	0.935	0.018	0.0175	0.0085	0.0128
0.0	0.0	0.0	5376.3463	2175.2219	NaN	NaN	0.288	0.0083	0.9334	0.0186	0.018	0.0086	0.0131
0.0	0.0	0.0	5429.3463	3132.2219	NaN	NaN	0.3658	0.0083	0.9342	0.0183	0.0177	0.0086	0.0129
0.0	0.0	0.0	4965.3463	5299.2219	NaN	NaN	0.5163	0.0083	0.9339	0.0186	0.0176	0.0086	0.0129
0.0	0.0	0.0	4287.3463	4342.2219	NaN	NaN	0.5032	0.0084	0.9328	0.019	0.018	0.0087	0.0131
0.0	0.0	0.0	4471.3463	6030.2219	NaN	NaN	0.5742	0.0084	0.9332	0.019	0.0178	0.0087	0.0129
0.0	0.0	0.0	7968.3463	6344.2219	NaN	NaN	0.4433	0.0085	0.9324	0.0194	0.0178	0.0088	0.013
0.0	0.0	0.0	5051.3463	5280.2219	NaN	NaN	0.5111	0.0086	0.9299	0.0202	0.0187	0.009	0.0135
0.0	0.0	0.0	8665.3463	4001.2219	NaN	NaN	0.3159	0.0086	0.9317	0.0197	0.018	0.0089	0.013
0.0	0.0	0.0	5531.3463	7604.2219	NaN	NaN	0.5789	0.0088	0.9285	0.0209	0.0189	0.0092	0.0136
0.0	0.0	0.0	5506.3463	6170.2219	NaN	NaN	0.5284	0.009	0.9281	0.021	0.019	0.0093	0.0136
0.0	0.0	0.0	2622.3463	5116.2219	NaN	NaN	0.6611	0.009	0.9283	0.021	0.0188	0.0093	0.0136
0.0	0.0	0.0	4523.3463	1534.2219	NaN	NaN	0.2533	0.0092	0.9262	0.0217	0.0194	0.0095	0.014
0.0	0.0	0.0	3492.3463	5773.2219	NaN	NaN	0.6231	0.0092	0.9277	0.0212	0.0189	0.0094	0.0137
0.0	0.0	0.0	3365.3463	2985.2219	NaN	NaN	0.4701	0.0091	0.9285	0.021	0.0185	0.0093	0.0136
0.0	0.0	0.0	4035.3463	4160.2219	NaN	NaN	0.5076	0.009	0.929	0.0209	0.0182	0.0093	0.0135
0.0	0.0	0.0	5347.3463	7923.2219	NaN	NaN	0.5971	0.0092	0.9266	0.0216	0.0191	0.0095	0.014
0.0	0.0	0.0	3917.3463	2864.2219	NaN	NaN	0.4224	0.0092	0.9275	0.0213	0.0189	0.0094	0.0137
0.0	0.0	0.0	6074.3463	7886.2219	NaN	NaN	0.5649	0.0092	0.9271	0.0213	0.0191	0.0095	0.0138
0.0	0.0	0.0	3108.3463	3956.2219	NaN	NaN	0.56	0.0092	0.9277	0.0211	0.0189	0.0095	0.0136
0.0	0.0	0.0	4713.3463	5817.2219	NaN	NaN	0.5524	0.0093	0.9265	0.0214	0.0194	0.0096	0.0138
0.0	0.0	0.0	7261.3463	5766.2219	NaN	NaN	0.4426	0.0093	0.9263	0.0214	0.0197	0.0096	0.0137
0.0	0.0	0.0	5867.3463	4917.2219	NaN	NaN	0.4559	0.0094	0.9262	0.0212	0.0199	0.0096	0.0137
0.0	0.0	0.0	6146.3463	3609.2219	NaN	NaN	0.37	0.0093	0.9282	0.0204	0.0193	0.0094	0.0133
0.0	0.0	0.0	5727.3463	5620.2219	NaN	NaN	0.4953	0.0093	0.9273	0.0209	0.0196	0.0094	0.0135
0.0	0.0	0.0	3350.3463	6650.2219	NaN	NaN	0.665	0.0094	0.9262	0.0211	0.0201	0.0095	0.0137
0.0	0.0	0.0	2161.3463	7957.2219	NaN	NaN	0.7864	0.0093	0.9282	0.0204	0.0195	0.0093	0.0133
0.0	0.0	0.0	4061.3463	2066.2219	NaN	NaN	0.3372	0.0092	0.9288	0.0202	0.0193	0.0092	0.0132
0.0	0.0	0.0	4719.3463	4835.2219	NaN	NaN	0.5061	0.009	0.9311	0.0195	0.0186	0.009	0.0128
0.0	0.0	0.0	4942.3463	6604.2219	NaN	NaN	0.572	0.0089	0.9318	0.0194	0.0184	0.0089	0.0127
0.0	0.0	0.0	5786.3463	5156.2219	NaN	NaN	0.4712	0.0088	0.9327	0.0192	0.0181	0.0088	0.0125
0.0	0.0	0.0	5405.3463	7445.2219	NaN	NaN	0.5794	0.0088	0.932	0.0194	0.0183	0.0088	0.0127
0.0	0.0	0.0	6136.3463	5471.2219	NaN	NaN	0.4713	0.0087	0.9329	0.0191	0.018	0.0087	0.0125
0.0	0.0	0.0	5077.3463	4616.2219	NaN	NaN	0.4762	0.0087	0.9334	0.0191	0.0178	0.0086	0.0124
0.0	0.0	0.0	3186.3463	5654.2219	NaN	NaN	0.6396	0.0085	0.9354	0.0186	0.017	0.0085	0.0121
0.0	0.0	0.0	6109.3463	5897.2219	NaN	NaN	0.4912	0.0084	0.9358	0.0187	0.0166	0.0084	0.0121
0.0	0.0	0.0	3906.3463	5069.2219	NaN	NaN	0.5648	0.0084	0.9358	0.0188	0.0165	0.0084	0.0121
0.0	0.0	0.0	4639.3463	5372.2219	NaN	NaN	0.5366	0.0083	0.9364	0.0187	0.0161	0.0085	0.0121
0.0	0.0	0.0	5336.3463	2718.2219	NaN	NaN	0.3375	0.0083	0.936	0.0188	0.0162	0.0085	0.0122
0.0	0.0	0.0	5675.3463	2292.2219	NaN	NaN	0.2877	0.0084	0.9361	0.0187	0.016	0.0086	0.0122
0.0	0.0	0.0	4317.3463	4352.2219	NaN	NaN	0.502	0.0085	0.9367	0.0185	0.0155	0.0086	0.0122
0.0	0.0	0.0	5041.3463	3316.2219	NaN	NaN	0.3968	0.0089	0.9341	0.0192	0.016	0.009	0.0127
0.0	0.0	0.0	6684.3463	4916.2219	NaN	NaN	0.4238	0.0094	0.9329	0.0195	0.0159	0.0094	0.0129
0.0	0.0	0.0	5456.3463	5766.2219	NaN	NaN	0.5138	0.0099	0.9321	0.0195	0.0156	0.0098	0.0131
0.0	0.0	0.0	6977.3463	3440.2219	NaN	NaN	0.3302	0.0105	0.9298	0.0199	0.0158	0.0104	0.0136
0.0	0.0	0.0	2742.3463	6601.2219	NaN	NaN	0.7065	0.0114	0.9263	0.0203	0.0162	0.0115	0.0144
0.0	0.0	0.0	3782.3463	4674.2219	NaN	NaN	0.5527	0.0125	0.9242	0.0199	0.0163	0.0125	0.0146
0.0	0.0	0.0	6757.3463	5332.2219	NaN	NaN	0.4411	0.0138	0.9199	0.0199	0.0172	0.0139	0.0153
0.0	0.0	0.0	3158.3463	1321.2219	NaN	NaN	0.2949	0.0153	0.9165	0.0194	0.0179	0.0153	0.0156
0.0	0.0	0.0	3076.3463	6219.2219	NaN	NaN	0.6691	0.0165	0.9119	0.0194	0.0191	0.0168	0.0164
0.0	0.0	0.0	4728.3463	2054.2219	NaN	NaN	0.3029	0.0176	0.9091	0.0189	0.0199	0.0178	0.0167
0.0	0.0	0.0	7114.3463	3844.2219	NaN	NaN	0.3508	0.0181	0.9066	0.0191	0.0203	0.0186	0.0174
0.0	0.0	0.0	7654.3463	4176.2219	NaN	NaN	0.353	0.0184	0.9052	0.0192	0.0204	0.019	0.0178
0.0	0.0	0.0	3560.3463	7927.2219	NaN	NaN	0.6901	0.0188	0.9034	0.0195	0.0208	0.0194	0.0181
0.0	0.0	0.0	3981.3463	2027.2219	NaN	NaN	0.3374	0.0193	0.9017	0.0197	0.0211	0.0198	0.0184
0.0	0.0	0.0	7364.3463	5084.2219	NaN	NaN	0.4084	0.0197	0.8994	0.0203	0.0213	0.0204	0.019
0.0	0.0	0.0	6570.3463	5445.2219	NaN	NaN	0.4532	0.0201	0.8977	0.0206	0.0215	0.0208	0.0193
0.0	0.0	0.0	6888.3463	4870.2219	NaN	NaN	0.4142	0.02	0.8983	0.0206	0.0212	0.0207	0.0193
0.0	0.0	0.0	6512.3463	5390.2219	NaN	NaN	0.4529	0.02	0.8985	0.0206	0.021	0.0207	0.0192
0.0	0.0	0.0	8174.3463	5489.2219	NaN	NaN	0.4017	0.0202	0.8983	0.0207	0.021	0.0207	0.0192
0.0	0.0	0.0	4416.3463	6903.2219	NaN	NaN	0.6098	0.0202	0.8988	0.0205	0.0208	0.0206	0.0191
0.0	0.0	0.0	5239.3463	4754.2219	NaN	NaN	0.4757	0.0202	0.8988	0.0205	0.0207	0.0206	0.0192
0.0	0.0	0.0	5550.3463	6301.2219	NaN	NaN	0.5317	0.0205	0.898	0.0207	0.0209	0.0207	0.0193
0.0	0.0	0.0	4503.3463	7242.2219	NaN	NaN	0.6166	0.0205	0.8977	0.0207	0.0209	0.0207	0.0194
0.0	0.0	0.0	5329.3463	4485.2219	NaN	NaN	0.457	0.0206	0.8974	0.0207	0.021	0.0208	0.0195
0.0	0.0	0.0	7074.3463	3482.2219	NaN	NaN	0.3299	0.0207	0.8974	0.0206	0.021	0.0207	0.0196
0.0	0.0	0.0	6263.3463	6308.2219	NaN	NaN	0.5018	0.021	0.8962	0.0208	0.0213	0.021	0.0197
0.0	0.0	0.0	4431.3463	4241.2219	NaN	NaN	0.489	0.021	0.8959	0.0208	0.0215	0.021	0.0198
0.0	0.0	0.0	5760.3463	5142.2219	NaN	NaN	0.4717	0.0212	0.8951	0.021	0.0217	0.0211	0.0199
0.0	0.0	0.0	5959.3463	3153.2219	NaN	NaN	0.346	0.0215	0.8941	0.0212	0.0221	0.0212	0.02
0.0	0.0	0.0	4092.3463	4848.2219	NaN	NaN	0.5423	0.0221	0.8921	0.0214	0.0227	0.0215	0.0202
0.0	0.0	0.0	4711.3463	5711.2219	NaN	NaN	0.548	0.0227	0.8905	0.0215	0.0233	0.0218	0.0202
0.0	0.0	0.0	7306.3463	6480.2219	NaN	NaN	0.47	0.0227	0.8907	0.0215	0.0233	0.0214	0.0203
0.0	0.0	0.0	5799.3463	1719.2219	NaN	NaN	0.2287	0.0227	0.8915	0.0211	0.0233	0.0209	0.0205
0.0	0.0	0.0	2983.3463	3360.2219	NaN	NaN	0.5297	0.0231	0.8914	0.0213	0.0235	0.0205	0.0203
0.0	0.0	0.0	788.3463	3245.2219	NaN	NaN	0.8046	0.024	0.8915	0.0215	0.0234	0.0201	0.0195
0.0	0.0	0.0	1084.3463	2499.2219	NaN	NaN	0.6974	0.0239	0.8925	0.0221	0.0231	0.0193	0.0191
0.0	0.0	0.0	1877.3463	6344.2219	NaN	NaN	0.7717	0.0227	0.894	0.0225	0.0233	0.0185	0.019
0.0	0.0	0.0	1359.3463	4815.2219	NaN	NaN	0.7798	0.0217	0.8934	0.023	0.0246	0.0183	0.0191
0.0	0.0	0.0	1140.3463	2475.2219	NaN	NaN	0.6846	0.0207	0.8913	0.0236	0.0267	0.0181	0.0196
0.0	0.0	0.0	2577.3463	5185.2219	NaN	NaN	0.668	0.0199	0.8881	0.0239	0.0294	0.0184	0.0204
0.0	0.0	0.0	3214.3463	4898.2219	NaN	NaN	0.6038	0.0196	0.8881	0.0235	0.0302	0.0183	0.0202
0.0	0.0	0.0	4275.3463	4677.2219	NaN	NaN	0.5224	0.0198	0.8882	0.0229	0.0306	0.0187	0.0198
0.0	0.0	0.0	-707.6537	3211.2219	NaN	NaN	1.2827	0.0203	0.8928	0.0215	0.0287	0.0185	0.0182
0.0	0.0	0.0	678.3463	4511.2219	NaN	NaN	0.8693	0.0205	0.8894	0.0222	0.0301	0.0188	0.0189
0.0	0.0	0.0	1943.3463	2434.2219	NaN	NaN	0.5561	0.0205	0.8941	0.021	0.0281	0.0186	0.0177
0.0	0.0	0.0	309.3463	7806.2219	NaN	NaN	0.9619	0.0208	0.8916	0.0216	0.0287	0.0191	0.0182
0.0	0.0	0.0	3657.3463	5699.2219	NaN	NaN	0.6091	0.021	0.8943	0.0208	0.0273	0.0191	0.0175
0.0	0.0	0.0	2586.3463	5621.2219	NaN	NaN	0.6849	0.0215	0.8931	0.0211	0.0272	0.0195	0.0176
0.0	0.0	0.0	2987.3463	4445.2219	NaN	NaN	0.5981	0.0216	0.8955	0.0204	0.0259	0.0195	0.0171
0.0	0.0	0.0	2153.3463	4239.2219	NaN	NaN	0.6631	0.0216	0.8985	0.0197	0.0242	0.0193	0.0168
0.0	0.0	0.0	1410.3463	-1339.7781	NaN	NaN	-0.3	0.0215	0.9002	0.0193	0.0234	0.0189	0.0166
0.0	0.0	0.0	4468.3463	4484.2219	NaN	NaN	0.5009	0.022	0.8974	0.0198	0.0237	0.0196	0.0174
0.0	0.0	0.0	3232.3463	4340.2219	NaN	NaN	0.5732	0.0221	0.8972	0.0198	0.0234	0.0197	0.0177
0.0	0.0	0.0	1790.3463	2316.2219	NaN	NaN	0.564	0.0222	0.8979	0.0196	0.0228	0.0197	0.0178
0.0	0.0	0.0	4460.3463	5086.2219	NaN	NaN	0.5328	0.0226	0.8965	0.0198	0.023	0.0201	0.0181
0.0	0.0	0.0	1085.3463	3325.2219	NaN	NaN	0.7539	0.0227	0.8971	0.0195	0.0226	0.02	0.0181
0.0	0.0	0.0	2147.3463	6977.2219	NaN	NaN	0.7647	0.0232	0.8958	0.0196	0.0226	0.0204	0.0184
0.0	0.0	0.0	2447.3463	3506.2219	NaN	NaN	0.5889	0.0235	0.8953	0.0196	0.0225	0.0205	0.0186
0.0	0.0	0.0	1656.3463	3591.2219	NaN	NaN	0.6844	0.0241	0.8933	0.0198	0.0229	0.0208	0.019
0.0	0.0	0.0	4215.3463	5220.2219	NaN	NaN	0.5532	0.0246	0.8919	0.0199	0.0232	0.0211	0.0193
0.0	0.0	0.0	2475.3463	2606.2219	NaN	NaN	0.5129	0.025	0.8919	0.0198	0.0232	0.021	0.0191
0.0	0.0	0.0	3811.3463	2475.2219	NaN	NaN	0.3937	0.0249	0.892	0.0197	0.0234	0.0208	0.0192
0.0	0.0	0.0	2929.3463	6780.2219	NaN	NaN	0.6983	0.0248	0.8916	0.02	0.0236	0.0206	0.0194
0.0	0.0	0.0	2713.3463	5330.2219	NaN	NaN	0.6627	0.0247	0.8922	0.0199	0.0237	0.0204	0.0192
0.0	0.0	0.0	2489.3463	3889.2219	NaN	NaN	0.6097	0.0251	0.8926	0.0198	0.0237	0.0199	0.0189
0.0	0.0	0.0	934.3463	3256.2219	NaN	NaN	0.777	0.0256	0.8916	0.0199	0.0243	0.0198	0.0188
0.0	0.0	0.0	3553.3463	2730.2219	NaN	NaN	0.4345	0.0257	0.8909	0.02	0.0246	0.0199	0.0189
0.0	0.0	0.0	2030.3463	5643.2219	NaN	NaN	0.7354	0.0265	0.8906	0.0198	0.0249	0.0197	0.0186
0.0	0.0	0.0	4012.3463	2344.2219	NaN	NaN	0.3688	0.0264	0.8904	0.0199	0.0251	0.0197	0.0185
0.0	0.0	0.0	3192.3463	4932.2219	NaN	NaN	0.6071	0.0263	0.8903	0.0202	0.0252	0.0197	0.0184
0.0	0.0	0.0	1863.3463	5189.2219	NaN	NaN	0.7358	0.0253	0.8918	0.0203	0.0248	0.0196	0.0182
0.0	0.0	0.0	124.3463	4428.2219	NaN	NaN	0.9727	0.0248	0.8936	0.0202	0.0242	0.0193	0.0179
0.0	0.0	0.0	1771.3463	3855.2219	NaN	NaN	0.6852	0.0245	0.8943	0.0203	0.024	0.0192	0.0178
0.0	0.0	0.0	2044.3463	5156.2219	NaN	NaN	0.7161	0.0244	0.8943	0.0203	0.0239	0.0192	0.0177
0.0	0.0	0.0	3032.3463	3929.2219	NaN	NaN	0.5644	0.0241	0.895	0.0203	0.0238	0.0192	0.0176
0.0	0.0	0.0	4505.3463	534.2219	NaN	NaN	0.106	0.0242	0.8943	0.0204	0.0239	0.0194	0.0177
0.0	0.0	0.0	4194.3463	4380.2219	NaN	NaN	0.5108	0.0238	0.8947	0.0205	0.0235	0.0197	0.0179
0.0	0.0	0.0	3890.3463	449.2219	NaN	NaN	0.1035	0.0237	0.8955	0.0203	0.023	0.0196	0.0179
0.0	0.0	0.0	2200.3463	2253.2219	NaN	NaN	0.5059	0.0233	0.8961	0.0202	0.0226	0.0197	0.018
0.0	0.0	0.0	3049.3463	5445.2219	NaN	NaN	0.641	0.023	0.8953	0.0204	0.0229	0.0201	0.0183
0.0	0.0	0.0	1165.3463	4814.2219	NaN	NaN	0.8051	0.0231	0.8949	0.0205	0.0228	0.0202	0.0185
0.0	0.0	0.0	3840.3463	1501.2219	NaN	NaN	0.281	0.0232	0.8956	0.0202	0.0223	0.02	0.0186
0.0	0.0	0.0	3316.3463	3901.2219	NaN	NaN	0.5405	0.0229	0.8959	0.0202	0.0222	0.0201	0.0188
0.0	0.0	0.0	1652.3463	5639.2219	NaN	NaN	0.7734	0.0225	0.8965	0.0201	0.022	0.02	0.0189
0.0	0.0	0.0	993.3463	6357.2219	NaN	NaN	0.8649	0.0222	0.8974	0.02	0.0216	0.0198	0.0191
0.0	0.0	0.0	2102.3463	4123.2219	NaN	NaN	0.6623	0.0219	0.8986	0.0198	0.0212	0.0195	0.019
0.0	0.0	0.0	1142.3463	1893.2219	NaN	NaN	0.6237	0.0219	0.8982	0.0199	0.0213	0.0196	0.0192
0.0	0.0	0.0	3211.3463	3905.2219	NaN	NaN	0.5488	0.0218	0.8979	0.0199	0.0213	0.0197	0.0194
0.0	0.0	0.0	3466.3463	7224.2219	NaN	NaN	0.6758	0.0217	0.8978	0.0199	0.0213	0.0198	0.0195
0.0	0.0	0.0	3562.3463	1963.2219	NaN	NaN	0.3553	0.0217	0.8978	0.0199	0.0212	0.0198	0.0196
0.0	0.0	0.0	733.3463	4002.2219	NaN	NaN	0.8451	0.0216	0.898	0.0198	0.0209	0.0198	0.0198
0.0	0.0	0.0	2986.3463	3865.2219	NaN	NaN	0.5641	0.0215	0.898	0.0198	0.0209	0.0199	0.0199
0.0	0.0	0.0	1439.3463	3624.2219	NaN	NaN	0.7157	0.0214	0.8983	0.0197	0.0208	0.0198	0.02
0.0	0.0	0.0	201.3463	5007.2219	NaN	NaN	0.9613	0.0214	0.898	0.0198	0.0209	0.0198	0.0201
0.0	0.0	0.0	4247.3463	5844.2219	NaN	NaN	0.5791	0.0214	0.897	0.02	0.0212	0.0201	0.0202
0.0	0.0	0.0	1026.3463	1611.2219	NaN	NaN	0.6109	0.0215	0.8966	0.0202	0.0215	0.0202	0.0201
0.0	0.0	0.0	2529.3463	2959.2219	NaN	NaN	0.5392	0.0214	0.8961	0.0204	0.0217	0.0203	0.02
0.0	0.0	0.0	835.3463	1118.2219	NaN	NaN	0.5724	0.0219	0.8958	0.0205	0.0217	0.02	0.0201
0.0	0.0	0.0	3072.3463	2434.2219	NaN	NaN	0.4421	0.0221	0.8957	0.0206	0.0215	0.0197	0.0204
0.0	0.0	0.0	-1250.6537	7069.2219	NaN	NaN	1.2149	0.023	0.895	0.0208	0.0213	0.019	0.0209
0.0	0.0	0.0	-1935.6537	559.2219	NaN	NaN	-0.3	0.0252	0.8937	0.0209	0.0208	0.0179	0.0215
0.0	0.0	0.0	-2047.6537	3745.2219	NaN	NaN	1.3	0.0285	0.8898	0.0212	0.021	0.0173	0.0222
0.0	0.0	0.0	-2290.6537	4137.2219	NaN	NaN	1.3	0.0311	0.8868	0.0213	0.0214	0.0168	0.0226
0.0	0.0	0.0	-3668.6537	2508.2219	NaN	NaN	-0.3	0.0337	0.8832	0.0213	0.0222	0.0165	0.0231
0.0	0.0	0.0	-1819.6537	3535.2219	NaN	NaN	1.3	0.0343	0.8809	0.0213	0.0233	0.0165	0.0238
0.0	0.0	0.0	-1866.6537	1262.2219	NaN	NaN	-0.3	0.0324	0.8818	0.0212	0.0237	0.0165	0.0243
0.0	0.0	0.0	-2676.6537	1885.2219	NaN	NaN	-0.3	0.0285	0.8859	0.0208	0.0235	0.0169	0.0243
0.0	0.0	0.0	-1701.6537	4353.2219	NaN	NaN	1.3	0.0263	0.8887	0.0206	0.0233	0.017	0.0241
0.0	0.0	0.0	89.3463	4582.2219	NaN	NaN	0.9809	0.0251	0.8908	0.0203	0.023	0.017	0.0237
0.0	0.0	0.0	-5302.6537	663.2219	NaN	NaN	-0.143	0.0257	0.8904	0.0205	0.023	0.0166	0.0237
0.0	0.0	0.0	-2776.6537	1796.2219	NaN	NaN	-0.3	0.0255	0.8899	0.0206	0.0234	0.0169	0.0238
0.0	0.0	0.0	-3281.6537	4395.2219	NaN	NaN	1.3	0.0246	0.8909	0.0206	0.0234	0.0171	0.0234
0.0	0.0	0.0	-1816.6537	2951.2219	NaN	NaN	1.3	0.0238	0.8916	0.0208	0.0235	0.0173	0.0231
0.0	0.0	0.0	-1879.6537	4848.2219	NaN	NaN	1.3	0.0237	0.8915	0.0207	0.0237	0.0175	0.023
0.0	0.0	0.0	-2708.6537	5623.2219	NaN	NaN	1.3	0.0237	0.891	0.0208	0.024	0.0177	0.0229
0.0	0.0	0.0	-1369.6537	-1405.7781	NaN	NaN	0.5065	0.0245	0.8905	0.0207	0.0243	0.0173	0.0227
0.0	0.0	0.0	-3117.6537	2345.2219	NaN	NaN	-0.3	0.0251	0.8886	0.0211	0.025	0.0175	0.0227
0.0	0.0	0.0	-1793.6537	2777.2219	NaN	NaN	1.3	0.0252	0.8876	0.0216	0.0257	0.0176	0.0224
0.0	0.0	0.0	-2254.6537	745.2219	NaN	NaN	-0.3	0.0262	0.8853	0.0221	0.0268	0.0174	0.0222
0.0	0.0	0.0	-3088.6537	4242.2219	NaN	NaN	1.3	0.0265	0.8826	0.0231	0.0279	0.0177	0.0222
0.0	0.0	0.0	-2680.6537	846.2219	NaN	NaN	-0.3	0.0271	0.8802	0.0239	0.0289	0.0178	0.0221
0.0	0.0	0.0	-2282.6537	4362.2219	NaN	NaN	1.3	0.0269	0.8788	0.0247	0.0292	0.0182	0.0223
0.0	0.0	0.0	-1775.6537	5336.2219	NaN	NaN	1.3	0.0266	0.8792	0.0248	0.0287	0.0182	0.0224
0.0	0.0	0.0	-2419.6537	2802.2219	NaN	NaN	1.3	0.0266	0.8792	0.0247	0.0286	0.0183	0.0226
0.0	0.0	0.0	-2168.6537	6121.2219	NaN	NaN	1.3	0.0266	0.8789	0.0247	0.0286	0.0185	0.0228
0.0	0.0	0.0	-2268.6537	3787.2219	NaN	NaN	1.3	0.0266	0.8789	0.0246	0.0285	0.0185	0.0229
0.0	0.0	0.0	-270.6537	3569.2219	NaN	NaN	1.0821	0.0265	0.8793	0.0245	0.0284	0.0184	0.0229
0.0	0.0	0.0	-1987.6537	2561.2219	NaN	NaN	1.3	0.0265	0.8795	0.0244	0.0283	0.0184	0.0229
0.0	0.0	0.0	-2809.6537	1138.2219	NaN	NaN	-0.3	0.0264	0.8799	0.0242	0.0282	0.0184	0.0229
0.0	0.0	0.0	-772.6537	3628.2219	NaN	NaN	1.2706	0.0263	0.88	0.0241	0.0282	0.0184	0.023
0.0	0.0	0.0	-2213.6537	2557.2219	NaN	NaN	1.3	0.0262	0.8798	0.0241	0.0283	0.0185	0.0231
0.0	0.0	0.0	-1701.6537	3118.2219	NaN	NaN	1.3	0.0261	0.8795	0.0241	0.0285	0.0187	0.0231
0.0	0.0	0.0	-1187.6537	5634.2219	NaN	NaN	1.2671	0.026	0.8791	0.0241	0.0287	0.0189	0.0232
0.0	0.0	0.0	-2154.6537	3921.2219	NaN	NaN	1.3	0.0259	0.8787	0.0242	0.0288	0.019	0.0233
0.0	0.0	0.0	-2674.6537	2740.2219	NaN	NaN	1.3	0.0259	0.8792	0.0241	0.0286	0.0189	0.0233
0.0	0.0	0.0	-859.6537	5986.2219	NaN	NaN	1.1677	0.0259	0.8783	0.0243	0.0289	0.0192	0.0234
0.0	0.0	0.0	-4238.6537	3146.2219	NaN	NaN	-0.3	0.026	0.8785	0.0243	0.0288	0.0191	0.0234
0.0	0.0	0.0	-2630.6537	4150.2219	NaN	NaN	1.3	0.0261	0.8774	0.0245	0.0291	0.0194	0.0236
0.0	0.0	0.0	-2811.6537	1049.2219	NaN	NaN	-0.3	0.0262	0.878	0.0244	0.029	0.0192	0.0233
0.0	0.0	0.0	-1682.6537	2222.2219	NaN	NaN	1.3	0.0262	0.8772	0.0246	0.0293	0.0194	0.0233
0.0	0.0	0.0	-3377.6537	2500.2219	NaN	NaN	-0.3	0.0264	0.877	0.0246	0.0295	0.0193	0.0232
0.0	0.0	0.0	-2969.6537	1936.2219	NaN	NaN	-0.3	0.0265	0.8758	0.0248	0.0299	0.0196	0.0234
0.0	0.0	0.0	-2715.6537	2395.2219	NaN	NaN	-0.3	0.0268	0.8749	0.0248	0.0303	0.0198	0.0234
0.0	0.0	0.0	-2264.6537	4290.2219	NaN	NaN	1.3	0.0272	0.8731	0.025	0.031	0.0201	0.0236
0.0	0.0	0.0	-2147.6537	-181.7781	NaN	NaN	0.078	0.0276	0.8724	0.0249	0.0314	0.0202	0.0234
0.0	0.0	0.0	-2543.6537	6779.2219	NaN	NaN	1.3	0.0282	0.87	0.0252	0.0322	0.0207	0.0237
0.0	0.0	0.0	-3209.6537	3002.2219	NaN	NaN	-0.3	0.0287	0.8688	0.0252	0.0328	0.0208	0.0236
0.0	0.0	0.0	-1145.6537	1005.2219	NaN	NaN	-0.3	0.0292	0.8675	0.0254	0.0333	0.021	0.0236
0.0	0.0	0.0	-918.6537	3267.2219	NaN	NaN	1.3	0.0295	0.8665	0.0255	0.0337	0.0212	0.0237
0.0	0.0	0.0	-3168.6537	1233.2219	NaN	NaN	-0.3	0.0297	0.8659	0.0255	0.034	0.0212	0.0236
0.0	0.0	0.0	-3035.6537	484.2219	NaN	NaN	-0.1898	0.0298	0.8655	0.0255	0.0343	0.0213	0.0236
0.0	0.0	0.0	-3282.6537	3036.2219	NaN	NaN	-0.3	0.0299	0.8648	0.0257	0.0346	0.0214	0.0236
0.0	0.0	0.0	-2170.6537	749.2219	NaN	NaN	-0.3	0.03	0.8645	0.0257	0.0348	0.0214	0.0236
0.0	0.0	0.0	-3481.6537	3213.2219	NaN	NaN	-0.3	0.0302	0.8642	0.0259	0.0349	0.0213	0.0236
0.0	0.0	0.0	-1535.6537	3945.2219	NaN	NaN	1.3	0.0302	0.864	0.0261	0.0349	0.0213	0.0235
0.0	0.0	0.0	-2265.6537	6863.2219	NaN	NaN	1.3	0.0303	0.8639	0.0262	0.035	0.0212	0.0234
0.0	0.0	0.0	-4024.6537	4980.2219	NaN	NaN	1.3	0.0305	0.8635	0.0261	0.0354	0.0212	0.0234
0.0	0.0	0.0	-2263.6537	3604.2219	NaN	NaN	1.3	0.0305	0.8634	0.0261	0.0356	0.0211	0.0234
0.0	0.0	0.0	-3602.6537	4872.2219	NaN	NaN	1.3	0.0305	0.8631	0.026	0.0361	0.021	0.0233
0.0	0.0	0.0	-3567.6537	3640.2219	NaN	NaN	1.3	0.0306	0.8622	0.0258	0.0369	0.0211	0.0233
0.0	0.0	0.0	-3865.6537	1806.2219	NaN	NaN	-0.3	0.0308	0.8613	0.0257	0.0377	0.0212	0.0233
0.0	0.0	0.0	-2097.6537	4794.2219	NaN	NaN	1.3	0.0309	0.8608	0.0258	0.038	0.0213	0.0232
0.0	0.0	0.0	-1235.6537	5679.2219	NaN	NaN	1.2781	0.0309	0.8606	0.0258	0.0383	0.0213	0.0231
0.0	0.0	0.0	-1900.6537	3409.2219	NaN	NaN	1.3	0.0311	0.8602	0.0257	0.0387	0.0213	0.023
0.0	0.0	0.0	-2640.6537	1808.2219	NaN	NaN	-0.3	0.0312	0.8599	0.0256	0.0391	0.0214	0.0229
0.0	0.0	0.0	-2118.6537	4506.2219	NaN	NaN	1.3	0.0312	0.86	0.0255	0.0393	0.0213	0.0227
0.0	0.0	0.0	-986.6537	2746.2219	NaN	NaN	1.3	0.0315	0.8591	0.0253	0.0401	0.0214	0.0227
0.0	0.0	0.0	-2442.6537	542.2219	NaN	NaN	-0.2853	0.0318	0.8581	0.0251	0.0409	0.0216	0.0226
0.0	0.0	0.0	-1678.6537	3273.2219	NaN	NaN	1.3	0.032	0.8569	0.0253	0.0415	0.0218	0.0225
0.0	0.0	0.0	-2529.6537	2310.2219	NaN	NaN	-0.3	0.0325	0.8561	0.025	0.0423	0.0218	0.0223
0.0	0.0	0.0	-3196.6537	1295.2219	NaN	NaN	-0.3	0.033	0.8552	0.0248	0.0433	0.0219	0.022
0.0	0.0	0.0	-2798.6537	1934.2219	NaN	NaN	-0.3	0.0334	0.8538	0.0248	0.044	0.022	0.0219
0.0	0.0	0.0	-3949.6537	5209.2219	NaN	NaN	1.3	0.0336	0.8527	0.0251	0.0444	0.0222	0.022
0.0	0.0	0.0	-1246.6537	4466.2219	NaN	NaN	1.3	0.0336	0.8529	0.0251	0.0444	0.0221	0.0218
0.0	0.0	0.0	-2783.6537	2980.2219	NaN	NaN	1.3	0.0335	0.8532	0.0251	0.0444	0.022	0.0219
0.0	0.0	0.0	-1868.6537	4394.2219	NaN	NaN	1.3	0.033	0.8533	0.0254	0.0442	0.022	0.0221
0.0	0.0	0.0	-2137.6537	3690.2219	NaN	NaN	1.3	0.0328	0.8541	0.0252	0.044	0.0218	0.0221
0.0	0.0	0.0	-1380.6537	1180.2219	NaN	NaN	-0.3	0.0325	0.8546	0.0253	0.0437	0.0217	0.0221
0.0	0.0	0.0	-1755.6537	3703.2219	NaN	NaN	1.3	0.0322	0.8553	0.0255	0.0434	0.0215	0.0221
0.0	0.0	0.0	-2961.6537	1221.2219	NaN	NaN	-0.3	0.0322	0.8559	0.0254	0.0431	0.0214	0.022
0.0	0.0	0.0	-1082.6537	5961.2219	NaN	NaN	1.2219	0.0319	0.8566	0.0258	0.0425	0.0213	0.022
0.0	0.0	0.0	-3026.6537	3385.2219	NaN	NaN	1.3	0.0319	0.8571	0.0256	0.0425	0.0211	0.0219
0.0	0.0	0.0	-1997.6537	4998.2219	NaN	NaN	1.3	0.0317	0.8569	0.0259	0.0425	0.0211	0.0219
0.0	0.0	0.0	-2378.6537	4545.2219	NaN	NaN	1.3	0.0317	0.857	0.0258	0.0424	0.0211	0.0219
0.0	0.0	0.0	-1963.6537	3413.2219	NaN	NaN	1.3	0.0315	0.8571	0.0261	0.0421	0.0212	0.022
0.0	0.0	0.0	-2152.6537	6264.2219	NaN	NaN	1.3	0.0311	0.8578	0.0263	0.0417	0.0212	0.0219
0.0	0.0	0.0	-1605.6537	2211.2219	NaN	NaN	1.3	0.0311	0.8579	0.0259	0.042	0.0212	0.0219
0.0	0.0	0.0	-1450.6537	2083.2219	NaN	NaN	1.3	0.031	0.8579	0.0257	0.0423	0.0212	0.0219
0.0	0.0	0.0	-2885.6537	248.2219	NaN	NaN	-0.0941	0.031	0.8573	0.0255	0.0429	0.0214	0.0219
0.0	0.0	0.0	-3564.6537	3591.2219	NaN	NaN	1.3	0.031	0.8574	0.0255	0.0429	0.0214	0.0218
0.0	0.0	0.0	-3329.6537	3345.2219	NaN	NaN	1.3	0.031	0.8575	0.0254	0.0431	0.0214	0.0216
0.0	0.0	0.0	-2045.6537	1883.2219	NaN	NaN	-0.3	0.031	0.8575	0.0255	0.0432	0.0213	0.0216
0.0	0.0	0.0	-2218.6537	3175.2219	NaN	NaN	1.3	0.0309	0.8577	0.0255	0.043	0.0213	0.0215
0.0	0.0	0.0	-1035.6537	4580.2219	NaN	NaN	1.2922	0.0308	0.8582	0.0256	0.0427	0.0213	0.0214
0.0	0.0	0.0	-2239.6537	3774.2219	NaN	NaN	1.3	0.0311	0.8582	0.0253	0.043	0.021	0.0214
0.0	0.0	0.0	-1656.6537	4704.2219	NaN	NaN	1.3	0.0313	0.8577	0.0252	0.0434	0.021	0.0215
0.0	0.0	0.0	-2741.6537	5100.2219	NaN	NaN	1.3	0.0314	0.858	0.025	0.0434	0.0209	0.0214
0.0	0.0	0.0	-1547.6537	4354.2219	NaN	NaN	1.3	0.0315	0.8579	0.025	0.0433	0.0209	0.0213
0.0	0.0	0.0	-2826.6537	5311.2219	NaN	NaN	1.3	0.0317	0.8575	0.0248	0.0438	0.0209	0.0213
0.0	0.0	0.0	-1023.6537	900.2219	NaN	NaN	-0.3	0.032	0.8569	0.0245	0.0443	0.021	0.0214
0.0	0.0	0.0	-2436.6537	1469.2219	NaN	NaN	-0.3	0.0324	0.8566	0.0243	0.0444	0.0209	0.0213
0.0	0.0	0.0	-1678.6537	4834.2219	NaN	NaN	1.3	0.0325	0.8563	0.0245	0.0443	0.021	0.0213
0.0	0.0	0.0	-3007.6537	5683.2219	NaN	NaN	1.3	0.0328	0.8558	0.0244	0.0447	0.0211	0.0212
0.0	0.0	0.0	-3816.6537	2351.2219	NaN	NaN	-0.3	0.0332	0.8547	0.0242	0.0455	0.0213	0.0212
0.0	0.0	0.0	-2498.6537	2588.2219	NaN	NaN	1.3	0.0337	0.8532	0.0242	0.0463	0.0214	0.0211
0.0	0.0	0.0	-2854.6537	4743.2219	NaN	NaN	1.3	0.0341	0.8524	0.0243	0.0466	0.0215	0.0211
0.0	0.0	0.0	-870.6537	4086.2219	NaN	NaN	1.2708	0.0346	0.8513	0.0243	0.0471	0.0217	0.021
0.0	0.0	0.0	-3399.6537	3480.2219	NaN	NaN	1.3	0.0347	0.8504	0.024	0.048	0.0219	0.021
0.0	0.0	0.0	-2475.6537	1219.2219	NaN	NaN	-0.3	0.0346	0.85	0.0239	0.0486	0.022	0.0209
0.0	0.0	0.0	-1609.6537	2896.2219	NaN	NaN	1.3	0.0346	0.8505	0.0239	0.0484	0.0218	0.0208
0.0	0.0	0.0	-2835.6537	4017.2219	NaN	NaN	1.3	0.0346	0.8507	0.0239	0.0484	0.0218	0.0207
0.0	0.0	0.0	-2302.6537	6344.2219	NaN	NaN	1.3	0.0346	0.8502	0.024	0.0486	0.0219	0.0207
0.0	0.0	0.0	-994.6537	2954.2219	NaN	NaN	1.3	0.0344	0.8497	0.0239	0.049	0.0221	0.0208
0.0	0.0	0.0	-1207.6537	2598.2219	NaN	NaN	1.3	0.0345	0.8493	0.0239	0.0493	0.0223	0.0208
0.0	0.0	0.0	-1460.6537	3511.2219	NaN	NaN	1.3	0.0346	0.8485	0.0239	0.0496	0.0224	0.021
0.0	0.0	0.0	-1372.6537	6296.2219	NaN	NaN	1.2788	0.0346	0.8484	0.0241	0.0492	0.0226	0.0211
0.0	0.0	0.0	-1734.6537	2690.2219	NaN	NaN	1.3	0.0345	0.8482	0.0241	0.0492	0.0227	0.0213
0.0	0.0	0.0	-2247.6537	5051.2219	NaN	NaN	1.3	0.0346	0.8471	0.0242	0.0496	0.0231	0.0215
0.0	0.0	0.0	-3096.6537	3163.2219	NaN	NaN	1.3	0.0346	0.8464	0.024	0.0502	0.0232	0.0215
0.0	0.0	0.0	-3309.6537	550.2219	NaN	NaN	-0.1994	0.0348	0.8457	0.0239	0.0508	0.0232	0.0216
0.0	0.0	0.0	-1909.6537	2512.2219	NaN	NaN	1.3	0.0348	0.8454	0.0239	0.0509	0.0233	0.0217
0.0	0.0	0.0	-1476.6537	7670.2219	NaN	NaN	1.2384	0.0347	0.8458	0.024	0.0505	0.0234	0.0216
0.0	0.0	0.0	-2412.6537	4231.2219	NaN	NaN	1.3	0.0348	0.8453	0.0239	0.0509	0.0234	0.0217
0.0	0.0	0.0	-4049.6537	2497.2219	NaN	NaN	-0.3	0.035	0.8436	0.0237	0.0521	0.0238	0.0219
0.0	0.0	0.0	-2485.6537	2846.2219	NaN	NaN	1.3	0.0352	0.843	0.0235	0.0529	0.0237	0.0217
0.0	0.0	0.0	-3003.6537	2723.2219	NaN	NaN	-0.3	0.0354	0.842	0.0234	0.0538	0.0237	0.0216
0.0	0.0	0.0	-2260.6537	5155.2219	NaN	NaN	1.3	0.0356	0.8416	0.0234	0.0541	0.0238	0.0215
0.0	0.0	0.0	-2009.6537	2500.2219	NaN	NaN	1.3	0.036	0.8404	0.0234	0.055	0.0238	0.0214
0.0	0.0	0.0	-3133.6537	1369.2219	NaN	NaN	-0.3	0.0367	0.8377	0.0233	0.0569	0.0241	0.0213
0.0	0.0	0.0	-2512.6537	924.2219	NaN	NaN	-0.3	0.0382	0.8356	0.0231	0.0583	0.0239	0.0209
0.0	0.0	0.0	-1895.6537	3162.2219	NaN	NaN	1.3	0.0383	0.8359	0.0228	0.0589	0.0237	0.0204
0.0	0.0	0.0	-4325.6537	4190.2219	NaN	NaN	-0.3	0.0394	0.8354	0.0224	0.0594	0.0236	0.0199
0.0	0.0	0.0	-1430.6537	4019.2219	NaN	NaN	1.3	0.0406	0.8339	0.022	0.0602	0.0237	0.0196
0.0	0.0	0.0	-2758.6537	-252.7781	NaN	NaN	0.0839	0.0433	0.834	0.021	0.0599	0.023	0.0188
0.0	0.0	0.0	-2374.6537	2490.2219	NaN	NaN	1.3	0.0442	0.8331	0.0207	0.0603	0.023	0.0187
0.0	0.0	0.0	-1513.6537	4417.2219	NaN	NaN	1.3	0.0449	0.8342	0.0205	0.0592	0.0228	0.0184
0.0	0.0	0.0	-1547.6537	3066.2219	NaN	NaN	1.3	0.0465	0.835	0.0204	0.0576	0.0226	0.018
0.0	0.0	0.0	-1756.6537	1712.2219	NaN	NaN	-0.3	0.0483	0.8363	0.0201	0.056	0.0218	0.0176
0.0	0.0	0.0	-1939.6537	2599.2219	NaN	NaN	1.3	0.0493	0.8346	0.0204	0.0556	0.0221	0.0179
0.0	0.0	0.0	-3298.6537	2361.2219	NaN	NaN	-0.3	0.0535	0.8335	0.0201	0.0538	0.0215	0.0177
0.0	0.0	0.0	-734.6537	4679.2219	NaN	NaN	1.1862	0.0621	0.8259	0.0202	0.0525	0.0214	0.0178
0.0	0.0	0.0	-1347.6537	2082.2219	NaN	NaN	1.3	0.0754	0.8124	0.0207	0.0512	0.0215	0.0188
0.0	0.0	0.0	-3989.6537	4733.2219	NaN	NaN	1.3	0.0884	0.7955	0.0222	0.0508	0.023	0.0201
0.0	0.0	0.0	-2999.6537	3858.2219	NaN	NaN	1.3	0.1073	0.7759	0.0229	0.049	0.024	0.0209
0.0	0.0	0.0	-1339.6537	-2199.7781	NaN	NaN	0.6215	0.1233	0.7586	0.0237	0.0478	0.0249	0.0217
0.0	0.0	0.0	-1077.6537	-180.7781	NaN	NaN	0.1437	0.127	0.7533	0.0245	0.0477	0.0254	0.0221
0.0	0.0	0.0	-1847.6537	3553.2219	NaN	NaN	1.3	0.1267	0.7533	0.0249	0.0476	0.0256	0.022
0.0	0.0	0.0	-1594.6537	3294.2219	NaN	NaN	1.3	0.1224	0.7576	0.0252	0.0475	0.0256	0.0217
0.0	0.0	0.0	-2228.6537	5930.2219	NaN	NaN	1.3	0.1189	0.7593	0.026	0.0479	0.0262	0.0217
0.0	0.0	0.0	-3028.6537	6732.2219	NaN	NaN	1.3	0.1303	0.747	0.0264	0.0473	0.0269	0.0221
0.0	0.0	0.0	-2029.6537	3941.2219	NaN	NaN	1.3	0.1519	0.7218	0.0277	0.0465	0.0289	0.0232
0.0	0.0	0.0	-1425.6537	2828.2219	NaN	NaN	1.3	0.1903	0.6771	0.0303	0.0459	0.0316	0.0248
0.0	0.0	0.0	-1529.6537	4515.2219	NaN	NaN	1.3	0.2548	0.603	0.0355	0.0454	0.034	0.0273
0.0	0.0	0.0	-1472.6537	3398.2219	NaN	NaN	1.3	0.3211	0.5271	0.0396	0.0444	0.0376	0.0303
0.0	0.0	0.0	-3050.6537	5436.2219	NaN	NaN	1.3	0.358	0.4754	0.0426	0.046	0.0441	0.034
0.0	0.0	0.0	-2176.6537	2533.2219	NaN	NaN	1.3	0.4243	0.4126	0.0385	0.0462	0.0451	0.0334
