# Supplementary material for: DeepFRET, a software for rapid and automated single-molecule FRET data classification using deep learning
Source: eLife. 2020 Nov 3;9:e60404. doi: 10.7554/eLife.60404 (PMC7609065; doi:10.7554/eLife.60404)
Supplement: Figure 4—source data 1. [file elife-60404-fig4-data1.zip › Figure 4-source data 1/Fig_S4a/Traces/traces_all_n294/Traces_Fig2d_4mMAc_mov3_combined_tif_pair6.txt]

Exported by DeepFRET
Date: 2020-08-26, 18:13
Video filename: None
FRET pair #6
Bleaches at 615
D-Dexc-bg	A-Dexc-bg	A-Aexc-bg	D-Dexc-rw	A-Dexc-rw	A-Aexc-rw	S	E	p_bleached	p_aggregated	p_noisy	p_scrambled	p_static	p_dynamic
0.0	0.0	0.0	31422.3582	16384.936	NaN	NaN	0.3427	0.0523	0.5683	0.0355	0.0946	0.1769	0.0725
0.0	0.0	0.0	36687.3582	15774.936	NaN	NaN	0.3007	0.0419	0.5974	0.0319	0.0921	0.1738	0.063
0.0	0.0	0.0	30269.3582	11519.936	NaN	NaN	0.2757	0.0421	0.6536	0.0295	0.0794	0.1453	0.0501
0.0	0.0	0.0	31554.3582	14767.936	NaN	NaN	0.3188	0.0411	0.6453	0.0287	0.0861	0.1488	0.05
0.0	0.0	0.0	30548.3582	15721.936	NaN	NaN	0.3398	0.0433	0.6611	0.0287	0.0826	0.1365	0.0478
0.0	0.0	0.0	25507.3582	15550.936	NaN	NaN	0.3788	0.0457	0.6539	0.0285	0.0847	0.1384	0.0487
0.0	0.0	0.0	26541.3582	9475.936	NaN	NaN	0.2631	0.0488	0.6593	0.0289	0.0816	0.135	0.0463
0.0	0.0	0.0	29003.3582	11474.936	NaN	NaN	0.2835	0.0492	0.6557	0.0292	0.083	0.1354	0.0474
0.0	0.0	0.0	28457.3582	15030.936	NaN	NaN	0.3456	0.0505	0.6489	0.0296	0.0853	0.138	0.0477
0.0	0.0	0.0	29665.3582	16463.936	NaN	NaN	0.3569	0.0533	0.6276	0.0296	0.0917	0.1494	0.0484
0.0	0.0	0.0	33420.3582	12793.936	NaN	NaN	0.2768	0.0545	0.6228	0.03	0.0932	0.1512	0.0483
0.0	0.0	0.0	28409.3582	11079.936	NaN	NaN	0.2806	0.0568	0.6077	0.0302	0.0965	0.1603	0.0485
0.0	0.0	0.0	25853.3582	9215.936	NaN	NaN	0.2628	0.0594	0.5873	0.03	0.1018	0.1721	0.0494
0.0	0.0	0.0	26118.3582	14607.936	NaN	NaN	0.3587	0.0616	0.561	0.0301	0.1072	0.19	0.0501
0.0	0.0	0.0	23446.3582	9964.936	NaN	NaN	0.2983	0.0621	0.5613	0.0292	0.1064	0.1914	0.0496
0.0	0.0	0.0	29548.3582	11646.936	NaN	NaN	0.2827	0.0596	0.5639	0.0302	0.1076	0.1895	0.0493
0.0	0.0	0.0	24149.3582	15475.936	NaN	NaN	0.3906	0.0615	0.5705	0.0298	0.1089	0.1826	0.0468
0.0	0.0	0.0	27745.3582	10725.936	NaN	NaN	0.2788	0.0625	0.5713	0.0295	0.1077	0.1819	0.0471
0.0	0.0	0.0	27706.3582	11005.936	NaN	NaN	0.2843	0.0636	0.5464	0.0288	0.1132	0.1996	0.0484
0.0	0.0	0.0	28841.3582	16482.936	NaN	NaN	0.3637	0.0637	0.5463	0.0289	0.1124	0.1999	0.0487
0.0	0.0	0.0	26632.3582	12500.936	NaN	NaN	0.3194	0.0636	0.5389	0.0287	0.1146	0.2047	0.0495
0.0	0.0	0.0	26073.3582	12204.936	NaN	NaN	0.3188	0.0639	0.5327	0.0288	0.1162	0.2082	0.0502
0.0	0.0	0.0	25768.3582	14830.936	NaN	NaN	0.3653	0.0633	0.5322	0.0289	0.1164	0.2082	0.051
0.0	0.0	0.0	24302.3582	11341.936	NaN	NaN	0.3182	0.0625	0.5392	0.0292	0.1143	0.2031	0.0517
0.0	0.0	0.0	24807.3582	15311.936	NaN	NaN	0.3817	0.0626	0.5375	0.0293	0.1145	0.2035	0.0525
0.0	0.0	0.0	27955.3582	10405.936	NaN	NaN	0.2713	0.0626	0.5427	0.0297	0.1122	0.2003	0.0525
0.0	0.0	0.0	28783.3582	10978.936	NaN	NaN	0.2761	0.062	0.548	0.0298	0.1098	0.1981	0.0524
0.0	0.0	0.0	25752.3582	8524.936	NaN	NaN	0.2487	0.0614	0.5504	0.0294	0.1094	0.1971	0.0523
0.0	0.0	0.0	28485.3582	13566.936	NaN	NaN	0.3226	0.0602	0.5526	0.0293	0.1089	0.1962	0.0528
0.0	0.0	0.0	25250.3582	13080.936	NaN	NaN	0.3413	0.0591	0.5598	0.0291	0.1071	0.192	0.0529
0.0	0.0	0.0	25091.3582	14863.936	NaN	NaN	0.372	0.0578	0.565	0.0293	0.1061	0.1884	0.0534
0.0	0.0	0.0	26896.3582	13768.936	NaN	NaN	0.3386	0.0575	0.567	0.0292	0.1063	0.1868	0.0534
0.0	0.0	0.0	28392.3582	13516.936	NaN	NaN	0.3225	0.056	0.5785	0.0294	0.1039	0.1783	0.0538
0.0	0.0	0.0	26825.3582	10904.936	NaN	NaN	0.289	0.0557	0.583	0.0296	0.1023	0.1757	0.0538
0.0	0.0	0.0	25335.3582	14036.936	NaN	NaN	0.3565	0.055	0.5838	0.0296	0.1023	0.1749	0.0542
0.0	0.0	0.0	25365.3582	11604.936	NaN	NaN	0.3139	0.0553	0.5827	0.0297	0.1027	0.1754	0.0542
0.0	0.0	0.0	28320.3582	14648.936	NaN	NaN	0.3409	0.0551	0.5795	0.0293	0.1046	0.1767	0.0548
0.0	0.0	0.0	30302.3582	12319.936	NaN	NaN	0.289	0.0553	0.5801	0.0294	0.1045	0.1758	0.0548
0.0	0.0	0.0	25193.3582	7823.936	NaN	NaN	0.237	0.0546	0.5842	0.0293	0.1035	0.1733	0.0551
0.0	0.0	0.0	27178.3582	8150.936	NaN	NaN	0.2307	0.0545	0.5813	0.029	0.1047	0.1753	0.0551
0.0	0.0	0.0	22865.3582	15965.936	NaN	NaN	0.4112	0.0551	0.5707	0.0283	0.108	0.1828	0.0551
0.0	0.0	0.0	25166.3582	10474.936	NaN	NaN	0.2939	0.0543	0.5777	0.0284	0.1075	0.1772	0.055
0.0	0.0	0.0	23113.3582	11016.936	NaN	NaN	0.3228	0.0553	0.571	0.0279	0.1099	0.1812	0.0546
0.0	0.0	0.0	27308.3582	15778.936	NaN	NaN	0.3662	0.0535	0.5873	0.0281	0.1059	0.1707	0.0544
0.0	0.0	0.0	25463.3582	13213.936	NaN	NaN	0.3416	0.0542	0.5856	0.0278	0.1077	0.1711	0.0536
0.0	0.0	0.0	22678.3582	8545.936	NaN	NaN	0.2737	0.0538	0.5917	0.0276	0.1052	0.1688	0.0529
0.0	0.0	0.0	31585.3582	11988.936	NaN	NaN	0.2751	0.0548	0.5817	0.0273	0.1086	0.1742	0.0534
0.0	0.0	0.0	25061.3582	10707.936	NaN	NaN	0.2994	0.0544	0.5973	0.0273	0.1026	0.1664	0.052
0.0	0.0	0.0	25670.3582	8960.936	NaN	NaN	0.2588	0.054	0.5953	0.0274	0.1013	0.1695	0.0527
0.0	0.0	0.0	25402.3582	10815.936	NaN	NaN	0.2986	0.0555	0.587	0.0273	0.1025	0.1756	0.0521
0.0	0.0	0.0	23282.3582	9091.936	NaN	NaN	0.2808	0.0561	0.5827	0.0275	0.1032	0.1783	0.0522
0.0	0.0	0.0	24147.3582	13683.936	NaN	NaN	0.3617	0.0569	0.5742	0.0273	0.1051	0.1848	0.0516
0.0	0.0	0.0	31661.3582	11451.936	NaN	NaN	0.2656	0.0585	0.5569	0.0274	0.1113	0.1943	0.0516
0.0	0.0	0.0	27783.3582	15953.936	NaN	NaN	0.3648	0.0598	0.5559	0.0276	0.1117	0.1944	0.0506
0.0	0.0	0.0	27701.3582	9794.936	NaN	NaN	0.2612	0.0603	0.5467	0.0276	0.114	0.2008	0.0506
0.0	0.0	0.0	22292.3582	14211.936	NaN	NaN	0.3893	0.062	0.5323	0.0275	0.1177	0.2106	0.0499
0.0	0.0	0.0	20541.3582	10075.936	NaN	NaN	0.3291	0.0618	0.5387	0.0277	0.1156	0.2065	0.0497
0.0	0.0	0.0	22317.3582	12000.936	NaN	NaN	0.3497	0.0623	0.5277	0.0276	0.1184	0.2142	0.0498
0.0	0.0	0.0	30561.3582	9541.936	NaN	NaN	0.2379	0.0621	0.5346	0.028	0.1176	0.2075	0.0502
0.0	0.0	0.0	25085.3582	10495.936	NaN	NaN	0.295	0.0624	0.5286	0.0281	0.1189	0.2118	0.0503
0.0	0.0	0.0	27215.3582	8539.936	NaN	NaN	0.2388	0.0613	0.5431	0.0284	0.1152	0.2016	0.0504
0.0	0.0	0.0	25125.3582	10436.936	NaN	NaN	0.2935	0.0627	0.5254	0.0282	0.1207	0.2116	0.0513
0.0	0.0	0.0	24559.3582	11784.936	NaN	NaN	0.3243	0.0616	0.541	0.0286	0.1168	0.2006	0.0513
0.0	0.0	0.0	20431.3582	8977.936	NaN	NaN	0.3053	0.0634	0.52	0.0282	0.1223	0.2141	0.0519
0.0	0.0	0.0	24324.3582	12481.936	NaN	NaN	0.3391	0.0629	0.5276	0.0284	0.12	0.2092	0.0519
0.0	0.0	0.0	24009.3582	14486.936	NaN	NaN	0.3763	0.0629	0.5293	0.0283	0.1194	0.2078	0.0522
0.0	0.0	0.0	24273.3582	9683.936	NaN	NaN	0.2852	0.062	0.5388	0.0285	0.116	0.2024	0.0522
0.0	0.0	0.0	28726.3582	12579.936	NaN	NaN	0.3046	0.0629	0.5291	0.0284	0.1193	0.2081	0.0522
0.0	0.0	0.0	23853.3582	10272.936	NaN	NaN	0.301	0.0631	0.5346	0.0283	0.1171	0.2053	0.0516
0.0	0.0	0.0	29214.3582	10688.936	NaN	NaN	0.2679	0.0625	0.535	0.0285	0.1175	0.2046	0.0518
0.0	0.0	0.0	23203.3582	9376.936	NaN	NaN	0.2878	0.0639	0.5276	0.0282	0.1194	0.2098	0.051
0.0	0.0	0.0	25484.3582	10489.936	NaN	NaN	0.2916	0.0627	0.5376	0.0286	0.1166	0.2036	0.0509
0.0	0.0	0.0	25466.3582	12446.936	NaN	NaN	0.3283	0.0631	0.5335	0.0282	0.1183	0.2063	0.0506
0.0	0.0	0.0	22803.3582	10820.936	NaN	NaN	0.3218	0.0623	0.5422	0.0283	0.1159	0.2012	0.0502
0.0	0.0	0.0	23188.3582	10472.936	NaN	NaN	0.3111	0.062	0.5366	0.028	0.1178	0.2057	0.05
0.0	0.0	0.0	24128.3582	11298.936	NaN	NaN	0.3189	0.0618	0.5409	0.0276	0.1173	0.2029	0.0495
0.0	0.0	0.0	25311.3582	11227.936	NaN	NaN	0.3073	0.0609	0.5445	0.0275	0.1164	0.2013	0.0493
0.0	0.0	0.0	23008.3582	11022.936	NaN	NaN	0.3239	0.0607	0.5434	0.0273	0.1169	0.2029	0.0488
0.0	0.0	0.0	22828.3582	8800.936	NaN	NaN	0.2783	0.0604	0.5445	0.027	0.1173	0.2023	0.0485
0.0	0.0	0.0	23631.3582	11533.936	NaN	NaN	0.328	0.0598	0.5465	0.0267	0.1169	0.2015	0.0485
0.0	0.0	0.0	25073.3582	10398.936	NaN	NaN	0.2932	0.06	0.5403	0.0264	0.1196	0.2054	0.0483
0.0	0.0	0.0	20816.3582	11874.936	NaN	NaN	0.3632	0.0601	0.5402	0.026	0.12	0.2054	0.0484
0.0	0.0	0.0	22789.3582	10183.936	NaN	NaN	0.3089	0.0594	0.542	0.0261	0.1177	0.2065	0.0483
0.0	0.0	0.0	26391.3582	10398.936	NaN	NaN	0.2827	0.0596	0.539	0.0258	0.1203	0.2069	0.0485
0.0	0.0	0.0	21913.3582	11910.936	NaN	NaN	0.3521	0.0597	0.5405	0.0255	0.1188	0.2072	0.0483
0.0	0.0	0.0	24681.3582	9788.936	NaN	NaN	0.284	0.0589	0.5403	0.0256	0.1173	0.2099	0.048
0.0	0.0	0.0	27302.3582	8381.936	NaN	NaN	0.2349	0.0598	0.5375	0.0253	0.1203	0.2092	0.048
0.0	0.0	0.0	24414.3582	11871.936	NaN	NaN	0.3272	0.0595	0.541	0.0252	0.1184	0.2079	0.048
0.0	0.0	0.0	28694.3582	8936.936	NaN	NaN	0.2375	0.0592	0.5431	0.0254	0.118	0.2068	0.0474
0.0	0.0	0.0	23733.3582	9660.936	NaN	NaN	0.2893	0.0602	0.5429	0.0253	0.1195	0.2048	0.0474
0.0	0.0	0.0	21353.3582	9881.936	NaN	NaN	0.3164	0.0598	0.5462	0.0256	0.1173	0.2039	0.0472
0.0	0.0	0.0	26384.3582	9333.936	NaN	NaN	0.2613	0.0607	0.541	0.0256	0.1204	0.2054	0.0469
0.0	0.0	0.0	24265.3582	7863.936	NaN	NaN	0.2448	0.0613	0.5467	0.0257	0.1189	0.2002	0.0472
0.0	0.0	0.0	21687.3582	12729.936	NaN	NaN	0.3699	0.0612	0.5476	0.0262	0.1179	0.2	0.0471
0.0	0.0	0.0	23387.3582	10492.936	NaN	NaN	0.3097	0.0616	0.5521	0.0265	0.1187	0.1939	0.0473
0.0	0.0	0.0	22513.3582	9549.936	NaN	NaN	0.2978	0.0617	0.5543	0.0267	0.117	0.193	0.0474
0.0	0.0	0.0	22334.3582	10120.936	NaN	NaN	0.3118	0.0609	0.5593	0.0271	0.1162	0.1892	0.0472
0.0	0.0	0.0	20931.3582	8451.936	NaN	NaN	0.2876	0.062	0.5566	0.0271	0.1176	0.1898	0.047
0.0	0.0	0.0	21293.3582	16823.936	NaN	NaN	0.4414	0.061	0.5598	0.0274	0.1165	0.188	0.0472
0.0	0.0	0.0	23795.3582	8356.936	NaN	NaN	0.2599	0.0614	0.5579	0.0274	0.1187	0.1873	0.0473
0.0	0.0	0.0	21503.3582	8276.936	NaN	NaN	0.2779	0.0615	0.5528	0.0273	0.1191	0.1917	0.0476
0.0	0.0	0.0	22365.3582	14482.936	NaN	NaN	0.393	0.0611	0.5544	0.0275	0.1194	0.1899	0.0478
0.0	0.0	0.0	22265.3582	9614.936	NaN	NaN	0.3016	0.0617	0.554	0.0273	0.1195	0.1893	0.0482
0.0	0.0	0.0	24039.3582	10592.936	NaN	NaN	0.3059	0.0609	0.5538	0.0276	0.1184	0.1905	0.0487
0.0	0.0	0.0	23083.3582	10117.936	NaN	NaN	0.3047	0.0615	0.5476	0.0273	0.121	0.1937	0.0489
0.0	0.0	0.0	22490.3582	10546.936	NaN	NaN	0.3192	0.0607	0.5597	0.0275	0.1168	0.1862	0.049
0.0	0.0	0.0	23779.3582	13762.936	NaN	NaN	0.3666	0.0602	0.5575	0.0275	0.1177	0.1875	0.0496
0.0	0.0	0.0	22610.3582	8905.936	NaN	NaN	0.2826	0.0608	0.5545	0.0276	0.1184	0.1892	0.0495
0.0	0.0	0.0	21060.3582	11883.936	NaN	NaN	0.3607	0.0604	0.5595	0.0276	0.1163	0.1865	0.0496
0.0	0.0	0.0	26549.3582	9677.936	NaN	NaN	0.2671	0.0599	0.5595	0.0276	0.1157	0.1875	0.0496
0.0	0.0	0.0	23755.3582	9809.936	NaN	NaN	0.2923	0.0604	0.5567	0.0276	0.1162	0.1897	0.0494
0.0	0.0	0.0	22897.3582	11331.936	NaN	NaN	0.3311	0.0598	0.5617	0.0277	0.1147	0.1868	0.0493
0.0	0.0	0.0	24076.3582	11348.936	NaN	NaN	0.3204	0.0602	0.554	0.0277	0.1169	0.1922	0.0489
0.0	0.0	0.0	22183.3582	12638.936	NaN	NaN	0.363	0.0603	0.5568	0.0276	0.1166	0.1897	0.0489
0.0	0.0	0.0	21512.3582	10567.936	NaN	NaN	0.3294	0.0602	0.5514	0.0275	0.1176	0.1947	0.0485
0.0	0.0	0.0	22702.3582	10564.936	NaN	NaN	0.3176	0.0603	0.5511	0.0273	0.118	0.195	0.0483
0.0	0.0	0.0	23538.3582	9982.936	NaN	NaN	0.2978	0.0595	0.5516	0.0274	0.118	0.1952	0.0483
0.0	0.0	0.0	23216.3582	13357.936	NaN	NaN	0.3652	0.0598	0.5455	0.027	0.1201	0.1997	0.0479
0.0	0.0	0.0	22438.3582	9705.936	NaN	NaN	0.3019	0.059	0.5465	0.027	0.1199	0.1998	0.0478
0.0	0.0	0.0	23557.3582	12583.936	NaN	NaN	0.3482	0.0589	0.5373	0.0269	0.1231	0.2059	0.0479
0.0	0.0	0.0	21338.3582	13223.936	NaN	NaN	0.3826	0.0588	0.5405	0.0266	0.1224	0.204	0.0477
0.0	0.0	0.0	28941.3582	9794.936	NaN	NaN	0.2529	0.0576	0.5377	0.0268	0.1229	0.2072	0.0478
0.0	0.0	0.0	21372.3582	12808.936	NaN	NaN	0.3747	0.0576	0.5339	0.026	0.1259	0.2089	0.0477
0.0	0.0	0.0	21972.3582	12305.936	NaN	NaN	0.359	0.0559	0.5398	0.0263	0.1237	0.2068	0.0475
0.0	0.0	0.0	22976.3582	12253.936	NaN	NaN	0.3478	0.0557	0.5361	0.0256	0.1261	0.209	0.0475
0.0	0.0	0.0	22633.3582	9001.936	NaN	NaN	0.2846	0.0541	0.5386	0.0257	0.1257	0.2088	0.0471
0.0	0.0	0.0	20342.3582	11927.936	NaN	NaN	0.3696	0.0535	0.5285	0.0251	0.1295	0.2168	0.0466
0.0	0.0	0.0	24694.3582	8907.936	NaN	NaN	0.2651	0.0522	0.5342	0.0249	0.1278	0.2147	0.0462
0.0	0.0	0.0	25297.3582	10188.936	NaN	NaN	0.2871	0.0518	0.5242	0.0244	0.132	0.2218	0.0459
0.0	0.0	0.0	21345.3582	13740.936	NaN	NaN	0.3916	0.0515	0.5246	0.024	0.1327	0.2218	0.0455
0.0	0.0	0.0	26073.3582	12310.936	NaN	NaN	0.3207	0.0507	0.5268	0.0239	0.1326	0.2211	0.045
0.0	0.0	0.0	22279.3582	12838.936	NaN	NaN	0.3656	0.05	0.5297	0.0237	0.1322	0.22	0.0445
0.0	0.0	0.0	25233.3582	7910.936	NaN	NaN	0.2387	0.0493	0.5323	0.0234	0.132	0.2188	0.0441
0.0	0.0	0.0	21860.3582	11317.936	NaN	NaN	0.3411	0.0487	0.5357	0.0232	0.1317	0.2172	0.0435
0.0	0.0	0.0	23614.3582	10628.936	NaN	NaN	0.3104	0.0478	0.5412	0.0233	0.1302	0.2144	0.0431
0.0	0.0	0.0	21989.3582	14088.936	NaN	NaN	0.3905	0.0472	0.5407	0.0231	0.1315	0.2148	0.0428
0.0	0.0	0.0	20728.3582	14075.936	NaN	NaN	0.4044	0.0466	0.5458	0.0228	0.1309	0.2116	0.0423
0.0	0.0	0.0	22071.3582	9383.936	NaN	NaN	0.2983	0.046	0.5492	0.0225	0.1292	0.2112	0.0419
0.0	0.0	0.0	24531.3582	11537.936	NaN	NaN	0.3199	0.0448	0.5569	0.0223	0.1265	0.2081	0.0414
0.0	0.0	0.0	19626.3582	11659.936	NaN	NaN	0.3727	0.044	0.5622	0.022	0.1249	0.2062	0.0408
0.0	0.0	0.0	19463.3582	11077.936	NaN	NaN	0.3627	0.044	0.5652	0.0215	0.1228	0.2063	0.0402
0.0	0.0	0.0	23479.3582	7955.936	NaN	NaN	0.2531	0.0436	0.566	0.0214	0.1223	0.2064	0.0402
0.0	0.0	0.0	21672.3582	8579.936	NaN	NaN	0.2836	0.0433	0.5637	0.0212	0.1227	0.2086	0.0405
0.0	0.0	0.0	22056.3582	12397.936	NaN	NaN	0.3598	0.0428	0.5596	0.0211	0.1249	0.2104	0.0412
0.0	0.0	0.0	22139.3582	12588.936	NaN	NaN	0.3625	0.042	0.5606	0.0212	0.1246	0.2099	0.0416
0.0	0.0	0.0	24576.3582	10553.936	NaN	NaN	0.3004	0.0416	0.5592	0.0212	0.1243	0.2116	0.042
0.0	0.0	0.0	21262.3582	9299.936	NaN	NaN	0.3043	0.0417	0.5561	0.0212	0.1249	0.2134	0.0427
0.0	0.0	0.0	23303.3582	12827.936	NaN	NaN	0.355	0.0416	0.5561	0.0213	0.1231	0.2152	0.0428
0.0	0.0	0.0	27042.3582	9767.936	NaN	NaN	0.2654	0.0417	0.5511	0.0214	0.124	0.2182	0.0437
0.0	0.0	0.0	25181.3582	10558.936	NaN	NaN	0.2954	0.0417	0.5488	0.0214	0.1241	0.2195	0.0445
0.0	0.0	0.0	24782.3582	9505.936	NaN	NaN	0.2772	0.0419	0.5473	0.0214	0.1222	0.222	0.0452
0.0	0.0	0.0	24722.3582	8839.936	NaN	NaN	0.2634	0.0415	0.5488	0.0218	0.1221	0.2199	0.046
0.0	0.0	0.0	22796.3582	11492.936	NaN	NaN	0.3352	0.0419	0.5486	0.0217	0.121	0.2202	0.0466
0.0	0.0	0.0	21061.3582	10179.936	NaN	NaN	0.3258	0.042	0.5467	0.0217	0.1198	0.2231	0.0468
0.0	0.0	0.0	24274.3582	10254.936	NaN	NaN	0.297	0.0421	0.5443	0.022	0.1213	0.2228	0.0475
0.0	0.0	0.0	21022.3582	8519.936	NaN	NaN	0.2884	0.0426	0.5409	0.0217	0.1212	0.2256	0.048
0.0	0.0	0.0	26783.3582	15140.936	NaN	NaN	0.3611	0.0417	0.5485	0.022	0.1186	0.2206	0.0485
0.0	0.0	0.0	24411.3582	11880.936	NaN	NaN	0.3274	0.0415	0.5518	0.0223	0.1188	0.2173	0.0483
0.0	0.0	0.0	18548.3582	13427.936	NaN	NaN	0.4199	0.0416	0.5557	0.0222	0.118	0.2142	0.0482
0.0	0.0	0.0	22046.3582	8284.936	NaN	NaN	0.2731	0.0418	0.5552	0.0224	0.1179	0.2146	0.0482
0.0	0.0	0.0	21339.3582	13110.936	NaN	NaN	0.3806	0.0414	0.5613	0.0227	0.1182	0.2083	0.0481
0.0	0.0	0.0	22074.3582	12045.936	NaN	NaN	0.353	0.0418	0.5602	0.0227	0.119	0.208	0.0483
0.0	0.0	0.0	24049.3582	11830.936	NaN	NaN	0.3297	0.0419	0.5622	0.0231	0.1195	0.2053	0.0479
0.0	0.0	0.0	25731.3582	11797.936	NaN	NaN	0.3144	0.0425	0.5648	0.0235	0.1195	0.202	0.0477
0.0	0.0	0.0	21778.3582	13975.936	NaN	NaN	0.3909	0.0429	0.565	0.0235	0.1207	0.2004	0.0475
0.0	0.0	0.0	20628.3582	15139.936	NaN	NaN	0.4233	0.0436	0.567	0.0236	0.1208	0.1978	0.0473
0.0	0.0	0.0	22803.3582	13269.936	NaN	NaN	0.3679	0.0442	0.5686	0.0239	0.12	0.1965	0.0469
0.0	0.0	0.0	21978.3582	15711.936	NaN	NaN	0.4169	0.044	0.5773	0.0241	0.1163	0.192	0.0462
0.0	0.0	0.0	21270.3582	10892.936	NaN	NaN	0.3387	0.0443	0.5874	0.0242	0.1111	0.1876	0.0453
0.0	0.0	0.0	25167.3582	9776.936	NaN	NaN	0.2798	0.0454	0.595	0.0244	0.1075	0.183	0.0448
0.0	0.0	0.0	23697.3582	9718.936	NaN	NaN	0.2908	0.0463	0.6024	0.0244	0.1043	0.1782	0.0444
0.0	0.0	0.0	26942.3582	10197.936	NaN	NaN	0.2746	0.0477	0.6053	0.0244	0.1028	0.1752	0.0445
0.0	0.0	0.0	24576.3582	9074.936	NaN	NaN	0.2697	0.049	0.6098	0.0247	0.1014	0.1703	0.0447
0.0	0.0	0.0	23404.3582	9241.936	NaN	NaN	0.2831	0.0508	0.6142	0.0249	0.0987	0.1672	0.0443
0.0	0.0	0.0	25948.3582	7605.936	NaN	NaN	0.2267	0.0522	0.6159	0.0256	0.0981	0.1637	0.0446
0.0	0.0	0.0	26499.3582	7072.936	NaN	NaN	0.2107	0.0533	0.6173	0.0258	0.0974	0.1618	0.0444
0.0	0.0	0.0	23483.3582	7016.936	NaN	NaN	0.2301	0.0542	0.6152	0.0264	0.0984	0.1609	0.0449
0.0	0.0	0.0	24059.3582	7704.936	NaN	NaN	0.2426	0.0546	0.6163	0.027	0.0989	0.1579	0.0452
0.0	0.0	0.0	18936.3582	8038.936	NaN	NaN	0.298	0.0549	0.6197	0.0271	0.0984	0.1549	0.045
0.0	0.0	0.0	24970.3582	8059.936	NaN	NaN	0.244	0.054	0.6226	0.0275	0.0983	0.1524	0.0452
0.0	0.0	0.0	19506.3582	7257.936	NaN	NaN	0.2712	0.0548	0.6233	0.0273	0.0985	0.1515	0.0447
0.0	0.0	0.0	23333.3582	7839.936	NaN	NaN	0.2515	0.0533	0.6311	0.0278	0.0964	0.1466	0.0447
0.0	0.0	0.0	23801.3582	9846.936	NaN	NaN	0.2926	0.0533	0.6261	0.0276	0.0994	0.1486	0.0452
0.0	0.0	0.0	22443.3582	8697.936	NaN	NaN	0.2793	0.0518	0.6367	0.0277	0.0961	0.1431	0.0446
0.0	0.0	0.0	21661.3582	6264.936	NaN	NaN	0.2243	0.0522	0.6343	0.0274	0.0968	0.145	0.0443
0.0	0.0	0.0	18422.3582	7362.936	NaN	NaN	0.2855	0.0511	0.6363	0.0273	0.0967	0.1441	0.0445
0.0	0.0	0.0	21453.3582	8894.936	NaN	NaN	0.2931	0.0507	0.641	0.0273	0.0958	0.1413	0.044
0.0	0.0	0.0	20837.3582	6877.936	NaN	NaN	0.2482	0.0503	0.6392	0.0272	0.0975	0.1414	0.0444
0.0	0.0	0.0	22539.3582	5728.936	NaN	NaN	0.2027	0.0498	0.6392	0.0272	0.0981	0.141	0.0447
0.0	0.0	0.0	20449.3582	9894.936	NaN	NaN	0.3261	0.0492	0.6376	0.0271	0.0996	0.141	0.0454
0.0	0.0	0.0	23068.3582	8677.936	NaN	NaN	0.2734	0.0483	0.6431	0.0271	0.0989	0.1369	0.0456
0.0	0.0	0.0	27020.3582	8768.936	NaN	NaN	0.245	0.0476	0.6412	0.0271	0.1002	0.1378	0.0462
0.0	0.0	0.0	26010.3582	11670.936	NaN	NaN	0.3097	0.0465	0.6489	0.0272	0.0993	0.1322	0.0458
0.0	0.0	0.0	23073.3582	11607.936	NaN	NaN	0.3347	0.0461	0.6557	0.0273	0.0982	0.1278	0.045
0.0	0.0	0.0	22639.3582	10888.936	NaN	NaN	0.3248	0.0457	0.6575	0.0271	0.0977	0.1273	0.0447
0.0	0.0	0.0	21705.3582	11180.936	NaN	NaN	0.34	0.0453	0.6618	0.0272	0.0959	0.1256	0.0442
0.0	0.0	0.0	21456.3582	8265.936	NaN	NaN	0.2781	0.045	0.6642	0.0268	0.0945	0.1258	0.0437
0.0	0.0	0.0	25908.3582	11385.936	NaN	NaN	0.3053	0.0445	0.6678	0.0268	0.0931	0.1244	0.0434
0.0	0.0	0.0	22970.3582	8915.936	NaN	NaN	0.2796	0.0445	0.669	0.0263	0.0921	0.1254	0.0427
0.0	0.0	0.0	25894.3582	9629.936	NaN	NaN	0.2711	0.0434	0.672	0.026	0.091	0.1247	0.0429
0.0	0.0	0.0	20903.3582	7973.936	NaN	NaN	0.2761	0.0432	0.6729	0.0255	0.0908	0.125	0.0426
0.0	0.0	0.0	21393.3582	9654.936	NaN	NaN	0.311	0.0417	0.6781	0.0248	0.0888	0.124	0.0426
0.0	0.0	0.0	25661.3582	8109.936	NaN	NaN	0.2401	0.0409	0.6821	0.0244	0.088	0.1225	0.0421
0.0	0.0	0.0	20871.3582	8318.936	NaN	NaN	0.285	0.0397	0.6884	0.0237	0.0863	0.1205	0.0413
0.0	0.0	0.0	27592.3582	8765.936	NaN	NaN	0.2411	0.0393	0.6928	0.0234	0.0851	0.1188	0.0406
0.0	0.0	0.0	25177.3582	8381.936	NaN	NaN	0.2498	0.0381	0.6957	0.0228	0.0852	0.1181	0.0402
0.0	0.0	0.0	23448.3582	8916.936	NaN	NaN	0.2755	0.0374	0.702	0.0223	0.0833	0.1157	0.0392
0.0	0.0	0.0	22735.3582	8526.936	NaN	NaN	0.2728	0.0364	0.7001	0.0219	0.0855	0.117	0.0391
0.0	0.0	0.0	24460.3582	12714.936	NaN	NaN	0.342	0.0353	0.7087	0.0216	0.084	0.1121	0.0383
0.0	0.0	0.0	28189.3582	10255.936	NaN	NaN	0.2668	0.035	0.7097	0.0211	0.0844	0.1118	0.0379
0.0	0.0	0.0	25155.3582	8682.936	NaN	NaN	0.2566	0.0343	0.7148	0.0208	0.0832	0.1096	0.0373
0.0	0.0	0.0	22041.3582	10119.936	NaN	NaN	0.3147	0.0341	0.7175	0.0206	0.083	0.1077	0.037
0.0	0.0	0.0	23486.3582	12375.936	NaN	NaN	0.3451	0.0338	0.7214	0.0205	0.0826	0.1051	0.0366
0.0	0.0	0.0	23834.3582	8711.936	NaN	NaN	0.2677	0.0339	0.7247	0.0203	0.0814	0.1037	0.036
0.0	0.0	0.0	21166.3582	10733.936	NaN	NaN	0.3365	0.0336	0.725	0.0204	0.0818	0.1032	0.0359
0.0	0.0	0.0	22879.3582	8686.936	NaN	NaN	0.2752	0.0339	0.7279	0.0205	0.0816	0.1008	0.0354
0.0	0.0	0.0	23245.3582	12401.936	NaN	NaN	0.3479	0.0342	0.7268	0.0205	0.0827	0.1004	0.0353
0.0	0.0	0.0	26612.3582	9039.936	NaN	NaN	0.2536	0.0347	0.7272	0.0204	0.083	0.0997	0.035
0.0	0.0	0.0	24673.3582	10889.936	NaN	NaN	0.3062	0.0353	0.7271	0.0202	0.083	0.0996	0.0347
0.0	0.0	0.0	22059.3582	8144.936	NaN	NaN	0.2697	0.036	0.7274	0.0203	0.0833	0.0983	0.0347
0.0	0.0	0.0	21902.3582	10534.936	NaN	NaN	0.3248	0.0364	0.7259	0.0203	0.0839	0.099	0.0344
0.0	0.0	0.0	23453.3582	10275.936	NaN	NaN	0.3047	0.0368	0.727	0.0203	0.0835	0.0982	0.0342
0.0	0.0	0.0	26641.3582	7596.936	NaN	NaN	0.2219	0.0379	0.7216	0.0204	0.0859	0.1	0.0342
0.0	0.0	0.0	22363.3582	7903.936	NaN	NaN	0.2611	0.0383	0.7196	0.0203	0.0863	0.101	0.0345
0.0	0.0	0.0	25982.3582	9332.936	NaN	NaN	0.2643	0.0373	0.7229	0.0204	0.0855	0.0999	0.034
0.0	0.0	0.0	21659.3582	9646.936	NaN	NaN	0.3081	0.0372	0.7196	0.0206	0.0866	0.1018	0.0342
0.0	0.0	0.0	20292.3582	12844.936	NaN	NaN	0.3876	0.0363	0.7203	0.0206	0.0863	0.1022	0.0343
0.0	0.0	0.0	21637.3582	9628.936	NaN	NaN	0.308	0.0363	0.7207	0.0206	0.0853	0.1029	0.0342
0.0	0.0	0.0	21236.3582	7986.936	NaN	NaN	0.2733	0.0353	0.7272	0.0204	0.0817	0.1013	0.0341
0.0	0.0	0.0	24786.3582	9653.936	NaN	NaN	0.2803	0.0351	0.7285	0.0207	0.0808	0.1006	0.0343
0.0	0.0	0.0	18902.3582	6885.936	NaN	NaN	0.267	0.0351	0.7251	0.0209	0.0815	0.1029	0.0346
0.0	0.0	0.0	22378.3582	12426.936	NaN	NaN	0.357	0.0348	0.7241	0.0212	0.082	0.1029	0.0349
0.0	0.0	0.0	21767.3582	10646.936	NaN	NaN	0.3285	0.0348	0.716	0.0216	0.0854	0.1063	0.0359
0.0	0.0	0.0	22094.3582	9555.936	NaN	NaN	0.3019	0.0342	0.722	0.022	0.0832	0.1026	0.036
0.0	0.0	0.0	25290.3582	7542.936	NaN	NaN	0.2297	0.0345	0.7156	0.0226	0.0859	0.1042	0.0371
0.0	0.0	0.0	21417.3582	13972.936	NaN	NaN	0.3948	0.0341	0.7188	0.023	0.0851	0.1014	0.0377
0.0	0.0	0.0	21643.3582	9514.936	NaN	NaN	0.3054	0.0342	0.7247	0.0235	0.0825	0.0976	0.0375
0.0	0.0	0.0	22493.3582	10995.936	NaN	NaN	0.3283	0.0351	0.7125	0.0239	0.0864	0.103	0.0391
0.0	0.0	0.0	21983.3582	9185.936	NaN	NaN	0.2947	0.0348	0.721	0.0241	0.0828	0.0986	0.0386
0.0	0.0	0.0	26466.3582	12285.936	NaN	NaN	0.317	0.0353	0.7153	0.0245	0.0848	0.1004	0.0398
0.0	0.0	0.0	22756.3582	10914.936	NaN	NaN	0.3242	0.0355	0.7179	0.0247	0.0836	0.0988	0.0395
0.0	0.0	0.0	23240.3582	11308.936	NaN	NaN	0.3273	0.0357	0.7176	0.0248	0.0831	0.0992	0.0395
0.0	0.0	0.0	23688.3582	8551.936	NaN	NaN	0.2653	0.0363	0.7159	0.0254	0.0836	0.0991	0.0397
0.0	0.0	0.0	24011.3582	9472.936	NaN	NaN	0.2829	0.0361	0.7191	0.0252	0.0822	0.098	0.0393
0.0	0.0	0.0	24868.3582	8426.936	NaN	NaN	0.2531	0.0365	0.7212	0.0257	0.0813	0.0966	0.0388
0.0	0.0	0.0	23021.3582	4856.936	NaN	NaN	0.1742	0.0363	0.7253	0.0256	0.0801	0.0946	0.0381
0.0	0.0	0.0	17319.3582	10440.936	NaN	NaN	0.3761	0.0361	0.7276	0.026	0.0799	0.0926	0.0378
0.0	0.0	0.0	21188.3582	4902.936	NaN	NaN	0.1879	0.0357	0.7289	0.0258	0.0804	0.0916	0.0376
0.0	0.0	0.0	22721.3582	11453.936	NaN	NaN	0.3352	0.0346	0.7333	0.0257	0.0799	0.0888	0.0377
0.0	0.0	0.0	22381.3582	5090.936	NaN	NaN	0.1853	0.0342	0.7322	0.0257	0.0816	0.0882	0.0381
0.0	0.0	0.0	20949.3582	10579.936	NaN	NaN	0.3356	0.0337	0.7325	0.0251	0.082	0.0881	0.0386
0.0	0.0	0.0	23784.3582	6479.936	NaN	NaN	0.2141	0.0331	0.7352	0.0253	0.0815	0.0862	0.0387
0.0	0.0	0.0	22242.3582	7699.936	NaN	NaN	0.2572	0.0331	0.7308	0.0246	0.0832	0.0887	0.0396
0.0	0.0	0.0	23732.3582	11953.936	NaN	NaN	0.335	0.0325	0.7379	0.0243	0.0803	0.0862	0.0389
0.0	0.0	0.0	24585.3582	7597.936	NaN	NaN	0.2361	0.0326	0.7319	0.0239	0.0828	0.0889	0.04
0.0	0.0	0.0	21410.3582	10125.936	NaN	NaN	0.3211	0.0324	0.7352	0.0235	0.0815	0.0878	0.0396
0.0	0.0	0.0	25330.3582	12300.936	NaN	NaN	0.3269	0.0321	0.7331	0.0232	0.0827	0.0886	0.0404
0.0	0.0	0.0	24446.3582	9025.936	NaN	NaN	0.2697	0.0323	0.7317	0.0231	0.0831	0.0891	0.0407
0.0	0.0	0.0	20281.3582	7412.936	NaN	NaN	0.2677	0.0324	0.7265	0.0227	0.0843	0.092	0.042
0.0	0.0	0.0	21432.3582	8813.936	NaN	NaN	0.2914	0.032	0.7201	0.0226	0.0865	0.0953	0.0435
0.0	0.0	0.0	23266.3582	6573.936	NaN	NaN	0.2203	0.0321	0.7155	0.0227	0.0881	0.0972	0.0443
0.0	0.0	0.0	25418.3582	12921.936	NaN	NaN	0.337	0.032	0.7123	0.0225	0.0884	0.0992	0.0455
0.0	0.0	0.0	22195.3582	6784.936	NaN	NaN	0.2341	0.0325	0.7052	0.0224	0.0899	0.1037	0.0464
0.0	0.0	0.0	23913.3582	6603.936	NaN	NaN	0.2164	0.0325	0.7	0.0226	0.0915	0.1057	0.0478
0.0	0.0	0.0	23442.3582	9575.936	NaN	NaN	0.29	0.0327	0.6956	0.0227	0.0925	0.1083	0.0482
0.0	0.0	0.0	22896.3582	10695.936	NaN	NaN	0.3184	0.0327	0.6907	0.0228	0.0944	0.1102	0.0493
0.0	0.0	0.0	22927.3582	9835.936	NaN	NaN	0.3002	0.0331	0.6866	0.0228	0.0953	0.1124	0.0498
0.0	0.0	0.0	17852.3582	9946.936	NaN	NaN	0.3578	0.033	0.6804	0.0227	0.0972	0.1158	0.0509
0.0	0.0	0.0	23971.3582	6613.936	NaN	NaN	0.2162	0.0337	0.6803	0.0229	0.0967	0.1158	0.0506
0.0	0.0	0.0	21915.3582	12991.936	NaN	NaN	0.3722	0.0329	0.6737	0.0225	0.099	0.12	0.0518
0.0	0.0	0.0	24346.3582	12487.936	NaN	NaN	0.339	0.0325	0.6786	0.0228	0.0985	0.1165	0.051
0.0	0.0	0.0	21983.3582	5163.936	NaN	NaN	0.1902	0.0332	0.6715	0.0225	0.1006	0.1215	0.0507
0.0	0.0	0.0	20184.3582	11536.936	NaN	NaN	0.3637	0.0322	0.6763	0.0223	0.0992	0.1198	0.0502
0.0	0.0	0.0	20770.3582	10437.936	NaN	NaN	0.3345	0.0322	0.678	0.022	0.0996	0.1188	0.0494
0.0	0.0	0.0	17617.3582	9342.936	NaN	NaN	0.3465	0.0318	0.6859	0.0218	0.0958	0.1161	0.0485
0.0	0.0	0.0	22629.3582	7154.936	NaN	NaN	0.2402	0.0314	0.6852	0.0217	0.0954	0.1178	0.0484
0.0	0.0	0.0	21759.3582	13030.936	NaN	NaN	0.3746	0.0307	0.6919	0.0217	0.0944	0.1139	0.0475
0.0	0.0	0.0	24943.3582	6462.936	NaN	NaN	0.2058	0.0312	0.6957	0.0216	0.0927	0.1123	0.0465
0.0	0.0	0.0	23013.3582	9390.936	NaN	NaN	0.2898	0.0308	0.6922	0.0214	0.0939	0.1153	0.0464
0.0	0.0	0.0	23654.3582	13928.936	NaN	NaN	0.3706	0.0304	0.6959	0.0215	0.0936	0.113	0.0457
0.0	0.0	0.0	20333.3582	12925.936	NaN	NaN	0.3886	0.0302	0.6988	0.0213	0.0931	0.1117	0.0449
0.0	0.0	0.0	26109.3582	8976.936	NaN	NaN	0.2559	0.0299	0.7051	0.021	0.0901	0.1103	0.0437
0.0	0.0	0.0	21967.3582	11076.936	NaN	NaN	0.3352	0.0293	0.7087	0.0209	0.0888	0.1092	0.0431
0.0	0.0	0.0	21296.3582	10402.936	NaN	NaN	0.3282	0.0292	0.7162	0.0208	0.0859	0.106	0.0419
0.0	0.0	0.0	21654.3582	4872.936	NaN	NaN	0.1837	0.0293	0.713	0.0207	0.0859	0.1091	0.0419
0.0	0.0	0.0	24391.3582	6392.936	NaN	NaN	0.2077	0.0287	0.7103	0.0209	0.0872	0.1109	0.0421
0.0	0.0	0.0	21344.3582	11065.936	NaN	NaN	0.3414	0.0287	0.7059	0.0212	0.0892	0.1125	0.0424
0.0	0.0	0.0	22199.3582	7780.936	NaN	NaN	0.2595	0.0283	0.7029	0.0214	0.0905	0.1143	0.0426
0.0	0.0	0.0	22984.3582	10316.936	NaN	NaN	0.3098	0.0279	0.6953	0.0218	0.0941	0.1175	0.0434
0.0	0.0	0.0	22085.3582	9618.936	NaN	NaN	0.3034	0.0275	0.6936	0.022	0.0951	0.1186	0.0432
0.0	0.0	0.0	22639.3582	13175.936	NaN	NaN	0.3679	0.0272	0.6866	0.0223	0.0977	0.1225	0.0438
0.0	0.0	0.0	25822.3582	7711.936	NaN	NaN	0.23	0.0269	0.6834	0.0226	0.0984	0.1248	0.044
0.0	0.0	0.0	21535.3582	10581.936	NaN	NaN	0.3295	0.0268	0.677	0.0229	0.0996	0.1292	0.0444
0.0	0.0	0.0	24670.3582	7247.936	NaN	NaN	0.2271	0.0267	0.6719	0.0235	0.1016	0.1308	0.0454
0.0	0.0	0.0	21341.3582	11705.936	NaN	NaN	0.3542	0.0263	0.668	0.0238	0.1029	0.1335	0.0455
0.0	0.0	0.0	17908.3582	9214.936	NaN	NaN	0.3397	0.0263	0.6627	0.0242	0.1047	0.1361	0.0461
0.0	0.0	0.0	23538.3582	5930.936	NaN	NaN	0.2013	0.0262	0.6531	0.0245	0.109	0.1408	0.0464
0.0	0.0	0.0	18741.3582	10334.936	NaN	NaN	0.3554	0.0261	0.65	0.0245	0.1103	0.1429	0.0462
0.0	0.0	0.0	25150.3582	8739.936	NaN	NaN	0.2579	0.0258	0.6523	0.0247	0.1102	0.1406	0.0463
0.0	0.0	0.0	20211.3582	11688.936	NaN	NaN	0.3664	0.0257	0.6487	0.0247	0.1113	0.1437	0.0459
0.0	0.0	0.0	18158.3582	8960.936	NaN	NaN	0.3304	0.0255	0.6497	0.0247	0.1112	0.1429	0.046
0.0	0.0	0.0	24091.3582	11262.936	NaN	NaN	0.3186	0.0253	0.6497	0.0249	0.1111	0.1432	0.0458
0.0	0.0	0.0	22008.3582	11360.936	NaN	NaN	0.3405	0.025	0.6549	0.0248	0.1093	0.1406	0.0454
0.0	0.0	0.0	23700.3582	8137.936	NaN	NaN	0.2556	0.025	0.657	0.0249	0.1082	0.1392	0.0457
0.0	0.0	0.0	19610.3582	9252.936	NaN	NaN	0.3206	0.0247	0.6594	0.0249	0.1076	0.138	0.0454
0.0	0.0	0.0	25033.3582	9410.936	NaN	NaN	0.2732	0.0246	0.6674	0.0249	0.1054	0.1327	0.045
0.0	0.0	0.0	22502.3582	9959.936	NaN	NaN	0.3068	0.0244	0.6672	0.025	0.1055	0.1331	0.0449
0.0	0.0	0.0	20179.3582	14054.936	NaN	NaN	0.4106	0.0241	0.6733	0.025	0.104	0.1293	0.0443
0.0	0.0	0.0	21590.3582	8908.936	NaN	NaN	0.2921	0.0245	0.6742	0.0251	0.1036	0.1283	0.0443
0.0	0.0	0.0	22729.3582	11399.936	NaN	NaN	0.334	0.0246	0.6817	0.0249	0.1003	0.1249	0.0435
0.0	0.0	0.0	24436.3582	6704.936	NaN	NaN	0.2153	0.0249	0.6848	0.0248	0.0985	0.1239	0.0431
0.0	0.0	0.0	21162.3582	10062.936	NaN	NaN	0.3223	0.0249	0.6899	0.0245	0.0963	0.1221	0.0423
0.0	0.0	0.0	25372.3582	9402.936	NaN	NaN	0.2704	0.0251	0.6941	0.0243	0.0947	0.1198	0.0419
0.0	0.0	0.0	21373.3582	11291.936	NaN	NaN	0.3457	0.0252	0.6972	0.0239	0.0929	0.1197	0.0411
0.0	0.0	0.0	25621.3582	10024.936	NaN	NaN	0.2812	0.0251	0.7055	0.0235	0.0896	0.1162	0.0401
0.0	0.0	0.0	22134.3582	7548.936	NaN	NaN	0.2543	0.0249	0.7096	0.023	0.0879	0.1156	0.039
0.0	0.0	0.0	23042.3582	8357.936	NaN	NaN	0.2662	0.0248	0.7175	0.0226	0.085	0.112	0.0381
0.0	0.0	0.0	25317.3582	8372.936	NaN	NaN	0.2485	0.0248	0.7211	0.0223	0.0836	0.1109	0.0373
0.0	0.0	0.0	20740.3582	8742.936	NaN	NaN	0.2965	0.0248	0.7258	0.022	0.0816	0.1092	0.0366
0.0	0.0	0.0	22597.3582	6825.936	NaN	NaN	0.232	0.0249	0.7286	0.0218	0.0805	0.1081	0.0362
0.0	0.0	0.0	20834.3582	9306.936	NaN	NaN	0.3088	0.0248	0.7308	0.0214	0.0798	0.1076	0.0356
0.0	0.0	0.0	22497.3582	7889.936	NaN	NaN	0.2596	0.0247	0.736	0.0212	0.0778	0.1054	0.035
0.0	0.0	0.0	25363.3582	12928.936	NaN	NaN	0.3376	0.0243	0.7362	0.021	0.0781	0.1058	0.0347
0.0	0.0	0.0	20215.3582	10309.936	NaN	NaN	0.3378	0.0242	0.739	0.0209	0.0773	0.104	0.0345
0.0	0.0	0.0	26207.3582	7492.936	NaN	NaN	0.2223	0.0242	0.7429	0.0207	0.076	0.1023	0.034
0.0	0.0	0.0	18766.3582	9424.936	NaN	NaN	0.3343	0.0239	0.7428	0.0207	0.0765	0.1023	0.0339
0.0	0.0	0.0	20933.3582	8796.936	NaN	NaN	0.2959	0.0237	0.7462	0.0206	0.0756	0.1002	0.0337
0.0	0.0	0.0	19993.3582	12104.936	NaN	NaN	0.3771	0.0236	0.7445	0.0207	0.0766	0.1007	0.0338
0.0	0.0	0.0	25200.3582	8834.936	NaN	NaN	0.2596	0.0236	0.7462	0.0209	0.0763	0.0991	0.0338
0.0	0.0	0.0	24091.3582	11531.936	NaN	NaN	0.3237	0.0238	0.7455	0.0211	0.0766	0.099	0.034
0.0	0.0	0.0	22294.3582	9718.936	NaN	NaN	0.3036	0.0235	0.7494	0.021	0.0756	0.0969	0.0335
0.0	0.0	0.0	23102.3582	8657.936	NaN	NaN	0.2726	0.0234	0.7473	0.0212	0.077	0.0973	0.0338
0.0	0.0	0.0	22815.3582	10133.936	NaN	NaN	0.3076	0.0233	0.7484	0.0212	0.0771	0.0964	0.0336
0.0	0.0	0.0	23011.3582	11163.936	NaN	NaN	0.3267	0.0234	0.7471	0.0214	0.0779	0.0964	0.0338
0.0	0.0	0.0	21857.3582	11437.936	NaN	NaN	0.3435	0.0236	0.7455	0.0216	0.0788	0.0965	0.034
0.0	0.0	0.0	16890.3582	7653.936	NaN	NaN	0.3118	0.0238	0.7472	0.0216	0.0782	0.0954	0.0338
0.0	0.0	0.0	23954.3582	6871.936	NaN	NaN	0.2229	0.0239	0.7479	0.0216	0.0781	0.0949	0.0336
0.0	0.0	0.0	24052.3582	10745.936	NaN	NaN	0.3088	0.024	0.7461	0.0216	0.0792	0.0955	0.0336
0.0	0.0	0.0	22184.3582	11098.936	NaN	NaN	0.3335	0.0241	0.7505	0.0214	0.0777	0.0933	0.0329
0.0	0.0	0.0	23299.3582	7310.936	NaN	NaN	0.2388	0.0243	0.7492	0.0212	0.0782	0.0947	0.0324
0.0	0.0	0.0	22161.3582	12177.936	NaN	NaN	0.3546	0.0242	0.7528	0.0207	0.0774	0.0933	0.0317
0.0	0.0	0.0	22307.3582	8984.936	NaN	NaN	0.2871	0.0244	0.7546	0.0204	0.0766	0.0929	0.0312
0.0	0.0	0.0	21646.3582	7570.936	NaN	NaN	0.2591	0.0246	0.756	0.0199	0.0755	0.0934	0.0305
0.0	0.0	0.0	20662.3582	10771.936	NaN	NaN	0.3427	0.025	0.7556	0.0197	0.075	0.0943	0.0304
0.0	0.0	0.0	16859.3582	8390.936	NaN	NaN	0.3323	0.0255	0.7587	0.0194	0.073	0.0935	0.0299
0.0	0.0	0.0	20807.3582	4310.936	NaN	NaN	0.1716	0.0261	0.7598	0.0191	0.0718	0.0938	0.0294
0.0	0.0	0.0	16694.3582	8247.936	NaN	NaN	0.3307	0.0263	0.7589	0.0188	0.0717	0.0953	0.0291
0.0	0.0	0.0	22956.3582	10618.936	NaN	NaN	0.3163	0.0264	0.7622	0.0186	0.0702	0.0942	0.0285
0.0	0.0	0.0	23214.3582	7595.936	NaN	NaN	0.2465	0.0267	0.7589	0.0185	0.0712	0.0963	0.0285
0.0	0.0	0.0	20153.3582	8916.936	NaN	NaN	0.3067	0.0269	0.76	0.0183	0.0703	0.0962	0.0281
0.0	0.0	0.0	21285.3582	6284.936	NaN	NaN	0.228	0.0271	0.7622	0.0182	0.0694	0.0952	0.0279
0.0	0.0	0.0	26587.3582	4785.936	NaN	NaN	0.1525	0.027	0.7656	0.018	0.0684	0.0936	0.0274
0.0	0.0	0.0	20619.3582	5906.936	NaN	NaN	0.2227	0.0272	0.7656	0.0179	0.0682	0.0939	0.0272
0.0	0.0	0.0	25492.3582	7457.936	NaN	NaN	0.2263	0.0271	0.7693	0.0178	0.0669	0.0921	0.0268
0.0	0.0	0.0	19864.3582	7700.936	NaN	NaN	0.2794	0.0272	0.7695	0.0177	0.0669	0.0919	0.0268
0.0	0.0	0.0	20333.3582	11121.936	NaN	NaN	0.3536	0.0273	0.774	0.0175	0.0655	0.0893	0.0264
0.0	0.0	0.0	20037.3582	6085.936	NaN	NaN	0.233	0.0274	0.7725	0.0173	0.0659	0.0906	0.0262
0.0	0.0	0.0	22325.3582	9736.936	NaN	NaN	0.3037	0.0272	0.7758	0.0172	0.0652	0.0885	0.026
0.0	0.0	0.0	22438.3582	10384.936	NaN	NaN	0.3164	0.0274	0.7751	0.0172	0.0653	0.0891	0.0259
0.0	0.0	0.0	22033.3582	11607.936	NaN	NaN	0.3451	0.0275	0.775	0.0172	0.0652	0.0891	0.0259
0.0	0.0	0.0	19398.3582	6695.936	NaN	NaN	0.2566	0.0279	0.7726	0.0173	0.0655	0.0905	0.0262
0.0	0.0	0.0	19549.3582	11222.936	NaN	NaN	0.3647	0.0279	0.7715	0.0174	0.0656	0.0912	0.0264
0.0	0.0	0.0	23757.3582	8333.936	NaN	NaN	0.2597	0.0281	0.7724	0.0174	0.065	0.0906	0.0265
0.0	0.0	0.0	23572.3582	8005.936	NaN	NaN	0.2535	0.028	0.7716	0.0175	0.065	0.0913	0.0266
0.0	0.0	0.0	19847.3582	10165.936	NaN	NaN	0.3387	0.0277	0.7696	0.0178	0.0658	0.0921	0.0269
0.0	0.0	0.0	23199.3582	12475.936	NaN	NaN	0.3497	0.0275	0.7697	0.018	0.0661	0.0915	0.0271
0.0	0.0	0.0	21725.3582	10136.936	NaN	NaN	0.3181	0.0274	0.7683	0.0182	0.0669	0.0915	0.0276
0.0	0.0	0.0	21279.3582	10271.936	NaN	NaN	0.3256	0.0272	0.7668	0.0184	0.0678	0.0918	0.028
0.0	0.0	0.0	18664.3582	9551.936	NaN	NaN	0.3385	0.0271	0.7658	0.0187	0.0687	0.0912	0.0286
0.0	0.0	0.0	20918.3582	8377.936	NaN	NaN	0.286	0.0272	0.7646	0.0189	0.0696	0.0905	0.0291
0.0	0.0	0.0	23251.3582	9697.936	NaN	NaN	0.2943	0.0273	0.7604	0.0193	0.0716	0.0916	0.0298
0.0	0.0	0.0	22673.3582	11812.936	NaN	NaN	0.3425	0.0271	0.7588	0.0197	0.073	0.0911	0.0303
0.0	0.0	0.0	24245.3582	8847.936	NaN	NaN	0.2674	0.0271	0.7544	0.02	0.0759	0.0912	0.0313
0.0	0.0	0.0	20216.3582	13572.936	NaN	NaN	0.4017	0.0268	0.7509	0.0202	0.0779	0.0924	0.0318
0.0	0.0	0.0	25663.3582	9404.936	NaN	NaN	0.2682	0.0267	0.7472	0.0205	0.0798	0.0932	0.0325
0.0	0.0	0.0	22521.3582	9031.936	NaN	NaN	0.2862	0.0266	0.743	0.0207	0.0815	0.0952	0.033
0.0	0.0	0.0	25964.3582	11100.936	NaN	NaN	0.2995	0.0266	0.742	0.0209	0.0818	0.0954	0.0333
0.0	0.0	0.0	21682.3582	8600.936	NaN	NaN	0.284	0.0265	0.7388	0.0209	0.0825	0.0977	0.0335
0.0	0.0	0.0	20483.3582	10578.936	NaN	NaN	0.3406	0.0264	0.7387	0.0209	0.0819	0.0986	0.0335
0.0	0.0	0.0	19732.3582	7410.936	NaN	NaN	0.273	0.0264	0.7333	0.0209	0.0832	0.1023	0.0338
0.0	0.0	0.0	19984.3582	10175.936	NaN	NaN	0.3374	0.0262	0.7324	0.0209	0.0829	0.1038	0.0338
0.0	0.0	0.0	22900.3582	9913.936	NaN	NaN	0.3021	0.0263	0.7259	0.021	0.0846	0.1078	0.0344
0.0	0.0	0.0	17146.3582	10281.936	NaN	NaN	0.3749	0.0262	0.7224	0.0209	0.0849	0.1113	0.0343
0.0	0.0	0.0	22489.3582	6482.936	NaN	NaN	0.2238	0.0264	0.7179	0.0209	0.0855	0.1145	0.0347
0.0	0.0	0.0	20004.3582	8692.936	NaN	NaN	0.3029	0.0265	0.7077	0.0212	0.0884	0.121	0.0352
0.0	0.0	0.0	21689.3582	12300.936	NaN	NaN	0.3619	0.0271	0.7013	0.021	0.0897	0.1255	0.0354
0.0	0.0	0.0	22774.3582	8727.936	NaN	NaN	0.2771	0.0279	0.689	0.0211	0.0926	0.1337	0.0357
0.0	0.0	0.0	22251.3582	7760.936	NaN	NaN	0.2586	0.0286	0.681	0.021	0.0942	0.1393	0.036
0.0	0.0	0.0	21927.3582	7017.936	NaN	NaN	0.2425	0.0292	0.6692	0.021	0.0966	0.1476	0.0363
0.0	0.0	0.0	22977.3582	9871.936	NaN	NaN	0.3005	0.0295	0.658	0.0208	0.1001	0.1546	0.0368
0.0	0.0	0.0	21780.3582	9155.936	NaN	NaN	0.296	0.0299	0.645	0.0209	0.1038	0.1628	0.0375
0.0	0.0	0.0	17362.3582	8746.936	NaN	NaN	0.335	0.0301	0.6318	0.0209	0.1071	0.1722	0.0379
0.0	0.0	0.0	21515.3582	8477.936	NaN	NaN	0.2827	0.03	0.6223	0.0207	0.11	0.1786	0.0385
0.0	0.0	0.0	22777.3582	10725.936	NaN	NaN	0.3201	0.03	0.6178	0.0204	0.1122	0.1811	0.0385
0.0	0.0	0.0	18646.3582	7865.936	NaN	NaN	0.2967	0.0304	0.6062	0.0202	0.1154	0.1885	0.0394
0.0	0.0	0.0	21735.3582	8258.936	NaN	NaN	0.2754	0.0309	0.594	0.0199	0.1202	0.1947	0.0403
0.0	0.0	0.0	25183.3582	13116.936	NaN	NaN	0.3425	0.0317	0.5846	0.0197	0.1248	0.1983	0.0409
0.0	0.0	0.0	22216.3582	6263.936	NaN	NaN	0.2199	0.033	0.5731	0.0197	0.128	0.2049	0.0414
0.0	0.0	0.0	21289.3582	10146.936	NaN	NaN	0.3228	0.0341	0.5641	0.0197	0.1329	0.207	0.0422
0.0	0.0	0.0	20079.3582	11069.936	NaN	NaN	0.3554	0.035	0.562	0.0197	0.1331	0.2084	0.0418
0.0	0.0	0.0	20481.3582	7436.936	NaN	NaN	0.2664	0.0358	0.5576	0.0195	0.1353	0.2098	0.042
0.0	0.0	0.0	19971.3582	6497.936	NaN	NaN	0.2455	0.0364	0.5513	0.0194	0.1381	0.2126	0.0422
0.0	0.0	0.0	19231.3582	9816.936	NaN	NaN	0.338	0.0371	0.5495	0.0194	0.1395	0.2124	0.042
0.0	0.0	0.0	23550.3582	12539.936	NaN	NaN	0.3475	0.037	0.544	0.0195	0.1398	0.2173	0.0424
0.0	0.0	0.0	22436.3582	11519.936	NaN	NaN	0.3393	0.0372	0.5425	0.0194	0.1424	0.2161	0.0424
0.0	0.0	0.0	19618.3582	8013.936	NaN	NaN	0.29	0.0379	0.5387	0.0193	0.1421	0.2195	0.0424
0.0	0.0	0.0	22641.3582	6839.936	NaN	NaN	0.232	0.038	0.5348	0.0193	0.1442	0.2215	0.0423
0.0	0.0	0.0	20192.3582	14458.936	NaN	NaN	0.4173	0.0385	0.5354	0.0192	0.1443	0.2203	0.0423
0.0	0.0	0.0	20848.3582	9596.936	NaN	NaN	0.3152	0.0388	0.5334	0.0192	0.1433	0.2231	0.0422
0.0	0.0	0.0	21214.3582	9895.936	NaN	NaN	0.3181	0.0398	0.5309	0.0192	0.1448	0.2232	0.042
0.0	0.0	0.0	19462.3582	10836.936	NaN	NaN	0.3577	0.0411	0.5288	0.0191	0.1431	0.2263	0.0416
0.0	0.0	0.0	22050.3582	9516.936	NaN	NaN	0.3015	0.0419	0.5231	0.019	0.1456	0.229	0.0414
0.0	0.0	0.0	21270.3582	8701.936	NaN	NaN	0.2903	0.0426	0.521	0.0188	0.1451	0.2311	0.0413
0.0	0.0	0.0	22783.3582	12671.936	NaN	NaN	0.3574	0.0432	0.5207	0.0188	0.1456	0.2306	0.0411
0.0	0.0	0.0	18734.3582	8663.936	NaN	NaN	0.3162	0.0443	0.5152	0.0188	0.1458	0.2352	0.0407
0.0	0.0	0.0	18204.3582	10985.936	NaN	NaN	0.3764	0.0451	0.5133	0.0185	0.1469	0.2353	0.0408
0.0	0.0	0.0	23508.3582	7313.936	NaN	NaN	0.2373	0.0457	0.51	0.0185	0.1466	0.2387	0.0405
0.0	0.0	0.0	23561.3582	9703.936	NaN	NaN	0.2917	0.0464	0.5112	0.0185	0.1467	0.2368	0.0404
0.0	0.0	0.0	19726.3582	12184.936	NaN	NaN	0.3818	0.0469	0.5088	0.0185	0.1457	0.2399	0.0403
0.0	0.0	0.0	18225.3582	7753.936	NaN	NaN	0.2985	0.0475	0.5059	0.0184	0.1474	0.2405	0.0403
0.0	0.0	0.0	23089.3582	9891.936	NaN	NaN	0.2999	0.0476	0.5019	0.0183	0.1478	0.244	0.0405
0.0	0.0	0.0	22270.3582	8268.936	NaN	NaN	0.2708	0.0476	0.5003	0.0182	0.1503	0.2432	0.0404
0.0	0.0	0.0	18076.3582	10798.936	NaN	NaN	0.374	0.0478	0.4973	0.0181	0.1507	0.2455	0.0406
0.0	0.0	0.0	20372.3582	9682.936	NaN	NaN	0.3222	0.0474	0.4954	0.0182	0.1518	0.2469	0.0404
0.0	0.0	0.0	19396.3582	9275.936	NaN	NaN	0.3235	0.0478	0.4935	0.018	0.1539	0.2463	0.0406
0.0	0.0	0.0	19512.3582	5804.936	NaN	NaN	0.2293	0.0476	0.4876	0.018	0.155	0.2512	0.0406
0.0	0.0	0.0	21200.3582	10204.936	NaN	NaN	0.3249	0.0479	0.4844	0.0178	0.1594	0.2499	0.0406
0.0	0.0	0.0	22253.3582	9040.936	NaN	NaN	0.2889	0.0476	0.4813	0.0177	0.1593	0.2533	0.0408
0.0	0.0	0.0	23797.3582	8713.936	NaN	NaN	0.268	0.0472	0.4793	0.0178	0.1618	0.253	0.0409
0.0	0.0	0.0	17971.3582	11182.936	NaN	NaN	0.3836	0.0476	0.4759	0.0176	0.1638	0.2541	0.041
0.0	0.0	0.0	20298.3582	6435.936	NaN	NaN	0.2407	0.0477	0.4762	0.0176	0.1633	0.254	0.0412
0.0	0.0	0.0	19258.3582	11509.936	NaN	NaN	0.3741	0.0479	0.4745	0.0175	0.164	0.2546	0.0414
0.0	0.0	0.0	20242.3582	9946.936	NaN	NaN	0.3295	0.0481	0.4755	0.0177	0.164	0.2532	0.0415
0.0	0.0	0.0	20130.3582	9893.936	NaN	NaN	0.3295	0.0484	0.4744	0.0177	0.1639	0.2539	0.0417
0.0	0.0	0.0	20559.3582	9927.936	NaN	NaN	0.3256	0.0481	0.4729	0.0178	0.1633	0.256	0.0419
0.0	0.0	0.0	20230.3582	12607.936	NaN	NaN	0.3839	0.0476	0.4729	0.0179	0.1651	0.2547	0.0419
0.0	0.0	0.0	16658.3582	9993.936	NaN	NaN	0.375	0.0478	0.4723	0.0178	0.1643	0.2557	0.0421
0.0	0.0	0.0	19168.3582	5903.936	NaN	NaN	0.2355	0.0474	0.4719	0.0179	0.1639	0.2569	0.0421
0.0	0.0	0.0	22680.3582	11040.936	NaN	NaN	0.3274	0.0476	0.4721	0.0178	0.1652	0.2553	0.042
0.0	0.0	0.0	20885.3582	8002.936	NaN	NaN	0.277	0.0477	0.4736	0.0177	0.1635	0.2557	0.0417
0.0	0.0	0.0	21087.3582	9172.936	NaN	NaN	0.3031	0.0475	0.4739	0.0177	0.1633	0.2558	0.0417
0.0	0.0	0.0	15643.3582	9614.936	NaN	NaN	0.3807	0.0474	0.4752	0.0177	0.163	0.2551	0.0416
0.0	0.0	0.0	19376.3582	9987.936	NaN	NaN	0.3401	0.0476	0.4753	0.0176	0.1635	0.2545	0.0415
0.0	0.0	0.0	19425.3582	7433.936	NaN	NaN	0.2768	0.0479	0.4723	0.0175	0.1643	0.2564	0.0415
0.0	0.0	0.0	25543.3582	9523.936	NaN	NaN	0.2716	0.0477	0.4748	0.0176	0.1645	0.2541	0.0414
0.0	0.0	0.0	19485.3582	11165.936	NaN	NaN	0.3643	0.0473	0.4735	0.0176	0.1643	0.2559	0.0413
0.0	0.0	0.0	18297.3582	10885.936	NaN	NaN	0.373	0.0473	0.4765	0.0176	0.1639	0.2533	0.0413
0.0	0.0	0.0	18807.3582	7171.936	NaN	NaN	0.2761	0.0473	0.4768	0.0177	0.1627	0.2544	0.0411
0.0	0.0	0.0	23393.3582	6997.936	NaN	NaN	0.2303	0.0475	0.4787	0.0177	0.162	0.2532	0.0409
0.0	0.0	0.0	24732.3582	8452.936	NaN	NaN	0.2547	0.0471	0.4781	0.0178	0.1621	0.2537	0.0411
0.0	0.0	0.0	21477.3582	12873.936	NaN	NaN	0.3748	0.0475	0.482	0.0178	0.1605	0.2514	0.0407
0.0	0.0	0.0	20225.3582	6125.936	NaN	NaN	0.2325	0.047	0.4778	0.0181	0.1601	0.256	0.0411
0.0	0.0	0.0	20621.3582	10226.936	NaN	NaN	0.3315	0.0468	0.4803	0.0181	0.1614	0.2526	0.0408
0.0	0.0	0.0	18100.3582	11705.936	NaN	NaN	0.3927	0.0473	0.4825	0.018	0.1584	0.2532	0.0406
0.0	0.0	0.0	18428.3582	6733.936	NaN	NaN	0.2676	0.047	0.4844	0.0181	0.1576	0.2525	0.0405
0.0	0.0	0.0	16776.3582	9968.936	NaN	NaN	0.3727	0.0474	0.4837	0.0181	0.1584	0.252	0.0404
0.0	0.0	0.0	20559.3582	10585.936	NaN	NaN	0.3399	0.0479	0.4842	0.0181	0.1573	0.2525	0.0401
0.0	0.0	0.0	26550.3582	10163.936	NaN	NaN	0.2768	0.0474	0.483	0.0181	0.1579	0.2532	0.0404
0.0	0.0	0.0	20205.3582	13691.936	NaN	NaN	0.4039	0.0474	0.4865	0.0181	0.1573	0.2507	0.0401
0.0	0.0	0.0	21742.3582	7796.936	NaN	NaN	0.264	0.048	0.4869	0.018	0.1558	0.2515	0.0398
0.0	0.0	0.0	17683.3582	6833.936	NaN	NaN	0.2787	0.0482	0.4846	0.018	0.1556	0.2537	0.0399
0.0	0.0	0.0	20377.3582	12484.936	NaN	NaN	0.3799	0.0481	0.4872	0.0179	0.156	0.251	0.0398
0.0	0.0	0.0	20629.3582	9138.936	NaN	NaN	0.307	0.0486	0.4878	0.0179	0.155	0.2509	0.0398
0.0	0.0	0.0	21665.3582	5853.936	NaN	NaN	0.2127	0.049	0.4905	0.0179	0.1533	0.2495	0.0398
0.0	0.0	0.0	20962.3582	10617.936	NaN	NaN	0.3362	0.0495	0.4884	0.0179	0.1533	0.2511	0.0397
0.0	0.0	0.0	19426.3582	7729.936	NaN	NaN	0.2846	0.0499	0.4843	0.0178	0.1557	0.2525	0.0398
0.0	0.0	0.0	19628.3582	6974.936	NaN	NaN	0.2622	0.0497	0.479	0.0177	0.1578	0.2557	0.0401
0.0	0.0	0.0	19065.3582	7704.936	NaN	NaN	0.2878	0.0494	0.4748	0.0177	0.1614	0.2566	0.04
0.0	0.0	0.0	18176.3582	9987.936	NaN	NaN	0.3546	0.0492	0.4708	0.0175	0.1639	0.2585	0.04
0.0	0.0	0.0	19438.3582	9449.936	NaN	NaN	0.3271	0.049	0.4702	0.0172	0.1638	0.2598	0.0399
0.0	0.0	0.0	20988.3582	7687.936	NaN	NaN	0.2681	0.0493	0.4734	0.0172	0.1646	0.2556	0.0399
0.0	0.0	0.0	19430.3582	5605.936	NaN	NaN	0.2239	0.0498	0.4753	0.0171	0.1624	0.2556	0.0397
0.0	0.0	0.0	17129.3582	7420.936	NaN	NaN	0.3023	0.0502	0.4768	0.0171	0.162	0.2543	0.0395
0.0	0.0	0.0	16825.3582	9926.936	NaN	NaN	0.3711	0.0504	0.475	0.017	0.1629	0.2552	0.0394
0.0	0.0	0.0	16432.3582	9458.936	NaN	NaN	0.3653	0.0513	0.4728	0.0169	0.1646	0.2548	0.0397
0.0	0.0	0.0	19568.3582	9472.936	NaN	NaN	0.3262	0.0513	0.468	0.017	0.1654	0.2584	0.0399
0.0	0.0	0.0	20234.3582	10026.936	NaN	NaN	0.3313	0.0512	0.4611	0.0169	0.1696	0.2609	0.0402
0.0	0.0	0.0	21061.3582	12607.936	NaN	NaN	0.3745	0.0513	0.4588	0.0168	0.1705	0.2618	0.0408
0.0	0.0	0.0	20823.3582	13076.936	NaN	NaN	0.3857	0.0503	0.4592	0.0171	0.1689	0.2635	0.041
0.0	0.0	0.0	17293.3582	13039.936	NaN	NaN	0.4299	0.0501	0.462	0.0171	0.1697	0.26	0.0411
0.0	0.0	0.0	17293.3582	7647.936	NaN	NaN	0.3066	0.0508	0.4659	0.0171	0.1656	0.2594	0.0412
0.0	0.0	0.0	23228.3582	11053.936	NaN	NaN	0.3224	0.0508	0.469	0.0173	0.1642	0.2579	0.0408
0.0	0.0	0.0	21779.3582	7681.936	NaN	NaN	0.2607	0.051	0.4667	0.0174	0.1658	0.2582	0.0409
0.0	0.0	0.0	19047.3582	13682.936	NaN	NaN	0.4181	0.0514	0.4659	0.0173	0.1647	0.2596	0.0411
0.0	0.0	0.0	22445.3582	6806.936	NaN	NaN	0.2327	0.0511	0.464	0.0174	0.1658	0.2605	0.0411
0.0	0.0	0.0	18287.3582	6443.936	NaN	NaN	0.2606	0.0513	0.4645	0.0174	0.1663	0.259	0.0415
0.0	0.0	0.0	21267.3582	9801.936	NaN	NaN	0.3155	0.0513	0.4639	0.0173	0.1663	0.2601	0.0412
0.0	0.0	0.0	17076.3582	9097.936	NaN	NaN	0.3476	0.0519	0.4662	0.0174	0.1668	0.2564	0.0413
0.0	0.0	0.0	20646.3582	10667.936	NaN	NaN	0.3407	0.0512	0.4647	0.0174	0.1654	0.26	0.0413
0.0	0.0	0.0	17277.3582	8224.936	NaN	NaN	0.3225	0.0518	0.4661	0.0175	0.1671	0.2563	0.0412
0.0	0.0	0.0	21922.3582	8250.936	NaN	NaN	0.2735	0.0515	0.468	0.0175	0.1635	0.2581	0.0414
0.0	0.0	0.0	21785.3582	11218.936	NaN	NaN	0.3399	0.0508	0.4682	0.0177	0.1649	0.2571	0.0413
0.0	0.0	0.0	17804.3582	9758.936	NaN	NaN	0.3541	0.0511	0.472	0.0176	0.1643	0.2535	0.0416
0.0	0.0	0.0	23037.3582	11267.936	NaN	NaN	0.3285	0.0507	0.4732	0.0177	0.1618	0.255	0.0415
0.0	0.0	0.0	21638.3582	8054.936	NaN	NaN	0.2713	0.0504	0.4768	0.0178	0.1622	0.2514	0.0413
0.0	0.0	0.0	19641.3582	12613.936	NaN	NaN	0.3911	0.0504	0.4797	0.0178	0.1614	0.2493	0.0415
0.0	0.0	0.0	18641.3582	8776.936	NaN	NaN	0.3201	0.0503	0.4836	0.0178	0.1585	0.2487	0.0411
0.0	0.0	0.0	24389.3582	7758.936	NaN	NaN	0.2413	0.0499	0.4875	0.018	0.1581	0.2455	0.0409
0.0	0.0	0.0	17594.3582	9639.936	NaN	NaN	0.354	0.05	0.4851	0.0178	0.1587	0.2474	0.0409
0.0	0.0	0.0	20061.3582	7636.936	NaN	NaN	0.2757	0.0502	0.4873	0.0176	0.1585	0.2456	0.0407
0.0	0.0	0.0	21634.3582	10498.936	NaN	NaN	0.3267	0.0497	0.4858	0.0176	0.1593	0.247	0.0407
0.0	0.0	0.0	20362.3582	8122.936	NaN	NaN	0.2852	0.0495	0.487	0.0176	0.1598	0.2455	0.0406
0.0	0.0	0.0	17804.3582	11360.936	NaN	NaN	0.3895	0.0496	0.4845	0.0174	0.16	0.2479	0.0407
0.0	0.0	0.0	20019.3582	7794.936	NaN	NaN	0.2802	0.0495	0.4854	0.0174	0.1601	0.2472	0.0404
0.0	0.0	0.0	18629.3582	6938.936	NaN	NaN	0.2714	0.0496	0.485	0.0174	0.1608	0.2468	0.0405
0.0	0.0	0.0	17312.3582	12048.936	NaN	NaN	0.4104	0.0499	0.4851	0.0172	0.1594	0.248	0.0404
0.0	0.0	0.0	23844.3582	11679.936	NaN	NaN	0.3288	0.0498	0.4877	0.0173	0.1592	0.2456	0.0405
0.0	0.0	0.0	20049.3582	10466.936	NaN	NaN	0.343	0.05	0.4899	0.0174	0.1569	0.2453	0.0404
0.0	0.0	0.0	19391.3582	10279.936	NaN	NaN	0.3465	0.0506	0.4925	0.0175	0.1553	0.2438	0.0404
0.0	0.0	0.0	19724.3582	11290.936	NaN	NaN	0.364	0.0515	0.4923	0.0174	0.153	0.2456	0.0402
0.0	0.0	0.0	24011.3582	6003.936	NaN	NaN	0.2	0.0519	0.4927	0.0174	0.1523	0.2456	0.04
0.0	0.0	0.0	19113.3582	6038.936	NaN	NaN	0.2401	0.0523	0.4894	0.0173	0.1535	0.2472	0.0402
0.0	0.0	0.0	20680.3582	8502.936	NaN	NaN	0.2914	0.0522	0.4865	0.0174	0.1541	0.2497	0.0402
0.0	0.0	0.0	21877.3582	13144.936	NaN	NaN	0.3753	0.0515	0.4853	0.0174	0.1558	0.2496	0.0404
0.0	0.0	0.0	21204.3582	10050.936	NaN	NaN	0.3216	0.0516	0.4854	0.0173	0.1549	0.2506	0.0401
0.0	0.0	0.0	21528.3582	5274.936	NaN	NaN	0.1968	0.052	0.4824	0.0173	0.1565	0.2516	0.0402
0.0	0.0	0.0	19495.3582	9664.936	NaN	NaN	0.3314	0.0521	0.481	0.0172	0.156	0.2537	0.0401
0.0	0.0	0.0	21463.3582	9895.936	NaN	NaN	0.3156	0.0514	0.4795	0.0172	0.1582	0.2537	0.04
0.0	0.0	0.0	17773.3582	9991.936	NaN	NaN	0.3599	0.052	0.4791	0.017	0.1587	0.2532	0.04
0.0	0.0	0.0	22324.3582	8510.936	NaN	NaN	0.276	0.0521	0.4783	0.017	0.1583	0.2544	0.0398
0.0	0.0	0.0	22060.3582	8781.936	NaN	NaN	0.2847	0.0523	0.4768	0.017	0.1601	0.2542	0.0395
0.0	0.0	0.0	21458.3582	8786.936	NaN	NaN	0.2905	0.0526	0.4753	0.0168	0.1603	0.2555	0.0396
0.0	0.0	0.0	19372.3582	9375.936	NaN	NaN	0.3261	0.0523	0.4734	0.0168	0.1624	0.2553	0.0398
0.0	0.0	0.0	20262.3582	8774.936	NaN	NaN	0.3022	0.0516	0.4739	0.0169	0.1619	0.2558	0.0399
0.0	0.0	0.0	18106.3582	13406.936	NaN	NaN	0.4254	0.051	0.4745	0.0169	0.163	0.2547	0.0399
0.0	0.0	0.0	18059.3582	10792.936	NaN	NaN	0.3741	0.0509	0.4776	0.0169	0.1609	0.2542	0.0396
0.0	0.0	0.0	19539.3582	9953.936	NaN	NaN	0.3375	0.0508	0.4815	0.0169	0.1598	0.2516	0.0394
0.0	0.0	0.0	20658.3582	9255.936	NaN	NaN	0.3094	0.0506	0.4836	0.0169	0.1585	0.2511	0.0393
0.0	0.0	0.0	21976.3582	8247.936	NaN	NaN	0.2729	0.0509	0.4904	0.0169	0.1559	0.2472	0.0387
0.0	0.0	0.0	21681.3582	7949.936	NaN	NaN	0.2683	0.0507	0.4946	0.0169	0.1534	0.2458	0.0387
0.0	0.0	0.0	15753.3582	10841.936	NaN	NaN	0.4077	0.0504	0.505	0.017	0.1488	0.2409	0.038
0.0	0.0	0.0	16256.3582	13845.936	NaN	NaN	0.46	0.0504	0.5163	0.0169	0.1446	0.2347	0.0371
0.0	0.0	0.0	18095.3582	4385.936	NaN	NaN	0.1951	0.051	0.5278	0.0167	0.1389	0.2295	0.036
0.0	0.0	0.0	21483.3582	11464.936	NaN	NaN	0.348	0.0512	0.5405	0.0167	0.1341	0.2226	0.0349
0.0	0.0	0.0	19354.3582	10830.936	NaN	NaN	0.3588	0.0516	0.548	0.0166	0.1312	0.2184	0.0341
0.0	0.0	0.0	16378.3582	9218.936	NaN	NaN	0.3602	0.0521	0.5575	0.0165	0.1257	0.2147	0.0334
0.0	0.0	0.0	21094.3582	10052.936	NaN	NaN	0.3228	0.0523	0.5593	0.0166	0.1245	0.2144	0.0329
0.0	0.0	0.0	18321.3582	6867.936	NaN	NaN	0.2727	0.0535	0.5614	0.0164	0.1237	0.2123	0.0328
0.0	0.0	0.0	22112.3582	7771.936	NaN	NaN	0.2601	0.0537	0.5602	0.0163	0.1208	0.2162	0.0327
0.0	0.0	0.0	20780.3582	8280.936	NaN	NaN	0.2849	0.0534	0.5562	0.0165	0.1245	0.2166	0.0329
0.0	0.0	0.0	19202.3582	8911.936	NaN	NaN	0.317	0.0534	0.5497	0.0165	0.125	0.2221	0.0333
0.0	0.0	0.0	23989.3582	10277.936	NaN	NaN	0.2999	0.0531	0.54	0.0165	0.1278	0.2284	0.034
0.0	0.0	0.0	22804.3582	7566.936	NaN	NaN	0.2491	0.0528	0.5343	0.0166	0.1309	0.2306	0.0348
0.0	0.0	0.0	21133.3582	8767.936	NaN	NaN	0.2932	0.0527	0.5252	0.0168	0.1324	0.2373	0.0356
0.0	0.0	0.0	16093.3582	9680.936	NaN	NaN	0.3756	0.0526	0.5175	0.0168	0.1363	0.2405	0.0363
0.0	0.0	0.0	22867.3582	9252.936	NaN	NaN	0.2881	0.0525	0.509	0.017	0.1391	0.2452	0.0372
0.0	0.0	0.0	19862.3582	8200.936	NaN	NaN	0.2922	0.0523	0.5024	0.0171	0.1422	0.2482	0.0378
0.0	0.0	0.0	22330.3582	8626.936	NaN	NaN	0.2787	0.0532	0.4942	0.0171	0.1461	0.2512	0.0382
0.0	0.0	0.0	20583.3582	5906.936	NaN	NaN	0.223	0.0541	0.4826	0.0171	0.1504	0.2565	0.0392
0.0	0.0	0.0	22590.3582	11601.936	NaN	NaN	0.3393	0.0545	0.4764	0.0171	0.1542	0.2577	0.04
0.0	0.0	0.0	17864.3582	8213.936	NaN	NaN	0.315	0.0551	0.4659	0.017	0.1596	0.2615	0.0409
0.0	0.0	0.0	17893.3582	9344.936	NaN	NaN	0.3431	0.056	0.4638	0.0168	0.1621	0.2599	0.0413
0.0	0.0	0.0	17979.3582	11653.936	NaN	NaN	0.3933	0.0567	0.4618	0.0167	0.1624	0.2609	0.0416
0.0	0.0	0.0	19831.3582	7580.936	NaN	NaN	0.2766	0.0572	0.4635	0.0167	0.1621	0.2589	0.0417
0.0	0.0	0.0	20552.3582	10091.936	NaN	NaN	0.3293	0.0577	0.4592	0.0166	0.1639	0.2607	0.042
0.0	0.0	0.0	19830.3582	4784.936	NaN	NaN	0.1944	0.0585	0.4567	0.0164	0.1658	0.26	0.0425
0.0	0.0	0.0	23217.3582	9230.936	NaN	NaN	0.2845	0.0578	0.4535	0.0165	0.1673	0.2615	0.0434
0.0	0.0	0.0	18758.3582	10189.936	NaN	NaN	0.352	0.0568	0.4521	0.0164	0.1703	0.2601	0.0442
0.0	0.0	0.0	20080.3582	13199.936	NaN	NaN	0.3966	0.0563	0.4534	0.0164	0.171	0.2578	0.0451
0.0	0.0	0.0	22347.3582	8245.936	NaN	NaN	0.2695	0.0552	0.4555	0.0165	0.1695	0.2578	0.0454
0.0	0.0	0.0	21517.3582	12342.936	NaN	NaN	0.3645	0.0552	0.4618	0.0166	0.1688	0.252	0.0457
0.0	0.0	0.0	20968.3582	6853.936	NaN	NaN	0.2463	0.0546	0.4659	0.0168	0.1649	0.252	0.0458
0.0	0.0	0.0	18446.3582	10068.936	NaN	NaN	0.3531	0.0545	0.4761	0.0169	0.1619	0.245	0.0456
0.0	0.0	0.0	18653.3582	4682.936	NaN	NaN	0.2007	0.0541	0.4798	0.0171	0.1587	0.2449	0.0452
0.0	0.0	0.0	16605.3582	6420.936	NaN	NaN	0.2789	0.0544	0.4875	0.0171	0.1567	0.2395	0.0448
0.0	0.0	0.0	20257.3582	8644.936	NaN	NaN	0.2991	0.0538	0.4914	0.0173	0.1542	0.2393	0.044
0.0	0.0	0.0	18420.3582	8453.936	NaN	NaN	0.3146	0.054	0.4966	0.0174	0.155	0.2335	0.0435
0.0	0.0	0.0	19420.3582	9861.936	NaN	NaN	0.3368	0.0541	0.4997	0.0174	0.1527	0.2331	0.0429
0.0	0.0	0.0	20241.3582	8281.936	NaN	NaN	0.2904	0.0541	0.5075	0.0176	0.1513	0.2275	0.042
0.0	0.0	0.0	22432.3582	10609.936	NaN	NaN	0.3211	0.0539	0.5163	0.0176	0.1474	0.2238	0.041
0.0	0.0	0.0	19464.3582	8479.936	NaN	NaN	0.3035	0.0542	0.5257	0.0175	0.1434	0.2196	0.0396
0.0	0.0	0.0	21241.3582	8192.936	NaN	NaN	0.2783	0.0548	0.5332	0.0175	0.1392	0.2167	0.0385
0.0	0.0	0.0	19140.3582	6567.936	NaN	NaN	0.2555	0.0555	0.5354	0.0175	0.1373	0.2164	0.0378
0.0	0.0	0.0	17863.3582	11088.936	NaN	NaN	0.383	0.0571	0.5351	0.0175	0.1376	0.2151	0.0376
0.0	0.0	0.0	18000.3582	8413.936	NaN	NaN	0.3185	0.0584	0.5314	0.0175	0.1374	0.2178	0.0375
0.0	0.0	0.0	20965.3582	7887.936	NaN	NaN	0.2734	0.0597	0.5318	0.0175	0.1373	0.2162	0.0375
0.0	0.0	0.0	18548.3582	8450.936	NaN	NaN	0.313	0.0601	0.5309	0.0176	0.1368	0.2174	0.0373
0.0	0.0	0.0	17415.3582	10521.936	NaN	NaN	0.3766	0.0602	0.5334	0.0176	0.1362	0.2158	0.0368
0.0	0.0	0.0	19606.3582	7799.936	NaN	NaN	0.2846	0.0584	0.5333	0.0179	0.1366	0.2171	0.0368
0.0	0.0	0.0	22553.3582	11682.936	NaN	NaN	0.3412	0.0572	0.5357	0.0181	0.1376	0.2149	0.0365
0.0	0.0	0.0	21202.3582	12875.936	NaN	NaN	0.3778	0.0563	0.5372	0.0182	0.1375	0.2145	0.0363
0.0	0.0	0.0	20793.3582	9676.936	NaN	NaN	0.3176	0.056	0.5367	0.0184	0.1381	0.2148	0.036
0.0	0.0	0.0	16543.3582	7916.936	NaN	NaN	0.3237	0.0565	0.5375	0.0182	0.136	0.2159	0.0358
0.0	0.0	0.0	24933.3582	10390.936	NaN	NaN	0.2942	0.0558	0.542	0.0182	0.1324	0.2162	0.0353
0.0	0.0	0.0	16281.3582	6493.936	NaN	NaN	0.2851	0.0562	0.5399	0.0181	0.1323	0.2184	0.0351
0.0	0.0	0.0	18202.3582	4299.936	NaN	NaN	0.1911	0.056	0.5366	0.0179	0.1318	0.2223	0.0353
0.0	0.0	0.0	20245.3582	8617.936	NaN	NaN	0.2986	0.0563	0.5255	0.0181	0.137	0.227	0.0362
0.0	0.0	0.0	18864.3582	8856.936	NaN	NaN	0.3195	0.0558	0.518	0.0181	0.1396	0.2317	0.0368
0.0	0.0	0.0	20858.3582	12648.936	NaN	NaN	0.3775	0.0549	0.5091	0.0183	0.1435	0.2358	0.0384
0.0	0.0	0.0	23361.3582	11386.936	NaN	NaN	0.3277	0.054	0.5084	0.0187	0.1437	0.2361	0.0391
0.0	0.0	0.0	19741.3582	8457.936	NaN	NaN	0.2999	0.055	0.506	0.0187	0.141	0.24	0.0393
0.0	0.0	0.0	22772.3582	7719.936	NaN	NaN	0.2532	0.0555	0.5024	0.0189	0.1395	0.2439	0.0398
0.0	0.0	0.0	19294.3582	6425.936	NaN	NaN	0.2498	0.0564	0.498	0.0192	0.1401	0.2457	0.0405
0.0	0.0	0.0	22428.3582	7904.936	NaN	NaN	0.2606	0.0571	0.4945	0.0195	0.1394	0.2487	0.0409
0.0	0.0	0.0	22001.3582	6268.936	NaN	NaN	0.2217	0.0574	0.4926	0.02	0.1407	0.248	0.0412
0.0	0.0	0.0	18591.3582	9021.936	NaN	NaN	0.3267	0.0575	0.4958	0.0202	0.1394	0.2462	0.0408
0.0	0.0	0.0	19144.3582	8940.936	NaN	NaN	0.3183	0.0558	0.5006	0.0204	0.1385	0.244	0.0407
0.0	0.0	0.0	18835.3582	10419.936	NaN	NaN	0.3562	0.0549	0.5089	0.0201	0.1371	0.2383	0.0407
0.0	0.0	0.0	21061.3582	5485.936	NaN	NaN	0.2066	0.0555	0.5146	0.0201	0.1328	0.2365	0.0405
0.0	0.0	0.0	20166.3582	7784.936	NaN	NaN	0.2785	0.0555	0.5186	0.0203	0.132	0.2334	0.0403
0.0	0.0	0.0	21975.3582	8166.936	NaN	NaN	0.2709	0.0551	0.5144	0.0208	0.1333	0.2356	0.0409
0.0	0.0	0.0	20540.3582	7773.936	NaN	NaN	0.2746	0.0536	0.5067	0.0214	0.1372	0.2394	0.0416
0.0	0.0	0.0	21430.3582	2367.936	NaN	NaN	0.0995	0.0524	0.4946	0.0224	0.1424	0.2453	0.0428
0.0	0.0	0.0	21354.3582	7549.936	NaN	NaN	0.2612	0.0518	0.481	0.0239	0.1495	0.2498	0.0439
0.0	0.0	0.0	17648.3582	11027.936	NaN	NaN	0.3846	0.0524	0.4662	0.025	0.1547	0.2564	0.0453
0.0	0.0	0.0	19327.3582	5898.936	NaN	NaN	0.2338	0.0536	0.4529	0.0262	0.1591	0.2616	0.0466
0.0	0.0	0.0	20060.3582	8230.936	NaN	NaN	0.2909	0.0549	0.4394	0.0272	0.1637	0.266	0.0487
0.0	0.0	0.0	17672.3582	8235.936	NaN	NaN	0.3179	0.0555	0.4307	0.0284	0.1653	0.2689	0.0511
0.0	0.0	0.0	18675.3582	9427.936	NaN	NaN	0.3355	0.0569	0.4261	0.0292	0.165	0.2689	0.0538
0.0	0.0	0.0	20591.3582	8263.936	NaN	NaN	0.2864	0.0578	0.4224	0.0293	0.1645	0.2705	0.0555
0.0	0.0	0.0	17190.3582	8772.936	NaN	NaN	0.3379	0.0581	0.4217	0.0287	0.1632	0.2715	0.0568
0.0	0.0	0.0	21682.3582	10500.936	NaN	NaN	0.3263	0.054	0.4214	0.0278	0.1606	0.2807	0.0555
0.0	0.0	0.0	22399.3582	9758.936	NaN	NaN	0.3035	0.048	0.4627	0.026	0.153	0.2553	0.055
0.0	0.0	0.0	19011.3582	9986.936	NaN	NaN	0.3444	0.044	0.5498	0.0275	0.1315	0.1948	0.0524
0.0	0.0	0.0	23625.3582	6709.936	NaN	NaN	0.2212	0.069	0.497	0.0265	0.1281	0.2296	0.0498
0.0	0.0	0.0	4435.3582	2870.936	NaN	NaN	0.3929	0.6547	0.1719	0.0201	0.0393	0.072	0.0421
0.0	0.0	0.0	-2563.6418	2815.936	NaN	NaN	1.3	0.8629	0.0409	0.018	0.0228	0.0302	0.0253
0.0	0.0	0.0	-2895.6418	3207.936	NaN	NaN	1.3	0.8748	0.0391	0.0179	0.0221	0.0255	0.0206
0.0	0.0	0.0	-1597.6418	1099.936	NaN	NaN	-0.3	0.8779	0.0381	0.018	0.022	0.0242	0.0199
0.0	0.0	0.0	-3207.6418	-337.064	NaN	NaN	0.0951	0.8814	0.0358	0.0187	0.0223	0.0224	0.0193
0.0	0.0	0.0	378.3582	1503.936	NaN	NaN	0.799	0.8847	0.0335	0.0195	0.0224	0.021	0.019
0.0	0.0	0.0	-688.6418	3643.936	NaN	NaN	1.233	0.8865	0.0329	0.0201	0.022	0.02	0.0186
0.0	0.0	0.0	-1603.6418	1152.936	NaN	NaN	-0.3	0.8863	0.0329	0.0204	0.0216	0.0201	0.0187
0.0	0.0	0.0	-656.6418	4115.936	NaN	NaN	1.1898	0.886	0.0333	0.0206	0.0214	0.0201	0.0186
0.0	0.0	0.0	-2543.6418	3052.936	NaN	NaN	1.3	0.8848	0.0345	0.0209	0.0212	0.02	0.0186
0.0	0.0	0.0	-1556.6418	5862.936	NaN	NaN	1.3	0.8834	0.0356	0.0215	0.0211	0.02	0.0185
0.0	0.0	0.0	-1503.6418	722.936	NaN	NaN	-0.3	0.8814	0.0369	0.0218	0.021	0.0203	0.0187
0.0	0.0	0.0	-1579.6418	2516.936	NaN	NaN	1.3	0.8782	0.0385	0.0225	0.0213	0.0208	0.0187
0.0	0.0	0.0	-2375.6418	297.936	NaN	NaN	-0.1434	0.8771	0.0394	0.0224	0.0213	0.0208	0.019
0.0	0.0	0.0	-1010.6418	-1190.064	NaN	NaN	0.5408	0.8744	0.0407	0.0229	0.0216	0.0212	0.0192
0.0	0.0	0.0	-883.6418	101.936	NaN	NaN	-0.1304	0.872	0.0423	0.0232	0.0218	0.0215	0.0192
0.0	0.0	0.0	78.3582	5476.936	NaN	NaN	0.9859	0.8665	0.0452	0.0245	0.0223	0.0224	0.0192
0.0	0.0	0.0	-1856.6418	3553.936	NaN	NaN	1.3	0.8682	0.0444	0.024	0.0223	0.022	0.0191
0.0	0.0	0.0	-1397.6418	6357.936	NaN	NaN	1.2818	0.8695	0.0433	0.0238	0.0226	0.0218	0.019
0.0	0.0	0.0	-2775.6418	2503.936	NaN	NaN	-0.3	0.8748	0.0403	0.0225	0.0223	0.0208	0.0192
0.0	0.0	0.0	-1332.6418	4345.936	NaN	NaN	1.3	0.8759	0.0398	0.0226	0.0223	0.0205	0.0189
0.0	0.0	0.0	-2452.6418	3482.936	NaN	NaN	1.3	0.8598	0.0478	0.0246	0.0251	0.0197	0.0229
0.0	0.0	0.0	-2798.6418	2519.936	NaN	NaN	-0.3	0.8386	0.0591	0.026	0.0296	0.0191	0.0276
0.0	0.0	0.0	-1678.6418	1966.936	NaN	NaN	1.3	0.8345	0.0615	0.0264	0.0304	0.0187	0.0286
0.0	0.0	0.0	-963.6418	494.936	NaN	NaN	-0.3	0.8395	0.0588	0.0256	0.0299	0.0184	0.0278
0.0	0.0	0.0	-1710.6418	2449.936	NaN	NaN	1.3	0.8382	0.0596	0.0258	0.0302	0.0181	0.0281
0.0	0.0	0.0	-1159.6418	-1313.064	NaN	NaN	0.531	0.8428	0.0571	0.025	0.0299	0.0179	0.0273
0.0	0.0	0.0	-2961.6418	1062.936	NaN	NaN	-0.3	0.8415	0.0579	0.0251	0.0302	0.0178	0.0275
0.0	0.0	0.0	-2040.6418	2297.936	NaN	NaN	1.3	0.8392	0.0591	0.0252	0.0307	0.0179	0.0279
0.0	0.0	0.0	-1670.6418	1812.936	NaN	NaN	1.3	0.8362	0.0609	0.0253	0.0313	0.018	0.0283
0.0	0.0	0.0	-2357.6418	4001.936	NaN	NaN	1.3	0.8313	0.0642	0.025	0.0325	0.018	0.0289
0.0	0.0	0.0	-1672.6418	3411.936	NaN	NaN	1.3	0.8298	0.0658	0.0246	0.033	0.018	0.0288
0.0	0.0	0.0	-2030.6418	-761.064	NaN	NaN	0.2726	0.8383	0.0613	0.0231	0.0322	0.0181	0.0271
0.0	0.0	0.0	-2583.6418	2566.936	NaN	NaN	-0.3	0.8252	0.0704	0.0234	0.0347	0.0182	0.0281
0.0	0.0	0.0	-1871.6418	3107.936	NaN	NaN	1.3	0.8158	0.0782	0.0232	0.0366	0.0182	0.0279
0.0	0.0	0.0	-2793.6418	3633.936	NaN	NaN	1.3	0.8129	0.0813	0.0231	0.0372	0.0181	0.0276
0.0	0.0	0.0	773.3582	274.936	NaN	NaN	0.2623	0.8149	0.0799	0.023	0.037	0.018	0.0271
0.0	0.0	0.0	-3252.6418	-146.064	NaN	NaN	0.043	0.8177	0.0778	0.023	0.0367	0.018	0.0268
0.0	0.0	0.0	-1805.6418	5851.936	NaN	NaN	1.3	0.8102	0.084	0.0227	0.0382	0.0177	0.0272
0.0	0.0	0.0	-3198.6418	738.936	NaN	NaN	-0.3	0.8158	0.0798	0.0226	0.0372	0.0179	0.0267
0.0	0.0	0.0	-1246.6418	-560.064	NaN	NaN	0.31	0.811	0.0832	0.0221	0.0386	0.0179	0.0272
0.0	0.0	0.0	-3845.6418	592.936	NaN	NaN	-0.1823	0.8077	0.0855	0.0216	0.0402	0.0179	0.0272
0.0	0.0	0.0	-1043.6418	-176.064	NaN	NaN	0.1443	0.7964	0.0936	0.0208	0.0437	0.0179	0.0275
0.0	0.0	0.0	-1201.6418	2830.936	NaN	NaN	1.3	0.7841	0.1023	0.0202	0.0474	0.0184	0.0276
0.0	0.0	0.0	-3053.6418	687.936	NaN	NaN	-0.2908	0.7755	0.1086	0.0198	0.0499	0.0188	0.0275
0.0	0.0	0.0	-3998.6418	4195.936	NaN	NaN	1.3	0.7567	0.1222	0.0196	0.054	0.0196	0.0279
0.0	0.0	0.0	-1779.6418	945.936	NaN	NaN	-0.3	0.7471	0.1302	0.0195	0.0555	0.0202	0.0274
0.0	0.0	0.0	1190.3582	2081.936	NaN	NaN	0.6362	0.7361	0.1389	0.0198	0.0569	0.021	0.0273
0.0	0.0	0.0	-1828.6418	4610.936	NaN	NaN	1.3	0.7305	0.1434	0.0202	0.0572	0.0216	0.0271
0.0	0.0	0.0	-1127.6418	2182.936	NaN	NaN	1.3	0.7279	0.1458	0.0205	0.057	0.0219	0.0268
0.0	0.0	0.0	-2512.6418	4757.936	NaN	NaN	1.3	0.724	0.1488	0.0211	0.0569	0.0225	0.0266
0.0	0.0	0.0	-1677.6418	876.936	NaN	NaN	-0.3	0.7316	0.1435	0.0217	0.0548	0.0227	0.0258
0.0	0.0	0.0	-1401.6418	-118.064	NaN	NaN	0.0777	0.7322	0.1437	0.022	0.0537	0.023	0.0254
0.0	0.0	0.0	-3161.6418	2803.936	NaN	NaN	-0.3	0.7165	0.1549	0.0223	0.0561	0.0237	0.0265
0.0	0.0	0.0	-1021.6418	4881.936	NaN	NaN	1.2647	0.7082	0.1602	0.0225	0.0573	0.0241	0.0277
0.0	0.0	0.0	-2670.6418	868.936	NaN	NaN	-0.3	0.731	0.1439	0.0219	0.0532	0.0233	0.0267
0.0	0.0	0.0	-902.6418	391.936	NaN	NaN	-0.3	0.738	0.1373	0.0221	0.0521	0.0234	0.0271
0.0	0.0	0.0	-836.6418	-553.064	NaN	NaN	0.398	0.7574	0.1237	0.0218	0.0481	0.0226	0.0265
0.0	0.0	0.0	-2064.6418	2809.936	NaN	NaN	1.3	0.7514	0.1269	0.0221	0.0492	0.023	0.0274
0.0	0.0	0.0	-3502.6418	-354.064	NaN	NaN	0.0918	0.7704	0.1137	0.0216	0.0456	0.0221	0.0267
0.0	0.0	0.0	-1753.6418	3102.936	NaN	NaN	1.3	0.7535	0.1245	0.0211	0.05	0.0227	0.0283
0.0	0.0	0.0	-2675.6418	2891.936	NaN	NaN	1.3	0.7549	0.123	0.0203	0.0506	0.0221	0.0291
0.0	0.0	0.0	-371.6418	3092.936	NaN	NaN	1.1366	0.7588	0.1186	0.0194	0.0515	0.0218	0.0301
0.0	0.0	0.0	190.3582	2433.936	NaN	NaN	0.9275	0.7614	0.1157	0.0187	0.0517	0.0213	0.0312
0.0	0.0	0.0	-1316.6418	2196.936	NaN	NaN	1.3	0.7747	0.1059	0.0183	0.0501	0.0201	0.031
0.0	0.0	0.0	-911.6418	2905.936	NaN	NaN	1.3	0.784	0.099	0.0181	0.0488	0.0194	0.0307
0.0	0.0	0.0	-2645.6418	1444.936	NaN	NaN	-0.3	0.7919	0.0924	0.0182	0.0474	0.0189	0.0311
0.0	0.0	0.0	-2305.6418	685.936	NaN	NaN	-0.3	0.8025	0.0852	0.0178	0.0453	0.0183	0.031
0.0	0.0	0.0	-259.6418	4725.936	NaN	NaN	1.0581	0.7907	0.0921	0.0181	0.0483	0.0184	0.0324
0.0	0.0	0.0	-855.6418	3639.936	NaN	NaN	1.3	0.7897	0.0925	0.0184	0.0482	0.0183	0.0328
0.0	0.0	0.0	-1201.6418	924.936	NaN	NaN	-0.3	0.8013	0.0856	0.018	0.0455	0.0176	0.0321
0.0	0.0	0.0	-2125.6418	3248.936	NaN	NaN	1.3	0.7895	0.0927	0.0183	0.0484	0.0178	0.0332
0.0	0.0	0.0	-1527.6418	349.936	NaN	NaN	-0.2971	0.7922	0.0916	0.0179	0.0479	0.0174	0.0329
0.0	0.0	0.0	-1884.6418	5744.936	NaN	NaN	1.3	0.781	0.0983	0.0181	0.0511	0.0178	0.0336
0.0	0.0	0.0	-1993.6418	2496.936	NaN	NaN	1.3	0.7806	0.0989	0.0183	0.051	0.0178	0.0334
0.0	0.0	0.0	-1349.6418	1506.936	NaN	NaN	1.3	0.7846	0.0966	0.0182	0.0501	0.0178	0.0327
0.0	0.0	0.0	-2133.6418	5045.936	NaN	NaN	1.3	0.7835	0.097	0.0186	0.0502	0.0181	0.0326
0.0	0.0	0.0	-2338.6418	-767.064	NaN	NaN	0.247	0.7991	0.0869	0.0184	0.0463	0.0175	0.0318
0.0	0.0	0.0	-2034.6418	2655.936	NaN	NaN	1.3	0.7965	0.0883	0.0184	0.0472	0.0175	0.032
0.0	0.0	0.0	-2319.6418	4160.936	NaN	NaN	1.3	0.7863	0.0947	0.0186	0.0498	0.0178	0.0327
0.0	0.0	0.0	-1234.6418	3631.936	NaN	NaN	1.3	0.7862	0.0949	0.0187	0.0497	0.018	0.0325
0.0	0.0	0.0	-1797.6418	1276.936	NaN	NaN	-0.3	0.7938	0.0901	0.0184	0.0478	0.0178	0.0322
0.0	0.0	0.0	-2620.6418	4607.936	NaN	NaN	1.3	0.7876	0.0936	0.0187	0.0493	0.0181	0.0326
0.0	0.0	0.0	-2431.6418	4280.936	NaN	NaN	1.3	0.7872	0.0942	0.0188	0.049	0.0181	0.0327
0.0	0.0	0.0	-2809.6418	3835.936	NaN	NaN	1.3	0.788	0.0927	0.0193	0.0486	0.0185	0.0329
0.0	0.0	0.0	-1986.6418	1438.936	NaN	NaN	-0.3	0.8013	0.0831	0.02	0.0442	0.0185	0.0329
0.0	0.0	0.0	-2143.6418	-354.064	NaN	NaN	0.1418	0.8113	0.0752	0.0204	0.0414	0.0182	0.0334
0.0	0.0	0.0	-2732.6418	2257.936	NaN	NaN	-0.3	0.8072	0.0778	0.0202	0.0423	0.0182	0.0343
0.0	0.0	0.0	-1940.6418	1503.936	NaN	NaN	-0.3	0.8049	0.0796	0.0198	0.043	0.0178	0.0349
0.0	0.0	0.0	-2062.6418	1848.936	NaN	NaN	-0.3	0.7953	0.0858	0.0197	0.0456	0.0179	0.0356
0.0	0.0	0.0	-1053.6418	1163.936	NaN	NaN	1.3	0.7898	0.0887	0.02	0.0468	0.0183	0.0363
0.0	0.0	0.0	-1885.6418	1074.936	NaN	NaN	-0.3	0.7973	0.0841	0.02	0.0446	0.0183	0.0356
0.0	0.0	0.0	-2060.6418	3315.936	NaN	NaN	1.3	0.7956	0.0842	0.0206	0.0445	0.0188	0.0363
0.0	0.0	0.0	-3019.6418	-2200.064	NaN	NaN	0.4215	0.8106	0.0733	0.0209	0.0406	0.0186	0.0359
0.0	0.0	0.0	-2113.6418	61.936	NaN	NaN	-0.0302	0.8129	0.0725	0.0203	0.0403	0.0183	0.0357
0.0	0.0	0.0	-2339.6418	2698.936	NaN	NaN	1.3	0.8026	0.0789	0.0201	0.0431	0.0183	0.037
0.0	0.0	0.0	-1036.6418	-41.064	NaN	NaN	0.0381	0.7992	0.0813	0.0199	0.0441	0.0182	0.0373
0.0	0.0	0.0	-1156.6418	4364.936	NaN	NaN	1.3	0.7944	0.0834	0.0203	0.0451	0.0189	0.0378
0.0	0.0	0.0	-1878.6418	-2312.064	NaN	NaN	0.5517	0.8073	0.0744	0.0204	0.0417	0.0191	0.0371
0.0	0.0	0.0	-2129.6418	-1664.064	NaN	NaN	0.4386	0.8141	0.0695	0.0201	0.0404	0.0191	0.0367
0.0	0.0	0.0	-1916.6418	2552.936	NaN	NaN	1.3	0.8091	0.0728	0.0199	0.042	0.0191	0.0371
0.0	0.0	0.0	-1518.6418	1993.936	NaN	NaN	1.3	0.8022	0.0764	0.0204	0.0435	0.0194	0.038
0.0	0.0	0.0	-1024.6418	-1853.064	NaN	NaN	0.6439	0.8107	0.0705	0.0201	0.0418	0.0193	0.0375
0.0	0.0	0.0	-1595.6418	338.936	NaN	NaN	-0.2697	0.8088	0.0717	0.0198	0.0427	0.0192	0.0377
0.0	0.0	0.0	-1228.6418	263.936	NaN	NaN	-0.2736	0.8065	0.073	0.0196	0.0434	0.0192	0.0384
0.0	0.0	0.0	-3618.6418	1238.936	NaN	NaN	-0.3	0.8057	0.0736	0.0191	0.0439	0.0189	0.0388
0.0	0.0	0.0	-2367.6418	3397.936	NaN	NaN	1.3	0.7977	0.0787	0.0193	0.046	0.0189	0.0394
0.0	0.0	0.0	-666.6418	986.936	NaN	NaN	1.3	0.7969	0.0791	0.0194	0.0461	0.0189	0.0396
0.0	0.0	0.0	-2777.6418	-601.064	NaN	NaN	0.1779	0.8014	0.0759	0.0196	0.0448	0.0188	0.0395
0.0	0.0	0.0	-1265.6418	-1544.064	NaN	NaN	0.5495	0.8071	0.072	0.0198	0.0432	0.0187	0.0392
0.0	0.0	0.0	-2760.6418	390.936	NaN	NaN	-0.165	0.8114	0.0705	0.0192	0.0424	0.0179	0.0387
0.0	0.0	0.0	-699.6418	578.936	NaN	NaN	-0.3	0.8004	0.0775	0.0192	0.0455	0.018	0.0395
0.0	0.0	0.0	-2930.6418	1634.936	NaN	NaN	-0.3	0.8028	0.0771	0.0186	0.0453	0.0172	0.039
0.0	0.0	0.0	-2366.6418	3436.936	NaN	NaN	1.3	0.7927	0.0841	0.0185	0.0484	0.0173	0.0389
0.0	0.0	0.0	-1719.6418	251.936	NaN	NaN	-0.1717	0.7945	0.0839	0.0182	0.0481	0.0169	0.0385
0.0	0.0	0.0	-2383.6418	3559.936	NaN	NaN	1.3	0.7885	0.0882	0.0182	0.05	0.0169	0.0382
0.0	0.0	0.0	-1849.6418	1768.936	NaN	NaN	-0.3	0.7885	0.0886	0.018	0.0503	0.0167	0.038
0.0	0.0	0.0	-467.6418	704.936	NaN	NaN	1.3	0.7871	0.0892	0.0179	0.0509	0.0167	0.0382
0.0	0.0	0.0	-2795.6418	1268.936	NaN	NaN	-0.3	0.7889	0.0887	0.0177	0.0505	0.016	0.0382
0.0	0.0	0.0	-2237.6418	5095.936	NaN	NaN	1.3	0.7717	0.1002	0.0179	0.0557	0.0159	0.0386
0.0	0.0	0.0	-384.6418	3089.936	NaN	NaN	1.1422	0.7668	0.1032	0.018	0.0574	0.0161	0.0385
0.0	0.0	0.0	-1426.6418	1229.936	NaN	NaN	-0.3	0.7656	0.1036	0.018	0.0584	0.0163	0.0381
0.0	0.0	0.0	-100.6418	104.936	NaN	NaN	1.3	0.7629	0.1045	0.0182	0.0596	0.0168	0.0381
0.0	0.0	0.0	-1310.6418	-492.064	NaN	NaN	0.273	0.7651	0.1033	0.0181	0.0595	0.0167	0.0373
0.0	0.0	0.0	-3399.6418	3301.936	NaN	NaN	-0.3	0.7489	0.1128	0.0186	0.0647	0.0171	0.0379
0.0	0.0	0.0	-3326.6418	151.936	NaN	NaN	-0.0479	0.7583	0.107	0.0182	0.0627	0.0168	0.037
0.0	0.0	0.0	-262.6418	-1246.064	NaN	NaN	0.8259	0.7468	0.1146	0.0183	0.0667	0.0164	0.0372
0.0	0.0	0.0	-2305.6418	2799.936	NaN	NaN	1.3	0.7239	0.1296	0.0186	0.0732	0.0166	0.0379
0.0	0.0	0.0	-3089.6418	-440.064	NaN	NaN	0.1247	0.7231	0.1309	0.0184	0.0739	0.0164	0.0373
0.0	0.0	0.0	-1952.6418	4767.936	NaN	NaN	1.3	0.7003	0.1453	0.0187	0.0811	0.0169	0.0378
0.0	0.0	0.0	-3234.6418	238.936	NaN	NaN	-0.0798	0.7084	0.1405	0.0184	0.0789	0.0167	0.0371
0.0	0.0	0.0	-3294.6418	1613.936	NaN	NaN	-0.3	0.7044	0.1433	0.0186	0.0807	0.0164	0.0366
0.0	0.0	0.0	-1934.6418	218.936	NaN	NaN	-0.1276	0.693	0.1513	0.019	0.0843	0.016	0.0364
0.0	0.0	0.0	-1255.6418	1586.936	NaN	NaN	1.3	0.6787	0.1597	0.0198	0.0894	0.016	0.0365
0.0	0.0	0.0	-1439.6418	2657.936	NaN	NaN	1.3	0.6699	0.1649	0.0204	0.0922	0.016	0.0366
0.0	0.0	0.0	-534.6418	2631.936	NaN	NaN	1.2549	0.6586	0.1703	0.0212	0.0964	0.0164	0.0371
0.0	0.0	0.0	-1196.6418	1621.936	NaN	NaN	1.3	0.6621	0.1692	0.0211	0.0948	0.0161	0.0367
0.0	0.0	0.0	-3390.6418	1930.936	NaN	NaN	-0.3	0.6585	0.1709	0.0216	0.0959	0.0161	0.037
0.0	0.0	0.0	-2855.6418	-955.064	NaN	NaN	0.2506	0.6585	0.1713	0.0219	0.0956	0.0157	0.0371
0.0	0.0	0.0	-1496.6418	2929.936	NaN	NaN	1.3	0.6398	0.1805	0.0233	0.1019	0.0164	0.0382
0.0	0.0	0.0	-2140.6418	4523.936	NaN	NaN	1.3	0.63	0.1869	0.0238	0.1041	0.0165	0.0387
0.0	0.0	0.0	-2285.6418	761.936	NaN	NaN	-0.3	0.6315	0.1854	0.0239	0.1034	0.0164	0.0392
0.0	0.0	0.0	-2998.6418	2446.936	NaN	NaN	-0.3	0.6261	0.188	0.0246	0.105	0.0167	0.0396
0.0	0.0	0.0	-53.6418	4453.936	NaN	NaN	1.0122	0.6139	0.1959	0.0253	0.1074	0.0175	0.04
0.0	0.0	0.0	-1939.6418	-554.064	NaN	NaN	0.2222	0.6347	0.183	0.0244	0.1017	0.0163	0.0399
0.0	0.0	0.0	-1615.6418	4269.936	NaN	NaN	1.3	0.621	0.1911	0.0254	0.1053	0.0171	0.0401
0.0	0.0	0.0	-2823.6418	-185.064	NaN	NaN	0.0615	0.6298	0.1867	0.0254	0.1019	0.0163	0.04
0.0	0.0	0.0	-2953.6418	4344.936	NaN	NaN	1.3	0.6242	0.1893	0.0255	0.104	0.0168	0.0401
0.0	0.0	0.0	-59.6418	4041.936	NaN	NaN	1.015	0.6249	0.1893	0.0256	0.103	0.0168	0.0403
0.0	0.0	0.0	-2681.6418	2220.936	NaN	NaN	-0.3	0.636	0.1825	0.025	0.1003	0.0164	0.0398
0.0	0.0	0.0	-1271.6418	1842.936	NaN	NaN	1.3	0.6388	0.1805	0.0249	0.0998	0.0165	0.0394
0.0	0.0	0.0	-1794.6418	2904.936	NaN	NaN	1.3	0.6474	0.1752	0.0246	0.0974	0.0163	0.0392
0.0	0.0	0.0	-2487.6418	1795.936	NaN	NaN	-0.3	0.6474	0.1754	0.0245	0.0975	0.0163	0.039
0.0	0.0	0.0	-3386.6418	2521.936	NaN	NaN	-0.3	0.6542	0.1709	0.0244	0.0957	0.0158	0.039
0.0	0.0	0.0	1152.3582	1850.936	NaN	NaN	0.6163	0.6423	0.1782	0.0249	0.0992	0.0164	0.039
0.0	0.0	0.0	-2082.6418	1043.936	NaN	NaN	-0.3	0.6471	0.1756	0.0247	0.0976	0.0159	0.039
0.0	0.0	0.0	-1597.6418	704.936	NaN	NaN	-0.3	0.6423	0.1779	0.025	0.0996	0.016	0.0391
0.0	0.0	0.0	-2097.6418	2982.936	NaN	NaN	1.3	0.6425	0.178	0.0252	0.0994	0.0159	0.039
0.0	0.0	0.0	-2439.6418	862.936	NaN	NaN	-0.3	0.6432	0.1772	0.0251	0.0997	0.0157	0.039
0.0	0.0	0.0	-1907.6418	2371.936	NaN	NaN	1.3	0.6497	0.173	0.0248	0.0983	0.0154	0.0388
0.0	0.0	0.0	-3542.6418	14.936	NaN	NaN	-0.0042	0.6533	0.1702	0.0249	0.0976	0.0152	0.0388
0.0	0.0	0.0	-2862.6418	2785.936	NaN	NaN	-0.3	0.6466	0.1737	0.0252	0.1001	0.0156	0.0389
0.0	0.0	0.0	-2779.6418	4452.936	NaN	NaN	1.3	0.6503	0.1715	0.0248	0.0993	0.0155	0.0386
0.0	0.0	0.0	-3619.6418	706.936	NaN	NaN	-0.2427	0.6574	0.1667	0.0245	0.0981	0.0151	0.0383
0.0	0.0	0.0	-2253.6418	2049.936	NaN	NaN	-0.3	0.6514	0.1704	0.0246	0.1002	0.0155	0.038
0.0	0.0	0.0	-4008.6418	-245.064	NaN	NaN	0.0576	0.6549	0.1682	0.0244	0.0992	0.0152	0.038
0.0	0.0	0.0	-2478.6418	5206.936	NaN	NaN	1.3	0.6393	0.1774	0.0251	0.1037	0.0162	0.0383
0.0	0.0	0.0	-2486.6418	2884.936	NaN	NaN	1.3	0.6436	0.1753	0.0248	0.1019	0.0159	0.0384
0.0	0.0	0.0	-2418.6418	3293.936	NaN	NaN	1.3	0.6365	0.1792	0.0252	0.1042	0.0163	0.0387
0.0	0.0	0.0	-3508.6418	2530.936	NaN	NaN	-0.3	0.643	0.1756	0.0247	0.1021	0.016	0.0384
0.0	0.0	0.0	-1869.6418	536.936	NaN	NaN	-0.3	0.6507	0.1707	0.0243	0.1003	0.0157	0.0383
0.0	0.0	0.0	-476.6418	1906.936	NaN	NaN	1.3	0.649	0.1717	0.0245	0.1007	0.0159	0.0383
0.0	0.0	0.0	-580.6418	1814.936	NaN	NaN	1.3	0.6502	0.1711	0.0246	0.1	0.0157	0.0384
0.0	0.0	0.0	-484.6418	2008.936	NaN	NaN	1.3	0.6525	0.1699	0.0246	0.0991	0.0156	0.0383
0.0	0.0	0.0	-2405.6418	3119.936	NaN	NaN	1.3	0.6453	0.1742	0.0251	0.1007	0.0159	0.0388
0.0	0.0	0.0	-1097.6418	677.936	NaN	NaN	-0.3	0.6509	0.1711	0.0249	0.0989	0.0155	0.0387
0.0	0.0	0.0	-1171.6418	1771.936	NaN	NaN	1.3	0.6531	0.1693	0.0249	0.0986	0.0153	0.0388
0.0	0.0	0.0	-3133.6418	2389.936	NaN	NaN	-0.3	0.6555	0.1679	0.0251	0.0979	0.015	0.0386
0.0	0.0	0.0	-2063.6418	-2367.064	NaN	NaN	0.5342	0.6615	0.1637	0.0252	0.0963	0.0145	0.0388
0.0	0.0	0.0	-3065.6418	2807.936	NaN	NaN	-0.3	0.6542	0.1677	0.0256	0.0988	0.0149	0.0388
0.0	0.0	0.0	-2038.6418	1198.936	NaN	NaN	-0.3	0.6498	0.1708	0.0258	0.0997	0.0151	0.0387
0.0	0.0	0.0	-2114.6418	1759.936	NaN	NaN	-0.3	0.6497	0.1707	0.0256	0.1002	0.0151	0.0387
0.0	0.0	0.0	-3061.6418	2809.936	NaN	NaN	-0.3	0.6455	0.1735	0.0256	0.1015	0.0154	0.0385
0.0	0.0	0.0	-3277.6418	1197.936	NaN	NaN	-0.3	0.6511	0.1703	0.0252	0.0999	0.0151	0.0383
0.0	0.0	0.0	-1781.6418	2638.936	NaN	NaN	1.3	0.6535	0.1688	0.0249	0.0995	0.0151	0.0382
0.0	0.0	0.0	-1676.6418	4013.936	NaN	NaN	1.3	0.6613	0.1641	0.0244	0.0973	0.0148	0.0381
0.0	0.0	0.0	-1592.6418	4311.936	NaN	NaN	1.3	0.6703	0.1584	0.0238	0.0951	0.0145	0.0379
0.0	0.0	0.0	-1691.6418	3888.936	NaN	NaN	1.3	0.6739	0.1556	0.0236	0.0946	0.0145	0.0379
0.0	0.0	0.0	-3726.6418	3653.936	NaN	NaN	-0.3	0.6858	0.1484	0.0229	0.0918	0.014	0.0371
0.0	0.0	0.0	-1261.6418	244.936	NaN	NaN	-0.2409	0.6871	0.1475	0.0228	0.0918	0.014	0.0369
0.0	0.0	0.0	-3212.6418	-172.064	NaN	NaN	0.0508	0.6857	0.1484	0.0229	0.092	0.0139	0.0372
0.0	0.0	0.0	-2204.6418	2099.936	NaN	NaN	-0.3	0.678	0.1531	0.0232	0.0943	0.0142	0.0371
0.0	0.0	0.0	-3323.6418	5750.936	NaN	NaN	1.3	0.669	0.159	0.0236	0.0964	0.0146	0.0374
0.0	0.0	0.0	-3551.6418	3101.936	NaN	NaN	-0.3	0.6674	0.1603	0.0234	0.0969	0.0145	0.0374
0.0	0.0	0.0	-2901.6418	3477.936	NaN	NaN	1.3	0.6725	0.1571	0.023	0.0958	0.0144	0.0372
0.0	0.0	0.0	-3161.6418	3304.936	NaN	NaN	1.3	0.6749	0.156	0.0228	0.095	0.0144	0.0369
0.0	0.0	0.0	-3277.6418	-180.064	NaN	NaN	0.0521	0.6827	0.1518	0.0223	0.0926	0.0141	0.0365
0.0	0.0	0.0	-2669.6418	1422.936	NaN	NaN	-0.3	0.6835	0.1514	0.0223	0.0923	0.014	0.0365
0.0	0.0	0.0	-980.6418	1054.936	NaN	NaN	1.3	0.6803	0.1537	0.0224	0.0926	0.0142	0.0367
0.0	0.0	0.0	-3699.6418	2147.936	NaN	NaN	-0.3	0.6779	0.1556	0.0225	0.0927	0.0144	0.037
0.0	0.0	0.0	-1623.6418	4525.936	NaN	NaN	1.3	0.6707	0.1601	0.0226	0.0947	0.0148	0.0372
0.0	0.0	0.0	-1233.6418	2815.936	NaN	NaN	1.3	0.6777	0.1561	0.0219	0.0924	0.0148	0.0371
0.0	0.0	0.0	-2243.6418	2218.936	NaN	NaN	-0.3	0.6851	0.1514	0.0213	0.0905	0.0147	0.0369
0.0	0.0	0.0	-2415.6418	1450.936	NaN	NaN	-0.3	0.6963	0.1447	0.0208	0.0874	0.0144	0.0366
0.0	0.0	0.0	-2321.6418	3037.936	NaN	NaN	1.3	0.6965	0.1444	0.0207	0.0872	0.0145	0.0366
0.0	0.0	0.0	-1841.6418	1971.936	NaN	NaN	1.3	0.6972	0.1441	0.0204	0.0868	0.0146	0.0368
0.0	0.0	0.0	-2768.6418	2185.936	NaN	NaN	-0.3	0.6982	0.1434	0.0203	0.0866	0.0147	0.0368
0.0	0.0	0.0	-491.6418	1224.936	NaN	NaN	1.3	0.6941	0.1459	0.0205	0.0876	0.0149	0.0369
0.0	0.0	0.0	-1448.6418	1193.936	NaN	NaN	-0.3	0.6921	0.1475	0.0204	0.088	0.0151	0.0369
0.0	0.0	0.0	-2606.6418	2385.936	NaN	NaN	-0.3	0.6912	0.1482	0.0202	0.0885	0.0151	0.0368
0.0	0.0	0.0	-1718.6418	1093.936	NaN	NaN	-0.3	0.6903	0.1489	0.0202	0.0886	0.0151	0.0368
0.0	0.0	0.0	-3116.6418	1401.936	NaN	NaN	-0.3	0.6919	0.1482	0.0202	0.088	0.015	0.0368
0.0	0.0	0.0	-901.6418	2291.936	NaN	NaN	1.3	0.6909	0.1485	0.0202	0.0886	0.015	0.0367
0.0	0.0	0.0	26.3582	2176.936	NaN	NaN	0.988	0.6932	0.1472	0.0201	0.0879	0.015	0.0366
0.0	0.0	0.0	-3749.6418	1828.936	NaN	NaN	-0.3	0.6974	0.1452	0.0199	0.0864	0.0149	0.0362
0.0	0.0	0.0	-3250.6418	-374.064	NaN	NaN	0.1032	0.6982	0.1449	0.0201	0.0859	0.0148	0.0361
0.0	0.0	0.0	-2590.6418	2088.936	NaN	NaN	-0.3	0.6966	0.1459	0.0202	0.0866	0.0149	0.0359
0.0	0.0	0.0	-2885.6418	876.936	NaN	NaN	-0.3	0.6969	0.1463	0.0202	0.0865	0.0147	0.0354
0.0	0.0	0.0	-2204.6418	1737.936	NaN	NaN	-0.3	0.6917	0.1492	0.0204	0.0884	0.0148	0.0356
0.0	0.0	0.0	-2551.6418	115.936	NaN	NaN	-0.0476	0.691	0.1502	0.0203	0.0883	0.0146	0.0355
0.0	0.0	0.0	-1953.6418	3786.936	NaN	NaN	1.3	0.6829	0.1543	0.0206	0.0913	0.0151	0.0359
0.0	0.0	0.0	-1383.6418	4232.936	NaN	NaN	1.3	0.6827	0.1546	0.0204	0.0911	0.0153	0.0359
0.0	0.0	0.0	-2214.6418	2682.936	NaN	NaN	1.3	0.6908	0.1495	0.02	0.0891	0.015	0.0356
0.0	0.0	0.0	-1640.6418	4567.936	NaN	NaN	1.3	0.695	0.147	0.0199	0.0878	0.0149	0.0353
0.0	0.0	0.0	-2705.6418	-87.064	NaN	NaN	0.0312	0.7013	0.1441	0.0198	0.0851	0.0144	0.0351
0.0	0.0	0.0	-2391.6418	1836.936	NaN	NaN	-0.3	0.6991	0.1449	0.0201	0.0861	0.0145	0.0354
0.0	0.0	0.0	-1273.6418	4628.936	NaN	NaN	1.3	0.6926	0.1484	0.0205	0.088	0.0147	0.0358
0.0	0.0	0.0	-1789.6418	2734.936	NaN	NaN	1.3	0.6883	0.1509	0.0206	0.0891	0.015	0.036
0.0	0.0	0.0	-1812.6418	2877.936	NaN	NaN	1.3	0.687	0.1515	0.0206	0.0896	0.0151	0.0362
0.0	0.0	0.0	-3127.6418	3716.936	NaN	NaN	1.3	0.6907	0.1493	0.0203	0.0887	0.015	0.0361
0.0	0.0	0.0	-1969.6418	923.936	NaN	NaN	-0.3	0.6926	0.148	0.0201	0.0882	0.015	0.0361
0.0	0.0	0.0	-3306.6418	3893.936	NaN	NaN	1.3	0.6958	0.1455	0.0199	0.0878	0.0149	0.0362
0.0	0.0	0.0	-3113.6418	1932.936	NaN	NaN	-0.3	0.699	0.1443	0.0198	0.0865	0.0149	0.0355
0.0	0.0	0.0	-2711.6418	493.936	NaN	NaN	-0.2227	0.6976	0.1459	0.0199	0.0865	0.015	0.0352
0.0	0.0	0.0	-2322.6418	-1994.064	NaN	NaN	0.4619	0.6979	0.1462	0.0198	0.0865	0.0147	0.035
0.0	0.0	0.0	-452.6418	2442.936	NaN	NaN	1.2274	0.6904	0.1498	0.02	0.09	0.0148	0.0351
0.0	0.0	0.0	-3426.6418	1391.936	NaN	NaN	-0.3	0.6844	0.1533	0.0202	0.0916	0.0149	0.0355
0.0	0.0	0.0	-1477.6418	2808.936	NaN	NaN	1.3	0.6786	0.1561	0.0203	0.0941	0.0154	0.0355
0.0	0.0	0.0	-2318.6418	4604.936	NaN	NaN	1.3	0.6844	0.1527	0.0199	0.0927	0.0152	0.035
0.0	0.0	0.0	-220.6418	1463.936	NaN	NaN	1.1775	0.6924	0.1482	0.0194	0.0905	0.015	0.0345
0.0	0.0	0.0	-1879.6418	-1760.064	NaN	NaN	0.4836	0.7005	0.1439	0.0193	0.0874	0.0145	0.0344
0.0	0.0	0.0	-328.6418	1975.936	NaN	NaN	1.1995	0.6939	0.1472	0.0199	0.0896	0.0148	0.0346
0.0	0.0	0.0	-2577.6418	2854.936	NaN	NaN	1.3	0.6926	0.1486	0.02	0.0894	0.0147	0.0347
0.0	0.0	0.0	-1372.6418	1257.936	NaN	NaN	-0.3	0.6903	0.1496	0.0202	0.0903	0.0147	0.0349
0.0	0.0	0.0	-1920.6418	800.936	NaN	NaN	-0.3	0.6893	0.1505	0.0203	0.0903	0.0146	0.035
0.0	0.0	0.0	-2054.6418	1098.936	NaN	NaN	-0.3	0.6883	0.1512	0.0204	0.0904	0.0146	0.0351
0.0	0.0	0.0	-402.6418	4291.936	NaN	NaN	1.1035	0.6822	0.1545	0.0206	0.0923	0.0149	0.0355
0.0	0.0	0.0	-585.6418	3370.936	NaN	NaN	1.2103	0.6845	0.1531	0.0204	0.0916	0.0149	0.0355
0.0	0.0	0.0	-2788.6418	4966.936	NaN	NaN	1.3	0.6938	0.1473	0.0199	0.0893	0.0147	0.0351
0.0	0.0	0.0	-3087.6418	1282.936	NaN	NaN	-0.3	0.6982	0.1448	0.0199	0.0876	0.0145	0.0351
0.0	0.0	0.0	-2136.6418	1623.936	NaN	NaN	-0.3	0.702	0.1427	0.0197	0.0865	0.0144	0.0347
0.0	0.0	0.0	-2620.6418	3031.936	NaN	NaN	1.3	0.7038	0.1419	0.0196	0.0859	0.0143	0.0346
0.0	0.0	0.0	-775.6418	1595.936	NaN	NaN	1.3	0.7023	0.1427	0.0196	0.0864	0.0143	0.0346
0.0	0.0	0.0	-1765.6418	1463.936	NaN	NaN	-0.3	0.7003	0.1443	0.0197	0.0867	0.0144	0.0346
0.0	0.0	0.0	-4233.6418	3019.936	NaN	NaN	-0.3	0.6995	0.1448	0.0197	0.087	0.0145	0.0345
0.0	0.0	0.0	-1353.6418	3462.936	NaN	NaN	1.3	0.7008	0.1445	0.0195	0.0864	0.0145	0.0342
0.0	0.0	0.0	-3251.6418	328.936	NaN	NaN	-0.1125	0.7057	0.1421	0.0194	0.0843	0.0142	0.0342
0.0	0.0	0.0	-1663.6418	2986.936	NaN	NaN	1.3	0.7038	0.1428	0.0195	0.0854	0.0144	0.0341
0.0	0.0	0.0	-484.6418	1692.936	NaN	NaN	1.3	0.7059	0.1423	0.0193	0.084	0.0143	0.0343
0.0	0.0	0.0	-527.6418	3440.936	NaN	NaN	1.1811	0.7024	0.1441	0.0194	0.085	0.0145	0.0345
0.0	0.0	0.0	-122.6418	3575.936	NaN	NaN	1.0355	0.7013	0.1452	0.0196	0.0846	0.0146	0.0349
0.0	0.0	0.0	-1995.6418	1683.936	NaN	NaN	-0.3	0.7027	0.1448	0.0197	0.0832	0.0145	0.0351
0.0	0.0	0.0	-2367.6418	3125.936	NaN	NaN	1.3	0.6991	0.1466	0.02	0.0842	0.0146	0.0355
0.0	0.0	0.0	-3846.6418	3327.936	NaN	NaN	-0.3	0.6985	0.1469	0.02	0.0844	0.0145	0.0356
0.0	0.0	0.0	-2469.6418	-2042.064	NaN	NaN	0.4526	0.6974	0.1474	0.0203	0.0847	0.0145	0.0358
0.0	0.0	0.0	-2505.6418	5390.936	NaN	NaN	1.3	0.6928	0.1491	0.0204	0.0874	0.0148	0.0355
0.0	0.0	0.0	-517.6418	-899.064	NaN	NaN	0.6346	0.6952	0.1485	0.0202	0.0865	0.0148	0.0348
0.0	0.0	0.0	-2972.6418	1116.936	NaN	NaN	-0.3	0.6954	0.1479	0.02	0.0873	0.0149	0.0346
0.0	0.0	0.0	-2160.6418	-134.064	NaN	NaN	0.0584	0.6916	0.15	0.0201	0.0888	0.015	0.0346
0.0	0.0	0.0	-1654.6418	629.936	NaN	NaN	-0.3	0.688	0.1516	0.0198	0.0909	0.015	0.0345
0.0	0.0	0.0	-1368.6418	1344.936	NaN	NaN	-0.3	0.686	0.1529	0.0196	0.0922	0.015	0.0344
0.0	0.0	0.0	-0.6418	751.936	NaN	NaN	1.0009	0.6865	0.1525	0.0194	0.0925	0.0149	0.0342
0.0	0.0	0.0	-2053.6418	-121.064	NaN	NaN	0.0557	0.6886	0.1521	0.0193	0.0912	0.0147	0.0341
0.0	0.0	0.0	-3255.6418	2600.936	NaN	NaN	-0.3	0.6877	0.1514	0.0194	0.0927	0.0146	0.0341
0.0	0.0	0.0	-2476.6418	4018.936	NaN	NaN	1.3	0.6917	0.1488	0.0193	0.092	0.0145	0.0338
0.0	0.0	0.0	-310.6418	1562.936	NaN	NaN	1.2481	0.6933	0.1474	0.0192	0.0918	0.0145	0.0337
0.0	0.0	0.0	-1210.6418	-1207.064	NaN	NaN	0.4993	0.6985	0.1445	0.0191	0.0903	0.0143	0.0333
0.0	0.0	0.0	-1855.6418	1120.936	NaN	NaN	-0.3	0.6991	0.1442	0.0193	0.0898	0.0143	0.0333
0.0	0.0	0.0	-2907.6418	1495.936	NaN	NaN	-0.3	0.6984	0.1446	0.0195	0.0897	0.0142	0.0336
0.0	0.0	0.0	-3919.6418	3871.936	NaN	NaN	-0.3	0.6963	0.1452	0.0197	0.0906	0.0141	0.034
0.0	0.0	0.0	-2341.6418	3256.936	NaN	NaN	1.3	0.6942	0.1461	0.0198	0.0916	0.0141	0.0342
0.0	0.0	0.0	-2885.6418	4830.936	NaN	NaN	1.3	0.6922	0.1469	0.02	0.0926	0.0142	0.0341
0.0	0.0	0.0	-1915.6418	2098.936	NaN	NaN	1.3	0.6936	0.1464	0.0201	0.0919	0.0141	0.034
0.0	0.0	0.0	-1627.6418	1284.936	NaN	NaN	-0.3	0.6942	0.1458	0.0202	0.0917	0.0139	0.0341
0.0	0.0	0.0	-2709.6418	3352.936	NaN	NaN	1.3	0.6904	0.1482	0.0206	0.0924	0.014	0.0344
0.0	0.0	0.0	-2424.6418	2135.936	NaN	NaN	-0.3	0.6877	0.1499	0.021	0.0928	0.0139	0.0347
0.0	0.0	0.0	-1689.6418	3414.936	NaN	NaN	1.3	0.6812	0.1533	0.0216	0.0946	0.0142	0.0351
0.0	0.0	0.0	1280.3582	3127.936	NaN	NaN	0.7096	0.677	0.156	0.0218	0.0958	0.0144	0.0351
0.0	0.0	0.0	1176.3582	1546.936	NaN	NaN	0.568	0.6806	0.1541	0.0215	0.0946	0.0142	0.035
0.0	0.0	0.0	-853.6418	3580.936	NaN	NaN	1.3	0.6831	0.1527	0.0215	0.0937	0.0141	0.035
0.0	0.0	0.0	-916.6418	3384.936	NaN	NaN	1.3	0.6883	0.1497	0.0214	0.0917	0.014	0.035
0.0	0.0	0.0	-3176.6418	5781.936	NaN	NaN	1.3	0.693	0.1467	0.0212	0.0905	0.0138	0.0348
0.0	0.0	0.0	-1942.6418	3520.936	NaN	NaN	1.3	0.7008	0.1426	0.0209	0.0879	0.0135	0.0343
0.0	0.0	0.0	-2607.6418	183.936	NaN	NaN	-0.0759	0.7074	0.1389	0.0207	0.0855	0.0132	0.0343
0.0	0.0	0.0	1275.3582	2426.936	NaN	NaN	0.6555	0.7015	0.1418	0.0212	0.0873	0.0135	0.0347
0.0	0.0	0.0	-1180.6418	2783.936	NaN	NaN	1.3	0.7012	0.1418	0.0215	0.0869	0.0135	0.035
0.0	0.0	0.0	-2343.6418	5496.936	NaN	NaN	1.3	0.6981	0.1431	0.0216	0.0885	0.0138	0.0349
0.0	0.0	0.0	-3308.6418	1585.936	NaN	NaN	-0.3	0.701	0.1419	0.0215	0.0872	0.0136	0.0348
0.0	0.0	0.0	-2231.6418	-1877.064	NaN	NaN	0.4569	0.7003	0.1428	0.0216	0.0871	0.0134	0.0347
0.0	0.0	0.0	-3535.6418	3659.936	NaN	NaN	1.3	0.6986	0.1431	0.0218	0.088	0.0135	0.0351
0.0	0.0	0.0	-2384.6418	2508.936	NaN	NaN	1.3	0.697	0.144	0.0218	0.0886	0.0135	0.0351
0.0	0.0	0.0	-997.6418	3234.936	NaN	NaN	1.3	0.692	0.1467	0.0219	0.0903	0.0138	0.0353
0.0	0.0	0.0	-2384.6418	2220.936	NaN	NaN	-0.3	0.6927	0.1474	0.0217	0.0892	0.0139	0.0351
0.0	0.0	0.0	-3012.6418	-201.064	NaN	NaN	0.0626	0.6942	0.1467	0.0218	0.0884	0.014	0.0349
0.0	0.0	0.0	-3432.6418	2227.936	NaN	NaN	-0.3	0.6937	0.1469	0.0218	0.0884	0.014	0.0351
0.0	0.0	0.0	-2299.6418	250.936	NaN	NaN	-0.1225	0.6894	0.1495	0.0218	0.0899	0.0142	0.0351
0.0	0.0	0.0	-3505.6418	1532.936	NaN	NaN	-0.3	0.6909	0.1492	0.0215	0.0892	0.0141	0.0351
0.0	0.0	0.0	-933.6418	2176.936	NaN	NaN	1.3	0.6826	0.1538	0.0215	0.0921	0.0145	0.0354
0.0	0.0	0.0	-3024.6418	4106.936	NaN	NaN	1.3	0.6818	0.1548	0.0213	0.092	0.0147	0.0354
0.0	0.0	0.0	-4170.6418	3143.936	NaN	NaN	-0.3	0.6833	0.1543	0.0209	0.0914	0.0149	0.0353
0.0	0.0	0.0	-1235.6418	1751.936	NaN	NaN	1.3	0.6871	0.1519	0.0204	0.0903	0.015	0.0354
0.0	0.0	0.0	-1238.6418	680.936	NaN	NaN	-0.3	0.6866	0.1522	0.0203	0.0902	0.0152	0.0356
0.0	0.0	0.0	-3625.6418	-305.064	NaN	NaN	0.0776	0.6895	0.1501	0.0202	0.0893	0.0152	0.0357
0.0	0.0	0.0	-2141.6418	5101.936	NaN	NaN	1.3	0.6855	0.1519	0.02	0.0913	0.0156	0.0357
0.0	0.0	0.0	-1391.6418	-1008.064	NaN	NaN	0.4201	0.6914	0.149	0.0199	0.0885	0.0157	0.0355
0.0	0.0	0.0	-2991.6418	1578.936	NaN	NaN	-0.3	0.6916	0.1477	0.0198	0.089	0.016	0.0358
0.0	0.0	0.0	-1956.6418	-2852.064	NaN	NaN	0.5931	0.6972	0.1445	0.0198	0.0872	0.0157	0.0355
0.0	0.0	0.0	-1447.6418	2697.936	NaN	NaN	1.3	0.6853	0.1516	0.0199	0.0916	0.0159	0.0358
0.0	0.0	0.0	-563.6418	456.936	NaN	NaN	-0.3	0.6852	0.152	0.0198	0.0914	0.016	0.0357
0.0	0.0	0.0	-3250.6418	251.936	NaN	NaN	-0.084	0.6902	0.1485	0.0196	0.0902	0.0159	0.0355
0.0	0.0	0.0	-3071.6418	329.936	NaN	NaN	-0.1203	0.6895	0.1489	0.0199	0.0903	0.0159	0.0356
0.0	0.0	0.0	-3163.6418	2632.936	NaN	NaN	-0.3	0.6884	0.1495	0.0199	0.0908	0.0157	0.0357
0.0	0.0	0.0	-2767.6418	102.936	NaN	NaN	-0.0386	0.6885	0.1498	0.0199	0.0905	0.0156	0.0357
0.0	0.0	0.0	-2235.6418	1683.936	NaN	NaN	-0.3	0.6875	0.1502	0.0202	0.0911	0.0154	0.0356
0.0	0.0	0.0	-3056.6418	2106.936	NaN	NaN	-0.3	0.6863	0.1523	0.0203	0.0906	0.0152	0.0354
0.0	0.0	0.0	-2522.6418	-345.064	NaN	NaN	0.1203	0.6876	0.1518	0.0203	0.0894	0.0147	0.0361
0.0	0.0	0.0	-1043.6418	3143.936	NaN	NaN	1.3	0.6778	0.1577	0.0205	0.0917	0.0151	0.0372
0.0	0.0	0.0	-1325.6418	2395.936	NaN	NaN	1.3	0.675	0.1602	0.0206	0.091	0.0153	0.0379
0.0	0.0	0.0	-857.6418	3869.936	NaN	NaN	1.2847	0.6743	0.1602	0.0206	0.091	0.0154	0.0384
0.0	0.0	0.0	-1151.6418	3282.936	NaN	NaN	1.3	0.6785	0.1576	0.0207	0.0897	0.0152	0.0383
0.0	0.0	0.0	-3236.6418	3105.936	NaN	NaN	-0.3	0.6846	0.1539	0.0206	0.0877	0.015	0.0382
0.0	0.0	0.0	-2035.6418	1284.936	NaN	NaN	-0.3	0.6881	0.1521	0.0207	0.0858	0.0148	0.0385
0.0	0.0	0.0	-2628.6418	4047.936	NaN	NaN	1.3	0.6835	0.1553	0.0209	0.0857	0.0152	0.0393
0.0	0.0	0.0	-2710.6418	632.936	NaN	NaN	-0.3	0.6798	0.159	0.0211	0.0847	0.0153	0.0401
0.0	0.0	0.0	-2311.6418	2418.936	NaN	NaN	1.3	0.6705	0.1653	0.0211	0.0863	0.0159	0.041
0.0	0.0	0.0	-1058.6418	1659.936	NaN	NaN	1.3	0.6651	0.1687	0.0212	0.0874	0.0162	0.0415
0.0	0.0	0.0	-1953.6418	2704.936	NaN	NaN	1.3	0.6676	0.1669	0.0209	0.0872	0.0162	0.0411
0.0	0.0	0.0	-1971.6418	1956.936	NaN	NaN	-0.3	0.6697	0.1648	0.0208	0.0878	0.0162	0.0405
0.0	0.0	0.0	-1190.6418	2560.936	NaN	NaN	1.3	0.677	0.1594	0.0207	0.0873	0.0159	0.0396
0.0	0.0	0.0	-320.6418	1417.936	NaN	NaN	1.2922	0.6843	0.1546	0.0206	0.0858	0.0157	0.039
0.0	0.0	0.0	-3905.6418	1091.936	NaN	NaN	-0.3	0.6937	0.1496	0.0204	0.0824	0.0152	0.0387
0.0	0.0	0.0	-280.6418	1730.936	NaN	NaN	1.1935	0.6849	0.1551	0.0208	0.0833	0.0157	0.0402
0.0	0.0	0.0	-2345.6418	3487.936	NaN	NaN	1.3	0.6756	0.1613	0.0209	0.0839	0.0163	0.042
0.0	0.0	0.0	-1843.6418	2460.936	NaN	NaN	1.3	0.6675	0.1672	0.0206	0.0837	0.0172	0.0438
0.0	0.0	0.0	-1952.6418	-287.064	NaN	NaN	0.1282	0.6708	0.1668	0.02	0.0802	0.0173	0.0449
0.0	0.0	0.0	-1775.6418	1947.936	NaN	NaN	1.3	0.6556	0.176	0.0203	0.0839	0.0182	0.046
0.0	0.0	0.0	-3257.6418	561.936	NaN	NaN	-0.2085	0.6638	0.1712	0.0198	0.0815	0.018	0.0456
0.0	0.0	0.0	-3415.6418	1964.936	NaN	NaN	-0.3	0.6706	0.1665	0.0194	0.0804	0.0182	0.045
0.0	0.0	0.0	-2625.6418	724.936	NaN	NaN	-0.3	0.6706	0.1671	0.0194	0.0803	0.018	0.0446
0.0	0.0	0.0	-2551.6418	-526.064	NaN	NaN	0.1709	0.6641	0.1722	0.0196	0.0821	0.0178	0.0443
0.0	0.0	0.0	-1752.6418	3423.936	NaN	NaN	1.3	0.648	0.1825	0.0202	0.0869	0.018	0.0443
0.0	0.0	0.0	-1129.6418	2302.936	NaN	NaN	1.3	0.6453	0.1848	0.0202	0.0876	0.018	0.044
0.0	0.0	0.0	-543.6418	-669.064	NaN	NaN	0.5517	0.6435	0.1858	0.0203	0.0882	0.018	0.0441
0.0	0.0	0.0	-2941.6418	5165.936	NaN	NaN	1.3	0.6386	0.1885	0.0206	0.0896	0.0184	0.0443
0.0	0.0	0.0	-2275.6418	1787.936	NaN	NaN	-0.3	0.6464	0.1838	0.0203	0.0874	0.0181	0.044
0.0	0.0	0.0	-340.6418	3258.936	NaN	NaN	1.1167	0.648	0.1823	0.0201	0.0874	0.0182	0.0441
0.0	0.0	0.0	-2654.6418	1391.936	NaN	NaN	-0.3	0.652	0.18	0.02	0.086	0.0181	0.0439
0.0	0.0	0.0	-1230.6418	2834.936	NaN	NaN	1.3	0.6527	0.1795	0.02	0.0858	0.0182	0.0438
0.0	0.0	0.0	-1456.6418	1604.936	NaN	NaN	1.3	0.6549	0.1783	0.0199	0.0851	0.0181	0.0437
0.0	0.0	0.0	-856.6418	2313.936	NaN	NaN	1.3	0.6512	0.1805	0.02	0.0863	0.0181	0.0438
0.0	0.0	0.0	-2985.6418	1001.936	NaN	NaN	-0.3	0.6527	0.1804	0.0201	0.0855	0.0178	0.0436
0.0	0.0	0.0	-2097.6418	2627.936	NaN	NaN	1.3	0.646	0.1844	0.0205	0.0876	0.0178	0.0437
0.0	0.0	0.0	-1643.6418	3673.936	NaN	NaN	1.3	0.6435	0.1863	0.0207	0.088	0.0177	0.0438
0.0	0.0	0.0	-2281.6418	1036.936	NaN	NaN	-0.3	0.6484	0.1828	0.0207	0.0868	0.0174	0.0439
0.0	0.0	0.0	-1201.6418	2090.936	NaN	NaN	1.3	0.6487	0.1822	0.0209	0.0867	0.0176	0.044
0.0	0.0	0.0	-1960.6418	1744.936	NaN	NaN	-0.3	0.6458	0.1839	0.0212	0.087	0.0177	0.0444
0.0	0.0	0.0	-1188.6418	2241.936	NaN	NaN	1.3	0.6455	0.1842	0.0212	0.087	0.0178	0.0444
0.0	0.0	0.0	-2290.6418	975.936	NaN	NaN	-0.3	0.6435	0.1853	0.0215	0.0875	0.0176	0.0447
0.0	0.0	0.0	-3392.6418	2944.936	NaN	NaN	-0.3	0.6376	0.189	0.0219	0.0887	0.0178	0.045
0.0	0.0	0.0	-3865.6418	3077.936	NaN	NaN	-0.3	0.6392	0.1885	0.0219	0.0881	0.0175	0.0449
0.0	0.0	0.0	-2768.6418	4552.936	NaN	NaN	1.3	0.6364	0.1896	0.0221	0.0893	0.0175	0.0451
0.0	0.0	0.0	-358.6418	819.936	NaN	NaN	1.3	0.6371	0.1891	0.0221	0.089	0.0174	0.0453
0.0	0.0	0.0	-2410.6418	3198.936	NaN	NaN	1.3	0.6411	0.1862	0.022	0.0882	0.0173	0.0452
0.0	0.0	0.0	382.3582	3741.936	NaN	NaN	0.9073	0.6412	0.1866	0.022	0.0874	0.0176	0.0452
0.0	0.0	0.0	-366.6418	-248.064	NaN	NaN	0.4035	0.6506	0.1807	0.0216	0.0852	0.017	0.0449
0.0	0.0	0.0	-2306.6418	2995.936	NaN	NaN	1.3	0.6467	0.1834	0.022	0.0856	0.0172	0.0453
0.0	0.0	0.0	-1519.6418	770.936	NaN	NaN	-0.3	0.6476	0.183	0.0222	0.0851	0.0167	0.0454
0.0	0.0	0.0	-1025.6418	5540.936	NaN	NaN	1.2271	0.6365	0.1898	0.0229	0.0873	0.0172	0.0463
0.0	0.0	0.0	-968.6418	3494.936	NaN	NaN	1.3	0.6342	0.1911	0.0233	0.0874	0.0172	0.0468
0.0	0.0	0.0	-1953.6418	3267.936	NaN	NaN	1.3	0.6414	0.1864	0.023	0.0856	0.0169	0.0468
0.0	0.0	0.0	-1776.6418	1230.936	NaN	NaN	-0.3	0.6433	0.1855	0.023	0.0853	0.0166	0.0464
0.0	0.0	0.0	-2090.6418	1260.936	NaN	NaN	-0.3	0.6454	0.1841	0.023	0.085	0.0164	0.0461
0.0	0.0	0.0	-3043.6418	-511.064	NaN	NaN	0.1438	0.6459	0.1836	0.0231	0.0852	0.0162	0.046
0.0	0.0	0.0	-1796.6418	3552.936	NaN	NaN	1.3	0.6324	0.1916	0.024	0.0884	0.0169	0.0467
0.0	0.0	0.0	-1957.6418	2986.936	NaN	NaN	1.3	0.623	0.1978	0.0246	0.0903	0.0173	0.047
0.0	0.0	0.0	-1403.6418	2300.936	NaN	NaN	1.3	0.6193	0.2	0.0246	0.0913	0.0176	0.0471
0.0	0.0	0.0	-2846.6418	1052.936	NaN	NaN	-0.3	0.6232	0.1976	0.0244	0.0905	0.0172	0.047
0.0	0.0	0.0	-1157.6418	1182.936	NaN	NaN	1.3	0.6207	0.199	0.0246	0.0911	0.0174	0.0471
0.0	0.0	0.0	-2104.6418	3086.936	NaN	NaN	1.3	0.617	0.2011	0.025	0.0916	0.0177	0.0475
0.0	0.0	0.0	-1702.6418	2928.936	NaN	NaN	1.3	0.6195	0.1995	0.025	0.0906	0.0176	0.0479
0.0	0.0	0.0	-1008.6418	1233.936	NaN	NaN	1.3	0.6291	0.194	0.0244	0.0883	0.0171	0.0472
0.0	0.0	0.0	-2330.6418	1607.936	NaN	NaN	-0.3	0.6274	0.1948	0.0245	0.0889	0.017	0.0474
0.0	0.0	0.0	-1302.6418	1104.936	NaN	NaN	-0.3	0.6244	0.1968	0.0247	0.0894	0.0173	0.0474
0.0	0.0	0.0	-3334.6418	2529.936	NaN	NaN	-0.3	0.6269	0.1953	0.0245	0.089	0.0171	0.0472
0.0	0.0	0.0	-2966.6418	1479.936	NaN	NaN	-0.3	0.6243	0.197	0.0246	0.0899	0.0173	0.047
0.0	0.0	0.0	-623.6418	-1424.064	NaN	NaN	0.6954	0.6201	0.1991	0.025	0.0912	0.0173	0.0473
0.0	0.0	0.0	-3504.6418	4723.936	NaN	NaN	1.3	0.6126	0.2036	0.0255	0.0927	0.018	0.0477
0.0	0.0	0.0	-1771.6418	5202.936	NaN	NaN	1.3	0.6126	0.2039	0.0256	0.092	0.0179	0.048
0.0	0.0	0.0	-2419.6418	4119.936	NaN	NaN	1.3	0.6172	0.2009	0.0252	0.0906	0.0178	0.0482
0.0	0.0	0.0	-2617.6418	621.936	NaN	NaN	-0.3	0.6244	0.1966	0.0248	0.0889	0.0173	0.048
0.0	0.0	0.0	-3084.6418	2471.936	NaN	NaN	-0.3	0.6349	0.1897	0.0243	0.0868	0.0169	0.0474
0.0	0.0	0.0	-57.6418	-418.064	NaN	NaN	0.8788	0.6321	0.1919	0.0244	0.0873	0.017	0.0474
0.0	0.0	0.0	-3834.6418	3165.936	NaN	NaN	-0.3	0.6321	0.192	0.0245	0.0871	0.017	0.0473
0.0	0.0	0.0	-1389.6418	1402.936	NaN	NaN	1.3	0.6291	0.1946	0.0246	0.0878	0.017	0.0469
0.0	0.0	0.0	-1447.6418	2525.936	NaN	NaN	1.3	0.6277	0.1955	0.0247	0.0882	0.0169	0.047
0.0	0.0	0.0	-2461.6418	300.936	NaN	NaN	-0.1393	0.623	0.1982	0.0251	0.0894	0.017	0.0472
0.0	0.0	0.0	-2287.6418	4193.936	NaN	NaN	1.3	0.6203	0.2	0.0253	0.0895	0.0173	0.0476
0.0	0.0	0.0	-1015.6418	5024.936	NaN	NaN	1.2533	0.6239	0.1978	0.025	0.0883	0.0173	0.0477
0.0	0.0	0.0	-1924.6418	3039.936	NaN	NaN	1.3	0.6337	0.1918	0.0243	0.0858	0.0169	0.0474
0.0	0.0	0.0	-3409.6418	-1615.064	NaN	NaN	0.3214	0.6487	0.1823	0.0234	0.0831	0.0161	0.0464
0.0	0.0	0.0	-2757.6418	2731.936	NaN	NaN	-0.3	0.6472	0.1828	0.0236	0.0837	0.0163	0.0464
0.0	0.0	0.0	-1059.6418	2538.936	NaN	NaN	1.3	0.6388	0.1889	0.0241	0.085	0.0167	0.0465
0.0	0.0	0.0	-1588.6418	1384.936	NaN	NaN	-0.3	0.6425	0.1864	0.0238	0.0848	0.0163	0.0463
0.0	0.0	0.0	-1224.6418	1914.936	NaN	NaN	1.3	0.6382	0.1888	0.0239	0.086	0.0167	0.0464
0.0	0.0	0.0	-2132.6418	1419.936	NaN	NaN	-0.3	0.6361	0.1905	0.0239	0.0865	0.0167	0.0463
0.0	0.0	0.0	-3704.6418	2715.936	NaN	NaN	-0.3	0.6412	0.1869	0.0235	0.0859	0.0165	0.046
0.0	0.0	0.0	-867.6418	4983.936	NaN	NaN	1.2108	0.6407	0.1869	0.0234	0.0864	0.0165	0.0461
0.0	0.0	0.0	-2822.6418	2406.936	NaN	NaN	-0.3	0.6463	0.1831	0.023	0.0856	0.0163	0.0457
0.0	0.0	0.0	-4235.6418	480.936	NaN	NaN	-0.1281	0.6481	0.1817	0.0228	0.0859	0.0162	0.0452
0.0	0.0	0.0	-2642.6418	3627.936	NaN	NaN	1.3	0.6479	0.1823	0.0225	0.0864	0.0164	0.0445
0.0	0.0	0.0	-2992.6418	-700.064	NaN	NaN	0.1896	0.6481	0.1822	0.0223	0.0871	0.0161	0.0442
0.0	0.0	0.0	-534.6418	2677.936	NaN	NaN	1.2494	0.6375	0.1878	0.0228	0.0907	0.0167	0.0445
0.0	0.0	0.0	-3633.6418	1691.936	NaN	NaN	-0.3	0.6335	0.1904	0.023	0.0918	0.0167	0.0445
0.0	0.0	0.0	-2640.6418	3042.936	NaN	NaN	1.3	0.6273	0.194	0.0231	0.094	0.0172	0.0443
0.0	0.0	0.0	-668.6418	717.936	NaN	NaN	1.3	0.6332	0.1905	0.0225	0.093	0.017	0.0438
0.0	0.0	0.0	-3751.6418	265.936	NaN	NaN	-0.0763	0.6445	0.1833	0.0219	0.0907	0.0164	0.0432
0.0	0.0	0.0	-1896.6418	1376.936	NaN	NaN	-0.3	0.6409	0.1852	0.0222	0.092	0.0168	0.043
0.0	0.0	0.0	-2292.6418	2801.936	NaN	NaN	1.3	0.6336	0.189	0.0226	0.0943	0.0172	0.0433
0.0	0.0	0.0	-1515.6418	3334.936	NaN	NaN	1.3	0.6317	0.1902	0.0225	0.0949	0.0175	0.0431
0.0	0.0	0.0	-3557.6418	1399.936	NaN	NaN	-0.3	0.6375	0.1872	0.0221	0.0936	0.017	0.0426
0.0	0.0	0.0	-2690.6418	395.936	NaN	NaN	-0.1725	0.6298	0.1917	0.0226	0.0957	0.0174	0.0427
0.0	0.0	0.0	-2648.6418	4124.936	NaN	NaN	1.3	0.6165	0.1991	0.0236	0.0993	0.0181	0.0433
0.0	0.0	0.0	-2514.6418	6356.936	NaN	NaN	1.3	0.6063	0.206	0.0242	0.1007	0.0187	0.0442
0.0	0.0	0.0	-1516.6418	257.936	NaN	NaN	-0.2049	0.6159	0.1999	0.0237	0.0984	0.018	0.044
0.0	0.0	0.0	-1053.6418	4791.936	NaN	NaN	1.2819	0.6103	0.2025	0.0242	0.0998	0.0186	0.0446
0.0	0.0	0.0	-961.6418	2050.936	NaN	NaN	1.3	0.6185	0.1985	0.0237	0.0974	0.0181	0.0438
0.0	0.0	0.0	-2197.6418	1397.936	NaN	NaN	-0.3	0.627	0.1929	0.0232	0.0959	0.0176	0.0436
0.0	0.0	0.0	-2863.6418	1953.936	NaN	NaN	-0.3	0.621	0.1969	0.0236	0.0973	0.0177	0.0434
0.0	0.0	0.0	-3806.6418	1836.936	NaN	NaN	-0.3	0.6176	0.1991	0.024	0.0979	0.0178	0.0435
0.0	0.0	0.0	-268.6418	2214.936	NaN	NaN	1.138	0.596	0.2126	0.0254	0.1029	0.0188	0.0443
0.0	0.0	0.0	-2297.6418	5953.936	NaN	NaN	1.3	0.5866	0.2186	0.0261	0.1041	0.0193	0.0453
0.0	0.0	0.0	-2240.6418	3106.936	NaN	NaN	1.3	0.5965	0.213	0.0255	0.1011	0.0187	0.0452
0.0	0.0	0.0	-2530.6418	2725.936	NaN	NaN	1.3	0.6061	0.2066	0.0251	0.0988	0.0182	0.0452
0.0	0.0	0.0	-996.6418	3266.936	NaN	NaN	1.3	0.6055	0.2067	0.0253	0.0986	0.0185	0.0454
0.0	0.0	0.0	-920.6418	2335.936	NaN	NaN	1.3	0.6158	0.2006	0.0248	0.0955	0.018	0.0453
0.0	0.0	0.0	-1936.6418	2747.936	NaN	NaN	1.3	0.6262	0.1943	0.024	0.0934	0.0175	0.0446
0.0	0.0	0.0	-1480.6418	1742.936	NaN	NaN	1.3	0.6283	0.1936	0.0239	0.0925	0.0173	0.0443
0.0	0.0	0.0	-2416.6418	1683.936	NaN	NaN	-0.3	0.6246	0.1964	0.0241	0.0932	0.0174	0.0444
0.0	0.0	0.0	-3330.6418	5290.936	NaN	NaN	1.3	0.6219	0.1976	0.0243	0.094	0.0176	0.0446
0.0	0.0	0.0	-1966.6418	4587.936	NaN	NaN	1.3	0.6203	0.1989	0.0242	0.094	0.0178	0.0449
0.0	0.0	0.0	-2201.6418	3197.936	NaN	NaN	1.3	0.6308	0.1924	0.0237	0.091	0.0172	0.0448
0.0	0.0	0.0	-275.6418	3028.936	NaN	NaN	1.1001	0.6373	0.1881	0.0233	0.0896	0.0171	0.0446
0.0	0.0	0.0	-130.6418	4358.936	NaN	NaN	1.0309	0.6404	0.1862	0.0232	0.0886	0.0169	0.0447
0.0	0.0	0.0	-1477.6418	1694.936	NaN	NaN	1.3	0.6468	0.1829	0.0227	0.087	0.0165	0.0442
0.0	0.0	0.0	-2999.6418	843.936	NaN	NaN	-0.3	0.6431	0.1859	0.023	0.0876	0.0162	0.0442
0.0	0.0	0.0	-889.6418	1507.936	NaN	NaN	1.3	0.6272	0.1966	0.0239	0.091	0.0167	0.0447
0.0	0.0	0.0	-2027.6418	-121.064	NaN	NaN	0.0563	0.6183	0.2022	0.0245	0.0934	0.0167	0.0449
0.0	0.0	0.0	-2546.6418	3853.936	NaN	NaN	1.3	0.5983	0.2144	0.0254	0.0989	0.0173	0.0457
0.0	0.0	0.0	-1901.6418	-302.064	NaN	NaN	0.1371	0.5967	0.2159	0.0255	0.0986	0.0171	0.0462
0.0	0.0	0.0	-2039.6418	3497.936	NaN	NaN	1.3	0.5748	0.2294	0.0266	0.1039	0.018	0.0473
0.0	0.0	0.0	278.3582	3174.936	NaN	NaN	0.9194	0.5773	0.2285	0.0263	0.1023	0.0179	0.0478
0.0	0.0	0.0	-2640.6418	2527.936	NaN	NaN	-0.3	0.5974	0.2152	0.0251	0.0982	0.0171	0.0471
0.0	0.0	0.0	-1614.6418	-820.064	NaN	NaN	0.3368	0.5911	0.2202	0.0252	0.0999	0.0173	0.0462
0.0	0.0	0.0	-2272.6418	-1860.064	NaN	NaN	0.4501	0.5971	0.2171	0.0252	0.0985	0.0167	0.0455
0.0	0.0	0.0	-916.6418	2456.936	NaN	NaN	1.3	0.5639	0.2367	0.0264	0.1095	0.0182	0.0453
0.0	0.0	0.0	-1968.6418	2329.936	NaN	NaN	1.3	0.5744	0.227	0.0265	0.1114	0.0174	0.0433
0.0	0.0	0.0	-1163.6418	3514.936	NaN	NaN	1.3	0.5812	0.2153	0.0272	0.1193	0.0169	0.0401
0.0	0.0	0.0	-2705.6418	3930.936	NaN	NaN	1.3	0.6104	0.1931	0.0273	0.1164	0.0155	0.0374
0.0	0.0	0.0	-1606.6418	2951.936	NaN	NaN	1.3	0.6234	0.1822	0.0269	0.1158	0.0151	0.0365
0.0	0.0	0.0	-2255.6418	2516.936	NaN	NaN	1.3	0.6367	0.1733	0.0265	0.1131	0.0147	0.0357
0.0	0.0	0.0	-2105.6418	5271.936	NaN	NaN	1.3	0.6462	0.1666	0.0261	0.1114	0.0144	0.0351
0.0	0.0	0.0	-1425.6418	511.936	NaN	NaN	-0.3	0.6655	0.1571	0.0253	0.1047	0.0136	0.0337
0.0	0.0	0.0	-2540.6418	506.936	NaN	NaN	-0.2493	0.6623	0.1586	0.0254	0.1064	0.0137	0.0337
0.0	0.0	0.0	-2796.6418	1654.936	NaN	NaN	-0.3	0.6605	0.1598	0.0258	0.1069	0.0136	0.0335
0.0	0.0	0.0	-2724.6418	3156.936	NaN	NaN	1.3	0.6564	0.1612	0.0257	0.1095	0.0138	0.0334
0.0	0.0	0.0	-2209.6418	1876.936	NaN	NaN	-0.3	0.653	0.1631	0.0259	0.1108	0.0139	0.0334
0.0	0.0	0.0	-854.6418	1641.936	NaN	NaN	1.3	0.6447	0.1667	0.0264	0.1144	0.0143	0.0336
0.0	0.0	0.0	-2514.6418	3570.936	NaN	NaN	1.3	0.6454	0.1655	0.0261	0.115	0.0145	0.0335
0.0	0.0	0.0	-1021.6418	1521.936	NaN	NaN	1.3	0.6558	0.1598	0.0255	0.1116	0.014	0.0333
0.0	0.0	0.0	-3096.6418	3185.936	NaN	NaN	1.3	0.659	0.1575	0.0255	0.111	0.0139	0.0331
0.0	0.0	0.0	-2115.6418	3190.936	NaN	NaN	1.3	0.6532	0.1606	0.026	0.1131	0.0141	0.0331
0.0	0.0	0.0	-2125.6418	2843.936	NaN	NaN	1.3	0.6642	0.1537	0.0252	0.1102	0.0137	0.033
0.0	0.0	0.0	-2093.6418	2155.936	NaN	NaN	1.3	0.6615	0.1556	0.0254	0.1112	0.0137	0.0327
0.0	0.0	0.0	-2656.6418	-404.064	NaN	NaN	0.132	0.6677	0.153	0.0251	0.1086	0.0132	0.0325
0.0	0.0	0.0	-533.6418	1697.936	NaN	NaN	1.3	0.6572	0.1576	0.0258	0.1129	0.0137	0.0329
0.0	0.0	0.0	-604.6418	4827.936	NaN	NaN	1.1432	0.652	0.1602	0.0259	0.1151	0.0141	0.0328
0.0	0.0	0.0	-2742.6418	919.936	NaN	NaN	-0.3	0.6713	0.1502	0.0246	0.108	0.0132	0.0328
0.0	0.0	0.0	-1388.6418	2183.936	NaN	NaN	1.3	0.6657	0.1519	0.0249	0.111	0.0138	0.0328
0.0	0.0	0.0	-1286.6418	1983.936	NaN	NaN	1.3	0.6666	0.1517	0.0249	0.1099	0.0138	0.033
0.0	0.0	0.0	-788.6418	5668.936	NaN	NaN	1.1616	0.6668	0.1503	0.0247	0.1107	0.0141	0.0335
0.0	0.0	0.0	-185.6418	2587.936	NaN	NaN	1.0773	0.6676	0.1513	0.0248	0.109	0.0138	0.0335
0.0	0.0	0.0	-1954.6418	2602.936	NaN	NaN	1.3	0.6656	0.1524	0.0251	0.1092	0.0139	0.0337
0.0	0.0	0.0	-2434.6418	4126.936	NaN	NaN	1.3	0.67	0.1518	0.0249	0.1062	0.0135	0.0336
0.0	0.0	0.0	-2022.6418	2833.936	NaN	NaN	1.3	0.6691	0.1527	0.0251	0.1059	0.0134	0.0338
0.0	0.0	0.0	-3094.6418	4264.936	NaN	NaN	1.3	0.6719	0.1506	0.0249	0.1051	0.0135	0.034
0.0	0.0	0.0	-1629.6418	4420.936	NaN	NaN	1.3	0.6808	0.1462	0.0241	0.1021	0.0134	0.0335
0.0	0.0	0.0	-891.6418	396.936	NaN	NaN	-0.3	0.6904	0.1424	0.0231	0.0981	0.0131	0.0329
0.0	0.0	0.0	-408.6418	1231.936	NaN	NaN	1.3	0.6894	0.1433	0.0229	0.0982	0.0134	0.0327
0.0	0.0	0.0	-3408.6418	4157.936	NaN	NaN	1.3	0.6905	0.1435	0.0227	0.0973	0.0134	0.0326
0.0	0.0	0.0	-2540.6418	5102.936	NaN	NaN	1.3	0.6867	0.1463	0.0226	0.0982	0.0136	0.0326
0.0	0.0	0.0	-948.6418	3055.936	NaN	NaN	1.3	0.6858	0.1479	0.0225	0.0974	0.0135	0.0328
0.0	0.0	0.0	-2984.6418	2574.936	NaN	NaN	-0.3	0.6873	0.1479	0.0224	0.0962	0.0134	0.0328
0.0	0.0	0.0	-2884.6418	4973.936	NaN	NaN	1.3	0.6834	0.1501	0.0224	0.0976	0.0137	0.0329
0.0	0.0	0.0	-2778.6418	967.936	NaN	NaN	-0.3	0.6902	0.148	0.0225	0.093	0.0135	0.0329
0.0	0.0	0.0	-1854.6418	3379.936	NaN	NaN	1.3	0.6865	0.1496	0.0229	0.094	0.014	0.033
0.0	0.0	0.0	-2202.6418	295.936	NaN	NaN	-0.1552	0.6913	0.1471	0.023	0.0915	0.0141	0.033
0.0	0.0	0.0	-1300.6418	-801.064	NaN	NaN	0.3811	0.6885	0.1482	0.023	0.0929	0.0145	0.0329
0.0	0.0	0.0	-2493.6418	959.936	NaN	NaN	-0.3	0.6865	0.1496	0.023	0.0933	0.0148	0.0329
0.0	0.0	0.0	-1878.6418	-52.064	NaN	NaN	0.027	0.6841	0.151	0.0228	0.094	0.0152	0.0329
0.0	0.0	0.0	-680.6418	1649.936	NaN	NaN	1.3	0.6838	0.1505	0.0223	0.0953	0.0156	0.0326
0.0	0.0	0.0	-3144.6418	3022.936	NaN	NaN	-0.3	0.6895	0.1453	0.0213	0.0961	0.0168	0.031
0.0	0.0	0.0	-2556.6418	399.936	NaN	NaN	-0.1854	0.7258	0.1224	0.0197	0.0866	0.0179	0.0276
0.0	0.0	0.0	-500.6418	945.936	NaN	NaN	1.3	0.7514	0.1069	0.0187	0.0785	0.0198	0.0247
0.0	0.0	0.0	-2733.6418	983.936	NaN	NaN	-0.3	0.7894	0.0857	0.0179	0.0658	0.0207	0.0206
0.0	0.0	0.0	-2917.6418	892.936	NaN	NaN	-0.3	0.7988	0.0801	0.0176	0.0616	0.0218	0.02
0.0	0.0	0.0	-2446.6418	-2910.064	NaN	NaN	0.5433	0.8247	0.0664	0.0166	0.0531	0.0211	0.0181
0.0	0.0	0.0	-2012.6418	1568.936	NaN	NaN	-0.3	0.8126	0.0728	0.0172	0.0572	0.0214	0.0188
0.0	0.0	0.0	-3418.6418	259.936	NaN	NaN	-0.0823	0.8125	0.0733	0.0168	0.0574	0.0211	0.0189
0.0	0.0	0.0	-227.6418	2885.936	NaN	NaN	1.0856	0.8076	0.0752	0.0173	0.0593	0.0215	0.0191
0.0	0.0	0.0	-2704.6418	725.936	NaN	NaN	-0.3	0.8122	0.0733	0.0168	0.0566	0.0214	0.0197
0.0	0.0	0.0	-2086.6418	-1148.064	NaN	NaN	0.3549	0.8259	0.0658	0.0167	0.0516	0.0211	0.019
0.0	0.0	0.0	-2812.6418	1990.936	NaN	NaN	-0.3	0.8202	0.0691	0.0167	0.0526	0.0213	0.0201
0.0	0.0	0.0	-3256.6418	2088.936	NaN	NaN	-0.3	0.8287	0.0646	0.0166	0.05	0.0209	0.0193
0.0	0.0	0.0	-1359.6418	-153.064	NaN	NaN	0.1012	0.8166	0.0718	0.0167	0.0521	0.0213	0.0215
0.0	0.0	0.0	-3014.6418	725.936	NaN	NaN	-0.3	0.8367	0.0613	0.016	0.0464	0.0199	0.0196
0.0	0.0	0.0	-1141.6418	5818.936	NaN	NaN	1.2441	0.805	0.0781	0.0172	0.0561	0.0212	0.0224
0.0	0.0	0.0	-3442.6418	3267.936	NaN	NaN	-0.3	0.8208	0.0703	0.0165	0.0506	0.0202	0.0216
0.0	0.0	0.0	-2335.6418	4442.936	NaN	NaN	1.3	0.8089	0.076	0.0171	0.0539	0.0212	0.0229
0.0	0.0	0.0	-2105.6418	1931.936	NaN	NaN	-0.3	0.8215	0.0699	0.0167	0.0488	0.0207	0.0224
0.0	0.0	0.0	-1943.6418	2038.936	NaN	NaN	1.3	0.8184	0.0711	0.017	0.0496	0.0213	0.0226
0.0	0.0	0.0	-3963.6418	4829.936	NaN	NaN	1.3	0.8212	0.0695	0.0171	0.0481	0.0215	0.0225
0.0	0.0	0.0	-2891.6418	1170.936	NaN	NaN	-0.3	0.8226	0.0686	0.0173	0.0466	0.022	0.0229
0.0	0.0	0.0	-2900.6418	1306.936	NaN	NaN	-0.3	0.834	0.0621	0.0172	0.0431	0.0218	0.0218
0.0	0.0	0.0	-2885.6418	2316.936	NaN	NaN	-0.3	0.8308	0.0637	0.0175	0.0434	0.022	0.0226
0.0	0.0	0.0	-4230.6418	-201.064	NaN	NaN	0.0454	0.8432	0.0572	0.0172	0.0397	0.021	0.0217
0.0	0.0	0.0	-2846.6418	3419.936	NaN	NaN	1.3	0.8377	0.0606	0.0172	0.041	0.0207	0.0227
0.0	0.0	0.0	-584.6418	1229.936	NaN	NaN	1.3	0.8351	0.0626	0.0171	0.0417	0.0204	0.0231
0.0	0.0	0.0	-2940.6418	2999.936	NaN	NaN	1.3	0.8301	0.0654	0.0174	0.0427	0.0205	0.0239
0.0	0.0	0.0	-2290.6418	3005.936	NaN	NaN	1.3	0.8327	0.0641	0.0176	0.0414	0.0204	0.0239
0.0	0.0	0.0	-3162.6418	4364.936	NaN	NaN	1.3	0.8303	0.0652	0.0179	0.0414	0.0206	0.0245
0.0	0.0	0.0	-3952.6418	4390.936	NaN	NaN	1.3	0.8334	0.0637	0.0179	0.0403	0.0203	0.0244
0.0	0.0	0.0	-2062.6418	4844.936	NaN	NaN	1.3	0.8316	0.0648	0.0183	0.0404	0.0202	0.0247
0.0	0.0	0.0	-3265.6418	2108.936	NaN	NaN	-0.3	0.8354	0.0627	0.0187	0.0385	0.02	0.0246
0.0	0.0	0.0	-3652.6418	1147.936	NaN	NaN	-0.3	0.8395	0.0605	0.019	0.037	0.0197	0.0244
0.0	0.0	0.0	-2429.6418	3779.936	NaN	NaN	1.3	0.8413	0.0596	0.0194	0.0359	0.0195	0.0242
0.0	0.0	0.0	-2242.6418	2895.936	NaN	NaN	1.3	0.8442	0.0583	0.0197	0.0347	0.0192	0.0241
0.0	0.0	0.0	-3388.6418	2641.936	NaN	NaN	-0.3	0.8485	0.0564	0.0197	0.0332	0.0188	0.0235
0.0	0.0	0.0	-2360.6418	3230.936	NaN	NaN	1.3	0.8504	0.0561	0.0195	0.0323	0.0184	0.0233
0.0	0.0	0.0	-1167.6418	4117.936	NaN	NaN	1.3	0.8475	0.058	0.0202	0.0319	0.0186	0.0238
0.0	0.0	0.0	-2713.6418	3313.936	NaN	NaN	1.3	0.853	0.0539	0.0216	0.0294	0.0186	0.0234
0.0	0.0	0.0	-2596.6418	139.936	NaN	NaN	-0.057	0.8573	0.0504	0.0225	0.0276	0.0188	0.0233
0.0	0.0	0.0	-2404.6418	1987.936	NaN	NaN	-0.3	0.8619	0.0478	0.0225	0.0261	0.0185	0.0232
0.0	0.0	0.0	-1652.6418	3500.936	NaN	NaN	1.3	0.865	0.0467	0.0218	0.0248	0.0175	0.0242
0.0	0.0	0.0	-2226.6418	3675.936	NaN	NaN	1.3	0.8672	0.0454	0.0216	0.0239	0.0171	0.0248
0.0	0.0	0.0	-546.6418	3098.936	NaN	NaN	1.2142	0.8675	0.0447	0.022	0.0233	0.0172	0.0254
0.0	0.0	0.0	-1397.6418	2469.936	NaN	NaN	1.3	0.8678	0.0438	0.0228	0.0226	0.0175	0.0255
0.0	0.0	0.0	-4041.6418	420.936	NaN	NaN	-0.1163	0.8675	0.0425	0.0239	0.0221	0.0183	0.0257
0.0	0.0	0.0	-4066.6418	126.936	NaN	NaN	-0.0322	0.867	0.0409	0.0247	0.022	0.019	0.0263
0.0	0.0	0.0	-2247.6418	2465.936	NaN	NaN	1.3	0.8685	0.0394	0.0248	0.0215	0.0192	0.0265
0.0	0.0	0.0	-1893.6418	1790.936	NaN	NaN	-0.3	0.8696	0.0387	0.0246	0.0213	0.0192	0.0266
0.0	0.0	0.0	-2557.6418	4884.936	NaN	NaN	1.3	0.8711	0.0381	0.0243	0.0211	0.0189	0.0265
0.0	0.0	0.0	-1263.6418	1216.936	NaN	NaN	-0.3	0.8724	0.0376	0.024	0.0209	0.0188	0.0264
0.0	0.0	0.0	-2081.6418	-631.064	NaN	NaN	0.2326	0.8744	0.0366	0.0235	0.0206	0.0188	0.0261
0.0	0.0	0.0	-836.6418	2189.936	NaN	NaN	1.3	0.8751	0.0363	0.0232	0.0205	0.0187	0.0261
0.0	0.0	0.0	-3250.6418	3212.936	NaN	NaN	-0.3	0.8754	0.036	0.0232	0.0205	0.0189	0.0261
0.0	0.0	0.0	-1925.6418	666.936	NaN	NaN	-0.3	0.8753	0.0358	0.0231	0.0205	0.019	0.0263
0.0	0.0	0.0	-1541.6418	4089.936	NaN	NaN	1.3	0.8759	0.0353	0.0229	0.0205	0.019	0.0264
0.0	0.0	0.0	-3905.6418	2709.936	NaN	NaN	-0.3	0.8758	0.0352	0.0227	0.0207	0.0191	0.0266
0.0	0.0	0.0	-2445.6418	1224.936	NaN	NaN	-0.3	0.8783	0.034	0.0222	0.0203	0.0191	0.026
0.0	0.0	0.0	-1307.6418	2999.936	NaN	NaN	1.3	0.8803	0.033	0.0217	0.0202	0.0191	0.0258
0.0	0.0	0.0	-1140.6418	4458.936	NaN	NaN	1.3	0.882	0.0322	0.0213	0.02	0.019	0.0255
0.0	0.0	0.0	-2792.6418	1614.936	NaN	NaN	-0.3	0.8831	0.0316	0.0209	0.02	0.0194	0.025
0.0	0.0	0.0	-3090.6418	662.936	NaN	NaN	-0.2731	0.8838	0.0306	0.0207	0.0203	0.0201	0.0245
0.0	0.0	0.0	733.3582	3956.936	NaN	NaN	0.8436	0.8832	0.0303	0.0207	0.0205	0.0204	0.0248
0.0	0.0	0.0	-1833.6418	2010.936	NaN	NaN	1.3	0.8814	0.0297	0.021	0.0214	0.0215	0.0251
0.0	0.0	0.0	-2745.6418	1630.936	NaN	NaN	-0.3	0.8794	0.0291	0.0213	0.0224	0.0226	0.0252
0.0	0.0	0.0	-2236.6418	206.936	NaN	NaN	-0.102	0.8811	0.0281	0.0207	0.0227	0.0229	0.0245
0.0	0.0	0.0	-2291.6418	-520.064	NaN	NaN	0.185	0.882	0.0276	0.02	0.0232	0.0233	0.0239
0.0	0.0	0.0	-2761.6418	1927.936	NaN	NaN	-0.3	0.8825	0.0271	0.0195	0.0236	0.0236	0.0237
0.0	0.0	0.0	-3394.6418	5745.936	NaN	NaN	1.3	0.8818	0.027	0.0193	0.0241	0.0241	0.0238
0.0	0.0	0.0	-1882.6418	4546.936	NaN	NaN	1.3	0.8803	0.0272	0.0194	0.0246	0.0245	0.024
0.0	0.0	0.0	-1858.6418	1314.936	NaN	NaN	-0.3	0.8809	0.0272	0.0192	0.0246	0.0244	0.0238
0.0	0.0	0.0	-3154.6418	36.936	NaN	NaN	-0.0118	0.8671	0.0303	0.0211	0.027	0.0274	0.027
0.0	0.0	0.0	-620.6418	1590.936	NaN	NaN	1.3	0.8863	0.0256	0.0181	0.0241	0.0244	0.0215
