# Supplementary material for: DeepFRET, a software for rapid and automated single-molecule FRET data classification using deep learning
Source: eLife. 2020 Nov 3;9:e60404. doi: 10.7554/eLife.60404 (PMC7609065; doi:10.7554/eLife.60404)
Supplement: Figure 4—source data 1. [file elife-60404-fig4-data1.zip › Figure 4-source data 1/Fig_S4a/Traces/traces_all_n294/Traces_Fig2d_4mMAc_mov1_combined_tif_pair54.txt]

Exported by DeepFRET
Date: 2020-08-26, 18:13
Video filename: None
FRET pair #54
Bleaches at 130
D-Dexc-bg	A-Dexc-bg	A-Aexc-bg	D-Dexc-rw	A-Dexc-rw	A-Aexc-rw	S	E	p_bleached	p_aggregated	p_noisy	p_scrambled	p_static	p_dynamic
0.0	0.0	0.0	29958.6768	8109.5945	NaN	NaN	0.213	0.1118	0.0587	0.0962	0.6486	0.0486	0.036
0.0	0.0	0.0	29647.6768	7543.5945	NaN	NaN	0.2028	0.0968	0.0562	0.1058	0.6502	0.052	0.0389
0.0	0.0	0.0	32535.6768	6446.5945	NaN	NaN	0.1654	0.0977	0.0546	0.1088	0.6481	0.0522	0.0386
0.0	0.0	0.0	40027.6768	8626.5945	NaN	NaN	0.1773	0.0986	0.0545	0.1056	0.6508	0.0524	0.0381
0.0	0.0	0.0	41790.6768	9652.5945	NaN	NaN	0.1876	0.0973	0.0537	0.1077	0.6502	0.0527	0.0384
0.0	0.0	0.0	37483.6768	8363.5945	NaN	NaN	0.1824	0.0966	0.0543	0.1087	0.6479	0.0538	0.0387
0.0	0.0	0.0	36176.6768	6687.5945	NaN	NaN	0.156	0.0974	0.0544	0.1051	0.6502	0.0542	0.0387
0.0	0.0	0.0	31028.6768	6660.5945	NaN	NaN	0.1767	0.0942	0.0539	0.1047	0.6546	0.0546	0.038
0.0	0.0	0.0	32396.6768	7131.5945	NaN	NaN	0.1804	0.092	0.0534	0.1047	0.6573	0.0556	0.0369
0.0	0.0	0.0	39216.6768	8678.5945	NaN	NaN	0.1812	0.0915	0.0519	0.1019	0.6632	0.0555	0.0361
0.0	0.0	0.0	36034.6768	8906.5945	NaN	NaN	0.1982	0.0902	0.0515	0.0992	0.6684	0.0561	0.0346
0.0	0.0	0.0	38505.6768	11628.5945	NaN	NaN	0.2319	0.0904	0.0512	0.0977	0.6705	0.0563	0.0338
0.0	0.0	0.0	35879.6768	11669.5945	NaN	NaN	0.2454	0.0909	0.0506	0.0962	0.6726	0.0562	0.0335
0.0	0.0	0.0	17694.6768	6643.5945	NaN	NaN	0.273	0.09	0.0499	0.0949	0.6762	0.0558	0.0332
0.0	0.0	0.0	2224.6768	6547.5945	NaN	NaN	0.7464	0.0905	0.05	0.0932	0.6777	0.056	0.0326
0.0	0.0	0.0	40811.6768	11797.5945	NaN	NaN	0.2242	0.0918	0.051	0.0913	0.6768	0.0568	0.0322
0.0	0.0	0.0	42450.6768	7688.5945	NaN	NaN	0.1533	0.0902	0.0522	0.092	0.6757	0.0573	0.0326
0.0	0.0	0.0	40262.6768	11376.5945	NaN	NaN	0.2203	0.0907	0.0514	0.092	0.6767	0.0573	0.032
0.0	0.0	0.0	33811.6768	10869.5945	NaN	NaN	0.2433	0.094	0.0513	0.0888	0.6767	0.0575	0.0318
0.0	0.0	0.0	37027.6768	9236.5945	NaN	NaN	0.1996	0.0926	0.0499	0.0894	0.68	0.0569	0.0312
0.0	0.0	0.0	41354.6768	13090.5945	NaN	NaN	0.2404	0.0905	0.049	0.0893	0.6837	0.057	0.0305
0.0	0.0	0.0	39635.6768	10772.5945	NaN	NaN	0.2137	0.0922	0.0483	0.0865	0.6868	0.0563	0.0299
0.0	0.0	0.0	38872.6768	11572.5945	NaN	NaN	0.2294	0.0895	0.0472	0.088	0.6902	0.0549	0.0302
0.0	0.0	0.0	36203.6768	9325.5945	NaN	NaN	0.2048	0.0882	0.0464	0.0887	0.6921	0.0542	0.0305
0.0	0.0	0.0	35341.6768	9093.5945	NaN	NaN	0.2046	0.0879	0.0456	0.0893	0.6935	0.0528	0.0309
0.0	0.0	0.0	36964.6768	9056.5945	NaN	NaN	0.1968	0.0877	0.0447	0.0883	0.6968	0.0516	0.0308
0.0	0.0	0.0	38507.6768	5764.5945	NaN	NaN	0.1302	0.0871	0.0448	0.0893	0.6967	0.0517	0.0304
0.0	0.0	0.0	39066.6768	8586.5945	NaN	NaN	0.1802	0.0916	0.0456	0.0892	0.6912	0.052	0.0304
0.0	0.0	0.0	38933.6768	9140.5945	NaN	NaN	0.1901	0.0941	0.0462	0.0888	0.6892	0.0514	0.0303
0.0	0.0	0.0	6526.6768	3959.5945	NaN	NaN	0.3776	0.0947	0.0474	0.0897	0.6872	0.0509	0.0301
0.0	0.0	0.0	14227.6768	5203.5945	NaN	NaN	0.2678	0.0992	0.0493	0.0898	0.6805	0.0511	0.03
0.0	0.0	0.0	36639.6768	7976.5945	NaN	NaN	0.1788	0.1011	0.0494	0.0884	0.6795	0.0513	0.0303
0.0	0.0	0.0	38355.6768	9245.5945	NaN	NaN	0.1942	0.0968	0.0483	0.0887	0.6863	0.0494	0.0305
0.0	0.0	0.0	35156.6768	10415.5945	NaN	NaN	0.2286	0.0938	0.0498	0.0897	0.6849	0.0506	0.0312
0.0	0.0	0.0	36377.6768	8546.5945	NaN	NaN	0.1902	0.0945	0.0517	0.0922	0.6782	0.0514	0.0319
0.0	0.0	0.0	38819.6768	8011.5945	NaN	NaN	0.1711	0.0931	0.053	0.0965	0.6722	0.0525	0.0327
0.0	0.0	0.0	33652.6768	10563.5945	NaN	NaN	0.2389	0.09	0.0532	0.0994	0.6699	0.055	0.0325
0.0	0.0	0.0	36297.6768	9026.5945	NaN	NaN	0.1992	0.0878	0.0536	0.1031	0.6669	0.0566	0.0321
0.0	0.0	0.0	19822.6768	6023.5945	NaN	NaN	0.2331	0.1012	0.061	0.1143	0.6312	0.0585	0.0337
0.0	0.0	0.0	24424.6768	6623.5945	NaN	NaN	0.2133	0.2007	0.0749	0.1194	0.5151	0.0548	0.035
0.0	0.0	0.0	2792.6768	3557.5945	NaN	NaN	0.5602	0.3173	0.0875	0.0967	0.4262	0.042	0.0302
0.0	0.0	0.0	2354.6768	2622.5945	NaN	NaN	0.5269	0.2433	0.0805	0.094	0.5157	0.0375	0.0291
0.0	0.0	0.0	32456.6768	5897.5945	NaN	NaN	0.1538	0.1279	0.0603	0.096	0.648	0.0391	0.0287
0.0	0.0	0.0	32269.6768	10555.5945	NaN	NaN	0.2465	0.0889	0.0508	0.1	0.6929	0.0394	0.028
0.0	0.0	0.0	30396.6768	6463.5945	NaN	NaN	0.1754	0.0815	0.0493	0.1039	0.6998	0.0388	0.0267
0.0	0.0	0.0	20787.6768	8081.5945	NaN	NaN	0.2799	0.0827	0.0534	0.1134	0.6825	0.0412	0.0269
0.0	0.0	0.0	1481.6768	4024.5945	NaN	NaN	0.7309	0.1496	0.0691	0.1176	0.5988	0.0393	0.0255
0.0	0.0	0.0	686.6768	6101.5945	NaN	NaN	0.8988	0.1568	0.0693	0.11	0.6029	0.0364	0.0246
0.0	0.0	0.0	6700.6768	4064.5945	NaN	NaN	0.3776	0.1207	0.0596	0.1021	0.6577	0.0356	0.0243
0.0	0.0	0.0	38471.6768	8135.5945	NaN	NaN	0.1746	0.082	0.0471	0.0951	0.7162	0.035	0.0246
0.0	0.0	0.0	34696.6768	9997.5945	NaN	NaN	0.2237	0.0664	0.0422	0.0945	0.738	0.0344	0.0246
0.0	0.0	0.0	39086.6768	10694.5945	NaN	NaN	0.2148	0.0624	0.0415	0.0967	0.7403	0.0344	0.0247
0.0	0.0	0.0	38572.6768	6987.5945	NaN	NaN	0.1534	0.0609	0.0418	0.0999	0.7369	0.0352	0.0253
0.0	0.0	0.0	37470.6768	10442.5945	NaN	NaN	0.2179	0.062	0.0422	0.1031	0.7327	0.0351	0.0249
0.0	0.0	0.0	16893.6768	5985.5945	NaN	NaN	0.2616	0.0621	0.0433	0.1034	0.7304	0.0357	0.0251
0.0	0.0	0.0	18539.6768	7729.5945	NaN	NaN	0.2942	0.0629	0.0438	0.1026	0.7305	0.0355	0.0247
0.0	0.0	0.0	35423.6768	8709.5945	NaN	NaN	0.1973	0.0616	0.0442	0.102	0.7315	0.0358	0.0249
0.0	0.0	0.0	33437.6768	7634.5945	NaN	NaN	0.1859	0.0621	0.0443	0.1013	0.7324	0.0351	0.0248
0.0	0.0	0.0	30637.6768	11150.5945	NaN	NaN	0.2668	0.0589	0.0434	0.0992	0.7391	0.0347	0.0248
0.0	0.0	0.0	36102.6768	7638.5945	NaN	NaN	0.1746	0.0582	0.0435	0.0993	0.7392	0.035	0.0248
0.0	0.0	0.0	40675.6768	6993.5945	NaN	NaN	0.1467	0.0586	0.0452	0.1014	0.7343	0.0359	0.0246
0.0	0.0	0.0	32412.6768	7755.5945	NaN	NaN	0.1931	0.0598	0.0463	0.1021	0.7312	0.0363	0.0243
0.0	0.0	0.0	2204.6768	4065.5945	NaN	NaN	0.6484	0.0639	0.0476	0.1032	0.7248	0.0364	0.0241
0.0	0.0	0.0	31911.6768	9194.5945	NaN	NaN	0.2237	0.0665	0.0486	0.1051	0.719	0.0366	0.0241
0.0	0.0	0.0	18727.6768	5177.5945	NaN	NaN	0.2166	0.0714	0.0507	0.1058	0.7114	0.0363	0.0244
0.0	0.0	0.0	1481.6768	2137.5945	NaN	NaN	0.5906	0.0843	0.0528	0.1017	0.7019	0.0355	0.0238
0.0	0.0	0.0	14350.6768	3110.5945	NaN	NaN	0.1781	0.07	0.0466	0.0947	0.7287	0.0359	0.024
0.0	0.0	0.0	37857.6768	10366.5945	NaN	NaN	0.215	0.0615	0.0441	0.0938	0.7417	0.0354	0.0235
0.0	0.0	0.0	31101.6768	7358.5945	NaN	NaN	0.1913	0.0609	0.0447	0.0952	0.741	0.0353	0.0229
0.0	0.0	0.0	33888.6768	9182.5945	NaN	NaN	0.2132	0.0607	0.0457	0.0968	0.7367	0.037	0.023
0.0	0.0	0.0	13096.6768	4198.5945	NaN	NaN	0.2428	0.0721	0.051	0.1041	0.7113	0.0381	0.0234
0.0	0.0	0.0	35844.6768	6977.5945	NaN	NaN	0.1629	0.0862	0.0547	0.1079	0.6887	0.0384	0.0241
0.0	0.0	0.0	34482.6768	3947.5945	NaN	NaN	0.1027	0.0895	0.0536	0.1089	0.6846	0.0379	0.0255
0.0	0.0	0.0	33827.6768	7325.5945	NaN	NaN	0.178	0.0768	0.0496	0.1072	0.7048	0.0359	0.0256
0.0	0.0	0.0	34751.6768	6128.5945	NaN	NaN	0.1499	0.0652	0.0463	0.1042	0.7241	0.0349	0.0252
0.0	0.0	0.0	39481.6768	7667.5945	NaN	NaN	0.1626	0.063	0.0471	0.1064	0.7245	0.0347	0.0243
0.0	0.0	0.0	10795.6768	5747.5945	NaN	NaN	0.3474	0.0737	0.0531	0.117	0.6973	0.0349	0.024
0.0	0.0	0.0	318.6768	3390.5945	NaN	NaN	0.9141	0.1215	0.0641	0.1218	0.6297	0.0382	0.0247
0.0	0.0	0.0	1425.6768	4946.5945	NaN	NaN	0.7763	0.1335	0.0642	0.1194	0.6202	0.0368	0.0257
0.0	0.0	0.0	-260.3232	5394.5945	NaN	NaN	1.0507	0.1133	0.059	0.1144	0.6541	0.0345	0.0247
0.0	0.0	0.0	27358.6768	5627.5945	NaN	NaN	0.1706	0.0793	0.0478	0.0972	0.7193	0.0323	0.024
0.0	0.0	0.0	31355.6768	6074.5945	NaN	NaN	0.1623	0.0706	0.0448	0.0967	0.7316	0.0323	0.0239
0.0	0.0	0.0	36810.6768	9405.5945	NaN	NaN	0.2035	0.0727	0.048	0.1051	0.7162	0.0334	0.0246
0.0	0.0	0.0	34366.6768	9422.5945	NaN	NaN	0.2152	0.0772	0.0512	0.1131	0.6977	0.0349	0.026
0.0	0.0	0.0	33078.6768	3690.5945	NaN	NaN	0.1004	0.0904	0.0587	0.1273	0.6606	0.0367	0.0263
0.0	0.0	0.0	35765.6768	5974.5945	NaN	NaN	0.1431	0.1096	0.0647	0.1362	0.6236	0.0387	0.0272
0.0	0.0	0.0	34275.6768	7352.5945	NaN	NaN	0.1766	0.1173	0.0645	0.1339	0.6173	0.0394	0.0277
0.0	0.0	0.0	28836.6768	7417.5945	NaN	NaN	0.2046	0.1065	0.0615	0.1303	0.6353	0.0386	0.0279
0.0	0.0	0.0	35896.6768	5883.5945	NaN	NaN	0.1408	0.0996	0.0607	0.1299	0.6442	0.0381	0.0276
0.0	0.0	0.0	30507.6768	8064.5945	NaN	NaN	0.2091	0.0906	0.0591	0.1275	0.6575	0.0378	0.0275
0.0	0.0	0.0	4776.6768	2444.5945	NaN	NaN	0.3385	0.0854	0.0589	0.1289	0.662	0.0374	0.0274
0.0	0.0	0.0	9536.6768	2608.5945	NaN	NaN	0.2148	0.0876	0.0607	0.1353	0.6514	0.0379	0.0272
0.0	0.0	0.0	30796.6768	6234.5945	NaN	NaN	0.1684	0.088	0.0625	0.141	0.6411	0.0395	0.0279
0.0	0.0	0.0	31090.6768	8343.5945	NaN	NaN	0.2116	0.105	0.0662	0.1529	0.6032	0.0438	0.0289
0.0	0.0	0.0	3779.6768	1721.5945	NaN	NaN	0.3129	0.2424	0.0805	0.1321	0.4622	0.0532	0.0295
0.0	0.0	0.0	1305.6768	1695.5945	NaN	NaN	0.565	0.2914	0.0816	0.1115	0.4453	0.0425	0.0277
0.0	0.0	0.0	2536.6768	3253.5945	NaN	NaN	0.5619	0.2164	0.0857	0.1007	0.5348	0.0363	0.0261
0.0	0.0	0.0	17501.6768	5443.5945	NaN	NaN	0.2372	0.1382	0.0754	0.1	0.629	0.0333	0.0242
0.0	0.0	0.0	38001.6768	12116.5945	NaN	NaN	0.2418	0.0986	0.065	0.0986	0.6783	0.0351	0.0242
0.0	0.0	0.0	34108.6768	8138.5945	NaN	NaN	0.1926	0.1001	0.0657	0.1091	0.6631	0.0372	0.0248
0.0	0.0	0.0	30310.6768	11444.5945	NaN	NaN	0.2741	0.1216	0.0692	0.1184	0.6247	0.0405	0.0256
0.0	0.0	0.0	37516.6768	6008.5945	NaN	NaN	0.138	0.1317	0.0694	0.1224	0.6068	0.0426	0.0273
0.0	0.0	0.0	37123.6768	9698.5945	NaN	NaN	0.2071	0.1455	0.0697	0.1241	0.5903	0.0424	0.028
0.0	0.0	0.0	36785.6768	7301.5945	NaN	NaN	0.1656	0.1446	0.064	0.1198	0.6013	0.041	0.0292
0.0	0.0	0.0	24984.6768	5607.5945	NaN	NaN	0.1833	0.1324	0.0577	0.1152	0.6256	0.0393	0.0297
0.0	0.0	0.0	24852.6768	9985.5945	NaN	NaN	0.2866	0.1123	0.0536	0.111	0.6555	0.0375	0.0301
0.0	0.0	0.0	25916.6768	7667.5945	NaN	NaN	0.2283	0.1184	0.0545	0.111	0.6503	0.0366	0.0293
0.0	0.0	0.0	7799.6768	3493.5945	NaN	NaN	0.3094	0.1285	0.0542	0.1075	0.6472	0.0344	0.0281
0.0	0.0	0.0	14038.6768	2347.5945	NaN	NaN	0.1433	0.1164	0.0517	0.1015	0.6705	0.0329	0.027
0.0	0.0	0.0	20370.6768	1428.5945	NaN	NaN	0.0655	0.1015	0.0533	0.1021	0.6854	0.0322	0.0256
0.0	0.0	0.0	21338.6768	8630.5945	NaN	NaN	0.288	0.1039	0.057	0.1035	0.6814	0.0309	0.0233
0.0	0.0	0.0	1585.6768	3906.5945	NaN	NaN	0.7113	0.0911	0.0556	0.0992	0.7001	0.0313	0.0227
0.0	0.0	0.0	-711.3232	2889.5945	NaN	NaN	1.3	0.0821	0.0542	0.0995	0.7115	0.0309	0.0217
0.0	0.0	0.0	36420.6768	9455.5945	NaN	NaN	0.2061	0.0713	0.0522	0.1001	0.7215	0.033	0.022
0.0	0.0	0.0	31600.6768	9149.5945	NaN	NaN	0.2245	0.0721	0.0524	0.1043	0.7143	0.0344	0.0225
0.0	0.0	0.0	34703.6768	10625.5945	NaN	NaN	0.2344	0.0795	0.0525	0.1066	0.7018	0.0361	0.0236
0.0	0.0	0.0	32027.6768	3792.5945	NaN	NaN	0.1059	0.0848	0.0514	0.1099	0.6896	0.0386	0.0258
0.0	0.0	0.0	33835.6768	3389.5945	NaN	NaN	0.0911	0.0982	0.0512	0.1137	0.6724	0.0373	0.0272
0.0	0.0	0.0	36490.6768	8821.5945	NaN	NaN	0.1947	0.1035	0.0489	0.1171	0.6621	0.0385	0.0299
0.0	0.0	0.0	32854.6768	5973.5945	NaN	NaN	0.1538	0.114	0.0471	0.1193	0.6472	0.0396	0.0327
0.0	0.0	0.0	36796.6768	5917.5945	NaN	NaN	0.1385	0.1341	0.0468	0.1204	0.6254	0.0395	0.0338
0.0	0.0	0.0	33090.6768	7301.5945	NaN	NaN	0.1808	0.131	0.0459	0.1201	0.6285	0.0397	0.0348
0.0	0.0	0.0	28818.6768	7679.5945	NaN	NaN	0.2104	0.1276	0.0461	0.1236	0.6273	0.0398	0.0355
0.0	0.0	0.0	7735.6768	4263.5945	NaN	NaN	0.3553	0.1356	0.046	0.1257	0.6165	0.0403	0.0359
0.0	0.0	0.0	33130.6768	3152.5945	NaN	NaN	0.0869	0.1624	0.0465	0.1243	0.5902	0.0403	0.0363
0.0	0.0	0.0	32137.6768	6033.5945	NaN	NaN	0.1581	0.1835	0.0449	0.1204	0.575	0.041	0.0353
0.0	0.0	0.0	36735.6768	4476.5945	NaN	NaN	0.1086	0.1542	0.0488	0.1255	0.5953	0.0408	0.0355
0.0	0.0	0.0	33818.6768	8332.5945	NaN	NaN	0.1977	0.1386	0.0523	0.1378	0.5936	0.0427	0.035
0.0	0.0	0.0	32716.6768	8734.5945	NaN	NaN	0.2107	0.1341	0.0534	0.1659	0.5597	0.0491	0.0378
0.0	0.0	0.0	12951.6768	722.5945	NaN	NaN	0.0528	0.2114	0.0577	0.1801	0.4537	0.0544	0.0428
0.0	0.0	0.0	240.6768	-1151.4055	NaN	NaN	1.2643	0.7223	0.0449	0.0671	0.1084	0.0328	0.0246
0.0	0.0	0.0	844.6768	3326.5945	NaN	NaN	0.7975	0.8025	0.035	0.0493	0.0632	0.0286	0.0213
0.0	0.0	0.0	1805.6768	1426.5945	NaN	NaN	0.4414	0.789	0.0347	0.0519	0.0722	0.0291	0.0232
0.0	0.0	0.0	3202.6768	3828.5945	NaN	NaN	0.5445	0.6367	0.0432	0.0788	0.1801	0.0317	0.0295
0.0	0.0	0.0	33713.6768	4504.5945	NaN	NaN	0.1179	0.4261	0.0484	0.0913	0.3651	0.0364	0.0327
0.0	0.0	0.0	33303.6768	8735.5945	NaN	NaN	0.2078	0.3036	0.0508	0.0966	0.4768	0.0372	0.0349
0.0	0.0	0.0	36837.6768	4550.5945	NaN	NaN	0.1099	0.3356	0.0522	0.0962	0.4457	0.0366	0.0337
0.0	0.0	0.0	34774.6768	9845.5945	NaN	NaN	0.2207	0.3439	0.0549	0.0991	0.4307	0.0365	0.035
0.0	0.0	0.0	32707.6768	9644.5945	NaN	NaN	0.2277	0.3598	0.0564	0.0977	0.4156	0.0366	0.034
0.0	0.0	0.0	37155.6768	11940.5945	NaN	NaN	0.2432	0.351	0.0597	0.0999	0.4173	0.0378	0.0343
0.0	0.0	0.0	36579.6768	9060.5945	NaN	NaN	0.1985	0.4049	0.0604	0.0944	0.3688	0.0394	0.0321
0.0	0.0	0.0	30883.6768	5578.5945	NaN	NaN	0.153	0.4514	0.0582	0.0908	0.328	0.0402	0.0315
0.0	0.0	0.0	21864.6768	4651.5945	NaN	NaN	0.1754	0.5326	0.0535	0.0782	0.2705	0.0361	0.0291
0.0	0.0	0.0	31879.6768	11795.5945	NaN	NaN	0.2701	0.4282	0.0497	0.0799	0.3744	0.036	0.0319
0.0	0.0	0.0	38949.6768	8699.5945	NaN	NaN	0.1826	0.2704	0.0482	0.0856	0.5249	0.0372	0.0337
0.0	0.0	0.0	35435.6768	6794.5945	NaN	NaN	0.1609	0.2293	0.0538	0.0886	0.561	0.0336	0.0338
0.0	0.0	0.0	34461.6768	6659.5945	NaN	NaN	0.162	0.2152	0.0514	0.0943	0.5707	0.0354	0.033
0.0	0.0	0.0	19363.6768	5153.5945	NaN	NaN	0.2102	0.2833	0.0608	0.0905	0.4916	0.0401	0.0337
0.0	0.0	0.0	-1353.3232	4706.5945	NaN	NaN	1.3	0.7691	0.043	0.044	0.098	0.0272	0.0187
0.0	0.0	0.0	495.6768	1315.5945	NaN	NaN	0.7263	0.8203	0.0304	0.0421	0.0602	0.0255	0.0215
0.0	0.0	0.0	785.6768	2284.5945	NaN	NaN	0.7441	0.7525	0.0327	0.0577	0.1013	0.027	0.0288
0.0	0.0	0.0	10336.6768	4043.5945	NaN	NaN	0.2812	0.5481	0.0453	0.0677	0.2789	0.0293	0.0308
0.0	0.0	0.0	33474.6768	8362.5945	NaN	NaN	0.1999	0.3007	0.0474	0.0694	0.5208	0.0315	0.0303
0.0	0.0	0.0	35573.6768	4181.5945	NaN	NaN	0.1052	0.229	0.0448	0.0685	0.5943	0.0319	0.0316
0.0	0.0	0.0	33535.6768	6192.5945	NaN	NaN	0.1559	0.2125	0.0451	0.0734	0.6037	0.0322	0.0332
0.0	0.0	0.0	32489.6768	9468.5945	NaN	NaN	0.2257	0.1901	0.0447	0.0769	0.6211	0.0321	0.0351
0.0	0.0	0.0	27643.6768	6467.5945	NaN	NaN	0.1896	0.1788	0.0446	0.0772	0.6327	0.0318	0.0349
0.0	0.0	0.0	33162.6768	9243.5945	NaN	NaN	0.218	0.1764	0.0446	0.0768	0.6354	0.0319	0.0348
0.0	0.0	0.0	36827.6768	7821.5945	NaN	NaN	0.1752	0.1829	0.0445	0.0751	0.6302	0.032	0.0353
0.0	0.0	0.0	31735.6768	5350.5945	NaN	NaN	0.1443	0.1982	0.0447	0.0734	0.6151	0.0327	0.0359
0.0	0.0	0.0	35285.6768	8089.5945	NaN	NaN	0.1865	0.2013	0.0442	0.0712	0.6136	0.0332	0.0364
0.0	0.0	0.0	39549.6768	8231.5945	NaN	NaN	0.1723	0.2073	0.0442	0.0705	0.6071	0.0339	0.0371
0.0	0.0	0.0	36041.6768	6309.5945	NaN	NaN	0.149	0.2318	0.0441	0.0698	0.581	0.0353	0.038
0.0	0.0	0.0	35576.6768	6052.5945	NaN	NaN	0.1454	0.2503	0.0438	0.0676	0.5637	0.0367	0.0379
0.0	0.0	0.0	39954.6768	6264.5945	NaN	NaN	0.1355	0.2541	0.0428	0.0648	0.5642	0.0372	0.0369
0.0	0.0	0.0	38336.6768	6795.5945	NaN	NaN	0.1506	0.2516	0.0417	0.0619	0.5716	0.0374	0.0358
0.0	0.0	0.0	32817.6768	7080.5945	NaN	NaN	0.1775	0.2511	0.0403	0.0591	0.5769	0.0379	0.0348
0.0	0.0	0.0	35116.6768	6042.5945	NaN	NaN	0.1468	0.2371	0.0395	0.0577	0.5938	0.0379	0.034
0.0	0.0	0.0	34936.6768	7436.5945	NaN	NaN	0.1755	0.2328	0.0398	0.0578	0.5973	0.0386	0.0337
0.0	0.0	0.0	36259.6768	6694.5945	NaN	NaN	0.1559	0.2345	0.0401	0.0579	0.5942	0.0396	0.0337
0.0	0.0	0.0	30620.6768	6945.5945	NaN	NaN	0.1849	0.2401	0.0401	0.0579	0.5878	0.0404	0.0337
0.0	0.0	0.0	33223.6768	7089.5945	NaN	NaN	0.1759	0.2398	0.0399	0.058	0.5876	0.0413	0.0335
0.0	0.0	0.0	33459.6768	9268.5945	NaN	NaN	0.2169	0.2342	0.0398	0.0589	0.5929	0.0413	0.033
0.0	0.0	0.0	32308.6768	8895.5945	NaN	NaN	0.2159	0.231	0.0393	0.0594	0.5961	0.0414	0.0326
0.0	0.0	0.0	36317.6768	4434.5945	NaN	NaN	0.1088	0.2251	0.0389	0.0592	0.6037	0.0411	0.032
0.0	0.0	0.0	36792.6768	6210.5945	NaN	NaN	0.1444	0.2233	0.0378	0.0578	0.6085	0.0409	0.0318
0.0	0.0	0.0	43270.6768	9835.5945	NaN	NaN	0.1852	0.2205	0.037	0.0567	0.6134	0.0407	0.0317
0.0	0.0	0.0	28492.6768	6797.5945	NaN	NaN	0.1926	0.2297	0.0364	0.0555	0.6056	0.0405	0.0323
0.0	0.0	0.0	30308.6768	4387.5945	NaN	NaN	0.1265	0.2403	0.0357	0.0547	0.5957	0.0405	0.0331
0.0	0.0	0.0	34162.6768	5586.5945	NaN	NaN	0.1405	0.2391	0.0355	0.0546	0.598	0.0399	0.033
0.0	0.0	0.0	31881.6768	7663.5945	NaN	NaN	0.1938	0.2541	0.0358	0.055	0.5813	0.0401	0.0337
0.0	0.0	0.0	32468.6768	8044.5945	NaN	NaN	0.1986	0.2639	0.0364	0.0564	0.5689	0.0406	0.0338
0.0	0.0	0.0	27216.6768	4957.5945	NaN	NaN	0.1541	0.2606	0.0379	0.0594	0.5684	0.0402	0.0335
0.0	0.0	0.0	30342.6768	6259.5945	NaN	NaN	0.171	0.2546	0.0386	0.0615	0.5729	0.0397	0.0329
0.0	0.0	0.0	29075.6768	7558.5945	NaN	NaN	0.2063	0.2463	0.0381	0.0621	0.5828	0.0386	0.0321
0.0	0.0	0.0	25824.6768	9663.5945	NaN	NaN	0.2723	0.2449	0.0374	0.061	0.5881	0.0372	0.0314
0.0	0.0	0.0	32565.6768	7731.5945	NaN	NaN	0.1919	0.2426	0.0363	0.06	0.5944	0.0358	0.0308
0.0	0.0	0.0	35985.6768	10113.5945	NaN	NaN	0.2194	0.2421	0.0357	0.0603	0.5966	0.0349	0.0304
0.0	0.0	0.0	29669.6768	6144.5945	NaN	NaN	0.1716	0.2479	0.0353	0.0601	0.5925	0.034	0.0301
0.0	0.0	0.0	26018.6768	7321.5945	NaN	NaN	0.2196	0.2522	0.035	0.0617	0.5878	0.0335	0.0298
0.0	0.0	0.0	31001.6768	11888.5945	NaN	NaN	0.2772	0.248	0.0354	0.0634	0.5906	0.0332	0.0293
0.0	0.0	0.0	23311.6768	8690.5945	NaN	NaN	0.2716	0.254	0.0351	0.0624	0.5872	0.033	0.0283
0.0	0.0	0.0	17302.6768	4342.5945	NaN	NaN	0.2006	0.2877	0.035	0.0593	0.5595	0.0318	0.0267
0.0	0.0	0.0	18041.6768	3766.5945	NaN	NaN	0.1727	0.3125	0.0353	0.0566	0.5395	0.0309	0.0252
0.0	0.0	0.0	18909.6768	7274.5945	NaN	NaN	0.2778	0.3209	0.0354	0.0555	0.5332	0.0306	0.0243
0.0	0.0	0.0	18140.6768	6490.5945	NaN	NaN	0.2635	0.3298	0.0359	0.055	0.5252	0.0304	0.0238
0.0	0.0	0.0	17909.6768	4346.5945	NaN	NaN	0.1953	0.3415	0.0367	0.0547	0.5135	0.0302	0.0233
0.0	0.0	0.0	20042.6768	5242.5945	NaN	NaN	0.2073	0.3482	0.0376	0.0555	0.5052	0.0304	0.0232
0.0	0.0	0.0	19071.6768	5495.5945	NaN	NaN	0.2237	0.3631	0.0392	0.0557	0.4886	0.0303	0.0231
0.0	0.0	0.0	14318.6768	7079.5945	NaN	NaN	0.3308	0.3844	0.0406	0.0559	0.4666	0.0299	0.0227
0.0	0.0	0.0	16225.6768	5999.5945	NaN	NaN	0.2699	0.3871	0.0412	0.0567	0.4623	0.0298	0.0228
0.0	0.0	0.0	15741.6768	5225.5945	NaN	NaN	0.2492	0.3916	0.0412	0.056	0.459	0.0296	0.0227
0.0	0.0	0.0	15409.6768	8126.5945	NaN	NaN	0.3453	0.3942	0.0402	0.0555	0.4582	0.0294	0.0225
0.0	0.0	0.0	15999.6768	6682.5945	NaN	NaN	0.2946	0.3958	0.039	0.0549	0.4585	0.0293	0.0225
0.0	0.0	0.0	13330.6768	7028.5945	NaN	NaN	0.3452	0.4055	0.0378	0.054	0.4511	0.0292	0.0224
0.0	0.0	0.0	17908.6768	3780.5945	NaN	NaN	0.1743	0.4203	0.0374	0.0536	0.4375	0.0288	0.0224
0.0	0.0	0.0	18797.6768	2476.5945	NaN	NaN	0.1164	0.4263	0.0376	0.0535	0.4316	0.0284	0.0226
0.0	0.0	0.0	19016.6768	6154.5945	NaN	NaN	0.2445	0.4201	0.0376	0.054	0.4369	0.0286	0.0228
0.0	0.0	0.0	18194.6768	7102.5945	NaN	NaN	0.2808	0.4115	0.0379	0.0545	0.444	0.029	0.0231
0.0	0.0	0.0	17505.6768	4255.5945	NaN	NaN	0.1956	0.4158	0.0374	0.0542	0.4407	0.0291	0.0229
0.0	0.0	0.0	18353.6768	5767.5945	NaN	NaN	0.2391	0.4133	0.0372	0.0542	0.4429	0.0292	0.0232
0.0	0.0	0.0	20318.6768	5620.5945	NaN	NaN	0.2167	0.4218	0.0369	0.0533	0.4358	0.0292	0.0231
0.0	0.0	0.0	21754.6768	7296.5945	NaN	NaN	0.2512	0.4267	0.0364	0.0531	0.4312	0.0293	0.0233
0.0	0.0	0.0	20479.6768	5749.5945	NaN	NaN	0.2192	0.4408	0.0359	0.0522	0.4186	0.0292	0.0234
0.0	0.0	0.0	18984.6768	6250.5945	NaN	NaN	0.2477	0.4523	0.0355	0.0513	0.4087	0.0288	0.0234
0.0	0.0	0.0	21679.6768	5980.5945	NaN	NaN	0.2162	0.4507	0.0349	0.0517	0.4096	0.0293	0.0238
0.0	0.0	0.0	17165.6768	4794.5945	NaN	NaN	0.2183	0.4642	0.0352	0.0511	0.3963	0.0291	0.0241
0.0	0.0	0.0	19734.6768	2426.5945	NaN	NaN	0.1095	0.48	0.0347	0.0509	0.3823	0.0283	0.0239
0.0	0.0	0.0	21175.6768	6615.5945	NaN	NaN	0.238	0.4646	0.0342	0.0521	0.395	0.0293	0.0248
0.0	0.0	0.0	18662.6768	6180.5945	NaN	NaN	0.2488	0.4803	0.0344	0.0514	0.3798	0.0294	0.0247
0.0	0.0	0.0	20280.6768	1820.5945	NaN	NaN	0.0824	0.4999	0.0345	0.051	0.3612	0.0289	0.0246
0.0	0.0	0.0	17922.6768	2076.5945	NaN	NaN	0.1038	0.5106	0.0345	0.0506	0.3509	0.0289	0.0244
0.0	0.0	0.0	16539.6768	5740.5945	NaN	NaN	0.2577	0.5336	0.0351	0.0489	0.3294	0.029	0.0239
0.0	0.0	0.0	20919.6768	7971.5945	NaN	NaN	0.2759	0.5647	0.035	0.0474	0.3011	0.0286	0.0231
0.0	0.0	0.0	20084.6768	5205.5945	NaN	NaN	0.2058	0.5869	0.0353	0.0462	0.2807	0.0283	0.0227
0.0	0.0	0.0	19504.6768	6511.5945	NaN	NaN	0.2503	0.6115	0.0349	0.0447	0.2596	0.0277	0.0216
0.0	0.0	0.0	18616.6768	5454.5945	NaN	NaN	0.2266	0.6127	0.0354	0.0447	0.2577	0.0279	0.0216
0.0	0.0	0.0	19027.6768	5308.5945	NaN	NaN	0.2181	0.6331	0.0356	0.043	0.2402	0.0277	0.0205
0.0	0.0	0.0	20881.6768	7008.5945	NaN	NaN	0.2513	0.6402	0.0353	0.0432	0.2335	0.0275	0.0204
0.0	0.0	0.0	18866.6768	6758.5945	NaN	NaN	0.2637	0.6469	0.0354	0.0423	0.2278	0.0276	0.02
0.0	0.0	0.0	22048.6768	7603.5945	NaN	NaN	0.2564	0.6557	0.0349	0.0412	0.2211	0.0276	0.0194
0.0	0.0	0.0	23360.6768	7961.5945	NaN	NaN	0.2542	0.6618	0.0342	0.0402	0.2171	0.0277	0.019
0.0	0.0	0.0	21734.6768	5646.5945	NaN	NaN	0.2062	0.6753	0.0338	0.0384	0.2065	0.0278	0.0182
0.0	0.0	0.0	19757.6768	5508.5945	NaN	NaN	0.218	0.7028	0.033	0.036	0.1839	0.0273	0.017
0.0	0.0	0.0	21350.6768	5533.5945	NaN	NaN	0.2058	0.713	0.0317	0.0356	0.176	0.0271	0.0167
0.0	0.0	0.0	21755.6768	7990.5945	NaN	NaN	0.2686	0.7055	0.0325	0.0358	0.182	0.0274	0.0167
0.0	0.0	0.0	20511.6768	6411.5945	NaN	NaN	0.2381	0.7134	0.0329	0.0349	0.1751	0.0276	0.016
0.0	0.0	0.0	21714.6768	6358.5945	NaN	NaN	0.2265	0.7058	0.0334	0.0364	0.1799	0.028	0.0166
0.0	0.0	0.0	19900.6768	3713.5945	NaN	NaN	0.1573	0.7115	0.0344	0.0358	0.1738	0.0284	0.0161
0.0	0.0	0.0	17626.6768	3161.5945	NaN	NaN	0.1521	0.7254	0.0338	0.0357	0.1611	0.0284	0.0158
0.0	0.0	0.0	17033.6768	6967.5945	NaN	NaN	0.2903	0.7202	0.0338	0.0373	0.1634	0.0289	0.0165
0.0	0.0	0.0	17470.6768	7568.5945	NaN	NaN	0.3023	0.734	0.0342	0.036	0.1508	0.0293	0.0157
0.0	0.0	0.0	15393.6768	2214.5945	NaN	NaN	0.1258	0.7531	0.0333	0.036	0.133	0.0292	0.0155
0.0	0.0	0.0	21092.6768	4098.5945	NaN	NaN	0.1627	0.7609	0.0325	0.0365	0.1249	0.0294	0.0159
0.0	0.0	0.0	16987.6768	7019.5945	NaN	NaN	0.2924	0.7668	0.0326	0.0367	0.1184	0.0295	0.0159
0.0	0.0	0.0	19899.6768	4178.5945	NaN	NaN	0.1735	0.785	0.0313	0.0355	0.1037	0.0289	0.0156
0.0	0.0	0.0	15888.6768	7047.5945	NaN	NaN	0.3073	0.7869	0.0311	0.0365	0.1001	0.0291	0.0163
0.0	0.0	0.0	16741.6768	2147.5945	NaN	NaN	0.1137	0.8011	0.0304	0.0346	0.0893	0.0287	0.0159
0.0	0.0	0.0	18190.6768	6897.5945	NaN	NaN	0.2749	0.8061	0.03	0.0348	0.0839	0.0288	0.0163
0.0	0.0	0.0	17744.6768	6828.5945	NaN	NaN	0.2779	0.8158	0.0294	0.0337	0.0765	0.0285	0.0162
0.0	0.0	0.0	22078.6768	3862.5945	NaN	NaN	0.1489	0.8304	0.0284	0.0322	0.0657	0.0275	0.0158
0.0	0.0	0.0	16449.6768	4655.5945	NaN	NaN	0.2206	0.8325	0.0283	0.0325	0.0624	0.0278	0.0165
0.0	0.0	0.0	24777.6768	5971.5945	NaN	NaN	0.1942	0.8291	0.0286	0.0332	0.0631	0.0287	0.0172
0.0	0.0	0.0	16504.6768	5986.5945	NaN	NaN	0.2662	0.8371	0.0282	0.0322	0.0574	0.0283	0.0168
0.0	0.0	0.0	20008.6768	6396.5945	NaN	NaN	0.2422	0.8389	0.0279	0.0327	0.0546	0.0284	0.0175
0.0	0.0	0.0	21173.6768	6982.5945	NaN	NaN	0.248	0.8358	0.0279	0.0334	0.0558	0.0291	0.018
0.0	0.0	0.0	17138.6768	4213.5945	NaN	NaN	0.1973	0.8386	0.0276	0.0331	0.0538	0.029	0.0179
0.0	0.0	0.0	23515.6768	6318.5945	NaN	NaN	0.2118	0.8351	0.0277	0.0338	0.055	0.0301	0.0183
0.0	0.0	0.0	16440.6768	6013.5945	NaN	NaN	0.2678	0.8357	0.0275	0.0336	0.0543	0.0305	0.0183
0.0	0.0	0.0	17599.6768	9114.5945	NaN	NaN	0.3412	0.8353	0.0273	0.0336	0.0545	0.0308	0.0185
0.0	0.0	0.0	17062.6768	6131.5945	NaN	NaN	0.2644	0.8604	0.0247	0.0289	0.0422	0.0267	0.0172
0.0	0.0	0.0	10574.6768	3458.5945	NaN	NaN	0.2465	0.8662	0.0256	0.0276	0.0364	0.0261	0.018
0.0	0.0	0.0	-670.3232	270.5945	NaN	NaN	-0.3	0.8681	0.0271	0.0258	0.034	0.0264	0.0186
0.0	0.0	0.0	-1622.3232	818.5945	NaN	NaN	-0.3	0.8639	0.0275	0.0266	0.034	0.0281	0.0198
0.0	0.0	0.0	1249.6768	1155.5945	NaN	NaN	0.4804	0.8635	0.0275	0.0266	0.034	0.0285	0.0199
0.0	0.0	0.0	829.6768	922.5945	NaN	NaN	0.5265	0.8613	0.0279	0.0271	0.0346	0.029	0.02
0.0	0.0	0.0	2203.6768	1509.5945	NaN	NaN	0.4065	0.8599	0.0282	0.0276	0.0351	0.0293	0.0199
0.0	0.0	0.0	11961.6768	2037.5945	NaN	NaN	0.1456	0.8598	0.0285	0.0276	0.0361	0.0286	0.0193
0.0	0.0	0.0	19787.6768	3647.5945	NaN	NaN	0.1556	0.854	0.0283	0.0297	0.0397	0.0285	0.0198
0.0	0.0	0.0	35504.6768	6629.5945	NaN	NaN	0.1573	0.8311	0.0291	0.0347	0.0518	0.0313	0.022
0.0	0.0	0.0	33941.6768	5601.5945	NaN	NaN	0.1417	0.7814	0.0332	0.0421	0.0809	0.0383	0.0242
0.0	0.0	0.0	28375.6768	3639.5945	NaN	NaN	0.1137	0.7607	0.0339	0.0436	0.0995	0.0386	0.0237
0.0	0.0	0.0	31810.6768	5496.5945	NaN	NaN	0.1473	0.7142	0.0351	0.0508	0.1331	0.0404	0.0265
0.0	0.0	0.0	32164.6768	8491.5945	NaN	NaN	0.2089	0.6973	0.0371	0.0505	0.1457	0.0424	0.027
0.0	0.0	0.0	30045.6768	5667.5945	NaN	NaN	0.1587	0.7439	0.0332	0.0465	0.1118	0.0382	0.0265
0.0	0.0	0.0	36005.6768	5184.5945	NaN	NaN	0.1259	0.7506	0.0329	0.0469	0.1017	0.039	0.0289
0.0	0.0	0.0	35793.6768	5721.5945	NaN	NaN	0.1378	0.765	0.032	0.0451	0.0907	0.0384	0.0289
0.0	0.0	0.0	33900.6768	2359.5945	NaN	NaN	0.0651	0.7564	0.0327	0.0477	0.0931	0.04	0.0301
0.0	0.0	0.0	30276.6768	4868.5945	NaN	NaN	0.1385	0.743	0.0337	0.0499	0.1008	0.0416	0.0311
0.0	0.0	0.0	32304.6768	4234.5945	NaN	NaN	0.1159	0.7373	0.0345	0.0508	0.1036	0.0428	0.0309
0.0	0.0	0.0	34769.6768	4902.5945	NaN	NaN	0.1236	0.7405	0.0348	0.0504	0.1004	0.0439	0.03
0.0	0.0	0.0	45183.6768	3751.5945	NaN	NaN	0.0767	0.7345	0.0363	0.0516	0.1015	0.0462	0.0298
0.0	0.0	0.0	45949.6768	7327.5945	NaN	NaN	0.1375	0.7544	0.0362	0.0481	0.0888	0.0454	0.0272
0.0	0.0	0.0	44603.6768	5643.5945	NaN	NaN	0.1123	0.7784	0.0351	0.0439	0.0735	0.044	0.0251
0.0	0.0	0.0	47226.6768	9209.5945	NaN	NaN	0.1632	0.7895	0.0353	0.0423	0.0656	0.0433	0.024
0.0	0.0	0.0	47511.6768	5969.5945	NaN	NaN	0.1116	0.7885	0.0362	0.0429	0.0643	0.0444	0.0237
0.0	0.0	0.0	44591.6768	8268.5945	NaN	NaN	0.1564	0.7794	0.0377	0.0453	0.0668	0.0471	0.0237
0.0	0.0	0.0	43718.6768	8625.5945	NaN	NaN	0.1648	0.7663	0.0398	0.0494	0.0706	0.05	0.0239
0.0	0.0	0.0	46894.6768	7096.5945	NaN	NaN	0.1314	0.7555	0.0414	0.0531	0.0737	0.052	0.0242
0.0	0.0	0.0	33178.6768	5152.5945	NaN	NaN	0.1344	0.7666	0.0395	0.0513	0.0689	0.0501	0.0237
0.0	0.0	0.0	31909.6768	4465.5945	NaN	NaN	0.1228	0.7841	0.0375	0.0483	0.0614	0.0459	0.0228
0.0	0.0	0.0	34731.6768	4812.5945	NaN	NaN	0.1217	0.7919	0.037	0.0471	0.0578	0.0442	0.0219
0.0	0.0	0.0	33653.6768	7577.5945	NaN	NaN	0.1838	0.8037	0.0352	0.0454	0.0528	0.0423	0.0207
0.0	0.0	0.0	34824.6768	6811.5945	NaN	NaN	0.1636	0.8434	0.028	0.0371	0.0393	0.0331	0.0192
0.0	0.0	0.0	17978.6768	3917.5945	NaN	NaN	0.1789	0.8604	0.026	0.0335	0.0326	0.0288	0.0187
0.0	0.0	0.0	-1542.3232	1929.5945	NaN	NaN	1.3	0.8894	0.0236	0.0241	0.0229	0.0204	0.0196
0.0	0.0	0.0	-974.3232	-330.4055	NaN	NaN	0.2532	0.8884	0.0227	0.0228	0.0235	0.0214	0.0213
0.0	0.0	0.0	-956.3232	-41.4055	NaN	NaN	0.0415	0.8866	0.0241	0.0226	0.0237	0.0223	0.0206
0.0	0.0	0.0	165.6768	2363.5945	NaN	NaN	0.9345	0.8881	0.0237	0.0225	0.0236	0.0221	0.0201
0.0	0.0	0.0	-1444.3232	79.5945	NaN	NaN	-0.0583	0.8886	0.0234	0.0225	0.0236	0.022	0.0199
0.0	0.0	0.0	-1903.3232	2410.5945	NaN	NaN	1.3	0.8896	0.0227	0.0223	0.0235	0.0221	0.0196
0.0	0.0	0.0	-1560.3232	1868.5945	NaN	NaN	1.3	0.8902	0.0224	0.0221	0.0233	0.0223	0.0197
0.0	0.0	0.0	-935.3232	2289.5945	NaN	NaN	1.3	0.8903	0.0222	0.0219	0.0231	0.0225	0.02
0.0	0.0	0.0	646.6768	46.5945	NaN	NaN	0.0672	0.8902	0.0221	0.0219	0.0231	0.0227	0.0201
0.0	0.0	0.0	-745.3232	-2307.4055	NaN	NaN	0.7559	0.8901	0.022	0.0218	0.0232	0.0229	0.0201
0.0	0.0	0.0	-1038.3232	1913.5945	NaN	NaN	1.3	0.8899	0.022	0.0218	0.0232	0.0229	0.0202
0.0	0.0	0.0	-879.3232	853.5945	NaN	NaN	-0.3	0.8897	0.0223	0.0218	0.0232	0.0227	0.0203
0.0	0.0	0.0	-704.3232	-1895.4055	NaN	NaN	0.7291	0.8891	0.0226	0.0219	0.0233	0.0226	0.0204
0.0	0.0	0.0	-138.3232	-17.4055	NaN	NaN	0.1118	0.8882	0.0229	0.0221	0.0236	0.0228	0.0203
0.0	0.0	0.0	-2426.3232	1784.5945	NaN	NaN	-0.3	0.8877	0.023	0.0222	0.0239	0.0229	0.0202
0.0	0.0	0.0	29.6768	1445.5945	NaN	NaN	0.9799	0.8878	0.023	0.0222	0.0241	0.0229	0.0201
0.0	0.0	0.0	-709.3232	1373.5945	NaN	NaN	1.3	0.8882	0.023	0.0222	0.0242	0.0226	0.0198
0.0	0.0	0.0	-1245.3232	3346.5945	NaN	NaN	1.3	0.8881	0.0232	0.0223	0.0244	0.0224	0.0197
0.0	0.0	0.0	-2154.3232	-593.4055	NaN	NaN	0.216	0.8883	0.0233	0.0223	0.0243	0.0221	0.0196
0.0	0.0	0.0	-753.3232	-235.4055	NaN	NaN	0.2381	0.8884	0.0232	0.0224	0.0244	0.022	0.0195
0.0	0.0	0.0	-221.3232	3000.5945	NaN	NaN	1.0796	0.889	0.023	0.0224	0.0244	0.0218	0.0193
0.0	0.0	0.0	-1362.3232	1947.5945	NaN	NaN	1.3	0.8898	0.0228	0.0224	0.0243	0.0217	0.0192
0.0	0.0	0.0	-662.3232	3371.5945	NaN	NaN	1.2445	0.89	0.0227	0.0224	0.0242	0.0216	0.0191
0.0	0.0	0.0	-943.3232	1322.5945	NaN	NaN	1.3	0.8899	0.0229	0.0224	0.0242	0.0215	0.019
0.0	0.0	0.0	-1136.3232	1605.5945	NaN	NaN	1.3	0.8903	0.0229	0.0224	0.024	0.0214	0.019
0.0	0.0	0.0	-1393.3232	2852.5945	NaN	NaN	1.3	0.8909	0.0228	0.0224	0.0238	0.0212	0.0189
0.0	0.0	0.0	-1404.3232	5546.5945	NaN	NaN	1.3	0.8925	0.0223	0.0222	0.0233	0.021	0.0187
0.0	0.0	0.0	-2881.3232	1112.5945	NaN	NaN	-0.3	0.8931	0.0222	0.022	0.0229	0.021	0.0188
0.0	0.0	0.0	-402.3232	2206.5945	NaN	NaN	1.223	0.8934	0.0221	0.022	0.0227	0.0211	0.0189
0.0	0.0	0.0	-1316.3232	-1136.4055	NaN	NaN	0.4633	0.8926	0.0223	0.022	0.0227	0.0213	0.0191
0.0	0.0	0.0	-1259.3232	1391.5945	NaN	NaN	1.3	0.8921	0.0224	0.0221	0.0227	0.0215	0.0192
0.0	0.0	0.0	-1187.3232	-296.4055	NaN	NaN	0.1998	0.891	0.0227	0.0223	0.023	0.0217	0.0194
0.0	0.0	0.0	-1326.3232	-190.4055	NaN	NaN	0.1255	0.8906	0.0229	0.0224	0.0231	0.0217	0.0194
0.0	0.0	0.0	-1178.3232	1992.5945	NaN	NaN	1.3	0.8904	0.0229	0.0224	0.023	0.0217	0.0195
0.0	0.0	0.0	957.6768	534.5945	NaN	NaN	0.3582	0.8905	0.023	0.0224	0.0229	0.0216	0.0196
0.0	0.0	0.0	486.6768	2301.5945	NaN	NaN	0.8255	0.8912	0.0232	0.0223	0.0225	0.0213	0.0194
0.0	0.0	0.0	-2013.3232	298.5945	NaN	NaN	-0.1741	0.8917	0.0234	0.0222	0.0223	0.0211	0.0194
0.0	0.0	0.0	0.6768	798.5945	NaN	NaN	0.9992	0.8922	0.0235	0.0221	0.0221	0.0208	0.0193
0.0	0.0	0.0	-432.3232	2460.5945	NaN	NaN	1.2131	0.8928	0.0235	0.022	0.0219	0.0205	0.0193
0.0	0.0	0.0	576.6768	3197.5945	NaN	NaN	0.8472	0.8933	0.0236	0.0219	0.0216	0.0203	0.0192
0.0	0.0	0.0	-72.3232	-2242.4055	NaN	NaN	0.9688	0.8933	0.0239	0.0219	0.0215	0.0202	0.0193
0.0	0.0	0.0	-1802.3232	-727.4055	NaN	NaN	0.2875	0.8929	0.024	0.022	0.0215	0.0202	0.0194
0.0	0.0	0.0	-715.3232	1048.5945	NaN	NaN	1.3	0.893	0.024	0.022	0.0215	0.0202	0.0194
0.0	0.0	0.0	124.6768	-714.4055	NaN	NaN	1.2114	0.8925	0.024	0.0221	0.0215	0.0204	0.0196
0.0	0.0	0.0	-2367.3232	2526.5945	NaN	NaN	1.3	0.892	0.0239	0.0223	0.0215	0.0205	0.0197
0.0	0.0	0.0	-1144.3232	1077.5945	NaN	NaN	-0.3	0.8913	0.0239	0.0226	0.0216	0.0207	0.0199
0.0	0.0	0.0	-128.3232	3267.5945	NaN	NaN	1.0409	0.8904	0.0238	0.0229	0.0218	0.0211	0.0201
0.0	0.0	0.0	-61.3232	3324.5945	NaN	NaN	1.0188	0.89	0.0237	0.023	0.0219	0.0214	0.0201
0.0	0.0	0.0	-1325.3232	-290.4055	NaN	NaN	0.1797	0.89	0.0237	0.0229	0.0218	0.0215	0.02
0.0	0.0	0.0	-1086.3232	1796.5945	NaN	NaN	1.3	0.8894	0.0237	0.0229	0.022	0.0218	0.0202
0.0	0.0	0.0	1715.6768	2282.5945	NaN	NaN	0.5709	0.889	0.0237	0.0228	0.0221	0.0221	0.0203
0.0	0.0	0.0	-690.3232	1431.5945	NaN	NaN	1.3	0.8891	0.0238	0.0226	0.022	0.0222	0.0203
0.0	0.0	0.0	-1044.3232	-466.4055	NaN	NaN	0.3087	0.8894	0.0238	0.0226	0.022	0.0221	0.0202
0.0	0.0	0.0	-2769.3232	1132.5945	NaN	NaN	-0.3	0.8897	0.0237	0.0225	0.0219	0.0221	0.0201
0.0	0.0	0.0	-887.3232	1295.5945	NaN	NaN	1.3	0.8895	0.0236	0.0225	0.022	0.0222	0.0201
0.0	0.0	0.0	-1961.3232	357.5945	NaN	NaN	-0.223	0.8896	0.0236	0.0224	0.022	0.0223	0.0201
0.0	0.0	0.0	-1019.3232	150.5945	NaN	NaN	-0.1734	0.8894	0.0235	0.0223	0.0222	0.0224	0.0201
0.0	0.0	0.0	185.6768	15.5945	NaN	NaN	0.0775	0.8889	0.0235	0.0224	0.0225	0.0225	0.0203
0.0	0.0	0.0	-1432.3232	1417.5945	NaN	NaN	-0.3	0.8884	0.0235	0.0224	0.0227	0.0226	0.0204
0.0	0.0	0.0	280.6768	2561.5945	NaN	NaN	0.9012	0.8882	0.0236	0.0223	0.0228	0.0225	0.0206
0.0	0.0	0.0	-899.3232	59.5945	NaN	NaN	-0.071	0.888	0.0238	0.0223	0.0229	0.0224	0.0206
0.0	0.0	0.0	-1441.3232	1091.5945	NaN	NaN	-0.3	0.8881	0.0238	0.0222	0.0229	0.0224	0.0207
0.0	0.0	0.0	-1364.3232	596.5945	NaN	NaN	-0.3	0.889	0.0237	0.0221	0.0226	0.0221	0.0205
0.0	0.0	0.0	-1820.3232	2643.5945	NaN	NaN	1.3	0.8894	0.0236	0.022	0.0225	0.0221	0.0205
0.0	0.0	0.0	-2719.3232	1555.5945	NaN	NaN	-0.3	0.8897	0.0236	0.022	0.0223	0.022	0.0204
0.0	0.0	0.0	-1296.3232	1250.5945	NaN	NaN	-0.3	0.8897	0.0236	0.022	0.0223	0.022	0.0204
0.0	0.0	0.0	-1863.3232	2686.5945	NaN	NaN	1.3	0.8898	0.0235	0.0219	0.0222	0.0221	0.0204
0.0	0.0	0.0	-1325.3232	-61.4055	NaN	NaN	0.0443	0.8896	0.0235	0.0219	0.0223	0.0222	0.0205
0.0	0.0	0.0	-1120.3232	1758.5945	NaN	NaN	1.3	0.8898	0.0232	0.0219	0.0222	0.0223	0.0205
0.0	0.0	0.0	253.6768	2101.5945	NaN	NaN	0.8923	0.8896	0.0232	0.0218	0.0222	0.0225	0.0207
0.0	0.0	0.0	-926.3232	-472.4055	NaN	NaN	0.3377	0.8893	0.0234	0.0219	0.0221	0.0226	0.0207
0.0	0.0	0.0	-2494.3232	1761.5945	NaN	NaN	-0.3	0.889	0.0235	0.0219	0.0221	0.0227	0.0208
0.0	0.0	0.0	-3186.3232	375.5945	NaN	NaN	-0.1336	0.8886	0.0237	0.022	0.022	0.0227	0.021
0.0	0.0	0.0	-2292.3232	-651.4055	NaN	NaN	0.2213	0.8889	0.0236	0.0219	0.0218	0.0226	0.0211
0.0	0.0	0.0	-2339.3232	3319.5945	NaN	NaN	1.3	0.8888	0.0234	0.0219	0.0218	0.0227	0.0215
0.0	0.0	0.0	-641.3232	95.5945	NaN	NaN	-0.1752	0.8882	0.0235	0.0219	0.0218	0.0228	0.0218
0.0	0.0	0.0	-2327.3232	1641.5945	NaN	NaN	-0.3	0.8879	0.0234	0.022	0.0218	0.0229	0.022
0.0	0.0	0.0	-36.3232	1454.5945	NaN	NaN	1.0256	0.888	0.0234	0.0219	0.0217	0.023	0.022
0.0	0.0	0.0	-535.3232	2607.5945	NaN	NaN	1.2583	0.888	0.0234	0.0219	0.0217	0.0231	0.022
0.0	0.0	0.0	-822.3232	3037.5945	NaN	NaN	1.3	0.8882	0.0233	0.0219	0.0216	0.023	0.0219
0.0	0.0	0.0	-1260.3232	1014.5945	NaN	NaN	-0.3	0.8887	0.0233	0.022	0.0216	0.0228	0.0217
0.0	0.0	0.0	-810.3232	-1729.4055	NaN	NaN	0.6809	0.8897	0.0231	0.0218	0.0214	0.0225	0.0214
0.0	0.0	0.0	-1360.3232	723.5945	NaN	NaN	-0.3	0.8902	0.023	0.0217	0.0213	0.0224	0.0213
0.0	0.0	0.0	-2419.3232	1303.5945	NaN	NaN	-0.3	0.8905	0.023	0.0216	0.0213	0.0223	0.0213
0.0	0.0	0.0	-1595.3232	2209.5945	NaN	NaN	1.3	0.8906	0.0229	0.0216	0.0213	0.0222	0.0214
0.0	0.0	0.0	-3804.3232	604.5945	NaN	NaN	-0.189	0.891	0.0228	0.0216	0.0212	0.0221	0.0213
0.0	0.0	0.0	-1694.3232	2284.5945	NaN	NaN	1.3	0.8909	0.0226	0.0216	0.0213	0.0222	0.0214
0.0	0.0	0.0	-42.3232	1739.5945	NaN	NaN	1.0249	0.8908	0.0225	0.0216	0.0213	0.0222	0.0215
0.0	0.0	0.0	-633.3232	3951.5945	NaN	NaN	1.1909	0.891	0.0224	0.0217	0.0213	0.0222	0.0213
0.0	0.0	0.0	-324.3232	-110.4055	NaN	NaN	0.254	0.8912	0.0224	0.0218	0.0213	0.0221	0.0213
0.0	0.0	0.0	-754.3232	244.5945	NaN	NaN	-0.3	0.8912	0.0224	0.0218	0.0213	0.022	0.0212
0.0	0.0	0.0	-2059.3232	3405.5945	NaN	NaN	1.3	0.891	0.0224	0.0218	0.0214	0.0221	0.0213
0.0	0.0	0.0	-1616.3232	1526.5945	NaN	NaN	-0.3	0.8908	0.0225	0.0218	0.0214	0.0221	0.0213
0.0	0.0	0.0	-1214.3232	1262.5945	NaN	NaN	1.3	0.8906	0.0226	0.0218	0.0215	0.0222	0.0214
0.0	0.0	0.0	-1022.3232	2672.5945	NaN	NaN	1.3	0.8903	0.0227	0.0219	0.0216	0.0222	0.0214
0.0	0.0	0.0	-1753.3232	1345.5945	NaN	NaN	-0.3	0.89	0.0228	0.022	0.0217	0.0221	0.0214
0.0	0.0	0.0	-1288.3232	833.5945	NaN	NaN	-0.3	0.8903	0.0226	0.0221	0.0217	0.022	0.0214
0.0	0.0	0.0	-2679.3232	3949.5945	NaN	NaN	1.3	0.8911	0.0224	0.0218	0.0216	0.0218	0.0213
0.0	0.0	0.0	192.6768	57.5945	NaN	NaN	0.2301	0.8916	0.0222	0.0217	0.0215	0.0216	0.0213
0.0	0.0	0.0	-1598.3232	3583.5945	NaN	NaN	1.3	0.8922	0.022	0.0214	0.0215	0.0216	0.0213
0.0	0.0	0.0	447.6768	4348.5945	NaN	NaN	0.9067	0.8926	0.0219	0.0212	0.0215	0.0216	0.0212
0.0	0.0	0.0	-577.3232	1103.5945	NaN	NaN	1.3	0.8934	0.0218	0.0211	0.0214	0.0212	0.0211
0.0	0.0	0.0	-616.3232	2824.5945	NaN	NaN	1.2791	0.8939	0.0217	0.021	0.0214	0.0211	0.021
0.0	0.0	0.0	-1937.3232	1053.5945	NaN	NaN	-0.3	0.8944	0.0216	0.021	0.0213	0.0207	0.0209
0.0	0.0	0.0	-1483.3232	-100.4055	NaN	NaN	0.0634	0.8948	0.0216	0.0209	0.0213	0.0207	0.0207
0.0	0.0	0.0	-705.3232	3125.5945	NaN	NaN	1.2914	0.8952	0.0216	0.0207	0.0213	0.0207	0.0205
0.0	0.0	0.0	-3188.3232	738.5945	NaN	NaN	-0.3	0.8956	0.0216	0.0206	0.0212	0.0205	0.0204
0.0	0.0	0.0	-1689.3232	2146.5945	NaN	NaN	1.3	0.8959	0.0216	0.0206	0.0212	0.0205	0.0203
0.0	0.0	0.0	-1047.3232	5012.5945	NaN	NaN	1.2641	0.8961	0.0216	0.0205	0.0211	0.0205	0.0202
0.0	0.0	0.0	-2753.3232	616.5945	NaN	NaN	-0.2886	0.8965	0.0216	0.0205	0.021	0.0203	0.0201
0.0	0.0	0.0	-917.3232	3442.5945	NaN	NaN	1.3	0.8967	0.0216	0.0205	0.021	0.0202	0.02
0.0	0.0	0.0	-1962.3232	2178.5945	NaN	NaN	1.3	0.8967	0.0217	0.0205	0.021	0.0201	0.0199
0.0	0.0	0.0	-1222.3232	1840.5945	NaN	NaN	1.3	0.8968	0.0217	0.0205	0.021	0.0202	0.0198
0.0	0.0	0.0	-1172.3232	2603.5945	NaN	NaN	1.3	0.8965	0.0218	0.0205	0.0211	0.0202	0.0199
0.0	0.0	0.0	-2696.3232	2172.5945	NaN	NaN	-0.3	0.8966	0.0218	0.0205	0.0211	0.0202	0.0198
0.0	0.0	0.0	-120.3232	919.5945	NaN	NaN	1.1505	0.8966	0.0218	0.0205	0.0211	0.0202	0.0198
0.0	0.0	0.0	-1598.3232	674.5945	NaN	NaN	-0.3	0.8966	0.0218	0.0205	0.0212	0.0202	0.0197
0.0	0.0	0.0	-3337.3232	4659.5945	NaN	NaN	1.3	0.8968	0.0218	0.0204	0.0212	0.0202	0.0196
0.0	0.0	0.0	-2217.3232	-245.4055	NaN	NaN	0.0996	0.8969	0.0219	0.0205	0.0211	0.02	0.0196
0.0	0.0	0.0	-1979.3232	829.5945	NaN	NaN	-0.3	0.897	0.0218	0.0205	0.0211	0.02	0.0195
0.0	0.0	0.0	-1798.3232	1664.5945	NaN	NaN	-0.3	0.897	0.0219	0.0205	0.021	0.02	0.0196
0.0	0.0	0.0	-1800.3232	-71.4055	NaN	NaN	0.0381	0.8971	0.0219	0.0205	0.0209	0.02	0.0196
0.0	0.0	0.0	-143.3232	1757.5945	NaN	NaN	1.0888	0.8972	0.0219	0.0204	0.0209	0.0201	0.0196
0.0	0.0	0.0	-852.3232	2385.5945	NaN	NaN	1.3	0.897	0.022	0.0204	0.0208	0.0201	0.0196
0.0	0.0	0.0	-2242.3232	-289.4055	NaN	NaN	0.1143	0.8966	0.0222	0.0205	0.0208	0.0202	0.0197
0.0	0.0	0.0	-1391.3232	2572.5945	NaN	NaN	1.3	0.8966	0.0222	0.0205	0.0208	0.0202	0.0197
0.0	0.0	0.0	-1545.3232	127.5945	NaN	NaN	-0.09	0.8961	0.0224	0.0206	0.0209	0.0203	0.0198
0.0	0.0	0.0	-1300.3232	605.5945	NaN	NaN	-0.3	0.8961	0.0224	0.0206	0.0208	0.0203	0.0198
0.0	0.0	0.0	-2212.3232	110.5945	NaN	NaN	-0.0526	0.896	0.0225	0.0206	0.0209	0.0203	0.0198
0.0	0.0	0.0	188.6768	1232.5945	NaN	NaN	0.8672	0.8962	0.0224	0.0205	0.0208	0.0203	0.0198
0.0	0.0	0.0	-1970.3232	404.5945	NaN	NaN	-0.2584	0.8961	0.0225	0.0205	0.0208	0.0204	0.0198
0.0	0.0	0.0	-2611.3232	2484.5945	NaN	NaN	-0.3	0.8962	0.0225	0.0204	0.0207	0.0204	0.0198
0.0	0.0	0.0	-3230.3232	887.5945	NaN	NaN	-0.3	0.896	0.0225	0.0204	0.0207	0.0205	0.0199
0.0	0.0	0.0	-2123.3232	5113.5945	NaN	NaN	1.3	0.8964	0.0223	0.0203	0.0206	0.0205	0.0198
0.0	0.0	0.0	-540.3232	-2393.4055	NaN	NaN	0.8158	0.8957	0.0225	0.0204	0.0208	0.0205	0.02
0.0	0.0	0.0	-1998.3232	1001.5945	NaN	NaN	-0.3	0.8964	0.0223	0.0203	0.0207	0.0204	0.0199
0.0	0.0	0.0	-2158.3232	1169.5945	NaN	NaN	-0.3	0.8964	0.0222	0.0203	0.0208	0.0203	0.0199
0.0	0.0	0.0	-585.3232	328.5945	NaN	NaN	-0.3	0.8972	0.022	0.0202	0.0207	0.0202	0.0198
0.0	0.0	0.0	-1601.3232	-147.4055	NaN	NaN	0.0843	0.8974	0.0219	0.0202	0.0206	0.0201	0.0197
0.0	0.0	0.0	-2405.3232	-217.4055	NaN	NaN	0.0829	0.8977	0.0218	0.0202	0.0206	0.02	0.0197
0.0	0.0	0.0	-1389.3232	1278.5945	NaN	NaN	-0.3	0.8981	0.0217	0.0201	0.0206	0.02	0.0196
0.0	0.0	0.0	-2103.3232	-40.4055	NaN	NaN	0.0188	0.8981	0.0217	0.0201	0.0206	0.02	0.0196
0.0	0.0	0.0	-2246.3232	970.5945	NaN	NaN	-0.3	0.8986	0.0216	0.0199	0.0205	0.0199	0.0195
0.0	0.0	0.0	-1150.3232	3837.5945	NaN	NaN	1.3	0.8989	0.0216	0.0198	0.0205	0.0199	0.0194
0.0	0.0	0.0	1359.6768	1756.5945	NaN	NaN	0.5637	0.8986	0.0216	0.0198	0.0206	0.0199	0.0195
0.0	0.0	0.0	-2112.3232	1654.5945	NaN	NaN	-0.3	0.8983	0.0216	0.0198	0.0207	0.0199	0.0196
0.0	0.0	0.0	449.6768	1497.5945	NaN	NaN	0.7691	0.8985	0.0216	0.0198	0.0207	0.0199	0.0196
0.0	0.0	0.0	-1962.3232	1918.5945	NaN	NaN	-0.3	0.8983	0.0216	0.0198	0.0208	0.0199	0.0197
0.0	0.0	0.0	360.6768	184.5945	NaN	NaN	0.3385	0.8984	0.0215	0.0198	0.0208	0.0199	0.0197
0.0	0.0	0.0	-1127.3232	269.5945	NaN	NaN	-0.3	0.8982	0.0216	0.0198	0.0209	0.0199	0.0197
0.0	0.0	0.0	922.6768	2753.5945	NaN	NaN	0.749	0.8989	0.0214	0.0196	0.0207	0.0198	0.0195
0.0	0.0	0.0	-1722.3232	1944.5945	NaN	NaN	1.3	0.8982	0.0214	0.0198	0.021	0.0198	0.0197
0.0	0.0	0.0	-1376.3232	-2453.4055	NaN	NaN	0.6406	0.8978	0.0215	0.0201	0.0211	0.0198	0.0198
0.0	0.0	0.0	-2054.3232	1148.5945	NaN	NaN	-0.3	0.8982	0.0214	0.02	0.021	0.0197	0.0197
0.0	0.0	0.0	-113.3232	-777.4055	NaN	NaN	0.8728	0.8981	0.0215	0.0201	0.021	0.0196	0.0197
0.0	0.0	0.0	-898.3232	-35.4055	NaN	NaN	0.0379	0.8985	0.0214	0.0201	0.0209	0.0195	0.0196
0.0	0.0	0.0	-1753.3232	-2990.4055	NaN	NaN	0.6304	0.8986	0.0214	0.02	0.0208	0.0195	0.0196
0.0	0.0	0.0	-1221.3232	3993.5945	NaN	NaN	1.3	0.8995	0.0212	0.0197	0.0206	0.0195	0.0195
0.0	0.0	0.0	-517.3232	4292.5945	NaN	NaN	1.137	0.8996	0.0212	0.0196	0.0205	0.0196	0.0194
0.0	0.0	0.0	-586.3232	4088.5945	NaN	NaN	1.1674	0.8996	0.0212	0.0196	0.0205	0.0196	0.0194
0.0	0.0	0.0	-1478.3232	1772.5945	NaN	NaN	1.3	0.8985	0.0214	0.02	0.0208	0.0196	0.0197
0.0	0.0	0.0	-1155.3232	-401.4055	NaN	NaN	0.2579	0.8981	0.0215	0.0202	0.0208	0.0196	0.0197
0.0	0.0	0.0	-698.3232	-1155.4055	NaN	NaN	0.6233	0.8976	0.0217	0.0203	0.0209	0.0197	0.0198
0.0	0.0	0.0	-1014.3232	118.5945	NaN	NaN	-0.1324	0.8978	0.0216	0.0203	0.0209	0.0197	0.0198
0.0	0.0	0.0	-1197.3232	1908.5945	NaN	NaN	1.3	0.8982	0.0215	0.0202	0.0207	0.0197	0.0197
0.0	0.0	0.0	-1534.3232	1890.5945	NaN	NaN	1.3	0.8984	0.0215	0.0201	0.0206	0.0198	0.0197
0.0	0.0	0.0	-3225.3232	3339.5945	NaN	NaN	1.3	0.8986	0.0214	0.0201	0.0205	0.0198	0.0196
0.0	0.0	0.0	48.6768	3006.5945	NaN	NaN	0.9841	0.8993	0.0212	0.0199	0.0203	0.0198	0.0195
0.0	0.0	0.0	-949.3232	1967.5945	NaN	NaN	1.3	0.8995	0.0211	0.0199	0.0203	0.0198	0.0194
0.0	0.0	0.0	-2735.3232	4061.5945	NaN	NaN	1.3	0.8997	0.0211	0.0199	0.0202	0.0197	0.0193
0.0	0.0	0.0	-646.3232	1196.5945	NaN	NaN	1.3	0.8995	0.0212	0.0199	0.0203	0.0197	0.0194
0.0	0.0	0.0	-1218.3232	3633.5945	NaN	NaN	1.3	0.8994	0.0213	0.0199	0.0203	0.0197	0.0194
0.0	0.0	0.0	-469.3232	4901.5945	NaN	NaN	1.1059	0.8992	0.0214	0.0199	0.0203	0.0197	0.0194
0.0	0.0	0.0	-2804.3232	847.5945	NaN	NaN	-0.3	0.8986	0.0215	0.0201	0.0205	0.0197	0.0196
0.0	0.0	0.0	-1315.3232	2908.5945	NaN	NaN	1.3	0.8986	0.0215	0.0201	0.0206	0.0197	0.0196
0.0	0.0	0.0	302.6768	2880.5945	NaN	NaN	0.9049	0.8985	0.0216	0.0201	0.0206	0.0197	0.0195
0.0	0.0	0.0	-1098.3232	3709.5945	NaN	NaN	1.3	0.8985	0.0215	0.0201	0.0207	0.0196	0.0195
0.0	0.0	0.0	-2240.3232	1833.5945	NaN	NaN	-0.3	0.8979	0.0217	0.0202	0.0209	0.0196	0.0196
0.0	0.0	0.0	1247.6768	967.5945	NaN	NaN	0.4368	0.8977	0.0218	0.0203	0.0209	0.0196	0.0196
0.0	0.0	0.0	-2816.3232	-783.4055	NaN	NaN	0.2176	0.8971	0.022	0.0203	0.0211	0.0198	0.0198
0.0	0.0	0.0	-1519.3232	2169.5945	NaN	NaN	1.3	0.8977	0.0218	0.0201	0.0209	0.0197	0.0197
0.0	0.0	0.0	-1483.3232	1385.5945	NaN	NaN	-0.3	0.8972	0.022	0.0202	0.021	0.0198	0.0197
0.0	0.0	0.0	-2216.3232	1371.5945	NaN	NaN	-0.3	0.8971	0.022	0.0202	0.0211	0.0199	0.0198
0.0	0.0	0.0	-1892.3232	-1514.4055	NaN	NaN	0.4445	0.8967	0.0221	0.0202	0.0212	0.0199	0.0199
0.0	0.0	0.0	-3120.3232	3629.5945	NaN	NaN	1.3	0.8973	0.0219	0.0201	0.021	0.0199	0.0198
0.0	0.0	0.0	-2668.3232	1746.5945	NaN	NaN	-0.3	0.8972	0.0219	0.0201	0.0211	0.0199	0.0198
0.0	0.0	0.0	-437.3232	-827.4055	NaN	NaN	0.6542	0.8973	0.0218	0.0202	0.0212	0.0198	0.0198
0.0	0.0	0.0	-3284.3232	-508.4055	NaN	NaN	0.134	0.8972	0.0219	0.0203	0.0211	0.0198	0.0197
0.0	0.0	0.0	-2115.3232	785.5945	NaN	NaN	-0.3	0.8975	0.0218	0.0202	0.021	0.0197	0.0197
0.0	0.0	0.0	-1516.3232	538.5945	NaN	NaN	-0.3	0.8975	0.0218	0.0202	0.021	0.0198	0.0197
0.0	0.0	0.0	-1461.3232	503.5945	NaN	NaN	-0.3	0.8974	0.0218	0.0203	0.021	0.0198	0.0197
0.0	0.0	0.0	-3254.3232	1045.5945	NaN	NaN	-0.3	0.8972	0.0219	0.0203	0.0209	0.0199	0.0198
0.0	0.0	0.0	-726.3232	987.5945	NaN	NaN	1.3	0.8969	0.022	0.0203	0.0209	0.0201	0.0199
0.0	0.0	0.0	46.6768	1920.5945	NaN	NaN	0.9763	0.8966	0.022	0.0204	0.0208	0.0202	0.0199
0.0	0.0	0.0	-2594.3232	3776.5945	NaN	NaN	1.3	0.8963	0.0222	0.0205	0.0207	0.0203	0.02
0.0	0.0	0.0	-1959.3232	1624.5945	NaN	NaN	-0.3	0.8959	0.0223	0.0206	0.0207	0.0204	0.0201
0.0	0.0	0.0	-1358.3232	2065.5945	NaN	NaN	1.3	0.8961	0.0223	0.0205	0.0206	0.0205	0.0201
0.0	0.0	0.0	853.6768	3796.5945	NaN	NaN	0.8164	0.8959	0.0223	0.0205	0.0206	0.0206	0.0201
0.0	0.0	0.0	-916.3232	296.5945	NaN	NaN	-0.3	0.8951	0.0225	0.0206	0.0208	0.0206	0.0202
0.0	0.0	0.0	-1333.3232	515.5945	NaN	NaN	-0.3	0.8953	0.0225	0.0206	0.0209	0.0206	0.0202
0.0	0.0	0.0	-2835.3232	749.5945	NaN	NaN	-0.3	0.8951	0.0225	0.0207	0.021	0.0205	0.0203
0.0	0.0	0.0	-676.3232	919.5945	NaN	NaN	1.3	0.896	0.0222	0.0204	0.0208	0.0204	0.0201
0.0	0.0	0.0	-1651.3232	1997.5945	NaN	NaN	1.3	0.8966	0.022	0.0203	0.0208	0.0203	0.02
0.0	0.0	0.0	-2154.3232	1903.5945	NaN	NaN	-0.3	0.8973	0.0218	0.0202	0.0207	0.0202	0.0199
0.0	0.0	0.0	-2119.3232	6113.5945	NaN	NaN	1.3	0.8979	0.0216	0.02	0.0206	0.0201	0.0198
0.0	0.0	0.0	-2438.3232	940.5945	NaN	NaN	-0.3	0.8974	0.0217	0.0201	0.0209	0.02	0.0199
0.0	0.0	0.0	-1215.3232	761.5945	NaN	NaN	-0.3	0.8975	0.0217	0.0202	0.0209	0.0199	0.0199
0.0	0.0	0.0	-1706.3232	1173.5945	NaN	NaN	-0.3	0.8973	0.0217	0.0202	0.021	0.0199	0.0199
0.0	0.0	0.0	-865.3232	850.5945	NaN	NaN	-0.3	0.8977	0.0216	0.0201	0.0209	0.0198	0.0199
0.0	0.0	0.0	-960.3232	672.5945	NaN	NaN	-0.3	0.8979	0.0216	0.02	0.0209	0.0199	0.0198
0.0	0.0	0.0	-1407.3232	2822.5945	NaN	NaN	1.3	0.8985	0.0214	0.0198	0.0207	0.0198	0.0197
0.0	0.0	0.0	-1639.3232	2006.5945	NaN	NaN	1.3	0.8984	0.0215	0.0198	0.0207	0.0199	0.0197
0.0	0.0	0.0	-614.3232	1376.5945	NaN	NaN	1.3	0.8986	0.0214	0.0198	0.0207	0.0198	0.0197
0.0	0.0	0.0	-1455.3232	2470.5945	NaN	NaN	1.3	0.8983	0.0215	0.0199	0.0208	0.0198	0.0197
0.0	0.0	0.0	-1603.3232	1846.5945	NaN	NaN	1.3	0.898	0.0215	0.02	0.0209	0.0198	0.0198
0.0	0.0	0.0	-1316.3232	37.5945	NaN	NaN	-0.0294	0.8979	0.0216	0.02	0.0209	0.0197	0.0198
0.0	0.0	0.0	-2582.3232	1947.5945	NaN	NaN	-0.3	0.8982	0.0215	0.0199	0.0209	0.0197	0.0198
0.0	0.0	0.0	289.6768	3567.5945	NaN	NaN	0.9249	0.8988	0.0213	0.0198	0.0208	0.0196	0.0197
0.0	0.0	0.0	-2043.3232	701.5945	NaN	NaN	-0.3	0.8986	0.0213	0.0199	0.0209	0.0196	0.0197
0.0	0.0	0.0	-1774.3232	1281.5945	NaN	NaN	-0.3	0.8989	0.0212	0.0198	0.0209	0.0196	0.0196
0.0	0.0	0.0	-1344.3232	726.5945	NaN	NaN	-0.3	0.8987	0.0212	0.0199	0.0209	0.0196	0.0196
0.0	0.0	0.0	-1010.3232	1895.5945	NaN	NaN	1.3	0.8988	0.0212	0.0199	0.0209	0.0196	0.0196
0.0	0.0	0.0	-2568.3232	-139.4055	NaN	NaN	0.0515	0.8983	0.0213	0.02	0.021	0.0196	0.0197
0.0	0.0	0.0	-2075.3232	1240.5945	NaN	NaN	-0.3	0.8982	0.0214	0.0201	0.021	0.0196	0.0197
0.0	0.0	0.0	-1110.3232	-819.4055	NaN	NaN	0.4246	0.898	0.0215	0.0201	0.0209	0.0197	0.0198
0.0	0.0	0.0	-2070.3232	980.5945	NaN	NaN	-0.3	0.8984	0.0214	0.02	0.0208	0.0196	0.0197
0.0	0.0	0.0	-1116.3232	201.5945	NaN	NaN	-0.2204	0.8983	0.0215	0.0199	0.0208	0.0197	0.0198
0.0	0.0	0.0	-230.3232	2304.5945	NaN	NaN	1.111	0.8986	0.0214	0.0199	0.0207	0.0198	0.0197
0.0	0.0	0.0	-1346.3232	1173.5945	NaN	NaN	-0.3	0.898	0.0215	0.02	0.0209	0.0199	0.0198
0.0	0.0	0.0	-1398.3232	3589.5945	NaN	NaN	1.3	0.8979	0.0216	0.02	0.0209	0.0198	0.0198
0.0	0.0	0.0	-2015.3232	423.5945	NaN	NaN	-0.2661	0.8973	0.0217	0.0202	0.021	0.0199	0.02
0.0	0.0	0.0	-1981.3232	1503.5945	NaN	NaN	-0.3	0.8975	0.0217	0.0201	0.0209	0.0198	0.0199
0.0	0.0	0.0	-1682.3232	1617.5945	NaN	NaN	-0.3	0.8979	0.0216	0.0201	0.0209	0.0198	0.0198
0.0	0.0	0.0	-262.3232	3655.5945	NaN	NaN	1.0773	0.8982	0.0215	0.02	0.0208	0.0198	0.0197
0.0	0.0	0.0	-354.3232	-303.4055	NaN	NaN	0.4613	0.8978	0.0216	0.0201	0.0209	0.0198	0.0198
0.0	0.0	0.0	-949.3232	1362.5945	NaN	NaN	1.3	0.898	0.0216	0.0201	0.0209	0.0198	0.0197
0.0	0.0	0.0	-3898.3232	-410.4055	NaN	NaN	0.0952	0.8972	0.0218	0.0203	0.021	0.0198	0.0199
0.0	0.0	0.0	-1583.3232	-903.4055	NaN	NaN	0.3633	0.8974	0.0217	0.0202	0.021	0.0198	0.0199
0.0	0.0	0.0	90.6768	-45.4055	NaN	NaN	-0.3	0.8977	0.0217	0.0201	0.0209	0.0198	0.0198
0.0	0.0	0.0	-569.3232	-895.4055	NaN	NaN	0.6113	0.898	0.0216	0.02	0.0208	0.0198	0.0198
0.0	0.0	0.0	-1518.3232	2771.5945	NaN	NaN	1.3	0.8984	0.0216	0.0199	0.0207	0.0197	0.0197
0.0	0.0	0.0	460.6768	1064.5945	NaN	NaN	0.698	0.8984	0.0216	0.0199	0.0206	0.0198	0.0197
0.0	0.0	0.0	-1070.3232	4292.5945	NaN	NaN	1.3	0.899	0.0215	0.0198	0.0204	0.0198	0.0195
0.0	0.0	0.0	-870.3232	3714.5945	NaN	NaN	1.3	0.8989	0.0215	0.0198	0.0205	0.0198	0.0195
0.0	0.0	0.0	-1732.3232	-1143.4055	NaN	NaN	0.3976	0.8983	0.0216	0.0199	0.0207	0.0197	0.0197
0.0	0.0	0.0	-539.3232	1118.5945	NaN	NaN	1.3	0.8984	0.0216	0.0199	0.0208	0.0197	0.0196
0.0	0.0	0.0	-840.3232	-22.4055	NaN	NaN	0.026	0.8983	0.0217	0.0199	0.0208	0.0196	0.0196
0.0	0.0	0.0	-3350.3232	1128.5945	NaN	NaN	-0.3	0.8982	0.0217	0.0201	0.0208	0.0195	0.0197
0.0	0.0	0.0	-1801.3232	-238.4055	NaN	NaN	0.1169	0.8988	0.0216	0.0199	0.0207	0.0194	0.0195
0.0	0.0	0.0	-2097.3232	2027.5945	NaN	NaN	-0.3	0.8994	0.0214	0.0198	0.0206	0.0194	0.0194
0.0	0.0	0.0	-2493.3232	1903.5945	NaN	NaN	-0.3	0.8996	0.0213	0.0198	0.0205	0.0194	0.0193
0.0	0.0	0.0	-391.3232	7129.5945	NaN	NaN	1.0581	0.9007	0.0211	0.0196	0.0202	0.0193	0.0191
0.0	0.0	0.0	-1909.3232	1583.5945	NaN	NaN	-0.3	0.8996	0.0214	0.0198	0.0204	0.0194	0.0193
0.0	0.0	0.0	-2998.3232	4410.5945	NaN	NaN	1.3	0.8999	0.0213	0.0197	0.0204	0.0194	0.0193
0.0	0.0	0.0	-655.3232	2451.5945	NaN	NaN	1.3	0.8992	0.0215	0.0198	0.0206	0.0195	0.0195
0.0	0.0	0.0	-435.3232	2465.5945	NaN	NaN	1.2144	0.8988	0.0216	0.0199	0.0207	0.0195	0.0195
0.0	0.0	0.0	-2076.3232	2733.5945	NaN	NaN	1.3	0.8986	0.0216	0.0199	0.0208	0.0196	0.0195
0.0	0.0	0.0	-687.3232	433.5945	NaN	NaN	-0.3	0.8985	0.0216	0.02	0.0208	0.0196	0.0195
0.0	0.0	0.0	-1505.3232	-94.4055	NaN	NaN	0.059	0.898	0.0217	0.0201	0.0209	0.0196	0.0196
0.0	0.0	0.0	-3254.3232	1955.5945	NaN	NaN	-0.3	0.8981	0.0217	0.0201	0.0209	0.0197	0.0196
0.0	0.0	0.0	-2333.3232	183.5945	NaN	NaN	-0.0854	0.8977	0.0218	0.0202	0.0209	0.0198	0.0197
0.0	0.0	0.0	-2584.3232	5086.5945	NaN	NaN	1.3	0.8984	0.0215	0.02	0.0208	0.0197	0.0195
0.0	0.0	0.0	-2798.3232	1428.5945	NaN	NaN	-0.3	0.8982	0.0215	0.0201	0.0209	0.0197	0.0196
0.0	0.0	0.0	-1735.3232	-1260.4055	NaN	NaN	0.4207	0.8981	0.0215	0.0202	0.0209	0.0197	0.0196
0.0	0.0	0.0	-1410.3232	3063.5945	NaN	NaN	1.3	0.8984	0.0215	0.0202	0.0209	0.0196	0.0195
0.0	0.0	0.0	-3094.3232	512.5945	NaN	NaN	-0.1985	0.8979	0.0216	0.0203	0.0209	0.0197	0.0196
0.0	0.0	0.0	-1426.3232	443.5945	NaN	NaN	-0.3	0.8978	0.0216	0.0203	0.0209	0.0197	0.0197
0.0	0.0	0.0	-2808.3232	1285.5945	NaN	NaN	-0.3	0.8979	0.0216	0.0202	0.0209	0.0198	0.0197
0.0	0.0	0.0	-2198.3232	-1360.4055	NaN	NaN	0.3823	0.8976	0.0217	0.0202	0.0208	0.0198	0.0198
0.0	0.0	0.0	2688.6768	2488.5945	NaN	NaN	0.4807	0.8978	0.0216	0.0202	0.0208	0.0199	0.0198
0.0	0.0	0.0	-2071.3232	5197.5945	NaN	NaN	1.3	0.8975	0.0217	0.0202	0.0209	0.02	0.0198
0.0	0.0	0.0	-1357.3232	-1603.4055	NaN	NaN	0.5416	0.8966	0.0219	0.0204	0.021	0.02	0.0199
0.0	0.0	0.0	-2442.3232	1912.5945	NaN	NaN	-0.3	0.8967	0.0219	0.0204	0.021	0.02	0.0199
0.0	0.0	0.0	-2034.3232	1603.5945	NaN	NaN	-0.3	0.8968	0.0219	0.0204	0.021	0.02	0.0199
0.0	0.0	0.0	-1015.3232	-536.4055	NaN	NaN	0.3457	0.8968	0.0219	0.0204	0.021	0.02	0.0199
0.0	0.0	0.0	-606.3232	1513.5945	NaN	NaN	1.3	0.8971	0.0217	0.0203	0.021	0.0201	0.0198
0.0	0.0	0.0	-1775.3232	2833.5945	NaN	NaN	1.3	0.8973	0.0216	0.0202	0.0209	0.0201	0.0198
0.0	0.0	0.0	-2197.3232	-738.4055	NaN	NaN	0.2515	0.8967	0.0218	0.0204	0.021	0.0202	0.02
0.0	0.0	0.0	-2712.3232	797.5945	NaN	NaN	-0.3	0.8968	0.0217	0.0203	0.021	0.0201	0.02
0.0	0.0	0.0	-1175.3232	292.5945	NaN	NaN	-0.3	0.8967	0.0217	0.0204	0.0211	0.0201	0.02
0.0	0.0	0.0	-2747.3232	1498.5945	NaN	NaN	-0.3	0.897	0.0216	0.0203	0.0211	0.02	0.02
0.0	0.0	0.0	-499.3232	-126.4055	NaN	NaN	0.202	0.8973	0.0215	0.0203	0.021	0.02	0.02
0.0	0.0	0.0	317.6768	-50.4055	NaN	NaN	-0.1886	0.8978	0.0214	0.0201	0.0208	0.0199	0.0199
0.0	0.0	0.0	-2785.3232	4215.5945	NaN	NaN	1.3	0.8981	0.0214	0.02	0.0207	0.02	0.0198
0.0	0.0	0.0	36.6768	2334.5945	NaN	NaN	0.9845	0.8981	0.0214	0.02	0.0205	0.0201	0.0198
0.0	0.0	0.0	-547.3232	4056.5945	NaN	NaN	1.156	0.8982	0.0214	0.02	0.0205	0.0201	0.0198
0.0	0.0	0.0	1061.6768	2525.5945	NaN	NaN	0.704	0.898	0.0215	0.02	0.0206	0.0201	0.0198
0.0	0.0	0.0	-1006.3232	-1593.4055	NaN	NaN	0.6129	0.8976	0.0217	0.02	0.0207	0.0201	0.0199
0.0	0.0	0.0	-1452.3232	2768.5945	NaN	NaN	1.3	0.8978	0.0217	0.0199	0.0207	0.0201	0.0199
0.0	0.0	0.0	236.6768	1958.5945	NaN	NaN	0.8922	0.8977	0.0217	0.0199	0.0207	0.0202	0.0199
0.0	0.0	0.0	-422.3232	4154.5945	NaN	NaN	1.1132	0.8979	0.0217	0.0198	0.0206	0.0202	0.0199
0.0	0.0	0.0	-2850.3232	639.5945	NaN	NaN	-0.2893	0.8973	0.0218	0.0199	0.0208	0.0201	0.02
0.0	0.0	0.0	80.6768	2507.5945	NaN	NaN	0.9688	0.8984	0.0216	0.0197	0.0205	0.02	0.0198
0.0	0.0	0.0	-2269.3232	3102.5945	NaN	NaN	1.3	0.8985	0.0215	0.0197	0.0206	0.02	0.0198
0.0	0.0	0.0	-228.3232	576.5945	NaN	NaN	1.3	0.8987	0.0214	0.0197	0.0206	0.0199	0.0197
0.0	0.0	0.0	-1447.3232	5506.5945	NaN	NaN	1.3	0.899	0.0214	0.0196	0.0206	0.0198	0.0196
0.0	0.0	0.0	280.6768	-2526.4055	NaN	NaN	1.125	0.8981	0.0215	0.0199	0.0208	0.0198	0.0198
0.0	0.0	0.0	-2414.3232	372.5945	NaN	NaN	-0.1825	0.8984	0.0215	0.0199	0.0208	0.0197	0.0198
0.0	0.0	0.0	-535.3232	-384.4055	NaN	NaN	0.418	0.8984	0.0215	0.0199	0.0208	0.0197	0.0198
0.0	0.0	0.0	-2102.3232	887.5945	NaN	NaN	-0.3	0.8988	0.0214	0.0197	0.0207	0.0197	0.0197
0.0	0.0	0.0	454.6768	1444.5945	NaN	NaN	0.7606	0.8988	0.0214	0.0197	0.0207	0.0197	0.0197
0.0	0.0	0.0	-1441.3232	-883.4055	NaN	NaN	0.38	0.8989	0.0214	0.0197	0.0207	0.0197	0.0197
0.0	0.0	0.0	-1458.3232	1063.5945	NaN	NaN	-0.3	0.8986	0.0215	0.0198	0.0207	0.0197	0.0197
0.0	0.0	0.0	-2174.3232	1311.5945	NaN	NaN	-0.3	0.8984	0.0215	0.0198	0.0207	0.0197	0.0198
0.0	0.0	0.0	-995.3232	4160.5945	NaN	NaN	1.3	0.8991	0.0214	0.0197	0.0205	0.0196	0.0196
0.0	0.0	0.0	-1963.3232	2966.5945	NaN	NaN	1.3	0.899	0.0214	0.0197	0.0206	0.0196	0.0197
0.0	0.0	0.0	-2711.3232	3482.5945	NaN	NaN	1.3	0.899	0.0214	0.0197	0.0206	0.0196	0.0196
0.0	0.0	0.0	-1608.3232	1743.5945	NaN	NaN	1.3	0.8985	0.0216	0.0198	0.0207	0.0196	0.0197
0.0	0.0	0.0	-1506.3232	2368.5945	NaN	NaN	1.3	0.898	0.0217	0.0199	0.0208	0.0197	0.0198
0.0	0.0	0.0	-2302.3232	1088.5945	NaN	NaN	-0.3	0.8975	0.0219	0.0201	0.0209	0.0198	0.0198
0.0	0.0	0.0	-270.3232	690.5945	NaN	NaN	1.3	0.8977	0.0218	0.0201	0.0209	0.0197	0.0198
0.0	0.0	0.0	-1386.3232	-1943.4055	NaN	NaN	0.5837	0.8975	0.0218	0.0201	0.021	0.0198	0.0199
0.0	0.0	0.0	-805.3232	2047.5945	NaN	NaN	1.3	0.8981	0.0217	0.0199	0.0208	0.0197	0.0197
0.0	0.0	0.0	-875.3232	2971.5945	NaN	NaN	1.3	0.8977	0.0218	0.02	0.0209	0.0198	0.0198
0.0	0.0	0.0	-2345.3232	3025.5945	NaN	NaN	1.3	0.8978	0.0218	0.02	0.0209	0.0198	0.0198
0.0	0.0	0.0	-2383.3232	-341.4055	NaN	NaN	0.1253	0.8975	0.0218	0.0201	0.0209	0.0198	0.0199
0.0	0.0	0.0	-2139.3232	1944.5945	NaN	NaN	-0.3	0.8976	0.0218	0.02	0.0209	0.0198	0.0199
0.0	0.0	0.0	-1571.3232	1583.5945	NaN	NaN	1.3	0.8977	0.0217	0.02	0.0209	0.0198	0.0199
0.0	0.0	0.0	-1477.3232	3344.5945	NaN	NaN	1.3	0.8976	0.0217	0.02	0.0209	0.0199	0.0199
0.0	0.0	0.0	-1432.3232	2597.5945	NaN	NaN	1.3	0.8971	0.0218	0.0201	0.0211	0.0199	0.0199
0.0	0.0	0.0	-1967.3232	-390.4055	NaN	NaN	0.1656	0.8968	0.022	0.0203	0.0211	0.0198	0.02
0.0	0.0	0.0	-2414.3232	-3449.4055	NaN	NaN	0.5883	0.8965	0.0221	0.0204	0.0212	0.0199	0.0201
0.0	0.0	0.0	-2445.3232	627.5945	NaN	NaN	-0.3	0.8973	0.0218	0.0202	0.021	0.0198	0.0199
0.0	0.0	0.0	-1572.3232	3528.5945	NaN	NaN	1.3	0.8977	0.0217	0.0201	0.021	0.0197	0.0198
0.0	0.0	0.0	-1830.3232	-480.4055	NaN	NaN	0.2079	0.8974	0.0218	0.0201	0.021	0.0198	0.0199
0.0	0.0	0.0	-2418.3232	715.5945	NaN	NaN	-0.3	0.8978	0.0217	0.0201	0.0209	0.0197	0.0198
0.0	0.0	0.0	1270.6768	1983.5945	NaN	NaN	0.6095	0.898	0.0216	0.02	0.0209	0.0197	0.0198
0.0	0.0	0.0	-670.3232	817.5945	NaN	NaN	1.3	0.8978	0.0217	0.0201	0.0209	0.0197	0.0199
0.0	0.0	0.0	-553.3232	-394.4055	NaN	NaN	0.4162	0.8975	0.0217	0.0201	0.021	0.0198	0.0199
0.0	0.0	0.0	-1772.3232	1551.5945	NaN	NaN	-0.3	0.8975	0.0218	0.0201	0.021	0.0198	0.0199
0.0	0.0	0.0	-1347.3232	1058.5945	NaN	NaN	-0.3	0.8973	0.0218	0.0202	0.021	0.0198	0.0199
0.0	0.0	0.0	-2136.3232	238.5945	NaN	NaN	-0.1257	0.8973	0.0218	0.0202	0.021	0.0198	0.02
0.0	0.0	0.0	-2062.3232	1772.5945	NaN	NaN	-0.3	0.8975	0.0218	0.0201	0.021	0.0198	0.0199
0.0	0.0	0.0	-836.3232	2272.5945	NaN	NaN	1.3	0.8978	0.0217	0.02	0.0209	0.0198	0.0198
0.0	0.0	0.0	-2468.3232	1340.5945	NaN	NaN	-0.3	0.8972	0.0218	0.0202	0.021	0.0198	0.0199
0.0	0.0	0.0	-822.3232	-509.4055	NaN	NaN	0.3825	0.8974	0.0218	0.0202	0.021	0.0198	0.0198
0.0	0.0	0.0	-2879.3232	1495.5945	NaN	NaN	-0.3	0.8974	0.0218	0.0203	0.021	0.0197	0.0198
0.0	0.0	0.0	-1721.3232	-1815.4055	NaN	NaN	0.5133	0.8972	0.0218	0.0203	0.021	0.0197	0.0199
0.0	0.0	0.0	-1904.3232	-610.4055	NaN	NaN	0.2427	0.8977	0.0217	0.0202	0.0209	0.0197	0.0199
0.0	0.0	0.0	-870.3232	3051.5945	NaN	NaN	1.3	0.8981	0.0215	0.02	0.0208	0.0197	0.0198
0.0	0.0	0.0	-1913.3232	4412.5945	NaN	NaN	1.3	0.8984	0.0214	0.0199	0.0208	0.0197	0.0198
0.0	0.0	0.0	-3132.3232	1660.5945	NaN	NaN	-0.3	0.8979	0.0216	0.02	0.0209	0.0198	0.0199
0.0	0.0	0.0	-1258.3232	-261.4055	NaN	NaN	0.172	0.8977	0.0216	0.0201	0.0209	0.0198	0.0199
0.0	0.0	0.0	-248.3232	2303.5945	NaN	NaN	1.1208	0.8979	0.0216	0.02	0.0209	0.0197	0.0198
0.0	0.0	0.0	-1900.3232	767.5945	NaN	NaN	-0.3	0.8975	0.0217	0.0201	0.021	0.0198	0.0199
0.0	0.0	0.0	-1329.3232	18.5945	NaN	NaN	-0.0142	0.8974	0.0217	0.0202	0.021	0.0197	0.0198
0.0	0.0	0.0	-2394.3232	-26.4055	NaN	NaN	0.0109	0.8974	0.0218	0.0202	0.021	0.0197	0.0198
0.0	0.0	0.0	-542.3232	-1432.4055	NaN	NaN	0.7254	0.8976	0.0217	0.0202	0.0209	0.0197	0.0198
0.0	0.0	0.0	-1865.3232	2094.5945	NaN	NaN	1.3	0.898	0.0216	0.0201	0.0209	0.0197	0.0198
0.0	0.0	0.0	-2059.3232	1500.5945	NaN	NaN	-0.3	0.898	0.0215	0.02	0.0209	0.0198	0.0198
0.0	0.0	0.0	-259.3232	1554.5945	NaN	NaN	1.2002	0.898	0.0215	0.02	0.0209	0.0198	0.0198
0.0	0.0	0.0	-1569.3232	2108.5945	NaN	NaN	1.3	0.8977	0.0216	0.0201	0.021	0.0199	0.0198
0.0	0.0	0.0	-2147.3232	981.5945	NaN	NaN	-0.3	0.8973	0.0217	0.0202	0.021	0.0199	0.0199
0.0	0.0	0.0	-3254.3232	254.5945	NaN	NaN	-0.0849	0.8971	0.0218	0.0202	0.0211	0.0199	0.0199
0.0	0.0	0.0	49.6768	1794.5945	NaN	NaN	0.9731	0.8978	0.0216	0.02	0.0209	0.0198	0.0198
0.0	0.0	0.0	203.6768	1151.5945	NaN	NaN	0.8497	0.8977	0.0216	0.02	0.021	0.0199	0.0198
0.0	0.0	0.0	-1887.3232	-216.4055	NaN	NaN	0.1029	0.8976	0.0216	0.0201	0.021	0.0199	0.0198
0.0	0.0	0.0	-1028.3232	2578.5945	NaN	NaN	1.3	0.8978	0.0215	0.02	0.021	0.0199	0.0197
0.0	0.0	0.0	-1584.3232	178.5945	NaN	NaN	-0.127	0.8975	0.0216	0.0202	0.021	0.0199	0.0198
0.0	0.0	0.0	-2985.3232	1126.5945	NaN	NaN	-0.3	0.8975	0.0216	0.0203	0.021	0.0198	0.0198
0.0	0.0	0.0	-3147.3232	-1220.4055	NaN	NaN	0.2794	0.8973	0.0217	0.0203	0.021	0.0198	0.0198
0.0	0.0	0.0	-1102.3232	932.5945	NaN	NaN	-0.3	0.8978	0.0216	0.0202	0.0209	0.0198	0.0197
0.0	0.0	0.0	-2059.3232	2240.5945	NaN	NaN	1.3	0.8976	0.0216	0.0201	0.0209	0.0199	0.0198
0.0	0.0	0.0	-1115.3232	290.5945	NaN	NaN	-0.3	0.8979	0.0215	0.0201	0.0208	0.0199	0.0198
0.0	0.0	0.0	-1035.3232	2310.5945	NaN	NaN	1.3	0.8979	0.0215	0.02	0.0208	0.02	0.0198
0.0	0.0	0.0	-1304.3232	2899.5945	NaN	NaN	1.3	0.898	0.0215	0.02	0.0207	0.0201	0.0198
0.0	0.0	0.0	-264.3232	1302.5945	NaN	NaN	1.2546	0.8973	0.0216	0.0201	0.0209	0.0201	0.0199
0.0	0.0	0.0	-710.3232	1285.5945	NaN	NaN	1.3	0.8969	0.0218	0.0202	0.0209	0.0202	0.02
0.0	0.0	0.0	-3284.3232	-459.4055	NaN	NaN	0.1227	0.8964	0.0219	0.0203	0.021	0.0202	0.0202
0.0	0.0	0.0	-1339.3232	1575.5945	NaN	NaN	1.3	0.8966	0.0219	0.0202	0.021	0.0202	0.0201
0.0	0.0	0.0	-1611.3232	2037.5945	NaN	NaN	1.3	0.8968	0.0219	0.0202	0.0209	0.0202	0.02
0.0	0.0	0.0	-717.3232	1617.5945	NaN	NaN	1.3	0.897	0.0218	0.0201	0.0209	0.0202	0.02
0.0	0.0	0.0	-702.3232	-645.4055	NaN	NaN	0.4789	0.8971	0.0218	0.0201	0.0209	0.0201	0.02
0.0	0.0	0.0	-1132.3232	1237.5945	NaN	NaN	1.3	0.8974	0.0217	0.02	0.0208	0.0201	0.0199
0.0	0.0	0.0	-4012.3232	1577.5945	NaN	NaN	-0.3	0.8971	0.0218	0.0201	0.0209	0.0202	0.02
0.0	0.0	0.0	-196.3232	1907.5945	NaN	NaN	1.1147	0.8979	0.0216	0.0199	0.0207	0.0201	0.0198
0.0	0.0	0.0	-968.3232	-256.4055	NaN	NaN	0.2094	0.8973	0.0217	0.0201	0.0208	0.0201	0.0199
0.0	0.0	0.0	-3110.3232	-782.4055	NaN	NaN	0.201	0.8977	0.0217	0.0201	0.0207	0.02	0.0198
0.0	0.0	0.0	-732.3232	-324.4055	NaN	NaN	0.307	0.8982	0.0216	0.0199	0.0206	0.02	0.0198
0.0	0.0	0.0	-1812.3232	3414.5945	NaN	NaN	1.3	0.8986	0.0215	0.0198	0.0204	0.02	0.0197
0.0	0.0	0.0	-1383.3232	5619.5945	NaN	NaN	1.3	0.8989	0.0213	0.0198	0.0203	0.02	0.0196
0.0	0.0	0.0	-1495.3232	272.5945	NaN	NaN	-0.2229	0.8982	0.0216	0.0198	0.0205	0.02	0.0198
0.0	0.0	0.0	-1854.3232	-729.4055	NaN	NaN	0.2823	0.8979	0.0217	0.0199	0.0206	0.02	0.0198
0.0	0.0	0.0	-820.3232	2740.5945	NaN	NaN	1.3	0.8981	0.0217	0.0199	0.0206	0.02	0.0198
0.0	0.0	0.0	-1332.3232	3754.5945	NaN	NaN	1.3	0.8979	0.0217	0.0199	0.0205	0.0201	0.0198
0.0	0.0	0.0	-2311.3232	3982.5945	NaN	NaN	1.3	0.8982	0.0216	0.0199	0.0204	0.0201	0.0198
0.0	0.0	0.0	-1587.3232	3152.5945	NaN	NaN	1.3	0.8985	0.0215	0.0198	0.0204	0.0201	0.0197
0.0	0.0	0.0	-2269.3232	1617.5945	NaN	NaN	-0.3	0.8982	0.0216	0.0199	0.0204	0.0201	0.0198
0.0	0.0	0.0	-3967.3232	5080.5945	NaN	NaN	1.3	0.8984	0.0215	0.0199	0.0204	0.0201	0.0197
0.0	0.0	0.0	-1829.3232	754.5945	NaN	NaN	-0.3	0.8978	0.0217	0.0199	0.0206	0.0202	0.0198
0.0	0.0	0.0	797.6768	287.5945	NaN	NaN	0.265	0.8974	0.0218	0.0201	0.0207	0.0201	0.0199
0.0	0.0	0.0	-2782.3232	-2331.4055	NaN	NaN	0.4559	0.8966	0.0219	0.0203	0.0209	0.0201	0.0201
0.0	0.0	0.0	-1324.3232	-2099.4055	NaN	NaN	0.6132	0.8976	0.0217	0.02	0.0207	0.02	0.0199
0.0	0.0	0.0	-2194.3232	8270.5945	NaN	NaN	1.3	0.8985	0.0214	0.0199	0.0203	0.02	0.0198
0.0	0.0	0.0	-2137.3232	1784.5945	NaN	NaN	-0.3	0.8981	0.0215	0.02	0.0204	0.02	0.0199
0.0	0.0	0.0	-1325.3232	-312.4055	NaN	NaN	0.1908	0.898	0.0216	0.02	0.0204	0.02	0.02
0.0	0.0	0.0	-2936.3232	1258.5945	NaN	NaN	-0.3	0.8982	0.0216	0.02	0.0203	0.02	0.0199
0.0	0.0	0.0	6.6768	5833.5945	NaN	NaN	0.9989	0.8984	0.0215	0.0199	0.0202	0.0201	0.0199
0.0	0.0	0.0	-1116.3232	1650.5945	NaN	NaN	1.3	0.8977	0.0217	0.0199	0.0205	0.0202	0.02
0.0	0.0	0.0	-2379.3232	4243.5945	NaN	NaN	1.3	0.8974	0.0219	0.0199	0.0207	0.0202	0.02
0.0	0.0	0.0	-2717.3232	-1528.4055	NaN	NaN	0.36	0.8959	0.0222	0.0203	0.0211	0.0202	0.0204
0.0	0.0	0.0	-2127.3232	1189.5945	NaN	NaN	-0.3	0.8977	0.0218	0.0198	0.0207	0.02	0.02
0.0	0.0	0.0	-2251.3232	1026.5945	NaN	NaN	-0.3	0.8973	0.0218	0.0199	0.0208	0.0201	0.0201
0.0	0.0	0.0	-2018.3232	1472.5945	NaN	NaN	-0.3	0.8981	0.0216	0.0197	0.0207	0.02	0.0199
0.0	0.0	0.0	-60.3232	2294.5945	NaN	NaN	1.027	0.8983	0.0215	0.0197	0.0207	0.0201	0.0198
0.0	0.0	0.0	-2138.3232	1433.5945	NaN	NaN	-0.3	0.8983	0.0215	0.0197	0.0207	0.02	0.0198
0.0	0.0	0.0	-2164.3232	1541.5945	NaN	NaN	-0.3	0.8977	0.0216	0.02	0.0209	0.0199	0.0199
0.0	0.0	0.0	-11.3232	-1410.4055	NaN	NaN	0.992	0.8973	0.0216	0.0201	0.021	0.0199	0.02
0.0	0.0	0.0	-245.3232	310.5945	NaN	NaN	1.3	0.8984	0.0215	0.0198	0.0208	0.0199	0.0198
0.0	0.0	0.0	253.6768	4465.5945	NaN	NaN	0.9462	0.8991	0.0213	0.0196	0.0205	0.0199	0.0196
0.0	0.0	0.0	86.6768	1614.5945	NaN	NaN	0.9491	0.8988	0.0214	0.0197	0.0206	0.0199	0.0196
0.0	0.0	0.0	-205.3232	636.5945	NaN	NaN	1.3	0.8985	0.0215	0.0197	0.0207	0.02	0.0197
0.0	0.0	0.0	-2233.3232	1762.5945	NaN	NaN	-0.3	0.8976	0.0217	0.0199	0.0209	0.0199	0.0199
0.0	0.0	0.0	-2197.3232	2431.5945	NaN	NaN	1.3	0.8972	0.0218	0.02	0.021	0.02	0.02
0.0	0.0	0.0	-2800.3232	1642.5945	NaN	NaN	-0.3	0.8971	0.0218	0.02	0.021	0.0199	0.0201
0.0	0.0	0.0	-339.3232	-2172.4055	NaN	NaN	0.8649	0.8967	0.0219	0.0202	0.0211	0.0199	0.0201
0.0	0.0	0.0	1231.6768	3241.5945	NaN	NaN	0.7247	0.8979	0.0217	0.0199	0.0209	0.0198	0.0198
0.0	0.0	0.0	3266.6768	215.5945	NaN	NaN	0.0619	0.8977	0.0218	0.02	0.0208	0.0199	0.0198
0.0	0.0	0.0	-2166.3232	-1142.4055	NaN	NaN	0.3453	0.8975	0.0219	0.02	0.0208	0.0199	0.0199
0.0	0.0	0.0	-427.3232	4329.5945	NaN	NaN	1.1095	0.8983	0.0217	0.0197	0.0206	0.0199	0.0197
0.0	0.0	0.0	-1319.3232	2065.5945	NaN	NaN	1.3	0.8979	0.0218	0.0198	0.0206	0.02	0.0199
0.0	0.0	0.0	-3138.3232	4012.5945	NaN	NaN	1.3	0.8979	0.0218	0.0197	0.0207	0.02	0.0199
0.0	0.0	0.0	-1503.3232	2459.5945	NaN	NaN	1.3	0.897	0.022	0.02	0.021	0.0199	0.0201
0.0	0.0	0.0	-1158.3232	-1249.4055	NaN	NaN	0.5189	0.8965	0.0222	0.0201	0.0211	0.0199	0.0201
0.0	0.0	0.0	-2703.3232	1432.5945	NaN	NaN	-0.3	0.8969	0.0221	0.0201	0.0211	0.0199	0.02
0.0	0.0	0.0	-2086.3232	-765.4055	NaN	NaN	0.2684	0.8972	0.022	0.02	0.021	0.0198	0.0199
0.0	0.0	0.0	299.6768	-1044.4055	NaN	NaN	1.3	0.8978	0.0218	0.0199	0.021	0.0197	0.0197
0.0	0.0	0.0	-2044.3232	774.5945	NaN	NaN	-0.3	0.8979	0.0218	0.0199	0.021	0.0197	0.0197
0.0	0.0	0.0	-2065.3232	-1421.4055	NaN	NaN	0.4077	0.898	0.0218	0.0199	0.0209	0.0197	0.0197
0.0	0.0	0.0	-2049.3232	3341.5945	NaN	NaN	1.3	0.8983	0.0216	0.0198	0.0209	0.0197	0.0197
0.0	0.0	0.0	-2050.3232	767.5945	NaN	NaN	-0.3	0.8978	0.0218	0.02	0.021	0.0197	0.0198
0.0	0.0	0.0	-4018.3232	1371.5945	NaN	NaN	-0.3	0.8979	0.0217	0.02	0.021	0.0197	0.0197
0.0	0.0	0.0	-2152.3232	1184.5945	NaN	NaN	-0.3	0.898	0.0217	0.0199	0.0209	0.0197	0.0197
0.0	0.0	0.0	-2277.3232	2101.5945	NaN	NaN	-0.3	0.8981	0.0217	0.0199	0.0209	0.0197	0.0197
0.0	0.0	0.0	-1200.3232	-794.4055	NaN	NaN	0.3983	0.8977	0.0218	0.02	0.021	0.0197	0.0198
0.0	0.0	0.0	-2034.3232	-251.4055	NaN	NaN	0.11	0.8977	0.0218	0.02	0.021	0.0197	0.0198
0.0	0.0	0.0	-2920.3232	2641.5945	NaN	NaN	-0.3	0.8975	0.0218	0.0201	0.021	0.0198	0.0198
0.0	0.0	0.0	-1102.3232	2624.5945	NaN	NaN	1.3	0.8975	0.0218	0.0201	0.021	0.0198	0.0199
0.0	0.0	0.0	123.6768	-1722.4055	NaN	NaN	1.0774	0.897	0.0219	0.0203	0.021	0.0198	0.0199
0.0	0.0	0.0	-3273.3232	2477.5945	NaN	NaN	-0.3	0.8974	0.0218	0.0202	0.0209	0.0198	0.0198
0.0	0.0	0.0	-602.3232	620.5945	NaN	NaN	1.3	0.8974	0.0218	0.0202	0.0209	0.0198	0.0198
0.0	0.0	0.0	-1273.3232	1740.5945	NaN	NaN	1.3	0.8977	0.0218	0.0202	0.0208	0.0198	0.0198
0.0	0.0	0.0	-622.3232	1430.5945	NaN	NaN	1.3	0.8972	0.0219	0.0202	0.0209	0.0199	0.0199
0.0	0.0	0.0	1443.6768	2278.5945	NaN	NaN	0.6122	0.8974	0.0219	0.0201	0.0208	0.02	0.0198
0.0	0.0	0.0	-3622.3232	216.5945	NaN	NaN	-0.0636	0.8969	0.022	0.0202	0.0209	0.0201	0.0199
0.0	0.0	0.0	-1768.3232	2485.5945	NaN	NaN	1.3	0.8968	0.0221	0.0202	0.0209	0.0201	0.02
0.0	0.0	0.0	-2063.3232	554.5945	NaN	NaN	-0.3	0.8962	0.0223	0.0203	0.021	0.0202	0.0201
0.0	0.0	0.0	-306.3232	-719.4055	NaN	NaN	0.7014	0.8965	0.0222	0.0202	0.0209	0.0201	0.0201
0.0	0.0	0.0	-2415.3232	1493.5945	NaN	NaN	-0.3	0.8964	0.0222	0.0202	0.0209	0.0201	0.0201
0.0	0.0	0.0	-1659.3232	1638.5945	NaN	NaN	-0.3	0.8971	0.022	0.0201	0.0208	0.0201	0.02
0.0	0.0	0.0	-2098.3232	263.5945	NaN	NaN	-0.1437	0.897	0.022	0.0201	0.0208	0.0201	0.02
0.0	0.0	0.0	-951.3232	1047.5945	NaN	NaN	1.3	0.8975	0.0218	0.02	0.0208	0.0201	0.0198
0.0	0.0	0.0	-562.3232	2939.5945	NaN	NaN	1.2365	0.8976	0.0218	0.02	0.0208	0.02	0.0198
0.0	0.0	0.0	-2074.3232	-3638.4055	NaN	NaN	0.6369	0.8965	0.0221	0.0203	0.021	0.0201	0.02
0.0	0.0	0.0	-1921.3232	-1387.4055	NaN	NaN	0.4193	0.8974	0.0218	0.0202	0.0209	0.0199	0.0199
0.0	0.0	0.0	-2776.3232	1799.5945	NaN	NaN	-0.3	0.8975	0.0217	0.0201	0.0209	0.0199	0.0199
0.0	0.0	0.0	-2128.3232	76.5945	NaN	NaN	-0.0373	0.8979	0.0215	0.02	0.0209	0.0198	0.0199
0.0	0.0	0.0	-3421.3232	1778.5945	NaN	NaN	-0.3	0.8982	0.0213	0.02	0.0209	0.0198	0.0198
0.0	0.0	0.0	-2980.3232	2252.5945	NaN	NaN	-0.3	0.898	0.0214	0.02	0.0209	0.0198	0.0198
0.0	0.0	0.0	-2728.3232	4652.5945	NaN	NaN	1.3	0.8985	0.0213	0.02	0.0208	0.0198	0.0197
0.0	0.0	0.0	-3483.3232	932.5945	NaN	NaN	-0.3	0.8981	0.0214	0.0201	0.0208	0.0197	0.0199
0.0	0.0	0.0	-481.3232	-426.4055	NaN	NaN	0.4697	0.8986	0.0213	0.02	0.0207	0.0197	0.0197
0.0	0.0	0.0	2312.6768	5429.5945	NaN	NaN	0.7013	0.8993	0.0211	0.0199	0.0204	0.0197	0.0196
0.0	0.0	0.0	174.6768	1308.5945	NaN	NaN	0.8822	0.8988	0.0213	0.02	0.0205	0.0198	0.0197
0.0	0.0	0.0	-142.3232	3152.5945	NaN	NaN	1.0473	0.8989	0.0213	0.0199	0.0205	0.0197	0.0197
0.0	0.0	0.0	-561.3232	992.5945	NaN	NaN	1.3	0.8981	0.0215	0.02	0.0207	0.0198	0.0198
0.0	0.0	0.0	-3167.3232	1843.5945	NaN	NaN	-0.3	0.8982	0.0215	0.02	0.0206	0.0198	0.0198
0.0	0.0	0.0	155.6768	3694.5945	NaN	NaN	0.9596	0.8982	0.0215	0.0199	0.0207	0.0199	0.0198
0.0	0.0	0.0	-1481.3232	-3.4055	NaN	NaN	0.0023	0.8976	0.0216	0.0201	0.0208	0.0199	0.0199
0.0	0.0	0.0	-1397.3232	1043.5945	NaN	NaN	-0.3	0.898	0.0216	0.02	0.0208	0.0198	0.0198
0.0	0.0	0.0	-2102.3232	2005.5945	NaN	NaN	-0.3	0.8981	0.0215	0.02	0.0207	0.0198	0.0198
0.0	0.0	0.0	-1333.3232	3369.5945	NaN	NaN	1.3	0.8985	0.0214	0.02	0.0206	0.0198	0.0198
0.0	0.0	0.0	-3222.3232	2106.5945	NaN	NaN	-0.3	0.8987	0.0213	0.0199	0.0206	0.0197	0.0198
0.0	0.0	0.0	-882.3232	1259.5945	NaN	NaN	1.3	0.8986	0.0214	0.0199	0.0207	0.0197	0.0197
0.0	0.0	0.0	-599.3232	1073.5945	NaN	NaN	1.3	0.8986	0.0214	0.0199	0.0207	0.0197	0.0197
0.0	0.0	0.0	-1872.3232	-1730.4055	NaN	NaN	0.4803	0.8981	0.0216	0.02	0.0208	0.0197	0.0198
0.0	0.0	0.0	-2349.3232	2421.5945	NaN	NaN	1.3	0.8983	0.0215	0.02	0.0207	0.0198	0.0198
0.0	0.0	0.0	-3085.3232	1996.5945	NaN	NaN	-0.3	0.8983	0.0215	0.0199	0.0207	0.0198	0.0198
0.0	0.0	0.0	312.6768	-901.4055	NaN	NaN	1.3	0.8981	0.0215	0.0199	0.0207	0.0198	0.0198
0.0	0.0	0.0	-2574.3232	3429.5945	NaN	NaN	1.3	0.8985	0.0214	0.0199	0.0207	0.0198	0.0197
0.0	0.0	0.0	-4134.3232	-260.4055	NaN	NaN	0.0593	0.8982	0.0216	0.02	0.0207	0.0197	0.0198
0.0	0.0	0.0	-2274.3232	2906.5945	NaN	NaN	1.3	0.8986	0.0214	0.0199	0.0206	0.0197	0.0198
0.0	0.0	0.0	-1641.3232	1114.5945	NaN	NaN	-0.3	0.8989	0.0213	0.0199	0.0205	0.0197	0.0197
0.0	0.0	0.0	-906.3232	2019.5945	NaN	NaN	1.3	0.8991	0.0212	0.0199	0.0205	0.0196	0.0197
0.0	0.0	0.0	-1436.3232	-469.4055	NaN	NaN	0.2463	0.8986	0.0213	0.0199	0.0207	0.0197	0.0197
0.0	0.0	0.0	-3117.3232	2649.5945	NaN	NaN	-0.3	0.8988	0.0213	0.0199	0.0207	0.0197	0.0197
0.0	0.0	0.0	-3704.3232	-1850.4055	NaN	NaN	0.3331	0.8977	0.0216	0.0201	0.0209	0.0197	0.0199
0.0	0.0	0.0	-1857.3232	3372.5945	NaN	NaN	1.3	0.8988	0.0213	0.0199	0.0207	0.0196	0.0197
0.0	0.0	0.0	-761.3232	1293.5945	NaN	NaN	1.3	0.8985	0.0213	0.02	0.0207	0.0196	0.0198
0.0	0.0	0.0	-2453.3232	1555.5945	NaN	NaN	-0.3	0.8992	0.0211	0.02	0.0205	0.0195	0.0197
0.0	0.0	0.0	-640.3232	5056.5945	NaN	NaN	1.145	0.8996	0.0211	0.0199	0.0203	0.0195	0.0196
0.0	0.0	0.0	1708.6768	2034.5945	NaN	NaN	0.5435	0.8993	0.0212	0.0199	0.0204	0.0195	0.0197
0.0	0.0	0.0	-3449.3232	559.5945	NaN	NaN	-0.1936	0.8986	0.0214	0.02	0.0205	0.0196	0.0198
0.0	0.0	0.0	-999.3232	3658.5945	NaN	NaN	1.3	0.8992	0.0213	0.0198	0.0204	0.0196	0.0197
0.0	0.0	0.0	-1099.3232	4552.5945	NaN	NaN	1.3	0.8988	0.0214	0.0198	0.0205	0.0197	0.0198
0.0	0.0	0.0	-2231.3232	4174.5945	NaN	NaN	1.3	0.8981	0.0216	0.0198	0.0207	0.0198	0.0199
0.0	0.0	0.0	-2345.3232	268.5945	NaN	NaN	-0.1293	0.897	0.0219	0.0201	0.021	0.0198	0.0201
0.0	0.0	0.0	-1011.3232	1453.5945	NaN	NaN	1.3	0.8973	0.0219	0.0201	0.021	0.0198	0.0199
0.0	0.0	0.0	-2753.3232	1878.5945	NaN	NaN	-0.3	0.8978	0.0217	0.0199	0.0209	0.0198	0.0199
0.0	0.0	0.0	-929.3232	1816.5945	NaN	NaN	1.3	0.8984	0.0216	0.0198	0.0208	0.0197	0.0197
0.0	0.0	0.0	-1900.3232	675.5945	NaN	NaN	-0.3	0.8986	0.0215	0.0197	0.0207	0.0198	0.0197
0.0	0.0	0.0	-5.3232	4155.5945	NaN	NaN	1.0013	0.8991	0.0214	0.0196	0.0206	0.0197	0.0196
0.0	0.0	0.0	-1132.3232	1218.5945	NaN	NaN	1.3	0.8984	0.0215	0.0198	0.0209	0.0197	0.0197
0.0	0.0	0.0	-1977.3232	145.5945	NaN	NaN	-0.0795	0.8977	0.0217	0.02	0.021	0.0197	0.0198
0.0	0.0	0.0	-2708.3232	-2134.4055	NaN	NaN	0.4407	0.8974	0.0218	0.0201	0.0211	0.0197	0.0199
0.0	0.0	0.0	-524.3232	92.5945	NaN	NaN	-0.2145	0.8978	0.0217	0.02	0.021	0.0197	0.0198
0.0	0.0	0.0	-1935.3232	-336.4055	NaN	NaN	0.1481	0.8978	0.0217	0.0199	0.021	0.0197	0.0199
0.0	0.0	0.0	-2384.3232	1386.5945	NaN	NaN	-0.3	0.8983	0.0216	0.0198	0.0209	0.0197	0.0198
0.0	0.0	0.0	-508.3232	1447.5945	NaN	NaN	1.3	0.8984	0.0216	0.0198	0.0208	0.0197	0.0198
0.0	0.0	0.0	-2679.3232	4317.5945	NaN	NaN	1.3	0.8985	0.0215	0.0198	0.0208	0.0197	0.0198
0.0	0.0	0.0	-1760.3232	1887.5945	NaN	NaN	1.3	0.8983	0.0216	0.0198	0.0209	0.0197	0.0198
0.0	0.0	0.0	149.6768	-411.4055	NaN	NaN	1.3	0.8979	0.0217	0.0199	0.021	0.0197	0.0198
0.0	0.0	0.0	-2547.3232	2075.5945	NaN	NaN	-0.3	0.8978	0.0217	0.02	0.021	0.0197	0.0198
0.0	0.0	0.0	-2099.3232	204.5945	NaN	NaN	-0.108	0.8977	0.0218	0.0201	0.0211	0.0196	0.0198
0.0	0.0	0.0	-3541.3232	-116.4055	NaN	NaN	0.0318	0.8975	0.0218	0.0201	0.0211	0.0196	0.0199
0.0	0.0	0.0	-2501.3232	1897.5945	NaN	NaN	-0.3	0.8976	0.0218	0.0201	0.0211	0.0197	0.0198
0.0	0.0	0.0	-1089.3232	2962.5945	NaN	NaN	1.3	0.8977	0.0218	0.02	0.021	0.0197	0.0198
0.0	0.0	0.0	-2572.3232	2370.5945	NaN	NaN	-0.3	0.8979	0.0217	0.02	0.021	0.0198	0.0197
0.0	0.0	0.0	-825.3232	630.5945	NaN	NaN	-0.3	0.8981	0.0216	0.02	0.0209	0.0197	0.0196
0.0	0.0	0.0	-876.3232	1909.5945	NaN	NaN	1.3	0.8981	0.0216	0.0201	0.0209	0.0198	0.0196
0.0	0.0	0.0	-1799.3232	-830.4055	NaN	NaN	0.3158	0.8976	0.0217	0.0202	0.021	0.0198	0.0197
0.0	0.0	0.0	-1204.3232	1266.5945	NaN	NaN	1.3	0.8973	0.0218	0.0203	0.021	0.0198	0.0197
0.0	0.0	0.0	-2763.3232	-508.4055	NaN	NaN	0.1554	0.897	0.0219	0.0204	0.021	0.0198	0.0198
0.0	0.0	0.0	-1226.3232	-861.4055	NaN	NaN	0.4126	0.897	0.0219	0.0204	0.021	0.0199	0.0198
0.0	0.0	0.0	-2196.3232	-1462.4055	NaN	NaN	0.3997	0.8967	0.022	0.0205	0.021	0.0199	0.0199
0.0	0.0	0.0	-1461.3232	940.5945	NaN	NaN	-0.3	0.8972	0.0218	0.0203	0.0209	0.02	0.0198
0.0	0.0	0.0	-3357.3232	2158.5945	NaN	NaN	-0.3	0.8968	0.0219	0.0204	0.0209	0.0201	0.0199
0.0	0.0	0.0	-1344.3232	2010.5945	NaN	NaN	1.3	0.897	0.0218	0.0204	0.0209	0.0201	0.0199
0.0	0.0	0.0	-2664.3232	1683.5945	NaN	NaN	-0.3	0.8969	0.0218	0.0204	0.0209	0.0201	0.0199
0.0	0.0	0.0	-706.3232	-1091.4055	NaN	NaN	0.6071	0.8968	0.0218	0.0204	0.0209	0.0201	0.0199
0.0	0.0	0.0	-2184.3232	1744.5945	NaN	NaN	-0.3	0.897	0.0217	0.0204	0.0209	0.0201	0.0199
0.0	0.0	0.0	-760.3232	2848.5945	NaN	NaN	1.3	0.897	0.0217	0.0204	0.021	0.0201	0.0199
0.0	0.0	0.0	-3884.3232	-105.4055	NaN	NaN	0.0264	0.8963	0.0219	0.0205	0.0211	0.0201	0.02
0.0	0.0	0.0	-3624.3232	1692.5945	NaN	NaN	-0.3	0.8965	0.0219	0.0205	0.0211	0.02	0.02
0.0	0.0	0.0	-2755.3232	-1713.4055	NaN	NaN	0.3834	0.8965	0.0218	0.0205	0.0211	0.02	0.0201
0.0	0.0	0.0	-2487.3232	3004.5945	NaN	NaN	1.3	0.8973	0.0215	0.0203	0.021	0.0199	0.0199
0.0	0.0	0.0	-2731.3232	2408.5945	NaN	NaN	-0.3	0.8975	0.0214	0.0203	0.021	0.0199	0.0199
0.0	0.0	0.0	-657.3232	482.5945	NaN	NaN	-0.3	0.8977	0.0214	0.0203	0.0209	0.0198	0.0198
0.0	0.0	0.0	-3306.3232	-1018.4055	NaN	NaN	0.2355	0.8974	0.0214	0.0204	0.021	0.0199	0.0199
0.0	0.0	0.0	-2298.3232	563.5945	NaN	NaN	-0.3	0.8978	0.0213	0.0203	0.0209	0.0198	0.0199
0.0	0.0	0.0	-2248.3232	2957.5945	NaN	NaN	1.3	0.8979	0.0212	0.0202	0.0209	0.0199	0.0199
0.0	0.0	0.0	-2332.3232	1539.5945	NaN	NaN	-0.3	0.8974	0.0213	0.0203	0.021	0.02	0.02
0.0	0.0	0.0	-2039.3232	1363.5945	NaN	NaN	-0.3	0.8973	0.0214	0.0203	0.021	0.02	0.02
0.0	0.0	0.0	-3133.3232	988.5945	NaN	NaN	-0.3	0.8972	0.0214	0.0203	0.021	0.0201	0.0201
0.0	0.0	0.0	-1648.3232	2258.5945	NaN	NaN	1.3	0.8974	0.0214	0.0203	0.0208	0.0201	0.0201
0.0	0.0	0.0	-2396.3232	1361.5945	NaN	NaN	-0.3	0.8974	0.0214	0.0202	0.0208	0.0201	0.0201
0.0	0.0	0.0	-1978.3232	2095.5945	NaN	NaN	1.3	0.8979	0.0213	0.0202	0.0206	0.0201	0.02
0.0	0.0	0.0	-750.3232	2565.5945	NaN	NaN	1.3	0.898	0.0213	0.0202	0.0205	0.0201	0.0199
0.0	0.0	0.0	-858.3232	3395.5945	NaN	NaN	1.3	0.8983	0.0212	0.0201	0.0205	0.02	0.0199
0.0	0.0	0.0	-2676.3232	-579.4055	NaN	NaN	0.178	0.8977	0.0215	0.0202	0.0206	0.0201	0.0199
0.0	0.0	0.0	-1765.3232	2746.5945	NaN	NaN	1.3	0.8982	0.0214	0.0202	0.0204	0.02	0.0198
0.0	0.0	0.0	-1491.3232	2971.5945	NaN	NaN	1.3	0.8982	0.0214	0.0202	0.0204	0.02	0.0199
0.0	0.0	0.0	-1136.3232	1780.5945	NaN	NaN	1.3	0.8985	0.0213	0.0201	0.0203	0.02	0.0198
0.0	0.0	0.0	-1786.3232	2241.5945	NaN	NaN	1.3	0.8987	0.0214	0.02	0.0202	0.02	0.0198
0.0	0.0	0.0	-2146.3232	2004.5945	NaN	NaN	-0.3	0.8987	0.0214	0.02	0.0201	0.02	0.0198
0.0	0.0	0.0	495.6768	4629.5945	NaN	NaN	0.9033	0.8989	0.0213	0.02	0.0201	0.02	0.0197
0.0	0.0	0.0	548.6768	3061.5945	NaN	NaN	0.848	0.899	0.0214	0.0199	0.0201	0.02	0.0197
0.0	0.0	0.0	-1236.3232	-630.4055	NaN	NaN	0.3377	0.8986	0.0216	0.0199	0.0203	0.02	0.0197
0.0	0.0	0.0	-1076.3232	2600.5945	NaN	NaN	1.3	0.8987	0.0216	0.0199	0.0202	0.0199	0.0196
0.0	0.0	0.0	-2077.3232	3858.5945	NaN	NaN	1.3	0.8988	0.0216	0.0199	0.0203	0.0199	0.0196
0.0	0.0	0.0	-2387.3232	1005.5945	NaN	NaN	-0.3	0.8989	0.0216	0.0198	0.0203	0.0198	0.0196
0.0	0.0	0.0	-1236.3232	3489.5945	NaN	NaN	1.3	0.8993	0.0214	0.0197	0.0203	0.0197	0.0195
0.0	0.0	0.0	-1012.3232	1805.5945	NaN	NaN	1.3	0.8993	0.0214	0.0198	0.0203	0.0197	0.0195
0.0	0.0	0.0	-2652.3232	3426.5945	NaN	NaN	1.3	0.8997	0.0212	0.0198	0.0204	0.0196	0.0194
0.0	0.0	0.0	-3259.3232	2528.5945	NaN	NaN	-0.3	0.8996	0.0212	0.0198	0.0206	0.0195	0.0194
0.0	0.0	0.0	-3019.3232	-8.4055	NaN	NaN	0.0028	0.8995	0.0212	0.0198	0.0207	0.0194	0.0194
0.0	0.0	0.0	-1485.3232	694.5945	NaN	NaN	-0.3	0.8997	0.0211	0.0198	0.0207	0.0194	0.0193
0.0	0.0	0.0	-3282.3232	826.5945	NaN	NaN	-0.3	0.9001	0.021	0.0198	0.0206	0.0193	0.0192
0.0	0.0	0.0	-2112.3232	2779.5945	NaN	NaN	1.3	0.9002	0.0209	0.0199	0.0205	0.0193	0.0192
0.0	0.0	0.0	-1342.3232	4350.5945	NaN	NaN	1.3	0.9002	0.0209	0.0199	0.0204	0.0193	0.0193
0.0	0.0	0.0	-4.3232	2437.5945	NaN	NaN	1.0018	0.8997	0.0212	0.02	0.0203	0.0195	0.0193
0.0	0.0	0.0	-1128.3232	5586.5945	NaN	NaN	1.2531	0.8996	0.0212	0.02	0.0203	0.0195	0.0194
0.0	0.0	0.0	-1039.3232	2642.5945	NaN	NaN	1.3	0.8988	0.0215	0.0201	0.0205	0.0196	0.0195
0.0	0.0	0.0	-654.3232	-618.4055	NaN	NaN	0.4859	0.8981	0.0218	0.0201	0.0207	0.0197	0.0196
0.0	0.0	0.0	-2468.3232	2036.5945	NaN	NaN	-0.3	0.8976	0.022	0.0201	0.0208	0.0198	0.0197
0.0	0.0	0.0	-589.3232	4015.5945	NaN	NaN	1.172	0.8975	0.0221	0.0201	0.0207	0.0199	0.0197
0.0	0.0	0.0	-2784.3232	1466.5945	NaN	NaN	-0.3	0.8972	0.0222	0.0201	0.0209	0.0199	0.0197
0.0	0.0	0.0	-2449.3232	547.5945	NaN	NaN	-0.2879	0.8971	0.0222	0.0201	0.0209	0.0199	0.0197
0.0	0.0	0.0	-1711.3232	1609.5945	NaN	NaN	-0.3	0.8975	0.0221	0.0201	0.0208	0.0199	0.0196
0.0	0.0	0.0	-1351.3232	1682.5945	NaN	NaN	1.3	0.8979	0.0219	0.0201	0.0207	0.0198	0.0196
0.0	0.0	0.0	-2452.3232	407.5945	NaN	NaN	-0.1993	0.898	0.0219	0.0201	0.0207	0.0198	0.0195
0.0	0.0	0.0	-1627.3232	354.5945	NaN	NaN	-0.2786	0.8982	0.0219	0.0201	0.0207	0.0197	0.0194
0.0	0.0	0.0	-4443.3232	175.5945	NaN	NaN	-0.0411	0.8983	0.0218	0.0201	0.0207	0.0197	0.0195
0.0	0.0	0.0	-2322.3232	881.5945	NaN	NaN	-0.3	0.8985	0.0217	0.0201	0.0206	0.0197	0.0194
0.0	0.0	0.0	-3040.3232	2047.5945	NaN	NaN	-0.3	0.8984	0.0217	0.0201	0.0206	0.0198	0.0195
0.0	0.0	0.0	-3136.3232	284.5945	NaN	NaN	-0.0998	0.8981	0.0218	0.0201	0.0206	0.0198	0.0195
0.0	0.0	0.0	-1669.3232	152.5945	NaN	NaN	-0.1006	0.8981	0.0218	0.0201	0.0206	0.0198	0.0195
0.0	0.0	0.0	-2156.3232	2249.5945	NaN	NaN	1.3	0.8979	0.0218	0.0202	0.0206	0.0199	0.0196
0.0	0.0	0.0	-1065.3232	-630.4055	NaN	NaN	0.3718	0.8976	0.0218	0.0203	0.0206	0.0199	0.0197
0.0	0.0	0.0	-1589.3232	3324.5945	NaN	NaN	1.3	0.8977	0.0217	0.0203	0.0205	0.02	0.0198
0.0	0.0	0.0	-788.3232	2968.5945	NaN	NaN	1.3	0.8978	0.0217	0.0203	0.0205	0.02	0.0197
0.0	0.0	0.0	-1741.3232	666.5945	NaN	NaN	-0.3	0.8976	0.0218	0.0203	0.0206	0.02	0.0198
0.0	0.0	0.0	-1989.3232	1318.5945	NaN	NaN	-0.3	0.8974	0.0218	0.0203	0.0207	0.02	0.0198
0.0	0.0	0.0	-1818.3232	1565.5945	NaN	NaN	-0.3	0.8972	0.0219	0.0203	0.0208	0.02	0.0198
0.0	0.0	0.0	-2076.3232	201.5945	NaN	NaN	-0.1075	0.8972	0.0219	0.0203	0.0208	0.02	0.0199
0.0	0.0	0.0	-2793.3232	1657.5945	NaN	NaN	-0.3	0.8978	0.0217	0.0202	0.0206	0.0199	0.0198
0.0	0.0	0.0	-2322.3232	3155.5945	NaN	NaN	1.3	0.8982	0.0216	0.0202	0.0204	0.0199	0.0197
0.0	0.0	0.0	-445.3232	2067.5945	NaN	NaN	1.2745	0.8981	0.0216	0.0202	0.0204	0.0199	0.0198
0.0	0.0	0.0	-3659.3232	1885.5945	NaN	NaN	-0.3	0.8981	0.0216	0.0202	0.0204	0.0199	0.0198
0.0	0.0	0.0	-1959.3232	4065.5945	NaN	NaN	1.3	0.8984	0.0215	0.0202	0.0202	0.0199	0.0197
0.0	0.0	0.0	-3241.3232	5400.5945	NaN	NaN	1.3	0.8982	0.0216	0.0202	0.0203	0.0199	0.0198
0.0	0.0	0.0	-1962.3232	870.5945	NaN	NaN	-0.3	0.898	0.0217	0.0201	0.0204	0.0199	0.0198
0.0	0.0	0.0	-1110.3232	3158.5945	NaN	NaN	1.3	0.898	0.0218	0.0201	0.0204	0.02	0.0198
0.0	0.0	0.0	-2649.3232	2340.5945	NaN	NaN	-0.3	0.8978	0.0218	0.0201	0.0204	0.02	0.0198
0.0	0.0	0.0	-154.3232	3679.5945	NaN	NaN	1.0438	0.898	0.0217	0.0201	0.0204	0.02	0.0198
0.0	0.0	0.0	-900.3232	-178.4055	NaN	NaN	0.1654	0.8976	0.0218	0.0201	0.0205	0.0201	0.0199
0.0	0.0	0.0	-2719.3232	2331.5945	NaN	NaN	-0.3	0.8981	0.0217	0.0201	0.0203	0.02	0.0198
0.0	0.0	0.0	-2204.3232	3622.5945	NaN	NaN	1.3	0.898	0.0216	0.0201	0.0204	0.02	0.0198
0.0	0.0	0.0	-2903.3232	1810.5945	NaN	NaN	-0.3	0.8979	0.0216	0.0202	0.0205	0.0199	0.0199
0.0	0.0	0.0	-2347.3232	-823.4055	NaN	NaN	0.2597	0.8974	0.0216	0.0203	0.0208	0.0199	0.02
0.0	0.0	0.0	-1917.3232	-203.4055	NaN	NaN	0.0959	0.8977	0.0216	0.0203	0.0208	0.0198	0.0199
0.0	0.0	0.0	-2217.3232	1592.5945	NaN	NaN	-0.3	0.8977	0.0215	0.0203	0.0207	0.0198	0.0199
0.0	0.0	0.0	-2758.3232	-916.4055	NaN	NaN	0.2494	0.8978	0.0214	0.0204	0.0207	0.0198	0.0199
0.0	0.0	0.0	-2108.3232	1269.5945	NaN	NaN	-0.3	0.8979	0.0214	0.0204	0.0206	0.0198	0.0199
0.0	0.0	0.0	-2056.3232	1268.5945	NaN	NaN	-0.3	0.898	0.0213	0.0204	0.0205	0.0198	0.0199
0.0	0.0	0.0	-1104.3232	1300.5945	NaN	NaN	1.3	0.8983	0.0212	0.0204	0.0204	0.0197	0.0199
0.0	0.0	0.0	-2221.3232	4374.5945	NaN	NaN	1.3	0.8983	0.0212	0.0204	0.0203	0.0197	0.02
0.0	0.0	0.0	-205.3232	2586.5945	NaN	NaN	1.0862	0.8983	0.0212	0.0204	0.0203	0.0198	0.02
0.0	0.0	0.0	-1592.3232	2762.5945	NaN	NaN	1.3	0.898	0.0213	0.0204	0.0205	0.0198	0.02
0.0	0.0	0.0	-1056.3232	3007.5945	NaN	NaN	1.3	0.8979	0.0213	0.0204	0.0206	0.0198	0.02
0.0	0.0	0.0	-2317.3232	1872.5945	NaN	NaN	-0.3	0.8974	0.0215	0.0204	0.0208	0.0199	0.0201
0.0	0.0	0.0	-1883.3232	-742.4055	NaN	NaN	0.2827	0.8969	0.0216	0.0204	0.0211	0.02	0.0201
0.0	0.0	0.0	-2514.3232	2437.5945	NaN	NaN	-0.3	0.8973	0.0215	0.0203	0.021	0.0199	0.02
0.0	0.0	0.0	-2368.3232	1355.5945	NaN	NaN	-0.3	0.8971	0.0215	0.0204	0.0211	0.02	0.02
0.0	0.0	0.0	-2375.3232	-124.4055	NaN	NaN	0.0498	0.8973	0.0214	0.0204	0.021	0.0199	0.02
0.0	0.0	0.0	-2002.3232	1761.5945	NaN	NaN	-0.3	0.8976	0.0213	0.0204	0.0208	0.0199	0.02
0.0	0.0	0.0	-1071.3232	865.5945	NaN	NaN	-0.3	0.8979	0.0212	0.0204	0.0208	0.0198	0.02
0.0	0.0	0.0	-1172.3232	1798.5945	NaN	NaN	1.3	0.898	0.0212	0.0204	0.0207	0.0198	0.0199
0.0	0.0	0.0	-2662.3232	546.5945	NaN	NaN	-0.2583	0.8979	0.0212	0.0205	0.0207	0.0198	0.02
0.0	0.0	0.0	-937.3232	2890.5945	NaN	NaN	1.3	0.898	0.0212	0.0205	0.0206	0.0198	0.0199
0.0	0.0	0.0	82.6768	1775.5945	NaN	NaN	0.9555	0.8978	0.0212	0.0205	0.0207	0.0199	0.02
0.0	0.0	0.0	-5.3232	-754.4055	NaN	NaN	0.993	0.8974	0.0213	0.0205	0.0207	0.02	0.02
0.0	0.0	0.0	-2028.3232	372.5945	NaN	NaN	-0.225	0.8969	0.0215	0.0205	0.0209	0.0201	0.0201
0.0	0.0	0.0	-1.3232	2648.5945	NaN	NaN	1.0005	0.8972	0.0215	0.0204	0.0207	0.0201	0.02
0.0	0.0	0.0	-1477.3232	902.5945	NaN	NaN	-0.3	0.8967	0.0216	0.0205	0.0209	0.0201	0.0202
0.0	0.0	0.0	-2675.3232	1392.5945	NaN	NaN	-0.3	0.897	0.0216	0.0204	0.0208	0.0201	0.0201
0.0	0.0	0.0	-1175.3232	3525.5945	NaN	NaN	1.3	0.8977	0.0214	0.0203	0.0206	0.02	0.02
0.0	0.0	0.0	-2102.3232	2544.5945	NaN	NaN	1.3	0.8975	0.0214	0.0203	0.0207	0.0201	0.02
0.0	0.0	0.0	-2252.3232	2350.5945	NaN	NaN	1.3	0.8975	0.0214	0.0203	0.0208	0.02	0.02
0.0	0.0	0.0	-1318.3232	1232.5945	NaN	NaN	-0.3	0.8972	0.0216	0.0202	0.0209	0.02	0.02
0.0	0.0	0.0	-1264.3232	-1405.4055	NaN	NaN	0.5264	0.8973	0.0216	0.0203	0.0209	0.02	0.02
0.0	0.0	0.0	-3143.3232	2841.5945	NaN	NaN	-0.3	0.8981	0.0213	0.0201	0.0208	0.0198	0.0199
0.0	0.0	0.0	-2498.3232	947.5945	NaN	NaN	-0.3	0.8984	0.0212	0.0201	0.0207	0.0197	0.0199
0.0	0.0	0.0	-542.3232	2381.5945	NaN	NaN	1.2949	0.8991	0.021	0.02	0.0205	0.0197	0.0198
0.0	0.0	0.0	364.6768	1912.5945	NaN	NaN	0.8399	0.8989	0.0211	0.02	0.0205	0.0197	0.0198
0.0	0.0	0.0	-2017.3232	-1010.4055	NaN	NaN	0.3337	0.8986	0.0212	0.0201	0.0206	0.0197	0.0198
0.0	0.0	0.0	-2732.3232	1692.5945	NaN	NaN	-0.3	0.8985	0.0213	0.02	0.0207	0.0197	0.0199
0.0	0.0	0.0	-1736.3232	2857.5945	NaN	NaN	1.3	0.8983	0.0213	0.02	0.0207	0.0197	0.0199
0.0	0.0	0.0	-3482.3232	2599.5945	NaN	NaN	-0.3	0.8983	0.0213	0.02	0.0207	0.0197	0.0199
0.0	0.0	0.0	-1077.3232	3085.5945	NaN	NaN	1.3	0.8985	0.0213	0.02	0.0206	0.0197	0.0198
0.0	0.0	0.0	-1354.3232	1923.5945	NaN	NaN	1.3	0.8982	0.0214	0.0201	0.0207	0.0198	0.0199
0.0	0.0	0.0	-451.3232	-399.4055	NaN	NaN	0.4695	0.8981	0.0214	0.0201	0.0207	0.0198	0.0199
0.0	0.0	0.0	-1962.3232	706.5945	NaN	NaN	-0.3	0.898	0.0214	0.0201	0.0207	0.0199	0.0199
0.0	0.0	0.0	-2495.3232	4498.5945	NaN	NaN	1.3	0.898	0.0214	0.0201	0.0207	0.0199	0.0199
0.0	0.0	0.0	-1942.3232	-358.4055	NaN	NaN	0.1558	0.8977	0.0214	0.0201	0.0208	0.0199	0.02
0.0	0.0	0.0	-1382.3232	65.5945	NaN	NaN	-0.0498	0.8977	0.0214	0.0202	0.0208	0.0199	0.02
0.0	0.0	0.0	-2440.3232	4245.5945	NaN	NaN	1.3	0.898	0.0213	0.0201	0.0207	0.0199	0.02
0.0	0.0	0.0	-324.3232	2890.5945	NaN	NaN	1.1264	0.8978	0.0214	0.0201	0.0207	0.0199	0.02
0.0	0.0	0.0	-1657.3232	-188.4055	NaN	NaN	0.1021	0.8969	0.0216	0.0203	0.0209	0.02	0.0202
0.0	0.0	0.0	-3123.3232	2915.5945	NaN	NaN	-0.3	0.8975	0.0215	0.0202	0.0208	0.0199	0.0201
0.0	0.0	0.0	-2633.3232	930.5945	NaN	NaN	-0.3	0.897	0.0216	0.0203	0.0209	0.02	0.0202
0.0	0.0	0.0	-1791.3232	2049.5945	NaN	NaN	1.3	0.8977	0.0214	0.0201	0.0207	0.02	0.0201
0.0	0.0	0.0	357.6768	967.5945	NaN	NaN	0.7301	0.8977	0.0214	0.0201	0.0207	0.02	0.0201
0.0	0.0	0.0	-431.3232	2405.5945	NaN	NaN	1.2185	0.8973	0.0216	0.0202	0.0208	0.0201	0.0201
0.0	0.0	0.0	-1329.3232	717.5945	NaN	NaN	-0.3	0.8967	0.0217	0.0204	0.021	0.0201	0.0202
0.0	0.0	0.0	-2420.3232	674.5945	NaN	NaN	-0.3	0.8965	0.0218	0.0204	0.021	0.0201	0.0202
0.0	0.0	0.0	-2021.3232	-625.4055	NaN	NaN	0.2363	0.8964	0.0218	0.0204	0.021	0.0201	0.0203
0.0	0.0	0.0	-1130.3232	2608.5945	NaN	NaN	1.3	0.8973	0.0216	0.0202	0.0209	0.02	0.0201
0.0	0.0	0.0	-2219.3232	-1857.4055	NaN	NaN	0.4556	0.8967	0.0217	0.0203	0.021	0.02	0.0203
0.0	0.0	0.0	-1683.3232	2960.5945	NaN	NaN	1.3	0.8974	0.0215	0.0201	0.0209	0.02	0.0201
0.0	0.0	0.0	-1390.3232	2742.5945	NaN	NaN	1.3	0.8972	0.0215	0.0201	0.0209	0.02	0.0202
0.0	0.0	0.0	-3292.3232	620.5945	NaN	NaN	-0.2323	0.897	0.0216	0.0202	0.021	0.02	0.0202
0.0	0.0	0.0	-2305.3232	37.5945	NaN	NaN	-0.0166	0.8972	0.0216	0.0203	0.021	0.0199	0.0201
0.0	0.0	0.0	-464.3232	1057.5945	NaN	NaN	1.3	0.8977	0.0214	0.0201	0.0209	0.0198	0.02
0.0	0.0	0.0	-826.3232	-284.4055	NaN	NaN	0.2561	0.8976	0.0214	0.0201	0.021	0.0199	0.02
0.0	0.0	0.0	-1331.3232	4085.5945	NaN	NaN	1.3	0.8983	0.0212	0.0199	0.0208	0.0198	0.0199
0.0	0.0	0.0	-3510.3232	-471.4055	NaN	NaN	0.1184	0.897	0.0216	0.0202	0.0211	0.02	0.0202
0.0	0.0	0.0	285.6768	-454.4055	NaN	NaN	1.3	0.8972	0.0215	0.0202	0.021	0.0199	0.0201
0.0	0.0	0.0	-3402.3232	2198.5945	NaN	NaN	-0.3	0.897	0.0216	0.0202	0.0211	0.02	0.0202
0.0	0.0	0.0	-1198.3232	1721.5945	NaN	NaN	1.3	0.8975	0.0215	0.0201	0.021	0.0199	0.02
0.0	0.0	0.0	-1417.3232	2692.5945	NaN	NaN	1.3	0.8974	0.0215	0.0201	0.021	0.0199	0.02
0.0	0.0	0.0	-978.3232	-573.4055	NaN	NaN	0.3695	0.8973	0.0216	0.0202	0.021	0.0199	0.02
0.0	0.0	0.0	799.6768	1319.5945	NaN	NaN	0.6227	0.8978	0.0215	0.02	0.0209	0.0198	0.0199
0.0	0.0	0.0	-392.3232	2670.5945	NaN	NaN	1.1722	0.8982	0.0214	0.0199	0.0208	0.0199	0.0199
0.0	0.0	0.0	-1388.3232	1812.5945	NaN	NaN	1.3	0.8981	0.0215	0.0199	0.0208	0.0199	0.0199
0.0	0.0	0.0	-1047.3232	1456.5945	NaN	NaN	1.3	0.8977	0.0215	0.0199	0.0209	0.02	0.02
0.0	0.0	0.0	-1820.3232	2796.5945	NaN	NaN	1.3	0.8976	0.0215	0.02	0.021	0.0199	0.02
0.0	0.0	0.0	-1631.3232	348.5945	NaN	NaN	-0.2718	0.8971	0.0217	0.0202	0.0211	0.0199	0.0201
0.0	0.0	0.0	-2041.3232	373.5945	NaN	NaN	-0.224	0.8971	0.0217	0.0203	0.0211	0.0198	0.02
0.0	0.0	0.0	-2831.3232	-366.4055	NaN	NaN	0.1146	0.897	0.0218	0.0203	0.0211	0.0198	0.02
0.0	0.0	0.0	-1097.3232	309.5945	NaN	NaN	-0.3	0.8976	0.0216	0.0201	0.021	0.0198	0.0199
0.0	0.0	0.0	-1207.3232	3889.5945	NaN	NaN	1.3	0.8981	0.0215	0.0199	0.0209	0.0198	0.0199
0.0	0.0	0.0	-1881.3232	790.5945	NaN	NaN	-0.3	0.898	0.0215	0.0198	0.0209	0.0198	0.0199
0.0	0.0	0.0	-1484.3232	3721.5945	NaN	NaN	1.3	0.8979	0.0215	0.0198	0.021	0.0199	0.0199
0.0	0.0	0.0	-1213.3232	2860.5945	NaN	NaN	1.3	0.8975	0.0217	0.0199	0.0211	0.0199	0.0199
0.0	0.0	0.0	-2870.3232	661.5945	NaN	NaN	-0.2995	0.897	0.0218	0.0201	0.0212	0.0199	0.02
0.0	0.0	0.0	-1776.3232	-1778.4055	NaN	NaN	0.5003	0.8967	0.022	0.0203	0.0212	0.0198	0.0201
0.0	0.0	0.0	-1180.3232	-2337.4055	NaN	NaN	0.6645	0.8971	0.0219	0.0202	0.0211	0.0198	0.02
0.0	0.0	0.0	-1387.3232	2245.5945	NaN	NaN	1.3	0.8977	0.0217	0.02	0.021	0.0198	0.0198
0.0	0.0	0.0	-1511.3232	670.5945	NaN	NaN	-0.3	0.8978	0.0216	0.0199	0.021	0.0199	0.0198
0.0	0.0	0.0	-1933.3232	1668.5945	NaN	NaN	-0.3	0.898	0.0215	0.0199	0.021	0.0199	0.0197
0.0	0.0	0.0	-2654.3232	995.5945	NaN	NaN	-0.3	0.8976	0.0217	0.02	0.0211	0.0199	0.0198
0.0	0.0	0.0	-2288.3232	427.5945	NaN	NaN	-0.2298	0.8977	0.0216	0.0201	0.021	0.0198	0.0197
0.0	0.0	0.0	-806.3232	497.5945	NaN	NaN	-0.3	0.8973	0.0218	0.0202	0.0211	0.0198	0.0198
0.0	0.0	0.0	-2021.3232	-1414.4055	NaN	NaN	0.4117	0.8973	0.0218	0.0202	0.0211	0.0198	0.0198
0.0	0.0	0.0	-1985.3232	797.5945	NaN	NaN	-0.3	0.8976	0.0217	0.0201	0.021	0.0198	0.0198
0.0	0.0	0.0	619.6768	625.5945	NaN	NaN	0.5024	0.8975	0.0218	0.02	0.021	0.0199	0.0198
0.0	0.0	0.0	-2521.3232	3110.5945	NaN	NaN	1.3	0.8973	0.0218	0.02	0.021	0.02	0.0198
0.0	0.0	0.0	-1138.3232	-785.4055	NaN	NaN	0.4083	0.8969	0.0219	0.0201	0.021	0.0201	0.0199
0.0	0.0	0.0	-1603.3232	883.5945	NaN	NaN	-0.3	0.897	0.0219	0.0201	0.021	0.0201	0.0199
0.0	0.0	0.0	-1493.3232	3842.5945	NaN	NaN	1.3	0.8971	0.0219	0.02	0.021	0.0201	0.0198
0.0	0.0	0.0	-1264.3232	-1981.4055	NaN	NaN	0.6105	0.8966	0.022	0.0202	0.0211	0.0201	0.02
0.0	0.0	0.0	-1408.3232	1234.5945	NaN	NaN	-0.3	0.8968	0.022	0.0202	0.0211	0.0201	0.0199
0.0	0.0	0.0	-1725.3232	3417.5945	NaN	NaN	1.3	0.8971	0.0219	0.0201	0.021	0.0201	0.0198
0.0	0.0	0.0	-3661.3232	913.5945	NaN	NaN	-0.3	0.8967	0.022	0.0202	0.021	0.0201	0.0199
0.0	0.0	0.0	-1303.3232	-1811.4055	NaN	NaN	0.5816	0.8968	0.0219	0.0203	0.021	0.0201	0.0199
0.0	0.0	0.0	-1401.3232	531.5945	NaN	NaN	-0.3	0.8969	0.0219	0.0202	0.021	0.0201	0.0199
0.0	0.0	0.0	-2773.3232	3708.5945	NaN	NaN	1.3	0.8971	0.0218	0.0202	0.021	0.0202	0.0199
0.0	0.0	0.0	-1865.3232	3796.5945	NaN	NaN	1.3	0.8973	0.0217	0.0201	0.021	0.0201	0.0199
0.0	0.0	0.0	-1325.3232	-41.4055	NaN	NaN	0.0303	0.8969	0.0218	0.0202	0.021	0.0202	0.0199
0.0	0.0	0.0	-1586.3232	675.5945	NaN	NaN	-0.3	0.8972	0.0217	0.0202	0.021	0.0201	0.0199
0.0	0.0	0.0	-1033.3232	2925.5945	NaN	NaN	1.3	0.8974	0.0217	0.0201	0.0209	0.0201	0.0198
0.0	0.0	0.0	-1161.3232	112.5945	NaN	NaN	-0.1074	0.8972	0.0217	0.0202	0.021	0.0201	0.0199
0.0	0.0	0.0	323.6768	1761.5945	NaN	NaN	0.8448	0.8973	0.0217	0.0201	0.0209	0.0201	0.0198
0.0	0.0	0.0	-2714.3232	-1985.4055	NaN	NaN	0.4225	0.8966	0.0219	0.0202	0.0211	0.0202	0.02
0.0	0.0	0.0	552.6768	1462.5945	NaN	NaN	0.7258	0.897	0.0218	0.0202	0.021	0.0201	0.0199
0.0	0.0	0.0	-141.3232	-1588.4055	NaN	NaN	0.9183	0.8966	0.0218	0.0202	0.0211	0.0202	0.02
0.0	0.0	0.0	-1338.3232	-766.4055	NaN	NaN	0.3641	0.8967	0.0218	0.0202	0.0211	0.0202	0.02
0.0	0.0	0.0	-1432.3232	-161.4055	NaN	NaN	0.1013	0.8969	0.0218	0.0201	0.0211	0.0202	0.02
0.0	0.0	0.0	-1901.3232	1044.5945	NaN	NaN	-0.3	0.8972	0.0217	0.0201	0.021	0.0202	0.0199
0.0	0.0	0.0	-690.3232	-881.4055	NaN	NaN	0.5608	0.8973	0.0216	0.0201	0.021	0.0201	0.0199
0.0	0.0	0.0	-1768.3232	4372.5945	NaN	NaN	1.3	0.8977	0.0215	0.0199	0.0209	0.0201	0.0198
0.0	0.0	0.0	-1202.3232	1685.5945	NaN	NaN	1.3	0.8974	0.0216	0.02	0.021	0.0201	0.0199
0.0	0.0	0.0	-2914.3232	-1093.4055	NaN	NaN	0.2728	0.8974	0.0216	0.0201	0.021	0.0201	0.0199
0.0	0.0	0.0	-1305.3232	302.5945	NaN	NaN	-0.3	0.8975	0.0216	0.0201	0.021	0.02	0.0198
0.0	0.0	0.0	-2696.3232	225.5945	NaN	NaN	-0.0913	0.8976	0.0216	0.0201	0.021	0.0199	0.0198
0.0	0.0	0.0	-1434.3232	771.5945	NaN	NaN	-0.3	0.8977	0.0215	0.0201	0.0209	0.0199	0.0198
0.0	0.0	0.0	-1071.3232	-900.4055	NaN	NaN	0.4567	0.8978	0.0215	0.0201	0.0209	0.0199	0.0198
0.0	0.0	0.0	-2534.3232	2193.5945	NaN	NaN	-0.3	0.8981	0.0213	0.02	0.0208	0.02	0.0198
0.0	0.0	0.0	-562.3232	4856.5945	NaN	NaN	1.1309	0.8979	0.0213	0.0199	0.0209	0.0201	0.0199
0.0	0.0	0.0	1353.6768	517.5945	NaN	NaN	0.2766	0.8975	0.0214	0.0201	0.0209	0.0201	0.0199
0.0	0.0	0.0	-1871.3232	-390.4055	NaN	NaN	0.1726	0.8971	0.0216	0.0202	0.021	0.0202	0.02
0.0	0.0	0.0	-1935.3232	1799.5945	NaN	NaN	-0.3	0.8968	0.0217	0.0202	0.021	0.0203	0.02
0.0	0.0	0.0	-3979.3232	2159.5945	NaN	NaN	-0.3	0.8967	0.0217	0.0201	0.021	0.0204	0.0201
0.0	0.0	0.0	-2418.3232	1259.5945	NaN	NaN	-0.3	0.8965	0.0217	0.0202	0.0211	0.0204	0.0201
0.0	0.0	0.0	-878.3232	220.5945	NaN	NaN	-0.3	0.8966	0.0217	0.0202	0.0211	0.0203	0.0201
0.0	0.0	0.0	-3027.3232	698.5945	NaN	NaN	-0.3	0.8968	0.0217	0.0202	0.021	0.0203	0.0201
0.0	0.0	0.0	-2453.3232	-288.4055	NaN	NaN	0.1052	0.897	0.0215	0.0202	0.021	0.0202	0.0201
0.0	0.0	0.0	-2201.3232	4723.5945	NaN	NaN	1.3	0.8974	0.0213	0.0201	0.021	0.0201	0.02
0.0	0.0	0.0	-662.3232	-1095.4055	NaN	NaN	0.6232	0.8972	0.0214	0.0202	0.021	0.0202	0.0201
0.0	0.0	0.0	-1443.3232	2162.5945	NaN	NaN	1.3	0.8976	0.0213	0.0201	0.0209	0.0201	0.02
0.0	0.0	0.0	-655.3232	791.5945	NaN	NaN	1.3	0.8974	0.0214	0.0202	0.0209	0.0201	0.02
0.0	0.0	0.0	-2085.3232	-456.4055	NaN	NaN	0.1796	0.8975	0.0214	0.0202	0.0209	0.02	0.02
0.0	0.0	0.0	-2550.3232	1143.5945	NaN	NaN	-0.3	0.8973	0.0215	0.0201	0.0209	0.0201	0.0201
0.0	0.0	0.0	-2458.3232	5227.5945	NaN	NaN	1.3	0.8975	0.0215	0.0199	0.0208	0.0202	0.02
0.0	0.0	0.0	-2649.3232	3611.5945	NaN	NaN	1.3	0.897	0.0216	0.02	0.0209	0.0203	0.0201
0.0	0.0	0.0	-1448.3232	940.5945	NaN	NaN	-0.3	0.8966	0.0217	0.0201	0.021	0.0203	0.0202
0.0	0.0	0.0	-1937.3232	597.5945	NaN	NaN	-0.3	0.8963	0.0219	0.0202	0.0211	0.0203	0.0202
0.0	0.0	0.0	-39.3232	1826.5945	NaN	NaN	1.022	0.8966	0.0218	0.0202	0.0211	0.0203	0.0201
0.0	0.0	0.0	-1582.3232	1696.5945	NaN	NaN	1.3	0.8966	0.0217	0.0202	0.0211	0.0203	0.0201
0.0	0.0	0.0	-2126.3232	1045.5945	NaN	NaN	-0.3	0.8969	0.0217	0.0202	0.0211	0.0202	0.02
0.0	0.0	0.0	169.6768	-1748.4055	NaN	NaN	1.1075	0.8971	0.0216	0.0202	0.0211	0.0201	0.0199
0.0	0.0	0.0	-525.3232	399.5945	NaN	NaN	-0.3	0.8974	0.0215	0.0202	0.0211	0.0201	0.0199
0.0	0.0	0.0	-2140.3232	-34.4055	NaN	NaN	0.0158	0.8973	0.0215	0.0202	0.0211	0.02	0.0199
0.0	0.0	0.0	-3403.3232	440.5945	NaN	NaN	-0.1487	0.8971	0.0215	0.0203	0.0211	0.02	0.0199
0.0	0.0	0.0	-976.3232	-1969.4055	NaN	NaN	0.6686	0.8971	0.0216	0.0203	0.0212	0.02	0.0199
0.0	0.0	0.0	-2078.3232	1922.5945	NaN	NaN	-0.3	0.8975	0.0215	0.0202	0.0211	0.0199	0.0199
0.0	0.0	0.0	-2806.3232	-711.4055	NaN	NaN	0.2022	0.8972	0.0216	0.0203	0.0211	0.0199	0.0199
0.0	0.0	0.0	-1223.3232	3495.5945	NaN	NaN	1.3	0.8976	0.0215	0.0202	0.021	0.0199	0.0199
0.0	0.0	0.0	-1377.3232	188.5945	NaN	NaN	-0.1587	0.8973	0.0216	0.0202	0.021	0.02	0.02
0.0	0.0	0.0	-1561.3232	5353.5945	NaN	NaN	1.3	0.8976	0.0215	0.0202	0.0209	0.0199	0.0199
0.0	0.0	0.0	-188.3232	385.5945	NaN	NaN	1.3	0.8971	0.0216	0.0203	0.021	0.02	0.02
0.0	0.0	0.0	-20.3232	1712.5945	NaN	NaN	1.012	0.8971	0.0217	0.0203	0.021	0.02	0.02
0.0	0.0	0.0	-1756.3232	583.5945	NaN	NaN	-0.3	0.8966	0.0218	0.0204	0.0211	0.0201	0.02
0.0	0.0	0.0	-1205.3232	2449.5945	NaN	NaN	1.3	0.8969	0.0218	0.0204	0.021	0.02	0.02
0.0	0.0	0.0	-2725.3232	1500.5945	NaN	NaN	-0.3	0.8965	0.0219	0.0205	0.0211	0.02	0.02
0.0	0.0	0.0	-2237.3232	919.5945	NaN	NaN	-0.3	0.8968	0.0218	0.0204	0.0211	0.0199	0.02
0.0	0.0	0.0	-3495.3232	2364.5945	NaN	NaN	-0.3	0.8969	0.0218	0.0204	0.0211	0.0199	0.0199
0.0	0.0	0.0	-2805.3232	57.5945	NaN	NaN	-0.021	0.8973	0.0216	0.0204	0.021	0.0198	0.0199
0.0	0.0	0.0	-2561.3232	1499.5945	NaN	NaN	-0.3	0.8974	0.0216	0.0204	0.021	0.0197	0.0199
0.0	0.0	0.0	-2546.3232	43.5945	NaN	NaN	-0.0174	0.8974	0.0215	0.0204	0.0211	0.0197	0.0199
0.0	0.0	0.0	-3304.3232	1938.5945	NaN	NaN	-0.3	0.8978	0.0214	0.0204	0.021	0.0196	0.0198
0.0	0.0	0.0	-3448.3232	27.5945	NaN	NaN	-0.0081	0.8976	0.0214	0.0205	0.021	0.0196	0.0199
0.0	0.0	0.0	-964.3232	1261.5945	NaN	NaN	1.3	0.898	0.0213	0.0204	0.0209	0.0195	0.0198
0.0	0.0	0.0	-2410.3232	-733.4055	NaN	NaN	0.2333	0.8975	0.0215	0.0205	0.021	0.0196	0.0199
0.0	0.0	0.0	-1582.3232	-562.4055	NaN	NaN	0.2622	0.8976	0.0215	0.0205	0.0209	0.0196	0.0199
0.0	0.0	0.0	-3016.3232	2610.5945	NaN	NaN	-0.3	0.8973	0.0215	0.0205	0.021	0.0196	0.02
0.0	0.0	0.0	-2085.3232	-402.4055	NaN	NaN	0.1618	0.8973	0.0216	0.0205	0.021	0.0197	0.0201
0.0	0.0	0.0	-2009.3232	2771.5945	NaN	NaN	1.3	0.8972	0.0216	0.0205	0.021	0.0197	0.0201
0.0	0.0	0.0	-828.3232	104.5945	NaN	NaN	-0.1445	0.897	0.0216	0.0205	0.021	0.0197	0.0201
0.0	0.0	0.0	-1697.3232	2378.5945	NaN	NaN	1.3	0.897	0.0216	0.0205	0.021	0.0197	0.0201
0.0	0.0	0.0	-1903.3232	-103.4055	NaN	NaN	0.0515	0.8966	0.0217	0.0207	0.0211	0.0198	0.0202
0.0	0.0	0.0	-3682.3232	2484.5945	NaN	NaN	-0.3	0.8969	0.0216	0.0206	0.021	0.0197	0.0201
0.0	0.0	0.0	-2148.3232	-383.4055	NaN	NaN	0.1514	0.8967	0.0217	0.0207	0.0211	0.0197	0.0202
0.0	0.0	0.0	-2091.3232	1336.5945	NaN	NaN	-0.3	0.8974	0.0215	0.0205	0.021	0.0196	0.02
0.0	0.0	0.0	-1943.3232	3055.5945	NaN	NaN	1.3	0.8974	0.0215	0.0204	0.0211	0.0197	0.02
0.0	0.0	0.0	-1927.3232	243.5945	NaN	NaN	-0.1447	0.8973	0.0215	0.0205	0.021	0.0196	0.02
0.0	0.0	0.0	-2425.3232	397.5945	NaN	NaN	-0.1961	0.8972	0.0215	0.0205	0.0211	0.0196	0.0201
0.0	0.0	0.0	-2483.3232	243.5945	NaN	NaN	-0.1088	0.8973	0.0215	0.0205	0.021	0.0195	0.0201
0.0	0.0	0.0	-2307.3232	-1302.4055	NaN	NaN	0.3608	0.8974	0.0214	0.0205	0.021	0.0195	0.0201
0.0	0.0	0.0	-3012.3232	2739.5945	NaN	NaN	-0.3	0.8978	0.0213	0.0204	0.021	0.0195	0.02
0.0	0.0	0.0	-1914.3232	-1465.4055	NaN	NaN	0.4336	0.8975	0.0213	0.0204	0.021	0.0196	0.0201
0.0	0.0	0.0	-398.3232	3891.5945	NaN	NaN	1.114	0.8977	0.0213	0.0204	0.021	0.0196	0.02
0.0	0.0	0.0	-2540.3232	-335.4055	NaN	NaN	0.1166	0.8972	0.0214	0.0204	0.0211	0.0197	0.0201
0.0	0.0	0.0	-3445.3232	4618.5945	NaN	NaN	1.3	0.8976	0.0214	0.0204	0.021	0.0196	0.0201
0.0	0.0	0.0	-933.3232	811.5945	NaN	NaN	-0.3	0.8971	0.0214	0.0203	0.0211	0.0198	0.0202
0.0	0.0	0.0	-2948.3232	3215.5945	NaN	NaN	1.3	0.8974	0.0213	0.0203	0.0211	0.0198	0.0201
0.0	0.0	0.0	-3905.3232	3223.5945	NaN	NaN	-0.3	0.897	0.0215	0.0204	0.0212	0.0198	0.0201
0.0	0.0	0.0	-2461.3232	1741.5945	NaN	NaN	-0.3	0.8971	0.0215	0.0204	0.0212	0.0197	0.0201
0.0	0.0	0.0	-1839.3232	-2339.4055	NaN	NaN	0.5598	0.8968	0.0216	0.0206	0.0213	0.0197	0.0202
0.0	0.0	0.0	-2092.3232	455.5945	NaN	NaN	-0.2784	0.8974	0.0214	0.0205	0.0212	0.0195	0.02
0.0	0.0	0.0	-3392.3232	474.5945	NaN	NaN	-0.1627	0.8975	0.0214	0.0204	0.0212	0.0195	0.02
0.0	0.0	0.0	-487.3232	1929.5945	NaN	NaN	1.3	0.8984	0.0211	0.0202	0.021	0.0195	0.0198
0.0	0.0	0.0	4140.6768	873.5945	NaN	NaN	0.1742	0.8985	0.0211	0.0202	0.021	0.0195	0.0197
0.0	0.0	0.0	-1618.3232	-1103.4055	NaN	NaN	0.4054	0.8981	0.0213	0.0203	0.0211	0.0195	0.0198
0.0	0.0	0.0	-2102.3232	-856.4055	NaN	NaN	0.2895	0.8977	0.0214	0.0203	0.0212	0.0195	0.0199
0.0	0.0	0.0	-1678.3232	3131.5945	NaN	NaN	1.3	0.8976	0.0215	0.0203	0.0212	0.0197	0.0198
0.0	0.0	0.0	-1801.3232	2926.5945	NaN	NaN	1.3	0.8975	0.0215	0.0203	0.0213	0.0197	0.0198
0.0	0.0	0.0	-3255.3232	381.5945	NaN	NaN	-0.1328	0.897	0.0216	0.0204	0.0214	0.0197	0.0199
0.0	0.0	0.0	-1573.3232	-265.4055	NaN	NaN	0.1443	0.8971	0.0217	0.0204	0.0214	0.0196	0.0198
0.0	0.0	0.0	-1550.3232	548.5945	NaN	NaN	-0.3	0.897	0.0217	0.0205	0.0214	0.0196	0.0198
0.0	0.0	0.0	-2082.3232	143.5945	NaN	NaN	-0.0741	0.8971	0.0217	0.0205	0.0214	0.0196	0.0197
0.0	0.0	0.0	-1261.3232	4235.5945	NaN	NaN	1.3	0.8978	0.0216	0.0204	0.0213	0.0194	0.0196
0.0	0.0	0.0	-2962.3232	-2125.4055	NaN	NaN	0.4178	0.8978	0.0216	0.0204	0.0213	0.0194	0.0196
0.0	0.0	0.0	-2316.3232	1785.5945	NaN	NaN	-0.3	0.8987	0.0213	0.0202	0.0211	0.0193	0.0194
0.0	0.0	0.0	-749.3232	2044.5945	NaN	NaN	1.3	0.8985	0.0214	0.0203	0.0212	0.0193	0.0194
0.0	0.0	0.0	-2300.3232	200.5945	NaN	NaN	-0.0955	0.898	0.0216	0.0204	0.0212	0.0193	0.0194
0.0	0.0	0.0	-1324.3232	-1690.4055	NaN	NaN	0.5607	0.8971	0.0219	0.0206	0.0214	0.0194	0.0197
0.0	0.0	0.0	-3091.3232	-774.4055	NaN	NaN	0.2003	0.8972	0.0219	0.0206	0.0213	0.0194	0.0196
0.0	0.0	0.0	-2758.3232	665.5945	NaN	NaN	-0.3	0.8974	0.0218	0.0205	0.0212	0.0194	0.0196
0.0	0.0	0.0	-456.3232	320.5945	NaN	NaN	-0.3	0.8976	0.0218	0.0204	0.0212	0.0195	0.0196
0.0	0.0	0.0	-120.3232	2611.5945	NaN	NaN	1.0483	0.8974	0.0219	0.0204	0.0212	0.0196	0.0196
0.0	0.0	0.0	-2628.3232	-5.4055	NaN	NaN	0.0021	0.8965	0.0221	0.0206	0.0213	0.0197	0.0197
0.0	0.0	0.0	-1683.3232	884.5945	NaN	NaN	-0.3	0.8964	0.0221	0.0207	0.0213	0.0197	0.0198
0.0	0.0	0.0	-1443.3232	1823.5945	NaN	NaN	1.3	0.8959	0.0223	0.0207	0.0214	0.0198	0.0199
0.0	0.0	0.0	-3648.3232	860.5945	NaN	NaN	-0.3	0.8954	0.0224	0.0209	0.0215	0.0198	0.02
0.0	0.0	0.0	-1106.3232	1354.5945	NaN	NaN	1.3	0.8954	0.0224	0.021	0.0215	0.0198	0.02
0.0	0.0	0.0	-2594.3232	-661.4055	NaN	NaN	0.2032	0.895	0.0225	0.0211	0.0216	0.0198	0.0201
0.0	0.0	0.0	-2872.3232	47.5945	NaN	NaN	-0.0168	0.895	0.0225	0.0211	0.0216	0.0198	0.0201
0.0	0.0	0.0	-2453.3232	-256.4055	NaN	NaN	0.0946	0.8948	0.0225	0.0211	0.0216	0.0198	0.0202
0.0	0.0	0.0	-1061.3232	-1235.4055	NaN	NaN	0.5379	0.8951	0.0224	0.021	0.0215	0.0198	0.0202
0.0	0.0	0.0	-2350.3232	3753.5945	NaN	NaN	1.3	0.8955	0.0223	0.0209	0.0215	0.0198	0.0201
0.0	0.0	0.0	-2903.3232	1666.5945	NaN	NaN	-0.3	0.8953	0.0223	0.0209	0.0215	0.0198	0.0202
0.0	0.0	0.0	-1786.3232	1079.5945	NaN	NaN	-0.3	0.8951	0.0223	0.021	0.0215	0.0198	0.0202
0.0	0.0	0.0	-2992.3232	1539.5945	NaN	NaN	-0.3	0.8945	0.0225	0.0212	0.0216	0.0198	0.0204
0.0	0.0	0.0	-3184.3232	-310.4055	NaN	NaN	0.0888	0.8943	0.0226	0.0213	0.0216	0.0198	0.0205
0.0	0.0	0.0	-2587.3232	-154.4055	NaN	NaN	0.0563	0.894	0.0226	0.0213	0.0216	0.02	0.0206
0.0	0.0	0.0	-1472.3232	3063.5945	NaN	NaN	1.3	0.8942	0.0226	0.0212	0.0215	0.02	0.0205
0.0	0.0	0.0	-3559.3232	1743.5945	NaN	NaN	-0.3	0.894	0.0226	0.0212	0.0215	0.0201	0.0206
0.0	0.0	0.0	-2516.3232	4812.5945	NaN	NaN	1.3	0.8943	0.0225	0.0211	0.0215	0.0202	0.0205
0.0	0.0	0.0	-2126.3232	1582.5945	NaN	NaN	-0.3	0.8937	0.0226	0.0212	0.0216	0.0203	0.0207
0.0	0.0	0.0	-2593.3232	3304.5945	NaN	NaN	1.3	0.8939	0.0225	0.0212	0.0215	0.0202	0.0207
0.0	0.0	0.0	-3026.3232	914.5945	NaN	NaN	-0.3	0.8933	0.0226	0.0213	0.0216	0.0203	0.0208
0.0	0.0	0.0	-2405.3232	846.5945	NaN	NaN	-0.3	0.8935	0.0226	0.0213	0.0216	0.0203	0.0208
0.0	0.0	0.0	-3324.3232	2329.5945	NaN	NaN	-0.3	0.8934	0.0226	0.0213	0.0216	0.0204	0.0208
0.0	0.0	0.0	-2047.3232	-850.4055	NaN	NaN	0.2935	0.8933	0.0226	0.0213	0.0216	0.0204	0.0208
0.0	0.0	0.0	-3397.3232	2099.5945	NaN	NaN	-0.3	0.8929	0.0227	0.0214	0.0217	0.0205	0.0209
0.0	0.0	0.0	-2480.3232	-374.4055	NaN	NaN	0.1312	0.8925	0.0228	0.0214	0.0217	0.0206	0.021
0.0	0.0	0.0	-1544.3232	865.5945	NaN	NaN	-0.3	0.8927	0.0227	0.0213	0.0217	0.0207	0.021
0.0	0.0	0.0	-2158.3232	3774.5945	NaN	NaN	1.3	0.8931	0.0226	0.0211	0.0217	0.0207	0.0209
0.0	0.0	0.0	-1971.3232	1386.5945	NaN	NaN	-0.3	0.893	0.0226	0.021	0.0217	0.0208	0.0209
0.0	0.0	0.0	-1667.3232	3284.5945	NaN	NaN	1.3	0.8927	0.0227	0.0211	0.0218	0.021	0.0209
0.0	0.0	0.0	-961.3232	3489.5945	NaN	NaN	1.3	0.8923	0.0228	0.0211	0.0218	0.021	0.0209
0.0	0.0	0.0	-2648.3232	1240.5945	NaN	NaN	-0.3	0.8918	0.0229	0.0213	0.0219	0.0211	0.021
0.0	0.0	0.0	-4451.3232	-789.4055	NaN	NaN	0.1506	0.8916	0.0229	0.0214	0.022	0.0211	0.021
0.0	0.0	0.0	-2302.3232	2237.5945	NaN	NaN	-0.3	0.892	0.0228	0.0213	0.0219	0.0211	0.0209
0.0	0.0	0.0	-2173.3232	1680.5945	NaN	NaN	-0.3	0.8926	0.0226	0.0211	0.0219	0.0211	0.0208
0.0	0.0	0.0	-2116.3232	5289.5945	NaN	NaN	1.3	0.8928	0.0226	0.021	0.0219	0.021	0.0207
0.0	0.0	0.0	-1950.3232	-1864.4055	NaN	NaN	0.4887	0.8923	0.0226	0.0214	0.022	0.021	0.0208
0.0	0.0	0.0	-2583.3232	1581.5945	NaN	NaN	-0.3	0.8927	0.0224	0.0213	0.0219	0.0209	0.0207
0.0	0.0	0.0	-2790.3232	-1.4055	NaN	NaN	0.0005	0.8926	0.0224	0.0214	0.022	0.0209	0.0208
0.0	0.0	0.0	-2276.3232	4022.5945	NaN	NaN	1.3	0.8933	0.0222	0.0212	0.0219	0.0208	0.0206
0.0	0.0	0.0	-2478.3232	-2103.4055	NaN	NaN	0.4591	0.8925	0.0224	0.0214	0.022	0.021	0.0207
0.0	0.0	0.0	-1789.3232	1597.5945	NaN	NaN	-0.3	0.8927	0.0224	0.0214	0.0219	0.021	0.0207
0.0	0.0	0.0	-1490.3232	1781.5945	NaN	NaN	1.3	0.8926	0.0224	0.0213	0.0218	0.0211	0.0207
0.0	0.0	0.0	-3412.3232	1244.5945	NaN	NaN	-0.3	0.8929	0.0225	0.0211	0.0217	0.0212	0.0206
0.0	0.0	0.0	-2543.3232	2401.5945	NaN	NaN	-0.3	0.8931	0.0225	0.0208	0.0216	0.0214	0.0205
0.0	0.0	0.0	-2289.3232	4017.5945	NaN	NaN	1.3	0.8934	0.0225	0.0207	0.0216	0.0213	0.0205
0.0	0.0	0.0	-1763.3232	-1151.4055	NaN	NaN	0.395	0.8921	0.0227	0.0212	0.0218	0.0214	0.0208
0.0	0.0	0.0	-2493.3232	-620.4055	NaN	NaN	0.1992	0.8924	0.0226	0.0212	0.0217	0.0213	0.0208
0.0	0.0	0.0	-2252.3232	2.5945	NaN	NaN	-0.0012	0.8929	0.0226	0.021	0.0216	0.0213	0.0207
0.0	0.0	0.0	-3276.3232	3757.5945	NaN	NaN	1.3	0.8937	0.0224	0.0207	0.0214	0.0213	0.0205
0.0	0.0	0.0	-1032.3232	2941.5945	NaN	NaN	1.3	0.8938	0.0225	0.0206	0.0214	0.0213	0.0204
0.0	0.0	0.0	-2540.3232	-1856.4055	NaN	NaN	0.4222	0.8938	0.0225	0.0207	0.0214	0.0213	0.0204
0.0	0.0	0.0	-506.3232	2340.5945	NaN	NaN	1.276	0.8943	0.0224	0.0206	0.0212	0.0212	0.0203
0.0	0.0	0.0	-3419.3232	51.5945	NaN	NaN	-0.0153	0.8944	0.0224	0.0205	0.0212	0.0212	0.0203
0.0	0.0	0.0	-2682.3232	334.5945	NaN	NaN	-0.1425	0.8945	0.0224	0.0204	0.0212	0.0212	0.0203
0.0	0.0	0.0	-2785.3232	1916.5945	NaN	NaN	-0.3	0.8954	0.0223	0.02	0.0211	0.0212	0.02
0.0	0.0	0.0	-584.3232	3312.5945	NaN	NaN	1.2142	0.8944	0.0227	0.02	0.0213	0.0214	0.0202
0.0	0.0	0.0	-2549.3232	-409.4055	NaN	NaN	0.1384	0.8936	0.0227	0.0203	0.0213	0.0216	0.0205
0.0	0.0	0.0	-2421.3232	21.5945	NaN	NaN	-0.009	0.8941	0.0225	0.0203	0.0213	0.0216	0.0203
0.0	0.0	0.0	-2308.3232	494.5945	NaN	NaN	-0.2727	0.8946	0.0223	0.0201	0.0213	0.0216	0.0201
0.0	0.0	0.0	-2603.3232	450.5945	NaN	NaN	-0.2093	0.8951	0.0222	0.02	0.0212	0.0216	0.02
0.0	0.0	0.0	-2350.3232	814.5945	NaN	NaN	-0.3	0.8954	0.022	0.0199	0.0213	0.0216	0.0199
0.0	0.0	0.0	-3081.3232	-715.4055	NaN	NaN	0.1884	0.8956	0.0218	0.0199	0.0213	0.0216	0.0198
0.0	0.0	0.0	-1781.3232	613.5945	NaN	NaN	-0.3	0.8957	0.0217	0.02	0.0214	0.0216	0.0197
0.0	0.0	0.0	-4024.3232	1541.5945	NaN	NaN	-0.3	0.8956	0.0216	0.0201	0.0215	0.0216	0.0196
0.0	0.0	0.0	-3486.3232	583.5945	NaN	NaN	-0.2011	0.8958	0.0216	0.0201	0.0215	0.0215	0.0195
0.0	0.0	0.0	-1107.3232	626.5945	NaN	NaN	-0.3	0.8963	0.0216	0.0201	0.0214	0.0213	0.0194
0.0	0.0	0.0	-3594.3232	582.5945	NaN	NaN	-0.1934	0.8964	0.0215	0.0201	0.0214	0.0213	0.0193
0.0	0.0	0.0	-3162.3232	253.5945	NaN	NaN	-0.0872	0.8956	0.0217	0.0203	0.0215	0.0215	0.0194
0.0	0.0	0.0	-3338.3232	1706.5945	NaN	NaN	-0.3	0.8965	0.0217	0.0199	0.0214	0.0214	0.0191
0.0	0.0	0.0	-3489.3232	2625.5945	NaN	NaN	-0.3	0.8849	0.0242	0.0216	0.0236	0.024	0.0217
0.0	0.0	0.0	-2306.3232	1215.5945	NaN	NaN	-0.3	0.9024	0.0203	0.0182	0.0209	0.021	0.0172
