# Supplementary material for: DeepFRET, a software for rapid and automated single-molecule FRET data classification using deep learning
Source: eLife. 2020 Nov 3;9:e60404. doi: 10.7554/eLife.60404 (PMC7609065; doi:10.7554/eLife.60404)
Supplement: Figure 4—source data 1. [file elife-60404-fig4-data1.zip › Figure 4-source data 1/Fig_S4a/Traces/traces_all_n294/Traces_Fig2d_4mMAc_mov1_combined_tif_pair40.txt]

Exported by DeepFRET
Date: 2020-08-26, 18:13
Video filename: None
FRET pair #40
Bleaches at 389
D-Dexc-bg	A-Dexc-bg	A-Aexc-bg	D-Dexc-rw	A-Dexc-rw	A-Aexc-rw	S	E	p_bleached	p_aggregated	p_noisy	p_scrambled	p_static	p_dynamic
0.0	0.0	0.0	46753.7907	12437.2285	NaN	NaN	0.2101	0.0523	0.1426	0.0389	0.0807	0.6452	0.0403
0.0	0.0	0.0	40285.7907	11958.2285	NaN	NaN	0.2289	0.0492	0.1393	0.0362	0.0762	0.6613	0.0378
0.0	0.0	0.0	48414.7907	9061.2285	NaN	NaN	0.1577	0.0484	0.1548	0.0355	0.0712	0.6539	0.0363
0.0	0.0	0.0	43776.7907	10089.2285	NaN	NaN	0.1873	0.0477	0.1572	0.0362	0.0715	0.6524	0.0348
0.0	0.0	0.0	40654.7907	8744.2285	NaN	NaN	0.177	0.0497	0.1609	0.0362	0.0718	0.6459	0.0354
0.0	0.0	0.0	47260.7907	5929.2285	NaN	NaN	0.1115	0.0504	0.1522	0.0353	0.0717	0.6552	0.0351
0.0	0.0	0.0	37320.7907	9149.2285	NaN	NaN	0.1969	0.052	0.1561	0.0355	0.0703	0.6515	0.0346
0.0	0.0	0.0	43521.7907	9676.2285	NaN	NaN	0.1819	0.0532	0.1585	0.0357	0.0709	0.6469	0.0347
0.0	0.0	0.0	39044.7907	14241.2285	NaN	NaN	0.2673	0.0537	0.1559	0.0355	0.0713	0.6489	0.0348
0.0	0.0	0.0	40089.7907	9058.2285	NaN	NaN	0.1843	0.0545	0.1525	0.0349	0.0718	0.6518	0.0345
0.0	0.0	0.0	38119.7907	10117.2285	NaN	NaN	0.2097	0.0562	0.1498	0.0343	0.0722	0.6533	0.0342
0.0	0.0	0.0	45348.7907	11819.2285	NaN	NaN	0.2067	0.0573	0.1477	0.0331	0.0721	0.6558	0.034
0.0	0.0	0.0	39595.7907	7911.2285	NaN	NaN	0.1665	0.0589	0.1483	0.0326	0.0725	0.6538	0.0339
0.0	0.0	0.0	39334.7907	13649.2285	NaN	NaN	0.2576	0.0604	0.1482	0.0316	0.0725	0.6534	0.0339
0.0	0.0	0.0	41784.7907	10437.2285	NaN	NaN	0.1999	0.0616	0.1502	0.0313	0.0726	0.6502	0.0341
0.0	0.0	0.0	46764.7907	10297.2285	NaN	NaN	0.1805	0.0622	0.1528	0.0309	0.0713	0.6491	0.0336
0.0	0.0	0.0	42300.7907	10223.2285	NaN	NaN	0.1946	0.0639	0.159	0.0319	0.0714	0.6404	0.0332
0.0	0.0	0.0	44188.7907	10736.2285	NaN	NaN	0.1955	0.0633	0.1552	0.0314	0.0711	0.6455	0.0335
0.0	0.0	0.0	41581.7907	10290.2285	NaN	NaN	0.1984	0.0636	0.1528	0.031	0.0706	0.6482	0.0337
0.0	0.0	0.0	40774.7907	9416.2285	NaN	NaN	0.1876	0.0648	0.1521	0.031	0.0696	0.6486	0.0339
0.0	0.0	0.0	41204.7907	6446.2285	NaN	NaN	0.1353	0.0657	0.1517	0.0309	0.0692	0.6483	0.0342
0.0	0.0	0.0	41795.7907	9590.2285	NaN	NaN	0.1866	0.0668	0.1516	0.0313	0.0683	0.6472	0.0348
0.0	0.0	0.0	42437.7907	9329.2285	NaN	NaN	0.1802	0.0676	0.1517	0.0315	0.0679	0.6459	0.0353
0.0	0.0	0.0	41599.7907	6979.2285	NaN	NaN	0.1437	0.0704	0.1539	0.0318	0.0667	0.6413	0.0358
0.0	0.0	0.0	45989.7907	6033.2285	NaN	NaN	0.116	0.0722	0.1565	0.0323	0.0658	0.6369	0.0362
0.0	0.0	0.0	37251.7907	6697.2285	NaN	NaN	0.1524	0.0741	0.159	0.0329	0.0657	0.6317	0.0367
0.0	0.0	0.0	40827.7907	7694.2285	NaN	NaN	0.1586	0.0748	0.16	0.0332	0.0655	0.6296	0.037
0.0	0.0	0.0	39417.7907	8462.2285	NaN	NaN	0.1767	0.0742	0.1601	0.0337	0.0659	0.6286	0.0375
0.0	0.0	0.0	42026.7907	8744.2285	NaN	NaN	0.1722	0.0733	0.1611	0.034	0.0657	0.6282	0.0378
0.0	0.0	0.0	42868.7907	12537.2285	NaN	NaN	0.2263	0.0725	0.1619	0.0343	0.0658	0.6273	0.0381
0.0	0.0	0.0	41998.7907	10192.2285	NaN	NaN	0.1953	0.0721	0.1634	0.0347	0.0658	0.6254	0.0385
0.0	0.0	0.0	37025.7907	6921.2285	NaN	NaN	0.1575	0.072	0.1631	0.035	0.0664	0.6248	0.0386
0.0	0.0	0.0	37955.7907	11322.2285	NaN	NaN	0.2298	0.0725	0.162	0.0353	0.0668	0.6236	0.0398
0.0	0.0	0.0	42561.7907	8615.2285	NaN	NaN	0.1683	0.0711	0.1663	0.0356	0.066	0.6224	0.0386
0.0	0.0	0.0	38194.7907	10659.2285	NaN	NaN	0.2182	0.0709	0.1682	0.0358	0.0662	0.6209	0.038
0.0	0.0	0.0	41391.7907	11724.2285	NaN	NaN	0.2207	0.0704	0.1698	0.036	0.0663	0.62	0.0375
0.0	0.0	0.0	47131.7907	5627.2285	NaN	NaN	0.1067	0.0697	0.1696	0.0362	0.0663	0.6207	0.0373
0.0	0.0	0.0	37381.7907	6914.2285	NaN	NaN	0.1561	0.0691	0.1673	0.0361	0.0669	0.6231	0.0374
0.0	0.0	0.0	42806.7907	8316.2285	NaN	NaN	0.1627	0.0667	0.1639	0.0359	0.0677	0.6283	0.0376
0.0	0.0	0.0	39389.7907	11603.2285	NaN	NaN	0.2275	0.0643	0.1618	0.0359	0.0681	0.6322	0.0377
0.0	0.0	0.0	37920.7907	11727.2285	NaN	NaN	0.2362	0.0633	0.1626	0.0358	0.0683	0.6331	0.037
0.0	0.0	0.0	35672.7907	5968.2285	NaN	NaN	0.1433	0.0624	0.1613	0.0356	0.0688	0.6354	0.0366
0.0	0.0	0.0	40838.7907	9129.2285	NaN	NaN	0.1827	0.0627	0.1638	0.0358	0.0683	0.6333	0.0361
0.0	0.0	0.0	38869.7907	6420.2285	NaN	NaN	0.1418	0.0619	0.1638	0.0357	0.0688	0.6343	0.0355
0.0	0.0	0.0	41458.7907	11209.2285	NaN	NaN	0.2128	0.0623	0.1648	0.0356	0.0687	0.6336	0.035
0.0	0.0	0.0	45996.7907	9136.2285	NaN	NaN	0.1657	0.0619	0.1655	0.0356	0.0695	0.6329	0.0347
0.0	0.0	0.0	39485.7907	11291.2285	NaN	NaN	0.2224	0.0614	0.1641	0.0354	0.0699	0.6348	0.0343
0.0	0.0	0.0	42776.7907	10010.2285	NaN	NaN	0.1896	0.0616	0.1644	0.0353	0.0702	0.6345	0.034
0.0	0.0	0.0	41191.7907	8395.2285	NaN	NaN	0.1693	0.0611	0.1619	0.0351	0.0704	0.6376	0.0338
0.0	0.0	0.0	45848.7907	10249.2285	NaN	NaN	0.1827	0.0611	0.1623	0.0351	0.0704	0.6374	0.0338
0.0	0.0	0.0	35833.7907	7748.2285	NaN	NaN	0.1778	0.06	0.1601	0.0349	0.0713	0.64	0.0338
0.0	0.0	0.0	41282.7907	12397.2285	NaN	NaN	0.2309	0.0601	0.1606	0.0349	0.0705	0.6401	0.0338
0.0	0.0	0.0	43173.7907	6529.2285	NaN	NaN	0.1314	0.0589	0.1596	0.0348	0.0715	0.6412	0.034
0.0	0.0	0.0	40769.7907	10218.2285	NaN	NaN	0.2004	0.0589	0.159	0.0348	0.0707	0.6428	0.0338
0.0	0.0	0.0	43888.7907	8551.2285	NaN	NaN	0.1631	0.0579	0.1574	0.0345	0.0717	0.6444	0.034
0.0	0.0	0.0	38735.7907	9967.2285	NaN	NaN	0.2047	0.0578	0.1568	0.0343	0.0712	0.646	0.0339
0.0	0.0	0.0	41857.7907	10433.2285	NaN	NaN	0.1995	0.0569	0.1556	0.034	0.0717	0.6477	0.0341
0.0	0.0	0.0	39016.7907	8961.2285	NaN	NaN	0.1868	0.057	0.156	0.034	0.0711	0.6481	0.0338
0.0	0.0	0.0	42152.7907	6572.2285	NaN	NaN	0.1349	0.0573	0.1561	0.0338	0.0712	0.6477	0.0339
0.0	0.0	0.0	41222.7907	4971.2285	NaN	NaN	0.1076	0.0577	0.157	0.034	0.0711	0.6463	0.0338
0.0	0.0	0.0	34635.7907	4684.2285	NaN	NaN	0.1191	0.0589	0.158	0.034	0.0702	0.6452	0.0337
0.0	0.0	0.0	36558.7907	7559.2285	NaN	NaN	0.1713	0.0582	0.1574	0.034	0.071	0.6455	0.034
0.0	0.0	0.0	34806.7907	12397.2285	NaN	NaN	0.2626	0.0576	0.1563	0.0338	0.0709	0.6475	0.0339
0.0	0.0	0.0	38949.7907	8014.2285	NaN	NaN	0.1706	0.0576	0.1561	0.0336	0.0709	0.6479	0.0339
0.0	0.0	0.0	44136.7907	6453.2285	NaN	NaN	0.1276	0.0572	0.1552	0.0333	0.071	0.6494	0.0339
0.0	0.0	0.0	35294.7907	9518.2285	NaN	NaN	0.2124	0.0578	0.1559	0.0333	0.0703	0.6488	0.0338
0.0	0.0	0.0	36597.7907	10081.2285	NaN	NaN	0.216	0.0584	0.1572	0.0333	0.07	0.6476	0.0336
0.0	0.0	0.0	38426.7907	7444.2285	NaN	NaN	0.1623	0.0596	0.1588	0.0332	0.0702	0.6447	0.0335
0.0	0.0	0.0	41145.7907	6918.2285	NaN	NaN	0.1439	0.0608	0.1615	0.0334	0.07	0.641	0.0334
0.0	0.0	0.0	35632.7907	8188.2285	NaN	NaN	0.1869	0.0615	0.1631	0.0333	0.0697	0.6393	0.0331
0.0	0.0	0.0	39544.7907	4733.2285	NaN	NaN	0.1069	0.0616	0.1641	0.0331	0.07	0.6381	0.033
0.0	0.0	0.0	40571.7907	11056.2285	NaN	NaN	0.2142	0.0613	0.1645	0.0332	0.0709	0.637	0.0332
0.0	0.0	0.0	33556.7907	6877.2285	NaN	NaN	0.1701	0.0614	0.1646	0.033	0.0709	0.6371	0.033
0.0	0.0	0.0	41422.7907	7381.2285	NaN	NaN	0.1512	0.0613	0.1652	0.0329	0.0709	0.6368	0.0328
0.0	0.0	0.0	43238.7907	7787.2285	NaN	NaN	0.1526	0.0611	0.1659	0.0331	0.0717	0.6354	0.0329
0.0	0.0	0.0	34127.7907	8919.2285	NaN	NaN	0.2072	0.0614	0.1681	0.0331	0.0714	0.6335	0.0324
0.0	0.0	0.0	33620.7907	9184.2285	NaN	NaN	0.2146	0.0612	0.1679	0.033	0.0717	0.6341	0.0321
0.0	0.0	0.0	35659.7907	11269.2285	NaN	NaN	0.2401	0.0607	0.168	0.0333	0.0724	0.6333	0.0323
0.0	0.0	0.0	37308.7907	8854.2285	NaN	NaN	0.1918	0.0606	0.1686	0.0332	0.0721	0.6336	0.0319
0.0	0.0	0.0	32811.7907	13466.2285	NaN	NaN	0.291	0.0603	0.1688	0.0333	0.0726	0.633	0.0319
0.0	0.0	0.0	39007.7907	6049.2285	NaN	NaN	0.1343	0.0606	0.1704	0.0333	0.0722	0.6321	0.0315
0.0	0.0	0.0	37297.7907	7693.2285	NaN	NaN	0.171	0.0608	0.1711	0.0334	0.0721	0.6312	0.0313
0.0	0.0	0.0	41792.7907	7348.2285	NaN	NaN	0.1495	0.0606	0.1706	0.0332	0.0718	0.6328	0.031
0.0	0.0	0.0	38246.7907	7549.2285	NaN	NaN	0.1648	0.0604	0.1714	0.0335	0.0723	0.6314	0.031
0.0	0.0	0.0	40222.7907	8292.2285	NaN	NaN	0.1709	0.06	0.1707	0.0332	0.0718	0.6336	0.0307
0.0	0.0	0.0	38593.7907	7113.2285	NaN	NaN	0.1556	0.0597	0.1708	0.0335	0.0726	0.6326	0.0308
0.0	0.0	0.0	41022.7907	10166.2285	NaN	NaN	0.1986	0.0591	0.1701	0.0333	0.0721	0.6347	0.0306
0.0	0.0	0.0	38850.7907	6414.2285	NaN	NaN	0.1417	0.0588	0.1701	0.0335	0.0727	0.6343	0.0306
0.0	0.0	0.0	37392.7907	7779.2285	NaN	NaN	0.1722	0.0583	0.1698	0.0335	0.0727	0.635	0.0306
0.0	0.0	0.0	37054.7907	9342.2285	NaN	NaN	0.2014	0.058	0.1701	0.0337	0.073	0.6346	0.0306
0.0	0.0	0.0	34760.7907	6280.2285	NaN	NaN	0.153	0.0584	0.1705	0.0335	0.0726	0.6346	0.0304
0.0	0.0	0.0	41661.7907	8041.2285	NaN	NaN	0.1618	0.0586	0.17	0.0334	0.0723	0.6353	0.0304
0.0	0.0	0.0	36925.7907	6461.2285	NaN	NaN	0.1489	0.0585	0.1706	0.0335	0.0726	0.6342	0.0305
0.0	0.0	0.0	38113.7907	10847.2285	NaN	NaN	0.2215	0.0583	0.1699	0.0333	0.0721	0.6359	0.0304
0.0	0.0	0.0	36228.7907	10022.2285	NaN	NaN	0.2167	0.0578	0.1701	0.0335	0.0731	0.6348	0.0307
0.0	0.0	0.0	38294.7907	8067.2285	NaN	NaN	0.174	0.0581	0.1701	0.0334	0.0723	0.6356	0.0305
0.0	0.0	0.0	33551.7907	7430.2285	NaN	NaN	0.1813	0.058	0.1695	0.0333	0.0728	0.6359	0.0306
0.0	0.0	0.0	39085.7907	7551.2285	NaN	NaN	0.1619	0.0576	0.1694	0.0334	0.0726	0.6363	0.0307
0.0	0.0	0.0	35910.7907	7529.2285	NaN	NaN	0.1733	0.0571	0.1686	0.0334	0.073	0.6371	0.0308
0.0	0.0	0.0	37776.7907	7369.2285	NaN	NaN	0.1632	0.0563	0.1675	0.0334	0.0735	0.6383	0.031
0.0	0.0	0.0	34878.7907	9829.2285	NaN	NaN	0.2199	0.0558	0.167	0.0336	0.0743	0.6379	0.0314
0.0	0.0	0.0	37441.7907	10003.2285	NaN	NaN	0.2108	0.0559	0.1669	0.0335	0.0736	0.6386	0.0314
0.0	0.0	0.0	35571.7907	8842.2285	NaN	NaN	0.1991	0.0559	0.1665	0.0335	0.0741	0.6383	0.0316
0.0	0.0	0.0	34416.7907	9367.2285	NaN	NaN	0.2139	0.0566	0.1667	0.0335	0.0736	0.6379	0.0316
0.0	0.0	0.0	34397.7907	8227.2285	NaN	NaN	0.193	0.0575	0.1669	0.0333	0.0729	0.6379	0.0316
0.0	0.0	0.0	36948.7907	5616.2285	NaN	NaN	0.1319	0.0585	0.1664	0.0332	0.0723	0.6379	0.0317
0.0	0.0	0.0	38288.7907	8042.2285	NaN	NaN	0.1736	0.0592	0.1663	0.0332	0.0719	0.6374	0.032
0.0	0.0	0.0	38494.7907	8066.2285	NaN	NaN	0.1732	0.0602	0.166	0.033	0.071	0.6378	0.0321
0.0	0.0	0.0	40750.7907	4246.2285	NaN	NaN	0.0944	0.061	0.1657	0.0329	0.0705	0.6376	0.0323
0.0	0.0	0.0	36275.7907	9158.2285	NaN	NaN	0.2016	0.0617	0.1654	0.033	0.0706	0.6368	0.0326
0.0	0.0	0.0	34960.7907	11091.2285	NaN	NaN	0.2408	0.0628	0.1661	0.0327	0.0701	0.6358	0.0324
0.0	0.0	0.0	39030.7907	7903.2285	NaN	NaN	0.1684	0.0644	0.1675	0.0325	0.0694	0.634	0.0322
0.0	0.0	0.0	38375.7907	9001.2285	NaN	NaN	0.19	0.0657	0.1687	0.0325	0.0692	0.6318	0.0322
0.0	0.0	0.0	34888.7907	5944.2285	NaN	NaN	0.1456	0.0673	0.1705	0.0324	0.0687	0.6292	0.0319
0.0	0.0	0.0	37488.7907	10183.2285	NaN	NaN	0.2136	0.0686	0.1708	0.0321	0.0679	0.6288	0.0318
0.0	0.0	0.0	42569.7907	5864.2285	NaN	NaN	0.1211	0.0696	0.172	0.0322	0.0677	0.6269	0.0317
0.0	0.0	0.0	39820.7907	7797.2285	NaN	NaN	0.1637	0.07	0.172	0.0321	0.0676	0.6266	0.0316
0.0	0.0	0.0	37955.7907	10752.2285	NaN	NaN	0.2207	0.0702	0.1719	0.0319	0.0675	0.6269	0.0316
0.0	0.0	0.0	39809.7907	4551.2285	NaN	NaN	0.1026	0.0701	0.1719	0.032	0.0676	0.6269	0.0316
0.0	0.0	0.0	37378.7907	7664.2285	NaN	NaN	0.1702	0.0696	0.1709	0.032	0.0678	0.6279	0.0318
0.0	0.0	0.0	29864.7907	8109.2285	NaN	NaN	0.2135	0.0694	0.171	0.0321	0.0682	0.6275	0.0318
0.0	0.0	0.0	34466.7907	10081.2285	NaN	NaN	0.2263	0.0694	0.1707	0.0321	0.0678	0.6282	0.0317
0.0	0.0	0.0	36345.7907	5494.2285	NaN	NaN	0.1313	0.0694	0.1711	0.0322	0.0682	0.6275	0.0317
0.0	0.0	0.0	32798.7907	6853.2285	NaN	NaN	0.1728	0.0692	0.1716	0.0323	0.0681	0.6272	0.0316
0.0	0.0	0.0	39816.7907	8818.2285	NaN	NaN	0.1813	0.0685	0.1724	0.0325	0.0682	0.6267	0.0317
0.0	0.0	0.0	38875.7907	8701.2285	NaN	NaN	0.1829	0.0685	0.1743	0.0329	0.0683	0.6242	0.0318
0.0	0.0	0.0	39718.7907	6299.2285	NaN	NaN	0.1369	0.069	0.174	0.0327	0.0673	0.6253	0.0315
0.0	0.0	0.0	40007.7907	6558.2285	NaN	NaN	0.1408	0.0688	0.1757	0.0332	0.0676	0.623	0.0318
0.0	0.0	0.0	41236.7907	11970.2285	NaN	NaN	0.225	0.0685	0.1764	0.0334	0.0667	0.6232	0.0318
0.0	0.0	0.0	41309.7907	9018.2285	NaN	NaN	0.1792	0.0684	0.1795	0.0338	0.0666	0.6198	0.0318
0.0	0.0	0.0	39308.7907	8518.2285	NaN	NaN	0.1781	0.0684	0.1814	0.0342	0.0659	0.6184	0.0316
0.0	0.0	0.0	34679.7907	7454.2285	NaN	NaN	0.1769	0.068	0.1836	0.0345	0.0656	0.6167	0.0316
0.0	0.0	0.0	39854.7907	6165.2285	NaN	NaN	0.134	0.0672	0.1853	0.035	0.0657	0.6151	0.0317
0.0	0.0	0.0	35502.7907	7708.2285	NaN	NaN	0.1784	0.066	0.1845	0.0351	0.0658	0.617	0.0317
0.0	0.0	0.0	40910.7907	8847.2285	NaN	NaN	0.1778	0.0648	0.1852	0.0354	0.066	0.6169	0.0316
0.0	0.0	0.0	34070.7907	9385.2285	NaN	NaN	0.216	0.0637	0.1861	0.0355	0.0669	0.6162	0.0316
0.0	0.0	0.0	38329.7907	10253.2285	NaN	NaN	0.211	0.0638	0.187	0.0353	0.0663	0.6165	0.0311
0.0	0.0	0.0	37898.7907	9124.2285	NaN	NaN	0.194	0.0635	0.1845	0.0349	0.0664	0.62	0.0307
0.0	0.0	0.0	36246.7907	6878.2285	NaN	NaN	0.1595	0.0646	0.1846	0.0344	0.0657	0.6206	0.0302
0.0	0.0	0.0	36362.7907	5665.2285	NaN	NaN	0.1348	0.0647	0.1817	0.034	0.0659	0.6238	0.0299
0.0	0.0	0.0	40703.7907	13564.2285	NaN	NaN	0.2499	0.0646	0.1812	0.0338	0.0664	0.624	0.0301
0.0	0.0	0.0	36030.7907	8728.2285	NaN	NaN	0.195	0.0651	0.1791	0.0334	0.0666	0.6259	0.0299
0.0	0.0	0.0	35498.7907	10250.2285	NaN	NaN	0.2241	0.0653	0.177	0.0329	0.0666	0.6286	0.0296
0.0	0.0	0.0	37963.7907	5847.2285	NaN	NaN	0.1335	0.0662	0.1769	0.0326	0.0665	0.6283	0.0294
0.0	0.0	0.0	41649.7907	7085.2285	NaN	NaN	0.1454	0.067	0.1754	0.0322	0.0663	0.6299	0.0293
0.0	0.0	0.0	37145.7907	8346.2285	NaN	NaN	0.1835	0.0678	0.1753	0.032	0.0664	0.6294	0.0291
0.0	0.0	0.0	33354.7907	8671.2285	NaN	NaN	0.2063	0.0685	0.1748	0.0318	0.0661	0.63	0.0289
0.0	0.0	0.0	42115.7907	6415.2285	NaN	NaN	0.1322	0.069	0.1758	0.0318	0.0661	0.6282	0.029
0.0	0.0	0.0	41443.7907	8287.2285	NaN	NaN	0.1666	0.0695	0.1751	0.0318	0.0658	0.6288	0.0289
0.0	0.0	0.0	38037.7907	6164.2285	NaN	NaN	0.1395	0.0704	0.1757	0.0315	0.0654	0.6282	0.0288
0.0	0.0	0.0	39912.7907	5473.2285	NaN	NaN	0.1206	0.0703	0.175	0.0317	0.0657	0.6283	0.0289
0.0	0.0	0.0	38234.7907	9588.2285	NaN	NaN	0.2005	0.0699	0.1744	0.0316	0.0659	0.6292	0.0291
0.0	0.0	0.0	43095.7907	10111.2285	NaN	NaN	0.19	0.0698	0.1741	0.0315	0.0659	0.6296	0.0291
0.0	0.0	0.0	40357.7907	9546.2285	NaN	NaN	0.1913	0.0694	0.1738	0.0314	0.0663	0.63	0.0291
0.0	0.0	0.0	37201.7907	10615.2285	NaN	NaN	0.222	0.0694	0.1745	0.0314	0.0662	0.6295	0.029
0.0	0.0	0.0	33721.7907	5929.2285	NaN	NaN	0.1495	0.0694	0.1738	0.0312	0.0663	0.6307	0.0287
0.0	0.0	0.0	35097.7907	8285.2285	NaN	NaN	0.191	0.0689	0.1736	0.0311	0.0666	0.6309	0.0288
0.0	0.0	0.0	39986.7907	5997.2285	NaN	NaN	0.1304	0.0676	0.173	0.0313	0.0671	0.632	0.029
0.0	0.0	0.0	38296.7907	5809.2285	NaN	NaN	0.1317	0.0665	0.1729	0.0313	0.0674	0.6327	0.0292
0.0	0.0	0.0	36986.7907	7106.2285	NaN	NaN	0.1612	0.0651	0.1721	0.0316	0.068	0.6336	0.0295
0.0	0.0	0.0	36264.7907	9696.2285	NaN	NaN	0.211	0.0641	0.1715	0.0317	0.0682	0.6347	0.0298
0.0	0.0	0.0	39570.7907	5819.2285	NaN	NaN	0.1282	0.0632	0.1709	0.0318	0.0684	0.6357	0.03
0.0	0.0	0.0	42554.7907	11936.2285	NaN	NaN	0.219	0.0622	0.1697	0.0319	0.069	0.6368	0.0304
0.0	0.0	0.0	39049.7907	9994.2285	NaN	NaN	0.2038	0.0618	0.1699	0.032	0.0693	0.6363	0.0306
0.0	0.0	0.0	38428.7907	7690.2285	NaN	NaN	0.1667	0.0618	0.1693	0.032	0.0693	0.6371	0.0306
0.0	0.0	0.0	38500.7907	10336.2285	NaN	NaN	0.2116	0.0612	0.1688	0.0321	0.0699	0.6369	0.0311
0.0	0.0	0.0	40579.7907	9598.2285	NaN	NaN	0.1913	0.0614	0.1696	0.0323	0.0696	0.636	0.0311
0.0	0.0	0.0	34288.7907	7085.2285	NaN	NaN	0.1712	0.062	0.1695	0.0321	0.0691	0.6362	0.0311
0.0	0.0	0.0	37545.7907	8812.2285	NaN	NaN	0.1901	0.0623	0.1698	0.0322	0.0687	0.6358	0.0312
0.0	0.0	0.0	37163.7907	6434.2285	NaN	NaN	0.1476	0.0623	0.1705	0.0323	0.0687	0.6348	0.0314
0.0	0.0	0.0	39640.7907	11866.2285	NaN	NaN	0.2304	0.0626	0.1698	0.032	0.0681	0.636	0.0314
0.0	0.0	0.0	39200.7907	10473.2285	NaN	NaN	0.2108	0.063	0.1701	0.032	0.0682	0.6351	0.0316
0.0	0.0	0.0	39431.7907	7836.2285	NaN	NaN	0.1658	0.0641	0.1708	0.032	0.0675	0.6342	0.0314
0.0	0.0	0.0	35087.7907	9310.2285	NaN	NaN	0.2097	0.0647	0.1702	0.0318	0.0674	0.6343	0.0315
0.0	0.0	0.0	40848.7907	9788.2285	NaN	NaN	0.1933	0.0651	0.1705	0.0318	0.0672	0.6338	0.0316
0.0	0.0	0.0	37974.7907	7818.2285	NaN	NaN	0.1707	0.066	0.1702	0.0316	0.0669	0.6338	0.0315
0.0	0.0	0.0	37314.7907	8086.2285	NaN	NaN	0.1781	0.0664	0.1701	0.0316	0.0667	0.6337	0.0315
0.0	0.0	0.0	36260.7907	8816.2285	NaN	NaN	0.1956	0.066	0.1695	0.0316	0.0669	0.6343	0.0316
0.0	0.0	0.0	42145.7907	7824.2285	NaN	NaN	0.1566	0.0659	0.1685	0.0316	0.0667	0.6356	0.0317
0.0	0.0	0.0	40232.7907	9282.2285	NaN	NaN	0.1875	0.0659	0.1677	0.0316	0.067	0.6359	0.0319
0.0	0.0	0.0	37335.7907	6881.2285	NaN	NaN	0.1556	0.0665	0.1683	0.0317	0.0665	0.6351	0.0319
0.0	0.0	0.0	38750.7907	7812.2285	NaN	NaN	0.1678	0.0663	0.1687	0.0319	0.0668	0.6343	0.032
0.0	0.0	0.0	39576.7907	9841.2285	NaN	NaN	0.1991	0.067	0.1688	0.0319	0.0666	0.6337	0.0321
0.0	0.0	0.0	36990.7907	6510.2285	NaN	NaN	0.1497	0.0682	0.1697	0.0319	0.0661	0.6321	0.0319
0.0	0.0	0.0	38057.7907	7687.2285	NaN	NaN	0.168	0.0688	0.1702	0.032	0.0659	0.6313	0.0319
0.0	0.0	0.0	41065.7907	8263.2285	NaN	NaN	0.1675	0.0687	0.1711	0.0322	0.066	0.6299	0.032
0.0	0.0	0.0	42146.7907	9727.2285	NaN	NaN	0.1875	0.0694	0.1719	0.0322	0.0656	0.629	0.0319
0.0	0.0	0.0	36787.7907	8249.2285	NaN	NaN	0.1832	0.0698	0.1719	0.0322	0.0656	0.6285	0.032
0.0	0.0	0.0	37009.7907	8982.2285	NaN	NaN	0.1953	0.0704	0.1729	0.0323	0.0654	0.6271	0.032
0.0	0.0	0.0	38593.7907	9175.2285	NaN	NaN	0.1921	0.0717	0.1749	0.0324	0.065	0.6242	0.0318
0.0	0.0	0.0	41104.7907	7447.2285	NaN	NaN	0.1534	0.0732	0.1755	0.0324	0.0646	0.6228	0.0316
0.0	0.0	0.0	40303.7907	5578.2285	NaN	NaN	0.1216	0.0745	0.1753	0.0323	0.0645	0.6221	0.0314
0.0	0.0	0.0	38594.7907	8348.2285	NaN	NaN	0.1778	0.0746	0.1749	0.0322	0.0645	0.6225	0.0314
0.0	0.0	0.0	41357.7907	8441.2285	NaN	NaN	0.1695	0.0749	0.1752	0.0321	0.0645	0.622	0.0313
0.0	0.0	0.0	40865.7907	5981.2285	NaN	NaN	0.1277	0.0754	0.1755	0.0321	0.0647	0.6212	0.0311
0.0	0.0	0.0	34965.7907	7623.2285	NaN	NaN	0.179	0.0767	0.1763	0.0321	0.0645	0.6195	0.0309
0.0	0.0	0.0	34009.7907	5669.2285	NaN	NaN	0.1429	0.0778	0.1767	0.032	0.0642	0.6188	0.0306
0.0	0.0	0.0	35579.7907	5891.2285	NaN	NaN	0.1421	0.0768	0.1764	0.0318	0.0646	0.6199	0.0304
0.0	0.0	0.0	37567.7907	7892.2285	NaN	NaN	0.1736	0.0756	0.176	0.0316	0.0649	0.6216	0.0302
0.0	0.0	0.0	40493.7907	6537.2285	NaN	NaN	0.139	0.0734	0.1754	0.0315	0.0655	0.6241	0.0302
0.0	0.0	0.0	39643.7907	6502.2285	NaN	NaN	0.1409	0.0715	0.1748	0.0314	0.066	0.6261	0.0301
0.0	0.0	0.0	33842.7907	8598.2285	NaN	NaN	0.2026	0.0696	0.1738	0.0314	0.0667	0.6282	0.0302
0.0	0.0	0.0	35926.7907	9116.2285	NaN	NaN	0.2024	0.0681	0.1736	0.0315	0.0671	0.6296	0.03
0.0	0.0	0.0	35372.7907	4494.2285	NaN	NaN	0.1127	0.067	0.172	0.0314	0.0677	0.6319	0.03
0.0	0.0	0.0	41183.7907	7431.2285	NaN	NaN	0.1529	0.0656	0.1706	0.0314	0.068	0.6343	0.0301
0.0	0.0	0.0	37066.7907	6307.2285	NaN	NaN	0.1454	0.0644	0.1699	0.0315	0.0686	0.6353	0.0303
0.0	0.0	0.0	37735.7907	6451.2285	NaN	NaN	0.146	0.0631	0.168	0.0313	0.0686	0.6385	0.0305
0.0	0.0	0.0	43090.7907	9917.2285	NaN	NaN	0.1871	0.0615	0.1663	0.0315	0.0695	0.6402	0.031
0.0	0.0	0.0	37616.7907	12933.2285	NaN	NaN	0.2559	0.0608	0.1664	0.0316	0.0699	0.6402	0.0312
0.0	0.0	0.0	37895.7907	5835.2285	NaN	NaN	0.1334	0.0611	0.1654	0.0314	0.0694	0.6417	0.031
0.0	0.0	0.0	37927.7907	8862.2285	NaN	NaN	0.1894	0.0605	0.1653	0.0316	0.0702	0.6412	0.0313
0.0	0.0	0.0	44652.7907	9660.2285	NaN	NaN	0.1779	0.061	0.1654	0.0315	0.0695	0.6415	0.031
0.0	0.0	0.0	36174.7907	7872.2285	NaN	NaN	0.1787	0.061	0.1649	0.0315	0.0698	0.6418	0.031
0.0	0.0	0.0	43674.7907	9759.2285	NaN	NaN	0.1826	0.0609	0.1647	0.0315	0.0694	0.6424	0.0311
0.0	0.0	0.0	36856.7907	7904.2285	NaN	NaN	0.1766	0.0607	0.1651	0.0316	0.0698	0.6418	0.0311
0.0	0.0	0.0	41063.7907	6632.2285	NaN	NaN	0.1391	0.0605	0.1645	0.0314	0.0691	0.6436	0.031
0.0	0.0	0.0	33837.7907	7139.2285	NaN	NaN	0.1742	0.0597	0.1647	0.0316	0.07	0.6427	0.0313
0.0	0.0	0.0	40053.7907	7252.2285	NaN	NaN	0.1533	0.0599	0.1656	0.0316	0.0691	0.6427	0.0311
0.0	0.0	0.0	36849.7907	6275.2285	NaN	NaN	0.1455	0.0594	0.1654	0.0317	0.0695	0.6429	0.031
0.0	0.0	0.0	37069.7907	9405.2285	NaN	NaN	0.2024	0.0599	0.1667	0.0317	0.0692	0.6414	0.031
0.0	0.0	0.0	36644.7907	5598.2285	NaN	NaN	0.1325	0.0598	0.1666	0.0318	0.069	0.6419	0.0309
0.0	0.0	0.0	39391.7907	11705.2285	NaN	NaN	0.2291	0.06	0.168	0.0319	0.069	0.6401	0.031
0.0	0.0	0.0	35706.7907	9502.2285	NaN	NaN	0.2102	0.0601	0.1682	0.032	0.0688	0.6401	0.0308
0.0	0.0	0.0	40379.7907	7858.2285	NaN	NaN	0.1629	0.0609	0.17	0.0321	0.0685	0.6379	0.0306
0.0	0.0	0.0	38961.7907	5228.2285	NaN	NaN	0.1183	0.0607	0.1692	0.0321	0.0687	0.6384	0.0308
0.0	0.0	0.0	42767.7907	7000.2285	NaN	NaN	0.1407	0.0606	0.17	0.0324	0.0685	0.6377	0.0309
0.0	0.0	0.0	36232.7907	10232.2285	NaN	NaN	0.2202	0.0604	0.1701	0.0325	0.0685	0.6376	0.0309
0.0	0.0	0.0	37114.7907	9012.2285	NaN	NaN	0.1954	0.0605	0.1713	0.0327	0.0684	0.6362	0.0309
0.0	0.0	0.0	36492.7907	8361.2285	NaN	NaN	0.1864	0.0606	0.1717	0.0328	0.0684	0.6354	0.031
0.0	0.0	0.0	36152.7907	9812.2285	NaN	NaN	0.2135	0.0613	0.1724	0.0328	0.068	0.6346	0.0309
0.0	0.0	0.0	39776.7907	7715.2285	NaN	NaN	0.1625	0.0618	0.1731	0.0328	0.0679	0.6337	0.0308
0.0	0.0	0.0	38846.7907	6528.2285	NaN	NaN	0.1439	0.062	0.1742	0.0329	0.068	0.6322	0.0307
0.0	0.0	0.0	37933.7907	7472.2285	NaN	NaN	0.1646	0.062	0.1748	0.0329	0.068	0.6317	0.0306
0.0	0.0	0.0	38136.7907	6892.2285	NaN	NaN	0.1531	0.0618	0.1749	0.033	0.0683	0.6314	0.0306
0.0	0.0	0.0	36534.7907	6220.2285	NaN	NaN	0.1455	0.0616	0.1745	0.0329	0.0685	0.6319	0.0306
0.0	0.0	0.0	38067.7907	6757.2285	NaN	NaN	0.1507	0.0613	0.1744	0.0329	0.0689	0.6319	0.0306
0.0	0.0	0.0	41746.7907	6688.2285	NaN	NaN	0.1381	0.061	0.1738	0.0329	0.0692	0.6325	0.0306
0.0	0.0	0.0	43618.7907	8088.2285	NaN	NaN	0.1564	0.0605	0.1725	0.0328	0.0696	0.6339	0.0307
0.0	0.0	0.0	38480.7907	6483.2285	NaN	NaN	0.1442	0.0596	0.1708	0.0329	0.0705	0.6353	0.0309
0.0	0.0	0.0	38043.7907	8655.2285	NaN	NaN	0.1853	0.0584	0.1692	0.0329	0.0713	0.6371	0.0311
0.0	0.0	0.0	39110.7907	8860.2285	NaN	NaN	0.1847	0.0573	0.1681	0.0331	0.0723	0.6378	0.0314
0.0	0.0	0.0	37122.7907	9107.2285	NaN	NaN	0.197	0.0571	0.167	0.0329	0.0727	0.6388	0.0315
0.0	0.0	0.0	34724.7907	8512.2285	NaN	NaN	0.1969	0.0578	0.1673	0.0329	0.0726	0.638	0.0314
0.0	0.0	0.0	33454.7907	6769.2285	NaN	NaN	0.1683	0.0587	0.1679	0.0329	0.0724	0.6369	0.0313
0.0	0.0	0.0	39201.7907	8921.2285	NaN	NaN	0.1854	0.06	0.168	0.0328	0.0718	0.6363	0.0311
0.0	0.0	0.0	38201.7907	9899.2285	NaN	NaN	0.2058	0.0614	0.1686	0.0327	0.0716	0.6346	0.0311
0.0	0.0	0.0	37535.7907	7551.2285	NaN	NaN	0.1675	0.0633	0.1691	0.0325	0.0704	0.6338	0.0309
0.0	0.0	0.0	38471.7907	6329.2285	NaN	NaN	0.1413	0.0637	0.1695	0.0326	0.0702	0.633	0.031
0.0	0.0	0.0	41435.7907	11713.2285	NaN	NaN	0.2204	0.0641	0.1704	0.0325	0.0701	0.6318	0.0311
0.0	0.0	0.0	37078.7907	6265.2285	NaN	NaN	0.1445	0.066	0.1705	0.0323	0.0692	0.6311	0.0308
0.0	0.0	0.0	41350.7907	6188.2285	NaN	NaN	0.1302	0.0663	0.1707	0.0322	0.0691	0.6308	0.0309
0.0	0.0	0.0	38546.7907	7181.2285	NaN	NaN	0.157	0.067	0.1712	0.0321	0.0689	0.6299	0.0309
0.0	0.0	0.0	39870.7907	9637.2285	NaN	NaN	0.1947	0.0678	0.1711	0.032	0.0684	0.6298	0.0309
0.0	0.0	0.0	42184.7907	7633.2285	NaN	NaN	0.1532	0.0686	0.1709	0.0319	0.0684	0.6293	0.0309
0.0	0.0	0.0	36485.7907	4594.2285	NaN	NaN	0.1118	0.0695	0.1716	0.0318	0.0679	0.6283	0.0308
0.0	0.0	0.0	42296.7907	9952.2285	NaN	NaN	0.1905	0.0697	0.1717	0.0318	0.0675	0.6285	0.0308
0.0	0.0	0.0	38807.7907	7247.2285	NaN	NaN	0.1574	0.0696	0.1725	0.0319	0.0677	0.6274	0.0309
0.0	0.0	0.0	38178.7907	6690.2285	NaN	NaN	0.1491	0.0702	0.1717	0.0317	0.0671	0.6284	0.0308
0.0	0.0	0.0	37256.7907	8177.2285	NaN	NaN	0.18	0.0692	0.1716	0.0319	0.0677	0.6285	0.0312
0.0	0.0	0.0	39501.7907	9815.2285	NaN	NaN	0.199	0.0684	0.171	0.0318	0.0677	0.6298	0.0312
0.0	0.0	0.0	39675.7907	13798.2285	NaN	NaN	0.258	0.0677	0.1697	0.0318	0.0682	0.6311	0.0314
0.0	0.0	0.0	43532.7907	10165.2285	NaN	NaN	0.1893	0.0669	0.1695	0.0319	0.0687	0.6315	0.0315
0.0	0.0	0.0	36618.7907	7976.2285	NaN	NaN	0.1789	0.0673	0.1696	0.0319	0.0683	0.6315	0.0314
0.0	0.0	0.0	37880.7907	7474.2285	NaN	NaN	0.1648	0.0663	0.1693	0.0319	0.0688	0.6322	0.0315
0.0	0.0	0.0	37501.7907	11485.2285	NaN	NaN	0.2345	0.0653	0.1695	0.032	0.0692	0.6325	0.0315
0.0	0.0	0.0	34915.7907	2341.2285	NaN	NaN	0.0628	0.0649	0.1683	0.0318	0.069	0.6345	0.0314
0.0	0.0	0.0	41596.7907	7528.2285	NaN	NaN	0.1532	0.0628	0.1678	0.0319	0.07	0.6358	0.0317
0.0	0.0	0.0	35960.7907	8262.2285	NaN	NaN	0.1868	0.061	0.1678	0.0319	0.0706	0.6368	0.0318
0.0	0.0	0.0	37906.7907	11892.2285	NaN	NaN	0.2388	0.0592	0.1672	0.032	0.0713	0.6384	0.0318
0.0	0.0	0.0	37295.7907	10423.2285	NaN	NaN	0.2184	0.058	0.1675	0.0322	0.0729	0.6374	0.032
0.0	0.0	0.0	33142.7907	7751.2285	NaN	NaN	0.1895	0.0585	0.1672	0.0318	0.072	0.6389	0.0315
0.0	0.0	0.0	37771.7907	6448.2285	NaN	NaN	0.1458	0.0579	0.1665	0.0318	0.0727	0.6396	0.0316
0.0	0.0	0.0	33723.7907	10663.2285	NaN	NaN	0.2402	0.0573	0.167	0.032	0.0739	0.6379	0.0318
0.0	0.0	0.0	39792.7907	6912.2285	NaN	NaN	0.148	0.0577	0.1664	0.0316	0.0733	0.6397	0.0314
0.0	0.0	0.0	39567.7907	6561.2285	NaN	NaN	0.1422	0.0575	0.1673	0.0318	0.0745	0.6374	0.0316
0.0	0.0	0.0	35595.7907	6674.2285	NaN	NaN	0.1579	0.058	0.1685	0.0317	0.074	0.6367	0.0312
0.0	0.0	0.0	34993.7907	6906.2285	NaN	NaN	0.1648	0.0587	0.169	0.0316	0.0738	0.6359	0.0311
0.0	0.0	0.0	39590.7907	7437.2285	NaN	NaN	0.1581	0.0587	0.1692	0.0316	0.074	0.6354	0.0312
0.0	0.0	0.0	31974.7907	6444.2285	NaN	NaN	0.1677	0.0594	0.1694	0.0316	0.074	0.6344	0.0313
0.0	0.0	0.0	38678.7907	8253.2285	NaN	NaN	0.1759	0.0595	0.168	0.0314	0.0736	0.636	0.0315
0.0	0.0	0.0	40816.7907	9907.2285	NaN	NaN	0.1953	0.0589	0.1686	0.0319	0.0749	0.6335	0.0321
0.0	0.0	0.0	34935.7907	9419.2285	NaN	NaN	0.2124	0.06	0.1681	0.0316	0.0741	0.6342	0.0321
0.0	0.0	0.0	37678.7907	9911.2285	NaN	NaN	0.2083	0.0606	0.1677	0.0315	0.0742	0.6336	0.0323
0.0	0.0	0.0	34343.7907	6645.2285	NaN	NaN	0.1621	0.062	0.168	0.0315	0.0739	0.6322	0.0324
0.0	0.0	0.0	33428.7907	6383.2285	NaN	NaN	0.1603	0.0632	0.1669	0.0312	0.0732	0.633	0.0325
0.0	0.0	0.0	39361.7907	8691.2285	NaN	NaN	0.1809	0.0638	0.1662	0.0313	0.0734	0.6324	0.0329
0.0	0.0	0.0	35416.7907	7499.2285	NaN	NaN	0.1747	0.065	0.1663	0.0312	0.073	0.6314	0.0331
0.0	0.0	0.0	39148.7907	5477.2285	NaN	NaN	0.1227	0.0658	0.1652	0.0312	0.0724	0.6321	0.0333
0.0	0.0	0.0	35071.7907	9304.2285	NaN	NaN	0.2097	0.0661	0.1649	0.0313	0.0729	0.631	0.0338
0.0	0.0	0.0	38052.7907	4225.2285	NaN	NaN	0.0999	0.067	0.165	0.0313	0.072	0.6309	0.0338
0.0	0.0	0.0	35250.7907	8051.2285	NaN	NaN	0.1859	0.0674	0.1633	0.0312	0.0724	0.6315	0.0342
0.0	0.0	0.0	37951.7907	6128.2285	NaN	NaN	0.139	0.0682	0.1638	0.0313	0.072	0.6305	0.0342
0.0	0.0	0.0	37677.7907	7865.2285	NaN	NaN	0.1727	0.0686	0.1628	0.0313	0.0718	0.631	0.0345
0.0	0.0	0.0	37728.7907	9263.2285	NaN	NaN	0.1971	0.069	0.1623	0.0312	0.0716	0.6311	0.0348
0.0	0.0	0.0	37850.7907	7895.2285	NaN	NaN	0.1726	0.0701	0.1625	0.0315	0.0713	0.6296	0.035
0.0	0.0	0.0	35543.7907	7914.2285	NaN	NaN	0.1821	0.0712	0.1618	0.0315	0.0705	0.6298	0.0352
0.0	0.0	0.0	37677.7907	4756.2285	NaN	NaN	0.1121	0.0717	0.1615	0.0317	0.0701	0.6295	0.0354
0.0	0.0	0.0	36602.7907	7929.2285	NaN	NaN	0.1781	0.0714	0.16	0.0318	0.0698	0.6312	0.0359
0.0	0.0	0.0	37777.7907	7035.2285	NaN	NaN	0.157	0.0704	0.1596	0.032	0.0698	0.6321	0.0362
0.0	0.0	0.0	35763.7907	9750.2285	NaN	NaN	0.2142	0.0693	0.1584	0.0321	0.07	0.6336	0.0366
0.0	0.0	0.0	38841.7907	8758.2285	NaN	NaN	0.184	0.0684	0.1575	0.0321	0.07	0.6353	0.0367
0.0	0.0	0.0	40137.7907	7306.2285	NaN	NaN	0.154	0.0679	0.1567	0.0322	0.0702	0.6362	0.0369
0.0	0.0	0.0	37597.7907	9169.2285	NaN	NaN	0.1961	0.0674	0.1559	0.0321	0.0701	0.6376	0.0369
0.0	0.0	0.0	40605.7907	9180.2285	NaN	NaN	0.1844	0.067	0.1557	0.0321	0.0703	0.6379	0.0369
0.0	0.0	0.0	41707.7907	10446.2285	NaN	NaN	0.2003	0.0667	0.1553	0.0321	0.0703	0.6387	0.037
0.0	0.0	0.0	41304.7907	7584.2285	NaN	NaN	0.1551	0.0663	0.1548	0.0322	0.0704	0.6394	0.0369
0.0	0.0	0.0	38851.7907	8402.2285	NaN	NaN	0.1778	0.0656	0.1545	0.0322	0.0705	0.6404	0.0368
0.0	0.0	0.0	43279.7907	7327.2285	NaN	NaN	0.1448	0.0645	0.1544	0.0321	0.0705	0.6418	0.0366
0.0	0.0	0.0	40063.7907	8051.2285	NaN	NaN	0.1673	0.0632	0.1545	0.0322	0.0709	0.6426	0.0365
0.0	0.0	0.0	36474.7907	10119.2285	NaN	NaN	0.2172	0.0622	0.1543	0.0322	0.071	0.6441	0.0364
0.0	0.0	0.0	35110.7907	7596.2285	NaN	NaN	0.1779	0.0614	0.1541	0.0321	0.0713	0.6447	0.0364
0.0	0.0	0.0	39454.7907	5183.2285	NaN	NaN	0.1161	0.0617	0.1539	0.0319	0.0705	0.6457	0.0363
0.0	0.0	0.0	40065.7907	6921.2285	NaN	NaN	0.1473	0.0618	0.1544	0.0319	0.0706	0.645	0.0364
0.0	0.0	0.0	40331.7907	6818.2285	NaN	NaN	0.1446	0.0623	0.1551	0.0318	0.0698	0.6448	0.0362
0.0	0.0	0.0	36527.7907	8180.2285	NaN	NaN	0.183	0.0629	0.1554	0.0318	0.0694	0.6442	0.0363
0.0	0.0	0.0	38424.7907	7437.2285	NaN	NaN	0.1622	0.0638	0.1551	0.0318	0.0689	0.6439	0.0365
0.0	0.0	0.0	35559.7907	10369.2285	NaN	NaN	0.2258	0.0642	0.1551	0.0318	0.0688	0.6432	0.0369
0.0	0.0	0.0	40414.7907	11811.2285	NaN	NaN	0.2262	0.065	0.1545	0.0317	0.068	0.6437	0.037
0.0	0.0	0.0	43013.7907	10731.2285	NaN	NaN	0.1997	0.0657	0.1543	0.0319	0.0684	0.642	0.0377
0.0	0.0	0.0	38303.7907	8092.2285	NaN	NaN	0.1744	0.0669	0.153	0.032	0.0679	0.6421	0.0381
0.0	0.0	0.0	34439.7907	7571.2285	NaN	NaN	0.1802	0.0682	0.1514	0.0319	0.0676	0.6422	0.0386
0.0	0.0	0.0	42193.7907	7314.2285	NaN	NaN	0.1477	0.0683	0.1503	0.0319	0.0676	0.6426	0.0393
0.0	0.0	0.0	38225.7907	7899.2285	NaN	NaN	0.1713	0.0688	0.1487	0.032	0.0678	0.643	0.0398
0.0	0.0	0.0	32078.7907	7747.2285	NaN	NaN	0.1945	0.0693	0.1477	0.0318	0.0676	0.6435	0.0402
0.0	0.0	0.0	37633.7907	5002.2285	NaN	NaN	0.1173	0.0685	0.1464	0.0317	0.0676	0.6453	0.0405
0.0	0.0	0.0	31481.7907	9418.2285	NaN	NaN	0.2303	0.068	0.1455	0.0315	0.0676	0.6467	0.0407
0.0	0.0	0.0	38636.7907	12431.2285	NaN	NaN	0.2434	0.0677	0.1453	0.0313	0.0675	0.6475	0.0407
0.0	0.0	0.0	32804.7907	8656.2285	NaN	NaN	0.2088	0.0678	0.1462	0.0311	0.0673	0.6473	0.0402
0.0	0.0	0.0	35986.7907	7501.2285	NaN	NaN	0.1725	0.0683	0.1482	0.0309	0.0667	0.6465	0.0394
0.0	0.0	0.0	37075.7907	10083.2285	NaN	NaN	0.2138	0.068	0.1492	0.0309	0.0672	0.6456	0.0392
0.0	0.0	0.0	34405.7907	7107.2285	NaN	NaN	0.1712	0.0685	0.1512	0.0307	0.0666	0.6445	0.0384
0.0	0.0	0.0	35997.7907	7821.2285	NaN	NaN	0.1785	0.0685	0.1518	0.0307	0.067	0.6439	0.0381
0.0	0.0	0.0	39598.7907	5840.2285	NaN	NaN	0.1285	0.0689	0.1531	0.0307	0.067	0.6427	0.0376
0.0	0.0	0.0	36644.7907	8512.2285	NaN	NaN	0.1885	0.069	0.154	0.0307	0.067	0.6421	0.037
0.0	0.0	0.0	35954.7907	9348.2285	NaN	NaN	0.2063	0.0687	0.154	0.0306	0.0675	0.6425	0.0368
0.0	0.0	0.0	33450.7907	8108.2285	NaN	NaN	0.1951	0.0688	0.1546	0.0308	0.0681	0.6407	0.0369
0.0	0.0	0.0	35776.7907	9469.2285	NaN	NaN	0.2093	0.0691	0.1539	0.0308	0.0682	0.6411	0.0369
0.0	0.0	0.0	34437.7907	4852.2285	NaN	NaN	0.1235	0.0697	0.1539	0.031	0.0687	0.6394	0.0373
0.0	0.0	0.0	38972.7907	7929.2285	NaN	NaN	0.1691	0.0704	0.1532	0.031	0.0686	0.6391	0.0377
0.0	0.0	0.0	36343.7907	10573.2285	NaN	NaN	0.2254	0.0721	0.1536	0.0313	0.0687	0.6362	0.0381
0.0	0.0	0.0	33521.7907	6279.2285	NaN	NaN	0.1578	0.0752	0.1537	0.0315	0.0677	0.6337	0.0383
0.0	0.0	0.0	35435.7907	13340.2285	NaN	NaN	0.2735	0.0776	0.1544	0.032	0.0671	0.6302	0.0387
0.0	0.0	0.0	36540.7907	6619.2285	NaN	NaN	0.1534	0.0813	0.156	0.0325	0.0659	0.6259	0.0384
0.0	0.0	0.0	36940.7907	8115.2285	NaN	NaN	0.1801	0.0893	0.1594	0.0329	0.0642	0.6157	0.0384
0.0	0.0	0.0	33987.7907	6919.2285	NaN	NaN	0.1691	0.0975	0.1632	0.0337	0.0637	0.603	0.0389
0.0	0.0	0.0	33277.7907	9112.2285	NaN	NaN	0.215	0.1163	0.1718	0.0346	0.061	0.5774	0.0388
0.0	0.0	0.0	40155.7907	6255.2285	NaN	NaN	0.1348	0.1329	0.1813	0.0356	0.0591	0.5522	0.0389
0.0	0.0	0.0	37124.7907	7120.2285	NaN	NaN	0.1609	0.1397	0.1852	0.0364	0.0595	0.5396	0.0397
0.0	0.0	0.0	31424.7907	5533.2285	NaN	NaN	0.1497	0.1517	0.1916	0.0372	0.057	0.5232	0.0393
0.0	0.0	0.0	36360.7907	8120.2285	NaN	NaN	0.1826	0.1403	0.1907	0.0375	0.0581	0.5339	0.0395
0.0	0.0	0.0	41937.7907	7890.2285	NaN	NaN	0.1583	0.1418	0.1904	0.0377	0.0587	0.532	0.0394
0.0	0.0	0.0	37580.7907	5966.2285	NaN	NaN	0.137	0.1629	0.1951	0.0386	0.0574	0.5074	0.0386
0.0	0.0	0.0	38054.7907	6520.2285	NaN	NaN	0.1463	0.1707	0.1985	0.0399	0.0572	0.496	0.0378
0.0	0.0	0.0	35890.7907	6016.2285	NaN	NaN	0.1436	0.1545	0.1945	0.0404	0.0596	0.5134	0.0377
0.0	0.0	0.0	33132.7907	7409.2285	NaN	NaN	0.1828	0.1429	0.1937	0.0408	0.0591	0.5265	0.037
0.0	0.0	0.0	39168.7907	6624.2285	NaN	NaN	0.1447	0.1085	0.1816	0.0394	0.0628	0.5702	0.0375
0.0	0.0	0.0	37497.7907	8756.2285	NaN	NaN	0.1893	0.0982	0.1777	0.0388	0.064	0.5836	0.0377
0.0	0.0	0.0	35491.7907	10360.2285	NaN	NaN	0.2259	0.0918	0.1734	0.0382	0.0648	0.5942	0.0376
0.0	0.0	0.0	39609.7907	9603.2285	NaN	NaN	0.1951	0.0848	0.1694	0.0379	0.0662	0.604	0.0377
0.0	0.0	0.0	39196.7907	7653.2285	NaN	NaN	0.1634	0.0801	0.1661	0.0375	0.0667	0.6123	0.0373
0.0	0.0	0.0	38564.7907	10520.2285	NaN	NaN	0.2143	0.0762	0.1643	0.0374	0.0671	0.6181	0.0369
0.0	0.0	0.0	34251.7907	9470.2285	NaN	NaN	0.2166	0.0727	0.1627	0.0374	0.0674	0.6233	0.0365
0.0	0.0	0.0	38017.7907	11830.2285	NaN	NaN	0.2373	0.0703	0.1623	0.0376	0.0675	0.6257	0.0365
0.0	0.0	0.0	41402.7907	6204.2285	NaN	NaN	0.1303	0.0688	0.1619	0.0378	0.0676	0.6275	0.0364
0.0	0.0	0.0	36562.7907	8562.2285	NaN	NaN	0.1897	0.0687	0.1621	0.0377	0.0672	0.628	0.0363
0.0	0.0	0.0	37680.7907	4978.2285	NaN	NaN	0.1167	0.0672	0.1614	0.0379	0.0679	0.629	0.0366
0.0	0.0	0.0	36144.7907	7165.2285	NaN	NaN	0.1654	0.0659	0.1604	0.0381	0.0685	0.6303	0.0369
0.0	0.0	0.0	37157.7907	6880.2285	NaN	NaN	0.1562	0.065	0.1586	0.0381	0.0694	0.6316	0.0372
0.0	0.0	0.0	37364.7907	10447.2285	NaN	NaN	0.2185	0.065	0.1572	0.0383	0.0704	0.6316	0.0375
0.0	0.0	0.0	31878.7907	8710.2285	NaN	NaN	0.2146	0.0677	0.1568	0.0382	0.0702	0.63	0.0371
0.0	0.0	0.0	39463.7907	8729.2285	NaN	NaN	0.1811	0.0745	0.1587	0.0387	0.0704	0.6205	0.0372
0.0	0.0	0.0	38551.7907	5740.2285	NaN	NaN	0.1296	0.0854	0.1596	0.0391	0.0688	0.6103	0.0368
0.0	0.0	0.0	38748.7907	10310.2285	NaN	NaN	0.2102	0.0979	0.1622	0.0395	0.0669	0.5971	0.0363
0.0	0.0	0.0	39926.7907	7596.2285	NaN	NaN	0.1598	0.1118	0.1671	0.0401	0.066	0.5789	0.036
0.0	0.0	0.0	43185.7907	6138.2285	NaN	NaN	0.1244	0.1243	0.171	0.0405	0.0659	0.5627	0.0355
0.0	0.0	0.0	37433.7907	7656.2285	NaN	NaN	0.1698	0.1381	0.1724	0.0404	0.0659	0.5483	0.0349
0.0	0.0	0.0	42315.7907	3409.2285	NaN	NaN	0.0746	0.1559	0.1748	0.0406	0.0652	0.5291	0.0344
0.0	0.0	0.0	42312.7907	8890.2285	NaN	NaN	0.1736	0.1721	0.1749	0.0405	0.0648	0.5134	0.0342
0.0	0.0	0.0	37268.7907	5336.2285	NaN	NaN	0.1252	0.2117	0.1812	0.0408	0.0606	0.473	0.0327
0.0	0.0	0.0	44827.7907	7427.2285	NaN	NaN	0.1421	0.2364	0.1906	0.0423	0.0586	0.4399	0.0322
0.0	0.0	0.0	47405.7907	3476.2285	NaN	NaN	0.0683	0.2265	0.1945	0.0433	0.0592	0.4438	0.0326
0.0	0.0	0.0	41895.7907	7242.2285	NaN	NaN	0.1474	0.2275	0.1985	0.0444	0.059	0.4379	0.0326
0.0	0.0	0.0	56841.7907	8981.2285	NaN	NaN	0.1364	0.2232	0.2013	0.0455	0.0599	0.4372	0.033
0.0	0.0	0.0	42956.7907	5466.2285	NaN	NaN	0.1129	0.2244	0.1978	0.0455	0.0622	0.4368	0.0334
0.0	0.0	0.0	45894.7907	5253.2285	NaN	NaN	0.1027	0.2232	0.2094	0.0466	0.0645	0.4226	0.0338
0.0	0.0	0.0	43975.7907	7541.2285	NaN	NaN	0.1464	0.1783	0.214	0.045	0.0743	0.4523	0.0361
0.0	0.0	0.0	43369.7907	6906.2285	NaN	NaN	0.1374	0.1489	0.2435	0.0432	0.0809	0.4454	0.038
0.0	0.0	0.0	43256.7907	5764.2285	NaN	NaN	0.1176	0.1175	0.2396	0.0408	0.0851	0.4762	0.0408
0.0	0.0	0.0	32029.7907	3631.2285	NaN	NaN	0.1018	0.455	0.2025	0.0334	0.0614	0.211	0.0367
0.0	0.0	0.0	-2426.2093	2759.2285	NaN	NaN	1.3	0.9099	0.0257	0.0133	0.0145	0.0197	0.0169
0.0	0.0	0.0	-1621.2093	399.2285	NaN	NaN	-0.3	0.8751	0.0323	0.0217	0.0242	0.0245	0.0221
0.0	0.0	0.0	-444.2093	1484.2285	NaN	NaN	1.3	0.8888	0.0272	0.0201	0.0217	0.0213	0.021
0.0	0.0	0.0	-642.2093	1749.2285	NaN	NaN	1.3	0.8817	0.0272	0.0219	0.0239	0.023	0.0224
0.0	0.0	0.0	-30.2093	2036.2285	NaN	NaN	1.0151	0.8824	0.0261	0.0221	0.0243	0.0231	0.022
0.0	0.0	0.0	1701.7907	3693.2285	NaN	NaN	0.6846	0.8843	0.0251	0.0217	0.0242	0.023	0.0216
0.0	0.0	0.0	-415.2093	2976.2285	NaN	NaN	1.1621	0.8848	0.0247	0.0216	0.0242	0.023	0.0217
0.0	0.0	0.0	428.7907	1013.2285	NaN	NaN	0.7026	0.8858	0.0242	0.0216	0.024	0.0227	0.0218
0.0	0.0	0.0	-1498.2093	3128.2285	NaN	NaN	1.3	0.8855	0.024	0.0217	0.0241	0.0228	0.0219
0.0	0.0	0.0	-1844.2093	1723.2285	NaN	NaN	-0.3	0.8856	0.0239	0.0219	0.024	0.0226	0.022
0.0	0.0	0.0	-560.2093	500.2285	NaN	NaN	-0.3	0.8852	0.024	0.0222	0.024	0.0226	0.022
0.0	0.0	0.0	-1389.2093	-1063.7715	NaN	NaN	0.4337	0.8857	0.024	0.0222	0.0239	0.0224	0.0217
0.0	0.0	0.0	-2374.2093	1579.2285	NaN	NaN	-0.3	0.8864	0.0239	0.0222	0.0238	0.0222	0.0215
0.0	0.0	0.0	-1944.2093	3539.2285	NaN	NaN	1.3	0.888	0.0234	0.0219	0.0236	0.022	0.0212
0.0	0.0	0.0	-2495.2093	1214.2285	NaN	NaN	-0.3	0.89	0.0227	0.0215	0.0233	0.0218	0.0207
0.0	0.0	0.0	-1582.2093	3374.2285	NaN	NaN	1.3	0.8914	0.0223	0.0212	0.023	0.0217	0.0203
0.0	0.0	0.0	-816.2093	1020.2285	NaN	NaN	1.3	0.892	0.0224	0.021	0.0228	0.0215	0.0202
0.0	0.0	0.0	-2048.2093	923.2285	NaN	NaN	-0.3	0.8921	0.0225	0.021	0.0226	0.0215	0.0203
0.0	0.0	0.0	-1461.2093	2567.2285	NaN	NaN	1.3	0.8916	0.0228	0.021	0.0226	0.0216	0.0204
0.0	0.0	0.0	-2534.2093	2889.2285	NaN	NaN	1.3	0.892	0.0227	0.021	0.0225	0.0216	0.0203
0.0	0.0	0.0	-1073.2093	1067.2285	NaN	NaN	-0.3	0.8931	0.0224	0.0208	0.0223	0.0215	0.0199
0.0	0.0	0.0	-1738.2093	2011.2285	NaN	NaN	1.3	0.8941	0.0221	0.0206	0.0222	0.0214	0.0196
0.0	0.0	0.0	767.7907	290.2285	NaN	NaN	0.2743	0.8946	0.0221	0.0204	0.0221	0.0214	0.0195
0.0	0.0	0.0	4.7907	2539.2285	NaN	NaN	0.9981	0.8947	0.0222	0.0203	0.0221	0.0213	0.0194
0.0	0.0	0.0	-1359.2093	1407.2285	NaN	NaN	1.3	0.8941	0.0227	0.0203	0.0222	0.0212	0.0195
0.0	0.0	0.0	-1309.2093	4197.2285	NaN	NaN	1.3	0.8932	0.0231	0.0204	0.0224	0.0213	0.0196
0.0	0.0	0.0	-2240.2093	4194.2285	NaN	NaN	1.3	0.8926	0.0233	0.0205	0.0226	0.0213	0.0197
0.0	0.0	0.0	-2572.2093	395.2285	NaN	NaN	-0.1815	0.8938	0.0231	0.0205	0.0222	0.0209	0.0195
0.0	0.0	0.0	-1373.2093	1048.2285	NaN	NaN	-0.3	0.8945	0.0227	0.0207	0.022	0.0208	0.0194
0.0	0.0	0.0	184.7907	57.2285	NaN	NaN	0.2365	0.8946	0.0226	0.0208	0.0219	0.0208	0.0193
0.0	0.0	0.0	-1534.2093	2103.2285	NaN	NaN	1.3	0.8943	0.0226	0.021	0.0219	0.0208	0.0194
0.0	0.0	0.0	-3511.2093	553.2285	NaN	NaN	-0.187	0.8942	0.0227	0.0211	0.0218	0.0208	0.0194
0.0	0.0	0.0	-1891.2093	2985.2285	NaN	NaN	1.3	0.8941	0.0226	0.0212	0.0218	0.0208	0.0194
0.0	0.0	0.0	-3053.2093	-200.7715	NaN	NaN	0.0617	0.8942	0.0226	0.0212	0.0217	0.0207	0.0195
0.0	0.0	0.0	151.7907	1758.2285	NaN	NaN	0.9205	0.8942	0.0226	0.0213	0.0217	0.0206	0.0196
0.0	0.0	0.0	-1574.2093	227.2285	NaN	NaN	-0.1687	0.8935	0.0229	0.0214	0.0217	0.0206	0.0198
0.0	0.0	0.0	-1953.2093	891.2285	NaN	NaN	-0.3	0.8933	0.023	0.0215	0.0217	0.0205	0.0199
0.0	0.0	0.0	-1420.2093	176.2285	NaN	NaN	-0.1417	0.8925	0.0232	0.0218	0.0219	0.0206	0.02
0.0	0.0	0.0	-2196.2093	2737.2285	NaN	NaN	1.3	0.8928	0.023	0.0218	0.022	0.0206	0.0199
0.0	0.0	0.0	-1673.2093	2232.2285	NaN	NaN	1.3	0.8927	0.023	0.0219	0.022	0.0205	0.0199
0.0	0.0	0.0	-1565.2093	2423.2285	NaN	NaN	1.3	0.8932	0.0228	0.0218	0.022	0.0203	0.0199
0.0	0.0	0.0	-1585.2093	1163.2285	NaN	NaN	-0.3	0.8935	0.0228	0.0218	0.022	0.0201	0.0199
0.0	0.0	0.0	-1716.2093	2088.2285	NaN	NaN	1.3	0.8937	0.0227	0.0218	0.022	0.0199	0.0199
0.0	0.0	0.0	-568.2093	5584.2285	NaN	NaN	1.1133	0.8935	0.0227	0.0219	0.022	0.02	0.02
0.0	0.0	0.0	-205.2093	210.2285	NaN	NaN	1.3	0.8932	0.0228	0.0219	0.022	0.02	0.02
0.0	0.0	0.0	-204.2093	3690.2285	NaN	NaN	1.0586	0.8928	0.0228	0.0221	0.0221	0.0202	0.0201
0.0	0.0	0.0	299.7907	1919.2285	NaN	NaN	0.8649	0.8926	0.023	0.0221	0.0221	0.0202	0.02
0.0	0.0	0.0	-1652.2093	-2051.7715	NaN	NaN	0.5539	0.8923	0.0232	0.0221	0.0221	0.0203	0.02
0.0	0.0	0.0	-1726.2093	3023.2285	NaN	NaN	1.3	0.8918	0.0232	0.0222	0.0222	0.0205	0.02
0.0	0.0	0.0	-1025.2093	1276.2285	NaN	NaN	1.3	0.8913	0.0233	0.0222	0.0223	0.0207	0.0202
0.0	0.0	0.0	-1802.2093	2912.2285	NaN	NaN	1.3	0.8912	0.0233	0.0222	0.0223	0.0208	0.0202
0.0	0.0	0.0	-821.2093	1680.2285	NaN	NaN	1.3	0.8915	0.0233	0.0221	0.0221	0.0207	0.0202
0.0	0.0	0.0	-1684.2093	-2306.7715	NaN	NaN	0.578	0.8918	0.0232	0.0221	0.0221	0.0207	0.0202
0.0	0.0	0.0	-759.2093	3575.2285	NaN	NaN	1.2696	0.8917	0.0231	0.022	0.0221	0.0209	0.0202
0.0	0.0	0.0	-195.2093	2345.2285	NaN	NaN	1.0908	0.8917	0.0231	0.022	0.0221	0.0209	0.0202
0.0	0.0	0.0	-2459.2093	97.2285	NaN	NaN	-0.0412	0.892	0.0231	0.022	0.022	0.0208	0.0201
0.0	0.0	0.0	-1068.2093	412.2285	NaN	NaN	-0.3	0.892	0.0231	0.022	0.0221	0.0207	0.0201
0.0	0.0	0.0	-3583.2093	893.2285	NaN	NaN	-0.3	0.8923	0.0229	0.0219	0.0221	0.0206	0.0201
0.0	0.0	0.0	-1109.2093	2211.2285	NaN	NaN	1.3	0.893	0.0226	0.0219	0.022	0.0205	0.0201
0.0	0.0	0.0	423.7907	-2300.7715	NaN	NaN	1.2258	0.8938	0.0223	0.0217	0.0218	0.0203	0.0201
0.0	0.0	0.0	-2011.2093	2314.2285	NaN	NaN	1.3	0.8945	0.0221	0.0215	0.0217	0.0202	0.02
0.0	0.0	0.0	976.7907	3093.2285	NaN	NaN	0.76	0.8948	0.022	0.0215	0.0217	0.0201	0.02
0.0	0.0	0.0	-1766.2093	890.2285	NaN	NaN	-0.3	0.895	0.0219	0.0214	0.0216	0.0201	0.02
0.0	0.0	0.0	-2416.2093	1228.2285	NaN	NaN	-0.3	0.8951	0.0219	0.0213	0.0216	0.0201	0.0201
0.0	0.0	0.0	-157.2093	-340.7715	NaN	NaN	0.6843	0.8951	0.0219	0.0212	0.0216	0.0201	0.0201
0.0	0.0	0.0	-1487.2093	2800.2285	NaN	NaN	1.3	0.8952	0.0219	0.0212	0.0216	0.0201	0.0201
0.0	0.0	0.0	-1514.2093	3718.2285	NaN	NaN	1.3	0.8953	0.0219	0.021	0.0215	0.0202	0.02
0.0	0.0	0.0	-1622.2093	3929.2285	NaN	NaN	1.3	0.8955	0.0219	0.021	0.0215	0.0202	0.0199
0.0	0.0	0.0	-3053.2093	2851.2285	NaN	NaN	-0.3	0.8957	0.0219	0.021	0.0214	0.0202	0.0199
0.0	0.0	0.0	-1103.2093	-1960.7715	NaN	NaN	0.6399	0.8958	0.0219	0.0209	0.0213	0.0202	0.0198
0.0	0.0	0.0	1227.7907	952.2285	NaN	NaN	0.4368	0.8959	0.0219	0.0208	0.0213	0.0202	0.0198
0.0	0.0	0.0	-455.2093	1127.2285	NaN	NaN	1.3	0.8958	0.022	0.0208	0.0213	0.0203	0.0198
0.0	0.0	0.0	-667.2093	-452.7715	NaN	NaN	0.4043	0.8957	0.0221	0.0208	0.0213	0.0203	0.0198
0.0	0.0	0.0	-3368.2093	-450.7715	NaN	NaN	0.118	0.8956	0.0222	0.0209	0.0212	0.0203	0.0198
0.0	0.0	0.0	-2772.2093	-1503.7715	NaN	NaN	0.3517	0.8954	0.0223	0.0209	0.0212	0.0204	0.0199
0.0	0.0	0.0	-2942.2093	2203.2285	NaN	NaN	-0.3	0.8954	0.0222	0.0209	0.0212	0.0204	0.0199
0.0	0.0	0.0	-2120.2093	685.2285	NaN	NaN	-0.3	0.8953	0.0222	0.0208	0.0213	0.0205	0.02
0.0	0.0	0.0	-250.2093	2816.2285	NaN	NaN	1.0975	0.895	0.0222	0.0208	0.0214	0.0206	0.02
0.0	0.0	0.0	213.7907	567.2285	NaN	NaN	0.7263	0.8949	0.0222	0.0208	0.0214	0.0206	0.0201
0.0	0.0	0.0	-1592.2093	35.2285	NaN	NaN	-0.0226	0.895	0.0222	0.0209	0.0214	0.0205	0.02
0.0	0.0	0.0	-830.2093	125.2285	NaN	NaN	-0.1776	0.895	0.0222	0.0209	0.0214	0.0205	0.02
0.0	0.0	0.0	-4684.2093	1989.2285	NaN	NaN	-0.3	0.895	0.0222	0.0209	0.0214	0.0204	0.02
0.0	0.0	0.0	-2454.2093	739.2285	NaN	NaN	-0.3	0.8949	0.0222	0.0209	0.0215	0.0205	0.0201
0.0	0.0	0.0	27.7907	3072.2285	NaN	NaN	0.991	0.8949	0.0222	0.0209	0.0215	0.0205	0.0201
0.0	0.0	0.0	-2047.2093	2191.2285	NaN	NaN	1.3	0.8949	0.0221	0.0209	0.0215	0.0205	0.0201
0.0	0.0	0.0	-1139.2093	3565.2285	NaN	NaN	1.3	0.895	0.0221	0.0209	0.0215	0.0205	0.0201
0.0	0.0	0.0	-2298.2093	2427.2285	NaN	NaN	1.3	0.895	0.022	0.0209	0.0215	0.0204	0.0201
0.0	0.0	0.0	-1460.2093	3849.2285	NaN	NaN	1.3	0.8952	0.0219	0.0209	0.0215	0.0204	0.0202
0.0	0.0	0.0	-1392.2093	-889.7715	NaN	NaN	0.3899	0.8954	0.0219	0.0209	0.0215	0.0202	0.0201
0.0	0.0	0.0	-460.2093	2570.2285	NaN	NaN	1.2181	0.8954	0.0218	0.0208	0.0215	0.0203	0.0202
0.0	0.0	0.0	-2117.2093	1995.2285	NaN	NaN	-0.3	0.8954	0.0218	0.0208	0.0215	0.0203	0.0202
0.0	0.0	0.0	-572.2093	2386.2285	NaN	NaN	1.3	0.8955	0.0217	0.0208	0.0215	0.0202	0.0202
0.0	0.0	0.0	-3566.2093	1461.2285	NaN	NaN	-0.3	0.8956	0.0218	0.0208	0.0215	0.0202	0.0202
0.0	0.0	0.0	-2486.2093	-881.7715	NaN	NaN	0.2618	0.8958	0.0217	0.0208	0.0214	0.0201	0.0202
0.0	0.0	0.0	-1854.2093	5018.2285	NaN	NaN	1.3	0.8958	0.0217	0.0207	0.0214	0.0201	0.0203
0.0	0.0	0.0	-2082.2093	320.2285	NaN	NaN	-0.1817	0.8958	0.0217	0.0207	0.0214	0.0201	0.0202
0.0	0.0	0.0	-770.2093	1956.2285	NaN	NaN	1.3	0.8961	0.0216	0.0206	0.0213	0.0201	0.0202
0.0	0.0	0.0	-1388.2093	2842.2285	NaN	NaN	1.3	0.8959	0.0217	0.0206	0.0214	0.0202	0.0202
0.0	0.0	0.0	192.7907	2558.2285	NaN	NaN	0.9299	0.8962	0.0217	0.0205	0.0213	0.0202	0.0201
0.0	0.0	0.0	-1835.2093	1846.2285	NaN	NaN	1.3	0.896	0.0218	0.0206	0.0213	0.0201	0.0202
0.0	0.0	0.0	-1447.2093	-1101.7715	NaN	NaN	0.4322	0.8959	0.0218	0.0206	0.0213	0.0202	0.0202
0.0	0.0	0.0	-90.2093	2143.2285	NaN	NaN	1.0439	0.896	0.0218	0.0205	0.0213	0.0202	0.0202
0.0	0.0	0.0	-1171.2093	-323.7715	NaN	NaN	0.2166	0.8959	0.0219	0.0204	0.0213	0.0203	0.0202
0.0	0.0	0.0	-2032.2093	2961.2285	NaN	NaN	1.3	0.8958	0.022	0.0204	0.0213	0.0204	0.0202
0.0	0.0	0.0	-1642.2093	711.2285	NaN	NaN	-0.3	0.8958	0.022	0.0204	0.0213	0.0204	0.0202
0.0	0.0	0.0	-1956.2093	889.2285	NaN	NaN	-0.3	0.896	0.022	0.0203	0.0212	0.0203	0.0201
0.0	0.0	0.0	-2721.2093	3521.2285	NaN	NaN	1.3	0.8963	0.0219	0.0203	0.0212	0.0203	0.0201
0.0	0.0	0.0	-2913.2093	2770.2285	NaN	NaN	-0.3	0.8968	0.0218	0.0202	0.0211	0.0202	0.0199
0.0	0.0	0.0	-1274.2093	1552.2285	NaN	NaN	1.3	0.897	0.0218	0.0202	0.0211	0.0201	0.0198
0.0	0.0	0.0	-623.2093	3196.2285	NaN	NaN	1.2422	0.8973	0.0217	0.0202	0.0211	0.02	0.0197
0.0	0.0	0.0	-1765.2093	265.2285	NaN	NaN	-0.1768	0.8969	0.0218	0.0203	0.0212	0.02	0.0198
0.0	0.0	0.0	-496.2093	-2353.7715	NaN	NaN	0.8259	0.8972	0.0218	0.0202	0.0211	0.0199	0.0197
0.0	0.0	0.0	-1456.2093	5125.2285	NaN	NaN	1.3	0.8977	0.0217	0.0201	0.0211	0.0199	0.0196
0.0	0.0	0.0	-2676.2093	158.2285	NaN	NaN	-0.0628	0.8977	0.0216	0.0201	0.0211	0.0199	0.0196
0.0	0.0	0.0	511.7907	1059.2285	NaN	NaN	0.6742	0.8981	0.0216	0.0201	0.021	0.0198	0.0194
0.0	0.0	0.0	-1789.2093	1568.2285	NaN	NaN	-0.3	0.898	0.0217	0.0201	0.021	0.0198	0.0194
0.0	0.0	0.0	-2406.2093	1304.2285	NaN	NaN	-0.3	0.8981	0.0217	0.0201	0.021	0.0198	0.0194
0.0	0.0	0.0	-702.2093	1192.2285	NaN	NaN	1.3	0.8979	0.0218	0.0201	0.021	0.0198	0.0194
0.0	0.0	0.0	-1229.2093	2472.2285	NaN	NaN	1.3	0.8984	0.0217	0.02	0.0209	0.0198	0.0193
0.0	0.0	0.0	-1795.2093	2075.2285	NaN	NaN	1.3	0.8984	0.0217	0.0199	0.0209	0.0198	0.0193
0.0	0.0	0.0	-995.2093	2271.2285	NaN	NaN	1.3	0.8986	0.0217	0.0199	0.0209	0.0197	0.0193
0.0	0.0	0.0	234.7907	1853.2285	NaN	NaN	0.8876	0.8986	0.0217	0.0199	0.0209	0.0197	0.0193
0.0	0.0	0.0	-1098.2093	-109.7715	NaN	NaN	0.0909	0.8981	0.0218	0.02	0.0209	0.0198	0.0193
0.0	0.0	0.0	-2865.2093	3516.2285	NaN	NaN	1.3	0.8983	0.0218	0.0199	0.0209	0.0197	0.0193
0.0	0.0	0.0	-570.2093	1680.2285	NaN	NaN	1.3	0.8983	0.0218	0.0199	0.0209	0.0197	0.0193
0.0	0.0	0.0	-899.2093	1108.2285	NaN	NaN	1.3	0.8985	0.0218	0.0199	0.0208	0.0197	0.0193
0.0	0.0	0.0	-1948.2093	2878.2285	NaN	NaN	1.3	0.8983	0.0219	0.0199	0.0208	0.0198	0.0193
0.0	0.0	0.0	-1237.2093	1247.2285	NaN	NaN	1.3	0.8982	0.0219	0.0199	0.0208	0.0198	0.0194
0.0	0.0	0.0	-2057.2093	1752.2285	NaN	NaN	-0.3	0.8978	0.022	0.02	0.0208	0.0199	0.0195
0.0	0.0	0.0	-2098.2093	-1489.7715	NaN	NaN	0.4152	0.8974	0.0221	0.0201	0.0209	0.0199	0.0195
0.0	0.0	0.0	-2317.2093	1764.2285	NaN	NaN	-0.3	0.8976	0.0221	0.0201	0.0208	0.02	0.0195
0.0	0.0	0.0	-3050.2093	1143.2285	NaN	NaN	-0.3	0.8972	0.0222	0.0201	0.0208	0.0201	0.0196
0.0	0.0	0.0	-1569.2093	4513.2285	NaN	NaN	1.3	0.8975	0.0221	0.0201	0.0207	0.0201	0.0196
0.0	0.0	0.0	-2243.2093	-97.7715	NaN	NaN	0.0418	0.897	0.0222	0.0202	0.0207	0.0202	0.0197
0.0	0.0	0.0	-1741.2093	2026.2285	NaN	NaN	1.3	0.8972	0.0221	0.0202	0.0206	0.0202	0.0197
0.0	0.0	0.0	-1620.2093	1903.2285	NaN	NaN	1.3	0.8969	0.0221	0.0202	0.0207	0.0203	0.0198
0.0	0.0	0.0	220.7907	1129.2285	NaN	NaN	0.8365	0.8971	0.0221	0.0202	0.0207	0.0203	0.0197
0.0	0.0	0.0	-3750.2093	775.2285	NaN	NaN	-0.2606	0.8968	0.0221	0.0203	0.0208	0.0202	0.0199
0.0	0.0	0.0	-2480.2093	804.2285	NaN	NaN	-0.3	0.897	0.0221	0.0203	0.0208	0.0201	0.0198
0.0	0.0	0.0	-3087.2093	-2161.7715	NaN	NaN	0.4118	0.8966	0.0222	0.0204	0.0209	0.0201	0.0199
0.0	0.0	0.0	-1911.2093	-580.7715	NaN	NaN	0.2331	0.8971	0.022	0.0203	0.0208	0.02	0.0198
0.0	0.0	0.0	-2367.2093	242.2285	NaN	NaN	-0.114	0.8973	0.022	0.0202	0.0207	0.02	0.0198
0.0	0.0	0.0	-1394.2093	2604.2285	NaN	NaN	1.3	0.8978	0.0218	0.0201	0.0205	0.02	0.0197
0.0	0.0	0.0	-4071.2093	3326.2285	NaN	NaN	-0.3	0.8981	0.0217	0.0201	0.0204	0.02	0.0197
0.0	0.0	0.0	-525.2093	1249.2285	NaN	NaN	1.3	0.8982	0.0217	0.0201	0.0205	0.02	0.0197
0.0	0.0	0.0	101.7907	2667.2285	NaN	NaN	0.9632	0.898	0.0217	0.0201	0.0206	0.02	0.0197
0.0	0.0	0.0	-1125.2093	2191.2285	NaN	NaN	1.3	0.8978	0.0218	0.0201	0.0207	0.0199	0.0197
0.0	0.0	0.0	-1979.2093	403.2285	NaN	NaN	-0.2559	0.8977	0.0217	0.0201	0.0207	0.0199	0.0198
0.0	0.0	0.0	-1104.2093	3303.2285	NaN	NaN	1.3	0.8981	0.0216	0.02	0.0207	0.0199	0.0197
0.0	0.0	0.0	-1186.2093	329.2285	NaN	NaN	-0.3	0.8978	0.0217	0.0201	0.0208	0.0198	0.0198
0.0	0.0	0.0	-571.2093	-789.7715	NaN	NaN	0.5803	0.8978	0.0216	0.0201	0.0209	0.0198	0.0198
0.0	0.0	0.0	-4393.2093	3348.2285	NaN	NaN	-0.3	0.8978	0.0216	0.0202	0.0209	0.0198	0.0198
0.0	0.0	0.0	-3457.2093	778.2285	NaN	NaN	-0.2905	0.8976	0.0217	0.0202	0.021	0.0197	0.0199
0.0	0.0	0.0	-1786.2093	682.2285	NaN	NaN	-0.3	0.898	0.0215	0.0201	0.0209	0.0197	0.0198
0.0	0.0	0.0	-1918.2093	211.2285	NaN	NaN	-0.1237	0.8983	0.0214	0.02	0.0209	0.0196	0.0197
0.0	0.0	0.0	-241.2093	3447.2285	NaN	NaN	1.0752	0.899	0.0213	0.0199	0.0207	0.0195	0.0195
0.0	0.0	0.0	-1809.2093	1416.2285	NaN	NaN	-0.3	0.8984	0.0214	0.02	0.0209	0.0197	0.0197
0.0	0.0	0.0	-2455.2093	320.2285	NaN	NaN	-0.15	0.8983	0.0214	0.02	0.0209	0.0196	0.0197
0.0	0.0	0.0	-1504.2093	2213.2285	NaN	NaN	1.3	0.8982	0.0214	0.0201	0.0209	0.0197	0.0198
0.0	0.0	0.0	-1663.2093	1642.2285	NaN	NaN	-0.3	0.8982	0.0214	0.02	0.0208	0.0197	0.0198
0.0	0.0	0.0	-1667.2093	1842.2285	NaN	NaN	1.3	0.8982	0.0214	0.02	0.0208	0.0197	0.0198
0.0	0.0	0.0	-311.2093	3199.2285	NaN	NaN	1.1078	0.8984	0.0214	0.02	0.0207	0.0198	0.0198
0.0	0.0	0.0	-2295.2093	3090.2285	NaN	NaN	1.3	0.8979	0.0216	0.0201	0.0207	0.0198	0.0198
0.0	0.0	0.0	-1620.2093	837.2285	NaN	NaN	-0.3	0.8978	0.0216	0.0202	0.0207	0.0198	0.0199
0.0	0.0	0.0	-2321.2093	1881.2285	NaN	NaN	-0.3	0.898	0.0216	0.0201	0.0206	0.0199	0.0198
0.0	0.0	0.0	-1165.2093	4283.2285	NaN	NaN	1.3	0.8984	0.0214	0.02	0.0205	0.0199	0.0197
0.0	0.0	0.0	-1889.2093	4356.2285	NaN	NaN	1.3	0.8983	0.0214	0.02	0.0205	0.02	0.0198
0.0	0.0	0.0	-2233.2093	2263.2285	NaN	NaN	1.3	0.8979	0.0215	0.0202	0.0206	0.02	0.0198
0.0	0.0	0.0	-2911.2093	1406.2285	NaN	NaN	-0.3	0.8975	0.0216	0.0203	0.0208	0.02	0.0199
0.0	0.0	0.0	-2524.2093	2552.2285	NaN	NaN	1.3	0.8975	0.0215	0.0203	0.0208	0.02	0.0199
0.0	0.0	0.0	-3181.2093	293.2285	NaN	NaN	-0.1015	0.8977	0.0214	0.0202	0.0208	0.02	0.0199
0.0	0.0	0.0	-1608.2093	2766.2285	NaN	NaN	1.3	0.8984	0.0213	0.02	0.0206	0.02	0.0198
0.0	0.0	0.0	-1474.2093	3405.2285	NaN	NaN	1.3	0.8985	0.0212	0.0199	0.0206	0.0201	0.0197
0.0	0.0	0.0	-1082.2093	3588.2285	NaN	NaN	1.3	0.8986	0.0212	0.0199	0.0206	0.02	0.0197
0.0	0.0	0.0	-3391.2093	1882.2285	NaN	NaN	-0.3	0.8979	0.0213	0.0201	0.0209	0.02	0.0198
0.0	0.0	0.0	-3313.2093	1329.2285	NaN	NaN	-0.3	0.8977	0.0214	0.0202	0.021	0.0199	0.0198
0.0	0.0	0.0	-645.2093	1435.2285	NaN	NaN	1.3	0.8979	0.0213	0.0201	0.021	0.0199	0.0198
0.0	0.0	0.0	-2539.2093	856.2285	NaN	NaN	-0.3	0.8978	0.0214	0.0201	0.021	0.0199	0.0198
0.0	0.0	0.0	-1191.2093	-159.7715	NaN	NaN	0.1183	0.8979	0.0214	0.0201	0.021	0.0198	0.0198
0.0	0.0	0.0	-2031.2093	1689.2285	NaN	NaN	-0.3	0.898	0.0214	0.02	0.021	0.0198	0.0198
0.0	0.0	0.0	-2369.2093	3816.2285	NaN	NaN	1.3	0.8984	0.0213	0.02	0.0209	0.0199	0.0197
0.0	0.0	0.0	-671.2093	1850.2285	NaN	NaN	1.3	0.8983	0.0213	0.0199	0.0209	0.0199	0.0197
0.0	0.0	0.0	-1125.2093	1550.2285	NaN	NaN	1.3	0.898	0.0214	0.02	0.021	0.0199	0.0198
0.0	0.0	0.0	-1923.2093	-719.7715	NaN	NaN	0.2723	0.8978	0.0215	0.02	0.021	0.0199	0.0198
0.0	0.0	0.0	-2234.2093	5362.2285	NaN	NaN	1.3	0.8979	0.0215	0.02	0.0209	0.0199	0.0198
0.0	0.0	0.0	-1966.2093	3248.2285	NaN	NaN	1.3	0.8977	0.0216	0.02	0.0209	0.0199	0.0199
0.0	0.0	0.0	212.7907	2957.2285	NaN	NaN	0.9329	0.8979	0.0216	0.0199	0.0208	0.0199	0.0198
0.0	0.0	0.0	-742.2093	2789.2285	NaN	NaN	1.3	0.8977	0.0217	0.02	0.0209	0.02	0.0198
0.0	0.0	0.0	145.7907	4580.2285	NaN	NaN	0.9692	0.8982	0.0216	0.0198	0.0207	0.02	0.0197
0.0	0.0	0.0	-449.2093	2050.2285	NaN	NaN	1.2806	0.8978	0.0217	0.0199	0.0208	0.02	0.0198
0.0	0.0	0.0	-2776.2093	927.2285	NaN	NaN	-0.3	0.8972	0.0218	0.0201	0.021	0.02	0.0199
0.0	0.0	0.0	-236.2093	1005.2285	NaN	NaN	1.3	0.8973	0.0218	0.0201	0.021	0.02	0.0199
0.0	0.0	0.0	-3820.2093	411.2285	NaN	NaN	-0.1206	0.8969	0.0219	0.0201	0.0211	0.0201	0.02
0.0	0.0	0.0	-2848.2093	268.2285	NaN	NaN	-0.104	0.8969	0.0219	0.0202	0.0211	0.02	0.02
0.0	0.0	0.0	-1019.2093	2127.2285	NaN	NaN	1.3	0.8972	0.0218	0.0201	0.021	0.02	0.0199
0.0	0.0	0.0	-2530.2093	-1311.7715	NaN	NaN	0.3414	0.8973	0.0218	0.0201	0.0209	0.02	0.02
0.0	0.0	0.0	-1164.2093	1382.2285	NaN	NaN	1.3	0.898	0.0216	0.02	0.0208	0.0199	0.0198
0.0	0.0	0.0	-1021.2093	2244.2285	NaN	NaN	1.3	0.8983	0.0215	0.0199	0.0206	0.0199	0.0198
0.0	0.0	0.0	-1018.2093	2145.2285	NaN	NaN	1.3	0.8983	0.0215	0.02	0.0205	0.0199	0.0198
0.0	0.0	0.0	-2043.2093	4232.2285	NaN	NaN	1.3	0.8979	0.0216	0.02	0.0207	0.0199	0.0199
0.0	0.0	0.0	-2791.2093	1220.2285	NaN	NaN	-0.3	0.8975	0.0218	0.0201	0.0208	0.0199	0.02
0.0	0.0	0.0	-517.2093	-791.7715	NaN	NaN	0.6049	0.8977	0.0217	0.02	0.0208	0.0199	0.02
0.0	0.0	0.0	-1530.2093	5511.2285	NaN	NaN	1.3	0.898	0.0217	0.0199	0.0207	0.0199	0.0198
0.0	0.0	0.0	-1499.2093	3412.2285	NaN	NaN	1.3	0.8977	0.0217	0.02	0.0208	0.0199	0.0199
0.0	0.0	0.0	-1616.2093	814.2285	NaN	NaN	-0.3	0.8975	0.0218	0.02	0.0208	0.0199	0.0199
0.0	0.0	0.0	-1680.2093	3123.2285	NaN	NaN	1.3	0.8977	0.0218	0.02	0.0208	0.0199	0.0199
0.0	0.0	0.0	-1967.2093	1399.2285	NaN	NaN	-0.3	0.8976	0.0218	0.02	0.0208	0.0199	0.0199
0.0	0.0	0.0	-993.2093	773.2285	NaN	NaN	-0.3	0.8976	0.0218	0.02	0.0208	0.0199	0.0199
0.0	0.0	0.0	-1233.2093	2543.2285	NaN	NaN	1.3	0.8979	0.0217	0.0199	0.0208	0.0199	0.0198
0.0	0.0	0.0	-1462.2093	3656.2285	NaN	NaN	1.3	0.8981	0.0217	0.0199	0.0207	0.0198	0.0198
0.0	0.0	0.0	-2574.2093	-701.7715	NaN	NaN	0.2142	0.8976	0.0218	0.02	0.0208	0.0199	0.0199
0.0	0.0	0.0	-1445.2093	-1635.7715	NaN	NaN	0.5309	0.8977	0.0218	0.02	0.0208	0.0198	0.0199
0.0	0.0	0.0	-3125.2093	2445.2285	NaN	NaN	-0.3	0.8979	0.0217	0.0199	0.0208	0.0198	0.0199
0.0	0.0	0.0	-522.2093	2044.2285	NaN	NaN	1.3	0.8979	0.0216	0.0199	0.0208	0.0198	0.0199
0.0	0.0	0.0	-2597.2093	1122.2285	NaN	NaN	-0.3	0.8978	0.0217	0.02	0.0209	0.0198	0.0199
0.0	0.0	0.0	-3159.2093	-191.7715	NaN	NaN	0.0572	0.8977	0.0217	0.0201	0.0209	0.0198	0.0199
0.0	0.0	0.0	-2870.2093	853.2285	NaN	NaN	-0.3	0.8978	0.0217	0.0201	0.0208	0.0197	0.0199
0.0	0.0	0.0	-1803.2093	2148.2285	NaN	NaN	1.3	0.898	0.0216	0.02	0.0208	0.0197	0.0199
0.0	0.0	0.0	-2905.2093	2866.2285	NaN	NaN	-0.3	0.8984	0.0215	0.02	0.0207	0.0197	0.0198
0.0	0.0	0.0	-1911.2093	3035.2285	NaN	NaN	1.3	0.8983	0.0215	0.02	0.0207	0.0197	0.0198
0.0	0.0	0.0	-1314.2093	2556.2285	NaN	NaN	1.3	0.8982	0.0215	0.02	0.0207	0.0197	0.0198
0.0	0.0	0.0	-1324.2093	101.2285	NaN	NaN	-0.0828	0.8977	0.0217	0.0201	0.0208	0.0198	0.0199
0.0	0.0	0.0	-3022.2093	2080.2285	NaN	NaN	-0.3	0.8975	0.0218	0.0202	0.0208	0.0198	0.02
0.0	0.0	0.0	-2010.2093	1966.2285	NaN	NaN	-0.3	0.8972	0.0218	0.0202	0.0209	0.0198	0.02
0.0	0.0	0.0	-1292.2093	639.2285	NaN	NaN	-0.3	0.8973	0.0218	0.0201	0.0208	0.0199	0.02
0.0	0.0	0.0	-2253.2093	1154.2285	NaN	NaN	-0.3	0.8974	0.0218	0.0201	0.0208	0.0199	0.02
0.0	0.0	0.0	-1590.2093	4793.2285	NaN	NaN	1.3	0.8981	0.0216	0.02	0.0206	0.0199	0.0198
0.0	0.0	0.0	262.7907	770.2285	NaN	NaN	0.7456	0.8977	0.0217	0.02	0.0207	0.02	0.0199
0.0	0.0	0.0	-1832.2093	1288.2285	NaN	NaN	-0.3	0.8976	0.0217	0.02	0.0208	0.02	0.0199
0.0	0.0	0.0	-3531.2093	4083.2285	NaN	NaN	1.3	0.8972	0.0218	0.0201	0.0209	0.02	0.02
0.0	0.0	0.0	-1435.2093	-592.7715	NaN	NaN	0.2923	0.8968	0.0219	0.0202	0.021	0.02	0.0201
0.0	0.0	0.0	-2052.2093	-59.7715	NaN	NaN	0.0283	0.8968	0.0219	0.0203	0.021	0.0199	0.0201
0.0	0.0	0.0	-3154.2093	-527.7715	NaN	NaN	0.1433	0.8971	0.0218	0.0202	0.021	0.0199	0.0201
0.0	0.0	0.0	26.7907	2200.2285	NaN	NaN	0.988	0.8979	0.0216	0.02	0.0208	0.0198	0.0199
0.0	0.0	0.0	-2328.2093	971.2285	NaN	NaN	-0.3	0.898	0.0215	0.0199	0.0208	0.0198	0.0199
0.0	0.0	0.0	-1872.2093	3936.2285	NaN	NaN	1.3	0.8988	0.0213	0.0198	0.0207	0.0197	0.0197
0.0	0.0	0.0	-2341.2093	2637.2285	NaN	NaN	1.3	0.8984	0.0214	0.0199	0.0208	0.0197	0.0198
0.0	0.0	0.0	-1472.2093	59.2285	NaN	NaN	-0.0419	0.8981	0.0215	0.02	0.0209	0.0197	0.0199
0.0	0.0	0.0	-1151.2093	328.2285	NaN	NaN	-0.3	0.8978	0.0215	0.0201	0.0209	0.0197	0.02
0.0	0.0	0.0	-996.2093	315.2285	NaN	NaN	-0.3	0.898	0.0215	0.02	0.0209	0.0197	0.0199
0.0	0.0	0.0	-1452.2093	1914.2285	NaN	NaN	1.3	0.8983	0.0215	0.0199	0.0208	0.0197	0.0199
0.0	0.0	0.0	389.7907	2023.2285	NaN	NaN	0.8385	0.8982	0.0215	0.0199	0.0208	0.0197	0.0199
0.0	0.0	0.0	-255.2093	303.2285	NaN	NaN	1.3	0.8981	0.0216	0.0198	0.0208	0.0198	0.0199
0.0	0.0	0.0	-1261.2093	3598.2285	NaN	NaN	1.3	0.8984	0.0215	0.0198	0.0207	0.0198	0.0198
0.0	0.0	0.0	-156.2093	2360.2285	NaN	NaN	1.0709	0.8984	0.0215	0.0198	0.0207	0.0198	0.0198
0.0	0.0	0.0	-1635.2093	1938.2285	NaN	NaN	1.3	0.8979	0.0216	0.0199	0.0208	0.0199	0.02
0.0	0.0	0.0	-970.2093	-748.7715	NaN	NaN	0.4356	0.8975	0.0217	0.02	0.021	0.0199	0.02
0.0	0.0	0.0	-468.2093	4062.2285	NaN	NaN	1.1303	0.8978	0.0216	0.0199	0.0209	0.0198	0.0199
0.0	0.0	0.0	-3554.2093	2141.2285	NaN	NaN	-0.3	0.8974	0.0216	0.0201	0.021	0.0198	0.02
0.0	0.0	0.0	-1508.2093	596.2285	NaN	NaN	-0.3	0.8978	0.0216	0.02	0.0209	0.0198	0.0199
0.0	0.0	0.0	-1325.2093	-173.7715	NaN	NaN	0.1159	0.8979	0.0215	0.02	0.0209	0.0198	0.0199
0.0	0.0	0.0	-1229.2093	3822.2285	NaN	NaN	1.3	0.8984	0.0214	0.0199	0.0208	0.0197	0.0198
0.0	0.0	0.0	-1633.2093	-1552.7715	NaN	NaN	0.4874	0.898	0.0215	0.02	0.0209	0.0198	0.0199
0.0	0.0	0.0	-1948.2093	595.2285	NaN	NaN	-0.3	0.8981	0.0215	0.02	0.0208	0.0197	0.0199
0.0	0.0	0.0	-1241.2093	855.2285	NaN	NaN	-0.3	0.8979	0.0216	0.02	0.0208	0.0198	0.0199
0.0	0.0	0.0	514.7907	765.2285	NaN	NaN	0.5978	0.8981	0.0216	0.0199	0.0208	0.0197	0.0199
0.0	0.0	0.0	-3096.2093	1705.2285	NaN	NaN	-0.3	0.8977	0.0217	0.02	0.0208	0.0198	0.0199
0.0	0.0	0.0	-986.2093	2691.2285	NaN	NaN	1.3	0.8981	0.0217	0.0199	0.0207	0.0198	0.0198
0.0	0.0	0.0	-924.2093	2153.2285	NaN	NaN	1.3	0.8979	0.0218	0.0199	0.0207	0.0199	0.0198
0.0	0.0	0.0	-2432.2093	526.2285	NaN	NaN	-0.2761	0.8977	0.0218	0.0199	0.0207	0.0199	0.0199
0.0	0.0	0.0	-1144.2093	3879.2285	NaN	NaN	1.3	0.8979	0.0217	0.0199	0.0207	0.0199	0.0199
0.0	0.0	0.0	-2585.2093	828.2285	NaN	NaN	-0.3	0.8975	0.0218	0.0199	0.0208	0.02	0.0199
0.0	0.0	0.0	-2854.2093	4604.2285	NaN	NaN	1.3	0.8979	0.0217	0.0199	0.0208	0.0199	0.0198
0.0	0.0	0.0	-2649.2093	2202.2285	NaN	NaN	-0.3	0.8976	0.0218	0.02	0.0209	0.0199	0.0198
0.0	0.0	0.0	-2511.2093	-2297.7715	NaN	NaN	0.4778	0.8975	0.0218	0.0201	0.0209	0.0198	0.0198
0.0	0.0	0.0	-2829.2093	-986.7715	NaN	NaN	0.2586	0.8977	0.0218	0.0201	0.0209	0.0197	0.0198
0.0	0.0	0.0	-2096.2093	542.2285	NaN	NaN	-0.3	0.8982	0.0216	0.02	0.0208	0.0196	0.0197
0.0	0.0	0.0	-2031.2093	1440.2285	NaN	NaN	-0.3	0.8986	0.0215	0.0199	0.0207	0.0196	0.0197
0.0	0.0	0.0	-1460.2093	3102.2285	NaN	NaN	1.3	0.8989	0.0214	0.0198	0.0206	0.0197	0.0196
0.0	0.0	0.0	-1332.2093	4535.2285	NaN	NaN	1.3	0.8991	0.0214	0.0198	0.0205	0.0197	0.0195
0.0	0.0	0.0	-1852.2093	4867.2285	NaN	NaN	1.3	0.899	0.0215	0.0198	0.0205	0.0197	0.0195
0.0	0.0	0.0	-854.2093	-828.7715	NaN	NaN	0.4924	0.8984	0.0217	0.0199	0.0207	0.0196	0.0197
0.0	0.0	0.0	-1380.2093	55.2285	NaN	NaN	-0.0417	0.8982	0.0217	0.0199	0.0207	0.0196	0.0197
0.0	0.0	0.0	-1430.2093	1741.2285	NaN	NaN	1.3	0.8983	0.0218	0.0199	0.0206	0.0197	0.0197
0.0	0.0	0.0	-2162.2093	5732.2285	NaN	NaN	1.3	0.8986	0.0217	0.0197	0.0205	0.0198	0.0196
0.0	0.0	0.0	-2582.2093	5696.2285	NaN	NaN	1.3	0.8983	0.0218	0.0198	0.0206	0.0199	0.0197
0.0	0.0	0.0	-1908.2093	4449.2285	NaN	NaN	1.3	0.8983	0.0218	0.0198	0.0206	0.0199	0.0196
0.0	0.0	0.0	-1287.2093	1836.2285	NaN	NaN	1.3	0.8979	0.0219	0.0199	0.0208	0.0198	0.0198
0.0	0.0	0.0	-1461.2093	2195.2285	NaN	NaN	1.3	0.8979	0.0218	0.0199	0.0209	0.0197	0.0197
0.0	0.0	0.0	-1683.2093	1040.2285	NaN	NaN	-0.3	0.8979	0.0218	0.02	0.0209	0.0197	0.0197
0.0	0.0	0.0	-2806.2093	1217.2285	NaN	NaN	-0.3	0.8982	0.0217	0.0199	0.0208	0.0196	0.0197
0.0	0.0	0.0	-3638.2093	1786.2285	NaN	NaN	-0.3	0.8983	0.0217	0.0199	0.0208	0.0196	0.0197
0.0	0.0	0.0	409.7907	2766.2285	NaN	NaN	0.871	0.8986	0.0216	0.0198	0.0207	0.0197	0.0196
0.0	0.0	0.0	-1182.2093	2096.2285	NaN	NaN	1.3	0.8984	0.0216	0.0198	0.0208	0.0198	0.0196
0.0	0.0	0.0	-2207.2093	2537.2285	NaN	NaN	1.3	0.8982	0.0216	0.0199	0.0209	0.0198	0.0197
0.0	0.0	0.0	-2695.2093	-913.7715	NaN	NaN	0.2532	0.8975	0.0218	0.0201	0.021	0.0198	0.0198
0.0	0.0	0.0	-1926.2093	-52.7715	NaN	NaN	0.0267	0.8976	0.0218	0.0201	0.0209	0.0198	0.0198
0.0	0.0	0.0	-2991.2093	-500.7715	NaN	NaN	0.1434	0.8973	0.0219	0.0201	0.021	0.0199	0.0198
0.0	0.0	0.0	-2183.2093	3844.2285	NaN	NaN	1.3	0.8977	0.0218	0.02	0.0208	0.0199	0.0198
0.0	0.0	0.0	-3569.2093	1622.2285	NaN	NaN	-0.3	0.8974	0.0219	0.02	0.0209	0.02	0.0199
0.0	0.0	0.0	-2191.2093	4287.2285	NaN	NaN	1.3	0.8977	0.0218	0.0199	0.0208	0.02	0.0198
0.0	0.0	0.0	-2226.2093	2022.2285	NaN	NaN	-0.3	0.8974	0.0218	0.02	0.0209	0.02	0.0198
0.0	0.0	0.0	-1348.2093	1382.2285	NaN	NaN	1.3	0.8974	0.0218	0.0201	0.0209	0.02	0.0198
0.0	0.0	0.0	-2960.2093	-1270.7715	NaN	NaN	0.3003	0.8967	0.022	0.0203	0.0211	0.0201	0.0199
0.0	0.0	0.0	-3814.2093	2462.2285	NaN	NaN	-0.3	0.8971	0.0219	0.0202	0.021	0.02	0.0199
0.0	0.0	0.0	-2524.2093	-1070.7715	NaN	NaN	0.2979	0.8969	0.022	0.0202	0.021	0.02	0.0199
0.0	0.0	0.0	-1585.2093	1721.2285	NaN	NaN	1.3	0.8978	0.0217	0.02	0.0208	0.0199	0.0198
0.0	0.0	0.0	-1977.2093	1804.2285	NaN	NaN	-0.3	0.8978	0.0217	0.02	0.0208	0.0199	0.0198
0.0	0.0	0.0	-1161.2093	-61.7715	NaN	NaN	0.0505	0.8978	0.0217	0.0201	0.0208	0.0199	0.0197
0.0	0.0	0.0	-1278.2093	1597.2285	NaN	NaN	1.3	0.8976	0.0217	0.0201	0.0208	0.02	0.0198
0.0	0.0	0.0	-3330.2093	-386.7715	NaN	NaN	0.1041	0.8973	0.0218	0.0202	0.0209	0.02	0.0199
0.0	0.0	0.0	-289.2093	237.2285	NaN	NaN	-0.3	0.8973	0.0218	0.0202	0.0209	0.0199	0.0199
0.0	0.0	0.0	-1017.2093	676.2285	NaN	NaN	-0.3	0.8973	0.0218	0.0202	0.0209	0.02	0.0199
0.0	0.0	0.0	-1453.2093	2990.2285	NaN	NaN	1.3	0.8978	0.0216	0.0201	0.0206	0.02	0.0198
0.0	0.0	0.0	-349.2093	4203.2285	NaN	NaN	1.0906	0.898	0.0216	0.0201	0.0205	0.02	0.0198
0.0	0.0	0.0	-542.2093	3989.2285	NaN	NaN	1.1573	0.8982	0.0215	0.02	0.0205	0.02	0.0197
0.0	0.0	0.0	-1269.2093	227.2285	NaN	NaN	-0.2181	0.8973	0.0218	0.0201	0.0208	0.0201	0.0199
0.0	0.0	0.0	-3021.2093	1353.2285	NaN	NaN	-0.3	0.8972	0.0218	0.0202	0.0209	0.02	0.0199
0.0	0.0	0.0	-2036.2093	131.2285	NaN	NaN	-0.0689	0.8972	0.0218	0.0202	0.0209	0.02	0.0199
0.0	0.0	0.0	-1214.2093	2101.2285	NaN	NaN	1.3	0.8974	0.0217	0.0201	0.0209	0.0199	0.0199
0.0	0.0	0.0	-1851.2093	315.2285	NaN	NaN	-0.2052	0.8974	0.0217	0.0201	0.021	0.0199	0.0199
0.0	0.0	0.0	-1987.2093	2344.2285	NaN	NaN	1.3	0.8981	0.0215	0.0199	0.0208	0.0198	0.0198
0.0	0.0	0.0	-2792.2093	3373.2285	NaN	NaN	1.3	0.8983	0.0214	0.0199	0.0208	0.0199	0.0197
0.0	0.0	0.0	-889.2093	2893.2285	NaN	NaN	1.3	0.8991	0.0213	0.0197	0.0206	0.0197	0.0196
0.0	0.0	0.0	-409.2093	-1261.7715	NaN	NaN	0.7551	0.8982	0.0215	0.02	0.0208	0.0198	0.0198
0.0	0.0	0.0	-985.2093	218.2285	NaN	NaN	-0.2845	0.8988	0.0214	0.0198	0.0207	0.0197	0.0197
0.0	0.0	0.0	-652.2093	3819.2285	NaN	NaN	1.2059	0.8991	0.0213	0.0197	0.0205	0.0197	0.0196
0.0	0.0	0.0	-1109.2093	3436.2285	NaN	NaN	1.3	0.8988	0.0213	0.0197	0.0206	0.0198	0.0197
0.0	0.0	0.0	-1898.2093	3495.2285	NaN	NaN	1.3	0.8985	0.0214	0.0198	0.0207	0.0198	0.0198
0.0	0.0	0.0	-2388.2093	-1476.7715	NaN	NaN	0.3821	0.8979	0.0216	0.0199	0.0208	0.0198	0.0199
0.0	0.0	0.0	-1851.2093	2007.2285	NaN	NaN	1.3	0.8982	0.0215	0.0199	0.0208	0.0198	0.0198
0.0	0.0	0.0	-1430.2093	2694.2285	NaN	NaN	1.3	0.8982	0.0215	0.0199	0.0208	0.0198	0.0198
0.0	0.0	0.0	-3115.2093	1660.2285	NaN	NaN	-0.3	0.8982	0.0215	0.0199	0.0208	0.0197	0.0198
0.0	0.0	0.0	-2871.2093	-305.7715	NaN	NaN	0.0962	0.8983	0.0216	0.0199	0.0208	0.0197	0.0198
0.0	0.0	0.0	306.7907	5175.2285	NaN	NaN	0.944	0.8991	0.0213	0.0197	0.0206	0.0196	0.0197
0.0	0.0	0.0	-2229.2093	-122.7715	NaN	NaN	0.0522	0.8984	0.0215	0.0198	0.0208	0.0197	0.0197
0.0	0.0	0.0	-1955.2093	2479.2285	NaN	NaN	1.3	0.8992	0.0213	0.0197	0.0206	0.0196	0.0196
0.0	0.0	0.0	-2802.2093	291.2285	NaN	NaN	-0.116	0.8986	0.0215	0.0198	0.0207	0.0196	0.0196
0.0	0.0	0.0	-2284.2093	1044.2285	NaN	NaN	-0.3	0.8993	0.0214	0.0197	0.0206	0.0195	0.0195
0.0	0.0	0.0	-1049.2093	-1847.7715	NaN	NaN	0.6378	0.8989	0.0215	0.0198	0.0207	0.0196	0.0196
0.0	0.0	0.0	-2380.2093	131.2285	NaN	NaN	-0.0584	0.8991	0.0214	0.0198	0.0206	0.0196	0.0195
0.0	0.0	0.0	-1524.2093	1900.2285	NaN	NaN	1.3	0.8991	0.0214	0.0198	0.0206	0.0196	0.0196
0.0	0.0	0.0	-3363.2093	1631.2285	NaN	NaN	-0.3	0.8988	0.0215	0.0198	0.0206	0.0196	0.0196
0.0	0.0	0.0	-1904.2093	-685.7715	NaN	NaN	0.2648	0.8987	0.0216	0.0199	0.0206	0.0196	0.0196
0.0	0.0	0.0	-1233.2093	3723.2285	NaN	NaN	1.3	0.899	0.0215	0.0199	0.0205	0.0196	0.0196
0.0	0.0	0.0	-1651.2093	1349.2285	NaN	NaN	-0.3	0.8986	0.0216	0.02	0.0205	0.0197	0.0196
0.0	0.0	0.0	-1700.2093	5336.2285	NaN	NaN	1.3	0.899	0.0215	0.0199	0.0204	0.0196	0.0196
0.0	0.0	0.0	-2866.2093	2802.2285	NaN	NaN	-0.3	0.8983	0.0217	0.02	0.0206	0.0197	0.0197
0.0	0.0	0.0	-2385.2093	2981.2285	NaN	NaN	1.3	0.8985	0.0217	0.02	0.0205	0.0197	0.0197
0.0	0.0	0.0	-1512.2093	3427.2285	NaN	NaN	1.3	0.8985	0.0216	0.02	0.0205	0.0197	0.0197
0.0	0.0	0.0	-2213.2093	4434.2285	NaN	NaN	1.3	0.8984	0.0216	0.02	0.0205	0.0197	0.0198
0.0	0.0	0.0	-1050.2093	3535.2285	NaN	NaN	1.3	0.8984	0.0216	0.02	0.0206	0.0197	0.0197
0.0	0.0	0.0	-2412.2093	1380.2285	NaN	NaN	-0.3	0.898	0.0217	0.02	0.0208	0.0197	0.0198
0.0	0.0	0.0	-3177.2093	2307.2285	NaN	NaN	-0.3	0.8978	0.0217	0.0201	0.0208	0.0197	0.0198
0.0	0.0	0.0	-840.2093	1908.2285	NaN	NaN	1.3	0.8982	0.0216	0.02	0.0207	0.0197	0.0197
0.0	0.0	0.0	-2377.2093	-389.7715	NaN	NaN	0.1409	0.8979	0.0217	0.0201	0.0208	0.0197	0.0198
0.0	0.0	0.0	-1653.2093	2508.2285	NaN	NaN	1.3	0.8984	0.0216	0.02	0.0207	0.0197	0.0197
0.0	0.0	0.0	-1667.2093	3300.2285	NaN	NaN	1.3	0.8985	0.0215	0.02	0.0206	0.0197	0.0197
0.0	0.0	0.0	-2256.2093	38.2285	NaN	NaN	-0.0172	0.8978	0.0217	0.0201	0.0207	0.0198	0.0199
0.0	0.0	0.0	-1900.2093	2663.2285	NaN	NaN	1.3	0.898	0.0217	0.0201	0.0207	0.0197	0.0198
0.0	0.0	0.0	-1187.2093	448.2285	NaN	NaN	-0.3	0.8978	0.0217	0.0201	0.0207	0.0198	0.0199
0.0	0.0	0.0	-2903.2093	955.2285	NaN	NaN	-0.3	0.8978	0.0217	0.0201	0.0207	0.0198	0.0199
0.0	0.0	0.0	-2402.2093	2827.2285	NaN	NaN	1.3	0.8982	0.0215	0.0201	0.0207	0.0197	0.0199
0.0	0.0	0.0	-1670.2093	2488.2285	NaN	NaN	1.3	0.898	0.0216	0.0201	0.0208	0.0197	0.0199
0.0	0.0	0.0	-2570.2093	-1778.7715	NaN	NaN	0.409	0.8974	0.0218	0.0202	0.021	0.0198	0.0199
0.0	0.0	0.0	-1888.2093	2316.2285	NaN	NaN	1.3	0.8978	0.0217	0.0201	0.0209	0.0197	0.0198
0.0	0.0	0.0	-2550.2093	-599.7715	NaN	NaN	0.1904	0.8977	0.0216	0.0202	0.0209	0.0197	0.0198
0.0	0.0	0.0	-3579.2093	3877.2285	NaN	NaN	1.3	0.8984	0.0214	0.0201	0.0208	0.0196	0.0197
0.0	0.0	0.0	-3033.2093	1809.2285	NaN	NaN	-0.3	0.8982	0.0214	0.0201	0.0209	0.0197	0.0198
0.0	0.0	0.0	-2316.2093	671.2285	NaN	NaN	-0.3	0.8983	0.0214	0.0201	0.0209	0.0197	0.0197
0.0	0.0	0.0	-4295.2093	4276.2285	NaN	NaN	-0.3	0.898	0.0215	0.0201	0.0209	0.0198	0.0198
0.0	0.0	0.0	-3336.2093	1758.2285	NaN	NaN	-0.3	0.8978	0.0215	0.0201	0.0209	0.0198	0.0198
0.0	0.0	0.0	-3102.2093	3465.2285	NaN	NaN	1.3	0.8978	0.0215	0.0201	0.0209	0.0198	0.0199
0.0	0.0	0.0	-1798.2093	-404.7715	NaN	NaN	0.1837	0.8977	0.0215	0.0201	0.021	0.0198	0.0199
0.0	0.0	0.0	-1659.2093	2856.2285	NaN	NaN	1.3	0.898	0.0213	0.0201	0.0209	0.0198	0.0198
0.0	0.0	0.0	-1563.2093	2831.2285	NaN	NaN	1.3	0.8978	0.0214	0.0201	0.021	0.0198	0.0198
0.0	0.0	0.0	-2917.2093	394.2285	NaN	NaN	-0.1563	0.8974	0.0215	0.0203	0.021	0.0198	0.0199
0.0	0.0	0.0	-2376.2093	479.2285	NaN	NaN	-0.2526	0.8974	0.0215	0.0203	0.021	0.0198	0.0199
0.0	0.0	0.0	-2676.2093	1383.2285	NaN	NaN	-0.3	0.8978	0.0214	0.0202	0.021	0.0198	0.0199
0.0	0.0	0.0	-3141.2093	2456.2285	NaN	NaN	-0.3	0.8979	0.0214	0.0202	0.0209	0.0198	0.0199
0.0	0.0	0.0	-1750.2093	3675.2285	NaN	NaN	1.3	0.8978	0.0214	0.0201	0.021	0.0198	0.0199
0.0	0.0	0.0	-2134.2093	-319.7715	NaN	NaN	0.1303	0.8975	0.0215	0.0202	0.021	0.0199	0.0199
0.0	0.0	0.0	-3323.2093	1583.2285	NaN	NaN	-0.3	0.8977	0.0215	0.0202	0.021	0.0198	0.0199
0.0	0.0	0.0	-2788.2093	2367.2285	NaN	NaN	-0.3	0.8975	0.0215	0.0201	0.021	0.0199	0.0199
0.0	0.0	0.0	-2523.2093	1235.2285	NaN	NaN	-0.3	0.8976	0.0215	0.0201	0.021	0.0199	0.0199
0.0	0.0	0.0	-1195.2093	3004.2285	NaN	NaN	1.3	0.8979	0.0215	0.02	0.0209	0.0199	0.0199
0.0	0.0	0.0	634.7907	1415.2285	NaN	NaN	0.6903	0.898	0.0215	0.02	0.0208	0.0199	0.0198
0.0	0.0	0.0	-585.2093	1788.2285	NaN	NaN	1.3	0.898	0.0215	0.02	0.0209	0.0198	0.0198
0.0	0.0	0.0	-506.2093	-1079.7715	NaN	NaN	0.6808	0.8975	0.0216	0.0201	0.021	0.0199	0.0199
0.0	0.0	0.0	-1846.2093	3404.2285	NaN	NaN	1.3	0.8982	0.0215	0.0199	0.0209	0.0199	0.0197
0.0	0.0	0.0	-666.2093	4123.2285	NaN	NaN	1.1927	0.8982	0.0215	0.0198	0.0209	0.0199	0.0197
0.0	0.0	0.0	-2066.2093	858.2285	NaN	NaN	-0.3	0.8979	0.0215	0.02	0.021	0.0198	0.0198
0.0	0.0	0.0	-2061.2093	-2419.7715	NaN	NaN	0.54	0.8977	0.0216	0.02	0.0211	0.0198	0.0198
0.0	0.0	0.0	-3838.2093	1407.2285	NaN	NaN	-0.3	0.8979	0.0215	0.02	0.021	0.0198	0.0198
0.0	0.0	0.0	-3034.2093	5338.2285	NaN	NaN	1.3	0.8986	0.0213	0.0198	0.0209	0.0197	0.0196
0.0	0.0	0.0	-1440.2093	-108.7715	NaN	NaN	0.0702	0.8986	0.0213	0.0198	0.0209	0.0196	0.0196
0.0	0.0	0.0	-1955.2093	170.2285	NaN	NaN	-0.0954	0.8989	0.0213	0.0198	0.0209	0.0196	0.0196
0.0	0.0	0.0	-2423.2093	1678.2285	NaN	NaN	-0.3	0.8995	0.0211	0.0197	0.0208	0.0195	0.0195
0.0	0.0	0.0	-680.2093	2177.2285	NaN	NaN	1.3	0.8996	0.0211	0.0197	0.0207	0.0194	0.0195
0.0	0.0	0.0	-1647.2093	1292.2285	NaN	NaN	-0.3	0.8994	0.0211	0.0197	0.0208	0.0195	0.0195
0.0	0.0	0.0	-1190.2093	949.2285	NaN	NaN	-0.3	0.8993	0.0212	0.0197	0.0208	0.0195	0.0195
0.0	0.0	0.0	-3078.2093	2071.2285	NaN	NaN	-0.3	0.8987	0.0214	0.0198	0.0209	0.0196	0.0196
0.0	0.0	0.0	-1510.2093	4145.2285	NaN	NaN	1.3	0.899	0.0213	0.0197	0.0208	0.0195	0.0196
0.0	0.0	0.0	-3278.2093	1532.2285	NaN	NaN	-0.3	0.8984	0.0215	0.0198	0.0209	0.0196	0.0197
0.0	0.0	0.0	-1914.2093	894.2285	NaN	NaN	-0.3	0.8984	0.0215	0.0198	0.0209	0.0196	0.0197
0.0	0.0	0.0	-328.2093	2038.2285	NaN	NaN	1.1919	0.8987	0.0215	0.0198	0.0208	0.0196	0.0196
0.0	0.0	0.0	-1395.2093	1730.2285	NaN	NaN	1.3	0.8983	0.0216	0.0199	0.0209	0.0197	0.0197
0.0	0.0	0.0	-2395.2093	315.2285	NaN	NaN	-0.1516	0.8981	0.0216	0.0199	0.0209	0.0198	0.0197
0.0	0.0	0.0	-1974.2093	3217.2285	NaN	NaN	1.3	0.8981	0.0217	0.0199	0.0209	0.0198	0.0196
0.0	0.0	0.0	-3940.2093	602.2285	NaN	NaN	-0.1804	0.8976	0.0218	0.0201	0.021	0.0198	0.0198
0.0	0.0	0.0	-2266.2093	2493.2285	NaN	NaN	1.3	0.898	0.0217	0.02	0.0209	0.0198	0.0197
0.0	0.0	0.0	-2426.2093	-1731.7715	NaN	NaN	0.4165	0.8975	0.0218	0.0201	0.021	0.0199	0.0197
0.0	0.0	0.0	-1828.2093	2597.2285	NaN	NaN	1.3	0.8981	0.0216	0.02	0.0209	0.0198	0.0196
0.0	0.0	0.0	-1479.2093	1068.2285	NaN	NaN	-0.3	0.8978	0.0217	0.0201	0.0209	0.0198	0.0197
0.0	0.0	0.0	-1137.2093	-718.7715	NaN	NaN	0.3873	0.8976	0.0218	0.0202	0.0209	0.0199	0.0197
0.0	0.0	0.0	-3131.2093	2513.2285	NaN	NaN	-0.3	0.8978	0.0217	0.0201	0.0208	0.0199	0.0197
0.0	0.0	0.0	-1850.2093	3358.2285	NaN	NaN	1.3	0.898	0.0216	0.0201	0.0208	0.0199	0.0196
0.0	0.0	0.0	-1568.2093	325.2285	NaN	NaN	-0.2617	0.8975	0.0218	0.0202	0.0209	0.0199	0.0197
0.0	0.0	0.0	275.7907	-1163.7715	NaN	NaN	1.3	0.8974	0.0218	0.0202	0.0209	0.0199	0.0197
0.0	0.0	0.0	-1931.2093	311.2285	NaN	NaN	-0.1921	0.8971	0.022	0.0203	0.0209	0.02	0.0198
0.0	0.0	0.0	-3573.2093	4019.2285	NaN	NaN	1.3	0.8973	0.0219	0.0202	0.0209	0.02	0.0198
0.0	0.0	0.0	-1996.2093	3167.2285	NaN	NaN	1.3	0.8976	0.0218	0.0201	0.0208	0.0199	0.0197
0.0	0.0	0.0	-2436.2093	-1892.7715	NaN	NaN	0.4372	0.8971	0.0219	0.0202	0.0209	0.02	0.0198
0.0	0.0	0.0	-1958.2093	3709.2285	NaN	NaN	1.3	0.8979	0.0216	0.0201	0.0207	0.0199	0.0197
0.0	0.0	0.0	-2501.2093	3576.2285	NaN	NaN	1.3	0.8977	0.0217	0.0202	0.0208	0.0199	0.0198
0.0	0.0	0.0	-1500.2093	336.2285	NaN	NaN	-0.2889	0.8976	0.0217	0.0202	0.0208	0.0199	0.0198
0.0	0.0	0.0	-3652.2093	3028.2285	NaN	NaN	-0.3	0.8978	0.0217	0.0201	0.0208	0.0198	0.0198
0.0	0.0	0.0	-2188.2093	1661.2285	NaN	NaN	-0.3	0.898	0.0216	0.0201	0.0207	0.0198	0.0197
0.0	0.0	0.0	-1557.2093	2682.2285	NaN	NaN	1.3	0.8984	0.0215	0.0201	0.0206	0.0198	0.0197
0.0	0.0	0.0	-845.2093	2838.2285	NaN	NaN	1.3	0.8984	0.0215	0.02	0.0206	0.0198	0.0197
0.0	0.0	0.0	-2804.2093	-612.7715	NaN	NaN	0.1793	0.8978	0.0217	0.0201	0.0208	0.0198	0.0198
0.0	0.0	0.0	-2326.2093	2558.2285	NaN	NaN	1.3	0.8983	0.0215	0.02	0.0206	0.0198	0.0197
0.0	0.0	0.0	-2186.2093	3862.2285	NaN	NaN	1.3	0.8984	0.0215	0.02	0.0205	0.0198	0.0197
0.0	0.0	0.0	-2349.2093	3217.2285	NaN	NaN	1.3	0.8985	0.0215	0.02	0.0205	0.0198	0.0197
0.0	0.0	0.0	-1227.2093	3309.2285	NaN	NaN	1.3	0.8986	0.0215	0.02	0.0205	0.0198	0.0196
0.0	0.0	0.0	-2396.2093	1747.2285	NaN	NaN	-0.3	0.8985	0.0215	0.02	0.0206	0.0198	0.0196
0.0	0.0	0.0	-802.2093	321.2285	NaN	NaN	-0.3	0.8987	0.0215	0.02	0.0206	0.0197	0.0196
0.0	0.0	0.0	161.7907	438.2285	NaN	NaN	0.7304	0.8988	0.0214	0.0199	0.0206	0.0197	0.0196
0.0	0.0	0.0	-1232.2093	-676.7715	NaN	NaN	0.3545	0.8987	0.0214	0.0199	0.0206	0.0197	0.0196
0.0	0.0	0.0	-813.2093	3906.2285	NaN	NaN	1.2629	0.8993	0.0213	0.0198	0.0205	0.0197	0.0194
0.0	0.0	0.0	-2612.2093	1450.2285	NaN	NaN	-0.3	0.899	0.0214	0.0199	0.0205	0.0197	0.0195
0.0	0.0	0.0	-2997.2093	337.2285	NaN	NaN	-0.1268	0.8991	0.0213	0.0199	0.0205	0.0197	0.0195
0.0	0.0	0.0	-1388.2093	3598.2285	NaN	NaN	1.3	0.8993	0.0213	0.0198	0.0204	0.0196	0.0195
0.0	0.0	0.0	-1452.2093	1932.2285	NaN	NaN	1.3	0.8992	0.0213	0.0199	0.0205	0.0197	0.0195
0.0	0.0	0.0	-2993.2093	4356.2285	NaN	NaN	1.3	0.8996	0.0212	0.0198	0.0204	0.0196	0.0195
0.0	0.0	0.0	-1293.2093	5214.2285	NaN	NaN	1.3	0.8995	0.0213	0.0198	0.0204	0.0196	0.0194
0.0	0.0	0.0	-3394.2093	3805.2285	NaN	NaN	1.3	0.8991	0.0214	0.0198	0.0206	0.0196	0.0195
0.0	0.0	0.0	-1595.2093	1592.2285	NaN	NaN	-0.3	0.8989	0.0215	0.0198	0.0206	0.0196	0.0195
0.0	0.0	0.0	-1325.2093	925.2285	NaN	NaN	-0.3	0.8989	0.0215	0.0198	0.0206	0.0196	0.0195
0.0	0.0	0.0	-2331.2093	5003.2285	NaN	NaN	1.3	0.8993	0.0213	0.0198	0.0204	0.0197	0.0195
0.0	0.0	0.0	-261.2093	1630.2285	NaN	NaN	1.1908	0.8992	0.0213	0.0198	0.0205	0.0197	0.0195
0.0	0.0	0.0	-3322.2093	4574.2285	NaN	NaN	1.3	0.8989	0.0214	0.0198	0.0206	0.0197	0.0195
0.0	0.0	0.0	-4073.2093	4430.2285	NaN	NaN	1.3	0.8987	0.0215	0.0198	0.0207	0.0197	0.0195
0.0	0.0	0.0	-2192.2093	1375.2285	NaN	NaN	-0.3	0.8984	0.0216	0.0199	0.0208	0.0197	0.0196
0.0	0.0	0.0	-3576.2093	2238.2285	NaN	NaN	-0.3	0.8985	0.0216	0.0199	0.0207	0.0197	0.0196
0.0	0.0	0.0	-1001.2093	302.2285	NaN	NaN	-0.3	0.8986	0.0216	0.0199	0.0207	0.0197	0.0196
0.0	0.0	0.0	-3643.2093	2310.2285	NaN	NaN	-0.3	0.8984	0.0216	0.02	0.0206	0.0197	0.0196
0.0	0.0	0.0	-1419.2093	4707.2285	NaN	NaN	1.3	0.8988	0.0215	0.0199	0.0205	0.0197	0.0196
0.0	0.0	0.0	-2137.2093	1775.2285	NaN	NaN	-0.3	0.8985	0.0215	0.02	0.0206	0.0197	0.0197
0.0	0.0	0.0	-2285.2093	-1144.7715	NaN	NaN	0.3338	0.8982	0.0216	0.0201	0.0207	0.0197	0.0197
0.0	0.0	0.0	-1622.2093	2671.2285	NaN	NaN	1.3	0.8987	0.0215	0.02	0.0205	0.0196	0.0196
0.0	0.0	0.0	-439.2093	730.2285	NaN	NaN	1.3	0.8986	0.0215	0.0201	0.0205	0.0197	0.0196
0.0	0.0	0.0	-836.2093	3979.2285	NaN	NaN	1.2661	0.8988	0.0214	0.0201	0.0204	0.0197	0.0196
0.0	0.0	0.0	-3109.2093	824.2285	NaN	NaN	-0.3	0.898	0.0217	0.0202	0.0207	0.0197	0.0197
0.0	0.0	0.0	-2360.2093	902.2285	NaN	NaN	-0.3	0.8981	0.0217	0.0201	0.0207	0.0197	0.0196
0.0	0.0	0.0	-1425.2093	2987.2285	NaN	NaN	1.3	0.8982	0.0217	0.0201	0.0206	0.0197	0.0197
0.0	0.0	0.0	-2355.2093	3664.2285	NaN	NaN	1.3	0.8985	0.0216	0.0201	0.0205	0.0197	0.0196
0.0	0.0	0.0	-1725.2093	1962.2285	NaN	NaN	1.3	0.8983	0.0216	0.0201	0.0205	0.0198	0.0196
0.0	0.0	0.0	-2887.2093	2234.2285	NaN	NaN	-0.3	0.898	0.0217	0.0201	0.0207	0.0198	0.0197
0.0	0.0	0.0	-1609.2093	2762.2285	NaN	NaN	1.3	0.8978	0.0218	0.0201	0.0207	0.0199	0.0197
0.0	0.0	0.0	-766.2093	3452.2285	NaN	NaN	1.2853	0.898	0.0218	0.0201	0.0206	0.0198	0.0197
0.0	0.0	0.0	-3102.2093	3295.2285	NaN	NaN	1.3	0.8981	0.0218	0.0201	0.0205	0.0199	0.0197
0.0	0.0	0.0	-3410.2093	4604.2285	NaN	NaN	1.3	0.8985	0.0216	0.02	0.0204	0.0199	0.0197
0.0	0.0	0.0	-1026.2093	4540.2285	NaN	NaN	1.292	0.8984	0.0216	0.02	0.0204	0.0199	0.0197
0.0	0.0	0.0	-1461.2093	1198.2285	NaN	NaN	-0.3	0.8978	0.0217	0.02	0.0207	0.0199	0.0198
0.0	0.0	0.0	-1235.2093	1631.2285	NaN	NaN	1.3	0.8974	0.0218	0.0201	0.0209	0.0199	0.0199
0.0	0.0	0.0	-4659.2093	62.2285	NaN	NaN	-0.0135	0.8971	0.0219	0.0202	0.021	0.0199	0.0199
0.0	0.0	0.0	-3582.2093	1540.2285	NaN	NaN	-0.3	0.8974	0.0218	0.0201	0.0209	0.0199	0.0199
0.0	0.0	0.0	-2529.2093	3959.2285	NaN	NaN	1.3	0.8978	0.0217	0.02	0.0208	0.0199	0.0198
0.0	0.0	0.0	-925.2093	2099.2285	NaN	NaN	1.3	0.898	0.0216	0.0201	0.0207	0.0199	0.0198
0.0	0.0	0.0	-2320.2093	716.2285	NaN	NaN	-0.3	0.8979	0.0216	0.0201	0.0207	0.0199	0.0198
0.0	0.0	0.0	-995.2093	1114.2285	NaN	NaN	1.3	0.8979	0.0216	0.0201	0.0206	0.02	0.0198
0.0	0.0	0.0	-1683.2093	2735.2285	NaN	NaN	1.3	0.8978	0.0216	0.0201	0.0205	0.0201	0.0199
0.0	0.0	0.0	-4352.2093	5720.2285	NaN	NaN	1.3	0.8975	0.0217	0.0201	0.0207	0.0201	0.02
0.0	0.0	0.0	-1609.2093	282.2285	NaN	NaN	-0.2127	0.8965	0.022	0.0202	0.021	0.0202	0.0201
0.0	0.0	0.0	-3698.2093	-130.7715	NaN	NaN	0.0342	0.8964	0.0221	0.0202	0.021	0.0202	0.0201
0.0	0.0	0.0	-1826.2093	-626.7715	NaN	NaN	0.2555	0.8963	0.0221	0.0202	0.021	0.0202	0.0202
0.0	0.0	0.0	-475.2093	-1846.7715	NaN	NaN	0.7953	0.8967	0.022	0.0201	0.021	0.0202	0.0201
0.0	0.0	0.0	-572.2093	2088.2285	NaN	NaN	1.3	0.8973	0.0218	0.0201	0.0208	0.0201	0.02
0.0	0.0	0.0	-696.2093	334.2285	NaN	NaN	-0.3	0.8976	0.0217	0.02	0.0207	0.0201	0.0199
0.0	0.0	0.0	-2604.2093	2200.2285	NaN	NaN	-0.3	0.8978	0.0217	0.02	0.0207	0.0201	0.0198
0.0	0.0	0.0	-2722.2093	1892.2285	NaN	NaN	-0.3	0.8975	0.0217	0.0201	0.0208	0.0201	0.0199
0.0	0.0	0.0	-3341.2093	765.2285	NaN	NaN	-0.2971	0.8975	0.0217	0.0201	0.0208	0.02	0.0199
0.0	0.0	0.0	-444.2093	2233.2285	NaN	NaN	1.2483	0.8977	0.0217	0.02	0.0208	0.02	0.0198
0.0	0.0	0.0	-3089.2093	1243.2285	NaN	NaN	-0.3	0.8977	0.0217	0.02	0.0208	0.0199	0.0198
0.0	0.0	0.0	-859.2093	467.2285	NaN	NaN	-0.3	0.898	0.0217	0.02	0.0207	0.0199	0.0198
0.0	0.0	0.0	-3043.2093	3197.2285	NaN	NaN	1.3	0.8982	0.0216	0.0199	0.0206	0.0199	0.0197
0.0	0.0	0.0	-2475.2093	4135.2285	NaN	NaN	1.3	0.8985	0.0216	0.0199	0.0205	0.0199	0.0197
0.0	0.0	0.0	-3727.2093	3006.2285	NaN	NaN	-0.3	0.8985	0.0216	0.0199	0.0205	0.0199	0.0197
0.0	0.0	0.0	-1449.2093	2604.2285	NaN	NaN	1.3	0.8984	0.0217	0.0198	0.0205	0.02	0.0197
0.0	0.0	0.0	1259.7907	2198.2285	NaN	NaN	0.6357	0.8983	0.0217	0.0198	0.0205	0.02	0.0197
0.0	0.0	0.0	-1456.2093	2736.2285	NaN	NaN	1.3	0.8981	0.0218	0.0198	0.0206	0.02	0.0197
0.0	0.0	0.0	-605.2093	3667.2285	NaN	NaN	1.1977	0.898	0.0218	0.0198	0.0206	0.02	0.0197
0.0	0.0	0.0	-2143.2093	1669.2285	NaN	NaN	-0.3	0.8976	0.0219	0.0199	0.0208	0.02	0.0198
0.0	0.0	0.0	-3401.2093	1009.2285	NaN	NaN	-0.3	0.8976	0.0218	0.0199	0.0208	0.02	0.0199
0.0	0.0	0.0	-1458.2093	138.2285	NaN	NaN	-0.1047	0.8977	0.0218	0.0199	0.0208	0.02	0.0199
0.0	0.0	0.0	-2654.2093	3789.2285	NaN	NaN	1.3	0.8982	0.0216	0.0198	0.0206	0.02	0.0198
0.0	0.0	0.0	-2003.2093	1708.2285	NaN	NaN	-0.3	0.8978	0.0217	0.0199	0.0207	0.02	0.0199
0.0	0.0	0.0	-2081.2093	761.2285	NaN	NaN	-0.3	0.8981	0.0216	0.0199	0.0207	0.0199	0.0198
0.0	0.0	0.0	-3173.2093	3789.2285	NaN	NaN	1.3	0.8981	0.0216	0.0199	0.0208	0.0199	0.0198
0.0	0.0	0.0	-1398.2093	801.2285	NaN	NaN	-0.3	0.898	0.0216	0.02	0.0208	0.0198	0.0198
0.0	0.0	0.0	-828.2093	2867.2285	NaN	NaN	1.3	0.8984	0.0215	0.0199	0.0207	0.0197	0.0198
0.0	0.0	0.0	-2705.2093	-174.7715	NaN	NaN	0.0607	0.898	0.0216	0.02	0.0208	0.0197	0.0199
0.0	0.0	0.0	-154.2093	2944.2285	NaN	NaN	1.0553	0.8985	0.0215	0.0198	0.0207	0.0198	0.0197
0.0	0.0	0.0	-1704.2093	5007.2285	NaN	NaN	1.3	0.8984	0.0215	0.0198	0.0206	0.0199	0.0198
0.0	0.0	0.0	-1994.2093	1175.2285	NaN	NaN	-0.3	0.8977	0.0217	0.0199	0.0208	0.0199	0.02
0.0	0.0	0.0	-1568.2093	2663.2285	NaN	NaN	1.3	0.8973	0.0217	0.0201	0.021	0.0199	0.02
0.0	0.0	0.0	-734.2093	512.2285	NaN	NaN	-0.3	0.8972	0.0218	0.0201	0.021	0.0199	0.02
0.0	0.0	0.0	-2540.2093	-1106.7715	NaN	NaN	0.3035	0.8972	0.0217	0.0201	0.021	0.0198	0.02
0.0	0.0	0.0	-652.2093	2846.2285	NaN	NaN	1.2973	0.8978	0.0216	0.02	0.021	0.0198	0.0199
0.0	0.0	0.0	-1447.2093	1477.2285	NaN	NaN	1.3	0.8979	0.0216	0.02	0.0209	0.0198	0.0198
0.0	0.0	0.0	-744.2093	-1269.7715	NaN	NaN	0.6305	0.8979	0.0215	0.02	0.0209	0.0198	0.0198
0.0	0.0	0.0	-3368.2093	697.2285	NaN	NaN	-0.261	0.898	0.0215	0.02	0.0209	0.0198	0.0198
0.0	0.0	0.0	-1108.2093	1162.2285	NaN	NaN	1.3	0.898	0.0215	0.02	0.0209	0.0198	0.0198
0.0	0.0	0.0	-3128.2093	-345.7715	NaN	NaN	0.0995	0.8975	0.0216	0.0201	0.021	0.0198	0.02
0.0	0.0	0.0	-2212.2093	-975.7715	NaN	NaN	0.3061	0.8975	0.0216	0.0201	0.021	0.0198	0.02
0.0	0.0	0.0	-1367.2093	1938.2285	NaN	NaN	1.3	0.8978	0.0215	0.0201	0.0209	0.0197	0.0199
0.0	0.0	0.0	-1369.2093	962.2285	NaN	NaN	-0.3	0.8977	0.0215	0.0201	0.0209	0.0198	0.02
0.0	0.0	0.0	-1820.2093	-1158.7715	NaN	NaN	0.389	0.8978	0.0215	0.0201	0.0209	0.0197	0.02
0.0	0.0	0.0	983.7907	3220.2285	NaN	NaN	0.766	0.8981	0.0215	0.02	0.0207	0.0198	0.0198
0.0	0.0	0.0	105.7907	3948.2285	NaN	NaN	0.9739	0.8982	0.0215	0.0199	0.0206	0.0199	0.0198
0.0	0.0	0.0	-570.2093	4404.2285	NaN	NaN	1.1487	0.8981	0.0216	0.0199	0.0206	0.02	0.0198
0.0	0.0	0.0	-891.2093	2129.2285	NaN	NaN	1.3	0.8976	0.0217	0.02	0.0208	0.02	0.0199
0.0	0.0	0.0	-1068.2093	3673.2285	NaN	NaN	1.3	0.8974	0.0218	0.02	0.0209	0.02	0.0199
0.0	0.0	0.0	48.7907	232.2285	NaN	NaN	0.8264	0.897	0.0218	0.0201	0.021	0.02	0.0201
0.0	0.0	0.0	-498.2093	1206.2285	NaN	NaN	1.3	0.8971	0.0218	0.0201	0.021	0.02	0.02
0.0	0.0	0.0	-1857.2093	-1396.7715	NaN	NaN	0.4293	0.897	0.0218	0.0201	0.021	0.02	0.02
0.0	0.0	0.0	-531.2093	1514.2285	NaN	NaN	1.3	0.8979	0.0217	0.0198	0.0208	0.02	0.0198
0.0	0.0	0.0	-1546.2093	4965.2285	NaN	NaN	1.3	0.898	0.0217	0.0197	0.0208	0.02	0.0197
0.0	0.0	0.0	-832.2093	4165.2285	NaN	NaN	1.2497	0.8983	0.0216	0.0196	0.0207	0.02	0.0197
0.0	0.0	0.0	-2202.2093	3571.2285	NaN	NaN	1.3	0.8982	0.0216	0.0197	0.0208	0.0199	0.0197
0.0	0.0	0.0	-762.2093	2422.2285	NaN	NaN	1.3	0.8981	0.0216	0.0198	0.0209	0.0198	0.0198
0.0	0.0	0.0	-2177.2093	1010.2285	NaN	NaN	-0.3	0.8979	0.0216	0.0199	0.021	0.0197	0.0199
0.0	0.0	0.0	490.7907	-546.7715	NaN	NaN	1.3	0.8982	0.0215	0.0198	0.021	0.0197	0.0198
0.0	0.0	0.0	-576.2093	4817.2285	NaN	NaN	1.1359	0.8987	0.0214	0.0197	0.0209	0.0196	0.0196
0.0	0.0	0.0	-557.2093	658.2285	NaN	NaN	1.3	0.8984	0.0215	0.0197	0.021	0.0197	0.0197
0.0	0.0	0.0	-1750.2093	1117.2285	NaN	NaN	-0.3	0.8986	0.0214	0.0197	0.021	0.0197	0.0196
0.0	0.0	0.0	-185.2093	3333.2285	NaN	NaN	1.0588	0.8985	0.0215	0.0197	0.021	0.0197	0.0196
0.0	0.0	0.0	-1668.2093	2655.2285	NaN	NaN	1.3	0.8984	0.0215	0.0198	0.0211	0.0196	0.0197
0.0	0.0	0.0	-3070.2093	156.2285	NaN	NaN	-0.0536	0.8981	0.0216	0.0199	0.0211	0.0196	0.0197
0.0	0.0	0.0	-1327.2093	2047.2285	NaN	NaN	1.3	0.8987	0.0215	0.0198	0.021	0.0195	0.0195
0.0	0.0	0.0	-1468.2093	2662.2285	NaN	NaN	1.3	0.8988	0.0215	0.0198	0.021	0.0194	0.0195
0.0	0.0	0.0	248.7907	-101.7715	NaN	NaN	-0.3	0.8989	0.0215	0.0198	0.021	0.0194	0.0195
0.0	0.0	0.0	358.7907	3841.2285	NaN	NaN	0.9146	0.8991	0.0215	0.0197	0.0209	0.0194	0.0195
0.0	0.0	0.0	-959.2093	2094.2285	NaN	NaN	1.3	0.8989	0.0215	0.0197	0.0209	0.0195	0.0195
0.0	0.0	0.0	-459.2093	1748.2285	NaN	NaN	1.3	0.8986	0.0216	0.0197	0.021	0.0195	0.0196
0.0	0.0	0.0	-449.2093	1628.2285	NaN	NaN	1.3	0.8982	0.0217	0.0198	0.0211	0.0195	0.0196
0.0	0.0	0.0	-2133.2093	-1343.7715	NaN	NaN	0.3865	0.8978	0.0219	0.02	0.0211	0.0195	0.0197
0.0	0.0	0.0	-2720.2093	3354.2285	NaN	NaN	1.3	0.898	0.0218	0.0199	0.0211	0.0195	0.0197
0.0	0.0	0.0	-1564.2093	1375.2285	NaN	NaN	-0.3	0.8981	0.0218	0.0199	0.021	0.0195	0.0196
0.0	0.0	0.0	-2197.2093	2734.2285	NaN	NaN	1.3	0.8983	0.0218	0.0199	0.021	0.0195	0.0196
0.0	0.0	0.0	-2644.2093	2890.2285	NaN	NaN	1.3	0.8982	0.0218	0.0199	0.021	0.0195	0.0196
0.0	0.0	0.0	-1568.2093	2284.2285	NaN	NaN	1.3	0.8981	0.0219	0.02	0.021	0.0196	0.0196
0.0	0.0	0.0	-1532.2093	192.2285	NaN	NaN	-0.1435	0.8975	0.022	0.0201	0.0211	0.0197	0.0197
0.0	0.0	0.0	-1549.2093	-660.7715	NaN	NaN	0.299	0.8974	0.022	0.0201	0.021	0.0196	0.0197
0.0	0.0	0.0	-1868.2093	422.2285	NaN	NaN	-0.292	0.8972	0.0221	0.0202	0.0211	0.0197	0.0198
0.0	0.0	0.0	-1976.2093	715.2285	NaN	NaN	-0.3	0.8975	0.022	0.0201	0.021	0.0197	0.0197
0.0	0.0	0.0	-1564.2093	2628.2285	NaN	NaN	1.3	0.8976	0.022	0.02	0.0209	0.0197	0.0197
0.0	0.0	0.0	-1285.2093	2249.2285	NaN	NaN	1.3	0.8975	0.022	0.0201	0.0209	0.0198	0.0197
0.0	0.0	0.0	-2327.2093	888.2285	NaN	NaN	-0.3	0.8973	0.0221	0.0201	0.0209	0.0198	0.0197
0.0	0.0	0.0	-1111.2093	-101.7715	NaN	NaN	0.0839	0.897	0.0221	0.0202	0.021	0.0199	0.0198
0.0	0.0	0.0	-1786.2093	3367.2285	NaN	NaN	1.3	0.897	0.0221	0.0202	0.021	0.0199	0.0198
0.0	0.0	0.0	-958.2093	203.2285	NaN	NaN	-0.2692	0.8967	0.0222	0.0202	0.0211	0.02	0.0198
0.0	0.0	0.0	-2414.2093	734.2285	NaN	NaN	-0.3	0.8964	0.0223	0.0203	0.0211	0.02	0.0199
0.0	0.0	0.0	-2177.2093	-1494.7715	NaN	NaN	0.4071	0.8963	0.0223	0.0204	0.0211	0.02	0.0199
0.0	0.0	0.0	-553.2093	243.2285	NaN	NaN	-0.3	0.8968	0.0222	0.0203	0.021	0.0199	0.0198
0.0	0.0	0.0	-2757.2093	561.2285	NaN	NaN	-0.2556	0.8968	0.0221	0.0203	0.021	0.02	0.0198
0.0	0.0	0.0	-1210.2093	3914.2285	NaN	NaN	1.3	0.8974	0.0219	0.0201	0.0209	0.0199	0.0197
0.0	0.0	0.0	-1477.2093	-992.7715	NaN	NaN	0.4019	0.897	0.022	0.0202	0.021	0.02	0.0198
0.0	0.0	0.0	-1429.2093	386.2285	NaN	NaN	-0.3	0.8971	0.022	0.0202	0.0209	0.02	0.0198
0.0	0.0	0.0	-1756.2093	329.2285	NaN	NaN	-0.2307	0.8967	0.0221	0.0203	0.021	0.02	0.0199
0.0	0.0	0.0	-2768.2093	62.2285	NaN	NaN	-0.023	0.8968	0.0221	0.0203	0.021	0.02	0.0199
0.0	0.0	0.0	-1883.2093	701.2285	NaN	NaN	-0.3	0.897	0.022	0.0202	0.021	0.0199	0.0199
0.0	0.0	0.0	-1307.2093	2174.2285	NaN	NaN	1.3	0.8975	0.0218	0.0201	0.0209	0.0199	0.0197
0.0	0.0	0.0	-2592.2093	863.2285	NaN	NaN	-0.3	0.8972	0.0219	0.0202	0.021	0.02	0.0198
0.0	0.0	0.0	-2581.2093	558.2285	NaN	NaN	-0.2759	0.8971	0.0219	0.0202	0.021	0.02	0.0198
0.0	0.0	0.0	-2604.2093	2202.2285	NaN	NaN	-0.3	0.897	0.0219	0.0202	0.021	0.02	0.0199
0.0	0.0	0.0	-2716.2093	3680.2285	NaN	NaN	1.3	0.8973	0.0219	0.02	0.0209	0.0201	0.0198
0.0	0.0	0.0	-3436.2093	3504.2285	NaN	NaN	1.3	0.8973	0.0219	0.02	0.0209	0.0201	0.0198
0.0	0.0	0.0	-2156.2093	2615.2285	NaN	NaN	1.3	0.8973	0.0219	0.02	0.0209	0.0201	0.0198
0.0	0.0	0.0	-1008.2093	1951.2285	NaN	NaN	1.3	0.8973	0.0218	0.02	0.0209	0.0201	0.0198
0.0	0.0	0.0	-2721.2093	3620.2285	NaN	NaN	1.3	0.8972	0.0219	0.02	0.021	0.0201	0.0198
0.0	0.0	0.0	-1737.2093	80.2285	NaN	NaN	-0.0484	0.897	0.0219	0.0201	0.021	0.0201	0.0199
0.0	0.0	0.0	-896.2093	1621.2285	NaN	NaN	1.3	0.8975	0.0218	0.02	0.0209	0.02	0.0198
0.0	0.0	0.0	-1950.2093	-117.7715	NaN	NaN	0.0569	0.8977	0.0217	0.0199	0.0208	0.0201	0.0197
0.0	0.0	0.0	-808.2093	4344.2285	NaN	NaN	1.2286	0.8984	0.0216	0.0197	0.0206	0.02	0.0195
0.0	0.0	0.0	1381.7907	2593.2285	NaN	NaN	0.6524	0.8983	0.0216	0.0198	0.0206	0.0201	0.0196
0.0	0.0	0.0	-1536.2093	3165.2285	NaN	NaN	1.3	0.8985	0.0216	0.0197	0.0205	0.0201	0.0195
0.0	0.0	0.0	-3413.2093	2289.2285	NaN	NaN	-0.3	0.8982	0.0217	0.0198	0.0206	0.0201	0.0196
0.0	0.0	0.0	-1984.2093	2544.2285	NaN	NaN	1.3	0.8984	0.0217	0.0198	0.0206	0.02	0.0196
0.0	0.0	0.0	729.7907	1486.2285	NaN	NaN	0.6707	0.898	0.0217	0.0198	0.0207	0.02	0.0197
0.0	0.0	0.0	-1101.2093	145.2285	NaN	NaN	-0.1519	0.8979	0.0218	0.0199	0.0207	0.02	0.0197
0.0	0.0	0.0	-1717.2093	2487.2285	NaN	NaN	1.3	0.8982	0.0217	0.0198	0.0207	0.02	0.0197
0.0	0.0	0.0	-942.2093	3720.2285	NaN	NaN	1.3	0.8985	0.0216	0.0197	0.0206	0.02	0.0196
0.0	0.0	0.0	-1490.2093	1634.2285	NaN	NaN	1.3	0.8986	0.0216	0.0197	0.0206	0.02	0.0196
0.0	0.0	0.0	632.7907	818.2285	NaN	NaN	0.5639	0.8988	0.0215	0.0196	0.0206	0.0199	0.0196
0.0	0.0	0.0	-1653.2093	1626.2285	NaN	NaN	-0.3	0.8989	0.0215	0.0197	0.0206	0.0198	0.0195
0.0	0.0	0.0	-285.2093	2108.2285	NaN	NaN	1.1564	0.899	0.0214	0.0196	0.0206	0.0198	0.0195
0.0	0.0	0.0	-2039.2093	2226.2285	NaN	NaN	1.3	0.899	0.0214	0.0197	0.0207	0.0198	0.0195
0.0	0.0	0.0	-1812.2093	2168.2285	NaN	NaN	1.3	0.8987	0.0214	0.0197	0.0208	0.0198	0.0196
0.0	0.0	0.0	-2148.2093	1864.2285	NaN	NaN	-0.3	0.8983	0.0215	0.0199	0.0209	0.0198	0.0197
0.0	0.0	0.0	-3943.2093	-459.7715	NaN	NaN	0.1044	0.8983	0.0215	0.0199	0.0209	0.0198	0.0197
0.0	0.0	0.0	465.7907	2788.2285	NaN	NaN	0.8569	0.8988	0.0214	0.0198	0.0207	0.0197	0.0196
0.0	0.0	0.0	-1585.2093	79.2285	NaN	NaN	-0.0526	0.8986	0.0215	0.0198	0.0207	0.0198	0.0196
0.0	0.0	0.0	-2408.2093	3963.2285	NaN	NaN	1.3	0.899	0.0214	0.0197	0.0206	0.0198	0.0195
0.0	0.0	0.0	-1758.2093	2613.2285	NaN	NaN	1.3	0.8988	0.0215	0.0197	0.0206	0.0198	0.0196
0.0	0.0	0.0	-315.2093	5696.2285	NaN	NaN	1.0586	0.8991	0.0214	0.0197	0.0204	0.0198	0.0195
0.0	0.0	0.0	980.7907	79.2285	NaN	NaN	0.0747	0.8985	0.0216	0.0198	0.0206	0.0198	0.0197
0.0	0.0	0.0	-2033.2093	997.2285	NaN	NaN	-0.3	0.8985	0.0216	0.0198	0.0206	0.0198	0.0197
0.0	0.0	0.0	-1052.2093	1073.2285	NaN	NaN	1.3	0.898	0.0218	0.0199	0.0207	0.0199	0.0197
0.0	0.0	0.0	-1761.2093	5837.2285	NaN	NaN	1.3	0.8982	0.0217	0.0198	0.0207	0.02	0.0196
0.0	0.0	0.0	-2937.2093	1489.2285	NaN	NaN	-0.3	0.8976	0.0218	0.02	0.0208	0.02	0.0198
0.0	0.0	0.0	-472.2093	-490.7715	NaN	NaN	0.5096	0.8979	0.0218	0.0199	0.0208	0.0199	0.0197
0.0	0.0	0.0	-260.2093	-1249.7715	NaN	NaN	0.8277	0.8979	0.0218	0.0199	0.0207	0.02	0.0197
0.0	0.0	0.0	-2069.2093	2804.2285	NaN	NaN	1.3	0.8984	0.0217	0.0198	0.0206	0.0199	0.0196
0.0	0.0	0.0	-2659.2093	959.2285	NaN	NaN	-0.3	0.8981	0.0218	0.0199	0.0206	0.02	0.0197
0.0	0.0	0.0	49.7907	2855.2285	NaN	NaN	0.9829	0.8985	0.0217	0.0198	0.0205	0.0199	0.0196
0.0	0.0	0.0	-1721.2093	2251.2285	NaN	NaN	1.3	0.8984	0.0218	0.0199	0.0205	0.0199	0.0196
0.0	0.0	0.0	-3210.2093	597.2285	NaN	NaN	-0.2286	0.8985	0.0218	0.0198	0.0205	0.0198	0.0196
0.0	0.0	0.0	-766.2093	998.2285	NaN	NaN	1.3	0.8985	0.0218	0.0198	0.0205	0.0198	0.0196
0.0	0.0	0.0	1108.7907	3338.2285	NaN	NaN	0.7507	0.8987	0.0218	0.0198	0.0204	0.0199	0.0195
0.0	0.0	0.0	-1838.2093	1960.2285	NaN	NaN	1.3	0.8986	0.0218	0.0198	0.0204	0.0198	0.0196
0.0	0.0	0.0	-2976.2093	1639.2285	NaN	NaN	-0.3	0.8986	0.0218	0.0198	0.0203	0.0199	0.0196
0.0	0.0	0.0	-1269.2093	2569.2285	NaN	NaN	1.3	0.8988	0.0217	0.0198	0.0203	0.0199	0.0196
0.0	0.0	0.0	233.7907	5278.2285	NaN	NaN	0.9576	0.8988	0.0217	0.0197	0.0203	0.02	0.0196
0.0	0.0	0.0	-3111.2093	1225.2285	NaN	NaN	-0.3	0.8982	0.0219	0.0198	0.0205	0.02	0.0196
0.0	0.0	0.0	-867.2093	4106.2285	NaN	NaN	1.2677	0.8984	0.0218	0.0198	0.0205	0.0199	0.0196
0.0	0.0	0.0	-3025.2093	490.2285	NaN	NaN	-0.1934	0.8979	0.0219	0.0199	0.0207	0.0199	0.0198
0.0	0.0	0.0	-2589.2093	-1009.7715	NaN	NaN	0.2806	0.8983	0.0218	0.0198	0.0206	0.0198	0.0197
0.0	0.0	0.0	-1281.2093	5426.2285	NaN	NaN	1.3	0.8988	0.0217	0.0196	0.0204	0.0198	0.0196
0.0	0.0	0.0	-1654.2093	4077.2285	NaN	NaN	1.3	0.8988	0.0216	0.0197	0.0203	0.0199	0.0196
0.0	0.0	0.0	-2336.2093	3567.2285	NaN	NaN	1.3	0.8989	0.0216	0.0197	0.0203	0.0199	0.0196
0.0	0.0	0.0	-1957.2093	2012.2285	NaN	NaN	1.3	0.8989	0.0217	0.0197	0.0203	0.0198	0.0196
0.0	0.0	0.0	-555.2093	517.2285	NaN	NaN	-0.3	0.899	0.0216	0.0197	0.0203	0.0197	0.0196
0.0	0.0	0.0	1479.7907	1015.2285	NaN	NaN	0.4069	0.899	0.0216	0.0197	0.0203	0.0197	0.0196
0.0	0.0	0.0	-1796.2093	2270.2285	NaN	NaN	1.3	0.899	0.0216	0.0197	0.0203	0.0197	0.0196
0.0	0.0	0.0	-2614.2093	2794.2285	NaN	NaN	1.3	0.8988	0.0217	0.0197	0.0204	0.0197	0.0197
0.0	0.0	0.0	-2064.2093	-288.7715	NaN	NaN	0.1227	0.8983	0.0218	0.0198	0.0205	0.0198	0.0198
0.0	0.0	0.0	-621.2093	2024.2285	NaN	NaN	1.3	0.8987	0.0217	0.0197	0.0204	0.0197	0.0197
0.0	0.0	0.0	-2992.2093	3112.2285	NaN	NaN	1.3	0.8987	0.0217	0.0198	0.0203	0.0198	0.0198
0.0	0.0	0.0	-1696.2093	3211.2285	NaN	NaN	1.3	0.8988	0.0216	0.0198	0.0202	0.0198	0.0198
0.0	0.0	0.0	294.7907	3537.2285	NaN	NaN	0.9231	0.8987	0.0216	0.0198	0.0203	0.0199	0.0197
0.0	0.0	0.0	-2125.2093	1000.2285	NaN	NaN	-0.3	0.8985	0.0217	0.0198	0.0204	0.0198	0.0198
0.0	0.0	0.0	-2584.2093	2613.2285	NaN	NaN	1.3	0.8983	0.0218	0.0198	0.0205	0.0198	0.0198
0.0	0.0	0.0	-2749.2093	981.2285	NaN	NaN	-0.3	0.8982	0.0218	0.0199	0.0205	0.0198	0.0199
0.0	0.0	0.0	-1307.2093	3001.2285	NaN	NaN	1.3	0.8988	0.0216	0.0198	0.0204	0.0197	0.0198
0.0	0.0	0.0	-1687.2093	1136.2285	NaN	NaN	-0.3	0.8984	0.0216	0.0198	0.0205	0.0198	0.0198
0.0	0.0	0.0	-820.2093	3455.2285	NaN	NaN	1.3	0.8986	0.0215	0.0198	0.0205	0.0197	0.0198
0.0	0.0	0.0	-1938.2093	-1495.7715	NaN	NaN	0.4356	0.8978	0.0217	0.02	0.0208	0.0198	0.0199
0.0	0.0	0.0	-2393.2093	-892.7715	NaN	NaN	0.2717	0.8981	0.0216	0.02	0.0207	0.0197	0.0198
0.0	0.0	0.0	-2591.2093	2521.2285	NaN	NaN	-0.3	0.898	0.0216	0.02	0.0208	0.0197	0.0199
0.0	0.0	0.0	-1728.2093	858.2285	NaN	NaN	-0.3	0.8982	0.0215	0.02	0.0207	0.0197	0.0198
0.0	0.0	0.0	-3186.2093	1891.2285	NaN	NaN	-0.3	0.8983	0.0215	0.0201	0.0206	0.0197	0.0197
0.0	0.0	0.0	-2673.2093	1992.2285	NaN	NaN	-0.3	0.8984	0.0215	0.0201	0.0205	0.0197	0.0197
0.0	0.0	0.0	-1364.2093	2782.2285	NaN	NaN	1.3	0.8985	0.0215	0.0201	0.0204	0.0197	0.0198
0.0	0.0	0.0	125.7907	1115.2285	NaN	NaN	0.8986	0.8986	0.0214	0.0201	0.0203	0.0197	0.0198
0.0	0.0	0.0	-2250.2093	5083.2285	NaN	NaN	1.3	0.8986	0.0214	0.0201	0.0203	0.0197	0.0198
0.0	0.0	0.0	-1262.2093	3134.2285	NaN	NaN	1.3	0.8981	0.0216	0.0202	0.0205	0.0197	0.0199
0.0	0.0	0.0	-1831.2093	-657.7715	NaN	NaN	0.2643	0.8975	0.0217	0.0202	0.0208	0.0197	0.02
0.0	0.0	0.0	-1651.2093	414.2285	NaN	NaN	-0.3	0.8974	0.0218	0.0202	0.0209	0.0197	0.02
0.0	0.0	0.0	-3312.2093	2222.2285	NaN	NaN	-0.3	0.8978	0.0217	0.0201	0.0208	0.0197	0.0199
0.0	0.0	0.0	-1521.2093	1973.2285	NaN	NaN	1.3	0.8981	0.0216	0.0201	0.0207	0.0197	0.0198
0.0	0.0	0.0	565.7907	1143.2285	NaN	NaN	0.6689	0.8985	0.0215	0.02	0.0206	0.0197	0.0197
0.0	0.0	0.0	-50.2093	4027.2285	NaN	NaN	1.0126	0.8987	0.0214	0.02	0.0206	0.0197	0.0196
0.0	0.0	0.0	-2747.2093	2338.2285	NaN	NaN	-0.3	0.8983	0.0215	0.02	0.0207	0.0197	0.0198
0.0	0.0	0.0	-3593.2093	4983.2285	NaN	NaN	1.3	0.8982	0.0215	0.02	0.0208	0.0197	0.0198
0.0	0.0	0.0	-4027.2093	1600.2285	NaN	NaN	-0.3	0.8979	0.0216	0.0201	0.0209	0.0197	0.0199
0.0	0.0	0.0	-504.2093	156.2285	NaN	NaN	-0.3	0.8979	0.0216	0.0201	0.0209	0.0197	0.0198
0.0	0.0	0.0	-2259.2093	1997.2285	NaN	NaN	-0.3	0.8978	0.0216	0.0201	0.0209	0.0196	0.0199
0.0	0.0	0.0	-985.2093	668.2285	NaN	NaN	-0.3	0.8979	0.0216	0.0201	0.0209	0.0196	0.0199
0.0	0.0	0.0	-2666.2093	3076.2285	NaN	NaN	1.3	0.8981	0.0215	0.0201	0.0209	0.0196	0.0198
0.0	0.0	0.0	-1521.2093	3807.2285	NaN	NaN	1.3	0.8985	0.0214	0.02	0.0209	0.0195	0.0197
0.0	0.0	0.0	306.7907	2474.2285	NaN	NaN	0.8897	0.8986	0.0214	0.02	0.0209	0.0195	0.0197
0.0	0.0	0.0	14.7907	398.2285	NaN	NaN	0.9642	0.8985	0.0214	0.02	0.0209	0.0196	0.0196
0.0	0.0	0.0	-2851.2093	1996.2285	NaN	NaN	-0.3	0.8983	0.0215	0.0201	0.0209	0.0196	0.0197
0.0	0.0	0.0	-2087.2093	-76.7715	NaN	NaN	0.0355	0.8978	0.0216	0.0202	0.021	0.0196	0.0198
0.0	0.0	0.0	-588.2093	2666.2285	NaN	NaN	1.2831	0.8978	0.0216	0.0202	0.021	0.0196	0.0198
0.0	0.0	0.0	-4069.2093	-95.7715	NaN	NaN	0.023	0.8971	0.0218	0.0203	0.0211	0.0197	0.0199
0.0	0.0	0.0	-2223.2093	2230.2285	NaN	NaN	1.3	0.8977	0.0217	0.0202	0.021	0.0196	0.0198
0.0	0.0	0.0	-1219.2093	2874.2285	NaN	NaN	1.3	0.8977	0.0217	0.0201	0.021	0.0197	0.0198
0.0	0.0	0.0	-1916.2093	328.2285	NaN	NaN	-0.2067	0.8977	0.0216	0.0202	0.021	0.0197	0.0198
0.0	0.0	0.0	-291.2093	-316.7715	NaN	NaN	0.521	0.8977	0.0216	0.0202	0.021	0.0196	0.0198
0.0	0.0	0.0	-920.2093	-184.7715	NaN	NaN	0.1672	0.8978	0.0216	0.0202	0.021	0.0196	0.0198
0.0	0.0	0.0	359.7907	4090.2285	NaN	NaN	0.9191	0.8981	0.0215	0.0201	0.0209	0.0197	0.0197
0.0	0.0	0.0	-1821.2093	2198.2285	NaN	NaN	1.3	0.8979	0.0216	0.0201	0.0209	0.0197	0.0198
0.0	0.0	0.0	-2761.2093	2732.2285	NaN	NaN	-0.3	0.8978	0.0217	0.0202	0.0209	0.0197	0.0197
0.0	0.0	0.0	-2378.2093	814.2285	NaN	NaN	-0.3	0.8971	0.0219	0.0204	0.021	0.0197	0.0198
0.0	0.0	0.0	-516.2093	-2260.7715	NaN	NaN	0.8141	0.8969	0.022	0.0205	0.021	0.0197	0.0199
0.0	0.0	0.0	-1967.2093	-1143.7715	NaN	NaN	0.3677	0.8967	0.0221	0.0205	0.021	0.0198	0.0199
0.0	0.0	0.0	-2095.2093	1493.2285	NaN	NaN	-0.3	0.8972	0.0219	0.0203	0.0209	0.0198	0.0199
0.0	0.0	0.0	-1701.2093	2663.2285	NaN	NaN	1.3	0.8975	0.0218	0.0202	0.0208	0.0198	0.0198
0.0	0.0	0.0	-1352.2093	3228.2285	NaN	NaN	1.3	0.8979	0.0217	0.0201	0.0208	0.0199	0.0197
0.0	0.0	0.0	-2087.2093	3211.2285	NaN	NaN	1.3	0.8975	0.0218	0.0203	0.0208	0.0198	0.0198
0.0	0.0	0.0	-1117.2093	734.2285	NaN	NaN	-0.3	0.8971	0.0219	0.0205	0.0209	0.0198	0.0199
0.0	0.0	0.0	-1598.2093	-157.7715	NaN	NaN	0.0898	0.897	0.0219	0.0205	0.0209	0.0198	0.0199
0.0	0.0	0.0	-2196.2093	3081.2285	NaN	NaN	1.3	0.8972	0.0219	0.0205	0.0209	0.0197	0.0199
0.0	0.0	0.0	-2189.2093	2181.2285	NaN	NaN	-0.3	0.8973	0.0218	0.0204	0.0209	0.0198	0.0199
0.0	0.0	0.0	-928.2093	1824.2285	NaN	NaN	1.3	0.8973	0.0218	0.0203	0.0209	0.0198	0.0199
0.0	0.0	0.0	-3064.2093	2265.2285	NaN	NaN	-0.3	0.8971	0.0218	0.0203	0.0209	0.0198	0.0199
0.0	0.0	0.0	-2505.2093	3447.2285	NaN	NaN	1.3	0.8971	0.0219	0.0204	0.021	0.0198	0.0199
0.0	0.0	0.0	-2943.2093	499.2285	NaN	NaN	-0.2043	0.8968	0.0219	0.0205	0.021	0.0198	0.02
0.0	0.0	0.0	-3603.2093	1327.2285	NaN	NaN	-0.3	0.8971	0.0219	0.0204	0.021	0.0197	0.0199
0.0	0.0	0.0	-85.2093	2579.2285	NaN	NaN	1.0342	0.8976	0.0217	0.0203	0.0209	0.0196	0.0198
0.0	0.0	0.0	-544.2093	783.2285	NaN	NaN	1.3	0.8976	0.0217	0.0203	0.0209	0.0196	0.0199
0.0	0.0	0.0	335.7907	2934.2285	NaN	NaN	0.8973	0.8979	0.0216	0.0202	0.0208	0.0196	0.0198
0.0	0.0	0.0	-1700.2093	1132.2285	NaN	NaN	-0.3	0.8976	0.0218	0.0202	0.0209	0.0197	0.0199
0.0	0.0	0.0	-675.2093	3204.2285	NaN	NaN	1.267	0.898	0.0216	0.0201	0.0208	0.0196	0.0199
0.0	0.0	0.0	-1766.2093	3359.2285	NaN	NaN	1.3	0.8978	0.0217	0.0201	0.0209	0.0197	0.0199
0.0	0.0	0.0	-1365.2093	3686.2285	NaN	NaN	1.3	0.8979	0.0216	0.0201	0.0209	0.0197	0.0198
0.0	0.0	0.0	-4051.2093	2125.2285	NaN	NaN	-0.3	0.8974	0.0218	0.0202	0.021	0.0197	0.0199
0.0	0.0	0.0	-1038.2093	2080.2285	NaN	NaN	1.3	0.8975	0.0218	0.0203	0.021	0.0195	0.0198
0.0	0.0	0.0	-2421.2093	-1335.7715	NaN	NaN	0.3555	0.8971	0.022	0.0204	0.0211	0.0195	0.0199
0.0	0.0	0.0	-178.2093	707.2285	NaN	NaN	1.3	0.8977	0.0218	0.0202	0.021	0.0195	0.0198
0.0	0.0	0.0	-3760.2093	2749.2285	NaN	NaN	-0.3	0.898	0.0217	0.0201	0.021	0.0195	0.0197
0.0	0.0	0.0	-767.2093	3347.2285	NaN	NaN	1.2974	0.8986	0.0215	0.02	0.0209	0.0195	0.0196
0.0	0.0	0.0	-2011.2093	1155.2285	NaN	NaN	-0.3	0.898	0.0217	0.0201	0.021	0.0196	0.0197
0.0	0.0	0.0	-2313.2093	-659.7715	NaN	NaN	0.2219	0.8978	0.0217	0.0202	0.021	0.0196	0.0197
0.0	0.0	0.0	-638.2093	1617.2285	NaN	NaN	1.3	0.8976	0.0218	0.0202	0.0211	0.0196	0.0197
0.0	0.0	0.0	-2502.2093	2025.2285	NaN	NaN	-0.3	0.8974	0.0218	0.0202	0.0211	0.0196	0.0198
0.0	0.0	0.0	-2869.2093	1215.2285	NaN	NaN	-0.3	0.8976	0.0218	0.0202	0.0211	0.0196	0.0198
0.0	0.0	0.0	-2970.2093	4971.2285	NaN	NaN	1.3	0.8981	0.0217	0.02	0.021	0.0196	0.0197
0.0	0.0	0.0	-2391.2093	4008.2285	NaN	NaN	1.3	0.8982	0.0216	0.02	0.021	0.0196	0.0196
0.0	0.0	0.0	-3039.2093	1501.2285	NaN	NaN	-0.3	0.8976	0.0218	0.0202	0.0211	0.0196	0.0197
0.0	0.0	0.0	48.7907	-348.7715	NaN	NaN	1.1626	0.8975	0.0219	0.0202	0.0211	0.0196	0.0197
0.0	0.0	0.0	-2325.2093	1793.2285	NaN	NaN	-0.3	0.8975	0.0219	0.0202	0.0211	0.0196	0.0197
0.0	0.0	0.0	-3440.2093	1687.2285	NaN	NaN	-0.3	0.8973	0.0219	0.0203	0.0211	0.0196	0.0197
0.0	0.0	0.0	-1740.2093	1595.2285	NaN	NaN	-0.3	0.8973	0.022	0.0203	0.0211	0.0196	0.0197
0.0	0.0	0.0	-1376.2093	780.2285	NaN	NaN	-0.3	0.8975	0.0219	0.0202	0.021	0.0196	0.0197
0.0	0.0	0.0	-3229.2093	3628.2285	NaN	NaN	1.3	0.8973	0.022	0.0202	0.0211	0.0197	0.0197
0.0	0.0	0.0	-495.2093	2103.2285	NaN	NaN	1.3	0.8974	0.022	0.0202	0.021	0.0197	0.0197
0.0	0.0	0.0	-2204.2093	30.2285	NaN	NaN	-0.0139	0.8972	0.022	0.0201	0.021	0.0198	0.0198
0.0	0.0	0.0	-1225.2093	4362.2285	NaN	NaN	1.3	0.8975	0.0219	0.0201	0.021	0.0198	0.0197
0.0	0.0	0.0	-1017.2093	5681.2285	NaN	NaN	1.2181	0.8973	0.022	0.0201	0.0211	0.0198	0.0197
0.0	0.0	0.0	-1423.2093	113.2285	NaN	NaN	-0.0864	0.8966	0.0221	0.0202	0.0212	0.0199	0.0199
0.0	0.0	0.0	-3202.2093	-144.7715	NaN	NaN	0.0433	0.8964	0.0222	0.0204	0.0213	0.0198	0.0199
0.0	0.0	0.0	-2289.2093	4404.2285	NaN	NaN	1.3	0.8966	0.0222	0.0203	0.0213	0.0198	0.0198
0.0	0.0	0.0	-2927.2093	-788.7715	NaN	NaN	0.2123	0.8964	0.0222	0.0203	0.0213	0.0198	0.0199
0.0	0.0	0.0	-2854.2093	1441.2285	NaN	NaN	-0.3	0.8968	0.0221	0.0202	0.0213	0.0198	0.0198
0.0	0.0	0.0	-1526.2093	2167.2285	NaN	NaN	1.3	0.8969	0.0221	0.0202	0.0213	0.0198	0.0198
0.0	0.0	0.0	-1896.2093	1617.2285	NaN	NaN	-0.3	0.8968	0.0221	0.0202	0.0213	0.0198	0.0198
0.0	0.0	0.0	-2173.2093	685.2285	NaN	NaN	-0.3	0.8966	0.0221	0.0202	0.0213	0.0199	0.0199
0.0	0.0	0.0	-1057.2093	2132.2285	NaN	NaN	1.3	0.8965	0.0221	0.0202	0.0213	0.0199	0.0199
0.0	0.0	0.0	-974.2093	1418.2285	NaN	NaN	1.3	0.8964	0.0221	0.0202	0.0213	0.0199	0.02
0.0	0.0	0.0	-1369.2093	1844.2285	NaN	NaN	1.3	0.8964	0.0221	0.0202	0.0213	0.0199	0.02
0.0	0.0	0.0	-148.2093	1491.2285	NaN	NaN	1.1104	0.8962	0.0222	0.0202	0.0214	0.02	0.0201
0.0	0.0	0.0	-207.2093	2148.2285	NaN	NaN	1.1068	0.896	0.0222	0.0202	0.0214	0.02	0.0201
0.0	0.0	0.0	-534.2093	1148.2285	NaN	NaN	1.3	0.8954	0.0224	0.0203	0.0215	0.0201	0.0203
0.0	0.0	0.0	-3134.2093	1869.2285	NaN	NaN	-0.3	0.8951	0.0224	0.0204	0.0215	0.0202	0.0204
0.0	0.0	0.0	655.7907	4373.2285	NaN	NaN	0.8696	0.8951	0.0224	0.0203	0.0216	0.0202	0.0204
0.0	0.0	0.0	-1984.2093	-219.7715	NaN	NaN	0.0997	0.8943	0.0226	0.0206	0.0217	0.0203	0.0205
0.0	0.0	0.0	-2456.2093	33.2285	NaN	NaN	-0.0137	0.8945	0.0226	0.0206	0.0216	0.0202	0.0205
0.0	0.0	0.0	-1583.2093	641.2285	NaN	NaN	-0.3	0.8945	0.0226	0.0206	0.0216	0.0202	0.0204
0.0	0.0	0.0	-2655.2093	1736.2285	NaN	NaN	-0.3	0.8948	0.0225	0.0205	0.0216	0.0202	0.0204
0.0	0.0	0.0	-1921.2093	-34.7715	NaN	NaN	0.0178	0.8945	0.0225	0.0206	0.0216	0.0203	0.0205
0.0	0.0	0.0	-1332.2093	48.2285	NaN	NaN	-0.0376	0.8945	0.0225	0.0205	0.0216	0.0204	0.0205
0.0	0.0	0.0	-2691.2093	2085.2285	NaN	NaN	-0.3	0.8944	0.0225	0.0205	0.0216	0.0204	0.0205
0.0	0.0	0.0	-3029.2093	2289.2285	NaN	NaN	-0.3	0.8941	0.0225	0.0206	0.0216	0.0205	0.0206
0.0	0.0	0.0	-3362.2093	-1954.7715	NaN	NaN	0.3676	0.8939	0.0226	0.0207	0.0216	0.0205	0.0206
0.0	0.0	0.0	756.7907	310.2285	NaN	NaN	0.2907	0.8938	0.0226	0.0207	0.0217	0.0206	0.0206
0.0	0.0	0.0	-1745.2093	-929.7715	NaN	NaN	0.3476	0.8936	0.0226	0.0208	0.0217	0.0207	0.0206
0.0	0.0	0.0	-1687.2093	-119.7715	NaN	NaN	0.0663	0.8934	0.0226	0.0208	0.0217	0.0208	0.0207
0.0	0.0	0.0	-3736.2093	365.2285	NaN	NaN	-0.1083	0.893	0.0227	0.0208	0.0218	0.0209	0.0208
0.0	0.0	0.0	-1993.2093	3645.2285	NaN	NaN	1.3	0.8931	0.0227	0.0207	0.0218	0.0211	0.0207
0.0	0.0	0.0	-948.2093	2228.2285	NaN	NaN	1.3	0.8927	0.0228	0.0207	0.0219	0.0212	0.0208
0.0	0.0	0.0	-2240.2093	-149.7715	NaN	NaN	0.0627	0.8922	0.0229	0.0208	0.022	0.0212	0.0208
0.0	0.0	0.0	-1967.2093	1453.2285	NaN	NaN	-0.3	0.8922	0.0229	0.0208	0.022	0.0212	0.0208
0.0	0.0	0.0	-863.2093	493.2285	NaN	NaN	-0.3	0.8923	0.0229	0.0207	0.022	0.0212	0.0208
0.0	0.0	0.0	-1077.2093	3137.2285	NaN	NaN	1.3	0.8929	0.0229	0.0205	0.0218	0.0212	0.0207
0.0	0.0	0.0	-2817.2093	1476.2285	NaN	NaN	-0.3	0.8932	0.0228	0.0204	0.0217	0.0212	0.0207
0.0	0.0	0.0	-903.2093	450.2285	NaN	NaN	-0.3	0.8932	0.0229	0.0203	0.0217	0.0213	0.0206
0.0	0.0	0.0	-1700.2093	2919.2285	NaN	NaN	1.3	0.8933	0.0229	0.0202	0.0217	0.0212	0.0206
0.0	0.0	0.0	-359.2093	2153.2285	NaN	NaN	1.2002	0.8934	0.023	0.0201	0.0218	0.0212	0.0206
0.0	0.0	0.0	-1523.2093	1904.2285	NaN	NaN	1.3	0.8933	0.0229	0.0201	0.0219	0.0212	0.0206
0.0	0.0	0.0	-2096.2093	-305.7715	NaN	NaN	0.1273	0.8933	0.0229	0.0201	0.0219	0.0212	0.0206
0.0	0.0	0.0	-2090.2093	3313.2285	NaN	NaN	1.3	0.8935	0.0229	0.02	0.0219	0.0212	0.0205
0.0	0.0	0.0	1382.7907	1977.2285	NaN	NaN	0.5885	0.8934	0.0229	0.02	0.0219	0.0212	0.0205
0.0	0.0	0.0	-3581.2093	1549.2285	NaN	NaN	-0.3	0.8933	0.0229	0.02	0.022	0.0213	0.0205
0.0	0.0	0.0	-2659.2093	1141.2285	NaN	NaN	-0.3	0.8936	0.0229	0.0199	0.022	0.0212	0.0204
0.0	0.0	0.0	-1582.2093	2813.2285	NaN	NaN	1.3	0.8936	0.0229	0.0199	0.022	0.0212	0.0204
0.0	0.0	0.0	-1802.2093	3092.2285	NaN	NaN	1.3	0.8933	0.023	0.02	0.022	0.0212	0.0205
0.0	0.0	0.0	-1184.2093	3636.2285	NaN	NaN	1.3	0.8935	0.023	0.0199	0.0219	0.0211	0.0205
0.0	0.0	0.0	-1005.2093	2789.2285	NaN	NaN	1.3	0.893	0.0231	0.02	0.022	0.0212	0.0206
0.0	0.0	0.0	67.7907	468.2285	NaN	NaN	0.8735	0.8931	0.0231	0.02	0.022	0.0213	0.0206
0.0	0.0	0.0	-1327.2093	762.2285	NaN	NaN	-0.3	0.8933	0.0229	0.02	0.022	0.0213	0.0205
0.0	0.0	0.0	-1230.2093	1279.2285	NaN	NaN	1.3	0.8932	0.0229	0.02	0.022	0.0214	0.0205
0.0	0.0	0.0	-1830.2093	6097.2285	NaN	NaN	1.3	0.8932	0.0229	0.02	0.0219	0.0215	0.0204
0.0	0.0	0.0	-2610.2093	1458.2285	NaN	NaN	-0.3	0.8935	0.0228	0.02	0.0219	0.0215	0.0204
0.0	0.0	0.0	-1569.2093	836.2285	NaN	NaN	-0.3	0.8934	0.0228	0.02	0.0218	0.0216	0.0204
0.0	0.0	0.0	-1216.2093	-1262.7715	NaN	NaN	0.5094	0.8935	0.0228	0.02	0.0218	0.0216	0.0204
0.0	0.0	0.0	-801.2093	2568.2285	NaN	NaN	1.3	0.894	0.0227	0.0199	0.0217	0.0215	0.0202
0.0	0.0	0.0	-1423.2093	824.2285	NaN	NaN	-0.3	0.8939	0.0227	0.02	0.0217	0.0215	0.0203
0.0	0.0	0.0	-1672.2093	378.2285	NaN	NaN	-0.2923	0.8942	0.0226	0.0199	0.0216	0.0214	0.0202
0.0	0.0	0.0	-1975.2093	1579.2285	NaN	NaN	-0.3	0.8941	0.0226	0.02	0.0216	0.0215	0.0202
0.0	0.0	0.0	-1244.2093	751.2285	NaN	NaN	-0.3	0.895	0.0224	0.0198	0.0214	0.0213	0.0201
0.0	0.0	0.0	-3169.2093	97.2285	NaN	NaN	-0.0317	0.894	0.0227	0.02	0.0216	0.0215	0.0203
0.0	0.0	0.0	-1326.2093	397.2285	NaN	NaN	-0.3	0.8934	0.0228	0.0201	0.0217	0.0217	0.0204
0.0	0.0	0.0	-2711.2093	1540.2285	NaN	NaN	-0.3	0.8939	0.0226	0.02	0.0216	0.0216	0.0203
0.0	0.0	0.0	-2937.2093	3664.2285	NaN	NaN	1.3	0.8943	0.0225	0.0199	0.0216	0.0216	0.0201
0.0	0.0	0.0	-2438.2093	-569.7715	NaN	NaN	0.1894	0.8948	0.0223	0.0198	0.0216	0.0215	0.0199
0.0	0.0	0.0	-3115.2093	1441.2285	NaN	NaN	-0.3	0.895	0.0223	0.0198	0.0216	0.0215	0.0199
0.0	0.0	0.0	-3105.2093	1768.2285	NaN	NaN	-0.3	0.8954	0.0222	0.0197	0.0215	0.0214	0.0198
0.0	0.0	0.0	-1869.2093	1428.2285	NaN	NaN	-0.3	0.8954	0.0222	0.0198	0.0215	0.0213	0.0197
0.0	0.0	0.0	-1871.2093	195.2285	NaN	NaN	-0.1165	0.8956	0.0222	0.0199	0.0214	0.0212	0.0197
0.0	0.0	0.0	-3646.2093	3316.2285	NaN	NaN	-0.3	0.8955	0.0222	0.0201	0.0214	0.0212	0.0196
0.0	0.0	0.0	-2503.2093	1603.2285	NaN	NaN	-0.3	0.8956	0.0221	0.0202	0.0214	0.0211	0.0195
0.0	0.0	0.0	-1225.2093	1959.2285	NaN	NaN	1.3	0.8956	0.0221	0.0203	0.0214	0.0212	0.0195
0.0	0.0	0.0	-2472.2093	1085.2285	NaN	NaN	-0.3	0.894	0.0225	0.0206	0.0216	0.0216	0.0197
0.0	0.0	0.0	-1350.2093	614.2285	NaN	NaN	-0.3	0.8945	0.0225	0.0206	0.0214	0.0215	0.0195
0.0	0.0	0.0	-1552.2093	-1052.7715	NaN	NaN	0.4041	0.8822	0.0252	0.0226	0.0237	0.0241	0.0222
0.0	0.0	0.0	-256.2093	1136.2285	NaN	NaN	1.2911	0.8992	0.0211	0.0194	0.0213	0.0213	0.0177
