# Supplementary material for: DeepFRET, a software for rapid and automated single-molecule FRET data classification using deep learning
Source: eLife. 2020 Nov 3;9:e60404. doi: 10.7554/eLife.60404 (PMC7609065; doi:10.7554/eLife.60404)
Supplement: Figure 4—source data 1. [file elife-60404-fig4-data1.zip › Figure 4-source data 1/Fig_S4a/Traces/traces_all_n294/Traces_Fig2d_4mMAc_mov1_combined_tif_pair68.txt]

Exported by DeepFRET
Date: 2020-08-26, 18:13
Video filename: None
FRET pair #68
Bleaches at 128
D-Dexc-bg	A-Dexc-bg	A-Aexc-bg	D-Dexc-rw	A-Dexc-rw	A-Aexc-rw	S	E	p_bleached	p_aggregated	p_noisy	p_scrambled	p_static	p_dynamic
0.0	0.0	0.0	31153.5767	7702.1476	NaN	NaN	0.1982	0.027	0.871	0.0229	0.0281	0.0286	0.0224
0.0	0.0	0.0	35429.5767	5952.1476	NaN	NaN	0.1438	0.0227	0.8797	0.0224	0.0254	0.0269	0.023
0.0	0.0	0.0	38388.5767	6083.1476	NaN	NaN	0.1368	0.0223	0.8848	0.0218	0.0238	0.0251	0.0222
0.0	0.0	0.0	35208.5767	7955.1476	NaN	NaN	0.1843	0.0224	0.8834	0.0224	0.024	0.0251	0.0227
0.0	0.0	0.0	33488.5767	8257.1476	NaN	NaN	0.1978	0.0227	0.8842	0.0225	0.0235	0.0246	0.0225
0.0	0.0	0.0	36734.5767	4796.1476	NaN	NaN	0.1155	0.0239	0.8805	0.0231	0.0242	0.0257	0.0225
0.0	0.0	0.0	33654.5767	8683.1476	NaN	NaN	0.2051	0.0254	0.8769	0.0238	0.0246	0.027	0.0224
0.0	0.0	0.0	32883.5767	4798.1476	NaN	NaN	0.1273	0.0268	0.8722	0.0245	0.0253	0.0289	0.0222
0.0	0.0	0.0	34930.5767	5587.1476	NaN	NaN	0.1379	0.0271	0.8715	0.0248	0.0253	0.0292	0.0221
0.0	0.0	0.0	23619.5767	5771.1476	NaN	NaN	0.1964	0.0277	0.8695	0.0251	0.0257	0.0299	0.022
0.0	0.0	0.0	23683.5767	8346.1476	NaN	NaN	0.2606	0.0281	0.8677	0.0254	0.0261	0.0306	0.0221
0.0	0.0	0.0	23830.5767	4516.1476	NaN	NaN	0.1593	0.0285	0.8666	0.0255	0.0263	0.0311	0.0219
0.0	0.0	0.0	24905.5767	5767.1476	NaN	NaN	0.188	0.0289	0.8652	0.0257	0.0266	0.0316	0.0219
0.0	0.0	0.0	19428.5767	8793.1476	NaN	NaN	0.3116	0.0301	0.8622	0.0259	0.0273	0.0327	0.0218
0.0	0.0	0.0	21905.5767	6547.1476	NaN	NaN	0.2301	0.0306	0.8611	0.026	0.0275	0.0331	0.0217
0.0	0.0	0.0	34428.5767	4809.1476	NaN	NaN	0.1226	0.0316	0.8579	0.0263	0.0283	0.0341	0.0218
0.0	0.0	0.0	35872.5767	5534.1476	NaN	NaN	0.1337	0.0327	0.8564	0.0268	0.0283	0.0344	0.0214
0.0	0.0	0.0	37264.5767	6874.1476	NaN	NaN	0.1557	0.0313	0.8605	0.026	0.0275	0.0332	0.0214
0.0	0.0	0.0	29719.5767	6015.1476	NaN	NaN	0.1683	0.031	0.8605	0.0258	0.0277	0.0334	0.0216
0.0	0.0	0.0	24427.5767	5815.1476	NaN	NaN	0.1923	0.031	0.8603	0.0258	0.0277	0.0335	0.0217
0.0	0.0	0.0	24186.5767	6162.1476	NaN	NaN	0.203	0.0313	0.8594	0.0257	0.0281	0.0338	0.0217
0.0	0.0	0.0	38145.5767	9586.1476	NaN	NaN	0.2008	0.0303	0.8617	0.0257	0.0276	0.0329	0.0218
0.0	0.0	0.0	33688.5767	7025.1476	NaN	NaN	0.1725	0.0312	0.8585	0.026	0.0283	0.0341	0.022
0.0	0.0	0.0	21105.5767	5457.1476	NaN	NaN	0.2054	0.0303	0.8609	0.026	0.0277	0.033	0.0221
0.0	0.0	0.0	25372.5767	4968.1476	NaN	NaN	0.1637	0.0294	0.8638	0.0257	0.027	0.032	0.022
0.0	0.0	0.0	34306.5767	7290.1476	NaN	NaN	0.1753	0.0287	0.8658	0.0255	0.0264	0.0315	0.0221
0.0	0.0	0.0	29680.5767	7221.1476	NaN	NaN	0.1957	0.0283	0.8666	0.0257	0.0261	0.031	0.0224
0.0	0.0	0.0	6632.5767	2980.1476	NaN	NaN	0.31	0.0279	0.8686	0.0255	0.0256	0.03	0.0223
0.0	0.0	0.0	22774.5767	5027.1476	NaN	NaN	0.1808	0.0272	0.8714	0.0252	0.0249	0.0291	0.0223
0.0	0.0	0.0	25038.5767	4110.1476	NaN	NaN	0.141	0.0269	0.8727	0.0248	0.0246	0.0287	0.0222
0.0	0.0	0.0	23305.5767	8371.1476	NaN	NaN	0.2643	0.0267	0.8735	0.0246	0.0245	0.0286	0.0222
0.0	0.0	0.0	23886.5767	5410.1476	NaN	NaN	0.1847	0.0269	0.8725	0.0245	0.0247	0.0291	0.0223
0.0	0.0	0.0	21571.5767	1559.1476	NaN	NaN	0.0674	0.0266	0.8738	0.0244	0.0242	0.0287	0.0222
0.0	0.0	0.0	22702.5767	4842.1476	NaN	NaN	0.1758	0.0269	0.8729	0.0245	0.0243	0.0289	0.0225
0.0	0.0	0.0	23117.5767	5434.1476	NaN	NaN	0.1903	0.0273	0.8708	0.0246	0.0248	0.0296	0.0229
0.0	0.0	0.0	23211.5767	4178.1476	NaN	NaN	0.1525	0.0276	0.8697	0.0248	0.025	0.0299	0.023
0.0	0.0	0.0	25611.5767	4710.1476	NaN	NaN	0.1553	0.028	0.867	0.025	0.0256	0.0309	0.0235
0.0	0.0	0.0	29346.5767	9139.1476	NaN	NaN	0.2375	0.0281	0.8666	0.0248	0.0257	0.0312	0.0236
0.0	0.0	0.0	31522.5767	4992.1476	NaN	NaN	0.1367	0.028	0.8675	0.0247	0.0257	0.0307	0.0235
0.0	0.0	0.0	28801.5767	3297.1476	NaN	NaN	0.1027	0.028	0.868	0.0244	0.0257	0.0304	0.0235
0.0	0.0	0.0	24558.5767	4651.1476	NaN	NaN	0.1592	0.0276	0.8698	0.024	0.0255	0.0299	0.0232
0.0	0.0	0.0	24757.5767	4798.1476	NaN	NaN	0.1623	0.0272	0.8714	0.0237	0.0254	0.0294	0.0229
0.0	0.0	0.0	22370.5767	5297.1476	NaN	NaN	0.1915	0.027	0.8722	0.0232	0.0257	0.0293	0.0227
0.0	0.0	0.0	30657.5767	5362.1476	NaN	NaN	0.1489	0.027	0.8723	0.0229	0.0259	0.0293	0.0225
0.0	0.0	0.0	26571.5767	7141.1476	NaN	NaN	0.2118	0.0269	0.8731	0.0225	0.0261	0.0292	0.0223
0.0	0.0	0.0	25563.5767	1579.1476	NaN	NaN	0.0582	0.0265	0.8748	0.0221	0.0258	0.0288	0.0219
0.0	0.0	0.0	18947.5767	3658.1476	NaN	NaN	0.1618	0.0266	0.8742	0.022	0.0263	0.0291	0.0219
0.0	0.0	0.0	25536.5767	3997.1476	NaN	NaN	0.1353	0.0261	0.877	0.0217	0.0255	0.0283	0.0215
0.0	0.0	0.0	31873.5767	4588.1476	NaN	NaN	0.1258	0.026	0.8768	0.0216	0.0256	0.0284	0.0215
0.0	0.0	0.0	26045.5767	5648.1476	NaN	NaN	0.1782	0.0256	0.8792	0.0214	0.0249	0.0278	0.0211
0.0	0.0	0.0	10311.5767	3000.1476	NaN	NaN	0.2254	0.0257	0.8792	0.0215	0.0248	0.0277	0.021
0.0	0.0	0.0	17314.5767	2657.1476	NaN	NaN	0.133	0.0257	0.8798	0.0214	0.0247	0.0275	0.0209
0.0	0.0	0.0	23321.5767	7244.1476	NaN	NaN	0.237	0.0259	0.8786	0.0215	0.0251	0.0279	0.0211
0.0	0.0	0.0	26732.5767	4666.1476	NaN	NaN	0.1486	0.0261	0.8785	0.0214	0.0252	0.0279	0.0209
0.0	0.0	0.0	21642.5767	4868.1476	NaN	NaN	0.1836	0.0264	0.8774	0.0215	0.0255	0.0282	0.0209
0.0	0.0	0.0	24781.5767	8013.1476	NaN	NaN	0.2443	0.0263	0.8782	0.0215	0.0253	0.028	0.0208
0.0	0.0	0.0	27930.5767	3633.1476	NaN	NaN	0.1151	0.0264	0.8778	0.0216	0.0253	0.028	0.0208
0.0	0.0	0.0	22858.5767	7814.1476	NaN	NaN	0.2548	0.0263	0.8775	0.0219	0.0253	0.0282	0.0209
0.0	0.0	0.0	20132.5767	3768.1476	NaN	NaN	0.1577	0.0268	0.8757	0.0223	0.0255	0.0286	0.0211
0.0	0.0	0.0	23838.5767	3328.1476	NaN	NaN	0.1225	0.027	0.8749	0.0228	0.0253	0.0288	0.0213
0.0	0.0	0.0	21990.5767	10117.1476	NaN	NaN	0.3151	0.0271	0.8744	0.0231	0.0251	0.0289	0.0215
0.0	0.0	0.0	24469.5767	6536.1476	NaN	NaN	0.2108	0.0272	0.8744	0.0233	0.0248	0.0288	0.0215
0.0	0.0	0.0	22499.5767	8427.1476	NaN	NaN	0.2725	0.0269	0.8755	0.0234	0.0242	0.0285	0.0215
0.0	0.0	0.0	23941.5767	5031.1476	NaN	NaN	0.1737	0.0268	0.8758	0.0235	0.0239	0.0283	0.0217
0.0	0.0	0.0	21892.5767	6657.1476	NaN	NaN	0.2332	0.0264	0.8768	0.0235	0.0236	0.028	0.0217
0.0	0.0	0.0	20615.5767	9255.1476	NaN	NaN	0.3098	0.0261	0.8778	0.0235	0.0233	0.0277	0.0216
0.0	0.0	0.0	19862.5767	6164.1476	NaN	NaN	0.2368	0.026	0.8784	0.0234	0.0232	0.0275	0.0215
0.0	0.0	0.0	17952.5767	4800.1476	NaN	NaN	0.211	0.0259	0.8795	0.0233	0.0229	0.0271	0.0213
0.0	0.0	0.0	20260.5767	7101.1476	NaN	NaN	0.2595	0.026	0.8795	0.0233	0.023	0.0271	0.0212
0.0	0.0	0.0	23999.5767	3729.1476	NaN	NaN	0.1345	0.0259	0.8802	0.023	0.023	0.0269	0.021
0.0	0.0	0.0	20406.5767	6644.1476	NaN	NaN	0.2456	0.0258	0.8811	0.0228	0.0229	0.0267	0.0207
0.0	0.0	0.0	22664.5767	6104.1476	NaN	NaN	0.2122	0.0256	0.8822	0.0226	0.0227	0.0265	0.0203
0.0	0.0	0.0	21688.5767	6281.1476	NaN	NaN	0.2246	0.0255	0.8836	0.0223	0.0226	0.0262	0.0199
0.0	0.0	0.0	19991.5767	5258.1476	NaN	NaN	0.2082	0.0252	0.8844	0.0222	0.0225	0.0261	0.0196
0.0	0.0	0.0	24511.5767	6643.1476	NaN	NaN	0.2132	0.0247	0.8863	0.0219	0.0223	0.0256	0.0192
0.0	0.0	0.0	24671.5767	3636.1476	NaN	NaN	0.1285	0.0241	0.888	0.0217	0.022	0.0253	0.0189
0.0	0.0	0.0	18018.5767	4274.1476	NaN	NaN	0.1917	0.0237	0.8898	0.0216	0.0215	0.0249	0.0185
0.0	0.0	0.0	16280.5767	2467.1476	NaN	NaN	0.1316	0.0234	0.8906	0.0216	0.0212	0.0247	0.0185
0.0	0.0	0.0	17269.5767	6701.1476	NaN	NaN	0.2796	0.0233	0.8909	0.0216	0.021	0.0246	0.0186
0.0	0.0	0.0	22514.5767	5003.1476	NaN	NaN	0.1818	0.0237	0.8897	0.0217	0.021	0.0247	0.0192
0.0	0.0	0.0	19820.5767	4103.1476	NaN	NaN	0.1715	0.0242	0.8888	0.0218	0.0209	0.0248	0.0196
0.0	0.0	0.0	19079.5767	1930.1476	NaN	NaN	0.0919	0.0246	0.8879	0.0218	0.0209	0.0247	0.0201
0.0	0.0	0.0	20886.5767	6642.1476	NaN	NaN	0.2413	0.0247	0.8873	0.0219	0.0209	0.0247	0.0206
0.0	0.0	0.0	19238.5767	2821.1476	NaN	NaN	0.1279	0.0251	0.8872	0.0217	0.0206	0.0245	0.0209
0.0	0.0	0.0	22339.5767	3422.1476	NaN	NaN	0.1328	0.0257	0.8865	0.0218	0.0204	0.0243	0.0213
0.0	0.0	0.0	20362.5767	3547.1476	NaN	NaN	0.1484	0.0263	0.8855	0.0218	0.0203	0.0242	0.0219
0.0	0.0	0.0	18234.5767	1997.1476	NaN	NaN	0.0987	0.0266	0.8857	0.0216	0.0202	0.0238	0.0222
0.0	0.0	0.0	20220.5767	9052.1476	NaN	NaN	0.3092	0.0268	0.8851	0.0214	0.0202	0.0236	0.0229
0.0	0.0	0.0	21602.5767	5597.1476	NaN	NaN	0.2058	0.0269	0.8847	0.0213	0.0203	0.0235	0.0233
0.0	0.0	0.0	24481.5767	4163.1476	NaN	NaN	0.1453	0.0265	0.8853	0.0213	0.0204	0.0235	0.0231
0.0	0.0	0.0	16747.5767	5833.1476	NaN	NaN	0.2583	0.0262	0.8854	0.0212	0.0206	0.0236	0.023
0.0	0.0	0.0	16296.5767	2557.1476	NaN	NaN	0.1356	0.0259	0.8857	0.0213	0.0206	0.0238	0.0227
0.0	0.0	0.0	20306.5767	3337.1476	NaN	NaN	0.1411	0.0257	0.886	0.0213	0.0206	0.0239	0.0225
0.0	0.0	0.0	22604.5767	4650.1476	NaN	NaN	0.1706	0.0259	0.8849	0.0215	0.0208	0.0242	0.0228
0.0	0.0	0.0	23162.5767	3733.1476	NaN	NaN	0.1388	0.0259	0.8848	0.0216	0.0208	0.0245	0.0223
0.0	0.0	0.0	16742.5767	5381.1476	NaN	NaN	0.2432	0.0259	0.8853	0.0216	0.0207	0.0246	0.0219
0.0	0.0	0.0	20354.5767	3560.1476	NaN	NaN	0.1489	0.0256	0.8869	0.0214	0.0206	0.0245	0.021
0.0	0.0	0.0	22260.5767	4306.1476	NaN	NaN	0.1621	0.0256	0.8873	0.0214	0.0205	0.0246	0.0206
0.0	0.0	0.0	23256.5767	4195.1476	NaN	NaN	0.1528	0.0257	0.8864	0.0218	0.0207	0.025	0.0204
0.0	0.0	0.0	22449.5767	5246.1476	NaN	NaN	0.1894	0.026	0.8853	0.0221	0.0209	0.0255	0.0202
0.0	0.0	0.0	23455.5767	4489.1476	NaN	NaN	0.1606	0.0263	0.8843	0.0226	0.0209	0.0259	0.0199
0.0	0.0	0.0	26764.5767	3275.1476	NaN	NaN	0.109	0.0269	0.8829	0.023	0.0209	0.0264	0.0197
0.0	0.0	0.0	25708.5767	3790.1476	NaN	NaN	0.1285	0.0279	0.881	0.0235	0.021	0.0271	0.0196
0.0	0.0	0.0	23967.5767	5824.1476	NaN	NaN	0.1955	0.0288	0.8787	0.0239	0.0212	0.0277	0.0196
0.0	0.0	0.0	24532.5767	3393.1476	NaN	NaN	0.1215	0.0297	0.8762	0.0244	0.0216	0.0284	0.0197
0.0	0.0	0.0	27325.5767	5182.1476	NaN	NaN	0.1594	0.03	0.8752	0.0247	0.0217	0.0286	0.0198
0.0	0.0	0.0	23534.5767	3649.1476	NaN	NaN	0.1342	0.0303	0.8734	0.0252	0.0221	0.0289	0.02
0.0	0.0	0.0	22636.5767	3651.1476	NaN	NaN	0.1389	0.0304	0.8727	0.0253	0.0223	0.0291	0.0202
0.0	0.0	0.0	19569.5767	7205.1476	NaN	NaN	0.2691	0.0302	0.872	0.0255	0.0226	0.0293	0.0204
0.0	0.0	0.0	25940.5767	5617.1476	NaN	NaN	0.178	0.0296	0.8736	0.0253	0.0224	0.0289	0.0203
0.0	0.0	0.0	24670.5767	2749.1476	NaN	NaN	0.1003	0.0292	0.8743	0.0252	0.0224	0.0287	0.0202
0.0	0.0	0.0	26460.5767	6141.1476	NaN	NaN	0.1884	0.0287	0.8755	0.025	0.0223	0.0285	0.0201
0.0	0.0	0.0	20797.5767	3706.1476	NaN	NaN	0.1512	0.0285	0.8753	0.025	0.0226	0.0286	0.02
0.0	0.0	0.0	22588.5767	8659.1476	NaN	NaN	0.2771	0.0278	0.8774	0.0246	0.0223	0.0282	0.0198
0.0	0.0	0.0	20460.5767	3403.1476	NaN	NaN	0.1426	0.0278	0.8772	0.0247	0.0224	0.0282	0.0197
0.0	0.0	0.0	25151.5767	3175.1476	NaN	NaN	0.1121	0.0275	0.8794	0.0243	0.0219	0.0275	0.0194
0.0	0.0	0.0	22499.5767	3698.1476	NaN	NaN	0.1412	0.0284	0.8778	0.0244	0.0221	0.0278	0.0195
0.0	0.0	0.0	25261.5767	3760.1476	NaN	NaN	0.1296	0.0291	0.8777	0.0242	0.0219	0.0276	0.0195
0.0	0.0	0.0	21186.5767	7228.1476	NaN	NaN	0.2544	0.0298	0.8768	0.0243	0.0219	0.0277	0.0196
0.0	0.0	0.0	21831.5767	4090.1476	NaN	NaN	0.1578	0.03	0.877	0.0241	0.0218	0.0275	0.0195
0.0	0.0	0.0	26850.5767	5339.1476	NaN	NaN	0.1659	0.0306	0.8767	0.0239	0.0219	0.0276	0.0193
0.0	0.0	0.0	25493.5767	7386.1476	NaN	NaN	0.2246	0.0304	0.8779	0.0236	0.0219	0.0273	0.019
0.0	0.0	0.0	29827.5767	9134.1476	NaN	NaN	0.2344	0.0299	0.8803	0.0228	0.0218	0.0266	0.0186
0.0	0.0	0.0	22516.5767	6224.1476	NaN	NaN	0.2166	0.0284	0.8846	0.022	0.0214	0.0254	0.0182
0.0	0.0	0.0	25002.5767	2471.1476	NaN	NaN	0.0899	0.0282	0.8848	0.0218	0.0214	0.0253	0.0185
0.0	0.0	0.0	23648.5767	4153.1476	NaN	NaN	0.1494	0.0319	0.8756	0.0226	0.0222	0.0285	0.0192
0.0	0.0	0.0	24609.5767	9604.1476	NaN	NaN	0.2807	0.0509	0.8315	0.0269	0.0263	0.0415	0.0229
0.0	0.0	0.0	7214.5767	-2255.8524	NaN	NaN	-0.3	0.2818	0.5704	0.0321	0.0253	0.05	0.0403
0.0	0.0	0.0	1517.5767	312.1476	NaN	NaN	0.1706	0.7265	0.1528	0.0274	0.0218	0.0397	0.0318
0.0	0.0	0.0	2645.5767	-2477.8524	NaN	NaN	-0.3	0.7933	0.0979	0.0245	0.024	0.0326	0.0276
0.0	0.0	0.0	5884.5767	2128.1476	NaN	NaN	0.2656	0.8093	0.086	0.0236	0.0235	0.0318	0.0258
0.0	0.0	0.0	270.5767	1159.1476	NaN	NaN	0.8107	0.8425	0.0649	0.0222	0.0209	0.0271	0.0224
0.0	0.0	0.0	593.5767	729.1476	NaN	NaN	0.5512	0.8457	0.0606	0.0221	0.0206	0.0286	0.0222
0.0	0.0	0.0	2307.5767	-941.8524	NaN	NaN	-0.3	0.8548	0.054	0.0206	0.0208	0.0285	0.0212
0.0	0.0	0.0	1493.5767	74.1476	NaN	NaN	0.0473	0.8645	0.0474	0.0198	0.0209	0.0279	0.0195
0.0	0.0	0.0	1635.5767	-1889.8524	NaN	NaN	1.3	0.8694	0.0454	0.0187	0.0204	0.0269	0.0191
0.0	0.0	0.0	1675.5767	-1442.8524	NaN	NaN	-0.3	0.8662	0.0465	0.0194	0.0205	0.0282	0.0192
0.0	0.0	0.0	3709.5767	1497.1476	NaN	NaN	0.2875	0.8623	0.048	0.0201	0.0208	0.0293	0.0195
0.0	0.0	0.0	1795.5767	1953.1476	NaN	NaN	0.521	0.8634	0.0471	0.02	0.0207	0.0294	0.0195
0.0	0.0	0.0	3639.5767	1989.1476	NaN	NaN	0.3534	0.8609	0.0475	0.0204	0.021	0.0303	0.0198
0.0	0.0	0.0	1979.5767	-2849.8524	NaN	NaN	1.3	0.864	0.0462	0.0198	0.0207	0.0296	0.0197
0.0	0.0	0.0	2586.5767	492.1476	NaN	NaN	0.1599	0.862	0.0465	0.0202	0.0211	0.0303	0.0199
0.0	0.0	0.0	4364.5767	-475.8524	NaN	NaN	-0.1224	0.8652	0.045	0.0198	0.0208	0.0295	0.0196
0.0	0.0	0.0	1914.5767	-965.8524	NaN	NaN	-0.3	0.8706	0.0424	0.0192	0.0206	0.0278	0.0193
0.0	0.0	0.0	395.5767	1790.1476	NaN	NaN	0.819	0.8771	0.0393	0.0188	0.0203	0.0256	0.0189
0.0	0.0	0.0	2373.5767	-1127.8524	NaN	NaN	-0.3	0.8845	0.0355	0.0185	0.0199	0.023	0.0186
0.0	0.0	0.0	3003.5767	1893.1476	NaN	NaN	0.3866	0.888	0.033	0.019	0.0198	0.0216	0.0186
0.0	0.0	0.0	2315.5767	-1418.8524	NaN	NaN	-0.3	0.8896	0.0317	0.0192	0.0198	0.0208	0.0188
0.0	0.0	0.0	1826.5767	1178.1476	NaN	NaN	0.3921	0.8912	0.0309	0.0191	0.0198	0.02	0.019
0.0	0.0	0.0	1992.5767	1509.1476	NaN	NaN	0.431	0.8893	0.0319	0.0195	0.02	0.0202	0.0192
0.0	0.0	0.0	964.5767	-69.8524	NaN	NaN	-0.0781	0.8866	0.034	0.02	0.0201	0.0205	0.0188
0.0	0.0	0.0	998.5767	720.1476	NaN	NaN	0.419	0.8729	0.0405	0.022	0.0222	0.0234	0.0189
0.0	0.0	0.0	1529.5767	3437.1476	NaN	NaN	0.692	0.8504	0.0541	0.0227	0.0239	0.026	0.0228
0.0	0.0	0.0	2273.5767	-1151.8524	NaN	NaN	-0.3	0.8605	0.049	0.0218	0.0232	0.0243	0.0212
0.0	0.0	0.0	4757.5767	3544.1476	NaN	NaN	0.4269	0.8466	0.0572	0.0221	0.0249	0.0257	0.0235
0.0	0.0	0.0	2183.5767	2058.1476	NaN	NaN	0.4852	0.8609	0.0492	0.0206	0.0237	0.0242	0.0214
0.0	0.0	0.0	18601.5767	7089.1476	NaN	NaN	0.2759	0.8474	0.0569	0.0207	0.0257	0.0266	0.0228
0.0	0.0	0.0	25812.5767	6023.1476	NaN	NaN	0.1892	0.8369	0.0616	0.0219	0.0269	0.0281	0.0246
0.0	0.0	0.0	23864.5767	2529.1476	NaN	NaN	0.0958	0.8396	0.0572	0.0222	0.0289	0.0259	0.0263
0.0	0.0	0.0	3062.5767	-2079.8524	NaN	NaN	-0.3	0.8807	0.0321	0.0198	0.0246	0.0203	0.0225
0.0	0.0	0.0	350.5767	150.1476	NaN	NaN	0.2999	0.8879	0.0292	0.0192	0.0227	0.0194	0.0217
0.0	0.0	0.0	746.5767	-415.8524	NaN	NaN	-0.3	0.8879	0.0286	0.0194	0.0228	0.0196	0.0217
0.0	0.0	0.0	1.5767	1173.1476	NaN	NaN	0.9987	0.8896	0.028	0.0189	0.0231	0.0194	0.021
0.0	0.0	0.0	5863.5767	4209.1476	NaN	NaN	0.4179	0.8758	0.0337	0.0202	0.0274	0.0201	0.0228
0.0	0.0	0.0	8890.5767	2852.1476	NaN	NaN	0.2429	0.8756	0.0342	0.0202	0.0275	0.0195	0.023
0.0	0.0	0.0	9428.5767	4165.1476	NaN	NaN	0.3064	0.8703	0.0354	0.0213	0.0289	0.0196	0.0245
0.0	0.0	0.0	7699.5767	-1474.8524	NaN	NaN	-0.2369	0.883	0.0288	0.0204	0.0255	0.0199	0.0225
0.0	0.0	0.0	6221.5767	-2465.8524	NaN	NaN	-0.3	0.8876	0.0267	0.0201	0.0239	0.02	0.0217
0.0	0.0	0.0	3809.5767	1033.1476	NaN	NaN	0.2133	0.8882	0.0259	0.0204	0.0236	0.0203	0.0217
0.0	0.0	0.0	2844.5767	769.1476	NaN	NaN	0.2128	0.8894	0.0251	0.0203	0.0231	0.0206	0.0215
0.0	0.0	0.0	1749.5767	825.1476	NaN	NaN	0.3205	0.8905	0.0245	0.0202	0.0229	0.0207	0.0211
0.0	0.0	0.0	1104.5767	4261.1476	NaN	NaN	0.7941	0.8903	0.0244	0.0201	0.0232	0.0209	0.0211
0.0	0.0	0.0	2878.5767	634.1476	NaN	NaN	0.1805	0.8903	0.0243	0.02	0.0233	0.0211	0.0211
0.0	0.0	0.0	1438.5767	829.1476	NaN	NaN	0.3656	0.8905	0.024	0.02	0.0232	0.0212	0.021
0.0	0.0	0.0	2010.5767	554.1476	NaN	NaN	0.2161	0.8902	0.0239	0.0204	0.0231	0.0214	0.0211
0.0	0.0	0.0	1260.5767	-1435.8524	NaN	NaN	1.3	0.8918	0.0234	0.0205	0.0222	0.0214	0.0206
0.0	0.0	0.0	2514.5767	-1131.8524	NaN	NaN	-0.3	0.892	0.0234	0.0207	0.022	0.0213	0.0206
0.0	0.0	0.0	187.5767	-834.8524	NaN	NaN	1.2898	0.891	0.0233	0.0209	0.0224	0.0215	0.0209
0.0	0.0	0.0	1129.5767	1344.1476	NaN	NaN	0.5434	0.8908	0.0235	0.0207	0.0227	0.0217	0.0207
0.0	0.0	0.0	1004.5767	-1317.8524	NaN	NaN	1.3	0.8909	0.0235	0.0206	0.0227	0.0217	0.0206
0.0	0.0	0.0	1387.5767	1857.1476	NaN	NaN	0.5724	0.8906	0.0235	0.0207	0.0228	0.0218	0.0206
0.0	0.0	0.0	-245.4233	-2836.8524	NaN	NaN	0.9204	0.8906	0.0236	0.0208	0.0226	0.0218	0.0206
0.0	0.0	0.0	1197.5767	892.1476	NaN	NaN	0.4269	0.89	0.0237	0.021	0.0227	0.022	0.0206
0.0	0.0	0.0	867.5767	3576.1476	NaN	NaN	0.8048	0.8905	0.0238	0.0209	0.0225	0.0219	0.0205
0.0	0.0	0.0	-405.4233	-1248.8524	NaN	NaN	0.7549	0.8904	0.0238	0.0209	0.0225	0.0218	0.0206
0.0	0.0	0.0	502.5767	1046.1476	NaN	NaN	0.6755	0.8907	0.0239	0.0208	0.0224	0.0217	0.0206
0.0	0.0	0.0	1846.5767	-298.8524	NaN	NaN	-0.1931	0.8908	0.0239	0.0208	0.0223	0.0217	0.0206
0.0	0.0	0.0	2311.5767	2693.1476	NaN	NaN	0.5381	0.8909	0.0239	0.0208	0.0222	0.0216	0.0206
0.0	0.0	0.0	563.5767	-974.8524	NaN	NaN	1.3	0.8908	0.024	0.0208	0.0223	0.0215	0.0206
0.0	0.0	0.0	-333.4233	1165.1476	NaN	NaN	1.3	0.8907	0.024	0.0208	0.0223	0.0217	0.0206
0.0	0.0	0.0	811.5767	2541.1476	NaN	NaN	0.7579	0.891	0.0239	0.0208	0.0222	0.0217	0.0205
0.0	0.0	0.0	996.5767	2642.1476	NaN	NaN	0.7261	0.8913	0.0238	0.0208	0.0221	0.0216	0.0205
0.0	0.0	0.0	2210.5767	1324.1476	NaN	NaN	0.3746	0.8912	0.0238	0.0208	0.0221	0.0216	0.0205
0.0	0.0	0.0	1630.5767	-1587.8524	NaN	NaN	-0.3	0.8911	0.0238	0.0208	0.0222	0.0216	0.0205
0.0	0.0	0.0	-1577.4233	-1721.8524	NaN	NaN	0.5219	0.8909	0.0239	0.0208	0.0223	0.0216	0.0206
0.0	0.0	0.0	417.5767	-1203.8524	NaN	NaN	1.3	0.8908	0.0239	0.0207	0.0224	0.0217	0.0205
0.0	0.0	0.0	565.5767	8.1476	NaN	NaN	0.0142	0.8907	0.0239	0.0207	0.0224	0.0217	0.0205
0.0	0.0	0.0	1116.5767	886.1476	NaN	NaN	0.4425	0.8907	0.0239	0.0207	0.0224	0.0218	0.0205
0.0	0.0	0.0	179.5767	-2085.8524	NaN	NaN	1.0942	0.8905	0.024	0.0208	0.0224	0.0218	0.0205
0.0	0.0	0.0	808.5767	-1043.8524	NaN	NaN	1.3	0.8907	0.0239	0.0208	0.0223	0.0219	0.0204
0.0	0.0	0.0	547.5767	717.1476	NaN	NaN	0.567	0.891	0.0239	0.0207	0.0221	0.0218	0.0204
0.0	0.0	0.0	911.5767	2529.1476	NaN	NaN	0.7351	0.8912	0.0239	0.0207	0.022	0.0218	0.0204
0.0	0.0	0.0	430.5767	-98.8524	NaN	NaN	-0.298	0.891	0.0239	0.0207	0.0221	0.0218	0.0205
0.0	0.0	0.0	-1948.4233	323.1476	NaN	NaN	-0.1988	0.8907	0.024	0.0207	0.0223	0.0218	0.0205
0.0	0.0	0.0	1595.5767	421.1476	NaN	NaN	0.2088	0.8907	0.0239	0.0207	0.0225	0.0217	0.0205
0.0	0.0	0.0	-749.4233	-123.8524	NaN	NaN	0.1418	0.8913	0.0238	0.0205	0.0224	0.0216	0.0204
0.0	0.0	0.0	-942.4233	-1171.8524	NaN	NaN	0.5543	0.8915	0.0237	0.0204	0.0225	0.0216	0.0203
0.0	0.0	0.0	2579.5767	-2057.8524	NaN	NaN	-0.3	0.8917	0.0237	0.0204	0.0224	0.0215	0.0203
0.0	0.0	0.0	27.5767	224.1476	NaN	NaN	0.8904	0.8917	0.0237	0.0204	0.0225	0.0215	0.0202
0.0	0.0	0.0	-248.4233	-2025.8524	NaN	NaN	0.8908	0.8923	0.0236	0.0203	0.0222	0.0213	0.0202
0.0	0.0	0.0	-7.4233	-1825.8524	NaN	NaN	0.996	0.8924	0.0236	0.0203	0.0222	0.0213	0.0202
0.0	0.0	0.0	-869.4233	-1831.8524	NaN	NaN	0.6781	0.8924	0.0236	0.0203	0.0222	0.0213	0.0202
0.0	0.0	0.0	2983.5767	-1858.8524	NaN	NaN	-0.3	0.8924	0.0236	0.0203	0.0223	0.0213	0.0202
0.0	0.0	0.0	1095.5767	237.1476	NaN	NaN	0.1779	0.8923	0.0234	0.0204	0.0224	0.0214	0.0202
0.0	0.0	0.0	-925.4233	314.1476	NaN	NaN	-0.3	0.8921	0.0234	0.0204	0.0224	0.0215	0.0202
0.0	0.0	0.0	1604.5767	-2040.8524	NaN	NaN	1.3	0.8919	0.0234	0.0204	0.0225	0.0215	0.0203
0.0	0.0	0.0	1422.5767	679.1476	NaN	NaN	0.3231	0.8919	0.0233	0.0204	0.0225	0.0216	0.0203
0.0	0.0	0.0	-925.4233	-137.8524	NaN	NaN	0.1296	0.8919	0.0232	0.0204	0.0225	0.0216	0.0203
0.0	0.0	0.0	-1163.4233	57.1476	NaN	NaN	-0.0517	0.8921	0.0232	0.0204	0.0225	0.0216	0.0203
0.0	0.0	0.0	652.5767	1543.1476	NaN	NaN	0.7028	0.8923	0.0231	0.0203	0.0225	0.0215	0.0203
0.0	0.0	0.0	1095.5767	-2168.8524	NaN	NaN	1.3	0.8924	0.023	0.0203	0.0225	0.0215	0.0203
0.0	0.0	0.0	800.5767	170.1476	NaN	NaN	0.1753	0.8925	0.0229	0.0203	0.0226	0.0215	0.0203
0.0	0.0	0.0	1037.5767	-15.8524	NaN	NaN	-0.0155	0.8922	0.0229	0.0203	0.0227	0.0216	0.0203
0.0	0.0	0.0	1283.5767	-152.8524	NaN	NaN	-0.1352	0.8921	0.0228	0.0204	0.0229	0.0217	0.0203
0.0	0.0	0.0	-289.4233	-778.8524	NaN	NaN	0.7291	0.8918	0.0228	0.0204	0.0229	0.0218	0.0203
0.0	0.0	0.0	532.5767	571.1476	NaN	NaN	0.5175	0.8916	0.0229	0.0205	0.023	0.0218	0.0203
0.0	0.0	0.0	1604.5767	476.1476	NaN	NaN	0.2288	0.8915	0.0228	0.0205	0.023	0.0219	0.0203
0.0	0.0	0.0	-1663.4233	-944.8524	NaN	NaN	0.3623	0.8914	0.0228	0.0205	0.023	0.0219	0.0203
0.0	0.0	0.0	781.5767	3234.1476	NaN	NaN	0.8054	0.8918	0.0227	0.0205	0.0229	0.0219	0.0202
0.0	0.0	0.0	447.5767	1784.1476	NaN	NaN	0.7994	0.8919	0.0227	0.0205	0.0228	0.0219	0.0202
0.0	0.0	0.0	1769.5767	157.1476	NaN	NaN	0.0816	0.8916	0.0228	0.0206	0.0227	0.022	0.0203
0.0	0.0	0.0	989.5767	154.1476	NaN	NaN	0.1348	0.8915	0.0228	0.0206	0.0228	0.0221	0.0203
0.0	0.0	0.0	3304.5767	-971.8524	NaN	NaN	-0.3	0.8914	0.0227	0.0207	0.0227	0.0221	0.0204
0.0	0.0	0.0	1137.5767	-165.8524	NaN	NaN	-0.1707	0.8913	0.0227	0.0207	0.0227	0.0221	0.0205
0.0	0.0	0.0	-512.4233	3513.1476	NaN	NaN	1.1708	0.8914	0.0227	0.0207	0.0226	0.0221	0.0204
0.0	0.0	0.0	1002.5767	-2815.8524	NaN	NaN	1.3	0.8909	0.0228	0.0207	0.0229	0.0222	0.0205
0.0	0.0	0.0	-789.4233	1338.1476	NaN	NaN	1.3	0.891	0.0227	0.0207	0.0228	0.0222	0.0206
0.0	0.0	0.0	848.5767	296.1476	NaN	NaN	0.2587	0.891	0.0227	0.0207	0.0229	0.0222	0.0206
0.0	0.0	0.0	-1554.4233	-1916.8524	NaN	NaN	0.5522	0.8913	0.0225	0.0206	0.0228	0.0221	0.0205
0.0	0.0	0.0	1599.5767	1100.1476	NaN	NaN	0.4075	0.8918	0.0224	0.0206	0.0226	0.0221	0.0205
0.0	0.0	0.0	-611.4233	271.1476	NaN	NaN	-0.3	0.8923	0.0224	0.0206	0.0225	0.0219	0.0204
0.0	0.0	0.0	1593.5767	2218.1476	NaN	NaN	0.5819	0.8923	0.0224	0.0206	0.0224	0.0219	0.0203
0.0	0.0	0.0	-707.4233	-1973.8524	NaN	NaN	0.7362	0.8924	0.0223	0.0206	0.0225	0.0219	0.0202
0.0	0.0	0.0	-405.4233	-1317.8524	NaN	NaN	0.7647	0.8923	0.0224	0.0208	0.0224	0.0219	0.0202
0.0	0.0	0.0	522.5767	1860.1476	NaN	NaN	0.7807	0.8933	0.0223	0.0207	0.0221	0.0216	0.02
0.0	0.0	0.0	952.5767	1699.1476	NaN	NaN	0.6408	0.8934	0.0225	0.0207	0.0219	0.0215	0.02
0.0	0.0	0.0	115.5767	2163.1476	NaN	NaN	0.9493	0.8935	0.0225	0.0207	0.0219	0.0214	0.0199
0.0	0.0	0.0	814.5767	-226.8524	NaN	NaN	-0.3	0.8931	0.0226	0.0209	0.022	0.0216	0.0199
0.0	0.0	0.0	365.5767	890.1476	NaN	NaN	0.7089	0.8927	0.0227	0.021	0.0221	0.0217	0.02
0.0	0.0	0.0	-480.4233	-1248.8524	NaN	NaN	0.7222	0.8922	0.0228	0.0211	0.0221	0.0218	0.0201
0.0	0.0	0.0	76.5767	-2919.8524	NaN	NaN	1.0269	0.8918	0.0229	0.0211	0.0222	0.0218	0.0202
0.0	0.0	0.0	2962.5767	-1150.8524	NaN	NaN	-0.3	0.8913	0.0231	0.0211	0.0223	0.0219	0.0203
0.0	0.0	0.0	-94.4233	-633.8524	NaN	NaN	0.8703	0.8907	0.0234	0.0211	0.0223	0.022	0.0205
0.0	0.0	0.0	212.5767	710.1476	NaN	NaN	0.7696	0.8903	0.0236	0.0211	0.0223	0.0221	0.0206
0.0	0.0	0.0	1519.5767	-390.8524	NaN	NaN	-0.3	0.89	0.0238	0.0212	0.0223	0.0221	0.0207
0.0	0.0	0.0	1276.5767	1244.1476	NaN	NaN	0.4936	0.8899	0.024	0.0211	0.0222	0.022	0.0208
0.0	0.0	0.0	-1000.4233	-839.8524	NaN	NaN	0.4564	0.8906	0.0238	0.0209	0.0221	0.0219	0.0207
0.0	0.0	0.0	405.5767	-604.8524	NaN	NaN	1.3	0.8904	0.0239	0.0209	0.0222	0.022	0.0207
0.0	0.0	0.0	-375.4233	-663.8524	NaN	NaN	0.6388	0.8908	0.0238	0.0208	0.0221	0.0219	0.0206
0.0	0.0	0.0	-1003.4233	-2123.8524	NaN	NaN	0.6791	0.8911	0.0237	0.0207	0.0221	0.0219	0.0205
0.0	0.0	0.0	1080.5767	1838.1476	NaN	NaN	0.6298	0.8908	0.0237	0.0209	0.0221	0.0219	0.0207
0.0	0.0	0.0	458.5767	-1398.8524	NaN	NaN	1.3	0.8912	0.0236	0.0209	0.0219	0.0217	0.0206
0.0	0.0	0.0	2162.5767	2786.1476	NaN	NaN	0.563	0.8911	0.0237	0.021	0.0219	0.0216	0.0207
0.0	0.0	0.0	702.5767	1537.1476	NaN	NaN	0.6863	0.8918	0.0237	0.0208	0.0218	0.0213	0.0206
0.0	0.0	0.0	-366.4233	702.1476	NaN	NaN	1.3	0.892	0.0237	0.0207	0.0218	0.0212	0.0205
0.0	0.0	0.0	640.5767	710.1476	NaN	NaN	0.5258	0.8924	0.0236	0.0206	0.0219	0.0212	0.0204
0.0	0.0	0.0	353.5767	3108.1476	NaN	NaN	0.8979	0.8924	0.0236	0.0206	0.022	0.0211	0.0204
0.0	0.0	0.0	772.5767	1359.1476	NaN	NaN	0.6376	0.8926	0.0236	0.0205	0.022	0.021	0.0204
0.0	0.0	0.0	-1024.4233	1363.1476	NaN	NaN	1.3	0.8928	0.0235	0.0204	0.022	0.021	0.0203
0.0	0.0	0.0	1660.5767	834.1476	NaN	NaN	0.3344	0.8931	0.0234	0.0203	0.022	0.0209	0.0203
0.0	0.0	0.0	1157.5767	-2681.8524	NaN	NaN	1.3	0.8938	0.023	0.0202	0.0219	0.0209	0.0202
0.0	0.0	0.0	1257.5767	-2114.8524	NaN	NaN	1.3	0.8932	0.0229	0.0204	0.0219	0.0212	0.0204
0.0	0.0	0.0	-1140.4233	44.1476	NaN	NaN	-0.0403	0.8932	0.0227	0.0205	0.0218	0.0213	0.0206
0.0	0.0	0.0	-522.4233	2292.1476	NaN	NaN	1.2952	0.8929	0.0227	0.0206	0.0218	0.0213	0.0208
0.0	0.0	0.0	583.5767	2003.1476	NaN	NaN	0.7744	0.893	0.0227	0.0205	0.0217	0.0212	0.0208
0.0	0.0	0.0	-923.4233	1267.1476	NaN	NaN	1.3	0.8928	0.0227	0.0206	0.0218	0.0213	0.0208
0.0	0.0	0.0	2305.5767	784.1476	NaN	NaN	0.2538	0.8922	0.0229	0.0207	0.0218	0.0214	0.0209
0.0	0.0	0.0	-470.4233	-667.8524	NaN	NaN	0.5867	0.8923	0.0228	0.0207	0.0218	0.0214	0.0209
0.0	0.0	0.0	1786.5767	1076.1476	NaN	NaN	0.3759	0.8919	0.023	0.0207	0.0219	0.0214	0.021
0.0	0.0	0.0	1991.5767	936.1476	NaN	NaN	0.3198	0.8923	0.023	0.0206	0.0218	0.0213	0.0209
0.0	0.0	0.0	213.5767	825.1476	NaN	NaN	0.7944	0.8919	0.0232	0.0206	0.0219	0.0215	0.0209
0.0	0.0	0.0	-1061.4233	1095.1476	NaN	NaN	1.3	0.8919	0.0231	0.0207	0.022	0.0217	0.0208
0.0	0.0	0.0	-449.4233	1180.1476	NaN	NaN	1.3	0.8917	0.0231	0.0207	0.022	0.0218	0.0207
0.0	0.0	0.0	697.5767	-544.8524	NaN	NaN	-0.3	0.8916	0.0232	0.0207	0.022	0.0219	0.0207
0.0	0.0	0.0	-11.4233	-62.8524	NaN	NaN	0.8462	0.8917	0.0232	0.0206	0.022	0.0219	0.0206
0.0	0.0	0.0	-984.4233	858.1476	NaN	NaN	-0.3	0.8917	0.0233	0.0205	0.022	0.0219	0.0206
0.0	0.0	0.0	-1469.4233	760.1476	NaN	NaN	-0.3	0.8914	0.0234	0.0205	0.0221	0.022	0.0206
0.0	0.0	0.0	734.5767	3454.1476	NaN	NaN	0.8246	0.8913	0.0236	0.0204	0.0221	0.022	0.0206
0.0	0.0	0.0	-1317.4233	-908.8524	NaN	NaN	0.4082	0.8918	0.0236	0.0204	0.0219	0.0218	0.0205
0.0	0.0	0.0	-2246.4233	-950.8524	NaN	NaN	0.2974	0.8919	0.0235	0.0204	0.0218	0.0217	0.0206
0.0	0.0	0.0	-5.4233	-964.8524	NaN	NaN	0.9944	0.892	0.0235	0.0204	0.0218	0.0217	0.0206
0.0	0.0	0.0	-373.4233	2281.1476	NaN	NaN	1.1957	0.8917	0.0236	0.0204	0.0219	0.0217	0.0207
0.0	0.0	0.0	-644.4233	2626.1476	NaN	NaN	1.3	0.8917	0.0236	0.0203	0.022	0.0217	0.0207
0.0	0.0	0.0	192.5767	-931.8524	NaN	NaN	1.2605	0.8918	0.0236	0.0204	0.022	0.0217	0.0206
0.0	0.0	0.0	-38.4233	2075.1476	NaN	NaN	1.0189	0.8915	0.0236	0.0204	0.0221	0.0218	0.0206
0.0	0.0	0.0	-338.4233	-1180.8524	NaN	NaN	0.7772	0.8918	0.0235	0.0204	0.0221	0.0216	0.0206
0.0	0.0	0.0	-597.4233	1434.1476	NaN	NaN	1.3	0.8917	0.0234	0.0205	0.0221	0.0216	0.0206
0.0	0.0	0.0	-1575.4233	-1048.8524	NaN	NaN	0.3997	0.8915	0.0233	0.0208	0.0221	0.0216	0.0207
0.0	0.0	0.0	-2647.4233	55.1476	NaN	NaN	-0.0213	0.8916	0.0232	0.0209	0.0221	0.0215	0.0207
0.0	0.0	0.0	-22.4233	-1090.8524	NaN	NaN	0.9799	0.892	0.0231	0.0208	0.0221	0.0214	0.0206
0.0	0.0	0.0	1864.5767	-877.8524	NaN	NaN	-0.3	0.8921	0.0231	0.0207	0.0221	0.0213	0.0206
0.0	0.0	0.0	-672.4233	-2728.8524	NaN	NaN	0.8023	0.8922	0.0231	0.0207	0.0221	0.0213	0.0206
0.0	0.0	0.0	501.5767	1468.1476	NaN	NaN	0.7454	0.8924	0.0232	0.0205	0.022	0.0214	0.0205
0.0	0.0	0.0	-856.4233	713.1476	NaN	NaN	-0.3	0.8924	0.0233	0.0204	0.022	0.0214	0.0205
0.0	0.0	0.0	-1625.4233	229.1476	NaN	NaN	-0.1641	0.8925	0.0233	0.0204	0.0219	0.0213	0.0206
0.0	0.0	0.0	29.5767	65.1476	NaN	NaN	0.6878	0.8926	0.0232	0.0205	0.022	0.0212	0.0206
0.0	0.0	0.0	-621.4233	-167.8524	NaN	NaN	0.2127	0.8925	0.0232	0.0205	0.022	0.0212	0.0205
0.0	0.0	0.0	837.5767	2477.1476	NaN	NaN	0.7473	0.8926	0.0232	0.0205	0.022	0.0212	0.0205
0.0	0.0	0.0	-801.4233	-672.8524	NaN	NaN	0.4564	0.8928	0.0232	0.0206	0.022	0.021	0.0205
0.0	0.0	0.0	844.5767	-1005.8524	NaN	NaN	1.3	0.8927	0.0232	0.0206	0.022	0.021	0.0204
0.0	0.0	0.0	-834.4233	-1797.8524	NaN	NaN	0.683	0.893	0.0231	0.0207	0.022	0.0209	0.0204
0.0	0.0	0.0	602.5767	-1493.8524	NaN	NaN	1.3	0.8929	0.0231	0.0207	0.022	0.021	0.0203
0.0	0.0	0.0	918.5767	-52.8524	NaN	NaN	-0.061	0.8929	0.0231	0.0207	0.022	0.021	0.0203
0.0	0.0	0.0	-1211.4233	-2708.8524	NaN	NaN	0.691	0.8927	0.0232	0.0208	0.022	0.021	0.0204
0.0	0.0	0.0	-1008.4233	469.1476	NaN	NaN	-0.3	0.8927	0.0231	0.0207	0.0219	0.0213	0.0204
0.0	0.0	0.0	638.5767	1913.1476	NaN	NaN	0.7497	0.8927	0.0232	0.0205	0.0219	0.0214	0.0204
0.0	0.0	0.0	-93.4233	-29.8524	NaN	NaN	0.2422	0.8924	0.0233	0.0205	0.0219	0.0215	0.0204
0.0	0.0	0.0	71.5767	-776.8524	NaN	NaN	1.1015	0.8925	0.0233	0.0205	0.0219	0.0214	0.0204
0.0	0.0	0.0	278.5767	-1414.8524	NaN	NaN	1.2452	0.8922	0.0234	0.0205	0.0219	0.0215	0.0205
0.0	0.0	0.0	886.5767	-20.8524	NaN	NaN	-0.0241	0.8923	0.0234	0.0204	0.0219	0.0215	0.0204
0.0	0.0	0.0	-1660.4233	-235.8524	NaN	NaN	0.1244	0.8923	0.0234	0.0205	0.0219	0.0214	0.0205
0.0	0.0	0.0	-1039.4233	-345.8524	NaN	NaN	0.2497	0.8922	0.0234	0.0205	0.0219	0.0215	0.0204
0.0	0.0	0.0	2034.5767	191.1476	NaN	NaN	0.0859	0.8924	0.0234	0.0204	0.0219	0.0214	0.0204
0.0	0.0	0.0	-539.4233	-2866.8524	NaN	NaN	0.8416	0.8926	0.0234	0.0205	0.0219	0.0213	0.0204
0.0	0.0	0.0	922.5767	2020.1476	NaN	NaN	0.6865	0.8926	0.0234	0.0204	0.022	0.0213	0.0204
0.0	0.0	0.0	861.5767	-1121.8524	NaN	NaN	1.3	0.8926	0.0235	0.0203	0.0219	0.0213	0.0203
0.0	0.0	0.0	-557.4233	2459.1476	NaN	NaN	1.2931	0.8925	0.0235	0.0203	0.022	0.0213	0.0203
0.0	0.0	0.0	1290.5767	-257.8524	NaN	NaN	-0.2497	0.8931	0.0234	0.0202	0.0219	0.0211	0.0203
0.0	0.0	0.0	-565.4233	-2543.8524	NaN	NaN	0.8181	0.8928	0.0234	0.0203	0.0219	0.0212	0.0203
0.0	0.0	0.0	-348.4233	463.1476	NaN	NaN	1.3	0.8927	0.0235	0.0203	0.022	0.0212	0.0203
0.0	0.0	0.0	-1052.4233	2015.1476	NaN	NaN	1.3	0.893	0.0234	0.0202	0.0219	0.0212	0.0203
0.0	0.0	0.0	1102.5767	-1377.8524	NaN	NaN	1.3	0.8926	0.0235	0.0204	0.0219	0.0213	0.0204
0.0	0.0	0.0	-2542.4233	1489.1476	NaN	NaN	-0.3	0.8929	0.0234	0.0203	0.0219	0.0212	0.0203
0.0	0.0	0.0	-12.4233	-1153.8524	NaN	NaN	0.9893	0.8926	0.0235	0.0204	0.0219	0.0212	0.0204
0.0	0.0	0.0	1183.5767	1634.1476	NaN	NaN	0.58	0.8925	0.0235	0.0205	0.0219	0.0212	0.0205
0.0	0.0	0.0	554.5767	-588.8524	NaN	NaN	1.3	0.8924	0.0235	0.0205	0.0219	0.0212	0.0205
0.0	0.0	0.0	-1273.4233	67.1476	NaN	NaN	-0.0557	0.8925	0.0235	0.0205	0.022	0.0213	0.0204
0.0	0.0	0.0	536.5767	542.1476	NaN	NaN	0.5026	0.8922	0.0235	0.0206	0.022	0.0213	0.0205
0.0	0.0	0.0	42.5767	-1016.8524	NaN	NaN	1.0437	0.8926	0.0234	0.0205	0.0219	0.0212	0.0204
0.0	0.0	0.0	-136.4233	145.1476	NaN	NaN	1.3	0.8924	0.0234	0.0206	0.0218	0.0212	0.0206
0.0	0.0	0.0	1085.5767	1930.1476	NaN	NaN	0.64	0.8928	0.0235	0.0205	0.0216	0.021	0.0206
0.0	0.0	0.0	-225.4233	292.1476	NaN	NaN	1.3	0.8929	0.0235	0.0204	0.0216	0.0209	0.0206
0.0	0.0	0.0	97.5767	203.1476	NaN	NaN	0.6755	0.8927	0.0235	0.0204	0.0218	0.021	0.0206
0.0	0.0	0.0	258.5767	-1519.8524	NaN	NaN	1.205	0.8924	0.0235	0.0205	0.0219	0.0212	0.0205
0.0	0.0	0.0	102.5767	905.1476	NaN	NaN	0.8982	0.8921	0.0236	0.0206	0.0219	0.0212	0.0206
0.0	0.0	0.0	917.5767	-740.8524	NaN	NaN	-0.3	0.8921	0.0236	0.0206	0.0219	0.0212	0.0207
0.0	0.0	0.0	108.5767	1650.1476	NaN	NaN	0.9383	0.8922	0.0236	0.0206	0.0218	0.0211	0.0207
0.0	0.0	0.0	194.5767	-1393.8524	NaN	NaN	1.1622	0.8924	0.0235	0.0206	0.0217	0.0211	0.0207
0.0	0.0	0.0	-255.4233	4754.1476	NaN	NaN	1.0568	0.893	0.0234	0.0205	0.0215	0.0208	0.0206
0.0	0.0	0.0	-1522.4233	-1453.8524	NaN	NaN	0.4885	0.8928	0.0235	0.0204	0.0218	0.0211	0.0205
0.0	0.0	0.0	-1750.4233	525.1476	NaN	NaN	-0.3	0.8931	0.0233	0.0204	0.0218	0.0211	0.0203
0.0	0.0	0.0	-97.4233	-1622.8524	NaN	NaN	0.9434	0.8932	0.0232	0.0203	0.0218	0.0211	0.0203
0.0	0.0	0.0	-885.4233	702.1476	NaN	NaN	-0.3	0.8943	0.0229	0.0202	0.0215	0.0208	0.0202
0.0	0.0	0.0	-1036.4233	-669.8524	NaN	NaN	0.3926	0.8948	0.0227	0.0202	0.0215	0.0208	0.0201
0.0	0.0	0.0	1138.5767	-1217.8524	NaN	NaN	1.3	0.8959	0.0224	0.02	0.0212	0.0205	0.0199
0.0	0.0	0.0	1.5767	-21.8524	NaN	NaN	1.0778	0.8963	0.0223	0.02	0.0211	0.0204	0.0199
0.0	0.0	0.0	-796.4233	1215.1476	NaN	NaN	1.3	0.8976	0.022	0.0199	0.0207	0.02	0.0198
0.0	0.0	0.0	940.5767	719.1476	NaN	NaN	0.4333	0.8979	0.0219	0.0198	0.0206	0.0199	0.0198
0.0	0.0	0.0	-983.4233	1793.1476	NaN	NaN	1.3	0.8982	0.0219	0.0198	0.0205	0.0198	0.0198
0.0	0.0	0.0	1972.5767	2613.1476	NaN	NaN	0.5698	0.8983	0.0219	0.0198	0.0204	0.0196	0.0199
0.0	0.0	0.0	261.5767	988.1476	NaN	NaN	0.7907	0.8982	0.022	0.0197	0.0205	0.0197	0.0198
0.0	0.0	0.0	593.5767	3052.1476	NaN	NaN	0.8372	0.8973	0.0223	0.0198	0.0207	0.0199	0.02
0.0	0.0	0.0	1850.5767	1395.1476	NaN	NaN	0.4298	0.8973	0.0223	0.0198	0.0208	0.0199	0.02
0.0	0.0	0.0	-20.4233	2004.1476	NaN	NaN	1.0103	0.8969	0.0223	0.0199	0.0209	0.02	0.02
0.0	0.0	0.0	-241.4233	4102.1476	NaN	NaN	1.0625	0.8967	0.0224	0.0199	0.021	0.0201	0.0201
0.0	0.0	0.0	534.5767	-165.8524	NaN	NaN	-0.3	0.8958	0.0224	0.0201	0.0212	0.0204	0.0202
0.0	0.0	0.0	1451.5767	2712.1476	NaN	NaN	0.6514	0.8953	0.0225	0.0203	0.0213	0.0204	0.0203
0.0	0.0	0.0	1001.5767	1016.1476	NaN	NaN	0.5036	0.8954	0.0224	0.0202	0.0212	0.0204	0.0203
0.0	0.0	0.0	-348.4233	1497.1476	NaN	NaN	1.3	0.8948	0.0224	0.0204	0.0213	0.0206	0.0204
0.0	0.0	0.0	1907.5767	308.1476	NaN	NaN	0.1391	0.8946	0.0224	0.0205	0.0213	0.0207	0.0206
0.0	0.0	0.0	-941.4233	3747.1476	NaN	NaN	1.3	0.8947	0.0224	0.0205	0.0212	0.0206	0.0206
0.0	0.0	0.0	-1171.4233	4541.1476	NaN	NaN	1.3	0.8945	0.0224	0.0205	0.0212	0.0207	0.0206
0.0	0.0	0.0	532.5767	-822.8524	NaN	NaN	1.3	0.8937	0.0224	0.0206	0.0215	0.0211	0.0207
0.0	0.0	0.0	1253.5767	-351.8524	NaN	NaN	-0.3	0.8933	0.0225	0.0207	0.0216	0.0212	0.0208
0.0	0.0	0.0	914.5767	2514.1476	NaN	NaN	0.7333	0.8934	0.0225	0.0207	0.0215	0.0211	0.0208
0.0	0.0	0.0	614.5767	1027.1476	NaN	NaN	0.6257	0.8931	0.0225	0.0207	0.0217	0.0212	0.0208
0.0	0.0	0.0	-1197.4233	2042.1476	NaN	NaN	1.3	0.8928	0.0226	0.0207	0.0218	0.0212	0.0208
0.0	0.0	0.0	1099.5767	-611.8524	NaN	NaN	-0.3	0.8926	0.0227	0.0207	0.0219	0.0213	0.0208
0.0	0.0	0.0	1525.5767	2288.1476	NaN	NaN	0.6	0.8928	0.0227	0.0207	0.0218	0.0212	0.0208
0.0	0.0	0.0	1909.5767	564.1476	NaN	NaN	0.2281	0.893	0.0227	0.0206	0.0217	0.0211	0.0208
0.0	0.0	0.0	-881.4233	2191.1476	NaN	NaN	1.3	0.893	0.0227	0.0206	0.0218	0.0211	0.0209
0.0	0.0	0.0	2316.5767	4557.1476	NaN	NaN	0.663	0.8929	0.0228	0.0205	0.0218	0.0209	0.0209
0.0	0.0	0.0	-578.4233	1654.1476	NaN	NaN	1.3	0.893	0.0228	0.0203	0.022	0.021	0.0208
0.0	0.0	0.0	-1575.4233	414.1476	NaN	NaN	-0.3	0.8928	0.0226	0.0204	0.0222	0.0213	0.0208
0.0	0.0	0.0	258.5767	-1678.8524	NaN	NaN	1.1821	0.8919	0.0225	0.0208	0.0223	0.0216	0.021
0.0	0.0	0.0	-1042.4233	-555.8524	NaN	NaN	0.3478	0.8918	0.0224	0.0208	0.0224	0.0216	0.021
0.0	0.0	0.0	-1449.4233	-101.8524	NaN	NaN	0.0657	0.8919	0.0223	0.0208	0.0224	0.0216	0.021
0.0	0.0	0.0	598.5767	-639.8524	NaN	NaN	1.3	0.8924	0.0222	0.0207	0.0223	0.0215	0.0209
0.0	0.0	0.0	820.5767	967.1476	NaN	NaN	0.541	0.8925	0.0223	0.0205	0.0223	0.0215	0.0208
0.0	0.0	0.0	-351.4233	1690.1476	NaN	NaN	1.2625	0.8923	0.0225	0.0205	0.0223	0.0215	0.0209
0.0	0.0	0.0	247.5767	2346.1476	NaN	NaN	0.9045	0.8923	0.0226	0.0204	0.0223	0.0215	0.0209
0.0	0.0	0.0	154.5767	262.1476	NaN	NaN	0.6291	0.892	0.0226	0.0205	0.0224	0.0216	0.021
0.0	0.0	0.0	650.5767	3643.1476	NaN	NaN	0.8485	0.8917	0.0227	0.0205	0.0224	0.0217	0.021
0.0	0.0	0.0	-882.4233	702.1476	NaN	NaN	-0.3	0.8913	0.0227	0.0207	0.0224	0.0218	0.0211
0.0	0.0	0.0	1331.5767	693.1476	NaN	NaN	0.3423	0.891	0.0227	0.0208	0.0225	0.022	0.0211
0.0	0.0	0.0	488.5767	2627.1476	NaN	NaN	0.8432	0.8907	0.0228	0.0208	0.0225	0.0221	0.0212
0.0	0.0	0.0	-342.4233	-1079.8524	NaN	NaN	0.7592	0.8906	0.0228	0.0208	0.0225	0.0221	0.0211
0.0	0.0	0.0	1937.5767	979.1476	NaN	NaN	0.3357	0.8905	0.0228	0.0208	0.0225	0.0221	0.0212
0.0	0.0	0.0	-80.4233	342.1476	NaN	NaN	1.3	0.8904	0.0228	0.0208	0.0226	0.0222	0.0212
0.0	0.0	0.0	1282.5767	1392.1476	NaN	NaN	0.5205	0.8905	0.0229	0.0208	0.0225	0.0222	0.0212
0.0	0.0	0.0	2774.5767	2345.1476	NaN	NaN	0.4581	0.8907	0.023	0.0206	0.0225	0.0221	0.0211
0.0	0.0	0.0	-2722.4233	2113.1476	NaN	NaN	-0.3	0.8905	0.0233	0.0206	0.0226	0.0219	0.0211
0.0	0.0	0.0	532.5767	-1722.8524	NaN	NaN	1.3	0.8899	0.0234	0.0209	0.0228	0.0217	0.0214
0.0	0.0	0.0	-1161.4233	-1630.8524	NaN	NaN	0.5841	0.8906	0.0232	0.0208	0.0227	0.0215	0.0212
0.0	0.0	0.0	-658.4233	372.1476	NaN	NaN	-0.3	0.8907	0.023	0.0208	0.0227	0.0215	0.0213
0.0	0.0	0.0	-389.4233	-11.8524	NaN	NaN	0.0295	0.8912	0.0229	0.0207	0.0226	0.0214	0.0212
0.0	0.0	0.0	877.5767	1104.1476	NaN	NaN	0.5572	0.8911	0.023	0.0207	0.0226	0.0215	0.0211
0.0	0.0	0.0	-1345.4233	1930.1476	NaN	NaN	1.3	0.8916	0.023	0.0206	0.0224	0.0214	0.021
0.0	0.0	0.0	-522.4233	-2258.8524	NaN	NaN	0.8122	0.8916	0.023	0.0207	0.0223	0.0213	0.0211
0.0	0.0	0.0	-503.4233	-1332.8524	NaN	NaN	0.7258	0.8919	0.0229	0.0207	0.0222	0.0212	0.0211
0.0	0.0	0.0	-910.4233	841.1476	NaN	NaN	-0.3	0.8922	0.0228	0.0206	0.0222	0.0211	0.021
0.0	0.0	0.0	-784.4233	-1308.8524	NaN	NaN	0.6253	0.8922	0.0228	0.0206	0.0222	0.0211	0.021
0.0	0.0	0.0	-408.4233	813.1476	NaN	NaN	1.3	0.8924	0.0227	0.0206	0.0222	0.0211	0.021
0.0	0.0	0.0	-1609.4233	-3250.8524	NaN	NaN	0.6689	0.8922	0.0228	0.0206	0.0222	0.0211	0.021
0.0	0.0	0.0	-1241.4233	-1796.8524	NaN	NaN	0.5914	0.8923	0.0227	0.0207	0.0222	0.0211	0.021
0.0	0.0	0.0	-726.4233	1237.1476	NaN	NaN	1.3	0.8921	0.0227	0.0208	0.0222	0.0212	0.021
0.0	0.0	0.0	-1954.4233	1301.1476	NaN	NaN	-0.3	0.892	0.0227	0.0208	0.0222	0.0213	0.021
0.0	0.0	0.0	-67.4233	112.1476	NaN	NaN	1.3	0.8919	0.0228	0.0208	0.0222	0.0213	0.021
0.0	0.0	0.0	27.5767	34.1476	NaN	NaN	0.5532	0.8918	0.0229	0.0208	0.0222	0.0213	0.021
0.0	0.0	0.0	-2032.4233	-744.8524	NaN	NaN	0.2682	0.8916	0.023	0.0209	0.0222	0.0213	0.0211
0.0	0.0	0.0	-920.4233	-1179.8524	NaN	NaN	0.5618	0.8916	0.0229	0.0209	0.0222	0.0213	0.0211
0.0	0.0	0.0	-1339.4233	2163.1476	NaN	NaN	1.3	0.8916	0.0229	0.0209	0.0222	0.0214	0.021
0.0	0.0	0.0	-1457.4233	-164.8524	NaN	NaN	0.1016	0.8913	0.023	0.0209	0.0222	0.0214	0.0211
0.0	0.0	0.0	-1123.4233	-967.8524	NaN	NaN	0.4628	0.8911	0.0231	0.021	0.0222	0.0214	0.0212
0.0	0.0	0.0	-2955.4233	-1808.8524	NaN	NaN	0.3797	0.8911	0.0231	0.021	0.0222	0.0214	0.0211
0.0	0.0	0.0	-1269.4233	55.1476	NaN	NaN	-0.0454	0.8913	0.0231	0.021	0.0222	0.0214	0.021
0.0	0.0	0.0	-484.4233	657.1476	NaN	NaN	1.3	0.8916	0.0231	0.0209	0.0221	0.0214	0.0209
0.0	0.0	0.0	546.5767	449.1476	NaN	NaN	0.4511	0.8915	0.0231	0.0208	0.022	0.0215	0.021
0.0	0.0	0.0	-588.4233	-358.8524	NaN	NaN	0.3788	0.8914	0.0232	0.0208	0.022	0.0216	0.021
0.0	0.0	0.0	-1300.4233	1364.1476	NaN	NaN	1.3	0.8912	0.0233	0.0208	0.022	0.0217	0.021
0.0	0.0	0.0	11.5767	1388.1476	NaN	NaN	0.9917	0.8909	0.0233	0.0209	0.022	0.0217	0.021
0.0	0.0	0.0	721.5767	-916.8524	NaN	NaN	1.3	0.8908	0.0233	0.021	0.0221	0.0217	0.021
0.0	0.0	0.0	-22.4233	-3011.8524	NaN	NaN	0.9926	0.8911	0.0232	0.021	0.0221	0.0217	0.021
0.0	0.0	0.0	-1850.4233	1575.1476	NaN	NaN	-0.3	0.8914	0.0232	0.0208	0.022	0.0217	0.0209
0.0	0.0	0.0	-607.4233	1146.1476	NaN	NaN	1.3	0.8916	0.0233	0.0207	0.0219	0.0218	0.0208
0.0	0.0	0.0	-1149.4233	1196.1476	NaN	NaN	1.3	0.8915	0.0233	0.0206	0.0219	0.0218	0.0208
0.0	0.0	0.0	-2056.4233	1033.1476	NaN	NaN	-0.3	0.891	0.0234	0.0208	0.022	0.0218	0.0208
0.0	0.0	0.0	479.5767	1160.1476	NaN	NaN	0.7075	0.8909	0.0234	0.0209	0.0221	0.0218	0.0208
0.0	0.0	0.0	-1742.4233	-2608.8524	NaN	NaN	0.5996	0.8905	0.0234	0.0211	0.0223	0.0217	0.021
0.0	0.0	0.0	-699.4233	-670.8524	NaN	NaN	0.4896	0.8912	0.0232	0.0209	0.0222	0.0216	0.0209
0.0	0.0	0.0	0.5767	-1488.8524	NaN	NaN	1.0004	0.8916	0.0231	0.0209	0.0221	0.0214	0.0208
0.0	0.0	0.0	-1379.4233	-2926.8524	NaN	NaN	0.6797	0.892	0.023	0.0208	0.0221	0.0213	0.0207
0.0	0.0	0.0	-2579.4233	1692.1476	NaN	NaN	-0.3	0.8925	0.0229	0.0207	0.0221	0.0212	0.0206
0.0	0.0	0.0	-253.4233	-342.8524	NaN	NaN	0.575	0.8929	0.0228	0.0207	0.022	0.0211	0.0206
0.0	0.0	0.0	-1016.4233	-1479.8524	NaN	NaN	0.5928	0.8928	0.0228	0.0207	0.022	0.0211	0.0206
0.0	0.0	0.0	-1516.4233	-1599.8524	NaN	NaN	0.5134	0.8928	0.0228	0.0207	0.022	0.0211	0.0206
0.0	0.0	0.0	305.5767	-924.8524	NaN	NaN	1.3	0.8928	0.0228	0.0207	0.0219	0.0211	0.0206
0.0	0.0	0.0	-786.4233	1087.1476	NaN	NaN	1.3	0.8926	0.0228	0.0208	0.022	0.0212	0.0206
0.0	0.0	0.0	-923.4233	475.1476	NaN	NaN	-0.3	0.8924	0.0229	0.0208	0.022	0.0213	0.0207
0.0	0.0	0.0	-1629.4233	-2230.8524	NaN	NaN	0.5779	0.892	0.023	0.0209	0.0221	0.0213	0.0208
0.0	0.0	0.0	445.5767	-2262.8524	NaN	NaN	1.2452	0.8921	0.0229	0.0209	0.0221	0.0212	0.0208
0.0	0.0	0.0	-558.4233	-506.8524	NaN	NaN	0.4758	0.8921	0.0229	0.0209	0.0221	0.0212	0.0208
0.0	0.0	0.0	-1118.4233	-1291.8524	NaN	NaN	0.536	0.8922	0.0229	0.0209	0.0221	0.0212	0.0208
0.0	0.0	0.0	-1074.4233	-702.8524	NaN	NaN	0.3955	0.8923	0.0229	0.0209	0.022	0.0211	0.0208
0.0	0.0	0.0	-653.4233	588.1476	NaN	NaN	-0.3	0.8926	0.0228	0.0208	0.022	0.021	0.0207
0.0	0.0	0.0	1854.5767	-58.8524	NaN	NaN	-0.0328	0.8928	0.0227	0.0208	0.022	0.021	0.0206
0.0	0.0	0.0	-579.4233	526.1476	NaN	NaN	-0.3	0.8925	0.0228	0.0208	0.022	0.0212	0.0207
0.0	0.0	0.0	-568.4233	-305.8524	NaN	NaN	0.3498	0.8923	0.0228	0.0209	0.0221	0.0213	0.0207
0.0	0.0	0.0	-1197.4233	-799.8524	NaN	NaN	0.4005	0.8921	0.0228	0.0209	0.0221	0.0213	0.0207
0.0	0.0	0.0	-1147.4233	-2400.8524	NaN	NaN	0.6766	0.8922	0.0228	0.021	0.022	0.0212	0.0208
0.0	0.0	0.0	-400.4233	-2149.8524	NaN	NaN	0.843	0.8925	0.0227	0.021	0.0219	0.0211	0.0207
0.0	0.0	0.0	581.5767	-3091.8524	NaN	NaN	1.2317	0.8929	0.0227	0.0209	0.0219	0.021	0.0206
0.0	0.0	0.0	-1464.4233	1338.1476	NaN	NaN	-0.3	0.893	0.0227	0.0209	0.0218	0.021	0.0206
0.0	0.0	0.0	-2892.4233	-519.8524	NaN	NaN	0.1523	0.893	0.0227	0.021	0.0217	0.021	0.0206
0.0	0.0	0.0	113.5767	-1163.8524	NaN	NaN	1.1081	0.8929	0.0227	0.0211	0.0217	0.0209	0.0207
0.0	0.0	0.0	-1971.4233	-1807.8524	NaN	NaN	0.4784	0.8928	0.0227	0.0212	0.0216	0.0209	0.0207
0.0	0.0	0.0	-348.4233	217.1476	NaN	NaN	-0.3	0.8933	0.0227	0.021	0.0214	0.0209	0.0207
0.0	0.0	0.0	247.5767	-430.8524	NaN	NaN	1.3	0.8933	0.0227	0.0208	0.0214	0.0211	0.0207
0.0	0.0	0.0	540.5767	3195.1476	NaN	NaN	0.8553	0.8933	0.0228	0.0207	0.0213	0.0213	0.0206
0.0	0.0	0.0	-2932.4233	338.1476	NaN	NaN	-0.1303	0.8922	0.023	0.021	0.0215	0.0214	0.0209
0.0	0.0	0.0	-179.4233	-2562.8524	NaN	NaN	0.9346	0.8921	0.023	0.0212	0.0215	0.0213	0.0209
0.0	0.0	0.0	-1227.4233	-1219.8524	NaN	NaN	0.4985	0.8925	0.0229	0.0211	0.0215	0.0212	0.0209
0.0	0.0	0.0	-1124.4233	-144.8524	NaN	NaN	0.1141	0.8927	0.0229	0.0209	0.0214	0.0213	0.0209
0.0	0.0	0.0	-1548.4233	144.1476	NaN	NaN	-0.1026	0.8925	0.0229	0.0207	0.0214	0.0215	0.0209
0.0	0.0	0.0	190.5767	1551.1476	NaN	NaN	0.8906	0.8923	0.0231	0.0207	0.0214	0.0216	0.0208
0.0	0.0	0.0	-1577.4233	352.1476	NaN	NaN	-0.2874	0.8919	0.0232	0.0209	0.0215	0.0216	0.0209
0.0	0.0	0.0	-2928.4233	-23.8524	NaN	NaN	0.0081	0.8918	0.0231	0.0211	0.0215	0.0215	0.021
0.0	0.0	0.0	-1619.4233	-2408.8524	NaN	NaN	0.598	0.8922	0.0229	0.021	0.0215	0.0214	0.021
0.0	0.0	0.0	-2465.4233	1336.1476	NaN	NaN	-0.3	0.8931	0.0227	0.0206	0.0213	0.0214	0.0209
0.0	0.0	0.0	-247.4233	1158.1476	NaN	NaN	1.2717	0.8937	0.0226	0.0203	0.0212	0.0214	0.0207
0.0	0.0	0.0	985.5767	209.1476	NaN	NaN	0.1751	0.8936	0.0226	0.0203	0.0212	0.0216	0.0207
0.0	0.0	0.0	-811.4233	796.1476	NaN	NaN	-0.3	0.8929	0.0229	0.0205	0.0213	0.0216	0.0208
0.0	0.0	0.0	-1846.4233	-630.8524	NaN	NaN	0.2547	0.8926	0.023	0.0207	0.0213	0.0216	0.0209
0.0	0.0	0.0	-850.4233	-2283.8524	NaN	NaN	0.7287	0.8925	0.0229	0.0207	0.0213	0.0216	0.021
0.0	0.0	0.0	-2185.4233	893.1476	NaN	NaN	-0.3	0.8927	0.0229	0.0205	0.0213	0.0217	0.0209
0.0	0.0	0.0	-1033.4233	652.1476	NaN	NaN	-0.3	0.8926	0.0229	0.0204	0.0213	0.0218	0.0209
0.0	0.0	0.0	849.5767	58.1476	NaN	NaN	0.0641	0.8921	0.0231	0.0205	0.0214	0.0219	0.021
0.0	0.0	0.0	-224.4233	2994.1476	NaN	NaN	1.081	0.8917	0.0232	0.0206	0.0215	0.022	0.021
0.0	0.0	0.0	-1551.4233	2223.1476	NaN	NaN	1.3	0.8914	0.0233	0.0207	0.0215	0.022	0.0211
0.0	0.0	0.0	-1578.4233	-361.8524	NaN	NaN	0.1865	0.8912	0.0233	0.0207	0.0215	0.0221	0.0212
0.0	0.0	0.0	-359.4233	1334.1476	NaN	NaN	1.3	0.8915	0.0232	0.0205	0.0216	0.0222	0.021
0.0	0.0	0.0	741.5767	230.1476	NaN	NaN	0.2368	0.891	0.0234	0.0207	0.0216	0.0222	0.0211
0.0	0.0	0.0	-1792.4233	-569.8524	NaN	NaN	0.2412	0.8909	0.0235	0.0209	0.0216	0.0221	0.021
0.0	0.0	0.0	-2612.4233	-57.8524	NaN	NaN	0.0217	0.8909	0.0235	0.0211	0.0216	0.0219	0.021
0.0	0.0	0.0	-2376.4233	-1252.8524	NaN	NaN	0.3452	0.8912	0.0234	0.0211	0.0216	0.0217	0.021
0.0	0.0	0.0	-1702.4233	702.1476	NaN	NaN	-0.3	0.8919	0.0231	0.021	0.0215	0.0215	0.0209
0.0	0.0	0.0	-210.4233	-1531.8524	NaN	NaN	0.8792	0.8923	0.023	0.0209	0.0215	0.0214	0.0209
0.0	0.0	0.0	354.5767	-1380.8524	NaN	NaN	1.3	0.8925	0.0229	0.0209	0.0214	0.0215	0.0209
0.0	0.0	0.0	-1461.4233	1313.1476	NaN	NaN	-0.3	0.8926	0.0229	0.0208	0.0214	0.0214	0.0209
0.0	0.0	0.0	-618.4233	-1156.8524	NaN	NaN	0.6516	0.8923	0.023	0.0209	0.0213	0.0214	0.021
0.0	0.0	0.0	-421.4233	-864.8524	NaN	NaN	0.6724	0.8922	0.023	0.0209	0.0213	0.0214	0.0211
0.0	0.0	0.0	305.5767	1205.1476	NaN	NaN	0.7977	0.8924	0.0229	0.0207	0.0214	0.0216	0.021
0.0	0.0	0.0	194.5767	3005.1476	NaN	NaN	0.9392	0.8922	0.023	0.0206	0.0214	0.0217	0.021
0.0	0.0	0.0	-352.4233	1066.1476	NaN	NaN	1.3	0.892	0.0231	0.0207	0.0215	0.0217	0.0211
0.0	0.0	0.0	-2600.4233	-805.8524	NaN	NaN	0.2366	0.8919	0.0231	0.0208	0.0215	0.0216	0.0211
0.0	0.0	0.0	-651.4233	-2971.8524	NaN	NaN	0.8202	0.8921	0.023	0.0208	0.0215	0.0214	0.0211
0.0	0.0	0.0	-2579.4233	3508.1476	NaN	NaN	1.3	0.8924	0.0229	0.0207	0.0216	0.0215	0.021
0.0	0.0	0.0	-1923.4233	-870.8524	NaN	NaN	0.3117	0.8922	0.023	0.0207	0.0216	0.0215	0.021
0.0	0.0	0.0	-1845.4233	-493.8524	NaN	NaN	0.2111	0.8926	0.0228	0.0208	0.0216	0.0214	0.0208
0.0	0.0	0.0	-1592.4233	-1660.8524	NaN	NaN	0.5105	0.8922	0.0228	0.0211	0.0219	0.0213	0.0208
0.0	0.0	0.0	-1034.4233	-2572.8524	NaN	NaN	0.7132	0.8925	0.0226	0.0212	0.0219	0.021	0.0208
0.0	0.0	0.0	-2482.4233	-1378.8524	NaN	NaN	0.3571	0.8928	0.0225	0.0212	0.0219	0.0209	0.0208
0.0	0.0	0.0	-2319.4233	-1694.8524	NaN	NaN	0.4222	0.8934	0.0223	0.0209	0.0217	0.0209	0.0207
0.0	0.0	0.0	-1637.4233	365.1476	NaN	NaN	-0.287	0.8938	0.0223	0.0206	0.0216	0.0211	0.0207
0.0	0.0	0.0	-2678.4233	1823.1476	NaN	NaN	-0.3	0.894	0.0223	0.0204	0.0215	0.0213	0.0206
0.0	0.0	0.0	-534.4233	2276.1476	NaN	NaN	1.3	0.8936	0.0225	0.0205	0.0215	0.0214	0.0206
0.0	0.0	0.0	-2254.4233	-279.8524	NaN	NaN	0.1104	0.8927	0.0227	0.0207	0.0215	0.0214	0.0208
0.0	0.0	0.0	-2735.4233	-1740.8524	NaN	NaN	0.3889	0.8924	0.0229	0.021	0.0215	0.0214	0.0209
0.0	0.0	0.0	-45.4233	-606.8524	NaN	NaN	0.9304	0.8926	0.0229	0.0209	0.0215	0.0214	0.0208
0.0	0.0	0.0	-536.4233	680.1476	NaN	NaN	1.3	0.8926	0.0229	0.0207	0.0215	0.0215	0.0208
0.0	0.0	0.0	-931.4233	1494.1476	NaN	NaN	1.3	0.8924	0.023	0.0207	0.0215	0.0216	0.0208
0.0	0.0	0.0	-1431.4233	2872.1476	NaN	NaN	1.3	0.8923	0.0231	0.0207	0.0215	0.0217	0.0208
0.0	0.0	0.0	-894.4233	-1834.8524	NaN	NaN	0.6723	0.8919	0.0231	0.0209	0.0215	0.0217	0.0209
0.0	0.0	0.0	-2192.4233	-420.8524	NaN	NaN	0.161	0.8922	0.0231	0.0208	0.0215	0.0216	0.0208
0.0	0.0	0.0	-1137.4233	2995.1476	NaN	NaN	1.3	0.8924	0.023	0.0206	0.0215	0.0217	0.0208
0.0	0.0	0.0	-1190.4233	-349.8524	NaN	NaN	0.2271	0.8925	0.0229	0.0205	0.0215	0.0216	0.0208
0.0	0.0	0.0	-2921.4233	1512.1476	NaN	NaN	-0.3	0.8927	0.0229	0.0205	0.0215	0.0216	0.0207
0.0	0.0	0.0	-60.4233	-1500.8524	NaN	NaN	0.9613	0.8928	0.0229	0.0206	0.0216	0.0215	0.0207
0.0	0.0	0.0	-2215.4233	655.1476	NaN	NaN	-0.3	0.8928	0.0228	0.0207	0.0216	0.0214	0.0207
0.0	0.0	0.0	-950.4233	-1589.8524	NaN	NaN	0.6259	0.8926	0.0228	0.0208	0.0217	0.0213	0.0208
0.0	0.0	0.0	-956.4233	-964.8524	NaN	NaN	0.5022	0.8926	0.0227	0.0208	0.0218	0.0213	0.0208
0.0	0.0	0.0	-2375.4233	-1949.8524	NaN	NaN	0.4508	0.8928	0.0226	0.0208	0.0218	0.0212	0.0208
0.0	0.0	0.0	-144.4233	1642.1476	NaN	NaN	1.0964	0.893	0.0225	0.0207	0.0217	0.0213	0.0208
0.0	0.0	0.0	-1703.4233	-2360.8524	NaN	NaN	0.5809	0.8925	0.0226	0.0209	0.0218	0.0213	0.0209
0.0	0.0	0.0	-2958.4233	-0.8524	NaN	NaN	0.0003	0.8928	0.0225	0.0208	0.0217	0.0213	0.0208
0.0	0.0	0.0	-573.4233	-1523.8524	NaN	NaN	0.7266	0.8925	0.0225	0.0209	0.0218	0.0213	0.0209
0.0	0.0	0.0	-1829.4233	2039.1476	NaN	NaN	1.3	0.8926	0.0225	0.0209	0.0217	0.0214	0.0209
0.0	0.0	0.0	-3653.4233	-1136.8524	NaN	NaN	0.2373	0.8925	0.0225	0.0209	0.0218	0.0214	0.021
0.0	0.0	0.0	-2370.4233	-151.8524	NaN	NaN	0.0602	0.8926	0.0224	0.021	0.0218	0.0213	0.021
0.0	0.0	0.0	-1522.4233	-597.8524	NaN	NaN	0.282	0.8924	0.0224	0.021	0.0218	0.0213	0.0211
0.0	0.0	0.0	-1949.4233	-2379.8524	NaN	NaN	0.5497	0.8927	0.0222	0.0209	0.0218	0.0212	0.0212
0.0	0.0	0.0	-618.4233	-655.8524	NaN	NaN	0.5147	0.8931	0.0221	0.0207	0.0217	0.0214	0.0211
0.0	0.0	0.0	-1428.4233	3366.1476	NaN	NaN	1.3	0.8934	0.0221	0.0205	0.0216	0.0215	0.021
0.0	0.0	0.0	-965.4233	-2746.8524	NaN	NaN	0.7399	0.8926	0.0222	0.0207	0.0217	0.0215	0.0212
0.0	0.0	0.0	-1140.4233	-2673.8524	NaN	NaN	0.701	0.8924	0.0223	0.0208	0.0217	0.0215	0.0212
0.0	0.0	0.0	548.5767	-393.8524	NaN	NaN	-0.3	0.8924	0.0224	0.0208	0.0217	0.0216	0.0211
0.0	0.0	0.0	-274.4233	-521.8524	NaN	NaN	0.6554	0.8925	0.0223	0.0208	0.0217	0.0216	0.0212
0.0	0.0	0.0	-2099.4233	-893.8524	NaN	NaN	0.2986	0.8927	0.0222	0.0206	0.0216	0.0216	0.0212
0.0	0.0	0.0	850.5767	-255.8524	NaN	NaN	-0.3	0.893	0.0222	0.0204	0.0216	0.0218	0.0211
0.0	0.0	0.0	-353.4233	2093.1476	NaN	NaN	1.2031	0.8933	0.0221	0.0202	0.0215	0.0218	0.021
0.0	0.0	0.0	-1297.4233	1258.1476	NaN	NaN	-0.3	0.8928	0.0223	0.0203	0.0216	0.0219	0.021
0.0	0.0	0.0	-1453.4233	-3425.8524	NaN	NaN	0.7021	0.8923	0.0225	0.0207	0.0216	0.0218	0.0211
0.0	0.0	0.0	-2426.4233	-1912.8524	NaN	NaN	0.4408	0.8925	0.0225	0.0207	0.0216	0.0217	0.021
0.0	0.0	0.0	-1444.4233	-2278.8524	NaN	NaN	0.6121	0.8927	0.0225	0.0206	0.0216	0.0217	0.0209
0.0	0.0	0.0	-1669.4233	-1361.8524	NaN	NaN	0.4493	0.8931	0.0224	0.0205	0.0215	0.0217	0.0209
0.0	0.0	0.0	-979.4233	312.1476	NaN	NaN	-0.3	0.8931	0.0224	0.0204	0.0215	0.0217	0.0208
0.0	0.0	0.0	-914.4233	-2549.8524	NaN	NaN	0.736	0.8932	0.0224	0.0204	0.0215	0.0217	0.0208
0.0	0.0	0.0	-2346.4233	1231.1476	NaN	NaN	-0.3	0.8932	0.0224	0.0204	0.0215	0.0218	0.0208
0.0	0.0	0.0	-1748.4233	2610.1476	NaN	NaN	1.3	0.8933	0.0224	0.0203	0.0215	0.0218	0.0208
0.0	0.0	0.0	-1305.4233	-279.8524	NaN	NaN	0.1765	0.893	0.0225	0.0204	0.0215	0.0218	0.0209
0.0	0.0	0.0	-2701.4233	449.1476	NaN	NaN	-0.1994	0.8929	0.0225	0.0204	0.0215	0.0219	0.0209
0.0	0.0	0.0	170.5767	2145.1476	NaN	NaN	0.9263	0.893	0.0225	0.0203	0.0215	0.0219	0.0208
0.0	0.0	0.0	-1582.4233	1977.1476	NaN	NaN	1.3	0.8927	0.0226	0.0203	0.0215	0.0219	0.0209
0.0	0.0	0.0	-2627.4233	-579.8524	NaN	NaN	0.1808	0.8924	0.0228	0.0204	0.0215	0.022	0.0208
0.0	0.0	0.0	-956.4233	289.1476	NaN	NaN	-0.3	0.8923	0.0229	0.0205	0.0215	0.022	0.0207
0.0	0.0	0.0	-387.4233	1018.1476	NaN	NaN	1.3	0.8924	0.0229	0.0205	0.0215	0.022	0.0207
0.0	0.0	0.0	-869.4233	-222.8524	NaN	NaN	0.204	0.8922	0.023	0.0206	0.0215	0.022	0.0207
0.0	0.0	0.0	-1532.4233	-744.8524	NaN	NaN	0.3271	0.8924	0.023	0.0206	0.0215	0.0219	0.0205
0.0	0.0	0.0	1143.5767	-1657.8524	NaN	NaN	1.3	0.8921	0.0231	0.0207	0.0215	0.0219	0.0206
0.0	0.0	0.0	-517.4233	-1985.8524	NaN	NaN	0.7933	0.8927	0.0229	0.0206	0.0214	0.0217	0.0206
0.0	0.0	0.0	-637.4233	1114.1476	NaN	NaN	1.3	0.8928	0.0228	0.0205	0.0215	0.0217	0.0207
0.0	0.0	0.0	-1826.4233	-2018.8524	NaN	NaN	0.525	0.8928	0.0227	0.0205	0.0215	0.0217	0.0208
0.0	0.0	0.0	-546.4233	2133.1476	NaN	NaN	1.3	0.8927	0.0227	0.0204	0.0216	0.0219	0.0209
0.0	0.0	0.0	-1343.4233	259.1476	NaN	NaN	-0.239	0.8923	0.0228	0.0204	0.0216	0.022	0.0209
0.0	0.0	0.0	-1549.4233	-516.8524	NaN	NaN	0.2501	0.8921	0.0229	0.0205	0.0217	0.0219	0.0208
0.0	0.0	0.0	-2333.4233	-1506.8524	NaN	NaN	0.3924	0.8926	0.023	0.0205	0.0216	0.0217	0.0206
0.0	0.0	0.0	-1328.4233	-133.8524	NaN	NaN	0.0915	0.8927	0.0229	0.0206	0.0216	0.0216	0.0206
0.0	0.0	0.0	-2026.4233	2958.1476	NaN	NaN	1.3	0.8932	0.0226	0.0204	0.0216	0.0216	0.0206
0.0	0.0	0.0	-1820.4233	-957.8524	NaN	NaN	0.3448	0.8934	0.0226	0.0204	0.0216	0.0216	0.0205
0.0	0.0	0.0	-2247.4233	1739.1476	NaN	NaN	-0.3	0.8929	0.0228	0.0205	0.0217	0.0217	0.0204
0.0	0.0	0.0	-2908.4233	-3006.8524	NaN	NaN	0.5083	0.8924	0.0229	0.0209	0.0219	0.0215	0.0205
0.0	0.0	0.0	-1506.4233	-860.8524	NaN	NaN	0.3636	0.8923	0.0227	0.0211	0.022	0.0212	0.0207
0.0	0.0	0.0	-3058.4233	-1131.8524	NaN	NaN	0.2701	0.8922	0.0227	0.0211	0.0221	0.0211	0.0206
0.0	0.0	0.0	-2076.4233	-273.8524	NaN	NaN	0.1165	0.8929	0.0226	0.021	0.0219	0.0209	0.0206
0.0	0.0	0.0	-1417.4233	-2204.8524	NaN	NaN	0.6087	0.8933	0.0224	0.0209	0.0218	0.021	0.0205
0.0	0.0	0.0	15853.5767	2112.1476	NaN	NaN	0.1176	0.894	0.0224	0.0205	0.0216	0.0212	0.0203
0.0	0.0	0.0	-1778.4233	-2430.8524	NaN	NaN	0.5775	0.8927	0.0227	0.0209	0.0217	0.0214	0.0206
0.0	0.0	0.0	-1499.4233	1017.1476	NaN	NaN	-0.3	0.8923	0.0229	0.0211	0.0217	0.0214	0.0206
0.0	0.0	0.0	-1127.4233	-859.8524	NaN	NaN	0.4327	0.8917	0.0231	0.0211	0.0218	0.0216	0.0208
0.0	0.0	0.0	19.5767	-397.8524	NaN	NaN	1.0518	0.8914	0.0232	0.0211	0.0218	0.0217	0.0208
0.0	0.0	0.0	468.5767	-230.8524	NaN	NaN	-0.3	0.8908	0.0233	0.0213	0.022	0.0217	0.0209
0.0	0.0	0.0	-1414.4233	-578.8524	NaN	NaN	0.2904	0.8904	0.0234	0.0215	0.0221	0.0217	0.0209
0.0	0.0	0.0	353.5767	-2520.8524	NaN	NaN	1.1631	0.8907	0.0233	0.0215	0.0221	0.0216	0.0209
0.0	0.0	0.0	-1981.4233	1381.1476	NaN	NaN	-0.3	0.8911	0.0231	0.0213	0.0221	0.0216	0.0208
0.0	0.0	0.0	-1600.4233	1651.1476	NaN	NaN	1.3	0.8913	0.0231	0.0213	0.022	0.0215	0.0208
0.0	0.0	0.0	-1568.4233	-2599.8524	NaN	NaN	0.6237	0.8915	0.023	0.0213	0.0221	0.0213	0.0209
0.0	0.0	0.0	647.5767	-189.8524	NaN	NaN	-0.3	0.8915	0.0229	0.0212	0.0221	0.0214	0.0208
0.0	0.0	0.0	-2446.4233	458.1476	NaN	NaN	-0.2304	0.8917	0.0228	0.0212	0.0222	0.0213	0.0208
0.0	0.0	0.0	-2571.4233	126.1476	NaN	NaN	-0.0516	0.8923	0.0227	0.0212	0.0221	0.021	0.0207
0.0	0.0	0.0	-91.4233	-4374.8524	NaN	NaN	0.9795	0.893	0.0225	0.0211	0.022	0.0207	0.0206
0.0	0.0	0.0	-1790.4233	-2855.8524	NaN	NaN	0.6147	0.8934	0.0224	0.021	0.022	0.0206	0.0206
0.0	0.0	0.0	-2124.4233	-1366.8524	NaN	NaN	0.3915	0.8939	0.0222	0.0209	0.0219	0.0206	0.0206
0.0	0.0	0.0	-660.4233	-356.8524	NaN	NaN	0.3508	0.8942	0.022	0.0207	0.0219	0.0206	0.0206
0.0	0.0	0.0	-1845.4233	-3312.8524	NaN	NaN	0.6422	0.8939	0.0221	0.0208	0.022	0.0207	0.0206
0.0	0.0	0.0	-2447.4233	52.1476	NaN	NaN	-0.0218	0.894	0.0221	0.0208	0.0219	0.0207	0.0206
0.0	0.0	0.0	-1857.4233	-658.8524	NaN	NaN	0.2618	0.8935	0.0221	0.0208	0.022	0.0208	0.0207
0.0	0.0	0.0	-1375.4233	1337.1476	NaN	NaN	-0.3	0.8933	0.0222	0.0208	0.022	0.021	0.0207
0.0	0.0	0.0	-2343.4233	-764.8524	NaN	NaN	0.2461	0.8933	0.0222	0.0209	0.022	0.0209	0.0207
0.0	0.0	0.0	-1270.4233	-2863.8524	NaN	NaN	0.6927	0.8933	0.0222	0.0209	0.022	0.0208	0.0207
0.0	0.0	0.0	-1844.4233	-1556.8524	NaN	NaN	0.4577	0.8932	0.0222	0.0209	0.022	0.0209	0.0208
0.0	0.0	0.0	-2385.4233	3.1476	NaN	NaN	-0.0013	0.8931	0.0222	0.0209	0.022	0.0209	0.0209
0.0	0.0	0.0	-1927.4233	-1613.8524	NaN	NaN	0.4557	0.8926	0.0224	0.021	0.022	0.021	0.021
0.0	0.0	0.0	-2598.4233	-742.8524	NaN	NaN	0.2223	0.8926	0.0224	0.0211	0.022	0.021	0.021
0.0	0.0	0.0	-1824.4233	-119.8524	NaN	NaN	0.0616	0.8926	0.0224	0.0211	0.0219	0.021	0.0211
0.0	0.0	0.0	-2659.4233	2.1476	NaN	NaN	-0.0008	0.8925	0.0224	0.0211	0.0219	0.0211	0.0211
0.0	0.0	0.0	-1227.4233	1302.1476	NaN	NaN	1.3	0.8924	0.0225	0.0211	0.0218	0.0212	0.0211
0.0	0.0	0.0	-1465.4233	669.1476	NaN	NaN	-0.3	0.8915	0.0227	0.0213	0.022	0.0214	0.0212
0.0	0.0	0.0	-3244.4233	24.1476	NaN	NaN	-0.0075	0.8914	0.0228	0.0214	0.0219	0.0213	0.0212
0.0	0.0	0.0	-2694.4233	-879.8524	NaN	NaN	0.2462	0.8911	0.0228	0.0215	0.022	0.0213	0.0213
0.0	0.0	0.0	342.5767	-492.8524	NaN	NaN	1.3	0.8914	0.0228	0.0214	0.0219	0.0213	0.0212
0.0	0.0	0.0	-3227.4233	1201.1476	NaN	NaN	-0.3	0.8915	0.0227	0.0213	0.0219	0.0214	0.0213
0.0	0.0	0.0	-2425.4233	-167.8524	NaN	NaN	0.0647	0.8913	0.0227	0.0214	0.0219	0.0214	0.0213
0.0	0.0	0.0	-1146.4233	-108.8524	NaN	NaN	0.0867	0.8913	0.0227	0.0214	0.0219	0.0213	0.0214
0.0	0.0	0.0	1382.5767	-1897.8524	NaN	NaN	1.3	0.8915	0.0226	0.0214	0.0219	0.0212	0.0214
0.0	0.0	0.0	-1176.4233	-2482.8524	NaN	NaN	0.6785	0.8915	0.0225	0.0214	0.0219	0.0213	0.0214
0.0	0.0	0.0	-1175.4233	3250.1476	NaN	NaN	1.3	0.8921	0.0223	0.0211	0.0218	0.0213	0.0214
0.0	0.0	0.0	-2010.4233	-1978.8524	NaN	NaN	0.496	0.8915	0.0223	0.0212	0.0219	0.0214	0.0216
0.0	0.0	0.0	843.5767	-1947.8524	NaN	NaN	1.3	0.8913	0.0223	0.0213	0.022	0.0214	0.0217
0.0	0.0	0.0	-2347.4233	-1603.8524	NaN	NaN	0.4059	0.8912	0.0223	0.0213	0.022	0.0215	0.0217
0.0	0.0	0.0	-1567.4233	-2138.8524	NaN	NaN	0.5771	0.8912	0.0222	0.0213	0.022	0.0215	0.0218
0.0	0.0	0.0	-1531.4233	-2662.8524	NaN	NaN	0.6349	0.8912	0.0221	0.0212	0.022	0.0216	0.0219
0.0	0.0	0.0	-468.4233	787.1476	NaN	NaN	1.3	0.8919	0.0219	0.0209	0.0219	0.0217	0.0217
0.0	0.0	0.0	19.5767	-2759.8524	NaN	NaN	1.0071	0.8919	0.0219	0.021	0.0219	0.0216	0.0218
0.0	0.0	0.0	-3811.4233	209.1476	NaN	NaN	-0.0581	0.892	0.0219	0.021	0.0219	0.0216	0.0216
0.0	0.0	0.0	-2423.4233	-1037.8524	NaN	NaN	0.2998	0.8922	0.0219	0.021	0.0218	0.0216	0.0216
0.0	0.0	0.0	-1581.4233	-451.8524	NaN	NaN	0.2222	0.8922	0.0219	0.0209	0.0217	0.0216	0.0216
0.0	0.0	0.0	161.5767	-8.8524	NaN	NaN	-0.058	0.8928	0.0219	0.0207	0.0216	0.0215	0.0214
0.0	0.0	0.0	-811.4233	-777.8524	NaN	NaN	0.4894	0.893	0.0219	0.0206	0.0216	0.0216	0.0214
0.0	0.0	0.0	-1391.4233	880.1476	NaN	NaN	-0.3	0.8931	0.022	0.0206	0.0215	0.0216	0.0212
0.0	0.0	0.0	569.5767	1194.1476	NaN	NaN	0.6771	0.893	0.022	0.0205	0.0215	0.0217	0.0212
0.0	0.0	0.0	-877.4233	-770.8524	NaN	NaN	0.4677	0.8926	0.0222	0.0207	0.0215	0.0218	0.0213
0.0	0.0	0.0	-213.4233	-1384.8524	NaN	NaN	0.8665	0.8924	0.0223	0.0207	0.0215	0.0218	0.0213
0.0	0.0	0.0	-1716.4233	542.1476	NaN	NaN	-0.3	0.8921	0.0224	0.0207	0.0215	0.0219	0.0213
0.0	0.0	0.0	71.5767	-1207.8524	NaN	NaN	1.063	0.892	0.0224	0.0207	0.0215	0.022	0.0214
0.0	0.0	0.0	1652.5767	3590.1476	NaN	NaN	0.6848	0.8922	0.0224	0.0205	0.0215	0.0221	0.0212
0.0	0.0	0.0	-2192.4233	-36.8524	NaN	NaN	0.0165	0.8915	0.0227	0.0207	0.0216	0.0222	0.0213
0.0	0.0	0.0	-1107.4233	2458.1476	NaN	NaN	1.3	0.8914	0.0228	0.0207	0.0216	0.0222	0.0213
0.0	0.0	0.0	-1465.4233	960.1476	NaN	NaN	-0.3	0.8913	0.0228	0.0208	0.0216	0.0222	0.0213
0.0	0.0	0.0	-770.4233	543.1476	NaN	NaN	-0.3	0.8917	0.0228	0.0207	0.0216	0.0221	0.0212
0.0	0.0	0.0	-2948.4233	659.1476	NaN	NaN	-0.2879	0.8918	0.0228	0.0207	0.0215	0.022	0.0211
0.0	0.0	0.0	524.5767	1611.1476	NaN	NaN	0.7544	0.8925	0.0227	0.0205	0.0215	0.0219	0.0209
0.0	0.0	0.0	-686.4233	343.1476	NaN	NaN	-0.3	0.8921	0.0228	0.0206	0.0215	0.0219	0.021
0.0	0.0	0.0	-2011.4233	1354.1476	NaN	NaN	-0.3	0.8925	0.0228	0.0205	0.0215	0.0218	0.0209
0.0	0.0	0.0	-1404.4233	15.1476	NaN	NaN	-0.0109	0.8925	0.0229	0.0206	0.0215	0.0217	0.0209
0.0	0.0	0.0	-1607.4233	-1663.8524	NaN	NaN	0.5086	0.8933	0.0226	0.0203	0.0214	0.0216	0.0208
0.0	0.0	0.0	36.5767	2049.1476	NaN	NaN	0.9825	0.8942	0.0224	0.02	0.0214	0.0215	0.0205
0.0	0.0	0.0	-1221.4233	1553.1476	NaN	NaN	1.3	0.8937	0.0225	0.02	0.0215	0.0216	0.0206
0.0	0.0	0.0	-296.4233	2847.1476	NaN	NaN	1.1162	0.8934	0.0227	0.0201	0.0216	0.0217	0.0206
0.0	0.0	0.0	-1430.4233	-312.8524	NaN	NaN	0.1795	0.8924	0.0231	0.0204	0.0216	0.0219	0.0207
0.0	0.0	0.0	-1318.4233	1443.1476	NaN	NaN	1.3	0.8928	0.023	0.0203	0.0215	0.0217	0.0206
0.0	0.0	0.0	-1678.4233	7.1476	NaN	NaN	-0.0043	0.8929	0.023	0.0203	0.0215	0.0217	0.0206
0.0	0.0	0.0	-1321.4233	-60.8524	NaN	NaN	0.044	0.8929	0.023	0.0203	0.0216	0.0217	0.0205
0.0	0.0	0.0	-1575.4233	1617.1476	NaN	NaN	1.3	0.8927	0.0232	0.0203	0.0216	0.0217	0.0204
0.0	0.0	0.0	-345.4233	-2253.8524	NaN	NaN	0.8671	0.8927	0.0232	0.0205	0.0216	0.0216	0.0204
0.0	0.0	0.0	-1952.4233	-496.8524	NaN	NaN	0.2029	0.8925	0.0232	0.0205	0.0217	0.0216	0.0204
0.0	0.0	0.0	-2040.4233	822.1476	NaN	NaN	-0.3	0.8925	0.0232	0.0205	0.0217	0.0216	0.0204
0.0	0.0	0.0	-1664.4233	-675.8524	NaN	NaN	0.2888	0.8926	0.0232	0.0205	0.0216	0.0217	0.0204
0.0	0.0	0.0	568.5767	-254.8524	NaN	NaN	-0.3	0.8926	0.0232	0.0205	0.0216	0.0218	0.0203
0.0	0.0	0.0	427.5767	-705.8524	NaN	NaN	1.3	0.8921	0.0234	0.0206	0.0217	0.0218	0.0204
0.0	0.0	0.0	-1513.4233	-1470.8524	NaN	NaN	0.4929	0.8918	0.0235	0.0207	0.0217	0.0218	0.0204
0.0	0.0	0.0	-778.4233	-1207.8524	NaN	NaN	0.6081	0.892	0.0235	0.0206	0.0217	0.0218	0.0204
0.0	0.0	0.0	-841.4233	1447.1476	NaN	NaN	1.3	0.8922	0.0234	0.0204	0.0217	0.0219	0.0204
0.0	0.0	0.0	191.5767	558.1476	NaN	NaN	0.7445	0.8921	0.0234	0.0204	0.0217	0.022	0.0204
0.0	0.0	0.0	-961.4233	-519.8524	NaN	NaN	0.3509	0.8922	0.0234	0.0203	0.0217	0.0221	0.0203
0.0	0.0	0.0	-501.4233	1921.1476	NaN	NaN	1.3	0.8916	0.0236	0.0204	0.0218	0.0223	0.0203
0.0	0.0	0.0	-2469.4233	1704.1476	NaN	NaN	-0.3	0.8917	0.0236	0.0205	0.0218	0.0222	0.0202
0.0	0.0	0.0	-214.4233	116.1476	NaN	NaN	-0.3	0.8916	0.0236	0.0206	0.0218	0.0221	0.0203
0.0	0.0	0.0	-105.4233	-2817.8524	NaN	NaN	0.9639	0.8915	0.0236	0.0207	0.0219	0.0221	0.0203
0.0	0.0	0.0	-1865.4233	603.1476	NaN	NaN	-0.3	0.8914	0.0235	0.0207	0.022	0.022	0.0203
0.0	0.0	0.0	-638.4233	-1270.8524	NaN	NaN	0.6656	0.8912	0.0235	0.0208	0.0221	0.022	0.0204
0.0	0.0	0.0	-2915.4233	793.1476	NaN	NaN	-0.3	0.8909	0.0235	0.021	0.0223	0.0219	0.0205
0.0	0.0	0.0	-2066.4233	-3221.8524	NaN	NaN	0.6092	0.8904	0.0235	0.0213	0.0225	0.0217	0.0206
0.0	0.0	0.0	-2875.4233	232.1476	NaN	NaN	-0.0878	0.8912	0.0233	0.0212	0.0223	0.0215	0.0205
0.0	0.0	0.0	-1288.4233	-1698.8524	NaN	NaN	0.5687	0.8911	0.0233	0.0212	0.0224	0.0215	0.0205
0.0	0.0	0.0	-913.4233	188.1476	NaN	NaN	-0.2594	0.8916	0.0232	0.0211	0.0222	0.0214	0.0205
0.0	0.0	0.0	-361.4233	-845.8524	NaN	NaN	0.7006	0.8911	0.0233	0.0212	0.0223	0.0215	0.0206
0.0	0.0	0.0	-1032.4233	-894.8524	NaN	NaN	0.4643	0.8908	0.0234	0.0213	0.0224	0.0215	0.0207
0.0	0.0	0.0	1048.5767	-152.8524	NaN	NaN	-0.1706	0.8905	0.0234	0.0214	0.0224	0.0215	0.0208
0.0	0.0	0.0	-1010.4233	-1534.8524	NaN	NaN	0.603	0.8903	0.0235	0.0214	0.0224	0.0215	0.0209
0.0	0.0	0.0	-2541.4233	191.1476	NaN	NaN	-0.0813	0.8902	0.0235	0.0214	0.0224	0.0215	0.0209
0.0	0.0	0.0	-129.4233	-622.8524	NaN	NaN	0.828	0.8902	0.0234	0.0214	0.0225	0.0216	0.0209
0.0	0.0	0.0	-604.4233	-728.8524	NaN	NaN	0.5467	0.8901	0.0234	0.0214	0.0225	0.0216	0.021
0.0	0.0	0.0	-307.4233	-1104.8524	NaN	NaN	0.7823	0.89	0.0234	0.0215	0.0225	0.0215	0.021
0.0	0.0	0.0	-2295.4233	-2353.8524	NaN	NaN	0.5063	0.8901	0.0234	0.0215	0.0225	0.0214	0.0211
0.0	0.0	0.0	-1682.4233	-1343.8524	NaN	NaN	0.4441	0.8901	0.0235	0.0215	0.0224	0.0214	0.0211
0.0	0.0	0.0	-2866.4233	-731.8524	NaN	NaN	0.2034	0.8905	0.0234	0.0215	0.0224	0.0213	0.021
0.0	0.0	0.0	711.5767	475.1476	NaN	NaN	0.4004	0.8907	0.0233	0.0215	0.0224	0.0213	0.0209
0.0	0.0	0.0	-1923.4233	423.1476	NaN	NaN	-0.282	0.8909	0.0232	0.0214	0.0223	0.0213	0.0208
0.0	0.0	0.0	-1243.4233	-1701.8524	NaN	NaN	0.5778	0.8908	0.0233	0.0215	0.0224	0.0213	0.0208
0.0	0.0	0.0	-1965.4233	-279.8524	NaN	NaN	0.1246	0.8909	0.0233	0.0215	0.0223	0.0212	0.0208
0.0	0.0	0.0	-1574.4233	-582.8524	NaN	NaN	0.2702	0.8909	0.0232	0.0215	0.0223	0.0212	0.0208
0.0	0.0	0.0	-1398.4233	267.1476	NaN	NaN	-0.2361	0.8912	0.0232	0.0214	0.0223	0.0212	0.0208
0.0	0.0	0.0	-3050.4233	-2042.8524	NaN	NaN	0.4011	0.8914	0.0231	0.0214	0.0223	0.0211	0.0207
0.0	0.0	0.0	-1671.4233	-1041.8524	NaN	NaN	0.384	0.8919	0.0229	0.0214	0.0222	0.0209	0.0207
0.0	0.0	0.0	-1372.4233	-1474.8524	NaN	NaN	0.518	0.8924	0.0228	0.0213	0.0221	0.0208	0.0206
0.0	0.0	0.0	-433.4233	-1572.8524	NaN	NaN	0.784	0.8926	0.0226	0.0214	0.0221	0.0207	0.0206
0.0	0.0	0.0	-2760.4233	-2028.8524	NaN	NaN	0.4236	0.8925	0.0227	0.0214	0.0221	0.0207	0.0206
0.0	0.0	0.0	-1539.4233	657.1476	NaN	NaN	-0.3	0.8928	0.0225	0.0214	0.022	0.0206	0.0206
0.0	0.0	0.0	-1649.4233	-2249.8524	NaN	NaN	0.577	0.893	0.0224	0.0214	0.0219	0.0206	0.0207
0.0	0.0	0.0	-540.4233	-2557.8524	NaN	NaN	0.8256	0.8931	0.0224	0.0215	0.0219	0.0205	0.0207
0.0	0.0	0.0	-2779.4233	-1917.8524	NaN	NaN	0.4083	0.8931	0.0224	0.0215	0.0219	0.0205	0.0207
0.0	0.0	0.0	-2406.4233	-660.8524	NaN	NaN	0.2155	0.8932	0.0223	0.0215	0.0218	0.0205	0.0208
0.0	0.0	0.0	149.5767	-1439.8524	NaN	NaN	1.1159	0.8932	0.0223	0.0214	0.0218	0.0205	0.0208
0.0	0.0	0.0	-1706.4233	-833.8524	NaN	NaN	0.3283	0.8932	0.0223	0.0214	0.0217	0.0205	0.0209
0.0	0.0	0.0	-1810.4233	-3086.8524	NaN	NaN	0.6303	0.8932	0.0223	0.0214	0.0217	0.0205	0.0209
0.0	0.0	0.0	806.5767	413.1476	NaN	NaN	0.3387	0.8932	0.0223	0.0213	0.0217	0.0206	0.0209
0.0	0.0	0.0	-967.4233	494.1476	NaN	NaN	-0.3	0.8925	0.0225	0.0214	0.0218	0.0208	0.021
0.0	0.0	0.0	-889.4233	-1020.8524	NaN	NaN	0.5344	0.8923	0.0226	0.0215	0.0218	0.0208	0.0211
0.0	0.0	0.0	-2032.4233	1.1476	NaN	NaN	-0.0006	0.8922	0.0227	0.0216	0.0218	0.0207	0.0211
0.0	0.0	0.0	-856.4233	-2252.8524	NaN	NaN	0.7246	0.8924	0.0226	0.0215	0.0217	0.0207	0.0211
0.0	0.0	0.0	-324.4233	1136.1476	NaN	NaN	1.3	0.8923	0.0226	0.0214	0.0217	0.0209	0.0212
0.0	0.0	0.0	-1687.4233	1882.1476	NaN	NaN	1.3	0.892	0.0226	0.0214	0.0218	0.021	0.0212
0.0	0.0	0.0	-681.4233	23.1476	NaN	NaN	-0.0352	0.8918	0.0227	0.0215	0.0218	0.021	0.0212
0.0	0.0	0.0	-2076.4233	-1971.8524	NaN	NaN	0.4871	0.8917	0.0227	0.0216	0.0218	0.021	0.0212
0.0	0.0	0.0	-2206.4233	-3191.8524	NaN	NaN	0.5913	0.8921	0.0226	0.0216	0.0217	0.0209	0.0211
0.0	0.0	0.0	-2341.4233	1730.1476	NaN	NaN	-0.3	0.8922	0.0225	0.0215	0.0218	0.0208	0.0213
0.0	0.0	0.0	-3261.4233	-1230.8524	NaN	NaN	0.274	0.8924	0.0223	0.0214	0.0217	0.0208	0.0213
0.0	0.0	0.0	-586.4233	622.1476	NaN	NaN	1.3	0.8931	0.0222	0.0213	0.0216	0.0207	0.0212
0.0	0.0	0.0	-1861.4233	-2137.8524	NaN	NaN	0.5346	0.8929	0.0222	0.0214	0.0217	0.0207	0.0212
0.0	0.0	0.0	-357.4233	1379.1476	NaN	NaN	1.3	0.8934	0.0221	0.0212	0.0216	0.0206	0.0211
0.0	0.0	0.0	-2345.4233	-1438.8524	NaN	NaN	0.3802	0.8931	0.0221	0.0213	0.0216	0.0207	0.0213
0.0	0.0	0.0	-1535.4233	-815.8524	NaN	NaN	0.347	0.8936	0.022	0.0211	0.0215	0.0207	0.0211
0.0	0.0	0.0	-469.4233	2261.1476	NaN	NaN	1.262	0.8939	0.022	0.0209	0.0215	0.0208	0.0211
0.0	0.0	0.0	-1906.4233	-1091.8524	NaN	NaN	0.3642	0.8934	0.0221	0.0209	0.0216	0.0208	0.0212
0.0	0.0	0.0	-1355.4233	-329.8524	NaN	NaN	0.1957	0.8933	0.0221	0.021	0.0216	0.0209	0.0212
0.0	0.0	0.0	165.5767	699.1476	NaN	NaN	0.8085	0.8931	0.0222	0.021	0.0216	0.0209	0.0212
0.0	0.0	0.0	-2448.4233	-497.8524	NaN	NaN	0.169	0.8928	0.0222	0.021	0.0216	0.021	0.0213
0.0	0.0	0.0	-625.4233	631.1476	NaN	NaN	1.3	0.8933	0.0221	0.0209	0.0216	0.021	0.0213
0.0	0.0	0.0	-2268.4233	1018.1476	NaN	NaN	-0.3	0.8932	0.0221	0.0208	0.0216	0.0211	0.0212
0.0	0.0	0.0	-1397.4233	802.1476	NaN	NaN	-0.3	0.8935	0.0221	0.0207	0.0215	0.0211	0.0211
0.0	0.0	0.0	-2622.4233	1714.1476	NaN	NaN	-0.3	0.8936	0.0221	0.0207	0.0215	0.0211	0.0211
0.0	0.0	0.0	-564.4233	-439.8524	NaN	NaN	0.438	0.8932	0.0222	0.0208	0.0216	0.0211	0.0212
0.0	0.0	0.0	-946.4233	-1401.8524	NaN	NaN	0.597	0.8932	0.0221	0.0208	0.0215	0.0211	0.0212
0.0	0.0	0.0	-634.4233	-2081.8524	NaN	NaN	0.7664	0.8933	0.0221	0.0208	0.0215	0.0211	0.0211
0.0	0.0	0.0	-1270.4233	1439.1476	NaN	NaN	1.3	0.8938	0.0221	0.0207	0.0214	0.0211	0.021
0.0	0.0	0.0	-2512.4233	-505.8524	NaN	NaN	0.1676	0.8938	0.0221	0.0206	0.0214	0.0211	0.021
0.0	0.0	0.0	-2357.4233	1.1476	NaN	NaN	-0.0005	0.8935	0.0222	0.0207	0.0214	0.0212	0.0211
0.0	0.0	0.0	-600.4233	-1881.8524	NaN	NaN	0.7581	0.8935	0.0222	0.0207	0.0213	0.0212	0.021
0.0	0.0	0.0	-1217.4233	1615.1476	NaN	NaN	1.3	0.8936	0.0222	0.0205	0.0213	0.0213	0.021
0.0	0.0	0.0	-1146.4233	398.1476	NaN	NaN	-0.3	0.8933	0.0223	0.0206	0.0213	0.0214	0.0211
0.0	0.0	0.0	-677.4233	1866.1476	NaN	NaN	1.3	0.8937	0.0223	0.0204	0.0212	0.0214	0.021
0.0	0.0	0.0	-1407.4233	163.1476	NaN	NaN	-0.1311	0.8931	0.0225	0.0205	0.0213	0.0215	0.0211
0.0	0.0	0.0	-443.4233	319.1476	NaN	NaN	-0.3	0.8929	0.0226	0.0206	0.0213	0.0215	0.021
0.0	0.0	0.0	-864.4233	622.1476	NaN	NaN	-0.3	0.8925	0.0227	0.0206	0.0214	0.0216	0.0212
0.0	0.0	0.0	-657.4233	-2225.8524	NaN	NaN	0.772	0.8922	0.0228	0.0206	0.0215	0.0217	0.0213
0.0	0.0	0.0	-685.4233	2871.1476	NaN	NaN	1.3	0.8931	0.0228	0.0201	0.0214	0.0216	0.0209
0.0	0.0	0.0	-2529.4233	3541.1476	NaN	NaN	1.3	0.893	0.0228	0.02	0.0216	0.0217	0.0209
0.0	0.0	0.0	-2201.4233	3226.1476	NaN	NaN	1.3	0.8929	0.0228	0.02	0.0217	0.0217	0.0208
0.0	0.0	0.0	-1171.4233	972.1476	NaN	NaN	-0.3	0.8921	0.023	0.0203	0.0218	0.0218	0.021
0.0	0.0	0.0	-1324.4233	-1209.8524	NaN	NaN	0.4774	0.8924	0.0229	0.0204	0.0217	0.0217	0.0209
0.0	0.0	0.0	-2819.4233	-400.8524	NaN	NaN	0.1245	0.8932	0.0227	0.0203	0.0216	0.0214	0.0208
0.0	0.0	0.0	389.5767	1235.1476	NaN	NaN	0.7602	0.8944	0.0224	0.0199	0.0215	0.0212	0.0205
0.0	0.0	0.0	-2189.4233	432.1476	NaN	NaN	-0.2459	0.8946	0.0224	0.0198	0.0216	0.0213	0.0203
0.0	0.0	0.0	1245.5767	2917.1476	NaN	NaN	0.7008	0.8952	0.0224	0.0196	0.0215	0.0211	0.0201
0.0	0.0	0.0	758.5767	-929.8524	NaN	NaN	1.3	0.8948	0.0224	0.0199	0.0216	0.0212	0.0202
0.0	0.0	0.0	-196.4233	-2461.8524	NaN	NaN	0.9261	0.8948	0.0224	0.02	0.0215	0.0211	0.0202
0.0	0.0	0.0	1719.5767	-699.8524	NaN	NaN	-0.3	0.895	0.0224	0.02	0.0215	0.021	0.0201
0.0	0.0	0.0	-125.4233	-1069.8524	NaN	NaN	0.8951	0.8953	0.0223	0.0199	0.0215	0.021	0.0201
0.0	0.0	0.0	3974.5767	-34.8524	NaN	NaN	-0.0088	0.8956	0.0222	0.0197	0.0215	0.021	0.02
0.0	0.0	0.0	667.5767	-1532.8524	NaN	NaN	1.3	0.8951	0.0224	0.0198	0.0216	0.0211	0.0201
0.0	0.0	0.0	-1587.4233	-474.8524	NaN	NaN	0.2303	0.8947	0.0225	0.0199	0.0217	0.0212	0.0202
0.0	0.0	0.0	2549.5767	-1460.8524	NaN	NaN	-0.3	0.8945	0.0225	0.0199	0.0217	0.0212	0.0202
0.0	0.0	0.0	1023.5767	-412.8524	NaN	NaN	-0.3	0.8939	0.0227	0.0199	0.0218	0.0214	0.0203
0.0	0.0	0.0	72.5767	435.1476	NaN	NaN	0.8571	0.8937	0.0227	0.02	0.0218	0.0214	0.0204
0.0	0.0	0.0	194.5767	772.1476	NaN	NaN	0.7987	0.8931	0.0228	0.0202	0.0219	0.0216	0.0205
0.0	0.0	0.0	1720.5767	-1696.8524	NaN	NaN	-0.3	0.8923	0.0229	0.0204	0.022	0.0217	0.0206
0.0	0.0	0.0	1723.5767	92.1476	NaN	NaN	0.0507	0.8924	0.0229	0.0203	0.022	0.0218	0.0206
0.0	0.0	0.0	2406.5767	-1502.8524	NaN	NaN	-0.3	0.8919	0.0231	0.0204	0.0221	0.022	0.0206
0.0	0.0	0.0	326.5767	218.1476	NaN	NaN	0.4005	0.8914	0.0232	0.0204	0.0221	0.0222	0.0207
0.0	0.0	0.0	-609.4233	881.1476	NaN	NaN	1.3	0.8909	0.0234	0.0205	0.0221	0.0224	0.0207
0.0	0.0	0.0	-41.4233	1949.1476	NaN	NaN	1.0217	0.8906	0.0236	0.0206	0.0221	0.0224	0.0207
0.0	0.0	0.0	-2128.4233	1660.1476	NaN	NaN	-0.3	0.8902	0.0237	0.0208	0.0222	0.0224	0.0207
0.0	0.0	0.0	-703.4233	836.1476	NaN	NaN	1.3	0.8904	0.0236	0.0209	0.0222	0.0221	0.0207
0.0	0.0	0.0	-2626.4233	-129.8524	NaN	NaN	0.0471	0.89	0.0237	0.0212	0.0224	0.022	0.0209
0.0	0.0	0.0	52.5767	-1996.8524	NaN	NaN	1.027	0.8901	0.0235	0.0212	0.0224	0.0218	0.0209
0.0	0.0	0.0	-806.4233	-90.8524	NaN	NaN	0.1013	0.8904	0.0234	0.0212	0.0225	0.0218	0.0208
0.0	0.0	0.0	583.5767	911.1476	NaN	NaN	0.6096	0.8906	0.0234	0.0211	0.0224	0.0218	0.0208
0.0	0.0	0.0	-637.4233	62.1476	NaN	NaN	-0.108	0.8904	0.0234	0.0212	0.0225	0.0217	0.0208
0.0	0.0	0.0	-1426.4233	-2463.8524	NaN	NaN	0.6333	0.8907	0.0234	0.0211	0.0224	0.0216	0.0208
0.0	0.0	0.0	-441.4233	1609.1476	NaN	NaN	1.3	0.891	0.0233	0.0211	0.0224	0.0216	0.0207
0.0	0.0	0.0	-1695.4233	-1895.8524	NaN	NaN	0.5279	0.8909	0.0233	0.0211	0.0224	0.0215	0.0208
0.0	0.0	0.0	-1001.4233	-2265.8524	NaN	NaN	0.6935	0.8912	0.0233	0.021	0.0224	0.0214	0.0208
0.0	0.0	0.0	-833.4233	-2367.8524	NaN	NaN	0.7397	0.8914	0.0232	0.021	0.0224	0.0212	0.0208
0.0	0.0	0.0	-912.4233	-1807.8524	NaN	NaN	0.6646	0.892	0.023	0.0208	0.0223	0.0211	0.0207
0.0	0.0	0.0	-3165.4233	-1196.8524	NaN	NaN	0.2744	0.8923	0.0229	0.0207	0.0223	0.0211	0.0207
0.0	0.0	0.0	-422.4233	175.1476	NaN	NaN	-0.3	0.8926	0.0229	0.0207	0.0222	0.0211	0.0205
0.0	0.0	0.0	-2235.4233	-372.8524	NaN	NaN	0.1429	0.8928	0.0228	0.0207	0.0222	0.0211	0.0205
0.0	0.0	0.0	-1330.4233	-1135.8524	NaN	NaN	0.4606	0.8924	0.0229	0.0208	0.0222	0.0212	0.0206
0.0	0.0	0.0	-2985.4233	698.1476	NaN	NaN	-0.3	0.8922	0.023	0.0208	0.0222	0.0212	0.0206
0.0	0.0	0.0	-897.4233	-2320.8524	NaN	NaN	0.7211	0.8918	0.0231	0.0208	0.0222	0.0213	0.0207
0.0	0.0	0.0	-616.4233	-1649.8524	NaN	NaN	0.728	0.8918	0.0231	0.0209	0.0221	0.0213	0.0207
0.0	0.0	0.0	160.5767	579.1476	NaN	NaN	0.7829	0.8918	0.0232	0.0208	0.0221	0.0214	0.0207
0.0	0.0	0.0	-2012.4233	-2449.8524	NaN	NaN	0.549	0.8918	0.0232	0.0208	0.022	0.0215	0.0207
0.0	0.0	0.0	-1545.4233	954.1476	NaN	NaN	-0.3	0.8917	0.0234	0.0207	0.0219	0.0217	0.0207
0.0	0.0	0.0	-508.4233	145.1476	NaN	NaN	-0.3	0.8916	0.0235	0.0207	0.0218	0.0219	0.0207
0.0	0.0	0.0	-1015.4233	240.1476	NaN	NaN	-0.3	0.8912	0.0236	0.0207	0.0218	0.022	0.0207
0.0	0.0	0.0	-2526.4233	632.1476	NaN	NaN	-0.3	0.8911	0.0236	0.0207	0.0218	0.0221	0.0207
0.0	0.0	0.0	-1059.4233	1733.1476	NaN	NaN	1.3	0.8908	0.0237	0.0208	0.0218	0.0221	0.0208
0.0	0.0	0.0	-2437.4233	-196.8524	NaN	NaN	0.0747	0.8904	0.0237	0.021	0.0219	0.0221	0.0209
0.0	0.0	0.0	-1325.4233	164.1476	NaN	NaN	-0.1414	0.8905	0.0237	0.021	0.0219	0.0221	0.0209
0.0	0.0	0.0	-417.4233	-142.8524	NaN	NaN	0.255	0.8905	0.0237	0.021	0.0218	0.0221	0.0209
0.0	0.0	0.0	-530.4233	-441.8524	NaN	NaN	0.4545	0.8907	0.0236	0.0209	0.0218	0.0222	0.0209
0.0	0.0	0.0	-994.4233	-535.8524	NaN	NaN	0.3502	0.8909	0.0236	0.0208	0.0217	0.0222	0.0208
0.0	0.0	0.0	-1288.4233	1444.1476	NaN	NaN	1.3	0.8908	0.0236	0.0208	0.0218	0.0223	0.0208
0.0	0.0	0.0	-2443.4233	2539.1476	NaN	NaN	1.3	0.8909	0.0236	0.0208	0.0218	0.0222	0.0208
0.0	0.0	0.0	-1613.4233	-3195.8524	NaN	NaN	0.6645	0.891	0.0235	0.0209	0.0218	0.022	0.0208
0.0	0.0	0.0	-1337.4233	-1350.8524	NaN	NaN	0.5025	0.8911	0.0235	0.0209	0.0218	0.022	0.0207
0.0	0.0	0.0	-2152.4233	1519.1476	NaN	NaN	-0.3	0.8913	0.0235	0.0208	0.0218	0.0219	0.0207
0.0	0.0	0.0	-42.4233	-1682.8524	NaN	NaN	0.9754	0.8915	0.0234	0.0207	0.0217	0.0219	0.0206
0.0	0.0	0.0	444.5767	932.1476	NaN	NaN	0.6771	0.8916	0.0234	0.0207	0.0217	0.022	0.0206
0.0	0.0	0.0	-1813.4233	945.1476	NaN	NaN	-0.3	0.8918	0.0233	0.0205	0.0217	0.022	0.0205
0.0	0.0	0.0	-1437.4233	-120.8524	NaN	NaN	0.0776	0.8918	0.0232	0.0206	0.0218	0.022	0.0206
0.0	0.0	0.0	-2226.4233	-622.8524	NaN	NaN	0.2186	0.8914	0.0232	0.0208	0.022	0.0219	0.0207
0.0	0.0	0.0	-1848.4233	2405.1476	NaN	NaN	1.3	0.8913	0.0231	0.021	0.0222	0.0217	0.0207
0.0	0.0	0.0	-2149.4233	-3255.8524	NaN	NaN	0.6023	0.8917	0.023	0.0211	0.0222	0.0214	0.0206
0.0	0.0	0.0	-3198.4233	-899.8524	NaN	NaN	0.2196	0.8919	0.0229	0.0211	0.0222	0.0214	0.0205
0.0	0.0	0.0	-1335.4233	47.1476	NaN	NaN	-0.0366	0.8921	0.0228	0.0211	0.0222	0.0212	0.0205
0.0	0.0	0.0	-896.4233	-640.8524	NaN	NaN	0.4169	0.8922	0.0228	0.0212	0.0221	0.0212	0.0205
0.0	0.0	0.0	-1421.4233	-1559.8524	NaN	NaN	0.5232	0.8922	0.0228	0.0212	0.0221	0.0212	0.0205
0.0	0.0	0.0	-1146.4233	-1010.8524	NaN	NaN	0.4686	0.8925	0.0227	0.0212	0.022	0.0211	0.0205
0.0	0.0	0.0	-1609.4233	-1477.8524	NaN	NaN	0.4787	0.8922	0.0228	0.0213	0.0221	0.0211	0.0206
0.0	0.0	0.0	-1093.4233	662.1476	NaN	NaN	-0.3	0.8921	0.0228	0.0213	0.0221	0.0211	0.0206
0.0	0.0	0.0	-905.4233	-2851.8524	NaN	NaN	0.759	0.8915	0.023	0.0214	0.0221	0.0212	0.0207
0.0	0.0	0.0	-1048.4233	1949.1476	NaN	NaN	1.3	0.8914	0.0231	0.0215	0.0221	0.0212	0.0207
0.0	0.0	0.0	-69.4233	-1909.8524	NaN	NaN	0.9649	0.8913	0.0232	0.0215	0.0221	0.0212	0.0207
0.0	0.0	0.0	-533.4233	-3585.8524	NaN	NaN	0.8705	0.8913	0.0232	0.0215	0.022	0.0213	0.0207
0.0	0.0	0.0	-538.4233	2760.1476	NaN	NaN	1.2423	0.891	0.0232	0.0214	0.0221	0.0215	0.0208
0.0	0.0	0.0	1027.5767	595.1476	NaN	NaN	0.3668	0.8907	0.0233	0.0214	0.0222	0.0216	0.0208
0.0	0.0	0.0	-964.4233	-1114.8524	NaN	NaN	0.5362	0.8905	0.0233	0.0216	0.0222	0.0215	0.0209
0.0	0.0	0.0	-1999.4233	-1991.8524	NaN	NaN	0.4991	0.8906	0.0234	0.0216	0.0222	0.0214	0.0208
0.0	0.0	0.0	-2228.4233	2568.1476	NaN	NaN	1.3	0.8907	0.0234	0.0217	0.0222	0.0213	0.0208
0.0	0.0	0.0	-2077.4233	-814.8524	NaN	NaN	0.2817	0.891	0.0232	0.0217	0.0222	0.0211	0.0208
0.0	0.0	0.0	-3338.4233	-1382.8524	NaN	NaN	0.2929	0.8914	0.0231	0.0216	0.0222	0.021	0.0207
0.0	0.0	0.0	-1236.4233	-153.8524	NaN	NaN	0.1107	0.892	0.0229	0.0215	0.0221	0.0208	0.0206
0.0	0.0	0.0	-397.4233	-352.8524	NaN	NaN	0.4703	0.8927	0.0227	0.0214	0.022	0.0206	0.0206
0.0	0.0	0.0	-1547.4233	-1822.8524	NaN	NaN	0.5409	0.8929	0.0226	0.0213	0.022	0.0206	0.0206
0.0	0.0	0.0	-522.4233	-832.8524	NaN	NaN	0.6145	0.8932	0.0225	0.0212	0.0219	0.0206	0.0205
0.0	0.0	0.0	-2710.4233	1712.1476	NaN	NaN	-0.3	0.8931	0.0225	0.0213	0.0219	0.0206	0.0206
0.0	0.0	0.0	-2615.4233	-172.8524	NaN	NaN	0.062	0.8932	0.0225	0.0213	0.0219	0.0205	0.0206
0.0	0.0	0.0	-1195.4233	-2882.8524	NaN	NaN	0.7069	0.8933	0.0225	0.0214	0.0219	0.0204	0.0206
0.0	0.0	0.0	-2258.4233	-1698.8524	NaN	NaN	0.4293	0.8933	0.0224	0.0215	0.0219	0.0203	0.0206
0.0	0.0	0.0	-1895.4233	-650.8524	NaN	NaN	0.2556	0.8936	0.0224	0.0214	0.0218	0.0203	0.0206
0.0	0.0	0.0	-882.4233	-1649.8524	NaN	NaN	0.6515	0.8934	0.0224	0.0214	0.0218	0.0203	0.0207
0.0	0.0	0.0	-1199.4233	-1069.8524	NaN	NaN	0.4715	0.8931	0.0224	0.0215	0.0218	0.0204	0.0208
0.0	0.0	0.0	-1452.4233	-2589.8524	NaN	NaN	0.6407	0.893	0.0225	0.0215	0.0217	0.0205	0.0208
0.0	0.0	0.0	-1840.4233	-887.8524	NaN	NaN	0.3254	0.8927	0.0225	0.0216	0.0217	0.0205	0.0209
0.0	0.0	0.0	-602.4233	-557.8524	NaN	NaN	0.4808	0.8926	0.0225	0.0216	0.0217	0.0206	0.021
0.0	0.0	0.0	1066.5767	-1977.8524	NaN	NaN	1.3	0.8924	0.0226	0.0216	0.0217	0.0207	0.021
0.0	0.0	0.0	-1561.4233	-331.8524	NaN	NaN	0.1753	0.892	0.0227	0.0217	0.0217	0.0208	0.0211
0.0	0.0	0.0	-421.4233	3366.1476	NaN	NaN	1.1431	0.892	0.0228	0.0216	0.0217	0.0209	0.0211
0.0	0.0	0.0	-592.4233	538.1476	NaN	NaN	-0.3	0.8914	0.0229	0.0217	0.0217	0.0209	0.0213
0.0	0.0	0.0	-3040.4233	-3151.8524	NaN	NaN	0.509	0.8916	0.0229	0.0218	0.0217	0.0208	0.0213
0.0	0.0	0.0	596.5767	-265.8524	NaN	NaN	-0.3	0.8918	0.0229	0.0216	0.0217	0.0209	0.0212
0.0	0.0	0.0	-2148.4233	-1015.8524	NaN	NaN	0.321	0.8918	0.0228	0.0216	0.0217	0.0209	0.0213
0.0	0.0	0.0	-1130.4233	248.1476	NaN	NaN	-0.2813	0.8918	0.0228	0.0216	0.0217	0.0209	0.0213
0.0	0.0	0.0	-1748.4233	-1250.8524	NaN	NaN	0.4171	0.8919	0.0228	0.0216	0.0217	0.0209	0.0212
0.0	0.0	0.0	-1049.4233	-2310.8524	NaN	NaN	0.6877	0.8918	0.0227	0.0216	0.0217	0.0208	0.0213
0.0	0.0	0.0	-1459.4233	929.1476	NaN	NaN	-0.3	0.8921	0.0226	0.0215	0.0217	0.0208	0.0213
0.0	0.0	0.0	-362.4233	-642.8524	NaN	NaN	0.6395	0.8922	0.0225	0.0214	0.0217	0.0208	0.0214
0.0	0.0	0.0	-1322.4233	-734.8524	NaN	NaN	0.3572	0.8922	0.0225	0.0214	0.0217	0.0209	0.0214
0.0	0.0	0.0	-3596.4233	1825.1476	NaN	NaN	-0.3	0.8923	0.0224	0.0212	0.0217	0.0211	0.0214
0.0	0.0	0.0	-1435.4233	2192.1476	NaN	NaN	1.3	0.8923	0.0224	0.0212	0.0217	0.021	0.0214
0.0	0.0	0.0	-2911.4233	-725.8524	NaN	NaN	0.1996	0.8915	0.0224	0.0215	0.0219	0.021	0.0216
0.0	0.0	0.0	-360.4233	-2290.8524	NaN	NaN	0.8641	0.8918	0.0224	0.0215	0.0219	0.0209	0.0215
0.0	0.0	0.0	-3097.4233	-3185.8524	NaN	NaN	0.507	0.8921	0.0223	0.0215	0.0219	0.0207	0.0215
0.0	0.0	0.0	-1459.4233	-1003.8524	NaN	NaN	0.4075	0.8925	0.0221	0.0214	0.0218	0.0207	0.0214
0.0	0.0	0.0	-919.4233	-757.8524	NaN	NaN	0.4518	0.893	0.022	0.0211	0.0217	0.0208	0.0214
0.0	0.0	0.0	-1707.4233	-920.8524	NaN	NaN	0.3504	0.8932	0.022	0.021	0.0216	0.0209	0.0213
0.0	0.0	0.0	-104.4233	1410.1476	NaN	NaN	1.08	0.8934	0.022	0.0208	0.0215	0.021	0.0212
0.0	0.0	0.0	-1358.4233	1066.1476	NaN	NaN	-0.3	0.8933	0.022	0.0207	0.0215	0.0212	0.0213
0.0	0.0	0.0	-2222.4233	438.1476	NaN	NaN	-0.2456	0.8931	0.0222	0.0207	0.0215	0.0213	0.0212
0.0	0.0	0.0	-869.4233	3391.1476	NaN	NaN	1.3	0.8932	0.0223	0.0207	0.0215	0.0212	0.0211
0.0	0.0	0.0	-91.4233	-384.8524	NaN	NaN	0.808	0.8927	0.0224	0.0209	0.0216	0.0212	0.0213
0.0	0.0	0.0	-259.4233	-2871.8524	NaN	NaN	0.9172	0.8927	0.0225	0.0209	0.0216	0.0211	0.0213
0.0	0.0	0.0	-1927.4233	802.1476	NaN	NaN	-0.3	0.8931	0.0225	0.0208	0.0215	0.021	0.0211
0.0	0.0	0.0	-1576.4233	107.1476	NaN	NaN	-0.0729	0.8933	0.0225	0.0207	0.0215	0.021	0.0211
0.0	0.0	0.0	-187.4233	42.1476	NaN	NaN	-0.2901	0.8936	0.0224	0.0206	0.0215	0.021	0.0209
0.0	0.0	0.0	1206.5767	810.1476	NaN	NaN	0.4017	0.8935	0.0225	0.0207	0.0215	0.021	0.0209
0.0	0.0	0.0	-1529.4233	1654.1476	NaN	NaN	1.3	0.8935	0.0226	0.0207	0.0215	0.0209	0.0208
0.0	0.0	0.0	-839.4233	-109.8524	NaN	NaN	0.1157	0.8933	0.0226	0.0208	0.0215	0.0209	0.0209
0.0	0.0	0.0	-2008.4233	470.1476	NaN	NaN	-0.3	0.8935	0.0226	0.0208	0.0214	0.0209	0.0208
0.0	0.0	0.0	185.5767	2670.1476	NaN	NaN	0.935	0.8939	0.0226	0.0206	0.0213	0.0209	0.0206
0.0	0.0	0.0	-745.4233	-829.8524	NaN	NaN	0.5268	0.8935	0.0227	0.0207	0.0214	0.0209	0.0208
0.0	0.0	0.0	97.5767	825.1476	NaN	NaN	0.8943	0.8937	0.0228	0.0206	0.0213	0.021	0.0206
0.0	0.0	0.0	-1156.4233	-127.8524	NaN	NaN	0.0996	0.8932	0.0229	0.0208	0.0214	0.021	0.0208
0.0	0.0	0.0	-2675.4233	-481.8524	NaN	NaN	0.1526	0.8926	0.0229	0.021	0.0215	0.0211	0.0209
0.0	0.0	0.0	-5.4233	826.1476	NaN	NaN	1.0066	0.8924	0.0229	0.0211	0.0215	0.0211	0.0209
0.0	0.0	0.0	-2421.4233	-489.8524	NaN	NaN	0.1683	0.8921	0.0229	0.0212	0.0216	0.021	0.021
0.0	0.0	0.0	-851.4233	-3.8524	NaN	NaN	0.0045	0.8926	0.0229	0.0211	0.0215	0.021	0.0209
0.0	0.0	0.0	-1672.4233	-73.8524	NaN	NaN	0.0423	0.8927	0.0228	0.0211	0.0215	0.021	0.0209
0.0	0.0	0.0	-1827.4233	1136.1476	NaN	NaN	-0.3	0.893	0.0228	0.0211	0.0214	0.021	0.0208
0.0	0.0	0.0	-1840.4233	696.1476	NaN	NaN	-0.3	0.8927	0.0228	0.0211	0.0215	0.021	0.0208
0.0	0.0	0.0	-242.4233	618.1476	NaN	NaN	1.3	0.8928	0.0228	0.0211	0.0215	0.0211	0.0208
0.0	0.0	0.0	-2662.4233	-406.8524	NaN	NaN	0.1326	0.8922	0.0229	0.0213	0.0217	0.0211	0.0209
0.0	0.0	0.0	-1226.4233	-1408.8524	NaN	NaN	0.5346	0.8918	0.0229	0.0214	0.0217	0.0211	0.021
0.0	0.0	0.0	-1360.4233	-819.8524	NaN	NaN	0.376	0.8918	0.0229	0.0214	0.0218	0.0212	0.021
0.0	0.0	0.0	-1551.4233	-1671.8524	NaN	NaN	0.5187	0.892	0.0228	0.0212	0.0217	0.0212	0.021
0.0	0.0	0.0	-483.4233	289.1476	NaN	NaN	-0.3	0.8925	0.0228	0.021	0.0216	0.0212	0.0208
0.0	0.0	0.0	-803.4233	-1833.8524	NaN	NaN	0.6954	0.8923	0.0228	0.021	0.0217	0.0212	0.0209
0.0	0.0	0.0	156.5767	-3065.8524	NaN	NaN	1.0538	0.8922	0.0229	0.021	0.0217	0.0213	0.0208
0.0	0.0	0.0	-1008.4233	-706.8524	NaN	NaN	0.4121	0.8921	0.0229	0.021	0.0218	0.0213	0.0208
0.0	0.0	0.0	-1514.4233	-1139.8524	NaN	NaN	0.4294	0.8922	0.0229	0.0209	0.0218	0.0213	0.0208
0.0	0.0	0.0	2.5767	-3312.8524	NaN	NaN	1.0008	0.8924	0.0228	0.0208	0.0218	0.0213	0.0208
0.0	0.0	0.0	192.5767	407.1476	NaN	NaN	0.6789	0.8935	0.0228	0.0203	0.0216	0.0212	0.0205
0.0	0.0	0.0	-2079.4233	2639.1476	NaN	NaN	1.3	0.8944	0.0229	0.0198	0.0216	0.0211	0.0202
0.0	0.0	0.0	-962.4233	3948.1476	NaN	NaN	1.3	0.8945	0.0229	0.0197	0.0216	0.0211	0.0202
0.0	0.0	0.0	-2535.4233	811.1476	NaN	NaN	-0.3	0.8945	0.0229	0.0197	0.0216	0.021	0.0203
0.0	0.0	0.0	515.5767	-1686.8524	NaN	NaN	1.3	0.8942	0.0229	0.0199	0.0217	0.0209	0.0204
0.0	0.0	0.0	-956.4233	-2126.8524	NaN	NaN	0.6898	0.8939	0.0229	0.0202	0.0217	0.0209	0.0205
0.0	0.0	0.0	-1544.4233	711.1476	NaN	NaN	-0.3	0.894	0.0228	0.0201	0.0217	0.0209	0.0204
0.0	0.0	0.0	-565.4233	-1956.8524	NaN	NaN	0.7758	0.8942	0.0227	0.0201	0.0217	0.0209	0.0205
0.0	0.0	0.0	1944.5767	-814.8524	NaN	NaN	-0.3	0.8945	0.0226	0.02	0.0216	0.0209	0.0204
0.0	0.0	0.0	1586.5767	46.1476	NaN	NaN	0.0283	0.8949	0.0226	0.0198	0.0216	0.0209	0.0203
0.0	0.0	0.0	1699.5767	-805.8524	NaN	NaN	-0.3	0.8954	0.0225	0.0195	0.0215	0.0209	0.0201
0.0	0.0	0.0	2395.5767	4050.1476	NaN	NaN	0.6283	0.8953	0.0226	0.0194	0.0216	0.021	0.0201
0.0	0.0	0.0	-169.4233	2585.1476	NaN	NaN	1.0701	0.8945	0.0228	0.0196	0.0217	0.0211	0.0203
0.0	0.0	0.0	-926.4233	-124.8524	NaN	NaN	0.1188	0.8942	0.0228	0.0197	0.0217	0.0212	0.0204
0.0	0.0	0.0	-701.4233	2577.1476	NaN	NaN	1.3	0.8946	0.0227	0.0196	0.0216	0.0211	0.0203
0.0	0.0	0.0	589.5767	1862.1476	NaN	NaN	0.7595	0.8944	0.0228	0.0196	0.0217	0.0212	0.0204
0.0	0.0	0.0	123.5767	-2003.8524	NaN	NaN	1.0657	0.8945	0.0226	0.0197	0.0216	0.0212	0.0204
0.0	0.0	0.0	-180.4233	-294.8524	NaN	NaN	0.6204	0.8941	0.0227	0.0198	0.0218	0.0213	0.0204
0.0	0.0	0.0	-1719.4233	-308.8524	NaN	NaN	0.1523	0.8941	0.0226	0.02	0.0218	0.0211	0.0205
0.0	0.0	0.0	-1420.4233	-1053.8524	NaN	NaN	0.4259	0.8945	0.0224	0.02	0.0218	0.0208	0.0204
0.0	0.0	0.0	-1660.4233	-1918.8524	NaN	NaN	0.5361	0.8947	0.0223	0.02	0.0218	0.0207	0.0204
0.0	0.0	0.0	-2727.4233	3050.1476	NaN	NaN	1.3	0.8952	0.0221	0.0199	0.0218	0.0207	0.0203
0.0	0.0	0.0	-50.4233	528.1476	NaN	NaN	1.1055	0.895	0.0222	0.0199	0.0218	0.0208	0.0203
0.0	0.0	0.0	-1384.4233	197.1476	NaN	NaN	-0.1661	0.895	0.0222	0.0199	0.0219	0.0207	0.0203
0.0	0.0	0.0	294.5767	-907.8524	NaN	NaN	1.3	0.8944	0.0224	0.02	0.022	0.0208	0.0204
0.0	0.0	0.0	-1402.4233	2268.1476	NaN	NaN	1.3	0.8944	0.0224	0.0199	0.022	0.0208	0.0204
0.0	0.0	0.0	-1874.4233	567.1476	NaN	NaN	-0.3	0.8938	0.0226	0.02	0.0221	0.0209	0.0205
0.0	0.0	0.0	-1618.4233	-741.8524	NaN	NaN	0.3143	0.8934	0.0227	0.0202	0.0222	0.0209	0.0206
0.0	0.0	0.0	-804.4233	990.1476	NaN	NaN	1.3	0.8927	0.0228	0.0204	0.0224	0.021	0.0207
0.0	0.0	0.0	-1748.4233	-1595.8524	NaN	NaN	0.4772	0.8927	0.0228	0.0206	0.0224	0.0208	0.0207
0.0	0.0	0.0	-996.4233	-319.8524	NaN	NaN	0.243	0.8928	0.0227	0.0206	0.0224	0.0208	0.0207
0.0	0.0	0.0	-1218.4233	-1968.8524	NaN	NaN	0.6177	0.8929	0.0227	0.0206	0.0224	0.0209	0.0206
0.0	0.0	0.0	-924.4233	1791.1476	NaN	NaN	1.3	0.8929	0.0228	0.0204	0.0223	0.021	0.0206
0.0	0.0	0.0	-2980.4233	239.1476	NaN	NaN	-0.0872	0.8924	0.0228	0.0207	0.0224	0.021	0.0207
0.0	0.0	0.0	-183.4233	-2149.8524	NaN	NaN	0.9214	0.8924	0.0229	0.0208	0.0223	0.021	0.0207
0.0	0.0	0.0	-1020.4233	-2913.8524	NaN	NaN	0.7406	0.8924	0.0229	0.0209	0.0222	0.0209	0.0206
0.0	0.0	0.0	-2028.4233	-1788.8524	NaN	NaN	0.4686	0.8927	0.0229	0.0208	0.0221	0.0209	0.0206
0.0	0.0	0.0	-512.4233	-1280.8524	NaN	NaN	0.7143	0.8932	0.0228	0.0206	0.0219	0.0209	0.0205
0.0	0.0	0.0	556.5767	-870.8524	NaN	NaN	1.3	0.8934	0.0229	0.0204	0.0218	0.0211	0.0204
0.0	0.0	0.0	544.5767	849.1476	NaN	NaN	0.6093	0.8934	0.0229	0.0202	0.0218	0.0212	0.0204
0.0	0.0	0.0	262.5767	1008.1476	NaN	NaN	0.7934	0.8935	0.0229	0.0202	0.0217	0.0212	0.0204
0.0	0.0	0.0	224.5767	-2749.8524	NaN	NaN	1.0889	0.8932	0.023	0.0203	0.0218	0.0212	0.0205
0.0	0.0	0.0	-2179.4233	235.1476	NaN	NaN	-0.1209	0.8931	0.0229	0.0205	0.0219	0.0212	0.0204
0.0	0.0	0.0	-613.4233	-645.8524	NaN	NaN	0.5129	0.8931	0.0229	0.0205	0.0219	0.0212	0.0204
0.0	0.0	0.0	-410.4233	-2054.8524	NaN	NaN	0.8335	0.8931	0.0228	0.0205	0.0219	0.0212	0.0204
0.0	0.0	0.0	-1789.4233	239.1476	NaN	NaN	-0.1543	0.8932	0.0229	0.0204	0.0219	0.0212	0.0204
0.0	0.0	0.0	-3075.4233	-1231.8524	NaN	NaN	0.286	0.8934	0.0228	0.0204	0.0219	0.0212	0.0204
0.0	0.0	0.0	1067.5767	-1108.8524	NaN	NaN	1.3	0.8935	0.0228	0.0203	0.0218	0.0212	0.0204
0.0	0.0	0.0	-1813.4233	823.1476	NaN	NaN	-0.3	0.8933	0.0228	0.0204	0.0219	0.0212	0.0204
0.0	0.0	0.0	92.5767	-1003.8524	NaN	NaN	1.1016	0.8932	0.0228	0.0205	0.022	0.021	0.0205
0.0	0.0	0.0	-1134.4233	-2773.8524	NaN	NaN	0.7097	0.8933	0.0227	0.0206	0.022	0.0209	0.0205
0.0	0.0	0.0	-1121.4233	-2032.8524	NaN	NaN	0.6445	0.8936	0.0227	0.0205	0.0219	0.0209	0.0205
0.0	0.0	0.0	-62.4233	-159.8524	NaN	NaN	0.7192	0.8943	0.0225	0.0202	0.0217	0.021	0.0204
0.0	0.0	0.0	-407.4233	572.1476	NaN	NaN	1.3	0.8942	0.0226	0.0201	0.0217	0.0211	0.0204
0.0	0.0	0.0	-1014.4233	2479.1476	NaN	NaN	1.3	0.8939	0.0227	0.0201	0.0217	0.0212	0.0205
0.0	0.0	0.0	287.5767	-1275.8524	NaN	NaN	1.291	0.8935	0.0228	0.0202	0.0217	0.0212	0.0205
0.0	0.0	0.0	609.5767	512.1476	NaN	NaN	0.4566	0.8933	0.0228	0.0202	0.0218	0.0213	0.0206
0.0	0.0	0.0	-358.4233	-1535.8524	NaN	NaN	0.8108	0.8932	0.0228	0.0203	0.0218	0.0213	0.0206
0.0	0.0	0.0	3563.5767	1349.1476	NaN	NaN	0.2746	0.8932	0.0229	0.0202	0.0218	0.0214	0.0206
0.0	0.0	0.0	-260.4233	-244.8524	NaN	NaN	0.4846	0.8928	0.0229	0.0203	0.0218	0.0215	0.0206
0.0	0.0	0.0	-42.4233	2521.1476	NaN	NaN	1.0171	0.8931	0.023	0.0201	0.0218	0.0214	0.0206
0.0	0.0	0.0	-1608.4233	-801.8524	NaN	NaN	0.3327	0.893	0.0229	0.0202	0.0218	0.0215	0.0206
0.0	0.0	0.0	-172.4233	1394.1476	NaN	NaN	1.1411	0.8932	0.0229	0.02	0.0218	0.0215	0.0206
0.0	0.0	0.0	1861.5767	2029.1476	NaN	NaN	0.5215	0.893	0.023	0.0201	0.0219	0.0215	0.0206
0.0	0.0	0.0	-224.4233	-958.8524	NaN	NaN	0.8103	0.8925	0.023	0.0203	0.0219	0.0216	0.0206
0.0	0.0	0.0	625.5767	-1348.8524	NaN	NaN	1.3	0.8926	0.0229	0.0205	0.0219	0.0215	0.0206
0.0	0.0	0.0	-270.4233	-2020.8524	NaN	NaN	0.882	0.8928	0.0228	0.0205	0.0219	0.0214	0.0205
0.0	0.0	0.0	327.5767	-438.8524	NaN	NaN	1.3	0.8932	0.0227	0.0204	0.0218	0.0215	0.0205
0.0	0.0	0.0	519.5767	-612.8524	NaN	NaN	1.3	0.8935	0.0226	0.0202	0.0217	0.0215	0.0204
0.0	0.0	0.0	-1185.4233	8.1476	NaN	NaN	-0.0069	0.8932	0.0227	0.0203	0.0218	0.0216	0.0204
0.0	0.0	0.0	-252.4233	75.1476	NaN	NaN	-0.3	0.893	0.0228	0.0203	0.0218	0.0216	0.0204
0.0	0.0	0.0	-3172.4233	-1905.8524	NaN	NaN	0.3753	0.8928	0.0228	0.0206	0.0218	0.0215	0.0205
0.0	0.0	0.0	-146.4233	418.1476	NaN	NaN	1.3	0.8928	0.0228	0.0206	0.0219	0.0215	0.0205
0.0	0.0	0.0	-261.4233	-1876.8524	NaN	NaN	0.8777	0.8929	0.0227	0.0205	0.0219	0.0214	0.0205
0.0	0.0	0.0	-925.4233	145.1476	NaN	NaN	-0.186	0.893	0.0228	0.0204	0.022	0.0215	0.0204
0.0	0.0	0.0	1619.5767	-52.8524	NaN	NaN	-0.0337	0.8932	0.0228	0.0203	0.022	0.0214	0.0204
0.0	0.0	0.0	-833.4233	-1552.8524	NaN	NaN	0.6507	0.8933	0.0227	0.0203	0.0219	0.0214	0.0204
0.0	0.0	0.0	-59.4233	-1244.8524	NaN	NaN	0.9544	0.8937	0.0226	0.0202	0.0219	0.0213	0.0203
0.0	0.0	0.0	-626.4233	-421.8524	NaN	NaN	0.4024	0.8935	0.0226	0.0202	0.0219	0.0214	0.0203
0.0	0.0	0.0	-1810.4233	905.1476	NaN	NaN	-0.3	0.8933	0.0227	0.0203	0.022	0.0214	0.0204
0.0	0.0	0.0	-250.4233	-1450.8524	NaN	NaN	0.8528	0.8933	0.0227	0.0204	0.0219	0.0213	0.0204
0.0	0.0	0.0	-405.4233	-2027.8524	NaN	NaN	0.8334	0.8933	0.0226	0.0204	0.0219	0.0214	0.0204
0.0	0.0	0.0	2095.5767	-771.8524	NaN	NaN	-0.3	0.8936	0.0226	0.0202	0.0219	0.0215	0.0203
0.0	0.0	0.0	4485.5767	1773.1476	NaN	NaN	0.2833	0.8932	0.0227	0.02	0.0221	0.0217	0.0203
0.0	0.0	0.0	6287.5767	1095.1476	NaN	NaN	0.1483	0.8923	0.023	0.0201	0.0222	0.022	0.0204
0.0	0.0	0.0	3475.5767	998.1476	NaN	NaN	0.2231	0.8918	0.0232	0.0202	0.0223	0.0221	0.0204
0.0	0.0	0.0	-443.4233	-972.8524	NaN	NaN	0.6869	0.8913	0.0233	0.0205	0.0221	0.0222	0.0205
0.0	0.0	0.0	-700.4233	2399.1476	NaN	NaN	1.3	0.8911	0.0233	0.0206	0.0221	0.0223	0.0206
0.0	0.0	0.0	-1083.4233	-1678.8524	NaN	NaN	0.6078	0.8908	0.0234	0.0208	0.0221	0.0223	0.0207
0.0	0.0	0.0	-1172.4233	1740.1476	NaN	NaN	1.3	0.8906	0.0234	0.0208	0.0222	0.0223	0.0207
0.0	0.0	0.0	-490.4233	-1108.8524	NaN	NaN	0.6933	0.8904	0.0236	0.0208	0.0222	0.0224	0.0206
0.0	0.0	0.0	-421.4233	-2107.8524	NaN	NaN	0.8334	0.8902	0.0237	0.0208	0.0223	0.0223	0.0206
0.0	0.0	0.0	409.5767	356.1476	NaN	NaN	0.4651	0.8902	0.0238	0.0209	0.0223	0.0222	0.0206
0.0	0.0	0.0	-3170.4233	35.1476	NaN	NaN	-0.0112	0.8901	0.0238	0.021	0.0223	0.0221	0.0207
0.0	0.0	0.0	-1075.4233	-1068.8524	NaN	NaN	0.4985	0.8901	0.0238	0.021	0.0223	0.022	0.0207
0.0	0.0	0.0	-1586.4233	1852.1476	NaN	NaN	1.3	0.8906	0.0236	0.0209	0.0224	0.0219	0.0206
0.0	0.0	0.0	527.5767	-1410.8524	NaN	NaN	1.3	0.8905	0.0236	0.0209	0.0225	0.0218	0.0207
0.0	0.0	0.0	-201.4233	-1704.8524	NaN	NaN	0.8943	0.8907	0.0234	0.0209	0.0226	0.0216	0.0208
0.0	0.0	0.0	-381.4233	278.1476	NaN	NaN	-0.3	0.8914	0.0233	0.0208	0.0225	0.0214	0.0206
0.0	0.0	0.0	-1958.4233	576.1476	NaN	NaN	-0.3	0.8919	0.0232	0.0207	0.0224	0.0213	0.0205
0.0	0.0	0.0	-1267.4233	-1167.8524	NaN	NaN	0.4796	0.8924	0.0231	0.0206	0.0224	0.0212	0.0203
0.0	0.0	0.0	-2136.4233	-332.8524	NaN	NaN	0.1348	0.8926	0.023	0.0206	0.0224	0.0212	0.0203
0.0	0.0	0.0	388.5767	-1292.8524	NaN	NaN	1.3	0.8927	0.023	0.0206	0.0223	0.0211	0.0203
0.0	0.0	0.0	-1455.4233	-3203.8524	NaN	NaN	0.6876	0.8925	0.0231	0.0208	0.0223	0.0211	0.0203
0.0	0.0	0.0	-1196.4233	-1486.8524	NaN	NaN	0.5541	0.8926	0.0231	0.0208	0.0223	0.021	0.0203
0.0	0.0	0.0	-1614.4233	-405.8524	NaN	NaN	0.2009	0.8931	0.0229	0.0207	0.0222	0.0209	0.0202
0.0	0.0	0.0	-572.4233	-655.8524	NaN	NaN	0.534	0.8934	0.0228	0.0206	0.0222	0.0209	0.0201
0.0	0.0	0.0	-1626.4233	-1009.8524	NaN	NaN	0.3831	0.8934	0.0228	0.0205	0.0222	0.021	0.0201
0.0	0.0	0.0	-1762.4233	-2270.8524	NaN	NaN	0.563	0.893	0.023	0.0205	0.0223	0.0211	0.0202
0.0	0.0	0.0	-1309.4233	-1244.8524	NaN	NaN	0.4874	0.8926	0.0231	0.0206	0.0222	0.0211	0.0203
0.0	0.0	0.0	59.5767	-4273.8524	NaN	NaN	1.0141	0.8923	0.0232	0.0207	0.0222	0.0211	0.0204
0.0	0.0	0.0	-1394.4233	-3388.8524	NaN	NaN	0.7085	0.8924	0.0231	0.0207	0.0222	0.0211	0.0205
0.0	0.0	0.0	-2647.4233	-636.8524	NaN	NaN	0.1939	0.8925	0.0231	0.0207	0.0222	0.0211	0.0204
0.0	0.0	0.0	3166.5767	-794.8524	NaN	NaN	-0.3	0.8926	0.023	0.0206	0.0222	0.0212	0.0204
0.0	0.0	0.0	1923.5767	-1427.8524	NaN	NaN	-0.3	0.8921	0.0232	0.0207	0.0222	0.0214	0.0205
0.0	0.0	0.0	6.5767	-1389.8524	NaN	NaN	1.0048	0.8916	0.0233	0.0208	0.0222	0.0216	0.0206
0.0	0.0	0.0	300.5767	1012.1476	NaN	NaN	0.771	0.8916	0.0233	0.0208	0.0221	0.0216	0.0205
0.0	0.0	0.0	-2490.4233	-498.8524	NaN	NaN	0.1669	0.8913	0.0233	0.0209	0.0222	0.0217	0.0206
0.0	0.0	0.0	-575.4233	1032.1476	NaN	NaN	1.3	0.8912	0.0233	0.0209	0.0222	0.0219	0.0206
0.0	0.0	0.0	788.5767	848.1476	NaN	NaN	0.5182	0.891	0.0233	0.021	0.0222	0.0219	0.0206
0.0	0.0	0.0	-860.4233	-25.8524	NaN	NaN	0.0292	0.891	0.0233	0.021	0.0222	0.0219	0.0206
0.0	0.0	0.0	-2019.4233	-219.8524	NaN	NaN	0.0982	0.8911	0.0233	0.021	0.0221	0.0218	0.0207
0.0	0.0	0.0	-2432.4233	-1598.8524	NaN	NaN	0.3966	0.8913	0.0232	0.021	0.0221	0.0217	0.0207
0.0	0.0	0.0	862.5767	393.1476	NaN	NaN	0.3131	0.8917	0.0232	0.0209	0.022	0.0217	0.0206
0.0	0.0	0.0	-796.4233	1628.1476	NaN	NaN	1.3	0.8915	0.0232	0.0209	0.022	0.0217	0.0206
0.0	0.0	0.0	-2098.4233	-1897.8524	NaN	NaN	0.4749	0.8911	0.0233	0.0211	0.0221	0.0217	0.0207
0.0	0.0	0.0	-782.4233	-889.8524	NaN	NaN	0.5321	0.8914	0.0232	0.0211	0.0221	0.0215	0.0207
0.0	0.0	0.0	1055.5767	-2588.8524	NaN	NaN	1.3	0.8915	0.0231	0.0212	0.0221	0.0214	0.0207
0.0	0.0	0.0	-248.4233	-1848.8524	NaN	NaN	0.8815	0.892	0.0229	0.0211	0.0221	0.0213	0.0207
0.0	0.0	0.0	937.5767	-579.8524	NaN	NaN	-0.3	0.8924	0.0229	0.0209	0.022	0.0213	0.0206
0.0	0.0	0.0	431.5767	-1806.8524	NaN	NaN	1.3	0.8925	0.0228	0.0208	0.0219	0.0214	0.0205
0.0	0.0	0.0	-1952.4233	1021.1476	NaN	NaN	-0.3	0.8929	0.0228	0.0206	0.0218	0.0215	0.0205
0.0	0.0	0.0	540.5767	-2245.8524	NaN	NaN	1.3	0.8925	0.0229	0.0207	0.0218	0.0216	0.0205
0.0	0.0	0.0	-533.4233	-1495.8524	NaN	NaN	0.7371	0.8922	0.0229	0.0208	0.0219	0.0216	0.0206
0.0	0.0	0.0	-64.4233	-1179.8524	NaN	NaN	0.9482	0.8916	0.023	0.021	0.0221	0.0216	0.0207
0.0	0.0	0.0	-2133.4233	-4002.8524	NaN	NaN	0.6523	0.8916	0.0229	0.0212	0.0222	0.0214	0.0208
0.0	0.0	0.0	-1828.4233	-1158.8524	NaN	NaN	0.3879	0.8919	0.0229	0.0211	0.0221	0.0212	0.0207
0.0	0.0	0.0	-2483.4233	-2295.8524	NaN	NaN	0.4804	0.8923	0.0228	0.0211	0.022	0.0211	0.0207
0.0	0.0	0.0	-23.4233	331.1476	NaN	NaN	1.0761	0.8927	0.0229	0.0208	0.0219	0.0212	0.0206
0.0	0.0	0.0	-302.4233	-974.8524	NaN	NaN	0.7632	0.8926	0.0229	0.0208	0.0218	0.0213	0.0206
0.0	0.0	0.0	-917.4233	257.1476	NaN	NaN	-0.3	0.8925	0.023	0.0208	0.0218	0.0214	0.0206
0.0	0.0	0.0	-107.4233	878.1476	NaN	NaN	1.1394	0.8923	0.0231	0.0208	0.0218	0.0215	0.0206
0.0	0.0	0.0	-1512.4233	-157.8524	NaN	NaN	0.0945	0.892	0.0232	0.0209	0.0218	0.0214	0.0207
0.0	0.0	0.0	696.5767	-34.8524	NaN	NaN	-0.0527	0.892	0.0232	0.0209	0.0218	0.0214	0.0207
0.0	0.0	0.0	-188.4233	-1041.8524	NaN	NaN	0.8468	0.8921	0.0232	0.0209	0.0217	0.0213	0.0207
0.0	0.0	0.0	-849.4233	2254.1476	NaN	NaN	1.3	0.892	0.0233	0.0208	0.0217	0.0214	0.0207
0.0	0.0	0.0	468.5767	1742.1476	NaN	NaN	0.788	0.8922	0.0232	0.0208	0.0217	0.0214	0.0207
0.0	0.0	0.0	1889.5767	-876.8524	NaN	NaN	-0.3	0.8917	0.0233	0.021	0.0218	0.0215	0.0208
0.0	0.0	0.0	-109.4233	-514.8524	NaN	NaN	0.8247	0.8917	0.0232	0.021	0.0218	0.0215	0.0208
0.0	0.0	0.0	456.5767	1408.1476	NaN	NaN	0.7552	0.8918	0.0232	0.021	0.0218	0.0215	0.0208
0.0	0.0	0.0	938.5767	-73.8524	NaN	NaN	-0.0854	0.8915	0.0232	0.0211	0.0218	0.0216	0.0209
0.0	0.0	0.0	-25.4233	318.1476	NaN	NaN	1.0869	0.8914	0.0232	0.0211	0.0219	0.0215	0.0209
0.0	0.0	0.0	-2223.4233	-1101.8524	NaN	NaN	0.3314	0.8913	0.0232	0.0212	0.0219	0.0215	0.0209
0.0	0.0	0.0	-1669.4233	1743.1476	NaN	NaN	1.3	0.8913	0.0232	0.0213	0.022	0.0214	0.0209
0.0	0.0	0.0	-441.4233	-875.8524	NaN	NaN	0.6649	0.891	0.0231	0.0214	0.0221	0.0213	0.0211
0.0	0.0	0.0	-908.4233	-3276.8524	NaN	NaN	0.7829	0.8913	0.0229	0.0216	0.0221	0.021	0.021
0.0	0.0	0.0	-712.4233	-2320.8524	NaN	NaN	0.7651	0.8921	0.0228	0.0214	0.022	0.0208	0.0209
0.0	0.0	0.0	-3168.4233	-493.8524	NaN	NaN	0.1348	0.8925	0.0227	0.0213	0.0219	0.0207	0.0208
0.0	0.0	0.0	-1666.4233	-1027.8524	NaN	NaN	0.3815	0.8928	0.0226	0.0213	0.0219	0.0206	0.0208
0.0	0.0	0.0	-1232.4233	515.1476	NaN	NaN	-0.3	0.893	0.0225	0.0213	0.0218	0.0205	0.0208
0.0	0.0	0.0	-1029.4233	-584.8524	NaN	NaN	0.3623	0.8928	0.0226	0.0214	0.0218	0.0206	0.0208
0.0	0.0	0.0	-856.4233	-943.8524	NaN	NaN	0.5243	0.8927	0.0226	0.0214	0.0218	0.0206	0.0209
0.0	0.0	0.0	-2359.4233	3296.1476	NaN	NaN	1.3	0.8929	0.0227	0.0212	0.0216	0.0207	0.0208
0.0	0.0	0.0	-1103.4233	1829.1476	NaN	NaN	1.3	0.8923	0.0229	0.0213	0.0218	0.0209	0.0209
0.0	0.0	0.0	-378.4233	601.1476	NaN	NaN	1.3	0.8918	0.023	0.0214	0.0219	0.021	0.021
0.0	0.0	0.0	-1624.4233	1195.1476	NaN	NaN	-0.3	0.8912	0.0231	0.0215	0.0221	0.021	0.0211
0.0	0.0	0.0	-872.4233	-879.8524	NaN	NaN	0.5021	0.8912	0.0231	0.0215	0.0221	0.0209	0.0212
0.0	0.0	0.0	-2562.4233	-196.8524	NaN	NaN	0.0713	0.8914	0.0231	0.0215	0.0221	0.0209	0.0211
0.0	0.0	0.0	-1774.4233	624.1476	NaN	NaN	-0.3	0.8916	0.023	0.0214	0.0221	0.0208	0.021
0.0	0.0	0.0	-2070.4233	1210.1476	NaN	NaN	-0.3	0.8917	0.023	0.0214	0.0221	0.0208	0.021
0.0	0.0	0.0	-1096.4233	1733.1476	NaN	NaN	1.3	0.8919	0.0229	0.0214	0.0221	0.0207	0.0209
0.0	0.0	0.0	-783.4233	-2974.8524	NaN	NaN	0.7915	0.8919	0.023	0.0215	0.0221	0.0206	0.0209
0.0	0.0	0.0	-1636.4233	-1987.8524	NaN	NaN	0.5485	0.8922	0.0229	0.0215	0.022	0.0206	0.0208
0.0	0.0	0.0	-1172.4233	674.1476	NaN	NaN	-0.3	0.8923	0.0228	0.0215	0.022	0.0206	0.0208
0.0	0.0	0.0	-2312.4233	-1060.8524	NaN	NaN	0.3145	0.8923	0.0228	0.0215	0.022	0.0206	0.0209
0.0	0.0	0.0	-2133.4233	1759.1476	NaN	NaN	-0.3	0.8923	0.0228	0.0215	0.0219	0.0206	0.0209
0.0	0.0	0.0	-2496.4233	-2929.8524	NaN	NaN	0.5399	0.8922	0.0228	0.0216	0.022	0.0205	0.0209
0.0	0.0	0.0	-2200.4233	-1768.8524	NaN	NaN	0.4456	0.8924	0.0227	0.0216	0.0219	0.0205	0.021
0.0	0.0	0.0	-2024.4233	-752.8524	NaN	NaN	0.2711	0.8925	0.0226	0.0214	0.0219	0.0205	0.021
0.0	0.0	0.0	153.5767	-164.8524	NaN	NaN	1.3	0.8925	0.0226	0.0214	0.0219	0.0206	0.0211
0.0	0.0	0.0	-2043.4233	1202.1476	NaN	NaN	-0.3	0.8922	0.0226	0.0214	0.0219	0.0207	0.0211
0.0	0.0	0.0	-1802.4233	351.1476	NaN	NaN	-0.242	0.8922	0.0226	0.0214	0.0219	0.0207	0.0211
0.0	0.0	0.0	-1818.4233	-662.8524	NaN	NaN	0.2671	0.892	0.0227	0.0215	0.022	0.0207	0.0211
0.0	0.0	0.0	-686.4233	1075.1476	NaN	NaN	1.3	0.8923	0.0225	0.0214	0.0219	0.0207	0.0211
0.0	0.0	0.0	-1321.4233	-650.8524	NaN	NaN	0.33	0.8922	0.0225	0.0215	0.022	0.0207	0.0211
0.0	0.0	0.0	118.5767	-1049.8524	NaN	NaN	1.1273	0.8923	0.0225	0.0215	0.022	0.0207	0.0211
0.0	0.0	0.0	-2312.4233	-758.8524	NaN	NaN	0.2471	0.8923	0.0224	0.0215	0.022	0.0207	0.0211
0.0	0.0	0.0	-1822.4233	-1912.8524	NaN	NaN	0.5121	0.8924	0.0224	0.0215	0.022	0.0207	0.0211
0.0	0.0	0.0	-2011.4233	137.1476	NaN	NaN	-0.0732	0.8925	0.0223	0.0214	0.022	0.0207	0.0211
0.0	0.0	0.0	-1670.4233	-2166.8524	NaN	NaN	0.5647	0.8925	0.0223	0.0214	0.022	0.0207	0.0212
0.0	0.0	0.0	298.5767	-2359.8524	NaN	NaN	1.1449	0.8925	0.0223	0.0214	0.022	0.0207	0.0212
0.0	0.0	0.0	-2172.4233	942.1476	NaN	NaN	-0.3	0.8924	0.0223	0.0214	0.022	0.0208	0.0212
0.0	0.0	0.0	-2620.4233	-859.8524	NaN	NaN	0.2471	0.8923	0.0224	0.0215	0.0219	0.0207	0.0212
0.0	0.0	0.0	-1098.4233	-1375.8524	NaN	NaN	0.5561	0.8925	0.0223	0.0214	0.0218	0.0207	0.0212
0.0	0.0	0.0	-1041.4233	1527.1476	NaN	NaN	1.3	0.8926	0.0224	0.0213	0.0218	0.0207	0.0211
0.0	0.0	0.0	-20.4233	-1002.8524	NaN	NaN	0.98	0.8926	0.0225	0.0213	0.0218	0.0208	0.0211
0.0	0.0	0.0	-1280.4233	221.1476	NaN	NaN	-0.2088	0.8925	0.0226	0.0214	0.0218	0.0208	0.021
0.0	0.0	0.0	-433.4233	-1368.8524	NaN	NaN	0.7595	0.8916	0.0228	0.0216	0.022	0.0208	0.0212
0.0	0.0	0.0	-2725.4233	-830.8524	NaN	NaN	0.2336	0.8919	0.0227	0.0217	0.0219	0.0206	0.0211
0.0	0.0	0.0	-1969.4233	-1550.8524	NaN	NaN	0.4405	0.8919	0.0227	0.0217	0.0219	0.0206	0.0211
0.0	0.0	0.0	-1766.4233	-798.8524	NaN	NaN	0.3114	0.8922	0.0227	0.0216	0.0219	0.0206	0.0211
0.0	0.0	0.0	-2250.4233	2240.1476	NaN	NaN	-0.3	0.8923	0.0226	0.0215	0.0218	0.0206	0.0211
0.0	0.0	0.0	1962.5767	1318.1476	NaN	NaN	0.4018	0.8926	0.0226	0.0214	0.0218	0.0206	0.021
0.0	0.0	0.0	-741.4233	-1586.8524	NaN	NaN	0.6816	0.8922	0.0227	0.0216	0.0218	0.0206	0.0211
0.0	0.0	0.0	-2800.4233	1389.1476	NaN	NaN	-0.3	0.8924	0.0226	0.0215	0.0218	0.0206	0.021
0.0	0.0	0.0	-430.4233	921.1476	NaN	NaN	1.3	0.8925	0.0226	0.0215	0.0218	0.0205	0.021
0.0	0.0	0.0	-925.4233	347.1476	NaN	NaN	-0.3	0.8926	0.0226	0.0215	0.0218	0.0205	0.021
0.0	0.0	0.0	-1400.4233	-866.8524	NaN	NaN	0.3823	0.8924	0.0226	0.0216	0.0219	0.0205	0.021
0.0	0.0	0.0	-642.4233	-189.8524	NaN	NaN	0.2281	0.8927	0.0226	0.0216	0.0218	0.0204	0.0209
0.0	0.0	0.0	-1176.4233	-944.8524	NaN	NaN	0.4454	0.8928	0.0225	0.0216	0.0218	0.0203	0.0209
0.0	0.0	0.0	-604.4233	-695.8524	NaN	NaN	0.5352	0.8931	0.0224	0.0216	0.0217	0.0203	0.0209
0.0	0.0	0.0	-1973.4233	1385.1476	NaN	NaN	-0.3	0.8933	0.0224	0.0215	0.0217	0.0202	0.0208
0.0	0.0	0.0	-939.4233	-2292.8524	NaN	NaN	0.7094	0.8931	0.0225	0.0216	0.0217	0.0202	0.0209
0.0	0.0	0.0	-1057.4233	-1341.8524	NaN	NaN	0.5593	0.893	0.0225	0.0218	0.0217	0.0202	0.0209
0.0	0.0	0.0	-708.4233	1368.1476	NaN	NaN	1.3	0.893	0.0225	0.0217	0.0217	0.0202	0.0209
0.0	0.0	0.0	-1959.4233	-1498.8524	NaN	NaN	0.4334	0.8926	0.0226	0.0219	0.0217	0.0202	0.021
0.0	0.0	0.0	-1889.4233	-290.8524	NaN	NaN	0.1334	0.8926	0.0226	0.0219	0.0217	0.0202	0.021
0.0	0.0	0.0	1129.5767	-1701.8524	NaN	NaN	1.3	0.8927	0.0226	0.0218	0.0217	0.0203	0.021
0.0	0.0	0.0	359.5767	-1488.8524	NaN	NaN	1.3	0.8925	0.0226	0.0218	0.0217	0.0203	0.021
0.0	0.0	0.0	-2135.4233	-308.8524	NaN	NaN	0.1264	0.8922	0.0227	0.0219	0.0218	0.0203	0.0211
0.0	0.0	0.0	-285.4233	-2316.8524	NaN	NaN	0.8903	0.8919	0.0228	0.0219	0.0218	0.0204	0.0212
0.0	0.0	0.0	-2536.4233	-3095.8524	NaN	NaN	0.5497	0.8916	0.0228	0.022	0.0219	0.0205	0.0212
0.0	0.0	0.0	-2174.4233	2652.1476	NaN	NaN	1.3	0.8917	0.0228	0.0219	0.0219	0.0205	0.0212
0.0	0.0	0.0	-1975.4233	-2763.8524	NaN	NaN	0.5832	0.8914	0.0228	0.022	0.022	0.0205	0.0213
0.0	0.0	0.0	-1910.4233	1118.1476	NaN	NaN	-0.3	0.8915	0.0228	0.0219	0.0219	0.0205	0.0213
0.0	0.0	0.0	-2672.4233	-192.8524	NaN	NaN	0.0673	0.8915	0.0227	0.0219	0.0219	0.0206	0.0213
0.0	0.0	0.0	263.5767	993.1476	NaN	NaN	0.7903	0.8919	0.0227	0.0217	0.0218	0.0206	0.0213
0.0	0.0	0.0	-927.4233	-468.8524	NaN	NaN	0.3358	0.8917	0.0227	0.0216	0.0219	0.0208	0.0213
0.0	0.0	0.0	-1091.4233	2064.1476	NaN	NaN	1.3	0.8917	0.0228	0.0215	0.0219	0.0209	0.0213
0.0	0.0	0.0	-1745.4233	-613.8524	NaN	NaN	0.2602	0.8913	0.0228	0.0216	0.022	0.0208	0.0214
0.0	0.0	0.0	-1443.4233	2631.1476	NaN	NaN	1.3	0.8916	0.0228	0.0215	0.022	0.0208	0.0213
0.0	0.0	0.0	-1681.4233	-2467.8524	NaN	NaN	0.5948	0.8913	0.0227	0.0217	0.0221	0.0208	0.0214
0.0	0.0	0.0	-1530.4233	2069.1476	NaN	NaN	1.3	0.892	0.0226	0.0214	0.0219	0.0208	0.0212
0.0	0.0	0.0	-335.4233	-653.8524	NaN	NaN	0.6609	0.8917	0.0227	0.0215	0.022	0.0209	0.0212
0.0	0.0	0.0	-1565.4233	1413.1476	NaN	NaN	-0.3	0.8921	0.0226	0.0214	0.0219	0.0209	0.0212
0.0	0.0	0.0	-1961.4233	-261.8524	NaN	NaN	0.1178	0.8918	0.0226	0.0215	0.022	0.0209	0.0212
0.0	0.0	0.0	-762.4233	1064.1476	NaN	NaN	1.3	0.8923	0.0226	0.0213	0.0218	0.021	0.0211
0.0	0.0	0.0	-1643.4233	1297.1476	NaN	NaN	-0.3	0.8924	0.0226	0.0211	0.0218	0.0211	0.0211
0.0	0.0	0.0	-2299.4233	758.1476	NaN	NaN	-0.3	0.8924	0.0225	0.021	0.0218	0.0212	0.021
0.0	0.0	0.0	421.5767	1051.1476	NaN	NaN	0.7137	0.8924	0.0226	0.021	0.0219	0.0212	0.021
0.0	0.0	0.0	-1569.4233	-1023.8524	NaN	NaN	0.3948	0.8923	0.0226	0.0211	0.0219	0.021	0.021
0.0	0.0	0.0	-251.4233	-2172.8524	NaN	NaN	0.8963	0.8925	0.0225	0.0211	0.0219	0.021	0.0209
0.0	0.0	0.0	-109.4233	282.1476	NaN	NaN	1.3	0.893	0.0225	0.0209	0.0219	0.021	0.0208
0.0	0.0	0.0	-2339.4233	-1153.8524	NaN	NaN	0.3303	0.8931	0.0225	0.0208	0.0219	0.021	0.0208
0.0	0.0	0.0	-1445.4233	-553.8524	NaN	NaN	0.277	0.8936	0.0224	0.0207	0.0218	0.0209	0.0206
0.0	0.0	0.0	189.5767	208.1476	NaN	NaN	0.5233	0.8938	0.0225	0.0205	0.0219	0.0208	0.0204
0.0	0.0	0.0	-882.4233	-393.8524	NaN	NaN	0.3086	0.8941	0.0226	0.0204	0.0219	0.0207	0.0203
0.0	0.0	0.0	-1822.4233	746.1476	NaN	NaN	-0.3	0.8945	0.0225	0.0202	0.0219	0.0206	0.0202
0.0	0.0	0.0	891.5767	-1303.8524	NaN	NaN	1.3	0.8943	0.0226	0.0201	0.0221	0.0208	0.0201
0.0	0.0	0.0	-252.4233	824.1476	NaN	NaN	1.3	0.894	0.0228	0.02	0.0222	0.0209	0.0201
0.0	0.0	0.0	-1855.4233	-656.8524	NaN	NaN	0.2615	0.8935	0.0228	0.0202	0.0224	0.021	0.0201
0.0	0.0	0.0	112.5767	-1066.8524	NaN	NaN	1.118	0.8931	0.0228	0.0204	0.0225	0.0211	0.0201
0.0	0.0	0.0	-2306.4233	-2411.8524	NaN	NaN	0.5112	0.8929	0.0227	0.0205	0.0226	0.0212	0.0202
0.0	0.0	0.0	-1153.4233	-282.8524	NaN	NaN	0.1969	0.8933	0.0227	0.0203	0.0226	0.0211	0.02
0.0	0.0	0.0	754.5767	510.1476	NaN	NaN	0.4034	0.8938	0.0227	0.0201	0.0225	0.0211	0.0199
0.0	0.0	0.0	-1365.4233	1223.1476	NaN	NaN	-0.3	0.8936	0.0227	0.0201	0.0226	0.0211	0.0199
0.0	0.0	0.0	1017.5767	-2162.8524	NaN	NaN	1.3	0.8927	0.0227	0.0205	0.0227	0.0213	0.0201
0.0	0.0	0.0	-2241.4233	301.1476	NaN	NaN	-0.1552	0.8928	0.0225	0.0206	0.0226	0.0213	0.0203
0.0	0.0	0.0	-838.4233	-4018.8524	NaN	NaN	0.8274	0.8928	0.0223	0.0207	0.0225	0.0212	0.0205
0.0	0.0	0.0	8.5767	-1537.8524	NaN	NaN	1.0056	0.8933	0.0222	0.0206	0.0224	0.0211	0.0204
0.0	0.0	0.0	-1489.4233	2708.1476	NaN	NaN	1.3	0.8932	0.0223	0.0206	0.0223	0.0212	0.0204
0.0	0.0	0.0	-1353.4233	-1542.8524	NaN	NaN	0.5327	0.8928	0.0223	0.0209	0.0223	0.0212	0.0206
0.0	0.0	0.0	48.5767	-1112.8524	NaN	NaN	1.0456	0.8928	0.0223	0.0209	0.0222	0.0212	0.0206
0.0	0.0	0.0	-1996.4233	-1015.8524	NaN	NaN	0.3372	0.8927	0.0223	0.021	0.0222	0.0212	0.0207
0.0	0.0	0.0	-1714.4233	-441.8524	NaN	NaN	0.2049	0.8926	0.0223	0.0211	0.0221	0.0211	0.0208
0.0	0.0	0.0	-1703.4233	-441.8524	NaN	NaN	0.206	0.893	0.0223	0.021	0.0219	0.021	0.0208
0.0	0.0	0.0	-575.4233	-42.8524	NaN	NaN	0.0693	0.8926	0.0224	0.0211	0.022	0.0211	0.0209
0.0	0.0	0.0	-2231.4233	1174.1476	NaN	NaN	-0.3	0.8927	0.0223	0.0211	0.0219	0.021	0.0209
0.0	0.0	0.0	-548.4233	-601.8524	NaN	NaN	0.5232	0.8927	0.0224	0.0211	0.0219	0.021	0.021
0.0	0.0	0.0	-1277.4233	-392.8524	NaN	NaN	0.2352	0.8938	0.022	0.0207	0.0216	0.021	0.0208
0.0	0.0	0.0	-1850.4233	1129.1476	NaN	NaN	-0.3	0.8931	0.0224	0.0208	0.0218	0.0212	0.0208
0.0	0.0	0.0	-421.4233	2586.1476	NaN	NaN	1.1947	0.8939	0.0222	0.0207	0.0216	0.0209	0.0207
0.0	0.0	0.0	-933.4233	-2987.8524	NaN	NaN	0.762	0.894	0.0221	0.0208	0.0216	0.0209	0.0207
0.0	0.0	0.0	-1327.4233	879.1476	NaN	NaN	-0.3	0.895	0.0219	0.0206	0.0214	0.0207	0.0205
0.0	0.0	0.0	-1683.4233	-1271.8524	NaN	NaN	0.4304	0.8954	0.0217	0.0206	0.0214	0.0206	0.0204
0.0	0.0	0.0	-2482.4233	1113.1476	NaN	NaN	-0.3	0.8959	0.0216	0.0203	0.0213	0.0206	0.0202
0.0	0.0	0.0	620.5767	1097.1476	NaN	NaN	0.6387	0.8955	0.0216	0.0205	0.0215	0.0208	0.0202
0.0	0.0	0.0	-628.4233	162.1476	NaN	NaN	-0.3	0.8949	0.0215	0.0207	0.0217	0.0209	0.0203
0.0	0.0	0.0	-2759.4233	-2674.8524	NaN	NaN	0.4922	0.8948	0.0212	0.021	0.0218	0.0207	0.0204
0.0	0.0	0.0	-2585.4233	-2208.8524	NaN	NaN	0.4607	0.8954	0.0211	0.0208	0.0218	0.0205	0.0203
0.0	0.0	0.0	-908.4233	-1337.8524	NaN	NaN	0.5956	0.8956	0.0211	0.0208	0.0218	0.0205	0.0202
0.0	0.0	0.0	-1678.4233	2358.1476	NaN	NaN	1.3	0.896	0.021	0.0207	0.0218	0.0205	0.02
0.0	0.0	0.0	-1184.4233	-1131.8524	NaN	NaN	0.4887	0.8947	0.0213	0.0209	0.022	0.0209	0.0202
0.0	0.0	0.0	-158.4233	1780.1476	NaN	NaN	1.0977	0.8948	0.0217	0.0209	0.0218	0.0208	0.0199
0.0	0.0	0.0	-1180.4233	-996.8524	NaN	NaN	0.4578	0.8826	0.0247	0.023	0.0238	0.0233	0.0226
0.0	0.0	0.0	-2116.4233	-1682.8524	NaN	NaN	0.4429	0.8983	0.0211	0.0198	0.0217	0.0208	0.0183
