# Supplementary material for: DeepFRET, a software for rapid and automated single-molecule FRET data classification using deep learning
Source: eLife. 2020 Nov 3;9:e60404. doi: 10.7554/eLife.60404 (PMC7609065; doi:10.7554/eLife.60404)
Supplement: Figure 4—source data 1. [file elife-60404-fig4-data1.zip › Figure 4-source data 1/Fig_S4a/Traces/traces_all_n294/Traces_Fig2d_4mMAc_mov2_combined_tif_pair26.txt]

Exported by DeepFRET
Date: 2020-08-26, 18:13
Video filename: None
FRET pair #26
Bleaches at 996
D-Dexc-bg	A-Dexc-bg	A-Aexc-bg	D-Dexc-rw	A-Dexc-rw	A-Aexc-rw	S	E	p_bleached	p_aggregated	p_noisy	p_scrambled	p_static	p_dynamic
0.0	0.0	0.0	60964.4087	12536.6437	NaN	NaN	0.1706	0.0445	0.11	0.0357	0.1279	0.6415	0.0404
0.0	0.0	0.0	58558.4087	11698.6437	NaN	NaN	0.1665	0.0403	0.106	0.0328	0.124	0.6613	0.0355
0.0	0.0	0.0	56919.4087	10001.6437	NaN	NaN	0.1495	0.0397	0.1142	0.0316	0.1153	0.666	0.0332
0.0	0.0	0.0	40047.4087	6576.6437	NaN	NaN	0.1411	0.0382	0.1153	0.0317	0.1162	0.6667	0.0319
0.0	0.0	0.0	47262.4087	10119.6437	NaN	NaN	0.1764	0.0376	0.1176	0.0316	0.1169	0.6645	0.0319
0.0	0.0	0.0	42960.4087	6997.6437	NaN	NaN	0.1401	0.0386	0.1156	0.0314	0.1173	0.6659	0.0313
0.0	0.0	0.0	45466.4087	8177.6437	NaN	NaN	0.1524	0.0397	0.1196	0.0318	0.1149	0.6632	0.0307
0.0	0.0	0.0	39215.4087	4124.6437	NaN	NaN	0.0952	0.0406	0.123	0.0322	0.1149	0.6587	0.0304
0.0	0.0	0.0	46123.4087	15814.6437	NaN	NaN	0.2553	0.0396	0.1249	0.0318	0.1148	0.6589	0.03
0.0	0.0	0.0	45619.4087	9909.6437	NaN	NaN	0.1785	0.039	0.1233	0.0315	0.116	0.6608	0.0295
0.0	0.0	0.0	43727.4087	8775.6437	NaN	NaN	0.1671	0.0405	0.125	0.0314	0.1166	0.6571	0.0294
0.0	0.0	0.0	41429.4087	4664.6437	NaN	NaN	0.1012	0.041	0.1236	0.031	0.1172	0.6578	0.0294
0.0	0.0	0.0	37438.4087	5382.6437	NaN	NaN	0.1257	0.0413	0.1249	0.0306	0.1183	0.6555	0.0293
0.0	0.0	0.0	45203.4087	12551.6437	NaN	NaN	0.2173	0.0404	0.1234	0.0298	0.1184	0.6585	0.0295
0.0	0.0	0.0	41021.4087	8831.6437	NaN	NaN	0.1772	0.0398	0.1246	0.0296	0.119	0.6573	0.0297
0.0	0.0	0.0	38828.4087	6127.6437	NaN	NaN	0.1363	0.04	0.1246	0.0292	0.1172	0.6593	0.0297
0.0	0.0	0.0	41137.4087	7420.6437	NaN	NaN	0.1528	0.0399	0.124	0.0292	0.1157	0.6614	0.0298
0.0	0.0	0.0	41843.4087	6359.6437	NaN	NaN	0.1319	0.0392	0.1227	0.0286	0.1157	0.6638	0.0299
0.0	0.0	0.0	43115.4087	4054.6437	NaN	NaN	0.086	0.039	0.1215	0.0281	0.1144	0.667	0.03
0.0	0.0	0.0	45772.4087	5257.6437	NaN	NaN	0.103	0.0388	0.1224	0.0283	0.1147	0.6653	0.0305
0.0	0.0	0.0	45130.4087	6144.6437	NaN	NaN	0.1198	0.0384	0.1227	0.0284	0.1136	0.6662	0.0307
0.0	0.0	0.0	41393.4087	7622.6437	NaN	NaN	0.1555	0.0383	0.1235	0.0286	0.1135	0.6653	0.0308
0.0	0.0	0.0	42474.4087	7467.6437	NaN	NaN	0.1495	0.0384	0.123	0.0285	0.1131	0.666	0.031
0.0	0.0	0.0	45518.4087	5103.6437	NaN	NaN	0.1008	0.0387	0.1239	0.0287	0.1124	0.6652	0.0311
0.0	0.0	0.0	41628.4087	4749.6437	NaN	NaN	0.1024	0.039	0.1237	0.0288	0.1115	0.6657	0.0312
0.0	0.0	0.0	46480.4087	8464.6437	NaN	NaN	0.1541	0.0388	0.1239	0.0289	0.111	0.6659	0.0314
0.0	0.0	0.0	44502.4087	7849.6437	NaN	NaN	0.1499	0.039	0.1246	0.0292	0.1109	0.6648	0.0315
0.0	0.0	0.0	41868.4087	8030.6437	NaN	NaN	0.1609	0.0387	0.1237	0.0289	0.1104	0.6665	0.0318
0.0	0.0	0.0	40677.4087	10152.6437	NaN	NaN	0.1997	0.0383	0.1235	0.0291	0.111	0.6658	0.0323
0.0	0.0	0.0	41155.4087	10168.6437	NaN	NaN	0.1981	0.0383	0.1231	0.029	0.1102	0.667	0.0323
0.0	0.0	0.0	43213.4087	7239.6437	NaN	NaN	0.1435	0.0385	0.1239	0.0292	0.1103	0.6658	0.0323
0.0	0.0	0.0	40274.4087	7166.6437	NaN	NaN	0.1511	0.0389	0.1238	0.0292	0.1106	0.6653	0.0323
0.0	0.0	0.0	48115.4087	9154.6437	NaN	NaN	0.1599	0.0387	0.1236	0.0294	0.1106	0.6651	0.0327
0.0	0.0	0.0	40882.4087	7913.6437	NaN	NaN	0.1622	0.0388	0.1257	0.0296	0.1099	0.6641	0.032
0.0	0.0	0.0	41271.4087	11026.6437	NaN	NaN	0.2108	0.0391	0.1269	0.0298	0.11	0.6624	0.0318
0.0	0.0	0.0	42977.4087	8740.6437	NaN	NaN	0.169	0.0387	0.1275	0.0302	0.1106	0.6613	0.0317
0.0	0.0	0.0	42153.4087	7837.6437	NaN	NaN	0.1568	0.039	0.1286	0.0304	0.1108	0.6597	0.0314
0.0	0.0	0.0	47439.4087	9150.6437	NaN	NaN	0.1617	0.0387	0.1278	0.0305	0.1113	0.6603	0.0314
0.0	0.0	0.0	43402.4087	6889.6437	NaN	NaN	0.137	0.0387	0.1292	0.031	0.1123	0.6574	0.0314
0.0	0.0	0.0	38587.4087	10774.6437	NaN	NaN	0.2183	0.0385	0.128	0.031	0.1123	0.6587	0.0316
0.0	0.0	0.0	42846.4087	12736.6437	NaN	NaN	0.2291	0.0377	0.1281	0.0313	0.1133	0.6578	0.0317
0.0	0.0	0.0	43954.4087	9191.6437	NaN	NaN	0.173	0.0373	0.129	0.0315	0.1135	0.6571	0.0315
0.0	0.0	0.0	45412.4087	8065.6437	NaN	NaN	0.1508	0.0369	0.1287	0.0313	0.1133	0.6585	0.0313
0.0	0.0	0.0	47687.4087	8066.6437	NaN	NaN	0.1447	0.036	0.1297	0.0316	0.114	0.6575	0.0312
0.0	0.0	0.0	42301.4087	12104.6437	NaN	NaN	0.2225	0.0357	0.1307	0.0316	0.1138	0.6572	0.0309
0.0	0.0	0.0	40120.4087	6368.6437	NaN	NaN	0.137	0.0352	0.1304	0.0316	0.114	0.6579	0.0308
0.0	0.0	0.0	43569.4087	5748.6437	NaN	NaN	0.1166	0.0347	0.1306	0.0315	0.1143	0.658	0.0309
0.0	0.0	0.0	42243.4087	8985.6437	NaN	NaN	0.1754	0.0347	0.1307	0.0313	0.1131	0.6596	0.0306
0.0	0.0	0.0	44916.4087	7595.6437	NaN	NaN	0.1446	0.0344	0.1299	0.0309	0.1129	0.6612	0.0307
0.0	0.0	0.0	40164.4087	7320.6437	NaN	NaN	0.1542	0.0344	0.1299	0.0308	0.1133	0.661	0.0307
0.0	0.0	0.0	46082.4087	9456.6437	NaN	NaN	0.1703	0.034	0.1292	0.0306	0.1136	0.6615	0.031
0.0	0.0	0.0	44527.4087	9662.6437	NaN	NaN	0.1783	0.0338	0.1299	0.0308	0.1144	0.66	0.0311
0.0	0.0	0.0	37775.4087	7855.6437	NaN	NaN	0.1722	0.0335	0.1286	0.0306	0.1146	0.6614	0.0313
0.0	0.0	0.0	40752.4087	9034.6437	NaN	NaN	0.1815	0.0335	0.1288	0.0307	0.1156	0.6599	0.0315
0.0	0.0	0.0	42953.4087	6207.6437	NaN	NaN	0.1263	0.0335	0.1277	0.0305	0.1152	0.6617	0.0315
0.0	0.0	0.0	43369.4087	11905.6437	NaN	NaN	0.2154	0.0338	0.1279	0.0306	0.1157	0.6605	0.0316
0.0	0.0	0.0	39960.4087	7289.6437	NaN	NaN	0.1543	0.0341	0.1273	0.0304	0.1152	0.6614	0.0316
0.0	0.0	0.0	43518.4087	9501.6437	NaN	NaN	0.1792	0.0342	0.1275	0.0305	0.1149	0.6612	0.0316
0.0	0.0	0.0	41539.4087	9711.6437	NaN	NaN	0.1895	0.0343	0.1272	0.0305	0.1152	0.6611	0.0318
0.0	0.0	0.0	40924.4087	3032.6437	NaN	NaN	0.069	0.0345	0.1271	0.0306	0.1149	0.6612	0.0318
0.0	0.0	0.0	38289.4087	9201.6437	NaN	NaN	0.1938	0.0347	0.1265	0.0307	0.1151	0.661	0.0319
0.0	0.0	0.0	38482.4087	7480.6437	NaN	NaN	0.1628	0.0355	0.1273	0.031	0.1148	0.6595	0.0319
0.0	0.0	0.0	36588.4087	7239.6437	NaN	NaN	0.1652	0.0366	0.1267	0.0311	0.1141	0.6598	0.0317
0.0	0.0	0.0	36815.4087	8456.6437	NaN	NaN	0.1868	0.0369	0.1269	0.0309	0.1139	0.6598	0.0317
0.0	0.0	0.0	42682.4087	6236.6437	NaN	NaN	0.1275	0.037	0.1283	0.0308	0.1135	0.6588	0.0316
0.0	0.0	0.0	43630.4087	7056.6437	NaN	NaN	0.1392	0.0371	0.1291	0.0306	0.1124	0.6594	0.0314
0.0	0.0	0.0	46011.4087	6161.6437	NaN	NaN	0.1181	0.0372	0.1306	0.0307	0.1128	0.6572	0.0315
0.0	0.0	0.0	41044.4087	6076.6437	NaN	NaN	0.129	0.0373	0.1312	0.0308	0.1125	0.6567	0.0315
0.0	0.0	0.0	44062.4087	7201.6437	NaN	NaN	0.1405	0.0373	0.1319	0.0309	0.1122	0.6562	0.0315
0.0	0.0	0.0	37022.4087	6495.6437	NaN	NaN	0.1493	0.0373	0.1323	0.031	0.1131	0.6544	0.0318
0.0	0.0	0.0	40109.4087	11583.6437	NaN	NaN	0.2241	0.0375	0.1338	0.0312	0.1126	0.6531	0.0319
0.0	0.0	0.0	39090.4087	11899.6437	NaN	NaN	0.2334	0.0379	0.1354	0.0315	0.1131	0.6503	0.0319
0.0	0.0	0.0	44961.4087	8348.6437	NaN	NaN	0.1566	0.0389	0.1373	0.0315	0.1115	0.6493	0.0315
0.0	0.0	0.0	43285.4087	3932.6437	NaN	NaN	0.0833	0.0396	0.138	0.0315	0.1112	0.6484	0.0314
0.0	0.0	0.0	41692.4087	8597.6437	NaN	NaN	0.171	0.04	0.1398	0.0317	0.1108	0.6463	0.0314
0.0	0.0	0.0	43909.4087	9576.6437	NaN	NaN	0.179	0.0401	0.141	0.0318	0.11	0.6458	0.0313
0.0	0.0	0.0	41521.4087	6934.6437	NaN	NaN	0.1431	0.0406	0.1421	0.0319	0.1093	0.645	0.0311
0.0	0.0	0.0	44363.4087	5459.6437	NaN	NaN	0.1096	0.0405	0.1421	0.0321	0.1087	0.6454	0.0312
0.0	0.0	0.0	38897.4087	9037.6437	NaN	NaN	0.1885	0.0399	0.1425	0.0323	0.1093	0.6449	0.0312
0.0	0.0	0.0	41614.4087	9054.6437	NaN	NaN	0.1787	0.0393	0.1421	0.0322	0.1087	0.6465	0.0312
0.0	0.0	0.0	45423.4087	9832.6437	NaN	NaN	0.1779	0.0388	0.1422	0.0325	0.1096	0.6457	0.0313
0.0	0.0	0.0	39458.4087	7850.6437	NaN	NaN	0.1659	0.0389	0.1423	0.0325	0.1091	0.646	0.0312
0.0	0.0	0.0	37837.4087	5661.6437	NaN	NaN	0.1302	0.0387	0.1411	0.0324	0.1087	0.6478	0.0312
0.0	0.0	0.0	40993.4087	8563.6437	NaN	NaN	0.1728	0.0383	0.1409	0.0324	0.109	0.6481	0.0313
0.0	0.0	0.0	39344.4087	6290.6437	NaN	NaN	0.1378	0.0382	0.1404	0.0323	0.1088	0.649	0.0313
0.0	0.0	0.0	37330.4087	10061.6437	NaN	NaN	0.2123	0.0384	0.14	0.0322	0.1083	0.65	0.0312
0.0	0.0	0.0	38543.4087	5824.6437	NaN	NaN	0.1313	0.0383	0.1395	0.032	0.1084	0.6507	0.0312
0.0	0.0	0.0	40967.4087	7729.6437	NaN	NaN	0.1587	0.0382	0.1389	0.0319	0.1078	0.6522	0.0311
0.0	0.0	0.0	39956.4087	10124.6437	NaN	NaN	0.2022	0.0381	0.1382	0.0316	0.1081	0.6529	0.0312
0.0	0.0	0.0	42066.4087	8374.6437	NaN	NaN	0.166	0.0381	0.1384	0.0315	0.1076	0.6534	0.031
0.0	0.0	0.0	42840.4087	7312.6437	NaN	NaN	0.1458	0.0383	0.1379	0.0313	0.1073	0.6544	0.0309
0.0	0.0	0.0	43768.4087	8590.6437	NaN	NaN	0.1641	0.0384	0.1381	0.0313	0.1073	0.6541	0.0308
0.0	0.0	0.0	42240.4087	3124.6437	NaN	NaN	0.0689	0.0387	0.1376	0.0311	0.1061	0.656	0.0306
0.0	0.0	0.0	39053.4087	9836.6437	NaN	NaN	0.2012	0.0381	0.1366	0.031	0.107	0.6565	0.0308
0.0	0.0	0.0	41758.4087	9143.6437	NaN	NaN	0.1796	0.0377	0.136	0.031	0.1071	0.6573	0.0309
0.0	0.0	0.0	38703.4087	8551.6437	NaN	NaN	0.181	0.0377	0.1351	0.0308	0.1067	0.6589	0.0307
0.0	0.0	0.0	44446.4087	7796.6437	NaN	NaN	0.1492	0.0376	0.1343	0.0307	0.1068	0.6598	0.0308
0.0	0.0	0.0	44127.4087	8610.6437	NaN	NaN	0.1633	0.0375	0.1342	0.0308	0.1075	0.6591	0.0309
0.0	0.0	0.0	42728.4087	10622.6437	NaN	NaN	0.1991	0.0377	0.1335	0.0305	0.1066	0.661	0.0307
0.0	0.0	0.0	37448.4087	5952.6437	NaN	NaN	0.1372	0.0375	0.1328	0.0306	0.1079	0.66	0.031
0.0	0.0	0.0	36775.4087	9211.6437	NaN	NaN	0.2003	0.0374	0.1322	0.0305	0.1077	0.6612	0.031
0.0	0.0	0.0	40176.4087	7891.6437	NaN	NaN	0.1642	0.0376	0.1314	0.0303	0.1078	0.6619	0.031
0.0	0.0	0.0	45709.4087	4782.6437	NaN	NaN	0.0947	0.038	0.1312	0.0301	0.1075	0.6622	0.031
0.0	0.0	0.0	38289.4087	4735.6437	NaN	NaN	0.1101	0.0382	0.131	0.0301	0.1077	0.6618	0.0311
0.0	0.0	0.0	36944.4087	9859.6437	NaN	NaN	0.2107	0.0382	0.1309	0.0301	0.1078	0.6618	0.0312
0.0	0.0	0.0	38715.4087	7531.6437	NaN	NaN	0.1629	0.0382	0.1302	0.03	0.1077	0.6629	0.0311
0.0	0.0	0.0	37846.4087	3295.6437	NaN	NaN	0.0801	0.0383	0.1295	0.0298	0.1085	0.6627	0.0313
0.0	0.0	0.0	41138.4087	7615.6437	NaN	NaN	0.1562	0.0381	0.1296	0.0299	0.109	0.6618	0.0315
0.0	0.0	0.0	41655.4087	9294.6437	NaN	NaN	0.1824	0.0382	0.1306	0.0302	0.1093	0.6602	0.0316
0.0	0.0	0.0	43353.4087	8166.6437	NaN	NaN	0.1585	0.0386	0.1299	0.0301	0.1088	0.6609	0.0316
0.0	0.0	0.0	37571.4087	5809.6437	NaN	NaN	0.1339	0.0389	0.1297	0.0303	0.1097	0.6597	0.0318
0.0	0.0	0.0	41253.4087	10429.6437	NaN	NaN	0.2018	0.0395	0.13	0.0303	0.1093	0.6591	0.0319
0.0	0.0	0.0	42699.4087	8926.6437	NaN	NaN	0.1729	0.0395	0.1291	0.0303	0.1088	0.6605	0.0319
0.0	0.0	0.0	47067.4087	8344.6437	NaN	NaN	0.1506	0.0402	0.1306	0.0305	0.1096	0.6572	0.0319
0.0	0.0	0.0	38837.4087	6489.6437	NaN	NaN	0.1432	0.0412	0.1304	0.0304	0.1085	0.6577	0.0319
0.0	0.0	0.0	42077.4087	6393.6437	NaN	NaN	0.1319	0.0414	0.1306	0.0304	0.1081	0.6578	0.0317
0.0	0.0	0.0	38705.4087	8144.6437	NaN	NaN	0.1738	0.0413	0.1304	0.0303	0.1086	0.6577	0.0317
0.0	0.0	0.0	40860.4087	4440.6437	NaN	NaN	0.098	0.042	0.1303	0.0301	0.1082	0.658	0.0314
0.0	0.0	0.0	38364.4087	6202.6437	NaN	NaN	0.1392	0.0412	0.1297	0.0301	0.1088	0.6588	0.0314
0.0	0.0	0.0	37432.4087	7705.6437	NaN	NaN	0.1707	0.0409	0.1309	0.0302	0.1093	0.6574	0.0312
0.0	0.0	0.0	37207.4087	7516.6437	NaN	NaN	0.1681	0.0406	0.1297	0.03	0.1092	0.6595	0.0311
0.0	0.0	0.0	42940.4087	7854.6437	NaN	NaN	0.1546	0.0399	0.1298	0.03	0.1099	0.6593	0.031
0.0	0.0	0.0	34871.4087	4968.6437	NaN	NaN	0.1247	0.04	0.1304	0.0302	0.1106	0.6578	0.031
0.0	0.0	0.0	42485.4087	9235.6437	NaN	NaN	0.1786	0.0395	0.1292	0.0299	0.1098	0.6608	0.0307
0.0	0.0	0.0	44622.4087	7654.6437	NaN	NaN	0.1464	0.0388	0.1302	0.0303	0.1115	0.6583	0.0309
0.0	0.0	0.0	39793.4087	6928.6437	NaN	NaN	0.1483	0.0393	0.1304	0.0304	0.111	0.6582	0.0307
0.0	0.0	0.0	41989.4087	10087.6437	NaN	NaN	0.1937	0.0386	0.1286	0.0302	0.111	0.6609	0.0307
0.0	0.0	0.0	41349.4087	7792.6437	NaN	NaN	0.1586	0.0386	0.1302	0.0305	0.1121	0.6577	0.0308
0.0	0.0	0.0	42498.4087	6136.6437	NaN	NaN	0.1262	0.0385	0.1279	0.0301	0.1109	0.6619	0.0307
0.0	0.0	0.0	41744.4087	9592.6437	NaN	NaN	0.1869	0.0379	0.1285	0.0302	0.1123	0.6603	0.0308
0.0	0.0	0.0	40559.4087	11514.6437	NaN	NaN	0.2211	0.0379	0.1287	0.0301	0.1116	0.6609	0.0307
0.0	0.0	0.0	38454.4087	10202.6437	NaN	NaN	0.2097	0.038	0.1288	0.03	0.1114	0.6613	0.0306
0.0	0.0	0.0	40002.4087	8628.6437	NaN	NaN	0.1774	0.038	0.1281	0.0297	0.1109	0.6628	0.0306
0.0	0.0	0.0	42214.4087	9650.6437	NaN	NaN	0.1861	0.0379	0.1287	0.0297	0.111	0.6621	0.0306
0.0	0.0	0.0	43906.4087	5040.6437	NaN	NaN	0.103	0.038	0.1288	0.0295	0.1098	0.6634	0.0304
0.0	0.0	0.0	42781.4087	8728.6437	NaN	NaN	0.1695	0.0381	0.1291	0.0294	0.1099	0.6631	0.0305
0.0	0.0	0.0	45542.4087	4365.6437	NaN	NaN	0.0875	0.0382	0.1295	0.0294	0.1094	0.6631	0.0306
0.0	0.0	0.0	36691.4087	6793.6437	NaN	NaN	0.1562	0.0383	0.1299	0.0294	0.1088	0.6632	0.0305
0.0	0.0	0.0	39543.4087	5753.6437	NaN	NaN	0.127	0.0382	0.1291	0.0292	0.1082	0.6649	0.0305
0.0	0.0	0.0	38560.4087	7698.6437	NaN	NaN	0.1664	0.0379	0.1294	0.0293	0.1095	0.663	0.0308
0.0	0.0	0.0	33613.4087	7416.6437	NaN	NaN	0.1808	0.0381	0.1298	0.0293	0.1087	0.6633	0.0308
0.0	0.0	0.0	39560.4087	8223.6437	NaN	NaN	0.1721	0.0378	0.1292	0.0293	0.1093	0.6635	0.031
0.0	0.0	0.0	43990.4087	7792.6437	NaN	NaN	0.1505	0.0376	0.1297	0.0294	0.1092	0.6632	0.031
0.0	0.0	0.0	34405.4087	7748.6437	NaN	NaN	0.1838	0.0382	0.1299	0.0295	0.1093	0.6621	0.031
0.0	0.0	0.0	35305.4087	4865.6437	NaN	NaN	0.1211	0.0383	0.1287	0.0294	0.1086	0.6642	0.0309
0.0	0.0	0.0	40307.4087	9961.6437	NaN	NaN	0.1982	0.038	0.1294	0.0297	0.1096	0.6622	0.031
0.0	0.0	0.0	38117.4087	8804.6437	NaN	NaN	0.1876	0.0388	0.1298	0.0299	0.1091	0.6614	0.031
0.0	0.0	0.0	37421.4087	3905.6437	NaN	NaN	0.0945	0.0391	0.1291	0.0299	0.1086	0.6623	0.031
0.0	0.0	0.0	38076.4087	7873.6437	NaN	NaN	0.1714	0.0389	0.1298	0.0301	0.1087	0.6615	0.0311
0.0	0.0	0.0	37653.4087	8520.6437	NaN	NaN	0.1845	0.0392	0.1301	0.0302	0.1084	0.6609	0.0312
0.0	0.0	0.0	43274.4087	6506.6437	NaN	NaN	0.1307	0.0392	0.1291	0.0301	0.1079	0.6624	0.0312
0.0	0.0	0.0	42218.4087	7010.6437	NaN	NaN	0.1424	0.0391	0.1304	0.0304	0.1086	0.66	0.0314
0.0	0.0	0.0	40126.4087	8255.6437	NaN	NaN	0.1706	0.0397	0.1307	0.0305	0.1078	0.6599	0.0314
0.0	0.0	0.0	41767.4087	8782.6437	NaN	NaN	0.1737	0.0394	0.1301	0.0305	0.1075	0.6612	0.0313
0.0	0.0	0.0	41054.4087	10406.6437	NaN	NaN	0.2022	0.0397	0.1311	0.0307	0.1086	0.6584	0.0315
0.0	0.0	0.0	41689.4087	7221.6437	NaN	NaN	0.1476	0.0405	0.1312	0.0308	0.1072	0.6591	0.0312
0.0	0.0	0.0	45669.4087	7905.6437	NaN	NaN	0.1476	0.0407	0.1319	0.0309	0.1074	0.658	0.0312
0.0	0.0	0.0	41006.4087	8296.6437	NaN	NaN	0.1683	0.0407	0.1323	0.031	0.1068	0.6581	0.0311
0.0	0.0	0.0	41939.4087	7097.6437	NaN	NaN	0.1447	0.0406	0.1319	0.0308	0.1065	0.6592	0.031
0.0	0.0	0.0	40780.4087	6938.6437	NaN	NaN	0.1454	0.0403	0.1323	0.0307	0.1067	0.659	0.031
0.0	0.0	0.0	41462.4087	6274.6437	NaN	NaN	0.1314	0.0401	0.1334	0.0308	0.1064	0.6583	0.0309
0.0	0.0	0.0	41631.4087	10091.6437	NaN	NaN	0.1951	0.0397	0.1334	0.0306	0.1062	0.6592	0.0308
0.0	0.0	0.0	47337.4087	8475.6437	NaN	NaN	0.1519	0.0393	0.1337	0.0306	0.1066	0.659	0.0308
0.0	0.0	0.0	38117.4087	7447.6437	NaN	NaN	0.1635	0.0392	0.134	0.0306	0.1066	0.659	0.0306
0.0	0.0	0.0	41371.4087	7805.6437	NaN	NaN	0.1587	0.0391	0.1337	0.0304	0.1063	0.6599	0.0306
0.0	0.0	0.0	45159.4087	14384.6437	NaN	NaN	0.2416	0.0388	0.1344	0.0306	0.1066	0.6592	0.0305
0.0	0.0	0.0	42302.4087	7661.6437	NaN	NaN	0.1533	0.0392	0.1353	0.0306	0.106	0.6586	0.0303
0.0	0.0	0.0	35908.4087	6468.6437	NaN	NaN	0.1526	0.0395	0.1344	0.0305	0.1057	0.6598	0.0302
0.0	0.0	0.0	35518.4087	7861.6437	NaN	NaN	0.1812	0.0395	0.1356	0.0305	0.1055	0.6585	0.0303
0.0	0.0	0.0	36456.4087	7192.6437	NaN	NaN	0.1648	0.0398	0.1362	0.0305	0.1044	0.6589	0.0302
0.0	0.0	0.0	44379.4087	6740.6437	NaN	NaN	0.1319	0.0401	0.136	0.0303	0.1035	0.66	0.0302
0.0	0.0	0.0	42783.4087	8573.6437	NaN	NaN	0.1669	0.0406	0.1379	0.0304	0.1036	0.6571	0.0303
0.0	0.0	0.0	37526.4087	6499.6437	NaN	NaN	0.1476	0.0415	0.1381	0.0303	0.1014	0.6588	0.03
0.0	0.0	0.0	39624.4087	8441.6437	NaN	NaN	0.1756	0.0412	0.1386	0.0303	0.1023	0.6575	0.0302
0.0	0.0	0.0	44239.4087	13267.6437	NaN	NaN	0.2307	0.0414	0.1397	0.0302	0.1016	0.6568	0.0302
0.0	0.0	0.0	40511.4087	5590.6437	NaN	NaN	0.1213	0.0427	0.141	0.0303	0.1005	0.6557	0.0298
0.0	0.0	0.0	43332.4087	2823.6437	NaN	NaN	0.0612	0.0445	0.1426	0.0304	0.0998	0.653	0.0297
0.0	0.0	0.0	35273.4087	3376.6437	NaN	NaN	0.0874	0.0441	0.1411	0.0302	0.0991	0.656	0.0295
0.0	0.0	0.0	40175.4087	6717.6437	NaN	NaN	0.1433	0.0431	0.1408	0.03	0.1002	0.6562	0.0296
0.0	0.0	0.0	38485.4087	7868.6437	NaN	NaN	0.1698	0.0414	0.1382	0.0297	0.1016	0.6592	0.03
0.0	0.0	0.0	36324.4087	9860.6437	NaN	NaN	0.2135	0.0405	0.138	0.0297	0.1025	0.6592	0.0302
0.0	0.0	0.0	38428.4087	10071.6437	NaN	NaN	0.2077	0.0398	0.1375	0.0297	0.1032	0.6595	0.0303
0.0	0.0	0.0	39469.4087	8513.6437	NaN	NaN	0.1774	0.04	0.1376	0.0298	0.1038	0.6586	0.0303
0.0	0.0	0.0	37321.4087	5856.6437	NaN	NaN	0.1356	0.0401	0.137	0.0298	0.104	0.6589	0.0303
0.0	0.0	0.0	37408.4087	9516.6437	NaN	NaN	0.2028	0.0401	0.1366	0.0298	0.1048	0.6582	0.0304
0.0	0.0	0.0	37975.4087	6936.6437	NaN	NaN	0.1544	0.0401	0.1362	0.0299	0.1046	0.6589	0.0303
0.0	0.0	0.0	41433.4087	7562.6437	NaN	NaN	0.1544	0.0401	0.1357	0.0299	0.105	0.659	0.0304
0.0	0.0	0.0	39544.4087	7060.6437	NaN	NaN	0.1515	0.0398	0.1346	0.0298	0.1053	0.66	0.0305
0.0	0.0	0.0	41444.4087	6797.6437	NaN	NaN	0.1409	0.0395	0.1344	0.0299	0.1054	0.6604	0.0306
0.0	0.0	0.0	35799.4087	8825.6437	NaN	NaN	0.1978	0.0388	0.1332	0.0297	0.106	0.6613	0.0309
0.0	0.0	0.0	36878.4087	5153.6437	NaN	NaN	0.1226	0.0384	0.133	0.0297	0.1063	0.6616	0.031
0.0	0.0	0.0	39701.4087	9267.6437	NaN	NaN	0.1893	0.0378	0.132	0.0296	0.1067	0.6627	0.0312
0.0	0.0	0.0	41329.4087	6337.6437	NaN	NaN	0.133	0.038	0.133	0.0297	0.1067	0.6614	0.0311
0.0	0.0	0.0	42291.4087	3905.6437	NaN	NaN	0.0845	0.038	0.1323	0.0295	0.1063	0.6629	0.031
0.0	0.0	0.0	38952.4087	8249.6437	NaN	NaN	0.1748	0.0379	0.1327	0.0296	0.107	0.6617	0.0311
0.0	0.0	0.0	39605.4087	5169.6437	NaN	NaN	0.1155	0.0377	0.1325	0.0295	0.1065	0.6626	0.0311
0.0	0.0	0.0	36654.4087	8838.6437	NaN	NaN	0.1943	0.0375	0.1323	0.0294	0.1067	0.663	0.0311
0.0	0.0	0.0	40937.4087	6779.6437	NaN	NaN	0.1421	0.0372	0.1325	0.0295	0.1068	0.6627	0.0313
0.0	0.0	0.0	40058.4087	7121.6437	NaN	NaN	0.1509	0.0372	0.1337	0.0297	0.1068	0.6613	0.0312
0.0	0.0	0.0	41430.4087	5789.6437	NaN	NaN	0.1226	0.0373	0.1335	0.0295	0.1057	0.6628	0.0311
0.0	0.0	0.0	43564.4087	7312.6437	NaN	NaN	0.1437	0.0373	0.1343	0.0298	0.1065	0.6608	0.0313
0.0	0.0	0.0	41711.4087	5277.6437	NaN	NaN	0.1123	0.0371	0.1341	0.0298	0.1059	0.6618	0.0313
0.0	0.0	0.0	38489.4087	10084.6437	NaN	NaN	0.2076	0.0367	0.1338	0.0298	0.1067	0.6615	0.0315
0.0	0.0	0.0	42669.4087	7752.6437	NaN	NaN	0.1538	0.0364	0.1335	0.0299	0.1069	0.6618	0.0316
0.0	0.0	0.0	37396.4087	7384.6437	NaN	NaN	0.1649	0.0363	0.1337	0.0301	0.1076	0.6606	0.0316
0.0	0.0	0.0	33999.4087	9777.6437	NaN	NaN	0.2234	0.0364	0.1336	0.0301	0.1073	0.661	0.0316
0.0	0.0	0.0	38146.4087	8384.6437	NaN	NaN	0.1802	0.0363	0.1336	0.0303	0.1075	0.6604	0.0318
0.0	0.0	0.0	36144.4087	7162.6437	NaN	NaN	0.1654	0.037	0.1348	0.0305	0.1065	0.6597	0.0315
0.0	0.0	0.0	35829.4087	5878.6437	NaN	NaN	0.1409	0.0378	0.1351	0.0305	0.1059	0.6592	0.0316
0.0	0.0	0.0	42533.4087	6136.6437	NaN	NaN	0.1261	0.0383	0.1358	0.0306	0.1047	0.6589	0.0317
0.0	0.0	0.0	41162.4087	7951.6437	NaN	NaN	0.1619	0.0388	0.1364	0.0308	0.1037	0.6585	0.0318
0.0	0.0	0.0	39208.4087	8460.6437	NaN	NaN	0.1775	0.039	0.1364	0.0307	0.1032	0.6586	0.032
0.0	0.0	0.0	40726.4087	5824.6437	NaN	NaN	0.1251	0.0386	0.136	0.0308	0.1025	0.6599	0.0321
0.0	0.0	0.0	40292.4087	12062.6437	NaN	NaN	0.2304	0.0385	0.1357	0.0308	0.1029	0.6597	0.0324
0.0	0.0	0.0	40466.4087	6298.6437	NaN	NaN	0.1347	0.0387	0.1348	0.0305	0.1022	0.6614	0.0323
0.0	0.0	0.0	41075.4087	8221.6437	NaN	NaN	0.1668	0.0387	0.1344	0.0304	0.1026	0.6614	0.0326
0.0	0.0	0.0	38137.4087	9970.6437	NaN	NaN	0.2073	0.0389	0.1337	0.0302	0.1021	0.6625	0.0326
0.0	0.0	0.0	42564.4087	9903.6437	NaN	NaN	0.1888	0.039	0.1324	0.03	0.1024	0.6635	0.0328
0.0	0.0	0.0	38757.4087	8964.6437	NaN	NaN	0.1879	0.0392	0.1317	0.0299	0.1028	0.6636	0.0329
0.0	0.0	0.0	38118.4087	7119.6437	NaN	NaN	0.1574	0.0393	0.1315	0.0298	0.1027	0.6636	0.033
0.0	0.0	0.0	44189.4087	12386.6437	NaN	NaN	0.2189	0.0393	0.1314	0.0298	0.1028	0.6635	0.0331
0.0	0.0	0.0	40426.4087	5202.6437	NaN	NaN	0.114	0.0399	0.1322	0.03	0.1029	0.6621	0.0329
0.0	0.0	0.0	35735.4087	4682.6437	NaN	NaN	0.1159	0.0405	0.1312	0.0297	0.103	0.6629	0.0326
0.0	0.0	0.0	42604.4087	6493.6437	NaN	NaN	0.1323	0.0398	0.1307	0.0298	0.1038	0.6632	0.0328
0.0	0.0	0.0	45391.4087	8548.6437	NaN	NaN	0.1585	0.0395	0.1312	0.0299	0.1044	0.6623	0.0327
0.0	0.0	0.0	43837.4087	7883.6437	NaN	NaN	0.1524	0.0393	0.1305	0.0299	0.1045	0.6632	0.0326
0.0	0.0	0.0	44353.4087	6749.6437	NaN	NaN	0.1321	0.0388	0.1311	0.0302	0.1059	0.6613	0.0327
0.0	0.0	0.0	36665.4087	5700.6437	NaN	NaN	0.1346	0.0387	0.1312	0.0304	0.1056	0.6616	0.0326
0.0	0.0	0.0	40140.4087	7862.6437	NaN	NaN	0.1638	0.0381	0.13	0.0304	0.1064	0.6623	0.0328
0.0	0.0	0.0	42674.4087	9320.6437	NaN	NaN	0.1793	0.0376	0.1306	0.0306	0.1073	0.6608	0.033
0.0	0.0	0.0	39397.4087	9471.6437	NaN	NaN	0.1938	0.0381	0.1318	0.0308	0.1069	0.6596	0.0328
0.0	0.0	0.0	41418.4087	10204.6437	NaN	NaN	0.1977	0.0382	0.132	0.0309	0.1069	0.6593	0.0327
0.0	0.0	0.0	41982.4087	8561.6437	NaN	NaN	0.1694	0.0384	0.1327	0.031	0.1071	0.6581	0.0327
0.0	0.0	0.0	40529.4087	10840.6437	NaN	NaN	0.211	0.0387	0.1329	0.031	0.1067	0.6581	0.0326
0.0	0.0	0.0	40132.4087	9904.6437	NaN	NaN	0.1979	0.0391	0.1333	0.0309	0.1064	0.6578	0.0325
0.0	0.0	0.0	44152.4087	10618.6437	NaN	NaN	0.1939	0.0392	0.1348	0.031	0.106	0.6566	0.0324
0.0	0.0	0.0	39491.4087	8060.6437	NaN	NaN	0.1695	0.0398	0.136	0.0309	0.105	0.6561	0.0322
0.0	0.0	0.0	39337.4087	6097.6437	NaN	NaN	0.1342	0.0404	0.1374	0.0308	0.1039	0.6556	0.032
0.0	0.0	0.0	41984.4087	6749.6437	NaN	NaN	0.1385	0.0406	0.1388	0.0307	0.1027	0.6554	0.0318
0.0	0.0	0.0	39402.4087	4571.6437	NaN	NaN	0.104	0.0413	0.1413	0.0307	0.1015	0.6538	0.0314
0.0	0.0	0.0	45278.4087	7760.6437	NaN	NaN	0.1463	0.0415	0.1435	0.0309	0.1006	0.6525	0.031
0.0	0.0	0.0	41252.4087	8237.6437	NaN	NaN	0.1665	0.0417	0.1464	0.0313	0.1004	0.6496	0.0307
0.0	0.0	0.0	39499.4087	7367.6437	NaN	NaN	0.1572	0.0418	0.1478	0.0313	0.0996	0.6492	0.0302
0.0	0.0	0.0	38211.4087	6926.6437	NaN	NaN	0.1535	0.0419	0.1482	0.0314	0.0995	0.649	0.03
0.0	0.0	0.0	41962.4087	6104.6437	NaN	NaN	0.127	0.0419	0.1488	0.0315	0.0992	0.6489	0.0298
0.0	0.0	0.0	41958.4087	8789.6437	NaN	NaN	0.1732	0.0418	0.1483	0.0314	0.0988	0.6502	0.0294
0.0	0.0	0.0	40804.4087	7545.6437	NaN	NaN	0.1561	0.0415	0.1476	0.0314	0.0993	0.6509	0.0293
0.0	0.0	0.0	39070.4087	5728.6437	NaN	NaN	0.1279	0.0411	0.1462	0.0312	0.0995	0.6527	0.0293
0.0	0.0	0.0	35041.4087	7571.6437	NaN	NaN	0.1777	0.0402	0.1431	0.0309	0.1004	0.6558	0.0296
0.0	0.0	0.0	38110.4087	11224.6437	NaN	NaN	0.2275	0.0393	0.1412	0.0307	0.1017	0.6571	0.03
0.0	0.0	0.0	39826.4087	9850.6437	NaN	NaN	0.1983	0.0391	0.1401	0.0305	0.1018	0.6585	0.03
0.0	0.0	0.0	42490.4087	8678.6437	NaN	NaN	0.1696	0.0393	0.1386	0.0301	0.102	0.6596	0.0302
0.0	0.0	0.0	41966.4087	8114.6437	NaN	NaN	0.162	0.0398	0.1381	0.03	0.102	0.6598	0.0303
0.0	0.0	0.0	37529.4087	11332.6437	NaN	NaN	0.2319	0.0408	0.1377	0.0298	0.1013	0.6601	0.0303
0.0	0.0	0.0	44030.4087	6183.6437	NaN	NaN	0.1231	0.0416	0.1366	0.0295	0.1001	0.6619	0.0302
0.0	0.0	0.0	43278.4087	5808.6437	NaN	NaN	0.1183	0.0424	0.1368	0.0296	0.1001	0.6607	0.0305
0.0	0.0	0.0	39080.4087	7290.6437	NaN	NaN	0.1572	0.043	0.137	0.0297	0.0993	0.6604	0.0307
0.0	0.0	0.0	39776.4087	4061.6437	NaN	NaN	0.0927	0.0427	0.1363	0.0298	0.0991	0.6611	0.031
0.0	0.0	0.0	40610.4087	11430.6437	NaN	NaN	0.2196	0.0423	0.1356	0.0298	0.0993	0.6618	0.0312
0.0	0.0	0.0	42073.4087	6748.6437	NaN	NaN	0.1382	0.0422	0.1357	0.0299	0.0993	0.6614	0.0314
0.0	0.0	0.0	39313.4087	7260.6437	NaN	NaN	0.1559	0.0426	0.1358	0.03	0.0986	0.6617	0.0314
0.0	0.0	0.0	40392.4087	10367.6437	NaN	NaN	0.2042	0.0432	0.1373	0.0302	0.0981	0.6597	0.0316
0.0	0.0	0.0	42603.4087	9751.6437	NaN	NaN	0.1863	0.0445	0.1382	0.0303	0.0963	0.6597	0.0311
0.0	0.0	0.0	39486.4087	7940.6437	NaN	NaN	0.1674	0.0457	0.1392	0.0303	0.0959	0.6578	0.0311
0.0	0.0	0.0	41531.4087	6248.6437	NaN	NaN	0.1308	0.0457	0.1388	0.0302	0.096	0.658	0.0313
0.0	0.0	0.0	36102.4087	5257.6437	NaN	NaN	0.1271	0.0456	0.1388	0.0302	0.0951	0.659	0.0313
0.0	0.0	0.0	45791.4087	9571.6437	NaN	NaN	0.1729	0.0454	0.1392	0.0302	0.0949	0.6588	0.0314
0.0	0.0	0.0	36556.4087	8914.6437	NaN	NaN	0.1961	0.0453	0.1401	0.0305	0.0954	0.6571	0.0316
0.0	0.0	0.0	38105.4087	7811.6437	NaN	NaN	0.1701	0.0471	0.1431	0.0308	0.0931	0.6546	0.0313
0.0	0.0	0.0	43855.4087	10190.6437	NaN	NaN	0.1886	0.0473	0.143	0.0309	0.0931	0.6541	0.0315
0.0	0.0	0.0	55819.4087	12099.6437	NaN	NaN	0.1781	0.0487	0.1463	0.0316	0.0922	0.6498	0.0315
0.0	0.0	0.0	54218.4087	11218.6437	NaN	NaN	0.1714	0.0491	0.1454	0.0315	0.0923	0.6503	0.0314
0.0	0.0	0.0	58817.4087	10096.6437	NaN	NaN	0.1465	0.0496	0.146	0.0319	0.0919	0.649	0.0316
0.0	0.0	0.0	51317.4087	6112.6437	NaN	NaN	0.1064	0.049	0.1465	0.0325	0.0931	0.6471	0.0318
0.0	0.0	0.0	42875.4087	8003.6437	NaN	NaN	0.1573	0.0479	0.1442	0.0325	0.0941	0.6491	0.0321
0.0	0.0	0.0	42264.4087	7326.6437	NaN	NaN	0.1477	0.0468	0.1442	0.0329	0.0963	0.6472	0.0326
0.0	0.0	0.0	39160.4087	9633.6437	NaN	NaN	0.1974	0.0471	0.1442	0.0331	0.0953	0.6477	0.0325
0.0	0.0	0.0	40686.4087	8850.6437	NaN	NaN	0.1787	0.0466	0.1447	0.0334	0.0972	0.6452	0.0329
0.0	0.0	0.0	38272.4087	7492.6437	NaN	NaN	0.1637	0.0483	0.1483	0.0338	0.0953	0.6418	0.0326
0.0	0.0	0.0	39611.4087	6943.6437	NaN	NaN	0.1491	0.0477	0.146	0.0332	0.0959	0.6446	0.0326
0.0	0.0	0.0	43416.4087	12578.6437	NaN	NaN	0.2246	0.0479	0.148	0.0334	0.0968	0.6412	0.0328
0.0	0.0	0.0	35082.4087	3022.6437	NaN	NaN	0.0793	0.0487	0.1469	0.0329	0.0951	0.6443	0.0322
0.0	0.0	0.0	49097.4087	9099.6437	NaN	NaN	0.1564	0.0479	0.1461	0.0326	0.0961	0.6448	0.0326
0.0	0.0	0.0	43012.4087	6572.6437	NaN	NaN	0.1326	0.048	0.1473	0.0327	0.096	0.6437	0.0324
0.0	0.0	0.0	33635.4087	9224.6437	NaN	NaN	0.2152	0.0487	0.147	0.0323	0.0947	0.6453	0.032
0.0	0.0	0.0	39925.4087	7374.6437	NaN	NaN	0.1559	0.0486	0.1473	0.0323	0.0956	0.6439	0.0323
0.0	0.0	0.0	38093.4087	4916.6437	NaN	NaN	0.1143	0.0498	0.1483	0.0323	0.0944	0.6429	0.0322
0.0	0.0	0.0	39402.4087	5571.6437	NaN	NaN	0.1239	0.0503	0.1477	0.0321	0.0942	0.6434	0.0323
0.0	0.0	0.0	37601.4087	7855.6437	NaN	NaN	0.1728	0.0496	0.1478	0.032	0.0953	0.6426	0.0328
0.0	0.0	0.0	31376.4087	7210.6437	NaN	NaN	0.1869	0.0503	0.1488	0.0318	0.0938	0.6427	0.0326
0.0	0.0	0.0	42332.4087	13381.6437	NaN	NaN	0.2402	0.0495	0.1488	0.0317	0.0946	0.6425	0.0329
0.0	0.0	0.0	38779.4087	8888.6437	NaN	NaN	0.1865	0.0501	0.1526	0.0319	0.0942	0.6385	0.0327
0.0	0.0	0.0	36694.4087	5660.6437	NaN	NaN	0.1336	0.0513	0.1559	0.0319	0.0931	0.6355	0.0323
0.0	0.0	0.0	37371.4087	10895.6437	NaN	NaN	0.2257	0.0507	0.1579	0.0321	0.0935	0.6337	0.0322
0.0	0.0	0.0	37706.4087	5435.6437	NaN	NaN	0.126	0.051	0.162	0.0323	0.0931	0.6298	0.0318
0.0	0.0	0.0	39815.4087	7741.6437	NaN	NaN	0.1628	0.0504	0.161	0.0322	0.0931	0.6319	0.0315
0.0	0.0	0.0	40607.4087	7267.6437	NaN	NaN	0.1518	0.0487	0.1601	0.0323	0.0942	0.6333	0.0314
0.0	0.0	0.0	41576.4087	8064.6437	NaN	NaN	0.1625	0.0479	0.1606	0.0324	0.0938	0.6344	0.0308
0.0	0.0	0.0	38923.4087	4928.6437	NaN	NaN	0.1124	0.0462	0.158	0.0323	0.0958	0.637	0.0307
0.0	0.0	0.0	39807.4087	11065.6437	NaN	NaN	0.2175	0.0442	0.154	0.0322	0.0976	0.6415	0.0305
0.0	0.0	0.0	38737.4087	9145.6437	NaN	NaN	0.191	0.0429	0.1517	0.0321	0.0987	0.6443	0.0302
0.0	0.0	0.0	38215.4087	5206.6437	NaN	NaN	0.1199	0.0422	0.1502	0.0321	0.0997	0.6459	0.0299
0.0	0.0	0.0	40289.4087	7631.6437	NaN	NaN	0.1593	0.0409	0.1478	0.0319	0.1005	0.6491	0.0298
0.0	0.0	0.0	43270.4087	14868.6437	NaN	NaN	0.2557	0.0401	0.1481	0.0322	0.1015	0.6485	0.0297
0.0	0.0	0.0	34529.4087	10370.6437	NaN	NaN	0.231	0.0398	0.1474	0.032	0.1018	0.6497	0.0294
0.0	0.0	0.0	37004.4087	8820.6437	NaN	NaN	0.1925	0.0395	0.1462	0.0318	0.1023	0.6508	0.0294
0.0	0.0	0.0	42364.4087	7541.6437	NaN	NaN	0.1511	0.0389	0.1453	0.0318	0.1026	0.6519	0.0295
0.0	0.0	0.0	43226.4087	8787.6437	NaN	NaN	0.1689	0.0388	0.146	0.0318	0.1025	0.6514	0.0294
0.0	0.0	0.0	38161.4087	7324.6437	NaN	NaN	0.161	0.0385	0.1447	0.0316	0.1023	0.6535	0.0294
0.0	0.0	0.0	41536.4087	7208.6437	NaN	NaN	0.1479	0.0383	0.1456	0.0318	0.1024	0.6524	0.0295
0.0	0.0	0.0	40265.4087	8885.6437	NaN	NaN	0.1808	0.0383	0.1459	0.0319	0.1022	0.6522	0.0293
0.0	0.0	0.0	41303.4087	10012.6437	NaN	NaN	0.1951	0.0381	0.146	0.0318	0.1023	0.6524	0.0294
0.0	0.0	0.0	43054.4087	8647.6437	NaN	NaN	0.1673	0.0381	0.1468	0.0319	0.1025	0.6515	0.0293
0.0	0.0	0.0	41924.4087	7593.6437	NaN	NaN	0.1534	0.0381	0.1475	0.032	0.1025	0.6507	0.0293
0.0	0.0	0.0	39967.4087	8120.6437	NaN	NaN	0.1689	0.0379	0.1478	0.032	0.1024	0.6506	0.0293
0.0	0.0	0.0	40015.4087	7411.6437	NaN	NaN	0.1563	0.0377	0.1478	0.0319	0.1024	0.6507	0.0295
0.0	0.0	0.0	48474.4087	10939.6437	NaN	NaN	0.1841	0.0374	0.1487	0.0322	0.1026	0.6496	0.0296
0.0	0.0	0.0	37000.4087	6530.6437	NaN	NaN	0.15	0.0375	0.1495	0.0322	0.1027	0.6484	0.0297
0.0	0.0	0.0	39434.4087	10566.6437	NaN	NaN	0.2113	0.0373	0.1496	0.0322	0.102	0.6491	0.0297
0.0	0.0	0.0	38241.4087	9446.6437	NaN	NaN	0.1981	0.0369	0.1499	0.0324	0.1031	0.6475	0.0302
0.0	0.0	0.0	36913.4087	8281.6437	NaN	NaN	0.1832	0.0367	0.1503	0.0324	0.1023	0.6481	0.0302
0.0	0.0	0.0	37919.4087	6711.6437	NaN	NaN	0.1504	0.0366	0.1495	0.0322	0.1023	0.6489	0.0304
0.0	0.0	0.0	39688.4087	8608.6437	NaN	NaN	0.1782	0.0362	0.1508	0.0327	0.1032	0.6462	0.0308
0.0	0.0	0.0	40377.4087	8656.6437	NaN	NaN	0.1765	0.0364	0.151	0.0326	0.1023	0.6469	0.0308
0.0	0.0	0.0	34154.4087	6363.6437	NaN	NaN	0.1571	0.0363	0.1501	0.0324	0.1025	0.6475	0.0311
0.0	0.0	0.0	41455.4087	7769.6437	NaN	NaN	0.1578	0.0363	0.1503	0.0325	0.102	0.6475	0.0315
0.0	0.0	0.0	31830.4087	9334.6437	NaN	NaN	0.2268	0.0365	0.1494	0.0324	0.1015	0.6489	0.0314
0.0	0.0	0.0	44612.4087	4926.6437	NaN	NaN	0.0994	0.0364	0.1493	0.0321	0.101	0.6492	0.0319
0.0	0.0	0.0	41037.4087	8320.6437	NaN	NaN	0.1686	0.0361	0.1479	0.0324	0.1025	0.6487	0.0324
0.0	0.0	0.0	42192.4087	9710.6437	NaN	NaN	0.1871	0.0368	0.1502	0.0323	0.1009	0.6471	0.0326
0.0	0.0	0.0	41262.4087	5387.6437	NaN	NaN	0.1155	0.0375	0.1506	0.0324	0.1009	0.6459	0.0328
0.0	0.0	0.0	40223.4087	3858.6437	NaN	NaN	0.0875	0.0382	0.1517	0.0322	0.0999	0.645	0.033
0.0	0.0	0.0	38964.4087	8937.6437	NaN	NaN	0.1866	0.0386	0.1506	0.0323	0.0997	0.6457	0.0331
0.0	0.0	0.0	35161.4087	8194.6437	NaN	NaN	0.189	0.0393	0.1524	0.0321	0.0987	0.6444	0.0331
0.0	0.0	0.0	41218.4087	7571.6437	NaN	NaN	0.1552	0.0398	0.1531	0.0322	0.0979	0.6439	0.033
0.0	0.0	0.0	44594.4087	9621.6437	NaN	NaN	0.1775	0.0403	0.1553	0.0324	0.098	0.641	0.033
0.0	0.0	0.0	41328.4087	8132.6437	NaN	NaN	0.1644	0.0416	0.1585	0.0324	0.0958	0.6394	0.0323
0.0	0.0	0.0	34193.4087	6021.6437	NaN	NaN	0.1497	0.043	0.1619	0.0322	0.0946	0.6367	0.0316
0.0	0.0	0.0	36984.4087	5750.6437	NaN	NaN	0.1346	0.0442	0.1656	0.0324	0.0939	0.6324	0.0314
0.0	0.0	0.0	36742.4087	8352.6437	NaN	NaN	0.1852	0.0447	0.167	0.0325	0.0927	0.6322	0.0309
0.0	0.0	0.0	37488.4087	10617.6437	NaN	NaN	0.2207	0.0464	0.1724	0.0327	0.0922	0.6256	0.0307
0.0	0.0	0.0	38837.4087	2737.6437	NaN	NaN	0.0658	0.0475	0.1747	0.0328	0.0909	0.6237	0.0303
0.0	0.0	0.0	42898.4087	7725.6437	NaN	NaN	0.1526	0.0474	0.178	0.0332	0.0909	0.62	0.0305
0.0	0.0	0.0	40120.4087	8768.6437	NaN	NaN	0.1794	0.0471	0.1786	0.0335	0.0904	0.6201	0.0302
0.0	0.0	0.0	42225.4087	9053.6437	NaN	NaN	0.1766	0.0474	0.1802	0.0338	0.091	0.6172	0.0304
0.0	0.0	0.0	38109.4087	6177.6437	NaN	NaN	0.1395	0.0471	0.1803	0.0341	0.0908	0.6171	0.0305
0.0	0.0	0.0	36691.4087	6225.6437	NaN	NaN	0.1451	0.0474	0.1814	0.0343	0.0901	0.6163	0.0304
0.0	0.0	0.0	45406.4087	11895.6437	NaN	NaN	0.2076	0.0476	0.1835	0.0346	0.0907	0.6126	0.031
0.0	0.0	0.0	42409.4087	7267.6437	NaN	NaN	0.1463	0.048	0.1855	0.0352	0.0913	0.6086	0.0315
0.0	0.0	0.0	38239.4087	8696.6437	NaN	NaN	0.1853	0.0488	0.1873	0.0354	0.0898	0.607	0.0316
0.0	0.0	0.0	46049.4087	10367.6437	NaN	NaN	0.1838	0.0487	0.1943	0.0367	0.091	0.5966	0.0328
0.0	0.0	0.0	40966.4087	8508.6437	NaN	NaN	0.172	0.0495	0.2022	0.0377	0.091	0.5861	0.0335
0.0	0.0	0.0	37905.4087	7201.6437	NaN	NaN	0.1597	0.0494	0.2086	0.0388	0.0926	0.5763	0.0345
0.0	0.0	0.0	40991.4087	12503.6437	NaN	NaN	0.2337	0.0484	0.2143	0.0403	0.0948	0.5673	0.0349
0.0	0.0	0.0	38894.4087	7000.6437	NaN	NaN	0.1525	0.0496	0.2359	0.0418	0.0988	0.5376	0.0364
0.0	0.0	0.0	45747.4087	10020.6437	NaN	NaN	0.1797	0.0499	0.2442	0.0429	0.0998	0.5269	0.0364
0.0	0.0	0.0	43816.4087	6948.6437	NaN	NaN	0.1369	0.0499	0.254	0.0433	0.1034	0.512	0.0374
0.0	0.0	0.0	41304.4087	9542.6437	NaN	NaN	0.1877	0.0508	0.2634	0.0443	0.1034	0.5006	0.0375
0.0	0.0	0.0	35606.4087	8751.6437	NaN	NaN	0.1973	0.0506	0.2659	0.0444	0.1064	0.4943	0.0384
0.0	0.0	0.0	40611.4087	9289.6437	NaN	NaN	0.1862	0.052	0.2695	0.0447	0.1049	0.4909	0.038
0.0	0.0	0.0	40406.4087	7698.6437	NaN	NaN	0.16	0.053	0.2665	0.0443	0.1044	0.4939	0.0378
0.0	0.0	0.0	40891.4087	9231.6437	NaN	NaN	0.1842	0.0543	0.2638	0.0436	0.102	0.4989	0.0374
0.0	0.0	0.0	34466.4087	3169.6437	NaN	NaN	0.0842	0.0558	0.2548	0.0424	0.0994	0.5109	0.0367
0.0	0.0	0.0	41713.4087	8666.6437	NaN	NaN	0.172	0.0559	0.2455	0.0415	0.0967	0.5244	0.036
0.0	0.0	0.0	35623.4087	8043.6437	NaN	NaN	0.1842	0.0563	0.2324	0.0397	0.0964	0.5392	0.0359
0.0	0.0	0.0	37161.4087	8091.6437	NaN	NaN	0.1788	0.0589	0.2247	0.0391	0.0918	0.551	0.0346
0.0	0.0	0.0	42324.4087	5756.6437	NaN	NaN	0.1197	0.0592	0.2113	0.0381	0.0916	0.5652	0.0345
0.0	0.0	0.0	40745.4087	7418.6437	NaN	NaN	0.154	0.0622	0.2049	0.0376	0.0888	0.5727	0.0339
0.0	0.0	0.0	43230.4087	6797.6437	NaN	NaN	0.1359	0.0637	0.197	0.0372	0.0873	0.5812	0.0335
0.0	0.0	0.0	40419.4087	8673.6437	NaN	NaN	0.1767	0.0621	0.1874	0.0361	0.0883	0.5924	0.0337
0.0	0.0	0.0	39820.4087	6121.6437	NaN	NaN	0.1332	0.0647	0.1874	0.036	0.0864	0.5921	0.0334
0.0	0.0	0.0	46411.4087	7776.6437	NaN	NaN	0.1435	0.0645	0.186	0.0356	0.0871	0.5931	0.0336
0.0	0.0	0.0	39153.4087	5015.6437	NaN	NaN	0.1136	0.0669	0.19	0.0354	0.0868	0.5874	0.0335
0.0	0.0	0.0	34606.4087	8930.6437	NaN	NaN	0.2051	0.0678	0.1908	0.0351	0.0863	0.5868	0.0331
0.0	0.0	0.0	41312.4087	7825.6437	NaN	NaN	0.1593	0.0674	0.1921	0.0347	0.0872	0.5855	0.0331
0.0	0.0	0.0	37300.4087	3961.6437	NaN	NaN	0.096	0.0675	0.1928	0.0345	0.0871	0.5852	0.0329
0.0	0.0	0.0	41222.4087	9860.6437	NaN	NaN	0.193	0.0658	0.1902	0.0341	0.087	0.5903	0.0326
0.0	0.0	0.0	38100.4087	6543.6437	NaN	NaN	0.1466	0.0636	0.1897	0.0341	0.0893	0.5903	0.033
0.0	0.0	0.0	38684.4087	5300.6437	NaN	NaN	0.1205	0.0637	0.1884	0.034	0.0877	0.5939	0.0323
0.0	0.0	0.0	36339.4087	9111.6437	NaN	NaN	0.2005	0.0603	0.1808	0.0332	0.0892	0.6044	0.0321
0.0	0.0	0.0	41036.4087	3702.6437	NaN	NaN	0.0828	0.0596	0.1804	0.0332	0.0888	0.6063	0.0318
0.0	0.0	0.0	40046.4087	11374.6437	NaN	NaN	0.2212	0.0556	0.1732	0.0329	0.0903	0.6164	0.0316
0.0	0.0	0.0	39994.4087	7861.6437	NaN	NaN	0.1643	0.0543	0.1717	0.0328	0.0906	0.6193	0.0314
0.0	0.0	0.0	39063.4087	6598.6437	NaN	NaN	0.1445	0.0531	0.1674	0.0324	0.09	0.6265	0.0307
0.0	0.0	0.0	39824.4087	5278.6437	NaN	NaN	0.117	0.0512	0.1653	0.0323	0.0913	0.6291	0.0308
0.0	0.0	0.0	35449.4087	5818.6437	NaN	NaN	0.141	0.0494	0.1616	0.0323	0.0917	0.6346	0.0305
0.0	0.0	0.0	40751.4087	8274.6437	NaN	NaN	0.1688	0.0486	0.1611	0.0321	0.0925	0.6348	0.0308
0.0	0.0	0.0	39617.4087	4904.6437	NaN	NaN	0.1102	0.047	0.157	0.0322	0.0931	0.64	0.0307
0.0	0.0	0.0	38790.4087	7850.6437	NaN	NaN	0.1683	0.0469	0.1578	0.0321	0.0927	0.64	0.0306
0.0	0.0	0.0	39415.4087	6062.6437	NaN	NaN	0.1333	0.0458	0.1554	0.032	0.0934	0.6427	0.0306
0.0	0.0	0.0	42511.4087	6594.6437	NaN	NaN	0.1343	0.0454	0.1549	0.032	0.0937	0.6435	0.0305
0.0	0.0	0.0	37232.4087	8788.6437	NaN	NaN	0.191	0.0447	0.1534	0.0318	0.0941	0.6456	0.0304
0.0	0.0	0.0	37932.4087	8436.6437	NaN	NaN	0.1819	0.0448	0.1543	0.0319	0.0937	0.6451	0.0302
0.0	0.0	0.0	40059.4087	9403.6437	NaN	NaN	0.1901	0.044	0.1534	0.0319	0.0943	0.6461	0.0302
0.0	0.0	0.0	40625.4087	8051.6437	NaN	NaN	0.1654	0.0441	0.1541	0.032	0.094	0.646	0.0299
0.0	0.0	0.0	40177.4087	4983.6437	NaN	NaN	0.1104	0.0437	0.1524	0.0318	0.0941	0.6483	0.0297
0.0	0.0	0.0	47528.4087	9245.6437	NaN	NaN	0.1628	0.043	0.1524	0.032	0.0946	0.6481	0.0298
0.0	0.0	0.0	38642.4087	4948.6437	NaN	NaN	0.1135	0.0425	0.151	0.0319	0.0948	0.6503	0.0295
0.0	0.0	0.0	45146.4087	7928.6437	NaN	NaN	0.1494	0.0416	0.149	0.0317	0.0958	0.6522	0.0297
0.0	0.0	0.0	38794.4087	7472.6437	NaN	NaN	0.1615	0.0404	0.1474	0.0319	0.0971	0.6534	0.0298
0.0	0.0	0.0	35991.4087	10296.6437	NaN	NaN	0.2224	0.0395	0.1457	0.0317	0.0973	0.6559	0.0298
0.0	0.0	0.0	37913.4087	10518.6437	NaN	NaN	0.2172	0.0388	0.1435	0.0315	0.0982	0.6582	0.0299
0.0	0.0	0.0	36164.4087	5453.6437	NaN	NaN	0.131	0.0385	0.1433	0.0316	0.0988	0.6577	0.03
0.0	0.0	0.0	37325.4087	8331.6437	NaN	NaN	0.1825	0.038	0.1418	0.0314	0.0988	0.6599	0.0301
0.0	0.0	0.0	38972.4087	7354.6437	NaN	NaN	0.1588	0.0376	0.1418	0.0316	0.0995	0.6591	0.0304
0.0	0.0	0.0	38167.4087	7884.6437	NaN	NaN	0.1712	0.0373	0.1409	0.0315	0.099	0.6608	0.0305
0.0	0.0	0.0	33201.4087	6991.6437	NaN	NaN	0.174	0.0371	0.1402	0.0314	0.0996	0.6611	0.0306
0.0	0.0	0.0	38468.4087	9175.6437	NaN	NaN	0.1926	0.0369	0.14	0.0315	0.0994	0.6614	0.0308
0.0	0.0	0.0	44719.4087	8971.6437	NaN	NaN	0.1671	0.0366	0.1401	0.0316	0.0995	0.6613	0.0309
0.0	0.0	0.0	37143.4087	11364.6437	NaN	NaN	0.2343	0.0365	0.14	0.0316	0.1	0.6608	0.031
0.0	0.0	0.0	39179.4087	9744.6437	NaN	NaN	0.1992	0.0363	0.1395	0.0316	0.1	0.6616	0.0311
0.0	0.0	0.0	37360.4087	7519.6437	NaN	NaN	0.1675	0.0364	0.1393	0.0316	0.1002	0.6613	0.0312
0.0	0.0	0.0	43618.4087	6784.6437	NaN	NaN	0.1346	0.0362	0.1389	0.0316	0.0999	0.6623	0.0312
0.0	0.0	0.0	39654.4087	9211.6437	NaN	NaN	0.1885	0.0362	0.1388	0.0316	0.1004	0.6616	0.0313
0.0	0.0	0.0	36686.4087	8439.6437	NaN	NaN	0.187	0.0361	0.1383	0.0316	0.1001	0.6626	0.0314
0.0	0.0	0.0	35853.4087	8027.6437	NaN	NaN	0.1829	0.0357	0.1372	0.0316	0.1008	0.6631	0.0317
0.0	0.0	0.0	34433.4087	7289.6437	NaN	NaN	0.1747	0.0355	0.1364	0.0314	0.1009	0.664	0.0318
0.0	0.0	0.0	46352.4087	11494.6437	NaN	NaN	0.1987	0.0353	0.1366	0.0314	0.1008	0.6638	0.032
0.0	0.0	0.0	40952.4087	7243.6437	NaN	NaN	0.1503	0.0358	0.1375	0.0314	0.1009	0.6626	0.0318
0.0	0.0	0.0	38469.4087	5571.6437	NaN	NaN	0.1265	0.0363	0.1375	0.0314	0.1004	0.6628	0.0316
0.0	0.0	0.0	37425.4087	8796.6437	NaN	NaN	0.1903	0.0363	0.1368	0.0312	0.1008	0.6631	0.0317
0.0	0.0	0.0	39879.4087	9416.6437	NaN	NaN	0.191	0.0363	0.1369	0.0313	0.1004	0.6634	0.0316
0.0	0.0	0.0	43129.4087	5844.6437	NaN	NaN	0.1193	0.0366	0.1373	0.0312	0.1004	0.663	0.0316
0.0	0.0	0.0	39369.4087	6545.6437	NaN	NaN	0.1426	0.037	0.1379	0.0314	0.0998	0.6627	0.0313
0.0	0.0	0.0	40056.4087	4568.6437	NaN	NaN	0.1024	0.037	0.1378	0.0314	0.0995	0.663	0.0313
0.0	0.0	0.0	36563.4087	4596.6437	NaN	NaN	0.1117	0.0369	0.1376	0.0315	0.0994	0.6634	0.0312
0.0	0.0	0.0	35022.4087	5448.6437	NaN	NaN	0.1346	0.0365	0.1364	0.0314	0.0997	0.6644	0.0315
0.0	0.0	0.0	40630.4087	8699.6437	NaN	NaN	0.1764	0.0361	0.1365	0.0316	0.1002	0.6639	0.0318
0.0	0.0	0.0	34803.4087	5809.6437	NaN	NaN	0.143	0.0363	0.137	0.0318	0.1	0.663	0.0319
0.0	0.0	0.0	35204.4087	10699.6437	NaN	NaN	0.2331	0.0366	0.1374	0.032	0.0999	0.6622	0.032
0.0	0.0	0.0	35531.4087	7064.6437	NaN	NaN	0.1659	0.0373	0.1387	0.0322	0.0997	0.6598	0.0323
0.0	0.0	0.0	34565.4087	9773.6437	NaN	NaN	0.2204	0.0381	0.1394	0.0324	0.0987	0.6591	0.0322
0.0	0.0	0.0	38072.4087	5270.6437	NaN	NaN	0.1216	0.0394	0.143	0.0325	0.0982	0.6544	0.0324
0.0	0.0	0.0	38320.4087	4173.6437	NaN	NaN	0.0982	0.0401	0.1443	0.0327	0.0969	0.6538	0.0323
0.0	0.0	0.0	43051.4087	8826.6437	NaN	NaN	0.1701	0.0413	0.1504	0.033	0.096	0.6465	0.0327
0.0	0.0	0.0	35516.4087	7411.6437	NaN	NaN	0.1727	0.0419	0.152	0.0333	0.095	0.6454	0.0324
0.0	0.0	0.0	39571.4087	7517.6437	NaN	NaN	0.1596	0.0434	0.158	0.0335	0.0944	0.6381	0.0327
0.0	0.0	0.0	40142.4087	4481.6437	NaN	NaN	0.1004	0.043	0.1572	0.0336	0.0937	0.6399	0.0326
0.0	0.0	0.0	40024.4087	9466.6437	NaN	NaN	0.1913	0.0439	0.1629	0.0339	0.0935	0.6331	0.0327
0.0	0.0	0.0	42986.4087	6579.6437	NaN	NaN	0.1327	0.0439	0.1638	0.0339	0.0931	0.6325	0.0327
0.0	0.0	0.0	39977.4087	10554.6437	NaN	NaN	0.2089	0.0438	0.1664	0.0342	0.093	0.63	0.0326
0.0	0.0	0.0	38128.4087	4846.6437	NaN	NaN	0.1128	0.0449	0.1704	0.0343	0.0925	0.6252	0.0326
0.0	0.0	0.0	37103.4087	8419.6437	NaN	NaN	0.185	0.044	0.17	0.0344	0.0926	0.6265	0.0324
0.0	0.0	0.0	34850.4087	5723.6437	NaN	NaN	0.1411	0.0444	0.1751	0.0346	0.0931	0.6201	0.0327
0.0	0.0	0.0	33139.4087	6406.6437	NaN	NaN	0.162	0.044	0.1741	0.0345	0.0925	0.6227	0.0323
0.0	0.0	0.0	41198.4087	10182.6437	NaN	NaN	0.1982	0.0439	0.1794	0.0347	0.0928	0.6167	0.0326
0.0	0.0	0.0	37625.4087	6183.6437	NaN	NaN	0.1411	0.0439	0.1797	0.0347	0.0924	0.6174	0.032
0.0	0.0	0.0	40485.4087	8016.6437	NaN	NaN	0.1653	0.0438	0.1819	0.0347	0.0931	0.6144	0.0323
0.0	0.0	0.0	38475.4087	6131.6437	NaN	NaN	0.1375	0.0425	0.1787	0.0345	0.0933	0.6192	0.0318
0.0	0.0	0.0	40219.4087	5668.6437	NaN	NaN	0.1235	0.0424	0.1812	0.0345	0.0938	0.6163	0.0319
0.0	0.0	0.0	42945.4087	8977.6437	NaN	NaN	0.1729	0.0413	0.1791	0.0344	0.0945	0.6188	0.0319
0.0	0.0	0.0	37431.4087	6033.6437	NaN	NaN	0.1388	0.0413	0.1801	0.0344	0.0942	0.6185	0.0315
0.0	0.0	0.0	34800.4087	3361.6437	NaN	NaN	0.0881	0.0413	0.1797	0.0341	0.0948	0.6187	0.0314
0.0	0.0	0.0	34279.4087	6906.6437	NaN	NaN	0.1677	0.0398	0.1753	0.0338	0.0956	0.6243	0.0312
0.0	0.0	0.0	35299.4087	7880.6437	NaN	NaN	0.1825	0.0389	0.1737	0.0336	0.0963	0.6263	0.0312
0.0	0.0	0.0	41297.4087	10386.6437	NaN	NaN	0.201	0.0382	0.171	0.0334	0.0969	0.6292	0.0314
0.0	0.0	0.0	35558.4087	5600.6437	NaN	NaN	0.1361	0.0377	0.1684	0.0333	0.097	0.6324	0.0312
0.0	0.0	0.0	36446.4087	8425.6437	NaN	NaN	0.1878	0.0377	0.1676	0.0331	0.0969	0.6334	0.0313
0.0	0.0	0.0	36930.4087	9177.6437	NaN	NaN	0.199	0.0371	0.1644	0.0329	0.0975	0.6367	0.0312
0.0	0.0	0.0	37482.4087	8577.6437	NaN	NaN	0.1862	0.0371	0.1629	0.0327	0.0976	0.6384	0.0312
0.0	0.0	0.0	39051.4087	10396.6437	NaN	NaN	0.2103	0.037	0.1602	0.0325	0.0974	0.6419	0.0311
0.0	0.0	0.0	40181.4087	8644.6437	NaN	NaN	0.177	0.0372	0.1596	0.0324	0.0968	0.6432	0.0308
0.0	0.0	0.0	40238.4087	6795.6437	NaN	NaN	0.1445	0.0377	0.1599	0.0322	0.0964	0.6431	0.0306
0.0	0.0	0.0	36632.4087	4227.6437	NaN	NaN	0.1035	0.0378	0.1581	0.032	0.0964	0.6453	0.0305
0.0	0.0	0.0	37157.4087	9308.6437	NaN	NaN	0.2003	0.0373	0.1572	0.0321	0.0969	0.6459	0.0306
0.0	0.0	0.0	36060.4087	9365.6437	NaN	NaN	0.2062	0.0373	0.1568	0.0321	0.0977	0.6454	0.0306
0.0	0.0	0.0	36972.4087	7981.6437	NaN	NaN	0.1776	0.0376	0.1557	0.0319	0.0976	0.6468	0.0304
0.0	0.0	0.0	41466.4087	8188.6437	NaN	NaN	0.1649	0.0378	0.1563	0.0321	0.0983	0.6452	0.0304
0.0	0.0	0.0	37267.4087	6395.6437	NaN	NaN	0.1465	0.0385	0.1571	0.0321	0.0981	0.644	0.0302
0.0	0.0	0.0	38375.4087	10417.6437	NaN	NaN	0.2135	0.0391	0.1566	0.032	0.0977	0.6445	0.0301
0.0	0.0	0.0	36602.4087	5882.6437	NaN	NaN	0.1385	0.0398	0.1569	0.0322	0.0983	0.6426	0.0301
0.0	0.0	0.0	35692.4087	7124.6437	NaN	NaN	0.1664	0.0412	0.1582	0.0323	0.097	0.6412	0.0301
0.0	0.0	0.0	39457.4087	10010.6437	NaN	NaN	0.2024	0.0422	0.1589	0.0325	0.0968	0.6394	0.0302
0.0	0.0	0.0	42980.4087	7135.6437	NaN	NaN	0.1424	0.0436	0.1619	0.033	0.0961	0.6351	0.0303
0.0	0.0	0.0	35992.4087	5882.6437	NaN	NaN	0.1405	0.0458	0.1628	0.0332	0.0948	0.633	0.0303
0.0	0.0	0.0	36445.4087	6011.6437	NaN	NaN	0.1416	0.0472	0.1641	0.0335	0.094	0.6307	0.0305
0.0	0.0	0.0	40501.4087	8611.6437	NaN	NaN	0.1753	0.0484	0.1657	0.0339	0.0934	0.6279	0.0307
0.0	0.0	0.0	37108.4087	9091.6437	NaN	NaN	0.1968	0.0511	0.1683	0.0344	0.0927	0.6225	0.0311
0.0	0.0	0.0	39618.4087	6432.6437	NaN	NaN	0.1397	0.0545	0.1692	0.0348	0.0908	0.6196	0.0312
0.0	0.0	0.0	36326.4087	6659.6437	NaN	NaN	0.1549	0.0569	0.1717	0.0352	0.0903	0.6144	0.0315
0.0	0.0	0.0	37237.4087	4474.6437	NaN	NaN	0.1073	0.0601	0.1736	0.0355	0.0886	0.6107	0.0315
0.0	0.0	0.0	37653.4087	10675.6437	NaN	NaN	0.2209	0.0603	0.1749	0.0358	0.0888	0.6085	0.0318
0.0	0.0	0.0	39236.4087	6391.6437	NaN	NaN	0.1401	0.0623	0.1767	0.0359	0.0882	0.6049	0.032
0.0	0.0	0.0	36042.4087	8196.6437	NaN	NaN	0.1853	0.0643	0.1769	0.036	0.087	0.6037	0.0321
0.0	0.0	0.0	41490.4087	7046.6437	NaN	NaN	0.1452	0.0661	0.1795	0.0362	0.0867	0.5991	0.0325
0.0	0.0	0.0	40383.4087	4410.6437	NaN	NaN	0.0985	0.0672	0.179	0.0361	0.0859	0.5992	0.0326
0.0	0.0	0.0	45538.4087	9056.6437	NaN	NaN	0.1659	0.0682	0.1817	0.0363	0.0858	0.5951	0.033
0.0	0.0	0.0	37234.4087	9341.6437	NaN	NaN	0.2006	0.0677	0.1791	0.036	0.086	0.5979	0.0333
0.0	0.0	0.0	42036.4087	4866.6437	NaN	NaN	0.1038	0.0691	0.182	0.0362	0.085	0.5944	0.0333
0.0	0.0	0.0	38923.4087	8891.6437	NaN	NaN	0.186	0.0662	0.1792	0.036	0.0861	0.5991	0.0333
0.0	0.0	0.0	43272.4087	7384.6437	NaN	NaN	0.1458	0.0644	0.1816	0.0359	0.0864	0.5984	0.0332
0.0	0.0	0.0	39330.4087	6193.6437	NaN	NaN	0.1361	0.0624	0.18	0.0358	0.0872	0.6013	0.0332
0.0	0.0	0.0	38345.4087	10139.6437	NaN	NaN	0.2091	0.0593	0.1778	0.0355	0.0883	0.6062	0.0329
0.0	0.0	0.0	37673.4087	5742.6437	NaN	NaN	0.1323	0.0586	0.1782	0.0355	0.0897	0.6047	0.0333
0.0	0.0	0.0	36628.4087	7685.6437	NaN	NaN	0.1734	0.0572	0.1728	0.0349	0.0891	0.6132	0.0328
0.0	0.0	0.0	42659.4087	4535.6437	NaN	NaN	0.0961	0.0567	0.1719	0.0346	0.0897	0.6142	0.0329
0.0	0.0	0.0	39987.4087	4012.6437	NaN	NaN	0.0912	0.0566	0.1702	0.0342	0.0894	0.617	0.0326
0.0	0.0	0.0	37492.4087	7032.6437	NaN	NaN	0.1579	0.0556	0.1676	0.0337	0.0893	0.6215	0.0323
0.0	0.0	0.0	38284.4087	9285.6437	NaN	NaN	0.1952	0.0536	0.1647	0.0332	0.091	0.6252	0.0322
0.0	0.0	0.0	35984.4087	7776.6437	NaN	NaN	0.1777	0.0532	0.1614	0.0326	0.0905	0.6306	0.0318
0.0	0.0	0.0	40853.4087	4549.6437	NaN	NaN	0.1002	0.0515	0.1576	0.0321	0.0908	0.6365	0.0315
0.0	0.0	0.0	39958.4087	8048.6437	NaN	NaN	0.1677	0.0499	0.1553	0.0317	0.0917	0.6399	0.0315
0.0	0.0	0.0	41532.4087	4317.6437	NaN	NaN	0.0942	0.0501	0.1559	0.0314	0.0913	0.6399	0.0313
0.0	0.0	0.0	39405.4087	4976.6437	NaN	NaN	0.1121	0.0495	0.1534	0.0311	0.0919	0.6428	0.0313
0.0	0.0	0.0	35906.4087	7747.6437	NaN	NaN	0.1775	0.0495	0.1542	0.031	0.0921	0.6419	0.0314
0.0	0.0	0.0	35955.4087	7492.6437	NaN	NaN	0.1725	0.0491	0.1525	0.0307	0.0921	0.6444	0.0313
0.0	0.0	0.0	36942.4087	10538.6437	NaN	NaN	0.222	0.0482	0.1518	0.0305	0.0934	0.6445	0.0316
0.0	0.0	0.0	38323.4087	7270.6437	NaN	NaN	0.1595	0.0485	0.1524	0.0305	0.0931	0.644	0.0314
0.0	0.0	0.0	37843.4087	7451.6437	NaN	NaN	0.1645	0.0497	0.1533	0.0303	0.0922	0.6434	0.0312
0.0	0.0	0.0	41662.4087	5976.6437	NaN	NaN	0.1255	0.0503	0.1547	0.0303	0.0918	0.6417	0.0312
0.0	0.0	0.0	36157.4087	7991.6437	NaN	NaN	0.181	0.0503	0.1551	0.0303	0.0918	0.6414	0.0311
0.0	0.0	0.0	35096.4087	6964.6437	NaN	NaN	0.1656	0.0516	0.1576	0.0303	0.0909	0.6387	0.0309
0.0	0.0	0.0	35806.4087	5644.6437	NaN	NaN	0.1362	0.0521	0.1569	0.0302	0.0904	0.6395	0.0307
0.0	0.0	0.0	40194.4087	4124.6437	NaN	NaN	0.0931	0.0524	0.1588	0.0303	0.09	0.6379	0.0307
0.0	0.0	0.0	38404.4087	5781.6437	NaN	NaN	0.1308	0.0518	0.1584	0.0304	0.0904	0.6384	0.0307
0.0	0.0	0.0	37270.4087	6857.6437	NaN	NaN	0.1554	0.0513	0.1593	0.0305	0.0902	0.6381	0.0306
0.0	0.0	0.0	35544.4087	9622.6437	NaN	NaN	0.213	0.0514	0.1608	0.0307	0.0903	0.6362	0.0306
0.0	0.0	0.0	29485.4087	8054.6437	NaN	NaN	0.2146	0.0526	0.1612	0.0306	0.0897	0.6355	0.0304
0.0	0.0	0.0	38694.4087	8693.6437	NaN	NaN	0.1835	0.0537	0.1636	0.0307	0.0895	0.632	0.0305
0.0	0.0	0.0	35582.4087	5984.6437	NaN	NaN	0.144	0.0564	0.1668	0.0308	0.0878	0.6283	0.0299
0.0	0.0	0.0	44195.4087	5431.6437	NaN	NaN	0.1094	0.0594	0.1703	0.0309	0.0869	0.6227	0.0298
0.0	0.0	0.0	43455.4087	5334.6437	NaN	NaN	0.1093	0.0594	0.1694	0.031	0.0863	0.6246	0.0294
0.0	0.0	0.0	38655.4087	5397.6437	NaN	NaN	0.1225	0.0601	0.1727	0.0311	0.0861	0.6206	0.0293
0.0	0.0	0.0	39849.4087	4027.6437	NaN	NaN	0.0918	0.0575	0.1697	0.0311	0.0867	0.6257	0.0293
0.0	0.0	0.0	38273.4087	8699.6437	NaN	NaN	0.1852	0.0551	0.1704	0.0314	0.088	0.6257	0.0294
0.0	0.0	0.0	33354.4087	5488.6437	NaN	NaN	0.1413	0.0561	0.1727	0.0314	0.0875	0.6233	0.029
0.0	0.0	0.0	36833.4087	3309.6437	NaN	NaN	0.0824	0.0568	0.1722	0.0313	0.0872	0.6239	0.0287
0.0	0.0	0.0	34395.4087	5023.6437	NaN	NaN	0.1274	0.0564	0.1724	0.0314	0.0874	0.6238	0.0285
0.0	0.0	0.0	34365.4087	5825.6437	NaN	NaN	0.1449	0.0561	0.1718	0.0314	0.0874	0.625	0.0283
0.0	0.0	0.0	36933.4087	8069.6437	NaN	NaN	0.1793	0.0539	0.1691	0.0313	0.0885	0.6291	0.0282
0.0	0.0	0.0	38732.4087	8218.6437	NaN	NaN	0.175	0.0521	0.1675	0.0313	0.0898	0.6309	0.0283
0.0	0.0	0.0	37164.4087	4711.6437	NaN	NaN	0.1125	0.0513	0.1667	0.0314	0.0897	0.6328	0.0281
0.0	0.0	0.0	38186.4087	5475.6437	NaN	NaN	0.1254	0.0503	0.1643	0.0312	0.0906	0.6354	0.0282
0.0	0.0	0.0	39630.4087	5893.6437	NaN	NaN	0.1295	0.0498	0.1635	0.0312	0.0912	0.636	0.0283
0.0	0.0	0.0	39467.4087	4821.6437	NaN	NaN	0.1089	0.0501	0.1627	0.0311	0.091	0.6369	0.0281
0.0	0.0	0.0	37451.4087	8204.6437	NaN	NaN	0.1797	0.0496	0.161	0.0309	0.0915	0.6387	0.0282
0.0	0.0	0.0	43733.4087	8601.6437	NaN	NaN	0.1644	0.0493	0.1606	0.0309	0.092	0.6388	0.0283
0.0	0.0	0.0	34095.4087	9297.6437	NaN	NaN	0.2143	0.0495	0.1592	0.0308	0.0925	0.6397	0.0283
0.0	0.0	0.0	37062.4087	7729.6437	NaN	NaN	0.1726	0.0497	0.158	0.0305	0.0927	0.6407	0.0284
0.0	0.0	0.0	38621.4087	6722.6437	NaN	NaN	0.1483	0.0491	0.1559	0.0304	0.093	0.6432	0.0284
0.0	0.0	0.0	39173.4087	6110.6437	NaN	NaN	0.1349	0.0487	0.1555	0.0303	0.0938	0.6429	0.0287
0.0	0.0	0.0	32728.4087	5516.6437	NaN	NaN	0.1442	0.0485	0.1533	0.0301	0.0939	0.6456	0.0287
0.0	0.0	0.0	36377.4087	7497.6437	NaN	NaN	0.1709	0.0482	0.1533	0.03	0.0942	0.6454	0.0289
0.0	0.0	0.0	43973.4087	5642.6437	NaN	NaN	0.1137	0.0483	0.1525	0.0299	0.0938	0.6467	0.0288
0.0	0.0	0.0	36942.4087	5252.6437	NaN	NaN	0.1245	0.0489	0.1522	0.0297	0.0939	0.6465	0.0289
0.0	0.0	0.0	38317.4087	7575.6437	NaN	NaN	0.1651	0.0485	0.1507	0.0295	0.0936	0.6489	0.0288
0.0	0.0	0.0	35128.4087	6415.6437	NaN	NaN	0.1544	0.0476	0.1491	0.0293	0.0946	0.6503	0.029
0.0	0.0	0.0	38076.4087	6374.6437	NaN	NaN	0.1434	0.047	0.1474	0.0291	0.0946	0.653	0.029
0.0	0.0	0.0	38197.4087	8555.6437	NaN	NaN	0.183	0.0452	0.1448	0.029	0.0961	0.6558	0.0292
0.0	0.0	0.0	36713.4087	7370.6437	NaN	NaN	0.1672	0.0448	0.1452	0.029	0.0965	0.6551	0.0293
0.0	0.0	0.0	37297.4087	6116.6437	NaN	NaN	0.1409	0.0445	0.1432	0.0289	0.0964	0.6578	0.0292
0.0	0.0	0.0	35838.4087	3831.6437	NaN	NaN	0.0966	0.0442	0.1423	0.0288	0.0973	0.6578	0.0295
0.0	0.0	0.0	42138.4087	2765.6437	NaN	NaN	0.0616	0.0432	0.1402	0.0288	0.0973	0.6609	0.0295
0.0	0.0	0.0	37353.4087	10747.6437	NaN	NaN	0.2234	0.042	0.1392	0.0289	0.0987	0.6612	0.03
0.0	0.0	0.0	38663.4087	4856.6437	NaN	NaN	0.1116	0.0416	0.1384	0.0289	0.0985	0.6627	0.0299
0.0	0.0	0.0	37736.4087	7231.6437	NaN	NaN	0.1608	0.041	0.1369	0.029	0.0995	0.6635	0.0302
0.0	0.0	0.0	38993.4087	4892.6437	NaN	NaN	0.1115	0.0405	0.1358	0.029	0.0996	0.6647	0.0305
0.0	0.0	0.0	38744.4087	6313.6437	NaN	NaN	0.1401	0.0401	0.1346	0.029	0.1	0.6654	0.0307
0.0	0.0	0.0	35316.4087	10090.6437	NaN	NaN	0.2222	0.0397	0.1342	0.0291	0.1006	0.6653	0.0312
0.0	0.0	0.0	35869.4087	10720.6437	NaN	NaN	0.2301	0.04	0.1342	0.0292	0.0999	0.6657	0.0311
0.0	0.0	0.0	37684.4087	5906.6437	NaN	NaN	0.1355	0.0404	0.134	0.0292	0.0993	0.6662	0.031
0.0	0.0	0.0	41879.4087	7201.6437	NaN	NaN	0.1467	0.0404	0.1336	0.0292	0.1001	0.6653	0.0313
0.0	0.0	0.0	36618.4087	8673.6437	NaN	NaN	0.1915	0.0404	0.1332	0.0292	0.0998	0.6661	0.0312
0.0	0.0	0.0	40784.4087	8866.6437	NaN	NaN	0.1786	0.0407	0.134	0.0292	0.1	0.6646	0.0315
0.0	0.0	0.0	38785.4087	5896.6437	NaN	NaN	0.132	0.0407	0.1335	0.0293	0.0997	0.6656	0.0313
0.0	0.0	0.0	38631.4087	6691.6437	NaN	NaN	0.1476	0.0413	0.1349	0.0293	0.0998	0.6633	0.0313
0.0	0.0	0.0	33530.4087	4550.6437	NaN	NaN	0.1195	0.0415	0.1345	0.0293	0.0989	0.6648	0.031
0.0	0.0	0.0	36316.4087	2875.6437	NaN	NaN	0.0734	0.0417	0.1354	0.0294	0.0996	0.6627	0.0312
0.0	0.0	0.0	37085.4087	6529.6437	NaN	NaN	0.1497	0.0413	0.1342	0.0293	0.0993	0.6647	0.0313
0.0	0.0	0.0	38863.4087	7999.6437	NaN	NaN	0.1707	0.0413	0.1353	0.0295	0.0994	0.6632	0.0313
0.0	0.0	0.0	38647.4087	4806.6437	NaN	NaN	0.1106	0.0414	0.1355	0.0295	0.0988	0.6635	0.0312
0.0	0.0	0.0	37598.4087	3372.6437	NaN	NaN	0.0823	0.0414	0.1364	0.0296	0.0989	0.6625	0.0311
0.0	0.0	0.0	34386.4087	7208.6437	NaN	NaN	0.1733	0.0412	0.1365	0.0298	0.0991	0.6624	0.0311
0.0	0.0	0.0	34757.4087	4208.6437	NaN	NaN	0.108	0.041	0.1367	0.0298	0.0991	0.6623	0.031
0.0	0.0	0.0	33564.4087	7913.6437	NaN	NaN	0.1908	0.0406	0.1367	0.03	0.0995	0.6622	0.0311
0.0	0.0	0.0	36476.4087	9166.6437	NaN	NaN	0.2008	0.0407	0.138	0.0302	0.0993	0.6608	0.0311
0.0	0.0	0.0	34417.4087	5500.6437	NaN	NaN	0.1378	0.0411	0.1391	0.0304	0.0986	0.6602	0.0307
0.0	0.0	0.0	35339.4087	8452.6437	NaN	NaN	0.193	0.0415	0.1408	0.0306	0.0982	0.6584	0.0306
0.0	0.0	0.0	35542.4087	6003.6437	NaN	NaN	0.1445	0.0417	0.1411	0.0307	0.098	0.6582	0.0303
0.0	0.0	0.0	38123.4087	4210.6437	NaN	NaN	0.0995	0.0422	0.1425	0.0308	0.0974	0.657	0.0302
0.0	0.0	0.0	36317.4087	9182.6437	NaN	NaN	0.2018	0.0418	0.1419	0.0308	0.0978	0.6574	0.0303
0.0	0.0	0.0	39030.4087	9189.6437	NaN	NaN	0.1906	0.0421	0.1432	0.0308	0.097	0.6568	0.03
0.0	0.0	0.0	40874.4087	9543.6437	NaN	NaN	0.1893	0.0418	0.1429	0.0308	0.0971	0.6574	0.03
0.0	0.0	0.0	35895.4087	9079.6437	NaN	NaN	0.2019	0.0419	0.1437	0.0309	0.0974	0.6561	0.03
0.0	0.0	0.0	38713.4087	4191.6437	NaN	NaN	0.0977	0.0418	0.143	0.0307	0.0964	0.6584	0.0296
0.0	0.0	0.0	39919.4087	8638.6437	NaN	NaN	0.1779	0.0416	0.1433	0.0307	0.0972	0.6574	0.0298
0.0	0.0	0.0	40364.4087	261.6437	NaN	NaN	0.0064	0.0413	0.1431	0.0307	0.0966	0.6586	0.0296
0.0	0.0	0.0	37872.4087	8483.6437	NaN	NaN	0.183	0.041	0.143	0.0307	0.0968	0.659	0.0295
0.0	0.0	0.0	39723.4087	7021.6437	NaN	NaN	0.1502	0.0405	0.1432	0.0307	0.0973	0.6586	0.0297
0.0	0.0	0.0	37408.4087	6350.6437	NaN	NaN	0.1451	0.04	0.1428	0.0309	0.0971	0.6597	0.0296
0.0	0.0	0.0	30323.4087	5233.6437	NaN	NaN	0.1472	0.0395	0.1416	0.0307	0.0977	0.6609	0.0295
0.0	0.0	0.0	41537.4087	8777.6437	NaN	NaN	0.1745	0.0388	0.1412	0.0308	0.099	0.6602	0.03
0.0	0.0	0.0	37266.4087	6539.6437	NaN	NaN	0.1493	0.0384	0.1404	0.0309	0.0983	0.6623	0.0297
0.0	0.0	0.0	36878.4087	6627.6437	NaN	NaN	0.1523	0.0384	0.1411	0.0309	0.0998	0.6598	0.03
0.0	0.0	0.0	41498.4087	9130.6437	NaN	NaN	0.1803	0.038	0.1401	0.0311	0.0997	0.6611	0.0302
0.0	0.0	0.0	33713.4087	9318.6437	NaN	NaN	0.2166	0.0379	0.1406	0.0314	0.0999	0.6602	0.03
0.0	0.0	0.0	35285.4087	4260.6437	NaN	NaN	0.1077	0.0381	0.1397	0.0312	0.1003	0.6607	0.03
0.0	0.0	0.0	38609.4087	3417.6437	NaN	NaN	0.0813	0.0374	0.1384	0.0314	0.1018	0.6605	0.0305
0.0	0.0	0.0	39350.4087	9141.6437	NaN	NaN	0.1885	0.0374	0.1389	0.0316	0.1016	0.6599	0.0306
0.0	0.0	0.0	32086.4087	5604.6437	NaN	NaN	0.1487	0.0373	0.138	0.0316	0.1017	0.6608	0.0306
0.0	0.0	0.0	36194.4087	9136.6437	NaN	NaN	0.2016	0.0369	0.1379	0.0318	0.1021	0.6603	0.031
0.0	0.0	0.0	34460.4087	7683.6437	NaN	NaN	0.1823	0.0371	0.1379	0.0319	0.1021	0.66	0.031
0.0	0.0	0.0	34584.4087	8564.6437	NaN	NaN	0.1985	0.0377	0.1378	0.0319	0.1019	0.6598	0.031
0.0	0.0	0.0	41805.4087	6025.6437	NaN	NaN	0.126	0.0376	0.1368	0.0317	0.102	0.6607	0.0312
0.0	0.0	0.0	41791.4087	8031.6437	NaN	NaN	0.1612	0.038	0.1378	0.0319	0.1024	0.6587	0.0312
0.0	0.0	0.0	40537.4087	7442.6437	NaN	NaN	0.1551	0.0382	0.1364	0.0316	0.1016	0.661	0.0312
0.0	0.0	0.0	36966.4087	8142.6437	NaN	NaN	0.1805	0.0378	0.136	0.0317	0.1031	0.66	0.0315
0.0	0.0	0.0	35080.4087	8652.6437	NaN	NaN	0.1979	0.0378	0.1354	0.0315	0.103	0.6609	0.0314
0.0	0.0	0.0	37596.4087	8494.6437	NaN	NaN	0.1843	0.0379	0.1349	0.0314	0.1036	0.6607	0.0315
0.0	0.0	0.0	39809.4087	4094.6437	NaN	NaN	0.0933	0.038	0.1346	0.0312	0.1039	0.6609	0.0315
0.0	0.0	0.0	40887.4087	7156.6437	NaN	NaN	0.149	0.0381	0.1346	0.0312	0.1043	0.6603	0.0315
0.0	0.0	0.0	41009.4087	5394.6437	NaN	NaN	0.1163	0.0383	0.1341	0.0311	0.1049	0.6601	0.0316
0.0	0.0	0.0	40735.4087	5422.6437	NaN	NaN	0.1175	0.0382	0.1338	0.0311	0.1057	0.6595	0.0317
0.0	0.0	0.0	37075.4087	7297.6437	NaN	NaN	0.1645	0.038	0.1329	0.031	0.1068	0.6595	0.0318
0.0	0.0	0.0	40330.4087	9364.6437	NaN	NaN	0.1884	0.0378	0.1321	0.0309	0.1075	0.6597	0.0319
0.0	0.0	0.0	38134.4087	6356.6437	NaN	NaN	0.1429	0.0379	0.1323	0.031	0.1085	0.6584	0.0319
0.0	0.0	0.0	35577.4087	8184.6437	NaN	NaN	0.187	0.0382	0.1326	0.031	0.1089	0.6575	0.0319
0.0	0.0	0.0	38640.4087	6434.6437	NaN	NaN	0.1428	0.0381	0.1323	0.0309	0.1089	0.6579	0.0318
0.0	0.0	0.0	39478.4087	8101.6437	NaN	NaN	0.1703	0.0382	0.1326	0.031	0.1097	0.6567	0.0319
0.0	0.0	0.0	32195.4087	5752.6437	NaN	NaN	0.1516	0.0386	0.1324	0.0308	0.1092	0.6574	0.0316
0.0	0.0	0.0	36221.4087	5889.6437	NaN	NaN	0.1399	0.0389	0.1327	0.0307	0.1096	0.6565	0.0316
0.0	0.0	0.0	43699.4087	8709.6437	NaN	NaN	0.1662	0.0387	0.1333	0.0307	0.1093	0.6565	0.0315
0.0	0.0	0.0	37264.4087	8131.6437	NaN	NaN	0.1791	0.0393	0.134	0.0306	0.1091	0.6558	0.0313
0.0	0.0	0.0	37144.4087	5750.6437	NaN	NaN	0.1341	0.0394	0.1332	0.0302	0.1089	0.6569	0.0313
0.0	0.0	0.0	37236.4087	8152.6437	NaN	NaN	0.1796	0.0392	0.134	0.0302	0.1092	0.6561	0.0313
0.0	0.0	0.0	38545.4087	8674.6437	NaN	NaN	0.1837	0.04	0.1353	0.03	0.1082	0.6555	0.0311
0.0	0.0	0.0	43220.4087	5464.6437	NaN	NaN	0.1122	0.0403	0.1355	0.0298	0.1076	0.6558	0.031
0.0	0.0	0.0	37283.4087	10020.6437	NaN	NaN	0.2118	0.0411	0.1378	0.0299	0.1072	0.6532	0.0308
0.0	0.0	0.0	34030.4087	9356.6437	NaN	NaN	0.2157	0.0424	0.1395	0.0297	0.106	0.6516	0.0307
0.0	0.0	0.0	39877.4087	5618.6437	NaN	NaN	0.1235	0.0433	0.1406	0.0296	0.1043	0.6518	0.0305
0.0	0.0	0.0	39630.4087	7608.6437	NaN	NaN	0.1611	0.0434	0.1423	0.0296	0.1038	0.6503	0.0305
0.0	0.0	0.0	41827.4087	11342.6437	NaN	NaN	0.2133	0.0439	0.1443	0.0297	0.1026	0.6492	0.0303
0.0	0.0	0.0	35592.4087	5570.6437	NaN	NaN	0.1353	0.0441	0.1459	0.0299	0.1018	0.6482	0.0301
0.0	0.0	0.0	39182.4087	6137.6437	NaN	NaN	0.1354	0.044	0.1471	0.03	0.1012	0.6478	0.0299
0.0	0.0	0.0	40904.4087	8140.6437	NaN	NaN	0.166	0.0435	0.1486	0.0302	0.1014	0.6464	0.03
0.0	0.0	0.0	36544.4087	10628.6437	NaN	NaN	0.2253	0.0439	0.1508	0.0304	0.1003	0.6448	0.0298
0.0	0.0	0.0	30705.4087	8617.6437	NaN	NaN	0.2191	0.0444	0.1516	0.0306	0.0999	0.6438	0.0298
0.0	0.0	0.0	36109.4087	6575.6437	NaN	NaN	0.1541	0.0449	0.1531	0.0307	0.0988	0.6428	0.0297
0.0	0.0	0.0	38242.4087	6092.6437	NaN	NaN	0.1374	0.0459	0.1529	0.0307	0.0977	0.6433	0.0296
0.0	0.0	0.0	41053.4087	6852.6437	NaN	NaN	0.143	0.0456	0.1534	0.0308	0.0974	0.6432	0.0296
0.0	0.0	0.0	38714.4087	9034.6437	NaN	NaN	0.1892	0.0454	0.1539	0.031	0.0974	0.6426	0.0297
0.0	0.0	0.0	38345.4087	8224.6437	NaN	NaN	0.1766	0.0457	0.1542	0.0312	0.0974	0.6416	0.0299
0.0	0.0	0.0	41944.4087	10405.6437	NaN	NaN	0.1988	0.0467	0.1538	0.0314	0.0971	0.6409	0.0301
0.0	0.0	0.0	33526.4087	9027.6437	NaN	NaN	0.2121	0.0483	0.1536	0.0316	0.0974	0.6385	0.0305
0.0	0.0	0.0	41542.4087	5839.6437	NaN	NaN	0.1232	0.051	0.1532	0.0318	0.0959	0.6375	0.0307
0.0	0.0	0.0	39048.4087	10094.6437	NaN	NaN	0.2054	0.0525	0.1525	0.032	0.0964	0.6354	0.0311
0.0	0.0	0.0	41098.4087	8763.6437	NaN	NaN	0.1758	0.055	0.1529	0.0322	0.0955	0.633	0.0314
0.0	0.0	0.0	37733.4087	6165.6437	NaN	NaN	0.1405	0.057	0.1517	0.0323	0.0951	0.6323	0.0316
0.0	0.0	0.0	40642.4087	7560.6437	NaN	NaN	0.1568	0.0581	0.1534	0.0324	0.0948	0.6293	0.0319
0.0	0.0	0.0	36132.4087	3749.6437	NaN	NaN	0.094	0.0597	0.1532	0.0327	0.0941	0.6284	0.032
0.0	0.0	0.0	33490.4087	7320.6437	NaN	NaN	0.1794	0.0612	0.1541	0.0326	0.0936	0.6265	0.032
0.0	0.0	0.0	39496.4087	2610.6437	NaN	NaN	0.062	0.062	0.1543	0.0326	0.0934	0.6256	0.0321
0.0	0.0	0.0	35748.4087	5563.6437	NaN	NaN	0.1347	0.0625	0.1543	0.0325	0.093	0.6256	0.0321
0.0	0.0	0.0	41418.4087	7323.6437	NaN	NaN	0.1503	0.0618	0.1538	0.0324	0.0931	0.6269	0.0321
0.0	0.0	0.0	37186.4087	6270.6437	NaN	NaN	0.1443	0.0605	0.153	0.0322	0.0936	0.6286	0.0321
0.0	0.0	0.0	43081.4087	7914.6437	NaN	NaN	0.1552	0.0594	0.1523	0.0322	0.0939	0.6301	0.0321
0.0	0.0	0.0	35512.4087	5916.6437	NaN	NaN	0.1428	0.0583	0.1515	0.0323	0.0953	0.63	0.0325
0.0	0.0	0.0	38363.4087	7625.6437	NaN	NaN	0.1658	0.0583	0.1506	0.0323	0.0946	0.6317	0.0324
0.0	0.0	0.0	38664.4087	4473.6437	NaN	NaN	0.1037	0.0579	0.1505	0.0326	0.0957	0.6305	0.0328
0.0	0.0	0.0	37909.4087	3359.6437	NaN	NaN	0.0814	0.0576	0.1499	0.0328	0.0955	0.6313	0.0329
0.0	0.0	0.0	37744.4087	7492.6437	NaN	NaN	0.1656	0.0564	0.15	0.0331	0.0964	0.6308	0.0333
0.0	0.0	0.0	41078.4087	5285.6437	NaN	NaN	0.114	0.0558	0.1509	0.0334	0.0964	0.6302	0.0334
0.0	0.0	0.0	42143.4087	6315.6437	NaN	NaN	0.1303	0.0557	0.1516	0.0339	0.0965	0.6288	0.0334
0.0	0.0	0.0	38604.4087	4121.6437	NaN	NaN	0.0965	0.0554	0.153	0.0345	0.0972	0.6264	0.0336
0.0	0.0	0.0	34766.4087	6813.6437	NaN	NaN	0.1639	0.055	0.154	0.035	0.097	0.6253	0.0336
0.0	0.0	0.0	38087.4087	7977.6437	NaN	NaN	0.1732	0.0537	0.1545	0.0355	0.0978	0.6249	0.0336
0.0	0.0	0.0	33887.4087	7583.6437	NaN	NaN	0.1829	0.0531	0.1549	0.0359	0.099	0.6234	0.0337
0.0	0.0	0.0	34499.4087	8117.6437	NaN	NaN	0.1905	0.0537	0.1549	0.0358	0.099	0.6231	0.0335
0.0	0.0	0.0	36117.4087	5492.6437	NaN	NaN	0.132	0.0555	0.1552	0.0355	0.0981	0.6225	0.0332
0.0	0.0	0.0	41262.4087	4108.6437	NaN	NaN	0.0906	0.0563	0.1547	0.0351	0.0971	0.6239	0.0327
0.0	0.0	0.0	38272.4087	9314.6437	NaN	NaN	0.1957	0.0569	0.1545	0.0348	0.0976	0.6236	0.0326
0.0	0.0	0.0	36138.4087	7351.6437	NaN	NaN	0.169	0.0586	0.1539	0.0341	0.0964	0.6248	0.0322
0.0	0.0	0.0	37045.4087	4551.6437	NaN	NaN	0.1094	0.06	0.1527	0.0335	0.0953	0.6269	0.0317
0.0	0.0	0.0	29474.4087	5494.6437	NaN	NaN	0.1571	0.0603	0.1502	0.0325	0.0952	0.6302	0.0317
0.0	0.0	0.0	36984.4087	6038.6437	NaN	NaN	0.1404	0.061	0.1492	0.0316	0.0941	0.6329	0.0313
0.0	0.0	0.0	37611.4087	9719.6437	NaN	NaN	0.2054	0.0607	0.1486	0.0308	0.0948	0.6338	0.0312
0.0	0.0	0.0	37638.4087	5977.6437	NaN	NaN	0.1371	0.0625	0.1493	0.0303	0.0935	0.6336	0.0307
0.0	0.0	0.0	37060.4087	5210.6437	NaN	NaN	0.1233	0.062	0.1486	0.0297	0.0936	0.6356	0.0304
0.0	0.0	0.0	37939.4087	8447.6437	NaN	NaN	0.1821	0.0601	0.1488	0.0293	0.0944	0.6372	0.0302
0.0	0.0	0.0	36026.4087	4522.6437	NaN	NaN	0.1115	0.0586	0.149	0.0292	0.096	0.637	0.0303
0.0	0.0	0.0	34364.4087	9203.6437	NaN	NaN	0.2112	0.058	0.1485	0.029	0.0956	0.6388	0.0301
0.0	0.0	0.0	37120.4087	7429.6437	NaN	NaN	0.1668	0.0561	0.1482	0.0291	0.097	0.6393	0.0303
0.0	0.0	0.0	35052.4087	7181.6437	NaN	NaN	0.17	0.0566	0.1493	0.0292	0.0972	0.6374	0.0303
0.0	0.0	0.0	31339.4087	4640.6437	NaN	NaN	0.129	0.0579	0.1487	0.029	0.0958	0.6385	0.0301
0.0	0.0	0.0	37890.4087	4591.6437	NaN	NaN	0.1081	0.0569	0.1483	0.0291	0.0967	0.6388	0.0303
0.0	0.0	0.0	36007.4087	4150.6437	NaN	NaN	0.1034	0.0561	0.1481	0.0292	0.0962	0.6403	0.0301
0.0	0.0	0.0	35011.4087	6369.6437	NaN	NaN	0.1539	0.0552	0.1473	0.0292	0.0968	0.6413	0.0303
0.0	0.0	0.0	34773.4087	5548.6437	NaN	NaN	0.1376	0.0535	0.1459	0.0291	0.0968	0.6444	0.0303
0.0	0.0	0.0	33036.4087	6297.6437	NaN	NaN	0.1601	0.0531	0.1463	0.0293	0.0974	0.6434	0.0305
0.0	0.0	0.0	32353.4087	8349.6437	NaN	NaN	0.2051	0.0529	0.1448	0.0292	0.0973	0.6451	0.0307
0.0	0.0	0.0	39360.4087	5229.6437	NaN	NaN	0.1173	0.0534	0.1459	0.0294	0.097	0.6438	0.0306
0.0	0.0	0.0	35443.4087	6509.6437	NaN	NaN	0.1552	0.055	0.146	0.0295	0.0968	0.642	0.0308
0.0	0.0	0.0	35621.4087	5278.6437	NaN	NaN	0.1291	0.0566	0.1468	0.0296	0.0961	0.6401	0.0307
0.0	0.0	0.0	31269.4087	10036.6437	NaN	NaN	0.243	0.0579	0.1474	0.0299	0.0959	0.6381	0.0308
0.0	0.0	0.0	37025.4087	7474.6437	NaN	NaN	0.168	0.0597	0.1488	0.03	0.0953	0.6354	0.0308
0.0	0.0	0.0	42864.4087	2982.6437	NaN	NaN	0.0651	0.0609	0.1487	0.0301	0.0946	0.6351	0.0307
0.0	0.0	0.0	36415.4087	4661.6437	NaN	NaN	0.1135	0.0617	0.149	0.0301	0.0948	0.6334	0.031
0.0	0.0	0.0	39136.4087	537.6437	NaN	NaN	0.0136	0.0607	0.1474	0.0301	0.0938	0.6371	0.0309
0.0	0.0	0.0	37553.4087	8023.6437	NaN	NaN	0.176	0.0587	0.1462	0.0301	0.0951	0.6386	0.0313
0.0	0.0	0.0	44506.4087	6025.6437	NaN	NaN	0.1192	0.058	0.146	0.0301	0.0954	0.639	0.0315
0.0	0.0	0.0	40428.4087	9519.6437	NaN	NaN	0.1906	0.0589	0.1469	0.0303	0.0954	0.6372	0.0313
0.0	0.0	0.0	35402.4087	6927.6437	NaN	NaN	0.1637	0.0599	0.1466	0.0301	0.0951	0.6369	0.0315
0.0	0.0	0.0	42780.4087	6746.6437	NaN	NaN	0.1362	0.0571	0.1443	0.03	0.0954	0.6419	0.0314
0.0	0.0	0.0	33511.4087	10804.6437	NaN	NaN	0.2438	0.0555	0.1444	0.03	0.0968	0.642	0.0314
0.0	0.0	0.0	40638.4087	7220.6437	NaN	NaN	0.1509	0.0555	0.1441	0.0298	0.0965	0.6428	0.0313
0.0	0.0	0.0	42544.4087	5147.6437	NaN	NaN	0.1079	0.0538	0.1431	0.0298	0.0969	0.6454	0.0311
0.0	0.0	0.0	37349.4087	7187.6437	NaN	NaN	0.1614	0.0543	0.1446	0.0297	0.0972	0.6432	0.0311
0.0	0.0	0.0	37816.4087	5186.6437	NaN	NaN	0.1206	0.0528	0.1409	0.0292	0.0962	0.65	0.0308
0.0	0.0	0.0	36990.4087	8178.6437	NaN	NaN	0.1811	0.0503	0.1413	0.0293	0.0989	0.6491	0.031
0.0	0.0	0.0	35672.4087	8185.6437	NaN	NaN	0.1866	0.0504	0.1408	0.029	0.0985	0.6506	0.0307
0.0	0.0	0.0	45016.4087	4161.6437	NaN	NaN	0.0846	0.0492	0.1392	0.0287	0.0983	0.654	0.0306
0.0	0.0	0.0	45585.4087	6626.6437	NaN	NaN	0.1269	0.0476	0.1392	0.0288	0.1001	0.6536	0.0308
0.0	0.0	0.0	32516.4087	6354.6437	NaN	NaN	0.1635	0.048	0.1388	0.0286	0.0995	0.6545	0.0306
0.0	0.0	0.0	38822.4087	5878.6437	NaN	NaN	0.1315	0.047	0.1373	0.0285	0.0997	0.6568	0.0308
0.0	0.0	0.0	40305.4087	6183.6437	NaN	NaN	0.133	0.0456	0.1367	0.0286	0.1002	0.658	0.0309
0.0	0.0	0.0	40442.4087	8547.6437	NaN	NaN	0.1745	0.046	0.1369	0.0284	0.1002	0.6576	0.0309
0.0	0.0	0.0	37376.4087	6179.6437	NaN	NaN	0.1419	0.0455	0.1357	0.0282	0.0996	0.66	0.0309
0.0	0.0	0.0	40649.4087	4410.6437	NaN	NaN	0.0979	0.0442	0.1353	0.0284	0.1001	0.661	0.0309
0.0	0.0	0.0	42393.4087	11040.6437	NaN	NaN	0.2066	0.043	0.1337	0.0282	0.1012	0.6627	0.0311
0.0	0.0	0.0	41761.4087	6585.6437	NaN	NaN	0.1362	0.0425	0.1334	0.0282	0.1013	0.6635	0.031
0.0	0.0	0.0	35013.4087	9498.6437	NaN	NaN	0.2134	0.0425	0.1339	0.0282	0.1022	0.6621	0.0312
0.0	0.0	0.0	34737.4087	6867.6437	NaN	NaN	0.1651	0.0433	0.1336	0.0281	0.1007	0.6637	0.0307
0.0	0.0	0.0	35269.4087	7363.6437	NaN	NaN	0.1727	0.044	0.1342	0.0282	0.1017	0.6611	0.0308
0.0	0.0	0.0	35760.4087	5789.6437	NaN	NaN	0.1393	0.045	0.1342	0.028	0.1002	0.6622	0.0304
0.0	0.0	0.0	41379.4087	5262.6437	NaN	NaN	0.1128	0.0441	0.1339	0.028	0.1006	0.663	0.0304
0.0	0.0	0.0	45175.4087	10274.6437	NaN	NaN	0.1853	0.0433	0.1351	0.0282	0.101	0.6621	0.0303
0.0	0.0	0.0	35646.4087	5450.6437	NaN	NaN	0.1326	0.0436	0.1357	0.0283	0.1007	0.6616	0.03
0.0	0.0	0.0	37842.4087	4540.6437	NaN	NaN	0.1071	0.0436	0.1355	0.0283	0.1004	0.6623	0.0299
0.0	0.0	0.0	42935.4087	6466.6437	NaN	NaN	0.1309	0.0425	0.1346	0.0284	0.101	0.6634	0.0301
0.0	0.0	0.0	36655.4087	7200.6437	NaN	NaN	0.1642	0.0429	0.136	0.0286	0.101	0.6615	0.03
0.0	0.0	0.0	37090.4087	6603.6437	NaN	NaN	0.1511	0.0433	0.1355	0.0285	0.1004	0.6624	0.0299
0.0	0.0	0.0	39448.4087	8663.6437	NaN	NaN	0.1801	0.0431	0.1366	0.0287	0.1012	0.6604	0.03
0.0	0.0	0.0	41582.4087	6867.6437	NaN	NaN	0.1417	0.0445	0.1379	0.0287	0.0997	0.6596	0.0296
0.0	0.0	0.0	38870.4087	6234.6437	NaN	NaN	0.1382	0.0453	0.1375	0.0286	0.0996	0.6595	0.0295
0.0	0.0	0.0	41192.4087	5484.6437	NaN	NaN	0.1175	0.0453	0.1382	0.0286	0.0997	0.6586	0.0296
0.0	0.0	0.0	34223.4087	7975.6437	NaN	NaN	0.189	0.0454	0.1393	0.0288	0.0997	0.6574	0.0294
0.0	0.0	0.0	38770.4087	7711.6437	NaN	NaN	0.1659	0.0457	0.1397	0.0286	0.0993	0.6574	0.0293
0.0	0.0	0.0	41513.4087	5953.6437	NaN	NaN	0.1254	0.0462	0.1416	0.0287	0.0998	0.6544	0.0293
0.0	0.0	0.0	41284.4087	4506.6437	NaN	NaN	0.0984	0.0483	0.1431	0.0287	0.0983	0.6527	0.0289
0.0	0.0	0.0	35686.4087	4587.6437	NaN	NaN	0.1139	0.0489	0.1436	0.0286	0.0982	0.6518	0.0289
0.0	0.0	0.0	39818.4087	5234.6437	NaN	NaN	0.1162	0.0489	0.1447	0.0287	0.0973	0.6516	0.0287
0.0	0.0	0.0	38049.4087	8234.6437	NaN	NaN	0.1779	0.049	0.1454	0.0288	0.0978	0.6502	0.0289
0.0	0.0	0.0	39975.4087	5721.6437	NaN	NaN	0.1252	0.0495	0.1465	0.0288	0.0969	0.6497	0.0287
0.0	0.0	0.0	35297.4087	7846.6437	NaN	NaN	0.1819	0.0498	0.1471	0.0288	0.0969	0.6487	0.0286
0.0	0.0	0.0	37905.4087	5130.6437	NaN	NaN	0.1192	0.0507	0.1488	0.0289	0.0961	0.6468	0.0286
0.0	0.0	0.0	40457.4087	5380.6437	NaN	NaN	0.1174	0.0511	0.1489	0.0289	0.0956	0.6469	0.0285
0.0	0.0	0.0	31525.4087	8837.6437	NaN	NaN	0.219	0.0525	0.1506	0.0289	0.0955	0.6439	0.0286
0.0	0.0	0.0	41484.4087	7304.6437	NaN	NaN	0.1497	0.0529	0.1504	0.0289	0.0941	0.6452	0.0284
0.0	0.0	0.0	35703.4087	6652.6437	NaN	NaN	0.1571	0.0535	0.1514	0.029	0.0949	0.6427	0.0285
0.0	0.0	0.0	42727.4087	6246.6437	NaN	NaN	0.1276	0.0548	0.1513	0.0288	0.093	0.6437	0.0283
0.0	0.0	0.0	43482.4087	7335.6437	NaN	NaN	0.1444	0.0532	0.151	0.029	0.0943	0.6441	0.0285
0.0	0.0	0.0	39929.4087	5202.6437	NaN	NaN	0.1153	0.0537	0.1516	0.029	0.0934	0.6439	0.0284
0.0	0.0	0.0	37611.4087	8295.6437	NaN	NaN	0.1807	0.0515	0.1493	0.0289	0.0942	0.6476	0.0284
0.0	0.0	0.0	35592.4087	9135.6437	NaN	NaN	0.2042	0.0509	0.1495	0.0289	0.0946	0.6476	0.0284
0.0	0.0	0.0	39784.4087	8103.6437	NaN	NaN	0.1692	0.0497	0.1482	0.029	0.0953	0.6495	0.0284
0.0	0.0	0.0	38273.4087	10903.6437	NaN	NaN	0.2217	0.0496	0.148	0.0289	0.0955	0.6496	0.0283
0.0	0.0	0.0	43088.4087	4477.6437	NaN	NaN	0.0941	0.0492	0.1468	0.029	0.0951	0.6517	0.0282
0.0	0.0	0.0	46976.4087	8148.6437	NaN	NaN	0.1478	0.0478	0.1454	0.029	0.0959	0.6537	0.0282
0.0	0.0	0.0	34400.4087	5495.6437	NaN	NaN	0.1377	0.0464	0.1433	0.029	0.0967	0.6565	0.0282
0.0	0.0	0.0	41448.4087	8652.6437	NaN	NaN	0.1727	0.0443	0.1416	0.0291	0.0978	0.659	0.0283
0.0	0.0	0.0	40721.4087	6640.6437	NaN	NaN	0.1402	0.0423	0.1393	0.0291	0.0988	0.6622	0.0284
0.0	0.0	0.0	38483.4087	8734.6437	NaN	NaN	0.185	0.0415	0.1388	0.0292	0.0999	0.662	0.0285
0.0	0.0	0.0	34305.4087	7809.6437	NaN	NaN	0.1854	0.0406	0.1365	0.029	0.1003	0.665	0.0287
0.0	0.0	0.0	33518.4087	5064.6437	NaN	NaN	0.1313	0.0403	0.1364	0.0291	0.1012	0.6643	0.0287
0.0	0.0	0.0	42654.4087	8085.6437	NaN	NaN	0.1594	0.04	0.1341	0.0288	0.1014	0.6669	0.0289
0.0	0.0	0.0	41336.4087	6407.6437	NaN	NaN	0.1342	0.0399	0.1344	0.029	0.1028	0.6648	0.0291
0.0	0.0	0.0	36101.4087	6435.6437	NaN	NaN	0.1513	0.0404	0.1335	0.0288	0.102	0.6663	0.0291
0.0	0.0	0.0	37090.4087	6397.6437	NaN	NaN	0.1471	0.0397	0.1323	0.0289	0.1034	0.6661	0.0296
0.0	0.0	0.0	39658.4087	5724.6437	NaN	NaN	0.1261	0.0394	0.1313	0.0289	0.1032	0.6675	0.0297
0.0	0.0	0.0	36135.4087	5627.6437	NaN	NaN	0.1348	0.0392	0.1297	0.0287	0.1042	0.6681	0.0301
0.0	0.0	0.0	41188.4087	7530.6437	NaN	NaN	0.1546	0.039	0.1294	0.0289	0.1055	0.6665	0.0307
0.0	0.0	0.0	37271.4087	7976.6437	NaN	NaN	0.1763	0.0392	0.1291	0.029	0.1042	0.6681	0.0305
0.0	0.0	0.0	36606.4087	6246.6437	NaN	NaN	0.1458	0.0396	0.1294	0.0292	0.1054	0.6657	0.0307
0.0	0.0	0.0	40645.4087	10030.6437	NaN	NaN	0.1979	0.0393	0.1278	0.0293	0.1059	0.6665	0.0311
0.0	0.0	0.0	31915.4087	9128.6437	NaN	NaN	0.2224	0.0397	0.1285	0.0296	0.1062	0.6649	0.0311
0.0	0.0	0.0	39887.4087	7885.6437	NaN	NaN	0.1651	0.0399	0.1278	0.0295	0.1065	0.6649	0.0314
0.0	0.0	0.0	43659.4087	5558.6437	NaN	NaN	0.1129	0.0398	0.1277	0.0298	0.1063	0.6651	0.0313
0.0	0.0	0.0	38812.4087	6346.6437	NaN	NaN	0.1405	0.0404	0.1288	0.03	0.1068	0.6625	0.0315
0.0	0.0	0.0	34015.4087	5639.6437	NaN	NaN	0.1422	0.0404	0.1274	0.0299	0.106	0.6649	0.0314
0.0	0.0	0.0	35366.4087	5772.6437	NaN	NaN	0.1403	0.0398	0.1273	0.03	0.1071	0.6639	0.0318
0.0	0.0	0.0	36362.4087	6629.6437	NaN	NaN	0.1542	0.0395	0.1267	0.03	0.1071	0.6649	0.0319
0.0	0.0	0.0	36923.4087	6144.6437	NaN	NaN	0.1427	0.0391	0.1267	0.0301	0.1077	0.6643	0.0321
0.0	0.0	0.0	38160.4087	10162.6437	NaN	NaN	0.2103	0.0387	0.1273	0.0302	0.1076	0.664	0.0321
0.0	0.0	0.0	39005.4087	7625.6437	NaN	NaN	0.1635	0.0387	0.1279	0.0305	0.1079	0.663	0.032
0.0	0.0	0.0	38165.4087	8297.6437	NaN	NaN	0.1786	0.0388	0.1277	0.0305	0.1082	0.6626	0.0321
0.0	0.0	0.0	40180.4087	6630.6437	NaN	NaN	0.1416	0.0387	0.1277	0.0307	0.1082	0.6626	0.0321
0.0	0.0	0.0	40296.4087	8831.6437	NaN	NaN	0.1798	0.0389	0.1288	0.031	0.1088	0.6603	0.0322
0.0	0.0	0.0	41356.4087	6341.6437	NaN	NaN	0.133	0.0389	0.1282	0.031	0.1077	0.6621	0.032
0.0	0.0	0.0	40472.4087	8499.6437	NaN	NaN	0.1736	0.0388	0.1287	0.0313	0.1086	0.6604	0.0322
0.0	0.0	0.0	42130.4087	7343.6437	NaN	NaN	0.1484	0.0381	0.1281	0.0312	0.1081	0.6623	0.0322
0.0	0.0	0.0	38538.4087	8839.6437	NaN	NaN	0.1866	0.0376	0.1282	0.0314	0.1088	0.6618	0.0322
0.0	0.0	0.0	41987.4087	9800.6437	NaN	NaN	0.1892	0.0368	0.1274	0.0313	0.1088	0.6632	0.0324
0.0	0.0	0.0	41152.4087	7475.6437	NaN	NaN	0.1537	0.0364	0.1281	0.0315	0.1094	0.6623	0.0323
0.0	0.0	0.0	33378.4087	8070.6437	NaN	NaN	0.1947	0.0366	0.1275	0.0314	0.1088	0.6636	0.0322
0.0	0.0	0.0	37884.4087	9840.6437	NaN	NaN	0.2062	0.0364	0.1272	0.0314	0.1091	0.6636	0.0323
0.0	0.0	0.0	33340.4087	7622.6437	NaN	NaN	0.1861	0.0367	0.1278	0.0313	0.1083	0.6639	0.032
0.0	0.0	0.0	35854.4087	9733.6437	NaN	NaN	0.2135	0.0371	0.1276	0.0312	0.1079	0.6643	0.0319
0.0	0.0	0.0	38913.4087	7729.6437	NaN	NaN	0.1657	0.037	0.128	0.031	0.1073	0.6649	0.0317
0.0	0.0	0.0	35314.4087	6783.6437	NaN	NaN	0.1611	0.0378	0.1297	0.031	0.1066	0.6633	0.0315
0.0	0.0	0.0	39943.4087	4905.6437	NaN	NaN	0.1094	0.0375	0.129	0.0308	0.1055	0.6657	0.0314
0.0	0.0	0.0	43543.4087	6235.6437	NaN	NaN	0.1253	0.0374	0.1304	0.0309	0.1058	0.6639	0.0315
0.0	0.0	0.0	37493.4087	5002.6437	NaN	NaN	0.1177	0.0377	0.1305	0.0308	0.1048	0.6649	0.0313
0.0	0.0	0.0	43489.4087	5328.6437	NaN	NaN	0.1092	0.0376	0.131	0.0309	0.1048	0.6645	0.0313
0.0	0.0	0.0	40644.4087	4773.6437	NaN	NaN	0.1051	0.0375	0.1317	0.031	0.1045	0.6641	0.0313
0.0	0.0	0.0	45591.4087	10717.6437	NaN	NaN	0.1903	0.0374	0.1322	0.0311	0.104	0.6641	0.0313
0.0	0.0	0.0	37140.4087	9057.6437	NaN	NaN	0.1961	0.0374	0.1329	0.0312	0.1039	0.6633	0.0313
0.0	0.0	0.0	39459.4087	8495.6437	NaN	NaN	0.1772	0.0375	0.1341	0.0314	0.1032	0.6626	0.0312
0.0	0.0	0.0	34721.4087	9857.6437	NaN	NaN	0.2211	0.0373	0.134	0.0314	0.1031	0.6628	0.0313
0.0	0.0	0.0	39765.4087	8702.6437	NaN	NaN	0.1796	0.0375	0.1355	0.0316	0.1027	0.6614	0.0313
0.0	0.0	0.0	38534.4087	6921.6437	NaN	NaN	0.1523	0.0382	0.136	0.0316	0.1021	0.6611	0.0311
0.0	0.0	0.0	40484.4087	5798.6437	NaN	NaN	0.1253	0.0386	0.1363	0.0317	0.1018	0.6606	0.0311
0.0	0.0	0.0	40024.4087	9896.6437	NaN	NaN	0.1982	0.0386	0.1366	0.0317	0.1014	0.6606	0.0311
0.0	0.0	0.0	39198.4087	7174.6437	NaN	NaN	0.1547	0.0391	0.137	0.0315	0.1008	0.6607	0.0309
0.0	0.0	0.0	37663.4087	5621.6437	NaN	NaN	0.1299	0.0393	0.137	0.0316	0.1009	0.6602	0.031
0.0	0.0	0.0	34103.4087	6803.6437	NaN	NaN	0.1663	0.0395	0.1371	0.0315	0.1006	0.6606	0.0307
0.0	0.0	0.0	35011.4087	4947.6437	NaN	NaN	0.1238	0.0399	0.1372	0.0314	0.1008	0.6601	0.0307
0.0	0.0	0.0	39670.4087	4247.6437	NaN	NaN	0.0967	0.0393	0.1362	0.0313	0.1008	0.6617	0.0307
0.0	0.0	0.0	34787.4087	6537.6437	NaN	NaN	0.1582	0.0391	0.1369	0.0314	0.1019	0.66	0.0307
0.0	0.0	0.0	35671.4087	6453.6437	NaN	NaN	0.1532	0.0389	0.1363	0.0313	0.1018	0.661	0.0307
0.0	0.0	0.0	40926.4087	6881.6437	NaN	NaN	0.1439	0.0385	0.1357	0.0313	0.1025	0.6614	0.0307
0.0	0.0	0.0	37194.4087	2466.6437	NaN	NaN	0.0622	0.0385	0.1357	0.0314	0.1036	0.6599	0.0308
0.0	0.0	0.0	44217.4087	7402.6437	NaN	NaN	0.1434	0.0381	0.1343	0.0313	0.1032	0.6623	0.0308
0.0	0.0	0.0	38770.4087	7720.6437	NaN	NaN	0.1661	0.0378	0.1349	0.0316	0.1047	0.66	0.031
0.0	0.0	0.0	41300.4087	6347.6437	NaN	NaN	0.1332	0.038	0.1338	0.0315	0.1044	0.6613	0.031
0.0	0.0	0.0	35935.4087	8149.6437	NaN	NaN	0.1849	0.0373	0.1326	0.0315	0.1054	0.6621	0.0311
0.0	0.0	0.0	38526.4087	7828.6437	NaN	NaN	0.1689	0.0375	0.1331	0.0316	0.1056	0.6611	0.0311
0.0	0.0	0.0	38964.4087	9016.6437	NaN	NaN	0.1879	0.0371	0.1317	0.0314	0.1058	0.6628	0.0312
0.0	0.0	0.0	34531.4087	8563.6437	NaN	NaN	0.1987	0.0372	0.1331	0.0314	0.1064	0.6605	0.0313
0.0	0.0	0.0	38082.4087	6321.6437	NaN	NaN	0.1424	0.0373	0.1322	0.0312	0.1055	0.6628	0.031
0.0	0.0	0.0	45410.4087	11093.6437	NaN	NaN	0.1963	0.0372	0.1323	0.0312	0.1065	0.6617	0.0312
0.0	0.0	0.0	36191.4087	4619.6437	NaN	NaN	0.1132	0.0376	0.1322	0.0311	0.1058	0.6625	0.0308
0.0	0.0	0.0	40717.4087	12740.6437	NaN	NaN	0.2383	0.0375	0.1321	0.0309	0.1067	0.6618	0.0311
0.0	0.0	0.0	44194.4087	9044.6437	NaN	NaN	0.1699	0.0373	0.1322	0.0309	0.106	0.6628	0.0308
0.0	0.0	0.0	40853.4087	7195.6437	NaN	NaN	0.1498	0.0375	0.1333	0.031	0.1069	0.6605	0.0307
0.0	0.0	0.0	34762.4087	8047.6437	NaN	NaN	0.188	0.0375	0.1318	0.0307	0.1062	0.6632	0.0306
0.0	0.0	0.0	40793.4087	5408.6437	NaN	NaN	0.1171	0.0374	0.1333	0.0309	0.1072	0.6604	0.0308
0.0	0.0	0.0	40242.4087	11547.6437	NaN	NaN	0.223	0.0371	0.1324	0.0307	0.1067	0.6623	0.0307
0.0	0.0	0.0	37765.4087	3057.6437	NaN	NaN	0.0749	0.0371	0.1332	0.0309	0.1076	0.6605	0.0308
0.0	0.0	0.0	41571.4087	8801.6437	NaN	NaN	0.1747	0.037	0.1333	0.0309	0.1075	0.6604	0.0309
0.0	0.0	0.0	38628.4087	4569.6437	NaN	NaN	0.1058	0.0367	0.133	0.031	0.1073	0.661	0.0309
0.0	0.0	0.0	37902.4087	6845.6437	NaN	NaN	0.153	0.0367	0.1326	0.0311	0.1085	0.66	0.0311
0.0	0.0	0.0	34381.4087	5466.6437	NaN	NaN	0.1372	0.0364	0.132	0.0312	0.1081	0.6613	0.0311
0.0	0.0	0.0	37309.4087	7227.6437	NaN	NaN	0.1623	0.0364	0.1329	0.0315	0.1086	0.6593	0.0313
0.0	0.0	0.0	37080.4087	11431.6437	NaN	NaN	0.2356	0.0362	0.1318	0.0316	0.1079	0.6612	0.0313
0.0	0.0	0.0	33939.4087	7967.6437	NaN	NaN	0.1901	0.0366	0.1336	0.032	0.1084	0.6581	0.0313
0.0	0.0	0.0	35194.4087	6815.6437	NaN	NaN	0.1622	0.0369	0.1328	0.032	0.1069	0.6602	0.0312
0.0	0.0	0.0	42794.4087	5663.6437	NaN	NaN	0.1169	0.0366	0.1327	0.0323	0.1073	0.6597	0.0314
0.0	0.0	0.0	42146.4087	10981.6437	NaN	NaN	0.2067	0.0365	0.1326	0.0324	0.1071	0.6599	0.0314
0.0	0.0	0.0	35422.4087	10496.6437	NaN	NaN	0.2286	0.0364	0.1325	0.0325	0.1069	0.6603	0.0314
0.0	0.0	0.0	41753.4087	11237.6437	NaN	NaN	0.2121	0.0361	0.1325	0.0326	0.1073	0.66	0.0316
0.0	0.0	0.0	40898.4087	9599.6437	NaN	NaN	0.1901	0.036	0.132	0.0327	0.1068	0.6611	0.0314
0.0	0.0	0.0	35917.4087	5415.6437	NaN	NaN	0.131	0.0363	0.1315	0.0327	0.1076	0.6605	0.0315
0.0	0.0	0.0	38366.4087	8332.6437	NaN	NaN	0.1784	0.0358	0.1308	0.0325	0.1072	0.6622	0.0314
0.0	0.0	0.0	39062.4087	8763.6437	NaN	NaN	0.1832	0.0358	0.1323	0.0326	0.1075	0.6605	0.0313
0.0	0.0	0.0	39864.4087	8616.6437	NaN	NaN	0.1777	0.0359	0.1315	0.0323	0.1069	0.6622	0.0312
0.0	0.0	0.0	39383.4087	4883.6437	NaN	NaN	0.1103	0.0355	0.1317	0.0323	0.1072	0.6621	0.0311
0.0	0.0	0.0	34731.4087	8058.6437	NaN	NaN	0.1883	0.0355	0.1324	0.0322	0.1076	0.6609	0.0312
0.0	0.0	0.0	42755.4087	5940.6437	NaN	NaN	0.122	0.0352	0.1316	0.0319	0.1066	0.6636	0.031
0.0	0.0	0.0	41848.4087	6848.6437	NaN	NaN	0.1406	0.0348	0.1319	0.032	0.1081	0.662	0.0312
0.0	0.0	0.0	40503.4087	10257.6437	NaN	NaN	0.2021	0.035	0.1326	0.0319	0.1075	0.6619	0.0311
0.0	0.0	0.0	39912.4087	6748.6437	NaN	NaN	0.1446	0.0352	0.1333	0.0319	0.1073	0.6613	0.0311
0.0	0.0	0.0	41123.4087	6315.6437	NaN	NaN	0.1331	0.0351	0.1334	0.032	0.1068	0.6617	0.031
0.0	0.0	0.0	38743.4087	7172.6437	NaN	NaN	0.1562	0.0351	0.1336	0.0321	0.1076	0.6605	0.0312
0.0	0.0	0.0	34770.4087	7610.6437	NaN	NaN	0.1796	0.0354	0.1341	0.0321	0.107	0.6603	0.0311
0.0	0.0	0.0	39291.4087	5409.6437	NaN	NaN	0.121	0.0353	0.1341	0.0322	0.1067	0.6605	0.0312
0.0	0.0	0.0	40554.4087	11721.6437	NaN	NaN	0.2242	0.0354	0.135	0.0324	0.1071	0.6588	0.0313
0.0	0.0	0.0	38155.4087	6759.6437	NaN	NaN	0.1505	0.0357	0.1348	0.0325	0.1062	0.6596	0.0312
0.0	0.0	0.0	38251.4087	7072.6437	NaN	NaN	0.156	0.0363	0.1351	0.0326	0.1063	0.6584	0.0313
0.0	0.0	0.0	38277.4087	4360.6437	NaN	NaN	0.1023	0.0364	0.1351	0.0327	0.1058	0.6586	0.0315
0.0	0.0	0.0	38644.4087	10048.6437	NaN	NaN	0.2064	0.0367	0.1362	0.0329	0.1053	0.6573	0.0316
0.0	0.0	0.0	38113.4087	7873.6437	NaN	NaN	0.1712	0.0371	0.1359	0.0329	0.1047	0.6576	0.0317
0.0	0.0	0.0	37814.4087	5800.6437	NaN	NaN	0.133	0.0374	0.1369	0.0332	0.1044	0.6563	0.0318
0.0	0.0	0.0	34418.4087	6577.6437	NaN	NaN	0.1604	0.0376	0.137	0.0331	0.1039	0.6564	0.032
0.0	0.0	0.0	39511.4087	7170.6437	NaN	NaN	0.1536	0.0375	0.1376	0.0332	0.1032	0.6563	0.0321
0.0	0.0	0.0	40576.4087	9278.6437	NaN	NaN	0.1861	0.0376	0.1389	0.0335	0.1032	0.6547	0.0321
0.0	0.0	0.0	33703.4087	7684.6437	NaN	NaN	0.1857	0.0383	0.1408	0.0336	0.1026	0.6526	0.0321
0.0	0.0	0.0	37756.4087	6062.6437	NaN	NaN	0.1384	0.0387	0.1412	0.0337	0.1015	0.653	0.0319
0.0	0.0	0.0	36317.4087	9943.6437	NaN	NaN	0.2149	0.0386	0.1431	0.0339	0.102	0.6503	0.0321
0.0	0.0	0.0	39105.4087	4622.6437	NaN	NaN	0.1057	0.0393	0.1448	0.034	0.1005	0.6497	0.0317
0.0	0.0	0.0	35981.4087	8491.6437	NaN	NaN	0.1909	0.0391	0.1462	0.0341	0.1009	0.6478	0.0318
0.0	0.0	0.0	43371.4087	4484.6437	NaN	NaN	0.0937	0.0391	0.1484	0.0343	0.0997	0.6469	0.0316
0.0	0.0	0.0	33613.4087	6845.6437	NaN	NaN	0.1692	0.0391	0.1499	0.0346	0.0999	0.645	0.0315
0.0	0.0	0.0	39379.4087	6940.6437	NaN	NaN	0.1498	0.0384	0.1507	0.0346	0.0992	0.6457	0.0314
0.0	0.0	0.0	36630.4087	7455.6437	NaN	NaN	0.1691	0.0377	0.152	0.0351	0.0998	0.6442	0.0312
0.0	0.0	0.0	40262.4087	8290.6437	NaN	NaN	0.1708	0.0377	0.1536	0.035	0.0992	0.6433	0.0312
0.0	0.0	0.0	37728.4087	7298.6437	NaN	NaN	0.1621	0.0367	0.1528	0.0351	0.1001	0.6443	0.031
0.0	0.0	0.0	36029.4087	6484.6437	NaN	NaN	0.1525	0.0364	0.154	0.035	0.1	0.6437	0.031
0.0	0.0	0.0	40978.4087	10486.6437	NaN	NaN	0.2038	0.0353	0.1531	0.0351	0.1009	0.6447	0.031
0.0	0.0	0.0	33343.4087	8836.6437	NaN	NaN	0.2095	0.0348	0.1523	0.0349	0.1011	0.6462	0.0307
0.0	0.0	0.0	34253.4087	9543.6437	NaN	NaN	0.2179	0.0345	0.1502	0.0345	0.1011	0.6491	0.0307
0.0	0.0	0.0	35925.4087	5610.6437	NaN	NaN	0.1351	0.0338	0.147	0.0341	0.1015	0.6531	0.0305
0.0	0.0	0.0	40890.4087	10195.6437	NaN	NaN	0.1996	0.0335	0.1455	0.0338	0.1016	0.6551	0.0305
0.0	0.0	0.0	42301.4087	9652.6437	NaN	NaN	0.1858	0.0334	0.1435	0.0334	0.1018	0.6574	0.0305
0.0	0.0	0.0	37294.4087	6438.6437	NaN	NaN	0.1472	0.0333	0.1419	0.0332	0.1024	0.6586	0.0306
0.0	0.0	0.0	35028.4087	10202.6437	NaN	NaN	0.2256	0.0331	0.1398	0.0328	0.1028	0.6606	0.0308
0.0	0.0	0.0	37962.4087	4965.6437	NaN	NaN	0.1157	0.0333	0.1381	0.0325	0.1031	0.662	0.031
0.0	0.0	0.0	42762.4087	7700.6437	NaN	NaN	0.1526	0.0329	0.1362	0.0322	0.1034	0.6639	0.0313
0.0	0.0	0.0	32074.4087	8879.6437	NaN	NaN	0.2168	0.0331	0.136	0.0321	0.1043	0.6629	0.0315
0.0	0.0	0.0	35843.4087	9212.6437	NaN	NaN	0.2045	0.0331	0.1352	0.0321	0.1043	0.6636	0.0317
0.0	0.0	0.0	38426.4087	5710.6437	NaN	NaN	0.1294	0.033	0.1341	0.0319	0.1047	0.6643	0.032
0.0	0.0	0.0	36203.4087	8351.6437	NaN	NaN	0.1874	0.0332	0.1333	0.032	0.1053	0.6639	0.0323
0.0	0.0	0.0	40323.4087	10239.6437	NaN	NaN	0.2025	0.033	0.1324	0.032	0.1054	0.6646	0.0326
0.0	0.0	0.0	37252.4087	5000.6437	NaN	NaN	0.1183	0.0331	0.1329	0.0322	0.1061	0.6629	0.0328
0.0	0.0	0.0	39574.4087	9750.6437	NaN	NaN	0.1977	0.0331	0.1315	0.0322	0.1059	0.6643	0.033
0.0	0.0	0.0	39501.4087	7076.6437	NaN	NaN	0.1519	0.033	0.1319	0.0325	0.1065	0.6628	0.0332
0.0	0.0	0.0	33266.4087	5775.6437	NaN	NaN	0.1479	0.0332	0.132	0.0326	0.1061	0.6628	0.0332
0.0	0.0	0.0	37431.4087	9451.6437	NaN	NaN	0.2016	0.0329	0.1312	0.0327	0.1063	0.6635	0.0334
0.0	0.0	0.0	38670.4087	4585.6437	NaN	NaN	0.106	0.0329	0.1319	0.0329	0.1067	0.662	0.0336
0.0	0.0	0.0	35939.4087	6161.6437	NaN	NaN	0.1464	0.0331	0.1312	0.0329	0.1058	0.6637	0.0334
0.0	0.0	0.0	35699.4087	8489.6437	NaN	NaN	0.1921	0.0327	0.1317	0.0331	0.1068	0.662	0.0337
0.0	0.0	0.0	38827.4087	9295.6437	NaN	NaN	0.1932	0.0328	0.1327	0.0332	0.1064	0.6614	0.0336
0.0	0.0	0.0	36184.4087	4330.6437	NaN	NaN	0.1069	0.0329	0.1323	0.0331	0.106	0.6623	0.0334
0.0	0.0	0.0	38489.4087	7393.6437	NaN	NaN	0.1611	0.033	0.1322	0.0332	0.1067	0.6616	0.0334
0.0	0.0	0.0	34905.4087	4853.6437	NaN	NaN	0.1221	0.0334	0.1329	0.0332	0.1064	0.6608	0.0333
0.0	0.0	0.0	38260.4087	7616.6437	NaN	NaN	0.166	0.0336	0.133	0.0332	0.1061	0.6611	0.033
0.0	0.0	0.0	37333.4087	10106.6437	NaN	NaN	0.213	0.0339	0.1334	0.033	0.1065	0.6602	0.033
0.0	0.0	0.0	38500.4087	4209.6437	NaN	NaN	0.0986	0.0346	0.1344	0.0331	0.1058	0.6595	0.0326
0.0	0.0	0.0	32965.4087	8183.6437	NaN	NaN	0.1989	0.035	0.1341	0.0328	0.1056	0.66	0.0325
0.0	0.0	0.0	38040.4087	4374.6437	NaN	NaN	0.1031	0.0354	0.1347	0.0327	0.1054	0.6594	0.0324
0.0	0.0	0.0	41755.4087	5991.6437	NaN	NaN	0.1255	0.0357	0.1349	0.0326	0.1052	0.6594	0.0323
0.0	0.0	0.0	37713.4087	7103.6437	NaN	NaN	0.1585	0.036	0.1354	0.0324	0.1048	0.6592	0.0322
0.0	0.0	0.0	37136.4087	9291.6437	NaN	NaN	0.2001	0.0363	0.1356	0.0323	0.1046	0.6591	0.0321
0.0	0.0	0.0	37164.4087	8143.6437	NaN	NaN	0.1797	0.0365	0.1355	0.0321	0.1043	0.6595	0.032
0.0	0.0	0.0	36575.4087	9008.6437	NaN	NaN	0.1976	0.0368	0.1356	0.032	0.1044	0.6593	0.032
0.0	0.0	0.0	37883.4087	10688.6437	NaN	NaN	0.2201	0.037	0.1354	0.0318	0.1039	0.66	0.0319
0.0	0.0	0.0	39689.4087	9061.6437	NaN	NaN	0.1859	0.0372	0.1359	0.0317	0.1039	0.6594	0.0319
0.0	0.0	0.0	33974.4087	7593.6437	NaN	NaN	0.1827	0.0376	0.1358	0.0315	0.1032	0.6601	0.0319
0.0	0.0	0.0	36000.4087	4380.6437	NaN	NaN	0.1085	0.0378	0.1347	0.0312	0.1028	0.6615	0.032
0.0	0.0	0.0	40267.4087	8384.6437	NaN	NaN	0.1723	0.0374	0.1343	0.0311	0.1026	0.6622	0.0323
0.0	0.0	0.0	35821.4087	8812.6437	NaN	NaN	0.1974	0.0376	0.1343	0.031	0.1021	0.6625	0.0324
0.0	0.0	0.0	37695.4087	6560.6437	NaN	NaN	0.1482	0.0376	0.1328	0.0307	0.102	0.6641	0.0327
0.0	0.0	0.0	39051.4087	6905.6437	NaN	NaN	0.1503	0.0374	0.132	0.0307	0.1018	0.665	0.0331
0.0	0.0	0.0	35631.4087	8718.6437	NaN	NaN	0.1966	0.0376	0.1317	0.0305	0.1018	0.6651	0.0333
0.0	0.0	0.0	41280.4087	6718.6437	NaN	NaN	0.14	0.0376	0.1311	0.0302	0.1011	0.6666	0.0334
0.0	0.0	0.0	39896.4087	8168.6437	NaN	NaN	0.1699	0.0378	0.1321	0.0303	0.1013	0.6649	0.0336
0.0	0.0	0.0	37279.4087	4741.6437	NaN	NaN	0.1128	0.038	0.1322	0.0301	0.1003	0.6658	0.0336
0.0	0.0	0.0	38365.4087	6013.6437	NaN	NaN	0.1355	0.038	0.1326	0.0302	0.1007	0.6646	0.0339
0.0	0.0	0.0	35806.4087	10530.6437	NaN	NaN	0.2273	0.0378	0.1323	0.0302	0.1006	0.6649	0.0342
0.0	0.0	0.0	41326.4087	5960.6437	NaN	NaN	0.1261	0.0375	0.1321	0.0303	0.1009	0.6648	0.0344
0.0	0.0	0.0	38179.4087	8514.6437	NaN	NaN	0.1823	0.0374	0.1319	0.0304	0.1017	0.6639	0.0348
0.0	0.0	0.0	37535.4087	8864.6437	NaN	NaN	0.191	0.0375	0.1322	0.0304	0.1016	0.6634	0.0348
0.0	0.0	0.0	36305.4087	8212.6437	NaN	NaN	0.1845	0.0377	0.1323	0.0304	0.1018	0.6629	0.0348
0.0	0.0	0.0	33150.4087	9013.6437	NaN	NaN	0.2138	0.0379	0.1324	0.0304	0.1023	0.6621	0.0349
0.0	0.0	0.0	34535.4087	6137.6437	NaN	NaN	0.1509	0.0383	0.133	0.0305	0.1023	0.661	0.0349
0.0	0.0	0.0	35250.4087	4259.6437	NaN	NaN	0.1078	0.039	0.1334	0.0303	0.1015	0.6608	0.0351
0.0	0.0	0.0	38988.4087	8504.6437	NaN	NaN	0.1791	0.0397	0.1345	0.0305	0.1011	0.6588	0.0354
0.0	0.0	0.0	35736.4087	7789.6437	NaN	NaN	0.179	0.0409	0.136	0.0304	0.1002	0.657	0.0355
0.0	0.0	0.0	39386.4087	7486.6437	NaN	NaN	0.1597	0.0425	0.1371	0.0303	0.0985	0.656	0.0355
0.0	0.0	0.0	37578.4087	6942.6437	NaN	NaN	0.1559	0.0443	0.139	0.0304	0.0977	0.6527	0.0358
0.0	0.0	0.0	38532.4087	7277.6437	NaN	NaN	0.1589	0.0463	0.142	0.0306	0.096	0.6493	0.0359
0.0	0.0	0.0	36197.4087	7102.6437	NaN	NaN	0.164	0.0482	0.145	0.0309	0.0946	0.6453	0.0359
0.0	0.0	0.0	38226.4087	9014.6437	NaN	NaN	0.1908	0.0507	0.1498	0.0315	0.0931	0.639	0.0359
0.0	0.0	0.0	34888.4087	6345.6437	NaN	NaN	0.1539	0.0543	0.1545	0.0321	0.0912	0.6321	0.0358
0.0	0.0	0.0	37545.4087	4934.6437	NaN	NaN	0.1162	0.0575	0.1592	0.0326	0.0902	0.6247	0.0359
0.0	0.0	0.0	40109.4087	10052.6437	NaN	NaN	0.2004	0.0615	0.1645	0.0333	0.0889	0.6158	0.036
0.0	0.0	0.0	35296.4087	6653.6437	NaN	NaN	0.1586	0.0685	0.1729	0.0342	0.0874	0.6013	0.0358
0.0	0.0	0.0	37074.4087	5172.6437	NaN	NaN	0.1224	0.0776	0.183	0.0352	0.0855	0.5829	0.0358
0.0	0.0	0.0	31450.4087	6843.6437	NaN	NaN	0.1787	0.0821	0.188	0.0357	0.0839	0.5748	0.0356
0.0	0.0	0.0	41670.4087	7536.6437	NaN	NaN	0.1532	0.085	0.1941	0.0361	0.0839	0.5656	0.0354
0.0	0.0	0.0	37324.4087	3407.6437	NaN	NaN	0.0837	0.095	0.2016	0.0368	0.0824	0.5491	0.0351
0.0	0.0	0.0	38194.4087	9833.6437	NaN	NaN	0.2047	0.0958	0.2063	0.0376	0.0816	0.544	0.0347
0.0	0.0	0.0	35848.4087	7687.6437	NaN	NaN	0.1766	0.0901	0.2047	0.0377	0.0823	0.5506	0.0347
0.0	0.0	0.0	38021.4087	7558.6437	NaN	NaN	0.1658	0.092	0.2091	0.0383	0.0822	0.5442	0.0343
0.0	0.0	0.0	36013.4087	5322.6437	NaN	NaN	0.1288	0.0943	0.2107	0.0387	0.0826	0.5396	0.0341
0.0	0.0	0.0	34446.4087	4461.6437	NaN	NaN	0.1147	0.0957	0.2112	0.0386	0.0819	0.539	0.0336
0.0	0.0	0.0	39370.4087	4874.6437	NaN	NaN	0.1102	0.0892	0.2037	0.0377	0.0828	0.5531	0.0335
0.0	0.0	0.0	40504.4087	9668.6437	NaN	NaN	0.1927	0.0831	0.1956	0.0368	0.0844	0.5664	0.0336
0.0	0.0	0.0	36682.4087	5692.6437	NaN	NaN	0.1343	0.078	0.1891	0.0359	0.0844	0.5794	0.0332
0.0	0.0	0.0	34926.4087	5527.6437	NaN	NaN	0.1366	0.0687	0.1786	0.0348	0.0868	0.5978	0.0333
0.0	0.0	0.0	37773.4087	7438.6437	NaN	NaN	0.1645	0.0614	0.1716	0.0341	0.0886	0.611	0.0332
0.0	0.0	0.0	39872.4087	7672.6437	NaN	NaN	0.1614	0.0578	0.1692	0.0341	0.0899	0.6158	0.0332
0.0	0.0	0.0	32843.4087	10725.6437	NaN	NaN	0.2462	0.0566	0.168	0.0342	0.0907	0.6174	0.0331
0.0	0.0	0.0	37138.4087	5660.6437	NaN	NaN	0.1323	0.0568	0.1674	0.0345	0.0915	0.6164	0.0333
0.0	0.0	0.0	33358.4087	3102.6437	NaN	NaN	0.0851	0.0575	0.1661	0.0348	0.0916	0.6165	0.0335
0.0	0.0	0.0	38332.4087	6023.6437	NaN	NaN	0.1358	0.0569	0.1641	0.0349	0.0926	0.6177	0.0337
0.0	0.0	0.0	40911.4087	7857.6437	NaN	NaN	0.1611	0.0558	0.1631	0.0354	0.0948	0.6169	0.0341
0.0	0.0	0.0	34924.4087	5028.6437	NaN	NaN	0.1259	0.056	0.1616	0.0355	0.0954	0.6176	0.034
0.0	0.0	0.0	36202.4087	8281.6437	NaN	NaN	0.1862	0.056	0.1602	0.0359	0.0965	0.6172	0.0341
0.0	0.0	0.0	39634.4087	7586.6437	NaN	NaN	0.1607	0.0562	0.1589	0.0362	0.0967	0.6179	0.0341
0.0	0.0	0.0	34484.4087	8578.6437	NaN	NaN	0.1992	0.0578	0.1573	0.0364	0.096	0.6185	0.034
0.0	0.0	0.0	35611.4087	5467.6437	NaN	NaN	0.1331	0.0582	0.1558	0.0365	0.0966	0.6185	0.0343
0.0	0.0	0.0	38246.4087	8132.6437	NaN	NaN	0.1754	0.0594	0.1543	0.0364	0.0964	0.6191	0.0344
0.0	0.0	0.0	40980.4087	4435.6437	NaN	NaN	0.0977	0.0611	0.1525	0.0365	0.0964	0.6188	0.0348
0.0	0.0	0.0	40108.4087	3101.6437	NaN	NaN	0.0718	0.0616	0.1511	0.0367	0.0977	0.6174	0.0356
0.0	0.0	0.0	32485.4087	7802.6437	NaN	NaN	0.1937	0.062	0.1502	0.0371	0.099	0.6151	0.0366
0.0	0.0	0.0	38946.4087	10115.6437	NaN	NaN	0.2062	0.0646	0.149	0.038	0.0994	0.6113	0.0376
0.0	0.0	0.0	35954.4087	7031.6437	NaN	NaN	0.1636	0.0683	0.1487	0.039	0.0989	0.6061	0.0389
0.0	0.0	0.0	37334.4087	3908.6437	NaN	NaN	0.0948	0.0693	0.1473	0.0399	0.0977	0.6062	0.0396
0.0	0.0	0.0	39619.4087	5665.6437	NaN	NaN	0.1251	0.0666	0.1469	0.0407	0.1014	0.6027	0.0417
0.0	0.0	0.0	41409.4087	7882.6437	NaN	NaN	0.1599	0.0681	0.1451	0.041	0.1007	0.6027	0.0424
0.0	0.0	0.0	33550.4087	5762.6437	NaN	NaN	0.1466	0.0681	0.1395	0.0416	0.1013	0.6062	0.0433
0.0	0.0	0.0	42922.4087	5738.6437	NaN	NaN	0.1179	0.0708	0.144	0.042	0.1024	0.5961	0.0447
0.0	0.0	0.0	33312.4087	9455.6437	NaN	NaN	0.2211	0.0626	0.1394	0.0402	0.0993	0.6152	0.0433
0.0	0.0	0.0	43976.4087	6326.6437	NaN	NaN	0.1258	0.0529	0.1507	0.0403	0.1064	0.6066	0.0432
0.0	0.0	0.0	35441.4087	7198.6437	NaN	NaN	0.1688	0.0663	0.1929	0.0431	0.1058	0.5436	0.0484
0.0	0.0	0.0	37724.4087	7291.6437	NaN	NaN	0.162	0.0762	0.142	0.0388	0.079	0.6288	0.0352
0.0	0.0	0.0	19541.4087	2307.6437	NaN	NaN	0.1056	0.7413	0.0808	0.0227	0.0244	0.0985	0.0322
0.0	0.0	0.0	-5218.5913	-969.3563	NaN	NaN	0.1567	0.8786	0.0296	0.0175	0.0216	0.0291	0.0236
0.0	0.0	0.0	-5050.5913	-1258.3563	NaN	NaN	0.1995	0.8955	0.026	0.0188	0.0201	0.0205	0.0192
0.0	0.0	0.0	-5899.5913	741.6437	NaN	NaN	-0.1438	0.8894	0.028	0.0199	0.0214	0.0212	0.0201
0.0	0.0	0.0	-2863.5913	3288.6437	NaN	NaN	1.3	0.8854	0.0289	0.0207	0.0227	0.0216	0.0207
0.0	0.0	0.0	-5384.5913	2345.6437	NaN	NaN	-0.3	0.8864	0.0282	0.0207	0.0226	0.0212	0.0208
0.0	0.0	0.0	-5879.5913	346.6437	NaN	NaN	-0.0627	0.8867	0.0273	0.0209	0.0226	0.0213	0.0212
0.0	0.0	0.0	-4235.5913	1823.6437	NaN	NaN	-0.3	0.8872	0.0265	0.0211	0.0223	0.0215	0.0215
0.0	0.0	0.0	-4595.5913	1578.6437	NaN	NaN	-0.3	0.8879	0.026	0.0213	0.0218	0.0214	0.0216
0.0	0.0	0.0	-4316.5913	-4.3563	NaN	NaN	0.001	0.89	0.0249	0.0213	0.0212	0.0212	0.0215
0.0	0.0	0.0	-5891.5913	1112.6437	NaN	NaN	-0.2328	0.8917	0.024	0.0212	0.0208	0.0211	0.0212
0.0	0.0	0.0	-2800.5913	1947.6437	NaN	NaN	-0.3	0.8923	0.0237	0.0211	0.0205	0.0212	0.0212
0.0	0.0	0.0	-4868.5913	457.6437	NaN	NaN	-0.1038	0.8922	0.0236	0.0211	0.0204	0.0215	0.0212
0.0	0.0	0.0	-4469.5913	3200.6437	NaN	NaN	-0.3	0.8919	0.0236	0.0211	0.0205	0.0218	0.0211
0.0	0.0	0.0	-4634.5913	1146.6437	NaN	NaN	-0.3	0.8918	0.0235	0.0211	0.0206	0.0221	0.021
0.0	0.0	0.0	-3914.5913	3747.6437	NaN	NaN	-0.3	0.8925	0.0231	0.021	0.0205	0.0223	0.0206
0.0	0.0	0.0	-5708.5913	1964.6437	NaN	NaN	-0.3	0.893	0.0229	0.0209	0.0204	0.0223	0.0205
0.0	0.0	0.0	-5748.5913	1046.6437	NaN	NaN	-0.2226	0.8926	0.0229	0.021	0.0204	0.0224	0.0206
0.0	0.0	0.0	-4739.5913	3319.6437	NaN	NaN	-0.3	0.8918	0.0231	0.0211	0.0205	0.0226	0.0208
0.0	0.0	0.0	-4266.5913	-216.3563	NaN	NaN	0.0483	0.8907	0.0234	0.0213	0.0207	0.0229	0.0211
0.0	0.0	0.0	-5194.5913	3630.6437	NaN	NaN	-0.3	0.8907	0.0233	0.0213	0.0208	0.023	0.021
0.0	0.0	0.0	-5315.5913	1645.6437	NaN	NaN	-0.3	0.8911	0.0233	0.0211	0.0208	0.0229	0.0208
0.0	0.0	0.0	-6101.5913	3379.6437	NaN	NaN	-0.3	0.8915	0.0232	0.021	0.0209	0.0229	0.0206
0.0	0.0	0.0	-5098.5913	1772.6437	NaN	NaN	-0.3	0.8918	0.0232	0.0208	0.0209	0.0228	0.0204
0.0	0.0	0.0	-4889.5913	2686.6437	NaN	NaN	-0.3	0.8915	0.0233	0.0209	0.0211	0.0228	0.0203
0.0	0.0	0.0	-2982.5913	3724.6437	NaN	NaN	1.3	0.8906	0.0236	0.0212	0.0214	0.0229	0.0203
0.0	0.0	0.0	-5198.5913	-2451.3563	NaN	NaN	0.3204	0.8894	0.0242	0.0216	0.0217	0.0228	0.0204
0.0	0.0	0.0	-3924.5913	1310.6437	NaN	NaN	-0.3	0.8888	0.0243	0.0218	0.022	0.0228	0.0203
0.0	0.0	0.0	-4879.5913	-15.3563	NaN	NaN	0.0031	0.8889	0.0243	0.0219	0.0222	0.0227	0.0201
0.0	0.0	0.0	-5208.5913	2309.6437	NaN	NaN	-0.3	0.8897	0.024	0.0218	0.0221	0.0226	0.0199
0.0	0.0	0.0	-5425.5913	2665.6437	NaN	NaN	-0.3	0.8909	0.0235	0.0216	0.0219	0.0226	0.0194
0.0	0.0	0.0	-6385.5913	3723.6437	NaN	NaN	-0.3	0.892	0.0235	0.0212	0.0218	0.0224	0.0191
0.0	0.0	0.0	-4474.5913	3460.6437	NaN	NaN	-0.3	0.8912	0.0238	0.0212	0.022	0.0225	0.0192
0.0	0.0	0.0	-3960.5913	896.6437	NaN	NaN	-0.2926	0.8908	0.0243	0.0211	0.0221	0.0224	0.0193
0.0	0.0	0.0	-5142.5913	-1966.3563	NaN	NaN	0.2766	0.8903	0.0247	0.0212	0.0221	0.0222	0.0195
0.0	0.0	0.0	-2903.5913	-93.3563	NaN	NaN	0.0312	0.89	0.0249	0.0213	0.0221	0.022	0.0197
0.0	0.0	0.0	-4185.5913	1318.6437	NaN	NaN	-0.3	0.8892	0.0252	0.0213	0.0223	0.0221	0.02
0.0	0.0	0.0	-4699.5913	-878.3563	NaN	NaN	0.1575	0.8888	0.0255	0.0213	0.0223	0.0219	0.0201
0.0	0.0	0.0	-4002.5913	4326.6437	NaN	NaN	1.3	0.8888	0.0259	0.0211	0.0222	0.0217	0.0203
0.0	0.0	0.0	-5369.5913	-200.3563	NaN	NaN	0.036	0.8886	0.0264	0.0209	0.0222	0.0215	0.0203
0.0	0.0	0.0	-3887.5913	-297.3563	NaN	NaN	0.0711	0.8891	0.0264	0.0206	0.0221	0.0213	0.0205
0.0	0.0	0.0	-4259.5913	3688.6437	NaN	NaN	-0.3	0.8889	0.0267	0.0203	0.0223	0.0212	0.0206
0.0	0.0	0.0	-5479.5913	1919.6437	NaN	NaN	-0.3	0.8884	0.0271	0.0201	0.0226	0.0212	0.0206
0.0	0.0	0.0	-4266.5913	1832.6437	NaN	NaN	-0.3	0.8874	0.0278	0.0199	0.0228	0.0214	0.0207
0.0	0.0	0.0	-4362.5913	-373.3563	NaN	NaN	0.0788	0.8865	0.0284	0.0198	0.023	0.0215	0.0207
0.0	0.0	0.0	-2456.5913	439.6437	NaN	NaN	-0.218	0.8849	0.0295	0.0197	0.0234	0.0217	0.0208
0.0	0.0	0.0	-4781.5913	-1077.3563	NaN	NaN	0.1839	0.8838	0.0301	0.0196	0.0237	0.0219	0.0209
0.0	0.0	0.0	-3531.5913	-344.3563	NaN	NaN	0.0888	0.8819	0.0311	0.0195	0.0241	0.0223	0.0211
0.0	0.0	0.0	-3671.5913	276.6437	NaN	NaN	-0.0815	0.8804	0.0318	0.0193	0.0244	0.0227	0.0214
0.0	0.0	0.0	-3978.5913	1812.6437	NaN	NaN	-0.3	0.8791	0.0324	0.0193	0.0247	0.023	0.0216
0.0	0.0	0.0	-4115.5913	3540.6437	NaN	NaN	-0.3	0.8781	0.0328	0.0194	0.0247	0.0231	0.0219
0.0	0.0	0.0	-4323.5913	1149.6437	NaN	NaN	-0.3	0.8798	0.0318	0.0193	0.0242	0.0229	0.0219
0.0	0.0	0.0	-3651.5913	589.6437	NaN	NaN	-0.1926	0.8818	0.0309	0.0192	0.0237	0.0227	0.0218
0.0	0.0	0.0	-3699.5913	-15.3563	NaN	NaN	0.0041	0.8823	0.0305	0.0191	0.0235	0.0228	0.0218
0.0	0.0	0.0	-4979.5913	3623.6437	NaN	NaN	-0.3	0.8823	0.0304	0.019	0.0235	0.0231	0.0218
0.0	0.0	0.0	-5226.5913	730.6437	NaN	NaN	-0.1625	0.8853	0.0291	0.0186	0.0229	0.0227	0.0214
0.0	0.0	0.0	-4630.5913	2552.6437	NaN	NaN	-0.3	0.885	0.0289	0.0186	0.0229	0.023	0.0215
0.0	0.0	0.0	-4776.5913	-324.3563	NaN	NaN	0.0636	0.8871	0.0281	0.0183	0.0225	0.0228	0.0213
0.0	0.0	0.0	-3266.5913	2915.6437	NaN	NaN	-0.3	0.8864	0.0281	0.0184	0.0226	0.0229	0.0215
0.0	0.0	0.0	-4130.5913	4188.6437	NaN	NaN	1.3	0.8885	0.0274	0.0183	0.0221	0.0224	0.0212
0.0	0.0	0.0	-4631.5913	-1149.3563	NaN	NaN	0.1988	0.8914	0.0263	0.0183	0.0214	0.0217	0.0208
0.0	0.0	0.0	-5144.5913	1340.6437	NaN	NaN	-0.3	0.8916	0.0261	0.0184	0.0213	0.0217	0.0209
0.0	0.0	0.0	-5334.5913	1456.6437	NaN	NaN	-0.3	0.8928	0.0255	0.0183	0.0211	0.0215	0.0207
0.0	0.0	0.0	-4691.5913	-156.3563	NaN	NaN	0.0323	0.8934	0.0251	0.0182	0.021	0.0215	0.0208
0.0	0.0	0.0	-5101.5913	1619.6437	NaN	NaN	-0.3	0.893	0.0251	0.0182	0.0211	0.0218	0.0209
0.0	0.0	0.0	-4477.5913	-425.3563	NaN	NaN	0.0868	0.8929	0.0249	0.0181	0.0212	0.0219	0.021
0.0	0.0	0.0	-4463.5913	2183.6437	NaN	NaN	-0.3	0.8916	0.0252	0.0181	0.0215	0.0222	0.0214
0.0	0.0	0.0	-4441.5913	475.6437	NaN	NaN	-0.1199	0.8922	0.0248	0.0181	0.0214	0.0222	0.0214
0.0	0.0	0.0	-4350.5913	3561.6437	NaN	NaN	-0.3	0.8895	0.0255	0.0183	0.022	0.0227	0.022
0.0	0.0	0.0	-3291.5913	3197.6437	NaN	NaN	-0.3	0.8903	0.0252	0.0182	0.0219	0.0226	0.0218
0.0	0.0	0.0	-2947.5913	2357.6437	NaN	NaN	-0.3	0.8899	0.0251	0.0183	0.0221	0.0226	0.0219
0.0	0.0	0.0	-4771.5913	2859.6437	NaN	NaN	-0.3	0.8902	0.025	0.0183	0.0221	0.0226	0.0218
0.0	0.0	0.0	-4411.5913	802.6437	NaN	NaN	-0.2224	0.8906	0.0248	0.0183	0.0221	0.0226	0.0217
0.0	0.0	0.0	-4069.5913	5386.6437	NaN	NaN	1.3	0.8893	0.0251	0.0185	0.0223	0.0228	0.022
0.0	0.0	0.0	-5161.5913	293.6437	NaN	NaN	-0.0603	0.892	0.0241	0.0185	0.0217	0.0222	0.0215
0.0	0.0	0.0	-4094.5913	-1429.3563	NaN	NaN	0.2588	0.8929	0.0237	0.0188	0.0214	0.0219	0.0214
0.0	0.0	0.0	-5105.5913	559.6437	NaN	NaN	-0.1231	0.8926	0.0237	0.0189	0.0214	0.0219	0.0215
0.0	0.0	0.0	-4376.5913	919.6437	NaN	NaN	-0.266	0.8915	0.0239	0.019	0.0217	0.0221	0.0217
0.0	0.0	0.0	-3971.5913	2209.6437	NaN	NaN	-0.3	0.8896	0.0243	0.0191	0.0222	0.0226	0.0222
0.0	0.0	0.0	-3465.5913	3173.6437	NaN	NaN	-0.3	0.8874	0.025	0.0192	0.0227	0.0231	0.0226
0.0	0.0	0.0	-3670.5913	1478.6437	NaN	NaN	-0.3	0.8883	0.0246	0.0192	0.0225	0.0229	0.0225
0.0	0.0	0.0	-3289.5913	631.6437	NaN	NaN	-0.2376	0.8864	0.0251	0.0195	0.0229	0.0233	0.0229
0.0	0.0	0.0	-5261.5913	5580.6437	NaN	NaN	1.3	0.8848	0.0255	0.0197	0.0232	0.0236	0.0232
0.0	0.0	0.0	-5104.5913	2653.6437	NaN	NaN	-0.3	0.8872	0.0248	0.0196	0.0227	0.023	0.0227
0.0	0.0	0.0	-4073.5913	2180.6437	NaN	NaN	-0.3	0.8879	0.0245	0.0198	0.0225	0.0227	0.0225
0.0	0.0	0.0	-5120.5913	-484.3563	NaN	NaN	0.0864	0.8891	0.0241	0.0198	0.0223	0.0225	0.0222
0.0	0.0	0.0	-5429.5913	3565.6437	NaN	NaN	-0.3	0.8876	0.0246	0.02	0.0226	0.0228	0.0224
0.0	0.0	0.0	-3977.5913	3393.6437	NaN	NaN	-0.3	0.8872	0.0247	0.02	0.0228	0.0228	0.0225
0.0	0.0	0.0	-5133.5913	280.6437	NaN	NaN	-0.0578	0.8885	0.0243	0.0199	0.0224	0.0225	0.0222
0.0	0.0	0.0	-3367.5913	807.6437	NaN	NaN	-0.3	0.8877	0.0246	0.0201	0.0226	0.0227	0.0224
0.0	0.0	0.0	-4969.5913	2129.6437	NaN	NaN	-0.3	0.8873	0.0248	0.0201	0.0226	0.0228	0.0224
0.0	0.0	0.0	-5574.5913	3592.6437	NaN	NaN	-0.3	0.8862	0.0252	0.0202	0.0227	0.023	0.0226
0.0	0.0	0.0	-4631.5913	1830.6437	NaN	NaN	-0.3	0.8868	0.0251	0.0201	0.0226	0.0229	0.0224
0.0	0.0	0.0	-4170.5913	-1350.3563	NaN	NaN	0.2446	0.8853	0.0256	0.0203	0.0229	0.0232	0.0226
0.0	0.0	0.0	-4878.5913	299.6437	NaN	NaN	-0.0654	0.8835	0.0263	0.0205	0.0233	0.0236	0.0229
0.0	0.0	0.0	-3771.5913	1039.6437	NaN	NaN	-0.3	0.8824	0.0267	0.0207	0.0235	0.0238	0.023
0.0	0.0	0.0	-4561.5913	969.6437	NaN	NaN	-0.2699	0.8817	0.0269	0.0208	0.0236	0.0239	0.0231
0.0	0.0	0.0	-4511.5913	1094.6437	NaN	NaN	-0.3	0.8805	0.0274	0.0209	0.0239	0.0241	0.0232
0.0	0.0	0.0	-6866.5913	734.6437	NaN	NaN	-0.1198	0.8815	0.0271	0.0209	0.0237	0.0238	0.023
0.0	0.0	0.0	-3764.5913	2492.6437	NaN	NaN	-0.3	0.8795	0.0277	0.0213	0.0241	0.0243	0.0233
0.0	0.0	0.0	-5497.5913	-678.3563	NaN	NaN	0.1098	0.8815	0.0271	0.0211	0.0237	0.0238	0.0229
0.0	0.0	0.0	-3295.5913	2607.6437	NaN	NaN	-0.3	0.8785	0.0279	0.0216	0.0242	0.0245	0.0233
0.0	0.0	0.0	-5189.5913	2855.6437	NaN	NaN	-0.3	0.8798	0.0275	0.0215	0.024	0.0241	0.0231
0.0	0.0	0.0	-4556.5913	3468.6437	NaN	NaN	-0.3	0.8779	0.0279	0.0219	0.0244	0.0246	0.0234
0.0	0.0	0.0	-6420.5913	1859.6437	NaN	NaN	-0.3	0.8788	0.0276	0.0218	0.0242	0.0244	0.0233
0.0	0.0	0.0	-4378.5913	3884.6437	NaN	NaN	-0.3	0.8783	0.0276	0.022	0.0243	0.0244	0.0233
0.0	0.0	0.0	-4031.5913	-288.3563	NaN	NaN	0.0667	0.8803	0.027	0.0218	0.0239	0.024	0.023
0.0	0.0	0.0	-5213.5913	-383.3563	NaN	NaN	0.0685	0.8792	0.0273	0.022	0.0242	0.0243	0.0231
0.0	0.0	0.0	-5602.5913	430.6437	NaN	NaN	-0.0833	0.8796	0.0271	0.022	0.0241	0.0242	0.023
0.0	0.0	0.0	-4156.5913	3891.6437	NaN	NaN	-0.3	0.8771	0.0277	0.0224	0.0247	0.0247	0.0234
0.0	0.0	0.0	-4560.5913	1164.6437	NaN	NaN	-0.3	0.8788	0.027	0.0223	0.0243	0.0243	0.0233
0.0	0.0	0.0	-5363.5913	1284.6437	NaN	NaN	-0.3	0.879	0.0267	0.0225	0.0243	0.0242	0.0233
0.0	0.0	0.0	-3926.5913	4761.6437	NaN	NaN	1.3	0.8774	0.0272	0.0229	0.0245	0.0245	0.0236
0.0	0.0	0.0	-4149.5913	-1039.3563	NaN	NaN	0.2003	0.8796	0.0262	0.0227	0.024	0.024	0.0234
0.0	0.0	0.0	-3248.5913	5221.6437	NaN	NaN	1.3	0.8788	0.0263	0.023	0.0241	0.0242	0.0236
0.0	0.0	0.0	-3731.5913	1041.6437	NaN	NaN	-0.3	0.8805	0.0256	0.0227	0.0239	0.0238	0.0234
0.0	0.0	0.0	-3531.5913	2286.6437	NaN	NaN	-0.3	0.8802	0.0256	0.023	0.0239	0.0239	0.0234
0.0	0.0	0.0	-5291.5913	6180.6437	NaN	NaN	1.3	0.8809	0.0253	0.023	0.0239	0.0236	0.0233
0.0	0.0	0.0	-6096.5913	3779.6437	NaN	NaN	-0.3	0.8827	0.0248	0.0228	0.0235	0.0231	0.0231
0.0	0.0	0.0	-4653.5913	-1764.3563	NaN	NaN	0.2749	0.884	0.0244	0.0226	0.0233	0.0227	0.0229
0.0	0.0	0.0	-2525.5913	-156.3563	NaN	NaN	0.0583	0.8842	0.0242	0.0227	0.0233	0.0227	0.0229
0.0	0.0	0.0	-4438.5913	1958.6437	NaN	NaN	-0.3	0.8848	0.024	0.0226	0.0232	0.0226	0.0228
0.0	0.0	0.0	-4206.5913	814.6437	NaN	NaN	-0.2402	0.8855	0.0237	0.0225	0.0231	0.0224	0.0227
0.0	0.0	0.0	-3655.5913	1905.6437	NaN	NaN	-0.3	0.8861	0.0236	0.0224	0.0231	0.0224	0.0225
0.0	0.0	0.0	-6403.5913	231.6437	NaN	NaN	-0.0375	0.8863	0.0235	0.0224	0.023	0.0222	0.0225
0.0	0.0	0.0	-3177.5913	1698.6437	NaN	NaN	-0.3	0.8866	0.0233	0.0224	0.023	0.0222	0.0224
0.0	0.0	0.0	-4153.5913	3168.6437	NaN	NaN	-0.3	0.8868	0.0233	0.0224	0.0229	0.0222	0.0224
0.0	0.0	0.0	-4613.5913	-411.3563	NaN	NaN	0.0819	0.8867	0.0233	0.0224	0.023	0.0222	0.0224
0.0	0.0	0.0	-4869.5913	4256.6437	NaN	NaN	-0.3	0.8868	0.0232	0.0224	0.0229	0.0222	0.0224
0.0	0.0	0.0	-2506.5913	2223.6437	NaN	NaN	-0.3	0.8866	0.0233	0.0225	0.023	0.0222	0.0225
0.0	0.0	0.0	-4488.5913	3180.6437	NaN	NaN	-0.3	0.8865	0.0232	0.0225	0.0231	0.0221	0.0225
0.0	0.0	0.0	-5391.5913	2363.6437	NaN	NaN	-0.3	0.8861	0.0234	0.0226	0.0232	0.0221	0.0226
0.0	0.0	0.0	-4762.5913	-1109.3563	NaN	NaN	0.1889	0.8861	0.0235	0.0226	0.0233	0.0221	0.0225
0.0	0.0	0.0	-3239.5913	3415.6437	NaN	NaN	1.3	0.8862	0.0234	0.0226	0.0232	0.022	0.0225
0.0	0.0	0.0	-6498.5913	1077.6437	NaN	NaN	-0.1988	0.8861	0.0235	0.0227	0.0233	0.022	0.0224
0.0	0.0	0.0	-3682.5913	2444.6437	NaN	NaN	-0.3	0.886	0.0236	0.0227	0.0233	0.022	0.0224
0.0	0.0	0.0	-5801.5913	795.6437	NaN	NaN	-0.1589	0.8857	0.0237	0.0228	0.0233	0.0221	0.0224
0.0	0.0	0.0	-3826.5913	4433.6437	NaN	NaN	1.3	0.8863	0.0235	0.0227	0.0231	0.022	0.0224
0.0	0.0	0.0	-5181.5913	2545.6437	NaN	NaN	-0.3	0.8858	0.0235	0.0228	0.0233	0.0221	0.0225
0.0	0.0	0.0	-4208.5913	5709.6437	NaN	NaN	1.3	0.8862	0.0234	0.0227	0.0232	0.0221	0.0224
0.0	0.0	0.0	-4442.5913	238.6437	NaN	NaN	-0.0568	0.8856	0.0236	0.0228	0.0234	0.0221	0.0224
0.0	0.0	0.0	-3179.5913	-236.3563	NaN	NaN	0.0692	0.8858	0.0236	0.0228	0.0234	0.022	0.0223
0.0	0.0	0.0	-4632.5913	2251.6437	NaN	NaN	-0.3	0.886	0.0236	0.0228	0.0234	0.022	0.0223
0.0	0.0	0.0	-5623.5913	448.6437	NaN	NaN	-0.0867	0.8861	0.0235	0.0227	0.0233	0.022	0.0224
0.0	0.0	0.0	-4929.5913	6162.6437	NaN	NaN	1.3	0.8864	0.0234	0.0226	0.0233	0.0219	0.0224
0.0	0.0	0.0	-4439.5913	3974.6437	NaN	NaN	-0.3	0.8866	0.0233	0.0226	0.0233	0.0219	0.0223
0.0	0.0	0.0	-5181.5913	2768.6437	NaN	NaN	-0.3	0.8865	0.0234	0.0226	0.0233	0.0219	0.0223
0.0	0.0	0.0	-3605.5913	2622.6437	NaN	NaN	-0.3	0.8864	0.0235	0.0226	0.0234	0.0219	0.0222
0.0	0.0	0.0	-6019.5913	4876.6437	NaN	NaN	-0.3	0.8866	0.0234	0.0225	0.0233	0.0218	0.0222
0.0	0.0	0.0	-3781.5913	981.6437	NaN	NaN	-0.3	0.8864	0.0235	0.0226	0.0234	0.0219	0.0223
0.0	0.0	0.0	-4408.5913	3860.6437	NaN	NaN	-0.3	0.8868	0.0234	0.0224	0.0233	0.0218	0.0222
0.0	0.0	0.0	-2810.5913	3004.6437	NaN	NaN	1.3	0.8869	0.0234	0.0224	0.0233	0.0218	0.0222
0.0	0.0	0.0	-4289.5913	3863.6437	NaN	NaN	-0.3	0.8872	0.0233	0.0223	0.0233	0.0218	0.0222
0.0	0.0	0.0	-6163.5913	3486.6437	NaN	NaN	-0.3	0.8869	0.0234	0.0223	0.0234	0.0218	0.0222
0.0	0.0	0.0	-6181.5913	1490.6437	NaN	NaN	-0.3	0.8869	0.0234	0.0223	0.0234	0.0218	0.0221
0.0	0.0	0.0	-3369.5913	3712.6437	NaN	NaN	1.3	0.8871	0.0234	0.0223	0.0234	0.0218	0.0221
0.0	0.0	0.0	-2601.5913	1306.6437	NaN	NaN	-0.3	0.8871	0.0234	0.0222	0.0235	0.0218	0.0221
0.0	0.0	0.0	-5424.5913	294.6437	NaN	NaN	-0.0574	0.887	0.0235	0.0222	0.0235	0.0218	0.022
0.0	0.0	0.0	-5345.5913	1340.6437	NaN	NaN	-0.3	0.8871	0.0234	0.0222	0.0235	0.0218	0.022
0.0	0.0	0.0	-4288.5913	3911.6437	NaN	NaN	-0.3	0.8874	0.0233	0.0221	0.0235	0.0219	0.0219
0.0	0.0	0.0	-3544.5913	22.6437	NaN	NaN	-0.0064	0.8873	0.0234	0.022	0.0235	0.0219	0.0219
0.0	0.0	0.0	-6747.5913	-68.3563	NaN	NaN	0.01	0.887	0.0235	0.022	0.0236	0.022	0.022
0.0	0.0	0.0	-4605.5913	733.6437	NaN	NaN	-0.1895	0.8869	0.0236	0.022	0.0236	0.022	0.022
0.0	0.0	0.0	-6480.5913	-630.3563	NaN	NaN	0.0886	0.887	0.0235	0.0219	0.0236	0.0219	0.022
0.0	0.0	0.0	-4052.5913	649.6437	NaN	NaN	-0.1909	0.8872	0.0235	0.0219	0.0236	0.0219	0.022
0.0	0.0	0.0	-4266.5913	798.6437	NaN	NaN	-0.2303	0.8875	0.0234	0.0218	0.0235	0.0218	0.0219
0.0	0.0	0.0	-4405.5913	230.6437	NaN	NaN	-0.0552	0.8879	0.0234	0.0217	0.0234	0.0217	0.0218
0.0	0.0	0.0	-3520.5913	1142.6437	NaN	NaN	-0.3	0.8883	0.0234	0.0217	0.0233	0.0216	0.0217
0.0	0.0	0.0	-5309.5913	-343.3563	NaN	NaN	0.0607	0.8882	0.0235	0.0217	0.0234	0.0216	0.0217
0.0	0.0	0.0	-4120.5913	-132.3563	NaN	NaN	0.0311	0.8882	0.0236	0.0217	0.0233	0.0216	0.0216
0.0	0.0	0.0	-5147.5913	2653.6437	NaN	NaN	-0.3	0.8881	0.0236	0.0216	0.0233	0.0217	0.0216
0.0	0.0	0.0	-5068.5913	2997.6437	NaN	NaN	-0.3	0.8878	0.0237	0.0217	0.0233	0.0217	0.0218
0.0	0.0	0.0	-4713.5913	-1097.3563	NaN	NaN	0.1888	0.8873	0.0239	0.0218	0.0234	0.0217	0.0219
0.0	0.0	0.0	-4295.5913	909.6437	NaN	NaN	-0.2687	0.8872	0.024	0.0218	0.0234	0.0218	0.0218
0.0	0.0	0.0	-4966.5913	4464.6437	NaN	NaN	-0.3	0.8877	0.024	0.0218	0.0233	0.0217	0.0216
0.0	0.0	0.0	-1636.5913	-1892.3563	NaN	NaN	0.5362	0.8873	0.024	0.0218	0.0233	0.0218	0.0217
0.0	0.0	0.0	-3905.5913	35.6437	NaN	NaN	-0.0092	0.8874	0.024	0.0218	0.0232	0.0218	0.0217
0.0	0.0	0.0	-3283.5913	578.6437	NaN	NaN	-0.2139	0.8869	0.0242	0.0218	0.0233	0.022	0.0218
0.0	0.0	0.0	-4452.5913	1572.6437	NaN	NaN	-0.3	0.8869	0.0242	0.0219	0.0233	0.022	0.0218
0.0	0.0	0.0	-2778.5913	1471.6437	NaN	NaN	-0.3	0.8871	0.0241	0.0218	0.0231	0.022	0.0218
0.0	0.0	0.0	-5186.5913	-1813.3563	NaN	NaN	0.2591	0.8872	0.024	0.0218	0.0231	0.022	0.0218
0.0	0.0	0.0	-4263.5913	2590.6437	NaN	NaN	-0.3	0.8876	0.024	0.0218	0.0229	0.022	0.0218
0.0	0.0	0.0	-5015.5913	1489.6437	NaN	NaN	-0.3	0.8877	0.0239	0.0217	0.0229	0.022	0.0218
0.0	0.0	0.0	-5335.5913	1862.6437	NaN	NaN	-0.3	0.8874	0.024	0.0217	0.0229	0.0221	0.0219
0.0	0.0	0.0	-4321.5913	3378.6437	NaN	NaN	-0.3	0.8878	0.0239	0.0216	0.0229	0.022	0.0218
0.0	0.0	0.0	-3894.5913	3534.6437	NaN	NaN	-0.3	0.8877	0.0239	0.0215	0.0229	0.0221	0.0219
0.0	0.0	0.0	-3969.5913	-3046.3563	NaN	NaN	0.4342	0.8887	0.0235	0.0213	0.0227	0.022	0.0217
0.0	0.0	0.0	-4011.5913	-240.3563	NaN	NaN	0.0565	0.8873	0.0241	0.0214	0.0227	0.0224	0.022
0.0	0.0	0.0	-4088.5913	1827.6437	NaN	NaN	-0.3	0.8876	0.0241	0.0213	0.0225	0.0225	0.0221
0.0	0.0	0.0	-3556.5913	1859.6437	NaN	NaN	-0.3	0.8882	0.0239	0.0211	0.0223	0.0226	0.022
0.0	0.0	0.0	-4720.5913	632.6437	NaN	NaN	-0.1548	0.8888	0.0238	0.0208	0.0222	0.0228	0.0217
0.0	0.0	0.0	3723.4087	2810.6437	NaN	NaN	0.4302	0.8894	0.0236	0.0205	0.0221	0.0229	0.0214
0.0	0.0	0.0	3000.4087	4863.6437	NaN	NaN	0.6185	0.8894	0.0234	0.0204	0.0222	0.0232	0.0213
0.0	0.0	0.0	-1405.5913	237.6437	NaN	NaN	-0.2035	0.8892	0.0234	0.0205	0.0224	0.0234	0.0211
0.0	0.0	0.0	-5161.5913	4277.6437	NaN	NaN	-0.3	0.8898	0.0233	0.0204	0.0224	0.0232	0.0209
0.0	0.0	0.0	-5333.5913	991.6437	NaN	NaN	-0.2284	0.8901	0.0231	0.0204	0.0225	0.0231	0.0208
0.0	0.0	0.0	-4818.5913	2381.6437	NaN	NaN	-0.3	0.8909	0.0229	0.0201	0.0225	0.0229	0.0206
0.0	0.0	0.0	-4550.5913	1566.6437	NaN	NaN	-0.3	0.8912	0.0227	0.0201	0.0227	0.0228	0.0206
0.0	0.0	0.0	-4776.5913	2312.6437	NaN	NaN	-0.3	0.8912	0.0226	0.0201	0.0229	0.0227	0.0206
0.0	0.0	0.0	-2948.5913	661.6437	NaN	NaN	-0.2893	0.8897	0.0226	0.0204	0.0235	0.0229	0.021
0.0	0.0	0.0	-4684.5913	-1598.3563	NaN	NaN	0.2544	0.8912	0.0223	0.0201	0.0234	0.0224	0.0206
0.0	0.0	0.0	-5095.5913	1052.6437	NaN	NaN	-0.2604	0.88	0.0245	0.0217	0.0258	0.0249	0.0232
0.0	0.0	0.0	-4439.5913	2154.6437	NaN	NaN	-0.3	0.9018	0.0201	0.0174	0.022	0.0208	0.0179
