# Supplementary material for: DeepFRET, a software for rapid and automated single-molecule FRET data classification using deep learning
Source: eLife. 2020 Nov 3;9:e60404. doi: 10.7554/eLife.60404 (PMC7609065; doi:10.7554/eLife.60404)
Supplement: Figure 4—source data 1. [file elife-60404-fig4-data1.zip › Figure 4-source data 1/Fig_S4a/Traces/traces_all_n294/Traces_Fig2d_4mMAc_mov2_combined_tif_pair32.txt]

Exported by DeepFRET
Date: 2020-08-26, 18:13
Video filename: None
FRET pair #32
Bleaches at 110
D-Dexc-bg	A-Dexc-bg	A-Aexc-bg	D-Dexc-rw	A-Dexc-rw	A-Aexc-rw	S	E	p_bleached	p_aggregated	p_noisy	p_scrambled	p_static	p_dynamic
0.0	0.0	0.0	53601.9408	6564.7673	NaN	NaN	0.1091	0.0246	0.8843	0.0245	0.0266	0.0205	0.0196
0.0	0.0	0.0	44702.9408	8706.7673	NaN	NaN	0.163	0.0254	0.8762	0.0237	0.0315	0.0235	0.0197
0.0	0.0	0.0	47219.9408	8453.7673	NaN	NaN	0.1518	0.0275	0.8809	0.0212	0.0287	0.0242	0.0174
0.0	0.0	0.0	50069.9408	9923.7673	NaN	NaN	0.1654	0.0254	0.8804	0.0218	0.0292	0.0249	0.0183
0.0	0.0	0.0	50352.9408	8555.7673	NaN	NaN	0.1452	0.0244	0.8799	0.022	0.0298	0.0252	0.0188
0.0	0.0	0.0	47061.9408	8456.7673	NaN	NaN	0.1523	0.023	0.8766	0.0226	0.0321	0.0261	0.0196
0.0	0.0	0.0	48534.9408	13470.7673	NaN	NaN	0.2173	0.0211	0.8796	0.0224	0.0318	0.0257	0.0193
0.0	0.0	0.0	49167.9408	9887.7673	NaN	NaN	0.1674	0.0209	0.8763	0.0228	0.0338	0.0264	0.0199
0.0	0.0	0.0	46783.9408	8519.7673	NaN	NaN	0.1541	0.0208	0.8788	0.0219	0.0333	0.0261	0.019
0.0	0.0	0.0	44941.9408	9099.7673	NaN	NaN	0.1684	0.0212	0.879	0.0216	0.0334	0.0262	0.0186
0.0	0.0	0.0	46630.9408	8935.7673	NaN	NaN	0.1608	0.022	0.8794	0.021	0.0332	0.0262	0.0182
0.0	0.0	0.0	52070.9408	8118.7673	NaN	NaN	0.1349	0.0227	0.8795	0.0204	0.033	0.0264	0.0179
0.0	0.0	0.0	53313.9408	5339.7673	NaN	NaN	0.091	0.0231	0.8779	0.0204	0.0338	0.0268	0.018
0.0	0.0	0.0	46995.9408	14174.7673	NaN	NaN	0.2317	0.0235	0.8766	0.02	0.0347	0.0273	0.0179
0.0	0.0	0.0	43534.9408	5072.7673	NaN	NaN	0.1044	0.0242	0.8749	0.0197	0.0355	0.0276	0.0181
0.0	0.0	0.0	47687.9408	8205.7673	NaN	NaN	0.1468	0.0247	0.8729	0.0194	0.0365	0.0281	0.0184
0.0	0.0	0.0	55458.9408	8859.7673	NaN	NaN	0.1377	0.0264	0.8683	0.0199	0.0377	0.0291	0.0187
0.0	0.0	0.0	50293.9408	9216.7673	NaN	NaN	0.1549	0.0261	0.8723	0.0195	0.0357	0.0281	0.0183
0.0	0.0	0.0	48734.9408	7916.7673	NaN	NaN	0.1397	0.0265	0.8754	0.019	0.0339	0.0276	0.0176
0.0	0.0	0.0	45037.9408	9365.7673	NaN	NaN	0.1722	0.0268	0.8779	0.0188	0.0324	0.0271	0.017
0.0	0.0	0.0	46681.9408	8403.7673	NaN	NaN	0.1526	0.0278	0.8795	0.0184	0.0311	0.0268	0.0164
0.0	0.0	0.0	46867.9408	4812.7673	NaN	NaN	0.0931	0.028	0.8792	0.0185	0.0311	0.0268	0.0164
0.0	0.0	0.0	45552.9408	9191.7673	NaN	NaN	0.1679	0.0288	0.8793	0.0182	0.0308	0.0268	0.0161
0.0	0.0	0.0	59797.9408	8166.7673	NaN	NaN	0.1202	0.0298	0.8781	0.0182	0.0307	0.027	0.0161
0.0	0.0	0.0	52876.9408	11233.7673	NaN	NaN	0.1752	0.0315	0.8764	0.0181	0.0306	0.0272	0.0162
0.0	0.0	0.0	46188.9408	5336.7673	NaN	NaN	0.1036	0.0325	0.874	0.0182	0.0311	0.0278	0.0165
0.0	0.0	0.0	46372.9408	10396.7673	NaN	NaN	0.1831	0.0316	0.8728	0.018	0.0324	0.0286	0.0166
0.0	0.0	0.0	45915.9408	9779.7673	NaN	NaN	0.1756	0.0312	0.8716	0.0175	0.0336	0.0298	0.0162
0.0	0.0	0.0	40250.9408	11414.7673	NaN	NaN	0.2209	0.0312	0.8681	0.0178	0.0352	0.0311	0.0167
0.0	0.0	0.0	43450.9408	9499.7673	NaN	NaN	0.1794	0.0321	0.8624	0.0182	0.0371	0.0329	0.0171
0.0	0.0	0.0	45910.9408	6899.7673	NaN	NaN	0.1307	0.0339	0.8549	0.019	0.0393	0.0351	0.0177
0.0	0.0	0.0	44561.9408	6979.7673	NaN	NaN	0.1354	0.0354	0.8479	0.0196	0.0415	0.0373	0.0183
0.0	0.0	0.0	45680.9408	7652.7673	NaN	NaN	0.1435	0.0354	0.8395	0.0203	0.0453	0.04	0.0195
0.0	0.0	0.0	37342.9408	10792.7673	NaN	NaN	0.2242	0.0369	0.8354	0.0207	0.0461	0.0416	0.0194
0.0	0.0	0.0	49186.9408	5461.7673	NaN	NaN	0.0999	0.0371	0.8318	0.0214	0.047	0.0429	0.0197
0.0	0.0	0.0	48912.9408	6353.7673	NaN	NaN	0.115	0.0369	0.8304	0.0218	0.0476	0.0433	0.02
0.0	0.0	0.0	43552.9408	10736.7673	NaN	NaN	0.1978	0.0365	0.8286	0.0222	0.0486	0.0439	0.0202
0.0	0.0	0.0	47024.9408	10553.7673	NaN	NaN	0.1833	0.0359	0.827	0.0227	0.0496	0.0442	0.0206
0.0	0.0	0.0	41430.9408	6307.7673	NaN	NaN	0.1321	0.0353	0.8262	0.0229	0.0504	0.0443	0.0208
0.0	0.0	0.0	42727.9408	8153.7673	NaN	NaN	0.1602	0.0352	0.8251	0.0233	0.0509	0.0445	0.0209
0.0	0.0	0.0	43302.9408	8966.7673	NaN	NaN	0.1715	0.0354	0.8246	0.0236	0.0509	0.0446	0.0208
0.0	0.0	0.0	45192.9408	9411.7673	NaN	NaN	0.1724	0.0356	0.8241	0.0238	0.051	0.0449	0.0206
0.0	0.0	0.0	49805.9408	8578.7673	NaN	NaN	0.1469	0.0358	0.8241	0.0239	0.0511	0.0448	0.0204
0.0	0.0	0.0	51801.9408	8233.7673	NaN	NaN	0.1371	0.0362	0.824	0.0238	0.0512	0.0449	0.0201
0.0	0.0	0.0	53950.9408	5273.7673	NaN	NaN	0.089	0.0366	0.8231	0.0238	0.0517	0.045	0.0199
0.0	0.0	0.0	48225.9408	8467.7673	NaN	NaN	0.1494	0.0367	0.822	0.0238	0.0524	0.0452	0.0199
0.0	0.0	0.0	49266.9408	9661.7673	NaN	NaN	0.164	0.0369	0.8213	0.0237	0.053	0.0453	0.0198
0.0	0.0	0.0	44290.9408	10297.7673	NaN	NaN	0.1886	0.0372	0.8213	0.0237	0.0531	0.0451	0.0196
0.0	0.0	0.0	48468.9408	6986.7673	NaN	NaN	0.126	0.0375	0.8212	0.0239	0.0531	0.0449	0.0194
0.0	0.0	0.0	49052.9408	7074.7673	NaN	NaN	0.126	0.0378	0.8204	0.0241	0.0535	0.0448	0.0194
0.0	0.0	0.0	48425.9408	7496.7673	NaN	NaN	0.1341	0.038	0.8202	0.0241	0.0537	0.0448	0.0192
0.0	0.0	0.0	50079.9408	7674.7673	NaN	NaN	0.1329	0.0381	0.819	0.0243	0.0544	0.0449	0.0193
0.0	0.0	0.0	46581.9408	6243.7673	NaN	NaN	0.1182	0.0382	0.818	0.0243	0.0552	0.045	0.0193
0.0	0.0	0.0	54356.9408	11439.7673	NaN	NaN	0.1739	0.0384	0.8174	0.0243	0.0557	0.0449	0.0193
0.0	0.0	0.0	55674.9408	10824.7673	NaN	NaN	0.1628	0.0387	0.8155	0.0245	0.057	0.0449	0.0194
0.0	0.0	0.0	49468.9408	10470.7673	NaN	NaN	0.1747	0.039	0.8152	0.0247	0.0573	0.0444	0.0194
0.0	0.0	0.0	48244.9408	11092.7673	NaN	NaN	0.1869	0.0393	0.8126	0.0251	0.059	0.0443	0.0196
0.0	0.0	0.0	51552.9408	8584.7673	NaN	NaN	0.1428	0.0396	0.8124	0.025	0.0596	0.044	0.0194
0.0	0.0	0.0	50414.9408	6821.7673	NaN	NaN	0.1192	0.0401	0.812	0.0249	0.06	0.0437	0.0193
0.0	0.0	0.0	52498.9408	7955.7673	NaN	NaN	0.1316	0.0402	0.8103	0.0252	0.0613	0.0435	0.0195
0.0	0.0	0.0	49200.9408	8844.7673	NaN	NaN	0.1524	0.0407	0.8098	0.0251	0.0616	0.0433	0.0194
0.0	0.0	0.0	49873.9408	9447.7673	NaN	NaN	0.1593	0.0413	0.8104	0.025	0.0613	0.0427	0.0193
0.0	0.0	0.0	51395.9408	9726.7673	NaN	NaN	0.1591	0.0415	0.8087	0.0252	0.0625	0.0424	0.0197
0.0	0.0	0.0	49485.9408	7441.7673	NaN	NaN	0.1307	0.042	0.8099	0.0249	0.0619	0.0419	0.0195
0.0	0.0	0.0	53141.9408	8775.7673	NaN	NaN	0.1417	0.0423	0.8098	0.025	0.0617	0.0416	0.0196
0.0	0.0	0.0	54469.9408	11032.7673	NaN	NaN	0.1684	0.0425	0.8099	0.0251	0.0615	0.0415	0.0196
0.0	0.0	0.0	42720.9408	10615.7673	NaN	NaN	0.199	0.0429	0.8098	0.0251	0.0611	0.0416	0.0195
0.0	0.0	0.0	50497.9408	10200.7673	NaN	NaN	0.1681	0.0434	0.808	0.0254	0.0617	0.0418	0.0198
0.0	0.0	0.0	53124.9408	8250.7673	NaN	NaN	0.1344	0.0439	0.806	0.0257	0.0622	0.0421	0.0201
0.0	0.0	0.0	48251.9408	9541.7673	NaN	NaN	0.1651	0.0445	0.8054	0.0257	0.0621	0.0423	0.02
0.0	0.0	0.0	48788.9408	7485.7673	NaN	NaN	0.133	0.0449	0.8027	0.0261	0.0633	0.0425	0.0204
0.0	0.0	0.0	55986.9408	11836.7673	NaN	NaN	0.1745	0.045	0.8014	0.0262	0.0639	0.0428	0.0207
0.0	0.0	0.0	60511.9408	10758.7673	NaN	NaN	0.151	0.0451	0.8006	0.0262	0.0644	0.0431	0.0207
0.0	0.0	0.0	48834.9408	5849.7673	NaN	NaN	0.107	0.0449	0.8009	0.0259	0.0644	0.0433	0.0205
0.0	0.0	0.0	53133.9408	5618.7673	NaN	NaN	0.0956	0.0443	0.8012	0.0258	0.0646	0.0433	0.0207
0.0	0.0	0.0	51273.9408	10248.7673	NaN	NaN	0.1666	0.0436	0.8023	0.0256	0.0647	0.0432	0.0206
0.0	0.0	0.0	51795.9408	11298.7673	NaN	NaN	0.1791	0.0433	0.8048	0.025	0.0637	0.0431	0.0201
0.0	0.0	0.0	51349.9408	7755.7673	NaN	NaN	0.1312	0.0433	0.8044	0.025	0.0642	0.043	0.0202
0.0	0.0	0.0	49628.9408	10352.7673	NaN	NaN	0.1726	0.043	0.807	0.0244	0.0631	0.0428	0.0197
0.0	0.0	0.0	52452.9408	8079.7673	NaN	NaN	0.1335	0.0428	0.8081	0.0242	0.0629	0.0426	0.0194
0.0	0.0	0.0	53589.9408	8300.7673	NaN	NaN	0.1341	0.0426	0.8094	0.0239	0.0625	0.0424	0.0192
0.0	0.0	0.0	50738.9408	7210.7673	NaN	NaN	0.1244	0.0425	0.8098	0.0237	0.0625	0.0423	0.0191
0.0	0.0	0.0	48843.9408	10181.7673	NaN	NaN	0.1725	0.042	0.812	0.0235	0.0616	0.0419	0.019
0.0	0.0	0.0	53977.9408	7728.7673	NaN	NaN	0.1253	0.0414	0.8143	0.0234	0.0606	0.0414	0.0188
0.0	0.0	0.0	52597.9408	9138.7673	NaN	NaN	0.148	0.041	0.8158	0.0234	0.0599	0.0411	0.0188
0.0	0.0	0.0	50018.9408	5372.7673	NaN	NaN	0.097	0.0408	0.8163	0.0235	0.0597	0.041	0.0188
0.0	0.0	0.0	46317.9408	12738.7673	NaN	NaN	0.2157	0.0404	0.8164	0.0235	0.0597	0.0411	0.019
0.0	0.0	0.0	50438.9408	6436.7673	NaN	NaN	0.1132	0.0402	0.8177	0.0235	0.059	0.0408	0.0189
0.0	0.0	0.0	47150.9408	5796.7673	NaN	NaN	0.1095	0.04	0.8169	0.0235	0.0594	0.0412	0.019
0.0	0.0	0.0	53071.9408	8820.7673	NaN	NaN	0.1425	0.0399	0.817	0.0235	0.0592	0.0413	0.0191
0.0	0.0	0.0	47067.9408	6132.7673	NaN	NaN	0.1153	0.0398	0.8167	0.0236	0.0593	0.0415	0.0192
0.0	0.0	0.0	49695.9408	8019.7673	NaN	NaN	0.139	0.0396	0.8171	0.0235	0.059	0.0416	0.0192
0.0	0.0	0.0	39020.9408	9524.7673	NaN	NaN	0.1962	0.0395	0.8165	0.0236	0.0591	0.0419	0.0194
0.0	0.0	0.0	38245.9408	12689.7673	NaN	NaN	0.2491	0.0391	0.818	0.0235	0.0583	0.0418	0.0193
0.0	0.0	0.0	44334.9408	8322.7673	NaN	NaN	0.1581	0.0389	0.8182	0.0237	0.058	0.0418	0.0195
0.0	0.0	0.0	54798.9408	7265.7673	NaN	NaN	0.1171	0.0386	0.819	0.0236	0.0576	0.0417	0.0196
0.0	0.0	0.0	60447.9408	13222.7673	NaN	NaN	0.1795	0.0383	0.8189	0.0236	0.0576	0.0418	0.0198
0.0	0.0	0.0	51622.9408	8851.7673	NaN	NaN	0.1464	0.0382	0.82	0.0235	0.0569	0.0417	0.0198
0.0	0.0	0.0	47340.9408	7610.7673	NaN	NaN	0.1385	0.038	0.8184	0.0237	0.0574	0.0423	0.0203
0.0	0.0	0.0	50272.9408	7123.7673	NaN	NaN	0.1241	0.0376	0.8168	0.0237	0.058	0.043	0.0209
0.0	0.0	0.0	45965.9408	9080.7673	NaN	NaN	0.165	0.037	0.8157	0.0236	0.0584	0.0437	0.0215
0.0	0.0	0.0	43305.9408	8463.7673	NaN	NaN	0.1635	0.0369	0.8129	0.0236	0.0594	0.045	0.0221
0.0	0.0	0.0	43494.9408	11260.7673	NaN	NaN	0.2057	0.037	0.8087	0.0236	0.061	0.0469	0.0228
0.0	0.0	0.0	39437.9408	11957.7673	NaN	NaN	0.2327	0.0375	0.8065	0.0237	0.0611	0.0482	0.0229
0.0	0.0	0.0	46110.9408	5381.7673	NaN	NaN	0.1045	0.0381	0.8054	0.0235	0.0605	0.0492	0.0234
0.0	0.0	0.0	43465.9408	6992.7673	NaN	NaN	0.1386	0.0383	0.8062	0.0228	0.0589	0.0497	0.0241
0.0	0.0	0.0	43394.9408	6653.7673	NaN	NaN	0.1329	0.0422	0.7942	0.0221	0.0586	0.0553	0.0277
0.0	0.0	0.0	38621.9408	8427.7673	NaN	NaN	0.1791	0.058	0.7705	0.0211	0.0524	0.0655	0.0326
0.0	0.0	0.0	30938.9408	4852.7673	NaN	NaN	0.1356	0.1134	0.7236	0.0234	0.0434	0.0628	0.0335
0.0	0.0	0.0	8704.9408	1699.7673	NaN	NaN	0.1634	0.4404	0.4161	0.0308	0.035	0.0409	0.0368
0.0	0.0	0.0	7820.9408	4962.7673	NaN	NaN	0.3882	0.6373	0.2379	0.0256	0.0332	0.0333	0.0327
0.0	0.0	0.0	8786.9408	2379.7673	NaN	NaN	0.2131	0.6838	0.1974	0.0247	0.0318	0.0325	0.0298
0.0	0.0	0.0	13328.9408	1006.7673	NaN	NaN	0.0702	0.6524	0.2252	0.0255	0.0329	0.0319	0.032
0.0	0.0	0.0	10613.9408	2821.7673	NaN	NaN	0.21	0.6024	0.2707	0.0264	0.034	0.0317	0.0347
0.0	0.0	0.0	11828.9408	2550.7673	NaN	NaN	0.1774	0.5383	0.324	0.0277	0.0366	0.0335	0.0399
0.0	0.0	0.0	8186.9408	2925.7673	NaN	NaN	0.2633	0.5706	0.2975	0.0272	0.0343	0.031	0.0394
0.0	0.0	0.0	12388.9408	3337.7673	NaN	NaN	0.2122	0.5689	0.2956	0.0274	0.0353	0.0307	0.0421
0.0	0.0	0.0	12266.9408	2365.7673	NaN	NaN	0.1617	0.584	0.2836	0.0272	0.034	0.0295	0.0416
0.0	0.0	0.0	8489.9408	2164.7673	NaN	NaN	0.2032	0.5739	0.2903	0.0273	0.0351	0.03	0.0434
0.0	0.0	0.0	9747.9408	1279.7673	NaN	NaN	0.1161	0.584	0.2823	0.0274	0.0344	0.0295	0.0424
0.0	0.0	0.0	11747.9408	2496.7673	NaN	NaN	0.1753	0.5675	0.2945	0.0276	0.0361	0.0302	0.044
0.0	0.0	0.0	12520.9408	3749.7673	NaN	NaN	0.2305	0.5611	0.2999	0.0279	0.0365	0.0304	0.0442
0.0	0.0	0.0	11870.9408	3441.7673	NaN	NaN	0.2248	0.5589	0.3007	0.0279	0.037	0.0308	0.0448
0.0	0.0	0.0	10628.9408	3190.7673	NaN	NaN	0.2309	0.562	0.2968	0.0277	0.0372	0.0313	0.045
0.0	0.0	0.0	10072.9408	3751.7673	NaN	NaN	0.2714	0.604	0.2615	0.0275	0.0353	0.0302	0.0416
0.0	0.0	0.0	11122.9408	1565.7673	NaN	NaN	0.1234	0.6427	0.2284	0.0271	0.0338	0.0298	0.0381
0.0	0.0	0.0	12406.9408	3026.7673	NaN	NaN	0.1961	0.661	0.2124	0.0271	0.0334	0.0296	0.0366
0.0	0.0	0.0	9745.9408	988.7673	NaN	NaN	0.0921	0.6763	0.2005	0.0266	0.0327	0.0292	0.0347
0.0	0.0	0.0	10892.9408	2155.7673	NaN	NaN	0.1652	0.6598	0.215	0.0261	0.0339	0.0298	0.0355
0.0	0.0	0.0	11787.9408	2541.7673	NaN	NaN	0.1774	0.6308	0.2409	0.0256	0.0351	0.0304	0.0373
0.0	0.0	0.0	8238.9408	-378.2327	NaN	NaN	-0.0481	0.6199	0.2518	0.0255	0.0352	0.0303	0.0372
0.0	0.0	0.0	9032.9408	2833.7673	NaN	NaN	0.2388	0.6037	0.2667	0.0256	0.0359	0.0305	0.0376
0.0	0.0	0.0	10664.9408	648.7673	NaN	NaN	0.0573	0.5929	0.2778	0.0258	0.036	0.0305	0.0372
0.0	0.0	0.0	10626.9408	2146.7673	NaN	NaN	0.1681	0.5838	0.2864	0.0261	0.036	0.0307	0.0371
0.0	0.0	0.0	10176.9408	1674.7673	NaN	NaN	0.1413	0.5801	0.2904	0.0264	0.036	0.0305	0.0366
0.0	0.0	0.0	8736.9408	1709.7673	NaN	NaN	0.1637	0.5666	0.3027	0.0267	0.0367	0.0307	0.0366
0.0	0.0	0.0	7424.9408	-219.2327	NaN	NaN	-0.0304	0.5532	0.3164	0.0268	0.0371	0.0306	0.0359
0.0	0.0	0.0	6544.9408	6406.7673	NaN	NaN	0.4947	0.5186	0.3476	0.0274	0.0384	0.0316	0.0364
0.0	0.0	0.0	9291.9408	4742.7673	NaN	NaN	0.3379	0.5126	0.3549	0.0273	0.038	0.0315	0.0356
0.0	0.0	0.0	13617.9408	3663.7673	NaN	NaN	0.212	0.504	0.3631	0.0274	0.0384	0.0316	0.0354
0.0	0.0	0.0	10368.9408	2529.7673	NaN	NaN	0.1961	0.4957	0.3718	0.0274	0.0391	0.0311	0.0348
0.0	0.0	0.0	11026.9408	3390.7673	NaN	NaN	0.2352	0.4634	0.401	0.0275	0.0402	0.0321	0.0357
0.0	0.0	0.0	10753.9408	4727.7673	NaN	NaN	0.3054	0.4567	0.4086	0.0271	0.0395	0.0325	0.0356
0.0	0.0	0.0	11732.9408	2017.7673	NaN	NaN	0.1467	0.4563	0.4083	0.027	0.0397	0.0326	0.0361
0.0	0.0	0.0	8849.9408	2908.7673	NaN	NaN	0.2474	0.4519	0.4125	0.0267	0.0395	0.0331	0.0363
0.0	0.0	0.0	12108.9408	1696.7673	NaN	NaN	0.1229	0.4442	0.4184	0.0264	0.0396	0.0342	0.0372
0.0	0.0	0.0	13712.9408	6058.7673	NaN	NaN	0.3064	0.4386	0.419	0.0268	0.0391	0.0371	0.0395
0.0	0.0	0.0	8152.9408	942.7673	NaN	NaN	0.1036	0.4852	0.3749	0.0261	0.0366	0.0381	0.0392
0.0	0.0	0.0	8023.9408	3392.7673	NaN	NaN	0.2972	0.519	0.3395	0.0266	0.0341	0.0419	0.039
0.0	0.0	0.0	14257.9408	4062.7673	NaN	NaN	0.2218	0.5518	0.3056	0.027	0.0315	0.0457	0.0385
0.0	0.0	0.0	-522.0592	2743.7673	NaN	NaN	1.235	0.6584	0.2176	0.0239	0.0286	0.0401	0.0315
0.0	0.0	0.0	113.9408	-641.2327	NaN	NaN	1.2161	0.7406	0.1482	0.0231	0.027	0.035	0.026
0.0	0.0	0.0	1570.9408	2603.7673	NaN	NaN	0.6237	0.7844	0.112	0.023	0.0264	0.0307	0.0235
0.0	0.0	0.0	253.9408	-513.2327	NaN	NaN	1.3	0.814	0.0883	0.0221	0.0258	0.0281	0.0217
0.0	0.0	0.0	-797.0592	1373.7673	NaN	NaN	1.3	0.8223	0.0753	0.0222	0.0276	0.0299	0.0228
0.0	0.0	0.0	-1453.0592	2009.7673	NaN	NaN	1.3	0.8272	0.0714	0.0213	0.0273	0.0302	0.0226
0.0	0.0	0.0	359.9408	2264.7673	NaN	NaN	0.8629	0.8254	0.0708	0.0216	0.0277	0.0311	0.0234
0.0	0.0	0.0	-2070.0592	2334.7673	NaN	NaN	1.3	0.8406	0.06	0.0199	0.0269	0.0302	0.0224
0.0	0.0	0.0	14.9408	1285.7673	NaN	NaN	0.9885	0.8497	0.0531	0.0194	0.0264	0.0291	0.0223
0.0	0.0	0.0	-559.0592	-1332.2327	NaN	NaN	0.7044	0.8732	0.0403	0.0187	0.0221	0.0243	0.0214
0.0	0.0	0.0	-650.0592	2019.7673	NaN	NaN	1.3	0.8774	0.0367	0.0195	0.0211	0.0231	0.0222
0.0	0.0	0.0	-512.0592	1114.7673	NaN	NaN	1.3	0.8818	0.0339	0.0196	0.0204	0.022	0.0222
0.0	0.0	0.0	271.9408	853.7673	NaN	NaN	0.7584	0.8843	0.0321	0.0198	0.0201	0.0215	0.0223
0.0	0.0	0.0	-266.0592	9.7673	NaN	NaN	-0.0381	0.8876	0.0302	0.0196	0.0197	0.0209	0.022
0.0	0.0	0.0	87.9408	1513.7673	NaN	NaN	0.9451	0.8885	0.0296	0.0197	0.0196	0.0206	0.022
0.0	0.0	0.0	-462.0592	667.7673	NaN	NaN	1.3	0.8904	0.0289	0.0195	0.0192	0.0202	0.0217
0.0	0.0	0.0	-421.0592	5519.7673	NaN	NaN	1.0826	0.8885	0.0298	0.02	0.0193	0.0203	0.0221
0.0	0.0	0.0	-352.0592	2794.7673	NaN	NaN	1.1441	0.8895	0.0294	0.0199	0.0193	0.02	0.0219
0.0	0.0	0.0	-1674.0592	2377.7673	NaN	NaN	1.3	0.8901	0.0287	0.0199	0.0195	0.0198	0.022
0.0	0.0	0.0	312.9408	1309.7673	NaN	NaN	0.8071	0.8919	0.0278	0.0196	0.0194	0.0196	0.0217
0.0	0.0	0.0	1472.9408	4616.7673	NaN	NaN	0.7581	0.8904	0.028	0.0198	0.0199	0.0196	0.0223
0.0	0.0	0.0	-2070.0592	1405.7673	NaN	NaN	-0.3	0.8926	0.0263	0.0196	0.02	0.0196	0.022
0.0	0.0	0.0	208.9408	697.7673	NaN	NaN	0.7696	0.8925	0.0259	0.0196	0.0202	0.0198	0.0221
0.0	0.0	0.0	-866.0592	1132.7673	NaN	NaN	1.3	0.8936	0.0252	0.0193	0.0202	0.0199	0.0217
0.0	0.0	0.0	-650.0592	2311.7673	NaN	NaN	1.3	0.893	0.0252	0.0194	0.0205	0.0201	0.0218
0.0	0.0	0.0	-2314.0592	-260.2327	NaN	NaN	0.1011	0.8944	0.0247	0.0191	0.0203	0.0201	0.0214
0.0	0.0	0.0	-2385.0592	2051.7673	NaN	NaN	-0.3	0.894	0.0245	0.0192	0.0205	0.0202	0.0215
0.0	0.0	0.0	774.9408	1500.7673	NaN	NaN	0.6595	0.8943	0.0244	0.0191	0.0205	0.0203	0.0214
0.0	0.0	0.0	-1436.0592	357.7673	NaN	NaN	-0.3	0.8949	0.0241	0.019	0.0204	0.0204	0.0212
0.0	0.0	0.0	333.9408	1643.7673	NaN	NaN	0.8311	0.8948	0.024	0.0189	0.0206	0.0205	0.0212
0.0	0.0	0.0	-2380.0592	5975.7673	NaN	NaN	1.3	0.8943	0.0242	0.0189	0.0208	0.0207	0.0212
0.0	0.0	0.0	-487.0592	474.7673	NaN	NaN	-0.3	0.8957	0.0239	0.0186	0.0205	0.0205	0.0208
0.0	0.0	0.0	-1166.0592	1552.7673	NaN	NaN	1.3	0.8968	0.0236	0.0185	0.0202	0.0205	0.0204
0.0	0.0	0.0	-937.0592	819.7673	NaN	NaN	-0.3	0.8977	0.0234	0.0183	0.0201	0.0204	0.0202
0.0	0.0	0.0	-2119.0592	3449.7673	NaN	NaN	1.3	0.8979	0.0234	0.0182	0.02	0.0204	0.0201
0.0	0.0	0.0	-980.0592	-951.2327	NaN	NaN	0.4925	0.8994	0.0231	0.018	0.0197	0.0202	0.0197
0.0	0.0	0.0	-819.0592	2504.7673	NaN	NaN	1.3	0.8996	0.023	0.0179	0.0196	0.0202	0.0196
0.0	0.0	0.0	-1543.0592	-139.2327	NaN	NaN	0.0828	0.8999	0.023	0.0179	0.0195	0.0202	0.0195
0.0	0.0	0.0	-1414.0592	1567.7673	NaN	NaN	1.3	0.8995	0.0231	0.018	0.0196	0.0203	0.0196
0.0	0.0	0.0	-499.0592	-801.2327	NaN	NaN	0.6162	0.8995	0.0231	0.0181	0.0195	0.0203	0.0197
0.0	0.0	0.0	-2553.0592	516.7673	NaN	NaN	-0.2538	0.8991	0.0231	0.0181	0.0195	0.0204	0.0198
0.0	0.0	0.0	-364.0592	1852.7673	NaN	NaN	1.2445	0.8989	0.023	0.0181	0.0196	0.0204	0.02
0.0	0.0	0.0	103.9408	3335.7673	NaN	NaN	0.9698	0.898	0.023	0.0182	0.0199	0.0206	0.0202
0.0	0.0	0.0	372.9408	2950.7673	NaN	NaN	0.8878	0.898	0.023	0.0184	0.0198	0.0206	0.0201
0.0	0.0	0.0	-719.0592	-1889.2327	NaN	NaN	0.7243	0.8986	0.0229	0.0185	0.0196	0.0205	0.0199
0.0	0.0	0.0	-1544.0592	878.7673	NaN	NaN	-0.3	0.8987	0.0227	0.0187	0.0196	0.0204	0.0199
0.0	0.0	0.0	-525.0592	165.7673	NaN	NaN	-0.3	0.8985	0.0227	0.0189	0.0196	0.0204	0.0199
0.0	0.0	0.0	-2651.0592	1309.7673	NaN	NaN	-0.3	0.8984	0.0226	0.0191	0.0197	0.0204	0.0199
0.0	0.0	0.0	-1693.0592	-1405.2327	NaN	NaN	0.4536	0.8983	0.0225	0.0192	0.0197	0.0204	0.0199
0.0	0.0	0.0	-830.0592	767.7673	NaN	NaN	-0.3	0.8982	0.0223	0.0193	0.0199	0.0205	0.0199
0.0	0.0	0.0	617.9408	5761.7673	NaN	NaN	0.9031	0.8974	0.0222	0.0194	0.0202	0.0207	0.0201
0.0	0.0	0.0	-1147.0592	1585.7673	NaN	NaN	1.3	0.897	0.0222	0.0196	0.0203	0.0208	0.0201
0.0	0.0	0.0	-2043.0592	1540.7673	NaN	NaN	-0.3	0.8966	0.0221	0.0198	0.0204	0.0209	0.0202
0.0	0.0	0.0	-1237.0592	3464.7673	NaN	NaN	1.3	0.8961	0.0222	0.0201	0.0206	0.0209	0.0202
0.0	0.0	0.0	-1018.0592	561.7673	NaN	NaN	-0.3	0.8959	0.0222	0.0203	0.0206	0.0209	0.0201
0.0	0.0	0.0	502.9408	-1195.2327	NaN	NaN	1.3	0.8956	0.0222	0.0204	0.0207	0.021	0.02
0.0	0.0	0.0	408.9408	1319.7673	NaN	NaN	0.7634	0.895	0.0223	0.0206	0.0209	0.0211	0.0201
0.0	0.0	0.0	1696.9408	2257.7673	NaN	NaN	0.5709	0.894	0.0223	0.0209	0.0212	0.0213	0.0203
0.0	0.0	0.0	-1834.0592	684.7673	NaN	NaN	-0.3	0.8938	0.0223	0.021	0.0212	0.0214	0.0203
0.0	0.0	0.0	-857.0592	-282.2327	NaN	NaN	0.2477	0.8938	0.0223	0.0211	0.0212	0.0214	0.0203
0.0	0.0	0.0	-607.0592	1626.7673	NaN	NaN	1.3	0.8936	0.0222	0.0213	0.0213	0.0214	0.0203
0.0	0.0	0.0	-2232.0592	38.7673	NaN	NaN	-0.0177	0.8936	0.0222	0.0214	0.0212	0.0213	0.0203
0.0	0.0	0.0	401.9408	231.7673	NaN	NaN	0.3657	0.8935	0.0221	0.0214	0.0213	0.0213	0.0203
0.0	0.0	0.0	-2251.0592	1908.7673	NaN	NaN	-0.3	0.8934	0.0221	0.0215	0.0213	0.0214	0.0204
0.0	0.0	0.0	338.9408	1492.7673	NaN	NaN	0.815	0.8932	0.022	0.0215	0.0213	0.0214	0.0205
0.0	0.0	0.0	-939.0592	221.7673	NaN	NaN	-0.3	0.8935	0.0219	0.0215	0.0213	0.0213	0.0205
0.0	0.0	0.0	-2282.0592	-91.2327	NaN	NaN	0.0384	0.8938	0.0218	0.0213	0.0213	0.0211	0.0206
0.0	0.0	0.0	1153.9408	1143.7673	NaN	NaN	0.4978	0.8939	0.0217	0.0212	0.0214	0.0211	0.0207
0.0	0.0	0.0	-1640.0592	3735.7673	NaN	NaN	1.3	0.8938	0.0218	0.0211	0.0215	0.021	0.0209
0.0	0.0	0.0	-978.0592	1813.7673	NaN	NaN	1.3	0.8939	0.0218	0.021	0.0215	0.0209	0.0209
0.0	0.0	0.0	1120.9408	5484.7673	NaN	NaN	0.8303	0.8941	0.0218	0.0209	0.0215	0.0208	0.021
0.0	0.0	0.0	-916.0592	1318.7673	NaN	NaN	1.3	0.8943	0.0217	0.0209	0.0215	0.0206	0.021
0.0	0.0	0.0	-965.0592	1530.7673	NaN	NaN	1.3	0.8944	0.0217	0.0209	0.0215	0.0206	0.0209
0.0	0.0	0.0	-3392.0592	3947.7673	NaN	NaN	1.3	0.8945	0.0218	0.0209	0.0214	0.0205	0.0209
0.0	0.0	0.0	-898.0592	1222.7673	NaN	NaN	1.3	0.8946	0.0217	0.0209	0.0214	0.0205	0.0209
0.0	0.0	0.0	-455.0592	977.7673	NaN	NaN	1.3	0.8948	0.0217	0.0208	0.0213	0.0206	0.0208
0.0	0.0	0.0	171.9408	1471.7673	NaN	NaN	0.8954	0.8949	0.0218	0.0207	0.0213	0.0207	0.0207
0.0	0.0	0.0	-725.0592	4591.7673	NaN	NaN	1.1875	0.895	0.0218	0.0206	0.0212	0.0207	0.0207
0.0	0.0	0.0	748.9408	344.7673	NaN	NaN	0.3152	0.8951	0.0218	0.0206	0.0211	0.0207	0.0206
0.0	0.0	0.0	-1926.0592	-9.2327	NaN	NaN	0.0048	0.8954	0.0217	0.0206	0.0211	0.0206	0.0205
0.0	0.0	0.0	-1626.0592	111.7673	NaN	NaN	-0.0738	0.8957	0.0217	0.0206	0.0211	0.0205	0.0205
0.0	0.0	0.0	-165.0592	1053.7673	NaN	NaN	1.1857	0.896	0.0217	0.0205	0.021	0.0204	0.0204
0.0	0.0	0.0	-1212.0592	-219.2327	NaN	NaN	0.1532	0.896	0.0217	0.0205	0.021	0.0204	0.0204
0.0	0.0	0.0	-1445.0592	1751.7673	NaN	NaN	1.3	0.8962	0.0218	0.0204	0.0209	0.0204	0.0203
0.0	0.0	0.0	-1116.0592	3302.7673	NaN	NaN	1.3	0.8961	0.0219	0.0203	0.0209	0.0205	0.0203
0.0	0.0	0.0	130.9408	2450.7673	NaN	NaN	0.9493	0.8961	0.0219	0.0202	0.0209	0.0206	0.0203
0.0	0.0	0.0	-1234.0592	1529.7673	NaN	NaN	1.3	0.896	0.0219	0.0202	0.0209	0.0206	0.0203
0.0	0.0	0.0	-521.0592	2867.7673	NaN	NaN	1.222	0.8961	0.022	0.0202	0.0208	0.0207	0.0202
0.0	0.0	0.0	-1061.0592	550.7673	NaN	NaN	-0.3	0.8958	0.0221	0.0203	0.0209	0.0206	0.0203
0.0	0.0	0.0	1003.9408	1330.7673	NaN	NaN	0.57	0.8958	0.0222	0.0203	0.0209	0.0206	0.0203
0.0	0.0	0.0	433.9408	-274.2327	NaN	NaN	-0.3	0.8956	0.0223	0.0204	0.021	0.0205	0.0203
0.0	0.0	0.0	-1913.0592	1933.7673	NaN	NaN	1.3	0.8955	0.0223	0.0203	0.021	0.0206	0.0203
0.0	0.0	0.0	162.9408	727.7673	NaN	NaN	0.8171	0.8956	0.0224	0.0203	0.0209	0.0206	0.0202
0.0	0.0	0.0	205.9408	1471.7673	NaN	NaN	0.8772	0.8959	0.0223	0.0202	0.0209	0.0206	0.0201
0.0	0.0	0.0	-1844.0592	1138.7673	NaN	NaN	-0.3	0.8958	0.0224	0.0202	0.0208	0.0205	0.0202
0.0	0.0	0.0	550.9408	2554.7673	NaN	NaN	0.8226	0.8959	0.0224	0.0202	0.0208	0.0206	0.0201
0.0	0.0	0.0	-761.0592	3271.7673	NaN	NaN	1.3	0.8958	0.0224	0.0202	0.0208	0.0206	0.0201
0.0	0.0	0.0	63.9408	3112.7673	NaN	NaN	0.9799	0.8959	0.0224	0.0202	0.0208	0.0206	0.0201
0.0	0.0	0.0	-1270.0592	1416.7673	NaN	NaN	1.3	0.8958	0.0225	0.0202	0.0209	0.0205	0.0201
0.0	0.0	0.0	388.9408	-988.2327	NaN	NaN	1.3	0.8953	0.0226	0.0204	0.021	0.0206	0.0202
0.0	0.0	0.0	-1277.0592	-180.2327	NaN	NaN	0.1237	0.8951	0.0226	0.0204	0.0211	0.0205	0.0202
0.0	0.0	0.0	-2056.0592	128.7673	NaN	NaN	-0.0668	0.8951	0.0226	0.0204	0.0211	0.0205	0.0202
0.0	0.0	0.0	-749.0592	-2430.2327	NaN	NaN	0.7644	0.8953	0.0225	0.0204	0.0211	0.0206	0.0202
0.0	0.0	0.0	429.9408	3590.7673	NaN	NaN	0.8931	0.8958	0.0224	0.0202	0.021	0.0207	0.0199
0.0	0.0	0.0	-1019.0592	2147.7673	NaN	NaN	1.3	0.8957	0.0225	0.0202	0.021	0.0207	0.02
0.0	0.0	0.0	-1212.0592	1614.7673	NaN	NaN	1.3	0.8956	0.0225	0.0203	0.021	0.0206	0.02
0.0	0.0	0.0	-1215.0592	-2538.2327	NaN	NaN	0.6763	0.8951	0.0226	0.0205	0.0212	0.0205	0.0202
0.0	0.0	0.0	-2276.0592	-818.2327	NaN	NaN	0.2644	0.895	0.0225	0.0205	0.0212	0.0205	0.0202
0.0	0.0	0.0	-3317.0592	1145.7673	NaN	NaN	-0.3	0.8952	0.0225	0.0204	0.0212	0.0205	0.0202
0.0	0.0	0.0	-82.0592	3215.7673	NaN	NaN	1.0262	0.8958	0.0224	0.0202	0.021	0.0206	0.02
0.0	0.0	0.0	-1461.0592	1005.7673	NaN	NaN	-0.3	0.8958	0.0224	0.0202	0.021	0.0206	0.02
0.0	0.0	0.0	711.9408	1223.7673	NaN	NaN	0.6322	0.8958	0.0224	0.0202	0.021	0.0206	0.02
0.0	0.0	0.0	-1413.0592	1475.7673	NaN	NaN	1.3	0.8956	0.0225	0.0203	0.021	0.0206	0.0201
0.0	0.0	0.0	-2894.0592	1874.7673	NaN	NaN	-0.3	0.8954	0.0225	0.0203	0.021	0.0206	0.0202
0.0	0.0	0.0	-3243.0592	4795.7673	NaN	NaN	1.3	0.8953	0.0225	0.0203	0.021	0.0206	0.0202
0.0	0.0	0.0	-1343.0592	1128.7673	NaN	NaN	-0.3	0.8952	0.0225	0.0203	0.021	0.0206	0.0203
0.0	0.0	0.0	-601.0592	936.7673	NaN	NaN	1.3	0.8952	0.0225	0.0204	0.0211	0.0206	0.0203
0.0	0.0	0.0	-1106.0592	5031.7673	NaN	NaN	1.2817	0.8952	0.0226	0.0203	0.0211	0.0207	0.0202
0.0	0.0	0.0	382.9408	1341.7673	NaN	NaN	0.778	0.8951	0.0226	0.0204	0.0211	0.0207	0.0203
0.0	0.0	0.0	-342.0592	930.7673	NaN	NaN	1.3	0.8949	0.0226	0.0204	0.0211	0.0207	0.0203
0.0	0.0	0.0	660.9408	1285.7673	NaN	NaN	0.6605	0.8951	0.0225	0.0203	0.0211	0.0207	0.0203
0.0	0.0	0.0	1207.9408	753.7673	NaN	NaN	0.3842	0.8955	0.0225	0.0202	0.021	0.0207	0.0202
0.0	0.0	0.0	-1352.0592	2006.7673	NaN	NaN	1.3	0.8954	0.0225	0.0202	0.0211	0.0207	0.0202
0.0	0.0	0.0	-720.0592	786.7673	NaN	NaN	1.3	0.8953	0.0225	0.0203	0.0211	0.0207	0.0202
0.0	0.0	0.0	755.9408	963.7673	NaN	NaN	0.5604	0.895	0.0225	0.0204	0.0212	0.0206	0.0203
0.0	0.0	0.0	-2063.0592	-3282.2327	NaN	NaN	0.614	0.8945	0.0225	0.0207	0.0213	0.0205	0.0205
0.0	0.0	0.0	-1441.0592	-592.2327	NaN	NaN	0.2913	0.895	0.0224	0.0205	0.0213	0.0204	0.0203
0.0	0.0	0.0	-1787.0592	-1733.2327	NaN	NaN	0.4924	0.895	0.0224	0.0205	0.0213	0.0204	0.0203
0.0	0.0	0.0	-794.0592	1927.7673	NaN	NaN	1.3	0.8959	0.0223	0.0202	0.0211	0.0204	0.0201
0.0	0.0	0.0	995.9408	1271.7673	NaN	NaN	0.5608	0.8962	0.0222	0.02	0.0211	0.0205	0.02
0.0	0.0	0.0	558.9408	-1287.2327	NaN	NaN	1.3	0.8961	0.0223	0.02	0.021	0.0205	0.02
0.0	0.0	0.0	-1575.0592	3314.7673	NaN	NaN	1.3	0.8959	0.0223	0.0201	0.0211	0.0205	0.0201
0.0	0.0	0.0	-606.0592	1530.7673	NaN	NaN	1.3	0.8957	0.0223	0.0202	0.0211	0.0205	0.0202
0.0	0.0	0.0	-2238.0592	2442.7673	NaN	NaN	1.3	0.8954	0.0224	0.0203	0.0212	0.0205	0.0203
0.0	0.0	0.0	-2204.0592	2767.7673	NaN	NaN	1.3	0.8954	0.0223	0.0203	0.0212	0.0204	0.0202
0.0	0.0	0.0	-862.0592	-643.2327	NaN	NaN	0.4273	0.8953	0.0223	0.0204	0.0213	0.0204	0.0202
0.0	0.0	0.0	824.9408	-269.2327	NaN	NaN	-0.3	0.8955	0.0223	0.0203	0.0213	0.0205	0.0201
0.0	0.0	0.0	-1138.0592	2064.7673	NaN	NaN	1.3	0.8955	0.0223	0.0203	0.0213	0.0205	0.0201
0.0	0.0	0.0	-432.0592	-1082.2327	NaN	NaN	0.7147	0.8955	0.0223	0.0204	0.0213	0.0204	0.0201
0.0	0.0	0.0	-231.0592	-1310.2327	NaN	NaN	0.8501	0.8959	0.0222	0.0203	0.0212	0.0204	0.02
0.0	0.0	0.0	-1555.0592	1559.7673	NaN	NaN	1.3	0.8961	0.0222	0.0202	0.0212	0.0204	0.02
0.0	0.0	0.0	-232.0592	152.7673	NaN	NaN	-0.3	0.896	0.0222	0.0202	0.0212	0.0204	0.02
0.0	0.0	0.0	-2974.0592	1120.7673	NaN	NaN	-0.3	0.8956	0.0223	0.0204	0.0213	0.0204	0.0201
0.0	0.0	0.0	-542.0592	-1249.2327	NaN	NaN	0.6974	0.8956	0.0223	0.0204	0.0212	0.0203	0.0201
0.0	0.0	0.0	-1396.0592	2501.7673	NaN	NaN	1.3	0.8958	0.0223	0.0203	0.0212	0.0204	0.0201
0.0	0.0	0.0	-3277.0592	734.7673	NaN	NaN	-0.289	0.8956	0.0223	0.0203	0.0212	0.0205	0.0202
0.0	0.0	0.0	-1483.0592	4848.7673	NaN	NaN	1.3	0.8961	0.0222	0.02	0.0211	0.0205	0.02
0.0	0.0	0.0	-1460.0592	1396.7673	NaN	NaN	-0.3	0.8956	0.0224	0.0201	0.0211	0.0206	0.0201
0.0	0.0	0.0	-2031.0592	4568.7673	NaN	NaN	1.3	0.8957	0.0224	0.0202	0.0211	0.0205	0.0201
0.0	0.0	0.0	-634.0592	-2252.2327	NaN	NaN	0.7803	0.895	0.0224	0.0205	0.0212	0.0204	0.0204
0.0	0.0	0.0	559.9408	-2307.2327	NaN	NaN	1.3	0.8951	0.0224	0.0205	0.0212	0.0204	0.0203
0.0	0.0	0.0	-1342.0592	2196.7673	NaN	NaN	1.3	0.8952	0.0224	0.0204	0.0212	0.0205	0.0202
0.0	0.0	0.0	-659.0592	2662.7673	NaN	NaN	1.3	0.8954	0.0224	0.0203	0.0212	0.0206	0.0202
0.0	0.0	0.0	-1599.0592	32.7673	NaN	NaN	-0.0209	0.8948	0.0225	0.0204	0.0212	0.0207	0.0203
0.0	0.0	0.0	-356.0592	728.7673	NaN	NaN	1.3	0.8949	0.0225	0.0204	0.0212	0.0207	0.0203
0.0	0.0	0.0	-192.0592	764.7673	NaN	NaN	1.3	0.8948	0.0226	0.0203	0.0212	0.0208	0.0203
0.0	0.0	0.0	-2380.0592	989.7673	NaN	NaN	-0.3	0.8949	0.0226	0.0202	0.0212	0.0208	0.0203
0.0	0.0	0.0	398.9408	2686.7673	NaN	NaN	0.8707	0.895	0.0226	0.0201	0.0212	0.0209	0.0202
0.0	0.0	0.0	713.9408	-173.2327	NaN	NaN	-0.3	0.8948	0.0226	0.0202	0.0212	0.0208	0.0203
0.0	0.0	0.0	-1763.0592	969.7673	NaN	NaN	-0.3	0.8948	0.0226	0.0203	0.0212	0.0208	0.0203
0.0	0.0	0.0	-3144.0592	330.7673	NaN	NaN	-0.1176	0.8946	0.0226	0.0204	0.0212	0.0208	0.0204
0.0	0.0	0.0	-224.0592	-759.2327	NaN	NaN	0.7721	0.8946	0.0226	0.0203	0.0212	0.0208	0.0204
0.0	0.0	0.0	-834.0592	-263.2327	NaN	NaN	0.2399	0.8944	0.0227	0.0203	0.0213	0.0209	0.0204
0.0	0.0	0.0	1052.9408	819.7673	NaN	NaN	0.4377	0.8946	0.0226	0.0202	0.0212	0.021	0.0203
0.0	0.0	0.0	-480.0592	-1236.2327	NaN	NaN	0.7203	0.8946	0.0226	0.0202	0.0212	0.021	0.0203
0.0	0.0	0.0	-627.0592	96.7673	NaN	NaN	-0.1825	0.8946	0.0226	0.0202	0.0213	0.021	0.0203
0.0	0.0	0.0	-1412.0592	-714.2327	NaN	NaN	0.3359	0.8944	0.0226	0.0203	0.0213	0.0209	0.0204
0.0	0.0	0.0	-2044.0592	-1972.2327	NaN	NaN	0.4911	0.8944	0.0226	0.0203	0.0213	0.0209	0.0204
0.0	0.0	0.0	-2285.0592	2007.7673	NaN	NaN	-0.3	0.8947	0.0226	0.0202	0.0212	0.021	0.0203
0.0	0.0	0.0	-1891.0592	1247.7673	NaN	NaN	-0.3	0.8948	0.0226	0.0201	0.0212	0.021	0.0203
0.0	0.0	0.0	-2145.0592	3133.7673	NaN	NaN	1.3	0.8951	0.0225	0.0201	0.0211	0.021	0.0202
0.0	0.0	0.0	-664.0592	841.7673	NaN	NaN	1.3	0.8952	0.0225	0.0201	0.021	0.021	0.0202
0.0	0.0	0.0	411.9408	1717.7673	NaN	NaN	0.8066	0.8953	0.0225	0.02	0.021	0.021	0.0201
0.0	0.0	0.0	-1195.0592	2878.7673	NaN	NaN	1.3	0.8952	0.0225	0.0201	0.021	0.0211	0.0201
0.0	0.0	0.0	-1986.0592	-915.2327	NaN	NaN	0.3155	0.8951	0.0226	0.0201	0.0211	0.021	0.0202
0.0	0.0	0.0	-1471.0592	-967.2327	NaN	NaN	0.3967	0.8951	0.0226	0.0201	0.0211	0.0209	0.0202
0.0	0.0	0.0	-2402.0592	285.7673	NaN	NaN	-0.135	0.8954	0.0225	0.0201	0.0211	0.0208	0.0202
0.0	0.0	0.0	1133.9408	-580.2327	NaN	NaN	-0.3	0.8954	0.0225	0.0201	0.021	0.0208	0.0202
0.0	0.0	0.0	-2119.0592	1890.7673	NaN	NaN	-0.3	0.8955	0.0225	0.0201	0.021	0.0209	0.0201
0.0	0.0	0.0	535.9408	4498.7673	NaN	NaN	0.8936	0.8959	0.0225	0.02	0.0209	0.0208	0.0199
0.0	0.0	0.0	-411.0592	2312.7673	NaN	NaN	1.2162	0.8959	0.0225	0.02	0.0208	0.0208	0.02
0.0	0.0	0.0	-2050.0592	1680.7673	NaN	NaN	-0.3	0.8959	0.0225	0.02	0.0208	0.0208	0.02
0.0	0.0	0.0	-749.0592	4157.7673	NaN	NaN	1.2197	0.896	0.0225	0.02	0.0208	0.0208	0.02
0.0	0.0	0.0	-3070.0592	4891.7673	NaN	NaN	1.3	0.896	0.0225	0.0199	0.0208	0.0208	0.02
0.0	0.0	0.0	-2452.0592	2978.7673	NaN	NaN	1.3	0.8961	0.0224	0.0199	0.0208	0.0207	0.02
0.0	0.0	0.0	-1169.0592	2701.7673	NaN	NaN	1.3	0.896	0.0224	0.02	0.0209	0.0207	0.02
0.0	0.0	0.0	-1954.0592	2849.7673	NaN	NaN	1.3	0.8961	0.0224	0.0199	0.0209	0.0207	0.02
0.0	0.0	0.0	-2149.0592	1992.7673	NaN	NaN	-0.3	0.8966	0.0223	0.0199	0.0209	0.0205	0.0199
0.0	0.0	0.0	-631.0592	777.7673	NaN	NaN	1.3	0.8968	0.0222	0.0199	0.0209	0.0204	0.0199
0.0	0.0	0.0	-1288.0592	772.7673	NaN	NaN	-0.3	0.8971	0.0221	0.0198	0.0209	0.0203	0.0198
0.0	0.0	0.0	-2214.0592	2864.7673	NaN	NaN	1.3	0.8973	0.022	0.0197	0.0209	0.0203	0.0197
0.0	0.0	0.0	-1241.0592	3429.7673	NaN	NaN	1.3	0.8974	0.022	0.0197	0.0209	0.0203	0.0197
0.0	0.0	0.0	-1502.0592	2773.7673	NaN	NaN	1.3	0.8972	0.0221	0.0198	0.0209	0.0203	0.0198
0.0	0.0	0.0	-966.0592	-133.2327	NaN	NaN	0.1212	0.8969	0.0221	0.0199	0.021	0.0202	0.0199
0.0	0.0	0.0	-1160.0592	2664.7673	NaN	NaN	1.3	0.8968	0.0221	0.0199	0.0211	0.0202	0.0199
0.0	0.0	0.0	-2936.0592	2915.7673	NaN	NaN	-0.3	0.8966	0.0221	0.0199	0.0212	0.0203	0.02
0.0	0.0	0.0	-2135.0592	-217.2327	NaN	NaN	0.0923	0.8964	0.0221	0.02	0.0213	0.0203	0.02
0.0	0.0	0.0	-1017.0592	3980.7673	NaN	NaN	1.3	0.8965	0.0221	0.0199	0.0213	0.0203	0.02
0.0	0.0	0.0	26.9408	-615.2327	NaN	NaN	1.0458	0.8961	0.0221	0.0201	0.0214	0.0202	0.0201
0.0	0.0	0.0	-2141.0592	1263.7673	NaN	NaN	-0.3	0.896	0.0221	0.0202	0.0214	0.0202	0.0201
0.0	0.0	0.0	-4089.0592	-570.2327	NaN	NaN	0.1224	0.8958	0.0221	0.0203	0.0215	0.0201	0.0201
0.0	0.0	0.0	-1723.0592	3344.7673	NaN	NaN	1.3	0.8963	0.022	0.0203	0.0214	0.02	0.02
0.0	0.0	0.0	-1119.0592	-967.2327	NaN	NaN	0.4636	0.8961	0.0221	0.0203	0.0214	0.0201	0.0201
0.0	0.0	0.0	-70.0592	48.7673	NaN	NaN	-0.3	0.8965	0.022	0.0202	0.0213	0.02	0.02
0.0	0.0	0.0	-2201.0592	1967.7673	NaN	NaN	-0.3	0.8962	0.0221	0.0202	0.0213	0.0201	0.02
0.0	0.0	0.0	199.9408	1685.7673	NaN	NaN	0.894	0.8961	0.0221	0.0202	0.0213	0.0201	0.0201
0.0	0.0	0.0	-866.0592	3484.7673	NaN	NaN	1.3	0.8959	0.0222	0.0202	0.0213	0.0202	0.0201
0.0	0.0	0.0	-2210.0592	40.7673	NaN	NaN	-0.0188	0.8954	0.0223	0.0204	0.0214	0.0203	0.0202
0.0	0.0	0.0	-580.0592	-62.2327	NaN	NaN	0.0969	0.8953	0.0224	0.0204	0.0214	0.0203	0.0202
0.0	0.0	0.0	-2327.0592	-1437.2327	NaN	NaN	0.3818	0.895	0.0224	0.0205	0.0214	0.0204	0.0203
0.0	0.0	0.0	1304.9408	537.7673	NaN	NaN	0.2918	0.8952	0.0224	0.0204	0.0214	0.0203	0.0202
0.0	0.0	0.0	-2356.0592	2188.7673	NaN	NaN	-0.3	0.8949	0.0225	0.0205	0.0214	0.0204	0.0203
0.0	0.0	0.0	-2338.0592	-1008.2327	NaN	NaN	0.3013	0.8947	0.0225	0.0206	0.0214	0.0204	0.0203
0.0	0.0	0.0	-912.0592	-1912.2327	NaN	NaN	0.6771	0.8945	0.0225	0.0207	0.0214	0.0204	0.0203
0.0	0.0	0.0	-257.0592	1283.7673	NaN	NaN	1.2504	0.8948	0.0225	0.0206	0.0214	0.0204	0.0203
0.0	0.0	0.0	-1859.0592	-941.2327	NaN	NaN	0.3361	0.8947	0.0225	0.0206	0.0214	0.0205	0.0204
0.0	0.0	0.0	-1819.0592	1442.7673	NaN	NaN	-0.3	0.8953	0.0223	0.0204	0.0213	0.0205	0.0202
0.0	0.0	0.0	-1860.0592	3212.7673	NaN	NaN	1.3	0.8953	0.0223	0.0204	0.0214	0.0205	0.0202
0.0	0.0	0.0	-1800.0592	900.7673	NaN	NaN	-0.3	0.895	0.0224	0.0205	0.0214	0.0204	0.0203
0.0	0.0	0.0	-2529.0592	176.7673	NaN	NaN	-0.0751	0.8951	0.0223	0.0205	0.0214	0.0204	0.0203
0.0	0.0	0.0	-1053.0592	115.7673	NaN	NaN	-0.1235	0.8951	0.0223	0.0205	0.0213	0.0204	0.0203
0.0	0.0	0.0	-1865.0592	690.7673	NaN	NaN	-0.3	0.8954	0.0222	0.0205	0.0213	0.0203	0.0203
0.0	0.0	0.0	1522.9408	-953.2327	NaN	NaN	-0.3	0.8956	0.0222	0.0204	0.0212	0.0204	0.0202
0.0	0.0	0.0	547.9408	-2260.2327	NaN	NaN	1.3	0.8957	0.0222	0.0204	0.0212	0.0204	0.0202
0.0	0.0	0.0	-2585.0592	4799.7673	NaN	NaN	1.3	0.896	0.0222	0.0202	0.0211	0.0204	0.02
0.0	0.0	0.0	-551.0592	1005.7673	NaN	NaN	1.3	0.8959	0.0223	0.0202	0.0211	0.0204	0.0201
0.0	0.0	0.0	-1387.0592	-25.2327	NaN	NaN	0.0179	0.8962	0.0222	0.0201	0.021	0.0204	0.0201
0.0	0.0	0.0	-295.0592	3439.7673	NaN	NaN	1.0938	0.8963	0.0222	0.02	0.021	0.0204	0.02
0.0	0.0	0.0	754.9408	2756.7673	NaN	NaN	0.785	0.8962	0.0223	0.02	0.021	0.0205	0.02
0.0	0.0	0.0	-1172.0592	4281.7673	NaN	NaN	1.3	0.896	0.0223	0.02	0.0211	0.0206	0.0201
0.0	0.0	0.0	-1510.0592	-107.2327	NaN	NaN	0.0663	0.8956	0.0223	0.0201	0.0211	0.0206	0.0202
0.0	0.0	0.0	-683.0592	2044.7673	NaN	NaN	1.3	0.8959	0.0223	0.02	0.0211	0.0205	0.0202
0.0	0.0	0.0	-374.0592	1934.7673	NaN	NaN	1.2397	0.8961	0.0222	0.0199	0.0211	0.0205	0.0201
0.0	0.0	0.0	-2045.0592	2999.7673	NaN	NaN	1.3	0.8964	0.0221	0.0198	0.0211	0.0205	0.0201
0.0	0.0	0.0	-1194.0592	1270.7673	NaN	NaN	1.3	0.8962	0.0222	0.0199	0.0212	0.0204	0.0201
0.0	0.0	0.0	-1673.0592	442.7673	NaN	NaN	-0.3	0.8963	0.0221	0.02	0.0212	0.0203	0.0201
0.0	0.0	0.0	-1273.0592	251.7673	NaN	NaN	-0.2465	0.8963	0.0221	0.0201	0.0212	0.0202	0.0202
0.0	0.0	0.0	242.9408	-1525.2327	NaN	NaN	1.1895	0.8966	0.022	0.0199	0.0211	0.0202	0.0201
0.0	0.0	0.0	-1112.0592	1822.7673	NaN	NaN	1.3	0.8969	0.022	0.0198	0.0211	0.0203	0.02
0.0	0.0	0.0	-2406.0592	4508.7673	NaN	NaN	1.3	0.8972	0.022	0.0196	0.021	0.0203	0.0199
0.0	0.0	0.0	-1316.0592	1288.7673	NaN	NaN	-0.3	0.8969	0.0221	0.0197	0.021	0.0203	0.02
0.0	0.0	0.0	-815.0592	-423.2327	NaN	NaN	0.3418	0.8967	0.0221	0.0198	0.0211	0.0203	0.0201
0.0	0.0	0.0	40.9408	542.7673	NaN	NaN	0.9299	0.8967	0.0221	0.0198	0.0211	0.0203	0.0201
0.0	0.0	0.0	-1152.0592	1745.7673	NaN	NaN	1.3	0.8965	0.0222	0.0198	0.0211	0.0203	0.0201
0.0	0.0	0.0	-1945.0592	4015.7673	NaN	NaN	1.3	0.8967	0.0222	0.0198	0.0211	0.0203	0.02
0.0	0.0	0.0	1614.9408	1660.7673	NaN	NaN	0.507	0.8964	0.0222	0.0198	0.0211	0.0203	0.0201
0.0	0.0	0.0	-2640.0592	1146.7673	NaN	NaN	-0.3	0.8958	0.0223	0.0201	0.0212	0.0203	0.0202
0.0	0.0	0.0	-1178.0592	545.7673	NaN	NaN	-0.3	0.8957	0.0223	0.0201	0.0213	0.0203	0.0202
0.0	0.0	0.0	-1279.0592	-790.2327	NaN	NaN	0.3819	0.8954	0.0223	0.0203	0.0214	0.0204	0.0203
0.0	0.0	0.0	-1477.0592	1643.7673	NaN	NaN	1.3	0.8954	0.0224	0.0202	0.0214	0.0204	0.0202
0.0	0.0	0.0	-3610.0592	-214.2327	NaN	NaN	0.056	0.8949	0.0224	0.0204	0.0216	0.0204	0.0204
0.0	0.0	0.0	-2359.0592	692.7673	NaN	NaN	-0.3	0.8951	0.0224	0.0203	0.0215	0.0204	0.0203
0.0	0.0	0.0	-2667.0592	1387.7673	NaN	NaN	-0.3	0.8954	0.0223	0.0203	0.0214	0.0204	0.0202
0.0	0.0	0.0	-921.0592	657.7673	NaN	NaN	-0.3	0.8956	0.0223	0.0202	0.0213	0.0204	0.0202
0.0	0.0	0.0	-1340.0592	1182.7673	NaN	NaN	-0.3	0.8961	0.0223	0.02	0.0212	0.0204	0.02
0.0	0.0	0.0	-1111.0592	3695.7673	NaN	NaN	1.3	0.8962	0.0223	0.02	0.0211	0.0205	0.02
0.0	0.0	0.0	-752.0592	210.7673	NaN	NaN	-0.3	0.8958	0.0224	0.0201	0.0212	0.0205	0.0201
0.0	0.0	0.0	-2455.0592	1623.7673	NaN	NaN	-0.3	0.8954	0.0224	0.0202	0.0213	0.0205	0.0202
0.0	0.0	0.0	-2156.0592	1490.7673	NaN	NaN	-0.3	0.8951	0.0225	0.0203	0.0213	0.0205	0.0202
0.0	0.0	0.0	-3812.0592	3599.7673	NaN	NaN	-0.3	0.8955	0.0224	0.0202	0.0212	0.0205	0.0201
0.0	0.0	0.0	-1022.0592	1168.7673	NaN	NaN	1.3	0.8955	0.0225	0.0202	0.0212	0.0205	0.0201
0.0	0.0	0.0	440.9408	328.7673	NaN	NaN	0.4271	0.8957	0.0224	0.0202	0.0212	0.0205	0.02
0.0	0.0	0.0	-271.0592	109.7673	NaN	NaN	-0.3	0.8958	0.0224	0.0201	0.0212	0.0205	0.0199
0.0	0.0	0.0	-420.0592	1078.7673	NaN	NaN	1.3	0.8959	0.0224	0.0201	0.0212	0.0205	0.0199
0.0	0.0	0.0	-2219.0592	674.7673	NaN	NaN	-0.3	0.8958	0.0224	0.0202	0.0212	0.0205	0.0199
0.0	0.0	0.0	-1158.0592	1008.7673	NaN	NaN	-0.3	0.8959	0.0223	0.0201	0.0212	0.0205	0.0199
0.0	0.0	0.0	-402.0592	1235.7673	NaN	NaN	1.3	0.8961	0.0223	0.02	0.0212	0.0205	0.0199
0.0	0.0	0.0	-341.0592	2521.7673	NaN	NaN	1.1564	0.8963	0.0223	0.0199	0.0211	0.0205	0.0198
0.0	0.0	0.0	-182.0592	-795.2327	NaN	NaN	0.8137	0.8962	0.0223	0.02	0.0212	0.0205	0.0199
0.0	0.0	0.0	-446.0592	3216.7673	NaN	NaN	1.161	0.8964	0.0223	0.0199	0.0212	0.0206	0.0198
0.0	0.0	0.0	599.9408	2594.7673	NaN	NaN	0.8122	0.8963	0.0223	0.0199	0.0211	0.0206	0.0198
0.0	0.0	0.0	-1025.0592	1927.7673	NaN	NaN	1.3	0.8962	0.0223	0.02	0.0212	0.0205	0.0199
0.0	0.0	0.0	-1578.0592	1927.7673	NaN	NaN	1.3	0.896	0.0223	0.02	0.0212	0.0205	0.0199
0.0	0.0	0.0	-1221.0592	1094.7673	NaN	NaN	-0.3	0.8959	0.0224	0.02	0.0212	0.0205	0.02
0.0	0.0	0.0	-1440.0592	4272.7673	NaN	NaN	1.3	0.896	0.0223	0.02	0.0212	0.0205	0.0199
0.0	0.0	0.0	-41.0592	1716.7673	NaN	NaN	1.0245	0.8958	0.0223	0.0201	0.0213	0.0204	0.02
0.0	0.0	0.0	-1732.0592	-608.2327	NaN	NaN	0.2599	0.8956	0.0223	0.0203	0.0213	0.0204	0.0201
0.0	0.0	0.0	-406.0592	2967.7673	NaN	NaN	1.1585	0.896	0.0223	0.0201	0.0212	0.0204	0.02
0.0	0.0	0.0	-72.0592	3476.7673	NaN	NaN	1.0212	0.8962	0.0223	0.02	0.0212	0.0204	0.0199
0.0	0.0	0.0	-611.0592	2532.7673	NaN	NaN	1.3	0.8962	0.0223	0.02	0.0212	0.0205	0.0199
0.0	0.0	0.0	-619.0592	220.7673	NaN	NaN	-0.3	0.8958	0.0223	0.0201	0.0213	0.0204	0.02
0.0	0.0	0.0	1297.9408	464.7673	NaN	NaN	0.2637	0.8954	0.0224	0.0202	0.0213	0.0205	0.0201
0.0	0.0	0.0	-2144.0592	209.7673	NaN	NaN	-0.1084	0.8951	0.0225	0.0203	0.0214	0.0205	0.0202
0.0	0.0	0.0	-754.0592	39.7673	NaN	NaN	-0.0557	0.895	0.0225	0.0203	0.0214	0.0206	0.0202
0.0	0.0	0.0	-2478.0592	2299.7673	NaN	NaN	-0.3	0.8948	0.0226	0.0203	0.0214	0.0207	0.0202
0.0	0.0	0.0	837.9408	-1111.2327	NaN	NaN	1.3	0.8946	0.0226	0.0203	0.0215	0.0208	0.0202
0.0	0.0	0.0	-1423.0592	-121.2327	NaN	NaN	0.0785	0.8939	0.0227	0.0205	0.0216	0.0209	0.0203
0.0	0.0	0.0	-1191.0592	-1392.2327	NaN	NaN	0.5389	0.8936	0.0228	0.0206	0.0216	0.021	0.0204
0.0	0.0	0.0	-2993.0592	150.7673	NaN	NaN	-0.053	0.8934	0.0229	0.0207	0.0216	0.021	0.0204
0.0	0.0	0.0	-1610.0592	-943.2327	NaN	NaN	0.3694	0.8932	0.0229	0.0207	0.0217	0.0211	0.0204
0.0	0.0	0.0	-2942.0592	2131.7673	NaN	NaN	-0.3	0.8938	0.0228	0.0205	0.0216	0.0211	0.0203
0.0	0.0	0.0	-582.0592	1188.7673	NaN	NaN	1.3	0.8938	0.0228	0.0204	0.0215	0.0212	0.0203
0.0	0.0	0.0	-2125.0592	522.7673	NaN	NaN	-0.3	0.8938	0.0228	0.0205	0.0215	0.0211	0.0203
0.0	0.0	0.0	-1894.0592	2229.7673	NaN	NaN	1.3	0.8935	0.0229	0.0206	0.0216	0.0212	0.0204
0.0	0.0	0.0	-1319.0592	-1916.2327	NaN	NaN	0.5923	0.8932	0.0229	0.0207	0.0216	0.0211	0.0205
0.0	0.0	0.0	-3017.0592	-159.2327	NaN	NaN	0.0501	0.8933	0.0228	0.0207	0.0216	0.0211	0.0205
0.0	0.0	0.0	-1176.0592	-1324.2327	NaN	NaN	0.5296	0.8934	0.0229	0.0206	0.0215	0.0211	0.0205
0.0	0.0	0.0	-1362.0592	706.7673	NaN	NaN	-0.3	0.8938	0.0228	0.0204	0.0214	0.0212	0.0204
0.0	0.0	0.0	-227.0592	4157.7673	NaN	NaN	1.0578	0.8941	0.0229	0.0202	0.0214	0.0212	0.0203
0.0	0.0	0.0	-570.0592	1401.7673	NaN	NaN	1.3	0.894	0.023	0.0201	0.0214	0.0212	0.0203
0.0	0.0	0.0	385.9408	3874.7673	NaN	NaN	0.9094	0.8939	0.023	0.0201	0.0214	0.0213	0.0203
0.0	0.0	0.0	-1054.0592	3884.7673	NaN	NaN	1.3	0.8937	0.0231	0.0201	0.0214	0.0213	0.0204
0.0	0.0	0.0	841.9408	614.7673	NaN	NaN	0.422	0.8935	0.0231	0.0202	0.0214	0.0213	0.0205
0.0	0.0	0.0	-379.0592	1307.7673	NaN	NaN	1.3	0.8935	0.023	0.0202	0.0214	0.0213	0.0206
0.0	0.0	0.0	1780.9408	696.7673	NaN	NaN	0.2812	0.8935	0.023	0.0202	0.0214	0.0213	0.0205
0.0	0.0	0.0	-619.0592	3417.7673	NaN	NaN	1.2212	0.8935	0.0231	0.0201	0.0214	0.0214	0.0205
0.0	0.0	0.0	355.9408	2091.7673	NaN	NaN	0.8546	0.8934	0.0231	0.0202	0.0214	0.0214	0.0205
0.0	0.0	0.0	1509.9408	3277.7673	NaN	NaN	0.6846	0.8934	0.0231	0.0202	0.0214	0.0214	0.0205
0.0	0.0	0.0	254.9408	498.7673	NaN	NaN	0.6618	0.8936	0.023	0.0202	0.0214	0.0213	0.0205
0.0	0.0	0.0	79.9408	-710.2327	NaN	NaN	1.1268	0.8938	0.0229	0.0202	0.0213	0.0212	0.0205
0.0	0.0	0.0	-981.0592	1509.7673	NaN	NaN	1.3	0.8939	0.0228	0.0202	0.0213	0.0212	0.0205
0.0	0.0	0.0	949.9408	554.7673	NaN	NaN	0.3687	0.894	0.0228	0.0202	0.0213	0.0212	0.0205
0.0	0.0	0.0	-836.0592	985.7673	NaN	NaN	1.3	0.894	0.0228	0.0203	0.0212	0.0212	0.0205
0.0	0.0	0.0	-759.0592	1961.7673	NaN	NaN	1.3	0.8943	0.0227	0.0202	0.0212	0.0211	0.0204
0.0	0.0	0.0	908.9408	-1824.2327	NaN	NaN	1.3	0.8943	0.0227	0.0202	0.0212	0.0211	0.0205
0.0	0.0	0.0	-397.0592	-812.2327	NaN	NaN	0.6717	0.8945	0.0226	0.0202	0.0212	0.0211	0.0205
0.0	0.0	0.0	-1857.0592	4116.7673	NaN	NaN	1.3	0.8947	0.0226	0.0201	0.0212	0.021	0.0204
0.0	0.0	0.0	-826.0592	601.7673	NaN	NaN	-0.3	0.8946	0.0226	0.0202	0.0212	0.0209	0.0205
0.0	0.0	0.0	-1653.0592	-271.2327	NaN	NaN	0.141	0.8949	0.0225	0.0202	0.0213	0.0207	0.0204
0.0	0.0	0.0	-1644.0592	1869.7673	NaN	NaN	1.3	0.8952	0.0224	0.0201	0.0212	0.0207	0.0203
0.0	0.0	0.0	-1460.0592	2968.7673	NaN	NaN	1.3	0.8956	0.0223	0.02	0.0212	0.0207	0.0202
0.0	0.0	0.0	-1035.0592	5515.7673	NaN	NaN	1.231	0.8959	0.0223	0.0199	0.0212	0.0207	0.0201
0.0	0.0	0.0	-960.0592	822.7673	NaN	NaN	-0.3	0.8955	0.0223	0.0201	0.0213	0.0206	0.0202
0.0	0.0	0.0	-1030.0592	-388.2327	NaN	NaN	0.2737	0.8953	0.0223	0.0203	0.0214	0.0205	0.0203
0.0	0.0	0.0	-2498.0592	190.7673	NaN	NaN	-0.0827	0.8952	0.0223	0.0203	0.0215	0.0204	0.0203
0.0	0.0	0.0	-3237.0592	-325.2327	NaN	NaN	0.0913	0.8953	0.0223	0.0203	0.0215	0.0204	0.0202
0.0	0.0	0.0	396.9408	727.7673	NaN	NaN	0.6471	0.8955	0.0222	0.0203	0.0215	0.0203	0.0202
0.0	0.0	0.0	75.9408	-931.2327	NaN	NaN	1.0888	0.8956	0.0223	0.0202	0.0214	0.0204	0.0201
0.0	0.0	0.0	-734.0592	137.7673	NaN	NaN	-0.231	0.8961	0.0222	0.0201	0.0213	0.0203	0.02
0.0	0.0	0.0	-876.0592	2189.7673	NaN	NaN	1.3	0.8964	0.0222	0.0199	0.0212	0.0204	0.0199
0.0	0.0	0.0	855.9408	3164.7673	NaN	NaN	0.7871	0.8963	0.0222	0.0199	0.0211	0.0205	0.0199
0.0	0.0	0.0	-272.0592	1707.7673	NaN	NaN	1.1895	0.8957	0.0224	0.02	0.0212	0.0205	0.0201
0.0	0.0	0.0	-3392.0592	2389.7673	NaN	NaN	-0.3	0.8953	0.0225	0.0203	0.0212	0.0205	0.0202
0.0	0.0	0.0	-857.0592	1726.7673	NaN	NaN	1.3	0.8949	0.0226	0.0204	0.0213	0.0205	0.0203
0.0	0.0	0.0	-3038.0592	825.7673	NaN	NaN	-0.3	0.8948	0.0226	0.0204	0.0213	0.0205	0.0204
0.0	0.0	0.0	-2876.0592	3526.7673	NaN	NaN	1.3	0.895	0.0226	0.0204	0.0213	0.0205	0.0203
0.0	0.0	0.0	1393.9408	3235.7673	NaN	NaN	0.6989	0.8954	0.0225	0.0202	0.0212	0.0205	0.0202
0.0	0.0	0.0	1230.9408	1491.7673	NaN	NaN	0.5479	0.8953	0.0225	0.0202	0.0212	0.0206	0.0202
0.0	0.0	0.0	-1166.0592	-1042.2327	NaN	NaN	0.472	0.895	0.0225	0.0205	0.0213	0.0204	0.0203
0.0	0.0	0.0	-2872.0592	-73.2327	NaN	NaN	0.0249	0.8949	0.0225	0.0206	0.0214	0.0203	0.0204
0.0	0.0	0.0	113.9408	684.7673	NaN	NaN	0.8573	0.8951	0.0224	0.0205	0.0214	0.0203	0.0203
0.0	0.0	0.0	-3185.0592	1842.7673	NaN	NaN	-0.3	0.8952	0.0224	0.0205	0.0214	0.0203	0.0203
0.0	0.0	0.0	-1763.0592	1192.7673	NaN	NaN	-0.3	0.8954	0.0224	0.0205	0.0213	0.0203	0.0202
0.0	0.0	0.0	-864.0592	284.7673	NaN	NaN	-0.3	0.8955	0.0224	0.0204	0.0213	0.0203	0.0202
0.0	0.0	0.0	-2001.0592	729.7673	NaN	NaN	-0.3	0.8955	0.0224	0.0204	0.0213	0.0203	0.0202
0.0	0.0	0.0	-713.0592	1825.7673	NaN	NaN	1.3	0.8956	0.0223	0.0203	0.0213	0.0203	0.0201
0.0	0.0	0.0	-1926.0592	-63.2327	NaN	NaN	0.0318	0.8955	0.0224	0.0204	0.0213	0.0203	0.0202
0.0	0.0	0.0	-1545.0592	1853.7673	NaN	NaN	1.3	0.8954	0.0224	0.0203	0.0213	0.0204	0.0202
0.0	0.0	0.0	-3001.0592	1611.7673	NaN	NaN	-0.3	0.8952	0.0224	0.0204	0.0214	0.0204	0.0203
0.0	0.0	0.0	-493.0592	-923.2327	NaN	NaN	0.6519	0.8951	0.0224	0.0205	0.0214	0.0203	0.0203
0.0	0.0	0.0	-294.0592	2197.7673	NaN	NaN	1.1545	0.895	0.0224	0.0206	0.0214	0.0203	0.0203
0.0	0.0	0.0	-2010.0592	-1158.2327	NaN	NaN	0.3656	0.8951	0.0224	0.0206	0.0213	0.0203	0.0203
0.0	0.0	0.0	-2807.0592	489.7673	NaN	NaN	-0.2114	0.8952	0.0224	0.0205	0.0213	0.0203	0.0203
0.0	0.0	0.0	-891.0592	251.7673	NaN	NaN	-0.3	0.8953	0.0223	0.0204	0.0213	0.0204	0.0203
0.0	0.0	0.0	-2379.0592	2893.7673	NaN	NaN	1.3	0.8954	0.0223	0.0203	0.0213	0.0204	0.0202
0.0	0.0	0.0	-72.0592	1843.7673	NaN	NaN	1.0407	0.8952	0.0224	0.0203	0.0214	0.0205	0.0203
0.0	0.0	0.0	-964.0592	597.7673	NaN	NaN	-0.3	0.8949	0.0224	0.0204	0.0214	0.0205	0.0203
0.0	0.0	0.0	-1257.0592	-1011.2327	NaN	NaN	0.4458	0.8946	0.0225	0.0205	0.0214	0.0206	0.0204
0.0	0.0	0.0	-2221.0592	-2043.2327	NaN	NaN	0.4791	0.8945	0.0225	0.0206	0.0214	0.0205	0.0204
0.0	0.0	0.0	153.9408	-1049.2327	NaN	NaN	1.1719	0.8947	0.0225	0.0205	0.0213	0.0205	0.0204
0.0	0.0	0.0	279.9408	-1408.2327	NaN	NaN	1.2481	0.8947	0.0225	0.0205	0.0213	0.0206	0.0204
0.0	0.0	0.0	-2579.0592	398.7673	NaN	NaN	-0.1829	0.8946	0.0226	0.0205	0.0213	0.0207	0.0204
0.0	0.0	0.0	-464.0592	2458.7673	NaN	NaN	1.2326	0.8947	0.0226	0.0203	0.0212	0.0208	0.0203
0.0	0.0	0.0	-56.0592	313.7673	NaN	NaN	1.2175	0.8943	0.0227	0.0203	0.0212	0.021	0.0204
0.0	0.0	0.0	-404.0592	2004.7673	NaN	NaN	1.2524	0.8941	0.0227	0.0204	0.0213	0.021	0.0205
0.0	0.0	0.0	-932.0592	700.7673	NaN	NaN	-0.3	0.8939	0.0228	0.0205	0.0213	0.021	0.0206
0.0	0.0	0.0	-2682.0592	-2171.2327	NaN	NaN	0.4474	0.8937	0.0228	0.0206	0.0213	0.021	0.0206
0.0	0.0	0.0	1515.9408	1350.7673	NaN	NaN	0.4712	0.8942	0.0227	0.0204	0.0212	0.021	0.0205
0.0	0.0	0.0	-2824.0592	377.7673	NaN	NaN	-0.1544	0.8941	0.0227	0.0205	0.0212	0.021	0.0205
0.0	0.0	0.0	720.9408	29.7673	NaN	NaN	0.0397	0.8943	0.0227	0.0203	0.0212	0.0211	0.0204
0.0	0.0	0.0	-295.0592	1433.7673	NaN	NaN	1.2591	0.8942	0.0227	0.0202	0.0212	0.0212	0.0204
0.0	0.0	0.0	-3505.0592	2017.7673	NaN	NaN	-0.3	0.8941	0.0228	0.0203	0.0212	0.0212	0.0204
0.0	0.0	0.0	-563.0592	-1062.2327	NaN	NaN	0.6536	0.8939	0.0228	0.0204	0.0212	0.0211	0.0205
0.0	0.0	0.0	-1509.0592	-1072.2327	NaN	NaN	0.4154	0.8938	0.0228	0.0204	0.0213	0.0211	0.0206
0.0	0.0	0.0	-1395.0592	148.7673	NaN	NaN	-0.1194	0.8942	0.0227	0.0203	0.0212	0.0211	0.0205
0.0	0.0	0.0	-849.0592	2377.7673	NaN	NaN	1.3	0.8948	0.0226	0.0201	0.0211	0.0211	0.0203
0.0	0.0	0.0	-1195.0592	3134.7673	NaN	NaN	1.3	0.8949	0.0227	0.0199	0.0211	0.0211	0.0203
0.0	0.0	0.0	-495.0592	2826.7673	NaN	NaN	1.2123	0.895	0.0227	0.0199	0.0211	0.0211	0.0202
0.0	0.0	0.0	-884.0592	3112.7673	NaN	NaN	1.3	0.8949	0.0227	0.0199	0.0211	0.0211	0.0203
0.0	0.0	0.0	-2235.0592	-91.2327	NaN	NaN	0.0392	0.8948	0.0227	0.0199	0.0211	0.0211	0.0204
0.0	0.0	0.0	-1277.0592	1702.7673	NaN	NaN	1.3	0.8953	0.0226	0.0198	0.021	0.021	0.0203
0.0	0.0	0.0	516.9408	724.7673	NaN	NaN	0.5837	0.8954	0.0225	0.0198	0.0211	0.021	0.0203
0.0	0.0	0.0	-1830.0592	3067.7673	NaN	NaN	1.3	0.8953	0.0225	0.0199	0.0211	0.021	0.0203
0.0	0.0	0.0	-1652.0592	2070.7673	NaN	NaN	1.3	0.8953	0.0225	0.02	0.0211	0.0208	0.0203
0.0	0.0	0.0	-1856.0592	212.7673	NaN	NaN	-0.1295	0.8953	0.0224	0.0201	0.0211	0.0208	0.0203
0.0	0.0	0.0	-1523.0592	-668.2327	NaN	NaN	0.3049	0.8957	0.0223	0.02	0.0211	0.0208	0.0202
0.0	0.0	0.0	-1858.0592	3294.7673	NaN	NaN	1.3	0.896	0.0222	0.0198	0.0211	0.0208	0.0201
0.0	0.0	0.0	158.9408	1958.7673	NaN	NaN	0.9249	0.8961	0.0222	0.0198	0.0211	0.0209	0.02
0.0	0.0	0.0	2303.9408	3769.7673	NaN	NaN	0.6207	0.8959	0.0223	0.0198	0.0211	0.0209	0.02
0.0	0.0	0.0	-2571.0592	2337.7673	NaN	NaN	-0.3	0.8957	0.0224	0.02	0.0212	0.0207	0.0201
0.0	0.0	0.0	-7.0592	1904.7673	NaN	NaN	1.0037	0.8956	0.0223	0.0201	0.0212	0.0206	0.0202
0.0	0.0	0.0	-179.0592	-3051.2327	NaN	NaN	0.9446	0.8954	0.0224	0.0202	0.0212	0.0205	0.0203
0.0	0.0	0.0	-0.0592	4180.7673	NaN	NaN	1.0	0.8958	0.0223	0.02	0.0212	0.0206	0.0201
0.0	0.0	0.0	-355.0592	1064.7673	NaN	NaN	1.3	0.8955	0.0224	0.0201	0.0212	0.0205	0.0202
0.0	0.0	0.0	-1407.0592	570.7673	NaN	NaN	-0.3	0.8956	0.0224	0.0201	0.0212	0.0205	0.0202
0.0	0.0	0.0	-569.0592	1000.7673	NaN	NaN	1.3	0.8955	0.0224	0.0201	0.0212	0.0205	0.0202
0.0	0.0	0.0	-998.0592	3286.7673	NaN	NaN	1.3	0.8958	0.0224	0.02	0.0212	0.0205	0.0201
0.0	0.0	0.0	-339.0592	4020.7673	NaN	NaN	1.0921	0.8956	0.0224	0.0201	0.0212	0.0204	0.0202
0.0	0.0	0.0	-54.0592	-865.2327	NaN	NaN	0.9412	0.8954	0.0224	0.0203	0.0213	0.0203	0.0203
0.0	0.0	0.0	-1712.0592	1142.7673	NaN	NaN	-0.3	0.8951	0.0225	0.0205	0.0213	0.0203	0.0203
0.0	0.0	0.0	-1580.0592	-38.2327	NaN	NaN	0.0236	0.8951	0.0224	0.0205	0.0213	0.0203	0.0204
0.0	0.0	0.0	-2070.0592	1043.7673	NaN	NaN	-0.3	0.8954	0.0224	0.0203	0.0213	0.0203	0.0203
0.0	0.0	0.0	52.9408	793.7673	NaN	NaN	0.9375	0.8952	0.0225	0.0203	0.0213	0.0205	0.0203
0.0	0.0	0.0	-1861.0592	3851.7673	NaN	NaN	1.3	0.8951	0.0225	0.0203	0.0214	0.0205	0.0203
0.0	0.0	0.0	-2324.0592	1378.7673	NaN	NaN	-0.3	0.8947	0.0226	0.0204	0.0214	0.0205	0.0204
0.0	0.0	0.0	-1822.0592	1849.7673	NaN	NaN	1.3	0.8948	0.0226	0.0205	0.0214	0.0204	0.0203
0.0	0.0	0.0	-3886.0592	-296.2327	NaN	NaN	0.0708	0.8948	0.0226	0.0206	0.0214	0.0204	0.0202
0.0	0.0	0.0	-902.0592	652.7673	NaN	NaN	-0.3	0.8952	0.0224	0.0205	0.0214	0.0203	0.0202
0.0	0.0	0.0	-426.0592	-3071.2327	NaN	NaN	0.8782	0.8951	0.0224	0.0206	0.0214	0.0203	0.0202
0.0	0.0	0.0	-549.0592	2953.7673	NaN	NaN	1.2283	0.8954	0.0224	0.0205	0.0213	0.0203	0.0201
0.0	0.0	0.0	-1275.0592	-4246.2327	NaN	NaN	0.7691	0.895	0.0225	0.0206	0.0213	0.0204	0.0202
0.0	0.0	0.0	-2914.0592	1212.7673	NaN	NaN	-0.3	0.895	0.0225	0.0206	0.0213	0.0204	0.0202
0.0	0.0	0.0	-2505.0592	413.7673	NaN	NaN	-0.1979	0.8948	0.0226	0.0206	0.0214	0.0204	0.0203
0.0	0.0	0.0	-1119.0592	-897.2327	NaN	NaN	0.445	0.8949	0.0225	0.0206	0.0213	0.0204	0.0203
0.0	0.0	0.0	111.9408	457.7673	NaN	NaN	0.8035	0.8947	0.0226	0.0206	0.0213	0.0205	0.0203
0.0	0.0	0.0	-1459.0592	1319.7673	NaN	NaN	-0.3	0.8948	0.0226	0.0206	0.0213	0.0204	0.0203
0.0	0.0	0.0	969.9408	-1746.2327	NaN	NaN	1.3	0.8947	0.0226	0.0206	0.0213	0.0204	0.0204
0.0	0.0	0.0	-857.0592	4139.7673	NaN	NaN	1.2611	0.8953	0.0225	0.0203	0.0212	0.0205	0.0202
0.0	0.0	0.0	-871.0592	2329.7673	NaN	NaN	1.3	0.895	0.0226	0.0203	0.0212	0.0206	0.0203
0.0	0.0	0.0	-1270.0592	2917.7673	NaN	NaN	1.3	0.8946	0.0227	0.0204	0.0213	0.0206	0.0204
0.0	0.0	0.0	-1245.0592	-730.2327	NaN	NaN	0.3697	0.8939	0.0228	0.0207	0.0214	0.0206	0.0206
0.0	0.0	0.0	-1019.0592	993.7673	NaN	NaN	-0.3	0.8939	0.0228	0.0207	0.0214	0.0206	0.0206
0.0	0.0	0.0	-3544.0592	-185.2327	NaN	NaN	0.0497	0.8939	0.0227	0.0208	0.0214	0.0206	0.0206
0.0	0.0	0.0	81.9408	-760.2327	NaN	NaN	1.1208	0.8944	0.0226	0.0206	0.0213	0.0205	0.0205
0.0	0.0	0.0	-831.0592	400.7673	NaN	NaN	-0.3	0.8949	0.0226	0.0204	0.0212	0.0206	0.0203
0.0	0.0	0.0	122.9408	3771.7673	NaN	NaN	0.9684	0.8954	0.0225	0.0202	0.0211	0.0206	0.0202
0.0	0.0	0.0	-1594.0592	-28.2327	NaN	NaN	0.0174	0.8947	0.0226	0.0205	0.0212	0.0207	0.0204
0.0	0.0	0.0	-3399.0592	2102.7673	NaN	NaN	-0.3	0.8947	0.0226	0.0205	0.0212	0.0207	0.0204
0.0	0.0	0.0	-3287.0592	-455.2327	NaN	NaN	0.1216	0.8944	0.0226	0.0205	0.0213	0.0207	0.0204
0.0	0.0	0.0	-252.0592	3073.7673	NaN	NaN	1.0893	0.8949	0.0226	0.0204	0.0212	0.0207	0.0203
0.0	0.0	0.0	-750.0592	-1008.2327	NaN	NaN	0.5734	0.8944	0.0226	0.0205	0.0213	0.0208	0.0204
0.0	0.0	0.0	-1615.0592	1556.7673	NaN	NaN	-0.3	0.8946	0.0226	0.0205	0.0213	0.0207	0.0204
0.0	0.0	0.0	-1732.0592	-1305.2327	NaN	NaN	0.4297	0.8941	0.0226	0.0207	0.0214	0.0207	0.0205
0.0	0.0	0.0	-849.0592	2250.7673	NaN	NaN	1.3	0.8947	0.0225	0.0205	0.0213	0.0207	0.0203
0.0	0.0	0.0	-1743.0592	-2480.2327	NaN	NaN	0.5873	0.8944	0.0225	0.0206	0.0213	0.0207	0.0204
0.0	0.0	0.0	-520.0592	-483.2327	NaN	NaN	0.4816	0.895	0.0225	0.0203	0.0212	0.0207	0.0203
0.0	0.0	0.0	-534.0592	1529.7673	NaN	NaN	1.3	0.895	0.0225	0.0203	0.0212	0.0207	0.0203
0.0	0.0	0.0	-2159.0592	292.7673	NaN	NaN	-0.1569	0.8951	0.0225	0.0203	0.0212	0.0207	0.0203
0.0	0.0	0.0	-1341.0592	1586.7673	NaN	NaN	1.3	0.895	0.0225	0.0203	0.0212	0.0207	0.0203
0.0	0.0	0.0	-2085.0592	130.7673	NaN	NaN	-0.0669	0.8953	0.0224	0.0202	0.0212	0.0206	0.0203
0.0	0.0	0.0	-173.0592	1644.7673	NaN	NaN	1.1176	0.8956	0.0224	0.0202	0.0212	0.0206	0.0202
0.0	0.0	0.0	-2482.0592	909.7673	NaN	NaN	-0.3	0.8957	0.0224	0.0201	0.0211	0.0206	0.0202
0.0	0.0	0.0	-2414.0592	3465.7673	NaN	NaN	1.3	0.896	0.0223	0.02	0.0211	0.0205	0.0201
0.0	0.0	0.0	208.9408	1054.7673	NaN	NaN	0.8347	0.8956	0.0224	0.0201	0.0212	0.0205	0.0202
0.0	0.0	0.0	-1714.0592	2240.7673	NaN	NaN	1.3	0.8959	0.0223	0.02	0.0211	0.0205	0.0201
0.0	0.0	0.0	-725.0592	1581.7673	NaN	NaN	1.3	0.8959	0.0223	0.0201	0.0212	0.0205	0.0201
0.0	0.0	0.0	124.9408	1904.7673	NaN	NaN	0.9384	0.8959	0.0223	0.0202	0.0212	0.0204	0.0201
0.0	0.0	0.0	-2314.0592	2949.7673	NaN	NaN	1.3	0.8958	0.0223	0.0202	0.0212	0.0204	0.0201
0.0	0.0	0.0	-1007.0592	-1451.2327	NaN	NaN	0.5903	0.8955	0.0223	0.0204	0.0213	0.0203	0.0202
0.0	0.0	0.0	-2028.0592	2515.7673	NaN	NaN	1.3	0.8958	0.0222	0.0203	0.0212	0.0203	0.0201
0.0	0.0	0.0	-1502.0592	3064.7673	NaN	NaN	1.3	0.8961	0.0222	0.0202	0.0212	0.0203	0.0201
0.0	0.0	0.0	-546.0592	-1442.2327	NaN	NaN	0.7254	0.8958	0.0223	0.0202	0.0212	0.0204	0.0201
0.0	0.0	0.0	857.9408	6193.7673	NaN	NaN	0.8783	0.8963	0.0223	0.02	0.0211	0.0204	0.0199
0.0	0.0	0.0	-1045.0592	742.7673	NaN	NaN	-0.3	0.8953	0.0224	0.0203	0.0213	0.0205	0.0203
0.0	0.0	0.0	-1537.0592	-929.2327	NaN	NaN	0.3768	0.895	0.0224	0.0205	0.0214	0.0204	0.0204
0.0	0.0	0.0	-3141.0592	2655.7673	NaN	NaN	-0.3	0.8948	0.0224	0.0206	0.0215	0.0204	0.0204
0.0	0.0	0.0	-2440.0592	-745.2327	NaN	NaN	0.234	0.8944	0.0224	0.0207	0.0215	0.0204	0.0205
0.0	0.0	0.0	-356.0592	122.7673	NaN	NaN	-0.3	0.8948	0.0224	0.0205	0.0215	0.0204	0.0204
0.0	0.0	0.0	-590.0592	1110.7673	NaN	NaN	1.3	0.895	0.0224	0.0204	0.0214	0.0205	0.0203
0.0	0.0	0.0	-2060.0592	4511.7673	NaN	NaN	1.3	0.8954	0.0224	0.0202	0.0214	0.0205	0.0202
0.0	0.0	0.0	-1811.0592	3340.7673	NaN	NaN	1.3	0.8952	0.0224	0.0202	0.0214	0.0205	0.0202
0.0	0.0	0.0	-1401.0592	-766.2327	NaN	NaN	0.3535	0.8946	0.0224	0.0205	0.0216	0.0205	0.0204
0.0	0.0	0.0	-816.0592	1788.7673	NaN	NaN	1.3	0.8946	0.0224	0.0206	0.0216	0.0205	0.0204
0.0	0.0	0.0	-2162.0592	-1342.2327	NaN	NaN	0.383	0.8943	0.0224	0.0207	0.0217	0.0204	0.0204
0.0	0.0	0.0	-1771.0592	-167.2327	NaN	NaN	0.0863	0.8944	0.0224	0.0207	0.0216	0.0204	0.0204
0.0	0.0	0.0	-1817.0592	-1331.2327	NaN	NaN	0.4228	0.8945	0.0224	0.0206	0.0217	0.0205	0.0203
0.0	0.0	0.0	-2681.0592	1720.7673	NaN	NaN	-0.3	0.8946	0.0224	0.0206	0.0217	0.0205	0.0203
0.0	0.0	0.0	-2249.0592	2097.7673	NaN	NaN	-0.3	0.8947	0.0224	0.0205	0.0216	0.0205	0.0202
0.0	0.0	0.0	-1488.0592	1222.7673	NaN	NaN	-0.3	0.8949	0.0223	0.0204	0.0216	0.0205	0.0201
0.0	0.0	0.0	-903.0592	-438.2327	NaN	NaN	0.3267	0.8947	0.0223	0.0205	0.0217	0.0206	0.0202
0.0	0.0	0.0	-358.0592	3525.7673	NaN	NaN	1.113	0.8948	0.0223	0.0205	0.0217	0.0205	0.0202
0.0	0.0	0.0	-2171.0592	437.7673	NaN	NaN	-0.2526	0.8943	0.0224	0.0206	0.0218	0.0206	0.0203
0.0	0.0	0.0	-1908.0592	1443.7673	NaN	NaN	-0.3	0.8946	0.0224	0.0205	0.0217	0.0206	0.0202
0.0	0.0	0.0	-918.0592	1225.7673	NaN	NaN	1.3	0.8943	0.0224	0.0206	0.0218	0.0206	0.0203
0.0	0.0	0.0	-704.0592	-2790.2327	NaN	NaN	0.7985	0.8942	0.0224	0.0206	0.0218	0.0206	0.0203
0.0	0.0	0.0	-872.0592	-1581.2327	NaN	NaN	0.6445	0.8943	0.0224	0.0206	0.0218	0.0206	0.0203
0.0	0.0	0.0	-1092.0592	2108.7673	NaN	NaN	1.3	0.8947	0.0224	0.0204	0.0217	0.0206	0.0202
0.0	0.0	0.0	-692.0592	2995.7673	NaN	NaN	1.3	0.8949	0.0224	0.0203	0.0216	0.0206	0.0201
0.0	0.0	0.0	-677.0592	-692.2327	NaN	NaN	0.5055	0.8951	0.0224	0.0203	0.0216	0.0206	0.0201
0.0	0.0	0.0	980.9408	1794.7673	NaN	NaN	0.6466	0.8956	0.0223	0.0202	0.0214	0.0205	0.0199
0.0	0.0	0.0	2473.9408	674.7673	NaN	NaN	0.2143	0.8959	0.0223	0.0201	0.0213	0.0205	0.0199
0.0	0.0	0.0	453.9408	3649.7673	NaN	NaN	0.8894	0.8961	0.0222	0.0201	0.0213	0.0205	0.0198
0.0	0.0	0.0	102.9408	929.7673	NaN	NaN	0.9003	0.8958	0.0223	0.0202	0.0213	0.0204	0.0199
0.0	0.0	0.0	-363.0592	1513.7673	NaN	NaN	1.3	0.8958	0.0223	0.0202	0.0213	0.0204	0.02
0.0	0.0	0.0	761.9408	1337.7673	NaN	NaN	0.6371	0.8961	0.0223	0.0201	0.0213	0.0204	0.0199
0.0	0.0	0.0	1650.9408	2786.7673	NaN	NaN	0.628	0.8966	0.0222	0.02	0.0211	0.0205	0.0197
0.0	0.0	0.0	245.9408	3510.7673	NaN	NaN	0.9345	0.8967	0.0222	0.0199	0.021	0.0205	0.0196
0.0	0.0	0.0	1512.9408	2527.7673	NaN	NaN	0.6256	0.8967	0.0222	0.0199	0.0211	0.0205	0.0196
0.0	0.0	0.0	622.9408	-233.2327	NaN	NaN	-0.3	0.8965	0.0223	0.0199	0.0212	0.0204	0.0197
0.0	0.0	0.0	-3004.0592	2208.7673	NaN	NaN	-0.3	0.8966	0.0222	0.02	0.0212	0.0202	0.0198
0.0	0.0	0.0	-1567.0592	566.7673	NaN	NaN	-0.3	0.8966	0.0221	0.02	0.0213	0.0202	0.0198
0.0	0.0	0.0	-1754.0592	2749.7673	NaN	NaN	1.3	0.8971	0.022	0.0198	0.0212	0.0201	0.0197
0.0	0.0	0.0	-4064.0592	1798.7673	NaN	NaN	-0.3	0.8971	0.022	0.0198	0.0213	0.0201	0.0197
0.0	0.0	0.0	-479.0592	1773.7673	NaN	NaN	1.3	0.8975	0.0218	0.0198	0.0212	0.02	0.0196
0.0	0.0	0.0	-2703.0592	1451.7673	NaN	NaN	-0.3	0.8973	0.0219	0.0199	0.0213	0.02	0.0197
0.0	0.0	0.0	-2859.0592	-415.2327	NaN	NaN	0.1268	0.8975	0.0218	0.0199	0.0213	0.0199	0.0197
0.0	0.0	0.0	-3339.0592	1958.7673	NaN	NaN	-0.3	0.8977	0.0218	0.0198	0.0212	0.0199	0.0197
0.0	0.0	0.0	-2922.0592	2190.7673	NaN	NaN	-0.3	0.898	0.0217	0.0198	0.0211	0.0198	0.0195
0.0	0.0	0.0	-2455.0592	2053.7673	NaN	NaN	-0.3	0.8982	0.0217	0.0198	0.021	0.0198	0.0194
0.0	0.0	0.0	-2747.0592	3732.7673	NaN	NaN	1.3	0.8978	0.0218	0.0199	0.0211	0.0198	0.0195
0.0	0.0	0.0	-1984.0592	-1763.2327	NaN	NaN	0.4705	0.8972	0.0219	0.0201	0.0212	0.0198	0.0197
0.0	0.0	0.0	-1649.0592	971.7673	NaN	NaN	-0.3	0.8968	0.022	0.0202	0.0213	0.0199	0.0198
0.0	0.0	0.0	-2323.0592	-278.2327	NaN	NaN	0.107	0.8965	0.0222	0.0202	0.0213	0.02	0.0198
0.0	0.0	0.0	-1603.0592	4341.7673	NaN	NaN	1.3	0.8967	0.0222	0.0201	0.0212	0.0201	0.0196
0.0	0.0	0.0	-1031.0592	681.7673	NaN	NaN	-0.3	0.8961	0.0223	0.0202	0.0213	0.0203	0.0197
0.0	0.0	0.0	-3126.0592	2280.7673	NaN	NaN	-0.3	0.8958	0.0224	0.0203	0.0214	0.0204	0.0197
0.0	0.0	0.0	-1078.0592	3686.7673	NaN	NaN	1.3	0.8955	0.0225	0.0203	0.0214	0.0205	0.0198
0.0	0.0	0.0	-489.0592	3430.7673	NaN	NaN	1.1663	0.8955	0.0225	0.0203	0.0214	0.0206	0.0197
0.0	0.0	0.0	-3641.0592	3162.7673	NaN	NaN	-0.3	0.8954	0.0225	0.0204	0.0215	0.0206	0.0197
0.0	0.0	0.0	-2345.0592	863.7673	NaN	NaN	-0.3	0.8954	0.0224	0.0204	0.0215	0.0205	0.0197
0.0	0.0	0.0	-982.0592	1240.7673	NaN	NaN	1.3	0.8953	0.0224	0.0204	0.0217	0.0205	0.0197
0.0	0.0	0.0	-1859.0592	1042.7673	NaN	NaN	-0.3	0.895	0.0224	0.0206	0.0218	0.0205	0.0198
0.0	0.0	0.0	-3978.0592	-202.2327	NaN	NaN	0.0484	0.8948	0.0224	0.0207	0.0219	0.0204	0.0198
0.0	0.0	0.0	-1827.0592	-2585.2327	NaN	NaN	0.5859	0.895	0.0223	0.0207	0.0219	0.0204	0.0198
0.0	0.0	0.0	-2126.0592	-1049.2327	NaN	NaN	0.3304	0.8959	0.022	0.0205	0.0217	0.0203	0.0196
0.0	0.0	0.0	-1423.0592	1205.7673	NaN	NaN	-0.3	0.8964	0.0218	0.0204	0.0216	0.0203	0.0195
0.0	0.0	0.0	422.9408	2477.7673	NaN	NaN	0.8542	0.8966	0.0217	0.0204	0.0215	0.0204	0.0194
0.0	0.0	0.0	1859.9408	1368.7673	NaN	NaN	0.4239	0.8964	0.0217	0.0204	0.0215	0.0205	0.0195
0.0	0.0	0.0	888.9408	1533.7673	NaN	NaN	0.6331	0.8965	0.0218	0.0204	0.0215	0.0204	0.0195
0.0	0.0	0.0	1693.9408	1039.7673	NaN	NaN	0.3804	0.8965	0.0218	0.0204	0.0215	0.0204	0.0195
0.0	0.0	0.0	3897.9408	24.7673	NaN	NaN	0.0063	0.8965	0.0219	0.0203	0.0214	0.0203	0.0196
0.0	0.0	0.0	3376.9408	-279.2327	NaN	NaN	-0.0901	0.8964	0.0219	0.0203	0.0213	0.0203	0.0197
0.0	0.0	0.0	3945.9408	746.7673	NaN	NaN	0.1591	0.8961	0.0221	0.0203	0.0213	0.0204	0.0198
0.0	0.0	0.0	2619.9408	1832.7673	NaN	NaN	0.4116	0.8957	0.0222	0.0203	0.0213	0.0205	0.0199
0.0	0.0	0.0	191.9408	475.7673	NaN	NaN	0.7125	0.8954	0.0223	0.0204	0.0213	0.0206	0.02
0.0	0.0	0.0	3218.9408	1699.7673	NaN	NaN	0.3456	0.895	0.0224	0.0205	0.0213	0.0207	0.0202
0.0	0.0	0.0	1992.9408	1795.7673	NaN	NaN	0.474	0.8951	0.0224	0.0204	0.0212	0.0207	0.0202
0.0	0.0	0.0	2239.9408	2597.7673	NaN	NaN	0.537	0.8953	0.0224	0.0204	0.0211	0.0206	0.0202
0.0	0.0	0.0	2299.9408	1785.7673	NaN	NaN	0.4371	0.8958	0.0223	0.0203	0.021	0.0206	0.0201
0.0	0.0	0.0	2090.9408	5434.7673	NaN	NaN	0.7222	0.8963	0.0223	0.0201	0.0208	0.0205	0.02
0.0	0.0	0.0	4722.9408	2848.7673	NaN	NaN	0.3762	0.8965	0.0223	0.0201	0.0207	0.0205	0.02
0.0	0.0	0.0	1973.9408	3020.7673	NaN	NaN	0.6048	0.8964	0.0222	0.0201	0.0207	0.0206	0.02
0.0	0.0	0.0	1368.9408	4380.7673	NaN	NaN	0.7619	0.8962	0.0223	0.0201	0.0208	0.0207	0.02
0.0	0.0	0.0	-698.0592	1799.7673	NaN	NaN	1.3	0.8962	0.0223	0.0201	0.0208	0.0207	0.02
0.0	0.0	0.0	902.9408	3388.7673	NaN	NaN	0.7896	0.896	0.0222	0.0201	0.0208	0.0208	0.02
0.0	0.0	0.0	-118.0592	-993.2327	NaN	NaN	0.8938	0.8961	0.0222	0.0201	0.0208	0.0208	0.02
0.0	0.0	0.0	-291.0592	3721.7673	NaN	NaN	1.0848	0.8962	0.0221	0.0201	0.0208	0.0208	0.0199
0.0	0.0	0.0	1510.9408	976.7673	NaN	NaN	0.3926	0.8961	0.0221	0.0201	0.0208	0.0208	0.0199
0.0	0.0	0.0	-664.0592	1609.7673	NaN	NaN	1.3	0.896	0.0221	0.0201	0.021	0.0209	0.0199
0.0	0.0	0.0	-1970.0592	-264.2327	NaN	NaN	0.1183	0.8956	0.0222	0.0203	0.0211	0.0208	0.0201
0.0	0.0	0.0	-2242.0592	-1249.2327	NaN	NaN	0.3578	0.8959	0.0221	0.0203	0.0211	0.0206	0.02
0.0	0.0	0.0	-1237.0592	-721.2327	NaN	NaN	0.3683	0.8964	0.022	0.0202	0.021	0.0205	0.0199
0.0	0.0	0.0	-2053.0592	271.7673	NaN	NaN	-0.1526	0.8969	0.0219	0.0201	0.0209	0.0205	0.0198
0.0	0.0	0.0	-1974.0592	3515.7673	NaN	NaN	1.3	0.8971	0.022	0.02	0.0208	0.0205	0.0197
0.0	0.0	0.0	-351.0592	-91.2327	NaN	NaN	0.2063	0.8971	0.022	0.02	0.0207	0.0205	0.0197
0.0	0.0	0.0	-1149.0592	2423.7673	NaN	NaN	1.3	0.8973	0.022	0.02	0.0207	0.0205	0.0196
0.0	0.0	0.0	-61.0592	1621.7673	NaN	NaN	1.0391	0.897	0.0221	0.02	0.0207	0.0205	0.0197
0.0	0.0	0.0	1276.9408	2658.7673	NaN	NaN	0.6755	0.8966	0.0222	0.0201	0.0208	0.0206	0.0197
0.0	0.0	0.0	707.9408	2285.7673	NaN	NaN	0.7635	0.8958	0.0225	0.0202	0.0209	0.0207	0.0199
0.0	0.0	0.0	-2404.0592	225.7673	NaN	NaN	-0.1036	0.8946	0.0227	0.0205	0.0212	0.0208	0.0202
0.0	0.0	0.0	-1885.0592	3667.7673	NaN	NaN	1.3	0.8942	0.0228	0.0206	0.0213	0.0208	0.0204
0.0	0.0	0.0	-1308.0592	534.7673	NaN	NaN	-0.3	0.8939	0.0228	0.0206	0.0213	0.0209	0.0204
0.0	0.0	0.0	494.9408	2366.7673	NaN	NaN	0.827	0.8938	0.0228	0.0206	0.0214	0.021	0.0204
0.0	0.0	0.0	-392.0592	5048.7673	NaN	NaN	1.0842	0.8937	0.0229	0.0206	0.0214	0.021	0.0204
0.0	0.0	0.0	-693.0592	2682.7673	NaN	NaN	1.3	0.8937	0.0229	0.0206	0.0214	0.021	0.0205
0.0	0.0	0.0	575.9408	676.7673	NaN	NaN	0.5402	0.8937	0.0229	0.0205	0.0214	0.021	0.0205
0.0	0.0	0.0	-1176.0592	471.7673	NaN	NaN	-0.3	0.8938	0.0228	0.0205	0.0214	0.0209	0.0205
0.0	0.0	0.0	-1550.0592	1910.7673	NaN	NaN	1.3	0.894	0.0228	0.0204	0.0214	0.0209	0.0205
0.0	0.0	0.0	42.9408	1769.7673	NaN	NaN	0.9763	0.894	0.0228	0.0204	0.0213	0.0209	0.0206
0.0	0.0	0.0	-1142.0592	2325.7673	NaN	NaN	1.3	0.8941	0.0227	0.0203	0.0214	0.0209	0.0205
0.0	0.0	0.0	99.9408	1838.7673	NaN	NaN	0.9484	0.8941	0.0227	0.0203	0.0214	0.0209	0.0205
0.0	0.0	0.0	-2722.0592	-1090.2327	NaN	NaN	0.286	0.8937	0.0228	0.0204	0.0215	0.0209	0.0207
0.0	0.0	0.0	-119.0592	145.7673	NaN	NaN	1.3	0.8938	0.0227	0.0204	0.0215	0.021	0.0206
0.0	0.0	0.0	-153.0592	2493.7673	NaN	NaN	1.0654	0.8938	0.0227	0.0204	0.0215	0.0211	0.0206
0.0	0.0	0.0	-2270.0592	3258.7673	NaN	NaN	1.3	0.8938	0.0227	0.0204	0.0214	0.0211	0.0206
0.0	0.0	0.0	-2816.0592	2846.7673	NaN	NaN	1.3	0.8939	0.0227	0.0203	0.0214	0.0211	0.0206
0.0	0.0	0.0	-1103.0592	1480.7673	NaN	NaN	1.3	0.8938	0.0227	0.0203	0.0214	0.0212	0.0206
0.0	0.0	0.0	-2224.0592	4686.7673	NaN	NaN	1.3	0.8938	0.0227	0.0203	0.0214	0.0212	0.0206
0.0	0.0	0.0	-2840.0592	4332.7673	NaN	NaN	1.3	0.8939	0.0227	0.0202	0.0215	0.0211	0.0206
0.0	0.0	0.0	-381.0592	1085.7673	NaN	NaN	1.3	0.8937	0.0227	0.0204	0.0215	0.0211	0.0207
0.0	0.0	0.0	-1921.0592	1165.7673	NaN	NaN	-0.3	0.8937	0.0226	0.0204	0.0215	0.021	0.0207
0.0	0.0	0.0	-2232.0592	2525.7673	NaN	NaN	1.3	0.894	0.0226	0.0204	0.0215	0.0209	0.0207
0.0	0.0	0.0	-707.0592	836.7673	NaN	NaN	1.3	0.8942	0.0225	0.0203	0.0215	0.0209	0.0206
0.0	0.0	0.0	-1214.0592	2813.7673	NaN	NaN	1.3	0.8945	0.0225	0.0203	0.0214	0.0208	0.0205
0.0	0.0	0.0	-1419.0592	-618.2327	NaN	NaN	0.3035	0.8945	0.0224	0.0204	0.0214	0.0207	0.0205
0.0	0.0	0.0	-1299.0592	2165.7673	NaN	NaN	1.3	0.8949	0.0223	0.0203	0.0213	0.0207	0.0204
0.0	0.0	0.0	-1621.0592	1411.7673	NaN	NaN	-0.3	0.8948	0.0223	0.0204	0.0213	0.0206	0.0205
0.0	0.0	0.0	-2006.0592	228.7673	NaN	NaN	-0.1287	0.8949	0.0223	0.0205	0.0213	0.0204	0.0205
0.0	0.0	0.0	535.9408	-1209.2327	NaN	NaN	1.3	0.895	0.0223	0.0205	0.0213	0.0204	0.0205
0.0	0.0	0.0	-1826.0592	1565.7673	NaN	NaN	-0.3	0.8954	0.0222	0.0204	0.0212	0.0204	0.0204
0.0	0.0	0.0	-1967.0592	2493.7673	NaN	NaN	1.3	0.8956	0.0223	0.0202	0.0212	0.0205	0.0203
0.0	0.0	0.0	-1908.0592	3448.7673	NaN	NaN	1.3	0.8957	0.0223	0.0201	0.0211	0.0205	0.0202
0.0	0.0	0.0	-1914.0592	3491.7673	NaN	NaN	1.3	0.8955	0.0223	0.0203	0.0212	0.0205	0.0203
0.0	0.0	0.0	-388.0592	1013.7673	NaN	NaN	1.3	0.8953	0.0223	0.0204	0.0213	0.0203	0.0204
0.0	0.0	0.0	-521.0592	607.7673	NaN	NaN	1.3	0.8954	0.0223	0.0205	0.0213	0.0203	0.0203
0.0	0.0	0.0	-2216.0592	2241.7673	NaN	NaN	1.3	0.8955	0.0223	0.0205	0.0213	0.0202	0.0202
0.0	0.0	0.0	-2473.0592	1872.7673	NaN	NaN	-0.3	0.8955	0.0223	0.0205	0.0213	0.0202	0.0202
0.0	0.0	0.0	146.9408	-2487.2327	NaN	NaN	1.0628	0.8955	0.0224	0.0205	0.0213	0.0202	0.0202
0.0	0.0	0.0	-2105.0592	-1826.2327	NaN	NaN	0.4645	0.8955	0.0224	0.0205	0.0213	0.0202	0.0201
0.0	0.0	0.0	-4048.0592	2226.7673	NaN	NaN	-0.3	0.8957	0.0223	0.0205	0.0212	0.0202	0.0201
0.0	0.0	0.0	-3496.0592	-461.2327	NaN	NaN	0.1166	0.8955	0.0224	0.0205	0.0212	0.0202	0.0202
0.0	0.0	0.0	-1902.0592	334.7673	NaN	NaN	-0.2136	0.8958	0.0223	0.0204	0.0212	0.0203	0.0201
0.0	0.0	0.0	-1415.0592	4577.7673	NaN	NaN	1.3	0.896	0.0222	0.0203	0.0211	0.0202	0.0201
0.0	0.0	0.0	-2063.0592	-2615.2327	NaN	NaN	0.559	0.8955	0.0223	0.0205	0.0212	0.0202	0.0202
0.0	0.0	0.0	36.9408	659.7673	NaN	NaN	0.947	0.8957	0.0223	0.0205	0.0212	0.0202	0.0202
0.0	0.0	0.0	-304.0592	-627.2327	NaN	NaN	0.6735	0.8955	0.0223	0.0205	0.0212	0.0202	0.0203
0.0	0.0	0.0	-2095.0592	-530.2327	NaN	NaN	0.202	0.8956	0.0222	0.0205	0.0211	0.0202	0.0203
0.0	0.0	0.0	439.9408	29.7673	NaN	NaN	0.0634	0.8955	0.0223	0.0204	0.0211	0.0203	0.0203
0.0	0.0	0.0	-1729.0592	693.7673	NaN	NaN	-0.3	0.8955	0.0223	0.0204	0.0211	0.0203	0.0204
0.0	0.0	0.0	-2479.0592	1854.7673	NaN	NaN	-0.3	0.8951	0.0224	0.0205	0.0212	0.0204	0.0205
0.0	0.0	0.0	-2250.0592	1498.7673	NaN	NaN	-0.3	0.8951	0.0224	0.0205	0.0211	0.0204	0.0205
0.0	0.0	0.0	-2945.0592	1299.7673	NaN	NaN	-0.3	0.895	0.0224	0.0206	0.0212	0.0204	0.0206
0.0	0.0	0.0	-372.0592	-529.2327	NaN	NaN	0.5872	0.895	0.0223	0.0205	0.0212	0.0204	0.0206
0.0	0.0	0.0	1528.9408	1986.7673	NaN	NaN	0.5651	0.8953	0.0223	0.0204	0.0211	0.0205	0.0204
0.0	0.0	0.0	-882.0592	1082.7673	NaN	NaN	1.3	0.8952	0.0223	0.0204	0.0211	0.0205	0.0205
0.0	0.0	0.0	-23.0592	314.7673	NaN	NaN	1.079	0.8951	0.0223	0.0204	0.0211	0.0205	0.0205
0.0	0.0	0.0	33.9408	-1365.2327	NaN	NaN	1.0255	0.8949	0.0224	0.0204	0.0211	0.0206	0.0206
0.0	0.0	0.0	-933.0592	115.7673	NaN	NaN	-0.1416	0.8951	0.0223	0.0203	0.021	0.0206	0.0205
0.0	0.0	0.0	-1229.0592	1091.7673	NaN	NaN	-0.3	0.8951	0.0223	0.0203	0.021	0.0207	0.0206
0.0	0.0	0.0	-962.0592	-114.2327	NaN	NaN	0.1061	0.8952	0.0223	0.0202	0.021	0.0207	0.0205
0.0	0.0	0.0	530.9408	1142.7673	NaN	NaN	0.6828	0.8953	0.0223	0.0202	0.021	0.0207	0.0205
0.0	0.0	0.0	1232.9408	-2393.2327	NaN	NaN	1.3	0.8953	0.0223	0.0203	0.021	0.0206	0.0205
0.0	0.0	0.0	-1535.0592	2337.7673	NaN	NaN	1.3	0.8954	0.0223	0.0203	0.0209	0.0206	0.0205
0.0	0.0	0.0	-1905.0592	-1209.2327	NaN	NaN	0.3883	0.8955	0.0222	0.0202	0.0209	0.0206	0.0205
0.0	0.0	0.0	-239.0592	1862.7673	NaN	NaN	1.1472	0.8959	0.0222	0.0201	0.0209	0.0206	0.0204
0.0	0.0	0.0	-1972.0592	-117.2327	NaN	NaN	0.0561	0.8957	0.0222	0.0202	0.0209	0.0206	0.0205
0.0	0.0	0.0	-416.0592	-494.2327	NaN	NaN	0.5429	0.8961	0.0221	0.0201	0.0208	0.0205	0.0204
0.0	0.0	0.0	-1720.0592	3320.7673	NaN	NaN	1.3	0.8962	0.0221	0.02	0.0208	0.0205	0.0204
0.0	0.0	0.0	-603.0592	182.7673	NaN	NaN	-0.3	0.8962	0.0221	0.02	0.0208	0.0205	0.0204
0.0	0.0	0.0	1439.9408	624.7673	NaN	NaN	0.3026	0.8964	0.0221	0.02	0.0208	0.0204	0.0203
0.0	0.0	0.0	-2969.0592	-43.2327	NaN	NaN	0.0144	0.8964	0.0221	0.02	0.0208	0.0204	0.0203
0.0	0.0	0.0	-1864.0592	4935.7673	NaN	NaN	1.3	0.8968	0.0221	0.0198	0.0207	0.0204	0.0202
0.0	0.0	0.0	-2175.0592	2226.7673	NaN	NaN	1.3	0.8967	0.0221	0.0198	0.0207	0.0204	0.0203
0.0	0.0	0.0	-2650.0592	3357.7673	NaN	NaN	1.3	0.8968	0.022	0.0198	0.0208	0.0204	0.0202
0.0	0.0	0.0	-2084.0592	3842.7673	NaN	NaN	1.3	0.8967	0.0221	0.0198	0.0208	0.0204	0.0202
0.0	0.0	0.0	-2920.0592	4569.7673	NaN	NaN	1.3	0.8967	0.0221	0.0199	0.0209	0.0202	0.0202
0.0	0.0	0.0	-3956.0592	-46.2327	NaN	NaN	0.0116	0.8958	0.0222	0.0203	0.0211	0.02	0.0205
0.0	0.0	0.0	-3406.0592	-618.2327	NaN	NaN	0.1536	0.8961	0.0221	0.0204	0.0212	0.0199	0.0204
0.0	0.0	0.0	-3004.0592	-1003.2327	NaN	NaN	0.2504	0.8963	0.0221	0.0203	0.0211	0.0199	0.0203
0.0	0.0	0.0	-1521.0592	1624.7673	NaN	NaN	1.3	0.8972	0.0219	0.02	0.021	0.0198	0.0201
0.0	0.0	0.0	-689.0592	2822.7673	NaN	NaN	1.3	0.8973	0.0219	0.0199	0.0209	0.0199	0.0201
0.0	0.0	0.0	-2401.0592	78.7673	NaN	NaN	-0.0339	0.897	0.0219	0.02	0.021	0.02	0.0201
0.0	0.0	0.0	-2067.0592	4228.7673	NaN	NaN	1.3	0.8971	0.0219	0.02	0.021	0.02	0.0201
0.0	0.0	0.0	-2909.0592	2045.7673	NaN	NaN	-0.3	0.896	0.0221	0.0204	0.0212	0.02	0.0204
0.0	0.0	0.0	-2651.0592	-2582.2327	NaN	NaN	0.4934	0.8958	0.0221	0.0205	0.0212	0.02	0.0204
0.0	0.0	0.0	-2451.0592	1404.7673	NaN	NaN	-0.3	0.8957	0.0222	0.0205	0.0212	0.02	0.0204
0.0	0.0	0.0	-2139.0592	771.7673	NaN	NaN	-0.3	0.8957	0.0222	0.0204	0.0212	0.02	0.0204
0.0	0.0	0.0	-1800.0592	2545.7673	NaN	NaN	1.3	0.8958	0.0221	0.0204	0.0212	0.0201	0.0204
0.0	0.0	0.0	-824.0592	407.7673	NaN	NaN	-0.3	0.8954	0.0222	0.0205	0.0213	0.0202	0.0204
0.0	0.0	0.0	-2338.0592	1095.7673	NaN	NaN	-0.3	0.8955	0.0222	0.0205	0.0212	0.0202	0.0204
0.0	0.0	0.0	-1470.0592	1731.7673	NaN	NaN	1.3	0.8954	0.0222	0.0205	0.0213	0.0202	0.0204
0.0	0.0	0.0	-1811.0592	-846.2327	NaN	NaN	0.3185	0.8951	0.0223	0.0207	0.0213	0.0202	0.0204
0.0	0.0	0.0	-2081.0592	-544.2327	NaN	NaN	0.2073	0.8951	0.0223	0.0207	0.0213	0.0202	0.0205
0.0	0.0	0.0	-3745.0592	162.7673	NaN	NaN	-0.0454	0.8949	0.0224	0.0207	0.0213	0.0202	0.0205
0.0	0.0	0.0	91.9408	2246.7673	NaN	NaN	0.9607	0.8954	0.0223	0.0206	0.0212	0.0202	0.0204
0.0	0.0	0.0	-1880.0592	-406.2327	NaN	NaN	0.1777	0.8952	0.0223	0.0205	0.0212	0.0203	0.0204
0.0	0.0	0.0	-1416.0592	-2494.2327	NaN	NaN	0.6379	0.8951	0.0223	0.0206	0.0212	0.0204	0.0204
0.0	0.0	0.0	-1128.0592	1890.7673	NaN	NaN	1.3	0.8952	0.0223	0.0205	0.0212	0.0204	0.0204
0.0	0.0	0.0	-2271.0592	503.7673	NaN	NaN	-0.2851	0.8948	0.0224	0.0206	0.0213	0.0204	0.0205
0.0	0.0	0.0	-4005.0592	-924.2327	NaN	NaN	0.1875	0.8947	0.0224	0.0208	0.0213	0.0204	0.0205
0.0	0.0	0.0	-199.0592	-946.2327	NaN	NaN	0.8262	0.8948	0.0224	0.0208	0.0212	0.0203	0.0205
0.0	0.0	0.0	-3326.0592	-2706.2327	NaN	NaN	0.4486	0.8948	0.0224	0.0208	0.0212	0.0203	0.0205
0.0	0.0	0.0	-891.0592	3148.7673	NaN	NaN	1.3	0.8955	0.0222	0.0206	0.0211	0.0203	0.0204
0.0	0.0	0.0	-1842.0592	3687.7673	NaN	NaN	1.3	0.8956	0.0222	0.0205	0.0211	0.0204	0.0203
0.0	0.0	0.0	-1605.0592	-2161.2327	NaN	NaN	0.5738	0.8954	0.0222	0.0205	0.0211	0.0204	0.0204
0.0	0.0	0.0	-2612.0592	1620.7673	NaN	NaN	-0.3	0.8956	0.0221	0.0205	0.0211	0.0204	0.0203
0.0	0.0	0.0	-832.0592	-731.2327	NaN	NaN	0.4678	0.8951	0.0222	0.0206	0.0212	0.0204	0.0204
0.0	0.0	0.0	-2929.0592	66.7673	NaN	NaN	-0.0233	0.8951	0.0222	0.0206	0.0212	0.0204	0.0205
0.0	0.0	0.0	-3372.0592	-1766.2327	NaN	NaN	0.3437	0.8949	0.0222	0.0207	0.0212	0.0204	0.0205
0.0	0.0	0.0	31.9408	545.7673	NaN	NaN	0.9447	0.8957	0.0221	0.0204	0.021	0.0203	0.0203
0.0	0.0	0.0	-747.0592	-50.2327	NaN	NaN	0.063	0.896	0.0221	0.0203	0.021	0.0204	0.0203
0.0	0.0	0.0	-1331.0592	1275.7673	NaN	NaN	-0.3	0.8963	0.022	0.0202	0.0209	0.0204	0.0202
0.0	0.0	0.0	-1426.0592	3107.7673	NaN	NaN	1.3	0.8961	0.0221	0.0202	0.0209	0.0204	0.0202
0.0	0.0	0.0	-1311.0592	2007.7673	NaN	NaN	1.3	0.8961	0.0222	0.0202	0.0209	0.0204	0.0202
0.0	0.0	0.0	-2653.0592	1299.7673	NaN	NaN	-0.3	0.8958	0.0222	0.0203	0.0209	0.0205	0.0203
0.0	0.0	0.0	-1430.0592	926.7673	NaN	NaN	-0.3	0.8959	0.0222	0.0202	0.0209	0.0205	0.0203
0.0	0.0	0.0	-1923.0592	2567.7673	NaN	NaN	1.3	0.8958	0.0222	0.0202	0.0209	0.0205	0.0203
0.0	0.0	0.0	-2811.0592	970.7673	NaN	NaN	-0.3	0.8958	0.0222	0.0203	0.021	0.0204	0.0203
0.0	0.0	0.0	-2231.0592	2011.7673	NaN	NaN	-0.3	0.8956	0.0223	0.0204	0.021	0.0204	0.0204
0.0	0.0	0.0	-2983.0592	-947.2327	NaN	NaN	0.241	0.8953	0.0223	0.0205	0.0211	0.0203	0.0205
0.0	0.0	0.0	-2023.0592	-493.2327	NaN	NaN	0.196	0.8957	0.0222	0.0204	0.021	0.0203	0.0204
0.0	0.0	0.0	-2032.0592	-31.2327	NaN	NaN	0.0151	0.8957	0.0222	0.0203	0.021	0.0204	0.0204
0.0	0.0	0.0	-1394.0592	3091.7673	NaN	NaN	1.3	0.8962	0.0221	0.0201	0.0209	0.0204	0.0202
0.0	0.0	0.0	-1353.0592	1770.7673	NaN	NaN	1.3	0.8958	0.0222	0.0202	0.0209	0.0205	0.0203
0.0	0.0	0.0	-2388.0592	1639.7673	NaN	NaN	-0.3	0.8955	0.0223	0.0203	0.021	0.0205	0.0204
0.0	0.0	0.0	-4638.0592	662.7673	NaN	NaN	-0.1667	0.8952	0.0223	0.0204	0.0211	0.0205	0.0205
0.0	0.0	0.0	291.9408	-1173.2327	NaN	NaN	1.3	0.895	0.0224	0.0205	0.0211	0.0205	0.0206
0.0	0.0	0.0	-970.0592	-1162.2327	NaN	NaN	0.5451	0.8949	0.0224	0.0205	0.0211	0.0205	0.0206
0.0	0.0	0.0	-1891.0592	1502.7673	NaN	NaN	-0.3	0.8953	0.0223	0.0203	0.021	0.0205	0.0205
0.0	0.0	0.0	-2546.0592	-423.2327	NaN	NaN	0.1425	0.8951	0.0223	0.0204	0.0211	0.0206	0.0205
0.0	0.0	0.0	-2313.0592	1826.7673	NaN	NaN	-0.3	0.8953	0.0223	0.0203	0.021	0.0206	0.0205
0.0	0.0	0.0	-2267.0592	-1885.2327	NaN	NaN	0.454	0.8947	0.0224	0.0205	0.0211	0.0206	0.0207
0.0	0.0	0.0	-663.0592	-1131.2327	NaN	NaN	0.6305	0.8949	0.0223	0.0205	0.0211	0.0206	0.0206
0.0	0.0	0.0	-2709.0592	899.7673	NaN	NaN	-0.3	0.8952	0.0223	0.0204	0.0211	0.0205	0.0205
0.0	0.0	0.0	-2794.0592	307.7673	NaN	NaN	-0.1238	0.8953	0.0222	0.0204	0.0211	0.0205	0.0205
0.0	0.0	0.0	-2667.0592	-1000.2327	NaN	NaN	0.2727	0.8954	0.0222	0.0204	0.021	0.0205	0.0205
0.0	0.0	0.0	-106.0592	713.7673	NaN	NaN	1.1745	0.8952	0.0222	0.0204	0.021	0.0206	0.0205
0.0	0.0	0.0	-2402.0592	449.7673	NaN	NaN	-0.2304	0.8952	0.0223	0.0204	0.021	0.0206	0.0206
0.0	0.0	0.0	-2037.0592	1543.7673	NaN	NaN	-0.3	0.8954	0.0223	0.0202	0.0209	0.0207	0.0205
0.0	0.0	0.0	-1292.0592	2796.7673	NaN	NaN	1.3	0.8955	0.0223	0.0201	0.0209	0.0208	0.0205
0.0	0.0	0.0	-1959.0592	2144.7673	NaN	NaN	1.3	0.8956	0.0223	0.02	0.021	0.0208	0.0204
0.0	0.0	0.0	524.9408	906.7673	NaN	NaN	0.6333	0.8956	0.0222	0.02	0.021	0.0207	0.0204
0.0	0.0	0.0	-2643.0592	794.7673	NaN	NaN	-0.3	0.8953	0.0223	0.0202	0.0211	0.0207	0.0205
0.0	0.0	0.0	-1328.0592	-935.2327	NaN	NaN	0.4132	0.895	0.0223	0.0204	0.0211	0.0206	0.0206
0.0	0.0	0.0	-2256.0592	-3364.2327	NaN	NaN	0.5986	0.8946	0.0223	0.0206	0.0212	0.0206	0.0207
0.0	0.0	0.0	-2109.0592	-1450.2327	NaN	NaN	0.4074	0.8953	0.0222	0.0204	0.0211	0.0205	0.0205
0.0	0.0	0.0	-246.0592	2855.7673	NaN	NaN	1.0943	0.8959	0.0221	0.0201	0.021	0.0206	0.0204
0.0	0.0	0.0	-1873.0592	806.7673	NaN	NaN	-0.3	0.8961	0.0221	0.02	0.0209	0.0206	0.0203
0.0	0.0	0.0	-1470.0592	1393.7673	NaN	NaN	-0.3	0.8963	0.022	0.0199	0.0209	0.0206	0.0203
0.0	0.0	0.0	-2634.0592	2596.7673	NaN	NaN	-0.3	0.896	0.0221	0.02	0.0209	0.0207	0.0203
0.0	0.0	0.0	-267.0592	1822.7673	NaN	NaN	1.1717	0.8962	0.0221	0.0199	0.0209	0.0206	0.0203
0.0	0.0	0.0	-2358.0592	-631.2327	NaN	NaN	0.2112	0.8958	0.0222	0.02	0.021	0.0206	0.0204
0.0	0.0	0.0	-2424.0592	1783.7673	NaN	NaN	-0.3	0.8958	0.0222	0.0201	0.021	0.0206	0.0204
0.0	0.0	0.0	-490.0592	283.7673	NaN	NaN	-0.3	0.8958	0.0222	0.02	0.021	0.0206	0.0203
0.0	0.0	0.0	-3243.0592	1659.7673	NaN	NaN	-0.3	0.8957	0.0222	0.02	0.0211	0.0207	0.0203
0.0	0.0	0.0	-3259.0592	2688.7673	NaN	NaN	-0.3	0.8957	0.0222	0.0201	0.0211	0.0206	0.0203
0.0	0.0	0.0	301.9408	179.7673	NaN	NaN	0.3732	0.8958	0.0221	0.0201	0.0212	0.0205	0.0203
0.0	0.0	0.0	-3262.0592	-1674.2327	NaN	NaN	0.3392	0.8955	0.0221	0.0203	0.0213	0.0205	0.0203
0.0	0.0	0.0	-3349.0592	1798.7673	NaN	NaN	-0.3	0.8961	0.0219	0.0202	0.0212	0.0203	0.0202
0.0	0.0	0.0	-1742.0592	2269.7673	NaN	NaN	1.3	0.8961	0.022	0.0203	0.0213	0.0203	0.0202
0.0	0.0	0.0	-3437.0592	-1164.2327	NaN	NaN	0.253	0.8956	0.022	0.0205	0.0214	0.0203	0.0203
0.0	0.0	0.0	-3048.0592	110.7673	NaN	NaN	-0.0377	0.8957	0.022	0.0204	0.0214	0.0202	0.0203
0.0	0.0	0.0	-3450.0592	-165.2327	NaN	NaN	0.0457	0.8957	0.022	0.0204	0.0214	0.0203	0.0203
0.0	0.0	0.0	-3165.0592	1573.7673	NaN	NaN	-0.3	0.8959	0.0219	0.0203	0.0214	0.0203	0.0203
0.0	0.0	0.0	-3852.0592	3008.7673	NaN	NaN	-0.3	0.896	0.0219	0.0202	0.0213	0.0202	0.0203
0.0	0.0	0.0	-1338.0592	-534.2327	NaN	NaN	0.2853	0.8958	0.0219	0.0203	0.0214	0.0202	0.0203
0.0	0.0	0.0	-1650.0592	629.7673	NaN	NaN	-0.3	0.896	0.0219	0.0203	0.0213	0.0202	0.0203
0.0	0.0	0.0	-2121.0592	2890.7673	NaN	NaN	1.3	0.896	0.0219	0.0203	0.0213	0.0202	0.0203
0.0	0.0	0.0	-714.0592	-627.2327	NaN	NaN	0.4676	0.8956	0.022	0.0205	0.0213	0.0201	0.0204
0.0	0.0	0.0	-1914.0592	517.7673	NaN	NaN	-0.3	0.8954	0.0221	0.0205	0.0213	0.0202	0.0204
0.0	0.0	0.0	-1386.0592	-190.2327	NaN	NaN	0.1207	0.8952	0.0222	0.0206	0.0213	0.0202	0.0205
0.0	0.0	0.0	-1477.0592	1956.7673	NaN	NaN	1.3	0.8952	0.0222	0.0205	0.0213	0.0203	0.0205
0.0	0.0	0.0	-2633.0592	521.7673	NaN	NaN	-0.2471	0.8947	0.0224	0.0206	0.0214	0.0204	0.0206
0.0	0.0	0.0	-1993.0592	-287.2327	NaN	NaN	0.126	0.8945	0.0224	0.0207	0.0214	0.0204	0.0206
0.0	0.0	0.0	-2513.0592	-661.2327	NaN	NaN	0.2083	0.8941	0.0225	0.0208	0.0214	0.0205	0.0207
0.0	0.0	0.0	-2098.0592	64.7673	NaN	NaN	-0.0319	0.8943	0.0225	0.0208	0.0213	0.0204	0.0207
0.0	0.0	0.0	-2560.0592	-342.2327	NaN	NaN	0.1179	0.8944	0.0224	0.0207	0.0213	0.0205	0.0207
0.0	0.0	0.0	-1508.0592	1321.7673	NaN	NaN	-0.3	0.8948	0.0223	0.0206	0.0213	0.0204	0.0206
0.0	0.0	0.0	-1854.0592	451.7673	NaN	NaN	-0.3	0.8949	0.0223	0.0206	0.0212	0.0205	0.0205
0.0	0.0	0.0	-78.0592	789.7673	NaN	NaN	1.1097	0.8951	0.0222	0.0206	0.0212	0.0204	0.0205
0.0	0.0	0.0	-2727.0592	-1352.2327	NaN	NaN	0.3315	0.8947	0.0223	0.0208	0.0213	0.0204	0.0205
0.0	0.0	0.0	-2416.0592	-878.2327	NaN	NaN	0.2666	0.8948	0.0223	0.0208	0.0212	0.0204	0.0205
0.0	0.0	0.0	-2772.0592	-3051.2327	NaN	NaN	0.524	0.8947	0.0223	0.0209	0.0212	0.0204	0.0206
0.0	0.0	0.0	-3685.0592	-381.2327	NaN	NaN	0.0938	0.8951	0.0222	0.0208	0.0212	0.0203	0.0205
0.0	0.0	0.0	-2315.0592	-2335.2327	NaN	NaN	0.5022	0.8952	0.0221	0.0208	0.0212	0.0203	0.0205
0.0	0.0	0.0	-360.0592	-536.2327	NaN	NaN	0.5983	0.8953	0.0221	0.0208	0.0211	0.0203	0.0205
0.0	0.0	0.0	-2570.0592	-2341.2327	NaN	NaN	0.4767	0.8952	0.022	0.0207	0.0211	0.0203	0.0205
0.0	0.0	0.0	-3087.0592	3134.7673	NaN	NaN	1.3	0.8953	0.022	0.0207	0.0211	0.0203	0.0205
0.0	0.0	0.0	-912.0592	-157.2327	NaN	NaN	0.147	0.8956	0.0219	0.0206	0.0211	0.0204	0.0205
0.0	0.0	0.0	-746.0592	2522.7673	NaN	NaN	1.3	0.8959	0.0219	0.0204	0.021	0.0204	0.0204
0.0	0.0	0.0	-3744.0592	544.7673	NaN	NaN	-0.1703	0.8951	0.022	0.0207	0.0211	0.0205	0.0207
0.0	0.0	0.0	-2978.0592	5085.7673	NaN	NaN	1.3	0.8956	0.0219	0.0205	0.021	0.0204	0.0205
0.0	0.0	0.0	-1322.0592	1039.7673	NaN	NaN	-0.3	0.8954	0.0219	0.0205	0.021	0.0205	0.0206
0.0	0.0	0.0	-2031.0592	2595.7673	NaN	NaN	1.3	0.8958	0.0218	0.0204	0.021	0.0204	0.0205
0.0	0.0	0.0	-2268.0592	1956.7673	NaN	NaN	-0.3	0.8957	0.0218	0.0205	0.0211	0.0204	0.0206
0.0	0.0	0.0	-2071.0592	-2152.2327	NaN	NaN	0.5096	0.8954	0.0219	0.0206	0.0212	0.0204	0.0206
0.0	0.0	0.0	-3799.0592	993.7673	NaN	NaN	-0.3	0.8954	0.0218	0.0206	0.0212	0.0203	0.0206
0.0	0.0	0.0	-3311.0592	2199.7673	NaN	NaN	-0.3	0.8956	0.0217	0.0206	0.0212	0.0203	0.0206
0.0	0.0	0.0	-4041.0592	-1238.2327	NaN	NaN	0.2345	0.8957	0.0216	0.0206	0.0212	0.0202	0.0207
0.0	0.0	0.0	-3324.0592	1748.7673	NaN	NaN	-0.3	0.8966	0.0214	0.0203	0.021	0.0202	0.0205
0.0	0.0	0.0	-50.0592	3842.7673	NaN	NaN	1.0132	0.897	0.0213	0.0201	0.0209	0.0202	0.0204
0.0	0.0	0.0	-1838.0592	2854.7673	NaN	NaN	1.3	0.8968	0.0213	0.0202	0.0209	0.0202	0.0204
0.0	0.0	0.0	-2274.0592	-577.2327	NaN	NaN	0.2024	0.8964	0.0215	0.0204	0.021	0.0202	0.0205
0.0	0.0	0.0	-2965.0592	122.7673	NaN	NaN	-0.0432	0.8964	0.0215	0.0204	0.021	0.0202	0.0205
0.0	0.0	0.0	-3126.0592	880.7673	NaN	NaN	-0.3	0.8965	0.0214	0.0203	0.021	0.0202	0.0206
0.0	0.0	0.0	-1244.0592	1773.7673	NaN	NaN	1.3	0.8967	0.0213	0.0202	0.021	0.0203	0.0205
0.0	0.0	0.0	-1922.0592	1843.7673	NaN	NaN	-0.3	0.8966	0.0214	0.0202	0.021	0.0203	0.0205
0.0	0.0	0.0	-1786.0592	108.7673	NaN	NaN	-0.0648	0.8962	0.0215	0.0204	0.0211	0.0203	0.0205
0.0	0.0	0.0	-3588.0592	400.7673	NaN	NaN	-0.1257	0.8961	0.0215	0.0204	0.0211	0.0203	0.0206
0.0	0.0	0.0	-2433.0592	-933.2327	NaN	NaN	0.2772	0.8965	0.0214	0.0203	0.0211	0.0202	0.0205
0.0	0.0	0.0	-2158.0592	3015.7673	NaN	NaN	1.3	0.8966	0.0213	0.0203	0.0211	0.0202	0.0205
0.0	0.0	0.0	-3792.0592	2894.7673	NaN	NaN	-0.3	0.8964	0.0213	0.0203	0.0211	0.0203	0.0205
0.0	0.0	0.0	-1843.0592	-321.2327	NaN	NaN	0.1484	0.8965	0.0213	0.0203	0.0211	0.0202	0.0206
0.0	0.0	0.0	-3664.0592	1800.7673	NaN	NaN	-0.3	0.8963	0.0213	0.0204	0.0212	0.0202	0.0206
0.0	0.0	0.0	-2136.0592	3383.7673	NaN	NaN	1.3	0.8967	0.0212	0.0203	0.0212	0.0201	0.0205
0.0	0.0	0.0	-2749.0592	-1956.2327	NaN	NaN	0.4158	0.8963	0.0212	0.0204	0.0212	0.0202	0.0206
0.0	0.0	0.0	-1738.0592	1491.7673	NaN	NaN	-0.3	0.8971	0.021	0.0202	0.0211	0.0201	0.0204
0.0	0.0	0.0	-2375.0592	5313.7673	NaN	NaN	1.3	0.8973	0.021	0.0202	0.0211	0.0201	0.0204
0.0	0.0	0.0	-4419.0592	-1568.2327	NaN	NaN	0.2619	0.8966	0.0211	0.0204	0.0212	0.0201	0.0205
0.0	0.0	0.0	-1467.0592	1205.7673	NaN	NaN	-0.3	0.897	0.0211	0.0203	0.0211	0.02	0.0204
0.0	0.0	0.0	-1465.0592	3759.7673	NaN	NaN	1.3	0.8969	0.0212	0.0203	0.0211	0.0201	0.0203
0.0	0.0	0.0	-2649.0592	1411.7673	NaN	NaN	-0.3	0.8965	0.0213	0.0205	0.0212	0.0201	0.0204
0.0	0.0	0.0	-2033.0592	428.7673	NaN	NaN	-0.2673	0.8963	0.0214	0.0205	0.0212	0.0201	0.0204
0.0	0.0	0.0	-3235.0592	-549.2327	NaN	NaN	0.1451	0.8963	0.0214	0.0205	0.0212	0.0201	0.0204
0.0	0.0	0.0	-1990.0592	712.7673	NaN	NaN	-0.3	0.8962	0.0215	0.0205	0.0212	0.0201	0.0205
0.0	0.0	0.0	-2174.0592	-418.2327	NaN	NaN	0.1613	0.896	0.0215	0.0206	0.0213	0.0201	0.0205
0.0	0.0	0.0	-2144.0592	1219.7673	NaN	NaN	-0.3	0.8963	0.0214	0.0205	0.0212	0.0201	0.0204
0.0	0.0	0.0	-1774.0592	836.7673	NaN	NaN	-0.3	0.8964	0.0213	0.0205	0.0212	0.0201	0.0204
0.0	0.0	0.0	-941.0592	3110.7673	NaN	NaN	1.3	0.8968	0.0213	0.0204	0.0211	0.0201	0.0203
0.0	0.0	0.0	-746.0592	-2034.2327	NaN	NaN	0.7317	0.8963	0.0214	0.0205	0.0212	0.0201	0.0204
0.0	0.0	0.0	-2395.0592	1277.7673	NaN	NaN	-0.3	0.8964	0.0214	0.0205	0.0212	0.0201	0.0203
0.0	0.0	0.0	-3355.0592	2717.7673	NaN	NaN	-0.3	0.8962	0.0215	0.0206	0.0213	0.0201	0.0204
0.0	0.0	0.0	-4368.0592	-533.2327	NaN	NaN	0.1088	0.8962	0.0215	0.0206	0.0212	0.02	0.0204
0.0	0.0	0.0	-3886.0592	-477.2327	NaN	NaN	0.1094	0.896	0.0216	0.0206	0.0213	0.0201	0.0204
0.0	0.0	0.0	-2637.0592	2556.7673	NaN	NaN	-0.3	0.8966	0.0215	0.0205	0.0212	0.0201	0.0202
0.0	0.0	0.0	-1608.0592	2242.7673	NaN	NaN	1.3	0.8965	0.0215	0.0204	0.0212	0.0201	0.0202
0.0	0.0	0.0	-2563.0592	1469.7673	NaN	NaN	-0.3	0.8963	0.0216	0.0205	0.0212	0.0201	0.0202
0.0	0.0	0.0	-3585.0592	-1088.2327	NaN	NaN	0.2329	0.8962	0.0217	0.0206	0.0212	0.0201	0.0203
0.0	0.0	0.0	-2337.0592	314.7673	NaN	NaN	-0.1556	0.8963	0.0217	0.0205	0.0212	0.02	0.0203
0.0	0.0	0.0	-2580.0592	250.7673	NaN	NaN	-0.1077	0.8966	0.0216	0.0204	0.0211	0.02	0.0202
0.0	0.0	0.0	-1790.0592	2488.7673	NaN	NaN	1.3	0.8969	0.0215	0.0203	0.0211	0.02	0.0202
0.0	0.0	0.0	-1691.0592	-404.2327	NaN	NaN	0.1929	0.8967	0.0216	0.0204	0.0211	0.02	0.0202
0.0	0.0	0.0	-1888.0592	827.7673	NaN	NaN	-0.3	0.8969	0.0215	0.0204	0.0211	0.0199	0.0201
0.0	0.0	0.0	-2272.0592	-2522.2327	NaN	NaN	0.5261	0.8965	0.0216	0.0205	0.0212	0.02	0.0202
0.0	0.0	0.0	-2948.0592	-1122.2327	NaN	NaN	0.2757	0.8966	0.0216	0.0205	0.0211	0.0199	0.0202
0.0	0.0	0.0	-810.0592	-919.2327	NaN	NaN	0.5316	0.8966	0.0216	0.0205	0.0212	0.02	0.0202
0.0	0.0	0.0	-3840.0592	-1086.2327	NaN	NaN	0.2205	0.8967	0.0215	0.0204	0.0211	0.02	0.0202
0.0	0.0	0.0	-3222.0592	2838.7673	NaN	NaN	-0.3	0.8971	0.0213	0.0203	0.0211	0.02	0.0202
0.0	0.0	0.0	-4468.0592	4558.7673	NaN	NaN	1.3	0.8968	0.0214	0.0203	0.0211	0.0201	0.0202
0.0	0.0	0.0	-1964.0592	-491.2327	NaN	NaN	0.2001	0.8963	0.0216	0.0204	0.0212	0.0201	0.0203
0.0	0.0	0.0	-4157.0592	1540.7673	NaN	NaN	-0.3	0.8966	0.0215	0.0203	0.0212	0.0201	0.0203
0.0	0.0	0.0	-458.0592	3157.7673	NaN	NaN	1.1697	0.8971	0.0214	0.0202	0.0211	0.0201	0.0202
0.0	0.0	0.0	-2560.0592	2665.7673	NaN	NaN	1.3	0.8969	0.0214	0.0202	0.0212	0.02	0.0202
0.0	0.0	0.0	-1636.0592	-622.2327	NaN	NaN	0.2755	0.8965	0.0216	0.0203	0.0213	0.02	0.0203
0.0	0.0	0.0	-2202.0592	-848.2327	NaN	NaN	0.2781	0.8964	0.0217	0.0204	0.0212	0.02	0.0202
0.0	0.0	0.0	-3573.0592	2131.7673	NaN	NaN	-0.3	0.8968	0.0216	0.0203	0.0212	0.0199	0.0202
0.0	0.0	0.0	-2335.0592	193.7673	NaN	NaN	-0.0905	0.897	0.0215	0.0203	0.0212	0.0199	0.0202
0.0	0.0	0.0	-1113.0592	-636.2327	NaN	NaN	0.3637	0.8972	0.0214	0.0202	0.0211	0.0199	0.0201
0.0	0.0	0.0	-1517.0592	2391.7673	NaN	NaN	1.3	0.8973	0.0214	0.0202	0.0211	0.0199	0.0201
0.0	0.0	0.0	-2845.0592	30.7673	NaN	NaN	-0.0109	0.8968	0.0215	0.0203	0.0212	0.02	0.0202
0.0	0.0	0.0	-4859.0592	3621.7673	NaN	NaN	-0.3	0.8968	0.0215	0.0203	0.0212	0.02	0.0202
0.0	0.0	0.0	-4512.0592	277.7673	NaN	NaN	-0.0656	0.8965	0.0216	0.0203	0.0212	0.02	0.0203
0.0	0.0	0.0	-2390.0592	-204.2327	NaN	NaN	0.0787	0.8967	0.0215	0.0203	0.0212	0.02	0.0203
0.0	0.0	0.0	-1834.0592	2642.7673	NaN	NaN	1.3	0.897	0.0214	0.0201	0.0212	0.02	0.0203
0.0	0.0	0.0	-1505.0592	2765.7673	NaN	NaN	1.3	0.897	0.0214	0.0201	0.0212	0.02	0.0203
0.0	0.0	0.0	-1712.0592	1603.7673	NaN	NaN	-0.3	0.8969	0.0214	0.0202	0.0212	0.02	0.0203
0.0	0.0	0.0	-2780.0592	154.7673	NaN	NaN	-0.059	0.8968	0.0214	0.0203	0.0212	0.02	0.0203
0.0	0.0	0.0	-3703.0592	-390.2327	NaN	NaN	0.0953	0.8969	0.0214	0.0203	0.0212	0.0199	0.0203
0.0	0.0	0.0	-2031.0592	768.7673	NaN	NaN	-0.3	0.8971	0.0213	0.0202	0.0212	0.0199	0.0202
0.0	0.0	0.0	-3232.0592	1903.7673	NaN	NaN	-0.3	0.8969	0.0214	0.0203	0.0213	0.0199	0.0201
0.0	0.0	0.0	-3334.0592	-2268.2327	NaN	NaN	0.4049	0.8968	0.0215	0.0205	0.0213	0.0198	0.0201
0.0	0.0	0.0	-3650.0592	-567.2327	NaN	NaN	0.1345	0.897	0.0215	0.0204	0.0212	0.0198	0.0201
0.0	0.0	0.0	-2104.0592	-373.2327	NaN	NaN	0.1507	0.8972	0.0214	0.0204	0.0211	0.0198	0.02
0.0	0.0	0.0	-1960.0592	792.7673	NaN	NaN	-0.3	0.8975	0.0213	0.0203	0.0211	0.0199	0.02
0.0	0.0	0.0	-1620.0592	312.7673	NaN	NaN	-0.2392	0.8972	0.0213	0.0203	0.0211	0.02	0.0201
0.0	0.0	0.0	-3589.0592	727.7673	NaN	NaN	-0.2543	0.8971	0.0213	0.0203	0.0211	0.02	0.0201
0.0	0.0	0.0	-3338.0592	1691.7673	NaN	NaN	-0.3	0.8968	0.0214	0.0204	0.0211	0.02	0.0202
0.0	0.0	0.0	-2914.0592	-251.2327	NaN	NaN	0.0794	0.8965	0.0215	0.0205	0.0212	0.02	0.0202
0.0	0.0	0.0	-2876.0592	2359.7673	NaN	NaN	-0.3	0.8967	0.0214	0.0205	0.0211	0.02	0.0202
0.0	0.0	0.0	-2073.0592	1312.7673	NaN	NaN	-0.3	0.8967	0.0214	0.0205	0.0211	0.02	0.0202
0.0	0.0	0.0	-562.0592	2607.7673	NaN	NaN	1.2748	0.8969	0.0213	0.0205	0.0211	0.02	0.0201
0.0	0.0	0.0	-2395.0592	346.7673	NaN	NaN	-0.1693	0.8965	0.0215	0.0207	0.0212	0.02	0.0202
0.0	0.0	0.0	-2659.0592	-1226.2327	NaN	NaN	0.3156	0.8966	0.0215	0.0207	0.0211	0.0199	0.0202
0.0	0.0	0.0	-3845.0592	2728.7673	NaN	NaN	-0.3	0.8965	0.0215	0.0207	0.0212	0.02	0.0202
0.0	0.0	0.0	-5470.0592	49.7673	NaN	NaN	-0.0092	0.8962	0.0215	0.0208	0.0212	0.02	0.0203
0.0	0.0	0.0	-1996.0592	1565.7673	NaN	NaN	-0.3	0.8964	0.0215	0.0207	0.0212	0.02	0.0202
0.0	0.0	0.0	-3642.0592	-1166.2327	NaN	NaN	0.2425	0.8961	0.0215	0.0208	0.0212	0.0201	0.0203
0.0	0.0	0.0	-2261.0592	2158.7673	NaN	NaN	-0.3	0.8966	0.0214	0.0207	0.0211	0.02	0.0202
0.0	0.0	0.0	-3901.0592	325.7673	NaN	NaN	-0.0911	0.8965	0.0215	0.0207	0.0211	0.02	0.0202
0.0	0.0	0.0	-1932.0592	-210.2327	NaN	NaN	0.0981	0.8969	0.0213	0.0206	0.021	0.02	0.0202
0.0	0.0	0.0	-846.0592	3457.7673	NaN	NaN	1.3	0.8968	0.0213	0.0206	0.021	0.0201	0.0202
0.0	0.0	0.0	-2215.0592	-312.2327	NaN	NaN	0.1235	0.8965	0.0214	0.0206	0.0211	0.0201	0.0203
0.0	0.0	0.0	-2461.0592	557.7673	NaN	NaN	-0.2931	0.8963	0.0215	0.0207	0.0211	0.0202	0.0203
0.0	0.0	0.0	-2153.0592	-663.2327	NaN	NaN	0.2355	0.896	0.0216	0.0208	0.0211	0.0202	0.0203
0.0	0.0	0.0	-2311.0592	1060.7673	NaN	NaN	-0.3	0.896	0.0216	0.0208	0.0211	0.0201	0.0204
0.0	0.0	0.0	-5394.0592	-2214.2327	NaN	NaN	0.291	0.8957	0.0216	0.0209	0.0212	0.0201	0.0204
0.0	0.0	0.0	-4223.0592	2253.7673	NaN	NaN	-0.3	0.8965	0.0214	0.0207	0.0211	0.0201	0.0203
0.0	0.0	0.0	-3247.0592	4781.7673	NaN	NaN	1.3	0.8966	0.0213	0.0206	0.0211	0.0201	0.0203
0.0	0.0	0.0	-2743.0592	-406.2327	NaN	NaN	0.129	0.8966	0.0213	0.0207	0.0211	0.0201	0.0203
0.0	0.0	0.0	-3836.0592	1777.7673	NaN	NaN	-0.3	0.8967	0.0212	0.0207	0.0211	0.0201	0.0203
0.0	0.0	0.0	-3088.0592	3308.7673	NaN	NaN	1.3	0.8968	0.0212	0.0207	0.021	0.02	0.0202
0.0	0.0	0.0	-3297.0592	1544.7673	NaN	NaN	-0.3	0.8968	0.0212	0.0207	0.0211	0.02	0.0203
0.0	0.0	0.0	-4220.0592	-1237.2327	NaN	NaN	0.2267	0.8967	0.0212	0.0207	0.0211	0.02	0.0203
0.0	0.0	0.0	-2452.0592	-1587.2327	NaN	NaN	0.3929	0.8971	0.0211	0.0207	0.021	0.0199	0.0202
0.0	0.0	0.0	-1953.0592	2363.7673	NaN	NaN	1.3	0.8973	0.021	0.0206	0.0209	0.0199	0.0203
0.0	0.0	0.0	-1333.0592	1826.7673	NaN	NaN	1.3	0.8971	0.021	0.0206	0.021	0.02	0.0203
0.0	0.0	0.0	-4045.0592	1419.7673	NaN	NaN	-0.3	0.8969	0.0211	0.0207	0.021	0.02	0.0203
0.0	0.0	0.0	-4324.0592	1196.7673	NaN	NaN	-0.3	0.8968	0.0212	0.0206	0.021	0.0201	0.0204
0.0	0.0	0.0	-757.0592	1845.7673	NaN	NaN	1.3	0.8973	0.0211	0.0204	0.0208	0.02	0.0203
0.0	0.0	0.0	-467.0592	4110.7673	NaN	NaN	1.1282	0.8975	0.021	0.0203	0.0208	0.0201	0.0203
0.0	0.0	0.0	-3874.0592	1611.7673	NaN	NaN	-0.3	0.8969	0.0211	0.0205	0.0209	0.0201	0.0204
0.0	0.0	0.0	-2450.0592	1565.7673	NaN	NaN	-0.3	0.8968	0.0212	0.0205	0.021	0.0201	0.0204
0.0	0.0	0.0	-3660.0592	3788.7673	NaN	NaN	1.3	0.8967	0.0212	0.0205	0.021	0.0202	0.0204
0.0	0.0	0.0	-4072.0592	2264.7673	NaN	NaN	-0.3	0.8964	0.0212	0.0206	0.0211	0.0201	0.0205
0.0	0.0	0.0	-5191.0592	1006.7673	NaN	NaN	-0.2406	0.8965	0.0213	0.0206	0.0211	0.0201	0.0205
0.0	0.0	0.0	-2321.0592	78.7673	NaN	NaN	-0.0351	0.8968	0.0212	0.0205	0.0211	0.0201	0.0204
0.0	0.0	0.0	-1925.0592	1816.7673	NaN	NaN	-0.3	0.8972	0.0211	0.0204	0.021	0.02	0.0203
0.0	0.0	0.0	-1885.0592	2562.7673	NaN	NaN	1.3	0.8977	0.0209	0.0202	0.0209	0.02	0.0202
0.0	0.0	0.0	-3346.0592	2696.7673	NaN	NaN	-0.3	0.8977	0.021	0.0202	0.0209	0.02	0.0202
0.0	0.0	0.0	-4194.0592	909.7673	NaN	NaN	-0.277	0.8973	0.0211	0.0203	0.021	0.0201	0.0203
0.0	0.0	0.0	-1257.0592	2070.7673	NaN	NaN	1.3	0.8972	0.0211	0.0203	0.0211	0.0201	0.0203
0.0	0.0	0.0	-2974.0592	-217.2327	NaN	NaN	0.0681	0.8966	0.0213	0.0205	0.0212	0.0201	0.0204
0.0	0.0	0.0	-3408.0592	1295.7673	NaN	NaN	-0.3	0.8966	0.0213	0.0205	0.0212	0.0201	0.0203
0.0	0.0	0.0	-2750.0592	898.7673	NaN	NaN	-0.3	0.8964	0.0214	0.0205	0.0212	0.0201	0.0204
0.0	0.0	0.0	-2923.0592	1636.7673	NaN	NaN	-0.3	0.8968	0.0212	0.0204	0.0212	0.0202	0.0203
0.0	0.0	0.0	-1762.0592	4400.7673	NaN	NaN	1.3	0.8972	0.0211	0.0202	0.0211	0.0202	0.0202
0.0	0.0	0.0	-3875.0592	1567.7673	NaN	NaN	-0.3	0.8968	0.0212	0.0204	0.0213	0.0202	0.0203
0.0	0.0	0.0	-2678.0592	448.7673	NaN	NaN	-0.2013	0.8969	0.0212	0.0204	0.0212	0.0201	0.0202
0.0	0.0	0.0	-3144.0592	-299.2327	NaN	NaN	0.0869	0.8969	0.0212	0.0204	0.0212	0.02	0.0202
0.0	0.0	0.0	-2970.0592	2988.7673	NaN	NaN	1.3	0.897	0.0212	0.0204	0.0212	0.02	0.0202
0.0	0.0	0.0	-1894.0592	1491.7673	NaN	NaN	-0.3	0.8968	0.0212	0.0204	0.0213	0.02	0.0202
0.0	0.0	0.0	-1523.0592	-687.2327	NaN	NaN	0.3109	0.8968	0.0213	0.0204	0.0213	0.02	0.0202
0.0	0.0	0.0	-1110.0592	512.7673	NaN	NaN	-0.3	0.8969	0.0213	0.0203	0.0212	0.02	0.0202
0.0	0.0	0.0	-844.0592	1227.7673	NaN	NaN	1.3	0.8971	0.0213	0.0202	0.0212	0.0201	0.0202
0.0	0.0	0.0	-2514.0592	1152.7673	NaN	NaN	-0.3	0.8972	0.0213	0.0201	0.0212	0.0201	0.0202
0.0	0.0	0.0	-2318.0592	5769.7673	NaN	NaN	1.3	0.8972	0.0213	0.0201	0.0212	0.0201	0.0201
0.0	0.0	0.0	-3360.0592	1295.7673	NaN	NaN	-0.3	0.8968	0.0215	0.0202	0.0213	0.0201	0.0201
0.0	0.0	0.0	-845.0592	293.7673	NaN	NaN	-0.3	0.8968	0.0216	0.0203	0.0212	0.02	0.02
0.0	0.0	0.0	-3512.0592	-707.2327	NaN	NaN	0.1676	0.8966	0.0217	0.0204	0.0213	0.02	0.02
0.0	0.0	0.0	-1523.0592	1600.7673	NaN	NaN	1.3	0.897	0.0216	0.0204	0.0212	0.0198	0.0199
0.0	0.0	0.0	-1588.0592	-2099.2327	NaN	NaN	0.5693	0.8972	0.0216	0.0203	0.0212	0.0198	0.0199
0.0	0.0	0.0	-3473.0592	1145.7673	NaN	NaN	-0.3	0.8975	0.0215	0.0203	0.0212	0.0198	0.0198
0.0	0.0	0.0	-2993.0592	1175.7673	NaN	NaN	-0.3	0.8973	0.0216	0.0203	0.0212	0.0198	0.0198
0.0	0.0	0.0	-3894.0592	448.7673	NaN	NaN	-0.1303	0.8973	0.0216	0.0203	0.0212	0.0198	0.0198
0.0	0.0	0.0	-3274.0592	563.7673	NaN	NaN	-0.208	0.8972	0.0216	0.0204	0.0212	0.0198	0.0199
0.0	0.0	0.0	-1932.0592	2002.7673	NaN	NaN	1.3	0.8975	0.0215	0.0203	0.0211	0.0197	0.0198
0.0	0.0	0.0	-2212.0592	1040.7673	NaN	NaN	-0.3	0.8973	0.0216	0.0203	0.0212	0.0198	0.0198
0.0	0.0	0.0	-2665.0592	1179.7673	NaN	NaN	-0.3	0.8974	0.0216	0.0203	0.0212	0.0198	0.0198
0.0	0.0	0.0	-1323.0592	2415.7673	NaN	NaN	1.3	0.8971	0.0217	0.0204	0.0212	0.0198	0.0198
0.0	0.0	0.0	-3607.0592	-1151.2327	NaN	NaN	0.2419	0.8967	0.0218	0.0204	0.0212	0.0199	0.0199
0.0	0.0	0.0	-3665.0592	1117.7673	NaN	NaN	-0.3	0.8967	0.0218	0.0204	0.0212	0.0199	0.02
0.0	0.0	0.0	-2488.0592	2882.7673	NaN	NaN	1.3	0.8968	0.0218	0.0204	0.0212	0.0199	0.0199
0.0	0.0	0.0	-2406.0592	2753.7673	NaN	NaN	1.3	0.8969	0.0218	0.0204	0.0211	0.0199	0.0199
0.0	0.0	0.0	-2655.0592	2659.7673	NaN	NaN	1.3	0.8965	0.0219	0.0205	0.0212	0.0199	0.0199
0.0	0.0	0.0	-2690.0592	348.7673	NaN	NaN	-0.149	0.8965	0.022	0.0206	0.0212	0.0198	0.02
0.0	0.0	0.0	-2222.0592	-1418.2327	NaN	NaN	0.3896	0.8965	0.022	0.0207	0.0212	0.0197	0.02
0.0	0.0	0.0	-2299.0592	283.7673	NaN	NaN	-0.1408	0.8967	0.0219	0.0206	0.0211	0.0197	0.0199
0.0	0.0	0.0	-3278.0592	2622.7673	NaN	NaN	-0.3	0.8969	0.0219	0.0205	0.0211	0.0198	0.0198
0.0	0.0	0.0	-3480.0592	-84.2327	NaN	NaN	0.0236	0.8965	0.022	0.0206	0.0211	0.0199	0.0199
0.0	0.0	0.0	-4384.0592	4823.7673	NaN	NaN	1.3	0.8966	0.022	0.0205	0.0211	0.0199	0.0199
0.0	0.0	0.0	-4113.0592	2141.7673	NaN	NaN	-0.3	0.8963	0.022	0.0206	0.0212	0.02	0.02
0.0	0.0	0.0	-3916.0592	1904.7673	NaN	NaN	-0.3	0.8962	0.0221	0.0206	0.0212	0.02	0.02
0.0	0.0	0.0	-2246.0592	864.7673	NaN	NaN	-0.3	0.8961	0.0221	0.0207	0.0212	0.02	0.02
0.0	0.0	0.0	-2780.0592	-827.2327	NaN	NaN	0.2293	0.8961	0.0221	0.0207	0.0212	0.0199	0.02
0.0	0.0	0.0	-3022.0592	-2813.2327	NaN	NaN	0.4821	0.8959	0.0221	0.0208	0.0212	0.0199	0.02
0.0	0.0	0.0	-2923.0592	26.7673	NaN	NaN	-0.0092	0.8961	0.0221	0.0208	0.0212	0.0199	0.02
0.0	0.0	0.0	-2856.0592	-1378.2327	NaN	NaN	0.3255	0.8959	0.0221	0.0208	0.0212	0.0199	0.02
0.0	0.0	0.0	-2438.0592	-2656.2327	NaN	NaN	0.5214	0.896	0.022	0.0208	0.0212	0.0199	0.02
0.0	0.0	0.0	-3301.0592	-866.2327	NaN	NaN	0.2079	0.8959	0.022	0.0209	0.0212	0.02	0.02
0.0	0.0	0.0	-1865.0592	-251.2327	NaN	NaN	0.1187	0.896	0.0219	0.0208	0.0212	0.02	0.02
0.0	0.0	0.0	-3983.0592	2281.7673	NaN	NaN	-0.3	0.896	0.0219	0.0209	0.0212	0.02	0.0201
0.0	0.0	0.0	-3697.0592	918.7673	NaN	NaN	-0.3	0.896	0.0218	0.0209	0.0212	0.0199	0.0201
0.0	0.0	0.0	-2883.0592	2336.7673	NaN	NaN	-0.3	0.8963	0.0217	0.0208	0.0212	0.0199	0.0201
0.0	0.0	0.0	-3691.0592	1751.7673	NaN	NaN	-0.3	0.8961	0.0218	0.0208	0.0212	0.02	0.0202
0.0	0.0	0.0	-1643.0592	3721.7673	NaN	NaN	1.3	0.896	0.0219	0.0208	0.0212	0.02	0.0202
0.0	0.0	0.0	861.9408	-1510.2327	NaN	NaN	1.3	0.8955	0.022	0.021	0.0212	0.02	0.0203
0.0	0.0	0.0	-2059.0592	250.7673	NaN	NaN	-0.1387	0.8956	0.022	0.0209	0.0212	0.02	0.0203
0.0	0.0	0.0	-1125.0592	1887.7673	NaN	NaN	1.3	0.8958	0.0219	0.0209	0.0212	0.0199	0.0203
0.0	0.0	0.0	-461.0592	2711.7673	NaN	NaN	1.2049	0.8959	0.0219	0.0208	0.0212	0.02	0.0203
0.0	0.0	0.0	-972.0592	381.7673	NaN	NaN	-0.3	0.8956	0.0219	0.0209	0.0212	0.02	0.0203
0.0	0.0	0.0	849.9408	2654.7673	NaN	NaN	0.7575	0.896	0.0218	0.0208	0.0212	0.02	0.0202
0.0	0.0	0.0	-2666.0592	1900.7673	NaN	NaN	-0.3	0.8956	0.0219	0.0209	0.0212	0.02	0.0204
0.0	0.0	0.0	-2678.0592	2430.7673	NaN	NaN	-0.3	0.8959	0.0218	0.0207	0.0212	0.02	0.0203
0.0	0.0	0.0	-3511.0592	3249.7673	NaN	NaN	-0.3	0.8959	0.0218	0.0207	0.0213	0.02	0.0203
0.0	0.0	0.0	-2366.0592	3598.7673	NaN	NaN	1.3	0.896	0.0218	0.0207	0.0213	0.02	0.0202
0.0	0.0	0.0	-2104.0592	435.7673	NaN	NaN	-0.2612	0.8959	0.0218	0.0208	0.0213	0.0199	0.0203
0.0	0.0	0.0	-2717.0592	-1300.2327	NaN	NaN	0.3237	0.896	0.0217	0.0208	0.0213	0.0198	0.0203
0.0	0.0	0.0	-3698.0592	-896.2327	NaN	NaN	0.1951	0.8965	0.0215	0.0207	0.0213	0.0198	0.0203
0.0	0.0	0.0	-642.0592	4272.7673	NaN	NaN	1.1768	0.8974	0.0212	0.0204	0.0212	0.0197	0.0201
0.0	0.0	0.0	-764.0592	2176.7673	NaN	NaN	1.3	0.8976	0.0212	0.0204	0.0212	0.0197	0.02
0.0	0.0	0.0	-860.0592	2168.7673	NaN	NaN	1.3	0.8977	0.0212	0.0204	0.0212	0.0196	0.0199
0.0	0.0	0.0	-1606.0592	437.7673	NaN	NaN	-0.3	0.8975	0.0213	0.0205	0.0212	0.0196	0.02
0.0	0.0	0.0	-805.0592	778.7673	NaN	NaN	-0.3	0.8975	0.0213	0.0204	0.0211	0.0196	0.02
0.0	0.0	0.0	-2543.0592	3162.7673	NaN	NaN	1.3	0.8975	0.0213	0.0204	0.0212	0.0196	0.02
0.0	0.0	0.0	-1561.0592	1052.7673	NaN	NaN	-0.3	0.8975	0.0213	0.0203	0.0212	0.0197	0.02
0.0	0.0	0.0	790.9408	1943.7673	NaN	NaN	0.7108	0.8975	0.0214	0.0203	0.0212	0.0197	0.0199
0.0	0.0	0.0	-1006.0592	2142.7673	NaN	NaN	1.3	0.8972	0.0215	0.0203	0.0213	0.0198	0.0199
0.0	0.0	0.0	-2031.0592	247.7673	NaN	NaN	-0.1389	0.8968	0.0216	0.0205	0.0214	0.0198	0.02
0.0	0.0	0.0	-3229.0592	165.7673	NaN	NaN	-0.0541	0.8965	0.0217	0.0205	0.0214	0.0198	0.0201
0.0	0.0	0.0	-2528.0592	2617.7673	NaN	NaN	1.3	0.8969	0.0217	0.0205	0.0213	0.0197	0.0199
0.0	0.0	0.0	-1589.0592	657.7673	NaN	NaN	-0.3	0.8971	0.0217	0.0204	0.0213	0.0197	0.0199
0.0	0.0	0.0	184.9408	3210.7673	NaN	NaN	0.9455	0.8976	0.0215	0.0203	0.0213	0.0196	0.0197
0.0	0.0	0.0	-1789.0592	1480.7673	NaN	NaN	-0.3	0.8973	0.0217	0.0204	0.0214	0.0196	0.0197
0.0	0.0	0.0	-2055.0592	317.7673	NaN	NaN	-0.1829	0.8971	0.0217	0.0205	0.0214	0.0196	0.0197
0.0	0.0	0.0	-2845.0592	-327.2327	NaN	NaN	0.1032	0.8966	0.0219	0.0207	0.0215	0.0195	0.0198
0.0	0.0	0.0	-2033.0592	-654.2327	NaN	NaN	0.2435	0.8967	0.0219	0.0207	0.0214	0.0195	0.0198
0.0	0.0	0.0	-3862.0592	-692.2327	NaN	NaN	0.152	0.8964	0.022	0.0207	0.0215	0.0195	0.0198
0.0	0.0	0.0	-5154.0592	1592.7673	NaN	NaN	-0.3	0.8967	0.022	0.0206	0.0214	0.0195	0.0197
0.0	0.0	0.0	-1409.0592	2141.7673	NaN	NaN	1.3	0.8969	0.022	0.0205	0.0214	0.0196	0.0196
0.0	0.0	0.0	-2480.0592	1475.7673	NaN	NaN	-0.3	0.8966	0.0221	0.0206	0.0214	0.0196	0.0197
0.0	0.0	0.0	-2936.0592	1316.7673	NaN	NaN	-0.3	0.8965	0.0222	0.0207	0.0214	0.0196	0.0196
0.0	0.0	0.0	-1313.0592	1753.7673	NaN	NaN	1.3	0.8963	0.0223	0.0207	0.0214	0.0197	0.0197
0.0	0.0	0.0	-4150.0592	287.7673	NaN	NaN	-0.0745	0.8962	0.0223	0.0207	0.0214	0.0197	0.0197
0.0	0.0	0.0	-3149.0592	3596.7673	NaN	NaN	1.3	0.8963	0.0223	0.0207	0.0214	0.0197	0.0197
0.0	0.0	0.0	-2814.0592	-630.2327	NaN	NaN	0.183	0.8957	0.0224	0.0209	0.0215	0.0197	0.0198
0.0	0.0	0.0	-2992.0592	778.7673	NaN	NaN	-0.3	0.8958	0.0224	0.0208	0.0215	0.0197	0.0198
0.0	0.0	0.0	-2873.0592	2737.7673	NaN	NaN	-0.3	0.8956	0.0225	0.0208	0.0215	0.0198	0.0198
0.0	0.0	0.0	-2899.0592	355.7673	NaN	NaN	-0.1399	0.8955	0.0225	0.0208	0.0215	0.0198	0.0199
0.0	0.0	0.0	-4117.0592	1623.7673	NaN	NaN	-0.3	0.8956	0.0224	0.0208	0.0215	0.0198	0.0199
0.0	0.0	0.0	-3878.0592	1699.7673	NaN	NaN	-0.3	0.8957	0.0224	0.0208	0.0215	0.0197	0.0198
0.0	0.0	0.0	-1302.0592	2922.7673	NaN	NaN	1.3	0.8959	0.0224	0.0208	0.0215	0.0197	0.0198
0.0	0.0	0.0	-2306.0592	-2.2327	NaN	NaN	0.001	0.8953	0.0225	0.0209	0.0216	0.0197	0.0199
0.0	0.0	0.0	-3309.0592	-39.2327	NaN	NaN	0.0117	0.8953	0.0226	0.0209	0.0216	0.0197	0.0199
0.0	0.0	0.0	-3496.0592	439.7673	NaN	NaN	-0.1439	0.8953	0.0226	0.0209	0.0216	0.0197	0.0199
0.0	0.0	0.0	-2565.0592	746.7673	NaN	NaN	-0.3	0.8952	0.0226	0.0209	0.0216	0.0197	0.02
0.0	0.0	0.0	-1971.0592	1064.7673	NaN	NaN	-0.3	0.8951	0.0226	0.0209	0.0216	0.0197	0.02
0.0	0.0	0.0	-3347.0592	-453.2327	NaN	NaN	0.1193	0.895	0.0227	0.021	0.0216	0.0197	0.02
0.0	0.0	0.0	-3725.0592	56.7673	NaN	NaN	-0.0155	0.8949	0.0227	0.021	0.0216	0.0197	0.0201
0.0	0.0	0.0	-3193.0592	1451.7673	NaN	NaN	-0.3	0.8949	0.0227	0.021	0.0216	0.0197	0.0201
0.0	0.0	0.0	-608.0592	484.7673	NaN	NaN	-0.3	0.8949	0.0227	0.021	0.0216	0.0197	0.0201
0.0	0.0	0.0	-451.0592	-132.2327	NaN	NaN	0.2267	0.8948	0.0227	0.0211	0.0217	0.0197	0.0201
0.0	0.0	0.0	-3255.0592	918.7673	NaN	NaN	-0.3	0.895	0.0226	0.0211	0.0217	0.0196	0.0201
0.0	0.0	0.0	-3119.0592	-1959.2327	NaN	NaN	0.3858	0.8947	0.0226	0.0211	0.0217	0.0196	0.0201
0.0	0.0	0.0	-2050.0592	862.7673	NaN	NaN	-0.3	0.8949	0.0225	0.0211	0.0217	0.0196	0.0201
0.0	0.0	0.0	-3560.0592	1267.7673	NaN	NaN	-0.3	0.8946	0.0226	0.0211	0.0218	0.0197	0.0202
0.0	0.0	0.0	-2986.0592	-1716.2327	NaN	NaN	0.365	0.8945	0.0225	0.0211	0.0218	0.0197	0.0202
0.0	0.0	0.0	-3014.0592	2652.7673	NaN	NaN	-0.3	0.8946	0.0224	0.0211	0.0218	0.0198	0.0202
0.0	0.0	0.0	-3313.0592	851.7673	NaN	NaN	-0.3	0.8945	0.0225	0.0212	0.0218	0.0198	0.0203
0.0	0.0	0.0	-3087.0592	-1929.2327	NaN	NaN	0.3846	0.8945	0.0224	0.0212	0.0218	0.0198	0.0203
0.0	0.0	0.0	-2807.0592	1031.7673	NaN	NaN	-0.3	0.8946	0.0224	0.0212	0.0218	0.0198	0.0203
0.0	0.0	0.0	-3129.0592	936.7673	NaN	NaN	-0.3	0.8946	0.0223	0.0212	0.0218	0.0198	0.0203
0.0	0.0	0.0	-3185.0592	3064.7673	NaN	NaN	-0.3	0.8947	0.0223	0.0212	0.0217	0.0198	0.0203
0.0	0.0	0.0	-3359.0592	-1219.2327	NaN	NaN	0.2663	0.8944	0.0224	0.0213	0.0218	0.0198	0.0204
0.0	0.0	0.0	-4825.0592	2152.7673	NaN	NaN	-0.3	0.8945	0.0223	0.0212	0.0217	0.0198	0.0203
0.0	0.0	0.0	-2086.0592	2257.7673	NaN	NaN	1.3	0.8946	0.0223	0.0212	0.0217	0.0199	0.0203
0.0	0.0	0.0	-3102.0592	1290.7673	NaN	NaN	-0.3	0.8946	0.0223	0.0212	0.0217	0.0199	0.0203
0.0	0.0	0.0	-3246.0592	-1716.2327	NaN	NaN	0.3459	0.8942	0.0224	0.0213	0.0217	0.02	0.0204
0.0	0.0	0.0	-3471.0592	1640.7673	NaN	NaN	-0.3	0.8942	0.0225	0.0212	0.0217	0.02	0.0204
0.0	0.0	0.0	-3513.0592	1942.7673	NaN	NaN	-0.3	0.8941	0.0225	0.0212	0.0217	0.0201	0.0204
0.0	0.0	0.0	-3912.0592	-720.2327	NaN	NaN	0.1555	0.894	0.0225	0.0212	0.0217	0.0202	0.0204
0.0	0.0	0.0	-2257.0592	-843.2327	NaN	NaN	0.272	0.8938	0.0225	0.0213	0.0217	0.0203	0.0204
0.0	0.0	0.0	-2013.0592	-1679.2327	NaN	NaN	0.4548	0.8936	0.0225	0.0213	0.0217	0.0204	0.0205
0.0	0.0	0.0	-1306.0592	2181.7673	NaN	NaN	1.3	0.8934	0.0225	0.0213	0.0217	0.0205	0.0205
0.0	0.0	0.0	-2372.0592	-1067.2327	NaN	NaN	0.3103	0.8929	0.0227	0.0214	0.0218	0.0206	0.0206
0.0	0.0	0.0	-2887.0592	66.7673	NaN	NaN	-0.0237	0.8926	0.0227	0.0214	0.0219	0.0207	0.0207
0.0	0.0	0.0	-3124.0592	-2808.2327	NaN	NaN	0.4734	0.8924	0.0227	0.0215	0.0219	0.0207	0.0207
0.0	0.0	0.0	-949.0592	666.7673	NaN	NaN	-0.3	0.8927	0.0226	0.0214	0.0219	0.0208	0.0207
0.0	0.0	0.0	-2050.0592	-138.2327	NaN	NaN	0.0632	0.8924	0.0227	0.0214	0.022	0.0209	0.0207
0.0	0.0	0.0	-1429.0592	206.7673	NaN	NaN	-0.1692	0.8925	0.0226	0.0213	0.0219	0.0209	0.0207
0.0	0.0	0.0	-1883.0592	226.7673	NaN	NaN	-0.1369	0.8923	0.0226	0.0214	0.022	0.021	0.0207
0.0	0.0	0.0	-2703.0592	2066.7673	NaN	NaN	-0.3	0.8924	0.0225	0.0215	0.022	0.0209	0.0208
0.0	0.0	0.0	-1958.0592	-1498.2327	NaN	NaN	0.4335	0.8925	0.0224	0.0215	0.022	0.0209	0.0208
0.0	0.0	0.0	-3169.0592	-37.2327	NaN	NaN	0.0116	0.8926	0.0223	0.0214	0.022	0.021	0.0208
0.0	0.0	0.0	-2928.0592	2604.7673	NaN	NaN	-0.3	0.8927	0.0222	0.0214	0.022	0.021	0.0208
0.0	0.0	0.0	-2232.0592	805.7673	NaN	NaN	-0.3	0.8926	0.0222	0.0213	0.0221	0.021	0.0208
0.0	0.0	0.0	-2306.0592	1267.7673	NaN	NaN	-0.3	0.8927	0.0223	0.0211	0.0221	0.0211	0.0207
0.0	0.0	0.0	-2283.0592	3447.7673	NaN	NaN	1.3	0.893	0.0223	0.0209	0.022	0.0211	0.0206
0.0	0.0	0.0	-2097.0592	1759.7673	NaN	NaN	-0.3	0.8927	0.0225	0.0209	0.022	0.0213	0.0207
0.0	0.0	0.0	-1502.0592	2316.7673	NaN	NaN	1.3	0.8921	0.0227	0.021	0.0221	0.0215	0.0208
0.0	0.0	0.0	-2843.0592	127.7673	NaN	NaN	-0.0471	0.8918	0.0227	0.021	0.0221	0.0216	0.0208
0.0	0.0	0.0	-1761.0592	1766.7673	NaN	NaN	1.3	0.892	0.0228	0.0209	0.0219	0.0217	0.0207
0.0	0.0	0.0	-3686.0592	1841.7673	NaN	NaN	-0.3	0.8922	0.0228	0.0208	0.0219	0.0217	0.0207
0.0	0.0	0.0	-2269.0592	6231.7673	NaN	NaN	1.3	0.8923	0.0229	0.0206	0.0218	0.0218	0.0206
0.0	0.0	0.0	-2953.0592	3076.7673	NaN	NaN	1.3	0.8919	0.023	0.0208	0.0218	0.0219	0.0207
0.0	0.0	0.0	-3428.0592	3194.7673	NaN	NaN	-0.3	0.8919	0.0229	0.0208	0.0217	0.0219	0.0207
0.0	0.0	0.0	-3753.0592	2281.7673	NaN	NaN	-0.3	0.8922	0.0229	0.0207	0.0216	0.0218	0.0207
0.0	0.0	0.0	-4100.0592	2772.7673	NaN	NaN	-0.3	0.8926	0.0229	0.0206	0.0216	0.0217	0.0206
0.0	0.0	0.0	-3032.0592	744.7673	NaN	NaN	-0.3	0.8928	0.0228	0.0207	0.0215	0.0217	0.0206
0.0	0.0	0.0	-2752.0592	2808.7673	NaN	NaN	1.3	0.8935	0.0227	0.0205	0.0214	0.0215	0.0205
0.0	0.0	0.0	-3130.0592	2150.7673	NaN	NaN	-0.3	0.8935	0.0227	0.0206	0.0213	0.0214	0.0205
0.0	0.0	0.0	-3702.0592	2678.7673	NaN	NaN	-0.3	0.8941	0.0227	0.0204	0.0213	0.0212	0.0203
0.0	0.0	0.0	-2440.0592	2023.7673	NaN	NaN	-0.3	0.8939	0.0227	0.0204	0.0214	0.0213	0.0203
0.0	0.0	0.0	-1367.0592	874.7673	NaN	NaN	-0.3	0.8946	0.0226	0.0202	0.0214	0.0212	0.0201
0.0	0.0	0.0	849.9408	4912.7673	NaN	NaN	0.8525	0.8934	0.0229	0.0203	0.0216	0.0216	0.0204
0.0	0.0	0.0	-2145.0592	3467.7673	NaN	NaN	1.3	0.893	0.0229	0.0203	0.0216	0.0217	0.0205
0.0	0.0	0.0	-2519.0592	5460.7673	NaN	NaN	1.3	0.8927	0.0229	0.0203	0.0217	0.0218	0.0205
0.0	0.0	0.0	-2303.0592	2822.7673	NaN	NaN	1.3	0.8932	0.0228	0.0202	0.0216	0.0218	0.0203
0.0	0.0	0.0	-2546.0592	-873.2327	NaN	NaN	0.2554	0.8937	0.0226	0.0202	0.0216	0.0217	0.0202
0.0	0.0	0.0	-3202.0592	200.7673	NaN	NaN	-0.0669	0.8944	0.0224	0.0201	0.0215	0.0217	0.02
0.0	0.0	0.0	-2356.0592	-740.2327	NaN	NaN	0.2391	0.8947	0.0222	0.02	0.0216	0.0217	0.0198
0.0	0.0	0.0	-3135.0592	2297.7673	NaN	NaN	-0.3	0.8951	0.0221	0.02	0.0216	0.0216	0.0197
0.0	0.0	0.0	-4258.0592	403.7673	NaN	NaN	-0.1048	0.8954	0.022	0.02	0.0216	0.0215	0.0196
0.0	0.0	0.0	-1430.0592	1622.7673	NaN	NaN	1.3	0.896	0.0219	0.0199	0.0215	0.0213	0.0194
0.0	0.0	0.0	-3853.0592	-85.2327	NaN	NaN	0.0216	0.8964	0.0217	0.0199	0.0215	0.0212	0.0192
0.0	0.0	0.0	-3029.0592	635.7673	NaN	NaN	-0.2656	0.8965	0.0217	0.0199	0.0216	0.0211	0.0191
0.0	0.0	0.0	-1282.0592	2108.7673	NaN	NaN	1.3	0.8951	0.022	0.0202	0.0219	0.0214	0.0194
0.0	0.0	0.0	-3089.0592	-359.2327	NaN	NaN	0.1042	0.8952	0.0221	0.0201	0.0219	0.0213	0.0193
0.0	0.0	0.0	-2508.0592	1577.7673	NaN	NaN	-0.3	0.8826	0.0248	0.022	0.0244	0.024	0.0222
0.0	0.0	0.0	-3030.0592	2510.7673	NaN	NaN	-0.3	0.8998	0.021	0.0186	0.0217	0.0211	0.0179
