# Supplementary material for: DeepFRET, a software for rapid and automated single-molecule FRET data classification using deep learning
Source: eLife. 2020 Nov 3;9:e60404. doi: 10.7554/eLife.60404 (PMC7609065; doi:10.7554/eLife.60404)
Supplement: Figure 4—source data 1. [file elife-60404-fig4-data1.zip › Figure 4-source data 1/Fig_S4a/Traces/traces_all_n294/Traces_Fig2d_4mMAc_mov3_combined_tif_pair48.txt]

Exported by DeepFRET
Date: 2020-08-26, 18:13
Video filename: None
FRET pair #48
Bleaches at 242
D-Dexc-bg	A-Dexc-bg	A-Aexc-bg	D-Dexc-rw	A-Dexc-rw	A-Aexc-rw	S	E	p_bleached	p_aggregated	p_noisy	p_scrambled	p_static	p_dynamic
0.0	0.0	0.0	35026.4721	9534.5102	NaN	NaN	0.214	0.019	0.8898	0.0208	0.0249	0.0249	0.0206
0.0	0.0	0.0	39397.4721	9962.5102	NaN	NaN	0.2018	0.0168	0.8887	0.0189	0.0262	0.0276	0.0218
0.0	0.0	0.0	33681.4721	6060.5102	NaN	NaN	0.1525	0.0177	0.8973	0.0179	0.0228	0.0251	0.0193
0.0	0.0	0.0	32628.4721	7264.5102	NaN	NaN	0.1821	0.0177	0.8958	0.0176	0.0234	0.0254	0.0201
0.0	0.0	0.0	34266.4721	7818.5102	NaN	NaN	0.1858	0.0184	0.8976	0.0176	0.0224	0.0242	0.0198
0.0	0.0	0.0	33879.4721	6701.5102	NaN	NaN	0.1651	0.0184	0.8965	0.0178	0.0227	0.024	0.0205
0.0	0.0	0.0	36733.4721	5042.5102	NaN	NaN	0.1207	0.0186	0.8989	0.0178	0.0218	0.0231	0.0199
0.0	0.0	0.0	36208.4721	10746.5102	NaN	NaN	0.2289	0.0189	0.8978	0.018	0.0221	0.0233	0.0198
0.0	0.0	0.0	34132.4721	7731.5102	NaN	NaN	0.1847	0.0191	0.8979	0.0182	0.022	0.0232	0.0196
0.0	0.0	0.0	36328.4721	10480.5102	NaN	NaN	0.2239	0.0188	0.8983	0.0182	0.022	0.0232	0.0195
0.0	0.0	0.0	38043.4721	6236.5102	NaN	NaN	0.1408	0.0188	0.8985	0.0182	0.022	0.0233	0.0192
0.0	0.0	0.0	36635.4721	6586.5102	NaN	NaN	0.1524	0.0184	0.8998	0.0183	0.0217	0.0231	0.0188
0.0	0.0	0.0	37621.4721	7452.5102	NaN	NaN	0.1653	0.0174	0.9034	0.0181	0.0207	0.0223	0.0181
0.0	0.0	0.0	37647.4721	8270.5102	NaN	NaN	0.1801	0.0164	0.9071	0.018	0.0196	0.0215	0.0174
0.0	0.0	0.0	35244.4721	11122.5102	NaN	NaN	0.2399	0.016	0.9099	0.0179	0.0188	0.0207	0.0168
0.0	0.0	0.0	35277.4721	6915.5102	NaN	NaN	0.1639	0.0158	0.9119	0.0177	0.0184	0.02	0.0162
0.0	0.0	0.0	41544.4721	6672.5102	NaN	NaN	0.1384	0.016	0.9135	0.0174	0.0182	0.0193	0.0157
0.0	0.0	0.0	34975.4721	7017.5102	NaN	NaN	0.1671	0.0163	0.914	0.0172	0.0181	0.0191	0.0153
0.0	0.0	0.0	35044.4721	7540.5102	NaN	NaN	0.1771	0.0167	0.9126	0.0172	0.0186	0.0197	0.0152
0.0	0.0	0.0	36092.4721	12901.5102	NaN	NaN	0.2633	0.0173	0.9108	0.0173	0.0191	0.0203	0.0153
0.0	0.0	0.0	40759.4721	8634.5102	NaN	NaN	0.1748	0.0177	0.909	0.0175	0.0196	0.0209	0.0154
0.0	0.0	0.0	36431.4721	6502.5102	NaN	NaN	0.1515	0.0183	0.9072	0.0176	0.02	0.0214	0.0155
0.0	0.0	0.0	30215.4721	5988.5102	NaN	NaN	0.1654	0.0184	0.9057	0.0178	0.0204	0.0218	0.0158
0.0	0.0	0.0	34865.4721	11710.5102	NaN	NaN	0.2514	0.0188	0.904	0.018	0.0207	0.0224	0.0162
0.0	0.0	0.0	37103.4721	5358.5102	NaN	NaN	0.1262	0.0187	0.9037	0.0182	0.0206	0.0224	0.0164
0.0	0.0	0.0	38688.4721	7457.5102	NaN	NaN	0.1616	0.0185	0.9037	0.0185	0.0204	0.0224	0.0166
0.0	0.0	0.0	33069.4721	7818.5102	NaN	NaN	0.1912	0.0186	0.9029	0.0186	0.0204	0.0227	0.0168
0.0	0.0	0.0	33168.4721	8765.5102	NaN	NaN	0.209	0.0185	0.9032	0.0186	0.0201	0.0227	0.0169
0.0	0.0	0.0	35611.4721	7121.5102	NaN	NaN	0.1667	0.0181	0.9034	0.0188	0.0198	0.0227	0.0172
0.0	0.0	0.0	34309.4721	6715.5102	NaN	NaN	0.1637	0.0182	0.9028	0.0191	0.0197	0.0228	0.0175
0.0	0.0	0.0	32400.4721	6303.5102	NaN	NaN	0.1629	0.0185	0.9008	0.0195	0.02	0.0233	0.0179
0.0	0.0	0.0	35401.4721	7089.5102	NaN	NaN	0.1668	0.0186	0.9002	0.0196	0.0201	0.0233	0.0181
0.0	0.0	0.0	31322.4721	5162.5102	NaN	NaN	0.1415	0.0186	0.8993	0.0198	0.0204	0.0234	0.0185
0.0	0.0	0.0	36346.4721	6021.5102	NaN	NaN	0.1421	0.0187	0.9003	0.0195	0.0201	0.0233	0.0181
0.0	0.0	0.0	33895.4721	6863.5102	NaN	NaN	0.1684	0.0185	0.9012	0.0192	0.02	0.0232	0.0179
0.0	0.0	0.0	36146.4721	6109.5102	NaN	NaN	0.1446	0.0179	0.9047	0.0187	0.0192	0.0223	0.0172
0.0	0.0	0.0	35363.4721	9691.5102	NaN	NaN	0.2151	0.0169	0.9076	0.0182	0.0187	0.0215	0.017
0.0	0.0	0.0	34525.4721	10348.5102	NaN	NaN	0.2306	0.0166	0.9099	0.0178	0.0182	0.0209	0.0166
0.0	0.0	0.0	40387.4721	6957.5102	NaN	NaN	0.147	0.0162	0.912	0.0175	0.0178	0.0202	0.0163
0.0	0.0	0.0	40774.4721	5475.5102	NaN	NaN	0.1184	0.016	0.9135	0.0173	0.0174	0.0197	0.0161
0.0	0.0	0.0	31161.4721	4426.5102	NaN	NaN	0.1244	0.0161	0.9136	0.0171	0.0175	0.0196	0.016
0.0	0.0	0.0	29269.4721	2864.5102	NaN	NaN	0.0891	0.0162	0.9145	0.0168	0.0175	0.0194	0.0157
0.0	0.0	0.0	33980.4721	5401.5102	NaN	NaN	0.1372	0.016	0.9149	0.0166	0.0176	0.0194	0.0156
0.0	0.0	0.0	34376.4721	8206.5102	NaN	NaN	0.1927	0.0159	0.9153	0.0163	0.0177	0.0194	0.0155
0.0	0.0	0.0	30137.4721	5791.5102	NaN	NaN	0.1612	0.0159	0.9158	0.016	0.0177	0.0194	0.0152
0.0	0.0	0.0	38176.4721	5714.5102	NaN	NaN	0.1302	0.0159	0.9158	0.0159	0.0177	0.0196	0.0151
0.0	0.0	0.0	31904.4721	6915.5102	NaN	NaN	0.1781	0.016	0.915	0.0159	0.018	0.0199	0.0151
0.0	0.0	0.0	33900.4721	4407.5102	NaN	NaN	0.1151	0.0161	0.9149	0.0158	0.0181	0.0201	0.0149
0.0	0.0	0.0	32706.4721	3981.5102	NaN	NaN	0.1085	0.0163	0.9139	0.0159	0.0183	0.0205	0.015
0.0	0.0	0.0	32485.4721	5507.5102	NaN	NaN	0.145	0.0169	0.9115	0.0163	0.0189	0.0213	0.0152
0.0	0.0	0.0	33738.4721	9289.5102	NaN	NaN	0.2159	0.0172	0.9094	0.0165	0.0196	0.0219	0.0155
0.0	0.0	0.0	32192.4721	6408.5102	NaN	NaN	0.166	0.0173	0.9083	0.0166	0.0199	0.0223	0.0155
0.0	0.0	0.0	33464.4721	5997.5102	NaN	NaN	0.152	0.0177	0.9063	0.0168	0.0205	0.0229	0.0158
0.0	0.0	0.0	29023.4721	2645.5102	NaN	NaN	0.0835	0.0181	0.9042	0.0171	0.021	0.0234	0.0161
0.0	0.0	0.0	33883.4721	8610.5102	NaN	NaN	0.2026	0.0184	0.9018	0.0174	0.0216	0.0241	0.0166
0.0	0.0	0.0	31630.4721	8525.5102	NaN	NaN	0.2123	0.0188	0.9003	0.0178	0.0219	0.0244	0.0168
0.0	0.0	0.0	36138.4721	3850.5102	NaN	NaN	0.0963	0.0194	0.8979	0.0182	0.0224	0.025	0.0171
0.0	0.0	0.0	34113.4721	4918.5102	NaN	NaN	0.126	0.0203	0.8946	0.0189	0.023	0.0257	0.0175
0.0	0.0	0.0	35919.4721	6366.5102	NaN	NaN	0.1506	0.0207	0.8927	0.0192	0.0236	0.0261	0.0177
0.0	0.0	0.0	35679.4721	9246.5102	NaN	NaN	0.2058	0.0209	0.8915	0.0194	0.0241	0.0262	0.0179
0.0	0.0	0.0	31994.4721	3197.5102	NaN	NaN	0.0909	0.0209	0.8914	0.0195	0.0242	0.0262	0.0179
0.0	0.0	0.0	34507.4721	4277.5102	NaN	NaN	0.1103	0.021	0.8901	0.0198	0.0246	0.0265	0.0181
0.0	0.0	0.0	32825.4721	5311.5102	NaN	NaN	0.1393	0.0211	0.8891	0.0199	0.0249	0.0266	0.0182
0.0	0.0	0.0	29944.4721	7355.5102	NaN	NaN	0.1972	0.0212	0.8883	0.0201	0.0252	0.0268	0.0184
0.0	0.0	0.0	33343.4721	4286.5102	NaN	NaN	0.1139	0.0212	0.8878	0.0203	0.0252	0.0269	0.0186
0.0	0.0	0.0	29758.4721	7739.5102	NaN	NaN	0.2064	0.021	0.8884	0.0203	0.0251	0.0267	0.0185
0.0	0.0	0.0	35779.4721	7618.5102	NaN	NaN	0.1755	0.021	0.8884	0.0203	0.0251	0.0266	0.0185
0.0	0.0	0.0	38833.4721	7640.5102	NaN	NaN	0.1644	0.0205	0.8907	0.0202	0.0244	0.0259	0.0183
0.0	0.0	0.0	36077.4721	5671.5102	NaN	NaN	0.1358	0.0199	0.8943	0.0201	0.0233	0.0248	0.0177
0.0	0.0	0.0	33635.4721	5021.5102	NaN	NaN	0.1299	0.0187	0.9005	0.0199	0.0216	0.0227	0.0167
0.0	0.0	0.0	35610.4721	4250.5102	NaN	NaN	0.1066	0.0178	0.9055	0.0197	0.0204	0.0211	0.0156
0.0	0.0	0.0	32461.4721	5229.5102	NaN	NaN	0.1387	0.0167	0.9109	0.0196	0.019	0.0193	0.0145
0.0	0.0	0.0	34041.4721	8548.5102	NaN	NaN	0.2007	0.0161	0.9145	0.0197	0.0181	0.018	0.0136
0.0	0.0	0.0	31064.4721	4714.5102	NaN	NaN	0.1318	0.0156	0.9162	0.0201	0.0178	0.0171	0.0132
0.0	0.0	0.0	29691.4721	9106.5102	NaN	NaN	0.2347	0.0152	0.9174	0.0203	0.0176	0.0166	0.0129
0.0	0.0	0.0	32480.4721	5100.5102	NaN	NaN	0.1357	0.0151	0.9165	0.0211	0.0178	0.0165	0.013
0.0	0.0	0.0	34972.4721	8411.5102	NaN	NaN	0.1939	0.015	0.9158	0.0216	0.0181	0.0164	0.0131
0.0	0.0	0.0	31864.4721	7136.5102	NaN	NaN	0.183	0.0153	0.9138	0.0225	0.0185	0.0164	0.0134
0.0	0.0	0.0	34244.4721	3835.5102	NaN	NaN	0.1007	0.0155	0.9131	0.0228	0.0186	0.0164	0.0135
0.0	0.0	0.0	32894.4721	2505.5102	NaN	NaN	0.0708	0.0157	0.9117	0.0233	0.0191	0.0165	0.0137
0.0	0.0	0.0	33691.4721	6015.5102	NaN	NaN	0.1515	0.0158	0.9121	0.0231	0.0189	0.0165	0.0136
0.0	0.0	0.0	32659.4721	6333.5102	NaN	NaN	0.1624	0.0161	0.9108	0.0234	0.0192	0.0167	0.0138
0.0	0.0	0.0	35799.4721	7855.5102	NaN	NaN	0.1799	0.0162	0.9104	0.0235	0.0193	0.0168	0.0137
0.0	0.0	0.0	31008.4721	5954.5102	NaN	NaN	0.1611	0.0165	0.91	0.0234	0.0194	0.017	0.0137
0.0	0.0	0.0	39241.4721	4308.5102	NaN	NaN	0.0989	0.0167	0.9103	0.0231	0.0192	0.0172	0.0134
0.0	0.0	0.0	35645.4721	4464.5102	NaN	NaN	0.1113	0.017	0.9089	0.0233	0.0196	0.0175	0.0137
0.0	0.0	0.0	30597.4721	7973.5102	NaN	NaN	0.2067	0.0172	0.9092	0.023	0.0194	0.0177	0.0134
0.0	0.0	0.0	31555.4721	4472.5102	NaN	NaN	0.1241	0.0175	0.9072	0.0233	0.02	0.0182	0.0137
0.0	0.0	0.0	29896.4721	7877.5102	NaN	NaN	0.2085	0.0177	0.9069	0.0232	0.02	0.0185	0.0137
0.0	0.0	0.0	33653.4721	6283.5102	NaN	NaN	0.1573	0.018	0.906	0.0229	0.0204	0.0189	0.0138
0.0	0.0	0.0	29649.4721	4852.5102	NaN	NaN	0.1406	0.0182	0.9054	0.0228	0.0204	0.0193	0.0139
0.0	0.0	0.0	30667.4721	6133.5102	NaN	NaN	0.1667	0.0185	0.9044	0.0226	0.0206	0.0197	0.0141
0.0	0.0	0.0	31139.4721	6365.5102	NaN	NaN	0.1697	0.0189	0.9031	0.0224	0.0209	0.0203	0.0144
0.0	0.0	0.0	33200.4721	6242.5102	NaN	NaN	0.1583	0.0192	0.9027	0.0218	0.021	0.0207	0.0146
0.0	0.0	0.0	38002.4721	6180.5102	NaN	NaN	0.1399	0.0197	0.9001	0.0219	0.0217	0.0214	0.0152
0.0	0.0	0.0	30995.4721	8292.5102	NaN	NaN	0.2111	0.0203	0.898	0.0217	0.0223	0.0221	0.0156
0.0	0.0	0.0	32085.4721	6851.5102	NaN	NaN	0.176	0.0209	0.8956	0.0216	0.023	0.0227	0.0161
0.0	0.0	0.0	32265.4721	4564.5102	NaN	NaN	0.1239	0.0215	0.8933	0.0216	0.0236	0.0233	0.0166
0.0	0.0	0.0	35624.4721	2068.5102	NaN	NaN	0.0549	0.0222	0.8903	0.0216	0.0245	0.0241	0.0172
0.0	0.0	0.0	33804.4721	4281.5102	NaN	NaN	0.1124	0.0228	0.8873	0.0216	0.0254	0.025	0.0178
0.0	0.0	0.0	32394.4721	5943.5102	NaN	NaN	0.155	0.0233	0.8849	0.0216	0.026	0.0259	0.0182
0.0	0.0	0.0	35132.4721	6172.5102	NaN	NaN	0.1494	0.0239	0.8813	0.0218	0.0272	0.0271	0.0187
0.0	0.0	0.0	32847.4721	5038.5102	NaN	NaN	0.133	0.0246	0.8787	0.0218	0.028	0.028	0.019
0.0	0.0	0.0	33741.4721	3109.5102	NaN	NaN	0.0844	0.0254	0.8761	0.0218	0.0287	0.0287	0.0192
0.0	0.0	0.0	33907.4721	1201.5102	NaN	NaN	0.0342	0.0262	0.8732	0.0222	0.0295	0.0295	0.0195
0.0	0.0	0.0	24556.4721	5822.5102	NaN	NaN	0.1917	0.0267	0.8713	0.0223	0.03	0.03	0.0197
0.0	0.0	0.0	36187.4721	5343.5102	NaN	NaN	0.1287	0.0268	0.8703	0.0224	0.0304	0.0303	0.0197
0.0	0.0	0.0	37098.4721	4200.5102	NaN	NaN	0.1017	0.0269	0.8695	0.0226	0.0305	0.0306	0.0199
0.0	0.0	0.0	29761.4721	8627.5102	NaN	NaN	0.2247	0.0271	0.8684	0.0227	0.031	0.031	0.0199
0.0	0.0	0.0	27062.4721	5566.5102	NaN	NaN	0.1706	0.0273	0.8673	0.0228	0.0314	0.0312	0.02
0.0	0.0	0.0	32945.4721	5879.5102	NaN	NaN	0.1514	0.0273	0.8668	0.0228	0.0316	0.0314	0.0201
0.0	0.0	0.0	37529.4721	5136.5102	NaN	NaN	0.1204	0.0276	0.866	0.0228	0.0319	0.0315	0.0202
0.0	0.0	0.0	26577.4721	3385.5102	NaN	NaN	0.113	0.0276	0.8662	0.0227	0.032	0.0314	0.0201
0.0	0.0	0.0	29668.4721	8513.5102	NaN	NaN	0.223	0.0275	0.8666	0.0225	0.0321	0.0313	0.02
0.0	0.0	0.0	34092.4721	3098.5102	NaN	NaN	0.0833	0.0272	0.8671	0.0224	0.0321	0.0311	0.02
0.0	0.0	0.0	31249.4721	7995.5102	NaN	NaN	0.2037	0.027	0.8682	0.0223	0.0318	0.0308	0.0198
0.0	0.0	0.0	35219.4721	1083.5102	NaN	NaN	0.0298	0.0264	0.8705	0.0224	0.0311	0.03	0.0197
0.0	0.0	0.0	33002.4721	5857.5102	NaN	NaN	0.1507	0.0254	0.8742	0.022	0.0302	0.029	0.0193
0.0	0.0	0.0	33693.4721	5906.5102	NaN	NaN	0.1492	0.0243	0.8785	0.0214	0.0292	0.0276	0.019
0.0	0.0	0.0	34101.4721	3591.5102	NaN	NaN	0.0953	0.0228	0.8845	0.0207	0.0277	0.0256	0.0187
0.0	0.0	0.0	31492.4721	7970.5102	NaN	NaN	0.202	0.0217	0.889	0.0198	0.0268	0.0245	0.0181
0.0	0.0	0.0	31867.4721	5830.5102	NaN	NaN	0.1547	0.0205	0.8942	0.019	0.0257	0.0231	0.0176
0.0	0.0	0.0	34598.4721	4237.5102	NaN	NaN	0.1091	0.0193	0.8994	0.0181	0.0246	0.0218	0.0168
0.0	0.0	0.0	30320.4721	4770.5102	NaN	NaN	0.1359	0.018	0.9045	0.0173	0.0237	0.0204	0.0162
0.0	0.0	0.0	30109.4721	7088.5102	NaN	NaN	0.1906	0.0169	0.9093	0.0164	0.0227	0.0192	0.0155
0.0	0.0	0.0	32870.4721	5792.5102	NaN	NaN	0.1498	0.0157	0.9142	0.0157	0.0216	0.018	0.0148
0.0	0.0	0.0	32545.4721	5291.5102	NaN	NaN	0.1399	0.0148	0.9177	0.0152	0.021	0.0171	0.0143
0.0	0.0	0.0	33273.4721	6164.5102	NaN	NaN	0.1563	0.0143	0.9197	0.0147	0.0207	0.0166	0.0139
0.0	0.0	0.0	33122.4721	4754.5102	NaN	NaN	0.1255	0.0139	0.9218	0.0143	0.0203	0.0161	0.0135
0.0	0.0	0.0	31020.4721	7048.5102	NaN	NaN	0.1852	0.0134	0.924	0.0139	0.0199	0.0156	0.0131
0.0	0.0	0.0	28699.4721	2130.5102	NaN	NaN	0.0691	0.0131	0.9257	0.0136	0.0195	0.0152	0.0128
0.0	0.0	0.0	31469.4721	3045.5102	NaN	NaN	0.0882	0.0128	0.9271	0.0132	0.0194	0.0149	0.0125
0.0	0.0	0.0	31054.4721	8602.5102	NaN	NaN	0.2169	0.0127	0.9276	0.0131	0.0195	0.0148	0.0124
0.0	0.0	0.0	28972.4721	8353.5102	NaN	NaN	0.2238	0.0125	0.9289	0.0128	0.0192	0.0145	0.0121
0.0	0.0	0.0	30455.4721	5937.5102	NaN	NaN	0.1631	0.0123	0.9301	0.0125	0.0189	0.0143	0.0119
0.0	0.0	0.0	32505.4721	3408.5102	NaN	NaN	0.0949	0.0121	0.9311	0.0124	0.0186	0.0141	0.0117
0.0	0.0	0.0	33188.4721	5406.5102	NaN	NaN	0.1401	0.012	0.9321	0.0121	0.0184	0.0139	0.0115
0.0	0.0	0.0	33633.4721	4984.5102	NaN	NaN	0.1291	0.0117	0.9335	0.0119	0.0179	0.0137	0.0113
0.0	0.0	0.0	28324.4721	8475.5102	NaN	NaN	0.2303	0.0115	0.9345	0.0117	0.0176	0.0135	0.0112
0.0	0.0	0.0	29806.4721	5363.5102	NaN	NaN	0.1525	0.0115	0.9348	0.0117	0.0175	0.0135	0.0111
0.0	0.0	0.0	28591.4721	5338.5102	NaN	NaN	0.1573	0.0113	0.9358	0.0114	0.0171	0.0134	0.0109
0.0	0.0	0.0	33387.4721	5040.5102	NaN	NaN	0.1312	0.0112	0.9366	0.0112	0.0168	0.0134	0.0108
0.0	0.0	0.0	31205.4721	5751.5102	NaN	NaN	0.1556	0.0111	0.9367	0.0112	0.0168	0.0134	0.0109
0.0	0.0	0.0	27657.4721	6184.5102	NaN	NaN	0.1827	0.0111	0.9371	0.011	0.0165	0.0135	0.0108
0.0	0.0	0.0	33130.4721	3465.5102	NaN	NaN	0.0947	0.0111	0.9373	0.0109	0.0163	0.0135	0.0109
0.0	0.0	0.0	36104.4721	5144.5102	NaN	NaN	0.1247	0.0111	0.9374	0.0108	0.0162	0.0136	0.0109
0.0	0.0	0.0	30097.4721	3338.5102	NaN	NaN	0.0998	0.0111	0.9371	0.0107	0.0163	0.0138	0.0109
0.0	0.0	0.0	29357.4721	7671.5102	NaN	NaN	0.2072	0.011	0.937	0.0106	0.0164	0.0139	0.011
0.0	0.0	0.0	32580.4721	7233.5102	NaN	NaN	0.1817	0.0112	0.9359	0.0107	0.0168	0.0142	0.0112
0.0	0.0	0.0	29605.4721	3679.5102	NaN	NaN	0.1105	0.0112	0.9357	0.0106	0.0169	0.0144	0.0112
0.0	0.0	0.0	33579.4721	2777.5102	NaN	NaN	0.0764	0.0115	0.9343	0.0107	0.0173	0.0148	0.0114
0.0	0.0	0.0	31876.4721	3876.5102	NaN	NaN	0.1084	0.0118	0.9319	0.011	0.0182	0.0154	0.0117
0.0	0.0	0.0	30547.4721	7966.5102	NaN	NaN	0.2068	0.012	0.9306	0.011	0.0187	0.0159	0.0118
0.0	0.0	0.0	31820.4721	3170.5102	NaN	NaN	0.0906	0.0123	0.9287	0.0113	0.0194	0.0163	0.012
0.0	0.0	0.0	33638.4721	7351.5102	NaN	NaN	0.1793	0.0125	0.9269	0.0113	0.0202	0.0169	0.0122
0.0	0.0	0.0	32287.4721	5819.5102	NaN	NaN	0.1527	0.0129	0.9248	0.0115	0.021	0.0175	0.0123
0.0	0.0	0.0	35830.4721	6251.5102	NaN	NaN	0.1486	0.0131	0.923	0.0116	0.0218	0.018	0.0125
0.0	0.0	0.0	28988.4721	5508.5102	NaN	NaN	0.1597	0.0135	0.9206	0.0119	0.0227	0.0186	0.0127
0.0	0.0	0.0	32905.4721	2676.5102	NaN	NaN	0.0752	0.0137	0.9194	0.012	0.0231	0.019	0.0128
0.0	0.0	0.0	30157.4721	5968.5102	NaN	NaN	0.1652	0.014	0.9171	0.0122	0.0239	0.0196	0.0131
0.0	0.0	0.0	27095.4721	4124.5102	NaN	NaN	0.1321	0.0142	0.9162	0.0123	0.0242	0.02	0.0131
0.0	0.0	0.0	30586.4721	5284.5102	NaN	NaN	0.1473	0.0145	0.9152	0.0124	0.0243	0.0203	0.0132
0.0	0.0	0.0	34900.4721	4653.5102	NaN	NaN	0.1176	0.0148	0.9135	0.0126	0.0248	0.0208	0.0135
0.0	0.0	0.0	28667.4721	6884.5102	NaN	NaN	0.1936	0.0151	0.9128	0.0127	0.0248	0.0211	0.0135
0.0	0.0	0.0	31320.4721	2521.5102	NaN	NaN	0.0745	0.0153	0.9128	0.0129	0.0244	0.0211	0.0135
0.0	0.0	0.0	33542.4721	3263.5102	NaN	NaN	0.0887	0.0157	0.9114	0.0132	0.0246	0.0213	0.0137
0.0	0.0	0.0	29997.4721	3952.5102	NaN	NaN	0.1164	0.016	0.9108	0.0135	0.0245	0.0214	0.0138
0.0	0.0	0.0	33913.4721	6060.5102	NaN	NaN	0.1516	0.0165	0.9093	0.0139	0.0247	0.0216	0.0141
0.0	0.0	0.0	32322.4721	3674.5102	NaN	NaN	0.1021	0.017	0.9071	0.0143	0.0253	0.0218	0.0145
0.0	0.0	0.0	28346.4721	8308.5102	NaN	NaN	0.2267	0.0174	0.9051	0.0148	0.0258	0.022	0.0149
0.0	0.0	0.0	31382.4721	7392.5102	NaN	NaN	0.1907	0.018	0.9018	0.0154	0.0267	0.0226	0.0155
0.0	0.0	0.0	30677.4721	3542.5102	NaN	NaN	0.1035	0.0188	0.8993	0.0158	0.0272	0.0231	0.0159
0.0	0.0	0.0	33982.4721	2477.5102	NaN	NaN	0.068	0.0199	0.8954	0.0165	0.028	0.0237	0.0164
0.0	0.0	0.0	31253.4721	7648.5102	NaN	NaN	0.1966	0.021	0.8899	0.0173	0.0297	0.0248	0.0173
0.0	0.0	0.0	31202.4721	4174.5102	NaN	NaN	0.118	0.0224	0.8854	0.0179	0.0308	0.0257	0.0177
0.0	0.0	0.0	31777.4721	5669.5102	NaN	NaN	0.1514	0.0232	0.8818	0.0184	0.0321	0.0264	0.0182
0.0	0.0	0.0	32649.4721	3473.5102	NaN	NaN	0.0962	0.0241	0.8787	0.0187	0.0331	0.0271	0.0183
0.0	0.0	0.0	30101.4721	3981.5102	NaN	NaN	0.1168	0.0247	0.8755	0.019	0.0345	0.0277	0.0185
0.0	0.0	0.0	27415.4721	6880.5102	NaN	NaN	0.2006	0.0252	0.8736	0.0192	0.0353	0.0282	0.0186
0.0	0.0	0.0	33416.4721	3397.5102	NaN	NaN	0.0923	0.0258	0.8716	0.0196	0.0359	0.0284	0.0186
0.0	0.0	0.0	32090.4721	6143.5102	NaN	NaN	0.1607	0.0264	0.8704	0.0198	0.0362	0.0286	0.0186
0.0	0.0	0.0	29919.4721	4074.5102	NaN	NaN	0.1199	0.0271	0.8691	0.0201	0.0365	0.0287	0.0186
0.0	0.0	0.0	32918.4721	5209.5102	NaN	NaN	0.1366	0.0274	0.8684	0.0202	0.0368	0.0286	0.0185
0.0	0.0	0.0	33196.4721	1353.5102	NaN	NaN	0.0392	0.0276	0.8673	0.0203	0.0376	0.0286	0.0186
0.0	0.0	0.0	34220.4721	5588.5102	NaN	NaN	0.1404	0.0276	0.867	0.0202	0.0381	0.0285	0.0186
0.0	0.0	0.0	31343.4721	6469.5102	NaN	NaN	0.1711	0.0275	0.866	0.0203	0.0389	0.0285	0.0188
0.0	0.0	0.0	30727.4721	5649.5102	NaN	NaN	0.1553	0.0276	0.8667	0.02	0.039	0.0282	0.0186
0.0	0.0	0.0	29360.4721	7241.5102	NaN	NaN	0.1978	0.0278	0.8668	0.02	0.0387	0.0282	0.0184
0.0	0.0	0.0	32137.4721	4163.5102	NaN	NaN	0.1147	0.0282	0.8689	0.0198	0.0373	0.0279	0.0178
0.0	0.0	0.0	33997.4721	5062.5102	NaN	NaN	0.1296	0.0287	0.8696	0.02	0.0365	0.0277	0.0176
0.0	0.0	0.0	34289.4721	7755.5102	NaN	NaN	0.1845	0.029	0.8701	0.02	0.0359	0.0276	0.0174
0.0	0.0	0.0	31282.4721	5932.5102	NaN	NaN	0.1594	0.0296	0.8709	0.0201	0.0351	0.0273	0.0171
0.0	0.0	0.0	38540.4721	5126.5102	NaN	NaN	0.1174	0.0299	0.8706	0.0204	0.0349	0.0272	0.0171
0.0	0.0	0.0	32148.4721	8579.5102	NaN	NaN	0.2107	0.0301	0.869	0.0208	0.0355	0.0273	0.0175
0.0	0.0	0.0	31783.4721	7549.5102	NaN	NaN	0.1919	0.0303	0.8699	0.0208	0.0348	0.027	0.0172
0.0	0.0	0.0	32975.4721	6076.5102	NaN	NaN	0.1556	0.0306	0.8696	0.0212	0.0345	0.0269	0.0172
0.0	0.0	0.0	35134.4721	3371.5102	NaN	NaN	0.0876	0.0309	0.8703	0.0213	0.0338	0.0266	0.017
0.0	0.0	0.0	35495.4721	3784.5102	NaN	NaN	0.0963	0.0314	0.8696	0.0215	0.0339	0.0266	0.017
0.0	0.0	0.0	39918.4721	5495.5102	NaN	NaN	0.121	0.0316	0.8698	0.0214	0.0337	0.0265	0.017
0.0	0.0	0.0	40332.4721	7156.5102	NaN	NaN	0.1507	0.0318	0.8694	0.0215	0.0339	0.0265	0.017
0.0	0.0	0.0	36710.4721	5014.5102	NaN	NaN	0.1202	0.032	0.8692	0.0214	0.0339	0.0265	0.017
0.0	0.0	0.0	37898.4721	4822.5102	NaN	NaN	0.1129	0.0321	0.869	0.0214	0.034	0.0265	0.017
0.0	0.0	0.0	36395.4721	7140.5102	NaN	NaN	0.164	0.0322	0.869	0.0213	0.0339	0.0265	0.0171
0.0	0.0	0.0	29536.4721	2587.5102	NaN	NaN	0.0805	0.0326	0.8689	0.0214	0.0337	0.0264	0.0169
0.0	0.0	0.0	31058.4721	6782.5102	NaN	NaN	0.1792	0.0325	0.8685	0.0215	0.0339	0.0265	0.017
0.0	0.0	0.0	36605.4721	6814.5102	NaN	NaN	0.1569	0.0325	0.8682	0.0216	0.034	0.0266	0.0171
0.0	0.0	0.0	38797.4721	5790.5102	NaN	NaN	0.1299	0.0327	0.8679	0.0216	0.034	0.0266	0.0172
0.0	0.0	0.0	37079.4721	9242.5102	NaN	NaN	0.1995	0.0322	0.867	0.0216	0.0346	0.027	0.0175
0.0	0.0	0.0	36609.4721	6231.5102	NaN	NaN	0.1455	0.0321	0.8669	0.0216	0.0348	0.0271	0.0177
0.0	0.0	0.0	39931.4721	2618.5102	NaN	NaN	0.0615	0.0318	0.8671	0.0215	0.0347	0.0272	0.0177
0.0	0.0	0.0	36454.4721	6175.5102	NaN	NaN	0.1449	0.0314	0.8661	0.0214	0.0354	0.0276	0.0179
0.0	0.0	0.0	34750.4721	3835.5102	NaN	NaN	0.0994	0.0315	0.8661	0.0211	0.0357	0.0278	0.0178
0.0	0.0	0.0	35444.4721	4796.5102	NaN	NaN	0.1192	0.0316	0.8656	0.0209	0.0361	0.028	0.0178
0.0	0.0	0.0	33447.4721	4065.5102	NaN	NaN	0.1084	0.0316	0.866	0.0205	0.0362	0.028	0.0177
0.0	0.0	0.0	25950.4721	5444.5102	NaN	NaN	0.1734	0.0316	0.8659	0.0202	0.0366	0.0281	0.0177
0.0	0.0	0.0	32001.4721	6916.5102	NaN	NaN	0.1777	0.0317	0.8659	0.02	0.0365	0.0283	0.0176
0.0	0.0	0.0	38125.4721	1987.5102	NaN	NaN	0.0495	0.032	0.8649	0.02	0.0366	0.0288	0.0178
0.0	0.0	0.0	33784.4721	6777.5102	NaN	NaN	0.1671	0.0324	0.8647	0.02	0.0359	0.0292	0.0177
0.0	0.0	0.0	31392.4721	3519.5102	NaN	NaN	0.1008	0.0323	0.8641	0.0202	0.0358	0.0297	0.0178
0.0	0.0	0.0	28514.4721	4732.5102	NaN	NaN	0.1423	0.0316	0.8651	0.02	0.0353	0.0301	0.0179
0.0	0.0	0.0	28296.4721	6757.5102	NaN	NaN	0.1928	0.0306	0.8648	0.02	0.0354	0.0307	0.0184
0.0	0.0	0.0	28520.4721	6204.5102	NaN	NaN	0.1787	0.03	0.8637	0.02	0.0359	0.0314	0.019
0.0	0.0	0.0	29533.4721	5729.5102	NaN	NaN	0.1625	0.0298	0.8615	0.02	0.0368	0.0323	0.0195
0.0	0.0	0.0	32005.4721	3766.5102	NaN	NaN	0.1053	0.0311	0.8601	0.0202	0.0361	0.0329	0.0195
0.0	0.0	0.0	29612.4721	6107.5102	NaN	NaN	0.171	0.0304	0.8568	0.021	0.0374	0.0338	0.0205
0.0	0.0	0.0	29251.4721	4045.5102	NaN	NaN	0.1215	0.0302	0.8543	0.0212	0.0384	0.0347	0.0211
0.0	0.0	0.0	32548.4721	2402.5102	NaN	NaN	0.0687	0.0313	0.8541	0.0214	0.0375	0.0347	0.0211
0.0	0.0	0.0	32405.4721	5954.5102	NaN	NaN	0.1552	0.0351	0.8508	0.022	0.0364	0.0343	0.0214
0.0	0.0	0.0	9500.4721	893.5102	NaN	NaN	0.086	0.0515	0.8358	0.0239	0.0338	0.0327	0.0223
0.0	0.0	0.0	10894.4721	-33.4898	NaN	NaN	-0.0031	0.0756	0.8066	0.0266	0.0343	0.032	0.025
0.0	0.0	0.0	28808.4721	6234.5102	NaN	NaN	0.1779	0.0801	0.8012	0.0273	0.034	0.0321	0.0253
0.0	0.0	0.0	10411.4721	-231.4898	NaN	NaN	-0.0227	0.0823	0.7991	0.0273	0.0342	0.0314	0.0257
0.0	0.0	0.0	17064.4721	3841.5102	NaN	NaN	0.1838	0.0591	0.825	0.0254	0.0353	0.0309	0.0243
0.0	0.0	0.0	25093.4721	3585.5102	NaN	NaN	0.125	0.0385	0.8483	0.0228	0.0352	0.0317	0.0235
0.0	0.0	0.0	30588.4721	4989.5102	NaN	NaN	0.1402	0.037	0.8529	0.0217	0.0346	0.0314	0.0223
0.0	0.0	0.0	24889.4721	3795.5102	NaN	NaN	0.1323	0.0414	0.844	0.0224	0.0363	0.0332	0.0228
0.0	0.0	0.0	23491.4721	5394.5102	NaN	NaN	0.1868	0.0508	0.8357	0.0227	0.0352	0.0337	0.0219
0.0	0.0	0.0	28451.4721	2293.5102	NaN	NaN	0.0746	0.05	0.8301	0.0235	0.0373	0.0362	0.023
0.0	0.0	0.0	28381.4721	6405.5102	NaN	NaN	0.1841	0.0485	0.8271	0.0236	0.0379	0.0393	0.0237
0.0	0.0	0.0	26745.4721	7093.5102	NaN	NaN	0.2096	0.049	0.8221	0.0242	0.0377	0.043	0.0241
0.0	0.0	0.0	29178.4721	7508.5102	NaN	NaN	0.2047	0.0607	0.7977	0.0271	0.0383	0.051	0.0252
0.0	0.0	0.0	13402.4721	4493.5102	NaN	NaN	0.2511	0.1322	0.7262	0.0296	0.0343	0.0526	0.0252
0.0	0.0	0.0	1710.4721	1592.5102	NaN	NaN	0.4821	0.5454	0.3121	0.03	0.0329	0.044	0.0355
0.0	0.0	0.0	1579.4721	4398.5102	NaN	NaN	0.7358	0.8038	0.1011	0.0239	0.0219	0.0262	0.0231
0.0	0.0	0.0	1625.4721	-892.4898	NaN	NaN	-0.3	0.8135	0.0807	0.0245	0.0261	0.0297	0.0256
0.0	0.0	0.0	1276.4721	2438.5102	NaN	NaN	0.6564	0.8253	0.0732	0.0225	0.025	0.03	0.024
0.0	0.0	0.0	3701.4721	-586.4898	NaN	NaN	-0.1883	0.8345	0.0638	0.021	0.026	0.0313	0.0234
0.0	0.0	0.0	1680.4721	2161.5102	NaN	NaN	0.5626	0.8485	0.0527	0.0195	0.0259	0.0304	0.0229
0.0	0.0	0.0	2529.4721	1188.5102	NaN	NaN	0.3197	0.8775	0.0375	0.0176	0.021	0.0252	0.0212
0.0	0.0	0.0	1213.4721	483.5102	NaN	NaN	0.2849	0.8765	0.0376	0.0181	0.0206	0.0255	0.0218
0.0	0.0	0.0	892.4721	193.5102	NaN	NaN	0.1782	0.8775	0.037	0.0179	0.0205	0.0254	0.0217
0.0	0.0	0.0	1149.4721	1528.5102	NaN	NaN	0.5708	0.8791	0.0359	0.018	0.0207	0.025	0.0213
0.0	0.0	0.0	1341.4721	1897.5102	NaN	NaN	0.5858	0.8845	0.0329	0.0182	0.0204	0.0235	0.0204
0.0	0.0	0.0	2475.4721	1518.5102	NaN	NaN	0.3802	0.8896	0.03	0.0186	0.0202	0.0219	0.0197
0.0	0.0	0.0	719.4721	-229.4898	NaN	NaN	-0.3	0.8921	0.0287	0.019	0.02	0.0209	0.0193
0.0	0.0	0.0	523.4721	-1228.4898	NaN	NaN	1.3	0.8928	0.0283	0.0192	0.02	0.0205	0.0192
0.0	0.0	0.0	1827.4721	-1700.4898	NaN	NaN	-0.3	0.8926	0.0281	0.0194	0.0202	0.0204	0.0193
0.0	0.0	0.0	3368.4721	1794.5102	NaN	NaN	0.3476	0.8914	0.0289	0.0198	0.0203	0.0204	0.0192
0.0	0.0	0.0	19319.4721	2092.5102	NaN	NaN	0.0977	0.8909	0.0299	0.0203	0.0198	0.0202	0.0189
0.0	0.0	0.0	31640.4721	4691.5102	NaN	NaN	0.1291	0.8794	0.0347	0.0232	0.0209	0.0222	0.0197
0.0	0.0	0.0	7446.4721	-1299.4898	NaN	NaN	-0.2114	0.8863	0.0328	0.0212	0.02	0.0205	0.019
0.0	0.0	0.0	3437.4721	2229.5102	NaN	NaN	0.3934	0.8842	0.0345	0.0217	0.0201	0.0206	0.019
0.0	0.0	0.0	6429.4721	-1140.4898	NaN	NaN	-0.2156	0.8831	0.0362	0.0218	0.0198	0.0203	0.0188
0.0	0.0	0.0	5182.4721	-905.4898	NaN	NaN	-0.2117	0.8755	0.0404	0.0234	0.0202	0.0213	0.0191
0.0	0.0	0.0	749.4721	714.5102	NaN	NaN	0.4881	0.8719	0.0439	0.0236	0.0203	0.0218	0.0185
0.0	0.0	0.0	3732.4721	-256.4898	NaN	NaN	-0.0738	0.8593	0.053	0.0242	0.0208	0.023	0.0198
0.0	0.0	0.0	3867.4721	909.5102	NaN	NaN	0.1904	0.8574	0.0546	0.0246	0.0209	0.0226	0.0198
0.0	0.0	0.0	3515.4721	3700.5102	NaN	NaN	0.5128	0.8606	0.052	0.0249	0.0211	0.0222	0.0192
0.0	0.0	0.0	311.4721	3069.5102	NaN	NaN	0.9079	0.8615	0.0512	0.0249	0.0212	0.022	0.0192
0.0	0.0	0.0	4102.4721	1037.5102	NaN	NaN	0.2019	0.8627	0.0498	0.0251	0.0212	0.0218	0.0193
0.0	0.0	0.0	1007.4721	-308.4898	NaN	NaN	-0.3	0.8685	0.0461	0.0242	0.021	0.0211	0.0191
0.0	0.0	0.0	-286.5279	2157.5102	NaN	NaN	1.1531	0.8698	0.0446	0.0243	0.021	0.0212	0.0192
0.0	0.0	0.0	2106.4721	1457.5102	NaN	NaN	0.409	0.8774	0.0405	0.0225	0.0205	0.0201	0.019
0.0	0.0	0.0	4616.4721	3636.5102	NaN	NaN	0.4406	0.8752	0.04	0.0233	0.021	0.0212	0.0194
0.0	0.0	0.0	-711.5279	557.5102	NaN	NaN	-0.3	0.8824	0.0359	0.0217	0.0205	0.0202	0.0193
0.0	0.0	0.0	417.4721	-259.4898	NaN	NaN	-0.3	0.8846	0.0344	0.0214	0.0203	0.0202	0.0191
0.0	0.0	0.0	2545.4721	1390.5102	NaN	NaN	0.3533	0.8857	0.0329	0.0213	0.0206	0.0204	0.0192
0.0	0.0	0.0	3362.4721	-4413.4898	NaN	NaN	1.3	0.8902	0.0304	0.0199	0.0206	0.0195	0.0193
0.0	0.0	0.0	656.4721	1903.5102	NaN	NaN	0.7436	0.8905	0.03	0.0198	0.0208	0.0196	0.0194
0.0	0.0	0.0	1890.4721	133.5102	NaN	NaN	0.066	0.8906	0.0298	0.0199	0.0207	0.0195	0.0195
0.0	0.0	0.0	2206.4721	2154.5102	NaN	NaN	0.494	0.8895	0.03	0.0203	0.0208	0.0197	0.0198
0.0	0.0	0.0	1352.4721	632.5102	NaN	NaN	0.3186	0.8897	0.0299	0.0202	0.0208	0.0196	0.0198
0.0	0.0	0.0	2702.4721	-501.4898	NaN	NaN	-0.2278	0.8892	0.0298	0.0205	0.0208	0.0197	0.02
0.0	0.0	0.0	2483.4721	-13.4898	NaN	NaN	-0.0055	0.8883	0.03	0.0208	0.0209	0.0198	0.0202
0.0	0.0	0.0	-381.5279	-154.4898	NaN	NaN	0.2882	0.8884	0.0299	0.0208	0.0209	0.0198	0.0202
0.0	0.0	0.0	4658.4721	-1670.4898	NaN	NaN	-0.3	0.8876	0.0302	0.021	0.0209	0.02	0.0203
0.0	0.0	0.0	836.4721	-884.4898	NaN	NaN	1.3	0.8865	0.0306	0.0213	0.021	0.0201	0.0205
0.0	0.0	0.0	-63.5279	3931.5102	NaN	NaN	1.0164	0.8828	0.0323	0.022	0.0213	0.0204	0.0212
0.0	0.0	0.0	1561.4721	481.5102	NaN	NaN	0.2357	0.8826	0.0324	0.022	0.0212	0.0203	0.0215
0.0	0.0	0.0	2543.4721	-1143.4898	NaN	NaN	-0.3	0.8849	0.0305	0.0216	0.0211	0.0205	0.0215
0.0	0.0	0.0	2317.4721	-84.4898	NaN	NaN	-0.0378	0.8876	0.0289	0.021	0.0208	0.0206	0.0211
0.0	0.0	0.0	996.4721	877.5102	NaN	NaN	0.4683	0.8882	0.0281	0.0208	0.0208	0.0209	0.0212
0.0	0.0	0.0	-48.5279	1033.5102	NaN	NaN	1.0493	0.8896	0.0273	0.0205	0.0206	0.021	0.0209
0.0	0.0	0.0	-573.5279	-1491.4898	NaN	NaN	0.7223	0.8907	0.0269	0.0203	0.0205	0.021	0.0207
0.0	0.0	0.0	-42.5279	-2010.4898	NaN	NaN	0.9793	0.8912	0.0266	0.0202	0.0205	0.0209	0.0206
0.0	0.0	0.0	-1118.5279	166.5102	NaN	NaN	-0.1749	0.8909	0.0267	0.0203	0.0206	0.021	0.0206
0.0	0.0	0.0	-896.5279	1689.5102	NaN	NaN	1.3	0.8908	0.0268	0.0202	0.0207	0.021	0.0205
0.0	0.0	0.0	949.4721	664.5102	NaN	NaN	0.4117	0.8921	0.0265	0.02	0.0205	0.0207	0.0202
0.0	0.0	0.0	-196.5279	-3723.4898	NaN	NaN	0.9499	0.8931	0.0263	0.0199	0.0205	0.0204	0.0199
0.0	0.0	0.0	-417.5279	3050.5102	NaN	NaN	1.1586	0.8941	0.0261	0.0196	0.0204	0.0202	0.0196
0.0	0.0	0.0	-424.5279	-632.4898	NaN	NaN	0.5984	0.8961	0.0257	0.0192	0.0201	0.0197	0.0191
0.0	0.0	0.0	4208.4721	-355.4898	NaN	NaN	-0.0923	0.8974	0.0255	0.019	0.0199	0.0197	0.0187
0.0	0.0	0.0	1125.4721	-1910.4898	NaN	NaN	1.3	0.898	0.0254	0.0188	0.0198	0.0196	0.0184
0.0	0.0	0.0	1423.4721	2718.5102	NaN	NaN	0.6563	0.8979	0.0254	0.0188	0.0198	0.0197	0.0183
0.0	0.0	0.0	1895.4721	-840.4898	NaN	NaN	-0.3	0.8986	0.0252	0.0186	0.0197	0.0196	0.0182
0.0	0.0	0.0	-901.5279	188.5102	NaN	NaN	-0.2644	0.8986	0.0252	0.0186	0.0197	0.0197	0.0182
0.0	0.0	0.0	175.4721	394.5102	NaN	NaN	0.6921	0.8987	0.0252	0.0186	0.0196	0.0197	0.0182
0.0	0.0	0.0	2260.4721	-143.4898	NaN	NaN	-0.0678	0.8974	0.0256	0.0188	0.0198	0.02	0.0185
0.0	0.0	0.0	1528.4721	-367.4898	NaN	NaN	-0.3	0.8973	0.0256	0.0188	0.0198	0.02	0.0186
0.0	0.0	0.0	6106.4721	1135.5102	NaN	NaN	0.1568	0.8956	0.0259	0.0191	0.0201	0.0202	0.019
0.0	0.0	0.0	2026.4721	418.5102	NaN	NaN	0.1712	0.8958	0.0258	0.019	0.0201	0.0202	0.0192
0.0	0.0	0.0	166.4721	186.5102	NaN	NaN	0.5284	0.8951	0.0259	0.019	0.0202	0.0204	0.0194
0.0	0.0	0.0	715.4721	-2223.4898	NaN	NaN	1.3	0.8959	0.0256	0.0188	0.0201	0.0203	0.0193
0.0	0.0	0.0	3816.4721	-492.4898	NaN	NaN	-0.1482	0.8943	0.026	0.0191	0.0205	0.0205	0.0197
0.0	0.0	0.0	2550.4721	-1993.4898	NaN	NaN	-0.3	0.8944	0.026	0.019	0.0205	0.0204	0.0198
0.0	0.0	0.0	1934.4721	-726.4898	NaN	NaN	-0.3	0.8926	0.0262	0.0193	0.021	0.0207	0.0202
0.0	0.0	0.0	122.4721	-50.4898	NaN	NaN	-0.3	0.8924	0.0262	0.0193	0.0211	0.0207	0.0203
0.0	0.0	0.0	2708.4721	674.5102	NaN	NaN	0.1994	0.8916	0.0262	0.0194	0.0214	0.0209	0.0205
0.0	0.0	0.0	4461.4721	307.5102	NaN	NaN	0.0645	0.8902	0.0265	0.0197	0.0218	0.0211	0.0208
0.0	0.0	0.0	1653.4721	1304.5102	NaN	NaN	0.441	0.8891	0.0265	0.02	0.0222	0.0212	0.021
0.0	0.0	0.0	2367.4721	2646.5102	NaN	NaN	0.5278	0.8869	0.0272	0.0203	0.0228	0.0213	0.0214
0.0	0.0	0.0	4043.4721	-439.4898	NaN	NaN	-0.1219	0.8888	0.0265	0.02	0.0225	0.0212	0.021
0.0	0.0	0.0	1848.4721	1842.5102	NaN	NaN	0.4992	0.8887	0.0262	0.0201	0.0226	0.0214	0.021
0.0	0.0	0.0	-1151.5279	2752.5102	NaN	NaN	1.3	0.8902	0.0256	0.0199	0.0221	0.0215	0.0206
0.0	0.0	0.0	2327.4721	-608.4898	NaN	NaN	-0.3	0.8903	0.0255	0.0199	0.022	0.0217	0.0205
0.0	0.0	0.0	1094.4721	-441.4898	NaN	NaN	-0.3	0.891	0.0253	0.0198	0.0218	0.0218	0.0203
0.0	0.0	0.0	864.4721	2160.5102	NaN	NaN	0.7142	0.8902	0.0256	0.0199	0.022	0.0219	0.0204
0.0	0.0	0.0	1037.4721	998.5102	NaN	NaN	0.4904	0.8904	0.0256	0.0199	0.0218	0.022	0.0202
0.0	0.0	0.0	1864.4721	372.5102	NaN	NaN	0.1665	0.8903	0.0255	0.02	0.0217	0.0223	0.0202
0.0	0.0	0.0	1331.4721	-431.4898	NaN	NaN	-0.3	0.8905	0.0252	0.0199	0.0217	0.0224	0.0203
0.0	0.0	0.0	-347.5279	1109.5102	NaN	NaN	1.3	0.8898	0.0253	0.0201	0.0218	0.0224	0.0205
0.0	0.0	0.0	749.4721	1567.5102	NaN	NaN	0.6765	0.8901	0.025	0.0202	0.0219	0.0221	0.0206
0.0	0.0	0.0	2224.4721	1242.5102	NaN	NaN	0.3584	0.8908	0.0244	0.0202	0.0219	0.0219	0.0208
0.0	0.0	0.0	3107.4721	-264.4898	NaN	NaN	-0.093	0.8919	0.0238	0.02	0.0219	0.0216	0.0208
0.0	0.0	0.0	1506.4721	-511.4898	NaN	NaN	-0.3	0.8924	0.0233	0.0199	0.0219	0.0216	0.0209
0.0	0.0	0.0	907.4721	-268.4898	NaN	NaN	-0.3	0.8924	0.0232	0.02	0.0217	0.0217	0.0209
0.0	0.0	0.0	940.4721	-820.4898	NaN	NaN	-0.3	0.8925	0.023	0.0201	0.0217	0.0218	0.0209
0.0	0.0	0.0	263.4721	-3770.4898	NaN	NaN	1.0751	0.8927	0.023	0.0202	0.0216	0.0217	0.0208
0.0	0.0	0.0	50.4721	1508.5102	NaN	NaN	0.9676	0.8921	0.0233	0.0206	0.0217	0.0216	0.0208
0.0	0.0	0.0	1359.4721	1321.5102	NaN	NaN	0.4929	0.8928	0.0233	0.0205	0.0215	0.0213	0.0206
0.0	0.0	0.0	527.4721	503.5102	NaN	NaN	0.4884	0.8932	0.0232	0.0204	0.0214	0.0212	0.0205
0.0	0.0	0.0	1738.4721	-497.4898	NaN	NaN	-0.3	0.8936	0.0232	0.0204	0.0214	0.0211	0.0204
0.0	0.0	0.0	3211.4721	2606.5102	NaN	NaN	0.448	0.8934	0.0234	0.0204	0.0214	0.021	0.0204
0.0	0.0	0.0	1536.4721	1031.5102	NaN	NaN	0.4017	0.8935	0.0235	0.0204	0.0214	0.0209	0.0203
0.0	0.0	0.0	2373.4721	-1437.4898	NaN	NaN	-0.3	0.8939	0.0234	0.0203	0.0214	0.0209	0.0201
0.0	0.0	0.0	700.4721	843.5102	NaN	NaN	0.5463	0.8936	0.0235	0.0203	0.0214	0.021	0.0201
0.0	0.0	0.0	1758.4721	-205.4898	NaN	NaN	-0.1323	0.8936	0.0235	0.0203	0.0214	0.021	0.0201
0.0	0.0	0.0	1124.4721	-1228.4898	NaN	NaN	1.3	0.8937	0.0235	0.0203	0.0214	0.021	0.0201
0.0	0.0	0.0	751.4721	5951.5102	NaN	NaN	0.8879	0.8927	0.0239	0.0205	0.0216	0.0211	0.0202
0.0	0.0	0.0	-956.5279	2213.5102	NaN	NaN	1.3	0.8942	0.0235	0.0202	0.0214	0.0207	0.02
0.0	0.0	0.0	-1835.5279	-735.4898	NaN	NaN	0.2861	0.8939	0.0234	0.0203	0.0216	0.0209	0.02
0.0	0.0	0.0	2176.4721	2108.5102	NaN	NaN	0.4921	0.8936	0.0235	0.0204	0.0216	0.0209	0.0201
0.0	0.0	0.0	292.4721	-968.4898	NaN	NaN	1.3	0.8939	0.0234	0.0203	0.0216	0.0209	0.02
0.0	0.0	0.0	-874.5279	105.5102	NaN	NaN	-0.1372	0.8932	0.0234	0.0205	0.0217	0.0211	0.0201
0.0	0.0	0.0	-211.5279	2060.5102	NaN	NaN	1.1144	0.8934	0.0234	0.0205	0.0216	0.0209	0.0201
0.0	0.0	0.0	-1758.5279	2026.5102	NaN	NaN	1.3	0.8934	0.0234	0.0205	0.0216	0.0208	0.0202
0.0	0.0	0.0	995.4721	2721.5102	NaN	NaN	0.7322	0.8934	0.0234	0.0206	0.0216	0.0207	0.0203
0.0	0.0	0.0	1453.4721	648.5102	NaN	NaN	0.3085	0.8938	0.0233	0.0205	0.0215	0.0206	0.0202
0.0	0.0	0.0	-360.5279	-176.4898	NaN	NaN	0.3286	0.8931	0.0234	0.0205	0.0218	0.0208	0.0203
0.0	0.0	0.0	1320.4721	1541.5102	NaN	NaN	0.5386	0.8935	0.0233	0.0204	0.0218	0.0208	0.0201
0.0	0.0	0.0	736.4721	1063.5102	NaN	NaN	0.5908	0.8931	0.0234	0.0204	0.022	0.021	0.0201
0.0	0.0	0.0	-1296.5279	-1121.4898	NaN	NaN	0.4638	0.8935	0.0231	0.0203	0.022	0.0211	0.02
0.0	0.0	0.0	252.4721	603.5102	NaN	NaN	0.705	0.8928	0.0231	0.0206	0.022	0.0212	0.0202
0.0	0.0	0.0	-117.5279	-18.4898	NaN	NaN	0.1359	0.893	0.0231	0.0207	0.0219	0.0211	0.0202
0.0	0.0	0.0	1919.4721	3853.5102	NaN	NaN	0.6675	0.8927	0.0233	0.0209	0.0218	0.0209	0.0204
0.0	0.0	0.0	1447.4721	928.5102	NaN	NaN	0.3908	0.8935	0.0232	0.0206	0.0217	0.0208	0.0203
0.0	0.0	0.0	1439.4721	2368.5102	NaN	NaN	0.622	0.8927	0.0234	0.0207	0.0219	0.021	0.0204
0.0	0.0	0.0	-2052.5279	-2546.4898	NaN	NaN	0.5537	0.8931	0.0229	0.0207	0.0217	0.0213	0.0203
0.0	0.0	0.0	2207.4721	-3041.4898	NaN	NaN	1.3	0.8921	0.0228	0.0211	0.0219	0.0216	0.0205
0.0	0.0	0.0	1099.4721	-225.4898	NaN	NaN	-0.258	0.8918	0.0229	0.0211	0.0218	0.0217	0.0206
0.0	0.0	0.0	870.4721	-1590.4898	NaN	NaN	1.3	0.8918	0.023	0.0211	0.0218	0.0217	0.0207
0.0	0.0	0.0	1281.4721	31.5102	NaN	NaN	0.024	0.8916	0.0231	0.021	0.0218	0.0217	0.0207
0.0	0.0	0.0	-470.5279	204.5102	NaN	NaN	-0.3	0.8916	0.0233	0.021	0.0218	0.0216	0.0206
0.0	0.0	0.0	895.4721	2303.5102	NaN	NaN	0.7201	0.8916	0.0235	0.021	0.0218	0.0215	0.0206
0.0	0.0	0.0	401.4721	1764.5102	NaN	NaN	0.8146	0.8923	0.0234	0.0208	0.0217	0.0214	0.0205
0.0	0.0	0.0	1818.4721	308.5102	NaN	NaN	0.145	0.8917	0.0236	0.0208	0.0219	0.0215	0.0205
0.0	0.0	0.0	-185.5279	-1761.4898	NaN	NaN	0.9047	0.892	0.0234	0.0207	0.0218	0.0216	0.0204
0.0	0.0	0.0	299.4721	805.5102	NaN	NaN	0.729	0.8914	0.0236	0.0208	0.0219	0.0217	0.0205
0.0	0.0	0.0	1004.4721	-1955.4898	NaN	NaN	1.3	0.8918	0.0235	0.0207	0.0219	0.0218	0.0204
0.0	0.0	0.0	-597.5279	-1177.4898	NaN	NaN	0.6634	0.8915	0.0235	0.0207	0.022	0.0219	0.0205
0.0	0.0	0.0	1153.4721	-3016.4898	NaN	NaN	1.3	0.8915	0.0234	0.0208	0.022	0.0219	0.0204
0.0	0.0	0.0	-1120.5279	473.5102	NaN	NaN	-0.3	0.8913	0.0235	0.0207	0.0221	0.0219	0.0205
0.0	0.0	0.0	-969.5279	320.5102	NaN	NaN	-0.3	0.8912	0.0237	0.0207	0.0221	0.0218	0.0205
0.0	0.0	0.0	-1957.5279	349.5102	NaN	NaN	-0.2174	0.8914	0.0237	0.0206	0.0221	0.0217	0.0205
0.0	0.0	0.0	2405.4721	-73.4898	NaN	NaN	-0.0315	0.8912	0.0238	0.0207	0.0221	0.0217	0.0205
0.0	0.0	0.0	607.4721	-843.4898	NaN	NaN	1.3	0.8917	0.0237	0.0206	0.0221	0.0216	0.0204
0.0	0.0	0.0	-487.5279	-962.4898	NaN	NaN	0.6638	0.8915	0.0237	0.0206	0.0221	0.0216	0.0204
0.0	0.0	0.0	-927.5279	298.5102	NaN	NaN	-0.3	0.8917	0.0237	0.0206	0.0221	0.0216	0.0204
0.0	0.0	0.0	695.4721	-886.4898	NaN	NaN	1.3	0.8915	0.0238	0.0206	0.0221	0.0216	0.0204
0.0	0.0	0.0	1140.4721	1422.5102	NaN	NaN	0.555	0.8918	0.0238	0.0206	0.022	0.0215	0.0204
0.0	0.0	0.0	-968.5279	-1793.4898	NaN	NaN	0.6493	0.8923	0.0236	0.0205	0.022	0.0214	0.0202
0.0	0.0	0.0	523.4721	-1247.4898	NaN	NaN	1.3	0.892	0.0237	0.0206	0.0221	0.0214	0.0203
0.0	0.0	0.0	-362.5279	-1115.4898	NaN	NaN	0.7547	0.8923	0.0236	0.0206	0.022	0.0213	0.0202
0.0	0.0	0.0	1808.4721	-505.4898	NaN	NaN	-0.3	0.8916	0.0238	0.0208	0.0221	0.0214	0.0204
0.0	0.0	0.0	1443.4721	4324.5102	NaN	NaN	0.7497	0.8918	0.0239	0.0208	0.022	0.0212	0.0204
0.0	0.0	0.0	771.4721	442.5102	NaN	NaN	0.3645	0.8922	0.0239	0.0206	0.0219	0.021	0.0203
0.0	0.0	0.0	1566.4721	1581.5102	NaN	NaN	0.5024	0.8922	0.0239	0.0206	0.022	0.021	0.0203
0.0	0.0	0.0	-1050.5279	-3773.4898	NaN	NaN	0.7822	0.8931	0.0235	0.0204	0.0219	0.021	0.02
0.0	0.0	0.0	1823.4721	-1305.4898	NaN	NaN	-0.3	0.8922	0.0236	0.0207	0.0221	0.0212	0.0202
0.0	0.0	0.0	-688.5279	-1081.4898	NaN	NaN	0.611	0.8928	0.0234	0.0206	0.0219	0.0212	0.0201
0.0	0.0	0.0	426.4721	1216.5102	NaN	NaN	0.7404	0.8917	0.0236	0.0209	0.0221	0.0214	0.0203
0.0	0.0	0.0	788.4721	1062.5102	NaN	NaN	0.574	0.8923	0.0236	0.0207	0.022	0.0212	0.0202
0.0	0.0	0.0	385.4721	110.5102	NaN	NaN	0.2228	0.8924	0.0236	0.0208	0.0219	0.0211	0.0202
0.0	0.0	0.0	3874.4721	-905.4898	NaN	NaN	-0.3	0.8927	0.0236	0.0207	0.0218	0.021	0.0202
0.0	0.0	0.0	2190.4721	389.5102	NaN	NaN	0.151	0.893	0.0235	0.0207	0.0217	0.0209	0.0202
0.0	0.0	0.0	1067.4721	-1674.4898	NaN	NaN	1.3	0.893	0.0236	0.0207	0.0217	0.0208	0.0202
0.0	0.0	0.0	1850.4721	187.5102	NaN	NaN	0.092	0.8932	0.0236	0.0206	0.0216	0.0207	0.0202
0.0	0.0	0.0	592.4721	-1346.4898	NaN	NaN	1.3	0.8936	0.0235	0.0205	0.0216	0.0207	0.0201
0.0	0.0	0.0	772.4721	-1357.4898	NaN	NaN	1.3	0.8935	0.0235	0.0205	0.0216	0.0208	0.0201
0.0	0.0	0.0	1811.4721	-1737.4898	NaN	NaN	-0.3	0.8935	0.0235	0.0205	0.0216	0.0207	0.0201
0.0	0.0	0.0	474.4721	133.5102	NaN	NaN	0.2196	0.8937	0.0235	0.0205	0.0215	0.0206	0.0201
0.0	0.0	0.0	1800.4721	120.5102	NaN	NaN	0.0627	0.8945	0.0233	0.0204	0.0213	0.0204	0.02
0.0	0.0	0.0	521.4721	-1782.4898	NaN	NaN	1.3	0.895	0.0232	0.0204	0.0212	0.0204	0.0199
0.0	0.0	0.0	360.4721	1722.5102	NaN	NaN	0.8269	0.8948	0.0233	0.0205	0.0211	0.0203	0.02
0.0	0.0	0.0	450.4721	1279.5102	NaN	NaN	0.7396	0.8957	0.0231	0.0203	0.0209	0.0201	0.0199
0.0	0.0	0.0	1363.4721	603.5102	NaN	NaN	0.3068	0.8959	0.023	0.0202	0.0209	0.0201	0.0198
0.0	0.0	0.0	-641.5279	639.5102	NaN	NaN	-0.3	0.8964	0.0229	0.0201	0.0209	0.0201	0.0197
0.0	0.0	0.0	-1075.5279	346.5102	NaN	NaN	-0.3	0.8962	0.0229	0.0201	0.021	0.0201	0.0196
0.0	0.0	0.0	-1146.5279	1613.5102	NaN	NaN	1.3	0.8965	0.0229	0.0201	0.0209	0.02	0.0196
0.0	0.0	0.0	1830.4721	-572.4898	NaN	NaN	-0.3	0.897	0.0228	0.0201	0.0208	0.0199	0.0195
0.0	0.0	0.0	490.4721	-725.4898	NaN	NaN	1.3	0.8979	0.0225	0.0199	0.0207	0.0197	0.0193
0.0	0.0	0.0	2490.4721	-1137.4898	NaN	NaN	-0.3	0.8976	0.0226	0.02	0.0207	0.0198	0.0193
0.0	0.0	0.0	-1308.5279	2486.5102	NaN	NaN	1.3	0.8975	0.0227	0.0201	0.0207	0.0198	0.0193
0.0	0.0	0.0	-820.5279	3116.5102	NaN	NaN	1.3	0.8978	0.0227	0.02	0.0207	0.0196	0.0192
0.0	0.0	0.0	1261.4721	-302.4898	NaN	NaN	-0.3	0.8985	0.0224	0.0199	0.0206	0.0196	0.0191
0.0	0.0	0.0	682.4721	804.5102	NaN	NaN	0.541	0.8978	0.0226	0.02	0.0207	0.0197	0.0192
0.0	0.0	0.0	-1029.5279	-579.4898	NaN	NaN	0.3602	0.8981	0.0225	0.02	0.0206	0.0196	0.0192
0.0	0.0	0.0	1230.4721	2459.5102	NaN	NaN	0.6665	0.8979	0.0226	0.0201	0.0207	0.0195	0.0192
0.0	0.0	0.0	2846.4721	867.5102	NaN	NaN	0.2336	0.8979	0.0227	0.0201	0.0207	0.0195	0.0192
0.0	0.0	0.0	-431.5279	-1083.4898	NaN	NaN	0.7152	0.8982	0.0226	0.02	0.0206	0.0195	0.0192
0.0	0.0	0.0	1952.4721	835.5102	NaN	NaN	0.2997	0.8976	0.0227	0.0202	0.0207	0.0195	0.0193
0.0	0.0	0.0	-378.5279	2601.5102	NaN	NaN	1.1703	0.8977	0.0227	0.0201	0.0207	0.0195	0.0193
0.0	0.0	0.0	861.4721	-594.4898	NaN	NaN	-0.3	0.8979	0.0227	0.02	0.0207	0.0195	0.0193
0.0	0.0	0.0	-64.5279	357.5102	NaN	NaN	1.2202	0.8979	0.0226	0.02	0.0207	0.0196	0.0192
0.0	0.0	0.0	1414.4721	2738.5102	NaN	NaN	0.6594	0.8972	0.0228	0.0201	0.0208	0.0197	0.0194
0.0	0.0	0.0	408.4721	-828.4898	NaN	NaN	1.3	0.8978	0.0226	0.02	0.0207	0.0196	0.0193
0.0	0.0	0.0	1135.4721	846.5102	NaN	NaN	0.4271	0.8968	0.0229	0.0202	0.0208	0.0197	0.0195
0.0	0.0	0.0	3799.4721	2964.5102	NaN	NaN	0.4383	0.8966	0.0231	0.0202	0.0208	0.0197	0.0195
0.0	0.0	0.0	1084.4721	-431.4898	NaN	NaN	-0.3	0.8976	0.0228	0.02	0.0206	0.0196	0.0194
0.0	0.0	0.0	1193.4721	-496.4898	NaN	NaN	-0.3	0.8963	0.0231	0.0202	0.0208	0.0199	0.0196
0.0	0.0	0.0	689.4721	2157.5102	NaN	NaN	0.7578	0.8962	0.0232	0.0201	0.0208	0.02	0.0197
0.0	0.0	0.0	-462.5279	2864.5102	NaN	NaN	1.1926	0.8963	0.0231	0.0201	0.0208	0.02	0.0197
0.0	0.0	0.0	2303.4721	-2000.4898	NaN	NaN	-0.3	0.8966	0.0229	0.02	0.0209	0.0201	0.0195
0.0	0.0	0.0	-1551.5279	124.5102	NaN	NaN	-0.0873	0.8957	0.023	0.0202	0.0212	0.0203	0.0196
0.0	0.0	0.0	-631.5279	1758.5102	NaN	NaN	1.3	0.8956	0.023	0.0203	0.0211	0.0203	0.0197
0.0	0.0	0.0	1007.4721	-1083.4898	NaN	NaN	1.3	0.896	0.0228	0.0202	0.021	0.0202	0.0197
0.0	0.0	0.0	-326.5279	888.5102	NaN	NaN	1.3	0.8959	0.0228	0.0203	0.0209	0.0203	0.0198
0.0	0.0	0.0	418.4721	-607.4898	NaN	NaN	1.3	0.8961	0.0228	0.0203	0.0209	0.0202	0.0198
0.0	0.0	0.0	932.4721	-868.4898	NaN	NaN	-0.3	0.8958	0.0228	0.0203	0.0209	0.0203	0.0199
0.0	0.0	0.0	-83.5279	1653.5102	NaN	NaN	1.0532	0.8958	0.0229	0.0203	0.0208	0.0202	0.0199
0.0	0.0	0.0	1015.4721	1169.5102	NaN	NaN	0.5352	0.8961	0.0229	0.0202	0.0208	0.0202	0.0199
0.0	0.0	0.0	-1304.5279	-954.4898	NaN	NaN	0.4225	0.8955	0.023	0.0202	0.021	0.0204	0.02
0.0	0.0	0.0	1350.4721	1610.5102	NaN	NaN	0.5439	0.8951	0.0231	0.0204	0.021	0.0203	0.0201
0.0	0.0	0.0	1127.4721	1715.5102	NaN	NaN	0.6034	0.8949	0.0233	0.0203	0.021	0.0203	0.0201
0.0	0.0	0.0	342.4721	-311.4898	NaN	NaN	-0.3	0.8943	0.0234	0.0204	0.0212	0.0205	0.0202
0.0	0.0	0.0	-95.5279	143.5102	NaN	NaN	1.3	0.894	0.0234	0.0204	0.0213	0.0205	0.0203
0.0	0.0	0.0	417.4721	544.5102	NaN	NaN	0.566	0.8939	0.0235	0.0205	0.0213	0.0205	0.0204
0.0	0.0	0.0	247.4721	2877.5102	NaN	NaN	0.9208	0.8939	0.0235	0.0206	0.0212	0.0203	0.0206
0.0	0.0	0.0	1531.4721	1786.5102	NaN	NaN	0.5384	0.894	0.0236	0.0205	0.0212	0.0202	0.0205
0.0	0.0	0.0	-180.5279	149.5102	NaN	NaN	-0.3	0.8941	0.0235	0.0204	0.0213	0.0203	0.0204
0.0	0.0	0.0	-518.5279	293.5102	NaN	NaN	-0.3	0.8937	0.0236	0.0204	0.0215	0.0205	0.0204
0.0	0.0	0.0	-2335.5279	123.5102	NaN	NaN	-0.0558	0.8939	0.0234	0.0204	0.0214	0.0206	0.0203
0.0	0.0	0.0	331.4721	2939.5102	NaN	NaN	0.8987	0.8935	0.0233	0.0206	0.0215	0.0206	0.0205
0.0	0.0	0.0	1020.4721	-55.4898	NaN	NaN	-0.0575	0.8937	0.0232	0.0206	0.0214	0.0206	0.0204
0.0	0.0	0.0	921.4721	2132.5102	NaN	NaN	0.6983	0.8936	0.0233	0.0207	0.0213	0.0205	0.0205
0.0	0.0	0.0	2323.4721	-1142.4898	NaN	NaN	-0.3	0.894	0.0232	0.0206	0.0213	0.0205	0.0205
0.0	0.0	0.0	2621.4721	1363.5102	NaN	NaN	0.3422	0.8933	0.0233	0.0208	0.0214	0.0206	0.0207
0.0	0.0	0.0	1922.4721	29.5102	NaN	NaN	0.0151	0.8934	0.0233	0.0206	0.0214	0.0206	0.0207
0.0	0.0	0.0	414.4721	-242.4898	NaN	NaN	-0.3	0.893	0.0233	0.0207	0.0215	0.0207	0.0207
0.0	0.0	0.0	-360.5279	197.5102	NaN	NaN	-0.3	0.8929	0.0233	0.0207	0.0215	0.0208	0.0208
0.0	0.0	0.0	2517.4721	-961.4898	NaN	NaN	-0.3	0.8924	0.0235	0.0208	0.0216	0.0209	0.0209
0.0	0.0	0.0	-1123.5279	1451.5102	NaN	NaN	1.3	0.8922	0.0235	0.0208	0.0217	0.021	0.0208
0.0	0.0	0.0	977.4721	3274.5102	NaN	NaN	0.7701	0.8918	0.0237	0.0208	0.0218	0.0211	0.0209
0.0	0.0	0.0	-1283.5279	-2929.4898	NaN	NaN	0.6953	0.8922	0.0234	0.0208	0.0217	0.0211	0.0208
0.0	0.0	0.0	-568.5279	1600.5102	NaN	NaN	1.3	0.8915	0.0235	0.021	0.0218	0.0211	0.021
0.0	0.0	0.0	373.4721	311.5102	NaN	NaN	0.4548	0.8925	0.0232	0.0208	0.0216	0.0209	0.0209
0.0	0.0	0.0	122.4721	2898.5102	NaN	NaN	0.9595	0.8923	0.0233	0.0209	0.0216	0.0208	0.021
0.0	0.0	0.0	-759.5279	71.5102	NaN	NaN	-0.1039	0.8928	0.0232	0.0207	0.0216	0.0208	0.0209
0.0	0.0	0.0	614.4721	-106.4898	NaN	NaN	-0.2096	0.8924	0.0232	0.0208	0.0217	0.021	0.0209
0.0	0.0	0.0	1258.4721	725.5102	NaN	NaN	0.3657	0.8922	0.0233	0.0208	0.0217	0.021	0.021
0.0	0.0	0.0	-451.5279	-1314.4898	NaN	NaN	0.7443	0.8925	0.0232	0.0207	0.0216	0.021	0.0209
0.0	0.0	0.0	1930.4721	143.5102	NaN	NaN	0.0692	0.8921	0.0234	0.0208	0.0217	0.021	0.021
0.0	0.0	0.0	-440.5279	1091.5102	NaN	NaN	1.3	0.8924	0.0234	0.0207	0.0216	0.0209	0.0209
0.0	0.0	0.0	1742.4721	-273.4898	NaN	NaN	-0.1862	0.8923	0.0235	0.0206	0.0217	0.021	0.0209
0.0	0.0	0.0	11.4721	1285.5102	NaN	NaN	0.9912	0.8925	0.0235	0.0205	0.0217	0.021	0.0208
0.0	0.0	0.0	-2061.5279	1327.5102	NaN	NaN	-0.3	0.8924	0.0235	0.0205	0.0217	0.021	0.0208
0.0	0.0	0.0	-320.5279	944.5102	NaN	NaN	1.3	0.8926	0.0235	0.0205	0.0217	0.021	0.0207
0.0	0.0	0.0	-55.5279	1654.5102	NaN	NaN	1.0347	0.8924	0.0235	0.0206	0.0218	0.021	0.0208
0.0	0.0	0.0	-718.5279	1424.5102	NaN	NaN	1.3	0.8929	0.0235	0.0204	0.0217	0.0209	0.0206
0.0	0.0	0.0	-1434.5279	-240.4898	NaN	NaN	0.1436	0.8929	0.0234	0.0204	0.0218	0.021	0.0205
0.0	0.0	0.0	-733.5279	1118.5102	NaN	NaN	1.3	0.8926	0.0234	0.0205	0.0218	0.021	0.0206
0.0	0.0	0.0	1545.4721	19.5102	NaN	NaN	0.0125	0.8927	0.0234	0.0205	0.0218	0.021	0.0206
0.0	0.0	0.0	-277.5279	1970.5102	NaN	NaN	1.1639	0.8929	0.0233	0.0205	0.0218	0.021	0.0206
0.0	0.0	0.0	-569.5279	-448.4898	NaN	NaN	0.4406	0.8929	0.0232	0.0205	0.0218	0.021	0.0205
0.0	0.0	0.0	-403.5279	-1257.4898	NaN	NaN	0.7571	0.8929	0.0231	0.0205	0.0218	0.0211	0.0205
0.0	0.0	0.0	-1444.5279	2881.5102	NaN	NaN	1.3	0.8924	0.0233	0.0206	0.0219	0.0212	0.0207
0.0	0.0	0.0	-440.5279	-2250.4898	NaN	NaN	0.8363	0.8932	0.023	0.0205	0.0217	0.0211	0.0205
0.0	0.0	0.0	491.4721	1335.5102	NaN	NaN	0.731	0.892	0.0232	0.0207	0.022	0.0213	0.0207
0.0	0.0	0.0	-829.5279	2166.5102	NaN	NaN	1.3	0.8922	0.0233	0.0207	0.0219	0.0212	0.0207
0.0	0.0	0.0	-519.5279	2034.5102	NaN	NaN	1.3	0.8921	0.0234	0.0206	0.0219	0.0212	0.0207
0.0	0.0	0.0	565.4721	440.5102	NaN	NaN	0.4379	0.8922	0.0233	0.0206	0.022	0.0213	0.0207
0.0	0.0	0.0	326.4721	541.5102	NaN	NaN	0.6239	0.8922	0.0232	0.0206	0.022	0.0214	0.0207
0.0	0.0	0.0	-338.5279	-634.4898	NaN	NaN	0.6521	0.892	0.0231	0.0207	0.022	0.0215	0.0207
0.0	0.0	0.0	-80.5279	3231.5102	NaN	NaN	1.0256	0.8915	0.0233	0.0209	0.0221	0.0214	0.0209
0.0	0.0	0.0	153.4721	1514.5102	NaN	NaN	0.908	0.8923	0.0231	0.0207	0.0219	0.0212	0.0208
0.0	0.0	0.0	1847.4721	1605.5102	NaN	NaN	0.465	0.8922	0.023	0.0207	0.022	0.0213	0.0208
0.0	0.0	0.0	184.4721	787.5102	NaN	NaN	0.8102	0.8922	0.023	0.0207	0.022	0.0214	0.0208
0.0	0.0	0.0	-1139.5279	750.5102	NaN	NaN	-0.3	0.8919	0.023	0.0208	0.022	0.0215	0.0208
0.0	0.0	0.0	1579.4721	1044.5102	NaN	NaN	0.3981	0.8917	0.0231	0.0208	0.022	0.0215	0.0209
0.0	0.0	0.0	1210.4721	-710.4898	NaN	NaN	-0.3	0.8919	0.023	0.0207	0.022	0.0214	0.0209
0.0	0.0	0.0	2201.4721	-294.4898	NaN	NaN	-0.1544	0.8916	0.0231	0.0208	0.022	0.0215	0.0209
0.0	0.0	0.0	1192.4721	2215.5102	NaN	NaN	0.6501	0.8913	0.0233	0.0208	0.0221	0.0216	0.0209
0.0	0.0	0.0	-1511.5279	1800.5102	NaN	NaN	1.3	0.8912	0.0233	0.0207	0.0221	0.0217	0.0209
0.0	0.0	0.0	27.4721	753.5102	NaN	NaN	0.9648	0.8914	0.0233	0.0207	0.0221	0.0217	0.0209
0.0	0.0	0.0	951.4721	636.5102	NaN	NaN	0.4008	0.8911	0.0233	0.0208	0.0222	0.0218	0.0209
0.0	0.0	0.0	-801.5279	-1757.4898	NaN	NaN	0.6868	0.8908	0.0231	0.021	0.0222	0.0218	0.0209
0.0	0.0	0.0	1489.4721	-1260.4898	NaN	NaN	-0.3	0.8906	0.023	0.0212	0.0223	0.0218	0.021
0.0	0.0	0.0	388.4721	-316.4898	NaN	NaN	-0.3	0.8907	0.023	0.0212	0.0223	0.0218	0.021
0.0	0.0	0.0	240.4721	-1162.4898	NaN	NaN	1.2608	0.8912	0.0229	0.0211	0.0222	0.0217	0.0209
0.0	0.0	0.0	-510.5279	-727.4898	NaN	NaN	0.5876	0.8915	0.0229	0.0209	0.0222	0.0217	0.0208
0.0	0.0	0.0	2492.4721	-928.4898	NaN	NaN	-0.3	0.8913	0.0231	0.0209	0.0221	0.0217	0.0209
0.0	0.0	0.0	816.4721	591.5102	NaN	NaN	0.4201	0.8917	0.0231	0.0208	0.0221	0.0216	0.0208
0.0	0.0	0.0	-1000.5279	-716.4898	NaN	NaN	0.4173	0.8918	0.023	0.0207	0.0221	0.0216	0.0208
0.0	0.0	0.0	-575.5279	-1065.4898	NaN	NaN	0.6493	0.8916	0.023	0.0208	0.0221	0.0216	0.0208
0.0	0.0	0.0	-144.5279	-343.4898	NaN	NaN	0.7038	0.8917	0.023	0.0207	0.0221	0.0216	0.0208
0.0	0.0	0.0	2670.4721	-308.4898	NaN	NaN	-0.1306	0.8914	0.0231	0.0207	0.0222	0.0217	0.0209
0.0	0.0	0.0	779.4721	627.5102	NaN	NaN	0.446	0.8914	0.0231	0.0206	0.0222	0.0218	0.0208
0.0	0.0	0.0	1084.4721	660.5102	NaN	NaN	0.3785	0.8912	0.0232	0.0206	0.0222	0.0219	0.0209
0.0	0.0	0.0	324.4721	1003.5102	NaN	NaN	0.7557	0.8912	0.0232	0.0206	0.0222	0.0219	0.0209
0.0	0.0	0.0	-518.5279	3386.5102	NaN	NaN	1.1808	0.8909	0.0233	0.0206	0.0223	0.0219	0.021
0.0	0.0	0.0	-1311.5279	1380.5102	NaN	NaN	1.3	0.8914	0.0232	0.0205	0.0222	0.0219	0.0209
0.0	0.0	0.0	1012.4721	1844.5102	NaN	NaN	0.6456	0.8911	0.0232	0.0205	0.0223	0.0219	0.021
0.0	0.0	0.0	-1295.5279	-432.4898	NaN	NaN	0.2503	0.8914	0.0231	0.0205	0.0223	0.0219	0.0209
0.0	0.0	0.0	842.4721	2042.5102	NaN	NaN	0.708	0.8909	0.0231	0.0206	0.0224	0.022	0.021
0.0	0.0	0.0	-2200.5279	-207.4898	NaN	NaN	0.0862	0.8912	0.023	0.0207	0.0222	0.0218	0.021
0.0	0.0	0.0	-702.5279	-2083.4898	NaN	NaN	0.7478	0.8909	0.023	0.0208	0.0222	0.0219	0.0211
0.0	0.0	0.0	-970.5279	1967.5102	NaN	NaN	1.3	0.8913	0.0229	0.0207	0.0222	0.0219	0.0211
0.0	0.0	0.0	-296.5279	1016.5102	NaN	NaN	1.3	0.8911	0.023	0.0207	0.0222	0.0219	0.0211
0.0	0.0	0.0	-264.5279	2807.5102	NaN	NaN	1.104	0.8912	0.023	0.0206	0.0222	0.022	0.0211
0.0	0.0	0.0	-2.5279	-170.4898	NaN	NaN	0.9854	0.8912	0.0231	0.0206	0.0221	0.0219	0.021
0.0	0.0	0.0	200.4721	-247.4898	NaN	NaN	1.3	0.8911	0.0231	0.0207	0.0222	0.0219	0.0211
0.0	0.0	0.0	909.4721	1091.5102	NaN	NaN	0.5455	0.891	0.0231	0.0206	0.0222	0.022	0.0211
0.0	0.0	0.0	2667.4721	-27.4898	NaN	NaN	-0.0104	0.8908	0.0233	0.0206	0.0222	0.022	0.0211
0.0	0.0	0.0	64.4721	1725.5102	NaN	NaN	0.964	0.8906	0.0233	0.0206	0.0223	0.0221	0.0211
0.0	0.0	0.0	-550.5279	-2943.4898	NaN	NaN	0.8424	0.8909	0.0233	0.0207	0.0222	0.022	0.021
0.0	0.0	0.0	1022.4721	-2770.4898	NaN	NaN	1.3	0.8912	0.0231	0.0207	0.0221	0.0219	0.021
0.0	0.0	0.0	1409.4721	-378.4898	NaN	NaN	-0.3	0.8912	0.0232	0.0206	0.0222	0.0219	0.021
0.0	0.0	0.0	-757.5279	39.5102	NaN	NaN	-0.055	0.8912	0.0232	0.0205	0.0221	0.022	0.021
0.0	0.0	0.0	-966.5279	2424.5102	NaN	NaN	1.3	0.8911	0.0232	0.0204	0.0222	0.022	0.021
0.0	0.0	0.0	2.4721	2455.5102	NaN	NaN	0.999	0.891	0.0232	0.0205	0.0222	0.0221	0.0211
0.0	0.0	0.0	-3042.5279	2239.5102	NaN	NaN	-0.3	0.8913	0.0231	0.0204	0.0222	0.022	0.021
0.0	0.0	0.0	-413.5279	-935.4898	NaN	NaN	0.6935	0.8909	0.0231	0.0207	0.0222	0.022	0.0212
0.0	0.0	0.0	-1157.5279	-8.4898	NaN	NaN	0.0073	0.8911	0.023	0.0208	0.0221	0.0219	0.0212
0.0	0.0	0.0	1380.4721	-1745.4898	NaN	NaN	1.3	0.8908	0.023	0.0208	0.0222	0.022	0.0212
0.0	0.0	0.0	-2873.5279	-785.4898	NaN	NaN	0.2147	0.8912	0.0229	0.0207	0.0221	0.0219	0.0212
0.0	0.0	0.0	-389.5279	2996.5102	NaN	NaN	1.1494	0.891	0.023	0.0206	0.0222	0.022	0.0212
0.0	0.0	0.0	-793.5279	-1321.4898	NaN	NaN	0.6248	0.8912	0.0229	0.0207	0.0221	0.0219	0.0212
0.0	0.0	0.0	-1396.5279	1550.5102	NaN	NaN	1.3	0.8909	0.023	0.0206	0.0222	0.022	0.0212
0.0	0.0	0.0	-210.5279	729.5102	NaN	NaN	1.3	0.891	0.023	0.0206	0.0221	0.022	0.0212
0.0	0.0	0.0	-956.5279	1788.5102	NaN	NaN	1.3	0.8909	0.0231	0.0206	0.0222	0.022	0.0213
0.0	0.0	0.0	-1242.5279	-1401.4898	NaN	NaN	0.5301	0.8912	0.023	0.0207	0.022	0.0219	0.0212
0.0	0.0	0.0	-1215.5279	170.5102	NaN	NaN	-0.1632	0.8913	0.023	0.0206	0.0221	0.0219	0.0211
0.0	0.0	0.0	1915.4721	2881.5102	NaN	NaN	0.6007	0.891	0.0231	0.0206	0.0222	0.022	0.0212
0.0	0.0	0.0	423.4721	1490.5102	NaN	NaN	0.7787	0.891	0.0231	0.0206	0.0221	0.022	0.0212
0.0	0.0	0.0	-256.5279	-1957.4898	NaN	NaN	0.8841	0.8908	0.0231	0.0207	0.0222	0.022	0.0212
0.0	0.0	0.0	1186.4721	1837.5102	NaN	NaN	0.6076	0.891	0.0231	0.0205	0.0222	0.022	0.0211
0.0	0.0	0.0	1761.4721	-1784.4898	NaN	NaN	1.3	0.8911	0.0231	0.0205	0.0221	0.022	0.0211
0.0	0.0	0.0	1455.4721	-876.4898	NaN	NaN	-0.3	0.8912	0.0231	0.0205	0.0221	0.022	0.0211
0.0	0.0	0.0	-523.5279	-128.4898	NaN	NaN	0.1971	0.8914	0.0231	0.0206	0.022	0.0218	0.021
0.0	0.0	0.0	-1323.5279	-1515.4898	NaN	NaN	0.5338	0.8917	0.023	0.0207	0.022	0.0217	0.021
0.0	0.0	0.0	-637.5279	-11.4898	NaN	NaN	0.0177	0.8918	0.0229	0.0206	0.022	0.0217	0.021
0.0	0.0	0.0	-949.5279	-40.4898	NaN	NaN	0.0409	0.8917	0.0229	0.0207	0.022	0.0218	0.021
0.0	0.0	0.0	-119.5279	409.5102	NaN	NaN	1.3	0.8915	0.0229	0.0207	0.0221	0.0218	0.021
0.0	0.0	0.0	836.4721	-1173.4898	NaN	NaN	1.3	0.8916	0.0228	0.0207	0.0221	0.0218	0.021
0.0	0.0	0.0	-339.5279	-260.4898	NaN	NaN	0.4341	0.8916	0.0228	0.0207	0.0221	0.0218	0.021
0.0	0.0	0.0	-994.5279	1652.5102	NaN	NaN	1.3	0.892	0.0228	0.0205	0.022	0.0218	0.021
0.0	0.0	0.0	-650.5279	496.5102	NaN	NaN	-0.3	0.892	0.0228	0.0205	0.022	0.0217	0.021
0.0	0.0	0.0	-1326.5279	1003.5102	NaN	NaN	-0.3	0.892	0.0228	0.0206	0.0221	0.0216	0.021
0.0	0.0	0.0	-1743.5279	-294.4898	NaN	NaN	0.1445	0.892	0.0228	0.0208	0.0222	0.0213	0.021
0.0	0.0	0.0	160.4721	-3108.4898	NaN	NaN	1.0544	0.8918	0.0227	0.0209	0.0224	0.0212	0.021
0.0	0.0	0.0	287.4721	-2128.4898	NaN	NaN	1.1561	0.8922	0.0226	0.0209	0.0223	0.0211	0.0209
0.0	0.0	0.0	-596.5279	-1788.4898	NaN	NaN	0.7499	0.8924	0.0225	0.0208	0.0221	0.0212	0.0209
0.0	0.0	0.0	872.4721	881.5102	NaN	NaN	0.5026	0.8925	0.0224	0.0206	0.022	0.0215	0.021
0.0	0.0	0.0	189.4721	4909.5102	NaN	NaN	0.9628	0.8926	0.0225	0.0203	0.022	0.0216	0.021
0.0	0.0	0.0	1234.4721	870.5102	NaN	NaN	0.4135	0.8921	0.0227	0.0204	0.0221	0.0217	0.021
0.0	0.0	0.0	241.4721	578.5102	NaN	NaN	0.7055	0.8919	0.0228	0.0205	0.0221	0.0217	0.0211
0.0	0.0	0.0	-109.5279	-1871.4898	NaN	NaN	0.9447	0.8917	0.0228	0.0207	0.0222	0.0216	0.0211
0.0	0.0	0.0	1914.4721	94.5102	NaN	NaN	0.047	0.8916	0.0228	0.0207	0.0222	0.0216	0.0212
0.0	0.0	0.0	-1630.5279	1426.5102	NaN	NaN	-0.3	0.8915	0.0228	0.0207	0.0223	0.0216	0.0212
0.0	0.0	0.0	871.4721	1819.5102	NaN	NaN	0.6762	0.8912	0.0228	0.0207	0.0224	0.0218	0.0212
0.0	0.0	0.0	882.4721	815.5102	NaN	NaN	0.4803	0.8913	0.0228	0.0206	0.0223	0.0217	0.0212
0.0	0.0	0.0	-243.5279	-1617.4898	NaN	NaN	0.8691	0.8913	0.0228	0.0207	0.0224	0.0217	0.0212
0.0	0.0	0.0	824.4721	-1714.4898	NaN	NaN	1.3	0.8913	0.0228	0.0207	0.0224	0.0217	0.0211
0.0	0.0	0.0	-1023.5279	3796.5102	NaN	NaN	1.3	0.8913	0.0228	0.0206	0.0224	0.0218	0.0211
0.0	0.0	0.0	116.4721	152.5102	NaN	NaN	0.567	0.8912	0.0228	0.0207	0.0224	0.0216	0.0211
0.0	0.0	0.0	-2338.5279	423.5102	NaN	NaN	-0.2212	0.8914	0.0228	0.0208	0.0225	0.0214	0.0211
0.0	0.0	0.0	-1400.5279	298.5102	NaN	NaN	-0.2709	0.8915	0.0227	0.0209	0.0225	0.0213	0.0211
0.0	0.0	0.0	710.4721	-433.4898	NaN	NaN	-0.3	0.8916	0.0227	0.0209	0.0225	0.0213	0.0211
0.0	0.0	0.0	-2147.5279	217.5102	NaN	NaN	-0.1127	0.8916	0.0227	0.0209	0.0225	0.0213	0.021
0.0	0.0	0.0	104.4721	-1798.4898	NaN	NaN	1.0617	0.8916	0.0228	0.021	0.0224	0.0212	0.021
0.0	0.0	0.0	-2387.5279	-977.4898	NaN	NaN	0.2905	0.8919	0.0228	0.021	0.0223	0.0211	0.0209
0.0	0.0	0.0	-982.5279	-886.4898	NaN	NaN	0.4743	0.8921	0.0228	0.0209	0.0223	0.0211	0.0208
0.0	0.0	0.0	-1113.5279	-931.4898	NaN	NaN	0.4555	0.8925	0.0227	0.0209	0.0222	0.021	0.0208
0.0	0.0	0.0	559.4721	3097.5102	NaN	NaN	0.847	0.8927	0.0227	0.0207	0.0221	0.0212	0.0206
0.0	0.0	0.0	-1319.5279	-1699.4898	NaN	NaN	0.5629	0.8924	0.0228	0.0208	0.0221	0.0211	0.0207
0.0	0.0	0.0	-404.5279	-416.4898	NaN	NaN	0.5073	0.8923	0.0228	0.0209	0.0221	0.0211	0.0207
0.0	0.0	0.0	-1523.5279	831.5102	NaN	NaN	-0.3	0.8922	0.0229	0.0209	0.0221	0.0211	0.0208
0.0	0.0	0.0	-1415.5279	-1149.4898	NaN	NaN	0.4481	0.8921	0.0229	0.021	0.0221	0.0211	0.0208
0.0	0.0	0.0	-773.5279	-1760.4898	NaN	NaN	0.6947	0.8923	0.0229	0.0209	0.0221	0.0211	0.0208
0.0	0.0	0.0	1525.4721	2077.5102	NaN	NaN	0.5766	0.8924	0.023	0.0207	0.022	0.0212	0.0207
0.0	0.0	0.0	-1186.5279	-1653.4898	NaN	NaN	0.5822	0.8922	0.0231	0.0208	0.0221	0.0212	0.0208
0.0	0.0	0.0	-1410.5279	-1552.4898	NaN	NaN	0.524	0.8923	0.023	0.0208	0.0221	0.0211	0.0208
0.0	0.0	0.0	-1024.5279	-499.4898	NaN	NaN	0.3277	0.8925	0.023	0.0207	0.022	0.021	0.0207
0.0	0.0	0.0	-601.5279	-1244.4898	NaN	NaN	0.6741	0.8928	0.0229	0.0205	0.022	0.0211	0.0207
0.0	0.0	0.0	-640.5279	2092.5102	NaN	NaN	1.3	0.8928	0.023	0.0204	0.0219	0.0212	0.0207
0.0	0.0	0.0	-2026.5279	1344.5102	NaN	NaN	-0.3	0.8929	0.023	0.0204	0.0219	0.0212	0.0207
0.0	0.0	0.0	-220.5279	-1243.4898	NaN	NaN	0.8494	0.8927	0.023	0.0205	0.0219	0.0211	0.0207
0.0	0.0	0.0	-1412.5279	-664.4898	NaN	NaN	0.3199	0.8926	0.023	0.0206	0.0219	0.0211	0.0208
0.0	0.0	0.0	-434.5279	559.5102	NaN	NaN	1.3	0.8928	0.023	0.0205	0.0219	0.0211	0.0207
0.0	0.0	0.0	505.4721	-1055.4898	NaN	NaN	1.3	0.8929	0.023	0.0204	0.0218	0.0211	0.0207
0.0	0.0	0.0	-576.5279	-838.4898	NaN	NaN	0.5926	0.8929	0.023	0.0204	0.0218	0.0211	0.0207
0.0	0.0	0.0	-956.5279	1185.5102	NaN	NaN	1.3	0.893	0.0231	0.0203	0.0218	0.0212	0.0206
0.0	0.0	0.0	766.4721	890.5102	NaN	NaN	0.5374	0.8931	0.0232	0.0202	0.0217	0.0212	0.0206
0.0	0.0	0.0	-1139.5279	2774.5102	NaN	NaN	1.3	0.8931	0.0232	0.0201	0.0217	0.0213	0.0206
0.0	0.0	0.0	1076.4721	351.5102	NaN	NaN	0.2462	0.8931	0.0233	0.02	0.0217	0.0213	0.0206
0.0	0.0	0.0	-1565.5279	-122.4898	NaN	NaN	0.0726	0.893	0.0233	0.0201	0.0217	0.0213	0.0206
0.0	0.0	0.0	632.4721	3043.5102	NaN	NaN	0.8279	0.8934	0.0233	0.0199	0.0217	0.0213	0.0205
0.0	0.0	0.0	1685.4721	-106.4898	NaN	NaN	-0.0674	0.8931	0.0233	0.0201	0.0217	0.0213	0.0206
0.0	0.0	0.0	-3222.5279	-876.4898	NaN	NaN	0.2138	0.8928	0.0232	0.0204	0.0217	0.0213	0.0207
0.0	0.0	0.0	-751.5279	-284.4898	NaN	NaN	0.2746	0.8931	0.0231	0.0204	0.0217	0.0211	0.0206
0.0	0.0	0.0	-1097.5279	-1994.4898	NaN	NaN	0.645	0.8931	0.0231	0.0205	0.0217	0.0211	0.0206
0.0	0.0	0.0	-610.5279	-1709.4898	NaN	NaN	0.7368	0.8932	0.023	0.0205	0.0217	0.021	0.0206
0.0	0.0	0.0	-1315.5279	929.5102	NaN	NaN	-0.3	0.8935	0.0229	0.0203	0.0217	0.0211	0.0205
0.0	0.0	0.0	-233.5279	-1208.4898	NaN	NaN	0.8381	0.8933	0.0229	0.0203	0.0216	0.0212	0.0205
0.0	0.0	0.0	-1194.5279	993.5102	NaN	NaN	-0.3	0.8936	0.0229	0.0202	0.0216	0.0213	0.0205
0.0	0.0	0.0	-2680.5279	3264.5102	NaN	NaN	1.3	0.8934	0.023	0.0201	0.0216	0.0213	0.0205
0.0	0.0	0.0	107.4721	-2035.4898	NaN	NaN	1.0557	0.8931	0.0231	0.0204	0.0217	0.0213	0.0206
0.0	0.0	0.0	-1910.5279	14.5102	NaN	NaN	-0.0077	0.8929	0.023	0.0205	0.0217	0.0212	0.0206
0.0	0.0	0.0	-1904.5279	-413.4898	NaN	NaN	0.1784	0.893	0.023	0.0206	0.0217	0.0211	0.0206
0.0	0.0	0.0	-2172.5279	-876.4898	NaN	NaN	0.2875	0.8933	0.0229	0.0205	0.0217	0.0211	0.0206
0.0	0.0	0.0	-1990.5279	3386.5102	NaN	NaN	1.3	0.893	0.023	0.0203	0.0217	0.0213	0.0206
0.0	0.0	0.0	-929.5279	900.5102	NaN	NaN	-0.3	0.893	0.0231	0.0203	0.0217	0.0214	0.0206
0.0	0.0	0.0	679.4721	-1663.4898	NaN	NaN	1.3	0.8926	0.0231	0.0205	0.0217	0.0214	0.0206
0.0	0.0	0.0	-42.5279	-1356.4898	NaN	NaN	0.9696	0.8927	0.0231	0.0204	0.0217	0.0214	0.0206
0.0	0.0	0.0	-161.5279	-829.4898	NaN	NaN	0.837	0.8927	0.0231	0.0205	0.0217	0.0214	0.0207
0.0	0.0	0.0	-120.5279	-949.4898	NaN	NaN	0.8874	0.8925	0.0232	0.0204	0.0217	0.0214	0.0207
0.0	0.0	0.0	-198.5279	2173.5102	NaN	NaN	1.1005	0.8927	0.0232	0.0203	0.0217	0.0214	0.0206
0.0	0.0	0.0	318.4721	565.5102	NaN	NaN	0.6397	0.8923	0.0234	0.0203	0.0218	0.0215	0.0207
0.0	0.0	0.0	-1090.5279	288.5102	NaN	NaN	-0.3	0.8924	0.0234	0.0203	0.0218	0.0215	0.0207
0.0	0.0	0.0	-2381.5279	-562.4898	NaN	NaN	0.1911	0.8924	0.0233	0.0203	0.0217	0.0215	0.0207
0.0	0.0	0.0	1701.4721	-1041.4898	NaN	NaN	-0.3	0.8927	0.0233	0.0202	0.0217	0.0215	0.0206
0.0	0.0	0.0	839.4721	2320.5102	NaN	NaN	0.7343	0.8928	0.0233	0.0201	0.0217	0.0215	0.0206
0.0	0.0	0.0	-1346.5279	-102.4898	NaN	NaN	0.0707	0.8928	0.0233	0.0201	0.0217	0.0215	0.0205
0.0	0.0	0.0	115.4721	1461.5102	NaN	NaN	0.9268	0.8929	0.0233	0.0201	0.0218	0.0215	0.0205
0.0	0.0	0.0	-282.5279	-1748.4898	NaN	NaN	0.8609	0.8928	0.0232	0.0203	0.0217	0.0214	0.0205
0.0	0.0	0.0	24.4721	-2986.4898	NaN	NaN	1.0083	0.8925	0.023	0.0207	0.0218	0.0214	0.0207
0.0	0.0	0.0	52.4721	-1627.4898	NaN	NaN	1.0333	0.8927	0.023	0.0206	0.0218	0.0214	0.0206
0.0	0.0	0.0	-2603.5279	-834.4898	NaN	NaN	0.2427	0.8928	0.023	0.0205	0.0218	0.0213	0.0206
0.0	0.0	0.0	-1703.5279	1530.5102	NaN	NaN	-0.3	0.8932	0.0229	0.0203	0.0217	0.0213	0.0206
0.0	0.0	0.0	-170.5279	-750.4898	NaN	NaN	0.8148	0.8936	0.0229	0.0201	0.0216	0.0213	0.0205
0.0	0.0	0.0	-191.5279	1463.5102	NaN	NaN	1.1506	0.8933	0.023	0.0201	0.0217	0.0214	0.0205
0.0	0.0	0.0	-1027.5279	3303.5102	NaN	NaN	1.3	0.8935	0.0231	0.02	0.0217	0.0213	0.0205
0.0	0.0	0.0	98.4721	-2778.4898	NaN	NaN	1.0367	0.8936	0.023	0.0201	0.0216	0.0211	0.0206
0.0	0.0	0.0	466.4721	-2254.4898	NaN	NaN	1.2609	0.8941	0.0228	0.02	0.0215	0.0211	0.0205
0.0	0.0	0.0	539.4721	3902.5102	NaN	NaN	0.8786	0.8942	0.0228	0.0198	0.0216	0.0212	0.0203
0.0	0.0	0.0	1345.4721	5355.5102	NaN	NaN	0.7992	0.8941	0.0229	0.0198	0.0217	0.0212	0.0204
0.0	0.0	0.0	-238.5279	-134.4898	NaN	NaN	0.3605	0.8942	0.023	0.0197	0.0217	0.0211	0.0204
0.0	0.0	0.0	427.4721	-1249.4898	NaN	NaN	1.3	0.8936	0.023	0.02	0.0217	0.0212	0.0205
0.0	0.0	0.0	-486.5279	630.5102	NaN	NaN	1.3	0.8938	0.0229	0.0199	0.0217	0.0212	0.0205
0.0	0.0	0.0	363.4721	3161.5102	NaN	NaN	0.8969	0.8938	0.0228	0.0199	0.0218	0.0212	0.0205
0.0	0.0	0.0	-51.5279	532.5102	NaN	NaN	1.1071	0.894	0.0228	0.0199	0.0217	0.0212	0.0205
0.0	0.0	0.0	352.4721	-60.4898	NaN	NaN	-0.2072	0.8937	0.0227	0.0199	0.0218	0.0213	0.0205
0.0	0.0	0.0	637.4721	2457.5102	NaN	NaN	0.794	0.8935	0.0228	0.0199	0.0219	0.0214	0.0205
0.0	0.0	0.0	-906.5279	3913.5102	NaN	NaN	1.3	0.8933	0.0228	0.02	0.0219	0.0214	0.0206
0.0	0.0	0.0	-531.5279	-1190.4898	NaN	NaN	0.6913	0.8932	0.0228	0.0201	0.0219	0.0214	0.0206
0.0	0.0	0.0	-669.5279	-325.4898	NaN	NaN	0.3271	0.8929	0.0227	0.0202	0.0219	0.0215	0.0207
0.0	0.0	0.0	1869.4721	1592.5102	NaN	NaN	0.46	0.8928	0.0227	0.0202	0.022	0.0216	0.0207
0.0	0.0	0.0	-1404.5279	534.5102	NaN	NaN	-0.3	0.8927	0.0227	0.0203	0.022	0.0216	0.0207
0.0	0.0	0.0	-1083.5279	-468.4898	NaN	NaN	0.3019	0.8921	0.0227	0.0206	0.022	0.0218	0.0208
0.0	0.0	0.0	-1098.5279	1675.5102	NaN	NaN	1.3	0.8922	0.0227	0.0206	0.0221	0.0216	0.0208
0.0	0.0	0.0	-1111.5279	-2809.4898	NaN	NaN	0.7165	0.8922	0.0227	0.0207	0.0222	0.0214	0.0208
0.0	0.0	0.0	-1290.5279	1031.5102	NaN	NaN	-0.3	0.8922	0.0226	0.0206	0.0223	0.0215	0.0208
0.0	0.0	0.0	-915.5279	327.5102	NaN	NaN	-0.3	0.892	0.0227	0.0206	0.0223	0.0216	0.0208
0.0	0.0	0.0	559.4721	-590.4898	NaN	NaN	1.3	0.892	0.0227	0.0206	0.0223	0.0216	0.0209
0.0	0.0	0.0	3313.4721	404.5102	NaN	NaN	0.1088	0.8917	0.0228	0.0206	0.0224	0.0217	0.0209
0.0	0.0	0.0	2693.4721	-656.4898	NaN	NaN	-0.3	0.8914	0.0229	0.0206	0.0224	0.0217	0.0209
0.0	0.0	0.0	472.4721	-2766.4898	NaN	NaN	1.206	0.8917	0.0228	0.0206	0.0223	0.0217	0.0208
0.0	0.0	0.0	3541.4721	2019.5102	NaN	NaN	0.3632	0.8911	0.0229	0.0206	0.0224	0.022	0.0209
0.0	0.0	0.0	1216.4721	183.5102	NaN	NaN	0.1311	0.8911	0.0231	0.0206	0.0224	0.022	0.0208
0.0	0.0	0.0	-1701.5279	-355.4898	NaN	NaN	0.1728	0.891	0.0232	0.0207	0.0225	0.0218	0.0208
0.0	0.0	0.0	486.4721	-1687.4898	NaN	NaN	1.3	0.8909	0.0232	0.0208	0.0226	0.0216	0.0209
0.0	0.0	0.0	657.4721	-1044.4898	NaN	NaN	1.3	0.8908	0.0232	0.0208	0.0226	0.0216	0.0209
0.0	0.0	0.0	-2472.5279	-17.4898	NaN	NaN	0.007	0.8909	0.0232	0.0208	0.0226	0.0216	0.0209
0.0	0.0	0.0	-1632.5279	1163.5102	NaN	NaN	-0.3	0.8912	0.0231	0.0207	0.0225	0.0216	0.0208
0.0	0.0	0.0	3052.4721	-2925.4898	NaN	NaN	-0.3	0.8909	0.0233	0.0208	0.0225	0.0217	0.0208
0.0	0.0	0.0	-242.5279	-136.4898	NaN	NaN	0.3601	0.8907	0.0234	0.0209	0.0225	0.0217	0.0209
0.0	0.0	0.0	-1841.5279	-866.4898	NaN	NaN	0.32	0.8902	0.0235	0.0211	0.0226	0.0216	0.021
0.0	0.0	0.0	-956.5279	-1824.4898	NaN	NaN	0.6561	0.8904	0.0234	0.0211	0.0225	0.0216	0.021
0.0	0.0	0.0	-1577.5279	811.5102	NaN	NaN	-0.3	0.8906	0.0233	0.0211	0.0225	0.0215	0.021
0.0	0.0	0.0	593.4721	-1085.4898	NaN	NaN	1.3	0.8909	0.0231	0.021	0.0225	0.0215	0.021
0.0	0.0	0.0	-1909.5279	979.5102	NaN	NaN	-0.3	0.8911	0.0231	0.0209	0.0225	0.0215	0.0209
0.0	0.0	0.0	34.4721	2877.5102	NaN	NaN	0.9882	0.8912	0.0231	0.0208	0.0225	0.0215	0.0208
0.0	0.0	0.0	-311.5279	-46.4898	NaN	NaN	0.1299	0.8909	0.0231	0.021	0.0225	0.0215	0.021
0.0	0.0	0.0	-717.5279	-1819.4898	NaN	NaN	0.7172	0.8907	0.0232	0.021	0.0225	0.0216	0.0209
0.0	0.0	0.0	928.4721	-1648.4898	NaN	NaN	1.3	0.8908	0.0232	0.021	0.0225	0.0216	0.0209
0.0	0.0	0.0	162.4721	-874.4898	NaN	NaN	1.2282	0.8907	0.0232	0.0211	0.0225	0.0216	0.0209
0.0	0.0	0.0	1153.4721	-3132.4898	NaN	NaN	1.3	0.8908	0.0232	0.0211	0.0224	0.0216	0.0209
0.0	0.0	0.0	-846.5279	242.5102	NaN	NaN	-0.3	0.8909	0.0231	0.021	0.0225	0.0216	0.0209
0.0	0.0	0.0	-1523.5279	-931.4898	NaN	NaN	0.3794	0.8911	0.023	0.021	0.0224	0.0216	0.0209
0.0	0.0	0.0	287.4721	400.5102	NaN	NaN	0.5822	0.8912	0.023	0.0209	0.0224	0.0216	0.0209
0.0	0.0	0.0	-1289.5279	-1125.4898	NaN	NaN	0.466	0.8912	0.023	0.0209	0.0224	0.0216	0.0209
0.0	0.0	0.0	-1454.5279	-571.4898	NaN	NaN	0.2821	0.8911	0.0231	0.0209	0.0224	0.0216	0.0209
0.0	0.0	0.0	-888.5279	-1402.4898	NaN	NaN	0.6122	0.8912	0.0231	0.021	0.0223	0.0215	0.0209
0.0	0.0	0.0	147.4721	-2985.4898	NaN	NaN	1.052	0.8914	0.023	0.0209	0.0223	0.0215	0.0209
0.0	0.0	0.0	-1975.5279	-517.4898	NaN	NaN	0.2076	0.8916	0.0229	0.0209	0.0223	0.0215	0.0209
0.0	0.0	0.0	-103.5279	-858.4898	NaN	NaN	0.8924	0.8916	0.0229	0.0208	0.0223	0.0215	0.0209
0.0	0.0	0.0	-657.5279	-1599.4898	NaN	NaN	0.7087	0.8915	0.0229	0.0209	0.0223	0.0215	0.0209
0.0	0.0	0.0	-2015.5279	114.5102	NaN	NaN	-0.0602	0.8916	0.0228	0.0209	0.0223	0.0215	0.0209
0.0	0.0	0.0	1103.4721	466.5102	NaN	NaN	0.2971	0.8916	0.0228	0.0209	0.0223	0.0215	0.0209
0.0	0.0	0.0	-1689.5279	-1473.4898	NaN	NaN	0.4658	0.8916	0.0228	0.0209	0.0223	0.0215	0.0209
0.0	0.0	0.0	-1683.5279	2032.5102	NaN	NaN	1.3	0.8916	0.0228	0.0209	0.0223	0.0215	0.0208
0.0	0.0	0.0	-456.5279	46.5102	NaN	NaN	-0.1134	0.8915	0.0228	0.021	0.0223	0.0215	0.0209
0.0	0.0	0.0	-998.5279	-1840.4898	NaN	NaN	0.6483	0.8914	0.0228	0.021	0.0223	0.0215	0.0209
0.0	0.0	0.0	-1860.5279	-2499.4898	NaN	NaN	0.5733	0.8916	0.0228	0.0211	0.0222	0.0214	0.021
0.0	0.0	0.0	-2458.5279	-551.4898	NaN	NaN	0.1832	0.8921	0.0227	0.021	0.0221	0.0213	0.0209
0.0	0.0	0.0	-480.5279	-991.4898	NaN	NaN	0.6736	0.8925	0.0227	0.0208	0.0219	0.0213	0.0208
0.0	0.0	0.0	-739.5279	1.5102	NaN	NaN	-0.002	0.8927	0.0227	0.0207	0.0219	0.0213	0.0207
0.0	0.0	0.0	-836.5279	-443.4898	NaN	NaN	0.3465	0.8928	0.0228	0.0206	0.0218	0.0213	0.0207
0.0	0.0	0.0	180.4721	-1642.4898	NaN	NaN	1.1234	0.8928	0.0228	0.0206	0.0218	0.0213	0.0208
0.0	0.0	0.0	-1559.5279	-529.4898	NaN	NaN	0.2535	0.8929	0.0228	0.0206	0.0217	0.0212	0.0208
0.0	0.0	0.0	-250.5279	-1145.4898	NaN	NaN	0.8205	0.893	0.0228	0.0206	0.0217	0.0212	0.0208
0.0	0.0	0.0	-49.5279	508.5102	NaN	NaN	1.1079	0.8931	0.0228	0.0205	0.0217	0.0212	0.0208
0.0	0.0	0.0	-1080.5279	1959.5102	NaN	NaN	1.3	0.8932	0.0228	0.0203	0.0216	0.0213	0.0207
0.0	0.0	0.0	-1777.5279	-547.4898	NaN	NaN	0.2355	0.8932	0.0228	0.0204	0.0216	0.0213	0.0207
0.0	0.0	0.0	-106.5279	-884.4898	NaN	NaN	0.8925	0.8933	0.0228	0.0203	0.0216	0.0213	0.0207
0.0	0.0	0.0	-944.5279	-181.4898	NaN	NaN	0.1612	0.8933	0.0229	0.0203	0.0216	0.0213	0.0207
0.0	0.0	0.0	-962.5279	128.5102	NaN	NaN	-0.1541	0.8933	0.0229	0.0203	0.0216	0.0213	0.0206
0.0	0.0	0.0	-2432.5279	996.5102	NaN	NaN	-0.3	0.8933	0.0229	0.0203	0.0216	0.0213	0.0206
0.0	0.0	0.0	-1957.5279	-1071.4898	NaN	NaN	0.3537	0.8934	0.0228	0.0203	0.0217	0.0212	0.0206
0.0	0.0	0.0	-1914.5279	1232.5102	NaN	NaN	-0.3	0.8932	0.0229	0.0204	0.0217	0.0212	0.0206
0.0	0.0	0.0	-1786.5279	-1649.4898	NaN	NaN	0.4801	0.8931	0.0229	0.0204	0.0218	0.0212	0.0206
0.0	0.0	0.0	-309.5279	950.5102	NaN	NaN	1.3	0.8933	0.0229	0.0204	0.0217	0.0211	0.0206
0.0	0.0	0.0	-997.5279	-653.4898	NaN	NaN	0.3958	0.8932	0.0228	0.0205	0.0217	0.0211	0.0207
0.0	0.0	0.0	-1092.5279	-250.4898	NaN	NaN	0.1865	0.8937	0.0228	0.0203	0.0216	0.0211	0.0206
0.0	0.0	0.0	-969.5279	843.5102	NaN	NaN	-0.3	0.8936	0.0228	0.0202	0.0216	0.0212	0.0205
0.0	0.0	0.0	717.4721	3041.5102	NaN	NaN	0.8091	0.8934	0.0229	0.0202	0.0217	0.0213	0.0205
0.0	0.0	0.0	2479.4721	52.5102	NaN	NaN	0.0207	0.8928	0.0231	0.0203	0.0217	0.0214	0.0207
0.0	0.0	0.0	-530.5279	-3415.4898	NaN	NaN	0.8656	0.8927	0.0231	0.0205	0.0217	0.0213	0.0207
0.0	0.0	0.0	-598.5279	1906.5102	NaN	NaN	1.3	0.8928	0.0231	0.0204	0.0217	0.0213	0.0207
0.0	0.0	0.0	-849.5279	3000.5102	NaN	NaN	1.3	0.8929	0.023	0.0203	0.0217	0.0214	0.0206
0.0	0.0	0.0	-929.5279	804.5102	NaN	NaN	-0.3	0.8927	0.0231	0.0204	0.0218	0.0214	0.0207
0.0	0.0	0.0	-1528.5279	17.5102	NaN	NaN	-0.0116	0.8926	0.0231	0.0205	0.0218	0.0213	0.0207
0.0	0.0	0.0	-405.5279	-1694.4898	NaN	NaN	0.8069	0.8926	0.023	0.0206	0.0218	0.0212	0.0207
0.0	0.0	0.0	-2246.5279	-788.4898	NaN	NaN	0.2598	0.8928	0.0229	0.0207	0.0219	0.0211	0.0207
0.0	0.0	0.0	-1470.5279	-376.4898	NaN	NaN	0.2038	0.893	0.0228	0.0206	0.0219	0.021	0.0207
0.0	0.0	0.0	-1267.5279	2411.5102	NaN	NaN	1.3	0.8932	0.0228	0.0205	0.0218	0.0211	0.0206
0.0	0.0	0.0	842.4721	261.5102	NaN	NaN	0.2369	0.8933	0.0227	0.0204	0.0218	0.0211	0.0206
0.0	0.0	0.0	1840.4721	-1335.4898	NaN	NaN	-0.3	0.8932	0.0228	0.0205	0.0219	0.0211	0.0206
0.0	0.0	0.0	-449.5279	-350.4898	NaN	NaN	0.4381	0.8928	0.0228	0.0207	0.022	0.0211	0.0206
0.0	0.0	0.0	426.4721	-1644.4898	NaN	NaN	1.3	0.8926	0.0228	0.0209	0.0221	0.021	0.0207
0.0	0.0	0.0	-1080.5279	-1710.4898	NaN	NaN	0.6129	0.8927	0.0227	0.0209	0.0221	0.021	0.0206
0.0	0.0	0.0	-705.5279	-3331.4898	NaN	NaN	0.8252	0.8928	0.0227	0.0209	0.022	0.021	0.0206
0.0	0.0	0.0	-3856.5279	-846.4898	NaN	NaN	0.18	0.8928	0.0227	0.0209	0.022	0.021	0.0205
0.0	0.0	0.0	-746.5279	-243.4898	NaN	NaN	0.2459	0.8928	0.0227	0.0209	0.022	0.0211	0.0205
0.0	0.0	0.0	-1214.5279	-2113.4898	NaN	NaN	0.6351	0.8927	0.0227	0.0209	0.022	0.0211	0.0206
0.0	0.0	0.0	-939.5279	761.5102	NaN	NaN	-0.3	0.8927	0.0228	0.0208	0.022	0.0212	0.0206
0.0	0.0	0.0	-994.5279	-1242.4898	NaN	NaN	0.5554	0.8928	0.0228	0.0207	0.022	0.0212	0.0206
0.0	0.0	0.0	-950.5279	-163.4898	NaN	NaN	0.1468	0.8928	0.0228	0.0206	0.022	0.0213	0.0206
0.0	0.0	0.0	-227.5279	1702.5102	NaN	NaN	1.1543	0.8928	0.0228	0.0205	0.022	0.0213	0.0206
0.0	0.0	0.0	-989.5279	-763.4898	NaN	NaN	0.4355	0.8927	0.0228	0.0207	0.022	0.0211	0.0207
0.0	0.0	0.0	-2161.5279	-1886.4898	NaN	NaN	0.466	0.8926	0.0227	0.0209	0.0221	0.0209	0.0208
0.0	0.0	0.0	-1005.5279	-2054.4898	NaN	NaN	0.6714	0.893	0.0227	0.0207	0.022	0.0209	0.0206
0.0	0.0	0.0	-1134.5279	689.5102	NaN	NaN	-0.3	0.8933	0.0227	0.0206	0.0219	0.021	0.0206
0.0	0.0	0.0	-335.5279	-1375.4898	NaN	NaN	0.8039	0.8935	0.0226	0.0205	0.0219	0.021	0.0206
0.0	0.0	0.0	1413.4721	-952.4898	NaN	NaN	-0.3	0.8937	0.0227	0.0203	0.0218	0.021	0.0205
0.0	0.0	0.0	-892.5279	-3052.4898	NaN	NaN	0.7738	0.8933	0.0228	0.0205	0.0218	0.0211	0.0206
0.0	0.0	0.0	-196.5279	714.5102	NaN	NaN	1.3	0.8932	0.0228	0.0204	0.0218	0.0211	0.0206
0.0	0.0	0.0	79.4721	1477.5102	NaN	NaN	0.949	0.8933	0.0228	0.0204	0.0217	0.0212	0.0206
0.0	0.0	0.0	-1864.5279	-2136.4898	NaN	NaN	0.534	0.893	0.0229	0.0204	0.0217	0.0213	0.0207
0.0	0.0	0.0	-827.5279	5513.5102	NaN	NaN	1.1766	0.893	0.0229	0.0203	0.0216	0.0214	0.0207
0.0	0.0	0.0	-159.5279	-1194.4898	NaN	NaN	0.8822	0.8929	0.0229	0.0204	0.0216	0.0214	0.0207
0.0	0.0	0.0	-753.5279	-131.4898	NaN	NaN	0.1486	0.8928	0.0229	0.0204	0.0216	0.0215	0.0207
0.0	0.0	0.0	-1444.5279	4346.5102	NaN	NaN	1.3	0.8927	0.023	0.0204	0.0217	0.0215	0.0207
0.0	0.0	0.0	-1398.5279	-1542.4898	NaN	NaN	0.5245	0.8928	0.0229	0.0205	0.0216	0.0213	0.0208
0.0	0.0	0.0	-561.5279	-2125.4898	NaN	NaN	0.791	0.893	0.0228	0.0205	0.0216	0.0213	0.0207
0.0	0.0	0.0	-275.5279	-499.4898	NaN	NaN	0.6445	0.8931	0.0228	0.0205	0.0217	0.0213	0.0207
0.0	0.0	0.0	-2074.5279	3325.5102	NaN	NaN	1.3	0.8931	0.0229	0.0204	0.0217	0.0212	0.0207
0.0	0.0	0.0	-1501.5279	-1127.4898	NaN	NaN	0.4289	0.893	0.0228	0.0205	0.0217	0.0211	0.0208
0.0	0.0	0.0	-2023.5279	-457.4898	NaN	NaN	0.1844	0.893	0.0228	0.0205	0.0217	0.0212	0.0208
0.0	0.0	0.0	-2651.5279	2044.5102	NaN	NaN	-0.3	0.8933	0.0228	0.0204	0.0217	0.0212	0.0207
0.0	0.0	0.0	-538.5279	-646.4898	NaN	NaN	0.5456	0.8931	0.0228	0.0205	0.0217	0.0212	0.0208
0.0	0.0	0.0	-1907.5279	-304.4898	NaN	NaN	0.1377	0.8929	0.0228	0.0206	0.0218	0.0211	0.0208
0.0	0.0	0.0	-150.5279	-934.4898	NaN	NaN	0.8613	0.8929	0.0228	0.0206	0.0218	0.0211	0.0207
0.0	0.0	0.0	-1951.5279	-2068.4898	NaN	NaN	0.5145	0.8928	0.0228	0.0207	0.0218	0.0211	0.0208
0.0	0.0	0.0	-1587.5279	1436.5102	NaN	NaN	-0.3	0.8935	0.0228	0.0203	0.0216	0.0211	0.0206
0.0	0.0	0.0	-56.5279	-1194.4898	NaN	NaN	0.9548	0.8933	0.0228	0.0204	0.0216	0.0212	0.0207
0.0	0.0	0.0	800.4721	-888.4898	NaN	NaN	1.3	0.8931	0.0229	0.0204	0.0216	0.0212	0.0207
0.0	0.0	0.0	-1504.5279	1476.5102	NaN	NaN	-0.3	0.8932	0.0229	0.0204	0.0216	0.0211	0.0208
0.0	0.0	0.0	-1207.5279	-236.4898	NaN	NaN	0.1638	0.893	0.0229	0.0206	0.0216	0.0211	0.0209
0.0	0.0	0.0	-1306.5279	618.5102	NaN	NaN	-0.3	0.8932	0.0228	0.0205	0.0216	0.021	0.0208
0.0	0.0	0.0	-932.5279	-1561.4898	NaN	NaN	0.6261	0.893	0.0228	0.0205	0.0217	0.0211	0.0208
0.0	0.0	0.0	123.4721	-1103.4898	NaN	NaN	1.126	0.8931	0.0228	0.0206	0.0217	0.021	0.0208
0.0	0.0	0.0	1294.4721	-2099.4898	NaN	NaN	1.3	0.893	0.0228	0.0206	0.0217	0.0211	0.0208
0.0	0.0	0.0	-1218.5279	-1841.4898	NaN	NaN	0.6018	0.893	0.0228	0.0207	0.0217	0.021	0.0209
0.0	0.0	0.0	-1128.5279	-2599.4898	NaN	NaN	0.6973	0.8932	0.0227	0.0206	0.0216	0.021	0.0208
0.0	0.0	0.0	-113.5279	2334.5102	NaN	NaN	1.0511	0.8941	0.0227	0.0202	0.0214	0.021	0.0205
0.0	0.0	0.0	276.4721	-1387.4898	NaN	NaN	1.2488	0.8938	0.0228	0.0203	0.0215	0.021	0.0206
0.0	0.0	0.0	137.4721	1269.5102	NaN	NaN	0.9023	0.8938	0.0228	0.0202	0.0215	0.0211	0.0206
0.0	0.0	0.0	-822.5279	-331.4898	NaN	NaN	0.2872	0.8929	0.0229	0.0205	0.0216	0.0212	0.0209
0.0	0.0	0.0	-1721.5279	649.5102	NaN	NaN	-0.3	0.8933	0.0229	0.0204	0.0215	0.0211	0.0207
0.0	0.0	0.0	-1129.5279	1429.5102	NaN	NaN	1.3	0.8934	0.0229	0.0203	0.0215	0.0211	0.0207
0.0	0.0	0.0	-56.5279	-43.4898	NaN	NaN	0.4348	0.8935	0.023	0.0202	0.0215	0.0211	0.0206
0.0	0.0	0.0	472.4721	21.5102	NaN	NaN	0.0435	0.8937	0.023	0.0202	0.0215	0.0211	0.0206
0.0	0.0	0.0	-728.5279	1252.5102	NaN	NaN	1.3	0.8937	0.023	0.0201	0.0215	0.0211	0.0205
0.0	0.0	0.0	5.4721	466.5102	NaN	NaN	0.9884	0.8939	0.023	0.0201	0.0215	0.0211	0.0205
0.0	0.0	0.0	-1285.5279	1310.5102	NaN	NaN	1.3	0.894	0.0229	0.02	0.0215	0.021	0.0205
0.0	0.0	0.0	-618.5279	-2176.4898	NaN	NaN	0.7787	0.8933	0.0229	0.0204	0.0216	0.0212	0.0207
0.0	0.0	0.0	-1563.5279	600.5102	NaN	NaN	-0.3	0.8937	0.0228	0.0203	0.0215	0.0211	0.0207
0.0	0.0	0.0	-2836.5279	-1111.4898	NaN	NaN	0.2815	0.8934	0.0228	0.0204	0.0215	0.0211	0.0207
0.0	0.0	0.0	-1937.5279	-504.4898	NaN	NaN	0.2066	0.8938	0.0227	0.0204	0.0215	0.0209	0.0207
0.0	0.0	0.0	-2275.5279	-593.4898	NaN	NaN	0.2069	0.8942	0.0226	0.0203	0.0214	0.0209	0.0206
0.0	0.0	0.0	-1037.5279	253.5102	NaN	NaN	-0.3	0.8952	0.0225	0.0199	0.0213	0.0208	0.0203
0.0	0.0	0.0	390.4721	2186.5102	NaN	NaN	0.8485	0.8955	0.0226	0.0196	0.0213	0.0209	0.0201
0.0	0.0	0.0	-2043.5279	3062.5102	NaN	NaN	1.3	0.8953	0.0227	0.0196	0.0214	0.021	0.0202
0.0	0.0	0.0	-664.5279	-561.4898	NaN	NaN	0.458	0.8947	0.0228	0.0198	0.0214	0.021	0.0203
0.0	0.0	0.0	-1819.5279	-539.4898	NaN	NaN	0.2287	0.8943	0.0229	0.0199	0.0214	0.0211	0.0205
0.0	0.0	0.0	-1718.5279	2490.5102	NaN	NaN	1.3	0.8939	0.023	0.0199	0.0215	0.0211	0.0206
0.0	0.0	0.0	-1066.5279	-816.4898	NaN	NaN	0.4336	0.8935	0.0229	0.0202	0.0215	0.0211	0.0207
0.0	0.0	0.0	-152.5279	1695.5102	NaN	NaN	1.0989	0.8932	0.023	0.0203	0.0216	0.0212	0.0208
0.0	0.0	0.0	-1835.5279	-1188.4898	NaN	NaN	0.393	0.8931	0.023	0.0204	0.0216	0.0212	0.0208
0.0	0.0	0.0	-557.5279	1057.5102	NaN	NaN	1.3	0.8937	0.0229	0.0201	0.0216	0.0211	0.0206
0.0	0.0	0.0	-522.5279	184.5102	NaN	NaN	-0.3	0.8936	0.0229	0.0201	0.0216	0.0212	0.0207
0.0	0.0	0.0	559.4721	-1297.4898	NaN	NaN	1.3	0.8936	0.0229	0.0201	0.0216	0.0212	0.0206
0.0	0.0	0.0	-1629.5279	482.5102	NaN	NaN	-0.3	0.8934	0.023	0.0201	0.0216	0.0213	0.0207
0.0	0.0	0.0	-1367.5279	1606.5102	NaN	NaN	1.3	0.8933	0.023	0.0202	0.0216	0.0213	0.0207
0.0	0.0	0.0	-1131.5279	608.5102	NaN	NaN	-0.3	0.893	0.023	0.0203	0.0216	0.0213	0.0208
0.0	0.0	0.0	-166.5279	-1781.4898	NaN	NaN	0.9145	0.893	0.0231	0.0203	0.0216	0.0213	0.0208
0.0	0.0	0.0	879.4721	-1463.4898	NaN	NaN	1.3	0.893	0.0231	0.0202	0.0216	0.0214	0.0207
0.0	0.0	0.0	350.4721	3074.5102	NaN	NaN	0.8977	0.8928	0.0232	0.0201	0.0217	0.0215	0.0207
0.0	0.0	0.0	-35.5279	-2102.4898	NaN	NaN	0.9834	0.8926	0.0232	0.0202	0.0217	0.0215	0.0208
0.0	0.0	0.0	-1430.5279	-1512.4898	NaN	NaN	0.5139	0.8927	0.0232	0.0203	0.0216	0.0214	0.0208
0.0	0.0	0.0	-299.5279	963.5102	NaN	NaN	1.3	0.893	0.0231	0.0201	0.0216	0.0214	0.0208
0.0	0.0	0.0	-389.5279	757.5102	NaN	NaN	1.3	0.893	0.0231	0.0201	0.0216	0.0214	0.0208
0.0	0.0	0.0	-946.5279	189.5102	NaN	NaN	-0.2503	0.8928	0.0231	0.0202	0.0217	0.0215	0.0208
0.0	0.0	0.0	204.4721	2539.5102	NaN	NaN	0.9255	0.8927	0.0231	0.0202	0.0217	0.0214	0.0208
0.0	0.0	0.0	297.4721	-2986.4898	NaN	NaN	1.1106	0.8928	0.023	0.0204	0.0217	0.0213	0.0208
0.0	0.0	0.0	-549.5279	-3424.4898	NaN	NaN	0.8617	0.8929	0.0229	0.0204	0.0217	0.0213	0.0208
0.0	0.0	0.0	-584.5279	-828.4898	NaN	NaN	0.5863	0.8933	0.0228	0.0202	0.0217	0.0213	0.0207
0.0	0.0	0.0	-111.5279	5.5102	NaN	NaN	-0.052	0.8934	0.0229	0.0201	0.0217	0.0213	0.0206
0.0	0.0	0.0	-2233.5279	-780.4898	NaN	NaN	0.259	0.8934	0.0229	0.0201	0.0217	0.0213	0.0206
0.0	0.0	0.0	-1722.5279	-436.4898	NaN	NaN	0.2022	0.8939	0.0228	0.0201	0.0216	0.0211	0.0206
0.0	0.0	0.0	526.4721	-3164.4898	NaN	NaN	1.1996	0.8938	0.0227	0.0201	0.0216	0.0211	0.0206
0.0	0.0	0.0	-706.5279	1408.5102	NaN	NaN	1.3	0.8946	0.0226	0.0198	0.0215	0.021	0.0204
0.0	0.0	0.0	865.4721	-1013.4898	NaN	NaN	1.3	0.8946	0.0226	0.0198	0.0215	0.021	0.0204
0.0	0.0	0.0	817.4721	1368.5102	NaN	NaN	0.626	0.8945	0.0226	0.0198	0.0216	0.0211	0.0204
0.0	0.0	0.0	1119.4721	112.5102	NaN	NaN	0.0913	0.8941	0.0228	0.0198	0.0216	0.0211	0.0205
0.0	0.0	0.0	-2705.5279	-48.4898	NaN	NaN	0.0176	0.8943	0.0227	0.0198	0.0216	0.0211	0.0205
0.0	0.0	0.0	2526.4721	4670.5102	NaN	NaN	0.649	0.8941	0.0228	0.0196	0.0218	0.0213	0.0205
0.0	0.0	0.0	-1435.5279	715.5102	NaN	NaN	-0.3	0.8937	0.0229	0.0197	0.0218	0.0213	0.0206
0.0	0.0	0.0	-278.5279	494.5102	NaN	NaN	1.3	0.893	0.023	0.0199	0.0219	0.0214	0.0207
0.0	0.0	0.0	185.4721	627.5102	NaN	NaN	0.7719	0.8929	0.023	0.02	0.0219	0.0214	0.0207
0.0	0.0	0.0	39.4721	-1268.4898	NaN	NaN	1.0321	0.8927	0.023	0.0202	0.0219	0.0215	0.0207
0.0	0.0	0.0	-884.5279	-1201.4898	NaN	NaN	0.576	0.8933	0.0228	0.0202	0.0217	0.0214	0.0207
0.0	0.0	0.0	984.4721	20.5102	NaN	NaN	0.0204	0.8935	0.0227	0.02	0.0218	0.0214	0.0206
0.0	0.0	0.0	-157.5279	1817.5102	NaN	NaN	1.0949	0.8931	0.0228	0.02	0.0218	0.0216	0.0206
0.0	0.0	0.0	-2946.5279	1376.5102	NaN	NaN	-0.3	0.8929	0.0229	0.0201	0.0218	0.0217	0.0206
0.0	0.0	0.0	-3344.5279	704.5102	NaN	NaN	-0.2669	0.893	0.0229	0.0202	0.0217	0.0215	0.0206
0.0	0.0	0.0	-766.5279	-656.4898	NaN	NaN	0.4613	0.893	0.0229	0.0203	0.0218	0.0214	0.0206
0.0	0.0	0.0	-787.5279	2966.5102	NaN	NaN	1.3	0.8934	0.0228	0.0202	0.0217	0.0214	0.0206
0.0	0.0	0.0	-700.5279	1146.5102	NaN	NaN	1.3	0.8933	0.0228	0.0201	0.0218	0.0215	0.0205
0.0	0.0	0.0	502.4721	2228.5102	NaN	NaN	0.816	0.8932	0.0228	0.0201	0.0218	0.0216	0.0205
0.0	0.0	0.0	-630.5279	1787.5102	NaN	NaN	1.3	0.8928	0.023	0.0203	0.0219	0.0214	0.0205
0.0	0.0	0.0	-1952.5279	-2609.4898	NaN	NaN	0.572	0.8919	0.0231	0.0207	0.0222	0.0213	0.0208
0.0	0.0	0.0	-2193.5279	-963.4898	NaN	NaN	0.3052	0.892	0.023	0.0208	0.0223	0.0212	0.0208
0.0	0.0	0.0	-776.5279	-647.4898	NaN	NaN	0.4547	0.8922	0.0229	0.0208	0.0223	0.021	0.0208
0.0	0.0	0.0	-2623.5279	-572.4898	NaN	NaN	0.1791	0.8926	0.0228	0.0207	0.0223	0.0209	0.0207
0.0	0.0	0.0	-586.5279	-2339.4898	NaN	NaN	0.7995	0.893	0.0227	0.0206	0.0222	0.0208	0.0206
0.0	0.0	0.0	26.4721	-1357.4898	NaN	NaN	1.0199	0.893	0.0227	0.0206	0.0222	0.0209	0.0205
0.0	0.0	0.0	-1210.5279	3158.5102	NaN	NaN	1.3	0.893	0.0228	0.0205	0.0222	0.021	0.0205
0.0	0.0	0.0	694.4721	-2402.4898	NaN	NaN	1.3	0.8927	0.0228	0.0207	0.0222	0.0209	0.0207
0.0	0.0	0.0	-503.5279	-2438.4898	NaN	NaN	0.8288	0.8927	0.0229	0.0207	0.0222	0.021	0.0206
0.0	0.0	0.0	-1087.5279	-692.4898	NaN	NaN	0.389	0.8932	0.0228	0.0205	0.0221	0.021	0.0205
0.0	0.0	0.0	160.4721	1563.5102	NaN	NaN	0.9069	0.8935	0.0228	0.0203	0.022	0.021	0.0204
0.0	0.0	0.0	-1670.5279	-1565.4898	NaN	NaN	0.4838	0.8932	0.0228	0.0204	0.022	0.021	0.0205
0.0	0.0	0.0	-1601.5279	-187.4898	NaN	NaN	0.1048	0.893	0.0228	0.0206	0.0221	0.0209	0.0206
0.0	0.0	0.0	-1327.5279	-4523.4898	NaN	NaN	0.7731	0.893	0.0228	0.0208	0.0221	0.0208	0.0206
0.0	0.0	0.0	-612.5279	-1149.4898	NaN	NaN	0.6524	0.8932	0.0228	0.0207	0.022	0.0207	0.0206
0.0	0.0	0.0	-2196.5279	-979.4898	NaN	NaN	0.3084	0.8934	0.0227	0.0207	0.0219	0.0208	0.0206
0.0	0.0	0.0	381.4721	824.5102	NaN	NaN	0.6837	0.8935	0.0228	0.0204	0.0219	0.021	0.0204
0.0	0.0	0.0	952.4721	-440.4898	NaN	NaN	-0.3	0.8933	0.0229	0.0203	0.0218	0.0213	0.0204
0.0	0.0	0.0	-1396.5279	280.5102	NaN	NaN	-0.2513	0.8929	0.023	0.0204	0.0218	0.0213	0.0205
0.0	0.0	0.0	-531.5279	-1781.4898	NaN	NaN	0.7702	0.893	0.0229	0.0205	0.0218	0.0212	0.0206
0.0	0.0	0.0	-94.5279	-1619.4898	NaN	NaN	0.9449	0.8929	0.0229	0.0205	0.0218	0.0213	0.0206
0.0	0.0	0.0	-2088.5279	1576.5102	NaN	NaN	-0.3	0.8927	0.0229	0.0205	0.0218	0.0214	0.0206
0.0	0.0	0.0	-2726.5279	2331.5102	NaN	NaN	-0.3	0.8928	0.0229	0.0205	0.0218	0.0213	0.0206
0.0	0.0	0.0	-225.5279	-3735.4898	NaN	NaN	0.9431	0.8925	0.0229	0.0207	0.0219	0.0213	0.0207
0.0	0.0	0.0	318.4721	-1674.4898	NaN	NaN	1.2349	0.8927	0.0229	0.0206	0.0219	0.0213	0.0206
0.0	0.0	0.0	-63.5279	-24.4898	NaN	NaN	0.2782	0.8929	0.0229	0.0205	0.0218	0.0213	0.0206
0.0	0.0	0.0	-1294.5279	-817.4898	NaN	NaN	0.3871	0.893	0.0228	0.0205	0.0218	0.0213	0.0206
0.0	0.0	0.0	-566.5279	-143.4898	NaN	NaN	0.2021	0.893	0.0229	0.0204	0.0218	0.0214	0.0206
0.0	0.0	0.0	-2547.5279	-133.4898	NaN	NaN	0.0498	0.8929	0.0229	0.0205	0.0218	0.0213	0.0207
0.0	0.0	0.0	-755.5279	757.5102	NaN	NaN	1.3	0.8928	0.0229	0.0206	0.0218	0.0212	0.0207
0.0	0.0	0.0	-766.5279	-946.4898	NaN	NaN	0.5525	0.8929	0.0228	0.0206	0.0218	0.0211	0.0208
0.0	0.0	0.0	-1253.5279	-2390.4898	NaN	NaN	0.656	0.893	0.0228	0.0206	0.0218	0.0211	0.0208
0.0	0.0	0.0	-284.5279	125.5102	NaN	NaN	-0.3	0.8934	0.0227	0.0204	0.0217	0.0211	0.0207
0.0	0.0	0.0	885.4721	12.5102	NaN	NaN	0.0139	0.8935	0.0228	0.0203	0.0217	0.0212	0.0206
0.0	0.0	0.0	-273.5279	-989.4898	NaN	NaN	0.7834	0.8936	0.0227	0.0202	0.0217	0.0212	0.0206
0.0	0.0	0.0	645.4721	1678.5102	NaN	NaN	0.7223	0.8938	0.0228	0.0201	0.0216	0.0212	0.0205
0.0	0.0	0.0	-173.5279	-97.4898	NaN	NaN	0.3597	0.8937	0.0228	0.0202	0.0217	0.0212	0.0205
0.0	0.0	0.0	-1235.5279	413.5102	NaN	NaN	-0.3	0.8936	0.0228	0.0202	0.0217	0.0212	0.0205
0.0	0.0	0.0	-822.5279	639.5102	NaN	NaN	-0.3	0.8934	0.0228	0.0203	0.0218	0.0211	0.0205
0.0	0.0	0.0	92.4721	-968.4898	NaN	NaN	1.1056	0.8933	0.0228	0.0204	0.0218	0.0211	0.0206
0.0	0.0	0.0	-1582.5279	575.5102	NaN	NaN	-0.3	0.8933	0.0227	0.0204	0.0219	0.0211	0.0206
0.0	0.0	0.0	-2353.5279	-2258.4898	NaN	NaN	0.4897	0.8931	0.0227	0.0206	0.0219	0.021	0.0206
0.0	0.0	0.0	-481.5279	-1670.4898	NaN	NaN	0.7762	0.8936	0.0226	0.0204	0.0218	0.021	0.0205
0.0	0.0	0.0	724.4721	-2055.4898	NaN	NaN	1.3	0.8934	0.0226	0.0205	0.0219	0.0211	0.0205
0.0	0.0	0.0	544.4721	-2545.4898	NaN	NaN	1.2721	0.8934	0.0226	0.0206	0.0219	0.021	0.0206
0.0	0.0	0.0	-2435.5279	-2868.4898	NaN	NaN	0.5408	0.8935	0.0226	0.0206	0.0218	0.0209	0.0206
0.0	0.0	0.0	-834.5279	-3567.4898	NaN	NaN	0.8104	0.8936	0.0225	0.0207	0.0218	0.0208	0.0206
0.0	0.0	0.0	288.4721	-304.4898	NaN	NaN	1.3	0.894	0.0225	0.0204	0.0216	0.0209	0.0205
0.0	0.0	0.0	-2264.5279	2098.5102	NaN	NaN	-0.3	0.8941	0.0225	0.0203	0.0216	0.021	0.0205
0.0	0.0	0.0	-1722.5279	590.5102	NaN	NaN	-0.3	0.8939	0.0226	0.0202	0.0215	0.0212	0.0205
0.0	0.0	0.0	-1173.5279	5636.5102	NaN	NaN	1.2629	0.894	0.0227	0.02	0.0215	0.0213	0.0205
0.0	0.0	0.0	-393.5279	412.5102	NaN	NaN	1.3	0.8934	0.0229	0.0201	0.0216	0.0214	0.0206
0.0	0.0	0.0	-88.5279	3159.5102	NaN	NaN	1.0288	0.8933	0.0229	0.0201	0.0216	0.0214	0.0206
0.0	0.0	0.0	-2123.5279	1752.5102	NaN	NaN	-0.3	0.8929	0.0231	0.0203	0.0217	0.0214	0.0206
0.0	0.0	0.0	-1063.5279	-823.4898	NaN	NaN	0.4364	0.8929	0.023	0.0204	0.0218	0.0212	0.0206
0.0	0.0	0.0	206.4721	-80.4898	NaN	NaN	-0.3	0.893	0.023	0.0205	0.0218	0.0212	0.0206
0.0	0.0	0.0	255.4721	186.5102	NaN	NaN	0.422	0.8931	0.0229	0.0204	0.0219	0.0212	0.0205
0.0	0.0	0.0	-1258.5279	-455.4898	NaN	NaN	0.2657	0.893	0.0229	0.0206	0.0219	0.0211	0.0206
0.0	0.0	0.0	-1229.5279	381.5102	NaN	NaN	-0.3	0.8929	0.0228	0.0207	0.0219	0.0211	0.0206
0.0	0.0	0.0	-908.5279	-1313.4898	NaN	NaN	0.5911	0.8928	0.0228	0.0208	0.0219	0.021	0.0207
0.0	0.0	0.0	-1046.5279	-1700.4898	NaN	NaN	0.619	0.8931	0.0226	0.0208	0.0218	0.021	0.0206
0.0	0.0	0.0	-908.5279	474.5102	NaN	NaN	-0.3	0.8933	0.0226	0.0207	0.0217	0.021	0.0206
0.0	0.0	0.0	-1766.5279	-171.4898	NaN	NaN	0.0885	0.8933	0.0226	0.0207	0.0217	0.021	0.0206
0.0	0.0	0.0	-119.5279	706.5102	NaN	NaN	1.2036	0.8935	0.0226	0.0206	0.0216	0.021	0.0206
0.0	0.0	0.0	78.4721	383.5102	NaN	NaN	0.8301	0.8934	0.0226	0.0207	0.0217	0.021	0.0206
0.0	0.0	0.0	-748.5279	-506.4898	NaN	NaN	0.4036	0.8933	0.0226	0.0209	0.0217	0.0208	0.0207
0.0	0.0	0.0	-1408.5279	-3030.4898	NaN	NaN	0.6827	0.893	0.0226	0.021	0.0218	0.0209	0.0207
0.0	0.0	0.0	-343.5279	486.5102	NaN	NaN	1.3	0.8934	0.0226	0.0209	0.0217	0.0208	0.0206
0.0	0.0	0.0	-929.5279	-542.4898	NaN	NaN	0.3685	0.893	0.0226	0.021	0.0218	0.0209	0.0207
0.0	0.0	0.0	-349.5279	-952.4898	NaN	NaN	0.7315	0.8932	0.0226	0.0211	0.0217	0.0208	0.0206
0.0	0.0	0.0	53.4721	-2345.4898	NaN	NaN	1.0233	0.8934	0.0226	0.0211	0.0217	0.0207	0.0206
0.0	0.0	0.0	-452.5279	79.5102	NaN	NaN	-0.2132	0.8937	0.0226	0.021	0.0216	0.0207	0.0205
0.0	0.0	0.0	513.4721	107.5102	NaN	NaN	0.1731	0.8942	0.0225	0.0207	0.0214	0.0208	0.0204
0.0	0.0	0.0	-417.5279	60.5102	NaN	NaN	-0.1695	0.894	0.0226	0.0207	0.0214	0.0209	0.0204
0.0	0.0	0.0	853.4721	177.5102	NaN	NaN	0.1722	0.8937	0.0227	0.0207	0.0215	0.0209	0.0205
0.0	0.0	0.0	-508.5279	-675.4898	NaN	NaN	0.5705	0.8933	0.0227	0.0209	0.0216	0.0209	0.0206
0.0	0.0	0.0	-2576.5279	-868.4898	NaN	NaN	0.2521	0.8931	0.0228	0.0209	0.0216	0.0209	0.0207
0.0	0.0	0.0	-1958.5279	2132.5102	NaN	NaN	1.3	0.8934	0.0227	0.0208	0.0216	0.0209	0.0206
0.0	0.0	0.0	-1394.5279	-16.4898	NaN	NaN	0.0117	0.8934	0.0227	0.0208	0.0216	0.0209	0.0206
0.0	0.0	0.0	-462.5279	-630.4898	NaN	NaN	0.5768	0.8937	0.0227	0.0208	0.0215	0.0208	0.0205
0.0	0.0	0.0	-3572.5279	586.5102	NaN	NaN	-0.1964	0.8938	0.0226	0.0209	0.0215	0.0207	0.0205
0.0	0.0	0.0	-75.5279	-1601.4898	NaN	NaN	0.955	0.894	0.0226	0.0208	0.0215	0.0206	0.0205
0.0	0.0	0.0	-2171.5279	743.5102	NaN	NaN	-0.3	0.8943	0.0225	0.0207	0.0214	0.0206	0.0204
0.0	0.0	0.0	-1457.5279	678.5102	NaN	NaN	-0.3	0.8944	0.0225	0.0207	0.0214	0.0207	0.0204
0.0	0.0	0.0	-2868.5279	2025.5102	NaN	NaN	-0.3	0.8945	0.0225	0.0206	0.0213	0.0207	0.0203
0.0	0.0	0.0	-660.5279	-1802.4898	NaN	NaN	0.7318	0.8943	0.0225	0.0207	0.0213	0.0207	0.0204
0.0	0.0	0.0	201.4721	-886.4898	NaN	NaN	1.2941	0.8944	0.0225	0.0207	0.0213	0.0207	0.0204
0.0	0.0	0.0	-2017.5279	1892.5102	NaN	NaN	-0.3	0.8942	0.0226	0.0207	0.0213	0.0208	0.0204
0.0	0.0	0.0	-2320.5279	-1407.4898	NaN	NaN	0.3775	0.8944	0.0226	0.0205	0.0213	0.0208	0.0204
0.0	0.0	0.0	-919.5279	3044.5102	NaN	NaN	1.3	0.8946	0.0226	0.0203	0.0212	0.0209	0.0203
0.0	0.0	0.0	1367.4721	-1497.4898	NaN	NaN	1.3	0.8943	0.0227	0.0204	0.0213	0.0209	0.0204
0.0	0.0	0.0	-2388.5279	152.5102	NaN	NaN	-0.0682	0.894	0.0227	0.0205	0.0213	0.021	0.0205
0.0	0.0	0.0	-2766.5279	-488.4898	NaN	NaN	0.1501	0.8938	0.0228	0.0205	0.0213	0.0211	0.0205
0.0	0.0	0.0	-939.5279	4549.5102	NaN	NaN	1.2603	0.8944	0.0228	0.0202	0.0212	0.0211	0.0204
0.0	0.0	0.0	120.4721	-1654.4898	NaN	NaN	1.0785	0.8937	0.0228	0.0204	0.0213	0.0212	0.0206
0.0	0.0	0.0	-2187.5279	1445.5102	NaN	NaN	-0.3	0.8943	0.0227	0.0202	0.0213	0.0211	0.0204
0.0	0.0	0.0	-1294.5279	-309.4898	NaN	NaN	0.1929	0.8941	0.0228	0.0202	0.0213	0.0211	0.0205
0.0	0.0	0.0	-759.5279	3686.5102	NaN	NaN	1.2595	0.8947	0.0227	0.02	0.0213	0.0211	0.0203
0.0	0.0	0.0	-1232.5279	90.5102	NaN	NaN	-0.0793	0.8937	0.0228	0.0204	0.0214	0.0211	0.0206
0.0	0.0	0.0	-1072.5279	-1276.4898	NaN	NaN	0.5434	0.8941	0.0227	0.0203	0.0214	0.021	0.0205
0.0	0.0	0.0	-100.5279	-981.4898	NaN	NaN	0.9071	0.8941	0.0227	0.0203	0.0214	0.0211	0.0205
0.0	0.0	0.0	-1181.5279	203.5102	NaN	NaN	-0.2081	0.8946	0.0226	0.0202	0.0213	0.021	0.0204
0.0	0.0	0.0	-728.5279	329.5102	NaN	NaN	-0.3	0.8948	0.0226	0.0201	0.0212	0.021	0.0203
0.0	0.0	0.0	-130.5279	-1155.4898	NaN	NaN	0.8985	0.8947	0.0226	0.0201	0.0213	0.0211	0.0203
0.0	0.0	0.0	-100.5279	2549.5102	NaN	NaN	1.041	0.895	0.0227	0.0199	0.0212	0.021	0.0202
0.0	0.0	0.0	-1615.5279	-1975.4898	NaN	NaN	0.5501	0.8942	0.0227	0.0202	0.0213	0.0211	0.0205
0.0	0.0	0.0	908.4721	-3025.4898	NaN	NaN	1.3	0.894	0.0228	0.0202	0.0213	0.0212	0.0205
0.0	0.0	0.0	-1458.5279	2983.5102	NaN	NaN	1.3	0.8939	0.0229	0.0202	0.0213	0.0213	0.0205
0.0	0.0	0.0	-1439.5279	-1098.4898	NaN	NaN	0.4328	0.8937	0.023	0.0203	0.0213	0.0212	0.0206
0.0	0.0	0.0	149.4721	-178.4898	NaN	NaN	1.3	0.894	0.0229	0.0201	0.0212	0.0212	0.0205
0.0	0.0	0.0	905.4721	-537.4898	NaN	NaN	-0.3	0.8942	0.023	0.02	0.0212	0.0212	0.0204
0.0	0.0	0.0	-1139.5279	655.5102	NaN	NaN	-0.3	0.8943	0.023	0.02	0.0212	0.0212	0.0203
0.0	0.0	0.0	-294.5279	2850.5102	NaN	NaN	1.1152	0.8942	0.023	0.0199	0.0213	0.0213	0.0203
0.0	0.0	0.0	1510.4721	-173.4898	NaN	NaN	-0.1298	0.8941	0.0231	0.0199	0.0213	0.0212	0.0203
0.0	0.0	0.0	-707.5279	-1505.4898	NaN	NaN	0.6803	0.894	0.0231	0.0201	0.0213	0.0212	0.0205
0.0	0.0	0.0	-302.5279	-1460.4898	NaN	NaN	0.8284	0.8941	0.023	0.0201	0.0212	0.0211	0.0205
0.0	0.0	0.0	-2596.5279	1170.5102	NaN	NaN	-0.3	0.8942	0.023	0.02	0.0212	0.0211	0.0205
0.0	0.0	0.0	112.4721	645.5102	NaN	NaN	0.8516	0.8945	0.0229	0.0199	0.0212	0.0211	0.0204
0.0	0.0	0.0	1251.4721	1940.5102	NaN	NaN	0.6079	0.8945	0.0229	0.0199	0.0212	0.0212	0.0203
0.0	0.0	0.0	-1236.5279	642.5102	NaN	NaN	-0.3	0.8944	0.023	0.0199	0.0212	0.0212	0.0203
0.0	0.0	0.0	-1748.5279	2329.5102	NaN	NaN	1.3	0.8945	0.0229	0.0199	0.0212	0.0211	0.0203
0.0	0.0	0.0	998.4721	-1304.4898	NaN	NaN	1.3	0.8943	0.0229	0.0199	0.0213	0.0212	0.0204
0.0	0.0	0.0	-1269.5279	2061.5102	NaN	NaN	1.3	0.8944	0.0229	0.0199	0.0213	0.0212	0.0203
0.0	0.0	0.0	-443.5279	1462.5102	NaN	NaN	1.3	0.8946	0.0228	0.0199	0.0213	0.0212	0.0203
0.0	0.0	0.0	711.4721	1175.5102	NaN	NaN	0.623	0.8949	0.0227	0.0198	0.0213	0.0212	0.0202
0.0	0.0	0.0	-538.5279	-1342.4898	NaN	NaN	0.7137	0.8946	0.0228	0.0198	0.0213	0.0212	0.0203
0.0	0.0	0.0	-1419.5279	3881.5102	NaN	NaN	1.3	0.8948	0.0227	0.0198	0.0213	0.0211	0.0203
0.0	0.0	0.0	-1259.5279	67.5102	NaN	NaN	-0.0566	0.8949	0.0226	0.0199	0.0212	0.0209	0.0204
0.0	0.0	0.0	-1435.5279	-723.4898	NaN	NaN	0.3351	0.8952	0.0224	0.0199	0.0211	0.0209	0.0204
0.0	0.0	0.0	-1394.5279	1484.5102	NaN	NaN	1.3	0.8954	0.0224	0.0199	0.0212	0.0209	0.0203
0.0	0.0	0.0	-878.5279	701.5102	NaN	NaN	-0.3	0.8955	0.0223	0.0198	0.0212	0.0209	0.0203
0.0	0.0	0.0	2115.4721	453.5102	NaN	NaN	0.1765	0.8954	0.0223	0.0198	0.0213	0.021	0.0203
0.0	0.0	0.0	366.4721	539.5102	NaN	NaN	0.5955	0.8953	0.0223	0.0198	0.0213	0.0209	0.0204
0.0	0.0	0.0	-468.5279	-2163.4898	NaN	NaN	0.822	0.8946	0.0224	0.02	0.0214	0.021	0.0206
0.0	0.0	0.0	504.4721	57.5102	NaN	NaN	0.1023	0.8948	0.0223	0.0199	0.0214	0.021	0.0206
0.0	0.0	0.0	326.4721	2324.5102	NaN	NaN	0.8768	0.8942	0.0225	0.02	0.0215	0.0212	0.0206
0.0	0.0	0.0	-1436.5279	1401.5102	NaN	NaN	-0.3	0.8938	0.0226	0.02	0.0215	0.0213	0.0208
0.0	0.0	0.0	-1340.5279	315.5102	NaN	NaN	-0.3	0.8935	0.0226	0.0202	0.0215	0.0212	0.0209
0.0	0.0	0.0	1194.4721	-528.4898	NaN	NaN	-0.3	0.8932	0.0227	0.0202	0.0216	0.0213	0.021
0.0	0.0	0.0	246.4721	3999.5102	NaN	NaN	0.942	0.8931	0.0227	0.0201	0.0217	0.0214	0.021
0.0	0.0	0.0	-1698.5279	914.5102	NaN	NaN	-0.3	0.8929	0.0227	0.0202	0.0217	0.0215	0.021
0.0	0.0	0.0	-1230.5279	3569.5102	NaN	NaN	1.3	0.8927	0.0227	0.0202	0.0218	0.0216	0.021
0.0	0.0	0.0	-451.5279	1132.5102	NaN	NaN	1.3	0.8924	0.0227	0.0204	0.0218	0.0216	0.0212
0.0	0.0	0.0	-1205.5279	-1105.4898	NaN	NaN	0.4784	0.8926	0.0227	0.0205	0.0217	0.0213	0.0212
0.0	0.0	0.0	-2462.5279	1511.5102	NaN	NaN	-0.3	0.8924	0.0226	0.0208	0.0218	0.0211	0.0212
0.0	0.0	0.0	-3298.5279	-34.4898	NaN	NaN	0.0103	0.8926	0.0225	0.0208	0.0219	0.021	0.0212
0.0	0.0	0.0	-2552.5279	-408.4898	NaN	NaN	0.138	0.8931	0.0224	0.0207	0.0217	0.021	0.0211
0.0	0.0	0.0	270.4721	-395.4898	NaN	NaN	1.3	0.894	0.0223	0.0204	0.0216	0.0209	0.0208
0.0	0.0	0.0	-827.5279	2078.5102	NaN	NaN	1.3	0.8943	0.0223	0.0203	0.0215	0.0209	0.0207
0.0	0.0	0.0	-2029.5279	-1138.4898	NaN	NaN	0.3594	0.8939	0.0224	0.0206	0.0215	0.0208	0.0209
0.0	0.0	0.0	-2338.5279	-736.4898	NaN	NaN	0.2395	0.8934	0.0224	0.0208	0.0216	0.0208	0.021
0.0	0.0	0.0	-1437.5279	-910.4898	NaN	NaN	0.3878	0.8933	0.0225	0.0208	0.0215	0.0208	0.021
0.0	0.0	0.0	-533.5279	-1326.4898	NaN	NaN	0.7132	0.8936	0.0225	0.0206	0.0214	0.0209	0.0209
0.0	0.0	0.0	-585.5279	1324.5102	NaN	NaN	1.3	0.8937	0.0225	0.0204	0.0214	0.0211	0.0208
0.0	0.0	0.0	-1702.5279	2242.5102	NaN	NaN	1.3	0.8936	0.0226	0.0203	0.0214	0.0213	0.0208
0.0	0.0	0.0	-1522.5279	280.5102	NaN	NaN	-0.2259	0.8933	0.0227	0.0203	0.0214	0.0214	0.0209
0.0	0.0	0.0	752.4721	2003.5102	NaN	NaN	0.727	0.893	0.0228	0.0203	0.0215	0.0214	0.021
0.0	0.0	0.0	-507.5279	-884.4898	NaN	NaN	0.6354	0.8926	0.0229	0.0204	0.0216	0.0214	0.0211
0.0	0.0	0.0	-3695.5279	-304.4898	NaN	NaN	0.0761	0.8926	0.0228	0.0205	0.0216	0.0213	0.0211
0.0	0.0	0.0	-856.5279	-381.4898	NaN	NaN	0.3081	0.8927	0.0228	0.0205	0.0217	0.0213	0.0211
0.0	0.0	0.0	-2884.5279	2883.5102	NaN	NaN	-0.3	0.8931	0.0227	0.0204	0.0217	0.0212	0.021
0.0	0.0	0.0	-594.5279	-3306.4898	NaN	NaN	0.8476	0.8929	0.0227	0.0206	0.0217	0.0211	0.021
0.0	0.0	0.0	-2458.5279	-1069.4898	NaN	NaN	0.3031	0.8932	0.0226	0.0206	0.0216	0.0211	0.021
0.0	0.0	0.0	-1380.5279	-38.4898	NaN	NaN	0.0271	0.8936	0.0225	0.0203	0.0216	0.0211	0.0208
0.0	0.0	0.0	1302.4721	-1014.4898	NaN	NaN	-0.3	0.8941	0.0225	0.0202	0.0214	0.0211	0.0208
0.0	0.0	0.0	-2524.5279	2172.5102	NaN	NaN	-0.3	0.8938	0.0226	0.0202	0.0215	0.0212	0.0208
0.0	0.0	0.0	-92.5279	-757.4898	NaN	NaN	0.8911	0.8937	0.0226	0.0202	0.0214	0.0213	0.0208
0.0	0.0	0.0	-1326.5279	771.5102	NaN	NaN	-0.3	0.8934	0.0227	0.0202	0.0215	0.0214	0.0208
0.0	0.0	0.0	-673.5279	3566.5102	NaN	NaN	1.2328	0.8933	0.0228	0.0201	0.0215	0.0215	0.0209
0.0	0.0	0.0	442.4721	-2696.4898	NaN	NaN	1.1963	0.8931	0.0228	0.0202	0.0214	0.0215	0.021
0.0	0.0	0.0	-120.5279	1449.5102	NaN	NaN	1.0907	0.8929	0.0229	0.0201	0.0215	0.0216	0.0209
0.0	0.0	0.0	-1117.5279	4733.5102	NaN	NaN	1.3	0.8932	0.0229	0.02	0.0215	0.0216	0.0208
0.0	0.0	0.0	-374.5279	497.5102	NaN	NaN	1.3	0.8929	0.0229	0.0201	0.0215	0.0216	0.021
0.0	0.0	0.0	-1219.5279	1520.5102	NaN	NaN	1.3	0.8926	0.023	0.0202	0.0215	0.0217	0.021
0.0	0.0	0.0	-1590.5279	477.5102	NaN	NaN	-0.3	0.8927	0.0229	0.0203	0.0215	0.0215	0.021
0.0	0.0	0.0	-507.5279	927.5102	NaN	NaN	1.3	0.8929	0.0229	0.0203	0.0215	0.0215	0.021
0.0	0.0	0.0	-1077.5279	907.5102	NaN	NaN	-0.3	0.8932	0.0227	0.0203	0.0215	0.0213	0.0209
0.0	0.0	0.0	-1740.5279	-288.4898	NaN	NaN	0.1422	0.8939	0.0226	0.0203	0.0214	0.0211	0.0208
0.0	0.0	0.0	-1450.5279	272.5102	NaN	NaN	-0.2313	0.8946	0.0223	0.0201	0.0213	0.021	0.0207
0.0	0.0	0.0	-1567.5279	2320.5102	NaN	NaN	1.3	0.8949	0.0222	0.0201	0.0213	0.0209	0.0206
0.0	0.0	0.0	-1915.5279	386.5102	NaN	NaN	-0.2528	0.8947	0.0223	0.0202	0.0213	0.0209	0.0206
0.0	0.0	0.0	-2630.5279	-102.4898	NaN	NaN	0.0375	0.8945	0.0223	0.0203	0.0214	0.0208	0.0207
0.0	0.0	0.0	564.4721	-1371.4898	NaN	NaN	1.3	0.8944	0.0223	0.0204	0.0215	0.0207	0.0207
0.0	0.0	0.0	-604.5279	883.5102	NaN	NaN	1.3	0.8946	0.0222	0.0203	0.0214	0.0207	0.0207
0.0	0.0	0.0	-689.5279	-429.4898	NaN	NaN	0.3838	0.8943	0.0223	0.0204	0.0215	0.0208	0.0208
0.0	0.0	0.0	1114.4721	1754.5102	NaN	NaN	0.6115	0.8941	0.0224	0.0203	0.0215	0.0209	0.0207
0.0	0.0	0.0	-1016.5279	140.5102	NaN	NaN	-0.1604	0.8934	0.0225	0.0206	0.0216	0.0209	0.0209
0.0	0.0	0.0	-101.5279	-1012.4898	NaN	NaN	0.9089	0.8934	0.0224	0.0207	0.0217	0.0208	0.0209
0.0	0.0	0.0	-687.5279	535.5102	NaN	NaN	-0.3	0.8931	0.0225	0.0208	0.0218	0.0208	0.021
0.0	0.0	0.0	-3391.5279	-8.4898	NaN	NaN	0.0025	0.8928	0.0225	0.0209	0.0219	0.0208	0.0211
0.0	0.0	0.0	-1628.5279	1102.5102	NaN	NaN	-0.3	0.8929	0.0225	0.0208	0.0219	0.0208	0.021
0.0	0.0	0.0	417.4721	-585.4898	NaN	NaN	1.3	0.8928	0.0225	0.0209	0.0219	0.0208	0.0211
0.0	0.0	0.0	-1535.5279	1132.5102	NaN	NaN	-0.3	0.8928	0.0225	0.0209	0.0219	0.0207	0.021
0.0	0.0	0.0	-830.5279	-664.4898	NaN	NaN	0.4445	0.8929	0.0226	0.0209	0.0219	0.0207	0.021
0.0	0.0	0.0	-1809.5279	-865.4898	NaN	NaN	0.3235	0.8931	0.0225	0.0209	0.0219	0.0206	0.021
0.0	0.0	0.0	-1149.5279	3400.5102	NaN	NaN	1.3	0.8934	0.0225	0.0208	0.0218	0.0206	0.0209
0.0	0.0	0.0	431.4721	-328.4898	NaN	NaN	-0.3	0.8934	0.0225	0.0208	0.0218	0.0206	0.0209
0.0	0.0	0.0	-1671.5279	-663.4898	NaN	NaN	0.2841	0.8933	0.0225	0.0209	0.0219	0.0206	0.0209
0.0	0.0	0.0	-968.5279	1299.5102	NaN	NaN	1.3	0.8936	0.0225	0.0208	0.0218	0.0205	0.0208
0.0	0.0	0.0	-657.5279	27.5102	NaN	NaN	-0.0437	0.8936	0.0225	0.0208	0.0218	0.0205	0.0208
0.0	0.0	0.0	-2113.5279	-2423.4898	NaN	NaN	0.5342	0.8934	0.0226	0.0209	0.0218	0.0205	0.0208
0.0	0.0	0.0	-803.5279	322.5102	NaN	NaN	-0.3	0.8939	0.0226	0.0208	0.0216	0.0204	0.0206
0.0	0.0	0.0	259.4721	-2379.4898	NaN	NaN	1.1224	0.894	0.0225	0.0208	0.0216	0.0204	0.0206
0.0	0.0	0.0	523.4721	-3598.4898	NaN	NaN	1.1702	0.894	0.0226	0.0208	0.0216	0.0204	0.0206
0.0	0.0	0.0	-1126.5279	-1151.4898	NaN	NaN	0.5055	0.8939	0.0226	0.0208	0.0216	0.0205	0.0206
0.0	0.0	0.0	-1738.5279	920.5102	NaN	NaN	-0.3	0.8936	0.0227	0.0208	0.0216	0.0206	0.0206
0.0	0.0	0.0	-2532.5279	-276.4898	NaN	NaN	0.0984	0.8933	0.0227	0.0209	0.0217	0.0206	0.0207
0.0	0.0	0.0	-2247.5279	108.5102	NaN	NaN	-0.0507	0.8933	0.0227	0.021	0.0217	0.0206	0.0207
0.0	0.0	0.0	-2686.5279	-1801.4898	NaN	NaN	0.4014	0.8933	0.0227	0.021	0.0217	0.0206	0.0207
0.0	0.0	0.0	-1310.5279	982.5102	NaN	NaN	-0.3	0.8935	0.0226	0.0209	0.0216	0.0205	0.0207
0.0	0.0	0.0	-1275.5279	65.5102	NaN	NaN	-0.0541	0.8935	0.0226	0.0209	0.0217	0.0205	0.0208
0.0	0.0	0.0	545.4721	-724.4898	NaN	NaN	1.3	0.8934	0.0227	0.0209	0.0217	0.0206	0.0208
0.0	0.0	0.0	-2540.5279	-1670.4898	NaN	NaN	0.3967	0.8931	0.0227	0.021	0.0217	0.0206	0.0208
0.0	0.0	0.0	-2653.5279	283.5102	NaN	NaN	-0.1196	0.8933	0.0227	0.021	0.0217	0.0206	0.0208
0.0	0.0	0.0	-437.5279	621.5102	NaN	NaN	1.3	0.893	0.0228	0.021	0.0217	0.0207	0.0209
0.0	0.0	0.0	-1633.5279	-1291.4898	NaN	NaN	0.4415	0.8927	0.0228	0.021	0.0218	0.0207	0.0209
0.0	0.0	0.0	-352.5279	-1052.4898	NaN	NaN	0.7491	0.8926	0.0229	0.0211	0.0218	0.0207	0.021
0.0	0.0	0.0	-485.5279	1272.5102	NaN	NaN	1.3	0.8925	0.0229	0.0211	0.0217	0.0207	0.021
0.0	0.0	0.0	-795.5279	-76.4898	NaN	NaN	0.0877	0.8925	0.0229	0.021	0.0217	0.0208	0.021
0.0	0.0	0.0	-1153.5279	973.5102	NaN	NaN	-0.3	0.8928	0.0229	0.0209	0.0216	0.0209	0.0209
0.0	0.0	0.0	1257.4721	1130.5102	NaN	NaN	0.4734	0.8929	0.0229	0.0208	0.0216	0.021	0.0208
0.0	0.0	0.0	1111.4721	-1695.4898	NaN	NaN	1.3	0.8918	0.0231	0.0211	0.0218	0.0211	0.0211
0.0	0.0	0.0	-3251.5279	-983.4898	NaN	NaN	0.2322	0.8914	0.0231	0.0212	0.022	0.0211	0.0211
0.0	0.0	0.0	-2589.5279	2720.5102	NaN	NaN	1.3	0.8918	0.0231	0.0211	0.0219	0.0209	0.0211
0.0	0.0	0.0	-2813.5279	-861.4898	NaN	NaN	0.2344	0.8917	0.0231	0.0212	0.022	0.0209	0.0211
0.0	0.0	0.0	-1001.5279	1351.5102	NaN	NaN	1.3	0.8924	0.023	0.021	0.0219	0.0209	0.0209
0.0	0.0	0.0	-2423.5279	545.5102	NaN	NaN	-0.2905	0.8924	0.023	0.021	0.0219	0.0208	0.0209
0.0	0.0	0.0	-1659.5279	1060.5102	NaN	NaN	-0.3	0.8926	0.0229	0.0211	0.0218	0.0207	0.0209
0.0	0.0	0.0	-1279.5279	160.5102	NaN	NaN	-0.1434	0.8929	0.0228	0.021	0.0218	0.0206	0.0208
0.0	0.0	0.0	-3164.5279	-1736.4898	NaN	NaN	0.3543	0.8931	0.0228	0.021	0.0218	0.0205	0.0208
0.0	0.0	0.0	-1237.5279	2132.5102	NaN	NaN	1.3	0.8936	0.0226	0.0209	0.0217	0.0204	0.0207
0.0	0.0	0.0	-3009.5279	-331.4898	NaN	NaN	0.0992	0.8938	0.0225	0.0209	0.0217	0.0203	0.0207
0.0	0.0	0.0	-1673.5279	-909.4898	NaN	NaN	0.3521	0.8938	0.0226	0.021	0.0218	0.0203	0.0206
0.0	0.0	0.0	76.4721	-1902.4898	NaN	NaN	1.0419	0.894	0.0226	0.021	0.0217	0.0201	0.0206
0.0	0.0	0.0	-3222.5279	-1925.4898	NaN	NaN	0.374	0.894	0.0226	0.021	0.0216	0.0201	0.0206
0.0	0.0	0.0	424.4721	-729.4898	NaN	NaN	1.3	0.8943	0.0224	0.0209	0.0215	0.0202	0.0206
0.0	0.0	0.0	-2295.5279	2854.5102	NaN	NaN	1.3	0.8944	0.0224	0.0208	0.0215	0.0203	0.0206
0.0	0.0	0.0	-1484.5279	659.5102	NaN	NaN	-0.3	0.894	0.0225	0.0209	0.0216	0.0204	0.0206
0.0	0.0	0.0	-734.5279	-425.4898	NaN	NaN	0.3668	0.894	0.0225	0.021	0.0217	0.0203	0.0206
0.0	0.0	0.0	-2247.5279	-176.4898	NaN	NaN	0.0728	0.8938	0.0226	0.0212	0.0217	0.0202	0.0206
0.0	0.0	0.0	-3105.5279	-4532.4898	NaN	NaN	0.5934	0.8937	0.0226	0.0212	0.0217	0.0202	0.0207
0.0	0.0	0.0	-2907.5279	2090.5102	NaN	NaN	-0.3	0.8941	0.0224	0.0211	0.0216	0.0202	0.0206
0.0	0.0	0.0	-767.5279	1695.5102	NaN	NaN	1.3	0.8943	0.0224	0.021	0.0216	0.0202	0.0206
0.0	0.0	0.0	-1265.5279	-899.4898	NaN	NaN	0.4155	0.8944	0.0224	0.021	0.0216	0.0202	0.0205
0.0	0.0	0.0	157.4721	-2419.4898	NaN	NaN	1.0696	0.8942	0.0225	0.0211	0.0216	0.0201	0.0205
0.0	0.0	0.0	-2981.5279	-2423.4898	NaN	NaN	0.4484	0.8942	0.0225	0.0212	0.0215	0.0201	0.0205
0.0	0.0	0.0	147.4721	600.5102	NaN	NaN	0.8028	0.8944	0.0224	0.0211	0.0214	0.0201	0.0205
0.0	0.0	0.0	-1344.5279	393.5102	NaN	NaN	-0.3	0.8946	0.0223	0.021	0.0214	0.0201	0.0205
0.0	0.0	0.0	-206.5279	-1640.4898	NaN	NaN	0.8882	0.8948	0.0223	0.021	0.0214	0.0201	0.0204
0.0	0.0	0.0	-927.5279	-44.4898	NaN	NaN	0.0458	0.8947	0.0224	0.0211	0.0214	0.0201	0.0204
0.0	0.0	0.0	-1850.5279	576.5102	NaN	NaN	-0.3	0.8947	0.0224	0.0211	0.0213	0.0201	0.0204
0.0	0.0	0.0	-1370.5279	-353.4898	NaN	NaN	0.205	0.8946	0.0224	0.0211	0.0214	0.0201	0.0204
0.0	0.0	0.0	-934.5279	312.5102	NaN	NaN	-0.3	0.8945	0.0224	0.0211	0.0214	0.0202	0.0204
0.0	0.0	0.0	-1206.5279	-2134.4898	NaN	NaN	0.6389	0.8943	0.0225	0.0211	0.0214	0.0203	0.0204
0.0	0.0	0.0	-1558.5279	481.5102	NaN	NaN	-0.3	0.8942	0.0225	0.0212	0.0214	0.0203	0.0205
0.0	0.0	0.0	-2351.5279	-393.4898	NaN	NaN	0.1433	0.8938	0.0225	0.0213	0.0215	0.0203	0.0205
0.0	0.0	0.0	-879.5279	1408.5102	NaN	NaN	1.3	0.8939	0.0225	0.0213	0.0215	0.0203	0.0206
0.0	0.0	0.0	-760.5279	-2139.4898	NaN	NaN	0.7378	0.8935	0.0225	0.0214	0.0215	0.0204	0.0207
0.0	0.0	0.0	-601.5279	1999.5102	NaN	NaN	1.3	0.8941	0.0224	0.0212	0.0214	0.0204	0.0206
0.0	0.0	0.0	-1355.5279	-1579.4898	NaN	NaN	0.5382	0.8935	0.0225	0.0213	0.0216	0.0205	0.0207
0.0	0.0	0.0	-484.5279	111.5102	NaN	NaN	-0.2989	0.8933	0.0225	0.0213	0.0216	0.0205	0.0207
0.0	0.0	0.0	-1266.5279	1962.5102	NaN	NaN	1.3	0.8927	0.0227	0.0215	0.0217	0.0206	0.0209
0.0	0.0	0.0	-2088.5279	-2644.4898	NaN	NaN	0.5587	0.8924	0.0227	0.0216	0.0218	0.0206	0.021
0.0	0.0	0.0	-2099.5279	-582.4898	NaN	NaN	0.2172	0.8922	0.0227	0.0216	0.0217	0.0206	0.021
0.0	0.0	0.0	-971.5279	1450.5102	NaN	NaN	1.3	0.8924	0.0227	0.0215	0.0217	0.0206	0.021
0.0	0.0	0.0	826.4721	-449.4898	NaN	NaN	-0.3	0.8923	0.0228	0.0216	0.0217	0.0207	0.021
0.0	0.0	0.0	-477.5279	405.5102	NaN	NaN	-0.3	0.8922	0.0228	0.0216	0.0217	0.0207	0.0211
0.0	0.0	0.0	-2594.5279	1094.5102	NaN	NaN	-0.3	0.8923	0.0228	0.0215	0.0217	0.0208	0.021
0.0	0.0	0.0	-8.5279	233.5102	NaN	NaN	1.0379	0.8922	0.0228	0.0213	0.0217	0.0209	0.0211
0.0	0.0	0.0	-1192.5279	1527.5102	NaN	NaN	1.3	0.8919	0.0229	0.0213	0.0218	0.0211	0.0211
0.0	0.0	0.0	-955.5279	2307.5102	NaN	NaN	1.3	0.8916	0.0229	0.0214	0.0218	0.0211	0.0211
0.0	0.0	0.0	-861.5279	-808.4898	NaN	NaN	0.4841	0.8915	0.0229	0.0215	0.0219	0.021	0.0212
0.0	0.0	0.0	-2364.5279	1229.5102	NaN	NaN	-0.3	0.8917	0.0229	0.0214	0.0218	0.0211	0.0212
0.0	0.0	0.0	-447.5279	-1329.4898	NaN	NaN	0.7482	0.892	0.0228	0.0213	0.0218	0.021	0.0211
0.0	0.0	0.0	72.4721	-437.4898	NaN	NaN	1.1985	0.8925	0.0228	0.021	0.0216	0.0211	0.021
0.0	0.0	0.0	-432.5279	1675.5102	NaN	NaN	1.3	0.8925	0.0229	0.0208	0.0216	0.0212	0.021
0.0	0.0	0.0	-1770.5279	1331.5102	NaN	NaN	-0.3	0.8924	0.0229	0.0209	0.0216	0.0212	0.021
0.0	0.0	0.0	-2627.5279	-863.4898	NaN	NaN	0.2473	0.892	0.0228	0.0211	0.0218	0.0211	0.0211
0.0	0.0	0.0	-2031.5279	-1067.4898	NaN	NaN	0.3445	0.8921	0.0227	0.0212	0.0219	0.021	0.0211
0.0	0.0	0.0	-2080.5279	50.5102	NaN	NaN	-0.0249	0.8923	0.0227	0.0211	0.0218	0.0211	0.021
0.0	0.0	0.0	-1696.5279	742.5102	NaN	NaN	-0.3	0.8926	0.0227	0.0209	0.0217	0.0211	0.0209
0.0	0.0	0.0	-1556.5279	1435.5102	NaN	NaN	-0.3	0.8932	0.0228	0.0205	0.0217	0.0211	0.0207
0.0	0.0	0.0	-441.5279	635.5102	NaN	NaN	1.3	0.8938	0.0229	0.0202	0.0216	0.0209	0.0205
0.0	0.0	0.0	-2285.5279	1765.5102	NaN	NaN	-0.3	0.8942	0.0229	0.0201	0.0216	0.0208	0.0204
0.0	0.0	0.0	-1814.5279	2768.5102	NaN	NaN	1.3	0.8946	0.023	0.0198	0.0216	0.0208	0.0202
0.0	0.0	0.0	-709.5279	3440.5102	NaN	NaN	1.2598	0.8948	0.0231	0.0196	0.0217	0.0207	0.0201
0.0	0.0	0.0	-1724.5279	154.5102	NaN	NaN	-0.0984	0.8946	0.0231	0.0199	0.0218	0.0206	0.0201
0.0	0.0	0.0	-1528.5279	480.5102	NaN	NaN	-0.3	0.8946	0.023	0.02	0.0219	0.0206	0.02
0.0	0.0	0.0	185.4721	-2866.4898	NaN	NaN	1.0692	0.8943	0.0229	0.0201	0.022	0.0207	0.02
0.0	0.0	0.0	-1374.5279	2926.5102	NaN	NaN	1.3	0.8945	0.0228	0.0199	0.0221	0.0207	0.0199
0.0	0.0	0.0	46.4721	-234.4898	NaN	NaN	1.2472	0.8942	0.0228	0.02	0.0223	0.0208	0.0199
0.0	0.0	0.0	-1082.5279	-2907.4898	NaN	NaN	0.7287	0.8939	0.0228	0.0201	0.0224	0.0209	0.0199
0.0	0.0	0.0	-863.5279	686.5102	NaN	NaN	-0.3	0.8938	0.0228	0.02	0.0225	0.021	0.0198
0.0	0.0	0.0	-221.5279	492.5102	NaN	NaN	1.3	0.8932	0.0228	0.0203	0.0226	0.0212	0.0199
0.0	0.0	0.0	-2859.5279	-2622.4898	NaN	NaN	0.4784	0.8915	0.0227	0.0208	0.0229	0.0216	0.0205
0.0	0.0	0.0	-2614.5279	-2676.4898	NaN	NaN	0.5059	0.8918	0.0226	0.0207	0.0229	0.0215	0.0205
0.0	0.0	0.0	-393.5279	-252.4898	NaN	NaN	0.3908	0.8922	0.0225	0.0206	0.0229	0.0214	0.0204
0.0	0.0	0.0	-1386.5279	-555.4898	NaN	NaN	0.286	0.8926	0.0224	0.0205	0.0228	0.0213	0.0204
0.0	0.0	0.0	-1716.5279	-2831.4898	NaN	NaN	0.6226	0.893	0.0222	0.0205	0.0227	0.0212	0.0203
0.0	0.0	0.0	-2696.5279	802.5102	NaN	NaN	-0.3	0.8929	0.0223	0.0206	0.0227	0.0212	0.0204
0.0	0.0	0.0	-205.5279	127.5102	NaN	NaN	-0.3	0.893	0.0222	0.0207	0.0226	0.0211	0.0204
0.0	0.0	0.0	-1616.5279	-898.4898	NaN	NaN	0.3572	0.8928	0.0222	0.0208	0.0226	0.021	0.0206
0.0	0.0	0.0	-2155.5279	-1205.4898	NaN	NaN	0.3587	0.893	0.0221	0.0209	0.0226	0.021	0.0205
0.0	0.0	0.0	-1535.5279	3519.5102	NaN	NaN	1.3	0.8936	0.0221	0.0206	0.0223	0.0209	0.0204
0.0	0.0	0.0	-114.5279	-442.4898	NaN	NaN	0.7944	0.8932	0.0222	0.0208	0.0223	0.021	0.0206
0.0	0.0	0.0	-1274.5279	-203.4898	NaN	NaN	0.1377	0.8927	0.0222	0.021	0.0224	0.021	0.0207
0.0	0.0	0.0	-2782.5279	-1356.4898	NaN	NaN	0.3277	0.8924	0.0223	0.0212	0.0223	0.021	0.0207
0.0	0.0	0.0	-3055.5279	-2196.4898	NaN	NaN	0.4182	0.8926	0.0222	0.0213	0.0222	0.0209	0.0208
0.0	0.0	0.0	-1701.5279	-1012.4898	NaN	NaN	0.3731	0.8927	0.0222	0.0212	0.0221	0.021	0.0208
0.0	0.0	0.0	-916.5279	-915.4898	NaN	NaN	0.4997	0.8925	0.0223	0.0211	0.0222	0.0211	0.0209
0.0	0.0	0.0	-1742.5279	685.5102	NaN	NaN	-0.3	0.8935	0.022	0.0208	0.0219	0.0211	0.0207
0.0	0.0	0.0	-1418.5279	-271.4898	NaN	NaN	0.1606	0.893	0.0223	0.0209	0.0219	0.0212	0.0208
0.0	0.0	0.0	243.4721	197.5102	NaN	NaN	0.4479	0.8932	0.0221	0.0209	0.0218	0.021	0.0208
0.0	0.0	0.0	-1903.5279	-2580.4898	NaN	NaN	0.5755	0.8935	0.0219	0.021	0.0218	0.0209	0.0208
0.0	0.0	0.0	-1267.5279	-1124.4898	NaN	NaN	0.4701	0.894	0.0218	0.0209	0.0218	0.0208	0.0207
0.0	0.0	0.0	-1063.5279	-1449.4898	NaN	NaN	0.5768	0.8946	0.0216	0.0208	0.0217	0.0207	0.0206
0.0	0.0	0.0	-3204.5279	1963.5102	NaN	NaN	-0.3	0.8951	0.0214	0.0207	0.0217	0.0207	0.0204
0.0	0.0	0.0	-652.5279	-2185.4898	NaN	NaN	0.7701	0.8948	0.0213	0.0209	0.0219	0.0207	0.0204
0.0	0.0	0.0	-1035.5279	2089.5102	NaN	NaN	1.3	0.8953	0.0212	0.0207	0.0219	0.0206	0.0202
0.0	0.0	0.0	439.4721	-1632.4898	NaN	NaN	1.3	0.8952	0.0211	0.0208	0.022	0.0206	0.0203
0.0	0.0	0.0	-1951.5279	-795.4898	NaN	NaN	0.2896	0.8957	0.021	0.0206	0.022	0.0205	0.0201
0.0	0.0	0.0	-1450.5279	-464.4898	NaN	NaN	0.2426	0.8955	0.0211	0.0207	0.022	0.0206	0.02
0.0	0.0	0.0	-1743.5279	1018.5102	NaN	NaN	-0.3	0.8958	0.0211	0.0207	0.022	0.0205	0.0198
0.0	0.0	0.0	-389.5279	-546.4898	NaN	NaN	0.5838	0.8946	0.0214	0.021	0.0221	0.0209	0.02
0.0	0.0	0.0	311.4721	-119.4898	NaN	NaN	-0.3	0.8947	0.0216	0.021	0.0219	0.0209	0.0198
0.0	0.0	0.0	-882.5279	-1939.4898	NaN	NaN	0.6873	0.8826	0.0243	0.0232	0.0239	0.0234	0.0226
0.0	0.0	0.0	-1514.5279	-2189.4898	NaN	NaN	0.5911	0.9001	0.0205	0.0197	0.0215	0.0203	0.0179
