# Supplementary material for: DeepFRET, a software for rapid and automated single-molecule FRET data classification using deep learning
Source: eLife. 2020 Nov 3;9:e60404. doi: 10.7554/eLife.60404 (PMC7609065; doi:10.7554/eLife.60404)
Supplement: Figure 4—source data 1. [file elife-60404-fig4-data1.zip › Figure 4-source data 1/Fig_S4a/Traces/traces_all_n294/Traces_Fig2d_4mMAc_mov3_combined_tif_pair60.txt]

Exported by DeepFRET
Date: 2020-08-26, 18:13
Video filename: None
FRET pair #60
Bleaches at 948
D-Dexc-bg	A-Dexc-bg	A-Aexc-bg	D-Dexc-rw	A-Dexc-rw	A-Aexc-rw	S	E	p_bleached	p_aggregated	p_noisy	p_scrambled	p_static	p_dynamic
0.0	0.0	0.0	20983.5532	5189.3722	NaN	NaN	0.1983	0.1018	0.532	0.0373	0.0442	0.2344	0.0504
0.0	0.0	0.0	20210.5532	9100.3722	NaN	NaN	0.3105	0.0888	0.5791	0.0368	0.041	0.2058	0.0485
0.0	0.0	0.0	24643.5532	8535.3722	NaN	NaN	0.2573	0.0901	0.6096	0.0355	0.0389	0.1809	0.045
0.0	0.0	0.0	22734.5532	7634.3722	NaN	NaN	0.2514	0.0937	0.5924	0.0361	0.0404	0.1913	0.0461
0.0	0.0	0.0	22369.5532	5966.3722	NaN	NaN	0.2106	0.0935	0.6062	0.0364	0.0398	0.1772	0.0469
0.0	0.0	0.0	20467.5532	6368.3722	NaN	NaN	0.2373	0.1006	0.5758	0.037	0.0416	0.1981	0.0469
0.0	0.0	0.0	26076.5532	5076.3722	NaN	NaN	0.163	0.0987	0.5818	0.0371	0.0419	0.1923	0.0482
0.0	0.0	0.0	22660.5532	6748.3722	NaN	NaN	0.2295	0.107	0.552	0.037	0.0433	0.2143	0.0465
0.0	0.0	0.0	25103.5532	8502.3722	NaN	NaN	0.253	0.1052	0.5672	0.0374	0.0425	0.2008	0.0469
0.0	0.0	0.0	18329.5532	6255.3722	NaN	NaN	0.2544	0.1113	0.5529	0.0378	0.0429	0.21	0.0451
0.0	0.0	0.0	19778.5532	7618.3722	NaN	NaN	0.2781	0.1097	0.5527	0.0384	0.0428	0.2112	0.0453
0.0	0.0	0.0	23448.5532	3301.3722	NaN	NaN	0.1234	0.1118	0.5427	0.0387	0.043	0.2198	0.044
0.0	0.0	0.0	16797.5532	9695.3722	NaN	NaN	0.366	0.112	0.5348	0.0396	0.0426	0.2276	0.0435
0.0	0.0	0.0	22524.5532	8419.3722	NaN	NaN	0.2721	0.112	0.5386	0.0399	0.0424	0.2242	0.0429
0.0	0.0	0.0	18135.5532	7281.3722	NaN	NaN	0.2865	0.1131	0.5209	0.0411	0.0421	0.2407	0.0421
0.0	0.0	0.0	19564.5532	5346.3722	NaN	NaN	0.2146	0.11	0.5367	0.042	0.0421	0.2264	0.0428
0.0	0.0	0.0	19152.5532	7018.3722	NaN	NaN	0.2682	0.1118	0.5508	0.0434	0.0399	0.2131	0.0409
0.0	0.0	0.0	18604.5532	8669.3722	NaN	NaN	0.3179	0.1093	0.5605	0.0412	0.0384	0.209	0.0416
0.0	0.0	0.0	20176.5532	5449.3722	NaN	NaN	0.2127	0.1073	0.5459	0.0408	0.0384	0.2249	0.0426
0.0	0.0	0.0	16998.5532	7583.3722	NaN	NaN	0.3085	0.1083	0.5422	0.0401	0.0384	0.2279	0.043
0.0	0.0	0.0	21453.5532	5645.3722	NaN	NaN	0.2083	0.1079	0.5463	0.0395	0.0379	0.2252	0.0433
0.0	0.0	0.0	21556.5532	6313.3722	NaN	NaN	0.2265	0.1074	0.536	0.0392	0.0383	0.2348	0.0444
0.0	0.0	0.0	17839.5532	7529.3722	NaN	NaN	0.2968	0.1074	0.5331	0.0388	0.0385	0.2376	0.0445
0.0	0.0	0.0	17948.5532	6728.3722	NaN	NaN	0.2727	0.1081	0.528	0.0388	0.0387	0.2413	0.0451
0.0	0.0	0.0	19504.5532	9464.3722	NaN	NaN	0.3267	0.1069	0.5296	0.0387	0.0387	0.2401	0.046
0.0	0.0	0.0	15057.5532	6873.3722	NaN	NaN	0.3134	0.1073	0.529	0.0391	0.039	0.2395	0.0461
0.0	0.0	0.0	15329.5532	5552.3722	NaN	NaN	0.2659	0.1072	0.5287	0.0388	0.0391	0.2402	0.046
0.0	0.0	0.0	22875.5532	5546.3722	NaN	NaN	0.1951	0.1036	0.5314	0.0384	0.0394	0.2403	0.0469
0.0	0.0	0.0	19304.5532	5147.3722	NaN	NaN	0.2105	0.1024	0.5337	0.0383	0.0398	0.2396	0.0461
0.0	0.0	0.0	19420.5532	7654.3722	NaN	NaN	0.2827	0.1018	0.5405	0.0377	0.0406	0.2332	0.0461
0.0	0.0	0.0	19459.5532	5929.3722	NaN	NaN	0.2335	0.1008	0.5401	0.0378	0.041	0.2347	0.0456
0.0	0.0	0.0	20665.5532	7027.3722	NaN	NaN	0.2538	0.0982	0.5555	0.0378	0.0412	0.2208	0.0464
0.0	0.0	0.0	16953.5532	4157.3722	NaN	NaN	0.1969	0.0995	0.5504	0.0378	0.0415	0.2257	0.0451
0.0	0.0	0.0	19606.5532	10763.3722	NaN	NaN	0.3544	0.0958	0.5582	0.0378	0.0411	0.2211	0.0459
0.0	0.0	0.0	14599.5532	5719.3722	NaN	NaN	0.2815	0.0956	0.5668	0.0375	0.0409	0.2127	0.0464
0.0	0.0	0.0	19426.5532	6563.3722	NaN	NaN	0.2525	0.0951	0.559	0.0378	0.0408	0.2199	0.0474
0.0	0.0	0.0	18233.5532	6625.3722	NaN	NaN	0.2665	0.0952	0.5638	0.0375	0.0407	0.2149	0.0479
0.0	0.0	0.0	17764.5532	3970.3722	NaN	NaN	0.1827	0.0942	0.567	0.0382	0.04	0.2114	0.0493
0.0	0.0	0.0	16183.5532	5771.3722	NaN	NaN	0.2629	0.0948	0.5705	0.0382	0.0398	0.2071	0.0496
0.0	0.0	0.0	16560.5532	5519.3722	NaN	NaN	0.25	0.0972	0.5628	0.0382	0.0396	0.2123	0.0498
0.0	0.0	0.0	21285.5532	2862.3722	NaN	NaN	0.1185	0.0949	0.5695	0.0376	0.0392	0.2089	0.0499
0.0	0.0	0.0	22478.5532	2577.3722	NaN	NaN	0.1029	0.0938	0.5757	0.0378	0.0382	0.2044	0.0501
0.0	0.0	0.0	9622.5532	7113.3722	NaN	NaN	0.425	0.0934	0.5696	0.038	0.0388	0.2099	0.0501
0.0	0.0	0.0	18942.5532	5947.3722	NaN	NaN	0.2389	0.0906	0.5918	0.0373	0.0372	0.1936	0.0496
0.0	0.0	0.0	14976.5532	7581.3722	NaN	NaN	0.3361	0.0906	0.5789	0.038	0.0367	0.2049	0.051
0.0	0.0	0.0	18082.5532	4139.3722	NaN	NaN	0.1863	0.0897	0.5982	0.0371	0.0354	0.1894	0.0502
0.0	0.0	0.0	11366.5532	4375.3722	NaN	NaN	0.2779	0.093	0.5853	0.0372	0.0352	0.1994	0.05
0.0	0.0	0.0	18313.5532	8000.3722	NaN	NaN	0.304	0.0932	0.6064	0.0363	0.0336	0.1809	0.0496
0.0	0.0	0.0	19747.5532	4518.3722	NaN	NaN	0.1862	0.0979	0.6031	0.0359	0.0328	0.1816	0.0487
0.0	0.0	0.0	16500.5532	4379.3722	NaN	NaN	0.2097	0.1002	0.62	0.0345	0.0316	0.1675	0.0463
0.0	0.0	0.0	17797.5532	5805.3722	NaN	NaN	0.246	0.1043	0.6217	0.0346	0.0316	0.1634	0.0444
0.0	0.0	0.0	14316.5532	3873.3722	NaN	NaN	0.2129	0.1144	0.6242	0.034	0.032	0.1525	0.0429
0.0	0.0	0.0	24579.5532	3968.3722	NaN	NaN	0.139	0.1346	0.6031	0.0342	0.0323	0.1534	0.0425
0.0	0.0	0.0	16986.5532	2461.3722	NaN	NaN	0.1266	0.1665	0.5586	0.0332	0.0349	0.1599	0.047
0.0	0.0	0.0	20698.5532	1018.3722	NaN	NaN	0.0469	0.2055	0.5302	0.0327	0.0328	0.1543	0.0446
0.0	0.0	0.0	17838.5532	1437.3722	NaN	NaN	0.0746	0.1886	0.5378	0.0328	0.0349	0.1592	0.0467
0.0	0.0	0.0	21259.5532	4184.3722	NaN	NaN	0.1645	0.187	0.539	0.0325	0.0348	0.1579	0.0488
0.0	0.0	0.0	25494.5532	6373.3722	NaN	NaN	0.2	0.1602	0.5693	0.0335	0.0362	0.152	0.0489
0.0	0.0	0.0	22250.5532	2109.3722	NaN	NaN	0.0866	0.1645	0.5689	0.0337	0.0376	0.1445	0.0509
0.0	0.0	0.0	21687.5532	2476.3722	NaN	NaN	0.1025	0.1584	0.5802	0.0348	0.0381	0.1402	0.0483
0.0	0.0	0.0	23837.5532	2941.3722	NaN	NaN	0.1098	0.1378	0.6046	0.0366	0.0395	0.1326	0.049
0.0	0.0	0.0	20297.5532	4192.3722	NaN	NaN	0.1712	0.1322	0.6147	0.0379	0.0409	0.1266	0.0477
0.0	0.0	0.0	24068.5532	2678.3722	NaN	NaN	0.1001	0.1284	0.617	0.0392	0.0429	0.1256	0.0469
0.0	0.0	0.0	15902.5532	2216.3722	NaN	NaN	0.1223	0.1208	0.615	0.0412	0.0467	0.1287	0.0477
0.0	0.0	0.0	21392.5532	3336.3722	NaN	NaN	0.1349	0.119	0.6168	0.0422	0.0483	0.1265	0.0472
0.0	0.0	0.0	23688.5532	6578.3722	NaN	NaN	0.2173	0.1132	0.6119	0.0446	0.0516	0.1304	0.0482
0.0	0.0	0.0	24027.5532	4281.3722	NaN	NaN	0.1512	0.1119	0.6141	0.0448	0.0529	0.128	0.0483
0.0	0.0	0.0	21592.5532	2773.3722	NaN	NaN	0.1138	0.1181	0.5979	0.0451	0.055	0.1362	0.0476
0.0	0.0	0.0	20681.5532	3977.3722	NaN	NaN	0.1613	0.1142	0.602	0.0455	0.0555	0.1345	0.0483
0.0	0.0	0.0	19620.5532	1928.3722	NaN	NaN	0.0895	0.1182	0.5959	0.0449	0.0564	0.1371	0.0475
0.0	0.0	0.0	24270.5532	5579.3722	NaN	NaN	0.1869	0.1202	0.5863	0.0449	0.0578	0.1431	0.0478
0.0	0.0	0.0	23757.5532	3090.3722	NaN	NaN	0.1151	0.1222	0.5845	0.0443	0.0582	0.1432	0.0476
0.0	0.0	0.0	20749.5532	4274.3722	NaN	NaN	0.1708	0.1257	0.5787	0.0439	0.0581	0.1467	0.0468
0.0	0.0	0.0	22353.5532	2774.3722	NaN	NaN	0.1104	0.1255	0.5851	0.0432	0.0574	0.1425	0.0463
0.0	0.0	0.0	16117.5532	2316.3722	NaN	NaN	0.1257	0.1306	0.5815	0.0422	0.0567	0.1439	0.0452
0.0	0.0	0.0	20947.5532	543.3722	NaN	NaN	0.0253	0.135	0.588	0.0411	0.0546	0.1379	0.0434
0.0	0.0	0.0	19178.5532	3871.3722	NaN	NaN	0.168	0.1348	0.5826	0.0412	0.0553	0.1426	0.0435
0.0	0.0	0.0	21264.5532	2543.3722	NaN	NaN	0.1068	0.1382	0.5947	0.0399	0.0526	0.1336	0.0411
0.0	0.0	0.0	25261.5532	2340.3722	NaN	NaN	0.0848	0.14	0.5967	0.0398	0.0513	0.1324	0.0398
0.0	0.0	0.0	19295.5532	3150.3722	NaN	NaN	0.1404	0.1382	0.6015	0.0392	0.0506	0.1315	0.039
0.0	0.0	0.0	18471.5532	2408.3722	NaN	NaN	0.1153	0.138	0.6158	0.0388	0.0476	0.123	0.0368
0.0	0.0	0.0	20730.5532	1995.3722	NaN	NaN	0.0878	0.1342	0.6144	0.0387	0.0481	0.1277	0.037
0.0	0.0	0.0	22664.5532	6816.3722	NaN	NaN	0.2312	0.133	0.6253	0.0381	0.0462	0.1212	0.0362
0.0	0.0	0.0	19261.5532	4002.3722	NaN	NaN	0.172	0.1363	0.6252	0.0381	0.045	0.1207	0.0346
0.0	0.0	0.0	19704.5532	5805.3722	NaN	NaN	0.2276	0.1371	0.6264	0.0375	0.0443	0.1205	0.0342
0.0	0.0	0.0	23083.5532	2906.3722	NaN	NaN	0.1118	0.1375	0.6268	0.0375	0.0436	0.1209	0.0338
0.0	0.0	0.0	19224.5532	3520.3722	NaN	NaN	0.1548	0.1346	0.6321	0.0369	0.0432	0.1197	0.0335
0.0	0.0	0.0	20102.5532	5148.3722	NaN	NaN	0.2039	0.1323	0.6306	0.0371	0.0429	0.1237	0.0334
0.0	0.0	0.0	18877.5532	5257.3722	NaN	NaN	0.2178	0.1266	0.6303	0.0367	0.0448	0.1268	0.0348
0.0	0.0	0.0	17640.5532	608.3722	NaN	NaN	0.0333	0.1296	0.6327	0.0366	0.0432	0.1244	0.0334
0.0	0.0	0.0	20426.5532	3412.3722	NaN	NaN	0.1431	0.1253	0.6271	0.0369	0.0451	0.1309	0.0347
0.0	0.0	0.0	20857.5532	3404.3722	NaN	NaN	0.1403	0.1237	0.6298	0.0366	0.045	0.13	0.0348
0.0	0.0	0.0	19754.5532	2445.3722	NaN	NaN	0.1102	0.1237	0.6313	0.0366	0.0447	0.129	0.0347
0.0	0.0	0.0	19148.5532	3331.3722	NaN	NaN	0.1482	0.1245	0.6247	0.0369	0.0457	0.1331	0.0351
0.0	0.0	0.0	20495.5532	5346.3722	NaN	NaN	0.2069	0.1236	0.6205	0.0374	0.046	0.1365	0.0359
0.0	0.0	0.0	21739.5532	4932.3722	NaN	NaN	0.1849	0.1235	0.6236	0.0372	0.0464	0.1329	0.0363
0.0	0.0	0.0	18522.5532	4353.3722	NaN	NaN	0.1903	0.1262	0.6069	0.0381	0.048	0.1435	0.0373
0.0	0.0	0.0	20679.5532	3644.3722	NaN	NaN	0.1498	0.1264	0.6036	0.0384	0.0489	0.1438	0.0389
0.0	0.0	0.0	17048.5532	3353.3722	NaN	NaN	0.1644	0.1293	0.5975	0.0388	0.0492	0.1456	0.0395
0.0	0.0	0.0	18864.5532	3176.3722	NaN	NaN	0.1441	0.132	0.5921	0.039	0.0497	0.1467	0.0405
0.0	0.0	0.0	17272.5532	3619.3722	NaN	NaN	0.1732	0.1352	0.5856	0.0393	0.05	0.1487	0.0411
0.0	0.0	0.0	17056.5532	1917.3722	NaN	NaN	0.1011	0.1369	0.5826	0.0396	0.0499	0.1492	0.0417
0.0	0.0	0.0	19652.5532	5365.3722	NaN	NaN	0.2145	0.1358	0.5796	0.0404	0.0508	0.1504	0.043
0.0	0.0	0.0	19888.5532	5576.3722	NaN	NaN	0.219	0.1346	0.5754	0.041	0.0521	0.1525	0.0444
0.0	0.0	0.0	21414.5532	3468.3722	NaN	NaN	0.1394	0.1352	0.584	0.0406	0.051	0.1454	0.0438
0.0	0.0	0.0	17653.5532	-119.6278	NaN	NaN	-0.0068	0.1362	0.5827	0.041	0.0511	0.1456	0.0434
0.0	0.0	0.0	18082.5532	1744.3722	NaN	NaN	0.088	0.1345	0.5899	0.0411	0.0507	0.1401	0.0437
0.0	0.0	0.0	18014.5532	3513.3722	NaN	NaN	0.1632	0.1332	0.5884	0.0419	0.0511	0.1413	0.0441
0.0	0.0	0.0	18779.5532	5024.3722	NaN	NaN	0.2111	0.13	0.5932	0.0421	0.0518	0.1381	0.0448
0.0	0.0	0.0	22607.5532	2656.3722	NaN	NaN	0.1051	0.1284	0.5977	0.0427	0.0513	0.1357	0.0442
0.0	0.0	0.0	21030.5532	6239.3722	NaN	NaN	0.2288	0.122	0.6083	0.0431	0.0512	0.1306	0.0448
0.0	0.0	0.0	17221.5532	5158.3722	NaN	NaN	0.2305	0.1194	0.6195	0.0433	0.0499	0.1245	0.0434
0.0	0.0	0.0	18559.5532	4516.3722	NaN	NaN	0.1957	0.1177	0.6182	0.0436	0.0512	0.1258	0.0435
0.0	0.0	0.0	21353.5532	5041.3722	NaN	NaN	0.191	0.1166	0.6241	0.0434	0.0505	0.1226	0.0428
0.0	0.0	0.0	19366.5532	3643.3722	NaN	NaN	0.1583	0.116	0.6307	0.0427	0.0495	0.1193	0.0419
0.0	0.0	0.0	17928.5532	2632.3722	NaN	NaN	0.128	0.115	0.6389	0.0427	0.0478	0.115	0.0406
0.0	0.0	0.0	16427.5532	2878.3722	NaN	NaN	0.1491	0.1137	0.6418	0.0423	0.0478	0.1139	0.0404
0.0	0.0	0.0	20099.5532	4829.3722	NaN	NaN	0.1937	0.1102	0.6489	0.0428	0.0468	0.1112	0.04
0.0	0.0	0.0	20596.5532	3383.3722	NaN	NaN	0.1411	0.1069	0.6561	0.0426	0.0469	0.1077	0.0398
0.0	0.0	0.0	20692.5532	4451.3722	NaN	NaN	0.177	0.1061	0.6575	0.0427	0.0465	0.1075	0.0397
0.0	0.0	0.0	21029.5532	3138.3722	NaN	NaN	0.1299	0.1024	0.6641	0.0429	0.0464	0.1044	0.0398
0.0	0.0	0.0	16351.5532	4284.3722	NaN	NaN	0.2076	0.101	0.6679	0.0428	0.0458	0.1029	0.0397
0.0	0.0	0.0	19664.5532	1269.3722	NaN	NaN	0.0606	0.1007	0.6711	0.0426	0.045	0.1012	0.0393
0.0	0.0	0.0	20470.5532	4128.3722	NaN	NaN	0.1678	0.0997	0.6669	0.0435	0.0458	0.1036	0.0405
0.0	0.0	0.0	16519.5532	3521.3722	NaN	NaN	0.1757	0.1002	0.6702	0.0429	0.0452	0.1015	0.04
0.0	0.0	0.0	19902.5532	6666.3722	NaN	NaN	0.2509	0.1017	0.6596	0.0438	0.0465	0.1075	0.0408
0.0	0.0	0.0	20738.5532	3926.3722	NaN	NaN	0.1592	0.1002	0.6647	0.0432	0.0463	0.1047	0.0408
0.0	0.0	0.0	21812.5532	4234.3722	NaN	NaN	0.1626	0.1017	0.6564	0.0436	0.047	0.11	0.0412
0.0	0.0	0.0	21539.5532	1876.3722	NaN	NaN	0.0801	0.1001	0.6629	0.043	0.0464	0.1066	0.041
0.0	0.0	0.0	18180.5532	3405.3722	NaN	NaN	0.1578	0.0994	0.6573	0.0435	0.0473	0.1105	0.0419
0.0	0.0	0.0	18490.5532	4214.3722	NaN	NaN	0.1856	0.0966	0.6663	0.043	0.0466	0.1058	0.0416
0.0	0.0	0.0	19067.5532	5187.3722	NaN	NaN	0.2139	0.0982	0.6569	0.043	0.0479	0.1117	0.0423
0.0	0.0	0.0	19444.5532	1173.3722	NaN	NaN	0.0569	0.097	0.6682	0.0419	0.0459	0.1058	0.0411
0.0	0.0	0.0	20231.5532	2778.3722	NaN	NaN	0.1207	0.0961	0.6656	0.0421	0.0465	0.1083	0.0414
0.0	0.0	0.0	14660.5532	6599.3722	NaN	NaN	0.3104	0.0922	0.6771	0.0413	0.0456	0.103	0.0408
0.0	0.0	0.0	21559.5532	4221.3722	NaN	NaN	0.1637	0.0905	0.6831	0.0412	0.0446	0.1005	0.0401
0.0	0.0	0.0	18259.5532	3927.3722	NaN	NaN	0.177	0.089	0.686	0.0402	0.0453	0.0994	0.04
0.0	0.0	0.0	21417.5532	2819.3722	NaN	NaN	0.1163	0.0896	0.6902	0.0399	0.0443	0.0973	0.0387
0.0	0.0	0.0	19396.5532	3673.3722	NaN	NaN	0.1592	0.0891	0.6941	0.039	0.0448	0.0949	0.0381
0.0	0.0	0.0	22715.5532	1524.3722	NaN	NaN	0.0629	0.089	0.6972	0.0391	0.0445	0.0928	0.0375
0.0	0.0	0.0	20927.5532	3854.3722	NaN	NaN	0.1555	0.0895	0.6978	0.0382	0.046	0.0909	0.0375
0.0	0.0	0.0	19202.5532	4165.3722	NaN	NaN	0.1783	0.0915	0.6963	0.0384	0.0462	0.0909	0.0367
0.0	0.0	0.0	16861.5532	3889.3722	NaN	NaN	0.1874	0.0889	0.7003	0.0379	0.048	0.0875	0.0374
0.0	0.0	0.0	16840.5532	2491.3722	NaN	NaN	0.1289	0.092	0.7008	0.0375	0.0477	0.0858	0.0362
0.0	0.0	0.0	19123.5532	2642.3722	NaN	NaN	0.1214	0.0909	0.7039	0.0372	0.0487	0.0828	0.0366
0.0	0.0	0.0	17820.5532	2471.3722	NaN	NaN	0.1218	0.0953	0.704	0.0364	0.0484	0.0803	0.0358
0.0	0.0	0.0	14338.5532	1932.3722	NaN	NaN	0.1188	0.1003	0.703	0.0359	0.0481	0.0778	0.0349
0.0	0.0	0.0	20429.5532	1196.3722	NaN	NaN	0.0553	0.0991	0.7057	0.036	0.048	0.0764	0.0349
0.0	0.0	0.0	19324.5532	3081.3722	NaN	NaN	0.1375	0.0943	0.7095	0.0353	0.0496	0.0755	0.0358
0.0	0.0	0.0	20937.5532	4214.3722	NaN	NaN	0.1676	0.0916	0.7191	0.0352	0.0478	0.0718	0.0345
0.0	0.0	0.0	17282.5532	3229.3722	NaN	NaN	0.1574	0.0859	0.7188	0.0356	0.0508	0.0728	0.0361
0.0	0.0	0.0	19277.5532	6971.3722	NaN	NaN	0.2656	0.0812	0.7276	0.0351	0.0507	0.0695	0.0359
0.0	0.0	0.0	14549.5532	2514.3722	NaN	NaN	0.1474	0.0848	0.7264	0.0342	0.0513	0.0682	0.0351
0.0	0.0	0.0	17824.5532	1624.3722	NaN	NaN	0.0835	0.0855	0.7313	0.0337	0.0492	0.0663	0.034
0.0	0.0	0.0	17982.5532	1720.3722	NaN	NaN	0.0873	0.0827	0.73	0.0341	0.0513	0.0668	0.035
0.0	0.0	0.0	17101.5532	6553.3722	NaN	NaN	0.277	0.0814	0.7357	0.0336	0.0497	0.0652	0.0344
0.0	0.0	0.0	21220.5532	4711.3722	NaN	NaN	0.1817	0.082	0.7339	0.0336	0.0507	0.0654	0.0344
0.0	0.0	0.0	18849.5532	1418.3722	NaN	NaN	0.07	0.084	0.7326	0.033	0.0505	0.0658	0.0341
0.0	0.0	0.0	17628.5532	3521.3722	NaN	NaN	0.1665	0.0823	0.7372	0.0328	0.0494	0.0646	0.0336
0.0	0.0	0.0	18676.5532	3400.3722	NaN	NaN	0.154	0.077	0.7446	0.0328	0.0486	0.0632	0.0338
0.0	0.0	0.0	17000.5532	3753.3722	NaN	NaN	0.1809	0.0769	0.749	0.0325	0.0471	0.0617	0.0329
0.0	0.0	0.0	18797.5532	3157.3722	NaN	NaN	0.1438	0.0776	0.7449	0.0324	0.0481	0.0638	0.0332
0.0	0.0	0.0	16847.5532	1626.3722	NaN	NaN	0.088	0.0749	0.7521	0.0322	0.0465	0.0617	0.0327
0.0	0.0	0.0	17367.5532	5558.3722	NaN	NaN	0.2424	0.0743	0.7593	0.0316	0.0436	0.0598	0.0313
0.0	0.0	0.0	18417.5532	2277.3722	NaN	NaN	0.11	0.0733	0.76	0.0315	0.0437	0.0601	0.0315
0.0	0.0	0.0	17150.5532	4123.3722	NaN	NaN	0.1938	0.0718	0.7662	0.0311	0.0415	0.0589	0.0305
0.0	0.0	0.0	17294.5532	3712.3722	NaN	NaN	0.1767	0.0681	0.7687	0.0318	0.0417	0.0589	0.0309
0.0	0.0	0.0	21825.5532	4609.3722	NaN	NaN	0.1744	0.0648	0.7736	0.0318	0.0412	0.0576	0.0309
0.0	0.0	0.0	15327.5532	5153.3722	NaN	NaN	0.2516	0.0624	0.7766	0.0322	0.0411	0.0565	0.0312
0.0	0.0	0.0	18782.5532	474.3722	NaN	NaN	0.0246	0.063	0.7784	0.0321	0.04	0.0561	0.0304
0.0	0.0	0.0	19637.5532	2926.3722	NaN	NaN	0.1297	0.0596	0.7813	0.0325	0.0401	0.0553	0.0311
0.0	0.0	0.0	18663.5532	5506.3722	NaN	NaN	0.2278	0.0571	0.7873	0.0329	0.0388	0.0534	0.0305
0.0	0.0	0.0	18307.5532	3279.3722	NaN	NaN	0.1519	0.0575	0.7848	0.0331	0.0398	0.0541	0.0307
0.0	0.0	0.0	21185.5532	10143.3722	NaN	NaN	0.3238	0.0551	0.7853	0.0342	0.0404	0.0538	0.0312
0.0	0.0	0.0	15116.5532	1295.3722	NaN	NaN	0.0789	0.0552	0.7883	0.0339	0.0396	0.0527	0.0303
0.0	0.0	0.0	17174.5532	2796.3722	NaN	NaN	0.14	0.0549	0.7918	0.0336	0.0386	0.0516	0.0296
0.0	0.0	0.0	17096.5532	1138.3722	NaN	NaN	0.0624	0.0534	0.7911	0.0347	0.0393	0.0516	0.0298
0.0	0.0	0.0	15757.5532	1919.3722	NaN	NaN	0.1086	0.0516	0.7973	0.0344	0.038	0.0498	0.0289
0.0	0.0	0.0	18671.5532	3591.3722	NaN	NaN	0.1613	0.0507	0.7972	0.0354	0.0386	0.0496	0.0286
0.0	0.0	0.0	16803.5532	2890.3722	NaN	NaN	0.1468	0.0492	0.7989	0.0357	0.0388	0.049	0.0284
0.0	0.0	0.0	16311.5532	4207.3722	NaN	NaN	0.205	0.0472	0.8071	0.0355	0.0371	0.046	0.0271
0.0	0.0	0.0	17565.5532	2062.3722	NaN	NaN	0.1051	0.0474	0.8062	0.0355	0.0378	0.046	0.0271
0.0	0.0	0.0	17307.5532	4440.3722	NaN	NaN	0.2042	0.0459	0.8117	0.0353	0.0367	0.0441	0.0263
0.0	0.0	0.0	19831.5532	2458.3722	NaN	NaN	0.1103	0.0459	0.8132	0.0352	0.0366	0.0433	0.0258
0.0	0.0	0.0	20208.5532	4805.3722	NaN	NaN	0.1921	0.0456	0.8144	0.0351	0.0365	0.0427	0.0257
0.0	0.0	0.0	17142.5532	3780.3722	NaN	NaN	0.1807	0.0451	0.8158	0.0352	0.0364	0.0418	0.0256
0.0	0.0	0.0	13876.5532	4495.3722	NaN	NaN	0.2447	0.045	0.817	0.035	0.0363	0.0412	0.0255
0.0	0.0	0.0	16744.5532	3372.3722	NaN	NaN	0.1676	0.0447	0.8177	0.0351	0.0363	0.0407	0.0255
0.0	0.0	0.0	16874.5532	5131.3722	NaN	NaN	0.2332	0.0442	0.82	0.0346	0.0359	0.0399	0.0253
0.0	0.0	0.0	15667.5532	3193.3722	NaN	NaN	0.1693	0.0437	0.8224	0.0344	0.0354	0.039	0.0251
0.0	0.0	0.0	14522.5532	2689.3722	NaN	NaN	0.1563	0.0437	0.8229	0.0342	0.0355	0.0387	0.025
0.0	0.0	0.0	17139.5532	4555.3722	NaN	NaN	0.21	0.0426	0.8268	0.0337	0.0347	0.0375	0.0248
0.0	0.0	0.0	16266.5532	6599.3722	NaN	NaN	0.2886	0.0416	0.8296	0.0333	0.0342	0.0365	0.0248
0.0	0.0	0.0	16210.5532	3631.3722	NaN	NaN	0.183	0.0413	0.8317	0.0327	0.0339	0.0359	0.0245
0.0	0.0	0.0	14222.5532	8159.3722	NaN	NaN	0.3646	0.04	0.8347	0.0323	0.0334	0.0351	0.0245
0.0	0.0	0.0	15346.5532	1300.3722	NaN	NaN	0.0781	0.039	0.8406	0.0312	0.0319	0.0336	0.0238
0.0	0.0	0.0	14904.5532	1998.3722	NaN	NaN	0.1182	0.0389	0.8434	0.0302	0.0312	0.0328	0.0234
0.0	0.0	0.0	17980.5532	3296.3722	NaN	NaN	0.1549	0.0383	0.8466	0.0295	0.0306	0.0321	0.0229
0.0	0.0	0.0	17192.5532	2822.3722	NaN	NaN	0.141	0.0381	0.8498	0.0286	0.0298	0.0313	0.0224
0.0	0.0	0.0	22033.5532	3904.3722	NaN	NaN	0.1505	0.0373	0.8538	0.0276	0.0291	0.0302	0.0219
0.0	0.0	0.0	17314.5532	3989.3722	NaN	NaN	0.1873	0.037	0.8556	0.0268	0.0292	0.0296	0.0218
0.0	0.0	0.0	17858.5532	4361.3722	NaN	NaN	0.1963	0.0359	0.8605	0.026	0.028	0.0284	0.0211
0.0	0.0	0.0	19014.5532	3066.3722	NaN	NaN	0.1389	0.0356	0.8625	0.0253	0.0279	0.0277	0.021
0.0	0.0	0.0	18634.5532	4158.3722	NaN	NaN	0.1824	0.0354	0.8646	0.0249	0.0271	0.0273	0.0207
0.0	0.0	0.0	17262.5532	3762.3722	NaN	NaN	0.1789	0.0356	0.8654	0.0246	0.0268	0.0272	0.0205
0.0	0.0	0.0	16917.5532	5246.3722	NaN	NaN	0.2367	0.0352	0.8673	0.0241	0.0262	0.0268	0.0203
0.0	0.0	0.0	18482.5532	4577.3722	NaN	NaN	0.1985	0.0355	0.8683	0.0238	0.0256	0.0268	0.02
0.0	0.0	0.0	18212.5532	1537.3722	NaN	NaN	0.0778	0.0359	0.8693	0.0233	0.0251	0.0268	0.0197
0.0	0.0	0.0	16742.5532	4379.3722	NaN	NaN	0.2073	0.0357	0.8706	0.0229	0.0245	0.0267	0.0195
0.0	0.0	0.0	18949.5532	3374.3722	NaN	NaN	0.1512	0.0358	0.8713	0.0227	0.0241	0.0267	0.0194
0.0	0.0	0.0	18440.5532	4193.3722	NaN	NaN	0.1853	0.0358	0.8722	0.0224	0.0236	0.0267	0.0193
0.0	0.0	0.0	16221.5532	2873.3722	NaN	NaN	0.1505	0.036	0.8716	0.0222	0.0237	0.027	0.0194
0.0	0.0	0.0	16438.5532	4537.3722	NaN	NaN	0.2163	0.0364	0.8696	0.0224	0.0241	0.0277	0.0198
0.0	0.0	0.0	19092.5532	5779.3722	NaN	NaN	0.2324	0.0368	0.8663	0.0229	0.0247	0.0288	0.0205
0.0	0.0	0.0	15172.5532	4325.3722	NaN	NaN	0.2218	0.0382	0.8595	0.0236	0.0263	0.0308	0.0216
0.0	0.0	0.0	15858.5532	7336.3722	NaN	NaN	0.3163	0.0396	0.8531	0.0243	0.0277	0.0327	0.0226
0.0	0.0	0.0	14068.5532	2465.3722	NaN	NaN	0.1491	0.0406	0.8481	0.0248	0.0289	0.0343	0.0233
0.0	0.0	0.0	19892.5532	4644.3722	NaN	NaN	0.1893	0.0419	0.8443	0.0252	0.0295	0.0355	0.0236
0.0	0.0	0.0	18425.5532	3612.3722	NaN	NaN	0.1639	0.0448	0.8359	0.0256	0.0314	0.0378	0.0244
0.0	0.0	0.0	16410.5532	1401.3722	NaN	NaN	0.0787	0.0502	0.8261	0.0261	0.0322	0.0407	0.0248
0.0	0.0	0.0	12796.5532	497.3722	NaN	NaN	0.0374	0.0512	0.8234	0.0259	0.0329	0.0414	0.0251
0.0	0.0	0.0	18413.5532	4995.3722	NaN	NaN	0.2134	0.0477	0.8298	0.0254	0.0322	0.04	0.0248
0.0	0.0	0.0	16665.5532	4739.3722	NaN	NaN	0.2214	0.0461	0.8326	0.0249	0.0326	0.0391	0.0247
0.0	0.0	0.0	17939.5532	4847.3722	NaN	NaN	0.2127	0.0443	0.8365	0.0243	0.0324	0.0381	0.0244
0.0	0.0	0.0	17270.5532	3119.3722	NaN	NaN	0.153	0.0441	0.8362	0.024	0.0335	0.0376	0.0247
0.0	0.0	0.0	17708.5532	4664.3722	NaN	NaN	0.2085	0.0438	0.8382	0.0238	0.0331	0.0367	0.0244
0.0	0.0	0.0	14999.5532	3278.3722	NaN	NaN	0.1794	0.0441	0.8379	0.0235	0.0337	0.0362	0.0245
0.0	0.0	0.0	16984.5532	4169.3722	NaN	NaN	0.1971	0.0443	0.8377	0.0234	0.034	0.0361	0.0245
0.0	0.0	0.0	15754.5532	2202.3722	NaN	NaN	0.1226	0.0459	0.8342	0.0234	0.0351	0.0367	0.0248
0.0	0.0	0.0	17636.5532	2825.3722	NaN	NaN	0.1381	0.0468	0.832	0.0233	0.0357	0.0372	0.025
0.0	0.0	0.0	18760.5532	4829.3722	NaN	NaN	0.2047	0.0474	0.8292	0.0233	0.0369	0.0379	0.0254
0.0	0.0	0.0	20623.5532	4735.3722	NaN	NaN	0.1867	0.0481	0.8268	0.0234	0.0375	0.0386	0.0257
0.0	0.0	0.0	15848.5532	2548.3722	NaN	NaN	0.1385	0.0499	0.8213	0.0235	0.039	0.0402	0.0262
0.0	0.0	0.0	16375.5532	4434.3722	NaN	NaN	0.2131	0.0476	0.8237	0.0234	0.0391	0.04	0.0262
0.0	0.0	0.0	15605.5532	7221.3722	NaN	NaN	0.3164	0.0481	0.8215	0.0237	0.0398	0.0406	0.0264
0.0	0.0	0.0	17467.5532	2380.3722	NaN	NaN	0.1199	0.0511	0.8142	0.0242	0.0411	0.0427	0.0268
0.0	0.0	0.0	19156.5532	1744.3722	NaN	NaN	0.0835	0.0551	0.8039	0.0248	0.0432	0.0456	0.0274
0.0	0.0	0.0	16890.5532	2459.3722	NaN	NaN	0.1271	0.0566	0.7994	0.0252	0.044	0.0471	0.0277
0.0	0.0	0.0	20109.5532	4813.3722	NaN	NaN	0.1931	0.0575	0.7969	0.0256	0.0443	0.048	0.0278
0.0	0.0	0.0	16209.5532	4428.3722	NaN	NaN	0.2146	0.0581	0.79	0.0265	0.0462	0.0506	0.0286
0.0	0.0	0.0	15676.5532	4662.3722	NaN	NaN	0.2292	0.0611	0.7818	0.0271	0.0477	0.0533	0.0291
0.0	0.0	0.0	14899.5532	2518.3722	NaN	NaN	0.1446	0.0624	0.7768	0.0276	0.0487	0.0548	0.0297
0.0	0.0	0.0	16495.5532	2850.3722	NaN	NaN	0.1473	0.0645	0.7716	0.0285	0.0484	0.0572	0.0298
0.0	0.0	0.0	17477.5532	1713.3722	NaN	NaN	0.0893	0.0645	0.7668	0.029	0.0503	0.0589	0.0305
0.0	0.0	0.0	17315.5532	5244.3722	NaN	NaN	0.2325	0.0656	0.7617	0.0297	0.0509	0.0613	0.0309
0.0	0.0	0.0	17157.5532	2172.3722	NaN	NaN	0.1124	0.0705	0.7529	0.0301	0.0514	0.0638	0.0313
0.0	0.0	0.0	18936.5532	1056.3722	NaN	NaN	0.0528	0.0715	0.75	0.0308	0.0508	0.0656	0.0314
0.0	0.0	0.0	14496.5532	6465.3722	NaN	NaN	0.3084	0.0693	0.7495	0.0313	0.0513	0.067	0.0316
0.0	0.0	0.0	19557.5532	6999.3722	NaN	NaN	0.2636	0.0699	0.7503	0.0309	0.0509	0.0663	0.0316
0.0	0.0	0.0	18727.5532	2672.3722	NaN	NaN	0.1249	0.0732	0.7429	0.0314	0.0515	0.0691	0.0318
0.0	0.0	0.0	17034.5532	2874.3722	NaN	NaN	0.1444	0.0767	0.7361	0.0318	0.0518	0.0717	0.0319
0.0	0.0	0.0	17813.5532	4641.3722	NaN	NaN	0.2067	0.0775	0.734	0.0316	0.053	0.0718	0.0321
0.0	0.0	0.0	16845.5532	3939.3722	NaN	NaN	0.1895	0.0815	0.7307	0.0315	0.0518	0.0728	0.0317
0.0	0.0	0.0	20742.5532	4931.3722	NaN	NaN	0.1921	0.0827	0.7264	0.0317	0.0527	0.0747	0.0318
0.0	0.0	0.0	15330.5532	6148.3722	NaN	NaN	0.2863	0.0814	0.728	0.0313	0.0535	0.0742	0.0316
0.0	0.0	0.0	19830.5532	4924.3722	NaN	NaN	0.1989	0.0813	0.7319	0.0308	0.0529	0.0721	0.031
0.0	0.0	0.0	17938.5532	6209.3722	NaN	NaN	0.2571	0.0788	0.7366	0.0305	0.0533	0.0704	0.0304
0.0	0.0	0.0	21603.5532	1921.3722	NaN	NaN	0.0817	0.0769	0.7445	0.03	0.0523	0.0668	0.0295
0.0	0.0	0.0	16872.5532	5578.3722	NaN	NaN	0.2485	0.0744	0.752	0.0293	0.0523	0.0631	0.0289
0.0	0.0	0.0	16723.5532	2651.3722	NaN	NaN	0.1368	0.0713	0.7659	0.0283	0.0501	0.0569	0.0275
0.0	0.0	0.0	16235.5532	5969.3722	NaN	NaN	0.2688	0.067	0.7791	0.0273	0.049	0.0511	0.0264
0.0	0.0	0.0	17140.5532	4270.3722	NaN	NaN	0.1994	0.0641	0.7941	0.0259	0.0463	0.0448	0.0248
0.0	0.0	0.0	15765.5532	4253.3722	NaN	NaN	0.2125	0.0645	0.8008	0.0249	0.0454	0.0403	0.0241
0.0	0.0	0.0	14924.5532	2091.3722	NaN	NaN	0.1229	0.0654	0.807	0.0236	0.0445	0.0364	0.023
0.0	0.0	0.0	17338.5532	4286.3722	NaN	NaN	0.1982	0.0667	0.8102	0.023	0.0441	0.0337	0.0224
0.0	0.0	0.0	19083.5532	3832.3722	NaN	NaN	0.1672	0.0702	0.8087	0.0228	0.0439	0.0325	0.022
0.0	0.0	0.0	17730.5532	2166.3722	NaN	NaN	0.1089	0.0756	0.8026	0.0226	0.0449	0.0325	0.0218
0.0	0.0	0.0	17738.5532	6393.3722	NaN	NaN	0.2649	0.0779	0.7997	0.0224	0.0461	0.0321	0.0217
0.0	0.0	0.0	15940.5532	5596.3722	NaN	NaN	0.2599	0.0805	0.7953	0.0228	0.0466	0.033	0.0219
0.0	0.0	0.0	18904.5532	571.3722	NaN	NaN	0.0293	0.0886	0.7831	0.0238	0.0469	0.0355	0.0221
0.0	0.0	0.0	17779.5532	1915.3722	NaN	NaN	0.0973	0.0911	0.7764	0.0243	0.0486	0.0372	0.0223
0.0	0.0	0.0	16081.5532	2260.3722	NaN	NaN	0.1232	0.0934	0.7716	0.0251	0.0482	0.0395	0.0222
0.0	0.0	0.0	15686.5532	4704.3722	NaN	NaN	0.2307	0.097	0.766	0.0261	0.0472	0.0419	0.0219
0.0	0.0	0.0	19404.5532	3839.3722	NaN	NaN	0.1652	0.0974	0.763	0.0273	0.0468	0.0438	0.0217
0.0	0.0	0.0	15054.5532	4045.3722	NaN	NaN	0.2118	0.1045	0.749	0.0289	0.0479	0.0481	0.0216
0.0	0.0	0.0	16758.5532	6682.3722	NaN	NaN	0.2851	0.1089	0.7401	0.0308	0.0476	0.0513	0.0212
0.0	0.0	0.0	21992.5532	1299.3722	NaN	NaN	0.0558	0.1143	0.7281	0.0324	0.0484	0.0555	0.0212
0.0	0.0	0.0	18556.5532	1980.3722	NaN	NaN	0.0964	0.1248	0.7072	0.0344	0.0496	0.0623	0.0216
0.0	0.0	0.0	19397.5532	2946.3722	NaN	NaN	0.1319	0.1296	0.6938	0.0354	0.0505	0.0686	0.0221
0.0	0.0	0.0	16192.5532	2112.3722	NaN	NaN	0.1154	0.124	0.6907	0.0365	0.052	0.0747	0.0221
0.0	0.0	0.0	17903.5532	2289.3722	NaN	NaN	0.1134	0.1249	0.6789	0.038	0.0515	0.0849	0.0219
0.0	0.0	0.0	15133.5532	5338.3722	NaN	NaN	0.2608	0.1138	0.6659	0.042	0.0554	0.1002	0.0226
0.0	0.0	0.0	12934.5532	3962.3722	NaN	NaN	0.2345	0.1136	0.6542	0.0438	0.0541	0.112	0.0223
0.0	0.0	0.0	17145.5532	2165.3722	NaN	NaN	0.1121	0.1139	0.6306	0.0474	0.0566	0.1287	0.0229
0.0	0.0	0.0	21984.5532	3425.3722	NaN	NaN	0.1348	0.1096	0.6095	0.0519	0.061	0.1446	0.0233
0.0	0.0	0.0	16778.5532	2375.3722	NaN	NaN	0.124	0.1103	0.5861	0.0544	0.0644	0.1611	0.0237
0.0	0.0	0.0	18731.5532	4009.3722	NaN	NaN	0.1763	0.1068	0.5605	0.0588	0.0699	0.1799	0.0242
0.0	0.0	0.0	22615.5532	703.3722	NaN	NaN	0.0302	0.1009	0.5428	0.0639	0.077	0.191	0.0245
0.0	0.0	0.0	17612.5532	3926.3722	NaN	NaN	0.1823	0.098	0.5286	0.0662	0.0821	0.2006	0.0245
0.0	0.0	0.0	19765.5532	2700.3722	NaN	NaN	0.1202	0.0916	0.5093	0.0706	0.0895	0.2138	0.0251
0.0	0.0	0.0	17524.5532	4687.3722	NaN	NaN	0.211	0.0853	0.4988	0.074	0.0987	0.2176	0.0256
0.0	0.0	0.0	15578.5532	3118.3722	NaN	NaN	0.1668	0.085	0.483	0.0735	0.1023	0.2301	0.026
0.0	0.0	0.0	19822.5532	1146.3722	NaN	NaN	0.0547	0.0841	0.4687	0.0751	0.1081	0.2377	0.0263
0.0	0.0	0.0	19646.5532	2003.3722	NaN	NaN	0.0925	0.0845	0.4554	0.0758	0.1126	0.2451	0.0265
0.0	0.0	0.0	20998.5532	3437.3722	NaN	NaN	0.1407	0.0843	0.4444	0.0776	0.1181	0.2488	0.0269
0.0	0.0	0.0	19579.5532	4673.3722	NaN	NaN	0.1927	0.0852	0.4377	0.0777	0.1226	0.2499	0.027
0.0	0.0	0.0	19173.5532	2586.3722	NaN	NaN	0.1189	0.0865	0.4319	0.0777	0.1251	0.2518	0.027
0.0	0.0	0.0	14472.5532	2912.3722	NaN	NaN	0.1675	0.0877	0.4277	0.0776	0.1271	0.2528	0.0271
0.0	0.0	0.0	13810.5532	4008.3722	NaN	NaN	0.225	0.0885	0.4241	0.0773	0.1283	0.2546	0.0271
0.0	0.0	0.0	16671.5532	379.3722	NaN	NaN	0.0222	0.0887	0.4233	0.0774	0.1289	0.2547	0.027
0.0	0.0	0.0	16807.5532	2231.3722	NaN	NaN	0.1172	0.0893	0.4225	0.0771	0.1302	0.2538	0.0271
0.0	0.0	0.0	16535.5532	2537.3722	NaN	NaN	0.133	0.0892	0.424	0.0777	0.1313	0.2505	0.0272
0.0	0.0	0.0	13085.5532	4898.3722	NaN	NaN	0.2724	0.0898	0.4269	0.0768	0.132	0.2472	0.0272
0.0	0.0	0.0	16100.5532	4493.3722	NaN	NaN	0.2182	0.0905	0.4287	0.0759	0.132	0.2457	0.0272
0.0	0.0	0.0	15644.5532	2793.3722	NaN	NaN	0.1515	0.0912	0.4294	0.075	0.1314	0.2458	0.0272
0.0	0.0	0.0	15495.5532	3018.3722	NaN	NaN	0.163	0.092	0.4306	0.0737	0.1296	0.2469	0.0272
0.0	0.0	0.0	16009.5532	914.3722	NaN	NaN	0.054	0.0915	0.4321	0.0741	0.1295	0.2456	0.0272
0.0	0.0	0.0	17978.5532	2851.3722	NaN	NaN	0.1369	0.0913	0.4361	0.0734	0.1293	0.2427	0.0271
0.0	0.0	0.0	17678.5532	3709.3722	NaN	NaN	0.1734	0.091	0.438	0.0737	0.1293	0.2408	0.0272
0.0	0.0	0.0	18682.5532	5133.3722	NaN	NaN	0.2155	0.091	0.4389	0.0733	0.1288	0.2408	0.0272
0.0	0.0	0.0	19705.5532	4164.3722	NaN	NaN	0.1745	0.0909	0.4391	0.0736	0.1283	0.2408	0.0273
0.0	0.0	0.0	18836.5532	3666.3722	NaN	NaN	0.1629	0.0907	0.4396	0.0736	0.1276	0.2411	0.0274
0.0	0.0	0.0	16170.5532	6185.3722	NaN	NaN	0.2767	0.0909	0.4419	0.0733	0.1262	0.2402	0.0275
0.0	0.0	0.0	18017.5532	5142.3722	NaN	NaN	0.222	0.0909	0.4419	0.0733	0.1255	0.2409	0.0276
0.0	0.0	0.0	18756.5532	3365.3722	NaN	NaN	0.1521	0.091	0.4403	0.0735	0.1249	0.2427	0.0276
0.0	0.0	0.0	20219.5532	3740.3722	NaN	NaN	0.1561	0.0911	0.4386	0.0734	0.1247	0.2444	0.0278
0.0	0.0	0.0	21249.5532	2102.3722	NaN	NaN	0.09	0.0908	0.4389	0.0734	0.124	0.2453	0.0277
0.0	0.0	0.0	19676.5532	2675.3722	NaN	NaN	0.1197	0.0908	0.4395	0.0737	0.1233	0.2449	0.0278
0.0	0.0	0.0	15623.5532	3598.3722	NaN	NaN	0.1872	0.0904	0.4404	0.0742	0.1236	0.2435	0.0279
0.0	0.0	0.0	14407.5532	2080.3722	NaN	NaN	0.1262	0.0904	0.442	0.0741	0.1227	0.243	0.0277
0.0	0.0	0.0	19176.5532	3581.3722	NaN	NaN	0.1574	0.0902	0.4443	0.0745	0.1226	0.2405	0.028
0.0	0.0	0.0	15995.5532	3402.3722	NaN	NaN	0.1754	0.0903	0.4467	0.0742	0.122	0.2388	0.028
0.0	0.0	0.0	18417.5532	6428.3722	NaN	NaN	0.2587	0.0909	0.4485	0.0739	0.121	0.2378	0.028
0.0	0.0	0.0	18829.5532	5309.3722	NaN	NaN	0.22	0.0911	0.4481	0.0738	0.1205	0.2385	0.0281
0.0	0.0	0.0	16666.5532	911.3722	NaN	NaN	0.0518	0.0919	0.4491	0.0732	0.1193	0.2387	0.0278
0.0	0.0	0.0	18385.5532	6367.3722	NaN	NaN	0.2572	0.0921	0.4478	0.0732	0.1198	0.2392	0.0279
0.0	0.0	0.0	15631.5532	3922.3722	NaN	NaN	0.2006	0.0924	0.4493	0.0728	0.1205	0.2374	0.0276
0.0	0.0	0.0	14633.5532	749.3722	NaN	NaN	0.0487	0.0931	0.4472	0.0725	0.1187	0.2411	0.0274
0.0	0.0	0.0	18017.5532	7297.3722	NaN	NaN	0.2883	0.0929	0.4446	0.0731	0.1214	0.2406	0.0274
0.0	0.0	0.0	16418.5532	3035.3722	NaN	NaN	0.156	0.0941	0.4464	0.0718	0.1194	0.2415	0.0268
0.0	0.0	0.0	18250.5532	2428.3722	NaN	NaN	0.1174	0.094	0.4453	0.072	0.118	0.244	0.0267
0.0	0.0	0.0	17417.5532	5220.3722	NaN	NaN	0.2306	0.0937	0.4438	0.0728	0.1212	0.2422	0.0264
0.0	0.0	0.0	21710.5532	5405.3722	NaN	NaN	0.1993	0.0938	0.4454	0.0721	0.1183	0.2443	0.026
0.0	0.0	0.0	23799.5532	4460.3722	NaN	NaN	0.1578	0.094	0.4432	0.073	0.1187	0.245	0.0261
0.0	0.0	0.0	16570.5532	4529.3722	NaN	NaN	0.2147	0.0941	0.4417	0.0741	0.1195	0.2443	0.0263
0.0	0.0	0.0	20740.5532	4274.3722	NaN	NaN	0.1709	0.0935	0.4411	0.0751	0.1184	0.2451	0.0267
0.0	0.0	0.0	17724.5532	6045.3722	NaN	NaN	0.2543	0.0939	0.439	0.0766	0.121	0.2422	0.0273
0.0	0.0	0.0	17247.5532	6331.3722	NaN	NaN	0.2685	0.0953	0.4372	0.0773	0.1213	0.2409	0.0279
0.0	0.0	0.0	17693.5532	7606.3722	NaN	NaN	0.3006	0.0971	0.4352	0.0774	0.12	0.2419	0.0283
0.0	0.0	0.0	20502.5532	3617.3722	NaN	NaN	0.15	0.0976	0.4371	0.0779	0.1188	0.24	0.0286
0.0	0.0	0.0	16381.5532	6096.3722	NaN	NaN	0.2712	0.0989	0.4383	0.0783	0.1176	0.2382	0.0288
0.0	0.0	0.0	16999.5532	4124.3722	NaN	NaN	0.1952	0.0999	0.4403	0.0779	0.1151	0.238	0.0287
0.0	0.0	0.0	20840.5532	3247.3722	NaN	NaN	0.1348	0.1007	0.4406	0.0786	0.1142	0.2368	0.0291
0.0	0.0	0.0	17177.5532	1384.3722	NaN	NaN	0.0746	0.1019	0.4433	0.0786	0.1118	0.2352	0.0292
0.0	0.0	0.0	16082.5532	5863.3722	NaN	NaN	0.2672	0.103	0.4433	0.0789	0.1103	0.2349	0.0295
0.0	0.0	0.0	16390.5532	2161.3722	NaN	NaN	0.1165	0.1038	0.4461	0.079	0.1089	0.2325	0.0297
0.0	0.0	0.0	15776.5532	2308.3722	NaN	NaN	0.1276	0.1067	0.4473	0.0784	0.1061	0.2316	0.0298
0.0	0.0	0.0	16730.5532	7559.3722	NaN	NaN	0.3112	0.1099	0.4442	0.0784	0.1052	0.2321	0.0301
0.0	0.0	0.0	18287.5532	3050.3722	NaN	NaN	0.143	0.113	0.4455	0.0776	0.104	0.2293	0.0305
0.0	0.0	0.0	15331.5532	3551.3722	NaN	NaN	0.1881	0.1209	0.4445	0.0757	0.1003	0.2282	0.0305
0.0	0.0	0.0	17839.5532	1255.3722	NaN	NaN	0.0657	0.1272	0.437	0.0751	0.0996	0.2301	0.031
0.0	0.0	0.0	16950.5532	2349.3722	NaN	NaN	0.1217	0.1332	0.4381	0.0738	0.0975	0.2263	0.0312
0.0	0.0	0.0	14719.5532	742.3722	NaN	NaN	0.048	0.1423	0.4343	0.0721	0.0937	0.2264	0.0312
0.0	0.0	0.0	20012.5532	2153.3722	NaN	NaN	0.0971	0.1433	0.4324	0.0725	0.0947	0.2258	0.0314
0.0	0.0	0.0	16519.5532	2562.3722	NaN	NaN	0.1343	0.1516	0.4376	0.0704	0.0903	0.2194	0.0307
0.0	0.0	0.0	14979.5532	3817.3722	NaN	NaN	0.2031	0.1623	0.4417	0.0678	0.0859	0.2122	0.0301
0.0	0.0	0.0	15841.5532	568.3722	NaN	NaN	0.0346	0.1651	0.4462	0.0666	0.0836	0.2088	0.0297
0.0	0.0	0.0	19262.5532	2030.3722	NaN	NaN	0.0954	0.1589	0.4513	0.0672	0.084	0.209	0.0295
0.0	0.0	0.0	16590.5532	4945.3722	NaN	NaN	0.2296	0.1546	0.4579	0.0673	0.0843	0.2067	0.0291
0.0	0.0	0.0	15430.5532	3318.3722	NaN	NaN	0.177	0.1519	0.4607	0.0676	0.0847	0.2062	0.0289
0.0	0.0	0.0	15162.5532	3468.3722	NaN	NaN	0.1862	0.1506	0.4661	0.0675	0.0849	0.2024	0.0285
0.0	0.0	0.0	17009.5532	1083.3722	NaN	NaN	0.0599	0.1555	0.4718	0.0652	0.0823	0.197	0.0282
0.0	0.0	0.0	15593.5532	2692.3722	NaN	NaN	0.1472	0.1531	0.4788	0.0644	0.0813	0.1941	0.0283
0.0	0.0	0.0	18404.5532	614.3722	NaN	NaN	0.0323	0.146	0.4832	0.065	0.082	0.1957	0.0281
0.0	0.0	0.0	17441.5532	5636.3722	NaN	NaN	0.2442	0.1356	0.4893	0.0671	0.0843	0.1955	0.0281
0.0	0.0	0.0	19332.5532	2161.3722	NaN	NaN	0.1006	0.1295	0.4981	0.0676	0.0847	0.1924	0.0278
0.0	0.0	0.0	15509.5532	6139.3722	NaN	NaN	0.2836	0.125	0.5019	0.0687	0.0871	0.1892	0.028
0.0	0.0	0.0	14562.5532	4826.3722	NaN	NaN	0.2489	0.1219	0.5051	0.0693	0.0879	0.1879	0.028
0.0	0.0	0.0	13102.5532	852.3722	NaN	NaN	0.0611	0.1227	0.508	0.0684	0.0889	0.1841	0.028
0.0	0.0	0.0	19132.5532	4259.3722	NaN	NaN	0.1821	0.1241	0.5097	0.0673	0.086	0.1851	0.0278
0.0	0.0	0.0	16060.5532	4589.3722	NaN	NaN	0.2222	0.125	0.5048	0.068	0.0888	0.1852	0.0282
0.0	0.0	0.0	15231.5532	4230.3722	NaN	NaN	0.2174	0.1274	0.5039	0.0668	0.0871	0.1867	0.0281
0.0	0.0	0.0	15204.5532	4908.3722	NaN	NaN	0.244	0.1279	0.4943	0.0685	0.09	0.1911	0.0283
0.0	0.0	0.0	21834.5532	850.3722	NaN	NaN	0.0375	0.1275	0.4967	0.0679	0.0886	0.1912	0.028
0.0	0.0	0.0	17348.5532	2311.3722	NaN	NaN	0.1176	0.1284	0.491	0.0685	0.089	0.1947	0.0283
0.0	0.0	0.0	13568.5532	3491.3722	NaN	NaN	0.2047	0.1265	0.4882	0.0695	0.0903	0.1971	0.0283
0.0	0.0	0.0	15641.5532	1984.3722	NaN	NaN	0.1126	0.1286	0.4866	0.0688	0.0901	0.1974	0.0284
0.0	0.0	0.0	15689.5532	2928.3722	NaN	NaN	0.1573	0.1296	0.4838	0.0685	0.0891	0.2004	0.0285
0.0	0.0	0.0	17903.5532	4594.3722	NaN	NaN	0.2042	0.1301	0.4797	0.069	0.0892	0.2034	0.0286
0.0	0.0	0.0	13624.5532	5136.3722	NaN	NaN	0.2738	0.1318	0.4798	0.0683	0.0879	0.2037	0.0284
0.0	0.0	0.0	16043.5532	3039.3722	NaN	NaN	0.1593	0.1373	0.4818	0.0662	0.0851	0.2015	0.0281
0.0	0.0	0.0	15800.5532	649.3722	NaN	NaN	0.0395	0.1474	0.4782	0.0647	0.0834	0.1981	0.0283
0.0	0.0	0.0	17405.5532	1865.3722	NaN	NaN	0.0968	0.1545	0.4773	0.0631	0.0804	0.1962	0.0284
0.0	0.0	0.0	14882.5532	611.3722	NaN	NaN	0.0395	0.1602	0.4709	0.0631	0.0802	0.1968	0.0289
0.0	0.0	0.0	17776.5532	2402.3722	NaN	NaN	0.1191	0.1631	0.4669	0.0632	0.0801	0.1975	0.0291
0.0	0.0	0.0	18041.5532	3432.3722	NaN	NaN	0.1598	0.1664	0.4634	0.0634	0.0812	0.196	0.0295
0.0	0.0	0.0	16924.5532	2083.3722	NaN	NaN	0.1096	0.175	0.4628	0.0617	0.0796	0.1914	0.0296
0.0	0.0	0.0	19078.5532	4847.3722	NaN	NaN	0.2026	0.1777	0.4565	0.0623	0.0812	0.1922	0.0301
0.0	0.0	0.0	16732.5532	2903.3722	NaN	NaN	0.1479	0.1808	0.4534	0.0621	0.0827	0.1909	0.0301
0.0	0.0	0.0	19479.5532	4550.3722	NaN	NaN	0.1894	0.1883	0.4524	0.0607	0.0816	0.1867	0.0302
0.0	0.0	0.0	17562.5532	3665.3722	NaN	NaN	0.1727	0.1919	0.4443	0.0613	0.0848	0.187	0.0308
0.0	0.0	0.0	17021.5532	2623.3722	NaN	NaN	0.1335	0.1979	0.4436	0.06	0.0848	0.1828	0.031
0.0	0.0	0.0	16317.5532	2861.3722	NaN	NaN	0.1492	0.2053	0.4378	0.0592	0.0859	0.1802	0.0316
0.0	0.0	0.0	20115.5532	3233.3722	NaN	NaN	0.1385	0.2049	0.4345	0.0596	0.087	0.1823	0.0318
0.0	0.0	0.0	20385.5532	1675.3722	NaN	NaN	0.0759	0.2099	0.433	0.0584	0.0879	0.1788	0.0321
0.0	0.0	0.0	18590.5532	1684.3722	NaN	NaN	0.0831	0.2097	0.4291	0.0585	0.089	0.1815	0.0323
0.0	0.0	0.0	20731.5532	3338.3722	NaN	NaN	0.1387	0.1992	0.4325	0.0596	0.0916	0.1847	0.0324
0.0	0.0	0.0	17463.5532	670.3722	NaN	NaN	0.037	0.1907	0.4377	0.0599	0.0929	0.1866	0.0323
0.0	0.0	0.0	15315.5532	5379.3722	NaN	NaN	0.2599	0.1792	0.4428	0.0611	0.093	0.1919	0.032
0.0	0.0	0.0	16662.5532	3370.3722	NaN	NaN	0.1682	0.1696	0.4402	0.0634	0.0971	0.1979	0.0318
0.0	0.0	0.0	15866.5532	5986.3722	NaN	NaN	0.2739	0.1677	0.4523	0.0618	0.0937	0.1936	0.0309
0.0	0.0	0.0	18698.5532	-823.6278	NaN	NaN	-0.0461	0.1847	0.4522	0.0575	0.0899	0.1852	0.0306
0.0	0.0	0.0	16196.5532	889.3722	NaN	NaN	0.0521	0.1962	0.4513	0.0549	0.0863	0.1806	0.0306
0.0	0.0	0.0	14654.5532	418.3722	NaN	NaN	0.0278	0.2027	0.4531	0.0528	0.0828	0.1781	0.0306
0.0	0.0	0.0	16163.5532	2490.3722	NaN	NaN	0.1335	0.1934	0.4506	0.0543	0.083	0.1884	0.0303
0.0	0.0	0.0	18842.5532	2374.3722	NaN	NaN	0.1119	0.1771	0.4511	0.0566	0.0853	0.1996	0.0303
0.0	0.0	0.0	17790.5532	3577.3722	NaN	NaN	0.1674	0.1707	0.4509	0.0576	0.0875	0.2033	0.03
0.0	0.0	0.0	16592.5532	2597.3722	NaN	NaN	0.1354	0.17	0.4511	0.0569	0.0865	0.2058	0.0297
0.0	0.0	0.0	17464.5532	1954.3722	NaN	NaN	0.1006	0.169	0.45	0.0572	0.0877	0.2065	0.0296
0.0	0.0	0.0	17086.5532	2045.3722	NaN	NaN	0.1069	0.1724	0.4477	0.0561	0.0868	0.2075	0.0295
0.0	0.0	0.0	19809.5532	5004.3722	NaN	NaN	0.2017	0.1729	0.4429	0.0565	0.0878	0.2103	0.0296
0.0	0.0	0.0	18594.5532	4545.3722	NaN	NaN	0.1964	0.1782	0.4411	0.0556	0.0871	0.2085	0.0296
0.0	0.0	0.0	18404.5532	3144.3722	NaN	NaN	0.1459	0.1808	0.4369	0.0554	0.087	0.2101	0.0299
0.0	0.0	0.0	23245.5532	2446.3722	NaN	NaN	0.0952	0.1834	0.4317	0.0557	0.0879	0.2112	0.0301
0.0	0.0	0.0	18360.5532	4251.3722	NaN	NaN	0.188	0.1831	0.431	0.0559	0.0884	0.2114	0.0302
0.0	0.0	0.0	21151.5532	2358.3722	NaN	NaN	0.1003	0.1874	0.4281	0.0552	0.0882	0.2106	0.0304
0.0	0.0	0.0	17624.5532	2204.3722	NaN	NaN	0.1112	0.1867	0.422	0.0563	0.0912	0.2131	0.0306
0.0	0.0	0.0	18369.5532	3271.3722	NaN	NaN	0.1512	0.1878	0.4245	0.0557	0.0895	0.212	0.0306
0.0	0.0	0.0	20832.5532	1358.3722	NaN	NaN	0.0612	0.1901	0.4208	0.0559	0.0905	0.2121	0.0307
0.0	0.0	0.0	21365.5532	4762.3722	NaN	NaN	0.1823	0.1848	0.4218	0.057	0.0903	0.2155	0.0306
0.0	0.0	0.0	17867.5532	3975.3722	NaN	NaN	0.182	0.1894	0.4218	0.0565	0.0911	0.2102	0.0309
0.0	0.0	0.0	18119.5532	550.3722	NaN	NaN	0.0295	0.1896	0.4221	0.0567	0.0907	0.21	0.0308
0.0	0.0	0.0	17071.5532	4793.3722	NaN	NaN	0.2192	0.1866	0.4242	0.0575	0.0907	0.2101	0.0309
0.0	0.0	0.0	17978.5532	699.3722	NaN	NaN	0.0374	0.1846	0.4262	0.0582	0.0912	0.2087	0.0311
0.0	0.0	0.0	18025.5532	3400.3722	NaN	NaN	0.1587	0.186	0.43	0.0579	0.0898	0.2052	0.0311
0.0	0.0	0.0	20156.5532	4275.3722	NaN	NaN	0.175	0.1816	0.4287	0.0596	0.0925	0.2059	0.0317
0.0	0.0	0.0	18667.5532	4043.3722	NaN	NaN	0.178	0.1841	0.4325	0.0593	0.0931	0.1989	0.0321
0.0	0.0	0.0	19356.5532	2436.3722	NaN	NaN	0.1118	0.1835	0.4339	0.0596	0.0924	0.1983	0.0323
0.0	0.0	0.0	19577.5532	6815.3722	NaN	NaN	0.2582	0.177	0.4309	0.0619	0.0964	0.2007	0.0331
0.0	0.0	0.0	16745.5532	4068.3722	NaN	NaN	0.1955	0.1806	0.4311	0.0614	0.0969	0.1966	0.0334
0.0	0.0	0.0	16953.5532	6237.3722	NaN	NaN	0.269	0.1817	0.427	0.0621	0.1002	0.1948	0.0343
0.0	0.0	0.0	16650.5532	2548.3722	NaN	NaN	0.1327	0.1961	0.4227	0.0599	0.0998	0.1862	0.0353
0.0	0.0	0.0	17068.5532	272.3722	NaN	NaN	0.0157	0.1998	0.4211	0.0599	0.1002	0.1831	0.0359
0.0	0.0	0.0	18908.5532	2144.3722	NaN	NaN	0.1019	0.2043	0.423	0.0596	0.0987	0.1779	0.0365
0.0	0.0	0.0	15434.5532	2855.3722	NaN	NaN	0.1561	0.2064	0.4243	0.0593	0.0977	0.1757	0.0366
0.0	0.0	0.0	18199.5532	3402.3722	NaN	NaN	0.1575	0.2048	0.4326	0.0593	0.0939	0.1735	0.036
0.0	0.0	0.0	15718.5532	2264.3722	NaN	NaN	0.1259	0.1976	0.4334	0.0604	0.0968	0.1754	0.0364
0.0	0.0	0.0	19092.5532	4185.3722	NaN	NaN	0.1798	0.1971	0.444	0.0597	0.0925	0.1711	0.0357
0.0	0.0	0.0	14400.5532	3963.3722	NaN	NaN	0.2158	0.1929	0.4445	0.0604	0.0952	0.171	0.0359
0.0	0.0	0.0	14719.5532	3568.3722	NaN	NaN	0.1951	0.1903	0.4497	0.0602	0.0943	0.1701	0.0354
0.0	0.0	0.0	15334.5532	3400.3722	NaN	NaN	0.1815	0.186	0.4458	0.061	0.0988	0.1726	0.0358
0.0	0.0	0.0	20247.5532	1932.3722	NaN	NaN	0.0871	0.1862	0.4495	0.0602	0.0968	0.1722	0.0351
0.0	0.0	0.0	20280.5532	2499.3722	NaN	NaN	0.1097	0.187	0.4454	0.0601	0.0994	0.1726	0.0355
0.0	0.0	0.0	18522.5532	3500.3722	NaN	NaN	0.1589	0.1844	0.4479	0.0602	0.0996	0.1726	0.0352
0.0	0.0	0.0	14770.5532	2999.3722	NaN	NaN	0.1688	0.1851	0.4447	0.0602	0.1018	0.1728	0.0355
0.0	0.0	0.0	15785.5532	3467.3722	NaN	NaN	0.1801	0.1859	0.4428	0.0601	0.1024	0.1736	0.0352
0.0	0.0	0.0	15613.5532	5010.3722	NaN	NaN	0.2429	0.1759	0.4363	0.0632	0.1088	0.18	0.0358
0.0	0.0	0.0	15811.5532	3516.3722	NaN	NaN	0.1819	0.1803	0.4433	0.0609	0.1055	0.1752	0.0349
0.0	0.0	0.0	16143.5532	2384.3722	NaN	NaN	0.1287	0.1819	0.4352	0.0613	0.1095	0.1767	0.0353
0.0	0.0	0.0	15302.5532	3393.3722	NaN	NaN	0.1815	0.1799	0.4484	0.0601	0.1067	0.17	0.0349
0.0	0.0	0.0	14450.5532	-1057.6278	NaN	NaN	-0.079	0.1908	0.4557	0.0567	0.0998	0.1632	0.0337
0.0	0.0	0.0	18493.5532	2199.3722	NaN	NaN	0.1063	0.1773	0.4617	0.0597	0.1021	0.1654	0.0337
0.0	0.0	0.0	16263.5532	3021.3722	NaN	NaN	0.1567	0.1738	0.475	0.0585	0.1012	0.1578	0.0337
0.0	0.0	0.0	14345.5532	4425.3722	NaN	NaN	0.2358	0.1807	0.4898	0.0549	0.0939	0.1482	0.0325
0.0	0.0	0.0	18772.5532	-207.6278	NaN	NaN	-0.0112	0.1869	0.4902	0.0535	0.0907	0.1465	0.0323
0.0	0.0	0.0	13333.5532	4145.3722	NaN	NaN	0.2372	0.197	0.4965	0.0509	0.0862	0.1378	0.0316
0.0	0.0	0.0	17260.5532	2230.3722	NaN	NaN	0.1144	0.1849	0.5012	0.0525	0.0901	0.139	0.0323
0.0	0.0	0.0	19705.5532	6530.3722	NaN	NaN	0.2489	0.1653	0.5059	0.057	0.0942	0.1445	0.0331
0.0	0.0	0.0	15305.5532	741.3722	NaN	NaN	0.0462	0.1679	0.5147	0.0555	0.0914	0.138	0.0326
0.0	0.0	0.0	9592.5532	1981.3722	NaN	NaN	0.1712	0.1999	0.4956	0.0536	0.0876	0.13	0.0332
0.0	0.0	0.0	4508.5532	4388.3722	NaN	NaN	0.4932	0.2689	0.4619	0.0499	0.0757	0.1086	0.0349
0.0	0.0	0.0	4332.5532	4546.3722	NaN	NaN	0.512	0.373	0.3924	0.0449	0.0655	0.0877	0.0365
0.0	0.0	0.0	6004.5532	-431.6278	NaN	NaN	-0.0775	0.4793	0.2968	0.0397	0.0593	0.0828	0.0421
0.0	0.0	0.0	3850.5532	-919.6278	NaN	NaN	-0.3	0.5101	0.2688	0.0388	0.0595	0.0829	0.0399
0.0	0.0	0.0	5641.5532	-479.6278	NaN	NaN	-0.0929	0.4957	0.2734	0.0406	0.0622	0.0891	0.039
0.0	0.0	0.0	6762.5532	1309.3722	NaN	NaN	0.1622	0.442	0.3107	0.0444	0.0691	0.0971	0.0366
0.0	0.0	0.0	5571.5532	338.3722	NaN	NaN	0.0573	0.4126	0.339	0.0445	0.0699	0.0988	0.0351
0.0	0.0	0.0	7832.5532	557.3722	NaN	NaN	0.0664	0.3621	0.3786	0.0463	0.0729	0.1074	0.0327
0.0	0.0	0.0	5609.5532	3392.3722	NaN	NaN	0.3768	0.2827	0.4389	0.0488	0.0781	0.1191	0.0324
0.0	0.0	0.0	11354.5532	2168.3722	NaN	NaN	0.1603	0.2376	0.4779	0.0466	0.0753	0.1299	0.0327
0.0	0.0	0.0	16706.5532	3666.3722	NaN	NaN	0.18	0.1988	0.5081	0.0469	0.0735	0.1393	0.0334
0.0	0.0	0.0	20957.5532	5271.3722	NaN	NaN	0.201	0.1628	0.5265	0.0485	0.078	0.1494	0.0349
0.0	0.0	0.0	18630.5532	1681.3722	NaN	NaN	0.0828	0.1574	0.532	0.0482	0.0801	0.1474	0.0349
0.0	0.0	0.0	14455.5532	3894.3722	NaN	NaN	0.2122	0.1502	0.5406	0.0494	0.0789	0.1471	0.0339
0.0	0.0	0.0	14895.5532	-1585.6278	NaN	NaN	-0.1191	0.1504	0.5381	0.0496	0.0819	0.1463	0.0338
0.0	0.0	0.0	19013.5532	1414.3722	NaN	NaN	0.0692	0.141	0.5362	0.0512	0.0847	0.1527	0.0342
0.0	0.0	0.0	15043.5532	7223.3722	NaN	NaN	0.3244	0.1312	0.5304	0.0531	0.0915	0.1592	0.0345
0.0	0.0	0.0	18711.5532	2744.3722	NaN	NaN	0.1279	0.1254	0.5347	0.0525	0.0968	0.1555	0.0351
0.0	0.0	0.0	14649.5532	-561.6278	NaN	NaN	-0.0399	0.1279	0.5301	0.0522	0.1015	0.1528	0.0356
0.0	0.0	0.0	15236.5532	1879.3722	NaN	NaN	0.1098	0.1201	0.5317	0.054	0.1038	0.1551	0.0354
0.0	0.0	0.0	17073.5532	2879.3722	NaN	NaN	0.1443	0.1165	0.5405	0.0542	0.1046	0.1484	0.0357
0.0	0.0	0.0	14322.5532	2188.3722	NaN	NaN	0.1325	0.1052	0.5459	0.0585	0.0999	0.1562	0.0343
0.0	0.0	0.0	18186.5532	1229.3722	NaN	NaN	0.0633	0.1032	0.5438	0.0593	0.104	0.1545	0.0354
0.0	0.0	0.0	13554.5532	2884.3722	NaN	NaN	0.1755	0.0964	0.5554	0.0615	0.0967	0.1561	0.0339
0.0	0.0	0.0	18492.5532	2673.3722	NaN	NaN	0.1263	0.0938	0.5735	0.0601	0.092	0.1468	0.0337
0.0	0.0	0.0	18753.5532	1788.3722	NaN	NaN	0.0871	0.0928	0.5657	0.0628	0.0907	0.1544	0.0335
0.0	0.0	0.0	16405.5532	3907.3722	NaN	NaN	0.1924	0.0909	0.5712	0.0631	0.0872	0.1544	0.0333
0.0	0.0	0.0	19024.5532	4024.3722	NaN	NaN	0.1746	0.093	0.5682	0.063	0.0874	0.1548	0.0336
0.0	0.0	0.0	20129.5532	2912.3722	NaN	NaN	0.1264	0.0933	0.5657	0.0639	0.0851	0.1588	0.0332
0.0	0.0	0.0	19044.5532	4187.3722	NaN	NaN	0.1802	0.0953	0.563	0.0635	0.0857	0.159	0.0335
0.0	0.0	0.0	17635.5532	334.3722	NaN	NaN	0.0186	0.1006	0.5588	0.0625	0.086	0.1588	0.0333
0.0	0.0	0.0	18860.5532	2646.3722	NaN	NaN	0.123	0.1028	0.5592	0.0617	0.0865	0.1564	0.0334
0.0	0.0	0.0	18964.5532	2206.3722	NaN	NaN	0.1042	0.1096	0.5482	0.0604	0.0905	0.1572	0.0341
0.0	0.0	0.0	19215.5532	1171.3722	NaN	NaN	0.0575	0.1142	0.5481	0.0588	0.0895	0.155	0.0344
0.0	0.0	0.0	20878.5532	4396.3722	NaN	NaN	0.1739	0.118	0.5464	0.0583	0.0875	0.1552	0.0346
0.0	0.0	0.0	17461.5532	849.3722	NaN	NaN	0.0464	0.1156	0.5518	0.0583	0.0847	0.1548	0.0349
0.0	0.0	0.0	17876.5532	584.3722	NaN	NaN	0.0317	0.1075	0.5648	0.0599	0.0813	0.1519	0.0345
0.0	0.0	0.0	13631.5532	6336.3722	NaN	NaN	0.3173	0.0958	0.5702	0.0639	0.0801	0.156	0.0339
0.0	0.0	0.0	16071.5532	2872.3722	NaN	NaN	0.1516	0.0898	0.5834	0.064	0.0801	0.1489	0.0338
0.0	0.0	0.0	11596.5532	3465.3722	NaN	NaN	0.2301	0.0888	0.5843	0.0645	0.0798	0.1494	0.0331
0.0	0.0	0.0	15345.5532	2065.3722	NaN	NaN	0.1186	0.0887	0.5874	0.0637	0.0792	0.1484	0.0325
0.0	0.0	0.0	16905.5532	4396.3722	NaN	NaN	0.2064	0.0905	0.5952	0.0613	0.0793	0.1414	0.0323
0.0	0.0	0.0	13890.5532	1464.3722	NaN	NaN	0.0954	0.0926	0.5992	0.0599	0.0771	0.1403	0.0309
0.0	0.0	0.0	15884.5532	4654.3722	NaN	NaN	0.2266	0.0948	0.6002	0.0585	0.0784	0.1375	0.0307
0.0	0.0	0.0	15525.5532	2551.3722	NaN	NaN	0.1411	0.0956	0.6061	0.0569	0.0766	0.1351	0.0297
0.0	0.0	0.0	15480.5532	1431.3722	NaN	NaN	0.0846	0.0999	0.6132	0.054	0.0754	0.1283	0.0293
0.0	0.0	0.0	18541.5532	3839.3722	NaN	NaN	0.1715	0.0974	0.6179	0.0536	0.075	0.1274	0.0287
0.0	0.0	0.0	14010.5532	2811.3722	NaN	NaN	0.1671	0.1	0.6218	0.05	0.0745	0.1246	0.0291
0.0	0.0	0.0	18893.5532	1761.3722	NaN	NaN	0.0853	0.1056	0.6316	0.0477	0.0685	0.1187	0.0278
0.0	0.0	0.0	16202.5532	2212.3722	NaN	NaN	0.1201	0.0998	0.6282	0.0463	0.0711	0.125	0.0295
0.0	0.0	0.0	20891.5532	3415.3722	NaN	NaN	0.1405	0.1019	0.6456	0.0444	0.0631	0.1174	0.0275
0.0	0.0	0.0	18597.5532	3947.3722	NaN	NaN	0.1751	0.094	0.6498	0.044	0.0635	0.1206	0.0282
0.0	0.0	0.0	20089.5532	1419.3722	NaN	NaN	0.066	0.0927	0.6596	0.043	0.0607	0.1168	0.0272
0.0	0.0	0.0	13724.5532	4286.3722	NaN	NaN	0.238	0.09	0.6594	0.0421	0.0614	0.1192	0.0279
0.0	0.0	0.0	19668.5532	3970.3722	NaN	NaN	0.168	0.0873	0.6728	0.042	0.0572	0.1141	0.0266
0.0	0.0	0.0	14817.5532	2148.3722	NaN	NaN	0.1266	0.0861	0.6645	0.0415	0.0599	0.1201	0.0279
0.0	0.0	0.0	17800.5532	4098.3722	NaN	NaN	0.1871	0.0862	0.6751	0.041	0.0564	0.1145	0.0268
0.0	0.0	0.0	16888.5532	4298.3722	NaN	NaN	0.2029	0.0853	0.6614	0.0411	0.0603	0.1231	0.0288
0.0	0.0	0.0	18359.5532	3537.3722	NaN	NaN	0.1615	0.0838	0.6694	0.0407	0.0578	0.1201	0.0283
0.0	0.0	0.0	14206.5532	3477.3722	NaN	NaN	0.1966	0.0843	0.6547	0.0413	0.0609	0.1291	0.0297
0.0	0.0	0.0	17749.5532	272.3722	NaN	NaN	0.0151	0.0823	0.6525	0.0417	0.0607	0.1324	0.0303
0.0	0.0	0.0	15377.5532	3827.3722	NaN	NaN	0.1993	0.0804	0.6503	0.0425	0.0599	0.1366	0.0303
0.0	0.0	0.0	15015.5532	932.3722	NaN	NaN	0.0585	0.0799	0.6431	0.0433	0.0604	0.1425	0.0308
0.0	0.0	0.0	14533.5532	3079.3722	NaN	NaN	0.1748	0.0794	0.6326	0.0445	0.0622	0.1497	0.0317
0.0	0.0	0.0	15629.5532	2041.3722	NaN	NaN	0.1155	0.0786	0.6311	0.0449	0.0616	0.1521	0.0317
0.0	0.0	0.0	19791.5532	2070.3722	NaN	NaN	0.0947	0.0794	0.6278	0.0452	0.0615	0.1541	0.032
0.0	0.0	0.0	16725.5532	3211.3722	NaN	NaN	0.1611	0.0774	0.6248	0.0464	0.0616	0.1578	0.0319
0.0	0.0	0.0	16756.5532	3713.3722	NaN	NaN	0.1814	0.0776	0.6275	0.0462	0.0618	0.1549	0.032
0.0	0.0	0.0	20857.5532	4941.3722	NaN	NaN	0.1915	0.0761	0.6321	0.0467	0.061	0.1525	0.0315
0.0	0.0	0.0	18400.5532	4947.3722	NaN	NaN	0.2119	0.0758	0.6354	0.0468	0.0609	0.1501	0.031
0.0	0.0	0.0	13638.5532	2457.3722	NaN	NaN	0.1527	0.0774	0.6384	0.0458	0.0619	0.1455	0.0311
0.0	0.0	0.0	14699.5532	2808.3722	NaN	NaN	0.1604	0.079	0.6387	0.0451	0.0629	0.143	0.0312
0.0	0.0	0.0	17219.5532	2936.3722	NaN	NaN	0.1457	0.0797	0.6422	0.0443	0.064	0.1383	0.0316
0.0	0.0	0.0	15546.5532	2355.3722	NaN	NaN	0.1316	0.0812	0.6456	0.0429	0.0641	0.1349	0.0314
0.0	0.0	0.0	14762.5532	1210.3722	NaN	NaN	0.0758	0.0832	0.648	0.0415	0.0644	0.1313	0.0316
0.0	0.0	0.0	17621.5532	2619.3722	NaN	NaN	0.1294	0.0797	0.6587	0.0413	0.0628	0.1264	0.0311
0.0	0.0	0.0	15510.5532	1508.3722	NaN	NaN	0.0886	0.079	0.6676	0.0403	0.062	0.1207	0.0305
0.0	0.0	0.0	16401.5532	2756.3722	NaN	NaN	0.1439	0.0771	0.6749	0.0401	0.0612	0.117	0.0297
0.0	0.0	0.0	15446.5532	2772.3722	NaN	NaN	0.1522	0.0774	0.6797	0.0391	0.0616	0.1128	0.0293
0.0	0.0	0.0	12909.5532	-282.6278	NaN	NaN	-0.0224	0.0805	0.6848	0.0367	0.0617	0.107	0.0292
0.0	0.0	0.0	15378.5532	2474.3722	NaN	NaN	0.1386	0.0808	0.6876	0.0361	0.061	0.1056	0.0289
0.0	0.0	0.0	16716.5532	2504.3722	NaN	NaN	0.1303	0.0793	0.6887	0.0362	0.0605	0.1065	0.0289
0.0	0.0	0.0	19437.5532	3423.3722	NaN	NaN	0.1497	0.0787	0.6926	0.0359	0.0592	0.105	0.0286
0.0	0.0	0.0	19477.5532	5734.3722	NaN	NaN	0.2274	0.0768	0.691	0.0368	0.0587	0.108	0.0287
0.0	0.0	0.0	16081.5532	654.3722	NaN	NaN	0.0391	0.0785	0.6913	0.036	0.0578	0.1076	0.0288
0.0	0.0	0.0	13987.5532	1815.3722	NaN	NaN	0.1149	0.0778	0.6953	0.0361	0.0548	0.1077	0.0282
0.0	0.0	0.0	13701.5532	2011.3722	NaN	NaN	0.128	0.0772	0.6903	0.037	0.0542	0.1127	0.0286
0.0	0.0	0.0	13773.5532	-389.6278	NaN	NaN	-0.0291	0.0792	0.6876	0.0368	0.0533	0.1141	0.029
0.0	0.0	0.0	15171.5532	2654.3722	NaN	NaN	0.1489	0.0774	0.6792	0.0384	0.0532	0.1222	0.0295
0.0	0.0	0.0	17035.5532	1235.3722	NaN	NaN	0.0676	0.0784	0.6682	0.0391	0.055	0.1285	0.0308
0.0	0.0	0.0	17529.5532	3795.3722	NaN	NaN	0.178	0.0792	0.6637	0.0396	0.054	0.1326	0.0309
0.0	0.0	0.0	19392.5532	3731.3722	NaN	NaN	0.1614	0.0776	0.6567	0.0408	0.0545	0.1387	0.0316
0.0	0.0	0.0	20548.5532	3033.3722	NaN	NaN	0.1286	0.0774	0.6525	0.0417	0.0538	0.143	0.0317
0.0	0.0	0.0	17118.5532	6171.3722	NaN	NaN	0.265	0.0759	0.6499	0.0427	0.0531	0.1467	0.0316
0.0	0.0	0.0	15646.5532	4412.3722	NaN	NaN	0.22	0.0769	0.6451	0.0432	0.0527	0.1503	0.0318
0.0	0.0	0.0	15169.5532	4053.3722	NaN	NaN	0.2109	0.0769	0.6454	0.0438	0.0511	0.1515	0.0313
0.0	0.0	0.0	16838.5532	4293.3722	NaN	NaN	0.2032	0.0757	0.6443	0.0446	0.0505	0.1537	0.0312
0.0	0.0	0.0	14509.5532	3520.3722	NaN	NaN	0.1953	0.0735	0.6402	0.0453	0.0514	0.158	0.0317
0.0	0.0	0.0	16847.5532	3154.3722	NaN	NaN	0.1577	0.0726	0.6433	0.0455	0.0506	0.1567	0.0314
0.0	0.0	0.0	19022.5532	2097.3722	NaN	NaN	0.0993	0.0704	0.6377	0.0467	0.0518	0.1614	0.032
0.0	0.0	0.0	20192.5532	5159.3722	NaN	NaN	0.2035	0.0688	0.6454	0.0466	0.0508	0.1572	0.0312
0.0	0.0	0.0	15210.5532	3142.3722	NaN	NaN	0.1712	0.0675	0.6492	0.0468	0.0504	0.1553	0.0308
0.0	0.0	0.0	16204.5532	3662.3722	NaN	NaN	0.1843	0.0661	0.6568	0.0467	0.0495	0.1509	0.0301
0.0	0.0	0.0	16416.5532	2296.3722	NaN	NaN	0.1227	0.0643	0.6625	0.0468	0.0488	0.148	0.0296
0.0	0.0	0.0	14435.5532	5856.3722	NaN	NaN	0.2886	0.0634	0.6681	0.0467	0.0481	0.1448	0.0289
0.0	0.0	0.0	18062.5532	3240.3722	NaN	NaN	0.1521	0.0626	0.6723	0.0466	0.0478	0.1421	0.0286
0.0	0.0	0.0	17391.5532	4322.3722	NaN	NaN	0.1991	0.0619	0.6743	0.0467	0.0476	0.1413	0.0282
0.0	0.0	0.0	14490.5532	3351.3722	NaN	NaN	0.1878	0.0611	0.6815	0.0463	0.0469	0.1364	0.0278
0.0	0.0	0.0	15001.5532	4488.3722	NaN	NaN	0.2303	0.0605	0.6836	0.0466	0.0465	0.1354	0.0273
0.0	0.0	0.0	12876.5532	2836.3722	NaN	NaN	0.1805	0.0604	0.6875	0.0464	0.0463	0.1322	0.0272
0.0	0.0	0.0	15710.5532	2012.3722	NaN	NaN	0.1135	0.061	0.6869	0.0466	0.0466	0.1317	0.0273
0.0	0.0	0.0	14913.5532	4139.3722	NaN	NaN	0.2173	0.0622	0.6835	0.0469	0.0472	0.1327	0.0277
0.0	0.0	0.0	14119.5532	2072.3722	NaN	NaN	0.128	0.0634	0.6805	0.0469	0.0476	0.1335	0.028
0.0	0.0	0.0	13864.5532	5075.3722	NaN	NaN	0.268	0.0649	0.6749	0.0473	0.0483	0.1363	0.0283
0.0	0.0	0.0	16255.5532	-1307.6278	NaN	NaN	-0.0875	0.0661	0.6692	0.0476	0.0491	0.1392	0.0289
0.0	0.0	0.0	17539.5532	3743.3722	NaN	NaN	0.1759	0.0661	0.6644	0.0482	0.0497	0.1422	0.0293
0.0	0.0	0.0	14486.5532	3670.3722	NaN	NaN	0.2021	0.0663	0.6587	0.0486	0.0507	0.146	0.0298
0.0	0.0	0.0	14334.5532	3952.3722	NaN	NaN	0.2161	0.0671	0.6539	0.0488	0.0512	0.1488	0.0302
0.0	0.0	0.0	15113.5532	1959.3722	NaN	NaN	0.1148	0.0683	0.647	0.0491	0.0521	0.1529	0.0307
0.0	0.0	0.0	18500.5532	2646.3722	NaN	NaN	0.1251	0.0693	0.6406	0.0494	0.0528	0.1566	0.0313
0.0	0.0	0.0	16530.5532	6501.3722	NaN	NaN	0.2823	0.0709	0.6341	0.0497	0.0534	0.1601	0.0318
0.0	0.0	0.0	18274.5532	1349.3722	NaN	NaN	0.0688	0.0726	0.6273	0.0502	0.0536	0.1642	0.0321
0.0	0.0	0.0	20073.5532	1626.3722	NaN	NaN	0.0749	0.0723	0.6249	0.0507	0.0539	0.1657	0.0324
0.0	0.0	0.0	16538.5532	3893.3722	NaN	NaN	0.1906	0.0715	0.6272	0.0508	0.0537	0.1645	0.0323
0.0	0.0	0.0	16480.5532	2198.3722	NaN	NaN	0.1177	0.0712	0.6297	0.0506	0.0531	0.1633	0.032
0.0	0.0	0.0	17065.5532	700.3722	NaN	NaN	0.0394	0.0705	0.6329	0.0502	0.0531	0.1615	0.0318
0.0	0.0	0.0	18812.5532	3425.3722	NaN	NaN	0.154	0.0698	0.637	0.0497	0.0527	0.1593	0.0314
0.0	0.0	0.0	17546.5532	4611.3722	NaN	NaN	0.2081	0.0692	0.6426	0.0489	0.0523	0.1559	0.0311
0.0	0.0	0.0	17394.5532	3359.3722	NaN	NaN	0.1619	0.0691	0.6452	0.0484	0.0521	0.1544	0.0308
0.0	0.0	0.0	18723.5532	4777.3722	NaN	NaN	0.2033	0.0682	0.6499	0.0479	0.052	0.1517	0.0304
0.0	0.0	0.0	18927.5532	3752.3722	NaN	NaN	0.1654	0.068	0.6565	0.0469	0.0514	0.1472	0.0299
0.0	0.0	0.0	17281.5532	3732.3722	NaN	NaN	0.1776	0.0679	0.6628	0.046	0.0508	0.143	0.0296
0.0	0.0	0.0	18590.5532	5176.3722	NaN	NaN	0.2178	0.0672	0.6683	0.0453	0.0504	0.1395	0.0292
0.0	0.0	0.0	14712.5532	4816.3722	NaN	NaN	0.2466	0.0678	0.6731	0.0443	0.0501	0.1358	0.029
0.0	0.0	0.0	18030.5532	2426.3722	NaN	NaN	0.1186	0.0679	0.678	0.0434	0.0493	0.1327	0.0288
0.0	0.0	0.0	17057.5532	4957.3722	NaN	NaN	0.2252	0.0681	0.6789	0.0429	0.0495	0.1319	0.0286
0.0	0.0	0.0	15796.5532	5598.3722	NaN	NaN	0.2617	0.0691	0.6799	0.0423	0.0492	0.1311	0.0285
0.0	0.0	0.0	19047.5532	3400.3722	NaN	NaN	0.1515	0.0698	0.6766	0.0422	0.0496	0.1331	0.0287
0.0	0.0	0.0	16695.5532	206.3722	NaN	NaN	0.0122	0.0705	0.6729	0.0422	0.0498	0.1359	0.0288
0.0	0.0	0.0	17851.5532	7063.3722	NaN	NaN	0.2835	0.0697	0.6682	0.0428	0.0503	0.1401	0.029
0.0	0.0	0.0	16643.5532	4104.3722	NaN	NaN	0.1978	0.0686	0.6664	0.043	0.051	0.142	0.0291
0.0	0.0	0.0	15248.5532	2178.3722	NaN	NaN	0.125	0.0701	0.6592	0.0429	0.0514	0.147	0.0294
0.0	0.0	0.0	17674.5532	5304.3722	NaN	NaN	0.2308	0.0689	0.6491	0.0439	0.0526	0.1557	0.0298
0.0	0.0	0.0	15753.5532	3211.3722	NaN	NaN	0.1693	0.0686	0.6486	0.0439	0.053	0.1562	0.0297
0.0	0.0	0.0	11781.5532	4068.3722	NaN	NaN	0.2567	0.0707	0.6415	0.0436	0.0534	0.1606	0.0302
0.0	0.0	0.0	17854.5532	3510.3722	NaN	NaN	0.1643	0.0709	0.634	0.0442	0.0545	0.1658	0.0306
0.0	0.0	0.0	15117.5532	2435.3722	NaN	NaN	0.1387	0.0735	0.6279	0.044	0.0548	0.1687	0.0311
0.0	0.0	0.0	13922.5532	4718.3722	NaN	NaN	0.2531	0.0775	0.6183	0.0436	0.0551	0.174	0.0315
0.0	0.0	0.0	18449.5532	2612.3722	NaN	NaN	0.124	0.0802	0.607	0.044	0.0562	0.1806	0.032
0.0	0.0	0.0	15597.5532	3969.3722	NaN	NaN	0.2029	0.0859	0.5981	0.0436	0.0558	0.1844	0.0321
0.0	0.0	0.0	19377.5532	73.3722	NaN	NaN	0.0038	0.0895	0.5884	0.0435	0.0557	0.1902	0.0326
0.0	0.0	0.0	16005.5532	2051.3722	NaN	NaN	0.1136	0.0891	0.5859	0.0437	0.0562	0.1923	0.0328
0.0	0.0	0.0	17000.5532	2306.3722	NaN	NaN	0.1195	0.089	0.5875	0.0436	0.0555	0.1916	0.0327
0.0	0.0	0.0	13177.5532	628.3722	NaN	NaN	0.0455	0.0887	0.5859	0.0438	0.0557	0.193	0.0329
0.0	0.0	0.0	16124.5532	406.3722	NaN	NaN	0.0246	0.086	0.5895	0.0437	0.0552	0.1928	0.0327
0.0	0.0	0.0	16588.5532	1963.3722	NaN	NaN	0.1058	0.0821	0.5955	0.044	0.0556	0.1902	0.0327
0.0	0.0	0.0	15883.5532	2073.3722	NaN	NaN	0.1155	0.0809	0.6032	0.0433	0.0546	0.1857	0.0322
0.0	0.0	0.0	15828.5532	1740.3722	NaN	NaN	0.0991	0.081	0.6053	0.0431	0.0544	0.1843	0.0319
0.0	0.0	0.0	17049.5532	1798.3722	NaN	NaN	0.0954	0.0814	0.6105	0.0425	0.0534	0.1808	0.0315
0.0	0.0	0.0	19189.5532	1510.3722	NaN	NaN	0.073	0.0816	0.6148	0.0422	0.0526	0.1777	0.0312
0.0	0.0	0.0	16488.5532	3366.3722	NaN	NaN	0.1695	0.0803	0.6169	0.0422	0.0526	0.177	0.0311
0.0	0.0	0.0	19236.5532	5721.3722	NaN	NaN	0.2292	0.0793	0.6207	0.0422	0.0524	0.1746	0.0308
0.0	0.0	0.0	17042.5532	2437.3722	NaN	NaN	0.1251	0.0806	0.6217	0.0418	0.0518	0.1737	0.0305
0.0	0.0	0.0	19613.5532	2305.3722	NaN	NaN	0.1052	0.0808	0.6207	0.0419	0.0517	0.1745	0.0304
0.0	0.0	0.0	16736.5532	4231.3722	NaN	NaN	0.2018	0.0798	0.6202	0.0422	0.0521	0.1753	0.0305
0.0	0.0	0.0	16193.5532	1731.3722	NaN	NaN	0.0966	0.0809	0.6189	0.0421	0.0518	0.176	0.0303
0.0	0.0	0.0	15492.5532	1887.3722	NaN	NaN	0.1086	0.0809	0.6128	0.0424	0.0526	0.1804	0.0308
0.0	0.0	0.0	18038.5532	2081.3722	NaN	NaN	0.1034	0.0804	0.6103	0.0427	0.0531	0.1826	0.0309
0.0	0.0	0.0	14787.5532	3299.3722	NaN	NaN	0.1824	0.0816	0.6075	0.0426	0.0534	0.1839	0.031
0.0	0.0	0.0	17414.5532	-860.6278	NaN	NaN	-0.052	0.0834	0.6024	0.0425	0.0536	0.1869	0.0313
0.0	0.0	0.0	15187.5532	2749.3722	NaN	NaN	0.1533	0.0825	0.599	0.0429	0.0544	0.1895	0.0317
0.0	0.0	0.0	17171.5532	2561.3722	NaN	NaN	0.1298	0.0835	0.5966	0.0428	0.0545	0.1908	0.0319
0.0	0.0	0.0	14962.5532	3321.3722	NaN	NaN	0.1817	0.0832	0.5932	0.043	0.0551	0.1932	0.0323
0.0	0.0	0.0	15302.5532	2975.3722	NaN	NaN	0.1628	0.0828	0.5911	0.0432	0.0556	0.1947	0.0326
0.0	0.0	0.0	15457.5532	3315.3722	NaN	NaN	0.1766	0.0826	0.588	0.0436	0.0561	0.1967	0.033
0.0	0.0	0.0	16816.5532	3774.3722	NaN	NaN	0.1833	0.0828	0.5882	0.0437	0.056	0.1961	0.0331
0.0	0.0	0.0	13791.5532	3783.3722	NaN	NaN	0.2153	0.0816	0.5863	0.044	0.0566	0.1979	0.0335
0.0	0.0	0.0	17328.5532	4295.3722	NaN	NaN	0.1986	0.0798	0.5911	0.0441	0.0567	0.1948	0.0335
0.0	0.0	0.0	13855.5532	4794.3722	NaN	NaN	0.2571	0.0794	0.5946	0.044	0.0567	0.1919	0.0334
0.0	0.0	0.0	15203.5532	1596.3722	NaN	NaN	0.095	0.0797	0.5984	0.0436	0.0562	0.1889	0.0333
0.0	0.0	0.0	17186.5532	4370.3722	NaN	NaN	0.2027	0.0784	0.6042	0.0434	0.0558	0.1854	0.0329
0.0	0.0	0.0	16618.5532	2728.3722	NaN	NaN	0.141	0.0781	0.6137	0.0427	0.0551	0.1782	0.0323
0.0	0.0	0.0	16892.5532	2317.3722	NaN	NaN	0.1206	0.0783	0.6182	0.0422	0.0542	0.1752	0.0319
0.0	0.0	0.0	13104.5532	5090.3722	NaN	NaN	0.2798	0.0745	0.627	0.0423	0.0541	0.1706	0.0315
0.0	0.0	0.0	15730.5532	6880.3722	NaN	NaN	0.3043	0.0736	0.6393	0.0414	0.0535	0.1615	0.0308
0.0	0.0	0.0	15326.5532	2446.3722	NaN	NaN	0.1376	0.0752	0.6453	0.0403	0.0535	0.1552	0.0305
0.0	0.0	0.0	15447.5532	2315.3722	NaN	NaN	0.1303	0.0766	0.6486	0.0396	0.053	0.152	0.0301
0.0	0.0	0.0	14211.5532	1486.3722	NaN	NaN	0.0947	0.0759	0.653	0.0393	0.0529	0.1489	0.0299
0.0	0.0	0.0	17474.5532	1680.3722	NaN	NaN	0.0877	0.0739	0.6622	0.0389	0.0518	0.1438	0.0294
0.0	0.0	0.0	16968.5532	3412.3722	NaN	NaN	0.1674	0.0722	0.666	0.0391	0.0517	0.1419	0.0291
0.0	0.0	0.0	16312.5532	4252.3722	NaN	NaN	0.2068	0.0711	0.6718	0.0388	0.051	0.1387	0.0285
0.0	0.0	0.0	14397.5532	4091.3722	NaN	NaN	0.2213	0.0707	0.6814	0.0378	0.0504	0.1315	0.0282
0.0	0.0	0.0	14323.5532	3599.3722	NaN	NaN	0.2008	0.0717	0.6904	0.0365	0.049	0.1248	0.0277
0.0	0.0	0.0	16917.5532	3605.3722	NaN	NaN	0.1757	0.0739	0.6955	0.0355	0.0482	0.1194	0.0275
0.0	0.0	0.0	15944.5532	2551.3722	NaN	NaN	0.1379	0.0768	0.6991	0.0344	0.0467	0.1159	0.0271
0.0	0.0	0.0	16163.5532	2425.3722	NaN	NaN	0.1305	0.0777	0.7027	0.0337	0.045	0.1144	0.0265
0.0	0.0	0.0	17738.5532	4205.3722	NaN	NaN	0.1916	0.0756	0.7099	0.0333	0.0441	0.1109	0.0262
0.0	0.0	0.0	16873.5532	444.3722	NaN	NaN	0.0257	0.0771	0.7147	0.0326	0.0427	0.1071	0.0258
0.0	0.0	0.0	15506.5532	1429.3722	NaN	NaN	0.0844	0.0765	0.7195	0.0323	0.0409	0.1055	0.0254
0.0	0.0	0.0	16737.5532	2323.3722	NaN	NaN	0.1219	0.0733	0.7245	0.0324	0.0403	0.1042	0.0253
0.0	0.0	0.0	15934.5532	3245.3722	NaN	NaN	0.1692	0.0734	0.7272	0.0321	0.0395	0.1025	0.0253
0.0	0.0	0.0	18120.5532	3763.3722	NaN	NaN	0.172	0.0738	0.7271	0.0322	0.0387	0.1032	0.025
0.0	0.0	0.0	19458.5532	3300.3722	NaN	NaN	0.145	0.0731	0.7236	0.0328	0.0396	0.1054	0.0256
0.0	0.0	0.0	18674.5532	1883.3722	NaN	NaN	0.0916	0.0772	0.7224	0.0326	0.0387	0.104	0.0251
0.0	0.0	0.0	14297.5532	1785.3722	NaN	NaN	0.111	0.0802	0.7121	0.033	0.0396	0.1096	0.0256
0.0	0.0	0.0	21444.5532	205.3722	NaN	NaN	0.0095	0.079	0.7127	0.0334	0.0391	0.1101	0.0257
0.0	0.0	0.0	16819.5532	1681.3722	NaN	NaN	0.0909	0.0785	0.7033	0.0342	0.0404	0.1171	0.0264
0.0	0.0	0.0	18857.5532	4207.3722	NaN	NaN	0.1824	0.0763	0.7083	0.0342	0.0393	0.1158	0.0261
0.0	0.0	0.0	17946.5532	3540.3722	NaN	NaN	0.1648	0.0737	0.7071	0.0347	0.0405	0.1174	0.0266
0.0	0.0	0.0	16690.5532	2960.3722	NaN	NaN	0.1506	0.0732	0.7168	0.0339	0.0389	0.1114	0.0258
0.0	0.0	0.0	18846.5532	2628.3722	NaN	NaN	0.1224	0.0708	0.719	0.0341	0.0396	0.1103	0.0261
0.0	0.0	0.0	12855.5532	4334.3722	NaN	NaN	0.2521	0.0694	0.7266	0.0334	0.0392	0.1055	0.0259
0.0	0.0	0.0	18811.5532	4455.3722	NaN	NaN	0.1915	0.0699	0.7333	0.0328	0.0381	0.1007	0.0252
0.0	0.0	0.0	18597.5532	3247.3722	NaN	NaN	0.1487	0.0687	0.7303	0.0331	0.04	0.102	0.0259
0.0	0.0	0.0	21408.5532	5183.3722	NaN	NaN	0.1949	0.0706	0.7333	0.0324	0.0394	0.0989	0.0253
0.0	0.0	0.0	18497.5532	3333.3722	NaN	NaN	0.1527	0.0709	0.7277	0.0326	0.0414	0.1012	0.0262
0.0	0.0	0.0	20335.5532	18.3722	NaN	NaN	0.0009	0.073	0.7297	0.0322	0.0396	0.1002	0.0253
0.0	0.0	0.0	16986.5532	1571.3722	NaN	NaN	0.0847	0.0707	0.7176	0.0337	0.0418	0.1098	0.0265
0.0	0.0	0.0	17986.5532	6077.3722	NaN	NaN	0.2526	0.0674	0.7156	0.0346	0.0424	0.1134	0.0267
0.0	0.0	0.0	14741.5532	778.3722	NaN	NaN	0.0502	0.0691	0.6999	0.0357	0.0443	0.1233	0.0276
0.0	0.0	0.0	18747.5532	4175.3722	NaN	NaN	0.1821	0.0682	0.6739	0.0385	0.0475	0.1431	0.0289
0.0	0.0	0.0	15315.5532	2748.3722	NaN	NaN	0.1521	0.0677	0.6483	0.0408	0.0522	0.1601	0.0309
0.0	0.0	0.0	16274.5532	2899.3722	NaN	NaN	0.1512	0.0688	0.623	0.0426	0.0543	0.1794	0.0318
0.0	0.0	0.0	19990.5532	3089.3722	NaN	NaN	0.1339	0.0681	0.5913	0.0448	0.0582	0.2035	0.034
0.0	0.0	0.0	16177.5532	4797.3722	NaN	NaN	0.2287	0.0687	0.5704	0.0456	0.0603	0.2205	0.0345
0.0	0.0	0.0	14933.5532	5902.3722	NaN	NaN	0.2833	0.0708	0.5475	0.0454	0.0622	0.2381	0.036
0.0	0.0	0.0	20514.5532	5923.3722	NaN	NaN	0.224	0.0696	0.5253	0.0458	0.0654	0.2566	0.0374
0.0	0.0	0.0	19315.5532	3017.3722	NaN	NaN	0.1351	0.0702	0.5109	0.0456	0.0671	0.268	0.0382
0.0	0.0	0.0	20405.5532	2298.3722	NaN	NaN	0.1012	0.0711	0.4953	0.0451	0.0687	0.2805	0.0392
0.0	0.0	0.0	16341.5532	560.3722	NaN	NaN	0.0332	0.0709	0.4867	0.0449	0.0705	0.2865	0.0404
0.0	0.0	0.0	19594.5532	-1112.6278	NaN	NaN	-0.0602	0.0699	0.4767	0.0448	0.0709	0.2966	0.0412
0.0	0.0	0.0	15728.5532	5565.3722	NaN	NaN	0.2614	0.0686	0.4756	0.0448	0.0731	0.2959	0.042
0.0	0.0	0.0	20314.5532	2370.3722	NaN	NaN	0.1045	0.0692	0.471	0.0443	0.0735	0.2995	0.0425
0.0	0.0	0.0	19751.5532	746.3722	NaN	NaN	0.0364	0.0685	0.4659	0.0446	0.0738	0.3043	0.0429
0.0	0.0	0.0	16500.5532	5947.3722	NaN	NaN	0.2649	0.0683	0.464	0.0444	0.0751	0.3044	0.0438
0.0	0.0	0.0	16110.5532	5543.3722	NaN	NaN	0.256	0.0681	0.4618	0.0449	0.0747	0.307	0.0435
0.0	0.0	0.0	17235.5532	3285.3722	NaN	NaN	0.1601	0.0689	0.4562	0.0441	0.0757	0.3107	0.0444
0.0	0.0	0.0	17628.5532	2318.3722	NaN	NaN	0.1162	0.0688	0.4483	0.0446	0.0764	0.3169	0.0449
0.0	0.0	0.0	17907.5532	3282.3722	NaN	NaN	0.1549	0.0703	0.4454	0.0447	0.0763	0.318	0.0454
0.0	0.0	0.0	20506.5532	2961.3722	NaN	NaN	0.1262	0.0719	0.4387	0.0446	0.0755	0.3231	0.0463
0.0	0.0	0.0	19886.5532	1697.3722	NaN	NaN	0.0786	0.0727	0.434	0.045	0.0758	0.3252	0.0473
0.0	0.0	0.0	17233.5532	4004.3722	NaN	NaN	0.1885	0.0738	0.4307	0.0447	0.0756	0.3271	0.0481
0.0	0.0	0.0	18005.5532	2380.3722	NaN	NaN	0.1168	0.0741	0.4312	0.045	0.0752	0.326	0.0485
0.0	0.0	0.0	18009.5532	4662.3722	NaN	NaN	0.2056	0.0741	0.435	0.0451	0.0745	0.3229	0.0484
0.0	0.0	0.0	16910.5532	6879.3722	NaN	NaN	0.2892	0.0748	0.4412	0.0453	0.0735	0.3175	0.0476
0.0	0.0	0.0	17420.5532	2380.3722	NaN	NaN	0.1202	0.0765	0.448	0.0454	0.0723	0.3112	0.0467
0.0	0.0	0.0	18398.5532	3224.3722	NaN	NaN	0.1491	0.0776	0.4538	0.0458	0.0704	0.3072	0.0453
0.0	0.0	0.0	16928.5532	6208.3722	NaN	NaN	0.2683	0.0777	0.463	0.0463	0.0696	0.2991	0.0442
0.0	0.0	0.0	19151.5532	5303.3722	NaN	NaN	0.2169	0.0782	0.4747	0.0466	0.0677	0.2903	0.0425
0.0	0.0	0.0	14103.5532	2333.3722	NaN	NaN	0.142	0.0798	0.48	0.0462	0.0666	0.2858	0.0417
0.0	0.0	0.0	16661.5532	3142.3722	NaN	NaN	0.1587	0.0786	0.4781	0.0466	0.0654	0.2905	0.0408
0.0	0.0	0.0	15379.5532	3649.3722	NaN	NaN	0.1918	0.077	0.4836	0.0465	0.066	0.286	0.0408
0.0	0.0	0.0	20017.5532	5592.3722	NaN	NaN	0.2184	0.0773	0.483	0.0461	0.0641	0.2897	0.0398
0.0	0.0	0.0	17824.5532	606.3722	NaN	NaN	0.0329	0.0775	0.4774	0.0461	0.0652	0.2938	0.04
0.0	0.0	0.0	17605.5532	4983.3722	NaN	NaN	0.2206	0.077	0.4724	0.046	0.0639	0.3011	0.0395
0.0	0.0	0.0	11800.5532	3123.3722	NaN	NaN	0.2093	0.0751	0.4677	0.0463	0.0655	0.3053	0.0402
0.0	0.0	0.0	19872.5532	3507.3722	NaN	NaN	0.15	0.073	0.4571	0.0463	0.0655	0.3178	0.0403
0.0	0.0	0.0	19676.5532	5252.3722	NaN	NaN	0.2107	0.0717	0.4533	0.0465	0.0682	0.3192	0.0411
0.0	0.0	0.0	15165.5532	3819.3722	NaN	NaN	0.2012	0.0729	0.4449	0.0462	0.0668	0.3286	0.0405
0.0	0.0	0.0	18113.5532	3202.3722	NaN	NaN	0.1502	0.0717	0.4364	0.0467	0.068	0.3362	0.041
0.0	0.0	0.0	15817.5532	5994.3722	NaN	NaN	0.2748	0.0721	0.4314	0.0463	0.0693	0.3398	0.0412
0.0	0.0	0.0	16109.5532	711.3722	NaN	NaN	0.0423	0.076	0.4253	0.0458	0.068	0.3443	0.0406
0.0	0.0	0.0	17739.5532	3070.3722	NaN	NaN	0.1475	0.0753	0.4135	0.0463	0.0694	0.3539	0.0416
0.0	0.0	0.0	14586.5532	5202.3722	NaN	NaN	0.2629	0.0763	0.4123	0.0466	0.0695	0.3536	0.0416
0.0	0.0	0.0	18204.5532	3585.3722	NaN	NaN	0.1645	0.0802	0.4084	0.0466	0.0689	0.3545	0.0415
0.0	0.0	0.0	16274.5532	1685.3722	NaN	NaN	0.0938	0.0824	0.4021	0.047	0.0705	0.3557	0.0423
0.0	0.0	0.0	14770.5532	2598.3722	NaN	NaN	0.1496	0.0869	0.4	0.0465	0.0699	0.354	0.0427
0.0	0.0	0.0	16937.5532	2038.3722	NaN	NaN	0.1074	0.0866	0.394	0.0466	0.07	0.3594	0.0434
0.0	0.0	0.0	17169.5532	1987.3722	NaN	NaN	0.1037	0.084	0.3895	0.0468	0.0717	0.3637	0.0443
0.0	0.0	0.0	14790.5532	3259.3722	NaN	NaN	0.1806	0.0884	0.3931	0.0466	0.0711	0.3568	0.0441
0.0	0.0	0.0	19444.5532	-425.6278	NaN	NaN	-0.0224	0.0902	0.392	0.0466	0.0704	0.3564	0.0444
0.0	0.0	0.0	21588.5532	2160.3722	NaN	NaN	0.091	0.0881	0.3915	0.0467	0.0712	0.3571	0.0455
0.0	0.0	0.0	16466.5532	3053.3722	NaN	NaN	0.1564	0.0878	0.3923	0.0465	0.071	0.3565	0.046
0.0	0.0	0.0	17434.5532	4561.3722	NaN	NaN	0.2074	0.0853	0.392	0.0468	0.0711	0.3584	0.0463
0.0	0.0	0.0	16239.5532	5175.3722	NaN	NaN	0.2417	0.086	0.3973	0.0468	0.0711	0.3528	0.046
0.0	0.0	0.0	16400.5532	856.3722	NaN	NaN	0.0496	0.0888	0.3981	0.0462	0.0704	0.3502	0.0461
0.0	0.0	0.0	18059.5532	1131.3722	NaN	NaN	0.059	0.0869	0.3956	0.0464	0.0703	0.3543	0.0465
0.0	0.0	0.0	14078.5532	2248.3722	NaN	NaN	0.1377	0.0844	0.3968	0.0466	0.0715	0.3529	0.0479
0.0	0.0	0.0	16686.5532	3981.3722	NaN	NaN	0.1926	0.084	0.3961	0.0466	0.0707	0.3546	0.048
0.0	0.0	0.0	14983.5532	2667.3722	NaN	NaN	0.1511	0.0817	0.3961	0.0468	0.0725	0.3539	0.049
0.0	0.0	0.0	18657.5532	3545.3722	NaN	NaN	0.1597	0.083	0.3943	0.0462	0.0714	0.3565	0.0486
0.0	0.0	0.0	21905.5532	3413.3722	NaN	NaN	0.1348	0.0822	0.3935	0.0465	0.0721	0.3565	0.0491
0.0	0.0	0.0	18508.5532	3297.3722	NaN	NaN	0.1512	0.0829	0.3957	0.0462	0.0715	0.3548	0.0489
0.0	0.0	0.0	20199.5532	4627.3722	NaN	NaN	0.1864	0.0823	0.3936	0.0461	0.0711	0.3583	0.0486
0.0	0.0	0.0	21499.5532	4344.3722	NaN	NaN	0.1681	0.0814	0.3958	0.0461	0.0714	0.3568	0.0485
0.0	0.0	0.0	14608.5532	1035.3722	NaN	NaN	0.0662	0.0827	0.3981	0.0456	0.071	0.3546	0.0479
0.0	0.0	0.0	14642.5532	1813.3722	NaN	NaN	0.1102	0.0811	0.3942	0.0454	0.072	0.3589	0.0485
0.0	0.0	0.0	19222.5532	4799.3722	NaN	NaN	0.1998	0.0785	0.3961	0.0455	0.0728	0.3579	0.0492
0.0	0.0	0.0	18202.5532	2850.3722	NaN	NaN	0.1354	0.0778	0.4008	0.0454	0.0739	0.3528	0.0493
0.0	0.0	0.0	16694.5532	2551.3722	NaN	NaN	0.1326	0.0781	0.4004	0.045	0.0738	0.3538	0.0489
0.0	0.0	0.0	16093.5532	2446.3722	NaN	NaN	0.132	0.0768	0.4019	0.0451	0.0745	0.3526	0.0492
0.0	0.0	0.0	18227.5532	3661.3722	NaN	NaN	0.1673	0.0773	0.4065	0.0448	0.0747	0.348	0.0487
0.0	0.0	0.0	17098.5532	2078.3722	NaN	NaN	0.1084	0.0787	0.403	0.044	0.0749	0.3513	0.0481
0.0	0.0	0.0	21225.5532	2367.3722	NaN	NaN	0.1003	0.0778	0.4024	0.044	0.0748	0.3531	0.0479
0.0	0.0	0.0	17847.5532	2477.3722	NaN	NaN	0.1219	0.0779	0.406	0.0438	0.0757	0.3484	0.0482
0.0	0.0	0.0	16461.5532	4320.3722	NaN	NaN	0.2079	0.078	0.4053	0.0435	0.0746	0.3514	0.0473
0.0	0.0	0.0	14670.5532	1926.3722	NaN	NaN	0.1161	0.0775	0.4107	0.0435	0.0757	0.3451	0.0475
0.0	0.0	0.0	15658.5532	2080.3722	NaN	NaN	0.1173	0.0783	0.4108	0.0431	0.0746	0.3463	0.0469
0.0	0.0	0.0	17279.5532	4188.3722	NaN	NaN	0.1951	0.0777	0.4121	0.0434	0.0748	0.3454	0.0465
0.0	0.0	0.0	17455.5532	2477.3722	NaN	NaN	0.1243	0.0799	0.4214	0.0432	0.0742	0.3356	0.0457
0.0	0.0	0.0	18415.5532	659.3722	NaN	NaN	0.0346	0.0823	0.416	0.0426	0.0723	0.3419	0.0449
0.0	0.0	0.0	21037.5532	3304.3722	NaN	NaN	0.1357	0.0791	0.416	0.0432	0.0732	0.3434	0.0451
0.0	0.0	0.0	17731.5532	2361.3722	NaN	NaN	0.1175	0.0797	0.4265	0.0431	0.0733	0.3329	0.0445
0.0	0.0	0.0	14582.5532	-324.6278	NaN	NaN	-0.0228	0.0826	0.4208	0.0421	0.0718	0.3388	0.0439
0.0	0.0	0.0	18287.5532	833.3722	NaN	NaN	0.0436	0.0796	0.4218	0.0429	0.0723	0.3394	0.0439
0.0	0.0	0.0	13319.5532	4024.3722	NaN	NaN	0.232	0.0808	0.4282	0.0424	0.0727	0.3323	0.0436
0.0	0.0	0.0	16781.5532	702.3722	NaN	NaN	0.0402	0.0812	0.4238	0.0417	0.0713	0.3387	0.0431
0.0	0.0	0.0	17323.5532	222.3722	NaN	NaN	0.0127	0.0787	0.4254	0.0422	0.073	0.3375	0.0432
0.0	0.0	0.0	15595.5532	3290.3722	NaN	NaN	0.1742	0.0772	0.4275	0.0422	0.0727	0.3377	0.0427
0.0	0.0	0.0	17220.5532	2952.3722	NaN	NaN	0.1464	0.0763	0.4304	0.0423	0.0729	0.336	0.0421
0.0	0.0	0.0	15784.5532	-72.6278	NaN	NaN	-0.0046	0.0778	0.4315	0.0417	0.0732	0.3339	0.042
0.0	0.0	0.0	17713.5532	185.3722	NaN	NaN	0.0104	0.0765	0.4277	0.0421	0.0724	0.3395	0.0417
0.0	0.0	0.0	13451.5532	2955.3722	NaN	NaN	0.1801	0.0741	0.4339	0.0425	0.0739	0.3335	0.0419
0.0	0.0	0.0	17534.5532	2548.3722	NaN	NaN	0.1269	0.0733	0.4355	0.0427	0.073	0.3341	0.0413
0.0	0.0	0.0	18199.5532	1727.3722	NaN	NaN	0.0867	0.0729	0.4386	0.0432	0.0736	0.3306	0.0413
0.0	0.0	0.0	17559.5532	1896.3722	NaN	NaN	0.0975	0.0734	0.4398	0.0434	0.0722	0.3305	0.0407
0.0	0.0	0.0	14599.5532	2996.3722	NaN	NaN	0.1703	0.0736	0.4402	0.0435	0.0722	0.3298	0.0406
0.0	0.0	0.0	17191.5532	4969.3722	NaN	NaN	0.2242	0.073	0.4435	0.0435	0.0718	0.3275	0.0407
0.0	0.0	0.0	16969.5532	2765.3722	NaN	NaN	0.1401	0.0721	0.444	0.0439	0.0722	0.3273	0.0405
0.0	0.0	0.0	16939.5532	8834.3722	NaN	NaN	0.3428	0.0698	0.4488	0.0445	0.0725	0.3239	0.0405
0.0	0.0	0.0	14447.5532	4984.3722	NaN	NaN	0.2565	0.0707	0.4548	0.0447	0.0723	0.3176	0.04
0.0	0.0	0.0	14267.5532	306.3722	NaN	NaN	0.021	0.0725	0.4488	0.0441	0.0712	0.3234	0.04
0.0	0.0	0.0	17872.5532	2825.3722	NaN	NaN	0.1365	0.0717	0.4483	0.0446	0.0717	0.324	0.0397
0.0	0.0	0.0	11402.5532	4021.3722	NaN	NaN	0.2607	0.0737	0.4521	0.0444	0.0721	0.3177	0.04
0.0	0.0	0.0	19645.5532	3668.3722	NaN	NaN	0.1573	0.0735	0.4447	0.0445	0.0692	0.3288	0.0393
0.0	0.0	0.0	14397.5532	6116.3722	NaN	NaN	0.2982	0.0724	0.4548	0.0451	0.0724	0.3154	0.0399
0.0	0.0	0.0	15616.5532	4266.3722	NaN	NaN	0.2146	0.0759	0.4547	0.0443	0.0687	0.3174	0.0391
0.0	0.0	0.0	16361.5532	1202.3722	NaN	NaN	0.0685	0.0759	0.4551	0.0445	0.0689	0.3163	0.0392
0.0	0.0	0.0	17653.5532	5278.3722	NaN	NaN	0.2302	0.0755	0.4608	0.0446	0.0686	0.3117	0.0389
0.0	0.0	0.0	20380.5532	3448.3722	NaN	NaN	0.1447	0.0772	0.4652	0.0447	0.0672	0.3073	0.0384
0.0	0.0	0.0	20546.5532	1627.3722	NaN	NaN	0.0734	0.0785	0.4669	0.0442	0.0657	0.3065	0.0381
0.0	0.0	0.0	15214.5532	756.3722	NaN	NaN	0.0474	0.0781	0.4694	0.0444	0.0655	0.3042	0.0384
0.0	0.0	0.0	15358.5532	4717.3722	NaN	NaN	0.235	0.0763	0.4726	0.0446	0.0651	0.3032	0.0383
0.0	0.0	0.0	16797.5532	3187.3722	NaN	NaN	0.1595	0.0744	0.4781	0.0446	0.0651	0.2995	0.0383
0.0	0.0	0.0	19246.5532	5647.3722	NaN	NaN	0.2269	0.0735	0.4782	0.0447	0.0654	0.2999	0.0383
0.0	0.0	0.0	17132.5532	4710.3722	NaN	NaN	0.2156	0.0737	0.479	0.0448	0.0651	0.2992	0.0382
0.0	0.0	0.0	12724.5532	3150.3722	NaN	NaN	0.1984	0.0744	0.4796	0.0445	0.0646	0.2987	0.0382
0.0	0.0	0.0	17589.5532	1973.3722	NaN	NaN	0.1009	0.073	0.4705	0.0443	0.0652	0.3081	0.0388
0.0	0.0	0.0	20394.5532	3350.3722	NaN	NaN	0.1411	0.0711	0.4713	0.0443	0.0669	0.3071	0.0393
0.0	0.0	0.0	16670.5532	1650.3722	NaN	NaN	0.0901	0.0709	0.4676	0.0439	0.0662	0.3121	0.0393
0.0	0.0	0.0	18247.5532	3767.3722	NaN	NaN	0.1711	0.0689	0.4654	0.0442	0.0673	0.3142	0.0399
0.0	0.0	0.0	16963.5532	3122.3722	NaN	NaN	0.1555	0.068	0.4661	0.0443	0.0674	0.3144	0.0399
0.0	0.0	0.0	15416.5532	3067.3722	NaN	NaN	0.1659	0.0684	0.4654	0.0437	0.0679	0.3146	0.0401
0.0	0.0	0.0	15445.5532	1443.3722	NaN	NaN	0.0855	0.0676	0.4629	0.0435	0.068	0.3177	0.0402
0.0	0.0	0.0	18046.5532	3568.3722	NaN	NaN	0.1651	0.0664	0.4652	0.0437	0.0689	0.3154	0.0405
0.0	0.0	0.0	17084.5532	3712.3722	NaN	NaN	0.1785	0.0667	0.4648	0.0434	0.0686	0.316	0.0404
0.0	0.0	0.0	15923.5532	3548.3722	NaN	NaN	0.1822	0.0667	0.4649	0.0435	0.0693	0.3149	0.0408
0.0	0.0	0.0	15673.5532	3827.3722	NaN	NaN	0.1963	0.0666	0.4655	0.0436	0.0692	0.3143	0.0407
0.0	0.0	0.0	17904.5532	3077.3722	NaN	NaN	0.1467	0.067	0.466	0.0436	0.0693	0.3133	0.0408
0.0	0.0	0.0	15782.5532	3702.3722	NaN	NaN	0.19	0.0675	0.467	0.0437	0.0693	0.3118	0.0407
0.0	0.0	0.0	13500.5532	1639.3722	NaN	NaN	0.1083	0.0685	0.4651	0.0437	0.0692	0.3129	0.0406
0.0	0.0	0.0	17047.5532	5004.3722	NaN	NaN	0.2269	0.0691	0.4617	0.0439	0.069	0.316	0.0403
0.0	0.0	0.0	18472.5532	1655.3722	NaN	NaN	0.0822	0.0706	0.4605	0.0437	0.069	0.316	0.0402
0.0	0.0	0.0	14077.5532	3522.3722	NaN	NaN	0.2001	0.0714	0.4555	0.0434	0.0688	0.3205	0.0404
0.0	0.0	0.0	14589.5532	4622.3722	NaN	NaN	0.2406	0.0698	0.4528	0.0442	0.0697	0.3228	0.0407
0.0	0.0	0.0	15386.5532	3561.3722	NaN	NaN	0.188	0.071	0.4572	0.0442	0.0695	0.3179	0.0403
0.0	0.0	0.0	16212.5532	985.3722	NaN	NaN	0.0573	0.0743	0.4505	0.0434	0.0686	0.3231	0.04
0.0	0.0	0.0	16775.5532	658.3722	NaN	NaN	0.0378	0.0758	0.4467	0.0436	0.0691	0.3245	0.0403
0.0	0.0	0.0	17577.5532	1639.3722	NaN	NaN	0.0853	0.0776	0.4461	0.0435	0.0671	0.3258	0.0398
0.0	0.0	0.0	16159.5532	5528.3722	NaN	NaN	0.2549	0.0776	0.4477	0.0438	0.0678	0.3231	0.04
0.0	0.0	0.0	17963.5532	1623.3722	NaN	NaN	0.0829	0.0794	0.4497	0.0436	0.0672	0.3202	0.0399
0.0	0.0	0.0	17924.5532	1226.3722	NaN	NaN	0.064	0.0801	0.4511	0.0438	0.0667	0.3185	0.0398
0.0	0.0	0.0	17320.5532	1546.3722	NaN	NaN	0.082	0.0798	0.4574	0.0439	0.0657	0.3137	0.0395
0.0	0.0	0.0	19980.5532	631.3722	NaN	NaN	0.0306	0.0802	0.4648	0.044	0.0648	0.3072	0.039
0.0	0.0	0.0	16961.5532	-109.6278	NaN	NaN	-0.0065	0.0805	0.4669	0.0438	0.0647	0.3053	0.0388
0.0	0.0	0.0	18551.5532	1277.3722	NaN	NaN	0.0644	0.0798	0.4695	0.0442	0.0644	0.3034	0.0387
0.0	0.0	0.0	15764.5532	2128.3722	NaN	NaN	0.119	0.078	0.4734	0.0444	0.0643	0.3012	0.0388
0.0	0.0	0.0	17003.5532	5612.3722	NaN	NaN	0.2482	0.0764	0.4774	0.0445	0.0646	0.2983	0.0389
0.0	0.0	0.0	14523.5532	4360.3722	NaN	NaN	0.2309	0.0754	0.478	0.0446	0.0654	0.2975	0.0391
0.0	0.0	0.0	14225.5532	3393.3722	NaN	NaN	0.1926	0.0764	0.4797	0.0443	0.0658	0.2947	0.0392
0.0	0.0	0.0	14647.5532	1587.3722	NaN	NaN	0.0978	0.0764	0.4739	0.0444	0.0661	0.2999	0.0394
0.0	0.0	0.0	17665.5532	3739.3722	NaN	NaN	0.1747	0.076	0.4754	0.0445	0.0668	0.2979	0.0394
0.0	0.0	0.0	17516.5532	1153.3722	NaN	NaN	0.0618	0.0777	0.4741	0.044	0.0668	0.2976	0.0397
0.0	0.0	0.0	17233.5532	689.3722	NaN	NaN	0.0385	0.0777	0.4679	0.0439	0.0674	0.3029	0.0401
0.0	0.0	0.0	17000.5532	4169.3722	NaN	NaN	0.1969	0.0769	0.469	0.0441	0.0681	0.3015	0.0404
0.0	0.0	0.0	16141.5532	1097.3722	NaN	NaN	0.0637	0.0781	0.4706	0.0439	0.0681	0.2988	0.0406
0.0	0.0	0.0	17584.5532	4325.3722	NaN	NaN	0.1974	0.0774	0.4673	0.0438	0.0687	0.3014	0.0414
0.0	0.0	0.0	15416.5532	5105.3722	NaN	NaN	0.2488	0.0766	0.4711	0.0445	0.0693	0.2973	0.0413
0.0	0.0	0.0	14354.5532	2934.3722	NaN	NaN	0.1697	0.0799	0.4691	0.0436	0.0688	0.2974	0.0412
0.0	0.0	0.0	18377.5532	3076.3722	NaN	NaN	0.1434	0.0789	0.4649	0.0439	0.069	0.3014	0.042
0.0	0.0	0.0	17648.5532	4552.3722	NaN	NaN	0.2051	0.078	0.4647	0.044	0.0704	0.3008	0.0421
0.0	0.0	0.0	17161.5532	3970.3722	NaN	NaN	0.1879	0.0795	0.462	0.0433	0.0695	0.3037	0.042
0.0	0.0	0.0	18218.5532	1617.3722	NaN	NaN	0.0815	0.0785	0.462	0.0434	0.0708	0.3028	0.0424
0.0	0.0	0.0	13595.5532	2783.3722	NaN	NaN	0.1699	0.0802	0.4587	0.0425	0.0705	0.3057	0.0424
0.0	0.0	0.0	19321.5532	1237.3722	NaN	NaN	0.0602	0.0774	0.4544	0.0426	0.0716	0.3105	0.0435
0.0	0.0	0.0	13593.5532	5658.3722	NaN	NaN	0.2939	0.0764	0.4608	0.0423	0.073	0.3032	0.0442
0.0	0.0	0.0	14150.5532	513.3722	NaN	NaN	0.035	0.0763	0.4561	0.0419	0.0728	0.3087	0.0442
0.0	0.0	0.0	17444.5532	4197.3722	NaN	NaN	0.1939	0.0746	0.4532	0.042	0.0748	0.3101	0.0454
0.0	0.0	0.0	15792.5532	-1457.6278	NaN	NaN	-0.1017	0.0748	0.4537	0.042	0.0744	0.3105	0.0447
0.0	0.0	0.0	17647.5532	1767.3722	NaN	NaN	0.091	0.0747	0.4486	0.0419	0.075	0.314	0.0457
0.0	0.0	0.0	17908.5532	762.3722	NaN	NaN	0.0408	0.073	0.4488	0.0424	0.0748	0.3154	0.0456
0.0	0.0	0.0	14565.5532	3627.3722	NaN	NaN	0.1994	0.0735	0.4508	0.0421	0.0761	0.3111	0.0464
0.0	0.0	0.0	14928.5532	3241.3722	NaN	NaN	0.1784	0.0733	0.4447	0.0419	0.0756	0.318	0.0465
0.0	0.0	0.0	18651.5532	3231.3722	NaN	NaN	0.1477	0.0721	0.4458	0.0425	0.0773	0.3153	0.0471
0.0	0.0	0.0	21886.5532	5624.3722	NaN	NaN	0.2044	0.0734	0.4431	0.0416	0.0769	0.3181	0.0469
0.0	0.0	0.0	18702.5532	-431.6278	NaN	NaN	-0.0236	0.0738	0.4407	0.0417	0.0771	0.3196	0.0471
0.0	0.0	0.0	15396.5532	1314.3722	NaN	NaN	0.0787	0.0734	0.4357	0.0414	0.0776	0.3242	0.0477
0.0	0.0	0.0	13822.5532	5029.3722	NaN	NaN	0.2668	0.0725	0.4386	0.0416	0.0782	0.3213	0.0478
0.0	0.0	0.0	15886.5532	3664.3722	NaN	NaN	0.1874	0.0729	0.4376	0.0411	0.0788	0.3215	0.0482
0.0	0.0	0.0	14747.5532	4486.3722	NaN	NaN	0.2333	0.073	0.4345	0.0411	0.0794	0.3237	0.0484
0.0	0.0	0.0	14473.5532	4150.3722	NaN	NaN	0.2229	0.0737	0.4322	0.0409	0.0797	0.3254	0.0482
0.0	0.0	0.0	14924.5532	2429.3722	NaN	NaN	0.14	0.0767	0.4271	0.0402	0.079	0.3292	0.0477
0.0	0.0	0.0	17279.5532	1076.3722	NaN	NaN	0.0586	0.078	0.4207	0.0401	0.0789	0.3346	0.0478
0.0	0.0	0.0	15905.5532	3198.3722	NaN	NaN	0.1674	0.0793	0.4204	0.04	0.0794	0.333	0.0479
0.0	0.0	0.0	18065.5532	1743.3722	NaN	NaN	0.088	0.0805	0.4192	0.0398	0.078	0.3351	0.0474
0.0	0.0	0.0	19837.5532	1817.3722	NaN	NaN	0.0839	0.0796	0.42	0.0402	0.0784	0.3343	0.0475
0.0	0.0	0.0	17338.5532	1460.3722	NaN	NaN	0.0777	0.0795	0.4254	0.0403	0.0777	0.3303	0.0468
0.0	0.0	0.0	18160.5532	2228.3722	NaN	NaN	0.1093	0.0795	0.4277	0.0404	0.0771	0.3289	0.0464
0.0	0.0	0.0	16653.5532	1736.3722	NaN	NaN	0.0944	0.0787	0.4304	0.0408	0.0764	0.3281	0.0457
0.0	0.0	0.0	16378.5532	1772.3722	NaN	NaN	0.0976	0.0791	0.4365	0.041	0.0759	0.3224	0.0451
0.0	0.0	0.0	15042.5532	3419.3722	NaN	NaN	0.1852	0.0805	0.4339	0.0407	0.0749	0.3255	0.0446
0.0	0.0	0.0	19798.5532	2524.3722	NaN	NaN	0.1131	0.0789	0.4391	0.0414	0.0743	0.3222	0.0441
0.0	0.0	0.0	17914.5532	3620.3722	NaN	NaN	0.1681	0.0808	0.4424	0.0413	0.0738	0.3182	0.0435
0.0	0.0	0.0	18115.5532	2123.3722	NaN	NaN	0.1049	0.0821	0.4405	0.0414	0.0724	0.3207	0.043
0.0	0.0	0.0	19332.5532	2688.3722	NaN	NaN	0.1221	0.0811	0.4472	0.0419	0.072	0.3152	0.0427
0.0	0.0	0.0	14242.5532	1489.3722	NaN	NaN	0.0947	0.0806	0.4548	0.0422	0.0704	0.3103	0.0417
0.0	0.0	0.0	16262.5532	1697.3722	NaN	NaN	0.0945	0.0787	0.4634	0.0427	0.0705	0.3033	0.0415
0.0	0.0	0.0	13732.5532	6490.3722	NaN	NaN	0.3209	0.0771	0.4702	0.0433	0.0699	0.299	0.0405
0.0	0.0	0.0	16051.5532	-293.6278	NaN	NaN	-0.0186	0.0778	0.478	0.0435	0.0697	0.2909	0.04
0.0	0.0	0.0	19591.5532	1633.3722	NaN	NaN	0.077	0.0799	0.4787	0.0434	0.0684	0.2902	0.0394
0.0	0.0	0.0	17423.5532	3636.3722	NaN	NaN	0.1727	0.0791	0.482	0.0437	0.0689	0.2868	0.0394
0.0	0.0	0.0	14026.5532	2909.3722	NaN	NaN	0.1718	0.08	0.4873	0.0436	0.0688	0.2812	0.0391
0.0	0.0	0.0	12587.5532	1566.3722	NaN	NaN	0.1107	0.0819	0.4883	0.0432	0.069	0.2785	0.039
0.0	0.0	0.0	17458.5532	4380.3722	NaN	NaN	0.2006	0.0834	0.484	0.0429	0.0702	0.2799	0.0395
0.0	0.0	0.0	16929.5532	33.3722	NaN	NaN	0.002	0.086	0.4872	0.0428	0.0699	0.2752	0.039
0.0	0.0	0.0	9250.5532	2822.3722	NaN	NaN	0.2338	0.0935	0.4778	0.0416	0.0711	0.276	0.0401
0.0	0.0	0.0	17130.5532	2042.3722	NaN	NaN	0.1065	0.0917	0.4648	0.0418	0.0711	0.2898	0.0408
0.0	0.0	0.0	19389.5532	1029.3722	NaN	NaN	0.0504	0.0907	0.4742	0.042	0.0733	0.2784	0.0414
0.0	0.0	0.0	14884.5532	4646.3722	NaN	NaN	0.2379	0.0923	0.4665	0.0411	0.0728	0.2848	0.0424
0.0	0.0	0.0	18043.5532	2609.3722	NaN	NaN	0.1263	0.0867	0.4733	0.0422	0.0743	0.2813	0.0422
0.0	0.0	0.0	14443.5532	3692.3722	NaN	NaN	0.2036	0.0894	0.4796	0.0415	0.0748	0.2722	0.0425
0.0	0.0	0.0	18253.5532	2681.3722	NaN	NaN	0.1281	0.0891	0.4758	0.0419	0.0739	0.277	0.0423
0.0	0.0	0.0	17832.5532	3772.3722	NaN	NaN	0.1746	0.0874	0.4828	0.0415	0.0756	0.2701	0.0427
0.0	0.0	0.0	16604.5532	2210.3722	NaN	NaN	0.1175	0.0856	0.488	0.0417	0.0744	0.2685	0.0417
0.0	0.0	0.0	13619.5532	1592.3722	NaN	NaN	0.1047	0.0852	0.4893	0.0412	0.0757	0.2662	0.0423
0.0	0.0	0.0	16645.5532	1827.3722	NaN	NaN	0.0989	0.0824	0.4921	0.0413	0.0747	0.2677	0.0417
0.0	0.0	0.0	17276.5532	1460.3722	NaN	NaN	0.0779	0.0815	0.499	0.0411	0.0756	0.2609	0.0418
0.0	0.0	0.0	18278.5532	3751.3722	NaN	NaN	0.1703	0.0808	0.4986	0.0407	0.0746	0.2635	0.0418
0.0	0.0	0.0	19229.5532	3001.3722	NaN	NaN	0.135	0.0781	0.5058	0.0413	0.0748	0.2588	0.0412
0.0	0.0	0.0	17488.5532	5383.3722	NaN	NaN	0.2354	0.079	0.5092	0.0409	0.0744	0.2555	0.041
0.0	0.0	0.0	19535.5532	3547.3722	NaN	NaN	0.1537	0.0772	0.5125	0.0414	0.0732	0.2553	0.0403
0.0	0.0	0.0	18612.5532	4098.3722	NaN	NaN	0.1805	0.0782	0.5189	0.041	0.0733	0.2485	0.04
0.0	0.0	0.0	19909.5532	3321.3722	NaN	NaN	0.143	0.0777	0.5207	0.0412	0.0714	0.2496	0.0393
0.0	0.0	0.0	16635.5532	4818.3722	NaN	NaN	0.2246	0.0781	0.5281	0.0413	0.0713	0.2424	0.0388
0.0	0.0	0.0	17737.5532	4146.3722	NaN	NaN	0.1895	0.0786	0.5304	0.0412	0.0696	0.2421	0.0381
0.0	0.0	0.0	19426.5532	3982.3722	NaN	NaN	0.1701	0.0788	0.5347	0.041	0.0695	0.2381	0.0378
0.0	0.0	0.0	18196.5532	1529.3722	NaN	NaN	0.0775	0.0792	0.5387	0.0408	0.0683	0.2359	0.0372
0.0	0.0	0.0	17132.5532	1260.3722	NaN	NaN	0.0685	0.0793	0.54	0.0405	0.0683	0.2348	0.0372
0.0	0.0	0.0	15311.5532	4404.3722	NaN	NaN	0.2234	0.0775	0.5441	0.0406	0.0674	0.234	0.0364
0.0	0.0	0.0	15807.5532	1168.3722	NaN	NaN	0.0688	0.0773	0.5514	0.0405	0.0674	0.2275	0.0359
0.0	0.0	0.0	15267.5532	2863.3722	NaN	NaN	0.1579	0.078	0.5492	0.0404	0.0665	0.2305	0.0356
0.0	0.0	0.0	16554.5532	3606.3722	NaN	NaN	0.1789	0.0754	0.5558	0.0409	0.0662	0.227	0.0347
0.0	0.0	0.0	14518.5532	2538.3722	NaN	NaN	0.1488	0.0757	0.5613	0.0407	0.0657	0.2224	0.0341
0.0	0.0	0.0	17603.5532	2306.3722	NaN	NaN	0.1158	0.0744	0.5606	0.0409	0.0651	0.2252	0.0338
0.0	0.0	0.0	17033.5532	4370.3722	NaN	NaN	0.2042	0.0729	0.5656	0.0415	0.0658	0.221	0.0332
0.0	0.0	0.0	14764.5532	3287.3722	NaN	NaN	0.1821	0.0735	0.5653	0.0415	0.0651	0.2217	0.033
0.0	0.0	0.0	17839.5532	2711.3722	NaN	NaN	0.1319	0.0745	0.5603	0.0418	0.0652	0.2251	0.0331
0.0	0.0	0.0	18698.5532	1455.3722	NaN	NaN	0.0722	0.0751	0.5585	0.0418	0.0653	0.226	0.0333
0.0	0.0	0.0	18972.5532	2211.3722	NaN	NaN	0.1044	0.0751	0.5554	0.0418	0.0648	0.2296	0.0335
0.0	0.0	0.0	15912.5532	3463.3722	NaN	NaN	0.1787	0.074	0.5524	0.0418	0.0652	0.2327	0.0339
0.0	0.0	0.0	20027.5532	4675.3722	NaN	NaN	0.1893	0.0719	0.5516	0.0424	0.0649	0.2354	0.0337
0.0	0.0	0.0	17150.5532	2545.3722	NaN	NaN	0.1292	0.0731	0.5509	0.0424	0.0657	0.2339	0.034
0.0	0.0	0.0	21106.5532	857.3722	NaN	NaN	0.039	0.0738	0.5418	0.0424	0.0654	0.2419	0.0346
0.0	0.0	0.0	16922.5532	2242.3722	NaN	NaN	0.117	0.0729	0.5389	0.0432	0.0664	0.2436	0.0351
0.0	0.0	0.0	15684.5532	3190.3722	NaN	NaN	0.169	0.0735	0.5367	0.0434	0.066	0.2452	0.0351
0.0	0.0	0.0	16866.5532	3415.3722	NaN	NaN	0.1684	0.0752	0.533	0.0438	0.0666	0.2458	0.0356
0.0	0.0	0.0	17738.5532	1505.3722	NaN	NaN	0.0782	0.0769	0.5261	0.0439	0.0666	0.2503	0.0363
0.0	0.0	0.0	18341.5532	2712.3722	NaN	NaN	0.1288	0.0759	0.5281	0.0445	0.0665	0.2486	0.0364
0.0	0.0	0.0	14608.5532	7568.3722	NaN	NaN	0.3413	0.0771	0.5303	0.0438	0.0668	0.2452	0.0368
0.0	0.0	0.0	20994.5532	1228.3722	NaN	NaN	0.0553	0.0775	0.5273	0.0439	0.0669	0.2472	0.0371
0.0	0.0	0.0	18521.5532	1312.3722	NaN	NaN	0.0662	0.0792	0.5278	0.0437	0.0678	0.2438	0.0377
0.0	0.0	0.0	17114.5532	3355.3722	NaN	NaN	0.1639	0.0806	0.523	0.0431	0.0678	0.2473	0.0382
0.0	0.0	0.0	21676.5532	1052.3722	NaN	NaN	0.0463	0.0784	0.5228	0.0435	0.0684	0.2486	0.0385
0.0	0.0	0.0	15371.5532	4668.3722	NaN	NaN	0.233	0.0783	0.5211	0.0431	0.0687	0.2499	0.039
0.0	0.0	0.0	14471.5532	2790.3722	NaN	NaN	0.1616	0.0774	0.5178	0.0436	0.0689	0.2532	0.0392
0.0	0.0	0.0	16776.5532	2877.3722	NaN	NaN	0.1464	0.0768	0.524	0.0439	0.0683	0.2483	0.0388
0.0	0.0	0.0	17611.5532	3652.3722	NaN	NaN	0.1718	0.0796	0.5268	0.0439	0.0673	0.2436	0.0388
0.0	0.0	0.0	14849.5532	3679.3722	NaN	NaN	0.1986	0.0803	0.5285	0.0447	0.066	0.2423	0.0382
0.0	0.0	0.0	16467.5532	4699.3722	NaN	NaN	0.222	0.0807	0.5383	0.0444	0.0645	0.2347	0.0374
0.0	0.0	0.0	15998.5532	2855.3722	NaN	NaN	0.1514	0.0804	0.5459	0.0451	0.0623	0.2302	0.0362
0.0	0.0	0.0	19086.5532	3572.3722	NaN	NaN	0.1577	0.0829	0.5634	0.0447	0.0595	0.2147	0.0348
0.0	0.0	0.0	16109.5532	4026.3722	NaN	NaN	0.2	0.0862	0.5671	0.0441	0.0569	0.2119	0.0338
0.0	0.0	0.0	17650.5532	2749.3722	NaN	NaN	0.1348	0.085	0.5837	0.0433	0.055	0.2002	0.0328
0.0	0.0	0.0	17730.5532	2743.3722	NaN	NaN	0.134	0.0864	0.5921	0.041	0.0537	0.1941	0.0328
0.0	0.0	0.0	20161.5532	3812.3722	NaN	NaN	0.159	0.0758	0.6172	0.0399	0.0542	0.1814	0.0315
0.0	0.0	0.0	18315.5532	2054.3722	NaN	NaN	0.1009	0.0874	0.6631	0.0373	0.0475	0.1322	0.0325
0.0	0.0	0.0	17286.5532	3214.3722	NaN	NaN	0.1568	0.1078	0.5818	0.0398	0.0491	0.1847	0.0367
0.0	0.0	0.0	2762.5532	1028.3722	NaN	NaN	0.2713	0.3275	0.4301	0.0495	0.0504	0.1097	0.0329
0.0	0.0	0.0	-209.4468	2371.3722	NaN	NaN	1.0969	0.8816	0.0315	0.0216	0.0133	0.0169	0.035
0.0	0.0	0.0	-3444.4468	-455.6278	NaN	NaN	0.1168	0.8736	0.0325	0.0256	0.0215	0.021	0.0258
0.0	0.0	0.0	-503.4468	1821.3722	NaN	NaN	1.3	0.8874	0.0266	0.0228	0.0209	0.0196	0.0227
0.0	0.0	0.0	-57.4468	2904.3722	NaN	NaN	1.0202	0.8867	0.0255	0.0221	0.0229	0.021	0.0217
0.0	0.0	0.0	-1608.4468	-2255.6278	NaN	NaN	0.5837	0.8859	0.0253	0.0219	0.0236	0.0216	0.0216
0.0	0.0	0.0	-818.4468	755.3722	NaN	NaN	-0.3	0.8849	0.025	0.022	0.0242	0.0222	0.0218
0.0	0.0	0.0	-851.4468	2097.3722	NaN	NaN	1.3	0.8848	0.025	0.0218	0.0241	0.0223	0.0219
0.0	0.0	0.0	-616.4468	-2478.6278	NaN	NaN	0.8008	0.8843	0.025	0.0221	0.0239	0.0223	0.0224
0.0	0.0	0.0	-902.4468	-1518.6278	NaN	NaN	0.6273	0.8847	0.0247	0.0223	0.0236	0.0222	0.0225
0.0	0.0	0.0	-952.4468	-516.6278	NaN	NaN	0.3517	0.8849	0.0244	0.0225	0.0234	0.0223	0.0225
0.0	0.0	0.0	-940.4468	1715.3722	NaN	NaN	1.3	0.8853	0.0241	0.0226	0.0231	0.0224	0.0225
0.0	0.0	0.0	-2702.4468	369.3722	NaN	NaN	-0.1583	0.8854	0.0242	0.0226	0.023	0.0226	0.0223
0.0	0.0	0.0	-1762.4468	2917.3722	NaN	NaN	1.3	0.886	0.0238	0.0225	0.023	0.0227	0.0221
0.0	0.0	0.0	-427.4468	-496.6278	NaN	NaN	0.5374	0.8881	0.0231	0.0222	0.0227	0.0227	0.0213
0.0	0.0	0.0	-909.4468	1450.3722	NaN	NaN	1.3	0.89	0.0224	0.0219	0.0224	0.0226	0.0207
0.0	0.0	0.0	-1378.4468	1518.3722	NaN	NaN	1.3	0.89	0.0226	0.0218	0.0222	0.0226	0.0207
0.0	0.0	0.0	-100.4468	830.3722	NaN	NaN	1.1376	0.8891	0.0232	0.0219	0.022	0.0227	0.021
0.0	0.0	0.0	-1343.4468	-2456.6278	NaN	NaN	0.6465	0.888	0.0239	0.022	0.0221	0.0228	0.0214
0.0	0.0	0.0	-2819.4468	3901.3722	NaN	NaN	1.3	0.888	0.0238	0.022	0.0221	0.0228	0.0212
0.0	0.0	0.0	-280.4468	1450.3722	NaN	NaN	1.2397	0.8888	0.0236	0.0219	0.022	0.0227	0.0209
0.0	0.0	0.0	-1618.4468	2172.3722	NaN	NaN	1.3	0.8901	0.023	0.0218	0.0219	0.0225	0.0206
0.0	0.0	0.0	-40.4468	185.3722	NaN	NaN	1.2791	0.8903	0.023	0.0217	0.0219	0.0225	0.0205
0.0	0.0	0.0	-845.4468	1567.3722	NaN	NaN	1.3	0.8904	0.0232	0.0217	0.0219	0.0223	0.0205
0.0	0.0	0.0	-944.4468	-1382.6278	NaN	NaN	0.5941	0.8894	0.0236	0.0218	0.022	0.0223	0.0208
0.0	0.0	0.0	-2443.4468	-382.6278	NaN	NaN	0.1354	0.8888	0.0239	0.0219	0.0223	0.0224	0.0207
0.0	0.0	0.0	-1903.4468	1988.3722	NaN	NaN	1.3	0.8883	0.024	0.022	0.0225	0.0225	0.0207
0.0	0.0	0.0	-2627.4468	-1049.6278	NaN	NaN	0.2855	0.8882	0.0242	0.0221	0.0225	0.0224	0.0206
0.0	0.0	0.0	171.5532	-423.6278	NaN	NaN	1.3	0.8886	0.0242	0.0221	0.0225	0.0222	0.0204
0.0	0.0	0.0	-2879.4468	-2066.6278	NaN	NaN	0.4178	0.8885	0.0247	0.0221	0.0225	0.022	0.0202
0.0	0.0	0.0	-1794.4468	2074.3722	NaN	NaN	1.3	0.8887	0.0243	0.0222	0.0225	0.022	0.0202
0.0	0.0	0.0	-2836.4468	-294.6278	NaN	NaN	0.0941	0.8892	0.0241	0.022	0.0226	0.0221	0.0201
0.0	0.0	0.0	-2603.4468	1796.3722	NaN	NaN	-0.3	0.8899	0.0234	0.0218	0.0226	0.0222	0.02
0.0	0.0	0.0	-1627.4468	3289.3722	NaN	NaN	1.3	0.8896	0.0237	0.0218	0.0226	0.0223	0.02
0.0	0.0	0.0	-3529.4468	-373.6278	NaN	NaN	0.0957	0.8893	0.0242	0.0219	0.0224	0.022	0.0202
0.0	0.0	0.0	-1253.4468	-389.6278	NaN	NaN	0.2371	0.8892	0.0244	0.0219	0.0223	0.0218	0.0204
0.0	0.0	0.0	-3116.4468	-919.6278	NaN	NaN	0.2279	0.8894	0.0246	0.0218	0.0222	0.0216	0.0204
0.0	0.0	0.0	-1613.4468	-304.6278	NaN	NaN	0.1588	0.8897	0.0245	0.0218	0.0221	0.0215	0.0203
0.0	0.0	0.0	-2208.4468	399.3722	NaN	NaN	-0.2208	0.8903	0.0243	0.0217	0.022	0.0214	0.0202
0.0	0.0	0.0	-452.4468	-505.6278	NaN	NaN	0.5278	0.8908	0.0243	0.0216	0.0219	0.0212	0.0201
0.0	0.0	0.0	-2677.4468	939.3722	NaN	NaN	-0.3	0.8913	0.0243	0.0216	0.0216	0.0211	0.0201
0.0	0.0	0.0	-614.4468	-1119.6278	NaN	NaN	0.6457	0.892	0.0241	0.0215	0.0214	0.0209	0.0201
0.0	0.0	0.0	-2482.4468	227.3722	NaN	NaN	-0.1008	0.8931	0.0238	0.0213	0.0211	0.0206	0.0201
0.0	0.0	0.0	-186.4468	-73.6278	NaN	NaN	0.2831	0.8935	0.0235	0.0213	0.0209	0.0206	0.0203
0.0	0.0	0.0	-805.4468	784.3722	NaN	NaN	-0.3	0.8937	0.0233	0.0212	0.0209	0.0206	0.0203
0.0	0.0	0.0	-1917.4468	-1675.6278	NaN	NaN	0.4663	0.8934	0.0236	0.0213	0.0209	0.0205	0.0203
0.0	0.0	0.0	-3039.4468	898.3722	NaN	NaN	-0.3	0.894	0.0235	0.0212	0.0207	0.0203	0.0202
0.0	0.0	0.0	-1434.4468	-55.6278	NaN	NaN	0.0373	0.8942	0.0235	0.0212	0.0207	0.0203	0.0202
0.0	0.0	0.0	-1866.4468	-892.6278	NaN	NaN	0.3235	0.8942	0.0233	0.0211	0.0206	0.0205	0.0203
0.0	0.0	0.0	-1898.4468	1680.3722	NaN	NaN	-0.3	0.8931	0.0234	0.0211	0.0209	0.021	0.0205
0.0	0.0	0.0	479.5532	-103.6278	NaN	NaN	-0.2757	0.8929	0.0234	0.0212	0.0209	0.021	0.0206
0.0	0.0	0.0	-1500.4468	-805.6278	NaN	NaN	0.3494	0.8933	0.0232	0.0212	0.0206	0.021	0.0206
0.0	0.0	0.0	-617.4468	-1413.6278	NaN	NaN	0.696	0.8935	0.0232	0.0211	0.0206	0.021	0.0206
0.0	0.0	0.0	-2763.4468	234.3722	NaN	NaN	-0.0927	0.8934	0.0232	0.021	0.0206	0.0212	0.0207
0.0	0.0	0.0	-2443.4468	2903.3722	NaN	NaN	1.3	0.8923	0.0234	0.0208	0.0208	0.0216	0.021
0.0	0.0	0.0	-2958.4468	123.3722	NaN	NaN	-0.0435	0.8925	0.0234	0.0207	0.0208	0.0217	0.0209
0.0	0.0	0.0	-1441.4468	895.3722	NaN	NaN	-0.3	0.8927	0.0233	0.0206	0.0208	0.0217	0.0209
0.0	0.0	0.0	-3188.4468	795.3722	NaN	NaN	-0.3	0.8939	0.023	0.0205	0.0206	0.0213	0.0208
0.0	0.0	0.0	-666.4468	-659.6278	NaN	NaN	0.4974	0.8948	0.0226	0.0203	0.0204	0.0211	0.0208
0.0	0.0	0.0	-953.4468	224.3722	NaN	NaN	-0.3	0.895	0.0224	0.0201	0.0204	0.0213	0.0209
0.0	0.0	0.0	-1514.4468	1293.3722	NaN	NaN	-0.3	0.8953	0.0222	0.0199	0.0204	0.0214	0.0208
0.0	0.0	0.0	473.5532	1992.3722	NaN	NaN	0.808	0.8959	0.022	0.0197	0.0202	0.0214	0.0207
0.0	0.0	0.0	-3172.4468	-1383.6278	NaN	NaN	0.3037	0.8966	0.0219	0.0197	0.02	0.0213	0.0206
0.0	0.0	0.0	-747.4468	-781.6278	NaN	NaN	0.5112	0.8966	0.0219	0.0197	0.0199	0.0213	0.0206
0.0	0.0	0.0	-1386.4468	637.3722	NaN	NaN	-0.3	0.8966	0.0219	0.0196	0.02	0.0213	0.0206
0.0	0.0	0.0	-656.4468	1497.3722	NaN	NaN	1.3	0.8955	0.0221	0.0196	0.0202	0.0217	0.0208
0.0	0.0	0.0	-2541.4468	2865.3722	NaN	NaN	1.3	0.8949	0.0223	0.0194	0.0205	0.0221	0.0209
0.0	0.0	0.0	-1796.4468	4684.3722	NaN	NaN	1.3	0.894	0.0226	0.0194	0.0207	0.0223	0.021
0.0	0.0	0.0	-360.4468	-1387.6278	NaN	NaN	0.7938	0.8969	0.022	0.0193	0.02	0.0213	0.0204
0.0	0.0	0.0	-1992.4468	-746.6278	NaN	NaN	0.2726	0.8968	0.022	0.0195	0.0199	0.0213	0.0205
0.0	0.0	0.0	-671.4468	594.3722	NaN	NaN	-0.3	0.8964	0.0223	0.0194	0.02	0.0214	0.0205
0.0	0.0	0.0	-2231.4468	1987.3722	NaN	NaN	-0.3	0.8968	0.0221	0.0193	0.02	0.0214	0.0204
0.0	0.0	0.0	-2181.4468	1598.3722	NaN	NaN	-0.3	0.8971	0.0221	0.0193	0.0199	0.0213	0.0203
0.0	0.0	0.0	-1498.4468	-1541.6278	NaN	NaN	0.5071	0.8967	0.0223	0.0195	0.0199	0.0212	0.0204
0.0	0.0	0.0	-2645.4468	2443.3722	NaN	NaN	-0.3	0.8969	0.0222	0.0195	0.0198	0.0212	0.0203
0.0	0.0	0.0	-2228.4468	477.3722	NaN	NaN	-0.2726	0.8971	0.0222	0.0196	0.0198	0.021	0.0204
0.0	0.0	0.0	-561.4468	-1574.6278	NaN	NaN	0.7372	0.8966	0.0223	0.0198	0.0199	0.021	0.0204
0.0	0.0	0.0	-3743.4468	-835.6278	NaN	NaN	0.1825	0.897	0.0223	0.0197	0.0199	0.0208	0.0203
0.0	0.0	0.0	-1838.4468	-1622.6278	NaN	NaN	0.4688	0.8974	0.0221	0.0196	0.0198	0.0207	0.0204
0.0	0.0	0.0	-752.4468	583.3722	NaN	NaN	-0.3	0.8978	0.0218	0.0194	0.0198	0.0207	0.0205
0.0	0.0	0.0	-2840.4468	-1308.6278	NaN	NaN	0.3154	0.8976	0.0218	0.0194	0.0199	0.0207	0.0206
0.0	0.0	0.0	-2573.4468	-25.6278	NaN	NaN	0.0099	0.897	0.0219	0.0195	0.02	0.0208	0.0207
0.0	0.0	0.0	-2778.4468	-435.6278	NaN	NaN	0.1355	0.8966	0.022	0.0196	0.0202	0.0209	0.0208
0.0	0.0	0.0	-2585.4468	-312.6278	NaN	NaN	0.1079	0.8961	0.022	0.0198	0.0202	0.021	0.021
0.0	0.0	0.0	-1462.4468	368.3722	NaN	NaN	-0.3	0.8954	0.0221	0.02	0.0203	0.0211	0.0211
0.0	0.0	0.0	-2853.4468	-2309.6278	NaN	NaN	0.4473	0.8948	0.0222	0.0203	0.0204	0.0212	0.0212
0.0	0.0	0.0	-1696.4468	1267.3722	NaN	NaN	-0.3	0.8933	0.0223	0.0205	0.0206	0.0217	0.0216
0.0	0.0	0.0	-1174.4468	740.3722	NaN	NaN	-0.3	0.892	0.0225	0.0206	0.0209	0.0221	0.0219
0.0	0.0	0.0	-2544.4468	-2154.6278	NaN	NaN	0.4585	0.8916	0.0225	0.0209	0.0209	0.0222	0.0219
0.0	0.0	0.0	-1697.4468	-89.6278	NaN	NaN	0.0502	0.8911	0.0225	0.021	0.021	0.0224	0.022
0.0	0.0	0.0	-1701.4468	201.3722	NaN	NaN	-0.1342	0.8907	0.0224	0.021	0.0211	0.0226	0.0221
0.0	0.0	0.0	-3299.4468	2488.3722	NaN	NaN	-0.3	0.8905	0.0223	0.021	0.0212	0.0227	0.0222
0.0	0.0	0.0	-2978.4468	1043.3722	NaN	NaN	-0.3	0.8908	0.0222	0.021	0.0212	0.0227	0.0222
0.0	0.0	0.0	-1877.4468	-259.6278	NaN	NaN	0.1215	0.8904	0.0222	0.0209	0.0213	0.0229	0.0223
0.0	0.0	0.0	-274.4468	533.3722	NaN	NaN	1.3	0.8894	0.0224	0.021	0.0215	0.0232	0.0225
0.0	0.0	0.0	-2553.4468	96.3722	NaN	NaN	-0.0392	0.8904	0.0221	0.021	0.0212	0.0229	0.0223
0.0	0.0	0.0	-194.4468	-2005.6278	NaN	NaN	0.9116	0.8909	0.0219	0.0212	0.021	0.0228	0.0222
0.0	0.0	0.0	-3352.4468	-579.6278	NaN	NaN	0.1474	0.8916	0.0217	0.0213	0.0208	0.0225	0.022
0.0	0.0	0.0	-3230.4468	862.3722	NaN	NaN	-0.3	0.8918	0.0216	0.0213	0.0208	0.0226	0.022
0.0	0.0	0.0	-1673.4468	-1332.6278	NaN	NaN	0.4433	0.8915	0.0215	0.0211	0.0209	0.0229	0.0221
0.0	0.0	0.0	-2346.4468	1273.3722	NaN	NaN	-0.3	0.8908	0.0216	0.021	0.0211	0.0232	0.0223
0.0	0.0	0.0	-2327.4468	-944.6278	NaN	NaN	0.2887	0.8911	0.0215	0.0211	0.0209	0.0231	0.0223
0.0	0.0	0.0	-3085.4468	-709.6278	NaN	NaN	0.187	0.8914	0.0214	0.0209	0.0209	0.0231	0.0223
0.0	0.0	0.0	-1627.4468	137.3722	NaN	NaN	-0.0922	0.8907	0.0215	0.0208	0.0211	0.0233	0.0225
0.0	0.0	0.0	-4247.4468	3447.3722	NaN	NaN	-0.3	0.8897	0.0217	0.0206	0.0214	0.0238	0.0228
0.0	0.0	0.0	-2030.4468	-669.6278	NaN	NaN	0.248	0.8901	0.0216	0.0206	0.0213	0.0237	0.0227
0.0	0.0	0.0	-2969.4468	-583.6278	NaN	NaN	0.1643	0.8907	0.0215	0.0207	0.0212	0.0234	0.0225
0.0	0.0	0.0	-1039.4468	507.3722	NaN	NaN	-0.3	0.8911	0.0215	0.0207	0.0211	0.0232	0.0225
0.0	0.0	0.0	-765.4468	-3194.6278	NaN	NaN	0.8067	0.8916	0.0213	0.0207	0.021	0.0231	0.0225
0.0	0.0	0.0	-2480.4468	1749.3722	NaN	NaN	-0.3	0.8886	0.0219	0.0204	0.0217	0.0242	0.0231
0.0	0.0	0.0	-2063.4468	-598.6278	NaN	NaN	0.2249	0.8877	0.0223	0.0202	0.022	0.0246	0.0233
0.0	0.0	0.0	115.5532	-1788.6278	NaN	NaN	1.0691	0.8869	0.0225	0.0202	0.0221	0.0249	0.0234
0.0	0.0	0.0	-765.4468	-179.6278	NaN	NaN	0.1901	0.8847	0.0232	0.0201	0.0226	0.0255	0.0238
0.0	0.0	0.0	-3760.4468	-375.6278	NaN	NaN	0.0908	0.8851	0.0233	0.0201	0.0226	0.0254	0.0236
0.0	0.0	0.0	-1800.4468	376.3722	NaN	NaN	-0.2643	0.8826	0.0241	0.0201	0.0232	0.026	0.0241
0.0	0.0	0.0	-1245.4468	-2157.6278	NaN	NaN	0.634	0.8847	0.0236	0.0197	0.0228	0.0255	0.0236
0.0	0.0	0.0	-292.4468	644.3722	NaN	NaN	1.3	0.8796	0.0252	0.02	0.024	0.0269	0.0245
0.0	0.0	0.0	-949.4468	2371.3722	NaN	NaN	1.3	0.8748	0.0269	0.0199	0.0252	0.0282	0.0251
0.0	0.0	0.0	-2195.4468	2298.3722	NaN	NaN	1.3	0.872	0.0279	0.0199	0.0258	0.0288	0.0255
0.0	0.0	0.0	-1830.4468	1155.3722	NaN	NaN	-0.3	0.8744	0.0275	0.0196	0.0253	0.0282	0.025
0.0	0.0	0.0	-1631.4468	-862.6278	NaN	NaN	0.3459	0.8788	0.0261	0.0194	0.0244	0.0272	0.0241
0.0	0.0	0.0	-457.4468	3547.3722	NaN	NaN	1.148	0.8719	0.0283	0.02	0.0258	0.0287	0.0254
0.0	0.0	0.0	-2419.4468	1171.3722	NaN	NaN	-0.3	0.8839	0.0248	0.0194	0.0232	0.0256	0.023
0.0	0.0	0.0	-1814.4468	12.3722	NaN	NaN	-0.0069	0.8887	0.0232	0.0196	0.0222	0.0241	0.0222
0.0	0.0	0.0	-3278.4468	-493.6278	NaN	NaN	0.1309	0.8923	0.0222	0.0196	0.0213	0.023	0.0216
0.0	0.0	0.0	-1239.4468	-2430.6278	NaN	NaN	0.6623	0.8914	0.0224	0.0196	0.0215	0.0232	0.0219
0.0	0.0	0.0	-3944.4468	1417.3722	NaN	NaN	-0.3	0.8902	0.0227	0.0194	0.0219	0.0237	0.0221
0.0	0.0	0.0	-2041.4468	735.3722	NaN	NaN	-0.3	0.8884	0.0233	0.0194	0.0223	0.0241	0.0224
0.0	0.0	0.0	-2765.4468	-715.6278	NaN	NaN	0.2056	0.8907	0.0228	0.0191	0.0218	0.0236	0.022
0.0	0.0	0.0	-2771.4468	-1853.6278	NaN	NaN	0.4008	0.8875	0.0236	0.0192	0.0224	0.0244	0.0228
0.0	0.0	0.0	-2252.4468	1419.3722	NaN	NaN	-0.3	0.881	0.0254	0.0192	0.0241	0.0264	0.024
0.0	0.0	0.0	-2051.4468	4550.3722	NaN	NaN	1.3	0.8737	0.028	0.0195	0.0255	0.028	0.0253
0.0	0.0	0.0	-1995.4468	1185.3722	NaN	NaN	-0.3	0.8858	0.0245	0.0188	0.0228	0.0251	0.0229
0.0	0.0	0.0	-1103.4468	1064.3722	NaN	NaN	-0.3	0.8859	0.0243	0.0194	0.0227	0.0247	0.0229
0.0	0.0	0.0	-2235.4468	-1473.6278	NaN	NaN	0.3973	0.8891	0.0236	0.0191	0.022	0.0239	0.0223
0.0	0.0	0.0	-859.4468	-250.6278	NaN	NaN	0.2258	0.8816	0.0257	0.0196	0.0236	0.0258	0.0238
0.0	0.0	0.0	-2757.4468	1775.3722	NaN	NaN	-0.3	0.8782	0.0271	0.0194	0.0243	0.0269	0.024
0.0	0.0	0.0	-444.4468	2016.3722	NaN	NaN	1.2827	0.8721	0.0294	0.02	0.0254	0.0281	0.0251
0.0	0.0	0.0	-2402.4468	2012.3722	NaN	NaN	-0.3	0.8828	0.026	0.0196	0.0231	0.0255	0.023
0.0	0.0	0.0	-2723.4468	65.3722	NaN	NaN	-0.0246	0.8886	0.0239	0.0197	0.0219	0.0238	0.022
0.0	0.0	0.0	-3266.4468	-1943.6278	NaN	NaN	0.3731	0.8909	0.0232	0.0197	0.0213	0.0232	0.0216
0.0	0.0	0.0	-2031.4468	763.3722	NaN	NaN	-0.3	0.8878	0.0242	0.02	0.022	0.024	0.0222
0.0	0.0	0.0	-1797.4468	-913.6278	NaN	NaN	0.337	0.8866	0.0246	0.0198	0.0223	0.0244	0.0224
0.0	0.0	0.0	-1486.4468	632.3722	NaN	NaN	-0.3	0.8814	0.0262	0.0199	0.0235	0.0258	0.0233
0.0	0.0	0.0	-3180.4468	-72.6278	NaN	NaN	0.0223	0.8854	0.0252	0.0195	0.0226	0.0249	0.0225
0.0	0.0	0.0	-3241.4468	-917.6278	NaN	NaN	0.2206	0.886	0.0247	0.0195	0.0224	0.0248	0.0225
0.0	0.0	0.0	-2381.4468	1707.3722	NaN	NaN	-0.3	0.881	0.026	0.0198	0.0235	0.0262	0.0235
0.0	0.0	0.0	-3172.4468	-173.6278	NaN	NaN	0.0519	0.8856	0.0245	0.0196	0.0225	0.0252	0.0226
0.0	0.0	0.0	-3639.4468	2501.3722	NaN	NaN	-0.3	0.8856	0.0244	0.02	0.0223	0.025	0.0227
0.0	0.0	0.0	-2588.4468	-2924.6278	NaN	NaN	0.5305	0.8906	0.023	0.0198	0.0211	0.0236	0.0218
0.0	0.0	0.0	-1600.4468	827.3722	NaN	NaN	-0.3	0.8856	0.0242	0.0204	0.0221	0.0248	0.0229
0.0	0.0	0.0	-3356.4468	771.3722	NaN	NaN	-0.2984	0.8831	0.025	0.0202	0.0229	0.0257	0.0233
0.0	0.0	0.0	-3933.4468	1188.3722	NaN	NaN	-0.3	0.8793	0.0259	0.0201	0.0238	0.0268	0.0241
0.0	0.0	0.0	-2401.4468	-58.6278	NaN	NaN	0.0238	0.8807	0.0254	0.0198	0.0236	0.0268	0.0237
0.0	0.0	0.0	-1784.4468	1224.3722	NaN	NaN	-0.3	0.8787	0.0259	0.0199	0.0241	0.0273	0.0241
0.0	0.0	0.0	-4813.4468	756.3722	NaN	NaN	-0.1864	0.8856	0.024	0.0196	0.0225	0.0254	0.0229
0.0	0.0	0.0	-3473.4468	1154.3722	NaN	NaN	-0.3	0.8847	0.0242	0.0199	0.0227	0.0253	0.0232
0.0	0.0	0.0	-1447.4468	-2928.6278	NaN	NaN	0.6692	0.8879	0.0234	0.0198	0.0219	0.0243	0.0228
0.0	0.0	0.0	-1135.4468	-2007.6278	NaN	NaN	0.6387	0.882	0.0249	0.02	0.0232	0.0261	0.0238
0.0	0.0	0.0	-1874.4468	864.3722	NaN	NaN	-0.3	0.8766	0.0265	0.02	0.0246	0.0277	0.0245
0.0	0.0	0.0	-3273.4468	929.3722	NaN	NaN	-0.3	0.8747	0.027	0.02	0.0251	0.0283	0.0248
0.0	0.0	0.0	-2134.4468	78.3722	NaN	NaN	-0.0381	0.8743	0.0271	0.02	0.0252	0.0285	0.0249
0.0	0.0	0.0	-1768.4468	-2441.6278	NaN	NaN	0.5799	0.8802	0.0253	0.0198	0.0238	0.0269	0.024
0.0	0.0	0.0	-2467.4468	1411.3722	NaN	NaN	-0.3	0.8773	0.0258	0.0204	0.0244	0.0275	0.0246
0.0	0.0	0.0	-2983.4468	-472.6278	NaN	NaN	0.1368	0.8808	0.0249	0.0201	0.0237	0.0266	0.0238
0.0	0.0	0.0	-1736.4468	-1176.6278	NaN	NaN	0.4039	0.8828	0.0242	0.0204	0.0231	0.0258	0.0237
0.0	0.0	0.0	-4132.4468	1198.3722	NaN	NaN	-0.3	0.8835	0.024	0.0205	0.0229	0.0255	0.0235
0.0	0.0	0.0	-1568.4468	-532.6278	NaN	NaN	0.2535	0.8815	0.0243	0.0208	0.0234	0.026	0.0241
0.0	0.0	0.0	-2498.4468	-1174.6278	NaN	NaN	0.3198	0.8811	0.0242	0.0208	0.0235	0.0262	0.0242
0.0	0.0	0.0	-1739.4468	4625.3722	NaN	NaN	1.3	0.8729	0.0262	0.0214	0.0255	0.0285	0.0255
0.0	0.0	0.0	-2014.4468	-681.6278	NaN	NaN	0.2528	0.8813	0.0241	0.0207	0.0235	0.0263	0.0241
0.0	0.0	0.0	-2929.4468	3478.3722	NaN	NaN	1.3	0.8768	0.025	0.0216	0.0245	0.0272	0.0249
0.0	0.0	0.0	-3473.4468	-401.6278	NaN	NaN	0.1036	0.8868	0.0228	0.021	0.0221	0.0243	0.0231
0.0	0.0	0.0	-1232.4468	-423.6278	NaN	NaN	0.2558	0.8866	0.0225	0.0218	0.022	0.0239	0.0233
0.0	0.0	0.0	-1818.4468	-1751.6278	NaN	NaN	0.4906	0.8875	0.0223	0.0218	0.0218	0.0235	0.0231
0.0	0.0	0.0	-2669.4468	1754.3722	NaN	NaN	-0.3	0.8869	0.0224	0.0218	0.0221	0.0237	0.0231
0.0	0.0	0.0	-2270.4468	1528.3722	NaN	NaN	-0.3	0.8872	0.0223	0.0219	0.022	0.0235	0.0231
0.0	0.0	0.0	-1500.4468	-1523.6278	NaN	NaN	0.5038	0.8877	0.0221	0.022	0.0219	0.0233	0.023
0.0	0.0	0.0	-2810.4468	278.3722	NaN	NaN	-0.1099	0.8877	0.0221	0.0221	0.0219	0.0232	0.023
0.0	0.0	0.0	-3269.4468	2204.3722	NaN	NaN	-0.3	0.8878	0.0219	0.0221	0.022	0.0232	0.0229
0.0	0.0	0.0	-2017.4468	2496.3722	NaN	NaN	1.3	0.8875	0.0219	0.0222	0.0222	0.0233	0.023
0.0	0.0	0.0	-2455.4468	912.3722	NaN	NaN	-0.3	0.8876	0.022	0.0224	0.0222	0.023	0.0228
0.0	0.0	0.0	-3213.4468	-523.6278	NaN	NaN	0.1401	0.8875	0.0223	0.0228	0.0222	0.0227	0.0225
0.0	0.0	0.0	-1688.4468	2008.3722	NaN	NaN	1.3	0.888	0.0223	0.0228	0.0223	0.0225	0.0222
0.0	0.0	0.0	-2979.4468	-1667.6278	NaN	NaN	0.3589	0.8889	0.0223	0.0228	0.0223	0.022	0.0218
0.0	0.0	0.0	-2272.4468	80.3722	NaN	NaN	-0.0367	0.8898	0.022	0.0226	0.0223	0.0217	0.0215
0.0	0.0	0.0	-3703.4468	307.3722	NaN	NaN	-0.0905	0.8906	0.022	0.0224	0.0222	0.0215	0.0214
0.0	0.0	0.0	-2846.4468	-2219.6278	NaN	NaN	0.4381	0.8913	0.0217	0.0222	0.0222	0.0214	0.0212
0.0	0.0	0.0	-3357.4468	417.3722	NaN	NaN	-0.142	0.892	0.0214	0.0221	0.0222	0.0213	0.0211
0.0	0.0	0.0	-3827.4468	648.3722	NaN	NaN	-0.2039	0.8923	0.0213	0.022	0.0222	0.0212	0.021
0.0	0.0	0.0	-2214.4468	650.3722	NaN	NaN	-0.3	0.8925	0.0213	0.0221	0.0221	0.0211	0.0209
0.0	0.0	0.0	-2921.4468	-2451.6278	NaN	NaN	0.4563	0.8928	0.0212	0.022	0.0221	0.021	0.0209
0.0	0.0	0.0	-2107.4468	435.3722	NaN	NaN	-0.2604	0.8928	0.0211	0.0221	0.0221	0.0211	0.0208
0.0	0.0	0.0	-1171.4468	1208.3722	NaN	NaN	1.3	0.893	0.021	0.022	0.022	0.0211	0.0208
0.0	0.0	0.0	-2700.4468	-1006.6278	NaN	NaN	0.2715	0.8928	0.021	0.0221	0.022	0.0213	0.0208
0.0	0.0	0.0	-2409.4468	913.3722	NaN	NaN	-0.3	0.893	0.021	0.022	0.022	0.0213	0.0207
0.0	0.0	0.0	-2577.4468	43.3722	NaN	NaN	-0.0171	0.8931	0.0211	0.0221	0.022	0.0211	0.0207
0.0	0.0	0.0	-3202.4468	-3354.6278	NaN	NaN	0.5116	0.8932	0.0211	0.0221	0.022	0.0209	0.0207
0.0	0.0	0.0	-2037.4468	543.3722	NaN	NaN	-0.3	0.8935	0.021	0.0221	0.022	0.0209	0.0206
0.0	0.0	0.0	-3460.4468	611.3722	NaN	NaN	-0.2146	0.8936	0.0209	0.0221	0.022	0.0208	0.0206
0.0	0.0	0.0	-1082.4468	2997.3722	NaN	NaN	1.3	0.8938	0.0208	0.022	0.0219	0.0209	0.0206
0.0	0.0	0.0	-2477.4468	-2627.6278	NaN	NaN	0.5147	0.8935	0.0209	0.0221	0.022	0.0208	0.0207
0.0	0.0	0.0	-3208.4468	4389.3722	NaN	NaN	1.3	0.8939	0.0207	0.0221	0.0219	0.0208	0.0206
0.0	0.0	0.0	-2258.4468	-2550.6278	NaN	NaN	0.5304	0.8935	0.0209	0.0221	0.022	0.0207	0.0208
0.0	0.0	0.0	-3220.4468	2659.3722	NaN	NaN	-0.3	0.8937	0.0207	0.0221	0.0219	0.0207	0.0208
0.0	0.0	0.0	-2699.4468	205.3722	NaN	NaN	-0.0823	0.8937	0.0207	0.0221	0.022	0.0206	0.0208
0.0	0.0	0.0	-3491.4468	117.3722	NaN	NaN	-0.0348	0.8939	0.0207	0.0221	0.022	0.0204	0.0208
0.0	0.0	0.0	-2487.4468	-1055.6278	NaN	NaN	0.2979	0.8937	0.0207	0.0222	0.0222	0.0204	0.0209
0.0	0.0	0.0	-2697.4468	-760.6278	NaN	NaN	0.22	0.8937	0.0207	0.0222	0.0222	0.0204	0.0208
0.0	0.0	0.0	-2014.4468	221.3722	NaN	NaN	-0.1235	0.8934	0.0206	0.0224	0.0223	0.0204	0.0209
0.0	0.0	0.0	-2558.4468	636.3722	NaN	NaN	-0.3	0.8933	0.0205	0.0224	0.0223	0.0205	0.0209
0.0	0.0	0.0	-2816.4468	208.3722	NaN	NaN	-0.0799	0.8928	0.0206	0.0226	0.0224	0.0206	0.021
0.0	0.0	0.0	-2659.4468	576.3722	NaN	NaN	-0.2767	0.8923	0.0207	0.0228	0.0225	0.0207	0.021
0.0	0.0	0.0	-1785.4468	847.3722	NaN	NaN	-0.3	0.8918	0.0209	0.0229	0.0226	0.0208	0.021
0.0	0.0	0.0	-2413.4468	133.3722	NaN	NaN	-0.0585	0.8917	0.021	0.023	0.0226	0.0208	0.0209
0.0	0.0	0.0	-3080.4468	1548.3722	NaN	NaN	-0.3	0.8917	0.021	0.0232	0.0225	0.0209	0.0207
0.0	0.0	0.0	-1057.4468	713.3722	NaN	NaN	-0.3	0.8918	0.0212	0.0233	0.0223	0.0209	0.0204
0.0	0.0	0.0	-3104.4468	191.3722	NaN	NaN	-0.0657	0.8916	0.0214	0.0235	0.0222	0.0209	0.0204
0.0	0.0	0.0	-1170.4468	-239.6278	NaN	NaN	0.1699	0.8914	0.0216	0.0236	0.0221	0.0211	0.0201
0.0	0.0	0.0	-1609.4468	1901.3722	NaN	NaN	1.3	0.8916	0.0217	0.0237	0.0219	0.0212	0.0199
0.0	0.0	0.0	-3054.4468	401.3722	NaN	NaN	-0.1513	0.8902	0.0222	0.0238	0.0222	0.0214	0.0202
0.0	0.0	0.0	-2112.4468	1895.3722	NaN	NaN	-0.3	0.8898	0.0223	0.0238	0.0223	0.0214	0.0203
0.0	0.0	0.0	-2796.4468	-1626.6278	NaN	NaN	0.3678	0.8883	0.0228	0.024	0.0226	0.0217	0.0206
0.0	0.0	0.0	-3987.4468	1660.3722	NaN	NaN	-0.3	0.8887	0.0226	0.0241	0.0224	0.0216	0.0205
0.0	0.0	0.0	-1149.4468	874.3722	NaN	NaN	-0.3	0.8887	0.0226	0.0241	0.0224	0.0217	0.0205
0.0	0.0	0.0	-1725.4468	-548.6278	NaN	NaN	0.2413	0.8889	0.0226	0.0241	0.0223	0.0216	0.0205
0.0	0.0	0.0	-3018.4468	1310.3722	NaN	NaN	-0.3	0.8889	0.0227	0.024	0.0223	0.0215	0.0205
0.0	0.0	0.0	-2342.4468	633.3722	NaN	NaN	-0.3	0.8893	0.0227	0.024	0.0222	0.0214	0.0205
0.0	0.0	0.0	-2066.4468	1277.3722	NaN	NaN	-0.3	0.8898	0.0224	0.024	0.0221	0.0213	0.0205
0.0	0.0	0.0	-1751.4468	-250.6278	NaN	NaN	0.1252	0.89	0.0223	0.0239	0.022	0.0213	0.0204
0.0	0.0	0.0	-3430.4468	-174.6278	NaN	NaN	0.0484	0.8898	0.0226	0.024	0.0219	0.0212	0.0204
0.0	0.0	0.0	-1923.4468	-2646.6278	NaN	NaN	0.5791	0.8899	0.0226	0.0241	0.0219	0.021	0.0205
0.0	0.0	0.0	-2140.4468	-1212.6278	NaN	NaN	0.3616	0.8905	0.0224	0.024	0.0218	0.0208	0.0204
0.0	0.0	0.0	-2832.4468	1897.3722	NaN	NaN	-0.3	0.8915	0.0221	0.0237	0.0217	0.0206	0.0204
0.0	0.0	0.0	-2812.4468	19.3722	NaN	NaN	-0.0069	0.8917	0.022	0.0235	0.0217	0.0206	0.0205
0.0	0.0	0.0	-1272.4468	-864.6278	NaN	NaN	0.4046	0.8929	0.0217	0.023	0.0216	0.0206	0.0203
0.0	0.0	0.0	-2198.4468	-1416.6278	NaN	NaN	0.3919	0.8912	0.0225	0.0234	0.0215	0.0208	0.0206
0.0	0.0	0.0	-2726.4468	-224.6278	NaN	NaN	0.0761	0.8913	0.0226	0.0234	0.0211	0.0207	0.0209
0.0	0.0	0.0	-2882.4468	-91.6278	NaN	NaN	0.0308	0.8911	0.0225	0.0233	0.0211	0.021	0.021
0.0	0.0	0.0	-3257.4468	2194.3722	NaN	NaN	-0.3	0.8915	0.0223	0.0231	0.0211	0.0213	0.0207
0.0	0.0	0.0	-1972.4468	2006.3722	NaN	NaN	1.3	0.892	0.0219	0.0229	0.0212	0.0215	0.0205
0.0	0.0	0.0	-2964.4468	848.3722	NaN	NaN	-0.3	0.8923	0.0218	0.0228	0.0212	0.0215	0.0204
0.0	0.0	0.0	-2591.4468	-1937.6278	NaN	NaN	0.4278	0.8928	0.0216	0.0227	0.0212	0.0215	0.0202
0.0	0.0	0.0	-4216.4468	-367.6278	NaN	NaN	0.0802	0.8937	0.0215	0.0225	0.0212	0.0213	0.0199
0.0	0.0	0.0	-4458.4468	-512.6278	NaN	NaN	0.1031	0.894	0.0214	0.0222	0.0214	0.0212	0.0197
0.0	0.0	0.0	-3520.4468	1918.3722	NaN	NaN	-0.3	0.895	0.0211	0.0216	0.0217	0.0211	0.0195
0.0	0.0	0.0	-3185.4468	1161.3722	NaN	NaN	-0.3	0.8958	0.0207	0.021	0.022	0.021	0.0195
0.0	0.0	0.0	-4149.4468	567.3722	NaN	NaN	-0.1584	0.8957	0.0206	0.0206	0.0224	0.0211	0.0195
0.0	0.0	0.0	-2191.4468	-260.6278	NaN	NaN	0.1063	0.8943	0.0208	0.0208	0.0227	0.0216	0.0198
0.0	0.0	0.0	-2144.4468	785.3722	NaN	NaN	-0.3	0.895	0.0208	0.0205	0.0225	0.0216	0.0196
0.0	0.0	0.0	-2459.4468	711.3722	NaN	NaN	-0.3	0.8842	0.0226	0.0222	0.0246	0.0242	0.0222
0.0	0.0	0.0	-3618.4468	-320.6278	NaN	NaN	0.0814	0.9077	0.0175	0.0179	0.0203	0.0197	0.017
