# Supplementary material for: DeepFRET, a software for rapid and automated single-molecule FRET data classification using deep learning
Source: eLife. 2020 Nov 3;9:e60404. doi: 10.7554/eLife.60404 (PMC7609065; doi:10.7554/eLife.60404)
Supplement: Figure 4—source data 1. [file elife-60404-fig4-data1.zip › Figure 4-source data 1/Fig_S4a/Traces/traces_all_n294/Traces_Fig2d_4mMAc_mov3_combined_tif_pair61.txt]

Exported by DeepFRET
Date: 2020-08-26, 18:13
Video filename: None
FRET pair #61
Bleaches at 193
D-Dexc-bg	A-Dexc-bg	A-Aexc-bg	D-Dexc-rw	A-Dexc-rw	A-Aexc-rw	S	E	p_bleached	p_aggregated	p_noisy	p_scrambled	p_static	p_dynamic
0.0	0.0	0.0	17156.4258	4560.5396	NaN	NaN	0.21	0.1199	0.547	0.0279	0.2308	0.0437	0.0308
0.0	0.0	0.0	15756.4258	6821.5396	NaN	NaN	0.3021	0.0959	0.594	0.0263	0.2083	0.0451	0.0304
0.0	0.0	0.0	13906.4258	3504.5396	NaN	NaN	0.2013	0.0952	0.6147	0.025	0.19	0.0455	0.0295
0.0	0.0	0.0	15543.4258	7955.5396	NaN	NaN	0.3385	0.0977	0.6018	0.0257	0.1948	0.0487	0.0313
0.0	0.0	0.0	16151.4258	4550.5396	NaN	NaN	0.2198	0.0994	0.5994	0.0263	0.1932	0.0494	0.0322
0.0	0.0	0.0	15233.4258	9589.5396	NaN	NaN	0.3863	0.1018	0.5909	0.0264	0.1981	0.05	0.0328
0.0	0.0	0.0	14778.4258	5512.5396	NaN	NaN	0.2717	0.1054	0.5772	0.0264	0.2066	0.0517	0.0326
0.0	0.0	0.0	14994.4258	6400.5396	NaN	NaN	0.2992	0.1072	0.5705	0.0266	0.21	0.053	0.0327
0.0	0.0	0.0	16400.4258	5267.5396	NaN	NaN	0.2431	0.1073	0.5706	0.0266	0.2094	0.0535	0.0327
0.0	0.0	0.0	16208.4258	6349.5396	NaN	NaN	0.2815	0.1082	0.5659	0.0266	0.2124	0.0539	0.033
0.0	0.0	0.0	15238.4258	6716.5396	NaN	NaN	0.3059	0.1094	0.5619	0.0265	0.2146	0.0543	0.0332
0.0	0.0	0.0	12882.4258	4473.5396	NaN	NaN	0.2578	0.1116	0.5551	0.0264	0.2189	0.0546	0.0335
0.0	0.0	0.0	18781.4258	6645.5396	NaN	NaN	0.2614	0.1117	0.5521	0.0263	0.2213	0.0545	0.034
0.0	0.0	0.0	14252.4258	5686.5396	NaN	NaN	0.2852	0.1136	0.545	0.0263	0.2256	0.0553	0.0343
0.0	0.0	0.0	14124.4258	5375.5396	NaN	NaN	0.2757	0.1132	0.5465	0.0264	0.2242	0.0552	0.0346
0.0	0.0	0.0	11874.4258	5658.5396	NaN	NaN	0.3227	0.1137	0.5486	0.0258	0.2227	0.0551	0.0341
0.0	0.0	0.0	16039.4258	1974.5396	NaN	NaN	0.1096	0.1118	0.5511	0.0254	0.2238	0.0542	0.0337
0.0	0.0	0.0	15716.4258	4289.5396	NaN	NaN	0.2144	0.1129	0.547	0.0253	0.2271	0.0543	0.0334
0.0	0.0	0.0	15593.4258	1466.5396	NaN	NaN	0.086	0.1123	0.5429	0.0253	0.2316	0.0543	0.0335
0.0	0.0	0.0	13557.4258	10122.5396	NaN	NaN	0.4275	0.1122	0.5402	0.0254	0.2341	0.0544	0.0336
0.0	0.0	0.0	15471.4258	5926.5396	NaN	NaN	0.277	0.1117	0.5388	0.0255	0.2358	0.0542	0.034
0.0	0.0	0.0	11808.4258	3311.5396	NaN	NaN	0.219	0.112	0.5367	0.0257	0.237	0.0543	0.0343
0.0	0.0	0.0	13736.4258	3920.5396	NaN	NaN	0.222	0.1113	0.5401	0.026	0.2338	0.0543	0.0345
0.0	0.0	0.0	14434.4258	7220.5396	NaN	NaN	0.3334	0.1096	0.5472	0.0266	0.2274	0.0545	0.0346
0.0	0.0	0.0	14385.4258	5159.5396	NaN	NaN	0.264	0.1066	0.5663	0.0269	0.2129	0.0529	0.0345
0.0	0.0	0.0	14272.4258	3342.5396	NaN	NaN	0.1898	0.1086	0.559	0.0273	0.2164	0.0544	0.0343
0.0	0.0	0.0	16067.4258	5738.5396	NaN	NaN	0.2632	0.1059	0.5734	0.0278	0.2054	0.0536	0.034
0.0	0.0	0.0	12817.4258	5565.5396	NaN	NaN	0.3028	0.1039	0.5805	0.028	0.2004	0.0536	0.0335
0.0	0.0	0.0	13871.4258	3923.5396	NaN	NaN	0.2205	0.1042	0.5764	0.0283	0.2032	0.0542	0.0337
0.0	0.0	0.0	15688.4258	8119.5396	NaN	NaN	0.341	0.1034	0.581	0.0288	0.1988	0.0543	0.0337
0.0	0.0	0.0	14759.4258	4788.5396	NaN	NaN	0.245	0.1006	0.5944	0.0291	0.1892	0.0528	0.0339
0.0	0.0	0.0	13767.4258	5747.5396	NaN	NaN	0.2945	0.1017	0.5945	0.029	0.1883	0.0527	0.0339
0.0	0.0	0.0	13854.4258	6994.5396	NaN	NaN	0.3355	0.0989	0.6051	0.029	0.1821	0.0511	0.0338
0.0	0.0	0.0	12109.4258	5091.5396	NaN	NaN	0.296	0.0999	0.6013	0.029	0.1841	0.0519	0.0339
0.0	0.0	0.0	13065.4258	6156.5396	NaN	NaN	0.3203	0.1002	0.5999	0.0289	0.1851	0.0519	0.0339
0.0	0.0	0.0	13675.4258	3398.5396	NaN	NaN	0.199	0.1027	0.5909	0.0289	0.1905	0.0532	0.0338
0.0	0.0	0.0	14223.4258	3017.5396	NaN	NaN	0.175	0.1004	0.6	0.0287	0.1849	0.0524	0.0336
0.0	0.0	0.0	13338.4258	4656.5396	NaN	NaN	0.2588	0.1016	0.5929	0.0286	0.19	0.0533	0.0336
0.0	0.0	0.0	11645.4258	10055.5396	NaN	NaN	0.4634	0.1011	0.5929	0.0286	0.1902	0.0534	0.0337
0.0	0.0	0.0	11516.4258	4591.5396	NaN	NaN	0.285	0.1021	0.5896	0.0285	0.1925	0.0537	0.0336
0.0	0.0	0.0	11782.4258	6347.5396	NaN	NaN	0.3501	0.1027	0.5868	0.0285	0.1943	0.054	0.0337
0.0	0.0	0.0	13615.4258	4753.5396	NaN	NaN	0.2588	0.1024	0.589	0.0285	0.1928	0.0539	0.0335
0.0	0.0	0.0	11952.4258	5654.5396	NaN	NaN	0.3212	0.103	0.5852	0.0285	0.1958	0.0538	0.0338
0.0	0.0	0.0	12545.4258	4950.5396	NaN	NaN	0.283	0.1038	0.5842	0.0284	0.1964	0.0533	0.0339
0.0	0.0	0.0	13151.4258	3727.5396	NaN	NaN	0.2208	0.1058	0.5782	0.0283	0.2001	0.0538	0.0338
0.0	0.0	0.0	12693.4258	6516.5396	NaN	NaN	0.3392	0.1052	0.5776	0.0283	0.2012	0.0537	0.0339
0.0	0.0	0.0	9062.4258	5859.5396	NaN	NaN	0.3927	0.1063	0.575	0.0283	0.2028	0.0536	0.034
0.0	0.0	0.0	10849.4258	3297.5396	NaN	NaN	0.2331	0.1041	0.585	0.0285	0.1957	0.0528	0.0339
0.0	0.0	0.0	9886.4258	3202.5396	NaN	NaN	0.2447	0.1061	0.5779	0.0283	0.2004	0.0535	0.0338
0.0	0.0	0.0	13849.4258	5203.5396	NaN	NaN	0.2731	0.106	0.5757	0.0282	0.2023	0.0539	0.0339
0.0	0.0	0.0	18029.4258	4702.5396	NaN	NaN	0.2069	0.109	0.5659	0.0278	0.2088	0.0544	0.034
0.0	0.0	0.0	15628.4258	1670.5396	NaN	NaN	0.0966	0.1067	0.5766	0.0279	0.2014	0.0537	0.0338
0.0	0.0	0.0	8931.4258	1210.5396	NaN	NaN	0.1194	0.1101	0.565	0.0275	0.2085	0.0553	0.0336
0.0	0.0	0.0	9349.4258	5201.5396	NaN	NaN	0.3575	0.112	0.558	0.0272	0.2131	0.0558	0.0339
0.0	0.0	0.0	13546.4258	2882.5396	NaN	NaN	0.1755	0.1109	0.5593	0.0269	0.2134	0.0553	0.0343
0.0	0.0	0.0	10479.4258	3031.5396	NaN	NaN	0.2244	0.1136	0.5491	0.0264	0.2208	0.0558	0.0343
0.0	0.0	0.0	9677.4258	4802.5396	NaN	NaN	0.3317	0.1123	0.5531	0.0264	0.2184	0.056	0.0338
0.0	0.0	0.0	9804.4258	2698.5396	NaN	NaN	0.2158	0.1092	0.5649	0.0265	0.2105	0.0557	0.0332
0.0	0.0	0.0	11493.4258	1854.5396	NaN	NaN	0.1389	0.1088	0.5665	0.0262	0.2096	0.0557	0.0332
0.0	0.0	0.0	10896.4258	2819.5396	NaN	NaN	0.2056	0.11	0.5586	0.0258	0.2156	0.0565	0.0335
0.0	0.0	0.0	8833.4258	3348.5396	NaN	NaN	0.2749	0.1086	0.5633	0.0256	0.2126	0.0565	0.0333
0.0	0.0	0.0	12617.4258	3029.5396	NaN	NaN	0.1936	0.1106	0.5534	0.0252	0.22	0.057	0.0338
0.0	0.0	0.0	10263.4258	4382.5396	NaN	NaN	0.2992	0.1103	0.5579	0.0251	0.2166	0.0565	0.0335
0.0	0.0	0.0	8679.4258	1733.5396	NaN	NaN	0.1665	0.109	0.5634	0.0253	0.2126	0.0564	0.0333
0.0	0.0	0.0	11617.4258	4491.5396	NaN	NaN	0.2788	0.1099	0.5615	0.0253	0.2139	0.0561	0.0333
0.0	0.0	0.0	9779.4258	1844.5396	NaN	NaN	0.1587	0.1091	0.5656	0.0254	0.2108	0.0557	0.0333
0.0	0.0	0.0	7336.4258	1445.5396	NaN	NaN	0.1646	0.1103	0.5604	0.0252	0.2146	0.0558	0.0336
0.0	0.0	0.0	11282.4258	5651.5396	NaN	NaN	0.3337	0.1118	0.5531	0.025	0.2201	0.056	0.0339
0.0	0.0	0.0	9895.4258	6674.5396	NaN	NaN	0.4028	0.111	0.5574	0.0251	0.217	0.0554	0.0341
0.0	0.0	0.0	12196.4258	4772.5396	NaN	NaN	0.2813	0.1112	0.556	0.0252	0.2182	0.0551	0.0344
0.0	0.0	0.0	11193.4258	5445.5396	NaN	NaN	0.3273	0.1125	0.5488	0.025	0.2232	0.0556	0.0347
0.0	0.0	0.0	11579.4258	2385.5396	NaN	NaN	0.1708	0.1118	0.5529	0.0253	0.22	0.055	0.035
0.0	0.0	0.0	12866.4258	7797.5396	NaN	NaN	0.3773	0.1134	0.5433	0.0251	0.2269	0.0556	0.0357
0.0	0.0	0.0	10068.4258	1865.5396	NaN	NaN	0.1563	0.1135	0.5446	0.0253	0.2257	0.0554	0.0356
0.0	0.0	0.0	12721.4258	5855.5396	NaN	NaN	0.3152	0.1143	0.5412	0.0255	0.2274	0.0556	0.036
0.0	0.0	0.0	12274.4258	3532.5396	NaN	NaN	0.2235	0.1135	0.5455	0.0257	0.224	0.0551	0.036
0.0	0.0	0.0	9531.4258	1826.5396	NaN	NaN	0.1608	0.1129	0.5465	0.0259	0.2234	0.0547	0.0367
0.0	0.0	0.0	7663.4258	4715.5396	NaN	NaN	0.3809	0.1136	0.542	0.0258	0.2268	0.055	0.0369
0.0	0.0	0.0	8865.4258	7149.5396	NaN	NaN	0.4464	0.1131	0.543	0.026	0.2261	0.0545	0.0373
0.0	0.0	0.0	8392.4258	4910.5396	NaN	NaN	0.3691	0.1123	0.5461	0.026	0.2243	0.0542	0.037
0.0	0.0	0.0	10857.4258	2244.5396	NaN	NaN	0.1713	0.1128	0.5427	0.0262	0.2263	0.0545	0.0375
0.0	0.0	0.0	10722.4258	4503.5396	NaN	NaN	0.2958	0.1116	0.5512	0.0263	0.2197	0.0539	0.0372
0.0	0.0	0.0	12319.4258	4157.5396	NaN	NaN	0.2523	0.1101	0.5567	0.0264	0.2163	0.0532	0.0374
0.0	0.0	0.0	10228.4258	4179.5396	NaN	NaN	0.2901	0.1107	0.5538	0.0261	0.2186	0.0535	0.0373
0.0	0.0	0.0	11244.4258	4062.5396	NaN	NaN	0.2654	0.1099	0.56	0.0263	0.2136	0.0531	0.0371
0.0	0.0	0.0	10269.4258	3440.5396	NaN	NaN	0.251	0.1081	0.5698	0.0264	0.2067	0.0521	0.0369
0.0	0.0	0.0	9900.4258	877.5396	NaN	NaN	0.0814	0.1056	0.5794	0.0264	0.2009	0.0511	0.0366
0.0	0.0	0.0	9691.4258	4807.5396	NaN	NaN	0.3316	0.1061	0.5773	0.0262	0.2025	0.0516	0.0363
0.0	0.0	0.0	13520.4258	3840.5396	NaN	NaN	0.2212	0.1037	0.587	0.0263	0.1962	0.051	0.0357
0.0	0.0	0.0	9661.4258	1696.5396	NaN	NaN	0.1494	0.1022	0.5887	0.0259	0.197	0.0507	0.0355
0.0	0.0	0.0	11271.4258	2595.5396	NaN	NaN	0.1872	0.1009	0.5938	0.0257	0.1944	0.0499	0.0353
0.0	0.0	0.0	9502.4258	542.5396	NaN	NaN	0.054	0.1005	0.5908	0.0253	0.198	0.0498	0.0355
0.0	0.0	0.0	11023.4258	2473.5396	NaN	NaN	0.1833	0.0986	0.5996	0.0254	0.1927	0.0483	0.0353
0.0	0.0	0.0	10282.4258	3093.5396	NaN	NaN	0.2313	0.0987	0.5946	0.0252	0.198	0.0483	0.0352
0.0	0.0	0.0	10924.4258	2985.5396	NaN	NaN	0.2146	0.0969	0.6097	0.0256	0.1866	0.0469	0.0344
0.0	0.0	0.0	9394.4258	-77.4604	NaN	NaN	-0.0083	0.0965	0.6102	0.0257	0.1862	0.047	0.0343
0.0	0.0	0.0	9368.4258	3415.5396	NaN	NaN	0.2672	0.0956	0.6163	0.0258	0.1817	0.0463	0.0342
0.0	0.0	0.0	7735.4258	2447.5396	NaN	NaN	0.2404	0.094	0.62	0.026	0.1798	0.046	0.0342
0.0	0.0	0.0	8026.4258	6717.5396	NaN	NaN	0.4556	0.0922	0.6249	0.0259	0.1778	0.0449	0.0344
0.0	0.0	0.0	9410.4258	5178.5396	NaN	NaN	0.355	0.0893	0.63	0.0258	0.1761	0.0443	0.0344
0.0	0.0	0.0	10757.4258	4053.5396	NaN	NaN	0.2737	0.0875	0.6337	0.0257	0.175	0.0436	0.0345
0.0	0.0	0.0	10063.4258	5490.5396	NaN	NaN	0.353	0.0852	0.6392	0.0256	0.1726	0.043	0.0344
0.0	0.0	0.0	11362.4258	2546.5396	NaN	NaN	0.1831	0.0839	0.6403	0.0255	0.1732	0.0428	0.0343
0.0	0.0	0.0	11687.4258	1630.5396	NaN	NaN	0.1224	0.0827	0.644	0.0254	0.1712	0.0425	0.0341
0.0	0.0	0.0	8528.4258	2933.5396	NaN	NaN	0.2559	0.0831	0.6427	0.0255	0.1719	0.0427	0.0341
0.0	0.0	0.0	10773.4258	2704.5396	NaN	NaN	0.2007	0.0823	0.6486	0.0257	0.167	0.0425	0.0339
0.0	0.0	0.0	8748.4258	2226.5396	NaN	NaN	0.2029	0.0836	0.6442	0.0257	0.1697	0.0425	0.0343
0.0	0.0	0.0	9779.4258	6026.5396	NaN	NaN	0.3813	0.0842	0.642	0.0257	0.1707	0.0429	0.0345
0.0	0.0	0.0	11622.4258	4775.5396	NaN	NaN	0.2912	0.0843	0.6416	0.0259	0.1704	0.0433	0.0345
0.0	0.0	0.0	11920.4258	3792.5396	NaN	NaN	0.2414	0.0841	0.6456	0.0261	0.1668	0.0429	0.0345
0.0	0.0	0.0	12600.4258	2450.5396	NaN	NaN	0.1628	0.0856	0.642	0.0262	0.168	0.0437	0.0345
0.0	0.0	0.0	8542.4258	4456.5396	NaN	NaN	0.3428	0.0862	0.6449	0.0266	0.1642	0.0437	0.0344
0.0	0.0	0.0	10010.4258	3111.5396	NaN	NaN	0.2371	0.088	0.6419	0.027	0.1642	0.0446	0.0343
0.0	0.0	0.0	10843.4258	6211.5396	NaN	NaN	0.3642	0.0913	0.6362	0.0272	0.1655	0.0457	0.0341
0.0	0.0	0.0	11848.4258	3421.5396	NaN	NaN	0.2241	0.0931	0.6423	0.028	0.1573	0.0461	0.0332
0.0	0.0	0.0	11790.4258	3459.5396	NaN	NaN	0.2269	0.0966	0.6352	0.0284	0.159	0.0479	0.0331
0.0	0.0	0.0	6396.4258	2878.5396	NaN	NaN	0.3104	0.0998	0.6337	0.0288	0.1564	0.0493	0.0321
0.0	0.0	0.0	9475.4258	4425.5396	NaN	NaN	0.3184	0.1026	0.6319	0.0293	0.1542	0.0502	0.0317
0.0	0.0	0.0	12969.4258	1158.5396	NaN	NaN	0.082	0.1055	0.63	0.0298	0.1522	0.0516	0.031
0.0	0.0	0.0	11103.4258	4410.5396	NaN	NaN	0.2843	0.1095	0.6246	0.03	0.1522	0.0533	0.0304
0.0	0.0	0.0	10429.4258	2454.5396	NaN	NaN	0.1905	0.1101	0.6287	0.0306	0.1469	0.0542	0.0295
0.0	0.0	0.0	12359.4258	7352.5396	NaN	NaN	0.373	0.1109	0.6257	0.031	0.1472	0.0553	0.03
0.0	0.0	0.0	11206.4258	6230.5396	NaN	NaN	0.3573	0.1137	0.6206	0.031	0.1483	0.0568	0.0296
0.0	0.0	0.0	13088.4258	4439.5396	NaN	NaN	0.2533	0.118	0.6119	0.0309	0.1512	0.0585	0.0295
0.0	0.0	0.0	13280.4258	4793.5396	NaN	NaN	0.2652	0.1191	0.6145	0.0314	0.1472	0.0587	0.029
0.0	0.0	0.0	16028.4258	3243.5396	NaN	NaN	0.1683	0.1194	0.6165	0.0321	0.1437	0.0595	0.029
0.0	0.0	0.0	10574.4258	6203.5396	NaN	NaN	0.3697	0.1248	0.6044	0.0321	0.1478	0.0619	0.029
0.0	0.0	0.0	9206.4258	5101.5396	NaN	NaN	0.3566	0.1291	0.5956	0.0325	0.1495	0.0644	0.0289
0.0	0.0	0.0	10652.4258	4638.5396	NaN	NaN	0.3034	0.132	0.5927	0.033	0.1478	0.0658	0.0287
0.0	0.0	0.0	10498.4258	1701.5396	NaN	NaN	0.1395	0.1327	0.593	0.0335	0.1452	0.0668	0.0287
0.0	0.0	0.0	9389.4258	4988.5396	NaN	NaN	0.347	0.1343	0.5857	0.0339	0.1476	0.0694	0.0292
0.0	0.0	0.0	7227.4258	6905.5396	NaN	NaN	0.4886	0.1375	0.5821	0.034	0.1476	0.0698	0.029
0.0	0.0	0.0	11557.4258	3042.5396	NaN	NaN	0.2084	0.1369	0.5806	0.0343	0.1474	0.0711	0.0296
0.0	0.0	0.0	9501.4258	1003.5396	NaN	NaN	0.0955	0.1412	0.575	0.0342	0.1491	0.071	0.0295
0.0	0.0	0.0	11573.4258	4371.5396	NaN	NaN	0.2742	0.1398	0.5762	0.0347	0.147	0.072	0.0303
0.0	0.0	0.0	9840.4258	3069.5396	NaN	NaN	0.2378	0.1389	0.5765	0.0349	0.1474	0.0718	0.0306
0.0	0.0	0.0	7695.4258	5186.5396	NaN	NaN	0.4026	0.1403	0.573	0.0345	0.1493	0.072	0.0311
0.0	0.0	0.0	10248.4258	1870.5396	NaN	NaN	0.1543	0.1441	0.5652	0.034	0.1536	0.0721	0.0309
0.0	0.0	0.0	11202.4258	3644.5396	NaN	NaN	0.2455	0.14	0.5708	0.0341	0.1519	0.0718	0.0313
0.0	0.0	0.0	8112.4258	3148.5396	NaN	NaN	0.2796	0.1435	0.5651	0.0335	0.1555	0.0719	0.0305
0.0	0.0	0.0	12296.4258	3968.5396	NaN	NaN	0.244	0.1422	0.5653	0.0334	0.1562	0.0721	0.0308
0.0	0.0	0.0	9767.4258	2915.5396	NaN	NaN	0.2299	0.1428	0.5627	0.033	0.159	0.0718	0.0307
0.0	0.0	0.0	8957.4258	3719.5396	NaN	NaN	0.2934	0.1427	0.5589	0.0327	0.1623	0.0725	0.0309
0.0	0.0	0.0	7334.4258	4745.5396	NaN	NaN	0.3928	0.1455	0.5523	0.0321	0.1671	0.0724	0.0307
0.0	0.0	0.0	11476.4258	8847.5396	NaN	NaN	0.4353	0.1443	0.5537	0.0318	0.1679	0.0717	0.0306
0.0	0.0	0.0	10030.4258	2670.5396	NaN	NaN	0.2103	0.1459	0.5496	0.0315	0.1716	0.0714	0.0301
0.0	0.0	0.0	7063.4258	5024.5396	NaN	NaN	0.4157	0.1509	0.5398	0.031	0.1789	0.0697	0.0297
0.0	0.0	0.0	11388.4258	4114.5396	NaN	NaN	0.2654	0.1546	0.5337	0.0315	0.1825	0.0688	0.0289
0.0	0.0	0.0	9241.4258	2165.5396	NaN	NaN	0.1898	0.1592	0.5208	0.0319	0.1925	0.0666	0.0289
0.0	0.0	0.0	9616.4258	3986.5396	NaN	NaN	0.2931	0.1637	0.506	0.0328	0.2033	0.0654	0.0288
0.0	0.0	0.0	8926.4258	5549.5396	NaN	NaN	0.3834	0.1653	0.4911	0.0337	0.2164	0.0642	0.0292
0.0	0.0	0.0	8061.4258	3101.5396	NaN	NaN	0.2778	0.1674	0.4864	0.0338	0.2213	0.0625	0.0287
0.0	0.0	0.0	13626.4258	4655.5396	NaN	NaN	0.2547	0.17	0.4735	0.0345	0.2323	0.0609	0.0288
0.0	0.0	0.0	8017.4258	887.5396	NaN	NaN	0.0997	0.1736	0.4629	0.0352	0.2404	0.0593	0.0286
0.0	0.0	0.0	12629.4258	4024.5396	NaN	NaN	0.2417	0.1763	0.4532	0.0354	0.2492	0.0576	0.0283
0.0	0.0	0.0	8870.4258	4156.5396	NaN	NaN	0.3191	0.1767	0.4391	0.0359	0.2631	0.0561	0.0292
0.0	0.0	0.0	7784.4258	577.5396	NaN	NaN	0.0691	0.1896	0.4453	0.0337	0.2497	0.0544	0.0272
0.0	0.0	0.0	9405.4258	3966.5396	NaN	NaN	0.2966	0.1915	0.4174	0.035	0.2727	0.0542	0.0292
0.0	0.0	0.0	9514.4258	4033.5396	NaN	NaN	0.2977	0.1953	0.4169	0.0335	0.2706	0.0545	0.0292
0.0	0.0	0.0	10777.4258	2798.5396	NaN	NaN	0.2061	0.2001	0.4001	0.0331	0.281	0.0549	0.0308
0.0	0.0	0.0	10846.4258	2309.5396	NaN	NaN	0.1756	0.1985	0.3804	0.0329	0.2996	0.0555	0.0331
0.0	0.0	0.0	7960.4258	1870.5396	NaN	NaN	0.1903	0.2073	0.3732	0.0316	0.2983	0.0562	0.0334
0.0	0.0	0.0	9408.4258	3177.5396	NaN	NaN	0.2525	0.2067	0.3644	0.0315	0.3048	0.058	0.0345
0.0	0.0	0.0	11997.4258	-1039.4604	NaN	NaN	-0.0949	0.22	0.3557	0.0305	0.2997	0.0597	0.0345
0.0	0.0	0.0	11905.4258	3520.5396	NaN	NaN	0.2282	0.2189	0.3401	0.0304	0.3137	0.0606	0.0364
0.0	0.0	0.0	9163.4258	5095.5396	NaN	NaN	0.3574	0.2198	0.3272	0.0299	0.3241	0.0617	0.0374
0.0	0.0	0.0	8776.4258	3826.5396	NaN	NaN	0.3036	0.2173	0.3146	0.0296	0.3372	0.062	0.0393
0.0	0.0	0.0	11285.4258	3677.5396	NaN	NaN	0.2458	0.2278	0.3122	0.0282	0.3303	0.062	0.0395
0.0	0.0	0.0	7344.4258	-156.4604	NaN	NaN	-0.0218	0.2312	0.2932	0.0286	0.3428	0.0618	0.0423
0.0	0.0	0.0	9204.4258	1717.5396	NaN	NaN	0.1573	0.2417	0.2838	0.0277	0.342	0.0618	0.043
0.0	0.0	0.0	4932.4258	4906.5396	NaN	NaN	0.4987	0.2387	0.2633	0.0288	0.3627	0.0602	0.0463
0.0	0.0	0.0	9135.4258	683.5396	NaN	NaN	0.0696	0.2453	0.2536	0.0281	0.3659	0.0603	0.0469
0.0	0.0	0.0	8541.4258	5338.5396	NaN	NaN	0.3846	0.2538	0.2309	0.0305	0.3752	0.0577	0.052
0.0	0.0	0.0	7920.4258	1706.5396	NaN	NaN	0.1773	0.2879	0.2171	0.0305	0.3529	0.0587	0.0528
0.0	0.0	0.0	10074.4258	-857.4604	NaN	NaN	-0.093	0.2852	0.1981	0.0329	0.3689	0.0566	0.0583
0.0	0.0	0.0	10305.4258	3934.5396	NaN	NaN	0.2763	0.294	0.1943	0.0322	0.3645	0.0587	0.0564
0.0	0.0	0.0	8316.4258	6209.5396	NaN	NaN	0.4275	0.2955	0.1856	0.0336	0.3676	0.0576	0.06
0.0	0.0	0.0	8225.4258	2306.5396	NaN	NaN	0.219	0.3316	0.1899	0.0312	0.3311	0.0607	0.0556
0.0	0.0	0.0	7797.4258	4113.5396	NaN	NaN	0.3454	0.3013	0.1645	0.0366	0.3767	0.0574	0.0635
0.0	0.0	0.0	12302.4258	5185.5396	NaN	NaN	0.2965	0.3072	0.1718	0.0337	0.3663	0.0615	0.0595
0.0	0.0	0.0	9366.4258	5713.5396	NaN	NaN	0.3789	0.2854	0.1519	0.0395	0.3968	0.0583	0.0681
0.0	0.0	0.0	9971.4258	4561.5396	NaN	NaN	0.3139	0.319	0.1557	0.036	0.3607	0.0666	0.062
0.0	0.0	0.0	8431.4258	4106.5396	NaN	NaN	0.3275	0.2777	0.1248	0.0433	0.4212	0.0623	0.0706
0.0	0.0	0.0	7434.4258	2007.5396	NaN	NaN	0.2126	0.3139	0.1312	0.0365	0.3881	0.0704	0.06
0.0	0.0	0.0	11015.4258	5236.5396	NaN	NaN	0.3222	0.284	0.0969	0.0426	0.4462	0.0671	0.0632
0.0	0.0	0.0	9401.4258	1576.5396	NaN	NaN	0.1436	0.3096	0.094	0.0358	0.4335	0.0742	0.0529
0.0	0.0	0.0	10225.4258	3411.5396	NaN	NaN	0.2502	0.3138	0.0778	0.037	0.4459	0.0726	0.0529
0.0	0.0	0.0	11060.4258	3131.5396	NaN	NaN	0.2207	0.3108	0.0718	0.034	0.4597	0.0746	0.049
0.0	0.0	0.0	12719.4258	6100.5396	NaN	NaN	0.3242	0.2963	0.0685	0.0349	0.4755	0.0746	0.0501
0.0	0.0	0.0	7748.4258	3437.5396	NaN	NaN	0.3073	0.3182	0.068	0.034	0.4537	0.076	0.0501
0.0	0.0	0.0	11456.4258	5264.5396	NaN	NaN	0.3148	0.2943	0.0641	0.0353	0.4783	0.0762	0.0519
0.0	0.0	0.0	9343.4258	5928.5396	NaN	NaN	0.3882	0.3231	0.0729	0.0343	0.4352	0.0806	0.0539
0.0	0.0	0.0	8372.4258	2623.5396	NaN	NaN	0.2386	0.4171	0.0817	0.0314	0.3317	0.0885	0.0497
0.0	0.0	0.0	11939.4258	-193.4604	NaN	NaN	-0.0165	0.5005	0.0826	0.0264	0.2555	0.0945	0.0404
0.0	0.0	0.0	8999.4258	3977.5396	NaN	NaN	0.3065	0.5935	0.0759	0.0217	0.1823	0.0954	0.0312
0.0	0.0	0.0	10504.4258	1657.5396	NaN	NaN	0.1363	0.632	0.072	0.0208	0.1461	0.0961	0.0329
0.0	0.0	0.0	9749.4258	1647.5396	NaN	NaN	0.1446	0.6941	0.0682	0.0203	0.1045	0.082	0.0308
0.0	0.0	0.0	9862.4258	-231.4604	NaN	NaN	-0.024	0.7133	0.0659	0.0214	0.0912	0.0766	0.0316
0.0	0.0	0.0	12757.4258	1084.5396	NaN	NaN	0.0784	0.7034	0.067	0.0222	0.0932	0.0801	0.0342
0.0	0.0	0.0	9557.4258	2950.5396	NaN	NaN	0.2359	0.7451	0.0569	0.0191	0.0743	0.0687	0.0357
0.0	0.0	0.0	9296.4258	1083.5396	NaN	NaN	0.1044	0.7962	0.0442	0.0166	0.0546	0.0516	0.0368
0.0	0.0	0.0	11276.4258	4179.5396	NaN	NaN	0.2704	0.842	0.0358	0.0171	0.0375	0.0363	0.0314
0.0	0.0	0.0	1979.4258	387.5396	NaN	NaN	0.1637	0.8712	0.0314	0.018	0.0273	0.0274	0.0247
0.0	0.0	0.0	2101.4258	2224.5396	NaN	NaN	0.5142	0.8681	0.0317	0.019	0.029	0.0287	0.0236
0.0	0.0	0.0	-523.5742	-2807.4604	NaN	NaN	0.8428	0.8743	0.0305	0.0195	0.0269	0.0271	0.0217
0.0	0.0	0.0	1671.4258	2438.5396	NaN	NaN	0.5933	0.886	0.0262	0.0196	0.0245	0.0247	0.019
0.0	0.0	0.0	-1625.5742	1094.5396	NaN	NaN	-0.3	0.887	0.0259	0.0198	0.0244	0.0244	0.0185
0.0	0.0	0.0	-254.5742	-982.4604	NaN	NaN	0.7942	0.8896	0.0251	0.0195	0.0238	0.024	0.0178
0.0	0.0	0.0	568.4258	1626.5396	NaN	NaN	0.741	0.8912	0.0246	0.0194	0.0236	0.0239	0.0172
0.0	0.0	0.0	-665.5742	2742.5396	NaN	NaN	1.3	0.893	0.024	0.0194	0.0232	0.0235	0.0168
0.0	0.0	0.0	37.4258	-67.4604	NaN	NaN	1.3	0.8927	0.0239	0.0197	0.0234	0.0234	0.0169
0.0	0.0	0.0	2830.4258	-2476.4604	NaN	NaN	-0.3	0.8932	0.0237	0.0198	0.0234	0.0233	0.0167
0.0	0.0	0.0	1460.4258	-1042.4604	NaN	NaN	-0.3	0.8939	0.0234	0.0198	0.0233	0.0232	0.0164
0.0	0.0	0.0	526.4258	-999.4604	NaN	NaN	1.3	0.8932	0.0236	0.0201	0.0234	0.0233	0.0165
0.0	0.0	0.0	-250.5742	-794.4604	NaN	NaN	0.7602	0.8919	0.024	0.0204	0.0236	0.0235	0.0166
0.0	0.0	0.0	594.4258	-1375.4604	NaN	NaN	1.3	0.8923	0.0239	0.0205	0.0236	0.0234	0.0163
0.0	0.0	0.0	-1021.5742	1118.5396	NaN	NaN	1.3	0.8934	0.0235	0.0204	0.0235	0.0233	0.0159
0.0	0.0	0.0	292.4258	1721.5396	NaN	NaN	0.8548	0.8939	0.0235	0.0203	0.0234	0.0232	0.0157
0.0	0.0	0.0	-652.5742	-1267.4604	NaN	NaN	0.6601	0.8934	0.0241	0.0202	0.0235	0.0231	0.0157
0.0	0.0	0.0	1234.4258	-2291.4604	NaN	NaN	1.3	0.8931	0.0246	0.0203	0.0235	0.0229	0.0156
0.0	0.0	0.0	-862.5742	-1426.4604	NaN	NaN	0.6232	0.8914	0.0254	0.0205	0.0239	0.0231	0.0157
0.0	0.0	0.0	1066.4258	155.5396	NaN	NaN	0.1273	0.8922	0.0251	0.0205	0.0238	0.023	0.0155
0.0	0.0	0.0	-331.5742	-382.4604	NaN	NaN	0.5356	0.8927	0.025	0.0203	0.0239	0.023	0.0152
0.0	0.0	0.0	-1587.5742	3388.5396	NaN	NaN	1.3	0.8939	0.0247	0.0198	0.0238	0.0229	0.0149
0.0	0.0	0.0	-74.5742	1125.5396	NaN	NaN	1.071	0.8928	0.0251	0.0197	0.0242	0.0232	0.0149
0.0	0.0	0.0	1702.4258	-980.4604	NaN	NaN	-0.3	0.8937	0.0247	0.0192	0.0245	0.0229	0.015
0.0	0.0	0.0	161.4258	-724.4604	NaN	NaN	1.2867	0.8936	0.0247	0.019	0.0248	0.0228	0.0151
0.0	0.0	0.0	-140.5742	1640.5396	NaN	NaN	1.0937	0.8933	0.0247	0.0191	0.025	0.0228	0.0152
0.0	0.0	0.0	3821.4258	1140.5396	NaN	NaN	0.2299	0.8947	0.0241	0.019	0.0246	0.0225	0.015
0.0	0.0	0.0	-413.5742	1150.5396	NaN	NaN	1.3	0.8956	0.024	0.0188	0.0245	0.0222	0.015
0.0	0.0	0.0	-1596.5742	-2013.4604	NaN	NaN	0.5577	0.8938	0.0247	0.0188	0.025	0.0225	0.0152
0.0	0.0	0.0	-264.5742	-3422.4604	NaN	NaN	0.9282	0.8922	0.0251	0.019	0.0255	0.0228	0.0154
0.0	0.0	0.0	-1361.5742	-124.4604	NaN	NaN	0.0838	0.8922	0.0248	0.019	0.0257	0.0228	0.0155
0.0	0.0	0.0	759.4258	436.5396	NaN	NaN	0.365	0.892	0.0247	0.019	0.0261	0.0227	0.0155
0.0	0.0	0.0	571.4258	-2131.4604	NaN	NaN	1.3	0.8915	0.0247	0.0191	0.0265	0.0225	0.0156
0.0	0.0	0.0	-1031.5742	-683.4604	NaN	NaN	0.3985	0.8916	0.0246	0.0191	0.0268	0.0222	0.0157
0.0	0.0	0.0	-861.5742	311.5396	NaN	NaN	-0.3	0.891	0.0248	0.0192	0.027	0.0221	0.0159
0.0	0.0	0.0	1324.4258	-177.4604	NaN	NaN	-0.1547	0.8915	0.0245	0.0191	0.0271	0.0216	0.0161
0.0	0.0	0.0	828.4258	-134.4604	NaN	NaN	-0.1938	0.8846	0.0244	0.0207	0.0296	0.023	0.0176
0.0	0.0	0.0	624.4258	651.5396	NaN	NaN	0.5106	0.8755	0.0246	0.0228	0.0327	0.025	0.0194
0.0	0.0	0.0	-2067.5742	-243.4604	NaN	NaN	0.1053	0.8733	0.0249	0.0232	0.0335	0.0253	0.0199
0.0	0.0	0.0	1466.4258	-459.4604	NaN	NaN	-0.3	0.8736	0.0248	0.023	0.0335	0.0251	0.0199
0.0	0.0	0.0	-78.5742	2569.5396	NaN	NaN	1.0315	0.8739	0.0249	0.0227	0.0336	0.0249	0.02
0.0	0.0	0.0	3476.4258	-1529.4604	NaN	NaN	-0.3	0.8744	0.0249	0.0225	0.0336	0.0247	0.02
0.0	0.0	0.0	-1516.5742	2551.5396	NaN	NaN	1.3	0.8752	0.0247	0.0222	0.0336	0.0244	0.0199
0.0	0.0	0.0	635.4258	-441.4604	NaN	NaN	-0.3	0.8755	0.0248	0.0221	0.0336	0.0241	0.02
0.0	0.0	0.0	-629.5742	-551.4604	NaN	NaN	0.4669	0.8749	0.0251	0.0222	0.0336	0.0239	0.0203
0.0	0.0	0.0	481.4258	-1036.4604	NaN	NaN	1.3	0.8755	0.025	0.022	0.0336	0.0237	0.0201
0.0	0.0	0.0	-563.5742	614.5396	NaN	NaN	1.3	0.8755	0.0248	0.022	0.0338	0.0236	0.0202
0.0	0.0	0.0	40.4258	-1883.4604	NaN	NaN	1.0219	0.8758	0.0249	0.022	0.0338	0.0234	0.0202
0.0	0.0	0.0	-154.5742	291.5396	NaN	NaN	1.3	0.8753	0.0249	0.022	0.034	0.0233	0.0204
0.0	0.0	0.0	378.4258	465.5396	NaN	NaN	0.5516	0.875	0.025	0.0221	0.0339	0.0234	0.0206
0.0	0.0	0.0	-316.5742	4789.5396	NaN	NaN	1.0708	0.8739	0.0251	0.0225	0.0339	0.0236	0.021
0.0	0.0	0.0	-1885.5742	-1109.4604	NaN	NaN	0.3704	0.8728	0.0254	0.023	0.0334	0.0237	0.0218
0.0	0.0	0.0	1088.4258	1830.5396	NaN	NaN	0.6271	0.8721	0.0254	0.0233	0.0332	0.0239	0.0221
0.0	0.0	0.0	-44.5742	-777.4604	NaN	NaN	0.9458	0.8744	0.0253	0.023	0.0318	0.0235	0.022
0.0	0.0	0.0	-505.5742	-1222.4604	NaN	NaN	0.7074	0.8753	0.0251	0.0228	0.0311	0.0235	0.022
0.0	0.0	0.0	-432.5742	-800.4604	NaN	NaN	0.6492	0.8755	0.0251	0.0227	0.031	0.0237	0.022
0.0	0.0	0.0	-722.5742	-440.4604	NaN	NaN	0.3787	0.8754	0.0251	0.0226	0.0309	0.024	0.022
0.0	0.0	0.0	-633.5742	-54.4604	NaN	NaN	0.0792	0.8761	0.0248	0.0224	0.0307	0.0241	0.0219
0.0	0.0	0.0	1112.4258	-1606.4604	NaN	NaN	1.3	0.8757	0.0248	0.0223	0.0309	0.0244	0.0219
0.0	0.0	0.0	-84.5742	937.5396	NaN	NaN	1.0992	0.876	0.0246	0.0221	0.0309	0.0244	0.022
0.0	0.0	0.0	148.4258	-1131.4604	NaN	NaN	1.151	0.8779	0.0241	0.0218	0.0301	0.0241	0.022
0.0	0.0	0.0	-69.5742	-2151.4604	NaN	NaN	0.9687	0.878	0.0238	0.0216	0.0301	0.0243	0.0222
0.0	0.0	0.0	247.4258	-1846.4604	NaN	NaN	1.1547	0.8773	0.0239	0.0216	0.0306	0.0244	0.0222
0.0	0.0	0.0	-868.5742	-1217.4604	NaN	NaN	0.5836	0.877	0.0239	0.0216	0.0307	0.0244	0.0224
0.0	0.0	0.0	-4.5742	-2435.4604	NaN	NaN	0.9981	0.8758	0.0242	0.0218	0.0312	0.0243	0.0227
0.0	0.0	0.0	-1812.5742	-760.4604	NaN	NaN	0.2956	0.8725	0.0251	0.0222	0.032	0.0249	0.0233
0.0	0.0	0.0	-243.5742	1714.5396	NaN	NaN	1.1656	0.87	0.0261	0.0226	0.0334	0.0246	0.0233
0.0	0.0	0.0	1060.4258	2011.5396	NaN	NaN	0.6548	0.8717	0.026	0.0227	0.0328	0.0236	0.0231
0.0	0.0	0.0	998.4258	-1002.4604	NaN	NaN	1.3	0.8723	0.0261	0.0227	0.032	0.0235	0.0234
0.0	0.0	0.0	739.4258	3056.5396	NaN	NaN	0.8052	0.8724	0.0263	0.0228	0.0322	0.0232	0.0231
0.0	0.0	0.0	-97.5742	373.5396	NaN	NaN	1.3	0.8736	0.0264	0.0226	0.0315	0.023	0.0229
0.0	0.0	0.0	-902.5742	-140.4604	NaN	NaN	0.1347	0.8748	0.0263	0.0224	0.031	0.0228	0.0226
0.0	0.0	0.0	-1032.5742	205.5396	NaN	NaN	-0.2485	0.8763	0.0258	0.0221	0.0309	0.0227	0.0221
0.0	0.0	0.0	-141.5742	-12.4604	NaN	NaN	0.0809	0.8785	0.0251	0.0219	0.03	0.0226	0.0218
0.0	0.0	0.0	-573.5742	-684.4604	NaN	NaN	0.5441	0.8817	0.0244	0.0215	0.0281	0.0224	0.0219
0.0	0.0	0.0	231.4258	-2660.4604	NaN	NaN	1.0953	0.8832	0.0242	0.0212	0.0274	0.0223	0.0217
0.0	0.0	0.0	-570.5742	-1517.4604	NaN	NaN	0.7267	0.8852	0.0238	0.0209	0.0269	0.022	0.0211
0.0	0.0	0.0	-356.5742	499.5396	NaN	NaN	1.3	0.8856	0.0234	0.0209	0.0271	0.0221	0.0208
0.0	0.0	0.0	1264.4258	-95.4604	NaN	NaN	-0.0817	0.8868	0.0232	0.0205	0.0268	0.0221	0.0206
0.0	0.0	0.0	-444.5742	-1941.4604	NaN	NaN	0.8137	0.8866	0.0235	0.0201	0.0268	0.0224	0.0207
0.0	0.0	0.0	-371.5742	-596.4604	NaN	NaN	0.6162	0.8865	0.0234	0.02	0.027	0.0224	0.0206
0.0	0.0	0.0	-809.5742	-618.4604	NaN	NaN	0.4331	0.8877	0.0229	0.02	0.0268	0.0218	0.0207
0.0	0.0	0.0	437.4258	2275.5396	NaN	NaN	0.8388	0.8862	0.0239	0.0193	0.0294	0.0203	0.0208
0.0	0.0	0.0	407.4258	1482.5396	NaN	NaN	0.7844	0.883	0.0253	0.0191	0.0316	0.0195	0.0214
0.0	0.0	0.0	1327.4258	-255.4604	NaN	NaN	-0.2383	0.8815	0.0256	0.0193	0.032	0.0195	0.0221
0.0	0.0	0.0	-169.5742	-1354.4604	NaN	NaN	0.8887	0.8808	0.0257	0.0196	0.0312	0.0197	0.023
0.0	0.0	0.0	-376.5742	-1149.4604	NaN	NaN	0.7532	0.877	0.0265	0.0192	0.0341	0.0197	0.0236
0.0	0.0	0.0	286.4258	-2154.4604	NaN	NaN	1.1533	0.8727	0.0281	0.016	0.0427	0.0171	0.0234
0.0	0.0	0.0	7062.4258	2632.5396	NaN	NaN	0.2715	0.7908	0.047	0.0178	0.0994	0.019	0.026
0.0	0.0	0.0	11486.4258	4356.5396	NaN	NaN	0.275	0.6144	0.0738	0.0227	0.2377	0.0244	0.027
0.0	0.0	0.0	11681.4258	3340.5396	NaN	NaN	0.2224	0.5354	0.0706	0.0247	0.3168	0.0251	0.0275
0.0	0.0	0.0	9850.4258	2805.5396	NaN	NaN	0.2217	0.4595	0.0616	0.0288	0.3949	0.0261	0.029
0.0	0.0	0.0	8953.4258	6363.5396	NaN	NaN	0.4155	0.418	0.0575	0.0301	0.4385	0.0273	0.0286
0.0	0.0	0.0	11567.4258	845.5396	NaN	NaN	0.0681	0.4162	0.0541	0.0294	0.4441	0.027	0.0291
0.0	0.0	0.0	7918.4258	1886.5396	NaN	NaN	0.1924	0.379	0.0495	0.0299	0.4834	0.0266	0.0315
0.0	0.0	0.0	9625.4258	5276.5396	NaN	NaN	0.3541	0.3435	0.0471	0.0292	0.522	0.0259	0.0324
0.0	0.0	0.0	7930.4258	3728.5396	NaN	NaN	0.3198	0.3272	0.0469	0.0284	0.5392	0.0257	0.0326
0.0	0.0	0.0	9205.4258	4155.5396	NaN	NaN	0.311	0.3323	0.0471	0.0279	0.5345	0.0255	0.0327
0.0	0.0	0.0	10325.4258	4444.5396	NaN	NaN	0.3009	0.3401	0.0476	0.0275	0.5266	0.0255	0.0327
0.0	0.0	0.0	8669.4258	3049.5396	NaN	NaN	0.2602	0.3536	0.049	0.0268	0.5127	0.0256	0.0323
0.0	0.0	0.0	6759.4258	4159.5396	NaN	NaN	0.3809	0.3632	0.0497	0.0267	0.5028	0.0254	0.0323
0.0	0.0	0.0	10566.4258	3245.5396	NaN	NaN	0.235	0.3724	0.0522	0.0265	0.4917	0.0255	0.0318
0.0	0.0	0.0	8482.4258	4491.5396	NaN	NaN	0.3462	0.3872	0.0549	0.0264	0.4749	0.0253	0.0313
0.0	0.0	0.0	8546.4258	2338.5396	NaN	NaN	0.2148	0.3993	0.0578	0.0269	0.4604	0.025	0.0305
0.0	0.0	0.0	7342.4258	4875.5396	NaN	NaN	0.399	0.422	0.0588	0.0269	0.4384	0.0242	0.0296
0.0	0.0	0.0	8202.4258	3870.5396	NaN	NaN	0.3206	0.4453	0.0594	0.0264	0.4161	0.0236	0.0291
0.0	0.0	0.0	8556.4258	3255.5396	NaN	NaN	0.2756	0.4721	0.0579	0.0253	0.3935	0.0231	0.0282
0.0	0.0	0.0	10278.4258	4145.5396	NaN	NaN	0.2874	0.491	0.0591	0.0249	0.3751	0.0229	0.0271
0.0	0.0	0.0	11273.4258	4619.5396	NaN	NaN	0.2907	0.5173	0.0575	0.024	0.353	0.0222	0.026
0.0	0.0	0.0	8886.4258	2393.5396	NaN	NaN	0.2122	0.5337	0.0557	0.0237	0.3397	0.0218	0.0253
0.0	0.0	0.0	9861.4258	4380.5396	NaN	NaN	0.3076	0.5604	0.053	0.0229	0.318	0.0213	0.0245
0.0	0.0	0.0	8156.4258	2948.5396	NaN	NaN	0.2655	0.5765	0.0509	0.0229	0.3044	0.0211	0.0242
0.0	0.0	0.0	11569.4258	441.5396	NaN	NaN	0.0368	0.5926	0.0497	0.0226	0.2903	0.0211	0.0237
0.0	0.0	0.0	5169.4258	3003.5396	NaN	NaN	0.3675	0.6047	0.0459	0.0226	0.2821	0.0211	0.0236
0.0	0.0	0.0	8392.4258	3591.5396	NaN	NaN	0.2997	0.6156	0.044	0.0224	0.2732	0.0214	0.0234
0.0	0.0	0.0	9336.4258	4925.5396	NaN	NaN	0.3454	0.6191	0.0417	0.0223	0.2714	0.022	0.0235
0.0	0.0	0.0	7754.4258	2177.5396	NaN	NaN	0.2192	0.624	0.0396	0.0226	0.2674	0.0225	0.0239
0.0	0.0	0.0	6987.4258	4872.5396	NaN	NaN	0.4108	0.632	0.0368	0.0231	0.261	0.0225	0.0247
0.0	0.0	0.0	7217.4258	3155.5396	NaN	NaN	0.3042	0.6448	0.0347	0.0233	0.2494	0.0223	0.0255
0.0	0.0	0.0	9818.4258	797.5396	NaN	NaN	0.0751	0.6567	0.0323	0.0237	0.2388	0.022	0.0264
0.0	0.0	0.0	7005.4258	1975.5396	NaN	NaN	0.22	0.6674	0.0296	0.0239	0.2307	0.0221	0.0263
0.0	0.0	0.0	9307.4258	4187.5396	NaN	NaN	0.3103	0.6724	0.0284	0.0233	0.2275	0.0223	0.0261
0.0	0.0	0.0	12195.4258	3643.5396	NaN	NaN	0.23	0.676	0.0278	0.0229	0.2247	0.0229	0.0257
0.0	0.0	0.0	19050.4258	3248.5396	NaN	NaN	0.1457	0.676	0.0269	0.0229	0.2255	0.0234	0.0253
0.0	0.0	0.0	9542.4258	2265.5396	NaN	NaN	0.1919	0.6759	0.0267	0.0226	0.2258	0.0239	0.025
0.0	0.0	0.0	8360.4258	5156.5396	NaN	NaN	0.3815	0.6706	0.0264	0.0232	0.2305	0.0242	0.0251
0.0	0.0	0.0	11040.4258	2531.5396	NaN	NaN	0.1865	0.665	0.0264	0.0235	0.2355	0.0244	0.0252
0.0	0.0	0.0	9403.4258	5828.5396	NaN	NaN	0.3827	0.6633	0.0264	0.0239	0.2363	0.0247	0.0253
0.0	0.0	0.0	7104.4258	1700.5396	NaN	NaN	0.1931	0.6621	0.0255	0.0251	0.2367	0.0242	0.0265
0.0	0.0	0.0	11895.4258	4449.5396	NaN	NaN	0.2722	0.6776	0.0248	0.0247	0.2237	0.0232	0.0261
0.0	0.0	0.0	7581.4258	6317.5396	NaN	NaN	0.4545	0.6741	0.024	0.0264	0.2247	0.023	0.0279
0.0	0.0	0.0	9648.4258	5500.5396	NaN	NaN	0.3631	0.6821	0.0241	0.026	0.2177	0.0228	0.0274
0.0	0.0	0.0	9866.4258	6810.5396	NaN	NaN	0.4084	0.6778	0.0237	0.0273	0.2204	0.0225	0.0283
0.0	0.0	0.0	7389.4258	1462.5396	NaN	NaN	0.1652	0.6881	0.0241	0.0263	0.2116	0.0225	0.0275
0.0	0.0	0.0	11048.4258	3239.5396	NaN	NaN	0.2267	0.6898	0.0233	0.0273	0.2099	0.0214	0.0283
0.0	0.0	0.0	6560.4258	3103.5396	NaN	NaN	0.3211	0.7157	0.0226	0.0251	0.19	0.0202	0.0263
0.0	0.0	0.0	7860.4258	4031.5396	NaN	NaN	0.339	0.7191	0.0221	0.0263	0.1856	0.0194	0.0275
0.0	0.0	0.0	10906.4258	311.5396	NaN	NaN	0.0278	0.7381	0.0215	0.0248	0.1712	0.0185	0.0259
0.0	0.0	0.0	10244.4258	2838.5396	NaN	NaN	0.217	0.7425	0.0212	0.0253	0.1668	0.0179	0.0263
0.0	0.0	0.0	9978.4258	4651.5396	NaN	NaN	0.3179	0.7544	0.0207	0.0242	0.1582	0.0171	0.0254
0.0	0.0	0.0	8337.4258	5544.5396	NaN	NaN	0.3994	0.7577	0.0203	0.0244	0.1556	0.0166	0.0254
0.0	0.0	0.0	6201.4258	6375.5396	NaN	NaN	0.5069	0.7562	0.0206	0.0246	0.1563	0.0168	0.0255
0.0	0.0	0.0	9784.4258	3318.5396	NaN	NaN	0.2533	0.7524	0.0206	0.0254	0.1585	0.0167	0.0263
0.0	0.0	0.0	10158.4258	2133.5396	NaN	NaN	0.1736	0.7562	0.0205	0.0254	0.1554	0.0165	0.0261
0.0	0.0	0.0	7708.4258	4766.5396	NaN	NaN	0.3821	0.7549	0.0204	0.026	0.1559	0.0163	0.0265
0.0	0.0	0.0	8899.4258	3954.5396	NaN	NaN	0.3077	0.7565	0.0204	0.0261	0.1545	0.0161	0.0264
0.0	0.0	0.0	6791.4258	5354.5396	NaN	NaN	0.4408	0.7597	0.0202	0.0261	0.1521	0.0157	0.0262
0.0	0.0	0.0	8836.4258	5473.5396	NaN	NaN	0.3825	0.7589	0.0205	0.0265	0.1521	0.0157	0.0263
0.0	0.0	0.0	9376.4258	4460.5396	NaN	NaN	0.3224	0.7559	0.0207	0.0274	0.1533	0.0157	0.0269
0.0	0.0	0.0	7508.4258	581.5396	NaN	NaN	0.0719	0.7528	0.021	0.0283	0.1548	0.0159	0.0272
0.0	0.0	0.0	8530.4258	2058.5396	NaN	NaN	0.1944	0.7506	0.0212	0.0289	0.156	0.0159	0.0273
0.0	0.0	0.0	9676.4258	3018.5396	NaN	NaN	0.2378	0.7537	0.0213	0.0292	0.1528	0.0158	0.0272
0.0	0.0	0.0	11580.4258	3445.5396	NaN	NaN	0.2293	0.7537	0.0212	0.0297	0.1524	0.0157	0.0274
0.0	0.0	0.0	9699.4258	1271.5396	NaN	NaN	0.1159	0.7563	0.0211	0.0294	0.1503	0.0156	0.0272
0.0	0.0	0.0	11592.4258	6084.5396	NaN	NaN	0.3442	0.7635	0.0207	0.0288	0.1448	0.0152	0.0269
0.0	0.0	0.0	8371.4258	1688.5396	NaN	NaN	0.1678	0.7623	0.0208	0.0293	0.145	0.0154	0.0272
0.0	0.0	0.0	9826.4258	1221.5396	NaN	NaN	0.1106	0.7653	0.0208	0.0293	0.142	0.0154	0.0272
0.0	0.0	0.0	8270.4258	3295.5396	NaN	NaN	0.2849	0.7622	0.0207	0.03	0.1439	0.0154	0.0278
0.0	0.0	0.0	15043.4258	1131.5396	NaN	NaN	0.07	0.7692	0.0206	0.0295	0.1381	0.0153	0.0274
0.0	0.0	0.0	9267.4258	4723.5396	NaN	NaN	0.3376	0.7608	0.0208	0.0309	0.1434	0.0157	0.0284
0.0	0.0	0.0	10952.4258	1445.5396	NaN	NaN	0.1166	0.7675	0.0205	0.0305	0.1382	0.0154	0.0279
0.0	0.0	0.0	12923.4258	4264.5396	NaN	NaN	0.2481	0.7634	0.0205	0.0309	0.1414	0.0154	0.0286
0.0	0.0	0.0	10471.4258	1436.5396	NaN	NaN	0.1206	0.7685	0.0203	0.0303	0.1376	0.0152	0.0281
0.0	0.0	0.0	8963.4258	864.5396	NaN	NaN	0.088	0.7641	0.0202	0.031	0.1405	0.0152	0.029
0.0	0.0	0.0	10071.4258	3936.5396	NaN	NaN	0.281	0.768	0.0201	0.0301	0.1384	0.0149	0.0285
0.0	0.0	0.0	7058.4258	496.5396	NaN	NaN	0.0657	0.7641	0.0203	0.0307	0.1406	0.0152	0.0292
0.0	0.0	0.0	8913.4258	1366.5396	NaN	NaN	0.1329	0.7703	0.0196	0.0305	0.136	0.0147	0.0289
0.0	0.0	0.0	14294.4258	1827.5396	NaN	NaN	0.1134	0.7696	0.0197	0.0301	0.1371	0.0145	0.029
0.0	0.0	0.0	9003.4258	6219.5396	NaN	NaN	0.4086	0.7706	0.0196	0.03	0.1363	0.0146	0.0289
0.0	0.0	0.0	11633.4258	3500.5396	NaN	NaN	0.2313	0.7723	0.0194	0.03	0.135	0.0144	0.0289
0.0	0.0	0.0	7726.4258	2029.5396	NaN	NaN	0.208	0.7761	0.0192	0.0296	0.1325	0.0143	0.0283
0.0	0.0	0.0	9293.4258	2851.5396	NaN	NaN	0.2348	0.7768	0.019	0.0297	0.1318	0.0142	0.0283
0.0	0.0	0.0	9905.4258	2760.5396	NaN	NaN	0.2179	0.7771	0.0192	0.029	0.1326	0.0141	0.0279
0.0	0.0	0.0	6563.4258	3645.5396	NaN	NaN	0.3571	0.7806	0.0191	0.029	0.1296	0.0141	0.0276
0.0	0.0	0.0	10566.4258	135.5396	NaN	NaN	0.0127	0.779	0.0192	0.0294	0.1304	0.0142	0.0277
0.0	0.0	0.0	7371.4258	4605.5396	NaN	NaN	0.3845	0.7817	0.0191	0.0288	0.1294	0.014	0.027
0.0	0.0	0.0	7489.4258	5431.5396	NaN	NaN	0.4204	0.7846	0.019	0.0281	0.1281	0.0137	0.0264
0.0	0.0	0.0	11293.4258	4005.5396	NaN	NaN	0.2618	0.7864	0.019	0.0279	0.127	0.0136	0.0261
0.0	0.0	0.0	10880.4258	3117.5396	NaN	NaN	0.2227	0.784	0.0194	0.0282	0.1284	0.0138	0.0261
0.0	0.0	0.0	6580.4258	1038.5396	NaN	NaN	0.1363	0.7824	0.0197	0.0285	0.1296	0.014	0.0257
0.0	0.0	0.0	7277.4258	1096.5396	NaN	NaN	0.1309	0.7874	0.0194	0.0284	0.1261	0.0138	0.0249
0.0	0.0	0.0	9721.4258	4285.5396	NaN	NaN	0.306	0.7878	0.0195	0.0282	0.1263	0.0138	0.0245
0.0	0.0	0.0	7621.4258	2771.5396	NaN	NaN	0.2667	0.7889	0.0195	0.0283	0.1254	0.0138	0.0241
0.0	0.0	0.0	6274.4258	1931.5396	NaN	NaN	0.2354	0.7918	0.0195	0.0281	0.1233	0.0136	0.0237
0.0	0.0	0.0	10617.4258	5092.5396	NaN	NaN	0.3242	0.7948	0.0195	0.0278	0.1212	0.0134	0.0233
0.0	0.0	0.0	8847.4258	2941.5396	NaN	NaN	0.2495	0.7955	0.0197	0.0282	0.1199	0.0136	0.0231
0.0	0.0	0.0	10001.4258	6127.5396	NaN	NaN	0.3799	0.7942	0.0199	0.0295	0.1192	0.0139	0.0232
0.0	0.0	0.0	7329.4258	3858.5396	NaN	NaN	0.3449	0.7882	0.0204	0.031	0.1225	0.0144	0.0235
0.0	0.0	0.0	8670.4258	5824.5396	NaN	NaN	0.4018	0.7874	0.0211	0.0323	0.1209	0.0149	0.0233
0.0	0.0	0.0	8373.4258	2887.5396	NaN	NaN	0.2564	0.7789	0.0217	0.0348	0.1249	0.0157	0.024
0.0	0.0	0.0	11210.4258	3285.5396	NaN	NaN	0.2267	0.7796	0.0221	0.0358	0.1228	0.0159	0.0238
0.0	0.0	0.0	10075.4258	4600.5396	NaN	NaN	0.3135	0.7749	0.0225	0.037	0.1249	0.0163	0.0244
0.0	0.0	0.0	8758.4258	2100.5396	NaN	NaN	0.1934	0.7776	0.0227	0.0377	0.1212	0.0163	0.0244
0.0	0.0	0.0	7762.4258	3797.5396	NaN	NaN	0.3285	0.7755	0.0227	0.0387	0.1218	0.0163	0.025
0.0	0.0	0.0	6568.4258	3065.5396	NaN	NaN	0.3182	0.7781	0.0227	0.0391	0.1189	0.016	0.0252
0.0	0.0	0.0	10293.4258	3636.5396	NaN	NaN	0.2611	0.7762	0.0227	0.041	0.118	0.016	0.0261
0.0	0.0	0.0	11116.4258	2454.5396	NaN	NaN	0.1809	0.7762	0.0229	0.0416	0.1167	0.0159	0.0267
0.0	0.0	0.0	9879.4258	6568.5396	NaN	NaN	0.3994	0.7757	0.0231	0.0426	0.1152	0.0158	0.0276
0.0	0.0	0.0	8406.4258	3540.5396	NaN	NaN	0.2964	0.7738	0.0232	0.0437	0.1152	0.0158	0.0282
0.0	0.0	0.0	9597.4258	3470.5396	NaN	NaN	0.2656	0.7732	0.0237	0.0457	0.1127	0.0158	0.0289
0.0	0.0	0.0	8525.4258	7301.5396	NaN	NaN	0.4613	0.7688	0.0237	0.0466	0.1153	0.016	0.0296
0.0	0.0	0.0	9929.4258	4291.5396	NaN	NaN	0.3018	0.7651	0.0241	0.0483	0.116	0.0164	0.0302
0.0	0.0	0.0	13928.4258	5141.5396	NaN	NaN	0.2696	0.7591	0.0246	0.0516	0.117	0.0169	0.0309
0.0	0.0	0.0	8327.4258	317.5396	NaN	NaN	0.0367	0.7524	0.0247	0.0538	0.1205	0.0173	0.0313
0.0	0.0	0.0	9289.4258	7309.5396	NaN	NaN	0.4404	0.7499	0.0252	0.0574	0.1183	0.0176	0.0315
0.0	0.0	0.0	8922.4258	4642.5396	NaN	NaN	0.3422	0.7446	0.026	0.0606	0.1188	0.0181	0.0319
0.0	0.0	0.0	9662.4258	2488.5396	NaN	NaN	0.2048	0.742	0.0267	0.0623	0.1184	0.0185	0.0321
0.0	0.0	0.0	9545.4258	3232.5396	NaN	NaN	0.253	0.7429	0.0264	0.0603	0.1202	0.0182	0.032
0.0	0.0	0.0	10758.4258	2335.5396	NaN	NaN	0.1784	0.7503	0.0264	0.0575	0.1168	0.0173	0.0316
0.0	0.0	0.0	11025.4258	1722.5396	NaN	NaN	0.1351	0.754	0.0262	0.0545	0.1175	0.0166	0.0311
0.0	0.0	0.0	7833.4258	2967.5396	NaN	NaN	0.2747	0.7581	0.0263	0.0522	0.1169	0.0163	0.0302
0.0	0.0	0.0	10680.4258	2869.5396	NaN	NaN	0.2118	0.759	0.0266	0.0514	0.1172	0.016	0.0299
0.0	0.0	0.0	10197.4258	972.5396	NaN	NaN	0.0871	0.7626	0.0262	0.0498	0.1167	0.0155	0.0291
0.0	0.0	0.0	9324.4258	3835.5396	NaN	NaN	0.2915	0.7638	0.0266	0.0499	0.1155	0.015	0.0291
0.0	0.0	0.0	9036.4258	3968.5396	NaN	NaN	0.3052	0.7631	0.0265	0.0497	0.1168	0.0147	0.0292
0.0	0.0	0.0	9521.4258	1071.5396	NaN	NaN	0.1012	0.7637	0.027	0.0502	0.1154	0.0145	0.0291
0.0	0.0	0.0	9275.4258	3853.5396	NaN	NaN	0.2935	0.7628	0.027	0.0515	0.1153	0.0146	0.0288
0.0	0.0	0.0	9176.4258	2462.5396	NaN	NaN	0.2116	0.7653	0.0271	0.0515	0.1133	0.0143	0.0286
0.0	0.0	0.0	12162.4258	4132.5396	NaN	NaN	0.2536	0.765	0.0278	0.0528	0.1113	0.0143	0.0287
0.0	0.0	0.0	6282.4258	3771.5396	NaN	NaN	0.3751	0.7627	0.0276	0.0517	0.1151	0.0147	0.0282
0.0	0.0	0.0	7736.4258	4664.5396	NaN	NaN	0.3761	0.7635	0.028	0.0518	0.1138	0.0151	0.0278
0.0	0.0	0.0	5927.4258	531.5396	NaN	NaN	0.0823	0.7615	0.0274	0.0507	0.1179	0.0154	0.0271
0.0	0.0	0.0	8324.4258	613.5396	NaN	NaN	0.0686	0.7649	0.0273	0.0507	0.1152	0.0153	0.0265
0.0	0.0	0.0	10143.4258	4893.5396	NaN	NaN	0.3254	0.7622	0.0278	0.0514	0.1163	0.0153	0.0269
0.0	0.0	0.0	5544.4258	1937.5396	NaN	NaN	0.259	0.7609	0.0283	0.0521	0.1165	0.0154	0.0268
0.0	0.0	0.0	6730.4258	1713.5396	NaN	NaN	0.2029	0.758	0.0288	0.0535	0.1174	0.0153	0.027
0.0	0.0	0.0	8827.4258	1597.5396	NaN	NaN	0.1532	0.7463	0.0309	0.0572	0.1212	0.0158	0.0287
0.0	0.0	0.0	8758.4258	3027.5396	NaN	NaN	0.2569	0.7412	0.0325	0.0598	0.1207	0.0161	0.0297
0.0	0.0	0.0	10154.4258	1332.5396	NaN	NaN	0.116	0.7327	0.0343	0.0616	0.1235	0.0168	0.0311
0.0	0.0	0.0	6070.4258	3144.5396	NaN	NaN	0.3412	0.7314	0.0349	0.0601	0.1243	0.017	0.0323
0.0	0.0	0.0	8962.4258	4674.5396	NaN	NaN	0.3428	0.7391	0.0347	0.0554	0.1222	0.0164	0.0323
0.0	0.0	0.0	10696.4258	4233.5396	NaN	NaN	0.2836	0.7475	0.0352	0.0524	0.117	0.0161	0.0319
0.0	0.0	0.0	11505.4258	3041.5396	NaN	NaN	0.2091	0.7692	0.0328	0.0442	0.1094	0.0148	0.0295
0.0	0.0	0.0	10656.4258	3973.5396	NaN	NaN	0.2716	0.7893	0.0316	0.0376	0.1005	0.0136	0.0273
0.0	0.0	0.0	6974.4258	5072.5396	NaN	NaN	0.4211	0.8005	0.0317	0.0352	0.0934	0.013	0.0263
0.0	0.0	0.0	10904.4258	260.5396	NaN	NaN	0.0233	0.814	0.0309	0.0322	0.086	0.0123	0.0245
0.0	0.0	0.0	8569.4258	4799.5396	NaN	NaN	0.359	0.8162	0.0312	0.0327	0.0822	0.0123	0.0253
0.0	0.0	0.0	9062.4258	4248.5396	NaN	NaN	0.3192	0.8317	0.0311	0.0303	0.0713	0.0122	0.0234
0.0	0.0	0.0	10998.4258	3850.5396	NaN	NaN	0.2593	0.8395	0.0288	0.03	0.0663	0.0126	0.0228
0.0	0.0	0.0	8754.4258	3508.5396	NaN	NaN	0.2861	0.8444	0.0269	0.029	0.0634	0.0131	0.0231
0.0	0.0	0.0	18858.4258	-1878.4604	NaN	NaN	-0.1106	0.8378	0.0264	0.0279	0.0696	0.0137	0.0245
0.0	0.0	0.0	20543.4258	4719.5396	NaN	NaN	0.1868	0.827	0.0283	0.0292	0.0749	0.0141	0.0264
0.0	0.0	0.0	19627.4258	661.5396	NaN	NaN	0.0326	0.8031	0.0354	0.0374	0.0753	0.0176	0.0312
0.0	0.0	0.0	5640.4258	2929.5396	NaN	NaN	0.3418	0.8699	0.0215	0.0289	0.0401	0.0187	0.0209
0.0	0.0	0.0	-671.5742	-2228.4604	NaN	NaN	0.7684	0.884	0.0194	0.0285	0.0268	0.0195	0.0218
0.0	0.0	0.0	-1975.5742	-3396.4604	NaN	NaN	0.6322	0.9033	0.02	0.019	0.0202	0.0192	0.0182
0.0	0.0	0.0	-2457.5742	854.5396	NaN	NaN	-0.3	0.8928	0.0228	0.0216	0.022	0.0205	0.0203
0.0	0.0	0.0	-1994.5742	-3581.4604	NaN	NaN	0.6423	0.8942	0.0231	0.0208	0.0223	0.0203	0.0194
0.0	0.0	0.0	-904.5742	-1773.4604	NaN	NaN	0.6622	0.8925	0.0235	0.0211	0.0232	0.0208	0.0189
0.0	0.0	0.0	-1773.5742	-2403.4604	NaN	NaN	0.5754	0.8917	0.0237	0.0215	0.0231	0.021	0.0189
0.0	0.0	0.0	-760.5742	-3873.4604	NaN	NaN	0.8359	0.8911	0.0236	0.0219	0.0229	0.0212	0.0194
0.0	0.0	0.0	248.4258	1734.5396	NaN	NaN	0.8747	0.8914	0.0231	0.022	0.0226	0.0214	0.0195
0.0	0.0	0.0	-753.5742	744.5396	NaN	NaN	-0.3	0.8909	0.0231	0.022	0.0224	0.0218	0.0198
0.0	0.0	0.0	-1575.5742	-441.4604	NaN	NaN	0.2189	0.8907	0.0228	0.0221	0.0221	0.0221	0.0202
0.0	0.0	0.0	-2378.5742	-1928.4604	NaN	NaN	0.4477	0.8909	0.0227	0.0221	0.022	0.0222	0.0202
0.0	0.0	0.0	-297.5742	-1147.4604	NaN	NaN	0.7941	0.8903	0.0225	0.0222	0.0221	0.0226	0.0203
0.0	0.0	0.0	629.4258	875.5396	NaN	NaN	0.5818	0.89	0.0222	0.0223	0.0222	0.0229	0.0203
0.0	0.0	0.0	-509.5742	-2192.4604	NaN	NaN	0.8114	0.8897	0.0221	0.0225	0.0222	0.0232	0.0203
0.0	0.0	0.0	-1081.5742	-743.4604	NaN	NaN	0.4074	0.8883	0.0222	0.0226	0.0225	0.0237	0.0206
0.0	0.0	0.0	581.4258	-451.4604	NaN	NaN	-0.3	0.8876	0.0222	0.0225	0.0227	0.0242	0.0207
0.0	0.0	0.0	-580.5742	1365.5396	NaN	NaN	1.3	0.8883	0.0221	0.0224	0.0225	0.0243	0.0205
0.0	0.0	0.0	-4.5742	310.5396	NaN	NaN	1.015	0.888	0.0223	0.0225	0.0225	0.0244	0.0204
0.0	0.0	0.0	-519.5742	-566.4604	NaN	NaN	0.5216	0.8876	0.0227	0.0226	0.0225	0.0244	0.0203
0.0	0.0	0.0	-1594.5742	22.5396	NaN	NaN	-0.0143	0.8878	0.0228	0.0226	0.0224	0.0242	0.0203
0.0	0.0	0.0	-1048.5742	-852.4604	NaN	NaN	0.4484	0.8888	0.0224	0.0225	0.0223	0.0239	0.0202
0.0	0.0	0.0	-2401.5742	302.5396	NaN	NaN	-0.1441	0.8898	0.0219	0.0224	0.0222	0.0236	0.02
0.0	0.0	0.0	-1776.5742	2154.5396	NaN	NaN	1.3	0.8914	0.0213	0.0223	0.022	0.0233	0.0197
0.0	0.0	0.0	-804.5742	-1561.4604	NaN	NaN	0.6599	0.892	0.0212	0.0223	0.0219	0.0231	0.0195
0.0	0.0	0.0	-655.5742	-1003.4604	NaN	NaN	0.6048	0.8927	0.0211	0.0223	0.0218	0.0228	0.0193
0.0	0.0	0.0	-1574.5742	36.5396	NaN	NaN	-0.0238	0.8925	0.0214	0.0223	0.022	0.0227	0.0191
0.0	0.0	0.0	-368.5742	-622.4604	NaN	NaN	0.6281	0.8922	0.0217	0.0223	0.0223	0.0226	0.0189
0.0	0.0	0.0	-1865.5742	456.5396	NaN	NaN	-0.3	0.8918	0.0219	0.0222	0.0226	0.0227	0.0189
0.0	0.0	0.0	-1401.5742	1304.5396	NaN	NaN	-0.3	0.8921	0.0217	0.0221	0.0227	0.0227	0.0187
0.0	0.0	0.0	-203.5742	2179.5396	NaN	NaN	1.103	0.8923	0.0216	0.0219	0.0228	0.0227	0.0187
0.0	0.0	0.0	-2866.5742	300.5396	NaN	NaN	-0.1171	0.8909	0.0221	0.022	0.0231	0.023	0.019
0.0	0.0	0.0	-1274.5742	-300.4604	NaN	NaN	0.1908	0.8889	0.0228	0.0222	0.0236	0.0234	0.0192
0.0	0.0	0.0	-1284.5742	-1328.4604	NaN	NaN	0.5084	0.8872	0.0235	0.0222	0.0239	0.0237	0.0195
0.0	0.0	0.0	-1367.5742	-1891.4604	NaN	NaN	0.5804	0.8865	0.0238	0.0223	0.0239	0.0237	0.0197
0.0	0.0	0.0	-1313.5742	859.5396	NaN	NaN	-0.3	0.8866	0.0238	0.0225	0.0237	0.0235	0.0198
0.0	0.0	0.0	-1172.5742	-1300.4604	NaN	NaN	0.5259	0.8861	0.024	0.0227	0.0237	0.0234	0.0201
0.0	0.0	0.0	-681.5742	839.5396	NaN	NaN	1.3	0.8859	0.024	0.023	0.0236	0.0233	0.0203
0.0	0.0	0.0	-980.5742	-931.4604	NaN	NaN	0.4872	0.8851	0.0243	0.023	0.0237	0.0233	0.0205
0.0	0.0	0.0	-1072.5742	-1591.4604	NaN	NaN	0.5974	0.8851	0.0245	0.0231	0.0237	0.0231	0.0205
0.0	0.0	0.0	-2627.5742	-1089.4604	NaN	NaN	0.2931	0.8856	0.0248	0.023	0.0235	0.0229	0.0202
0.0	0.0	0.0	-1492.5742	-1365.4604	NaN	NaN	0.4778	0.8867	0.0246	0.023	0.0232	0.0226	0.0199
0.0	0.0	0.0	-768.5742	-2314.4604	NaN	NaN	0.7507	0.8879	0.0244	0.0229	0.0229	0.0223	0.0195
0.0	0.0	0.0	-598.5742	-2055.4604	NaN	NaN	0.7745	0.8887	0.0242	0.0228	0.0227	0.0222	0.0194
0.0	0.0	0.0	-572.5742	-2922.4604	NaN	NaN	0.8362	0.8893	0.0241	0.0228	0.0225	0.022	0.0193
0.0	0.0	0.0	920.4258	-2213.4604	NaN	NaN	1.3	0.8904	0.0239	0.0226	0.0223	0.0217	0.0192
0.0	0.0	0.0	-1112.5742	-1113.4604	NaN	NaN	0.5002	0.8911	0.0237	0.0223	0.0222	0.0217	0.019
0.0	0.0	0.0	-331.5742	116.5396	NaN	NaN	-0.3	0.8918	0.0233	0.0221	0.0222	0.0217	0.0188
0.0	0.0	0.0	-132.5742	-859.4604	NaN	NaN	0.8664	0.8925	0.0231	0.0219	0.0221	0.0216	0.0188
0.0	0.0	0.0	639.4258	-1790.4604	NaN	NaN	1.3	0.8926	0.0231	0.0217	0.0221	0.0217	0.0188
0.0	0.0	0.0	-541.5742	-1494.4604	NaN	NaN	0.734	0.8926	0.0235	0.0215	0.022	0.0216	0.0188
0.0	0.0	0.0	-474.5742	-2690.4604	NaN	NaN	0.8501	0.8924	0.0239	0.0213	0.0217	0.0215	0.0191
0.0	0.0	0.0	-382.5742	-2864.4604	NaN	NaN	0.8822	0.8919	0.0241	0.0213	0.0217	0.0215	0.0194
0.0	0.0	0.0	-2035.5742	-2731.4604	NaN	NaN	0.573	0.8912	0.0241	0.0212	0.0218	0.0218	0.0197
0.0	0.0	0.0	-163.5742	2409.5396	NaN	NaN	1.0728	0.8893	0.0242	0.0215	0.0222	0.0225	0.0202
0.0	0.0	0.0	-1650.5742	774.5396	NaN	NaN	-0.3	0.8892	0.0241	0.0212	0.0223	0.0229	0.0204
0.0	0.0	0.0	-177.5742	-1669.4604	NaN	NaN	0.9039	0.889	0.0244	0.0211	0.0222	0.0229	0.0205
0.0	0.0	0.0	-1914.5742	647.5396	NaN	NaN	-0.3	0.8885	0.0249	0.0211	0.0222	0.0229	0.0205
0.0	0.0	0.0	-1131.5742	-1378.4604	NaN	NaN	0.5492	0.8882	0.0254	0.0211	0.0221	0.0227	0.0205
0.0	0.0	0.0	-986.5742	-4367.4604	NaN	NaN	0.8157	0.8886	0.0257	0.0209	0.0217	0.0224	0.0207
0.0	0.0	0.0	101.4258	-1780.4604	NaN	NaN	1.0604	0.8874	0.0259	0.021	0.022	0.0228	0.0209
0.0	0.0	0.0	375.4258	-2083.4604	NaN	NaN	1.2198	0.886	0.0266	0.0214	0.0222	0.0229	0.021
0.0	0.0	0.0	-1491.5742	-1001.4604	NaN	NaN	0.4017	0.8857	0.0267	0.0215	0.0223	0.0228	0.021
0.0	0.0	0.0	1294.4258	-243.4604	NaN	NaN	-0.2317	0.8848	0.027	0.0215	0.0226	0.0231	0.021
0.0	0.0	0.0	-948.5742	-319.4604	NaN	NaN	0.2519	0.8837	0.0276	0.0215	0.0229	0.0233	0.0211
0.0	0.0	0.0	-1310.5742	976.5396	NaN	NaN	-0.3	0.8832	0.0277	0.0215	0.0232	0.0235	0.021
0.0	0.0	0.0	468.4258	4175.5396	NaN	NaN	0.8991	0.8829	0.0278	0.0216	0.0234	0.0236	0.0208
0.0	0.0	0.0	173.4258	-2091.4604	NaN	NaN	1.0904	0.8836	0.0279	0.0215	0.0231	0.0233	0.0207
0.0	0.0	0.0	-348.5742	-1441.4604	NaN	NaN	0.8053	0.8835	0.0278	0.0216	0.0232	0.0234	0.0206
0.0	0.0	0.0	866.4258	1452.5396	NaN	NaN	0.6264	0.8835	0.0279	0.0216	0.0231	0.0234	0.0204
0.0	0.0	0.0	-1215.5742	-2749.4604	NaN	NaN	0.6934	0.8845	0.0279	0.0215	0.0226	0.0231	0.0204
0.0	0.0	0.0	-1494.5742	-4061.4604	NaN	NaN	0.731	0.8851	0.0279	0.0212	0.0223	0.023	0.0205
0.0	0.0	0.0	-1289.5742	-2957.4604	NaN	NaN	0.6964	0.884	0.0286	0.0212	0.0225	0.0231	0.0206
0.0	0.0	0.0	-2392.5742	-2054.4604	NaN	NaN	0.462	0.8837	0.0289	0.0212	0.0226	0.023	0.0205
0.0	0.0	0.0	-786.5742	-823.4604	NaN	NaN	0.5115	0.884	0.0288	0.0212	0.0227	0.023	0.0203
0.0	0.0	0.0	976.4258	122.5396	NaN	NaN	0.1115	0.8834	0.0289	0.0213	0.0232	0.0233	0.02
0.0	0.0	0.0	-1038.5742	1623.5396	NaN	NaN	1.3	0.8831	0.0291	0.0213	0.0233	0.0232	0.02
0.0	0.0	0.0	50.4258	-775.4604	NaN	NaN	1.0695	0.8832	0.0294	0.0214	0.0231	0.0229	0.02
0.0	0.0	0.0	-351.5742	-98.4604	NaN	NaN	0.2188	0.8821	0.0296	0.0217	0.0233	0.0231	0.0202
0.0	0.0	0.0	-46.5742	-1220.4604	NaN	NaN	0.9632	0.8821	0.0297	0.0217	0.0234	0.023	0.0202
0.0	0.0	0.0	-2155.5742	-369.4604	NaN	NaN	0.1463	0.8825	0.0293	0.0217	0.0234	0.0229	0.0203
0.0	0.0	0.0	1407.4258	-1111.4604	NaN	NaN	-0.3	0.8826	0.0288	0.0217	0.0236	0.0231	0.0203
0.0	0.0	0.0	741.4258	-1648.4604	NaN	NaN	1.3	0.8827	0.0285	0.0218	0.0236	0.0231	0.0203
0.0	0.0	0.0	-675.5742	-888.4604	NaN	NaN	0.5681	0.883	0.0282	0.0219	0.0236	0.0231	0.0203
0.0	0.0	0.0	-797.5742	-252.4604	NaN	NaN	0.2404	0.8836	0.028	0.0218	0.0233	0.0229	0.0203
0.0	0.0	0.0	-2546.5742	-5879.4604	NaN	NaN	0.6978	0.8834	0.028	0.0219	0.0232	0.0229	0.0207
0.0	0.0	0.0	-1303.5742	-482.4604	NaN	NaN	0.2701	0.8835	0.0275	0.0218	0.0235	0.023	0.0206
0.0	0.0	0.0	-1743.5742	416.5396	NaN	NaN	-0.3	0.883	0.0274	0.0218	0.0238	0.0233	0.0207
0.0	0.0	0.0	-393.5742	971.5396	NaN	NaN	1.3	0.8831	0.0272	0.0217	0.0238	0.0235	0.0207
0.0	0.0	0.0	-413.5742	-231.4604	NaN	NaN	0.3588	0.884	0.0269	0.0215	0.0236	0.0233	0.0207
0.0	0.0	0.0	-646.5742	-3971.4604	NaN	NaN	0.86	0.8845	0.0267	0.0215	0.0234	0.0231	0.0207
0.0	0.0	0.0	2432.4258	-919.4604	NaN	NaN	-0.3	0.8849	0.0266	0.0213	0.0234	0.0231	0.0208
0.0	0.0	0.0	-2608.5742	-2349.4604	NaN	NaN	0.4739	0.8851	0.0263	0.0211	0.0234	0.0232	0.0209
0.0	0.0	0.0	-997.5742	272.5396	NaN	NaN	-0.3	0.8847	0.0262	0.021	0.0235	0.0235	0.021
0.0	0.0	0.0	-1279.5742	-1984.4604	NaN	NaN	0.608	0.8858	0.0259	0.0209	0.0232	0.0232	0.021
0.0	0.0	0.0	-947.5742	-1941.4604	NaN	NaN	0.672	0.8857	0.0258	0.0211	0.0232	0.0232	0.0211
0.0	0.0	0.0	-542.5742	-1556.4604	NaN	NaN	0.7415	0.8866	0.0253	0.021	0.023	0.023	0.0211
0.0	0.0	0.0	-889.5742	728.5396	NaN	NaN	-0.3	0.8863	0.0253	0.021	0.0232	0.0232	0.0211
0.0	0.0	0.0	-1205.5742	233.5396	NaN	NaN	-0.2403	0.887	0.0249	0.0208	0.023	0.023	0.0212
0.0	0.0	0.0	2593.4258	-1110.4604	NaN	NaN	-0.3	0.8871	0.0247	0.0205	0.0231	0.0235	0.0211
0.0	0.0	0.0	-1665.5742	1837.5396	NaN	NaN	1.3	0.8867	0.0249	0.0204	0.0232	0.0237	0.0211
0.0	0.0	0.0	-2044.5742	-301.4604	NaN	NaN	0.1285	0.8866	0.025	0.0203	0.0232	0.0237	0.0211
0.0	0.0	0.0	1163.4258	-1055.4604	NaN	NaN	-0.3	0.8865	0.0249	0.0203	0.0233	0.0237	0.0212
0.0	0.0	0.0	-234.5742	-1216.4604	NaN	NaN	0.8383	0.8869	0.0249	0.0203	0.0232	0.0234	0.0213
0.0	0.0	0.0	-1248.5742	-2474.4604	NaN	NaN	0.6646	0.8877	0.0245	0.0204	0.023	0.023	0.0214
0.0	0.0	0.0	-1387.5742	-1131.4604	NaN	NaN	0.4492	0.8873	0.0247	0.0202	0.0232	0.0233	0.0213
0.0	0.0	0.0	-1514.5742	-538.4604	NaN	NaN	0.2623	0.8864	0.0251	0.0201	0.0234	0.0236	0.0213
0.0	0.0	0.0	-1373.5742	226.5396	NaN	NaN	-0.1975	0.8881	0.0245	0.02	0.023	0.0231	0.0212
0.0	0.0	0.0	-596.5742	-2207.4604	NaN	NaN	0.7872	0.8885	0.0244	0.0201	0.0229	0.0229	0.0212
0.0	0.0	0.0	-1726.5742	-1357.4604	NaN	NaN	0.4402	0.8877	0.0247	0.0201	0.023	0.0233	0.0213
0.0	0.0	0.0	-2213.5742	2980.5396	NaN	NaN	1.3	0.885	0.0255	0.0201	0.0235	0.0241	0.0218
0.0	0.0	0.0	-1653.5742	-109.4604	NaN	NaN	0.0621	0.8861	0.0251	0.0197	0.0233	0.024	0.0218
0.0	0.0	0.0	566.4258	-1642.4604	NaN	NaN	1.3	0.8863	0.025	0.0196	0.0232	0.0241	0.0218
0.0	0.0	0.0	-2749.5742	-626.4604	NaN	NaN	0.1856	0.886	0.0253	0.0196	0.0232	0.0242	0.0217
0.0	0.0	0.0	-1392.5742	923.5396	NaN	NaN	-0.3	0.8837	0.0264	0.0196	0.0237	0.0245	0.0222
0.0	0.0	0.0	-2107.5742	-312.4604	NaN	NaN	0.1291	0.8863	0.0256	0.0192	0.0231	0.024	0.0219
0.0	0.0	0.0	-685.5742	-1411.4604	NaN	NaN	0.6731	0.8841	0.0265	0.0192	0.0234	0.0245	0.0223
0.0	0.0	0.0	-1587.5742	-1517.4604	NaN	NaN	0.4887	0.8833	0.0272	0.0189	0.0236	0.0248	0.0222
0.0	0.0	0.0	-1141.5742	3338.5396	NaN	NaN	1.3	0.8737	0.0314	0.0197	0.025	0.0267	0.0235
0.0	0.0	0.0	328.4258	1567.5396	NaN	NaN	0.8268	0.8682	0.0337	0.02	0.026	0.0278	0.0244
0.0	0.0	0.0	-1936.5742	349.5396	NaN	NaN	-0.2202	0.875	0.0314	0.0187	0.025	0.0266	0.0234
0.0	0.0	0.0	-1182.5742	1197.5396	NaN	NaN	1.3	0.8765	0.0307	0.0188	0.0245	0.0263	0.0233
0.0	0.0	0.0	-959.5742	1239.5396	NaN	NaN	1.3	0.8735	0.0313	0.0194	0.0248	0.0271	0.024
0.0	0.0	0.0	-1091.5742	572.5396	NaN	NaN	-0.3	0.8786	0.0294	0.0186	0.024	0.0261	0.0233
0.0	0.0	0.0	-90.5742	173.5396	NaN	NaN	1.3	0.8816	0.0277	0.0187	0.0238	0.0254	0.0229
0.0	0.0	0.0	-1544.5742	-4273.4604	NaN	NaN	0.7345	0.8847	0.0267	0.0187	0.0232	0.0244	0.0224
0.0	0.0	0.0	-819.5742	-3235.4604	NaN	NaN	0.7979	0.8846	0.0263	0.0187	0.0234	0.0244	0.0225
0.0	0.0	0.0	-1544.5742	1519.5396	NaN	NaN	-0.3	0.8828	0.0271	0.0186	0.0236	0.025	0.0229
0.0	0.0	0.0	-2310.5742	1505.5396	NaN	NaN	-0.3	0.8813	0.0278	0.0188	0.0236	0.0252	0.0233
0.0	0.0	0.0	-1352.5742	-2706.4604	NaN	NaN	0.6668	0.8827	0.0271	0.0189	0.0234	0.0249	0.023
0.0	0.0	0.0	-1035.5742	845.5396	NaN	NaN	-0.3	0.878	0.029	0.02	0.0238	0.0255	0.0238
0.0	0.0	0.0	28.4258	-1112.4604	NaN	NaN	1.0262	0.878	0.029	0.0203	0.0236	0.0251	0.0241
0.0	0.0	0.0	-116.5742	-1064.4604	NaN	NaN	0.9013	0.8795	0.0275	0.0202	0.0236	0.0252	0.0239
0.0	0.0	0.0	-89.5742	-1792.4604	NaN	NaN	0.9524	0.8772	0.0283	0.0206	0.0238	0.0257	0.0243
0.0	0.0	0.0	-2329.5742	-202.4604	NaN	NaN	0.08	0.8768	0.0285	0.0207	0.0238	0.0256	0.0246
0.0	0.0	0.0	1022.4258	-839.4604	NaN	NaN	-0.3	0.8776	0.0283	0.0204	0.0235	0.0254	0.0249
0.0	0.0	0.0	-368.5742	-667.4604	NaN	NaN	0.6442	0.8802	0.0271	0.02	0.0231	0.0251	0.0245
0.0	0.0	0.0	-917.5742	-408.4604	NaN	NaN	0.308	0.8801	0.0273	0.02	0.0231	0.0251	0.0245
0.0	0.0	0.0	-1263.5742	1708.5396	NaN	NaN	1.3	0.8792	0.0278	0.0202	0.0231	0.0252	0.0246
0.0	0.0	0.0	-553.5742	2685.5396	NaN	NaN	1.2597	0.8792	0.0279	0.0203	0.0231	0.0248	0.0248
0.0	0.0	0.0	-65.5742	-1725.4604	NaN	NaN	0.9634	0.8811	0.0268	0.0201	0.0233	0.0247	0.0241
0.0	0.0	0.0	-2525.5742	-1509.4604	NaN	NaN	0.3741	0.8816	0.0269	0.0201	0.0232	0.0245	0.0237
0.0	0.0	0.0	-1268.5742	-1313.4604	NaN	NaN	0.5087	0.8819	0.0267	0.0201	0.0231	0.0243	0.0239
0.0	0.0	0.0	100.4258	-390.4604	NaN	NaN	1.3	0.8823	0.0261	0.0201	0.0229	0.0243	0.0243
0.0	0.0	0.0	-1118.5742	-755.4604	NaN	NaN	0.4031	0.8835	0.0255	0.0198	0.0229	0.0242	0.0242
0.0	0.0	0.0	-928.5742	-1873.4604	NaN	NaN	0.6686	0.8842	0.0252	0.0196	0.0231	0.0242	0.0237
0.0	0.0	0.0	-767.5742	-1254.4604	NaN	NaN	0.6204	0.8846	0.0251	0.0195	0.0232	0.0241	0.0235
0.0	0.0	0.0	-34.5742	-1995.4604	NaN	NaN	0.983	0.8852	0.0249	0.0193	0.0233	0.024	0.0232
0.0	0.0	0.0	-904.5742	-2197.4604	NaN	NaN	0.7084	0.8863	0.0246	0.0191	0.0231	0.0238	0.023
0.0	0.0	0.0	-1328.5742	137.5396	NaN	NaN	-0.1155	0.8861	0.0245	0.0195	0.0228	0.0239	0.0233
0.0	0.0	0.0	168.4258	244.5396	NaN	NaN	0.5922	0.8853	0.0244	0.02	0.0222	0.024	0.024
0.0	0.0	0.0	-736.5742	2250.5396	NaN	NaN	1.3	0.8874	0.0239	0.02	0.0212	0.0233	0.0242
0.0	0.0	0.0	1218.4258	784.5396	NaN	NaN	0.3917	0.8847	0.0243	0.0205	0.022	0.0241	0.0244
0.0	0.0	0.0	-745.5742	-794.4604	NaN	NaN	0.5159	0.8826	0.025	0.0207	0.023	0.0248	0.0239
0.0	0.0	0.0	-1856.5742	-650.4604	NaN	NaN	0.2595	0.883	0.0254	0.0204	0.0233	0.0247	0.0233
0.0	0.0	0.0	-1511.5742	-2622.4604	NaN	NaN	0.6344	0.8844	0.0251	0.02	0.0232	0.0245	0.0229
0.0	0.0	0.0	-236.5742	-2362.4604	NaN	NaN	0.909	0.885	0.0247	0.02	0.023	0.0244	0.0228
0.0	0.0	0.0	63.4258	-1260.4604	NaN	NaN	1.053	0.8865	0.0241	0.02	0.0227	0.0241	0.0226
0.0	0.0	0.0	-1768.5742	1088.5396	NaN	NaN	-0.3	0.8862	0.0237	0.0204	0.0226	0.0242	0.0229
0.0	0.0	0.0	-87.5742	1462.5396	NaN	NaN	1.0637	0.8873	0.0233	0.0204	0.0223	0.0239	0.0227
0.0	0.0	0.0	-1714.5742	985.5396	NaN	NaN	-0.3	0.8888	0.0229	0.0202	0.0221	0.0236	0.0223
0.0	0.0	0.0	-1112.5742	-431.4604	NaN	NaN	0.2794	0.89	0.0225	0.0202	0.022	0.0233	0.0219
0.0	0.0	0.0	-70.5742	1148.5396	NaN	NaN	1.0655	0.8909	0.0222	0.0202	0.0219	0.0231	0.0217
0.0	0.0	0.0	-1355.5742	191.5396	NaN	NaN	-0.1645	0.8912	0.022	0.0203	0.0219	0.023	0.0216
0.0	0.0	0.0	-1033.5742	1273.5396	NaN	NaN	1.3	0.8916	0.0217	0.0203	0.0219	0.0229	0.0215
0.0	0.0	0.0	210.4258	-2301.4604	NaN	NaN	1.1006	0.8915	0.0221	0.0205	0.022	0.0227	0.0212
0.0	0.0	0.0	-1014.5742	257.5396	NaN	NaN	-0.3	0.8921	0.0219	0.0206	0.0218	0.0224	0.0212
0.0	0.0	0.0	-1349.5742	-3281.4604	NaN	NaN	0.7086	0.8917	0.0219	0.0209	0.022	0.0223	0.0211
0.0	0.0	0.0	-1981.5742	-1619.4604	NaN	NaN	0.4497	0.8908	0.0221	0.0214	0.0223	0.0222	0.0212
0.0	0.0	0.0	-3385.5742	1620.5396	NaN	NaN	-0.3	0.8898	0.0222	0.0218	0.0226	0.0222	0.0214
0.0	0.0	0.0	-2557.5742	-3385.4604	NaN	NaN	0.5697	0.8899	0.0225	0.022	0.0225	0.0219	0.0212
0.0	0.0	0.0	-1507.5742	-1655.4604	NaN	NaN	0.5234	0.8902	0.0222	0.0219	0.0225	0.0219	0.0214
0.0	0.0	0.0	-1887.5742	3097.5396	NaN	NaN	1.3	0.8912	0.0216	0.0214	0.0224	0.0218	0.0216
0.0	0.0	0.0	-991.5742	-2172.4604	NaN	NaN	0.6866	0.8911	0.0214	0.0213	0.0224	0.0219	0.0219
0.0	0.0	0.0	-2711.5742	2454.5396	NaN	NaN	-0.3	0.8925	0.0208	0.0207	0.0221	0.0221	0.0217
0.0	0.0	0.0	-1630.5742	-42.4604	NaN	NaN	0.0254	0.8899	0.0216	0.0212	0.0227	0.0225	0.0221
0.0	0.0	0.0	-1391.5742	-237.4604	NaN	NaN	0.1458	0.89	0.0219	0.0213	0.0227	0.0222	0.022
0.0	0.0	0.0	-1037.5742	-3915.4604	NaN	NaN	0.7905	0.8901	0.022	0.0215	0.0227	0.022	0.0218
0.0	0.0	0.0	-2756.5742	-3172.4604	NaN	NaN	0.5351	0.8909	0.0218	0.0214	0.0225	0.0218	0.0216
0.0	0.0	0.0	48.4258	935.5396	NaN	NaN	0.9508	0.8918	0.0212	0.021	0.0224	0.0219	0.0217
0.0	0.0	0.0	-1110.5742	1553.5396	NaN	NaN	1.3	0.8921	0.021	0.0208	0.0223	0.0221	0.0217
0.0	0.0	0.0	-1117.5742	-1500.4604	NaN	NaN	0.5731	0.8916	0.0213	0.021	0.0223	0.0222	0.0217
0.0	0.0	0.0	-1111.5742	-2751.4604	NaN	NaN	0.7123	0.8911	0.0215	0.0211	0.0223	0.0223	0.0217
0.0	0.0	0.0	-2104.5742	-561.4604	NaN	NaN	0.2106	0.8899	0.0219	0.0214	0.0225	0.0226	0.0218
0.0	0.0	0.0	-1063.5742	1480.5396	NaN	NaN	1.3	0.89	0.0219	0.0212	0.0224	0.0226	0.0219
0.0	0.0	0.0	-1488.5742	-3003.4604	NaN	NaN	0.6686	0.8886	0.0222	0.0216	0.0227	0.0227	0.0221
0.0	0.0	0.0	-240.5742	-1196.4604	NaN	NaN	0.8326	0.8904	0.0219	0.0212	0.0224	0.0224	0.0217
0.0	0.0	0.0	-596.5742	-388.4604	NaN	NaN	0.3944	0.8912	0.0215	0.0209	0.0222	0.0225	0.0216
0.0	0.0	0.0	-2868.5742	959.5396	NaN	NaN	-0.3	0.8913	0.0215	0.0209	0.0221	0.0226	0.0216
0.0	0.0	0.0	438.4258	-431.4604	NaN	NaN	-0.3	0.8913	0.0216	0.0209	0.0221	0.0226	0.0215
0.0	0.0	0.0	985.4258	-1158.4604	NaN	NaN	1.3	0.8914	0.0218	0.0209	0.022	0.0225	0.0214
0.0	0.0	0.0	-73.5742	-2105.4604	NaN	NaN	0.9662	0.8913	0.0219	0.021	0.022	0.0225	0.0214
0.0	0.0	0.0	147.4258	2075.5396	NaN	NaN	0.9337	0.8928	0.0213	0.0205	0.0218	0.0224	0.0212
0.0	0.0	0.0	-1091.5742	1193.5396	NaN	NaN	1.3	0.8921	0.0212	0.0205	0.022	0.0227	0.0215
0.0	0.0	0.0	-165.5742	-1256.4604	NaN	NaN	0.8836	0.8919	0.0213	0.0205	0.0221	0.0228	0.0214
0.0	0.0	0.0	-1096.5742	1302.5396	NaN	NaN	1.3	0.891	0.0218	0.0206	0.0222	0.0229	0.0215
0.0	0.0	0.0	-2555.5742	-3835.4604	NaN	NaN	0.6001	0.8899	0.0222	0.0212	0.0224	0.0228	0.0215
0.0	0.0	0.0	-1571.5742	-888.4604	NaN	NaN	0.3612	0.891	0.0218	0.0208	0.0223	0.0227	0.0214
0.0	0.0	0.0	-3128.5742	842.5396	NaN	NaN	-0.3	0.8913	0.0216	0.0206	0.0224	0.0228	0.0213
0.0	0.0	0.0	-658.5742	2468.5396	NaN	NaN	1.3	0.8936	0.0208	0.02	0.022	0.0225	0.0211
0.0	0.0	0.0	-1676.5742	-968.4604	NaN	NaN	0.3661	0.8931	0.0208	0.02	0.0222	0.0227	0.0212
0.0	0.0	0.0	792.4258	-1606.4604	NaN	NaN	1.3	0.8944	0.0205	0.0198	0.0219	0.0225	0.021
0.0	0.0	0.0	287.4258	2215.5396	NaN	NaN	0.8852	0.8942	0.0206	0.0199	0.022	0.0224	0.0209
0.0	0.0	0.0	-2347.5742	-975.4604	NaN	NaN	0.2935	0.8934	0.021	0.0202	0.0222	0.0223	0.021
0.0	0.0	0.0	-1969.5742	-1330.4604	NaN	NaN	0.4032	0.8934	0.021	0.0203	0.0222	0.0221	0.021
0.0	0.0	0.0	-494.5742	-1519.4604	NaN	NaN	0.7544	0.8939	0.0209	0.02	0.0222	0.0222	0.0208
0.0	0.0	0.0	1404.4258	1248.5396	NaN	NaN	0.4706	0.894	0.021	0.0198	0.0222	0.0223	0.0208
0.0	0.0	0.0	-1039.5742	-4375.4604	NaN	NaN	0.808	0.8932	0.0212	0.02	0.0222	0.0224	0.0209
0.0	0.0	0.0	-1100.5742	1014.5396	NaN	NaN	-0.3	0.8932	0.0214	0.0199	0.0222	0.0225	0.0208
0.0	0.0	0.0	774.4258	-2483.4604	NaN	NaN	1.3	0.893	0.0215	0.02	0.0221	0.0225	0.021
0.0	0.0	0.0	-681.5742	635.5396	NaN	NaN	-0.3	0.8943	0.021	0.0196	0.0219	0.0225	0.0207
0.0	0.0	0.0	161.4258	-941.4604	NaN	NaN	1.2069	0.8929	0.0215	0.0199	0.0221	0.0229	0.0207
0.0	0.0	0.0	-1918.5742	1942.5396	NaN	NaN	1.3	0.8925	0.0218	0.02	0.0221	0.023	0.0207
0.0	0.0	0.0	679.4258	-389.4604	NaN	NaN	-0.3	0.8909	0.0224	0.0205	0.0223	0.0231	0.0208
0.0	0.0	0.0	-1406.5742	-3001.4604	NaN	NaN	0.6809	0.8911	0.0225	0.0207	0.0222	0.0228	0.0207
0.0	0.0	0.0	-3156.5742	-5.4604	NaN	NaN	0.0017	0.8912	0.0225	0.0206	0.0221	0.0227	0.0208
0.0	0.0	0.0	-616.5742	-631.4604	NaN	NaN	0.506	0.8925	0.0221	0.0202	0.0218	0.0226	0.0208
0.0	0.0	0.0	-712.5742	1373.5396	NaN	NaN	1.3	0.8927	0.0218	0.02	0.0219	0.0228	0.0207
0.0	0.0	0.0	-316.5742	916.5396	NaN	NaN	1.3	0.8922	0.0219	0.0201	0.0221	0.0231	0.0206
0.0	0.0	0.0	-393.5742	1450.5396	NaN	NaN	1.3	0.8916	0.0223	0.0203	0.0222	0.0232	0.0205
0.0	0.0	0.0	-327.5742	-1019.4604	NaN	NaN	0.7568	0.8913	0.0227	0.0204	0.0222	0.023	0.0205
0.0	0.0	0.0	367.4258	-2178.4604	NaN	NaN	1.2029	0.8925	0.0224	0.0203	0.0219	0.0225	0.0203
0.0	0.0	0.0	-1121.5742	-1588.4604	NaN	NaN	0.5861	0.8935	0.0219	0.02	0.0218	0.0224	0.0204
0.0	0.0	0.0	293.4258	1261.5396	NaN	NaN	0.8113	0.894	0.0214	0.0196	0.0218	0.0226	0.0206
0.0	0.0	0.0	-2071.5742	3769.5396	NaN	NaN	1.3	0.8938	0.0214	0.0195	0.0219	0.0228	0.0207
0.0	0.0	0.0	-1254.5742	549.5396	NaN	NaN	-0.3	0.8937	0.0215	0.0195	0.0219	0.0229	0.0205
0.0	0.0	0.0	277.4258	-514.4604	NaN	NaN	1.3	0.8933	0.0219	0.0197	0.022	0.0228	0.0202
0.0	0.0	0.0	-2696.5742	-530.4604	NaN	NaN	0.1644	0.8935	0.0222	0.0199	0.022	0.0225	0.02
0.0	0.0	0.0	1418.4258	-1505.4604	NaN	NaN	1.3	0.8944	0.022	0.0197	0.0218	0.0222	0.0198
0.0	0.0	0.0	461.4258	-2895.4604	NaN	NaN	1.1896	0.8944	0.022	0.0198	0.0219	0.0223	0.0197
0.0	0.0	0.0	-95.5742	626.5396	NaN	NaN	1.18	0.8953	0.0215	0.0194	0.0218	0.0222	0.0198
0.0	0.0	0.0	380.4258	-159.4604	NaN	NaN	-0.3	0.8957	0.0212	0.0193	0.0217	0.0223	0.0198
0.0	0.0	0.0	-936.5742	-1315.4604	NaN	NaN	0.5841	0.8957	0.0211	0.0193	0.0217	0.0224	0.0198
0.0	0.0	0.0	-86.5742	1568.5396	NaN	NaN	1.0584	0.8956	0.0212	0.0193	0.0218	0.0224	0.0196
0.0	0.0	0.0	-2248.5742	-1506.4604	NaN	NaN	0.4012	0.8944	0.0218	0.0198	0.022	0.0224	0.0195
0.0	0.0	0.0	-964.5742	-473.4604	NaN	NaN	0.3292	0.894	0.0221	0.0201	0.0221	0.0222	0.0195
0.0	0.0	0.0	-1227.5742	-3702.4604	NaN	NaN	0.751	0.8934	0.0222	0.0203	0.0223	0.022	0.0197
0.0	0.0	0.0	-117.5742	-381.4604	NaN	NaN	0.7644	0.895	0.0218	0.0199	0.0221	0.0219	0.0193
0.0	0.0	0.0	450.4258	859.5396	NaN	NaN	0.6562	0.8956	0.0213	0.0197	0.0219	0.0221	0.0194
0.0	0.0	0.0	1518.4258	-504.4604	NaN	NaN	-0.3	0.8947	0.0214	0.0199	0.022	0.0225	0.0195
0.0	0.0	0.0	1174.4258	1139.5396	NaN	NaN	0.4925	0.8943	0.0216	0.02	0.0221	0.0225	0.0195
0.0	0.0	0.0	403.4258	-2838.4604	NaN	NaN	1.1657	0.8935	0.0222	0.0204	0.0222	0.0223	0.0194
0.0	0.0	0.0	-1161.5742	-3073.4604	NaN	NaN	0.7257	0.8929	0.0224	0.0207	0.0223	0.0221	0.0196
0.0	0.0	0.0	86.4258	-2455.4604	NaN	NaN	1.0365	0.8936	0.0221	0.0204	0.0222	0.0221	0.0195
0.0	0.0	0.0	-804.5742	1352.5396	NaN	NaN	1.3	0.8941	0.0218	0.0201	0.0222	0.0224	0.0195
0.0	0.0	0.0	433.4258	721.5396	NaN	NaN	0.6247	0.894	0.0218	0.0199	0.022	0.0226	0.0196
0.0	0.0	0.0	-1475.5742	-1304.4604	NaN	NaN	0.4692	0.8939	0.0218	0.0199	0.022	0.0227	0.0196
0.0	0.0	0.0	-439.5742	850.5396	NaN	NaN	1.3	0.8942	0.0218	0.0199	0.0219	0.0225	0.0197
0.0	0.0	0.0	-1111.5742	167.5396	NaN	NaN	-0.1775	0.8952	0.0215	0.0198	0.0217	0.0222	0.0196
0.0	0.0	0.0	-710.5742	-937.4604	NaN	NaN	0.5688	0.8952	0.0214	0.0198	0.0218	0.0223	0.0196
0.0	0.0	0.0	-706.5742	-1916.4604	NaN	NaN	0.7306	0.8945	0.0216	0.02	0.022	0.0223	0.0195
0.0	0.0	0.0	-349.5742	281.5396	NaN	NaN	-0.3	0.8939	0.0217	0.0202	0.0223	0.0223	0.0196
0.0	0.0	0.0	-418.5742	-2132.4604	NaN	NaN	0.8359	0.8927	0.0221	0.0206	0.0226	0.0223	0.0198
0.0	0.0	0.0	-2083.5742	-2882.4604	NaN	NaN	0.5804	0.8931	0.0221	0.0205	0.0225	0.0221	0.0197
0.0	0.0	0.0	-606.5742	-1947.4604	NaN	NaN	0.7625	0.8932	0.022	0.0204	0.0225	0.0222	0.0197
0.0	0.0	0.0	-298.5742	-2566.4604	NaN	NaN	0.8958	0.8944	0.0215	0.0201	0.0222	0.0221	0.0197
0.0	0.0	0.0	-825.5742	-95.4604	NaN	NaN	0.1036	0.8945	0.0214	0.0198	0.0221	0.0225	0.0197
0.0	0.0	0.0	-785.5742	1052.5396	NaN	NaN	1.3	0.8944	0.0215	0.0197	0.0221	0.0227	0.0197
0.0	0.0	0.0	-1994.5742	214.5396	NaN	NaN	-0.1205	0.8942	0.0217	0.0198	0.0221	0.0225	0.0197
0.0	0.0	0.0	-1929.5742	-2877.4604	NaN	NaN	0.5986	0.8938	0.0219	0.02	0.0221	0.0224	0.0198
0.0	0.0	0.0	-1257.5742	-409.4604	NaN	NaN	0.2456	0.8945	0.0217	0.0198	0.022	0.0224	0.0197
0.0	0.0	0.0	-267.5742	-631.4604	NaN	NaN	0.7024	0.8941	0.0219	0.0199	0.022	0.0225	0.0198
0.0	0.0	0.0	-1296.5742	1320.5396	NaN	NaN	1.3	0.8949	0.0217	0.0196	0.0217	0.0223	0.0197
0.0	0.0	0.0	-1687.5742	-2337.4604	NaN	NaN	0.5807	0.8939	0.0221	0.0197	0.0219	0.0224	0.0199
0.0	0.0	0.0	-650.5742	-521.4604	NaN	NaN	0.4449	0.8944	0.0222	0.0194	0.0216	0.0225	0.0198
0.0	0.0	0.0	428.4258	351.5396	NaN	NaN	0.4507	0.8944	0.0223	0.0192	0.0215	0.0226	0.0199
0.0	0.0	0.0	-317.5742	441.5396	NaN	NaN	1.3	0.8947	0.0224	0.0191	0.0214	0.0226	0.0198
0.0	0.0	0.0	-1620.5742	-275.4604	NaN	NaN	0.1453	0.8945	0.0228	0.0191	0.0214	0.0225	0.0198
0.0	0.0	0.0	-1543.5742	-273.4604	NaN	NaN	0.1505	0.8946	0.023	0.0191	0.0213	0.0223	0.0197
0.0	0.0	0.0	436.4258	126.5396	NaN	NaN	0.2248	0.8947	0.0229	0.0191	0.0212	0.0223	0.0198
0.0	0.0	0.0	-434.5742	228.5396	NaN	NaN	-0.3	0.8946	0.023	0.0191	0.0212	0.0223	0.0197
0.0	0.0	0.0	-118.5742	-487.4604	NaN	NaN	0.8043	0.8936	0.0233	0.0193	0.0215	0.0225	0.0198
0.0	0.0	0.0	165.4258	-1038.4604	NaN	NaN	1.1895	0.8925	0.0236	0.0194	0.0217	0.0228	0.0201
0.0	0.0	0.0	-798.5742	-1744.4604	NaN	NaN	0.686	0.8922	0.0237	0.0193	0.0217	0.0229	0.0203
0.0	0.0	0.0	-805.5742	959.5396	NaN	NaN	1.3	0.8908	0.024	0.0194	0.0219	0.0233	0.0205
0.0	0.0	0.0	-170.5742	-1203.4604	NaN	NaN	0.8759	0.8917	0.0238	0.0193	0.0218	0.023	0.0203
0.0	0.0	0.0	-795.5742	-862.4604	NaN	NaN	0.5202	0.8915	0.024	0.0195	0.0219	0.0228	0.0203
0.0	0.0	0.0	-1791.5742	268.5396	NaN	NaN	-0.1763	0.8914	0.0242	0.0194	0.0219	0.0229	0.0202
0.0	0.0	0.0	-864.5742	-413.4604	NaN	NaN	0.3235	0.8908	0.0244	0.0195	0.022	0.023	0.0203
0.0	0.0	0.0	-1248.5742	-1658.4604	NaN	NaN	0.5705	0.891	0.0242	0.0195	0.022	0.023	0.0203
0.0	0.0	0.0	-803.5742	87.5396	NaN	NaN	-0.1223	0.8902	0.0243	0.0196	0.0222	0.0232	0.0204
0.0	0.0	0.0	-666.5742	-3939.4604	NaN	NaN	0.8553	0.89	0.0244	0.0198	0.0223	0.0229	0.0206
0.0	0.0	0.0	-1051.5742	-1386.4604	NaN	NaN	0.5687	0.8882	0.0249	0.0199	0.0227	0.0235	0.0209
0.0	0.0	0.0	-2224.5742	-1627.4604	NaN	NaN	0.4225	0.8889	0.025	0.0197	0.0224	0.0231	0.0208
0.0	0.0	0.0	-255.5742	-3066.4604	NaN	NaN	0.9231	0.8882	0.0254	0.0197	0.0225	0.0232	0.021
0.0	0.0	0.0	-283.5742	-294.4604	NaN	NaN	0.5094	0.8848	0.027	0.0199	0.0227	0.0243	0.0213
0.0	0.0	0.0	-486.5742	1210.5396	NaN	NaN	1.3	0.879	0.0297	0.0208	0.0233	0.0255	0.0217
0.0	0.0	0.0	-1521.5742	1074.5396	NaN	NaN	-0.3	0.8806	0.0296	0.0204	0.023	0.0248	0.0216
0.0	0.0	0.0	-209.5742	2.5396	NaN	NaN	-0.0123	0.8788	0.0304	0.0204	0.0233	0.0253	0.0218
0.0	0.0	0.0	-649.5742	-1271.4604	NaN	NaN	0.6619	0.8804	0.0303	0.0197	0.0231	0.0249	0.0217
0.0	0.0	0.0	-1215.5742	875.5396	NaN	NaN	-0.3	0.8706	0.0351	0.0202	0.0241	0.0277	0.0223
0.0	0.0	0.0	-133.5742	2342.5396	NaN	NaN	1.0605	0.8611	0.0393	0.0214	0.0251	0.0302	0.0228
0.0	0.0	0.0	-758.5742	-510.4604	NaN	NaN	0.4022	0.8733	0.0348	0.0202	0.0235	0.0272	0.0209
0.0	0.0	0.0	-1128.5742	1895.5396	NaN	NaN	1.3	0.8774	0.0318	0.0209	0.0233	0.0257	0.021
0.0	0.0	0.0	-3201.5742	-3827.4604	NaN	NaN	0.5445	0.8893	0.027	0.0193	0.0217	0.0222	0.0205
0.0	0.0	0.0	-417.5742	-1309.4604	NaN	NaN	0.7582	0.8842	0.0286	0.0199	0.0226	0.0235	0.0212
0.0	0.0	0.0	-2558.5742	-578.4604	NaN	NaN	0.1844	0.8849	0.0289	0.0196	0.0223	0.0235	0.0209
0.0	0.0	0.0	-1109.5742	-310.4604	NaN	NaN	0.2186	0.8752	0.0329	0.0206	0.0237	0.026	0.0215
0.0	0.0	0.0	-1764.5742	-270.4604	NaN	NaN	0.1329	0.8696	0.0357	0.0211	0.0244	0.0275	0.0216
0.0	0.0	0.0	-2465.5742	-1082.4604	NaN	NaN	0.3051	0.8686	0.0364	0.0211	0.0247	0.0276	0.0217
0.0	0.0	0.0	-664.5742	-483.4604	NaN	NaN	0.4211	0.8733	0.0342	0.0209	0.0238	0.0266	0.0212
0.0	0.0	0.0	-2253.5742	-1117.4604	NaN	NaN	0.3315	0.8765	0.0324	0.0207	0.0235	0.0258	0.0211
0.0	0.0	0.0	-2822.5742	21.5396	NaN	NaN	-0.0077	0.8751	0.0332	0.0208	0.0237	0.0259	0.0213
0.0	0.0	0.0	-1195.5742	163.5396	NaN	NaN	-0.1585	0.8725	0.0346	0.0208	0.0241	0.0265	0.0215
0.0	0.0	0.0	-666.5742	-1373.4604	NaN	NaN	0.6733	0.8703	0.036	0.0206	0.0244	0.0271	0.0215
0.0	0.0	0.0	92.4258	-527.4604	NaN	NaN	1.2125	0.8631	0.0394	0.0209	0.0255	0.029	0.0221
0.0	0.0	0.0	457.4258	1210.5396	NaN	NaN	0.7258	0.8552	0.043	0.0212	0.0268	0.0311	0.0227
0.0	0.0	0.0	-1042.5742	1789.5396	NaN	NaN	1.3	0.8528	0.0447	0.0218	0.0269	0.031	0.0228
0.0	0.0	0.0	-482.5742	-2309.4604	NaN	NaN	0.8272	0.8721	0.0363	0.0205	0.0241	0.027	0.0199
0.0	0.0	0.0	-985.5742	-300.4604	NaN	NaN	0.2336	0.872	0.0349	0.0215	0.0244	0.0264	0.0208
0.0	0.0	0.0	-1472.5742	-4882.4604	NaN	NaN	0.7683	0.8758	0.034	0.0208	0.0236	0.0252	0.0205
0.0	0.0	0.0	-279.5742	-1393.4604	NaN	NaN	0.8329	0.8666	0.0383	0.0216	0.0248	0.0276	0.0212
0.0	0.0	0.0	1498.4258	-1945.4604	NaN	NaN	1.3	0.8597	0.0422	0.0214	0.0258	0.0294	0.0215
0.0	0.0	0.0	-1378.5742	-376.4604	NaN	NaN	0.2145	0.8537	0.0457	0.0217	0.0264	0.03	0.0225
0.0	0.0	0.0	-2811.5742	-2256.4604	NaN	NaN	0.4452	0.8608	0.0429	0.0208	0.0257	0.0292	0.0207
0.0	0.0	0.0	-1263.5742	539.5396	NaN	NaN	-0.3	0.848	0.0492	0.022	0.0274	0.0305	0.0229
0.0	0.0	0.0	-1270.5742	-3130.4604	NaN	NaN	0.7113	0.861	0.0441	0.0211	0.0253	0.0279	0.0205
0.0	0.0	0.0	-1000.5742	-2234.4604	NaN	NaN	0.6907	0.8599	0.0435	0.0215	0.0259	0.0286	0.0205
0.0	0.0	0.0	-118.5742	-160.4604	NaN	NaN	0.5751	0.8501	0.0493	0.0222	0.027	0.0296	0.0218
0.0	0.0	0.0	-1076.5742	-218.4604	NaN	NaN	0.1687	0.8463	0.0517	0.0223	0.0273	0.0297	0.0226
0.0	0.0	0.0	-1288.5742	-59.4604	NaN	NaN	0.0441	0.8474	0.0511	0.0221	0.0272	0.0297	0.0226
0.0	0.0	0.0	459.4258	-1744.4604	NaN	NaN	1.3	0.845	0.0516	0.0222	0.0276	0.0304	0.0232
0.0	0.0	0.0	-670.5742	-3228.4604	NaN	NaN	0.828	0.848	0.0503	0.0216	0.0271	0.0303	0.0226
0.0	0.0	0.0	88.4258	516.5396	NaN	NaN	0.8538	0.8393	0.0538	0.0225	0.0284	0.0315	0.0245
0.0	0.0	0.0	-2306.5742	755.5396	NaN	NaN	-0.3	0.8512	0.0499	0.0218	0.0262	0.0288	0.0221
0.0	0.0	0.0	-3151.5742	-3456.4604	NaN	NaN	0.5231	0.8548	0.0481	0.0214	0.0264	0.0283	0.0211
0.0	0.0	0.0	-985.5742	-2012.4604	NaN	NaN	0.6713	0.8517	0.0495	0.0214	0.0269	0.0291	0.0215
0.0	0.0	0.0	-46.5742	-122.4604	NaN	NaN	0.7245	0.8414	0.0541	0.0221	0.028	0.0305	0.0239
0.0	0.0	0.0	47.4258	-245.4604	NaN	NaN	1.2395	0.8356	0.0564	0.0226	0.0284	0.0313	0.0257
0.0	0.0	0.0	-2350.5742	-1252.4604	NaN	NaN	0.3476	0.8348	0.0565	0.0228	0.0284	0.0316	0.0259
0.0	0.0	0.0	1128.4258	-111.4604	NaN	NaN	-0.1096	0.8309	0.0585	0.0232	0.029	0.0318	0.0266
0.0	0.0	0.0	-1922.5742	-936.4604	NaN	NaN	0.3275	0.8433	0.0541	0.0222	0.0267	0.0296	0.0242
0.0	0.0	0.0	-2944.5742	-1759.4604	NaN	NaN	0.374	0.8445	0.0534	0.022	0.0268	0.0294	0.0239
0.0	0.0	0.0	-950.5742	-335.4604	NaN	NaN	0.2608	0.842	0.0548	0.0223	0.0271	0.0295	0.0244
0.0	0.0	0.0	-1994.5742	648.5396	NaN	NaN	-0.3	0.8359	0.0573	0.023	0.0278	0.0301	0.0259
0.0	0.0	0.0	-595.5742	-1431.4604	NaN	NaN	0.7062	0.8402	0.0558	0.0228	0.0269	0.0292	0.0251
0.0	0.0	0.0	1372.4258	-2185.4604	NaN	NaN	1.3	0.8358	0.057	0.0233	0.0279	0.03	0.026
0.0	0.0	0.0	-12.5742	-675.4604	NaN	NaN	0.9817	0.8368	0.057	0.0229	0.0277	0.0299	0.0256
0.0	0.0	0.0	-14.5742	-1138.4604	NaN	NaN	0.9874	0.8372	0.0565	0.0226	0.0279	0.0301	0.0257
0.0	0.0	0.0	-1942.5742	1091.5396	NaN	NaN	-0.3	0.836	0.0568	0.0225	0.0283	0.0304	0.026
0.0	0.0	0.0	-1468.5742	-206.4604	NaN	NaN	0.1233	0.8371	0.0569	0.0223	0.0281	0.0299	0.0257
0.0	0.0	0.0	-1862.5742	-545.4604	NaN	NaN	0.2265	0.8423	0.0549	0.0217	0.0273	0.029	0.0248
0.0	0.0	0.0	-1538.5742	-867.4604	NaN	NaN	0.3605	0.8399	0.0562	0.0217	0.028	0.0291	0.0251
0.0	0.0	0.0	-1897.5742	-1718.4604	NaN	NaN	0.4752	0.8411	0.056	0.0215	0.028	0.0288	0.0247
0.0	0.0	0.0	-707.5742	1499.5396	NaN	NaN	1.3	0.8328	0.0597	0.0219	0.0298	0.03	0.0258
0.0	0.0	0.0	-1400.5742	-991.4604	NaN	NaN	0.4145	0.8362	0.0587	0.0216	0.0291	0.0293	0.0251
0.0	0.0	0.0	-2174.5742	-807.4604	NaN	NaN	0.2708	0.8329	0.0608	0.0216	0.0299	0.0296	0.0251
0.0	0.0	0.0	260.4258	-1885.4604	NaN	NaN	1.1603	0.8336	0.0611	0.0214	0.03	0.0291	0.0248
0.0	0.0	0.0	-914.5742	-1191.4604	NaN	NaN	0.5657	0.8348	0.0611	0.0211	0.03	0.0286	0.0245
0.0	0.0	0.0	-1170.5742	-2591.4604	NaN	NaN	0.6888	0.8396	0.0593	0.0204	0.0293	0.0275	0.0239
0.0	0.0	0.0	-1049.5742	311.5396	NaN	NaN	-0.3	0.8334	0.0627	0.0204	0.0311	0.028	0.0245
0.0	0.0	0.0	-1596.5742	2487.5396	NaN	NaN	1.3	0.8256	0.0668	0.0206	0.0329	0.0286	0.0254
0.0	0.0	0.0	-2017.5742	945.5396	NaN	NaN	-0.3	0.8263	0.0668	0.0206	0.0327	0.0281	0.0254
0.0	0.0	0.0	-216.5742	-276.4604	NaN	NaN	0.5607	0.828	0.0663	0.0206	0.0324	0.028	0.0248
0.0	0.0	0.0	463.4258	-1352.4604	NaN	NaN	1.3	0.8346	0.0629	0.0205	0.0309	0.0271	0.0242
0.0	0.0	0.0	825.4258	-1378.4604	NaN	NaN	1.3	0.8315	0.0645	0.0207	0.0313	0.0275	0.0244
0.0	0.0	0.0	-1712.5742	-893.4604	NaN	NaN	0.3428	0.8359	0.0628	0.0204	0.0305	0.0264	0.0239
0.0	0.0	0.0	652.4258	1891.5396	NaN	NaN	0.7435	0.816	0.0731	0.0218	0.0345	0.0282	0.0264
0.0	0.0	0.0	-12.5742	-84.4604	NaN	NaN	0.8704	0.8238	0.0698	0.0213	0.0327	0.0272	0.0251
0.0	0.0	0.0	-1411.5742	-923.4604	NaN	NaN	0.3955	0.826	0.0689	0.0213	0.0323	0.0273	0.0242
0.0	0.0	0.0	904.4258	-788.4604	NaN	NaN	-0.3	0.825	0.0702	0.0213	0.0325	0.0269	0.024
0.0	0.0	0.0	-715.5742	1902.5396	NaN	NaN	1.3	0.8282	0.0686	0.0213	0.0318	0.0266	0.0235
0.0	0.0	0.0	-841.5742	-4100.4604	NaN	NaN	0.8297	0.8464	0.0591	0.0202	0.0284	0.0246	0.0214
0.0	0.0	0.0	-1849.5742	-523.4604	NaN	NaN	0.2206	0.8405	0.062	0.02	0.0301	0.0252	0.0222
0.0	0.0	0.0	-1253.5742	-1496.4604	NaN	NaN	0.5442	0.838	0.0643	0.0198	0.0309	0.0248	0.0222
0.0	0.0	0.0	-107.5742	2718.5396	NaN	NaN	1.0412	0.8121	0.0776	0.0217	0.0364	0.0268	0.0253
0.0	0.0	0.0	-758.5742	-2233.4604	NaN	NaN	0.7465	0.8332	0.0673	0.0205	0.0318	0.0247	0.0225
0.0	0.0	0.0	113.4258	-33.4604	NaN	NaN	-0.3	0.8258	0.0708	0.0213	0.033	0.0258	0.0234
0.0	0.0	0.0	-1214.5742	-1520.4604	NaN	NaN	0.5559	0.8383	0.0649	0.0206	0.0299	0.0244	0.0218
0.0	0.0	0.0	-861.5742	-1663.4604	NaN	NaN	0.6588	0.8377	0.0645	0.0207	0.0303	0.0248	0.022
0.0	0.0	0.0	-1421.5742	833.5396	NaN	NaN	-0.3	0.8405	0.0632	0.0206	0.0296	0.0243	0.0217
0.0	0.0	0.0	-637.5742	-999.4604	NaN	NaN	0.6105	0.8377	0.0641	0.0209	0.0303	0.0246	0.0224
0.0	0.0	0.0	-1347.5742	-116.4604	NaN	NaN	0.0795	0.842	0.062	0.0205	0.0294	0.0241	0.022
0.0	0.0	0.0	-1711.5742	1370.5396	NaN	NaN	-0.3	0.8328	0.0671	0.0209	0.0313	0.0247	0.0231
0.0	0.0	0.0	-1532.5742	-131.4604	NaN	NaN	0.079	0.8345	0.0664	0.0208	0.031	0.0246	0.0227
0.0	0.0	0.0	-214.5742	-721.4604	NaN	NaN	0.7708	0.8384	0.0641	0.0204	0.0306	0.0244	0.0221
0.0	0.0	0.0	5.4258	1329.5396	NaN	NaN	0.9959	0.8356	0.0658	0.0205	0.0314	0.0248	0.0218
0.0	0.0	0.0	-1305.5742	-477.4604	NaN	NaN	0.2678	0.8416	0.0625	0.0202	0.0304	0.0242	0.0211
0.0	0.0	0.0	-433.5742	-1250.4604	NaN	NaN	0.7425	0.8394	0.0635	0.0202	0.0311	0.0245	0.0213
0.0	0.0	0.0	-2112.5742	324.5396	NaN	NaN	-0.1815	0.8398	0.0637	0.0197	0.0315	0.0243	0.0211
0.0	0.0	0.0	718.4258	-1954.4604	NaN	NaN	1.3	0.834	0.0668	0.0194	0.0333	0.0249	0.0216
0.0	0.0	0.0	-1833.5742	-1147.4604	NaN	NaN	0.3849	0.8307	0.0684	0.0195	0.0343	0.0252	0.0219
0.0	0.0	0.0	-2090.5742	592.5396	NaN	NaN	-0.3	0.8234	0.0723	0.0202	0.0357	0.0256	0.0228
0.0	0.0	0.0	-1147.5742	-1979.4604	NaN	NaN	0.633	0.8437	0.0609	0.0198	0.0306	0.0241	0.021
0.0	0.0	0.0	-989.5742	-2945.4604	NaN	NaN	0.7485	0.8497	0.0567	0.0198	0.0292	0.0239	0.0207
0.0	0.0	0.0	-1859.5742	-3165.4604	NaN	NaN	0.6299	0.85	0.057	0.0196	0.0292	0.0237	0.0206
0.0	0.0	0.0	-1205.5742	-124.4604	NaN	NaN	0.0936	0.8378	0.0639	0.0197	0.0319	0.0248	0.0219
0.0	0.0	0.0	-778.5742	205.5396	NaN	NaN	-0.3	0.8289	0.0687	0.0203	0.0335	0.0257	0.0229
0.0	0.0	0.0	-1350.5742	-580.4604	NaN	NaN	0.3006	0.8235	0.071	0.0213	0.0338	0.0265	0.0239
0.0	0.0	0.0	-2525.5742	887.5396	NaN	NaN	-0.3	0.8244	0.0703	0.0218	0.0328	0.0266	0.0241
0.0	0.0	0.0	-290.5742	1512.5396	NaN	NaN	1.2378	0.8237	0.0697	0.0223	0.0324	0.0273	0.0247
0.0	0.0	0.0	-1933.5742	26.5396	NaN	NaN	-0.0139	0.8372	0.0621	0.0219	0.0294	0.0262	0.0232
0.0	0.0	0.0	-2227.5742	416.5396	NaN	NaN	-0.23	0.8452	0.0571	0.0222	0.0276	0.0256	0.0223
0.0	0.0	0.0	-1274.5742	995.5396	NaN	NaN	-0.3	0.8504	0.0538	0.0227	0.0262	0.0252	0.0217
0.0	0.0	0.0	349.4258	-1820.4604	NaN	NaN	1.2375	0.8547	0.0509	0.0228	0.0251	0.0251	0.0213
0.0	0.0	0.0	-1689.5742	-3126.4604	NaN	NaN	0.6492	0.8605	0.0476	0.0223	0.0243	0.0251	0.0202
0.0	0.0	0.0	493.4258	-140.4604	NaN	NaN	-0.3	0.8505	0.0514	0.023	0.0261	0.027	0.022
0.0	0.0	0.0	174.4258	-30.4604	NaN	NaN	-0.2116	0.8467	0.0528	0.0233	0.0264	0.0278	0.0229
0.0	0.0	0.0	288.4258	57.5396	NaN	NaN	0.1663	0.8507	0.0503	0.0233	0.0257	0.0275	0.0226
0.0	0.0	0.0	-2325.5742	613.5396	NaN	NaN	-0.3	0.8568	0.0474	0.023	0.0248	0.0266	0.0215
0.0	0.0	0.0	-2028.5742	-1857.4604	NaN	NaN	0.478	0.8556	0.0472	0.0231	0.0253	0.0272	0.0216
0.0	0.0	0.0	-631.5742	-1398.4604	NaN	NaN	0.6889	0.8573	0.046	0.0225	0.0252	0.0275	0.0215
0.0	0.0	0.0	-530.5742	-851.4604	NaN	NaN	0.6161	0.8536	0.0467	0.0227	0.0259	0.0286	0.0226
0.0	0.0	0.0	-1024.5742	-1407.4604	NaN	NaN	0.5787	0.8524	0.0472	0.0228	0.0259	0.0289	0.0229
0.0	0.0	0.0	-2740.5742	-1022.4604	NaN	NaN	0.2717	0.8518	0.0473	0.0228	0.0259	0.0292	0.023
0.0	0.0	0.0	-1708.5742	80.5396	NaN	NaN	-0.0495	0.8546	0.0463	0.0224	0.0255	0.0288	0.0223
0.0	0.0	0.0	-390.5742	-2026.4604	NaN	NaN	0.8384	0.8568	0.0453	0.0221	0.0252	0.0286	0.0219
0.0	0.0	0.0	-3257.5742	-923.4604	NaN	NaN	0.2209	0.8586	0.0445	0.0219	0.0252	0.0285	0.0214
0.0	0.0	0.0	-1464.5742	70.5396	NaN	NaN	-0.0506	0.8536	0.047	0.0224	0.0258	0.0287	0.0224
0.0	0.0	0.0	-1536.5742	-1417.4604	NaN	NaN	0.4798	0.8568	0.0456	0.022	0.0253	0.0284	0.0219
0.0	0.0	0.0	777.4258	-1123.4604	NaN	NaN	1.3	0.8531	0.0469	0.0221	0.026	0.0291	0.0228
0.0	0.0	0.0	-1722.5742	-465.4604	NaN	NaN	0.2127	0.8522	0.0472	0.022	0.0262	0.0295	0.023
0.0	0.0	0.0	-2141.5742	298.5396	NaN	NaN	-0.162	0.8432	0.0513	0.0223	0.0279	0.0307	0.0246
0.0	0.0	0.0	-633.5742	-3100.4604	NaN	NaN	0.8303	0.8535	0.048	0.0215	0.0259	0.0288	0.0223
0.0	0.0	0.0	58.4258	-1847.4604	NaN	NaN	1.0327	0.8525	0.0484	0.0217	0.0264	0.0289	0.022
0.0	0.0	0.0	-1070.5742	-4412.4604	NaN	NaN	0.8047	0.8578	0.0472	0.0213	0.0256	0.0275	0.0207
0.0	0.0	0.0	-2551.5742	-3906.4604	NaN	NaN	0.6049	0.8589	0.0464	0.0208	0.0259	0.0276	0.0204
0.0	0.0	0.0	-1100.5742	326.5396	NaN	NaN	-0.3	0.8467	0.0519	0.0211	0.0279	0.0295	0.023
0.0	0.0	0.0	-1209.5742	297.5396	NaN	NaN	-0.3	0.8392	0.0548	0.0214	0.0291	0.0307	0.0248
0.0	0.0	0.0	-1362.5742	1349.5396	NaN	NaN	-0.3	0.8265	0.0601	0.0225	0.0314	0.0325	0.0271
0.0	0.0	0.0	-254.5742	2001.5396	NaN	NaN	1.1457	0.8291	0.0596	0.023	0.0302	0.0314	0.0267
0.0	0.0	0.0	-1182.5742	-499.4604	NaN	NaN	0.2969	0.8399	0.0549	0.0227	0.0279	0.0296	0.025
0.0	0.0	0.0	-705.5742	-2567.4604	NaN	NaN	0.7844	0.8446	0.0522	0.0225	0.0271	0.0293	0.0243
0.0	0.0	0.0	-1574.5742	823.5396	NaN	NaN	-0.3	0.8483	0.0507	0.0224	0.0264	0.0287	0.0235
0.0	0.0	0.0	-2267.5742	9.5396	NaN	NaN	-0.0042	0.8498	0.05	0.0223	0.0262	0.0286	0.0232
0.0	0.0	0.0	-1165.5742	-369.4604	NaN	NaN	0.2407	0.8483	0.0507	0.0227	0.0263	0.0286	0.0235
0.0	0.0	0.0	-1514.5742	-168.4604	NaN	NaN	0.1001	0.852	0.0493	0.0225	0.0258	0.028	0.0223
0.0	0.0	0.0	-819.5742	837.5396	NaN	NaN	1.3	0.8472	0.0508	0.023	0.0266	0.0289	0.0234
0.0	0.0	0.0	-1147.5742	-2439.4604	NaN	NaN	0.6801	0.8549	0.0466	0.022	0.0256	0.0288	0.0221
0.0	0.0	0.0	-188.5742	301.5396	NaN	NaN	1.3	0.8377	0.0521	0.0235	0.0286	0.0324	0.0256
0.0	0.0	0.0	-556.5742	2924.5396	NaN	NaN	1.235	0.8438	0.05	0.0231	0.027	0.0312	0.0249
0.0	0.0	0.0	-420.5742	-2380.4604	NaN	NaN	0.8499	0.8541	0.0453	0.0218	0.0263	0.0297	0.0227
0.0	0.0	0.0	-75.5742	-2057.4604	NaN	NaN	0.9646	0.8514	0.0455	0.0214	0.0276	0.0309	0.0232
0.0	0.0	0.0	-1493.5742	1658.5396	NaN	NaN	1.3	0.8503	0.0461	0.0214	0.0277	0.0308	0.0237
0.0	0.0	0.0	-1503.5742	-1873.4604	NaN	NaN	0.5548	0.8594	0.0419	0.0199	0.0268	0.0298	0.0223
0.0	0.0	0.0	619.4258	994.5396	NaN	NaN	0.6162	0.8491	0.0448	0.0209	0.0286	0.0322	0.0244
0.0	0.0	0.0	-3399.5742	-1510.4604	NaN	NaN	0.3076	0.8685	0.0377	0.019	0.0254	0.0283	0.0211
0.0	0.0	0.0	-2026.5742	1074.5396	NaN	NaN	-0.3	0.8582	0.0402	0.0203	0.0275	0.0304	0.0233
0.0	0.0	0.0	-3316.5742	-687.4604	NaN	NaN	0.1717	0.8809	0.0307	0.0186	0.0236	0.0256	0.0205
0.0	0.0	0.0	-1899.5742	-3413.4604	NaN	NaN	0.6425	0.8813	0.029	0.0194	0.0236	0.0251	0.0217
0.0	0.0	0.0	-1382.5742	-1374.4604	NaN	NaN	0.4985	0.8827	0.0285	0.0191	0.0231	0.0247	0.0218
0.0	0.0	0.0	-689.5742	-3486.4604	NaN	NaN	0.8349	0.8826	0.0281	0.0192	0.0232	0.0247	0.0221
0.0	0.0	0.0	-2241.5742	-1111.4604	NaN	NaN	0.3315	0.8803	0.0287	0.0191	0.0237	0.0254	0.0227
0.0	0.0	0.0	-1503.5742	-3272.4604	NaN	NaN	0.6852	0.8793	0.0287	0.0189	0.0241	0.0261	0.0229
0.0	0.0	0.0	-994.5742	-40.4604	NaN	NaN	0.0391	0.8712	0.0314	0.0188	0.0259	0.0285	0.0242
0.0	0.0	0.0	-956.5742	652.5396	NaN	NaN	-0.3	0.8671	0.033	0.0183	0.027	0.0301	0.0244
0.0	0.0	0.0	-2698.5742	-834.4604	NaN	NaN	0.2362	0.874	0.0304	0.0181	0.0256	0.0286	0.0233
0.0	0.0	0.0	-2876.5742	670.5396	NaN	NaN	-0.3	0.8734	0.0304	0.0187	0.0256	0.0285	0.0234
0.0	0.0	0.0	262.4258	-392.4604	NaN	NaN	1.3	0.8742	0.0302	0.019	0.0253	0.0279	0.0235
0.0	0.0	0.0	-2784.5742	-2267.4604	NaN	NaN	0.4488	0.8829	0.027	0.0189	0.0232	0.0254	0.0225
0.0	0.0	0.0	-1653.5742	-1004.4604	NaN	NaN	0.3779	0.8748	0.0294	0.0194	0.025	0.0274	0.024
0.0	0.0	0.0	-1534.5742	-2236.4604	NaN	NaN	0.5931	0.8746	0.0299	0.0186	0.0253	0.0279	0.0237
0.0	0.0	0.0	-355.5742	2500.5396	NaN	NaN	1.1658	0.859	0.0352	0.0189	0.0289	0.0322	0.0258
0.0	0.0	0.0	-758.5742	-439.4604	NaN	NaN	0.3668	0.8679	0.0324	0.0179	0.0274	0.0305	0.0239
0.0	0.0	0.0	-2189.5742	-570.4604	NaN	NaN	0.2067	0.8721	0.0305	0.0182	0.0265	0.0289	0.0237
0.0	0.0	0.0	-1338.5742	-986.4604	NaN	NaN	0.4243	0.8756	0.0292	0.0183	0.0255	0.0279	0.0235
0.0	0.0	0.0	-798.5742	-193.4604	NaN	NaN	0.195	0.8678	0.032	0.0184	0.0273	0.0298	0.0247
0.0	0.0	0.0	-984.5742	-593.4604	NaN	NaN	0.3761	0.8666	0.0329	0.018	0.0277	0.0302	0.0245
0.0	0.0	0.0	-1544.5742	906.5396	NaN	NaN	-0.3	0.8597	0.0351	0.0182	0.0295	0.0321	0.0254
0.0	0.0	0.0	-1161.5742	-26.4604	NaN	NaN	0.0223	0.8592	0.0352	0.0179	0.0297	0.0326	0.0253
0.0	0.0	0.0	-2178.5742	-484.4604	NaN	NaN	0.1819	0.8615	0.0341	0.0177	0.0295	0.0323	0.0249
0.0	0.0	0.0	-1730.5742	2351.5396	NaN	NaN	1.3	0.8619	0.0337	0.018	0.0294	0.032	0.025
0.0	0.0	0.0	-2131.5742	-168.4604	NaN	NaN	0.0732	0.8761	0.0289	0.0177	0.026	0.028	0.0234
0.0	0.0	0.0	-1514.5742	-5187.4604	NaN	NaN	0.774	0.8822	0.0259	0.0186	0.024	0.0259	0.0233
0.0	0.0	0.0	-1236.5742	581.5396	NaN	NaN	-0.3	0.8773	0.0274	0.019	0.0248	0.027	0.0244
0.0	0.0	0.0	471.4258	-1875.4604	NaN	NaN	1.3	0.8763	0.0279	0.0189	0.0251	0.0272	0.0247
0.0	0.0	0.0	-1686.5742	1650.5396	NaN	NaN	-0.3	0.8753	0.0281	0.0188	0.0253	0.0277	0.0249
0.0	0.0	0.0	-727.5742	220.5396	NaN	NaN	-0.3	0.8715	0.0294	0.019	0.0261	0.0288	0.0252
0.0	0.0	0.0	460.4258	-476.4604	NaN	NaN	1.3	0.8648	0.0312	0.0196	0.0275	0.0309	0.026
0.0	0.0	0.0	215.4258	295.5396	NaN	NaN	0.5784	0.8685	0.0302	0.019	0.0268	0.0302	0.0253
0.0	0.0	0.0	-736.5742	-109.4604	NaN	NaN	0.1294	0.8772	0.0273	0.0186	0.025	0.028	0.024
0.0	0.0	0.0	-1986.5742	-1426.4604	NaN	NaN	0.4179	0.8789	0.0262	0.0192	0.0246	0.0272	0.0239
0.0	0.0	0.0	-2788.5742	1362.5396	NaN	NaN	-0.3	0.8805	0.0258	0.0193	0.0242	0.0264	0.0238
0.0	0.0	0.0	-2489.5742	498.5396	NaN	NaN	-0.2504	0.8829	0.025	0.0192	0.0237	0.0257	0.0235
0.0	0.0	0.0	189.4258	379.5396	NaN	NaN	0.6671	0.8807	0.0255	0.0193	0.0241	0.0264	0.024
0.0	0.0	0.0	-1821.5742	-8.4604	NaN	NaN	0.0046	0.8806	0.0257	0.0192	0.024	0.0265	0.024
0.0	0.0	0.0	-414.5742	3400.5396	NaN	NaN	1.1388	0.8769	0.0268	0.0197	0.0246	0.0272	0.0247
0.0	0.0	0.0	-2186.5742	366.5396	NaN	NaN	-0.2014	0.8827	0.0248	0.0191	0.0236	0.0259	0.0239
0.0	0.0	0.0	-1710.5742	-2072.4604	NaN	NaN	0.5478	0.8835	0.0244	0.0195	0.0235	0.0253	0.0238
0.0	0.0	0.0	-1056.5742	855.5396	NaN	NaN	-0.3	0.8846	0.0241	0.0194	0.0233	0.025	0.0236
0.0	0.0	0.0	-916.5742	468.5396	NaN	NaN	-0.3	0.8843	0.0239	0.0196	0.0234	0.025	0.0238
0.0	0.0	0.0	-2161.5742	1227.5396	NaN	NaN	-0.3	0.8842	0.0237	0.0196	0.0234	0.0251	0.024
0.0	0.0	0.0	-1381.5742	102.5396	NaN	NaN	-0.0802	0.885	0.0234	0.0196	0.0233	0.0247	0.0239
0.0	0.0	0.0	710.4258	-1591.4604	NaN	NaN	1.3	0.8852	0.0234	0.0198	0.0233	0.0243	0.024
0.0	0.0	0.0	-1623.5742	-2005.4604	NaN	NaN	0.5526	0.885	0.0235	0.0201	0.0234	0.024	0.0241
0.0	0.0	0.0	-1302.5742	-3220.4604	NaN	NaN	0.712	0.8852	0.0236	0.0202	0.0233	0.0238	0.0239
0.0	0.0	0.0	-1345.5742	-389.4604	NaN	NaN	0.2245	0.8846	0.0235	0.0203	0.0234	0.0241	0.0241
0.0	0.0	0.0	-1285.5742	-757.4604	NaN	NaN	0.3708	0.8838	0.0236	0.0203	0.0235	0.0245	0.0243
0.0	0.0	0.0	-1541.5742	-145.4604	NaN	NaN	0.0862	0.8833	0.0236	0.0205	0.0235	0.0247	0.0245
0.0	0.0	0.0	-748.5742	47.5396	NaN	NaN	-0.0678	0.8826	0.0237	0.0206	0.0235	0.0249	0.0246
0.0	0.0	0.0	671.4258	-1786.4604	NaN	NaN	1.3	0.883	0.0238	0.0207	0.0234	0.0246	0.0245
0.0	0.0	0.0	-2884.5742	-207.4604	NaN	NaN	0.0671	0.8837	0.0236	0.0207	0.0233	0.0243	0.0243
0.0	0.0	0.0	-835.5742	-1749.4604	NaN	NaN	0.6768	0.8842	0.0235	0.0206	0.0232	0.0242	0.0242
0.0	0.0	0.0	-570.5742	-1440.4604	NaN	NaN	0.7163	0.8845	0.0234	0.0204	0.0232	0.0242	0.0242
0.0	0.0	0.0	-2108.5742	711.5396	NaN	NaN	-0.3	0.8844	0.0234	0.0204	0.0233	0.0244	0.0242
0.0	0.0	0.0	-2293.5742	-707.4604	NaN	NaN	0.2357	0.8846	0.0234	0.0204	0.0233	0.0244	0.024
0.0	0.0	0.0	-1668.5742	1305.5396	NaN	NaN	-0.3	0.8844	0.0235	0.0204	0.0234	0.0243	0.024
0.0	0.0	0.0	-871.5742	82.5396	NaN	NaN	-0.1046	0.8852	0.0234	0.0203	0.0232	0.024	0.0239
0.0	0.0	0.0	-1104.5742	-793.4604	NaN	NaN	0.418	0.8862	0.0231	0.0201	0.0231	0.0239	0.0237
0.0	0.0	0.0	1194.4258	760.5396	NaN	NaN	0.389	0.8862	0.0229	0.0201	0.0231	0.024	0.0236
0.0	0.0	0.0	751.4258	4043.5396	NaN	NaN	0.8433	0.8859	0.0231	0.02	0.0233	0.0242	0.0235
0.0	0.0	0.0	548.4258	-323.4604	NaN	NaN	-0.3	0.8854	0.0236	0.0201	0.0234	0.0241	0.0233
0.0	0.0	0.0	110.4258	-2887.4604	NaN	NaN	1.0398	0.8859	0.0235	0.0202	0.0233	0.024	0.0231
0.0	0.0	0.0	-774.5742	643.5396	NaN	NaN	-0.3	0.8868	0.0231	0.0198	0.0231	0.024	0.0231
0.0	0.0	0.0	-750.5742	1421.5396	NaN	NaN	1.3	0.8869	0.0229	0.0198	0.0232	0.024	0.0232
0.0	0.0	0.0	-643.5742	-2310.4604	NaN	NaN	0.7821	0.8867	0.0231	0.0198	0.0232	0.0241	0.0231
0.0	0.0	0.0	-66.5742	-2338.4604	NaN	NaN	0.9723	0.8858	0.0236	0.0202	0.0234	0.024	0.0229
0.0	0.0	0.0	-867.5742	-1013.4604	NaN	NaN	0.5388	0.8861	0.0237	0.0203	0.0233	0.0237	0.0229
0.0	0.0	0.0	-1536.5742	593.5396	NaN	NaN	-0.3	0.8865	0.0235	0.0202	0.0232	0.0235	0.023
0.0	0.0	0.0	-662.5742	-6243.4604	NaN	NaN	0.9041	0.886	0.0235	0.0205	0.0234	0.0235	0.0231
0.0	0.0	0.0	640.4258	2409.5396	NaN	NaN	0.79	0.8883	0.023	0.0198	0.0229	0.0235	0.0225
0.0	0.0	0.0	11.4258	262.5396	NaN	NaN	0.9583	0.8878	0.0231	0.0199	0.0229	0.0236	0.0228
0.0	0.0	0.0	-1082.5742	205.5396	NaN	NaN	-0.2344	0.8886	0.0229	0.0198	0.0227	0.0234	0.0227
0.0	0.0	0.0	-1216.5742	275.5396	NaN	NaN	-0.2928	0.8876	0.0233	0.02	0.0229	0.0235	0.0228
0.0	0.0	0.0	-772.5742	-1134.4604	NaN	NaN	0.5949	0.8875	0.0235	0.0201	0.0229	0.0234	0.0227
0.0	0.0	0.0	-215.5742	814.5396	NaN	NaN	1.3	0.8879	0.0233	0.0199	0.0229	0.0234	0.0226
0.0	0.0	0.0	1592.4258	-1875.4604	NaN	NaN	1.3	0.8878	0.0234	0.0199	0.023	0.0234	0.0225
0.0	0.0	0.0	41.4258	-1539.4604	NaN	NaN	1.0277	0.8877	0.0236	0.02	0.023	0.0233	0.0224
0.0	0.0	0.0	-1638.5742	-1756.4604	NaN	NaN	0.5174	0.8878	0.0235	0.02	0.0229	0.0232	0.0225
0.0	0.0	0.0	-1300.5742	763.5396	NaN	NaN	-0.3	0.8893	0.023	0.0196	0.0227	0.0231	0.0223
0.0	0.0	0.0	-815.5742	1111.5396	NaN	NaN	1.3	0.8895	0.0229	0.0194	0.0227	0.0233	0.0223
0.0	0.0	0.0	560.4258	-2039.4604	NaN	NaN	1.3	0.8899	0.0228	0.0193	0.0226	0.0232	0.0222
0.0	0.0	0.0	-1929.5742	-94.4604	NaN	NaN	0.0467	0.8893	0.023	0.0195	0.0227	0.0232	0.0223
0.0	0.0	0.0	-548.5742	-3286.4604	NaN	NaN	0.857	0.889	0.0231	0.0196	0.0227	0.0232	0.0225
0.0	0.0	0.0	-1530.5742	271.5396	NaN	NaN	-0.2157	0.8899	0.0228	0.0194	0.0225	0.023	0.0225
0.0	0.0	0.0	-1063.5742	-727.4604	NaN	NaN	0.4062	0.8903	0.0226	0.0192	0.0224	0.0231	0.0224
0.0	0.0	0.0	213.4258	1883.5396	NaN	NaN	0.8982	0.8911	0.0224	0.019	0.0223	0.0231	0.0223
0.0	0.0	0.0	-3195.5742	-2010.4604	NaN	NaN	0.3862	0.8911	0.0223	0.019	0.0222	0.0231	0.0223
0.0	0.0	0.0	-775.5742	687.5396	NaN	NaN	-0.3	0.8917	0.0219	0.0189	0.022	0.0232	0.0222
0.0	0.0	0.0	-1287.5742	1070.5396	NaN	NaN	-0.3	0.8913	0.0222	0.0189	0.0222	0.0232	0.0224
0.0	0.0	0.0	-2150.5742	-151.4604	NaN	NaN	0.0658	0.8914	0.0223	0.0187	0.0222	0.0232	0.0222
0.0	0.0	0.0	191.4258	-1093.4604	NaN	NaN	1.2122	0.8905	0.0228	0.0189	0.0223	0.0233	0.0222
0.0	0.0	0.0	-3313.5742	1809.5396	NaN	NaN	-0.3	0.8902	0.023	0.019	0.0224	0.0233	0.0221
0.0	0.0	0.0	-521.5742	-1215.4604	NaN	NaN	0.6997	0.8908	0.023	0.0188	0.0223	0.0231	0.022
0.0	0.0	0.0	-1674.5742	-835.4604	NaN	NaN	0.3328	0.8914	0.0228	0.0187	0.0222	0.0231	0.0219
0.0	0.0	0.0	-761.5742	1254.5396	NaN	NaN	1.3	0.8917	0.0226	0.0185	0.0221	0.0232	0.0219
0.0	0.0	0.0	453.4258	387.5396	NaN	NaN	0.4608	0.8928	0.0222	0.0182	0.0218	0.0231	0.0219
0.0	0.0	0.0	291.4258	1141.5396	NaN	NaN	0.7966	0.8924	0.0221	0.0183	0.0218	0.0234	0.022
0.0	0.0	0.0	-1119.5742	3552.5396	NaN	NaN	1.3	0.8926	0.0223	0.0183	0.0217	0.0232	0.022
0.0	0.0	0.0	-642.5742	-1835.4604	NaN	NaN	0.7407	0.8922	0.0228	0.0182	0.0219	0.0232	0.0217
0.0	0.0	0.0	708.4258	19.5396	NaN	NaN	0.0268	0.8929	0.0227	0.018	0.0218	0.023	0.0216
0.0	0.0	0.0	-1079.5742	-1030.4604	NaN	NaN	0.4884	0.8929	0.0229	0.018	0.0218	0.023	0.0214
0.0	0.0	0.0	-858.5742	-1813.4604	NaN	NaN	0.6787	0.8938	0.0227	0.0179	0.0217	0.0227	0.0212
0.0	0.0	0.0	-924.5742	1637.5396	NaN	NaN	1.3	0.8938	0.0226	0.0179	0.0215	0.0227	0.0215
0.0	0.0	0.0	-1230.5742	66.5396	NaN	NaN	-0.0572	0.8941	0.0227	0.0179	0.0215	0.0226	0.0213
0.0	0.0	0.0	45.4258	1197.5396	NaN	NaN	0.9635	0.8939	0.0226	0.018	0.0213	0.0227	0.0215
0.0	0.0	0.0	1003.4258	-656.4604	NaN	NaN	-0.3	0.8941	0.0225	0.0182	0.0212	0.0226	0.0215
0.0	0.0	0.0	1753.4258	1813.5396	NaN	NaN	0.5084	0.8934	0.0225	0.0185	0.0212	0.0226	0.0217
0.0	0.0	0.0	2917.4258	-984.4604	NaN	NaN	-0.3	0.8935	0.0228	0.0184	0.0212	0.0226	0.0215
0.0	0.0	0.0	200.4258	-54.4604	NaN	NaN	-0.3	0.8926	0.0231	0.0186	0.0215	0.0228	0.0215
0.0	0.0	0.0	320.4258	459.5396	NaN	NaN	0.5892	0.8918	0.0235	0.0187	0.0217	0.0229	0.0214
0.0	0.0	0.0	-931.5742	-445.4604	NaN	NaN	0.3235	0.8924	0.0235	0.0187	0.0217	0.0225	0.0212
0.0	0.0	0.0	-509.5742	-1536.4604	NaN	NaN	0.7509	0.8931	0.0235	0.0186	0.0217	0.0222	0.0208
0.0	0.0	0.0	-171.5742	-2443.4604	NaN	NaN	0.9344	0.8942	0.0231	0.0188	0.0216	0.0218	0.0205
0.0	0.0	0.0	450.4258	-1320.4604	NaN	NaN	1.3	0.8945	0.0231	0.0188	0.0215	0.0216	0.0205
0.0	0.0	0.0	-1991.5742	-875.4604	NaN	NaN	0.3054	0.8954	0.0227	0.019	0.0212	0.0213	0.0204
0.0	0.0	0.0	1730.4258	-567.4604	NaN	NaN	-0.3	0.8955	0.0226	0.0192	0.0211	0.0211	0.0205
0.0	0.0	0.0	-212.5742	-2141.4604	NaN	NaN	0.9097	0.8966	0.0224	0.019	0.0209	0.0209	0.0201
0.0	0.0	0.0	-1422.5742	-1109.4604	NaN	NaN	0.4382	0.8964	0.0224	0.0193	0.0209	0.0209	0.0201
0.0	0.0	0.0	-734.5742	1078.5396	NaN	NaN	1.3	0.8957	0.0226	0.0195	0.0207	0.021	0.0204
0.0	0.0	0.0	-1088.5742	1335.5396	NaN	NaN	1.3	0.8953	0.0227	0.0196	0.0207	0.0211	0.0206
0.0	0.0	0.0	398.4258	1271.5396	NaN	NaN	0.7614	0.8954	0.0226	0.0196	0.0207	0.0211	0.0206
0.0	0.0	0.0	-1223.5742	-988.4604	NaN	NaN	0.4469	0.8948	0.0228	0.0196	0.0209	0.0214	0.0204
0.0	0.0	0.0	-326.5742	1330.5396	NaN	NaN	1.3	0.8938	0.0229	0.0203	0.0209	0.0215	0.0206
0.0	0.0	0.0	974.4258	1805.5396	NaN	NaN	0.6495	0.8948	0.0224	0.0202	0.0209	0.0213	0.0205
0.0	0.0	0.0	-815.5742	-3010.4604	NaN	NaN	0.7868	0.895	0.0225	0.02	0.0212	0.0214	0.0199
0.0	0.0	0.0	-1500.5742	-969.4604	NaN	NaN	0.3925	0.8941	0.0226	0.0204	0.0215	0.0216	0.0198
0.0	0.0	0.0	-974.5742	-107.4604	NaN	NaN	0.0993	0.8944	0.0225	0.0205	0.0215	0.0215	0.0197
0.0	0.0	0.0	874.4258	-3168.4604	NaN	NaN	1.3	0.8946	0.0223	0.0204	0.0214	0.0214	0.0198
0.0	0.0	0.0	-146.5742	-908.4604	NaN	NaN	0.8611	0.8945	0.0222	0.0204	0.0216	0.0215	0.0198
0.0	0.0	0.0	-2533.5742	-1124.4604	NaN	NaN	0.3074	0.8937	0.0223	0.0206	0.0217	0.0218	0.0199
0.0	0.0	0.0	-1025.5742	-328.4604	NaN	NaN	0.2426	0.8934	0.022	0.0206	0.0216	0.0221	0.0203
0.0	0.0	0.0	-2334.5742	2337.5396	NaN	NaN	1.3	0.8937	0.0216	0.0205	0.0214	0.0221	0.0206
0.0	0.0	0.0	-1555.5742	1719.5396	NaN	NaN	1.3	0.8941	0.0216	0.0204	0.0215	0.0221	0.0204
0.0	0.0	0.0	-1956.5742	-2597.4604	NaN	NaN	0.5704	0.8945	0.0215	0.0203	0.0216	0.0219	0.0202
0.0	0.0	0.0	-3445.5742	-242.4604	NaN	NaN	0.0657	0.8943	0.0214	0.0205	0.0218	0.022	0.0201
0.0	0.0	0.0	-833.5742	1707.5396	NaN	NaN	1.3	0.8939	0.0215	0.0205	0.0219	0.0219	0.0202
0.0	0.0	0.0	-2091.5742	-1390.4604	NaN	NaN	0.3993	0.8938	0.0217	0.0206	0.0219	0.0217	0.0202
0.0	0.0	0.0	-3384.5742	-3006.4604	NaN	NaN	0.4704	0.8938	0.0219	0.0207	0.0218	0.0216	0.0201
0.0	0.0	0.0	-1665.5742	-702.4604	NaN	NaN	0.2966	0.8941	0.0216	0.0205	0.0218	0.0218	0.0202
0.0	0.0	0.0	-1761.5742	524.5396	NaN	NaN	-0.3	0.8938	0.0213	0.0203	0.0219	0.0222	0.0205
0.0	0.0	0.0	-2080.5742	-276.4604	NaN	NaN	0.1173	0.8938	0.0212	0.0202	0.0219	0.0223	0.0207
0.0	0.0	0.0	-99.5742	-624.4604	NaN	NaN	0.8625	0.8932	0.0214	0.0202	0.0219	0.0225	0.0208
0.0	0.0	0.0	67.4258	-1968.4604	NaN	NaN	1.0355	0.8928	0.0216	0.0202	0.0219	0.0227	0.0209
0.0	0.0	0.0	-1281.5742	-297.4604	NaN	NaN	0.1884	0.8932	0.0214	0.0199	0.0217	0.0227	0.021
0.0	0.0	0.0	-139.5742	790.5396	NaN	NaN	1.2144	0.8923	0.0218	0.0199	0.0218	0.0231	0.0211
0.0	0.0	0.0	-1139.5742	807.5396	NaN	NaN	-0.3	0.8914	0.0221	0.0199	0.0219	0.0232	0.0214
0.0	0.0	0.0	-669.5742	-1432.4604	NaN	NaN	0.6815	0.8914	0.0223	0.0199	0.0219	0.0231	0.0214
0.0	0.0	0.0	163.4258	-1103.4604	NaN	NaN	1.1739	0.8911	0.0225	0.0199	0.0219	0.0232	0.0214
0.0	0.0	0.0	271.4258	-719.4604	NaN	NaN	1.3	0.8891	0.0234	0.0199	0.0222	0.0238	0.0216
0.0	0.0	0.0	-1757.5742	1380.5396	NaN	NaN	-0.3	0.8885	0.0237	0.0199	0.0222	0.0241	0.0216
0.0	0.0	0.0	10.4258	747.5396	NaN	NaN	0.9862	0.8882	0.0238	0.02	0.0222	0.0242	0.0216
0.0	0.0	0.0	-1774.5742	406.5396	NaN	NaN	-0.2972	0.8895	0.0234	0.02	0.022	0.0238	0.0214
0.0	0.0	0.0	-283.5742	-115.4604	NaN	NaN	0.2893	0.8902	0.023	0.0202	0.0219	0.0235	0.0213
0.0	0.0	0.0	-1397.5742	-766.4604	NaN	NaN	0.3542	0.891	0.0226	0.0204	0.0218	0.023	0.0213
0.0	0.0	0.0	-421.5742	741.5396	NaN	NaN	1.3	0.8913	0.0222	0.0205	0.0218	0.0228	0.0213
0.0	0.0	0.0	-2206.5742	-1285.4604	NaN	NaN	0.3681	0.8925	0.022	0.0204	0.0216	0.0224	0.0211
0.0	0.0	0.0	-1843.5742	-1802.4604	NaN	NaN	0.4944	0.8922	0.0219	0.0206	0.0217	0.0225	0.0212
0.0	0.0	0.0	-1371.5742	1635.5396	NaN	NaN	1.3	0.8924	0.0216	0.0206	0.0218	0.0225	0.0211
0.0	0.0	0.0	-1315.5742	-1313.4604	NaN	NaN	0.4996	0.8924	0.0217	0.0207	0.0217	0.0223	0.0211
0.0	0.0	0.0	-1767.5742	-237.4604	NaN	NaN	0.1184	0.8926	0.0218	0.0209	0.0216	0.0221	0.0211
0.0	0.0	0.0	660.4258	-2230.4604	NaN	NaN	1.3	0.8918	0.022	0.0212	0.0216	0.0221	0.0212
0.0	0.0	0.0	-1265.5742	1059.5396	NaN	NaN	-0.3	0.8917	0.022	0.0213	0.0217	0.0222	0.0212
0.0	0.0	0.0	-2371.5742	188.5396	NaN	NaN	-0.0864	0.8912	0.0221	0.0215	0.0217	0.0222	0.0213
0.0	0.0	0.0	-1664.5742	444.5396	NaN	NaN	-0.3	0.8912	0.0221	0.0216	0.0218	0.0222	0.0212
0.0	0.0	0.0	-1527.5742	804.5396	NaN	NaN	-0.3	0.8897	0.0226	0.0219	0.022	0.0223	0.0215
0.0	0.0	0.0	-2145.5742	-320.4604	NaN	NaN	0.1299	0.8893	0.0228	0.0221	0.0221	0.0223	0.0215
0.0	0.0	0.0	-2459.5742	1978.5396	NaN	NaN	-0.3	0.8891	0.0228	0.0222	0.0222	0.0223	0.0215
0.0	0.0	0.0	-1738.5742	-1274.4604	NaN	NaN	0.423	0.8888	0.0228	0.0223	0.0223	0.0223	0.0214
0.0	0.0	0.0	-2354.5742	1047.5396	NaN	NaN	-0.3	0.8889	0.0227	0.0224	0.0223	0.0223	0.0214
0.0	0.0	0.0	-532.5742	-2376.4604	NaN	NaN	0.8169	0.8879	0.023	0.0226	0.0225	0.0225	0.0214
0.0	0.0	0.0	-1724.5742	892.5396	NaN	NaN	-0.3	0.8877	0.0231	0.0226	0.0227	0.0226	0.0213
0.0	0.0	0.0	-1526.5742	-1108.4604	NaN	NaN	0.4207	0.8874	0.0234	0.0226	0.0228	0.0225	0.0213
0.0	0.0	0.0	-1373.5742	-1347.4604	NaN	NaN	0.4952	0.8863	0.0238	0.0228	0.023	0.0225	0.0215
0.0	0.0	0.0	-2732.5742	-1898.4604	NaN	NaN	0.4099	0.8864	0.0237	0.0227	0.0232	0.0225	0.0216
0.0	0.0	0.0	-2130.5742	-285.4604	NaN	NaN	0.1182	0.8874	0.0233	0.0223	0.023	0.0224	0.0215
0.0	0.0	0.0	-2182.5742	-427.4604	NaN	NaN	0.1638	0.8873	0.0235	0.0223	0.0231	0.0224	0.0215
0.0	0.0	0.0	-2508.5742	-705.4604	NaN	NaN	0.2195	0.8878	0.0234	0.0221	0.023	0.0222	0.0214
0.0	0.0	0.0	-3172.5742	-4602.4604	NaN	NaN	0.592	0.8868	0.0238	0.0224	0.0232	0.0221	0.0216
0.0	0.0	0.0	-1492.5742	496.5396	NaN	NaN	-0.3	0.8875	0.0234	0.0223	0.0231	0.0222	0.0215
0.0	0.0	0.0	-1991.5742	-3040.4604	NaN	NaN	0.6042	0.8878	0.0233	0.0222	0.023	0.0221	0.0215
0.0	0.0	0.0	-1460.5742	-266.4604	NaN	NaN	0.1543	0.8878	0.0231	0.0223	0.023	0.0223	0.0215
0.0	0.0	0.0	-135.5742	785.5396	NaN	NaN	1.2086	0.8877	0.0229	0.0224	0.0229	0.0225	0.0215
0.0	0.0	0.0	-2284.5742	-2086.4604	NaN	NaN	0.4773	0.8873	0.023	0.0225	0.023	0.0224	0.0217
0.0	0.0	0.0	-2877.5742	-1083.4604	NaN	NaN	0.2735	0.8871	0.023	0.0226	0.0231	0.0225	0.0217
0.0	0.0	0.0	-1187.5742	874.5396	NaN	NaN	-0.3	0.8875	0.0228	0.0226	0.0231	0.0226	0.0215
0.0	0.0	0.0	-1066.5742	-1127.4604	NaN	NaN	0.5139	0.8872	0.0228	0.0227	0.0231	0.0227	0.0216
0.0	0.0	0.0	-2628.5742	-3358.4604	NaN	NaN	0.561	0.8867	0.023	0.0229	0.0231	0.0228	0.0216
0.0	0.0	0.0	-2653.5742	-1515.4604	NaN	NaN	0.3635	0.8863	0.023	0.023	0.0232	0.023	0.0215
0.0	0.0	0.0	-1644.5742	-836.4604	NaN	NaN	0.3371	0.8866	0.0227	0.0229	0.0231	0.0232	0.0215
0.0	0.0	0.0	-144.5742	-1748.4604	NaN	NaN	0.9236	0.8874	0.0223	0.0226	0.0228	0.0233	0.0215
0.0	0.0	0.0	-1662.5742	-294.4604	NaN	NaN	0.1505	0.8875	0.0221	0.0225	0.0227	0.0236	0.0216
0.0	0.0	0.0	-1182.5742	-2123.4604	NaN	NaN	0.6423	0.887	0.0221	0.0226	0.0227	0.0239	0.0217
0.0	0.0	0.0	-629.5742	161.5396	NaN	NaN	-0.3	0.8871	0.022	0.0225	0.0225	0.0242	0.0217
0.0	0.0	0.0	-1448.5742	-1741.4604	NaN	NaN	0.5459	0.8866	0.0222	0.0225	0.0226	0.0244	0.0217
0.0	0.0	0.0	-769.5742	1354.5396	NaN	NaN	1.3	0.8868	0.0223	0.0224	0.0224	0.0245	0.0216
0.0	0.0	0.0	-1754.5742	-2094.4604	NaN	NaN	0.5442	0.8862	0.0227	0.0224	0.0224	0.0246	0.0217
0.0	0.0	0.0	-1992.5742	911.5396	NaN	NaN	-0.3	0.8868	0.0225	0.0223	0.0222	0.0247	0.0215
0.0	0.0	0.0	-1573.5742	3370.5396	NaN	NaN	1.3	0.8867	0.0225	0.0222	0.0221	0.025	0.0216
0.0	0.0	0.0	-1872.5742	-748.4604	NaN	NaN	0.2856	0.8866	0.0227	0.0222	0.0222	0.0249	0.0214
0.0	0.0	0.0	-355.5742	638.5396	NaN	NaN	1.3	0.8864	0.0228	0.0223	0.0221	0.025	0.0214
0.0	0.0	0.0	-386.5742	-2066.4604	NaN	NaN	0.8424	0.8863	0.0228	0.0223	0.0222	0.0251	0.0212
0.0	0.0	0.0	231.4258	73.5396	NaN	NaN	0.2411	0.8856	0.0231	0.0223	0.0223	0.0253	0.0213
0.0	0.0	0.0	-2799.5742	715.5396	NaN	NaN	-0.3	0.8852	0.0233	0.0223	0.0225	0.0255	0.0212
0.0	0.0	0.0	-410.5742	471.5396	NaN	NaN	1.3	0.8848	0.0236	0.0222	0.0225	0.0257	0.0212
0.0	0.0	0.0	-1479.5742	-1103.4604	NaN	NaN	0.4272	0.8844	0.0238	0.0223	0.0226	0.0257	0.0212
0.0	0.0	0.0	-1813.5742	2994.5396	NaN	NaN	1.3	0.8842	0.0237	0.0223	0.0227	0.0259	0.0211
0.0	0.0	0.0	-738.5742	-802.4604	NaN	NaN	0.5207	0.8839	0.0239	0.0223	0.0228	0.026	0.0212
0.0	0.0	0.0	-795.5742	-555.4604	NaN	NaN	0.4111	0.8835	0.024	0.0224	0.023	0.0261	0.0211
0.0	0.0	0.0	-936.5742	1614.5396	NaN	NaN	1.3	0.883	0.0244	0.0224	0.0232	0.0261	0.0209
0.0	0.0	0.0	-2330.5742	-3298.4604	NaN	NaN	0.586	0.8829	0.0248	0.0225	0.0232	0.0259	0.0207
0.0	0.0	0.0	-3044.5742	1409.5396	NaN	NaN	-0.3	0.8822	0.025	0.0226	0.0234	0.0261	0.0207
0.0	0.0	0.0	-1006.5742	-400.4604	NaN	NaN	0.2846	0.8824	0.025	0.0225	0.0235	0.026	0.0206
0.0	0.0	0.0	-726.5742	2434.5396	NaN	NaN	1.3	0.8817	0.025	0.0226	0.0236	0.0261	0.0209
0.0	0.0	0.0	-520.5742	-1753.4604	NaN	NaN	0.7711	0.881	0.0253	0.0227	0.0239	0.0261	0.0209
0.0	0.0	0.0	-1347.5742	3881.5396	NaN	NaN	1.3	0.8797	0.026	0.023	0.0243	0.0261	0.0209
0.0	0.0	0.0	-1475.5742	-2065.4604	NaN	NaN	0.5833	0.8793	0.0268	0.0232	0.0242	0.0255	0.021
0.0	0.0	0.0	-1489.5742	-1354.4604	NaN	NaN	0.4762	0.878	0.0275	0.0235	0.0246	0.0252	0.0212
0.0	0.0	0.0	-1334.5742	-1551.4604	NaN	NaN	0.5376	0.8775	0.0281	0.0235	0.0248	0.025	0.021
0.0	0.0	0.0	-1239.5742	-198.4604	NaN	NaN	0.138	0.8787	0.0276	0.0234	0.0248	0.0246	0.0209
0.0	0.0	0.0	-2.5742	398.5396	NaN	NaN	1.0065	0.8792	0.0273	0.0233	0.0248	0.0244	0.021
0.0	0.0	0.0	44.4258	912.5396	NaN	NaN	0.9536	0.8798	0.0272	0.0234	0.0247	0.0241	0.0209
0.0	0.0	0.0	-2487.5742	-1572.4604	NaN	NaN	0.3873	0.8796	0.0276	0.0237	0.0247	0.0235	0.0209
0.0	0.0	0.0	-374.5742	-2277.4604	NaN	NaN	0.8588	0.8792	0.0279	0.024	0.0248	0.0232	0.0209
0.0	0.0	0.0	-2081.5742	-901.4604	NaN	NaN	0.3022	0.88	0.0279	0.0238	0.0247	0.0227	0.0209
0.0	0.0	0.0	-1206.5742	-1986.4604	NaN	NaN	0.6221	0.8805	0.0278	0.0237	0.0246	0.0225	0.021
0.0	0.0	0.0	-1528.5742	797.5396	NaN	NaN	-0.3	0.881	0.0276	0.0236	0.0245	0.0223	0.0211
0.0	0.0	0.0	-835.5742	-323.4604	NaN	NaN	0.2791	0.881	0.0278	0.0236	0.0244	0.0221	0.0211
0.0	0.0	0.0	-3108.5742	92.5396	NaN	NaN	-0.0307	0.8813	0.0277	0.0236	0.0243	0.0219	0.0212
0.0	0.0	0.0	-1100.5742	266.5396	NaN	NaN	-0.3	0.8811	0.0278	0.0238	0.0243	0.0218	0.0212
0.0	0.0	0.0	-1676.5742	-2777.4604	NaN	NaN	0.6236	0.8809	0.0278	0.0239	0.0243	0.0218	0.0213
0.0	0.0	0.0	-563.5742	-1786.4604	NaN	NaN	0.7602	0.8807	0.0277	0.0239	0.0245	0.0218	0.0215
0.0	0.0	0.0	-137.5742	-1565.4604	NaN	NaN	0.9192	0.8807	0.0276	0.0239	0.0246	0.0218	0.0215
0.0	0.0	0.0	-712.5742	1126.5396	NaN	NaN	1.3	0.881	0.0275	0.0238	0.0245	0.0217	0.0215
0.0	0.0	0.0	-3322.5742	631.5396	NaN	NaN	-0.2347	0.8819	0.0271	0.0236	0.0245	0.0215	0.0214
0.0	0.0	0.0	-851.5742	221.5396	NaN	NaN	-0.3	0.882	0.0269	0.0237	0.0244	0.0215	0.0215
0.0	0.0	0.0	-742.5742	-239.4604	NaN	NaN	0.2438	0.8825	0.0264	0.0236	0.0244	0.0215	0.0216
0.0	0.0	0.0	-61.5742	-131.4604	NaN	NaN	0.681	0.8826	0.0263	0.0236	0.0245	0.0216	0.0214
0.0	0.0	0.0	-1418.5742	1332.5396	NaN	NaN	-0.3	0.8828	0.0262	0.0235	0.0246	0.0216	0.0212
0.0	0.0	0.0	-2334.5742	-778.4604	NaN	NaN	0.2501	0.8835	0.0262	0.0232	0.0248	0.0213	0.021
0.0	0.0	0.0	-2098.5742	-2094.4604	NaN	NaN	0.4995	0.8842	0.026	0.0229	0.0248	0.021	0.0211
0.0	0.0	0.0	-2027.5742	493.5396	NaN	NaN	-0.3	0.8849	0.0256	0.0227	0.0248	0.021	0.021
0.0	0.0	0.0	0.4258	-8.4604	NaN	NaN	1.053	0.8855	0.0254	0.0225	0.0246	0.021	0.0209
0.0	0.0	0.0	-1892.5742	1790.5396	NaN	NaN	-0.3	0.8863	0.025	0.0223	0.0245	0.021	0.0208
0.0	0.0	0.0	-1221.5742	-267.4604	NaN	NaN	0.1796	0.8863	0.0252	0.0222	0.0246	0.021	0.0207
0.0	0.0	0.0	-1721.5742	-2169.4604	NaN	NaN	0.5576	0.8859	0.0256	0.0222	0.0246	0.0208	0.0209
0.0	0.0	0.0	-1507.5742	-1198.4604	NaN	NaN	0.4429	0.8862	0.0256	0.022	0.0246	0.0208	0.0208
0.0	0.0	0.0	-242.5742	-1913.4604	NaN	NaN	0.8875	0.8866	0.0256	0.0217	0.0246	0.021	0.0206
0.0	0.0	0.0	-1963.5742	219.5396	NaN	NaN	-0.1259	0.8876	0.0255	0.0214	0.0244	0.021	0.0202
0.0	0.0	0.0	-1947.5742	-272.4604	NaN	NaN	0.1227	0.888	0.0256	0.0211	0.0243	0.0211	0.02
0.0	0.0	0.0	-1501.5742	-2685.4604	NaN	NaN	0.6414	0.8881	0.0257	0.0209	0.0243	0.0211	0.02
0.0	0.0	0.0	-2016.5742	-1478.4604	NaN	NaN	0.423	0.8881	0.0258	0.0207	0.0243	0.0212	0.0199
0.0	0.0	0.0	-2426.5742	-160.4604	NaN	NaN	0.062	0.8879	0.0257	0.0206	0.0244	0.0215	0.0198
0.0	0.0	0.0	-2141.5742	587.5396	NaN	NaN	-0.3	0.8883	0.0255	0.0204	0.0243	0.0218	0.0197
0.0	0.0	0.0	-2714.5742	406.5396	NaN	NaN	-0.1761	0.8876	0.0256	0.0202	0.0245	0.0222	0.0199
0.0	0.0	0.0	-2639.5742	-1159.4604	NaN	NaN	0.3052	0.8859	0.0261	0.0202	0.0249	0.0226	0.0203
0.0	0.0	0.0	-1341.5742	-923.4604	NaN	NaN	0.4077	0.8839	0.0267	0.02	0.0253	0.0233	0.0208
0.0	0.0	0.0	-1448.5742	-562.4604	NaN	NaN	0.2797	0.8821	0.0271	0.0199	0.0257	0.024	0.0212
0.0	0.0	0.0	-2026.5742	2330.5396	NaN	NaN	1.3	0.881	0.0275	0.0197	0.0259	0.0244	0.0215
0.0	0.0	0.0	-1435.5742	-2928.4604	NaN	NaN	0.671	0.8801	0.0278	0.0197	0.0259	0.0246	0.022
0.0	0.0	0.0	-921.5742	-569.4604	NaN	NaN	0.3819	0.8785	0.0283	0.0197	0.0263	0.0251	0.0221
0.0	0.0	0.0	-1213.5742	2648.5396	NaN	NaN	1.3	0.8794	0.0285	0.0192	0.0264	0.0245	0.022
0.0	0.0	0.0	-1968.5742	-236.4604	NaN	NaN	0.1072	0.8781	0.0288	0.0193	0.0266	0.0248	0.0224
0.0	0.0	0.0	-767.5742	761.5396	NaN	NaN	-0.3	0.8778	0.0293	0.0193	0.0269	0.0244	0.0223
0.0	0.0	0.0	-1857.5742	-1038.4604	NaN	NaN	0.3586	0.877	0.0296	0.0195	0.0271	0.0244	0.0225
0.0	0.0	0.0	-726.5742	2471.5396	NaN	NaN	1.3	0.8761	0.0301	0.0197	0.0274	0.0241	0.0226
0.0	0.0	0.0	536.4258	-601.4604	NaN	NaN	1.3	0.8771	0.0298	0.0197	0.0271	0.0238	0.0226
0.0	0.0	0.0	-1803.5742	-1823.4604	NaN	NaN	0.5027	0.8762	0.0299	0.02	0.0271	0.024	0.0228
0.0	0.0	0.0	-1469.5742	1857.5396	NaN	NaN	1.3	0.8754	0.0302	0.0202	0.0272	0.0239	0.0231
0.0	0.0	0.0	-351.5742	-60.4604	NaN	NaN	0.1467	0.8749	0.0303	0.0203	0.0273	0.0239	0.0233
0.0	0.0	0.0	-219.5742	-1008.4604	NaN	NaN	0.8212	0.8738	0.0305	0.0205	0.0277	0.024	0.0236
0.0	0.0	0.0	-1373.5742	4662.5396	NaN	NaN	1.3	0.8733	0.0308	0.0205	0.028	0.0238	0.0237
0.0	0.0	0.0	-925.5742	1598.5396	NaN	NaN	1.3	0.8723	0.0311	0.0208	0.0282	0.0238	0.0239
0.0	0.0	0.0	-1108.5742	2161.5396	NaN	NaN	1.3	0.873	0.031	0.0207	0.0282	0.0233	0.0238
0.0	0.0	0.0	-3620.5742	2809.5396	NaN	NaN	-0.3	0.8752	0.0301	0.0203	0.0278	0.023	0.0235
0.0	0.0	0.0	-1302.5742	642.5396	NaN	NaN	-0.3	0.8761	0.0295	0.0203	0.0275	0.0231	0.0234
0.0	0.0	0.0	-2892.5742	-41.4604	NaN	NaN	0.0141	0.8773	0.0291	0.0201	0.0273	0.023	0.0233
0.0	0.0	0.0	-1930.5742	-672.4604	NaN	NaN	0.2583	0.8766	0.029	0.0202	0.0276	0.0233	0.0233
0.0	0.0	0.0	-657.5742	2363.5396	NaN	NaN	1.3	0.8777	0.0285	0.0201	0.0275	0.0231	0.023
0.0	0.0	0.0	-1741.5742	-2942.4604	NaN	NaN	0.6282	0.8774	0.028	0.0203	0.0275	0.0237	0.0232
0.0	0.0	0.0	-1073.5742	-1127.4604	NaN	NaN	0.5122	0.8766	0.028	0.0204	0.028	0.024	0.023
0.0	0.0	0.0	-373.5742	2217.5396	NaN	NaN	1.2026	0.8749	0.0283	0.0208	0.0288	0.0243	0.0229
0.0	0.0	0.0	-1516.5742	-796.4604	NaN	NaN	0.3443	0.8767	0.0277	0.0204	0.0282	0.0241	0.0229
0.0	0.0	0.0	1412.4258	458.5396	NaN	NaN	0.2451	0.8769	0.0279	0.0201	0.0283	0.0241	0.0226
0.0	0.0	0.0	144.4258	586.5396	NaN	NaN	0.8024	0.8763	0.0283	0.02	0.029	0.0241	0.0223
0.0	0.0	0.0	-1021.5742	3746.5396	NaN	NaN	1.3	0.8772	0.028	0.0197	0.0294	0.0238	0.0219
0.0	0.0	0.0	200.4258	-289.4604	NaN	NaN	1.3	0.8802	0.0269	0.0191	0.0285	0.0236	0.0217
0.0	0.0	0.0	-1172.5742	-2823.4604	NaN	NaN	0.7066	0.8803	0.0264	0.0191	0.0282	0.0242	0.0217
0.0	0.0	0.0	-1886.5742	-1905.4604	NaN	NaN	0.5025	0.8803	0.0265	0.019	0.0282	0.0244	0.0216
0.0	0.0	0.0	-1989.5742	2143.5396	NaN	NaN	1.3	0.8807	0.0269	0.0187	0.0284	0.0242	0.0212
0.0	0.0	0.0	-2353.5742	-395.4604	NaN	NaN	0.1439	0.8794	0.0273	0.0188	0.0286	0.0244	0.0215
0.0	0.0	0.0	-1517.5742	-1228.4604	NaN	NaN	0.4474	0.8782	0.0279	0.0189	0.029	0.0245	0.0214
0.0	0.0	0.0	-815.5742	-299.4604	NaN	NaN	0.2686	0.8766	0.0283	0.0193	0.0296	0.0247	0.0215
0.0	0.0	0.0	363.4258	-1085.4604	NaN	NaN	1.3	0.875	0.0291	0.0198	0.0298	0.0247	0.0215
0.0	0.0	0.0	472.4258	-175.4604	NaN	NaN	-0.3	0.8724	0.03	0.0206	0.0318	0.0243	0.021
0.0	0.0	0.0	860.4258	-117.4604	NaN	NaN	-0.1581	0.87	0.0308	0.021	0.034	0.0239	0.0203
0.0	0.0	0.0	2871.4258	3482.5396	NaN	NaN	0.5481	0.8679	0.0324	0.0209	0.0366	0.0229	0.0193
0.0	0.0	0.0	3927.4258	111.5396	NaN	NaN	0.0276	0.8658	0.0334	0.0211	0.0378	0.0225	0.0194
0.0	0.0	0.0	2451.4258	1739.5396	NaN	NaN	0.4151	0.8722	0.0295	0.0209	0.0354	0.0223	0.0197
0.0	0.0	0.0	1577.4258	2517.5396	NaN	NaN	0.6148	0.875	0.0276	0.0208	0.0339	0.0223	0.0204
0.0	0.0	0.0	2753.4258	-800.4604	NaN	NaN	-0.3	0.8785	0.0264	0.0204	0.0319	0.0222	0.0207
0.0	0.0	0.0	3486.4258	2716.5396	NaN	NaN	0.4379	0.8793	0.0248	0.0204	0.0325	0.022	0.021
0.0	0.0	0.0	9759.4258	801.5396	NaN	NaN	0.0759	0.8805	0.0235	0.0199	0.0339	0.0213	0.0208
0.0	0.0	0.0	5112.4258	2928.5396	NaN	NaN	0.3642	0.8805	0.0224	0.0197	0.0363	0.0207	0.0205
0.0	0.0	0.0	5198.4258	-442.4604	NaN	NaN	-0.093	0.8777	0.022	0.0196	0.0394	0.0208	0.0204
0.0	0.0	0.0	2809.4258	-35.4604	NaN	NaN	-0.0128	0.8723	0.0219	0.0199	0.0439	0.0212	0.0207
0.0	0.0	0.0	5259.4258	833.5396	NaN	NaN	0.1368	0.8676	0.0221	0.0199	0.0478	0.0217	0.0209
0.0	0.0	0.0	6232.4258	2346.5396	NaN	NaN	0.2735	0.8536	0.0229	0.0211	0.0572	0.0227	0.0224
0.0	0.0	0.0	3005.4258	2409.5396	NaN	NaN	0.445	0.8459	0.0237	0.0208	0.0629	0.0236	0.0231
0.0	0.0	0.0	3312.4258	-408.4604	NaN	NaN	-0.1407	0.8476	0.0244	0.0195	0.0614	0.0243	0.0228
0.0	0.0	0.0	2947.4258	-264.4604	NaN	NaN	-0.0986	0.8569	0.0251	0.0178	0.0532	0.025	0.022
0.0	0.0	0.0	-379.5742	-1277.4604	NaN	NaN	0.7709	0.8616	0.0249	0.0174	0.0483	0.0253	0.0226
0.0	0.0	0.0	1297.4258	904.5396	NaN	NaN	0.4108	0.8434	0.0289	0.0191	0.0524	0.0295	0.0267
0.0	0.0	0.0	5029.4258	5208.5396	NaN	NaN	0.5087	0.8548	0.0257	0.017	0.0514	0.0288	0.0224
