# Supplementary material for: DeepFRET, a software for rapid and automated single-molecule FRET data classification using deep learning
Source: eLife. 2020 Nov 3;9:e60404. doi: 10.7554/eLife.60404 (PMC7609065; doi:10.7554/eLife.60404)
Supplement: Figure 4—source data 1. [file elife-60404-fig4-data1.zip › Figure 4-source data 1/Fig_S4a/Traces/traces_all_n294/Traces_Fig2d_4mMAc_mov3_combined_tif_pair49.txt]

Exported by DeepFRET
Date: 2020-08-26, 18:13
Video filename: None
FRET pair #49
Bleaches at 165
D-Dexc-bg	A-Dexc-bg	A-Aexc-bg	D-Dexc-rw	A-Dexc-rw	A-Aexc-rw	S	E	p_bleached	p_aggregated	p_noisy	p_scrambled	p_static	p_dynamic
0.0	0.0	0.0	35905.0634	12658.8688	NaN	NaN	0.2607	0.0397	0.7708	0.0278	0.0628	0.0637	0.0352
0.0	0.0	0.0	30416.0634	7059.8688	NaN	NaN	0.1884	0.0346	0.7964	0.0269	0.0534	0.0559	0.0328
0.0	0.0	0.0	30555.0634	5830.8688	NaN	NaN	0.1603	0.034	0.8194	0.0267	0.0443	0.0467	0.0289
0.0	0.0	0.0	33485.0634	7705.8688	NaN	NaN	0.1871	0.0354	0.8136	0.0274	0.0455	0.0481	0.0301
0.0	0.0	0.0	31244.0634	7567.8688	NaN	NaN	0.195	0.0362	0.8143	0.0276	0.0446	0.0471	0.0302
0.0	0.0	0.0	32079.0634	8467.8688	NaN	NaN	0.2088	0.0396	0.8012	0.0282	0.0475	0.0524	0.0312
0.0	0.0	0.0	35165.0634	9149.8688	NaN	NaN	0.2065	0.0436	0.7821	0.029	0.0517	0.0607	0.0329
0.0	0.0	0.0	34105.0634	5737.8688	NaN	NaN	0.144	0.0484	0.7694	0.0294	0.0544	0.066	0.0323
0.0	0.0	0.0	32578.0634	6809.8688	NaN	NaN	0.1729	0.0511	0.7592	0.03	0.0561	0.0707	0.0329
0.0	0.0	0.0	36554.0634	6969.8688	NaN	NaN	0.1601	0.0551	0.7502	0.0302	0.0577	0.0747	0.032
0.0	0.0	0.0	37509.0634	14749.8688	NaN	NaN	0.2822	0.0578	0.7395	0.0306	0.0602	0.0793	0.0326
0.0	0.0	0.0	34620.0634	7917.8688	NaN	NaN	0.1861	0.064	0.7259	0.0311	0.0627	0.0846	0.0317
0.0	0.0	0.0	31651.0634	9599.8688	NaN	NaN	0.2327	0.0658	0.7166	0.0318	0.0636	0.0897	0.0325
0.0	0.0	0.0	33971.0634	7246.8688	NaN	NaN	0.1758	0.0692	0.7069	0.0325	0.0644	0.0939	0.0331
0.0	0.0	0.0	31969.0634	8172.8688	NaN	NaN	0.2036	0.0755	0.6845	0.0331	0.0674	0.1058	0.0337
0.0	0.0	0.0	30818.0634	5987.8688	NaN	NaN	0.1627	0.0772	0.6799	0.0336	0.0669	0.1074	0.035
0.0	0.0	0.0	32446.0634	3927.8688	NaN	NaN	0.108	0.083	0.6679	0.0363	0.0629	0.1158	0.0341
0.0	0.0	0.0	32772.0634	6237.8688	NaN	NaN	0.1599	0.081	0.6556	0.0381	0.0611	0.1259	0.0383
0.0	0.0	0.0	30497.0634	4332.8688	NaN	NaN	0.1244	0.0804	0.6473	0.0388	0.0598	0.1331	0.0407
0.0	0.0	0.0	27528.0634	3470.8688	NaN	NaN	0.112	0.0784	0.6406	0.0394	0.06	0.139	0.0426
0.0	0.0	0.0	25539.0634	7634.8688	NaN	NaN	0.2301	0.0776	0.6331	0.0394	0.062	0.1447	0.0433
0.0	0.0	0.0	24400.0634	4732.8688	NaN	NaN	0.1625	0.0761	0.6321	0.0392	0.0622	0.1466	0.0438
0.0	0.0	0.0	32604.0634	5797.8688	NaN	NaN	0.151	0.0743	0.6316	0.0396	0.0628	0.147	0.0447
0.0	0.0	0.0	31034.0634	3467.8688	NaN	NaN	0.1005	0.0763	0.6205	0.0395	0.0645	0.1542	0.045
0.0	0.0	0.0	31297.0634	8216.8688	NaN	NaN	0.2079	0.0726	0.6323	0.0401	0.0623	0.1475	0.0453
0.0	0.0	0.0	34990.0634	7508.8688	NaN	NaN	0.1767	0.0721	0.6291	0.04	0.0636	0.1495	0.0458
0.0	0.0	0.0	31275.0634	6839.8688	NaN	NaN	0.1795	0.0705	0.6301	0.0403	0.0632	0.1495	0.0463
0.0	0.0	0.0	32221.0634	7720.8688	NaN	NaN	0.1933	0.0696	0.6304	0.0402	0.0637	0.1492	0.0468
0.0	0.0	0.0	28961.0634	3781.8688	NaN	NaN	0.1155	0.0694	0.6296	0.0395	0.0645	0.1499	0.0471
0.0	0.0	0.0	30199.0634	3211.8688	NaN	NaN	0.0961	0.0668	0.6476	0.0391	0.0616	0.1376	0.0473
0.0	0.0	0.0	28174.0634	2974.8688	NaN	NaN	0.0955	0.0671	0.6516	0.0381	0.0612	0.1352	0.0467
0.0	0.0	0.0	27787.0634	4923.8688	NaN	NaN	0.1505	0.0628	0.6703	0.0377	0.0579	0.1245	0.0467
0.0	0.0	0.0	26896.0634	5405.8688	NaN	NaN	0.1674	0.0601	0.6842	0.0381	0.0553	0.116	0.0462
0.0	0.0	0.0	29883.0634	4290.8688	NaN	NaN	0.1256	0.0604	0.6796	0.0376	0.056	0.1197	0.0468
0.0	0.0	0.0	31308.0634	10264.8688	NaN	NaN	0.2469	0.059	0.6847	0.0375	0.0552	0.1167	0.0468
0.0	0.0	0.0	36560.0634	5672.8688	NaN	NaN	0.1343	0.0597	0.6865	0.0374	0.0548	0.1154	0.0463
0.0	0.0	0.0	30895.0634	5413.8688	NaN	NaN	0.1491	0.06	0.6856	0.0374	0.0546	0.1156	0.0468
0.0	0.0	0.0	31951.0634	5518.8688	NaN	NaN	0.1473	0.0609	0.6863	0.0376	0.054	0.1147	0.0466
0.0	0.0	0.0	26431.0634	4690.8688	NaN	NaN	0.1507	0.0617	0.6849	0.037	0.0542	0.1155	0.0466
0.0	0.0	0.0	31908.0634	6577.8688	NaN	NaN	0.1709	0.0601	0.6927	0.0374	0.0525	0.1105	0.0467
0.0	0.0	0.0	28399.0634	4708.8688	NaN	NaN	0.1422	0.0626	0.6814	0.0366	0.0548	0.1177	0.0469
0.0	0.0	0.0	25560.0634	6212.8688	NaN	NaN	0.1955	0.0601	0.6916	0.0369	0.0529	0.1116	0.0468
0.0	0.0	0.0	25864.0634	2817.8688	NaN	NaN	0.0982	0.0616	0.6881	0.0363	0.0537	0.1141	0.0462
0.0	0.0	0.0	31739.0634	5246.8688	NaN	NaN	0.1419	0.0593	0.693	0.0366	0.0527	0.1113	0.0472
0.0	0.0	0.0	27030.0634	4915.8688	NaN	NaN	0.1539	0.06	0.6943	0.0363	0.0526	0.1107	0.0461
0.0	0.0	0.0	23508.0634	4456.8688	NaN	NaN	0.1594	0.0598	0.6919	0.0364	0.053	0.1121	0.0467
0.0	0.0	0.0	27310.0634	5145.8688	NaN	NaN	0.1585	0.0604	0.6914	0.0362	0.0533	0.1122	0.0465
0.0	0.0	0.0	25866.0634	7862.8688	NaN	NaN	0.2331	0.0598	0.6913	0.0362	0.0531	0.1127	0.0469
0.0	0.0	0.0	29443.0634	3989.8688	NaN	NaN	0.1193	0.0591	0.6951	0.0361	0.0522	0.1107	0.0468
0.0	0.0	0.0	27164.0634	4502.8688	NaN	NaN	0.1422	0.0598	0.6918	0.0359	0.0526	0.1127	0.0471
0.0	0.0	0.0	26271.0634	6386.8688	NaN	NaN	0.1956	0.0587	0.6972	0.0361	0.0516	0.1095	0.0469
0.0	0.0	0.0	27944.0634	6066.8688	NaN	NaN	0.1784	0.0594	0.6969	0.036	0.0516	0.1096	0.0466
0.0	0.0	0.0	26560.0634	8047.8688	NaN	NaN	0.2325	0.0599	0.6942	0.0361	0.0518	0.1115	0.0466
0.0	0.0	0.0	31213.0634	3379.8688	NaN	NaN	0.0977	0.0605	0.6942	0.0361	0.0517	0.1113	0.0461
0.0	0.0	0.0	30591.0634	5604.8688	NaN	NaN	0.1548	0.0614	0.6912	0.0361	0.0522	0.1134	0.0457
0.0	0.0	0.0	30073.0634	6387.8688	NaN	NaN	0.1752	0.061	0.6918	0.0364	0.0523	0.1128	0.0457
0.0	0.0	0.0	28704.0634	4373.8688	NaN	NaN	0.1322	0.0628	0.6859	0.0364	0.0534	0.1164	0.045
0.0	0.0	0.0	25478.0634	8481.8688	NaN	NaN	0.2498	0.0626	0.6853	0.0365	0.0538	0.117	0.0447
0.0	0.0	0.0	32170.0634	4893.8688	NaN	NaN	0.132	0.0622	0.6893	0.0366	0.0531	0.1145	0.0443
0.0	0.0	0.0	25865.0634	2315.8688	NaN	NaN	0.0822	0.0617	0.6923	0.0366	0.0528	0.1127	0.0438
0.0	0.0	0.0	29492.0634	5373.8688	NaN	NaN	0.1541	0.0614	0.6946	0.0369	0.0523	0.1112	0.0436
0.0	0.0	0.0	30631.0634	4118.8688	NaN	NaN	0.1185	0.0609	0.6963	0.0367	0.052	0.1106	0.0435
0.0	0.0	0.0	30553.0634	4727.8688	NaN	NaN	0.134	0.0592	0.7035	0.0372	0.0506	0.1064	0.0432
0.0	0.0	0.0	30988.0634	5534.8688	NaN	NaN	0.1515	0.0605	0.6956	0.0373	0.0518	0.1113	0.0434
0.0	0.0	0.0	28196.0634	7395.8688	NaN	NaN	0.2078	0.0589	0.6991	0.0375	0.0512	0.1097	0.0436
0.0	0.0	0.0	24992.0634	5221.8688	NaN	NaN	0.1728	0.0587	0.7028	0.0378	0.05	0.1078	0.0428
0.0	0.0	0.0	25283.0634	7538.8688	NaN	NaN	0.2297	0.0588	0.6961	0.0382	0.0511	0.1124	0.0434
0.0	0.0	0.0	25767.0634	6322.8688	NaN	NaN	0.197	0.0583	0.7006	0.0381	0.0501	0.1096	0.0433
0.0	0.0	0.0	28571.0634	3519.8688	NaN	NaN	0.1097	0.058	0.6962	0.0382	0.0505	0.113	0.0441
0.0	0.0	0.0	29301.0634	3557.8688	NaN	NaN	0.1083	0.0581	0.6947	0.0381	0.0505	0.1141	0.0446
0.0	0.0	0.0	28558.0634	2889.8688	NaN	NaN	0.0919	0.0585	0.6873	0.0382	0.0512	0.1193	0.0455
0.0	0.0	0.0	30746.0634	4065.8688	NaN	NaN	0.1168	0.0584	0.6867	0.0381	0.051	0.1198	0.046
0.0	0.0	0.0	26610.0634	3235.8688	NaN	NaN	0.1084	0.0592	0.6809	0.0383	0.0514	0.1242	0.0461
0.0	0.0	0.0	23566.0634	9784.8688	NaN	NaN	0.2934	0.0592	0.6765	0.0387	0.0518	0.1275	0.0464
0.0	0.0	0.0	24051.0634	6679.8688	NaN	NaN	0.2174	0.0605	0.6714	0.0386	0.0522	0.1316	0.0457
0.0	0.0	0.0	24137.0634	6367.8688	NaN	NaN	0.2087	0.0595	0.6699	0.0389	0.052	0.1337	0.046
0.0	0.0	0.0	32516.0634	2220.8688	NaN	NaN	0.0639	0.0613	0.6638	0.0384	0.0532	0.1375	0.0458
0.0	0.0	0.0	27534.0634	4678.8688	NaN	NaN	0.1452	0.0616	0.661	0.038	0.0531	0.1405	0.0458
0.0	0.0	0.0	26916.0634	1432.8688	NaN	NaN	0.0505	0.0607	0.6667	0.0379	0.0529	0.1359	0.0459
0.0	0.0	0.0	23355.0634	4402.8688	NaN	NaN	0.1586	0.0636	0.6564	0.0374	0.0541	0.1429	0.0457
0.0	0.0	0.0	26093.0634	5095.8688	NaN	NaN	0.1634	0.0619	0.666	0.0373	0.0531	0.1359	0.0458
0.0	0.0	0.0	27288.0634	6198.8688	NaN	NaN	0.1851	0.0637	0.6628	0.0369	0.0536	0.1377	0.0452
0.0	0.0	0.0	25824.0634	4377.8688	NaN	NaN	0.145	0.0624	0.6697	0.0367	0.0531	0.1331	0.045
0.0	0.0	0.0	30791.0634	5744.8688	NaN	NaN	0.1572	0.0636	0.6694	0.0364	0.0533	0.1325	0.0448
0.0	0.0	0.0	25933.0634	2786.8688	NaN	NaN	0.097	0.0633	0.6739	0.0359	0.053	0.1296	0.0444
0.0	0.0	0.0	28463.0634	3865.8688	NaN	NaN	0.1196	0.0623	0.6812	0.0359	0.0522	0.124	0.0444
0.0	0.0	0.0	26506.0634	3895.8688	NaN	NaN	0.1281	0.063	0.6811	0.0357	0.0524	0.1236	0.0442
0.0	0.0	0.0	25351.0634	3891.8688	NaN	NaN	0.1331	0.0607	0.6938	0.0356	0.0505	0.1153	0.0441
0.0	0.0	0.0	23631.0634	4983.8688	NaN	NaN	0.1742	0.061	0.6957	0.0354	0.0504	0.1135	0.0441
0.0	0.0	0.0	26232.0634	5948.8688	NaN	NaN	0.1849	0.0604	0.7001	0.0352	0.0497	0.1102	0.0445
0.0	0.0	0.0	31628.0634	6372.8688	NaN	NaN	0.1677	0.0593	0.7079	0.0349	0.0483	0.1055	0.0442
0.0	0.0	0.0	30027.0634	6493.8688	NaN	NaN	0.1778	0.0582	0.7125	0.0347	0.0475	0.1025	0.0446
0.0	0.0	0.0	28146.0634	4343.8688	NaN	NaN	0.1337	0.0584	0.7169	0.0345	0.0464	0.0998	0.044
0.0	0.0	0.0	26908.0634	5976.8688	NaN	NaN	0.1818	0.0577	0.7187	0.0344	0.0461	0.0986	0.0445
0.0	0.0	0.0	26854.0634	3212.8688	NaN	NaN	0.1069	0.0557	0.7294	0.0344	0.0441	0.0924	0.044
0.0	0.0	0.0	25592.0634	1785.8688	NaN	NaN	0.0652	0.0559	0.7302	0.0343	0.0438	0.0919	0.0438
0.0	0.0	0.0	26990.0634	5627.8688	NaN	NaN	0.1725	0.0545	0.7367	0.0344	0.0425	0.0883	0.0436
0.0	0.0	0.0	25602.0634	1711.8688	NaN	NaN	0.0627	0.0527	0.7453	0.0343	0.0409	0.0837	0.0431
0.0	0.0	0.0	27384.0634	3448.8688	NaN	NaN	0.1119	0.0524	0.7487	0.0341	0.0401	0.0818	0.0429
0.0	0.0	0.0	28182.0634	4766.8688	NaN	NaN	0.1447	0.0512	0.7522	0.0339	0.0398	0.0801	0.0429
0.0	0.0	0.0	26666.0634	5332.8688	NaN	NaN	0.1667	0.0494	0.7613	0.0336	0.0383	0.0756	0.0418
0.0	0.0	0.0	28401.0634	4171.8688	NaN	NaN	0.1281	0.0493	0.7641	0.0333	0.038	0.0749	0.0404
0.0	0.0	0.0	27128.0634	7885.8688	NaN	NaN	0.2252	0.0477	0.7702	0.0329	0.0372	0.0725	0.0395
0.0	0.0	0.0	25929.0634	1341.8688	NaN	NaN	0.0492	0.0465	0.7802	0.0325	0.0356	0.068	0.0373
0.0	0.0	0.0	29272.0634	8888.8688	NaN	NaN	0.2329	0.046	0.7813	0.0323	0.0356	0.0682	0.0366
0.0	0.0	0.0	24724.0634	8522.8688	NaN	NaN	0.2564	0.0446	0.7863	0.0318	0.0352	0.0664	0.0357
0.0	0.0	0.0	27511.0634	5306.8688	NaN	NaN	0.1617	0.0427	0.7955	0.0314	0.0336	0.0624	0.0343
0.0	0.0	0.0	24526.0634	3082.8688	NaN	NaN	0.1117	0.0429	0.7944	0.0311	0.0343	0.0632	0.0341
0.0	0.0	0.0	24995.0634	8483.8688	NaN	NaN	0.2534	0.0419	0.7986	0.0308	0.0335	0.0617	0.0334
0.0	0.0	0.0	25528.0634	5015.8688	NaN	NaN	0.1642	0.0413	0.8034	0.0306	0.0328	0.0595	0.0323
0.0	0.0	0.0	28230.0634	4744.8688	NaN	NaN	0.1439	0.0424	0.8	0.0304	0.0333	0.0621	0.0319
0.0	0.0	0.0	33359.0634	7111.8688	NaN	NaN	0.1757	0.0416	0.8031	0.0305	0.0329	0.0606	0.0313
0.0	0.0	0.0	30475.0634	7664.8688	NaN	NaN	0.201	0.041	0.8058	0.0303	0.0325	0.06	0.0304
0.0	0.0	0.0	25230.0634	7130.8688	NaN	NaN	0.2204	0.0397	0.8103	0.0304	0.0318	0.0584	0.0293
0.0	0.0	0.0	28804.0634	6950.8688	NaN	NaN	0.1944	0.0389	0.8124	0.0304	0.0319	0.0582	0.0283
0.0	0.0	0.0	25410.0634	2471.8688	NaN	NaN	0.0887	0.0368	0.8189	0.0305	0.0313	0.0551	0.0275
0.0	0.0	0.0	31393.0634	4672.8688	NaN	NaN	0.1296	0.0357	0.8245	0.0304	0.0304	0.0526	0.0264
0.0	0.0	0.0	25779.0634	2258.8688	NaN	NaN	0.0806	0.0357	0.8225	0.0307	0.031	0.0534	0.0267
0.0	0.0	0.0	29514.0634	4164.8688	NaN	NaN	0.1237	0.035	0.8271	0.0308	0.0302	0.0505	0.0264
0.0	0.0	0.0	25520.0634	6567.8688	NaN	NaN	0.2047	0.0361	0.8212	0.0311	0.0314	0.053	0.0272
0.0	0.0	0.0	28722.0634	6323.8688	NaN	NaN	0.1804	0.035	0.8272	0.0308	0.0301	0.0498	0.027
0.0	0.0	0.0	24116.0634	1377.8688	NaN	NaN	0.054	0.0361	0.8262	0.0307	0.0301	0.05	0.0269
0.0	0.0	0.0	24106.0634	5174.8688	NaN	NaN	0.1767	0.0372	0.8241	0.0308	0.0302	0.0502	0.0275
0.0	0.0	0.0	25706.0634	8924.8688	NaN	NaN	0.2577	0.0378	0.8238	0.0307	0.0301	0.0495	0.0281
0.0	0.0	0.0	28272.0634	2502.8688	NaN	NaN	0.0813	0.0381	0.8255	0.0304	0.0295	0.0484	0.0281
0.0	0.0	0.0	29098.0634	5622.8688	NaN	NaN	0.1619	0.039	0.8245	0.0303	0.0295	0.0484	0.0283
0.0	0.0	0.0	24601.0634	4451.8688	NaN	NaN	0.1532	0.039	0.8254	0.03	0.0292	0.048	0.0283
0.0	0.0	0.0	28966.0634	6182.8688	NaN	NaN	0.1759	0.0379	0.8312	0.0296	0.0282	0.0457	0.0274
0.0	0.0	0.0	27150.0634	5681.8688	NaN	NaN	0.1731	0.0382	0.8314	0.0293	0.0283	0.0463	0.0266
0.0	0.0	0.0	31874.0634	4470.8688	NaN	NaN	0.123	0.0369	0.8363	0.0288	0.0275	0.0448	0.0256
0.0	0.0	0.0	31196.0634	5795.8688	NaN	NaN	0.1567	0.0356	0.8409	0.0283	0.0271	0.043	0.0251
0.0	0.0	0.0	25435.0634	6575.8688	NaN	NaN	0.2054	0.0343	0.8461	0.0276	0.0264	0.0414	0.0242
0.0	0.0	0.0	27041.0634	6884.8688	NaN	NaN	0.2029	0.0328	0.8511	0.027	0.0259	0.0397	0.0235
0.0	0.0	0.0	26891.0634	3521.8688	NaN	NaN	0.1158	0.0319	0.8544	0.0263	0.0255	0.039	0.0228
0.0	0.0	0.0	23888.0634	4758.8688	NaN	NaN	0.1661	0.0312	0.8567	0.0259	0.0255	0.0382	0.0225
0.0	0.0	0.0	28854.0634	5003.8688	NaN	NaN	0.1478	0.0308	0.857	0.0261	0.0256	0.0378	0.0228
0.0	0.0	0.0	24635.0634	3786.8688	NaN	NaN	0.1332	0.0313	0.8553	0.026	0.0259	0.0385	0.0229
0.0	0.0	0.0	27434.0634	4829.8688	NaN	NaN	0.1497	0.0313	0.8553	0.0264	0.0258	0.0382	0.023
0.0	0.0	0.0	25071.0634	4648.8688	NaN	NaN	0.1564	0.0322	0.8515	0.0268	0.0265	0.0395	0.0236
0.0	0.0	0.0	31977.0634	6305.8688	NaN	NaN	0.1647	0.032	0.8532	0.0269	0.0259	0.0384	0.0236
0.0	0.0	0.0	34101.0634	7726.8688	NaN	NaN	0.1847	0.0323	0.8523	0.027	0.0261	0.0387	0.0235
0.0	0.0	0.0	27358.0634	6819.8688	NaN	NaN	0.1995	0.0316	0.8552	0.0268	0.0255	0.0379	0.023
0.0	0.0	0.0	32734.0634	4086.8688	NaN	NaN	0.111	0.031	0.8588	0.0265	0.0248	0.0366	0.0222
0.0	0.0	0.0	27633.0634	6325.8688	NaN	NaN	0.1863	0.0306	0.8604	0.0263	0.0246	0.0361	0.022
0.0	0.0	0.0	26331.0634	7595.8688	NaN	NaN	0.2239	0.0294	0.8663	0.0256	0.0236	0.034	0.0211
0.0	0.0	0.0	27817.0634	6433.8688	NaN	NaN	0.1878	0.0289	0.8692	0.0248	0.0233	0.0333	0.0205
0.0	0.0	0.0	26766.0634	3074.8688	NaN	NaN	0.103	0.0278	0.8751	0.0238	0.0222	0.0314	0.0197
0.0	0.0	0.0	28802.0634	1764.8688	NaN	NaN	0.0577	0.0274	0.8794	0.0228	0.0214	0.0302	0.0189
0.0	0.0	0.0	30336.0634	5255.8688	NaN	NaN	0.1477	0.0271	0.8818	0.0219	0.0211	0.0296	0.0185
0.0	0.0	0.0	31886.0634	4047.8688	NaN	NaN	0.1126	0.0272	0.8836	0.0214	0.0207	0.029	0.0181
0.0	0.0	0.0	29042.0634	3386.8688	NaN	NaN	0.1044	0.0278	0.8833	0.021	0.0206	0.0294	0.018
0.0	0.0	0.0	30992.0634	5544.8688	NaN	NaN	0.1518	0.0285	0.8822	0.0208	0.0205	0.0299	0.018
0.0	0.0	0.0	30369.0634	2984.8688	NaN	NaN	0.0895	0.0293	0.8809	0.0207	0.0205	0.0304	0.0181
0.0	0.0	0.0	28644.0634	6570.8688	NaN	NaN	0.1866	0.0302	0.8797	0.0205	0.0205	0.031	0.018
0.0	0.0	0.0	33483.0634	7791.8688	NaN	NaN	0.1888	0.0313	0.877	0.0207	0.0209	0.0321	0.0181
0.0	0.0	0.0	27659.0634	6141.8688	NaN	NaN	0.1817	0.0324	0.8753	0.0207	0.0211	0.0325	0.018
0.0	0.0	0.0	26655.0634	4873.8688	NaN	NaN	0.1546	0.0337	0.8733	0.0208	0.0212	0.0331	0.018
0.0	0.0	0.0	29846.0634	4762.8688	NaN	NaN	0.1376	0.0358	0.8695	0.0209	0.0215	0.0344	0.0179
0.0	0.0	0.0	28375.0634	3797.8688	NaN	NaN	0.118	0.0381	0.8654	0.0212	0.0219	0.035	0.0183
0.0	0.0	0.0	25076.0634	5337.8688	NaN	NaN	0.1755	0.0418	0.8612	0.0211	0.0216	0.0359	0.0184
0.0	0.0	0.0	26460.0634	5791.8688	NaN	NaN	0.1796	0.0443	0.8584	0.021	0.0214	0.0364	0.0185
0.0	0.0	0.0	26373.0634	6362.8688	NaN	NaN	0.1944	0.0427	0.8621	0.0206	0.0212	0.0348	0.0185
0.0	0.0	0.0	22846.0634	4096.8688	NaN	NaN	0.1521	0.0393	0.8646	0.0211	0.0216	0.0342	0.0192
0.0	0.0	0.0	26497.0634	3646.8688	NaN	NaN	0.121	0.0476	0.8315	0.0248	0.0269	0.0459	0.0234
0.0	0.0	0.0	24934.0634	3809.8688	NaN	NaN	0.1325	0.1027	0.7338	0.0294	0.0347	0.0683	0.0311
0.0	0.0	0.0	-214.9366	1188.8688	NaN	NaN	1.2207	0.7966	0.0942	0.0234	0.0195	0.034	0.0322
0.0	0.0	0.0	-1585.9366	741.8688	NaN	NaN	-0.3	0.8766	0.0411	0.0181	0.0188	0.0229	0.0225
0.0	0.0	0.0	-1482.9366	-1919.1312	NaN	NaN	0.5641	0.8662	0.0413	0.0197	0.0223	0.0272	0.0233
0.0	0.0	0.0	188.0634	2756.8688	NaN	NaN	0.9361	0.8647	0.0409	0.0206	0.0225	0.0271	0.0242
0.0	0.0	0.0	616.0634	-1260.1312	NaN	NaN	1.3	0.8646	0.0389	0.0211	0.0231	0.0276	0.0246
0.0	0.0	0.0	-460.9366	-3811.1312	NaN	NaN	0.8921	0.8679	0.0354	0.0206	0.0237	0.0281	0.0243
0.0	0.0	0.0	851.0634	-630.1312	NaN	NaN	-0.3	0.8689	0.0337	0.0204	0.0242	0.0287	0.0242
0.0	0.0	0.0	-1247.9366	1142.8688	NaN	NaN	-0.3	0.869	0.0333	0.0203	0.0241	0.0289	0.0244
0.0	0.0	0.0	139.0634	-4347.1312	NaN	NaN	1.033	0.8705	0.0324	0.0205	0.0239	0.0284	0.0243
0.0	0.0	0.0	-1025.9366	2410.8688	NaN	NaN	1.3	0.8797	0.0282	0.0204	0.023	0.0256	0.023
0.0	0.0	0.0	404.0634	-1250.1312	NaN	NaN	1.3	0.8861	0.0248	0.0207	0.0224	0.0235	0.0225
0.0	0.0	0.0	-386.9366	2067.8688	NaN	NaN	1.2302	0.8884	0.023	0.0208	0.0223	0.0232	0.0223
0.0	0.0	0.0	1321.0634	-1009.1312	NaN	NaN	-0.3	0.8888	0.0227	0.0209	0.0224	0.0233	0.022
0.0	0.0	0.0	-493.9366	-359.1312	NaN	NaN	0.421	0.8897	0.0222	0.0208	0.0224	0.0233	0.0216
0.0	0.0	0.0	1098.0634	1236.8688	NaN	NaN	0.5297	0.8903	0.0219	0.0206	0.0224	0.0234	0.0213
0.0	0.0	0.0	-592.9366	-1166.1312	NaN	NaN	0.6629	0.8898	0.0221	0.0208	0.0225	0.0235	0.0212
0.0	0.0	0.0	-1238.9366	1233.8688	NaN	NaN	-0.3	0.89	0.0221	0.0209	0.0225	0.0235	0.0211
0.0	0.0	0.0	-1289.9366	1698.8688	NaN	NaN	1.3	0.8892	0.0225	0.0211	0.0226	0.0234	0.0212
0.0	0.0	0.0	-3172.9366	973.8688	NaN	NaN	-0.3	0.8889	0.0228	0.0211	0.0226	0.0233	0.0213
0.0	0.0	0.0	650.0634	-789.1312	NaN	NaN	1.3	0.8895	0.0226	0.021	0.0226	0.0232	0.0211
0.0	0.0	0.0	-1574.9366	-1897.1312	NaN	NaN	0.5464	0.8893	0.0228	0.021	0.0228	0.0232	0.021
0.0	0.0	0.0	157.0634	423.8688	NaN	NaN	0.7296	0.8906	0.0222	0.0207	0.0228	0.0231	0.0205
0.0	0.0	0.0	-120.9366	-230.1312	NaN	NaN	0.6555	0.8922	0.0219	0.0204	0.0227	0.0229	0.02
0.0	0.0	0.0	-72.9366	1313.8688	NaN	NaN	1.0588	0.8932	0.0217	0.0202	0.0226	0.0227	0.0197
0.0	0.0	0.0	-1873.9366	987.8688	NaN	NaN	-0.3	0.8936	0.0217	0.0201	0.0225	0.0225	0.0195
0.0	0.0	0.0	-932.9366	-2588.1312	NaN	NaN	0.735	0.8931	0.0221	0.0203	0.0227	0.0224	0.0195
0.0	0.0	0.0	2957.0634	1618.8688	NaN	NaN	0.3538	0.8931	0.022	0.0203	0.023	0.0223	0.0194
0.0	0.0	0.0	-4.9366	1371.8688	NaN	NaN	1.0036	0.8921	0.0225	0.0206	0.0232	0.0222	0.0194
0.0	0.0	0.0	973.0634	-2184.1312	NaN	NaN	1.3	0.8914	0.0229	0.0208	0.0232	0.022	0.0196
0.0	0.0	0.0	1752.0634	1849.8688	NaN	NaN	0.5136	0.8912	0.0229	0.0209	0.0233	0.0219	0.0198
0.0	0.0	0.0	276.0634	-1344.1312	NaN	NaN	1.2585	0.8906	0.0233	0.021	0.0232	0.0219	0.02
0.0	0.0	0.0	-2357.9366	575.8688	NaN	NaN	-0.3	0.891	0.0233	0.021	0.023	0.0219	0.0199
0.0	0.0	0.0	-195.9366	-605.1312	NaN	NaN	0.7554	0.8909	0.0234	0.0211	0.0228	0.022	0.0198
0.0	0.0	0.0	-1705.9366	-1013.1312	NaN	NaN	0.3726	0.8921	0.0232	0.0211	0.0224	0.0217	0.0195
0.0	0.0	0.0	-269.9366	2369.8688	NaN	NaN	1.1285	0.8932	0.0228	0.0212	0.0221	0.0213	0.0193
0.0	0.0	0.0	-378.9366	473.8688	NaN	NaN	1.3	0.8941	0.0228	0.0211	0.0219	0.021	0.0191
0.0	0.0	0.0	-399.9366	-300.1312	NaN	NaN	0.4287	0.8949	0.0228	0.021	0.0217	0.0207	0.019
0.0	0.0	0.0	-496.9366	-988.1312	NaN	NaN	0.6654	0.8943	0.0229	0.021	0.0218	0.0207	0.0192
0.0	0.0	0.0	-712.9366	323.8688	NaN	NaN	-0.3	0.8934	0.0231	0.0211	0.022	0.0208	0.0195
0.0	0.0	0.0	-2335.9366	-690.1312	NaN	NaN	0.2281	0.8932	0.0231	0.0211	0.0221	0.0209	0.0195
0.0	0.0	0.0	-1005.9366	43.8688	NaN	NaN	-0.0456	0.893	0.0231	0.0211	0.0221	0.021	0.0197
0.0	0.0	0.0	-1617.9366	1026.8688	NaN	NaN	-0.3	0.8928	0.0231	0.0212	0.0221	0.0211	0.0198
0.0	0.0	0.0	178.0634	677.8688	NaN	NaN	0.792	0.8927	0.0229	0.0212	0.0221	0.0211	0.0199
0.0	0.0	0.0	100.0634	-721.1312	NaN	NaN	1.1611	0.8926	0.023	0.0213	0.0221	0.0212	0.0199
0.0	0.0	0.0	-207.9366	954.8688	NaN	NaN	1.2784	0.893	0.0229	0.0214	0.022	0.021	0.0197
0.0	0.0	0.0	933.0634	1174.8688	NaN	NaN	0.5574	0.8928	0.0229	0.0215	0.0221	0.0211	0.0197
0.0	0.0	0.0	1307.0634	2894.8688	NaN	NaN	0.6889	0.8929	0.0229	0.0214	0.0221	0.0211	0.0197
0.0	0.0	0.0	2753.0634	1891.8688	NaN	NaN	0.4073	0.8928	0.0229	0.0213	0.0221	0.0211	0.0198
0.0	0.0	0.0	-1150.9366	494.8688	NaN	NaN	-0.3	0.8927	0.023	0.0212	0.022	0.021	0.02
0.0	0.0	0.0	-1432.9366	3233.8688	NaN	NaN	1.3	0.8924	0.023	0.0213	0.0221	0.0211	0.0201
0.0	0.0	0.0	2574.0634	1814.8688	NaN	NaN	0.4135	0.8923	0.023	0.0213	0.0221	0.0212	0.0201
0.0	0.0	0.0	2206.0634	832.8688	NaN	NaN	0.2741	0.892	0.0232	0.0212	0.0221	0.0213	0.0202
0.0	0.0	0.0	497.0634	716.8688	NaN	NaN	0.5905	0.8916	0.0233	0.0212	0.0222	0.0214	0.0203
0.0	0.0	0.0	1317.0634	-1047.1312	NaN	NaN	-0.3	0.8914	0.0234	0.0212	0.0222	0.0215	0.0203
0.0	0.0	0.0	2121.0634	1100.8688	NaN	NaN	0.3417	0.8913	0.0234	0.0212	0.0222	0.0215	0.0203
0.0	0.0	0.0	-114.9366	1089.8688	NaN	NaN	1.1179	0.8911	0.0234	0.0212	0.0223	0.0217	0.0203
0.0	0.0	0.0	2699.0634	582.8688	NaN	NaN	0.1776	0.891	0.0234	0.0212	0.0224	0.0217	0.0203
0.0	0.0	0.0	2125.0634	2010.8688	NaN	NaN	0.4862	0.891	0.0234	0.0212	0.0224	0.0217	0.0203
0.0	0.0	0.0	947.0634	-1694.1312	NaN	NaN	1.3	0.8911	0.0235	0.021	0.0224	0.0218	0.0203
0.0	0.0	0.0	-471.9366	-974.1312	NaN	NaN	0.6736	0.8913	0.0235	0.0209	0.0223	0.0217	0.0203
0.0	0.0	0.0	-775.9366	-1533.1312	NaN	NaN	0.664	0.8914	0.0236	0.021	0.0223	0.0215	0.0203
0.0	0.0	0.0	-607.9366	-1550.1312	NaN	NaN	0.7183	0.892	0.0235	0.0209	0.0221	0.0213	0.0202
0.0	0.0	0.0	-1225.9366	-1976.1312	NaN	NaN	0.6171	0.8931	0.0232	0.0207	0.0219	0.0211	0.02
0.0	0.0	0.0	-126.9366	2177.8688	NaN	NaN	1.0619	0.8938	0.0228	0.0206	0.0219	0.021	0.0198
0.0	0.0	0.0	169.0634	2595.8688	NaN	NaN	0.9389	0.894	0.0227	0.0206	0.0218	0.021	0.0198
0.0	0.0	0.0	-501.9366	1063.8688	NaN	NaN	1.3	0.8944	0.0226	0.0204	0.0217	0.021	0.0198
0.0	0.0	0.0	-2274.9366	1760.8688	NaN	NaN	-0.3	0.8945	0.0227	0.0203	0.0217	0.021	0.0198
0.0	0.0	0.0	36.0634	-751.1312	NaN	NaN	1.0504	0.8945	0.0227	0.0203	0.0217	0.0209	0.0199
0.0	0.0	0.0	-601.9366	-1294.1312	NaN	NaN	0.6825	0.8944	0.0228	0.0203	0.0217	0.0209	0.0199
0.0	0.0	0.0	-69.9366	191.8688	NaN	NaN	1.3	0.8947	0.0227	0.0202	0.0217	0.0208	0.0198
0.0	0.0	0.0	-2056.9366	1471.8688	NaN	NaN	-0.3	0.8946	0.0228	0.0203	0.0218	0.0208	0.0198
0.0	0.0	0.0	1029.0634	2101.8688	NaN	NaN	0.6713	0.8945	0.0227	0.0203	0.0218	0.0209	0.0198
0.0	0.0	0.0	-608.9366	-404.1312	NaN	NaN	0.3989	0.8945	0.0228	0.0203	0.0218	0.0209	0.0198
0.0	0.0	0.0	-1675.9366	1867.8688	NaN	NaN	1.3	0.894	0.0228	0.0204	0.0219	0.021	0.0199
0.0	0.0	0.0	1218.0634	-1117.1312	NaN	NaN	-0.3	0.8943	0.0227	0.0203	0.0218	0.0211	0.0198
0.0	0.0	0.0	1965.0634	1720.8688	NaN	NaN	0.4669	0.8937	0.0229	0.0203	0.0219	0.0213	0.0199
0.0	0.0	0.0	-1061.9366	2384.8688	NaN	NaN	1.3	0.8942	0.0228	0.0203	0.0218	0.0211	0.0199
0.0	0.0	0.0	-1097.9366	-1793.1312	NaN	NaN	0.6202	0.8939	0.0228	0.0204	0.0219	0.021	0.02
0.0	0.0	0.0	-1892.9366	10.8688	NaN	NaN	-0.0058	0.8934	0.0229	0.0205	0.022	0.0211	0.02
0.0	0.0	0.0	-262.9366	-168.1312	NaN	NaN	0.39	0.8935	0.0229	0.0205	0.022	0.0211	0.02
0.0	0.0	0.0	-1490.9366	532.8688	NaN	NaN	-0.3	0.8936	0.0228	0.0205	0.022	0.0211	0.0199
0.0	0.0	0.0	919.0634	-398.1312	NaN	NaN	-0.3	0.8936	0.0228	0.0205	0.022	0.0211	0.0199
0.0	0.0	0.0	-1135.9366	267.8688	NaN	NaN	-0.3	0.8938	0.0228	0.0205	0.0219	0.0211	0.0199
0.0	0.0	0.0	-1954.9366	3739.8688	NaN	NaN	1.3	0.8937	0.0228	0.0205	0.0219	0.0212	0.02
0.0	0.0	0.0	201.0634	1791.8688	NaN	NaN	0.8991	0.8937	0.0228	0.0205	0.0219	0.0211	0.02
0.0	0.0	0.0	-1058.9366	730.8688	NaN	NaN	-0.3	0.8931	0.0228	0.0206	0.0221	0.0212	0.0202
0.0	0.0	0.0	-877.9366	-1010.1312	NaN	NaN	0.535	0.893	0.0228	0.0206	0.0221	0.0212	0.0202
0.0	0.0	0.0	-414.9366	1195.8688	NaN	NaN	1.3	0.8931	0.0228	0.0206	0.0221	0.0212	0.0202
0.0	0.0	0.0	606.0634	1642.8688	NaN	NaN	0.7305	0.8932	0.0227	0.0206	0.0221	0.0212	0.0202
0.0	0.0	0.0	264.0634	-2582.1312	NaN	NaN	1.1139	0.893	0.0228	0.0206	0.0221	0.0212	0.0203
0.0	0.0	0.0	-1387.9366	-1428.1312	NaN	NaN	0.5071	0.8932	0.0227	0.0207	0.022	0.0211	0.0203
0.0	0.0	0.0	-1193.9366	1401.8688	NaN	NaN	1.3	0.8933	0.0227	0.0207	0.022	0.021	0.0203
0.0	0.0	0.0	-2358.9366	318.8688	NaN	NaN	-0.1563	0.8932	0.0227	0.0208	0.0219	0.021	0.0204
0.0	0.0	0.0	-722.9366	-3789.1312	NaN	NaN	0.8398	0.8933	0.0226	0.0208	0.0219	0.0209	0.0205
0.0	0.0	0.0	-246.9366	1748.8688	NaN	NaN	1.1644	0.8937	0.0224	0.0208	0.0218	0.0208	0.0205
0.0	0.0	0.0	464.0634	1080.8688	NaN	NaN	0.6996	0.8938	0.0224	0.0207	0.0217	0.0209	0.0205
0.0	0.0	0.0	-40.9366	582.8688	NaN	NaN	1.0755	0.8935	0.0224	0.0208	0.0217	0.0209	0.0206
0.0	0.0	0.0	45.0634	-836.1312	NaN	NaN	1.057	0.893	0.0225	0.021	0.0218	0.021	0.0207
0.0	0.0	0.0	-1974.9366	2691.8688	NaN	NaN	1.3	0.8932	0.0225	0.0209	0.0217	0.021	0.0207
0.0	0.0	0.0	-784.9366	-931.1312	NaN	NaN	0.5426	0.8932	0.0225	0.0209	0.0216	0.021	0.0208
0.0	0.0	0.0	-336.9366	957.8688	NaN	NaN	1.3	0.8935	0.0225	0.0207	0.0215	0.0211	0.0207
0.0	0.0	0.0	77.0634	2302.8688	NaN	NaN	0.9676	0.8933	0.0227	0.0206	0.0215	0.0212	0.0207
0.0	0.0	0.0	-790.9366	3708.8688	NaN	NaN	1.2711	0.8934	0.0227	0.0205	0.0215	0.0213	0.0206
0.0	0.0	0.0	463.0634	1447.8688	NaN	NaN	0.7577	0.893	0.0228	0.0206	0.0216	0.0213	0.0207
0.0	0.0	0.0	-2573.9366	-614.1312	NaN	NaN	0.1926	0.8928	0.0227	0.0209	0.0216	0.0212	0.0208
0.0	0.0	0.0	-1632.9366	-1408.1312	NaN	NaN	0.463	0.8927	0.0226	0.021	0.0217	0.0211	0.0208
0.0	0.0	0.0	598.0634	-323.1312	NaN	NaN	-0.3	0.8931	0.0226	0.0208	0.0216	0.0211	0.0207
0.0	0.0	0.0	-570.9366	213.8688	NaN	NaN	-0.3	0.8932	0.0226	0.0207	0.0216	0.0211	0.0207
0.0	0.0	0.0	728.0634	-488.1312	NaN	NaN	-0.3	0.8935	0.0226	0.0207	0.0215	0.0211	0.0206
0.0	0.0	0.0	770.0634	-458.1312	NaN	NaN	-0.3	0.8938	0.0227	0.0205	0.0215	0.0211	0.0205
0.0	0.0	0.0	-795.9366	-391.1312	NaN	NaN	0.3295	0.8941	0.0226	0.0204	0.0214	0.0211	0.0204
0.0	0.0	0.0	525.0634	1527.8688	NaN	NaN	0.7442	0.8944	0.0226	0.0203	0.0214	0.0211	0.0203
0.0	0.0	0.0	936.0634	-887.1312	NaN	NaN	-0.3	0.8942	0.0226	0.0203	0.0215	0.0211	0.0204
0.0	0.0	0.0	-1032.9366	-763.1312	NaN	NaN	0.4249	0.894	0.0226	0.0203	0.0216	0.0211	0.0204
0.0	0.0	0.0	-812.9366	773.8688	NaN	NaN	-0.3	0.8939	0.0226	0.0203	0.0216	0.0212	0.0205
0.0	0.0	0.0	-104.9366	119.8688	NaN	NaN	1.3	0.8934	0.0226	0.0204	0.0217	0.0213	0.0206
0.0	0.0	0.0	-1524.9366	592.8688	NaN	NaN	-0.3	0.8934	0.0225	0.0204	0.0217	0.0213	0.0206
0.0	0.0	0.0	-653.9366	-1212.1312	NaN	NaN	0.6496	0.8935	0.0224	0.0204	0.0217	0.0213	0.0207
0.0	0.0	0.0	449.0634	2735.8688	NaN	NaN	0.859	0.8937	0.0223	0.0202	0.0218	0.0214	0.0205
0.0	0.0	0.0	211.0634	2644.8688	NaN	NaN	0.9261	0.8936	0.0224	0.0201	0.0219	0.0215	0.0205
0.0	0.0	0.0	-1978.9366	1500.8688	NaN	NaN	-0.3	0.8937	0.0223	0.0201	0.0218	0.0214	0.0206
0.0	0.0	0.0	3451.0634	1873.8688	NaN	NaN	0.3519	0.8935	0.0224	0.0202	0.0219	0.0215	0.0206
0.0	0.0	0.0	-861.9366	2373.8688	NaN	NaN	1.3	0.8932	0.0224	0.0203	0.0218	0.0215	0.0207
0.0	0.0	0.0	-880.9366	-191.1312	NaN	NaN	0.1783	0.893	0.0224	0.0205	0.0218	0.0214	0.0208
0.0	0.0	0.0	-468.9366	2002.8688	NaN	NaN	1.3	0.8932	0.0224	0.0205	0.0218	0.0214	0.0207
0.0	0.0	0.0	1087.0634	1269.8688	NaN	NaN	0.5388	0.8935	0.0224	0.0204	0.0217	0.0213	0.0206
0.0	0.0	0.0	-2099.9366	777.8688	NaN	NaN	-0.3	0.8935	0.0224	0.0205	0.0217	0.0213	0.0207
0.0	0.0	0.0	-371.9366	1079.8688	NaN	NaN	1.3	0.8935	0.0225	0.0205	0.0216	0.0213	0.0206
0.0	0.0	0.0	-1169.9366	1544.8688	NaN	NaN	1.3	0.8933	0.0226	0.0206	0.0216	0.0213	0.0206
0.0	0.0	0.0	-852.9366	-348.1312	NaN	NaN	0.2899	0.8931	0.0227	0.0208	0.0216	0.0213	0.0206
0.0	0.0	0.0	-1409.9366	-860.1312	NaN	NaN	0.3789	0.8931	0.0227	0.0208	0.0216	0.0212	0.0206
0.0	0.0	0.0	-1174.9366	-2454.1312	NaN	NaN	0.6762	0.8928	0.0228	0.0209	0.0215	0.0213	0.0206
0.0	0.0	0.0	771.0634	909.8688	NaN	NaN	0.5413	0.8933	0.0228	0.0206	0.0214	0.0214	0.0205
0.0	0.0	0.0	439.0634	-133.1312	NaN	NaN	-0.3	0.893	0.023	0.0205	0.0214	0.0216	0.0205
0.0	0.0	0.0	1157.0634	-1589.1312	NaN	NaN	1.3	0.8927	0.0231	0.0206	0.0214	0.0217	0.0205
0.0	0.0	0.0	-2070.9366	1262.8688	NaN	NaN	-0.3	0.8922	0.0233	0.0206	0.0215	0.0218	0.0206
0.0	0.0	0.0	-704.9366	-2376.1312	NaN	NaN	0.7712	0.8922	0.0233	0.0206	0.0215	0.0217	0.0207
0.0	0.0	0.0	-1293.9366	-1384.1312	NaN	NaN	0.5168	0.8922	0.0232	0.0206	0.0215	0.0217	0.0208
0.0	0.0	0.0	-2713.9366	1644.8688	NaN	NaN	-0.3	0.8923	0.0233	0.0205	0.0215	0.0217	0.0207
0.0	0.0	0.0	-490.9366	-3159.1312	NaN	NaN	0.8655	0.8925	0.0232	0.0205	0.0215	0.0216	0.0207
0.0	0.0	0.0	-1995.9366	949.8688	NaN	NaN	-0.3	0.8922	0.0233	0.0204	0.0216	0.0218	0.0207
0.0	0.0	0.0	-1108.9366	1879.8688	NaN	NaN	1.3	0.8923	0.0233	0.0204	0.0216	0.0218	0.0207
0.0	0.0	0.0	423.0634	-549.1312	NaN	NaN	1.3	0.8922	0.0233	0.0203	0.0216	0.0218	0.0207
0.0	0.0	0.0	-1644.9366	1108.8688	NaN	NaN	-0.3	0.8922	0.0233	0.0203	0.0217	0.0219	0.0207
0.0	0.0	0.0	-45.9366	1425.8688	NaN	NaN	1.0333	0.8922	0.0233	0.0202	0.0217	0.0219	0.0207
0.0	0.0	0.0	-445.9366	870.8688	NaN	NaN	1.3	0.8923	0.0232	0.0202	0.0218	0.0219	0.0208
0.0	0.0	0.0	-726.9366	1688.8688	NaN	NaN	1.3	0.8918	0.0232	0.0202	0.0219	0.022	0.0208
0.0	0.0	0.0	997.0634	2149.8688	NaN	NaN	0.6832	0.8917	0.0232	0.0202	0.022	0.022	0.0209
0.0	0.0	0.0	-695.9366	889.8688	NaN	NaN	1.3	0.8916	0.0232	0.0203	0.022	0.022	0.0209
0.0	0.0	0.0	-322.9366	-879.1312	NaN	NaN	0.7313	0.8915	0.0231	0.0204	0.022	0.022	0.021
0.0	0.0	0.0	-1079.9366	-256.1312	NaN	NaN	0.1917	0.8918	0.023	0.0204	0.022	0.0218	0.0209
0.0	0.0	0.0	-102.9366	-135.1312	NaN	NaN	0.5676	0.8918	0.0229	0.0204	0.022	0.0219	0.021
0.0	0.0	0.0	979.0634	1172.8688	NaN	NaN	0.545	0.8919	0.0229	0.0204	0.022	0.0219	0.021
0.0	0.0	0.0	-1496.9366	-1372.1312	NaN	NaN	0.4782	0.8918	0.0229	0.0204	0.022	0.0219	0.021
0.0	0.0	0.0	-1272.9366	-269.1312	NaN	NaN	0.1745	0.8918	0.0228	0.0205	0.022	0.0218	0.021
0.0	0.0	0.0	1026.0634	232.8688	NaN	NaN	0.185	0.8916	0.0228	0.0207	0.022	0.0218	0.0211
0.0	0.0	0.0	-2919.9366	-2382.1312	NaN	NaN	0.4493	0.892	0.0226	0.0207	0.0219	0.0217	0.0211
0.0	0.0	0.0	822.0634	-243.1312	NaN	NaN	-0.3	0.8925	0.0225	0.0205	0.0219	0.0216	0.021
0.0	0.0	0.0	-510.9366	-302.1312	NaN	NaN	0.3716	0.8929	0.0224	0.0204	0.0218	0.0215	0.0209
0.0	0.0	0.0	3306.0634	-1093.1312	NaN	NaN	-0.3	0.8931	0.0224	0.0203	0.0218	0.0215	0.0209
0.0	0.0	0.0	1357.0634	-822.1312	NaN	NaN	-0.3	0.8932	0.0224	0.0202	0.0218	0.0215	0.0209
0.0	0.0	0.0	2169.0634	1567.8688	NaN	NaN	0.4196	0.8925	0.0226	0.0202	0.022	0.0217	0.0209
0.0	0.0	0.0	473.0634	-212.1312	NaN	NaN	-0.3	0.8926	0.0226	0.0203	0.0219	0.0216	0.021
0.0	0.0	0.0	-1501.9366	1633.8688	NaN	NaN	1.3	0.892	0.0227	0.0205	0.022	0.0218	0.021
0.0	0.0	0.0	226.0634	372.8688	NaN	NaN	0.6226	0.8918	0.0227	0.0205	0.022	0.0218	0.0211
0.0	0.0	0.0	797.0634	1976.8688	NaN	NaN	0.7127	0.8913	0.0229	0.0206	0.0221	0.022	0.0211
0.0	0.0	0.0	-936.9366	503.8688	NaN	NaN	-0.3	0.8911	0.023	0.0206	0.0222	0.0219	0.0211
0.0	0.0	0.0	-1043.9366	339.8688	NaN	NaN	-0.3	0.8913	0.0231	0.0207	0.0221	0.0218	0.021
0.0	0.0	0.0	-579.9366	-863.1312	NaN	NaN	0.5981	0.8911	0.0231	0.0207	0.0222	0.0219	0.021
0.0	0.0	0.0	-640.9366	4152.8688	NaN	NaN	1.1825	0.8913	0.0231	0.0206	0.0222	0.0218	0.021
0.0	0.0	0.0	-1482.9366	1072.8688	NaN	NaN	-0.3	0.8915	0.0232	0.0207	0.022	0.0216	0.0209
0.0	0.0	0.0	-2384.9366	-1309.1312	NaN	NaN	0.3544	0.8915	0.0231	0.0209	0.022	0.0215	0.021
0.0	0.0	0.0	232.0634	-239.1312	NaN	NaN	1.3	0.8915	0.0231	0.021	0.0221	0.0213	0.021
0.0	0.0	0.0	-1711.9366	807.8688	NaN	NaN	-0.3	0.892	0.0229	0.0209	0.0221	0.0211	0.021
0.0	0.0	0.0	-767.9366	335.8688	NaN	NaN	-0.3	0.8925	0.0227	0.0208	0.0221	0.0209	0.021
0.0	0.0	0.0	-1930.9366	-2036.1312	NaN	NaN	0.5133	0.8926	0.0227	0.0208	0.0221	0.0208	0.021
0.0	0.0	0.0	472.0634	2505.8688	NaN	NaN	0.8415	0.8929	0.0226	0.0207	0.0221	0.0209	0.0208
0.0	0.0	0.0	1836.0634	776.8688	NaN	NaN	0.2973	0.8928	0.0227	0.0207	0.0221	0.021	0.0208
0.0	0.0	0.0	803.0634	971.8688	NaN	NaN	0.5476	0.8922	0.0228	0.0208	0.0223	0.0211	0.0209
0.0	0.0	0.0	175.0634	-2413.1312	NaN	NaN	1.0782	0.8921	0.0227	0.0208	0.0224	0.0211	0.0209
0.0	0.0	0.0	-889.9366	-2002.1312	NaN	NaN	0.6923	0.8922	0.0227	0.0208	0.0223	0.021	0.0209
0.0	0.0	0.0	-2140.9366	181.8688	NaN	NaN	-0.0928	0.8925	0.0228	0.0208	0.0222	0.021	0.0207
0.0	0.0	0.0	-7.9366	532.8688	NaN	NaN	1.0151	0.8929	0.0227	0.0208	0.0222	0.0209	0.0205
0.0	0.0	0.0	-2994.9366	-679.1312	NaN	NaN	0.1848	0.8926	0.0228	0.0209	0.0222	0.021	0.0205
0.0	0.0	0.0	-2284.9366	1039.8688	NaN	NaN	-0.3	0.8928	0.0229	0.0209	0.0221	0.021	0.0204
0.0	0.0	0.0	-1519.9366	-3568.1312	NaN	NaN	0.7013	0.8928	0.0229	0.021	0.022	0.0209	0.0204
0.0	0.0	0.0	-825.9366	-2518.1312	NaN	NaN	0.753	0.893	0.0229	0.021	0.022	0.0209	0.0203
0.0	0.0	0.0	355.0634	-1166.1312	NaN	NaN	1.3	0.8933	0.0228	0.0209	0.0219	0.0208	0.0202
0.0	0.0	0.0	-1722.9366	-3005.1312	NaN	NaN	0.6356	0.8934	0.0228	0.021	0.0219	0.0207	0.0202
0.0	0.0	0.0	-1562.9366	-1297.1312	NaN	NaN	0.4535	0.8941	0.0227	0.0208	0.0218	0.0206	0.02
0.0	0.0	0.0	-696.9366	-3044.1312	NaN	NaN	0.8137	0.8939	0.0227	0.0209	0.0218	0.0207	0.0201
0.0	0.0	0.0	-2203.9366	-26.1312	NaN	NaN	0.0117	0.8939	0.0227	0.0209	0.0218	0.0207	0.0201
0.0	0.0	0.0	-1821.9366	-483.1312	NaN	NaN	0.2096	0.8936	0.0227	0.0209	0.0218	0.0208	0.0202
0.0	0.0	0.0	-500.9366	-493.1312	NaN	NaN	0.4961	0.8936	0.0227	0.0208	0.0218	0.0209	0.0203
0.0	0.0	0.0	-1645.9366	153.8688	NaN	NaN	-0.1031	0.8934	0.0227	0.0207	0.0219	0.021	0.0203
0.0	0.0	0.0	238.0634	-643.1312	NaN	NaN	1.3	0.8934	0.0227	0.0206	0.022	0.0209	0.0204
0.0	0.0	0.0	-89.9366	-1968.1312	NaN	NaN	0.9563	0.893	0.0228	0.0208	0.0221	0.021	0.0204
0.0	0.0	0.0	-655.9366	-1746.1312	NaN	NaN	0.7269	0.893	0.0228	0.0208	0.022	0.0209	0.0204
0.0	0.0	0.0	-2091.9366	1011.8688	NaN	NaN	-0.3	0.8928	0.0229	0.0208	0.022	0.021	0.0205
0.0	0.0	0.0	-1457.9366	543.8688	NaN	NaN	-0.3	0.893	0.0229	0.0207	0.0219	0.0209	0.0205
0.0	0.0	0.0	-1236.9366	-1448.1312	NaN	NaN	0.5393	0.8931	0.0228	0.0207	0.0219	0.021	0.0205
0.0	0.0	0.0	1769.0634	1275.8688	NaN	NaN	0.419	0.8932	0.0229	0.0205	0.0217	0.0211	0.0204
0.0	0.0	0.0	140.0634	1301.8688	NaN	NaN	0.9029	0.8933	0.023	0.0204	0.0217	0.0211	0.0205
0.0	0.0	0.0	-1148.9366	413.8688	NaN	NaN	-0.3	0.8931	0.0229	0.0206	0.0217	0.0211	0.0206
0.0	0.0	0.0	-1525.9366	-2547.1312	NaN	NaN	0.6254	0.8929	0.0229	0.0208	0.0217	0.0211	0.0206
0.0	0.0	0.0	-2892.9366	1630.8688	NaN	NaN	-0.3	0.8932	0.0229	0.0207	0.0216	0.0211	0.0205
0.0	0.0	0.0	-1381.9366	-523.1312	NaN	NaN	0.2746	0.8931	0.0229	0.0207	0.0217	0.0212	0.0205
0.0	0.0	0.0	905.0634	705.8688	NaN	NaN	0.4382	0.893	0.0229	0.0206	0.0217	0.0213	0.0205
0.0	0.0	0.0	-1205.9366	241.8688	NaN	NaN	-0.2509	0.8927	0.023	0.0206	0.0217	0.0214	0.0205
0.0	0.0	0.0	-779.9366	-432.1312	NaN	NaN	0.3565	0.8925	0.023	0.0207	0.0218	0.0215	0.0205
0.0	0.0	0.0	-1719.9366	2179.8688	NaN	NaN	1.3	0.8925	0.023	0.0206	0.0218	0.0216	0.0205
0.0	0.0	0.0	-919.9366	-1946.1312	NaN	NaN	0.679	0.8921	0.023	0.0208	0.0219	0.0217	0.0205
0.0	0.0	0.0	443.0634	-254.1312	NaN	NaN	-0.3	0.8923	0.0229	0.0207	0.022	0.0217	0.0204
0.0	0.0	0.0	-1251.9366	-1393.1312	NaN	NaN	0.5267	0.892	0.023	0.0208	0.0221	0.0217	0.0204
0.0	0.0	0.0	-1971.9366	-4557.1312	NaN	NaN	0.698	0.8917	0.0229	0.0211	0.0222	0.0216	0.0205
0.0	0.0	0.0	-841.9366	-2273.1312	NaN	NaN	0.7297	0.8919	0.0228	0.0211	0.0222	0.0216	0.0204
0.0	0.0	0.0	-90.9366	-1465.1312	NaN	NaN	0.9416	0.8921	0.0228	0.0211	0.0221	0.0215	0.0204
0.0	0.0	0.0	-2090.9366	-1499.1312	NaN	NaN	0.4176	0.8925	0.0226	0.0209	0.022	0.0214	0.0204
0.0	0.0	0.0	-2428.9366	131.8688	NaN	NaN	-0.0574	0.8935	0.0225	0.0205	0.0218	0.0215	0.0202
0.0	0.0	0.0	1116.0634	-2268.1312	NaN	NaN	1.3	0.8938	0.0225	0.0202	0.0218	0.0215	0.0201
0.0	0.0	0.0	802.0634	2677.8688	NaN	NaN	0.7695	0.8942	0.0225	0.02	0.0218	0.0215	0.02
0.0	0.0	0.0	-1068.9366	323.8688	NaN	NaN	-0.3	0.8938	0.0227	0.0202	0.0218	0.0215	0.02
0.0	0.0	0.0	-810.9366	-1055.1312	NaN	NaN	0.5654	0.8935	0.0228	0.0203	0.0218	0.0215	0.0201
0.0	0.0	0.0	-2567.9366	148.8688	NaN	NaN	-0.0615	0.8939	0.0227	0.0202	0.0217	0.0214	0.0201
0.0	0.0	0.0	1389.0634	-4.1312	NaN	NaN	-0.003	0.8943	0.0226	0.0201	0.0217	0.0213	0.02
0.0	0.0	0.0	1064.0634	-469.1312	NaN	NaN	-0.3	0.8942	0.0226	0.0202	0.0217	0.0214	0.02
0.0	0.0	0.0	1004.0634	3360.8688	NaN	NaN	0.77	0.8939	0.0228	0.02	0.0218	0.0215	0.02
0.0	0.0	0.0	154.0634	-984.1312	NaN	NaN	1.1856	0.8933	0.0228	0.0203	0.0218	0.0215	0.0202
0.0	0.0	0.0	83.0634	-370.1312	NaN	NaN	1.2894	0.8933	0.0228	0.0203	0.0219	0.0215	0.0203
0.0	0.0	0.0	29.0634	-873.1312	NaN	NaN	1.0344	0.8931	0.0228	0.0204	0.0219	0.0216	0.0203
0.0	0.0	0.0	2914.0634	464.8688	NaN	NaN	0.1376	0.8929	0.0228	0.0204	0.0219	0.0216	0.0204
0.0	0.0	0.0	1055.0634	2861.8688	NaN	NaN	0.7306	0.8926	0.0229	0.0205	0.022	0.0217	0.0205
0.0	0.0	0.0	2425.0634	-1350.1312	NaN	NaN	-0.3	0.8926	0.0229	0.0205	0.0219	0.0216	0.0205
0.0	0.0	0.0	1834.0634	1145.8688	NaN	NaN	0.3845	0.8927	0.0229	0.0203	0.022	0.0217	0.0205
0.0	0.0	0.0	3483.0634	1929.8688	NaN	NaN	0.3565	0.8926	0.0229	0.0202	0.022	0.0218	0.0205
0.0	0.0	0.0	3629.0634	208.8688	NaN	NaN	0.0544	0.8923	0.023	0.0203	0.022	0.0218	0.0205
0.0	0.0	0.0	-225.9366	-515.1312	NaN	NaN	0.6951	0.8921	0.0231	0.0204	0.022	0.0219	0.0206
0.0	0.0	0.0	-1038.9366	807.8688	NaN	NaN	-0.3	0.8918	0.0231	0.0206	0.0221	0.0218	0.0206
0.0	0.0	0.0	-2530.9366	-202.1312	NaN	NaN	0.074	0.8922	0.0229	0.0207	0.0219	0.0216	0.0206
0.0	0.0	0.0	-66.9366	-488.1312	NaN	NaN	0.8794	0.8921	0.0229	0.0208	0.022	0.0216	0.0207
0.0	0.0	0.0	706.0634	-2240.1312	NaN	NaN	1.3	0.8921	0.0229	0.0208	0.022	0.0216	0.0206
0.0	0.0	0.0	483.0634	1164.8688	NaN	NaN	0.7069	0.8925	0.0228	0.0206	0.0219	0.0216	0.0206
0.0	0.0	0.0	-49.9366	-3721.1312	NaN	NaN	0.9868	0.8925	0.0228	0.0208	0.0218	0.0214	0.0207
0.0	0.0	0.0	-1671.9366	1016.8688	NaN	NaN	-0.3	0.8931	0.0227	0.0207	0.0217	0.0213	0.0206
0.0	0.0	0.0	109.0634	-2245.1312	NaN	NaN	1.0511	0.8933	0.0226	0.0206	0.0216	0.0212	0.0206
0.0	0.0	0.0	-1805.9366	1376.8688	NaN	NaN	-0.3	0.8937	0.0226	0.0205	0.0216	0.0212	0.0204
0.0	0.0	0.0	-745.9366	1225.8688	NaN	NaN	1.3	0.8936	0.0227	0.0205	0.0216	0.0212	0.0204
0.0	0.0	0.0	-1826.9366	-1735.1312	NaN	NaN	0.4871	0.8937	0.0226	0.0206	0.0216	0.021	0.0204
0.0	0.0	0.0	-2081.9366	-2125.1312	NaN	NaN	0.5051	0.8939	0.0226	0.0206	0.0216	0.0209	0.0204
0.0	0.0	0.0	-134.9366	-2504.1312	NaN	NaN	0.9489	0.8944	0.0225	0.0204	0.0215	0.0209	0.0203
0.0	0.0	0.0	-2227.9366	1371.8688	NaN	NaN	-0.3	0.8949	0.0225	0.0201	0.0214	0.021	0.0202
0.0	0.0	0.0	-70.9366	252.8688	NaN	NaN	1.3	0.8949	0.0226	0.0199	0.0214	0.021	0.0202
0.0	0.0	0.0	-1020.9366	747.8688	NaN	NaN	-0.3	0.8946	0.0228	0.0199	0.0215	0.0211	0.0202
0.0	0.0	0.0	-537.9366	1199.8688	NaN	NaN	1.3	0.894	0.023	0.0199	0.0216	0.0212	0.0203
0.0	0.0	0.0	-1953.9366	-624.1312	NaN	NaN	0.2421	0.894	0.023	0.02	0.0216	0.0211	0.0203
0.0	0.0	0.0	-1871.9366	123.8688	NaN	NaN	-0.0709	0.8936	0.023	0.0201	0.0216	0.0212	0.0204
0.0	0.0	0.0	707.0634	499.8688	NaN	NaN	0.4142	0.8938	0.023	0.02	0.0216	0.0212	0.0204
0.0	0.0	0.0	266.0634	3126.8688	NaN	NaN	0.9216	0.8933	0.0232	0.0199	0.0217	0.0214	0.0205
0.0	0.0	0.0	-2750.9366	4671.8688	NaN	NaN	1.3	0.8932	0.0232	0.0198	0.0218	0.0215	0.0205
0.0	0.0	0.0	1.0634	3629.8688	NaN	NaN	0.9997	0.8929	0.0234	0.0198	0.0218	0.0216	0.0205
0.0	0.0	0.0	-1033.9366	-1099.1312	NaN	NaN	0.5153	0.8929	0.0234	0.02	0.0217	0.0215	0.0206
0.0	0.0	0.0	-2018.9366	570.8688	NaN	NaN	-0.3	0.8928	0.0233	0.0201	0.0217	0.0215	0.0206
0.0	0.0	0.0	-242.9366	-960.1312	NaN	NaN	0.7981	0.8928	0.0232	0.0203	0.0216	0.0215	0.0206
0.0	0.0	0.0	-2919.9366	118.8688	NaN	NaN	-0.0424	0.893	0.0232	0.0203	0.0216	0.0214	0.0206
0.0	0.0	0.0	-2672.9366	-2026.1312	NaN	NaN	0.4312	0.8932	0.0231	0.0204	0.0216	0.0212	0.0205
0.0	0.0	0.0	1288.0634	-1253.1312	NaN	NaN	-0.3	0.8931	0.0231	0.0204	0.0216	0.0213	0.0206
0.0	0.0	0.0	-1918.9366	-1647.1312	NaN	NaN	0.4619	0.8929	0.0231	0.0204	0.0216	0.0214	0.0207
0.0	0.0	0.0	-865.9366	1214.8688	NaN	NaN	1.3	0.8932	0.0231	0.02	0.0216	0.0215	0.0206
0.0	0.0	0.0	-177.9366	501.8688	NaN	NaN	1.3	0.8936	0.0231	0.0198	0.0215	0.0215	0.0205
0.0	0.0	0.0	-1530.9366	2468.8688	NaN	NaN	1.3	0.8939	0.023	0.0196	0.0216	0.0215	0.0204
0.0	0.0	0.0	263.0634	2608.8688	NaN	NaN	0.9084	0.8939	0.023	0.0196	0.0216	0.0214	0.0204
0.0	0.0	0.0	-744.9366	130.8688	NaN	NaN	-0.2131	0.8937	0.023	0.0199	0.0215	0.0214	0.0205
0.0	0.0	0.0	213.0634	-263.1312	NaN	NaN	1.3	0.8938	0.023	0.02	0.0215	0.0213	0.0205
0.0	0.0	0.0	-965.9366	-2439.1312	NaN	NaN	0.7163	0.8941	0.0228	0.0201	0.0214	0.0211	0.0204
0.0	0.0	0.0	-1105.9366	-83.1312	NaN	NaN	0.0699	0.8942	0.0227	0.02	0.0215	0.0212	0.0204
0.0	0.0	0.0	-1302.9366	2209.8688	NaN	NaN	1.3	0.8947	0.0225	0.0199	0.0214	0.0211	0.0203
0.0	0.0	0.0	156.0634	-2784.1312	NaN	NaN	1.0594	0.8948	0.0224	0.0199	0.0215	0.0211	0.0203
0.0	0.0	0.0	-2195.9366	315.8688	NaN	NaN	-0.168	0.8948	0.0224	0.0199	0.0215	0.0211	0.0202
0.0	0.0	0.0	-2210.9366	495.8688	NaN	NaN	-0.2891	0.8946	0.0225	0.02	0.0215	0.0211	0.0203
0.0	0.0	0.0	-722.9366	37.8688	NaN	NaN	-0.0553	0.8949	0.0224	0.02	0.0215	0.021	0.0203
0.0	0.0	0.0	254.0634	-763.1312	NaN	NaN	1.3	0.8945	0.0224	0.0201	0.0216	0.0211	0.0204
0.0	0.0	0.0	-1398.9366	955.8688	NaN	NaN	-0.3	0.8944	0.0224	0.0201	0.0216	0.0211	0.0204
0.0	0.0	0.0	-295.9366	-321.1312	NaN	NaN	0.5204	0.8943	0.0224	0.0201	0.0216	0.0211	0.0205
0.0	0.0	0.0	522.0634	-1516.1312	NaN	NaN	1.3	0.894	0.0225	0.0202	0.0216	0.0212	0.0205
0.0	0.0	0.0	1145.0634	115.8688	NaN	NaN	0.0919	0.8934	0.0227	0.0203	0.0217	0.0213	0.0206
0.0	0.0	0.0	422.0634	-1581.1312	NaN	NaN	1.3	0.8931	0.0228	0.0204	0.0216	0.0213	0.0208
0.0	0.0	0.0	-740.9366	-713.1312	NaN	NaN	0.4904	0.8928	0.0228	0.0205	0.0217	0.0213	0.0208
0.0	0.0	0.0	203.0634	-2135.1312	NaN	NaN	1.1051	0.8927	0.0228	0.0206	0.0217	0.0213	0.0209
0.0	0.0	0.0	-438.9366	-393.1312	NaN	NaN	0.4725	0.8927	0.0228	0.0206	0.0217	0.0214	0.0209
0.0	0.0	0.0	1722.0634	932.8688	NaN	NaN	0.3514	0.8922	0.0229	0.0206	0.0217	0.0216	0.021
0.0	0.0	0.0	-888.9366	574.8688	NaN	NaN	-0.3	0.8921	0.0229	0.0207	0.0217	0.0216	0.021
0.0	0.0	0.0	-1794.9366	257.8688	NaN	NaN	-0.1678	0.892	0.0229	0.0207	0.0217	0.0216	0.021
0.0	0.0	0.0	3363.0634	-789.1312	NaN	NaN	-0.3	0.8923	0.0229	0.0205	0.0217	0.0216	0.021
0.0	0.0	0.0	359.0634	2466.8688	NaN	NaN	0.8729	0.8925	0.0229	0.0204	0.0216	0.0217	0.0209
0.0	0.0	0.0	-916.9366	-436.1312	NaN	NaN	0.3223	0.8925	0.0229	0.0204	0.0216	0.0217	0.0209
0.0	0.0	0.0	-389.9366	2562.8688	NaN	NaN	1.1795	0.8926	0.0229	0.0203	0.0216	0.0217	0.0208
0.0	0.0	0.0	-2012.9366	2117.8688	NaN	NaN	1.3	0.8926	0.0229	0.0204	0.0216	0.0216	0.0208
0.0	0.0	0.0	-1539.9366	791.8688	NaN	NaN	-0.3	0.8929	0.0227	0.0206	0.0217	0.0213	0.0208
0.0	0.0	0.0	-3037.9366	-121.1312	NaN	NaN	0.0383	0.8927	0.0227	0.0208	0.0218	0.0212	0.0208
0.0	0.0	0.0	-2464.9366	-1294.1312	NaN	NaN	0.3443	0.8933	0.0225	0.0207	0.0218	0.021	0.0207
0.0	0.0	0.0	-332.9366	-454.1312	NaN	NaN	0.577	0.8937	0.0224	0.0207	0.0217	0.0209	0.0206
0.0	0.0	0.0	-1449.9366	-2964.1312	NaN	NaN	0.6715	0.8936	0.0223	0.0209	0.0218	0.0208	0.0206
0.0	0.0	0.0	-2625.9366	-2026.1312	NaN	NaN	0.4355	0.8938	0.0223	0.021	0.0217	0.0207	0.0206
0.0	0.0	0.0	-3307.9366	-751.1312	NaN	NaN	0.1851	0.894	0.0222	0.021	0.0216	0.0206	0.0206
0.0	0.0	0.0	-1546.9366	-109.1312	NaN	NaN	0.0659	0.8947	0.0221	0.0206	0.0214	0.0206	0.0205
0.0	0.0	0.0	-1863.9366	129.8688	NaN	NaN	-0.0749	0.8954	0.022	0.0203	0.0213	0.0207	0.0203
0.0	0.0	0.0	265.0634	1021.8688	NaN	NaN	0.794	0.8954	0.0221	0.0202	0.0212	0.0208	0.0203
0.0	0.0	0.0	968.0634	-1591.1312	NaN	NaN	1.3	0.8947	0.0222	0.0203	0.0213	0.0209	0.0205
0.0	0.0	0.0	-219.9366	-603.1312	NaN	NaN	0.7328	0.8944	0.0224	0.0203	0.0214	0.021	0.0205
0.0	0.0	0.0	-1073.9366	1380.8688	NaN	NaN	1.3	0.894	0.0225	0.0203	0.0214	0.0211	0.0207
0.0	0.0	0.0	-1050.9366	-393.1312	NaN	NaN	0.2722	0.8936	0.0226	0.0204	0.0215	0.0212	0.0208
0.0	0.0	0.0	2391.0634	-1578.1312	NaN	NaN	-0.3	0.8935	0.0227	0.0204	0.0215	0.0212	0.0208
0.0	0.0	0.0	-1427.9366	315.8688	NaN	NaN	-0.284	0.8932	0.0228	0.0204	0.0215	0.0213	0.0208
0.0	0.0	0.0	81.0634	2218.8688	NaN	NaN	0.9648	0.8931	0.0229	0.0204	0.0216	0.0213	0.0208
0.0	0.0	0.0	-1626.9366	173.8688	NaN	NaN	-0.1197	0.8931	0.0228	0.0205	0.0215	0.0212	0.0208
0.0	0.0	0.0	-1046.9366	-2322.1312	NaN	NaN	0.6893	0.8931	0.0228	0.0205	0.0216	0.0213	0.0207
0.0	0.0	0.0	-998.9366	4135.8688	NaN	NaN	1.3	0.8935	0.0228	0.0202	0.0215	0.0214	0.0206
0.0	0.0	0.0	-1425.9366	923.8688	NaN	NaN	-0.3	0.8934	0.0228	0.0202	0.0215	0.0214	0.0206
0.0	0.0	0.0	-2560.9366	2647.8688	NaN	NaN	1.3	0.8936	0.0228	0.0203	0.0215	0.0213	0.0206
0.0	0.0	0.0	-950.9366	-9.1312	NaN	NaN	0.0095	0.8932	0.0229	0.0206	0.0217	0.0211	0.0207
0.0	0.0	0.0	-2488.9366	-177.1312	NaN	NaN	0.0664	0.8938	0.0226	0.0205	0.0216	0.0209	0.0206
0.0	0.0	0.0	573.0634	-606.1312	NaN	NaN	1.3	0.894	0.0225	0.0205	0.0216	0.0208	0.0206
0.0	0.0	0.0	83.0634	-1132.1312	NaN	NaN	1.0792	0.894	0.0225	0.0205	0.0216	0.0208	0.0206
0.0	0.0	0.0	-3336.9366	-400.1312	NaN	NaN	0.1071	0.8939	0.0225	0.0206	0.0216	0.0208	0.0206
0.0	0.0	0.0	638.0634	169.8688	NaN	NaN	0.2103	0.8939	0.0225	0.0205	0.0216	0.0209	0.0206
0.0	0.0	0.0	-529.9366	2546.8688	NaN	NaN	1.2627	0.8936	0.0225	0.0205	0.0216	0.021	0.0207
0.0	0.0	0.0	-1006.9366	-3841.1312	NaN	NaN	0.7923	0.8932	0.0226	0.0208	0.0217	0.021	0.0208
0.0	0.0	0.0	579.0634	-637.1312	NaN	NaN	1.3	0.8932	0.0225	0.0208	0.0217	0.021	0.0208
0.0	0.0	0.0	417.0634	-1917.1312	NaN	NaN	1.278	0.8931	0.0226	0.0209	0.0217	0.021	0.0208
0.0	0.0	0.0	-2010.9366	663.8688	NaN	NaN	-0.3	0.8931	0.0225	0.021	0.0217	0.0209	0.0208
0.0	0.0	0.0	-2346.9366	-1035.1312	NaN	NaN	0.3061	0.8931	0.0225	0.021	0.0217	0.0209	0.0208
0.0	0.0	0.0	-1850.9366	361.8688	NaN	NaN	-0.243	0.8937	0.0224	0.0208	0.0216	0.0208	0.0207
0.0	0.0	0.0	-1017.9366	-1642.1312	NaN	NaN	0.6173	0.8933	0.0225	0.0209	0.0217	0.0209	0.0208
0.0	0.0	0.0	-2073.9366	2012.8688	NaN	NaN	-0.3	0.8937	0.0224	0.0208	0.0216	0.0209	0.0207
0.0	0.0	0.0	577.0634	-2211.1312	NaN	NaN	1.3	0.8932	0.0225	0.0209	0.0217	0.0208	0.0208
0.0	0.0	0.0	-1461.9366	-915.1312	NaN	NaN	0.385	0.893	0.0225	0.0211	0.0218	0.0207	0.0209
0.0	0.0	0.0	-1392.9366	-1626.1312	NaN	NaN	0.5386	0.8931	0.0225	0.0211	0.0217	0.0206	0.0209
0.0	0.0	0.0	-122.9366	-2918.1312	NaN	NaN	0.9596	0.8935	0.0225	0.021	0.0216	0.0206	0.0208
0.0	0.0	0.0	1078.0634	1330.8688	NaN	NaN	0.5525	0.8942	0.0224	0.0206	0.0213	0.0208	0.0207
0.0	0.0	0.0	448.0634	2580.8688	NaN	NaN	0.8521	0.8945	0.0225	0.0204	0.0212	0.0208	0.0205
0.0	0.0	0.0	-1384.9366	-1438.1312	NaN	NaN	0.5094	0.894	0.0226	0.0205	0.0213	0.021	0.0207
0.0	0.0	0.0	-12.9366	1782.8688	NaN	NaN	1.0073	0.8941	0.0226	0.0204	0.0213	0.021	0.0206
0.0	0.0	0.0	-1536.9366	1204.8688	NaN	NaN	-0.3	0.8931	0.0228	0.0208	0.0215	0.021	0.0209
0.0	0.0	0.0	-1158.9366	-793.1312	NaN	NaN	0.4063	0.8929	0.0227	0.021	0.0215	0.0209	0.021
0.0	0.0	0.0	-2457.9366	-2494.1312	NaN	NaN	0.5037	0.8928	0.0227	0.0211	0.0216	0.0208	0.0209
0.0	0.0	0.0	-1077.9366	916.8688	NaN	NaN	-0.3	0.8937	0.0226	0.0208	0.0214	0.0208	0.0207
0.0	0.0	0.0	-2659.9366	-1049.1312	NaN	NaN	0.2829	0.8938	0.0225	0.0208	0.0213	0.0208	0.0208
0.0	0.0	0.0	-1161.9366	1966.8688	NaN	NaN	1.3	0.8947	0.0225	0.0205	0.0212	0.0208	0.0205
0.0	0.0	0.0	-1032.9366	-1268.1312	NaN	NaN	0.5511	0.894	0.0225	0.0207	0.0212	0.0208	0.0207
0.0	0.0	0.0	-421.9366	735.8688	NaN	NaN	1.3	0.8945	0.0225	0.0205	0.0211	0.0208	0.0206
0.0	0.0	0.0	495.0634	-1365.1312	NaN	NaN	1.3	0.8941	0.0226	0.0206	0.0212	0.0208	0.0207
0.0	0.0	0.0	-1918.9366	37.8688	NaN	NaN	-0.0201	0.8942	0.0225	0.0206	0.0211	0.0208	0.0207
0.0	0.0	0.0	20.0634	-621.1312	NaN	NaN	1.0334	0.8941	0.0226	0.0205	0.0212	0.0209	0.0207
0.0	0.0	0.0	715.0634	942.8688	NaN	NaN	0.5687	0.894	0.0226	0.0205	0.0211	0.021	0.0207
0.0	0.0	0.0	-2152.9366	-1529.1312	NaN	NaN	0.4153	0.8935	0.0227	0.0206	0.0212	0.021	0.0209
0.0	0.0	0.0	-762.9366	1617.8688	NaN	NaN	1.3	0.8939	0.0227	0.0204	0.0211	0.0211	0.0208
0.0	0.0	0.0	-791.9366	272.8688	NaN	NaN	-0.3	0.8939	0.0227	0.0204	0.0211	0.0212	0.0207
0.0	0.0	0.0	-3134.9366	3448.8688	NaN	NaN	1.3	0.8941	0.0227	0.0202	0.0211	0.0212	0.0206
0.0	0.0	0.0	-923.9366	1429.8688	NaN	NaN	1.3	0.8937	0.0228	0.0204	0.0212	0.0211	0.0208
0.0	0.0	0.0	-1006.9366	-1556.1312	NaN	NaN	0.6071	0.8938	0.0228	0.0205	0.0212	0.021	0.0208
0.0	0.0	0.0	-1646.9366	-1379.1312	NaN	NaN	0.4558	0.8941	0.0227	0.0204	0.0212	0.0209	0.0207
0.0	0.0	0.0	-1501.9366	1201.8688	NaN	NaN	-0.3	0.8946	0.0225	0.0202	0.0211	0.0209	0.0206
0.0	0.0	0.0	-1331.9366	2586.8688	NaN	NaN	1.3	0.895	0.0225	0.02	0.0211	0.021	0.0205
0.0	0.0	0.0	-473.9366	-257.1312	NaN	NaN	0.3517	0.8945	0.0225	0.0201	0.0212	0.0211	0.0205
0.0	0.0	0.0	-1308.9366	1350.8688	NaN	NaN	1.3	0.8948	0.0226	0.02	0.0212	0.0211	0.0204
0.0	0.0	0.0	631.0634	1389.8688	NaN	NaN	0.6877	0.8947	0.0226	0.02	0.0212	0.021	0.0205
0.0	0.0	0.0	-1398.9366	-2316.1312	NaN	NaN	0.6234	0.8946	0.0225	0.0201	0.0212	0.021	0.0206
0.0	0.0	0.0	-713.9366	-36.1312	NaN	NaN	0.0482	0.8954	0.0223	0.0198	0.0212	0.021	0.0203
0.0	0.0	0.0	-462.9366	1194.8688	NaN	NaN	1.3	0.8956	0.0224	0.0196	0.0212	0.021	0.0202
0.0	0.0	0.0	-1652.9366	-961.1312	NaN	NaN	0.3677	0.895	0.0224	0.0199	0.0213	0.0211	0.0203
0.0	0.0	0.0	-11.9366	-858.1312	NaN	NaN	0.9863	0.8947	0.0225	0.02	0.0213	0.0211	0.0203
0.0	0.0	0.0	-3441.9366	-2297.1312	NaN	NaN	0.4003	0.8934	0.0228	0.0205	0.0215	0.0212	0.0206
0.0	0.0	0.0	-3424.9366	471.8688	NaN	NaN	-0.1598	0.8941	0.0226	0.0203	0.0215	0.0211	0.0205
0.0	0.0	0.0	-1418.9366	1544.8688	NaN	NaN	1.3	0.895	0.0224	0.02	0.0214	0.0211	0.0203
0.0	0.0	0.0	208.0634	610.8688	NaN	NaN	0.7459	0.8953	0.0223	0.0198	0.0214	0.0211	0.0201
0.0	0.0	0.0	-2789.9366	2537.8688	NaN	NaN	-0.3	0.8955	0.0223	0.0198	0.0213	0.021	0.0201
0.0	0.0	0.0	-528.9366	408.8688	NaN	NaN	-0.3	0.895	0.0225	0.0199	0.0214	0.0211	0.0202
0.0	0.0	0.0	-2316.9366	2826.8688	NaN	NaN	1.3	0.8952	0.0225	0.0198	0.0214	0.021	0.0202
0.0	0.0	0.0	-186.9366	715.8688	NaN	NaN	1.3	0.8944	0.0227	0.0201	0.0215	0.021	0.0204
0.0	0.0	0.0	-486.9366	-939.1312	NaN	NaN	0.6585	0.8941	0.0228	0.0202	0.0215	0.0209	0.0204
0.0	0.0	0.0	423.0634	-488.1312	NaN	NaN	1.3	0.8942	0.0228	0.0201	0.0215	0.021	0.0204
0.0	0.0	0.0	942.0634	1581.8688	NaN	NaN	0.6267	0.8941	0.0228	0.0201	0.0216	0.021	0.0204
0.0	0.0	0.0	-926.9366	1130.8688	NaN	NaN	1.3	0.8938	0.0228	0.0202	0.0216	0.0211	0.0204
0.0	0.0	0.0	-135.9366	-839.1312	NaN	NaN	0.8606	0.8938	0.0228	0.0202	0.0216	0.0211	0.0204
0.0	0.0	0.0	153.0634	1049.8688	NaN	NaN	0.8728	0.8938	0.0228	0.0201	0.0216	0.0212	0.0204
0.0	0.0	0.0	574.0634	2790.8688	NaN	NaN	0.8294	0.8941	0.0228	0.0199	0.0216	0.0212	0.0203
0.0	0.0	0.0	-3652.9366	-1844.1312	NaN	NaN	0.3355	0.8933	0.0229	0.0204	0.0217	0.0212	0.0205
0.0	0.0	0.0	-705.9366	-135.1312	NaN	NaN	0.1607	0.8929	0.0229	0.0206	0.0219	0.0211	0.0206
0.0	0.0	0.0	-1947.9366	593.8688	NaN	NaN	-0.3	0.8926	0.0229	0.0209	0.022	0.0209	0.0207
0.0	0.0	0.0	1919.0634	-5229.1312	NaN	NaN	1.3	0.8928	0.0228	0.021	0.0219	0.0209	0.0206
0.0	0.0	0.0	-1892.9366	-1019.1312	NaN	NaN	0.35	0.8934	0.0226	0.0207	0.0218	0.0209	0.0205
0.0	0.0	0.0	-377.9366	836.8688	NaN	NaN	1.3	0.894	0.0226	0.0204	0.0217	0.021	0.0203
0.0	0.0	0.0	-1293.9366	-44.1312	NaN	NaN	0.033	0.8941	0.0225	0.0203	0.0216	0.0211	0.0204
0.0	0.0	0.0	-340.9366	566.8688	NaN	NaN	1.3	0.8938	0.0226	0.0203	0.0217	0.0212	0.0204
0.0	0.0	0.0	-1744.9366	-556.1312	NaN	NaN	0.2417	0.8932	0.0227	0.0207	0.0218	0.0211	0.0206
0.0	0.0	0.0	-2701.9366	-450.1312	NaN	NaN	0.1428	0.8927	0.0227	0.0209	0.022	0.0211	0.0207
0.0	0.0	0.0	-551.9366	-1448.1312	NaN	NaN	0.724	0.8932	0.0226	0.0206	0.0219	0.0211	0.0205
0.0	0.0	0.0	-672.9366	-451.1312	NaN	NaN	0.4013	0.893	0.0227	0.0205	0.0219	0.0213	0.0205
0.0	0.0	0.0	-676.9366	-114.1312	NaN	NaN	0.1443	0.893	0.0227	0.0205	0.0219	0.0214	0.0205
0.0	0.0	0.0	837.0634	-1236.1312	NaN	NaN	1.3	0.8928	0.0228	0.0205	0.0219	0.0215	0.0205
0.0	0.0	0.0	-1627.9366	-2964.1312	NaN	NaN	0.6455	0.8927	0.0228	0.0206	0.0219	0.0215	0.0206
0.0	0.0	0.0	-1775.9366	-528.1312	NaN	NaN	0.2292	0.8931	0.0227	0.0203	0.0218	0.0215	0.0205
0.0	0.0	0.0	-1356.9366	1970.8688	NaN	NaN	1.3	0.8935	0.0228	0.0201	0.0217	0.0215	0.0205
0.0	0.0	0.0	76.0634	-1457.1312	NaN	NaN	1.0551	0.8937	0.0228	0.02	0.0216	0.0214	0.0205
0.0	0.0	0.0	132.0634	726.8688	NaN	NaN	0.8462	0.8939	0.0228	0.0199	0.0216	0.0214	0.0204
0.0	0.0	0.0	-1000.9366	-1218.1312	NaN	NaN	0.5489	0.8939	0.0228	0.02	0.0216	0.0213	0.0204
0.0	0.0	0.0	-628.9366	256.8688	NaN	NaN	-0.3	0.8942	0.0227	0.0199	0.0215	0.0212	0.0204
0.0	0.0	0.0	-233.9366	-580.1312	NaN	NaN	0.7126	0.8944	0.0227	0.0198	0.0215	0.0212	0.0204
0.0	0.0	0.0	-979.9366	-195.1312	NaN	NaN	0.1661	0.8947	0.0226	0.0197	0.0214	0.0212	0.0204
0.0	0.0	0.0	1395.0634	-2164.1312	NaN	NaN	1.3	0.8948	0.0226	0.0196	0.0214	0.0212	0.0203
0.0	0.0	0.0	1686.0634	1492.8688	NaN	NaN	0.4696	0.895	0.0226	0.0195	0.0214	0.0212	0.0203
0.0	0.0	0.0	213.0634	-823.1312	NaN	NaN	1.3	0.8946	0.0227	0.0196	0.0215	0.0213	0.0203
0.0	0.0	0.0	125.0634	1133.8688	NaN	NaN	0.9007	0.8945	0.0227	0.0196	0.0215	0.0214	0.0204
0.0	0.0	0.0	178.0634	766.8688	NaN	NaN	0.8116	0.8941	0.0228	0.0196	0.0216	0.0215	0.0204
0.0	0.0	0.0	619.0634	835.8688	NaN	NaN	0.5745	0.894	0.0228	0.0196	0.0216	0.0215	0.0205
0.0	0.0	0.0	-1557.9366	1653.8688	NaN	NaN	1.3	0.8939	0.0228	0.0197	0.0216	0.0215	0.0205
0.0	0.0	0.0	-516.9366	-1171.1312	NaN	NaN	0.6938	0.8938	0.0228	0.0197	0.0216	0.0216	0.0205
0.0	0.0	0.0	776.0634	2683.8688	NaN	NaN	0.7757	0.8937	0.0228	0.0197	0.0217	0.0216	0.0205
0.0	0.0	0.0	-1814.9366	50.8688	NaN	NaN	-0.0288	0.8939	0.0228	0.0198	0.0216	0.0215	0.0205
0.0	0.0	0.0	-949.9366	-112.1312	NaN	NaN	0.1056	0.894	0.0227	0.0198	0.0215	0.0215	0.0205
0.0	0.0	0.0	-492.9366	-969.1312	NaN	NaN	0.6628	0.894	0.0227	0.0198	0.0215	0.0214	0.0205
0.0	0.0	0.0	-1048.9366	-617.1312	NaN	NaN	0.3704	0.8943	0.0226	0.0198	0.0215	0.0214	0.0205
0.0	0.0	0.0	1424.0634	147.8688	NaN	NaN	0.0941	0.8942	0.0226	0.0198	0.0215	0.0214	0.0205
0.0	0.0	0.0	-135.9366	1195.8688	NaN	NaN	1.1283	0.8938	0.0227	0.0198	0.0216	0.0215	0.0206
0.0	0.0	0.0	-1949.9366	380.8688	NaN	NaN	-0.2427	0.8936	0.0228	0.0199	0.0216	0.0215	0.0206
0.0	0.0	0.0	-10.9366	-304.1312	NaN	NaN	0.9653	0.8938	0.0227	0.0199	0.0216	0.0214	0.0206
0.0	0.0	0.0	-153.9366	-351.1312	NaN	NaN	0.6952	0.8934	0.0228	0.0199	0.0217	0.0215	0.0206
0.0	0.0	0.0	579.0634	-55.1312	NaN	NaN	-0.1052	0.8936	0.0228	0.0198	0.0216	0.0215	0.0206
0.0	0.0	0.0	-197.9366	-1712.1312	NaN	NaN	0.8964	0.8937	0.0228	0.0199	0.0216	0.0214	0.0206
0.0	0.0	0.0	-266.9366	168.8688	NaN	NaN	-0.3	0.8936	0.0228	0.0199	0.0217	0.0215	0.0206
0.0	0.0	0.0	-1597.9366	1281.8688	NaN	NaN	-0.3	0.8937	0.0228	0.0198	0.0216	0.0215	0.0205
0.0	0.0	0.0	-1295.9366	1165.8688	NaN	NaN	-0.3	0.8938	0.0228	0.0199	0.0216	0.0215	0.0205
0.0	0.0	0.0	1233.0634	184.8688	NaN	NaN	0.1304	0.8937	0.0228	0.0199	0.0216	0.0216	0.0204
0.0	0.0	0.0	-900.9366	-1174.1312	NaN	NaN	0.5658	0.8936	0.0228	0.02	0.0216	0.0215	0.0204
0.0	0.0	0.0	-1566.9366	1391.8688	NaN	NaN	-0.3	0.8938	0.0228	0.0199	0.0216	0.0215	0.0204
0.0	0.0	0.0	-374.9366	-503.1312	NaN	NaN	0.573	0.894	0.0227	0.0199	0.0216	0.0214	0.0203
0.0	0.0	0.0	-538.9366	-19.1312	NaN	NaN	0.0343	0.8941	0.0228	0.0199	0.0216	0.0213	0.0202
0.0	0.0	0.0	-612.9366	1191.8688	NaN	NaN	1.3	0.8941	0.0228	0.0199	0.0217	0.0213	0.0201
0.0	0.0	0.0	-1289.9366	-1086.1312	NaN	NaN	0.4571	0.8937	0.0229	0.0201	0.0218	0.0213	0.0201
0.0	0.0	0.0	-107.9366	-1781.1312	NaN	NaN	0.9429	0.8934	0.023	0.0202	0.0219	0.0213	0.0202
0.0	0.0	0.0	651.0634	-1354.1312	NaN	NaN	1.3	0.8935	0.023	0.0202	0.0219	0.0213	0.0202
0.0	0.0	0.0	1089.0634	-3130.1312	NaN	NaN	1.3	0.8929	0.0231	0.0204	0.022	0.0214	0.0203
0.0	0.0	0.0	-1815.9366	-1009.1312	NaN	NaN	0.3572	0.8928	0.0231	0.0204	0.0219	0.0215	0.0203
0.0	0.0	0.0	-732.9366	3887.8688	NaN	NaN	1.2323	0.8926	0.0232	0.0203	0.0219	0.0217	0.0203
0.0	0.0	0.0	-418.9366	1493.8688	NaN	NaN	1.3	0.8921	0.0234	0.0204	0.0219	0.0218	0.0204
0.0	0.0	0.0	-1845.9366	-1187.1312	NaN	NaN	0.3914	0.8916	0.0235	0.0206	0.022	0.0218	0.0206
0.0	0.0	0.0	55.0634	69.8688	NaN	NaN	0.5593	0.8911	0.0235	0.0208	0.0221	0.0218	0.0207
0.0	0.0	0.0	902.0634	-1004.1312	NaN	NaN	1.3	0.8909	0.0235	0.0209	0.0222	0.0218	0.0207
0.0	0.0	0.0	-553.9366	1403.8688	NaN	NaN	1.3	0.8907	0.0235	0.0209	0.0222	0.0218	0.0208
0.0	0.0	0.0	-723.9366	-1070.1312	NaN	NaN	0.5965	0.8906	0.0235	0.021	0.0223	0.0217	0.0209
0.0	0.0	0.0	-204.9366	-1935.1312	NaN	NaN	0.9042	0.8909	0.0234	0.021	0.0223	0.0216	0.0208
0.0	0.0	0.0	-925.9366	-1126.1312	NaN	NaN	0.5488	0.8909	0.0233	0.021	0.0224	0.0215	0.0209
0.0	0.0	0.0	-63.9366	1288.8688	NaN	NaN	1.0522	0.8913	0.0232	0.0209	0.0224	0.0215	0.0208
0.0	0.0	0.0	-206.9366	-1272.1312	NaN	NaN	0.8601	0.8913	0.0231	0.021	0.0223	0.0214	0.0208
0.0	0.0	0.0	-1565.9366	-2458.1312	NaN	NaN	0.6109	0.8916	0.0231	0.021	0.0223	0.0213	0.0208
0.0	0.0	0.0	-680.9366	-829.1312	NaN	NaN	0.5491	0.8922	0.0229	0.0209	0.0222	0.0211	0.0207
0.0	0.0	0.0	-641.9366	-1608.1312	NaN	NaN	0.7147	0.8926	0.0228	0.0208	0.0222	0.0211	0.0206
0.0	0.0	0.0	-2219.9366	3518.8688	NaN	NaN	1.3	0.8929	0.0227	0.0207	0.0222	0.021	0.0205
0.0	0.0	0.0	-1682.9366	-735.1312	NaN	NaN	0.304	0.8929	0.0227	0.0207	0.0221	0.021	0.0205
0.0	0.0	0.0	-3289.9366	-2888.1312	NaN	NaN	0.4675	0.8929	0.0227	0.0208	0.0221	0.0209	0.0206
0.0	0.0	0.0	-1807.9366	-1696.1312	NaN	NaN	0.484	0.8931	0.0227	0.0208	0.022	0.0208	0.0206
0.0	0.0	0.0	-475.9366	212.8688	NaN	NaN	-0.3	0.8934	0.0226	0.0208	0.022	0.0207	0.0205
0.0	0.0	0.0	-341.9366	-390.1312	NaN	NaN	0.5329	0.8935	0.0225	0.0208	0.0219	0.0207	0.0205
0.0	0.0	0.0	-2269.9366	68.8688	NaN	NaN	-0.0313	0.8934	0.0225	0.0208	0.0219	0.0208	0.0205
0.0	0.0	0.0	-1561.9366	-881.1312	NaN	NaN	0.3607	0.8933	0.0226	0.0209	0.0219	0.0208	0.0205
0.0	0.0	0.0	-286.9366	-1245.1312	NaN	NaN	0.8127	0.8932	0.0226	0.021	0.0218	0.0208	0.0206
0.0	0.0	0.0	-762.9366	-2719.1312	NaN	NaN	0.7809	0.8929	0.0227	0.0211	0.0218	0.0208	0.0207
0.0	0.0	0.0	328.0634	-1676.1312	NaN	NaN	1.2434	0.893	0.0227	0.0211	0.0217	0.0208	0.0207
0.0	0.0	0.0	-2076.9366	986.8688	NaN	NaN	-0.3	0.8929	0.0227	0.021	0.0217	0.021	0.0207
0.0	0.0	0.0	86.0634	-804.1312	NaN	NaN	1.1199	0.8927	0.0228	0.021	0.0217	0.0211	0.0207
0.0	0.0	0.0	-643.9366	-2406.1312	NaN	NaN	0.7889	0.8923	0.0229	0.0212	0.0217	0.0211	0.0209
0.0	0.0	0.0	-1386.9366	-754.1312	NaN	NaN	0.3522	0.8923	0.0229	0.0211	0.0216	0.0212	0.0208
0.0	0.0	0.0	-670.9366	325.8688	NaN	NaN	-0.3	0.8924	0.023	0.0211	0.0215	0.0212	0.0208
0.0	0.0	0.0	-1164.9366	-2967.1312	NaN	NaN	0.7181	0.8922	0.023	0.0211	0.0215	0.0213	0.0209
0.0	0.0	0.0	361.0634	946.8688	NaN	NaN	0.7239	0.8923	0.023	0.021	0.0214	0.0214	0.0209
0.0	0.0	0.0	-271.9366	-1808.1312	NaN	NaN	0.8693	0.8924	0.0231	0.0209	0.0213	0.0215	0.0209
0.0	0.0	0.0	-912.9366	2509.8688	NaN	NaN	1.3	0.8922	0.0231	0.0209	0.0213	0.0216	0.0209
0.0	0.0	0.0	-2619.9366	-806.1312	NaN	NaN	0.2353	0.8919	0.0232	0.021	0.0213	0.0215	0.021
0.0	0.0	0.0	-697.9366	-1488.1312	NaN	NaN	0.6807	0.8921	0.0231	0.021	0.0213	0.0215	0.021
0.0	0.0	0.0	-1015.9366	-1399.1312	NaN	NaN	0.5793	0.8923	0.023	0.0209	0.0213	0.0215	0.021
0.0	0.0	0.0	-1371.9366	4056.8688	NaN	NaN	1.3	0.8931	0.0228	0.0205	0.0212	0.0216	0.0208
0.0	0.0	0.0	661.0634	-1317.1312	NaN	NaN	1.3	0.8924	0.0229	0.0206	0.0213	0.0218	0.021
0.0	0.0	0.0	-1496.9366	1549.8688	NaN	NaN	1.3	0.8923	0.023	0.0205	0.0213	0.0219	0.0209
0.0	0.0	0.0	337.0634	-461.1312	NaN	NaN	1.3	0.8918	0.0231	0.0207	0.0214	0.022	0.021
0.0	0.0	0.0	-2519.9366	3070.8688	NaN	NaN	1.3	0.8921	0.023	0.0206	0.0214	0.0218	0.0211
0.0	0.0	0.0	-2515.9366	-2503.1312	NaN	NaN	0.4987	0.892	0.023	0.0207	0.0214	0.0218	0.0212
0.0	0.0	0.0	-1462.9366	-399.1312	NaN	NaN	0.2143	0.8926	0.0229	0.0205	0.0213	0.0217	0.0211
0.0	0.0	0.0	-1379.9366	371.8688	NaN	NaN	-0.3	0.8927	0.0228	0.0204	0.0214	0.0218	0.021
0.0	0.0	0.0	467.0634	3323.8688	NaN	NaN	0.8768	0.8933	0.0226	0.0202	0.0214	0.0218	0.0208
0.0	0.0	0.0	417.0634	-360.1312	NaN	NaN	-0.3	0.8925	0.0229	0.0205	0.0214	0.0218	0.0209
0.0	0.0	0.0	-2681.9366	-1297.1312	NaN	NaN	0.326	0.8924	0.023	0.0207	0.0213	0.0216	0.021
0.0	0.0	0.0	-1123.9366	-3324.1312	NaN	NaN	0.7473	0.8927	0.0229	0.0207	0.0213	0.0215	0.021
0.0	0.0	0.0	-989.9366	493.8688	NaN	NaN	-0.3	0.8936	0.0226	0.0203	0.0212	0.0214	0.0208
0.0	0.0	0.0	-810.9366	2862.8688	NaN	NaN	1.3	0.8938	0.0225	0.0202	0.0212	0.0215	0.0207
0.0	0.0	0.0	-781.9366	-277.1312	NaN	NaN	0.2617	0.8934	0.0227	0.0204	0.0212	0.0215	0.0208
0.0	0.0	0.0	-1251.9366	-3061.1312	NaN	NaN	0.7097	0.8925	0.023	0.0207	0.0213	0.0216	0.0209
0.0	0.0	0.0	-246.9366	2864.8688	NaN	NaN	1.0943	0.8927	0.023	0.0207	0.0212	0.0215	0.0209
0.0	0.0	0.0	647.0634	-2450.1312	NaN	NaN	1.3	0.8926	0.023	0.0207	0.0213	0.0216	0.0209
0.0	0.0	0.0	-438.9366	1435.8688	NaN	NaN	1.3	0.8928	0.023	0.0206	0.0213	0.0217	0.0208
0.0	0.0	0.0	-803.9366	1454.8688	NaN	NaN	1.3	0.8923	0.0231	0.0207	0.0213	0.0218	0.0208
0.0	0.0	0.0	-1357.9366	616.8688	NaN	NaN	-0.3	0.8923	0.0232	0.0206	0.0213	0.0218	0.0209
0.0	0.0	0.0	196.0634	1095.8688	NaN	NaN	0.8482	0.8919	0.0233	0.0207	0.0214	0.0218	0.0209
0.0	0.0	0.0	-1511.9366	2111.8688	NaN	NaN	1.3	0.8922	0.0232	0.0207	0.0214	0.0217	0.0209
0.0	0.0	0.0	-1353.9366	2058.8688	NaN	NaN	1.3	0.8924	0.0232	0.0206	0.0214	0.0216	0.0209
0.0	0.0	0.0	-1865.9366	-1039.1312	NaN	NaN	0.3577	0.8925	0.0231	0.0207	0.0214	0.0216	0.0208
0.0	0.0	0.0	-794.9366	4224.8688	NaN	NaN	1.2318	0.8927	0.0231	0.0207	0.0214	0.0215	0.0206
0.0	0.0	0.0	-1923.9366	-2630.1312	NaN	NaN	0.5775	0.8923	0.0231	0.021	0.0216	0.0213	0.0207
0.0	0.0	0.0	-1960.9366	-1165.1312	NaN	NaN	0.3727	0.8926	0.0228	0.0211	0.0217	0.021	0.0207
0.0	0.0	0.0	-1457.9366	-1546.1312	NaN	NaN	0.5147	0.8932	0.0226	0.021	0.0217	0.0209	0.0207
0.0	0.0	0.0	-1399.9366	-1720.1312	NaN	NaN	0.5513	0.8937	0.0224	0.0208	0.0216	0.0209	0.0206
0.0	0.0	0.0	-3123.9366	2039.8688	NaN	NaN	-0.3	0.8938	0.0224	0.0208	0.0216	0.0209	0.0206
0.0	0.0	0.0	-2164.9366	1754.8688	NaN	NaN	-0.3	0.8938	0.0224	0.0208	0.0216	0.0208	0.0207
0.0	0.0	0.0	-824.9366	-1982.1312	NaN	NaN	0.7061	0.8931	0.0225	0.0211	0.0217	0.0207	0.0209
0.0	0.0	0.0	-2395.9366	-1277.1312	NaN	NaN	0.3477	0.8932	0.0225	0.021	0.0217	0.0208	0.0208
0.0	0.0	0.0	-1707.9366	818.8688	NaN	NaN	-0.3	0.8935	0.0224	0.0208	0.0215	0.0209	0.0208
0.0	0.0	0.0	236.0634	561.8688	NaN	NaN	0.7042	0.8932	0.0226	0.0208	0.0215	0.0211	0.0208
0.0	0.0	0.0	-1638.9366	1865.8688	NaN	NaN	1.3	0.8927	0.0227	0.021	0.0216	0.0212	0.0208
0.0	0.0	0.0	-1648.9366	-2342.1312	NaN	NaN	0.5868	0.8918	0.0229	0.0214	0.0218	0.0211	0.021
0.0	0.0	0.0	-1652.9366	-468.1312	NaN	NaN	0.2207	0.8918	0.0229	0.0215	0.0218	0.021	0.021
0.0	0.0	0.0	-1038.9366	396.8688	NaN	NaN	-0.3	0.8915	0.0229	0.0215	0.0219	0.0211	0.0211
0.0	0.0	0.0	-2476.9366	-2706.1312	NaN	NaN	0.5221	0.8917	0.0228	0.0216	0.0218	0.021	0.0211
0.0	0.0	0.0	373.0634	1413.8688	NaN	NaN	0.7912	0.8921	0.0228	0.0213	0.0218	0.0211	0.0209
0.0	0.0	0.0	-730.9366	-1422.1312	NaN	NaN	0.6605	0.8917	0.0229	0.0214	0.0218	0.0212	0.021
0.0	0.0	0.0	-1840.9366	-358.1312	NaN	NaN	0.1629	0.8916	0.0229	0.0215	0.0217	0.0212	0.0211
0.0	0.0	0.0	-2678.9366	-1861.1312	NaN	NaN	0.4099	0.8914	0.023	0.0215	0.0218	0.0212	0.0212
0.0	0.0	0.0	-898.9366	1367.8688	NaN	NaN	1.3	0.8916	0.023	0.0214	0.0217	0.0213	0.0211
0.0	0.0	0.0	-1959.9366	500.8688	NaN	NaN	-0.3	0.8913	0.023	0.0214	0.0217	0.0214	0.0211
0.0	0.0	0.0	-982.9366	1469.8688	NaN	NaN	1.3	0.8917	0.0229	0.0214	0.0216	0.0214	0.021
0.0	0.0	0.0	-926.9366	141.8688	NaN	NaN	-0.1807	0.8915	0.0229	0.0215	0.0217	0.0213	0.0211
0.0	0.0	0.0	-1404.9366	-2511.1312	NaN	NaN	0.6412	0.8917	0.0228	0.0215	0.0217	0.0211	0.0212
0.0	0.0	0.0	-770.9366	-388.1312	NaN	NaN	0.3349	0.892	0.0227	0.0213	0.0217	0.0212	0.0211
0.0	0.0	0.0	-3340.9366	-661.1312	NaN	NaN	0.1652	0.8919	0.0226	0.0212	0.0218	0.0213	0.0211
0.0	0.0	0.0	-2617.9366	2871.8688	NaN	NaN	1.3	0.8923	0.0225	0.021	0.0218	0.0213	0.021
0.0	0.0	0.0	-1298.9366	-3272.1312	NaN	NaN	0.7158	0.8918	0.0225	0.0213	0.0219	0.0213	0.0212
0.0	0.0	0.0	-2272.9366	-1122.1312	NaN	NaN	0.3305	0.8923	0.0224	0.0212	0.0219	0.0212	0.0211
0.0	0.0	0.0	-2298.9366	-3152.1312	NaN	NaN	0.5783	0.8922	0.0223	0.0212	0.0219	0.0212	0.0212
0.0	0.0	0.0	-1724.9366	215.8688	NaN	NaN	-0.143	0.8929	0.0221	0.0209	0.0218	0.0212	0.0211
0.0	0.0	0.0	-2192.9366	2380.8688	NaN	NaN	1.3	0.8932	0.022	0.0207	0.0217	0.0213	0.0211
0.0	0.0	0.0	-1023.9366	-2828.1312	NaN	NaN	0.7342	0.8935	0.0219	0.0205	0.0216	0.0214	0.0211
0.0	0.0	0.0	-522.9366	-992.1312	NaN	NaN	0.6548	0.8936	0.0219	0.0204	0.0216	0.0215	0.0211
0.0	0.0	0.0	-1978.9366	1122.8688	NaN	NaN	-0.3	0.8931	0.022	0.0205	0.0217	0.0216	0.0211
0.0	0.0	0.0	-1339.9366	454.8688	NaN	NaN	-0.3	0.8924	0.0221	0.0207	0.0218	0.0217	0.0213
0.0	0.0	0.0	-2355.9366	-3357.1312	NaN	NaN	0.5876	0.8919	0.0223	0.0209	0.0219	0.0217	0.0215
0.0	0.0	0.0	-1445.9366	-1695.1312	NaN	NaN	0.5397	0.8927	0.0221	0.0206	0.0217	0.0216	0.0212
0.0	0.0	0.0	-1834.9366	359.8688	NaN	NaN	-0.244	0.8933	0.022	0.0204	0.0215	0.0216	0.0212
0.0	0.0	0.0	441.0634	-2913.1312	NaN	NaN	1.1784	0.894	0.0218	0.0201	0.0215	0.0217	0.021
0.0	0.0	0.0	-405.9366	3658.8688	NaN	NaN	1.1248	0.8942	0.0218	0.02	0.0214	0.0218	0.0209
0.0	0.0	0.0	-1787.9366	2031.8688	NaN	NaN	1.3	0.8937	0.0219	0.0201	0.0215	0.0219	0.0209
0.0	0.0	0.0	-85.9366	47.8688	NaN	NaN	-0.3	0.8937	0.022	0.0201	0.0214	0.0218	0.0209
0.0	0.0	0.0	-1435.9366	-2573.1312	NaN	NaN	0.6418	0.8931	0.0222	0.0203	0.0215	0.0219	0.021
0.0	0.0	0.0	-2016.9366	2075.8688	NaN	NaN	1.3	0.8937	0.0221	0.0202	0.0214	0.0218	0.0209
0.0	0.0	0.0	572.0634	-1085.1312	NaN	NaN	1.3	0.8934	0.0222	0.0202	0.0214	0.0218	0.021
0.0	0.0	0.0	-1873.9366	-63.1312	NaN	NaN	0.0326	0.8937	0.0221	0.0202	0.0214	0.0217	0.0209
0.0	0.0	0.0	-721.9366	448.8688	NaN	NaN	-0.3	0.8938	0.0221	0.0201	0.0214	0.0217	0.0208
0.0	0.0	0.0	-1198.9366	-418.1312	NaN	NaN	0.2586	0.894	0.0221	0.0201	0.0213	0.0217	0.0208
0.0	0.0	0.0	-2187.9366	2539.8688	NaN	NaN	1.3	0.8938	0.0221	0.0201	0.0214	0.0218	0.0207
0.0	0.0	0.0	487.0634	1466.8688	NaN	NaN	0.7507	0.8941	0.0221	0.0201	0.0213	0.0217	0.0207
0.0	0.0	0.0	-173.9366	607.8688	NaN	NaN	1.3	0.8933	0.0223	0.0203	0.0214	0.0218	0.0208
0.0	0.0	0.0	-3052.9366	2082.8688	NaN	NaN	-0.3	0.8932	0.0224	0.0204	0.0214	0.0218	0.0208
0.0	0.0	0.0	-1518.9366	2495.8688	NaN	NaN	1.3	0.893	0.0225	0.0205	0.0215	0.0217	0.0208
0.0	0.0	0.0	-2280.9366	-1083.1312	NaN	NaN	0.322	0.8922	0.0228	0.0208	0.0216	0.0217	0.0209
0.0	0.0	0.0	574.0634	-813.1312	NaN	NaN	1.3	0.8923	0.0227	0.021	0.0217	0.0214	0.0209
0.0	0.0	0.0	-2607.9366	-33.1312	NaN	NaN	0.0125	0.8917	0.0228	0.0213	0.0219	0.0213	0.0211
0.0	0.0	0.0	-3700.9366	-2885.1312	NaN	NaN	0.4381	0.8918	0.0226	0.0215	0.022	0.021	0.0211
0.0	0.0	0.0	-419.9366	-861.1312	NaN	NaN	0.6722	0.8925	0.0224	0.0213	0.0218	0.0208	0.0211
0.0	0.0	0.0	-730.9366	-1660.1312	NaN	NaN	0.6943	0.8927	0.0223	0.0213	0.0218	0.0208	0.0211
0.0	0.0	0.0	478.0634	2128.8688	NaN	NaN	0.8166	0.8931	0.0222	0.0211	0.0216	0.0209	0.021
0.0	0.0	0.0	-1589.9366	-265.1312	NaN	NaN	0.1429	0.8925	0.0224	0.0213	0.0216	0.0211	0.0211
0.0	0.0	0.0	-1249.9366	1987.8688	NaN	NaN	1.3	0.8927	0.0224	0.0213	0.0216	0.0211	0.021
0.0	0.0	0.0	-235.9366	-1056.1312	NaN	NaN	0.8174	0.8917	0.0226	0.0216	0.0218	0.021	0.0213
0.0	0.0	0.0	-1299.9366	-1735.1312	NaN	NaN	0.5717	0.8914	0.0227	0.0218	0.0219	0.021	0.0213
0.0	0.0	0.0	-3502.9366	-866.1312	NaN	NaN	0.1982	0.8914	0.0227	0.0217	0.022	0.0209	0.0212
0.0	0.0	0.0	-1436.9366	-689.1312	NaN	NaN	0.3241	0.8915	0.0227	0.0217	0.0219	0.0208	0.0212
0.0	0.0	0.0	-2570.9366	-1377.1312	NaN	NaN	0.3488	0.8917	0.0227	0.0217	0.0219	0.0208	0.0212
0.0	0.0	0.0	-2103.9366	-774.1312	NaN	NaN	0.269	0.8923	0.0225	0.0216	0.0218	0.0208	0.0211
0.0	0.0	0.0	-1801.9366	-1372.1312	NaN	NaN	0.4323	0.8925	0.0224	0.0216	0.0217	0.0207	0.0211
0.0	0.0	0.0	-1074.9366	1009.8688	NaN	NaN	-0.3	0.8926	0.0223	0.0216	0.0217	0.0208	0.0211
0.0	0.0	0.0	-1591.9366	-1049.1312	NaN	NaN	0.3972	0.8923	0.0224	0.0217	0.0217	0.0208	0.0212
0.0	0.0	0.0	-2969.9366	-1093.1312	NaN	NaN	0.269	0.8922	0.0224	0.0218	0.0217	0.0207	0.0212
0.0	0.0	0.0	-3550.9366	437.8688	NaN	NaN	-0.1407	0.8923	0.0223	0.0218	0.0217	0.0207	0.0212
0.0	0.0	0.0	-1100.9366	-1772.1312	NaN	NaN	0.6168	0.8924	0.0222	0.0217	0.0216	0.0207	0.0213
0.0	0.0	0.0	-2975.9366	-933.1312	NaN	NaN	0.2387	0.8926	0.0221	0.0216	0.0216	0.0207	0.0214
0.0	0.0	0.0	-372.9366	-134.1312	NaN	NaN	0.2645	0.8929	0.022	0.0214	0.0216	0.0209	0.0214
0.0	0.0	0.0	-1788.9366	15.8688	NaN	NaN	-0.0089	0.8928	0.0219	0.0213	0.0215	0.021	0.0214
0.0	0.0	0.0	-3508.9366	432.8688	NaN	NaN	-0.1407	0.8922	0.022	0.0214	0.0217	0.0212	0.0215
0.0	0.0	0.0	-2928.9366	-1185.1312	NaN	NaN	0.2881	0.8914	0.0222	0.0218	0.0217	0.0212	0.0217
0.0	0.0	0.0	-2924.9366	-69.1312	NaN	NaN	0.0231	0.8914	0.0222	0.0218	0.0217	0.0213	0.0217
0.0	0.0	0.0	-408.9366	-1586.1312	NaN	NaN	0.795	0.8919	0.0221	0.0215	0.0216	0.0213	0.0216
0.0	0.0	0.0	-2250.9366	593.8688	NaN	NaN	-0.3	0.8921	0.0221	0.0214	0.0215	0.0214	0.0215
0.0	0.0	0.0	-1028.9366	1197.8688	NaN	NaN	1.3	0.8927	0.0219	0.0211	0.0214	0.0215	0.0214
0.0	0.0	0.0	-1025.9366	-1518.1312	NaN	NaN	0.5967	0.8922	0.022	0.0211	0.0214	0.0217	0.0216
0.0	0.0	0.0	-1525.9366	2765.8688	NaN	NaN	1.3	0.8922	0.022	0.0211	0.0214	0.0218	0.0216
0.0	0.0	0.0	-2245.9366	-507.1312	NaN	NaN	0.1842	0.8915	0.0221	0.0212	0.0216	0.0219	0.0218
0.0	0.0	0.0	-2059.9366	-2055.1312	NaN	NaN	0.4994	0.8915	0.022	0.0211	0.0216	0.0219	0.0218
0.0	0.0	0.0	-2271.9366	1958.8688	NaN	NaN	-0.3	0.8923	0.0218	0.0208	0.0215	0.0219	0.0217
0.0	0.0	0.0	348.0634	93.8688	NaN	NaN	0.2124	0.8923	0.0217	0.0207	0.0215	0.022	0.0217
0.0	0.0	0.0	-1257.9366	-591.1312	NaN	NaN	0.3197	0.8923	0.0217	0.0207	0.0215	0.022	0.0217
0.0	0.0	0.0	-721.9366	-286.1312	NaN	NaN	0.2838	0.8927	0.0216	0.0206	0.0214	0.022	0.0216
0.0	0.0	0.0	-3099.9366	2523.8688	NaN	NaN	-0.3	0.8932	0.0214	0.0204	0.0214	0.022	0.0216
0.0	0.0	0.0	-1675.9366	-546.1312	NaN	NaN	0.2458	0.8935	0.0213	0.0203	0.0214	0.022	0.0215
0.0	0.0	0.0	-3122.9366	2802.8688	NaN	NaN	-0.3	0.8942	0.021	0.0202	0.0213	0.0219	0.0213
0.0	0.0	0.0	-2364.9366	-267.1312	NaN	NaN	0.1015	0.8933	0.0214	0.0204	0.0215	0.022	0.0215
0.0	0.0	0.0	-300.9366	-520.1312	NaN	NaN	0.6335	0.8936	0.0213	0.0203	0.0214	0.0219	0.0214
0.0	0.0	0.0	-3444.9366	278.8688	NaN	NaN	-0.0881	0.8932	0.0214	0.0204	0.0215	0.0219	0.0215
0.0	0.0	0.0	-2060.9366	-141.1312	NaN	NaN	0.0641	0.8948	0.0209	0.0201	0.0213	0.0217	0.0212
0.0	0.0	0.0	-1765.9366	2343.8688	NaN	NaN	1.3	0.8958	0.0205	0.0198	0.0213	0.0217	0.0211
0.0	0.0	0.0	-1234.9366	1800.8688	NaN	NaN	1.3	0.8959	0.0203	0.0197	0.0213	0.0217	0.021
0.0	0.0	0.0	-1749.9366	2610.8688	NaN	NaN	1.3	0.8951	0.0207	0.0199	0.0214	0.0219	0.0211
0.0	0.0	0.0	-2575.9366	740.8688	NaN	NaN	-0.3	0.8936	0.0213	0.0203	0.0216	0.022	0.0213
0.0	0.0	0.0	-1981.9366	-203.1312	NaN	NaN	0.093	0.8933	0.0216	0.0205	0.0215	0.0218	0.0213
0.0	0.0	0.0	-1815.9366	332.8688	NaN	NaN	-0.2244	0.8934	0.0216	0.0206	0.0215	0.0216	0.0213
0.0	0.0	0.0	-670.9366	-1955.1312	NaN	NaN	0.7445	0.8936	0.0215	0.0206	0.0215	0.0215	0.0213
0.0	0.0	0.0	-2008.9366	840.8688	NaN	NaN	-0.3	0.8941	0.0213	0.0205	0.0215	0.0215	0.0211
0.0	0.0	0.0	-318.9366	499.8688	NaN	NaN	1.3	0.8939	0.0214	0.0205	0.0215	0.0215	0.0211
0.0	0.0	0.0	-1637.9366	-165.1312	NaN	NaN	0.0916	0.8934	0.0215	0.0207	0.0216	0.0216	0.0213
0.0	0.0	0.0	-2468.9366	-1435.1312	NaN	NaN	0.3676	0.8931	0.0216	0.0208	0.0216	0.0216	0.0213
0.0	0.0	0.0	-114.9366	-645.1312	NaN	NaN	0.8488	0.8929	0.0217	0.0208	0.0217	0.0216	0.0213
0.0	0.0	0.0	-2270.9366	1674.8688	NaN	NaN	-0.3	0.8929	0.0217	0.0208	0.0217	0.0216	0.0213
0.0	0.0	0.0	-20.9366	1518.8688	NaN	NaN	1.014	0.8931	0.0217	0.0208	0.0216	0.0215	0.0213
0.0	0.0	0.0	-394.9366	-443.1312	NaN	NaN	0.5288	0.8929	0.0219	0.021	0.0217	0.0214	0.0212
0.0	0.0	0.0	-1176.9366	-700.1312	NaN	NaN	0.373	0.8931	0.0219	0.0209	0.0217	0.0213	0.0211
0.0	0.0	0.0	684.0634	-1633.1312	NaN	NaN	1.3	0.8934	0.0218	0.0208	0.0216	0.0213	0.0211
0.0	0.0	0.0	646.0634	105.8688	NaN	NaN	0.1408	0.8932	0.0219	0.0209	0.0217	0.0213	0.0211
0.0	0.0	0.0	-1056.9366	-971.1312	NaN	NaN	0.4788	0.8927	0.0221	0.0211	0.0218	0.0213	0.021
0.0	0.0	0.0	-3647.9366	-2611.1312	NaN	NaN	0.4172	0.8923	0.0222	0.0214	0.022	0.0211	0.0211
0.0	0.0	0.0	-1541.9366	45.8688	NaN	NaN	-0.0307	0.8928	0.0221	0.0213	0.0219	0.0211	0.0208
0.0	0.0	0.0	399.0634	-1239.1312	NaN	NaN	1.3	0.8932	0.022	0.0212	0.0218	0.021	0.0208
0.0	0.0	0.0	-75.9366	-2419.1312	NaN	NaN	0.9696	0.8929	0.022	0.0214	0.0219	0.021	0.0208
0.0	0.0	0.0	-518.9366	-2326.1312	NaN	NaN	0.8176	0.8933	0.022	0.0213	0.0218	0.021	0.0207
0.0	0.0	0.0	-740.9366	1780.8688	NaN	NaN	1.3	0.8934	0.022	0.0212	0.0217	0.0209	0.0207
0.0	0.0	0.0	-3332.9366	-2456.1312	NaN	NaN	0.4243	0.8926	0.0221	0.0215	0.0219	0.021	0.0209
0.0	0.0	0.0	-2463.9366	2721.8688	NaN	NaN	1.3	0.8935	0.0219	0.0211	0.0217	0.021	0.0207
0.0	0.0	0.0	-1220.9366	-2589.1312	NaN	NaN	0.6795	0.8925	0.0222	0.0214	0.0219	0.0211	0.021
0.0	0.0	0.0	-2178.9366	570.8688	NaN	NaN	-0.3	0.8931	0.0221	0.0212	0.0217	0.0211	0.0208
0.0	0.0	0.0	-636.9366	728.8688	NaN	NaN	1.3	0.893	0.0221	0.0211	0.0217	0.0212	0.0209
0.0	0.0	0.0	-3118.9366	295.8688	NaN	NaN	-0.1048	0.8926	0.0222	0.0213	0.0217	0.0212	0.021
0.0	0.0	0.0	-1888.9366	2366.8688	NaN	NaN	1.3	0.8932	0.0222	0.0211	0.0215	0.0211	0.0209
0.0	0.0	0.0	-1713.9366	-1464.1312	NaN	NaN	0.4607	0.8927	0.0223	0.0213	0.0216	0.0212	0.021
0.0	0.0	0.0	-1000.9366	451.8688	NaN	NaN	-0.3	0.8926	0.0223	0.0213	0.0216	0.0212	0.0209
0.0	0.0	0.0	-1391.9366	2407.8688	NaN	NaN	1.3	0.8924	0.0223	0.0214	0.0217	0.0213	0.021
0.0	0.0	0.0	-2708.9366	-1114.1312	NaN	NaN	0.2914	0.8915	0.0226	0.0218	0.0219	0.0211	0.0211
0.0	0.0	0.0	-2493.9366	-2198.1312	NaN	NaN	0.4685	0.8922	0.0224	0.0217	0.0218	0.0209	0.021
0.0	0.0	0.0	1122.0634	-2926.1312	NaN	NaN	1.3	0.8929	0.0222	0.0215	0.0217	0.0207	0.021
0.0	0.0	0.0	-2227.9366	-1787.1312	NaN	NaN	0.4451	0.893	0.0221	0.0215	0.0217	0.0207	0.021
0.0	0.0	0.0	-2741.9366	943.8688	NaN	NaN	-0.3	0.8937	0.0218	0.0212	0.0216	0.0207	0.021
0.0	0.0	0.0	-1577.9366	-372.1312	NaN	NaN	0.1908	0.8935	0.0218	0.0211	0.0216	0.0209	0.0211
0.0	0.0	0.0	-56.9366	178.8688	NaN	NaN	1.3	0.8938	0.0218	0.0209	0.0215	0.021	0.021
0.0	0.0	0.0	-1605.9366	2194.8688	NaN	NaN	1.3	0.8936	0.0218	0.0209	0.0215	0.0211	0.021
0.0	0.0	0.0	-1484.9366	-3008.1312	NaN	NaN	0.6695	0.892	0.0222	0.0214	0.0218	0.0212	0.0213
0.0	0.0	0.0	-429.9366	-214.1312	NaN	NaN	0.3325	0.8925	0.0221	0.0213	0.0217	0.0212	0.0211
0.0	0.0	0.0	-1984.9366	-339.1312	NaN	NaN	0.1459	0.8922	0.0222	0.0214	0.0218	0.0211	0.0213
0.0	0.0	0.0	-3415.9366	-2645.1312	NaN	NaN	0.4364	0.8924	0.0221	0.0214	0.0217	0.0211	0.0213
0.0	0.0	0.0	-1835.9366	480.8688	NaN	NaN	-0.3	0.8928	0.0219	0.0212	0.0217	0.021	0.0213
0.0	0.0	0.0	-999.9366	-1399.1312	NaN	NaN	0.5832	0.8927	0.0219	0.0213	0.0217	0.021	0.0214
0.0	0.0	0.0	-2926.9366	-1970.1312	NaN	NaN	0.4023	0.8927	0.0218	0.0213	0.0217	0.0211	0.0214
0.0	0.0	0.0	-3759.9366	2267.8688	NaN	NaN	-0.3	0.8928	0.0218	0.0214	0.0217	0.0211	0.0213
0.0	0.0	0.0	-2612.9366	-1748.1312	NaN	NaN	0.4008	0.8927	0.0218	0.0214	0.0216	0.021	0.0214
0.0	0.0	0.0	-1697.9366	-602.1312	NaN	NaN	0.2618	0.8937	0.0214	0.0212	0.0215	0.0209	0.0213
0.0	0.0	0.0	-1981.9366	133.8688	NaN	NaN	-0.0724	0.8939	0.0213	0.0211	0.0214	0.021	0.0213
0.0	0.0	0.0	-2384.9366	2686.8688	NaN	NaN	1.3	0.8947	0.0211	0.0208	0.0213	0.021	0.0212
0.0	0.0	0.0	-1775.9366	2486.8688	NaN	NaN	1.3	0.894	0.0212	0.0208	0.0213	0.0212	0.0214
0.0	0.0	0.0	-2736.9366	-1167.1312	NaN	NaN	0.299	0.8929	0.0216	0.0212	0.0215	0.0213	0.0216
0.0	0.0	0.0	-1902.9366	960.8688	NaN	NaN	-0.3	0.8927	0.0217	0.0211	0.0215	0.0214	0.0216
0.0	0.0	0.0	-2403.9366	-279.1312	NaN	NaN	0.104	0.8922	0.0218	0.0213	0.0216	0.0214	0.0217
0.0	0.0	0.0	-1457.9366	-129.1312	NaN	NaN	0.0814	0.8923	0.0218	0.0212	0.0216	0.0214	0.0217
0.0	0.0	0.0	-1433.9366	-323.1312	NaN	NaN	0.1839	0.8921	0.0219	0.0213	0.0216	0.0214	0.0217
0.0	0.0	0.0	-1344.9366	-1253.1312	NaN	NaN	0.4823	0.8921	0.0219	0.0213	0.0215	0.0214	0.0217
0.0	0.0	0.0	-1581.9366	2158.8688	NaN	NaN	1.3	0.8931	0.0215	0.021	0.0214	0.0214	0.0215
0.0	0.0	0.0	-1824.9366	1320.8688	NaN	NaN	-0.3	0.8926	0.0216	0.0211	0.0214	0.0216	0.0216
0.0	0.0	0.0	-1372.9366	85.8688	NaN	NaN	-0.0667	0.8921	0.0218	0.0213	0.0215	0.0216	0.0217
0.0	0.0	0.0	29.0634	-1523.1312	NaN	NaN	1.0195	0.8914	0.022	0.0215	0.0216	0.0217	0.0218
0.0	0.0	0.0	-3063.9366	-79.1312	NaN	NaN	0.0252	0.8907	0.0222	0.0219	0.0217	0.0217	0.0219
0.0	0.0	0.0	-2291.9366	-539.1312	NaN	NaN	0.1904	0.8906	0.0222	0.022	0.0218	0.0216	0.0219
0.0	0.0	0.0	-2457.9366	-843.1312	NaN	NaN	0.2554	0.8911	0.022	0.0218	0.0217	0.0215	0.0218
0.0	0.0	0.0	-3057.9366	-1932.1312	NaN	NaN	0.3872	0.8915	0.0219	0.0218	0.0217	0.0215	0.0217
0.0	0.0	0.0	-438.9366	3529.8688	NaN	NaN	1.142	0.8929	0.0215	0.0212	0.0215	0.0214	0.0214
0.0	0.0	0.0	-1578.9366	-1136.1312	NaN	NaN	0.4185	0.8918	0.0217	0.0215	0.0217	0.0216	0.0216
0.0	0.0	0.0	-925.9366	910.8688	NaN	NaN	-0.3	0.8919	0.0218	0.0215	0.0216	0.0217	0.0215
0.0	0.0	0.0	-1599.9366	723.8688	NaN	NaN	-0.3	0.8905	0.0222	0.0219	0.0219	0.0218	0.0218
0.0	0.0	0.0	-2563.9366	-778.1312	NaN	NaN	0.2328	0.8908	0.0221	0.0218	0.0218	0.0217	0.0217
0.0	0.0	0.0	-564.9366	1700.8688	NaN	NaN	1.3	0.8909	0.022	0.0218	0.0219	0.0217	0.0217
0.0	0.0	0.0	-2539.9366	-1073.1312	NaN	NaN	0.297	0.8908	0.0221	0.0219	0.0219	0.0216	0.0217
0.0	0.0	0.0	-1951.9366	-2735.1312	NaN	NaN	0.5835	0.8913	0.0219	0.0218	0.0218	0.0215	0.0217
0.0	0.0	0.0	-5.9366	-1083.1312	NaN	NaN	0.9945	0.8912	0.0219	0.0217	0.0219	0.0216	0.0217
0.0	0.0	0.0	-2619.9366	842.8688	NaN	NaN	-0.3	0.8916	0.0218	0.0217	0.0218	0.0215	0.0216
0.0	0.0	0.0	-3339.9366	-537.1312	NaN	NaN	0.1385	0.8915	0.0217	0.0217	0.0218	0.0215	0.0217
0.0	0.0	0.0	-705.9366	-2927.1312	NaN	NaN	0.8057	0.8911	0.0219	0.0219	0.0219	0.0215	0.0217
0.0	0.0	0.0	-2734.9366	1297.8688	NaN	NaN	-0.3	0.8918	0.0218	0.0218	0.0217	0.0213	0.0216
0.0	0.0	0.0	-1409.9366	-1642.1312	NaN	NaN	0.538	0.8917	0.0217	0.0218	0.0218	0.0213	0.0217
0.0	0.0	0.0	-2035.9366	-170.1312	NaN	NaN	0.0771	0.8922	0.0216	0.0217	0.0216	0.0213	0.0216
0.0	0.0	0.0	-2055.9366	2766.8688	NaN	NaN	1.3	0.8932	0.0214	0.0213	0.0214	0.0212	0.0214
0.0	0.0	0.0	-2321.9366	-1036.1312	NaN	NaN	0.3085	0.8922	0.0217	0.0214	0.0216	0.0215	0.0216
0.0	0.0	0.0	-567.9366	1254.8688	NaN	NaN	1.3	0.8924	0.0218	0.0213	0.0215	0.0216	0.0215
0.0	0.0	0.0	-2463.9366	1562.8688	NaN	NaN	-0.3	0.8914	0.0221	0.0215	0.0216	0.0218	0.0217
0.0	0.0	0.0	-1088.9366	-3957.1312	NaN	NaN	0.7842	0.8902	0.0224	0.0218	0.0218	0.0219	0.0218
0.0	0.0	0.0	-2166.9366	63.8688	NaN	NaN	-0.0304	0.8912	0.0222	0.0215	0.0216	0.0219	0.0216
0.0	0.0	0.0	-1869.9366	-107.1312	NaN	NaN	0.0542	0.8907	0.0224	0.0215	0.0217	0.022	0.0217
0.0	0.0	0.0	-1211.9366	-253.1312	NaN	NaN	0.1728	0.8911	0.0223	0.0215	0.0216	0.0219	0.0216
0.0	0.0	0.0	-114.9366	801.8688	NaN	NaN	1.1673	0.8913	0.0223	0.0214	0.0216	0.0219	0.0215
0.0	0.0	0.0	-2678.9366	-671.1312	NaN	NaN	0.2003	0.8911	0.0224	0.0215	0.0215	0.0219	0.0215
0.0	0.0	0.0	-2407.9366	636.8688	NaN	NaN	-0.3	0.8918	0.0222	0.0213	0.0214	0.0218	0.0214
0.0	0.0	0.0	-1103.9366	-2393.1312	NaN	NaN	0.6843	0.8909	0.0223	0.0214	0.0216	0.0221	0.0216
0.0	0.0	0.0	-2260.9366	1167.8688	NaN	NaN	-0.3	0.8911	0.0224	0.0214	0.0216	0.0221	0.0215
0.0	0.0	0.0	-3125.9366	1561.8688	NaN	NaN	-0.3	0.8909	0.0224	0.0214	0.0216	0.0222	0.0215
0.0	0.0	0.0	-1663.9366	-1287.1312	NaN	NaN	0.4362	0.8906	0.0226	0.0215	0.0216	0.0222	0.0216
0.0	0.0	0.0	-3037.9366	-403.1312	NaN	NaN	0.1172	0.8914	0.0223	0.0213	0.0215	0.0221	0.0214
0.0	0.0	0.0	-1270.9366	603.8688	NaN	NaN	-0.3	0.8918	0.0222	0.021	0.0215	0.0221	0.0214
0.0	0.0	0.0	-1570.9366	2095.8688	NaN	NaN	1.3	0.8916	0.0223	0.021	0.0215	0.0222	0.0214
0.0	0.0	0.0	-2439.9366	2492.8688	NaN	NaN	1.3	0.8918	0.0223	0.0208	0.0215	0.0222	0.0214
0.0	0.0	0.0	-676.9366	-2100.1312	NaN	NaN	0.7562	0.8909	0.0226	0.021	0.0216	0.0223	0.0216
0.0	0.0	0.0	-2307.9366	1560.8688	NaN	NaN	-0.3	0.8916	0.0224	0.0208	0.0215	0.0222	0.0214
0.0	0.0	0.0	-1355.9366	2478.8688	NaN	NaN	1.3	0.8916	0.0224	0.0207	0.0216	0.0223	0.0214
0.0	0.0	0.0	588.0634	-1997.1312	NaN	NaN	1.3	0.8909	0.0227	0.021	0.0217	0.0223	0.0215
0.0	0.0	0.0	-2223.9366	1189.8688	NaN	NaN	-0.3	0.8912	0.0226	0.0209	0.0217	0.0222	0.0213
0.0	0.0	0.0	-774.9366	-3234.1312	NaN	NaN	0.8067	0.891	0.0227	0.0211	0.0218	0.022	0.0215
0.0	0.0	0.0	-1896.9366	-2042.1312	NaN	NaN	0.5184	0.892	0.0223	0.0208	0.0217	0.0218	0.0214
0.0	0.0	0.0	-1520.9366	55.8688	NaN	NaN	-0.0381	0.8928	0.0219	0.0204	0.0217	0.022	0.0213
0.0	0.0	0.0	-1637.9366	1955.8688	NaN	NaN	1.3	0.8928	0.0218	0.0203	0.0217	0.0221	0.0213
0.0	0.0	0.0	-2573.9366	375.8688	NaN	NaN	-0.171	0.8926	0.0219	0.0204	0.0218	0.0221	0.0213
0.0	0.0	0.0	-1031.9366	-2267.1312	NaN	NaN	0.6872	0.8918	0.0222	0.0208	0.0219	0.022	0.0214
0.0	0.0	0.0	-1634.9366	-3666.1312	NaN	NaN	0.6916	0.8914	0.0223	0.0211	0.022	0.0217	0.0215
0.0	0.0	0.0	-1918.9366	-349.1312	NaN	NaN	0.1539	0.8925	0.0221	0.0208	0.0218	0.0216	0.0213
0.0	0.0	0.0	-1961.9366	-2414.1312	NaN	NaN	0.5517	0.8931	0.0218	0.0205	0.0217	0.0215	0.0213
0.0	0.0	0.0	186.0634	340.8688	NaN	NaN	0.6469	0.8944	0.0215	0.0201	0.0215	0.0215	0.021
0.0	0.0	0.0	-877.9366	709.8688	NaN	NaN	-0.3	0.8943	0.0215	0.02	0.0215	0.0217	0.021
0.0	0.0	0.0	-1962.9366	-946.1312	NaN	NaN	0.3252	0.8936	0.0218	0.0201	0.0215	0.0218	0.0211
0.0	0.0	0.0	576.0634	2540.8688	NaN	NaN	0.8152	0.8938	0.0217	0.02	0.0216	0.0219	0.021
0.0	0.0	0.0	-2719.9366	1721.8688	NaN	NaN	-0.3	0.8929	0.0221	0.0203	0.0217	0.022	0.0211
0.0	0.0	0.0	-2020.9366	-2412.1312	NaN	NaN	0.5441	0.8925	0.0223	0.0205	0.0217	0.0219	0.021
0.0	0.0	0.0	-1106.9366	1424.8688	NaN	NaN	1.3	0.8924	0.0224	0.0205	0.0218	0.0218	0.0209
0.0	0.0	0.0	-2581.9366	-1645.1312	NaN	NaN	0.3892	0.8919	0.0226	0.0208	0.0219	0.0217	0.0211
0.0	0.0	0.0	-3212.9366	122.8688	NaN	NaN	-0.0398	0.8926	0.0224	0.0206	0.0218	0.0215	0.021
0.0	0.0	0.0	-1327.9366	-1215.1312	NaN	NaN	0.4778	0.893	0.0223	0.0204	0.0217	0.0216	0.021
0.0	0.0	0.0	-1401.9366	1459.8688	NaN	NaN	1.3	0.8941	0.0219	0.0201	0.0216	0.0216	0.0208
0.0	0.0	0.0	-545.9366	3357.8688	NaN	NaN	1.1941	0.8936	0.0221	0.0201	0.0217	0.0218	0.0208
0.0	0.0	0.0	-1041.9366	-681.1312	NaN	NaN	0.3953	0.8927	0.0225	0.0205	0.0217	0.0218	0.0208
0.0	0.0	0.0	-597.9366	-1619.1312	NaN	NaN	0.7303	0.8916	0.0229	0.0209	0.0219	0.0217	0.0209
0.0	0.0	0.0	-1692.9366	-395.1312	NaN	NaN	0.1892	0.8918	0.0228	0.021	0.022	0.0215	0.021
0.0	0.0	0.0	-3582.9366	-2470.1312	NaN	NaN	0.4081	0.8919	0.0226	0.021	0.022	0.0214	0.021
0.0	0.0	0.0	-1434.9366	-56.1312	NaN	NaN	0.0376	0.8923	0.0225	0.0208	0.022	0.0215	0.0209
0.0	0.0	0.0	-1845.9366	3169.8688	NaN	NaN	1.3	0.8923	0.0226	0.0207	0.022	0.0215	0.0209
0.0	0.0	0.0	-1979.9366	-1649.1312	NaN	NaN	0.4544	0.8919	0.0226	0.021	0.0221	0.0214	0.0211
0.0	0.0	0.0	-882.9366	-2220.1312	NaN	NaN	0.7155	0.8916	0.0227	0.0212	0.0221	0.0214	0.021
0.0	0.0	0.0	-2147.9366	285.8688	NaN	NaN	-0.1535	0.8918	0.0227	0.0212	0.0221	0.0213	0.0209
0.0	0.0	0.0	-1663.9366	-2471.1312	NaN	NaN	0.5976	0.8919	0.0226	0.0212	0.0221	0.0212	0.021
0.0	0.0	0.0	-518.9366	-456.1312	NaN	NaN	0.4678	0.8921	0.0225	0.0212	0.0221	0.0212	0.0209
0.0	0.0	0.0	-1340.9366	-468.1312	NaN	NaN	0.2588	0.8922	0.0224	0.0211	0.0221	0.0212	0.021
0.0	0.0	0.0	-2729.9366	-2020.1312	NaN	NaN	0.4253	0.8924	0.0224	0.0211	0.022	0.0211	0.021
0.0	0.0	0.0	-1807.9366	2163.8688	NaN	NaN	1.3	0.8924	0.0222	0.021	0.0221	0.0212	0.021
0.0	0.0	0.0	-3678.9366	1240.8688	NaN	NaN	-0.3	0.8923	0.0222	0.0209	0.0222	0.0213	0.0211
0.0	0.0	0.0	-664.9366	-833.1312	NaN	NaN	0.5561	0.8924	0.0222	0.021	0.0222	0.0213	0.021
0.0	0.0	0.0	-11.9366	-3378.1312	NaN	NaN	0.9965	0.8927	0.0221	0.021	0.0221	0.0211	0.0209
0.0	0.0	0.0	297.0634	-4429.1312	NaN	NaN	1.0719	0.8928	0.0221	0.021	0.0222	0.0211	0.0209
0.0	0.0	0.0	-2800.9366	-4255.1312	NaN	NaN	0.603	0.893	0.022	0.021	0.0221	0.021	0.0209
0.0	0.0	0.0	-1232.9366	-679.1312	NaN	NaN	0.3552	0.8932	0.0219	0.0209	0.0221	0.0211	0.0209
0.0	0.0	0.0	-907.9366	-2150.1312	NaN	NaN	0.7031	0.8929	0.0219	0.0209	0.0221	0.0212	0.021
0.0	0.0	0.0	-2551.9366	-1270.1312	NaN	NaN	0.3323	0.8928	0.0218	0.0209	0.0221	0.0213	0.0211
0.0	0.0	0.0	-2137.9366	3.8688	NaN	NaN	-0.0018	0.8926	0.0219	0.0209	0.0221	0.0214	0.0211
0.0	0.0	0.0	-528.9366	-507.1312	NaN	NaN	0.4895	0.8922	0.022	0.021	0.0221	0.0215	0.0213
0.0	0.0	0.0	-2002.9366	-1572.1312	NaN	NaN	0.4397	0.892	0.0219	0.0209	0.0222	0.0216	0.0213
0.0	0.0	0.0	-2271.9366	-1395.1312	NaN	NaN	0.3804	0.8921	0.022	0.0208	0.0221	0.0218	0.0213
0.0	0.0	0.0	-2174.9366	270.8688	NaN	NaN	-0.1423	0.8926	0.0219	0.0206	0.022	0.0218	0.0212
0.0	0.0	0.0	570.0634	1079.8688	NaN	NaN	0.6545	0.893	0.0218	0.0203	0.0219	0.0219	0.0211
0.0	0.0	0.0	-1655.9366	-4131.1312	NaN	NaN	0.7139	0.8923	0.022	0.0205	0.0219	0.022	0.0213
0.0	0.0	0.0	-1728.9366	1746.8688	NaN	NaN	1.3	0.8923	0.0221	0.0205	0.0219	0.022	0.0212
0.0	0.0	0.0	-2403.9366	-1717.1312	NaN	NaN	0.4167	0.892	0.0223	0.0206	0.022	0.022	0.0213
0.0	0.0	0.0	-798.9366	-1179.1312	NaN	NaN	0.5961	0.8921	0.0222	0.0205	0.0219	0.022	0.0213
0.0	0.0	0.0	-1909.9366	101.8688	NaN	NaN	-0.0563	0.8925	0.022	0.0203	0.0219	0.022	0.0212
0.0	0.0	0.0	666.0634	2405.8688	NaN	NaN	0.7832	0.8932	0.0219	0.0199	0.0218	0.0222	0.0211
0.0	0.0	0.0	-1671.9366	366.8688	NaN	NaN	-0.2811	0.8931	0.0218	0.0199	0.0218	0.0223	0.0211
0.0	0.0	0.0	-173.9366	3418.8688	NaN	NaN	1.0536	0.8934	0.0218	0.0197	0.0218	0.0224	0.0209
0.0	0.0	0.0	-1464.9366	103.8688	NaN	NaN	-0.0763	0.8929	0.022	0.02	0.0218	0.0223	0.0211
0.0	0.0	0.0	-35.9366	-3969.1312	NaN	NaN	0.991	0.8932	0.022	0.02	0.0217	0.0221	0.021
0.0	0.0	0.0	-1632.9366	484.8688	NaN	NaN	-0.3	0.8939	0.0218	0.0197	0.0216	0.022	0.0209
0.0	0.0	0.0	-121.9366	-1944.1312	NaN	NaN	0.941	0.8944	0.0216	0.0196	0.0216	0.022	0.0209
0.0	0.0	0.0	-222.9366	3972.8688	NaN	NaN	1.0595	0.8954	0.0213	0.0192	0.0215	0.0219	0.0207
0.0	0.0	0.0	-377.9366	-36.1312	NaN	NaN	0.0873	0.8951	0.0214	0.0193	0.0215	0.022	0.0207
0.0	0.0	0.0	-1935.9366	823.8688	NaN	NaN	-0.3	0.8955	0.0214	0.0193	0.0215	0.0219	0.0205
0.0	0.0	0.0	-776.9366	1495.8688	NaN	NaN	1.3	0.8954	0.0215	0.0193	0.0215	0.0218	0.0204
0.0	0.0	0.0	-1610.9366	-2138.1312	NaN	NaN	0.5703	0.896	0.0215	0.0193	0.0214	0.0216	0.0202
0.0	0.0	0.0	-519.9366	544.8688	NaN	NaN	1.3	0.8964	0.0214	0.0192	0.0213	0.0215	0.0201
0.0	0.0	0.0	526.0634	1101.8688	NaN	NaN	0.6769	0.8971	0.0212	0.019	0.0212	0.0214	0.02
0.0	0.0	0.0	-985.9366	362.8688	NaN	NaN	-0.3	0.8968	0.0213	0.019	0.0213	0.0216	0.02
0.0	0.0	0.0	-879.9366	1274.8688	NaN	NaN	1.3	0.8969	0.0213	0.019	0.0213	0.0216	0.0199
0.0	0.0	0.0	132.0634	-1558.1312	NaN	NaN	1.0926	0.8965	0.0216	0.0191	0.0214	0.0216	0.0199
0.0	0.0	0.0	2494.0634	-1694.1312	NaN	NaN	-0.3	0.8964	0.0217	0.0191	0.0214	0.0216	0.0198
0.0	0.0	0.0	-2817.9366	886.8688	NaN	NaN	-0.3	0.8964	0.0217	0.0192	0.0214	0.0215	0.0198
0.0	0.0	0.0	-1533.9366	-1028.1312	NaN	NaN	0.4013	0.8966	0.0217	0.0192	0.0213	0.0215	0.0197
0.0	0.0	0.0	383.0634	1289.8688	NaN	NaN	0.771	0.8965	0.0217	0.0192	0.0214	0.0216	0.0197
0.0	0.0	0.0	229.0634	501.8688	NaN	NaN	0.6866	0.8954	0.022	0.0195	0.0216	0.0218	0.0198
0.0	0.0	0.0	-912.9366	572.8688	NaN	NaN	-0.3	0.895	0.0223	0.0197	0.0216	0.0218	0.0197
0.0	0.0	0.0	-951.9366	-2606.1312	NaN	NaN	0.7325	0.8939	0.0227	0.02	0.0218	0.0218	0.0198
0.0	0.0	0.0	-1163.9366	-1312.1312	NaN	NaN	0.5299	0.894	0.0227	0.0201	0.0217	0.0217	0.0198
0.0	0.0	0.0	-1420.9366	-254.1312	NaN	NaN	0.1517	0.8939	0.0227	0.0202	0.0217	0.0217	0.0198
0.0	0.0	0.0	1207.0634	-837.1312	NaN	NaN	-0.3	0.8937	0.0226	0.0202	0.0217	0.0219	0.0199
0.0	0.0	0.0	-348.9366	2476.8688	NaN	NaN	1.164	0.8931	0.0228	0.0203	0.0218	0.022	0.02
0.0	0.0	0.0	-1124.9366	-3033.1312	NaN	NaN	0.7295	0.8923	0.0232	0.0205	0.0219	0.022	0.0201
0.0	0.0	0.0	-1069.9366	1940.8688	NaN	NaN	1.3	0.8921	0.0233	0.0206	0.0219	0.022	0.0201
0.0	0.0	0.0	-1307.9366	-400.1312	NaN	NaN	0.2343	0.8921	0.0233	0.0207	0.022	0.0219	0.0201
0.0	0.0	0.0	-1548.9366	-219.1312	NaN	NaN	0.1239	0.8921	0.0233	0.0207	0.022	0.0218	0.0201
0.0	0.0	0.0	-475.9366	306.8688	NaN	NaN	-0.3	0.8921	0.0232	0.0208	0.022	0.0218	0.0201
0.0	0.0	0.0	595.0634	-6.1312	NaN	NaN	-0.0104	0.8919	0.0233	0.0208	0.0221	0.0218	0.0201
0.0	0.0	0.0	-1184.9366	298.8688	NaN	NaN	-0.3	0.8916	0.0232	0.021	0.0222	0.0218	0.0202
0.0	0.0	0.0	-640.9366	-558.1312	NaN	NaN	0.4655	0.8915	0.0232	0.0211	0.0223	0.0218	0.0202
0.0	0.0	0.0	-1648.9366	-1789.1312	NaN	NaN	0.5204	0.8911	0.0232	0.0213	0.0224	0.0217	0.0203
0.0	0.0	0.0	-2281.9366	-1112.1312	NaN	NaN	0.3277	0.8914	0.023	0.0214	0.0224	0.0215	0.0203
0.0	0.0	0.0	-1782.9366	-291.1312	NaN	NaN	0.1404	0.8916	0.0229	0.0214	0.0224	0.0215	0.0203
0.0	0.0	0.0	234.0634	-2303.1312	NaN	NaN	1.1131	0.8915	0.0229	0.0215	0.0224	0.0214	0.0203
0.0	0.0	0.0	-3654.9366	-1285.1312	NaN	NaN	0.2601	0.8919	0.0228	0.0215	0.0223	0.0212	0.0204
0.0	0.0	0.0	-1427.9366	-766.1312	NaN	NaN	0.3492	0.8923	0.0227	0.0214	0.0222	0.0211	0.0204
0.0	0.0	0.0	-1489.9366	-1737.1312	NaN	NaN	0.5383	0.8924	0.0226	0.0215	0.0221	0.021	0.0205
0.0	0.0	0.0	-2846.9366	750.8688	NaN	NaN	-0.3	0.8924	0.0225	0.0215	0.022	0.0211	0.0205
0.0	0.0	0.0	3.0634	-86.1312	NaN	NaN	1.0369	0.8925	0.0224	0.0215	0.022	0.0211	0.0205
0.0	0.0	0.0	-146.9366	-2166.1312	NaN	NaN	0.9365	0.8923	0.0224	0.0216	0.022	0.0212	0.0206
0.0	0.0	0.0	-1120.9366	489.8688	NaN	NaN	-0.3	0.8923	0.0223	0.0216	0.022	0.0213	0.0206
0.0	0.0	0.0	555.0634	-2113.1312	NaN	NaN	1.3	0.8918	0.0224	0.0217	0.0221	0.0213	0.0207
0.0	0.0	0.0	-2439.9366	575.8688	NaN	NaN	-0.3	0.8912	0.0225	0.0219	0.0221	0.0214	0.0208
0.0	0.0	0.0	-2230.9366	-1047.1312	NaN	NaN	0.3194	0.8913	0.0226	0.0219	0.0221	0.0213	0.0208
0.0	0.0	0.0	-2246.9366	-2025.1312	NaN	NaN	0.474	0.8915	0.0226	0.022	0.0219	0.0211	0.0209
0.0	0.0	0.0	-2463.9366	-788.1312	NaN	NaN	0.2423	0.892	0.0224	0.0219	0.0218	0.0211	0.0208
0.0	0.0	0.0	-54.9366	2832.8688	NaN	NaN	1.0198	0.8924	0.0222	0.0217	0.0217	0.0212	0.0208
0.0	0.0	0.0	-284.9366	-2618.1312	NaN	NaN	0.9018	0.8918	0.0222	0.0219	0.0218	0.0213	0.021
0.0	0.0	0.0	-766.9366	-879.1312	NaN	NaN	0.5341	0.8922	0.0221	0.0218	0.0217	0.0214	0.021
0.0	0.0	0.0	-2131.9366	-889.1312	NaN	NaN	0.2943	0.8921	0.022	0.0218	0.0217	0.0214	0.0211
0.0	0.0	0.0	-4496.9366	1199.8688	NaN	NaN	-0.3	0.8926	0.0217	0.0216	0.0215	0.0214	0.0211
0.0	0.0	0.0	-694.9366	235.8688	NaN	NaN	-0.3	0.8927	0.0215	0.0215	0.0215	0.0215	0.0212
0.0	0.0	0.0	-1620.9366	616.8688	NaN	NaN	-0.3	0.8926	0.0215	0.0216	0.0216	0.0216	0.0212
0.0	0.0	0.0	-2280.9366	1902.8688	NaN	NaN	-0.3	0.8919	0.0217	0.0217	0.0218	0.0217	0.0213
0.0	0.0	0.0	-3270.9366	-1202.1312	NaN	NaN	0.2687	0.8913	0.0218	0.0219	0.022	0.0216	0.0214
0.0	0.0	0.0	-2303.9366	-1257.1312	NaN	NaN	0.353	0.8915	0.0217	0.0219	0.0219	0.0216	0.0214
0.0	0.0	0.0	-3916.9366	12.8688	NaN	NaN	-0.0033	0.8921	0.0214	0.0218	0.0218	0.0215	0.0214
0.0	0.0	0.0	-2034.9366	-2023.1312	NaN	NaN	0.4985	0.8928	0.0211	0.0217	0.0217	0.0214	0.0214
0.0	0.0	0.0	-3074.9366	-579.1312	NaN	NaN	0.1585	0.8934	0.0206	0.0215	0.0216	0.0214	0.0214
0.0	0.0	0.0	-3320.9366	1549.8688	NaN	NaN	-0.3	0.8935	0.0205	0.0215	0.0215	0.0216	0.0214
0.0	0.0	0.0	-2912.9366	2168.8688	NaN	NaN	-0.3	0.8939	0.0203	0.0214	0.0214	0.0217	0.0214
0.0	0.0	0.0	-1212.9366	-1422.1312	NaN	NaN	0.5397	0.8942	0.0201	0.0213	0.0213	0.0217	0.0215
0.0	0.0	0.0	-1067.9366	-1403.1312	NaN	NaN	0.5678	0.8941	0.02	0.0213	0.0213	0.0218	0.0215
0.0	0.0	0.0	-1271.9366	1089.8688	NaN	NaN	-0.3	0.894	0.02	0.0211	0.0213	0.022	0.0216
0.0	0.0	0.0	-3598.9366	-2178.1312	NaN	NaN	0.377	0.894	0.02	0.0211	0.0212	0.022	0.0217
0.0	0.0	0.0	-2722.9366	2772.8688	NaN	NaN	1.3	0.8948	0.0197	0.0207	0.0211	0.0222	0.0215
0.0	0.0	0.0	-1994.9366	1390.8688	NaN	NaN	-0.3	0.8948	0.0197	0.0206	0.0211	0.0223	0.0215
0.0	0.0	0.0	-2568.9366	-1404.1312	NaN	NaN	0.3534	0.8955	0.0196	0.0206	0.0209	0.0221	0.0214
0.0	0.0	0.0	-2713.9366	748.8688	NaN	NaN	-0.3	0.8956	0.0196	0.0206	0.0209	0.022	0.0213
0.0	0.0	0.0	-1092.9366	-765.1312	NaN	NaN	0.4118	0.8955	0.0197	0.0206	0.0209	0.022	0.0213
0.0	0.0	0.0	-2217.9366	1414.8688	NaN	NaN	-0.3	0.8959	0.0196	0.0205	0.0208	0.0219	0.0213
0.0	0.0	0.0	-2011.9366	276.8688	NaN	NaN	-0.1596	0.8964	0.0194	0.0203	0.0207	0.022	0.0212
0.0	0.0	0.0	-1461.9366	1739.8688	NaN	NaN	1.3	0.8962	0.0194	0.0201	0.0208	0.0223	0.0212
0.0	0.0	0.0	-1747.9366	237.8688	NaN	NaN	-0.1575	0.8961	0.0194	0.02	0.0208	0.0225	0.0212
0.0	0.0	0.0	-377.9366	2758.8688	NaN	NaN	1.1587	0.8953	0.0195	0.0201	0.021	0.0227	0.0214
0.0	0.0	0.0	-1180.9366	-2395.1312	NaN	NaN	0.6698	0.8941	0.0201	0.0206	0.0212	0.0225	0.0216
0.0	0.0	0.0	-3642.9366	-3273.1312	NaN	NaN	0.4733	0.8943	0.0203	0.0207	0.021	0.0223	0.0215
0.0	0.0	0.0	-3534.9366	-1675.1312	NaN	NaN	0.3215	0.8939	0.0205	0.0207	0.021	0.0223	0.0215
0.0	0.0	0.0	-1734.9366	-1600.1312	NaN	NaN	0.4798	0.8934	0.0205	0.0205	0.0212	0.0227	0.0218
0.0	0.0	0.0	-2933.9366	186.8688	NaN	NaN	-0.068	0.8918	0.0208	0.0205	0.0216	0.0232	0.0222
0.0	0.0	0.0	-2373.9366	83.8688	NaN	NaN	-0.0366	0.8904	0.0212	0.0204	0.0219	0.0237	0.0224
0.0	0.0	0.0	-2597.9366	2380.8688	NaN	NaN	-0.3	0.8878	0.0218	0.0204	0.0224	0.0246	0.023
0.0	0.0	0.0	-2699.9366	-372.1312	NaN	NaN	0.1211	0.8881	0.0218	0.0202	0.0223	0.0246	0.023
0.0	0.0	0.0	-3436.9366	1277.8688	NaN	NaN	-0.3	0.8897	0.0214	0.0202	0.022	0.0241	0.0227
0.0	0.0	0.0	-1974.9366	-133.1312	NaN	NaN	0.0632	0.8905	0.0213	0.0203	0.0217	0.0237	0.0224
0.0	0.0	0.0	-2505.9366	-1690.1312	NaN	NaN	0.4028	0.891	0.0214	0.0204	0.0216	0.0234	0.0222
0.0	0.0	0.0	-3727.9366	-62.1312	NaN	NaN	0.0164	0.8908	0.0215	0.0205	0.0216	0.0234	0.0222
0.0	0.0	0.0	-3944.9366	1823.8688	NaN	NaN	-0.3	0.8903	0.0216	0.0203	0.0217	0.0237	0.0224
0.0	0.0	0.0	-2910.9366	-3191.1312	NaN	NaN	0.523	0.8895	0.0218	0.0204	0.0218	0.0239	0.0225
0.0	0.0	0.0	-3758.9366	2455.8688	NaN	NaN	-0.3	0.8874	0.0223	0.0204	0.0223	0.0246	0.0229
0.0	0.0	0.0	-2771.9366	-386.1312	NaN	NaN	0.1223	0.8879	0.0223	0.0203	0.0222	0.0245	0.0228
0.0	0.0	0.0	-1896.9366	-1949.1312	NaN	NaN	0.5068	0.889	0.022	0.0204	0.0218	0.024	0.0227
0.0	0.0	0.0	-3881.9366	-1794.1312	NaN	NaN	0.3161	0.889	0.0221	0.0205	0.0217	0.0239	0.0227
0.0	0.0	0.0	-2369.9366	-1152.1312	NaN	NaN	0.3271	0.889	0.0221	0.0203	0.0218	0.024	0.0227
0.0	0.0	0.0	-1605.9366	2514.8688	NaN	NaN	1.3	0.8873	0.0225	0.0201	0.0223	0.0247	0.0231
0.0	0.0	0.0	-2075.9366	-237.1312	NaN	NaN	0.1025	0.8861	0.0229	0.0199	0.0226	0.0252	0.0233
0.0	0.0	0.0	-2654.9366	55.8688	NaN	NaN	-0.0215	0.8851	0.0232	0.0198	0.0229	0.0255	0.0235
0.0	0.0	0.0	-2515.9366	-248.1312	NaN	NaN	0.0898	0.884	0.0235	0.0197	0.0232	0.026	0.0236
0.0	0.0	0.0	-1345.9366	2076.8688	NaN	NaN	1.3	0.8813	0.0243	0.0196	0.0239	0.0269	0.024
0.0	0.0	0.0	-3900.9366	-1201.1312	NaN	NaN	0.2354	0.8858	0.0232	0.0194	0.0229	0.0257	0.023
0.0	0.0	0.0	-3503.9366	-784.1312	NaN	NaN	0.1829	0.8872	0.0229	0.0198	0.0225	0.025	0.0227
0.0	0.0	0.0	-1394.9366	-2957.1312	NaN	NaN	0.6795	0.889	0.0225	0.0199	0.0219	0.0243	0.0225
0.0	0.0	0.0	-2477.9366	-5014.1312	NaN	NaN	0.6693	0.8891	0.0223	0.0199	0.0219	0.0242	0.0226
0.0	0.0	0.0	-3253.9366	-1468.1312	NaN	NaN	0.3109	0.8881	0.0226	0.0197	0.0222	0.0246	0.0229
0.0	0.0	0.0	-3190.9366	-727.1312	NaN	NaN	0.1856	0.8874	0.0228	0.0195	0.0224	0.0248	0.0231
0.0	0.0	0.0	-1770.9366	-2540.1312	NaN	NaN	0.5892	0.8856	0.0232	0.0191	0.0229	0.0257	0.0235
0.0	0.0	0.0	-968.9366	659.8688	NaN	NaN	-0.3	0.8793	0.0253	0.0189	0.0245	0.0277	0.0244
0.0	0.0	0.0	-4287.9366	3242.8688	NaN	NaN	-0.3	0.8775	0.026	0.0186	0.0251	0.0283	0.0244
0.0	0.0	0.0	-2236.9366	1923.8688	NaN	NaN	-0.3	0.8783	0.0259	0.0186	0.0249	0.0281	0.0243
0.0	0.0	0.0	-512.9366	-1688.1312	NaN	NaN	0.767	0.8831	0.0243	0.0188	0.0237	0.0266	0.0235
0.0	0.0	0.0	-3000.9366	-1278.1312	NaN	NaN	0.2987	0.8846	0.024	0.0192	0.0232	0.0259	0.0232
0.0	0.0	0.0	-421.9366	-419.1312	NaN	NaN	0.4983	0.8851	0.0239	0.0193	0.0231	0.0256	0.0232
0.0	0.0	0.0	-3604.9366	-2852.1312	NaN	NaN	0.4417	0.887	0.0233	0.0192	0.0226	0.0251	0.0229
0.0	0.0	0.0	-1836.9366	-296.1312	NaN	NaN	0.1388	0.8832	0.0243	0.0192	0.0236	0.0262	0.0236
0.0	0.0	0.0	-2568.9366	-181.1312	NaN	NaN	0.0659	0.8842	0.0241	0.0189	0.0235	0.026	0.0234
0.0	0.0	0.0	-2830.9366	-1169.1312	NaN	NaN	0.2923	0.8834	0.0243	0.019	0.0236	0.0262	0.0235
0.0	0.0	0.0	-2528.9366	-252.1312	NaN	NaN	0.0907	0.8835	0.0243	0.019	0.0237	0.0261	0.0235
0.0	0.0	0.0	-2756.9366	-2083.1312	NaN	NaN	0.4304	0.8852	0.0239	0.019	0.0232	0.0255	0.0232
0.0	0.0	0.0	-477.9366	1617.8688	NaN	NaN	1.3	0.8811	0.0251	0.0191	0.0241	0.0265	0.0241
0.0	0.0	0.0	-1787.9366	-813.1312	NaN	NaN	0.3126	0.8796	0.0256	0.0189	0.0245	0.0271	0.0244
0.0	0.0	0.0	-1835.9366	-420.1312	NaN	NaN	0.1862	0.8797	0.0255	0.0188	0.0245	0.0271	0.0244
0.0	0.0	0.0	-1118.9366	1959.8688	NaN	NaN	1.3	0.8798	0.0254	0.0189	0.0244	0.0271	0.0244
0.0	0.0	0.0	-1842.9366	-2098.1312	NaN	NaN	0.5324	0.8839	0.024	0.0188	0.0235	0.0259	0.0238
0.0	0.0	0.0	-4691.9366	-1254.1312	NaN	NaN	0.2109	0.8876	0.0229	0.019	0.0226	0.0247	0.0232
0.0	0.0	0.0	-4530.9366	878.8688	NaN	NaN	-0.2406	0.8883	0.0227	0.0193	0.0224	0.0243	0.023
0.0	0.0	0.0	-2297.9366	-3416.1312	NaN	NaN	0.5978	0.8895	0.0223	0.0194	0.022	0.0238	0.0229
0.0	0.0	0.0	-1345.9366	-2625.1312	NaN	NaN	0.6611	0.8895	0.0221	0.0196	0.022	0.0239	0.0231
0.0	0.0	0.0	-272.9366	2833.8688	NaN	NaN	1.1066	0.887	0.0227	0.0199	0.0224	0.0245	0.0236
0.0	0.0	0.0	-3312.9366	-1212.1312	NaN	NaN	0.2679	0.8878	0.0225	0.0199	0.0221	0.0243	0.0234
0.0	0.0	0.0	-3249.9366	509.8688	NaN	NaN	-0.1861	0.8856	0.0228	0.0201	0.0226	0.0249	0.024
0.0	0.0	0.0	-1270.9366	1786.8688	NaN	NaN	1.3	0.8845	0.0231	0.02	0.023	0.0253	0.0242
0.0	0.0	0.0	-2688.9366	696.8688	NaN	NaN	-0.3	0.8858	0.0227	0.0198	0.0227	0.025	0.024
0.0	0.0	0.0	-3511.9366	536.8688	NaN	NaN	-0.1805	0.8872	0.0223	0.0199	0.0224	0.0245	0.0236
0.0	0.0	0.0	-2944.9366	1372.8688	NaN	NaN	-0.3	0.888	0.0222	0.0201	0.0223	0.0241	0.0233
0.0	0.0	0.0	-1245.9366	692.8688	NaN	NaN	-0.3	0.8896	0.0218	0.0202	0.0219	0.0235	0.0229
0.0	0.0	0.0	-3145.9366	-487.1312	NaN	NaN	0.1341	0.8911	0.0214	0.0204	0.0215	0.023	0.0226
0.0	0.0	0.0	-2674.9366	-2438.1312	NaN	NaN	0.4768	0.8911	0.0213	0.0207	0.0215	0.0229	0.0225
0.0	0.0	0.0	-2413.9366	517.8688	NaN	NaN	-0.2731	0.8903	0.0215	0.021	0.0216	0.023	0.0226
0.0	0.0	0.0	-1146.9366	-294.1312	NaN	NaN	0.2041	0.8899	0.0215	0.0212	0.0216	0.023	0.0227
0.0	0.0	0.0	-2165.9366	-2481.1312	NaN	NaN	0.5339	0.8901	0.0215	0.0214	0.0215	0.0228	0.0227
0.0	0.0	0.0	-1235.9366	-2958.1312	NaN	NaN	0.7053	0.8899	0.0215	0.0216	0.0215	0.0228	0.0227
0.0	0.0	0.0	-3165.9366	3037.8688	NaN	NaN	-0.3	0.889	0.0214	0.0216	0.0217	0.0233	0.023
0.0	0.0	0.0	-1445.9366	-667.1312	NaN	NaN	0.3157	0.8878	0.0216	0.0218	0.0219	0.0236	0.0233
0.0	0.0	0.0	-1503.9366	460.8688	NaN	NaN	-0.3	0.8878	0.0217	0.022	0.0219	0.0235	0.0232
0.0	0.0	0.0	-2325.9366	-2265.1312	NaN	NaN	0.4934	0.8881	0.0218	0.0221	0.0218	0.0232	0.023
0.0	0.0	0.0	-1487.9366	-4302.1312	NaN	NaN	0.743	0.8888	0.0217	0.0221	0.0217	0.023	0.0228
0.0	0.0	0.0	-3768.9366	1196.8688	NaN	NaN	-0.3	0.8887	0.0216	0.022	0.0218	0.0232	0.0228
0.0	0.0	0.0	-882.9366	2636.8688	NaN	NaN	1.3	0.8878	0.0216	0.0219	0.022	0.0237	0.023
0.0	0.0	0.0	-1311.9366	-734.1312	NaN	NaN	0.3588	0.8877	0.0217	0.022	0.022	0.0237	0.0229
0.0	0.0	0.0	-4219.9366	202.8688	NaN	NaN	-0.0505	0.8878	0.0217	0.0223	0.022	0.0235	0.0227
0.0	0.0	0.0	-3212.9366	-594.1312	NaN	NaN	0.1561	0.8883	0.0217	0.0225	0.0219	0.0231	0.0226
0.0	0.0	0.0	-2439.9366	-2820.1312	NaN	NaN	0.5361	0.8887	0.0217	0.0225	0.0217	0.0229	0.0225
0.0	0.0	0.0	-1842.9366	-1618.1312	NaN	NaN	0.4675	0.8887	0.0217	0.0224	0.0217	0.0229	0.0224
0.0	0.0	0.0	-4399.9366	-1446.1312	NaN	NaN	0.2474	0.8893	0.0215	0.0222	0.0216	0.0229	0.0225
0.0	0.0	0.0	-2801.9366	-1176.1312	NaN	NaN	0.2957	0.8893	0.0213	0.0219	0.0217	0.0232	0.0227
0.0	0.0	0.0	-2954.9366	1263.8688	NaN	NaN	-0.3	0.8885	0.0213	0.0218	0.0219	0.0236	0.0229
0.0	0.0	0.0	-5086.9366	1058.8688	NaN	NaN	-0.2629	0.8888	0.0212	0.0218	0.0218	0.0235	0.0229
0.0	0.0	0.0	-3300.9366	82.8688	NaN	NaN	-0.0258	0.8893	0.0211	0.0218	0.0217	0.0232	0.0229
0.0	0.0	0.0	-2611.9366	-682.1312	NaN	NaN	0.2071	0.8893	0.0211	0.0217	0.0217	0.0233	0.0229
0.0	0.0	0.0	-3013.9366	-648.1312	NaN	NaN	0.177	0.8895	0.021	0.0216	0.0217	0.0233	0.0229
0.0	0.0	0.0	-2797.9366	2587.8688	NaN	NaN	-0.3	0.8891	0.021	0.0216	0.022	0.0235	0.0229
0.0	0.0	0.0	-2381.9366	4636.8688	NaN	NaN	1.3	0.8877	0.0214	0.0217	0.0223	0.0239	0.023
0.0	0.0	0.0	-3832.9366	-1757.1312	NaN	NaN	0.3143	0.8886	0.0213	0.0217	0.0222	0.0235	0.0228
0.0	0.0	0.0	-2811.9366	1291.8688	NaN	NaN	-0.3	0.8885	0.0214	0.0218	0.0223	0.0234	0.0226
0.0	0.0	0.0	141.0634	488.8688	NaN	NaN	0.7761	0.8881	0.0216	0.022	0.0224	0.0234	0.0226
0.0	0.0	0.0	-3163.9366	-2968.1312	NaN	NaN	0.484	0.8885	0.0216	0.0222	0.0222	0.0231	0.0223
0.0	0.0	0.0	-1538.9366	398.8688	NaN	NaN	-0.3	0.8885	0.0216	0.0223	0.0223	0.023	0.0222
0.0	0.0	0.0	-311.9366	-254.1312	NaN	NaN	0.4489	0.8882	0.0216	0.0224	0.0224	0.0231	0.0222
0.0	0.0	0.0	-2899.9366	-2640.1312	NaN	NaN	0.4766	0.8885	0.0214	0.0225	0.0224	0.023	0.0222
0.0	0.0	0.0	-2168.9366	-1081.1312	NaN	NaN	0.3326	0.8879	0.0214	0.0227	0.0226	0.0231	0.0222
0.0	0.0	0.0	-1479.9366	1427.8688	NaN	NaN	-0.3	0.8874	0.0216	0.0228	0.0227	0.0232	0.0223
0.0	0.0	0.0	-2010.9366	153.8688	NaN	NaN	-0.0829	0.8876	0.0217	0.0229	0.0226	0.023	0.0223
0.0	0.0	0.0	-4143.9366	-2441.1312	NaN	NaN	0.3707	0.888	0.0218	0.023	0.0224	0.0228	0.0221
0.0	0.0	0.0	-2562.9366	-429.1312	NaN	NaN	0.1434	0.8882	0.0218	0.023	0.0224	0.0227	0.0219
0.0	0.0	0.0	-3150.9366	382.8688	NaN	NaN	-0.1383	0.8881	0.0217	0.0231	0.0224	0.0227	0.022
0.0	0.0	0.0	-1598.9366	1296.8688	NaN	NaN	-0.3	0.8877	0.0217	0.0232	0.0226	0.0229	0.022
0.0	0.0	0.0	-1691.9366	-959.1312	NaN	NaN	0.3618	0.8873	0.022	0.0233	0.0226	0.0229	0.0218
0.0	0.0	0.0	-3466.9366	-117.1312	NaN	NaN	0.0327	0.8875	0.0223	0.0234	0.0225	0.0226	0.0217
0.0	0.0	0.0	-2251.9366	-1799.1312	NaN	NaN	0.4441	0.8877	0.0224	0.0234	0.0224	0.0223	0.0216
0.0	0.0	0.0	-3600.9366	-1501.1312	NaN	NaN	0.2942	0.888	0.0223	0.0234	0.0225	0.0222	0.0216
0.0	0.0	0.0	-2475.9366	5932.8688	NaN	NaN	1.3	0.8882	0.0221	0.0231	0.0226	0.0222	0.0218
0.0	0.0	0.0	-1289.9366	-389.1312	NaN	NaN	0.2318	0.8886	0.0221	0.0231	0.0225	0.0219	0.0217
0.0	0.0	0.0	-2120.9366	-1717.1312	NaN	NaN	0.4474	0.8889	0.0223	0.0231	0.0224	0.0217	0.0217
0.0	0.0	0.0	-2403.9366	-2435.1312	NaN	NaN	0.5032	0.8896	0.0222	0.023	0.0223	0.0214	0.0215
0.0	0.0	0.0	-3929.9366	3611.8688	NaN	NaN	-0.3	0.8902	0.0222	0.0228	0.0223	0.0212	0.0214
0.0	0.0	0.0	-1553.9366	-1711.1312	NaN	NaN	0.5241	0.8905	0.0221	0.0227	0.0223	0.021	0.0214
0.0	0.0	0.0	-3523.9366	-915.1312	NaN	NaN	0.2062	0.8912	0.022	0.0226	0.0222	0.0208	0.0213
0.0	0.0	0.0	-3085.9366	-430.1312	NaN	NaN	0.1223	0.8912	0.022	0.0225	0.0223	0.0208	0.0212
0.0	0.0	0.0	-1414.9366	1929.8688	NaN	NaN	1.3	0.8918	0.0218	0.0224	0.0222	0.0207	0.0211
0.0	0.0	0.0	-3756.9366	-2212.1312	NaN	NaN	0.3706	0.8919	0.0219	0.0224	0.0223	0.0205	0.021
0.0	0.0	0.0	-2547.9366	-1351.1312	NaN	NaN	0.3465	0.8921	0.022	0.0225	0.0222	0.0203	0.0209
0.0	0.0	0.0	-3684.9366	-47.1312	NaN	NaN	0.0126	0.892	0.022	0.0225	0.0223	0.0202	0.0209
0.0	0.0	0.0	-3035.9366	-2720.1312	NaN	NaN	0.4726	0.8921	0.022	0.0225	0.0223	0.0201	0.021
0.0	0.0	0.0	164.0634	-430.1312	NaN	NaN	1.3	0.8922	0.0219	0.0225	0.0222	0.0201	0.021
0.0	0.0	0.0	-1501.9366	-643.1312	NaN	NaN	0.2998	0.8919	0.0221	0.0226	0.0223	0.0202	0.021
0.0	0.0	0.0	-145.9366	-4511.1312	NaN	NaN	0.9687	0.8917	0.0221	0.0227	0.0222	0.0202	0.0211
0.0	0.0	0.0	-1840.9366	306.8688	NaN	NaN	-0.2	0.8917	0.0221	0.0227	0.0222	0.0202	0.0211
0.0	0.0	0.0	-960.9366	-1621.1312	NaN	NaN	0.6278	0.8913	0.0223	0.0228	0.0222	0.0202	0.0212
0.0	0.0	0.0	-223.9366	-2636.1312	NaN	NaN	0.9217	0.8912	0.0222	0.0228	0.0222	0.0203	0.0213
0.0	0.0	0.0	-2048.9366	4701.8688	NaN	NaN	1.3	0.8915	0.0221	0.0227	0.0221	0.0205	0.0211
0.0	0.0	0.0	666.0634	1260.8688	NaN	NaN	0.6543	0.8913	0.0222	0.0227	0.0221	0.0206	0.0211
0.0	0.0	0.0	-3103.9366	-772.1312	NaN	NaN	0.1992	0.8912	0.0224	0.0228	0.0221	0.0204	0.0212
0.0	0.0	0.0	-2541.9366	-2765.1312	NaN	NaN	0.521	0.8912	0.0225	0.0228	0.0221	0.0204	0.0211
0.0	0.0	0.0	-4402.9366	3068.8688	NaN	NaN	-0.3	0.8916	0.0224	0.0226	0.022	0.0204	0.0211
0.0	0.0	0.0	-2594.9366	1444.8688	NaN	NaN	-0.3	0.8915	0.0223	0.0226	0.022	0.0204	0.0212
0.0	0.0	0.0	-2006.9366	-879.1312	NaN	NaN	0.3046	0.8918	0.0222	0.0225	0.022	0.0203	0.0213
0.0	0.0	0.0	-131.9366	-1561.1312	NaN	NaN	0.9221	0.8918	0.0222	0.0225	0.022	0.0203	0.0212
0.0	0.0	0.0	-1712.9366	1410.8688	NaN	NaN	-0.3	0.892	0.0221	0.0225	0.022	0.0203	0.0212
0.0	0.0	0.0	-1300.9366	2858.8688	NaN	NaN	1.3	0.8921	0.022	0.0224	0.022	0.0203	0.0213
0.0	0.0	0.0	-2533.9366	-2676.1312	NaN	NaN	0.5136	0.892	0.022	0.0225	0.022	0.0202	0.0213
0.0	0.0	0.0	-2333.9366	-916.1312	NaN	NaN	0.2819	0.892	0.022	0.0225	0.022	0.0202	0.0213
0.0	0.0	0.0	-2974.9366	1525.8688	NaN	NaN	-0.3	0.8922	0.0219	0.0224	0.0221	0.0203	0.0212
0.0	0.0	0.0	-2100.9366	268.8688	NaN	NaN	-0.1468	0.8922	0.0218	0.0224	0.0221	0.0204	0.0212
0.0	0.0	0.0	-2929.9366	-1041.1312	NaN	NaN	0.2622	0.8917	0.022	0.0224	0.0222	0.0205	0.0213
0.0	0.0	0.0	-3131.9366	-2193.1312	NaN	NaN	0.4119	0.8914	0.0221	0.0224	0.0223	0.0205	0.0213
0.0	0.0	0.0	-2426.9366	-1523.1312	NaN	NaN	0.3856	0.8916	0.022	0.0224	0.0222	0.0205	0.0213
0.0	0.0	0.0	-1540.9366	-1062.1312	NaN	NaN	0.408	0.8921	0.0217	0.0223	0.0222	0.0204	0.0213
0.0	0.0	0.0	-2797.9366	2446.8688	NaN	NaN	-0.3	0.8923	0.0217	0.0222	0.0222	0.0205	0.0212
0.0	0.0	0.0	-449.9366	109.8688	NaN	NaN	-0.3	0.892	0.0218	0.0222	0.0222	0.0205	0.0212
0.0	0.0	0.0	-1281.9366	1646.8688	NaN	NaN	1.3	0.8922	0.0218	0.0222	0.0222	0.0205	0.0211
0.0	0.0	0.0	418.0634	1575.8688	NaN	NaN	0.7903	0.8922	0.0218	0.0222	0.0222	0.0204	0.0211
0.0	0.0	0.0	-2673.9366	-3459.1312	NaN	NaN	0.564	0.892	0.0219	0.0222	0.0223	0.0204	0.0211
0.0	0.0	0.0	-1119.9366	2221.8688	NaN	NaN	1.3	0.8925	0.0218	0.0221	0.0223	0.0204	0.0209
0.0	0.0	0.0	-3246.9366	113.8688	NaN	NaN	-0.0363	0.8927	0.0219	0.0219	0.0223	0.0204	0.0209
0.0	0.0	0.0	-3044.9366	2042.8688	NaN	NaN	-0.3	0.8929	0.0218	0.0218	0.0223	0.0204	0.0207
0.0	0.0	0.0	-3921.9366	-917.1312	NaN	NaN	0.1895	0.8928	0.0219	0.0217	0.0223	0.0205	0.0207
0.0	0.0	0.0	-2357.9366	-650.1312	NaN	NaN	0.2161	0.8923	0.0221	0.0218	0.0224	0.0207	0.0207
0.0	0.0	0.0	-3324.9366	353.8688	NaN	NaN	-0.1191	0.8922	0.0221	0.0219	0.0223	0.0207	0.0207
0.0	0.0	0.0	-2921.9366	-852.1312	NaN	NaN	0.2258	0.8919	0.0221	0.022	0.0224	0.0208	0.0208
0.0	0.0	0.0	-2676.9366	1678.8688	NaN	NaN	-0.3	0.8916	0.0223	0.0221	0.0224	0.0208	0.0208
0.0	0.0	0.0	-3708.9366	-1228.1312	NaN	NaN	0.2488	0.8911	0.0224	0.0223	0.0224	0.0208	0.0209
0.0	0.0	0.0	-2886.9366	1633.8688	NaN	NaN	-0.3	0.8914	0.0223	0.0224	0.0223	0.0207	0.0208
0.0	0.0	0.0	-3374.9366	1659.8688	NaN	NaN	-0.3	0.8916	0.0223	0.0225	0.0223	0.0205	0.0208
0.0	0.0	0.0	-2288.9366	1452.8688	NaN	NaN	-0.3	0.8922	0.0222	0.0224	0.0221	0.0204	0.0207
0.0	0.0	0.0	-2070.9366	1910.8688	NaN	NaN	-0.3	0.8919	0.0223	0.0225	0.0222	0.0204	0.0208
0.0	0.0	0.0	-1846.9366	-1867.1312	NaN	NaN	0.5027	0.8921	0.0223	0.0225	0.0221	0.0202	0.0209
0.0	0.0	0.0	-4173.9366	-1686.1312	NaN	NaN	0.2877	0.8926	0.0221	0.0224	0.022	0.02	0.0209
0.0	0.0	0.0	-1019.9366	-1669.1312	NaN	NaN	0.6207	0.8935	0.0218	0.0223	0.0218	0.0198	0.0208
0.0	0.0	0.0	-3536.9366	1855.8688	NaN	NaN	-0.3	0.8939	0.0216	0.0222	0.0218	0.0198	0.0207
0.0	0.0	0.0	-3272.9366	315.8688	NaN	NaN	-0.1068	0.8944	0.0214	0.022	0.0217	0.0199	0.0206
0.0	0.0	0.0	-4792.9366	1735.8688	NaN	NaN	-0.3	0.894	0.0215	0.0221	0.0217	0.0199	0.0207
0.0	0.0	0.0	-3105.9366	-1473.1312	NaN	NaN	0.3217	0.8941	0.0215	0.0222	0.0216	0.0198	0.0208
0.0	0.0	0.0	-2956.9366	-3424.1312	NaN	NaN	0.5366	0.8942	0.0215	0.0221	0.0216	0.0198	0.0208
0.0	0.0	0.0	-4175.9366	-1623.1312	NaN	NaN	0.2799	0.8949	0.0212	0.0219	0.0215	0.0198	0.0206
0.0	0.0	0.0	-4843.9366	-120.1312	NaN	NaN	0.0242	0.8939	0.0216	0.022	0.0215	0.0201	0.0209
0.0	0.0	0.0	-1535.9366	446.8688	NaN	NaN	-0.3	0.894	0.0217	0.0219	0.0213	0.0201	0.021
0.0	0.0	0.0	-1589.9366	-1650.1312	NaN	NaN	0.5093	0.8939	0.0218	0.0219	0.0212	0.0202	0.021
0.0	0.0	0.0	-2603.9366	1520.8688	NaN	NaN	-0.3	0.8938	0.0219	0.0219	0.0212	0.0203	0.0209
0.0	0.0	0.0	-1540.9366	-3448.1312	NaN	NaN	0.6911	0.8939	0.0218	0.0218	0.0212	0.0204	0.0208
0.0	0.0	0.0	-1390.9366	-289.1312	NaN	NaN	0.1721	0.8941	0.0217	0.0217	0.0212	0.0206	0.0206
0.0	0.0	0.0	-3558.9366	-1392.1312	NaN	NaN	0.2812	0.8941	0.0216	0.0217	0.0213	0.0208	0.0205
0.0	0.0	0.0	347.0634	-1959.1312	NaN	NaN	1.2153	0.8944	0.0215	0.0216	0.0214	0.0209	0.0203
0.0	0.0	0.0	-801.9366	1046.8688	NaN	NaN	1.3	0.8943	0.0214	0.0215	0.0216	0.021	0.0201
0.0	0.0	0.0	-2686.9366	1684.8688	NaN	NaN	-0.3	0.8951	0.0212	0.0211	0.0218	0.0209	0.0199
0.0	0.0	0.0	-3505.9366	684.8688	NaN	NaN	-0.2428	0.8956	0.021	0.0208	0.0218	0.0209	0.0199
0.0	0.0	0.0	-2903.9366	-1312.1312	NaN	NaN	0.3112	0.8955	0.021	0.0206	0.022	0.0211	0.0198
0.0	0.0	0.0	-3152.9366	896.8688	NaN	NaN	-0.3	0.8944	0.0211	0.0208	0.0222	0.0215	0.02
0.0	0.0	0.0	-1727.9366	-591.1312	NaN	NaN	0.2549	0.8954	0.0209	0.0206	0.022	0.0214	0.0197
0.0	0.0	0.0	-1486.9366	4514.8688	NaN	NaN	1.3	0.8843	0.0229	0.0224	0.024	0.0239	0.0224
0.0	0.0	0.0	-1493.9366	-3324.1312	NaN	NaN	0.6899	0.9066	0.0183	0.0183	0.0201	0.0194	0.0173
