# Supplementary material for: DeepFRET, a software for rapid and automated single-molecule FRET data classification using deep learning
Source: eLife. 2020 Nov 3;9:e60404. doi: 10.7554/eLife.60404 (PMC7609065; doi:10.7554/eLife.60404)
Supplement: Figure 4—source data 1. [file elife-60404-fig4-data1.zip › Figure 4-source data 1/Fig_S4a/Traces/traces_all_n294/Traces_Fig2d_4mMAc_mov2_combined_tif_pair33.txt]

Exported by DeepFRET
Date: 2020-08-26, 18:13
Video filename: None
FRET pair #33
Bleaches at 17
D-Dexc-bg	A-Dexc-bg	A-Aexc-bg	D-Dexc-rw	A-Dexc-rw	A-Aexc-rw	S	E	p_bleached	p_aggregated	p_noisy	p_scrambled	p_static	p_dynamic
0.0	0.0	0.0	50391.461	13085.901	NaN	NaN	0.2062	0.3913	0.0306	0.0288	0.4848	0.0253	0.0393
0.0	0.0	0.0	54077.461	11479.901	NaN	NaN	0.1751	0.4076	0.0269	0.024	0.485	0.0245	0.032
0.0	0.0	0.0	48160.461	14400.901	NaN	NaN	0.2302	0.4697	0.0255	0.0226	0.4274	0.024	0.0309
0.0	0.0	0.0	45661.461	12073.901	NaN	NaN	0.2091	0.4289	0.0257	0.0229	0.4659	0.0244	0.0322
0.0	0.0	0.0	45356.461	12882.901	NaN	NaN	0.2212	0.4082	0.0249	0.0227	0.4881	0.0247	0.0314
0.0	0.0	0.0	44543.461	18157.901	NaN	NaN	0.2896	0.386	0.0247	0.0223	0.5112	0.0246	0.0313
0.0	0.0	0.0	42656.461	13384.901	NaN	NaN	0.2388	0.3676	0.0252	0.0221	0.5292	0.0243	0.0315
0.0	0.0	0.0	41820.461	13738.901	NaN	NaN	0.2473	0.3617	0.0257	0.0221	0.5349	0.0242	0.0314
0.0	0.0	0.0	40008.461	10839.901	NaN	NaN	0.2132	0.3692	0.0268	0.0217	0.5267	0.0243	0.0314
0.0	0.0	0.0	41902.461	10104.901	NaN	NaN	0.1943	0.3752	0.0281	0.0214	0.519	0.0245	0.0318
0.0	0.0	0.0	47183.461	10166.901	NaN	NaN	0.1773	0.3701	0.0298	0.0215	0.5212	0.0248	0.0325
0.0	0.0	0.0	45401.461	6079.901	NaN	NaN	0.1181	0.3465	0.0322	0.0222	0.54	0.0253	0.0338
0.0	0.0	0.0	41841.461	10870.901	NaN	NaN	0.2062	0.3249	0.0354	0.0234	0.5551	0.0263	0.0349
0.0	0.0	0.0	45921.461	13004.901	NaN	NaN	0.2207	0.3129	0.0375	0.0258	0.5606	0.0285	0.0346
0.0	0.0	0.0	39696.461	14388.901	NaN	NaN	0.266	0.3364	0.0378	0.0291	0.5296	0.0323	0.0348
0.0	0.0	0.0	35483.461	11849.901	NaN	NaN	0.2503	0.4136	0.0363	0.0316	0.4492	0.0374	0.0319
0.0	0.0	0.0	41918.461	13453.901	NaN	NaN	0.243	0.4736	0.0362	0.0329	0.387	0.041	0.0293
0.0	0.0	0.0	38467.461	11920.901	NaN	NaN	0.2366	0.5757	0.033	0.0297	0.2944	0.0423	0.0248
0.0	0.0	0.0	28933.461	5218.901	NaN	NaN	0.1528	0.725	0.0317	0.0249	0.1617	0.0366	0.0202
0.0	0.0	0.0	9767.461	5467.901	NaN	NaN	0.3589	0.8469	0.023	0.0207	0.0643	0.0293	0.0158
0.0	0.0	0.0	6239.461	3786.901	NaN	NaN	0.3777	0.8778	0.0221	0.0187	0.0405	0.0246	0.0162
0.0	0.0	0.0	5443.461	4450.901	NaN	NaN	0.4498	0.8771	0.0237	0.0182	0.0382	0.0238	0.0191
0.0	0.0	0.0	6847.461	2804.901	NaN	NaN	0.2906	0.8704	0.0253	0.0183	0.0408	0.0243	0.0209
0.0	0.0	0.0	8340.461	6355.901	NaN	NaN	0.4325	0.8659	0.0262	0.0187	0.0427	0.0251	0.0214
0.0	0.0	0.0	5791.461	4161.901	NaN	NaN	0.4181	0.8611	0.0271	0.0194	0.044	0.0264	0.022
0.0	0.0	0.0	6402.461	6371.901	NaN	NaN	0.4988	0.8584	0.0278	0.0201	0.0436	0.0274	0.0227
0.0	0.0	0.0	6230.461	5875.901	NaN	NaN	0.4854	0.8596	0.0281	0.0206	0.0404	0.0278	0.0236
0.0	0.0	0.0	10312.461	2939.901	NaN	NaN	0.2218	0.8579	0.0286	0.0208	0.0397	0.0287	0.0243
0.0	0.0	0.0	7384.461	2269.901	NaN	NaN	0.2351	0.8561	0.0291	0.0209	0.0392	0.0296	0.025
0.0	0.0	0.0	7906.461	5306.901	NaN	NaN	0.4016	0.8571	0.0291	0.0207	0.0383	0.0298	0.025
0.0	0.0	0.0	9387.461	2553.901	NaN	NaN	0.2139	0.8605	0.0286	0.0204	0.0364	0.0293	0.0248
0.0	0.0	0.0	6595.461	2924.901	NaN	NaN	0.3072	0.863	0.0283	0.0203	0.0347	0.0288	0.0248
0.0	0.0	0.0	5761.461	3206.901	NaN	NaN	0.3576	0.8651	0.0283	0.02	0.034	0.0283	0.0243
0.0	0.0	0.0	9011.461	4787.901	NaN	NaN	0.347	0.8662	0.0282	0.0198	0.034	0.0281	0.0237
0.0	0.0	0.0	4927.461	1109.901	NaN	NaN	0.1838	0.8678	0.0282	0.0195	0.0337	0.0277	0.023
0.0	0.0	0.0	6431.461	3308.901	NaN	NaN	0.3397	0.8677	0.028	0.0196	0.0343	0.0279	0.0225
0.0	0.0	0.0	6591.461	4071.901	NaN	NaN	0.3819	0.8673	0.0282	0.0197	0.0345	0.0281	0.0222
0.0	0.0	0.0	2329.461	3368.901	NaN	NaN	0.5912	0.8681	0.0281	0.0196	0.0344	0.0277	0.0221
0.0	0.0	0.0	5840.461	1094.901	NaN	NaN	0.1579	0.866	0.0283	0.0197	0.0353	0.0282	0.0225
0.0	0.0	0.0	7154.461	2740.901	NaN	NaN	0.277	0.8583	0.0281	0.0191	0.0422	0.0297	0.0226
0.0	0.0	0.0	3455.461	6238.901	NaN	NaN	0.6436	0.8025	0.0392	0.0175	0.0806	0.0351	0.0251
0.0	0.0	0.0	35729.461	9275.901	NaN	NaN	0.2061	0.5125	0.0645	0.0246	0.3198	0.0452	0.0334
0.0	0.0	0.0	32750.461	12224.901	NaN	NaN	0.2718	0.3665	0.071	0.0208	0.4772	0.0389	0.0255
0.0	0.0	0.0	36264.461	15038.901	NaN	NaN	0.2931	0.3136	0.0724	0.0196	0.5298	0.0376	0.027
0.0	0.0	0.0	34726.461	13542.901	NaN	NaN	0.2806	0.2736	0.071	0.0186	0.5708	0.037	0.0291
0.0	0.0	0.0	41353.461	11205.901	NaN	NaN	0.2132	0.2625	0.0715	0.0181	0.582	0.0364	0.0294
0.0	0.0	0.0	40731.461	10733.901	NaN	NaN	0.2086	0.2541	0.0693	0.0179	0.5926	0.036	0.0301
0.0	0.0	0.0	36777.461	8835.901	NaN	NaN	0.1937	0.2469	0.0714	0.0181	0.596	0.0359	0.0317
0.0	0.0	0.0	34200.461	14183.901	NaN	NaN	0.2932	0.2347	0.0736	0.0185	0.6014	0.0366	0.0352
0.0	0.0	0.0	33808.461	12041.901	NaN	NaN	0.2626	0.2374	0.0804	0.0178	0.5847	0.0411	0.0385
0.0	0.0	0.0	40830.461	12181.901	NaN	NaN	0.2298	0.2404	0.0943	0.0176	0.5623	0.0452	0.0402
0.0	0.0	0.0	36996.461	11159.901	NaN	NaN	0.2317	0.2372	0.1084	0.0188	0.5522	0.0462	0.0371
0.0	0.0	0.0	37398.461	10966.901	NaN	NaN	0.2268	0.2432	0.1243	0.02	0.5319	0.0471	0.0336
0.0	0.0	0.0	38159.461	11139.901	NaN	NaN	0.226	0.2424	0.1429	0.0214	0.511	0.0497	0.0326
0.0	0.0	0.0	36058.461	6875.901	NaN	NaN	0.1601	0.2393	0.1531	0.0223	0.5013	0.052	0.032
0.0	0.0	0.0	38555.461	11252.901	NaN	NaN	0.2259	0.2252	0.1634	0.0233	0.501	0.0542	0.0329
0.0	0.0	0.0	39347.461	11074.901	NaN	NaN	0.2196	0.2062	0.1751	0.0251	0.5029	0.0562	0.0344
0.0	0.0	0.0	35264.461	9849.901	NaN	NaN	0.2183	0.1992	0.1869	0.0261	0.4958	0.0572	0.0346
0.0	0.0	0.0	40038.461	8632.901	NaN	NaN	0.1774	0.1873	0.1948	0.0272	0.4979	0.0574	0.0354
0.0	0.0	0.0	34597.461	11480.901	NaN	NaN	0.2492	0.1798	0.2064	0.0285	0.4929	0.0563	0.0362
0.0	0.0	0.0	35952.461	7842.901	NaN	NaN	0.1791	0.1769	0.2163	0.0298	0.4855	0.055	0.0364
0.0	0.0	0.0	36121.461	14378.901	NaN	NaN	0.2847	0.177	0.2158	0.0306	0.4869	0.0532	0.0365
0.0	0.0	0.0	36488.461	10114.901	NaN	NaN	0.217	0.1787	0.2142	0.031	0.4879	0.0519	0.0363
0.0	0.0	0.0	37891.461	10121.901	NaN	NaN	0.2108	0.1807	0.2045	0.0304	0.4981	0.0498	0.0365
0.0	0.0	0.0	40251.461	13023.901	NaN	NaN	0.2445	0.1826	0.1932	0.0298	0.509	0.0489	0.0365
0.0	0.0	0.0	42369.461	12717.901	NaN	NaN	0.2309	0.1915	0.1844	0.0289	0.5105	0.049	0.0357
0.0	0.0	0.0	39630.461	8960.901	NaN	NaN	0.1844	0.1914	0.1818	0.0296	0.5132	0.0471	0.037
0.0	0.0	0.0	38112.461	10283.901	NaN	NaN	0.2125	0.1974	0.1646	0.0285	0.5273	0.0461	0.0361
0.0	0.0	0.0	37931.461	15718.901	NaN	NaN	0.293	0.1977	0.1584	0.0288	0.5349	0.0441	0.0361
0.0	0.0	0.0	45036.461	11591.901	NaN	NaN	0.2047	0.1998	0.152	0.0293	0.5392	0.043	0.0366
0.0	0.0	0.0	38967.461	9892.901	NaN	NaN	0.2025	0.2056	0.1397	0.0291	0.5465	0.0432	0.0359
0.0	0.0	0.0	39653.461	15862.901	NaN	NaN	0.2857	0.2084	0.1377	0.0315	0.541	0.0435	0.0378
0.0	0.0	0.0	36684.461	9840.901	NaN	NaN	0.2115	0.2209	0.1205	0.0329	0.5433	0.0436	0.0388
0.0	0.0	0.0	33651.461	12263.901	NaN	NaN	0.2671	0.2403	0.1036	0.0333	0.54	0.043	0.0397
0.0	0.0	0.0	33824.461	5165.901	NaN	NaN	0.1325	0.2661	0.0818	0.0324	0.5364	0.0435	0.0398
0.0	0.0	0.0	34527.461	17594.901	NaN	NaN	0.3376	0.2861	0.0698	0.0322	0.5273	0.0436	0.041
0.0	0.0	0.0	37667.461	17333.901	NaN	NaN	0.3152	0.3032	0.0581	0.0295	0.5252	0.0434	0.0407
0.0	0.0	0.0	38091.461	6512.901	NaN	NaN	0.146	0.3072	0.049	0.0259	0.5356	0.0431	0.0391
0.0	0.0	0.0	37727.461	12879.901	NaN	NaN	0.2545	0.3072	0.0447	0.024	0.5426	0.0434	0.0382
0.0	0.0	0.0	40374.461	13094.901	NaN	NaN	0.2449	0.3007	0.0428	0.0233	0.5509	0.0435	0.0388
0.0	0.0	0.0	37868.461	13039.901	NaN	NaN	0.2561	0.2976	0.0418	0.0227	0.5555	0.0439	0.0385
0.0	0.0	0.0	32342.461	15462.901	NaN	NaN	0.3235	0.2962	0.0407	0.0223	0.558	0.0444	0.0382
0.0	0.0	0.0	33098.461	11871.901	NaN	NaN	0.264	0.2944	0.0409	0.0222	0.5597	0.0449	0.0379
0.0	0.0	0.0	33425.461	12614.901	NaN	NaN	0.274	0.2926	0.0409	0.0221	0.5614	0.0453	0.0376
0.0	0.0	0.0	35552.461	10767.901	NaN	NaN	0.2325	0.2905	0.0408	0.022	0.5637	0.0456	0.0375
0.0	0.0	0.0	31779.461	6330.901	NaN	NaN	0.1661	0.2891	0.0404	0.0217	0.5657	0.0455	0.0376
0.0	0.0	0.0	31933.461	11926.901	NaN	NaN	0.2719	0.2835	0.0408	0.0217	0.5706	0.0449	0.0384
0.0	0.0	0.0	33545.461	10186.901	NaN	NaN	0.2329	0.2758	0.0414	0.0218	0.5774	0.044	0.0395
0.0	0.0	0.0	36715.461	10407.901	NaN	NaN	0.2209	0.2699	0.0419	0.0218	0.5828	0.0426	0.0411
0.0	0.0	0.0	38011.461	10813.901	NaN	NaN	0.2215	0.2606	0.0431	0.0219	0.5902	0.0419	0.0423
0.0	0.0	0.0	31738.461	8615.901	NaN	NaN	0.2135	0.2553	0.0435	0.0218	0.5951	0.0416	0.0427
0.0	0.0	0.0	35127.461	10517.901	NaN	NaN	0.2304	0.248	0.0449	0.022	0.6006	0.0417	0.0428
0.0	0.0	0.0	38109.461	10012.901	NaN	NaN	0.2081	0.2431	0.0457	0.0223	0.6039	0.0418	0.0433
0.0	0.0	0.0	35478.461	7101.901	NaN	NaN	0.1668	0.2395	0.0468	0.0226	0.6061	0.042	0.0431
0.0	0.0	0.0	37386.461	8838.901	NaN	NaN	0.1912	0.2347	0.0487	0.0232	0.6075	0.0421	0.0439
0.0	0.0	0.0	33056.461	8978.901	NaN	NaN	0.2136	0.2293	0.0511	0.0241	0.6081	0.0421	0.0453
0.0	0.0	0.0	39896.461	9420.901	NaN	NaN	0.191	0.2226	0.0547	0.0253	0.6094	0.0418	0.0463
0.0	0.0	0.0	36563.461	9381.901	NaN	NaN	0.2042	0.2145	0.0584	0.0267	0.6109	0.0421	0.0474
0.0	0.0	0.0	38374.461	9968.901	NaN	NaN	0.2062	0.2086	0.0642	0.029	0.6071	0.0424	0.0488
0.0	0.0	0.0	37496.461	13670.901	NaN	NaN	0.2672	0.2039	0.0691	0.0307	0.6035	0.0431	0.0497
0.0	0.0	0.0	34418.461	9270.901	NaN	NaN	0.2122	0.2036	0.0741	0.0329	0.5948	0.0439	0.0506
0.0	0.0	0.0	35553.461	7590.901	NaN	NaN	0.1759	0.204	0.0789	0.0347	0.5861	0.0454	0.051
0.0	0.0	0.0	37898.461	11858.901	NaN	NaN	0.2383	0.2022	0.0884	0.0381	0.5696	0.0478	0.0539
0.0	0.0	0.0	35753.461	10996.901	NaN	NaN	0.2352	0.2021	0.0953	0.041	0.5557	0.0498	0.0561
0.0	0.0	0.0	35972.461	10159.901	NaN	NaN	0.2202	0.2021	0.1032	0.0437	0.5407	0.0521	0.0583
0.0	0.0	0.0	35533.461	6671.901	NaN	NaN	0.1581	0.201	0.1138	0.047	0.5214	0.0554	0.0614
0.0	0.0	0.0	38672.461	8329.901	NaN	NaN	0.1772	0.2013	0.124	0.0508	0.5032	0.0568	0.0639
0.0	0.0	0.0	40092.461	9703.901	NaN	NaN	0.1949	0.2016	0.1301	0.053	0.4914	0.0584	0.0655
0.0	0.0	0.0	31040.461	9010.901	NaN	NaN	0.225	0.2044	0.1303	0.054	0.4875	0.0585	0.0654
0.0	0.0	0.0	35884.461	9654.901	NaN	NaN	0.212	0.2089	0.1262	0.0542	0.4896	0.0577	0.0634
0.0	0.0	0.0	41606.461	14482.901	NaN	NaN	0.2582	0.2092	0.1189	0.056	0.4982	0.0567	0.0611
0.0	0.0	0.0	33553.461	13218.901	NaN	NaN	0.2826	0.2024	0.1063	0.0593	0.5188	0.0541	0.0591
0.0	0.0	0.0	35661.461	12259.901	NaN	NaN	0.2558	0.1911	0.0947	0.0623	0.5398	0.0539	0.0582
0.0	0.0	0.0	31088.461	8861.901	NaN	NaN	0.2218	0.185	0.0886	0.0644	0.5498	0.0543	0.058
0.0	0.0	0.0	31558.461	12249.901	NaN	NaN	0.2796	0.1812	0.0873	0.0666	0.5526	0.0545	0.0579
0.0	0.0	0.0	38089.461	10628.901	NaN	NaN	0.2182	0.1804	0.0822	0.0667	0.5583	0.0546	0.0579
0.0	0.0	0.0	35379.461	10254.901	NaN	NaN	0.2247	0.1793	0.0796	0.0666	0.5611	0.0551	0.0583
0.0	0.0	0.0	37490.461	8178.901	NaN	NaN	0.1791	0.1796	0.0761	0.0659	0.5658	0.0544	0.0582
0.0	0.0	0.0	34367.461	8558.901	NaN	NaN	0.1994	0.1781	0.073	0.0648	0.5705	0.0554	0.0583
0.0	0.0	0.0	36957.461	8370.901	NaN	NaN	0.1847	0.1757	0.0687	0.0632	0.5793	0.0553	0.0578
0.0	0.0	0.0	35916.461	12160.901	NaN	NaN	0.2529	0.1736	0.0614	0.0605	0.591	0.056	0.0575
0.0	0.0	0.0	40076.461	8930.901	NaN	NaN	0.1822	0.1718	0.0581	0.0579	0.5996	0.0561	0.0565
0.0	0.0	0.0	36746.461	12540.901	NaN	NaN	0.2544	0.1731	0.052	0.0543	0.608	0.0574	0.0553
0.0	0.0	0.0	38426.461	11551.901	NaN	NaN	0.2311	0.1735	0.0484	0.051	0.6154	0.0585	0.0533
0.0	0.0	0.0	31660.461	7780.901	NaN	NaN	0.1973	0.1759	0.0427	0.0464	0.6242	0.0597	0.0511
0.0	0.0	0.0	32395.461	8083.901	NaN	NaN	0.1997	0.1775	0.0395	0.0444	0.6278	0.0617	0.0491
0.0	0.0	0.0	35151.461	8952.901	NaN	NaN	0.203	0.1817	0.0367	0.0423	0.6272	0.0647	0.0474
0.0	0.0	0.0	29538.461	7463.901	NaN	NaN	0.2017	0.1852	0.0356	0.0412	0.625	0.0665	0.0466
0.0	0.0	0.0	31605.461	6358.901	NaN	NaN	0.1675	0.1876	0.0342	0.0395	0.626	0.0673	0.0453
0.0	0.0	0.0	34736.461	11099.901	NaN	NaN	0.2422	0.1885	0.0341	0.039	0.6253	0.0691	0.044
0.0	0.0	0.0	31672.461	11583.901	NaN	NaN	0.2678	0.19	0.0343	0.038	0.6259	0.069	0.0427
0.0	0.0	0.0	30029.461	7412.901	NaN	NaN	0.198	0.1943	0.034	0.0369	0.6244	0.0691	0.0413
0.0	0.0	0.0	37175.461	9819.901	NaN	NaN	0.209	0.2012	0.0345	0.0359	0.6195	0.0688	0.0402
0.0	0.0	0.0	36770.461	10963.901	NaN	NaN	0.2297	0.2097	0.0354	0.0343	0.6156	0.0655	0.0395
0.0	0.0	0.0	35193.461	9046.901	NaN	NaN	0.2045	0.2211	0.0368	0.0333	0.6064	0.0636	0.0387
0.0	0.0	0.0	35624.461	5742.901	NaN	NaN	0.1388	0.2355	0.0381	0.0319	0.5944	0.0618	0.0383
0.0	0.0	0.0	35387.461	10145.901	NaN	NaN	0.2228	0.248	0.04	0.0308	0.5835	0.0599	0.0377
0.0	0.0	0.0	36652.461	11709.901	NaN	NaN	0.2421	0.2582	0.0417	0.0296	0.5752	0.0585	0.0368
0.0	0.0	0.0	39273.461	9329.901	NaN	NaN	0.192	0.2663	0.0426	0.0289	0.5685	0.0573	0.0364
0.0	0.0	0.0	34744.461	8050.901	NaN	NaN	0.1881	0.2708	0.0432	0.028	0.5662	0.0559	0.0358
0.0	0.0	0.0	33341.461	6726.901	NaN	NaN	0.1679	0.2753	0.0436	0.0271	0.5634	0.0552	0.0354
0.0	0.0	0.0	29687.461	10935.901	NaN	NaN	0.2692	0.276	0.0441	0.0266	0.5632	0.0551	0.0349
0.0	0.0	0.0	37667.461	11537.901	NaN	NaN	0.2345	0.2752	0.0444	0.0261	0.5646	0.055	0.0348
0.0	0.0	0.0	33037.461	9247.901	NaN	NaN	0.2187	0.2756	0.0438	0.0257	0.5657	0.0543	0.0349
0.0	0.0	0.0	34320.461	12627.901	NaN	NaN	0.269	0.2732	0.0443	0.0254	0.5683	0.0539	0.0349
0.0	0.0	0.0	34594.461	9683.901	NaN	NaN	0.2187	0.2743	0.044	0.025	0.5684	0.0535	0.0349
0.0	0.0	0.0	34432.461	6928.901	NaN	NaN	0.1675	0.2717	0.0444	0.0248	0.5711	0.0531	0.035
0.0	0.0	0.0	36520.461	11445.901	NaN	NaN	0.2386	0.2693	0.0444	0.0245	0.5736	0.0532	0.035
0.0	0.0	0.0	30956.461	10551.901	NaN	NaN	0.2542	0.2678	0.0445	0.0243	0.5753	0.0528	0.0352
0.0	0.0	0.0	33910.461	12168.901	NaN	NaN	0.2641	0.264	0.0449	0.0241	0.5788	0.0529	0.0353
0.0	0.0	0.0	34639.461	10893.901	NaN	NaN	0.2393	0.2633	0.045	0.024	0.5788	0.0533	0.0356
0.0	0.0	0.0	34431.461	11609.901	NaN	NaN	0.2522	0.2602	0.0457	0.024	0.5803	0.0537	0.0361
0.0	0.0	0.0	32432.461	12719.901	NaN	NaN	0.2817	0.259	0.0459	0.0241	0.58	0.0544	0.0367
0.0	0.0	0.0	28959.461	5670.901	NaN	NaN	0.1638	0.2588	0.0462	0.0242	0.5776	0.0555	0.0377
0.0	0.0	0.0	34550.461	8277.901	NaN	NaN	0.1933	0.2618	0.0467	0.0246	0.5705	0.0573	0.039
0.0	0.0	0.0	37842.461	8185.901	NaN	NaN	0.1778	0.2626	0.0477	0.0254	0.5636	0.0604	0.0403
0.0	0.0	0.0	36618.461	9051.901	NaN	NaN	0.1982	0.2636	0.0488	0.0264	0.5555	0.0642	0.0414
0.0	0.0	0.0	31277.461	9648.901	NaN	NaN	0.2358	0.2619	0.0499	0.0281	0.5484	0.0692	0.0425
0.0	0.0	0.0	35151.461	12577.901	NaN	NaN	0.2635	0.2626	0.0513	0.0301	0.5383	0.0738	0.0439
0.0	0.0	0.0	34904.461	8629.901	NaN	NaN	0.1982	0.2646	0.0521	0.0312	0.53	0.0771	0.045
0.0	0.0	0.0	33930.461	10157.901	NaN	NaN	0.2304	0.2683	0.0523	0.0323	0.5208	0.0803	0.046
0.0	0.0	0.0	35196.461	8935.901	NaN	NaN	0.2025	0.2711	0.0528	0.0327	0.5152	0.0813	0.0469
0.0	0.0	0.0	35829.461	11335.901	NaN	NaN	0.2403	0.2741	0.0532	0.0333	0.5089	0.0826	0.0479
0.0	0.0	0.0	34965.461	11429.901	NaN	NaN	0.2464	0.2762	0.0533	0.0337	0.5053	0.0831	0.0485
0.0	0.0	0.0	35085.461	10418.901	NaN	NaN	0.229	0.2776	0.0539	0.0338	0.5027	0.0831	0.0489
0.0	0.0	0.0	33015.461	6783.901	NaN	NaN	0.1705	0.2799	0.0543	0.0338	0.5002	0.0824	0.0494
0.0	0.0	0.0	37657.461	9308.901	NaN	NaN	0.1982	0.2801	0.0551	0.0339	0.4985	0.0828	0.0496
0.0	0.0	0.0	31563.461	9463.901	NaN	NaN	0.2307	0.2817	0.0557	0.0339	0.4959	0.0831	0.0496
0.0	0.0	0.0	34111.461	7119.901	NaN	NaN	0.1727	0.2835	0.0569	0.034	0.4919	0.0839	0.0498
0.0	0.0	0.0	35980.461	9725.901	NaN	NaN	0.2128	0.2811	0.0579	0.0345	0.4898	0.087	0.0497
0.0	0.0	0.0	34927.461	9741.901	NaN	NaN	0.2181	0.2808	0.0598	0.0347	0.4859	0.0886	0.0503
0.0	0.0	0.0	34782.461	6553.901	NaN	NaN	0.1586	0.2809	0.0607	0.0345	0.4824	0.0909	0.0504
0.0	0.0	0.0	35475.461	7423.901	NaN	NaN	0.1731	0.2782	0.0625	0.0349	0.4788	0.0946	0.051
0.0	0.0	0.0	37125.461	8050.901	NaN	NaN	0.1782	0.2763	0.0639	0.0346	0.4775	0.0958	0.0519
0.0	0.0	0.0	32862.461	10133.901	NaN	NaN	0.2357	0.2751	0.065	0.0343	0.475	0.098	0.0528
0.0	0.0	0.0	34826.461	5734.901	NaN	NaN	0.1414	0.272	0.0654	0.0336	0.4758	0.0997	0.0535
0.0	0.0	0.0	33646.461	10326.901	NaN	NaN	0.2348	0.2682	0.0666	0.0338	0.4756	0.1014	0.0544
0.0	0.0	0.0	34163.461	6599.901	NaN	NaN	0.1619	0.2649	0.0685	0.034	0.4769	0.0997	0.056
0.0	0.0	0.0	33353.461	12126.901	NaN	NaN	0.2666	0.2598	0.069	0.0344	0.4789	0.1012	0.0567
0.0	0.0	0.0	32930.461	9077.901	NaN	NaN	0.2161	0.2542	0.0706	0.0348	0.4821	0.1003	0.058
0.0	0.0	0.0	33082.461	7540.901	NaN	NaN	0.1856	0.2523	0.0712	0.0353	0.4818	0.1	0.0593
0.0	0.0	0.0	34141.461	7263.901	NaN	NaN	0.1754	0.2471	0.0719	0.036	0.4826	0.1023	0.06
0.0	0.0	0.0	36308.461	10685.901	NaN	NaN	0.2274	0.2421	0.0725	0.0364	0.4843	0.1037	0.0611
0.0	0.0	0.0	30387.461	7632.901	NaN	NaN	0.2008	0.2423	0.0732	0.0374	0.4805	0.1046	0.0621
0.0	0.0	0.0	38472.461	8042.901	NaN	NaN	0.1729	0.2383	0.0726	0.0375	0.4819	0.1074	0.0623
0.0	0.0	0.0	32805.461	9346.901	NaN	NaN	0.2217	0.236	0.0732	0.038	0.4814	0.1081	0.0634
0.0	0.0	0.0	32840.461	9031.901	NaN	NaN	0.2157	0.236	0.0748	0.0391	0.4772	0.109	0.0639
0.0	0.0	0.0	36646.461	8772.901	NaN	NaN	0.1932	0.2313	0.073	0.039	0.48	0.1131	0.0635
0.0	0.0	0.0	30969.461	9532.901	NaN	NaN	0.2354	0.2288	0.0743	0.0396	0.4804	0.1124	0.0645
0.0	0.0	0.0	33876.461	8929.901	NaN	NaN	0.2086	0.2283	0.0749	0.0399	0.4802	0.1113	0.0654
0.0	0.0	0.0	32941.461	10337.901	NaN	NaN	0.2389	0.2262	0.0748	0.0398	0.4822	0.1117	0.0655
0.0	0.0	0.0	27119.461	10545.901	NaN	NaN	0.28	0.2266	0.0744	0.0397	0.4827	0.1112	0.0655
0.0	0.0	0.0	29873.461	8251.901	NaN	NaN	0.2164	0.2244	0.0739	0.0394	0.4847	0.1124	0.0653
0.0	0.0	0.0	37307.461	11643.901	NaN	NaN	0.2379	0.2212	0.0736	0.0394	0.4876	0.1129	0.0653
0.0	0.0	0.0	36108.461	9442.901	NaN	NaN	0.2073	0.2193	0.0734	0.039	0.4923	0.1101	0.066
0.0	0.0	0.0	31399.461	9844.901	NaN	NaN	0.2387	0.2182	0.0726	0.0386	0.4959	0.1087	0.066
0.0	0.0	0.0	27938.461	6333.901	NaN	NaN	0.1848	0.2171	0.0727	0.0383	0.4987	0.1069	0.0663
0.0	0.0	0.0	35285.461	6043.901	NaN	NaN	0.1462	0.2162	0.0736	0.0387	0.4993	0.1058	0.0664
0.0	0.0	0.0	33451.461	7419.901	NaN	NaN	0.1815	0.2135	0.0734	0.0386	0.5028	0.1054	0.0662
0.0	0.0	0.0	35827.461	7215.901	NaN	NaN	0.1676	0.2096	0.0736	0.0383	0.5088	0.1035	0.0662
0.0	0.0	0.0	34437.461	9969.901	NaN	NaN	0.2245	0.2053	0.0741	0.0381	0.5154	0.1005	0.0666
0.0	0.0	0.0	34673.461	6421.901	NaN	NaN	0.1563	0.2016	0.0753	0.038	0.521	0.097	0.0672
0.0	0.0	0.0	31658.461	10400.901	NaN	NaN	0.2473	0.1958	0.0762	0.0378	0.529	0.094	0.0672
0.0	0.0	0.0	31029.461	9735.901	NaN	NaN	0.2388	0.19	0.0778	0.0376	0.5383	0.0888	0.0676
0.0	0.0	0.0	34648.461	7550.901	NaN	NaN	0.1789	0.1867	0.0784	0.0373	0.5454	0.0841	0.0681
0.0	0.0	0.0	35449.461	6267.901	NaN	NaN	0.1502	0.1828	0.0795	0.0371	0.5521	0.0799	0.0686
0.0	0.0	0.0	31614.461	8579.901	NaN	NaN	0.2135	0.181	0.0808	0.0372	0.5551	0.0766	0.0694
0.0	0.0	0.0	33106.461	7871.901	NaN	NaN	0.1921	0.1779	0.0832	0.038	0.5569	0.0737	0.0703
0.0	0.0	0.0	36722.461	7068.901	NaN	NaN	0.1614	0.1737	0.0833	0.0379	0.5617	0.0729	0.0705
0.0	0.0	0.0	31456.461	10829.901	NaN	NaN	0.2561	0.17	0.0854	0.0389	0.5624	0.0719	0.0715
0.0	0.0	0.0	35561.461	8669.901	NaN	NaN	0.196	0.1675	0.087	0.0398	0.5616	0.0717	0.0723
0.0	0.0	0.0	28254.461	11009.901	NaN	NaN	0.2804	0.1652	0.0877	0.0406	0.5608	0.0727	0.0731
0.0	0.0	0.0	31698.461	13232.901	NaN	NaN	0.2945	0.164	0.0898	0.0421	0.5565	0.0737	0.074
0.0	0.0	0.0	27093.461	8029.901	NaN	NaN	0.2286	0.1632	0.0907	0.0435	0.5521	0.0757	0.0749
0.0	0.0	0.0	39523.461	7977.901	NaN	NaN	0.168	0.1637	0.0921	0.0451	0.5472	0.0766	0.0752
0.0	0.0	0.0	33206.461	9413.901	NaN	NaN	0.2209	0.1631	0.09	0.0447	0.5471	0.0789	0.0761
0.0	0.0	0.0	32720.461	12582.901	NaN	NaN	0.2777	0.1657	0.0913	0.0461	0.5403	0.0793	0.0773
0.0	0.0	0.0	33294.461	9359.901	NaN	NaN	0.2194	0.166	0.0899	0.0458	0.5387	0.0811	0.0785
0.0	0.0	0.0	37259.461	8446.901	NaN	NaN	0.1848	0.1686	0.091	0.0471	0.5321	0.0814	0.0798
0.0	0.0	0.0	36874.461	9166.901	NaN	NaN	0.1991	0.1698	0.0909	0.0473	0.529	0.0822	0.0808
0.0	0.0	0.0	32333.461	11427.901	NaN	NaN	0.2611	0.1717	0.0909	0.0475	0.5254	0.0826	0.0818
0.0	0.0	0.0	32539.461	7491.901	NaN	NaN	0.1872	0.1733	0.0915	0.0479	0.5215	0.0831	0.0828
0.0	0.0	0.0	34220.461	11454.901	NaN	NaN	0.2508	0.1754	0.0908	0.0476	0.5185	0.0839	0.0839
0.0	0.0	0.0	31229.461	10658.901	NaN	NaN	0.2545	0.1762	0.0918	0.0482	0.5153	0.084	0.0845
0.0	0.0	0.0	33042.461	8641.901	NaN	NaN	0.2073	0.1776	0.092	0.0482	0.5131	0.0844	0.0847
0.0	0.0	0.0	29387.461	11659.901	NaN	NaN	0.2841	0.1771	0.0921	0.0481	0.5126	0.0849	0.0852
0.0	0.0	0.0	36582.461	10154.901	NaN	NaN	0.2173	0.1778	0.0925	0.0482	0.5116	0.0847	0.0852
0.0	0.0	0.0	31466.461	12238.901	NaN	NaN	0.28	0.1777	0.0914	0.0476	0.5132	0.0848	0.0853
0.0	0.0	0.0	38253.461	11493.901	NaN	NaN	0.231	0.1771	0.0926	0.0482	0.5136	0.0833	0.0851
0.0	0.0	0.0	33971.461	6442.901	NaN	NaN	0.1594	0.178	0.0923	0.0484	0.5137	0.0825	0.0851
0.0	0.0	0.0	34730.461	8085.901	NaN	NaN	0.1889	0.178	0.0937	0.0491	0.5131	0.081	0.0851
0.0	0.0	0.0	30016.461	10714.901	NaN	NaN	0.2631	0.1754	0.0932	0.0484	0.5184	0.0809	0.0837
0.0	0.0	0.0	32354.461	8049.901	NaN	NaN	0.1992	0.1744	0.0942	0.0487	0.5201	0.08	0.0825
0.0	0.0	0.0	38710.461	10384.901	NaN	NaN	0.2115	0.1712	0.0938	0.0478	0.5259	0.08	0.0814
0.0	0.0	0.0	30234.461	7708.901	NaN	NaN	0.2032	0.1688	0.0945	0.0476	0.5292	0.0796	0.0803
0.0	0.0	0.0	33750.461	12227.901	NaN	NaN	0.2659	0.1667	0.0951	0.0475	0.5324	0.0794	0.079
0.0	0.0	0.0	29003.461	9141.901	NaN	NaN	0.2397	0.1657	0.0945	0.0469	0.5349	0.0802	0.0778
0.0	0.0	0.0	30748.461	9571.901	NaN	NaN	0.2374	0.1665	0.095	0.0471	0.5335	0.0812	0.0767
0.0	0.0	0.0	31389.461	9114.901	NaN	NaN	0.225	0.1662	0.095	0.047	0.5321	0.0837	0.0759
0.0	0.0	0.0	36437.461	7694.901	NaN	NaN	0.1744	0.1658	0.0966	0.0476	0.5291	0.0855	0.0756
0.0	0.0	0.0	36385.461	10309.901	NaN	NaN	0.2208	0.1666	0.0974	0.0479	0.5251	0.0876	0.0753
0.0	0.0	0.0	32808.461	4905.901	NaN	NaN	0.1301	0.1668	0.0987	0.0482	0.5216	0.0896	0.075
0.0	0.0	0.0	33004.461	11255.901	NaN	NaN	0.2543	0.1678	0.1006	0.0489	0.5179	0.09	0.0749
0.0	0.0	0.0	31729.461	7137.901	NaN	NaN	0.1836	0.1687	0.102	0.0491	0.5157	0.09	0.0745
0.0	0.0	0.0	34294.461	10635.901	NaN	NaN	0.2367	0.1697	0.1035	0.0493	0.514	0.0891	0.0744
0.0	0.0	0.0	34543.461	10162.901	NaN	NaN	0.2273	0.1713	0.1041	0.0493	0.5124	0.0884	0.0744
0.0	0.0	0.0	36285.461	7104.901	NaN	NaN	0.1637	0.1729	0.1055	0.0495	0.5098	0.0872	0.0751
0.0	0.0	0.0	33815.461	8690.901	NaN	NaN	0.2045	0.1756	0.1068	0.0501	0.5052	0.0866	0.0758
0.0	0.0	0.0	32149.461	7788.901	NaN	NaN	0.195	0.1768	0.1074	0.0501	0.5029	0.0867	0.0761
0.0	0.0	0.0	35969.461	8110.901	NaN	NaN	0.184	0.1784	0.1081	0.0505	0.5004	0.0857	0.077
0.0	0.0	0.0	29956.461	10137.901	NaN	NaN	0.2529	0.1807	0.1075	0.0507	0.4976	0.0857	0.0777
0.0	0.0	0.0	33182.461	8861.901	NaN	NaN	0.2108	0.1832	0.1083	0.0516	0.4926	0.0851	0.0791
0.0	0.0	0.0	31787.461	8305.901	NaN	NaN	0.2072	0.1861	0.1079	0.0523	0.4874	0.0859	0.0803
0.0	0.0	0.0	32568.461	9041.901	NaN	NaN	0.2173	0.1881	0.1094	0.0539	0.4806	0.0864	0.0817
0.0	0.0	0.0	35048.461	7409.901	NaN	NaN	0.1745	0.1895	0.1099	0.0548	0.4754	0.0873	0.083
0.0	0.0	0.0	32220.461	12125.901	NaN	NaN	0.2734	0.188	0.1128	0.0565	0.4723	0.0868	0.0835
0.0	0.0	0.0	34352.461	9077.901	NaN	NaN	0.209	0.1846	0.116	0.0587	0.4722	0.0851	0.0833
0.0	0.0	0.0	32141.461	8502.901	NaN	NaN	0.2092	0.1813	0.1192	0.0609	0.4733	0.0828	0.0824
0.0	0.0	0.0	33999.461	5939.901	NaN	NaN	0.1487	0.181	0.1219	0.0629	0.471	0.0812	0.0819
0.0	0.0	0.0	33236.461	8554.901	NaN	NaN	0.2047	0.1844	0.1232	0.0635	0.4662	0.0805	0.0821
0.0	0.0	0.0	35135.461	7050.901	NaN	NaN	0.1671	0.189	0.1264	0.0645	0.4558	0.0806	0.0836
0.0	0.0	0.0	32437.461	8858.901	NaN	NaN	0.2145	0.1948	0.1269	0.0642	0.447	0.0812	0.0858
0.0	0.0	0.0	36261.461	10025.901	NaN	NaN	0.2166	0.2012	0.1286	0.0646	0.4362	0.0809	0.0885
0.0	0.0	0.0	30936.461	9791.901	NaN	NaN	0.2404	0.2075	0.1288	0.0648	0.4276	0.0806	0.0907
0.0	0.0	0.0	34418.461	6067.901	NaN	NaN	0.1499	0.214	0.1303	0.065	0.4187	0.0801	0.092
0.0	0.0	0.0	36221.461	5662.901	NaN	NaN	0.1352	0.2215	0.128	0.0638	0.4129	0.0797	0.094
0.0	0.0	0.0	32830.461	8356.901	NaN	NaN	0.2029	0.2247	0.13	0.0642	0.4067	0.0785	0.0959
0.0	0.0	0.0	31472.461	11180.901	NaN	NaN	0.2621	0.2299	0.1287	0.0633	0.4029	0.0779	0.0973
0.0	0.0	0.0	31485.461	10136.901	NaN	NaN	0.2435	0.2314	0.1295	0.0629	0.4008	0.0769	0.0985
0.0	0.0	0.0	34143.461	6434.901	NaN	NaN	0.1586	0.2325	0.131	0.0627	0.3986	0.0759	0.0994
0.0	0.0	0.0	28977.461	10111.901	NaN	NaN	0.2587	0.2353	0.1312	0.0619	0.3967	0.0752	0.0997
0.0	0.0	0.0	31658.461	10432.901	NaN	NaN	0.2479	0.2361	0.1318	0.0616	0.3963	0.0747	0.0995
0.0	0.0	0.0	32597.461	10966.901	NaN	NaN	0.2517	0.2369	0.1297	0.0616	0.3984	0.0735	0.1
0.0	0.0	0.0	32710.461	6538.901	NaN	NaN	0.1666	0.2329	0.1277	0.0618	0.4059	0.0721	0.0997
0.0	0.0	0.0	35946.461	11945.901	NaN	NaN	0.2494	0.2269	0.1256	0.0617	0.4159	0.0709	0.099
0.0	0.0	0.0	31276.461	10400.901	NaN	NaN	0.2496	0.2186	0.1245	0.0622	0.4276	0.0699	0.0972
0.0	0.0	0.0	35329.461	9138.901	NaN	NaN	0.2055	0.2116	0.1223	0.0619	0.4395	0.0695	0.0952
0.0	0.0	0.0	26565.461	9832.901	NaN	NaN	0.2701	0.2044	0.1207	0.0621	0.4503	0.0694	0.0931
0.0	0.0	0.0	32605.461	7852.901	NaN	NaN	0.1941	0.199	0.1195	0.0621	0.4597	0.0689	0.0908
0.0	0.0	0.0	37287.461	4724.901	NaN	NaN	0.1125	0.1946	0.118	0.0623	0.4676	0.0687	0.0887
0.0	0.0	0.0	31051.461	6107.901	NaN	NaN	0.1644	0.1902	0.1169	0.0623	0.4752	0.0687	0.0867
0.0	0.0	0.0	33555.461	8535.901	NaN	NaN	0.2028	0.1852	0.1155	0.0631	0.4815	0.0698	0.0849
0.0	0.0	0.0	31082.461	7004.901	NaN	NaN	0.1839	0.1818	0.1121	0.0629	0.4882	0.0715	0.0835
0.0	0.0	0.0	30018.461	10518.901	NaN	NaN	0.2595	0.1756	0.1088	0.0639	0.495	0.0745	0.0822
0.0	0.0	0.0	33143.461	6559.901	NaN	NaN	0.1652	0.1704	0.1024	0.063	0.5041	0.0792	0.0809
0.0	0.0	0.0	30327.461	12221.901	NaN	NaN	0.2872	0.165	0.0977	0.0634	0.5094	0.085	0.0794
0.0	0.0	0.0	36590.461	8645.901	NaN	NaN	0.1911	0.1617	0.0921	0.0628	0.5116	0.0936	0.0781
0.0	0.0	0.0	35874.461	6936.901	NaN	NaN	0.162	0.1607	0.0851	0.0605	0.5127	0.1046	0.0765
0.0	0.0	0.0	33392.461	8817.901	NaN	NaN	0.2089	0.1615	0.0792	0.0587	0.5083	0.1176	0.0746
0.0	0.0	0.0	35931.461	12844.901	NaN	NaN	0.2633	0.1605	0.0723	0.0553	0.5028	0.136	0.0731
0.0	0.0	0.0	39403.461	9924.901	NaN	NaN	0.2012	0.1596	0.0679	0.0538	0.493	0.1542	0.0715
0.0	0.0	0.0	35013.461	9645.901	NaN	NaN	0.216	0.1494	0.0593	0.0514	0.4883	0.1848	0.0668
0.0	0.0	0.0	36344.461	5433.901	NaN	NaN	0.1301	0.1277	0.0505	0.05	0.4913	0.2165	0.064
0.0	0.0	0.0	33901.461	12665.901	NaN	NaN	0.272	0.1113	0.0432	0.0486	0.4923	0.2429	0.0618
0.0	0.0	0.0	32773.461	10261.901	NaN	NaN	0.2385	0.1108	0.0416	0.0499	0.4827	0.2561	0.0589
0.0	0.0	0.0	35934.461	6540.901	NaN	NaN	0.154	0.1118	0.0412	0.0487	0.4698	0.273	0.0554
0.0	0.0	0.0	29728.461	7619.901	NaN	NaN	0.204	0.1123	0.0401	0.0455	0.4606	0.2862	0.0553
0.0	0.0	0.0	32945.461	6684.901	NaN	NaN	0.1687	0.1092	0.0399	0.0436	0.4546	0.2984	0.0544
0.0	0.0	0.0	34475.461	12099.901	NaN	NaN	0.2598	0.1075	0.0398	0.042	0.4509	0.3054	0.0545
0.0	0.0	0.0	33444.461	9290.901	NaN	NaN	0.2174	0.1053	0.0403	0.0407	0.4455	0.3145	0.0537
0.0	0.0	0.0	33581.461	9896.901	NaN	NaN	0.2276	0.1055	0.0404	0.0397	0.4361	0.3243	0.054
0.0	0.0	0.0	30919.461	10295.901	NaN	NaN	0.2498	0.1032	0.0406	0.0399	0.4349	0.327	0.0544
0.0	0.0	0.0	29893.461	7453.901	NaN	NaN	0.1996	0.1026	0.0397	0.04	0.4371	0.3246	0.0559
0.0	0.0	0.0	34784.461	10791.901	NaN	NaN	0.2368	0.1017	0.0394	0.0399	0.4398	0.3224	0.0568
0.0	0.0	0.0	32720.461	11333.901	NaN	NaN	0.2573	0.1003	0.0396	0.04	0.4437	0.3195	0.0569
0.0	0.0	0.0	30840.461	10132.901	NaN	NaN	0.2473	0.1005	0.0387	0.0397	0.4468	0.3165	0.0577
0.0	0.0	0.0	35797.461	9260.901	NaN	NaN	0.2055	0.0989	0.0388	0.0392	0.4495	0.3162	0.0574
0.0	0.0	0.0	37125.461	10750.901	NaN	NaN	0.2246	0.0995	0.0384	0.0391	0.4502	0.3148	0.0581
0.0	0.0	0.0	34628.461	9743.901	NaN	NaN	0.2196	0.0976	0.0382	0.0386	0.4527	0.3148	0.058
0.0	0.0	0.0	33926.461	13067.901	NaN	NaN	0.2781	0.0987	0.038	0.0384	0.4529	0.3133	0.0587
0.0	0.0	0.0	31574.461	9746.901	NaN	NaN	0.2359	0.0969	0.0379	0.0387	0.4553	0.3122	0.0589
0.0	0.0	0.0	33092.461	7328.901	NaN	NaN	0.1813	0.0979	0.0378	0.0388	0.4564	0.3101	0.059
0.0	0.0	0.0	28885.461	8922.901	NaN	NaN	0.236	0.0976	0.0378	0.0387	0.457	0.3098	0.0592
0.0	0.0	0.0	32703.461	10743.901	NaN	NaN	0.2473	0.0986	0.0382	0.0387	0.4553	0.3104	0.0588
0.0	0.0	0.0	25338.461	5986.901	NaN	NaN	0.1911	0.0987	0.0381	0.0386	0.4563	0.3094	0.059
0.0	0.0	0.0	30101.461	8369.901	NaN	NaN	0.2176	0.1009	0.0384	0.038	0.4515	0.3124	0.0588
0.0	0.0	0.0	32207.461	7452.901	NaN	NaN	0.1879	0.101	0.0388	0.0382	0.4512	0.3116	0.0591
0.0	0.0	0.0	33568.461	8878.901	NaN	NaN	0.2092	0.1033	0.039	0.0384	0.4482	0.3118	0.0593
0.0	0.0	0.0	31454.461	8950.901	NaN	NaN	0.2215	0.102	0.0394	0.0386	0.4493	0.3118	0.0589
0.0	0.0	0.0	32785.461	6240.901	NaN	NaN	0.1599	0.1061	0.04	0.0385	0.4444	0.3121	0.0589
0.0	0.0	0.0	34412.461	9541.901	NaN	NaN	0.2171	0.1066	0.0404	0.0384	0.4397	0.3165	0.0584
0.0	0.0	0.0	31740.461	8724.901	NaN	NaN	0.2156	0.1109	0.042	0.038	0.4296	0.3225	0.057
0.0	0.0	0.0	30764.461	11881.901	NaN	NaN	0.2786	0.1158	0.0434	0.0375	0.4134	0.3338	0.0561
0.0	0.0	0.0	37363.461	8830.901	NaN	NaN	0.1912	0.1232	0.0456	0.0368	0.3927	0.3465	0.0552
0.0	0.0	0.0	29499.461	5135.901	NaN	NaN	0.1483	0.1292	0.0471	0.0369	0.3777	0.3541	0.0549
0.0	0.0	0.0	30823.461	9066.901	NaN	NaN	0.2273	0.1329	0.0481	0.0369	0.3652	0.3617	0.0551
0.0	0.0	0.0	32254.461	7670.901	NaN	NaN	0.1921	0.1338	0.0494	0.0378	0.3605	0.3631	0.0554
0.0	0.0	0.0	32795.461	10324.901	NaN	NaN	0.2394	0.1387	0.0489	0.0384	0.3582	0.3588	0.0569
0.0	0.0	0.0	32107.461	6486.901	NaN	NaN	0.1681	0.1376	0.0493	0.0395	0.3616	0.3549	0.0571
0.0	0.0	0.0	34045.461	5918.901	NaN	NaN	0.1481	0.1451	0.0498	0.0395	0.3548	0.3533	0.0575
0.0	0.0	0.0	36475.461	8536.901	NaN	NaN	0.1897	0.1456	0.0504	0.0401	0.3534	0.353	0.0576
0.0	0.0	0.0	38641.461	10265.901	NaN	NaN	0.2099	0.1487	0.0512	0.0407	0.3509	0.3509	0.0577
0.0	0.0	0.0	30902.461	13589.901	NaN	NaN	0.3054	0.1495	0.0507	0.0414	0.355	0.3448	0.0586
0.0	0.0	0.0	32966.461	8343.901	NaN	NaN	0.202	0.1501	0.0507	0.0418	0.3571	0.3412	0.0591
0.0	0.0	0.0	31216.461	6061.901	NaN	NaN	0.1626	0.1521	0.0506	0.042	0.3589	0.337	0.0594
0.0	0.0	0.0	32554.461	9874.901	NaN	NaN	0.2327	0.1532	0.0508	0.0418	0.3613	0.3332	0.0596
0.0	0.0	0.0	39285.461	8882.901	NaN	NaN	0.1844	0.1512	0.0507	0.0426	0.3646	0.331	0.0598
0.0	0.0	0.0	27647.461	14979.901	NaN	NaN	0.3514	0.151	0.0505	0.0432	0.3732	0.322	0.0601
0.0	0.0	0.0	29812.461	6956.901	NaN	NaN	0.1892	0.1495	0.0493	0.0446	0.3842	0.3114	0.0611
0.0	0.0	0.0	33973.461	4612.901	NaN	NaN	0.1195	0.1494	0.0488	0.0446	0.3933	0.3027	0.0612
0.0	0.0	0.0	31785.461	8444.901	NaN	NaN	0.2099	0.1499	0.0484	0.0448	0.4002	0.2957	0.0611
0.0	0.0	0.0	33151.461	5251.901	NaN	NaN	0.1368	0.1461	0.0477	0.045	0.4069	0.2932	0.0611
0.0	0.0	0.0	35067.461	8643.901	NaN	NaN	0.1977	0.146	0.0479	0.0449	0.4134	0.286	0.0618
0.0	0.0	0.0	33010.461	6780.901	NaN	NaN	0.1704	0.1416	0.0467	0.0453	0.4212	0.2828	0.0624
0.0	0.0	0.0	40283.461	10383.901	NaN	NaN	0.2049	0.1396	0.0466	0.0454	0.4295	0.2757	0.0632
0.0	0.0	0.0	30580.461	7263.901	NaN	NaN	0.1919	0.1368	0.0456	0.0448	0.4365	0.2738	0.0625
0.0	0.0	0.0	35867.461	10267.901	NaN	NaN	0.2226	0.1335	0.045	0.0445	0.4377	0.277	0.0623
0.0	0.0	0.0	35438.461	11222.901	NaN	NaN	0.2405	0.1313	0.0444	0.0442	0.439	0.2796	0.0616
0.0	0.0	0.0	31026.461	11699.901	NaN	NaN	0.2738	0.13	0.0442	0.0439	0.4365	0.2849	0.0606
0.0	0.0	0.0	38725.461	12165.901	NaN	NaN	0.2391	0.1277	0.0434	0.0435	0.4319	0.2939	0.0597
0.0	0.0	0.0	31527.461	7474.901	NaN	NaN	0.1917	0.128	0.0435	0.0425	0.4242	0.3036	0.0583
0.0	0.0	0.0	34516.461	9327.901	NaN	NaN	0.2128	0.1287	0.0433	0.0413	0.4098	0.3201	0.0568
0.0	0.0	0.0	35347.461	2089.901	NaN	NaN	0.0558	0.1296	0.0443	0.0398	0.3963	0.3349	0.0551
0.0	0.0	0.0	37804.461	7977.901	NaN	NaN	0.1743	0.1294	0.0446	0.0386	0.3809	0.3527	0.0537
0.0	0.0	0.0	32760.461	8554.901	NaN	NaN	0.2071	0.1259	0.0448	0.037	0.3714	0.368	0.0529
0.0	0.0	0.0	36624.461	9219.901	NaN	NaN	0.2011	0.125	0.0454	0.0362	0.3615	0.3808	0.051
0.0	0.0	0.0	36244.461	7048.901	NaN	NaN	0.1628	0.1212	0.0454	0.0352	0.354	0.3943	0.0498
0.0	0.0	0.0	29395.461	10151.901	NaN	NaN	0.2567	0.1206	0.0459	0.0346	0.3486	0.4018	0.0485
0.0	0.0	0.0	33272.461	12066.901	NaN	NaN	0.2661	0.1193	0.0457	0.0342	0.3422	0.4108	0.0478
0.0	0.0	0.0	33099.461	7721.901	NaN	NaN	0.1892	0.1214	0.0461	0.0339	0.3376	0.4138	0.0472
0.0	0.0	0.0	32553.461	5692.901	NaN	NaN	0.1488	0.1238	0.0456	0.034	0.3315	0.4181	0.0471
0.0	0.0	0.0	31982.461	10197.901	NaN	NaN	0.2418	0.1255	0.0462	0.0336	0.3267	0.4212	0.0469
0.0	0.0	0.0	33943.461	5244.901	NaN	NaN	0.1338	0.1266	0.0465	0.0336	0.3214	0.4249	0.0469
0.0	0.0	0.0	34073.461	10821.901	NaN	NaN	0.241	0.1274	0.0463	0.0335	0.3198	0.4258	0.0471
0.0	0.0	0.0	35053.461	7937.901	NaN	NaN	0.1846	0.1271	0.0466	0.0338	0.3197	0.4254	0.0474
0.0	0.0	0.0	34364.461	7464.901	NaN	NaN	0.1785	0.1294	0.0465	0.0338	0.3156	0.4273	0.0473
0.0	0.0	0.0	36401.461	7704.901	NaN	NaN	0.1747	0.127	0.047	0.0333	0.3126	0.4334	0.0467
0.0	0.0	0.0	34627.461	12447.901	NaN	NaN	0.2644	0.1268	0.0476	0.0329	0.3093	0.4374	0.0461
0.0	0.0	0.0	34763.461	10017.901	NaN	NaN	0.2237	0.1263	0.0468	0.0329	0.3069	0.4406	0.0464
0.0	0.0	0.0	36703.461	5383.901	NaN	NaN	0.1279	0.1243	0.0476	0.0329	0.3065	0.4432	0.0455
0.0	0.0	0.0	33063.461	5318.901	NaN	NaN	0.1386	0.1285	0.0471	0.0327	0.3006	0.4452	0.0458
0.0	0.0	0.0	35405.461	5244.901	NaN	NaN	0.129	0.124	0.0478	0.0326	0.2989	0.4516	0.0451
0.0	0.0	0.0	31970.461	8261.901	NaN	NaN	0.2054	0.1276	0.0474	0.0321	0.2971	0.4501	0.0457
0.0	0.0	0.0	25713.461	9231.901	NaN	NaN	0.2642	0.1228	0.0472	0.0328	0.3012	0.4499	0.0462
0.0	0.0	0.0	33118.461	8624.901	NaN	NaN	0.2066	0.1257	0.0474	0.0325	0.2984	0.4494	0.0466
0.0	0.0	0.0	31184.461	9713.901	NaN	NaN	0.2375	0.125	0.0472	0.0329	0.2994	0.449	0.0466
0.0	0.0	0.0	36433.461	9938.901	NaN	NaN	0.2143	0.1279	0.0476	0.0329	0.2969	0.4487	0.046
0.0	0.0	0.0	30557.461	7055.901	NaN	NaN	0.1876	0.1296	0.0478	0.0331	0.2953	0.4484	0.0458
0.0	0.0	0.0	37431.461	9106.901	NaN	NaN	0.1957	0.1307	0.0479	0.0333	0.2944	0.4476	0.0461
0.0	0.0	0.0	36386.461	10116.901	NaN	NaN	0.2176	0.1283	0.0479	0.0338	0.2976	0.4458	0.0465
0.0	0.0	0.0	32447.461	10157.901	NaN	NaN	0.2384	0.1317	0.0481	0.0341	0.2963	0.4439	0.0459
0.0	0.0	0.0	28991.461	6219.901	NaN	NaN	0.1766	0.13	0.0482	0.0346	0.2965	0.445	0.0457
0.0	0.0	0.0	30284.461	5434.901	NaN	NaN	0.1522	0.1331	0.0485	0.0336	0.2912	0.449	0.0446
0.0	0.0	0.0	33240.461	9220.901	NaN	NaN	0.2172	0.1284	0.0482	0.0332	0.2916	0.454	0.0446
0.0	0.0	0.0	32841.461	10687.901	NaN	NaN	0.2455	0.127	0.0483	0.0331	0.2939	0.4529	0.0448
0.0	0.0	0.0	31858.461	8198.901	NaN	NaN	0.2047	0.1247	0.0481	0.0336	0.2953	0.4533	0.0451
0.0	0.0	0.0	33138.461	7458.901	NaN	NaN	0.1837	0.1265	0.0487	0.0337	0.2919	0.455	0.0442
0.0	0.0	0.0	31553.461	9001.901	NaN	NaN	0.222	0.1286	0.0489	0.0337	0.2888	0.4565	0.0436
0.0	0.0	0.0	28993.461	4490.901	NaN	NaN	0.1341	0.129	0.0493	0.0333	0.2844	0.4616	0.0425
0.0	0.0	0.0	29911.461	7170.901	NaN	NaN	0.1934	0.1291	0.0491	0.0326	0.2817	0.465	0.0425
0.0	0.0	0.0	32383.461	9968.901	NaN	NaN	0.2354	0.1252	0.049	0.0326	0.2844	0.4656	0.0433
0.0	0.0	0.0	29979.461	8856.901	NaN	NaN	0.2281	0.1253	0.0486	0.0324	0.2854	0.4646	0.0438
0.0	0.0	0.0	30998.461	11724.901	NaN	NaN	0.2744	0.1232	0.0489	0.0324	0.2868	0.4648	0.0439
0.0	0.0	0.0	33710.461	7437.901	NaN	NaN	0.1808	0.1246	0.0491	0.0328	0.2869	0.4626	0.044
0.0	0.0	0.0	32516.461	5142.901	NaN	NaN	0.1366	0.1263	0.0488	0.0329	0.2863	0.4616	0.044
0.0	0.0	0.0	36348.461	7218.901	NaN	NaN	0.1657	0.1259	0.0491	0.0323	0.2856	0.4634	0.0437
0.0	0.0	0.0	32377.461	10472.901	NaN	NaN	0.2444	0.1247	0.049	0.0324	0.2872	0.4627	0.044
0.0	0.0	0.0	32996.461	7224.901	NaN	NaN	0.1796	0.1226	0.0487	0.0325	0.2893	0.4626	0.0443
0.0	0.0	0.0	32118.461	9625.901	NaN	NaN	0.2306	0.1211	0.0487	0.0322	0.2908	0.4628	0.0444
0.0	0.0	0.0	34169.461	11447.901	NaN	NaN	0.251	0.1203	0.0488	0.0325	0.2922	0.462	0.0442
0.0	0.0	0.0	30068.461	10032.901	NaN	NaN	0.2502	0.1221	0.0482	0.0329	0.2925	0.4598	0.0446
0.0	0.0	0.0	33189.461	6553.901	NaN	NaN	0.1649	0.1206	0.0486	0.0331	0.2926	0.4609	0.0442
0.0	0.0	0.0	35057.461	14309.901	NaN	NaN	0.2899	0.1209	0.0488	0.0332	0.2912	0.4616	0.0443
0.0	0.0	0.0	37508.461	9435.901	NaN	NaN	0.201	0.1237	0.0485	0.0339	0.2912	0.4577	0.0449
0.0	0.0	0.0	35074.461	4746.901	NaN	NaN	0.1192	0.1222	0.0486	0.0344	0.2931	0.4565	0.0453
0.0	0.0	0.0	30342.461	11110.901	NaN	NaN	0.268	0.123	0.0486	0.0342	0.2938	0.4547	0.0457
0.0	0.0	0.0	33095.461	8440.901	NaN	NaN	0.2032	0.1227	0.0484	0.0345	0.2955	0.4529	0.0461
0.0	0.0	0.0	36740.461	6990.901	NaN	NaN	0.1599	0.1243	0.0483	0.0342	0.2942	0.4532	0.0459
0.0	0.0	0.0	32286.461	8914.901	NaN	NaN	0.2164	0.121	0.0489	0.034	0.2943	0.4562	0.0455
0.0	0.0	0.0	36517.461	12377.901	NaN	NaN	0.2532	0.1241	0.0485	0.0341	0.2915	0.4557	0.0461
0.0	0.0	0.0	35732.461	6664.901	NaN	NaN	0.1572	0.1214	0.0486	0.0343	0.2937	0.456	0.0459
0.0	0.0	0.0	32707.461	8239.901	NaN	NaN	0.2012	0.1253	0.0485	0.034	0.2924	0.454	0.0458
0.0	0.0	0.0	33485.461	6339.901	NaN	NaN	0.1592	0.1225	0.0481	0.0342	0.2936	0.4557	0.0459
0.0	0.0	0.0	34021.461	8480.901	NaN	NaN	0.1995	0.1255	0.0483	0.0337	0.295	0.4517	0.0459
0.0	0.0	0.0	30531.461	7585.901	NaN	NaN	0.199	0.1244	0.0476	0.034	0.2974	0.4502	0.0464
0.0	0.0	0.0	39424.461	8790.901	NaN	NaN	0.1823	0.125	0.0479	0.034	0.3003	0.4463	0.0464
0.0	0.0	0.0	32809.461	5891.901	NaN	NaN	0.1522	0.1268	0.0471	0.0343	0.3035	0.4414	0.0468
0.0	0.0	0.0	35536.461	6308.901	NaN	NaN	0.1508	0.1261	0.0471	0.0338	0.3053	0.4415	0.0461
0.0	0.0	0.0	34200.461	7119.901	NaN	NaN	0.1723	0.1259	0.0466	0.0335	0.3085	0.4389	0.0465
0.0	0.0	0.0	32592.461	7904.901	NaN	NaN	0.1952	0.1238	0.0463	0.0333	0.3143	0.4357	0.0466
0.0	0.0	0.0	38184.461	10922.901	NaN	NaN	0.2224	0.1226	0.0455	0.0333	0.3178	0.4334	0.0474
0.0	0.0	0.0	31970.461	7052.901	NaN	NaN	0.1807	0.1211	0.0457	0.0336	0.324	0.4283	0.0473
0.0	0.0	0.0	33342.461	6153.901	NaN	NaN	0.1558	0.1217	0.0449	0.0336	0.3255	0.4267	0.0476
0.0	0.0	0.0	29817.461	7356.901	NaN	NaN	0.1979	0.1201	0.0452	0.0328	0.3261	0.429	0.0468
0.0	0.0	0.0	33541.461	7726.901	NaN	NaN	0.1872	0.1198	0.045	0.0324	0.3245	0.4314	0.0468
0.0	0.0	0.0	30179.461	6893.901	NaN	NaN	0.186	0.1161	0.0449	0.0324	0.3259	0.4336	0.047
0.0	0.0	0.0	33428.461	10452.901	NaN	NaN	0.2382	0.1143	0.0455	0.032	0.3249	0.4365	0.0469
0.0	0.0	0.0	29354.461	12472.901	NaN	NaN	0.2982	0.1122	0.0451	0.0322	0.3269	0.4359	0.0476
0.0	0.0	0.0	31337.461	9124.901	NaN	NaN	0.2255	0.1104	0.0455	0.0316	0.3262	0.4396	0.0467
0.0	0.0	0.0	30790.461	8742.901	NaN	NaN	0.2212	0.1107	0.0457	0.0315	0.3235	0.4422	0.0465
0.0	0.0	0.0	36061.461	7918.901	NaN	NaN	0.1801	0.1107	0.0463	0.0313	0.3195	0.4465	0.0457
0.0	0.0	0.0	36531.461	8305.901	NaN	NaN	0.1852	0.1115	0.0465	0.0313	0.3173	0.4476	0.0458
0.0	0.0	0.0	30732.461	9294.901	NaN	NaN	0.2322	0.1121	0.047	0.0312	0.3145	0.4501	0.0451
0.0	0.0	0.0	33310.461	8877.901	NaN	NaN	0.2104	0.1136	0.0472	0.0312	0.3124	0.4503	0.0452
0.0	0.0	0.0	33155.461	4402.901	NaN	NaN	0.1172	0.1152	0.0475	0.0311	0.3094	0.4519	0.0449
0.0	0.0	0.0	32821.461	7868.901	NaN	NaN	0.1934	0.1161	0.0479	0.031	0.3077	0.4526	0.0446
0.0	0.0	0.0	30821.461	8343.901	NaN	NaN	0.213	0.1167	0.0482	0.0308	0.3057	0.4539	0.0446
0.0	0.0	0.0	33578.461	7594.901	NaN	NaN	0.1845	0.1169	0.0483	0.0309	0.3047	0.4546	0.0445
0.0	0.0	0.0	29929.461	10673.901	NaN	NaN	0.2629	0.1185	0.048	0.0307	0.3061	0.4518	0.0448
0.0	0.0	0.0	33936.461	9248.901	NaN	NaN	0.2142	0.1191	0.0482	0.0309	0.3055	0.4517	0.0445
0.0	0.0	0.0	34289.461	9042.901	NaN	NaN	0.2087	0.1215	0.048	0.0311	0.3064	0.448	0.045
0.0	0.0	0.0	32799.461	9435.901	NaN	NaN	0.2234	0.1225	0.0479	0.0313	0.3069	0.4463	0.045
0.0	0.0	0.0	33253.461	7599.901	NaN	NaN	0.186	0.1261	0.048	0.0316	0.3065	0.4426	0.0453
0.0	0.0	0.0	34953.461	7385.901	NaN	NaN	0.1744	0.1286	0.0477	0.0319	0.307	0.4387	0.0461
0.0	0.0	0.0	32041.461	7008.901	NaN	NaN	0.1795	0.1283	0.0477	0.0321	0.3092	0.4362	0.0464
0.0	0.0	0.0	29128.461	10708.901	NaN	NaN	0.2688	0.1322	0.0472	0.032	0.3105	0.4308	0.0472
0.0	0.0	0.0	36983.461	8167.901	NaN	NaN	0.1809	0.1309	0.0468	0.0324	0.314	0.4279	0.048
0.0	0.0	0.0	29764.461	7207.901	NaN	NaN	0.195	0.1326	0.0464	0.0325	0.3174	0.4222	0.0489
0.0	0.0	0.0	29269.461	9920.901	NaN	NaN	0.2531	0.131	0.0458	0.0327	0.3223	0.4185	0.0496
0.0	0.0	0.0	36596.461	12514.901	NaN	NaN	0.2548	0.132	0.0454	0.033	0.3257	0.4132	0.0507
0.0	0.0	0.0	32130.461	4142.901	NaN	NaN	0.1142	0.131	0.0446	0.0339	0.3343	0.4049	0.0513
0.0	0.0	0.0	33836.461	8974.901	NaN	NaN	0.2096	0.1323	0.0436	0.0341	0.3393	0.3981	0.0526
0.0	0.0	0.0	37366.461	8579.901	NaN	NaN	0.1867	0.1313	0.0435	0.0343	0.3444	0.3932	0.0533
0.0	0.0	0.0	36007.461	9165.901	NaN	NaN	0.2029	0.1322	0.0427	0.0345	0.3484	0.388	0.0543
0.0	0.0	0.0	35064.461	10921.901	NaN	NaN	0.2375	0.1295	0.0423	0.0348	0.3549	0.3834	0.0551
0.0	0.0	0.0	32614.461	9970.901	NaN	NaN	0.2341	0.1304	0.0422	0.035	0.3583	0.3784	0.0558
0.0	0.0	0.0	31992.461	7726.901	NaN	NaN	0.1945	0.1309	0.0419	0.0353	0.3605	0.3754	0.0559
0.0	0.0	0.0	32242.461	8772.901	NaN	NaN	0.2139	0.1324	0.0419	0.0349	0.3602	0.375	0.0557
0.0	0.0	0.0	30880.461	5846.901	NaN	NaN	0.1592	0.1315	0.0423	0.0349	0.3594	0.377	0.0549
0.0	0.0	0.0	32463.461	6363.901	NaN	NaN	0.1639	0.1333	0.0423	0.0346	0.3571	0.3778	0.0548
0.0	0.0	0.0	34668.461	10508.901	NaN	NaN	0.2326	0.1307	0.0427	0.0346	0.3566	0.3813	0.0541
0.0	0.0	0.0	32817.461	6886.901	NaN	NaN	0.1735	0.1328	0.0431	0.035	0.3558	0.3798	0.0534
0.0	0.0	0.0	28023.461	5238.901	NaN	NaN	0.1575	0.1352	0.043	0.0347	0.3526	0.3816	0.0529
0.0	0.0	0.0	34714.461	7292.901	NaN	NaN	0.1736	0.1335	0.0439	0.0344	0.3471	0.3895	0.0516
0.0	0.0	0.0	30032.461	9535.901	NaN	NaN	0.241	0.1362	0.0441	0.0344	0.3452	0.3884	0.0516
0.0	0.0	0.0	33137.461	7335.901	NaN	NaN	0.1813	0.1331	0.0444	0.0344	0.3423	0.3948	0.051
0.0	0.0	0.0	36054.461	8763.901	NaN	NaN	0.1955	0.1338	0.0449	0.0346	0.3411	0.3943	0.0514
0.0	0.0	0.0	34584.461	11773.901	NaN	NaN	0.254	0.1336	0.0448	0.035	0.3423	0.393	0.0513
0.0	0.0	0.0	37361.461	10780.901	NaN	NaN	0.2239	0.1342	0.0447	0.0348	0.3406	0.395	0.0507
0.0	0.0	0.0	34187.461	7942.901	NaN	NaN	0.1885	0.1339	0.0451	0.0349	0.3395	0.3967	0.05
0.0	0.0	0.0	38688.461	14147.901	NaN	NaN	0.2678	0.1328	0.0452	0.0351	0.3373	0.4	0.0495
0.0	0.0	0.0	31277.461	9795.901	NaN	NaN	0.2385	0.1343	0.0456	0.035	0.3349	0.4011	0.0491
0.0	0.0	0.0	34503.461	8116.901	NaN	NaN	0.1904	0.1353	0.0459	0.0352	0.3313	0.4038	0.0484
0.0	0.0	0.0	29146.461	8485.901	NaN	NaN	0.2255	0.1361	0.046	0.0354	0.3292	0.4046	0.0487
0.0	0.0	0.0	31516.461	4872.901	NaN	NaN	0.1339	0.1374	0.0466	0.0353	0.3268	0.4056	0.0483
0.0	0.0	0.0	36342.461	8165.901	NaN	NaN	0.1835	0.1386	0.046	0.0352	0.3249	0.4062	0.0491
0.0	0.0	0.0	35113.461	8982.901	NaN	NaN	0.2037	0.1359	0.0464	0.0354	0.3274	0.4057	0.0492
0.0	0.0	0.0	32281.461	11751.901	NaN	NaN	0.2669	0.1382	0.0456	0.036	0.3307	0.3992	0.0504
0.0	0.0	0.0	30657.461	6069.901	NaN	NaN	0.1653	0.1368	0.0454	0.0358	0.3334	0.398	0.0506
0.0	0.0	0.0	36706.461	10515.901	NaN	NaN	0.2227	0.1384	0.0449	0.036	0.3351	0.3942	0.0515
0.0	0.0	0.0	29804.461	8208.901	NaN	NaN	0.2159	0.1386	0.0444	0.0363	0.3414	0.3871	0.0522
0.0	0.0	0.0	35536.461	3788.901	NaN	NaN	0.0963	0.1401	0.044	0.0362	0.3426	0.3844	0.0527
0.0	0.0	0.0	34994.461	6282.901	NaN	NaN	0.1522	0.1397	0.0436	0.0363	0.3467	0.3793	0.0544
0.0	0.0	0.0	35472.461	7467.901	NaN	NaN	0.1739	0.1395	0.0431	0.0365	0.3536	0.3715	0.0558
0.0	0.0	0.0	32094.461	7628.901	NaN	NaN	0.1921	0.1378	0.042	0.036	0.3595	0.3678	0.0569
0.0	0.0	0.0	31840.461	10457.901	NaN	NaN	0.2472	0.1348	0.0416	0.0352	0.3659	0.365	0.0575
0.0	0.0	0.0	34407.461	7197.901	NaN	NaN	0.173	0.1301	0.0409	0.0351	0.3727	0.3629	0.0584
0.0	0.0	0.0	32197.461	9462.901	NaN	NaN	0.2271	0.1273	0.0405	0.0347	0.3804	0.3587	0.0585
0.0	0.0	0.0	35735.461	13198.901	NaN	NaN	0.2697	0.1227	0.0397	0.0348	0.3882	0.3556	0.0589
0.0	0.0	0.0	33570.461	6816.901	NaN	NaN	0.1688	0.1211	0.0394	0.0351	0.3959	0.3499	0.0586
0.0	0.0	0.0	30578.461	4791.901	NaN	NaN	0.1355	0.1218	0.0388	0.0345	0.3987	0.3479	0.0583
0.0	0.0	0.0	34091.461	10552.901	NaN	NaN	0.2364	0.1207	0.0395	0.0334	0.3936	0.3558	0.0571
0.0	0.0	0.0	33088.461	7014.901	NaN	NaN	0.1749	0.1209	0.0399	0.0331	0.3928	0.3564	0.0569
0.0	0.0	0.0	30430.461	9391.901	NaN	NaN	0.2358	0.1201	0.0395	0.0325	0.3921	0.3582	0.0577
0.0	0.0	0.0	36806.461	6766.901	NaN	NaN	0.1553	0.1198	0.0401	0.0327	0.3921	0.3571	0.0583
0.0	0.0	0.0	29777.461	4061.901	NaN	NaN	0.12	0.122	0.0402	0.0328	0.3947	0.351	0.0594
0.0	0.0	0.0	31878.461	8591.901	NaN	NaN	0.2123	0.1225	0.0399	0.0329	0.3945	0.35	0.0601
0.0	0.0	0.0	29415.461	6812.901	NaN	NaN	0.1881	0.1233	0.0404	0.0332	0.399	0.3429	0.0612
0.0	0.0	0.0	32570.461	8727.901	NaN	NaN	0.2113	0.1248	0.0395	0.0336	0.4014	0.3383	0.0625
0.0	0.0	0.0	30610.461	7182.901	NaN	NaN	0.1901	0.1244	0.0395	0.0338	0.4062	0.3327	0.0634
0.0	0.0	0.0	34607.461	10157.901	NaN	NaN	0.2269	0.1268	0.0394	0.034	0.4066	0.3285	0.0647
0.0	0.0	0.0	32475.461	11365.901	NaN	NaN	0.2593	0.1264	0.0393	0.0346	0.4112	0.3228	0.0658
0.0	0.0	0.0	33077.461	11043.901	NaN	NaN	0.2503	0.1283	0.0391	0.0347	0.4147	0.316	0.0672
0.0	0.0	0.0	31233.461	5290.901	NaN	NaN	0.1449	0.1268	0.0389	0.0357	0.4198	0.3102	0.0686
0.0	0.0	0.0	28948.461	8484.901	NaN	NaN	0.2267	0.1291	0.039	0.0358	0.4229	0.304	0.0692
0.0	0.0	0.0	34700.461	7491.901	NaN	NaN	0.1776	0.1282	0.039	0.0364	0.4255	0.3015	0.0694
0.0	0.0	0.0	36695.461	9600.901	NaN	NaN	0.2074	0.1282	0.0392	0.037	0.4301	0.2964	0.0691
0.0	0.0	0.0	31014.461	11624.901	NaN	NaN	0.2726	0.1254	0.0385	0.0386	0.4398	0.2888	0.0688
0.0	0.0	0.0	35408.461	7760.901	NaN	NaN	0.1798	0.1226	0.0378	0.0396	0.4504	0.281	0.0685
0.0	0.0	0.0	34229.461	8164.901	NaN	NaN	0.1926	0.1201	0.0372	0.0401	0.4586	0.2757	0.0683
0.0	0.0	0.0	31285.461	5710.901	NaN	NaN	0.1544	0.1172	0.037	0.0404	0.4641	0.2732	0.0681
0.0	0.0	0.0	31297.461	7183.901	NaN	NaN	0.1867	0.1151	0.037	0.0409	0.4699	0.2694	0.0677
0.0	0.0	0.0	29975.461	8579.901	NaN	NaN	0.2225	0.1134	0.0366	0.0411	0.474	0.2673	0.0676
0.0	0.0	0.0	36593.461	7034.901	NaN	NaN	0.1612	0.1112	0.0363	0.0414	0.4778	0.2665	0.0668
0.0	0.0	0.0	31891.461	3402.901	NaN	NaN	0.0964	0.1108	0.0361	0.0406	0.4791	0.2677	0.0657
0.0	0.0	0.0	33645.461	9500.901	NaN	NaN	0.2202	0.1107	0.0362	0.0398	0.4751	0.2736	0.0646
0.0	0.0	0.0	34131.461	9802.901	NaN	NaN	0.2231	0.1104	0.0365	0.0393	0.4736	0.2762	0.064
0.0	0.0	0.0	30175.461	8848.901	NaN	NaN	0.2268	0.1108	0.0362	0.039	0.4742	0.2756	0.0641
0.0	0.0	0.0	36525.461	8222.901	NaN	NaN	0.1838	0.1096	0.0361	0.0395	0.4748	0.2753	0.0647
0.0	0.0	0.0	32629.461	7749.901	NaN	NaN	0.1919	0.1107	0.0361	0.0397	0.4772	0.2713	0.065
0.0	0.0	0.0	30284.461	3655.901	NaN	NaN	0.1077	0.112	0.0358	0.0396	0.4762	0.2711	0.0653
0.0	0.0	0.0	32966.461	9832.901	NaN	NaN	0.2297	0.1126	0.0364	0.0396	0.4724	0.2737	0.0654
0.0	0.0	0.0	29958.461	10543.901	NaN	NaN	0.2603	0.112	0.0368	0.04	0.4698	0.2759	0.0656
0.0	0.0	0.0	30785.461	11023.901	NaN	NaN	0.2637	0.1102	0.0367	0.0403	0.4676	0.2799	0.0653
0.0	0.0	0.0	35504.461	9989.901	NaN	NaN	0.2196	0.1076	0.037	0.0404	0.4658	0.2847	0.0645
0.0	0.0	0.0	29555.461	7395.901	NaN	NaN	0.2002	0.1058	0.0369	0.0405	0.4645	0.289	0.0633
0.0	0.0	0.0	28657.461	6031.901	NaN	NaN	0.1739	0.1054	0.0366	0.0401	0.4631	0.2923	0.0624
0.0	0.0	0.0	32834.461	6951.901	NaN	NaN	0.1747	0.1063	0.0368	0.0401	0.4594	0.2952	0.0622
0.0	0.0	0.0	32521.461	9387.901	NaN	NaN	0.224	0.108	0.0366	0.0401	0.4556	0.2968	0.063
0.0	0.0	0.0	30392.461	9921.901	NaN	NaN	0.2461	0.11	0.0367	0.0402	0.4532	0.2963	0.0637
0.0	0.0	0.0	29745.461	7161.901	NaN	NaN	0.1941	0.1112	0.0369	0.0403	0.4492	0.2981	0.0643
0.0	0.0	0.0	30136.461	9543.901	NaN	NaN	0.2405	0.1129	0.0372	0.0404	0.4455	0.2993	0.0648
0.0	0.0	0.0	27983.461	7101.901	NaN	NaN	0.2024	0.1146	0.0373	0.041	0.442	0.2997	0.0655
0.0	0.0	0.0	33245.461	10456.901	NaN	NaN	0.2393	0.1183	0.0374	0.0421	0.4389	0.2965	0.0667
0.0	0.0	0.0	29543.461	8413.901	NaN	NaN	0.2217	0.1275	0.0379	0.0439	0.4315	0.2896	0.0697
0.0	0.0	0.0	31891.461	6371.901	NaN	NaN	0.1665	0.1377	0.0385	0.0457	0.4184	0.2887	0.0709
0.0	0.0	0.0	31741.461	7305.901	NaN	NaN	0.1871	0.1441	0.0395	0.0469	0.414	0.283	0.0725
0.0	0.0	0.0	33869.461	7319.901	NaN	NaN	0.1777	0.1527	0.0393	0.0489	0.4099	0.2753	0.0738
0.0	0.0	0.0	33336.461	5203.901	NaN	NaN	0.135	0.1557	0.0395	0.051	0.4093	0.2695	0.0751
0.0	0.0	0.0	33964.461	4566.901	NaN	NaN	0.1185	0.1593	0.039	0.0516	0.4103	0.2649	0.0749
0.0	0.0	0.0	33078.461	9033.901	NaN	NaN	0.2145	0.1534	0.0382	0.0505	0.4119	0.2725	0.0736
0.0	0.0	0.0	30208.461	4443.901	NaN	NaN	0.1282	0.1386	0.0401	0.0515	0.4316	0.2679	0.0703
0.0	0.0	0.0	30478.461	6627.901	NaN	NaN	0.1786	0.1281	0.0406	0.046	0.4744	0.237	0.0738
0.0	0.0	0.0	36906.461	8496.901	NaN	NaN	0.1871	0.1399	0.046	0.0626	0.4449	0.2405	0.0662
0.0	0.0	0.0	20201.461	5680.901	NaN	NaN	0.2195	0.47	0.0347	0.0495	0.2537	0.119	0.073
0.0	0.0	0.0	-3906.539	-281.099	NaN	NaN	0.0671	0.9067	0.0192	0.0151	0.0202	0.0241	0.0147
0.0	0.0	0.0	-1494.539	1715.901	NaN	NaN	1.3	0.8856	0.024	0.0224	0.0235	0.0231	0.0215
0.0	0.0	0.0	-1485.539	1534.901	NaN	NaN	1.3	0.8929	0.0246	0.0199	0.0215	0.0207	0.0203
0.0	0.0	0.0	-2070.539	529.901	NaN	NaN	-0.3	0.8862	0.0263	0.021	0.0232	0.0218	0.0214
0.0	0.0	0.0	-2905.539	1544.901	NaN	NaN	-0.3	0.8845	0.0262	0.0214	0.024	0.0222	0.0217
0.0	0.0	0.0	-2340.539	3201.901	NaN	NaN	1.3	0.8834	0.0256	0.0217	0.0247	0.0227	0.0219
0.0	0.0	0.0	-1527.539	3239.901	NaN	NaN	1.3	0.8834	0.0255	0.0218	0.0247	0.0228	0.0218
0.0	0.0	0.0	-2789.539	2255.901	NaN	NaN	-0.3	0.8841	0.0253	0.0218	0.0244	0.0226	0.0218
0.0	0.0	0.0	-2226.539	1671.901	NaN	NaN	-0.3	0.8846	0.0249	0.0219	0.0242	0.0224	0.0219
0.0	0.0	0.0	-2119.539	1563.901	NaN	NaN	-0.3	0.8848	0.0246	0.0221	0.0242	0.0224	0.022
0.0	0.0	0.0	-398.539	1556.901	NaN	NaN	1.3	0.8846	0.0245	0.0223	0.0241	0.0224	0.0221
0.0	0.0	0.0	-2317.539	3312.901	NaN	NaN	1.3	0.8846	0.0246	0.0224	0.024	0.0224	0.022
0.0	0.0	0.0	-1295.539	3623.901	NaN	NaN	1.3	0.8847	0.0245	0.0225	0.024	0.0223	0.0219
0.0	0.0	0.0	-2920.539	1589.901	NaN	NaN	-0.3	0.8851	0.0244	0.0225	0.024	0.0222	0.0218
0.0	0.0	0.0	-1936.539	3084.901	NaN	NaN	1.3	0.8861	0.0242	0.0222	0.0239	0.0221	0.0214
0.0	0.0	0.0	-2714.539	829.901	NaN	NaN	-0.3	0.8871	0.0242	0.0219	0.0236	0.0219	0.0212
0.0	0.0	0.0	-3534.539	-1381.099	NaN	NaN	0.281	0.8874	0.0244	0.0218	0.0234	0.0218	0.0212
0.0	0.0	0.0	-3513.539	1902.901	NaN	NaN	-0.3	0.8876	0.0246	0.0216	0.0234	0.0217	0.0211
0.0	0.0	0.0	-2146.539	1277.901	NaN	NaN	-0.3	0.8871	0.0248	0.0217	0.0234	0.0218	0.0211
0.0	0.0	0.0	-1822.539	1928.901	NaN	NaN	1.3	0.8877	0.0247	0.0217	0.0233	0.0218	0.0208
0.0	0.0	0.0	985.461	1655.901	NaN	NaN	0.6269	0.889	0.0243	0.0216	0.0231	0.0217	0.0203
0.0	0.0	0.0	-1673.539	2154.901	NaN	NaN	1.3	0.8899	0.0241	0.0214	0.0229	0.0216	0.02
0.0	0.0	0.0	-572.539	1689.901	NaN	NaN	1.3	0.8911	0.0239	0.0212	0.0226	0.0214	0.0198
0.0	0.0	0.0	325.461	2338.901	NaN	NaN	0.8778	0.8917	0.0239	0.0211	0.0225	0.0212	0.0197
0.0	0.0	0.0	-2824.539	3521.901	NaN	NaN	1.3	0.892	0.0239	0.021	0.0223	0.0211	0.0196
0.0	0.0	0.0	-3467.539	535.901	NaN	NaN	-0.1828	0.8917	0.0241	0.021	0.0224	0.0211	0.0197
0.0	0.0	0.0	-1605.539	2623.901	NaN	NaN	1.3	0.8922	0.0238	0.0209	0.0223	0.0209	0.0198
0.0	0.0	0.0	790.461	330.901	NaN	NaN	0.2951	0.8926	0.0236	0.021	0.0221	0.0208	0.0198
0.0	0.0	0.0	-2420.539	2967.901	NaN	NaN	1.3	0.8939	0.0232	0.0209	0.0217	0.0207	0.0196
0.0	0.0	0.0	-3628.539	3730.901	NaN	NaN	1.3	0.8943	0.023	0.021	0.0216	0.0206	0.0196
0.0	0.0	0.0	-2521.539	1986.901	NaN	NaN	-0.3	0.8941	0.0231	0.0212	0.0215	0.0206	0.0196
0.0	0.0	0.0	-1623.539	829.901	NaN	NaN	-0.3	0.8939	0.0233	0.0213	0.0214	0.0206	0.0196
0.0	0.0	0.0	-347.539	2451.901	NaN	NaN	1.1652	0.8939	0.0233	0.0214	0.0213	0.0205	0.0196
0.0	0.0	0.0	-2532.539	-770.099	NaN	NaN	0.2332	0.8938	0.0233	0.0214	0.0213	0.0205	0.0197
0.0	0.0	0.0	-3323.539	3054.901	NaN	NaN	-0.3	0.8935	0.0233	0.0214	0.0214	0.0206	0.0198
0.0	0.0	0.0	-777.539	-433.099	NaN	NaN	0.3577	0.8935	0.0235	0.0214	0.0213	0.0204	0.0198
0.0	0.0	0.0	-765.539	-1584.099	NaN	NaN	0.6742	0.8935	0.0235	0.0215	0.0213	0.0204	0.0199
0.0	0.0	0.0	-2450.539	2189.901	NaN	NaN	-0.3	0.8934	0.0235	0.0215	0.0214	0.0203	0.0199
0.0	0.0	0.0	-2551.539	1589.901	NaN	NaN	-0.3	0.8929	0.0236	0.0217	0.0215	0.0204	0.0199
0.0	0.0	0.0	-1842.539	1512.901	NaN	NaN	-0.3	0.8933	0.0234	0.0216	0.0215	0.0202	0.0199
0.0	0.0	0.0	-754.539	919.901	NaN	NaN	1.3	0.894	0.0232	0.0215	0.0214	0.02	0.0199
0.0	0.0	0.0	-1476.539	860.901	NaN	NaN	-0.3	0.8941	0.023	0.0215	0.0214	0.0199	0.02
0.0	0.0	0.0	-3871.539	4736.901	NaN	NaN	1.3	0.8941	0.0231	0.0216	0.0215	0.0198	0.02
0.0	0.0	0.0	-1948.539	1714.901	NaN	NaN	-0.3	0.894	0.0232	0.0216	0.0214	0.0197	0.02
0.0	0.0	0.0	-2130.539	905.901	NaN	NaN	-0.3	0.8939	0.0232	0.0217	0.0214	0.0197	0.0201
0.0	0.0	0.0	-3075.539	281.901	NaN	NaN	-0.1009	0.8934	0.0234	0.0218	0.0214	0.0198	0.0202
0.0	0.0	0.0	-1641.539	2810.901	NaN	NaN	1.3	0.893	0.0233	0.022	0.0214	0.02	0.0203
0.0	0.0	0.0	118.461	5160.901	NaN	NaN	0.9776	0.8917	0.0234	0.0222	0.0216	0.0204	0.0207
0.0	0.0	0.0	-597.539	159.901	NaN	NaN	-0.3	0.8915	0.0234	0.0222	0.0215	0.0205	0.0208
0.0	0.0	0.0	-2674.539	6251.901	NaN	NaN	1.3	0.8912	0.0233	0.0223	0.0215	0.0206	0.0211
0.0	0.0	0.0	-182.539	2320.901	NaN	NaN	1.0854	0.8909	0.0235	0.0222	0.0215	0.0207	0.0211
0.0	0.0	0.0	-1872.539	2699.901	NaN	NaN	1.3	0.8912	0.0235	0.022	0.0216	0.0207	0.021
0.0	0.0	0.0	-1698.539	2545.901	NaN	NaN	1.3	0.8916	0.0236	0.0219	0.0216	0.0206	0.0208
0.0	0.0	0.0	-1578.539	-1823.099	NaN	NaN	0.5359	0.8915	0.0236	0.0219	0.0217	0.0206	0.0207
0.0	0.0	0.0	-1783.539	2976.901	NaN	NaN	1.3	0.8914	0.0235	0.0219	0.0217	0.0207	0.0208
0.0	0.0	0.0	-1667.539	861.901	NaN	NaN	-0.3	0.8916	0.0234	0.0218	0.0216	0.0207	0.0208
0.0	0.0	0.0	-1360.539	2047.901	NaN	NaN	1.3	0.8916	0.0233	0.0219	0.0216	0.0207	0.0209
0.0	0.0	0.0	-134.539	253.901	NaN	NaN	1.3	0.8928	0.0227	0.0218	0.0214	0.0205	0.0207
0.0	0.0	0.0	-3226.539	3117.901	NaN	NaN	-0.3	0.8942	0.0222	0.0217	0.0212	0.0202	0.0204
0.0	0.0	0.0	-2573.539	1757.901	NaN	NaN	-0.3	0.8958	0.0217	0.0214	0.0209	0.02	0.0202
0.0	0.0	0.0	-1186.539	1593.901	NaN	NaN	1.3	0.8968	0.0213	0.0212	0.0208	0.0198	0.0201
0.0	0.0	0.0	-1625.539	2306.901	NaN	NaN	1.3	0.8972	0.0212	0.0211	0.0207	0.0196	0.0201
0.0	0.0	0.0	-1392.539	2486.901	NaN	NaN	1.3	0.8972	0.0212	0.0211	0.0208	0.0196	0.0201
0.0	0.0	0.0	-2542.539	3923.901	NaN	NaN	1.3	0.8969	0.0213	0.0211	0.0208	0.0197	0.0203
0.0	0.0	0.0	-3394.539	4.901	NaN	NaN	-0.0014	0.8966	0.0215	0.0211	0.0209	0.0197	0.0203
0.0	0.0	0.0	831.461	3327.901	NaN	NaN	0.8001	0.8961	0.0216	0.0211	0.0209	0.0198	0.0204
0.0	0.0	0.0	-1156.539	2990.901	NaN	NaN	1.3	0.8956	0.0218	0.0211	0.021	0.02	0.0205
0.0	0.0	0.0	-1776.539	2050.901	NaN	NaN	1.3	0.8955	0.0219	0.0211	0.021	0.02	0.0205
0.0	0.0	0.0	-981.539	4488.901	NaN	NaN	1.2799	0.8952	0.0221	0.021	0.0211	0.0201	0.0204
0.0	0.0	0.0	-1472.539	1862.901	NaN	NaN	1.3	0.8954	0.0221	0.021	0.0211	0.0201	0.0203
0.0	0.0	0.0	-322.539	2386.901	NaN	NaN	1.1562	0.8956	0.0221	0.021	0.021	0.02	0.0202
0.0	0.0	0.0	-2748.539	-752.099	NaN	NaN	0.2148	0.8956	0.0221	0.0211	0.0211	0.02	0.0201
0.0	0.0	0.0	-1760.539	1821.901	NaN	NaN	1.3	0.8959	0.0221	0.021	0.021	0.0201	0.02
0.0	0.0	0.0	-2091.539	-967.099	NaN	NaN	0.3162	0.8959	0.022	0.021	0.021	0.02	0.02
0.0	0.0	0.0	-3153.539	157.901	NaN	NaN	-0.0527	0.8963	0.0219	0.021	0.021	0.0199	0.0199
0.0	0.0	0.0	-2679.539	-2402.099	NaN	NaN	0.4727	0.8962	0.0219	0.021	0.021	0.0199	0.0199
0.0	0.0	0.0	-2552.539	1964.901	NaN	NaN	-0.3	0.8964	0.0218	0.0209	0.021	0.02	0.0199
0.0	0.0	0.0	-2909.539	1212.901	NaN	NaN	-0.3	0.8963	0.0218	0.0209	0.021	0.0201	0.02
0.0	0.0	0.0	-757.539	2143.901	NaN	NaN	1.3	0.8962	0.0217	0.0208	0.0211	0.0202	0.02
0.0	0.0	0.0	-3574.539	2943.901	NaN	NaN	-0.3	0.896	0.0218	0.0209	0.0211	0.0202	0.02
0.0	0.0	0.0	-1371.539	2494.901	NaN	NaN	1.3	0.8958	0.0218	0.0209	0.0212	0.0203	0.02
0.0	0.0	0.0	-1737.539	2184.901	NaN	NaN	1.3	0.8958	0.0218	0.0209	0.0212	0.0202	0.02
0.0	0.0	0.0	-2972.539	2084.901	NaN	NaN	-0.3	0.8957	0.0218	0.0209	0.0213	0.0202	0.02
0.0	0.0	0.0	-1473.539	2678.901	NaN	NaN	1.3	0.8955	0.0218	0.0209	0.0213	0.0203	0.0201
0.0	0.0	0.0	-1801.539	4491.901	NaN	NaN	1.3	0.8954	0.0218	0.0209	0.0213	0.0204	0.0201
0.0	0.0	0.0	-2121.539	2162.901	NaN	NaN	1.3	0.8956	0.0218	0.0209	0.0213	0.0203	0.0201
0.0	0.0	0.0	-1885.539	1887.901	NaN	NaN	1.3	0.8957	0.0217	0.021	0.0213	0.0202	0.0201
0.0	0.0	0.0	-1644.539	2022.901	NaN	NaN	1.3	0.8957	0.0218	0.021	0.0213	0.0202	0.02
0.0	0.0	0.0	-3038.539	-1238.099	NaN	NaN	0.2895	0.8957	0.0218	0.021	0.0213	0.0202	0.0201
0.0	0.0	0.0	-2858.539	4623.901	NaN	NaN	1.3	0.8961	0.0217	0.0209	0.0212	0.0201	0.02
0.0	0.0	0.0	-2786.539	-1505.099	NaN	NaN	0.3507	0.896	0.0218	0.0209	0.0212	0.0201	0.0201
0.0	0.0	0.0	-557.539	1479.901	NaN	NaN	1.3	0.8963	0.0217	0.0208	0.021	0.0201	0.02
0.0	0.0	0.0	-1539.539	3874.901	NaN	NaN	1.3	0.8961	0.0218	0.0208	0.021	0.0203	0.02
0.0	0.0	0.0	-3194.539	2840.901	NaN	NaN	-0.3	0.896	0.0219	0.0208	0.0209	0.0203	0.0201
0.0	0.0	0.0	-2445.539	61.901	NaN	NaN	-0.026	0.8953	0.0221	0.0209	0.021	0.0204	0.0203
0.0	0.0	0.0	-1093.539	2681.901	NaN	NaN	1.3	0.8957	0.022	0.0209	0.0208	0.0204	0.0202
0.0	0.0	0.0	-721.539	4654.901	NaN	NaN	1.1834	0.8954	0.0221	0.0209	0.0208	0.0205	0.0202
0.0	0.0	0.0	-3934.539	3379.901	NaN	NaN	-0.3	0.8952	0.0222	0.0209	0.0209	0.0205	0.0203
0.0	0.0	0.0	-762.539	2564.901	NaN	NaN	1.3	0.8952	0.0223	0.0208	0.021	0.0205	0.0202
0.0	0.0	0.0	-2569.539	-924.099	NaN	NaN	0.2645	0.8945	0.0225	0.0209	0.0212	0.0205	0.0204
0.0	0.0	0.0	-3900.539	1576.901	NaN	NaN	-0.3	0.8953	0.0223	0.0207	0.0211	0.0205	0.0202
0.0	0.0	0.0	-1957.539	2859.901	NaN	NaN	1.3	0.8955	0.0222	0.0207	0.021	0.0204	0.0201
0.0	0.0	0.0	-3176.539	1953.901	NaN	NaN	-0.3	0.8955	0.0222	0.0207	0.0211	0.0204	0.0201
0.0	0.0	0.0	-2991.539	1393.901	NaN	NaN	-0.3	0.8955	0.0222	0.0207	0.0212	0.0204	0.0201
0.0	0.0	0.0	-3407.539	1220.901	NaN	NaN	-0.3	0.8957	0.0221	0.0207	0.0211	0.0203	0.0201
0.0	0.0	0.0	-4258.539	2721.901	NaN	NaN	-0.3	0.8962	0.022	0.0207	0.0209	0.0203	0.02
0.0	0.0	0.0	-88.539	2826.901	NaN	NaN	1.0323	0.8969	0.0218	0.0206	0.0207	0.0202	0.0199
0.0	0.0	0.0	-1623.539	628.901	NaN	NaN	-0.3	0.8969	0.0218	0.0206	0.0207	0.0202	0.0199
0.0	0.0	0.0	-1640.539	1927.901	NaN	NaN	1.3	0.8976	0.0216	0.0206	0.0205	0.0201	0.0197
0.0	0.0	0.0	-996.539	5194.901	NaN	NaN	1.2374	0.8976	0.0216	0.0205	0.0205	0.0201	0.0197
0.0	0.0	0.0	-2467.539	2128.901	NaN	NaN	-0.3	0.8969	0.0219	0.0206	0.0208	0.0201	0.0198
0.0	0.0	0.0	591.461	2189.901	NaN	NaN	0.7873	0.8971	0.0219	0.0206	0.0207	0.0201	0.0197
0.0	0.0	0.0	-2605.539	406.901	NaN	NaN	-0.1851	0.8967	0.022	0.0206	0.0208	0.0201	0.0197
0.0	0.0	0.0	-989.539	3905.901	NaN	NaN	1.3	0.8974	0.0218	0.0206	0.0206	0.0201	0.0195
0.0	0.0	0.0	-315.539	1079.901	NaN	NaN	1.3	0.8967	0.022	0.0206	0.0208	0.0202	0.0197
0.0	0.0	0.0	-2300.539	1010.901	NaN	NaN	-0.3	0.8966	0.022	0.0207	0.0208	0.0202	0.0196
0.0	0.0	0.0	-3244.539	4466.901	NaN	NaN	1.3	0.8968	0.022	0.0206	0.0207	0.0202	0.0197
0.0	0.0	0.0	-1750.539	3598.901	NaN	NaN	1.3	0.8965	0.022	0.0207	0.0209	0.0202	0.0197
0.0	0.0	0.0	-3261.539	-263.099	NaN	NaN	0.0746	0.8964	0.0221	0.0206	0.021	0.0202	0.0197
0.0	0.0	0.0	-1961.539	955.901	NaN	NaN	-0.3	0.8963	0.0221	0.0206	0.0211	0.0202	0.0197
0.0	0.0	0.0	-3190.539	1611.901	NaN	NaN	-0.3	0.8964	0.0222	0.0206	0.021	0.0202	0.0196
0.0	0.0	0.0	-1179.539	2546.901	NaN	NaN	1.3	0.8969	0.022	0.0205	0.0209	0.0201	0.0196
0.0	0.0	0.0	-5004.539	-1538.099	NaN	NaN	0.2351	0.8964	0.0222	0.0206	0.021	0.0202	0.0197
0.0	0.0	0.0	-1501.539	3091.901	NaN	NaN	1.3	0.8974	0.0218	0.0206	0.0205	0.02	0.0196
0.0	0.0	0.0	-1306.539	3489.901	NaN	NaN	1.3	0.8975	0.0217	0.0206	0.0205	0.0201	0.0196
0.0	0.0	0.0	-2039.539	2845.901	NaN	NaN	1.3	0.8973	0.0217	0.0206	0.0206	0.0202	0.0196
0.0	0.0	0.0	-992.539	-599.099	NaN	NaN	0.3764	0.8969	0.0219	0.0206	0.0208	0.0202	0.0196
0.0	0.0	0.0	-3801.539	-2106.099	NaN	NaN	0.3565	0.8966	0.0221	0.0206	0.021	0.0202	0.0196
0.0	0.0	0.0	-2723.539	2207.901	NaN	NaN	-0.3	0.8968	0.022	0.0206	0.0208	0.0202	0.0196
0.0	0.0	0.0	-3269.539	367.901	NaN	NaN	-0.1268	0.8968	0.022	0.0206	0.0208	0.0202	0.0196
0.0	0.0	0.0	-1532.539	-796.099	NaN	NaN	0.3419	0.8968	0.022	0.0206	0.0206	0.0202	0.0197
0.0	0.0	0.0	-3681.539	2454.901	NaN	NaN	-0.3	0.8972	0.0218	0.0206	0.0204	0.0203	0.0197
0.0	0.0	0.0	-1243.539	2790.901	NaN	NaN	1.3	0.8969	0.0218	0.0207	0.0204	0.0204	0.0198
0.0	0.0	0.0	-3814.539	2489.901	NaN	NaN	-0.3	0.8964	0.0219	0.0207	0.0206	0.0205	0.0199
0.0	0.0	0.0	-1411.539	2001.901	NaN	NaN	1.3	0.8965	0.0219	0.0208	0.0206	0.0204	0.02
0.0	0.0	0.0	-2468.539	-1105.099	NaN	NaN	0.3092	0.8961	0.0219	0.0208	0.0207	0.0204	0.0201
0.0	0.0	0.0	-1773.539	1136.901	NaN	NaN	-0.3	0.8969	0.0217	0.0207	0.0204	0.0204	0.02
0.0	0.0	0.0	-1732.539	3960.901	NaN	NaN	1.3	0.897	0.0216	0.0206	0.0203	0.0205	0.02
0.0	0.0	0.0	-2917.539	2543.901	NaN	NaN	-0.3	0.8966	0.0217	0.0207	0.0204	0.0206	0.0201
0.0	0.0	0.0	-3498.539	4882.901	NaN	NaN	1.3	0.8968	0.0217	0.0206	0.0203	0.0206	0.02
0.0	0.0	0.0	-3442.539	-453.099	NaN	NaN	0.1163	0.8964	0.0218	0.0206	0.0205	0.0205	0.0201
0.0	0.0	0.0	-3094.539	2685.901	NaN	NaN	-0.3	0.8968	0.0217	0.0206	0.0204	0.0205	0.02
0.0	0.0	0.0	-2210.539	-124.099	NaN	NaN	0.0532	0.8969	0.0217	0.0205	0.0204	0.0205	0.02
0.0	0.0	0.0	-1295.539	5012.901	NaN	NaN	1.3	0.8976	0.0215	0.0205	0.0202	0.0204	0.0199
0.0	0.0	0.0	-418.539	549.901	NaN	NaN	1.3	0.8977	0.0215	0.0204	0.0202	0.0203	0.0199
0.0	0.0	0.0	826.461	612.901	NaN	NaN	0.4258	0.8983	0.0214	0.0203	0.02	0.0202	0.0198
0.0	0.0	0.0	-777.539	40.901	NaN	NaN	-0.0555	0.8979	0.0216	0.0203	0.0201	0.0202	0.0199
0.0	0.0	0.0	-1849.539	3688.901	NaN	NaN	1.3	0.8986	0.0214	0.0202	0.0199	0.0202	0.0198
0.0	0.0	0.0	-71.539	3332.901	NaN	NaN	1.0219	0.8984	0.0214	0.0202	0.0199	0.0202	0.0199
0.0	0.0	0.0	-1741.539	154.901	NaN	NaN	-0.0976	0.8982	0.0215	0.0202	0.02	0.0202	0.0199
0.0	0.0	0.0	761.461	1716.901	NaN	NaN	0.6928	0.8983	0.0215	0.0201	0.02	0.0201	0.0199
0.0	0.0	0.0	-2148.539	-1023.099	NaN	NaN	0.3226	0.8982	0.0216	0.0201	0.0202	0.02	0.02
0.0	0.0	0.0	47.461	2993.901	NaN	NaN	0.9844	0.8987	0.0213	0.0201	0.0201	0.02	0.0198
0.0	0.0	0.0	-3007.539	3101.901	NaN	NaN	1.3	0.8988	0.0213	0.0199	0.0202	0.0199	0.0198
0.0	0.0	0.0	-2462.539	-1207.099	NaN	NaN	0.3289	0.8987	0.0214	0.02	0.0203	0.0198	0.0198
0.0	0.0	0.0	-1581.539	1272.901	NaN	NaN	-0.3	0.899	0.0212	0.0199	0.0204	0.0197	0.0198
0.0	0.0	0.0	-1514.539	1919.901	NaN	NaN	1.3	0.8993	0.0211	0.0198	0.0203	0.0197	0.0197
0.0	0.0	0.0	-4051.539	3179.901	NaN	NaN	-0.3	0.8991	0.0211	0.0198	0.0205	0.0197	0.0198
0.0	0.0	0.0	-2822.539	6425.901	NaN	NaN	1.3	0.8997	0.0209	0.0198	0.0203	0.0196	0.0197
0.0	0.0	0.0	-857.539	445.901	NaN	NaN	-0.3	0.8997	0.0209	0.0198	0.0204	0.0196	0.0197
0.0	0.0	0.0	-1849.539	5621.901	NaN	NaN	1.3	0.9003	0.0207	0.0197	0.0202	0.0195	0.0195
0.0	0.0	0.0	-2228.539	170.901	NaN	NaN	-0.0831	0.8998	0.0208	0.0198	0.0205	0.0195	0.0196
0.0	0.0	0.0	-2913.539	1381.901	NaN	NaN	-0.3	0.8997	0.0209	0.0199	0.0204	0.0195	0.0196
0.0	0.0	0.0	-2695.539	1282.901	NaN	NaN	-0.3	0.8994	0.021	0.0199	0.0204	0.0196	0.0197
0.0	0.0	0.0	327.461	4795.901	NaN	NaN	0.9361	0.9	0.0208	0.0199	0.0202	0.0195	0.0196
0.0	0.0	0.0	-748.539	459.901	NaN	NaN	-0.3	0.8993	0.021	0.02	0.0203	0.0197	0.0197
0.0	0.0	0.0	-215.539	2405.901	NaN	NaN	1.0984	0.8996	0.021	0.02	0.0201	0.0197	0.0197
0.0	0.0	0.0	-2071.539	2418.901	NaN	NaN	1.3	0.8988	0.0212	0.0201	0.0202	0.0198	0.0199
0.0	0.0	0.0	119.461	4095.901	NaN	NaN	0.9717	0.8988	0.0212	0.0201	0.0201	0.0199	0.0199
0.0	0.0	0.0	-2796.539	4012.901	NaN	NaN	1.3	0.8985	0.0213	0.0201	0.0202	0.0199	0.02
0.0	0.0	0.0	-2063.539	684.901	NaN	NaN	-0.3	0.8978	0.0215	0.0202	0.0204	0.02	0.0201
0.0	0.0	0.0	-1638.539	2789.901	NaN	NaN	1.3	0.8979	0.0215	0.0202	0.0204	0.02	0.02
0.0	0.0	0.0	-1442.539	2281.901	NaN	NaN	1.3	0.8978	0.0215	0.0202	0.0204	0.02	0.0201
0.0	0.0	0.0	-1562.539	4087.901	NaN	NaN	1.3	0.8982	0.0214	0.0201	0.0204	0.0199	0.02
0.0	0.0	0.0	656.461	757.901	NaN	NaN	0.5359	0.898	0.0214	0.0202	0.0205	0.0199	0.02
0.0	0.0	0.0	-3423.539	-207.099	NaN	NaN	0.057	0.8978	0.0215	0.0202	0.0207	0.0198	0.02
0.0	0.0	0.0	-3541.539	1743.901	NaN	NaN	-0.3	0.8976	0.0215	0.0202	0.0208	0.0198	0.02
0.0	0.0	0.0	-2935.539	2873.901	NaN	NaN	-0.3	0.8981	0.0215	0.0201	0.0208	0.0197	0.0199
0.0	0.0	0.0	-1990.539	-1176.099	NaN	NaN	0.3714	0.8977	0.0216	0.0201	0.0209	0.0198	0.0199
0.0	0.0	0.0	-2564.539	1279.901	NaN	NaN	-0.3	0.8984	0.0215	0.02	0.0207	0.0196	0.0198
0.0	0.0	0.0	-1454.539	1838.901	NaN	NaN	1.3	0.8985	0.0215	0.02	0.0206	0.0196	0.0198
0.0	0.0	0.0	-1272.539	3815.901	NaN	NaN	1.3	0.8991	0.0213	0.0199	0.0204	0.0196	0.0197
0.0	0.0	0.0	-3104.539	4421.901	NaN	NaN	1.3	0.8987	0.0214	0.0199	0.0205	0.0196	0.0198
0.0	0.0	0.0	-1328.539	1460.901	NaN	NaN	1.3	0.8987	0.0215	0.0199	0.0206	0.0196	0.0197
0.0	0.0	0.0	-2622.539	1145.901	NaN	NaN	-0.3	0.8983	0.0216	0.02	0.0207	0.0196	0.0198
0.0	0.0	0.0	-1423.539	1847.901	NaN	NaN	1.3	0.8985	0.0215	0.0199	0.0207	0.0196	0.0198
0.0	0.0	0.0	-427.539	3379.901	NaN	NaN	1.1448	0.8984	0.0215	0.0199	0.0207	0.0196	0.0198
0.0	0.0	0.0	-3816.539	2133.901	NaN	NaN	-0.3	0.8978	0.0216	0.02	0.021	0.0197	0.0199
0.0	0.0	0.0	-633.539	2252.901	NaN	NaN	1.3	0.8977	0.0217	0.0201	0.021	0.0197	0.0199
0.0	0.0	0.0	-1989.539	276.901	NaN	NaN	-0.1617	0.8974	0.0217	0.0202	0.0211	0.0197	0.0199
0.0	0.0	0.0	-3274.539	1008.901	NaN	NaN	-0.3	0.8976	0.0217	0.0202	0.021	0.0197	0.0199
0.0	0.0	0.0	-2754.539	2167.901	NaN	NaN	-0.3	0.8976	0.0217	0.0201	0.021	0.0197	0.0199
0.0	0.0	0.0	-722.539	2158.901	NaN	NaN	1.3	0.8982	0.0215	0.02	0.0209	0.0197	0.0198
0.0	0.0	0.0	-2767.539	1729.901	NaN	NaN	-0.3	0.8978	0.0216	0.02	0.0209	0.0198	0.0199
0.0	0.0	0.0	-2179.539	4294.901	NaN	NaN	1.3	0.898	0.0215	0.02	0.0208	0.0198	0.0198
0.0	0.0	0.0	-857.539	1267.901	NaN	NaN	1.3	0.8975	0.0217	0.0201	0.021	0.0199	0.0199
0.0	0.0	0.0	-1608.539	-424.099	NaN	NaN	0.2086	0.8969	0.0219	0.0203	0.021	0.0199	0.0199
0.0	0.0	0.0	-2637.539	2095.901	NaN	NaN	-0.3	0.897	0.0219	0.0202	0.021	0.0199	0.0199
0.0	0.0	0.0	-1215.539	208.901	NaN	NaN	-0.2075	0.897	0.0219	0.0202	0.021	0.0199	0.0199
0.0	0.0	0.0	-1775.539	472.901	NaN	NaN	-0.3	0.897	0.0219	0.0202	0.0209	0.02	0.0199
0.0	0.0	0.0	-341.539	2266.901	NaN	NaN	1.1774	0.8971	0.022	0.0202	0.0209	0.02	0.0198
0.0	0.0	0.0	-2402.539	-1011.099	NaN	NaN	0.2962	0.8969	0.0221	0.0203	0.0209	0.02	0.0199
0.0	0.0	0.0	-2685.539	2900.901	NaN	NaN	1.3	0.8974	0.0219	0.0201	0.0208	0.02	0.0198
0.0	0.0	0.0	-2075.539	1951.901	NaN	NaN	-0.3	0.8976	0.0218	0.0201	0.0208	0.02	0.0198
0.0	0.0	0.0	-1735.539	483.901	NaN	NaN	-0.3	0.8973	0.0218	0.0202	0.0209	0.02	0.0198
0.0	0.0	0.0	-835.539	-1097.099	NaN	NaN	0.5677	0.897	0.0219	0.0203	0.0209	0.02	0.0198
0.0	0.0	0.0	-3366.539	608.901	NaN	NaN	-0.2208	0.8972	0.0219	0.0203	0.0209	0.02	0.0198
0.0	0.0	0.0	-3373.539	368.901	NaN	NaN	-0.1228	0.8971	0.0219	0.0203	0.0209	0.02	0.0198
0.0	0.0	0.0	-4276.539	919.901	NaN	NaN	-0.2741	0.8974	0.0218	0.0202	0.0209	0.0199	0.0198
0.0	0.0	0.0	-3462.539	636.901	NaN	NaN	-0.2254	0.8978	0.0216	0.0201	0.0208	0.0199	0.0198
0.0	0.0	0.0	-2784.539	1569.901	NaN	NaN	-0.3	0.8982	0.0214	0.0201	0.0208	0.0198	0.0198
0.0	0.0	0.0	-2384.539	1864.901	NaN	NaN	-0.3	0.8983	0.0213	0.0201	0.0208	0.0198	0.0197
0.0	0.0	0.0	-2339.539	-89.099	NaN	NaN	0.0367	0.8975	0.0215	0.0203	0.021	0.0198	0.0199
0.0	0.0	0.0	-4274.539	-962.099	NaN	NaN	0.1837	0.8973	0.0216	0.0204	0.021	0.0198	0.0199
0.0	0.0	0.0	-1537.539	1374.901	NaN	NaN	-0.3	0.8978	0.0214	0.0203	0.0209	0.0198	0.0198
0.0	0.0	0.0	-3655.539	1562.901	NaN	NaN	-0.3	0.8976	0.0214	0.0203	0.0209	0.0198	0.02
0.0	0.0	0.0	-2441.539	1487.901	NaN	NaN	-0.3	0.8979	0.0213	0.0202	0.0209	0.0198	0.02
0.0	0.0	0.0	-1949.539	3569.901	NaN	NaN	1.3	0.8978	0.0213	0.0201	0.0208	0.0199	0.0201
0.0	0.0	0.0	-4470.539	3859.901	NaN	NaN	-0.3	0.8973	0.0214	0.0202	0.0209	0.02	0.0202
0.0	0.0	0.0	-1333.539	5932.901	NaN	NaN	1.2899	0.8979	0.0212	0.0201	0.0207	0.02	0.0201
0.0	0.0	0.0	-1244.539	-299.099	NaN	NaN	0.1938	0.8968	0.0215	0.0203	0.021	0.0201	0.0203
0.0	0.0	0.0	-3084.539	-820.099	NaN	NaN	0.21	0.8968	0.0215	0.0203	0.021	0.02	0.0202
0.0	0.0	0.0	-1318.539	2171.901	NaN	NaN	1.3	0.8973	0.0214	0.0202	0.0209	0.02	0.0201
0.0	0.0	0.0	-777.539	-799.099	NaN	NaN	0.5068	0.8972	0.0214	0.0202	0.021	0.02	0.0201
0.0	0.0	0.0	-1858.539	2991.901	NaN	NaN	1.3	0.8975	0.0214	0.0202	0.0209	0.02	0.0201
0.0	0.0	0.0	-1626.539	-980.099	NaN	NaN	0.376	0.8971	0.0215	0.0202	0.021	0.02	0.0202
0.0	0.0	0.0	-1493.539	-275.099	NaN	NaN	0.1555	0.8981	0.0213	0.02	0.0207	0.0199	0.02
0.0	0.0	0.0	-1309.539	3921.901	NaN	NaN	1.3	0.8985	0.0212	0.0199	0.0206	0.0199	0.02
0.0	0.0	0.0	-616.539	1405.901	NaN	NaN	1.3	0.8984	0.0212	0.0199	0.0207	0.0199	0.02
0.0	0.0	0.0	-2272.539	1033.901	NaN	NaN	-0.3	0.8984	0.0212	0.0199	0.0207	0.0199	0.0199
0.0	0.0	0.0	-1583.539	2030.901	NaN	NaN	1.3	0.8984	0.0212	0.0198	0.0207	0.0199	0.0199
0.0	0.0	0.0	-1502.539	3289.901	NaN	NaN	1.3	0.8982	0.0213	0.0199	0.0208	0.0198	0.0199
0.0	0.0	0.0	-1818.539	1134.901	NaN	NaN	-0.3	0.898	0.0213	0.0199	0.0209	0.0198	0.02
0.0	0.0	0.0	-2919.539	660.901	NaN	NaN	-0.2926	0.8982	0.0214	0.0199	0.0209	0.0198	0.0198
0.0	0.0	0.0	-1800.539	5974.901	NaN	NaN	1.3	0.899	0.0211	0.0197	0.0208	0.0197	0.0197
0.0	0.0	0.0	-2177.539	-416.099	NaN	NaN	0.1604	0.8986	0.0212	0.0198	0.0209	0.0197	0.0198
0.0	0.0	0.0	-2357.539	1023.901	NaN	NaN	-0.3	0.899	0.0211	0.0198	0.0209	0.0196	0.0197
0.0	0.0	0.0	-2314.539	1568.901	NaN	NaN	-0.3	0.8991	0.0211	0.0197	0.0209	0.0196	0.0196
0.0	0.0	0.0	-1285.539	3678.901	NaN	NaN	1.3	0.8993	0.021	0.0198	0.0209	0.0195	0.0196
0.0	0.0	0.0	-3756.539	1487.901	NaN	NaN	-0.3	0.8993	0.021	0.0198	0.0209	0.0194	0.0196
0.0	0.0	0.0	-3968.539	-324.099	NaN	NaN	0.0755	0.8995	0.021	0.0198	0.0209	0.0194	0.0195
0.0	0.0	0.0	-2509.539	2513.901	NaN	NaN	1.3	0.8993	0.021	0.0199	0.0209	0.0194	0.0195
0.0	0.0	0.0	-2743.539	2312.901	NaN	NaN	-0.3	0.8995	0.0209	0.0198	0.0208	0.0195	0.0195
0.0	0.0	0.0	-1106.539	2579.901	NaN	NaN	1.3	0.8995	0.0209	0.0197	0.0208	0.0195	0.0195
0.0	0.0	0.0	-2057.539	2266.901	NaN	NaN	1.3	0.899	0.0211	0.0199	0.0209	0.0196	0.0196
0.0	0.0	0.0	-2591.539	3983.901	NaN	NaN	1.3	0.8987	0.0211	0.0199	0.0209	0.0197	0.0196
0.0	0.0	0.0	-2935.539	-89.099	NaN	NaN	0.0295	0.8981	0.0214	0.0201	0.0211	0.0198	0.0196
0.0	0.0	0.0	-3112.539	2185.901	NaN	NaN	-0.3	0.8981	0.0214	0.0201	0.0211	0.0198	0.0195
0.0	0.0	0.0	-2478.539	2653.901	NaN	NaN	1.3	0.8978	0.0215	0.0202	0.0211	0.0198	0.0196
0.0	0.0	0.0	-2002.539	-3643.099	NaN	NaN	0.6453	0.8974	0.0217	0.0203	0.0211	0.0198	0.0197
0.0	0.0	0.0	-3835.539	2405.901	NaN	NaN	-0.3	0.8975	0.0218	0.0202	0.021	0.02	0.0196
0.0	0.0	0.0	-2786.539	4433.901	NaN	NaN	1.3	0.8975	0.0217	0.0201	0.021	0.02	0.0196
0.0	0.0	0.0	-848.539	1786.901	NaN	NaN	1.3	0.8976	0.0217	0.0201	0.0209	0.02	0.0197
0.0	0.0	0.0	-780.539	-1125.099	NaN	NaN	0.5904	0.8972	0.0217	0.0202	0.0211	0.0201	0.0197
0.0	0.0	0.0	-2941.539	-217.099	NaN	NaN	0.0687	0.8973	0.0217	0.0203	0.021	0.02	0.0197
0.0	0.0	0.0	-1991.539	-417.099	NaN	NaN	0.1732	0.8969	0.0218	0.0204	0.0211	0.0201	0.0197
0.0	0.0	0.0	-3262.539	263.901	NaN	NaN	-0.088	0.8969	0.0218	0.0204	0.0211	0.0201	0.0198
0.0	0.0	0.0	-3122.539	-655.099	NaN	NaN	0.1734	0.8967	0.0219	0.0205	0.0211	0.0201	0.0198
0.0	0.0	0.0	-3146.539	1349.901	NaN	NaN	-0.3	0.897	0.0218	0.0203	0.021	0.0201	0.0198
0.0	0.0	0.0	-3413.539	141.901	NaN	NaN	-0.0434	0.897	0.0218	0.0202	0.021	0.0202	0.0198
0.0	0.0	0.0	-864.539	4735.901	NaN	NaN	1.2233	0.8972	0.0216	0.0201	0.021	0.0202	0.0199
0.0	0.0	0.0	-2460.539	566.901	NaN	NaN	-0.2994	0.8964	0.0218	0.0203	0.0211	0.0203	0.02
0.0	0.0	0.0	-1564.539	1859.901	NaN	NaN	1.3	0.8967	0.0217	0.0203	0.0211	0.0202	0.02
0.0	0.0	0.0	-3593.539	1294.901	NaN	NaN	-0.3	0.8961	0.0219	0.0204	0.0212	0.0203	0.0202
0.0	0.0	0.0	-1641.539	1859.901	NaN	NaN	1.3	0.8964	0.0218	0.0204	0.0211	0.0202	0.0201
0.0	0.0	0.0	-2720.539	-822.099	NaN	NaN	0.2321	0.8963	0.0218	0.0204	0.0211	0.0202	0.0202
0.0	0.0	0.0	-2640.539	1329.901	NaN	NaN	-0.3	0.8965	0.0218	0.0203	0.0211	0.0202	0.0201
0.0	0.0	0.0	-965.539	1513.901	NaN	NaN	1.3	0.8966	0.0217	0.0203	0.021	0.0202	0.0202
0.0	0.0	0.0	-515.539	-2329.099	NaN	NaN	0.8188	0.8965	0.0217	0.0203	0.021	0.0202	0.0202
0.0	0.0	0.0	-73.539	787.901	NaN	NaN	1.1029	0.897	0.0216	0.0202	0.0209	0.0202	0.0201
0.0	0.0	0.0	-2225.539	1820.901	NaN	NaN	-0.3	0.8968	0.0216	0.0203	0.021	0.0202	0.0201
0.0	0.0	0.0	-1638.539	-2004.099	NaN	NaN	0.5502	0.8966	0.0217	0.0204	0.0209	0.0201	0.0202
0.0	0.0	0.0	-1247.539	799.901	NaN	NaN	-0.3	0.8972	0.0216	0.0203	0.0208	0.0201	0.0201
0.0	0.0	0.0	-2087.539	3286.901	NaN	NaN	1.3	0.8977	0.0215	0.0201	0.0207	0.0201	0.02
0.0	0.0	0.0	-519.539	-1003.099	NaN	NaN	0.6588	0.8976	0.0215	0.0201	0.0206	0.0201	0.0201
0.0	0.0	0.0	-515.539	3074.901	NaN	NaN	1.2014	0.898	0.0214	0.02	0.0204	0.0201	0.02
0.0	0.0	0.0	131.461	3497.901	NaN	NaN	0.9638	0.8977	0.0215	0.0201	0.0204	0.0203	0.0201
0.0	0.0	0.0	-2004.539	4029.901	NaN	NaN	1.3	0.8976	0.0216	0.02	0.0204	0.0203	0.0201
0.0	0.0	0.0	-2937.539	2381.901	NaN	NaN	-0.3	0.8973	0.0217	0.02	0.0206	0.0203	0.0201
0.0	0.0	0.0	-2439.539	1592.901	NaN	NaN	-0.3	0.8975	0.0217	0.0199	0.0206	0.0202	0.0201
0.0	0.0	0.0	-2130.539	2481.901	NaN	NaN	1.3	0.8975	0.0217	0.0199	0.0206	0.0201	0.0202
0.0	0.0	0.0	-1742.539	2249.901	NaN	NaN	1.3	0.898	0.0215	0.0198	0.0206	0.02	0.02
0.0	0.0	0.0	-1191.539	1186.901	NaN	NaN	-0.3	0.898	0.0215	0.0198	0.0206	0.02	0.02
0.0	0.0	0.0	-2854.539	122.901	NaN	NaN	-0.045	0.8978	0.0215	0.0199	0.0207	0.0199	0.0201
0.0	0.0	0.0	-2186.539	2222.901	NaN	NaN	1.3	0.8984	0.0213	0.0198	0.0207	0.0198	0.02
0.0	0.0	0.0	-1972.539	-244.099	NaN	NaN	0.1101	0.898	0.0213	0.0199	0.0208	0.0198	0.0201
0.0	0.0	0.0	-3953.539	1211.901	NaN	NaN	-0.3	0.8983	0.0212	0.0199	0.0208	0.0198	0.02
0.0	0.0	0.0	-2270.539	1672.901	NaN	NaN	-0.3	0.8986	0.0211	0.0198	0.0207	0.0197	0.02
0.0	0.0	0.0	-2218.539	1249.901	NaN	NaN	-0.3	0.8987	0.0211	0.0198	0.0207	0.0197	0.0199
0.0	0.0	0.0	-2256.539	3199.901	NaN	NaN	1.3	0.8991	0.021	0.0197	0.0207	0.0197	0.0199
0.0	0.0	0.0	-3402.539	545.901	NaN	NaN	-0.1911	0.8986	0.0211	0.0198	0.0208	0.0197	0.02
0.0	0.0	0.0	-2665.539	1781.901	NaN	NaN	-0.3	0.8984	0.0211	0.0199	0.0208	0.0198	0.02
0.0	0.0	0.0	-2839.539	5378.901	NaN	NaN	1.3	0.8982	0.0212	0.0199	0.0209	0.0198	0.02
0.0	0.0	0.0	-3973.539	-1290.099	NaN	NaN	0.2451	0.8972	0.0215	0.0201	0.0211	0.0199	0.0202
0.0	0.0	0.0	-2811.539	3461.901	NaN	NaN	1.3	0.8976	0.0214	0.02	0.0211	0.0199	0.0201
0.0	0.0	0.0	-533.539	-655.099	NaN	NaN	0.5511	0.8973	0.0215	0.0201	0.0211	0.0199	0.0201
0.0	0.0	0.0	-1739.539	1075.901	NaN	NaN	-0.3	0.8974	0.0215	0.0201	0.0211	0.0199	0.0201
0.0	0.0	0.0	-2176.539	-986.099	NaN	NaN	0.3118	0.8973	0.0215	0.0201	0.0211	0.0199	0.02
0.0	0.0	0.0	1233.461	2557.901	NaN	NaN	0.6747	0.898	0.0213	0.02	0.021	0.0198	0.0199
0.0	0.0	0.0	-3196.539	-582.099	NaN	NaN	0.154	0.8971	0.0215	0.0202	0.0212	0.02	0.0201
0.0	0.0	0.0	-2477.539	2659.901	NaN	NaN	1.3	0.8975	0.0214	0.0201	0.0211	0.0199	0.02
0.0	0.0	0.0	-4015.539	-407.099	NaN	NaN	0.092	0.8968	0.0216	0.0202	0.0212	0.02	0.0201
0.0	0.0	0.0	163.461	2182.901	NaN	NaN	0.9303	0.8972	0.0215	0.0201	0.0211	0.02	0.02
0.0	0.0	0.0	-3642.539	2617.901	NaN	NaN	-0.3	0.8969	0.0216	0.0202	0.0212	0.02	0.0201
0.0	0.0	0.0	-3371.539	-1563.099	NaN	NaN	0.3168	0.897	0.0216	0.0202	0.0211	0.02	0.0201
0.0	0.0	0.0	-1794.539	4458.901	NaN	NaN	1.3	0.8976	0.0215	0.0201	0.021	0.02	0.02
0.0	0.0	0.0	-2154.539	3609.901	NaN	NaN	1.3	0.8975	0.0215	0.02	0.021	0.02	0.02
0.0	0.0	0.0	-1678.539	3235.901	NaN	NaN	1.3	0.8972	0.0216	0.0202	0.021	0.02	0.02
0.0	0.0	0.0	-2287.539	-869.099	NaN	NaN	0.2753	0.8965	0.0218	0.0203	0.0211	0.0201	0.0201
0.0	0.0	0.0	-2655.539	3074.901	NaN	NaN	1.3	0.8967	0.0218	0.0203	0.0211	0.02	0.0201
0.0	0.0	0.0	-2715.539	251.901	NaN	NaN	-0.1022	0.8963	0.0219	0.0203	0.0212	0.0201	0.0202
0.0	0.0	0.0	-1914.539	1851.901	NaN	NaN	-0.3	0.8968	0.0217	0.0202	0.0211	0.02	0.0201
0.0	0.0	0.0	-2164.539	-39.099	NaN	NaN	0.0177	0.8965	0.0219	0.0203	0.0212	0.0201	0.0201
0.0	0.0	0.0	-3315.539	1143.901	NaN	NaN	-0.3	0.8968	0.0218	0.0202	0.0211	0.02	0.0201
0.0	0.0	0.0	-2292.539	534.901	NaN	NaN	-0.3	0.8967	0.0218	0.0202	0.0212	0.02	0.0201
0.0	0.0	0.0	-3053.539	-725.099	NaN	NaN	0.1919	0.897	0.0217	0.0202	0.0211	0.02	0.02
0.0	0.0	0.0	-1909.539	479.901	NaN	NaN	-0.3	0.8971	0.0216	0.0201	0.0211	0.02	0.02
0.0	0.0	0.0	-2578.539	883.901	NaN	NaN	-0.3	0.8973	0.0215	0.0201	0.0211	0.02	0.02
0.0	0.0	0.0	-2822.539	1100.901	NaN	NaN	-0.3	0.8971	0.0216	0.0202	0.0211	0.02	0.02
0.0	0.0	0.0	-3525.539	1433.901	NaN	NaN	-0.3	0.8973	0.0216	0.0202	0.0211	0.0199	0.0199
0.0	0.0	0.0	-3549.539	1815.901	NaN	NaN	-0.3	0.8972	0.0216	0.0203	0.0211	0.0198	0.0199
0.0	0.0	0.0	-1888.539	-1085.099	NaN	NaN	0.3649	0.897	0.0217	0.0204	0.0211	0.0198	0.02
0.0	0.0	0.0	-1472.539	-389.099	NaN	NaN	0.209	0.8971	0.0217	0.0204	0.021	0.0198	0.02
0.0	0.0	0.0	-1581.539	1653.901	NaN	NaN	1.3	0.8971	0.0217	0.0203	0.021	0.0199	0.0199
0.0	0.0	0.0	288.461	3231.901	NaN	NaN	0.9181	0.8973	0.0217	0.0203	0.0209	0.0199	0.0199
0.0	0.0	0.0	-2934.539	597.901	NaN	NaN	-0.2559	0.8966	0.0219	0.0204	0.021	0.02	0.0201
0.0	0.0	0.0	-1680.539	-1254.099	NaN	NaN	0.4273	0.8964	0.0219	0.0205	0.0211	0.0201	0.0201
0.0	0.0	0.0	-2343.539	2961.901	NaN	NaN	1.3	0.8965	0.0219	0.0204	0.021	0.0201	0.02
0.0	0.0	0.0	-947.539	327.901	NaN	NaN	-0.3	0.896	0.0221	0.0205	0.0211	0.0202	0.0201
0.0	0.0	0.0	-3018.539	-1035.099	NaN	NaN	0.2554	0.8958	0.0221	0.0206	0.0211	0.0202	0.0201
0.0	0.0	0.0	-3469.539	429.901	NaN	NaN	-0.1414	0.896	0.0221	0.0205	0.021	0.0203	0.0201
0.0	0.0	0.0	-2938.539	609.901	NaN	NaN	-0.2619	0.896	0.0221	0.0205	0.021	0.0203	0.0201
0.0	0.0	0.0	-2892.539	1656.901	NaN	NaN	-0.3	0.8962	0.0219	0.0204	0.021	0.0204	0.0201
0.0	0.0	0.0	-689.539	-2420.099	NaN	NaN	0.7783	0.896	0.022	0.0205	0.021	0.0204	0.0201
0.0	0.0	0.0	-4224.539	1243.901	NaN	NaN	-0.3	0.896	0.0219	0.0206	0.021	0.0203	0.0201
0.0	0.0	0.0	-3506.539	-2147.099	NaN	NaN	0.3798	0.8958	0.0219	0.0207	0.0211	0.0203	0.0202
0.0	0.0	0.0	-3308.539	-1192.099	NaN	NaN	0.2649	0.8958	0.0218	0.0207	0.0211	0.0203	0.0203
0.0	0.0	0.0	-4351.539	2259.901	NaN	NaN	-0.3	0.8959	0.0218	0.0207	0.021	0.0203	0.0202
0.0	0.0	0.0	-2951.539	1322.901	NaN	NaN	-0.3	0.8958	0.0218	0.0207	0.021	0.0203	0.0203
0.0	0.0	0.0	-4056.539	217.901	NaN	NaN	-0.0568	0.8955	0.0218	0.0207	0.0211	0.0204	0.0205
0.0	0.0	0.0	-1702.539	4505.901	NaN	NaN	1.3	0.8963	0.0216	0.0204	0.0209	0.0205	0.0204
0.0	0.0	0.0	-3202.539	1087.901	NaN	NaN	-0.3	0.8958	0.0216	0.0204	0.021	0.0206	0.0205
0.0	0.0	0.0	-2004.539	4044.901	NaN	NaN	1.3	0.8956	0.0217	0.0205	0.0211	0.0206	0.0204
0.0	0.0	0.0	-3701.539	-43.099	NaN	NaN	0.0115	0.8947	0.0219	0.0208	0.0213	0.0206	0.0207
0.0	0.0	0.0	-2053.539	-2215.099	NaN	NaN	0.5189	0.8948	0.0219	0.0208	0.0213	0.0206	0.0206
0.0	0.0	0.0	-4228.539	192.901	NaN	NaN	-0.0478	0.8953	0.0217	0.0207	0.0212	0.0205	0.0206
0.0	0.0	0.0	-3371.539	3255.901	NaN	NaN	-0.3	0.8962	0.0215	0.0204	0.021	0.0205	0.0203
0.0	0.0	0.0	176.461	-2211.099	NaN	NaN	1.0867	0.8966	0.0214	0.0203	0.021	0.0205	0.0203
0.0	0.0	0.0	1626.461	2851.901	NaN	NaN	0.6368	0.8974	0.0212	0.0201	0.0208	0.0204	0.0201
0.0	0.0	0.0	-2752.539	1393.901	NaN	NaN	-0.3	0.8971	0.0213	0.0202	0.0209	0.0205	0.0202
0.0	0.0	0.0	-3162.539	832.901	NaN	NaN	-0.3	0.8973	0.0212	0.02	0.0208	0.0205	0.0201
0.0	0.0	0.0	-2681.539	2500.901	NaN	NaN	-0.3	0.8973	0.0212	0.02	0.0208	0.0205	0.0202
0.0	0.0	0.0	-1200.539	924.901	NaN	NaN	-0.3	0.8975	0.0212	0.0199	0.0208	0.0205	0.0202
0.0	0.0	0.0	-1414.539	3152.901	NaN	NaN	1.3	0.8979	0.0211	0.0198	0.0207	0.0204	0.0201
0.0	0.0	0.0	-991.539	902.901	NaN	NaN	-0.3	0.8978	0.0212	0.0198	0.0207	0.0204	0.02
0.0	0.0	0.0	-601.539	3619.901	NaN	NaN	1.1993	0.8982	0.0212	0.0197	0.0206	0.0203	0.0199
0.0	0.0	0.0	2540.461	-382.099	NaN	NaN	-0.177	0.8986	0.0211	0.0195	0.0206	0.0203	0.0199
0.0	0.0	0.0	1646.461	1396.901	NaN	NaN	0.459	0.8987	0.0211	0.0195	0.0206	0.0204	0.0197
0.0	0.0	0.0	2544.461	3753.901	NaN	NaN	0.596	0.8988	0.0211	0.0194	0.0206	0.0204	0.0197
0.0	0.0	0.0	-2541.539	2175.901	NaN	NaN	-0.3	0.8988	0.0212	0.0194	0.0206	0.0203	0.0197
0.0	0.0	0.0	-932.539	-2263.099	NaN	NaN	0.7082	0.8981	0.0215	0.0197	0.0207	0.0202	0.0198
0.0	0.0	0.0	-1366.539	4740.901	NaN	NaN	1.3	0.8984	0.0214	0.0196	0.0207	0.0201	0.0197
0.0	0.0	0.0	-2212.539	-90.099	NaN	NaN	0.0391	0.8978	0.0216	0.0198	0.0209	0.0201	0.0199
0.0	0.0	0.0	-3139.539	1724.901	NaN	NaN	-0.3	0.8983	0.0214	0.0196	0.0209	0.02	0.0197
0.0	0.0	0.0	-290.539	773.901	NaN	NaN	1.3	0.8983	0.0214	0.0196	0.0209	0.02	0.0197
0.0	0.0	0.0	-4107.539	2941.901	NaN	NaN	-0.3	0.8984	0.0214	0.0196	0.021	0.0199	0.0197
0.0	0.0	0.0	-2732.539	1561.901	NaN	NaN	-0.3	0.898	0.0214	0.0198	0.0211	0.0199	0.0199
0.0	0.0	0.0	-1832.539	1223.901	NaN	NaN	-0.3	0.8982	0.0213	0.0198	0.0211	0.0198	0.0198
0.0	0.0	0.0	-3956.539	-35.099	NaN	NaN	0.0088	0.8981	0.0214	0.0198	0.0212	0.0198	0.0198
0.0	0.0	0.0	-2181.539	4615.901	NaN	NaN	1.3	0.8987	0.0212	0.0197	0.0211	0.0196	0.0197
0.0	0.0	0.0	-3153.539	275.901	NaN	NaN	-0.0959	0.8981	0.0213	0.0199	0.0213	0.0197	0.0197
0.0	0.0	0.0	-2336.539	3072.901	NaN	NaN	1.3	0.8983	0.0212	0.0199	0.0213	0.0197	0.0196
0.0	0.0	0.0	-2674.539	1059.901	NaN	NaN	-0.3	0.8976	0.0215	0.0201	0.0214	0.0198	0.0196
0.0	0.0	0.0	-3721.539	881.901	NaN	NaN	-0.3	0.8974	0.0215	0.0202	0.0214	0.0198	0.0196
0.0	0.0	0.0	-4661.539	2002.901	NaN	NaN	-0.3	0.897	0.0216	0.0203	0.0215	0.02	0.0197
0.0	0.0	0.0	-3105.539	73.901	NaN	NaN	-0.0244	0.8968	0.0217	0.0203	0.0215	0.02	0.0197
0.0	0.0	0.0	-1618.539	3832.901	NaN	NaN	1.3	0.8968	0.0216	0.0203	0.0215	0.0201	0.0197
0.0	0.0	0.0	-4219.539	-430.099	NaN	NaN	0.0925	0.8964	0.0218	0.0205	0.0215	0.0201	0.0197
0.0	0.0	0.0	-1200.539	199.901	NaN	NaN	-0.1998	0.8966	0.0218	0.0205	0.0215	0.02	0.0196
0.0	0.0	0.0	-1626.539	385.901	NaN	NaN	-0.3	0.8964	0.0218	0.0206	0.0215	0.0201	0.0197
0.0	0.0	0.0	-3310.539	478.901	NaN	NaN	-0.1691	0.8964	0.0218	0.0207	0.0215	0.02	0.0197
0.0	0.0	0.0	-1136.539	-1999.099	NaN	NaN	0.6375	0.896	0.0219	0.0208	0.0215	0.0201	0.0197
0.0	0.0	0.0	-3333.539	-464.099	NaN	NaN	0.1222	0.8961	0.0218	0.0207	0.0215	0.0201	0.0197
0.0	0.0	0.0	-1598.539	1920.901	NaN	NaN	1.3	0.8962	0.0217	0.0207	0.0214	0.0201	0.0198
0.0	0.0	0.0	-2908.539	-461.099	NaN	NaN	0.1368	0.8961	0.0217	0.0208	0.0215	0.0202	0.0198
0.0	0.0	0.0	-3156.539	411.901	NaN	NaN	-0.1501	0.896	0.0217	0.0208	0.0215	0.0202	0.0198
0.0	0.0	0.0	-2772.539	-59.099	NaN	NaN	0.0209	0.896	0.0217	0.0209	0.0215	0.0201	0.0198
0.0	0.0	0.0	-4476.539	2907.901	NaN	NaN	-0.3	0.8961	0.0217	0.0209	0.0214	0.02	0.0199
0.0	0.0	0.0	-2605.539	-3964.099	NaN	NaN	0.6034	0.8959	0.0217	0.021	0.0215	0.02	0.0199
0.0	0.0	0.0	-3306.539	2750.901	NaN	NaN	-0.3	0.896	0.0216	0.0209	0.0214	0.0201	0.02
0.0	0.0	0.0	-3512.539	1610.901	NaN	NaN	-0.3	0.8956	0.0217	0.0209	0.0215	0.0202	0.0201
0.0	0.0	0.0	-2132.539	316.901	NaN	NaN	-0.1745	0.896	0.0215	0.0208	0.0214	0.0202	0.0201
0.0	0.0	0.0	-2859.539	52.901	NaN	NaN	-0.0188	0.8957	0.0216	0.0209	0.0214	0.0202	0.0202
0.0	0.0	0.0	-3552.539	-1460.099	NaN	NaN	0.2913	0.896	0.0215	0.021	0.0213	0.02	0.0202
0.0	0.0	0.0	-2439.539	1921.901	NaN	NaN	-0.3	0.8962	0.0214	0.0209	0.0213	0.02	0.0203
0.0	0.0	0.0	-2162.539	-1226.099	NaN	NaN	0.3618	0.8966	0.0212	0.0208	0.0212	0.02	0.0203
0.0	0.0	0.0	-2225.539	4124.901	NaN	NaN	1.3	0.8968	0.021	0.0206	0.0212	0.0201	0.0203
0.0	0.0	0.0	-2127.539	-2457.099	NaN	NaN	0.5359	0.8962	0.0212	0.0208	0.0213	0.0201	0.0204
0.0	0.0	0.0	-1136.539	-880.099	NaN	NaN	0.4364	0.8962	0.0212	0.0209	0.0212	0.0201	0.0203
0.0	0.0	0.0	-3574.539	-2455.099	NaN	NaN	0.4072	0.8958	0.0213	0.021	0.0213	0.0201	0.0205
0.0	0.0	0.0	-3461.539	-196.099	NaN	NaN	0.0536	0.8961	0.0212	0.021	0.0212	0.0201	0.0204
0.0	0.0	0.0	-3732.539	-1431.099	NaN	NaN	0.2771	0.8959	0.0212	0.021	0.0212	0.0202	0.0205
0.0	0.0	0.0	-4243.539	619.901	NaN	NaN	-0.1711	0.8962	0.021	0.0209	0.0212	0.0202	0.0205
0.0	0.0	0.0	-2308.539	1581.901	NaN	NaN	-0.3	0.8961	0.0209	0.0208	0.0212	0.0204	0.0206
0.0	0.0	0.0	-2552.539	2306.901	NaN	NaN	-0.3	0.8961	0.0208	0.0208	0.0212	0.0205	0.0207
0.0	0.0	0.0	-4744.539	2272.901	NaN	NaN	-0.3	0.8958	0.0208	0.0208	0.0213	0.0205	0.0207
0.0	0.0	0.0	-4994.539	-1901.099	NaN	NaN	0.2757	0.8958	0.0208	0.0209	0.0212	0.0204	0.0208
0.0	0.0	0.0	-2717.539	2044.901	NaN	NaN	-0.3	0.896	0.0207	0.0208	0.0213	0.0205	0.0208
0.0	0.0	0.0	-2116.539	1400.901	NaN	NaN	-0.3	0.8959	0.0206	0.0208	0.0213	0.0205	0.0208
0.0	0.0	0.0	-5869.539	-1679.099	NaN	NaN	0.2224	0.8959	0.0207	0.0209	0.0213	0.0204	0.0208
0.0	0.0	0.0	-3982.539	-1401.099	NaN	NaN	0.2603	0.8957	0.0207	0.021	0.0213	0.0204	0.0209
0.0	0.0	0.0	-4158.539	166.901	NaN	NaN	-0.0418	0.896	0.0206	0.0209	0.0212	0.0204	0.0209
0.0	0.0	0.0	-3829.539	3510.901	NaN	NaN	-0.3	0.8963	0.0203	0.0207	0.0212	0.0206	0.021
0.0	0.0	0.0	-4116.539	3634.901	NaN	NaN	-0.3	0.8962	0.0202	0.0206	0.0212	0.0207	0.021
0.0	0.0	0.0	-3847.539	1354.901	NaN	NaN	-0.3	0.8959	0.0203	0.0206	0.0213	0.0208	0.0211
0.0	0.0	0.0	-567.539	1715.901	NaN	NaN	1.3	0.8958	0.0203	0.0206	0.0213	0.0208	0.0211
0.0	0.0	0.0	-3668.539	3955.901	NaN	NaN	1.3	0.8955	0.0205	0.0208	0.0214	0.0208	0.0211
0.0	0.0	0.0	-3290.539	1216.901	NaN	NaN	-0.3	0.8955	0.0205	0.0208	0.0214	0.0207	0.0211
0.0	0.0	0.0	-2117.539	-293.099	NaN	NaN	0.1216	0.8953	0.0206	0.0209	0.0214	0.0207	0.0211
0.0	0.0	0.0	-2668.539	-2064.099	NaN	NaN	0.4361	0.8954	0.0206	0.0209	0.0213	0.0207	0.0211
0.0	0.0	0.0	-2100.539	2488.901	NaN	NaN	1.3	0.8957	0.0204	0.0207	0.0213	0.0207	0.0211
0.0	0.0	0.0	-205.539	1184.901	NaN	NaN	1.2099	0.8955	0.0204	0.0207	0.0214	0.0208	0.0211
0.0	0.0	0.0	-804.539	781.901	NaN	NaN	-0.3	0.8952	0.0205	0.0208	0.0215	0.0208	0.0211
0.0	0.0	0.0	-4560.539	-2695.099	NaN	NaN	0.3714	0.8951	0.0207	0.021	0.0215	0.0207	0.0211
0.0	0.0	0.0	-2177.539	342.901	NaN	NaN	-0.1869	0.8955	0.0205	0.0209	0.0214	0.0206	0.0209
0.0	0.0	0.0	-2594.539	2337.901	NaN	NaN	-0.3	0.8953	0.0206	0.0209	0.0215	0.0207	0.021
0.0	0.0	0.0	-3114.539	-668.099	NaN	NaN	0.1766	0.8955	0.0206	0.0209	0.0215	0.0206	0.0209
0.0	0.0	0.0	-3633.539	-909.099	NaN	NaN	0.2001	0.8954	0.0206	0.021	0.0215	0.0206	0.0209
0.0	0.0	0.0	-2312.539	3246.901	NaN	NaN	1.3	0.8954	0.0205	0.0209	0.0215	0.0207	0.0209
0.0	0.0	0.0	-3770.539	2573.901	NaN	NaN	-0.3	0.8955	0.0205	0.0209	0.0215	0.0207	0.021
0.0	0.0	0.0	-2353.539	1015.901	NaN	NaN	-0.3	0.8954	0.0205	0.0209	0.0216	0.0207	0.0209
0.0	0.0	0.0	-3713.539	395.901	NaN	NaN	-0.1193	0.8953	0.0206	0.021	0.0216	0.0206	0.0209
0.0	0.0	0.0	-3328.539	174.901	NaN	NaN	-0.0555	0.8955	0.0206	0.021	0.0215	0.0206	0.0209
0.0	0.0	0.0	-3005.539	1949.901	NaN	NaN	-0.3	0.8956	0.0205	0.0209	0.0215	0.0205	0.0209
0.0	0.0	0.0	-2121.539	3088.901	NaN	NaN	1.3	0.8957	0.0205	0.0209	0.0215	0.0205	0.0208
0.0	0.0	0.0	-1892.539	-236.099	NaN	NaN	0.1109	0.8955	0.0207	0.021	0.0215	0.0205	0.0208
0.0	0.0	0.0	-2153.539	273.901	NaN	NaN	-0.1457	0.8954	0.0207	0.021	0.0215	0.0206	0.0208
0.0	0.0	0.0	-2907.539	2029.901	NaN	NaN	-0.3	0.8954	0.0207	0.021	0.0215	0.0206	0.0208
0.0	0.0	0.0	-2609.539	-320.099	NaN	NaN	0.1093	0.895	0.0209	0.0212	0.0216	0.0206	0.0208
0.0	0.0	0.0	-3157.539	-2337.099	NaN	NaN	0.4253	0.8949	0.021	0.0212	0.0215	0.0205	0.0208
0.0	0.0	0.0	-2881.539	-2498.099	NaN	NaN	0.4644	0.8952	0.021	0.0212	0.0214	0.0205	0.0207
0.0	0.0	0.0	-4873.539	914.901	NaN	NaN	-0.2311	0.8955	0.0209	0.021	0.0212	0.0206	0.0208
0.0	0.0	0.0	-2471.539	3265.901	NaN	NaN	1.3	0.8956	0.0208	0.0208	0.0212	0.0207	0.0208
0.0	0.0	0.0	-3399.539	-512.099	NaN	NaN	0.1309	0.8952	0.0209	0.021	0.0213	0.0208	0.0209
0.0	0.0	0.0	-4134.539	155.901	NaN	NaN	-0.0392	0.8952	0.0209	0.0211	0.0213	0.0207	0.0208
0.0	0.0	0.0	-3159.539	66.901	NaN	NaN	-0.0216	0.8951	0.021	0.0212	0.0214	0.0206	0.0207
0.0	0.0	0.0	-3620.539	-2155.099	NaN	NaN	0.3731	0.8949	0.021	0.0213	0.0215	0.0206	0.0207
0.0	0.0	0.0	-3924.539	-712.099	NaN	NaN	0.1536	0.8952	0.0209	0.0213	0.0214	0.0205	0.0207
0.0	0.0	0.0	-3583.539	552.901	NaN	NaN	-0.1824	0.8951	0.0209	0.0213	0.0214	0.0205	0.0207
0.0	0.0	0.0	-4628.539	1777.901	NaN	NaN	-0.3	0.8955	0.0208	0.0212	0.0213	0.0205	0.0207
0.0	0.0	0.0	-3033.539	-243.099	NaN	NaN	0.0742	0.8957	0.0207	0.0211	0.0213	0.0205	0.0207
0.0	0.0	0.0	-2620.539	2237.901	NaN	NaN	-0.3	0.8959	0.0207	0.0211	0.0213	0.0205	0.0206
0.0	0.0	0.0	-4650.539	3975.901	NaN	NaN	-0.3	0.8956	0.0207	0.0211	0.0213	0.0206	0.0207
0.0	0.0	0.0	-4012.539	2203.901	NaN	NaN	-0.3	0.8956	0.0207	0.0212	0.0213	0.0205	0.0207
0.0	0.0	0.0	-2097.539	1779.901	NaN	NaN	-0.3	0.8953	0.0208	0.0213	0.0213	0.0205	0.0208
0.0	0.0	0.0	-2320.539	1178.901	NaN	NaN	-0.3	0.8955	0.0208	0.0212	0.0212	0.0205	0.0208
0.0	0.0	0.0	-4224.539	588.901	NaN	NaN	-0.162	0.8954	0.0208	0.0212	0.0212	0.0205	0.0209
0.0	0.0	0.0	-4208.539	4982.901	NaN	NaN	1.3	0.8956	0.0207	0.021	0.0212	0.0206	0.0209
0.0	0.0	0.0	-4065.539	3669.901	NaN	NaN	-0.3	0.8953	0.0207	0.0211	0.0213	0.0206	0.021
0.0	0.0	0.0	-3865.539	-681.099	NaN	NaN	0.1498	0.8952	0.0208	0.0212	0.0213	0.0205	0.021
0.0	0.0	0.0	-3355.539	1345.901	NaN	NaN	-0.3	0.8956	0.0207	0.0211	0.0212	0.0204	0.021
0.0	0.0	0.0	-4726.539	1983.901	NaN	NaN	-0.3	0.8955	0.0207	0.0211	0.0212	0.0205	0.021
0.0	0.0	0.0	-4674.539	2161.901	NaN	NaN	-0.3	0.8958	0.0205	0.0209	0.0212	0.0205	0.021
0.0	0.0	0.0	-3570.539	3911.901	NaN	NaN	1.3	0.8957	0.0206	0.0209	0.0212	0.0205	0.021
0.0	0.0	0.0	-5507.539	-801.099	NaN	NaN	0.127	0.8954	0.0207	0.0211	0.0213	0.0205	0.021
0.0	0.0	0.0	-4561.539	3051.901	NaN	NaN	-0.3	0.8962	0.0205	0.0209	0.0211	0.0204	0.0209
0.0	0.0	0.0	-4751.539	2163.901	NaN	NaN	-0.3	0.8959	0.0205	0.0209	0.0212	0.0205	0.021
0.0	0.0	0.0	-3012.539	594.901	NaN	NaN	-0.2461	0.896	0.0205	0.0209	0.0211	0.0205	0.021
0.0	0.0	0.0	-4393.539	-742.099	NaN	NaN	0.1445	0.8954	0.0207	0.021	0.0213	0.0206	0.021
0.0	0.0	0.0	-3750.539	22.901	NaN	NaN	-0.0061	0.8954	0.0207	0.0211	0.0212	0.0206	0.021
0.0	0.0	0.0	-2957.539	2297.901	NaN	NaN	-0.3	0.8955	0.0207	0.021	0.0212	0.0207	0.021
0.0	0.0	0.0	-3936.539	-2680.099	NaN	NaN	0.4051	0.8951	0.0208	0.0211	0.0212	0.0207	0.0211
0.0	0.0	0.0	-3959.539	693.901	NaN	NaN	-0.2125	0.8956	0.0206	0.0209	0.021	0.0208	0.021
0.0	0.0	0.0	-2773.539	1723.901	NaN	NaN	-0.3	0.8951	0.0207	0.021	0.0211	0.021	0.0211
0.0	0.0	0.0	-2455.539	1230.901	NaN	NaN	-0.3	0.8948	0.0208	0.021	0.0211	0.021	0.0212
0.0	0.0	0.0	-4126.539	976.901	NaN	NaN	-0.3	0.8945	0.0209	0.0211	0.0212	0.021	0.0213
0.0	0.0	0.0	-3843.539	-1126.099	NaN	NaN	0.2266	0.8946	0.0209	0.0212	0.0211	0.0209	0.0213
0.0	0.0	0.0	-4318.539	782.901	NaN	NaN	-0.2214	0.8949	0.0207	0.0211	0.021	0.021	0.0214
0.0	0.0	0.0	-2377.539	5462.901	NaN	NaN	1.3	0.8947	0.0205	0.0211	0.021	0.0211	0.0216
0.0	0.0	0.0	-3724.539	881.901	NaN	NaN	-0.3	0.8944	0.0207	0.0211	0.0212	0.0212	0.0215
0.0	0.0	0.0	-2782.539	1823.901	NaN	NaN	-0.3	0.8946	0.0207	0.0211	0.0212	0.0211	0.0213
0.0	0.0	0.0	-4240.539	-2318.099	NaN	NaN	0.3534	0.8941	0.021	0.0213	0.0213	0.021	0.0213
0.0	0.0	0.0	-2201.539	-169.099	NaN	NaN	0.0713	0.895	0.0208	0.0211	0.0211	0.0209	0.0211
0.0	0.0	0.0	-3599.539	587.901	NaN	NaN	-0.1952	0.8947	0.0209	0.021	0.0211	0.0211	0.0212
0.0	0.0	0.0	-3942.539	-69.099	NaN	NaN	0.0172	0.8947	0.0209	0.021	0.0211	0.0212	0.0211
0.0	0.0	0.0	-3305.539	2924.901	NaN	NaN	-0.3	0.8947	0.021	0.0209	0.021	0.0212	0.0211
0.0	0.0	0.0	-2600.539	-2508.099	NaN	NaN	0.491	0.8944	0.0211	0.021	0.0211	0.0212	0.0212
0.0	0.0	0.0	-3672.539	890.901	NaN	NaN	-0.3	0.8949	0.0209	0.0209	0.0209	0.0211	0.0212
0.0	0.0	0.0	-2846.539	2234.901	NaN	NaN	-0.3	0.8948	0.0207	0.021	0.0209	0.0213	0.0213
0.0	0.0	0.0	-3143.539	2866.901	NaN	NaN	-0.3	0.8949	0.0206	0.0209	0.0209	0.0214	0.0213
0.0	0.0	0.0	-3183.539	3601.901	NaN	NaN	1.3	0.8947	0.0207	0.0209	0.0211	0.0213	0.0213
0.0	0.0	0.0	-2586.539	-521.099	NaN	NaN	0.1677	0.8947	0.0208	0.021	0.0213	0.0211	0.0212
0.0	0.0	0.0	-2448.539	503.901	NaN	NaN	-0.2591	0.8952	0.0207	0.021	0.0212	0.0209	0.021
0.0	0.0	0.0	-3713.539	2066.901	NaN	NaN	-0.3	0.8958	0.0205	0.0208	0.0211	0.0208	0.021
0.0	0.0	0.0	-3598.539	1219.901	NaN	NaN	-0.3	0.8959	0.0203	0.0207	0.0211	0.0208	0.0211
0.0	0.0	0.0	-2846.539	3152.901	NaN	NaN	1.3	0.8964	0.0202	0.0205	0.0211	0.0209	0.0209
0.0	0.0	0.0	-3834.539	1088.901	NaN	NaN	-0.3	0.896	0.0203	0.0206	0.0212	0.0208	0.021
0.0	0.0	0.0	-4162.539	2975.901	NaN	NaN	-0.3	0.8963	0.0203	0.0207	0.0212	0.0206	0.0209
0.0	0.0	0.0	-4712.539	1612.901	NaN	NaN	-0.3	0.8966	0.0203	0.0207	0.0211	0.0204	0.0208
0.0	0.0	0.0	-3801.539	1248.901	NaN	NaN	-0.3	0.897	0.0203	0.0207	0.0211	0.0203	0.0207
0.0	0.0	0.0	-2212.539	1280.901	NaN	NaN	-0.3	0.8975	0.0202	0.0205	0.021	0.0203	0.0205
0.0	0.0	0.0	7353.461	2734.901	NaN	NaN	0.2711	0.898	0.0201	0.0203	0.0209	0.0204	0.0203
0.0	0.0	0.0	6048.461	-1139.099	NaN	NaN	-0.232	0.8978	0.0202	0.0203	0.0209	0.0204	0.0204
0.0	0.0	0.0	-1376.539	869.901	NaN	NaN	-0.3	0.8977	0.0203	0.0203	0.021	0.0203	0.0204
0.0	0.0	0.0	-3068.539	2475.901	NaN	NaN	-0.3	0.8971	0.0204	0.0204	0.0211	0.0204	0.0205
0.0	0.0	0.0	-1217.539	4182.901	NaN	NaN	1.3	0.897	0.0205	0.0204	0.0212	0.0205	0.0204
0.0	0.0	0.0	-4635.539	277.901	NaN	NaN	-0.0638	0.8962	0.0208	0.0206	0.0214	0.0205	0.0204
0.0	0.0	0.0	-2336.539	-698.099	NaN	NaN	0.23	0.8962	0.021	0.0207	0.0214	0.0204	0.0203
0.0	0.0	0.0	-2986.539	-1145.099	NaN	NaN	0.2772	0.8964	0.021	0.0207	0.0214	0.0204	0.0201
0.0	0.0	0.0	-3595.539	-597.099	NaN	NaN	0.1424	0.8966	0.0209	0.0207	0.0214	0.0203	0.0201
0.0	0.0	0.0	-1779.539	1709.901	NaN	NaN	-0.3	0.8974	0.0207	0.0205	0.0212	0.0202	0.02
0.0	0.0	0.0	-1222.539	2081.901	NaN	NaN	1.3	0.8975	0.0206	0.0204	0.0212	0.0203	0.02
0.0	0.0	0.0	-2712.539	362.901	NaN	NaN	-0.1544	0.8975	0.0206	0.0204	0.0212	0.0203	0.02
0.0	0.0	0.0	-4100.539	3097.901	NaN	NaN	-0.3	0.8975	0.0206	0.0204	0.0213	0.0202	0.02
0.0	0.0	0.0	-3282.539	2272.901	NaN	NaN	-0.3	0.8968	0.0209	0.0206	0.0214	0.0203	0.0201
0.0	0.0	0.0	-4080.539	198.901	NaN	NaN	-0.0512	0.8963	0.0212	0.0207	0.0215	0.0202	0.0201
0.0	0.0	0.0	-1607.539	1965.901	NaN	NaN	1.3	0.8968	0.0211	0.0206	0.0214	0.0201	0.0199
0.0	0.0	0.0	-1920.539	-1637.099	NaN	NaN	0.4602	0.8966	0.0212	0.0207	0.0214	0.0201	0.02
0.0	0.0	0.0	-2612.539	1854.901	NaN	NaN	-0.3	0.8971	0.021	0.0206	0.0213	0.0202	0.0199
0.0	0.0	0.0	-3307.539	2118.901	NaN	NaN	-0.3	0.8967	0.0211	0.0206	0.0214	0.0203	0.0199
0.0	0.0	0.0	-3076.539	3631.901	NaN	NaN	1.3	0.8968	0.0211	0.0207	0.0214	0.0202	0.0199
0.0	0.0	0.0	-3927.539	482.901	NaN	NaN	-0.1402	0.8961	0.0213	0.0208	0.0215	0.0202	0.0199
0.0	0.0	0.0	-3651.539	-2278.099	NaN	NaN	0.3842	0.8959	0.0215	0.021	0.0215	0.0202	0.0199
0.0	0.0	0.0	-4560.539	-900.099	NaN	NaN	0.1648	0.8959	0.0215	0.021	0.0215	0.0202	0.0199
0.0	0.0	0.0	-2663.539	5662.901	NaN	NaN	1.3	0.8964	0.0212	0.0209	0.0214	0.0201	0.0199
0.0	0.0	0.0	-3091.539	-831.099	NaN	NaN	0.2119	0.8961	0.0213	0.021	0.0215	0.0201	0.02
0.0	0.0	0.0	-4594.539	1317.901	NaN	NaN	-0.3	0.8966	0.0211	0.0209	0.0213	0.02	0.02
0.0	0.0	0.0	-1441.539	90.901	NaN	NaN	-0.0673	0.8966	0.0211	0.021	0.0213	0.02	0.02
0.0	0.0	0.0	-4973.539	3325.901	NaN	NaN	-0.3	0.8969	0.0209	0.0209	0.0213	0.02	0.02
0.0	0.0	0.0	-1946.539	2097.901	NaN	NaN	1.3	0.8969	0.0209	0.0209	0.0213	0.02	0.0201
0.0	0.0	0.0	-3916.539	306.901	NaN	NaN	-0.085	0.8968	0.0209	0.021	0.0213	0.0199	0.0201
0.0	0.0	0.0	-1921.539	451.901	NaN	NaN	-0.3	0.8967	0.021	0.0211	0.0213	0.0198	0.0201
0.0	0.0	0.0	-4835.539	185.901	NaN	NaN	-0.04	0.8967	0.021	0.0211	0.0213	0.0198	0.0201
0.0	0.0	0.0	-3568.539	675.901	NaN	NaN	-0.2337	0.8966	0.0211	0.0212	0.0213	0.0198	0.0201
0.0	0.0	0.0	-2297.539	869.901	NaN	NaN	-0.3	0.8962	0.0212	0.0212	0.0213	0.0199	0.0202
0.0	0.0	0.0	-3202.539	690.901	NaN	NaN	-0.2751	0.896	0.0212	0.0212	0.0213	0.02	0.0202
0.0	0.0	0.0	-3470.539	111.901	NaN	NaN	-0.0333	0.8958	0.0212	0.0213	0.0213	0.0201	0.0203
0.0	0.0	0.0	-4506.539	4451.901	NaN	NaN	-0.3	0.8956	0.0212	0.0213	0.0213	0.0202	0.0204
0.0	0.0	0.0	-2537.539	2433.901	NaN	NaN	-0.3	0.8956	0.021	0.0213	0.0213	0.0203	0.0205
0.0	0.0	0.0	-3177.539	4463.901	NaN	NaN	1.3	0.8958	0.0208	0.0212	0.0213	0.0203	0.0206
0.0	0.0	0.0	-3854.539	4610.901	NaN	NaN	1.3	0.8958	0.0208	0.0212	0.0214	0.0203	0.0206
0.0	0.0	0.0	-2607.539	73.901	NaN	NaN	-0.0292	0.8957	0.0208	0.0213	0.0214	0.0202	0.0206
0.0	0.0	0.0	-3625.539	734.901	NaN	NaN	-0.2542	0.8953	0.021	0.0214	0.0215	0.0202	0.0206
0.0	0.0	0.0	-5791.539	257.901	NaN	NaN	-0.0466	0.8953	0.0211	0.0215	0.0216	0.0201	0.0206
0.0	0.0	0.0	-4784.539	1503.901	NaN	NaN	-0.3	0.8953	0.0211	0.0214	0.0215	0.0201	0.0206
0.0	0.0	0.0	-3928.539	-3781.099	NaN	NaN	0.4904	0.8951	0.021	0.0214	0.0216	0.0201	0.0207
0.0	0.0	0.0	-2933.539	2500.901	NaN	NaN	-0.3	0.8961	0.0206	0.0212	0.0214	0.0201	0.0205
0.0	0.0	0.0	-2237.539	-213.099	NaN	NaN	0.087	0.8959	0.0206	0.0212	0.0215	0.0202	0.0206
0.0	0.0	0.0	-3539.539	2631.901	NaN	NaN	-0.3	0.8962	0.0205	0.0212	0.0214	0.0202	0.0205
0.0	0.0	0.0	-4499.539	-163.099	NaN	NaN	0.035	0.8956	0.0207	0.0214	0.0215	0.0202	0.0207
0.0	0.0	0.0	-3960.539	287.901	NaN	NaN	-0.0784	0.8959	0.0206	0.0213	0.0214	0.0201	0.0206
0.0	0.0	0.0	-1865.539	907.901	NaN	NaN	-0.3	0.8956	0.0206	0.0213	0.0215	0.0203	0.0207
0.0	0.0	0.0	-4902.539	3788.901	NaN	NaN	-0.3	0.8956	0.0205	0.0212	0.0215	0.0204	0.0207
0.0	0.0	0.0	-2936.539	1825.901	NaN	NaN	-0.3	0.8949	0.0207	0.0213	0.0216	0.0206	0.0208
0.0	0.0	0.0	-4121.539	2925.901	NaN	NaN	-0.3	0.8948	0.0208	0.0214	0.0216	0.0205	0.0208
0.0	0.0	0.0	-4766.539	737.901	NaN	NaN	-0.1832	0.8945	0.021	0.0216	0.0217	0.0205	0.0208
0.0	0.0	0.0	-4469.539	1500.901	NaN	NaN	-0.3	0.895	0.0209	0.0215	0.0216	0.0203	0.0206
0.0	0.0	0.0	-4126.539	1760.901	NaN	NaN	-0.3	0.8948	0.0209	0.0216	0.0217	0.0204	0.0206
0.0	0.0	0.0	-3592.539	2042.901	NaN	NaN	-0.3	0.8951	0.0209	0.0215	0.0216	0.0204	0.0205
0.0	0.0	0.0	-1875.539	241.901	NaN	NaN	-0.1481	0.8949	0.021	0.0216	0.0217	0.0204	0.0204
0.0	0.0	0.0	-2822.539	2510.901	NaN	NaN	-0.3	0.8949	0.0211	0.0216	0.0217	0.0204	0.0204
0.0	0.0	0.0	-4319.539	-234.099	NaN	NaN	0.0514	0.8947	0.0212	0.0217	0.0217	0.0203	0.0204
0.0	0.0	0.0	-2555.539	-432.099	NaN	NaN	0.1446	0.8946	0.0212	0.0216	0.0217	0.0204	0.0204
0.0	0.0	0.0	-3899.539	2364.901	NaN	NaN	-0.3	0.8947	0.0212	0.0216	0.0217	0.0205	0.0204
0.0	0.0	0.0	-2104.539	2673.901	NaN	NaN	1.3	0.8947	0.0212	0.0215	0.0217	0.0204	0.0204
0.0	0.0	0.0	-3808.539	1343.901	NaN	NaN	-0.3	0.8945	0.0213	0.0217	0.0217	0.0203	0.0203
0.0	0.0	0.0	-3144.539	530.901	NaN	NaN	-0.2031	0.8946	0.0214	0.0218	0.0217	0.0202	0.0202
0.0	0.0	0.0	-3434.539	-1008.099	NaN	NaN	0.2269	0.8947	0.0215	0.0218	0.0217	0.0201	0.0202
0.0	0.0	0.0	-2887.539	1702.901	NaN	NaN	-0.3	0.8948	0.0215	0.0218	0.0217	0.0201	0.0202
0.0	0.0	0.0	-2763.539	2009.901	NaN	NaN	-0.3	0.8951	0.0215	0.0217	0.0216	0.0201	0.0201
0.0	0.0	0.0	-4224.539	172.901	NaN	NaN	-0.0427	0.8949	0.0216	0.0217	0.0217	0.02	0.0201
0.0	0.0	0.0	-4694.539	2157.901	NaN	NaN	-0.3	0.8953	0.0215	0.0217	0.0216	0.0199	0.0201
0.0	0.0	0.0	-4141.539	1648.901	NaN	NaN	-0.3	0.8953	0.0216	0.0217	0.0216	0.0197	0.0201
0.0	0.0	0.0	-3627.539	-1324.099	NaN	NaN	0.2674	0.8953	0.0216	0.0217	0.0216	0.0197	0.0201
0.0	0.0	0.0	-5008.539	3548.901	NaN	NaN	-0.3	0.8957	0.0215	0.0216	0.0216	0.0196	0.02
0.0	0.0	0.0	-3676.539	-160.099	NaN	NaN	0.0417	0.8958	0.0215	0.0215	0.0216	0.0196	0.02
0.0	0.0	0.0	-4101.539	1874.901	NaN	NaN	-0.3	0.8962	0.0214	0.0213	0.0216	0.0197	0.0198
0.0	0.0	0.0	-3593.539	1351.901	NaN	NaN	-0.3	0.8962	0.0214	0.0213	0.0216	0.0197	0.0198
0.0	0.0	0.0	-4149.539	-159.099	NaN	NaN	0.0369	0.8963	0.0214	0.0214	0.0216	0.0196	0.0197
0.0	0.0	0.0	-3462.539	-808.099	NaN	NaN	0.1892	0.8961	0.0215	0.0215	0.0216	0.0196	0.0198
0.0	0.0	0.0	-5464.539	307.901	NaN	NaN	-0.0597	0.8961	0.0215	0.0215	0.0216	0.0195	0.0198
0.0	0.0	0.0	-5253.539	393.901	NaN	NaN	-0.0811	0.896	0.0216	0.0215	0.0216	0.0195	0.0198
0.0	0.0	0.0	-4455.539	126.901	NaN	NaN	-0.0293	0.8963	0.0215	0.0215	0.0215	0.0194	0.0198
0.0	0.0	0.0	-2955.539	-776.099	NaN	NaN	0.208	0.8963	0.0215	0.0215	0.0215	0.0194	0.0198
0.0	0.0	0.0	-2284.539	-117.099	NaN	NaN	0.0488	0.8963	0.0214	0.0215	0.0215	0.0194	0.0198
0.0	0.0	0.0	-4187.539	444.901	NaN	NaN	-0.1189	0.896	0.0215	0.0217	0.0215	0.0195	0.0199
0.0	0.0	0.0	-3209.539	270.901	NaN	NaN	-0.0922	0.8959	0.0215	0.0217	0.0215	0.0195	0.02
0.0	0.0	0.0	-4022.539	1997.901	NaN	NaN	-0.3	0.8959	0.0214	0.0216	0.0215	0.0196	0.02
0.0	0.0	0.0	-2972.539	2236.901	NaN	NaN	-0.3	0.8955	0.0215	0.0217	0.0215	0.0197	0.0201
0.0	0.0	0.0	-3480.539	714.901	NaN	NaN	-0.2585	0.895	0.0216	0.0219	0.0216	0.0197	0.0202
0.0	0.0	0.0	-1774.539	-714.099	NaN	NaN	0.2869	0.8943	0.0219	0.0221	0.0217	0.0197	0.0204
0.0	0.0	0.0	-4812.539	119.901	NaN	NaN	-0.0256	0.8939	0.022	0.0222	0.0217	0.0197	0.0205
0.0	0.0	0.0	-4112.539	978.901	NaN	NaN	-0.3	0.8937	0.0221	0.0221	0.0217	0.0198	0.0206
0.0	0.0	0.0	-3387.539	1464.901	NaN	NaN	-0.3	0.8939	0.022	0.022	0.0217	0.0199	0.0206
0.0	0.0	0.0	-2686.539	3649.901	NaN	NaN	1.3	0.8941	0.0219	0.0218	0.0217	0.02	0.0205
0.0	0.0	0.0	-3266.539	3554.901	NaN	NaN	1.3	0.8938	0.022	0.0219	0.0217	0.02	0.0205
0.0	0.0	0.0	-4155.539	-546.099	NaN	NaN	0.1162	0.8932	0.0222	0.0221	0.0218	0.02	0.0207
0.0	0.0	0.0	-3516.539	94.901	NaN	NaN	-0.0277	0.8933	0.0221	0.0221	0.0218	0.02	0.0207
0.0	0.0	0.0	-4329.539	-443.099	NaN	NaN	0.0928	0.8934	0.0221	0.0221	0.0218	0.02	0.0208
0.0	0.0	0.0	-2455.539	1509.901	NaN	NaN	-0.3	0.8942	0.0218	0.0218	0.0217	0.02	0.0206
0.0	0.0	0.0	-3645.539	1163.901	NaN	NaN	-0.3	0.894	0.0218	0.0218	0.0217	0.02	0.0206
0.0	0.0	0.0	-3104.539	-802.099	NaN	NaN	0.2053	0.894	0.0218	0.0218	0.0217	0.02	0.0207
0.0	0.0	0.0	-3692.539	-1715.099	NaN	NaN	0.3172	0.8934	0.0219	0.0219	0.0218	0.02	0.0209
0.0	0.0	0.0	-5900.539	-1793.099	NaN	NaN	0.2331	0.8933	0.0219	0.022	0.0219	0.0201	0.0209
0.0	0.0	0.0	-4078.539	1184.901	NaN	NaN	-0.3	0.8935	0.0218	0.0219	0.0218	0.0201	0.0209
0.0	0.0	0.0	-3442.539	455.901	NaN	NaN	-0.1526	0.8936	0.0217	0.0218	0.0218	0.0202	0.0209
0.0	0.0	0.0	-2728.539	4059.901	NaN	NaN	1.3	0.8941	0.0216	0.0216	0.0217	0.0202	0.0208
0.0	0.0	0.0	-2578.539	3166.901	NaN	NaN	1.3	0.8939	0.0216	0.0215	0.0218	0.0203	0.0209
0.0	0.0	0.0	-2133.539	1972.901	NaN	NaN	-0.3	0.8936	0.0216	0.0215	0.0218	0.0205	0.0209
0.0	0.0	0.0	-2435.539	6166.901	NaN	NaN	1.3	0.8934	0.0217	0.0215	0.0219	0.0206	0.021
0.0	0.0	0.0	-2727.539	1797.901	NaN	NaN	-0.3	0.8928	0.0219	0.0216	0.022	0.0207	0.021
0.0	0.0	0.0	-4491.539	1690.901	NaN	NaN	-0.3	0.8926	0.0221	0.0216	0.0221	0.0207	0.021
0.0	0.0	0.0	-2149.539	801.901	NaN	NaN	-0.3	0.8927	0.0221	0.0216	0.0221	0.0207	0.0209
0.0	0.0	0.0	-4460.539	1228.901	NaN	NaN	-0.3	0.8928	0.0222	0.0216	0.0221	0.0206	0.0208
0.0	0.0	0.0	-4481.539	-1427.099	NaN	NaN	0.2415	0.8929	0.0222	0.0217	0.0221	0.0205	0.0206
0.0	0.0	0.0	-3897.539	2044.901	NaN	NaN	-0.3	0.8934	0.0221	0.0216	0.022	0.0204	0.0205
0.0	0.0	0.0	-2799.539	259.901	NaN	NaN	-0.1023	0.8936	0.0221	0.0216	0.022	0.0203	0.0204
0.0	0.0	0.0	-1035.539	167.901	NaN	NaN	-0.1935	0.8942	0.022	0.0215	0.0218	0.0201	0.0203
0.0	0.0	0.0	-2806.539	2522.901	NaN	NaN	-0.3	0.8943	0.022	0.0215	0.0218	0.0201	0.0202
0.0	0.0	0.0	-3542.539	366.901	NaN	NaN	-0.1155	0.8942	0.0221	0.0215	0.0218	0.0201	0.0202
0.0	0.0	0.0	-2508.539	2633.901	NaN	NaN	1.3	0.8941	0.0222	0.0216	0.0218	0.0201	0.0203
0.0	0.0	0.0	-2585.539	-489.099	NaN	NaN	0.1591	0.8941	0.0222	0.0216	0.0217	0.0201	0.0203
0.0	0.0	0.0	-3296.539	-1405.099	NaN	NaN	0.2989	0.8935	0.0223	0.0217	0.0218	0.0201	0.0205
0.0	0.0	0.0	-4714.539	-2038.099	NaN	NaN	0.3018	0.8929	0.0224	0.0218	0.0219	0.0202	0.0207
0.0	0.0	0.0	-4915.539	1359.901	NaN	NaN	-0.3	0.8932	0.0223	0.0218	0.0219	0.0202	0.0206
0.0	0.0	0.0	-2712.539	1466.901	NaN	NaN	-0.3	0.8935	0.0223	0.0218	0.0218	0.0201	0.0205
0.0	0.0	0.0	-3223.539	-198.099	NaN	NaN	0.0579	0.8933	0.0223	0.0218	0.0219	0.0202	0.0205
0.0	0.0	0.0	-4046.539	-65.099	NaN	NaN	0.0158	0.8933	0.0223	0.0219	0.0218	0.0202	0.0205
0.0	0.0	0.0	-4725.539	-362.099	NaN	NaN	0.0712	0.8931	0.0223	0.0219	0.0218	0.0203	0.0206
0.0	0.0	0.0	-4596.539	1956.901	NaN	NaN	-0.3	0.8936	0.0222	0.0218	0.0217	0.0202	0.0205
0.0	0.0	0.0	-1928.539	-198.099	NaN	NaN	0.0932	0.8943	0.022	0.0217	0.0216	0.0201	0.0203
0.0	0.0	0.0	-2136.539	1515.901	NaN	NaN	-0.3	0.8947	0.022	0.0215	0.0215	0.0201	0.0202
0.0	0.0	0.0	-5211.539	-315.099	NaN	NaN	0.057	0.8942	0.0221	0.0216	0.0215	0.0202	0.0204
0.0	0.0	0.0	-2132.539	-3091.099	NaN	NaN	0.5918	0.8942	0.0221	0.0216	0.0215	0.0202	0.0204
0.0	0.0	0.0	-1992.539	-2510.099	NaN	NaN	0.5575	0.894	0.0222	0.0216	0.0215	0.0202	0.0205
0.0	0.0	0.0	-3909.539	715.901	NaN	NaN	-0.2242	0.8944	0.0221	0.0214	0.0215	0.0202	0.0204
0.0	0.0	0.0	-3692.539	-639.099	NaN	NaN	0.1475	0.8942	0.0221	0.0213	0.0215	0.0203	0.0204
0.0	0.0	0.0	-3895.539	-46.099	NaN	NaN	0.0117	0.8954	0.0218	0.021	0.0214	0.0203	0.0202
0.0	0.0	0.0	-2505.539	823.901	NaN	NaN	-0.3	0.8931	0.0225	0.0214	0.0216	0.0207	0.0208
0.0	0.0	0.0	-3523.539	2456.901	NaN	NaN	-0.3	0.8932	0.0224	0.0214	0.0213	0.0209	0.0209
0.0	0.0	0.0	-4095.539	861.901	NaN	NaN	-0.2665	0.8934	0.0223	0.0212	0.0212	0.0211	0.0207
0.0	0.0	0.0	-3814.539	4815.901	NaN	NaN	1.3	0.8939	0.0222	0.021	0.0211	0.0214	0.0204
0.0	0.0	0.0	-3078.539	3797.901	NaN	NaN	1.3	0.8941	0.022	0.0209	0.0212	0.0216	0.0203
0.0	0.0	0.0	-4338.539	48.901	NaN	NaN	-0.0114	0.8942	0.0218	0.021	0.0213	0.0217	0.0201
0.0	0.0	0.0	-3620.539	202.901	NaN	NaN	-0.0594	0.8943	0.0215	0.021	0.0215	0.0218	0.02
0.0	0.0	0.0	-4139.539	2110.901	NaN	NaN	-0.3	0.8945	0.0213	0.021	0.0216	0.0217	0.02
0.0	0.0	0.0	-3422.539	-1424.099	NaN	NaN	0.2938	0.8942	0.0212	0.0211	0.0219	0.0216	0.02
0.0	0.0	0.0	-3174.539	2681.901	NaN	NaN	-0.3	0.8952	0.021	0.0208	0.0218	0.0214	0.0197
0.0	0.0	0.0	-4883.539	945.901	NaN	NaN	-0.2402	0.8954	0.021	0.0207	0.0218	0.0214	0.0197
0.0	0.0	0.0	-3267.539	601.901	NaN	NaN	-0.2258	0.896	0.0208	0.0207	0.0217	0.0213	0.0195
0.0	0.0	0.0	-3544.539	-3521.099	NaN	NaN	0.4983	0.8949	0.021	0.021	0.0218	0.0216	0.0197
0.0	0.0	0.0	-4998.539	-196.099	NaN	NaN	0.0378	0.8959	0.0209	0.0207	0.0216	0.0215	0.0194
0.0	0.0	0.0	-2815.539	-2575.099	NaN	NaN	0.4777	0.8855	0.0231	0.0223	0.0235	0.0239	0.0218
0.0	0.0	0.0	-4127.539	255.901	NaN	NaN	-0.0661	0.9053	0.0192	0.0182	0.0202	0.0201	0.0169
