# Supplementary material for: DeepFRET, a software for rapid and automated single-molecule FRET data classification using deep learning
Source: eLife. 2020 Nov 3;9:e60404. doi: 10.7554/eLife.60404 (PMC7609065; doi:10.7554/eLife.60404)
Supplement: Figure 4—source data 1. [file elife-60404-fig4-data1.zip › Figure 4-source data 1/Fig_S4a/Traces/traces_all_n294/Traces_Fig2d_4mMAc_mov2_combined_tif_pair27.txt]

Exported by DeepFRET
Date: 2020-08-26, 18:13
Video filename: None
FRET pair #27
Bleaches at 621
D-Dexc-bg	A-Dexc-bg	A-Aexc-bg	D-Dexc-rw	A-Dexc-rw	A-Aexc-rw	S	E	p_bleached	p_aggregated	p_noisy	p_scrambled	p_static	p_dynamic
0.0	0.0	0.0	41062.2404	12077.1499	NaN	NaN	0.2273	0.0234	0.8879	0.02	0.0252	0.0235	0.02
0.0	0.0	0.0	49048.2404	9736.1499	NaN	NaN	0.1656	0.0199	0.896	0.0196	0.0226	0.0217	0.0203
0.0	0.0	0.0	44989.2404	8241.1499	NaN	NaN	0.1548	0.0195	0.9004	0.0192	0.021	0.0203	0.0196
0.0	0.0	0.0	49010.2404	7904.1499	NaN	NaN	0.1389	0.0196	0.8969	0.0202	0.0217	0.0209	0.0207
0.0	0.0	0.0	43554.2404	13905.1499	NaN	NaN	0.242	0.0201	0.8944	0.0208	0.022	0.0213	0.0215
0.0	0.0	0.0	48781.2404	11808.1499	NaN	NaN	0.1949	0.0203	0.8941	0.021	0.0218	0.0211	0.0217
0.0	0.0	0.0	57087.2404	6587.1499	NaN	NaN	0.1035	0.0205	0.8933	0.0211	0.0219	0.0215	0.0218
0.0	0.0	0.0	44531.2404	11501.1499	NaN	NaN	0.2053	0.0208	0.893	0.0212	0.0218	0.0216	0.0216
0.0	0.0	0.0	47063.2404	10035.1499	NaN	NaN	0.1758	0.021	0.8928	0.0213	0.0218	0.0216	0.0214
0.0	0.0	0.0	51462.2404	13202.1499	NaN	NaN	0.2042	0.0211	0.8926	0.0213	0.0219	0.0217	0.0213
0.0	0.0	0.0	41556.2404	10704.1499	NaN	NaN	0.2048	0.0211	0.8928	0.0214	0.0218	0.0217	0.0212
0.0	0.0	0.0	44994.2404	12590.1499	NaN	NaN	0.2186	0.0211	0.8926	0.0214	0.0219	0.0218	0.0211
0.0	0.0	0.0	45161.2404	9503.1499	NaN	NaN	0.1738	0.0212	0.8925	0.0214	0.022	0.0219	0.021
0.0	0.0	0.0	38127.2404	8478.1499	NaN	NaN	0.1819	0.0212	0.8929	0.0213	0.0219	0.0218	0.0209
0.0	0.0	0.0	46354.2404	11552.1499	NaN	NaN	0.1995	0.0214	0.8928	0.0212	0.022	0.0219	0.0207
0.0	0.0	0.0	33958.2404	11168.1499	NaN	NaN	0.2475	0.0215	0.8936	0.0209	0.0219	0.0217	0.0203
0.0	0.0	0.0	44824.2404	9240.1499	NaN	NaN	0.1709	0.0219	0.8939	0.021	0.0218	0.0214	0.0201
0.0	0.0	0.0	42073.2404	9409.1499	NaN	NaN	0.1828	0.021	0.896	0.0205	0.0214	0.0211	0.02
0.0	0.0	0.0	47531.2404	4277.1499	NaN	NaN	0.0826	0.0204	0.8978	0.0202	0.0209	0.0209	0.0197
0.0	0.0	0.0	46549.2404	9117.1499	NaN	NaN	0.1638	0.0203	0.8977	0.0202	0.0209	0.021	0.0198
0.0	0.0	0.0	41880.2404	9027.1499	NaN	NaN	0.1773	0.0202	0.8979	0.0201	0.0209	0.0211	0.0197
0.0	0.0	0.0	37536.2404	11442.1499	NaN	NaN	0.2336	0.0204	0.8973	0.0203	0.021	0.0212	0.0199
0.0	0.0	0.0	45067.2404	5002.1499	NaN	NaN	0.0999	0.0204	0.8969	0.0204	0.021	0.0212	0.0201
0.0	0.0	0.0	40672.2404	9784.1499	NaN	NaN	0.1939	0.0208	0.8955	0.0207	0.0212	0.0215	0.0204
0.0	0.0	0.0	39379.2404	6959.1499	NaN	NaN	0.1502	0.0208	0.8954	0.0208	0.0211	0.0214	0.0205
0.0	0.0	0.0	45557.2404	7522.1499	NaN	NaN	0.1417	0.021	0.8946	0.021	0.0212	0.0216	0.0207
0.0	0.0	0.0	44203.2404	12148.1499	NaN	NaN	0.2156	0.0211	0.8939	0.0211	0.0213	0.0217	0.0209
0.0	0.0	0.0	44487.2404	8827.1499	NaN	NaN	0.1656	0.0212	0.8934	0.0212	0.0214	0.0218	0.021
0.0	0.0	0.0	46734.2404	8976.1499	NaN	NaN	0.1611	0.0212	0.8933	0.0212	0.0214	0.0218	0.021
0.0	0.0	0.0	45728.2404	13165.1499	NaN	NaN	0.2235	0.0213	0.8928	0.0213	0.0215	0.022	0.0211
0.0	0.0	0.0	38061.2404	9070.1499	NaN	NaN	0.1924	0.0215	0.8922	0.0213	0.0216	0.0221	0.0213
0.0	0.0	0.0	45724.2404	9004.1499	NaN	NaN	0.1645	0.0217	0.8911	0.0215	0.0219	0.0224	0.0215
0.0	0.0	0.0	44537.2404	10628.1499	NaN	NaN	0.1927	0.0219	0.8907	0.0216	0.0219	0.0224	0.0215
0.0	0.0	0.0	42089.2404	8735.1499	NaN	NaN	0.1719	0.0218	0.891	0.0215	0.0219	0.0224	0.0215
0.0	0.0	0.0	38583.2404	7725.1499	NaN	NaN	0.1668	0.0218	0.8908	0.0214	0.0219	0.0225	0.0216
0.0	0.0	0.0	37770.2404	8897.1499	NaN	NaN	0.1907	0.0219	0.8903	0.0214	0.022	0.0226	0.0218
0.0	0.0	0.0	37712.2404	7583.1499	NaN	NaN	0.1674	0.022	0.8897	0.0214	0.0221	0.0228	0.022
0.0	0.0	0.0	41650.2404	8606.1499	NaN	NaN	0.1712	0.0221	0.8891	0.0214	0.0223	0.023	0.0222
0.0	0.0	0.0	41566.2404	6810.1499	NaN	NaN	0.1408	0.0222	0.8888	0.0214	0.0224	0.023	0.0222
0.0	0.0	0.0	39469.2404	5814.1499	NaN	NaN	0.1284	0.0221	0.8887	0.0213	0.0224	0.0231	0.0223
0.0	0.0	0.0	31702.2404	12161.1499	NaN	NaN	0.2773	0.022	0.8892	0.0212	0.0223	0.023	0.0224
0.0	0.0	0.0	29681.2404	9145.1499	NaN	NaN	0.2355	0.0219	0.8896	0.021	0.0223	0.0229	0.0223
0.0	0.0	0.0	40455.2404	11190.1499	NaN	NaN	0.2167	0.0217	0.8903	0.0207	0.0223	0.0227	0.0222
0.0	0.0	0.0	42797.2404	11825.1499	NaN	NaN	0.2165	0.0215	0.8913	0.0204	0.0224	0.0225	0.022
0.0	0.0	0.0	38088.2404	7549.1499	NaN	NaN	0.1654	0.0214	0.8924	0.02	0.0223	0.0222	0.0217
0.0	0.0	0.0	41565.2404	7126.1499	NaN	NaN	0.1464	0.0212	0.8931	0.0197	0.0223	0.022	0.0216
0.0	0.0	0.0	41449.2404	8822.1499	NaN	NaN	0.1755	0.0212	0.8936	0.0195	0.0224	0.0219	0.0215
0.0	0.0	0.0	39834.2404	9133.1499	NaN	NaN	0.1865	0.0211	0.894	0.0194	0.0224	0.0218	0.0213
0.0	0.0	0.0	39132.2404	6308.1499	NaN	NaN	0.1388	0.0211	0.8941	0.0193	0.0224	0.0218	0.0213
0.0	0.0	0.0	37208.2404	4637.1499	NaN	NaN	0.1108	0.0211	0.8942	0.0193	0.0225	0.0218	0.0211
0.0	0.0	0.0	38001.2404	7102.1499	NaN	NaN	0.1575	0.021	0.8945	0.0192	0.0225	0.0217	0.021
0.0	0.0	0.0	42208.2404	7004.1499	NaN	NaN	0.1423	0.0209	0.8949	0.0191	0.0225	0.0216	0.021
0.0	0.0	0.0	41109.2404	11322.1499	NaN	NaN	0.2159	0.0208	0.8953	0.019	0.0224	0.0215	0.0209
0.0	0.0	0.0	36630.2404	10526.1499	NaN	NaN	0.2232	0.0207	0.896	0.0189	0.0224	0.0213	0.0207
0.0	0.0	0.0	35369.2404	8520.1499	NaN	NaN	0.1941	0.0205	0.8969	0.0188	0.0223	0.0211	0.0204
0.0	0.0	0.0	36569.2404	8204.1499	NaN	NaN	0.1832	0.0202	0.898	0.0186	0.0222	0.0208	0.0201
0.0	0.0	0.0	39116.2404	7739.1499	NaN	NaN	0.1652	0.0201	0.8987	0.0185	0.0221	0.0206	0.0199
0.0	0.0	0.0	38589.2404	11189.1499	NaN	NaN	0.2248	0.02	0.8994	0.0185	0.0221	0.0204	0.0197
0.0	0.0	0.0	35888.2404	10698.1499	NaN	NaN	0.2296	0.0198	0.9005	0.0183	0.0219	0.0201	0.0195
0.0	0.0	0.0	40155.2404	8945.1499	NaN	NaN	0.1822	0.0194	0.9022	0.018	0.0217	0.0196	0.0191
0.0	0.0	0.0	38198.2404	8714.1499	NaN	NaN	0.1858	0.0189	0.904	0.0177	0.0214	0.0192	0.0188
0.0	0.0	0.0	36777.2404	8027.1499	NaN	NaN	0.1792	0.0184	0.9057	0.0174	0.0211	0.0188	0.0185
0.0	0.0	0.0	38612.2404	7496.1499	NaN	NaN	0.1626	0.0181	0.9067	0.0173	0.021	0.0186	0.0183
0.0	0.0	0.0	39430.2404	11157.1499	NaN	NaN	0.2206	0.0179	0.9075	0.0172	0.0207	0.0184	0.0182
0.0	0.0	0.0	38496.2404	11424.1499	NaN	NaN	0.2288	0.0179	0.9077	0.0173	0.0205	0.0184	0.0182
0.0	0.0	0.0	43320.2404	9785.1499	NaN	NaN	0.1843	0.0179	0.9078	0.0174	0.0203	0.0185	0.0182
0.0	0.0	0.0	38802.2404	10133.1499	NaN	NaN	0.2071	0.0181	0.9066	0.0178	0.0203	0.0189	0.0184
0.0	0.0	0.0	39790.2404	9045.1499	NaN	NaN	0.1852	0.0184	0.9047	0.0184	0.0204	0.0194	0.0187
0.0	0.0	0.0	38880.2404	8276.1499	NaN	NaN	0.1755	0.0188	0.903	0.0189	0.0204	0.0199	0.019
0.0	0.0	0.0	44502.2404	10182.1499	NaN	NaN	0.1862	0.0191	0.9012	0.0195	0.0205	0.0204	0.0194
0.0	0.0	0.0	40401.2404	8547.1499	NaN	NaN	0.1746	0.0195	0.8993	0.0199	0.0206	0.0209	0.0198
0.0	0.0	0.0	39232.2404	5237.1499	NaN	NaN	0.1178	0.0198	0.8979	0.0203	0.0207	0.0212	0.0201
0.0	0.0	0.0	48114.2404	10620.1499	NaN	NaN	0.1808	0.02	0.8967	0.0206	0.0208	0.0215	0.0205
0.0	0.0	0.0	40442.2404	6599.1499	NaN	NaN	0.1403	0.02	0.8964	0.0207	0.0207	0.0216	0.0206
0.0	0.0	0.0	36476.2404	5413.1499	NaN	NaN	0.1292	0.0201	0.8959	0.0208	0.0208	0.0217	0.0207
0.0	0.0	0.0	38934.2404	9588.1499	NaN	NaN	0.1976	0.0201	0.8957	0.0208	0.0208	0.0218	0.0208
0.0	0.0	0.0	42870.2404	9394.1499	NaN	NaN	0.1797	0.02	0.8963	0.0207	0.0207	0.0217	0.0207
0.0	0.0	0.0	42333.2404	11414.1499	NaN	NaN	0.2124	0.02	0.8959	0.0208	0.0207	0.0219	0.0208
0.0	0.0	0.0	39827.2404	9197.1499	NaN	NaN	0.1876	0.0201	0.8952	0.0208	0.0208	0.0221	0.0209
0.0	0.0	0.0	37094.2404	8031.1499	NaN	NaN	0.178	0.0202	0.8952	0.0208	0.0209	0.0221	0.0209
0.0	0.0	0.0	37193.2404	9474.1499	NaN	NaN	0.203	0.0201	0.8951	0.0208	0.0209	0.0222	0.0208
0.0	0.0	0.0	38250.2404	7679.1499	NaN	NaN	0.1672	0.02	0.8953	0.0207	0.021	0.0223	0.0208
0.0	0.0	0.0	35932.2404	8921.1499	NaN	NaN	0.1989	0.0199	0.8958	0.0205	0.0209	0.0222	0.0207
0.0	0.0	0.0	42678.2404	9340.1499	NaN	NaN	0.1796	0.02	0.8955	0.0204	0.021	0.0223	0.0209
0.0	0.0	0.0	42291.2404	5792.1499	NaN	NaN	0.1205	0.0201	0.8962	0.0201	0.0209	0.022	0.0207
0.0	0.0	0.0	34075.2404	5391.1499	NaN	NaN	0.1366	0.02	0.8973	0.0198	0.0208	0.0216	0.0206
0.0	0.0	0.0	36577.2404	7513.1499	NaN	NaN	0.1704	0.0199	0.8985	0.0193	0.0207	0.0212	0.0204
0.0	0.0	0.0	35328.2404	4346.1499	NaN	NaN	0.1095	0.0196	0.9003	0.0188	0.0205	0.0207	0.0202
0.0	0.0	0.0	36161.2404	7081.1499	NaN	NaN	0.1638	0.0191	0.9023	0.0182	0.0203	0.0201	0.0199
0.0	0.0	0.0	33523.2404	9990.1499	NaN	NaN	0.2296	0.0188	0.904	0.0176	0.0202	0.0197	0.0197
0.0	0.0	0.0	32082.2404	6663.1499	NaN	NaN	0.172	0.0186	0.906	0.0172	0.0198	0.0191	0.0192
0.0	0.0	0.0	38425.2404	7224.1499	NaN	NaN	0.1583	0.0183	0.9075	0.0169	0.0197	0.0187	0.0189
0.0	0.0	0.0	30445.2404	7538.1499	NaN	NaN	0.1985	0.0181	0.9087	0.0167	0.0195	0.0183	0.0187
0.0	0.0	0.0	38143.2404	7639.1499	NaN	NaN	0.1669	0.0181	0.909	0.0167	0.0194	0.0182	0.0186
0.0	0.0	0.0	40939.2404	7514.1499	NaN	NaN	0.1551	0.0179	0.9095	0.0165	0.0193	0.018	0.0189
0.0	0.0	0.0	34331.2404	10163.1499	NaN	NaN	0.2284	0.0179	0.9095	0.0166	0.0193	0.0179	0.0189
0.0	0.0	0.0	43034.2404	8787.1499	NaN	NaN	0.1696	0.018	0.9089	0.0168	0.0194	0.0179	0.0191
0.0	0.0	0.0	38903.2404	9011.1499	NaN	NaN	0.1881	0.0181	0.9081	0.017	0.0196	0.018	0.0193
0.0	0.0	0.0	32860.2404	7411.1499	NaN	NaN	0.184	0.0182	0.9076	0.0174	0.0197	0.018	0.0192
0.0	0.0	0.0	35552.2404	11391.1499	NaN	NaN	0.2427	0.0182	0.9069	0.0177	0.0197	0.018	0.0194
0.0	0.0	0.0	38981.2404	8690.1499	NaN	NaN	0.1823	0.0183	0.9064	0.0182	0.0197	0.0181	0.0194
0.0	0.0	0.0	36502.2404	8305.1499	NaN	NaN	0.1854	0.0181	0.9064	0.0184	0.0196	0.018	0.0194
0.0	0.0	0.0	41936.2404	8597.1499	NaN	NaN	0.1701	0.0181	0.9058	0.0187	0.0197	0.0181	0.0196
0.0	0.0	0.0	40420.2404	6678.1499	NaN	NaN	0.1418	0.0182	0.9054	0.019	0.0197	0.0181	0.0196
0.0	0.0	0.0	38999.2404	11057.1499	NaN	NaN	0.2209	0.0181	0.9053	0.0192	0.0196	0.0181	0.0196
0.0	0.0	0.0	37852.2404	7625.1499	NaN	NaN	0.1677	0.0182	0.9046	0.0194	0.0198	0.0182	0.0198
0.0	0.0	0.0	39783.2404	8323.1499	NaN	NaN	0.173	0.0182	0.9045	0.0196	0.0197	0.0182	0.0197
0.0	0.0	0.0	40148.2404	11981.1499	NaN	NaN	0.2298	0.0183	0.904	0.0198	0.0198	0.0183	0.0198
0.0	0.0	0.0	41345.2404	8729.1499	NaN	NaN	0.1743	0.0184	0.9038	0.0199	0.0197	0.0184	0.0198
0.0	0.0	0.0	38051.2404	12103.1499	NaN	NaN	0.2413	0.0184	0.9035	0.0201	0.0197	0.0185	0.0199
0.0	0.0	0.0	38099.2404	11799.1499	NaN	NaN	0.2365	0.0184	0.9032	0.0201	0.0197	0.0186	0.02
0.0	0.0	0.0	42666.2404	14494.1499	NaN	NaN	0.2536	0.0182	0.9035	0.0201	0.0196	0.0187	0.0199
0.0	0.0	0.0	37061.2404	11384.1499	NaN	NaN	0.235	0.0181	0.9038	0.0201	0.0195	0.0187	0.0198
0.0	0.0	0.0	37592.2404	11347.1499	NaN	NaN	0.2319	0.0182	0.9031	0.0203	0.0195	0.019	0.0199
0.0	0.0	0.0	38449.2404	9422.1499	NaN	NaN	0.1968	0.0183	0.9025	0.0204	0.0196	0.0193	0.02
0.0	0.0	0.0	41858.2404	8520.1499	NaN	NaN	0.1691	0.0185	0.9018	0.0205	0.0197	0.0195	0.02
0.0	0.0	0.0	43926.2404	10350.1499	NaN	NaN	0.1907	0.0187	0.901	0.0206	0.0198	0.0198	0.0201
0.0	0.0	0.0	40318.2404	9906.1499	NaN	NaN	0.1972	0.019	0.9002	0.0206	0.0199	0.0201	0.0202
0.0	0.0	0.0	33077.2404	6868.1499	NaN	NaN	0.1719	0.0192	0.8996	0.0207	0.02	0.0203	0.0203
0.0	0.0	0.0	43239.2404	10816.1499	NaN	NaN	0.2001	0.0193	0.8996	0.0206	0.02	0.0202	0.0203
0.0	0.0	0.0	36530.2404	6440.1499	NaN	NaN	0.1499	0.0195	0.8994	0.0206	0.0201	0.0203	0.0203
0.0	0.0	0.0	37154.2404	6855.1499	NaN	NaN	0.1558	0.0194	0.9001	0.0204	0.0199	0.0201	0.0202
0.0	0.0	0.0	34454.2404	10261.1499	NaN	NaN	0.2295	0.0196	0.8997	0.0203	0.02	0.02	0.0203
0.0	0.0	0.0	37621.2404	7364.1499	NaN	NaN	0.1637	0.0196	0.9	0.0203	0.0199	0.0199	0.0203
0.0	0.0	0.0	43411.2404	10169.1499	NaN	NaN	0.1898	0.0196	0.9001	0.0201	0.0199	0.0198	0.0204
0.0	0.0	0.0	36037.2404	10613.1499	NaN	NaN	0.2275	0.0195	0.9008	0.0199	0.0198	0.0195	0.0204
0.0	0.0	0.0	41536.2404	4970.1499	NaN	NaN	0.1069	0.0194	0.9016	0.0197	0.0197	0.0193	0.0202
0.0	0.0	0.0	37618.2404	5836.1499	NaN	NaN	0.1343	0.0192	0.9031	0.0194	0.0195	0.0188	0.02
0.0	0.0	0.0	42011.2404	9797.1499	NaN	NaN	0.1891	0.0189	0.9047	0.019	0.0193	0.0184	0.0197
0.0	0.0	0.0	47838.2404	9342.1499	NaN	NaN	0.1634	0.0186	0.9059	0.0187	0.0192	0.0181	0.0195
0.0	0.0	0.0	38360.2404	6897.1499	NaN	NaN	0.1524	0.0183	0.9075	0.0183	0.019	0.0177	0.0192
0.0	0.0	0.0	34434.2404	10696.1499	NaN	NaN	0.237	0.018	0.9086	0.018	0.0189	0.0175	0.019
0.0	0.0	0.0	35592.2404	5103.1499	NaN	NaN	0.1254	0.0178	0.9096	0.0178	0.0187	0.0172	0.0189
0.0	0.0	0.0	33375.2404	7668.1499	NaN	NaN	0.1868	0.0175	0.9111	0.0174	0.0185	0.0169	0.0186
0.0	0.0	0.0	41636.2404	6829.1499	NaN	NaN	0.1409	0.0175	0.9113	0.0173	0.0185	0.0168	0.0186
0.0	0.0	0.0	42415.2404	5216.1499	NaN	NaN	0.1095	0.0176	0.9109	0.0174	0.0186	0.0169	0.0187
0.0	0.0	0.0	34310.2404	9646.1499	NaN	NaN	0.2194	0.0174	0.9115	0.0173	0.0184	0.0168	0.0186
0.0	0.0	0.0	34229.2404	10119.1499	NaN	NaN	0.2282	0.0173	0.9116	0.0173	0.0184	0.0168	0.0186
0.0	0.0	0.0	35820.2404	6931.1499	NaN	NaN	0.1621	0.0173	0.9119	0.0173	0.0184	0.0167	0.0185
0.0	0.0	0.0	37667.2404	9258.1499	NaN	NaN	0.1973	0.0171	0.9121	0.0173	0.0184	0.0167	0.0184
0.0	0.0	0.0	33601.2404	10597.1499	NaN	NaN	0.2398	0.0171	0.912	0.0174	0.0184	0.0168	0.0184
0.0	0.0	0.0	38404.2404	7972.1499	NaN	NaN	0.1719	0.0171	0.912	0.0174	0.0184	0.0167	0.0184
0.0	0.0	0.0	33656.2404	9394.1499	NaN	NaN	0.2182	0.0171	0.9118	0.0174	0.0184	0.0168	0.0184
0.0	0.0	0.0	33986.2404	8312.1499	NaN	NaN	0.1965	0.0171	0.9114	0.0175	0.0185	0.0169	0.0185
0.0	0.0	0.0	39022.2404	8628.1499	NaN	NaN	0.1811	0.0172	0.9108	0.0177	0.0186	0.0171	0.0186
0.0	0.0	0.0	36678.2404	7177.1499	NaN	NaN	0.1637	0.0172	0.9108	0.0177	0.0186	0.0171	0.0185
0.0	0.0	0.0	38383.2404	7530.1499	NaN	NaN	0.164	0.0172	0.9108	0.0177	0.0186	0.0172	0.0185
0.0	0.0	0.0	41558.2404	6101.1499	NaN	NaN	0.128	0.0174	0.9102	0.0178	0.0187	0.0173	0.0186
0.0	0.0	0.0	40220.2404	10148.1499	NaN	NaN	0.2015	0.0174	0.9098	0.0179	0.0188	0.0174	0.0187
0.0	0.0	0.0	38757.2404	10044.1499	NaN	NaN	0.2058	0.0174	0.9095	0.018	0.0188	0.0176	0.0187
0.0	0.0	0.0	38296.2404	4124.1499	NaN	NaN	0.0972	0.0174	0.9089	0.0182	0.0189	0.0178	0.0188
0.0	0.0	0.0	29343.2404	6659.1499	NaN	NaN	0.185	0.0175	0.9083	0.0183	0.0191	0.0179	0.0189
0.0	0.0	0.0	31436.2404	7597.1499	NaN	NaN	0.1946	0.0176	0.9079	0.0183	0.0192	0.0181	0.019
0.0	0.0	0.0	40511.2404	11867.1499	NaN	NaN	0.2266	0.0177	0.9074	0.0183	0.0193	0.0182	0.0191
0.0	0.0	0.0	40500.2404	6891.1499	NaN	NaN	0.1454	0.0178	0.9069	0.0183	0.0195	0.0183	0.0192
0.0	0.0	0.0	36852.2404	7161.1499	NaN	NaN	0.1627	0.0178	0.9067	0.0184	0.0196	0.0185	0.0191
0.0	0.0	0.0	32949.2404	6329.1499	NaN	NaN	0.1611	0.0177	0.9069	0.0183	0.0196	0.0184	0.019
0.0	0.0	0.0	35483.2404	7439.1499	NaN	NaN	0.1733	0.0175	0.9077	0.0181	0.0195	0.0183	0.0188
0.0	0.0	0.0	33790.2404	8099.1499	NaN	NaN	0.1933	0.0172	0.9089	0.0179	0.0194	0.018	0.0186
0.0	0.0	0.0	34185.2404	9457.1499	NaN	NaN	0.2167	0.0167	0.9103	0.0176	0.0192	0.0177	0.0184
0.0	0.0	0.0	35033.2404	9710.1499	NaN	NaN	0.217	0.0164	0.9115	0.0174	0.019	0.0175	0.0181
0.0	0.0	0.0	32467.2404	5836.1499	NaN	NaN	0.1524	0.016	0.9137	0.017	0.0185	0.0171	0.0177
0.0	0.0	0.0	35683.2404	7233.1499	NaN	NaN	0.1685	0.0155	0.9161	0.0165	0.0181	0.0167	0.0172
0.0	0.0	0.0	37080.2404	9912.1499	NaN	NaN	0.2109	0.0153	0.9174	0.0162	0.0178	0.0164	0.0169
0.0	0.0	0.0	33542.2404	5117.1499	NaN	NaN	0.1324	0.0152	0.9188	0.016	0.0173	0.0161	0.0166
0.0	0.0	0.0	39151.2404	9005.1499	NaN	NaN	0.187	0.0153	0.9194	0.0158	0.0171	0.0159	0.0165
0.0	0.0	0.0	35092.2404	8228.1499	NaN	NaN	0.1899	0.0156	0.9193	0.0159	0.017	0.0159	0.0164
0.0	0.0	0.0	31150.2404	6640.1499	NaN	NaN	0.1757	0.0158	0.9199	0.0159	0.0166	0.0158	0.016
0.0	0.0	0.0	38355.2404	5546.1499	NaN	NaN	0.1263	0.0162	0.9191	0.0162	0.0167	0.0158	0.0161
0.0	0.0	0.0	39159.2404	5360.1499	NaN	NaN	0.1204	0.0166	0.9184	0.0164	0.0166	0.0159	0.0159
0.0	0.0	0.0	35483.2404	9426.1499	NaN	NaN	0.2099	0.0169	0.9181	0.0166	0.0165	0.0159	0.0159
0.0	0.0	0.0	35136.2404	8636.1499	NaN	NaN	0.1973	0.0171	0.9174	0.0168	0.0166	0.016	0.016
0.0	0.0	0.0	38905.2404	5691.1499	NaN	NaN	0.1276	0.0173	0.9168	0.0171	0.0166	0.0161	0.0161
0.0	0.0	0.0	43525.2404	6076.1499	NaN	NaN	0.1225	0.0175	0.9159	0.0174	0.0167	0.0163	0.0163
0.0	0.0	0.0	39303.2404	7056.1499	NaN	NaN	0.1522	0.0177	0.9147	0.0177	0.0169	0.0165	0.0165
0.0	0.0	0.0	36865.2404	5700.1499	NaN	NaN	0.1339	0.0178	0.9139	0.0179	0.017	0.0167	0.0167
0.0	0.0	0.0	40772.2404	10599.1499	NaN	NaN	0.2063	0.018	0.9125	0.0182	0.0173	0.017	0.0171
0.0	0.0	0.0	38250.2404	8097.1499	NaN	NaN	0.1747	0.0181	0.912	0.0183	0.0173	0.0171	0.0171
0.0	0.0	0.0	37442.2404	6604.1499	NaN	NaN	0.1499	0.0181	0.9116	0.0184	0.0174	0.0172	0.0172
0.0	0.0	0.0	40194.2404	8412.1499	NaN	NaN	0.1731	0.0182	0.9107	0.0186	0.0177	0.0174	0.0175
0.0	0.0	0.0	38095.2404	5738.1499	NaN	NaN	0.1309	0.0182	0.9102	0.0187	0.0178	0.0175	0.0176
0.0	0.0	0.0	42299.2404	8995.1499	NaN	NaN	0.1754	0.0183	0.9097	0.0188	0.018	0.0176	0.0177
0.0	0.0	0.0	33878.2404	9421.1499	NaN	NaN	0.2176	0.0183	0.909	0.0189	0.0182	0.0178	0.0178
0.0	0.0	0.0	34982.2404	5025.1499	NaN	NaN	0.1256	0.0183	0.9091	0.0189	0.0182	0.0177	0.0178
0.0	0.0	0.0	39321.2404	8665.1499	NaN	NaN	0.1806	0.0183	0.9089	0.0189	0.0183	0.0178	0.0178
0.0	0.0	0.0	45150.2404	6637.1499	NaN	NaN	0.1282	0.0182	0.9089	0.0188	0.0184	0.0178	0.0179
0.0	0.0	0.0	40413.2404	3627.1499	NaN	NaN	0.0824	0.0182	0.9089	0.0189	0.0184	0.0178	0.0178
0.0	0.0	0.0	37249.2404	9008.1499	NaN	NaN	0.1947	0.0182	0.9087	0.0189	0.0185	0.0179	0.0178
0.0	0.0	0.0	34991.2404	5540.1499	NaN	NaN	0.1367	0.0183	0.9084	0.0189	0.0186	0.018	0.0178
0.0	0.0	0.0	35714.2404	5495.1499	NaN	NaN	0.1333	0.0182	0.909	0.0189	0.0185	0.0179	0.0176
0.0	0.0	0.0	39177.2404	9037.1499	NaN	NaN	0.1874	0.018	0.9095	0.0188	0.0185	0.0178	0.0175
0.0	0.0	0.0	33946.2404	4128.1499	NaN	NaN	0.1084	0.0177	0.9103	0.0186	0.0184	0.0176	0.0173
0.0	0.0	0.0	36950.2404	6944.1499	NaN	NaN	0.1582	0.0174	0.9118	0.0183	0.0182	0.0173	0.0171
0.0	0.0	0.0	38193.2404	8124.1499	NaN	NaN	0.1754	0.017	0.9129	0.018	0.0181	0.0171	0.0169
0.0	0.0	0.0	35783.2404	6069.1499	NaN	NaN	0.145	0.0166	0.9157	0.0174	0.0175	0.0165	0.0162
0.0	0.0	0.0	28085.2404	7222.1499	NaN	NaN	0.2046	0.0161	0.918	0.0171	0.0171	0.0159	0.0158
0.0	0.0	0.0	33623.2404	6652.1499	NaN	NaN	0.1652	0.0157	0.9203	0.0166	0.0166	0.0155	0.0153
0.0	0.0	0.0	36200.2404	5271.1499	NaN	NaN	0.1271	0.0151	0.9233	0.0161	0.0159	0.0149	0.0147
0.0	0.0	0.0	37751.2404	8226.1499	NaN	NaN	0.1789	0.0145	0.9261	0.0156	0.0153	0.0143	0.0142
0.0	0.0	0.0	31928.2404	5257.1499	NaN	NaN	0.1414	0.0141	0.928	0.0153	0.0149	0.0139	0.0138
0.0	0.0	0.0	38437.2404	8928.1499	NaN	NaN	0.1885	0.0138	0.9296	0.015	0.0145	0.0136	0.0134
0.0	0.0	0.0	34789.2404	2036.1499	NaN	NaN	0.0553	0.0135	0.9312	0.0147	0.0142	0.0133	0.0131
0.0	0.0	0.0	30578.2404	6156.1499	NaN	NaN	0.1676	0.0132	0.9326	0.0144	0.0139	0.013	0.0129
0.0	0.0	0.0	33040.2404	8253.1499	NaN	NaN	0.1999	0.0134	0.9317	0.0144	0.0142	0.0132	0.013
0.0	0.0	0.0	37235.2404	7350.1499	NaN	NaN	0.1649	0.0135	0.932	0.0143	0.0141	0.0133	0.0129
0.0	0.0	0.0	35237.2404	7580.1499	NaN	NaN	0.177	0.0135	0.9319	0.0142	0.0141	0.0134	0.0129
0.0	0.0	0.0	34032.2404	5258.1499	NaN	NaN	0.1338	0.0135	0.9322	0.0141	0.0139	0.0135	0.0128
0.0	0.0	0.0	34444.2404	6560.1499	NaN	NaN	0.16	0.0137	0.9319	0.014	0.014	0.0136	0.0128
0.0	0.0	0.0	34502.2404	5240.1499	NaN	NaN	0.1319	0.0138	0.9315	0.014	0.0141	0.0137	0.0129
0.0	0.0	0.0	32951.2404	5916.1499	NaN	NaN	0.1522	0.0143	0.9298	0.0144	0.0143	0.014	0.0132
0.0	0.0	0.0	38054.2404	3242.1499	NaN	NaN	0.0785	0.015	0.9274	0.015	0.0146	0.0144	0.0136
0.0	0.0	0.0	29667.2404	4869.1499	NaN	NaN	0.141	0.0157	0.9256	0.0154	0.0148	0.0146	0.0139
0.0	0.0	0.0	31169.2404	3792.1499	NaN	NaN	0.1085	0.0162	0.9239	0.0158	0.015	0.0148	0.0142
0.0	0.0	0.0	38136.2404	5765.1499	NaN	NaN	0.1313	0.0166	0.9221	0.0162	0.0154	0.0151	0.0146
0.0	0.0	0.0	43118.2404	4230.1499	NaN	NaN	0.0893	0.0169	0.921	0.0165	0.0155	0.0153	0.0148
0.0	0.0	0.0	46853.2404	8334.1499	NaN	NaN	0.151	0.0173	0.9199	0.0167	0.0156	0.0154	0.015
0.0	0.0	0.0	38743.2404	1328.1499	NaN	NaN	0.0331	0.0177	0.9183	0.0171	0.0159	0.0157	0.0153
0.0	0.0	0.0	33938.2404	6199.1499	NaN	NaN	0.1544	0.0179	0.9176	0.0173	0.016	0.0158	0.0155
0.0	0.0	0.0	37644.2404	7496.1499	NaN	NaN	0.1661	0.0179	0.9165	0.0175	0.0163	0.016	0.0157
0.0	0.0	0.0	40026.2404	5800.1499	NaN	NaN	0.1266	0.0181	0.9152	0.0178	0.0167	0.0162	0.016
0.0	0.0	0.0	31653.2404	5606.1499	NaN	NaN	0.1505	0.0183	0.9139	0.0181	0.017	0.0165	0.0162
0.0	0.0	0.0	34160.2404	6396.1499	NaN	NaN	0.1577	0.0185	0.9126	0.0184	0.0173	0.0167	0.0165
0.0	0.0	0.0	33779.2404	1962.1499	NaN	NaN	0.0549	0.0188	0.9114	0.0187	0.0175	0.0169	0.0167
0.0	0.0	0.0	29301.2404	7089.1499	NaN	NaN	0.1948	0.019	0.9108	0.0188	0.0176	0.0171	0.0167
0.0	0.0	0.0	34977.2404	3074.1499	NaN	NaN	0.0808	0.0192	0.91	0.0189	0.0178	0.0172	0.0168
0.0	0.0	0.0	40525.2404	5535.1499	NaN	NaN	0.1202	0.0194	0.9093	0.0191	0.018	0.0174	0.0169
0.0	0.0	0.0	38107.2404	7966.1499	NaN	NaN	0.1729	0.0196	0.9092	0.0191	0.018	0.0175	0.0168
0.0	0.0	0.0	36275.2404	5574.1499	NaN	NaN	0.1332	0.0197	0.909	0.0191	0.018	0.0175	0.0168
0.0	0.0	0.0	41922.2404	6453.1499	NaN	NaN	0.1334	0.0199	0.9086	0.0191	0.018	0.0176	0.0168
0.0	0.0	0.0	30981.2404	5257.1499	NaN	NaN	0.1451	0.02	0.9088	0.0191	0.0179	0.0175	0.0167
0.0	0.0	0.0	38014.2404	5191.1499	NaN	NaN	0.1202	0.0201	0.9089	0.0191	0.0178	0.0174	0.0167
0.0	0.0	0.0	36028.2404	6524.1499	NaN	NaN	0.1533	0.0202	0.908	0.0192	0.0181	0.0176	0.017
0.0	0.0	0.0	33139.2404	6462.1499	NaN	NaN	0.1632	0.0203	0.9082	0.0192	0.0179	0.0175	0.017
0.0	0.0	0.0	37678.2404	8292.1499	NaN	NaN	0.1804	0.0202	0.9076	0.0193	0.0181	0.0175	0.0173
0.0	0.0	0.0	31525.2404	5128.1499	NaN	NaN	0.1399	0.0201	0.9079	0.0193	0.018	0.0174	0.0173
0.0	0.0	0.0	39418.2404	6676.1499	NaN	NaN	0.1448	0.0197	0.9089	0.0192	0.0178	0.0172	0.0173
0.0	0.0	0.0	39870.2404	5945.1499	NaN	NaN	0.1298	0.0189	0.9101	0.019	0.0177	0.017	0.0173
0.0	0.0	0.0	42773.2404	9905.1499	NaN	NaN	0.188	0.0183	0.9117	0.0187	0.0175	0.0167	0.0171
0.0	0.0	0.0	38782.2404	7354.1499	NaN	NaN	0.1594	0.0178	0.9126	0.0185	0.0174	0.0166	0.0171
0.0	0.0	0.0	33479.2404	6284.1499	NaN	NaN	0.158	0.0174	0.9139	0.0184	0.0171	0.0163	0.0169
0.0	0.0	0.0	30183.2404	4855.1499	NaN	NaN	0.1386	0.0171	0.9149	0.0182	0.0169	0.0162	0.0168
0.0	0.0	0.0	37549.2404	5686.1499	NaN	NaN	0.1315	0.0167	0.9159	0.0181	0.0166	0.016	0.0167
0.0	0.0	0.0	40620.2404	5581.1499	NaN	NaN	0.1208	0.0165	0.9161	0.018	0.0166	0.0161	0.0167
0.0	0.0	0.0	32811.2404	6142.1499	NaN	NaN	0.1577	0.0164	0.9167	0.0179	0.0164	0.0161	0.0166
0.0	0.0	0.0	39032.2404	6869.1499	NaN	NaN	0.1497	0.0163	0.917	0.0178	0.0163	0.0161	0.0165
0.0	0.0	0.0	34837.2404	6949.1499	NaN	NaN	0.1663	0.016	0.9183	0.0175	0.0161	0.0159	0.0162
0.0	0.0	0.0	31431.2404	6368.1499	NaN	NaN	0.1685	0.0158	0.9202	0.017	0.0157	0.0155	0.0158
0.0	0.0	0.0	38005.2404	5119.1499	NaN	NaN	0.1187	0.0156	0.922	0.0166	0.0154	0.0151	0.0154
0.0	0.0	0.0	33902.2404	3509.1499	NaN	NaN	0.0938	0.0152	0.9247	0.0161	0.0147	0.0145	0.0148
0.0	0.0	0.0	35589.2404	7075.1499	NaN	NaN	0.1658	0.014	0.93	0.0151	0.0137	0.0135	0.0137
0.0	0.0	0.0	34335.2404	6017.1499	NaN	NaN	0.1491	0.0126	0.9348	0.0143	0.0128	0.0125	0.013
0.0	0.0	0.0	37275.2404	5410.1499	NaN	NaN	0.1267	0.0118	0.9391	0.0136	0.0118	0.0114	0.0123
0.0	0.0	0.0	39983.2404	6970.1499	NaN	NaN	0.1484	0.011	0.9428	0.0131	0.011	0.0104	0.0118
0.0	0.0	0.0	36177.2404	7816.1499	NaN	NaN	0.1777	0.0105	0.9448	0.0129	0.0105	0.0098	0.0115
0.0	0.0	0.0	36875.2404	7921.1499	NaN	NaN	0.1768	0.0105	0.9461	0.0128	0.0101	0.0093	0.0113
0.0	0.0	0.0	42076.2404	6278.1499	NaN	NaN	0.1298	0.0104	0.9464	0.0129	0.01	0.009	0.0113
0.0	0.0	0.0	43721.2404	3508.1499	NaN	NaN	0.0743	0.0106	0.9462	0.0131	0.0099	0.0089	0.0113
0.0	0.0	0.0	33343.2404	9026.1499	NaN	NaN	0.213	0.0108	0.9453	0.0135	0.01	0.0089	0.0116
0.0	0.0	0.0	34727.2404	6744.1499	NaN	NaN	0.1626	0.0113	0.9432	0.014	0.0104	0.0092	0.0119
0.0	0.0	0.0	39911.2404	5915.1499	NaN	NaN	0.1291	0.012	0.9405	0.0146	0.0109	0.0095	0.0124
0.0	0.0	0.0	36330.2404	4780.1499	NaN	NaN	0.1163	0.0126	0.939	0.0149	0.0112	0.0097	0.0126
0.0	0.0	0.0	37772.2404	5762.1499	NaN	NaN	0.1324	0.0129	0.9374	0.0153	0.0115	0.0099	0.0129
0.0	0.0	0.0	35579.2404	6726.1499	NaN	NaN	0.159	0.0132	0.9357	0.0156	0.012	0.0103	0.0132
0.0	0.0	0.0	41384.2404	6586.1499	NaN	NaN	0.1373	0.0136	0.9344	0.0158	0.0123	0.0105	0.0134
0.0	0.0	0.0	48535.2404	7822.1499	NaN	NaN	0.1388	0.014	0.9323	0.0161	0.0129	0.011	0.0138
0.0	0.0	0.0	39726.2404	3844.1499	NaN	NaN	0.0882	0.0146	0.9304	0.0163	0.0134	0.0114	0.0139
0.0	0.0	0.0	30532.2404	4368.1499	NaN	NaN	0.1252	0.0151	0.9292	0.0164	0.0136	0.0118	0.0139
0.0	0.0	0.0	33469.2404	5114.1499	NaN	NaN	0.1325	0.0154	0.9272	0.0166	0.0141	0.0124	0.0142
0.0	0.0	0.0	37930.2404	3496.1499	NaN	NaN	0.0844	0.0159	0.9259	0.0167	0.0143	0.0128	0.0144
0.0	0.0	0.0	36014.2404	6330.1499	NaN	NaN	0.1495	0.0162	0.9242	0.017	0.0146	0.0133	0.0147
0.0	0.0	0.0	40074.2404	6188.1499	NaN	NaN	0.1338	0.0166	0.922	0.0173	0.0151	0.0139	0.0151
0.0	0.0	0.0	38530.2404	8042.1499	NaN	NaN	0.1727	0.0172	0.9193	0.0177	0.0157	0.0147	0.0154
0.0	0.0	0.0	36760.2404	4416.1499	NaN	NaN	0.1072	0.0174	0.9177	0.018	0.0158	0.0152	0.0158
0.0	0.0	0.0	35077.2404	6666.1499	NaN	NaN	0.1597	0.0174	0.9157	0.0185	0.0162	0.0158	0.0164
0.0	0.0	0.0	35410.2404	7744.1499	NaN	NaN	0.1795	0.0176	0.9139	0.0189	0.0164	0.0164	0.0168
0.0	0.0	0.0	39469.2404	6945.1499	NaN	NaN	0.1496	0.0178	0.912	0.0193	0.0167	0.0169	0.0172
0.0	0.0	0.0	42659.2404	5074.1499	NaN	NaN	0.1063	0.0178	0.9113	0.0194	0.0167	0.0172	0.0176
0.0	0.0	0.0	32093.2404	5603.1499	NaN	NaN	0.1486	0.0176	0.9107	0.0196	0.0167	0.0174	0.018
0.0	0.0	0.0	33477.2404	7611.1499	NaN	NaN	0.1852	0.0175	0.9103	0.0196	0.0168	0.0176	0.0182
0.0	0.0	0.0	35753.2404	4917.1499	NaN	NaN	0.1209	0.0176	0.9093	0.0197	0.017	0.0179	0.0185
0.0	0.0	0.0	42553.2404	6073.1499	NaN	NaN	0.1249	0.0179	0.908	0.0198	0.0173	0.0183	0.0187
0.0	0.0	0.0	35285.2404	5387.1499	NaN	NaN	0.1325	0.0184	0.906	0.02	0.0178	0.0188	0.0189
0.0	0.0	0.0	34737.2404	7392.1499	NaN	NaN	0.1755	0.019	0.904	0.0201	0.0184	0.0194	0.019
0.0	0.0	0.0	37371.2404	5663.1499	NaN	NaN	0.1316	0.0198	0.9016	0.0203	0.019	0.0201	0.0192
0.0	0.0	0.0	44466.2404	6795.1499	NaN	NaN	0.1326	0.0203	0.8999	0.0204	0.0195	0.0206	0.0193
0.0	0.0	0.0	34757.2404	8070.1499	NaN	NaN	0.1884	0.021	0.8986	0.0205	0.0198	0.0209	0.0192
0.0	0.0	0.0	32087.2404	5433.1499	NaN	NaN	0.1448	0.0214	0.8974	0.0207	0.0202	0.0211	0.0193
0.0	0.0	0.0	36518.2404	5999.1499	NaN	NaN	0.1411	0.0217	0.8962	0.0208	0.0205	0.0214	0.0194
0.0	0.0	0.0	37889.2404	5150.1499	NaN	NaN	0.1197	0.0219	0.8954	0.0209	0.0207	0.0216	0.0196
0.0	0.0	0.0	40909.2404	4523.1499	NaN	NaN	0.0996	0.022	0.8947	0.021	0.0208	0.0217	0.0197
0.0	0.0	0.0	33242.2404	3510.1499	NaN	NaN	0.0955	0.0221	0.8937	0.0212	0.021	0.022	0.02
0.0	0.0	0.0	35041.2404	4578.1499	NaN	NaN	0.1156	0.0222	0.8935	0.0212	0.021	0.022	0.0201
0.0	0.0	0.0	33630.2404	5117.1499	NaN	NaN	0.1321	0.0221	0.8929	0.0213	0.0212	0.0222	0.0203
0.0	0.0	0.0	39727.2404	7155.1499	NaN	NaN	0.1526	0.022	0.8928	0.0213	0.0212	0.0223	0.0203
0.0	0.0	0.0	40417.2404	5533.1499	NaN	NaN	0.1204	0.022	0.8927	0.0214	0.0213	0.0223	0.0204
0.0	0.0	0.0	42777.2404	8165.1499	NaN	NaN	0.1603	0.0218	0.893	0.0213	0.0212	0.0223	0.0204
0.0	0.0	0.0	31335.2404	4598.1499	NaN	NaN	0.128	0.0218	0.8932	0.0213	0.0212	0.0222	0.0204
0.0	0.0	0.0	38682.2404	6851.1499	NaN	NaN	0.1505	0.0216	0.8933	0.0213	0.0212	0.0222	0.0204
0.0	0.0	0.0	34843.2404	3607.1499	NaN	NaN	0.0938	0.0216	0.8934	0.0212	0.0212	0.0221	0.0205
0.0	0.0	0.0	38387.2404	3821.1499	NaN	NaN	0.0905	0.0215	0.8936	0.0212	0.0212	0.022	0.0205
0.0	0.0	0.0	33886.2404	6273.1499	NaN	NaN	0.1562	0.0215	0.8939	0.0211	0.0211	0.0219	0.0205
0.0	0.0	0.0	33749.2404	4642.1499	NaN	NaN	0.1209	0.0214	0.8944	0.0209	0.0211	0.0217	0.0204
0.0	0.0	0.0	33605.2404	6188.1499	NaN	NaN	0.1555	0.0214	0.8948	0.0208	0.0211	0.0215	0.0203
0.0	0.0	0.0	32939.2404	3517.1499	NaN	NaN	0.0965	0.0215	0.8949	0.0208	0.0211	0.0214	0.0203
0.0	0.0	0.0	36557.2404	4656.1499	NaN	NaN	0.113	0.0217	0.8948	0.0207	0.0213	0.0213	0.0202
0.0	0.0	0.0	35528.2404	3994.1499	NaN	NaN	0.1011	0.0217	0.8949	0.0205	0.0215	0.0212	0.0202
0.0	0.0	0.0	41641.2404	4013.1499	NaN	NaN	0.0879	0.0216	0.8962	0.0202	0.0213	0.0208	0.0199
0.0	0.0	0.0	35505.2404	6041.1499	NaN	NaN	0.1454	0.0214	0.8975	0.02	0.021	0.0204	0.0198
0.0	0.0	0.0	35346.2404	4484.1499	NaN	NaN	0.1126	0.0213	0.8991	0.02	0.0203	0.0199	0.0195
0.0	0.0	0.0	27839.2404	6692.1499	NaN	NaN	0.1938	0.0206	0.9021	0.0198	0.0195	0.019	0.019
0.0	0.0	0.0	33835.2404	6238.1499	NaN	NaN	0.1557	0.0196	0.906	0.0193	0.0188	0.0181	0.0182
0.0	0.0	0.0	39795.2404	5138.1499	NaN	NaN	0.1144	0.0186	0.9094	0.0189	0.0182	0.0172	0.0177
0.0	0.0	0.0	38526.2404	4622.1499	NaN	NaN	0.1071	0.018	0.9116	0.0187	0.0178	0.0167	0.0173
0.0	0.0	0.0	33225.2404	8403.1499	NaN	NaN	0.2019	0.0177	0.9127	0.0186	0.0176	0.0163	0.0171
0.0	0.0	0.0	27577.2404	3903.1499	NaN	NaN	0.124	0.0173	0.9144	0.0184	0.0173	0.016	0.0167
0.0	0.0	0.0	33541.2404	6985.1499	NaN	NaN	0.1724	0.0168	0.9158	0.0182	0.0171	0.0156	0.0165
0.0	0.0	0.0	36356.2404	6900.1499	NaN	NaN	0.1595	0.0169	0.9154	0.0182	0.0172	0.0157	0.0165
0.0	0.0	0.0	40280.2404	6360.1499	NaN	NaN	0.1364	0.0173	0.9144	0.0183	0.0175	0.016	0.0165
0.0	0.0	0.0	37759.2404	7525.1499	NaN	NaN	0.1662	0.0174	0.9135	0.0185	0.0178	0.0161	0.0167
0.0	0.0	0.0	34534.2404	7959.1499	NaN	NaN	0.1873	0.0179	0.9119	0.0186	0.0183	0.0165	0.0169
0.0	0.0	0.0	33986.2404	5553.1499	NaN	NaN	0.1404	0.0183	0.9102	0.0188	0.0186	0.0169	0.0171
0.0	0.0	0.0	36214.2404	2101.1499	NaN	NaN	0.0548	0.0186	0.9096	0.0189	0.0187	0.0171	0.0172
0.0	0.0	0.0	35950.2404	5125.1499	NaN	NaN	0.1248	0.0186	0.9089	0.0189	0.019	0.0172	0.0173
0.0	0.0	0.0	30046.2404	6206.1499	NaN	NaN	0.1712	0.0186	0.9085	0.019	0.0192	0.0173	0.0174
0.0	0.0	0.0	35485.2404	1725.1499	NaN	NaN	0.0464	0.0184	0.9084	0.019	0.0192	0.0174	0.0175
0.0	0.0	0.0	37188.2404	4989.1499	NaN	NaN	0.1183	0.0183	0.9082	0.019	0.0194	0.0175	0.0177
0.0	0.0	0.0	32107.2404	5912.1499	NaN	NaN	0.1555	0.0182	0.9081	0.019	0.0194	0.0175	0.0177
0.0	0.0	0.0	31768.2404	6489.1499	NaN	NaN	0.1696	0.0182	0.9077	0.0192	0.0194	0.0177	0.0178
0.0	0.0	0.0	32658.2404	3337.1499	NaN	NaN	0.0927	0.0183	0.9071	0.0193	0.0195	0.0178	0.0179
0.0	0.0	0.0	31520.2404	4338.1499	NaN	NaN	0.121	0.0183	0.9065	0.0194	0.0195	0.0181	0.0182
0.0	0.0	0.0	36889.2404	6986.1499	NaN	NaN	0.1592	0.0182	0.906	0.0195	0.0195	0.0183	0.0184
0.0	0.0	0.0	36321.2404	4159.1499	NaN	NaN	0.1027	0.0183	0.9052	0.0196	0.0196	0.0187	0.0186
0.0	0.0	0.0	29566.2404	4706.1499	NaN	NaN	0.1373	0.0184	0.9043	0.0198	0.0196	0.019	0.0189
0.0	0.0	0.0	35628.2404	3721.1499	NaN	NaN	0.0946	0.0187	0.9029	0.0201	0.0197	0.0194	0.0192
0.0	0.0	0.0	30294.2404	4022.1499	NaN	NaN	0.1172	0.0189	0.9018	0.0202	0.0199	0.0197	0.0194
0.0	0.0	0.0	31586.2404	3837.1499	NaN	NaN	0.1083	0.019	0.9013	0.0203	0.0199	0.02	0.0195
0.0	0.0	0.0	30104.2404	8875.1499	NaN	NaN	0.2277	0.0192	0.9006	0.0204	0.02	0.0202	0.0196
0.0	0.0	0.0	32002.2404	2007.1499	NaN	NaN	0.059	0.0193	0.9006	0.0203	0.02	0.0202	0.0196
0.0	0.0	0.0	30349.2404	8387.1499	NaN	NaN	0.2165	0.0195	0.8999	0.0204	0.0201	0.0205	0.0197
0.0	0.0	0.0	34262.2404	5704.1499	NaN	NaN	0.1427	0.0196	0.8997	0.0203	0.0201	0.0205	0.0197
0.0	0.0	0.0	35506.2404	6740.1499	NaN	NaN	0.1595	0.0197	0.8995	0.0203	0.0201	0.0206	0.0197
0.0	0.0	0.0	29958.2404	3728.1499	NaN	NaN	0.1107	0.0198	0.8993	0.0203	0.0201	0.0207	0.0197
0.0	0.0	0.0	32620.2404	2804.1499	NaN	NaN	0.0792	0.0199	0.8993	0.0203	0.0201	0.0207	0.0197
0.0	0.0	0.0	33804.2404	5759.1499	NaN	NaN	0.1456	0.0199	0.8992	0.0203	0.0201	0.0207	0.0198
0.0	0.0	0.0	39548.2404	3965.1499	NaN	NaN	0.0911	0.0199	0.8993	0.0203	0.0201	0.0207	0.0197
0.0	0.0	0.0	34893.2404	4061.1499	NaN	NaN	0.1043	0.0199	0.8995	0.0203	0.02	0.0207	0.0196
0.0	0.0	0.0	36315.2404	6197.1499	NaN	NaN	0.1458	0.0198	0.8999	0.0202	0.02	0.0206	0.0195
0.0	0.0	0.0	36112.2404	4224.1499	NaN	NaN	0.1047	0.0198	0.9	0.0202	0.02	0.0205	0.0194
0.0	0.0	0.0	29628.2404	5161.1499	NaN	NaN	0.1484	0.0197	0.9	0.0202	0.02	0.0206	0.0194
0.0	0.0	0.0	38454.2404	5977.1499	NaN	NaN	0.1345	0.0198	0.8996	0.0203	0.0202	0.0207	0.0195
0.0	0.0	0.0	35819.2404	7005.1499	NaN	NaN	0.1636	0.0198	0.8994	0.0204	0.0202	0.0207	0.0195
0.0	0.0	0.0	35626.2404	5571.1499	NaN	NaN	0.1352	0.0198	0.8993	0.0204	0.0202	0.0207	0.0196
0.0	0.0	0.0	31003.2404	3640.1499	NaN	NaN	0.1051	0.02	0.8984	0.0206	0.0203	0.0209	0.0198
0.0	0.0	0.0	34948.2404	4896.1499	NaN	NaN	0.1229	0.0199	0.8983	0.0206	0.0203	0.021	0.0199
0.0	0.0	0.0	41051.2404	7811.1499	NaN	NaN	0.1599	0.0201	0.8975	0.0208	0.0204	0.0212	0.02
0.0	0.0	0.0	37879.2404	6625.1499	NaN	NaN	0.1489	0.0201	0.8975	0.0207	0.0204	0.0212	0.02
0.0	0.0	0.0	34721.2404	7606.1499	NaN	NaN	0.1797	0.0202	0.8971	0.0208	0.0205	0.0213	0.0201
0.0	0.0	0.0	36555.2404	3547.1499	NaN	NaN	0.0885	0.0203	0.8969	0.0207	0.0206	0.0213	0.0202
0.0	0.0	0.0	30168.2404	4355.1499	NaN	NaN	0.1262	0.0203	0.8968	0.0207	0.0207	0.0213	0.0202
0.0	0.0	0.0	32772.2404	7672.1499	NaN	NaN	0.1897	0.0203	0.8968	0.0207	0.0207	0.0213	0.0202
0.0	0.0	0.0	32644.2404	3699.1499	NaN	NaN	0.1018	0.0203	0.8967	0.0206	0.0208	0.0213	0.0202
0.0	0.0	0.0	30069.2404	3060.1499	NaN	NaN	0.0924	0.0203	0.8972	0.0205	0.0207	0.0212	0.0201
0.0	0.0	0.0	35848.2404	5034.1499	NaN	NaN	0.1231	0.0203	0.8968	0.0206	0.0208	0.0213	0.0202
0.0	0.0	0.0	33125.2404	5980.1499	NaN	NaN	0.1529	0.0203	0.8972	0.0205	0.0208	0.0211	0.0201
0.0	0.0	0.0	28930.2404	7100.1499	NaN	NaN	0.1971	0.0203	0.8975	0.0204	0.0208	0.021	0.02
0.0	0.0	0.0	30460.2404	4290.1499	NaN	NaN	0.1235	0.0203	0.8975	0.0204	0.0209	0.021	0.02
0.0	0.0	0.0	34015.2404	2626.1499	NaN	NaN	0.0717	0.0202	0.898	0.0203	0.0208	0.0208	0.0199
0.0	0.0	0.0	37706.2404	5127.1499	NaN	NaN	0.1197	0.0201	0.8984	0.0202	0.0208	0.0206	0.0198
0.0	0.0	0.0	35992.2404	3698.1499	NaN	NaN	0.0932	0.02	0.899	0.0201	0.0207	0.0204	0.0197
0.0	0.0	0.0	36624.2404	6194.1499	NaN	NaN	0.1447	0.0199	0.8995	0.0201	0.0206	0.0202	0.0196
0.0	0.0	0.0	35507.2404	5079.1499	NaN	NaN	0.1251	0.0198	0.8997	0.0202	0.0206	0.0202	0.0196
0.0	0.0	0.0	37164.2404	6518.1499	NaN	NaN	0.1492	0.0197	0.9001	0.0202	0.0205	0.0201	0.0195
0.0	0.0	0.0	36498.2404	6697.1499	NaN	NaN	0.155	0.0196	0.9002	0.0202	0.0205	0.02	0.0195
0.0	0.0	0.0	30570.2404	3339.1499	NaN	NaN	0.0985	0.0195	0.9004	0.0202	0.0204	0.02	0.0195
0.0	0.0	0.0	31186.2404	4461.1499	NaN	NaN	0.1251	0.0195	0.9003	0.0203	0.0204	0.02	0.0196
0.0	0.0	0.0	33767.2404	3283.1499	NaN	NaN	0.0886	0.0195	0.9001	0.0204	0.0203	0.02	0.0196
0.0	0.0	0.0	39330.2404	9154.1499	NaN	NaN	0.1888	0.0196	0.9	0.0204	0.0203	0.0201	0.0196
0.0	0.0	0.0	36876.2404	7135.1499	NaN	NaN	0.1621	0.0197	0.8995	0.0205	0.0204	0.0203	0.0197
0.0	0.0	0.0	30634.2404	5011.1499	NaN	NaN	0.1406	0.0198	0.899	0.0205	0.0204	0.0204	0.0198
0.0	0.0	0.0	31586.2404	6121.1499	NaN	NaN	0.1623	0.0199	0.8985	0.0206	0.0205	0.0206	0.0198
0.0	0.0	0.0	23758.2404	4882.1499	NaN	NaN	0.1705	0.0201	0.898	0.0207	0.0206	0.0207	0.0199
0.0	0.0	0.0	27458.2404	7268.1499	NaN	NaN	0.2093	0.0202	0.8974	0.0208	0.0207	0.0209	0.0201
0.0	0.0	0.0	25624.2404	6753.1499	NaN	NaN	0.2086	0.0204	0.8965	0.021	0.0208	0.0211	0.0203
0.0	0.0	0.0	27069.2404	4609.1499	NaN	NaN	0.1455	0.0204	0.8961	0.021	0.0209	0.0212	0.0204
0.0	0.0	0.0	29457.2404	4334.1499	NaN	NaN	0.1283	0.0205	0.8958	0.0211	0.0209	0.0212	0.0204
0.0	0.0	0.0	26442.2404	4321.1499	NaN	NaN	0.1405	0.0206	0.8956	0.0211	0.021	0.0213	0.0205
0.0	0.0	0.0	28923.2404	8380.1499	NaN	NaN	0.2246	0.0207	0.8953	0.0211	0.021	0.0213	0.0205
0.0	0.0	0.0	26459.2404	6633.1499	NaN	NaN	0.2004	0.0208	0.8947	0.0212	0.0212	0.0214	0.0206
0.0	0.0	0.0	27263.2404	6198.1499	NaN	NaN	0.1852	0.0209	0.8945	0.0212	0.0212	0.0214	0.0207
0.0	0.0	0.0	25454.2404	4183.1499	NaN	NaN	0.1411	0.021	0.8943	0.0213	0.0212	0.0214	0.0208
0.0	0.0	0.0	25515.2404	3890.1499	NaN	NaN	0.1323	0.0211	0.8939	0.0213	0.0213	0.0215	0.0209
0.0	0.0	0.0	28106.2404	6388.1499	NaN	NaN	0.1852	0.0213	0.8934	0.0213	0.0214	0.0216	0.0211
0.0	0.0	0.0	29176.2404	6554.1499	NaN	NaN	0.1834	0.0214	0.8929	0.0213	0.0214	0.0217	0.0212
0.0	0.0	0.0	30337.2404	3665.1499	NaN	NaN	0.1078	0.0216	0.8924	0.0214	0.0215	0.0218	0.0214
0.0	0.0	0.0	22955.2404	6722.1499	NaN	NaN	0.2265	0.0218	0.8918	0.0214	0.0216	0.0219	0.0215
0.0	0.0	0.0	24083.2404	7129.1499	NaN	NaN	0.2284	0.0218	0.8919	0.0212	0.0216	0.0219	0.0215
0.0	0.0	0.0	24008.2404	5700.1499	NaN	NaN	0.1919	0.022	0.8917	0.021	0.0217	0.0219	0.0216
0.0	0.0	0.0	29050.2404	5446.1499	NaN	NaN	0.1579	0.0222	0.8914	0.0209	0.0219	0.022	0.0217
0.0	0.0	0.0	25941.2404	7869.1499	NaN	NaN	0.2327	0.0221	0.8916	0.0208	0.022	0.022	0.0216
0.0	0.0	0.0	27582.2404	4260.1499	NaN	NaN	0.1338	0.022	0.8921	0.0207	0.022	0.0218	0.0214
0.0	0.0	0.0	26968.2404	3815.1499	NaN	NaN	0.1239	0.022	0.8921	0.0207	0.0221	0.0218	0.0213
0.0	0.0	0.0	20177.2404	3216.1499	NaN	NaN	0.1375	0.0221	0.8923	0.0207	0.0221	0.0217	0.0212
0.0	0.0	0.0	24337.2404	7372.1499	NaN	NaN	0.2325	0.0219	0.893	0.0206	0.0221	0.0214	0.021
0.0	0.0	0.0	20326.2404	3569.1499	NaN	NaN	0.1494	0.0216	0.8945	0.0203	0.0218	0.0211	0.0207
0.0	0.0	0.0	25700.2404	3120.1499	NaN	NaN	0.1083	0.0214	0.8957	0.0201	0.0216	0.0208	0.0204
0.0	0.0	0.0	23920.2404	5470.1499	NaN	NaN	0.1861	0.0212	0.8966	0.0199	0.0216	0.0206	0.0202
0.0	0.0	0.0	27279.2404	5455.1499	NaN	NaN	0.1666	0.0209	0.898	0.0197	0.0213	0.0203	0.0198
0.0	0.0	0.0	25508.2404	3302.1499	NaN	NaN	0.1146	0.0206	0.899	0.0195	0.0212	0.02	0.0196
0.0	0.0	0.0	22325.2404	2327.1499	NaN	NaN	0.0944	0.0204	0.8998	0.0193	0.0211	0.0199	0.0195
0.0	0.0	0.0	23973.2404	4769.1499	NaN	NaN	0.1659	0.0203	0.9001	0.0192	0.0212	0.0198	0.0194
0.0	0.0	0.0	26376.2404	7336.1499	NaN	NaN	0.2176	0.02	0.901	0.019	0.021	0.0197	0.0192
0.0	0.0	0.0	25982.2404	2844.1499	NaN	NaN	0.0987	0.0199	0.9015	0.0189	0.0209	0.0196	0.019
0.0	0.0	0.0	24574.2404	4574.1499	NaN	NaN	0.1569	0.0199	0.9015	0.019	0.0209	0.0197	0.019
0.0	0.0	0.0	24804.2404	4013.1499	NaN	NaN	0.1393	0.0199	0.9017	0.0189	0.0209	0.0196	0.019
0.0	0.0	0.0	25672.2404	11814.1499	NaN	NaN	0.3152	0.0199	0.902	0.0189	0.0208	0.0196	0.019
0.0	0.0	0.0	28529.2404	3890.1499	NaN	NaN	0.12	0.0199	0.9021	0.0188	0.0207	0.0196	0.0189
0.0	0.0	0.0	25961.2404	5523.1499	NaN	NaN	0.1754	0.02	0.902	0.0188	0.0207	0.0196	0.0189
0.0	0.0	0.0	27596.2404	7154.1499	NaN	NaN	0.2059	0.02	0.902	0.0188	0.0207	0.0196	0.0189
0.0	0.0	0.0	25016.2404	3183.1499	NaN	NaN	0.1129	0.0199	0.9023	0.0187	0.0206	0.0196	0.0189
0.0	0.0	0.0	24454.2404	4625.1499	NaN	NaN	0.1591	0.0199	0.9023	0.0187	0.0206	0.0196	0.0189
0.0	0.0	0.0	26466.2404	8226.1499	NaN	NaN	0.2371	0.0199	0.902	0.0187	0.0207	0.0196	0.0191
0.0	0.0	0.0	20610.2404	5422.1499	NaN	NaN	0.2083	0.0197	0.9026	0.0187	0.0206	0.0194	0.019
0.0	0.0	0.0	21855.2404	6104.1499	NaN	NaN	0.2183	0.0196	0.903	0.0187	0.0205	0.0193	0.019
0.0	0.0	0.0	23953.2404	5971.1499	NaN	NaN	0.1995	0.0196	0.9026	0.0188	0.0205	0.0194	0.019
0.0	0.0	0.0	21972.2404	7612.1499	NaN	NaN	0.2573	0.0194	0.903	0.0188	0.0204	0.0194	0.0189
0.0	0.0	0.0	20254.2404	5438.1499	NaN	NaN	0.2117	0.0194	0.903	0.0188	0.0204	0.0195	0.0189
0.0	0.0	0.0	20264.2404	6546.1499	NaN	NaN	0.2442	0.0195	0.9025	0.019	0.0205	0.0196	0.019
0.0	0.0	0.0	22613.2404	3847.1499	NaN	NaN	0.1454	0.0194	0.9028	0.019	0.0203	0.0196	0.0189
0.0	0.0	0.0	23994.2404	7620.1499	NaN	NaN	0.241	0.0195	0.9023	0.0192	0.0203	0.0198	0.019
0.0	0.0	0.0	24571.2404	7669.1499	NaN	NaN	0.2379	0.0196	0.9016	0.0194	0.0204	0.02	0.0192
0.0	0.0	0.0	24991.2404	4161.1499	NaN	NaN	0.1427	0.0196	0.9012	0.0195	0.0203	0.0201	0.0193
0.0	0.0	0.0	26222.2404	3403.1499	NaN	NaN	0.1149	0.0197	0.9005	0.0197	0.0203	0.0203	0.0195
0.0	0.0	0.0	31022.2404	3876.1499	NaN	NaN	0.1111	0.0199	0.8995	0.0199	0.0203	0.0206	0.0198
0.0	0.0	0.0	21542.2404	5023.1499	NaN	NaN	0.1891	0.0199	0.8992	0.02	0.0202	0.0207	0.02
0.0	0.0	0.0	26471.2404	5695.1499	NaN	NaN	0.1771	0.02	0.8981	0.0203	0.0202	0.021	0.0204
0.0	0.0	0.0	25381.2404	5794.1499	NaN	NaN	0.1859	0.0201	0.8969	0.0206	0.0203	0.0213	0.0208
0.0	0.0	0.0	23633.2404	6419.1499	NaN	NaN	0.2136	0.0201	0.8967	0.0207	0.0203	0.0214	0.0208
0.0	0.0	0.0	25771.2404	5117.1499	NaN	NaN	0.1657	0.0203	0.8956	0.0209	0.0204	0.0216	0.0212
0.0	0.0	0.0	28282.2404	3975.1499	NaN	NaN	0.1232	0.0202	0.8954	0.021	0.0204	0.0217	0.0213
0.0	0.0	0.0	25038.2404	6897.1499	NaN	NaN	0.216	0.0202	0.8951	0.0211	0.0203	0.0218	0.0213
0.0	0.0	0.0	27518.2404	2607.1499	NaN	NaN	0.0865	0.0201	0.8952	0.0212	0.0203	0.0218	0.0213
0.0	0.0	0.0	19046.2404	6383.1499	NaN	NaN	0.251	0.0202	0.8949	0.0213	0.0203	0.0219	0.0214
0.0	0.0	0.0	24089.2404	4233.1499	NaN	NaN	0.1495	0.02	0.895	0.0213	0.0202	0.0219	0.0215
0.0	0.0	0.0	20250.2404	2997.1499	NaN	NaN	0.1289	0.02	0.895	0.0214	0.0201	0.022	0.0215
0.0	0.0	0.0	21603.2404	2569.1499	NaN	NaN	0.1063	0.0198	0.8955	0.0213	0.02	0.0219	0.0215
0.0	0.0	0.0	23737.2404	5395.1499	NaN	NaN	0.1852	0.0198	0.8951	0.0214	0.02	0.022	0.0217
0.0	0.0	0.0	21389.2404	5905.1499	NaN	NaN	0.2164	0.0196	0.8965	0.0211	0.0197	0.0217	0.0213
0.0	0.0	0.0	24071.2404	4777.1499	NaN	NaN	0.1656	0.0193	0.8981	0.0208	0.0195	0.0215	0.0209
0.0	0.0	0.0	22157.2404	6971.1499	NaN	NaN	0.2393	0.0189	0.8998	0.0204	0.0193	0.021	0.0206
0.0	0.0	0.0	26233.2404	4486.1499	NaN	NaN	0.146	0.0185	0.9017	0.0199	0.0192	0.0204	0.0203
0.0	0.0	0.0	25429.2404	8721.1499	NaN	NaN	0.2554	0.0182	0.9039	0.0195	0.0189	0.0197	0.0197
0.0	0.0	0.0	29861.2404	2604.1499	NaN	NaN	0.0802	0.0184	0.905	0.0194	0.0187	0.0193	0.0193
0.0	0.0	0.0	27550.2404	5356.1499	NaN	NaN	0.1628	0.0181	0.9063	0.0191	0.0187	0.0188	0.019
0.0	0.0	0.0	24823.2404	3549.1499	NaN	NaN	0.1251	0.018	0.9076	0.0188	0.0186	0.0183	0.0187
0.0	0.0	0.0	25862.2404	6846.1499	NaN	NaN	0.2093	0.0179	0.9082	0.0187	0.0186	0.018	0.0186
0.0	0.0	0.0	30686.2404	5119.1499	NaN	NaN	0.143	0.018	0.9079	0.0186	0.0188	0.018	0.0186
0.0	0.0	0.0	26070.2404	4937.1499	NaN	NaN	0.1592	0.0184	0.907	0.0188	0.019	0.0181	0.0187
0.0	0.0	0.0	26027.2404	1594.1499	NaN	NaN	0.0577	0.0191	0.9057	0.0191	0.0191	0.0183	0.0187
0.0	0.0	0.0	26191.2404	6261.1499	NaN	NaN	0.1929	0.0194	0.9047	0.0195	0.0193	0.0184	0.0187
0.0	0.0	0.0	30451.2404	4406.1499	NaN	NaN	0.1264	0.0194	0.9053	0.0195	0.0191	0.0183	0.0184
0.0	0.0	0.0	25659.2404	6257.1499	NaN	NaN	0.196	0.0195	0.9052	0.0195	0.0192	0.0183	0.0183
0.0	0.0	0.0	29124.2404	7228.1499	NaN	NaN	0.1988	0.0195	0.9053	0.0196	0.0192	0.0182	0.0181
0.0	0.0	0.0	23721.2404	6885.1499	NaN	NaN	0.225	0.0196	0.9054	0.0197	0.0192	0.0181	0.018
0.0	0.0	0.0	29305.2404	4660.1499	NaN	NaN	0.1372	0.0196	0.9056	0.0197	0.0191	0.018	0.018
0.0	0.0	0.0	26475.2404	4594.1499	NaN	NaN	0.1479	0.0198	0.9052	0.0197	0.0192	0.018	0.018
0.0	0.0	0.0	30374.2404	6295.1499	NaN	NaN	0.1717	0.0197	0.9056	0.0197	0.0192	0.0179	0.0179
0.0	0.0	0.0	30596.2404	8030.1499	NaN	NaN	0.2079	0.0198	0.9053	0.0198	0.0192	0.0179	0.0179
0.0	0.0	0.0	30150.2404	6387.1499	NaN	NaN	0.1748	0.0198	0.9051	0.0199	0.0192	0.018	0.018
0.0	0.0	0.0	27864.2404	8242.1499	NaN	NaN	0.2283	0.0199	0.9044	0.0201	0.0193	0.0182	0.0181
0.0	0.0	0.0	23863.2404	6117.1499	NaN	NaN	0.204	0.0198	0.9038	0.0204	0.0193	0.0184	0.0183
0.0	0.0	0.0	27650.2404	5409.1499	NaN	NaN	0.1636	0.0194	0.9039	0.0204	0.0192	0.0185	0.0186
0.0	0.0	0.0	26242.2404	4478.1499	NaN	NaN	0.1458	0.019	0.904	0.0205	0.0191	0.0187	0.0188
0.0	0.0	0.0	26490.2404	6934.1499	NaN	NaN	0.2075	0.0187	0.9034	0.0207	0.0191	0.019	0.0191
0.0	0.0	0.0	25509.2404	6957.1499	NaN	NaN	0.2143	0.0186	0.9028	0.0207	0.0192	0.0194	0.0193
0.0	0.0	0.0	27324.2404	7307.1499	NaN	NaN	0.211	0.0187	0.902	0.0208	0.0193	0.0197	0.0196
0.0	0.0	0.0	26317.2404	6276.1499	NaN	NaN	0.1926	0.0187	0.9014	0.0209	0.0193	0.0199	0.0198
0.0	0.0	0.0	22502.2404	4895.1499	NaN	NaN	0.1787	0.0189	0.9006	0.0209	0.0195	0.0201	0.0199
0.0	0.0	0.0	29522.2404	6542.1499	NaN	NaN	0.1814	0.0191	0.8996	0.0211	0.0197	0.0204	0.0201
0.0	0.0	0.0	28732.2404	7781.1499	NaN	NaN	0.2131	0.0193	0.8987	0.0212	0.0199	0.0207	0.0202
0.0	0.0	0.0	26382.2404	6252.1499	NaN	NaN	0.1916	0.0196	0.8975	0.0213	0.0201	0.0211	0.0204
0.0	0.0	0.0	24437.2404	7197.1499	NaN	NaN	0.2275	0.0199	0.8963	0.0214	0.0204	0.0215	0.0205
0.0	0.0	0.0	24573.2404	5764.1499	NaN	NaN	0.19	0.0201	0.8958	0.0215	0.0205	0.0216	0.0206
0.0	0.0	0.0	28615.2404	2788.1499	NaN	NaN	0.0888	0.0203	0.8952	0.0215	0.0206	0.0217	0.0207
0.0	0.0	0.0	22937.2404	6656.1499	NaN	NaN	0.2249	0.0205	0.8947	0.0215	0.0207	0.0218	0.0208
0.0	0.0	0.0	22068.2404	8805.1499	NaN	NaN	0.2852	0.0207	0.8945	0.0215	0.0208	0.0218	0.0208
0.0	0.0	0.0	30866.2404	12648.1499	NaN	NaN	0.2907	0.0209	0.8941	0.0215	0.0209	0.0218	0.0208
0.0	0.0	0.0	27906.2404	7456.1499	NaN	NaN	0.2108	0.0211	0.8938	0.0215	0.021	0.0219	0.0208
0.0	0.0	0.0	26411.2404	3794.1499	NaN	NaN	0.1256	0.0212	0.8938	0.0214	0.0211	0.0218	0.0207
0.0	0.0	0.0	28270.2404	5231.1499	NaN	NaN	0.1561	0.0214	0.8936	0.0214	0.0211	0.0218	0.0208
0.0	0.0	0.0	25472.2404	1962.1499	NaN	NaN	0.0715	0.0214	0.8938	0.0213	0.021	0.0217	0.0208
0.0	0.0	0.0	23547.2404	3445.1499	NaN	NaN	0.1276	0.0215	0.8937	0.0213	0.021	0.0216	0.0209
0.0	0.0	0.0	27340.2404	7133.1499	NaN	NaN	0.2069	0.0216	0.8932	0.0213	0.021	0.0217	0.0211
0.0	0.0	0.0	28608.2404	6576.1499	NaN	NaN	0.1869	0.0215	0.8937	0.0213	0.0209	0.0215	0.0211
0.0	0.0	0.0	26007.2404	4805.1499	NaN	NaN	0.1559	0.0214	0.8942	0.0212	0.0208	0.0213	0.0211
0.0	0.0	0.0	26706.2404	8736.1499	NaN	NaN	0.2465	0.0213	0.8941	0.0213	0.0208	0.0213	0.0211
0.0	0.0	0.0	23448.2404	7192.1499	NaN	NaN	0.2347	0.0212	0.8948	0.0212	0.0207	0.0212	0.0209
0.0	0.0	0.0	28405.2404	7044.1499	NaN	NaN	0.1987	0.0211	0.8955	0.021	0.0207	0.0211	0.0206
0.0	0.0	0.0	28028.2404	4388.1499	NaN	NaN	0.1354	0.0211	0.8955	0.0209	0.0209	0.0212	0.0204
0.0	0.0	0.0	27347.2404	5246.1499	NaN	NaN	0.161	0.0209	0.8962	0.0208	0.021	0.0211	0.02
0.0	0.0	0.0	27090.2404	5742.1499	NaN	NaN	0.1749	0.0207	0.8968	0.0206	0.0211	0.021	0.0198
0.0	0.0	0.0	25527.2404	5599.1499	NaN	NaN	0.1799	0.0207	0.897	0.0205	0.0211	0.0209	0.0197
0.0	0.0	0.0	25126.2404	5164.1499	NaN	NaN	0.1705	0.0207	0.897	0.0204	0.0213	0.0209	0.0197
0.0	0.0	0.0	22584.2404	8153.1499	NaN	NaN	0.2653	0.0205	0.8975	0.0203	0.0213	0.0208	0.0196
0.0	0.0	0.0	28994.2404	3638.1499	NaN	NaN	0.1115	0.0204	0.8979	0.0202	0.0214	0.0206	0.0195
0.0	0.0	0.0	27150.2404	4598.1499	NaN	NaN	0.1448	0.0203	0.8982	0.0202	0.0215	0.0204	0.0194
0.0	0.0	0.0	23224.2404	8695.1499	NaN	NaN	0.2724	0.0202	0.8987	0.0202	0.0214	0.0203	0.0192
0.0	0.0	0.0	26091.2404	6989.1499	NaN	NaN	0.2113	0.0202	0.8989	0.0201	0.0214	0.0202	0.0191
0.0	0.0	0.0	24659.2404	4441.1499	NaN	NaN	0.1526	0.0202	0.8989	0.0201	0.0212	0.0204	0.0192
0.0	0.0	0.0	26747.2404	4633.1499	NaN	NaN	0.1476	0.0205	0.898	0.0202	0.0212	0.0206	0.0194
0.0	0.0	0.0	30268.2404	7252.1499	NaN	NaN	0.1933	0.0207	0.8971	0.0203	0.0213	0.0209	0.0197
0.0	0.0	0.0	27525.2404	7091.1499	NaN	NaN	0.2048	0.0209	0.8965	0.0203	0.0212	0.0211	0.0199
0.0	0.0	0.0	24377.2404	3771.1499	NaN	NaN	0.134	0.021	0.8961	0.0204	0.0212	0.0213	0.02
0.0	0.0	0.0	26604.2404	4895.1499	NaN	NaN	0.1554	0.0212	0.8956	0.0204	0.0212	0.0214	0.0201
0.0	0.0	0.0	24938.2404	6107.1499	NaN	NaN	0.1967	0.0213	0.8956	0.0204	0.0212	0.0215	0.0201
0.0	0.0	0.0	28388.2404	5092.1499	NaN	NaN	0.1521	0.0212	0.8962	0.0202	0.0212	0.0214	0.0199
0.0	0.0	0.0	25505.2404	5146.1499	NaN	NaN	0.1679	0.0211	0.8969	0.0201	0.0212	0.0212	0.0196
0.0	0.0	0.0	27317.2404	7872.1499	NaN	NaN	0.2237	0.0208	0.8975	0.02	0.0212	0.0211	0.0194
0.0	0.0	0.0	28501.2404	4227.1499	NaN	NaN	0.1292	0.0205	0.8978	0.02	0.0213	0.0211	0.0193
0.0	0.0	0.0	24969.2404	8451.1499	NaN	NaN	0.2529	0.0204	0.8984	0.02	0.021	0.021	0.0192
0.0	0.0	0.0	31915.2404	5505.1499	NaN	NaN	0.1471	0.0204	0.8981	0.0201	0.0212	0.0211	0.0192
0.0	0.0	0.0	24202.2404	7342.1499	NaN	NaN	0.2328	0.0204	0.8981	0.0201	0.0212	0.021	0.0191
0.0	0.0	0.0	25077.2404	8640.1499	NaN	NaN	0.2563	0.0203	0.8979	0.0202	0.0214	0.021	0.0191
0.0	0.0	0.0	27025.2404	4815.1499	NaN	NaN	0.1512	0.0204	0.8974	0.0204	0.0216	0.021	0.0193
0.0	0.0	0.0	25720.2404	6634.1499	NaN	NaN	0.205	0.0204	0.8972	0.0204	0.0215	0.021	0.0195
0.0	0.0	0.0	26847.2404	5995.1499	NaN	NaN	0.1825	0.0207	0.8959	0.0205	0.0216	0.0214	0.0199
0.0	0.0	0.0	25008.2404	5800.1499	NaN	NaN	0.1883	0.0211	0.8947	0.0205	0.0214	0.0217	0.0205
0.0	0.0	0.0	25925.2404	5839.1499	NaN	NaN	0.1838	0.0218	0.8929	0.0208	0.0214	0.0222	0.0209
0.0	0.0	0.0	24864.2404	7570.1499	NaN	NaN	0.2334	0.0224	0.8912	0.0211	0.0215	0.0227	0.0212
0.0	0.0	0.0	24971.2404	5099.1499	NaN	NaN	0.1696	0.023	0.8906	0.0211	0.0214	0.0229	0.0211
0.0	0.0	0.0	25045.2404	6781.1499	NaN	NaN	0.2131	0.0241	0.8894	0.0212	0.0212	0.0229	0.0212
0.0	0.0	0.0	31946.2404	3793.1499	NaN	NaN	0.1061	0.0253	0.8877	0.0214	0.0211	0.023	0.0215
0.0	0.0	0.0	27481.2404	6917.1499	NaN	NaN	0.2011	0.0257	0.8845	0.0219	0.0221	0.0238	0.0221
0.0	0.0	0.0	23184.2404	3641.1499	NaN	NaN	0.1357	0.0261	0.8846	0.0216	0.022	0.0236	0.0222
0.0	0.0	0.0	29271.2404	5761.1499	NaN	NaN	0.1645	0.0287	0.8798	0.0218	0.0229	0.0241	0.0227
0.0	0.0	0.0	19587.2404	3175.1499	NaN	NaN	0.1395	0.0505	0.8496	0.0251	0.0248	0.0262	0.0237
0.0	0.0	0.0	-1814.7596	-21.8501	NaN	NaN	0.0119	0.2927	0.587	0.0337	0.0319	0.0246	0.0301
0.0	0.0	0.0	-1776.7596	2337.1499	NaN	NaN	1.3	0.5057	0.35	0.0439	0.0374	0.0314	0.0316
0.0	0.0	0.0	-1105.7596	-2059.8501	NaN	NaN	0.6507	0.5474	0.3096	0.047	0.0385	0.0325	0.025
0.0	0.0	0.0	1032.2404	104.1499	NaN	NaN	0.0916	0.3438	0.5165	0.04	0.0394	0.0318	0.0285
0.0	0.0	0.0	30577.2404	5536.1499	NaN	NaN	0.1533	0.069	0.8341	0.0249	0.0276	0.0197	0.0247
0.0	0.0	0.0	30145.2404	3618.1499	NaN	NaN	0.1072	0.0346	0.8801	0.0232	0.0202	0.0198	0.0221
0.0	0.0	0.0	28465.2404	3955.1499	NaN	NaN	0.122	0.0286	0.8912	0.0215	0.019	0.0193	0.0204
0.0	0.0	0.0	30382.2404	5346.1499	NaN	NaN	0.1496	0.0268	0.8929	0.0214	0.0192	0.0195	0.0202
0.0	0.0	0.0	31967.2404	5797.1499	NaN	NaN	0.1535	0.0266	0.895	0.0212	0.0188	0.0189	0.0194
0.0	0.0	0.0	34330.2404	3961.1499	NaN	NaN	0.1034	0.0268	0.8953	0.0213	0.0188	0.0187	0.0191
0.0	0.0	0.0	32738.2404	5103.1499	NaN	NaN	0.1349	0.0268	0.8928	0.0216	0.0197	0.0195	0.0196
0.0	0.0	0.0	35617.2404	4298.1499	NaN	NaN	0.1077	0.027	0.891	0.0216	0.0203	0.02	0.02
0.0	0.0	0.0	35760.2404	7648.1499	NaN	NaN	0.1762	0.0267	0.8896	0.0216	0.0212	0.0206	0.0202
0.0	0.0	0.0	37686.2404	3990.1499	NaN	NaN	0.0957	0.0263	0.8895	0.0214	0.0217	0.0208	0.0202
0.0	0.0	0.0	34475.2404	4569.1499	NaN	NaN	0.117	0.0258	0.8893	0.0213	0.0221	0.0211	0.0204
0.0	0.0	0.0	31792.2404	5960.1499	NaN	NaN	0.1579	0.0252	0.8897	0.0213	0.0223	0.0212	0.0204
0.0	0.0	0.0	30212.2404	7632.1499	NaN	NaN	0.2017	0.0244	0.89	0.0213	0.0224	0.0214	0.0206
0.0	0.0	0.0	26639.2404	5763.1499	NaN	NaN	0.1779	0.0239	0.8903	0.0215	0.0223	0.0213	0.0208
0.0	0.0	0.0	30357.2404	6468.1499	NaN	NaN	0.1756	0.0231	0.8906	0.0216	0.0223	0.0213	0.021
0.0	0.0	0.0	32247.2404	4692.1499	NaN	NaN	0.127	0.0227	0.8917	0.0214	0.0221	0.0212	0.0208
0.0	0.0	0.0	34403.2404	7396.1499	NaN	NaN	0.1769	0.0224	0.8929	0.0212	0.0218	0.0211	0.0206
0.0	0.0	0.0	33131.2404	5624.1499	NaN	NaN	0.1451	0.0226	0.8933	0.0211	0.0215	0.021	0.0204
0.0	0.0	0.0	27746.2404	5005.1499	NaN	NaN	0.1528	0.0235	0.8934	0.0211	0.021	0.0207	0.0202
0.0	0.0	0.0	30514.2404	3681.1499	NaN	NaN	0.1077	0.0244	0.893	0.0212	0.0207	0.0205	0.0202
0.0	0.0	0.0	28044.2404	5557.1499	NaN	NaN	0.1654	0.0253	0.8918	0.0213	0.0208	0.0205	0.0203
0.0	0.0	0.0	29703.2404	4774.1499	NaN	NaN	0.1385	0.0263	0.8909	0.0213	0.0209	0.0203	0.0203
0.0	0.0	0.0	36711.2404	6266.1499	NaN	NaN	0.1458	0.0272	0.8895	0.0214	0.0212	0.0204	0.0203
0.0	0.0	0.0	34926.2404	4823.1499	NaN	NaN	0.1213	0.0298	0.8871	0.0216	0.021	0.0202	0.0204
0.0	0.0	0.0	33538.2404	4513.1499	NaN	NaN	0.1186	0.0329	0.8837	0.0219	0.0209	0.0201	0.0205
0.0	0.0	0.0	25628.2404	6549.1499	NaN	NaN	0.2035	0.0336	0.8827	0.022	0.0211	0.0202	0.0205
0.0	0.0	0.0	34934.2404	6241.1499	NaN	NaN	0.1516	0.0352	0.8819	0.0219	0.0209	0.02	0.0201
0.0	0.0	0.0	33219.2404	6017.1499	NaN	NaN	0.1534	0.0362	0.8801	0.0221	0.0214	0.02	0.0201
0.0	0.0	0.0	32391.2404	1551.1499	NaN	NaN	0.0457	0.0364	0.881	0.0219	0.0211	0.0198	0.0199
0.0	0.0	0.0	31883.2404	3717.1499	NaN	NaN	0.1044	0.0321	0.8855	0.0214	0.0213	0.0199	0.0197
0.0	0.0	0.0	35999.2404	6704.1499	NaN	NaN	0.157	0.0287	0.8903	0.0207	0.0212	0.0197	0.0193
0.0	0.0	0.0	29954.2404	6419.1499	NaN	NaN	0.1765	0.027	0.8925	0.0205	0.0212	0.0198	0.0191
0.0	0.0	0.0	36266.2404	2007.1499	NaN	NaN	0.0524	0.0259	0.8949	0.0202	0.0209	0.0194	0.0186
0.0	0.0	0.0	36187.2404	7176.1499	NaN	NaN	0.1655	0.0252	0.8955	0.02	0.0213	0.0194	0.0185
0.0	0.0	0.0	27735.2404	7440.1499	NaN	NaN	0.2115	0.0255	0.8956	0.0199	0.0214	0.0192	0.0183
0.0	0.0	0.0	28214.2404	2377.1499	NaN	NaN	0.0777	0.0264	0.8951	0.0198	0.0215	0.019	0.0182
0.0	0.0	0.0	28969.2404	2939.1499	NaN	NaN	0.0921	0.0273	0.8941	0.0199	0.0216	0.0189	0.0182
0.0	0.0	0.0	35625.2404	5415.1499	NaN	NaN	0.1319	0.0277	0.8935	0.0198	0.0218	0.0189	0.0182
0.0	0.0	0.0	29781.2404	4097.1499	NaN	NaN	0.1209	0.0285	0.8934	0.0197	0.0216	0.0187	0.0181
0.0	0.0	0.0	29612.2404	4048.1499	NaN	NaN	0.1203	0.0281	0.894	0.0195	0.0216	0.0187	0.0181
0.0	0.0	0.0	27344.2404	5107.1499	NaN	NaN	0.1574	0.0276	0.8947	0.0193	0.0217	0.0188	0.0179
0.0	0.0	0.0	25895.2404	1982.1499	NaN	NaN	0.0711	0.0271	0.8951	0.0193	0.0218	0.0189	0.0179
0.0	0.0	0.0	30640.2404	3744.1499	NaN	NaN	0.1089	0.0268	0.8951	0.0192	0.0221	0.019	0.0179
0.0	0.0	0.0	30538.2404	1838.1499	NaN	NaN	0.0568	0.027	0.8948	0.0192	0.022	0.019	0.0179
0.0	0.0	0.0	33595.2404	7021.1499	NaN	NaN	0.1729	0.0264	0.8941	0.0194	0.0226	0.0193	0.0182
0.0	0.0	0.0	28136.2404	7400.1499	NaN	NaN	0.2082	0.0267	0.8925	0.0196	0.0229	0.0198	0.0185
0.0	0.0	0.0	30815.2404	6211.1499	NaN	NaN	0.1677	0.0278	0.8902	0.0202	0.0228	0.0203	0.0188
0.0	0.0	0.0	29420.2404	4298.1499	NaN	NaN	0.1275	0.0303	0.8847	0.021	0.0231	0.0212	0.0196
0.0	0.0	0.0	20598.2404	6391.1499	NaN	NaN	0.2368	0.0388	0.8704	0.0227	0.0237	0.0229	0.0216
0.0	0.0	0.0	13342.2404	4683.1499	NaN	NaN	0.2598	0.0643	0.8339	0.0262	0.0252	0.025	0.0254
0.0	0.0	0.0	15528.2404	2026.1499	NaN	NaN	0.1154	0.1006	0.7876	0.0292	0.0272	0.0263	0.0291
0.0	0.0	0.0	13720.2404	3414.1499	NaN	NaN	0.1993	0.125	0.7575	0.0312	0.0281	0.0269	0.0313
0.0	0.0	0.0	14386.2404	7139.1499	NaN	NaN	0.3317	0.12	0.7603	0.0317	0.0286	0.0276	0.0318
0.0	0.0	0.0	14639.2404	4441.1499	NaN	NaN	0.2328	0.1152	0.7661	0.0313	0.028	0.0277	0.0317
0.0	0.0	0.0	9846.2404	2519.1499	NaN	NaN	0.2037	0.1262	0.7561	0.0309	0.0277	0.0271	0.0319
0.0	0.0	0.0	13477.2404	4103.1499	NaN	NaN	0.2334	0.1251	0.7564	0.0307	0.0281	0.0276	0.032
0.0	0.0	0.0	12934.2404	2786.1499	NaN	NaN	0.1772	0.1431	0.7384	0.0308	0.0281	0.0273	0.0323
0.0	0.0	0.0	15996.2404	2582.1499	NaN	NaN	0.139	0.1519	0.7298	0.0308	0.0284	0.0271	0.0319
0.0	0.0	0.0	18576.2404	1517.1499	NaN	NaN	0.0755	0.1636	0.7173	0.0311	0.0287	0.027	0.0323
0.0	0.0	0.0	9732.2404	2841.1499	NaN	NaN	0.226	0.1904	0.6889	0.0315	0.0294	0.027	0.0327
0.0	0.0	0.0	15342.2404	3745.1499	NaN	NaN	0.1962	0.2267	0.6513	0.032	0.0307	0.0267	0.0326
0.0	0.0	0.0	14205.2404	3446.1499	NaN	NaN	0.1952	0.2523	0.6216	0.0332	0.0334	0.0264	0.0331
0.0	0.0	0.0	12408.2404	3588.1499	NaN	NaN	0.2243	0.2641	0.6084	0.0334	0.0352	0.0257	0.0331
0.0	0.0	0.0	12582.2404	6057.1499	NaN	NaN	0.325	0.2745	0.5963	0.034	0.0363	0.0255	0.0334
0.0	0.0	0.0	18361.2404	4415.1499	NaN	NaN	0.1938	0.2775	0.5923	0.0335	0.0372	0.0259	0.0337
0.0	0.0	0.0	11086.2404	2091.1499	NaN	NaN	0.1587	0.3334	0.5341	0.0345	0.037	0.0256	0.0354
0.0	0.0	0.0	16606.2404	1241.1499	NaN	NaN	0.0695	0.3216	0.543	0.035	0.0385	0.0266	0.0353
0.0	0.0	0.0	13448.2404	1822.1499	NaN	NaN	0.1193	0.3117	0.553	0.0344	0.0385	0.0268	0.0356
0.0	0.0	0.0	11062.2404	-59.8501	NaN	NaN	-0.0054	0.3005	0.5635	0.0344	0.0393	0.0274	0.0349
0.0	0.0	0.0	11894.2404	2483.1499	NaN	NaN	0.1727	0.2989	0.5658	0.0339	0.0391	0.0272	0.035
0.0	0.0	0.0	10959.2404	2886.1499	NaN	NaN	0.2085	0.2667	0.6005	0.0334	0.0392	0.0271	0.033
0.0	0.0	0.0	15139.2404	6084.1499	NaN	NaN	0.2867	0.2505	0.6202	0.0325	0.0382	0.0264	0.0322
0.0	0.0	0.0	13356.2404	1214.1499	NaN	NaN	0.0833	0.2482	0.6234	0.0327	0.0375	0.026	0.0321
0.0	0.0	0.0	13878.2404	2821.1499	NaN	NaN	0.1689	0.2124	0.6641	0.0314	0.0359	0.0255	0.0307
0.0	0.0	0.0	11844.2404	4732.1499	NaN	NaN	0.2855	0.1979	0.681	0.031	0.0336	0.0255	0.0311
0.0	0.0	0.0	15918.2404	2628.1499	NaN	NaN	0.1417	0.1941	0.6844	0.031	0.0328	0.0263	0.0315
0.0	0.0	0.0	10567.2404	2566.1499	NaN	NaN	0.1954	0.2305	0.6454	0.0323	0.032	0.0255	0.0343
0.0	0.0	0.0	17422.2404	2837.1499	NaN	NaN	0.14	0.2066	0.6693	0.0335	0.0305	0.026	0.0341
0.0	0.0	0.0	15684.2404	4308.1499	NaN	NaN	0.2155	0.1676	0.7121	0.0333	0.0275	0.0256	0.034
0.0	0.0	0.0	11454.2404	6542.1499	NaN	NaN	0.3635	0.1322	0.7507	0.033	0.0261	0.0258	0.0322
0.0	0.0	0.0	13585.2404	3877.1499	NaN	NaN	0.222	0.1459	0.7269	0.0336	0.028	0.0294	0.0362
0.0	0.0	0.0	13349.2404	3687.1499	NaN	NaN	0.2164	0.3013	0.5412	0.0332	0.0339	0.047	0.0435
0.0	0.0	0.0	2038.2404	3487.1499	NaN	NaN	0.6311	0.6776	0.1958	0.0286	0.0241	0.0397	0.0341
0.0	0.0	0.0	-5103.7596	-432.8501	NaN	NaN	0.0782	0.7933	0.0926	0.0272	0.0254	0.0335	0.0281
0.0	0.0	0.0	-2387.7596	1603.1499	NaN	NaN	-0.3	0.8488	0.0574	0.0232	0.0202	0.0246	0.0258
0.0	0.0	0.0	-3060.7596	463.1499	NaN	NaN	-0.1783	0.8588	0.0506	0.0214	0.0203	0.0243	0.0246
0.0	0.0	0.0	-941.7596	-1282.8501	NaN	NaN	0.5767	0.8628	0.0471	0.0206	0.0214	0.0247	0.0235
0.0	0.0	0.0	-2630.7596	-962.8501	NaN	NaN	0.2679	0.8629	0.0456	0.0208	0.022	0.025	0.0237
0.0	0.0	0.0	-149.7596	-907.8501	NaN	NaN	0.8584	0.8618	0.0443	0.0216	0.0226	0.0251	0.0246
0.0	0.0	0.0	-1862.7596	2262.1499	NaN	NaN	1.3	0.867	0.0401	0.0224	0.0224	0.0235	0.0247
0.0	0.0	0.0	-1562.7596	-888.8501	NaN	NaN	0.3626	0.875	0.0344	0.0231	0.0218	0.0212	0.0244
0.0	0.0	0.0	-3493.7596	2066.1499	NaN	NaN	-0.3	0.8785	0.0311	0.0235	0.0218	0.0206	0.0245
0.0	0.0	0.0	-1543.7596	-1946.8501	NaN	NaN	0.5577	0.8827	0.0285	0.0226	0.0219	0.0209	0.0234
0.0	0.0	0.0	-1669.7596	-270.8501	NaN	NaN	0.1396	0.8857	0.0266	0.0215	0.0222	0.0216	0.0223
0.0	0.0	0.0	-3666.7596	544.1499	NaN	NaN	-0.1743	0.8847	0.0265	0.0216	0.0224	0.0223	0.0225
0.0	0.0	0.0	-3676.7596	-1472.8501	NaN	NaN	0.286	0.8844	0.0263	0.0217	0.0223	0.0225	0.0227
0.0	0.0	0.0	-2874.7596	-2165.8501	NaN	NaN	0.4297	0.8841	0.026	0.0219	0.0224	0.0226	0.0229
0.0	0.0	0.0	-2600.7596	-1048.8501	NaN	NaN	0.2874	0.8839	0.0257	0.022	0.0225	0.0228	0.0231
0.0	0.0	0.0	-1694.7596	-1359.8501	NaN	NaN	0.4452	0.884	0.0256	0.022	0.0224	0.0228	0.0232
0.0	0.0	0.0	-2880.7596	-3329.8501	NaN	NaN	0.5362	0.8841	0.0254	0.022	0.0224	0.0228	0.0233
0.0	0.0	0.0	-1994.7596	902.1499	NaN	NaN	-0.3	0.8841	0.0251	0.022	0.0224	0.0229	0.0234
0.0	0.0	0.0	-2800.7596	-568.8501	NaN	NaN	0.1688	0.8841	0.0249	0.022	0.0225	0.0231	0.0235
0.0	0.0	0.0	-2960.7596	150.1499	NaN	NaN	-0.0534	0.8841	0.0247	0.022	0.0226	0.0232	0.0235
0.0	0.0	0.0	-4028.7596	2026.1499	NaN	NaN	-0.3	0.8845	0.0245	0.0219	0.0225	0.0232	0.0234
0.0	0.0	0.0	-1830.7596	-1577.8501	NaN	NaN	0.4629	0.8848	0.0244	0.0219	0.0224	0.0231	0.0234
0.0	0.0	0.0	-2455.7596	-423.8501	NaN	NaN	0.1472	0.8855	0.0242	0.0218	0.0223	0.023	0.0232
0.0	0.0	0.0	-2095.7596	-1553.8501	NaN	NaN	0.4258	0.8862	0.0241	0.0217	0.0221	0.023	0.023
0.0	0.0	0.0	-1100.7596	-2695.8501	NaN	NaN	0.7101	0.8868	0.024	0.0215	0.022	0.0229	0.0229
0.0	0.0	0.0	-1288.7596	-1462.8501	NaN	NaN	0.5316	0.8874	0.0238	0.0214	0.0219	0.0229	0.0227
0.0	0.0	0.0	-1888.7596	-2940.8501	NaN	NaN	0.6089	0.8873	0.0238	0.0214	0.0219	0.0229	0.0226
0.0	0.0	0.0	-3498.7596	2595.1499	NaN	NaN	-0.3	0.8873	0.0237	0.0215	0.022	0.023	0.0225
0.0	0.0	0.0	-4063.7596	-1830.8501	NaN	NaN	0.3106	0.8873	0.0238	0.0215	0.022	0.023	0.0225
0.0	0.0	0.0	-263.7596	-1759.8501	NaN	NaN	0.8697	0.8876	0.0236	0.0215	0.022	0.023	0.0224
0.0	0.0	0.0	-3076.7596	2163.1499	NaN	NaN	-0.3	0.8881	0.0234	0.0214	0.0219	0.0229	0.0222
0.0	0.0	0.0	-1421.7596	675.1499	NaN	NaN	-0.3	0.8882	0.0234	0.0214	0.0219	0.0229	0.0223
0.0	0.0	0.0	-1694.7596	-528.8501	NaN	NaN	0.2378	0.8886	0.0233	0.0214	0.0218	0.0228	0.0222
0.0	0.0	0.0	-2349.7596	-1848.8501	NaN	NaN	0.4403	0.8888	0.0233	0.0213	0.0217	0.0227	0.0222
0.0	0.0	0.0	-3425.7596	-751.8501	NaN	NaN	0.18	0.8891	0.0232	0.0213	0.0216	0.0225	0.0222
0.0	0.0	0.0	-2714.7596	1361.1499	NaN	NaN	-0.3	0.8894	0.0231	0.0212	0.0216	0.0225	0.0223
0.0	0.0	0.0	-1348.7596	-1674.8501	NaN	NaN	0.5539	0.8895	0.0231	0.0212	0.0215	0.0224	0.0223
0.0	0.0	0.0	-3069.7596	1142.1499	NaN	NaN	-0.3	0.8892	0.0232	0.0213	0.0216	0.0224	0.0224
0.0	0.0	0.0	-3358.7596	-473.8501	NaN	NaN	0.1236	0.8893	0.0232	0.0213	0.0216	0.0223	0.0223
0.0	0.0	0.0	752.2404	2514.1499	NaN	NaN	0.7697	0.8893	0.0232	0.0212	0.0216	0.0223	0.0224
0.0	0.0	0.0	-2745.7596	-3129.8501	NaN	NaN	0.5327	0.8895	0.0232	0.0212	0.0216	0.0223	0.0223
0.0	0.0	0.0	-1394.7596	1025.1499	NaN	NaN	-0.3	0.89	0.023	0.0211	0.0215	0.0221	0.0222
0.0	0.0	0.0	-2230.7596	-1208.8501	NaN	NaN	0.3514	0.8903	0.023	0.0211	0.0215	0.0221	0.0221
0.0	0.0	0.0	-2732.7596	-1333.8501	NaN	NaN	0.328	0.8909	0.0228	0.021	0.0214	0.022	0.022
0.0	0.0	0.0	-3923.7596	-2149.8501	NaN	NaN	0.354	0.8913	0.0228	0.0209	0.0213	0.0219	0.0218
0.0	0.0	0.0	-2652.7596	-223.8501	NaN	NaN	0.0778	0.8918	0.0226	0.0208	0.0212	0.0218	0.0218
0.0	0.0	0.0	-3140.7596	-2243.8501	NaN	NaN	0.4167	0.8921	0.0225	0.0207	0.0211	0.0218	0.0218
0.0	0.0	0.0	-1091.7596	-196.8501	NaN	NaN	0.1528	0.8926	0.0223	0.0205	0.0211	0.0217	0.0218
0.0	0.0	0.0	-2556.7596	3576.1499	NaN	NaN	1.3	0.8927	0.0222	0.0204	0.0211	0.0218	0.0218
0.0	0.0	0.0	-2050.7596	-1825.8501	NaN	NaN	0.471	0.893	0.0222	0.0203	0.021	0.0217	0.0218
0.0	0.0	0.0	-4299.7596	1198.1499	NaN	NaN	-0.3	0.8931	0.0222	0.0203	0.021	0.0217	0.0218
0.0	0.0	0.0	-1254.7596	795.1499	NaN	NaN	-0.3	0.8933	0.0222	0.0202	0.0209	0.0217	0.0217
0.0	0.0	0.0	-3260.7596	-106.8501	NaN	NaN	0.0317	0.8937	0.0222	0.0202	0.0208	0.0216	0.0216
0.0	0.0	0.0	-2736.7596	644.1499	NaN	NaN	-0.3	0.894	0.0221	0.0201	0.0208	0.0216	0.0214
0.0	0.0	0.0	-1996.7596	-1139.8501	NaN	NaN	0.3634	0.8942	0.0221	0.0201	0.0208	0.0215	0.0212
0.0	0.0	0.0	-2268.7596	-784.8501	NaN	NaN	0.257	0.8944	0.0221	0.0201	0.0208	0.0215	0.0212
0.0	0.0	0.0	-237.7596	-1763.8501	NaN	NaN	0.8812	0.8946	0.022	0.02	0.0208	0.0215	0.0211
0.0	0.0	0.0	-2773.7596	-1273.8501	NaN	NaN	0.3147	0.8947	0.022	0.02	0.0208	0.0215	0.021
0.0	0.0	0.0	-2188.7596	1310.1499	NaN	NaN	-0.3	0.8947	0.022	0.0199	0.0208	0.0215	0.021
0.0	0.0	0.0	-3326.7596	194.1499	NaN	NaN	-0.062	0.8947	0.0221	0.0199	0.0208	0.0215	0.021
0.0	0.0	0.0	-2169.7596	-511.8501	NaN	NaN	0.1909	0.8947	0.0221	0.0199	0.0208	0.0215	0.021
0.0	0.0	0.0	-1063.7596	-129.8501	NaN	NaN	0.1088	0.8945	0.0222	0.0199	0.0209	0.0216	0.021
0.0	0.0	0.0	-3560.7596	2584.1499	NaN	NaN	-0.3	0.8944	0.0222	0.0198	0.0209	0.0217	0.021
0.0	0.0	0.0	-1621.7596	-2488.8501	NaN	NaN	0.6055	0.8943	0.0224	0.0198	0.0209	0.0216	0.0209
0.0	0.0	0.0	-2712.7596	2602.1499	NaN	NaN	-0.3	0.8943	0.0224	0.0199	0.0209	0.0217	0.0209
0.0	0.0	0.0	-2968.7596	-1520.8501	NaN	NaN	0.3387	0.8942	0.0225	0.0199	0.0209	0.0216	0.0208
0.0	0.0	0.0	-4045.7596	-1726.8501	NaN	NaN	0.2991	0.8942	0.0225	0.0199	0.0209	0.0216	0.0208
0.0	0.0	0.0	-3434.7596	1115.1499	NaN	NaN	-0.3	0.8942	0.0225	0.0199	0.021	0.0216	0.0208
0.0	0.0	0.0	-2208.7596	208.1499	NaN	NaN	-0.104	0.8941	0.0226	0.02	0.021	0.0216	0.0208
0.0	0.0	0.0	-3210.7596	-1223.8501	NaN	NaN	0.276	0.8941	0.0227	0.02	0.021	0.0215	0.0208
0.0	0.0	0.0	-2417.7596	875.1499	NaN	NaN	-0.3	0.8941	0.0226	0.0201	0.021	0.0215	0.0208
0.0	0.0	0.0	-2450.7596	-1396.8501	NaN	NaN	0.363	0.894	0.0226	0.0201	0.021	0.0215	0.0208
0.0	0.0	0.0	-1770.7596	614.1499	NaN	NaN	-0.3	0.8941	0.0224	0.0201	0.021	0.0215	0.0208
0.0	0.0	0.0	-1205.7596	-884.8501	NaN	NaN	0.4232	0.8941	0.0225	0.0201	0.021	0.0215	0.0207
0.0	0.0	0.0	-1717.7596	-529.8501	NaN	NaN	0.2357	0.8937	0.0226	0.0202	0.0211	0.0216	0.0207
0.0	0.0	0.0	-2264.7596	-2640.8501	NaN	NaN	0.5383	0.8936	0.0228	0.0203	0.0211	0.0215	0.0207
0.0	0.0	0.0	-2350.7596	-1777.8501	NaN	NaN	0.4306	0.8935	0.0228	0.0204	0.0212	0.0214	0.0207
0.0	0.0	0.0	-2082.7596	-835.8501	NaN	NaN	0.2864	0.8932	0.0227	0.0205	0.0213	0.0215	0.0208
0.0	0.0	0.0	-1611.7596	1129.1499	NaN	NaN	-0.3	0.8933	0.0224	0.0206	0.0214	0.0216	0.0207
0.0	0.0	0.0	-2330.7596	3456.1499	NaN	NaN	1.3	0.8934	0.0223	0.0206	0.0215	0.0216	0.0206
0.0	0.0	0.0	-904.7596	-763.8501	NaN	NaN	0.4578	0.8937	0.0222	0.0206	0.0215	0.0215	0.0205
0.0	0.0	0.0	-1458.7596	-1776.8501	NaN	NaN	0.5492	0.8937	0.0221	0.0207	0.0215	0.0215	0.0204
0.0	0.0	0.0	-2146.7596	556.1499	NaN	NaN	-0.3	0.8939	0.0218	0.0207	0.0216	0.0216	0.0203
0.0	0.0	0.0	940.2404	2973.1499	NaN	NaN	0.7597	0.8935	0.0219	0.0208	0.0217	0.0217	0.0203
0.0	0.0	0.0	-4028.7596	299.1499	NaN	NaN	-0.0802	0.8934	0.022	0.021	0.0217	0.0216	0.0202
0.0	0.0	0.0	-2629.7596	847.1499	NaN	NaN	-0.3	0.8934	0.0221	0.0212	0.0217	0.0215	0.0201
0.0	0.0	0.0	-3023.7596	-2246.8501	NaN	NaN	0.4263	0.8937	0.0221	0.0214	0.0217	0.0212	0.02
0.0	0.0	0.0	-95.7596	886.1499	NaN	NaN	1.1212	0.8934	0.022	0.0215	0.0218	0.0213	0.0201
0.0	0.0	0.0	-2837.7596	-2345.8501	NaN	NaN	0.4526	0.8931	0.022	0.0217	0.0219	0.0213	0.0201
0.0	0.0	0.0	-666.7596	-398.8501	NaN	NaN	0.3743	0.8928	0.022	0.0218	0.022	0.0213	0.0201
0.0	0.0	0.0	-2690.7596	900.1499	NaN	NaN	-0.3	0.8923	0.0221	0.022	0.0221	0.0214	0.0201
0.0	0.0	0.0	-1401.7596	-5746.8501	NaN	NaN	0.8039	0.8918	0.0223	0.0222	0.0222	0.0214	0.0202
0.0	0.0	0.0	-3218.7596	-3106.8501	NaN	NaN	0.4912	0.8915	0.0225	0.0222	0.0222	0.0213	0.0203
0.0	0.0	0.0	-2474.7596	-3287.8501	NaN	NaN	0.5705	0.8915	0.0224	0.0223	0.0222	0.0213	0.0203
0.0	0.0	0.0	164.2404	-987.8501	NaN	NaN	1.1994	0.8913	0.0224	0.0222	0.0223	0.0214	0.0205
0.0	0.0	0.0	-1568.7596	-1897.8501	NaN	NaN	0.5475	0.891	0.0224	0.0221	0.0223	0.0216	0.0206
0.0	0.0	0.0	-3924.7596	1083.1499	NaN	NaN	-0.3	0.8906	0.0225	0.0222	0.0224	0.0217	0.0207
0.0	0.0	0.0	-1825.7596	-448.8501	NaN	NaN	0.1973	0.8904	0.0225	0.0221	0.0224	0.0218	0.0208
0.0	0.0	0.0	-3574.7596	-227.8501	NaN	NaN	0.0599	0.8903	0.0226	0.0221	0.0224	0.0218	0.0208
0.0	0.0	0.0	-2723.7596	-1675.8501	NaN	NaN	0.3809	0.8901	0.0227	0.0221	0.0224	0.0218	0.0209
0.0	0.0	0.0	-3403.7596	1357.1499	NaN	NaN	-0.3	0.89	0.0228	0.0221	0.0224	0.0218	0.0209
0.0	0.0	0.0	-315.7596	-2195.8501	NaN	NaN	0.8743	0.89	0.0228	0.0221	0.0224	0.0218	0.0209
0.0	0.0	0.0	-1451.7596	398.1499	NaN	NaN	-0.3	0.8901	0.0228	0.0221	0.0224	0.0218	0.0209
0.0	0.0	0.0	-1534.7596	-1844.8501	NaN	NaN	0.5459	0.8899	0.0229	0.0221	0.0224	0.0218	0.0209
0.0	0.0	0.0	-2528.7596	-998.8501	NaN	NaN	0.2832	0.8899	0.0229	0.0221	0.0224	0.0218	0.0209
0.0	0.0	0.0	-1723.7596	-3524.8501	NaN	NaN	0.6716	0.8897	0.0229	0.0222	0.0224	0.0219	0.021
0.0	0.0	0.0	-3170.7596	695.1499	NaN	NaN	-0.2808	0.8896	0.0229	0.0221	0.0224	0.022	0.021
0.0	0.0	0.0	-2501.7596	-2116.8501	NaN	NaN	0.4583	0.8895	0.0229	0.0221	0.0224	0.022	0.0211
0.0	0.0	0.0	-4800.7596	-797.8501	NaN	NaN	0.1425	0.8895	0.0229	0.0221	0.0223	0.022	0.0212
0.0	0.0	0.0	-2413.7596	-780.8501	NaN	NaN	0.2444	0.8894	0.0229	0.0221	0.0223	0.0221	0.0212
0.0	0.0	0.0	-1536.7596	624.1499	NaN	NaN	-0.3	0.8894	0.0229	0.022	0.0223	0.0222	0.0212
0.0	0.0	0.0	-2031.7596	-1472.8501	NaN	NaN	0.4203	0.889	0.023	0.0221	0.0223	0.0222	0.0214
0.0	0.0	0.0	-2199.7596	-2588.8501	NaN	NaN	0.5406	0.8891	0.023	0.0222	0.0223	0.0221	0.0214
0.0	0.0	0.0	-2796.7596	-2867.8501	NaN	NaN	0.5063	0.8892	0.0229	0.0221	0.0223	0.0221	0.0214
0.0	0.0	0.0	-948.7596	-1338.8501	NaN	NaN	0.5853	0.8895	0.0228	0.0219	0.0222	0.0221	0.0214
0.0	0.0	0.0	-3095.7596	1818.1499	NaN	NaN	-0.3	0.8895	0.0227	0.0218	0.0222	0.0222	0.0215
0.0	0.0	0.0	-3176.7596	1481.1499	NaN	NaN	-0.3	0.8893	0.0228	0.0218	0.0222	0.0223	0.0216
0.0	0.0	0.0	-3916.7596	-2035.8501	NaN	NaN	0.342	0.8893	0.0228	0.0219	0.0222	0.0222	0.0215
0.0	0.0	0.0	-2236.7596	1650.1499	NaN	NaN	-0.3	0.8895	0.0227	0.0218	0.0222	0.0222	0.0215
0.0	0.0	0.0	-2360.7596	-1608.8501	NaN	NaN	0.4053	0.8893	0.0227	0.0219	0.0223	0.0221	0.0216
0.0	0.0	0.0	-2720.7596	-261.8501	NaN	NaN	0.0878	0.8891	0.0227	0.022	0.0224	0.0221	0.0217
0.0	0.0	0.0	-2909.7596	-1893.8501	NaN	NaN	0.3943	0.8892	0.0226	0.0219	0.0224	0.0221	0.0217
0.0	0.0	0.0	-2317.7596	-976.8501	NaN	NaN	0.2965	0.8896	0.0225	0.0218	0.0223	0.0221	0.0217
0.0	0.0	0.0	-2825.7596	523.1499	NaN	NaN	-0.2272	0.8897	0.0223	0.0216	0.0223	0.0222	0.0218
0.0	0.0	0.0	-3388.7596	900.1499	NaN	NaN	-0.3	0.8896	0.0223	0.0216	0.0223	0.0223	0.0218
0.0	0.0	0.0	-2671.7596	-751.8501	NaN	NaN	0.2196	0.8892	0.0224	0.0218	0.0224	0.0223	0.0219
0.0	0.0	0.0	-2237.7596	942.1499	NaN	NaN	-0.3	0.8892	0.0224	0.0218	0.0225	0.0223	0.0218
0.0	0.0	0.0	-3706.7596	-2516.8501	NaN	NaN	0.4044	0.8891	0.0225	0.022	0.0225	0.0221	0.0218
0.0	0.0	0.0	-4336.7596	-1047.8501	NaN	NaN	0.1946	0.8894	0.0225	0.0219	0.0224	0.0221	0.0217
0.0	0.0	0.0	-3392.7596	-1390.8501	NaN	NaN	0.2908	0.8893	0.0224	0.0219	0.0224	0.0222	0.0217
0.0	0.0	0.0	-846.7596	-1605.8501	NaN	NaN	0.6548	0.8893	0.0224	0.0219	0.0224	0.0223	0.0218
0.0	0.0	0.0	-2557.7596	638.1499	NaN	NaN	-0.3	0.8889	0.0224	0.0219	0.0225	0.0224	0.0219
0.0	0.0	0.0	-3057.7596	-3522.8501	NaN	NaN	0.5353	0.8887	0.0225	0.022	0.0225	0.0224	0.0219
0.0	0.0	0.0	-3252.7596	-744.8501	NaN	NaN	0.1863	0.8887	0.0224	0.0221	0.0225	0.0224	0.022
0.0	0.0	0.0	-2669.7596	-1712.8501	NaN	NaN	0.3908	0.8885	0.0225	0.0222	0.0225	0.0224	0.022
0.0	0.0	0.0	-2126.7596	-2981.8501	NaN	NaN	0.5837	0.8886	0.0224	0.0222	0.0225	0.0224	0.022
0.0	0.0	0.0	-1636.7596	-4448.8501	NaN	NaN	0.731	0.8884	0.0224	0.0222	0.0225	0.0225	0.0221
0.0	0.0	0.0	-1796.7596	413.1499	NaN	NaN	-0.2986	0.8883	0.0224	0.0221	0.0225	0.0226	0.0222
0.0	0.0	0.0	-3617.7596	-689.8501	NaN	NaN	0.1601	0.8884	0.0223	0.022	0.0224	0.0227	0.0223
0.0	0.0	0.0	-3563.7596	596.1499	NaN	NaN	-0.2009	0.8884	0.0223	0.0219	0.0224	0.0228	0.0223
0.0	0.0	0.0	-2582.7596	1801.1499	NaN	NaN	-0.3	0.8884	0.0223	0.0219	0.0223	0.0229	0.0223
0.0	0.0	0.0	-1866.7596	-3188.8501	NaN	NaN	0.6308	0.8881	0.0223	0.0219	0.0224	0.0229	0.0223
0.0	0.0	0.0	-2871.7596	79.1499	NaN	NaN	-0.0283	0.8882	0.0223	0.0219	0.0224	0.0229	0.0223
0.0	0.0	0.0	-1999.7596	-1848.8501	NaN	NaN	0.4804	0.888	0.0223	0.022	0.0225	0.0229	0.0223
0.0	0.0	0.0	-3706.7596	-2917.8501	NaN	NaN	0.4405	0.8882	0.0223	0.022	0.0225	0.0229	0.0223
0.0	0.0	0.0	-3323.7596	-1320.8501	NaN	NaN	0.2844	0.8885	0.0222	0.0218	0.0225	0.0228	0.0223
0.0	0.0	0.0	-3457.7596	70.1499	NaN	NaN	-0.0207	0.8887	0.0221	0.0217	0.0224	0.0228	0.0223
0.0	0.0	0.0	-1758.7596	-1883.8501	NaN	NaN	0.5172	0.8889	0.022	0.0216	0.0224	0.0229	0.0224
0.0	0.0	0.0	-2797.7596	-1999.8501	NaN	NaN	0.4168	0.8891	0.0219	0.0214	0.0223	0.0229	0.0224
0.0	0.0	0.0	-1963.7596	355.1499	NaN	NaN	-0.2208	0.8891	0.0218	0.0214	0.0223	0.023	0.0224
0.0	0.0	0.0	-2527.7596	-1830.8501	NaN	NaN	0.4201	0.889	0.0219	0.0214	0.0223	0.023	0.0225
0.0	0.0	0.0	-2772.7596	-913.8501	NaN	NaN	0.2479	0.8888	0.0219	0.0213	0.0223	0.0231	0.0225
0.0	0.0	0.0	-3028.7596	-3170.8501	NaN	NaN	0.5115	0.8887	0.022	0.0214	0.0223	0.0231	0.0225
0.0	0.0	0.0	-3179.7596	-2205.8501	NaN	NaN	0.4096	0.8891	0.0219	0.0213	0.0222	0.023	0.0224
0.0	0.0	0.0	-3141.7596	-340.8501	NaN	NaN	0.0979	0.8891	0.0219	0.0213	0.0222	0.0231	0.0225
0.0	0.0	0.0	-1576.7596	-1261.8501	NaN	NaN	0.4445	0.8894	0.0218	0.0212	0.0221	0.0231	0.0224
0.0	0.0	0.0	-3516.7596	2127.1499	NaN	NaN	-0.3	0.8894	0.0218	0.0211	0.0221	0.0231	0.0224
0.0	0.0	0.0	-1992.7596	-3683.8501	NaN	NaN	0.649	0.8891	0.0219	0.0212	0.0221	0.0232	0.0224
0.0	0.0	0.0	-4709.7596	4086.1499	NaN	NaN	-0.3	0.8899	0.0217	0.0209	0.022	0.0231	0.0223
0.0	0.0	0.0	-2034.7596	-700.8501	NaN	NaN	0.2562	0.8897	0.0217	0.0209	0.0221	0.0232	0.0224
0.0	0.0	0.0	-1937.7596	2642.1499	NaN	NaN	1.3	0.8903	0.0216	0.0208	0.022	0.0231	0.0222
0.0	0.0	0.0	-3150.7596	1003.1499	NaN	NaN	-0.3	0.8901	0.0216	0.0208	0.0221	0.0232	0.0222
0.0	0.0	0.0	271.2404	-1947.8501	NaN	NaN	1.1618	0.8902	0.0217	0.0208	0.0221	0.0232	0.0221
0.0	0.0	0.0	-2677.7596	2751.1499	NaN	NaN	1.3	0.8903	0.0217	0.0207	0.0221	0.0231	0.0221
0.0	0.0	0.0	-1745.7596	-247.8501	NaN	NaN	0.1243	0.8907	0.0216	0.0206	0.0221	0.023	0.022
0.0	0.0	0.0	-1768.7596	-896.8501	NaN	NaN	0.3365	0.8912	0.0215	0.0205	0.022	0.023	0.0219
0.0	0.0	0.0	-3243.7596	3828.1499	NaN	NaN	1.3	0.8918	0.0212	0.0203	0.022	0.0229	0.0218
0.0	0.0	0.0	-885.7596	-1373.8501	NaN	NaN	0.608	0.8918	0.0213	0.0203	0.022	0.0229	0.0218
0.0	0.0	0.0	-3366.7596	2692.1499	NaN	NaN	-0.3	0.8919	0.0213	0.0203	0.022	0.0229	0.0217
0.0	0.0	0.0	-1775.7596	1635.1499	NaN	NaN	-0.3	0.8917	0.0215	0.0204	0.022	0.0228	0.0216
0.0	0.0	0.0	-2319.7596	-3163.8501	NaN	NaN	0.577	0.8916	0.0218	0.0206	0.022	0.0226	0.0215
0.0	0.0	0.0	-2726.7596	-1396.8501	NaN	NaN	0.3387	0.892	0.0217	0.0205	0.0219	0.0224	0.0214
0.0	0.0	0.0	-1020.7596	-2382.8501	NaN	NaN	0.7001	0.8924	0.0216	0.0204	0.0219	0.0224	0.0213
0.0	0.0	0.0	-1770.7596	243.1499	NaN	NaN	-0.1592	0.8928	0.0214	0.0203	0.0218	0.0224	0.0213
0.0	0.0	0.0	-1202.7596	702.1499	NaN	NaN	-0.3	0.8927	0.0213	0.0203	0.0218	0.0225	0.0213
0.0	0.0	0.0	-2915.7596	-709.8501	NaN	NaN	0.1958	0.8924	0.0215	0.0203	0.0219	0.0226	0.0213
0.0	0.0	0.0	-2426.7596	-187.8501	NaN	NaN	0.0718	0.8919	0.0217	0.0205	0.022	0.0226	0.0213
0.0	0.0	0.0	-2722.7596	1208.1499	NaN	NaN	-0.3	0.8916	0.022	0.0206	0.022	0.0225	0.0213
0.0	0.0	0.0	-4055.7596	-2032.8501	NaN	NaN	0.3339	0.8914	0.0222	0.0207	0.022	0.0224	0.0213
0.0	0.0	0.0	-3342.7596	-296.8501	NaN	NaN	0.0816	0.8917	0.0221	0.0207	0.022	0.0223	0.0212
0.0	0.0	0.0	-2500.7596	1668.1499	NaN	NaN	-0.3	0.8919	0.022	0.0206	0.022	0.0223	0.0212
0.0	0.0	0.0	-2692.7596	-1011.8501	NaN	NaN	0.2731	0.8918	0.022	0.0206	0.022	0.0223	0.0212
0.0	0.0	0.0	115.2404	911.1499	NaN	NaN	0.8877	0.8914	0.0222	0.0207	0.022	0.0224	0.0212
0.0	0.0	0.0	-3362.7596	-1405.8501	NaN	NaN	0.2948	0.891	0.0224	0.0209	0.0221	0.0223	0.0212
0.0	0.0	0.0	-616.7596	-2036.8501	NaN	NaN	0.7676	0.8912	0.0224	0.0209	0.022	0.0222	0.0212
0.0	0.0	0.0	-2267.7596	-1510.8501	NaN	NaN	0.3998	0.8913	0.0223	0.0209	0.0221	0.0222	0.0212
0.0	0.0	0.0	-3345.7596	1760.1499	NaN	NaN	-0.3	0.8913	0.0223	0.0209	0.0221	0.0222	0.0212
0.0	0.0	0.0	-1767.7596	-3119.8501	NaN	NaN	0.6383	0.891	0.0224	0.021	0.0221	0.0222	0.0212
0.0	0.0	0.0	-2190.7596	523.1499	NaN	NaN	-0.3	0.8912	0.0224	0.0209	0.0221	0.0222	0.0212
0.0	0.0	0.0	-2251.7596	-2672.8501	NaN	NaN	0.5428	0.8912	0.0223	0.021	0.0221	0.0221	0.0213
0.0	0.0	0.0	-1921.7596	159.1499	NaN	NaN	-0.0903	0.8916	0.0222	0.0208	0.022	0.0222	0.0213
0.0	0.0	0.0	-2358.7596	-1336.8501	NaN	NaN	0.3617	0.8912	0.0222	0.0208	0.0221	0.0223	0.0213
0.0	0.0	0.0	-1565.7596	1823.1499	NaN	NaN	1.3	0.8913	0.0222	0.0208	0.022	0.0223	0.0213
0.0	0.0	0.0	-649.7596	-2483.8501	NaN	NaN	0.7926	0.891	0.0223	0.0209	0.0221	0.0224	0.0213
0.0	0.0	0.0	-1782.7596	-2057.8501	NaN	NaN	0.5358	0.891	0.0224	0.021	0.022	0.0223	0.0213
0.0	0.0	0.0	-2258.7596	-2422.8501	NaN	NaN	0.5175	0.8909	0.0224	0.021	0.0221	0.0223	0.0213
0.0	0.0	0.0	-1821.7596	-2140.8501	NaN	NaN	0.5403	0.8911	0.0224	0.021	0.0221	0.0223	0.0213
0.0	0.0	0.0	-2454.7596	-732.8501	NaN	NaN	0.2299	0.891	0.0223	0.021	0.0221	0.0223	0.0213
0.0	0.0	0.0	-3639.7596	-1738.8501	NaN	NaN	0.3233	0.891	0.0223	0.021	0.0221	0.0223	0.0213
0.0	0.0	0.0	-2616.7596	-1585.8501	NaN	NaN	0.3773	0.8909	0.0224	0.021	0.0221	0.0222	0.0213
0.0	0.0	0.0	-3685.7596	-2081.8501	NaN	NaN	0.361	0.891	0.0223	0.021	0.0221	0.0222	0.0214
0.0	0.0	0.0	-3791.7596	-741.8501	NaN	NaN	0.1636	0.8916	0.0221	0.0209	0.022	0.0221	0.0213
0.0	0.0	0.0	-2825.7596	-108.8501	NaN	NaN	0.0371	0.8918	0.022	0.0208	0.0219	0.0222	0.0213
0.0	0.0	0.0	-1122.7596	757.1499	NaN	NaN	-0.3	0.8923	0.0218	0.0206	0.0218	0.0222	0.0212
0.0	0.0	0.0	-291.7596	-1725.8501	NaN	NaN	0.8554	0.8925	0.0218	0.0206	0.0216	0.0222	0.0212
0.0	0.0	0.0	-866.7596	-1624.8501	NaN	NaN	0.6521	0.8923	0.0219	0.0207	0.0217	0.0223	0.0212
0.0	0.0	0.0	-4044.7596	1349.1499	NaN	NaN	-0.3	0.8922	0.0219	0.0207	0.0217	0.0224	0.0212
0.0	0.0	0.0	-915.7596	84.1499	NaN	NaN	-0.1012	0.8921	0.0219	0.0206	0.0217	0.0224	0.0213
0.0	0.0	0.0	-3356.7596	547.1499	NaN	NaN	-0.1947	0.8922	0.0219	0.0206	0.0217	0.0224	0.0212
0.0	0.0	0.0	-2004.7596	-762.8501	NaN	NaN	0.2756	0.8924	0.0218	0.0205	0.0217	0.0223	0.0212
0.0	0.0	0.0	-3650.7596	1463.1499	NaN	NaN	-0.3	0.8927	0.0217	0.0205	0.0217	0.0223	0.0212
0.0	0.0	0.0	-2944.7596	2849.1499	NaN	NaN	-0.3	0.893	0.0216	0.0204	0.0216	0.0223	0.0211
0.0	0.0	0.0	-3107.7596	515.1499	NaN	NaN	-0.1987	0.8927	0.0216	0.0205	0.0217	0.0223	0.0212
0.0	0.0	0.0	-3321.7596	-1116.8501	NaN	NaN	0.2516	0.8927	0.0216	0.0206	0.0217	0.0222	0.0212
0.0	0.0	0.0	-3089.7596	222.1499	NaN	NaN	-0.0775	0.8927	0.0217	0.0207	0.0217	0.0221	0.0212
0.0	0.0	0.0	-2045.7596	-3189.8501	NaN	NaN	0.6093	0.8923	0.0217	0.0208	0.0218	0.022	0.0213
0.0	0.0	0.0	-2184.7596	744.1499	NaN	NaN	-0.3	0.8925	0.0217	0.0208	0.0218	0.022	0.0213
0.0	0.0	0.0	-2466.7596	-2360.8501	NaN	NaN	0.489	0.8917	0.0218	0.021	0.022	0.0221	0.0214
0.0	0.0	0.0	-1461.7596	2387.1499	NaN	NaN	1.3	0.8923	0.0217	0.0208	0.0218	0.0221	0.0213
0.0	0.0	0.0	-3064.7596	-3075.8501	NaN	NaN	0.5009	0.8917	0.0217	0.021	0.022	0.0222	0.0215
0.0	0.0	0.0	-1629.7596	-3384.8501	NaN	NaN	0.675	0.8918	0.0217	0.021	0.0219	0.0221	0.0214
0.0	0.0	0.0	-3676.7596	2705.1499	NaN	NaN	-0.3	0.8913	0.0218	0.0211	0.022	0.0222	0.0215
0.0	0.0	0.0	-3663.7596	-441.8501	NaN	NaN	0.1076	0.8909	0.022	0.0212	0.0221	0.0222	0.0216
0.0	0.0	0.0	-4931.7596	-1366.8501	NaN	NaN	0.217	0.8905	0.0221	0.0214	0.0222	0.0222	0.0216
0.0	0.0	0.0	-3491.7596	2915.1499	NaN	NaN	-0.3	0.8908	0.022	0.0213	0.0221	0.0222	0.0215
0.0	0.0	0.0	-2880.7596	-2708.8501	NaN	NaN	0.4846	0.8904	0.0221	0.0214	0.0221	0.0223	0.0217
0.0	0.0	0.0	123.2404	-3188.8501	NaN	NaN	1.0402	0.8906	0.022	0.0214	0.0221	0.0223	0.0216
0.0	0.0	0.0	-2306.7596	371.1499	NaN	NaN	-0.1917	0.8902	0.0221	0.0215	0.0222	0.0224	0.0217
0.0	0.0	0.0	-2497.7596	-795.8501	NaN	NaN	0.2416	0.8899	0.0222	0.0216	0.0222	0.0223	0.0217
0.0	0.0	0.0	-4773.7596	-1992.8501	NaN	NaN	0.2945	0.8899	0.0221	0.0216	0.0223	0.0223	0.0218
0.0	0.0	0.0	-3505.7596	-1431.8501	NaN	NaN	0.29	0.8901	0.0221	0.0216	0.0223	0.0223	0.0217
0.0	0.0	0.0	-2796.7596	3089.1499	NaN	NaN	1.3	0.8907	0.0218	0.0213	0.0222	0.0223	0.0216
0.0	0.0	0.0	-1078.7596	-264.8501	NaN	NaN	0.1971	0.8904	0.0218	0.0214	0.0222	0.0225	0.0217
0.0	0.0	0.0	-4123.7596	665.1499	NaN	NaN	-0.1923	0.8904	0.0218	0.0214	0.0222	0.0224	0.0217
0.0	0.0	0.0	-4272.7596	-67.8501	NaN	NaN	0.0156	0.8899	0.022	0.0215	0.0224	0.0224	0.0218
0.0	0.0	0.0	-2949.7596	-1775.8501	NaN	NaN	0.3758	0.8901	0.022	0.0216	0.0223	0.0223	0.0217
0.0	0.0	0.0	-4889.7596	1495.1499	NaN	NaN	-0.3	0.8899	0.022	0.0216	0.0224	0.0224	0.0217
0.0	0.0	0.0	-3183.7596	-78.8501	NaN	NaN	0.0242	0.8898	0.022	0.0216	0.0225	0.0224	0.0217
0.0	0.0	0.0	-2769.7596	-773.8501	NaN	NaN	0.2184	0.8895	0.0222	0.0217	0.0225	0.0223	0.0217
0.0	0.0	0.0	-3128.7596	-3556.8501	NaN	NaN	0.532	0.8896	0.0222	0.0218	0.0225	0.0223	0.0217
0.0	0.0	0.0	-2606.7596	-1645.8501	NaN	NaN	0.387	0.8899	0.0221	0.0217	0.0224	0.0223	0.0217
0.0	0.0	0.0	-3521.7596	-8.8501	NaN	NaN	0.0025	0.89	0.0219	0.0217	0.0224	0.0223	0.0217
0.0	0.0	0.0	-3457.7596	2460.1499	NaN	NaN	-0.3	0.8902	0.0218	0.0216	0.0224	0.0223	0.0217
0.0	0.0	0.0	-2685.7596	-1707.8501	NaN	NaN	0.3887	0.8901	0.0219	0.0217	0.0224	0.0222	0.0218
0.0	0.0	0.0	-2205.7596	-2122.8501	NaN	NaN	0.4904	0.8899	0.0219	0.0217	0.0224	0.0223	0.0217
0.0	0.0	0.0	-2305.7596	1841.1499	NaN	NaN	-0.3	0.8899	0.0219	0.0217	0.0224	0.0223	0.0217
0.0	0.0	0.0	-1812.7596	432.1499	NaN	NaN	-0.3	0.8896	0.022	0.0217	0.0225	0.0224	0.0218
0.0	0.0	0.0	-2842.7596	-3442.8501	NaN	NaN	0.5477	0.8895	0.0221	0.0218	0.0225	0.0224	0.0218
0.0	0.0	0.0	-2582.7596	-705.8501	NaN	NaN	0.2146	0.8897	0.022	0.0217	0.0225	0.0224	0.0217
0.0	0.0	0.0	-4531.7596	-167.8501	NaN	NaN	0.0357	0.8898	0.0219	0.0216	0.0225	0.0224	0.0217
0.0	0.0	0.0	-2445.7596	-300.8501	NaN	NaN	0.1095	0.8897	0.0219	0.0217	0.0225	0.0225	0.0217
0.0	0.0	0.0	-2766.7596	-405.8501	NaN	NaN	0.1279	0.8896	0.022	0.0217	0.0225	0.0225	0.0217
0.0	0.0	0.0	-2302.7596	-1816.8501	NaN	NaN	0.441	0.8896	0.022	0.0218	0.0225	0.0224	0.0216
0.0	0.0	0.0	-2958.7596	-3142.8501	NaN	NaN	0.5151	0.8897	0.0221	0.0219	0.0225	0.0223	0.0216
0.0	0.0	0.0	-518.7596	-1680.8501	NaN	NaN	0.7642	0.8897	0.0221	0.0219	0.0224	0.0222	0.0216
0.0	0.0	0.0	-2296.7596	-4496.8501	NaN	NaN	0.6619	0.8898	0.022	0.0219	0.0224	0.0222	0.0216
0.0	0.0	0.0	-2448.7596	-1410.8501	NaN	NaN	0.3655	0.8902	0.0218	0.0218	0.0223	0.0223	0.0217
0.0	0.0	0.0	-2673.7596	1159.1499	NaN	NaN	-0.3	0.89	0.0216	0.0217	0.0224	0.0224	0.0218
0.0	0.0	0.0	-4651.7596	516.1499	NaN	NaN	-0.1248	0.8896	0.0217	0.0218	0.0225	0.0226	0.0219
0.0	0.0	0.0	-3750.7596	-813.8501	NaN	NaN	0.1783	0.8894	0.0218	0.0218	0.0225	0.0226	0.0219
0.0	0.0	0.0	-3601.7596	-3312.8501	NaN	NaN	0.4791	0.8892	0.022	0.0219	0.0225	0.0226	0.0217
0.0	0.0	0.0	-3102.7596	643.1499	NaN	NaN	-0.2615	0.8895	0.022	0.0219	0.0224	0.0225	0.0217
0.0	0.0	0.0	-3864.7596	-2604.8501	NaN	NaN	0.4026	0.8897	0.0219	0.0218	0.0224	0.0225	0.0218
0.0	0.0	0.0	-3056.7596	-1839.8501	NaN	NaN	0.3757	0.8898	0.0217	0.0217	0.0224	0.0226	0.0218
0.0	0.0	0.0	-1367.7596	1266.1499	NaN	NaN	-0.3	0.8898	0.0216	0.0216	0.0224	0.0228	0.0219
0.0	0.0	0.0	-1195.7596	-1098.8501	NaN	NaN	0.4789	0.8895	0.0217	0.0216	0.0224	0.0229	0.022
0.0	0.0	0.0	-3195.7596	-1001.8501	NaN	NaN	0.2387	0.8894	0.0217	0.0216	0.0224	0.0229	0.022
0.0	0.0	0.0	-3394.7596	-771.8501	NaN	NaN	0.1852	0.8893	0.0217	0.0216	0.0224	0.0229	0.0221
0.0	0.0	0.0	-5601.7596	-1470.8501	NaN	NaN	0.208	0.8892	0.0217	0.0216	0.0224	0.0229	0.0221
0.0	0.0	0.0	-4584.7596	2264.1499	NaN	NaN	-0.3	0.8898	0.0215	0.0214	0.0223	0.0229	0.022
0.0	0.0	0.0	-2439.7596	-796.8501	NaN	NaN	0.2462	0.8894	0.0216	0.0214	0.0224	0.023	0.0221
0.0	0.0	0.0	-2752.7596	-316.8501	NaN	NaN	0.1032	0.8896	0.0216	0.0214	0.0223	0.023	0.0221
0.0	0.0	0.0	-4454.7596	-2088.8501	NaN	NaN	0.3192	0.8896	0.0216	0.0214	0.0223	0.023	0.0221
0.0	0.0	0.0	-1719.7596	-920.8501	NaN	NaN	0.3487	0.8899	0.0215	0.0213	0.0222	0.023	0.0221
0.0	0.0	0.0	-1667.7596	680.1499	NaN	NaN	-0.3	0.8898	0.0214	0.0213	0.0222	0.0231	0.0221
0.0	0.0	0.0	-3317.7596	-2621.8501	NaN	NaN	0.4414	0.8898	0.0215	0.0213	0.0222	0.0231	0.0221
0.0	0.0	0.0	-3088.7596	-1438.8501	NaN	NaN	0.3178	0.8898	0.0215	0.0213	0.0222	0.023	0.0221
0.0	0.0	0.0	-2653.7596	-390.8501	NaN	NaN	0.1284	0.89	0.0214	0.0212	0.0222	0.0231	0.0221
0.0	0.0	0.0	-3306.7596	-158.8501	NaN	NaN	0.0458	0.8902	0.0213	0.0212	0.0221	0.0231	0.0221
0.0	0.0	0.0	-876.7596	-1734.8501	NaN	NaN	0.6643	0.8902	0.0213	0.0211	0.0221	0.0232	0.0221
0.0	0.0	0.0	-2107.7596	1514.1499	NaN	NaN	-0.3	0.8903	0.0213	0.0211	0.0221	0.0232	0.0221
0.0	0.0	0.0	-989.7596	-2765.8501	NaN	NaN	0.7365	0.8902	0.0214	0.021	0.022	0.0232	0.0221
0.0	0.0	0.0	-3282.7596	521.1499	NaN	NaN	-0.1887	0.8906	0.0213	0.0209	0.022	0.0232	0.022
0.0	0.0	0.0	-3448.7596	-875.8501	NaN	NaN	0.2025	0.8906	0.0212	0.0209	0.022	0.0232	0.022
0.0	0.0	0.0	-2025.7596	-1844.8501	NaN	NaN	0.4766	0.8912	0.0211	0.0208	0.0219	0.0231	0.0219
0.0	0.0	0.0	-3349.7596	435.1499	NaN	NaN	-0.1493	0.8911	0.0211	0.0208	0.0219	0.0232	0.0219
0.0	0.0	0.0	-3347.7596	1073.1499	NaN	NaN	-0.3	0.8918	0.0209	0.0206	0.0218	0.023	0.0218
0.0	0.0	0.0	-2723.7596	876.1499	NaN	NaN	-0.3	0.8917	0.0209	0.0207	0.0218	0.0231	0.0219
0.0	0.0	0.0	-2522.7596	207.1499	NaN	NaN	-0.0895	0.892	0.0209	0.0206	0.0218	0.023	0.0218
0.0	0.0	0.0	-3947.7596	1683.1499	NaN	NaN	-0.3	0.8923	0.0208	0.0205	0.0217	0.0229	0.0217
0.0	0.0	0.0	-1126.7596	-1501.8501	NaN	NaN	0.5713	0.8923	0.0208	0.0206	0.0218	0.0229	0.0217
0.0	0.0	0.0	-3234.7596	223.1499	NaN	NaN	-0.0741	0.8924	0.0208	0.0206	0.0218	0.0228	0.0217
0.0	0.0	0.0	-3001.7596	-1081.8501	NaN	NaN	0.2649	0.8923	0.0208	0.0206	0.0218	0.0228	0.0216
0.0	0.0	0.0	-2351.7596	-5.8501	NaN	NaN	0.0025	0.8923	0.0209	0.0207	0.0218	0.0227	0.0216
0.0	0.0	0.0	-5154.7596	-872.8501	NaN	NaN	0.1448	0.8921	0.0209	0.0207	0.0219	0.0227	0.0216
0.0	0.0	0.0	-2400.7596	-222.8501	NaN	NaN	0.0849	0.8925	0.0208	0.0207	0.0218	0.0226	0.0216
0.0	0.0	0.0	-2308.7596	1361.1499	NaN	NaN	-0.3	0.892	0.0209	0.0208	0.0219	0.0227	0.0216
0.0	0.0	0.0	-4200.7596	-712.8501	NaN	NaN	0.1451	0.8914	0.0211	0.0209	0.022	0.0228	0.0217
0.0	0.0	0.0	-1997.7596	-3781.8501	NaN	NaN	0.6543	0.8912	0.0213	0.021	0.022	0.0227	0.0217
0.0	0.0	0.0	-2068.7596	437.1499	NaN	NaN	-0.2679	0.8913	0.0212	0.021	0.022	0.0228	0.0217
0.0	0.0	0.0	-3857.7596	-17.8501	NaN	NaN	0.0046	0.8911	0.0213	0.021	0.022	0.0228	0.0218
0.0	0.0	0.0	-4013.7596	576.1499	NaN	NaN	-0.1676	0.8913	0.0212	0.021	0.022	0.0228	0.0217
0.0	0.0	0.0	-1943.7596	-1771.8501	NaN	NaN	0.4769	0.891	0.0213	0.0211	0.022	0.0228	0.0218
0.0	0.0	0.0	-2852.7596	-1208.8501	NaN	NaN	0.2976	0.8911	0.0213	0.0211	0.022	0.0227	0.0218
0.0	0.0	0.0	-1591.7596	-1731.8501	NaN	NaN	0.5211	0.891	0.0213	0.0211	0.022	0.0227	0.0217
0.0	0.0	0.0	-3711.7596	141.1499	NaN	NaN	-0.0395	0.8908	0.0214	0.0211	0.0221	0.0228	0.0217
0.0	0.0	0.0	-3543.7596	-205.8501	NaN	NaN	0.0549	0.8905	0.0215	0.0212	0.0222	0.0229	0.0218
0.0	0.0	0.0	-3087.7596	-933.8501	NaN	NaN	0.2322	0.8905	0.0215	0.0212	0.0222	0.0229	0.0218
0.0	0.0	0.0	-3931.7596	-651.8501	NaN	NaN	0.1422	0.8903	0.0216	0.0212	0.0223	0.0229	0.0217
0.0	0.0	0.0	-2828.7596	1296.1499	NaN	NaN	-0.3	0.8903	0.0216	0.0211	0.0223	0.0229	0.0217
0.0	0.0	0.0	-2264.7596	-708.8501	NaN	NaN	0.2384	0.8902	0.0216	0.0212	0.0223	0.0229	0.0218
0.0	0.0	0.0	-4261.7596	-1119.8501	NaN	NaN	0.2081	0.8903	0.0216	0.0212	0.0223	0.0228	0.0217
0.0	0.0	0.0	-2825.7596	-2071.8501	NaN	NaN	0.423	0.8905	0.0215	0.0212	0.0223	0.0228	0.0217
0.0	0.0	0.0	-3368.7596	605.1499	NaN	NaN	-0.219	0.8905	0.0215	0.0211	0.0224	0.0228	0.0217
0.0	0.0	0.0	-2400.7596	-2882.8501	NaN	NaN	0.5456	0.8905	0.0215	0.0212	0.0224	0.0228	0.0217
0.0	0.0	0.0	-2112.7596	19.1499	NaN	NaN	-0.0091	0.8907	0.0214	0.0211	0.0224	0.0228	0.0217
0.0	0.0	0.0	-3858.7596	-4651.8501	NaN	NaN	0.5466	0.8906	0.0214	0.0212	0.0224	0.0227	0.0217
0.0	0.0	0.0	-2553.7596	459.1499	NaN	NaN	-0.2192	0.8912	0.0212	0.0209	0.0222	0.0227	0.0217
0.0	0.0	0.0	-2903.7596	-2084.8501	NaN	NaN	0.4179	0.8911	0.0212	0.021	0.0223	0.0227	0.0218
0.0	0.0	0.0	-2935.7596	-57.8501	NaN	NaN	0.0193	0.8913	0.0211	0.0209	0.0222	0.0228	0.0217
0.0	0.0	0.0	-5112.7596	370.1499	NaN	NaN	-0.078	0.8915	0.0211	0.0209	0.0222	0.0228	0.0217
0.0	0.0	0.0	-3843.7596	-294.8501	NaN	NaN	0.0712	0.8916	0.0211	0.0208	0.0221	0.0228	0.0216
0.0	0.0	0.0	-2700.7596	-967.8501	NaN	NaN	0.2638	0.8917	0.021	0.0208	0.0221	0.0228	0.0216
0.0	0.0	0.0	-2207.7596	-1539.8501	NaN	NaN	0.4109	0.8919	0.0209	0.0207	0.0221	0.0228	0.0216
0.0	0.0	0.0	-2342.7596	-158.8501	NaN	NaN	0.0635	0.8918	0.021	0.0207	0.0221	0.0228	0.0215
0.0	0.0	0.0	-3056.7596	-501.8501	NaN	NaN	0.141	0.8922	0.0209	0.0206	0.022	0.0228	0.0215
0.0	0.0	0.0	-2335.7596	-2334.8501	NaN	NaN	0.4999	0.8926	0.0208	0.0205	0.0219	0.0227	0.0214
0.0	0.0	0.0	155.2404	239.1499	NaN	NaN	0.6064	0.893	0.0207	0.0204	0.0218	0.0227	0.0214
0.0	0.0	0.0	-2182.7596	-324.8501	NaN	NaN	0.1295	0.8929	0.0207	0.0204	0.0219	0.0228	0.0214
0.0	0.0	0.0	-3407.7596	-1922.8501	NaN	NaN	0.3607	0.8926	0.0208	0.0205	0.0219	0.0228	0.0214
0.0	0.0	0.0	-1215.7596	352.1499	NaN	NaN	-0.3	0.8923	0.0209	0.0206	0.022	0.0228	0.0214
0.0	0.0	0.0	-4439.7596	-753.8501	NaN	NaN	0.1451	0.8921	0.021	0.0207	0.022	0.0228	0.0214
0.0	0.0	0.0	-3726.7596	-4854.8501	NaN	NaN	0.5657	0.8924	0.0209	0.0207	0.0219	0.0227	0.0214
0.0	0.0	0.0	-2796.7596	1503.1499	NaN	NaN	-0.3	0.8928	0.0207	0.0205	0.0219	0.0228	0.0213
0.0	0.0	0.0	-3628.7596	1963.1499	NaN	NaN	-0.3	0.8927	0.0206	0.0204	0.0219	0.0229	0.0214
0.0	0.0	0.0	-2560.7596	-1993.8501	NaN	NaN	0.4378	0.893	0.0205	0.0205	0.0218	0.0228	0.0214
0.0	0.0	0.0	-3089.7596	563.1499	NaN	NaN	-0.2229	0.8928	0.0207	0.0206	0.0219	0.0227	0.0214
0.0	0.0	0.0	-4010.7596	-1619.8501	NaN	NaN	0.2877	0.8927	0.0207	0.0207	0.0219	0.0226	0.0214
0.0	0.0	0.0	-2844.7596	-1407.8501	NaN	NaN	0.3311	0.893	0.0206	0.0206	0.0219	0.0226	0.0213
0.0	0.0	0.0	-4272.7596	2471.1499	NaN	NaN	-0.3	0.8929	0.0206	0.0205	0.0219	0.0227	0.0213
0.0	0.0	0.0	-2562.7596	-704.8501	NaN	NaN	0.2157	0.8927	0.0207	0.0206	0.022	0.0227	0.0214
0.0	0.0	0.0	-1896.7596	-1874.8501	NaN	NaN	0.4971	0.8925	0.0207	0.0206	0.022	0.0228	0.0214
0.0	0.0	0.0	-4212.7596	1407.1499	NaN	NaN	-0.3	0.8922	0.0208	0.0206	0.0221	0.0229	0.0214
0.0	0.0	0.0	-2042.7596	-1378.8501	NaN	NaN	0.403	0.8918	0.021	0.0208	0.0222	0.0228	0.0215
0.0	0.0	0.0	-3320.7596	-1025.8501	NaN	NaN	0.236	0.8915	0.0211	0.0209	0.0223	0.0228	0.0215
0.0	0.0	0.0	-3572.7596	-3658.8501	NaN	NaN	0.506	0.8912	0.0212	0.021	0.0223	0.0228	0.0215
0.0	0.0	0.0	-1052.7596	-1911.8501	NaN	NaN	0.6449	0.8917	0.0211	0.0209	0.0222	0.0227	0.0214
0.0	0.0	0.0	-2942.7596	-1403.8501	NaN	NaN	0.323	0.8915	0.021	0.0209	0.0222	0.0228	0.0216
0.0	0.0	0.0	-1714.7596	-2277.8501	NaN	NaN	0.5705	0.8918	0.0209	0.0207	0.0221	0.0229	0.0216
0.0	0.0	0.0	-2692.7596	567.1499	NaN	NaN	-0.2668	0.892	0.0208	0.0207	0.0221	0.0229	0.0216
0.0	0.0	0.0	-2565.7596	-431.8501	NaN	NaN	0.1441	0.8918	0.0209	0.0207	0.0221	0.023	0.0216
0.0	0.0	0.0	-3308.7596	-109.8501	NaN	NaN	0.0321	0.8922	0.0208	0.0207	0.022	0.0228	0.0215
0.0	0.0	0.0	-4362.7596	-1782.8501	NaN	NaN	0.2901	0.8921	0.0209	0.0208	0.022	0.0228	0.0214
0.0	0.0	0.0	-1189.7596	-363.8501	NaN	NaN	0.2342	0.8923	0.0209	0.0207	0.022	0.0227	0.0214
0.0	0.0	0.0	-3498.7596	-610.8501	NaN	NaN	0.1486	0.8921	0.0209	0.0208	0.022	0.0228	0.0214
0.0	0.0	0.0	-1621.7596	-584.8501	NaN	NaN	0.265	0.8921	0.021	0.0208	0.022	0.0228	0.0214
0.0	0.0	0.0	-2298.7596	-2368.8501	NaN	NaN	0.5075	0.8917	0.0211	0.0209	0.0221	0.0228	0.0214
0.0	0.0	0.0	-1953.7596	-1787.8501	NaN	NaN	0.4778	0.8917	0.0211	0.0209	0.0221	0.0228	0.0214
0.0	0.0	0.0	-2308.7596	1176.1499	NaN	NaN	-0.3	0.8918	0.0211	0.0209	0.0221	0.0228	0.0214
0.0	0.0	0.0	-2919.7596	-1117.8501	NaN	NaN	0.2769	0.8914	0.0211	0.0209	0.0221	0.0229	0.0215
0.0	0.0	0.0	-2486.7596	-1147.8501	NaN	NaN	0.3158	0.8912	0.0212	0.021	0.0222	0.0229	0.0215
0.0	0.0	0.0	-956.7596	-1531.8501	NaN	NaN	0.6155	0.8908	0.0214	0.0211	0.0222	0.0229	0.0215
0.0	0.0	0.0	-3335.7596	-829.8501	NaN	NaN	0.1992	0.8907	0.0214	0.0212	0.0222	0.0229	0.0216
0.0	0.0	0.0	-3723.7596	-1406.8501	NaN	NaN	0.2742	0.8909	0.0213	0.0211	0.0221	0.0229	0.0216
0.0	0.0	0.0	-3433.7596	586.1499	NaN	NaN	-0.2058	0.8912	0.0211	0.021	0.0221	0.0229	0.0216
0.0	0.0	0.0	-2411.7596	886.1499	NaN	NaN	-0.3	0.8913	0.021	0.021	0.0221	0.023	0.0216
0.0	0.0	0.0	-3752.7596	-1999.8501	NaN	NaN	0.3476	0.8913	0.021	0.0211	0.0221	0.0229	0.0216
0.0	0.0	0.0	-3882.7596	-1016.8501	NaN	NaN	0.2075	0.8908	0.0212	0.0213	0.0222	0.0229	0.0217
0.0	0.0	0.0	-4383.7596	41.1499	NaN	NaN	-0.0095	0.891	0.0211	0.0213	0.0221	0.0228	0.0216
0.0	0.0	0.0	-4842.7596	-1987.8501	NaN	NaN	0.291	0.8912	0.021	0.0212	0.0221	0.0227	0.0217
0.0	0.0	0.0	-2711.7596	295.1499	NaN	NaN	-0.1221	0.8919	0.0208	0.021	0.022	0.0227	0.0216
0.0	0.0	0.0	-3732.7596	2051.1499	NaN	NaN	-0.3	0.8916	0.0208	0.021	0.0221	0.0229	0.0217
0.0	0.0	0.0	-2450.7596	-1542.8501	NaN	NaN	0.3863	0.8913	0.0209	0.0211	0.0221	0.0229	0.0218
0.0	0.0	0.0	-4084.7596	719.1499	NaN	NaN	-0.2137	0.8911	0.0209	0.0212	0.0221	0.0229	0.0218
0.0	0.0	0.0	-1914.7596	170.1499	NaN	NaN	-0.0975	0.8908	0.021	0.0212	0.0222	0.023	0.0218
0.0	0.0	0.0	-3937.7596	-3131.8501	NaN	NaN	0.443	0.8906	0.021	0.0214	0.0222	0.0228	0.0219
0.0	0.0	0.0	-4270.7596	-2627.8501	NaN	NaN	0.3809	0.8906	0.0211	0.0214	0.0223	0.0229	0.0219
0.0	0.0	0.0	-3562.7596	1091.1499	NaN	NaN	-0.3	0.8905	0.0211	0.0213	0.0223	0.023	0.0219
0.0	0.0	0.0	-2450.7596	-877.8501	NaN	NaN	0.2637	0.8904	0.021	0.0213	0.0222	0.023	0.0219
0.0	0.0	0.0	-5417.7596	-1046.8501	NaN	NaN	0.1619	0.8907	0.0209	0.0213	0.0222	0.023	0.0219
0.0	0.0	0.0	-2113.7596	-2708.8501	NaN	NaN	0.5617	0.8906	0.0209	0.0213	0.0222	0.0231	0.022
0.0	0.0	0.0	-4675.7596	321.1499	NaN	NaN	-0.0737	0.8909	0.0208	0.0212	0.0221	0.0231	0.0219
0.0	0.0	0.0	-1870.7596	-470.8501	NaN	NaN	0.2011	0.8909	0.0207	0.0212	0.0221	0.0231	0.022
0.0	0.0	0.0	-3715.7596	-333.8501	NaN	NaN	0.0824	0.8911	0.0207	0.0212	0.022	0.023	0.022
0.0	0.0	0.0	-4421.7596	-651.8501	NaN	NaN	0.1285	0.8911	0.0207	0.0211	0.022	0.023	0.022
0.0	0.0	0.0	-3849.7596	-1505.8501	NaN	NaN	0.2812	0.892	0.0204	0.0209	0.0219	0.023	0.0219
0.0	0.0	0.0	-498.7596	234.1499	NaN	NaN	-0.3	0.892	0.0203	0.0208	0.0219	0.0232	0.0219
0.0	0.0	0.0	-2586.7596	492.1499	NaN	NaN	-0.235	0.8918	0.0204	0.0208	0.0219	0.0232	0.0219
0.0	0.0	0.0	-3050.7596	-2707.8501	NaN	NaN	0.4702	0.8916	0.0205	0.0209	0.0219	0.0231	0.022
0.0	0.0	0.0	-2661.7596	-1631.8501	NaN	NaN	0.3801	0.8917	0.0205	0.0209	0.0219	0.023	0.0219
0.0	0.0	0.0	-3234.7596	-195.8501	NaN	NaN	0.0571	0.8918	0.0204	0.0208	0.0219	0.0231	0.022
0.0	0.0	0.0	-3157.7596	-761.8501	NaN	NaN	0.1944	0.8919	0.0204	0.0207	0.0219	0.0232	0.0219
0.0	0.0	0.0	-1297.7596	-349.8501	NaN	NaN	0.2123	0.8916	0.0204	0.0207	0.0219	0.0234	0.022
0.0	0.0	0.0	-2779.7596	-828.8501	NaN	NaN	0.2297	0.8915	0.0205	0.0207	0.0219	0.0233	0.022
0.0	0.0	0.0	-2264.7596	-2061.8501	NaN	NaN	0.4766	0.8917	0.0205	0.0207	0.0219	0.0233	0.022
0.0	0.0	0.0	-4208.7596	184.1499	NaN	NaN	-0.0458	0.8919	0.0204	0.0206	0.0218	0.0232	0.022
0.0	0.0	0.0	-3541.7596	-1296.8501	NaN	NaN	0.268	0.892	0.0204	0.0206	0.0218	0.0232	0.022
0.0	0.0	0.0	-2907.7596	-360.8501	NaN	NaN	0.1104	0.8922	0.0203	0.0205	0.0218	0.0232	0.0219
0.0	0.0	0.0	-1949.7596	-2204.8501	NaN	NaN	0.5307	0.8919	0.0204	0.0206	0.0219	0.0233	0.0219
0.0	0.0	0.0	-3046.7596	-238.8501	NaN	NaN	0.0727	0.8921	0.0204	0.0206	0.0218	0.0232	0.0219
0.0	0.0	0.0	-2591.7596	-3024.8501	NaN	NaN	0.5386	0.8918	0.0205	0.0208	0.0219	0.0231	0.022
0.0	0.0	0.0	-3540.7596	-578.8501	NaN	NaN	0.1405	0.8919	0.0205	0.0207	0.0218	0.0231	0.0219
0.0	0.0	0.0	-4605.7596	247.1499	NaN	NaN	-0.0567	0.8916	0.0205	0.0208	0.0219	0.0231	0.022
0.0	0.0	0.0	-3406.7596	-278.8501	NaN	NaN	0.0757	0.8915	0.0206	0.0209	0.0219	0.0231	0.022
0.0	0.0	0.0	-4100.7596	-250.8501	NaN	NaN	0.0576	0.8911	0.0207	0.021	0.022	0.0231	0.0221
0.0	0.0	0.0	-3357.7596	-1502.8501	NaN	NaN	0.3092	0.891	0.0208	0.021	0.022	0.0231	0.0221
0.0	0.0	0.0	-3348.7596	-293.8501	NaN	NaN	0.0807	0.8909	0.0209	0.021	0.022	0.0231	0.0221
0.0	0.0	0.0	-2165.7596	-748.8501	NaN	NaN	0.2569	0.8907	0.0209	0.021	0.0221	0.0233	0.0221
0.0	0.0	0.0	-2779.7596	68.1499	NaN	NaN	-0.0251	0.8907	0.0209	0.021	0.0221	0.0232	0.0221
0.0	0.0	0.0	-2903.7596	-2266.8501	NaN	NaN	0.4384	0.8907	0.0209	0.0209	0.0221	0.0232	0.0222
0.0	0.0	0.0	-4069.7596	398.1499	NaN	NaN	-0.1084	0.891	0.0209	0.0209	0.0221	0.0231	0.0221
0.0	0.0	0.0	-1378.7596	-563.8501	NaN	NaN	0.2903	0.8909	0.0209	0.0208	0.0221	0.0231	0.0222
0.0	0.0	0.0	-3751.7596	1339.1499	NaN	NaN	-0.3	0.8908	0.021	0.0208	0.0222	0.0231	0.0222
0.0	0.0	0.0	-3072.7596	-696.8501	NaN	NaN	0.1849	0.8905	0.0211	0.0209	0.0222	0.0231	0.0222
0.0	0.0	0.0	-2194.7596	-1948.8501	NaN	NaN	0.4703	0.8904	0.0212	0.0209	0.0223	0.0231	0.0222
0.0	0.0	0.0	-3258.7596	-2129.8501	NaN	NaN	0.3953	0.8901	0.0213	0.0211	0.0223	0.023	0.0222
0.0	0.0	0.0	-4638.7596	1121.1499	NaN	NaN	-0.3	0.8902	0.0212	0.0211	0.0223	0.0229	0.0222
0.0	0.0	0.0	-3477.7596	-1957.8501	NaN	NaN	0.3602	0.89	0.0213	0.0212	0.0224	0.0228	0.0223
0.0	0.0	0.0	-4148.7596	-861.8501	NaN	NaN	0.172	0.8902	0.0212	0.0212	0.0224	0.0227	0.0223
0.0	0.0	0.0	-2587.7596	-903.8501	NaN	NaN	0.2589	0.8901	0.0213	0.0212	0.0224	0.0227	0.0223
0.0	0.0	0.0	-2423.7596	-1733.8501	NaN	NaN	0.417	0.8902	0.0212	0.0212	0.0224	0.0227	0.0224
0.0	0.0	0.0	-3051.7596	-1735.8501	NaN	NaN	0.3626	0.89	0.0212	0.0212	0.0224	0.0228	0.0224
0.0	0.0	0.0	-3281.7596	450.1499	NaN	NaN	-0.159	0.89	0.0212	0.0212	0.0224	0.0228	0.0224
0.0	0.0	0.0	-3502.7596	-362.8501	NaN	NaN	0.0939	0.8898	0.0213	0.0213	0.0224	0.0228	0.0224
0.0	0.0	0.0	-4956.7596	-1444.8501	NaN	NaN	0.2257	0.8898	0.0213	0.0214	0.0224	0.0227	0.0224
0.0	0.0	0.0	-3394.7596	-3031.8501	NaN	NaN	0.4718	0.8897	0.0213	0.0214	0.0225	0.0227	0.0224
0.0	0.0	0.0	-3767.7596	-193.8501	NaN	NaN	0.0489	0.8898	0.0213	0.0214	0.0225	0.0227	0.0224
0.0	0.0	0.0	-4060.7596	79.1499	NaN	NaN	-0.0199	0.8898	0.0213	0.0213	0.0225	0.0227	0.0224
0.0	0.0	0.0	-2965.7596	-3085.8501	NaN	NaN	0.5099	0.89	0.0212	0.0212	0.0224	0.0227	0.0225
0.0	0.0	0.0	-4486.7596	-868.8501	NaN	NaN	0.1622	0.89	0.0211	0.0211	0.0223	0.0228	0.0226
0.0	0.0	0.0	-2332.7596	1798.1499	NaN	NaN	-0.3	0.8897	0.0211	0.0212	0.0223	0.023	0.0228
0.0	0.0	0.0	-3329.7596	65.1499	NaN	NaN	-0.02	0.8896	0.0211	0.0212	0.0223	0.023	0.0228
0.0	0.0	0.0	-4783.7596	-298.8501	NaN	NaN	0.0588	0.8894	0.0213	0.0212	0.0223	0.023	0.0228
0.0	0.0	0.0	-2667.7596	-731.8501	NaN	NaN	0.2153	0.8897	0.0213	0.0212	0.0222	0.0228	0.0227
0.0	0.0	0.0	-4471.7596	-1317.8501	NaN	NaN	0.2276	0.89	0.0212	0.0212	0.0222	0.0227	0.0227
0.0	0.0	0.0	-2249.7596	-418.8501	NaN	NaN	0.157	0.8905	0.0211	0.0211	0.0221	0.0227	0.0226
0.0	0.0	0.0	-3978.7596	-504.8501	NaN	NaN	0.1126	0.8904	0.0211	0.0211	0.0222	0.0227	0.0225
0.0	0.0	0.0	-2462.7596	1147.1499	NaN	NaN	-0.3	0.8905	0.0212	0.021	0.0222	0.0226	0.0225
0.0	0.0	0.0	-4263.7596	-3167.8501	NaN	NaN	0.4263	0.8903	0.0213	0.0211	0.0222	0.0226	0.0225
0.0	0.0	0.0	-2541.7596	-3497.8501	NaN	NaN	0.5792	0.8908	0.0212	0.0209	0.0221	0.0226	0.0224
0.0	0.0	0.0	-2656.7596	901.1499	NaN	NaN	-0.3	0.8913	0.021	0.0208	0.022	0.0226	0.0223
0.0	0.0	0.0	-3083.7596	-876.8501	NaN	NaN	0.2214	0.8912	0.021	0.0207	0.0221	0.0227	0.0223
0.0	0.0	0.0	-1340.7596	-318.8501	NaN	NaN	0.1921	0.8912	0.021	0.0207	0.0221	0.0227	0.0223
0.0	0.0	0.0	-3057.7596	271.1499	NaN	NaN	-0.0973	0.8908	0.0213	0.0208	0.0221	0.0228	0.0223
0.0	0.0	0.0	-3431.7596	845.1499	NaN	NaN	-0.3	0.8911	0.0214	0.0208	0.022	0.0226	0.0222
0.0	0.0	0.0	-3057.7596	-314.8501	NaN	NaN	0.0934	0.8917	0.0211	0.0207	0.0219	0.0225	0.0221
0.0	0.0	0.0	-4217.7596	273.1499	NaN	NaN	-0.0692	0.8925	0.0208	0.0206	0.0218	0.0224	0.0219
0.0	0.0	0.0	3017.2404	2089.1499	NaN	NaN	0.4091	0.8927	0.0208	0.0205	0.0218	0.0225	0.0218
0.0	0.0	0.0	-2900.7596	-1451.8501	NaN	NaN	0.3336	0.8924	0.0211	0.0206	0.0218	0.0224	0.0217
0.0	0.0	0.0	-2475.7596	-823.8501	NaN	NaN	0.2497	0.8918	0.0216	0.0208	0.0219	0.0224	0.0216
0.0	0.0	0.0	-3866.7596	-1698.8501	NaN	NaN	0.3052	0.8917	0.0217	0.021	0.0219	0.0221	0.0216
0.0	0.0	0.0	-4921.7596	-428.8501	NaN	NaN	0.0801	0.8921	0.0216	0.021	0.0218	0.0219	0.0215
0.0	0.0	0.0	-3460.7596	-4068.8501	NaN	NaN	0.5404	0.8927	0.0214	0.021	0.0218	0.0217	0.0214
0.0	0.0	0.0	4938.2404	-1422.8501	NaN	NaN	-0.3	0.8934	0.0213	0.0207	0.0216	0.0217	0.0212
0.0	0.0	0.0	3092.2404	2657.1499	NaN	NaN	0.4622	0.8938	0.0212	0.0206	0.0215	0.0218	0.0211
0.0	0.0	0.0	4342.2404	-520.8501	NaN	NaN	-0.1363	0.8933	0.0214	0.0207	0.0215	0.0219	0.0212
0.0	0.0	0.0	-1235.7596	-441.8501	NaN	NaN	0.2634	0.8924	0.0218	0.0209	0.0216	0.0221	0.0213
0.0	0.0	0.0	731.2404	3050.1499	NaN	NaN	0.8066	0.8925	0.0217	0.0208	0.0215	0.0222	0.0213
0.0	0.0	0.0	3687.2404	274.1499	NaN	NaN	0.0692	0.8916	0.022	0.021	0.0217	0.0223	0.0214
0.0	0.0	0.0	-991.7596	-2631.8501	NaN	NaN	0.7263	0.8905	0.0224	0.0213	0.0218	0.0224	0.0216
0.0	0.0	0.0	-2405.7596	-65.8501	NaN	NaN	0.0266	0.89	0.0227	0.0215	0.0219	0.0223	0.0216
0.0	0.0	0.0	-4234.7596	-1901.8501	NaN	NaN	0.3099	0.8899	0.0227	0.0217	0.022	0.0221	0.0216
0.0	0.0	0.0	-3451.7596	2192.1499	NaN	NaN	-0.3	0.8901	0.0226	0.0217	0.022	0.022	0.0216
0.0	0.0	0.0	-4013.7596	210.1499	NaN	NaN	-0.0553	0.8901	0.0225	0.0219	0.0221	0.0219	0.0215
0.0	0.0	0.0	-2466.7596	-495.8501	NaN	NaN	0.1674	0.8906	0.0223	0.022	0.022	0.0217	0.0213
0.0	0.0	0.0	-3695.7596	-3723.8501	NaN	NaN	0.5019	0.8905	0.0223	0.0222	0.0221	0.0215	0.0214
0.0	0.0	0.0	-3858.7596	843.1499	NaN	NaN	-0.2796	0.8912	0.0221	0.0222	0.022	0.0213	0.0212
0.0	0.0	0.0	-2524.7596	-1906.8501	NaN	NaN	0.4303	0.8911	0.0221	0.0222	0.022	0.0212	0.0213
0.0	0.0	0.0	-3951.7596	-970.8501	NaN	NaN	0.1972	0.8916	0.022	0.0221	0.022	0.0211	0.0213
0.0	0.0	0.0	-3177.7596	3415.1499	NaN	NaN	1.3	0.892	0.0217	0.0219	0.0219	0.0211	0.0213
0.0	0.0	0.0	-2793.7596	-857.8501	NaN	NaN	0.2349	0.8921	0.0216	0.0217	0.0219	0.0212	0.0214
0.0	0.0	0.0	-2893.7596	1915.1499	NaN	NaN	-0.3	0.8918	0.0217	0.0217	0.0219	0.0214	0.0214
0.0	0.0	0.0	-1499.7596	2225.1499	NaN	NaN	1.3	0.8913	0.0219	0.0218	0.022	0.0216	0.0214
0.0	0.0	0.0	-624.7596	-178.8501	NaN	NaN	0.2226	0.8902	0.0223	0.0221	0.0222	0.0216	0.0215
0.0	0.0	0.0	-3578.7596	-3496.8501	NaN	NaN	0.4942	0.8898	0.0226	0.0223	0.0223	0.0216	0.0214
0.0	0.0	0.0	-4730.7596	865.1499	NaN	NaN	-0.2238	0.8902	0.0226	0.0222	0.0222	0.0215	0.0213
0.0	0.0	0.0	-2769.7596	-2762.8501	NaN	NaN	0.4994	0.8901	0.0226	0.0223	0.0223	0.0215	0.0213
0.0	0.0	0.0	-3253.7596	717.1499	NaN	NaN	-0.2827	0.8904	0.0224	0.0223	0.0222	0.0215	0.0212
0.0	0.0	0.0	-3655.7596	823.1499	NaN	NaN	-0.2906	0.8902	0.0225	0.0223	0.0223	0.0215	0.0212
0.0	0.0	0.0	-2094.7596	-1544.8501	NaN	NaN	0.4245	0.89	0.0226	0.0224	0.0223	0.0216	0.0212
0.0	0.0	0.0	-5202.7596	-252.8501	NaN	NaN	0.0463	0.8897	0.0227	0.0224	0.0223	0.0216	0.0213
0.0	0.0	0.0	-3835.7596	-951.8501	NaN	NaN	0.1988	0.8898	0.0227	0.0224	0.0223	0.0216	0.0212
0.0	0.0	0.0	-2363.7596	847.1499	NaN	NaN	-0.3	0.89	0.0226	0.0224	0.0223	0.0216	0.0211
0.0	0.0	0.0	-1318.7596	-767.8501	NaN	NaN	0.368	0.89	0.0226	0.0224	0.0223	0.0216	0.0212
0.0	0.0	0.0	-4032.7596	-666.8501	NaN	NaN	0.1419	0.8898	0.0228	0.0225	0.0223	0.0215	0.0211
0.0	0.0	0.0	-2684.7596	50.1499	NaN	NaN	-0.019	0.8898	0.0228	0.0225	0.0223	0.0215	0.0211
0.0	0.0	0.0	-1940.7596	1078.1499	NaN	NaN	-0.3	0.8895	0.0229	0.0225	0.0223	0.0215	0.0212
0.0	0.0	0.0	-2989.7596	-706.8501	NaN	NaN	0.1912	0.8894	0.023	0.0225	0.0224	0.0216	0.0212
0.0	0.0	0.0	-1754.7596	1890.1499	NaN	NaN	1.3	0.8894	0.023	0.0225	0.0224	0.0216	0.0211
0.0	0.0	0.0	-4138.7596	-1378.8501	NaN	NaN	0.2499	0.8888	0.0232	0.0226	0.0225	0.0216	0.0212
0.0	0.0	0.0	-4068.7596	4338.1499	NaN	NaN	1.3	0.889	0.0232	0.0226	0.0225	0.0216	0.0211
0.0	0.0	0.0	-4733.7596	-2062.8501	NaN	NaN	0.3035	0.8885	0.0234	0.0228	0.0226	0.0215	0.0212
0.0	0.0	0.0	-3734.7596	1901.1499	NaN	NaN	-0.3	0.889	0.0233	0.0228	0.0225	0.0214	0.0211
0.0	0.0	0.0	-3949.7596	-1456.8501	NaN	NaN	0.2695	0.8891	0.0233	0.0229	0.0224	0.0213	0.0211
0.0	0.0	0.0	-3229.7596	-325.8501	NaN	NaN	0.0916	0.8898	0.023	0.0228	0.0222	0.0211	0.021
0.0	0.0	0.0	-2868.7596	-185.8501	NaN	NaN	0.0608	0.8898	0.023	0.0228	0.0222	0.0211	0.0211
0.0	0.0	0.0	-3989.7596	1594.1499	NaN	NaN	-0.3	0.8901	0.0229	0.0228	0.0222	0.021	0.021
0.0	0.0	0.0	-4244.7596	741.1499	NaN	NaN	-0.2115	0.8901	0.0229	0.0228	0.0222	0.0209	0.0211
0.0	0.0	0.0	-3407.7596	-937.8501	NaN	NaN	0.2158	0.8901	0.023	0.0228	0.0222	0.0208	0.021
0.0	0.0	0.0	-4219.7596	-1253.8501	NaN	NaN	0.2291	0.89	0.0232	0.0229	0.0222	0.0208	0.021
0.0	0.0	0.0	-4738.7596	-2475.8501	NaN	NaN	0.3432	0.8904	0.0231	0.0228	0.0221	0.0206	0.0209
0.0	0.0	0.0	-2982.7596	-363.8501	NaN	NaN	0.1087	0.8908	0.023	0.0227	0.0221	0.0206	0.0209
0.0	0.0	0.0	-1939.7596	1365.1499	NaN	NaN	-0.3	0.8909	0.0229	0.0227	0.0221	0.0206	0.0209
0.0	0.0	0.0	-4237.7596	-1728.8501	NaN	NaN	0.2898	0.8905	0.023	0.0227	0.0222	0.0207	0.0209
0.0	0.0	0.0	-5152.7596	-112.8501	NaN	NaN	0.0214	0.8905	0.0231	0.0228	0.0222	0.0207	0.0208
0.0	0.0	0.0	-2716.7596	-1262.8501	NaN	NaN	0.3173	0.8904	0.0231	0.0229	0.0222	0.0206	0.0208
0.0	0.0	0.0	-2854.7596	-3643.8501	NaN	NaN	0.5607	0.8904	0.0232	0.0229	0.0222	0.0205	0.0208
0.0	0.0	0.0	-4292.7596	-4640.8501	NaN	NaN	0.5195	0.8904	0.0232	0.023	0.0222	0.0204	0.0209
0.0	0.0	0.0	-3840.7596	-935.8501	NaN	NaN	0.1959	0.8907	0.023	0.023	0.0222	0.0203	0.0208
0.0	0.0	0.0	-3442.7596	-982.8501	NaN	NaN	0.2221	0.891	0.0228	0.023	0.0221	0.0202	0.0208
0.0	0.0	0.0	-4302.7596	-945.8501	NaN	NaN	0.1802	0.891	0.0227	0.023	0.0221	0.0203	0.0209
0.0	0.0	0.0	-2994.7596	425.1499	NaN	NaN	-0.1655	0.8907	0.0227	0.0231	0.0222	0.0204	0.0209
0.0	0.0	0.0	-4007.7596	1985.1499	NaN	NaN	-0.3	0.8906	0.0227	0.0231	0.0222	0.0204	0.021
0.0	0.0	0.0	-3886.7596	-690.8501	NaN	NaN	0.1509	0.8903	0.0227	0.0232	0.0222	0.0205	0.021
0.0	0.0	0.0	-4521.7596	195.1499	NaN	NaN	-0.0451	0.8902	0.0228	0.0232	0.0223	0.0205	0.021
0.0	0.0	0.0	-2081.7596	-2521.8501	NaN	NaN	0.5478	0.89	0.0229	0.0232	0.0223	0.0205	0.0211
0.0	0.0	0.0	-2368.7596	-158.8501	NaN	NaN	0.0628	0.8902	0.0228	0.0232	0.0223	0.0205	0.0211
0.0	0.0	0.0	-4462.7596	265.1499	NaN	NaN	-0.0632	0.8905	0.0226	0.0231	0.0222	0.0204	0.021
0.0	0.0	0.0	-5247.7596	-1583.8501	NaN	NaN	0.2318	0.8905	0.0226	0.0231	0.0222	0.0204	0.0211
0.0	0.0	0.0	-2365.7596	831.1499	NaN	NaN	-0.3	0.8908	0.0225	0.0231	0.0222	0.0204	0.0211
0.0	0.0	0.0	-2562.7596	-2735.8501	NaN	NaN	0.5163	0.8907	0.0225	0.0231	0.0222	0.0205	0.0211
0.0	0.0	0.0	-2428.7596	-1898.8501	NaN	NaN	0.4388	0.8906	0.0224	0.0231	0.0222	0.0205	0.0211
0.0	0.0	0.0	-3024.7596	-862.8501	NaN	NaN	0.2219	0.8908	0.0223	0.0231	0.0222	0.0205	0.0212
0.0	0.0	0.0	-1098.7596	-2007.8501	NaN	NaN	0.6463	0.8908	0.0223	0.0231	0.0222	0.0205	0.0212
0.0	0.0	0.0	-3452.7596	-3207.8501	NaN	NaN	0.4816	0.891	0.0222	0.023	0.0221	0.0204	0.0213
0.0	0.0	0.0	-864.7596	-1856.8501	NaN	NaN	0.6823	0.8911	0.0221	0.0229	0.0221	0.0204	0.0213
0.0	0.0	0.0	-3859.7596	-846.8501	NaN	NaN	0.1799	0.8911	0.022	0.0229	0.0221	0.0205	0.0214
0.0	0.0	0.0	-3397.7596	-1115.8501	NaN	NaN	0.2472	0.8912	0.0219	0.0228	0.0222	0.0205	0.0214
0.0	0.0	0.0	-2734.7596	-462.8501	NaN	NaN	0.1447	0.8913	0.0217	0.0228	0.0222	0.0206	0.0214
0.0	0.0	0.0	-1507.7596	-1167.8501	NaN	NaN	0.4365	0.891	0.0218	0.0228	0.0223	0.0207	0.0214
0.0	0.0	0.0	-3844.7596	-1595.8501	NaN	NaN	0.2933	0.8912	0.0217	0.0227	0.0223	0.0207	0.0214
0.0	0.0	0.0	-3640.7596	-2280.8501	NaN	NaN	0.3852	0.8911	0.0218	0.0227	0.0224	0.0207	0.0214
0.0	0.0	0.0	-3186.7596	2535.1499	NaN	NaN	-0.3	0.8913	0.0217	0.0227	0.0224	0.0206	0.0214
0.0	0.0	0.0	-3936.7596	-2461.8501	NaN	NaN	0.3847	0.8913	0.0216	0.0226	0.0224	0.0206	0.0214
0.0	0.0	0.0	-2033.7596	-1938.8501	NaN	NaN	0.4881	0.8913	0.0216	0.0226	0.0225	0.0207	0.0214
0.0	0.0	0.0	-931.7596	2541.1499	NaN	NaN	1.3	0.8913	0.0216	0.0226	0.0225	0.0207	0.0213
0.0	0.0	0.0	-3633.7596	-3073.8501	NaN	NaN	0.4583	0.8912	0.0218	0.0225	0.0225	0.0207	0.0213
0.0	0.0	0.0	-3824.7596	-1950.8501	NaN	NaN	0.3378	0.8909	0.022	0.0226	0.0225	0.0207	0.0214
0.0	0.0	0.0	-4322.7596	-974.8501	NaN	NaN	0.184	0.8909	0.0221	0.0226	0.0224	0.0207	0.0213
0.0	0.0	0.0	-3544.7596	-1400.8501	NaN	NaN	0.2833	0.8905	0.0223	0.0228	0.0224	0.0207	0.0213
0.0	0.0	0.0	-2473.7596	-616.8501	NaN	NaN	0.1996	0.8902	0.0224	0.0229	0.0224	0.0208	0.0212
0.0	0.0	0.0	-2982.7596	390.1499	NaN	NaN	-0.1505	0.8898	0.0227	0.023	0.0224	0.021	0.0212
0.0	0.0	0.0	-3041.7596	-2571.8501	NaN	NaN	0.4581	0.889	0.023	0.0232	0.0225	0.0212	0.0212
0.0	0.0	0.0	-5004.7596	4584.1499	NaN	NaN	-0.3	0.8895	0.0229	0.0231	0.0224	0.0212	0.0209
0.0	0.0	0.0	-3265.7596	1804.1499	NaN	NaN	-0.3	0.8894	0.023	0.0231	0.0223	0.0213	0.0209
0.0	0.0	0.0	-4182.7596	220.1499	NaN	NaN	-0.0556	0.8888	0.0231	0.0232	0.0225	0.0214	0.0211
0.0	0.0	0.0	-4659.7596	2470.1499	NaN	NaN	-0.3	0.8885	0.0232	0.0232	0.0225	0.0215	0.0212
0.0	0.0	0.0	-4997.7596	-613.8501	NaN	NaN	0.1094	0.8884	0.0232	0.0232	0.0224	0.0214	0.0213
0.0	0.0	0.0	-4335.7596	209.1499	NaN	NaN	-0.0507	0.8883	0.0233	0.0233	0.0225	0.0214	0.0213
0.0	0.0	0.0	-4282.7596	-1805.8501	NaN	NaN	0.2966	0.8886	0.0232	0.0234	0.0224	0.0212	0.0212
0.0	0.0	0.0	-2441.7596	-3007.8501	NaN	NaN	0.5519	0.8897	0.0229	0.0233	0.0221	0.0208	0.0212
0.0	0.0	0.0	-1261.7596	-746.8501	NaN	NaN	0.3718	0.8905	0.0225	0.0232	0.0221	0.0205	0.0212
0.0	0.0	0.0	-4326.7596	-613.8501	NaN	NaN	0.1242	0.8913	0.0222	0.023	0.022	0.0202	0.0213
0.0	0.0	0.0	-4395.7596	-2503.8501	NaN	NaN	0.3629	0.8916	0.022	0.0229	0.022	0.0201	0.0213
0.0	0.0	0.0	-3075.7596	-665.8501	NaN	NaN	0.178	0.8922	0.0218	0.0227	0.0219	0.0201	0.0213
0.0	0.0	0.0	-2950.7596	-2551.8501	NaN	NaN	0.4638	0.8922	0.0218	0.0228	0.0219	0.02	0.0214
0.0	0.0	0.0	-4064.7596	-1928.8501	NaN	NaN	0.3218	0.8926	0.0217	0.0227	0.0217	0.02	0.0213
0.0	0.0	0.0	-1474.7596	-377.8501	NaN	NaN	0.204	0.8925	0.0217	0.0227	0.0217	0.02	0.0214
0.0	0.0	0.0	-3754.7596	-2129.8501	NaN	NaN	0.3619	0.8928	0.0216	0.0225	0.0217	0.02	0.0214
0.0	0.0	0.0	-4256.7596	1162.1499	NaN	NaN	-0.3	0.893	0.0216	0.0223	0.0216	0.0201	0.0213
0.0	0.0	0.0	-4219.7596	-1744.8501	NaN	NaN	0.2925	0.8941	0.0212	0.022	0.0215	0.02	0.0212
0.0	0.0	0.0	-2975.7596	-347.8501	NaN	NaN	0.1047	0.892	0.0219	0.0224	0.0217	0.0204	0.0216
0.0	0.0	0.0	-3140.7596	-1364.8501	NaN	NaN	0.3029	0.8926	0.0219	0.0223	0.0214	0.0203	0.0215
0.0	0.0	0.0	-2984.7596	-1752.8501	NaN	NaN	0.37	0.8926	0.022	0.0223	0.0213	0.0203	0.0215
0.0	0.0	0.0	-3673.7596	-1749.8501	NaN	NaN	0.3226	0.8927	0.0219	0.0222	0.0213	0.0204	0.0214
0.0	0.0	0.0	-1936.7596	-1039.8501	NaN	NaN	0.3493	0.8932	0.0219	0.0221	0.0212	0.0205	0.0211
0.0	0.0	0.0	-3177.7596	-623.8501	NaN	NaN	0.1641	0.8935	0.0217	0.022	0.0212	0.0206	0.0209
0.0	0.0	0.0	-3269.7596	-1219.8501	NaN	NaN	0.2717	0.8936	0.0217	0.022	0.0213	0.0207	0.0207
0.0	0.0	0.0	-3835.7596	-2905.8501	NaN	NaN	0.431	0.8941	0.0215	0.0218	0.0214	0.0207	0.0205
0.0	0.0	0.0	-3118.7596	-781.8501	NaN	NaN	0.2004	0.8949	0.0213	0.0216	0.0215	0.0205	0.0203
0.0	0.0	0.0	-4143.7596	3420.1499	NaN	NaN	-0.3	0.8953	0.0211	0.0212	0.0217	0.0205	0.0202
0.0	0.0	0.0	-3642.7596	500.1499	NaN	NaN	-0.1592	0.8958	0.0209	0.0209	0.0218	0.0206	0.02
0.0	0.0	0.0	-3748.7596	-0.8501	NaN	NaN	0.0002	0.8956	0.0208	0.0208	0.0219	0.0207	0.02
0.0	0.0	0.0	-4092.7596	-1864.8501	NaN	NaN	0.313	0.8942	0.021	0.0211	0.0222	0.0212	0.0203
0.0	0.0	0.0	-4204.7596	-2016.8501	NaN	NaN	0.3242	0.895	0.0209	0.021	0.0219	0.021	0.0201
0.0	0.0	0.0	-4442.7596	-1490.8501	NaN	NaN	0.2513	0.8843	0.0228	0.023	0.0238	0.0234	0.0227
0.0	0.0	0.0	-4406.7596	1994.1499	NaN	NaN	-0.3	0.9059	0.0184	0.0187	0.0202	0.0193	0.0175
