# Supplementary material for: DeepFRET, a software for rapid and automated single-molecule FRET data classification using deep learning
Source: eLife. 2020 Nov 3;9:e60404. doi: 10.7554/eLife.60404 (PMC7609065; doi:10.7554/eLife.60404)
Supplement: Figure 4—source data 1. [file elife-60404-fig4-data1.zip › Figure 4-source data 1/Fig_S4a/Traces/traces_all_n294/Traces_Fig2d_4mMAc_mov1_combined_tif_pair69.txt]

Exported by DeepFRET
Date: 2020-08-26, 18:13
Video filename: None
FRET pair #69
Bleaches at 12
D-Dexc-bg	A-Dexc-bg	A-Aexc-bg	D-Dexc-rw	A-Dexc-rw	A-Aexc-rw	S	E	p_bleached	p_aggregated	p_noisy	p_scrambled	p_static	p_dynamic
0.0	0.0	0.0	39973.8601	9439.8759	NaN	NaN	0.191	0.04	0.0781	0.0243	0.7188	0.0647	0.0741
0.0	0.0	0.0	32824.8601	12217.8759	NaN	NaN	0.2713	0.0409	0.0748	0.0233	0.7229	0.0591	0.079
0.0	0.0	0.0	35665.8601	10309.8759	NaN	NaN	0.2242	0.0548	0.0968	0.0243	0.6925	0.0574	0.0741
0.0	0.0	0.0	35396.8601	14084.8759	NaN	NaN	0.2846	0.0647	0.1118	0.0236	0.6727	0.0562	0.0711
0.0	0.0	0.0	36322.8601	10130.8759	NaN	NaN	0.2181	0.0836	0.1237	0.0242	0.6473	0.0543	0.0669
0.0	0.0	0.0	39608.8601	11283.8759	NaN	NaN	0.2217	0.0884	0.1181	0.024	0.6516	0.0547	0.0632
0.0	0.0	0.0	34359.8601	11486.8759	NaN	NaN	0.2505	0.0846	0.1099	0.0242	0.665	0.0555	0.0607
0.0	0.0	0.0	35110.8601	10421.8759	NaN	NaN	0.2289	0.0772	0.0935	0.0242	0.6933	0.0513	0.0605
0.0	0.0	0.0	32734.8601	11878.8759	NaN	NaN	0.2663	0.0705	0.0873	0.0243	0.7089	0.0502	0.0588
0.0	0.0	0.0	36889.8601	10489.8759	NaN	NaN	0.2214	0.0677	0.087	0.0259	0.7081	0.0529	0.0584
0.0	0.0	0.0	40696.8601	10425.8759	NaN	NaN	0.2039	0.0759	0.0864	0.0288	0.6912	0.057	0.0606
0.0	0.0	0.0	39632.8601	13401.8759	NaN	NaN	0.2527	0.109	0.0871	0.0343	0.6489	0.0591	0.0616
0.0	0.0	0.0	5517.8601	625.8759	NaN	NaN	0.1019	0.5058	0.143	0.0221	0.2409	0.053	0.0353
0.0	0.0	0.0	3080.8601	2905.8759	NaN	NaN	0.4854	0.7811	0.0632	0.019	0.0723	0.0316	0.0329
0.0	0.0	0.0	4075.8601	175.8759	NaN	NaN	0.0414	0.8223	0.0443	0.019	0.0563	0.03	0.0281
0.0	0.0	0.0	1788.8601	955.8759	NaN	NaN	0.3483	0.7709	0.0496	0.0189	0.0955	0.0287	0.0364
0.0	0.0	0.0	30352.8601	6957.8759	NaN	NaN	0.1865	0.4174	0.095	0.0272	0.3718	0.0395	0.0492
0.0	0.0	0.0	41077.8601	12480.8759	NaN	NaN	0.233	0.2043	0.0825	0.0224	0.5983	0.0416	0.051
0.0	0.0	0.0	40578.8601	11567.8759	NaN	NaN	0.2218	0.1784	0.0782	0.0232	0.6288	0.0393	0.0522
0.0	0.0	0.0	39250.8601	15243.8759	NaN	NaN	0.2797	0.1478	0.072	0.0245	0.661	0.039	0.0556
0.0	0.0	0.0	40205.8601	13047.8759	NaN	NaN	0.245	0.1245	0.0666	0.0255	0.6883	0.0391	0.056
0.0	0.0	0.0	38057.8601	12810.8759	NaN	NaN	0.2518	0.1044	0.0613	0.0279	0.7077	0.0405	0.0582
0.0	0.0	0.0	40127.8601	11625.8759	NaN	NaN	0.2246	0.0943	0.0574	0.031	0.7135	0.0421	0.0617
0.0	0.0	0.0	39028.8601	6854.8759	NaN	NaN	0.1494	0.0933	0.0549	0.0332	0.7121	0.0425	0.064
0.0	0.0	0.0	38245.8601	10821.8759	NaN	NaN	0.2205	0.096	0.0533	0.0352	0.7063	0.0427	0.0666
0.0	0.0	0.0	45377.8601	9156.8759	NaN	NaN	0.1679	0.0972	0.0508	0.036	0.7051	0.0423	0.0686
0.0	0.0	0.0	36737.8601	13858.8759	NaN	NaN	0.2739	0.1041	0.0511	0.0352	0.6998	0.0411	0.0687
0.0	0.0	0.0	38693.8601	10381.8759	NaN	NaN	0.2115	0.1084	0.0529	0.0339	0.6952	0.0411	0.0686
0.0	0.0	0.0	42150.8601	13228.8759	NaN	NaN	0.2389	0.1108	0.0556	0.0328	0.6902	0.0415	0.0691
0.0	0.0	0.0	41828.8601	12044.8759	NaN	NaN	0.2236	0.116	0.0613	0.0327	0.6763	0.0434	0.0704
0.0	0.0	0.0	40636.8601	9562.8759	NaN	NaN	0.1905	0.1207	0.0663	0.0319	0.6641	0.0457	0.0714
0.0	0.0	0.0	34189.8601	8098.8759	NaN	NaN	0.1915	0.1185	0.0717	0.0315	0.6584	0.0483	0.0716
0.0	0.0	0.0	37662.8601	12410.8759	NaN	NaN	0.2479	0.1094	0.0803	0.0319	0.6581	0.0497	0.0706
0.0	0.0	0.0	38713.8601	9165.8759	NaN	NaN	0.1914	0.1061	0.0933	0.0333	0.6492	0.0482	0.07
0.0	0.0	0.0	43433.8601	9540.8759	NaN	NaN	0.1801	0.1029	0.1085	0.0355	0.6359	0.0465	0.0707
0.0	0.0	0.0	40141.8601	9739.8759	NaN	NaN	0.1953	0.0993	0.1247	0.0362	0.6246	0.0457	0.0695
0.0	0.0	0.0	43292.8601	8006.8759	NaN	NaN	0.1561	0.1014	0.1364	0.0369	0.6103	0.046	0.0691
0.0	0.0	0.0	43711.8601	10881.8759	NaN	NaN	0.1993	0.1091	0.1399	0.0367	0.5976	0.0481	0.0686
0.0	0.0	0.0	43005.8601	7507.8759	NaN	NaN	0.1486	0.1142	0.1424	0.0374	0.5847	0.0538	0.0675
0.0	0.0	0.0	39824.8601	12591.8759	NaN	NaN	0.2402	0.1242	0.1409	0.0407	0.5596	0.0638	0.0709
0.0	0.0	0.0	41783.8601	14939.8759	NaN	NaN	0.2634	0.1739	0.1292	0.0583	0.4768	0.0836	0.0782
0.0	0.0	0.0	20751.8601	5897.8759	NaN	NaN	0.2213	0.6638	0.0784	0.0338	0.124	0.056	0.0439
0.0	0.0	0.0	1490.8601	2271.8759	NaN	NaN	0.6038	0.8762	0.0315	0.0166	0.0288	0.025	0.0219
0.0	0.0	0.0	2679.8601	1186.8759	NaN	NaN	0.3069	0.8808	0.0292	0.0175	0.0257	0.0239	0.0229
0.0	0.0	0.0	3749.8601	-696.1241	NaN	NaN	-0.228	0.884	0.0299	0.0174	0.024	0.0232	0.0214
0.0	0.0	0.0	2943.8601	4023.8759	NaN	NaN	0.5775	0.8812	0.0306	0.018	0.0244	0.0238	0.022
0.0	0.0	0.0	2395.8601	2163.8759	NaN	NaN	0.4746	0.8833	0.0296	0.017	0.0232	0.0243	0.0225
0.0	0.0	0.0	3398.8601	2266.8759	NaN	NaN	0.4001	0.8753	0.0334	0.0171	0.0244	0.0251	0.0248
0.0	0.0	0.0	4285.8601	758.8759	NaN	NaN	0.1504	0.8801	0.0322	0.0171	0.0235	0.0234	0.0237
0.0	0.0	0.0	2884.8601	1498.8759	NaN	NaN	0.3419	0.8806	0.0314	0.018	0.024	0.0228	0.0233
0.0	0.0	0.0	1544.8601	-1974.1241	NaN	NaN	1.3	0.8794	0.0318	0.0187	0.0244	0.0227	0.023
0.0	0.0	0.0	3248.8601	-589.1241	NaN	NaN	-0.2215	0.8755	0.0327	0.0198	0.0255	0.0233	0.0232
0.0	0.0	0.0	4963.8601	1157.8759	NaN	NaN	0.1891	0.8756	0.032	0.0199	0.0254	0.0238	0.0233
0.0	0.0	0.0	2464.8601	619.8759	NaN	NaN	0.2009	0.8787	0.0304	0.0198	0.0245	0.0236	0.023
0.0	0.0	0.0	1281.8601	-1443.1241	NaN	NaN	1.3	0.8796	0.0297	0.0198	0.0244	0.0239	0.0227
0.0	0.0	0.0	2479.8601	-538.1241	NaN	NaN	-0.2771	0.8792	0.0294	0.0198	0.0247	0.0244	0.0225
0.0	0.0	0.0	2504.8601	-1191.1241	NaN	NaN	-0.3	0.8788	0.0294	0.0197	0.0252	0.0246	0.0222
0.0	0.0	0.0	2284.8601	33.8759	NaN	NaN	0.0146	0.8783	0.029	0.0197	0.026	0.0249	0.022
0.0	0.0	0.0	1159.8601	-538.1241	NaN	NaN	-0.3	0.8785	0.0284	0.0197	0.0268	0.0249	0.0216
0.0	0.0	0.0	223.8601	-561.1241	NaN	NaN	1.3	0.8776	0.0283	0.0199	0.0275	0.0252	0.0216
0.0	0.0	0.0	1045.8601	1195.8759	NaN	NaN	0.5335	0.8751	0.029	0.02	0.029	0.0249	0.0222
0.0	0.0	0.0	2346.8601	-1016.1241	NaN	NaN	-0.3	0.8712	0.0302	0.0202	0.0306	0.0246	0.0233
0.0	0.0	0.0	2676.8601	-362.1241	NaN	NaN	-0.1564	0.8686	0.0311	0.0203	0.0317	0.0244	0.0239
0.0	0.0	0.0	2248.8601	1112.8759	NaN	NaN	0.331	0.8573	0.035	0.0199	0.0358	0.0259	0.0261
0.0	0.0	0.0	1277.8601	1441.8759	NaN	NaN	0.5302	0.8297	0.046	0.018	0.0491	0.0281	0.0291
0.0	0.0	0.0	31935.8601	9692.8759	NaN	NaN	0.2328	0.7546	0.0837	0.0193	0.0779	0.0285	0.036
0.0	0.0	0.0	31398.8601	6175.8759	NaN	NaN	0.1644	0.6022	0.1755	0.0251	0.1231	0.0316	0.0424
0.0	0.0	0.0	28142.8601	8719.8759	NaN	NaN	0.2365	0.5134	0.2248	0.028	0.1484	0.0352	0.0502
0.0	0.0	0.0	31347.8601	13528.8759	NaN	NaN	0.3015	0.4982	0.2019	0.0299	0.1813	0.0361	0.0526
0.0	0.0	0.0	35774.8601	9262.8759	NaN	NaN	0.2057	0.6073	0.1268	0.0225	0.1709	0.0329	0.0396
0.0	0.0	0.0	37714.8601	10845.8759	NaN	NaN	0.2233	0.6144	0.0911	0.0219	0.1986	0.0338	0.0402
0.0	0.0	0.0	31187.8601	5905.8759	NaN	NaN	0.1592	0.6134	0.0765	0.0212	0.2145	0.0348	0.0397
0.0	0.0	0.0	35520.8601	7610.8759	NaN	NaN	0.1765	0.5601	0.0734	0.0237	0.263	0.0393	0.0406
0.0	0.0	0.0	32701.8601	7213.8759	NaN	NaN	0.1807	0.632	0.0631	0.0209	0.2063	0.0403	0.0374
0.0	0.0	0.0	23403.8601	2456.8759	NaN	NaN	0.095	0.8015	0.0417	0.0171	0.0835	0.0293	0.0269
0.0	0.0	0.0	3722.8601	-200.1241	NaN	NaN	-0.0568	0.8707	0.0271	0.0166	0.0384	0.0226	0.0246
0.0	0.0	0.0	1746.8601	-3295.1241	NaN	NaN	1.3	0.8886	0.0222	0.0187	0.0288	0.0214	0.0203
0.0	0.0	0.0	585.8601	327.8759	NaN	NaN	0.3588	0.8929	0.0212	0.0191	0.027	0.021	0.0188
0.0	0.0	0.0	4332.8601	1415.8759	NaN	NaN	0.2463	0.8939	0.0206	0.0192	0.0267	0.0211	0.0183
0.0	0.0	0.0	2173.8601	1216.8759	NaN	NaN	0.3589	0.8949	0.0202	0.0193	0.0264	0.0213	0.018
0.0	0.0	0.0	71.8601	1571.8759	NaN	NaN	0.9563	0.8948	0.0202	0.0194	0.0261	0.0216	0.0179
0.0	0.0	0.0	888.8601	-1774.1241	NaN	NaN	1.3	0.8931	0.0211	0.0195	0.0261	0.0221	0.0181
0.0	0.0	0.0	2798.8601	1354.8759	NaN	NaN	0.3262	0.8909	0.0221	0.0197	0.0261	0.0226	0.0186
0.0	0.0	0.0	1547.8601	-954.1241	NaN	NaN	-0.3	0.8898	0.0226	0.0198	0.0259	0.023	0.0189
0.0	0.0	0.0	2231.8601	670.8759	NaN	NaN	0.2311	0.889	0.0229	0.0199	0.026	0.0232	0.019
0.0	0.0	0.0	3030.8601	-804.1241	NaN	NaN	-0.3	0.8894	0.0229	0.0199	0.0259	0.0231	0.0188
0.0	0.0	0.0	2116.8601	1034.8759	NaN	NaN	0.3284	0.8902	0.0229	0.0199	0.0255	0.0228	0.0187
0.0	0.0	0.0	2601.8601	-433.1241	NaN	NaN	-0.1997	0.8906	0.0229	0.0201	0.0252	0.0227	0.0186
0.0	0.0	0.0	979.8601	1014.8759	NaN	NaN	0.5088	0.8909	0.0229	0.0202	0.025	0.0225	0.0185
0.0	0.0	0.0	-422.1399	-1304.1241	NaN	NaN	0.7555	0.8909	0.023	0.0204	0.0247	0.0225	0.0185
0.0	0.0	0.0	13.8601	441.8759	NaN	NaN	0.9696	0.8912	0.023	0.0204	0.0244	0.0224	0.0186
0.0	0.0	0.0	1605.8601	-1485.1241	NaN	NaN	-0.3	0.8915	0.0231	0.0204	0.024	0.0221	0.0188
0.0	0.0	0.0	2124.8601	-652.1241	NaN	NaN	-0.3	0.8921	0.0233	0.0203	0.0236	0.0219	0.0189
0.0	0.0	0.0	3024.8601	-1528.1241	NaN	NaN	-0.3	0.8919	0.0235	0.0202	0.0235	0.0219	0.019
0.0	0.0	0.0	1869.8601	-2017.1241	NaN	NaN	1.3	0.892	0.0235	0.0202	0.0235	0.0219	0.0189
0.0	0.0	0.0	2261.8601	-954.1241	NaN	NaN	-0.3	0.8922	0.0234	0.0201	0.0236	0.0219	0.0189
0.0	0.0	0.0	2000.8601	-1329.1241	NaN	NaN	-0.3	0.893	0.023	0.0199	0.0237	0.0218	0.0187
0.0	0.0	0.0	1573.8601	638.8759	NaN	NaN	0.2887	0.8945	0.0225	0.0194	0.0237	0.0214	0.0186
0.0	0.0	0.0	1321.8601	-1325.1241	NaN	NaN	1.3	0.8947	0.0224	0.0192	0.0238	0.0213	0.0186
0.0	0.0	0.0	842.8601	-730.1241	NaN	NaN	-0.3	0.8952	0.0224	0.019	0.0237	0.0212	0.0185
0.0	0.0	0.0	2539.8601	203.8759	NaN	NaN	0.0743	0.8954	0.0224	0.0189	0.0238	0.0212	0.0184
0.0	0.0	0.0	3104.8601	506.8759	NaN	NaN	0.1403	0.8959	0.0224	0.0186	0.0236	0.0211	0.0183
0.0	0.0	0.0	1011.8601	927.8759	NaN	NaN	0.4784	0.8961	0.0225	0.0183	0.0236	0.0211	0.0184
0.0	0.0	0.0	-376.1399	-1080.1241	NaN	NaN	0.7417	0.8957	0.0228	0.0182	0.0236	0.0212	0.0186
0.0	0.0	0.0	1268.8601	1299.8759	NaN	NaN	0.506	0.8959	0.0229	0.018	0.0235	0.0211	0.0186
0.0	0.0	0.0	636.8601	-991.1241	NaN	NaN	1.3	0.8955	0.0231	0.018	0.0237	0.0212	0.0186
0.0	0.0	0.0	2010.8601	397.8759	NaN	NaN	0.1652	0.8954	0.023	0.018	0.0238	0.0212	0.0185
0.0	0.0	0.0	2658.8601	973.8759	NaN	NaN	0.2681	0.8952	0.023	0.0179	0.0242	0.0213	0.0184
0.0	0.0	0.0	2225.8601	-1031.1241	NaN	NaN	-0.3	0.8945	0.0232	0.0179	0.0246	0.0215	0.0184
0.0	0.0	0.0	1919.8601	-363.1241	NaN	NaN	-0.2333	0.8936	0.0233	0.0179	0.0249	0.0217	0.0186
0.0	0.0	0.0	1128.8601	36.8759	NaN	NaN	0.0316	0.8936	0.0232	0.0178	0.025	0.0218	0.0186
0.0	0.0	0.0	1136.8601	-2672.1241	NaN	NaN	1.3	0.8933	0.0232	0.0178	0.0252	0.0218	0.0187
0.0	0.0	0.0	1055.8601	0.8759	NaN	NaN	0.0008	0.8936	0.023	0.0177	0.0252	0.0218	0.0187
0.0	0.0	0.0	1221.8601	-1075.1241	NaN	NaN	-0.3	0.8933	0.0231	0.0176	0.0254	0.0218	0.0188
0.0	0.0	0.0	670.8601	-3472.1241	NaN	NaN	1.2395	0.8927	0.0232	0.0177	0.0256	0.0219	0.0189
0.0	0.0	0.0	2206.8601	1684.8759	NaN	NaN	0.4329	0.8933	0.0229	0.0177	0.0255	0.0219	0.0187
0.0	0.0	0.0	-302.1399	-1421.1241	NaN	NaN	0.8247	0.8933	0.0229	0.0177	0.0254	0.0219	0.0187
0.0	0.0	0.0	1064.8601	-1519.1241	NaN	NaN	1.3	0.8936	0.0228	0.0178	0.0252	0.022	0.0186
0.0	0.0	0.0	3743.8601	1313.8759	NaN	NaN	0.2598	0.8952	0.0223	0.0176	0.0249	0.0218	0.0182
0.0	0.0	0.0	2604.8601	726.8759	NaN	NaN	0.2182	0.8953	0.0223	0.0176	0.0247	0.0219	0.0182
0.0	0.0	0.0	1979.8601	21.8759	NaN	NaN	0.0109	0.8958	0.0222	0.0175	0.0245	0.0219	0.0182
0.0	0.0	0.0	2750.8601	-1104.1241	NaN	NaN	-0.3	0.8961	0.0221	0.0175	0.0243	0.0218	0.0182
0.0	0.0	0.0	2008.8601	-7.1241	NaN	NaN	-0.0036	0.8963	0.0221	0.0175	0.0241	0.0219	0.0181
0.0	0.0	0.0	3314.8601	2781.8759	NaN	NaN	0.4563	0.8967	0.0221	0.0174	0.0239	0.0218	0.0181
0.0	0.0	0.0	-258.1399	-3078.1241	NaN	NaN	0.9226	0.896	0.0225	0.0174	0.0238	0.022	0.0183
0.0	0.0	0.0	-1677.1399	-1351.1241	NaN	NaN	0.4462	0.8961	0.0224	0.0174	0.0237	0.022	0.0184
0.0	0.0	0.0	113.8601	66.8759	NaN	NaN	0.37	0.8962	0.0224	0.0173	0.0236	0.022	0.0184
0.0	0.0	0.0	142.8601	1347.8759	NaN	NaN	0.9042	0.8963	0.0224	0.0174	0.0235	0.022	0.0184
0.0	0.0	0.0	1087.8601	-1512.1241	NaN	NaN	1.3	0.8964	0.0224	0.0173	0.0235	0.0221	0.0184
0.0	0.0	0.0	2256.8601	-1682.1241	NaN	NaN	-0.3	0.8972	0.0221	0.0172	0.0232	0.022	0.0182
0.0	0.0	0.0	1405.8601	2713.8759	NaN	NaN	0.6587	0.8972	0.0221	0.0172	0.0232	0.0222	0.0182
0.0	0.0	0.0	2325.8601	-1956.1241	NaN	NaN	-0.3	0.8962	0.0224	0.0173	0.0232	0.0224	0.0184
0.0	0.0	0.0	2747.8601	-2825.1241	NaN	NaN	1.3	0.896	0.0224	0.0173	0.0232	0.0226	0.0185
0.0	0.0	0.0	1918.8601	1331.8759	NaN	NaN	0.4097	0.8967	0.0222	0.0173	0.0229	0.0225	0.0185
0.0	0.0	0.0	3470.8601	2972.8759	NaN	NaN	0.4614	0.8971	0.022	0.0172	0.0228	0.0226	0.0184
0.0	0.0	0.0	2770.8601	1792.8759	NaN	NaN	0.3929	0.8974	0.0219	0.0171	0.0226	0.0226	0.0184
0.0	0.0	0.0	1343.8601	-2072.1241	NaN	NaN	1.3	0.8974	0.0218	0.017	0.0226	0.0227	0.0184
0.0	0.0	0.0	702.8601	3633.8759	NaN	NaN	0.8379	0.8979	0.0217	0.0169	0.0224	0.0226	0.0184
0.0	0.0	0.0	3743.8601	-3125.1241	NaN	NaN	-0.3	0.898	0.0217	0.0169	0.0224	0.0227	0.0184
0.0	0.0	0.0	2459.8601	1361.8759	NaN	NaN	0.3564	0.899	0.0214	0.0168	0.0221	0.0226	0.0182
0.0	0.0	0.0	1035.8601	277.8759	NaN	NaN	0.2115	0.8998	0.0212	0.0166	0.0219	0.0225	0.018
0.0	0.0	0.0	1529.8601	1487.8759	NaN	NaN	0.493	0.9002	0.021	0.0166	0.0218	0.0225	0.0179
0.0	0.0	0.0	36.8601	-1632.1241	NaN	NaN	1.0231	0.8998	0.0212	0.0166	0.0219	0.0227	0.0179
0.0	0.0	0.0	1906.8601	-1324.1241	NaN	NaN	-0.3	0.9006	0.021	0.0164	0.0218	0.0227	0.0176
0.0	0.0	0.0	-595.1399	576.8759	NaN	NaN	-0.3	0.9018	0.0207	0.0161	0.0217	0.0225	0.0171
0.0	0.0	0.0	-1017.1399	896.8759	NaN	NaN	-0.3	0.9025	0.0202	0.0162	0.0219	0.0228	0.0165
0.0	0.0	0.0	2086.8601	-2439.1241	NaN	NaN	1.3	0.9027	0.0202	0.0163	0.0221	0.0229	0.0157
0.0	0.0	0.0	2108.8601	-1611.1241	NaN	NaN	-0.3	0.9041	0.0201	0.0162	0.0219	0.0226	0.0151
0.0	0.0	0.0	2605.8601	564.8759	NaN	NaN	0.1782	0.906	0.0197	0.0161	0.0216	0.0223	0.0143
0.0	0.0	0.0	-86.1399	-428.1241	NaN	NaN	0.8325	0.9071	0.0194	0.0161	0.0215	0.0221	0.0137
0.0	0.0	0.0	2190.8601	1020.8759	NaN	NaN	0.3179	0.9088	0.0188	0.016	0.0212	0.0219	0.0132
0.0	0.0	0.0	1707.8601	-705.1241	NaN	NaN	-0.3	0.9087	0.0188	0.0161	0.0213	0.0221	0.0129
0.0	0.0	0.0	1419.8601	850.8759	NaN	NaN	0.3747	0.9087	0.0187	0.0162	0.0213	0.0223	0.0128
0.0	0.0	0.0	230.8601	-1572.1241	NaN	NaN	1.1721	0.9073	0.0191	0.0164	0.0216	0.0228	0.0128
0.0	0.0	0.0	400.8601	2782.8759	NaN	NaN	0.8741	0.9073	0.0189	0.0166	0.0216	0.0229	0.0127
0.0	0.0	0.0	1788.8601	2544.8759	NaN	NaN	0.5872	0.9066	0.0192	0.0166	0.0217	0.0231	0.0127
0.0	0.0	0.0	1932.8601	-667.1241	NaN	NaN	-0.3	0.9056	0.0195	0.0168	0.022	0.0234	0.0127
0.0	0.0	0.0	2118.8601	2432.8759	NaN	NaN	0.5345	0.9054	0.0196	0.0169	0.022	0.0234	0.0127
0.0	0.0	0.0	1566.8601	50.8759	NaN	NaN	0.0314	0.9045	0.0201	0.0169	0.0222	0.0236	0.0127
0.0	0.0	0.0	1806.8601	-809.1241	NaN	NaN	-0.3	0.9032	0.0207	0.0172	0.0223	0.0238	0.0127
0.0	0.0	0.0	583.8601	-2005.1241	NaN	NaN	1.3	0.9024	0.0212	0.0173	0.0225	0.0239	0.0127
0.0	0.0	0.0	2732.8601	735.8759	NaN	NaN	0.2121	0.902	0.0215	0.0175	0.0225	0.0237	0.0128
0.0	0.0	0.0	1483.8601	2155.8759	NaN	NaN	0.5923	0.9015	0.0219	0.0177	0.0226	0.0235	0.0128
0.0	0.0	0.0	1944.8601	557.8759	NaN	NaN	0.2229	0.9005	0.0226	0.0178	0.0227	0.0234	0.0129
0.0	0.0	0.0	1724.8601	-3472.1241	NaN	NaN	1.3	0.8981	0.0238	0.0182	0.0232	0.0235	0.0133
0.0	0.0	0.0	2114.8601	1345.8759	NaN	NaN	0.3889	0.8974	0.0243	0.0185	0.0232	0.0233	0.0134
0.0	0.0	0.0	-674.1399	-2407.1241	NaN	NaN	0.7812	0.8955	0.0254	0.0187	0.0236	0.0232	0.0136
0.0	0.0	0.0	843.8601	2362.8759	NaN	NaN	0.7368	0.8944	0.0259	0.019	0.0237	0.0231	0.0138
0.0	0.0	0.0	1046.8601	-1015.1241	NaN	NaN	-0.3	0.8927	0.027	0.0191	0.0241	0.0231	0.0141
0.0	0.0	0.0	-45.1399	127.8759	NaN	NaN	1.3	0.8914	0.0277	0.0194	0.0242	0.023	0.0143
0.0	0.0	0.0	-673.1399	133.8759	NaN	NaN	-0.2483	0.8895	0.0287	0.0196	0.0246	0.0231	0.0146
0.0	0.0	0.0	1036.8601	-298.1241	NaN	NaN	-0.3	0.8881	0.0294	0.0199	0.0248	0.0229	0.0149
0.0	0.0	0.0	289.8601	118.8759	NaN	NaN	0.2908	0.8867	0.0302	0.0201	0.0251	0.0228	0.0151
0.0	0.0	0.0	1022.8601	1406.8759	NaN	NaN	0.579	0.8864	0.0303	0.0203	0.0251	0.0226	0.0153
0.0	0.0	0.0	-962.1399	-1044.1241	NaN	NaN	0.5204	0.8851	0.031	0.0206	0.0254	0.0225	0.0155
0.0	0.0	0.0	1860.8601	-865.1241	NaN	NaN	-0.3	0.8847	0.031	0.0208	0.0254	0.0223	0.0157
0.0	0.0	0.0	459.8601	-1194.1241	NaN	NaN	1.3	0.8836	0.0315	0.0211	0.0255	0.0223	0.016
0.0	0.0	0.0	2851.8601	192.8759	NaN	NaN	0.0633	0.8834	0.0315	0.0213	0.0254	0.0222	0.0161
0.0	0.0	0.0	430.8601	1534.8759	NaN	NaN	0.7808	0.8825	0.0319	0.0215	0.0255	0.0222	0.0163
0.0	0.0	0.0	586.8601	501.8759	NaN	NaN	0.461	0.8815	0.0325	0.0217	0.0255	0.0223	0.0165
0.0	0.0	0.0	1140.8601	-1079.1241	NaN	NaN	-0.3	0.8799	0.0333	0.0218	0.0258	0.0223	0.0168
0.0	0.0	0.0	1080.8601	298.8759	NaN	NaN	0.2166	0.8789	0.034	0.022	0.0259	0.0223	0.017
0.0	0.0	0.0	1480.8601	1220.8759	NaN	NaN	0.4519	0.8779	0.0346	0.0221	0.0259	0.0223	0.0171
0.0	0.0	0.0	-206.1399	-295.1241	NaN	NaN	0.5888	0.8768	0.0355	0.0221	0.0261	0.0222	0.0173
0.0	0.0	0.0	100.8601	-64.1241	NaN	NaN	-0.3	0.8757	0.0363	0.0223	0.0262	0.0221	0.0174
0.0	0.0	0.0	-231.1399	-402.1241	NaN	NaN	0.635	0.8744	0.0373	0.0223	0.0263	0.022	0.0176
0.0	0.0	0.0	1712.8601	-1282.1241	NaN	NaN	-0.3	0.8736	0.038	0.0225	0.0264	0.0219	0.0178
0.0	0.0	0.0	-277.1399	3426.8759	NaN	NaN	1.088	0.8736	0.0383	0.0224	0.0263	0.0215	0.0178
0.0	0.0	0.0	599.8601	-763.1241	NaN	NaN	1.3	0.8724	0.039	0.0225	0.0266	0.0214	0.0181
0.0	0.0	0.0	-454.1399	-1255.1241	NaN	NaN	0.7343	0.8742	0.0385	0.0219	0.0265	0.0204	0.0185
0.0	0.0	0.0	-866.1399	-1536.1241	NaN	NaN	0.6394	0.8737	0.0392	0.0218	0.0265	0.0202	0.0187
0.0	0.0	0.0	1284.8601	1946.8759	NaN	NaN	0.6024	0.8734	0.0395	0.0218	0.0265	0.0199	0.0189
0.0	0.0	0.0	-551.1399	2107.8759	NaN	NaN	1.3	0.8725	0.0401	0.0217	0.0266	0.0198	0.0192
0.0	0.0	0.0	-1281.1399	3500.8759	NaN	NaN	1.3	0.8719	0.0407	0.0217	0.0267	0.0196	0.0194
0.0	0.0	0.0	-1021.1399	109.8759	NaN	NaN	-0.1206	0.8711	0.0414	0.0216	0.0268	0.0194	0.0196
0.0	0.0	0.0	-708.1399	1087.8759	NaN	NaN	1.3	0.8704	0.0419	0.0216	0.0269	0.0193	0.0199
0.0	0.0	0.0	5.8601	-2274.1241	NaN	NaN	1.0026	0.8696	0.0425	0.0216	0.027	0.0192	0.0201
0.0	0.0	0.0	-534.1399	468.8759	NaN	NaN	-0.3	0.869	0.0428	0.0215	0.0271	0.0193	0.0203
0.0	0.0	0.0	-782.1399	-888.1241	NaN	NaN	0.5317	0.8687	0.0429	0.0214	0.0273	0.0193	0.0204
0.0	0.0	0.0	305.8601	1715.8759	NaN	NaN	0.8487	0.869	0.0426	0.0213	0.0274	0.0192	0.0205
0.0	0.0	0.0	-697.1399	255.8759	NaN	NaN	-0.3	0.869	0.0427	0.0212	0.0275	0.0192	0.0204
0.0	0.0	0.0	-3089.1399	209.8759	NaN	NaN	-0.0729	0.8705	0.0422	0.021	0.0273	0.0189	0.0201
0.0	0.0	0.0	1845.8601	-1435.1241	NaN	NaN	-0.3	0.8716	0.0418	0.0208	0.0273	0.0186	0.0198
0.0	0.0	0.0	-773.1399	-538.1241	NaN	NaN	0.4104	0.8732	0.0412	0.0205	0.0272	0.0184	0.0194
0.0	0.0	0.0	68.8601	-177.1241	NaN	NaN	1.3	0.8747	0.0407	0.0202	0.0272	0.0181	0.019
0.0	0.0	0.0	1537.8601	-26.1241	NaN	NaN	-0.0173	0.8762	0.04	0.0199	0.0272	0.0179	0.0188
0.0	0.0	0.0	1677.8601	-157.1241	NaN	NaN	-0.1033	0.8775	0.0395	0.0196	0.0273	0.0177	0.0185
0.0	0.0	0.0	1194.8601	1458.8759	NaN	NaN	0.5497	0.8784	0.0389	0.0194	0.0274	0.0176	0.0182
0.0	0.0	0.0	-439.1399	1662.8759	NaN	NaN	1.3	0.8788	0.0386	0.0192	0.0277	0.0177	0.0181
0.0	0.0	0.0	884.8601	4282.8759	NaN	NaN	0.8288	0.8798	0.0378	0.0191	0.0279	0.0177	0.0178
0.0	0.0	0.0	399.8601	-258.1241	NaN	NaN	-0.3	0.8807	0.0369	0.0192	0.0278	0.0177	0.0177
0.0	0.0	0.0	-462.1399	565.8759	NaN	NaN	1.3	0.8807	0.0366	0.0193	0.0279	0.0179	0.0176
0.0	0.0	0.0	1018.8601	-542.1241	NaN	NaN	-0.3	0.8806	0.0363	0.0192	0.0281	0.0182	0.0177
0.0	0.0	0.0	-683.1399	1084.8759	NaN	NaN	1.3	0.8795	0.0361	0.0192	0.0286	0.0187	0.0179
0.0	0.0	0.0	-627.1399	-987.1241	NaN	NaN	0.6115	0.8779	0.0362	0.0193	0.0292	0.0191	0.0183
0.0	0.0	0.0	332.8601	-1366.1241	NaN	NaN	1.3	0.8778	0.0355	0.0193	0.0295	0.0196	0.0183
0.0	0.0	0.0	-77.1399	-353.1241	NaN	NaN	0.8207	0.8779	0.0346	0.0193	0.0297	0.02	0.0184
0.0	0.0	0.0	421.8601	686.8759	NaN	NaN	0.6195	0.8781	0.034	0.0194	0.0296	0.0204	0.0186
0.0	0.0	0.0	246.8601	-704.1241	NaN	NaN	1.3	0.877	0.0341	0.0196	0.0296	0.0206	0.0191
0.0	0.0	0.0	-1460.1399	-191.1241	NaN	NaN	0.1157	0.8754	0.0344	0.0198	0.0299	0.0209	0.0196
0.0	0.0	0.0	-312.1399	5998.8759	NaN	NaN	1.0549	0.8736	0.0351	0.0199	0.03	0.0212	0.0201
0.0	0.0	0.0	-745.1399	-1983.1241	NaN	NaN	0.7269	0.8725	0.036	0.0197	0.0296	0.0215	0.0208
0.0	0.0	0.0	1462.8601	-136.1241	NaN	NaN	-0.1026	0.8686	0.0375	0.0198	0.0302	0.0222	0.0217
0.0	0.0	0.0	-458.1399	-1292.1241	NaN	NaN	0.7382	0.8666	0.0381	0.0199	0.0307	0.0225	0.0222
0.0	0.0	0.0	-757.1399	-113.1241	NaN	NaN	0.13	0.8651	0.0385	0.0201	0.0312	0.0226	0.0225
0.0	0.0	0.0	-1410.1399	-3191.1241	NaN	NaN	0.6935	0.8654	0.0388	0.02	0.0309	0.0224	0.0225
0.0	0.0	0.0	-608.1399	-1232.1241	NaN	NaN	0.6695	0.8639	0.0397	0.0201	0.0311	0.0225	0.0227
0.0	0.0	0.0	664.8601	-4451.1241	NaN	NaN	1.1756	0.863	0.0408	0.02	0.031	0.0225	0.0227
0.0	0.0	0.0	765.8601	-1639.1241	NaN	NaN	1.3	0.8594	0.0427	0.0201	0.0321	0.0229	0.0229
0.0	0.0	0.0	-439.1399	-1229.1241	NaN	NaN	0.7368	0.8544	0.0455	0.0199	0.0337	0.0236	0.0229
0.0	0.0	0.0	1094.8601	-1173.1241	NaN	NaN	1.3	0.8521	0.0473	0.0195	0.0346	0.0238	0.0227
0.0	0.0	0.0	-3053.1399	-639.1241	NaN	NaN	0.1731	0.8562	0.0461	0.0191	0.0331	0.0229	0.0227
0.0	0.0	0.0	-819.1399	-1755.1241	NaN	NaN	0.6818	0.8555	0.0465	0.0193	0.0326	0.023	0.0231
0.0	0.0	0.0	1116.8601	-2099.1241	NaN	NaN	1.3	0.8576	0.0458	0.0193	0.0314	0.0226	0.0233
0.0	0.0	0.0	-1135.1399	-1055.1241	NaN	NaN	0.4817	0.86	0.0443	0.0194	0.0304	0.0223	0.0237
0.0	0.0	0.0	-1284.1399	-138.1241	NaN	NaN	0.0971	0.8599	0.0422	0.0202	0.0301	0.0229	0.0249
0.0	0.0	0.0	699.8601	-714.1241	NaN	NaN	1.3	0.8562	0.0415	0.0211	0.0308	0.0241	0.0262
0.0	0.0	0.0	1204.8601	-2340.1241	NaN	NaN	1.3	0.8555	0.0415	0.0212	0.0308	0.0246	0.0264
0.0	0.0	0.0	1058.8601	-2675.1241	NaN	NaN	1.3	0.8573	0.0414	0.0209	0.0299	0.0244	0.0261
0.0	0.0	0.0	829.8601	-2531.1241	NaN	NaN	1.3	0.858	0.041	0.0211	0.0297	0.0243	0.026
0.0	0.0	0.0	1729.8601	-1113.1241	NaN	NaN	-0.3	0.849	0.0432	0.021	0.0337	0.0261	0.027
0.0	0.0	0.0	-834.1399	1652.8759	NaN	NaN	1.3	0.8379	0.0465	0.0196	0.0396	0.0272	0.0291
0.0	0.0	0.0	1394.8601	1757.8759	NaN	NaN	0.5576	0.8258	0.0509	0.0184	0.0452	0.0276	0.0321
0.0	0.0	0.0	1446.8601	3187.8759	NaN	NaN	0.6878	0.8122	0.0558	0.0167	0.049	0.0287	0.0375
0.0	0.0	0.0	-1303.1399	-544.1241	NaN	NaN	0.2946	0.789	0.0672	0.0161	0.0544	0.0304	0.0428
0.0	0.0	0.0	12047.8601	7851.8759	NaN	NaN	0.3946	0.711	0.1057	0.0198	0.0818	0.0342	0.0475
0.0	0.0	0.0	30553.8601	8558.8759	NaN	NaN	0.2188	0.5819	0.1733	0.0257	0.1326	0.0381	0.0485
0.0	0.0	0.0	33831.8601	12968.8759	NaN	NaN	0.2771	0.5433	0.1921	0.0288	0.1495	0.0374	0.0489
0.0	0.0	0.0	32266.8601	9786.8759	NaN	NaN	0.2327	0.5541	0.1756	0.0281	0.158	0.0381	0.0461
0.0	0.0	0.0	40070.8601	8215.8759	NaN	NaN	0.1701	0.5685	0.1569	0.0258	0.1684	0.0397	0.0408
0.0	0.0	0.0	37872.8601	9147.8759	NaN	NaN	0.1945	0.592	0.1355	0.0241	0.1701	0.0409	0.0373
0.0	0.0	0.0	33951.8601	13103.8759	NaN	NaN	0.2785	0.6585	0.0969	0.0227	0.1538	0.0369	0.0312
0.0	0.0	0.0	28820.8601	8912.8759	NaN	NaN	0.2362	0.7	0.0756	0.0218	0.1382	0.0349	0.0295
0.0	0.0	0.0	35583.8601	8682.8759	NaN	NaN	0.1961	0.7138	0.0608	0.0216	0.1409	0.0334	0.0295
0.0	0.0	0.0	34316.8601	10826.8759	NaN	NaN	0.2398	0.5673	0.0658	0.0301	0.2677	0.0334	0.0357
0.0	0.0	0.0	31617.8601	5617.8759	NaN	NaN	0.1509	0.4389	0.0721	0.0299	0.3952	0.0299	0.034
0.0	0.0	0.0	37243.8601	10367.8759	NaN	NaN	0.2178	0.4069	0.0764	0.0282	0.424	0.0294	0.0351
0.0	0.0	0.0	34085.8601	8899.8759	NaN	NaN	0.207	0.538	0.0785	0.0231	0.2961	0.0328	0.0315
0.0	0.0	0.0	1499.8601	-1319.1241	NaN	NaN	-0.3	0.7779	0.049	0.0189	0.102	0.025	0.0272
0.0	0.0	0.0	-2128.1399	-1878.1241	NaN	NaN	0.4688	0.8311	0.0343	0.0214	0.0555	0.0258	0.0319
0.0	0.0	0.0	1777.8601	-839.1241	NaN	NaN	-0.3	0.8523	0.0287	0.021	0.044	0.0258	0.0281
0.0	0.0	0.0	786.8601	-430.1241	NaN	NaN	-0.3	0.8221	0.0341	0.02	0.0619	0.0302	0.0317
0.0	0.0	0.0	3463.8601	698.8759	NaN	NaN	0.1679	0.7493	0.049	0.0202	0.1217	0.0283	0.0315
0.0	0.0	0.0	27727.8601	13700.8759	NaN	NaN	0.3307	0.4283	0.0838	0.0312	0.3856	0.0329	0.0382
0.0	0.0	0.0	24555.8601	10457.8759	NaN	NaN	0.2987	0.4086	0.0833	0.025	0.4152	0.0331	0.0348
0.0	0.0	0.0	26536.8601	11072.8759	NaN	NaN	0.2944	0.4324	0.0846	0.0235	0.391	0.0328	0.0357
0.0	0.0	0.0	21998.8601	9831.8759	NaN	NaN	0.3089	0.4312	0.0836	0.0236	0.3934	0.0328	0.0355
0.0	0.0	0.0	26428.8601	7147.8759	NaN	NaN	0.2129	0.4616	0.0826	0.0223	0.3681	0.0325	0.0329
0.0	0.0	0.0	22176.8601	10631.8759	NaN	NaN	0.3241	0.4478	0.0765	0.0234	0.3873	0.0307	0.0343
0.0	0.0	0.0	29111.8601	9481.8759	NaN	NaN	0.2457	0.4432	0.0747	0.0224	0.3948	0.0311	0.0338
0.0	0.0	0.0	27037.8601	6535.8759	NaN	NaN	0.1947	0.4462	0.0724	0.0225	0.3932	0.0309	0.0348
0.0	0.0	0.0	22552.8601	7619.8759	NaN	NaN	0.2525	0.4519	0.0729	0.0223	0.3877	0.0305	0.0347
0.0	0.0	0.0	24928.8601	13522.8759	NaN	NaN	0.3517	0.4581	0.0744	0.0222	0.3803	0.0304	0.0346
0.0	0.0	0.0	20899.8601	10860.8759	NaN	NaN	0.342	0.4892	0.0772	0.0216	0.3485	0.0304	0.033
0.0	0.0	0.0	25710.8601	9203.8759	NaN	NaN	0.2636	0.5067	0.0798	0.0218	0.3287	0.0308	0.0321
0.0	0.0	0.0	28387.8601	9568.8759	NaN	NaN	0.2521	0.5123	0.0835	0.0219	0.3194	0.0315	0.0315
0.0	0.0	0.0	25843.8601	10020.8759	NaN	NaN	0.2794	0.5179	0.0827	0.0218	0.3158	0.031	0.0308
0.0	0.0	0.0	26084.8601	7632.8759	NaN	NaN	0.2264	0.5106	0.0777	0.0217	0.3302	0.0293	0.0305
0.0	0.0	0.0	24483.8601	7156.8759	NaN	NaN	0.2262	0.5014	0.073	0.021	0.3461	0.028	0.0306
0.0	0.0	0.0	22777.8601	10827.8759	NaN	NaN	0.3222	0.519	0.0682	0.0194	0.3366	0.0269	0.0299
0.0	0.0	0.0	23621.8601	10431.8759	NaN	NaN	0.3063	0.5216	0.0657	0.0189	0.3379	0.0264	0.0295
0.0	0.0	0.0	26625.8601	10444.8759	NaN	NaN	0.2818	0.5311	0.0638	0.018	0.3323	0.0264	0.0285
0.0	0.0	0.0	25152.8601	10932.8759	NaN	NaN	0.303	0.5422	0.0614	0.0176	0.325	0.0258	0.0281
0.0	0.0	0.0	30659.8601	10784.8759	NaN	NaN	0.2602	0.5395	0.0601	0.0173	0.3292	0.0256	0.0283
0.0	0.0	0.0	22016.8601	10411.8759	NaN	NaN	0.3211	0.5374	0.0585	0.0169	0.3332	0.0252	0.0287
0.0	0.0	0.0	23102.8601	11786.8759	NaN	NaN	0.3378	0.5335	0.0571	0.0167	0.3386	0.0249	0.0292
0.0	0.0	0.0	24399.8601	8425.8759	NaN	NaN	0.2567	0.5263	0.0558	0.0166	0.3469	0.0251	0.0293
0.0	0.0	0.0	25036.8601	11463.8759	NaN	NaN	0.3141	0.5349	0.0555	0.0163	0.3395	0.025	0.0288
0.0	0.0	0.0	27023.8601	9713.8759	NaN	NaN	0.2644	0.534	0.0556	0.0165	0.3401	0.0248	0.0288
0.0	0.0	0.0	26306.8601	7006.8759	NaN	NaN	0.2103	0.5377	0.0565	0.0164	0.3362	0.0249	0.0282
0.0	0.0	0.0	25252.8601	11492.8759	NaN	NaN	0.3128	0.5342	0.0569	0.0167	0.3392	0.0249	0.0281
0.0	0.0	0.0	27228.8601	10853.8759	NaN	NaN	0.285	0.5403	0.0582	0.0165	0.333	0.0243	0.0277
0.0	0.0	0.0	24975.8601	9119.8759	NaN	NaN	0.2675	0.5537	0.0577	0.0165	0.3202	0.0233	0.0286
0.0	0.0	0.0	27774.8601	12786.8759	NaN	NaN	0.3152	0.5635	0.0574	0.0168	0.3093	0.0229	0.0301
0.0	0.0	0.0	23195.8601	12506.8759	NaN	NaN	0.3503	0.5794	0.0545	0.0168	0.2957	0.0228	0.0308
0.0	0.0	0.0	23645.8601	8757.8759	NaN	NaN	0.2703	0.5976	0.0498	0.0171	0.2818	0.0229	0.0308
0.0	0.0	0.0	27788.8601	10710.8759	NaN	NaN	0.2782	0.6093	0.0441	0.018	0.2739	0.0236	0.0311
0.0	0.0	0.0	27459.8601	7806.8759	NaN	NaN	0.2214	0.6223	0.0394	0.0188	0.2632	0.0249	0.0314
0.0	0.0	0.0	26341.8601	10837.8759	NaN	NaN	0.2915	0.6314	0.0352	0.0196	0.2561	0.0255	0.0323
0.0	0.0	0.0	24038.8601	9167.8759	NaN	NaN	0.2761	0.6392	0.0328	0.0196	0.2502	0.0258	0.0324
0.0	0.0	0.0	23492.8601	8659.8759	NaN	NaN	0.2693	0.6491	0.0313	0.0192	0.2421	0.0255	0.0328
0.0	0.0	0.0	22744.8601	11960.8759	NaN	NaN	0.3446	0.6573	0.0305	0.0188	0.2355	0.025	0.0329
0.0	0.0	0.0	22295.8601	9484.8759	NaN	NaN	0.2984	0.6616	0.0302	0.0187	0.2314	0.025	0.033
0.0	0.0	0.0	27995.8601	9477.8759	NaN	NaN	0.2529	0.6612	0.0301	0.0187	0.2313	0.0253	0.0335
0.0	0.0	0.0	22474.8601	8322.8759	NaN	NaN	0.2702	0.6643	0.0298	0.0188	0.2284	0.0254	0.0333
0.0	0.0	0.0	28429.8601	14195.8759	NaN	NaN	0.333	0.6659	0.0294	0.0192	0.2264	0.0255	0.0336
0.0	0.0	0.0	24480.8601	6571.8759	NaN	NaN	0.2116	0.6674	0.0288	0.0197	0.2248	0.0255	0.0338
0.0	0.0	0.0	24551.8601	6189.8759	NaN	NaN	0.2014	0.669	0.0287	0.02	0.2226	0.0254	0.0344
0.0	0.0	0.0	24002.8601	12513.8759	NaN	NaN	0.3427	0.678	0.0278	0.0199	0.2153	0.0243	0.0347
0.0	0.0	0.0	25597.8601	7255.8759	NaN	NaN	0.2209	0.689	0.0274	0.0193	0.206	0.0234	0.0349
0.0	0.0	0.0	20379.8601	8636.8759	NaN	NaN	0.2977	0.6962	0.0268	0.0197	0.1992	0.0225	0.0357
0.0	0.0	0.0	23026.8601	8319.8759	NaN	NaN	0.2654	0.7077	0.0267	0.0189	0.1895	0.0219	0.0353
0.0	0.0	0.0	27024.8601	8929.8759	NaN	NaN	0.2484	0.7107	0.0266	0.019	0.1864	0.0217	0.0357
0.0	0.0	0.0	23916.8601	6539.8759	NaN	NaN	0.2147	0.7149	0.0266	0.0185	0.1832	0.0218	0.035
0.0	0.0	0.0	21658.8601	10650.8759	NaN	NaN	0.3296	0.7154	0.0266	0.0186	0.1826	0.0215	0.0353
0.0	0.0	0.0	19217.8601	11968.8759	NaN	NaN	0.3838	0.7196	0.0265	0.0182	0.1791	0.0211	0.0354
0.0	0.0	0.0	29874.8601	11699.8759	NaN	NaN	0.2814	0.726	0.0263	0.0182	0.1731	0.0204	0.036
0.0	0.0	0.0	26940.8601	9494.8759	NaN	NaN	0.2606	0.7323	0.0261	0.0183	0.1674	0.0198	0.0361
0.0	0.0	0.0	27064.8601	8170.8759	NaN	NaN	0.2319	0.738	0.0259	0.0185	0.1617	0.0192	0.0367
0.0	0.0	0.0	28834.8601	11374.8759	NaN	NaN	0.2829	0.7421	0.0258	0.0186	0.1576	0.0188	0.0371
0.0	0.0	0.0	24741.8601	10605.8759	NaN	NaN	0.3	0.747	0.0257	0.0186	0.1531	0.0186	0.037
0.0	0.0	0.0	21976.8601	11140.8759	NaN	NaN	0.3364	0.7461	0.0255	0.0191	0.1533	0.0187	0.0373
0.0	0.0	0.0	22513.8601	10870.8759	NaN	NaN	0.3256	0.7463	0.0256	0.0192	0.1528	0.0188	0.0373
0.0	0.0	0.0	30328.8601	11997.8759	NaN	NaN	0.2835	0.7448	0.0257	0.0195	0.1534	0.019	0.0376
0.0	0.0	0.0	28205.8601	6463.8759	NaN	NaN	0.1864	0.7424	0.0258	0.0197	0.1551	0.0192	0.0378
0.0	0.0	0.0	28809.8601	8829.8759	NaN	NaN	0.2346	0.7436	0.026	0.0196	0.154	0.0192	0.0376
0.0	0.0	0.0	26188.8601	11698.8759	NaN	NaN	0.3088	0.7438	0.0263	0.0194	0.1539	0.0192	0.0375
0.0	0.0	0.0	26041.8601	10798.8759	NaN	NaN	0.2931	0.7442	0.0264	0.0193	0.1535	0.0192	0.0374
0.0	0.0	0.0	26424.8601	9260.8759	NaN	NaN	0.2595	0.7414	0.0267	0.0196	0.1554	0.0194	0.0376
0.0	0.0	0.0	29469.8601	6962.8759	NaN	NaN	0.1911	0.7411	0.027	0.0195	0.1556	0.0195	0.0374
0.0	0.0	0.0	24431.8601	9558.8759	NaN	NaN	0.2812	0.7384	0.0272	0.0195	0.1576	0.0196	0.0377
0.0	0.0	0.0	32240.8601	10561.8759	NaN	NaN	0.2468	0.7376	0.0274	0.0194	0.1582	0.0196	0.0378
0.0	0.0	0.0	22903.8601	11569.8759	NaN	NaN	0.3356	0.7309	0.0279	0.0196	0.1635	0.02	0.0382
0.0	0.0	0.0	23785.8601	8613.8759	NaN	NaN	0.2659	0.727	0.0281	0.0194	0.167	0.0203	0.0381
0.0	0.0	0.0	27136.8601	9528.8759	NaN	NaN	0.2599	0.7233	0.0284	0.0194	0.1702	0.0205	0.0383
0.0	0.0	0.0	27847.8601	11228.8759	NaN	NaN	0.2874	0.7232	0.0285	0.0189	0.1711	0.0205	0.0378
0.0	0.0	0.0	21726.8601	9253.8759	NaN	NaN	0.2987	0.7175	0.0286	0.0191	0.176	0.0208	0.038
0.0	0.0	0.0	25496.8601	8168.8759	NaN	NaN	0.2426	0.7226	0.0286	0.0185	0.1729	0.0204	0.037
0.0	0.0	0.0	23415.8601	11838.8759	NaN	NaN	0.3358	0.724	0.0284	0.0184	0.1724	0.0201	0.0367
0.0	0.0	0.0	21966.8601	10299.8759	NaN	NaN	0.3192	0.7287	0.0279	0.0182	0.1695	0.0199	0.0357
0.0	0.0	0.0	29269.8601	10222.8759	NaN	NaN	0.2589	0.7303	0.0278	0.0182	0.1687	0.0196	0.0354
0.0	0.0	0.0	22403.8601	8190.8759	NaN	NaN	0.2677	0.7344	0.0277	0.0179	0.1662	0.0194	0.0344
0.0	0.0	0.0	26398.8601	9883.8759	NaN	NaN	0.2724	0.7386	0.0273	0.0179	0.1632	0.0192	0.0338
0.0	0.0	0.0	27902.8601	7299.8759	NaN	NaN	0.2074	0.7481	0.027	0.0175	0.1562	0.0183	0.033
0.0	0.0	0.0	22243.8601	9527.8759	NaN	NaN	0.2999	0.7572	0.0265	0.0174	0.1492	0.0177	0.032
0.0	0.0	0.0	26617.8601	10065.8759	NaN	NaN	0.2744	0.766	0.0257	0.0174	0.1423	0.0169	0.0317
0.0	0.0	0.0	29640.8601	8213.8759	NaN	NaN	0.217	0.7776	0.0251	0.017	0.1332	0.016	0.0311
0.0	0.0	0.0	23482.8601	9710.8759	NaN	NaN	0.2926	0.7851	0.0244	0.017	0.1272	0.0153	0.031
0.0	0.0	0.0	29010.8601	9984.8759	NaN	NaN	0.2561	0.7946	0.0237	0.0166	0.1198	0.0145	0.0308
0.0	0.0	0.0	25511.8601	13259.8759	NaN	NaN	0.342	0.8017	0.0231	0.0164	0.1144	0.0139	0.0305
0.0	0.0	0.0	25785.8601	7974.8759	NaN	NaN	0.2362	0.8051	0.0227	0.0165	0.1115	0.0137	0.0306
0.0	0.0	0.0	23085.8601	10799.8759	NaN	NaN	0.3187	0.8078	0.0223	0.0166	0.1092	0.0134	0.0307
0.0	0.0	0.0	25948.8601	9452.8759	NaN	NaN	0.267	0.81	0.0221	0.0166	0.1072	0.0133	0.0307
0.0	0.0	0.0	25677.8601	12000.8759	NaN	NaN	0.3185	0.8082	0.022	0.0169	0.1083	0.0135	0.0311
0.0	0.0	0.0	27688.8601	7767.8759	NaN	NaN	0.2191	0.8087	0.0219	0.0169	0.1076	0.0134	0.0314
0.0	0.0	0.0	25896.8601	9101.8759	NaN	NaN	0.2601	0.8092	0.022	0.0169	0.107	0.0133	0.0315
0.0	0.0	0.0	27096.8601	12211.8759	NaN	NaN	0.3107	0.8113	0.0218	0.0167	0.1055	0.0131	0.0316
0.0	0.0	0.0	26741.8601	10829.8759	NaN	NaN	0.2882	0.8092	0.0219	0.0169	0.1068	0.0131	0.032
0.0	0.0	0.0	23799.8601	10852.8759	NaN	NaN	0.3132	0.8082	0.022	0.0171	0.1073	0.0131	0.0323
0.0	0.0	0.0	28409.8601	10034.8759	NaN	NaN	0.261	0.8053	0.0222	0.0175	0.1089	0.0131	0.033
0.0	0.0	0.0	26137.8601	8599.8759	NaN	NaN	0.2476	0.8061	0.0222	0.0176	0.1079	0.013	0.0331
0.0	0.0	0.0	27352.8601	9488.8759	NaN	NaN	0.2576	0.8051	0.022	0.018	0.1083	0.013	0.0335
0.0	0.0	0.0	22094.8601	7607.8759	NaN	NaN	0.2561	0.804	0.022	0.0182	0.1092	0.0131	0.0334
0.0	0.0	0.0	25140.8601	12588.8759	NaN	NaN	0.3337	0.8069	0.0218	0.0182	0.1073	0.013	0.0329
0.0	0.0	0.0	23705.8601	8869.8759	NaN	NaN	0.2723	0.8043	0.0219	0.0184	0.1093	0.0131	0.033
0.0	0.0	0.0	27650.8601	9323.8759	NaN	NaN	0.2522	0.8065	0.0219	0.0183	0.1077	0.0131	0.0325
0.0	0.0	0.0	26247.8601	10659.8759	NaN	NaN	0.2888	0.803	0.0221	0.0188	0.1103	0.0134	0.0324
0.0	0.0	0.0	23074.8601	5414.8759	NaN	NaN	0.1901	0.8044	0.0222	0.0188	0.1093	0.0135	0.0318
0.0	0.0	0.0	23423.8601	7426.8759	NaN	NaN	0.2407	0.8042	0.0223	0.0191	0.1092	0.0137	0.0315
0.0	0.0	0.0	26396.8601	8577.8759	NaN	NaN	0.2453	0.8073	0.0224	0.0188	0.1068	0.0136	0.031
0.0	0.0	0.0	26740.8601	8004.8759	NaN	NaN	0.2304	0.8108	0.0225	0.0185	0.1042	0.0134	0.0306
0.0	0.0	0.0	21646.8601	11457.8759	NaN	NaN	0.3461	0.8137	0.0225	0.0182	0.1019	0.0131	0.0304
0.0	0.0	0.0	25534.8601	10493.8759	NaN	NaN	0.2913	0.8145	0.0229	0.0181	0.1009	0.013	0.0306
0.0	0.0	0.0	20299.8601	14256.8759	NaN	NaN	0.4126	0.8144	0.0232	0.0182	0.1004	0.0129	0.0308
0.0	0.0	0.0	20931.8601	8961.8759	NaN	NaN	0.2998	0.8107	0.0235	0.0185	0.1024	0.0131	0.0317
0.0	0.0	0.0	25586.8601	7681.8759	NaN	NaN	0.2309	0.8081	0.024	0.0187	0.1036	0.0133	0.0324
0.0	0.0	0.0	26834.8601	14575.8759	NaN	NaN	0.352	0.8071	0.0241	0.0189	0.1038	0.0136	0.0326
0.0	0.0	0.0	23528.8601	8584.8759	NaN	NaN	0.2673	0.8044	0.024	0.0191	0.1056	0.0139	0.033
0.0	0.0	0.0	22533.8601	9607.8759	NaN	NaN	0.2989	0.8026	0.0239	0.0192	0.1068	0.0143	0.0332
0.0	0.0	0.0	25830.8601	11962.8759	NaN	NaN	0.3165	0.8006	0.0237	0.0194	0.1082	0.0144	0.0336
0.0	0.0	0.0	26240.8601	9659.8759	NaN	NaN	0.2691	0.8003	0.0233	0.0195	0.1088	0.0145	0.0337
0.0	0.0	0.0	24857.8601	13499.8759	NaN	NaN	0.3519	0.7995	0.0228	0.0197	0.1096	0.0145	0.0339
0.0	0.0	0.0	26170.8601	11852.8759	NaN	NaN	0.3117	0.7967	0.0225	0.02	0.1119	0.0147	0.0342
0.0	0.0	0.0	24554.8601	11622.8759	NaN	NaN	0.3213	0.7917	0.0224	0.0207	0.115	0.015	0.0352
0.0	0.0	0.0	30064.8601	11969.8759	NaN	NaN	0.2848	0.7871	0.0228	0.0214	0.1167	0.0154	0.0364
0.0	0.0	0.0	25517.8601	12861.8759	NaN	NaN	0.3351	0.7804	0.0241	0.0222	0.1192	0.0162	0.038
0.0	0.0	0.0	26710.8601	8058.8759	NaN	NaN	0.2318	0.7758	0.0267	0.0225	0.1196	0.0171	0.0384
0.0	0.0	0.0	22439.8601	11888.8759	NaN	NaN	0.3463	0.7836	0.0289	0.023	0.1099	0.0174	0.0372
0.0	0.0	0.0	23805.8601	11779.8759	NaN	NaN	0.331	0.8075	0.0326	0.0246	0.0826	0.018	0.0348
0.0	0.0	0.0	10737.8601	6660.8759	NaN	NaN	0.3828	0.8703	0.0231	0.0237	0.0395	0.0178	0.0256
0.0	0.0	0.0	-1001.1399	-458.1241	NaN	NaN	0.3139	0.8866	0.0184	0.0276	0.027	0.0191	0.0215
0.0	0.0	0.0	-1735.1399	-2377.1241	NaN	NaN	0.5781	0.9044	0.0187	0.0202	0.0205	0.0197	0.0165
0.0	0.0	0.0	-1426.1399	-514.1241	NaN	NaN	0.265	0.9001	0.0198	0.0211	0.0207	0.02	0.0184
0.0	0.0	0.0	-688.1399	-2480.1241	NaN	NaN	0.7828	0.9002	0.0201	0.0205	0.0208	0.02	0.0184
0.0	0.0	0.0	-1611.1399	3304.8759	NaN	NaN	1.3	0.9012	0.02	0.0203	0.0206	0.0199	0.018
0.0	0.0	0.0	-22.1399	-336.1241	NaN	NaN	0.9382	0.9004	0.0201	0.0204	0.0208	0.0202	0.0182
0.0	0.0	0.0	-117.1399	-2786.1241	NaN	NaN	0.9597	0.8993	0.0206	0.0205	0.0208	0.0202	0.0186
0.0	0.0	0.0	901.8601	-79.1241	NaN	NaN	-0.0962	0.898	0.021	0.0207	0.0209	0.0204	0.0189
0.0	0.0	0.0	221.8601	-345.1241	NaN	NaN	1.3	0.8968	0.0215	0.021	0.021	0.0206	0.0192
0.0	0.0	0.0	-2129.1399	-609.1241	NaN	NaN	0.2224	0.8961	0.0216	0.0213	0.0209	0.0207	0.0194
0.0	0.0	0.0	-2444.1399	-3343.1241	NaN	NaN	0.5777	0.8959	0.0216	0.0213	0.021	0.0207	0.0195
0.0	0.0	0.0	1012.8601	-2311.1241	NaN	NaN	1.3	0.8955	0.0214	0.0215	0.0211	0.0209	0.0196
0.0	0.0	0.0	-21.1399	-1709.1241	NaN	NaN	0.9878	0.8952	0.0213	0.0215	0.0212	0.0211	0.0196
0.0	0.0	0.0	-313.1399	-220.1241	NaN	NaN	0.4128	0.8951	0.0211	0.0215	0.0213	0.0213	0.0197
0.0	0.0	0.0	-1465.1399	-2380.1241	NaN	NaN	0.619	0.8949	0.0212	0.0215	0.0214	0.0214	0.0196
0.0	0.0	0.0	-1780.1399	926.8759	NaN	NaN	-0.3	0.895	0.0211	0.0215	0.0214	0.0214	0.0196
0.0	0.0	0.0	-624.1399	-2295.1241	NaN	NaN	0.7862	0.8948	0.0212	0.0215	0.0214	0.0215	0.0197
0.0	0.0	0.0	-1580.1399	1027.8759	NaN	NaN	-0.3	0.8949	0.0212	0.0215	0.0213	0.0214	0.0196
0.0	0.0	0.0	-1466.1399	1697.8759	NaN	NaN	1.3	0.895	0.0212	0.0216	0.0213	0.0214	0.0195
0.0	0.0	0.0	-2586.1399	-300.1241	NaN	NaN	0.104	0.8952	0.0211	0.0216	0.0213	0.0214	0.0194
0.0	0.0	0.0	-709.1399	-2052.1241	NaN	NaN	0.7432	0.8951	0.021	0.0216	0.0214	0.0216	0.0193
0.0	0.0	0.0	-2091.1399	908.8759	NaN	NaN	-0.3	0.8954	0.0208	0.0215	0.0215	0.0217	0.0191
0.0	0.0	0.0	-135.1399	-1081.1241	NaN	NaN	0.8889	0.8955	0.0206	0.0215	0.0216	0.0217	0.019
0.0	0.0	0.0	-1985.1399	1043.8759	NaN	NaN	-0.3	0.8957	0.0205	0.0214	0.0217	0.0218	0.0189
0.0	0.0	0.0	-347.1399	730.8759	NaN	NaN	1.3	0.8956	0.0204	0.0215	0.022	0.0218	0.0188
0.0	0.0	0.0	-967.1399	-1342.1241	NaN	NaN	0.5812	0.8962	0.0203	0.0213	0.022	0.0215	0.0186
0.0	0.0	0.0	-524.1399	-801.1241	NaN	NaN	0.6045	0.8962	0.0203	0.0214	0.0222	0.0213	0.0186
0.0	0.0	0.0	-721.1399	1583.8759	NaN	NaN	1.3	0.8962	0.0204	0.0214	0.0223	0.021	0.0187
0.0	0.0	0.0	-1347.1399	-1029.1241	NaN	NaN	0.4331	0.8956	0.0207	0.0215	0.0224	0.0208	0.0189
0.0	0.0	0.0	-1596.1399	-824.1241	NaN	NaN	0.3405	0.8953	0.0208	0.0216	0.0225	0.0207	0.0191
0.0	0.0	0.0	-2054.1399	1117.8759	NaN	NaN	-0.3	0.8951	0.0209	0.0216	0.0225	0.0207	0.0192
0.0	0.0	0.0	-624.1399	-1233.1241	NaN	NaN	0.6639	0.8945	0.021	0.0216	0.0225	0.0208	0.0195
0.0	0.0	0.0	607.8601	-2302.1241	NaN	NaN	1.3	0.8946	0.0211	0.0216	0.0223	0.0208	0.0195
0.0	0.0	0.0	6.8601	-1661.1241	NaN	NaN	1.0041	0.8948	0.021	0.0217	0.0222	0.0208	0.0195
0.0	0.0	0.0	-2999.1399	1088.8759	NaN	NaN	-0.3	0.8948	0.0211	0.0217	0.0221	0.0208	0.0196
0.0	0.0	0.0	-1564.1399	-2265.1241	NaN	NaN	0.5915	0.8947	0.0212	0.0218	0.022	0.0207	0.0197
0.0	0.0	0.0	-839.1399	-48.1241	NaN	NaN	0.0542	0.8947	0.0212	0.0218	0.0219	0.0206	0.0198
0.0	0.0	0.0	-1830.1399	148.8759	NaN	NaN	-0.0885	0.8947	0.0213	0.0217	0.0218	0.0206	0.0199
0.0	0.0	0.0	-1136.1399	2014.8759	NaN	NaN	1.3	0.8945	0.0214	0.0217	0.0218	0.0206	0.02
0.0	0.0	0.0	-1063.1399	-2367.1241	NaN	NaN	0.6901	0.8945	0.0214	0.0217	0.0217	0.0206	0.0201
0.0	0.0	0.0	-1571.1399	-849.1241	NaN	NaN	0.3508	0.8942	0.0215	0.0218	0.0217	0.0206	0.0202
0.0	0.0	0.0	-2081.1399	-36.1241	NaN	NaN	0.0171	0.8946	0.0214	0.0217	0.0216	0.0205	0.0201
0.0	0.0	0.0	-676.1399	2013.8759	NaN	NaN	1.3	0.8952	0.0213	0.0216	0.0214	0.0204	0.0201
0.0	0.0	0.0	-1304.1399	-2105.1241	NaN	NaN	0.6175	0.8955	0.0213	0.0215	0.0213	0.0203	0.02
0.0	0.0	0.0	-1736.1399	3528.8759	NaN	NaN	1.3	0.8959	0.0212	0.0215	0.0212	0.0203	0.0199
0.0	0.0	0.0	-1284.1399	1362.8759	NaN	NaN	1.3	0.8962	0.0213	0.0214	0.0211	0.0202	0.0198
0.0	0.0	0.0	-503.1399	1409.8759	NaN	NaN	1.3	0.8964	0.0213	0.0214	0.021	0.0202	0.0198
0.0	0.0	0.0	-111.1399	-2448.1241	NaN	NaN	0.9566	0.8962	0.0215	0.0213	0.021	0.0202	0.0198
0.0	0.0	0.0	-102.1399	-721.1241	NaN	NaN	0.8759	0.8962	0.0215	0.0212	0.021	0.0203	0.0198
0.0	0.0	0.0	-565.1399	-329.1241	NaN	NaN	0.368	0.8958	0.0216	0.0213	0.0211	0.0204	0.0198
0.0	0.0	0.0	-2504.1399	1148.8759	NaN	NaN	-0.3	0.8954	0.0218	0.0213	0.0212	0.0205	0.0199
0.0	0.0	0.0	-1494.1399	-1269.1241	NaN	NaN	0.4593	0.8948	0.0219	0.0212	0.0214	0.0206	0.0201
0.0	0.0	0.0	-1269.1399	-1991.1241	NaN	NaN	0.6107	0.8941	0.0221	0.0212	0.0215	0.0207	0.0203
0.0	0.0	0.0	-1897.1399	248.8759	NaN	NaN	-0.151	0.8935	0.0222	0.0213	0.0217	0.0209	0.0204
0.0	0.0	0.0	-1281.1399	-1660.1241	NaN	NaN	0.5644	0.8933	0.0221	0.0213	0.0218	0.0211	0.0204
0.0	0.0	0.0	351.8601	752.8759	NaN	NaN	0.6815	0.8932	0.0221	0.0213	0.0219	0.0212	0.0204
0.0	0.0	0.0	-1685.1399	1763.8759	NaN	NaN	1.3	0.893	0.0221	0.0212	0.022	0.0213	0.0204
0.0	0.0	0.0	114.8601	-4186.1241	NaN	NaN	1.0282	0.8928	0.0222	0.0212	0.0221	0.0213	0.0205
0.0	0.0	0.0	630.8601	-1565.1241	NaN	NaN	1.3	0.893	0.0221	0.0211	0.0221	0.0213	0.0204
0.0	0.0	0.0	641.8601	611.8759	NaN	NaN	0.488	0.893	0.0222	0.021	0.0222	0.0213	0.0204
0.0	0.0	0.0	-1605.1399	-1406.1241	NaN	NaN	0.467	0.8925	0.0224	0.021	0.0223	0.0214	0.0205
0.0	0.0	0.0	-722.1399	-2077.1241	NaN	NaN	0.742	0.8919	0.0226	0.0211	0.0224	0.0215	0.0206
0.0	0.0	0.0	-1632.1399	-1501.1241	NaN	NaN	0.4791	0.8918	0.0227	0.0211	0.0224	0.0215	0.0206
0.0	0.0	0.0	-738.1399	-306.1241	NaN	NaN	0.2931	0.892	0.0225	0.021	0.0224	0.0215	0.0206
0.0	0.0	0.0	-322.1399	1916.8759	NaN	NaN	1.202	0.8924	0.0225	0.0209	0.0224	0.0215	0.0205
0.0	0.0	0.0	-448.1399	931.8759	NaN	NaN	1.3	0.8925	0.0225	0.0208	0.0223	0.0215	0.0204
0.0	0.0	0.0	-355.1399	-933.1241	NaN	NaN	0.7243	0.8925	0.0226	0.0208	0.0223	0.0215	0.0203
0.0	0.0	0.0	-538.1399	1016.8759	NaN	NaN	1.3	0.8927	0.0227	0.0207	0.0222	0.0215	0.0202
0.0	0.0	0.0	-1196.1399	-855.1241	NaN	NaN	0.4169	0.8923	0.0229	0.0207	0.0223	0.0215	0.0203
0.0	0.0	0.0	-1757.1399	-855.1241	NaN	NaN	0.3273	0.8921	0.023	0.0207	0.0223	0.0215	0.0203
0.0	0.0	0.0	-1040.1399	-1688.1241	NaN	NaN	0.6188	0.8922	0.0231	0.0207	0.0223	0.0215	0.0202
0.0	0.0	0.0	-2168.1399	108.8759	NaN	NaN	-0.0529	0.8924	0.0231	0.0206	0.0223	0.0215	0.0201
0.0	0.0	0.0	-1989.1399	-135.1241	NaN	NaN	0.0636	0.8924	0.0231	0.0206	0.0222	0.0215	0.0201
0.0	0.0	0.0	-2005.1399	-1668.1241	NaN	NaN	0.4541	0.8924	0.0232	0.0206	0.0222	0.0215	0.02
0.0	0.0	0.0	-2415.1399	-1283.1241	NaN	NaN	0.347	0.8925	0.0231	0.0206	0.0223	0.0215	0.0201
0.0	0.0	0.0	-1993.1399	568.8759	NaN	NaN	-0.3	0.8929	0.023	0.0205	0.0222	0.0214	0.0201
0.0	0.0	0.0	-663.1399	-448.1241	NaN	NaN	0.4033	0.8931	0.0229	0.0204	0.0222	0.0213	0.0201
0.0	0.0	0.0	-1130.1399	527.8759	NaN	NaN	-0.3	0.8931	0.0228	0.0204	0.0222	0.0214	0.0201
0.0	0.0	0.0	-2026.1399	-508.1241	NaN	NaN	0.2005	0.893	0.0228	0.0204	0.0222	0.0215	0.0201
0.0	0.0	0.0	-416.1399	2609.8759	NaN	NaN	1.1897	0.893	0.0227	0.0204	0.0222	0.0215	0.0202
0.0	0.0	0.0	-2085.1399	-2590.1241	NaN	NaN	0.554	0.8926	0.0227	0.0205	0.0223	0.0215	0.0204
0.0	0.0	0.0	-1674.1399	-2143.1241	NaN	NaN	0.5614	0.8928	0.0226	0.0205	0.0223	0.0215	0.0204
0.0	0.0	0.0	-2694.1399	-70.1241	NaN	NaN	0.0254	0.8931	0.0224	0.0204	0.0223	0.0213	0.0204
0.0	0.0	0.0	-2124.1399	-1259.1241	NaN	NaN	0.3722	0.8934	0.0224	0.0205	0.0222	0.0212	0.0204
0.0	0.0	0.0	-80.1399	-1274.1241	NaN	NaN	0.9408	0.8935	0.0224	0.0206	0.0221	0.0211	0.0204
0.0	0.0	0.0	-2556.1399	-3365.1241	NaN	NaN	0.5683	0.8935	0.0224	0.0207	0.022	0.021	0.0204
0.0	0.0	0.0	-658.1399	3696.8759	NaN	NaN	1.2166	0.8939	0.0224	0.0207	0.0219	0.0209	0.0202
0.0	0.0	0.0	-1200.1399	-578.1241	NaN	NaN	0.3251	0.8938	0.0224	0.0207	0.0219	0.0209	0.0202
0.0	0.0	0.0	-941.1399	-228.1241	NaN	NaN	0.1951	0.8933	0.0225	0.0208	0.022	0.0211	0.0203
0.0	0.0	0.0	-820.1399	542.8759	NaN	NaN	-0.3	0.8932	0.0226	0.0209	0.022	0.0211	0.0202
0.0	0.0	0.0	-1645.1399	-2232.1241	NaN	NaN	0.5757	0.8931	0.0226	0.021	0.022	0.0211	0.0202
0.0	0.0	0.0	-3314.1399	77.8759	NaN	NaN	-0.0241	0.8931	0.0226	0.021	0.022	0.0211	0.0201
0.0	0.0	0.0	-1874.1399	-1778.1241	NaN	NaN	0.4869	0.893	0.0227	0.0211	0.022	0.0212	0.0201
0.0	0.0	0.0	-1053.1399	-599.1241	NaN	NaN	0.3626	0.8926	0.0227	0.0211	0.0221	0.0213	0.0202
0.0	0.0	0.0	-1435.1399	-1360.1241	NaN	NaN	0.4866	0.8925	0.0228	0.021	0.0221	0.0213	0.0202
0.0	0.0	0.0	-1606.1399	33.8759	NaN	NaN	-0.0215	0.8922	0.0229	0.0211	0.0221	0.0214	0.0202
0.0	0.0	0.0	-2502.1399	851.8759	NaN	NaN	-0.3	0.8923	0.0229	0.0211	0.0221	0.0214	0.0202
0.0	0.0	0.0	-2140.1399	-2665.1241	NaN	NaN	0.5546	0.8923	0.0228	0.021	0.0221	0.0214	0.0203
0.0	0.0	0.0	-1589.1399	-1537.1241	NaN	NaN	0.4917	0.8925	0.0228	0.0209	0.0221	0.0214	0.0203
0.0	0.0	0.0	765.8601	-961.1241	NaN	NaN	1.3	0.8928	0.0229	0.0206	0.022	0.0214	0.0202
0.0	0.0	0.0	-779.1399	-727.1241	NaN	NaN	0.4827	0.8926	0.023	0.0206	0.0221	0.0215	0.0202
0.0	0.0	0.0	-707.1399	184.8759	NaN	NaN	-0.3	0.8927	0.023	0.0205	0.0221	0.0214	0.0202
0.0	0.0	0.0	-2690.1399	-1810.1241	NaN	NaN	0.4022	0.8929	0.0228	0.0206	0.022	0.0213	0.0203
0.0	0.0	0.0	-1087.1399	1015.8759	NaN	NaN	-0.3	0.8936	0.0228	0.0203	0.0219	0.0213	0.0201
0.0	0.0	0.0	-2101.1399	330.8759	NaN	NaN	-0.1869	0.8937	0.0229	0.0201	0.022	0.0212	0.0201
0.0	0.0	0.0	-1035.1399	-1397.1241	NaN	NaN	0.5744	0.8937	0.0229	0.0202	0.0219	0.0212	0.0201
0.0	0.0	0.0	3221.8601	-1895.1241	NaN	NaN	-0.3	0.8936	0.0229	0.0202	0.0219	0.0213	0.0201
0.0	0.0	0.0	-1696.1399	-498.1241	NaN	NaN	0.227	0.8932	0.023	0.0203	0.022	0.0213	0.0202
0.0	0.0	0.0	-2523.1399	-795.1241	NaN	NaN	0.2396	0.8931	0.0229	0.0205	0.0219	0.0213	0.0204
0.0	0.0	0.0	11129.8601	631.8759	NaN	NaN	0.0537	0.8935	0.0228	0.0202	0.0219	0.0214	0.0202
0.0	0.0	0.0	13932.8601	2385.8759	NaN	NaN	0.1462	0.8926	0.023	0.0202	0.0222	0.0217	0.0203
0.0	0.0	0.0	7703.8601	2788.8759	NaN	NaN	0.2658	0.8929	0.0229	0.0201	0.0222	0.0217	0.0203
0.0	0.0	0.0	13893.8601	2423.8759	NaN	NaN	0.1485	0.8917	0.0231	0.0202	0.0225	0.022	0.0205
0.0	0.0	0.0	-428.1399	-2240.1241	NaN	NaN	0.8395	0.8916	0.0232	0.0203	0.0225	0.022	0.0204
0.0	0.0	0.0	-2779.1399	-818.1241	NaN	NaN	0.2274	0.892	0.0229	0.0204	0.0223	0.0219	0.0204
0.0	0.0	0.0	-523.1399	659.8759	NaN	NaN	1.3	0.8921	0.0227	0.0205	0.0224	0.0218	0.0205
0.0	0.0	0.0	-2287.1399	1508.8759	NaN	NaN	-0.3	0.8915	0.0228	0.0206	0.0225	0.022	0.0206
0.0	0.0	0.0	-1536.1399	691.8759	NaN	NaN	-0.3	0.8914	0.0227	0.0207	0.0226	0.0219	0.0207
0.0	0.0	0.0	-50.1399	-1669.1241	NaN	NaN	0.9708	0.8912	0.0226	0.0209	0.0227	0.0218	0.0208
0.0	0.0	0.0	699.8601	-1367.1241	NaN	NaN	1.3	0.8911	0.0225	0.021	0.0227	0.0218	0.0209
0.0	0.0	0.0	40.8601	-1324.1241	NaN	NaN	1.0318	0.8915	0.0224	0.021	0.0227	0.0216	0.0209
0.0	0.0	0.0	-1968.1399	-1574.1241	NaN	NaN	0.4444	0.8916	0.0224	0.0209	0.0227	0.0215	0.0209
0.0	0.0	0.0	-620.1399	1970.8759	NaN	NaN	1.3	0.8924	0.0222	0.0207	0.0226	0.0214	0.0208
0.0	0.0	0.0	-2502.1399	-483.1241	NaN	NaN	0.1618	0.8923	0.0222	0.0206	0.0227	0.0213	0.0209
0.0	0.0	0.0	-960.1399	-1280.1241	NaN	NaN	0.5714	0.8923	0.0222	0.0206	0.0227	0.0213	0.0209
0.0	0.0	0.0	-943.1399	-8.1241	NaN	NaN	0.0085	0.8922	0.0223	0.0206	0.0227	0.0212	0.021
0.0	0.0	0.0	-770.1399	-3560.1241	NaN	NaN	0.8221	0.8922	0.0223	0.0207	0.0227	0.0212	0.021
0.0	0.0	0.0	-340.1399	-3085.1241	NaN	NaN	0.9007	0.8927	0.0222	0.0206	0.0226	0.0211	0.0209
0.0	0.0	0.0	-1400.1399	-338.1241	NaN	NaN	0.1945	0.8926	0.0222	0.0206	0.0227	0.0212	0.0208
0.0	0.0	0.0	2823.8601	-478.1241	NaN	NaN	-0.2038	0.8927	0.0223	0.0205	0.0225	0.0212	0.0207
0.0	0.0	0.0	113.8601	638.8759	NaN	NaN	0.8487	0.8921	0.0225	0.0207	0.0226	0.0214	0.0208
0.0	0.0	0.0	-1119.1399	268.8759	NaN	NaN	-0.3	0.8916	0.0227	0.0208	0.0226	0.0216	0.0208
0.0	0.0	0.0	-1206.1399	764.8759	NaN	NaN	-0.3	0.8913	0.0228	0.0208	0.0226	0.0216	0.0208
0.0	0.0	0.0	-235.1399	-86.1241	NaN	NaN	0.2681	0.8912	0.0229	0.0208	0.0225	0.0217	0.0208
0.0	0.0	0.0	10111.8601	-2302.1241	NaN	NaN	-0.2948	0.8912	0.023	0.0208	0.0224	0.0218	0.0208
0.0	0.0	0.0	-1174.1399	-2952.1241	NaN	NaN	0.7154	0.891	0.0231	0.0209	0.0225	0.0218	0.0208
0.0	0.0	0.0	-1986.1399	39.8759	NaN	NaN	-0.0205	0.8909	0.0232	0.0209	0.0224	0.0218	0.0208
0.0	0.0	0.0	-1408.1399	-810.1241	NaN	NaN	0.3652	0.8913	0.0231	0.0209	0.0223	0.0217	0.0207
0.0	0.0	0.0	-272.1399	-1924.1241	NaN	NaN	0.8761	0.8912	0.0231	0.0209	0.0223	0.0218	0.0207
0.0	0.0	0.0	-1773.1399	-686.1241	NaN	NaN	0.279	0.8913	0.0231	0.0208	0.0223	0.0218	0.0206
0.0	0.0	0.0	-2392.1399	209.8759	NaN	NaN	-0.0962	0.891	0.0233	0.0209	0.0223	0.0219	0.0207
0.0	0.0	0.0	-1752.1399	-560.1241	NaN	NaN	0.2422	0.8907	0.0234	0.021	0.0222	0.0219	0.0208
0.0	0.0	0.0	80.8601	-1998.1241	NaN	NaN	1.0422	0.8904	0.0234	0.0211	0.0223	0.0219	0.0209
0.0	0.0	0.0	-742.1399	2106.8759	NaN	NaN	1.3	0.8906	0.0234	0.0211	0.0223	0.0219	0.0209
0.0	0.0	0.0	-2861.1399	-288.1241	NaN	NaN	0.0915	0.8905	0.0234	0.0211	0.0222	0.0219	0.0209
0.0	0.0	0.0	-718.1399	556.8759	NaN	NaN	-0.3	0.8905	0.0234	0.021	0.0222	0.022	0.0209
0.0	0.0	0.0	-1243.1399	513.8759	NaN	NaN	-0.3	0.8903	0.0235	0.0211	0.0222	0.0221	0.0209
0.0	0.0	0.0	-55.1399	296.8759	NaN	NaN	1.2281	0.8903	0.0235	0.0211	0.0221	0.022	0.021
0.0	0.0	0.0	-2173.1399	-217.1241	NaN	NaN	0.0908	0.8904	0.0235	0.0211	0.0221	0.0218	0.021
0.0	0.0	0.0	-3368.1399	-1379.1241	NaN	NaN	0.2905	0.8905	0.0235	0.0211	0.0221	0.0217	0.021
0.0	0.0	0.0	184.8601	69.8759	NaN	NaN	0.2743	0.8908	0.0235	0.0211	0.022	0.0217	0.021
0.0	0.0	0.0	-141.1399	-71.1241	NaN	NaN	0.3351	0.8909	0.0234	0.021	0.022	0.0217	0.021
0.0	0.0	0.0	-219.1399	978.8759	NaN	NaN	1.2884	0.8907	0.0235	0.021	0.022	0.0218	0.021
0.0	0.0	0.0	-1086.1399	-2131.1241	NaN	NaN	0.6624	0.8907	0.0235	0.0211	0.022	0.0217	0.0211
0.0	0.0	0.0	-2027.1399	370.8759	NaN	NaN	-0.2239	0.8907	0.0235	0.021	0.0219	0.0218	0.021
0.0	0.0	0.0	-537.1399	-648.1241	NaN	NaN	0.5468	0.8907	0.0235	0.021	0.0219	0.0218	0.0211
0.0	0.0	0.0	-1937.1399	1485.8759	NaN	NaN	-0.3	0.8907	0.0235	0.021	0.0219	0.0218	0.0211
0.0	0.0	0.0	-2350.1399	-1621.1241	NaN	NaN	0.4082	0.8906	0.0235	0.0212	0.022	0.0217	0.0211
0.0	0.0	0.0	-2509.1399	538.8759	NaN	NaN	-0.2735	0.8909	0.0234	0.0211	0.0219	0.0216	0.0211
0.0	0.0	0.0	-235.1399	-781.1241	NaN	NaN	0.7686	0.8909	0.0234	0.0211	0.0219	0.0216	0.0211
0.0	0.0	0.0	-2095.1399	-934.1241	NaN	NaN	0.3084	0.8907	0.0234	0.0212	0.022	0.0216	0.0211
0.0	0.0	0.0	-1958.1399	953.8759	NaN	NaN	-0.3	0.8905	0.0234	0.0212	0.022	0.0217	0.0211
0.0	0.0	0.0	-2345.1399	-784.1241	NaN	NaN	0.2506	0.8905	0.0234	0.0213	0.022	0.0216	0.0212
0.0	0.0	0.0	-1651.1399	-1261.1241	NaN	NaN	0.433	0.8906	0.0233	0.0213	0.022	0.0216	0.0212
0.0	0.0	0.0	-2769.1399	1689.8759	NaN	NaN	-0.3	0.891	0.0233	0.0212	0.0219	0.0215	0.0211
0.0	0.0	0.0	-3117.1399	1264.8759	NaN	NaN	-0.3	0.8909	0.0233	0.0213	0.022	0.0215	0.0211
0.0	0.0	0.0	-1002.1399	2367.8759	NaN	NaN	1.3	0.8909	0.0232	0.0213	0.022	0.0215	0.021
0.0	0.0	0.0	-2061.1399	-425.1241	NaN	NaN	0.171	0.8909	0.0232	0.0213	0.0221	0.0215	0.0211
0.0	0.0	0.0	-2021.1399	-2584.1241	NaN	NaN	0.5611	0.891	0.0233	0.0213	0.022	0.0214	0.021
0.0	0.0	0.0	-2448.1399	-1431.1241	NaN	NaN	0.3689	0.8912	0.0233	0.0214	0.022	0.0213	0.0209
0.0	0.0	0.0	-391.1399	-1242.1241	NaN	NaN	0.7605	0.8916	0.0232	0.0214	0.0219	0.0212	0.0207
0.0	0.0	0.0	-1382.1399	172.8759	NaN	NaN	-0.143	0.8922	0.023	0.0214	0.0218	0.021	0.0206
0.0	0.0	0.0	-480.1399	-918.1241	NaN	NaN	0.6566	0.8924	0.0229	0.0214	0.0217	0.0209	0.0206
0.0	0.0	0.0	-2197.1399	800.8759	NaN	NaN	-0.3	0.8925	0.0229	0.0214	0.0217	0.0208	0.0206
0.0	0.0	0.0	-1744.1399	-1270.1241	NaN	NaN	0.4214	0.8927	0.0229	0.0214	0.0217	0.0207	0.0206
0.0	0.0	0.0	-1683.1399	-2402.1241	NaN	NaN	0.588	0.8931	0.0228	0.0214	0.0217	0.0205	0.0206
0.0	0.0	0.0	-2072.1399	753.8759	NaN	NaN	-0.3	0.8934	0.0227	0.0214	0.0216	0.0204	0.0206
0.0	0.0	0.0	-1659.1399	-2177.1241	NaN	NaN	0.5675	0.8938	0.0226	0.0213	0.0216	0.0202	0.0205
0.0	0.0	0.0	-1060.1399	477.8759	NaN	NaN	-0.3	0.8943	0.0224	0.0213	0.0216	0.02	0.0204
0.0	0.0	0.0	-2956.1399	84.8759	NaN	NaN	-0.0296	0.8947	0.0223	0.0212	0.0216	0.0199	0.0204
0.0	0.0	0.0	-2304.1399	-739.1241	NaN	NaN	0.2429	0.8953	0.0221	0.0211	0.0214	0.0197	0.0204
0.0	0.0	0.0	-2137.1399	-3221.1241	NaN	NaN	0.6012	0.8956	0.022	0.021	0.0215	0.0195	0.0204
0.0	0.0	0.0	-1212.1399	2566.8759	NaN	NaN	1.3	0.8965	0.0217	0.0209	0.0214	0.0193	0.0202
0.0	0.0	0.0	-2024.1399	-660.1241	NaN	NaN	0.2459	0.8967	0.0217	0.0208	0.0214	0.0192	0.0201
0.0	0.0	0.0	-2163.1399	-973.1241	NaN	NaN	0.3103	0.8968	0.0217	0.0208	0.0214	0.0192	0.0201
0.0	0.0	0.0	-3227.1399	-1658.1241	NaN	NaN	0.3394	0.8967	0.0217	0.0208	0.0215	0.0192	0.0201
0.0	0.0	0.0	-168.1399	-430.1241	NaN	NaN	0.719	0.897	0.0216	0.0208	0.0215	0.0191	0.0199
0.0	0.0	0.0	-1776.1399	2418.8759	NaN	NaN	1.3	0.8974	0.0215	0.0207	0.0215	0.019	0.0198
0.0	0.0	0.0	-2539.1399	225.8759	NaN	NaN	-0.0976	0.8976	0.0215	0.0207	0.0216	0.0189	0.0197
0.0	0.0	0.0	-3099.1399	797.8759	NaN	NaN	-0.3	0.8978	0.0214	0.0207	0.0216	0.0189	0.0196
0.0	0.0	0.0	603.8601	-389.1241	NaN	NaN	-0.3	0.898	0.0214	0.0207	0.0216	0.0188	0.0195
0.0	0.0	0.0	-201.1399	185.8759	NaN	NaN	-0.3	0.8983	0.0214	0.0206	0.0216	0.0187	0.0194
0.0	0.0	0.0	-1389.1399	-956.1241	NaN	NaN	0.4077	0.8981	0.0215	0.0206	0.0217	0.0187	0.0194
0.0	0.0	0.0	1170.8601	188.8759	NaN	NaN	0.1389	0.8986	0.0214	0.0206	0.0216	0.0186	0.0192
0.0	0.0	0.0	-2257.1399	-215.1241	NaN	NaN	0.087	0.8988	0.0214	0.0204	0.0217	0.0186	0.0191
0.0	0.0	0.0	787.8601	-1838.1241	NaN	NaN	1.3	0.8989	0.0215	0.0203	0.0217	0.0186	0.019
0.0	0.0	0.0	-1610.1399	-723.1241	NaN	NaN	0.3099	0.8989	0.0216	0.0202	0.0217	0.0186	0.0189
0.0	0.0	0.0	105.8601	-2637.1241	NaN	NaN	1.0418	0.8987	0.0218	0.0202	0.0218	0.0187	0.0189
0.0	0.0	0.0	-725.1399	-1150.1241	NaN	NaN	0.6133	0.8989	0.0217	0.0201	0.0218	0.0187	0.0188
0.0	0.0	0.0	-922.1399	1431.8759	NaN	NaN	1.3	0.8992	0.0217	0.02	0.0218	0.0186	0.0186
0.0	0.0	0.0	-1674.1399	1835.8759	NaN	NaN	1.3	0.8993	0.0218	0.0199	0.0218	0.0187	0.0185
0.0	0.0	0.0	1099.8601	900.8759	NaN	NaN	0.4503	0.8993	0.0218	0.0198	0.0219	0.0187	0.0185
0.0	0.0	0.0	-185.1399	506.8759	NaN	NaN	1.3	0.8991	0.0219	0.0197	0.022	0.0188	0.0185
0.0	0.0	0.0	-3307.1399	1197.8759	NaN	NaN	-0.3	0.8989	0.0221	0.0196	0.022	0.0189	0.0185
0.0	0.0	0.0	-1193.1399	1103.8759	NaN	NaN	-0.3	0.8987	0.0222	0.0195	0.022	0.019	0.0185
0.0	0.0	0.0	-1441.1399	-528.1241	NaN	NaN	0.2682	0.8982	0.0223	0.0195	0.0222	0.0192	0.0186
0.0	0.0	0.0	-2567.1399	642.8759	NaN	NaN	-0.3	0.8986	0.0223	0.0193	0.0221	0.0192	0.0185
0.0	0.0	0.0	-2352.1399	-2260.1241	NaN	NaN	0.49	0.8981	0.0225	0.0193	0.0221	0.0193	0.0186
0.0	0.0	0.0	-1147.1399	-1909.1241	NaN	NaN	0.6247	0.8979	0.0226	0.0193	0.0221	0.0194	0.0186
0.0	0.0	0.0	-1996.1399	-3828.1241	NaN	NaN	0.6573	0.8976	0.0228	0.0193	0.0222	0.0195	0.0187
0.0	0.0	0.0	-1335.1399	-1669.1241	NaN	NaN	0.5556	0.8976	0.0228	0.0192	0.0221	0.0195	0.0187
0.0	0.0	0.0	-1209.1399	-2837.1241	NaN	NaN	0.7012	0.8972	0.0229	0.0193	0.0222	0.0196	0.0188
0.0	0.0	0.0	-2174.1399	-309.1241	NaN	NaN	0.1245	0.8975	0.0228	0.0193	0.0221	0.0195	0.0188
0.0	0.0	0.0	-851.1399	500.8759	NaN	NaN	-0.3	0.8971	0.0229	0.0194	0.0221	0.0196	0.0189
0.0	0.0	0.0	-913.1399	2856.8759	NaN	NaN	1.3	0.8977	0.0227	0.0194	0.0219	0.0196	0.0188
0.0	0.0	0.0	-590.1399	180.8759	NaN	NaN	-0.3	0.8965	0.023	0.0195	0.022	0.0198	0.0191
0.0	0.0	0.0	-1295.1399	-1768.1241	NaN	NaN	0.5772	0.8953	0.0233	0.0197	0.0222	0.02	0.0195
0.0	0.0	0.0	-1472.1399	-740.1241	NaN	NaN	0.3346	0.8948	0.0234	0.0198	0.0222	0.0201	0.0197
0.0	0.0	0.0	-2117.1399	600.8759	NaN	NaN	-0.3	0.8945	0.0235	0.0198	0.0222	0.0201	0.0198
0.0	0.0	0.0	-2800.1399	-419.1241	NaN	NaN	0.1302	0.8944	0.0236	0.0198	0.0222	0.0201	0.02
0.0	0.0	0.0	-1248.1399	-863.1241	NaN	NaN	0.4088	0.8945	0.0236	0.0198	0.0221	0.0201	0.0199
0.0	0.0	0.0	-1089.1399	-3328.1241	NaN	NaN	0.7534	0.8944	0.0235	0.0198	0.0221	0.0202	0.0199
0.0	0.0	0.0	704.8601	693.8759	NaN	NaN	0.4961	0.8949	0.0233	0.0198	0.022	0.0202	0.0198
0.0	0.0	0.0	-3049.1399	-2035.1241	NaN	NaN	0.4003	0.8947	0.0233	0.0199	0.0221	0.0202	0.0197
0.0	0.0	0.0	-2044.1399	-120.1241	NaN	NaN	0.0555	0.8956	0.023	0.0199	0.0219	0.0202	0.0195
0.0	0.0	0.0	-2772.1399	4060.8759	NaN	NaN	1.3	0.8959	0.0229	0.0199	0.0218	0.0202	0.0192
0.0	0.0	0.0	-1328.1399	-1672.1241	NaN	NaN	0.5573	0.8956	0.0229	0.0201	0.0219	0.0204	0.0191
0.0	0.0	0.0	-1073.1399	1711.8759	NaN	NaN	1.3	0.8959	0.0227	0.0203	0.0218	0.0206	0.0187
0.0	0.0	0.0	-1493.1399	-459.1241	NaN	NaN	0.2352	0.8959	0.0226	0.0205	0.0219	0.0207	0.0183
0.0	0.0	0.0	-1539.1399	729.8759	NaN	NaN	-0.3	0.8958	0.0225	0.0208	0.0219	0.0209	0.0181
0.0	0.0	0.0	575.8601	-3163.1241	NaN	NaN	1.2226	0.8955	0.0225	0.0211	0.0219	0.0211	0.0179
0.0	0.0	0.0	-2021.1399	-305.1241	NaN	NaN	0.1312	0.8969	0.0224	0.0213	0.0214	0.0207	0.0173
0.0	0.0	0.0	-3085.1399	671.8759	NaN	NaN	-0.2784	0.8976	0.0222	0.0214	0.0212	0.0207	0.017
0.0	0.0	0.0	-2072.1399	1119.8759	NaN	NaN	-0.3	0.898	0.0218	0.0212	0.0211	0.0209	0.0169
0.0	0.0	0.0	-1981.1399	-1367.1241	NaN	NaN	0.4083	0.8982	0.0216	0.0211	0.0212	0.0212	0.0168
0.0	0.0	0.0	-1214.1399	-1393.1241	NaN	NaN	0.5343	0.8982	0.0214	0.021	0.0212	0.0214	0.0168
0.0	0.0	0.0	-1509.1399	-598.1241	NaN	NaN	0.2838	0.8979	0.0212	0.021	0.0214	0.0218	0.0167
0.0	0.0	0.0	-1601.1399	-209.1241	NaN	NaN	0.1155	0.8972	0.021	0.0213	0.0216	0.0224	0.0165
0.0	0.0	0.0	-1826.1399	643.8759	NaN	NaN	-0.3	0.8969	0.0209	0.0214	0.0218	0.0227	0.0163
0.0	0.0	0.0	-1863.1399	-248.1241	NaN	NaN	0.1175	0.8969	0.0207	0.0214	0.0219	0.0229	0.0161
0.0	0.0	0.0	-760.1399	-953.1241	NaN	NaN	0.5563	0.8967	0.0207	0.0215	0.0219	0.0231	0.0161
0.0	0.0	0.0	-1213.1399	1060.8759	NaN	NaN	-0.3	0.8968	0.0207	0.0214	0.022	0.0232	0.016
0.0	0.0	0.0	-2541.1399	-384.1241	NaN	NaN	0.1313	0.8967	0.0209	0.0213	0.022	0.0231	0.016
0.0	0.0	0.0	-2574.1399	-492.1241	NaN	NaN	0.1605	0.8961	0.0213	0.0212	0.0222	0.0232	0.0161
0.0	0.0	0.0	-2042.1399	-3097.1241	NaN	NaN	0.6026	0.8955	0.0216	0.0212	0.0223	0.0233	0.0161
0.0	0.0	0.0	-1535.1399	3081.8759	NaN	NaN	1.3	0.895	0.0217	0.0214	0.0224	0.0233	0.0162
0.0	0.0	0.0	-1698.1399	808.8759	NaN	NaN	-0.3	0.8947	0.022	0.0214	0.0224	0.0232	0.0162
0.0	0.0	0.0	-2248.1399	-1189.1241	NaN	NaN	0.346	0.8939	0.0225	0.0215	0.0226	0.0232	0.0163
0.0	0.0	0.0	-1372.1399	1822.8759	NaN	NaN	1.3	0.8932	0.0228	0.0216	0.0227	0.0233	0.0164
0.0	0.0	0.0	-978.1399	-903.1241	NaN	NaN	0.4801	0.8928	0.0231	0.0217	0.0227	0.0232	0.0164
0.0	0.0	0.0	-1276.1399	1133.8759	NaN	NaN	-0.3	0.892	0.0235	0.0218	0.0229	0.0233	0.0166
0.0	0.0	0.0	120.8601	-661.1241	NaN	NaN	1.2237	0.8912	0.0239	0.0218	0.023	0.0233	0.0167
0.0	0.0	0.0	-1372.1399	-350.1241	NaN	NaN	0.2033	0.8903	0.0245	0.0219	0.0231	0.0233	0.0169
0.0	0.0	0.0	-3187.1399	791.8759	NaN	NaN	-0.3	0.8891	0.0252	0.0221	0.0232	0.0233	0.017
0.0	0.0	0.0	-1195.1399	793.8759	NaN	NaN	-0.3	0.8876	0.0259	0.0223	0.0234	0.0234	0.0173
0.0	0.0	0.0	-2978.1399	-3219.1241	NaN	NaN	0.5194	0.8859	0.0268	0.0225	0.0236	0.0235	0.0176
0.0	0.0	0.0	-1134.1399	23.8759	NaN	NaN	-0.0215	0.8843	0.0274	0.0229	0.0238	0.0236	0.0179
0.0	0.0	0.0	-1391.1399	1156.8759	NaN	NaN	-0.3	0.8829	0.028	0.0233	0.024	0.0236	0.0182
0.0	0.0	0.0	-2039.1399	912.8759	NaN	NaN	-0.3	0.882	0.0283	0.0236	0.0241	0.0235	0.0185
0.0	0.0	0.0	-2089.1399	-979.1241	NaN	NaN	0.3191	0.8802	0.029	0.024	0.0243	0.0235	0.0189
0.0	0.0	0.0	-1103.1399	1688.8759	NaN	NaN	1.3	0.8795	0.0291	0.0243	0.0245	0.0234	0.0192
0.0	0.0	0.0	-1734.1399	-2050.1241	NaN	NaN	0.5417	0.8792	0.0294	0.0244	0.0245	0.0233	0.0193
0.0	0.0	0.0	-488.1399	2540.8759	NaN	NaN	1.2378	0.8797	0.0291	0.0245	0.0243	0.0231	0.0194
0.0	0.0	0.0	-1252.1399	1098.8759	NaN	NaN	-0.3	0.8789	0.0294	0.0247	0.0244	0.0231	0.0196
0.0	0.0	0.0	-1530.1399	-1240.1241	NaN	NaN	0.4477	0.8785	0.0296	0.0247	0.0244	0.023	0.0198
0.0	0.0	0.0	-1787.1399	3843.8759	NaN	NaN	1.3	0.8786	0.0295	0.0248	0.0243	0.0229	0.0199
0.0	0.0	0.0	-1111.1399	2538.8759	NaN	NaN	1.3	0.8783	0.0297	0.0249	0.0243	0.0229	0.02
0.0	0.0	0.0	-540.1399	-2435.1241	NaN	NaN	0.8185	0.8778	0.0302	0.0249	0.0241	0.0228	0.0202
0.0	0.0	0.0	-118.1399	-1099.1241	NaN	NaN	0.9029	0.8784	0.0302	0.0247	0.0238	0.0226	0.0202
0.0	0.0	0.0	-953.1399	-2141.1241	NaN	NaN	0.692	0.8775	0.0309	0.0246	0.024	0.0226	0.0204
0.0	0.0	0.0	-2111.1399	-1180.1241	NaN	NaN	0.3586	0.8773	0.031	0.0244	0.024	0.0226	0.0206
0.0	0.0	0.0	-1991.1399	2714.8759	NaN	NaN	1.3	0.8767	0.0312	0.0243	0.0243	0.0228	0.0208
0.0	0.0	0.0	-1646.1399	-1232.1241	NaN	NaN	0.4281	0.8754	0.0318	0.0243	0.0247	0.0229	0.021
0.0	0.0	0.0	-1675.1399	-146.1241	NaN	NaN	0.0802	0.8752	0.0319	0.0241	0.0248	0.0228	0.0212
0.0	0.0	0.0	-264.1399	362.8759	NaN	NaN	1.3	0.8746	0.0323	0.0239	0.0251	0.0228	0.0212
0.0	0.0	0.0	-2013.1399	-2207.1241	NaN	NaN	0.523	0.8752	0.0325	0.0237	0.025	0.0224	0.0212
0.0	0.0	0.0	-1129.1399	2943.8759	NaN	NaN	1.3	0.8761	0.0323	0.0236	0.0249	0.0221	0.0211
0.0	0.0	0.0	-1507.1399	-1902.1241	NaN	NaN	0.5579	0.8764	0.0325	0.0235	0.0249	0.0217	0.021
0.0	0.0	0.0	-1444.1399	-1314.1241	NaN	NaN	0.4764	0.8776	0.0322	0.0233	0.0248	0.0213	0.0208
0.0	0.0	0.0	-2343.1399	819.8759	NaN	NaN	-0.3	0.8788	0.0317	0.0231	0.0249	0.0211	0.0204
0.0	0.0	0.0	-1301.1399	744.8759	NaN	NaN	-0.3	0.8817	0.0306	0.0224	0.0248	0.0203	0.0202
0.0	0.0	0.0	-418.1399	98.8759	NaN	NaN	-0.3	0.8824	0.0304	0.0222	0.0249	0.0202	0.0199
0.0	0.0	0.0	-1634.1399	2459.8759	NaN	NaN	1.3	0.8831	0.0303	0.0221	0.0249	0.02	0.0196
0.0	0.0	0.0	-1344.1399	146.8759	NaN	NaN	-0.1227	0.8839	0.0302	0.0219	0.0248	0.0199	0.0194
0.0	0.0	0.0	-1769.1399	790.8759	NaN	NaN	-0.3	0.8848	0.03	0.0216	0.0247	0.0198	0.0191
0.0	0.0	0.0	-1142.1399	515.8759	NaN	NaN	-0.3	0.885	0.0303	0.0214	0.0246	0.0198	0.0189
0.0	0.0	0.0	-2506.1399	-1840.1241	NaN	NaN	0.4234	0.8852	0.0305	0.0213	0.0245	0.0198	0.0187
0.0	0.0	0.0	-2647.1399	-2496.1241	NaN	NaN	0.4853	0.8858	0.0305	0.021	0.0242	0.0199	0.0185
0.0	0.0	0.0	-2833.1399	1508.8759	NaN	NaN	-0.3	0.8862	0.0303	0.0209	0.0241	0.02	0.0185
0.0	0.0	0.0	-1114.1399	109.8759	NaN	NaN	-0.1094	0.8861	0.0303	0.0209	0.0241	0.0201	0.0185
0.0	0.0	0.0	-1515.1399	-320.1241	NaN	NaN	0.1744	0.8863	0.0301	0.0209	0.0241	0.0203	0.0184
0.0	0.0	0.0	-1370.1399	1786.8759	NaN	NaN	1.3	0.8864	0.0298	0.0209	0.0242	0.0204	0.0183
0.0	0.0	0.0	-1302.1399	1145.8759	NaN	NaN	-0.3	0.886	0.0297	0.021	0.0244	0.0204	0.0184
0.0	0.0	0.0	511.8601	-4188.1241	NaN	NaN	1.1392	0.8852	0.03	0.0212	0.0246	0.0203	0.0187
0.0	0.0	0.0	-917.1399	-1662.1241	NaN	NaN	0.6444	0.8842	0.0303	0.0213	0.025	0.0204	0.0189
0.0	0.0	0.0	-111.1399	397.8759	NaN	NaN	1.3	0.8834	0.0304	0.0214	0.0253	0.0205	0.0191
0.0	0.0	0.0	-500.1399	3448.8759	NaN	NaN	1.1696	0.8828	0.0303	0.0213	0.0255	0.0207	0.0193
0.0	0.0	0.0	-1233.1399	-1496.1241	NaN	NaN	0.5482	0.8817	0.0306	0.0212	0.0259	0.0209	0.0196
0.0	0.0	0.0	-3131.1399	-2378.1241	NaN	NaN	0.4317	0.8799	0.0311	0.0213	0.0264	0.0213	0.0201
0.0	0.0	0.0	-2178.1399	-1594.1241	NaN	NaN	0.4226	0.8788	0.0313	0.0212	0.0265	0.0217	0.0204
0.0	0.0	0.0	-2457.1399	-408.1241	NaN	NaN	0.1424	0.8789	0.0312	0.0212	0.0263	0.0219	0.0205
0.0	0.0	0.0	-974.1399	1332.8759	NaN	NaN	1.3	0.8744	0.0328	0.0211	0.0271	0.023	0.0216
0.0	0.0	0.0	-906.1399	1597.8759	NaN	NaN	1.3	0.8728	0.0335	0.021	0.027	0.0236	0.022
0.0	0.0	0.0	-2692.1399	-635.1241	NaN	NaN	0.1909	0.873	0.0336	0.0211	0.0266	0.0236	0.0221
0.0	0.0	0.0	-2843.1399	-1108.1241	NaN	NaN	0.2804	0.873	0.0332	0.0211	0.0265	0.0238	0.0223
0.0	0.0	0.0	-2519.1399	1078.8759	NaN	NaN	-0.3	0.8742	0.0327	0.0211	0.0261	0.0237	0.0222
0.0	0.0	0.0	-1138.1399	1961.8759	NaN	NaN	1.3	0.8754	0.0325	0.0209	0.0257	0.0235	0.022
0.0	0.0	0.0	-3043.1399	193.8759	NaN	NaN	-0.068	0.8763	0.0324	0.0206	0.0254	0.0234	0.0218
0.0	0.0	0.0	-820.1399	908.8759	NaN	NaN	1.3	0.8769	0.0326	0.0204	0.0252	0.0233	0.0216
0.0	0.0	0.0	-1584.1399	-1848.1241	NaN	NaN	0.5385	0.8774	0.0328	0.0202	0.0249	0.0231	0.0216
0.0	0.0	0.0	-1168.1399	-466.1241	NaN	NaN	0.2852	0.878	0.033	0.02	0.0247	0.0229	0.0214
0.0	0.0	0.0	-1506.1399	-581.1241	NaN	NaN	0.2784	0.8788	0.0334	0.0196	0.0243	0.0225	0.0213
0.0	0.0	0.0	-529.1399	-369.1241	NaN	NaN	0.4109	0.8782	0.0344	0.0196	0.0244	0.0222	0.0212
0.0	0.0	0.0	-958.1399	-820.1241	NaN	NaN	0.4612	0.8777	0.0356	0.0196	0.0244	0.0216	0.0211
0.0	0.0	0.0	-2739.1399	-2382.1241	NaN	NaN	0.4651	0.8763	0.0372	0.0196	0.0247	0.0211	0.0211
0.0	0.0	0.0	182.8601	1322.8759	NaN	NaN	0.8786	0.8744	0.039	0.0198	0.0251	0.0207	0.0211
0.0	0.0	0.0	-885.1399	-665.1241	NaN	NaN	0.429	0.8723	0.041	0.0197	0.0256	0.0203	0.0211
0.0	0.0	0.0	-2050.1399	590.8759	NaN	NaN	-0.3	0.869	0.0435	0.0199	0.0263	0.0202	0.0211
0.0	0.0	0.0	29.8601	270.8759	NaN	NaN	0.9007	0.8652	0.046	0.02	0.0272	0.0204	0.0212
0.0	0.0	0.0	-241.1399	-2123.1241	NaN	NaN	0.898	0.8615	0.0482	0.02	0.0283	0.0208	0.0212
0.0	0.0	0.0	-850.1399	2581.8759	NaN	NaN	1.3	0.8607	0.0488	0.0198	0.0287	0.0209	0.0212
0.0	0.0	0.0	-770.1399	1096.8759	NaN	NaN	1.3	0.8626	0.0478	0.0195	0.0283	0.0207	0.0211
0.0	0.0	0.0	658.8601	-1779.1241	NaN	NaN	1.3	0.8634	0.047	0.0193	0.0282	0.0208	0.0212
0.0	0.0	0.0	-1779.1399	3231.8759	NaN	NaN	1.3	0.8633	0.0468	0.0191	0.0285	0.0212	0.0211
0.0	0.0	0.0	86.8601	640.8759	NaN	NaN	0.8806	0.8673	0.0443	0.0187	0.0278	0.0209	0.0209
0.0	0.0	0.0	-1317.1399	-2112.1241	NaN	NaN	0.6159	0.8726	0.0405	0.0187	0.0265	0.0206	0.0212
0.0	0.0	0.0	-2134.1399	2075.8759	NaN	NaN	-0.3	0.8737	0.0388	0.0189	0.0262	0.0207	0.0216
0.0	0.0	0.0	-3414.1399	-2516.1241	NaN	NaN	0.4243	0.8752	0.0373	0.0189	0.0258	0.0208	0.0221
0.0	0.0	0.0	-558.1399	-13.1241	NaN	NaN	0.023	0.8737	0.037	0.019	0.0263	0.0215	0.0226
0.0	0.0	0.0	-2822.1399	-1457.1241	NaN	NaN	0.3405	0.8725	0.0369	0.019	0.0267	0.022	0.0228
0.0	0.0	0.0	-410.1399	11.8759	NaN	NaN	-0.0298	0.8697	0.0379	0.0195	0.0275	0.0223	0.0231
0.0	0.0	0.0	2182.8601	-666.1241	NaN	NaN	-0.3	0.8684	0.0381	0.0198	0.028	0.0225	0.0233
0.0	0.0	0.0	26772.8601	4713.8759	NaN	NaN	0.1497	0.8634	0.0401	0.0199	0.0301	0.0237	0.0228
0.0	0.0	0.0	13363.8601	662.8759	NaN	NaN	0.0473	0.8647	0.0393	0.0195	0.0306	0.0239	0.022
0.0	0.0	0.0	5281.8601	2752.8759	NaN	NaN	0.3426	0.8687	0.0366	0.0198	0.0296	0.0235	0.0217
0.0	0.0	0.0	29444.8601	2924.8759	NaN	NaN	0.0904	0.8716	0.0345	0.02	0.0292	0.0236	0.0211
0.0	0.0	0.0	30605.8601	5076.8759	NaN	NaN	0.1423	0.88	0.0296	0.0203	0.0269	0.0225	0.0207
0.0	0.0	0.0	24207.8601	940.8759	NaN	NaN	0.0374	0.8837	0.027	0.0209	0.0253	0.0222	0.0208
0.0	0.0	0.0	36497.8601	4344.8759	NaN	NaN	0.1064	0.8836	0.0264	0.0216	0.0256	0.0223	0.0205
0.0	0.0	0.0	29429.8601	5157.8759	NaN	NaN	0.1491	0.8837	0.0257	0.0222	0.0257	0.0222	0.0206
0.0	0.0	0.0	28370.8601	3306.8759	NaN	NaN	0.1044	0.8836	0.0253	0.0226	0.0258	0.0222	0.0205
0.0	0.0	0.0	35169.8601	3936.8759	NaN	NaN	0.1007	0.8835	0.0251	0.023	0.0261	0.0221	0.0202
0.0	0.0	0.0	30930.8601	3487.8759	NaN	NaN	0.1013	0.8832	0.0248	0.0231	0.0269	0.0218	0.0203
0.0	0.0	0.0	30609.8601	6230.8759	NaN	NaN	0.1691	0.8837	0.0243	0.0227	0.0278	0.0213	0.0202
0.0	0.0	0.0	30085.8601	3218.8759	NaN	NaN	0.0966	0.8831	0.0243	0.0224	0.0288	0.0213	0.02
0.0	0.0	0.0	28112.8601	5092.8759	NaN	NaN	0.1534	0.882	0.0247	0.0223	0.0296	0.0214	0.0199
0.0	0.0	0.0	29582.8601	2853.8759	NaN	NaN	0.088	0.8806	0.0252	0.0223	0.0303	0.0217	0.0199
0.0	0.0	0.0	25705.8601	2222.8759	NaN	NaN	0.0796	0.8783	0.0261	0.0227	0.0309	0.022	0.02
0.0	0.0	0.0	29948.8601	-154.1241	NaN	NaN	-0.0052	0.8755	0.0272	0.0231	0.0316	0.0224	0.0203
0.0	0.0	0.0	26919.8601	589.8759	NaN	NaN	0.0214	0.8729	0.0284	0.0235	0.0321	0.0227	0.0205
0.0	0.0	0.0	25093.8601	4107.8759	NaN	NaN	0.1407	0.874	0.0287	0.0235	0.0311	0.0223	0.0205
0.0	0.0	0.0	30028.8601	4223.8759	NaN	NaN	0.1233	0.8746	0.0288	0.0238	0.0303	0.0221	0.0204
0.0	0.0	0.0	29012.8601	3342.8759	NaN	NaN	0.1033	0.876	0.0285	0.024	0.0294	0.0217	0.0204
0.0	0.0	0.0	26947.8601	3303.8759	NaN	NaN	0.1092	0.8789	0.0276	0.0237	0.0282	0.0214	0.0202
0.0	0.0	0.0	27976.8601	5503.8759	NaN	NaN	0.1644	0.8837	0.0262	0.0229	0.0264	0.0209	0.0199
0.0	0.0	0.0	20523.8601	4172.8759	NaN	NaN	0.169	0.8877	0.0244	0.0224	0.0255	0.0208	0.0193
0.0	0.0	0.0	-295.1399	2537.8759	NaN	NaN	1.1316	0.8869	0.0233	0.0224	0.0267	0.0217	0.0189
0.0	0.0	0.0	1842.8601	1291.8759	NaN	NaN	0.4121	0.888	0.0239	0.0221	0.0258	0.0216	0.0186
0.0	0.0	0.0	-2002.1399	2043.8759	NaN	NaN	1.3	0.8895	0.0242	0.0219	0.0249	0.0209	0.0186
0.0	0.0	0.0	-723.1399	1258.8759	NaN	NaN	1.3	0.8906	0.0244	0.0217	0.0243	0.0204	0.0187
0.0	0.0	0.0	-2243.1399	-1187.1241	NaN	NaN	0.3461	0.8919	0.0243	0.0216	0.0236	0.0199	0.0187
0.0	0.0	0.0	-2209.1399	-1560.1241	NaN	NaN	0.4139	0.8931	0.0237	0.0217	0.0231	0.0196	0.0187
0.0	0.0	0.0	-1865.1399	765.8759	NaN	NaN	-0.3	0.8934	0.0233	0.0216	0.023	0.0198	0.0188
0.0	0.0	0.0	-2501.1399	-2252.1241	NaN	NaN	0.4738	0.8934	0.0232	0.0214	0.0229	0.0201	0.019
0.0	0.0	0.0	-1750.1399	-645.1241	NaN	NaN	0.2693	0.8933	0.023	0.0214	0.0229	0.0203	0.0191
0.0	0.0	0.0	-1961.1399	-2014.1241	NaN	NaN	0.5067	0.8926	0.023	0.0213	0.0232	0.0208	0.0191
0.0	0.0	0.0	-2125.1399	1555.8759	NaN	NaN	-0.3	0.8921	0.0229	0.0213	0.0234	0.0212	0.0191
0.0	0.0	0.0	-1623.1399	-1205.1241	NaN	NaN	0.4261	0.8909	0.0231	0.0214	0.0237	0.0217	0.0193
0.0	0.0	0.0	-284.1399	781.8759	NaN	NaN	1.3	0.8901	0.0231	0.0215	0.024	0.022	0.0193
0.0	0.0	0.0	268.8601	-593.1241	NaN	NaN	1.3	0.8896	0.0231	0.0216	0.0243	0.0221	0.0192
0.0	0.0	0.0	-1839.1399	17.8759	NaN	NaN	-0.0098	0.8893	0.0231	0.0217	0.0246	0.0222	0.0191
0.0	0.0	0.0	-1043.1399	-1818.1241	NaN	NaN	0.6354	0.8893	0.0231	0.0217	0.0247	0.0222	0.019
0.0	0.0	0.0	-309.1399	455.8759	NaN	NaN	1.3	0.8896	0.023	0.0216	0.0249	0.0222	0.0187
0.0	0.0	0.0	-2556.1399	-3367.1241	NaN	NaN	0.5685	0.8894	0.0232	0.0214	0.025	0.0222	0.0187
0.0	0.0	0.0	-280.1399	1631.8759	NaN	NaN	1.2072	0.8894	0.0232	0.0214	0.0253	0.0223	0.0185
0.0	0.0	0.0	-2722.1399	-3134.1241	NaN	NaN	0.5352	0.8897	0.0231	0.0213	0.0254	0.0222	0.0183
0.0	0.0	0.0	-1863.1399	-94.1241	NaN	NaN	0.0481	0.8903	0.0227	0.0213	0.0254	0.0222	0.018
0.0	0.0	0.0	-1358.1399	-54.1241	NaN	NaN	0.0383	0.8908	0.0225	0.0213	0.0254	0.0222	0.0179
0.0	0.0	0.0	5.8601	-2352.1241	NaN	NaN	1.0025	0.891	0.0223	0.0214	0.0253	0.0222	0.0178
0.0	0.0	0.0	-1313.1399	-609.1241	NaN	NaN	0.3169	0.8907	0.0223	0.0215	0.0253	0.0222	0.0179
0.0	0.0	0.0	-823.1399	-1616.1241	NaN	NaN	0.6625	0.8909	0.0223	0.0215	0.0251	0.0223	0.0179
0.0	0.0	0.0	-2002.1399	605.8759	NaN	NaN	-0.3	0.8908	0.0222	0.0216	0.025	0.0225	0.0179
0.0	0.0	0.0	-1757.1399	-447.1241	NaN	NaN	0.2028	0.8915	0.0218	0.0216	0.0247	0.0226	0.0178
0.0	0.0	0.0	-167.1399	314.8759	NaN	NaN	1.3	0.8927	0.0216	0.0215	0.0242	0.0224	0.0177
0.0	0.0	0.0	-887.1399	-636.1241	NaN	NaN	0.4176	0.8928	0.0215	0.0215	0.0239	0.0224	0.0178
0.0	0.0	0.0	-1345.1399	-1680.1241	NaN	NaN	0.5554	0.8932	0.0214	0.0215	0.0236	0.0224	0.0179
0.0	0.0	0.0	-1817.1399	-975.1241	NaN	NaN	0.3492	0.8925	0.0216	0.0216	0.0236	0.0225	0.0182
0.0	0.0	0.0	-752.1399	440.8759	NaN	NaN	-0.3	0.892	0.0217	0.0217	0.0237	0.0226	0.0183
0.0	0.0	0.0	-1538.1399	-2035.1241	NaN	NaN	0.5695	0.8921	0.0219	0.0216	0.0237	0.0224	0.0183
0.0	0.0	0.0	-1672.1399	1187.8759	NaN	NaN	-0.3	0.8934	0.0217	0.0214	0.0234	0.022	0.018
0.0	0.0	0.0	-732.1399	1762.8759	NaN	NaN	1.3	0.8949	0.0217	0.0213	0.0229	0.0214	0.0179
0.0	0.0	0.0	-1198.1399	-858.1241	NaN	NaN	0.4173	0.8956	0.0217	0.0212	0.0226	0.021	0.018
0.0	0.0	0.0	-1386.1399	-1821.1241	NaN	NaN	0.5678	0.8952	0.0219	0.0211	0.0227	0.0209	0.0182
0.0	0.0	0.0	-189.1399	-752.1241	NaN	NaN	0.7991	0.8953	0.0219	0.0211	0.0226	0.0208	0.0183
0.0	0.0	0.0	-1464.1399	1766.8759	NaN	NaN	1.3	0.8958	0.0218	0.021	0.0225	0.0207	0.0182
0.0	0.0	0.0	-1349.1399	-717.1241	NaN	NaN	0.3471	0.8959	0.0218	0.0208	0.0225	0.0207	0.0183
0.0	0.0	0.0	-2870.1399	1030.8759	NaN	NaN	-0.3	0.8963	0.0218	0.0205	0.0223	0.0206	0.0184
0.0	0.0	0.0	-2876.1399	348.8759	NaN	NaN	-0.138	0.8969	0.0218	0.0202	0.0221	0.0206	0.0184
0.0	0.0	0.0	-1415.1399	1952.8759	NaN	NaN	1.3	0.8971	0.0218	0.02	0.022	0.0205	0.0186
0.0	0.0	0.0	-2135.1399	1015.8759	NaN	NaN	-0.3	0.8971	0.0219	0.0198	0.0219	0.0206	0.0187
0.0	0.0	0.0	-3232.1399	-4224.1241	NaN	NaN	0.5665	0.8968	0.0221	0.0197	0.0219	0.0207	0.0189
0.0	0.0	0.0	-1002.1399	-1284.1241	NaN	NaN	0.5617	0.8972	0.0221	0.0195	0.0217	0.0207	0.0188
0.0	0.0	0.0	-1316.1399	1623.8759	NaN	NaN	1.3	0.8977	0.022	0.0194	0.0217	0.0206	0.0187
0.0	0.0	0.0	-1188.1399	-1594.1241	NaN	NaN	0.573	0.8975	0.0221	0.0193	0.0217	0.0207	0.0186
0.0	0.0	0.0	-1701.1399	-629.1241	NaN	NaN	0.27	0.8975	0.0222	0.0193	0.0218	0.0208	0.0184
0.0	0.0	0.0	-2334.1399	1836.8759	NaN	NaN	-0.3	0.8977	0.0221	0.0193	0.0218	0.0209	0.0182
0.0	0.0	0.0	-1291.1399	-1147.1241	NaN	NaN	0.4705	0.8976	0.0221	0.0194	0.0218	0.0209	0.0182
0.0	0.0	0.0	-1244.1399	-1508.1241	NaN	NaN	0.548	0.8975	0.022	0.0194	0.0219	0.021	0.0182
0.0	0.0	0.0	-1629.1399	-683.1241	NaN	NaN	0.2954	0.8973	0.022	0.0194	0.0219	0.0211	0.0182
0.0	0.0	0.0	-1752.1399	-1094.1241	NaN	NaN	0.3844	0.897	0.022	0.0195	0.022	0.0213	0.0182
0.0	0.0	0.0	-2119.1399	-771.1241	NaN	NaN	0.2668	0.8968	0.0219	0.0196	0.0221	0.0215	0.0182
0.0	0.0	0.0	-2207.1399	-35.1241	NaN	NaN	0.0157	0.8969	0.0217	0.0196	0.0221	0.0216	0.0181
0.0	0.0	0.0	-2144.1399	544.8759	NaN	NaN	-0.3	0.8968	0.0216	0.0197	0.0222	0.0217	0.018
0.0	0.0	0.0	-824.1399	-2152.1241	NaN	NaN	0.7231	0.8966	0.0215	0.0198	0.0222	0.0218	0.0181
0.0	0.0	0.0	-1080.1399	-312.1241	NaN	NaN	0.2242	0.8966	0.0211	0.0199	0.0223	0.022	0.0181
0.0	0.0	0.0	-1549.1399	-2354.1241	NaN	NaN	0.6031	0.8961	0.021	0.02	0.0224	0.0223	0.0181
0.0	0.0	0.0	-1919.1399	2665.8759	NaN	NaN	1.3	0.8966	0.0208	0.0201	0.0223	0.0224	0.0179
0.0	0.0	0.0	-2046.1399	406.8759	NaN	NaN	-0.2482	0.897	0.0205	0.0201	0.0223	0.0225	0.0176
0.0	0.0	0.0	-177.1399	1459.8759	NaN	NaN	1.1381	0.8975	0.0204	0.02	0.0222	0.0225	0.0174
0.0	0.0	0.0	-2376.1399	830.8759	NaN	NaN	-0.3	0.898	0.0203	0.0199	0.0221	0.0225	0.0171
0.0	0.0	0.0	-699.1399	-1673.1241	NaN	NaN	0.7053	0.8984	0.0202	0.0199	0.022	0.0225	0.017
0.0	0.0	0.0	-1709.1399	219.8759	NaN	NaN	-0.1476	0.8986	0.0202	0.0198	0.022	0.0225	0.0169
0.0	0.0	0.0	-507.1399	1786.8759	NaN	NaN	1.3	0.899	0.0201	0.0198	0.0219	0.0224	0.0168
0.0	0.0	0.0	-2448.1399	406.8759	NaN	NaN	-0.1993	0.8988	0.0203	0.0197	0.0219	0.0224	0.0168
0.0	0.0	0.0	-2270.1399	-2797.1241	NaN	NaN	0.552	0.8986	0.0205	0.0198	0.022	0.0224	0.0168
0.0	0.0	0.0	-2573.1399	1303.8759	NaN	NaN	-0.3	0.898	0.0207	0.0199	0.0221	0.0225	0.0168
0.0	0.0	0.0	-1034.1399	-2339.1241	NaN	NaN	0.6934	0.8972	0.021	0.0201	0.0222	0.0226	0.0169
0.0	0.0	0.0	-2083.1399	-689.1241	NaN	NaN	0.2486	0.8967	0.0212	0.0202	0.0223	0.0226	0.017
0.0	0.0	0.0	-121.1399	1591.8759	NaN	NaN	1.0824	0.8952	0.0218	0.0205	0.0226	0.0227	0.0172
0.0	0.0	0.0	-552.1399	-3633.1241	NaN	NaN	0.8681	0.8939	0.0224	0.0207	0.0228	0.0227	0.0174
0.0	0.0	0.0	-1034.1399	1993.8759	NaN	NaN	1.3	0.8932	0.0228	0.0208	0.0229	0.0228	0.0175
0.0	0.0	0.0	-2083.1399	1192.8759	NaN	NaN	-0.3	0.8926	0.0231	0.0209	0.023	0.0229	0.0175
0.0	0.0	0.0	-2062.1399	3587.8759	NaN	NaN	1.3	0.8918	0.0234	0.0212	0.0231	0.0229	0.0175
0.0	0.0	0.0	1489.8601	-945.1241	NaN	NaN	-0.3	0.8912	0.0238	0.0213	0.0232	0.0229	0.0176
0.0	0.0	0.0	-1500.1399	-139.1241	NaN	NaN	0.0849	0.8902	0.0243	0.0216	0.0233	0.0229	0.0177
0.0	0.0	0.0	-2407.1399	-879.1241	NaN	NaN	0.2675	0.889	0.0249	0.0219	0.0234	0.0229	0.018
0.0	0.0	0.0	-1242.1399	475.8759	NaN	NaN	-0.3	0.8885	0.0251	0.0221	0.0235	0.0228	0.018
0.0	0.0	0.0	-2789.1399	1813.8759	NaN	NaN	-0.3	0.8875	0.0256	0.0223	0.0236	0.0228	0.0182
0.0	0.0	0.0	-2075.1399	-2260.1241	NaN	NaN	0.5213	0.8865	0.0262	0.0225	0.0237	0.0227	0.0184
0.0	0.0	0.0	-596.1399	-2968.1241	NaN	NaN	0.8327	0.8852	0.0269	0.0228	0.0239	0.0226	0.0187
0.0	0.0	0.0	-1547.1399	-4026.1241	NaN	NaN	0.7224	0.8844	0.0273	0.0229	0.024	0.0224	0.0189
0.0	0.0	0.0	-4066.1399	-706.1241	NaN	NaN	0.148	0.8835	0.0277	0.0232	0.0241	0.0223	0.0192
0.0	0.0	0.0	-3202.1399	976.8759	NaN	NaN	-0.3	0.8828	0.0279	0.0234	0.0242	0.0222	0.0195
0.0	0.0	0.0	-2227.1399	1280.8759	NaN	NaN	-0.3	0.8824	0.0281	0.0236	0.0241	0.022	0.0197
0.0	0.0	0.0	-1625.1399	-388.1241	NaN	NaN	0.1928	0.8817	0.0287	0.0238	0.0241	0.0219	0.0199
0.0	0.0	0.0	-1676.1399	-1622.1241	NaN	NaN	0.4918	0.8807	0.0294	0.0239	0.0242	0.0217	0.0201
0.0	0.0	0.0	-1445.1399	-1153.1241	NaN	NaN	0.4438	0.88	0.0298	0.024	0.0243	0.0216	0.0203
0.0	0.0	0.0	-111.1399	1947.8759	NaN	NaN	1.0605	0.8796	0.03	0.0241	0.0244	0.0215	0.0205
0.0	0.0	0.0	-419.1399	978.8759	NaN	NaN	1.3	0.879	0.0303	0.0242	0.0245	0.0215	0.0206
0.0	0.0	0.0	-1951.1399	-512.1241	NaN	NaN	0.2079	0.8784	0.0306	0.0242	0.0246	0.0214	0.0207
0.0	0.0	0.0	-1681.1399	-2108.1241	NaN	NaN	0.5563	0.878	0.0311	0.0241	0.0248	0.0212	0.0208
0.0	0.0	0.0	-4396.1399	220.8759	NaN	NaN	-0.0529	0.8779	0.0312	0.024	0.0249	0.021	0.0209
0.0	0.0	0.0	-1919.1399	-2704.1241	NaN	NaN	0.5849	0.8775	0.0316	0.024	0.025	0.0209	0.0211
0.0	0.0	0.0	-2055.1399	-1847.1241	NaN	NaN	0.4733	0.8776	0.0318	0.0238	0.0251	0.0207	0.0211
0.0	0.0	0.0	-2088.1399	-1757.1241	NaN	NaN	0.457	0.8774	0.0322	0.0236	0.0251	0.0206	0.0211
0.0	0.0	0.0	-257.1399	-1975.1241	NaN	NaN	0.8848	0.8781	0.0321	0.0233	0.0249	0.0204	0.0212
0.0	0.0	0.0	-1419.1399	196.8759	NaN	NaN	-0.1611	0.8783	0.0322	0.0232	0.0248	0.0202	0.0213
0.0	0.0	0.0	-445.1399	971.8759	NaN	NaN	1.3	0.8787	0.0321	0.0231	0.0247	0.0201	0.0214
0.0	0.0	0.0	-176.1399	-484.1241	NaN	NaN	0.7332	0.8786	0.0321	0.0231	0.0246	0.0201	0.0214
0.0	0.0	0.0	1002.8601	538.8759	NaN	NaN	0.3495	0.879	0.0321	0.0231	0.0246	0.02	0.0213
0.0	0.0	0.0	-1635.1399	-160.1241	NaN	NaN	0.0892	0.8788	0.0323	0.023	0.0248	0.0199	0.0212
0.0	0.0	0.0	-2256.1399	-2235.1241	NaN	NaN	0.4977	0.88	0.0319	0.0226	0.0249	0.0195	0.0212
0.0	0.0	0.0	-1115.1399	-1663.1241	NaN	NaN	0.5986	0.8811	0.0315	0.0224	0.0247	0.0192	0.021
0.0	0.0	0.0	-1182.1399	2853.8759	NaN	NaN	1.3	0.8822	0.0311	0.0223	0.0245	0.0191	0.0208
0.0	0.0	0.0	-2573.1399	2220.8759	NaN	NaN	-0.3	0.8824	0.031	0.0222	0.0246	0.0191	0.0207
0.0	0.0	0.0	-1778.1399	-2960.1241	NaN	NaN	0.6247	0.8826	0.031	0.0222	0.0246	0.0191	0.0206
0.0	0.0	0.0	-1595.1399	490.8759	NaN	NaN	-0.3	0.8836	0.0306	0.022	0.0244	0.019	0.0203
0.0	0.0	0.0	-2852.1399	1332.8759	NaN	NaN	-0.3	0.8842	0.0303	0.0219	0.0244	0.019	0.0202
0.0	0.0	0.0	-1281.1399	2177.8759	NaN	NaN	1.3	0.8846	0.03	0.0218	0.0243	0.0191	0.0202
0.0	0.0	0.0	-1170.1399	-3227.1241	NaN	NaN	0.7339	0.8845	0.0301	0.0217	0.0244	0.0192	0.0201
0.0	0.0	0.0	-377.1399	-2264.1241	NaN	NaN	0.8572	0.8847	0.0302	0.0216	0.0242	0.0193	0.02
0.0	0.0	0.0	-1061.1399	1944.8759	NaN	NaN	1.3	0.8846	0.0302	0.0215	0.0242	0.0195	0.02
0.0	0.0	0.0	-852.1399	-767.1241	NaN	NaN	0.4737	0.8853	0.03	0.0212	0.0241	0.0196	0.0198
0.0	0.0	0.0	-1559.1399	-542.1241	NaN	NaN	0.258	0.8855	0.03	0.0211	0.024	0.0197	0.0196
0.0	0.0	0.0	-1328.1399	-1098.1241	NaN	NaN	0.4526	0.8855	0.0301	0.0209	0.024	0.0199	0.0195
0.0	0.0	0.0	-1507.1399	-950.1241	NaN	NaN	0.3867	0.8853	0.0302	0.0208	0.0241	0.0201	0.0195
0.0	0.0	0.0	-1627.1399	1730.8759	NaN	NaN	1.3	0.885	0.0303	0.0207	0.0242	0.0203	0.0195
0.0	0.0	0.0	-1222.1399	-1866.1241	NaN	NaN	0.6043	0.8846	0.0304	0.0206	0.0243	0.0205	0.0196
0.0	0.0	0.0	380.8601	-1217.1241	NaN	NaN	1.3	0.8838	0.0306	0.0207	0.0244	0.0207	0.0197
0.0	0.0	0.0	-2581.1399	-325.1241	NaN	NaN	0.1119	0.8832	0.0307	0.0206	0.0246	0.021	0.0198
0.0	0.0	0.0	-317.1399	-1048.1241	NaN	NaN	0.7677	0.8827	0.0307	0.0207	0.0248	0.0212	0.02
0.0	0.0	0.0	-1518.1399	-1764.1241	NaN	NaN	0.5375	0.8822	0.0307	0.0207	0.0249	0.0213	0.0201
0.0	0.0	0.0	-2103.1399	-816.1241	NaN	NaN	0.2796	0.882	0.0308	0.0207	0.0249	0.0215	0.0201
0.0	0.0	0.0	-1184.1399	-425.1241	NaN	NaN	0.2642	0.8824	0.0306	0.0206	0.0246	0.0216	0.0202
0.0	0.0	0.0	-1377.1399	-456.1241	NaN	NaN	0.2488	0.8818	0.0308	0.0206	0.0246	0.0219	0.0204
0.0	0.0	0.0	-967.1399	-735.1241	NaN	NaN	0.4319	0.8768	0.0327	0.0209	0.0254	0.0229	0.0214
0.0	0.0	0.0	-1360.1399	2058.8759	NaN	NaN	1.3	0.8797	0.0322	0.0207	0.0243	0.0224	0.0206
0.0	0.0	0.0	-1449.1399	-944.1241	NaN	NaN	0.3945	0.8804	0.0319	0.021	0.0239	0.0224	0.0204
0.0	0.0	0.0	-1641.1399	594.8759	NaN	NaN	-0.3	0.8826	0.031	0.0208	0.0234	0.0222	0.02
0.0	0.0	0.0	-1430.1399	206.8759	NaN	NaN	-0.1691	0.8841	0.0305	0.0206	0.023	0.0221	0.0198
0.0	0.0	0.0	-3843.1399	-2226.1241	NaN	NaN	0.3668	0.8848	0.0303	0.0203	0.0227	0.022	0.0198
0.0	0.0	0.0	-251.1399	454.8759	NaN	NaN	1.3	0.8854	0.0304	0.0201	0.0225	0.0219	0.0197
0.0	0.0	0.0	-2563.1399	1535.8759	NaN	NaN	-0.3	0.8856	0.0306	0.0199	0.0224	0.0218	0.0197
0.0	0.0	0.0	-2852.1399	-788.1241	NaN	NaN	0.2165	0.8854	0.0311	0.0198	0.0223	0.0216	0.0198
0.0	0.0	0.0	-1393.1399	2239.8759	NaN	NaN	1.3	0.8857	0.0316	0.0197	0.0223	0.0212	0.0196
0.0	0.0	0.0	160.8601	-1315.1241	NaN	NaN	1.1394	0.8857	0.0324	0.0195	0.0222	0.0208	0.0194
0.0	0.0	0.0	-1703.1399	-782.1241	NaN	NaN	0.3147	0.8855	0.0332	0.0195	0.0222	0.0204	0.0192
0.0	0.0	0.0	-2408.1399	2096.8759	NaN	NaN	-0.3	0.8843	0.0344	0.0198	0.0223	0.0201	0.0191
0.0	0.0	0.0	-2557.1399	-665.1241	NaN	NaN	0.2064	0.8826	0.036	0.0201	0.0225	0.0197	0.0192
0.0	0.0	0.0	-1919.1399	1715.8759	NaN	NaN	-0.3	0.881	0.0373	0.0203	0.0226	0.0195	0.0193
0.0	0.0	0.0	162.8601	2204.8759	NaN	NaN	0.9312	0.8794	0.0389	0.0204	0.0227	0.0192	0.0194
0.0	0.0	0.0	-2166.1399	-1745.1241	NaN	NaN	0.4462	0.8787	0.04	0.0203	0.0227	0.0189	0.0194
0.0	0.0	0.0	-603.1399	1267.8759	NaN	NaN	1.3	0.8765	0.0416	0.0204	0.023	0.0189	0.0197
0.0	0.0	0.0	-217.1399	-1206.1241	NaN	NaN	0.8474	0.874	0.0433	0.0204	0.0234	0.0189	0.02
0.0	0.0	0.0	-3120.1399	1311.8759	NaN	NaN	-0.3	0.873	0.0442	0.0201	0.0238	0.019	0.02
0.0	0.0	0.0	562.8601	-1180.1241	NaN	NaN	1.3	0.8741	0.0436	0.0194	0.024	0.0189	0.02
0.0	0.0	0.0	-750.1399	-401.1241	NaN	NaN	0.3484	0.8748	0.0432	0.0193	0.0239	0.0187	0.0201
0.0	0.0	0.0	-2871.1399	-1969.1241	NaN	NaN	0.4068	0.8763	0.0424	0.0192	0.0235	0.0184	0.0202
0.0	0.0	0.0	-151.1399	325.8759	NaN	NaN	1.3	0.8756	0.0429	0.0194	0.0235	0.0184	0.0201
0.0	0.0	0.0	-2527.1399	1115.8759	NaN	NaN	-0.3	0.8746	0.0436	0.0196	0.0236	0.0186	0.0201
0.0	0.0	0.0	-2021.1399	1370.8759	NaN	NaN	-0.3	0.8752	0.0433	0.02	0.0232	0.0186	0.0198
0.0	0.0	0.0	-1708.1399	158.8759	NaN	NaN	-0.1025	0.8753	0.0433	0.0205	0.0228	0.0186	0.0197
0.0	0.0	0.0	-2928.1399	2872.8759	NaN	NaN	-0.3	0.8749	0.0435	0.0208	0.0226	0.0185	0.0197
0.0	0.0	0.0	-2448.1399	192.8759	NaN	NaN	-0.0855	0.8752	0.0435	0.021	0.0223	0.0183	0.0197
0.0	0.0	0.0	-1035.1399	1373.8759	NaN	NaN	1.3	0.8701	0.0458	0.0224	0.0226	0.0191	0.0199
0.0	0.0	0.0	7071.8601	-1037.1241	NaN	NaN	-0.1719	0.8637	0.0491	0.024	0.023	0.0201	0.0202
0.0	0.0	0.0	21690.8601	2352.8759	NaN	NaN	0.0979	0.8537	0.0554	0.0253	0.0238	0.0218	0.02
0.0	0.0	0.0	24776.8601	1322.8759	NaN	NaN	0.0507	0.8538	0.054	0.0249	0.0243	0.0224	0.0206
0.0	0.0	0.0	26557.8601	1337.8759	NaN	NaN	0.048	0.8631	0.0458	0.0241	0.0237	0.0212	0.022
0.0	0.0	0.0	13953.8601	3801.8759	NaN	NaN	0.2141	0.8853	0.0325	0.0207	0.0215	0.0176	0.0224
0.0	0.0	0.0	27033.8601	1443.8759	NaN	NaN	0.0507	0.8851	0.0291	0.0221	0.0217	0.0189	0.0232
0.0	0.0	0.0	32136.8601	5405.8759	NaN	NaN	0.144	0.8831	0.0285	0.0221	0.0225	0.0205	0.0233
0.0	0.0	0.0	32941.8601	2656.8759	NaN	NaN	0.0746	0.8813	0.0283	0.0212	0.0242	0.0222	0.0229
0.0	0.0	0.0	37702.8601	6826.8759	NaN	NaN	0.1533	0.8664	0.0325	0.0206	0.0314	0.0265	0.0226
0.0	0.0	0.0	31574.8601	3489.8759	NaN	NaN	0.0995	0.8595	0.0342	0.02	0.036	0.0281	0.0222
0.0	0.0	0.0	10727.8601	-662.1241	NaN	NaN	-0.0658	0.8779	0.0282	0.0189	0.0305	0.0239	0.0205
0.0	0.0	0.0	4532.8601	575.8759	NaN	NaN	0.1127	0.8817	0.0262	0.0201	0.0285	0.0229	0.0206
0.0	0.0	0.0	2943.8601	5281.8759	NaN	NaN	0.6421	0.8858	0.0253	0.0202	0.0266	0.022	0.0201
0.0	0.0	0.0	3695.8601	1286.8759	NaN	NaN	0.2583	0.888	0.025	0.0201	0.0256	0.0214	0.0199
0.0	0.0	0.0	4609.8601	-570.1241	NaN	NaN	-0.1411	0.8886	0.0249	0.0201	0.0254	0.0212	0.0198
0.0	0.0	0.0	3792.8601	-37.1241	NaN	NaN	-0.0099	0.8879	0.0253	0.02	0.0255	0.0214	0.0198
0.0	0.0	0.0	4342.8601	4200.8759	NaN	NaN	0.4917	0.8882	0.0255	0.0197	0.0254	0.0215	0.0197
0.0	0.0	0.0	3894.8601	1864.8759	NaN	NaN	0.3238	0.8903	0.025	0.0194	0.0246	0.0211	0.0195
0.0	0.0	0.0	3356.8601	-336.1241	NaN	NaN	-0.1113	0.89	0.0251	0.0193	0.0247	0.0213	0.0195
0.0	0.0	0.0	6048.8601	3076.8759	NaN	NaN	0.3372	0.8899	0.0252	0.0191	0.0249	0.0214	0.0195
0.0	0.0	0.0	4747.8601	3219.8759	NaN	NaN	0.4041	0.8901	0.0251	0.0188	0.0251	0.0213	0.0195
0.0	0.0	0.0	1815.8601	-673.1241	NaN	NaN	-0.3	0.8905	0.0249	0.0187	0.0252	0.0212	0.0195
0.0	0.0	0.0	4700.8601	-1426.1241	NaN	NaN	-0.3	0.8902	0.0249	0.0187	0.0254	0.0212	0.0197
0.0	0.0	0.0	5375.8601	-1953.1241	NaN	NaN	-0.3	0.8895	0.0249	0.0187	0.0257	0.0212	0.02
0.0	0.0	0.0	3797.8601	-2668.1241	NaN	NaN	-0.3	0.89	0.0245	0.0184	0.0261	0.021	0.0201
0.0	0.0	0.0	5766.8601	2534.8759	NaN	NaN	0.3053	0.8896	0.0243	0.0183	0.0266	0.021	0.0202
0.0	0.0	0.0	4826.8601	122.8759	NaN	NaN	0.0248	0.8898	0.0242	0.0184	0.0265	0.021	0.0202
0.0	0.0	0.0	5079.8601	-2700.1241	NaN	NaN	-0.3	0.8884	0.0242	0.0188	0.0268	0.0213	0.0204
0.0	0.0	0.0	3077.8601	-1502.1241	NaN	NaN	-0.3	0.887	0.0242	0.0189	0.0276	0.0217	0.0206
0.0	0.0	0.0	3905.8601	2294.8759	NaN	NaN	0.3701	0.8873	0.0236	0.0184	0.0285	0.0218	0.0204
0.0	0.0	0.0	5575.8601	995.8759	NaN	NaN	0.1515	0.8874	0.0234	0.0182	0.0287	0.0219	0.0203
0.0	0.0	0.0	3496.8601	-951.1241	NaN	NaN	-0.3	0.8872	0.0233	0.0182	0.029	0.022	0.0203
0.0	0.0	0.0	4290.8601	1238.8759	NaN	NaN	0.224	0.8873	0.0232	0.0181	0.0294	0.022	0.02
0.0	0.0	0.0	3478.8601	1113.8759	NaN	NaN	0.2425	0.888	0.0232	0.018	0.0295	0.0218	0.0195
0.0	0.0	0.0	4505.8601	648.8759	NaN	NaN	0.1259	0.8881	0.0231	0.0181	0.0297	0.0217	0.0193
0.0	0.0	0.0	3519.8601	-1843.1241	NaN	NaN	-0.3	0.8876	0.0233	0.0181	0.0301	0.0218	0.0192
0.0	0.0	0.0	2498.8601	1741.8759	NaN	NaN	0.4107	0.8867	0.0232	0.0182	0.0309	0.0219	0.0192
0.0	0.0	0.0	4022.8601	725.8759	NaN	NaN	0.1529	0.8866	0.0231	0.0183	0.0311	0.0219	0.0191
0.0	0.0	0.0	1354.8601	1547.8759	NaN	NaN	0.5332	0.8867	0.0232	0.0184	0.0308	0.0219	0.0191
0.0	0.0	0.0	2949.8601	249.8759	NaN	NaN	0.0781	0.8861	0.0233	0.0187	0.0307	0.0221	0.0192
0.0	0.0	0.0	4562.8601	2473.8759	NaN	NaN	0.3516	0.8851	0.0233	0.019	0.0309	0.0224	0.0193
0.0	0.0	0.0	2724.8601	997.8759	NaN	NaN	0.268	0.8848	0.0236	0.0192	0.0306	0.0225	0.0193
0.0	0.0	0.0	4026.8601	-251.1241	NaN	NaN	-0.0665	0.8833	0.0242	0.0196	0.0307	0.0227	0.0195
0.0	0.0	0.0	3644.8601	140.8759	NaN	NaN	0.0372	0.8807	0.0248	0.02	0.0316	0.023	0.0199
0.0	0.0	0.0	3083.8601	441.8759	NaN	NaN	0.1253	0.8785	0.0255	0.0203	0.0321	0.0234	0.0203
0.0	0.0	0.0	2626.8601	1447.8759	NaN	NaN	0.3553	0.873	0.0271	0.0209	0.0334	0.0243	0.0213
0.0	0.0	0.0	4101.8601	-150.1241	NaN	NaN	-0.038	0.872	0.0278	0.0211	0.0333	0.0243	0.0215
0.0	0.0	0.0	5515.8601	2791.8759	NaN	NaN	0.3361	0.8751	0.0273	0.0211	0.032	0.0234	0.0211
0.0	0.0	0.0	5544.8601	2950.8759	NaN	NaN	0.3473	0.8801	0.0265	0.021	0.0297	0.0224	0.0203
0.0	0.0	0.0	21722.8601	3363.8759	NaN	NaN	0.1341	0.8801	0.0265	0.0214	0.0292	0.0225	0.0203
0.0	0.0	0.0	20316.8601	3758.8759	NaN	NaN	0.1561	0.8815	0.0261	0.0212	0.0289	0.0223	0.02
0.0	0.0	0.0	23838.8601	2078.8759	NaN	NaN	0.0802	0.8824	0.0258	0.0211	0.0287	0.0222	0.0198
0.0	0.0	0.0	14262.8601	990.8759	NaN	NaN	0.065	0.8851	0.025	0.0209	0.028	0.0217	0.0193
0.0	0.0	0.0	10775.8601	-2547.1241	NaN	NaN	-0.3	0.8887	0.0245	0.0206	0.0263	0.0212	0.0188
0.0	0.0	0.0	-2179.1399	-2398.1241	NaN	NaN	0.5239	0.8893	0.0246	0.0204	0.0257	0.0214	0.0187
0.0	0.0	0.0	-2848.1399	-2638.1241	NaN	NaN	0.4809	0.8875	0.0252	0.0206	0.0262	0.0222	0.0183
0.0	0.0	0.0	-336.1399	740.8759	NaN	NaN	1.3	0.8885	0.0255	0.0204	0.0257	0.0221	0.0178
0.0	0.0	0.0	-23.1399	-409.1241	NaN	NaN	0.9465	0.8891	0.0254	0.0204	0.0255	0.0221	0.0174
0.0	0.0	0.0	-161.1399	792.8759	NaN	NaN	1.2551	0.8894	0.0253	0.0205	0.0253	0.0224	0.0171
0.0	0.0	0.0	-2000.1399	-452.1241	NaN	NaN	0.1844	0.8888	0.0255	0.0208	0.0253	0.0228	0.0169
0.0	0.0	0.0	-405.1399	-1334.1241	NaN	NaN	0.7671	0.8886	0.0253	0.021	0.0253	0.023	0.0168
0.0	0.0	0.0	-1614.1399	-485.1241	NaN	NaN	0.2311	0.8885	0.0252	0.0211	0.0253	0.023	0.0169
0.0	0.0	0.0	-1350.1399	991.8759	NaN	NaN	-0.3	0.8883	0.0252	0.0212	0.0253	0.023	0.0169
0.0	0.0	0.0	-30.1399	-1569.1241	NaN	NaN	0.9812	0.8879	0.0254	0.0213	0.0253	0.023	0.0171
0.0	0.0	0.0	-1068.1399	-1826.1241	NaN	NaN	0.6309	0.8876	0.0257	0.0215	0.0253	0.0228	0.0171
0.0	0.0	0.0	-294.1399	1777.8759	NaN	NaN	1.1982	0.8877	0.0258	0.0217	0.0252	0.0226	0.017
0.0	0.0	0.0	-2191.1399	-55.1241	NaN	NaN	0.0245	0.8881	0.0259	0.0218	0.0251	0.0222	0.0169
0.0	0.0	0.0	-1566.1399	-230.1241	NaN	NaN	0.1281	0.8888	0.0258	0.0218	0.0249	0.0219	0.0168
0.0	0.0	0.0	-1863.1399	-80.1241	NaN	NaN	0.0412	0.8888	0.026	0.0218	0.0249	0.0217	0.0168
0.0	0.0	0.0	-286.1399	-1479.1241	NaN	NaN	0.8379	0.8886	0.0264	0.0217	0.0249	0.0216	0.0169
0.0	0.0	0.0	-1552.1399	-1409.1241	NaN	NaN	0.4759	0.8882	0.0268	0.0216	0.0249	0.0215	0.017
0.0	0.0	0.0	-1415.1399	1254.8759	NaN	NaN	-0.3	0.888	0.027	0.0216	0.0248	0.0215	0.0171
0.0	0.0	0.0	-1939.1399	-798.1241	NaN	NaN	0.2916	0.8876	0.0275	0.0215	0.0247	0.0215	0.0172
0.0	0.0	0.0	-1548.1399	-378.1241	NaN	NaN	0.1963	0.8881	0.0277	0.0213	0.0244	0.0214	0.0171
0.0	0.0	0.0	-679.1399	-1442.1241	NaN	NaN	0.6798	0.8893	0.0278	0.0209	0.024	0.0211	0.0169
0.0	0.0	0.0	-2129.1399	2.8759	NaN	NaN	-0.0014	0.8901	0.0277	0.0207	0.0238	0.021	0.0168
0.0	0.0	0.0	-1672.1399	1745.8759	NaN	NaN	1.3	0.8906	0.0274	0.0206	0.0236	0.021	0.0167
0.0	0.0	0.0	-1318.1399	-1219.1241	NaN	NaN	0.4805	0.8902	0.0276	0.0205	0.0237	0.0212	0.0168
0.0	0.0	0.0	-511.1399	-332.1241	NaN	NaN	0.3939	0.8902	0.0277	0.0204	0.0236	0.0213	0.0168
0.0	0.0	0.0	-941.1399	-2807.1241	NaN	NaN	0.7489	0.89	0.0279	0.0204	0.0235	0.0213	0.0169
0.0	0.0	0.0	-1718.1399	-3252.1241	NaN	NaN	0.6543	0.8896	0.0282	0.0204	0.0235	0.0215	0.0169
0.0	0.0	0.0	-3317.1399	-3295.1241	NaN	NaN	0.4983	0.8893	0.0283	0.0203	0.0236	0.0216	0.0168
0.0	0.0	0.0	-2117.1399	-2476.1241	NaN	NaN	0.5391	0.8892	0.0283	0.0203	0.0237	0.0218	0.0167
0.0	0.0	0.0	-2516.1399	-1615.1241	NaN	NaN	0.391	0.8893	0.0281	0.0203	0.0238	0.0218	0.0166
0.0	0.0	0.0	57.8601	165.8759	NaN	NaN	0.7414	0.8907	0.0274	0.0201	0.0237	0.0216	0.0165
0.0	0.0	0.0	-293.1399	-1425.1241	NaN	NaN	0.8294	0.8913	0.0271	0.0199	0.0238	0.0214	0.0165
0.0	0.0	0.0	-972.1399	-1819.1241	NaN	NaN	0.6517	0.8911	0.0272	0.0201	0.0238	0.0213	0.0166
0.0	0.0	0.0	2418.8601	-934.1241	NaN	NaN	-0.3	0.891	0.0271	0.0201	0.0238	0.0213	0.0166
0.0	0.0	0.0	336.8601	250.8759	NaN	NaN	0.4269	0.891	0.0272	0.0201	0.0237	0.0212	0.0167
0.0	0.0	0.0	209.8601	-30.1241	NaN	NaN	-0.1676	0.8902	0.0276	0.0202	0.0239	0.0212	0.0169
0.0	0.0	0.0	-1336.1399	4568.8759	NaN	NaN	1.3	0.8899	0.028	0.0202	0.0239	0.0211	0.017
0.0	0.0	0.0	-1283.1399	-1929.1241	NaN	NaN	0.6005	0.8891	0.0287	0.0202	0.024	0.0209	0.0171
0.0	0.0	0.0	-1995.1399	1760.8759	NaN	NaN	-0.3	0.8887	0.0291	0.0202	0.0241	0.0206	0.0173
0.0	0.0	0.0	-745.1399	-2995.1241	NaN	NaN	0.8008	0.8882	0.0295	0.0202	0.0242	0.0204	0.0175
0.0	0.0	0.0	-445.1399	-744.1241	NaN	NaN	0.6257	0.8881	0.0297	0.0203	0.0242	0.0201	0.0176
0.0	0.0	0.0	-1642.1399	1161.8759	NaN	NaN	-0.3	0.8878	0.03	0.0204	0.0242	0.0198	0.0178
0.0	0.0	0.0	-1586.1399	813.8759	NaN	NaN	-0.3	0.8875	0.0304	0.0204	0.0242	0.0195	0.0181
0.0	0.0	0.0	-1363.1399	-3092.1241	NaN	NaN	0.694	0.8865	0.031	0.0204	0.0244	0.0193	0.0184
0.0	0.0	0.0	-2580.1399	2091.8759	NaN	NaN	-0.3	0.886	0.0314	0.0203	0.0245	0.0192	0.0186
0.0	0.0	0.0	-3023.1399	-2385.1241	NaN	NaN	0.441	0.8848	0.032	0.0203	0.0247	0.0193	0.0189
0.0	0.0	0.0	-527.1399	-117.1241	NaN	NaN	0.1818	0.8847	0.032	0.0201	0.0247	0.0193	0.0191
0.0	0.0	0.0	-2860.1399	2500.8759	NaN	NaN	-0.3	0.8842	0.0324	0.0199	0.0248	0.0195	0.0192
0.0	0.0	0.0	-3185.1399	-890.1241	NaN	NaN	0.2184	0.8831	0.0329	0.0199	0.025	0.0197	0.0195
0.0	0.0	0.0	-1013.1399	-1874.1241	NaN	NaN	0.6491	0.8825	0.033	0.0198	0.025	0.02	0.0197
0.0	0.0	0.0	-985.1399	-1087.1241	NaN	NaN	0.5246	0.8825	0.0328	0.0199	0.0247	0.0202	0.0199
0.0	0.0	0.0	-1705.1399	367.8759	NaN	NaN	-0.2751	0.8832	0.0327	0.0198	0.0242	0.0202	0.0198
0.0	0.0	0.0	-1926.1399	-2531.1241	NaN	NaN	0.5679	0.8806	0.0337	0.0202	0.0247	0.0208	0.0202
0.0	0.0	0.0	-1238.1399	-1008.1241	NaN	NaN	0.4488	0.8781	0.0346	0.0203	0.0251	0.0215	0.0204
0.0	0.0	0.0	-2617.1399	-533.1241	NaN	NaN	0.1692	0.8805	0.0338	0.0201	0.0244	0.0214	0.0198
0.0	0.0	0.0	-748.1399	-3120.1241	NaN	NaN	0.8066	0.8811	0.0334	0.0201	0.0243	0.0215	0.0197
0.0	0.0	0.0	-2626.1399	-2981.1241	NaN	NaN	0.5317	0.8817	0.0331	0.0199	0.0241	0.0216	0.0195
0.0	0.0	0.0	-1314.1399	381.8759	NaN	NaN	-0.3	0.882	0.0332	0.0198	0.024	0.0216	0.0193
0.0	0.0	0.0	-1878.1399	269.8759	NaN	NaN	-0.1678	0.8828	0.0333	0.0197	0.0236	0.0214	0.0192
0.0	0.0	0.0	-881.1399	909.8759	NaN	NaN	1.3	0.8837	0.0335	0.0195	0.0232	0.0211	0.0189
0.0	0.0	0.0	-482.1399	-951.1241	NaN	NaN	0.6636	0.8844	0.0337	0.0194	0.0229	0.0208	0.0188
0.0	0.0	0.0	-243.1399	1418.8759	NaN	NaN	1.2068	0.8844	0.0342	0.0194	0.0228	0.0205	0.0186
0.0	0.0	0.0	-2489.1399	-1235.1241	NaN	NaN	0.3316	0.8842	0.0351	0.0194	0.0227	0.0202	0.0185
0.0	0.0	0.0	-967.1399	914.8759	NaN	NaN	-0.3	0.8831	0.0362	0.0196	0.0228	0.0199	0.0185
0.0	0.0	0.0	-1771.1399	-885.1241	NaN	NaN	0.3332	0.8814	0.0374	0.0197	0.023	0.0197	0.0187
0.0	0.0	0.0	-1950.1399	-3375.1241	NaN	NaN	0.6338	0.8794	0.0385	0.02	0.0234	0.0197	0.019
0.0	0.0	0.0	-1076.1399	942.8759	NaN	NaN	-0.3	0.8768	0.04	0.0201	0.0239	0.0196	0.0195
0.0	0.0	0.0	-603.1399	-568.1241	NaN	NaN	0.4851	0.8747	0.0412	0.02	0.0245	0.0197	0.0199
0.0	0.0	0.0	-2081.1399	445.8759	NaN	NaN	-0.2727	0.873	0.0423	0.0199	0.0249	0.0197	0.0202
0.0	0.0	0.0	-993.1399	-1009.1241	NaN	NaN	0.504	0.8717	0.0434	0.0195	0.0254	0.0197	0.0203
0.0	0.0	0.0	-4.1399	784.8759	NaN	NaN	1.0053	0.8685	0.0455	0.0193	0.0264	0.02	0.0203
0.0	0.0	0.0	-1831.1399	1799.8759	NaN	NaN	-0.3	0.8692	0.0453	0.0186	0.0268	0.0199	0.0201
0.0	0.0	0.0	-1638.1399	-816.1241	NaN	NaN	0.3325	0.8716	0.0439	0.0182	0.0267	0.0196	0.02
0.0	0.0	0.0	-1267.1399	-733.1241	NaN	NaN	0.3665	0.8734	0.0427	0.0179	0.0265	0.0195	0.02
0.0	0.0	0.0	-1885.1399	2261.8759	NaN	NaN	1.3	0.8739	0.0423	0.0178	0.0264	0.0195	0.0201
0.0	0.0	0.0	-1196.1399	-495.1241	NaN	NaN	0.2928	0.8767	0.0408	0.0178	0.0256	0.0191	0.0201
0.0	0.0	0.0	-2912.1399	-1491.1241	NaN	NaN	0.3386	0.8756	0.0413	0.018	0.0257	0.0192	0.0203
0.0	0.0	0.0	-2224.1399	-3562.1241	NaN	NaN	0.6156	0.876	0.0411	0.0182	0.0254	0.0191	0.0202
0.0	0.0	0.0	-2544.1399	-1393.1241	NaN	NaN	0.3538	0.8749	0.0419	0.0186	0.0253	0.0191	0.0202
0.0	0.0	0.0	-2226.1399	-570.1241	NaN	NaN	0.2039	0.8756	0.0421	0.0188	0.0247	0.0189	0.02
0.0	0.0	0.0	-2230.1399	1004.8759	NaN	NaN	-0.3	0.8747	0.0426	0.0192	0.0245	0.0188	0.0201
0.0	0.0	0.0	-503.1399	2774.8759	NaN	NaN	1.2215	0.8726	0.0437	0.0198	0.0246	0.019	0.0203
0.0	0.0	0.0	4384.8601	-118.1241	NaN	NaN	-0.0277	0.873	0.0434	0.0203	0.024	0.0189	0.0206
0.0	0.0	0.0	26228.8601	2435.8759	NaN	NaN	0.085	0.8695	0.0457	0.021	0.0235	0.02	0.0203
0.0	0.0	0.0	28496.8601	4177.8759	NaN	NaN	0.1279	0.8674	0.0461	0.0214	0.0237	0.0211	0.0203
0.0	0.0	0.0	23111.8601	4672.8759	NaN	NaN	0.1682	0.8767	0.0391	0.0206	0.0228	0.0201	0.0207
0.0	0.0	0.0	25404.8601	4651.8759	NaN	NaN	0.1548	0.8829	0.0337	0.0203	0.0224	0.0196	0.0211
0.0	0.0	0.0	19926.8601	1073.8759	NaN	NaN	0.0511	0.8869	0.0296	0.0205	0.022	0.0197	0.0213
0.0	0.0	0.0	11823.8601	1376.8759	NaN	NaN	0.1043	0.8863	0.028	0.0211	0.0224	0.0206	0.0217
0.0	0.0	0.0	32446.8601	4456.8759	NaN	NaN	0.1208	0.8844	0.0268	0.0217	0.0236	0.0217	0.0218
0.0	0.0	0.0	32006.8601	5947.8759	NaN	NaN	0.1567	0.8865	0.0249	0.0213	0.0245	0.0214	0.0214
0.0	0.0	0.0	27631.8601	5365.8759	NaN	NaN	0.1626	0.8864	0.0242	0.0212	0.0253	0.0215	0.0215
0.0	0.0	0.0	27944.8601	3712.8759	NaN	NaN	0.1173	0.8854	0.0238	0.0208	0.0269	0.0218	0.0213
0.0	0.0	0.0	30827.8601	1425.8759	NaN	NaN	0.0442	0.8836	0.0242	0.0211	0.0276	0.0221	0.0215
0.0	0.0	0.0	9263.8601	143.8759	NaN	NaN	0.0153	0.8867	0.0234	0.0213	0.0259	0.0215	0.0211
0.0	0.0	0.0	17002.8601	3272.8759	NaN	NaN	0.1614	0.886	0.0238	0.0218	0.0258	0.0214	0.0212
0.0	0.0	0.0	528.8601	-3047.1241	NaN	NaN	1.21	0.8861	0.0239	0.0222	0.0258	0.021	0.0211
0.0	0.0	0.0	-2764.1399	1161.8759	NaN	NaN	-0.3	0.886	0.0239	0.0221	0.0259	0.0211	0.021
0.0	0.0	0.0	15283.8601	1302.8759	NaN	NaN	0.0785	0.8851	0.024	0.0218	0.0263	0.0216	0.0212
0.0	0.0	0.0	14903.8601	577.8759	NaN	NaN	0.0373	0.881	0.0248	0.0218	0.0278	0.0227	0.0218
0.0	0.0	0.0	26754.8601	4367.8759	NaN	NaN	0.1403	0.8724	0.0266	0.0225	0.0306	0.0246	0.0233
0.0	0.0	0.0	27143.8601	3379.8759	NaN	NaN	0.1107	0.8758	0.0264	0.0223	0.0288	0.0235	0.0232
0.0	0.0	0.0	5688.8601	2726.8759	NaN	NaN	0.324	0.8833	0.0242	0.0225	0.0254	0.0229	0.0217
0.0	0.0	0.0	-2202.1399	4116.8759	NaN	NaN	1.3	0.8843	0.0244	0.0224	0.0251	0.0225	0.0213
0.0	0.0	0.0	-2466.1399	382.8759	NaN	NaN	-0.1838	0.8866	0.0244	0.0214	0.0245	0.0222	0.0208
0.0	0.0	0.0	-2766.1399	-1446.1241	NaN	NaN	0.3433	0.8851	0.0249	0.0219	0.0249	0.0226	0.0207
0.0	0.0	0.0	-2880.1399	-226.1241	NaN	NaN	0.0728	0.8864	0.0251	0.0217	0.0246	0.0222	0.0201
0.0	0.0	0.0	-588.1399	-1922.1241	NaN	NaN	0.7657	0.8877	0.0247	0.0218	0.0244	0.0218	0.0196
0.0	0.0	0.0	-1629.1399	597.8759	NaN	NaN	-0.3	0.8895	0.0242	0.0216	0.024	0.0215	0.0193
0.0	0.0	0.0	-2310.1399	2478.8759	NaN	NaN	1.3	0.8903	0.0239	0.0214	0.0237	0.0215	0.0193
0.0	0.0	0.0	-1160.1399	1008.8759	NaN	NaN	-0.3	0.8907	0.0237	0.0213	0.0235	0.0215	0.0193
0.0	0.0	0.0	-662.1399	3399.8759	NaN	NaN	1.2419	0.8909	0.0236	0.0213	0.0233	0.0216	0.0194
0.0	0.0	0.0	-762.1399	-1078.1241	NaN	NaN	0.5859	0.8908	0.0237	0.0212	0.0231	0.0216	0.0197
0.0	0.0	0.0	-2043.1399	-2221.1241	NaN	NaN	0.5209	0.8906	0.0238	0.0212	0.0231	0.0216	0.0198
0.0	0.0	0.0	-2402.1399	704.8759	NaN	NaN	-0.3	0.8903	0.0238	0.0213	0.0232	0.0217	0.0198
0.0	0.0	0.0	-1004.1399	-2280.1241	NaN	NaN	0.6943	0.8903	0.0236	0.0213	0.0233	0.0218	0.0198
0.0	0.0	0.0	-691.1399	-762.1241	NaN	NaN	0.5244	0.8908	0.0233	0.0212	0.0233	0.0219	0.0196
0.0	0.0	0.0	-427.1399	-3042.1241	NaN	NaN	0.8769	0.8907	0.0232	0.0212	0.0233	0.0219	0.0196
0.0	0.0	0.0	-2853.1399	649.8759	NaN	NaN	-0.295	0.8909	0.0231	0.0212	0.0234	0.0219	0.0194
0.0	0.0	0.0	-2377.1399	597.8759	NaN	NaN	-0.3	0.8905	0.0232	0.0213	0.0236	0.0221	0.0194
0.0	0.0	0.0	-1598.1399	2095.8759	NaN	NaN	1.3	0.8906	0.0231	0.0212	0.0237	0.022	0.0193
0.0	0.0	0.0	-2182.1399	-2950.1241	NaN	NaN	0.5748	0.8903	0.0233	0.0211	0.0238	0.022	0.0194
0.0	0.0	0.0	-2060.1399	-1098.1241	NaN	NaN	0.3477	0.8894	0.0234	0.0212	0.0242	0.0223	0.0195
0.0	0.0	0.0	-2190.1399	1407.8759	NaN	NaN	-0.3	0.8895	0.0233	0.0211	0.0243	0.0224	0.0193
0.0	0.0	0.0	-1863.1399	-2457.1241	NaN	NaN	0.5687	0.8892	0.0233	0.0212	0.0244	0.0226	0.0193
0.0	0.0	0.0	-2547.1399	-1072.1241	NaN	NaN	0.2962	0.889	0.0233	0.0212	0.0244	0.0227	0.0194
0.0	0.0	0.0	-1133.1399	-1992.1241	NaN	NaN	0.6374	0.8888	0.0233	0.0213	0.0244	0.0228	0.0194
0.0	0.0	0.0	-1748.1399	-2046.1241	NaN	NaN	0.5393	0.8884	0.0234	0.0214	0.0244	0.0228	0.0197
0.0	0.0	0.0	-176.1399	-352.1241	NaN	NaN	0.6666	0.8884	0.0233	0.0215	0.0243	0.0228	0.0198
0.0	0.0	0.0	-2472.1399	-2336.1241	NaN	NaN	0.4859	0.8885	0.0232	0.0216	0.0241	0.0227	0.02
0.0	0.0	0.0	-3080.1399	-1652.1241	NaN	NaN	0.3491	0.8886	0.0231	0.0217	0.0239	0.0227	0.02
0.0	0.0	0.0	-1886.1399	-16.1241	NaN	NaN	0.0085	0.8891	0.0229	0.0217	0.0237	0.0226	0.02
0.0	0.0	0.0	-1196.1399	-614.1241	NaN	NaN	0.3392	0.8894	0.023	0.0216	0.0235	0.0225	0.0199
0.0	0.0	0.0	-879.1399	-1742.1241	NaN	NaN	0.6646	0.8892	0.0232	0.0215	0.0236	0.0225	0.0199
0.0	0.0	0.0	-2685.1399	38.8759	NaN	NaN	-0.0147	0.8891	0.0234	0.0215	0.0237	0.0225	0.0199
0.0	0.0	0.0	-2493.1399	548.8759	NaN	NaN	-0.2823	0.8887	0.0236	0.0215	0.0239	0.0226	0.0198
0.0	0.0	0.0	-1558.1399	-1964.1241	NaN	NaN	0.5576	0.8885	0.0238	0.0215	0.0239	0.0225	0.0199
0.0	0.0	0.0	-1666.1399	988.8759	NaN	NaN	-0.3	0.889	0.0236	0.0214	0.0238	0.0223	0.0199
0.0	0.0	0.0	-2473.1399	-1421.1241	NaN	NaN	0.3649	0.8891	0.0236	0.0214	0.0236	0.0221	0.0201
0.0	0.0	0.0	-3510.1399	2977.8759	NaN	NaN	-0.3	0.8896	0.0234	0.0214	0.0235	0.022	0.02
0.0	0.0	0.0	-1882.1399	143.8759	NaN	NaN	-0.0828	0.8903	0.0232	0.0213	0.0234	0.0219	0.0199
0.0	0.0	0.0	-1448.1399	5600.8759	NaN	NaN	1.3	0.8915	0.0229	0.0213	0.0232	0.0216	0.0196
0.0	0.0	0.0	-2252.1399	-999.1241	NaN	NaN	0.3073	0.8911	0.023	0.0212	0.0232	0.0217	0.0198
0.0	0.0	0.0	-1823.1399	-2259.1241	NaN	NaN	0.5534	0.8909	0.0232	0.0212	0.0233	0.0217	0.0198
0.0	0.0	0.0	-1279.1399	-579.1241	NaN	NaN	0.3116	0.8911	0.0232	0.0211	0.0233	0.0216	0.0196
0.0	0.0	0.0	-2521.1399	-275.1241	NaN	NaN	0.0984	0.8917	0.0229	0.0211	0.0232	0.0215	0.0196
0.0	0.0	0.0	-1844.1399	-902.1241	NaN	NaN	0.3285	0.8923	0.0225	0.0212	0.0231	0.0215	0.0194
0.0	0.0	0.0	-1197.1399	-1641.1241	NaN	NaN	0.5782	0.8928	0.0223	0.0212	0.0231	0.0214	0.0191
0.0	0.0	0.0	-984.1399	-1818.1241	NaN	NaN	0.6488	0.8926	0.0224	0.0214	0.0231	0.0214	0.0191
0.0	0.0	0.0	-1341.1399	1905.8759	NaN	NaN	1.3	0.8926	0.0224	0.0214	0.023	0.0214	0.0192
0.0	0.0	0.0	-1311.1399	-2299.1241	NaN	NaN	0.6368	0.8924	0.0223	0.0216	0.023	0.0215	0.0192
0.0	0.0	0.0	975.8601	-518.1241	NaN	NaN	-0.3	0.8923	0.0222	0.0217	0.023	0.0216	0.0193
0.0	0.0	0.0	28219.8601	5581.8759	NaN	NaN	0.1651	0.8933	0.0215	0.0217	0.0228	0.0216	0.0191
0.0	0.0	0.0	31802.8601	5012.8759	NaN	NaN	0.1362	0.8936	0.0212	0.0217	0.0228	0.0217	0.019
0.0	0.0	0.0	-1531.1399	-971.1241	NaN	NaN	0.3881	0.8925	0.0218	0.0216	0.0228	0.022	0.0193
0.0	0.0	0.0	-1493.1399	987.8759	NaN	NaN	-0.3	0.8918	0.0222	0.0216	0.0228	0.0221	0.0195
0.0	0.0	0.0	-741.1399	1279.8759	NaN	NaN	1.3	0.8919	0.0225	0.0214	0.0226	0.022	0.0195
0.0	0.0	0.0	-1885.1399	580.8759	NaN	NaN	-0.3	0.8918	0.0228	0.0213	0.0225	0.0221	0.0196
0.0	0.0	0.0	-2953.1399	-612.1241	NaN	NaN	0.1717	0.8913	0.0231	0.0213	0.0227	0.0223	0.0194
0.0	0.0	0.0	-1906.1399	-1504.1241	NaN	NaN	0.4411	0.891	0.0233	0.0213	0.0228	0.0224	0.0192
0.0	0.0	0.0	-1576.1399	-1322.1241	NaN	NaN	0.4562	0.8909	0.0235	0.0212	0.0228	0.0224	0.0192
0.0	0.0	0.0	-1498.1399	-1567.1241	NaN	NaN	0.5113	0.8917	0.0233	0.021	0.0227	0.0221	0.0192
0.0	0.0	0.0	-817.1399	-227.1241	NaN	NaN	0.2175	0.8923	0.0232	0.021	0.0226	0.0219	0.0192
0.0	0.0	0.0	-1422.1399	-3552.1241	NaN	NaN	0.7141	0.8931	0.0229	0.0208	0.0225	0.0216	0.0192
0.0	0.0	0.0	-734.1399	717.8759	NaN	NaN	-0.3	0.8935	0.0226	0.0206	0.0224	0.0215	0.0192
0.0	0.0	0.0	-1690.1399	-3126.1241	NaN	NaN	0.6491	0.8935	0.0229	0.0206	0.0224	0.0214	0.0192
0.0	0.0	0.0	-460.1399	-192.1241	NaN	NaN	0.2945	0.8929	0.0231	0.0207	0.0225	0.0215	0.0193
0.0	0.0	0.0	-1882.1399	-1716.1241	NaN	NaN	0.4769	0.8918	0.0235	0.0208	0.0227	0.0216	0.0197
0.0	0.0	0.0	-1609.1399	-659.1241	NaN	NaN	0.2906	0.8921	0.0233	0.0208	0.0226	0.0215	0.0196
0.0	0.0	0.0	-1377.1399	629.8759	NaN	NaN	-0.3	0.8926	0.0231	0.0207	0.0226	0.0214	0.0196
0.0	0.0	0.0	-940.1399	-879.1241	NaN	NaN	0.4832	0.8926	0.0231	0.0208	0.0226	0.0215	0.0195
0.0	0.0	0.0	-2383.1399	314.8759	NaN	NaN	-0.1522	0.8926	0.0232	0.0207	0.0224	0.0214	0.0196
0.0	0.0	0.0	1019.8601	-1562.1241	NaN	NaN	1.3	0.892	0.0235	0.0208	0.0225	0.0215	0.0198
0.0	0.0	0.0	-2633.1399	-3157.1241	NaN	NaN	0.5452	0.8913	0.0238	0.0209	0.0225	0.0216	0.02
0.0	0.0	0.0	-2078.1399	1302.8759	NaN	NaN	-0.3	0.8913	0.0237	0.0209	0.0226	0.0216	0.02
0.0	0.0	0.0	-2107.1399	-1703.1241	NaN	NaN	0.447	0.8912	0.0237	0.0209	0.0226	0.0216	0.02
0.0	0.0	0.0	-586.1399	2249.8759	NaN	NaN	1.3	0.8914	0.0235	0.0209	0.0226	0.0216	0.02
0.0	0.0	0.0	698.8601	-1062.1241	NaN	NaN	1.3	0.8918	0.0235	0.0208	0.0225	0.0215	0.0199
0.0	0.0	0.0	-1251.1399	-752.1241	NaN	NaN	0.3754	0.8915	0.0237	0.0209	0.0225	0.0215	0.02
0.0	0.0	0.0	-1112.1399	-1080.1241	NaN	NaN	0.4927	0.8914	0.0237	0.021	0.0224	0.0214	0.0201
0.0	0.0	0.0	-453.1399	-950.1241	NaN	NaN	0.6771	0.8918	0.0235	0.021	0.0223	0.0213	0.02
0.0	0.0	0.0	-566.1399	-1051.1241	NaN	NaN	0.6499	0.8919	0.0234	0.0211	0.0223	0.0213	0.02
0.0	0.0	0.0	-1492.1399	1157.8759	NaN	NaN	-0.3	0.892	0.0233	0.0211	0.0223	0.0213	0.0201
0.0	0.0	0.0	-425.1399	-2561.1241	NaN	NaN	0.8576	0.8916	0.0233	0.0212	0.0222	0.0214	0.0203
0.0	0.0	0.0	-1321.1399	-2437.1241	NaN	NaN	0.6485	0.8913	0.0232	0.0213	0.0222	0.0216	0.0204
0.0	0.0	0.0	-1418.1399	303.8759	NaN	NaN	-0.2727	0.8913	0.0231	0.0214	0.0221	0.0216	0.0205
0.0	0.0	0.0	-2785.1399	638.8759	NaN	NaN	-0.2977	0.8915	0.0229	0.0215	0.022	0.0216	0.0205
0.0	0.0	0.0	-2906.1399	417.8759	NaN	NaN	-0.1679	0.8919	0.0227	0.0215	0.0219	0.0216	0.0204
0.0	0.0	0.0	-1220.1399	1526.8759	NaN	NaN	1.3	0.8917	0.0227	0.0216	0.0219	0.0216	0.0205
0.0	0.0	0.0	-2102.1399	-1909.1241	NaN	NaN	0.4759	0.8916	0.0225	0.0217	0.022	0.0215	0.0207
0.0	0.0	0.0	-806.1399	1377.8759	NaN	NaN	1.3	0.8922	0.0223	0.0217	0.0219	0.0213	0.0207
0.0	0.0	0.0	-715.1399	177.8759	NaN	NaN	-0.3	0.8925	0.0221	0.0217	0.0218	0.021	0.0208
0.0	0.0	0.0	-2085.1399	145.8759	NaN	NaN	-0.0752	0.8931	0.022	0.0217	0.0217	0.0208	0.0207
0.0	0.0	0.0	-1901.1399	642.8759	NaN	NaN	-0.3	0.8933	0.0219	0.0216	0.0217	0.0207	0.0207
0.0	0.0	0.0	-1103.1399	-857.1241	NaN	NaN	0.4372	0.8933	0.0219	0.0216	0.0217	0.0207	0.0207
0.0	0.0	0.0	-406.1399	-143.1241	NaN	NaN	0.2606	0.8933	0.0219	0.0216	0.0217	0.0207	0.0208
0.0	0.0	0.0	-2135.1399	-3283.1241	NaN	NaN	0.6059	0.8931	0.0219	0.0217	0.0217	0.0207	0.0208
0.0	0.0	0.0	-2246.1399	-126.1241	NaN	NaN	0.0532	0.8932	0.0219	0.0218	0.0217	0.0206	0.0208
0.0	0.0	0.0	-2255.1399	-1137.1241	NaN	NaN	0.3352	0.8933	0.0219	0.0218	0.0216	0.0206	0.0208
0.0	0.0	0.0	-2599.1399	-1016.1241	NaN	NaN	0.2811	0.8933	0.022	0.0217	0.0216	0.0206	0.0208
0.0	0.0	0.0	-85.1399	713.8759	NaN	NaN	1.1354	0.8934	0.022	0.0217	0.0215	0.0206	0.0207
0.0	0.0	0.0	-1018.1399	-2146.1241	NaN	NaN	0.6782	0.8931	0.0221	0.0217	0.0215	0.0207	0.0208
0.0	0.0	0.0	-1834.1399	-1091.1241	NaN	NaN	0.373	0.893	0.0221	0.0217	0.0216	0.0208	0.0208
0.0	0.0	0.0	-1410.1399	576.8759	NaN	NaN	-0.3	0.8931	0.0221	0.0216	0.0216	0.0209	0.0208
0.0	0.0	0.0	-2554.1399	-0.1241	NaN	NaN	0.0	0.8928	0.0222	0.0216	0.0216	0.021	0.0208
0.0	0.0	0.0	-985.1399	1489.8759	NaN	NaN	1.3	0.8924	0.0224	0.0216	0.0216	0.0211	0.0208
0.0	0.0	0.0	-3007.1399	-1926.1241	NaN	NaN	0.3904	0.8919	0.0225	0.0217	0.0217	0.0212	0.0209
0.0	0.0	0.0	-742.1399	-1938.1241	NaN	NaN	0.7231	0.8916	0.0227	0.0218	0.0217	0.0213	0.021
0.0	0.0	0.0	-2560.1399	-1696.1241	NaN	NaN	0.3985	0.8919	0.0225	0.0217	0.0217	0.0212	0.021
0.0	0.0	0.0	-3070.1399	230.8759	NaN	NaN	-0.0813	0.8919	0.0225	0.0217	0.0217	0.0213	0.0209
0.0	0.0	0.0	-1023.1399	75.8759	NaN	NaN	-0.0801	0.8916	0.0225	0.0217	0.0218	0.0214	0.0209
0.0	0.0	0.0	-1386.1399	69.8759	NaN	NaN	-0.0531	0.8912	0.0226	0.0218	0.0219	0.0216	0.021
0.0	0.0	0.0	-3742.1399	-2165.1241	NaN	NaN	0.3665	0.891	0.0226	0.0218	0.0219	0.0215	0.0211
0.0	0.0	0.0	-982.1399	-1669.1241	NaN	NaN	0.6296	0.8914	0.0225	0.0218	0.0219	0.0213	0.0211
0.0	0.0	0.0	-2289.1399	-102.1241	NaN	NaN	0.0427	0.8918	0.0224	0.0218	0.0219	0.0211	0.0211
0.0	0.0	0.0	-1268.1399	2057.8759	NaN	NaN	1.3	0.8927	0.0222	0.0216	0.0217	0.0209	0.0209
0.0	0.0	0.0	-172.1399	1688.8759	NaN	NaN	1.1135	0.8928	0.0222	0.0215	0.0216	0.0209	0.0209
0.0	0.0	0.0	-602.1399	2549.8759	NaN	NaN	1.3	0.893	0.0223	0.0213	0.0215	0.0209	0.0209
0.0	0.0	0.0	-1145.1399	870.8759	NaN	NaN	-0.3	0.8925	0.0224	0.0214	0.0216	0.021	0.0211
0.0	0.0	0.0	-681.1399	1382.8759	NaN	NaN	1.3	0.8924	0.0224	0.0215	0.0216	0.021	0.0211
0.0	0.0	0.0	84.8601	-419.1241	NaN	NaN	1.2539	0.8921	0.0224	0.0216	0.0217	0.021	0.0212
0.0	0.0	0.0	-319.1399	-1225.1241	NaN	NaN	0.7933	0.8922	0.0224	0.0215	0.0217	0.021	0.0212
0.0	0.0	0.0	-1502.1399	-383.1241	NaN	NaN	0.2032	0.8925	0.0224	0.0213	0.0216	0.021	0.0212
0.0	0.0	0.0	-529.1399	401.8759	NaN	NaN	-0.3	0.8938	0.0221	0.0209	0.0214	0.0208	0.021
0.0	0.0	0.0	-1349.1399	-928.1241	NaN	NaN	0.4076	0.8927	0.0225	0.021	0.0217	0.0211	0.021
0.0	0.0	0.0	-1315.1399	5471.8759	NaN	NaN	1.3	0.8937	0.0224	0.0207	0.0215	0.0209	0.0208
0.0	0.0	0.0	-3691.1399	3344.8759	NaN	NaN	-0.3	0.8936	0.0222	0.0208	0.0215	0.021	0.0208
0.0	0.0	0.0	-1387.1399	-186.1241	NaN	NaN	0.1183	0.893	0.0222	0.0211	0.0216	0.0212	0.0208
0.0	0.0	0.0	-2405.1399	-1262.1241	NaN	NaN	0.3442	0.893	0.022	0.0212	0.0217	0.0213	0.0208
0.0	0.0	0.0	-2515.1399	-1176.1241	NaN	NaN	0.3186	0.8932	0.0218	0.0212	0.0218	0.0213	0.0207
0.0	0.0	0.0	-2054.1399	-1194.1241	NaN	NaN	0.3676	0.8931	0.0216	0.0212	0.0219	0.0214	0.0207
0.0	0.0	0.0	-2235.1399	-290.1241	NaN	NaN	0.1149	0.8932	0.0215	0.0211	0.0221	0.0214	0.0207
0.0	0.0	0.0	-1915.1399	2241.8759	NaN	NaN	1.3	0.8937	0.0213	0.0209	0.0222	0.0213	0.0206
0.0	0.0	0.0	-2433.1399	860.8759	NaN	NaN	-0.3	0.8943	0.021	0.0208	0.0222	0.0211	0.0207
0.0	0.0	0.0	-1023.1399	-2728.1241	NaN	NaN	0.7273	0.8948	0.0209	0.0206	0.0222	0.021	0.0206
0.0	0.0	0.0	-2563.1399	-182.1241	NaN	NaN	0.0663	0.8949	0.0209	0.0206	0.0221	0.021	0.0205
0.0	0.0	0.0	-924.1399	-1903.1241	NaN	NaN	0.6731	0.8937	0.0211	0.0209	0.0224	0.0213	0.0206
0.0	0.0	0.0	-2101.1399	-297.1241	NaN	NaN	0.1239	0.8938	0.0213	0.021	0.0222	0.0212	0.0205
0.0	0.0	0.0	-1195.1399	-3435.1241	NaN	NaN	0.7419	0.8806	0.0243	0.0234	0.0243	0.0238	0.0236
0.0	0.0	0.0	-1328.1399	-1226.1241	NaN	NaN	0.48	0.9001	0.0204	0.0197	0.0212	0.0202	0.0183
