# Supplementary material for: DeepFRET, a software for rapid and automated single-molecule FRET data classification using deep learning
Source: eLife. 2020 Nov 3;9:e60404. doi: 10.7554/eLife.60404 (PMC7609065; doi:10.7554/eLife.60404)
Supplement: Figure 4—source data 1. [file elife-60404-fig4-data1.zip › Figure 4-source data 1/Fig_S4a/Traces/traces_all_n294/Traces_Fig2d_4mMAc_mov1_combined_tif_pair41.txt]

Exported by DeepFRET
Date: 2020-08-26, 18:13
Video filename: None
FRET pair #41
Bleaches at 358
D-Dexc-bg	A-Dexc-bg	A-Aexc-bg	D-Dexc-rw	A-Dexc-rw	A-Aexc-rw	S	E	p_bleached	p_aggregated	p_noisy	p_scrambled	p_static	p_dynamic
0.0	0.0	0.0	37417.2437	11736.4752	NaN	NaN	0.2388	0.0215	0.8926	0.0209	0.0238	0.0213	0.02
0.0	0.0	0.0	34235.2437	9147.4752	NaN	NaN	0.2109	0.0181	0.9015	0.0192	0.0215	0.0203	0.0193
0.0	0.0	0.0	36067.2437	9314.4752	NaN	NaN	0.2052	0.0183	0.9049	0.0185	0.0201	0.0196	0.0187
0.0	0.0	0.0	33117.2437	10689.4752	NaN	NaN	0.244	0.0188	0.9022	0.0191	0.0206	0.0199	0.0194
0.0	0.0	0.0	33783.2437	9157.4752	NaN	NaN	0.2133	0.0198	0.8979	0.02	0.0214	0.0204	0.0205
0.0	0.0	0.0	35480.2437	5874.4752	NaN	NaN	0.1421	0.0202	0.8953	0.0205	0.022	0.0208	0.0212
0.0	0.0	0.0	36691.2437	11559.4752	NaN	NaN	0.2396	0.0205	0.8939	0.0207	0.0225	0.0211	0.0214
0.0	0.0	0.0	38226.2437	7555.4752	NaN	NaN	0.165	0.0206	0.8931	0.0209	0.0228	0.0214	0.0211
0.0	0.0	0.0	39223.2437	9481.4752	NaN	NaN	0.1947	0.0207	0.8926	0.0209	0.0231	0.0217	0.0211
0.0	0.0	0.0	32390.2437	9432.4752	NaN	NaN	0.2255	0.0208	0.8926	0.0209	0.0231	0.0217	0.0209
0.0	0.0	0.0	35711.2437	7423.4752	NaN	NaN	0.1721	0.0206	0.8932	0.0208	0.023	0.0217	0.0207
0.0	0.0	0.0	30185.2437	8708.4752	NaN	NaN	0.2239	0.0204	0.894	0.0206	0.0228	0.0216	0.0205
0.0	0.0	0.0	37048.2437	8140.4752	NaN	NaN	0.1801	0.0201	0.8951	0.0204	0.0225	0.0217	0.0202
0.0	0.0	0.0	34512.2437	11322.4752	NaN	NaN	0.247	0.0199	0.896	0.0203	0.0221	0.0216	0.0201
0.0	0.0	0.0	32703.2437	10084.4752	NaN	NaN	0.2357	0.0197	0.8973	0.02	0.0217	0.0215	0.0198
0.0	0.0	0.0	34565.2437	6036.4752	NaN	NaN	0.1487	0.0197	0.8979	0.0199	0.0213	0.0214	0.0197
0.0	0.0	0.0	35133.2437	9711.4752	NaN	NaN	0.2166	0.0198	0.8981	0.02	0.021	0.0214	0.0197
0.0	0.0	0.0	35309.2437	9953.4752	NaN	NaN	0.2199	0.0195	0.899	0.0198	0.0207	0.0213	0.0197
0.0	0.0	0.0	34104.2437	8481.4752	NaN	NaN	0.1992	0.0192	0.9001	0.0196	0.0203	0.021	0.0197
0.0	0.0	0.0	34952.2437	6382.4752	NaN	NaN	0.1544	0.0192	0.9002	0.0196	0.0202	0.0209	0.0199
0.0	0.0	0.0	34384.2437	8600.4752	NaN	NaN	0.2001	0.0193	0.8996	0.0198	0.0202	0.021	0.02
0.0	0.0	0.0	36707.2437	8517.4752	NaN	NaN	0.1883	0.0195	0.8991	0.0199	0.0203	0.0211	0.0202
0.0	0.0	0.0	34288.2437	9570.4752	NaN	NaN	0.2182	0.0198	0.898	0.0201	0.0205	0.0213	0.0203
0.0	0.0	0.0	33626.2437	7975.4752	NaN	NaN	0.1917	0.02	0.8973	0.0203	0.0207	0.0213	0.0205
0.0	0.0	0.0	35769.2437	6636.4752	NaN	NaN	0.1565	0.0201	0.897	0.0203	0.0208	0.0213	0.0205
0.0	0.0	0.0	35650.2437	9677.4752	NaN	NaN	0.2135	0.0202	0.8967	0.0204	0.021	0.0214	0.0204
0.0	0.0	0.0	33668.2437	10332.4752	NaN	NaN	0.2348	0.0203	0.8966	0.0204	0.0211	0.0214	0.0202
0.0	0.0	0.0	38848.2437	10924.4752	NaN	NaN	0.2195	0.0203	0.8966	0.0203	0.0213	0.0214	0.02
0.0	0.0	0.0	36005.2437	5151.4752	NaN	NaN	0.1252	0.0204	0.8964	0.0204	0.0214	0.0215	0.0199
0.0	0.0	0.0	30714.2437	2979.4752	NaN	NaN	0.0884	0.0205	0.8968	0.0202	0.0213	0.0214	0.0198
0.0	0.0	0.0	36305.2437	8859.4752	NaN	NaN	0.1962	0.0204	0.8972	0.0202	0.0213	0.0213	0.0196
0.0	0.0	0.0	32645.2437	7111.4752	NaN	NaN	0.1789	0.0204	0.8978	0.0201	0.0211	0.0211	0.0195
0.0	0.0	0.0	40521.2437	6386.4752	NaN	NaN	0.1361	0.0204	0.8984	0.0202	0.021	0.0209	0.0192
0.0	0.0	0.0	33955.2437	8542.4752	NaN	NaN	0.201	0.0203	0.898	0.0202	0.021	0.0212	0.0193
0.0	0.0	0.0	32580.2437	7985.4752	NaN	NaN	0.1969	0.0201	0.8989	0.0201	0.0208	0.021	0.0191
0.0	0.0	0.0	33331.2437	10547.4752	NaN	NaN	0.2404	0.0202	0.8984	0.0202	0.0209	0.0212	0.0191
0.0	0.0	0.0	37833.2437	10080.4752	NaN	NaN	0.2104	0.0202	0.8986	0.0202	0.0208	0.0211	0.019
0.0	0.0	0.0	39208.2437	7344.4752	NaN	NaN	0.1578	0.0203	0.8985	0.0203	0.0208	0.0211	0.019
0.0	0.0	0.0	31363.2437	6216.4752	NaN	NaN	0.1654	0.0204	0.8987	0.0202	0.0207	0.021	0.019
0.0	0.0	0.0	34154.2437	6775.4752	NaN	NaN	0.1655	0.0205	0.8981	0.0203	0.0208	0.0212	0.0191
0.0	0.0	0.0	34522.2437	5812.4752	NaN	NaN	0.1441	0.0205	0.8976	0.0204	0.0209	0.0213	0.0193
0.0	0.0	0.0	34335.2437	6857.4752	NaN	NaN	0.1665	0.0205	0.8975	0.0203	0.021	0.0214	0.0193
0.0	0.0	0.0	33372.2437	7584.4752	NaN	NaN	0.1852	0.0206	0.8966	0.0205	0.0212	0.0217	0.0195
0.0	0.0	0.0	31342.2437	3779.4752	NaN	NaN	0.1076	0.0206	0.8961	0.0205	0.0213	0.0218	0.0197
0.0	0.0	0.0	35733.2437	7829.4752	NaN	NaN	0.1797	0.0207	0.8953	0.0206	0.0215	0.0221	0.0198
0.0	0.0	0.0	31350.2437	7981.4752	NaN	NaN	0.2029	0.0208	0.8941	0.0208	0.0219	0.0224	0.02
0.0	0.0	0.0	32148.2437	7554.4752	NaN	NaN	0.1903	0.0209	0.8935	0.0208	0.022	0.0226	0.0202
0.0	0.0	0.0	30423.2437	8426.4752	NaN	NaN	0.2169	0.021	0.8923	0.021	0.0223	0.0229	0.0204
0.0	0.0	0.0	31136.2437	9438.4752	NaN	NaN	0.2326	0.0211	0.8917	0.0211	0.0224	0.0231	0.0206
0.0	0.0	0.0	32137.2437	8925.4752	NaN	NaN	0.2174	0.0213	0.8913	0.0211	0.0224	0.0232	0.0207
0.0	0.0	0.0	38156.2437	8550.4752	NaN	NaN	0.1831	0.0212	0.8912	0.0212	0.0224	0.0233	0.0208
0.0	0.0	0.0	30645.2437	7426.4752	NaN	NaN	0.1951	0.0212	0.8913	0.0212	0.0223	0.0232	0.0208
0.0	0.0	0.0	35048.2437	7171.4752	NaN	NaN	0.1699	0.0211	0.8917	0.0211	0.0222	0.023	0.0208
0.0	0.0	0.0	32080.2437	5731.4752	NaN	NaN	0.1516	0.0212	0.8917	0.021	0.0223	0.023	0.0208
0.0	0.0	0.0	33053.2437	7035.4752	NaN	NaN	0.1755	0.0213	0.8916	0.021	0.0223	0.0229	0.0209
0.0	0.0	0.0	31845.2437	9567.4752	NaN	NaN	0.231	0.0215	0.8912	0.021	0.0225	0.0229	0.0209
0.0	0.0	0.0	28632.2437	7939.4752	NaN	NaN	0.2171	0.0218	0.8904	0.021	0.0228	0.023	0.021
0.0	0.0	0.0	31695.2437	8219.4752	NaN	NaN	0.2059	0.0222	0.8894	0.0211	0.0232	0.0232	0.021
0.0	0.0	0.0	34659.2437	4479.4752	NaN	NaN	0.1145	0.0226	0.8882	0.0211	0.0237	0.0234	0.021
0.0	0.0	0.0	31992.2437	7552.4752	NaN	NaN	0.191	0.0233	0.8867	0.0211	0.0242	0.0238	0.0209
0.0	0.0	0.0	29468.2437	9894.4752	NaN	NaN	0.2514	0.0238	0.8854	0.0211	0.0247	0.0241	0.0209
0.0	0.0	0.0	30771.2437	5172.4752	NaN	NaN	0.1439	0.0242	0.8845	0.0211	0.025	0.0242	0.0209
0.0	0.0	0.0	30322.2437	8474.4752	NaN	NaN	0.2184	0.0245	0.8843	0.021	0.0252	0.0242	0.0208
0.0	0.0	0.0	31217.2437	6480.4752	NaN	NaN	0.1719	0.0247	0.884	0.021	0.0253	0.0243	0.0208
0.0	0.0	0.0	31575.2437	9430.4752	NaN	NaN	0.23	0.0247	0.8842	0.0208	0.0253	0.0242	0.0207
0.0	0.0	0.0	30708.2437	6803.4752	NaN	NaN	0.1814	0.0247	0.8846	0.0208	0.0253	0.0241	0.0206
0.0	0.0	0.0	26946.2437	9579.4752	NaN	NaN	0.2623	0.0246	0.8848	0.0207	0.0253	0.024	0.0206
0.0	0.0	0.0	28183.2437	8708.4752	NaN	NaN	0.2361	0.0245	0.8853	0.0206	0.0252	0.0238	0.0206
0.0	0.0	0.0	30419.2437	7177.4752	NaN	NaN	0.1909	0.0245	0.8854	0.0206	0.0253	0.0237	0.0206
0.0	0.0	0.0	33017.2437	8099.4752	NaN	NaN	0.197	0.0243	0.8858	0.0206	0.0251	0.0236	0.0206
0.0	0.0	0.0	30417.2437	7567.4752	NaN	NaN	0.1992	0.0243	0.8855	0.0207	0.0251	0.0236	0.0207
0.0	0.0	0.0	28254.2437	7461.4752	NaN	NaN	0.2089	0.0242	0.886	0.0207	0.0249	0.0235	0.0207
0.0	0.0	0.0	29236.2437	5447.4752	NaN	NaN	0.1571	0.024	0.8864	0.0207	0.0248	0.0233	0.0209
0.0	0.0	0.0	30833.2437	8143.4752	NaN	NaN	0.2089	0.0238	0.8869	0.0207	0.0246	0.0231	0.0209
0.0	0.0	0.0	32322.2437	7155.4752	NaN	NaN	0.1813	0.0237	0.887	0.0207	0.0245	0.0231	0.021
0.0	0.0	0.0	28292.2437	8074.4752	NaN	NaN	0.222	0.0237	0.8873	0.0207	0.0245	0.023	0.0209
0.0	0.0	0.0	32755.2437	7588.4752	NaN	NaN	0.1881	0.0236	0.8876	0.0207	0.0244	0.023	0.0209
0.0	0.0	0.0	28371.2437	6317.4752	NaN	NaN	0.1821	0.0235	0.8876	0.0207	0.0244	0.0229	0.0209
0.0	0.0	0.0	29723.2437	8481.4752	NaN	NaN	0.222	0.0235	0.8875	0.0208	0.0244	0.0229	0.0209
0.0	0.0	0.0	29892.2437	5163.4752	NaN	NaN	0.1473	0.0236	0.8872	0.0209	0.0244	0.023	0.0209
0.0	0.0	0.0	31816.2437	8832.4752	NaN	NaN	0.2173	0.0235	0.8872	0.021	0.0243	0.023	0.021
0.0	0.0	0.0	27535.2437	9398.4752	NaN	NaN	0.2545	0.0236	0.8867	0.0212	0.0244	0.0231	0.021
0.0	0.0	0.0	27485.2437	3803.4752	NaN	NaN	0.1216	0.0236	0.8865	0.0214	0.0244	0.0232	0.021
0.0	0.0	0.0	30972.2437	5999.4752	NaN	NaN	0.1623	0.0236	0.8862	0.0215	0.0245	0.0232	0.021
0.0	0.0	0.0	32881.2437	5575.4752	NaN	NaN	0.145	0.0235	0.8861	0.0216	0.0245	0.0233	0.021
0.0	0.0	0.0	27648.2437	2881.4752	NaN	NaN	0.0944	0.0236	0.886	0.0217	0.0245	0.0233	0.0209
0.0	0.0	0.0	28416.2437	6704.4752	NaN	NaN	0.1909	0.0235	0.8862	0.0217	0.0245	0.0233	0.0208
0.0	0.0	0.0	31300.2437	5713.4752	NaN	NaN	0.1544	0.0234	0.8869	0.0217	0.0243	0.0231	0.0206
0.0	0.0	0.0	33238.2437	4801.4752	NaN	NaN	0.1262	0.0231	0.888	0.0215	0.0241	0.0229	0.0203
0.0	0.0	0.0	29694.2437	5191.4752	NaN	NaN	0.1488	0.0231	0.8881	0.0214	0.0242	0.0229	0.0202
0.0	0.0	0.0	29960.2437	8072.4752	NaN	NaN	0.2123	0.0228	0.8892	0.0213	0.024	0.0227	0.0201
0.0	0.0	0.0	30375.2437	6221.4752	NaN	NaN	0.17	0.0226	0.8897	0.0213	0.0238	0.0226	0.02
0.0	0.0	0.0	26916.2437	7401.4752	NaN	NaN	0.2157	0.0226	0.8897	0.0213	0.0238	0.0225	0.0201
0.0	0.0	0.0	30336.2437	6881.4752	NaN	NaN	0.1849	0.0226	0.8897	0.0213	0.0238	0.0226	0.0201
0.0	0.0	0.0	26642.2437	8099.4752	NaN	NaN	0.2331	0.0225	0.8898	0.0213	0.0238	0.0225	0.0201
0.0	0.0	0.0	32950.2437	8243.4752	NaN	NaN	0.2001	0.0225	0.8898	0.0213	0.0237	0.0225	0.0202
0.0	0.0	0.0	29504.2437	8808.4752	NaN	NaN	0.2299	0.0226	0.8897	0.0213	0.0237	0.0226	0.0202
0.0	0.0	0.0	29292.2437	6802.4752	NaN	NaN	0.1885	0.0225	0.8899	0.0212	0.0236	0.0225	0.0202
0.0	0.0	0.0	29041.2437	4286.4752	NaN	NaN	0.1286	0.0226	0.8898	0.0212	0.0236	0.0226	0.0203
0.0	0.0	0.0	35769.2437	4950.4752	NaN	NaN	0.1216	0.0224	0.8903	0.0212	0.0234	0.0224	0.0203
0.0	0.0	0.0	33102.2437	4778.4752	NaN	NaN	0.1261	0.0223	0.8907	0.0211	0.0233	0.0224	0.0203
0.0	0.0	0.0	31358.2437	8989.4752	NaN	NaN	0.2228	0.0221	0.8915	0.021	0.023	0.0222	0.0202
0.0	0.0	0.0	36464.2437	8671.4752	NaN	NaN	0.1921	0.0218	0.8922	0.021	0.0227	0.022	0.0202
0.0	0.0	0.0	31100.2437	8418.4752	NaN	NaN	0.213	0.0216	0.8929	0.0209	0.0225	0.0219	0.0202
0.0	0.0	0.0	28549.2437	7674.4752	NaN	NaN	0.2119	0.0215	0.8933	0.0209	0.0223	0.0217	0.0203
0.0	0.0	0.0	32385.2437	4913.4752	NaN	NaN	0.1317	0.0212	0.8938	0.0209	0.022	0.0216	0.0204
0.0	0.0	0.0	30161.2437	9819.4752	NaN	NaN	0.2456	0.021	0.8943	0.0209	0.0219	0.0215	0.0204
0.0	0.0	0.0	31143.2437	9108.4752	NaN	NaN	0.2263	0.0209	0.8945	0.0209	0.0217	0.0214	0.0204
0.0	0.0	0.0	30429.2437	6804.4752	NaN	NaN	0.1828	0.0208	0.8949	0.0209	0.0216	0.0213	0.0204
0.0	0.0	0.0	32734.2437	8033.4752	NaN	NaN	0.1971	0.0207	0.8952	0.0209	0.0214	0.0212	0.0205
0.0	0.0	0.0	31818.2437	6832.4752	NaN	NaN	0.1768	0.0206	0.8956	0.021	0.0213	0.0211	0.0205
0.0	0.0	0.0	31998.2437	7083.4752	NaN	NaN	0.1812	0.0204	0.8959	0.021	0.0211	0.021	0.0205
0.0	0.0	0.0	30862.2437	8260.4752	NaN	NaN	0.2111	0.0203	0.896	0.021	0.0211	0.021	0.0206
0.0	0.0	0.0	28021.2437	8069.4752	NaN	NaN	0.2236	0.0202	0.8962	0.0211	0.021	0.021	0.0205
0.0	0.0	0.0	30563.2437	8417.4752	NaN	NaN	0.2159	0.0202	0.8962	0.0211	0.021	0.021	0.0205
0.0	0.0	0.0	34032.2437	8548.4752	NaN	NaN	0.2008	0.0202	0.8962	0.0212	0.021	0.021	0.0205
0.0	0.0	0.0	31693.2437	7351.4752	NaN	NaN	0.1883	0.0202	0.8962	0.0212	0.021	0.021	0.0204
0.0	0.0	0.0	31561.2437	7840.4752	NaN	NaN	0.199	0.0203	0.8959	0.0213	0.021	0.0211	0.0204
0.0	0.0	0.0	32441.2437	7341.4752	NaN	NaN	0.1845	0.0203	0.8957	0.0213	0.0211	0.0212	0.0204
0.0	0.0	0.0	28754.2437	6753.4752	NaN	NaN	0.1902	0.0204	0.8953	0.0214	0.0212	0.0213	0.0204
0.0	0.0	0.0	30135.2437	6629.4752	NaN	NaN	0.1803	0.0205	0.8952	0.0214	0.0211	0.0213	0.0204
0.0	0.0	0.0	27165.2437	5040.4752	NaN	NaN	0.1565	0.0206	0.8951	0.0214	0.0211	0.0213	0.0204
0.0	0.0	0.0	32988.2437	9834.4752	NaN	NaN	0.2297	0.0207	0.8951	0.0215	0.0211	0.0213	0.0204
0.0	0.0	0.0	29238.2437	5442.4752	NaN	NaN	0.1569	0.0208	0.8949	0.0215	0.0211	0.0214	0.0203
0.0	0.0	0.0	32987.2437	8239.4752	NaN	NaN	0.1999	0.0208	0.8947	0.0215	0.0212	0.0214	0.0204
0.0	0.0	0.0	31501.2437	10132.4752	NaN	NaN	0.2434	0.0209	0.8945	0.0216	0.0212	0.0215	0.0204
0.0	0.0	0.0	29864.2437	11451.4752	NaN	NaN	0.2772	0.0208	0.8945	0.0217	0.0211	0.0215	0.0204
0.0	0.0	0.0	26148.2437	8653.4752	NaN	NaN	0.2487	0.0206	0.895	0.0216	0.0209	0.0214	0.0204
0.0	0.0	0.0	32877.2437	6726.4752	NaN	NaN	0.1698	0.0205	0.8953	0.0216	0.0208	0.0213	0.0205
0.0	0.0	0.0	30760.2437	7181.4752	NaN	NaN	0.1893	0.0204	0.8954	0.0215	0.0208	0.0213	0.0205
0.0	0.0	0.0	26793.2437	9589.4752	NaN	NaN	0.2636	0.0203	0.8958	0.0215	0.0207	0.0213	0.0205
0.0	0.0	0.0	31338.2437	2241.4752	NaN	NaN	0.0668	0.0204	0.8958	0.0215	0.0207	0.0212	0.0205
0.0	0.0	0.0	30824.2437	4018.4752	NaN	NaN	0.1153	0.0203	0.8961	0.0214	0.0206	0.0212	0.0204
0.0	0.0	0.0	34756.2437	5456.4752	NaN	NaN	0.1357	0.0203	0.8961	0.0214	0.0207	0.0212	0.0203
0.0	0.0	0.0	32800.2437	5729.4752	NaN	NaN	0.1487	0.0203	0.8961	0.0215	0.0207	0.0212	0.0202
0.0	0.0	0.0	30075.2437	9185.4752	NaN	NaN	0.234	0.0203	0.8962	0.0215	0.0208	0.0211	0.0201
0.0	0.0	0.0	33120.2437	6118.4752	NaN	NaN	0.1559	0.0203	0.8962	0.0215	0.0208	0.0211	0.0201
0.0	0.0	0.0	30180.2437	8092.4752	NaN	NaN	0.2114	0.0202	0.8964	0.0214	0.0208	0.0211	0.0201
0.0	0.0	0.0	30037.2437	5880.4752	NaN	NaN	0.1637	0.0203	0.8963	0.0215	0.0208	0.0211	0.0201
0.0	0.0	0.0	33287.2437	8666.4752	NaN	NaN	0.2066	0.0203	0.8962	0.0215	0.0208	0.0211	0.0201
0.0	0.0	0.0	30860.2437	7361.4752	NaN	NaN	0.1926	0.0203	0.8962	0.0215	0.0208	0.0211	0.0201
0.0	0.0	0.0	29757.2437	6829.4752	NaN	NaN	0.1867	0.0203	0.8963	0.0214	0.0208	0.0211	0.0201
0.0	0.0	0.0	27270.2437	7658.4752	NaN	NaN	0.2193	0.0203	0.8962	0.0214	0.0209	0.0211	0.0201
0.0	0.0	0.0	27961.2437	8197.4752	NaN	NaN	0.2267	0.0203	0.8961	0.0214	0.0209	0.0211	0.0202
0.0	0.0	0.0	30805.2437	6175.4752	NaN	NaN	0.167	0.0203	0.896	0.0214	0.0208	0.0211	0.0203
0.0	0.0	0.0	36137.2437	5566.4752	NaN	NaN	0.1335	0.0204	0.8959	0.0214	0.0208	0.0212	0.0203
0.0	0.0	0.0	31148.2437	7842.4752	NaN	NaN	0.2011	0.0204	0.8957	0.0214	0.0208	0.0212	0.0204
0.0	0.0	0.0	30601.2437	7677.4752	NaN	NaN	0.2006	0.0204	0.8957	0.0214	0.0208	0.0212	0.0204
0.0	0.0	0.0	27289.2437	5797.4752	NaN	NaN	0.1752	0.0205	0.8955	0.0214	0.0208	0.0213	0.0204
0.0	0.0	0.0	24960.2437	6750.4752	NaN	NaN	0.2129	0.0206	0.8954	0.0214	0.0208	0.0213	0.0205
0.0	0.0	0.0	25634.2437	7666.4752	NaN	NaN	0.2302	0.0207	0.8951	0.0215	0.0208	0.0214	0.0205
0.0	0.0	0.0	26150.2437	6970.4752	NaN	NaN	0.2105	0.0207	0.895	0.0215	0.0208	0.0215	0.0206
0.0	0.0	0.0	26678.2437	7677.4752	NaN	NaN	0.2235	0.0208	0.8949	0.0215	0.0207	0.0215	0.0206
0.0	0.0	0.0	30270.2437	8980.4752	NaN	NaN	0.2288	0.0208	0.895	0.0215	0.0206	0.0214	0.0207
0.0	0.0	0.0	22827.2437	6915.4752	NaN	NaN	0.2325	0.0207	0.8956	0.0214	0.0204	0.0213	0.0207
0.0	0.0	0.0	21847.2437	1893.4752	NaN	NaN	0.0798	0.0207	0.8961	0.0214	0.0202	0.0211	0.0207
0.0	0.0	0.0	24675.2437	4151.4752	NaN	NaN	0.144	0.0208	0.8957	0.0214	0.0203	0.0212	0.0206
0.0	0.0	0.0	23226.2437	7611.4752	NaN	NaN	0.2468	0.0209	0.8953	0.0215	0.0204	0.0213	0.0206
0.0	0.0	0.0	23516.2437	5863.4752	NaN	NaN	0.1996	0.021	0.8949	0.0215	0.0205	0.0215	0.0206
0.0	0.0	0.0	27777.2437	7342.4752	NaN	NaN	0.2091	0.0211	0.8944	0.0216	0.0207	0.0216	0.0206
0.0	0.0	0.0	23004.2437	7081.4752	NaN	NaN	0.2354	0.0211	0.8944	0.0216	0.0207	0.0215	0.0206
0.0	0.0	0.0	26018.2437	7111.4752	NaN	NaN	0.2147	0.0211	0.8945	0.0216	0.0207	0.0214	0.0206
0.0	0.0	0.0	24948.2437	5276.4752	NaN	NaN	0.1746	0.0213	0.8938	0.0216	0.021	0.0216	0.0207
0.0	0.0	0.0	25936.2437	4841.4752	NaN	NaN	0.1573	0.0215	0.8934	0.0216	0.0211	0.0217	0.0207
0.0	0.0	0.0	29264.2437	6482.4752	NaN	NaN	0.1813	0.0216	0.8928	0.0216	0.0213	0.0219	0.0207
0.0	0.0	0.0	23902.2437	4729.4752	NaN	NaN	0.1652	0.0218	0.8921	0.0217	0.0216	0.0221	0.0208
0.0	0.0	0.0	21836.2437	7802.4752	NaN	NaN	0.2633	0.0219	0.8915	0.0217	0.0217	0.0223	0.0208
0.0	0.0	0.0	25684.2437	9019.4752	NaN	NaN	0.2599	0.022	0.8909	0.0219	0.0219	0.0224	0.0209
0.0	0.0	0.0	28203.2437	8546.4752	NaN	NaN	0.2326	0.022	0.8909	0.0218	0.0219	0.0224	0.021
0.0	0.0	0.0	28138.2437	9358.4752	NaN	NaN	0.2496	0.022	0.8908	0.0218	0.022	0.0224	0.021
0.0	0.0	0.0	26102.2437	7419.4752	NaN	NaN	0.2213	0.022	0.8908	0.0218	0.022	0.0224	0.021
0.0	0.0	0.0	22707.2437	6264.4752	NaN	NaN	0.2162	0.0219	0.891	0.0218	0.022	0.0224	0.021
0.0	0.0	0.0	30171.2437	7701.4752	NaN	NaN	0.2034	0.0219	0.8909	0.0218	0.022	0.0224	0.021
0.0	0.0	0.0	24307.2437	8471.4752	NaN	NaN	0.2584	0.0219	0.891	0.0217	0.022	0.0224	0.021
0.0	0.0	0.0	22686.2437	8567.4752	NaN	NaN	0.2741	0.0218	0.8911	0.0217	0.0221	0.0223	0.021
0.0	0.0	0.0	23411.2437	5015.4752	NaN	NaN	0.1764	0.0218	0.8912	0.0217	0.0221	0.0223	0.021
0.0	0.0	0.0	22993.2437	8610.4752	NaN	NaN	0.2725	0.0218	0.8913	0.0216	0.0221	0.0222	0.021
0.0	0.0	0.0	21332.2437	10034.4752	NaN	NaN	0.3199	0.0217	0.8914	0.0215	0.0222	0.0222	0.0209
0.0	0.0	0.0	27420.2437	8347.4752	NaN	NaN	0.2334	0.0217	0.8916	0.0215	0.0222	0.0221	0.0209
0.0	0.0	0.0	23185.2437	2699.4752	NaN	NaN	0.1043	0.0218	0.8914	0.0214	0.0223	0.0222	0.0209
0.0	0.0	0.0	22894.2437	7751.4752	NaN	NaN	0.2529	0.0218	0.8915	0.0213	0.0224	0.0222	0.0209
0.0	0.0	0.0	24674.2437	5445.4752	NaN	NaN	0.1808	0.0219	0.8913	0.0213	0.0225	0.0222	0.0209
0.0	0.0	0.0	23540.2437	7894.4752	NaN	NaN	0.2511	0.022	0.8916	0.0212	0.0225	0.022	0.0208
0.0	0.0	0.0	23404.2437	8333.4752	NaN	NaN	0.2626	0.0222	0.8916	0.0211	0.0226	0.0219	0.0206
0.0	0.0	0.0	27363.2437	7582.4752	NaN	NaN	0.217	0.0222	0.8919	0.0211	0.0226	0.0217	0.0205
0.0	0.0	0.0	22392.2437	5135.4752	NaN	NaN	0.1866	0.0223	0.8921	0.021	0.0226	0.0216	0.0204
0.0	0.0	0.0	24878.2437	4136.4752	NaN	NaN	0.1426	0.0224	0.8922	0.021	0.0226	0.0214	0.0204
0.0	0.0	0.0	21953.2437	7885.4752	NaN	NaN	0.2643	0.0223	0.8925	0.021	0.0226	0.0213	0.0204
0.0	0.0	0.0	25161.2437	4133.4752	NaN	NaN	0.1411	0.0221	0.8929	0.021	0.0224	0.0212	0.0203
0.0	0.0	0.0	24572.2437	4559.4752	NaN	NaN	0.1565	0.022	0.8935	0.021	0.0223	0.021	0.0202
0.0	0.0	0.0	25356.2437	4568.4752	NaN	NaN	0.1527	0.0218	0.8942	0.0209	0.0221	0.0209	0.0201
0.0	0.0	0.0	23747.2437	5092.4752	NaN	NaN	0.1766	0.0216	0.895	0.0208	0.022	0.0206	0.02
0.0	0.0	0.0	25391.2437	8949.4752	NaN	NaN	0.2606	0.0213	0.8962	0.0206	0.0217	0.0203	0.0198
0.0	0.0	0.0	28642.2437	6109.4752	NaN	NaN	0.1758	0.0211	0.8969	0.0205	0.0216	0.0201	0.0197
0.0	0.0	0.0	25955.2437	9574.4752	NaN	NaN	0.2695	0.0209	0.8978	0.0204	0.0214	0.0199	0.0195
0.0	0.0	0.0	21267.2437	6885.4752	NaN	NaN	0.2446	0.0207	0.8983	0.0203	0.0214	0.0198	0.0195
0.0	0.0	0.0	23606.2437	7882.4752	NaN	NaN	0.2503	0.0204	0.899	0.0201	0.0214	0.0196	0.0195
0.0	0.0	0.0	24885.2437	7005.4752	NaN	NaN	0.2197	0.0202	0.8995	0.02	0.0213	0.0195	0.0195
0.0	0.0	0.0	24476.2437	8757.4752	NaN	NaN	0.2635	0.0201	0.8998	0.0199	0.0213	0.0194	0.0195
0.0	0.0	0.0	20413.2437	7659.4752	NaN	NaN	0.2728	0.02	0.9	0.0198	0.0213	0.0194	0.0195
0.0	0.0	0.0	20535.2437	7856.4752	NaN	NaN	0.2767	0.02	0.9002	0.0197	0.0212	0.0193	0.0196
0.0	0.0	0.0	22020.2437	4360.4752	NaN	NaN	0.1653	0.02	0.9001	0.0197	0.0212	0.0193	0.0196
0.0	0.0	0.0	23907.2437	5776.4752	NaN	NaN	0.1946	0.02	0.9	0.0197	0.0212	0.0194	0.0197
0.0	0.0	0.0	21986.2437	9474.4752	NaN	NaN	0.3012	0.02	0.8997	0.0197	0.0213	0.0195	0.0198
0.0	0.0	0.0	21746.2437	8157.4752	NaN	NaN	0.2728	0.02	0.8996	0.0197	0.0212	0.0195	0.0199
0.0	0.0	0.0	24690.2437	8402.4752	NaN	NaN	0.2539	0.0201	0.8994	0.0198	0.0211	0.0196	0.02
0.0	0.0	0.0	25268.2437	5842.4752	NaN	NaN	0.1878	0.0202	0.8988	0.0198	0.0212	0.0198	0.0202
0.0	0.0	0.0	25604.2437	7970.4752	NaN	NaN	0.2374	0.0203	0.8985	0.02	0.0211	0.0199	0.0203
0.0	0.0	0.0	26344.2437	3089.4752	NaN	NaN	0.105	0.0205	0.8976	0.0202	0.0212	0.0201	0.0205
0.0	0.0	0.0	23922.2437	4685.4752	NaN	NaN	0.1638	0.0206	0.897	0.0203	0.0212	0.0203	0.0207
0.0	0.0	0.0	22971.2437	7435.4752	NaN	NaN	0.2445	0.0207	0.8965	0.0205	0.0211	0.0204	0.0208
0.0	0.0	0.0	22633.2437	4572.4752	NaN	NaN	0.1681	0.0207	0.8961	0.0206	0.0211	0.0205	0.0209
0.0	0.0	0.0	30241.2437	9535.4752	NaN	NaN	0.2397	0.0207	0.8959	0.0207	0.0211	0.0206	0.021
0.0	0.0	0.0	21536.2437	5864.4752	NaN	NaN	0.214	0.0206	0.8957	0.0208	0.0211	0.0207	0.0211
0.0	0.0	0.0	26970.2437	7760.4752	NaN	NaN	0.2234	0.0206	0.8957	0.0209	0.021	0.0207	0.0211
0.0	0.0	0.0	24812.2437	7909.4752	NaN	NaN	0.2417	0.0205	0.8954	0.021	0.0211	0.0208	0.0212
0.0	0.0	0.0	21258.2437	6873.4752	NaN	NaN	0.2443	0.0205	0.8955	0.0211	0.021	0.0208	0.0211
0.0	0.0	0.0	23574.2437	4139.4752	NaN	NaN	0.1494	0.0204	0.895	0.0213	0.0212	0.0209	0.0212
0.0	0.0	0.0	24192.2437	9711.4752	NaN	NaN	0.2864	0.0202	0.8954	0.0213	0.0211	0.0208	0.0211
0.0	0.0	0.0	25571.2437	8748.4752	NaN	NaN	0.2549	0.0202	0.8952	0.0214	0.0212	0.0209	0.0211
0.0	0.0	0.0	22179.2437	4887.4752	NaN	NaN	0.1806	0.02	0.8952	0.0215	0.0213	0.0209	0.0211
0.0	0.0	0.0	23818.2437	6566.4752	NaN	NaN	0.2161	0.02	0.8952	0.0215	0.0214	0.0209	0.021
0.0	0.0	0.0	29402.2437	7292.4752	NaN	NaN	0.1987	0.0199	0.8951	0.0215	0.0215	0.0209	0.021
0.0	0.0	0.0	21304.2437	5393.4752	NaN	NaN	0.202	0.0198	0.8955	0.0215	0.0215	0.0208	0.0209
0.0	0.0	0.0	24550.2437	7109.4752	NaN	NaN	0.2246	0.0197	0.8958	0.0215	0.0214	0.0208	0.0208
0.0	0.0	0.0	30659.2437	9257.4752	NaN	NaN	0.2319	0.0196	0.8959	0.0215	0.0214	0.0207	0.0208
0.0	0.0	0.0	25419.2437	12324.4752	NaN	NaN	0.3265	0.0195	0.8965	0.0214	0.0213	0.0206	0.0206
0.0	0.0	0.0	24378.2437	9500.4752	NaN	NaN	0.2804	0.0195	0.8965	0.0214	0.0213	0.0207	0.0206
0.0	0.0	0.0	23380.2437	5980.4752	NaN	NaN	0.2037	0.0194	0.8971	0.0213	0.0211	0.0206	0.0205
0.0	0.0	0.0	26922.2437	2661.4752	NaN	NaN	0.09	0.0194	0.8972	0.0212	0.021	0.0207	0.0205
0.0	0.0	0.0	25885.2437	6557.4752	NaN	NaN	0.2021	0.0195	0.8973	0.0212	0.0209	0.0207	0.0204
0.0	0.0	0.0	24483.2437	6516.4752	NaN	NaN	0.2102	0.0196	0.8972	0.0212	0.0209	0.0208	0.0203
0.0	0.0	0.0	27250.2437	6900.4752	NaN	NaN	0.2021	0.0197	0.897	0.0212	0.0209	0.0209	0.0203
0.0	0.0	0.0	25233.2437	9430.4752	NaN	NaN	0.2721	0.0197	0.8973	0.0211	0.0208	0.0209	0.0202
0.0	0.0	0.0	26246.2437	4657.4752	NaN	NaN	0.1507	0.0198	0.8973	0.0211	0.0207	0.0209	0.0202
0.0	0.0	0.0	23950.2437	6879.4752	NaN	NaN	0.2231	0.0198	0.8973	0.0211	0.0207	0.0209	0.0201
0.0	0.0	0.0	23809.2437	9120.4752	NaN	NaN	0.277	0.0199	0.8972	0.0211	0.0207	0.021	0.0201
0.0	0.0	0.0	23978.2437	6591.4752	NaN	NaN	0.2156	0.0199	0.8968	0.0211	0.0208	0.0211	0.0202
0.0	0.0	0.0	24669.2437	6281.4752	NaN	NaN	0.203	0.02	0.8967	0.0211	0.0208	0.0211	0.0202
0.0	0.0	0.0	21440.2437	5670.4752	NaN	NaN	0.2092	0.0201	0.8965	0.0211	0.0209	0.0212	0.0202
0.0	0.0	0.0	26985.2437	7007.4752	NaN	NaN	0.2061	0.02	0.8964	0.0212	0.021	0.0212	0.0202
0.0	0.0	0.0	19675.2437	6505.4752	NaN	NaN	0.2485	0.0201	0.8962	0.0212	0.021	0.0212	0.0203
0.0	0.0	0.0	22700.2437	7249.4752	NaN	NaN	0.2421	0.0201	0.8963	0.0212	0.021	0.0212	0.0203
0.0	0.0	0.0	23222.2437	4878.4752	NaN	NaN	0.1736	0.0201	0.896	0.0212	0.0211	0.0212	0.0203
0.0	0.0	0.0	24195.2437	6805.4752	NaN	NaN	0.2195	0.0201	0.8964	0.0212	0.021	0.0211	0.0202
0.0	0.0	0.0	26674.2437	7241.4752	NaN	NaN	0.2135	0.0201	0.8966	0.0212	0.021	0.021	0.0202
0.0	0.0	0.0	23941.2437	6440.4752	NaN	NaN	0.212	0.0201	0.8966	0.0212	0.021	0.0209	0.0202
0.0	0.0	0.0	24105.2437	9012.4752	NaN	NaN	0.2721	0.0201	0.8968	0.0212	0.021	0.0209	0.0201
0.0	0.0	0.0	24332.2437	6995.4752	NaN	NaN	0.2233	0.0201	0.8967	0.0212	0.0211	0.0208	0.0201
0.0	0.0	0.0	25450.2437	4255.4752	NaN	NaN	0.1433	0.0201	0.897	0.0211	0.021	0.0207	0.0201
0.0	0.0	0.0	21555.2437	4155.4752	NaN	NaN	0.1616	0.0201	0.897	0.0211	0.021	0.0207	0.0201
0.0	0.0	0.0	25257.2437	6199.4752	NaN	NaN	0.1971	0.0201	0.8969	0.0212	0.0211	0.0207	0.0201
0.0	0.0	0.0	25071.2437	8719.4752	NaN	NaN	0.258	0.0201	0.8969	0.0212	0.0211	0.0206	0.0201
0.0	0.0	0.0	25862.2437	7746.4752	NaN	NaN	0.2305	0.02	0.8971	0.0211	0.021	0.0206	0.0201
0.0	0.0	0.0	23222.2437	5418.4752	NaN	NaN	0.1892	0.02	0.897	0.0211	0.021	0.0206	0.0202
0.0	0.0	0.0	23949.2437	8576.4752	NaN	NaN	0.2637	0.02	0.8972	0.0211	0.021	0.0205	0.0202
0.0	0.0	0.0	22512.2437	5753.4752	NaN	NaN	0.2035	0.02	0.8972	0.0211	0.021	0.0205	0.0202
0.0	0.0	0.0	25205.2437	6067.4752	NaN	NaN	0.194	0.02	0.8972	0.0211	0.0209	0.0205	0.0202
0.0	0.0	0.0	23147.2437	7464.4752	NaN	NaN	0.2438	0.0201	0.8969	0.0211	0.021	0.0206	0.0203
0.0	0.0	0.0	24127.2437	6296.4752	NaN	NaN	0.207	0.02	0.8971	0.0211	0.021	0.0206	0.0203
0.0	0.0	0.0	24807.2437	5727.4752	NaN	NaN	0.1876	0.0201	0.8968	0.0212	0.021	0.0206	0.0203
0.0	0.0	0.0	21807.2437	9032.4752	NaN	NaN	0.2929	0.0201	0.8966	0.0212	0.021	0.0207	0.0204
0.0	0.0	0.0	20370.2437	6614.4752	NaN	NaN	0.2451	0.0201	0.8964	0.0213	0.0211	0.0208	0.0204
0.0	0.0	0.0	25703.2437	6517.4752	NaN	NaN	0.2023	0.0202	0.8961	0.0213	0.0211	0.0208	0.0205
0.0	0.0	0.0	24087.2437	8589.4752	NaN	NaN	0.2629	0.0202	0.896	0.0213	0.0211	0.0208	0.0205
0.0	0.0	0.0	21889.2437	5789.4752	NaN	NaN	0.2092	0.0202	0.896	0.0213	0.021	0.0209	0.0206
0.0	0.0	0.0	22976.2437	7527.4752	NaN	NaN	0.2468	0.0202	0.896	0.0213	0.0211	0.0209	0.0206
0.0	0.0	0.0	22582.2437	10257.4752	NaN	NaN	0.3123	0.0202	0.896	0.0213	0.0211	0.0209	0.0206
0.0	0.0	0.0	18361.2437	8832.4752	NaN	NaN	0.3248	0.0202	0.8961	0.0213	0.021	0.0208	0.0206
0.0	0.0	0.0	20782.2437	5035.4752	NaN	NaN	0.195	0.0203	0.896	0.0213	0.021	0.0208	0.0206
0.0	0.0	0.0	23105.2437	6270.4752	NaN	NaN	0.2135	0.0203	0.8959	0.0213	0.021	0.0208	0.0206
0.0	0.0	0.0	26697.2437	2814.4752	NaN	NaN	0.0954	0.0203	0.8962	0.0212	0.021	0.0207	0.0206
0.0	0.0	0.0	27992.2437	8015.4752	NaN	NaN	0.2226	0.0203	0.8962	0.0212	0.021	0.0207	0.0206
0.0	0.0	0.0	22911.2437	7904.4752	NaN	NaN	0.2565	0.0203	0.8963	0.0212	0.021	0.0206	0.0206
0.0	0.0	0.0	21900.2437	4898.4752	NaN	NaN	0.1828	0.0203	0.8963	0.0212	0.0209	0.0207	0.0206
0.0	0.0	0.0	22704.2437	5684.4752	NaN	NaN	0.2002	0.0203	0.8963	0.0212	0.0209	0.0207	0.0205
0.0	0.0	0.0	22498.2437	7029.4752	NaN	NaN	0.2381	0.0203	0.8959	0.0213	0.021	0.0208	0.0206
0.0	0.0	0.0	18773.2437	9905.4752	NaN	NaN	0.3454	0.0204	0.8957	0.0214	0.021	0.0209	0.0206
0.0	0.0	0.0	19808.2437	4423.4752	NaN	NaN	0.1825	0.0204	0.8954	0.0214	0.021	0.021	0.0207
0.0	0.0	0.0	22790.2437	7699.4752	NaN	NaN	0.2525	0.0205	0.8952	0.0214	0.021	0.0212	0.0207
0.0	0.0	0.0	19963.2437	5364.4752	NaN	NaN	0.2118	0.0204	0.8953	0.0214	0.0209	0.0212	0.0207
0.0	0.0	0.0	20757.2437	7957.4752	NaN	NaN	0.2771	0.0204	0.895	0.0215	0.021	0.0214	0.0208
0.0	0.0	0.0	16575.2437	6546.4752	NaN	NaN	0.2831	0.0203	0.895	0.0215	0.0211	0.0214	0.0208
0.0	0.0	0.0	20299.2437	6294.4752	NaN	NaN	0.2367	0.0203	0.8946	0.0216	0.0212	0.0214	0.0209
0.0	0.0	0.0	18392.2437	10410.4752	NaN	NaN	0.3614	0.0202	0.8947	0.0216	0.0211	0.0214	0.0209
0.0	0.0	0.0	17522.2437	6328.4752	NaN	NaN	0.2653	0.0202	0.8946	0.0216	0.0212	0.0213	0.021
0.0	0.0	0.0	21113.2437	7215.4752	NaN	NaN	0.2547	0.0202	0.8947	0.0216	0.0212	0.0212	0.0211
0.0	0.0	0.0	17025.2437	9082.4752	NaN	NaN	0.3479	0.0202	0.8951	0.0216	0.0211	0.021	0.0211
0.0	0.0	0.0	20419.2437	7112.4752	NaN	NaN	0.2583	0.0201	0.8949	0.0216	0.0212	0.0209	0.0212
0.0	0.0	0.0	15443.2437	6944.4752	NaN	NaN	0.3102	0.0201	0.8952	0.0215	0.0212	0.0208	0.0212
0.0	0.0	0.0	19219.2437	4953.4752	NaN	NaN	0.2049	0.0202	0.8949	0.0216	0.0212	0.0208	0.0213
0.0	0.0	0.0	18192.2437	4500.4752	NaN	NaN	0.1983	0.0202	0.8948	0.0216	0.0211	0.0207	0.0215
0.0	0.0	0.0	14637.2437	4942.4752	NaN	NaN	0.2524	0.0203	0.8947	0.0217	0.021	0.0208	0.0215
0.0	0.0	0.0	18111.2437	4612.4752	NaN	NaN	0.203	0.0204	0.8945	0.0216	0.021	0.0209	0.0216
0.0	0.0	0.0	15866.2437	10511.4752	NaN	NaN	0.3985	0.0207	0.8941	0.0214	0.021	0.0211	0.0217
0.0	0.0	0.0	17629.2437	4634.4752	NaN	NaN	0.2082	0.0213	0.8931	0.0212	0.0211	0.0216	0.0217
0.0	0.0	0.0	13647.2437	5680.4752	NaN	NaN	0.2939	0.0232	0.8909	0.0214	0.0209	0.0221	0.0215
0.0	0.0	0.0	3954.2437	3652.4752	NaN	NaN	0.4802	0.028	0.8866	0.0219	0.0199	0.0217	0.0219
0.0	0.0	0.0	5624.2437	3603.4752	NaN	NaN	0.3905	0.0426	0.8677	0.0227	0.0192	0.0217	0.0261
0.0	0.0	0.0	6035.2437	5780.4752	NaN	NaN	0.4892	0.055	0.8519	0.024	0.0198	0.0221	0.0272
0.0	0.0	0.0	4769.2437	4202.4752	NaN	NaN	0.4684	0.0623	0.8407	0.025	0.0203	0.0227	0.029
0.0	0.0	0.0	3942.2437	3201.4752	NaN	NaN	0.4482	0.0567	0.8499	0.0247	0.0201	0.0224	0.0262
0.0	0.0	0.0	3470.2437	3165.4752	NaN	NaN	0.477	0.0454	0.864	0.0242	0.0199	0.0223	0.0243
0.0	0.0	0.0	5445.2437	5170.4752	NaN	NaN	0.4871	0.0365	0.8775	0.0232	0.0192	0.0218	0.0217
0.0	0.0	0.0	3923.2437	5762.4752	NaN	NaN	0.5949	0.0335	0.8831	0.0227	0.0186	0.0213	0.0208
0.0	0.0	0.0	4832.2437	3727.4752	NaN	NaN	0.4355	0.0308	0.8869	0.0223	0.0186	0.0213	0.0201
0.0	0.0	0.0	3985.2437	4649.4752	NaN	NaN	0.5385	0.0307	0.8872	0.0221	0.0186	0.0213	0.0201
0.0	0.0	0.0	3621.2437	5084.4752	NaN	NaN	0.584	0.031	0.8869	0.0221	0.0186	0.0214	0.0199
0.0	0.0	0.0	5265.2437	2090.4752	NaN	NaN	0.2842	0.0321	0.8863	0.0221	0.0184	0.0213	0.0198
0.0	0.0	0.0	5035.2437	4540.4752	NaN	NaN	0.4742	0.0307	0.8873	0.022	0.0187	0.0216	0.0197
0.0	0.0	0.0	6294.2437	3448.4752	NaN	NaN	0.354	0.0297	0.8884	0.0217	0.0187	0.0217	0.0197
0.0	0.0	0.0	6087.2437	3179.4752	NaN	NaN	0.3431	0.0294	0.889	0.0215	0.0187	0.0218	0.0196
0.0	0.0	0.0	4872.2437	1307.4752	NaN	NaN	0.2116	0.03	0.8887	0.0214	0.0186	0.0218	0.0195
0.0	0.0	0.0	2493.2437	987.4752	NaN	NaN	0.2837	0.0302	0.8888	0.0214	0.0186	0.0217	0.0193
0.0	0.0	0.0	3065.2437	2534.4752	NaN	NaN	0.4526	0.0294	0.8901	0.0213	0.0185	0.0215	0.0192
0.0	0.0	0.0	6891.2437	4277.4752	NaN	NaN	0.383	0.028	0.8905	0.0214	0.0187	0.0218	0.0197
0.0	0.0	0.0	3315.2437	4852.4752	NaN	NaN	0.5941	0.0278	0.8916	0.0211	0.0184	0.0215	0.0195
0.0	0.0	0.0	7841.2437	4271.4752	NaN	NaN	0.3526	0.0271	0.8919	0.0211	0.0185	0.0216	0.0198
0.0	0.0	0.0	6613.2437	5775.4752	NaN	NaN	0.4662	0.0269	0.8919	0.021	0.0186	0.0217	0.0199
0.0	0.0	0.0	2656.2437	4520.4752	NaN	NaN	0.6299	0.0272	0.892	0.0209	0.0185	0.0216	0.0197
0.0	0.0	0.0	5960.2437	4877.4752	NaN	NaN	0.45	0.0279	0.8919	0.0207	0.0184	0.0215	0.0195
0.0	0.0	0.0	5779.2437	4643.4752	NaN	NaN	0.4455	0.0288	0.8911	0.0206	0.0185	0.0215	0.0195
0.0	0.0	0.0	4979.2437	4388.4752	NaN	NaN	0.4685	0.0306	0.8883	0.0205	0.0187	0.0218	0.02
0.0	0.0	0.0	5343.2437	5168.4752	NaN	NaN	0.4917	0.0335	0.8843	0.0205	0.0189	0.022	0.0208
0.0	0.0	0.0	4994.2437	3404.4752	NaN	NaN	0.4054	0.0349	0.8811	0.0207	0.0193	0.0224	0.0215
0.0	0.0	0.0	3825.2437	2102.4752	NaN	NaN	0.3547	0.0382	0.8765	0.0209	0.0194	0.0225	0.0225
0.0	0.0	0.0	6996.2437	1069.4752	NaN	NaN	0.1326	0.0388	0.8751	0.0212	0.0197	0.0227	0.0226
0.0	0.0	0.0	6130.2437	1229.4752	NaN	NaN	0.1671	0.038	0.8756	0.0214	0.0198	0.0227	0.0225
0.0	0.0	0.0	4797.2437	1985.4752	NaN	NaN	0.2927	0.0371	0.8776	0.0213	0.0195	0.0225	0.022
0.0	0.0	0.0	4115.2437	1269.4752	NaN	NaN	0.2358	0.0355	0.8802	0.0212	0.0193	0.0223	0.0215
0.0	0.0	0.0	6756.2437	3449.4752	NaN	NaN	0.338	0.033	0.8828	0.0212	0.0194	0.0224	0.0212
0.0	0.0	0.0	5930.2437	704.4752	NaN	NaN	0.1062	0.0335	0.8836	0.021	0.019	0.022	0.021
0.0	0.0	0.0	5080.2437	1661.4752	NaN	NaN	0.2464	0.0328	0.8843	0.021	0.019	0.022	0.0208
0.0	0.0	0.0	4832.2437	3297.4752	NaN	NaN	0.4056	0.0313	0.8851	0.021	0.0194	0.0223	0.0209
0.0	0.0	0.0	4005.2437	4514.4752	NaN	NaN	0.5299	0.0307	0.8853	0.021	0.0195	0.0224	0.021
0.0	0.0	0.0	4253.2437	3603.4752	NaN	NaN	0.4586	0.0323	0.8838	0.021	0.0194	0.0223	0.0212
0.0	0.0	0.0	4675.2437	1099.4752	NaN	NaN	0.1904	0.0345	0.8816	0.0211	0.0193	0.0221	0.0214
0.0	0.0	0.0	4417.2437	4189.4752	NaN	NaN	0.4868	0.0353	0.879	0.0215	0.0199	0.0225	0.0218
0.0	0.0	0.0	3181.2437	4487.4752	NaN	NaN	0.5852	0.0368	0.8764	0.0219	0.0201	0.0228	0.0221
0.0	0.0	0.0	1869.2437	4862.4752	NaN	NaN	0.7223	0.0403	0.8727	0.0222	0.0199	0.0227	0.0224
0.0	0.0	0.0	5596.2437	1643.4752	NaN	NaN	0.227	0.0412	0.8716	0.0224	0.0199	0.0226	0.0224
0.0	0.0	0.0	5297.2437	3521.4752	NaN	NaN	0.3993	0.0396	0.8725	0.0225	0.0203	0.0227	0.0223
0.0	0.0	0.0	3800.2437	2179.4752	NaN	NaN	0.3645	0.0399	0.873	0.0225	0.0202	0.0224	0.022
0.0	0.0	0.0	4298.2437	3617.4752	NaN	NaN	0.457	0.0392	0.8741	0.0226	0.0202	0.0223	0.0216
0.0	0.0	0.0	4049.2437	1007.4752	NaN	NaN	0.1992	0.0406	0.8739	0.0226	0.0198	0.0217	0.0214
0.0	0.0	0.0	4531.2437	3027.4752	NaN	NaN	0.4005	0.0397	0.8748	0.0226	0.0199	0.0217	0.0212
0.0	0.0	0.0	5836.2437	4261.4752	NaN	NaN	0.422	0.0391	0.8753	0.0227	0.02	0.0217	0.0211
0.0	0.0	0.0	5367.2437	1973.4752	NaN	NaN	0.2688	0.0405	0.8735	0.0229	0.0199	0.0217	0.0213
0.0	0.0	0.0	4775.2437	1953.4752	NaN	NaN	0.2903	0.0427	0.8707	0.0233	0.0199	0.0217	0.0216
0.0	0.0	0.0	3487.2437	3068.4752	NaN	NaN	0.4681	0.045	0.8676	0.0237	0.0199	0.0218	0.022
0.0	0.0	0.0	6171.2437	1532.4752	NaN	NaN	0.1989	0.0464	0.8647	0.0242	0.0202	0.022	0.0224
0.0	0.0	0.0	1967.2437	4193.4752	NaN	NaN	0.6807	0.0522	0.8568	0.0251	0.0202	0.0222	0.0236
0.0	0.0	0.0	5448.2437	312.4752	NaN	NaN	0.0542	0.061	0.8451	0.0261	0.0204	0.0224	0.025
0.0	0.0	0.0	3886.2437	3838.4752	NaN	NaN	0.4969	0.0706	0.8314	0.0273	0.0209	0.0229	0.027
0.0	0.0	0.0	400.2437	3024.4752	NaN	NaN	0.8831	0.0895	0.8054	0.0288	0.0218	0.0239	0.0306
0.0	0.0	0.0	2835.2437	3054.4752	NaN	NaN	0.5186	0.1256	0.7563	0.0309	0.0236	0.0266	0.037
0.0	0.0	0.0	-188.7563	5173.4752	NaN	NaN	1.0379	0.2108	0.6532	0.0337	0.0252	0.033	0.0441
0.0	0.0	0.0	-1362.7563	-62.5248	NaN	NaN	0.0439	0.4081	0.4488	0.0375	0.0245	0.039	0.0423
0.0	0.0	0.0	-492.7563	482.4752	NaN	NaN	-0.3	0.5168	0.3424	0.0371	0.0255	0.0404	0.0378
0.0	0.0	0.0	-713.7563	1604.4752	NaN	NaN	1.3	0.5468	0.3127	0.0378	0.0263	0.0398	0.0366
0.0	0.0	0.0	-237.7563	-86.5248	NaN	NaN	0.2668	0.583	0.2791	0.0379	0.0268	0.0387	0.0345
0.0	0.0	0.0	-99.7563	2045.4752	NaN	NaN	1.0513	0.5468	0.306	0.0395	0.0276	0.0423	0.0376
0.0	0.0	0.0	1362.2437	1835.4752	NaN	NaN	0.574	0.5072	0.3406	0.04	0.0273	0.0441	0.0408
0.0	0.0	0.0	-700.7563	2405.4752	NaN	NaN	1.3	0.5611	0.2929	0.04	0.0269	0.0406	0.0385
0.0	0.0	0.0	-577.7563	995.4752	NaN	NaN	1.3	0.6476	0.2191	0.0381	0.0262	0.0357	0.0332
0.0	0.0	0.0	428.2437	-1796.5248	NaN	NaN	1.3	0.7099	0.168	0.0351	0.0247	0.0334	0.0289
0.0	0.0	0.0	-2265.7563	2707.4752	NaN	NaN	1.3	0.7078	0.1675	0.034	0.0259	0.0353	0.0294
0.0	0.0	0.0	-1154.7563	1000.4752	NaN	NaN	-0.3	0.7311	0.1499	0.0314	0.0254	0.0353	0.0269
0.0	0.0	0.0	-657.7563	1819.4752	NaN	NaN	1.3	0.7403	0.1411	0.0303	0.0256	0.036	0.0267
0.0	0.0	0.0	-281.7563	705.4752	NaN	NaN	1.3	0.7502	0.132	0.0304	0.0251	0.0355	0.0268
0.0	0.0	0.0	-1961.7563	916.4752	NaN	NaN	-0.3	0.7609	0.121	0.0301	0.0251	0.0359	0.0269
0.0	0.0	0.0	-1373.7563	1033.4752	NaN	NaN	-0.3	0.7583	0.1217	0.0298	0.0254	0.0366	0.0282
0.0	0.0	0.0	-1485.7563	1276.4752	NaN	NaN	-0.3	0.7588	0.1215	0.0292	0.025	0.0366	0.0289
0.0	0.0	0.0	262.2437	796.4752	NaN	NaN	0.7523	0.7544	0.1248	0.0288	0.025	0.0368	0.0302
0.0	0.0	0.0	-1173.7563	3379.4752	NaN	NaN	1.3	0.7461	0.1311	0.029	0.025	0.0371	0.0317
0.0	0.0	0.0	777.2437	1970.4752	NaN	NaN	0.7171	0.7507	0.1285	0.0287	0.0242	0.0361	0.0318
0.0	0.0	0.0	493.2437	1885.4752	NaN	NaN	0.7926	0.7582	0.1227	0.0281	0.0239	0.0356	0.0315
0.0	0.0	0.0	-1569.7563	1657.4752	NaN	NaN	1.3	0.7588	0.1219	0.0277	0.0239	0.0358	0.0318
0.0	0.0	0.0	-502.7563	595.4752	NaN	NaN	1.3	0.7534	0.1256	0.0273	0.0245	0.0369	0.0324
0.0	0.0	0.0	-891.7563	3945.4752	NaN	NaN	1.292	0.7299	0.141	0.0289	0.0256	0.039	0.0356
0.0	0.0	0.0	547.2437	2650.4752	NaN	NaN	0.8289	0.726	0.1438	0.0294	0.0254	0.0391	0.0363
0.0	0.0	0.0	-176.7563	3411.4752	NaN	NaN	1.0546	0.7335	0.1385	0.0289	0.0252	0.0385	0.0354
0.0	0.0	0.0	-379.7563	1595.4752	NaN	NaN	1.3	0.7487	0.1281	0.0278	0.0245	0.0373	0.0336
0.0	0.0	0.0	-877.7563	472.4752	NaN	NaN	-0.3	0.7589	0.1208	0.0269	0.0242	0.0367	0.0325
0.0	0.0	0.0	-2349.7563	1113.4752	NaN	NaN	-0.3	0.7576	0.121	0.0265	0.0247	0.0375	0.0327
0.0	0.0	0.0	415.2437	2033.4752	NaN	NaN	0.8304	0.7414	0.1307	0.0275	0.0258	0.0395	0.035
0.0	0.0	0.0	618.2437	3092.4752	NaN	NaN	0.8334	0.7331	0.1358	0.0279	0.0262	0.0405	0.0364
0.0	0.0	0.0	-1119.7563	3291.4752	NaN	NaN	1.3	0.7271	0.1393	0.0282	0.0267	0.0411	0.0376
0.0	0.0	0.0	1310.2437	2301.4752	NaN	NaN	0.6372	0.7339	0.1345	0.0273	0.0264	0.0411	0.0368
0.0	0.0	0.0	733.2437	5182.4752	NaN	NaN	0.8761	0.7255	0.1392	0.0276	0.027	0.0425	0.0382
0.0	0.0	0.0	1777.2437	2704.4752	NaN	NaN	0.6034	0.7299	0.136	0.0273	0.0266	0.0416	0.0386
0.0	0.0	0.0	-883.7563	3902.4752	NaN	NaN	1.2928	0.7519	0.121	0.0259	0.0256	0.0394	0.0363
0.0	0.0	0.0	-183.7563	1610.4752	NaN	NaN	1.1288	0.7638	0.1116	0.025	0.0257	0.0381	0.0358
0.0	0.0	0.0	-45.7563	267.4752	NaN	NaN	1.2064	0.7859	0.0972	0.0229	0.0246	0.036	0.0335
0.0	0.0	0.0	-864.7563	3593.4752	NaN	NaN	1.3	0.7771	0.1009	0.0235	0.0257	0.0371	0.0356
0.0	0.0	0.0	-1573.7563	2452.4752	NaN	NaN	1.3	0.7918	0.0917	0.0228	0.0242	0.035	0.0346
0.0	0.0	0.0	60.2437	2906.4752	NaN	NaN	0.9797	0.7948	0.0881	0.0233	0.0239	0.0339	0.036
0.0	0.0	0.0	-146.7563	466.4752	NaN	NaN	1.3	0.813	0.0765	0.0227	0.022	0.0312	0.0346
0.0	0.0	0.0	758.2437	1475.4752	NaN	NaN	0.6605	0.8151	0.0737	0.0231	0.0221	0.0305	0.0356
0.0	0.0	0.0	-227.7563	906.4752	NaN	NaN	1.3	0.826	0.0671	0.0226	0.0211	0.0291	0.0341
0.0	0.0	0.0	-1355.7563	2558.4752	NaN	NaN	1.3	0.8235	0.0671	0.023	0.0217	0.0296	0.0351
0.0	0.0	0.0	-70.7563	1851.4752	NaN	NaN	1.0397	0.8273	0.0651	0.0229	0.0213	0.0289	0.0345
0.0	0.0	0.0	-704.7563	705.4752	NaN	NaN	1.3	0.8312	0.062	0.0227	0.0213	0.0289	0.0338
0.0	0.0	0.0	-301.7563	2736.4752	NaN	NaN	1.1239	0.8262	0.0643	0.0229	0.022	0.0295	0.0351
0.0	0.0	0.0	643.2437	-324.5248	NaN	NaN	-0.3	0.8274	0.0637	0.0226	0.022	0.0295	0.0347
0.0	0.0	0.0	-857.7563	5216.4752	NaN	NaN	1.1968	0.8216	0.0664	0.0232	0.0227	0.0299	0.0362
0.0	0.0	0.0	-390.7563	2361.4752	NaN	NaN	1.1983	0.8321	0.0612	0.0226	0.0217	0.0285	0.0339
0.0	0.0	0.0	-1243.7563	202.4752	NaN	NaN	-0.1944	0.8446	0.053	0.0225	0.0211	0.0278	0.031
0.0	0.0	0.0	-1067.7563	1088.4752	NaN	NaN	1.3	0.8473	0.0505	0.0223	0.0215	0.0279	0.0305
0.0	0.0	0.0	-1361.7563	1399.4752	NaN	NaN	1.3	0.8502	0.0486	0.0215	0.0218	0.0278	0.03
0.0	0.0	0.0	-1366.7563	4161.4752	NaN	NaN	1.3	0.8511	0.0478	0.0208	0.0225	0.0278	0.03
0.0	0.0	0.0	-485.7563	2865.4752	NaN	NaN	1.2041	0.8542	0.0462	0.0202	0.0228	0.0273	0.0294
0.0	0.0	0.0	-2426.7563	2738.4752	NaN	NaN	1.3	0.864	0.0412	0.0195	0.0221	0.0261	0.0271
0.0	0.0	0.0	-1154.7563	366.4752	NaN	NaN	-0.3	0.872	0.0365	0.0194	0.0216	0.0252	0.0252
0.0	0.0	0.0	-1145.7563	943.4752	NaN	NaN	-0.3	0.8756	0.0345	0.0192	0.0215	0.0246	0.0246
0.0	0.0	0.0	76.2437	1202.4752	NaN	NaN	0.9404	0.8747	0.0348	0.019	0.0219	0.0244	0.0251
0.0	0.0	0.0	-252.7563	4006.4752	NaN	NaN	1.0673	0.8729	0.0358	0.019	0.0222	0.0243	0.0257
0.0	0.0	0.0	-1034.7563	3476.4752	NaN	NaN	1.3	0.8723	0.0364	0.0192	0.0221	0.0239	0.0261
0.0	0.0	0.0	-1149.7563	583.4752	NaN	NaN	-0.3	0.8787	0.0334	0.0188	0.0214	0.0232	0.0245
0.0	0.0	0.0	2415.2437	2056.4752	NaN	NaN	0.4599	0.878	0.0333	0.0193	0.0215	0.0232	0.0248
0.0	0.0	0.0	-1502.7563	2585.4752	NaN	NaN	1.3	0.8802	0.0321	0.0194	0.0212	0.0229	0.0243
0.0	0.0	0.0	-701.7563	-369.5248	NaN	NaN	0.3449	0.8833	0.0303	0.0194	0.0209	0.0226	0.0235
0.0	0.0	0.0	800.2437	2663.4752	NaN	NaN	0.769	0.8826	0.0307	0.0195	0.0209	0.0224	0.0239
0.0	0.0	0.0	448.2437	3649.4752	NaN	NaN	0.8906	0.8805	0.0318	0.0198	0.021	0.0223	0.0246
0.0	0.0	0.0	924.2437	2127.4752	NaN	NaN	0.6971	0.8823	0.0307	0.02	0.0207	0.0221	0.0241
0.0	0.0	0.0	-1801.7563	285.4752	NaN	NaN	-0.1883	0.8849	0.0292	0.02	0.0206	0.022	0.0234
0.0	0.0	0.0	-1094.7563	-180.5248	NaN	NaN	0.1416	0.8858	0.0289	0.02	0.0203	0.0216	0.0234
0.0	0.0	0.0	1585.2437	1705.4752	NaN	NaN	0.5183	0.885	0.0295	0.02	0.0202	0.0214	0.0238
0.0	0.0	0.0	-986.7563	3222.4752	NaN	NaN	1.3	0.8842	0.0299	0.0203	0.0202	0.0213	0.0241
0.0	0.0	0.0	95.2437	-323.5248	NaN	NaN	1.3	0.8858	0.0289	0.0203	0.0202	0.0213	0.0235
0.0	0.0	0.0	-1539.7563	2342.4752	NaN	NaN	1.3	0.8864	0.0281	0.0206	0.0202	0.0214	0.0233
0.0	0.0	0.0	-977.7563	346.4752	NaN	NaN	-0.3	0.888	0.0271	0.0205	0.0201	0.0214	0.0228
0.0	0.0	0.0	-356.7563	200.4752	NaN	NaN	-0.3	0.8887	0.027	0.0204	0.0199	0.0212	0.0228
0.0	0.0	0.0	112.2437	-203.5248	NaN	NaN	1.3	0.8896	0.0269	0.0202	0.0196	0.0209	0.0228
0.0	0.0	0.0	-1885.7563	6206.4752	NaN	NaN	1.3	0.8864	0.0284	0.0209	0.0196	0.0207	0.024
0.0	0.0	0.0	-384.7563	2125.4752	NaN	NaN	1.221	0.8861	0.0286	0.021	0.0196	0.0206	0.0242
0.0	0.0	0.0	-890.7563	3411.4752	NaN	NaN	1.3	0.8846	0.0288	0.0214	0.0198	0.0208	0.0246
0.0	0.0	0.0	-851.7563	3447.4752	NaN	NaN	1.3	0.8848	0.0281	0.0215	0.0201	0.0213	0.0243
0.0	0.0	0.0	-1474.7563	1240.4752	NaN	NaN	-0.3	0.8853	0.0271	0.0214	0.0204	0.022	0.0238
0.0	0.0	0.0	381.2437	-165.5248	NaN	NaN	-0.3	0.8858	0.0266	0.0214	0.0204	0.0221	0.0237
0.0	0.0	0.0	-1149.7563	3259.4752	NaN	NaN	1.3	0.8856	0.0265	0.0216	0.0204	0.022	0.0238
0.0	0.0	0.0	386.2437	2196.4752	NaN	NaN	0.8505	0.8856	0.0262	0.0217	0.0205	0.0221	0.0239
0.0	0.0	0.0	-80.7563	584.4752	NaN	NaN	1.1603	0.8873	0.0251	0.0215	0.0205	0.0222	0.0234
0.0	0.0	0.0	-1705.7563	5565.4752	NaN	NaN	1.3	0.8858	0.0254	0.022	0.0206	0.022	0.0241
0.0	0.0	0.0	41.2437	2746.4752	NaN	NaN	0.9852	0.8875	0.0245	0.0218	0.0206	0.0218	0.0239
0.0	0.0	0.0	360.2437	3107.4752	NaN	NaN	0.8961	0.8877	0.0241	0.0218	0.0208	0.0218	0.0238
0.0	0.0	0.0	-676.7563	189.4752	NaN	NaN	-0.3	0.8891	0.0236	0.0215	0.0208	0.022	0.0231
0.0	0.0	0.0	-1043.7563	3769.4752	NaN	NaN	1.3	0.8901	0.0233	0.0214	0.0206	0.0218	0.0227
0.0	0.0	0.0	-867.7563	3492.4752	NaN	NaN	1.3	0.8906	0.0232	0.0214	0.0206	0.0218	0.0225
0.0	0.0	0.0	-584.7563	2612.4752	NaN	NaN	1.2884	0.8913	0.023	0.0213	0.0205	0.0217	0.0221
0.0	0.0	0.0	-41.7563	916.4752	NaN	NaN	1.0477	0.8926	0.0228	0.021	0.0205	0.0216	0.0216
0.0	0.0	0.0	-143.7563	3230.4752	NaN	NaN	1.0466	0.8932	0.0227	0.0208	0.0206	0.0215	0.0213
0.0	0.0	0.0	30.2437	-1083.5248	NaN	NaN	1.0287	0.8935	0.0227	0.0207	0.0207	0.0214	0.021
0.0	0.0	0.0	-1831.7563	3287.4752	NaN	NaN	1.3	0.8942	0.0226	0.0206	0.0206	0.0212	0.0208
0.0	0.0	0.0	-1287.7563	2148.4752	NaN	NaN	1.3	0.8946	0.0225	0.0206	0.0207	0.021	0.0206
0.0	0.0	0.0	-835.7563	560.4752	NaN	NaN	-0.3	0.895	0.0224	0.0205	0.0207	0.0209	0.0205
0.0	0.0	0.0	-1625.7563	715.4752	NaN	NaN	-0.3	0.8953	0.0222	0.0206	0.0206	0.0209	0.0204
0.0	0.0	0.0	-747.7563	4570.4752	NaN	NaN	1.1956	0.8958	0.022	0.0206	0.0204	0.0208	0.0203
0.0	0.0	0.0	266.2437	2935.4752	NaN	NaN	0.9168	0.8958	0.022	0.0206	0.0205	0.0208	0.0203
0.0	0.0	0.0	-1623.7563	1243.4752	NaN	NaN	-0.3	0.8959	0.0221	0.0205	0.0205	0.0208	0.0202
0.0	0.0	0.0	-2016.7563	933.4752	NaN	NaN	-0.3	0.8956	0.0222	0.0205	0.0206	0.0207	0.0203
0.0	0.0	0.0	-1129.7563	1481.4752	NaN	NaN	1.3	0.8958	0.022	0.0205	0.0206	0.0207	0.0203
0.0	0.0	0.0	-256.7563	4503.4752	NaN	NaN	1.0605	0.896	0.0219	0.0205	0.0205	0.0207	0.0203
0.0	0.0	0.0	-803.7563	-293.5248	NaN	NaN	0.2675	0.8956	0.0222	0.0205	0.0206	0.0207	0.0204
0.0	0.0	0.0	-222.7563	-64.5248	NaN	NaN	0.2246	0.8959	0.0221	0.0205	0.0205	0.0207	0.0202
0.0	0.0	0.0	834.2437	2772.4752	NaN	NaN	0.7687	0.8963	0.022	0.0205	0.0203	0.0207	0.0202
0.0	0.0	0.0	-1378.7563	3296.4752	NaN	NaN	1.3	0.8961	0.022	0.0205	0.0203	0.0208	0.0202
0.0	0.0	0.0	-149.7563	2155.4752	NaN	NaN	1.0747	0.8957	0.0221	0.0206	0.0203	0.021	0.0203
0.0	0.0	0.0	1429.2437	4461.4752	NaN	NaN	0.7574	0.8957	0.0221	0.0207	0.0202	0.021	0.0203
0.0	0.0	0.0	-539.7563	1346.4752	NaN	NaN	1.3	0.8952	0.0223	0.0207	0.0204	0.021	0.0204
0.0	0.0	0.0	-1376.7563	1903.4752	NaN	NaN	1.3	0.8954	0.0224	0.0206	0.0204	0.0209	0.0203
0.0	0.0	0.0	-169.7563	-205.5248	NaN	NaN	0.5477	0.8946	0.0227	0.0206	0.0206	0.021	0.0204
0.0	0.0	0.0	-2790.7563	4728.4752	NaN	NaN	1.3	0.8949	0.0227	0.0206	0.0206	0.0209	0.0203
0.0	0.0	0.0	389.2437	2607.4752	NaN	NaN	0.8701	0.8946	0.0227	0.0206	0.0207	0.0209	0.0204
0.0	0.0	0.0	-486.7563	1337.4752	NaN	NaN	1.3	0.8944	0.0229	0.0206	0.0209	0.0209	0.0203
0.0	0.0	0.0	-1219.7563	858.4752	NaN	NaN	-0.3	0.8944	0.0229	0.0206	0.021	0.0208	0.0202
0.0	0.0	0.0	-467.7563	1354.4752	NaN	NaN	1.3	0.8947	0.0229	0.0205	0.021	0.0208	0.0201
0.0	0.0	0.0	811.2437	1994.4752	NaN	NaN	0.7109	0.895	0.0227	0.0204	0.0211	0.0207	0.0201
0.0	0.0	0.0	-234.7563	1429.4752	NaN	NaN	1.1965	0.8952	0.0227	0.0203	0.0212	0.0207	0.02
0.0	0.0	0.0	-2511.7563	-917.5248	NaN	NaN	0.2676	0.895	0.0228	0.0203	0.0213	0.0206	0.0201
0.0	0.0	0.0	-334.7563	2302.4752	NaN	NaN	1.1701	0.8956	0.0226	0.0201	0.0212	0.0206	0.02
0.0	0.0	0.0	-1543.7563	1705.4752	NaN	NaN	1.3	0.8953	0.0226	0.0201	0.0214	0.0206	0.02
0.0	0.0	0.0	-1941.7563	-240.5248	NaN	NaN	0.1102	0.895	0.0226	0.0202	0.0215	0.0206	0.0201
0.0	0.0	0.0	-2225.7563	838.4752	NaN	NaN	-0.3	0.8951	0.0226	0.0202	0.0215	0.0205	0.0201
0.0	0.0	0.0	-2185.7563	-817.5248	NaN	NaN	0.2722	0.8948	0.0227	0.0203	0.0215	0.0205	0.0202
0.0	0.0	0.0	-732.7563	-56.5248	NaN	NaN	0.0716	0.8955	0.0225	0.0202	0.0214	0.0204	0.0201
0.0	0.0	0.0	-945.7563	1525.4752	NaN	NaN	1.3	0.8963	0.0223	0.0199	0.0213	0.0203	0.0199
0.0	0.0	0.0	-1650.7563	3461.4752	NaN	NaN	1.3	0.8967	0.0221	0.02	0.0211	0.0203	0.0198
0.0	0.0	0.0	-359.7563	2470.4752	NaN	NaN	1.1704	0.8967	0.0221	0.02	0.0211	0.0203	0.0198
0.0	0.0	0.0	-1296.7563	1000.4752	NaN	NaN	-0.3	0.8962	0.0223	0.02	0.0212	0.0203	0.0199
0.0	0.0	0.0	-1095.7563	-1012.5248	NaN	NaN	0.4803	0.8951	0.0226	0.0203	0.0213	0.0204	0.0202
0.0	0.0	0.0	-614.7563	987.4752	NaN	NaN	1.3	0.8953	0.0226	0.0203	0.0212	0.0204	0.0202
0.0	0.0	0.0	-1273.7563	-593.5248	NaN	NaN	0.3179	0.8952	0.0227	0.0202	0.0212	0.0205	0.0203
0.0	0.0	0.0	-862.7563	2679.4752	NaN	NaN	1.3	0.8956	0.0225	0.0202	0.0211	0.0205	0.0201
0.0	0.0	0.0	824.2437	2522.4752	NaN	NaN	0.7537	0.8955	0.0226	0.0202	0.021	0.0206	0.0201
0.0	0.0	0.0	-542.7563	134.4752	NaN	NaN	-0.3	0.8948	0.0228	0.0203	0.0211	0.0207	0.0203
0.0	0.0	0.0	-2143.7563	948.4752	NaN	NaN	-0.3	0.8946	0.0229	0.0203	0.0212	0.0207	0.0204
0.0	0.0	0.0	-2466.7563	1819.4752	NaN	NaN	-0.3	0.8946	0.0229	0.0203	0.0211	0.0207	0.0204
0.0	0.0	0.0	-1236.7563	1188.4752	NaN	NaN	-0.3	0.8948	0.0228	0.0202	0.0211	0.0207	0.0204
0.0	0.0	0.0	116.2437	3978.4752	NaN	NaN	0.9716	0.8953	0.0226	0.0201	0.021	0.0207	0.0203
0.0	0.0	0.0	369.2437	1646.4752	NaN	NaN	0.8168	0.895	0.0227	0.0201	0.0212	0.0207	0.0203
0.0	0.0	0.0	-618.7563	-1311.5248	NaN	NaN	0.6794	0.8948	0.0228	0.0202	0.0213	0.0207	0.0203
0.0	0.0	0.0	-1689.7563	-150.5248	NaN	NaN	0.0818	0.8947	0.0228	0.0202	0.0213	0.0206	0.0203
0.0	0.0	0.0	-1149.7563	-1324.5248	NaN	NaN	0.5353	0.895	0.0227	0.0202	0.0213	0.0205	0.0203
0.0	0.0	0.0	-1782.7563	835.4752	NaN	NaN	-0.3	0.8958	0.0224	0.0199	0.0211	0.0205	0.0202
0.0	0.0	0.0	-890.7563	-62.5248	NaN	NaN	0.0656	0.8962	0.0223	0.0198	0.0211	0.0204	0.0201
0.0	0.0	0.0	-122.7563	1893.4752	NaN	NaN	1.0693	0.8962	0.0223	0.0198	0.0211	0.0204	0.0202
0.0	0.0	0.0	-1283.7563	684.4752	NaN	NaN	-0.3	0.8961	0.0223	0.0198	0.0212	0.0204	0.0202
0.0	0.0	0.0	-2114.7563	2117.4752	NaN	NaN	1.3	0.8965	0.0222	0.0198	0.0211	0.0203	0.0201
0.0	0.0	0.0	-2032.7563	2947.4752	NaN	NaN	1.3	0.8964	0.0222	0.0198	0.0212	0.0203	0.0202
0.0	0.0	0.0	511.2437	-70.5248	NaN	NaN	-0.16	0.8967	0.0221	0.0197	0.0211	0.0202	0.0201
0.0	0.0	0.0	-1832.7563	505.4752	NaN	NaN	-0.3	0.8966	0.0222	0.0197	0.0211	0.0202	0.0202
0.0	0.0	0.0	-2333.7563	3642.4752	NaN	NaN	1.3	0.8971	0.0221	0.0196	0.0211	0.0202	0.02
0.0	0.0	0.0	-66.7563	3372.4752	NaN	NaN	1.0202	0.8968	0.0221	0.0196	0.0211	0.0202	0.0201
0.0	0.0	0.0	-776.7563	-553.5248	NaN	NaN	0.4161	0.8964	0.0221	0.0198	0.0213	0.0202	0.0203
0.0	0.0	0.0	-1391.7563	2065.4752	NaN	NaN	1.3	0.897	0.022	0.0197	0.0212	0.02	0.0201
0.0	0.0	0.0	437.2437	766.4752	NaN	NaN	0.6368	0.8969	0.022	0.0198	0.0212	0.02	0.0201
0.0	0.0	0.0	-118.7563	-482.5248	NaN	NaN	0.8025	0.897	0.022	0.0197	0.0212	0.02	0.0201
0.0	0.0	0.0	-1499.7563	1674.4752	NaN	NaN	1.3	0.8972	0.0219	0.0197	0.0212	0.0199	0.0201
0.0	0.0	0.0	-926.7563	2012.4752	NaN	NaN	1.3	0.8972	0.022	0.0196	0.0211	0.0199	0.0201
0.0	0.0	0.0	-417.7563	3327.4752	NaN	NaN	1.1436	0.8974	0.022	0.0196	0.021	0.02	0.0201
0.0	0.0	0.0	-53.7563	-1281.5248	NaN	NaN	0.9597	0.8969	0.0221	0.0197	0.0211	0.02	0.0202
0.0	0.0	0.0	915.2437	2345.4752	NaN	NaN	0.7193	0.8974	0.022	0.0195	0.021	0.02	0.02
0.0	0.0	0.0	-18.7563	1578.4752	NaN	NaN	1.012	0.8971	0.0221	0.0196	0.0211	0.02	0.0201
0.0	0.0	0.0	-1106.7563	-102.5248	NaN	NaN	0.0848	0.8968	0.0222	0.0197	0.0211	0.02	0.0201
0.0	0.0	0.0	712.2437	-308.5248	NaN	NaN	-0.3	0.8968	0.0223	0.0197	0.0211	0.02	0.0201
0.0	0.0	0.0	121.2437	2047.4752	NaN	NaN	0.9441	0.8969	0.0223	0.0197	0.0211	0.02	0.02
0.0	0.0	0.0	-2170.7563	-486.5248	NaN	NaN	0.1831	0.8963	0.0225	0.0198	0.0211	0.0201	0.0201
0.0	0.0	0.0	-1495.7563	544.4752	NaN	NaN	-0.3	0.8968	0.0224	0.0196	0.021	0.0201	0.02
0.0	0.0	0.0	106.2437	1518.4752	NaN	NaN	0.9346	0.8968	0.0225	0.0196	0.021	0.0201	0.02
0.0	0.0	0.0	-803.7563	1564.4752	NaN	NaN	1.3	0.897	0.0224	0.0196	0.021	0.0201	0.02
0.0	0.0	0.0	-1121.7563	-242.5248	NaN	NaN	0.1778	0.8966	0.0225	0.0197	0.0211	0.0201	0.02
0.0	0.0	0.0	-2763.7563	862.4752	NaN	NaN	-0.3	0.8967	0.0225	0.0197	0.0211	0.02	0.02
0.0	0.0	0.0	-514.7563	2636.4752	NaN	NaN	1.2426	0.8971	0.0224	0.0196	0.021	0.02	0.0199
0.0	0.0	0.0	-489.7563	-1426.5248	NaN	NaN	0.7444	0.8969	0.0224	0.0197	0.0211	0.02	0.0199
0.0	0.0	0.0	-1551.7563	2760.4752	NaN	NaN	1.3	0.8972	0.0223	0.0196	0.021	0.02	0.0198
0.0	0.0	0.0	-889.7563	-463.5248	NaN	NaN	0.3425	0.8968	0.0224	0.0197	0.0211	0.0201	0.0199
0.0	0.0	0.0	-3019.7563	4031.4752	NaN	NaN	1.3	0.897	0.0223	0.0197	0.0211	0.02	0.0198
0.0	0.0	0.0	-2268.7563	418.4752	NaN	NaN	-0.2262	0.8963	0.0225	0.02	0.0212	0.0201	0.02
0.0	0.0	0.0	-1403.7563	-744.5248	NaN	NaN	0.3466	0.8966	0.0224	0.02	0.0211	0.02	0.0199
0.0	0.0	0.0	-2345.7563	1437.4752	NaN	NaN	-0.3	0.8967	0.0223	0.02	0.0211	0.02	0.0199
0.0	0.0	0.0	-494.7563	1209.4752	NaN	NaN	1.3	0.8973	0.0221	0.0199	0.021	0.0199	0.0198
0.0	0.0	0.0	-242.7563	3752.4752	NaN	NaN	1.0692	0.8971	0.0222	0.02	0.0209	0.0199	0.0198
0.0	0.0	0.0	-815.7563	-359.5248	NaN	NaN	0.3059	0.8968	0.0223	0.02	0.021	0.02	0.0199
0.0	0.0	0.0	-1530.7563	2379.4752	NaN	NaN	1.3	0.8967	0.0223	0.02	0.0209	0.0201	0.0199
0.0	0.0	0.0	-1657.7563	1669.4752	NaN	NaN	1.3	0.8963	0.0224	0.0201	0.021	0.0201	0.02
0.0	0.0	0.0	-631.7563	899.4752	NaN	NaN	1.3	0.8964	0.0224	0.02	0.0211	0.0201	0.02
0.0	0.0	0.0	665.2437	1424.4752	NaN	NaN	0.6817	0.8961	0.0225	0.02	0.0211	0.0202	0.02
0.0	0.0	0.0	-2559.7563	-672.5248	NaN	NaN	0.2081	0.8959	0.0226	0.0201	0.0212	0.0202	0.0201
0.0	0.0	0.0	-1587.7563	4291.4752	NaN	NaN	1.3	0.8959	0.0226	0.02	0.0211	0.0203	0.0201
0.0	0.0	0.0	-2417.7563	603.4752	NaN	NaN	-0.3	0.8956	0.0226	0.0201	0.0212	0.0203	0.0202
0.0	0.0	0.0	-2528.7563	1688.4752	NaN	NaN	-0.3	0.8959	0.0225	0.02	0.0211	0.0203	0.0201
0.0	0.0	0.0	-1592.7563	1556.4752	NaN	NaN	-0.3	0.8958	0.0225	0.02	0.0212	0.0203	0.0201
0.0	0.0	0.0	-2028.7563	2525.4752	NaN	NaN	1.3	0.8962	0.0223	0.02	0.0212	0.0203	0.0201
0.0	0.0	0.0	-1668.7563	-919.5248	NaN	NaN	0.3553	0.8959	0.0224	0.0201	0.0213	0.0203	0.0201
0.0	0.0	0.0	-974.7563	1709.4752	NaN	NaN	1.3	0.8961	0.0223	0.0201	0.0213	0.0203	0.02
0.0	0.0	0.0	-1552.7563	2104.4752	NaN	NaN	1.3	0.8958	0.0223	0.0202	0.0213	0.0203	0.02
0.0	0.0	0.0	-2103.7563	-2235.5248	NaN	NaN	0.5152	0.8957	0.0223	0.0202	0.0213	0.0203	0.0201
0.0	0.0	0.0	-3084.7563	1736.4752	NaN	NaN	-0.3	0.8961	0.0222	0.0201	0.0212	0.0204	0.02
0.0	0.0	0.0	-1654.7563	2048.4752	NaN	NaN	1.3	0.8963	0.022	0.02	0.0212	0.0204	0.0201
0.0	0.0	0.0	-2255.7563	922.4752	NaN	NaN	-0.3	0.8961	0.022	0.0201	0.0212	0.0204	0.0202
0.0	0.0	0.0	-1858.7563	2117.4752	NaN	NaN	1.3	0.896	0.0219	0.0201	0.0213	0.0205	0.0202
0.0	0.0	0.0	-2662.7563	4052.4752	NaN	NaN	1.3	0.896	0.022	0.0201	0.0213	0.0205	0.0202
0.0	0.0	0.0	-906.7563	-151.5248	NaN	NaN	0.1432	0.8951	0.0222	0.0203	0.0215	0.0206	0.0203
0.0	0.0	0.0	-2162.7563	-434.5248	NaN	NaN	0.1673	0.8954	0.0222	0.0202	0.0214	0.0205	0.0202
0.0	0.0	0.0	-1518.7563	14.4752	NaN	NaN	-0.0096	0.8952	0.0223	0.0203	0.0214	0.0206	0.0203
0.0	0.0	0.0	-1597.7563	-273.5248	NaN	NaN	0.1462	0.8956	0.0221	0.0202	0.0213	0.0205	0.0203
0.0	0.0	0.0	1079.2437	508.4752	NaN	NaN	0.3203	0.8959	0.022	0.0201	0.0211	0.0206	0.0203
0.0	0.0	0.0	-768.7563	222.4752	NaN	NaN	-0.3	0.896	0.022	0.0201	0.021	0.0206	0.0204
0.0	0.0	0.0	-2051.7563	4805.4752	NaN	NaN	1.3	0.8959	0.022	0.0201	0.0209	0.0207	0.0204
0.0	0.0	0.0	-1298.7563	327.4752	NaN	NaN	-0.3	0.8955	0.0222	0.0201	0.021	0.0207	0.0205
0.0	0.0	0.0	-2447.7563	1597.4752	NaN	NaN	-0.3	0.8957	0.0222	0.0201	0.021	0.0207	0.0204
0.0	0.0	0.0	-254.7563	655.4752	NaN	NaN	1.3	0.8958	0.0222	0.0201	0.0209	0.0207	0.0204
0.0	0.0	0.0	-2596.7563	-882.5248	NaN	NaN	0.2537	0.8958	0.0222	0.0201	0.0208	0.0207	0.0204
0.0	0.0	0.0	171.2437	1353.4752	NaN	NaN	0.8877	0.8959	0.0222	0.0201	0.0206	0.0209	0.0204
0.0	0.0	0.0	-1672.7563	6047.4752	NaN	NaN	1.3	0.8958	0.0222	0.02	0.0205	0.0211	0.0205
0.0	0.0	0.0	-1626.7563	2089.4752	NaN	NaN	1.3	0.8957	0.0222	0.02	0.0205	0.0211	0.0205
0.0	0.0	0.0	-1419.7563	2433.4752	NaN	NaN	1.3	0.896	0.0222	0.0199	0.0205	0.0209	0.0204
0.0	0.0	0.0	-2467.7563	1856.4752	NaN	NaN	-0.3	0.8959	0.0224	0.0199	0.0207	0.0209	0.0204
0.0	0.0	0.0	-884.7563	2912.4752	NaN	NaN	1.3	0.8962	0.0223	0.0198	0.0206	0.0208	0.0203
0.0	0.0	0.0	-390.7563	-611.5248	NaN	NaN	0.6101	0.8963	0.0223	0.0198	0.0207	0.0207	0.0202
0.0	0.0	0.0	-986.7563	2301.4752	NaN	NaN	1.3	0.8967	0.0223	0.0197	0.0206	0.0206	0.0201
0.0	0.0	0.0	-1303.7563	-1810.5248	NaN	NaN	0.5814	0.8964	0.0224	0.0198	0.0205	0.0207	0.0202
0.0	0.0	0.0	-886.7563	3894.4752	NaN	NaN	1.2948	0.897	0.0221	0.0198	0.0202	0.0207	0.0202
0.0	0.0	0.0	-427.7563	2533.4752	NaN	NaN	1.2031	0.8968	0.0222	0.0198	0.0202	0.0207	0.0203
0.0	0.0	0.0	-931.7563	2093.4752	NaN	NaN	1.3	0.897	0.0222	0.0198	0.0203	0.0205	0.0203
0.0	0.0	0.0	-2329.7563	-216.5248	NaN	NaN	0.085	0.8965	0.0224	0.0198	0.0205	0.0205	0.0202
0.0	0.0	0.0	-2890.7563	3392.4752	NaN	NaN	1.3	0.8968	0.0224	0.0198	0.0205	0.0204	0.0202
0.0	0.0	0.0	-1081.7563	1350.4752	NaN	NaN	1.3	0.8966	0.0225	0.0199	0.0205	0.0203	0.0202
0.0	0.0	0.0	-628.7563	1307.4752	NaN	NaN	1.3	0.8969	0.0224	0.0198	0.0204	0.0203	0.0202
0.0	0.0	0.0	-1025.7563	3229.4752	NaN	NaN	1.3	0.8972	0.0223	0.0199	0.0201	0.0202	0.0202
0.0	0.0	0.0	-1288.7563	5127.4752	NaN	NaN	1.3	0.8978	0.0222	0.0199	0.0198	0.0201	0.0202
0.0	0.0	0.0	-832.7563	3450.4752	NaN	NaN	1.3	0.8974	0.0223	0.0199	0.02	0.0201	0.0203
0.0	0.0	0.0	-268.7563	3213.4752	NaN	NaN	1.0913	0.897	0.0225	0.0199	0.0202	0.0201	0.0202
0.0	0.0	0.0	-2363.7563	546.4752	NaN	NaN	-0.3	0.8966	0.0226	0.0199	0.0205	0.0202	0.0202
0.0	0.0	0.0	-1458.7563	1569.4752	NaN	NaN	1.3	0.8965	0.0227	0.0199	0.0206	0.0202	0.0201
0.0	0.0	0.0	-1264.7563	2007.4752	NaN	NaN	1.3	0.8966	0.0226	0.0199	0.0206	0.0201	0.0201
0.0	0.0	0.0	-268.7563	-707.5248	NaN	NaN	0.7247	0.8966	0.0226	0.0199	0.0206	0.0202	0.0201
0.0	0.0	0.0	-1376.7563	435.4752	NaN	NaN	-0.3	0.8965	0.0226	0.0199	0.0206	0.0202	0.0201
0.0	0.0	0.0	-2405.7563	3563.4752	NaN	NaN	1.3	0.8968	0.0226	0.0198	0.0206	0.0202	0.0201
0.0	0.0	0.0	-4205.7563	-2826.5248	NaN	NaN	0.4019	0.896	0.0229	0.0199	0.0207	0.0203	0.0202
0.0	0.0	0.0	-305.7563	1551.4752	NaN	NaN	1.2454	0.8964	0.0227	0.0199	0.0206	0.0203	0.0202
0.0	0.0	0.0	-2131.7563	1206.4752	NaN	NaN	-0.3	0.8963	0.0227	0.02	0.0206	0.0203	0.0202
0.0	0.0	0.0	-1739.7563	256.4752	NaN	NaN	-0.1729	0.8964	0.0226	0.02	0.0205	0.0202	0.0202
0.0	0.0	0.0	-2027.7563	660.4752	NaN	NaN	-0.3	0.8962	0.0227	0.0201	0.0205	0.0203	0.0203
0.0	0.0	0.0	-1350.7563	562.4752	NaN	NaN	-0.3	0.8962	0.0226	0.0202	0.0204	0.0203	0.0203
0.0	0.0	0.0	-1759.7563	3135.4752	NaN	NaN	1.3	0.8962	0.0225	0.0202	0.0204	0.0203	0.0203
0.0	0.0	0.0	-2577.7563	704.4752	NaN	NaN	-0.3	0.8959	0.0226	0.0203	0.0205	0.0204	0.0204
0.0	0.0	0.0	-2285.7563	991.4752	NaN	NaN	-0.3	0.8958	0.0226	0.0203	0.0205	0.0204	0.0204
0.0	0.0	0.0	-618.7563	-32.5248	NaN	NaN	0.0499	0.8952	0.0227	0.0204	0.0207	0.0205	0.0205
0.0	0.0	0.0	-1211.7563	2190.4752	NaN	NaN	1.3	0.8954	0.0226	0.0204	0.0206	0.0205	0.0204
0.0	0.0	0.0	-1745.7563	639.4752	NaN	NaN	-0.3	0.895	0.0228	0.0205	0.0207	0.0206	0.0205
0.0	0.0	0.0	-2341.7563	352.4752	NaN	NaN	-0.1772	0.8953	0.0227	0.0205	0.0206	0.0205	0.0204
0.0	0.0	0.0	-1346.7563	1708.4752	NaN	NaN	1.3	0.8955	0.0226	0.0205	0.0204	0.0206	0.0204
0.0	0.0	0.0	-54.7563	654.4752	NaN	NaN	1.0913	0.8959	0.0225	0.0204	0.0201	0.0205	0.0205
0.0	0.0	0.0	-482.7563	2031.4752	NaN	NaN	1.3	0.8962	0.0225	0.0204	0.02	0.0205	0.0205
0.0	0.0	0.0	-195.7563	3550.4752	NaN	NaN	1.0584	0.896	0.0225	0.0204	0.0199	0.0206	0.0206
0.0	0.0	0.0	-1945.7563	2016.4752	NaN	NaN	1.3	0.8955	0.0226	0.0204	0.0201	0.0207	0.0207
0.0	0.0	0.0	-701.7563	1973.4752	NaN	NaN	1.3	0.8953	0.0226	0.0204	0.0203	0.0207	0.0207
0.0	0.0	0.0	-2015.7563	405.4752	NaN	NaN	-0.2518	0.8953	0.0227	0.0203	0.0205	0.0206	0.0206
0.0	0.0	0.0	-544.7563	-370.5248	NaN	NaN	0.4048	0.8959	0.0225	0.0203	0.0204	0.0205	0.0205
0.0	0.0	0.0	-2620.7563	582.4752	NaN	NaN	-0.2858	0.8963	0.0223	0.0202	0.0204	0.0203	0.0204
0.0	0.0	0.0	-203.7563	937.4752	NaN	NaN	1.2777	0.8969	0.0221	0.0201	0.0203	0.0203	0.0203
0.0	0.0	0.0	-75.7563	1321.4752	NaN	NaN	1.0608	0.897	0.0221	0.0201	0.0203	0.0203	0.0203
0.0	0.0	0.0	-2504.7563	1613.4752	NaN	NaN	-0.3	0.8971	0.022	0.0201	0.0203	0.0202	0.0202
0.0	0.0	0.0	-3355.7563	2371.4752	NaN	NaN	-0.3	0.8973	0.022	0.02	0.0203	0.0202	0.0202
0.0	0.0	0.0	401.2437	-467.5248	NaN	NaN	1.3	0.8973	0.022	0.02	0.0204	0.0202	0.0202
0.0	0.0	0.0	-2673.7563	155.4752	NaN	NaN	-0.0617	0.8974	0.0219	0.02	0.0203	0.0201	0.0202
0.0	0.0	0.0	-1614.7563	3863.4752	NaN	NaN	1.3	0.8979	0.0218	0.02	0.0201	0.02	0.0202
0.0	0.0	0.0	-2272.7563	2966.4752	NaN	NaN	1.3	0.8979	0.0219	0.0199	0.0201	0.02	0.0202
0.0	0.0	0.0	-496.7563	2526.4752	NaN	NaN	1.2447	0.8977	0.0219	0.02	0.0201	0.02	0.0202
0.0	0.0	0.0	-1251.7563	279.4752	NaN	NaN	-0.2874	0.8975	0.022	0.02	0.0202	0.02	0.0203
0.0	0.0	0.0	-374.7563	2313.4752	NaN	NaN	1.1933	0.898	0.0219	0.02	0.02	0.0199	0.0202
0.0	0.0	0.0	-201.7563	858.4752	NaN	NaN	1.3	0.8976	0.0219	0.02	0.0202	0.0199	0.0203
0.0	0.0	0.0	-1077.7563	296.4752	NaN	NaN	-0.3	0.8976	0.0219	0.0199	0.0204	0.0199	0.0202
0.0	0.0	0.0	-2288.7563	1248.4752	NaN	NaN	-0.3	0.8969	0.0221	0.02	0.0207	0.02	0.0203
0.0	0.0	0.0	-2178.7563	3761.4752	NaN	NaN	1.3	0.8974	0.0219	0.02	0.0205	0.0199	0.0203
0.0	0.0	0.0	-2476.7563	2941.4752	NaN	NaN	1.3	0.8976	0.0218	0.0199	0.0204	0.0199	0.0203
0.0	0.0	0.0	-3633.7563	1361.4752	NaN	NaN	-0.3	0.8976	0.0219	0.0199	0.0204	0.0199	0.0203
0.0	0.0	0.0	-2492.7563	1150.4752	NaN	NaN	-0.3	0.8979	0.0218	0.0199	0.0204	0.0198	0.0202
0.0	0.0	0.0	-1773.7563	3959.4752	NaN	NaN	1.3	0.8981	0.0217	0.0198	0.0203	0.0198	0.0202
0.0	0.0	0.0	-1349.7563	-940.5248	NaN	NaN	0.4107	0.8978	0.0218	0.0199	0.0204	0.0198	0.0202
0.0	0.0	0.0	-1986.7563	2600.4752	NaN	NaN	1.3	0.8984	0.0218	0.0198	0.0204	0.0197	0.0201
0.0	0.0	0.0	-2901.7563	-2227.5248	NaN	NaN	0.4343	0.8977	0.022	0.0199	0.0205	0.0198	0.0201
0.0	0.0	0.0	1179.2437	686.4752	NaN	NaN	0.3679	0.8987	0.0217	0.0198	0.0203	0.0197	0.0199
0.0	0.0	0.0	-2195.7563	1919.4752	NaN	NaN	-0.3	0.8983	0.0218	0.0199	0.0203	0.0197	0.02
0.0	0.0	0.0	-1573.7563	-2075.5248	NaN	NaN	0.5687	0.8982	0.0219	0.0199	0.0204	0.0196	0.0199
0.0	0.0	0.0	-1061.7563	1065.4752	NaN	NaN	1.3	0.8983	0.0219	0.02	0.0202	0.0196	0.02
0.0	0.0	0.0	-1152.7563	-133.5248	NaN	NaN	0.1038	0.8982	0.0218	0.02	0.0201	0.0198	0.0201
0.0	0.0	0.0	-2147.7563	6959.4752	NaN	NaN	1.3	0.8981	0.0218	0.0201	0.0198	0.02	0.0202
0.0	0.0	0.0	-2739.7563	5966.4752	NaN	NaN	1.3	0.8969	0.0221	0.0203	0.0202	0.0201	0.0204
0.0	0.0	0.0	-1912.7563	769.4752	NaN	NaN	-0.3	0.8965	0.0223	0.0203	0.0206	0.02	0.0204
0.0	0.0	0.0	-3769.7563	1873.4752	NaN	NaN	-0.3	0.8961	0.0224	0.0204	0.0208	0.02	0.0204
0.0	0.0	0.0	-3040.7563	451.4752	NaN	NaN	-0.1744	0.8963	0.0223	0.0203	0.0208	0.02	0.0203
0.0	0.0	0.0	-1802.7563	4215.4752	NaN	NaN	1.3	0.8964	0.0221	0.0203	0.0207	0.02	0.0204
0.0	0.0	0.0	-1804.7563	2368.4752	NaN	NaN	1.3	0.8964	0.0222	0.0203	0.0207	0.0201	0.0204
0.0	0.0	0.0	-2865.7563	4009.4752	NaN	NaN	1.3	0.8964	0.0222	0.0203	0.0207	0.02	0.0204
0.0	0.0	0.0	-2866.7563	1149.4752	NaN	NaN	-0.3	0.8964	0.0222	0.0203	0.0208	0.02	0.0204
0.0	0.0	0.0	-1166.7563	2611.4752	NaN	NaN	1.3	0.8969	0.022	0.0202	0.0206	0.0199	0.0203
0.0	0.0	0.0	-1131.7563	2793.4752	NaN	NaN	1.3	0.8968	0.022	0.0202	0.0207	0.0199	0.0203
0.0	0.0	0.0	-2346.7563	2185.4752	NaN	NaN	-0.3	0.8968	0.022	0.0202	0.0207	0.0199	0.0203
0.0	0.0	0.0	-345.7563	572.4752	NaN	NaN	1.3	0.8964	0.0221	0.0203	0.0209	0.02	0.0203
0.0	0.0	0.0	-2467.7563	903.4752	NaN	NaN	-0.3	0.896	0.0223	0.0203	0.021	0.0201	0.0203
0.0	0.0	0.0	-1640.7563	-250.5248	NaN	NaN	0.1325	0.8959	0.0223	0.0203	0.0209	0.0202	0.0204
0.0	0.0	0.0	-2453.7563	2351.4752	NaN	NaN	-0.3	0.8963	0.0222	0.0202	0.0206	0.0202	0.0204
0.0	0.0	0.0	-1961.7563	3686.4752	NaN	NaN	1.3	0.8962	0.0222	0.0202	0.0205	0.0204	0.0205
0.0	0.0	0.0	-1372.7563	2471.4752	NaN	NaN	1.3	0.8959	0.0222	0.0202	0.0207	0.0204	0.0205
0.0	0.0	0.0	-2279.7563	975.4752	NaN	NaN	-0.3	0.8951	0.0224	0.0203	0.0212	0.0204	0.0206
0.0	0.0	0.0	-2823.7563	634.4752	NaN	NaN	-0.2898	0.8951	0.0225	0.0202	0.0213	0.0204	0.0204
0.0	0.0	0.0	-1422.7563	1191.4752	NaN	NaN	-0.3	0.8951	0.0225	0.0202	0.0213	0.0204	0.0204
0.0	0.0	0.0	-2019.7563	-1520.5248	NaN	NaN	0.4295	0.8953	0.0224	0.0202	0.0213	0.0204	0.0205
0.0	0.0	0.0	-1505.7563	4153.4752	NaN	NaN	1.3	0.896	0.022	0.0202	0.021	0.0203	0.0205
0.0	0.0	0.0	-298.7563	778.4752	NaN	NaN	1.3	0.8958	0.022	0.0202	0.0211	0.0204	0.0205
0.0	0.0	0.0	-3093.7563	382.4752	NaN	NaN	-0.1411	0.8955	0.0221	0.0202	0.0213	0.0205	0.0205
0.0	0.0	0.0	-1704.7563	579.4752	NaN	NaN	-0.3	0.895	0.0222	0.0202	0.0215	0.0206	0.0205
0.0	0.0	0.0	-2634.7563	-1529.5248	NaN	NaN	0.3673	0.8947	0.0224	0.0203	0.0215	0.0206	0.0205
0.0	0.0	0.0	-1376.7563	450.4752	NaN	NaN	-0.3	0.8952	0.0222	0.0202	0.0214	0.0205	0.0205
0.0	0.0	0.0	-1525.7563	-348.5248	NaN	NaN	0.186	0.8954	0.0221	0.0202	0.0213	0.0205	0.0205
0.0	0.0	0.0	-578.7563	888.4752	NaN	NaN	1.3	0.8954	0.0221	0.0202	0.0211	0.0206	0.0206
0.0	0.0	0.0	-1926.7563	1207.4752	NaN	NaN	-0.3	0.8953	0.0221	0.0203	0.0211	0.0207	0.0206
0.0	0.0	0.0	-2183.7563	1448.4752	NaN	NaN	-0.3	0.895	0.0221	0.0203	0.0212	0.0207	0.0206
0.0	0.0	0.0	-1288.7563	-416.5248	NaN	NaN	0.2443	0.8945	0.0222	0.0204	0.0213	0.0208	0.0207
0.0	0.0	0.0	-1319.7563	1263.4752	NaN	NaN	-0.3	0.8948	0.0221	0.0204	0.0212	0.0207	0.0207
0.0	0.0	0.0	370.2437	780.4752	NaN	NaN	0.6783	0.8947	0.0221	0.0205	0.0212	0.0207	0.0207
0.0	0.0	0.0	-1466.7563	1141.4752	NaN	NaN	-0.3	0.8948	0.0221	0.0205	0.0213	0.0207	0.0207
0.0	0.0	0.0	784.2437	1074.4752	NaN	NaN	0.5781	0.8948	0.0221	0.0204	0.0212	0.0207	0.0207
0.0	0.0	0.0	-1096.7563	-784.5248	NaN	NaN	0.417	0.8951	0.0221	0.0203	0.0211	0.0207	0.0207
0.0	0.0	0.0	-2946.7563	3303.4752	NaN	NaN	1.3	0.8954	0.022	0.0202	0.021	0.0207	0.0207
0.0	0.0	0.0	-1813.7563	-113.5248	NaN	NaN	0.0589	0.8948	0.0222	0.0203	0.0212	0.0208	0.0208
0.0	0.0	0.0	-1382.7563	2283.4752	NaN	NaN	1.3	0.8954	0.0221	0.0201	0.0211	0.0208	0.0206
0.0	0.0	0.0	-2963.7563	2076.4752	NaN	NaN	-0.3	0.8947	0.0222	0.0202	0.0213	0.0208	0.0208
0.0	0.0	0.0	-1605.7563	1731.4752	NaN	NaN	1.3	0.8955	0.022	0.02	0.0212	0.0206	0.0206
0.0	0.0	0.0	-605.7563	-192.5248	NaN	NaN	0.2412	0.8955	0.022	0.02	0.0212	0.0207	0.0206
0.0	0.0	0.0	-2441.7563	-985.5248	NaN	NaN	0.2876	0.896	0.0219	0.0199	0.0211	0.0206	0.0205
0.0	0.0	0.0	-586.7563	3590.4752	NaN	NaN	1.1953	0.8969	0.0217	0.0198	0.0208	0.0205	0.0203
0.0	0.0	0.0	-1316.7563	1356.4752	NaN	NaN	1.3	0.8968	0.0218	0.0198	0.0208	0.0205	0.0204
0.0	0.0	0.0	-1863.7563	1440.4752	NaN	NaN	-0.3	0.8971	0.0217	0.0197	0.0208	0.0204	0.0203
0.0	0.0	0.0	-2417.7563	3603.4752	NaN	NaN	1.3	0.8972	0.0217	0.0196	0.0209	0.0203	0.0203
0.0	0.0	0.0	-2191.7563	804.4752	NaN	NaN	-0.3	0.8964	0.0219	0.0198	0.0211	0.0204	0.0204
0.0	0.0	0.0	5.2437	2341.4752	NaN	NaN	0.9978	0.8968	0.0218	0.0197	0.0211	0.0203	0.0203
0.0	0.0	0.0	-2647.7563	-772.5248	NaN	NaN	0.2259	0.8959	0.022	0.02	0.0214	0.0203	0.0205
0.0	0.0	0.0	-862.7563	139.4752	NaN	NaN	-0.1928	0.897	0.0218	0.0198	0.0211	0.0201	0.0203
0.0	0.0	0.0	-2721.7563	1496.4752	NaN	NaN	-0.3	0.8976	0.0216	0.0196	0.021	0.02	0.0202
0.0	0.0	0.0	139.2437	2119.4752	NaN	NaN	0.9384	0.8976	0.0216	0.0197	0.0208	0.0201	0.0201
0.0	0.0	0.0	-1337.7563	5838.4752	NaN	NaN	1.2972	0.898	0.0215	0.0196	0.0207	0.0201	0.0201
0.0	0.0	0.0	-1130.7563	1461.4752	NaN	NaN	1.3	0.8973	0.0217	0.0197	0.021	0.0201	0.0202
0.0	0.0	0.0	-372.7563	-653.5248	NaN	NaN	0.6368	0.8967	0.0219	0.0199	0.0212	0.0201	0.0203
0.0	0.0	0.0	-1823.7563	2092.4752	NaN	NaN	1.3	0.8972	0.0218	0.0197	0.0211	0.02	0.0202
0.0	0.0	0.0	-483.7563	-1603.5248	NaN	NaN	0.7682	0.8966	0.022	0.0198	0.0212	0.0201	0.0203
0.0	0.0	0.0	-1505.7563	2883.4752	NaN	NaN	1.3	0.8968	0.0219	0.0198	0.0212	0.0201	0.0202
0.0	0.0	0.0	-2264.7563	1608.4752	NaN	NaN	-0.3	0.8966	0.0221	0.0198	0.0212	0.0201	0.0202
0.0	0.0	0.0	-1627.7563	-1351.5248	NaN	NaN	0.4536	0.8962	0.0222	0.0199	0.0212	0.0202	0.0203
0.0	0.0	0.0	-981.7563	3929.4752	NaN	NaN	1.3	0.897	0.0219	0.0198	0.021	0.0201	0.0202
0.0	0.0	0.0	-1107.7563	-569.5248	NaN	NaN	0.3396	0.8966	0.0221	0.0199	0.0211	0.0201	0.0203
0.0	0.0	0.0	-2114.7563	858.4752	NaN	NaN	-0.3	0.8968	0.022	0.0199	0.0211	0.0201	0.0202
0.0	0.0	0.0	-619.7563	2524.4752	NaN	NaN	1.3	0.8967	0.022	0.0198	0.0211	0.0201	0.0202
0.0	0.0	0.0	-3777.7563	1691.4752	NaN	NaN	-0.3	0.8963	0.0222	0.02	0.0212	0.0201	0.0202
0.0	0.0	0.0	-3561.7563	337.4752	NaN	NaN	-0.1047	0.896	0.0223	0.02	0.0213	0.0202	0.0202
0.0	0.0	0.0	-2831.7563	2103.4752	NaN	NaN	-0.3	0.8966	0.0221	0.0199	0.0212	0.0201	0.0201
0.0	0.0	0.0	-226.7563	110.4752	NaN	NaN	-0.3	0.8962	0.0222	0.02	0.0212	0.0202	0.0201
0.0	0.0	0.0	-1313.7563	386.4752	NaN	NaN	-0.3	0.8964	0.0221	0.02	0.0212	0.0202	0.0201
0.0	0.0	0.0	-2437.7563	210.4752	NaN	NaN	-0.0945	0.8961	0.0222	0.0201	0.0213	0.0202	0.0202
0.0	0.0	0.0	-2741.7563	2836.4752	NaN	NaN	1.3	0.8964	0.0221	0.02	0.0212	0.0202	0.0202
0.0	0.0	0.0	-1888.7563	1907.4752	NaN	NaN	1.3	0.8963	0.022	0.02	0.0212	0.0202	0.0203
0.0	0.0	0.0	-1429.7563	1868.4752	NaN	NaN	1.3	0.8962	0.0219	0.0201	0.0212	0.0202	0.0204
0.0	0.0	0.0	-974.7563	2316.4752	NaN	NaN	1.3	0.8959	0.022	0.0201	0.0214	0.0203	0.0203
0.0	0.0	0.0	-2150.7563	2840.4752	NaN	NaN	1.3	0.8954	0.0222	0.0202	0.0215	0.0203	0.0203
0.0	0.0	0.0	-2485.7563	-2585.5248	NaN	NaN	0.5098	0.8944	0.0225	0.0204	0.0217	0.0204	0.0205
0.0	0.0	0.0	-1537.7563	877.4752	NaN	NaN	-0.3	0.8948	0.0224	0.0203	0.0216	0.0204	0.0205
0.0	0.0	0.0	-1302.7563	-859.5248	NaN	NaN	0.3975	0.8947	0.0224	0.0203	0.0216	0.0204	0.0206
0.0	0.0	0.0	-24.7563	-10.5248	NaN	NaN	0.2983	0.8956	0.0221	0.02	0.0215	0.0204	0.0204
0.0	0.0	0.0	-2093.7563	3579.4752	NaN	NaN	1.3	0.8959	0.022	0.02	0.0214	0.0204	0.0203
0.0	0.0	0.0	-2070.7563	-409.5248	NaN	NaN	0.1651	0.8953	0.0221	0.0202	0.0216	0.0204	0.0204
0.0	0.0	0.0	-370.7563	162.4752	NaN	NaN	-0.3	0.8955	0.0221	0.0202	0.0215	0.0203	0.0204
0.0	0.0	0.0	-2451.7563	-172.5248	NaN	NaN	0.0657	0.8955	0.0221	0.0202	0.0216	0.0203	0.0204
0.0	0.0	0.0	-249.7563	2569.4752	NaN	NaN	1.1077	0.8959	0.022	0.0201	0.0215	0.0202	0.0203
0.0	0.0	0.0	-1059.7563	1137.4752	NaN	NaN	1.3	0.8955	0.0221	0.0201	0.0216	0.0204	0.0204
0.0	0.0	0.0	-1556.7563	965.4752	NaN	NaN	-0.3	0.8957	0.0221	0.0201	0.0215	0.0203	0.0203
0.0	0.0	0.0	-2046.7563	1807.4752	NaN	NaN	-0.3	0.8954	0.0222	0.0201	0.0215	0.0204	0.0204
0.0	0.0	0.0	-1117.7563	2388.4752	NaN	NaN	1.3	0.8954	0.0222	0.02	0.0215	0.0204	0.0204
0.0	0.0	0.0	-1255.7563	-1140.5248	NaN	NaN	0.476	0.8951	0.0223	0.0201	0.0216	0.0204	0.0205
0.0	0.0	0.0	-1268.7563	3662.4752	NaN	NaN	1.3	0.8956	0.0222	0.02	0.0215	0.0204	0.0203
0.0	0.0	0.0	-1658.7563	-133.5248	NaN	NaN	0.0745	0.8955	0.0223	0.02	0.0215	0.0204	0.0203
0.0	0.0	0.0	-439.7563	1253.4752	NaN	NaN	1.3	0.8959	0.0221	0.0199	0.0214	0.0203	0.0203
0.0	0.0	0.0	361.2437	89.4752	NaN	NaN	0.1985	0.8956	0.0223	0.02	0.0215	0.0204	0.0203
0.0	0.0	0.0	-1789.7563	851.4752	NaN	NaN	-0.3	0.8958	0.0222	0.02	0.0214	0.0204	0.0202
0.0	0.0	0.0	-511.7563	1221.4752	NaN	NaN	1.3	0.8958	0.0222	0.0199	0.0214	0.0204	0.0203
0.0	0.0	0.0	-1815.7563	465.4752	NaN	NaN	-0.3	0.896	0.0222	0.0199	0.0214	0.0203	0.0203
0.0	0.0	0.0	-1630.7563	371.4752	NaN	NaN	-0.295	0.8958	0.0222	0.0199	0.0214	0.0204	0.0203
0.0	0.0	0.0	-2666.7563	1275.4752	NaN	NaN	-0.3	0.8959	0.0222	0.0199	0.0214	0.0203	0.0203
0.0	0.0	0.0	-2156.7563	3139.4752	NaN	NaN	1.3	0.896	0.0221	0.0199	0.0214	0.0203	0.0202
0.0	0.0	0.0	-3001.7563	1294.4752	NaN	NaN	-0.3	0.8957	0.0223	0.02	0.0215	0.0203	0.0203
0.0	0.0	0.0	-1938.7563	43.4752	NaN	NaN	-0.0229	0.8961	0.0222	0.02	0.0214	0.0202	0.0202
0.0	0.0	0.0	-1631.7563	1504.4752	NaN	NaN	-0.3	0.8963	0.0221	0.0199	0.0214	0.0201	0.0201
0.0	0.0	0.0	-750.7563	1767.4752	NaN	NaN	1.3	0.8968	0.022	0.0198	0.0213	0.0201	0.02
0.0	0.0	0.0	-987.7563	2921.4752	NaN	NaN	1.3	0.8968	0.022	0.0198	0.0213	0.0201	0.02
0.0	0.0	0.0	-2110.7563	1796.4752	NaN	NaN	-0.3	0.8967	0.0221	0.0199	0.0213	0.0201	0.02
0.0	0.0	0.0	-1069.7563	274.4752	NaN	NaN	-0.3	0.8962	0.0222	0.02	0.0213	0.0202	0.0201
0.0	0.0	0.0	-1999.7563	-567.5248	NaN	NaN	0.2211	0.8959	0.0223	0.02	0.0214	0.0202	0.0202
0.0	0.0	0.0	-1500.7563	2124.4752	NaN	NaN	1.3	0.8961	0.0223	0.0199	0.0213	0.0203	0.0201
0.0	0.0	0.0	-1900.7563	1338.4752	NaN	NaN	-0.3	0.8961	0.0222	0.0199	0.0214	0.0203	0.0201
0.0	0.0	0.0	-2125.7563	1896.4752	NaN	NaN	-0.3	0.896	0.0223	0.02	0.0214	0.0203	0.0201
0.0	0.0	0.0	-1677.7563	649.4752	NaN	NaN	-0.3	0.8956	0.0224	0.0201	0.0214	0.0203	0.0201
0.0	0.0	0.0	-740.7563	-2268.5248	NaN	NaN	0.7538	0.8956	0.0224	0.0202	0.0214	0.0203	0.0201
0.0	0.0	0.0	-106.7563	2005.4752	NaN	NaN	1.0562	0.8961	0.0222	0.02	0.0213	0.0203	0.0201
0.0	0.0	0.0	-1744.7563	1786.4752	NaN	NaN	1.3	0.8961	0.0222	0.02	0.0213	0.0203	0.0201
0.0	0.0	0.0	-2050.7563	167.4752	NaN	NaN	-0.0889	0.896	0.0222	0.02	0.0213	0.0203	0.0201
0.0	0.0	0.0	-1730.7563	927.4752	NaN	NaN	-0.3	0.8957	0.0223	0.0201	0.0214	0.0204	0.0202
0.0	0.0	0.0	-2292.7563	4128.4752	NaN	NaN	1.3	0.8956	0.0223	0.0202	0.0214	0.0204	0.0202
0.0	0.0	0.0	-1932.7563	-1390.5248	NaN	NaN	0.4184	0.8948	0.0226	0.0204	0.0215	0.0204	0.0203
0.0	0.0	0.0	-1870.7563	-2245.5248	NaN	NaN	0.5455	0.8949	0.0226	0.0204	0.0214	0.0204	0.0203
0.0	0.0	0.0	919.2437	194.4752	NaN	NaN	0.1746	0.8954	0.0224	0.0202	0.0213	0.0204	0.0202
0.0	0.0	0.0	-2493.7563	1973.4752	NaN	NaN	-0.3	0.8953	0.0224	0.0201	0.0214	0.0205	0.0203
0.0	0.0	0.0	-1265.7563	1387.4752	NaN	NaN	1.3	0.8953	0.0224	0.0201	0.0213	0.0206	0.0203
0.0	0.0	0.0	-1850.7563	1600.4752	NaN	NaN	-0.3	0.8952	0.0224	0.0201	0.0213	0.0206	0.0204
0.0	0.0	0.0	-2593.7563	2417.4752	NaN	NaN	-0.3	0.8948	0.0225	0.0202	0.0214	0.0207	0.0205
0.0	0.0	0.0	-1058.7563	-686.5248	NaN	NaN	0.3934	0.8947	0.0225	0.0202	0.0214	0.0206	0.0205
0.0	0.0	0.0	-1210.7563	1560.4752	NaN	NaN	1.3	0.8947	0.0225	0.0202	0.0215	0.0207	0.0205
0.0	0.0	0.0	-2390.7563	212.4752	NaN	NaN	-0.0975	0.8944	0.0226	0.0203	0.0216	0.0207	0.0205
0.0	0.0	0.0	2.2437	813.4752	NaN	NaN	0.9972	0.8947	0.0225	0.0202	0.0215	0.0206	0.0204
0.0	0.0	0.0	-3793.7563	-533.5248	NaN	NaN	0.1233	0.8943	0.0226	0.0203	0.0216	0.0207	0.0206
0.0	0.0	0.0	-1775.7563	53.4752	NaN	NaN	-0.031	0.8949	0.0224	0.0202	0.0215	0.0206	0.0204
0.0	0.0	0.0	-2666.7563	2414.4752	NaN	NaN	-0.3	0.8952	0.0223	0.0201	0.0215	0.0206	0.0205
0.0	0.0	0.0	-2673.7563	130.4752	NaN	NaN	-0.0513	0.8955	0.0221	0.02	0.0214	0.0205	0.0204
0.0	0.0	0.0	-499.7563	3286.4752	NaN	NaN	1.1793	0.8964	0.0219	0.0198	0.0213	0.0203	0.0202
0.0	0.0	0.0	-2264.7563	1379.4752	NaN	NaN	-0.3	0.8956	0.0221	0.02	0.0215	0.0204	0.0204
0.0	0.0	0.0	-1926.7563	-17.5248	NaN	NaN	0.009	0.896	0.022	0.02	0.0214	0.0203	0.0203
0.0	0.0	0.0	-2035.7563	2836.4752	NaN	NaN	1.3	0.8965	0.022	0.0198	0.0213	0.0203	0.0202
0.0	0.0	0.0	-911.7563	1270.4752	NaN	NaN	1.3	0.8965	0.022	0.0198	0.0212	0.0203	0.0201
0.0	0.0	0.0	-1327.7563	2183.4752	NaN	NaN	1.3	0.8963	0.0221	0.0198	0.0213	0.0204	0.0202
0.0	0.0	0.0	-3160.7563	-38.5248	NaN	NaN	0.012	0.896	0.0222	0.0198	0.0213	0.0205	0.0202
0.0	0.0	0.0	-1714.7563	3504.4752	NaN	NaN	1.3	0.8965	0.0221	0.0197	0.0212	0.0205	0.0201
0.0	0.0	0.0	-443.7563	4398.4752	NaN	NaN	1.1122	0.8962	0.0222	0.0197	0.0213	0.0205	0.0201
0.0	0.0	0.0	-1408.7563	924.4752	NaN	NaN	-0.3	0.8956	0.0223	0.0199	0.0214	0.0205	0.0203
0.0	0.0	0.0	-2297.7563	1065.4752	NaN	NaN	-0.3	0.8955	0.0224	0.0199	0.0215	0.0205	0.0202
0.0	0.0	0.0	-1766.7563	3504.4752	NaN	NaN	1.3	0.8961	0.0223	0.0197	0.0214	0.0205	0.02
0.0	0.0	0.0	-821.7563	2770.4752	NaN	NaN	1.3	0.8958	0.0223	0.0199	0.0215	0.0204	0.0202
0.0	0.0	0.0	-1128.7563	-960.5248	NaN	NaN	0.4597	0.8951	0.0224	0.02	0.0216	0.0205	0.0203
0.0	0.0	0.0	-1073.7563	3042.4752	NaN	NaN	1.3	0.896	0.0223	0.0197	0.0214	0.0205	0.0201
0.0	0.0	0.0	-1859.7563	3274.4752	NaN	NaN	1.3	0.8961	0.0222	0.0197	0.0213	0.0206	0.0201
0.0	0.0	0.0	-1780.7563	4291.4752	NaN	NaN	1.3	0.8961	0.0221	0.0197	0.0214	0.0205	0.0201
0.0	0.0	0.0	-2240.7563	-873.5248	NaN	NaN	0.2805	0.8949	0.0224	0.02	0.0217	0.0205	0.0204
0.0	0.0	0.0	-1860.7563	1046.4752	NaN	NaN	-0.3	0.8953	0.0224	0.02	0.0217	0.0205	0.0203
0.0	0.0	0.0	-1270.7563	2417.4752	NaN	NaN	1.3	0.8955	0.0223	0.0199	0.0217	0.0204	0.0202
0.0	0.0	0.0	-221.7563	-1129.5248	NaN	NaN	0.8359	0.8954	0.0224	0.02	0.0217	0.0204	0.0202
0.0	0.0	0.0	-3053.7563	-1013.5248	NaN	NaN	0.2492	0.895	0.0225	0.02	0.0217	0.0205	0.0202
0.0	0.0	0.0	1514.2437	1921.4752	NaN	NaN	0.5593	0.8957	0.0224	0.0199	0.0215	0.0204	0.0201
0.0	0.0	0.0	-1393.7563	1118.4752	NaN	NaN	-0.3	0.8956	0.0224	0.0199	0.0215	0.0205	0.0201
0.0	0.0	0.0	276.2437	-238.5248	NaN	NaN	-0.3	0.8956	0.0224	0.0199	0.0215	0.0205	0.0201
0.0	0.0	0.0	-1629.7563	-561.5248	NaN	NaN	0.2563	0.8954	0.0225	0.0199	0.0215	0.0205	0.0202
0.0	0.0	0.0	-290.7563	1979.4752	NaN	NaN	1.1722	0.8957	0.0224	0.0198	0.0214	0.0205	0.0201
0.0	0.0	0.0	-1378.7563	1984.4752	NaN	NaN	1.3	0.8953	0.0225	0.0199	0.0215	0.0206	0.0202
0.0	0.0	0.0	-1499.7563	-552.5248	NaN	NaN	0.2692	0.8948	0.0227	0.02	0.0216	0.0206	0.0202
0.0	0.0	0.0	-1044.7563	-1806.5248	NaN	NaN	0.6336	0.8945	0.0228	0.0201	0.0217	0.0206	0.0203
0.0	0.0	0.0	-1919.7563	-1152.5248	NaN	NaN	0.3751	0.8945	0.0228	0.0201	0.0216	0.0206	0.0203
0.0	0.0	0.0	-793.7563	1943.4752	NaN	NaN	1.3	0.8952	0.0226	0.02	0.0215	0.0206	0.0202
0.0	0.0	0.0	-2007.7563	1250.4752	NaN	NaN	-0.3	0.895	0.0226	0.02	0.0216	0.0207	0.0202
0.0	0.0	0.0	-66.7563	1228.4752	NaN	NaN	1.0575	0.8949	0.0226	0.0201	0.0216	0.0207	0.0202
0.0	0.0	0.0	-2341.7563	858.4752	NaN	NaN	-0.3	0.8943	0.0227	0.0202	0.0217	0.0207	0.0204
0.0	0.0	0.0	-326.7563	94.4752	NaN	NaN	-0.3	0.8948	0.0226	0.0201	0.0215	0.0206	0.0203
0.0	0.0	0.0	-1514.7563	1716.4752	NaN	NaN	1.3	0.8947	0.0227	0.0201	0.0215	0.0207	0.0203
0.0	0.0	0.0	150.2437	1487.4752	NaN	NaN	0.9083	0.8947	0.0226	0.0201	0.0215	0.0207	0.0203
0.0	0.0	0.0	-1219.7563	1573.4752	NaN	NaN	1.3	0.8946	0.0227	0.0201	0.0215	0.0208	0.0204
0.0	0.0	0.0	-2197.7563	1699.4752	NaN	NaN	-0.3	0.8943	0.0228	0.0202	0.0215	0.0208	0.0204
0.0	0.0	0.0	-543.7563	3753.4752	NaN	NaN	1.1694	0.8947	0.0227	0.0201	0.0214	0.0208	0.0203
0.0	0.0	0.0	-476.7563	-975.5248	NaN	NaN	0.6717	0.8944	0.0227	0.0202	0.0215	0.0208	0.0203
0.0	0.0	0.0	1688.2437	-1962.5248	NaN	NaN	1.3	0.8945	0.0227	0.0202	0.0215	0.0208	0.0203
0.0	0.0	0.0	348.2437	-1091.5248	NaN	NaN	1.3	0.8948	0.0227	0.0202	0.0214	0.0208	0.0202
0.0	0.0	0.0	-1183.7563	-739.5248	NaN	NaN	0.3845	0.895	0.0227	0.0201	0.0213	0.0208	0.0201
0.0	0.0	0.0	-540.7563	1032.4752	NaN	NaN	1.3	0.8951	0.0227	0.0201	0.0213	0.0208	0.0201
0.0	0.0	0.0	-249.7563	767.4752	NaN	NaN	1.3	0.8953	0.0226	0.0201	0.0212	0.0207	0.0201
0.0	0.0	0.0	-2901.7563	-1574.5248	NaN	NaN	0.3517	0.8946	0.0229	0.0202	0.0213	0.0208	0.0202
0.0	0.0	0.0	-1277.7563	2752.4752	NaN	NaN	1.3	0.8956	0.0225	0.0202	0.021	0.0207	0.0201
0.0	0.0	0.0	-589.7563	3488.4752	NaN	NaN	1.2035	0.8957	0.0225	0.0201	0.021	0.0207	0.0201
0.0	0.0	0.0	-161.7563	-640.5248	NaN	NaN	0.7984	0.8952	0.0226	0.0202	0.0212	0.0206	0.0202
0.0	0.0	0.0	-1827.7563	-278.5248	NaN	NaN	0.1322	0.8957	0.0225	0.0201	0.0211	0.0205	0.0201
0.0	0.0	0.0	-1992.7563	2659.4752	NaN	NaN	1.3	0.8959	0.0225	0.0201	0.0209	0.0205	0.0201
0.0	0.0	0.0	-1308.7563	2974.4752	NaN	NaN	1.3	0.8964	0.0223	0.02	0.0208	0.0205	0.02
0.0	0.0	0.0	-1476.7563	3361.4752	NaN	NaN	1.3	0.8967	0.0222	0.0199	0.0208	0.0204	0.02
0.0	0.0	0.0	-2012.7563	-1034.5248	NaN	NaN	0.3395	0.8959	0.0225	0.02	0.0211	0.0205	0.0201
0.0	0.0	0.0	-2351.7563	4254.4752	NaN	NaN	1.3	0.8966	0.0223	0.0199	0.021	0.0204	0.0199
0.0	0.0	0.0	73.2437	654.4752	NaN	NaN	0.8994	0.8962	0.0223	0.02	0.0211	0.0204	0.02
0.0	0.0	0.0	-2966.7563	1049.4752	NaN	NaN	-0.3	0.8961	0.0223	0.02	0.0212	0.0203	0.0201
0.0	0.0	0.0	-1466.7563	1634.4752	NaN	NaN	1.3	0.8963	0.0223	0.02	0.0211	0.0202	0.02
0.0	0.0	0.0	-1707.7563	-1448.5248	NaN	NaN	0.4589	0.8968	0.0222	0.0199	0.0209	0.0202	0.0199
0.0	0.0	0.0	-1646.7563	4033.4752	NaN	NaN	1.3	0.8976	0.0219	0.0199	0.0206	0.0202	0.0198
0.0	0.0	0.0	-397.7563	2365.4752	NaN	NaN	1.2021	0.8977	0.0218	0.0199	0.0206	0.0202	0.0199
0.0	0.0	0.0	2099.2437	751.4752	NaN	NaN	0.2636	0.8975	0.0219	0.0199	0.0206	0.0202	0.0199
0.0	0.0	0.0	-2052.7563	835.4752	NaN	NaN	-0.3	0.8968	0.0221	0.02	0.0208	0.0202	0.02
0.0	0.0	0.0	-2998.7563	1828.4752	NaN	NaN	-0.3	0.8971	0.022	0.02	0.0207	0.0201	0.02
0.0	0.0	0.0	-111.7563	738.4752	NaN	NaN	1.1783	0.8965	0.0222	0.02	0.0209	0.0202	0.0201
0.0	0.0	0.0	-2625.7563	1719.4752	NaN	NaN	-0.3	0.8964	0.0223	0.02	0.021	0.0202	0.0201
0.0	0.0	0.0	-1737.7563	819.4752	NaN	NaN	-0.3	0.8966	0.0223	0.02	0.0209	0.0202	0.02
0.0	0.0	0.0	-1623.7563	2087.4752	NaN	NaN	1.3	0.8968	0.0221	0.0201	0.0208	0.0202	0.02
0.0	0.0	0.0	-7.7563	2942.4752	NaN	NaN	1.0026	0.897	0.022	0.02	0.0207	0.0203	0.02
0.0	0.0	0.0	-1169.7563	-696.5248	NaN	NaN	0.3732	0.8967	0.0221	0.02	0.0208	0.0203	0.02
0.0	0.0	0.0	-2019.7563	408.4752	NaN	NaN	-0.2535	0.8965	0.0222	0.0201	0.021	0.0203	0.02
0.0	0.0	0.0	-942.7563	4277.4752	NaN	NaN	1.2827	0.8967	0.0221	0.02	0.0209	0.0203	0.02
0.0	0.0	0.0	-1903.7563	-354.5248	NaN	NaN	0.157	0.896	0.0222	0.0201	0.0212	0.0203	0.0202
0.0	0.0	0.0	-2898.7563	759.4752	NaN	NaN	-0.3	0.8961	0.0222	0.02	0.0212	0.0203	0.0201
0.0	0.0	0.0	-686.7563	4194.4752	NaN	NaN	1.1958	0.8966	0.0221	0.02	0.021	0.0203	0.02
0.0	0.0	0.0	-1764.7563	2073.4752	NaN	NaN	1.3	0.8963	0.0221	0.02	0.021	0.0204	0.0201
0.0	0.0	0.0	-778.7563	1562.4752	NaN	NaN	1.3	0.8967	0.022	0.02	0.021	0.0203	0.02
0.0	0.0	0.0	-1759.7563	2209.4752	NaN	NaN	1.3	0.8966	0.0221	0.02	0.0211	0.0202	0.02
0.0	0.0	0.0	-2039.7563	-2534.5248	NaN	NaN	0.5541	0.896	0.0222	0.0202	0.0214	0.0202	0.0201
0.0	0.0	0.0	470.2437	-908.5248	NaN	NaN	1.3	0.8966	0.022	0.02	0.0213	0.0201	0.02
0.0	0.0	0.0	-863.7563	-260.5248	NaN	NaN	0.2317	0.8965	0.0221	0.0201	0.0212	0.0201	0.02
0.0	0.0	0.0	-1007.7563	1911.4752	NaN	NaN	1.3	0.897	0.0219	0.02	0.021	0.0201	0.02
0.0	0.0	0.0	-1377.7563	1277.4752	NaN	NaN	-0.3	0.8968	0.022	0.0201	0.0209	0.0202	0.02
0.0	0.0	0.0	-2405.7563	934.4752	NaN	NaN	-0.3	0.8968	0.0221	0.0201	0.0208	0.0202	0.02
0.0	0.0	0.0	-1524.7563	4842.4752	NaN	NaN	1.3	0.8967	0.022	0.0201	0.0207	0.0203	0.0201
0.0	0.0	0.0	-710.7563	899.4752	NaN	NaN	1.3	0.8962	0.0222	0.0202	0.0208	0.0204	0.0202
0.0	0.0	0.0	-2197.7563	6117.4752	NaN	NaN	1.3	0.8962	0.0221	0.0201	0.0208	0.0205	0.0202
0.0	0.0	0.0	-3386.7563	1224.4752	NaN	NaN	-0.3	0.8958	0.0224	0.0201	0.021	0.0205	0.0203
0.0	0.0	0.0	-1648.7563	3279.4752	NaN	NaN	1.3	0.896	0.0223	0.02	0.021	0.0205	0.0202
0.0	0.0	0.0	-655.7563	1298.4752	NaN	NaN	1.3	0.8956	0.0224	0.02	0.0212	0.0206	0.0202
0.0	0.0	0.0	-1713.7563	2214.4752	NaN	NaN	1.3	0.8957	0.0224	0.02	0.0213	0.0206	0.0201
0.0	0.0	0.0	-1803.7563	912.4752	NaN	NaN	-0.3	0.8952	0.0225	0.0201	0.0214	0.0206	0.0202
0.0	0.0	0.0	-1943.7563	1848.4752	NaN	NaN	-0.3	0.8955	0.0225	0.02	0.0213	0.0206	0.0202
0.0	0.0	0.0	-681.7563	583.4752	NaN	NaN	-0.3	0.8952	0.0225	0.0201	0.0214	0.0207	0.0202
0.0	0.0	0.0	-1607.7563	1489.4752	NaN	NaN	-0.3	0.8955	0.0224	0.0201	0.0212	0.0207	0.0202
0.0	0.0	0.0	-2502.7563	2841.4752	NaN	NaN	1.3	0.8953	0.0224	0.0202	0.0211	0.0208	0.0202
0.0	0.0	0.0	-757.7563	628.4752	NaN	NaN	-0.3	0.8954	0.0224	0.0202	0.0211	0.0207	0.0202
0.0	0.0	0.0	-137.7563	170.4752	NaN	NaN	1.3	0.8953	0.0225	0.0203	0.021	0.0208	0.0202
0.0	0.0	0.0	-1714.7563	1246.4752	NaN	NaN	-0.3	0.8953	0.0225	0.0203	0.021	0.0208	0.0202
0.0	0.0	0.0	451.2437	2095.4752	NaN	NaN	0.8228	0.8952	0.0225	0.0203	0.0209	0.0208	0.0202
0.0	0.0	0.0	407.2437	1266.4752	NaN	NaN	0.7567	0.8947	0.0226	0.0204	0.021	0.021	0.0203
0.0	0.0	0.0	-627.7563	435.4752	NaN	NaN	-0.3	0.8946	0.0227	0.0203	0.021	0.021	0.0203
0.0	0.0	0.0	-625.7563	1167.4752	NaN	NaN	1.3	0.8944	0.0228	0.0204	0.021	0.0211	0.0204
0.0	0.0	0.0	-1939.7563	1924.4752	NaN	NaN	-0.3	0.8942	0.0229	0.0204	0.021	0.0212	0.0204
0.0	0.0	0.0	-615.7563	1741.4752	NaN	NaN	1.3	0.8942	0.0229	0.0203	0.0209	0.0212	0.0204
0.0	0.0	0.0	-1024.7563	1388.4752	NaN	NaN	1.3	0.894	0.023	0.0203	0.021	0.0212	0.0204
0.0	0.0	0.0	-2256.7563	4238.4752	NaN	NaN	1.3	0.8945	0.0228	0.0203	0.021	0.0212	0.0203
0.0	0.0	0.0	1062.2437	-1620.5248	NaN	NaN	1.3	0.8942	0.023	0.0203	0.0211	0.0212	0.0204
0.0	0.0	0.0	-2597.7563	969.4752	NaN	NaN	-0.3	0.8943	0.0229	0.0202	0.0211	0.0212	0.0203
0.0	0.0	0.0	714.2437	296.4752	NaN	NaN	0.2933	0.8945	0.0228	0.0202	0.021	0.0212	0.0203
0.0	0.0	0.0	-777.7563	1109.4752	NaN	NaN	1.3	0.8944	0.0228	0.0202	0.0211	0.0212	0.0204
0.0	0.0	0.0	-1529.7563	-1271.5248	NaN	NaN	0.4539	0.8942	0.0228	0.0203	0.0211	0.0212	0.0204
0.0	0.0	0.0	-2242.7563	1771.4752	NaN	NaN	-0.3	0.8946	0.0227	0.0203	0.021	0.0211	0.0204
0.0	0.0	0.0	-2194.7563	234.4752	NaN	NaN	-0.1196	0.894	0.0228	0.0204	0.021	0.0212	0.0205
0.0	0.0	0.0	-1216.7563	3209.4752	NaN	NaN	1.3	0.895	0.0224	0.0204	0.0207	0.0211	0.0204
0.0	0.0	0.0	-1205.7563	581.4752	NaN	NaN	-0.3	0.8944	0.0226	0.0206	0.0207	0.0212	0.0205
0.0	0.0	0.0	-99.7563	3124.4752	NaN	NaN	1.033	0.8948	0.0225	0.0206	0.0205	0.0212	0.0205
0.0	0.0	0.0	-740.7563	966.4752	NaN	NaN	1.3	0.8943	0.0226	0.0207	0.0206	0.0212	0.0206
0.0	0.0	0.0	-419.7563	258.4752	NaN	NaN	-0.3	0.8942	0.0226	0.0207	0.0207	0.0212	0.0206
0.0	0.0	0.0	-2318.7563	3769.4752	NaN	NaN	1.3	0.8943	0.0225	0.0208	0.0206	0.0212	0.0206
0.0	0.0	0.0	-468.7563	1379.4752	NaN	NaN	1.3	0.894	0.0226	0.0208	0.0206	0.0213	0.0208
0.0	0.0	0.0	149.2437	147.4752	NaN	NaN	0.497	0.8941	0.0226	0.0208	0.0205	0.0213	0.0207
0.0	0.0	0.0	-436.7563	2652.4752	NaN	NaN	1.1971	0.8947	0.0224	0.0207	0.0204	0.0212	0.0207
0.0	0.0	0.0	-2907.7563	1715.4752	NaN	NaN	-0.3	0.8942	0.0225	0.0208	0.0205	0.0212	0.0208
0.0	0.0	0.0	-1039.7563	2284.4752	NaN	NaN	1.3	0.8948	0.0223	0.0207	0.0203	0.0211	0.0207
0.0	0.0	0.0	1090.2437	3248.4752	NaN	NaN	0.7487	0.8952	0.0222	0.0206	0.0202	0.021	0.0207
0.0	0.0	0.0	-2201.7563	1218.4752	NaN	NaN	-0.3	0.8948	0.0224	0.0206	0.0204	0.0211	0.0207
0.0	0.0	0.0	-832.7563	2191.4752	NaN	NaN	1.3	0.8954	0.0223	0.0205	0.0204	0.0209	0.0205
0.0	0.0	0.0	-1627.7563	417.4752	NaN	NaN	-0.3	0.895	0.0225	0.0205	0.0205	0.0209	0.0206
0.0	0.0	0.0	-2240.7563	3608.4752	NaN	NaN	1.3	0.896	0.0222	0.0203	0.0203	0.0207	0.0204
0.0	0.0	0.0	-1894.7563	2084.4752	NaN	NaN	1.3	0.8957	0.0222	0.0203	0.0204	0.0207	0.0205
0.0	0.0	0.0	-1027.7563	1353.4752	NaN	NaN	1.3	0.8961	0.0221	0.0203	0.0204	0.0206	0.0205
0.0	0.0	0.0	-976.7563	1345.4752	NaN	NaN	1.3	0.8962	0.0221	0.0203	0.0204	0.0206	0.0205
0.0	0.0	0.0	-1946.7563	3597.4752	NaN	NaN	1.3	0.8958	0.0222	0.0203	0.0206	0.0206	0.0205
0.0	0.0	0.0	-606.7563	667.4752	NaN	NaN	1.3	0.8957	0.0223	0.0203	0.0207	0.0205	0.0205
0.0	0.0	0.0	-2230.7563	1761.4752	NaN	NaN	-0.3	0.8959	0.0223	0.0202	0.0208	0.0204	0.0205
0.0	0.0	0.0	-2154.7563	-742.5248	NaN	NaN	0.2563	0.8956	0.0223	0.0203	0.0208	0.0204	0.0205
0.0	0.0	0.0	-2373.7563	3845.4752	NaN	NaN	1.3	0.8964	0.022	0.0203	0.0204	0.0203	0.0206
0.0	0.0	0.0	-320.7563	3318.4752	NaN	NaN	1.107	0.8961	0.0221	0.0204	0.0204	0.0203	0.0207
0.0	0.0	0.0	-1313.7563	1649.4752	NaN	NaN	1.3	0.896	0.0221	0.0203	0.0205	0.0203	0.0207
0.0	0.0	0.0	-1047.7563	3577.4752	NaN	NaN	1.3	0.8956	0.0223	0.0203	0.0207	0.0204	0.0208
0.0	0.0	0.0	-1043.7563	131.4752	NaN	NaN	-0.1441	0.8953	0.0224	0.0202	0.0208	0.0205	0.0208
0.0	0.0	0.0	-1323.7563	2579.4752	NaN	NaN	1.3	0.895	0.0225	0.0202	0.0209	0.0205	0.0208
0.0	0.0	0.0	-437.7563	-1232.5248	NaN	NaN	0.7379	0.895	0.0226	0.0201	0.0209	0.0205	0.0208
0.0	0.0	0.0	836.2437	-142.5248	NaN	NaN	-0.2055	0.8948	0.0226	0.0202	0.0209	0.0206	0.0209
0.0	0.0	0.0	-1732.7563	2487.4752	NaN	NaN	1.3	0.8945	0.0226	0.0204	0.0208	0.0206	0.0211
0.0	0.0	0.0	-1765.7563	3705.4752	NaN	NaN	1.3	0.8944	0.0226	0.0204	0.0208	0.0206	0.0212
0.0	0.0	0.0	-67.7563	1455.4752	NaN	NaN	1.0488	0.894	0.0228	0.0204	0.0208	0.0207	0.0212
0.0	0.0	0.0	-829.7563	2372.4752	NaN	NaN	1.3	0.8938	0.0228	0.0205	0.0209	0.0208	0.0213
0.0	0.0	0.0	-981.7563	1322.4752	NaN	NaN	1.3	0.8934	0.0229	0.0205	0.0209	0.021	0.0213
0.0	0.0	0.0	-1472.7563	1499.4752	NaN	NaN	1.3	0.8932	0.0229	0.0205	0.021	0.0211	0.0213
0.0	0.0	0.0	-1744.7563	2456.4752	NaN	NaN	1.3	0.8926	0.0232	0.0206	0.0212	0.0213	0.0212
0.0	0.0	0.0	-1031.7563	1348.4752	NaN	NaN	1.3	0.8923	0.0233	0.0206	0.0213	0.0214	0.0212
0.0	0.0	0.0	-3453.7563	3691.4752	NaN	NaN	1.3	0.8922	0.0233	0.0206	0.0213	0.0215	0.0211
0.0	0.0	0.0	-1304.7563	303.4752	NaN	NaN	-0.3	0.8924	0.0233	0.0207	0.0213	0.0215	0.0209
0.0	0.0	0.0	-410.7563	2379.4752	NaN	NaN	1.2086	0.8925	0.0231	0.0207	0.0214	0.0215	0.0208
0.0	0.0	0.0	662.2437	325.4752	NaN	NaN	0.3295	0.8924	0.0231	0.0208	0.0215	0.0216	0.0206
0.0	0.0	0.0	-1790.7563	2246.4752	NaN	NaN	1.3	0.8923	0.023	0.021	0.0217	0.0216	0.0204
0.0	0.0	0.0	-384.7563	-927.5248	NaN	NaN	0.7068	0.892	0.023	0.0211	0.0219	0.0217	0.0203
0.0	0.0	0.0	-786.7563	-215.5248	NaN	NaN	0.215	0.892	0.0229	0.0211	0.022	0.0217	0.0202
0.0	0.0	0.0	-1107.7563	111.4752	NaN	NaN	-0.1119	0.892	0.0228	0.0212	0.0221	0.0218	0.0202
0.0	0.0	0.0	-1846.7563	2212.4752	NaN	NaN	1.3	0.8919	0.0228	0.0212	0.0222	0.0218	0.0202
0.0	0.0	0.0	-1929.7563	-1809.5248	NaN	NaN	0.4839	0.8917	0.023	0.0212	0.0222	0.0217	0.0202
0.0	0.0	0.0	-570.7563	728.4752	NaN	NaN	1.3	0.8919	0.0229	0.0212	0.0221	0.0216	0.0202
0.0	0.0	0.0	-2483.7563	-1611.5248	NaN	NaN	0.3935	0.8917	0.0231	0.0213	0.0221	0.0216	0.0202
0.0	0.0	0.0	-1927.7563	-2135.5248	NaN	NaN	0.5256	0.8917	0.0231	0.0214	0.0221	0.0215	0.0203
0.0	0.0	0.0	-433.7563	-507.5248	NaN	NaN	0.5392	0.8919	0.023	0.0213	0.0221	0.0215	0.0202
0.0	0.0	0.0	-762.7563	-1704.5248	NaN	NaN	0.6909	0.892	0.0229	0.0213	0.0221	0.0214	0.0202
0.0	0.0	0.0	-1718.7563	-236.5248	NaN	NaN	0.121	0.8922	0.0228	0.0213	0.0221	0.0214	0.0201
0.0	0.0	0.0	-2753.7563	1087.4752	NaN	NaN	-0.3	0.8923	0.0227	0.0214	0.0221	0.0214	0.0201
0.0	0.0	0.0	115.2437	-1113.5248	NaN	NaN	1.1154	0.8921	0.0227	0.0214	0.0222	0.0214	0.0202
0.0	0.0	0.0	-3495.7563	133.4752	NaN	NaN	-0.0397	0.892	0.0228	0.0214	0.0222	0.0214	0.0202
0.0	0.0	0.0	-2847.7563	-343.5248	NaN	NaN	0.1076	0.8919	0.0228	0.0215	0.0222	0.0214	0.0202
0.0	0.0	0.0	-1212.7563	1717.4752	NaN	NaN	1.3	0.8922	0.0227	0.0214	0.0222	0.0215	0.02
0.0	0.0	0.0	-2408.7563	-1176.5248	NaN	NaN	0.3282	0.8922	0.0226	0.0214	0.0222	0.0215	0.02
0.0	0.0	0.0	-2101.7563	1062.4752	NaN	NaN	-0.3	0.8925	0.0225	0.0213	0.0222	0.0215	0.0199
0.0	0.0	0.0	-1223.7563	872.4752	NaN	NaN	-0.3	0.8926	0.0223	0.0213	0.0222	0.0216	0.0199
0.0	0.0	0.0	-1677.7563	-1578.5248	NaN	NaN	0.4848	0.8923	0.0225	0.0215	0.0222	0.0216	0.02
0.0	0.0	0.0	-3448.7563	672.4752	NaN	NaN	-0.2422	0.8921	0.0226	0.0215	0.0222	0.0215	0.0201
0.0	0.0	0.0	-2081.7563	-2261.5248	NaN	NaN	0.5207	0.8919	0.0226	0.0216	0.0222	0.0214	0.0202
0.0	0.0	0.0	-3051.7563	-758.5248	NaN	NaN	0.1991	0.892	0.0225	0.0216	0.0222	0.0214	0.0202
0.0	0.0	0.0	-2702.7563	-1071.5248	NaN	NaN	0.2839	0.8925	0.0222	0.0214	0.0222	0.0214	0.0202
0.0	0.0	0.0	-1114.7563	-444.5248	NaN	NaN	0.2851	0.8927	0.0221	0.0215	0.0221	0.0214	0.0201
0.0	0.0	0.0	-1449.7563	928.4752	NaN	NaN	-0.3	0.8927	0.0219	0.0214	0.0221	0.0216	0.0202
0.0	0.0	0.0	-3408.7563	1433.4752	NaN	NaN	-0.3	0.8928	0.0219	0.0215	0.0221	0.0215	0.0201
0.0	0.0	0.0	-4486.7563	-1023.5248	NaN	NaN	0.1857	0.8926	0.0221	0.0215	0.0221	0.0214	0.0203
0.0	0.0	0.0	-1734.7563	-1856.5248	NaN	NaN	0.517	0.8926	0.0222	0.0215	0.0221	0.0213	0.0203
0.0	0.0	0.0	-2022.7563	-2940.5248	NaN	NaN	0.5925	0.8926	0.0222	0.0215	0.0221	0.0212	0.0203
0.0	0.0	0.0	-2197.7563	-562.5248	NaN	NaN	0.2038	0.8932	0.0221	0.0215	0.022	0.0211	0.0202
0.0	0.0	0.0	-308.7563	-1866.5248	NaN	NaN	0.8581	0.8934	0.022	0.0215	0.0219	0.0211	0.0201
0.0	0.0	0.0	-1672.7563	-536.5248	NaN	NaN	0.2429	0.8934	0.0219	0.0214	0.0219	0.0212	0.0201
0.0	0.0	0.0	-1816.7563	554.4752	NaN	NaN	-0.3	0.8935	0.0218	0.0213	0.0219	0.0213	0.0202
0.0	0.0	0.0	-2290.7563	1403.4752	NaN	NaN	-0.3	0.8931	0.0218	0.0214	0.022	0.0214	0.0203
0.0	0.0	0.0	-1098.7563	-2459.5248	NaN	NaN	0.6912	0.8928	0.0219	0.0215	0.0221	0.0214	0.0203
0.0	0.0	0.0	-1325.7563	-2049.5248	NaN	NaN	0.6072	0.8927	0.022	0.0215	0.0221	0.0214	0.0203
0.0	0.0	0.0	-2599.7563	-3258.5248	NaN	NaN	0.5562	0.8926	0.0222	0.0216	0.0221	0.0212	0.0204
0.0	0.0	0.0	-1759.7563	-3149.5248	NaN	NaN	0.6415	0.8931	0.0221	0.0216	0.0219	0.021	0.0203
0.0	0.0	0.0	-1703.7563	-1171.5248	NaN	NaN	0.4074	0.8934	0.0219	0.0215	0.0219	0.021	0.0202
0.0	0.0	0.0	-3053.7563	2513.4752	NaN	NaN	-0.3	0.8936	0.0218	0.0214	0.0219	0.0212	0.0203
0.0	0.0	0.0	-801.7563	-379.5248	NaN	NaN	0.3213	0.8933	0.0218	0.0213	0.0219	0.0214	0.0204
0.0	0.0	0.0	-1984.7563	-1646.5248	NaN	NaN	0.4534	0.893	0.0218	0.0214	0.022	0.0214	0.0204
0.0	0.0	0.0	-156.7563	1426.4752	NaN	NaN	1.1235	0.8928	0.0219	0.0214	0.022	0.0215	0.0204
0.0	0.0	0.0	-1863.7563	-842.5248	NaN	NaN	0.3113	0.8927	0.0219	0.0215	0.022	0.0214	0.0204
0.0	0.0	0.0	-2112.7563	-3015.5248	NaN	NaN	0.588	0.8926	0.022	0.0216	0.022	0.0214	0.0204
0.0	0.0	0.0	-1592.7563	1056.4752	NaN	NaN	-0.3	0.8928	0.022	0.0215	0.022	0.0214	0.0203
0.0	0.0	0.0	-2038.7563	141.4752	NaN	NaN	-0.0746	0.8928	0.022	0.0215	0.022	0.0215	0.0204
0.0	0.0	0.0	-948.7563	-2177.5248	NaN	NaN	0.6965	0.8927	0.022	0.0214	0.022	0.0215	0.0204
0.0	0.0	0.0	-1961.7563	-416.5248	NaN	NaN	0.1751	0.8925	0.0221	0.0215	0.022	0.0216	0.0204
0.0	0.0	0.0	-1008.7563	-1935.5248	NaN	NaN	0.6574	0.8926	0.022	0.0215	0.022	0.0215	0.0204
0.0	0.0	0.0	-2383.7563	-1478.5248	NaN	NaN	0.3828	0.8928	0.0219	0.0215	0.0219	0.0216	0.0204
0.0	0.0	0.0	-2089.7563	688.4752	NaN	NaN	-0.3	0.8926	0.0219	0.0215	0.022	0.0217	0.0203
0.0	0.0	0.0	-3002.7563	709.4752	NaN	NaN	-0.3	0.8928	0.0218	0.0214	0.022	0.0216	0.0203
0.0	0.0	0.0	-1915.7563	-3301.5248	NaN	NaN	0.6328	0.8926	0.0219	0.0216	0.0221	0.0216	0.0203
0.0	0.0	0.0	-953.7563	-182.5248	NaN	NaN	0.1606	0.8926	0.0219	0.0216	0.0221	0.0216	0.0203
0.0	0.0	0.0	-991.7563	-785.5248	NaN	NaN	0.442	0.8925	0.0219	0.0216	0.0221	0.0217	0.0204
0.0	0.0	0.0	-2449.7563	-2021.5248	NaN	NaN	0.4521	0.8925	0.0218	0.0215	0.022	0.0217	0.0204
0.0	0.0	0.0	-2451.7563	645.4752	NaN	NaN	-0.3	0.8922	0.0218	0.0214	0.0221	0.0219	0.0205
0.0	0.0	0.0	-2328.7563	-468.5248	NaN	NaN	0.1675	0.8922	0.0218	0.0214	0.0221	0.0219	0.0206
0.0	0.0	0.0	-1370.7563	-908.5248	NaN	NaN	0.3986	0.8919	0.0218	0.0215	0.0222	0.0219	0.0206
0.0	0.0	0.0	-2880.7563	521.4752	NaN	NaN	-0.221	0.8919	0.0219	0.0216	0.0222	0.0219	0.0205
0.0	0.0	0.0	-2611.7563	-2196.5248	NaN	NaN	0.4568	0.8921	0.0219	0.0217	0.0222	0.0217	0.0205
0.0	0.0	0.0	-961.7563	-2409.5248	NaN	NaN	0.7147	0.892	0.0218	0.0215	0.0222	0.0218	0.0206
0.0	0.0	0.0	-1021.7563	1106.4752	NaN	NaN	1.3	0.8914	0.022	0.0215	0.0224	0.0221	0.0207
0.0	0.0	0.0	145.2437	-1575.5248	NaN	NaN	1.1015	0.891	0.0221	0.0215	0.0224	0.0223	0.0208
0.0	0.0	0.0	-1027.7563	194.4752	NaN	NaN	-0.2334	0.8906	0.0222	0.0216	0.0224	0.0224	0.0208
0.0	0.0	0.0	-2088.7563	-1660.5248	NaN	NaN	0.4429	0.8906	0.0222	0.0217	0.0224	0.0223	0.0207
0.0	0.0	0.0	-2566.7563	-1375.5248	NaN	NaN	0.3489	0.891	0.0221	0.0217	0.0223	0.0222	0.0208
0.0	0.0	0.0	-504.7563	-563.5248	NaN	NaN	0.5275	0.8908	0.0221	0.0216	0.0223	0.0223	0.0209
0.0	0.0	0.0	-1961.7563	-39.5248	NaN	NaN	0.0197	0.8906	0.0222	0.0216	0.0224	0.0223	0.0209
0.0	0.0	0.0	-1644.7563	352.4752	NaN	NaN	-0.2728	0.8905	0.0222	0.0217	0.0224	0.0223	0.0209
0.0	0.0	0.0	-2317.7563	412.4752	NaN	NaN	-0.2165	0.8905	0.0223	0.0217	0.0224	0.0222	0.0209
0.0	0.0	0.0	-1254.7563	-1859.5248	NaN	NaN	0.5971	0.8904	0.0223	0.0218	0.0224	0.0222	0.0209
0.0	0.0	0.0	-1502.7563	1553.4752	NaN	NaN	1.3	0.8903	0.0223	0.0217	0.0224	0.0223	0.021
0.0	0.0	0.0	158.2437	-2252.5248	NaN	NaN	1.0756	0.8901	0.0224	0.0217	0.0224	0.0224	0.0211
0.0	0.0	0.0	991.2437	-574.5248	NaN	NaN	-0.3	0.8899	0.0224	0.0217	0.0224	0.0224	0.0212
0.0	0.0	0.0	-1360.7563	-931.5248	NaN	NaN	0.4064	0.8898	0.0225	0.0218	0.0224	0.0224	0.0211
0.0	0.0	0.0	-1475.7563	-960.5248	NaN	NaN	0.3943	0.89	0.0225	0.0217	0.0224	0.0223	0.0211
0.0	0.0	0.0	-2197.7563	-457.5248	NaN	NaN	0.1723	0.8899	0.0225	0.0218	0.0224	0.0223	0.0212
0.0	0.0	0.0	-1870.7563	-1538.5248	NaN	NaN	0.4513	0.8899	0.0225	0.0218	0.0223	0.0223	0.0212
0.0	0.0	0.0	-1808.7563	358.4752	NaN	NaN	-0.2472	0.8898	0.0225	0.0218	0.0223	0.0223	0.0212
0.0	0.0	0.0	-1513.7563	-1236.5248	NaN	NaN	0.4496	0.89	0.0225	0.0217	0.0223	0.0222	0.0213
0.0	0.0	0.0	-1570.7563	1480.4752	NaN	NaN	-0.3	0.8902	0.0224	0.0216	0.0223	0.0221	0.0213
0.0	0.0	0.0	310.2437	-2650.5248	NaN	NaN	1.1326	0.8901	0.0224	0.0216	0.0223	0.0221	0.0214
0.0	0.0	0.0	-574.7563	-1887.5248	NaN	NaN	0.7666	0.8904	0.0224	0.0215	0.0222	0.0221	0.0214
0.0	0.0	0.0	423.2437	646.4752	NaN	NaN	0.6043	0.8905	0.0224	0.0214	0.0221	0.0222	0.0214
0.0	0.0	0.0	-1155.7563	-1271.5248	NaN	NaN	0.5238	0.8899	0.0225	0.0216	0.0223	0.0222	0.0215
0.0	0.0	0.0	-2589.7563	-1329.5248	NaN	NaN	0.3392	0.8896	0.0226	0.0218	0.0223	0.0221	0.0215
0.0	0.0	0.0	-2397.7563	-1792.5248	NaN	NaN	0.4278	0.8898	0.0226	0.0218	0.0223	0.022	0.0215
0.0	0.0	0.0	-1042.7563	-2332.5248	NaN	NaN	0.6911	0.8899	0.0226	0.0218	0.0222	0.0219	0.0216
0.0	0.0	0.0	-1748.7563	-193.5248	NaN	NaN	0.0996	0.8904	0.0225	0.0215	0.0221	0.022	0.0215
0.0	0.0	0.0	-1022.7563	-1015.5248	NaN	NaN	0.4982	0.8904	0.0225	0.0214	0.022	0.0222	0.0215
0.0	0.0	0.0	-1433.7563	726.4752	NaN	NaN	-0.3	0.8906	0.0225	0.0213	0.0219	0.0223	0.0215
0.0	0.0	0.0	-2338.7563	1186.4752	NaN	NaN	-0.3	0.8901	0.0227	0.0214	0.0219	0.0223	0.0216
0.0	0.0	0.0	-1703.7563	166.4752	NaN	NaN	-0.1083	0.8898	0.0228	0.0216	0.0219	0.0223	0.0216
0.0	0.0	0.0	-1251.7563	-787.5248	NaN	NaN	0.3862	0.8898	0.0228	0.0216	0.0219	0.0223	0.0216
0.0	0.0	0.0	-1738.7563	-47.5248	NaN	NaN	0.0266	0.8899	0.0228	0.0215	0.0219	0.0223	0.0217
0.0	0.0	0.0	-1297.7563	2622.4752	NaN	NaN	1.3	0.8902	0.0227	0.0213	0.0218	0.0223	0.0217
0.0	0.0	0.0	-446.7563	-2108.5248	NaN	NaN	0.8252	0.8898	0.0228	0.0213	0.0219	0.0224	0.0218
0.0	0.0	0.0	-1028.7563	1404.4752	NaN	NaN	1.3	0.89	0.0228	0.0213	0.0218	0.0224	0.0217
0.0	0.0	0.0	-1511.7563	-1073.5248	NaN	NaN	0.4152	0.8896	0.023	0.0215	0.0219	0.0224	0.0217
0.0	0.0	0.0	-2481.7563	-1771.5248	NaN	NaN	0.4165	0.8896	0.023	0.0215	0.0219	0.0222	0.0217
0.0	0.0	0.0	-2889.7563	-865.5248	NaN	NaN	0.2305	0.8898	0.0229	0.0215	0.0218	0.0222	0.0217
0.0	0.0	0.0	-457.7563	-876.5248	NaN	NaN	0.6569	0.8902	0.0227	0.0214	0.0218	0.0222	0.0218
0.0	0.0	0.0	-1781.7563	383.4752	NaN	NaN	-0.2742	0.8902	0.0227	0.0213	0.0218	0.0222	0.0219
0.0	0.0	0.0	-3036.7563	395.4752	NaN	NaN	-0.1497	0.8905	0.0225	0.0211	0.0217	0.0222	0.0219
0.0	0.0	0.0	-830.7563	-993.5248	NaN	NaN	0.5446	0.8905	0.0225	0.0211	0.0217	0.0223	0.0219
0.0	0.0	0.0	-1889.7563	1463.4752	NaN	NaN	-0.3	0.8905	0.0225	0.021	0.0217	0.0224	0.0219
0.0	0.0	0.0	-2358.7563	2198.4752	NaN	NaN	-0.3	0.8903	0.0225	0.0209	0.0218	0.0225	0.0219
0.0	0.0	0.0	-1347.7563	22.4752	NaN	NaN	-0.017	0.8896	0.0228	0.0211	0.0219	0.0226	0.022
0.0	0.0	0.0	-3253.7563	423.4752	NaN	NaN	-0.1496	0.8896	0.0229	0.0212	0.0219	0.0225	0.0219
0.0	0.0	0.0	-1954.7563	-446.5248	NaN	NaN	0.186	0.8899	0.0228	0.0212	0.0219	0.0223	0.0218
0.0	0.0	0.0	-844.7563	-1524.5248	NaN	NaN	0.6435	0.89	0.0228	0.0213	0.022	0.0222	0.0218
0.0	0.0	0.0	-2193.7563	-144.5248	NaN	NaN	0.0618	0.8903	0.0227	0.0212	0.0219	0.0221	0.0218
0.0	0.0	0.0	-669.7563	-1647.5248	NaN	NaN	0.711	0.8906	0.0226	0.0212	0.0219	0.022	0.0217
0.0	0.0	0.0	-1887.7563	-1101.5248	NaN	NaN	0.3685	0.8905	0.0226	0.0212	0.0219	0.0221	0.0217
0.0	0.0	0.0	-1107.7563	-682.5248	NaN	NaN	0.3812	0.8904	0.0226	0.0213	0.0219	0.0221	0.0217
0.0	0.0	0.0	-2183.7563	-618.5248	NaN	NaN	0.2207	0.8901	0.0226	0.0214	0.0219	0.0221	0.0218
0.0	0.0	0.0	-484.7563	-3158.5248	NaN	NaN	0.8669	0.8899	0.0226	0.0215	0.022	0.0221	0.0219
0.0	0.0	0.0	-1709.7563	-1288.5248	NaN	NaN	0.4298	0.8905	0.0225	0.0213	0.0218	0.0221	0.0218
0.0	0.0	0.0	-596.7563	-87.5248	NaN	NaN	0.1279	0.8908	0.0224	0.0211	0.0218	0.0221	0.0218
0.0	0.0	0.0	-968.7563	1135.4752	NaN	NaN	1.3	0.891	0.0224	0.021	0.0217	0.0222	0.0217
0.0	0.0	0.0	-1271.7563	-244.5248	NaN	NaN	0.1613	0.8908	0.0224	0.0211	0.0217	0.0222	0.0218
0.0	0.0	0.0	426.2437	-507.5248	NaN	NaN	1.3	0.8905	0.0226	0.0212	0.0217	0.0222	0.0217
0.0	0.0	0.0	-1707.7563	-615.5248	NaN	NaN	0.2649	0.8902	0.0227	0.0213	0.0218	0.0222	0.0218
0.0	0.0	0.0	-2361.7563	-1161.5248	NaN	NaN	0.3297	0.8902	0.0227	0.0213	0.0218	0.0222	0.0218
0.0	0.0	0.0	-283.7563	-1963.5248	NaN	NaN	0.8737	0.8901	0.0227	0.0213	0.0218	0.0223	0.0218
0.0	0.0	0.0	-1884.7563	2230.4752	NaN	NaN	1.3	0.8907	0.0226	0.0211	0.0217	0.0222	0.0216
0.0	0.0	0.0	-2091.7563	-702.5248	NaN	NaN	0.2514	0.8904	0.0227	0.0213	0.0218	0.0222	0.0217
0.0	0.0	0.0	-772.7563	302.4752	NaN	NaN	-0.3	0.8907	0.0226	0.0213	0.0217	0.0222	0.0215
0.0	0.0	0.0	-1295.7563	526.4752	NaN	NaN	-0.3	0.8904	0.0227	0.0213	0.0218	0.0222	0.0216
0.0	0.0	0.0	-2627.7563	-1714.5248	NaN	NaN	0.3948	0.8903	0.0227	0.0215	0.0218	0.0221	0.0216
0.0	0.0	0.0	-569.7563	-748.5248	NaN	NaN	0.5678	0.8908	0.0225	0.0213	0.0218	0.022	0.0216
0.0	0.0	0.0	-1984.7563	-2721.5248	NaN	NaN	0.5783	0.8907	0.0224	0.0213	0.0218	0.022	0.0218
0.0	0.0	0.0	-2763.7563	360.4752	NaN	NaN	-0.15	0.891	0.0223	0.0212	0.0218	0.022	0.0217
0.0	0.0	0.0	-3196.7563	1297.4752	NaN	NaN	-0.3	0.8913	0.0222	0.021	0.0218	0.0221	0.0217
0.0	0.0	0.0	-1823.7563	1071.4752	NaN	NaN	-0.3	0.8912	0.0222	0.021	0.0218	0.0222	0.0217
0.0	0.0	0.0	-2192.7563	3090.4752	NaN	NaN	1.3	0.8909	0.0223	0.0212	0.0217	0.0222	0.0216
0.0	0.0	0.0	-2670.7563	-1803.5248	NaN	NaN	0.4031	0.8902	0.0226	0.0215	0.0218	0.0222	0.0217
0.0	0.0	0.0	-2430.7563	-591.5248	NaN	NaN	0.1957	0.8901	0.0227	0.0216	0.0218	0.0222	0.0216
0.0	0.0	0.0	-923.7563	2154.4752	NaN	NaN	1.3	0.891	0.0224	0.0213	0.0217	0.022	0.0215
0.0	0.0	0.0	-957.7563	-212.5248	NaN	NaN	0.1816	0.8907	0.0224	0.0214	0.0218	0.022	0.0217
0.0	0.0	0.0	-3367.7563	-1361.5248	NaN	NaN	0.2879	0.8904	0.0225	0.0215	0.0218	0.0221	0.0218
0.0	0.0	0.0	-969.7563	3790.4752	NaN	NaN	1.3	0.8909	0.0224	0.0214	0.0218	0.022	0.0216
0.0	0.0	0.0	-1325.7563	642.4752	NaN	NaN	-0.3	0.8905	0.0225	0.0216	0.0218	0.0219	0.0217
0.0	0.0	0.0	-1276.7563	-3456.5248	NaN	NaN	0.7303	0.8902	0.0225	0.0219	0.0219	0.0218	0.0217
0.0	0.0	0.0	-1016.7563	-1011.5248	NaN	NaN	0.4987	0.8901	0.0226	0.0219	0.022	0.0217	0.0217
0.0	0.0	0.0	-1493.7563	-1379.5248	NaN	NaN	0.4801	0.8903	0.0225	0.0218	0.022	0.0217	0.0216
0.0	0.0	0.0	296.2437	1527.4752	NaN	NaN	0.8376	0.8911	0.0222	0.0215	0.0219	0.0217	0.0216
0.0	0.0	0.0	-1121.7563	1551.4752	NaN	NaN	1.3	0.8908	0.0222	0.0215	0.022	0.0218	0.0217
0.0	0.0	0.0	-2364.7563	555.4752	NaN	NaN	-0.3	0.8906	0.0223	0.0215	0.022	0.0218	0.0217
0.0	0.0	0.0	-1560.7563	42.4752	NaN	NaN	-0.028	0.8903	0.0224	0.0217	0.022	0.0218	0.0217
0.0	0.0	0.0	-933.7563	390.4752	NaN	NaN	-0.3	0.8899	0.0226	0.0219	0.0222	0.0218	0.0217
0.0	0.0	0.0	-427.7563	-974.5248	NaN	NaN	0.695	0.8893	0.0228	0.0222	0.0224	0.0216	0.0217
0.0	0.0	0.0	-3574.7563	-2526.5248	NaN	NaN	0.4141	0.8899	0.0227	0.0222	0.0224	0.0213	0.0215
0.0	0.0	0.0	-2203.7563	-2708.5248	NaN	NaN	0.5514	0.8906	0.0225	0.022	0.0223	0.0211	0.0214
0.0	0.0	0.0	-993.7563	-280.5248	NaN	NaN	0.2201	0.8911	0.0222	0.0219	0.0223	0.0211	0.0214
0.0	0.0	0.0	-2787.7563	1198.4752	NaN	NaN	-0.3	0.8913	0.022	0.0218	0.0222	0.0211	0.0214
0.0	0.0	0.0	-2427.7563	502.4752	NaN	NaN	-0.261	0.8913	0.022	0.0219	0.0222	0.0211	0.0214
0.0	0.0	0.0	-489.7563	-252.5248	NaN	NaN	0.3402	0.8911	0.0221	0.0221	0.0222	0.0211	0.0214
0.0	0.0	0.0	-2535.7563	-1970.5248	NaN	NaN	0.4373	0.891	0.0223	0.0222	0.0222	0.021	0.0214
0.0	0.0	0.0	-1925.7563	-981.5248	NaN	NaN	0.3376	0.8911	0.0223	0.0223	0.0222	0.0209	0.0213
0.0	0.0	0.0	-1744.7563	-521.5248	NaN	NaN	0.2301	0.8911	0.0223	0.0222	0.0222	0.0209	0.0213
0.0	0.0	0.0	-2461.7563	-2336.5248	NaN	NaN	0.487	0.8911	0.0224	0.0222	0.0222	0.0208	0.0213
0.0	0.0	0.0	-2603.7563	-3284.5248	NaN	NaN	0.5578	0.8912	0.0224	0.0222	0.0222	0.0208	0.0213
0.0	0.0	0.0	-1301.7563	-1600.5248	NaN	NaN	0.5515	0.8912	0.0224	0.0221	0.0221	0.0208	0.0213
0.0	0.0	0.0	-1757.7563	-94.5248	NaN	NaN	0.051	0.891	0.0224	0.022	0.0221	0.021	0.0215
0.0	0.0	0.0	-1982.7563	2689.4752	NaN	NaN	1.3	0.8909	0.0224	0.022	0.022	0.0211	0.0215
0.0	0.0	0.0	-1436.7563	2109.4752	NaN	NaN	1.3	0.8907	0.0225	0.0221	0.0221	0.0212	0.0215
0.0	0.0	0.0	-1775.7563	-221.5248	NaN	NaN	0.1109	0.8901	0.0227	0.0222	0.0221	0.0212	0.0216
0.0	0.0	0.0	-1635.7563	100.4752	NaN	NaN	-0.0654	0.8902	0.0227	0.0223	0.0221	0.0211	0.0215
0.0	0.0	0.0	-1250.7563	-490.5248	NaN	NaN	0.2817	0.8904	0.0228	0.0223	0.0221	0.0209	0.0215
0.0	0.0	0.0	-3728.7563	-3641.5248	NaN	NaN	0.4941	0.8906	0.0228	0.0223	0.0221	0.0207	0.0215
0.0	0.0	0.0	-1647.7563	-352.5248	NaN	NaN	0.1762	0.8913	0.0226	0.0221	0.022	0.0207	0.0214
0.0	0.0	0.0	-1813.7563	1565.4752	NaN	NaN	-0.3	0.8917	0.0224	0.022	0.0219	0.0207	0.0214
0.0	0.0	0.0	-2660.7563	-458.5248	NaN	NaN	0.147	0.8919	0.0224	0.022	0.0218	0.0206	0.0213
0.0	0.0	0.0	-2045.7563	-1565.5248	NaN	NaN	0.4335	0.8918	0.0225	0.0221	0.0218	0.0204	0.0213
0.0	0.0	0.0	-1474.7563	-1956.5248	NaN	NaN	0.5702	0.8919	0.0226	0.0222	0.0217	0.0203	0.0213
0.0	0.0	0.0	-1764.7563	-462.5248	NaN	NaN	0.2077	0.8923	0.0225	0.0222	0.0216	0.0201	0.0213
0.0	0.0	0.0	-2323.7563	-553.5248	NaN	NaN	0.1924	0.8924	0.0225	0.0221	0.0216	0.0202	0.0212
0.0	0.0	0.0	-321.7563	1780.4752	NaN	NaN	1.2206	0.8929	0.0224	0.022	0.0215	0.0202	0.021
0.0	0.0	0.0	-282.7563	868.4752	NaN	NaN	1.3	0.8927	0.0225	0.022	0.0216	0.0202	0.0211
0.0	0.0	0.0	-993.7563	285.4752	NaN	NaN	-0.3	0.8922	0.0226	0.0221	0.0216	0.0203	0.0213
0.0	0.0	0.0	-1766.7563	-2423.5248	NaN	NaN	0.5784	0.8915	0.0227	0.0222	0.0217	0.0203	0.0215
0.0	0.0	0.0	-2085.7563	-684.5248	NaN	NaN	0.2471	0.8915	0.0227	0.0222	0.0217	0.0204	0.0215
0.0	0.0	0.0	-1370.7563	422.4752	NaN	NaN	-0.3	0.8914	0.0227	0.0222	0.0218	0.0204	0.0216
0.0	0.0	0.0	-1303.7563	10.4752	NaN	NaN	-0.0081	0.8914	0.0226	0.0222	0.0218	0.0204	0.0215
0.0	0.0	0.0	-2595.7563	-2558.5248	NaN	NaN	0.4964	0.8913	0.0227	0.0222	0.0219	0.0204	0.0215
0.0	0.0	0.0	-1820.7563	872.4752	NaN	NaN	-0.3	0.8916	0.0226	0.0222	0.0219	0.0203	0.0215
0.0	0.0	0.0	-784.7563	-1124.5248	NaN	NaN	0.589	0.8915	0.0225	0.0222	0.0219	0.0202	0.0216
0.0	0.0	0.0	-2663.7563	-2251.5248	NaN	NaN	0.4581	0.8916	0.0224	0.0222	0.0219	0.0203	0.0216
0.0	0.0	0.0	-2493.7563	-1392.5248	NaN	NaN	0.3583	0.8917	0.0223	0.0221	0.0219	0.0204	0.0216
0.0	0.0	0.0	-1994.7563	3969.4752	NaN	NaN	1.3	0.8918	0.0223	0.022	0.0219	0.0205	0.0216
0.0	0.0	0.0	-1579.7563	-893.5248	NaN	NaN	0.3613	0.8913	0.0224	0.0222	0.0219	0.0205	0.0217
0.0	0.0	0.0	-2283.7563	-2261.5248	NaN	NaN	0.4976	0.8912	0.0224	0.0222	0.0219	0.0205	0.0217
0.0	0.0	0.0	-1589.7563	-942.5248	NaN	NaN	0.3722	0.891	0.0225	0.0223	0.0219	0.0205	0.0218
0.0	0.0	0.0	-1756.7563	273.4752	NaN	NaN	-0.1844	0.891	0.0225	0.0223	0.0218	0.0205	0.0218
0.0	0.0	0.0	-3451.7563	440.4752	NaN	NaN	-0.1463	0.8911	0.0224	0.0223	0.0218	0.0206	0.0218
0.0	0.0	0.0	-1302.7563	1494.4752	NaN	NaN	1.3	0.8909	0.0225	0.0223	0.0218	0.0207	0.0217
0.0	0.0	0.0	-1705.7563	2964.4752	NaN	NaN	1.3	0.8909	0.0225	0.0224	0.0218	0.0207	0.0217
0.0	0.0	0.0	-1500.7563	-323.5248	NaN	NaN	0.1773	0.8908	0.0225	0.0224	0.0218	0.0207	0.0217
0.0	0.0	0.0	-2370.7563	-326.5248	NaN	NaN	0.1211	0.8909	0.0225	0.0225	0.0218	0.0207	0.0216
0.0	0.0	0.0	-1207.7563	2895.4752	NaN	NaN	1.3	0.891	0.0225	0.0225	0.0218	0.0207	0.0216
0.0	0.0	0.0	-2790.7563	-1744.5248	NaN	NaN	0.3847	0.8911	0.0224	0.0225	0.0218	0.0206	0.0215
0.0	0.0	0.0	-2438.7563	24.4752	NaN	NaN	-0.0101	0.8914	0.0223	0.0224	0.0218	0.0206	0.0215
0.0	0.0	0.0	-2859.7563	-453.5248	NaN	NaN	0.1369	0.8915	0.0222	0.0223	0.0219	0.0206	0.0215
0.0	0.0	0.0	-3112.7563	-368.5248	NaN	NaN	0.1059	0.8915	0.0221	0.0222	0.022	0.0207	0.0215
0.0	0.0	0.0	-3032.7563	3105.4752	NaN	NaN	1.3	0.8914	0.0221	0.0221	0.0221	0.0208	0.0215
0.0	0.0	0.0	-2479.7563	-1169.5248	NaN	NaN	0.3205	0.8913	0.0221	0.0221	0.0222	0.0208	0.0215
0.0	0.0	0.0	-3279.7563	-837.5248	NaN	NaN	0.2034	0.8912	0.0222	0.0221	0.0222	0.0208	0.0215
0.0	0.0	0.0	-1431.7563	-983.5248	NaN	NaN	0.4072	0.8913	0.0221	0.022	0.0222	0.0209	0.0214
0.0	0.0	0.0	-175.7563	1247.4752	NaN	NaN	1.164	0.8914	0.0221	0.0219	0.0223	0.0209	0.0214
0.0	0.0	0.0	-2571.7563	115.4752	NaN	NaN	-0.047	0.8915	0.0221	0.0218	0.0223	0.021	0.0214
0.0	0.0	0.0	-1849.7563	1586.4752	NaN	NaN	-0.3	0.8915	0.0222	0.0217	0.0223	0.021	0.0212
0.0	0.0	0.0	-2585.7563	976.4752	NaN	NaN	-0.3	0.8914	0.0224	0.0218	0.0224	0.021	0.021
0.0	0.0	0.0	-3820.7563	4050.4752	NaN	NaN	1.3	0.8914	0.0225	0.0218	0.0224	0.0209	0.0209
0.0	0.0	0.0	-2497.7563	-1907.5248	NaN	NaN	0.433	0.8916	0.0225	0.0218	0.0224	0.0208	0.0208
0.0	0.0	0.0	-1693.7563	-1823.5248	NaN	NaN	0.5184	0.8918	0.0225	0.0217	0.0224	0.0208	0.0208
0.0	0.0	0.0	-3157.7563	-905.5248	NaN	NaN	0.2229	0.8916	0.0226	0.0217	0.0225	0.0208	0.0208
0.0	0.0	0.0	-2223.7563	1570.4752	NaN	NaN	-0.3	0.8915	0.0226	0.0216	0.0226	0.0209	0.0208
0.0	0.0	0.0	-2931.7563	324.4752	NaN	NaN	-0.1244	0.8909	0.0227	0.0217	0.0226	0.0211	0.0209
0.0	0.0	0.0	-1319.7563	-1271.5248	NaN	NaN	0.4907	0.8907	0.0228	0.0217	0.0226	0.0211	0.0211
0.0	0.0	0.0	-2548.7563	-3184.5248	NaN	NaN	0.5554	0.8904	0.0228	0.0218	0.0226	0.0211	0.0212
0.0	0.0	0.0	-2644.7563	-1656.5248	NaN	NaN	0.3851	0.8904	0.0228	0.0218	0.0227	0.0212	0.0212
0.0	0.0	0.0	-1015.7563	-20.5248	NaN	NaN	0.0198	0.8907	0.0227	0.0218	0.0226	0.0211	0.0212
0.0	0.0	0.0	-2798.7563	-1304.5248	NaN	NaN	0.3179	0.891	0.0226	0.0218	0.0226	0.0209	0.0211
0.0	0.0	0.0	-1479.7563	-3181.5248	NaN	NaN	0.6825	0.8912	0.0225	0.0219	0.0225	0.0208	0.0211
0.0	0.0	0.0	-1068.7563	-617.5248	NaN	NaN	0.3662	0.892	0.0223	0.0219	0.0224	0.0205	0.0209
0.0	0.0	0.0	-1553.7563	1997.4752	NaN	NaN	1.3	0.8925	0.0222	0.0218	0.0223	0.0204	0.0208
0.0	0.0	0.0	-2600.7563	652.4752	NaN	NaN	-0.3	0.8926	0.0222	0.0219	0.0222	0.0203	0.0208
0.0	0.0	0.0	-2760.7563	-1044.5248	NaN	NaN	0.2745	0.8926	0.0222	0.0219	0.0221	0.0202	0.0209
0.0	0.0	0.0	-3135.7563	-2249.5248	NaN	NaN	0.4177	0.8926	0.0222	0.022	0.022	0.0202	0.021
0.0	0.0	0.0	-3778.7563	-2289.5248	NaN	NaN	0.3773	0.8925	0.0222	0.0221	0.022	0.0201	0.0211
0.0	0.0	0.0	-2077.7563	-2461.5248	NaN	NaN	0.5423	0.8927	0.0221	0.0221	0.0219	0.0201	0.0211
0.0	0.0	0.0	-316.7563	-277.5248	NaN	NaN	0.467	0.8929	0.022	0.022	0.0218	0.0202	0.0211
0.0	0.0	0.0	895.2437	509.4752	NaN	NaN	0.3627	0.8935	0.0218	0.0218	0.0217	0.0202	0.021
0.0	0.0	0.0	-2033.7563	-2474.5248	NaN	NaN	0.5489	0.8932	0.0218	0.0218	0.0217	0.0203	0.0212
0.0	0.0	0.0	-1732.7563	-1381.5248	NaN	NaN	0.4436	0.894	0.0215	0.0216	0.0216	0.0203	0.021
0.0	0.0	0.0	-3105.7563	-1227.5248	NaN	NaN	0.2833	0.8925	0.022	0.0219	0.0217	0.0205	0.0214
0.0	0.0	0.0	-2289.7563	-144.5248	NaN	NaN	0.0594	0.8931	0.022	0.0218	0.0215	0.0204	0.0213
0.0	0.0	0.0	-1523.7563	-1047.5248	NaN	NaN	0.4074	0.8935	0.0219	0.0216	0.0215	0.0204	0.0211
0.0	0.0	0.0	-2509.7563	-1040.5248	NaN	NaN	0.2931	0.8939	0.0218	0.0215	0.0215	0.0205	0.0209
0.0	0.0	0.0	-1002.7563	-1490.5248	NaN	NaN	0.5978	0.8943	0.0216	0.0215	0.0215	0.0205	0.0207
0.0	0.0	0.0	-1308.7563	1107.4752	NaN	NaN	-0.3	0.8946	0.0214	0.0214	0.0215	0.0206	0.0206
0.0	0.0	0.0	-3006.7563	-3066.5248	NaN	NaN	0.5049	0.8946	0.0213	0.0214	0.0216	0.0207	0.0204
0.0	0.0	0.0	-2456.7563	-3235.5248	NaN	NaN	0.5684	0.895	0.0211	0.0213	0.0217	0.0206	0.0203
0.0	0.0	0.0	-2364.7563	-1747.5248	NaN	NaN	0.425	0.8954	0.021	0.0211	0.0218	0.0206	0.0202
0.0	0.0	0.0	-776.7563	-1562.5248	NaN	NaN	0.668	0.8958	0.0208	0.0209	0.0219	0.0206	0.02
0.0	0.0	0.0	-2471.7563	581.4752	NaN	NaN	-0.3	0.8958	0.0207	0.0207	0.0221	0.0207	0.0199
0.0	0.0	0.0	-2438.7563	980.4752	NaN	NaN	-0.3	0.8958	0.0208	0.0207	0.022	0.0207	0.0199
0.0	0.0	0.0	-2386.7563	-2545.5248	NaN	NaN	0.5161	0.8946	0.0209	0.021	0.0222	0.021	0.0202
0.0	0.0	0.0	-4110.7563	-977.5248	NaN	NaN	0.1921	0.8957	0.0207	0.0209	0.0218	0.0209	0.02
0.0	0.0	0.0	-1366.7563	1332.4752	NaN	NaN	-0.3	0.8852	0.0228	0.0228	0.0236	0.0233	0.0223
0.0	0.0	0.0	-1300.7563	-547.5248	NaN	NaN	0.2962	0.9049	0.0189	0.0188	0.0204	0.0196	0.0175
