# Supplementary material for: DeepFRET, a software for rapid and automated single-molecule FRET data classification using deep learning
Source: eLife. 2020 Nov 3;9:e60404. doi: 10.7554/eLife.60404 (PMC7609065; doi:10.7554/eLife.60404)
Supplement: Figure 4—source data 1. [file elife-60404-fig4-data1.zip › Figure 4-source data 1/Fig_S4a/Traces/traces_all_n294/Traces_Fig2d_4mMAc_mov1_combined_tif_pair55.txt]

Exported by DeepFRET
Date: 2020-08-26, 18:13
Video filename: None
FRET pair #55
Bleaches at None
D-Dexc-bg	A-Dexc-bg	A-Aexc-bg	D-Dexc-rw	A-Dexc-rw	A-Aexc-rw	S	E	p_bleached	p_aggregated	p_noisy	p_scrambled	p_static	p_dynamic
0.0	0.0	0.0	30398.5246	8021.72	NaN	NaN	0.2088	0.0157	0.8866	0.0197	0.0276	0.0279	0.0225
0.0	0.0	0.0	31041.5246	6206.72	NaN	NaN	0.1666	0.0144	0.8807	0.019	0.0299	0.033	0.0229
0.0	0.0	0.0	32149.5246	7963.72	NaN	NaN	0.1985	0.0145	0.8898	0.0172	0.0269	0.0315	0.0201
0.0	0.0	0.0	35718.5246	10048.72	NaN	NaN	0.2196	0.0143	0.8899	0.0171	0.0269	0.0316	0.0201
0.0	0.0	0.0	33594.5246	6565.72	NaN	NaN	0.1635	0.0149	0.8902	0.0171	0.0266	0.0311	0.0201
0.0	0.0	0.0	31280.5246	6795.72	NaN	NaN	0.1785	0.0149	0.8876	0.0177	0.0272	0.0317	0.0209
0.0	0.0	0.0	32343.5246	8577.72	NaN	NaN	0.2096	0.0152	0.8887	0.0178	0.0267	0.0313	0.0203
0.0	0.0	0.0	32109.5246	8430.72	NaN	NaN	0.208	0.0156	0.8887	0.0178	0.0272	0.0309	0.0199
0.0	0.0	0.0	32023.5246	5348.72	NaN	NaN	0.1431	0.0156	0.8909	0.0179	0.0265	0.03	0.0192
0.0	0.0	0.0	36275.5246	4330.72	NaN	NaN	0.1067	0.0155	0.8928	0.0179	0.0259	0.0294	0.0186
0.0	0.0	0.0	30992.5246	9581.72	NaN	NaN	0.2362	0.0153	0.8949	0.018	0.0251	0.0285	0.0181
0.0	0.0	0.0	29831.5246	8166.72	NaN	NaN	0.2149	0.0149	0.8973	0.018	0.0245	0.0278	0.0175
0.0	0.0	0.0	34480.5246	6417.72	NaN	NaN	0.1569	0.0145	0.8996	0.0182	0.0236	0.0271	0.017
0.0	0.0	0.0	33837.5246	10219.72	NaN	NaN	0.232	0.0142	0.9007	0.0184	0.0233	0.0267	0.0166
0.0	0.0	0.0	34321.5246	3614.72	NaN	NaN	0.0953	0.0146	0.9012	0.0184	0.0232	0.0265	0.0161
0.0	0.0	0.0	28590.5246	4865.72	NaN	NaN	0.1454	0.0147	0.9006	0.0184	0.0239	0.0266	0.0159
0.0	0.0	0.0	35976.5246	8091.72	NaN	NaN	0.1836	0.0156	0.8982	0.0183	0.0246	0.0273	0.0159
0.0	0.0	0.0	30149.5246	6733.72	NaN	NaN	0.1826	0.0159	0.899	0.0183	0.0244	0.0269	0.0155
0.0	0.0	0.0	31869.5246	9766.72	NaN	NaN	0.2346	0.0163	0.8983	0.0179	0.0247	0.0275	0.0153
0.0	0.0	0.0	28345.5246	5740.72	NaN	NaN	0.1684	0.0166	0.8967	0.018	0.0253	0.028	0.0154
0.0	0.0	0.0	32333.5246	10373.72	NaN	NaN	0.2429	0.0169	0.8952	0.0178	0.0258	0.0287	0.0154
0.0	0.0	0.0	33719.5246	6433.72	NaN	NaN	0.1602	0.017	0.8942	0.018	0.0262	0.029	0.0157
0.0	0.0	0.0	29937.5246	3569.72	NaN	NaN	0.1065	0.0171	0.8927	0.018	0.0267	0.0296	0.0159
0.0	0.0	0.0	28498.5246	6697.72	NaN	NaN	0.1903	0.0173	0.8903	0.0182	0.0272	0.0304	0.0166
0.0	0.0	0.0	32544.5246	9794.72	NaN	NaN	0.2313	0.0175	0.889	0.0183	0.0273	0.031	0.017
0.0	0.0	0.0	29279.5246	3262.72	NaN	NaN	0.1003	0.0174	0.8875	0.0186	0.0275	0.0314	0.0176
0.0	0.0	0.0	27025.5246	4021.72	NaN	NaN	0.1295	0.0173	0.8871	0.0187	0.0273	0.0316	0.0179
0.0	0.0	0.0	31263.5246	6465.72	NaN	NaN	0.1714	0.0177	0.8845	0.019	0.0277	0.0327	0.0184
0.0	0.0	0.0	29176.5246	2935.72	NaN	NaN	0.0914	0.0178	0.8829	0.0192	0.028	0.0333	0.0188
0.0	0.0	0.0	31084.5246	6073.72	NaN	NaN	0.1635	0.0178	0.8823	0.0194	0.028	0.0334	0.0191
0.0	0.0	0.0	27820.5246	7415.72	NaN	NaN	0.2105	0.018	0.8813	0.0196	0.0282	0.0336	0.0193
0.0	0.0	0.0	29676.5246	4067.72	NaN	NaN	0.1205	0.0184	0.8797	0.0197	0.0288	0.034	0.0194
0.0	0.0	0.0	30690.5246	6751.72	NaN	NaN	0.1803	0.0182	0.8794	0.0199	0.0288	0.0339	0.0198
0.0	0.0	0.0	34082.5246	5494.72	NaN	NaN	0.1388	0.0184	0.8805	0.0194	0.0287	0.034	0.0191
0.0	0.0	0.0	29917.5246	7701.72	NaN	NaN	0.2047	0.0183	0.8795	0.0192	0.0293	0.0346	0.0191
0.0	0.0	0.0	25587.5246	5419.72	NaN	NaN	0.1748	0.0178	0.8828	0.019	0.0282	0.0337	0.0185
0.0	0.0	0.0	30693.5246	8412.72	NaN	NaN	0.2151	0.0176	0.8826	0.019	0.028	0.0339	0.0187
0.0	0.0	0.0	28997.5246	5417.72	NaN	NaN	0.1574	0.0176	0.8837	0.0191	0.0275	0.0335	0.0186
0.0	0.0	0.0	34542.5246	8203.72	NaN	NaN	0.1919	0.0174	0.8838	0.0193	0.0274	0.0335	0.0186
0.0	0.0	0.0	33406.5246	10109.72	NaN	NaN	0.2323	0.0176	0.8841	0.0194	0.0271	0.0333	0.0183
0.0	0.0	0.0	30129.5246	5475.72	NaN	NaN	0.1538	0.0179	0.885	0.0193	0.0268	0.0332	0.0179
0.0	0.0	0.0	32758.5246	6369.72	NaN	NaN	0.1628	0.0178	0.884	0.0194	0.0273	0.0335	0.018
0.0	0.0	0.0	28443.5246	7611.72	NaN	NaN	0.2111	0.018	0.8836	0.0194	0.0275	0.0337	0.0179
0.0	0.0	0.0	30806.5246	6021.72	NaN	NaN	0.1635	0.018	0.8821	0.0194	0.0282	0.0343	0.018
0.0	0.0	0.0	31785.5246	6626.72	NaN	NaN	0.1725	0.0181	0.8821	0.0194	0.0283	0.0343	0.0178
0.0	0.0	0.0	25448.5246	6845.72	NaN	NaN	0.212	0.0183	0.8824	0.0193	0.0282	0.0343	0.0175
0.0	0.0	0.0	26637.5246	5175.72	NaN	NaN	0.1627	0.0186	0.8825	0.0192	0.0283	0.0341	0.0173
0.0	0.0	0.0	26879.5246	4310.72	NaN	NaN	0.1382	0.0187	0.8838	0.019	0.0279	0.0336	0.017
0.0	0.0	0.0	29319.5246	6662.72	NaN	NaN	0.1852	0.0188	0.8842	0.0189	0.0277	0.0333	0.017
0.0	0.0	0.0	32967.5246	4650.72	NaN	NaN	0.1236	0.0189	0.8853	0.0188	0.0274	0.0329	0.0167
0.0	0.0	0.0	26539.5246	9606.72	NaN	NaN	0.2658	0.0186	0.8864	0.0187	0.0271	0.0326	0.0166
0.0	0.0	0.0	31334.5246	8996.72	NaN	NaN	0.2231	0.0182	0.8877	0.0186	0.0268	0.0321	0.0165
0.0	0.0	0.0	33696.5246	7366.72	NaN	NaN	0.1794	0.0178	0.8893	0.0185	0.0264	0.0316	0.0163
0.0	0.0	0.0	31450.5246	4962.72	NaN	NaN	0.1363	0.0177	0.8908	0.0185	0.0259	0.031	0.0161
0.0	0.0	0.0	33557.5246	4638.72	NaN	NaN	0.1214	0.0176	0.8914	0.0186	0.0257	0.0306	0.0161
0.0	0.0	0.0	30102.5246	5854.72	NaN	NaN	0.1628	0.0177	0.8913	0.0186	0.0258	0.0306	0.0161
0.0	0.0	0.0	31292.5246	6973.72	NaN	NaN	0.1822	0.0177	0.8914	0.0186	0.0258	0.0305	0.016
0.0	0.0	0.0	29983.5246	4342.72	NaN	NaN	0.1265	0.0179	0.8893	0.0187	0.0266	0.0313	0.0163
0.0	0.0	0.0	28790.5246	8428.72	NaN	NaN	0.2265	0.0183	0.8873	0.0188	0.0272	0.0319	0.0165
0.0	0.0	0.0	26665.5246	4973.72	NaN	NaN	0.1572	0.0186	0.8863	0.0188	0.0275	0.0321	0.0167
0.0	0.0	0.0	29242.5246	2507.72	NaN	NaN	0.079	0.0187	0.886	0.0188	0.0277	0.0321	0.0167
0.0	0.0	0.0	25688.5246	5580.72	NaN	NaN	0.1785	0.019	0.8846	0.0188	0.0283	0.0324	0.017
0.0	0.0	0.0	29587.5246	4065.72	NaN	NaN	0.1208	0.0195	0.8841	0.0186	0.0285	0.0324	0.0168
0.0	0.0	0.0	31019.5246	7330.72	NaN	NaN	0.1912	0.0195	0.8833	0.0185	0.0291	0.0326	0.017
0.0	0.0	0.0	24944.5246	7607.72	NaN	NaN	0.2337	0.0194	0.8834	0.0184	0.0293	0.0325	0.0169
0.0	0.0	0.0	26131.5246	5049.72	NaN	NaN	0.1619	0.0195	0.8847	0.0181	0.0291	0.0321	0.0166
0.0	0.0	0.0	27824.5246	4631.72	NaN	NaN	0.1427	0.0192	0.8857	0.0178	0.0291	0.0317	0.0165
0.0	0.0	0.0	29201.5246	4659.72	NaN	NaN	0.1376	0.019	0.8869	0.0175	0.029	0.0314	0.0162
0.0	0.0	0.0	28517.5246	3456.72	NaN	NaN	0.1081	0.0187	0.888	0.0173	0.0289	0.031	0.0161
0.0	0.0	0.0	32916.5246	5777.72	NaN	NaN	0.1493	0.0185	0.8889	0.0171	0.0288	0.0308	0.0159
0.0	0.0	0.0	28939.5246	4329.72	NaN	NaN	0.1301	0.0183	0.8897	0.0169	0.0287	0.0305	0.0159
0.0	0.0	0.0	27701.5246	4199.72	NaN	NaN	0.1316	0.018	0.8909	0.0167	0.0285	0.0301	0.0157
0.0	0.0	0.0	29343.5246	4251.72	NaN	NaN	0.1266	0.0178	0.8905	0.0167	0.0288	0.0303	0.0159
0.0	0.0	0.0	27765.5246	7863.72	NaN	NaN	0.2207	0.0177	0.8902	0.0167	0.029	0.0305	0.0159
0.0	0.0	0.0	28892.5246	7964.72	NaN	NaN	0.2161	0.0175	0.8898	0.0167	0.0292	0.0307	0.0161
0.0	0.0	0.0	27259.5246	6254.72	NaN	NaN	0.1866	0.0175	0.8896	0.0168	0.0292	0.0308	0.0162
0.0	0.0	0.0	27569.5246	4712.72	NaN	NaN	0.146	0.0176	0.8893	0.0167	0.0291	0.031	0.0162
0.0	0.0	0.0	28706.5246	2997.72	NaN	NaN	0.0946	0.0176	0.8883	0.0168	0.0295	0.0313	0.0165
0.0	0.0	0.0	28101.5246	7752.72	NaN	NaN	0.2162	0.0178	0.8874	0.0168	0.0297	0.0317	0.0166
0.0	0.0	0.0	28675.5246	6315.72	NaN	NaN	0.1805	0.0176	0.8876	0.0169	0.0296	0.0316	0.0167
0.0	0.0	0.0	32971.5246	6751.72	NaN	NaN	0.17	0.0174	0.8881	0.0169	0.0293	0.0315	0.0167
0.0	0.0	0.0	24895.5246	7198.72	NaN	NaN	0.2243	0.0173	0.8877	0.017	0.0294	0.0317	0.0169
0.0	0.0	0.0	30737.5246	4467.72	NaN	NaN	0.1269	0.0172	0.8878	0.017	0.0293	0.0317	0.0169
0.0	0.0	0.0	30896.5246	3868.72	NaN	NaN	0.1113	0.0168	0.8882	0.0171	0.0292	0.0317	0.017
0.0	0.0	0.0	26657.5246	4759.72	NaN	NaN	0.1515	0.0167	0.8883	0.0172	0.029	0.0317	0.017
0.0	0.0	0.0	27422.5246	1776.72	NaN	NaN	0.0608	0.0167	0.8866	0.0175	0.0295	0.0323	0.0173
0.0	0.0	0.0	26470.5246	6053.72	NaN	NaN	0.1861	0.0166	0.8862	0.0177	0.0296	0.0325	0.0174
0.0	0.0	0.0	30068.5246	6965.72	NaN	NaN	0.1881	0.0166	0.8834	0.0181	0.0306	0.0334	0.0179
0.0	0.0	0.0	25721.5246	4278.72	NaN	NaN	0.1426	0.0166	0.8824	0.0183	0.0309	0.0338	0.018
0.0	0.0	0.0	24980.5246	4234.72	NaN	NaN	0.1449	0.0168	0.8796	0.0186	0.0319	0.0347	0.0184
0.0	0.0	0.0	28373.5246	7585.72	NaN	NaN	0.211	0.017	0.8772	0.0189	0.0328	0.0354	0.0187
0.0	0.0	0.0	24364.5246	6902.72	NaN	NaN	0.2208	0.0172	0.876	0.019	0.0334	0.0356	0.0188
0.0	0.0	0.0	27125.5246	4276.72	NaN	NaN	0.1362	0.0174	0.875	0.019	0.034	0.0357	0.019
0.0	0.0	0.0	25997.5246	5173.72	NaN	NaN	0.166	0.0179	0.8737	0.0189	0.0346	0.0361	0.0189
0.0	0.0	0.0	28875.5246	9135.72	NaN	NaN	0.2403	0.0183	0.873	0.0188	0.0352	0.0359	0.0188
0.0	0.0	0.0	26810.5246	6352.72	NaN	NaN	0.1916	0.0183	0.8748	0.0185	0.0349	0.0351	0.0184
0.0	0.0	0.0	26408.5246	4248.72	NaN	NaN	0.1386	0.0181	0.878	0.0181	0.0341	0.0338	0.0178
0.0	0.0	0.0	28554.5246	7404.72	NaN	NaN	0.2059	0.0185	0.8787	0.0178	0.034	0.0334	0.0176
0.0	0.0	0.0	28673.5246	1275.72	NaN	NaN	0.0426	0.0185	0.8819	0.0174	0.0331	0.0321	0.017
0.0	0.0	0.0	27189.5246	9580.72	NaN	NaN	0.2606	0.0181	0.8847	0.0171	0.0324	0.031	0.0167
0.0	0.0	0.0	30021.5246	3655.72	NaN	NaN	0.1086	0.0181	0.8862	0.0168	0.032	0.0305	0.0164
0.0	0.0	0.0	27648.5246	6534.72	NaN	NaN	0.1912	0.0181	0.8878	0.0166	0.0316	0.0299	0.0161
0.0	0.0	0.0	29098.5246	5533.72	NaN	NaN	0.1598	0.0177	0.8899	0.0163	0.0311	0.0291	0.0158
0.0	0.0	0.0	26780.5246	4420.72	NaN	NaN	0.1417	0.0174	0.8926	0.016	0.0304	0.0282	0.0154
0.0	0.0	0.0	24649.5246	3035.72	NaN	NaN	0.1097	0.0172	0.8947	0.0158	0.0296	0.0276	0.015
0.0	0.0	0.0	26689.5246	4336.72	NaN	NaN	0.1398	0.0169	0.8966	0.0156	0.0291	0.027	0.0147
0.0	0.0	0.0	28082.5246	7220.72	NaN	NaN	0.2045	0.0169	0.8976	0.0154	0.0289	0.0268	0.0145
0.0	0.0	0.0	26741.5246	5457.72	NaN	NaN	0.1695	0.0166	0.8993	0.0153	0.0284	0.0263	0.0141
0.0	0.0	0.0	28396.5246	3247.72	NaN	NaN	0.1026	0.0163	0.9017	0.0149	0.0277	0.0257	0.0137
0.0	0.0	0.0	28740.5246	3625.72	NaN	NaN	0.112	0.0163	0.9008	0.015	0.0282	0.0259	0.0138
0.0	0.0	0.0	30270.5246	4071.72	NaN	NaN	0.1186	0.0161	0.902	0.0148	0.0279	0.0256	0.0135
0.0	0.0	0.0	26227.5246	3535.72	NaN	NaN	0.1188	0.0157	0.9041	0.0147	0.0272	0.0251	0.0133
0.0	0.0	0.0	28871.5246	3216.72	NaN	NaN	0.1002	0.0156	0.9055	0.0145	0.0267	0.0247	0.013
0.0	0.0	0.0	23565.5246	2860.72	NaN	NaN	0.1083	0.0154	0.9065	0.0144	0.0263	0.0246	0.0128
0.0	0.0	0.0	33855.5246	8307.72	NaN	NaN	0.197	0.0151	0.9077	0.0143	0.026	0.0242	0.0127
0.0	0.0	0.0	29226.5246	4784.72	NaN	NaN	0.1407	0.0147	0.9088	0.0143	0.0256	0.024	0.0125
0.0	0.0	0.0	27042.5246	5962.72	NaN	NaN	0.1807	0.0144	0.9099	0.0142	0.0253	0.0239	0.0123
0.0	0.0	0.0	24312.5246	6205.72	NaN	NaN	0.2033	0.0143	0.9081	0.0145	0.0259	0.0246	0.0127
0.0	0.0	0.0	26822.5246	4432.72	NaN	NaN	0.1418	0.0142	0.9082	0.0145	0.0259	0.0247	0.0125
0.0	0.0	0.0	27564.5246	4279.72	NaN	NaN	0.1344	0.0142	0.9077	0.0147	0.0259	0.025	0.0126
0.0	0.0	0.0	24209.5246	2240.72	NaN	NaN	0.0847	0.0141	0.9075	0.0147	0.0259	0.0252	0.0126
0.0	0.0	0.0	28115.5246	5543.72	NaN	NaN	0.1647	0.0144	0.9069	0.0147	0.026	0.0255	0.0126
0.0	0.0	0.0	30455.5246	4606.72	NaN	NaN	0.1314	0.0142	0.9062	0.0148	0.0262	0.0258	0.0127
0.0	0.0	0.0	33790.5246	5089.72	NaN	NaN	0.1309	0.0143	0.9062	0.0148	0.0262	0.0259	0.0126
0.0	0.0	0.0	26327.5246	6984.72	NaN	NaN	0.2097	0.0141	0.9054	0.015	0.0266	0.0261	0.0128
0.0	0.0	0.0	27586.5246	6253.72	NaN	NaN	0.1848	0.014	0.9042	0.0152	0.0272	0.0265	0.013
0.0	0.0	0.0	23667.5246	8070.72	NaN	NaN	0.2543	0.0138	0.9036	0.0153	0.0275	0.0267	0.0131
0.0	0.0	0.0	28575.5246	8651.72	NaN	NaN	0.2324	0.0136	0.9043	0.0152	0.0273	0.0266	0.013
0.0	0.0	0.0	27532.5246	2266.72	NaN	NaN	0.0761	0.0136	0.9035	0.0154	0.0275	0.0269	0.0131
0.0	0.0	0.0	24026.5246	7103.72	NaN	NaN	0.2282	0.0135	0.9044	0.0153	0.0272	0.0267	0.0129
0.0	0.0	0.0	28215.5246	4610.72	NaN	NaN	0.1405	0.0135	0.9035	0.0155	0.0276	0.027	0.013
0.0	0.0	0.0	28026.5246	5646.72	NaN	NaN	0.1677	0.0133	0.9049	0.0152	0.0271	0.0267	0.0128
0.0	0.0	0.0	24017.5246	6917.72	NaN	NaN	0.2236	0.0131	0.9036	0.0155	0.0277	0.027	0.0131
0.0	0.0	0.0	30025.5246	7755.72	NaN	NaN	0.2053	0.0131	0.9023	0.0156	0.0282	0.0275	0.0133
0.0	0.0	0.0	24654.5246	6445.72	NaN	NaN	0.2073	0.013	0.9022	0.0157	0.0282	0.0275	0.0133
0.0	0.0	0.0	29863.5246	8838.72	NaN	NaN	0.2284	0.0128	0.9021	0.0158	0.0283	0.0276	0.0134
0.0	0.0	0.0	21714.5246	2300.72	NaN	NaN	0.0958	0.0131	0.9018	0.0158	0.0281	0.0279	0.0133
0.0	0.0	0.0	27789.5246	5255.72	NaN	NaN	0.159	0.0131	0.9028	0.0157	0.0276	0.0277	0.0131
0.0	0.0	0.0	32709.5246	8790.72	NaN	NaN	0.2118	0.0133	0.9012	0.0159	0.028	0.0281	0.0134
0.0	0.0	0.0	25589.5246	3674.72	NaN	NaN	0.1256	0.0133	0.903	0.0155	0.0274	0.0278	0.013
0.0	0.0	0.0	30764.5246	4569.72	NaN	NaN	0.1293	0.0133	0.9025	0.0156	0.0275	0.0279	0.0131
0.0	0.0	0.0	23768.5246	6664.72	NaN	NaN	0.219	0.0132	0.9014	0.0157	0.0281	0.0283	0.0135
0.0	0.0	0.0	27268.5246	8638.72	NaN	NaN	0.2406	0.0133	0.9008	0.0155	0.0283	0.0287	0.0135
0.0	0.0	0.0	26053.5246	5402.72	NaN	NaN	0.1718	0.0132	0.9011	0.0156	0.028	0.0286	0.0135
0.0	0.0	0.0	28458.5246	5864.72	NaN	NaN	0.1709	0.0134	0.9019	0.0154	0.0275	0.0285	0.0133
0.0	0.0	0.0	24994.5246	3947.72	NaN	NaN	0.1364	0.0138	0.901	0.0154	0.0275	0.0289	0.0134
0.0	0.0	0.0	25635.5246	6148.72	NaN	NaN	0.1935	0.0138	0.902	0.0151	0.0271	0.0287	0.0132
0.0	0.0	0.0	32427.5246	5464.72	NaN	NaN	0.1442	0.0143	0.8999	0.0153	0.0276	0.0294	0.0135
0.0	0.0	0.0	26821.5246	7463.72	NaN	NaN	0.2177	0.0147	0.8995	0.0151	0.0276	0.0297	0.0134
0.0	0.0	0.0	26516.5246	4054.72	NaN	NaN	0.1326	0.0153	0.8976	0.0152	0.028	0.0304	0.0135
0.0	0.0	0.0	26461.5246	5368.72	NaN	NaN	0.1687	0.0157	0.8957	0.0152	0.0287	0.031	0.0137
0.0	0.0	0.0	27411.5246	3508.72	NaN	NaN	0.1135	0.0165	0.894	0.015	0.0291	0.0317	0.0137
0.0	0.0	0.0	31119.5246	3917.72	NaN	NaN	0.1118	0.017	0.8916	0.0151	0.0299	0.0324	0.014
0.0	0.0	0.0	25889.5246	7427.72	NaN	NaN	0.2229	0.0179	0.8885	0.0151	0.0308	0.0334	0.0142
0.0	0.0	0.0	25603.5246	6082.72	NaN	NaN	0.192	0.0187	0.8863	0.0152	0.0315	0.0341	0.0143
0.0	0.0	0.0	28480.5246	6271.72	NaN	NaN	0.1805	0.0196	0.8828	0.0153	0.0327	0.0351	0.0146
0.0	0.0	0.0	22456.5246	5015.72	NaN	NaN	0.1826	0.0202	0.8813	0.0152	0.0332	0.0354	0.0146
0.0	0.0	0.0	28888.5246	8727.72	NaN	NaN	0.232	0.0211	0.8795	0.0153	0.0339	0.0357	0.0146
0.0	0.0	0.0	25594.5246	4518.72	NaN	NaN	0.1501	0.0219	0.8778	0.0153	0.0345	0.0359	0.0146
0.0	0.0	0.0	26311.5246	4523.72	NaN	NaN	0.1467	0.0226	0.8774	0.0152	0.0347	0.0358	0.0144
0.0	0.0	0.0	30325.5246	7821.72	NaN	NaN	0.205	0.0232	0.8761	0.0152	0.0351	0.0359	0.0144
0.0	0.0	0.0	27090.5246	6583.72	NaN	NaN	0.1955	0.0238	0.8757	0.0151	0.0354	0.0358	0.0141
0.0	0.0	0.0	25844.5246	3624.72	NaN	NaN	0.123	0.024	0.8772	0.0149	0.035	0.0352	0.0137
0.0	0.0	0.0	28386.5246	4893.72	NaN	NaN	0.147	0.024	0.8781	0.0148	0.0349	0.0348	0.0135
0.0	0.0	0.0	30375.5246	4286.72	NaN	NaN	0.1237	0.0242	0.8779	0.0146	0.0353	0.0348	0.0132
0.0	0.0	0.0	28395.5246	2609.72	NaN	NaN	0.0842	0.0234	0.8816	0.0141	0.0345	0.0335	0.0128
0.0	0.0	0.0	26950.5246	6586.72	NaN	NaN	0.1964	0.023	0.8842	0.0138	0.034	0.0327	0.0124
0.0	0.0	0.0	26319.5246	2763.72	NaN	NaN	0.095	0.0224	0.8877	0.0133	0.0331	0.0316	0.0118
0.0	0.0	0.0	27052.5246	7950.72	NaN	NaN	0.2271	0.0218	0.8919	0.0129	0.0319	0.0301	0.0113
0.0	0.0	0.0	28217.5246	4895.72	NaN	NaN	0.1478	0.0215	0.8944	0.0128	0.0311	0.0293	0.0109
0.0	0.0	0.0	28065.5246	3691.72	NaN	NaN	0.1162	0.0213	0.8981	0.0125	0.0296	0.0281	0.0104
0.0	0.0	0.0	29049.5246	5746.72	NaN	NaN	0.1652	0.0209	0.8998	0.0123	0.0293	0.0276	0.0102
0.0	0.0	0.0	26132.5246	6004.72	NaN	NaN	0.1868	0.0205	0.9024	0.012	0.0285	0.0268	0.0098
0.0	0.0	0.0	27952.5246	2567.72	NaN	NaN	0.0841	0.0201	0.9041	0.0117	0.0281	0.0263	0.0096
0.0	0.0	0.0	30047.5246	6616.72	NaN	NaN	0.1805	0.0196	0.9047	0.0116	0.0284	0.0262	0.0095
0.0	0.0	0.0	23797.5246	3845.72	NaN	NaN	0.1391	0.0194	0.9055	0.0114	0.0283	0.026	0.0094
0.0	0.0	0.0	27298.5246	2855.72	NaN	NaN	0.0947	0.0189	0.9068	0.0112	0.0282	0.0256	0.0093
0.0	0.0	0.0	24366.5246	3610.72	NaN	NaN	0.1291	0.0184	0.9066	0.0112	0.0287	0.0257	0.0094
0.0	0.0	0.0	26132.5246	6634.72	NaN	NaN	0.2025	0.0181	0.9068	0.0111	0.0291	0.0256	0.0094
0.0	0.0	0.0	30202.5246	5840.72	NaN	NaN	0.162	0.0177	0.9071	0.0111	0.0292	0.0255	0.0095
0.0	0.0	0.0	28933.5246	5195.72	NaN	NaN	0.1522	0.0174	0.907	0.0111	0.0295	0.0254	0.0096
0.0	0.0	0.0	27955.5246	5796.72	NaN	NaN	0.1717	0.0174	0.9055	0.0113	0.0302	0.0259	0.0098
0.0	0.0	0.0	26566.5246	6940.72	NaN	NaN	0.2071	0.0171	0.905	0.0114	0.0305	0.0261	0.0099
0.0	0.0	0.0	32031.5246	5156.72	NaN	NaN	0.1387	0.017	0.9043	0.0116	0.0307	0.0264	0.0101
0.0	0.0	0.0	23766.5246	4415.72	NaN	NaN	0.1567	0.0168	0.9036	0.0117	0.0309	0.0267	0.0103
0.0	0.0	0.0	27689.5246	1013.72	NaN	NaN	0.0353	0.0169	0.9033	0.0117	0.0307	0.0269	0.0104
0.0	0.0	0.0	27089.5246	6264.72	NaN	NaN	0.1878	0.0168	0.9016	0.0119	0.0314	0.0276	0.0107
0.0	0.0	0.0	30444.5246	2572.72	NaN	NaN	0.0779	0.0168	0.9016	0.0118	0.0314	0.0279	0.0106
0.0	0.0	0.0	25421.5246	5433.72	NaN	NaN	0.1761	0.0167	0.9004	0.0119	0.0319	0.0283	0.0108
0.0	0.0	0.0	29417.5246	5344.72	NaN	NaN	0.1538	0.0168	0.8985	0.0119	0.0327	0.0291	0.011
0.0	0.0	0.0	24430.5246	3924.72	NaN	NaN	0.1384	0.017	0.8972	0.012	0.0329	0.0297	0.0112
0.0	0.0	0.0	27177.5246	4632.72	NaN	NaN	0.1456	0.0171	0.8964	0.012	0.0331	0.0302	0.0113
0.0	0.0	0.0	27053.5246	5735.72	NaN	NaN	0.1749	0.0178	0.8922	0.0122	0.0344	0.0317	0.0116
0.0	0.0	0.0	25407.5246	4750.72	NaN	NaN	0.1575	0.0189	0.889	0.0124	0.035	0.0329	0.0118
0.0	0.0	0.0	31315.5246	5127.72	NaN	NaN	0.1407	0.0201	0.8851	0.0128	0.0359	0.0339	0.0122
0.0	0.0	0.0	25932.5246	7330.72	NaN	NaN	0.2204	0.0217	0.8809	0.0131	0.037	0.0349	0.0124
0.0	0.0	0.0	27155.5246	4343.72	NaN	NaN	0.1379	0.0236	0.8769	0.0137	0.0377	0.0356	0.0126
0.0	0.0	0.0	32600.5246	4709.72	NaN	NaN	0.1262	0.025	0.8731	0.0143	0.0387	0.0361	0.0129
0.0	0.0	0.0	28327.5246	5636.72	NaN	NaN	0.166	0.0272	0.8673	0.015	0.0401	0.0372	0.0132
0.0	0.0	0.0	25349.5246	6522.72	NaN	NaN	0.2047	0.0287	0.8629	0.0157	0.0413	0.0379	0.0136
0.0	0.0	0.0	24406.5246	6636.72	NaN	NaN	0.2138	0.0303	0.8588	0.0163	0.0422	0.0386	0.0139
0.0	0.0	0.0	27674.5246	2407.72	NaN	NaN	0.08	0.0314	0.8565	0.0168	0.0424	0.0389	0.0141
0.0	0.0	0.0	28386.5246	5791.72	NaN	NaN	0.1695	0.0325	0.853	0.0173	0.0432	0.0395	0.0145
0.0	0.0	0.0	30855.5246	3805.72	NaN	NaN	0.1098	0.0336	0.8499	0.0177	0.0439	0.04	0.0148
0.0	0.0	0.0	28375.5246	9946.72	NaN	NaN	0.2596	0.0344	0.8471	0.018	0.0447	0.0407	0.0151
0.0	0.0	0.0	30673.5246	5775.72	NaN	NaN	0.1585	0.0349	0.845	0.0183	0.0453	0.0412	0.0154
0.0	0.0	0.0	27233.5246	7367.72	NaN	NaN	0.2129	0.0349	0.8439	0.0183	0.0458	0.0416	0.0156
0.0	0.0	0.0	29153.5246	6826.72	NaN	NaN	0.1897	0.0352	0.8423	0.0185	0.0463	0.042	0.0157
0.0	0.0	0.0	30113.5246	4744.72	NaN	NaN	0.1361	0.0345	0.8437	0.0183	0.046	0.0419	0.0156
0.0	0.0	0.0	29067.5246	7464.72	NaN	NaN	0.2043	0.0341	0.8447	0.0182	0.0456	0.0419	0.0155
0.0	0.0	0.0	27998.5246	6774.72	NaN	NaN	0.1948	0.0332	0.8465	0.0179	0.0453	0.0417	0.0154
0.0	0.0	0.0	29943.5246	4074.72	NaN	NaN	0.1198	0.0325	0.8491	0.0176	0.0446	0.0411	0.0151
0.0	0.0	0.0	31013.5246	5388.72	NaN	NaN	0.148	0.0311	0.8534	0.017	0.0436	0.0401	0.0148
0.0	0.0	0.0	24662.5246	4441.72	NaN	NaN	0.1526	0.03	0.8559	0.0166	0.0432	0.0397	0.0147
0.0	0.0	0.0	27078.5246	1869.72	NaN	NaN	0.0646	0.0287	0.8609	0.016	0.0418	0.0384	0.0143
0.0	0.0	0.0	27879.5246	5887.72	NaN	NaN	0.1744	0.0271	0.8656	0.0156	0.0405	0.0371	0.0141
0.0	0.0	0.0	31474.5246	3252.72	NaN	NaN	0.0937	0.026	0.8696	0.0152	0.0393	0.0361	0.0137
0.0	0.0	0.0	22824.5246	3968.72	NaN	NaN	0.1481	0.0243	0.8763	0.0147	0.0371	0.0343	0.0133
0.0	0.0	0.0	28904.5246	7220.72	NaN	NaN	0.1999	0.0232	0.8806	0.0144	0.0356	0.033	0.013
0.0	0.0	0.0	26837.5246	3843.72	NaN	NaN	0.1253	0.0222	0.8853	0.0141	0.034	0.0317	0.0126
0.0	0.0	0.0	28200.5246	4943.72	NaN	NaN	0.1492	0.021	0.8916	0.0137	0.0318	0.0298	0.0121
0.0	0.0	0.0	30523.5246	3177.72	NaN	NaN	0.0943	0.0203	0.8949	0.0136	0.0306	0.0288	0.0119
0.0	0.0	0.0	25901.5246	5817.72	NaN	NaN	0.1834	0.0199	0.8975	0.0133	0.0297	0.0281	0.0116
0.0	0.0	0.0	27976.5246	6637.72	NaN	NaN	0.1918	0.0193	0.9005	0.0131	0.0285	0.0271	0.0113
0.0	0.0	0.0	31044.5246	5331.72	NaN	NaN	0.1466	0.0188	0.9032	0.013	0.0276	0.0262	0.0111
0.0	0.0	0.0	27458.5246	7991.72	NaN	NaN	0.2254	0.0186	0.9055	0.0129	0.0268	0.0254	0.0109
0.0	0.0	0.0	26815.5246	4297.72	NaN	NaN	0.1381	0.0183	0.9073	0.0128	0.0261	0.0247	0.0108
0.0	0.0	0.0	32036.5246	5740.72	NaN	NaN	0.152	0.0182	0.9083	0.0127	0.0258	0.0244	0.0107
0.0	0.0	0.0	29839.5246	6706.72	NaN	NaN	0.1835	0.018	0.9089	0.0127	0.0256	0.0241	0.0106
0.0	0.0	0.0	30352.5246	6832.72	NaN	NaN	0.1837	0.018	0.9092	0.0127	0.0256	0.024	0.0106
0.0	0.0	0.0	26850.5246	4124.72	NaN	NaN	0.1332	0.0179	0.909	0.0127	0.0258	0.024	0.0106
0.0	0.0	0.0	26656.5246	4053.72	NaN	NaN	0.132	0.0178	0.909	0.0127	0.026	0.024	0.0105
0.0	0.0	0.0	29132.5246	4375.72	NaN	NaN	0.1306	0.0177	0.9088	0.0127	0.0262	0.0241	0.0106
0.0	0.0	0.0	25770.5246	6192.72	NaN	NaN	0.1937	0.0175	0.9089	0.0126	0.0264	0.0241	0.0105
0.0	0.0	0.0	30414.5246	6621.72	NaN	NaN	0.1788	0.0173	0.9087	0.0127	0.0266	0.0241	0.0106
0.0	0.0	0.0	27645.5246	7608.72	NaN	NaN	0.2158	0.0171	0.909	0.0127	0.0266	0.024	0.0106
0.0	0.0	0.0	32474.5246	3945.72	NaN	NaN	0.1083	0.017	0.9094	0.0126	0.0266	0.0239	0.0105
0.0	0.0	0.0	25724.5246	6451.72	NaN	NaN	0.2005	0.0167	0.9096	0.0126	0.0267	0.0239	0.0105
0.0	0.0	0.0	26124.5246	4239.72	NaN	NaN	0.1396	0.0165	0.9101	0.0125	0.0267	0.0238	0.0104
0.0	0.0	0.0	26095.5246	4887.72	NaN	NaN	0.1578	0.0163	0.9097	0.0126	0.027	0.0239	0.0105
0.0	0.0	0.0	24458.5246	6345.72	NaN	NaN	0.206	0.016	0.9104	0.0125	0.0269	0.0238	0.0104
0.0	0.0	0.0	27784.5246	4333.72	NaN	NaN	0.1349	0.016	0.9098	0.0126	0.0273	0.0239	0.0105
0.0	0.0	0.0	27465.5246	3436.72	NaN	NaN	0.1112	0.0159	0.9098	0.0126	0.0273	0.0239	0.0105
0.0	0.0	0.0	29869.5246	4194.72	NaN	NaN	0.1231	0.0159	0.9088	0.0127	0.0278	0.0242	0.0106
0.0	0.0	0.0	27890.5246	3909.72	NaN	NaN	0.1229	0.0161	0.9075	0.0128	0.0284	0.0246	0.0107
0.0	0.0	0.0	26889.5246	7213.72	NaN	NaN	0.2115	0.0162	0.9058	0.0129	0.0291	0.0252	0.0109
0.0	0.0	0.0	30201.5246	5727.72	NaN	NaN	0.1594	0.0166	0.904	0.013	0.0296	0.0257	0.011
0.0	0.0	0.0	31769.5246	4677.72	NaN	NaN	0.1283	0.017	0.9017	0.0131	0.0305	0.0265	0.0112
0.0	0.0	0.0	29121.5246	6032.72	NaN	NaN	0.1716	0.0174	0.8993	0.0132	0.0314	0.0273	0.0114
0.0	0.0	0.0	29166.5246	3885.72	NaN	NaN	0.1176	0.0178	0.8973	0.0133	0.0321	0.0279	0.0116
0.0	0.0	0.0	28766.5246	3793.72	NaN	NaN	0.1165	0.0184	0.8952	0.0135	0.0326	0.0287	0.0117
0.0	0.0	0.0	24400.5246	4448.72	NaN	NaN	0.1542	0.0187	0.894	0.0136	0.0328	0.029	0.0119
0.0	0.0	0.0	25429.5246	9590.72	NaN	NaN	0.2739	0.0188	0.8934	0.0137	0.0329	0.0291	0.012
0.0	0.0	0.0	24240.5246	4555.72	NaN	NaN	0.1582	0.0187	0.8952	0.0136	0.032	0.0286	0.0119
0.0	0.0	0.0	27411.5246	5948.72	NaN	NaN	0.1783	0.0185	0.8973	0.0135	0.0309	0.0281	0.0118
0.0	0.0	0.0	28346.5246	3516.72	NaN	NaN	0.1104	0.0185	0.8972	0.0137	0.0307	0.0279	0.0119
0.0	0.0	0.0	26660.5246	7571.72	NaN	NaN	0.2212	0.0182	0.8995	0.0135	0.0298	0.0272	0.0118
0.0	0.0	0.0	26911.5246	5913.72	NaN	NaN	0.1802	0.0179	0.9021	0.0135	0.0285	0.0263	0.0117
0.0	0.0	0.0	24069.5246	1958.72	NaN	NaN	0.0753	0.0175	0.9048	0.0134	0.0274	0.0253	0.0115
0.0	0.0	0.0	25675.5246	5346.72	NaN	NaN	0.1724	0.0173	0.9053	0.0134	0.0273	0.0251	0.0116
0.0	0.0	0.0	30816.5246	9854.72	NaN	NaN	0.2423	0.0168	0.9075	0.0132	0.0267	0.0244	0.0115
0.0	0.0	0.0	31588.5246	4956.72	NaN	NaN	0.1356	0.0165	0.9087	0.0132	0.0262	0.0239	0.0114
0.0	0.0	0.0	28527.5246	4153.72	NaN	NaN	0.1271	0.0162	0.9092	0.0134	0.0261	0.0236	0.0116
0.0	0.0	0.0	25225.5246	4542.72	NaN	NaN	0.1526	0.0161	0.9089	0.0136	0.0261	0.0235	0.0117
0.0	0.0	0.0	28979.5246	5924.72	NaN	NaN	0.1697	0.0158	0.9093	0.0137	0.026	0.0233	0.0119
0.0	0.0	0.0	21551.5246	7471.72	NaN	NaN	0.2574	0.015	0.9098	0.014	0.026	0.0232	0.012
0.0	0.0	0.0	23172.5246	5436.72	NaN	NaN	0.19	0.0148	0.909	0.0143	0.0262	0.0235	0.0122
0.0	0.0	0.0	30657.5246	6291.72	NaN	NaN	0.1703	0.0146	0.9065	0.0148	0.0271	0.0242	0.0128
0.0	0.0	0.0	28787.5246	7327.72	NaN	NaN	0.2029	0.0144	0.9048	0.0151	0.0279	0.0248	0.0131
0.0	0.0	0.0	26251.5246	6954.72	NaN	NaN	0.2094	0.0143	0.9021	0.0156	0.0288	0.0255	0.0136
0.0	0.0	0.0	27733.5246	6896.72	NaN	NaN	0.1992	0.0143	0.8992	0.016	0.03	0.0263	0.0141
0.0	0.0	0.0	29373.5246	2338.72	NaN	NaN	0.0737	0.0146	0.8963	0.0164	0.031	0.0271	0.0146
0.0	0.0	0.0	26650.5246	5177.72	NaN	NaN	0.1627	0.0148	0.8934	0.0167	0.0321	0.028	0.015
0.0	0.0	0.0	26513.5246	4140.72	NaN	NaN	0.1351	0.0151	0.8905	0.0169	0.0333	0.0288	0.0153
0.0	0.0	0.0	27936.5246	6395.72	NaN	NaN	0.1863	0.0154	0.8867	0.0172	0.035	0.0299	0.0158
0.0	0.0	0.0	29227.5246	7078.72	NaN	NaN	0.195	0.0159	0.8822	0.0176	0.0369	0.0311	0.0162
0.0	0.0	0.0	30188.5246	7025.72	NaN	NaN	0.1888	0.0163	0.879	0.0179	0.0384	0.0319	0.0165
0.0	0.0	0.0	29143.5246	7620.72	NaN	NaN	0.2073	0.0168	0.8756	0.0182	0.04	0.0327	0.0168
0.0	0.0	0.0	25429.5246	6959.72	NaN	NaN	0.2149	0.0172	0.8733	0.0184	0.041	0.0331	0.017
0.0	0.0	0.0	26287.5246	9529.72	NaN	NaN	0.2661	0.0179	0.8713	0.0186	0.0415	0.0336	0.0171
0.0	0.0	0.0	31510.5246	7698.72	NaN	NaN	0.1963	0.0189	0.8696	0.0189	0.0415	0.0338	0.0172
0.0	0.0	0.0	28010.5246	5470.72	NaN	NaN	0.1634	0.02	0.8689	0.0191	0.0409	0.0339	0.0172
0.0	0.0	0.0	28758.5246	7125.72	NaN	NaN	0.1986	0.0209	0.8689	0.0192	0.0402	0.0337	0.0171
0.0	0.0	0.0	24577.5246	3330.72	NaN	NaN	0.1193	0.0216	0.868	0.0194	0.04	0.0337	0.0173
0.0	0.0	0.0	26738.5246	9749.72	NaN	NaN	0.2672	0.0217	0.8696	0.0191	0.0392	0.0332	0.0171
0.0	0.0	0.0	25553.5246	8719.72	NaN	NaN	0.2544	0.0221	0.8692	0.0195	0.0388	0.0331	0.0174
0.0	0.0	0.0	31831.5246	5850.72	NaN	NaN	0.1553	0.0226	0.8701	0.0194	0.0377	0.0329	0.0173
0.0	0.0	0.0	25599.5246	4659.72	NaN	NaN	0.154	0.0229	0.8694	0.0198	0.0374	0.0329	0.0175
0.0	0.0	0.0	31142.5246	5678.72	NaN	NaN	0.1542	0.023	0.8708	0.0197	0.0365	0.0326	0.0173
0.0	0.0	0.0	27530.5246	7294.72	NaN	NaN	0.2095	0.023	0.8713	0.0198	0.0361	0.0324	0.0174
0.0	0.0	0.0	31137.5246	3974.72	NaN	NaN	0.1132	0.023	0.873	0.0199	0.0351	0.0318	0.0172
0.0	0.0	0.0	32065.5246	4634.72	NaN	NaN	0.1263	0.0233	0.8725	0.02	0.035	0.0319	0.0173
0.0	0.0	0.0	31133.5246	7524.72	NaN	NaN	0.1946	0.0232	0.8735	0.02	0.0347	0.0316	0.0171
0.0	0.0	0.0	29007.5246	4949.72	NaN	NaN	0.1458	0.023	0.8734	0.02	0.0348	0.0316	0.0171
0.0	0.0	0.0	24410.5246	5696.72	NaN	NaN	0.1892	0.0231	0.8726	0.0201	0.0348	0.0319	0.0173
0.0	0.0	0.0	25658.5246	7972.72	NaN	NaN	0.2371	0.0238	0.8678	0.0208	0.036	0.0333	0.0181
0.0	0.0	0.0	25205.5246	6436.72	NaN	NaN	0.2034	0.0251	0.8637	0.0214	0.0366	0.0345	0.0187
0.0	0.0	0.0	20525.5246	3488.72	NaN	NaN	0.1453	0.0261	0.8602	0.0219	0.037	0.0354	0.0194
0.0	0.0	0.0	19950.5246	3274.72	NaN	NaN	0.141	0.0267	0.8579	0.0222	0.0375	0.036	0.0197
0.0	0.0	0.0	15043.5246	3370.72	NaN	NaN	0.183	0.027	0.8563	0.0223	0.038	0.0365	0.0199
0.0	0.0	0.0	17671.5246	6690.72	NaN	NaN	0.2746	0.0267	0.8559	0.0223	0.0384	0.0368	0.02
0.0	0.0	0.0	22903.5246	6111.72	NaN	NaN	0.2106	0.0264	0.8555	0.0222	0.0389	0.0371	0.02
0.0	0.0	0.0	24575.5246	3429.72	NaN	NaN	0.1225	0.0267	0.8537	0.0222	0.0396	0.0377	0.0202
0.0	0.0	0.0	22786.5246	2855.72	NaN	NaN	0.1114	0.0269	0.852	0.0223	0.0404	0.0381	0.0204
0.0	0.0	0.0	20780.5246	5466.72	NaN	NaN	0.2083	0.0269	0.8506	0.0222	0.0412	0.0385	0.0206
0.0	0.0	0.0	24404.5246	4828.72	NaN	NaN	0.1652	0.0267	0.8501	0.0223	0.0417	0.0386	0.0207
0.0	0.0	0.0	28033.5246	8130.72	NaN	NaN	0.2248	0.026	0.8507	0.0222	0.0422	0.0381	0.0208
0.0	0.0	0.0	25656.5246	5984.72	NaN	NaN	0.1891	0.0256	0.851	0.0222	0.0425	0.0377	0.0209
0.0	0.0	0.0	22403.5246	4539.72	NaN	NaN	0.1685	0.0254	0.8507	0.0223	0.0429	0.0376	0.021
0.0	0.0	0.0	22690.5246	2481.72	NaN	NaN	0.0986	0.025	0.8518	0.0221	0.0429	0.0371	0.021
0.0	0.0	0.0	19529.5246	3019.72	NaN	NaN	0.1339	0.0241	0.8552	0.0217	0.0422	0.0361	0.0207
0.0	0.0	0.0	25764.5246	7311.72	NaN	NaN	0.2211	0.0235	0.8597	0.0212	0.0406	0.0349	0.0202
0.0	0.0	0.0	22054.5246	1448.72	NaN	NaN	0.0616	0.0233	0.8609	0.0214	0.04	0.0343	0.0201
0.0	0.0	0.0	31269.5246	4725.72	NaN	NaN	0.1313	0.0229	0.8646	0.0208	0.0387	0.0335	0.0194
0.0	0.0	0.0	27553.5246	9766.72	NaN	NaN	0.2617	0.0223	0.865	0.021	0.039	0.0332	0.0196
0.0	0.0	0.0	27078.5246	6332.72	NaN	NaN	0.1895	0.0217	0.8709	0.0199	0.0372	0.0321	0.0183
0.0	0.0	0.0	23531.5246	2380.72	NaN	NaN	0.0919	0.0208	0.8761	0.0194	0.0355	0.0305	0.0175
0.0	0.0	0.0	31834.5246	4352.72	NaN	NaN	0.1203	0.0205	0.8782	0.0192	0.0347	0.0303	0.0171
0.0	0.0	0.0	26885.5246	5563.72	NaN	NaN	0.1715	0.0203	0.8799	0.019	0.0342	0.0298	0.0168
0.0	0.0	0.0	22989.5246	5266.72	NaN	NaN	0.1864	0.0197	0.8853	0.0183	0.0324	0.0284	0.0159
0.0	0.0	0.0	27800.5246	2616.72	NaN	NaN	0.086	0.0193	0.8872	0.0183	0.0318	0.0277	0.0157
0.0	0.0	0.0	23149.5246	3399.72	NaN	NaN	0.1281	0.0189	0.8904	0.0177	0.0308	0.027	0.0151
0.0	0.0	0.0	26926.5246	5651.72	NaN	NaN	0.1735	0.0182	0.8919	0.0175	0.0307	0.0266	0.015
0.0	0.0	0.0	23645.5246	6137.72	NaN	NaN	0.2061	0.0174	0.8952	0.0171	0.0301	0.0257	0.0146
0.0	0.0	0.0	24908.5246	4313.72	NaN	NaN	0.1476	0.0171	0.8975	0.0168	0.0294	0.0251	0.0142
0.0	0.0	0.0	22792.5246	3999.72	NaN	NaN	0.1493	0.0168	0.8991	0.0166	0.0291	0.0244	0.014
0.0	0.0	0.0	23179.5246	3599.72	NaN	NaN	0.1344	0.0167	0.9	0.0162	0.029	0.0243	0.0137
0.0	0.0	0.0	24493.5246	3106.72	NaN	NaN	0.1126	0.0169	0.9002	0.0161	0.029	0.0243	0.0136
0.0	0.0	0.0	24995.5246	2423.72	NaN	NaN	0.0884	0.0168	0.9003	0.0158	0.0293	0.0243	0.0135
0.0	0.0	0.0	23569.5246	4854.72	NaN	NaN	0.1708	0.0173	0.8979	0.016	0.0302	0.025	0.0136
0.0	0.0	0.0	21468.5246	5479.72	NaN	NaN	0.2033	0.0177	0.8951	0.0162	0.0315	0.0258	0.0138
0.0	0.0	0.0	25849.5246	8141.72	NaN	NaN	0.2395	0.0182	0.8917	0.0163	0.0329	0.0268	0.0141
0.0	0.0	0.0	23781.5246	4140.72	NaN	NaN	0.1483	0.019	0.8888	0.0166	0.0338	0.0275	0.0142
0.0	0.0	0.0	22155.5246	6418.72	NaN	NaN	0.2246	0.0202	0.8865	0.0169	0.0342	0.0279	0.0144
0.0	0.0	0.0	25065.5246	824.72	NaN	NaN	0.0319	0.0214	0.882	0.0176	0.0352	0.0288	0.0149
0.0	0.0	0.0	24975.5246	5798.72	NaN	NaN	0.1884	0.0223	0.8806	0.0177	0.0353	0.0291	0.0149
0.0	0.0	0.0	28625.5246	3779.72	NaN	NaN	0.1166	0.0236	0.8781	0.0183	0.0353	0.0295	0.0152
0.0	0.0	0.0	28434.5246	3925.72	NaN	NaN	0.1213	0.0243	0.8753	0.0189	0.0359	0.0301	0.0156
0.0	0.0	0.0	26655.5246	4441.72	NaN	NaN	0.1428	0.0247	0.8744	0.019	0.0359	0.0303	0.0156
0.0	0.0	0.0	27590.5246	6912.72	NaN	NaN	0.2003	0.0249	0.8728	0.0194	0.0364	0.0306	0.0159
0.0	0.0	0.0	26159.5246	3385.72	NaN	NaN	0.1146	0.0257	0.8702	0.0199	0.0368	0.0312	0.0162
0.0	0.0	0.0	23475.5246	4354.72	NaN	NaN	0.1565	0.0259	0.8681	0.0204	0.0374	0.0316	0.0167
0.0	0.0	0.0	28456.5246	8084.72	NaN	NaN	0.2212	0.0271	0.8641	0.0212	0.0382	0.0326	0.0168
0.0	0.0	0.0	23532.5246	2119.72	NaN	NaN	0.0826	0.028	0.8616	0.0219	0.0383	0.0329	0.0172
0.0	0.0	0.0	23900.5246	3911.72	NaN	NaN	0.1406	0.0284	0.8603	0.0225	0.038	0.0331	0.0177
0.0	0.0	0.0	26725.5246	5253.72	NaN	NaN	0.1643	0.0286	0.8592	0.0231	0.0376	0.0334	0.0181
0.0	0.0	0.0	27972.5246	7110.72	NaN	NaN	0.2027	0.0287	0.8591	0.0235	0.0367	0.0336	0.0183
0.0	0.0	0.0	30905.5246	5143.72	NaN	NaN	0.1427	0.028	0.8595	0.0238	0.0363	0.0338	0.0187
0.0	0.0	0.0	25986.5246	3197.72	NaN	NaN	0.1096	0.0273	0.8559	0.025	0.0361	0.0359	0.0199
0.0	0.0	0.0	30142.5246	1903.72	NaN	NaN	0.0594	0.0268	0.8584	0.0239	0.0361	0.0354	0.0194
0.0	0.0	0.0	29151.5246	2443.72	NaN	NaN	0.0773	0.0266	0.8575	0.0236	0.0367	0.0359	0.0196
0.0	0.0	0.0	25507.5246	3977.72	NaN	NaN	0.1349	0.0266	0.858	0.0235	0.0366	0.0357	0.0196
0.0	0.0	0.0	29542.5246	4170.72	NaN	NaN	0.1237	0.0265	0.8576	0.0238	0.0367	0.0355	0.0198
0.0	0.0	0.0	28749.5246	2191.72	NaN	NaN	0.0708	0.0258	0.8608	0.0236	0.0356	0.0341	0.02
0.0	0.0	0.0	23277.5246	6874.72	NaN	NaN	0.228	0.0252	0.8637	0.0232	0.0349	0.0328	0.0203
0.0	0.0	0.0	30646.5246	5074.72	NaN	NaN	0.1421	0.0254	0.8643	0.0228	0.0347	0.0321	0.0208
0.0	0.0	0.0	26934.5246	5589.72	NaN	NaN	0.1719	0.0255	0.8652	0.0223	0.0344	0.0315	0.0212
0.0	0.0	0.0	25136.5246	4607.72	NaN	NaN	0.1549	0.0255	0.8656	0.0219	0.0343	0.0311	0.0215
0.0	0.0	0.0	26573.5246	2797.72	NaN	NaN	0.0953	0.0255	0.8654	0.0218	0.0345	0.031	0.0217
0.0	0.0	0.0	27618.5246	5688.72	NaN	NaN	0.1708	0.0255	0.8649	0.0217	0.035	0.0311	0.0218
0.0	0.0	0.0	24296.5246	1920.72	NaN	NaN	0.0733	0.0255	0.8644	0.0217	0.0354	0.0311	0.0219
0.0	0.0	0.0	27526.5246	4983.72	NaN	NaN	0.1533	0.0255	0.8634	0.0219	0.0357	0.0313	0.0221
0.0	0.0	0.0	30166.5246	6212.72	NaN	NaN	0.1708	0.0257	0.863	0.022	0.0357	0.0314	0.0222
0.0	0.0	0.0	25226.5246	3078.72	NaN	NaN	0.1088	0.0256	0.8634	0.022	0.0356	0.0311	0.0222
0.0	0.0	0.0	26303.5246	5152.72	NaN	NaN	0.1638	0.0256	0.8635	0.0221	0.0354	0.031	0.0223
0.0	0.0	0.0	22060.5246	2804.72	NaN	NaN	0.1128	0.0257	0.8644	0.0221	0.035	0.0306	0.0223
0.0	0.0	0.0	29059.5246	4843.72	NaN	NaN	0.1429	0.0257	0.865	0.0222	0.0346	0.0302	0.0223
0.0	0.0	0.0	29410.5246	6096.72	NaN	NaN	0.1717	0.0259	0.8651	0.0225	0.0342	0.0299	0.0224
0.0	0.0	0.0	25017.5246	9132.72	NaN	NaN	0.2674	0.0261	0.8658	0.0226	0.0337	0.0295	0.0223
0.0	0.0	0.0	29410.5246	5485.72	NaN	NaN	0.1572	0.0265	0.8663	0.0226	0.0332	0.0292	0.0222
0.0	0.0	0.0	25513.5246	2171.72	NaN	NaN	0.0784	0.0268	0.867	0.0226	0.0327	0.0287	0.0221
0.0	0.0	0.0	34304.5246	3629.72	NaN	NaN	0.0957	0.027	0.8675	0.0226	0.0323	0.0285	0.0221
0.0	0.0	0.0	30597.5246	7227.72	NaN	NaN	0.1911	0.0273	0.8675	0.0226	0.0321	0.0284	0.022
0.0	0.0	0.0	29338.5246	2479.72	NaN	NaN	0.0779	0.0274	0.8679	0.0225	0.0319	0.0283	0.022
0.0	0.0	0.0	31070.5246	8947.72	NaN	NaN	0.2236	0.0275	0.8682	0.0224	0.0317	0.0283	0.0219
0.0	0.0	0.0	27536.5246	4046.72	NaN	NaN	0.1281	0.0276	0.8682	0.0224	0.0317	0.0282	0.0219
0.0	0.0	0.0	29205.5246	5766.72	NaN	NaN	0.1649	0.0277	0.8675	0.0225	0.032	0.0282	0.022
0.0	0.0	0.0	29006.5246	9466.72	NaN	NaN	0.2461	0.0277	0.8668	0.0227	0.0324	0.0284	0.022
0.0	0.0	0.0	22505.5246	1426.72	NaN	NaN	0.0596	0.028	0.8665	0.0226	0.0328	0.0284	0.0218
0.0	0.0	0.0	26344.5246	7175.72	NaN	NaN	0.2141	0.0284	0.8655	0.0226	0.0334	0.0284	0.0216
0.0	0.0	0.0	22842.5246	6426.72	NaN	NaN	0.2196	0.0285	0.865	0.0227	0.0339	0.0285	0.0215
0.0	0.0	0.0	28444.5246	5652.72	NaN	NaN	0.1658	0.0283	0.866	0.0225	0.0338	0.0281	0.0212
0.0	0.0	0.0	26645.5246	7004.72	NaN	NaN	0.2082	0.0284	0.8657	0.0224	0.0344	0.0281	0.021
0.0	0.0	0.0	30520.5246	4672.72	NaN	NaN	0.1328	0.028	0.8676	0.0221	0.034	0.0276	0.0207
0.0	0.0	0.0	27656.5246	5257.72	NaN	NaN	0.1597	0.0276	0.869	0.0219	0.0338	0.0272	0.0205
0.0	0.0	0.0	26527.5246	2449.72	NaN	NaN	0.0845	0.0272	0.8705	0.0217	0.0333	0.0269	0.0203
0.0	0.0	0.0	27639.5246	5136.72	NaN	NaN	0.1567	0.0269	0.872	0.0216	0.0328	0.0266	0.0202
0.0	0.0	0.0	27318.5246	4358.72	NaN	NaN	0.1376	0.0264	0.8732	0.0215	0.0321	0.0265	0.0203
0.0	0.0	0.0	27903.5246	1092.72	NaN	NaN	0.0377	0.0262	0.8737	0.0215	0.0317	0.0265	0.0203
0.0	0.0	0.0	27216.5246	10764.72	NaN	NaN	0.2834	0.0261	0.8742	0.0214	0.0313	0.0267	0.0203
0.0	0.0	0.0	26715.5246	4762.72	NaN	NaN	0.1513	0.0259	0.8746	0.0214	0.0309	0.0267	0.0204
0.0	0.0	0.0	26034.5246	3629.72	NaN	NaN	0.1224	0.0259	0.8752	0.0213	0.0305	0.0268	0.0204
0.0	0.0	0.0	27606.5246	2849.72	NaN	NaN	0.0936	0.026	0.8744	0.0213	0.0304	0.0272	0.0206
0.0	0.0	0.0	31452.5246	5226.72	NaN	NaN	0.1425	0.0261	0.8739	0.0214	0.0301	0.0277	0.0208
0.0	0.0	0.0	26014.5246	4761.72	NaN	NaN	0.1547	0.0262	0.874	0.0213	0.0297	0.0279	0.0209
0.0	0.0	0.0	31907.5246	5538.72	NaN	NaN	0.1479	0.0265	0.8733	0.0212	0.0295	0.0284	0.0211
0.0	0.0	0.0	22589.5246	4025.72	NaN	NaN	0.1513	0.0266	0.8733	0.0213	0.0293	0.0283	0.0212
0.0	0.0	0.0	27038.5246	6004.72	NaN	NaN	0.1817	0.0266	0.8732	0.0213	0.0293	0.0283	0.0212
0.0	0.0	0.0	26546.5246	2314.72	NaN	NaN	0.0802	0.0269	0.8722	0.0216	0.0294	0.0285	0.0214
0.0	0.0	0.0	29192.5246	4228.72	NaN	NaN	0.1265	0.027	0.8718	0.0217	0.0294	0.0285	0.0214
0.0	0.0	0.0	29778.5246	6196.72	NaN	NaN	0.1722	0.027	0.8721	0.0219	0.0291	0.0284	0.0216
0.0	0.0	0.0	27623.5246	8116.72	NaN	NaN	0.2271	0.0264	0.8739	0.022	0.0283	0.0278	0.0216
0.0	0.0	0.0	25481.5246	6958.72	NaN	NaN	0.2145	0.0258	0.8763	0.022	0.0272	0.027	0.0216
0.0	0.0	0.0	31373.5246	5874.72	NaN	NaN	0.1577	0.0249	0.8792	0.022	0.026	0.0262	0.0217
0.0	0.0	0.0	26611.5246	8188.72	NaN	NaN	0.2353	0.0242	0.882	0.0219	0.0249	0.0253	0.0217
0.0	0.0	0.0	23263.5246	2250.72	NaN	NaN	0.0882	0.0234	0.8845	0.0219	0.0241	0.0244	0.0217
0.0	0.0	0.0	27048.5246	6720.72	NaN	NaN	0.199	0.0228	0.8867	0.0218	0.0233	0.0237	0.0217
0.0	0.0	0.0	26790.5246	7147.72	NaN	NaN	0.2106	0.0223	0.8885	0.0217	0.0227	0.023	0.0217
0.0	0.0	0.0	28813.5246	7223.72	NaN	NaN	0.2005	0.022	0.8901	0.0215	0.0223	0.0224	0.0216
0.0	0.0	0.0	27575.5246	6516.72	NaN	NaN	0.1911	0.0218	0.891	0.0214	0.0221	0.0221	0.0216
0.0	0.0	0.0	30151.5246	4795.72	NaN	NaN	0.1372	0.0216	0.892	0.0212	0.0219	0.0217	0.0215
0.0	0.0	0.0	27430.5246	4480.72	NaN	NaN	0.1404	0.0215	0.8927	0.0211	0.0218	0.0215	0.0215
0.0	0.0	0.0	28262.5246	5503.72	NaN	NaN	0.163	0.0213	0.8931	0.021	0.0217	0.0214	0.0215
0.0	0.0	0.0	25605.5246	4111.72	NaN	NaN	0.1384	0.0213	0.8937	0.0209	0.0216	0.0212	0.0215
0.0	0.0	0.0	28300.5246	2639.72	NaN	NaN	0.0853	0.0212	0.8939	0.0208	0.0215	0.0211	0.0215
0.0	0.0	0.0	28755.5246	4418.72	NaN	NaN	0.1332	0.021	0.8943	0.0208	0.0213	0.0211	0.0214
0.0	0.0	0.0	26733.5246	5588.72	NaN	NaN	0.1729	0.021	0.8946	0.0207	0.0213	0.021	0.0214
0.0	0.0	0.0	27354.5246	2994.72	NaN	NaN	0.0987	0.0209	0.8948	0.0207	0.0214	0.021	0.0212
0.0	0.0	0.0	26320.5246	4641.72	NaN	NaN	0.1499	0.0209	0.8949	0.0207	0.0214	0.0209	0.0212
0.0	0.0	0.0	24548.5246	4093.72	NaN	NaN	0.1429	0.0209	0.8948	0.0207	0.0215	0.0209	0.0212
0.0	0.0	0.0	28736.5246	5775.72	NaN	NaN	0.1674	0.021	0.8942	0.0208	0.0217	0.021	0.0213
0.0	0.0	0.0	22245.5246	8195.72	NaN	NaN	0.2692	0.021	0.894	0.0208	0.0218	0.0211	0.0213
0.0	0.0	0.0	29145.5246	2079.72	NaN	NaN	0.0666	0.021	0.8937	0.0209	0.022	0.0211	0.0214
0.0	0.0	0.0	26232.5246	6485.72	NaN	NaN	0.1982	0.021	0.8935	0.021	0.022	0.0211	0.0214
0.0	0.0	0.0	24782.5246	3232.72	NaN	NaN	0.1154	0.021	0.8931	0.0211	0.0221	0.0211	0.0215
0.0	0.0	0.0	26977.5246	3146.72	NaN	NaN	0.1045	0.0211	0.893	0.0212	0.0222	0.0211	0.0215
0.0	0.0	0.0	27267.5246	5934.72	NaN	NaN	0.1787	0.0211	0.8924	0.0213	0.0224	0.0212	0.0216
0.0	0.0	0.0	29108.5246	7543.72	NaN	NaN	0.2058	0.0211	0.8929	0.0212	0.0224	0.0211	0.0214
0.0	0.0	0.0	27923.5246	4884.72	NaN	NaN	0.1489	0.021	0.893	0.0212	0.0225	0.0209	0.0213
0.0	0.0	0.0	28617.5246	6113.72	NaN	NaN	0.176	0.0209	0.8931	0.0213	0.0227	0.0208	0.0213
0.0	0.0	0.0	27064.5246	6505.72	NaN	NaN	0.1938	0.021	0.893	0.0212	0.023	0.0207	0.0211
0.0	0.0	0.0	28207.5246	3701.72	NaN	NaN	0.116	0.0213	0.8919	0.0212	0.0235	0.0209	0.0211
0.0	0.0	0.0	25016.5246	6686.72	NaN	NaN	0.2109	0.0218	0.891	0.0212	0.024	0.0211	0.021
0.0	0.0	0.0	31460.5246	9096.72	NaN	NaN	0.2243	0.022	0.89	0.0213	0.0244	0.0213	0.0211
0.0	0.0	0.0	27641.5246	5819.72	NaN	NaN	0.1739	0.0222	0.8892	0.0214	0.0247	0.0214	0.021
0.0	0.0	0.0	24222.5246	4823.72	NaN	NaN	0.1661	0.0225	0.8885	0.0214	0.025	0.0216	0.021
0.0	0.0	0.0	25645.5246	3773.72	NaN	NaN	0.1283	0.0228	0.8878	0.0214	0.0253	0.0217	0.0209
0.0	0.0	0.0	23171.5246	4051.72	NaN	NaN	0.1488	0.0228	0.8879	0.0214	0.0254	0.0216	0.0209
0.0	0.0	0.0	25553.5246	4066.72	NaN	NaN	0.1373	0.0229	0.8876	0.0214	0.0256	0.0217	0.0208
0.0	0.0	0.0	27554.5246	4123.72	NaN	NaN	0.1302	0.0229	0.8873	0.0215	0.0257	0.0218	0.0207
0.0	0.0	0.0	30014.5246	5127.72	NaN	NaN	0.1459	0.0227	0.8879	0.0214	0.0258	0.0218	0.0205
0.0	0.0	0.0	23486.5246	3636.72	NaN	NaN	0.1341	0.0225	0.8882	0.0214	0.0259	0.0217	0.0203
0.0	0.0	0.0	23187.5246	3228.72	NaN	NaN	0.1222	0.0222	0.889	0.0213	0.0259	0.0215	0.0201
0.0	0.0	0.0	28832.5246	1213.72	NaN	NaN	0.0404	0.0221	0.8891	0.0213	0.026	0.0215	0.02
0.0	0.0	0.0	28283.5246	3019.72	NaN	NaN	0.0965	0.0221	0.889	0.0213	0.026	0.0216	0.02
0.0	0.0	0.0	27897.5246	7838.72	NaN	NaN	0.2193	0.0222	0.8882	0.0214	0.0262	0.0219	0.0201
0.0	0.0	0.0	28123.5246	7657.72	NaN	NaN	0.214	0.0222	0.8884	0.0213	0.026	0.022	0.0201
0.0	0.0	0.0	29328.5246	2158.72	NaN	NaN	0.0686	0.0222	0.8886	0.0213	0.0259	0.022	0.0201
0.0	0.0	0.0	27334.5246	4026.72	NaN	NaN	0.1284	0.0221	0.8886	0.0214	0.0256	0.0221	0.0202
0.0	0.0	0.0	25174.5246	2865.72	NaN	NaN	0.1022	0.0221	0.8885	0.0214	0.0254	0.0222	0.0203
0.0	0.0	0.0	26944.5246	8463.72	NaN	NaN	0.239	0.022	0.8887	0.0214	0.0251	0.0223	0.0205
0.0	0.0	0.0	27210.5246	5564.72	NaN	NaN	0.1698	0.0218	0.8894	0.0214	0.0246	0.0223	0.0205
0.0	0.0	0.0	27829.5246	7860.72	NaN	NaN	0.2202	0.0216	0.8902	0.0213	0.0243	0.0222	0.0204
0.0	0.0	0.0	26326.5246	1175.72	NaN	NaN	0.0427	0.0215	0.8903	0.0213	0.0242	0.0222	0.0205
0.0	0.0	0.0	26819.5246	4239.72	NaN	NaN	0.1365	0.0214	0.8906	0.0213	0.024	0.0222	0.0206
0.0	0.0	0.0	26869.5246	5237.72	NaN	NaN	0.1631	0.0213	0.8907	0.0213	0.0239	0.0223	0.0206
0.0	0.0	0.0	28590.5246	5517.72	NaN	NaN	0.1618	0.0212	0.8908	0.0212	0.0237	0.0223	0.0207
0.0	0.0	0.0	26247.5246	7623.72	NaN	NaN	0.2251	0.0212	0.8908	0.0212	0.0237	0.0224	0.0207
0.0	0.0	0.0	28863.5246	4516.72	NaN	NaN	0.1353	0.0211	0.8906	0.0213	0.0237	0.0225	0.0208
0.0	0.0	0.0	24718.5246	4653.72	NaN	NaN	0.1584	0.0211	0.8906	0.0213	0.0236	0.0225	0.0208
0.0	0.0	0.0	27356.5246	6428.72	NaN	NaN	0.1903	0.0211	0.8904	0.0214	0.0236	0.0226	0.0209
0.0	0.0	0.0	23500.5246	5569.72	NaN	NaN	0.1916	0.0212	0.8903	0.0213	0.0236	0.0227	0.0209
0.0	0.0	0.0	30232.5246	5408.72	NaN	NaN	0.1518	0.0212	0.8901	0.0213	0.0237	0.0227	0.0209
0.0	0.0	0.0	28684.5246	5819.72	NaN	NaN	0.1687	0.0213	0.8898	0.0214	0.0238	0.0228	0.0209
0.0	0.0	0.0	26944.5246	5360.72	NaN	NaN	0.1659	0.0213	0.8897	0.0214	0.0238	0.0228	0.0209
0.0	0.0	0.0	26359.5246	7014.72	NaN	NaN	0.2102	0.0214	0.8896	0.0214	0.0238	0.0228	0.0209
0.0	0.0	0.0	28283.5246	4000.72	NaN	NaN	0.1239	0.0213	0.8896	0.0214	0.0238	0.0229	0.0209
0.0	0.0	0.0	29997.5246	4147.72	NaN	NaN	0.1215	0.0213	0.8897	0.0214	0.0238	0.0229	0.0209
0.0	0.0	0.0	28251.5246	5026.72	NaN	NaN	0.1511	0.0212	0.89	0.0214	0.0237	0.0229	0.021
0.0	0.0	0.0	28492.5246	4228.72	NaN	NaN	0.1292	0.021	0.8904	0.0213	0.0235	0.0228	0.021
0.0	0.0	0.0	24776.5246	2455.72	NaN	NaN	0.0902	0.0208	0.8908	0.0213	0.0233	0.0228	0.021
0.0	0.0	0.0	30280.5246	9315.72	NaN	NaN	0.2353	0.0206	0.8911	0.0213	0.0231	0.0227	0.0211
0.0	0.0	0.0	28075.5246	7423.72	NaN	NaN	0.2091	0.0205	0.8915	0.0213	0.0229	0.0227	0.0211
0.0	0.0	0.0	24285.5246	4195.72	NaN	NaN	0.1473	0.0203	0.892	0.0212	0.0228	0.0226	0.0212
0.0	0.0	0.0	28740.5246	2861.72	NaN	NaN	0.0906	0.0203	0.8917	0.0213	0.0227	0.0227	0.0213
0.0	0.0	0.0	25132.5246	6538.72	NaN	NaN	0.2065	0.0201	0.892	0.0212	0.0226	0.0226	0.0215
0.0	0.0	0.0	26572.5246	1676.72	NaN	NaN	0.0594	0.0201	0.8922	0.0212	0.0225	0.0225	0.0215
0.0	0.0	0.0	24515.5246	5060.72	NaN	NaN	0.1711	0.0201	0.8917	0.0213	0.0226	0.0226	0.0217
0.0	0.0	0.0	29800.5246	3798.72	NaN	NaN	0.1131	0.02	0.8919	0.0213	0.0226	0.0225	0.0217
0.0	0.0	0.0	30249.5246	6168.72	NaN	NaN	0.1694	0.02	0.8916	0.0214	0.0227	0.0225	0.0218
0.0	0.0	0.0	28840.5246	4566.72	NaN	NaN	0.1367	0.02	0.8914	0.0214	0.0227	0.0226	0.0219
0.0	0.0	0.0	26467.5246	5527.72	NaN	NaN	0.1728	0.02	0.8912	0.0214	0.0228	0.0226	0.022
0.0	0.0	0.0	29789.5246	6130.72	NaN	NaN	0.1707	0.0199	0.8914	0.0214	0.0228	0.0225	0.022
0.0	0.0	0.0	27659.5246	2799.72	NaN	NaN	0.0919	0.0199	0.8916	0.0213	0.0228	0.0224	0.022
0.0	0.0	0.0	23613.5246	1865.72	NaN	NaN	0.0732	0.0198	0.8921	0.0212	0.0228	0.0222	0.0219
0.0	0.0	0.0	24553.5246	3541.72	NaN	NaN	0.1261	0.0198	0.892	0.0212	0.0229	0.0222	0.0219
0.0	0.0	0.0	25971.5246	6424.72	NaN	NaN	0.1983	0.0199	0.8917	0.0213	0.0231	0.0222	0.0219
0.0	0.0	0.0	24461.5246	5952.72	NaN	NaN	0.1957	0.0199	0.8915	0.0213	0.0232	0.0222	0.0218
0.0	0.0	0.0	28188.5246	6210.72	NaN	NaN	0.1805	0.02	0.8914	0.0213	0.0233	0.0223	0.0218
0.0	0.0	0.0	28791.5246	3727.72	NaN	NaN	0.1146	0.02	0.8912	0.0213	0.0234	0.0223	0.0217
0.0	0.0	0.0	23974.5246	6176.72	NaN	NaN	0.2049	0.02	0.8915	0.0213	0.0234	0.0222	0.0217
0.0	0.0	0.0	24382.5246	4392.72	NaN	NaN	0.1527	0.02	0.8913	0.0213	0.0236	0.0222	0.0216
0.0	0.0	0.0	26052.5246	6484.72	NaN	NaN	0.1993	0.0201	0.8913	0.0213	0.0237	0.0221	0.0216
0.0	0.0	0.0	24104.5246	6313.72	NaN	NaN	0.2076	0.0201	0.8914	0.0212	0.0237	0.0221	0.0215
0.0	0.0	0.0	25360.5246	8783.72	NaN	NaN	0.2573	0.0201	0.8914	0.0212	0.0238	0.0221	0.0215
0.0	0.0	0.0	25968.5246	4957.72	NaN	NaN	0.1603	0.0201	0.8914	0.0212	0.0239	0.0221	0.0214
0.0	0.0	0.0	28771.5246	6778.72	NaN	NaN	0.1907	0.0201	0.8911	0.0212	0.024	0.0221	0.0215
0.0	0.0	0.0	22496.5246	4576.72	NaN	NaN	0.169	0.0202	0.8912	0.0212	0.024	0.0221	0.0214
0.0	0.0	0.0	22990.5246	4681.72	NaN	NaN	0.1692	0.0202	0.8912	0.0212	0.024	0.0221	0.0214
0.0	0.0	0.0	26497.5246	3600.72	NaN	NaN	0.1196	0.0202	0.8911	0.0212	0.024	0.0221	0.0214
0.0	0.0	0.0	29465.5246	8330.72	NaN	NaN	0.2204	0.0202	0.8911	0.0212	0.0239	0.0221	0.0214
0.0	0.0	0.0	29989.5246	2918.72	NaN	NaN	0.0887	0.0202	0.8913	0.0211	0.0239	0.0221	0.0214
0.0	0.0	0.0	26750.5246	3350.72	NaN	NaN	0.1113	0.0202	0.8911	0.0212	0.0239	0.0221	0.0215
0.0	0.0	0.0	24458.5246	6316.72	NaN	NaN	0.2053	0.0203	0.8909	0.0213	0.0239	0.0222	0.0216
0.0	0.0	0.0	27924.5246	2212.72	NaN	NaN	0.0734	0.0203	0.8906	0.0213	0.0239	0.0222	0.0217
0.0	0.0	0.0	25129.5246	2749.72	NaN	NaN	0.0986	0.0203	0.8908	0.0213	0.0238	0.0222	0.0217
0.0	0.0	0.0	26353.5246	1709.72	NaN	NaN	0.0609	0.0203	0.8907	0.0213	0.0238	0.0222	0.0218
0.0	0.0	0.0	28063.5246	5170.72	NaN	NaN	0.1556	0.0203	0.8906	0.0213	0.0238	0.0222	0.0218
0.0	0.0	0.0	24645.5246	2926.72	NaN	NaN	0.1061	0.0203	0.8905	0.0213	0.0237	0.0222	0.022
0.0	0.0	0.0	23056.5246	5212.72	NaN	NaN	0.1844	0.0203	0.8902	0.0214	0.0237	0.0223	0.0221
0.0	0.0	0.0	24354.5246	8594.72	NaN	NaN	0.2608	0.0203	0.8904	0.0213	0.0236	0.0223	0.0221
0.0	0.0	0.0	18805.5246	5419.72	NaN	NaN	0.2237	0.0202	0.8909	0.0212	0.0234	0.0221	0.0222
0.0	0.0	0.0	13445.5246	3197.72	NaN	NaN	0.1921	0.0202	0.8916	0.021	0.0231	0.0218	0.0223
0.0	0.0	0.0	16651.5246	4308.72	NaN	NaN	0.2056	0.0203	0.8917	0.021	0.023	0.0218	0.0223
0.0	0.0	0.0	18862.5246	1772.72	NaN	NaN	0.0859	0.0203	0.8919	0.021	0.0229	0.0217	0.0222
0.0	0.0	0.0	15055.5246	2209.72	NaN	NaN	0.128	0.0203	0.892	0.021	0.0228	0.0217	0.0222
0.0	0.0	0.0	15590.5246	4060.72	NaN	NaN	0.2066	0.0204	0.8918	0.021	0.0228	0.0218	0.0222
0.0	0.0	0.0	15651.5246	5974.72	NaN	NaN	0.2763	0.0204	0.8914	0.021	0.0229	0.022	0.0223
0.0	0.0	0.0	16548.5246	3212.72	NaN	NaN	0.1626	0.0205	0.8913	0.0211	0.0228	0.022	0.0224
0.0	0.0	0.0	13019.5246	4645.72	NaN	NaN	0.263	0.0205	0.8912	0.0211	0.0228	0.022	0.0224
0.0	0.0	0.0	12691.5246	2772.72	NaN	NaN	0.1793	0.0206	0.8909	0.0212	0.0229	0.022	0.0225
0.0	0.0	0.0	19721.5246	3679.72	NaN	NaN	0.1572	0.0206	0.8907	0.0212	0.023	0.022	0.0225
0.0	0.0	0.0	17925.5246	2513.72	NaN	NaN	0.123	0.0207	0.8905	0.0212	0.023	0.022	0.0226
0.0	0.0	0.0	12118.5246	5223.72	NaN	NaN	0.3012	0.0208	0.8904	0.0213	0.0229	0.0219	0.0226
0.0	0.0	0.0	13471.5246	2764.72	NaN	NaN	0.1703	0.021	0.89	0.0214	0.0229	0.0221	0.0226
0.0	0.0	0.0	14462.5246	3018.72	NaN	NaN	0.1727	0.0212	0.8896	0.0215	0.0229	0.0222	0.0226
0.0	0.0	0.0	14691.5246	2937.72	NaN	NaN	0.1666	0.0214	0.8892	0.0215	0.0229	0.0223	0.0226
0.0	0.0	0.0	16487.5246	5060.72	NaN	NaN	0.2349	0.0218	0.888	0.0217	0.0232	0.0227	0.0227
0.0	0.0	0.0	16379.5246	2719.72	NaN	NaN	0.1424	0.0219	0.8876	0.0217	0.0232	0.0229	0.0227
0.0	0.0	0.0	13605.5246	6937.72	NaN	NaN	0.3377	0.0219	0.8877	0.0217	0.023	0.023	0.0226
0.0	0.0	0.0	15573.5246	1438.72	NaN	NaN	0.0846	0.0219	0.8877	0.0217	0.023	0.023	0.0226
0.0	0.0	0.0	16376.5246	3447.72	NaN	NaN	0.1739	0.0219	0.8875	0.0218	0.0231	0.0231	0.0227
0.0	0.0	0.0	18495.5246	3674.72	NaN	NaN	0.1658	0.0219	0.8872	0.0218	0.0232	0.0232	0.0227
0.0	0.0	0.0	14586.5246	3474.72	NaN	NaN	0.1924	0.0219	0.8872	0.0218	0.0232	0.0231	0.0227
0.0	0.0	0.0	13053.5246	4841.72	NaN	NaN	0.2706	0.0219	0.8871	0.0218	0.0233	0.0231	0.0227
0.0	0.0	0.0	16830.5246	5336.72	NaN	NaN	0.2407	0.0219	0.8873	0.0217	0.0234	0.023	0.0227
0.0	0.0	0.0	15406.5246	3614.72	NaN	NaN	0.19	0.0217	0.8876	0.0216	0.0235	0.0229	0.0226
0.0	0.0	0.0	16978.5246	5371.72	NaN	NaN	0.2403	0.0216	0.8878	0.0215	0.0236	0.0228	0.0226
0.0	0.0	0.0	16140.5246	4636.72	NaN	NaN	0.2232	0.0215	0.8881	0.0214	0.0237	0.0227	0.0226
0.0	0.0	0.0	16406.5246	3164.72	NaN	NaN	0.1617	0.0215	0.888	0.0214	0.0238	0.0227	0.0226
0.0	0.0	0.0	13454.5246	4267.72	NaN	NaN	0.2408	0.0215	0.8883	0.0213	0.0237	0.0226	0.0226
0.0	0.0	0.0	16676.5246	3374.72	NaN	NaN	0.1683	0.0214	0.8887	0.0213	0.0237	0.0225	0.0225
0.0	0.0	0.0	16227.5246	3568.72	NaN	NaN	0.1803	0.0212	0.8891	0.0213	0.0236	0.0223	0.0225
0.0	0.0	0.0	12558.5246	5545.72	NaN	NaN	0.3063	0.021	0.89	0.0211	0.0234	0.0221	0.0223
0.0	0.0	0.0	16745.5246	5109.72	NaN	NaN	0.2338	0.0208	0.8908	0.021	0.0233	0.0219	0.0222
0.0	0.0	0.0	13290.5246	4643.72	NaN	NaN	0.2589	0.0208	0.8908	0.021	0.0234	0.0219	0.0221
0.0	0.0	0.0	14229.5246	8116.72	NaN	NaN	0.3632	0.0208	0.891	0.021	0.0233	0.0218	0.0221
0.0	0.0	0.0	16662.5246	3991.72	NaN	NaN	0.1933	0.0207	0.8912	0.021	0.0233	0.0218	0.022
0.0	0.0	0.0	16859.5246	1125.72	NaN	NaN	0.0626	0.0208	0.8912	0.0209	0.0233	0.0218	0.0219
0.0	0.0	0.0	12239.5246	3638.72	NaN	NaN	0.2292	0.021	0.8909	0.021	0.0234	0.0218	0.0219
0.0	0.0	0.0	13326.5246	7166.72	NaN	NaN	0.3497	0.021	0.8907	0.021	0.0235	0.0219	0.0219
0.0	0.0	0.0	15513.5246	2306.72	NaN	NaN	0.1294	0.0211	0.8911	0.0209	0.0234	0.0218	0.0217
0.0	0.0	0.0	18539.5246	4852.72	NaN	NaN	0.2074	0.0212	0.8908	0.021	0.0235	0.0219	0.0217
0.0	0.0	0.0	15617.5246	5801.72	NaN	NaN	0.2709	0.0212	0.8907	0.0211	0.0234	0.0219	0.0217
0.0	0.0	0.0	17225.5246	3079.72	NaN	NaN	0.1517	0.0212	0.8908	0.0211	0.0234	0.0219	0.0217
0.0	0.0	0.0	16508.5246	3622.72	NaN	NaN	0.18	0.0213	0.8906	0.0212	0.0233	0.0219	0.0217
0.0	0.0	0.0	15260.5246	4928.72	NaN	NaN	0.2441	0.0214	0.8903	0.0213	0.0233	0.0221	0.0217
0.0	0.0	0.0	15858.5246	1787.72	NaN	NaN	0.1013	0.0216	0.89	0.0214	0.0232	0.0222	0.0216
0.0	0.0	0.0	13273.5246	7193.72	NaN	NaN	0.3515	0.0216	0.8898	0.0215	0.0232	0.0223	0.0216
0.0	0.0	0.0	13195.5246	3514.72	NaN	NaN	0.2103	0.0218	0.8894	0.0216	0.0232	0.0225	0.0216
0.0	0.0	0.0	17384.5246	4188.72	NaN	NaN	0.1942	0.0217	0.8895	0.0215	0.0231	0.0225	0.0216
0.0	0.0	0.0	20674.5246	6090.72	NaN	NaN	0.2276	0.0217	0.8895	0.0216	0.0231	0.0225	0.0216
0.0	0.0	0.0	17070.5246	2643.72	NaN	NaN	0.1341	0.0218	0.8891	0.0217	0.0231	0.0226	0.0216
0.0	0.0	0.0	15639.5246	5611.72	NaN	NaN	0.2641	0.0218	0.8892	0.0217	0.023	0.0226	0.0215
0.0	0.0	0.0	15757.5246	4587.72	NaN	NaN	0.2255	0.0219	0.8889	0.0218	0.0231	0.0227	0.0217
0.0	0.0	0.0	16064.5246	4285.72	NaN	NaN	0.2106	0.0217	0.8897	0.0218	0.0229	0.0225	0.0214
0.0	0.0	0.0	13342.5246	5344.72	NaN	NaN	0.286	0.0217	0.8898	0.0218	0.0228	0.0224	0.0215
0.0	0.0	0.0	13684.5246	3935.72	NaN	NaN	0.2234	0.0218	0.8893	0.0218	0.023	0.0225	0.0216
0.0	0.0	0.0	17293.5246	6969.72	NaN	NaN	0.2873	0.0217	0.8896	0.0218	0.0229	0.0224	0.0216
0.0	0.0	0.0	15603.5246	2788.72	NaN	NaN	0.1516	0.0217	0.8902	0.0217	0.0227	0.0223	0.0214
0.0	0.0	0.0	12574.5246	220.72	NaN	NaN	0.0173	0.0218	0.8908	0.0216	0.0226	0.0221	0.0211
0.0	0.0	0.0	10298.5246	2751.72	NaN	NaN	0.2109	0.0218	0.8908	0.0216	0.0226	0.0221	0.0211
0.0	0.0	0.0	14788.5246	5135.72	NaN	NaN	0.2578	0.0217	0.891	0.0216	0.0226	0.022	0.0211
0.0	0.0	0.0	13423.5246	2564.72	NaN	NaN	0.1604	0.0216	0.8916	0.0216	0.0225	0.0218	0.0208
0.0	0.0	0.0	13488.5246	4355.72	NaN	NaN	0.2441	0.0217	0.8913	0.0216	0.0225	0.0219	0.021
0.0	0.0	0.0	13524.5246	3598.72	NaN	NaN	0.2102	0.0217	0.8909	0.0216	0.0225	0.0221	0.0211
0.0	0.0	0.0	13332.5246	4403.72	NaN	NaN	0.2483	0.0218	0.8915	0.0216	0.0224	0.0219	0.0208
0.0	0.0	0.0	19206.5246	4991.72	NaN	NaN	0.2063	0.0218	0.8916	0.0217	0.0224	0.0219	0.0208
0.0	0.0	0.0	18184.5246	3981.72	NaN	NaN	0.1796	0.022	0.8914	0.0216	0.0223	0.0219	0.0207
0.0	0.0	0.0	12350.5246	5882.72	NaN	NaN	0.3226	0.0223	0.891	0.0216	0.0224	0.022	0.0207
0.0	0.0	0.0	18860.5246	5547.72	NaN	NaN	0.2273	0.0222	0.8906	0.0217	0.0225	0.0222	0.0208
0.0	0.0	0.0	13816.5246	3739.72	NaN	NaN	0.213	0.0223	0.8903	0.0217	0.0226	0.0223	0.0209
0.0	0.0	0.0	17618.5246	3147.72	NaN	NaN	0.1516	0.0222	0.8899	0.0217	0.0227	0.0225	0.0211
0.0	0.0	0.0	12057.5246	3741.72	NaN	NaN	0.2368	0.0223	0.8896	0.0217	0.0227	0.0226	0.0211
0.0	0.0	0.0	13459.5246	-904.28	NaN	NaN	-0.072	0.0223	0.8897	0.0218	0.0227	0.0225	0.021
0.0	0.0	0.0	17000.5246	3763.72	NaN	NaN	0.1813	0.0222	0.8894	0.0219	0.0227	0.0226	0.0212
0.0	0.0	0.0	13640.5246	4605.72	NaN	NaN	0.2524	0.0222	0.8891	0.022	0.0227	0.0227	0.0213
0.0	0.0	0.0	15148.5246	3525.72	NaN	NaN	0.1888	0.0222	0.8892	0.022	0.0227	0.0227	0.0212
0.0	0.0	0.0	12362.5246	896.72	NaN	NaN	0.0676	0.0222	0.8893	0.0221	0.0226	0.0227	0.0211
0.0	0.0	0.0	15486.5246	2532.72	NaN	NaN	0.1406	0.0222	0.8891	0.0223	0.0226	0.0227	0.0211
0.0	0.0	0.0	12591.5246	3812.72	NaN	NaN	0.2324	0.022	0.8898	0.0223	0.0225	0.0224	0.0209
0.0	0.0	0.0	15220.5246	5328.72	NaN	NaN	0.2593	0.022	0.8898	0.0224	0.0225	0.0224	0.0209
0.0	0.0	0.0	12711.5246	2258.72	NaN	NaN	0.1509	0.0221	0.8893	0.0224	0.0226	0.0226	0.021
0.0	0.0	0.0	12797.5246	6423.72	NaN	NaN	0.3342	0.022	0.8896	0.0225	0.0225	0.0225	0.0209
0.0	0.0	0.0	14861.5246	3061.72	NaN	NaN	0.1708	0.0219	0.89	0.0224	0.0224	0.0224	0.0209
0.0	0.0	0.0	14451.5246	1608.72	NaN	NaN	0.1002	0.0217	0.8907	0.0224	0.0223	0.0222	0.0208
0.0	0.0	0.0	16400.5246	2669.72	NaN	NaN	0.14	0.0217	0.8903	0.0222	0.0224	0.0224	0.0211
0.0	0.0	0.0	17476.5246	3699.72	NaN	NaN	0.1747	0.0216	0.89	0.0222	0.0225	0.0225	0.0212
0.0	0.0	0.0	15238.5246	2232.72	NaN	NaN	0.1278	0.0214	0.891	0.0221	0.0224	0.0221	0.021
0.0	0.0	0.0	12744.5246	1108.72	NaN	NaN	0.08	0.0213	0.8914	0.022	0.0223	0.022	0.021
0.0	0.0	0.0	14841.5246	3875.72	NaN	NaN	0.2071	0.0212	0.891	0.022	0.0224	0.0222	0.0213
0.0	0.0	0.0	14183.5246	6413.72	NaN	NaN	0.3114	0.0211	0.891	0.0219	0.0225	0.0221	0.0214
0.0	0.0	0.0	17556.5246	2137.72	NaN	NaN	0.1085	0.021	0.8915	0.0218	0.0224	0.022	0.0213
0.0	0.0	0.0	18262.5246	5607.72	NaN	NaN	0.2349	0.0211	0.8907	0.0218	0.0226	0.0222	0.0216
0.0	0.0	0.0	11343.5246	2116.72	NaN	NaN	0.1573	0.0212	0.8905	0.0217	0.0226	0.0223	0.0216
0.0	0.0	0.0	17395.5246	6568.72	NaN	NaN	0.2741	0.0211	0.8906	0.0217	0.0226	0.0223	0.0217
0.0	0.0	0.0	18418.5246	3092.72	NaN	NaN	0.1438	0.0212	0.8902	0.0216	0.0227	0.0224	0.0219
0.0	0.0	0.0	15216.5246	3311.72	NaN	NaN	0.1787	0.0213	0.8901	0.0216	0.0227	0.0225	0.0219
0.0	0.0	0.0	14836.5246	3688.72	NaN	NaN	0.1991	0.0214	0.8894	0.0215	0.0229	0.0227	0.0222
0.0	0.0	0.0	15416.5246	3669.72	NaN	NaN	0.1923	0.0214	0.8889	0.0215	0.023	0.0228	0.0224
0.0	0.0	0.0	17036.5246	3207.72	NaN	NaN	0.1585	0.0214	0.8888	0.0215	0.023	0.0228	0.0225
0.0	0.0	0.0	15782.5246	3887.72	NaN	NaN	0.1976	0.0215	0.8884	0.0215	0.023	0.0228	0.0228
0.0	0.0	0.0	13961.5246	2511.72	NaN	NaN	0.1525	0.0215	0.888	0.0215	0.0231	0.0229	0.0229
0.0	0.0	0.0	13960.5246	2891.72	NaN	NaN	0.1716	0.0215	0.888	0.0215	0.0231	0.0229	0.023
0.0	0.0	0.0	16911.5246	4751.72	NaN	NaN	0.2193	0.0216	0.8876	0.0216	0.0231	0.023	0.0232
0.0	0.0	0.0	14944.5246	5512.72	NaN	NaN	0.2695	0.0216	0.8872	0.0216	0.0232	0.0231	0.0233
0.0	0.0	0.0	15382.5246	5498.72	NaN	NaN	0.2633	0.0217	0.8869	0.0216	0.0232	0.0232	0.0233
0.0	0.0	0.0	13474.5246	640.72	NaN	NaN	0.0454	0.0218	0.8867	0.0216	0.0232	0.0233	0.0234
0.0	0.0	0.0	14928.5246	4351.72	NaN	NaN	0.2257	0.0218	0.8867	0.0216	0.0231	0.0233	0.0234
0.0	0.0	0.0	15936.5246	5684.72	NaN	NaN	0.2629	0.0218	0.8863	0.0217	0.0232	0.0234	0.0236
0.0	0.0	0.0	13946.5246	7151.72	NaN	NaN	0.339	0.0219	0.8862	0.0217	0.0231	0.0235	0.0236
0.0	0.0	0.0	14566.5246	3599.72	NaN	NaN	0.1982	0.022	0.8861	0.0217	0.023	0.0236	0.0236
0.0	0.0	0.0	16976.5246	2778.72	NaN	NaN	0.1407	0.022	0.8861	0.0217	0.0229	0.0236	0.0237
0.0	0.0	0.0	15154.5246	3622.72	NaN	NaN	0.1929	0.022	0.8862	0.0218	0.0228	0.0236	0.0236
0.0	0.0	0.0	16881.5246	3951.72	NaN	NaN	0.1897	0.022	0.886	0.0218	0.0229	0.0236	0.0237
0.0	0.0	0.0	15673.5246	2226.72	NaN	NaN	0.1244	0.022	0.886	0.0218	0.0228	0.0236	0.0237
0.0	0.0	0.0	14648.5246	5636.72	NaN	NaN	0.2779	0.022	0.886	0.0219	0.0228	0.0236	0.0237
0.0	0.0	0.0	15081.5246	2671.72	NaN	NaN	0.1505	0.0219	0.886	0.0219	0.0228	0.0236	0.0237
0.0	0.0	0.0	15958.5246	2788.72	NaN	NaN	0.1488	0.0219	0.886	0.0219	0.0228	0.0236	0.0238
0.0	0.0	0.0	21670.5246	4131.72	NaN	NaN	0.1601	0.0219	0.886	0.0219	0.0229	0.0236	0.0238
0.0	0.0	0.0	18873.5246	4643.72	NaN	NaN	0.1975	0.0219	0.8859	0.0219	0.0229	0.0236	0.0238
0.0	0.0	0.0	18252.5246	3143.72	NaN	NaN	0.1469	0.0219	0.886	0.0219	0.0229	0.0236	0.0237
0.0	0.0	0.0	15514.5246	7909.72	NaN	NaN	0.3377	0.0219	0.8858	0.0219	0.023	0.0236	0.0238
0.0	0.0	0.0	16526.5246	5351.72	NaN	NaN	0.2446	0.0219	0.8855	0.0219	0.0232	0.0237	0.0238
0.0	0.0	0.0	15604.5246	6335.72	NaN	NaN	0.2888	0.0219	0.8858	0.0219	0.0232	0.0236	0.0237
0.0	0.0	0.0	13616.5246	6894.72	NaN	NaN	0.3361	0.0218	0.8858	0.0219	0.0232	0.0236	0.0237
0.0	0.0	0.0	12625.5246	5384.72	NaN	NaN	0.299	0.0219	0.8857	0.0219	0.0232	0.0236	0.0236
0.0	0.0	0.0	9015.5246	1406.72	NaN	NaN	0.135	0.0221	0.8861	0.0218	0.0231	0.0236	0.0234
0.0	0.0	0.0	17197.5246	4680.72	NaN	NaN	0.2139	0.0222	0.8859	0.0218	0.0231	0.0236	0.0233
0.0	0.0	0.0	16855.5246	5225.72	NaN	NaN	0.2367	0.0224	0.8855	0.0219	0.0233	0.0237	0.0233
0.0	0.0	0.0	13832.5246	875.72	NaN	NaN	0.0595	0.0226	0.885	0.0221	0.0234	0.0237	0.0232
0.0	0.0	0.0	14266.5246	7285.72	NaN	NaN	0.338	0.0228	0.884	0.0223	0.0238	0.0237	0.0234
0.0	0.0	0.0	18489.5246	2530.72	NaN	NaN	0.1204	0.0231	0.8828	0.0226	0.0242	0.0239	0.0235
0.0	0.0	0.0	14226.5246	3058.72	NaN	NaN	0.177	0.0234	0.8822	0.0229	0.0245	0.0238	0.0233
0.0	0.0	0.0	15513.5246	3248.72	NaN	NaN	0.1732	0.0237	0.8809	0.0233	0.025	0.0238	0.0233
0.0	0.0	0.0	18122.5246	875.72	NaN	NaN	0.0461	0.0242	0.8787	0.0238	0.0258	0.0241	0.0235
0.0	0.0	0.0	12722.5246	1909.72	NaN	NaN	0.1305	0.0244	0.8778	0.0242	0.0264	0.024	0.0233
0.0	0.0	0.0	16336.5246	2741.72	NaN	NaN	0.1437	0.0246	0.8759	0.0247	0.0271	0.0241	0.0235
0.0	0.0	0.0	16222.5246	3734.72	NaN	NaN	0.1871	0.0247	0.8747	0.0252	0.0276	0.0242	0.0236
0.0	0.0	0.0	14724.5246	2027.72	NaN	NaN	0.121	0.0249	0.8739	0.0255	0.028	0.0243	0.0235
0.0	0.0	0.0	14255.5246	5783.72	NaN	NaN	0.2886	0.025	0.8734	0.0258	0.0282	0.0242	0.0235
0.0	0.0	0.0	18627.5246	4916.72	NaN	NaN	0.2088	0.0251	0.8727	0.0261	0.0283	0.0244	0.0235
0.0	0.0	0.0	15496.5246	492.72	NaN	NaN	0.0308	0.0251	0.873	0.0262	0.0281	0.0243	0.0232
0.0	0.0	0.0	17083.5246	7809.72	NaN	NaN	0.3137	0.0252	0.8723	0.0265	0.0281	0.0245	0.0234
0.0	0.0	0.0	17291.5246	4177.72	NaN	NaN	0.1946	0.0255	0.8713	0.0268	0.0281	0.0248	0.0235
0.0	0.0	0.0	14734.5246	5316.72	NaN	NaN	0.2652	0.0253	0.872	0.0271	0.0277	0.0247	0.0232
0.0	0.0	0.0	17902.5246	1763.72	NaN	NaN	0.0897	0.0254	0.8715	0.0275	0.0274	0.0248	0.0233
0.0	0.0	0.0	17889.5246	6238.72	NaN	NaN	0.2586	0.0253	0.8709	0.0279	0.0272	0.0251	0.0236
0.0	0.0	0.0	15821.5246	4610.72	NaN	NaN	0.2257	0.0251	0.8713	0.0282	0.0268	0.025	0.0236
0.0	0.0	0.0	16182.5246	2395.72	NaN	NaN	0.129	0.0249	0.8716	0.0285	0.0263	0.025	0.0236
0.0	0.0	0.0	19122.5246	3508.72	NaN	NaN	0.155	0.0249	0.8714	0.0288	0.026	0.0252	0.0237
0.0	0.0	0.0	11568.5246	2243.72	NaN	NaN	0.1624	0.0249	0.8712	0.0291	0.0256	0.0253	0.0238
0.0	0.0	0.0	15837.5246	5658.72	NaN	NaN	0.2632	0.0249	0.8718	0.0293	0.0252	0.0253	0.0235
0.0	0.0	0.0	15324.5246	2772.72	NaN	NaN	0.1532	0.025	0.8711	0.0296	0.025	0.0255	0.0238
0.0	0.0	0.0	17358.5246	2512.72	NaN	NaN	0.1265	0.0252	0.8708	0.0297	0.0248	0.0257	0.0238
0.0	0.0	0.0	11559.5246	8232.72	NaN	NaN	0.416	0.0251	0.8709	0.0298	0.0247	0.0257	0.0239
0.0	0.0	0.0	16588.5246	1967.72	NaN	NaN	0.106	0.0253	0.8708	0.0299	0.0245	0.0258	0.0237
0.0	0.0	0.0	16649.5246	3195.72	NaN	NaN	0.161	0.0252	0.8713	0.0299	0.0243	0.0258	0.0235
0.0	0.0	0.0	14505.5246	4372.72	NaN	NaN	0.2316	0.0252	0.8716	0.0299	0.0241	0.0259	0.0234
0.0	0.0	0.0	17747.5246	3504.72	NaN	NaN	0.1649	0.0253	0.8715	0.0299	0.024	0.026	0.0233
0.0	0.0	0.0	17557.5246	3453.72	NaN	NaN	0.1644	0.0254	0.8724	0.0298	0.0237	0.0258	0.0229
0.0	0.0	0.0	17978.5246	2442.72	NaN	NaN	0.1196	0.0256	0.8711	0.0301	0.0239	0.0263	0.0232
0.0	0.0	0.0	16383.5246	4821.72	NaN	NaN	0.2274	0.0259	0.8716	0.0299	0.0236	0.0262	0.0228
0.0	0.0	0.0	15502.5246	4294.72	NaN	NaN	0.2169	0.0262	0.8711	0.0301	0.0235	0.0264	0.0227
0.0	0.0	0.0	14703.5246	2405.72	NaN	NaN	0.1406	0.0266	0.8706	0.0302	0.0235	0.0265	0.0226
0.0	0.0	0.0	9825.5246	5391.72	NaN	NaN	0.3543	0.027	0.8704	0.0302	0.0234	0.0267	0.0224
0.0	0.0	0.0	16535.5246	7715.72	NaN	NaN	0.3182	0.0277	0.8691	0.0304	0.0234	0.0271	0.0223
0.0	0.0	0.0	14707.5246	2085.72	NaN	NaN	0.1242	0.0283	0.8688	0.0304	0.0232	0.0273	0.022
0.0	0.0	0.0	12501.5246	3386.72	NaN	NaN	0.2132	0.0289	0.8689	0.0304	0.0229	0.0273	0.0216
0.0	0.0	0.0	15857.5246	4265.72	NaN	NaN	0.212	0.0292	0.8686	0.0305	0.0228	0.0274	0.0214
0.0	0.0	0.0	13814.5246	4229.72	NaN	NaN	0.2344	0.0295	0.869	0.0304	0.0226	0.0273	0.0212
0.0	0.0	0.0	18071.5246	3051.72	NaN	NaN	0.1445	0.0297	0.8698	0.0302	0.0225	0.027	0.0209
0.0	0.0	0.0	16430.5246	6290.72	NaN	NaN	0.2769	0.0298	0.8699	0.0301	0.0225	0.0269	0.0208
0.0	0.0	0.0	14756.5246	2787.72	NaN	NaN	0.1589	0.0297	0.8707	0.0298	0.0225	0.0267	0.0206
0.0	0.0	0.0	12544.5246	5134.72	NaN	NaN	0.2904	0.0297	0.8726	0.0292	0.0224	0.0259	0.0203
0.0	0.0	0.0	15169.5246	4211.72	NaN	NaN	0.2173	0.0294	0.8735	0.0289	0.0224	0.0256	0.0202
0.0	0.0	0.0	17272.5246	3988.72	NaN	NaN	0.1876	0.0291	0.8746	0.0285	0.0223	0.0253	0.0201
0.0	0.0	0.0	11320.5246	6180.72	NaN	NaN	0.3532	0.0288	0.8764	0.028	0.0222	0.0249	0.0198
0.0	0.0	0.0	16155.5246	3751.72	NaN	NaN	0.1885	0.0285	0.8772	0.0277	0.0222	0.0247	0.0197
0.0	0.0	0.0	12892.5246	3628.72	NaN	NaN	0.2196	0.0283	0.8782	0.0274	0.0221	0.0244	0.0196
0.0	0.0	0.0	13887.5246	5108.72	NaN	NaN	0.2689	0.0282	0.8791	0.027	0.0221	0.0241	0.0195
0.0	0.0	0.0	15556.5246	2697.72	NaN	NaN	0.1478	0.0282	0.8798	0.0267	0.0221	0.0238	0.0194
0.0	0.0	0.0	16391.5246	4915.72	NaN	NaN	0.2307	0.0283	0.88	0.0265	0.0222	0.0236	0.0194
0.0	0.0	0.0	15043.5246	3546.72	NaN	NaN	0.1908	0.0285	0.8805	0.0261	0.0222	0.0233	0.0194
0.0	0.0	0.0	17301.5246	7398.72	NaN	NaN	0.2995	0.0286	0.8808	0.0258	0.0223	0.023	0.0194
0.0	0.0	0.0	16357.5246	3711.72	NaN	NaN	0.1849	0.029	0.8804	0.0257	0.0225	0.0229	0.0195
0.0	0.0	0.0	16239.5246	4918.72	NaN	NaN	0.2325	0.0293	0.8807	0.0253	0.0225	0.0226	0.0195
0.0	0.0	0.0	13468.5246	5446.72	NaN	NaN	0.288	0.0293	0.8815	0.0249	0.0225	0.0223	0.0196
0.0	0.0	0.0	14896.5246	6778.72	NaN	NaN	0.3127	0.029	0.8828	0.0242	0.0225	0.0217	0.0196
0.0	0.0	0.0	14762.5246	3815.72	NaN	NaN	0.2054	0.0289	0.8837	0.0238	0.0224	0.0215	0.0196
0.0	0.0	0.0	16709.5246	5931.72	NaN	NaN	0.262	0.0286	0.8854	0.0232	0.0222	0.0211	0.0195
0.0	0.0	0.0	15479.5246	3494.72	NaN	NaN	0.1842	0.0285	0.886	0.0229	0.0221	0.0211	0.0194
0.0	0.0	0.0	12833.5246	2975.72	NaN	NaN	0.1882	0.0283	0.8874	0.0226	0.0218	0.0208	0.0192
0.0	0.0	0.0	13733.5246	3413.72	NaN	NaN	0.1991	0.028	0.8879	0.0225	0.0217	0.0207	0.0191
0.0	0.0	0.0	14618.5246	3749.72	NaN	NaN	0.2041	0.0274	0.8888	0.0224	0.0216	0.0206	0.0191
0.0	0.0	0.0	15624.5246	4207.72	NaN	NaN	0.2122	0.0268	0.8883	0.0228	0.0219	0.0208	0.0194
0.0	0.0	0.0	14020.5246	3053.72	NaN	NaN	0.1788	0.0263	0.8879	0.023	0.0222	0.0211	0.0197
0.0	0.0	0.0	13345.5246	4696.72	NaN	NaN	0.2603	0.026	0.887	0.0232	0.0225	0.0213	0.02
0.0	0.0	0.0	11950.5246	2097.72	NaN	NaN	0.1493	0.026	0.8863	0.0233	0.0226	0.0216	0.0202
0.0	0.0	0.0	11182.5246	3907.72	NaN	NaN	0.259	0.026	0.8859	0.0235	0.0226	0.0218	0.0202
0.0	0.0	0.0	14212.5246	4067.72	NaN	NaN	0.2225	0.0262	0.8851	0.0236	0.0227	0.022	0.0204
0.0	0.0	0.0	13103.5246	2625.72	NaN	NaN	0.1669	0.0264	0.8843	0.0237	0.0228	0.0223	0.0205
0.0	0.0	0.0	17480.5246	7074.72	NaN	NaN	0.2881	0.0265	0.8837	0.0237	0.0229	0.0225	0.0206
0.0	0.0	0.0	16807.5246	1546.72	NaN	NaN	0.0843	0.0268	0.8826	0.0238	0.0231	0.023	0.0208
0.0	0.0	0.0	18481.5246	5850.72	NaN	NaN	0.2405	0.0267	0.8833	0.0238	0.0228	0.0228	0.0206
0.0	0.0	0.0	14667.5246	2076.72	NaN	NaN	0.124	0.0267	0.8831	0.0236	0.0229	0.023	0.0207
0.0	0.0	0.0	12780.5246	6336.72	NaN	NaN	0.3315	0.0267	0.8834	0.0235	0.0228	0.0229	0.0206
0.0	0.0	0.0	15832.5246	4526.72	NaN	NaN	0.2223	0.0268	0.8832	0.0234	0.0229	0.0231	0.0207
0.0	0.0	0.0	13885.5246	4276.72	NaN	NaN	0.2355	0.0271	0.8827	0.0233	0.0229	0.0233	0.0207
0.0	0.0	0.0	16383.5246	4214.72	NaN	NaN	0.2046	0.0273	0.8824	0.0233	0.0229	0.0234	0.0207
0.0	0.0	0.0	12751.5246	2963.72	NaN	NaN	0.1886	0.0275	0.882	0.0231	0.023	0.0236	0.0208
0.0	0.0	0.0	13876.5246	3790.72	NaN	NaN	0.2146	0.0276	0.8822	0.0231	0.0228	0.0236	0.0206
0.0	0.0	0.0	15488.5246	5611.72	NaN	NaN	0.266	0.0279	0.8816	0.0227	0.0231	0.0239	0.0208
0.0	0.0	0.0	14352.5246	4341.72	NaN	NaN	0.2322	0.0287	0.8806	0.0228	0.0231	0.0242	0.0208
0.0	0.0	0.0	13396.5246	4405.72	NaN	NaN	0.2475	0.0295	0.8794	0.0228	0.023	0.0245	0.0207
0.0	0.0	0.0	15433.5246	2671.72	NaN	NaN	0.1476	0.0299	0.8792	0.0227	0.023	0.0247	0.0206
0.0	0.0	0.0	15297.5246	4645.72	NaN	NaN	0.2329	0.0304	0.8787	0.0226	0.0229	0.0249	0.0205
0.0	0.0	0.0	16763.5246	7332.72	NaN	NaN	0.3043	0.0312	0.8773	0.0226	0.023	0.0254	0.0204
0.0	0.0	0.0	16806.5246	3951.72	NaN	NaN	0.1904	0.0318	0.8765	0.0226	0.0229	0.0258	0.0204
0.0	0.0	0.0	16134.5246	1746.72	NaN	NaN	0.0977	0.0324	0.8757	0.0226	0.0229	0.0261	0.0203
0.0	0.0	0.0	16867.5246	7341.72	NaN	NaN	0.3033	0.0321	0.8766	0.0224	0.0227	0.026	0.0201
0.0	0.0	0.0	15569.5246	3402.72	NaN	NaN	0.1794	0.032	0.8776	0.0223	0.0225	0.0258	0.0198
0.0	0.0	0.0	11241.5246	3193.72	NaN	NaN	0.2212	0.032	0.8781	0.0222	0.0223	0.0257	0.0196
0.0	0.0	0.0	15722.5246	5166.72	NaN	NaN	0.2473	0.0317	0.8793	0.0219	0.0222	0.0256	0.0193
0.0	0.0	0.0	12333.5246	5374.72	NaN	NaN	0.3035	0.0319	0.8793	0.0218	0.0221	0.0257	0.0192
0.0	0.0	0.0	14956.5246	2935.72	NaN	NaN	0.1641	0.0324	0.8792	0.0219	0.0219	0.0257	0.019
0.0	0.0	0.0	15982.5246	5700.72	NaN	NaN	0.2629	0.0324	0.8789	0.0216	0.022	0.026	0.019
0.0	0.0	0.0	15220.5246	6707.72	NaN	NaN	0.3059	0.0328	0.8782	0.0216	0.0221	0.0262	0.019
0.0	0.0	0.0	15110.5246	6079.72	NaN	NaN	0.2869	0.0339	0.8758	0.0219	0.0223	0.027	0.0192
0.0	0.0	0.0	16861.5246	3318.72	NaN	NaN	0.1645	0.0346	0.8736	0.022	0.0227	0.0278	0.0193
0.0	0.0	0.0	17870.5246	1980.72	NaN	NaN	0.0998	0.0353	0.8713	0.0221	0.0231	0.0286	0.0195
0.0	0.0	0.0	16220.5246	4340.72	NaN	NaN	0.2111	0.0361	0.8689	0.0223	0.0235	0.0295	0.0197
0.0	0.0	0.0	14619.5246	3470.72	NaN	NaN	0.1919	0.0373	0.8653	0.0227	0.0241	0.0306	0.02
0.0	0.0	0.0	12830.5246	268.72	NaN	NaN	0.0205	0.0382	0.8619	0.0232	0.0245	0.032	0.0203
0.0	0.0	0.0	14489.5246	5329.72	NaN	NaN	0.2689	0.0386	0.8581	0.0236	0.0254	0.0337	0.0205
0.0	0.0	0.0	18514.5246	4379.72	NaN	NaN	0.1913	0.0389	0.855	0.0237	0.0265	0.0349	0.0209
0.0	0.0	0.0	15996.5246	5177.72	NaN	NaN	0.2445	0.0407	0.8491	0.0245	0.0274	0.037	0.0212
0.0	0.0	0.0	13425.5246	5785.72	NaN	NaN	0.3012	0.0417	0.8424	0.0252	0.0291	0.0397	0.0219
0.0	0.0	0.0	15294.5246	6324.72	NaN	NaN	0.2926	0.0429	0.8367	0.0257	0.0306	0.0417	0.0224
0.0	0.0	0.0	12986.5246	6520.72	NaN	NaN	0.3343	0.045	0.8294	0.0264	0.0319	0.0444	0.0229
0.0	0.0	0.0	21352.5246	5529.72	NaN	NaN	0.2057	0.0464	0.8231	0.0271	0.0329	0.0471	0.0234
0.0	0.0	0.0	11975.5246	4199.72	NaN	NaN	0.2596	0.0478	0.8156	0.0278	0.0344	0.0504	0.0241
0.0	0.0	0.0	13914.5246	2975.72	NaN	NaN	0.1762	0.0481	0.8117	0.0283	0.0348	0.0527	0.0243
0.0	0.0	0.0	13357.5246	7183.72	NaN	NaN	0.3497	0.0483	0.8058	0.029	0.0362	0.056	0.0247
0.0	0.0	0.0	14019.5246	4535.72	NaN	NaN	0.2444	0.049	0.8	0.0297	0.037	0.0594	0.0249
0.0	0.0	0.0	16216.5246	5328.72	NaN	NaN	0.2473	0.0489	0.7926	0.0308	0.0385	0.0636	0.0256
0.0	0.0	0.0	14623.5246	6749.72	NaN	NaN	0.3158	0.0488	0.7865	0.0317	0.0399	0.0672	0.0259
0.0	0.0	0.0	16068.5246	2072.72	NaN	NaN	0.1143	0.0487	0.7791	0.0328	0.0412	0.0715	0.0267
0.0	0.0	0.0	14672.5246	5846.72	NaN	NaN	0.2849	0.0483	0.7724	0.0336	0.0429	0.0755	0.0273
0.0	0.0	0.0	12304.5246	4487.72	NaN	NaN	0.2672	0.0475	0.7674	0.0344	0.0444	0.0781	0.0283
0.0	0.0	0.0	16703.5246	2560.72	NaN	NaN	0.1329	0.0475	0.7624	0.0349	0.0449	0.0815	0.0289
0.0	0.0	0.0	14059.5246	3657.72	NaN	NaN	0.2064	0.0462	0.7584	0.0357	0.0463	0.0839	0.0295
0.0	0.0	0.0	17309.5246	6116.72	NaN	NaN	0.2611	0.045	0.756	0.0363	0.0473	0.0855	0.03
0.0	0.0	0.0	15904.5246	2486.72	NaN	NaN	0.1352	0.0445	0.7518	0.0366	0.048	0.0886	0.0305
0.0	0.0	0.0	16635.5246	4596.72	NaN	NaN	0.2165	0.0428	0.7497	0.0371	0.0496	0.0895	0.0313
0.0	0.0	0.0	14170.5246	3882.72	NaN	NaN	0.2151	0.0423	0.7462	0.0372	0.0505	0.0921	0.0317
0.0	0.0	0.0	13756.5246	4461.72	NaN	NaN	0.2449	0.0415	0.7445	0.0374	0.0514	0.0929	0.0323
0.0	0.0	0.0	17806.5246	7926.72	NaN	NaN	0.308	0.0409	0.7414	0.0383	0.0524	0.0942	0.0328
0.0	0.0	0.0	12160.5246	4759.72	NaN	NaN	0.2813	0.0407	0.7399	0.0384	0.053	0.095	0.033
0.0	0.0	0.0	14105.5246	3471.72	NaN	NaN	0.1975	0.0409	0.7388	0.0383	0.0528	0.096	0.0332
0.0	0.0	0.0	13397.5246	3735.72	NaN	NaN	0.218	0.0409	0.7344	0.0393	0.0545	0.0973	0.0337
0.0	0.0	0.0	12775.5246	6699.72	NaN	NaN	0.344	0.0411	0.733	0.0392	0.0547	0.0981	0.0339
0.0	0.0	0.0	13938.5246	7068.72	NaN	NaN	0.3365	0.0414	0.7311	0.0393	0.0552	0.0989	0.0341
0.0	0.0	0.0	16608.5246	4169.72	NaN	NaN	0.2007	0.0418	0.7297	0.0393	0.0557	0.0992	0.0342
0.0	0.0	0.0	12095.5246	5842.72	NaN	NaN	0.3257	0.0423	0.7267	0.0395	0.0561	0.1009	0.0345
0.0	0.0	0.0	15290.5246	6959.72	NaN	NaN	0.3128	0.0422	0.7248	0.0398	0.0572	0.1012	0.0348
0.0	0.0	0.0	13243.5246	5708.72	NaN	NaN	0.3012	0.0427	0.7239	0.0394	0.0576	0.1016	0.0348
0.0	0.0	0.0	14163.5246	3616.72	NaN	NaN	0.2034	0.0432	0.7225	0.0394	0.0577	0.1024	0.0349
0.0	0.0	0.0	12638.5246	4849.72	NaN	NaN	0.2773	0.0437	0.7223	0.0391	0.058	0.102	0.0349
0.0	0.0	0.0	9596.5246	2481.72	NaN	NaN	0.2055	0.0446	0.7213	0.0386	0.0577	0.1029	0.0348
0.0	0.0	0.0	14493.5246	2537.72	NaN	NaN	0.149	0.0448	0.7184	0.039	0.0583	0.1044	0.0351
0.0	0.0	0.0	14494.5246	7214.72	NaN	NaN	0.3323	0.0452	0.7168	0.039	0.0595	0.1045	0.035
0.0	0.0	0.0	12532.5246	2889.72	NaN	NaN	0.1874	0.0461	0.716	0.0387	0.0589	0.1054	0.0348
0.0	0.0	0.0	12862.5246	2072.72	NaN	NaN	0.1388	0.0467	0.7134	0.0388	0.0595	0.1068	0.0349
0.0	0.0	0.0	13858.5246	1161.72	NaN	NaN	0.0773	0.0465	0.7114	0.0393	0.0606	0.1073	0.0349
0.0	0.0	0.0	12743.5246	8620.72	NaN	NaN	0.4035	0.0471	0.7114	0.0389	0.0607	0.107	0.0348
0.0	0.0	0.0	15445.5246	4620.72	NaN	NaN	0.2303	0.0471	0.7101	0.0392	0.0605	0.1081	0.0349
0.0	0.0	0.0	15270.5246	3591.72	NaN	NaN	0.1904	0.0477	0.7092	0.0394	0.0609	0.108	0.0347
0.0	0.0	0.0	14422.5246	4477.72	NaN	NaN	0.2369	0.0481	0.7075	0.0398	0.0604	0.1094	0.0348
0.0	0.0	0.0	17570.5246	7589.72	NaN	NaN	0.3017	0.0479	0.7073	0.0401	0.0608	0.1092	0.0346
0.0	0.0	0.0	14469.5246	2656.72	NaN	NaN	0.1551	0.0484	0.7078	0.0399	0.0607	0.1087	0.0345
0.0	0.0	0.0	17989.5246	4540.72	NaN	NaN	0.2015	0.0488	0.7076	0.0401	0.0604	0.1085	0.0347
0.0	0.0	0.0	14627.5246	6019.72	NaN	NaN	0.2916	0.0486	0.7057	0.0409	0.0601	0.1105	0.0343
0.0	0.0	0.0	15071.5246	4983.72	NaN	NaN	0.2485	0.048	0.7093	0.0407	0.0605	0.1074	0.0342
0.0	0.0	0.0	12729.5246	4668.72	NaN	NaN	0.2683	0.0485	0.7099	0.0406	0.0591	0.108	0.034
0.0	0.0	0.0	16068.5246	3999.72	NaN	NaN	0.1993	0.0477	0.7117	0.0408	0.0595	0.1065	0.0337
0.0	0.0	0.0	16261.5246	1935.72	NaN	NaN	0.1064	0.0481	0.7141	0.0402	0.0588	0.1054	0.0333
0.0	0.0	0.0	12113.5246	1627.72	NaN	NaN	0.1185	0.048	0.7146	0.0402	0.0581	0.1057	0.0334
0.0	0.0	0.0	14693.5246	6558.72	NaN	NaN	0.3086	0.0463	0.7148	0.0409	0.0591	0.1055	0.0334
0.0	0.0	0.0	12043.5246	1999.72	NaN	NaN	0.1424	0.0462	0.7185	0.0401	0.0588	0.1035	0.0329
0.0	0.0	0.0	9288.5246	1829.72	NaN	NaN	0.1646	0.0461	0.7196	0.0395	0.0582	0.1034	0.0331
0.0	0.0	0.0	14090.5246	2948.72	NaN	NaN	0.1731	0.0448	0.7185	0.0404	0.0597	0.1035	0.0331
0.0	0.0	0.0	11251.5246	3010.72	NaN	NaN	0.2111	0.0448	0.7206	0.0398	0.0598	0.1024	0.0327
0.0	0.0	0.0	16635.5246	4958.72	NaN	NaN	0.2296	0.0445	0.721	0.0394	0.0595	0.1026	0.033
0.0	0.0	0.0	15830.5246	2149.72	NaN	NaN	0.1196	0.0443	0.7198	0.0398	0.0605	0.1027	0.0328
0.0	0.0	0.0	11880.5246	5645.72	NaN	NaN	0.3221	0.0444	0.7196	0.0396	0.0604	0.1031	0.0329
0.0	0.0	0.0	13849.5246	3463.72	NaN	NaN	0.2001	0.0438	0.7176	0.0401	0.0612	0.104	0.0333
0.0	0.0	0.0	14545.5246	4860.72	NaN	NaN	0.2505	0.0432	0.7171	0.0402	0.062	0.1038	0.0337
0.0	0.0	0.0	15378.5246	4247.72	NaN	NaN	0.2164	0.0429	0.7159	0.0402	0.0623	0.1048	0.034
0.0	0.0	0.0	12214.5246	3667.72	NaN	NaN	0.2309	0.0427	0.7143	0.0406	0.063	0.1052	0.0342
0.0	0.0	0.0	13768.5246	3209.72	NaN	NaN	0.189	0.0422	0.7117	0.0411	0.0635	0.1068	0.0347
0.0	0.0	0.0	14522.5246	4188.72	NaN	NaN	0.2239	0.0413	0.7095	0.0418	0.0648	0.1075	0.0351
0.0	0.0	0.0	14785.5246	5281.72	NaN	NaN	0.2632	0.0407	0.7089	0.0417	0.0655	0.1077	0.0355
0.0	0.0	0.0	11169.5246	2124.72	NaN	NaN	0.1598	0.0404	0.707	0.0422	0.0661	0.1086	0.0357
0.0	0.0	0.0	12390.5246	3544.72	NaN	NaN	0.2224	0.0401	0.7055	0.0425	0.0667	0.1093	0.0359
0.0	0.0	0.0	15642.5246	5952.72	NaN	NaN	0.2756	0.0399	0.7046	0.0425	0.0674	0.1096	0.0361
0.0	0.0	0.0	13372.5246	3934.72	NaN	NaN	0.2273	0.0397	0.704	0.0425	0.0678	0.1096	0.0364
0.0	0.0	0.0	12915.5246	4445.72	NaN	NaN	0.2561	0.0398	0.7025	0.043	0.068	0.1101	0.0365
0.0	0.0	0.0	12796.5246	5358.72	NaN	NaN	0.2952	0.0401	0.7002	0.0434	0.0685	0.1115	0.0364
0.0	0.0	0.0	17355.5246	3615.72	NaN	NaN	0.1724	0.0401	0.6994	0.0434	0.0687	0.1118	0.0367
0.0	0.0	0.0	14130.5246	3963.72	NaN	NaN	0.2191	0.0401	0.6992	0.0436	0.0688	0.1116	0.0367
0.0	0.0	0.0	11945.5246	4198.72	NaN	NaN	0.2601	0.0403	0.6971	0.0438	0.0692	0.1126	0.037
0.0	0.0	0.0	16673.5246	4901.72	NaN	NaN	0.2272	0.0402	0.696	0.044	0.0695	0.1131	0.0372
0.0	0.0	0.0	15921.5246	6432.72	NaN	NaN	0.2878	0.04	0.6957	0.0442	0.0698	0.1129	0.0375
0.0	0.0	0.0	11537.5246	6307.72	NaN	NaN	0.3535	0.0401	0.6954	0.0441	0.0701	0.1127	0.0376
0.0	0.0	0.0	12683.5246	3027.72	NaN	NaN	0.1927	0.0405	0.6935	0.0442	0.0702	0.1138	0.0379
0.0	0.0	0.0	13574.5246	3212.72	NaN	NaN	0.1914	0.0405	0.6924	0.0444	0.0705	0.1141	0.0381
0.0	0.0	0.0	14413.5246	5149.72	NaN	NaN	0.2632	0.0407	0.6921	0.0442	0.0708	0.1141	0.0381
0.0	0.0	0.0	13514.5246	2499.72	NaN	NaN	0.1561	0.0412	0.6917	0.0438	0.0709	0.1141	0.0383
0.0	0.0	0.0	13399.5246	3998.72	NaN	NaN	0.2298	0.0414	0.6899	0.0439	0.0712	0.115	0.0385
0.0	0.0	0.0	13548.5246	3828.72	NaN	NaN	0.2203	0.0416	0.6893	0.044	0.0714	0.1152	0.0385
0.0	0.0	0.0	12080.5246	4588.72	NaN	NaN	0.2753	0.042	0.6901	0.0434	0.0714	0.1147	0.0385
0.0	0.0	0.0	13176.5246	2159.72	NaN	NaN	0.1408	0.0421	0.6909	0.0432	0.0711	0.1142	0.0385
0.0	0.0	0.0	11604.5246	3223.72	NaN	NaN	0.2174	0.0423	0.6926	0.0431	0.071	0.1129	0.0382
0.0	0.0	0.0	13117.5246	238.72	NaN	NaN	0.0179	0.0427	0.6932	0.0426	0.0702	0.1135	0.0378
0.0	0.0	0.0	16971.5246	3519.72	NaN	NaN	0.1718	0.0426	0.695	0.0425	0.0702	0.112	0.0377
0.0	0.0	0.0	19203.5246	3579.72	NaN	NaN	0.1571	0.0427	0.6968	0.0424	0.0696	0.1113	0.0372
0.0	0.0	0.0	10133.5246	3798.72	NaN	NaN	0.2727	0.043	0.6997	0.0419	0.0687	0.1098	0.0369
0.0	0.0	0.0	16341.5246	4231.72	NaN	NaN	0.2057	0.0429	0.7014	0.0418	0.068	0.1092	0.0367
0.0	0.0	0.0	14711.5246	4300.72	NaN	NaN	0.2262	0.0428	0.7047	0.0416	0.0673	0.1074	0.0361
0.0	0.0	0.0	12890.5246	6055.72	NaN	NaN	0.3196	0.0429	0.7082	0.0409	0.066	0.106	0.0358
0.0	0.0	0.0	13548.5246	6800.72	NaN	NaN	0.3342	0.0429	0.7097	0.0409	0.0654	0.1057	0.0354
0.0	0.0	0.0	12268.5246	5408.72	NaN	NaN	0.306	0.0429	0.7112	0.0407	0.0646	0.1051	0.0354
0.0	0.0	0.0	16811.5246	3970.72	NaN	NaN	0.1911	0.0423	0.7116	0.0409	0.0641	0.1056	0.0355
0.0	0.0	0.0	13990.5246	6037.72	NaN	NaN	0.3015	0.0418	0.7118	0.0411	0.0646	0.1051	0.0357
0.0	0.0	0.0	16629.5246	4697.72	NaN	NaN	0.2203	0.0414	0.7121	0.0416	0.064	0.1053	0.0357
0.0	0.0	0.0	12303.5246	3822.72	NaN	NaN	0.237	0.0413	0.7122	0.0417	0.0639	0.1054	0.0356
0.0	0.0	0.0	12848.5246	6023.72	NaN	NaN	0.3192	0.041	0.7126	0.0416	0.0636	0.1052	0.0359
0.0	0.0	0.0	15722.5246	3240.72	NaN	NaN	0.1709	0.0408	0.7116	0.0421	0.0637	0.1059	0.0359
0.0	0.0	0.0	14621.5246	5750.72	NaN	NaN	0.2823	0.0405	0.7108	0.042	0.0641	0.1063	0.0363
0.0	0.0	0.0	18519.5246	7407.72	NaN	NaN	0.2857	0.0402	0.7094	0.0424	0.0645	0.1068	0.0366
0.0	0.0	0.0	15895.5246	4430.72	NaN	NaN	0.218	0.0402	0.7093	0.0423	0.0646	0.107	0.0366
0.0	0.0	0.0	13505.5246	7066.72	NaN	NaN	0.3435	0.0401	0.7089	0.0421	0.0648	0.1072	0.0368
0.0	0.0	0.0	11411.5246	4455.72	NaN	NaN	0.2808	0.0404	0.7081	0.042	0.0651	0.1076	0.0368
0.0	0.0	0.0	10713.5246	2571.72	NaN	NaN	0.1936	0.0407	0.707	0.0417	0.0652	0.1085	0.0369
0.0	0.0	0.0	13638.5246	3957.72	NaN	NaN	0.2249	0.0409	0.7052	0.0418	0.0655	0.1094	0.0372
0.0	0.0	0.0	15974.5246	3724.72	NaN	NaN	0.1891	0.0411	0.702	0.0423	0.0662	0.1113	0.0372
0.0	0.0	0.0	14821.5246	4992.72	NaN	NaN	0.252	0.0413	0.701	0.0422	0.0665	0.1117	0.0373
0.0	0.0	0.0	16070.5246	3751.72	NaN	NaN	0.1893	0.0414	0.6997	0.0421	0.0672	0.1119	0.0376
0.0	0.0	0.0	14976.5246	7701.72	NaN	NaN	0.3396	0.0419	0.6985	0.042	0.0676	0.1121	0.0378
0.0	0.0	0.0	12781.5246	6127.72	NaN	NaN	0.3241	0.0422	0.6989	0.0419	0.0677	0.1117	0.0377
0.0	0.0	0.0	13758.5246	4702.72	NaN	NaN	0.2547	0.0429	0.6989	0.0412	0.0677	0.1117	0.0375
0.0	0.0	0.0	14460.5246	3717.72	NaN	NaN	0.2045	0.0435	0.6982	0.0409	0.0672	0.1124	0.0378
0.0	0.0	0.0	15434.5246	4310.72	NaN	NaN	0.2183	0.0439	0.6976	0.0411	0.0674	0.1122	0.0378
0.0	0.0	0.0	9949.5246	3556.72	NaN	NaN	0.2633	0.0446	0.6972	0.0408	0.0669	0.1129	0.0376
0.0	0.0	0.0	16962.5246	5533.72	NaN	NaN	0.246	0.0447	0.696	0.0408	0.0673	0.1131	0.0381
0.0	0.0	0.0	18864.5246	3010.72	NaN	NaN	0.1376	0.0448	0.6952	0.0411	0.0673	0.1135	0.0381
0.0	0.0	0.0	12681.5246	1918.72	NaN	NaN	0.1314	0.0449	0.6972	0.0407	0.067	0.1122	0.038
0.0	0.0	0.0	11897.5246	4879.72	NaN	NaN	0.2909	0.0452	0.6968	0.0406	0.0671	0.1123	0.0381
0.0	0.0	0.0	16270.5246	1334.72	NaN	NaN	0.0758	0.0453	0.697	0.0408	0.067	0.112	0.0379
0.0	0.0	0.0	11552.5246	4383.72	NaN	NaN	0.2751	0.0454	0.7005	0.0402	0.0664	0.1098	0.0378
0.0	0.0	0.0	11568.5246	2980.72	NaN	NaN	0.2049	0.0455	0.7011	0.04	0.0661	0.1096	0.0376
0.0	0.0	0.0	14603.5246	1607.72	NaN	NaN	0.0992	0.0454	0.7008	0.0403	0.0665	0.1092	0.0377
0.0	0.0	0.0	15058.5246	5021.72	NaN	NaN	0.2501	0.0458	0.7023	0.0402	0.0663	0.1083	0.0373
0.0	0.0	0.0	12712.5246	4367.72	NaN	NaN	0.2557	0.0461	0.7044	0.0397	0.0655	0.1074	0.0369
0.0	0.0	0.0	13209.5246	5626.72	NaN	NaN	0.2987	0.0464	0.7064	0.0391	0.0649	0.1064	0.0367
0.0	0.0	0.0	12700.5246	1390.72	NaN	NaN	0.0987	0.0462	0.709	0.0393	0.0642	0.105	0.0364
0.0	0.0	0.0	10931.5246	7413.72	NaN	NaN	0.4041	0.0463	0.711	0.0386	0.0639	0.1041	0.0361
0.0	0.0	0.0	17743.5246	1639.72	NaN	NaN	0.0846	0.0463	0.7112	0.0386	0.0634	0.1045	0.036
0.0	0.0	0.0	19881.5246	5336.72	NaN	NaN	0.2116	0.0462	0.7124	0.0388	0.0633	0.1035	0.0358
0.0	0.0	0.0	11980.5246	3651.72	NaN	NaN	0.2336	0.0463	0.7142	0.0384	0.0621	0.1036	0.0354
0.0	0.0	0.0	13661.5246	2597.72	NaN	NaN	0.1598	0.0459	0.7141	0.0388	0.0623	0.1035	0.0355
0.0	0.0	0.0	13713.5246	3788.72	NaN	NaN	0.2165	0.0453	0.714	0.0389	0.0624	0.1037	0.0357
0.0	0.0	0.0	14766.5246	4716.72	NaN	NaN	0.2421	0.0446	0.7142	0.0392	0.0627	0.1033	0.036
0.0	0.0	0.0	16929.5246	5706.72	NaN	NaN	0.2521	0.0447	0.7125	0.0395	0.0629	0.1047	0.0357
0.0	0.0	0.0	14105.5246	4538.72	NaN	NaN	0.2434	0.0444	0.7124	0.0398	0.0628	0.1049	0.0357
0.0	0.0	0.0	16056.5246	5213.72	NaN	NaN	0.2451	0.044	0.7121	0.0397	0.0627	0.1058	0.0357
0.0	0.0	0.0	14432.5246	3160.72	NaN	NaN	0.1797	0.0436	0.7122	0.0397	0.063	0.1057	0.0357
0.0	0.0	0.0	15080.5246	5116.72	NaN	NaN	0.2533	0.0435	0.7112	0.0397	0.0633	0.1064	0.0359
0.0	0.0	0.0	15298.5246	4451.72	NaN	NaN	0.2254	0.0436	0.7089	0.0402	0.0636	0.1078	0.0359
0.0	0.0	0.0	19013.5246	5571.72	NaN	NaN	0.2266	0.0433	0.7086	0.0404	0.0638	0.1079	0.0361
0.0	0.0	0.0	13235.5246	2410.72	NaN	NaN	0.1541	0.0431	0.7081	0.0404	0.0633	0.109	0.0361
0.0	0.0	0.0	13307.5246	2048.72	NaN	NaN	0.1334	0.0427	0.706	0.0407	0.0643	0.1098	0.0365
0.0	0.0	0.0	13204.5246	7473.72	NaN	NaN	0.3614	0.0427	0.7047	0.0409	0.0646	0.1104	0.0368
0.0	0.0	0.0	13332.5246	4419.72	NaN	NaN	0.249	0.0423	0.7045	0.0409	0.0649	0.1104	0.037
0.0	0.0	0.0	14829.5246	4624.72	NaN	NaN	0.2377	0.0424	0.7038	0.0407	0.0651	0.1108	0.0373
0.0	0.0	0.0	11735.5246	3025.72	NaN	NaN	0.205	0.0426	0.7008	0.0412	0.0658	0.112	0.0376
0.0	0.0	0.0	14049.5246	3487.72	NaN	NaN	0.1989	0.0428	0.7001	0.0412	0.0657	0.1126	0.0376
0.0	0.0	0.0	12967.5246	4015.72	NaN	NaN	0.2365	0.043	0.6996	0.041	0.0659	0.1125	0.0379
0.0	0.0	0.0	14773.5246	4029.72	NaN	NaN	0.2143	0.0432	0.7004	0.0409	0.0654	0.1122	0.0379
0.0	0.0	0.0	14439.5246	1784.72	NaN	NaN	0.11	0.0435	0.6989	0.0409	0.0652	0.1136	0.038
0.0	0.0	0.0	16024.5246	7324.72	NaN	NaN	0.3137	0.0438	0.6978	0.0413	0.0655	0.1134	0.0382
0.0	0.0	0.0	15974.5246	5569.72	NaN	NaN	0.2585	0.0439	0.698	0.0411	0.0652	0.1138	0.0381
0.0	0.0	0.0	18582.5246	4016.72	NaN	NaN	0.1777	0.0442	0.6993	0.0405	0.065	0.1129	0.0381
0.0	0.0	0.0	15339.5246	3382.72	NaN	NaN	0.1807	0.0449	0.6963	0.0411	0.0653	0.1143	0.0381
0.0	0.0	0.0	13422.5246	5057.72	NaN	NaN	0.2737	0.0455	0.6971	0.0409	0.0648	0.1138	0.038
0.0	0.0	0.0	13547.5246	3823.72	NaN	NaN	0.2201	0.0458	0.6992	0.0404	0.0633	0.1135	0.0378
0.0	0.0	0.0	14633.5246	4351.72	NaN	NaN	0.2292	0.046	0.6999	0.0404	0.0629	0.1129	0.0379
0.0	0.0	0.0	11774.5246	3990.72	NaN	NaN	0.2531	0.0462	0.6975	0.0408	0.0631	0.1142	0.0382
0.0	0.0	0.0	15399.5246	6553.72	NaN	NaN	0.2985	0.0461	0.6966	0.0407	0.0632	0.1151	0.0383
0.0	0.0	0.0	14912.5246	5936.72	NaN	NaN	0.2847	0.0461	0.6962	0.0407	0.0638	0.1148	0.0384
0.0	0.0	0.0	14462.5246	3222.72	NaN	NaN	0.1822	0.0463	0.6976	0.0403	0.0636	0.1139	0.0383
0.0	0.0	0.0	9342.5246	3548.72	NaN	NaN	0.2753	0.0467	0.6971	0.0401	0.0629	0.1149	0.0383
0.0	0.0	0.0	14807.5246	4721.72	NaN	NaN	0.2418	0.0466	0.697	0.0401	0.0633	0.1146	0.0384
0.0	0.0	0.0	15015.5246	951.72	NaN	NaN	0.0596	0.0469	0.6963	0.0402	0.0632	0.115	0.0384
0.0	0.0	0.0	14154.5246	3330.72	NaN	NaN	0.1905	0.0467	0.6962	0.0402	0.0631	0.1151	0.0387
0.0	0.0	0.0	15992.5246	4134.72	NaN	NaN	0.2054	0.0466	0.6945	0.0407	0.0631	0.1163	0.0387
0.0	0.0	0.0	12627.5246	1268.72	NaN	NaN	0.0913	0.0463	0.693	0.0411	0.0638	0.1169	0.039
0.0	0.0	0.0	11096.5246	5394.72	NaN	NaN	0.3271	0.0457	0.6935	0.041	0.064	0.1164	0.0393
0.0	0.0	0.0	10560.5246	2590.72	NaN	NaN	0.197	0.0451	0.693	0.0413	0.0641	0.1171	0.0394
0.0	0.0	0.0	15317.5246	499.72	NaN	NaN	0.0316	0.0447	0.6917	0.0418	0.0648	0.1174	0.0396
0.0	0.0	0.0	11801.5246	4081.72	NaN	NaN	0.257	0.0446	0.69	0.0423	0.065	0.1183	0.0399
0.0	0.0	0.0	12695.5246	3906.72	NaN	NaN	0.2353	0.0441	0.6862	0.0431	0.0653	0.121	0.0403
0.0	0.0	0.0	14980.5246	2948.72	NaN	NaN	0.1645	0.0439	0.6822	0.0439	0.0663	0.123	0.0408
0.0	0.0	0.0	11125.5246	5229.72	NaN	NaN	0.3198	0.044	0.6778	0.0445	0.0678	0.1243	0.0417
0.0	0.0	0.0	10912.5246	5962.72	NaN	NaN	0.3533	0.0442	0.6745	0.045	0.0667	0.1273	0.0423
0.0	0.0	0.0	11871.5246	6353.72	NaN	NaN	0.3486	0.0444	0.6704	0.046	0.0669	0.1293	0.0429
0.0	0.0	0.0	10519.5246	5314.72	NaN	NaN	0.3356	0.0451	0.6691	0.0463	0.0657	0.1304	0.0435
0.0	0.0	0.0	9224.5246	4268.72	NaN	NaN	0.3164	0.0453	0.6671	0.0469	0.0632	0.1336	0.0438
0.0	0.0	0.0	15211.5246	3856.72	NaN	NaN	0.2023	0.0455	0.661	0.0482	0.0632	0.1377	0.0445
0.0	0.0	0.0	11958.5246	4501.72	NaN	NaN	0.2735	0.0458	0.6557	0.0493	0.0631	0.1408	0.0453
0.0	0.0	0.0	12074.5246	7875.72	NaN	NaN	0.3948	0.0457	0.6509	0.0503	0.0625	0.1445	0.0461
0.0	0.0	0.0	14130.5246	5372.72	NaN	NaN	0.2755	0.046	0.647	0.051	0.0622	0.147	0.0468
0.0	0.0	0.0	11997.5246	4192.72	NaN	NaN	0.259	0.0463	0.6468	0.0511	0.0607	0.1478	0.0473
0.0	0.0	0.0	13290.5246	4013.72	NaN	NaN	0.232	0.0465	0.6443	0.0514	0.0595	0.1505	0.0478
0.0	0.0	0.0	12509.5246	8229.72	NaN	NaN	0.3968	0.0467	0.6403	0.0522	0.0596	0.1527	0.0485
0.0	0.0	0.0	14681.5246	6389.72	NaN	NaN	0.3032	0.0471	0.6405	0.0521	0.0583	0.1532	0.0488
0.0	0.0	0.0	12359.5246	2548.72	NaN	NaN	0.171	0.0477	0.6377	0.0521	0.0567	0.1565	0.0494
0.0	0.0	0.0	15554.5246	4868.72	NaN	NaN	0.2384	0.048	0.6322	0.0531	0.0572	0.1596	0.05
0.0	0.0	0.0	13636.5246	2307.72	NaN	NaN	0.1447	0.0483	0.6286	0.0537	0.0577	0.1613	0.0504
0.0	0.0	0.0	13182.5246	3348.72	NaN	NaN	0.2026	0.0485	0.6269	0.0537	0.0567	0.1633	0.0509
0.0	0.0	0.0	15713.5246	2202.72	NaN	NaN	0.1229	0.0487	0.6242	0.0543	0.0571	0.1646	0.0513
0.0	0.0	0.0	12782.5246	2903.72	NaN	NaN	0.1851	0.0489	0.6227	0.0546	0.0568	0.1657	0.0513
0.0	0.0	0.0	12841.5246	4393.72	NaN	NaN	0.2549	0.0485	0.6199	0.0551	0.0569	0.1679	0.0517
0.0	0.0	0.0	15837.5246	4483.72	NaN	NaN	0.2206	0.0484	0.6179	0.0558	0.0577	0.1683	0.0518
0.0	0.0	0.0	13660.5246	3120.72	NaN	NaN	0.186	0.0481	0.6173	0.056	0.0574	0.1692	0.052
0.0	0.0	0.0	13596.5246	2336.72	NaN	NaN	0.1467	0.0481	0.6155	0.0564	0.0574	0.1707	0.0519
0.0	0.0	0.0	11690.5246	3531.72	NaN	NaN	0.232	0.0481	0.6144	0.0569	0.0581	0.1705	0.0521
0.0	0.0	0.0	13415.5246	5424.72	NaN	NaN	0.2879	0.0479	0.6163	0.0569	0.0577	0.1691	0.052
0.0	0.0	0.0	12268.5246	2020.72	NaN	NaN	0.1414	0.048	0.6172	0.0565	0.0567	0.1698	0.0517
0.0	0.0	0.0	15960.5246	6068.72	NaN	NaN	0.2755	0.0479	0.6171	0.0569	0.057	0.1694	0.0517
0.0	0.0	0.0	13297.5246	4481.72	NaN	NaN	0.2521	0.048	0.6163	0.057	0.0572	0.17	0.0516
0.0	0.0	0.0	12775.5246	5825.72	NaN	NaN	0.3132	0.0479	0.617	0.0568	0.0571	0.1696	0.0516
0.0	0.0	0.0	14312.5246	3238.72	NaN	NaN	0.1845	0.048	0.6171	0.0567	0.0572	0.1693	0.0518
0.0	0.0	0.0	13258.5246	2410.72	NaN	NaN	0.1539	0.0482	0.6183	0.0565	0.0568	0.1686	0.0516
0.0	0.0	0.0	14912.5246	2474.72	NaN	NaN	0.1423	0.0483	0.619	0.0564	0.0565	0.1684	0.0515
0.0	0.0	0.0	11795.5246	5131.72	NaN	NaN	0.3032	0.0487	0.6202	0.0565	0.0567	0.1665	0.0515
0.0	0.0	0.0	10964.5246	3027.72	NaN	NaN	0.2164	0.0488	0.6209	0.0561	0.0557	0.1671	0.0515
0.0	0.0	0.0	14336.5246	5623.72	NaN	NaN	0.2817	0.0487	0.6209	0.0564	0.0564	0.1658	0.0518
0.0	0.0	0.0	14293.5246	3615.72	NaN	NaN	0.2019	0.0487	0.6201	0.056	0.0566	0.1665	0.0519
0.0	0.0	0.0	17953.5246	1316.72	NaN	NaN	0.0683	0.0487	0.6197	0.0558	0.0564	0.1673	0.052
0.0	0.0	0.0	12977.5246	4237.72	NaN	NaN	0.2462	0.0488	0.6178	0.056	0.0576	0.1674	0.0524
0.0	0.0	0.0	11491.5246	3892.72	NaN	NaN	0.253	0.049	0.6188	0.0559	0.0575	0.1666	0.0523
0.0	0.0	0.0	6688.5246	3642.72	NaN	NaN	0.3526	0.0494	0.6194	0.0552	0.057	0.167	0.0521
0.0	0.0	0.0	14649.5246	2273.72	NaN	NaN	0.1344	0.0492	0.6195	0.0552	0.0568	0.167	0.0523
0.0	0.0	0.0	13724.5246	3557.72	NaN	NaN	0.2059	0.0497	0.6181	0.0554	0.0575	0.1672	0.0523
0.0	0.0	0.0	14777.5246	4982.72	NaN	NaN	0.2522	0.0496	0.6192	0.0548	0.0573	0.1668	0.0523
0.0	0.0	0.0	13116.5246	3162.72	NaN	NaN	0.1943	0.0502	0.62	0.0542	0.0573	0.1666	0.0518
0.0	0.0	0.0	13858.5246	2983.72	NaN	NaN	0.1772	0.0501	0.6209	0.0535	0.0569	0.1665	0.0521
0.0	0.0	0.0	10838.5246	1648.72	NaN	NaN	0.132	0.0501	0.6201	0.0534	0.0575	0.1666	0.0522
0.0	0.0	0.0	9593.5246	5410.72	NaN	NaN	0.3606	0.0498	0.6211	0.053	0.0577	0.166	0.0524
0.0	0.0	0.0	9959.5246	2437.72	NaN	NaN	0.1966	0.05	0.62	0.0527	0.0577	0.1671	0.0524
0.0	0.0	0.0	12296.5246	1297.72	NaN	NaN	0.0955	0.0498	0.6186	0.053	0.0583	0.1676	0.0527
0.0	0.0	0.0	11631.5246	6203.72	NaN	NaN	0.3478	0.05	0.6169	0.053	0.0587	0.1685	0.0529
0.0	0.0	0.0	10675.5246	3102.72	NaN	NaN	0.2252	0.0499	0.6173	0.0528	0.0585	0.1685	0.053
0.0	0.0	0.0	10444.5246	3925.72	NaN	NaN	0.2732	0.0503	0.6169	0.0523	0.0585	0.1688	0.0531
0.0	0.0	0.0	12024.5246	4288.72	NaN	NaN	0.2629	0.0506	0.6158	0.0524	0.059	0.1688	0.0535
0.0	0.0	0.0	14558.5246	6119.72	NaN	NaN	0.2959	0.0509	0.6162	0.0524	0.0585	0.1688	0.0532
0.0	0.0	0.0	10998.5246	1320.72	NaN	NaN	0.1072	0.0512	0.6178	0.0515	0.0579	0.1685	0.0531
0.0	0.0	0.0	13579.5246	2627.72	NaN	NaN	0.1621	0.0516	0.6183	0.0515	0.0578	0.1679	0.0529
0.0	0.0	0.0	11289.5246	2936.72	NaN	NaN	0.2064	0.0514	0.6176	0.0521	0.0578	0.1681	0.053
0.0	0.0	0.0	13204.5246	3947.72	NaN	NaN	0.2302	0.0511	0.6187	0.0521	0.0576	0.1676	0.053
0.0	0.0	0.0	9895.5246	1226.72	NaN	NaN	0.1103	0.0512	0.6201	0.0519	0.057	0.1668	0.053
0.0	0.0	0.0	12007.5246	3760.72	NaN	NaN	0.2385	0.0511	0.622	0.0528	0.0568	0.1648	0.0525
0.0	0.0	0.0	9369.5246	102.72	NaN	NaN	0.0108	0.0513	0.6224	0.0526	0.0561	0.1655	0.0521
0.0	0.0	0.0	14731.5246	3009.72	NaN	NaN	0.1696	0.0508	0.6246	0.0532	0.0559	0.1634	0.0521
0.0	0.0	0.0	12155.5246	5060.72	NaN	NaN	0.294	0.0511	0.6251	0.0532	0.0554	0.1634	0.0517
0.0	0.0	0.0	9705.5246	6012.72	NaN	NaN	0.3825	0.0513	0.6285	0.053	0.0548	0.1612	0.0511
0.0	0.0	0.0	10785.5246	8070.72	NaN	NaN	0.428	0.0518	0.6298	0.053	0.0546	0.1603	0.0506
0.0	0.0	0.0	12810.5246	4017.72	NaN	NaN	0.2387	0.0517	0.634	0.0527	0.0533	0.1585	0.0498
0.0	0.0	0.0	14376.5246	2569.72	NaN	NaN	0.1516	0.0521	0.639	0.052	0.0521	0.1557	0.049
0.0	0.0	0.0	10323.5246	4080.72	NaN	NaN	0.2833	0.052	0.6408	0.0523	0.0521	0.154	0.0487
0.0	0.0	0.0	10025.5246	4320.72	NaN	NaN	0.3012	0.0522	0.6409	0.0525	0.0519	0.1544	0.0483
0.0	0.0	0.0	11735.5246	3591.72	NaN	NaN	0.2343	0.0521	0.6424	0.052	0.0514	0.1539	0.0482
0.0	0.0	0.0	16057.5246	3140.72	NaN	NaN	0.1636	0.0515	0.6445	0.0518	0.0511	0.153	0.0481
0.0	0.0	0.0	10820.5246	2968.72	NaN	NaN	0.2153	0.0512	0.6445	0.0517	0.0514	0.1533	0.048
0.0	0.0	0.0	11904.5246	6668.72	NaN	NaN	0.359	0.0502	0.6436	0.0522	0.0525	0.1529	0.0486
0.0	0.0	0.0	8278.5246	6372.72	NaN	NaN	0.435	0.0498	0.6414	0.0519	0.0531	0.1549	0.0489
0.0	0.0	0.0	12411.5246	3851.72	NaN	NaN	0.2368	0.0494	0.6423	0.0511	0.0532	0.1551	0.049
0.0	0.0	0.0	13369.5246	4198.72	NaN	NaN	0.239	0.0495	0.6383	0.051	0.054	0.1582	0.049
0.0	0.0	0.0	11090.5246	871.72	NaN	NaN	0.0729	0.0492	0.6366	0.0509	0.0545	0.1594	0.0494
0.0	0.0	0.0	12276.5246	3869.72	NaN	NaN	0.2397	0.0488	0.6338	0.051	0.0549	0.1616	0.0498
0.0	0.0	0.0	10801.5246	1598.72	NaN	NaN	0.1289	0.0482	0.6311	0.0511	0.0555	0.1636	0.0504
0.0	0.0	0.0	12952.5246	4936.72	NaN	NaN	0.276	0.0477	0.6277	0.0518	0.0564	0.1652	0.0513
0.0	0.0	0.0	13128.5246	4527.72	NaN	NaN	0.2564	0.0471	0.624	0.0527	0.0579	0.1665	0.0519
0.0	0.0	0.0	12066.5246	4389.72	NaN	NaN	0.2668	0.0471	0.6236	0.0526	0.0583	0.1662	0.0522
0.0	0.0	0.0	11880.5246	1605.72	NaN	NaN	0.1191	0.0472	0.621	0.0522	0.0581	0.1688	0.0526
0.0	0.0	0.0	12961.5246	2621.72	NaN	NaN	0.1682	0.0467	0.6185	0.0534	0.0599	0.1683	0.0533
0.0	0.0	0.0	10558.5246	7119.72	NaN	NaN	0.4027	0.0467	0.6169	0.0537	0.06	0.1691	0.0537
0.0	0.0	0.0	12707.5246	3530.72	NaN	NaN	0.2174	0.0463	0.6173	0.0539	0.0599	0.1687	0.0539
0.0	0.0	0.0	12735.5246	2538.72	NaN	NaN	0.1662	0.0465	0.6164	0.054	0.0601	0.1689	0.0541
0.0	0.0	0.0	15578.5246	2979.72	NaN	NaN	0.1606	0.0463	0.6154	0.055	0.0602	0.1686	0.0546
0.0	0.0	0.0	12759.5246	5795.72	NaN	NaN	0.3123	0.0459	0.6151	0.0555	0.0604	0.1685	0.0546
0.0	0.0	0.0	13191.5246	2671.72	NaN	NaN	0.1684	0.0456	0.6151	0.0546	0.0596	0.1697	0.0554
0.0	0.0	0.0	13617.5246	4866.72	NaN	NaN	0.2633	0.0453	0.6136	0.0561	0.0606	0.1685	0.056
0.0	0.0	0.0	12422.5246	6500.72	NaN	NaN	0.3435	0.0448	0.6124	0.0564	0.0604	0.1697	0.0563
0.0	0.0	0.0	12423.5246	1925.72	NaN	NaN	0.1342	0.0443	0.6118	0.0564	0.0604	0.1705	0.0566
0.0	0.0	0.0	15827.5246	2518.72	NaN	NaN	0.1373	0.0438	0.6098	0.057	0.0609	0.171	0.0575
0.0	0.0	0.0	9673.5246	4227.72	NaN	NaN	0.3041	0.0436	0.6077	0.058	0.0616	0.1713	0.0578
0.0	0.0	0.0	8942.5246	5404.72	NaN	NaN	0.3767	0.0436	0.6066	0.0582	0.0616	0.1723	0.0578
0.0	0.0	0.0	12284.5246	4521.72	NaN	NaN	0.269	0.0434	0.6055	0.0583	0.0615	0.173	0.0583
0.0	0.0	0.0	14858.5246	3716.72	NaN	NaN	0.2001	0.0433	0.6057	0.0584	0.0614	0.1726	0.0586
0.0	0.0	0.0	11836.5246	5459.72	NaN	NaN	0.3157	0.0435	0.6051	0.0581	0.0617	0.1729	0.0588
0.0	0.0	0.0	11400.5246	7301.72	NaN	NaN	0.3904	0.0438	0.6042	0.0581	0.062	0.173	0.059
0.0	0.0	0.0	15915.5246	6214.72	NaN	NaN	0.2808	0.0441	0.6053	0.0574	0.0614	0.1728	0.059
0.0	0.0	0.0	14573.5246	4413.72	NaN	NaN	0.2325	0.0442	0.6081	0.0567	0.0608	0.1711	0.059
0.0	0.0	0.0	10699.5246	2671.72	NaN	NaN	0.1998	0.0443	0.61	0.056	0.0601	0.1707	0.059
0.0	0.0	0.0	10670.5246	4643.72	NaN	NaN	0.3032	0.0444	0.6097	0.0561	0.0599	0.1705	0.0594
0.0	0.0	0.0	12211.5246	3039.72	NaN	NaN	0.1993	0.0442	0.6086	0.0564	0.0598	0.1712	0.0598
0.0	0.0	0.0	13126.5246	5649.72	NaN	NaN	0.3009	0.0444	0.6079	0.0564	0.0598	0.1713	0.0602
0.0	0.0	0.0	14417.5246	4524.72	NaN	NaN	0.2389	0.0449	0.6089	0.0564	0.0595	0.1707	0.0597
0.0	0.0	0.0	12131.5246	2413.72	NaN	NaN	0.1659	0.0454	0.6102	0.0559	0.0585	0.1707	0.0592
0.0	0.0	0.0	12212.5246	976.72	NaN	NaN	0.0741	0.0457	0.6105	0.0554	0.0579	0.1711	0.0594
0.0	0.0	0.0	15009.5246	3737.72	NaN	NaN	0.1994	0.0457	0.6101	0.0555	0.058	0.1708	0.0599
0.0	0.0	0.0	11630.5246	7846.72	NaN	NaN	0.4029	0.0462	0.6099	0.0551	0.0581	0.1707	0.06
0.0	0.0	0.0	11430.5246	5923.72	NaN	NaN	0.3413	0.0466	0.61	0.0549	0.0578	0.1708	0.06
0.0	0.0	0.0	11676.5246	6373.72	NaN	NaN	0.3531	0.047	0.6096	0.0552	0.0575	0.1712	0.0594
0.0	0.0	0.0	13274.5246	3938.72	NaN	NaN	0.2288	0.0471	0.6098	0.0549	0.057	0.1718	0.0593
0.0	0.0	0.0	11670.5246	3094.72	NaN	NaN	0.2096	0.0474	0.6091	0.0542	0.0569	0.1728	0.0596
0.0	0.0	0.0	12141.5246	1935.72	NaN	NaN	0.1375	0.0478	0.6067	0.0544	0.0568	0.1745	0.0598
0.0	0.0	0.0	17111.5246	5465.72	NaN	NaN	0.2421	0.0478	0.6032	0.0551	0.0572	0.1768	0.0598
0.0	0.0	0.0	15764.5246	5562.72	NaN	NaN	0.2608	0.0477	0.5992	0.0551	0.0576	0.18	0.0604
0.0	0.0	0.0	14256.5246	4507.72	NaN	NaN	0.2402	0.0471	0.5949	0.0555	0.0586	0.1824	0.0615
0.0	0.0	0.0	11967.5246	4531.72	NaN	NaN	0.2747	0.0472	0.5898	0.0561	0.0595	0.1855	0.0618
0.0	0.0	0.0	13501.5246	4563.72	NaN	NaN	0.2526	0.0468	0.5846	0.0569	0.0606	0.1881	0.0629
0.0	0.0	0.0	15575.5246	6212.72	NaN	NaN	0.2851	0.0465	0.5827	0.0569	0.061	0.1899	0.063
0.0	0.0	0.0	10408.5246	762.72	NaN	NaN	0.0683	0.0463	0.5792	0.0563	0.0612	0.1931	0.0639
0.0	0.0	0.0	14216.5246	4105.72	NaN	NaN	0.2241	0.0465	0.5713	0.0571	0.0622	0.1986	0.0643
0.0	0.0	0.0	10771.5246	5635.72	NaN	NaN	0.3435	0.047	0.564	0.0577	0.0645	0.2017	0.0651
0.0	0.0	0.0	11947.5246	8571.72	NaN	NaN	0.4177	0.0472	0.5619	0.058	0.0647	0.2029	0.0653
0.0	0.0	0.0	14682.5246	4552.72	NaN	NaN	0.2367	0.0481	0.5595	0.0576	0.0651	0.2046	0.0651
0.0	0.0	0.0	14404.5246	4232.72	NaN	NaN	0.2271	0.0494	0.5591	0.0571	0.0651	0.2044	0.065
0.0	0.0	0.0	14946.5246	794.72	NaN	NaN	0.0505	0.0512	0.5556	0.0562	0.0637	0.2088	0.0645
0.0	0.0	0.0	13399.5246	5949.72	NaN	NaN	0.3075	0.0518	0.5561	0.056	0.0651	0.2067	0.0644
0.0	0.0	0.0	15468.5246	4534.72	NaN	NaN	0.2267	0.0532	0.5547	0.0553	0.0647	0.2086	0.0636
0.0	0.0	0.0	9790.5246	4682.72	NaN	NaN	0.3235	0.0545	0.5548	0.0542	0.0645	0.2088	0.0631
0.0	0.0	0.0	16993.5246	2976.72	NaN	NaN	0.1491	0.0549	0.5558	0.0542	0.0643	0.2082	0.0625
0.0	0.0	0.0	9783.5246	1747.72	NaN	NaN	0.1516	0.0557	0.56	0.0538	0.0644	0.2049	0.0612
0.0	0.0	0.0	12023.5246	3922.72	NaN	NaN	0.246	0.0571	0.5635	0.0526	0.0635	0.2025	0.0607
0.0	0.0	0.0	9773.5246	-443.28	NaN	NaN	-0.0475	0.0587	0.5649	0.0518	0.0621	0.2027	0.0597
0.0	0.0	0.0	11962.5246	2010.72	NaN	NaN	0.1439	0.0591	0.5663	0.0515	0.0623	0.2013	0.0593
0.0	0.0	0.0	10840.5246	4328.72	NaN	NaN	0.2854	0.0598	0.5683	0.0508	0.0624	0.1997	0.0589
0.0	0.0	0.0	9254.5246	4068.72	NaN	NaN	0.3054	0.0604	0.5718	0.0499	0.0616	0.1976	0.0587
0.0	0.0	0.0	8369.5246	4106.72	NaN	NaN	0.3292	0.0607	0.576	0.0493	0.0609	0.1949	0.0582
0.0	0.0	0.0	11920.5246	4821.72	NaN	NaN	0.288	0.0618	0.5785	0.0487	0.0606	0.1931	0.0574
0.0	0.0	0.0	11514.5246	2578.72	NaN	NaN	0.183	0.0654	0.5787	0.0475	0.0592	0.1926	0.0566
0.0	0.0	0.0	11975.5246	-1554.28	NaN	NaN	-0.1491	0.0667	0.5817	0.047	0.0571	0.1909	0.0566
0.0	0.0	0.0	11393.5246	3952.72	NaN	NaN	0.2576	0.0648	0.5893	0.0478	0.0567	0.1863	0.0551
0.0	0.0	0.0	11727.5246	2701.72	NaN	NaN	0.1872	0.0641	0.5937	0.0479	0.0563	0.1836	0.0544
0.0	0.0	0.0	15629.5246	1800.72	NaN	NaN	0.1033	0.0625	0.5979	0.0479	0.0551	0.1818	0.0548
0.0	0.0	0.0	12306.5246	2796.72	NaN	NaN	0.1852	0.0592	0.6049	0.049	0.0554	0.177	0.0545
0.0	0.0	0.0	12746.5246	6690.72	NaN	NaN	0.3442	0.0575	0.61	0.0499	0.0563	0.1726	0.0536
0.0	0.0	0.0	9303.5246	1781.72	NaN	NaN	0.1607	0.0577	0.6108	0.0489	0.0551	0.1739	0.0536
0.0	0.0	0.0	13124.5246	2317.72	NaN	NaN	0.1501	0.0557	0.6138	0.0494	0.0551	0.1716	0.0544
0.0	0.0	0.0	14834.5246	3498.72	NaN	NaN	0.1908	0.0543	0.6163	0.0506	0.0558	0.1695	0.0536
0.0	0.0	0.0	8934.5246	2491.72	NaN	NaN	0.2181	0.0537	0.617	0.0507	0.0554	0.1696	0.0536
0.0	0.0	0.0	14417.5246	2708.72	NaN	NaN	0.1582	0.0527	0.6156	0.0514	0.0553	0.171	0.0541
0.0	0.0	0.0	12060.5246	3860.72	NaN	NaN	0.2425	0.0517	0.6143	0.0528	0.057	0.1699	0.0543
0.0	0.0	0.0	11485.5246	5389.72	NaN	NaN	0.3194	0.0511	0.6118	0.0533	0.0573	0.1721	0.0544
0.0	0.0	0.0	12589.5246	7892.72	NaN	NaN	0.3853	0.0504	0.6105	0.054	0.0586	0.1715	0.055
0.0	0.0	0.0	14716.5246	5031.72	NaN	NaN	0.2548	0.0501	0.6092	0.0546	0.0591	0.1717	0.0553
0.0	0.0	0.0	12413.5246	3499.72	NaN	NaN	0.2199	0.0501	0.6106	0.0539	0.0586	0.1722	0.0547
0.0	0.0	0.0	11508.5246	5334.72	NaN	NaN	0.3167	0.0499	0.6094	0.0533	0.0588	0.1736	0.055
0.0	0.0	0.0	13511.5246	1452.72	NaN	NaN	0.0971	0.0496	0.6067	0.0535	0.0594	0.1758	0.0549
0.0	0.0	0.0	13138.5246	4141.72	NaN	NaN	0.2397	0.0489	0.6021	0.0533	0.0605	0.179	0.0562
0.0	0.0	0.0	11088.5246	4614.72	NaN	NaN	0.2939	0.049	0.5972	0.054	0.0623	0.181	0.0566
0.0	0.0	0.0	11798.5246	2005.72	NaN	NaN	0.1453	0.0494	0.5936	0.0546	0.0631	0.1824	0.0568
0.0	0.0	0.0	8748.5246	5747.72	NaN	NaN	0.3965	0.0496	0.5929	0.0549	0.0634	0.182	0.0571
0.0	0.0	0.0	11701.5246	4623.72	NaN	NaN	0.2832	0.0498	0.5945	0.0541	0.0632	0.1816	0.0568
0.0	0.0	0.0	12214.5246	2013.72	NaN	NaN	0.1415	0.051	0.5961	0.0518	0.0621	0.1825	0.0565
0.0	0.0	0.0	13778.5246	2970.72	NaN	NaN	0.1774	0.0521	0.5964	0.0512	0.0613	0.1829	0.056
0.0	0.0	0.0	18514.5246	6020.72	NaN	NaN	0.2454	0.0529	0.5957	0.0514	0.0616	0.1831	0.0553
0.0	0.0	0.0	15073.5246	4068.72	NaN	NaN	0.2126	0.054	0.5942	0.0511	0.0613	0.1838	0.0556
0.0	0.0	0.0	13892.5246	283.72	NaN	NaN	0.02	0.0541	0.5884	0.0516	0.061	0.1889	0.0559
0.0	0.0	0.0	14012.5246	3073.72	NaN	NaN	0.1799	0.053	0.5852	0.0526	0.0629	0.1897	0.0565
0.0	0.0	0.0	12346.5246	3783.72	NaN	NaN	0.2346	0.0529	0.5839	0.0535	0.0632	0.1898	0.0566
0.0	0.0	0.0	11936.5246	5536.72	NaN	NaN	0.3169	0.0525	0.5862	0.0541	0.063	0.188	0.0562
0.0	0.0	0.0	11126.5246	3079.72	NaN	NaN	0.2168	0.0526	0.5847	0.0536	0.0619	0.1906	0.0565
0.0	0.0	0.0	16367.5246	1829.72	NaN	NaN	0.1005	0.0527	0.5826	0.0541	0.0619	0.1921	0.0566
0.0	0.0	0.0	15751.5246	7851.72	NaN	NaN	0.3327	0.0525	0.5829	0.0548	0.0624	0.191	0.0564
0.0	0.0	0.0	12572.5246	4706.72	NaN	NaN	0.2724	0.0518	0.5817	0.0547	0.062	0.1929	0.0569
0.0	0.0	0.0	18150.5246	2849.72	NaN	NaN	0.1357	0.0518	0.5794	0.0552	0.0626	0.1937	0.0574
0.0	0.0	0.0	13740.5246	932.72	NaN	NaN	0.0636	0.0519	0.5766	0.0561	0.0632	0.195	0.0572
0.0	0.0	0.0	11865.5246	1216.72	NaN	NaN	0.093	0.0517	0.5748	0.0561	0.0633	0.1965	0.0577
0.0	0.0	0.0	13131.5246	235.72	NaN	NaN	0.0176	0.0516	0.5757	0.0561	0.0634	0.1953	0.058
0.0	0.0	0.0	12855.5246	1264.72	NaN	NaN	0.0896	0.0519	0.5771	0.056	0.0634	0.1939	0.0577
0.0	0.0	0.0	11217.5246	4587.72	NaN	NaN	0.2903	0.0525	0.5787	0.0555	0.0627	0.1931	0.0574
0.0	0.0	0.0	17233.5246	5047.72	NaN	NaN	0.2265	0.0527	0.5821	0.0555	0.0623	0.1905	0.0569
0.0	0.0	0.0	11835.5246	2982.72	NaN	NaN	0.2013	0.0534	0.5846	0.055	0.062	0.1885	0.0565
0.0	0.0	0.0	14607.5246	3041.72	NaN	NaN	0.1723	0.0536	0.587	0.0545	0.0618	0.1865	0.0565
0.0	0.0	0.0	13340.5246	2378.72	NaN	NaN	0.1513	0.0544	0.5879	0.0544	0.0617	0.1852	0.0565
0.0	0.0	0.0	13626.5246	2633.72	NaN	NaN	0.162	0.0543	0.5912	0.0541	0.061	0.1827	0.0567
0.0	0.0	0.0	13275.5246	2957.72	NaN	NaN	0.1822	0.0548	0.5954	0.0534	0.0596	0.1797	0.0572
0.0	0.0	0.0	10847.5246	1597.72	NaN	NaN	0.1284	0.0551	0.5997	0.0528	0.0581	0.1769	0.0574
0.0	0.0	0.0	11488.5246	1359.72	NaN	NaN	0.1058	0.0556	0.6026	0.0522	0.0567	0.1752	0.0576
0.0	0.0	0.0	9695.5246	6564.72	NaN	NaN	0.4037	0.0552	0.6066	0.052	0.0563	0.1719	0.058
0.0	0.0	0.0	13875.5246	5069.72	NaN	NaN	0.2676	0.0547	0.6102	0.0518	0.0551	0.1702	0.0581
0.0	0.0	0.0	10911.5246	4148.72	NaN	NaN	0.2755	0.0546	0.6136	0.0516	0.0544	0.1679	0.0579
0.0	0.0	0.0	12985.5246	3284.72	NaN	NaN	0.2019	0.0541	0.6157	0.0516	0.0542	0.1667	0.0577
0.0	0.0	0.0	8991.5246	3949.72	NaN	NaN	0.3052	0.0538	0.6178	0.0514	0.0538	0.1657	0.0575
0.0	0.0	0.0	15355.5246	3380.72	NaN	NaN	0.1804	0.053	0.622	0.0511	0.0532	0.1635	0.0572
0.0	0.0	0.0	11688.5246	3975.72	NaN	NaN	0.2538	0.053	0.6241	0.0507	0.0529	0.1625	0.0569
0.0	0.0	0.0	13748.5246	649.72	NaN	NaN	0.0451	0.0529	0.6252	0.0506	0.0514	0.1637	0.0563
0.0	0.0	0.0	13634.5246	3087.72	NaN	NaN	0.1846	0.053	0.6255	0.0508	0.0517	0.1629	0.0561
0.0	0.0	0.0	10176.5246	3212.72	NaN	NaN	0.2399	0.053	0.6249	0.0512	0.0514	0.1635	0.0561
0.0	0.0	0.0	9595.5246	4990.72	NaN	NaN	0.3422	0.0527	0.6248	0.0519	0.0517	0.1629	0.056
0.0	0.0	0.0	12180.5246	3435.72	NaN	NaN	0.22	0.0526	0.6254	0.0524	0.052	0.1622	0.0554
0.0	0.0	0.0	15058.5246	1323.72	NaN	NaN	0.0808	0.0528	0.6287	0.0526	0.0513	0.1595	0.0551
0.0	0.0	0.0	13859.5246	4937.72	NaN	NaN	0.2627	0.0532	0.6346	0.0522	0.0496	0.1556	0.0547
0.0	0.0	0.0	8055.5246	2663.72	NaN	NaN	0.2485	0.0545	0.6358	0.0522	0.0488	0.1547	0.0541
0.0	0.0	0.0	11044.5246	7418.72	NaN	NaN	0.4018	0.0549	0.6413	0.0518	0.0482	0.1501	0.0537
0.0	0.0	0.0	14432.5246	3632.72	NaN	NaN	0.2011	0.0553	0.647	0.0515	0.0464	0.1469	0.0529
0.0	0.0	0.0	15504.5246	543.72	NaN	NaN	0.0339	0.0546	0.6526	0.0516	0.0456	0.1434	0.0522
0.0	0.0	0.0	10455.5246	5241.72	NaN	NaN	0.3339	0.0536	0.658	0.0518	0.0456	0.1392	0.0517
0.0	0.0	0.0	5579.5246	7003.72	NaN	NaN	0.5566	0.0536	0.6599	0.052	0.0464	0.1368	0.0513
0.0	0.0	0.0	6514.5246	5464.72	NaN	NaN	0.4562	0.0549	0.6641	0.0505	0.0461	0.1335	0.0509
0.0	0.0	0.0	3491.5246	2284.72	NaN	NaN	0.3955	0.057	0.6652	0.0492	0.045	0.1333	0.0502
0.0	0.0	0.0	11753.5246	3453.72	NaN	NaN	0.2271	0.0585	0.6721	0.0475	0.0444	0.1276	0.0499
0.0	0.0	0.0	11236.5246	2031.72	NaN	NaN	0.1531	0.0595	0.6778	0.0462	0.0438	0.124	0.0488
0.0	0.0	0.0	10054.5246	6375.72	NaN	NaN	0.388	0.0591	0.6831	0.0449	0.0446	0.1202	0.048
0.0	0.0	0.0	13183.5246	4162.72	NaN	NaN	0.24	0.0603	0.6814	0.0439	0.0461	0.1217	0.0466
0.0	0.0	0.0	12165.5246	3978.72	NaN	NaN	0.2464	0.0598	0.6887	0.0423	0.0467	0.1171	0.0454
0.0	0.0	0.0	10460.5246	810.72	NaN	NaN	0.0719	0.0599	0.6924	0.0416	0.0465	0.1162	0.0433
0.0	0.0	0.0	12716.5246	2761.72	NaN	NaN	0.1784	0.0581	0.6892	0.0416	0.0489	0.1191	0.043
0.0	0.0	0.0	10693.5246	6726.72	NaN	NaN	0.3861	0.0578	0.6962	0.0407	0.0491	0.1142	0.042
0.0	0.0	0.0	7967.5246	1005.72	NaN	NaN	0.1121	0.0578	0.6994	0.04	0.0487	0.1134	0.0407
0.0	0.0	0.0	12762.5246	1893.72	NaN	NaN	0.1292	0.0578	0.7046	0.0393	0.0485	0.1099	0.0398
0.0	0.0	0.0	9964.5246	-836.28	NaN	NaN	-0.0916	0.058	0.7079	0.0389	0.0483	0.1077	0.0391
0.0	0.0	0.0	11753.5246	2085.72	NaN	NaN	0.1507	0.0575	0.7141	0.0387	0.0474	0.1039	0.0383
0.0	0.0	0.0	10634.5246	-219.28	NaN	NaN	-0.0211	0.0571	0.7213	0.0383	0.0461	0.1	0.0372
0.0	0.0	0.0	9295.5246	4785.72	NaN	NaN	0.3399	0.0562	0.7241	0.0389	0.0464	0.0975	0.0368
0.0	0.0	0.0	11719.5246	4012.72	NaN	NaN	0.2551	0.0555	0.733	0.0384	0.0455	0.0918	0.0359
0.0	0.0	0.0	9637.5246	2425.72	NaN	NaN	0.2011	0.0547	0.74	0.038	0.0445	0.0879	0.035
0.0	0.0	0.0	10775.5246	2314.72	NaN	NaN	0.1768	0.0544	0.7486	0.037	0.0431	0.0829	0.034
0.0	0.0	0.0	8474.5246	1643.72	NaN	NaN	0.1625	0.0541	0.7534	0.0364	0.0421	0.0809	0.0331
0.0	0.0	0.0	9704.5246	2795.72	NaN	NaN	0.2237	0.0538	0.7559	0.036	0.0424	0.0791	0.0327
0.0	0.0	0.0	10662.5246	3495.72	NaN	NaN	0.2469	0.0544	0.7553	0.0354	0.043	0.0795	0.0323
0.0	0.0	0.0	12498.5246	2186.72	NaN	NaN	0.1489	0.0555	0.7579	0.0346	0.0423	0.078	0.0317
0.0	0.0	0.0	10457.5246	3331.72	NaN	NaN	0.2416	0.0558	0.7568	0.0345	0.0428	0.0784	0.0316
0.0	0.0	0.0	8426.5246	2927.72	NaN	NaN	0.2579	0.0557	0.7557	0.0345	0.0433	0.0796	0.0312
0.0	0.0	0.0	10348.5246	4980.72	NaN	NaN	0.3249	0.0565	0.7543	0.0343	0.0437	0.0803	0.031
0.0	0.0	0.0	11179.5246	3131.72	NaN	NaN	0.2188	0.0594	0.7529	0.0334	0.0437	0.0798	0.0308
0.0	0.0	0.0	8847.5246	-245.28	NaN	NaN	-0.0285	0.0651	0.7498	0.0326	0.0425	0.08	0.0301
0.0	0.0	0.0	9902.5246	2062.72	NaN	NaN	0.1724	0.0675	0.7461	0.0326	0.0426	0.0813	0.0299
0.0	0.0	0.0	11968.5246	5125.72	NaN	NaN	0.2999	0.0685	0.7429	0.0324	0.044	0.0817	0.0305
0.0	0.0	0.0	8814.5246	97.72	NaN	NaN	0.011	0.0724	0.7407	0.0323	0.0428	0.0822	0.0297
0.0	0.0	0.0	11283.5246	3561.72	NaN	NaN	0.2399	0.0694	0.7354	0.033	0.0453	0.0858	0.031
0.0	0.0	0.0	11417.5246	3658.72	NaN	NaN	0.2427	0.0701	0.7355	0.0327	0.0456	0.0855	0.0307
0.0	0.0	0.0	12771.5246	681.72	NaN	NaN	0.0507	0.0754	0.7327	0.0323	0.045	0.0846	0.0299
0.0	0.0	0.0	12911.5246	1519.72	NaN	NaN	0.1053	0.0809	0.7246	0.0327	0.0453	0.0869	0.0297
0.0	0.0	0.0	11002.5246	4597.72	NaN	NaN	0.2947	0.0822	0.7179	0.033	0.0472	0.0891	0.0306
0.0	0.0	0.0	11129.5246	4696.72	NaN	NaN	0.2968	0.0835	0.713	0.0332	0.0486	0.0907	0.0311
0.0	0.0	0.0	12616.5246	4568.72	NaN	NaN	0.2659	0.0833	0.7084	0.0335	0.0506	0.0923	0.0319
0.0	0.0	0.0	10516.5246	3162.72	NaN	NaN	0.2312	0.0837	0.7058	0.0336	0.0518	0.0926	0.0325
0.0	0.0	0.0	12057.5246	1801.72	NaN	NaN	0.13	0.0811	0.7073	0.0337	0.0526	0.0923	0.033
0.0	0.0	0.0	10377.5246	4155.72	NaN	NaN	0.2859	0.0789	0.7099	0.0335	0.0536	0.0905	0.0336
0.0	0.0	0.0	10767.5246	1694.72	NaN	NaN	0.136	0.079	0.7127	0.0334	0.053	0.0884	0.0335
0.0	0.0	0.0	10566.5246	1887.72	NaN	NaN	0.1516	0.0783	0.7131	0.0337	0.0527	0.0887	0.0336
0.0	0.0	0.0	10742.5246	1730.72	NaN	NaN	0.1388	0.0747	0.716	0.0337	0.0534	0.0882	0.0339
0.0	0.0	0.0	10847.5246	1856.72	NaN	NaN	0.1461	0.0724	0.723	0.0332	0.0523	0.0853	0.0339
0.0	0.0	0.0	11939.5246	-1555.28	NaN	NaN	-0.1498	0.0715	0.7286	0.0332	0.05	0.0834	0.0333
0.0	0.0	0.0	11192.5246	2984.72	NaN	NaN	0.2105	0.0682	0.7317	0.0334	0.0502	0.0826	0.0338
0.0	0.0	0.0	8124.5246	4742.72	NaN	NaN	0.3686	0.0666	0.7356	0.0334	0.0492	0.0815	0.0337
0.0	0.0	0.0	10415.5246	4160.72	NaN	NaN	0.2854	0.0646	0.7442	0.0329	0.047	0.0785	0.0328
0.0	0.0	0.0	15036.5246	766.72	NaN	NaN	0.0485	0.0625	0.7513	0.0326	0.0453	0.076	0.0323
0.0	0.0	0.0	8216.5246	4850.72	NaN	NaN	0.3712	0.0606	0.7589	0.0321	0.0435	0.0731	0.0318
0.0	0.0	0.0	7834.5246	3283.72	NaN	NaN	0.2953	0.0584	0.7686	0.0315	0.0409	0.0696	0.031
0.0	0.0	0.0	9818.5246	5058.72	NaN	NaN	0.34	0.0565	0.773	0.0314	0.0401	0.0683	0.0306
0.0	0.0	0.0	13296.5246	4178.72	NaN	NaN	0.2391	0.0559	0.7786	0.0307	0.039	0.0654	0.0304
0.0	0.0	0.0	12729.5246	3041.72	NaN	NaN	0.1929	0.0572	0.7811	0.0305	0.0374	0.064	0.0298
0.0	0.0	0.0	9401.5246	1817.72	NaN	NaN	0.162	0.0575	0.7835	0.0303	0.0363	0.063	0.0294
0.0	0.0	0.0	9617.5246	2917.72	NaN	NaN	0.2328	0.0572	0.7846	0.0303	0.0358	0.0628	0.0293
0.0	0.0	0.0	9319.5246	4077.72	NaN	NaN	0.3044	0.0579	0.7839	0.0307	0.0353	0.0631	0.029
0.0	0.0	0.0	9741.5246	4214.72	NaN	NaN	0.302	0.0582	0.7825	0.0313	0.0353	0.0637	0.0289
0.0	0.0	0.0	8918.5246	1731.72	NaN	NaN	0.1626	0.0608	0.7782	0.0319	0.0355	0.0651	0.0285
0.0	0.0	0.0	8829.5246	2909.72	NaN	NaN	0.2479	0.0616	0.7742	0.0324	0.0362	0.0673	0.0283
0.0	0.0	0.0	13839.5246	2953.72	NaN	NaN	0.1759	0.0606	0.7743	0.0327	0.0376	0.0671	0.0279
0.0	0.0	0.0	11432.5246	5314.72	NaN	NaN	0.3173	0.0616	0.7653	0.034	0.0422	0.0684	0.0287
0.0	0.0	0.0	12717.5246	2730.72	NaN	NaN	0.1768	0.0686	0.7449	0.0383	0.0494	0.0672	0.0317
