# Supplementary material for: DeepFRET, a software for rapid and automated single-molecule FRET data classification using deep learning
Source: eLife. 2020 Nov 3;9:e60404. doi: 10.7554/eLife.60404 (PMC7609065; doi:10.7554/eLife.60404)
Supplement: Figure 4—source data 1. [file elife-60404-fig4-data1.zip › Figure 4-source data 1/Fig_S4a/Traces/traces_all_n294/Traces_Fig2d_4mMAc_mov4_combined_tif_pair14.txt]

Exported by DeepFRET
Date: 2020-08-26, 18:13
Video filename: None
FRET pair #14
Bleaches at 377
D-Dexc-bg	A-Dexc-bg	A-Aexc-bg	D-Dexc-rw	A-Dexc-rw	A-Aexc-rw	S	E	p_bleached	p_aggregated	p_noisy	p_scrambled	p_static	p_dynamic
0.0	0.0	0.0	20026.6899	8941.8805	NaN	NaN	0.3087	0.041	0.1162	0.0516	0.0277	0.6792	0.0843
0.0	0.0	0.0	20904.6899	9790.8805	NaN	NaN	0.319	0.0337	0.1234	0.0465	0.0289	0.6842	0.0833
0.0	0.0	0.0	18802.6899	10068.8805	NaN	NaN	0.3487	0.0353	0.1386	0.0441	0.0284	0.6789	0.0749
0.0	0.0	0.0	14524.6899	10398.8805	NaN	NaN	0.4172	0.0364	0.1474	0.044	0.0306	0.6699	0.0717
0.0	0.0	0.0	20347.6899	6437.8805	NaN	NaN	0.2403	0.042	0.1695	0.0469	0.0333	0.6349	0.0733
0.0	0.0	0.0	18033.6899	9676.8805	NaN	NaN	0.3492	0.0459	0.1795	0.0471	0.0366	0.6181	0.0728
0.0	0.0	0.0	17294.6899	6170.8805	NaN	NaN	0.263	0.051	0.1978	0.0473	0.0399	0.593	0.071
0.0	0.0	0.0	16121.6899	11937.8805	NaN	NaN	0.4254	0.0537	0.2083	0.047	0.0435	0.577	0.0704
0.0	0.0	0.0	18146.6899	7661.8805	NaN	NaN	0.2969	0.0558	0.2182	0.0479	0.0444	0.5639	0.0697
0.0	0.0	0.0	15163.6899	8104.8805	NaN	NaN	0.3483	0.0559	0.2126	0.0477	0.0448	0.5709	0.0681
0.0	0.0	0.0	15853.6899	7640.8805	NaN	NaN	0.3252	0.0568	0.2128	0.0479	0.0448	0.5708	0.0668
0.0	0.0	0.0	15224.6899	9847.8805	NaN	NaN	0.3928	0.0554	0.2027	0.048	0.0439	0.5841	0.0658
0.0	0.0	0.0	16628.6899	8187.8805	NaN	NaN	0.3299	0.056	0.2024	0.0484	0.0431	0.5849	0.0652
0.0	0.0	0.0	16660.6899	6940.8805	NaN	NaN	0.2941	0.0537	0.1933	0.0479	0.0419	0.5983	0.0648
0.0	0.0	0.0	20072.6899	9793.8805	NaN	NaN	0.3279	0.0551	0.2002	0.0482	0.0421	0.5894	0.0649
0.0	0.0	0.0	14913.6899	9580.8805	NaN	NaN	0.3911	0.0545	0.2008	0.0489	0.042	0.5875	0.0663
0.0	0.0	0.0	15928.6899	10087.8805	NaN	NaN	0.3877	0.0576	0.2197	0.0516	0.0407	0.5639	0.0666
0.0	0.0	0.0	15651.6899	10791.8805	NaN	NaN	0.4081	0.055	0.2052	0.0499	0.0397	0.586	0.0643
0.0	0.0	0.0	16088.6899	9869.8805	NaN	NaN	0.3802	0.0531	0.1981	0.0483	0.0398	0.5965	0.0642
0.0	0.0	0.0	14570.6899	9842.8805	NaN	NaN	0.4032	0.0528	0.1883	0.0471	0.0399	0.6089	0.063
0.0	0.0	0.0	18132.6899	10963.8805	NaN	NaN	0.3768	0.0525	0.1847	0.0467	0.0394	0.6137	0.0631
0.0	0.0	0.0	17013.6899	3925.8805	NaN	NaN	0.1875	0.0531	0.1853	0.0469	0.0394	0.6116	0.0636
0.0	0.0	0.0	15890.6899	7258.8805	NaN	NaN	0.3136	0.0521	0.1793	0.0463	0.0388	0.6201	0.0634
0.0	0.0	0.0	14129.6899	10237.8805	NaN	NaN	0.4201	0.0523	0.1785	0.0462	0.0394	0.6196	0.0639
0.0	0.0	0.0	17450.6899	9982.8805	NaN	NaN	0.3639	0.0532	0.1807	0.047	0.0398	0.6147	0.0646
0.0	0.0	0.0	20235.6899	8406.8805	NaN	NaN	0.2935	0.0537	0.1762	0.0467	0.0405	0.619	0.0639
0.0	0.0	0.0	18451.6899	8499.8805	NaN	NaN	0.3154	0.0543	0.1727	0.046	0.041	0.6222	0.0638
0.0	0.0	0.0	17105.6899	9331.8805	NaN	NaN	0.353	0.0539	0.1728	0.045	0.0412	0.6241	0.063
0.0	0.0	0.0	17909.6899	9768.8805	NaN	NaN	0.3529	0.054	0.1687	0.0438	0.0415	0.6301	0.0618
0.0	0.0	0.0	19447.6899	6861.8805	NaN	NaN	0.2608	0.0563	0.1733	0.0436	0.0434	0.6213	0.0621
0.0	0.0	0.0	14497.6899	9465.8805	NaN	NaN	0.395	0.0592	0.1771	0.0439	0.0442	0.6132	0.0625
0.0	0.0	0.0	17318.6899	5110.8805	NaN	NaN	0.2279	0.0613	0.1898	0.0439	0.0444	0.5973	0.0634
0.0	0.0	0.0	18539.6899	5289.8805	NaN	NaN	0.222	0.0614	0.1858	0.0441	0.0453	0.5991	0.0642
0.0	0.0	0.0	15087.6899	9795.8805	NaN	NaN	0.3937	0.0626	0.197	0.0444	0.0451	0.5858	0.0651
0.0	0.0	0.0	15375.6899	8703.8805	NaN	NaN	0.3615	0.0604	0.1946	0.0445	0.0459	0.5877	0.0669
0.0	0.0	0.0	14183.6899	10203.8805	NaN	NaN	0.4184	0.0602	0.1971	0.045	0.0454	0.585	0.0674
0.0	0.0	0.0	13704.6899	6686.8805	NaN	NaN	0.3279	0.0588	0.195	0.0449	0.0461	0.5871	0.0682
0.0	0.0	0.0	13272.6899	9307.8805	NaN	NaN	0.4122	0.0586	0.1915	0.0451	0.0463	0.5906	0.0679
0.0	0.0	0.0	14944.6899	11994.8805	NaN	NaN	0.4453	0.0594	0.1972	0.0459	0.0468	0.582	0.0687
0.0	0.0	0.0	14846.6899	6144.8805	NaN	NaN	0.2927	0.0596	0.191	0.0458	0.0482	0.5872	0.0682
0.0	0.0	0.0	15732.6899	9285.8805	NaN	NaN	0.3712	0.0598	0.1926	0.0457	0.0481	0.5858	0.068
0.0	0.0	0.0	15301.6899	4641.8805	NaN	NaN	0.2328	0.059	0.1927	0.0456	0.0485	0.5863	0.0679
0.0	0.0	0.0	12741.6899	9563.8805	NaN	NaN	0.4288	0.0587	0.1914	0.0452	0.0489	0.589	0.0668
0.0	0.0	0.0	10261.6899	9898.8805	NaN	NaN	0.491	0.0596	0.1935	0.045	0.049	0.5871	0.0656
0.0	0.0	0.0	13683.6899	8633.8805	NaN	NaN	0.3869	0.0603	0.2016	0.0457	0.0492	0.5757	0.0674
0.0	0.0	0.0	15608.6899	7653.8805	NaN	NaN	0.329	0.0601	0.2025	0.0451	0.0502	0.5754	0.0668
0.0	0.0	0.0	13830.6899	8296.8805	NaN	NaN	0.375	0.061	0.2059	0.045	0.0498	0.5718	0.0664
0.0	0.0	0.0	16069.6899	5230.8805	NaN	NaN	0.2456	0.0608	0.2135	0.0446	0.0489	0.5655	0.0668
0.0	0.0	0.0	17307.6899	4463.8805	NaN	NaN	0.205	0.0588	0.2068	0.044	0.0479	0.5758	0.0666
0.0	0.0	0.0	14565.6899	3384.8805	NaN	NaN	0.1886	0.058	0.2078	0.0435	0.0469	0.5765	0.0673
0.0	0.0	0.0	15593.6899	7516.8805	NaN	NaN	0.3253	0.055	0.2029	0.0435	0.0449	0.5856	0.0681
0.0	0.0	0.0	9231.6899	9120.8805	NaN	NaN	0.497	0.0535	0.2003	0.0435	0.0436	0.5905	0.0687
0.0	0.0	0.0	9666.6899	9306.8805	NaN	NaN	0.4905	0.0525	0.1956	0.0428	0.0431	0.5983	0.0677
0.0	0.0	0.0	12344.6899	9003.8805	NaN	NaN	0.4218	0.053	0.1979	0.043	0.0428	0.595	0.0683
0.0	0.0	0.0	17074.6899	5901.8805	NaN	NaN	0.2569	0.0528	0.2037	0.0436	0.0425	0.5877	0.0696
0.0	0.0	0.0	13895.6899	7894.8805	NaN	NaN	0.3623	0.0534	0.1984	0.0432	0.0426	0.5946	0.0678
0.0	0.0	0.0	12728.6899	9720.8805	NaN	NaN	0.433	0.0533	0.2029	0.043	0.0424	0.5907	0.0678
0.0	0.0	0.0	15970.6899	6637.8805	NaN	NaN	0.2936	0.0536	0.2016	0.0427	0.043	0.5926	0.0666
0.0	0.0	0.0	16423.6899	10796.8805	NaN	NaN	0.3966	0.0533	0.201	0.0424	0.0429	0.5941	0.0663
0.0	0.0	0.0	17641.6899	5719.8805	NaN	NaN	0.2448	0.054	0.2035	0.042	0.043	0.5919	0.0656
0.0	0.0	0.0	17515.6899	7512.8805	NaN	NaN	0.3002	0.0537	0.2047	0.0428	0.0425	0.5901	0.0663
0.0	0.0	0.0	15512.6899	5320.8805	NaN	NaN	0.2554	0.054	0.2086	0.043	0.0423	0.5858	0.0662
0.0	0.0	0.0	12329.6899	7621.8805	NaN	NaN	0.382	0.053	0.199	0.0428	0.042	0.5975	0.0657
0.0	0.0	0.0	14474.6899	6911.8805	NaN	NaN	0.3232	0.0536	0.2022	0.0425	0.0422	0.5942	0.0654
0.0	0.0	0.0	14334.6899	6592.8805	NaN	NaN	0.315	0.0531	0.1936	0.0421	0.042	0.6046	0.0644
0.0	0.0	0.0	13547.6899	7974.8805	NaN	NaN	0.3705	0.0549	0.1991	0.0423	0.0427	0.5956	0.0653
0.0	0.0	0.0	12225.6899	6928.8805	NaN	NaN	0.3617	0.0548	0.1949	0.0421	0.0426	0.6	0.0656
0.0	0.0	0.0	12408.6899	6698.8805	NaN	NaN	0.3506	0.0548	0.1962	0.0426	0.0422	0.5964	0.0677
0.0	0.0	0.0	14811.6899	8204.8805	NaN	NaN	0.3565	0.0543	0.1908	0.0425	0.0421	0.6017	0.0686
0.0	0.0	0.0	11138.6899	9958.8805	NaN	NaN	0.472	0.0554	0.1916	0.0428	0.0424	0.5983	0.0694
0.0	0.0	0.0	14140.6899	6663.8805	NaN	NaN	0.3203	0.0557	0.1949	0.0426	0.0425	0.5934	0.071
0.0	0.0	0.0	17388.6899	7179.8805	NaN	NaN	0.2922	0.0545	0.1892	0.0429	0.0418	0.599	0.0727
0.0	0.0	0.0	12478.6899	12321.8805	NaN	NaN	0.4968	0.0545	0.1944	0.0439	0.0416	0.5913	0.0743
0.0	0.0	0.0	13742.6899	8913.8805	NaN	NaN	0.3934	0.053	0.1886	0.0434	0.0413	0.6003	0.0734
0.0	0.0	0.0	15317.6899	9220.8805	NaN	NaN	0.3758	0.0522	0.1841	0.0435	0.0408	0.6058	0.0735
0.0	0.0	0.0	14985.6899	8336.8805	NaN	NaN	0.3575	0.0528	0.1843	0.0436	0.0404	0.605	0.0738
0.0	0.0	0.0	16528.6899	5746.8805	NaN	NaN	0.258	0.0512	0.1836	0.0442	0.039	0.606	0.0759
0.0	0.0	0.0	14356.6899	8589.8805	NaN	NaN	0.3743	0.0496	0.1828	0.0452	0.038	0.6082	0.0762
0.0	0.0	0.0	8870.6899	11577.8805	NaN	NaN	0.5662	0.0486	0.1775	0.0456	0.0378	0.615	0.0756
0.0	0.0	0.0	13335.6899	9132.8805	NaN	NaN	0.4065	0.0469	0.1772	0.0457	0.037	0.6178	0.0754
0.0	0.0	0.0	13266.6899	9112.8805	NaN	NaN	0.4072	0.0458	0.1723	0.0452	0.0371	0.6249	0.0747
0.0	0.0	0.0	13469.6899	8196.8805	NaN	NaN	0.3783	0.046	0.1769	0.0454	0.0375	0.6203	0.074
0.0	0.0	0.0	13121.6899	8601.8805	NaN	NaN	0.396	0.0462	0.1814	0.0456	0.038	0.6147	0.0741
0.0	0.0	0.0	10850.6899	5990.8805	NaN	NaN	0.3557	0.0467	0.1872	0.0457	0.0382	0.6086	0.0736
0.0	0.0	0.0	11978.6899	9109.8805	NaN	NaN	0.432	0.0466	0.1852	0.0444	0.0393	0.6119	0.0726
0.0	0.0	0.0	10912.6899	7787.8805	NaN	NaN	0.4165	0.0472	0.1901	0.044	0.0397	0.6062	0.0728
0.0	0.0	0.0	18020.6899	6349.8805	NaN	NaN	0.2606	0.047	0.1971	0.0443	0.0398	0.5985	0.0734
0.0	0.0	0.0	13877.6899	5407.8805	NaN	NaN	0.2804	0.0469	0.1965	0.044	0.0406	0.5989	0.0731
0.0	0.0	0.0	10801.6899	7755.8805	NaN	NaN	0.4179	0.0463	0.2032	0.044	0.0398	0.5937	0.0731
0.0	0.0	0.0	13702.6899	8053.8805	NaN	NaN	0.3702	0.046	0.2046	0.0434	0.0405	0.5928	0.0728
0.0	0.0	0.0	12688.6899	10340.8805	NaN	NaN	0.449	0.0465	0.2102	0.0426	0.0407	0.5879	0.072
0.0	0.0	0.0	12527.6899	9414.8805	NaN	NaN	0.4291	0.0492	0.2224	0.0416	0.0419	0.5746	0.0703
0.0	0.0	0.0	15011.6899	5115.8805	NaN	NaN	0.2542	0.052	0.2308	0.0409	0.0414	0.5657	0.0691
0.0	0.0	0.0	13419.6899	4720.8805	NaN	NaN	0.2602	0.0536	0.2414	0.0416	0.0415	0.5517	0.0702
0.0	0.0	0.0	11497.6899	3314.8805	NaN	NaN	0.2238	0.0521	0.2339	0.0413	0.0421	0.5592	0.0714
0.0	0.0	0.0	14530.6899	6212.8805	NaN	NaN	0.2995	0.0512	0.2343	0.0411	0.0424	0.558	0.073
0.0	0.0	0.0	16421.6899	5493.8805	NaN	NaN	0.2507	0.0509	0.2312	0.0406	0.043	0.5606	0.0738
0.0	0.0	0.0	17580.6899	5641.8805	NaN	NaN	0.2429	0.0506	0.2361	0.0405	0.0433	0.5547	0.0749
0.0	0.0	0.0	11919.6899	7002.8805	NaN	NaN	0.3701	0.0503	0.2437	0.0411	0.0433	0.5453	0.0764
0.0	0.0	0.0	13268.6899	6132.8805	NaN	NaN	0.3161	0.0494	0.247	0.0407	0.043	0.543	0.0769
0.0	0.0	0.0	13916.6899	7374.8805	NaN	NaN	0.3464	0.0496	0.248	0.0407	0.0428	0.542	0.077
0.0	0.0	0.0	12182.6899	2775.8805	NaN	NaN	0.1856	0.049	0.2557	0.041	0.0425	0.5337	0.078
0.0	0.0	0.0	13755.6899	6077.8805	NaN	NaN	0.3064	0.0495	0.2546	0.0404	0.0432	0.5348	0.0774
0.0	0.0	0.0	12544.6899	7981.8805	NaN	NaN	0.3889	0.0493	0.2584	0.0414	0.0431	0.5286	0.0793
0.0	0.0	0.0	11822.6899	7435.8805	NaN	NaN	0.3861	0.0489	0.2703	0.0422	0.0433	0.5141	0.0812
0.0	0.0	0.0	11213.6899	5860.8805	NaN	NaN	0.3433	0.0481	0.2525	0.0415	0.0437	0.5344	0.0799
0.0	0.0	0.0	15165.6899	11793.8805	NaN	NaN	0.4375	0.0472	0.2593	0.043	0.0439	0.5217	0.0849
0.0	0.0	0.0	9614.6899	6229.8805	NaN	NaN	0.3932	0.0472	0.2601	0.0435	0.0441	0.5217	0.0834
0.0	0.0	0.0	12374.6899	10468.8805	NaN	NaN	0.4583	0.0467	0.2528	0.0433	0.0441	0.5297	0.0835
0.0	0.0	0.0	13484.6899	5728.8805	NaN	NaN	0.2982	0.0471	0.2549	0.0439	0.0453	0.5241	0.0847
0.0	0.0	0.0	13080.6899	10448.8805	NaN	NaN	0.4441	0.0471	0.2586	0.0449	0.045	0.5191	0.0853
0.0	0.0	0.0	15343.6899	6541.8805	NaN	NaN	0.2989	0.0471	0.2556	0.044	0.0459	0.524	0.0834
0.0	0.0	0.0	12481.6899	9710.8805	NaN	NaN	0.4376	0.0471	0.2559	0.0451	0.0447	0.5227	0.0844
0.0	0.0	0.0	13365.6899	6897.8805	NaN	NaN	0.3404	0.0471	0.2646	0.0455	0.0451	0.5127	0.0851
0.0	0.0	0.0	13241.6899	5933.8805	NaN	NaN	0.3095	0.0464	0.2496	0.0449	0.0445	0.5307	0.0839
0.0	0.0	0.0	15177.6899	7570.8805	NaN	NaN	0.3328	0.0474	0.2646	0.0459	0.0436	0.5133	0.0852
0.0	0.0	0.0	14090.6899	6065.8805	NaN	NaN	0.3009	0.0459	0.2616	0.0475	0.0427	0.5161	0.0862
0.0	0.0	0.0	7574.6899	5427.8805	NaN	NaN	0.4174	0.0461	0.2627	0.0475	0.0429	0.5177	0.083
0.0	0.0	0.0	8739.6899	7736.8805	NaN	NaN	0.4696	0.0454	0.2529	0.0484	0.0416	0.5279	0.0839
0.0	0.0	0.0	15008.6899	5217.8805	NaN	NaN	0.258	0.0431	0.2567	0.0487	0.0402	0.5262	0.0851
0.0	0.0	0.0	12559.6899	7943.8805	NaN	NaN	0.3874	0.0424	0.2309	0.048	0.04	0.558	0.0807
0.0	0.0	0.0	13433.6899	8803.8805	NaN	NaN	0.3959	0.0433	0.242	0.0471	0.0398	0.5483	0.0796
0.0	0.0	0.0	14459.6899	2845.8805	NaN	NaN	0.1644	0.0432	0.2433	0.0483	0.0393	0.5444	0.0815
0.0	0.0	0.0	11878.6899	5877.8805	NaN	NaN	0.331	0.0437	0.2469	0.0485	0.039	0.5398	0.0821
0.0	0.0	0.0	12141.6899	5945.8805	NaN	NaN	0.3287	0.0435	0.2382	0.0473	0.039	0.5511	0.0809
0.0	0.0	0.0	10277.6899	7015.8805	NaN	NaN	0.4057	0.044	0.2487	0.0491	0.0386	0.5358	0.0837
0.0	0.0	0.0	12851.6899	5996.8805	NaN	NaN	0.3182	0.0433	0.2418	0.048	0.0395	0.5446	0.0828
0.0	0.0	0.0	5315.6899	14837.8805	NaN	NaN	0.7362	0.0437	0.2422	0.0488	0.0396	0.5415	0.0842
0.0	0.0	0.0	12329.6899	7553.8805	NaN	NaN	0.3799	0.0436	0.2537	0.0492	0.0398	0.5283	0.0854
0.0	0.0	0.0	12057.6899	6528.8805	NaN	NaN	0.3513	0.0439	0.246	0.0485	0.0397	0.5374	0.0845
0.0	0.0	0.0	11188.6899	4639.8805	NaN	NaN	0.2931	0.0445	0.2559	0.0483	0.0404	0.5244	0.0866
0.0	0.0	0.0	12734.6899	8049.8805	NaN	NaN	0.3873	0.0438	0.2555	0.0478	0.0403	0.5239	0.0889
0.0	0.0	0.0	9626.6899	8405.8805	NaN	NaN	0.4661	0.0432	0.2593	0.0476	0.0398	0.5197	0.0904
0.0	0.0	0.0	12114.6899	9855.8805	NaN	NaN	0.4486	0.0436	0.2579	0.0466	0.041	0.5221	0.0888
0.0	0.0	0.0	13528.6899	5333.8805	NaN	NaN	0.2828	0.0441	0.2654	0.0468	0.0419	0.5111	0.0907
0.0	0.0	0.0	11101.6899	6724.8805	NaN	NaN	0.3772	0.0437	0.2776	0.0472	0.0415	0.4982	0.0917
0.0	0.0	0.0	17741.6899	7710.8805	NaN	NaN	0.303	0.044	0.2731	0.0448	0.0423	0.5063	0.0894
0.0	0.0	0.0	11750.6899	7910.8805	NaN	NaN	0.4024	0.0441	0.2787	0.0464	0.0425	0.4966	0.0918
0.0	0.0	0.0	10395.6899	4283.8805	NaN	NaN	0.2918	0.0448	0.3013	0.0455	0.0438	0.4738	0.0908
0.0	0.0	0.0	16006.6899	8314.8805	NaN	NaN	0.3419	0.045	0.2829	0.044	0.0441	0.4956	0.0884
0.0	0.0	0.0	13174.6899	5789.8805	NaN	NaN	0.3053	0.0447	0.3132	0.0458	0.0441	0.4584	0.0938
0.0	0.0	0.0	8072.6899	6847.8805	NaN	NaN	0.459	0.0439	0.2999	0.0449	0.0438	0.4788	0.0887
0.0	0.0	0.0	15240.6899	8813.8805	NaN	NaN	0.3664	0.0439	0.2967	0.043	0.0456	0.4809	0.0899
0.0	0.0	0.0	14306.6899	10237.8805	NaN	NaN	0.4171	0.0437	0.3058	0.0456	0.0452	0.4673	0.0924
0.0	0.0	0.0	14090.6899	8181.8805	NaN	NaN	0.3674	0.0437	0.3196	0.0443	0.0458	0.4557	0.0909
0.0	0.0	0.0	10979.6899	6719.8805	NaN	NaN	0.3797	0.0436	0.3002	0.0439	0.0453	0.4805	0.0865
0.0	0.0	0.0	9826.6899	9606.8805	NaN	NaN	0.4943	0.0438	0.327	0.0447	0.045	0.4484	0.0911
0.0	0.0	0.0	11749.6899	7037.8805	NaN	NaN	0.3746	0.0425	0.3104	0.0443	0.0446	0.4687	0.0893
0.0	0.0	0.0	11241.6899	10970.8805	NaN	NaN	0.4939	0.0426	0.3095	0.0446	0.0448	0.4689	0.0894
0.0	0.0	0.0	12217.6899	9878.8805	NaN	NaN	0.4471	0.0434	0.3126	0.0448	0.0453	0.4644	0.0896
0.0	0.0	0.0	14713.6899	5086.8805	NaN	NaN	0.2569	0.0424	0.3149	0.0453	0.0444	0.4616	0.0914
0.0	0.0	0.0	6839.6899	8648.8805	NaN	NaN	0.5584	0.0422	0.3108	0.0455	0.0438	0.468	0.0898
0.0	0.0	0.0	8683.6899	10930.8805	NaN	NaN	0.5573	0.0417	0.3053	0.0454	0.0428	0.4756	0.0891
0.0	0.0	0.0	13558.6899	8887.8805	NaN	NaN	0.396	0.0413	0.31	0.0457	0.043	0.47	0.09
0.0	0.0	0.0	12391.6899	8645.8805	NaN	NaN	0.411	0.0418	0.3043	0.0458	0.0425	0.4779	0.0877
0.0	0.0	0.0	15826.6899	4734.8805	NaN	NaN	0.2303	0.0419	0.3145	0.0449	0.0424	0.469	0.0872
0.0	0.0	0.0	11752.6899	4942.8805	NaN	NaN	0.2961	0.0415	0.3144	0.0455	0.0426	0.4672	0.0887
0.0	0.0	0.0	10553.6899	9794.8805	NaN	NaN	0.4814	0.0416	0.3156	0.0452	0.0422	0.4665	0.0888
0.0	0.0	0.0	13558.6899	8167.8805	NaN	NaN	0.3759	0.0411	0.3117	0.0458	0.0423	0.4701	0.089
0.0	0.0	0.0	11186.6899	9617.8805	NaN	NaN	0.4623	0.0417	0.314	0.0462	0.0427	0.467	0.0884
0.0	0.0	0.0	11105.6899	10821.8805	NaN	NaN	0.4935	0.0421	0.3141	0.0461	0.042	0.4692	0.0865
0.0	0.0	0.0	12249.6899	6258.8805	NaN	NaN	0.3382	0.0415	0.3234	0.0473	0.0417	0.4586	0.0875
0.0	0.0	0.0	11314.6899	6282.8805	NaN	NaN	0.357	0.0415	0.3221	0.0472	0.0412	0.4631	0.0848
0.0	0.0	0.0	13649.6899	10423.8805	NaN	NaN	0.433	0.0413	0.3176	0.048	0.0407	0.4687	0.0836
0.0	0.0	0.0	13270.6899	3648.8805	NaN	NaN	0.2157	0.0409	0.3265	0.0487	0.0409	0.4593	0.0837
0.0	0.0	0.0	10474.6899	7927.8805	NaN	NaN	0.4308	0.041	0.3168	0.0489	0.0404	0.4714	0.0815
0.0	0.0	0.0	11306.6899	9228.8805	NaN	NaN	0.4494	0.0406	0.3188	0.0485	0.0403	0.4707	0.081
0.0	0.0	0.0	13029.6899	8181.8805	NaN	NaN	0.3857	0.0407	0.3167	0.0498	0.0394	0.4718	0.0815
0.0	0.0	0.0	13146.6899	6786.8805	NaN	NaN	0.3405	0.0406	0.3218	0.0485	0.0384	0.471	0.0798
0.0	0.0	0.0	10550.6899	7747.8805	NaN	NaN	0.4234	0.0405	0.3115	0.0491	0.0375	0.4816	0.0798
0.0	0.0	0.0	10993.6899	7746.8805	NaN	NaN	0.4134	0.0405	0.3256	0.0487	0.0373	0.4673	0.0806
0.0	0.0	0.0	10905.6899	7789.8805	NaN	NaN	0.4167	0.0403	0.3137	0.0486	0.0362	0.4815	0.0796
0.0	0.0	0.0	11669.6899	7527.8805	NaN	NaN	0.3921	0.0406	0.3218	0.0481	0.0357	0.4742	0.0796
0.0	0.0	0.0	11851.6899	5951.8805	NaN	NaN	0.3343	0.041	0.3179	0.0483	0.035	0.4783	0.0795
0.0	0.0	0.0	7716.6899	6668.8805	NaN	NaN	0.4636	0.0407	0.326	0.0473	0.0349	0.4711	0.0799
0.0	0.0	0.0	12252.6899	6711.8805	NaN	NaN	0.3539	0.0409	0.3202	0.0473	0.0343	0.4775	0.0798
0.0	0.0	0.0	12119.6899	8528.8805	NaN	NaN	0.413	0.0406	0.3272	0.0467	0.0341	0.4709	0.0805
0.0	0.0	0.0	11738.6899	6105.8805	NaN	NaN	0.3422	0.0411	0.3224	0.0464	0.0341	0.4762	0.0799
0.0	0.0	0.0	12214.6899	8503.8805	NaN	NaN	0.4104	0.0413	0.3273	0.0455	0.035	0.4702	0.0806
0.0	0.0	0.0	16397.6899	6466.8805	NaN	NaN	0.2828	0.0421	0.3302	0.0461	0.0349	0.4667	0.0801
0.0	0.0	0.0	13805.6899	7969.8805	NaN	NaN	0.366	0.042	0.3418	0.046	0.0352	0.4555	0.0797
0.0	0.0	0.0	16389.6899	6836.8805	NaN	NaN	0.2944	0.0424	0.3418	0.0459	0.0362	0.4554	0.0782
0.0	0.0	0.0	9467.6899	12015.8805	NaN	NaN	0.5593	0.0431	0.3467	0.0475	0.0363	0.4497	0.0766
0.0	0.0	0.0	17050.6899	9235.8805	NaN	NaN	0.3514	0.0429	0.3687	0.0469	0.0375	0.4278	0.0761
0.0	0.0	0.0	14964.6899	9019.8805	NaN	NaN	0.3761	0.0435	0.3512	0.048	0.0377	0.4456	0.074
0.0	0.0	0.0	16066.6899	7904.8805	NaN	NaN	0.3298	0.043	0.3855	0.0478	0.038	0.4101	0.0756
0.0	0.0	0.0	6890.6899	8126.8805	NaN	NaN	0.5412	0.0431	0.3679	0.0486	0.0382	0.4294	0.0729
0.0	0.0	0.0	13140.6899	12026.8805	NaN	NaN	0.4779	0.0429	0.3884	0.048	0.0384	0.4085	0.0738
0.0	0.0	0.0	6578.6899	9177.8805	NaN	NaN	0.5825	0.0436	0.375	0.0486	0.0388	0.4219	0.072
0.0	0.0	0.0	13396.6899	6884.8805	NaN	NaN	0.3395	0.0438	0.3948	0.0467	0.0385	0.4041	0.0721
0.0	0.0	0.0	13423.6899	7637.8805	NaN	NaN	0.3626	0.0442	0.3861	0.0468	0.039	0.4115	0.0724
0.0	0.0	0.0	12824.6899	6744.8805	NaN	NaN	0.3447	0.0442	0.4032	0.0465	0.0374	0.3964	0.0723
0.0	0.0	0.0	11330.6899	3452.8805	NaN	NaN	0.2336	0.0436	0.3869	0.0462	0.0382	0.4125	0.0726
0.0	0.0	0.0	12110.6899	9380.8805	NaN	NaN	0.4365	0.0432	0.3744	0.046	0.0373	0.4262	0.0729
0.0	0.0	0.0	13357.6899	8369.8805	NaN	NaN	0.3852	0.0432	0.3814	0.0466	0.0378	0.417	0.074
0.0	0.0	0.0	11758.6899	7473.8805	NaN	NaN	0.3886	0.0431	0.3704	0.0465	0.0375	0.4286	0.0738
0.0	0.0	0.0	13659.6899	8624.8805	NaN	NaN	0.387	0.0434	0.3723	0.0463	0.0376	0.4264	0.074
0.0	0.0	0.0	14471.6899	6325.8805	NaN	NaN	0.3042	0.0432	0.3775	0.0469	0.0378	0.4199	0.0748
0.0	0.0	0.0	12971.6899	8447.8805	NaN	NaN	0.3944	0.0435	0.3751	0.0467	0.0376	0.4234	0.0737
0.0	0.0	0.0	14170.6899	10545.8805	NaN	NaN	0.4267	0.043	0.3703	0.0465	0.0379	0.4283	0.074
0.0	0.0	0.0	12888.6899	8994.8805	NaN	NaN	0.411	0.0435	0.3729	0.047	0.0379	0.4244	0.0743
0.0	0.0	0.0	14107.6899	9223.8805	NaN	NaN	0.3953	0.0434	0.3716	0.0459	0.038	0.4271	0.074
0.0	0.0	0.0	13076.6899	5022.8805	NaN	NaN	0.2775	0.0433	0.3613	0.0464	0.0385	0.4355	0.075
0.0	0.0	0.0	14490.6899	8388.8805	NaN	NaN	0.3667	0.0428	0.3529	0.0461	0.0384	0.4435	0.0763
0.0	0.0	0.0	10443.6899	13223.8805	NaN	NaN	0.5587	0.0422	0.3371	0.0463	0.0385	0.4594	0.0765
0.0	0.0	0.0	9090.6899	7681.8805	NaN	NaN	0.458	0.0416	0.3292	0.0462	0.0379	0.4679	0.0771
0.0	0.0	0.0	18319.6899	7832.8805	NaN	NaN	0.2995	0.0407	0.3193	0.0456	0.0379	0.4784	0.0781
0.0	0.0	0.0	14097.6899	5623.8805	NaN	NaN	0.2852	0.0402	0.3067	0.0458	0.0374	0.4912	0.0785
0.0	0.0	0.0	15773.6899	10301.8805	NaN	NaN	0.3951	0.0395	0.3081	0.0455	0.0367	0.4912	0.079
0.0	0.0	0.0	14106.6899	6457.8805	NaN	NaN	0.314	0.0389	0.2944	0.0454	0.0359	0.5068	0.0785
0.0	0.0	0.0	13063.6899	5534.8805	NaN	NaN	0.2976	0.0384	0.2887	0.0448	0.036	0.5123	0.0798
0.0	0.0	0.0	12054.6899	10242.8805	NaN	NaN	0.4594	0.0385	0.2774	0.0448	0.036	0.524	0.0792
0.0	0.0	0.0	15149.6899	10520.8805	NaN	NaN	0.4098	0.0383	0.2749	0.0445	0.0358	0.526	0.0806
0.0	0.0	0.0	15510.6899	6542.8805	NaN	NaN	0.2967	0.0384	0.2679	0.0444	0.0361	0.5331	0.0801
0.0	0.0	0.0	12413.6899	10398.8805	NaN	NaN	0.4558	0.0385	0.262	0.0439	0.0362	0.5384	0.081
0.0	0.0	0.0	13071.6899	10182.8805	NaN	NaN	0.4379	0.0386	0.2614	0.0437	0.0363	0.5386	0.0815
0.0	0.0	0.0	13152.6899	6098.8805	NaN	NaN	0.3168	0.0385	0.2568	0.0434	0.0366	0.5425	0.0822
0.0	0.0	0.0	14085.6899	8655.8805	NaN	NaN	0.3806	0.0384	0.2553	0.0434	0.0366	0.5426	0.0838
0.0	0.0	0.0	11777.6899	9375.8805	NaN	NaN	0.4432	0.0383	0.2561	0.0435	0.0367	0.5416	0.0839
0.0	0.0	0.0	8120.6899	5546.8805	NaN	NaN	0.4058	0.0383	0.2559	0.0438	0.0367	0.5417	0.0836
0.0	0.0	0.0	8551.6899	9215.8805	NaN	NaN	0.5187	0.0384	0.253	0.0429	0.0366	0.5457	0.0833
0.0	0.0	0.0	10406.6899	6620.8805	NaN	NaN	0.3888	0.0385	0.2513	0.0422	0.0367	0.5473	0.0839
0.0	0.0	0.0	12676.6899	7667.8805	NaN	NaN	0.3769	0.0385	0.2523	0.0423	0.0371	0.5433	0.0866
0.0	0.0	0.0	8848.6899	9969.8805	NaN	NaN	0.5298	0.0389	0.2522	0.042	0.0373	0.543	0.0867
0.0	0.0	0.0	9522.6899	8935.8805	NaN	NaN	0.4841	0.0387	0.2571	0.0423	0.0375	0.5366	0.0877
0.0	0.0	0.0	12134.6899	5999.8805	NaN	NaN	0.3309	0.0385	0.2571	0.0424	0.0373	0.5377	0.087
0.0	0.0	0.0	11065.6899	8075.8805	NaN	NaN	0.4219	0.0384	0.2564	0.0423	0.0372	0.5391	0.0867
0.0	0.0	0.0	8879.6899	6822.8805	NaN	NaN	0.4345	0.0382	0.2553	0.0423	0.0369	0.5419	0.0854
0.0	0.0	0.0	9747.6899	11212.8805	NaN	NaN	0.535	0.0379	0.2522	0.0419	0.0371	0.5455	0.0853
0.0	0.0	0.0	12961.6899	5265.8805	NaN	NaN	0.2889	0.0378	0.2504	0.0418	0.0372	0.5474	0.0854
0.0	0.0	0.0	14443.6899	7275.8805	NaN	NaN	0.335	0.0375	0.2474	0.0414	0.0371	0.5506	0.086
0.0	0.0	0.0	12443.6899	7582.8805	NaN	NaN	0.3786	0.0374	0.2451	0.041	0.0373	0.5523	0.0869
0.0	0.0	0.0	7467.6899	8131.8805	NaN	NaN	0.5213	0.0373	0.2425	0.0408	0.0376	0.554	0.0877
0.0	0.0	0.0	11908.6899	7894.8805	NaN	NaN	0.3987	0.0373	0.2402	0.04	0.038	0.5568	0.0877
0.0	0.0	0.0	14399.6899	6021.8805	NaN	NaN	0.2949	0.0371	0.2384	0.0406	0.0382	0.5553	0.0904
0.0	0.0	0.0	11069.6899	8276.8805	NaN	NaN	0.4278	0.0373	0.2384	0.0402	0.0381	0.5567	0.0893
0.0	0.0	0.0	10210.6899	6729.8805	NaN	NaN	0.3973	0.0372	0.2379	0.0401	0.038	0.5582	0.0886
0.0	0.0	0.0	12438.6899	6612.8805	NaN	NaN	0.3471	0.037	0.2372	0.0405	0.0381	0.5575	0.0896
0.0	0.0	0.0	12018.6899	13058.8805	NaN	NaN	0.5207	0.0372	0.2356	0.0405	0.038	0.5594	0.0893
0.0	0.0	0.0	10777.6899	6736.8805	NaN	NaN	0.3846	0.0372	0.2354	0.0402	0.0374	0.5626	0.0873
0.0	0.0	0.0	14996.6899	5293.8805	NaN	NaN	0.2609	0.0369	0.2335	0.0405	0.037	0.5648	0.0873
0.0	0.0	0.0	10506.6899	10746.8805	NaN	NaN	0.5057	0.0368	0.2288	0.0404	0.0365	0.5712	0.0863
0.0	0.0	0.0	11397.6899	8947.8805	NaN	NaN	0.4398	0.0367	0.2252	0.0399	0.0361	0.5775	0.0847
0.0	0.0	0.0	11709.6899	6304.8805	NaN	NaN	0.35	0.0364	0.2206	0.0398	0.0354	0.5839	0.084
0.0	0.0	0.0	12887.6899	8089.8805	NaN	NaN	0.3856	0.0362	0.2161	0.0399	0.0345	0.5891	0.0843
0.0	0.0	0.0	9507.6899	8193.8805	NaN	NaN	0.4629	0.036	0.2107	0.0391	0.0343	0.5973	0.0826
0.0	0.0	0.0	8247.6899	6762.8805	NaN	NaN	0.4505	0.0361	0.2074	0.0382	0.0338	0.6031	0.0813
0.0	0.0	0.0	13390.6899	7781.8805	NaN	NaN	0.3675	0.0359	0.2023	0.0379	0.0336	0.6085	0.0818
0.0	0.0	0.0	10610.6899	8157.8805	NaN	NaN	0.4347	0.0359	0.198	0.0374	0.0334	0.6133	0.082
0.0	0.0	0.0	11387.6899	6621.8805	NaN	NaN	0.3677	0.0362	0.1962	0.0371	0.0331	0.615	0.0823
0.0	0.0	0.0	9458.6899	9510.8805	NaN	NaN	0.5014	0.0363	0.1909	0.0369	0.0333	0.6192	0.0834
0.0	0.0	0.0	10427.6899	8399.8805	NaN	NaN	0.4461	0.0364	0.1885	0.0365	0.0333	0.6218	0.0835
0.0	0.0	0.0	10147.6899	8905.8805	NaN	NaN	0.4674	0.0366	0.1849	0.0361	0.0332	0.6253	0.0838
0.0	0.0	0.0	9532.6899	5834.8805	NaN	NaN	0.3797	0.0367	0.1813	0.0357	0.033	0.6297	0.0836
0.0	0.0	0.0	10126.6899	7615.8805	NaN	NaN	0.4292	0.037	0.1785	0.0355	0.0328	0.6333	0.0829
0.0	0.0	0.0	11761.6899	5647.8805	NaN	NaN	0.3244	0.0376	0.1752	0.0352	0.0325	0.6368	0.0826
0.0	0.0	0.0	14677.6899	4223.8805	NaN	NaN	0.2235	0.0379	0.1724	0.0351	0.0325	0.6391	0.083
0.0	0.0	0.0	11991.6899	8003.8805	NaN	NaN	0.4003	0.0381	0.1697	0.0348	0.0324	0.6418	0.0831
0.0	0.0	0.0	11332.6899	5909.8805	NaN	NaN	0.3427	0.0377	0.1683	0.0348	0.0326	0.6434	0.0832
0.0	0.0	0.0	12321.6899	8656.8805	NaN	NaN	0.4127	0.0373	0.1675	0.0349	0.0327	0.6448	0.0828
0.0	0.0	0.0	13912.6899	4572.8805	NaN	NaN	0.2474	0.0369	0.1667	0.0349	0.0326	0.6474	0.0816
0.0	0.0	0.0	11563.6899	6162.8805	NaN	NaN	0.3477	0.0364	0.1634	0.0349	0.0327	0.6503	0.0823
0.0	0.0	0.0	11077.6899	4705.8805	NaN	NaN	0.2982	0.0358	0.1597	0.0346	0.0325	0.6552	0.0821
0.0	0.0	0.0	11137.6899	5316.8805	NaN	NaN	0.3231	0.0345	0.1516	0.0348	0.0327	0.6627	0.0838
0.0	0.0	0.0	9518.6899	11740.8805	NaN	NaN	0.5523	0.033	0.1429	0.0349	0.0327	0.6716	0.0849
0.0	0.0	0.0	10744.6899	9447.8805	NaN	NaN	0.4679	0.0307	0.1317	0.0353	0.0328	0.6824	0.0871
0.0	0.0	0.0	7008.6899	3691.8805	NaN	NaN	0.345	0.0286	0.1218	0.0355	0.0327	0.6934	0.0879
0.0	0.0	0.0	8479.6899	4886.8805	NaN	NaN	0.3656	0.0268	0.1126	0.0357	0.0326	0.702	0.0902
0.0	0.0	0.0	5913.6899	7393.8805	NaN	NaN	0.5556	0.0254	0.1068	0.0356	0.0323	0.7089	0.091
0.0	0.0	0.0	8154.6899	8195.8805	NaN	NaN	0.5013	0.0242	0.1028	0.0358	0.0322	0.7125	0.0926
0.0	0.0	0.0	9456.6899	6906.8805	NaN	NaN	0.4221	0.0234	0.0995	0.0357	0.0316	0.716	0.0939
0.0	0.0	0.0	11236.6899	8983.8805	NaN	NaN	0.4443	0.0225	0.0964	0.0359	0.0311	0.7193	0.0948
0.0	0.0	0.0	14230.6899	8625.8805	NaN	NaN	0.3774	0.0219	0.0949	0.0358	0.0306	0.7223	0.0945
0.0	0.0	0.0	13743.6899	5438.8805	NaN	NaN	0.2835	0.0211	0.0924	0.0361	0.0304	0.7247	0.0952
0.0	0.0	0.0	10208.6899	10614.8805	NaN	NaN	0.5098	0.0205	0.0904	0.036	0.0299	0.7287	0.0945
0.0	0.0	0.0	11807.6899	5409.8805	NaN	NaN	0.3142	0.0202	0.0871	0.0361	0.0291	0.7314	0.096
0.0	0.0	0.0	8158.6899	4369.8805	NaN	NaN	0.3488	0.0196	0.0841	0.0363	0.0286	0.7348	0.0966
0.0	0.0	0.0	10862.6899	9724.8805	NaN	NaN	0.4724	0.0192	0.0813	0.0362	0.0281	0.7378	0.0973
0.0	0.0	0.0	9248.6899	8619.8805	NaN	NaN	0.4824	0.0186	0.0784	0.0363	0.0277	0.7412	0.0978
0.0	0.0	0.0	14492.6899	5032.8805	NaN	NaN	0.2578	0.0183	0.0759	0.0364	0.0272	0.7438	0.0985
0.0	0.0	0.0	11175.6899	3284.8805	NaN	NaN	0.2272	0.0183	0.0732	0.0361	0.0264	0.7463	0.0997
0.0	0.0	0.0	17956.6899	4891.8805	NaN	NaN	0.2141	0.018	0.0714	0.0364	0.0262	0.747	0.101
0.0	0.0	0.0	12509.6899	6869.8805	NaN	NaN	0.3545	0.0176	0.0694	0.0364	0.0261	0.7494	0.101
0.0	0.0	0.0	12369.6899	7013.8805	NaN	NaN	0.3618	0.0175	0.0685	0.0366	0.0258	0.7497	0.1019
0.0	0.0	0.0	10629.6899	4103.8805	NaN	NaN	0.2785	0.0172	0.0679	0.0368	0.0259	0.7506	0.1016
0.0	0.0	0.0	7229.6899	7117.8805	NaN	NaN	0.4961	0.0174	0.068	0.0374	0.0253	0.7492	0.1028
0.0	0.0	0.0	9936.6899	7929.8805	NaN	NaN	0.4438	0.0173	0.0692	0.0381	0.0254	0.7486	0.1015
0.0	0.0	0.0	7661.6899	6730.8805	NaN	NaN	0.4677	0.0173	0.0705	0.0389	0.0253	0.7474	0.1005
0.0	0.0	0.0	10689.6899	8490.8805	NaN	NaN	0.4427	0.0173	0.073	0.0398	0.0256	0.7452	0.0991
0.0	0.0	0.0	9149.6899	5434.8805	NaN	NaN	0.3726	0.0174	0.0746	0.0401	0.0256	0.7447	0.0976
0.0	0.0	0.0	10419.6899	2423.8805	NaN	NaN	0.1887	0.0173	0.0767	0.0403	0.026	0.7433	0.0964
0.0	0.0	0.0	14522.6899	7363.8805	NaN	NaN	0.3365	0.0173	0.078	0.0409	0.0262	0.7404	0.0973
0.0	0.0	0.0	12134.6899	6093.8805	NaN	NaN	0.3343	0.0173	0.0794	0.041	0.0261	0.7408	0.0954
0.0	0.0	0.0	12835.6899	4659.8805	NaN	NaN	0.2663	0.0176	0.0786	0.0403	0.0261	0.7432	0.0942
0.0	0.0	0.0	10335.6899	3561.8805	NaN	NaN	0.2563	0.0177	0.077	0.0394	0.0257	0.7452	0.0951
0.0	0.0	0.0	14178.6899	6020.8805	NaN	NaN	0.2981	0.0172	0.0763	0.0394	0.0259	0.744	0.0973
0.0	0.0	0.0	12368.6899	8477.8805	NaN	NaN	0.4067	0.0172	0.0751	0.0393	0.0257	0.7445	0.0982
0.0	0.0	0.0	11704.6899	6527.8805	NaN	NaN	0.358	0.0172	0.075	0.0394	0.0255	0.744	0.0989
0.0	0.0	0.0	6232.6899	8998.8805	NaN	NaN	0.5908	0.0173	0.0739	0.0391	0.0256	0.7461	0.098
0.0	0.0	0.0	8869.6899	6171.8805	NaN	NaN	0.4103	0.0176	0.0728	0.0384	0.0251	0.7466	0.0995
0.0	0.0	0.0	7457.6899	8065.8805	NaN	NaN	0.5196	0.0176	0.0723	0.038	0.0247	0.7489	0.0985
0.0	0.0	0.0	11465.6899	5578.8805	NaN	NaN	0.3273	0.0179	0.0725	0.0377	0.0243	0.7504	0.0973
0.0	0.0	0.0	12676.6899	8022.8805	NaN	NaN	0.3876	0.0177	0.0726	0.0382	0.0246	0.7473	0.0995
0.0	0.0	0.0	6877.6899	5163.8805	NaN	NaN	0.4288	0.0184	0.0725	0.0371	0.0239	0.7516	0.0965
0.0	0.0	0.0	8475.6899	3642.8805	NaN	NaN	0.3006	0.0183	0.0714	0.0373	0.0242	0.749	0.0998
0.0	0.0	0.0	11143.6899	5411.8805	NaN	NaN	0.3269	0.018	0.0708	0.0376	0.0245	0.7448	0.1044
0.0	0.0	0.0	11284.6899	5952.8805	NaN	NaN	0.3453	0.0177	0.071	0.0379	0.025	0.7419	0.1065
0.0	0.0	0.0	10249.6899	5986.8805	NaN	NaN	0.3687	0.0177	0.0711	0.038	0.0251	0.7403	0.1079
0.0	0.0	0.0	9371.6899	6942.8805	NaN	NaN	0.4256	0.0176	0.0713	0.0385	0.0253	0.7355	0.1117
0.0	0.0	0.0	10283.6899	6698.8805	NaN	NaN	0.3945	0.0174	0.0706	0.0384	0.0255	0.7348	0.1133
0.0	0.0	0.0	12150.6899	9491.8805	NaN	NaN	0.4386	0.0173	0.0701	0.0381	0.0253	0.7353	0.1138
0.0	0.0	0.0	12306.6899	8147.8805	NaN	NaN	0.3983	0.017	0.0703	0.0387	0.0255	0.7351	0.1134
0.0	0.0	0.0	10549.6899	6506.8805	NaN	NaN	0.3815	0.0169	0.0715	0.0391	0.0254	0.7357	0.1113
0.0	0.0	0.0	10474.6899	4078.8805	NaN	NaN	0.2803	0.017	0.0722	0.0394	0.0253	0.7361	0.1101
0.0	0.0	0.0	8080.6899	6233.8805	NaN	NaN	0.4355	0.0171	0.0717	0.0389	0.0252	0.737	0.1101
0.0	0.0	0.0	8685.6899	6331.8805	NaN	NaN	0.4216	0.0171	0.0703	0.0382	0.0252	0.7386	0.1105
0.0	0.0	0.0	9500.6899	9361.8805	NaN	NaN	0.4963	0.0172	0.0694	0.0379	0.0253	0.7369	0.1133
0.0	0.0	0.0	13544.6899	4444.8805	NaN	NaN	0.2471	0.0171	0.069	0.0377	0.0254	0.737	0.1138
0.0	0.0	0.0	9763.6899	5834.8805	NaN	NaN	0.3741	0.0171	0.0682	0.0375	0.0253	0.7357	0.1161
0.0	0.0	0.0	14567.6899	4368.8805	NaN	NaN	0.2307	0.0171	0.0679	0.0373	0.0254	0.7353	0.117
0.0	0.0	0.0	8166.6899	6029.8805	NaN	NaN	0.4247	0.017	0.066	0.0369	0.0254	0.7358	0.1189
0.0	0.0	0.0	13147.6899	5867.8805	NaN	NaN	0.3086	0.0168	0.0655	0.0369	0.0254	0.7362	0.1193
0.0	0.0	0.0	13256.6899	7425.8805	NaN	NaN	0.359	0.0168	0.0648	0.0374	0.0254	0.7343	0.1213
0.0	0.0	0.0	13136.6899	5998.8805	NaN	NaN	0.3135	0.0167	0.0645	0.0374	0.0253	0.7377	0.1183
0.0	0.0	0.0	15484.6899	5256.8805	NaN	NaN	0.2534	0.017	0.0645	0.0383	0.0254	0.7327	0.1222
0.0	0.0	0.0	12144.6899	9169.8805	NaN	NaN	0.4302	0.0172	0.0649	0.039	0.0257	0.7294	0.1239
0.0	0.0	0.0	12617.6899	6839.8805	NaN	NaN	0.3515	0.0173	0.0659	0.0396	0.0262	0.7284	0.1227
0.0	0.0	0.0	15074.6899	7845.8805	NaN	NaN	0.3423	0.0177	0.0661	0.04	0.0263	0.7258	0.1242
0.0	0.0	0.0	14428.6899	4351.8805	NaN	NaN	0.2317	0.0178	0.0668	0.0411	0.027	0.7215	0.1257
0.0	0.0	0.0	13964.6899	6036.8805	NaN	NaN	0.3018	0.0182	0.0668	0.0417	0.0273	0.7169	0.129
0.0	0.0	0.0	13268.6899	9153.8805	NaN	NaN	0.4082	0.0182	0.0669	0.0427	0.0278	0.7195	0.1249
0.0	0.0	0.0	14507.6899	6218.8805	NaN	NaN	0.3	0.0183	0.0668	0.043	0.0276	0.7181	0.1262
0.0	0.0	0.0	13629.6899	5491.8805	NaN	NaN	0.2872	0.0181	0.0669	0.0435	0.0275	0.7232	0.1209
0.0	0.0	0.0	8594.6899	4450.8805	NaN	NaN	0.3412	0.0184	0.0667	0.0434	0.0272	0.7217	0.1226
0.0	0.0	0.0	11703.6899	8087.8805	NaN	NaN	0.4087	0.0184	0.0669	0.0436	0.0271	0.7221	0.1219
0.0	0.0	0.0	9404.6899	6825.8805	NaN	NaN	0.4206	0.0187	0.0675	0.0438	0.0271	0.72	0.1229
0.0	0.0	0.0	8543.6899	8370.8805	NaN	NaN	0.4949	0.019	0.0673	0.0443	0.0271	0.7154	0.127
0.0	0.0	0.0	6761.6899	9775.8805	NaN	NaN	0.5911	0.0193	0.068	0.0451	0.0272	0.7108	0.1295
0.0	0.0	0.0	8976.6899	7701.8805	NaN	NaN	0.4618	0.0194	0.0688	0.0452	0.0271	0.7074	0.132
0.0	0.0	0.0	11949.6899	9002.8805	NaN	NaN	0.4297	0.0196	0.0693	0.0454	0.0271	0.7054	0.1333
0.0	0.0	0.0	12991.6899	4636.8805	NaN	NaN	0.263	0.0197	0.0706	0.0455	0.0272	0.704	0.1331
0.0	0.0	0.0	8173.6899	9812.8805	NaN	NaN	0.5456	0.0197	0.0716	0.0454	0.0273	0.7051	0.1309
0.0	0.0	0.0	9442.6899	8799.8805	NaN	NaN	0.4824	0.02	0.0711	0.044	0.0269	0.705	0.133
0.0	0.0	0.0	7448.6899	8905.8805	NaN	NaN	0.5445	0.0197	0.0705	0.0435	0.0266	0.7051	0.1345
0.0	0.0	0.0	10152.6899	6459.8805	NaN	NaN	0.3889	0.0192	0.0695	0.0421	0.0263	0.7096	0.1332
0.0	0.0	0.0	11867.6899	6973.8805	NaN	NaN	0.3701	0.0187	0.0693	0.0413	0.0257	0.7134	0.1315
0.0	0.0	0.0	9386.6899	8530.8805	NaN	NaN	0.4761	0.0182	0.0697	0.0408	0.0252	0.7198	0.1264
0.0	0.0	0.0	10867.6899	8879.8805	NaN	NaN	0.4497	0.0179	0.0699	0.0406	0.0247	0.7236	0.1232
0.0	0.0	0.0	10870.6899	3757.8805	NaN	NaN	0.2569	0.0174	0.0703	0.0407	0.0245	0.7296	0.1175
0.0	0.0	0.0	12571.6899	7940.8805	NaN	NaN	0.3871	0.0173	0.0705	0.0408	0.0241	0.7327	0.1147
0.0	0.0	0.0	10577.6899	8374.8805	NaN	NaN	0.4419	0.0169	0.0712	0.041	0.0239	0.7388	0.1084
0.0	0.0	0.0	12518.6899	6260.8805	NaN	NaN	0.3334	0.0165	0.0718	0.0417	0.0236	0.74	0.1065
0.0	0.0	0.0	11435.6899	4803.8805	NaN	NaN	0.2958	0.0162	0.0718	0.0423	0.0237	0.7401	0.1058
0.0	0.0	0.0	9658.6899	9676.8805	NaN	NaN	0.5005	0.016	0.0718	0.0421	0.0234	0.7438	0.103
0.0	0.0	0.0	11898.6899	7201.8805	NaN	NaN	0.3771	0.0159	0.0722	0.0417	0.0236	0.7466	0.1
0.0	0.0	0.0	9572.6899	6274.8805	NaN	NaN	0.396	0.0158	0.0726	0.0417	0.0238	0.747	0.099
0.0	0.0	0.0	5615.6899	11205.8805	NaN	NaN	0.6662	0.0157	0.0732	0.0417	0.0239	0.7487	0.0968
0.0	0.0	0.0	9893.6899	5706.8805	NaN	NaN	0.3658	0.0157	0.074	0.041	0.0239	0.7513	0.0941
0.0	0.0	0.0	12312.6899	4342.8805	NaN	NaN	0.2607	0.0156	0.0744	0.0413	0.0241	0.7512	0.0934
0.0	0.0	0.0	10221.6899	8133.8805	NaN	NaN	0.4431	0.0155	0.0758	0.0413	0.0238	0.7529	0.0906
0.0	0.0	0.0	11674.6899	6541.8805	NaN	NaN	0.3591	0.0156	0.0783	0.0418	0.0241	0.752	0.0884
0.0	0.0	0.0	9163.6899	6470.8805	NaN	NaN	0.4139	0.0157	0.08	0.0422	0.0241	0.7505	0.0875
0.0	0.0	0.0	10080.6899	5412.8805	NaN	NaN	0.3494	0.0158	0.0807	0.0426	0.0244	0.7488	0.0878
0.0	0.0	0.0	7678.6899	6155.8805	NaN	NaN	0.445	0.0158	0.0819	0.0427	0.0246	0.747	0.0881
0.0	0.0	0.0	10434.6899	7052.8805	NaN	NaN	0.4033	0.0159	0.0838	0.0435	0.0246	0.7414	0.0908
0.0	0.0	0.0	8661.6899	6677.8805	NaN	NaN	0.4353	0.0159	0.0839	0.044	0.0251	0.7368	0.0943
0.0	0.0	0.0	8475.6899	10203.8805	NaN	NaN	0.5463	0.0162	0.0826	0.044	0.0254	0.7332	0.0986
0.0	0.0	0.0	10738.6899	9211.8805	NaN	NaN	0.4617	0.0166	0.0809	0.0437	0.0258	0.7287	0.1043
0.0	0.0	0.0	10657.6899	7152.8805	NaN	NaN	0.4016	0.0169	0.0796	0.0438	0.0259	0.7239	0.1099
0.0	0.0	0.0	8088.6899	6624.8805	NaN	NaN	0.4503	0.0172	0.0784	0.0442	0.0264	0.7193	0.1145
0.0	0.0	0.0	8156.6899	5162.8805	NaN	NaN	0.3876	0.0174	0.0754	0.0435	0.0265	0.7188	0.1184
0.0	0.0	0.0	8704.6899	8406.8805	NaN	NaN	0.4913	0.0175	0.0726	0.0429	0.0265	0.7188	0.1218
0.0	0.0	0.0	9544.6899	3977.8805	NaN	NaN	0.2942	0.018	0.0701	0.042	0.0263	0.7181	0.1255
0.0	0.0	0.0	8207.6899	6396.8805	NaN	NaN	0.438	0.0189	0.0685	0.0403	0.0258	0.7209	0.1256
0.0	0.0	0.0	9872.6899	10241.8805	NaN	NaN	0.5092	0.0207	0.0715	0.0404	0.0261	0.7157	0.1257
0.0	0.0	0.0	8852.6899	8217.8805	NaN	NaN	0.4814	0.0261	0.0748	0.0395	0.0297	0.714	0.1159
0.0	0.0	0.0	13551.6899	5982.8805	NaN	NaN	0.3063	0.0725	0.0862	0.0396	0.0428	0.6502	0.1088
0.0	0.0	0.0	18118.6899	4060.8805	NaN	NaN	0.1831	0.6666	0.0796	0.0218	0.0341	0.126	0.0718
0.0	0.0	0.0	20730.6899	2401.8805	NaN	NaN	0.1038	0.8216	0.042	0.0189	0.0235	0.0437	0.0502
0.0	0.0	0.0	15587.6899	2073.8805	NaN	NaN	0.1174	0.8537	0.0313	0.0164	0.0204	0.0286	0.0496
0.0	0.0	0.0	21107.6899	3665.8805	NaN	NaN	0.148	0.8517	0.0293	0.0164	0.0215	0.0252	0.0559
0.0	0.0	0.0	22737.6899	826.8805	NaN	NaN	0.0351	0.8433	0.0299	0.0177	0.023	0.0237	0.0624
0.0	0.0	0.0	18744.6899	5780.8805	NaN	NaN	0.2357	0.8342	0.0328	0.0202	0.0239	0.0223	0.0666
0.0	0.0	0.0	19997.6899	1616.8805	NaN	NaN	0.0748	0.8361	0.0348	0.0215	0.0237	0.0201	0.0638
0.0	0.0	0.0	14888.6899	4000.8805	NaN	NaN	0.2118	0.8425	0.0352	0.022	0.0241	0.0195	0.0567
0.0	0.0	0.0	17956.6899	1634.8805	NaN	NaN	0.0834	0.8527	0.0334	0.0213	0.0242	0.0191	0.0494
0.0	0.0	0.0	19013.6899	2620.8805	NaN	NaN	0.1211	0.8498	0.0344	0.0218	0.0243	0.0189	0.0508
0.0	0.0	0.0	18247.6899	3599.8805	NaN	NaN	0.1648	0.8505	0.0356	0.0217	0.0235	0.0185	0.0501
0.0	0.0	0.0	17774.6899	676.8805	NaN	NaN	0.0367	0.8456	0.0377	0.0218	0.0233	0.0182	0.0534
0.0	0.0	0.0	18166.6899	6138.8805	NaN	NaN	0.2526	0.84	0.0411	0.0219	0.0234	0.0186	0.055
0.0	0.0	0.0	19433.6899	-4.1195	NaN	NaN	-0.0002	0.836	0.0443	0.0217	0.0236	0.0193	0.0551
0.0	0.0	0.0	17459.6899	2139.8805	NaN	NaN	0.1092	0.837	0.0453	0.0214	0.023	0.0192	0.0541
0.0	0.0	0.0	17755.6899	4423.8805	NaN	NaN	0.1995	0.8207	0.0537	0.0228	0.0247	0.0197	0.0584
0.0	0.0	0.0	15312.6899	4027.8805	NaN	NaN	0.2083	0.8221	0.0552	0.0227	0.0254	0.0207	0.0539
0.0	0.0	0.0	18885.6899	1623.8805	NaN	NaN	0.0792	0.8334	0.0504	0.0219	0.0247	0.0212	0.0484
0.0	0.0	0.0	17274.6899	3765.8805	NaN	NaN	0.179	0.8283	0.0526	0.0228	0.0248	0.021	0.0505
0.0	0.0	0.0	16625.6899	5489.8805	NaN	NaN	0.2482	0.8386	0.0488	0.0223	0.0237	0.0209	0.0456
0.0	0.0	0.0	20183.6899	3847.8805	NaN	NaN	0.1601	0.8377	0.0488	0.0232	0.0241	0.0214	0.0448
0.0	0.0	0.0	22377.6899	-1062.1195	NaN	NaN	-0.0498	0.852	0.0427	0.0225	0.0223	0.0209	0.0397
0.0	0.0	0.0	20955.6899	24.8805	NaN	NaN	0.0012	0.858	0.0401	0.0225	0.021	0.0198	0.0385
0.0	0.0	0.0	18826.6899	3020.8805	NaN	NaN	0.1383	0.8493	0.0445	0.0238	0.0215	0.0197	0.0411
0.0	0.0	0.0	18886.6899	5253.8805	NaN	NaN	0.2176	0.85	0.0452	0.024	0.0209	0.0189	0.0409
0.0	0.0	0.0	25025.6899	4045.8805	NaN	NaN	0.1392	0.8487	0.0468	0.0244	0.021	0.0183	0.0408
0.0	0.0	0.0	15648.6899	1734.8805	NaN	NaN	0.0998	0.854	0.0452	0.024	0.0208	0.0181	0.038
0.0	0.0	0.0	18188.6899	3792.8805	NaN	NaN	0.1725	0.8591	0.044	0.0232	0.0204	0.0176	0.0357
0.0	0.0	0.0	23241.6899	3276.8805	NaN	NaN	0.1236	0.8551	0.0465	0.0235	0.021	0.0176	0.0363
0.0	0.0	0.0	16969.6899	2774.8805	NaN	NaN	0.1405	0.8583	0.0445	0.0232	0.0216	0.0186	0.0338
0.0	0.0	0.0	21795.6899	4478.8805	NaN	NaN	0.1705	0.8597	0.0446	0.0228	0.0214	0.0185	0.0329
0.0	0.0	0.0	19737.6899	-115.1195	NaN	NaN	-0.0059	0.8537	0.0482	0.0234	0.0221	0.0189	0.0336
0.0	0.0	0.0	18254.6899	1320.8805	NaN	NaN	0.0675	0.857	0.0461	0.0234	0.022	0.0197	0.0318
0.0	0.0	0.0	19166.6899	38.8805	NaN	NaN	0.002	0.8544	0.0474	0.0235	0.0224	0.0198	0.0325
0.0	0.0	0.0	16647.6899	2814.8805	NaN	NaN	0.1446	0.853	0.0481	0.0238	0.0228	0.0202	0.0322
0.0	0.0	0.0	20764.6899	1851.8805	NaN	NaN	0.0819	0.8565	0.0459	0.0234	0.0226	0.0203	0.0312
0.0	0.0	0.0	17685.6899	5021.8805	NaN	NaN	0.2212	0.8508	0.0484	0.0241	0.0238	0.0206	0.0323
0.0	0.0	0.0	18487.6899	4334.8805	NaN	NaN	0.1899	0.8578	0.0452	0.0233	0.023	0.0206	0.0302
0.0	0.0	0.0	19068.6899	3620.8805	NaN	NaN	0.1596	0.8576	0.0451	0.0233	0.0232	0.0208	0.03
0.0	0.0	0.0	24159.6899	1847.8805	NaN	NaN	0.0711	0.8594	0.0447	0.0233	0.0226	0.0206	0.0295
0.0	0.0	0.0	19886.6899	3368.8805	NaN	NaN	0.1449	0.8584	0.045	0.0234	0.0229	0.0207	0.0297
0.0	0.0	0.0	21511.6899	3052.8805	NaN	NaN	0.1243	0.8607	0.0445	0.0231	0.0223	0.0205	0.0289
0.0	0.0	0.0	22066.6899	3087.8805	NaN	NaN	0.1228	0.8592	0.0456	0.0233	0.0222	0.0205	0.0292
0.0	0.0	0.0	21665.6899	4266.8805	NaN	NaN	0.1645	0.8587	0.0466	0.0234	0.0217	0.02	0.0296
0.0	0.0	0.0	21206.6899	7251.8805	NaN	NaN	0.2548	0.8518	0.0508	0.0242	0.0219	0.0197	0.0316
0.0	0.0	0.0	17953.6899	3205.8805	NaN	NaN	0.1515	0.8524	0.0504	0.0242	0.022	0.0199	0.0311
0.0	0.0	0.0	18352.6899	-858.1195	NaN	NaN	-0.0491	0.8566	0.048	0.0238	0.0214	0.0198	0.0303
0.0	0.0	0.0	18748.6899	2522.8805	NaN	NaN	0.1186	0.8511	0.0514	0.0244	0.0216	0.0197	0.0318
0.0	0.0	0.0	20849.6899	4343.8805	NaN	NaN	0.1724	0.8535	0.0501	0.0241	0.0216	0.0197	0.0311
0.0	0.0	0.0	22479.6899	284.8805	NaN	NaN	0.0125	0.857	0.048	0.0238	0.0214	0.0198	0.0301
0.0	0.0	0.0	19354.6899	2658.8805	NaN	NaN	0.1208	0.8563	0.0477	0.024	0.0216	0.02	0.0304
0.0	0.0	0.0	18074.6899	5129.8805	NaN	NaN	0.2211	0.8572	0.0471	0.0239	0.0214	0.0199	0.0305
0.0	0.0	0.0	21747.6899	4411.8805	NaN	NaN	0.1687	0.8502	0.0504	0.0249	0.0216	0.02	0.0329
0.0	0.0	0.0	20226.6899	4397.8805	NaN	NaN	0.1786	0.8456	0.052	0.0255	0.0221	0.02	0.0349
0.0	0.0	0.0	19937.6899	3020.8805	NaN	NaN	0.1316	0.849	0.0499	0.0248	0.0222	0.02	0.0341
0.0	0.0	0.0	18573.6899	1193.8805	NaN	NaN	0.0604	0.8504	0.0484	0.0246	0.0226	0.0203	0.0336
0.0	0.0	0.0	15690.6899	3176.8805	NaN	NaN	0.1684	0.8527	0.0459	0.0244	0.0228	0.0206	0.0337
0.0	0.0	0.0	16556.6899	3768.8805	NaN	NaN	0.1854	0.8496	0.0467	0.0246	0.0232	0.0207	0.0351
0.0	0.0	0.0	19319.6899	2912.8805	NaN	NaN	0.131	0.8499	0.046	0.0245	0.0232	0.0208	0.0356
0.0	0.0	0.0	20228.6899	4156.8805	NaN	NaN	0.1705	0.8487	0.0462	0.0246	0.0232	0.0207	0.0366
0.0	0.0	0.0	20543.6899	2254.8805	NaN	NaN	0.0989	0.8465	0.047	0.0247	0.0235	0.0207	0.0376
0.0	0.0	0.0	17986.6899	6793.8805	NaN	NaN	0.2742	0.8443	0.0475	0.0249	0.0243	0.0209	0.038
0.0	0.0	0.0	18931.6899	2219.8805	NaN	NaN	0.105	0.8496	0.0449	0.0243	0.0243	0.0211	0.0357
0.0	0.0	0.0	16140.6899	1316.8805	NaN	NaN	0.0754	0.8546	0.0421	0.0241	0.0238	0.0212	0.0341
0.0	0.0	0.0	18693.6899	3230.8805	NaN	NaN	0.1474	0.8534	0.0424	0.0245	0.0237	0.0212	0.0348
0.0	0.0	0.0	21914.6899	2357.8805	NaN	NaN	0.0971	0.8506	0.0436	0.0245	0.0237	0.0212	0.0363
0.0	0.0	0.0	19520.6899	2419.8805	NaN	NaN	0.1103	0.8522	0.043	0.0245	0.0233	0.021	0.036
0.0	0.0	0.0	17771.6899	5134.8805	NaN	NaN	0.2242	0.8496	0.0441	0.0245	0.0235	0.021	0.0374
0.0	0.0	0.0	15753.6899	2884.8805	NaN	NaN	0.1548	0.8505	0.0438	0.0244	0.0233	0.0209	0.0371
0.0	0.0	0.0	19446.6899	3758.8805	NaN	NaN	0.162	0.8502	0.0437	0.0245	0.0233	0.0207	0.0376
0.0	0.0	0.0	18936.6899	4343.8805	NaN	NaN	0.1866	0.846	0.0457	0.0245	0.0239	0.0208	0.0392
0.0	0.0	0.0	18197.6899	5176.8805	NaN	NaN	0.2215	0.8514	0.0438	0.0237	0.0237	0.0206	0.0368
0.0	0.0	0.0	21701.6899	5595.8805	NaN	NaN	0.205	0.8542	0.0426	0.0232	0.0238	0.0207	0.0355
0.0	0.0	0.0	19274.6899	2680.8805	NaN	NaN	0.1221	0.8566	0.0412	0.0232	0.024	0.021	0.034
0.0	0.0	0.0	21349.6899	2932.8805	NaN	NaN	0.1208	0.8629	0.0384	0.0227	0.023	0.0208	0.0322
0.0	0.0	0.0	21319.6899	4465.8805	NaN	NaN	0.1732	0.8571	0.0407	0.0233	0.0238	0.0209	0.0341
0.0	0.0	0.0	19016.6899	4667.8805	NaN	NaN	0.1971	0.8566	0.0412	0.0234	0.0238	0.021	0.034
0.0	0.0	0.0	18448.6899	2883.8805	NaN	NaN	0.1352	0.8559	0.0415	0.0235	0.0238	0.0211	0.0342
0.0	0.0	0.0	19510.6899	4510.8805	NaN	NaN	0.1878	0.8535	0.0425	0.0239	0.0241	0.0211	0.0348
0.0	0.0	0.0	16454.6899	1982.8805	NaN	NaN	0.1075	0.8536	0.0424	0.0241	0.0242	0.0214	0.0343
0.0	0.0	0.0	17236.6899	1763.8805	NaN	NaN	0.0928	0.8565	0.0412	0.0238	0.0236	0.0214	0.0336
0.0	0.0	0.0	20938.6899	4462.8805	NaN	NaN	0.1757	0.8511	0.0436	0.0246	0.0242	0.0216	0.035
0.0	0.0	0.0	16271.6899	5301.8805	NaN	NaN	0.2458	0.8531	0.043	0.0243	0.024	0.0216	0.034
0.0	0.0	0.0	20311.6899	3509.8805	NaN	NaN	0.1473	0.8556	0.0422	0.0241	0.0234	0.0215	0.0332
0.0	0.0	0.0	20405.6899	3654.8805	NaN	NaN	0.1519	0.8514	0.0441	0.0247	0.0241	0.0217	0.034
0.0	0.0	0.0	19116.6899	3406.8805	NaN	NaN	0.1513	0.8561	0.0425	0.0239	0.0236	0.0216	0.0323
0.0	0.0	0.0	19708.6899	1167.8805	NaN	NaN	0.0559	0.8566	0.0424	0.0239	0.0236	0.0217	0.0318
0.0	0.0	0.0	20444.6899	4980.8805	NaN	NaN	0.1959	0.8558	0.0429	0.0241	0.0237	0.0216	0.0319
0.0	0.0	0.0	20246.6899	2484.8805	NaN	NaN	0.1093	0.8566	0.0426	0.0239	0.0241	0.0216	0.0312
0.0	0.0	0.0	17238.6899	2927.8805	NaN	NaN	0.1452	0.861	0.0407	0.0233	0.0236	0.0216	0.0298
0.0	0.0	0.0	18770.6899	2612.8805	NaN	NaN	0.1222	0.8582	0.0419	0.0239	0.0241	0.0215	0.0305
0.0	0.0	0.0	21739.6899	2888.8805	NaN	NaN	0.1173	0.8538	0.0437	0.0245	0.0249	0.0215	0.0316
0.0	0.0	0.0	17622.6899	4122.8805	NaN	NaN	0.1896	0.853	0.0442	0.0245	0.0252	0.0214	0.0317
0.0	0.0	0.0	19446.6899	1264.8805	NaN	NaN	0.0611	0.8544	0.0438	0.0243	0.0252	0.0211	0.0312
0.0	0.0	0.0	16286.6899	1584.8805	NaN	NaN	0.0887	0.8548	0.0436	0.024	0.0256	0.021	0.0309
0.0	0.0	0.0	16949.6899	3225.8805	NaN	NaN	0.1599	0.8584	0.0418	0.0236	0.0253	0.0211	0.0298
0.0	0.0	0.0	20763.6899	1269.8805	NaN	NaN	0.0576	0.8597	0.0412	0.0235	0.0252	0.0209	0.0295
0.0	0.0	0.0	19792.6899	3497.8805	NaN	NaN	0.1502	0.8584	0.0423	0.0237	0.0251	0.0206	0.03
0.0	0.0	0.0	20560.6899	4831.8805	NaN	NaN	0.1903	0.8581	0.0428	0.0239	0.025	0.0197	0.0305
0.0	0.0	0.0	21550.6899	6864.8805	NaN	NaN	0.2416	0.8519	0.0456	0.0245	0.0266	0.0197	0.0316
0.0	0.0	0.0	19003.6899	3141.8805	NaN	NaN	0.1419	0.8588	0.0421	0.0234	0.0259	0.0199	0.0299
0.0	0.0	0.0	20131.6899	-1098.1195	NaN	NaN	-0.0577	0.8567	0.0433	0.0235	0.0263	0.0198	0.0304
0.0	0.0	0.0	20530.6899	2032.8805	NaN	NaN	0.0901	0.8564	0.0433	0.0233	0.0266	0.0198	0.0306
0.0	0.0	0.0	17268.6899	7294.8805	NaN	NaN	0.297	0.8504	0.0462	0.0235	0.0277	0.02	0.0322
0.0	0.0	0.0	20169.6899	5009.8805	NaN	NaN	0.199	0.8481	0.0469	0.0233	0.0287	0.0203	0.0326
0.0	0.0	0.0	15882.6899	3741.8805	NaN	NaN	0.1907	0.8439	0.0485	0.0231	0.0304	0.0212	0.0329
0.0	0.0	0.0	19216.6899	2735.8805	NaN	NaN	0.1246	0.8512	0.0454	0.0222	0.0287	0.0214	0.0311
0.0	0.0	0.0	16656.6899	908.8805	NaN	NaN	0.0517	0.8432	0.0488	0.0226	0.0304	0.0219	0.0331
0.0	0.0	0.0	17477.6899	2862.8805	NaN	NaN	0.1407	0.8461	0.0477	0.0221	0.0293	0.0216	0.0331
0.0	0.0	0.0	15956.6899	4988.8805	NaN	NaN	0.2382	0.837	0.0519	0.0225	0.0318	0.0213	0.0355
0.0	0.0	0.0	21894.6899	2059.8805	NaN	NaN	0.086	0.8424	0.05	0.0218	0.0302	0.0209	0.0347
0.0	0.0	0.0	16367.6899	6189.8805	NaN	NaN	0.2744	0.8365	0.0523	0.0222	0.032	0.0211	0.0359
0.0	0.0	0.0	17030.6899	239.8805	NaN	NaN	0.0139	0.8442	0.0499	0.0215	0.0295	0.021	0.0338
0.0	0.0	0.0	20228.6899	4202.8805	NaN	NaN	0.172	0.8424	0.0506	0.0214	0.0296	0.0202	0.0358
0.0	0.0	0.0	17526.6899	6004.8805	NaN	NaN	0.2552	0.8354	0.0538	0.0219	0.0316	0.02	0.0373
0.0	0.0	0.0	19514.6899	3570.8805	NaN	NaN	0.1547	0.8405	0.0521	0.0211	0.0307	0.02	0.0356
0.0	0.0	0.0	20949.6899	165.8805	NaN	NaN	0.0079	0.8411	0.0517	0.0209	0.0309	0.0194	0.036
0.0	0.0	0.0	19180.6899	2972.8805	NaN	NaN	0.1342	0.8383	0.0526	0.0211	0.0322	0.0193	0.0365
0.0	0.0	0.0	13489.6899	1684.8805	NaN	NaN	0.111	0.8428	0.051	0.0205	0.0312	0.0191	0.0355
0.0	0.0	0.0	22734.6899	4250.8805	NaN	NaN	0.1575	0.8394	0.0523	0.0206	0.0317	0.0181	0.0378
0.0	0.0	0.0	18490.6899	4003.8805	NaN	NaN	0.178	0.8347	0.0532	0.0209	0.0345	0.0182	0.0384
0.0	0.0	0.0	15874.6899	-583.1195	NaN	NaN	-0.0381	0.8451	0.0496	0.0197	0.0318	0.0174	0.0364
0.0	0.0	0.0	24522.6899	6148.8805	NaN	NaN	0.2005	0.8342	0.053	0.0205	0.0354	0.0168	0.0401
0.0	0.0	0.0	20748.6899	2464.8805	NaN	NaN	0.1062	0.8365	0.0518	0.0204	0.0361	0.0174	0.0378
0.0	0.0	0.0	17899.6899	255.8805	NaN	NaN	0.0141	0.847	0.0474	0.0195	0.0339	0.0175	0.0347
0.0	0.0	0.0	17155.6899	2501.8805	NaN	NaN	0.1273	0.8447	0.0478	0.0193	0.0348	0.0169	0.0365
0.0	0.0	0.0	20234.6899	4529.8805	NaN	NaN	0.1829	0.8393	0.05	0.0203	0.0359	0.0171	0.0375
0.0	0.0	0.0	18289.6899	1124.8805	NaN	NaN	0.0579	0.8466	0.047	0.0192	0.0341	0.0166	0.0366
0.0	0.0	0.0	16455.6899	8272.8805	NaN	NaN	0.3345	0.8369	0.0505	0.0201	0.0366	0.016	0.0399
0.0	0.0	0.0	17603.6899	2871.8805	NaN	NaN	0.1403	0.8367	0.0512	0.0203	0.0371	0.0165	0.0382
0.0	0.0	0.0	16981.6899	-748.1195	NaN	NaN	-0.0461	0.8441	0.0483	0.0197	0.0347	0.0166	0.0366
0.0	0.0	0.0	16218.6899	4837.8805	NaN	NaN	0.2298	0.8406	0.0495	0.02	0.0356	0.0163	0.0381
0.0	0.0	0.0	17305.6899	3587.8805	NaN	NaN	0.1717	0.8406	0.0498	0.02	0.0355	0.016	0.0381
0.0	0.0	0.0	17818.6899	6376.8805	NaN	NaN	0.2636	0.8394	0.0505	0.0202	0.0354	0.0161	0.0384
0.0	0.0	0.0	21130.6899	999.8805	NaN	NaN	0.0452	0.8404	0.0508	0.0201	0.0352	0.0161	0.0375
0.0	0.0	0.0	19565.6899	4452.8805	NaN	NaN	0.1854	0.8449	0.0492	0.0197	0.0335	0.0162	0.0365
0.0	0.0	0.0	16256.6899	1891.8805	NaN	NaN	0.1042	0.8439	0.0501	0.0199	0.0332	0.016	0.0369
0.0	0.0	0.0	19033.6899	1816.8805	NaN	NaN	0.0871	0.8441	0.0505	0.0198	0.0329	0.0156	0.0372
0.0	0.0	0.0	19042.6899	4352.8805	NaN	NaN	0.1861	0.8428	0.0515	0.02	0.033	0.0156	0.0371
0.0	0.0	0.0	17734.6899	4318.8805	NaN	NaN	0.1958	0.8462	0.0501	0.0197	0.0324	0.0158	0.0359
0.0	0.0	0.0	13577.6899	3704.8805	NaN	NaN	0.2144	0.8493	0.0488	0.0194	0.0318	0.0158	0.0349
0.0	0.0	0.0	20143.6899	3190.8805	NaN	NaN	0.1367	0.8513	0.0486	0.0191	0.0309	0.0155	0.0347
0.0	0.0	0.0	20069.6899	5124.8805	NaN	NaN	0.2034	0.8491	0.0492	0.0194	0.0318	0.0157	0.0348
0.0	0.0	0.0	18762.6899	4338.8805	NaN	NaN	0.1878	0.8533	0.0478	0.0191	0.0305	0.0156	0.0336
0.0	0.0	0.0	19024.6899	3045.8805	NaN	NaN	0.138	0.8527	0.0481	0.0192	0.031	0.0157	0.0333
0.0	0.0	0.0	20031.6899	1477.8805	NaN	NaN	0.0687	0.8553	0.0468	0.019	0.0306	0.0159	0.0324
0.0	0.0	0.0	21501.6899	3719.8805	NaN	NaN	0.1475	0.8548	0.0467	0.0191	0.031	0.0156	0.0329
0.0	0.0	0.0	17560.6899	4603.8805	NaN	NaN	0.2077	0.8525	0.0477	0.0191	0.0317	0.0154	0.0335
0.0	0.0	0.0	18987.6899	4431.8805	NaN	NaN	0.1892	0.8502	0.049	0.0193	0.0322	0.015	0.0342
0.0	0.0	0.0	17910.6899	5106.8805	NaN	NaN	0.2219	0.8443	0.0515	0.0199	0.034	0.0153	0.0351
0.0	0.0	0.0	14408.6899	2895.8805	NaN	NaN	0.1673	0.8452	0.0515	0.0201	0.0336	0.0158	0.0338
0.0	0.0	0.0	18380.6899	396.8805	NaN	NaN	0.0211	0.8464	0.0511	0.0204	0.0328	0.0165	0.0328
0.0	0.0	0.0	18769.6899	1685.8805	NaN	NaN	0.0824	0.8484	0.0494	0.0207	0.0323	0.0173	0.0319
0.0	0.0	0.0	15394.6899	-497.1195	NaN	NaN	-0.0334	0.8501	0.0484	0.0206	0.0316	0.0172	0.0319
0.0	0.0	0.0	16162.6899	3578.8805	NaN	NaN	0.1813	0.8452	0.0511	0.0208	0.0324	0.0167	0.0338
0.0	0.0	0.0	17470.6899	615.8805	NaN	NaN	0.0341	0.8373	0.0549	0.0211	0.0341	0.0167	0.0358
0.0	0.0	0.0	21272.6899	2368.8805	NaN	NaN	0.1002	0.8367	0.056	0.021	0.0336	0.0165	0.0363
0.0	0.0	0.0	13338.6899	2463.8805	NaN	NaN	0.1559	0.8321	0.0586	0.021	0.0346	0.0165	0.0371
0.0	0.0	0.0	17396.6899	820.8805	NaN	NaN	0.0451	0.8375	0.0571	0.0203	0.0328	0.0165	0.0358
0.0	0.0	0.0	17558.6899	3931.8805	NaN	NaN	0.183	0.8327	0.0598	0.0207	0.0333	0.0166	0.0369
0.0	0.0	0.0	18490.6899	3015.8805	NaN	NaN	0.1402	0.8362	0.0585	0.0205	0.0322	0.017	0.0356
0.0	0.0	0.0	19724.6899	3603.8805	NaN	NaN	0.1545	0.8409	0.0565	0.0201	0.0311	0.0171	0.0342
0.0	0.0	0.0	21554.6899	1543.8805	NaN	NaN	0.0668	0.841	0.0562	0.0204	0.0311	0.0173	0.034
0.0	0.0	0.0	20123.6899	3953.8805	NaN	NaN	0.1642	0.8441	0.0542	0.0205	0.0306	0.0178	0.0328
0.0	0.0	0.0	20411.6899	2200.8805	NaN	NaN	0.0973	0.8458	0.0533	0.0205	0.03	0.0179	0.0325
0.0	0.0	0.0	18937.6899	3445.8805	NaN	NaN	0.1539	0.8444	0.0534	0.0209	0.0301	0.0181	0.0329
0.0	0.0	0.0	20264.6899	1638.8805	NaN	NaN	0.0748	0.8442	0.0534	0.0211	0.0299	0.0183	0.0331
0.0	0.0	0.0	17430.6899	3863.8805	NaN	NaN	0.1814	0.8403	0.0546	0.0218	0.031	0.0186	0.0337
0.0	0.0	0.0	19450.6899	2526.8805	NaN	NaN	0.115	0.8431	0.0527	0.0217	0.0302	0.0186	0.0337
0.0	0.0	0.0	18905.6899	4203.8805	NaN	NaN	0.1819	0.8379	0.054	0.0226	0.032	0.0189	0.0346
0.0	0.0	0.0	17501.6899	3164.8805	NaN	NaN	0.1531	0.8418	0.051	0.0223	0.0314	0.0193	0.0342
0.0	0.0	0.0	16321.6899	5344.8805	NaN	NaN	0.2467	0.8395	0.0512	0.0228	0.0322	0.0194	0.0349
0.0	0.0	0.0	17163.6899	2725.8805	NaN	NaN	0.1371	0.8404	0.0495	0.0229	0.0324	0.0201	0.0347
0.0	0.0	0.0	19259.6899	5032.8805	NaN	NaN	0.2072	0.8438	0.0465	0.0229	0.0322	0.0203	0.0343
0.0	0.0	0.0	19591.6899	3335.8805	NaN	NaN	0.1455	0.8477	0.0435	0.0228	0.0322	0.0206	0.0332
0.0	0.0	0.0	17034.6899	771.8805	NaN	NaN	0.0433	0.8546	0.0391	0.0224	0.0311	0.0207	0.0321
0.0	0.0	0.0	19874.6899	2253.8805	NaN	NaN	0.1019	0.8559	0.0386	0.0222	0.031	0.0204	0.0319
0.0	0.0	0.0	17856.6899	2630.8805	NaN	NaN	0.1284	0.8533	0.0383	0.0225	0.0323	0.021	0.0326
0.0	0.0	0.0	18923.6899	2692.8805	NaN	NaN	0.1246	0.8587	0.0353	0.0218	0.0315	0.0208	0.0318
0.0	0.0	0.0	20270.6899	2695.8805	NaN	NaN	0.1174	0.855	0.0362	0.022	0.0329	0.0212	0.0328
0.0	0.0	0.0	20106.6899	2847.8805	NaN	NaN	0.1241	0.8559	0.0345	0.0219	0.0333	0.0216	0.0328
0.0	0.0	0.0	19764.6899	1959.8805	NaN	NaN	0.0902	0.8529	0.0349	0.0219	0.0345	0.0223	0.0335
0.0	0.0	0.0	18545.6899	-713.1195	NaN	NaN	-0.04	0.8519	0.0344	0.0218	0.0352	0.0228	0.034
0.0	0.0	0.0	19173.6899	3610.8805	NaN	NaN	0.1585	0.8504	0.0346	0.0216	0.0359	0.0232	0.0344
0.0	0.0	0.0	21639.6899	3385.8805	NaN	NaN	0.1353	0.847	0.0351	0.022	0.0366	0.0243	0.035
0.0	0.0	0.0	16156.6899	-686.1195	NaN	NaN	-0.0443	0.8529	0.033	0.0221	0.0342	0.0244	0.0334
0.0	0.0	0.0	17356.6899	-2480.1195	NaN	NaN	-0.1667	0.8605	0.0311	0.0212	0.0319	0.0236	0.0317
0.0	0.0	0.0	15248.6899	2620.8805	NaN	NaN	0.1467	0.8562	0.0332	0.0209	0.033	0.0236	0.0331
0.0	0.0	0.0	18333.6899	4795.8805	NaN	NaN	0.2073	0.8607	0.0316	0.0205	0.0316	0.0231	0.0326
0.0	0.0	0.0	18140.6899	4618.8805	NaN	NaN	0.2029	0.8555	0.033	0.0208	0.0331	0.0233	0.0342
0.0	0.0	0.0	16533.6899	1721.8805	NaN	NaN	0.0943	0.8582	0.032	0.021	0.032	0.0234	0.0335
0.0	0.0	0.0	17204.6899	4729.8805	NaN	NaN	0.2156	0.8598	0.0313	0.021	0.0315	0.0233	0.0332
0.0	0.0	0.0	20677.6899	4817.8805	NaN	NaN	0.189	0.8602	0.0311	0.0211	0.0313	0.0232	0.0331
0.0	0.0	0.0	18782.6899	2128.8805	NaN	NaN	0.1018	0.8587	0.0313	0.0214	0.0314	0.0237	0.0335
0.0	0.0	0.0	23948.6899	3219.8805	NaN	NaN	0.1185	0.864	0.0298	0.021	0.0298	0.0234	0.032
0.0	0.0	0.0	19834.6899	1351.8805	NaN	NaN	0.0638	0.8614	0.0308	0.0212	0.0305	0.0235	0.0327
0.0	0.0	0.0	17028.6899	2895.8805	NaN	NaN	0.1453	0.8669	0.0292	0.0206	0.0287	0.0232	0.0314
0.0	0.0	0.0	18230.6899	3477.8805	NaN	NaN	0.1602	0.8659	0.0301	0.0204	0.0289	0.0229	0.0317
0.0	0.0	0.0	21447.6899	3877.8805	NaN	NaN	0.1531	0.8659	0.0304	0.0204	0.0287	0.0227	0.0319
0.0	0.0	0.0	16738.6899	3506.8805	NaN	NaN	0.1732	0.865	0.0305	0.0205	0.0288	0.023	0.0322
0.0	0.0	0.0	17561.6899	4693.8805	NaN	NaN	0.2109	0.8668	0.0303	0.0203	0.028	0.0226	0.0319
0.0	0.0	0.0	19481.6899	3135.8805	NaN	NaN	0.1386	0.8633	0.0317	0.0205	0.0289	0.0226	0.033
0.0	0.0	0.0	14596.6899	4613.8805	NaN	NaN	0.2402	0.8611	0.0322	0.0208	0.0292	0.023	0.0337
0.0	0.0	0.0	21917.6899	2654.8805	NaN	NaN	0.108	0.8636	0.0315	0.0206	0.0284	0.0228	0.0331
0.0	0.0	0.0	21040.6899	3393.8805	NaN	NaN	0.1389	0.8584	0.0334	0.021	0.0295	0.023	0.0347
0.0	0.0	0.0	15258.6899	3822.8805	NaN	NaN	0.2003	0.8608	0.0326	0.0211	0.0285	0.0231	0.034
0.0	0.0	0.0	22361.6899	2988.8805	NaN	NaN	0.1179	0.8591	0.034	0.021	0.0284	0.0228	0.0348
0.0	0.0	0.0	19681.6899	4957.8805	NaN	NaN	0.2012	0.8526	0.0369	0.0214	0.0297	0.0231	0.0363
0.0	0.0	0.0	19046.6899	2220.8805	NaN	NaN	0.1044	0.8521	0.0362	0.0217	0.0301	0.0237	0.0361
0.0	0.0	0.0	17320.6899	-469.1195	NaN	NaN	-0.0278	0.8565	0.0354	0.0211	0.0292	0.0233	0.0344
0.0	0.0	0.0	19040.6899	263.8805	NaN	NaN	0.0137	0.8594	0.0358	0.0203	0.0284	0.0222	0.0339
0.0	0.0	0.0	16694.6899	6381.8805	NaN	NaN	0.2766	0.8547	0.0378	0.0206	0.0298	0.0227	0.0344
0.0	0.0	0.0	18544.6899	-62.1195	NaN	NaN	-0.0034	0.8612	0.0363	0.0198	0.0283	0.0217	0.0328
0.0	0.0	0.0	16057.6899	3526.8805	NaN	NaN	0.1801	0.8486	0.0406	0.0214	0.0314	0.0223	0.0357
0.0	0.0	0.0	18551.6899	3503.8805	NaN	NaN	0.1589	0.8554	0.0367	0.0212	0.031	0.0215	0.0342
0.0	0.0	0.0	15684.6899	202.8805	NaN	NaN	0.0128	0.8562	0.0355	0.0214	0.0319	0.0212	0.0338
0.0	0.0	0.0	17458.6899	298.8805	NaN	NaN	0.0168	0.8657	0.0316	0.0209	0.03	0.02	0.0319
0.0	0.0	0.0	18786.6899	4806.8805	NaN	NaN	0.2037	0.8603	0.033	0.022	0.0318	0.0195	0.0333
0.0	0.0	0.0	24039.6899	2038.8805	NaN	NaN	0.0782	0.8631	0.0313	0.0223	0.0315	0.0191	0.0327
0.0	0.0	0.0	18951.6899	2129.8805	NaN	NaN	0.101	0.8647	0.0299	0.0229	0.0314	0.0186	0.0325
0.0	0.0	0.0	22682.6899	1730.8805	NaN	NaN	0.0709	0.8695	0.0279	0.0229	0.0301	0.0176	0.032
0.0	0.0	0.0	16093.6899	3148.8805	NaN	NaN	0.1636	0.868	0.0277	0.0231	0.0312	0.0177	0.0323
0.0	0.0	0.0	16163.6899	5647.8805	NaN	NaN	0.2589	0.8746	0.0254	0.0219	0.0302	0.0169	0.031
0.0	0.0	0.0	22601.6899	4837.8805	NaN	NaN	0.1763	0.8683	0.0266	0.0224	0.0332	0.0173	0.0322
0.0	0.0	0.0	17430.6899	3480.8805	NaN	NaN	0.1665	0.8698	0.0255	0.0221	0.0325	0.0181	0.032
0.0	0.0	0.0	12859.6899	2786.8805	NaN	NaN	0.1781	0.8705	0.025	0.0223	0.0317	0.0184	0.032
0.0	0.0	0.0	17746.6899	4685.8805	NaN	NaN	0.2089	0.8695	0.0252	0.0228	0.0317	0.0187	0.032
0.0	0.0	0.0	18861.6899	5202.8805	NaN	NaN	0.2162	0.8645	0.0264	0.0237	0.0324	0.0199	0.033
0.0	0.0	0.0	18034.6899	3271.8805	NaN	NaN	0.1536	0.8651	0.0259	0.0243	0.0312	0.0207	0.0328
0.0	0.0	0.0	17936.6899	2962.8805	NaN	NaN	0.1418	0.8639	0.0268	0.0245	0.031	0.021	0.0329
0.0	0.0	0.0	18201.6899	1915.8805	NaN	NaN	0.0952	0.867	0.0264	0.0241	0.0292	0.021	0.0323
0.0	0.0	0.0	17961.6899	1029.8805	NaN	NaN	0.0542	0.8698	0.0269	0.0233	0.0275	0.021	0.0315
0.0	0.0	0.0	20197.6899	780.8805	NaN	NaN	0.0372	0.8686	0.0297	0.0232	0.0264	0.022	0.03
0.0	0.0	0.0	17560.6899	4843.8805	NaN	NaN	0.2162	0.8601	0.0352	0.0242	0.0264	0.0245	0.0296
0.0	0.0	0.0	18095.6899	407.8805	NaN	NaN	0.022	0.8486	0.0418	0.0239	0.0271	0.0264	0.0322
0.0	0.0	0.0	15796.6899	1750.8805	NaN	NaN	0.0998	0.8353	0.0488	0.0233	0.0282	0.0282	0.0362
0.0	0.0	0.0	20749.6899	4285.8805	NaN	NaN	0.1712	0.823	0.0554	0.0232	0.0289	0.0293	0.0402
0.0	0.0	0.0	17598.6899	4428.8805	NaN	NaN	0.2011	0.7989	0.0681	0.024	0.0306	0.0318	0.0465
0.0	0.0	0.0	19155.6899	5372.8805	NaN	NaN	0.219	0.7771	0.0789	0.0249	0.0313	0.0368	0.051
0.0	0.0	0.0	21010.6899	5781.8805	NaN	NaN	0.2158	0.7637	0.0836	0.0251	0.0329	0.042	0.0527
0.0	0.0	0.0	20450.6899	3378.8805	NaN	NaN	0.1418	0.7608	0.0837	0.0243	0.0333	0.0472	0.0507
0.0	0.0	0.0	13667.6899	3992.8805	NaN	NaN	0.2261	0.7523	0.0839	0.0232	0.0346	0.0526	0.0535
0.0	0.0	0.0	20387.6899	3231.8805	NaN	NaN	0.1368	0.7376	0.0866	0.0239	0.0372	0.0584	0.0563
0.0	0.0	0.0	17718.6899	4316.8805	NaN	NaN	0.1959	0.7248	0.0873	0.0238	0.0413	0.063	0.0598
0.0	0.0	0.0	20848.6899	356.8805	NaN	NaN	0.0168	0.7211	0.0861	0.0234	0.0413	0.0675	0.0606
0.0	0.0	0.0	16534.6899	2493.8805	NaN	NaN	0.1311	0.7042	0.091	0.0246	0.0451	0.0716	0.0636
0.0	0.0	0.0	18867.6899	4576.8805	NaN	NaN	0.1952	0.697	0.0942	0.0241	0.0473	0.0743	0.0631
0.0	0.0	0.0	17204.6899	4521.8805	NaN	NaN	0.2081	0.6874	0.0977	0.0239	0.0499	0.0772	0.0639
0.0	0.0	0.0	18580.6899	5000.8805	NaN	NaN	0.2121	0.6849	0.0985	0.0232	0.0513	0.0793	0.0629
0.0	0.0	0.0	18333.6899	1527.8805	NaN	NaN	0.0769	0.682	0.0991	0.0232	0.0525	0.0807	0.0624
0.0	0.0	0.0	20492.6899	7631.8805	NaN	NaN	0.2714	0.6808	0.0995	0.0227	0.0519	0.0825	0.0627
0.0	0.0	0.0	20316.6899	2558.8805	NaN	NaN	0.1119	0.674	0.102	0.0233	0.0537	0.0842	0.0628
0.0	0.0	0.0	20103.6899	-502.1195	NaN	NaN	-0.0256	0.6769	0.1009	0.0226	0.0531	0.0846	0.0618
0.0	0.0	0.0	17254.6899	1063.8805	NaN	NaN	0.0581	0.6733	0.1013	0.0227	0.0528	0.0878	0.0622
0.0	0.0	0.0	18841.6899	-523.1195	NaN	NaN	-0.0286	0.6714	0.1022	0.0229	0.0538	0.0869	0.0628
0.0	0.0	0.0	16154.6899	1967.8805	NaN	NaN	0.1086	0.6745	0.1	0.0224	0.0534	0.0864	0.0633
0.0	0.0	0.0	17474.6899	945.8805	NaN	NaN	0.0513	0.6715	0.1011	0.0229	0.0543	0.0865	0.0637
0.0	0.0	0.0	19747.6899	2967.8805	NaN	NaN	0.1307	0.675	0.0993	0.0227	0.0542	0.0857	0.0631
0.0	0.0	0.0	18798.6899	1237.8805	NaN	NaN	0.0618	0.6782	0.098	0.0227	0.0541	0.0838	0.0633
0.0	0.0	0.0	21165.6899	4832.8805	NaN	NaN	0.1859	0.6746	0.0988	0.023	0.0546	0.0849	0.0641
0.0	0.0	0.0	20110.6899	1287.8805	NaN	NaN	0.0602	0.6791	0.0971	0.0228	0.0548	0.0828	0.0634
0.0	0.0	0.0	18928.6899	1404.8805	NaN	NaN	0.0691	0.6771	0.0979	0.0229	0.0547	0.0829	0.0645
0.0	0.0	0.0	17113.6899	6566.8805	NaN	NaN	0.2773	0.676	0.0987	0.0232	0.0546	0.0831	0.0644
0.0	0.0	0.0	17932.6899	1334.8805	NaN	NaN	0.0693	0.6797	0.0976	0.0231	0.0548	0.0812	0.0638
0.0	0.0	0.0	22016.6899	3367.8805	NaN	NaN	0.1327	0.6813	0.0966	0.0228	0.0536	0.0811	0.0646
0.0	0.0	0.0	19170.6899	4713.8805	NaN	NaN	0.1974	0.6776	0.0982	0.0236	0.0544	0.082	0.0642
0.0	0.0	0.0	15544.6899	4465.8805	NaN	NaN	0.2232	0.6815	0.0966	0.0232	0.0542	0.0803	0.0642
0.0	0.0	0.0	20473.6899	5200.8805	NaN	NaN	0.2026	0.6822	0.0957	0.0232	0.0535	0.0809	0.0645
0.0	0.0	0.0	18650.6899	3991.8805	NaN	NaN	0.1763	0.6761	0.0985	0.0242	0.0548	0.0814	0.065
0.0	0.0	0.0	17857.6899	5822.8805	NaN	NaN	0.2459	0.6804	0.0971	0.0237	0.054	0.0808	0.064
0.0	0.0	0.0	15178.6899	752.8805	NaN	NaN	0.0473	0.6824	0.0964	0.0237	0.054	0.0797	0.0639
0.0	0.0	0.0	17060.6899	5755.8805	NaN	NaN	0.2523	0.6793	0.0976	0.024	0.0535	0.0815	0.064
0.0	0.0	0.0	16962.6899	4028.8805	NaN	NaN	0.1919	0.6775	0.0984	0.0246	0.0545	0.0812	0.0639
0.0	0.0	0.0	16339.6899	5262.8805	NaN	NaN	0.2436	0.6785	0.0988	0.024	0.0539	0.081	0.0638
0.0	0.0	0.0	18445.6899	4708.8805	NaN	NaN	0.2034	0.6715	0.1015	0.0248	0.0542	0.0836	0.0644
0.0	0.0	0.0	17460.6899	2614.8805	NaN	NaN	0.1303	0.6714	0.1028	0.0247	0.0547	0.0826	0.0638
0.0	0.0	0.0	16445.6899	2825.8805	NaN	NaN	0.1466	0.6708	0.1023	0.0242	0.0535	0.085	0.0643
0.0	0.0	0.0	21550.6899	4595.8805	NaN	NaN	0.1758	0.6635	0.1059	0.0251	0.0548	0.0851	0.0655
0.0	0.0	0.0	14151.6899	5195.8805	NaN	NaN	0.2686	0.6606	0.1073	0.0251	0.0553	0.0868	0.0649
0.0	0.0	0.0	15231.6899	3015.8805	NaN	NaN	0.1653	0.6589	0.1079	0.0245	0.0552	0.0877	0.0657
0.0	0.0	0.0	18210.6899	3498.8805	NaN	NaN	0.1612	0.655	0.1092	0.0243	0.056	0.0897	0.0659
0.0	0.0	0.0	19260.6899	4482.8805	NaN	NaN	0.1888	0.6457	0.1132	0.0244	0.0567	0.0926	0.0674
0.0	0.0	0.0	21118.6899	5834.8805	NaN	NaN	0.2165	0.6389	0.117	0.0244	0.0577	0.0943	0.0677
0.0	0.0	0.0	14467.6899	-207.1195	NaN	NaN	-0.0145	0.6356	0.1183	0.0237	0.0577	0.0977	0.0671
0.0	0.0	0.0	19847.6899	1075.8805	NaN	NaN	0.0514	0.6279	0.1199	0.0232	0.058	0.1026	0.0683
0.0	0.0	0.0	15561.6899	450.8805	NaN	NaN	0.0282	0.6207	0.122	0.0227	0.0597	0.1055	0.0693
0.0	0.0	0.0	17381.6899	4627.8805	NaN	NaN	0.2103	0.6105	0.126	0.0223	0.0611	0.1084	0.0716
0.0	0.0	0.0	19519.6899	2103.8805	NaN	NaN	0.0973	0.5979	0.1318	0.0227	0.0635	0.1109	0.0732
0.0	0.0	0.0	16089.6899	1309.8805	NaN	NaN	0.0753	0.5955	0.1335	0.0219	0.0644	0.1111	0.0737
0.0	0.0	0.0	20053.6899	837.8805	NaN	NaN	0.0401	0.5899	0.1349	0.0217	0.0646	0.1134	0.0754
0.0	0.0	0.0	17368.6899	4669.8805	NaN	NaN	0.2119	0.5844	0.1398	0.0214	0.0665	0.1114	0.0765
0.0	0.0	0.0	19224.6899	7855.8805	NaN	NaN	0.2901	0.5839	0.1405	0.0212	0.0653	0.1113	0.0777
0.0	0.0	0.0	20511.6899	1977.8805	NaN	NaN	0.0879	0.5841	0.1433	0.0213	0.0662	0.1076	0.0774
0.0	0.0	0.0	15344.6899	3056.8805	NaN	NaN	0.1661	0.5914	0.1408	0.0209	0.0636	0.1061	0.0773
0.0	0.0	0.0	21340.6899	5715.8805	NaN	NaN	0.2113	0.5883	0.1431	0.0212	0.0647	0.1052	0.0773
0.0	0.0	0.0	17649.6899	-408.1195	NaN	NaN	-0.0237	0.5974	0.1396	0.0206	0.0638	0.1022	0.0763
0.0	0.0	0.0	18318.6899	3199.8805	NaN	NaN	0.1487	0.5924	0.1414	0.0208	0.0631	0.1044	0.078
0.0	0.0	0.0	15834.6899	6619.8805	NaN	NaN	0.2948	0.5809	0.1479	0.0214	0.0662	0.1046	0.079
0.0	0.0	0.0	15164.6899	5609.8805	NaN	NaN	0.27	0.5901	0.1443	0.0206	0.0642	0.1036	0.0773
0.0	0.0	0.0	19816.6899	3509.8805	NaN	NaN	0.1505	0.5849	0.1461	0.0207	0.065	0.1053	0.078
0.0	0.0	0.0	17734.6899	2806.8805	NaN	NaN	0.1366	0.5833	0.1481	0.0204	0.0652	0.1054	0.0776
0.0	0.0	0.0	20242.6899	5952.8805	NaN	NaN	0.2272	0.5831	0.1479	0.0203	0.0653	0.1059	0.0775
0.0	0.0	0.0	15960.6899	1789.8805	NaN	NaN	0.1008	0.583	0.1487	0.0203	0.066	0.1051	0.0769
0.0	0.0	0.0	17561.6899	1937.8805	NaN	NaN	0.0994	0.5825	0.1496	0.0201	0.0659	0.1051	0.0769
0.0	0.0	0.0	19914.6899	3799.8805	NaN	NaN	0.1602	0.5744	0.1531	0.0206	0.0678	0.1064	0.0779
0.0	0.0	0.0	20236.6899	1877.8805	NaN	NaN	0.0849	0.5773	0.153	0.0206	0.0677	0.1044	0.077
0.0	0.0	0.0	15472.6899	1959.8805	NaN	NaN	0.1124	0.5826	0.1509	0.0205	0.0673	0.1019	0.0769
0.0	0.0	0.0	16253.6899	2088.8805	NaN	NaN	0.1139	0.5828	0.1529	0.0209	0.0664	0.1005	0.0764
0.0	0.0	0.0	18315.6899	4301.8805	NaN	NaN	0.1902	0.584	0.1538	0.0213	0.0669	0.0981	0.076
0.0	0.0	0.0	19270.6899	2591.8805	NaN	NaN	0.1186	0.5937	0.1519	0.0207	0.065	0.0941	0.0745
0.0	0.0	0.0	17611.6899	6648.8805	NaN	NaN	0.2741	0.5957	0.1542	0.021	0.0642	0.0909	0.0741
0.0	0.0	0.0	20042.6899	4876.8805	NaN	NaN	0.1957	0.6019	0.1533	0.0211	0.063	0.0883	0.0725
0.0	0.0	0.0	14048.6899	3071.8805	NaN	NaN	0.1794	0.6084	0.1528	0.0208	0.0616	0.0849	0.0714
0.0	0.0	0.0	18765.6899	2983.8805	NaN	NaN	0.1372	0.6108	0.1534	0.0207	0.0604	0.0844	0.0703
0.0	0.0	0.0	13291.6899	-388.1195	NaN	NaN	-0.0301	0.6121	0.1547	0.0205	0.0606	0.0822	0.0699
0.0	0.0	0.0	16694.6899	1754.8805	NaN	NaN	0.0951	0.6128	0.155	0.0208	0.0583	0.0838	0.0692
0.0	0.0	0.0	16897.6899	4897.8805	NaN	NaN	0.2247	0.6032	0.1604	0.0216	0.0607	0.084	0.0702
0.0	0.0	0.0	20918.6899	4651.8805	NaN	NaN	0.1819	0.6088	0.1597	0.0216	0.058	0.0831	0.0687
0.0	0.0	0.0	18721.6899	2207.8805	NaN	NaN	0.1055	0.6025	0.1628	0.0223	0.0587	0.0842	0.0694
0.0	0.0	0.0	13655.6899	4497.8805	NaN	NaN	0.2478	0.5999	0.1646	0.0225	0.0591	0.0849	0.0689
0.0	0.0	0.0	20983.6899	3108.8805	NaN	NaN	0.129	0.5951	0.1664	0.0226	0.0586	0.088	0.0694
0.0	0.0	0.0	21640.6899	2715.8805	NaN	NaN	0.1115	0.5852	0.1721	0.0234	0.0601	0.0889	0.0702
0.0	0.0	0.0	17191.6899	-208.1195	NaN	NaN	-0.0123	0.5916	0.1659	0.0228	0.0588	0.0919	0.069
0.0	0.0	0.0	19250.6899	2587.8805	NaN	NaN	0.1185	0.5874	0.1662	0.0232	0.0591	0.0945	0.0695
0.0	0.0	0.0	19805.6899	1026.8805	NaN	NaN	0.0493	0.5841	0.1639	0.0235	0.06	0.098	0.0705
0.0	0.0	0.0	17198.6899	4209.8805	NaN	NaN	0.1966	0.5817	0.1625	0.0236	0.0611	0.1002	0.071
0.0	0.0	0.0	23005.6899	4594.8805	NaN	NaN	0.1665	0.5755	0.1611	0.0238	0.0628	0.1043	0.0725
0.0	0.0	0.0	21043.6899	3988.8805	NaN	NaN	0.1593	0.5748	0.1595	0.0241	0.0634	0.1059	0.0723
0.0	0.0	0.0	17995.6899	3714.8805	NaN	NaN	0.1711	0.577	0.1553	0.0238	0.0636	0.1077	0.0727
0.0	0.0	0.0	18541.6899	812.8805	NaN	NaN	0.042	0.573	0.1558	0.0243	0.0646	0.1093	0.073
0.0	0.0	0.0	16495.6899	2466.8805	NaN	NaN	0.1301	0.5712	0.1552	0.0242	0.0652	0.1101	0.0741
0.0	0.0	0.0	17396.6899	5436.8805	NaN	NaN	0.2381	0.568	0.1558	0.0245	0.066	0.1112	0.0745
0.0	0.0	0.0	16493.6899	878.8805	NaN	NaN	0.0506	0.5682	0.1562	0.0239	0.0653	0.1116	0.0748
0.0	0.0	0.0	19763.6899	2656.8805	NaN	NaN	0.1185	0.5691	0.1581	0.0234	0.0637	0.111	0.0747
0.0	0.0	0.0	19319.6899	1966.8805	NaN	NaN	0.0924	0.571	0.1607	0.0232	0.0627	0.1084	0.074
0.0	0.0	0.0	17692.6899	3994.8805	NaN	NaN	0.1842	0.5804	0.1592	0.0223	0.0605	0.1044	0.0732
0.0	0.0	0.0	20107.6899	2349.8805	NaN	NaN	0.1046	0.5819	0.1594	0.0228	0.0601	0.1026	0.0732
0.0	0.0	0.0	20127.6899	4073.8805	NaN	NaN	0.1683	0.5886	0.1571	0.0228	0.0595	0.0991	0.0728
0.0	0.0	0.0	18315.6899	2030.8805	NaN	NaN	0.0998	0.5981	0.1505	0.0229	0.0574	0.0985	0.0727
0.0	0.0	0.0	16979.6899	2256.8805	NaN	NaN	0.1173	0.5984	0.1498	0.0236	0.0573	0.0981	0.0729
0.0	0.0	0.0	18862.6899	4427.8805	NaN	NaN	0.1901	0.6023	0.1472	0.0241	0.0571	0.0965	0.0728
0.0	0.0	0.0	18878.6899	4493.8805	NaN	NaN	0.1923	0.6072	0.1455	0.025	0.0562	0.094	0.0721
0.0	0.0	0.0	16904.6899	6663.8805	NaN	NaN	0.2827	0.6142	0.1433	0.0254	0.0553	0.0905	0.0713
0.0	0.0	0.0	19582.6899	2563.8805	NaN	NaN	0.1158	0.6237	0.1404	0.0262	0.0542	0.0863	0.0693
0.0	0.0	0.0	18280.6899	4380.8805	NaN	NaN	0.1933	0.6228	0.1413	0.0267	0.0546	0.085	0.0696
0.0	0.0	0.0	20671.6899	2876.8805	NaN	NaN	0.1222	0.6213	0.1426	0.0276	0.0555	0.0837	0.0693
0.0	0.0	0.0	15642.6899	3477.8805	NaN	NaN	0.1819	0.6262	0.1439	0.0276	0.0551	0.0793	0.0679
0.0	0.0	0.0	17242.6899	2971.8805	NaN	NaN	0.147	0.6419	0.1401	0.027	0.0514	0.0768	0.0628
0.0	0.0	0.0	15035.6899	1580.8805	NaN	NaN	0.0951	0.6368	0.1476	0.0268	0.0501	0.0753	0.0634
0.0	0.0	0.0	19559.6899	3460.8805	NaN	NaN	0.1503	0.6081	0.1626	0.0263	0.0534	0.0831	0.0665
0.0	0.0	0.0	17727.6899	-385.1195	NaN	NaN	-0.0222	0.5341	0.2213	0.0241	0.0618	0.0847	0.074
0.0	0.0	0.0	19531.6899	5602.8805	NaN	NaN	0.2229	0.4923	0.2527	0.0169	0.0555	0.0832	0.0993
0.0	0.0	0.0	7270.6899	368.8805	NaN	NaN	0.0483	0.5994	0.204	0.0224	0.0323	0.0854	0.0565
0.0	0.0	0.0	-1380.3101	867.8805	NaN	NaN	-0.3	0.8469	0.0511	0.0182	0.0172	0.0422	0.0245
0.0	0.0	0.0	-2490.3101	3767.8805	NaN	NaN	1.3	0.8578	0.0473	0.0182	0.0205	0.0332	0.023
0.0	0.0	0.0	-344.3101	-1496.1195	NaN	NaN	0.8129	0.8791	0.0406	0.017	0.019	0.0248	0.0194
0.0	0.0	0.0	-1254.3101	2719.8805	NaN	NaN	1.3	0.8847	0.0359	0.0192	0.0195	0.0221	0.0187
0.0	0.0	0.0	-1715.3101	-123.1195	NaN	NaN	0.067	0.8871	0.0348	0.0196	0.0181	0.0217	0.0187
0.0	0.0	0.0	-4454.3101	777.8805	NaN	NaN	-0.2116	0.8747	0.0385	0.024	0.0186	0.0239	0.0203
0.0	0.0	0.0	-2061.3101	-716.1195	NaN	NaN	0.2578	0.8363	0.0574	0.0262	0.0267	0.0227	0.0306
0.0	0.0	0.0	-3815.3101	1615.8805	NaN	NaN	-0.3	0.8272	0.0615	0.0274	0.0281	0.0222	0.0337
0.0	0.0	0.0	-2231.3101	-1246.1195	NaN	NaN	0.3583	0.8317	0.06	0.0266	0.0276	0.0214	0.0328
0.0	0.0	0.0	-3610.3101	127.8805	NaN	NaN	-0.0367	0.8296	0.0612	0.0269	0.0278	0.0203	0.0342
0.0	0.0	0.0	-1957.3101	-1306.1195	NaN	NaN	0.4002	0.8268	0.0633	0.0268	0.0286	0.0196	0.0349
0.0	0.0	0.0	-3868.3101	-1235.1195	NaN	NaN	0.242	0.8395	0.0568	0.025	0.0278	0.0197	0.0312
0.0	0.0	0.0	-2601.3101	-2793.1195	NaN	NaN	0.5178	0.8356	0.0583	0.0251	0.029	0.0199	0.0321
0.0	0.0	0.0	-1087.3101	-4437.1195	NaN	NaN	0.8032	0.8368	0.057	0.0248	0.0285	0.0207	0.0323
0.0	0.0	0.0	-2508.3101	446.8805	NaN	NaN	-0.2168	0.7801	0.0867	0.0315	0.0328	0.021	0.0479
0.0	0.0	0.0	-3263.3101	2903.8805	NaN	NaN	-0.3	0.7581	0.1003	0.0339	0.0334	0.0211	0.0531
0.0	0.0	0.0	-1728.3101	-950.1195	NaN	NaN	0.3547	0.7615	0.0992	0.0331	0.0331	0.0213	0.0517
0.0	0.0	0.0	-3658.3101	480.8805	NaN	NaN	-0.1513	0.763	0.0992	0.0328	0.0332	0.0219	0.0498
0.0	0.0	0.0	-520.3101	156.8805	NaN	NaN	-0.3	0.7623	0.1004	0.0323	0.0339	0.0229	0.0482
0.0	0.0	0.0	-181.3101	1968.8805	NaN	NaN	1.1014	0.7345	0.1166	0.0356	0.0358	0.023	0.0546
0.0	0.0	0.0	-1019.3101	-1352.1195	NaN	NaN	0.5702	0.7223	0.1252	0.0365	0.0368	0.0228	0.0564
0.0	0.0	0.0	-1921.3101	-487.1195	NaN	NaN	0.2023	0.7353	0.119	0.0357	0.0354	0.0232	0.0515
0.0	0.0	0.0	-891.3101	-726.1195	NaN	NaN	0.4489	0.719	0.1305	0.0366	0.0373	0.023	0.0534
0.0	0.0	0.0	-4750.3101	-5110.1195	NaN	NaN	0.5182	0.7494	0.1136	0.0343	0.0346	0.024	0.0442
0.0	0.0	0.0	-1105.3101	-2737.1195	NaN	NaN	0.7123	0.7302	0.1251	0.0359	0.0368	0.0256	0.0464
0.0	0.0	0.0	-1638.3101	1275.8805	NaN	NaN	-0.3	0.6688	0.166	0.0422	0.0369	0.0245	0.0616
0.0	0.0	0.0	-2654.3101	-3641.1195	NaN	NaN	0.5784	0.6307	0.1953	0.0455	0.0375	0.0225	0.0685
0.0	0.0	0.0	-1973.3101	2089.8805	NaN	NaN	1.3	0.5924	0.2251	0.0483	0.0389	0.021	0.0742
0.0	0.0	0.0	163.6899	-4303.1195	NaN	NaN	1.0395	0.578	0.2393	0.0498	0.0407	0.022	0.0703
0.0	0.0	0.0	-919.3101	-257.1195	NaN	NaN	0.2186	0.5204	0.287	0.0524	0.0459	0.0232	0.0711
0.0	0.0	0.0	-2792.3101	1263.8805	NaN	NaN	-0.3	0.4735	0.3323	0.0505	0.0493	0.0237	0.0707
0.0	0.0	0.0	-1994.3101	1949.8805	NaN	NaN	-0.3	0.4283	0.3742	0.0509	0.0525	0.0244	0.0697
0.0	0.0	0.0	-2303.3101	820.8805	NaN	NaN	-0.3	0.5076	0.3114	0.0501	0.0459	0.0229	0.0621
0.0	0.0	0.0	-1850.3101	-1753.1195	NaN	NaN	0.4865	0.5116	0.3076	0.0494	0.047	0.0239	0.0604
0.0	0.0	0.0	-2461.3101	-288.1195	NaN	NaN	0.1048	0.5028	0.3188	0.0497	0.0465	0.0237	0.0585
0.0	0.0	0.0	-2607.3101	471.8805	NaN	NaN	-0.221	0.4553	0.3614	0.049	0.0496	0.0242	0.0605
0.0	0.0	0.0	-2604.3101	611.8805	NaN	NaN	-0.3	0.4776	0.3478	0.0502	0.0458	0.023	0.0556
0.0	0.0	0.0	-2406.3101	-1429.1195	NaN	NaN	0.3726	0.4729	0.3514	0.0496	0.0468	0.0236	0.0558
0.0	0.0	0.0	-3897.3101	-1630.1195	NaN	NaN	0.2949	0.4561	0.3678	0.0486	0.0478	0.0241	0.0556
0.0	0.0	0.0	-3009.3101	-1683.1195	NaN	NaN	0.3587	0.4145	0.4056	0.0476	0.0513	0.0253	0.0557
0.0	0.0	0.0	-3330.3101	-656.1195	NaN	NaN	0.1646	0.3458	0.4695	0.0479	0.0565	0.027	0.0533
0.0	0.0	0.0	-1922.3101	-1281.1195	NaN	NaN	0.3999	0.247	0.567	0.0473	0.0616	0.0274	0.0497
0.0	0.0	0.0	-3257.3101	1316.8805	NaN	NaN	-0.3	0.1764	0.6465	0.047	0.0597	0.0243	0.0461
0.0	0.0	0.0	-1891.3101	-445.1195	NaN	NaN	0.1905	0.1606	0.6681	0.0469	0.0579	0.0229	0.0436
0.0	0.0	0.0	-1249.3101	-1998.1195	NaN	NaN	0.6153	0.15	0.6831	0.0467	0.0571	0.0216	0.0415
0.0	0.0	0.0	-2082.3101	-4322.1195	NaN	NaN	0.6749	0.13	0.7121	0.0448	0.0554	0.0201	0.0377
0.0	0.0	0.0	-2155.3101	1607.8805	NaN	NaN	-0.3	0.0888	0.7754	0.0374	0.0478	0.0191	0.0315
0.0	0.0	0.0	-2313.3101	1603.8805	NaN	NaN	-0.3	0.0682	0.8169	0.0299	0.0392	0.018	0.0278
0.0	0.0	0.0	-2155.3101	-2372.1195	NaN	NaN	0.5239	0.0682	0.8234	0.028	0.0355	0.0168	0.028
0.0	0.0	0.0	-1332.3101	1500.8805	NaN	NaN	1.3	0.0648	0.8267	0.0284	0.0348	0.0167	0.0286
0.0	0.0	0.0	-2540.3101	-815.1195	NaN	NaN	0.2429	0.0665	0.8245	0.0284	0.0344	0.0167	0.0295
0.0	0.0	0.0	-1414.3101	165.8805	NaN	NaN	-0.1329	0.0677	0.8208	0.0285	0.0346	0.0174	0.031
0.0	0.0	0.0	-4557.3101	-1562.1195	NaN	NaN	0.2553	0.0787	0.8061	0.0288	0.0351	0.0176	0.0338
0.0	0.0	0.0	-2892.3101	-2678.1195	NaN	NaN	0.4808	0.0801	0.804	0.0291	0.035	0.0176	0.0343
0.0	0.0	0.0	-1800.3101	-1516.1195	NaN	NaN	0.4572	0.0786	0.8064	0.0294	0.0346	0.0171	0.0339
0.0	0.0	0.0	-1843.3101	-316.1195	NaN	NaN	0.1464	0.0731	0.8131	0.0294	0.0342	0.0167	0.0335
0.0	0.0	0.0	-3350.3101	208.8805	NaN	NaN	-0.0665	0.0739	0.8116	0.0296	0.0336	0.017	0.0343
0.0	0.0	0.0	-1051.3101	-2146.1195	NaN	NaN	0.6712	0.0764	0.8072	0.0298	0.0332	0.0177	0.0357
0.0	0.0	0.0	14.6899	-384.1195	NaN	NaN	1.0398	0.081	0.8	0.0301	0.0325	0.0187	0.0376
0.0	0.0	0.0	-2631.3101	-2895.1195	NaN	NaN	0.5239	0.0899	0.7908	0.0303	0.0316	0.0192	0.0383
0.0	0.0	0.0	-1110.3101	-1282.1195	NaN	NaN	0.5359	0.0858	0.7948	0.0308	0.0315	0.0189	0.0382
0.0	0.0	0.0	-4902.3101	-668.1195	NaN	NaN	0.1199	0.0861	0.794	0.0306	0.0317	0.019	0.0386
0.0	0.0	0.0	-919.3101	16.8805	NaN	NaN	-0.0187	0.0859	0.7909	0.0305	0.0316	0.0201	0.0408
0.0	0.0	0.0	-3778.3101	-1039.1195	NaN	NaN	0.2157	0.1006	0.7739	0.0303	0.0312	0.0211	0.0429
0.0	0.0	0.0	-2771.3101	-1230.1195	NaN	NaN	0.3074	0.1078	0.7655	0.0303	0.0313	0.0215	0.0435
0.0	0.0	0.0	-2793.3101	-1944.1195	NaN	NaN	0.4104	0.1104	0.7635	0.0306	0.0314	0.0215	0.0427
0.0	0.0	0.0	-863.3101	467.8805	NaN	NaN	-0.3	0.0956	0.779	0.0311	0.0319	0.0204	0.0419
0.0	0.0	0.0	-1940.3101	-1062.1195	NaN	NaN	0.3538	0.0981	0.7768	0.0309	0.0319	0.0205	0.0418
0.0	0.0	0.0	733.6899	-756.1195	NaN	NaN	1.3	0.0947	0.7775	0.031	0.0325	0.0212	0.0431
0.0	0.0	0.0	-1672.3101	-573.1195	NaN	NaN	0.2552	0.1005	0.7695	0.0308	0.0324	0.0219	0.0449
0.0	0.0	0.0	-3252.3101	-903.1195	NaN	NaN	0.2173	0.1092	0.7595	0.0308	0.0326	0.0225	0.0453
0.0	0.0	0.0	-1470.3101	414.8805	NaN	NaN	-0.3	0.1092	0.7573	0.0314	0.033	0.0228	0.0464
0.0	0.0	0.0	-1144.3101	-2146.1195	NaN	NaN	0.6522	0.1096	0.756	0.0316	0.0331	0.0229	0.0469
0.0	0.0	0.0	-2280.3101	-244.1195	NaN	NaN	0.0967	0.1082	0.7562	0.0318	0.0332	0.023	0.0476
0.0	0.0	0.0	-1256.3101	1178.8805	NaN	NaN	-0.3	0.1141	0.7492	0.0316	0.0335	0.0233	0.0484
0.0	0.0	0.0	-970.3101	-4945.1195	NaN	NaN	0.836	0.1353	0.726	0.0306	0.0344	0.0244	0.0492
0.0	0.0	0.0	-5512.3101	-1962.1195	NaN	NaN	0.2625	0.1433	0.7151	0.0307	0.0358	0.0258	0.0493
0.0	0.0	0.0	-3895.3101	-26.1195	NaN	NaN	0.0067	0.1294	0.73	0.0317	0.0353	0.0248	0.0488
0.0	0.0	0.0	-2279.3101	1214.8805	NaN	NaN	-0.3	0.113	0.7466	0.0325	0.0347	0.0238	0.0493
0.0	0.0	0.0	-3461.3101	2025.8805	NaN	NaN	-0.3	0.1108	0.7496	0.0324	0.0345	0.0235	0.0492
0.0	0.0	0.0	-1912.3101	-1015.1195	NaN	NaN	0.3468	0.1234	0.7366	0.0318	0.0355	0.024	0.0487
0.0	0.0	0.0	-2646.3101	-609.1195	NaN	NaN	0.1871	0.1386	0.7174	0.0316	0.0375	0.0258	0.0492
0.0	0.0	0.0	-2586.3101	-1872.1195	NaN	NaN	0.4199	0.1386	0.7164	0.0316	0.0385	0.0264	0.0486
0.0	0.0	0.0	-3600.3101	-2035.1195	NaN	NaN	0.3611	0.1392	0.7138	0.0323	0.0396	0.0274	0.0477
0.0	0.0	0.0	40.6899	2639.8805	NaN	NaN	0.9848	0.1126	0.7451	0.0331	0.0367	0.0243	0.0481
0.0	0.0	0.0	-1897.3101	-1172.1195	NaN	NaN	0.3819	0.1152	0.7425	0.033	0.0371	0.0246	0.0476
0.0	0.0	0.0	-3545.3101	197.8805	NaN	NaN	-0.0591	0.1158	0.7414	0.0329	0.0378	0.0245	0.0476
0.0	0.0	0.0	-3219.3101	-2983.1195	NaN	NaN	0.481	0.1399	0.7112	0.0323	0.0408	0.0276	0.0482
0.0	0.0	0.0	-1513.3101	-1638.1195	NaN	NaN	0.5198	0.1383	0.7117	0.0325	0.0416	0.0281	0.0478
0.0	0.0	0.0	-1714.3101	-3502.1195	NaN	NaN	0.6714	0.1409	0.7061	0.0329	0.0427	0.0294	0.0479
0.0	0.0	0.0	-3480.3101	195.8805	NaN	NaN	-0.0596	0.1173	0.7349	0.0336	0.0393	0.0264	0.0485
0.0	0.0	0.0	-2945.3101	281.8805	NaN	NaN	-0.1058	0.1076	0.7473	0.0336	0.0378	0.0252	0.0484
0.0	0.0	0.0	-2999.3101	1411.8805	NaN	NaN	-0.3	0.1068	0.7473	0.0338	0.0379	0.0254	0.0489
0.0	0.0	0.0	-3556.3101	-606.1195	NaN	NaN	0.1456	0.1106	0.7431	0.0336	0.0384	0.0258	0.0485
0.0	0.0	0.0	-5436.3101	60.8805	NaN	NaN	-0.0113	0.1121	0.7414	0.0338	0.0387	0.0259	0.0481
0.0	0.0	0.0	-3053.3101	1776.8805	NaN	NaN	-0.3	0.1077	0.7475	0.0339	0.038	0.0252	0.0477
0.0	0.0	0.0	-2062.3101	-2410.1195	NaN	NaN	0.5389	0.1077	0.7476	0.034	0.0381	0.0253	0.0474
0.0	0.0	0.0	-3124.3101	-1935.1195	NaN	NaN	0.3825	0.1035	0.7525	0.0342	0.0377	0.0249	0.0472
0.0	0.0	0.0	-1071.3101	2381.8805	NaN	NaN	1.3	0.0979	0.7593	0.0341	0.0371	0.0244	0.0471
0.0	0.0	0.0	-3117.3101	788.8805	NaN	NaN	-0.3	0.0967	0.7611	0.034	0.0369	0.0244	0.0469
0.0	0.0	0.0	-4205.3101	-1680.1195	NaN	NaN	0.2855	0.1005	0.756	0.0343	0.0375	0.025	0.0466
0.0	0.0	0.0	-1303.3101	-159.1195	NaN	NaN	0.1088	0.0975	0.7586	0.0345	0.0375	0.0249	0.0469
0.0	0.0	0.0	-3367.3101	618.8805	NaN	NaN	-0.2252	0.0955	0.762	0.0342	0.0372	0.0248	0.0463
0.0	0.0	0.0	-4216.3101	-1105.1195	NaN	NaN	0.2077	0.0963	0.7616	0.0345	0.0372	0.0249	0.0455
0.0	0.0	0.0	-2775.3101	2058.8805	NaN	NaN	-0.3	0.0887	0.7769	0.0345	0.0353	0.0227	0.0419
0.0	0.0	0.0	-3894.3101	-1748.1195	NaN	NaN	0.3098	0.0781	0.796	0.0352	0.0359	0.0196	0.0352
0.0	0.0	0.0	-2735.3101	-1185.1195	NaN	NaN	0.3023	0.0709	0.8057	0.0358	0.0362	0.0184	0.0331
0.0	0.0	0.0	-2106.3101	-66.1195	NaN	NaN	0.0304	0.0652	0.8133	0.0354	0.0357	0.0177	0.0327
0.0	0.0	0.0	-2794.3101	-643.1195	NaN	NaN	0.1871	0.061	0.8193	0.0349	0.0355	0.0171	0.0322
0.0	0.0	0.0	-1757.3101	1078.8805	NaN	NaN	-0.3	0.0611	0.82	0.0349	0.035	0.017	0.0319
0.0	0.0	0.0	-2202.3101	-271.1195	NaN	NaN	0.1096	0.0645	0.8161	0.0349	0.0351	0.0174	0.032
0.0	0.0	0.0	-4979.3101	-2000.1195	NaN	NaN	0.2866	0.0666	0.8139	0.0347	0.0353	0.0176	0.0319
0.0	0.0	0.0	-1445.3101	-1758.1195	NaN	NaN	0.5488	0.0618	0.8202	0.0343	0.0351	0.017	0.0315
0.0	0.0	0.0	-790.3101	2384.8805	NaN	NaN	1.3	0.0549	0.8301	0.0332	0.0352	0.0162	0.0304
0.0	0.0	0.0	-934.3101	-881.1195	NaN	NaN	0.4854	0.0505	0.837	0.0322	0.0353	0.0157	0.0293
0.0	0.0	0.0	-1376.3101	2623.8805	NaN	NaN	1.3	0.0494	0.8385	0.0322	0.0353	0.0155	0.0292
0.0	0.0	0.0	-2316.3101	2698.8805	NaN	NaN	1.3	0.0517	0.8348	0.0327	0.0352	0.0158	0.0299
0.0	0.0	0.0	-4739.3101	-2044.1195	NaN	NaN	0.3013	0.0587	0.8285	0.0331	0.0336	0.016	0.0301
0.0	0.0	0.0	-2771.3101	-4814.1195	NaN	NaN	0.6347	0.0615	0.8244	0.0332	0.0342	0.0162	0.0305
0.0	0.0	0.0	-3068.3101	822.8805	NaN	NaN	-0.3	0.052	0.8352	0.0322	0.0353	0.0156	0.0297
0.0	0.0	0.0	-1974.3101	1951.8805	NaN	NaN	-0.3	0.0472	0.8432	0.0309	0.0354	0.0152	0.0281
0.0	0.0	0.0	-2026.3101	1152.8805	NaN	NaN	-0.3	0.0481	0.8415	0.0314	0.0353	0.0154	0.0284
0.0	0.0	0.0	-3819.3101	-1836.1195	NaN	NaN	0.3247	0.0505	0.8387	0.0315	0.035	0.0156	0.0288
0.0	0.0	0.0	-1114.3101	-2206.1195	NaN	NaN	0.6644	0.0506	0.8391	0.0313	0.0349	0.0155	0.0286
0.0	0.0	0.0	-2604.3101	1504.8805	NaN	NaN	-0.3	0.0474	0.8434	0.0309	0.0352	0.0153	0.0278
0.0	0.0	0.0	-1849.3101	-1222.1195	NaN	NaN	0.3979	0.045	0.8475	0.0304	0.035	0.015	0.027
0.0	0.0	0.0	-536.3101	-1336.1195	NaN	NaN	0.7136	0.0448	0.8476	0.0307	0.0348	0.0149	0.0272
0.0	0.0	0.0	-2291.3101	2794.8805	NaN	NaN	1.3	0.0442	0.848	0.0308	0.0349	0.015	0.0271
0.0	0.0	0.0	-2396.3101	-480.1195	NaN	NaN	0.1669	0.0472	0.8453	0.0308	0.0342	0.0149	0.0275
0.0	0.0	0.0	-3085.3101	-3198.1195	NaN	NaN	0.509	0.0515	0.8395	0.0317	0.0337	0.0151	0.0285
0.0	0.0	0.0	-2463.3101	-1462.1195	NaN	NaN	0.3725	0.0509	0.8395	0.0317	0.0342	0.0151	0.0287
0.0	0.0	0.0	-2401.3101	-2832.1195	NaN	NaN	0.5412	0.0494	0.8414	0.0316	0.0342	0.0149	0.0284
0.0	0.0	0.0	-868.3101	921.8805	NaN	NaN	1.3	0.0477	0.8415	0.0321	0.0349	0.015	0.0287
0.0	0.0	0.0	-3816.3101	714.8805	NaN	NaN	-0.2305	0.049	0.8407	0.032	0.0345	0.015	0.0288
0.0	0.0	0.0	-3215.3101	-1341.1195	NaN	NaN	0.2943	0.0505	0.8392	0.0319	0.0344	0.015	0.029
0.0	0.0	0.0	-2970.3101	-375.1195	NaN	NaN	0.1121	0.0504	0.8398	0.0319	0.0342	0.0149	0.0289
0.0	0.0	0.0	-3251.3101	502.8805	NaN	NaN	-0.183	0.0483	0.8413	0.0323	0.0345	0.0148	0.0288
0.0	0.0	0.0	-1536.3101	-200.1195	NaN	NaN	0.1152	0.0477	0.8422	0.0324	0.0343	0.0148	0.0286
0.0	0.0	0.0	-3101.3101	521.8805	NaN	NaN	-0.2023	0.0485	0.8415	0.0324	0.0341	0.0148	0.0287
0.0	0.0	0.0	-1745.3101	1517.8805	NaN	NaN	-0.3	0.0495	0.8393	0.0327	0.0344	0.015	0.0291
0.0	0.0	0.0	-4043.3101	-2914.1195	NaN	NaN	0.4189	0.0531	0.8363	0.0325	0.0338	0.015	0.0293
0.0	0.0	0.0	-2987.3101	-1160.1195	NaN	NaN	0.2797	0.0525	0.8356	0.0325	0.0346	0.0152	0.0295
0.0	0.0	0.0	-2401.3101	-1324.1195	NaN	NaN	0.3554	0.0514	0.8373	0.0321	0.0348	0.0151	0.0292
0.0	0.0	0.0	-821.3101	-1624.1195	NaN	NaN	0.6641	0.0502	0.8379	0.0321	0.0354	0.0153	0.0291
0.0	0.0	0.0	-2111.3101	-199.1195	NaN	NaN	0.0862	0.0504	0.837	0.0322	0.0357	0.0154	0.0293
0.0	0.0	0.0	-2721.3101	-1832.1195	NaN	NaN	0.4024	0.0515	0.836	0.032	0.0356	0.0155	0.0294
0.0	0.0	0.0	-3382.3101	-2324.1195	NaN	NaN	0.4073	0.0532	0.8342	0.0319	0.0355	0.0156	0.0295
0.0	0.0	0.0	-3550.3101	-114.1195	NaN	NaN	0.0311	0.0525	0.8343	0.0319	0.0361	0.0155	0.0296
0.0	0.0	0.0	-3026.3101	-156.1195	NaN	NaN	0.0491	0.0512	0.8368	0.0315	0.0361	0.0154	0.0291
0.0	0.0	0.0	-3582.3101	-135.1195	NaN	NaN	0.0363	0.05	0.8372	0.0317	0.0363	0.0154	0.0293
0.0	0.0	0.0	-4046.3101	1424.8805	NaN	NaN	-0.3	0.0497	0.8377	0.0318	0.0361	0.0155	0.0292
0.0	0.0	0.0	-3258.3101	-3064.1195	NaN	NaN	0.4846	0.0522	0.836	0.032	0.0351	0.0154	0.0293
0.0	0.0	0.0	-1953.3101	-767.1195	NaN	NaN	0.282	0.0524	0.8349	0.0324	0.0351	0.0155	0.0296
0.0	0.0	0.0	-4038.3101	-401.1195	NaN	NaN	0.0904	0.0529	0.8354	0.0322	0.0346	0.0154	0.0295
0.0	0.0	0.0	-3937.3101	-1772.1195	NaN	NaN	0.3104	0.0528	0.8359	0.0322	0.0344	0.0154	0.0293
0.0	0.0	0.0	-2678.3101	-1033.1195	NaN	NaN	0.2784	0.051	0.8376	0.0322	0.0348	0.0153	0.0291
0.0	0.0	0.0	-2702.3101	-3485.1195	NaN	NaN	0.5633	0.0502	0.8386	0.0323	0.0347	0.0152	0.0291
0.0	0.0	0.0	-2321.3101	2825.8805	NaN	NaN	1.3	0.0472	0.8422	0.032	0.0349	0.0151	0.0286
0.0	0.0	0.0	-829.3101	-2102.1195	NaN	NaN	0.7171	0.0467	0.8442	0.0317	0.0343	0.0148	0.0282
0.0	0.0	0.0	-1339.3101	-367.1195	NaN	NaN	0.2151	0.0465	0.8437	0.0321	0.0344	0.0148	0.0285
0.0	0.0	0.0	-3826.3101	-3311.1195	NaN	NaN	0.4639	0.0478	0.8436	0.0319	0.0336	0.0146	0.0284
0.0	0.0	0.0	-4063.3101	-451.1195	NaN	NaN	0.0999	0.0465	0.845	0.0319	0.0338	0.0145	0.0283
0.0	0.0	0.0	-2065.3101	582.8805	NaN	NaN	-0.3	0.0447	0.8483	0.0314	0.0337	0.0143	0.0276
0.0	0.0	0.0	-2050.3101	1033.8805	NaN	NaN	-0.3	0.0441	0.848	0.0319	0.0337	0.0143	0.0279
0.0	0.0	0.0	-3714.3101	-805.1195	NaN	NaN	0.1781	0.0444	0.8492	0.0315	0.0332	0.0141	0.0276
0.0	0.0	0.0	-879.3101	-2102.1195	NaN	NaN	0.7051	0.0439	0.8489	0.0321	0.0332	0.0141	0.0278
0.0	0.0	0.0	-734.3101	2739.8805	NaN	NaN	1.3	0.0437	0.8474	0.0329	0.0334	0.0144	0.0282
0.0	0.0	0.0	-3749.3101	685.8805	NaN	NaN	-0.2239	0.0467	0.8439	0.0334	0.0328	0.0144	0.0288
0.0	0.0	0.0	-3222.3101	-1534.1195	NaN	NaN	0.3225	0.0504	0.8384	0.0344	0.0323	0.0147	0.0298
0.0	0.0	0.0	-2506.3101	-2530.1195	NaN	NaN	0.5024	0.0522	0.8363	0.0345	0.0321	0.0147	0.0302
0.0	0.0	0.0	-3476.3101	-2503.1195	NaN	NaN	0.4186	0.0521	0.8366	0.0345	0.0321	0.0146	0.0301
0.0	0.0	0.0	-1094.3101	-155.1195	NaN	NaN	0.1242	0.0499	0.8385	0.0344	0.0327	0.0145	0.0299
0.0	0.0	0.0	-2409.3101	990.8805	NaN	NaN	-0.3	0.0495	0.8386	0.0344	0.0329	0.0145	0.0301
0.0	0.0	0.0	-4398.3101	-110.1195	NaN	NaN	0.0244	0.0514	0.8362	0.0347	0.0325	0.0146	0.0306
0.0	0.0	0.0	-3575.3101	-462.1195	NaN	NaN	0.1145	0.0546	0.8325	0.0351	0.0318	0.0148	0.0311
0.0	0.0	0.0	-4165.3101	-3621.1195	NaN	NaN	0.4651	0.0575	0.8299	0.0348	0.0314	0.015	0.0314
0.0	0.0	0.0	-2186.3101	-2161.1195	NaN	NaN	0.4971	0.0571	0.8296	0.0348	0.0319	0.0151	0.0316
0.0	0.0	0.0	-2327.3101	-1266.1195	NaN	NaN	0.3523	0.0561	0.8313	0.0342	0.0321	0.015	0.0313
0.0	0.0	0.0	-2544.3101	-1004.1195	NaN	NaN	0.283	0.0542	0.8327	0.034	0.033	0.015	0.0312
0.0	0.0	0.0	-4084.3101	-907.1195	NaN	NaN	0.1817	0.0521	0.8354	0.0335	0.0334	0.0149	0.0308
0.0	0.0	0.0	-3262.3101	184.8805	NaN	NaN	-0.0601	0.051	0.8366	0.0333	0.0336	0.0148	0.0307
0.0	0.0	0.0	-1597.3101	15.8805	NaN	NaN	-0.01	0.0519	0.8364	0.0331	0.0332	0.0148	0.0306
0.0	0.0	0.0	-3348.3101	-3811.1195	NaN	NaN	0.5323	0.0524	0.8372	0.0327	0.0328	0.0147	0.0303
0.0	0.0	0.0	-2233.3101	-2485.1195	NaN	NaN	0.5267	0.0512	0.8385	0.0324	0.0331	0.0146	0.0302
0.0	0.0	0.0	-1384.3101	2053.8805	NaN	NaN	1.3	0.0501	0.8398	0.0321	0.0335	0.0146	0.03
0.0	0.0	0.0	-3274.3101	-2246.1195	NaN	NaN	0.4069	0.0512	0.8393	0.0317	0.0334	0.0146	0.0298
0.0	0.0	0.0	-2231.3101	-2030.1195	NaN	NaN	0.4764	0.0505	0.8394	0.0315	0.0341	0.0147	0.0298
0.0	0.0	0.0	-3447.3101	1842.8805	NaN	NaN	-0.3	0.0487	0.8406	0.0313	0.0348	0.0148	0.0297
0.0	0.0	0.0	-2980.3101	-621.1195	NaN	NaN	0.1725	0.049	0.8405	0.0313	0.0347	0.0148	0.0296
0.0	0.0	0.0	-3542.3101	-3028.1195	NaN	NaN	0.4609	0.0505	0.8389	0.0316	0.0344	0.0149	0.0298
0.0	0.0	0.0	-1762.3101	-1828.1195	NaN	NaN	0.5092	0.051	0.8379	0.0316	0.0344	0.015	0.0301
0.0	0.0	0.0	-3140.3101	-769.1195	NaN	NaN	0.1967	0.0515	0.8377	0.0314	0.0343	0.015	0.03
0.0	0.0	0.0	-3202.3101	-3359.1195	NaN	NaN	0.5119	0.0523	0.8375	0.0313	0.034	0.015	0.0299
0.0	0.0	0.0	-3293.3101	-1365.1195	NaN	NaN	0.293	0.0515	0.8376	0.0315	0.0344	0.015	0.0301
0.0	0.0	0.0	-2798.3101	-2647.1195	NaN	NaN	0.4861	0.0493	0.8407	0.031	0.0345	0.0149	0.0296
0.0	0.0	0.0	-2285.3101	-75.1195	NaN	NaN	0.0318	0.0469	0.8442	0.031	0.0343	0.0148	0.0288
0.0	0.0	0.0	-1766.3101	-551.1195	NaN	NaN	0.2378	0.0459	0.8459	0.0312	0.0338	0.0147	0.0285
0.0	0.0	0.0	-4196.3101	1887.8805	NaN	NaN	-0.3	0.046	0.8459	0.0312	0.0336	0.0148	0.0284
0.0	0.0	0.0	-2503.3101	-2394.1195	NaN	NaN	0.4889	0.0469	0.8466	0.0307	0.033	0.0145	0.0282
0.0	0.0	0.0	-2411.3101	3217.8805	NaN	NaN	1.3	0.0459	0.8465	0.0313	0.0333	0.0147	0.0284
0.0	0.0	0.0	-3915.3101	-2746.1195	NaN	NaN	0.4122	0.0469	0.8471	0.0305	0.0328	0.0145	0.0281
0.0	0.0	0.0	-3495.3101	321.8805	NaN	NaN	-0.1014	0.0464	0.8474	0.0307	0.0328	0.0146	0.028
0.0	0.0	0.0	-2134.3101	915.8805	NaN	NaN	-0.3	0.0467	0.8471	0.0306	0.0329	0.0146	0.028
0.0	0.0	0.0	-2998.3101	-1328.1195	NaN	NaN	0.307	0.0485	0.8451	0.0305	0.0329	0.0147	0.0283
0.0	0.0	0.0	-3945.3101	-749.1195	NaN	NaN	0.1596	0.0484	0.8456	0.0302	0.033	0.0146	0.0282
0.0	0.0	0.0	-2267.3101	611.8805	NaN	NaN	-0.3	0.0464	0.8482	0.0299	0.0333	0.0146	0.0277
0.0	0.0	0.0	289.6899	-827.1195	NaN	NaN	1.3	0.0444	0.8498	0.0299	0.0338	0.0147	0.0273
0.0	0.0	0.0	-3482.3101	956.8805	NaN	NaN	-0.3	0.0447	0.849	0.0299	0.0341	0.0148	0.0275
0.0	0.0	0.0	-808.3101	-2560.1195	NaN	NaN	0.76	0.0465	0.8462	0.0299	0.0345	0.0149	0.0279
0.0	0.0	0.0	-3388.3101	-852.1195	NaN	NaN	0.201	0.0485	0.843	0.03	0.035	0.0149	0.0286
0.0	0.0	0.0	-2266.3101	-3557.1195	NaN	NaN	0.6108	0.0494	0.8415	0.03	0.0352	0.015	0.0288
0.0	0.0	0.0	-3992.3101	687.8805	NaN	NaN	-0.2082	0.0491	0.8412	0.0301	0.0356	0.0151	0.029
0.0	0.0	0.0	-2473.3101	-1267.1195	NaN	NaN	0.3388	0.0485	0.8415	0.0299	0.036	0.0152	0.0289
0.0	0.0	0.0	-1939.3101	-2816.1195	NaN	NaN	0.5922	0.0499	0.8397	0.03	0.0359	0.0154	0.0292
0.0	0.0	0.0	-4392.3101	-1403.1195	NaN	NaN	0.2421	0.0506	0.8388	0.03	0.036	0.0155	0.0292
0.0	0.0	0.0	-3539.3101	-2280.1195	NaN	NaN	0.3918	0.0514	0.8378	0.0301	0.0359	0.0155	0.0293
0.0	0.0	0.0	-3251.3101	-1248.1195	NaN	NaN	0.2774	0.05	0.8389	0.0301	0.0364	0.0155	0.0292
0.0	0.0	0.0	-3865.3101	-2551.1195	NaN	NaN	0.3976	0.0479	0.8411	0.03	0.0366	0.0155	0.0289
0.0	0.0	0.0	-2361.3101	-1074.1195	NaN	NaN	0.3127	0.0467	0.8427	0.03	0.0366	0.0154	0.0286
0.0	0.0	0.0	-2237.3101	-1709.1195	NaN	NaN	0.4331	0.0457	0.8447	0.0297	0.0363	0.0154	0.0282
0.0	0.0	0.0	-3172.3101	-3551.1195	NaN	NaN	0.5282	0.0449	0.8467	0.0293	0.0361	0.0151	0.0279
0.0	0.0	0.0	-3767.3101	-1097.1195	NaN	NaN	0.2255	0.0433	0.8502	0.0288	0.0356	0.0149	0.0271
0.0	0.0	0.0	-3991.3101	-786.1195	NaN	NaN	0.1645	0.0412	0.8544	0.0283	0.0352	0.0147	0.0263
0.0	0.0	0.0	-2588.3101	-1305.1195	NaN	NaN	0.3352	0.0393	0.8584	0.0281	0.0343	0.0144	0.0255
0.0	0.0	0.0	-4184.3101	3633.8805	NaN	NaN	-0.3	0.0367	0.8619	0.0285	0.0336	0.0145	0.0248
0.0	0.0	0.0	-2273.3101	1888.8805	NaN	NaN	-0.3	0.0361	0.8632	0.0285	0.0332	0.0147	0.0244
0.0	0.0	0.0	-3957.3101	99.8805	NaN	NaN	-0.0259	0.0363	0.8643	0.028	0.0329	0.0144	0.0241
0.0	0.0	0.0	-634.3101	-2307.1195	NaN	NaN	0.7844	0.0362	0.8637	0.0282	0.0331	0.0145	0.0242
0.0	0.0	0.0	-3191.3101	558.8805	NaN	NaN	-0.2123	0.0363	0.8643	0.0279	0.0331	0.0143	0.0241
0.0	0.0	0.0	-2481.3101	-1232.1195	NaN	NaN	0.3318	0.0356	0.8652	0.0277	0.0335	0.0142	0.0238
0.0	0.0	0.0	-2242.3101	2249.8805	NaN	NaN	1.3	0.0356	0.8649	0.0279	0.0336	0.0141	0.0239
0.0	0.0	0.0	-2395.3101	603.8805	NaN	NaN	-0.3	0.0347	0.8672	0.0272	0.0336	0.014	0.0233
0.0	0.0	0.0	-1957.3101	-793.1195	NaN	NaN	0.2884	0.0345	0.867	0.0276	0.0336	0.014	0.0233
0.0	0.0	0.0	-926.3101	1409.8805	NaN	NaN	1.3	0.0335	0.8684	0.0276	0.0336	0.0141	0.0228
0.0	0.0	0.0	-1444.3101	-1810.1195	NaN	NaN	0.5562	0.0338	0.8679	0.0276	0.0336	0.0142	0.0228
0.0	0.0	0.0	-1514.3101	-547.1195	NaN	NaN	0.2654	0.0344	0.8668	0.0276	0.0339	0.0142	0.023
0.0	0.0	0.0	-2662.3101	-3472.1195	NaN	NaN	0.566	0.0349	0.8678	0.0272	0.0334	0.0139	0.0228
0.0	0.0	0.0	-3434.3101	-154.1195	NaN	NaN	0.0429	0.033	0.869	0.0281	0.0334	0.0138	0.0227
0.0	0.0	0.0	-513.3101	-262.1195	NaN	NaN	0.338	0.0317	0.8706	0.0281	0.0333	0.0138	0.0223
0.0	0.0	0.0	-3685.3101	-464.1195	NaN	NaN	0.1119	0.0328	0.8687	0.0288	0.033	0.0138	0.0229
0.0	0.0	0.0	-2542.3101	1036.8805	NaN	NaN	-0.3	0.0333	0.8686	0.0284	0.033	0.0139	0.0228
0.0	0.0	0.0	-4283.3101	-3939.1195	NaN	NaN	0.4791	0.0353	0.8674	0.0282	0.0324	0.0137	0.0231
0.0	0.0	0.0	-5099.3101	858.8805	NaN	NaN	-0.2025	0.034	0.8683	0.0286	0.0324	0.0138	0.0229
0.0	0.0	0.0	-2033.3101	-144.1195	NaN	NaN	0.0662	0.0327	0.8711	0.0288	0.0316	0.0133	0.0224
0.0	0.0	0.0	-3000.3101	1992.8805	NaN	NaN	-0.3	0.031	0.8721	0.0297	0.0315	0.0134	0.0223
0.0	0.0	0.0	-2005.3101	1313.8805	NaN	NaN	-0.3	0.0307	0.8715	0.0306	0.0312	0.0134	0.0226
0.0	0.0	0.0	-2197.3101	4371.8805	NaN	NaN	1.3	0.0312	0.871	0.0307	0.0311	0.0135	0.0226
0.0	0.0	0.0	-3394.3101	-1418.1195	NaN	NaN	0.2947	0.0335	0.8696	0.0299	0.0308	0.0134	0.0229
0.0	0.0	0.0	-2722.3101	-3361.1195	NaN	NaN	0.5525	0.0349	0.868	0.0296	0.0309	0.0133	0.0232
0.0	0.0	0.0	-4448.3101	339.8805	NaN	NaN	-0.0827	0.0353	0.8678	0.0296	0.0308	0.0133	0.0233
0.0	0.0	0.0	-2675.3101	860.8805	NaN	NaN	-0.3	0.0336	0.8687	0.0298	0.0315	0.0135	0.023
0.0	0.0	0.0	-3910.3101	71.8805	NaN	NaN	-0.0187	0.0341	0.8691	0.0293	0.0313	0.0133	0.0229
0.0	0.0	0.0	-3838.3101	2673.8805	NaN	NaN	-0.3	0.0336	0.8683	0.0295	0.032	0.0137	0.023
0.0	0.0	0.0	-2821.3101	-744.1195	NaN	NaN	0.2087	0.0344	0.8674	0.029	0.0325	0.0137	0.0231
0.0	0.0	0.0	-2028.3101	-1596.1195	NaN	NaN	0.4404	0.035	0.8662	0.029	0.0327	0.0137	0.0234
0.0	0.0	0.0	-1057.3101	1973.8805	NaN	NaN	1.3	0.0347	0.8646	0.0296	0.0334	0.014	0.0237
0.0	0.0	0.0	-2976.3101	63.8805	NaN	NaN	-0.0219	0.0366	0.8627	0.029	0.0335	0.014	0.0241
0.0	0.0	0.0	-1150.3101	-2724.1195	NaN	NaN	0.7031	0.0383	0.8599	0.0289	0.0339	0.0141	0.0248
0.0	0.0	0.0	-1261.3101	570.8805	NaN	NaN	-0.3	0.0393	0.8571	0.029	0.0348	0.0143	0.0254
0.0	0.0	0.0	-3289.3101	-3376.1195	NaN	NaN	0.5065	0.0419	0.855	0.0284	0.0346	0.0143	0.0257
0.0	0.0	0.0	-3345.3101	-1065.1195	NaN	NaN	0.2415	0.0426	0.8523	0.0289	0.0353	0.0145	0.0264
0.0	0.0	0.0	-2205.3101	-1277.1195	NaN	NaN	0.3667	0.0421	0.8527	0.0288	0.0355	0.0146	0.0263
0.0	0.0	0.0	-2192.3101	-1781.1195	NaN	NaN	0.4483	0.0427	0.8519	0.0288	0.0356	0.0147	0.0263
0.0	0.0	0.0	-4704.3101	-1789.1195	NaN	NaN	0.2755	0.0445	0.8498	0.029	0.0354	0.0147	0.0267
0.0	0.0	0.0	-4106.3101	-2944.1195	NaN	NaN	0.4176	0.0457	0.8485	0.0289	0.0353	0.0148	0.0268
0.0	0.0	0.0	-2638.3101	-552.1195	NaN	NaN	0.1731	0.0435	0.8508	0.0287	0.0357	0.0148	0.0265
0.0	0.0	0.0	-4053.3101	2890.8805	NaN	NaN	-0.3	0.0418	0.8532	0.0285	0.0357	0.0147	0.026
0.0	0.0	0.0	-2964.3101	-4440.1195	NaN	NaN	0.5997	0.0425	0.8544	0.0282	0.0347	0.0146	0.0257
0.0	0.0	0.0	-1446.3101	-1793.1195	NaN	NaN	0.5535	0.0408	0.8549	0.0288	0.035	0.0147	0.0258
0.0	0.0	0.0	-1912.3101	-1870.1195	NaN	NaN	0.4944	0.0397	0.8583	0.0283	0.0342	0.0146	0.0249
0.0	0.0	0.0	-1894.3101	1239.8805	NaN	NaN	-0.3	0.0399	0.8575	0.0289	0.034	0.0146	0.0252
0.0	0.0	0.0	-2251.3101	-834.1195	NaN	NaN	0.2703	0.0398	0.8581	0.0287	0.0338	0.0145	0.0251
0.0	0.0	0.0	-3620.3101	-2938.1195	NaN	NaN	0.448	0.0404	0.8586	0.0285	0.0331	0.0143	0.025
0.0	0.0	0.0	-1390.3101	1806.8805	NaN	NaN	1.3	0.0386	0.8597	0.0292	0.0333	0.0144	0.0248
0.0	0.0	0.0	-577.3101	-441.1195	NaN	NaN	0.4331	0.0389	0.8593	0.0293	0.0333	0.0144	0.0248
0.0	0.0	0.0	-3101.3101	-1313.1195	NaN	NaN	0.2975	0.0414	0.8569	0.0291	0.0329	0.0143	0.0253
0.0	0.0	0.0	-2568.3101	596.8805	NaN	NaN	-0.3	0.0433	0.8525	0.0299	0.0334	0.0146	0.0263
0.0	0.0	0.0	-3094.3101	-1603.1195	NaN	NaN	0.3413	0.046	0.8498	0.0297	0.0332	0.0146	0.0268
0.0	0.0	0.0	-1889.3101	-2144.1195	NaN	NaN	0.5316	0.0471	0.8473	0.0302	0.0334	0.0147	0.0273
0.0	0.0	0.0	573.6899	-302.1195	NaN	NaN	-0.3	0.0485	0.8432	0.0309	0.0341	0.0151	0.0283
0.0	0.0	0.0	-3375.3101	-2623.1195	NaN	NaN	0.4373	0.0518	0.8388	0.031	0.034	0.0154	0.0291
0.0	0.0	0.0	-2248.3101	-2263.1195	NaN	NaN	0.5016	0.0543	0.834	0.0315	0.0343	0.0158	0.0302
0.0	0.0	0.0	-1949.3101	148.8805	NaN	NaN	-0.0827	0.0559	0.8306	0.0318	0.0347	0.0161	0.031
0.0	0.0	0.0	-3645.3101	-2323.1195	NaN	NaN	0.3892	0.0573	0.829	0.0316	0.0347	0.0163	0.0312
0.0	0.0	0.0	-3096.3101	-529.1195	NaN	NaN	0.1459	0.058	0.8271	0.0318	0.0348	0.0165	0.0317
0.0	0.0	0.0	-2457.3101	-520.1195	NaN	NaN	0.1747	0.0588	0.8252	0.0317	0.0353	0.0168	0.0322
0.0	0.0	0.0	-2557.3101	-655.1195	NaN	NaN	0.2039	0.0613	0.8206	0.0317	0.0358	0.0174	0.0332
0.0	0.0	0.0	-3281.3101	-285.1195	NaN	NaN	0.0799	0.0658	0.8134	0.0319	0.0359	0.0181	0.035
0.0	0.0	0.0	-2059.3101	393.8805	NaN	NaN	-0.2365	0.0694	0.8057	0.032	0.0369	0.0191	0.0368
0.0	0.0	0.0	-3731.3101	-2055.1195	NaN	NaN	0.3552	0.0763	0.7947	0.032	0.0371	0.0205	0.0395
0.0	0.0	0.0	-1656.3101	-2347.1195	NaN	NaN	0.5863	0.0813	0.7845	0.0323	0.0377	0.0219	0.0423
0.0	0.0	0.0	-2603.3101	-904.1195	NaN	NaN	0.2578	0.0864	0.7752	0.0323	0.0378	0.0233	0.045
0.0	0.0	0.0	-3309.3101	-1561.1195	NaN	NaN	0.3205	0.0921	0.7673	0.0323	0.0375	0.0241	0.0467
0.0	0.0	0.0	-3448.3101	-1673.1195	NaN	NaN	0.3267	0.0966	0.761	0.0325	0.0377	0.0246	0.0476
0.0	0.0	0.0	-4753.3101	-3591.1195	NaN	NaN	0.4304	0.0996	0.7586	0.032	0.0377	0.0247	0.0475
0.0	0.0	0.0	-3691.3101	-2213.1195	NaN	NaN	0.3748	0.0996	0.7584	0.0318	0.0381	0.0248	0.0473
0.0	0.0	0.0	-3811.3101	-1533.1195	NaN	NaN	0.2869	0.0979	0.7608	0.0315	0.0384	0.0247	0.0467
0.0	0.0	0.0	-2760.3101	-1612.1195	NaN	NaN	0.3687	0.0926	0.7659	0.0317	0.0393	0.0244	0.0461
0.0	0.0	0.0	-2898.3101	-447.1195	NaN	NaN	0.1337	0.0884	0.771	0.0318	0.0396	0.024	0.0452
0.0	0.0	0.0	-2751.3101	451.8805	NaN	NaN	-0.1965	0.0857	0.7727	0.0322	0.0402	0.0241	0.0452
0.0	0.0	0.0	-1428.3101	-1313.1195	NaN	NaN	0.479	0.0863	0.7714	0.0323	0.0398	0.0244	0.0458
0.0	0.0	0.0	-263.3101	-517.1195	NaN	NaN	0.6626	0.0883	0.7683	0.0325	0.0394	0.0248	0.0467
0.0	0.0	0.0	-4606.3101	-882.1195	NaN	NaN	0.1607	0.0913	0.7657	0.0324	0.0386	0.0251	0.0469
0.0	0.0	0.0	-3038.3101	-2312.1195	NaN	NaN	0.4321	0.0918	0.7652	0.0324	0.0386	0.0251	0.0468
0.0	0.0	0.0	-3559.3101	-1593.1195	NaN	NaN	0.3092	0.0905	0.7661	0.0325	0.039	0.025	0.0469
0.0	0.0	0.0	-3082.3101	1657.8805	NaN	NaN	-0.3	0.0875	0.7681	0.0328	0.0397	0.0249	0.047
0.0	0.0	0.0	-1482.3101	-3202.1195	NaN	NaN	0.6836	0.0889	0.7678	0.0326	0.0393	0.025	0.0463
0.0	0.0	0.0	-2870.3101	-1658.1195	NaN	NaN	0.3662	0.0889	0.7652	0.0328	0.0402	0.0255	0.0474
0.0	0.0	0.0	-3846.3101	-1275.1195	NaN	NaN	0.249	0.0924	0.7611	0.0322	0.0406	0.0262	0.0475
0.0	0.0	0.0	-4408.3101	-1512.1195	NaN	NaN	0.2554	0.1018	0.7477	0.0316	0.043	0.0288	0.0472
0.0	0.0	0.0	-3377.3101	-752.1195	NaN	NaN	0.1821	0.1306	0.7071	0.0329	0.0469	0.0375	0.045
0.0	0.0	0.0	-2984.3101	-1778.1195	NaN	NaN	0.3734	0.1673	0.6565	0.0371	0.0477	0.0496	0.0419
0.0	0.0	0.0	-3541.3101	2433.8805	NaN	NaN	-0.3	0.1684	0.6511	0.0392	0.0467	0.0524	0.0422
0.0	0.0	0.0	-2629.3101	2525.8805	NaN	NaN	-0.3	0.1663	0.6529	0.0398	0.0463	0.0527	0.042
0.0	0.0	0.0	-2380.3101	280.8805	NaN	NaN	-0.1338	0.1626	0.6561	0.0404	0.046	0.0525	0.0424
0.0	0.0	0.0	-264.3101	-700.1195	NaN	NaN	0.7259	0.1625	0.6576	0.0405	0.0453	0.052	0.0421
0.0	0.0	0.0	-1000.3101	-46.1195	NaN	NaN	0.0441	0.166	0.6563	0.0405	0.0451	0.0512	0.0409
0.0	0.0	0.0	-3081.3101	-4089.1195	NaN	NaN	0.5703	0.1833	0.6372	0.0396	0.0465	0.0543	0.0392
0.0	0.0	0.0	-1601.3101	-2906.1195	NaN	NaN	0.6447	0.1881	0.6296	0.0396	0.0473	0.0558	0.0395
0.0	0.0	0.0	-4790.3101	2462.8805	NaN	NaN	-0.3	0.1857	0.6331	0.0391	0.0471	0.0553	0.0397
0.0	0.0	0.0	-2092.3101	1241.8805	NaN	NaN	-0.3	0.1731	0.6469	0.0398	0.0467	0.053	0.0406
0.0	0.0	0.0	-3446.3101	-1995.1195	NaN	NaN	0.3667	0.1786	0.6409	0.0395	0.047	0.0542	0.0398
0.0	0.0	0.0	-702.3101	3.8805	NaN	NaN	-0.0056	0.1675	0.6507	0.0405	0.0471	0.0529	0.0413
0.0	0.0	0.0	-1515.3101	-1248.1195	NaN	NaN	0.4517	0.1697	0.6494	0.0402	0.047	0.053	0.0407
0.0	0.0	0.0	-1518.3101	-593.1195	NaN	NaN	0.2809	0.1696	0.6482	0.0407	0.0473	0.0532	0.0411
0.0	0.0	0.0	-3352.3101	527.8805	NaN	NaN	-0.1869	0.174	0.6441	0.0406	0.0471	0.0534	0.0408
0.0	0.0	0.0	-3926.3101	516.8805	NaN	NaN	-0.1516	0.1782	0.6397	0.0404	0.0475	0.0538	0.0404
0.0	0.0	0.0	-1253.3101	-1199.1195	NaN	NaN	0.489	0.1782	0.6394	0.0403	0.0478	0.0539	0.0404
0.0	0.0	0.0	-2572.3101	1827.8805	NaN	NaN	-0.3	0.172	0.6466	0.0406	0.0474	0.0524	0.0409
0.0	0.0	0.0	-2621.3101	-1162.1195	NaN	NaN	0.3072	0.1798	0.6376	0.0404	0.0482	0.0536	0.0404
0.0	0.0	0.0	-2958.3101	5.8805	NaN	NaN	-0.002	0.1875	0.6265	0.0405	0.0492	0.0557	0.0406
0.0	0.0	0.0	-1772.3101	1419.8805	NaN	NaN	-0.3	0.1862	0.6272	0.0404	0.0494	0.0556	0.0412
0.0	0.0	0.0	-3654.3101	2901.8805	NaN	NaN	-0.3	0.1865	0.6269	0.0406	0.0494	0.0553	0.0413
0.0	0.0	0.0	-3461.3101	1641.8805	NaN	NaN	-0.3	0.1889	0.6231	0.0412	0.0495	0.0559	0.0413
0.0	0.0	0.0	-2312.3101	-1945.1195	NaN	NaN	0.4569	0.1956	0.6148	0.0417	0.0495	0.0576	0.0408
0.0	0.0	0.0	-2391.3101	1050.8805	NaN	NaN	-0.3	0.1937	0.6169	0.0418	0.0494	0.0569	0.0413
0.0	0.0	0.0	-3641.3101	459.8805	NaN	NaN	-0.1446	0.2003	0.6114	0.0424	0.0484	0.0576	0.0399
0.0	0.0	0.0	-3158.3101	-3202.1195	NaN	NaN	0.5034	0.2096	0.6004	0.0434	0.0473	0.0596	0.0397
0.0	0.0	0.0	-3044.3101	-6065.1195	NaN	NaN	0.6658	0.2228	0.5845	0.0444	0.0459	0.0629	0.0394
0.0	0.0	0.0	-2676.3101	-2957.1195	NaN	NaN	0.5249	0.2149	0.5907	0.0441	0.0475	0.0625	0.0403
0.0	0.0	0.0	-4442.3101	1028.8805	NaN	NaN	-0.3	0.2006	0.6085	0.0414	0.0494	0.0592	0.0409
0.0	0.0	0.0	-1068.3101	-866.1195	NaN	NaN	0.4477	0.1909	0.6198	0.0404	0.0505	0.0572	0.0412
0.0	0.0	0.0	-3721.3101	-1133.1195	NaN	NaN	0.2334	0.1914	0.6195	0.0407	0.0501	0.0575	0.0408
0.0	0.0	0.0	-2178.3101	-490.1195	NaN	NaN	0.1837	0.1885	0.6227	0.0408	0.0503	0.0569	0.0408
0.0	0.0	0.0	-1830.3101	-2097.1195	NaN	NaN	0.534	0.1904	0.619	0.0415	0.0504	0.058	0.0408
0.0	0.0	0.0	-3914.3101	3179.8805	NaN	NaN	-0.3	0.1855	0.6255	0.0407	0.0506	0.0565	0.0412
0.0	0.0	0.0	-2990.3101	-1076.1195	NaN	NaN	0.2646	0.1897	0.6196	0.0419	0.0502	0.0579	0.0406
0.0	0.0	0.0	-1893.3101	180.8805	NaN	NaN	-0.1056	0.1878	0.6218	0.0417	0.0504	0.0575	0.0409
0.0	0.0	0.0	-3347.3101	-2425.1195	NaN	NaN	0.4201	0.1957	0.6131	0.0427	0.0493	0.059	0.0402
0.0	0.0	0.0	-1683.3101	-1485.1195	NaN	NaN	0.4687	0.199	0.6087	0.0435	0.0489	0.06	0.04
0.0	0.0	0.0	-2542.3101	-3350.1195	NaN	NaN	0.5685	0.2055	0.6003	0.0447	0.048	0.0619	0.0396
0.0	0.0	0.0	-3704.3101	-1544.1195	NaN	NaN	0.2942	0.2	0.6047	0.0447	0.049	0.0612	0.0403
0.0	0.0	0.0	-2609.3101	-69.1195	NaN	NaN	0.0258	0.1942	0.6121	0.0443	0.0494	0.0596	0.0404
0.0	0.0	0.0	-1473.3101	-997.1195	NaN	NaN	0.4036	0.189	0.6183	0.0439	0.0499	0.0583	0.0407
0.0	0.0	0.0	-3848.3101	284.8805	NaN	NaN	-0.0799	0.194	0.6113	0.0452	0.0493	0.0601	0.04
0.0	0.0	0.0	-2817.3101	-924.1195	NaN	NaN	0.247	0.192	0.6135	0.0451	0.0496	0.0596	0.0402
0.0	0.0	0.0	-4519.3101	2291.8805	NaN	NaN	-0.3	0.1889	0.6173	0.045	0.0497	0.0587	0.0404
0.0	0.0	0.0	-3767.3101	890.8805	NaN	NaN	-0.3	0.1871	0.6191	0.0452	0.0498	0.0583	0.0405
0.0	0.0	0.0	-2499.3101	-832.1195	NaN	NaN	0.2498	0.1893	0.6155	0.0467	0.0492	0.0592	0.04
0.0	0.0	0.0	-3157.3101	-347.1195	NaN	NaN	0.0991	0.1863	0.6203	0.0468	0.049	0.058	0.0396
0.0	0.0	0.0	-1604.3101	840.8805	NaN	NaN	-0.3	0.1911	0.6137	0.0492	0.0478	0.0593	0.0389
0.0	0.0	0.0	-3224.3101	-107.1195	NaN	NaN	0.0322	0.1878	0.6198	0.0481	0.0476	0.0581	0.0386
0.0	0.0	0.0	-4344.3101	-2702.1195	NaN	NaN	0.3835	0.1995	0.6013	0.0518	0.0467	0.0625	0.0381
0.0	0.0	0.0	-1017.3101	1551.8805	NaN	NaN	1.3	0.1853	0.6174	0.05	0.0485	0.0592	0.0396
0.0	0.0	0.0	-2204.3101	-1197.1195	NaN	NaN	0.3519	0.1954	0.603	0.0518	0.0478	0.0631	0.0389
0.0	0.0	0.0	-1980.3101	1149.8805	NaN	NaN	-0.3	0.1882	0.6105	0.0506	0.0489	0.0617	0.04
0.0	0.0	0.0	-3829.3101	1987.8805	NaN	NaN	-0.3	0.1938	0.6016	0.0518	0.0487	0.064	0.0401
0.0	0.0	0.0	-3011.3101	3912.8805	NaN	NaN	1.3	0.1836	0.6161	0.0492	0.0497	0.0602	0.0413
0.0	0.0	0.0	-3267.3101	622.8805	NaN	NaN	-0.2355	0.197	0.5972	0.0524	0.0485	0.065	0.0399
0.0	0.0	0.0	-2133.3101	27.8805	NaN	NaN	-0.0132	0.1958	0.5981	0.0526	0.0488	0.0648	0.04
0.0	0.0	0.0	-412.3101	-1441.1195	NaN	NaN	0.7775	0.2055	0.5846	0.0549	0.0479	0.068	0.0391
0.0	0.0	0.0	-3660.3101	1619.8805	NaN	NaN	-0.3	0.2032	0.5873	0.0547	0.0482	0.0674	0.0393
0.0	0.0	0.0	-1161.3101	-1412.1195	NaN	NaN	0.5487	0.2173	0.5672	0.0575	0.0471	0.0724	0.0385
0.0	0.0	0.0	-2073.3101	-814.1195	NaN	NaN	0.282	0.2158	0.5696	0.0567	0.0473	0.0718	0.0388
0.0	0.0	0.0	-3253.3101	-1959.1195	NaN	NaN	0.3759	0.227	0.5554	0.058	0.0463	0.0752	0.0381
0.0	0.0	0.0	-1649.3101	-1269.1195	NaN	NaN	0.4349	0.2272	0.5541	0.058	0.0463	0.076	0.0384
0.0	0.0	0.0	-3587.3101	-2035.1195	NaN	NaN	0.362	0.2303	0.5491	0.0584	0.0458	0.0778	0.0386
0.0	0.0	0.0	-2058.3101	2.8805	NaN	NaN	-0.0014	0.2225	0.5573	0.0581	0.0462	0.0761	0.0399
0.0	0.0	0.0	-3420.3101	1458.8805	NaN	NaN	-0.3	0.2291	0.5479	0.0592	0.0453	0.0787	0.0398
0.0	0.0	0.0	-1643.3101	-1650.1195	NaN	NaN	0.501	0.228	0.5481	0.0591	0.0452	0.0793	0.0403
0.0	0.0	0.0	-2470.3101	-1446.1195	NaN	NaN	0.3692	0.2359	0.5361	0.0607	0.0443	0.0828	0.0402
0.0	0.0	0.0	-1552.3101	1877.8805	NaN	NaN	1.3	0.2273	0.5438	0.061	0.0447	0.0812	0.0421
0.0	0.0	0.0	-2829.3101	-1582.1195	NaN	NaN	0.3586	0.2334	0.5359	0.0613	0.0441	0.0837	0.0417
0.0	0.0	0.0	-2884.3101	-895.1195	NaN	NaN	0.2368	0.2407	0.5259	0.0617	0.0439	0.0862	0.0416
0.0	0.0	0.0	-1413.3101	217.8805	NaN	NaN	-0.1823	0.2458	0.52	0.0615	0.044	0.087	0.0417
0.0	0.0	0.0	-3772.3101	192.8805	NaN	NaN	-0.0539	0.2573	0.5075	0.0607	0.0448	0.0877	0.0421
0.0	0.0	0.0	-3454.3101	-71.1195	NaN	NaN	0.0202	0.2689	0.4942	0.06	0.046	0.0882	0.0427
0.0	0.0	0.0	-3880.3101	-430.1195	NaN	NaN	0.0998	0.273	0.4885	0.06	0.0467	0.0888	0.0429
0.0	0.0	0.0	-2329.3101	-1608.1195	NaN	NaN	0.4084	0.2654	0.495	0.0605	0.047	0.0889	0.0432
0.0	0.0	0.0	-2036.3101	973.8805	NaN	NaN	-0.3	0.263	0.4954	0.0609	0.0474	0.089	0.0444
0.0	0.0	0.0	-1951.3101	1818.8805	NaN	NaN	-0.3	0.2677	0.4907	0.0602	0.048	0.0881	0.0453
0.0	0.0	0.0	-3635.3101	-2333.1195	NaN	NaN	0.3909	0.285	0.4734	0.0582	0.0487	0.0893	0.0455
0.0	0.0	0.0	-2927.3101	112.8805	NaN	NaN	-0.0401	0.2757	0.4798	0.0593	0.0491	0.0907	0.0453
0.0	0.0	0.0	-371.3101	2133.8805	NaN	NaN	1.2107	0.2713	0.4832	0.0598	0.049	0.0907	0.046
0.0	0.0	0.0	-1769.3101	-923.1195	NaN	NaN	0.3429	0.2843	0.4697	0.0588	0.0495	0.0913	0.0465
0.0	0.0	0.0	-3596.3101	-670.1195	NaN	NaN	0.1571	0.3018	0.4524	0.0579	0.0499	0.0911	0.0468
0.0	0.0	0.0	-1998.3101	-1783.1195	NaN	NaN	0.4715	0.3253	0.4305	0.057	0.0498	0.0899	0.0475
0.0	0.0	0.0	-3270.3101	1657.8805	NaN	NaN	-0.3	0.3142	0.4358	0.0592	0.0514	0.0931	0.0464
0.0	0.0	0.0	-3277.3101	-1036.1195	NaN	NaN	0.2402	0.3317	0.4183	0.0597	0.0502	0.0919	0.0481
0.0	0.0	0.0	-2833.3101	2013.8805	NaN	NaN	-0.3	0.3281	0.4171	0.0621	0.0514	0.0937	0.0478
0.0	0.0	0.0	-567.3101	911.8805	NaN	NaN	1.3	0.3422	0.4031	0.0622	0.0506	0.093	0.0489
0.0	0.0	0.0	-2646.3101	-1915.1195	NaN	NaN	0.4199	0.4025	0.3506	0.0616	0.0466	0.0861	0.0526
0.0	0.0	0.0	-2658.3101	1351.8805	NaN	NaN	-0.3	0.3887	0.3558	0.0646	0.0499	0.0917	0.0494
0.0	0.0	0.0	-2404.3101	936.8805	NaN	NaN	-0.3	0.4507	0.3068	0.0607	0.0445	0.0834	0.0539
0.0	0.0	0.0	-1596.3101	-2189.1195	NaN	NaN	0.5783	0.5116	0.258	0.061	0.0407	0.0758	0.0529
0.0	0.0	0.0	-1970.3101	-1072.1195	NaN	NaN	0.3524	0.5301	0.2433	0.059	0.0406	0.0752	0.0518
0.0	0.0	0.0	-3007.3101	-599.1195	NaN	NaN	0.1661	0.5291	0.2442	0.0584	0.0409	0.0756	0.0519
0.0	0.0	0.0	-2438.3101	126.8805	NaN	NaN	-0.0549	0.5101	0.2577	0.0593	0.0425	0.0793	0.0511
0.0	0.0	0.0	-3144.3101	-935.1195	NaN	NaN	0.2292	0.5386	0.2378	0.0571	0.0394	0.0746	0.0525
0.0	0.0	0.0	-1554.3101	-385.1195	NaN	NaN	0.1986	0.5341	0.2382	0.0598	0.0402	0.0761	0.0515
0.0	0.0	0.0	-1853.3101	-271.1195	NaN	NaN	0.1276	0.5819	0.2058	0.0557	0.0355	0.0683	0.0527
0.0	0.0	0.0	-3127.3101	-64.1195	NaN	NaN	0.0201	0.6241	0.1747	0.0554	0.0321	0.0615	0.0521
0.0	0.0	0.0	-1090.3101	-1166.1195	NaN	NaN	0.5168	0.6643	0.1481	0.0519	0.0289	0.0559	0.0509
0.0	0.0	0.0	-4134.3101	2280.8805	NaN	NaN	-0.3	0.6517	0.1532	0.0533	0.0308	0.0595	0.0515
0.0	0.0	0.0	-2413.3101	-2273.1195	NaN	NaN	0.485	0.706	0.1227	0.0474	0.025	0.0495	0.0493
0.0	0.0	0.0	-3238.3101	1072.8805	NaN	NaN	-0.3	0.7081	0.119	0.0482	0.0256	0.05	0.049
0.0	0.0	0.0	-3654.3101	-317.1195	NaN	NaN	0.0799	0.7263	0.1099	0.0455	0.0235	0.0469	0.0479
0.0	0.0	0.0	-3742.3101	-285.1195	NaN	NaN	0.0708	0.7265	0.1094	0.0457	0.0236	0.0468	0.048
0.0	0.0	0.0	-3631.3101	-20.1195	NaN	NaN	0.0055	0.7297	0.1075	0.0448	0.0235	0.0474	0.0472
0.0	0.0	0.0	-2390.3101	1936.8805	NaN	NaN	-0.3	0.7502	0.0955	0.0399	0.0238	0.0484	0.0423
0.0	0.0	0.0	-1992.3101	-2895.1195	NaN	NaN	0.5924	0.7839	0.0766	0.0327	0.0231	0.0482	0.0356
0.0	0.0	0.0	-2844.3101	356.8805	NaN	NaN	-0.1435	0.7874	0.0737	0.0305	0.0236	0.0507	0.0341
0.0	0.0	0.0	-1643.3101	-2710.1195	NaN	NaN	0.6225	0.7898	0.0733	0.0298	0.0233	0.0498	0.034
0.0	0.0	0.0	-4249.3101	-1848.1195	NaN	NaN	0.3031	0.7888	0.0744	0.0295	0.0233	0.0498	0.0342
0.0	0.0	0.0	-4048.3101	-2788.1195	NaN	NaN	0.4078	0.7872	0.0761	0.0293	0.0233	0.0499	0.0342
0.0	0.0	0.0	-3146.3101	1543.8805	NaN	NaN	-0.3	0.7788	0.0812	0.029	0.0245	0.0525	0.034
0.0	0.0	0.0	-3124.3101	-1268.1195	NaN	NaN	0.2887	0.7824	0.0799	0.0288	0.024	0.0511	0.0337
0.0	0.0	0.0	-1933.3101	-2558.1195	NaN	NaN	0.5696	0.7877	0.0772	0.0284	0.0239	0.0498	0.0331
0.0	0.0	0.0	-760.3101	-3110.1195	NaN	NaN	0.8036	0.7982	0.0716	0.0265	0.0243	0.0487	0.0307
0.0	0.0	0.0	-4467.3101	-2852.1195	NaN	NaN	0.3897	0.8134	0.0629	0.0237	0.0253	0.0476	0.0272
0.0	0.0	0.0	-1738.3101	-1689.1195	NaN	NaN	0.4928	0.8197	0.0583	0.0218	0.027	0.0485	0.0248
0.0	0.0	0.0	-2786.3101	-721.1195	NaN	NaN	0.2056	0.8218	0.0565	0.0212	0.028	0.0488	0.0237
0.0	0.0	0.0	-3811.3101	-4427.1195	NaN	NaN	0.5374	0.8273	0.054	0.0215	0.0272	0.0464	0.0237
0.0	0.0	0.0	-1791.3101	-3191.1195	NaN	NaN	0.6405	0.8263	0.0543	0.0222	0.0271	0.0459	0.0242
0.0	0.0	0.0	-3101.3101	-3806.1195	NaN	NaN	0.551	0.8258	0.0548	0.0228	0.0271	0.0452	0.0244
0.0	0.0	0.0	-4171.3101	-1598.1195	NaN	NaN	0.277	0.8254	0.0548	0.0232	0.0272	0.0449	0.0245
0.0	0.0	0.0	-2360.3101	-2263.1195	NaN	NaN	0.4895	0.8243	0.0553	0.0237	0.0273	0.0448	0.0246
0.0	0.0	0.0	-3960.3101	3081.8805	NaN	NaN	-0.3	0.8139	0.0598	0.0239	0.0294	0.0482	0.0248
0.0	0.0	0.0	-3197.3101	-1375.1195	NaN	NaN	0.3007	0.8139	0.0598	0.0235	0.0296	0.0489	0.0243
0.0	0.0	0.0	-2579.3101	745.8805	NaN	NaN	-0.3	0.8081	0.062	0.0233	0.031	0.0515	0.0241
0.0	0.0	0.0	-1895.3101	-87.1195	NaN	NaN	0.0439	0.8161	0.0583	0.023	0.0295	0.0494	0.0238
0.0	0.0	0.0	-1078.3101	-4128.1195	NaN	NaN	0.7929	0.8194	0.0558	0.0237	0.0284	0.0483	0.0244
0.0	0.0	0.0	-4073.3101	-2077.1195	NaN	NaN	0.3377	0.8157	0.0572	0.0242	0.0286	0.0491	0.0252
0.0	0.0	0.0	-3277.3101	-708.1195	NaN	NaN	0.1777	0.8159	0.057	0.0242	0.0284	0.0489	0.0255
0.0	0.0	0.0	-2121.3101	-1472.1195	NaN	NaN	0.4097	0.8119	0.0583	0.0245	0.0293	0.0501	0.0259
0.0	0.0	0.0	-4636.3101	-3047.1195	NaN	NaN	0.3966	0.8066	0.0599	0.0246	0.0307	0.0523	0.0258
0.0	0.0	0.0	-1722.3101	-115.1195	NaN	NaN	0.0627	0.7876	0.0666	0.0249	0.0354	0.0599	0.0255
0.0	0.0	0.0	-1243.3101	1893.8805	NaN	NaN	1.3	0.7689	0.0724	0.0251	0.0402	0.0675	0.0258
0.0	0.0	0.0	-2172.3101	-172.1195	NaN	NaN	0.0734	0.7698	0.0714	0.025	0.0401	0.0678	0.0259
0.0	0.0	0.0	-4164.3101	-131.1195	NaN	NaN	0.0305	0.789	0.0635	0.0249	0.0363	0.061	0.0253
0.0	0.0	0.0	-1355.3101	379.8805	NaN	NaN	-0.3	0.7539	0.0771	0.0268	0.0435	0.072	0.0267
0.0	0.0	0.0	-2110.3101	-1759.1195	NaN	NaN	0.4546	0.7495	0.0794	0.0257	0.0449	0.0739	0.0266
0.0	0.0	0.0	-2217.3101	-67.1195	NaN	NaN	0.0294	0.685	0.1053	0.0286	0.0586	0.0949	0.0277
0.0	0.0	0.0	-3290.3101	-1783.1195	NaN	NaN	0.3515	0.7998	0.0605	0.0223	0.0353	0.0566	0.0254
0.0	0.0	0.0	-1235.3101	-2815.1195	NaN	NaN	0.695	0.8089	0.0576	0.0253	0.0322	0.05	0.0261
0.0	0.0	0.0	-2828.3101	-660.1195	NaN	NaN	0.1892	0.8248	0.0517	0.0252	0.0287	0.0443	0.0254
0.0	0.0	0.0	-2591.3101	307.8805	NaN	NaN	-0.1348	0.8305	0.0502	0.0253	0.0277	0.0416	0.0246
0.0	0.0	0.0	-2397.3101	-1273.1195	NaN	NaN	0.3469	0.8355	0.0485	0.0252	0.0271	0.0395	0.0241
0.0	0.0	0.0	-2264.3101	-3945.1195	NaN	NaN	0.6353	0.8383	0.0476	0.0252	0.0269	0.0384	0.0237
0.0	0.0	0.0	-2148.3101	-2703.1195	NaN	NaN	0.5572	0.8398	0.0471	0.0252	0.027	0.0376	0.0233
0.0	0.0	0.0	-2563.3101	33.8805	NaN	NaN	-0.0134	0.8416	0.0466	0.0249	0.0271	0.0368	0.0229
0.0	0.0	0.0	-2517.3101	146.8805	NaN	NaN	-0.062	0.8436	0.0461	0.0247	0.0272	0.0359	0.0225
0.0	0.0	0.0	-3058.3101	1036.8805	NaN	NaN	-0.3	0.8433	0.0464	0.0244	0.0277	0.0358	0.0224
0.0	0.0	0.0	-4314.3101	-2594.1195	NaN	NaN	0.3755	0.8429	0.0472	0.0238	0.028	0.0358	0.0224
0.0	0.0	0.0	-1616.3101	-2510.1195	NaN	NaN	0.6083	0.8425	0.0474	0.0233	0.0284	0.036	0.0224
0.0	0.0	0.0	-2566.3101	-258.1195	NaN	NaN	0.0914	0.8412	0.0475	0.0231	0.029	0.0367	0.0226
0.0	0.0	0.0	-2832.3101	-1605.1195	NaN	NaN	0.3617	0.843	0.0472	0.0226	0.0286	0.0362	0.0225
0.0	0.0	0.0	-2468.3101	-948.1195	NaN	NaN	0.2775	0.8337	0.0494	0.0232	0.0306	0.0381	0.0251
0.0	0.0	0.0	-2037.3101	-772.1195	NaN	NaN	0.2748	0.8733	0.035	0.0183	0.0246	0.0302	0.0185
