# Supplementary material for: DeepFRET, a software for rapid and automated single-molecule FRET data classification using deep learning
Source: eLife. 2020 Nov 3;9:e60404. doi: 10.7554/eLife.60404 (PMC7609065; doi:10.7554/eLife.60404)
Supplement: Figure 4—source data 1. [file elife-60404-fig4-data1.zip › Figure 4-source data 1/Fig_S4a/Traces/traces_all_n294/Traces_Fig2d_4mMAc_mov3_combined_tif_pair7.txt]

Exported by DeepFRET
Date: 2020-08-26, 18:13
Video filename: None
FRET pair #7
Bleaches at None
D-Dexc-bg	A-Dexc-bg	A-Aexc-bg	D-Dexc-rw	A-Dexc-rw	A-Aexc-rw	S	E	p_bleached	p_aggregated	p_noisy	p_scrambled	p_static	p_dynamic
0.0	0.0	0.0	55363.4249	14698.2485	NaN	NaN	0.2098	0.0239	0.8809	0.0217	0.0258	0.025	0.0227
0.0	0.0	0.0	54787.4249	14977.2485	NaN	NaN	0.2147	0.0206	0.8893	0.0213	0.0237	0.0225	0.0225
0.0	0.0	0.0	56955.4249	14219.2485	NaN	NaN	0.1998	0.021	0.8919	0.0211	0.0229	0.0212	0.022
0.0	0.0	0.0	53394.4249	19403.2485	NaN	NaN	0.2665	0.0215	0.8917	0.0211	0.0228	0.0208	0.0221
0.0	0.0	0.0	48359.4249	16512.2485	NaN	NaN	0.2545	0.022	0.8914	0.0211	0.0227	0.0207	0.0221
0.0	0.0	0.0	46624.4249	20608.2485	NaN	NaN	0.3065	0.0222	0.891	0.0212	0.0227	0.0207	0.0222
0.0	0.0	0.0	55738.4249	13951.2485	NaN	NaN	0.2002	0.0225	0.8904	0.0214	0.0227	0.0209	0.0222
0.0	0.0	0.0	55815.4249	11447.2485	NaN	NaN	0.1702	0.0225	0.8903	0.0214	0.0225	0.0212	0.022
0.0	0.0	0.0	43425.4249	10751.2485	NaN	NaN	0.1984	0.0225	0.8905	0.0213	0.0223	0.0214	0.022
0.0	0.0	0.0	41430.4249	13707.2485	NaN	NaN	0.2486	0.0223	0.8906	0.0212	0.0223	0.0216	0.0219
0.0	0.0	0.0	32217.4249	14003.2485	NaN	NaN	0.303	0.0221	0.8913	0.021	0.0221	0.0216	0.0217
0.0	0.0	0.0	37761.4249	11350.2485	NaN	NaN	0.2311	0.0219	0.892	0.0209	0.0219	0.0216	0.0216
0.0	0.0	0.0	41384.4249	8454.2485	NaN	NaN	0.1696	0.0218	0.8923	0.0209	0.0218	0.0216	0.0216
0.0	0.0	0.0	42855.4249	11279.2485	NaN	NaN	0.2084	0.0217	0.8921	0.0211	0.0218	0.0217	0.0216
0.0	0.0	0.0	44022.4249	12310.2485	NaN	NaN	0.2185	0.0217	0.8921	0.0211	0.0219	0.0218	0.0215
0.0	0.0	0.0	43839.4249	13759.2485	NaN	NaN	0.2389	0.0218	0.8915	0.0212	0.0221	0.022	0.0214
0.0	0.0	0.0	42416.4249	14228.2485	NaN	NaN	0.2512	0.0219	0.8927	0.021	0.022	0.0216	0.0208
0.0	0.0	0.0	41835.4249	11077.2485	NaN	NaN	0.2093	0.0216	0.8926	0.021	0.0221	0.0217	0.021
0.0	0.0	0.0	46922.4249	10908.2485	NaN	NaN	0.1886	0.0214	0.8928	0.0209	0.022	0.0218	0.0211
0.0	0.0	0.0	45374.4249	13616.2485	NaN	NaN	0.2308	0.0212	0.8931	0.0208	0.0219	0.0218	0.0212
0.0	0.0	0.0	48013.4249	6633.2485	NaN	NaN	0.1214	0.0212	0.8931	0.0208	0.0219	0.0218	0.0212
0.0	0.0	0.0	34030.4249	15392.2485	NaN	NaN	0.3114	0.0212	0.8928	0.0208	0.0221	0.0218	0.0212
0.0	0.0	0.0	40800.4249	16317.2485	NaN	NaN	0.2857	0.0213	0.8921	0.0209	0.0223	0.0219	0.0214
0.0	0.0	0.0	45404.4249	9491.2485	NaN	NaN	0.1729	0.0215	0.8916	0.0209	0.0225	0.0219	0.0216
0.0	0.0	0.0	45276.4249	11113.2485	NaN	NaN	0.1971	0.0215	0.8912	0.021	0.0227	0.0219	0.0217
0.0	0.0	0.0	43767.4249	14688.2485	NaN	NaN	0.2513	0.0217	0.8907	0.021	0.0229	0.0219	0.0218
0.0	0.0	0.0	47500.4249	10946.2485	NaN	NaN	0.1873	0.0217	0.8906	0.021	0.0231	0.0219	0.0218
0.0	0.0	0.0	46854.4249	7813.2485	NaN	NaN	0.1429	0.0217	0.8904	0.0209	0.0232	0.0219	0.0219
0.0	0.0	0.0	36896.4249	11877.2485	NaN	NaN	0.2435	0.0217	0.8905	0.0208	0.0233	0.0218	0.0219
0.0	0.0	0.0	44095.4249	13331.2485	NaN	NaN	0.2321	0.0216	0.8908	0.0207	0.0232	0.0218	0.0219
0.0	0.0	0.0	36150.4249	7589.2485	NaN	NaN	0.1735	0.0217	0.8908	0.0207	0.0232	0.0218	0.0219
0.0	0.0	0.0	32900.4249	11598.2485	NaN	NaN	0.2606	0.0217	0.891	0.0206	0.0231	0.0217	0.0219
0.0	0.0	0.0	40066.4249	12030.2485	NaN	NaN	0.2309	0.0219	0.8907	0.0206	0.0231	0.0218	0.0219
0.0	0.0	0.0	36476.4249	6580.2485	NaN	NaN	0.1528	0.022	0.8905	0.0206	0.0232	0.0218	0.0219
0.0	0.0	0.0	43736.4249	12264.2485	NaN	NaN	0.219	0.0221	0.8901	0.0206	0.0232	0.0219	0.022
0.0	0.0	0.0	40182.4249	11529.2485	NaN	NaN	0.223	0.0222	0.8893	0.0208	0.0235	0.0221	0.0221
0.0	0.0	0.0	45149.4249	10341.2485	NaN	NaN	0.1864	0.0224	0.8894	0.0208	0.0234	0.022	0.022
0.0	0.0	0.0	44358.4249	8488.2485	NaN	NaN	0.1606	0.0225	0.8887	0.0209	0.0236	0.0221	0.0222
0.0	0.0	0.0	38822.4249	8657.2485	NaN	NaN	0.1823	0.0227	0.8885	0.021	0.0236	0.0221	0.0222
0.0	0.0	0.0	48866.4249	10190.2485	NaN	NaN	0.1726	0.0227	0.8883	0.0211	0.0236	0.0222	0.0222
0.0	0.0	0.0	41791.4249	10540.2485	NaN	NaN	0.2014	0.0227	0.8883	0.0211	0.0236	0.0222	0.0221
0.0	0.0	0.0	40827.4249	10622.2485	NaN	NaN	0.2065	0.0228	0.8885	0.0211	0.0235	0.0221	0.022
0.0	0.0	0.0	41287.4249	9579.2485	NaN	NaN	0.1883	0.0227	0.8887	0.0211	0.0234	0.022	0.022
0.0	0.0	0.0	45769.4249	8588.2485	NaN	NaN	0.158	0.0227	0.8888	0.0211	0.0235	0.022	0.022
0.0	0.0	0.0	40834.4249	11502.2485	NaN	NaN	0.2198	0.0227	0.889	0.0211	0.0234	0.0219	0.0219
0.0	0.0	0.0	42421.4249	10016.2485	NaN	NaN	0.191	0.0227	0.889	0.0212	0.0234	0.0219	0.0219
0.0	0.0	0.0	36704.4249	14417.2485	NaN	NaN	0.282	0.0227	0.8893	0.0212	0.0233	0.0218	0.0218
0.0	0.0	0.0	36147.4249	11875.2485	NaN	NaN	0.2473	0.0227	0.8894	0.0212	0.0232	0.0217	0.0218
0.0	0.0	0.0	39982.4249	10140.2485	NaN	NaN	0.2023	0.0227	0.8897	0.0212	0.0231	0.0216	0.0218
0.0	0.0	0.0	37502.4249	9412.2485	NaN	NaN	0.2006	0.0226	0.89	0.0212	0.0229	0.0215	0.0217
0.0	0.0	0.0	37043.4249	15088.2485	NaN	NaN	0.2894	0.0225	0.8904	0.0212	0.0228	0.0215	0.0217
0.0	0.0	0.0	39303.4249	9860.2485	NaN	NaN	0.2006	0.0224	0.8908	0.0212	0.0226	0.0214	0.0216
0.0	0.0	0.0	38815.4249	8301.2485	NaN	NaN	0.1762	0.0224	0.891	0.0213	0.0225	0.0213	0.0215
0.0	0.0	0.0	37169.4249	14601.2485	NaN	NaN	0.282	0.0223	0.8911	0.0213	0.0225	0.0213	0.0215
0.0	0.0	0.0	40473.4249	11966.2485	NaN	NaN	0.2282	0.0223	0.8913	0.0214	0.0224	0.0212	0.0214
0.0	0.0	0.0	40067.4249	10391.2485	NaN	NaN	0.2059	0.0223	0.8915	0.0214	0.0224	0.0212	0.0213
0.0	0.0	0.0	33941.4249	13448.2485	NaN	NaN	0.2838	0.0222	0.8916	0.0214	0.0223	0.0212	0.0213
0.0	0.0	0.0	39319.4249	9456.2485	NaN	NaN	0.1939	0.022	0.892	0.0214	0.0222	0.0211	0.0212
0.0	0.0	0.0	33840.4249	8050.2485	NaN	NaN	0.1922	0.022	0.8922	0.0215	0.0222	0.0211	0.0212
0.0	0.0	0.0	35825.4249	12072.2485	NaN	NaN	0.252	0.0219	0.8924	0.0215	0.0221	0.021	0.0212
0.0	0.0	0.0	39725.4249	9808.2485	NaN	NaN	0.198	0.0218	0.8927	0.0214	0.022	0.021	0.0212
0.0	0.0	0.0	46939.4249	9035.2485	NaN	NaN	0.1614	0.0217	0.893	0.0214	0.0218	0.0209	0.0211
0.0	0.0	0.0	40962.4249	7658.2485	NaN	NaN	0.1575	0.0216	0.8935	0.0214	0.0217	0.0208	0.0211
0.0	0.0	0.0	44992.4249	7865.2485	NaN	NaN	0.1488	0.0215	0.8939	0.0213	0.0216	0.0207	0.0209
0.0	0.0	0.0	37289.4249	9870.2485	NaN	NaN	0.2093	0.0215	0.894	0.0213	0.0216	0.0208	0.0209
0.0	0.0	0.0	37959.4249	8612.2485	NaN	NaN	0.1849	0.0214	0.8942	0.0213	0.0214	0.0208	0.0209
0.0	0.0	0.0	38506.4249	5670.2485	NaN	NaN	0.1284	0.0214	0.8944	0.0212	0.0214	0.0208	0.0208
0.0	0.0	0.0	37690.4249	9591.2485	NaN	NaN	0.2029	0.0213	0.8945	0.0213	0.0214	0.0208	0.0208
0.0	0.0	0.0	36499.4249	10899.2485	NaN	NaN	0.2299	0.0213	0.8946	0.0213	0.0214	0.0208	0.0207
0.0	0.0	0.0	37562.4249	9484.2485	NaN	NaN	0.2016	0.0212	0.8946	0.0213	0.0213	0.0208	0.0207
0.0	0.0	0.0	31986.4249	6628.2485	NaN	NaN	0.1717	0.0212	0.8947	0.0213	0.0213	0.0208	0.0207
0.0	0.0	0.0	34671.4249	9361.2485	NaN	NaN	0.2126	0.0212	0.8946	0.0213	0.0213	0.0208	0.0208
0.0	0.0	0.0	37394.4249	8422.2485	NaN	NaN	0.1838	0.0213	0.8943	0.0213	0.0214	0.0209	0.0208
0.0	0.0	0.0	33684.4249	9984.2485	NaN	NaN	0.2286	0.0213	0.8941	0.0213	0.0215	0.0209	0.0209
0.0	0.0	0.0	33083.4249	14356.2485	NaN	NaN	0.3026	0.0213	0.894	0.0213	0.0215	0.0209	0.0209
0.0	0.0	0.0	39000.4249	8677.2485	NaN	NaN	0.182	0.0213	0.894	0.0213	0.0216	0.0209	0.021
0.0	0.0	0.0	37608.4249	9641.2485	NaN	NaN	0.204	0.0213	0.8941	0.0212	0.0216	0.0208	0.021
0.0	0.0	0.0	32571.4249	9592.2485	NaN	NaN	0.2275	0.0213	0.894	0.0212	0.0217	0.0208	0.021
0.0	0.0	0.0	33433.4249	8909.2485	NaN	NaN	0.2104	0.0213	0.8939	0.0212	0.0217	0.0208	0.0211
0.0	0.0	0.0	33495.4249	12187.2485	NaN	NaN	0.2668	0.0214	0.8938	0.0212	0.0217	0.0207	0.0211
0.0	0.0	0.0	40667.4249	9017.2485	NaN	NaN	0.1815	0.0214	0.8937	0.0211	0.0218	0.0207	0.0212
0.0	0.0	0.0	38189.4249	5913.2485	NaN	NaN	0.1341	0.0215	0.8936	0.0211	0.0219	0.0207	0.0212
0.0	0.0	0.0	39072.4249	7656.2485	NaN	NaN	0.1638	0.0216	0.8933	0.0211	0.0219	0.0208	0.0213
0.0	0.0	0.0	31010.4249	11515.2485	NaN	NaN	0.2708	0.0216	0.8932	0.0211	0.022	0.0208	0.0213
0.0	0.0	0.0	29374.4249	10769.2485	NaN	NaN	0.2683	0.0216	0.8931	0.0211	0.022	0.0208	0.0213
0.0	0.0	0.0	29699.4249	15868.2485	NaN	NaN	0.3482	0.0217	0.8931	0.0211	0.022	0.0208	0.0213
0.0	0.0	0.0	30623.4249	9379.2485	NaN	NaN	0.2345	0.0217	0.893	0.0212	0.022	0.0208	0.0214
0.0	0.0	0.0	31614.4249	14070.2485	NaN	NaN	0.308	0.0217	0.8929	0.0213	0.022	0.0208	0.0214
0.0	0.0	0.0	30181.4249	13234.2485	NaN	NaN	0.3048	0.0217	0.8927	0.0213	0.022	0.0208	0.0215
0.0	0.0	0.0	38010.4249	9610.2485	NaN	NaN	0.2018	0.0216	0.8927	0.0213	0.022	0.0208	0.0215
0.0	0.0	0.0	33852.4249	9179.2485	NaN	NaN	0.2133	0.0217	0.8926	0.0213	0.022	0.0208	0.0215
0.0	0.0	0.0	25569.4249	12670.2485	NaN	NaN	0.3313	0.0217	0.8926	0.0213	0.022	0.0208	0.0215
0.0	0.0	0.0	39152.4249	7767.2485	NaN	NaN	0.1655	0.0216	0.8927	0.0213	0.022	0.0208	0.0215
0.0	0.0	0.0	40827.4249	8326.2485	NaN	NaN	0.1694	0.0217	0.8927	0.0213	0.022	0.0208	0.0215
0.0	0.0	0.0	37875.4249	7697.2485	NaN	NaN	0.1689	0.0216	0.893	0.0213	0.0219	0.0207	0.0214
0.0	0.0	0.0	34338.4249	10600.2485	NaN	NaN	0.2359	0.0216	0.8929	0.0214	0.0219	0.0208	0.0214
0.0	0.0	0.0	28627.4249	9603.2485	NaN	NaN	0.2512	0.0216	0.893	0.0214	0.0218	0.0208	0.0214
0.0	0.0	0.0	32731.4249	13836.2485	NaN	NaN	0.2971	0.0215	0.8933	0.0215	0.0217	0.0207	0.0213
0.0	0.0	0.0	35509.4249	9937.2485	NaN	NaN	0.2187	0.0214	0.8935	0.0214	0.0216	0.0207	0.0213
0.0	0.0	0.0	41919.4249	10888.2485	NaN	NaN	0.2062	0.0213	0.894	0.0213	0.0215	0.0206	0.0213
0.0	0.0	0.0	42471.4249	10264.2485	NaN	NaN	0.1946	0.0211	0.8945	0.0212	0.0214	0.0205	0.0212
0.0	0.0	0.0	32782.4249	7183.2485	NaN	NaN	0.1797	0.021	0.8949	0.0212	0.0214	0.0204	0.0212
0.0	0.0	0.0	37309.4249	7363.2485	NaN	NaN	0.1648	0.021	0.8948	0.0212	0.0215	0.0205	0.0211
0.0	0.0	0.0	37445.4249	8883.2485	NaN	NaN	0.1917	0.021	0.8946	0.0212	0.0215	0.0205	0.0211
0.0	0.0	0.0	37708.4249	9816.2485	NaN	NaN	0.2066	0.021	0.8944	0.0212	0.0217	0.0206	0.0211
0.0	0.0	0.0	40528.4249	9027.2485	NaN	NaN	0.1822	0.0211	0.8938	0.0213	0.0219	0.0208	0.0212
0.0	0.0	0.0	35288.4249	12293.2485	NaN	NaN	0.2584	0.0211	0.8935	0.0214	0.022	0.0209	0.0212
0.0	0.0	0.0	31086.4249	10816.2485	NaN	NaN	0.2581	0.0211	0.8934	0.0214	0.0221	0.0209	0.0211
0.0	0.0	0.0	26536.4249	15683.2485	NaN	NaN	0.3715	0.021	0.8936	0.0214	0.022	0.0208	0.021
0.0	0.0	0.0	38757.4249	7371.2485	NaN	NaN	0.1598	0.021	0.8938	0.0214	0.022	0.0208	0.021
0.0	0.0	0.0	39330.4249	9417.2485	NaN	NaN	0.1932	0.021	0.894	0.0214	0.022	0.0207	0.0209
0.0	0.0	0.0	33303.4249	9872.2485	NaN	NaN	0.2287	0.021	0.8939	0.0214	0.0221	0.0207	0.0209
0.0	0.0	0.0	39046.4249	12808.2485	NaN	NaN	0.247	0.0211	0.8937	0.0214	0.0221	0.0207	0.0209
0.0	0.0	0.0	33055.4249	11178.2485	NaN	NaN	0.2527	0.0211	0.8935	0.0215	0.0222	0.0207	0.021
0.0	0.0	0.0	37846.4249	9550.2485	NaN	NaN	0.2015	0.0211	0.8935	0.0215	0.0221	0.0207	0.021
0.0	0.0	0.0	42034.4249	7294.2485	NaN	NaN	0.1479	0.0211	0.8935	0.0215	0.0221	0.0207	0.021
0.0	0.0	0.0	40740.4249	10939.2485	NaN	NaN	0.2117	0.0211	0.8935	0.0216	0.0222	0.0206	0.021
0.0	0.0	0.0	35298.4249	10180.2485	NaN	NaN	0.2238	0.0211	0.8936	0.0216	0.0221	0.0206	0.0211
0.0	0.0	0.0	39537.4249	11590.2485	NaN	NaN	0.2267	0.021	0.8938	0.0215	0.0219	0.0205	0.0212
0.0	0.0	0.0	35265.4249	9802.2485	NaN	NaN	0.2175	0.021	0.8941	0.0214	0.0218	0.0204	0.0213
0.0	0.0	0.0	31865.4249	13273.2485	NaN	NaN	0.2941	0.0208	0.8948	0.0213	0.0215	0.0201	0.0215
0.0	0.0	0.0	26429.4249	4322.2485	NaN	NaN	0.1406	0.0204	0.8962	0.021	0.0211	0.0197	0.0216
0.0	0.0	0.0	17570.4249	5649.2485	NaN	NaN	0.2433	0.0204	0.8974	0.0206	0.0206	0.0193	0.0217
0.0	0.0	0.0	23186.4249	6777.2485	NaN	NaN	0.2262	0.0207	0.8979	0.0204	0.0203	0.0191	0.0215
0.0	0.0	0.0	16866.4249	8796.2485	NaN	NaN	0.3428	0.0211	0.8977	0.0203	0.0202	0.0193	0.0215
0.0	0.0	0.0	16032.4249	5937.2485	NaN	NaN	0.2702	0.0212	0.8971	0.0205	0.0203	0.0195	0.0215
0.0	0.0	0.0	18753.4249	7865.2485	NaN	NaN	0.2955	0.0211	0.8966	0.0206	0.0204	0.0198	0.0215
0.0	0.0	0.0	20538.4249	3784.2485	NaN	NaN	0.1556	0.0212	0.8956	0.0208	0.0207	0.0201	0.0216
0.0	0.0	0.0	17138.4249	8847.2485	NaN	NaN	0.3405	0.0214	0.8955	0.0208	0.0207	0.0202	0.0214
0.0	0.0	0.0	20353.4249	4363.2485	NaN	NaN	0.1765	0.0216	0.895	0.0209	0.0208	0.0204	0.0214
0.0	0.0	0.0	16121.4249	7515.2485	NaN	NaN	0.3179	0.0218	0.8944	0.0209	0.0209	0.0206	0.0213
0.0	0.0	0.0	15202.4249	6524.2485	NaN	NaN	0.3003	0.022	0.8945	0.0209	0.0208	0.0207	0.0212
0.0	0.0	0.0	17314.4249	4531.2485	NaN	NaN	0.2074	0.0222	0.8947	0.0208	0.0207	0.0207	0.0209
0.0	0.0	0.0	20060.4249	6058.2485	NaN	NaN	0.232	0.0225	0.8939	0.021	0.0209	0.0208	0.0209
0.0	0.0	0.0	20382.4249	8023.2485	NaN	NaN	0.2825	0.0226	0.8931	0.0211	0.0212	0.021	0.021
0.0	0.0	0.0	18834.4249	8248.2485	NaN	NaN	0.3046	0.0228	0.8926	0.0212	0.0214	0.0211	0.021
0.0	0.0	0.0	21305.4249	5462.2485	NaN	NaN	0.2041	0.0229	0.892	0.0213	0.0216	0.0212	0.021
0.0	0.0	0.0	16941.4249	3550.2485	NaN	NaN	0.1733	0.0231	0.8916	0.0214	0.0217	0.0213	0.0209
0.0	0.0	0.0	20262.4249	5294.2485	NaN	NaN	0.2072	0.0233	0.8906	0.0215	0.0221	0.0215	0.021
0.0	0.0	0.0	20165.4249	8217.2485	NaN	NaN	0.2895	0.0234	0.8899	0.0215	0.0223	0.0217	0.0212
0.0	0.0	0.0	16699.4249	4710.2485	NaN	NaN	0.22	0.0234	0.8899	0.0216	0.0223	0.0217	0.0211
0.0	0.0	0.0	21243.4249	8047.2485	NaN	NaN	0.2747	0.0234	0.8896	0.0216	0.0224	0.0218	0.0212
0.0	0.0	0.0	16966.4249	7498.2485	NaN	NaN	0.3065	0.0234	0.8893	0.0217	0.0225	0.0219	0.0213
0.0	0.0	0.0	19121.4249	6772.2485	NaN	NaN	0.2615	0.0234	0.8894	0.0216	0.0224	0.0219	0.0213
0.0	0.0	0.0	20928.4249	6486.2485	NaN	NaN	0.2366	0.0233	0.8894	0.0216	0.0224	0.0219	0.0214
0.0	0.0	0.0	21807.4249	6237.2485	NaN	NaN	0.2224	0.0233	0.8892	0.0216	0.0224	0.022	0.0214
0.0	0.0	0.0	18609.4249	5132.2485	NaN	NaN	0.2162	0.0233	0.8893	0.0216	0.0224	0.0219	0.0214
0.0	0.0	0.0	18916.4249	7667.2485	NaN	NaN	0.2884	0.0233	0.8891	0.0216	0.0225	0.022	0.0215
0.0	0.0	0.0	16699.4249	5757.2485	NaN	NaN	0.2564	0.0233	0.8893	0.0216	0.0224	0.0219	0.0215
0.0	0.0	0.0	19912.4249	6943.2485	NaN	NaN	0.2585	0.0232	0.8899	0.0215	0.0223	0.0218	0.0213
0.0	0.0	0.0	21289.4249	6244.2485	NaN	NaN	0.2268	0.0232	0.8895	0.0215	0.0224	0.0219	0.0215
0.0	0.0	0.0	16385.4249	8184.2485	NaN	NaN	0.3331	0.0231	0.8898	0.0215	0.0224	0.0218	0.0214
0.0	0.0	0.0	16401.4249	5853.2485	NaN	NaN	0.263	0.023	0.8903	0.0214	0.0222	0.0217	0.0213
0.0	0.0	0.0	18650.4249	4906.2485	NaN	NaN	0.2083	0.0229	0.8904	0.0214	0.0222	0.0217	0.0213
0.0	0.0	0.0	15638.4249	7424.2485	NaN	NaN	0.3219	0.0229	0.8904	0.0215	0.0222	0.0217	0.0214
0.0	0.0	0.0	19141.4249	6355.2485	NaN	NaN	0.2493	0.0228	0.8905	0.0215	0.0222	0.0217	0.0214
0.0	0.0	0.0	24731.4249	5380.2485	NaN	NaN	0.1787	0.0229	0.8903	0.0215	0.0221	0.0217	0.0214
0.0	0.0	0.0	21347.4249	3207.2485	NaN	NaN	0.1306	0.023	0.8902	0.0215	0.0221	0.0218	0.0214
0.0	0.0	0.0	17797.4249	6926.2485	NaN	NaN	0.2801	0.023	0.8903	0.0215	0.0221	0.0218	0.0214
0.0	0.0	0.0	15518.4249	6197.2485	NaN	NaN	0.2854	0.023	0.8901	0.0216	0.0221	0.0218	0.0214
0.0	0.0	0.0	15539.4249	8796.2485	NaN	NaN	0.3615	0.0231	0.8903	0.0215	0.0221	0.0218	0.0213
0.0	0.0	0.0	15180.4249	4146.2485	NaN	NaN	0.2145	0.0231	0.8906	0.0215	0.022	0.0217	0.0212
0.0	0.0	0.0	18605.4249	4926.2485	NaN	NaN	0.2093	0.0232	0.8902	0.0215	0.022	0.0218	0.0212
0.0	0.0	0.0	16904.4249	8317.2485	NaN	NaN	0.3298	0.0233	0.8899	0.0216	0.0221	0.0218	0.0213
0.0	0.0	0.0	17707.4249	5650.2485	NaN	NaN	0.2419	0.0233	0.89	0.0216	0.022	0.0218	0.0212
0.0	0.0	0.0	17641.4249	5097.2485	NaN	NaN	0.2242	0.0234	0.8902	0.0215	0.022	0.0217	0.0212
0.0	0.0	0.0	21953.4249	3082.2485	NaN	NaN	0.1231	0.0234	0.8899	0.0216	0.022	0.0217	0.0213
0.0	0.0	0.0	20721.4249	2297.2485	NaN	NaN	0.0998	0.0234	0.8902	0.0216	0.0219	0.0216	0.0212
0.0	0.0	0.0	22675.4249	5582.2485	NaN	NaN	0.1975	0.0234	0.8899	0.0217	0.022	0.0216	0.0214
0.0	0.0	0.0	18755.4249	6276.2485	NaN	NaN	0.2507	0.0234	0.8898	0.0218	0.022	0.0216	0.0214
0.0	0.0	0.0	14933.4249	9544.2485	NaN	NaN	0.3899	0.0233	0.8902	0.0218	0.0219	0.0214	0.0213
0.0	0.0	0.0	18806.4249	8186.2485	NaN	NaN	0.3033	0.0234	0.8897	0.0219	0.022	0.0215	0.0216
0.0	0.0	0.0	17787.4249	7593.2485	NaN	NaN	0.2992	0.0233	0.8899	0.022	0.022	0.0213	0.0216
0.0	0.0	0.0	20558.4249	5865.2485	NaN	NaN	0.222	0.0231	0.8903	0.0219	0.0219	0.0212	0.0215
0.0	0.0	0.0	21461.4249	6368.2485	NaN	NaN	0.2288	0.0232	0.8898	0.022	0.0221	0.0212	0.0217
0.0	0.0	0.0	14956.4249	11438.2485	NaN	NaN	0.4334	0.0233	0.8895	0.022	0.0221	0.0212	0.0219
0.0	0.0	0.0	16244.4249	6496.2485	NaN	NaN	0.2857	0.0232	0.89	0.022	0.022	0.0211	0.0217
0.0	0.0	0.0	19099.4249	5934.2485	NaN	NaN	0.2371	0.0232	0.8903	0.022	0.022	0.0209	0.0217
0.0	0.0	0.0	16360.4249	6550.2485	NaN	NaN	0.2859	0.0233	0.8899	0.022	0.022	0.0209	0.0219
0.0	0.0	0.0	14157.4249	4176.2485	NaN	NaN	0.2278	0.0232	0.8901	0.0221	0.022	0.0208	0.0218
0.0	0.0	0.0	15482.4249	8613.2485	NaN	NaN	0.3575	0.0233	0.8899	0.0221	0.022	0.0207	0.022
0.0	0.0	0.0	17728.4249	7433.2485	NaN	NaN	0.2954	0.0233	0.8895	0.0221	0.0221	0.0208	0.0222
0.0	0.0	0.0	14781.4249	6040.2485	NaN	NaN	0.2901	0.0232	0.8899	0.0222	0.022	0.0207	0.0221
0.0	0.0	0.0	17012.4249	9279.2485	NaN	NaN	0.3529	0.0231	0.8898	0.0222	0.022	0.0206	0.0222
0.0	0.0	0.0	16845.4249	6711.2485	NaN	NaN	0.2849	0.0232	0.8897	0.0222	0.0221	0.0207	0.0222
0.0	0.0	0.0	16655.4249	6933.2485	NaN	NaN	0.2939	0.0232	0.89	0.0222	0.022	0.0206	0.0221
0.0	0.0	0.0	20157.4249	8514.2485	NaN	NaN	0.297	0.0233	0.8901	0.0222	0.022	0.0205	0.022
0.0	0.0	0.0	21340.4249	7372.2485	NaN	NaN	0.2568	0.0234	0.8899	0.0222	0.022	0.0205	0.0219
0.0	0.0	0.0	14754.4249	7974.2485	NaN	NaN	0.3508	0.0236	0.8896	0.0222	0.0221	0.0204	0.022
0.0	0.0	0.0	17006.4249	8158.2485	NaN	NaN	0.3242	0.0239	0.889	0.0222	0.0223	0.0205	0.0221
0.0	0.0	0.0	20239.4249	9310.2485	NaN	NaN	0.3151	0.0241	0.8885	0.0223	0.0225	0.0204	0.0222
0.0	0.0	0.0	18307.4249	3213.2485	NaN	NaN	0.1493	0.0242	0.8881	0.0223	0.0226	0.0204	0.0224
0.0	0.0	0.0	17239.4249	6337.2485	NaN	NaN	0.2688	0.0244	0.8868	0.0223	0.023	0.0205	0.023
0.0	0.0	0.0	17482.4249	6528.2485	NaN	NaN	0.2719	0.0245	0.8859	0.0224	0.0232	0.0207	0.0233
0.0	0.0	0.0	21481.4249	3690.2485	NaN	NaN	0.1466	0.0245	0.8856	0.0224	0.0233	0.0207	0.0235
0.0	0.0	0.0	19542.4249	7450.2485	NaN	NaN	0.276	0.0244	0.8859	0.0224	0.0233	0.0206	0.0235
0.0	0.0	0.0	19827.4249	7237.2485	NaN	NaN	0.2674	0.0245	0.885	0.0226	0.0235	0.0208	0.0237
0.0	0.0	0.0	20199.4249	8674.2485	NaN	NaN	0.3004	0.0245	0.8848	0.0227	0.0235	0.0208	0.0237
0.0	0.0	0.0	20469.4249	9890.2485	NaN	NaN	0.3258	0.0245	0.8847	0.0227	0.0236	0.0209	0.0237
0.0	0.0	0.0	21406.4249	7898.2485	NaN	NaN	0.2695	0.0245	0.8845	0.0228	0.0237	0.0209	0.0237
0.0	0.0	0.0	17496.4249	7100.2485	NaN	NaN	0.2887	0.0245	0.8843	0.0228	0.0237	0.021	0.0237
0.0	0.0	0.0	17340.4249	7347.2485	NaN	NaN	0.2976	0.0246	0.8837	0.0229	0.0239	0.0211	0.0239
0.0	0.0	0.0	17735.4249	9274.2485	NaN	NaN	0.3434	0.0245	0.8837	0.0229	0.0239	0.0211	0.0239
0.0	0.0	0.0	16652.4249	5548.2485	NaN	NaN	0.2499	0.0245	0.8834	0.0228	0.024	0.0212	0.0241
0.0	0.0	0.0	20753.4249	6926.2485	NaN	NaN	0.2502	0.0245	0.8831	0.0228	0.0241	0.0213	0.0243
0.0	0.0	0.0	16812.4249	7515.2485	NaN	NaN	0.3089	0.0245	0.8831	0.0227	0.0241	0.0213	0.0243
0.0	0.0	0.0	23980.4249	4694.2485	NaN	NaN	0.1637	0.0244	0.883	0.0227	0.0242	0.0213	0.0244
0.0	0.0	0.0	18015.4249	6494.2485	NaN	NaN	0.265	0.0245	0.8827	0.0226	0.0242	0.0214	0.0246
0.0	0.0	0.0	18054.4249	10325.2485	NaN	NaN	0.3638	0.0245	0.8825	0.0226	0.0243	0.0215	0.0247
0.0	0.0	0.0	17500.4249	2048.2485	NaN	NaN	0.1048	0.0245	0.8829	0.0225	0.0242	0.0213	0.0245
0.0	0.0	0.0	18396.4249	6604.2485	NaN	NaN	0.2642	0.0245	0.8824	0.0225	0.0244	0.0214	0.0248
0.0	0.0	0.0	16171.4249	10047.2485	NaN	NaN	0.3832	0.0246	0.8817	0.0224	0.0245	0.0217	0.025
0.0	0.0	0.0	16175.4249	6283.2485	NaN	NaN	0.2798	0.0246	0.8823	0.0223	0.0244	0.0215	0.0249
0.0	0.0	0.0	19637.4249	4819.2485	NaN	NaN	0.1971	0.0246	0.8824	0.0222	0.0244	0.0215	0.0249
0.0	0.0	0.0	18176.4249	6704.2485	NaN	NaN	0.2695	0.0246	0.8817	0.0222	0.0246	0.0217	0.0253
0.0	0.0	0.0	16325.4249	7497.2485	NaN	NaN	0.3147	0.0246	0.8818	0.0221	0.0246	0.0217	0.0253
0.0	0.0	0.0	16511.4249	4538.2485	NaN	NaN	0.2156	0.0245	0.8822	0.022	0.0245	0.0216	0.0253
0.0	0.0	0.0	16875.4249	2639.2485	NaN	NaN	0.1352	0.0246	0.8816	0.022	0.0247	0.0217	0.0255
0.0	0.0	0.0	15943.4249	3484.2485	NaN	NaN	0.1793	0.0246	0.8812	0.0219	0.0248	0.0218	0.0257
0.0	0.0	0.0	15451.4249	6171.2485	NaN	NaN	0.2854	0.0245	0.8811	0.0219	0.0248	0.0219	0.0258
0.0	0.0	0.0	15027.4249	5663.2485	NaN	NaN	0.2737	0.0244	0.881	0.022	0.0248	0.0219	0.0259
0.0	0.0	0.0	17023.4249	6007.2485	NaN	NaN	0.2608	0.0244	0.8806	0.0219	0.0249	0.022	0.0262
0.0	0.0	0.0	18922.4249	12463.2485	NaN	NaN	0.3971	0.0244	0.8801	0.0219	0.0251	0.0221	0.0264
0.0	0.0	0.0	20320.4249	7753.2485	NaN	NaN	0.2762	0.0244	0.8801	0.0218	0.0252	0.022	0.0264
0.0	0.0	0.0	18764.4249	4354.2485	NaN	NaN	0.1883	0.0243	0.8807	0.0217	0.0251	0.0219	0.0262
0.0	0.0	0.0	19474.4249	7501.2485	NaN	NaN	0.2781	0.0243	0.8802	0.0217	0.0253	0.022	0.0264
0.0	0.0	0.0	18814.4249	9843.2485	NaN	NaN	0.3435	0.0243	0.8799	0.0217	0.0255	0.0221	0.0265
0.0	0.0	0.0	19168.4249	4727.2485	NaN	NaN	0.1978	0.0242	0.8807	0.0216	0.0253	0.0219	0.0262
0.0	0.0	0.0	17084.4249	9212.2485	NaN	NaN	0.3503	0.0241	0.8807	0.0216	0.0254	0.0219	0.0263
0.0	0.0	0.0	16480.4249	8949.2485	NaN	NaN	0.3519	0.0241	0.88	0.0216	0.0256	0.0221	0.0265
0.0	0.0	0.0	12911.4249	8152.2485	NaN	NaN	0.387	0.0241	0.88	0.0216	0.0257	0.022	0.0266
0.0	0.0	0.0	16936.4249	9894.2485	NaN	NaN	0.3688	0.024	0.8802	0.0216	0.0257	0.022	0.0266
0.0	0.0	0.0	19041.4249	6167.2485	NaN	NaN	0.2446	0.0242	0.8795	0.0216	0.0258	0.0221	0.0268
0.0	0.0	0.0	15968.4249	8496.2485	NaN	NaN	0.3473	0.0242	0.8797	0.0216	0.0258	0.022	0.0266
0.0	0.0	0.0	14052.4249	7937.2485	NaN	NaN	0.361	0.0242	0.8803	0.0216	0.0257	0.0219	0.0264
0.0	0.0	0.0	19937.4249	7090.2485	NaN	NaN	0.2623	0.0242	0.8805	0.0216	0.0256	0.0219	0.0263
0.0	0.0	0.0	17351.4249	11034.2485	NaN	NaN	0.3887	0.0242	0.8805	0.0216	0.0257	0.0218	0.0262
0.0	0.0	0.0	20304.4249	6481.2485	NaN	NaN	0.242	0.0242	0.881	0.0215	0.0255	0.0218	0.0259
0.0	0.0	0.0	16888.4249	5223.2485	NaN	NaN	0.2362	0.0243	0.8812	0.0215	0.0255	0.0217	0.0258
0.0	0.0	0.0	19369.4249	6369.2485	NaN	NaN	0.2475	0.0243	0.8814	0.0215	0.0255	0.0217	0.0256
0.0	0.0	0.0	15796.4249	2723.2485	NaN	NaN	0.147	0.0243	0.882	0.0216	0.0255	0.0215	0.0252
0.0	0.0	0.0	16382.4249	7714.2485	NaN	NaN	0.3201	0.0243	0.8815	0.0217	0.0257	0.0215	0.0253
0.0	0.0	0.0	16227.4249	8800.2485	NaN	NaN	0.3516	0.0244	0.8805	0.0219	0.0261	0.0217	0.0255
0.0	0.0	0.0	14664.4249	6460.2485	NaN	NaN	0.3058	0.0245	0.8806	0.0219	0.0262	0.0216	0.0252
0.0	0.0	0.0	16935.4249	10246.2485	NaN	NaN	0.377	0.0247	0.8792	0.0222	0.0268	0.0217	0.0254
0.0	0.0	0.0	17084.4249	5710.2485	NaN	NaN	0.2505	0.0249	0.8785	0.0224	0.0271	0.0218	0.0253
0.0	0.0	0.0	14350.4249	8505.2485	NaN	NaN	0.3721	0.0252	0.8782	0.0226	0.0273	0.0217	0.025
0.0	0.0	0.0	18144.4249	6989.2485	NaN	NaN	0.2781	0.0255	0.8766	0.0229	0.028	0.0218	0.0252
0.0	0.0	0.0	13449.4249	5396.2485	NaN	NaN	0.2863	0.026	0.875	0.0233	0.0287	0.0219	0.0252
0.0	0.0	0.0	20310.4249	9694.2485	NaN	NaN	0.3231	0.0266	0.8723	0.0239	0.0297	0.0221	0.0255
0.0	0.0	0.0	19182.4249	4718.2485	NaN	NaN	0.1974	0.0272	0.8697	0.0245	0.0307	0.0223	0.0257
0.0	0.0	0.0	17979.4249	6148.2485	NaN	NaN	0.2548	0.0278	0.8668	0.0252	0.0317	0.0226	0.0259
0.0	0.0	0.0	12907.4249	8859.2485	NaN	NaN	0.407	0.0282	0.8638	0.0259	0.0328	0.0229	0.0264
0.0	0.0	0.0	14644.4249	8107.2485	NaN	NaN	0.3563	0.0283	0.8625	0.0263	0.0331	0.0231	0.0267
0.0	0.0	0.0	17564.4249	5855.2485	NaN	NaN	0.25	0.0283	0.8624	0.0265	0.033	0.0231	0.0267
0.0	0.0	0.0	19223.4249	8366.2485	NaN	NaN	0.3032	0.0282	0.8618	0.0267	0.0329	0.0233	0.027
0.0	0.0	0.0	17046.4249	1901.2485	NaN	NaN	0.1003	0.0282	0.8616	0.027	0.0327	0.0234	0.0271
0.0	0.0	0.0	17590.4249	6895.2485	NaN	NaN	0.2816	0.0281	0.8611	0.0272	0.0324	0.0236	0.0275
0.0	0.0	0.0	17628.4249	6426.2485	NaN	NaN	0.2672	0.0281	0.8606	0.0276	0.0322	0.0237	0.0277
0.0	0.0	0.0	17413.4249	5915.2485	NaN	NaN	0.2536	0.028	0.861	0.0278	0.0317	0.0237	0.0277
0.0	0.0	0.0	17370.4249	8945.2485	NaN	NaN	0.3399	0.0279	0.8605	0.0281	0.0316	0.0238	0.028
0.0	0.0	0.0	18644.4249	9138.2485	NaN	NaN	0.3289	0.0279	0.8594	0.0285	0.0317	0.0241	0.0284
0.0	0.0	0.0	17133.4249	9129.2485	NaN	NaN	0.3476	0.0278	0.8596	0.0286	0.0314	0.0242	0.0284
0.0	0.0	0.0	21002.4249	10093.2485	NaN	NaN	0.3246	0.0277	0.8592	0.0289	0.0312	0.0242	0.0287
0.0	0.0	0.0	18511.4249	7697.2485	NaN	NaN	0.2937	0.0277	0.8589	0.0291	0.031	0.0244	0.0288
0.0	0.0	0.0	18393.4249	6305.2485	NaN	NaN	0.2553	0.0276	0.8592	0.0294	0.0306	0.0244	0.0289
0.0	0.0	0.0	20694.4249	5528.2485	NaN	NaN	0.2108	0.0277	0.8584	0.0298	0.0303	0.0246	0.0293
0.0	0.0	0.0	23468.4249	8046.2485	NaN	NaN	0.2553	0.0277	0.8576	0.0302	0.03	0.0248	0.0297
0.0	0.0	0.0	21366.4249	5353.2485	NaN	NaN	0.2003	0.0277	0.8569	0.0307	0.0297	0.025	0.0301
0.0	0.0	0.0	17279.4249	4451.2485	NaN	NaN	0.2048	0.0277	0.8567	0.0311	0.0292	0.0251	0.0303
0.0	0.0	0.0	20511.4249	5820.2485	NaN	NaN	0.221	0.0276	0.856	0.0314	0.029	0.0253	0.0307
0.0	0.0	0.0	17922.4249	8956.2485	NaN	NaN	0.3332	0.0275	0.8555	0.0316	0.029	0.0254	0.0309
0.0	0.0	0.0	20384.4249	8690.2485	NaN	NaN	0.2989	0.0275	0.8559	0.0316	0.0288	0.0254	0.0307
0.0	0.0	0.0	19896.4249	4353.2485	NaN	NaN	0.1795	0.0274	0.8567	0.0315	0.0286	0.0253	0.0305
0.0	0.0	0.0	21459.4249	6158.2485	NaN	NaN	0.223	0.0274	0.8569	0.0314	0.0285	0.0254	0.0303
0.0	0.0	0.0	19330.4249	7408.2485	NaN	NaN	0.2771	0.0273	0.8572	0.0313	0.0285	0.0255	0.0302
0.0	0.0	0.0	22371.4249	9254.2485	NaN	NaN	0.2926	0.0273	0.8581	0.0312	0.0282	0.0253	0.0298
0.0	0.0	0.0	26428.4249	8210.2485	NaN	NaN	0.237	0.0274	0.858	0.0312	0.0282	0.0255	0.0297
0.0	0.0	0.0	21497.4249	8400.2485	NaN	NaN	0.281	0.0275	0.8582	0.0311	0.0281	0.0256	0.0295
0.0	0.0	0.0	16950.4249	7326.2485	NaN	NaN	0.3018	0.0275	0.8592	0.0309	0.0278	0.0256	0.029
0.0	0.0	0.0	23435.4249	8239.2485	NaN	NaN	0.2601	0.0278	0.8598	0.0308	0.0275	0.0255	0.0287
0.0	0.0	0.0	21547.4249	7228.2485	NaN	NaN	0.2512	0.028	0.8596	0.0308	0.0274	0.0257	0.0285
0.0	0.0	0.0	19764.4249	7129.2485	NaN	NaN	0.2651	0.0283	0.8596	0.0307	0.0272	0.0258	0.0283
0.0	0.0	0.0	22550.4249	12227.2485	NaN	NaN	0.3516	0.0287	0.859	0.0308	0.0271	0.0261	0.0283
0.0	0.0	0.0	22159.4249	5663.2485	NaN	NaN	0.2035	0.0291	0.8585	0.0308	0.027	0.0264	0.0282
0.0	0.0	0.0	18498.4249	5734.2485	NaN	NaN	0.2366	0.0293	0.8587	0.0307	0.0268	0.0264	0.0281
0.0	0.0	0.0	21268.4249	8225.2485	NaN	NaN	0.2789	0.0296	0.8586	0.0307	0.0266	0.0264	0.0281
0.0	0.0	0.0	23608.4249	4052.2485	NaN	NaN	0.1465	0.0299	0.858	0.0308	0.0265	0.0266	0.0282
0.0	0.0	0.0	20425.4249	9308.2485	NaN	NaN	0.3131	0.03	0.8583	0.0308	0.0263	0.0265	0.0281
0.0	0.0	0.0	17035.4249	8232.2485	NaN	NaN	0.3258	0.03	0.8584	0.0307	0.0262	0.0266	0.0281
0.0	0.0	0.0	18169.4249	8297.2485	NaN	NaN	0.3135	0.0299	0.8596	0.0306	0.0259	0.0263	0.0278
0.0	0.0	0.0	18863.4249	6718.2485	NaN	NaN	0.2626	0.0295	0.8615	0.0303	0.0256	0.0259	0.0273
0.0	0.0	0.0	17070.4249	7522.2485	NaN	NaN	0.3059	0.0291	0.863	0.03	0.0254	0.0255	0.0269
0.0	0.0	0.0	20264.4249	13003.2485	NaN	NaN	0.3909	0.0288	0.8641	0.0298	0.0252	0.0254	0.0267
0.0	0.0	0.0	17758.4249	8093.2485	NaN	NaN	0.3131	0.0283	0.8659	0.0295	0.025	0.025	0.0262
0.0	0.0	0.0	15172.4249	6790.2485	NaN	NaN	0.3092	0.0279	0.8682	0.0291	0.0246	0.0245	0.0257
0.0	0.0	0.0	17810.4249	5304.2485	NaN	NaN	0.2295	0.0276	0.8693	0.029	0.0244	0.0243	0.0253
0.0	0.0	0.0	14704.4249	5342.2485	NaN	NaN	0.2665	0.0273	0.8708	0.0288	0.0241	0.0241	0.0249
0.0	0.0	0.0	14792.4249	6819.2485	NaN	NaN	0.3155	0.0269	0.8725	0.0286	0.0238	0.0237	0.0244
0.0	0.0	0.0	16428.4249	3970.2485	NaN	NaN	0.1946	0.0268	0.8728	0.0287	0.0238	0.0237	0.0243
0.0	0.0	0.0	13632.4249	8353.2485	NaN	NaN	0.3799	0.0265	0.8736	0.0285	0.0237	0.0236	0.024
0.0	0.0	0.0	14526.4249	4341.2485	NaN	NaN	0.2301	0.0262	0.8753	0.0282	0.0236	0.0233	0.0234
0.0	0.0	0.0	16124.4249	5793.2485	NaN	NaN	0.2643	0.026	0.876	0.028	0.0236	0.0232	0.0231
0.0	0.0	0.0	17329.4249	5263.2485	NaN	NaN	0.233	0.0257	0.8769	0.0279	0.0236	0.0232	0.0227
0.0	0.0	0.0	19827.4249	5703.2485	NaN	NaN	0.2234	0.0255	0.8784	0.0274	0.0236	0.0228	0.0223
0.0	0.0	0.0	20463.4249	7558.2485	NaN	NaN	0.2697	0.0253	0.8792	0.0271	0.0237	0.0226	0.0221
0.0	0.0	0.0	19324.4249	3596.2485	NaN	NaN	0.1569	0.0253	0.88	0.0268	0.0238	0.0223	0.0219
0.0	0.0	0.0	17984.4249	7226.2485	NaN	NaN	0.2866	0.0255	0.8804	0.0265	0.0239	0.0219	0.0217
0.0	0.0	0.0	19959.4249	9573.2485	NaN	NaN	0.3242	0.0256	0.8806	0.0262	0.0241	0.0217	0.0217
0.0	0.0	0.0	16336.4249	7907.2485	NaN	NaN	0.3262	0.0256	0.8815	0.0258	0.0241	0.0214	0.0216
0.0	0.0	0.0	15382.4249	3526.2485	NaN	NaN	0.1865	0.0257	0.8826	0.0253	0.024	0.0209	0.0215
0.0	0.0	0.0	18922.4249	5737.2485	NaN	NaN	0.2327	0.0258	0.883	0.0249	0.0241	0.0207	0.0216
0.0	0.0	0.0	14107.4249	8878.2485	NaN	NaN	0.3863	0.0257	0.8838	0.0245	0.0241	0.0204	0.0215
0.0	0.0	0.0	18666.4249	6774.2485	NaN	NaN	0.2663	0.0257	0.8849	0.0241	0.0239	0.0201	0.0213
0.0	0.0	0.0	18677.4249	4416.2485	NaN	NaN	0.1912	0.0257	0.8857	0.0236	0.0239	0.0199	0.0212
0.0	0.0	0.0	16133.4249	6229.2485	NaN	NaN	0.2786	0.0257	0.8863	0.0234	0.0238	0.0197	0.0211
0.0	0.0	0.0	17190.4249	3950.2485	NaN	NaN	0.1869	0.0257	0.8874	0.0231	0.0236	0.0194	0.0209
0.0	0.0	0.0	17920.4249	8275.2485	NaN	NaN	0.3159	0.0257	0.8881	0.0228	0.0234	0.0192	0.0208
0.0	0.0	0.0	16717.4249	10247.2485	NaN	NaN	0.38	0.0257	0.8882	0.0227	0.0234	0.0192	0.0208
0.0	0.0	0.0	16081.4249	5754.2485	NaN	NaN	0.2635	0.0257	0.8889	0.0226	0.0232	0.0191	0.0206
0.0	0.0	0.0	18389.4249	6383.2485	NaN	NaN	0.2577	0.0257	0.8893	0.0225	0.023	0.019	0.0205
0.0	0.0	0.0	18687.4249	2519.2485	NaN	NaN	0.1188	0.0257	0.8893	0.0224	0.023	0.019	0.0205
0.0	0.0	0.0	15049.4249	7860.2485	NaN	NaN	0.3431	0.0257	0.8899	0.0223	0.0228	0.019	0.0204
0.0	0.0	0.0	17985.4249	5277.2485	NaN	NaN	0.2269	0.0257	0.8902	0.0222	0.0227	0.0189	0.0203
0.0	0.0	0.0	19013.4249	6063.2485	NaN	NaN	0.2418	0.0258	0.8903	0.0222	0.0226	0.019	0.0202
0.0	0.0	0.0	13408.4249	5551.2485	NaN	NaN	0.2928	0.0257	0.8908	0.0221	0.0224	0.0189	0.02
0.0	0.0	0.0	19128.4249	10533.2485	NaN	NaN	0.3551	0.0255	0.8918	0.0218	0.0222	0.0188	0.0199
0.0	0.0	0.0	17330.4249	6828.2485	NaN	NaN	0.2826	0.0255	0.8918	0.0219	0.0221	0.0189	0.0198
0.0	0.0	0.0	14626.4249	5919.2485	NaN	NaN	0.2881	0.0255	0.8918	0.0219	0.0219	0.019	0.0197
0.0	0.0	0.0	16220.4249	3372.2485	NaN	NaN	0.1721	0.0254	0.8923	0.0219	0.0218	0.019	0.0196
0.0	0.0	0.0	19201.4249	6054.2485	NaN	NaN	0.2397	0.025	0.8933	0.0216	0.0217	0.0189	0.0196
0.0	0.0	0.0	15756.4249	7067.2485	NaN	NaN	0.3096	0.0249	0.8939	0.0215	0.0216	0.0187	0.0194
0.0	0.0	0.0	10800.4249	8660.2485	NaN	NaN	0.445	0.0247	0.8945	0.0213	0.0216	0.0186	0.0194
0.0	0.0	0.0	11950.4249	7918.2485	NaN	NaN	0.3985	0.0245	0.8949	0.0212	0.0215	0.0186	0.0193
0.0	0.0	0.0	15559.4249	7263.2485	NaN	NaN	0.3182	0.0244	0.8958	0.0209	0.0213	0.0185	0.019
0.0	0.0	0.0	16439.4249	4232.2485	NaN	NaN	0.2047	0.0243	0.8965	0.0208	0.0212	0.0184	0.0188
0.0	0.0	0.0	17002.4249	5544.2485	NaN	NaN	0.2459	0.0243	0.8969	0.0207	0.0211	0.0184	0.0186
0.0	0.0	0.0	14476.4249	7406.2485	NaN	NaN	0.3385	0.0242	0.897	0.0207	0.0211	0.0184	0.0186
0.0	0.0	0.0	18192.4249	7111.2485	NaN	NaN	0.281	0.0241	0.8976	0.0206	0.021	0.0183	0.0185
0.0	0.0	0.0	15306.4249	5678.2485	NaN	NaN	0.2706	0.0241	0.898	0.0204	0.021	0.0182	0.0183
0.0	0.0	0.0	14295.4249	5956.2485	NaN	NaN	0.2941	0.0242	0.898	0.0203	0.0211	0.0182	0.0182
0.0	0.0	0.0	17241.4249	6261.2485	NaN	NaN	0.2664	0.0243	0.8979	0.0203	0.0212	0.0182	0.0181
0.0	0.0	0.0	15198.4249	5100.2485	NaN	NaN	0.2513	0.0243	0.8981	0.0202	0.0212	0.0182	0.018
0.0	0.0	0.0	18271.4249	9427.2485	NaN	NaN	0.3404	0.0245	0.8976	0.0202	0.0214	0.0183	0.018
0.0	0.0	0.0	14610.4249	6142.2485	NaN	NaN	0.296	0.0248	0.8965	0.0203	0.0217	0.0185	0.0182
0.0	0.0	0.0	13698.4249	4954.2485	NaN	NaN	0.2656	0.025	0.8962	0.0202	0.0218	0.0186	0.0182
0.0	0.0	0.0	15359.4249	4623.2485	NaN	NaN	0.2314	0.0253	0.8959	0.02	0.0219	0.0187	0.0182
0.0	0.0	0.0	16275.4249	4059.2485	NaN	NaN	0.1996	0.0255	0.8954	0.02	0.022	0.0188	0.0183
0.0	0.0	0.0	14464.4249	6839.2485	NaN	NaN	0.321	0.0259	0.8953	0.0198	0.022	0.0188	0.0182
0.0	0.0	0.0	15304.4249	8503.2485	NaN	NaN	0.3572	0.0262	0.8951	0.0195	0.022	0.0188	0.0183
0.0	0.0	0.0	16476.4249	7080.2485	NaN	NaN	0.3006	0.0268	0.8945	0.0195	0.022	0.019	0.0183
0.0	0.0	0.0	16236.4249	3814.2485	NaN	NaN	0.1902	0.0275	0.8944	0.0192	0.0218	0.019	0.0182
0.0	0.0	0.0	18163.4249	4179.2485	NaN	NaN	0.1871	0.0278	0.8943	0.0189	0.0218	0.019	0.0182
0.0	0.0	0.0	16129.4249	6464.2485	NaN	NaN	0.2861	0.0284	0.8937	0.0188	0.0216	0.0192	0.0183
0.0	0.0	0.0	14749.4249	3903.2485	NaN	NaN	0.2093	0.0289	0.8935	0.0187	0.0214	0.0192	0.0184
0.0	0.0	0.0	17364.4249	6975.2485	NaN	NaN	0.2866	0.0286	0.8934	0.0184	0.0215	0.0193	0.0187
0.0	0.0	0.0	16019.4249	7867.2485	NaN	NaN	0.3294	0.0288	0.8925	0.0183	0.0217	0.0196	0.0191
0.0	0.0	0.0	17947.4249	3770.2485	NaN	NaN	0.1736	0.029	0.8921	0.0182	0.0215	0.0199	0.0193
0.0	0.0	0.0	16089.4249	6125.2485	NaN	NaN	0.2757	0.029	0.8914	0.0182	0.0215	0.0203	0.0196
0.0	0.0	0.0	12579.4249	3143.2485	NaN	NaN	0.1999	0.0283	0.8914	0.0181	0.0216	0.0206	0.0201
0.0	0.0	0.0	18981.4249	11838.2485	NaN	NaN	0.3841	0.0275	0.8919	0.0178	0.0216	0.0209	0.0203
0.0	0.0	0.0	17192.4249	4767.2485	NaN	NaN	0.2171	0.0274	0.8913	0.0177	0.0216	0.0214	0.0206
0.0	0.0	0.0	18961.4249	3405.2485	NaN	NaN	0.1522	0.0272	0.8903	0.0176	0.0218	0.022	0.0212
0.0	0.0	0.0	11928.4249	6008.2485	NaN	NaN	0.335	0.0269	0.8886	0.0176	0.0222	0.0228	0.0219
0.0	0.0	0.0	19088.4249	7558.2485	NaN	NaN	0.2836	0.0264	0.8878	0.0175	0.0227	0.0232	0.0224
0.0	0.0	0.0	16680.4249	6200.2485	NaN	NaN	0.271	0.0265	0.8865	0.0174	0.0231	0.0235	0.023
0.0	0.0	0.0	14832.4249	5322.2485	NaN	NaN	0.2641	0.0265	0.8836	0.0176	0.0241	0.0241	0.0241
0.0	0.0	0.0	13243.4249	7962.2485	NaN	NaN	0.3755	0.027	0.8806	0.0177	0.0247	0.0252	0.0249
0.0	0.0	0.0	19493.4249	5146.2485	NaN	NaN	0.2089	0.0269	0.8786	0.0179	0.0254	0.0257	0.0256
0.0	0.0	0.0	16975.4249	5571.2485	NaN	NaN	0.2471	0.027	0.8764	0.018	0.026	0.0263	0.0264
0.0	0.0	0.0	14329.4249	6724.2485	NaN	NaN	0.3194	0.0271	0.8744	0.0182	0.0265	0.0268	0.0271
0.0	0.0	0.0	12749.4249	7072.2485	NaN	NaN	0.3568	0.027	0.8725	0.0184	0.0268	0.0274	0.028
0.0	0.0	0.0	18662.4249	6274.2485	NaN	NaN	0.2516	0.0266	0.8719	0.0183	0.0271	0.0276	0.0285
0.0	0.0	0.0	18023.4249	5501.2485	NaN	NaN	0.2339	0.0264	0.8715	0.0182	0.0274	0.0276	0.0289
0.0	0.0	0.0	17164.4249	4894.2485	NaN	NaN	0.2219	0.0264	0.8702	0.0183	0.0278	0.0279	0.0295
0.0	0.0	0.0	13963.4249	8449.2485	NaN	NaN	0.377	0.0264	0.8695	0.0183	0.028	0.0279	0.0299
0.0	0.0	0.0	14536.4249	7300.2485	NaN	NaN	0.3343	0.0263	0.8689	0.0183	0.0283	0.0279	0.0303
0.0	0.0	0.0	17514.4249	7284.2485	NaN	NaN	0.2937	0.0262	0.8689	0.0183	0.0284	0.0278	0.0304
0.0	0.0	0.0	15340.4249	6742.2485	NaN	NaN	0.3053	0.0262	0.8688	0.0182	0.0284	0.0277	0.0306
0.0	0.0	0.0	15024.4249	5910.2485	NaN	NaN	0.2823	0.0263	0.8687	0.0182	0.0284	0.0277	0.0307
0.0	0.0	0.0	17233.4249	4469.2485	NaN	NaN	0.2059	0.0265	0.8681	0.0183	0.0285	0.0278	0.0309
0.0	0.0	0.0	15903.4249	7244.2485	NaN	NaN	0.313	0.0266	0.8674	0.0183	0.0287	0.0279	0.0309
0.0	0.0	0.0	17384.4249	5798.2485	NaN	NaN	0.2501	0.0268	0.8669	0.0183	0.0288	0.0281	0.0311
0.0	0.0	0.0	17722.4249	6037.2485	NaN	NaN	0.2541	0.027	0.8662	0.0184	0.029	0.0282	0.0311
0.0	0.0	0.0	14975.4249	2978.2485	NaN	NaN	0.1659	0.0273	0.8654	0.0185	0.0291	0.0284	0.0313
0.0	0.0	0.0	14019.4249	7475.2485	NaN	NaN	0.3478	0.0277	0.8646	0.0186	0.0293	0.0285	0.0313
0.0	0.0	0.0	16469.4249	7732.2485	NaN	NaN	0.3195	0.0279	0.8637	0.0187	0.0295	0.0287	0.0315
0.0	0.0	0.0	15197.4249	10420.2485	NaN	NaN	0.4068	0.0282	0.8631	0.0187	0.0297	0.0288	0.0315
0.0	0.0	0.0	16436.4249	5935.2485	NaN	NaN	0.2653	0.0283	0.8623	0.0187	0.0298	0.0292	0.0317
0.0	0.0	0.0	17593.4249	10421.2485	NaN	NaN	0.372	0.0286	0.8614	0.0188	0.0301	0.0294	0.0318
0.0	0.0	0.0	17393.4249	7421.2485	NaN	NaN	0.2991	0.0287	0.8606	0.0188	0.0303	0.0297	0.0319
0.0	0.0	0.0	14277.4249	5216.2485	NaN	NaN	0.2676	0.029	0.8597	0.0188	0.0306	0.0298	0.032
0.0	0.0	0.0	13404.4249	11129.2485	NaN	NaN	0.4536	0.0294	0.8582	0.0189	0.031	0.0303	0.0322
0.0	0.0	0.0	16959.4249	5344.2485	NaN	NaN	0.2396	0.0295	0.8576	0.019	0.0312	0.0306	0.0321
0.0	0.0	0.0	14630.4249	5849.2485	NaN	NaN	0.2856	0.0297	0.8572	0.0189	0.0314	0.0308	0.0321
0.0	0.0	0.0	18940.4249	5077.2485	NaN	NaN	0.2114	0.0299	0.856	0.019	0.0317	0.0311	0.0322
0.0	0.0	0.0	17970.4249	5816.2485	NaN	NaN	0.2445	0.0301	0.8556	0.019	0.0319	0.0312	0.0322
0.0	0.0	0.0	15157.4249	5812.2485	NaN	NaN	0.2772	0.0303	0.855	0.0189	0.0322	0.0314	0.0323
0.0	0.0	0.0	14080.4249	5507.2485	NaN	NaN	0.2812	0.0307	0.854	0.019	0.0324	0.0314	0.0325
0.0	0.0	0.0	17578.4249	6141.2485	NaN	NaN	0.2589	0.0306	0.8541	0.0191	0.0324	0.0315	0.0323
0.0	0.0	0.0	16316.4249	5179.2485	NaN	NaN	0.2409	0.0305	0.8549	0.019	0.0322	0.0313	0.0321
0.0	0.0	0.0	15650.4249	3260.2485	NaN	NaN	0.1724	0.0305	0.855	0.019	0.032	0.0314	0.0321
0.0	0.0	0.0	14768.4249	4895.2485	NaN	NaN	0.2489	0.0303	0.8557	0.019	0.0318	0.0313	0.0319
0.0	0.0	0.0	15276.4249	11221.2485	NaN	NaN	0.4235	0.03	0.8569	0.0189	0.0317	0.0309	0.0315
0.0	0.0	0.0	19569.4249	4559.2485	NaN	NaN	0.189	0.0301	0.857	0.0188	0.0315	0.0311	0.0315
0.0	0.0	0.0	18769.4249	8562.2485	NaN	NaN	0.3133	0.0302	0.8566	0.0189	0.0316	0.0312	0.0315
0.0	0.0	0.0	17420.4249	9211.2485	NaN	NaN	0.3459	0.03	0.857	0.0189	0.0315	0.0312	0.0314
0.0	0.0	0.0	17037.4249	5848.2485	NaN	NaN	0.2555	0.0297	0.8578	0.0187	0.0313	0.031	0.0315
0.0	0.0	0.0	16406.4249	6402.2485	NaN	NaN	0.2807	0.0296	0.8575	0.0187	0.0315	0.0309	0.0318
0.0	0.0	0.0	9877.4249	7690.2485	NaN	NaN	0.4377	0.0296	0.8571	0.0187	0.0316	0.031	0.032
0.0	0.0	0.0	13751.4249	8983.2485	NaN	NaN	0.3951	0.0293	0.8571	0.0188	0.0316	0.0311	0.0321
0.0	0.0	0.0	17881.4249	7392.2485	NaN	NaN	0.2925	0.029	0.8575	0.0187	0.0316	0.0308	0.0323
0.0	0.0	0.0	13420.4249	3050.2485	NaN	NaN	0.1852	0.0289	0.8574	0.0186	0.0316	0.0308	0.0326
0.0	0.0	0.0	13749.4249	4951.2485	NaN	NaN	0.2648	0.029	0.8564	0.0187	0.0318	0.0311	0.033
0.0	0.0	0.0	16620.4249	7816.2485	NaN	NaN	0.3199	0.0291	0.8558	0.0188	0.0321	0.0309	0.0332
0.0	0.0	0.0	18835.4249	9696.2485	NaN	NaN	0.3398	0.0288	0.8565	0.0188	0.032	0.0306	0.0332
0.0	0.0	0.0	16578.4249	6272.2485	NaN	NaN	0.2745	0.0287	0.8568	0.0187	0.0317	0.0305	0.0335
0.0	0.0	0.0	15397.4249	5909.2485	NaN	NaN	0.2773	0.0287	0.8569	0.0188	0.0316	0.0305	0.0336
0.0	0.0	0.0	15742.4249	4812.2485	NaN	NaN	0.2341	0.0287	0.8569	0.0189	0.0316	0.0304	0.0336
0.0	0.0	0.0	19417.4249	8334.2485	NaN	NaN	0.3003	0.0287	0.8568	0.0188	0.0319	0.0301	0.0336
0.0	0.0	0.0	18622.4249	5291.2485	NaN	NaN	0.2213	0.0289	0.856	0.0188	0.032	0.0304	0.0338
0.0	0.0	0.0	15163.4249	7303.2485	NaN	NaN	0.3251	0.0292	0.8546	0.019	0.0323	0.0307	0.0341
0.0	0.0	0.0	17909.4249	6939.2485	NaN	NaN	0.2793	0.0296	0.8533	0.0192	0.0327	0.031	0.0341
0.0	0.0	0.0	12798.4249	6979.2485	NaN	NaN	0.3529	0.0299	0.8522	0.0192	0.0332	0.0311	0.0344
0.0	0.0	0.0	16021.4249	6796.2485	NaN	NaN	0.2979	0.0302	0.8506	0.0193	0.0336	0.0315	0.0348
0.0	0.0	0.0	10821.4249	10540.2485	NaN	NaN	0.4934	0.0305	0.8495	0.0193	0.0341	0.0316	0.035
0.0	0.0	0.0	14387.4249	11859.2485	NaN	NaN	0.4518	0.0306	0.8485	0.0194	0.0342	0.0322	0.0352
0.0	0.0	0.0	19026.4249	7297.2485	NaN	NaN	0.2772	0.0309	0.8467	0.0194	0.0347	0.0328	0.0356
0.0	0.0	0.0	18177.4249	7389.2485	NaN	NaN	0.289	0.0312	0.8449	0.0195	0.0352	0.0332	0.036
0.0	0.0	0.0	13941.4249	5695.2485	NaN	NaN	0.29	0.0315	0.843	0.0197	0.0356	0.0338	0.0364
0.0	0.0	0.0	16419.4249	8267.2485	NaN	NaN	0.3349	0.0318	0.8415	0.0198	0.0361	0.0341	0.0367
0.0	0.0	0.0	16535.4249	3579.2485	NaN	NaN	0.1779	0.0321	0.8401	0.0199	0.0364	0.0345	0.0371
0.0	0.0	0.0	18587.4249	6513.2485	NaN	NaN	0.2595	0.0323	0.8396	0.0199	0.0365	0.0346	0.0372
0.0	0.0	0.0	16982.4249	5963.2485	NaN	NaN	0.2599	0.0324	0.8389	0.02	0.0366	0.0348	0.0373
0.0	0.0	0.0	17579.4249	5342.2485	NaN	NaN	0.2331	0.0324	0.8389	0.02	0.0366	0.0347	0.0373
0.0	0.0	0.0	16608.4249	4661.2485	NaN	NaN	0.2191	0.0326	0.838	0.0201	0.0368	0.0349	0.0377
0.0	0.0	0.0	18435.4249	6740.2485	NaN	NaN	0.2677	0.0327	0.8377	0.0202	0.037	0.0348	0.0375
0.0	0.0	0.0	15570.4249	4009.2485	NaN	NaN	0.2048	0.0327	0.8383	0.0202	0.0367	0.0348	0.0374
0.0	0.0	0.0	15752.4249	6807.2485	NaN	NaN	0.3017	0.0325	0.839	0.0202	0.0364	0.0346	0.0372
0.0	0.0	0.0	15123.4249	3953.2485	NaN	NaN	0.2072	0.0324	0.8391	0.0203	0.0361	0.0349	0.0372
0.0	0.0	0.0	14759.4249	8578.2485	NaN	NaN	0.3676	0.0325	0.8388	0.0204	0.0363	0.0349	0.0371
0.0	0.0	0.0	19214.4249	5502.2485	NaN	NaN	0.2226	0.0323	0.8392	0.0205	0.0359	0.035	0.037
0.0	0.0	0.0	16356.4249	12750.2485	NaN	NaN	0.4381	0.0322	0.8402	0.0204	0.0358	0.0347	0.0367
0.0	0.0	0.0	15323.4249	2761.2485	NaN	NaN	0.1527	0.0318	0.8409	0.0204	0.0354	0.0349	0.0366
0.0	0.0	0.0	14523.4249	8251.2485	NaN	NaN	0.3623	0.0317	0.8422	0.0203	0.0352	0.0343	0.0364
0.0	0.0	0.0	17262.4249	9642.2485	NaN	NaN	0.3584	0.0313	0.8432	0.0203	0.0347	0.0343	0.0362
0.0	0.0	0.0	20582.4249	4959.2485	NaN	NaN	0.1942	0.031	0.8446	0.0201	0.0344	0.0338	0.0361
0.0	0.0	0.0	15766.4249	8541.2485	NaN	NaN	0.3514	0.031	0.844	0.0202	0.0345	0.0339	0.0363
0.0	0.0	0.0	17502.4249	9281.2485	NaN	NaN	0.3465	0.0307	0.8448	0.0201	0.0345	0.0335	0.0364
0.0	0.0	0.0	17609.4249	7612.2485	NaN	NaN	0.3018	0.0304	0.8463	0.0199	0.0338	0.0333	0.0364
0.0	0.0	0.0	17002.4249	5802.2485	NaN	NaN	0.2544	0.03	0.847	0.0198	0.0337	0.0328	0.0366
0.0	0.0	0.0	12915.4249	9022.2485	NaN	NaN	0.4113	0.03	0.8465	0.0198	0.0339	0.033	0.0368
0.0	0.0	0.0	17734.4249	8291.2485	NaN	NaN	0.3186	0.0298	0.8462	0.0198	0.034	0.0329	0.0373
0.0	0.0	0.0	18126.4249	7265.2485	NaN	NaN	0.2861	0.0296	0.8465	0.0197	0.0339	0.0327	0.0375
0.0	0.0	0.0	15913.4249	3524.2485	NaN	NaN	0.1813	0.0296	0.8453	0.0197	0.0342	0.0331	0.0381
0.0	0.0	0.0	15800.4249	7382.2485	NaN	NaN	0.3184	0.0298	0.8433	0.0199	0.035	0.0333	0.0386
0.0	0.0	0.0	15268.4249	5478.2485	NaN	NaN	0.2641	0.0298	0.8428	0.0198	0.0352	0.0333	0.0391
0.0	0.0	0.0	12492.4249	6133.2485	NaN	NaN	0.3293	0.0297	0.8433	0.0197	0.0351	0.0329	0.0394
0.0	0.0	0.0	15662.4249	6653.2485	NaN	NaN	0.2981	0.0298	0.8429	0.0197	0.0352	0.0329	0.0396
0.0	0.0	0.0	12191.4249	7276.2485	NaN	NaN	0.3738	0.03	0.8418	0.0197	0.0355	0.0329	0.0401
0.0	0.0	0.0	19170.4249	5061.2485	NaN	NaN	0.2089	0.0301	0.841	0.0198	0.0358	0.033	0.0404
0.0	0.0	0.0	17236.4249	8128.2485	NaN	NaN	0.3205	0.0303	0.8405	0.0197	0.0361	0.0329	0.0405
0.0	0.0	0.0	15649.4249	4705.2485	NaN	NaN	0.2312	0.0304	0.8389	0.0199	0.0363	0.0333	0.0412
0.0	0.0	0.0	12857.4249	6848.2485	NaN	NaN	0.3475	0.0306	0.8387	0.0198	0.0365	0.0331	0.0413
0.0	0.0	0.0	12536.4249	5609.2485	NaN	NaN	0.3091	0.0307	0.8381	0.0198	0.0365	0.0333	0.0417
0.0	0.0	0.0	18552.4249	7638.2485	NaN	NaN	0.2916	0.0307	0.8384	0.0198	0.0365	0.033	0.0416
0.0	0.0	0.0	14296.4249	9357.2485	NaN	NaN	0.3956	0.0309	0.8374	0.0198	0.0368	0.0333	0.0418
0.0	0.0	0.0	14830.4249	7859.2485	NaN	NaN	0.3464	0.0311	0.836	0.0199	0.0372	0.0336	0.0421
0.0	0.0	0.0	17524.4249	13611.2485	NaN	NaN	0.4372	0.0312	0.8362	0.0198	0.0372	0.0335	0.0421
0.0	0.0	0.0	13793.4249	7255.2485	NaN	NaN	0.3447	0.0311	0.8367	0.0196	0.0371	0.0332	0.0422
0.0	0.0	0.0	13683.4249	6205.2485	NaN	NaN	0.312	0.0311	0.8366	0.0195	0.0371	0.0334	0.0423
0.0	0.0	0.0	11873.4249	14276.2485	NaN	NaN	0.5459	0.0315	0.8351	0.0196	0.0377	0.0337	0.0424
0.0	0.0	0.0	14834.4249	6045.2485	NaN	NaN	0.2895	0.0315	0.8351	0.0195	0.0377	0.0339	0.0423
0.0	0.0	0.0	13066.4249	7468.2485	NaN	NaN	0.3637	0.0315	0.8356	0.0194	0.0374	0.034	0.0421
0.0	0.0	0.0	11992.4249	7603.2485	NaN	NaN	0.388	0.0317	0.8345	0.0195	0.0377	0.0345	0.0421
0.0	0.0	0.0	12741.4249	6063.2485	NaN	NaN	0.3224	0.0321	0.8328	0.0196	0.0381	0.0353	0.0422
0.0	0.0	0.0	16201.4249	3595.2485	NaN	NaN	0.1816	0.0328	0.8303	0.0196	0.0385	0.036	0.0429
0.0	0.0	0.0	16980.4249	11886.2485	NaN	NaN	0.4118	0.0334	0.8291	0.0199	0.0389	0.036	0.0427
0.0	0.0	0.0	17718.4249	4749.2485	NaN	NaN	0.2114	0.0334	0.8288	0.0201	0.0389	0.0366	0.0424
0.0	0.0	0.0	15671.4249	6253.2485	NaN	NaN	0.2852	0.0337	0.8275	0.0201	0.0391	0.0369	0.0427
0.0	0.0	0.0	20145.4249	2112.2485	NaN	NaN	0.0949	0.0341	0.8259	0.0203	0.0394	0.0373	0.043
0.0	0.0	0.0	13113.4249	10242.2485	NaN	NaN	0.4385	0.0345	0.8247	0.0204	0.0397	0.0373	0.0433
0.0	0.0	0.0	17038.4249	8719.2485	NaN	NaN	0.3385	0.0344	0.8243	0.0207	0.0395	0.0378	0.0434
0.0	0.0	0.0	17782.4249	8114.2485	NaN	NaN	0.3133	0.0347	0.8229	0.0209	0.0399	0.038	0.0436
0.0	0.0	0.0	15869.4249	7452.2485	NaN	NaN	0.3195	0.0347	0.822	0.0212	0.0398	0.0383	0.0439
0.0	0.0	0.0	17726.4249	5423.2485	NaN	NaN	0.2343	0.0345	0.823	0.0213	0.0396	0.0381	0.0436
0.0	0.0	0.0	12327.4249	6370.2485	NaN	NaN	0.3407	0.0345	0.8233	0.0214	0.0393	0.0381	0.0435
0.0	0.0	0.0	19499.4249	4081.2485	NaN	NaN	0.1731	0.0347	0.822	0.0216	0.0397	0.0381	0.0438
0.0	0.0	0.0	12188.4249	10518.2485	NaN	NaN	0.4632	0.0348	0.8224	0.0216	0.0396	0.038	0.0436
0.0	0.0	0.0	17389.4249	8295.2485	NaN	NaN	0.323	0.0344	0.8237	0.0217	0.0392	0.0376	0.0434
0.0	0.0	0.0	16455.4249	3569.2485	NaN	NaN	0.1782	0.0343	0.8253	0.0216	0.0386	0.0374	0.0428
0.0	0.0	0.0	13603.4249	6238.2485	NaN	NaN	0.3144	0.0342	0.8263	0.0215	0.0383	0.0371	0.0427
0.0	0.0	0.0	16133.4249	3419.2485	NaN	NaN	0.1749	0.034	0.8276	0.0214	0.0378	0.0368	0.0423
0.0	0.0	0.0	15803.4249	7327.2485	NaN	NaN	0.3168	0.034	0.8287	0.0213	0.0376	0.0365	0.0419
0.0	0.0	0.0	15517.4249	4964.2485	NaN	NaN	0.2424	0.0345	0.8269	0.0213	0.0382	0.0368	0.0422
0.0	0.0	0.0	17401.4249	8845.2485	NaN	NaN	0.337	0.0348	0.8268	0.0213	0.0385	0.0365	0.0421
0.0	0.0	0.0	12114.4249	9668.2485	NaN	NaN	0.4439	0.0347	0.8284	0.0211	0.038	0.036	0.0418
0.0	0.0	0.0	14355.4249	4320.2485	NaN	NaN	0.2313	0.0345	0.8299	0.0208	0.0377	0.0356	0.0415
0.0	0.0	0.0	13210.4249	7798.2485	NaN	NaN	0.3712	0.0345	0.8304	0.0207	0.0375	0.0354	0.0416
0.0	0.0	0.0	10687.4249	11244.2485	NaN	NaN	0.5127	0.034	0.8325	0.0205	0.0369	0.0347	0.0414
0.0	0.0	0.0	14676.4249	2822.2485	NaN	NaN	0.1613	0.0334	0.8343	0.0203	0.036	0.0347	0.0414
0.0	0.0	0.0	16473.4249	7325.2485	NaN	NaN	0.3078	0.0337	0.8323	0.0204	0.0369	0.0347	0.0421
0.0	0.0	0.0	13300.4249	10077.2485	NaN	NaN	0.4311	0.0337	0.8315	0.0204	0.0372	0.0347	0.0425
0.0	0.0	0.0	11495.4249	7941.2485	NaN	NaN	0.4086	0.0335	0.8323	0.0203	0.037	0.0343	0.0426
0.0	0.0	0.0	14294.4249	7563.2485	NaN	NaN	0.346	0.0334	0.8322	0.0203	0.0372	0.0339	0.0431
0.0	0.0	0.0	14256.4249	6752.2485	NaN	NaN	0.3214	0.0329	0.8334	0.0201	0.0367	0.0336	0.0432
0.0	0.0	0.0	16184.4249	4294.2485	NaN	NaN	0.2097	0.0323	0.8347	0.02	0.0361	0.0337	0.0432
0.0	0.0	0.0	19078.4249	6929.2485	NaN	NaN	0.2664	0.0324	0.8331	0.0201	0.0365	0.0338	0.0441
0.0	0.0	0.0	18447.4249	5617.2485	NaN	NaN	0.2334	0.032	0.8331	0.0201	0.0365	0.034	0.0443
0.0	0.0	0.0	13556.4249	5568.2485	NaN	NaN	0.2912	0.0322	0.8321	0.02	0.0366	0.0345	0.0447
0.0	0.0	0.0	15019.4249	6665.2485	NaN	NaN	0.3074	0.0326	0.829	0.0202	0.0377	0.035	0.0456
0.0	0.0	0.0	13731.4249	5491.2485	NaN	NaN	0.2857	0.0328	0.8277	0.0203	0.038	0.0353	0.0459
0.0	0.0	0.0	12085.4249	6825.2485	NaN	NaN	0.3609	0.0326	0.8276	0.0203	0.038	0.0355	0.046
0.0	0.0	0.0	18873.4249	5223.2485	NaN	NaN	0.2168	0.0327	0.8263	0.0205	0.0383	0.036	0.0463
0.0	0.0	0.0	11994.4249	2968.2485	NaN	NaN	0.1984	0.0325	0.8259	0.0205	0.0381	0.0365	0.0464
0.0	0.0	0.0	18494.4249	5978.2485	NaN	NaN	0.2443	0.0326	0.8255	0.0206	0.0382	0.0368	0.0463
0.0	0.0	0.0	14313.4249	6486.2485	NaN	NaN	0.3118	0.0328	0.8242	0.0207	0.0385	0.0372	0.0465
0.0	0.0	0.0	19131.4249	3516.2485	NaN	NaN	0.1553	0.0327	0.8239	0.0209	0.0384	0.0375	0.0465
0.0	0.0	0.0	12930.4249	6396.2485	NaN	NaN	0.331	0.0331	0.8218	0.021	0.0391	0.0383	0.0468
0.0	0.0	0.0	21596.4249	7598.2485	NaN	NaN	0.2603	0.0337	0.8184	0.0215	0.0403	0.0387	0.0473
0.0	0.0	0.0	9102.4249	8738.2485	NaN	NaN	0.4898	0.0338	0.8188	0.0214	0.0403	0.0387	0.047
0.0	0.0	0.0	12691.4249	3633.2485	NaN	NaN	0.2226	0.0336	0.8188	0.0214	0.0399	0.0388	0.0474
0.0	0.0	0.0	18056.4249	6275.2485	NaN	NaN	0.2579	0.0338	0.8179	0.0216	0.0402	0.039	0.0475
0.0	0.0	0.0	13769.4249	6067.2485	NaN	NaN	0.3059	0.0338	0.817	0.0218	0.0403	0.0391	0.0479
0.0	0.0	0.0	14976.4249	10804.2485	NaN	NaN	0.4191	0.034	0.8149	0.022	0.0408	0.0397	0.0485
0.0	0.0	0.0	18291.4249	9134.2485	NaN	NaN	0.3331	0.0344	0.8126	0.0224	0.0417	0.04	0.049
0.0	0.0	0.0	15977.4249	5788.2485	NaN	NaN	0.2659	0.035	0.8095	0.0225	0.0424	0.0407	0.0498
0.0	0.0	0.0	16618.4249	7132.2485	NaN	NaN	0.3003	0.0356	0.8063	0.0228	0.0434	0.0415	0.0504
0.0	0.0	0.0	13708.4249	7050.2485	NaN	NaN	0.3396	0.0364	0.8027	0.0231	0.0446	0.0421	0.0511
0.0	0.0	0.0	18377.4249	5673.2485	NaN	NaN	0.2359	0.0371	0.8008	0.0233	0.045	0.0421	0.0517
0.0	0.0	0.0	15600.4249	4428.2485	NaN	NaN	0.2211	0.0378	0.7975	0.0236	0.0455	0.0432	0.0525
0.0	0.0	0.0	13398.4249	8553.2485	NaN	NaN	0.3896	0.0381	0.7955	0.0241	0.0463	0.0435	0.0526
0.0	0.0	0.0	14425.4249	6618.2485	NaN	NaN	0.3145	0.0386	0.7937	0.0243	0.0468	0.044	0.0528
0.0	0.0	0.0	16022.4249	5175.2485	NaN	NaN	0.2441	0.0386	0.7934	0.0245	0.0467	0.044	0.0529
0.0	0.0	0.0	16891.4249	6258.2485	NaN	NaN	0.2703	0.0386	0.7929	0.0246	0.0466	0.0445	0.0528
0.0	0.0	0.0	14064.4249	7116.2485	NaN	NaN	0.336	0.0386	0.7924	0.0248	0.0467	0.0448	0.0528
0.0	0.0	0.0	16293.4249	6352.2485	NaN	NaN	0.2805	0.0384	0.7932	0.0247	0.0465	0.0447	0.0525
0.0	0.0	0.0	12487.4249	8846.2485	NaN	NaN	0.4147	0.0381	0.7938	0.0244	0.0463	0.0451	0.0524
0.0	0.0	0.0	19567.4249	4736.2485	NaN	NaN	0.1949	0.0379	0.7941	0.0243	0.0464	0.045	0.0522
0.0	0.0	0.0	11600.4249	9716.2485	NaN	NaN	0.4558	0.0382	0.7957	0.024	0.0458	0.0449	0.0515
0.0	0.0	0.0	10845.4249	6860.2485	NaN	NaN	0.3875	0.038	0.7983	0.0237	0.045	0.0442	0.0507
0.0	0.0	0.0	10180.4249	8782.2485	NaN	NaN	0.4631	0.0382	0.8001	0.0234	0.0444	0.044	0.0499
0.0	0.0	0.0	9431.4249	8518.2485	NaN	NaN	0.4746	0.0383	0.8002	0.0232	0.0448	0.0441	0.0494
0.0	0.0	0.0	12067.4249	6571.2485	NaN	NaN	0.3526	0.0385	0.8018	0.0229	0.0447	0.0437	0.0484
0.0	0.0	0.0	9529.4249	5187.2485	NaN	NaN	0.3525	0.0387	0.8047	0.0226	0.0439	0.0428	0.0472
0.0	0.0	0.0	10482.4249	2642.2485	NaN	NaN	0.2013	0.0391	0.8052	0.0226	0.044	0.0427	0.0464
0.0	0.0	0.0	9165.4249	2770.2485	NaN	NaN	0.2321	0.04	0.8059	0.0225	0.0437	0.0426	0.0454
0.0	0.0	0.0	11631.4249	6424.2485	NaN	NaN	0.3558	0.0405	0.8061	0.0224	0.044	0.0423	0.0447
0.0	0.0	0.0	13308.4249	2773.2485	NaN	NaN	0.1724	0.0408	0.8085	0.0222	0.0429	0.0416	0.0441
0.0	0.0	0.0	10306.4249	5768.2485	NaN	NaN	0.3588	0.0396	0.8109	0.022	0.0425	0.041	0.044
0.0	0.0	0.0	11131.4249	7034.2485	NaN	NaN	0.3872	0.0376	0.8129	0.0219	0.0427	0.0406	0.0442
0.0	0.0	0.0	10533.4249	7452.2485	NaN	NaN	0.4143	0.0364	0.8163	0.0217	0.0423	0.0395	0.0437
0.0	0.0	0.0	9963.4249	5191.2485	NaN	NaN	0.3426	0.0357	0.82	0.0215	0.0412	0.0387	0.043
0.0	0.0	0.0	10663.4249	4969.2485	NaN	NaN	0.3179	0.0348	0.8212	0.0217	0.0412	0.0381	0.043
0.0	0.0	0.0	6350.4249	9770.2485	NaN	NaN	0.6061	0.034	0.8237	0.0218	0.0409	0.0372	0.0425
0.0	0.0	0.0	7328.4249	5412.2485	NaN	NaN	0.4248	0.033	0.8287	0.0216	0.0394	0.0359	0.0414
0.0	0.0	0.0	11647.4249	5997.2485	NaN	NaN	0.3399	0.0325	0.8305	0.0217	0.0392	0.0352	0.0408
0.0	0.0	0.0	9891.4249	4867.2485	NaN	NaN	0.3298	0.0323	0.8306	0.022	0.0395	0.035	0.0406
0.0	0.0	0.0	8846.4249	6557.2485	NaN	NaN	0.4257	0.032	0.8309	0.0222	0.04	0.0346	0.0402
0.0	0.0	0.0	10966.4249	8958.2485	NaN	NaN	0.4496	0.032	0.8314	0.0222	0.04	0.0343	0.0401
0.0	0.0	0.0	9891.4249	5409.2485	NaN	NaN	0.3535	0.0318	0.8323	0.0223	0.0398	0.0339	0.04
0.0	0.0	0.0	8117.4249	8873.2485	NaN	NaN	0.5222	0.0317	0.8329	0.0223	0.0396	0.0337	0.0398
0.0	0.0	0.0	8865.4249	6924.2485	NaN	NaN	0.4385	0.0317	0.832	0.0226	0.0399	0.0336	0.0402
0.0	0.0	0.0	9304.4249	5784.2485	NaN	NaN	0.3834	0.0317	0.8324	0.0226	0.0397	0.0333	0.0404
0.0	0.0	0.0	9068.4249	3673.2485	NaN	NaN	0.2883	0.0316	0.8331	0.0225	0.039	0.0332	0.0405
0.0	0.0	0.0	12212.4249	3417.2485	NaN	NaN	0.2186	0.0317	0.8321	0.0227	0.0392	0.0332	0.041
0.0	0.0	0.0	8429.4249	8320.2485	NaN	NaN	0.4967	0.0324	0.8299	0.0228	0.0399	0.0335	0.0415
0.0	0.0	0.0	6951.4249	8027.2485	NaN	NaN	0.5359	0.0331	0.8283	0.0228	0.0403	0.0336	0.0419
0.0	0.0	0.0	5757.4249	9731.2485	NaN	NaN	0.6283	0.0333	0.8287	0.0224	0.04	0.0337	0.0419
0.0	0.0	0.0	9986.4249	6015.2485	NaN	NaN	0.3759	0.0336	0.8282	0.0221	0.0397	0.0342	0.0421
0.0	0.0	0.0	10275.4249	6390.2485	NaN	NaN	0.3834	0.0343	0.8271	0.0217	0.0397	0.0349	0.0423
0.0	0.0	0.0	7595.4249	5688.2485	NaN	NaN	0.4282	0.0345	0.8277	0.0214	0.039	0.0352	0.0421
0.0	0.0	0.0	9656.4249	6396.2485	NaN	NaN	0.3985	0.0349	0.8269	0.0213	0.0389	0.0356	0.0425
0.0	0.0	0.0	9852.4249	4459.2485	NaN	NaN	0.3116	0.0357	0.8243	0.0212	0.039	0.0365	0.0433
0.0	0.0	0.0	9289.4249	5967.2485	NaN	NaN	0.3911	0.0367	0.8205	0.0212	0.0397	0.0375	0.0444
0.0	0.0	0.0	10811.4249	8419.2485	NaN	NaN	0.4378	0.0375	0.8171	0.0213	0.0403	0.0383	0.0455
0.0	0.0	0.0	10286.4249	8343.2485	NaN	NaN	0.4478	0.0383	0.8151	0.0213	0.0406	0.0386	0.0462
0.0	0.0	0.0	10684.4249	5915.2485	NaN	NaN	0.3563	0.0391	0.8145	0.0212	0.04	0.0389	0.0463
0.0	0.0	0.0	12756.4249	9391.2485	NaN	NaN	0.424	0.041	0.8102	0.0214	0.0409	0.0396	0.0468
0.0	0.0	0.0	11827.4249	6034.2485	NaN	NaN	0.3378	0.0444	0.8035	0.0217	0.042	0.0408	0.0475
0.0	0.0	0.0	9867.4249	3718.2485	NaN	NaN	0.2737	0.0495	0.7953	0.022	0.0425	0.0419	0.0489
0.0	0.0	0.0	13296.4249	6168.2485	NaN	NaN	0.3169	0.0514	0.7909	0.0222	0.0429	0.0425	0.0501
0.0	0.0	0.0	11868.4249	2816.2485	NaN	NaN	0.1918	0.0523	0.7881	0.0223	0.0432	0.0429	0.0513
0.0	0.0	0.0	8684.4249	6632.2485	NaN	NaN	0.433	0.0517	0.7881	0.0222	0.0429	0.0428	0.0524
0.0	0.0	0.0	10184.4249	5650.2485	NaN	NaN	0.3568	0.0491	0.7902	0.0223	0.0426	0.0428	0.0531
0.0	0.0	0.0	11801.4249	7341.2485	NaN	NaN	0.3835	0.0474	0.7921	0.0223	0.043	0.0424	0.0528
0.0	0.0	0.0	11791.4249	4557.2485	NaN	NaN	0.2788	0.0488	0.7915	0.0222	0.0429	0.0422	0.0524
0.0	0.0	0.0	9901.4249	6066.2485	NaN	NaN	0.3799	0.0495	0.7911	0.022	0.0429	0.0419	0.0526
0.0	0.0	0.0	10427.4249	7074.2485	NaN	NaN	0.4042	0.0482	0.7928	0.0221	0.0427	0.0418	0.0524
0.0	0.0	0.0	9624.4249	6326.2485	NaN	NaN	0.3966	0.049	0.7923	0.0221	0.0429	0.0416	0.0521
0.0	0.0	0.0	12962.4249	6355.2485	NaN	NaN	0.329	0.0493	0.7934	0.0218	0.0429	0.041	0.0516
0.0	0.0	0.0	11619.4249	1360.2485	NaN	NaN	0.1048	0.0487	0.796	0.0215	0.0419	0.0403	0.0516
0.0	0.0	0.0	10127.4249	6717.2485	NaN	NaN	0.3988	0.0459	0.8017	0.0213	0.0409	0.039	0.0512
0.0	0.0	0.0	8497.4249	8513.2485	NaN	NaN	0.5005	0.044	0.8066	0.0213	0.0402	0.038	0.05
0.0	0.0	0.0	8439.4249	8878.2485	NaN	NaN	0.5127	0.0439	0.8085	0.0211	0.0403	0.0372	0.0491
0.0	0.0	0.0	10536.4249	6151.2485	NaN	NaN	0.3686	0.0445	0.8095	0.0208	0.0396	0.037	0.0486
0.0	0.0	0.0	11132.4249	4330.2485	NaN	NaN	0.28	0.0434	0.8123	0.0208	0.0389	0.0363	0.0483
0.0	0.0	0.0	10601.4249	5796.2485	NaN	NaN	0.3535	0.0421	0.8152	0.0208	0.0385	0.0358	0.0477
0.0	0.0	0.0	9954.4249	4927.2485	NaN	NaN	0.3311	0.0417	0.8162	0.0207	0.0382	0.0355	0.0477
0.0	0.0	0.0	8895.4249	5040.2485	NaN	NaN	0.3617	0.0406	0.8178	0.0207	0.0377	0.0352	0.048
0.0	0.0	0.0	8036.4249	6120.2485	NaN	NaN	0.4323	0.0388	0.8209	0.0208	0.0369	0.0346	0.048
0.0	0.0	0.0	9347.4249	6995.2485	NaN	NaN	0.428	0.0369	0.8244	0.0208	0.0361	0.0339	0.0479
0.0	0.0	0.0	10659.4249	7781.2485	NaN	NaN	0.422	0.0359	0.8266	0.0209	0.0357	0.0334	0.0476
0.0	0.0	0.0	10039.4249	6661.2485	NaN	NaN	0.3989	0.0354	0.8273	0.0211	0.0354	0.0333	0.0475
0.0	0.0	0.0	8627.4249	10613.2485	NaN	NaN	0.5516	0.0351	0.8277	0.0213	0.0352	0.0333	0.0474
0.0	0.0	0.0	10250.4249	7183.2485	NaN	NaN	0.412	0.0354	0.8268	0.0215	0.0355	0.0337	0.0471
0.0	0.0	0.0	11085.4249	3854.2485	NaN	NaN	0.258	0.0366	0.8251	0.0214	0.0359	0.0342	0.0468
0.0	0.0	0.0	9101.4249	7700.2485	NaN	NaN	0.4583	0.0369	0.8248	0.0215	0.0358	0.0345	0.0465
0.0	0.0	0.0	9688.4249	5073.2485	NaN	NaN	0.3437	0.037	0.8243	0.0215	0.0358	0.0348	0.0465
0.0	0.0	0.0	11591.4249	6295.2485	NaN	NaN	0.352	0.0371	0.8231	0.0217	0.0361	0.0352	0.0468
0.0	0.0	0.0	9395.4249	6848.2485	NaN	NaN	0.4216	0.0375	0.8215	0.0218	0.0363	0.0356	0.0473
0.0	0.0	0.0	9486.4249	6840.2485	NaN	NaN	0.419	0.0372	0.8221	0.0218	0.0362	0.0356	0.0471
0.0	0.0	0.0	11773.4249	2157.2485	NaN	NaN	0.1549	0.0378	0.8205	0.0219	0.0363	0.036	0.0475
0.0	0.0	0.0	10062.4249	8641.2485	NaN	NaN	0.462	0.0382	0.8181	0.0223	0.0369	0.0364	0.0481
0.0	0.0	0.0	9286.4249	5048.2485	NaN	NaN	0.3522	0.0387	0.8189	0.0222	0.0369	0.0365	0.0468
0.0	0.0	0.0	8669.4249	5867.2485	NaN	NaN	0.4036	0.0401	0.8164	0.0221	0.0375	0.0371	0.0468
0.0	0.0	0.0	12626.4249	6521.2485	NaN	NaN	0.3406	0.0406	0.814	0.0224	0.038	0.0378	0.0472
0.0	0.0	0.0	6361.4249	6972.2485	NaN	NaN	0.5229	0.0416	0.814	0.0222	0.0381	0.0378	0.0463
0.0	0.0	0.0	7047.4249	6204.2485	NaN	NaN	0.4682	0.0419	0.8136	0.0221	0.0381	0.0378	0.0464
0.0	0.0	0.0	10143.4249	5266.2485	NaN	NaN	0.3417	0.0421	0.8109	0.0222	0.0383	0.0385	0.0479
0.0	0.0	0.0	7590.4249	7304.2485	NaN	NaN	0.4904	0.0412	0.8122	0.0224	0.0378	0.0381	0.0483
0.0	0.0	0.0	6636.4249	5930.2485	NaN	NaN	0.4719	0.0418	0.812	0.0221	0.0379	0.0377	0.0486
0.0	0.0	0.0	9947.4249	6333.2485	NaN	NaN	0.389	0.0416	0.8114	0.0221	0.0374	0.0375	0.05
0.0	0.0	0.0	9918.4249	7736.2485	NaN	NaN	0.4382	0.041	0.8118	0.0223	0.037	0.0372	0.0507
0.0	0.0	0.0	6970.4249	14454.2485	NaN	NaN	0.6747	0.0418	0.8104	0.0222	0.0376	0.0373	0.0507
0.0	0.0	0.0	10076.4249	5326.2485	NaN	NaN	0.3458	0.043	0.81	0.022	0.0376	0.0373	0.0501
0.0	0.0	0.0	9780.4249	6889.2485	NaN	NaN	0.4133	0.0434	0.8085	0.0221	0.0378	0.0374	0.0509
0.0	0.0	0.0	9211.4249	6379.2485	NaN	NaN	0.4092	0.0441	0.8084	0.0219	0.0378	0.0373	0.0506
0.0	0.0	0.0	11284.4249	3145.2485	NaN	NaN	0.218	0.0441	0.8092	0.0218	0.0375	0.0367	0.0507
0.0	0.0	0.0	7159.4249	6054.2485	NaN	NaN	0.4582	0.0439	0.8093	0.0217	0.0372	0.0365	0.0514
0.0	0.0	0.0	12022.4249	3854.2485	NaN	NaN	0.2428	0.0425	0.8117	0.0218	0.0365	0.0356	0.0519
0.0	0.0	0.0	9933.4249	5864.2485	NaN	NaN	0.3712	0.0419	0.8128	0.0217	0.0361	0.0351	0.0525
0.0	0.0	0.0	10731.4249	4617.2485	NaN	NaN	0.3008	0.0409	0.8124	0.0219	0.0359	0.0349	0.0541
0.0	0.0	0.0	12226.4249	6152.2485	NaN	NaN	0.3347	0.0397	0.8141	0.0219	0.0355	0.0344	0.0544
0.0	0.0	0.0	11286.4249	7607.2485	NaN	NaN	0.4026	0.0392	0.8151	0.0219	0.0357	0.034	0.054
0.0	0.0	0.0	11016.4249	5516.2485	NaN	NaN	0.3337	0.04	0.8134	0.0219	0.0364	0.0345	0.0539
0.0	0.0	0.0	5134.4249	10588.2485	NaN	NaN	0.6734	0.04	0.8145	0.0218	0.0364	0.0344	0.0529
0.0	0.0	0.0	5427.4249	9246.2485	NaN	NaN	0.6301	0.0404	0.8144	0.0218	0.0366	0.0345	0.0523
0.0	0.0	0.0	10207.4249	5288.2485	NaN	NaN	0.3413	0.0413	0.8138	0.0216	0.0371	0.0346	0.0516
0.0	0.0	0.0	8332.4249	5287.2485	NaN	NaN	0.3882	0.0419	0.8128	0.0214	0.0371	0.0346	0.0522
0.0	0.0	0.0	9836.4249	6179.2485	NaN	NaN	0.3858	0.0406	0.8131	0.0215	0.0363	0.0343	0.0542
0.0	0.0	0.0	12673.4249	4461.2485	NaN	NaN	0.2604	0.0386	0.8147	0.0218	0.0357	0.0336	0.0555
0.0	0.0	0.0	7781.4249	8053.2485	NaN	NaN	0.5086	0.0387	0.8138	0.0217	0.036	0.0336	0.0562
0.0	0.0	0.0	11519.4249	6607.2485	NaN	NaN	0.3645	0.0386	0.8142	0.0215	0.036	0.0331	0.0565
0.0	0.0	0.0	7491.4249	4955.2485	NaN	NaN	0.3981	0.0385	0.8137	0.0215	0.0355	0.0332	0.0576
0.0	0.0	0.0	11509.4249	8357.2485	NaN	NaN	0.4207	0.0372	0.8148	0.0219	0.0353	0.0326	0.0581
0.0	0.0	0.0	13427.4249	8831.2485	NaN	NaN	0.3968	0.0375	0.8147	0.0217	0.036	0.0329	0.0572
0.0	0.0	0.0	11039.4249	5388.2485	NaN	NaN	0.328	0.0378	0.8136	0.0216	0.0363	0.033	0.0576
0.0	0.0	0.0	10287.4249	4596.2485	NaN	NaN	0.3088	0.0373	0.8132	0.0217	0.0362	0.0334	0.0582
0.0	0.0	0.0	7148.4249	13013.2485	NaN	NaN	0.6454	0.0355	0.8163	0.022	0.0362	0.0328	0.0572
0.0	0.0	0.0	9250.4249	5862.2485	NaN	NaN	0.3879	0.0355	0.8167	0.0218	0.0368	0.0332	0.056
0.0	0.0	0.0	9634.4249	6642.2485	NaN	NaN	0.4081	0.0364	0.8141	0.0217	0.0378	0.034	0.056
0.0	0.0	0.0	9295.4249	5618.2485	NaN	NaN	0.3767	0.0359	0.8139	0.022	0.038	0.0344	0.0558
0.0	0.0	0.0	10765.4249	8659.2485	NaN	NaN	0.4458	0.0357	0.8146	0.0221	0.0383	0.0342	0.0551
0.0	0.0	0.0	12099.4249	4154.2485	NaN	NaN	0.2556	0.0357	0.8151	0.0218	0.0384	0.0344	0.0545
0.0	0.0	0.0	9890.4249	7977.2485	NaN	NaN	0.4465	0.036	0.8133	0.0221	0.0392	0.0348	0.0546
0.0	0.0	0.0	6007.4249	9721.2485	NaN	NaN	0.6181	0.0358	0.8137	0.0222	0.0393	0.0349	0.0542
0.0	0.0	0.0	6508.4249	5357.2485	NaN	NaN	0.4515	0.0356	0.8148	0.0222	0.0392	0.0346	0.0537
0.0	0.0	0.0	8963.4249	5538.2485	NaN	NaN	0.3819	0.0354	0.8154	0.0221	0.0391	0.0345	0.0535
0.0	0.0	0.0	11345.4249	6721.2485	NaN	NaN	0.372	0.0351	0.8161	0.0222	0.0391	0.0341	0.0534
0.0	0.0	0.0	7751.4249	5104.2485	NaN	NaN	0.397	0.0348	0.8176	0.0221	0.0386	0.034	0.0529
0.0	0.0	0.0	10129.4249	8009.2485	NaN	NaN	0.4416	0.0347	0.8164	0.0224	0.0391	0.034	0.0534
0.0	0.0	0.0	11709.4249	8302.2485	NaN	NaN	0.4149	0.0344	0.8179	0.0224	0.0389	0.0336	0.0527
0.0	0.0	0.0	10092.4249	4650.2485	NaN	NaN	0.3154	0.0339	0.8209	0.0222	0.0382	0.033	0.0518
0.0	0.0	0.0	9666.4249	5790.2485	NaN	NaN	0.3746	0.0341	0.8203	0.0223	0.0384	0.0332	0.0518
0.0	0.0	0.0	9800.4249	7395.2485	NaN	NaN	0.4301	0.0337	0.8207	0.0227	0.0385	0.0328	0.0516
0.0	0.0	0.0	7898.4249	6146.2485	NaN	NaN	0.4376	0.0331	0.8233	0.0227	0.0379	0.0324	0.0506
0.0	0.0	0.0	10978.4249	6779.2485	NaN	NaN	0.3818	0.033	0.8235	0.0228	0.0378	0.0325	0.0505
0.0	0.0	0.0	10913.4249	4306.2485	NaN	NaN	0.2829	0.0327	0.8239	0.0231	0.0378	0.0325	0.0501
0.0	0.0	0.0	5098.4249	6863.2485	NaN	NaN	0.5738	0.0328	0.824	0.0231	0.0378	0.0326	0.0497
0.0	0.0	0.0	12161.4249	8112.2485	NaN	NaN	0.4001	0.0328	0.8225	0.0235	0.0382	0.0329	0.05
0.0	0.0	0.0	12370.4249	7663.2485	NaN	NaN	0.3825	0.0331	0.8204	0.0239	0.0388	0.0334	0.0504
0.0	0.0	0.0	10701.4249	8580.2485	NaN	NaN	0.445	0.0332	0.819	0.0243	0.0392	0.0339	0.0504
0.0	0.0	0.0	11719.4249	6723.2485	NaN	NaN	0.3645	0.0337	0.8157	0.0247	0.0402	0.0348	0.0509
0.0	0.0	0.0	7133.4249	7870.2485	NaN	NaN	0.5246	0.0344	0.8121	0.0251	0.0412	0.0356	0.0517
0.0	0.0	0.0	8064.4249	9667.2485	NaN	NaN	0.5452	0.0347	0.8115	0.0252	0.0412	0.0357	0.0518
0.0	0.0	0.0	10104.4249	10473.2485	NaN	NaN	0.509	0.0354	0.8084	0.0255	0.0416	0.0365	0.0527
0.0	0.0	0.0	12200.4249	10204.2485	NaN	NaN	0.4555	0.0362	0.8031	0.0262	0.0428	0.0376	0.0541
0.0	0.0	0.0	7872.4249	11110.2485	NaN	NaN	0.5853	0.0371	0.7988	0.0267	0.0437	0.0388	0.0549
0.0	0.0	0.0	8620.4249	7016.2485	NaN	NaN	0.4487	0.0379	0.7938	0.0273	0.0449	0.0399	0.0562
0.0	0.0	0.0	10273.4249	8012.2485	NaN	NaN	0.4382	0.0389	0.7886	0.0275	0.0466	0.0408	0.0575
0.0	0.0	0.0	4807.4249	6515.2485	NaN	NaN	0.5754	0.0395	0.7848	0.0277	0.0477	0.0418	0.0584
0.0	0.0	0.0	7494.4249	9702.2485	NaN	NaN	0.5642	0.0401	0.7805	0.0279	0.0489	0.0427	0.0598
0.0	0.0	0.0	9514.4249	9407.2485	NaN	NaN	0.4972	0.0408	0.777	0.0282	0.0502	0.0434	0.0604
0.0	0.0	0.0	10168.4249	9542.2485	NaN	NaN	0.4841	0.0417	0.7712	0.0285	0.0521	0.0444	0.0621
0.0	0.0	0.0	11352.4249	10231.2485	NaN	NaN	0.474	0.042	0.769	0.0287	0.0528	0.045	0.0625
0.0	0.0	0.0	9570.4249	7634.2485	NaN	NaN	0.4437	0.0422	0.7684	0.0288	0.0531	0.045	0.0625
0.0	0.0	0.0	10659.4249	5620.2485	NaN	NaN	0.3452	0.0425	0.7665	0.029	0.0537	0.0452	0.0631
0.0	0.0	0.0	6631.4249	10384.2485	NaN	NaN	0.6103	0.0427	0.7645	0.0292	0.0545	0.0454	0.0638
0.0	0.0	0.0	5268.4249	8887.2485	NaN	NaN	0.6278	0.0425	0.7665	0.0291	0.0542	0.0448	0.0629
0.0	0.0	0.0	6297.4249	10874.2485	NaN	NaN	0.6333	0.0425	0.7652	0.0291	0.0546	0.0446	0.0641
0.0	0.0	0.0	5379.4249	7958.2485	NaN	NaN	0.5967	0.0422	0.7666	0.0291	0.0542	0.044	0.0638
0.0	0.0	0.0	4958.4249	9447.2485	NaN	NaN	0.6558	0.0419	0.7673	0.0289	0.0539	0.0436	0.0644
0.0	0.0	0.0	8583.4249	7375.2485	NaN	NaN	0.4621	0.0413	0.7705	0.0287	0.0524	0.0427	0.0644
0.0	0.0	0.0	8355.4249	9009.2485	NaN	NaN	0.5188	0.0409	0.7711	0.0287	0.0518	0.0421	0.0654
0.0	0.0	0.0	6662.4249	6000.2485	NaN	NaN	0.4739	0.0401	0.7742	0.0285	0.0506	0.0414	0.0652
0.0	0.0	0.0	9433.4249	9352.2485	NaN	NaN	0.4978	0.0395	0.7745	0.0282	0.0504	0.0407	0.0666
0.0	0.0	0.0	9428.4249	8083.2485	NaN	NaN	0.4616	0.0388	0.7777	0.0279	0.0493	0.0396	0.0666
0.0	0.0	0.0	8428.4249	8695.2485	NaN	NaN	0.5078	0.0382	0.7792	0.0276	0.0487	0.0387	0.0677
0.0	0.0	0.0	5202.4249	9197.2485	NaN	NaN	0.6387	0.0377	0.7796	0.0273	0.0482	0.0384	0.0689
0.0	0.0	0.0	8945.4249	9928.2485	NaN	NaN	0.526	0.0371	0.7811	0.0271	0.0473	0.0377	0.0698
0.0	0.0	0.0	9749.4249	8348.2485	NaN	NaN	0.4613	0.0365	0.7827	0.0269	0.0463	0.0373	0.0703
0.0	0.0	0.0	10090.4249	7770.2485	NaN	NaN	0.435	0.0362	0.7821	0.0269	0.0463	0.0372	0.0713
0.0	0.0	0.0	10013.4249	9009.2485	NaN	NaN	0.4736	0.0359	0.782	0.0269	0.0463	0.0372	0.0717
0.0	0.0	0.0	9257.4249	9643.2485	NaN	NaN	0.5102	0.0355	0.7828	0.0268	0.046	0.037	0.0719
0.0	0.0	0.0	11085.4249	7261.2485	NaN	NaN	0.3958	0.0352	0.7833	0.0267	0.0458	0.037	0.072
0.0	0.0	0.0	10088.4249	9772.2485	NaN	NaN	0.492	0.0351	0.7839	0.0266	0.0457	0.0369	0.0718
0.0	0.0	0.0	9945.4249	7077.2485	NaN	NaN	0.4158	0.0346	0.7865	0.0266	0.0452	0.0365	0.0706
0.0	0.0	0.0	7459.4249	6300.2485	NaN	NaN	0.4579	0.0344	0.7883	0.0263	0.045	0.0362	0.0698
0.0	0.0	0.0	7177.4249	5649.2485	NaN	NaN	0.4404	0.0342	0.7894	0.0264	0.0449	0.0361	0.069
0.0	0.0	0.0	8050.4249	5337.2485	NaN	NaN	0.3987	0.0338	0.7922	0.0262	0.0444	0.0357	0.0677
0.0	0.0	0.0	11439.4249	5703.2485	NaN	NaN	0.3327	0.0336	0.7941	0.0261	0.0443	0.0354	0.0665
0.0	0.0	0.0	10927.4249	3913.2485	NaN	NaN	0.2637	0.0338	0.7938	0.0261	0.0448	0.0356	0.0658
0.0	0.0	0.0	9158.4249	9492.2485	NaN	NaN	0.5089	0.0337	0.7949	0.0261	0.0453	0.0353	0.0647
0.0	0.0	0.0	10311.4249	7716.2485	NaN	NaN	0.428	0.0338	0.7965	0.026	0.0452	0.0352	0.0633
0.0	0.0	0.0	11994.4249	6819.2485	NaN	NaN	0.3625	0.0337	0.7982	0.0259	0.0452	0.0349	0.0622
0.0	0.0	0.0	7079.4249	9197.2485	NaN	NaN	0.5651	0.0335	0.8007	0.0257	0.0448	0.0345	0.0608
0.0	0.0	0.0	8580.4249	6456.2485	NaN	NaN	0.4294	0.033	0.804	0.0255	0.0442	0.0339	0.0593
0.0	0.0	0.0	11055.4249	5480.2485	NaN	NaN	0.3314	0.0327	0.8079	0.0251	0.0433	0.0335	0.0576
0.0	0.0	0.0	8361.4249	9682.2485	NaN	NaN	0.5366	0.0326	0.8103	0.025	0.0427	0.0333	0.0562
0.0	0.0	0.0	13685.4249	9133.2485	NaN	NaN	0.4003	0.0329	0.8106	0.0252	0.0429	0.0333	0.0551
0.0	0.0	0.0	9644.4249	10336.2485	NaN	NaN	0.5173	0.0335	0.8104	0.0255	0.0433	0.0335	0.0538
0.0	0.0	0.0	12603.4249	6740.2485	NaN	NaN	0.3484	0.0337	0.8117	0.0256	0.0433	0.0332	0.0525
0.0	0.0	0.0	11200.4249	6859.2485	NaN	NaN	0.3798	0.034	0.8137	0.0255	0.0428	0.0333	0.0506
0.0	0.0	0.0	8279.4249	6522.2485	NaN	NaN	0.4406	0.0345	0.8137	0.0258	0.0434	0.0331	0.0495
0.0	0.0	0.0	4861.4249	10040.2485	NaN	NaN	0.6738	0.0354	0.813	0.0258	0.0436	0.0338	0.0484
0.0	0.0	0.0	8568.4249	10750.2485	NaN	NaN	0.5565	0.0356	0.8146	0.0256	0.0433	0.0335	0.0474
0.0	0.0	0.0	10520.4249	6763.2485	NaN	NaN	0.3913	0.0362	0.8142	0.0255	0.0433	0.0339	0.0469
0.0	0.0	0.0	10742.4249	7276.2485	NaN	NaN	0.4038	0.0367	0.8135	0.0255	0.0434	0.034	0.0469
0.0	0.0	0.0	9530.4249	8036.2485	NaN	NaN	0.4575	0.0367	0.8156	0.0254	0.0426	0.0335	0.0463
0.0	0.0	0.0	9218.4249	8164.2485	NaN	NaN	0.4697	0.0367	0.8175	0.0253	0.0415	0.0331	0.0459
0.0	0.0	0.0	11190.4249	6355.2485	NaN	NaN	0.3622	0.0362	0.8203	0.0253	0.04	0.0326	0.0457
0.0	0.0	0.0	4691.4249	12383.2485	NaN	NaN	0.7252	0.0354	0.8244	0.025	0.0383	0.0317	0.0452
0.0	0.0	0.0	9391.4249	5846.2485	NaN	NaN	0.3837	0.0346	0.8276	0.0246	0.037	0.031	0.0453
0.0	0.0	0.0	7758.4249	9126.2485	NaN	NaN	0.5405	0.0344	0.8285	0.0242	0.0361	0.0308	0.046
0.0	0.0	0.0	6167.4249	7502.2485	NaN	NaN	0.5488	0.0339	0.8299	0.0239	0.035	0.0303	0.047
0.0	0.0	0.0	11259.4249	6701.2485	NaN	NaN	0.3731	0.0339	0.8299	0.0236	0.0341	0.0302	0.0483
0.0	0.0	0.0	9291.4249	7701.2485	NaN	NaN	0.4532	0.0341	0.8296	0.0235	0.0334	0.0298	0.0495
0.0	0.0	0.0	11010.4249	5619.2485	NaN	NaN	0.3379	0.0342	0.829	0.0234	0.033	0.0297	0.0507
0.0	0.0	0.0	11763.4249	9419.2485	NaN	NaN	0.4447	0.0345	0.8263	0.0237	0.033	0.0298	0.0526
0.0	0.0	0.0	9687.4249	4954.2485	NaN	NaN	0.3384	0.0348	0.8246	0.0239	0.0329	0.0298	0.054
0.0	0.0	0.0	9739.4249	7327.2485	NaN	NaN	0.4293	0.0351	0.8236	0.024	0.0325	0.0296	0.0552
0.0	0.0	0.0	10812.4249	5690.2485	NaN	NaN	0.3448	0.0357	0.8218	0.0243	0.0324	0.0297	0.0561
0.0	0.0	0.0	9885.4249	4403.2485	NaN	NaN	0.3082	0.0363	0.8191	0.0247	0.0325	0.0299	0.0574
0.0	0.0	0.0	9009.4249	5329.2485	NaN	NaN	0.3717	0.0368	0.8183	0.025	0.0324	0.0301	0.0574
0.0	0.0	0.0	11676.4249	5193.2485	NaN	NaN	0.3078	0.0374	0.8157	0.0255	0.0325	0.0304	0.0583
0.0	0.0	0.0	9687.4249	672.2485	NaN	NaN	0.0649	0.0378	0.8161	0.026	0.0322	0.0304	0.0575
0.0	0.0	0.0	6658.4249	7579.2485	NaN	NaN	0.5323	0.0388	0.8125	0.0265	0.0325	0.0303	0.0593
0.0	0.0	0.0	8887.4249	8234.2485	NaN	NaN	0.4809	0.04	0.8093	0.0273	0.033	0.0303	0.0602
0.0	0.0	0.0	9696.4249	9202.2485	NaN	NaN	0.4869	0.0409	0.8072	0.0278	0.0332	0.0301	0.0608
0.0	0.0	0.0	8206.4249	5230.2485	NaN	NaN	0.3893	0.0412	0.8077	0.028	0.0332	0.0302	0.0598
0.0	0.0	0.0	10141.4249	5246.2485	NaN	NaN	0.3409	0.0419	0.8056	0.0283	0.0334	0.0303	0.0606
0.0	0.0	0.0	10752.4249	6217.2485	NaN	NaN	0.3664	0.0416	0.8091	0.0285	0.0329	0.0299	0.058
0.0	0.0	0.0	9630.4249	8954.2485	NaN	NaN	0.4818	0.0413	0.8112	0.0285	0.0327	0.0295	0.0567
0.0	0.0	0.0	9890.4249	8190.2485	NaN	NaN	0.453	0.0402	0.8163	0.0284	0.032	0.0291	0.054
0.0	0.0	0.0	12333.4249	9845.2485	NaN	NaN	0.4439	0.0389	0.8221	0.0283	0.0313	0.0282	0.0512
0.0	0.0	0.0	11981.4249	7415.2485	NaN	NaN	0.3823	0.0375	0.8289	0.028	0.0305	0.0272	0.0479
0.0	0.0	0.0	9415.4249	5352.2485	NaN	NaN	0.3624	0.0366	0.8333	0.0276	0.03	0.0265	0.0459
0.0	0.0	0.0	8605.4249	8881.2485	NaN	NaN	0.5079	0.0357	0.8366	0.0274	0.0298	0.026	0.0445
0.0	0.0	0.0	6998.4249	8117.2485	NaN	NaN	0.537	0.0347	0.8414	0.0268	0.0292	0.0256	0.0423
0.0	0.0	0.0	10965.4249	3609.2485	NaN	NaN	0.2476	0.0333	0.8466	0.0264	0.0285	0.0251	0.04
0.0	0.0	0.0	6257.4249	8910.2485	NaN	NaN	0.5874	0.0331	0.8474	0.026	0.0284	0.0251	0.04
0.0	0.0	0.0	12543.4249	12908.2485	NaN	NaN	0.5072	0.033	0.8463	0.0258	0.0286	0.0253	0.0409
0.0	0.0	0.0	9762.4249	6357.2485	NaN	NaN	0.3944	0.0327	0.8483	0.0254	0.0281	0.0252	0.0403
0.0	0.0	0.0	9735.4249	6950.2485	NaN	NaN	0.4165	0.0327	0.8467	0.0251	0.0283	0.0252	0.0419
0.0	0.0	0.0	10962.4249	3885.2485	NaN	NaN	0.2617	0.0329	0.8449	0.0247	0.0285	0.0255	0.0434
0.0	0.0	0.0	7797.4249	8322.2485	NaN	NaN	0.5163	0.0328	0.8439	0.0242	0.0285	0.0254	0.0451
0.0	0.0	0.0	13288.4249	6902.2485	NaN	NaN	0.3419	0.0324	0.8446	0.0237	0.0284	0.0256	0.0452
0.0	0.0	0.0	11372.4249	6986.2485	NaN	NaN	0.3805	0.0323	0.8448	0.023	0.0284	0.0258	0.0457
0.0	0.0	0.0	15790.4249	7231.2485	NaN	NaN	0.3141	0.0327	0.8404	0.0228	0.0291	0.0265	0.0485
0.0	0.0	0.0	11897.4249	7627.2485	NaN	NaN	0.3906	0.0341	0.8352	0.0222	0.0297	0.0274	0.0513
0.0	0.0	0.0	17292.4249	5103.2485	NaN	NaN	0.2279	0.0351	0.8294	0.0223	0.0305	0.028	0.0548
0.0	0.0	0.0	13823.4249	2851.2485	NaN	NaN	0.171	0.0362	0.8238	0.0222	0.0312	0.0291	0.0576
0.0	0.0	0.0	13705.4249	2683.2485	NaN	NaN	0.1637	0.0365	0.8184	0.0226	0.0319	0.0295	0.0612
0.0	0.0	0.0	8169.4249	6930.2485	NaN	NaN	0.459	0.0373	0.8146	0.0227	0.0325	0.0303	0.0627
0.0	0.0	0.0	4157.4249	6954.2485	NaN	NaN	0.6259	0.0383	0.8106	0.0228	0.0333	0.0311	0.0639
0.0	0.0	0.0	6184.4249	7361.2485	NaN	NaN	0.5434	0.0395	0.8064	0.0228	0.0339	0.0322	0.0653
0.0	0.0	0.0	10990.4249	10068.2485	NaN	NaN	0.4781	0.0401	0.8025	0.0231	0.0342	0.0327	0.0674
0.0	0.0	0.0	12165.4249	7923.2485	NaN	NaN	0.3944	0.0405	0.8	0.0233	0.0345	0.0331	0.0684
0.0	0.0	0.0	12671.4249	3986.2485	NaN	NaN	0.2393	0.0417	0.7968	0.0233	0.0349	0.0338	0.0695
0.0	0.0	0.0	12195.4249	6426.2485	NaN	NaN	0.3451	0.0419	0.7951	0.0235	0.0352	0.0342	0.0701
0.0	0.0	0.0	11805.4249	6100.2485	NaN	NaN	0.3407	0.0426	0.7929	0.0234	0.0358	0.0349	0.0704
0.0	0.0	0.0	11206.4249	8757.2485	NaN	NaN	0.4387	0.0433	0.7904	0.0233	0.0364	0.0358	0.0707
0.0	0.0	0.0	9435.4249	7885.2485	NaN	NaN	0.4553	0.0437	0.7884	0.0233	0.0369	0.0365	0.0712
0.0	0.0	0.0	9654.4249	7032.2485	NaN	NaN	0.4214	0.0441	0.7865	0.0231	0.0376	0.0372	0.0714
0.0	0.0	0.0	11866.4249	4245.2485	NaN	NaN	0.2635	0.0444	0.7844	0.023	0.038	0.0378	0.0724
0.0	0.0	0.0	11869.4249	6579.2485	NaN	NaN	0.3566	0.0447	0.7815	0.0231	0.0382	0.0378	0.0747
0.0	0.0	0.0	10192.4249	6480.2485	NaN	NaN	0.3887	0.0442	0.7807	0.0231	0.0384	0.0381	0.0755
0.0	0.0	0.0	12461.4249	5194.2485	NaN	NaN	0.2942	0.0443	0.7788	0.0232	0.0387	0.0383	0.0768
0.0	0.0	0.0	12338.4249	6330.2485	NaN	NaN	0.3391	0.0442	0.7769	0.0233	0.0391	0.0386	0.0779
0.0	0.0	0.0	13241.4249	4637.2485	NaN	NaN	0.2594	0.0435	0.7767	0.0235	0.0391	0.0388	0.0784
0.0	0.0	0.0	9572.4249	9656.2485	NaN	NaN	0.5022	0.0436	0.7759	0.0237	0.0395	0.0391	0.0782
0.0	0.0	0.0	13117.4249	8276.2485	NaN	NaN	0.3869	0.0429	0.7788	0.0236	0.0398	0.0389	0.076
0.0	0.0	0.0	10789.4249	4710.2485	NaN	NaN	0.3039	0.0427	0.7808	0.0233	0.0401	0.0396	0.0735
0.0	0.0	0.0	11342.4249	7920.2485	NaN	NaN	0.4112	0.0426	0.7812	0.0233	0.0402	0.0397	0.0728
0.0	0.0	0.0	10603.4249	8890.2485	NaN	NaN	0.4561	0.0427	0.7812	0.0235	0.0403	0.04	0.0723
0.0	0.0	0.0	9372.4249	11035.2485	NaN	NaN	0.5407	0.043	0.7807	0.0236	0.0408	0.0398	0.0721
0.0	0.0	0.0	9838.4249	5646.2485	NaN	NaN	0.3646	0.0441	0.7788	0.0235	0.0414	0.0404	0.0718
0.0	0.0	0.0	11927.4249	5318.2485	NaN	NaN	0.3084	0.0443	0.7782	0.0236	0.0415	0.0403	0.0721
0.0	0.0	0.0	10521.4249	5041.2485	NaN	NaN	0.3239	0.0444	0.7784	0.0237	0.0414	0.0405	0.0716
0.0	0.0	0.0	9419.4249	7910.2485	NaN	NaN	0.4565	0.0451	0.7781	0.0238	0.0423	0.0401	0.0706
0.0	0.0	0.0	6155.4249	7648.2485	NaN	NaN	0.5541	0.0469	0.7755	0.0235	0.0431	0.0413	0.0697
0.0	0.0	0.0	6634.4249	7855.2485	NaN	NaN	0.5421	0.048	0.7735	0.0235	0.0433	0.0415	0.0702
0.0	0.0	0.0	10981.4249	6217.2485	NaN	NaN	0.3615	0.0486	0.7728	0.0234	0.0435	0.0416	0.0701
0.0	0.0	0.0	10564.4249	4761.2485	NaN	NaN	0.3107	0.0497	0.7696	0.0234	0.0438	0.0421	0.0714
0.0	0.0	0.0	10911.4249	6550.2485	NaN	NaN	0.3751	0.0494	0.7683	0.0236	0.0436	0.042	0.0731
0.0	0.0	0.0	8924.4249	2645.2485	NaN	NaN	0.2286	0.05	0.7655	0.0236	0.0436	0.0424	0.0749
0.0	0.0	0.0	9379.4249	6330.2485	NaN	NaN	0.403	0.0498	0.7637	0.0239	0.0437	0.0423	0.0766
0.0	0.0	0.0	6845.4249	10140.2485	NaN	NaN	0.597	0.0504	0.7616	0.0237	0.0444	0.0426	0.0772
0.0	0.0	0.0	7418.4249	6165.2485	NaN	NaN	0.4539	0.0506	0.7596	0.0237	0.0442	0.0435	0.0784
0.0	0.0	0.0	14167.4249	9557.2485	NaN	NaN	0.4028	0.05	0.7582	0.0243	0.0444	0.0434	0.0797
0.0	0.0	0.0	8179.4249	10022.2485	NaN	NaN	0.5506	0.0517	0.7542	0.0241	0.0462	0.0448	0.0791
0.0	0.0	0.0	11035.4249	1695.2485	NaN	NaN	0.1332	0.0542	0.748	0.0237	0.0469	0.0466	0.0807
0.0	0.0	0.0	11658.4249	6554.2485	NaN	NaN	0.3599	0.0539	0.7459	0.0238	0.0464	0.0464	0.0837
0.0	0.0	0.0	11184.4249	6875.2485	NaN	NaN	0.3807	0.0518	0.7461	0.0243	0.0467	0.0458	0.0854
0.0	0.0	0.0	10628.4249	6060.2485	NaN	NaN	0.3631	0.0525	0.7432	0.0239	0.0466	0.0464	0.0874
0.0	0.0	0.0	11443.4249	5094.2485	NaN	NaN	0.308	0.0512	0.7432	0.0242	0.0463	0.0455	0.0896
0.0	0.0	0.0	8330.4249	1666.2485	NaN	NaN	0.1667	0.0506	0.7421	0.0243	0.0466	0.0457	0.0907
0.0	0.0	0.0	12033.4249	9881.2485	NaN	NaN	0.4509	0.0507	0.7401	0.0246	0.0467	0.0454	0.0926
0.0	0.0	0.0	8153.4249	11168.2485	NaN	NaN	0.578	0.051	0.7383	0.0248	0.0476	0.046	0.0925
0.0	0.0	0.0	9696.4249	8453.2485	NaN	NaN	0.4658	0.0513	0.7359	0.0249	0.0484	0.0464	0.0932
0.0	0.0	0.0	5964.4249	9076.2485	NaN	NaN	0.6034	0.0515	0.7369	0.0245	0.0484	0.0471	0.0917
0.0	0.0	0.0	9988.4249	6348.2485	NaN	NaN	0.3886	0.0516	0.7354	0.0247	0.0481	0.047	0.0932
0.0	0.0	0.0	11162.4249	6076.2485	NaN	NaN	0.3525	0.0521	0.7342	0.0247	0.0484	0.0475	0.0931
0.0	0.0	0.0	9902.4249	8844.2485	NaN	NaN	0.4718	0.0524	0.7317	0.0249	0.0485	0.0475	0.095
0.0	0.0	0.0	10208.4249	6937.2485	NaN	NaN	0.4046	0.0519	0.7327	0.0248	0.0485	0.0477	0.0944
0.0	0.0	0.0	10645.4249	3926.2485	NaN	NaN	0.2694	0.0529	0.7284	0.0251	0.0486	0.0478	0.0972
0.0	0.0	0.0	6836.4249	8406.2485	NaN	NaN	0.5515	0.0532	0.7262	0.0254	0.0487	0.0477	0.0988
0.0	0.0	0.0	6873.4249	8629.2485	NaN	NaN	0.5566	0.0532	0.7229	0.0259	0.049	0.048	0.1011
0.0	0.0	0.0	12923.4249	8567.2485	NaN	NaN	0.3986	0.0533	0.7199	0.0262	0.0492	0.0482	0.1031
0.0	0.0	0.0	9894.4249	4112.2485	NaN	NaN	0.2936	0.0537	0.7154	0.0266	0.05	0.0496	0.1047
0.0	0.0	0.0	8558.4249	7733.2485	NaN	NaN	0.4747	0.0545	0.7078	0.0273	0.0508	0.0506	0.109
0.0	0.0	0.0	10056.4249	8646.2485	NaN	NaN	0.4623	0.0537	0.7063	0.0277	0.051	0.0515	0.1098
0.0	0.0	0.0	8672.4249	6758.2485	NaN	NaN	0.438	0.0544	0.7003	0.028	0.0514	0.0528	0.1131
0.0	0.0	0.0	11860.4249	12126.2485	NaN	NaN	0.5055	0.055	0.6938	0.0287	0.0523	0.0538	0.1164
0.0	0.0	0.0	4187.4249	6628.2485	NaN	NaN	0.6128	0.0547	0.6902	0.0292	0.0525	0.0548	0.1185
0.0	0.0	0.0	9092.4249	8469.2485	NaN	NaN	0.4823	0.0551	0.684	0.0299	0.0526	0.055	0.1234
0.0	0.0	0.0	11463.4249	5970.2485	NaN	NaN	0.3425	0.0551	0.6801	0.0301	0.0529	0.0563	0.1254
0.0	0.0	0.0	9694.4249	4580.2485	NaN	NaN	0.3209	0.0561	0.6716	0.0307	0.0534	0.0566	0.1316
0.0	0.0	0.0	7105.4249	6342.2485	NaN	NaN	0.4716	0.0567	0.6644	0.0314	0.0547	0.0583	0.1345
0.0	0.0	0.0	9628.4249	7969.2485	NaN	NaN	0.4529	0.0578	0.6571	0.0318	0.0549	0.0581	0.1403
0.0	0.0	0.0	7661.4249	4974.2485	NaN	NaN	0.3937	0.0579	0.6537	0.0321	0.0564	0.0602	0.1397
0.0	0.0	0.0	12472.4249	4780.2485	NaN	NaN	0.2771	0.0599	0.6436	0.0326	0.0577	0.0613	0.145
0.0	0.0	0.0	8706.4249	8930.2485	NaN	NaN	0.5063	0.0595	0.6421	0.0332	0.0592	0.0623	0.1436
0.0	0.0	0.0	11614.4249	5090.2485	NaN	NaN	0.3047	0.0602	0.6366	0.0336	0.06	0.0629	0.1467
0.0	0.0	0.0	12325.4249	5189.2485	NaN	NaN	0.2963	0.0609	0.6321	0.0338	0.0609	0.0646	0.1477
0.0	0.0	0.0	6814.4249	5353.2485	NaN	NaN	0.44	0.0609	0.6299	0.0338	0.0606	0.0648	0.15
0.0	0.0	0.0	9018.4249	5963.2485	NaN	NaN	0.398	0.0617	0.6257	0.034	0.0605	0.065	0.1531
0.0	0.0	0.0	11724.4249	6896.2485	NaN	NaN	0.3704	0.0621	0.622	0.0342	0.0604	0.0653	0.156
0.0	0.0	0.0	8608.4249	6077.2485	NaN	NaN	0.4138	0.0626	0.6195	0.0342	0.0601	0.0656	0.1581
0.0	0.0	0.0	12178.4249	6755.2485	NaN	NaN	0.3568	0.0633	0.6156	0.0344	0.0605	0.0664	0.1599
0.0	0.0	0.0	8676.4249	7261.2485	NaN	NaN	0.4556	0.0637	0.6132	0.0347	0.0607	0.0671	0.1605
0.0	0.0	0.0	2572.4249	11474.2485	NaN	NaN	0.8169	0.0633	0.6139	0.0346	0.0604	0.068	0.1598
0.0	0.0	0.0	3874.4249	11112.2485	NaN	NaN	0.7415	0.0639	0.6133	0.034	0.0596	0.0688	0.1604
0.0	0.0	0.0	5263.4249	6372.2485	NaN	NaN	0.5476	0.0635	0.6126	0.0341	0.0589	0.0692	0.1618
0.0	0.0	0.0	4811.4249	8361.2485	NaN	NaN	0.6347	0.063	0.6117	0.034	0.0576	0.0693	0.1644
0.0	0.0	0.0	13359.4249	8273.2485	NaN	NaN	0.3824	0.0616	0.6139	0.034	0.0572	0.0689	0.1645
0.0	0.0	0.0	10516.4249	3331.2485	NaN	NaN	0.2406	0.0613	0.612	0.0341	0.0567	0.0699	0.1661
0.0	0.0	0.0	10403.4249	6905.2485	NaN	NaN	0.3989	0.0611	0.6117	0.0342	0.0558	0.0696	0.1678
0.0	0.0	0.0	7041.4249	8985.2485	NaN	NaN	0.5606	0.0607	0.6124	0.0343	0.055	0.0703	0.1673
0.0	0.0	0.0	11441.4249	4795.2485	NaN	NaN	0.2953	0.0602	0.6137	0.0344	0.0545	0.0701	0.1672
0.0	0.0	0.0	10910.4249	5216.2485	NaN	NaN	0.3235	0.0601	0.6129	0.0346	0.0546	0.0718	0.1659
0.0	0.0	0.0	10456.4249	7154.2485	NaN	NaN	0.4062	0.0595	0.6136	0.035	0.0547	0.0712	0.1661
0.0	0.0	0.0	8922.4249	6530.2485	NaN	NaN	0.4226	0.0584	0.6153	0.0356	0.0548	0.0717	0.1643
0.0	0.0	0.0	6975.4249	5120.2485	NaN	NaN	0.4233	0.0588	0.6128	0.0357	0.0542	0.0722	0.1663
0.0	0.0	0.0	11098.4249	5718.2485	NaN	NaN	0.34	0.0592	0.6114	0.0361	0.0544	0.0727	0.1662
0.0	0.0	0.0	13038.4249	5584.2485	NaN	NaN	0.2999	0.0597	0.6085	0.0365	0.0543	0.0738	0.1672
0.0	0.0	0.0	12488.4249	11140.2485	NaN	NaN	0.4715	0.0597	0.6084	0.0371	0.0547	0.073	0.1672
0.0	0.0	0.0	5566.4249	11516.2485	NaN	NaN	0.6741	0.0591	0.6098	0.0374	0.0552	0.0743	0.1642
0.0	0.0	0.0	6665.4249	7857.2485	NaN	NaN	0.541	0.059	0.6102	0.0374	0.055	0.0734	0.165
0.0	0.0	0.0	6499.4249	8658.2485	NaN	NaN	0.5712	0.0588	0.6111	0.0374	0.0549	0.0741	0.1637
0.0	0.0	0.0	5507.4249	9063.2485	NaN	NaN	0.622	0.0583	0.6129	0.0373	0.0541	0.0725	0.1649
0.0	0.0	0.0	6590.4249	7605.2485	NaN	NaN	0.5357	0.0577	0.6152	0.0373	0.0541	0.0726	0.163
0.0	0.0	0.0	6381.4249	9975.2485	NaN	NaN	0.6099	0.0575	0.6161	0.0374	0.0545	0.0717	0.1627
0.0	0.0	0.0	11442.4249	7565.2485	NaN	NaN	0.398	0.0562	0.6228	0.0372	0.0548	0.0707	0.1584
0.0	0.0	0.0	10920.4249	8905.2485	NaN	NaN	0.4492	0.0565	0.6255	0.0367	0.054	0.07	0.1573
0.0	0.0	0.0	12009.4249	3965.2485	NaN	NaN	0.2482	0.0561	0.6306	0.0365	0.0536	0.0677	0.1554
0.0	0.0	0.0	4369.4249	9663.2485	NaN	NaN	0.6886	0.0564	0.6329	0.0364	0.0532	0.0671	0.1541
0.0	0.0	0.0	8344.4249	9186.2485	NaN	NaN	0.524	0.055	0.6416	0.0362	0.0523	0.0644	0.1504
0.0	0.0	0.0	6036.4249	11998.2485	NaN	NaN	0.6653	0.0549	0.6464	0.0358	0.0514	0.0634	0.1481
0.0	0.0	0.0	4175.4249	10778.2485	NaN	NaN	0.7208	0.053	0.6568	0.0352	0.05	0.0606	0.1444
0.0	0.0	0.0	2953.4249	8731.2485	NaN	NaN	0.7472	0.0519	0.6664	0.0341	0.0475	0.0586	0.1415
0.0	0.0	0.0	3324.4249	9089.2485	NaN	NaN	0.7322	0.0509	0.6739	0.0336	0.0454	0.0565	0.1397
0.0	0.0	0.0	8257.4249	9251.2485	NaN	NaN	0.5284	0.0509	0.6754	0.0334	0.0443	0.0549	0.1411
0.0	0.0	0.0	3564.4249	13448.2485	NaN	NaN	0.7905	0.0498	0.6808	0.0331	0.0431	0.0535	0.1397
0.0	0.0	0.0	6898.4249	5329.2485	NaN	NaN	0.4358	0.0487	0.6858	0.0328	0.0421	0.0526	0.1379
0.0	0.0	0.0	8803.4249	7536.2485	NaN	NaN	0.4612	0.0485	0.6879	0.0325	0.0417	0.0518	0.1376
0.0	0.0	0.0	4826.4249	8892.2485	NaN	NaN	0.6482	0.0473	0.6937	0.0322	0.0415	0.0516	0.1337
0.0	0.0	0.0	6604.4249	14075.2485	NaN	NaN	0.6806	0.0473	0.696	0.0317	0.0413	0.051	0.1326
0.0	0.0	0.0	9707.4249	9948.2485	NaN	NaN	0.5061	0.0462	0.702	0.0314	0.041	0.051	0.1283
0.0	0.0	0.0	8929.4249	9369.2485	NaN	NaN	0.512	0.0465	0.7035	0.0309	0.0404	0.0502	0.1285
0.0	0.0	0.0	7684.4249	5103.2485	NaN	NaN	0.3991	0.0466	0.7037	0.0307	0.04	0.0511	0.1278
0.0	0.0	0.0	12936.4249	6846.2485	NaN	NaN	0.3461	0.0484	0.6948	0.0311	0.04	0.05	0.1357
0.0	0.0	0.0	6934.4249	7104.2485	NaN	NaN	0.506	0.0485	0.6902	0.032	0.0402	0.0514	0.1378
0.0	0.0	0.0	9868.4249	7532.2485	NaN	NaN	0.4329	0.0507	0.6777	0.0326	0.0403	0.0514	0.1474
0.0	0.0	0.0	6956.4249	6237.2485	NaN	NaN	0.4727	0.0503	0.6738	0.0336	0.0411	0.0533	0.1478
0.0	0.0	0.0	4730.4249	8290.2485	NaN	NaN	0.6367	0.0519	0.664	0.0337	0.0408	0.0533	0.1563
0.0	0.0	0.0	6519.4249	9468.2485	NaN	NaN	0.5922	0.0501	0.6675	0.0343	0.0415	0.0552	0.1515
0.0	0.0	0.0	5171.4249	7508.2485	NaN	NaN	0.5921	0.0515	0.6596	0.034	0.0414	0.0556	0.158
0.0	0.0	0.0	6413.4249	9541.2485	NaN	NaN	0.598	0.0501	0.6621	0.0342	0.0421	0.0574	0.1541
0.0	0.0	0.0	10726.4249	6701.2485	NaN	NaN	0.3845	0.0526	0.6511	0.0338	0.0417	0.0579	0.163
0.0	0.0	0.0	13374.4249	4564.2485	NaN	NaN	0.2544	0.0522	0.649	0.0344	0.0423	0.0589	0.1632
0.0	0.0	0.0	10396.4249	5760.2485	NaN	NaN	0.3565	0.0546	0.6368	0.0343	0.0419	0.059	0.1733
0.0	0.0	0.0	9340.4249	6289.2485	NaN	NaN	0.4024	0.054	0.6363	0.0351	0.0423	0.0594	0.1729
0.0	0.0	0.0	10616.4249	4212.2485	NaN	NaN	0.2841	0.0556	0.6279	0.0353	0.0422	0.0597	0.1794
0.0	0.0	0.0	8763.4249	7411.2485	NaN	NaN	0.4582	0.0551	0.6283	0.0359	0.043	0.0609	0.1768
0.0	0.0	0.0	4908.4249	11284.2485	NaN	NaN	0.6969	0.0558	0.6278	0.0358	0.0429	0.0608	0.1768
0.0	0.0	0.0	2972.4249	8512.2485	NaN	NaN	0.7412	0.0541	0.6366	0.0362	0.0434	0.0624	0.1673
0.0	0.0	0.0	3740.4249	13368.2485	NaN	NaN	0.7814	0.0556	0.6382	0.0361	0.0433	0.0623	0.1646
0.0	0.0	0.0	4131.4249	2825.2485	NaN	NaN	0.4061	0.0553	0.6467	0.0365	0.0423	0.064	0.1552
0.0	0.0	0.0	8235.4249	3049.2485	NaN	NaN	0.2702	0.0568	0.6454	0.036	0.0406	0.0629	0.1583
0.0	0.0	0.0	14393.4249	5523.2485	NaN	NaN	0.2773	0.0531	0.6536	0.0363	0.0401	0.0619	0.155
0.0	0.0	0.0	10407.4249	5781.2485	NaN	NaN	0.3571	0.0512	0.6578	0.0362	0.0396	0.0614	0.1538
0.0	0.0	0.0	8362.4249	5506.2485	NaN	NaN	0.397	0.049	0.666	0.0363	0.0395	0.0619	0.1474
0.0	0.0	0.0	12096.4249	5482.2485	NaN	NaN	0.3119	0.049	0.6689	0.0364	0.0395	0.0621	0.1441
0.0	0.0	0.0	9119.4249	5622.2485	NaN	NaN	0.3814	0.0484	0.674	0.0369	0.04	0.0629	0.1378
0.0	0.0	0.0	4948.4249	11723.2485	NaN	NaN	0.7032	0.0488	0.677	0.037	0.0399	0.0634	0.1339
0.0	0.0	0.0	6835.4249	7863.2485	NaN	NaN	0.535	0.0478	0.6827	0.0373	0.0395	0.0638	0.1289
0.0	0.0	0.0	11289.4249	5859.2485	NaN	NaN	0.3417	0.0475	0.6863	0.0377	0.0388	0.0631	0.1265
0.0	0.0	0.0	10571.4249	7131.2485	NaN	NaN	0.4028	0.0475	0.6881	0.0383	0.0383	0.0633	0.1244
0.0	0.0	0.0	10725.4249	4791.2485	NaN	NaN	0.3088	0.0469	0.6907	0.0388	0.0372	0.0625	0.124
0.0	0.0	0.0	11374.4249	1633.2485	NaN	NaN	0.1256	0.0462	0.6914	0.0393	0.0364	0.0624	0.1242
0.0	0.0	0.0	13800.4249	5357.2485	NaN	NaN	0.2796	0.0463	0.6894	0.04	0.036	0.0615	0.1268
0.0	0.0	0.0	11004.4249	8443.2485	NaN	NaN	0.4342	0.0456	0.6898	0.0408	0.0355	0.0612	0.1271
0.0	0.0	0.0	11541.4249	8416.2485	NaN	NaN	0.4217	0.0451	0.6894	0.0415	0.0352	0.0604	0.1284
0.0	0.0	0.0	9638.4249	2799.2485	NaN	NaN	0.2251	0.0444	0.6892	0.042	0.0353	0.0612	0.128
0.0	0.0	0.0	5516.4249	9979.2485	NaN	NaN	0.644	0.045	0.6874	0.0419	0.0352	0.0607	0.1298
0.0	0.0	0.0	6430.4249	7226.2485	NaN	NaN	0.5291	0.0449	0.6871	0.0422	0.0351	0.0615	0.1292
0.0	0.0	0.0	10611.4249	9903.2485	NaN	NaN	0.4827	0.0465	0.6801	0.0424	0.0355	0.0612	0.1343
0.0	0.0	0.0	8173.4249	7925.2485	NaN	NaN	0.4923	0.0458	0.6835	0.0423	0.0357	0.0618	0.131
0.0	0.0	0.0	10244.4249	4980.2485	NaN	NaN	0.3271	0.0465	0.6805	0.0421	0.0358	0.0611	0.134
0.0	0.0	0.0	12493.4249	6863.2485	NaN	NaN	0.3546	0.0465	0.6802	0.0427	0.036	0.0612	0.1334
0.0	0.0	0.0	6981.4249	7032.2485	NaN	NaN	0.5018	0.0474	0.6772	0.0429	0.0359	0.0605	0.1361
0.0	0.0	0.0	6930.4249	6483.2485	NaN	NaN	0.4833	0.0473	0.6768	0.0435	0.0359	0.0607	0.1358
0.0	0.0	0.0	9690.4249	6990.2485	NaN	NaN	0.4191	0.0485	0.6709	0.044	0.0361	0.0602	0.1403
0.0	0.0	0.0	9069.4249	5719.2485	NaN	NaN	0.3867	0.0478	0.6732	0.0447	0.0361	0.06	0.1383
0.0	0.0	0.0	8944.4249	7996.2485	NaN	NaN	0.472	0.0491	0.6676	0.0456	0.0361	0.0593	0.1424
0.0	0.0	0.0	9649.4249	7046.2485	NaN	NaN	0.422	0.049	0.6658	0.0469	0.0368	0.0591	0.1424
0.0	0.0	0.0	5017.4249	11183.2485	NaN	NaN	0.6903	0.0498	0.6624	0.0475	0.0368	0.0589	0.1446
0.0	0.0	0.0	7287.4249	7157.2485	NaN	NaN	0.4955	0.0487	0.6687	0.0477	0.0367	0.0592	0.139
0.0	0.0	0.0	8921.4249	5244.2485	NaN	NaN	0.3702	0.0499	0.6673	0.0474	0.0363	0.0584	0.1407
0.0	0.0	0.0	8946.4249	7805.2485	NaN	NaN	0.4659	0.0491	0.6725	0.0474	0.0363	0.0583	0.1364
0.0	0.0	0.0	10420.4249	10709.2485	NaN	NaN	0.5068	0.0504	0.6714	0.0464	0.0356	0.0578	0.1383
0.0	0.0	0.0	10619.4249	3618.2485	NaN	NaN	0.2541	0.0475	0.6873	0.0461	0.0348	0.0581	0.126
0.0	0.0	0.0	11146.4249	8549.2485	NaN	NaN	0.4341	0.0487	0.6873	0.0453	0.0338	0.057	0.128
0.0	0.0	0.0	11845.4249	8189.2485	NaN	NaN	0.4088	0.0459	0.7008	0.0452	0.0332	0.0571	0.1179
0.0	0.0	0.0	6975.4249	8165.2485	NaN	NaN	0.5393	0.0453	0.7062	0.0441	0.0322	0.0567	0.1155
0.0	0.0	0.0	9368.4249	8408.2485	NaN	NaN	0.473	0.0431	0.7188	0.0433	0.0313	0.0558	0.1077
0.0	0.0	0.0	10918.4249	4402.2485	NaN	NaN	0.2873	0.0424	0.7235	0.043	0.0306	0.0552	0.1053
0.0	0.0	0.0	12605.4249	4972.2485	NaN	NaN	0.2829	0.0415	0.7283	0.043	0.0302	0.054	0.103
0.0	0.0	0.0	5275.4249	8027.2485	NaN	NaN	0.6034	0.0408	0.7299	0.0431	0.03	0.0541	0.1022
0.0	0.0	0.0	10918.4249	5394.2485	NaN	NaN	0.3307	0.0398	0.733	0.0431	0.0297	0.053	0.1013
0.0	0.0	0.0	11990.4249	5463.2485	NaN	NaN	0.313	0.0396	0.7322	0.0436	0.0295	0.0531	0.1019
0.0	0.0	0.0	12208.4249	8614.2485	NaN	NaN	0.4137	0.0395	0.7299	0.0443	0.0299	0.0529	0.1035
0.0	0.0	0.0	9661.4249	4908.2485	NaN	NaN	0.3369	0.0401	0.7305	0.0442	0.0294	0.0534	0.1024
0.0	0.0	0.0	11407.4249	7149.2485	NaN	NaN	0.3853	0.0401	0.7266	0.0452	0.0298	0.0531	0.1052
0.0	0.0	0.0	11291.4249	5341.2485	NaN	NaN	0.3211	0.0405	0.7228	0.046	0.0298	0.0542	0.1067
0.0	0.0	0.0	13990.4249	6781.2485	NaN	NaN	0.3265	0.0406	0.7203	0.0469	0.03	0.054	0.1082
0.0	0.0	0.0	11185.4249	5664.2485	NaN	NaN	0.3362	0.041	0.7166	0.048	0.0301	0.0546	0.1097
0.0	0.0	0.0	12309.4249	3393.2485	NaN	NaN	0.2161	0.0409	0.7141	0.0493	0.0302	0.0548	0.1107
0.0	0.0	0.0	13700.4249	6256.2485	NaN	NaN	0.3135	0.0405	0.7115	0.0509	0.0305	0.0554	0.1113
0.0	0.0	0.0	12665.4249	7863.2485	NaN	NaN	0.383	0.0403	0.7097	0.0522	0.0309	0.0558	0.1111
0.0	0.0	0.0	13567.4249	7227.2485	NaN	NaN	0.3476	0.0401	0.7115	0.0526	0.0309	0.056	0.1089
0.0	0.0	0.0	9097.4249	8397.2485	NaN	NaN	0.48	0.0399	0.7118	0.0534	0.0311	0.0563	0.1075
0.0	0.0	0.0	14215.4249	8440.2485	NaN	NaN	0.3725	0.0397	0.7169	0.053	0.0311	0.0555	0.1039
0.0	0.0	0.0	10682.4249	5057.2485	NaN	NaN	0.3213	0.0398	0.7235	0.0517	0.0303	0.0557	0.0991
0.0	0.0	0.0	13020.4249	8033.2485	NaN	NaN	0.3816	0.0394	0.7288	0.0512	0.0304	0.0543	0.096
0.0	0.0	0.0	12669.4249	6763.2485	NaN	NaN	0.348	0.0399	0.7341	0.0496	0.03	0.0538	0.0926
0.0	0.0	0.0	9995.4249	6656.2485	NaN	NaN	0.3997	0.0399	0.7383	0.0489	0.0297	0.0525	0.0906
0.0	0.0	0.0	10574.4249	5205.2485	NaN	NaN	0.3299	0.04	0.7397	0.0487	0.0295	0.0526	0.0895
0.0	0.0	0.0	11472.4249	6636.2485	NaN	NaN	0.3665	0.0391	0.7423	0.0487	0.0294	0.0521	0.0883
0.0	0.0	0.0	12823.4249	6555.2485	NaN	NaN	0.3383	0.0385	0.7426	0.049	0.0295	0.0524	0.088
0.0	0.0	0.0	9012.4249	7765.2485	NaN	NaN	0.4628	0.0381	0.7396	0.0497	0.0301	0.0536	0.0889
0.0	0.0	0.0	10221.4249	6817.2485	NaN	NaN	0.4001	0.0383	0.7385	0.0495	0.0302	0.0539	0.0896
0.0	0.0	0.0	8551.4249	7830.2485	NaN	NaN	0.478	0.0385	0.7366	0.0495	0.0303	0.0543	0.0909
0.0	0.0	0.0	12195.4249	5356.2485	NaN	NaN	0.3052	0.0392	0.7334	0.0493	0.0303	0.0546	0.0931
0.0	0.0	0.0	9871.4249	7009.2485	NaN	NaN	0.4152	0.04	0.7287	0.0495	0.0304	0.0552	0.0961
0.0	0.0	0.0	11544.4249	8581.2485	NaN	NaN	0.4264	0.0411	0.723	0.0499	0.0309	0.0552	0.0999
0.0	0.0	0.0	9137.4249	2800.2485	NaN	NaN	0.2346	0.0427	0.7169	0.0495	0.0309	0.0562	0.1038
0.0	0.0	0.0	13659.4249	4211.2485	NaN	NaN	0.2357	0.0426	0.7122	0.0499	0.0314	0.0561	0.1079
0.0	0.0	0.0	11462.4249	5571.2485	NaN	NaN	0.3271	0.0423	0.7071	0.0503	0.0315	0.0572	0.1116
0.0	0.0	0.0	14905.4249	2651.2485	NaN	NaN	0.151	0.0417	0.7021	0.0509	0.0319	0.0573	0.116
0.0	0.0	0.0	5689.4249	6383.2485	NaN	NaN	0.5287	0.042	0.6981	0.0505	0.0324	0.0582	0.1188
0.0	0.0	0.0	7270.4249	7835.2485	NaN	NaN	0.5187	0.0426	0.6944	0.0501	0.0328	0.0583	0.1218
0.0	0.0	0.0	12070.4249	5564.2485	NaN	NaN	0.3155	0.0436	0.6881	0.05	0.0327	0.0594	0.1262
0.0	0.0	0.0	10853.4249	7415.2485	NaN	NaN	0.4059	0.0444	0.6809	0.0501	0.0336	0.0593	0.1316
0.0	0.0	0.0	7408.4249	7700.2485	NaN	NaN	0.5097	0.0455	0.6771	0.0493	0.0342	0.0599	0.134
0.0	0.0	0.0	8828.4249	7327.2485	NaN	NaN	0.4535	0.0459	0.673	0.0489	0.0346	0.0606	0.1371
0.0	0.0	0.0	10646.4249	4710.2485	NaN	NaN	0.3067	0.0458	0.6686	0.049	0.0351	0.0614	0.1402
0.0	0.0	0.0	7845.4249	6575.2485	NaN	NaN	0.456	0.0463	0.664	0.0487	0.0358	0.0617	0.1436
0.0	0.0	0.0	3938.4249	7841.2485	NaN	NaN	0.6657	0.0464	0.662	0.0482	0.0362	0.0622	0.145
0.0	0.0	0.0	7832.4249	2535.2485	NaN	NaN	0.2445	0.0465	0.6577	0.0483	0.0363	0.062	0.1491
0.0	0.0	0.0	13827.4249	5077.2485	NaN	NaN	0.2686	0.0467	0.6521	0.0486	0.0368	0.0618	0.1539
0.0	0.0	0.0	13337.4249	6167.2485	NaN	NaN	0.3162	0.046	0.6508	0.0485	0.037	0.0615	0.1561
0.0	0.0	0.0	10012.4249	8756.2485	NaN	NaN	0.4665	0.0453	0.649	0.0489	0.0374	0.0612	0.1583
0.0	0.0	0.0	12061.4249	8129.2485	NaN	NaN	0.4026	0.0454	0.6459	0.0491	0.038	0.0608	0.1607
0.0	0.0	0.0	8122.4249	6179.2485	NaN	NaN	0.4321	0.0457	0.6436	0.0492	0.0383	0.0613	0.1619
0.0	0.0	0.0	7946.4249	6509.2485	NaN	NaN	0.4503	0.0461	0.6396	0.0494	0.0385	0.0613	0.165
0.0	0.0	0.0	11211.4249	4834.2485	NaN	NaN	0.3013	0.0464	0.6373	0.0494	0.039	0.0613	0.1666
0.0	0.0	0.0	5160.4249	9573.2485	NaN	NaN	0.6498	0.0466	0.6365	0.049	0.0396	0.0612	0.1672
0.0	0.0	0.0	9048.4249	3215.2485	NaN	NaN	0.2622	0.0462	0.64	0.048	0.0397	0.0622	0.1639
0.0	0.0	0.0	13567.4249	7697.2485	NaN	NaN	0.362	0.0467	0.6401	0.0473	0.0402	0.0622	0.1636
0.0	0.0	0.0	12908.4249	5530.2485	NaN	NaN	0.2999	0.0463	0.6467	0.0459	0.0402	0.063	0.1578
0.0	0.0	0.0	12029.4249	7195.2485	NaN	NaN	0.3743	0.0463	0.6517	0.0449	0.041	0.0633	0.1528
0.0	0.0	0.0	11373.4249	5665.2485	NaN	NaN	0.3325	0.0468	0.6556	0.0438	0.0416	0.0643	0.1479
0.0	0.0	0.0	13046.4249	9692.2485	NaN	NaN	0.4262	0.0474	0.6587	0.0434	0.0421	0.0642	0.1443
0.0	0.0	0.0	11262.4249	4223.2485	NaN	NaN	0.2727	0.0472	0.6643	0.0425	0.0417	0.0655	0.1388
0.0	0.0	0.0	10975.4249	6950.2485	NaN	NaN	0.3877	0.048	0.6652	0.042	0.0424	0.0645	0.1379
0.0	0.0	0.0	5540.4249	8993.2485	NaN	NaN	0.6188	0.0485	0.6677	0.0415	0.0422	0.0658	0.1344
0.0	0.0	0.0	11277.4249	8169.2485	NaN	NaN	0.4201	0.0486	0.6703	0.0414	0.0419	0.0643	0.1334
0.0	0.0	0.0	8317.4249	4613.2485	NaN	NaN	0.3568	0.0487	0.6746	0.0411	0.0414	0.0651	0.1291
0.0	0.0	0.0	5681.4249	5735.2485	NaN	NaN	0.5024	0.0489	0.6767	0.0409	0.0412	0.0637	0.1285
0.0	0.0	0.0	6862.4249	8526.2485	NaN	NaN	0.5541	0.0486	0.6804	0.0408	0.0406	0.0637	0.1259
0.0	0.0	0.0	2946.4249	8107.2485	NaN	NaN	0.7334	0.0482	0.6832	0.0409	0.04	0.063	0.1248
0.0	0.0	0.0	4717.4249	8854.2485	NaN	NaN	0.6524	0.0479	0.6848	0.041	0.0397	0.0623	0.1243
0.0	0.0	0.0	4969.4249	9344.2485	NaN	NaN	0.6528	0.0477	0.6854	0.0411	0.0393	0.0617	0.1248
0.0	0.0	0.0	10482.4249	4553.2485	NaN	NaN	0.3028	0.0468	0.6873	0.0414	0.0385	0.0609	0.1251
0.0	0.0	0.0	12826.4249	6170.2485	NaN	NaN	0.3248	0.0461	0.6904	0.0416	0.0382	0.0599	0.1238
0.0	0.0	0.0	13092.4249	7645.2485	NaN	NaN	0.3687	0.046	0.6928	0.0412	0.0387	0.0588	0.1225
0.0	0.0	0.0	10289.4249	5672.2485	NaN	NaN	0.3554	0.0454	0.6968	0.0409	0.0385	0.0594	0.1191
0.0	0.0	0.0	11770.4249	7444.2485	NaN	NaN	0.3874	0.0446	0.7011	0.041	0.0383	0.0589	0.1161
0.0	0.0	0.0	8170.4249	6033.2485	NaN	NaN	0.4248	0.0443	0.704	0.0407	0.0386	0.0594	0.113
0.0	0.0	0.0	4981.4249	7876.2485	NaN	NaN	0.6126	0.044	0.7063	0.0407	0.0388	0.0593	0.1109
0.0	0.0	0.0	7252.4249	11059.2485	NaN	NaN	0.6039	0.0437	0.7087	0.0408	0.0391	0.0595	0.1082
0.0	0.0	0.0	11786.4249	5661.2485	NaN	NaN	0.3245	0.0443	0.7096	0.0406	0.0398	0.0595	0.1062
0.0	0.0	0.0	4392.4249	6209.2485	NaN	NaN	0.5857	0.0451	0.7097	0.0401	0.0405	0.0602	0.1043
0.0	0.0	0.0	5179.4249	9387.2485	NaN	NaN	0.6444	0.0456	0.7089	0.0401	0.0413	0.0596	0.1045
0.0	0.0	0.0	6547.4249	8578.2485	NaN	NaN	0.5671	0.0454	0.7101	0.0402	0.0413	0.0598	0.1032
0.0	0.0	0.0	10220.4249	6169.2485	NaN	NaN	0.3764	0.0448	0.7129	0.0402	0.0409	0.0595	0.1017
0.0	0.0	0.0	7853.4249	7454.2485	NaN	NaN	0.487	0.0446	0.7143	0.0402	0.041	0.0592	0.1008
0.0	0.0	0.0	5992.4249	8721.2485	NaN	NaN	0.5927	0.0443	0.7161	0.0401	0.041	0.0582	0.1004
0.0	0.0	0.0	3143.4249	7784.2485	NaN	NaN	0.7123	0.0429	0.7216	0.0401	0.0393	0.0575	0.0987
0.0	0.0	0.0	4491.4249	10324.2485	NaN	NaN	0.6968	0.0409	0.7298	0.0397	0.0372	0.0557	0.0967
0.0	0.0	0.0	5259.4249	8250.2485	NaN	NaN	0.6107	0.0397	0.7356	0.039	0.036	0.0546	0.0951
0.0	0.0	0.0	7931.4249	9839.2485	NaN	NaN	0.5537	0.039	0.7385	0.0389	0.0359	0.0531	0.0946
0.0	0.0	0.0	7528.4249	9659.2485	NaN	NaN	0.562	0.0386	0.74	0.0388	0.0358	0.053	0.0937
0.0	0.0	0.0	14511.4249	8502.2485	NaN	NaN	0.3694	0.038	0.7433	0.0387	0.0356	0.0518	0.0925
0.0	0.0	0.0	7581.4249	6128.2485	NaN	NaN	0.447	0.0377	0.7446	0.0388	0.0357	0.0525	0.0907
0.0	0.0	0.0	11875.4249	8828.2485	NaN	NaN	0.4264	0.0376	0.7445	0.0391	0.0359	0.0521	0.0907
0.0	0.0	0.0	8438.4249	14269.2485	NaN	NaN	0.6284	0.0376	0.7447	0.0395	0.0361	0.0522	0.0899
0.0	0.0	0.0	6828.4249	6669.2485	NaN	NaN	0.4941	0.0372	0.7483	0.0389	0.0357	0.052	0.0879
0.0	0.0	0.0	12264.4249	5911.2485	NaN	NaN	0.3252	0.0377	0.7479	0.0385	0.0359	0.0521	0.0879
0.0	0.0	0.0	10819.4249	4085.2485	NaN	NaN	0.2741	0.0381	0.7474	0.0383	0.0361	0.0517	0.0884
0.0	0.0	0.0	12693.4249	5919.2485	NaN	NaN	0.318	0.038	0.7471	0.0384	0.0363	0.0509	0.0893
0.0	0.0	0.0	9104.4249	5300.2485	NaN	NaN	0.368	0.0386	0.7447	0.0386	0.037	0.0517	0.0894
0.0	0.0	0.0	10016.4249	6247.2485	NaN	NaN	0.3841	0.039	0.7421	0.0391	0.0376	0.0517	0.0905
0.0	0.0	0.0	9219.4249	8611.2485	NaN	NaN	0.4829	0.0387	0.7425	0.0394	0.0373	0.0523	0.0898
0.0	0.0	0.0	11549.4249	7265.2485	NaN	NaN	0.3861	0.0387	0.7422	0.0397	0.0376	0.0524	0.0894
0.0	0.0	0.0	10208.4249	5435.2485	NaN	NaN	0.3474	0.0396	0.7389	0.0396	0.0386	0.0535	0.0898
0.0	0.0	0.0	10835.4249	9353.2485	NaN	NaN	0.4633	0.0399	0.7381	0.0396	0.0391	0.0532	0.0902
0.0	0.0	0.0	11017.4249	3413.2485	NaN	NaN	0.2365	0.0405	0.7377	0.0392	0.0391	0.0538	0.0897
0.0	0.0	0.0	9881.4249	3350.2485	NaN	NaN	0.2532	0.0408	0.7364	0.0392	0.0392	0.0538	0.0906
0.0	0.0	0.0	8724.4249	9784.2485	NaN	NaN	0.5286	0.0413	0.7322	0.0395	0.0403	0.0544	0.0924
0.0	0.0	0.0	9637.4249	4177.2485	NaN	NaN	0.3024	0.0412	0.7308	0.0397	0.0404	0.0551	0.0928
0.0	0.0	0.0	12575.4249	8911.2485	NaN	NaN	0.4147	0.0416	0.7267	0.0404	0.041	0.0553	0.0951
0.0	0.0	0.0	8589.4249	4008.2485	NaN	NaN	0.3182	0.0425	0.7217	0.0407	0.0418	0.0568	0.0964
0.0	0.0	0.0	13620.4249	5355.2485	NaN	NaN	0.2822	0.0426	0.7208	0.041	0.0414	0.056	0.0982
0.0	0.0	0.0	9938.4249	6426.2485	NaN	NaN	0.3927	0.0423	0.7225	0.0411	0.0403	0.0565	0.0974
0.0	0.0	0.0	10902.4249	6055.2485	NaN	NaN	0.3571	0.0425	0.7218	0.0415	0.04	0.0558	0.0985
0.0	0.0	0.0	6695.4249	7478.2485	NaN	NaN	0.5276	0.0429	0.7222	0.0415	0.0398	0.057	0.0966
0.0	0.0	0.0	8413.4249	8805.2485	NaN	NaN	0.5114	0.0428	0.7241	0.0416	0.0393	0.056	0.0961
0.0	0.0	0.0	11381.4249	3062.2485	NaN	NaN	0.212	0.0426	0.7273	0.0416	0.0387	0.0564	0.0933
0.0	0.0	0.0	9032.4249	8760.2485	NaN	NaN	0.4924	0.0425	0.728	0.0421	0.0388	0.0557	0.0929
0.0	0.0	0.0	4421.4249	8193.2485	NaN	NaN	0.6495	0.0422	0.73	0.0422	0.0387	0.0557	0.0912
0.0	0.0	0.0	5318.4249	6034.2485	NaN	NaN	0.5315	0.0414	0.7347	0.042	0.0378	0.0546	0.0895
0.0	0.0	0.0	9718.4249	4430.2485	NaN	NaN	0.3131	0.0414	0.7359	0.0419	0.0375	0.0544	0.089
0.0	0.0	0.0	13335.4249	6315.2485	NaN	NaN	0.3214	0.0414	0.7381	0.0418	0.0373	0.0537	0.0877
0.0	0.0	0.0	13184.4249	3600.2485	NaN	NaN	0.2145	0.0417	0.7413	0.0416	0.0371	0.0535	0.0847
0.0	0.0	0.0	11404.4249	6066.2485	NaN	NaN	0.3472	0.042	0.7405	0.042	0.0379	0.0538	0.0838
0.0	0.0	0.0	9622.4249	7283.2485	NaN	NaN	0.4308	0.0426	0.7394	0.0426	0.0386	0.0547	0.0821
0.0	0.0	0.0	7315.4249	6181.2485	NaN	NaN	0.458	0.0427	0.7421	0.0428	0.0381	0.0551	0.0792
0.0	0.0	0.0	11100.4249	7237.2485	NaN	NaN	0.3947	0.0428	0.7446	0.0429	0.0378	0.0551	0.0768
0.0	0.0	0.0	9760.4249	5626.2485	NaN	NaN	0.3657	0.043	0.7464	0.0431	0.0378	0.0552	0.0746
0.0	0.0	0.0	11675.4249	9290.2485	NaN	NaN	0.4431	0.0433	0.7439	0.0436	0.0389	0.056	0.0744
0.0	0.0	0.0	10640.4249	9972.2485	NaN	NaN	0.4838	0.0439	0.7456	0.0433	0.0388	0.0562	0.0721
0.0	0.0	0.0	9427.4249	4532.2485	NaN	NaN	0.3247	0.0441	0.7498	0.043	0.0378	0.0553	0.07
0.0	0.0	0.0	11799.4249	4665.2485	NaN	NaN	0.2833	0.0445	0.7506	0.043	0.0377	0.0552	0.069
0.0	0.0	0.0	10227.4249	5761.2485	NaN	NaN	0.3603	0.0446	0.7522	0.0426	0.038	0.0548	0.0677
0.0	0.0	0.0	8159.4249	7220.2485	NaN	NaN	0.4695	0.0447	0.7572	0.0421	0.0371	0.0536	0.0652
0.0	0.0	0.0	12252.4249	3029.2485	NaN	NaN	0.1982	0.0449	0.7661	0.0408	0.0361	0.0509	0.0612
0.0	0.0	0.0	7635.4249	5047.2485	NaN	NaN	0.398	0.0456	0.7722	0.0389	0.0364	0.0488	0.0581
0.0	0.0	0.0	9306.4249	6660.2485	NaN	NaN	0.4171	0.0445	0.7864	0.0359	0.0359	0.0447	0.0526
0.0	0.0	0.0	6972.4249	3939.2485	NaN	NaN	0.361	0.0431	0.8043	0.0331	0.0341	0.0396	0.0458
0.0	0.0	0.0	9462.4249	7319.2485	NaN	NaN	0.4361	0.0414	0.8142	0.031	0.0344	0.0368	0.0422
0.0	0.0	0.0	10128.4249	6775.2485	NaN	NaN	0.4008	0.041	0.8185	0.0297	0.0354	0.0355	0.0399
0.0	0.0	0.0	8842.4249	9756.2485	NaN	NaN	0.5246	0.0395	0.8242	0.0291	0.0352	0.0341	0.0378
0.0	0.0	0.0	13513.4249	6185.2485	NaN	NaN	0.314	0.0388	0.8292	0.0287	0.0345	0.0328	0.036
0.0	0.0	0.0	9485.4249	5838.2485	NaN	NaN	0.381	0.0382	0.8316	0.0288	0.0343	0.0321	0.035
0.0	0.0	0.0	4921.4249	9783.2485	NaN	NaN	0.6653	0.0377	0.8336	0.0289	0.0342	0.0315	0.0341
0.0	0.0	0.0	8078.4249	9070.2485	NaN	NaN	0.5289	0.037	0.8363	0.0289	0.0336	0.0308	0.0335
0.0	0.0	0.0	13891.4249	5997.2485	NaN	NaN	0.3015	0.0363	0.8384	0.0288	0.0335	0.0301	0.033
0.0	0.0	0.0	7620.4249	3291.2485	NaN	NaN	0.3016	0.0362	0.8402	0.0285	0.0333	0.0294	0.0325
0.0	0.0	0.0	10314.4249	8655.2485	NaN	NaN	0.4563	0.0357	0.8398	0.0285	0.0338	0.0292	0.033
0.0	0.0	0.0	5764.4249	7764.2485	NaN	NaN	0.5739	0.0356	0.8417	0.0282	0.0335	0.0286	0.0323
0.0	0.0	0.0	12178.4249	5869.2485	NaN	NaN	0.3252	0.0356	0.8412	0.0281	0.0339	0.0286	0.0326
0.0	0.0	0.0	14433.4249	8704.2485	NaN	NaN	0.3762	0.0358	0.8414	0.028	0.034	0.0284	0.0324
0.0	0.0	0.0	13856.4249	7830.2485	NaN	NaN	0.3611	0.0352	0.8411	0.0282	0.0344	0.0282	0.0329
0.0	0.0	0.0	6060.4249	8021.2485	NaN	NaN	0.5696	0.0355	0.8417	0.028	0.0343	0.0281	0.0324
0.0	0.0	0.0	3024.4249	11403.2485	NaN	NaN	0.7904	0.0349	0.8435	0.0279	0.0339	0.0278	0.0321
0.0	0.0	0.0	4048.4249	10510.2485	NaN	NaN	0.7219	0.0346	0.845	0.0277	0.0333	0.0276	0.0318
0.0	0.0	0.0	3443.4249	8941.2485	NaN	NaN	0.722	0.0338	0.8485	0.0274	0.0322	0.0271	0.0311
0.0	0.0	0.0	2993.4249	7426.2485	NaN	NaN	0.7127	0.0331	0.851	0.0271	0.0314	0.0267	0.0307
0.0	0.0	0.0	3368.4249	9035.2485	NaN	NaN	0.7284	0.0325	0.8526	0.0268	0.0309	0.0265	0.0307
0.0	0.0	0.0	6770.4249	6563.2485	NaN	NaN	0.4922	0.0319	0.8542	0.0265	0.0305	0.0261	0.0308
0.0	0.0	0.0	3739.4249	11786.2485	NaN	NaN	0.7591	0.0316	0.8546	0.026	0.0303	0.0261	0.0314
0.0	0.0	0.0	10280.4249	4336.2485	NaN	NaN	0.2967	0.0316	0.856	0.0256	0.0298	0.0257	0.0313
0.0	0.0	0.0	6015.4249	4100.2485	NaN	NaN	0.4053	0.0323	0.8575	0.0254	0.0288	0.0253	0.0307
0.0	0.0	0.0	11469.4249	5258.2485	NaN	NaN	0.3143	0.0318	0.8594	0.0251	0.0281	0.0249	0.0307
0.0	0.0	0.0	9547.4249	6764.2485	NaN	NaN	0.4147	0.0314	0.8599	0.0248	0.0279	0.0248	0.0311
0.0	0.0	0.0	11701.4249	6737.2485	NaN	NaN	0.3654	0.0305	0.8623	0.0247	0.0275	0.0243	0.0307
0.0	0.0	0.0	10233.4249	3908.2485	NaN	NaN	0.2764	0.0305	0.8635	0.0247	0.0272	0.0239	0.0302
0.0	0.0	0.0	9951.4249	2959.2485	NaN	NaN	0.2292	0.0298	0.8652	0.0248	0.0272	0.0234	0.0296
0.0	0.0	0.0	3273.4249	4921.2485	NaN	NaN	0.6005	0.0297	0.8665	0.0248	0.0272	0.023	0.0288
0.0	0.0	0.0	7946.4249	9101.2485	NaN	NaN	0.5339	0.0295	0.8678	0.025	0.0272	0.0225	0.028
0.0	0.0	0.0	11970.4249	6182.2485	NaN	NaN	0.3406	0.0299	0.8684	0.0252	0.0272	0.0221	0.0271
0.0	0.0	0.0	7333.4249	4506.2485	NaN	NaN	0.3806	0.0305	0.8684	0.0253	0.0275	0.0218	0.0265
0.0	0.0	0.0	8018.4249	8195.2485	NaN	NaN	0.5055	0.0309	0.8674	0.0254	0.0283	0.0218	0.0262
0.0	0.0	0.0	14383.4249	3750.2485	NaN	NaN	0.2068	0.0314	0.8657	0.0256	0.0293	0.0219	0.0261
0.0	0.0	0.0	10483.4249	6021.2485	NaN	NaN	0.3648	0.0325	0.8632	0.0257	0.0305	0.0221	0.026
0.0	0.0	0.0	8331.4249	5016.2485	NaN	NaN	0.3758	0.0336	0.8605	0.0256	0.032	0.0224	0.0259
0.0	0.0	0.0	9838.4249	5880.2485	NaN	NaN	0.3741	0.0344	0.8588	0.0256	0.033	0.0225	0.0257
0.0	0.0	0.0	13016.4249	5529.2485	NaN	NaN	0.2981	0.0353	0.8567	0.0254	0.0344	0.0227	0.0256
0.0	0.0	0.0	10049.4249	8790.2485	NaN	NaN	0.4666	0.0367	0.8531	0.0251	0.0363	0.023	0.0257
0.0	0.0	0.0	9427.4249	6283.2485	NaN	NaN	0.3999	0.0377	0.8504	0.0247	0.0382	0.0231	0.0258
0.0	0.0	0.0	7890.4249	7566.2485	NaN	NaN	0.4895	0.0389	0.8473	0.0246	0.0397	0.0234	0.0261
0.0	0.0	0.0	9201.4249	6312.2485	NaN	NaN	0.4069	0.04	0.8451	0.0245	0.0404	0.0237	0.0263
0.0	0.0	0.0	7566.4249	5929.2485	NaN	NaN	0.4393	0.0412	0.8427	0.0246	0.0409	0.0241	0.0266
0.0	0.0	0.0	10800.4249	7518.2485	NaN	NaN	0.4104	0.0421	0.8398	0.0246	0.0419	0.0245	0.0271
0.0	0.0	0.0	10547.4249	9781.2485	NaN	NaN	0.4812	0.0432	0.8359	0.0249	0.0428	0.0253	0.0278
0.0	0.0	0.0	8806.4249	4344.2485	NaN	NaN	0.3303	0.0438	0.8362	0.0251	0.0416	0.0255	0.0278
0.0	0.0	0.0	10831.4249	5770.2485	NaN	NaN	0.3476	0.0431	0.8365	0.0253	0.0409	0.0258	0.0283
0.0	0.0	0.0	12049.4249	6885.2485	NaN	NaN	0.3636	0.0426	0.836	0.0254	0.0411	0.0263	0.0287
0.0	0.0	0.0	10641.4249	8735.2485	NaN	NaN	0.4508	0.0426	0.8352	0.0257	0.0407	0.0267	0.0291
0.0	0.0	0.0	10047.4249	5837.2485	NaN	NaN	0.3675	0.0435	0.8332	0.0259	0.0407	0.0275	0.0293
0.0	0.0	0.0	9649.4249	3376.2485	NaN	NaN	0.2592	0.045	0.8272	0.0262	0.0425	0.0287	0.0304
0.0	0.0	0.0	8952.4249	9867.2485	NaN	NaN	0.5243	0.0459	0.8222	0.0267	0.044	0.0299	0.0313
0.0	0.0	0.0	8710.4249	6482.2485	NaN	NaN	0.4267	0.0481	0.8178	0.027	0.044	0.0312	0.0317
0.0	0.0	0.0	9037.4249	4499.2485	NaN	NaN	0.3324	0.0508	0.8102	0.0277	0.0454	0.033	0.0329
0.0	0.0	0.0	10653.4249	6719.2485	NaN	NaN	0.3868	0.0522	0.8032	0.0284	0.0476	0.0346	0.034
0.0	0.0	0.0	7709.4249	4990.2485	NaN	NaN	0.3929	0.0533	0.8007	0.0288	0.0475	0.0354	0.0344
0.0	0.0	0.0	10188.4249	4948.2485	NaN	NaN	0.3269	0.0531	0.7977	0.0296	0.048	0.0363	0.0353
0.0	0.0	0.0	5832.4249	5335.2485	NaN	NaN	0.4777	0.054	0.794	0.03	0.0489	0.0372	0.0361
0.0	0.0	0.0	4797.4249	5634.2485	NaN	NaN	0.5401	0.0523	0.7962	0.0302	0.0479	0.0369	0.0364
0.0	0.0	0.0	8834.4249	5374.2485	NaN	NaN	0.3782	0.0507	0.797	0.0306	0.0477	0.0371	0.0369
0.0	0.0	0.0	9829.4249	7203.2485	NaN	NaN	0.4229	0.0484	0.7965	0.031	0.0491	0.0374	0.0376
0.0	0.0	0.0	7852.4249	5733.2485	NaN	NaN	0.422	0.0494	0.7974	0.0306	0.0483	0.0372	0.0372
0.0	0.0	0.0	9994.4249	7643.2485	NaN	NaN	0.4333	0.0481	0.7971	0.0308	0.0492	0.0373	0.0376
0.0	0.0	0.0	10459.4249	7458.2485	NaN	NaN	0.4163	0.0487	0.7942	0.0307	0.0508	0.0378	0.0378
0.0	0.0	0.0	8783.4249	8582.2485	NaN	NaN	0.4942	0.051	0.7903	0.0306	0.0518	0.0385	0.0379
0.0	0.0	0.0	13406.4249	8319.2485	NaN	NaN	0.3829	0.054	0.7853	0.0305	0.0528	0.0391	0.0383
0.0	0.0	0.0	8398.4249	5364.2485	NaN	NaN	0.3898	0.0568	0.7823	0.0303	0.0529	0.0394	0.0383
0.0	0.0	0.0	13007.4249	6371.2485	NaN	NaN	0.3288	0.0541	0.7846	0.0306	0.0527	0.0392	0.0388
0.0	0.0	0.0	11230.4249	7035.2485	NaN	NaN	0.3852	0.053	0.7863	0.0306	0.0523	0.0389	0.0389
0.0	0.0	0.0	10739.4249	3375.2485	NaN	NaN	0.2391	0.0506	0.7905	0.0305	0.0514	0.038	0.039
0.0	0.0	0.0	9496.4249	3997.2485	NaN	NaN	0.2962	0.0496	0.7942	0.0304	0.0498	0.0375	0.0384
0.0	0.0	0.0	10389.4249	6040.2485	NaN	NaN	0.3676	0.0475	0.7982	0.0304	0.0491	0.0366	0.0381
0.0	0.0	0.0	3590.4249	7641.2485	NaN	NaN	0.6803	0.0468	0.8004	0.0302	0.0487	0.0363	0.0376
0.0	0.0	0.0	1151.4249	7547.2485	NaN	NaN	0.8676	0.0458	0.8036	0.0302	0.0475	0.0358	0.037
0.0	0.0	0.0	5878.4249	8134.2485	NaN	NaN	0.5805	0.044	0.8092	0.0302	0.0454	0.0347	0.0365
0.0	0.0	0.0	9648.4249	4406.2485	NaN	NaN	0.3135	0.0422	0.8152	0.0301	0.0433	0.0333	0.0359
0.0	0.0	0.0	7376.4249	6721.2485	NaN	NaN	0.4768	0.0414	0.8184	0.0299	0.0423	0.0324	0.0356
0.0	0.0	0.0	8569.4249	5395.2485	NaN	NaN	0.3863	0.0408	0.8219	0.0295	0.0412	0.0314	0.0352
0.0	0.0	0.0	9622.4249	7917.2485	NaN	NaN	0.4514	0.0399	0.8253	0.0296	0.0398	0.0305	0.0349
0.0	0.0	0.0	12310.4249	4078.2485	NaN	NaN	0.2488	0.0392	0.8303	0.0291	0.0381	0.0295	0.0338
0.0	0.0	0.0	10915.4249	7786.2485	NaN	NaN	0.4163	0.0385	0.8316	0.0292	0.0376	0.0291	0.034
0.0	0.0	0.0	10812.4249	7296.2485	NaN	NaN	0.4029	0.0378	0.8335	0.0291	0.0374	0.0285	0.0338
0.0	0.0	0.0	13022.4249	5207.2485	NaN	NaN	0.2856	0.0371	0.8352	0.0291	0.0369	0.0279	0.0337
0.0	0.0	0.0	9956.4249	4933.2485	NaN	NaN	0.3313	0.0364	0.8376	0.029	0.0361	0.0276	0.0333
0.0	0.0	0.0	7487.4249	4903.2485	NaN	NaN	0.3957	0.0363	0.8379	0.0288	0.0361	0.0277	0.0333
0.0	0.0	0.0	8457.4249	5052.2485	NaN	NaN	0.374	0.036	0.8375	0.029	0.0363	0.0278	0.0334
0.0	0.0	0.0	11071.4249	10761.2485	NaN	NaN	0.4929	0.0363	0.8331	0.0295	0.038	0.0286	0.0345
0.0	0.0	0.0	10248.4249	6342.2485	NaN	NaN	0.3823	0.0375	0.8307	0.0293	0.0389	0.0291	0.0345
0.0	0.0	0.0	8229.4249	7167.2485	NaN	NaN	0.4655	0.0377	0.8265	0.03	0.0402	0.0301	0.0355
0.0	0.0	0.0	12340.4249	6525.2485	NaN	NaN	0.3459	0.0384	0.8232	0.0301	0.0414	0.0311	0.0357
0.0	0.0	0.0	10423.4249	10272.2485	NaN	NaN	0.4963	0.0391	0.8203	0.0301	0.0424	0.0319	0.0362
0.0	0.0	0.0	9694.4249	10586.2485	NaN	NaN	0.522	0.0402	0.8202	0.0294	0.0422	0.0322	0.0359
0.0	0.0	0.0	11125.4249	8674.2485	NaN	NaN	0.4381	0.0417	0.8181	0.0291	0.0423	0.0327	0.0362
0.0	0.0	0.0	9914.4249	8398.2485	NaN	NaN	0.4586	0.0426	0.816	0.029	0.0424	0.0331	0.0369
0.0	0.0	0.0	9150.4249	7677.2485	NaN	NaN	0.4562	0.0429	0.8161	0.0288	0.0417	0.0334	0.0371
0.0	0.0	0.0	9660.4249	4359.2485	NaN	NaN	0.3109	0.0436	0.8155	0.0288	0.0412	0.0335	0.0374
0.0	0.0	0.0	11029.4249	8705.2485	NaN	NaN	0.4411	0.0438	0.8145	0.0289	0.0411	0.0337	0.0381
0.0	0.0	0.0	8316.4249	4116.2485	NaN	NaN	0.3311	0.0452	0.8149	0.0287	0.0397	0.0336	0.0379
0.0	0.0	0.0	11109.4249	8927.2485	NaN	NaN	0.4455	0.045	0.8138	0.0294	0.0395	0.0335	0.0389
0.0	0.0	0.0	11977.4249	6318.2485	NaN	NaN	0.3453	0.0443	0.8159	0.0292	0.0392	0.0332	0.0382
0.0	0.0	0.0	9463.4249	6401.2485	NaN	NaN	0.4035	0.044	0.8173	0.0293	0.0392	0.0326	0.0376
0.0	0.0	0.0	10835.4249	7069.2485	NaN	NaN	0.3948	0.0441	0.8184	0.0291	0.0396	0.032	0.0367
0.0	0.0	0.0	8772.4249	3525.2485	NaN	NaN	0.2867	0.0445	0.8195	0.029	0.0398	0.0314	0.0358
0.0	0.0	0.0	9490.4249	7365.2485	NaN	NaN	0.437	0.0446	0.8212	0.029	0.0395	0.0308	0.035
0.0	0.0	0.0	12391.4249	10423.2485	NaN	NaN	0.4569	0.0441	0.8234	0.029	0.0392	0.0302	0.0341
0.0	0.0	0.0	7423.4249	7818.2485	NaN	NaN	0.513	0.0442	0.8247	0.0289	0.0391	0.0296	0.0334
0.0	0.0	0.0	13618.4249	7160.2485	NaN	NaN	0.3446	0.0438	0.8258	0.0289	0.039	0.0293	0.0331
0.0	0.0	0.0	10835.4249	6599.2485	NaN	NaN	0.3785	0.0444	0.8263	0.0289	0.039	0.0289	0.0325
0.0	0.0	0.0	10033.4249	2671.2485	NaN	NaN	0.2103	0.0448	0.8264	0.0293	0.0387	0.029	0.0317
0.0	0.0	0.0	9194.4249	4927.2485	NaN	NaN	0.3489	0.0466	0.8231	0.0299	0.0394	0.0297	0.0312
0.0	0.0	0.0	9011.4249	6778.2485	NaN	NaN	0.4293	0.0487	0.8201	0.0306	0.0396	0.0304	0.0305
0.0	0.0	0.0	9639.4249	8612.2485	NaN	NaN	0.4719	0.0525	0.8145	0.0317	0.0401	0.0313	0.0299
0.0	0.0	0.0	9264.4249	5184.2485	NaN	NaN	0.3588	0.0557	0.8087	0.0325	0.0407	0.033	0.0294
0.0	0.0	0.0	9892.4249	8856.2485	NaN	NaN	0.4724	0.0594	0.7991	0.0331	0.0424	0.0364	0.0296
0.0	0.0	0.0	7145.4249	7220.2485	NaN	NaN	0.5026	0.0674	0.7793	0.0352	0.046	0.042	0.0302
