# Supplementary material for: DeepFRET, a software for rapid and automated single-molecule FRET data classification using deep learning
Source: eLife. 2020 Nov 3;9:e60404. doi: 10.7554/eLife.60404 (PMC7609065; doi:10.7554/eLife.60404)
Supplement: Figure 4—source data 1. [file elife-60404-fig4-data1.zip › Figure 4-source data 1/Fig_S4a/Traces/traces_all_n294/Traces_Fig2d_4mMAc_mov4_combined_tif_pair4.txt]

Exported by DeepFRET
Date: 2020-08-26, 18:13
Video filename: None
FRET pair #4
Bleaches at None
D-Dexc-bg	A-Dexc-bg	A-Aexc-bg	D-Dexc-rw	A-Dexc-rw	A-Aexc-rw	S	E	p_bleached	p_aggregated	p_noisy	p_scrambled	p_static	p_dynamic
0.0	0.0	0.0	23308.6341	10565.6218	NaN	NaN	0.3119	0.0361	0.8296	0.0286	0.058	0.0221	0.0256
0.0	0.0	0.0	31027.6341	13774.6218	NaN	NaN	0.3075	0.0282	0.8265	0.0297	0.0632	0.024	0.0284
0.0	0.0	0.0	25049.6341	14553.6218	NaN	NaN	0.3675	0.0276	0.8526	0.0252	0.0479	0.024	0.0228
0.0	0.0	0.0	26449.6341	12094.6218	NaN	NaN	0.3138	0.0286	0.845	0.0258	0.0498	0.0261	0.0246
0.0	0.0	0.0	21961.6341	12152.6218	NaN	NaN	0.3562	0.0292	0.8454	0.0258	0.0487	0.0265	0.0244
0.0	0.0	0.0	21986.6341	17089.6218	NaN	NaN	0.4373	0.0297	0.8423	0.0262	0.0494	0.0274	0.0251
0.0	0.0	0.0	23140.6341	15124.6218	NaN	NaN	0.3953	0.0302	0.8428	0.0261	0.0487	0.0276	0.0246
0.0	0.0	0.0	28730.6341	12708.6218	NaN	NaN	0.3067	0.0306	0.8396	0.0267	0.05	0.0281	0.025
0.0	0.0	0.0	20469.6341	11307.6218	NaN	NaN	0.3558	0.0305	0.8424	0.026	0.0488	0.028	0.0243
0.0	0.0	0.0	19885.6341	10528.6218	NaN	NaN	0.3462	0.0305	0.8424	0.0259	0.049	0.0279	0.0244
0.0	0.0	0.0	19566.6341	15845.6218	NaN	NaN	0.4475	0.0306	0.8396	0.0263	0.0506	0.0282	0.0247
0.0	0.0	0.0	20127.6341	13058.6218	NaN	NaN	0.3935	0.0308	0.8351	0.0269	0.0533	0.0283	0.0255
0.0	0.0	0.0	18222.6341	10330.6218	NaN	NaN	0.3618	0.0311	0.8356	0.0265	0.0534	0.0283	0.0251
0.0	0.0	0.0	19378.6341	10836.6218	NaN	NaN	0.3586	0.0311	0.8337	0.0268	0.0546	0.0283	0.0255
0.0	0.0	0.0	17076.6341	12790.6218	NaN	NaN	0.4282	0.0314	0.8323	0.0269	0.0554	0.0284	0.0256
0.0	0.0	0.0	20813.6341	11811.6218	NaN	NaN	0.362	0.0316	0.8284	0.0277	0.0575	0.0284	0.0264
0.0	0.0	0.0	23054.6341	9661.6218	NaN	NaN	0.2953	0.0317	0.83	0.0269	0.0579	0.0276	0.0259
0.0	0.0	0.0	18883.6341	10733.6218	NaN	NaN	0.3624	0.0319	0.8357	0.0258	0.0548	0.0274	0.0244
0.0	0.0	0.0	19512.6341	11087.6218	NaN	NaN	0.3623	0.032	0.8329	0.0258	0.0564	0.0281	0.0248
0.0	0.0	0.0	18746.6341	13863.6218	NaN	NaN	0.4251	0.0324	0.8349	0.025	0.0554	0.0283	0.024
0.0	0.0	0.0	17400.6341	9984.6218	NaN	NaN	0.3646	0.0326	0.8351	0.0246	0.0549	0.0289	0.0238
0.0	0.0	0.0	22178.6341	12681.6218	NaN	NaN	0.3638	0.0329	0.8335	0.0246	0.0558	0.0292	0.024
0.0	0.0	0.0	18738.6341	15518.6218	NaN	NaN	0.453	0.033	0.8332	0.0244	0.0559	0.0294	0.0241
0.0	0.0	0.0	18303.6341	8418.6218	NaN	NaN	0.315	0.033	0.8342	0.0243	0.0551	0.0295	0.0239
0.0	0.0	0.0	18009.6341	12900.6218	NaN	NaN	0.4174	0.0329	0.8326	0.0246	0.056	0.0296	0.0244
0.0	0.0	0.0	18237.6341	12437.6218	NaN	NaN	0.4055	0.0328	0.8346	0.0243	0.0548	0.0296	0.0239
0.0	0.0	0.0	20310.6341	9701.6218	NaN	NaN	0.3233	0.0326	0.834	0.0245	0.0552	0.0296	0.0242
0.0	0.0	0.0	20616.6341	6886.6218	NaN	NaN	0.2504	0.0326	0.8336	0.0242	0.0558	0.0297	0.0241
0.0	0.0	0.0	20949.6341	10481.6218	NaN	NaN	0.3335	0.0329	0.832	0.0241	0.057	0.0299	0.0241
0.0	0.0	0.0	23466.6341	9140.6218	NaN	NaN	0.2803	0.0328	0.8322	0.0239	0.0572	0.03	0.0238
0.0	0.0	0.0	22463.6341	10616.6218	NaN	NaN	0.3209	0.033	0.8325	0.0237	0.0574	0.0299	0.0235
0.0	0.0	0.0	17626.6341	9471.6218	NaN	NaN	0.3495	0.033	0.8325	0.0236	0.0578	0.0296	0.0235
0.0	0.0	0.0	18376.6341	9210.6218	NaN	NaN	0.3339	0.0332	0.8313	0.0236	0.0591	0.0293	0.0236
0.0	0.0	0.0	19028.6341	9968.6218	NaN	NaN	0.3438	0.0331	0.83	0.0239	0.0599	0.029	0.0242
0.0	0.0	0.0	20161.6341	13645.6218	NaN	NaN	0.4036	0.0327	0.831	0.0238	0.0598	0.0285	0.0242
0.0	0.0	0.0	21493.6341	13319.6218	NaN	NaN	0.3826	0.0314	0.832	0.0241	0.0603	0.0273	0.0249
0.0	0.0	0.0	15554.6341	12745.6218	NaN	NaN	0.4504	0.0301	0.8364	0.024	0.0589	0.0257	0.025
0.0	0.0	0.0	21466.6341	8220.6218	NaN	NaN	0.2769	0.0283	0.8403	0.0238	0.0581	0.0243	0.0251
0.0	0.0	0.0	14977.6341	11609.6218	NaN	NaN	0.4367	0.0265	0.8464	0.0232	0.0564	0.0227	0.0247
0.0	0.0	0.0	15932.6341	9432.6218	NaN	NaN	0.3719	0.0259	0.8467	0.0235	0.0565	0.0223	0.0251
0.0	0.0	0.0	13753.6341	8812.6218	NaN	NaN	0.3905	0.0254	0.8466	0.0235	0.0574	0.0215	0.0255
0.0	0.0	0.0	21324.6341	13078.6218	NaN	NaN	0.3802	0.0255	0.8457	0.0235	0.0581	0.0216	0.0256
0.0	0.0	0.0	19948.6341	6579.6218	NaN	NaN	0.248	0.0253	0.8427	0.0241	0.0602	0.0214	0.0263
0.0	0.0	0.0	19133.6341	13077.6218	NaN	NaN	0.406	0.0251	0.8441	0.0237	0.0603	0.0212	0.0257
0.0	0.0	0.0	17634.6341	7143.6218	NaN	NaN	0.2883	0.0254	0.8412	0.0241	0.0618	0.0214	0.026
0.0	0.0	0.0	18319.6341	7560.6218	NaN	NaN	0.2921	0.0252	0.8403	0.0241	0.0631	0.0212	0.0261
0.0	0.0	0.0	19428.6341	9918.6218	NaN	NaN	0.338	0.0255	0.8361	0.0245	0.0657	0.0216	0.0266
0.0	0.0	0.0	15159.6341	11492.6218	NaN	NaN	0.4312	0.0254	0.8372	0.0241	0.0654	0.0217	0.0263
0.0	0.0	0.0	18763.6341	11717.6218	NaN	NaN	0.3844	0.0249	0.8405	0.0237	0.0631	0.0221	0.0256
0.0	0.0	0.0	17336.6341	7936.6218	NaN	NaN	0.314	0.0243	0.844	0.0235	0.0614	0.0216	0.0253
0.0	0.0	0.0	13292.6341	12968.6218	NaN	NaN	0.4938	0.0235	0.8438	0.024	0.062	0.0213	0.0255
0.0	0.0	0.0	16653.6341	13102.6218	NaN	NaN	0.4403	0.0232	0.8456	0.0237	0.0618	0.0208	0.0249
0.0	0.0	0.0	15629.6341	13201.6218	NaN	NaN	0.4579	0.0231	0.8458	0.0238	0.0624	0.0203	0.0246
0.0	0.0	0.0	20221.6341	12843.6218	NaN	NaN	0.3884	0.0235	0.8444	0.024	0.0634	0.0203	0.0245
0.0	0.0	0.0	15239.6341	11939.6218	NaN	NaN	0.4393	0.0241	0.8431	0.0239	0.0638	0.0206	0.0245
0.0	0.0	0.0	15963.6341	13487.6218	NaN	NaN	0.458	0.0246	0.8442	0.0236	0.0625	0.0209	0.0242
0.0	0.0	0.0	21774.6341	10128.6218	NaN	NaN	0.3175	0.0253	0.8441	0.0234	0.062	0.0211	0.0241
0.0	0.0	0.0	14267.6341	11059.6218	NaN	NaN	0.4367	0.0262	0.8415	0.0236	0.0626	0.0216	0.0245
0.0	0.0	0.0	14388.6341	10889.6218	NaN	NaN	0.4308	0.0263	0.8425	0.0232	0.0623	0.0214	0.0242
0.0	0.0	0.0	22351.6341	10189.6218	NaN	NaN	0.3131	0.0261	0.8422	0.0231	0.0628	0.0217	0.0241
0.0	0.0	0.0	18201.6341	4743.6218	NaN	NaN	0.2067	0.0263	0.8397	0.0233	0.0651	0.0213	0.0244
0.0	0.0	0.0	19971.6341	10690.6218	NaN	NaN	0.3487	0.0261	0.8408	0.0228	0.0651	0.0213	0.024
0.0	0.0	0.0	16518.6341	10157.6218	NaN	NaN	0.3808	0.0261	0.8399	0.0229	0.0656	0.0214	0.0241
0.0	0.0	0.0	14724.6341	10188.6218	NaN	NaN	0.409	0.0257	0.8428	0.022	0.0648	0.0211	0.0235
0.0	0.0	0.0	21477.6341	12681.6218	NaN	NaN	0.3712	0.026	0.8398	0.0222	0.067	0.0211	0.024
0.0	0.0	0.0	12848.6341	14141.6218	NaN	NaN	0.524	0.0265	0.8431	0.0212	0.0647	0.0215	0.023
0.0	0.0	0.0	21656.6341	11468.6218	NaN	NaN	0.3462	0.027	0.8424	0.0211	0.0648	0.0217	0.023
0.0	0.0	0.0	18186.6341	13063.6218	NaN	NaN	0.418	0.0276	0.8355	0.0219	0.069	0.0217	0.0242
0.0	0.0	0.0	16490.6341	13590.6218	NaN	NaN	0.4518	0.028	0.834	0.0218	0.0702	0.0218	0.0242
0.0	0.0	0.0	19970.6341	10620.6218	NaN	NaN	0.3472	0.0291	0.8285	0.0224	0.0732	0.0219	0.025
0.0	0.0	0.0	22015.6341	11654.6218	NaN	NaN	0.3461	0.0295	0.8285	0.0221	0.0729	0.0221	0.0249
0.0	0.0	0.0	15911.6341	10387.6218	NaN	NaN	0.395	0.0308	0.8249	0.0221	0.0748	0.0222	0.0253
0.0	0.0	0.0	17765.6341	9881.6218	NaN	NaN	0.3574	0.031	0.8284	0.0214	0.0724	0.022	0.0248
0.0	0.0	0.0	17770.6341	8759.6218	NaN	NaN	0.3302	0.0316	0.8264	0.0215	0.0733	0.0222	0.0251
0.0	0.0	0.0	17237.6341	10135.6218	NaN	NaN	0.3703	0.0322	0.8233	0.0215	0.0751	0.0224	0.0255
0.0	0.0	0.0	19774.6341	9815.6218	NaN	NaN	0.3317	0.0332	0.8209	0.0214	0.0763	0.0229	0.0253
0.0	0.0	0.0	16219.6341	11839.6218	NaN	NaN	0.422	0.0346	0.8142	0.0216	0.0796	0.0237	0.0263
0.0	0.0	0.0	17721.6341	12520.6218	NaN	NaN	0.414	0.0375	0.801	0.0225	0.0861	0.0253	0.0276
0.0	0.0	0.0	17524.6341	8317.6218	NaN	NaN	0.3219	0.0416	0.7876	0.0226	0.0936	0.0268	0.0279
0.0	0.0	0.0	16528.6341	9441.6218	NaN	NaN	0.3636	0.0468	0.7725	0.0229	0.1025	0.0277	0.0277
0.0	0.0	0.0	21306.6341	12252.6218	NaN	NaN	0.3651	0.0633	0.7543	0.0238	0.103	0.0285	0.0272
0.0	0.0	0.0	4182.6341	12825.6218	NaN	NaN	0.7541	0.1235	0.7082	0.0234	0.088	0.0306	0.0263
0.0	0.0	0.0	213.6341	10250.6218	NaN	NaN	0.9796	0.2222	0.5861	0.0262	0.0989	0.039	0.0276
0.0	0.0	0.0	307.6341	14830.6218	NaN	NaN	0.9797	0.284	0.5064	0.0286	0.105	0.0438	0.0322
0.0	0.0	0.0	633.6341	14108.6218	NaN	NaN	0.957	0.2253	0.5781	0.0315	0.0925	0.0396	0.033
0.0	0.0	0.0	1011.6341	14319.6218	NaN	NaN	0.934	0.1155	0.7137	0.0261	0.0821	0.0298	0.0328
0.0	0.0	0.0	8435.6341	9995.6218	NaN	NaN	0.5423	0.0674	0.7839	0.0225	0.0691	0.0265	0.0307
0.0	0.0	0.0	20367.6341	12319.6218	NaN	NaN	0.3769	0.0472	0.8123	0.0201	0.0646	0.0264	0.0293
0.0	0.0	0.0	12717.6341	9884.6218	NaN	NaN	0.4373	0.0416	0.8238	0.0185	0.0617	0.0265	0.028
0.0	0.0	0.0	17022.6341	8268.6218	NaN	NaN	0.3269	0.0374	0.8251	0.0181	0.0636	0.0281	0.0277
0.0	0.0	0.0	14902.6341	10040.6218	NaN	NaN	0.4025	0.0341	0.8181	0.0184	0.0707	0.0302	0.0285
0.0	0.0	0.0	18869.6341	8552.6218	NaN	NaN	0.3119	0.0337	0.8107	0.0184	0.0771	0.0315	0.0286
0.0	0.0	0.0	19168.6341	9223.6218	NaN	NaN	0.3249	0.0343	0.7978	0.0189	0.0861	0.033	0.0299
0.0	0.0	0.0	20834.6341	10926.6218	NaN	NaN	0.344	0.0338	0.786	0.0195	0.0949	0.0348	0.031
0.0	0.0	0.0	18246.6341	9721.6218	NaN	NaN	0.3476	0.0347	0.7745	0.0197	0.1041	0.0356	0.0314
0.0	0.0	0.0	15697.6341	11395.6218	NaN	NaN	0.4206	0.0349	0.7701	0.0194	0.1079	0.0366	0.0311
0.0	0.0	0.0	17053.6341	9645.6218	NaN	NaN	0.3613	0.036	0.7638	0.0194	0.1124	0.0375	0.031
0.0	0.0	0.0	13440.6341	10964.6218	NaN	NaN	0.4493	0.036	0.7628	0.0192	0.1129	0.0383	0.0306
0.0	0.0	0.0	13234.6341	8036.6218	NaN	NaN	0.3778	0.0362	0.7624	0.0192	0.1129	0.0388	0.0304
0.0	0.0	0.0	13022.6341	13022.6218	NaN	NaN	0.5	0.0362	0.7632	0.0192	0.1121	0.0391	0.0303
0.0	0.0	0.0	13360.6341	10981.6218	NaN	NaN	0.4511	0.0363	0.7644	0.0191	0.1114	0.039	0.0298
0.0	0.0	0.0	13413.6341	11923.6218	NaN	NaN	0.4706	0.036	0.7667	0.0191	0.1099	0.039	0.0294
0.0	0.0	0.0	14663.6341	8393.6218	NaN	NaN	0.364	0.0357	0.7727	0.0185	0.1063	0.0386	0.0282
0.0	0.0	0.0	14288.6341	6950.6218	NaN	NaN	0.3273	0.035	0.7779	0.0184	0.1026	0.0386	0.0276
0.0	0.0	0.0	15057.6341	7126.6218	NaN	NaN	0.3212	0.0345	0.7824	0.0183	0.0992	0.0385	0.0272
0.0	0.0	0.0	15375.6341	13264.6218	NaN	NaN	0.4631	0.0331	0.7897	0.0183	0.094	0.0378	0.0271
0.0	0.0	0.0	17024.6341	10225.6218	NaN	NaN	0.3752	0.0323	0.7919	0.0187	0.0923	0.0372	0.0275
0.0	0.0	0.0	13920.6341	13977.6218	NaN	NaN	0.501	0.0315	0.7988	0.0188	0.0879	0.0356	0.0275
0.0	0.0	0.0	19861.6341	9060.6218	NaN	NaN	0.3133	0.0308	0.8018	0.019	0.0858	0.035	0.0276
0.0	0.0	0.0	14482.6341	8949.6218	NaN	NaN	0.3819	0.0302	0.8067	0.019	0.0828	0.0339	0.0274
0.0	0.0	0.0	13221.6341	12243.6218	NaN	NaN	0.4808	0.0296	0.8116	0.0188	0.0794	0.0336	0.0269
0.0	0.0	0.0	15428.6341	11012.6218	NaN	NaN	0.4165	0.0294	0.8135	0.019	0.0778	0.0334	0.0269
0.0	0.0	0.0	12394.6341	12870.6218	NaN	NaN	0.5094	0.0296	0.8148	0.0192	0.0763	0.0334	0.0267
0.0	0.0	0.0	15846.6341	11956.6218	NaN	NaN	0.43	0.0301	0.814	0.0195	0.0763	0.0333	0.0268
0.0	0.0	0.0	18675.6341	9154.6218	NaN	NaN	0.3289	0.0306	0.8129	0.0196	0.0762	0.0338	0.0269
0.0	0.0	0.0	18377.6341	10959.6218	NaN	NaN	0.3736	0.0309	0.813	0.0196	0.076	0.0337	0.0269
0.0	0.0	0.0	15021.6341	11528.6218	NaN	NaN	0.4342	0.0313	0.8134	0.0194	0.0754	0.0337	0.0267
0.0	0.0	0.0	15436.6341	11856.6218	NaN	NaN	0.4344	0.0313	0.8152	0.0192	0.0742	0.0338	0.0263
0.0	0.0	0.0	18474.6341	12596.6218	NaN	NaN	0.4054	0.0313	0.8161	0.0192	0.074	0.0334	0.0261
0.0	0.0	0.0	17441.6341	9186.6218	NaN	NaN	0.345	0.0311	0.8187	0.019	0.0731	0.0328	0.0254
0.0	0.0	0.0	15757.6341	11346.6218	NaN	NaN	0.4186	0.0312	0.82	0.0188	0.0726	0.0326	0.0248
0.0	0.0	0.0	15888.6341	9951.6218	NaN	NaN	0.3851	0.0315	0.8199	0.0185	0.0732	0.0327	0.0242
0.0	0.0	0.0	16231.6341	11678.6218	NaN	NaN	0.4184	0.0319	0.8195	0.0183	0.0738	0.0328	0.0237
0.0	0.0	0.0	18982.6341	9628.6218	NaN	NaN	0.3365	0.0324	0.8176	0.0182	0.0751	0.0332	0.0235
0.0	0.0	0.0	16088.6341	9588.6218	NaN	NaN	0.3734	0.0327	0.8165	0.018	0.0764	0.0333	0.0232
0.0	0.0	0.0	15363.6341	10919.6218	NaN	NaN	0.4155	0.0329	0.8156	0.0177	0.0775	0.0333	0.023
0.0	0.0	0.0	16396.6341	10705.6218	NaN	NaN	0.395	0.0328	0.8157	0.0174	0.0784	0.033	0.0227
0.0	0.0	0.0	15362.6341	13014.6218	NaN	NaN	0.4586	0.0326	0.8165	0.0173	0.0786	0.0327	0.0223
0.0	0.0	0.0	19927.6341	10387.6218	NaN	NaN	0.3427	0.0326	0.8168	0.017	0.0791	0.0325	0.0219
0.0	0.0	0.0	17595.6341	12106.6218	NaN	NaN	0.4076	0.0327	0.8168	0.0169	0.0796	0.0323	0.0217
0.0	0.0	0.0	14003.6341	11893.6218	NaN	NaN	0.4593	0.0325	0.8181	0.0166	0.0795	0.0319	0.0214
0.0	0.0	0.0	15769.6341	11106.6218	NaN	NaN	0.4133	0.0323	0.8199	0.0164	0.0787	0.0316	0.021
0.0	0.0	0.0	13156.6341	9999.6218	NaN	NaN	0.4318	0.0319	0.8227	0.0162	0.0772	0.0311	0.0208
0.0	0.0	0.0	16322.6341	7797.6218	NaN	NaN	0.3233	0.0316	0.8263	0.0159	0.0753	0.0305	0.0204
0.0	0.0	0.0	14160.6341	14730.6218	NaN	NaN	0.5099	0.0312	0.8299	0.0155	0.0738	0.0297	0.0198
0.0	0.0	0.0	18980.6341	12306.6218	NaN	NaN	0.3933	0.0307	0.832	0.0152	0.0732	0.0293	0.0195
0.0	0.0	0.0	21702.6341	12258.6218	NaN	NaN	0.361	0.0309	0.8318	0.0151	0.0735	0.0292	0.0194
0.0	0.0	0.0	19167.6341	9739.6218	NaN	NaN	0.3369	0.0304	0.8354	0.0147	0.072	0.0287	0.0188
0.0	0.0	0.0	15448.6341	11767.6218	NaN	NaN	0.4324	0.0308	0.8338	0.0148	0.0729	0.0287	0.019
0.0	0.0	0.0	9165.6341	10086.6218	NaN	NaN	0.5239	0.0302	0.8377	0.0144	0.0711	0.0281	0.0186
0.0	0.0	0.0	16224.6341	10371.6218	NaN	NaN	0.39	0.0299	0.8398	0.0142	0.0702	0.0275	0.0184
0.0	0.0	0.0	14995.6341	8604.6218	NaN	NaN	0.3646	0.0301	0.8372	0.0143	0.0721	0.0276	0.0188
0.0	0.0	0.0	17421.6341	11865.6218	NaN	NaN	0.4051	0.0297	0.8393	0.0138	0.0716	0.0272	0.0184
0.0	0.0	0.0	19528.6341	10368.6218	NaN	NaN	0.3468	0.0303	0.8355	0.0139	0.0738	0.0277	0.0187
0.0	0.0	0.0	14232.6341	10352.6218	NaN	NaN	0.4211	0.0307	0.8349	0.0138	0.0743	0.0277	0.0186
0.0	0.0	0.0	12541.6341	12815.6218	NaN	NaN	0.5054	0.0316	0.8307	0.0138	0.0766	0.0285	0.0187
0.0	0.0	0.0	16910.6341	6487.6218	NaN	NaN	0.2773	0.0328	0.8262	0.0139	0.0786	0.0296	0.0189
0.0	0.0	0.0	12680.6341	11043.6218	NaN	NaN	0.4655	0.035	0.8157	0.0141	0.0842	0.0314	0.0196
0.0	0.0	0.0	16196.6341	11400.6218	NaN	NaN	0.4131	0.0374	0.8027	0.0145	0.0912	0.0336	0.0206
0.0	0.0	0.0	12520.6341	13708.6218	NaN	NaN	0.5226	0.0407	0.7859	0.0149	0.1007	0.0361	0.0218
0.0	0.0	0.0	15026.6341	9361.6218	NaN	NaN	0.3839	0.0429	0.7736	0.0149	0.1081	0.038	0.0224
0.0	0.0	0.0	12577.6341	10568.6218	NaN	NaN	0.4566	0.0448	0.765	0.0149	0.1133	0.0391	0.0228
0.0	0.0	0.0	15374.6341	7959.6218	NaN	NaN	0.3411	0.0453	0.7591	0.0148	0.1174	0.0402	0.0232
0.0	0.0	0.0	11709.6341	10239.6218	NaN	NaN	0.4665	0.0471	0.75	0.0148	0.1235	0.041	0.0236
0.0	0.0	0.0	13590.6341	11329.6218	NaN	NaN	0.4546	0.0466	0.7501	0.0147	0.124	0.0409	0.0237
0.0	0.0	0.0	13992.6341	11656.6218	NaN	NaN	0.4545	0.0471	0.749	0.0146	0.1247	0.041	0.0236
0.0	0.0	0.0	14340.6341	7353.6218	NaN	NaN	0.339	0.0462	0.7523	0.0146	0.1229	0.0405	0.0235
0.0	0.0	0.0	15212.6341	9978.6218	NaN	NaN	0.3961	0.0457	0.7553	0.0147	0.1209	0.0401	0.0233
0.0	0.0	0.0	14362.6341	10200.6218	NaN	NaN	0.4153	0.0439	0.7609	0.0148	0.1176	0.0395	0.0233
0.0	0.0	0.0	17327.6341	8891.6218	NaN	NaN	0.3391	0.0432	0.7632	0.0148	0.1167	0.039	0.0232
0.0	0.0	0.0	11688.6341	10726.6218	NaN	NaN	0.4785	0.0423	0.7662	0.0148	0.1151	0.0386	0.0231
0.0	0.0	0.0	12990.6341	7645.6218	NaN	NaN	0.3705	0.0413	0.7712	0.0148	0.1119	0.038	0.0228
0.0	0.0	0.0	12918.6341	9511.6218	NaN	NaN	0.4241	0.0404	0.777	0.0148	0.1079	0.0374	0.0225
0.0	0.0	0.0	13932.6341	11642.6218	NaN	NaN	0.4552	0.0387	0.7833	0.0147	0.1041	0.0367	0.0225
0.0	0.0	0.0	14209.6341	9932.6218	NaN	NaN	0.4114	0.039	0.7826	0.0148	0.1045	0.0366	0.0225
0.0	0.0	0.0	16126.6341	10728.6218	NaN	NaN	0.3995	0.0383	0.7877	0.0146	0.1011	0.036	0.0223
0.0	0.0	0.0	14216.6341	10555.6218	NaN	NaN	0.4261	0.0389	0.7889	0.0146	0.1001	0.0354	0.0221
0.0	0.0	0.0	16309.6341	7938.6218	NaN	NaN	0.3274	0.0386	0.794	0.0144	0.0965	0.0348	0.0218
0.0	0.0	0.0	16059.6341	7619.6218	NaN	NaN	0.3218	0.038	0.7963	0.0145	0.0949	0.0344	0.022
0.0	0.0	0.0	17874.6341	9511.6218	NaN	NaN	0.3473	0.0372	0.8008	0.0143	0.092	0.0338	0.0219
0.0	0.0	0.0	18211.6341	11934.6218	NaN	NaN	0.3959	0.0367	0.7991	0.0145	0.0933	0.034	0.0225
0.0	0.0	0.0	13130.6341	10977.6218	NaN	NaN	0.4553	0.0369	0.799	0.0143	0.0933	0.0341	0.0225
0.0	0.0	0.0	17708.6341	9801.6218	NaN	NaN	0.3563	0.0374	0.7964	0.0143	0.0947	0.0344	0.0228
0.0	0.0	0.0	15210.6341	8508.6218	NaN	NaN	0.3587	0.0381	0.7927	0.0144	0.0969	0.0348	0.0231
0.0	0.0	0.0	13205.6341	11110.6218	NaN	NaN	0.4569	0.0386	0.7921	0.0142	0.0973	0.0347	0.0231
0.0	0.0	0.0	12898.6341	12215.6218	NaN	NaN	0.4864	0.0389	0.7896	0.0143	0.0988	0.0349	0.0235
0.0	0.0	0.0	14941.6341	10278.6218	NaN	NaN	0.4076	0.0387	0.7901	0.0143	0.0987	0.0347	0.0235
0.0	0.0	0.0	15606.6341	13613.6218	NaN	NaN	0.4659	0.0386	0.7902	0.0144	0.0987	0.0345	0.0235
0.0	0.0	0.0	16269.6341	8868.6218	NaN	NaN	0.3528	0.0382	0.7931	0.0143	0.097	0.0341	0.0233
0.0	0.0	0.0	17325.6341	10224.6218	NaN	NaN	0.3711	0.0378	0.7956	0.0143	0.0956	0.0337	0.0231
0.0	0.0	0.0	16162.6341	6772.6218	NaN	NaN	0.2953	0.0377	0.7972	0.0143	0.0946	0.0333	0.0229
0.0	0.0	0.0	17297.6341	7778.6218	NaN	NaN	0.3102	0.0371	0.8011	0.0143	0.0921	0.0328	0.0226
0.0	0.0	0.0	15548.6341	11769.6218	NaN	NaN	0.4308	0.0365	0.8042	0.0144	0.0902	0.0323	0.0224
0.0	0.0	0.0	13692.6341	12822.6218	NaN	NaN	0.4836	0.036	0.8074	0.0143	0.0884	0.0318	0.0221
0.0	0.0	0.0	17157.6341	11354.6218	NaN	NaN	0.3982	0.0355	0.8093	0.0144	0.0872	0.0316	0.022
0.0	0.0	0.0	15621.6341	10251.6218	NaN	NaN	0.3962	0.0349	0.8132	0.0143	0.085	0.031	0.0217
0.0	0.0	0.0	18396.6341	8068.6218	NaN	NaN	0.3049	0.0342	0.8153	0.0145	0.0837	0.0306	0.0217
0.0	0.0	0.0	11837.6341	9497.6218	NaN	NaN	0.4452	0.0337	0.817	0.0146	0.0827	0.0302	0.0217
0.0	0.0	0.0	15387.6341	8429.6218	NaN	NaN	0.3539	0.0325	0.8208	0.0147	0.0802	0.0299	0.0218
0.0	0.0	0.0	14207.6341	12896.6218	NaN	NaN	0.4758	0.0317	0.8234	0.0148	0.0783	0.0298	0.022
0.0	0.0	0.0	13796.6341	10564.6218	NaN	NaN	0.4337	0.0309	0.8246	0.0148	0.0776	0.0299	0.0221
0.0	0.0	0.0	14816.6341	10521.6218	NaN	NaN	0.4152	0.0304	0.8275	0.0148	0.0757	0.0295	0.022
0.0	0.0	0.0	15140.6341	10735.6218	NaN	NaN	0.4149	0.0292	0.8303	0.0148	0.0738	0.0297	0.0223
0.0	0.0	0.0	17417.6341	10031.6218	NaN	NaN	0.3655	0.0286	0.8333	0.0147	0.0721	0.0293	0.0221
0.0	0.0	0.0	12884.6341	11396.6218	NaN	NaN	0.4694	0.0277	0.8352	0.0146	0.0709	0.0294	0.0221
0.0	0.0	0.0	14950.6341	8948.6218	NaN	NaN	0.3744	0.0274	0.8358	0.0145	0.0706	0.0297	0.022
0.0	0.0	0.0	15107.6341	14402.6218	NaN	NaN	0.4881	0.027	0.8391	0.0141	0.069	0.0295	0.0213
0.0	0.0	0.0	15310.6341	8191.6218	NaN	NaN	0.3485	0.0272	0.8375	0.0141	0.0701	0.0299	0.0213
0.0	0.0	0.0	12440.6341	9372.6218	NaN	NaN	0.4297	0.0276	0.8371	0.0139	0.0708	0.0297	0.0208
0.0	0.0	0.0	18215.6341	14123.6218	NaN	NaN	0.4367	0.0277	0.8378	0.0136	0.0704	0.0301	0.0203
0.0	0.0	0.0	22762.6341	5992.6218	NaN	NaN	0.2084	0.0286	0.8342	0.0136	0.0725	0.0308	0.0203
0.0	0.0	0.0	15145.6341	9669.6218	NaN	NaN	0.3897	0.0299	0.8313	0.0135	0.074	0.0313	0.02
0.0	0.0	0.0	16133.6341	9944.6218	NaN	NaN	0.3813	0.0314	0.8241	0.0138	0.0778	0.0325	0.0204
0.0	0.0	0.0	15043.6341	8693.6218	NaN	NaN	0.3662	0.0331	0.8166	0.0141	0.0815	0.0339	0.0207
0.0	0.0	0.0	16451.6341	8083.6218	NaN	NaN	0.3295	0.0345	0.8134	0.0138	0.0833	0.0346	0.0204
0.0	0.0	0.0	16038.6341	6839.6218	NaN	NaN	0.299	0.0361	0.8065	0.014	0.0873	0.0354	0.0207
0.0	0.0	0.0	13714.6341	9792.6218	NaN	NaN	0.4166	0.0373	0.7986	0.0141	0.0925	0.0365	0.021
0.0	0.0	0.0	15479.6341	13739.6218	NaN	NaN	0.4702	0.0386	0.7927	0.014	0.0963	0.0372	0.0211
0.0	0.0	0.0	17721.6341	12910.6218	NaN	NaN	0.4215	0.0405	0.7845	0.014	0.1014	0.0383	0.0213
0.0	0.0	0.0	13638.6341	11182.6218	NaN	NaN	0.4505	0.0437	0.7715	0.0138	0.1094	0.0399	0.0217
0.0	0.0	0.0	12221.6341	9515.6218	NaN	NaN	0.4378	0.0464	0.7638	0.0136	0.1134	0.041	0.0218
0.0	0.0	0.0	17019.6341	10749.6218	NaN	NaN	0.3871	0.0477	0.7582	0.0137	0.1164	0.0417	0.0222
0.0	0.0	0.0	14298.6341	7139.6218	NaN	NaN	0.333	0.0489	0.7533	0.0136	0.1194	0.0422	0.0225
0.0	0.0	0.0	16194.6341	9945.6218	NaN	NaN	0.3805	0.0494	0.7502	0.0137	0.1215	0.0424	0.0228
0.0	0.0	0.0	15846.6341	11259.6218	NaN	NaN	0.4154	0.0495	0.7478	0.0138	0.1231	0.0426	0.0232
0.0	0.0	0.0	16413.6341	8610.6218	NaN	NaN	0.3441	0.0492	0.7484	0.0138	0.1231	0.0422	0.0232
0.0	0.0	0.0	16296.6341	9396.6218	NaN	NaN	0.3657	0.0488	0.7494	0.014	0.1225	0.042	0.0233
0.0	0.0	0.0	17427.6341	9755.6218	NaN	NaN	0.3589	0.0474	0.7531	0.0141	0.1208	0.0411	0.0234
0.0	0.0	0.0	14532.6341	11783.6218	NaN	NaN	0.4478	0.046	0.7562	0.0143	0.1196	0.0405	0.0234
0.0	0.0	0.0	15720.6341	9556.6218	NaN	NaN	0.3781	0.0441	0.7646	0.0142	0.1149	0.0393	0.0229
0.0	0.0	0.0	14535.6341	11571.6218	NaN	NaN	0.4432	0.0419	0.7709	0.0144	0.1116	0.0384	0.0228
0.0	0.0	0.0	14904.6341	8364.6218	NaN	NaN	0.3595	0.0394	0.7788	0.0145	0.1074	0.0373	0.0227
0.0	0.0	0.0	15495.6341	11225.6218	NaN	NaN	0.4201	0.0368	0.7867	0.0149	0.1025	0.0362	0.0229
0.0	0.0	0.0	17105.6341	9606.6218	NaN	NaN	0.3596	0.0345	0.7924	0.0153	0.0986	0.0359	0.0233
0.0	0.0	0.0	11907.6341	11938.6218	NaN	NaN	0.5006	0.0332	0.7981	0.0155	0.0943	0.0355	0.0234
0.0	0.0	0.0	13531.6341	8675.6218	NaN	NaN	0.3907	0.0323	0.8003	0.0159	0.0917	0.0358	0.0239
0.0	0.0	0.0	14157.6341	10527.6218	NaN	NaN	0.4265	0.0315	0.8054	0.016	0.0874	0.0357	0.024
0.0	0.0	0.0	19921.6341	10796.6218	NaN	NaN	0.3515	0.0306	0.8085	0.0162	0.0842	0.0363	0.0241
0.0	0.0	0.0	19747.6341	10873.6218	NaN	NaN	0.3551	0.0305	0.8098	0.0163	0.0825	0.0366	0.0242
0.0	0.0	0.0	15657.6341	13730.6218	NaN	NaN	0.4672	0.0309	0.8102	0.0166	0.0805	0.0375	0.0243
0.0	0.0	0.0	16075.6341	11548.6218	NaN	NaN	0.4181	0.0312	0.81	0.0168	0.0797	0.0377	0.0245
0.0	0.0	0.0	14545.6341	12138.6218	NaN	NaN	0.4549	0.0315	0.81	0.017	0.0787	0.038	0.0248
0.0	0.0	0.0	15838.6341	9137.6218	NaN	NaN	0.3659	0.0318	0.8103	0.0172	0.0774	0.0383	0.025
0.0	0.0	0.0	13592.6341	10088.6218	NaN	NaN	0.426	0.0318	0.8107	0.0174	0.0762	0.0386	0.0254
0.0	0.0	0.0	12929.6341	11711.6218	NaN	NaN	0.4753	0.0318	0.8114	0.0176	0.0746	0.0389	0.0257
0.0	0.0	0.0	13165.6341	12217.6218	NaN	NaN	0.4813	0.0317	0.8115	0.0178	0.0737	0.0394	0.026
0.0	0.0	0.0	16271.6341	5666.6218	NaN	NaN	0.2583	0.0318	0.8113	0.018	0.0726	0.0401	0.0263
0.0	0.0	0.0	14785.6341	7781.6218	NaN	NaN	0.3448	0.032	0.8094	0.0181	0.0734	0.0403	0.0268
0.0	0.0	0.0	15695.6341	13307.6218	NaN	NaN	0.4588	0.0319	0.8108	0.018	0.0725	0.0402	0.0266
0.0	0.0	0.0	13856.6341	7420.6218	NaN	NaN	0.3488	0.0317	0.8097	0.0182	0.0732	0.0402	0.027
0.0	0.0	0.0	16067.6341	11012.6218	NaN	NaN	0.4067	0.0314	0.8114	0.0179	0.0726	0.0399	0.0268
0.0	0.0	0.0	18366.6341	10544.6218	NaN	NaN	0.3647	0.0313	0.8101	0.018	0.0732	0.0402	0.0271
0.0	0.0	0.0	15172.6341	11507.6218	NaN	NaN	0.4313	0.0313	0.8118	0.0179	0.0721	0.0402	0.0267
0.0	0.0	0.0	16716.6341	8439.6218	NaN	NaN	0.3355	0.0314	0.8118	0.018	0.0721	0.04	0.0267
0.0	0.0	0.0	13537.6341	5011.6218	NaN	NaN	0.2702	0.0315	0.812	0.018	0.0723	0.0395	0.0267
0.0	0.0	0.0	15987.6341	10368.6218	NaN	NaN	0.3934	0.0314	0.8125	0.018	0.0725	0.039	0.0266
0.0	0.0	0.0	15277.6341	6920.6218	NaN	NaN	0.3118	0.0314	0.8126	0.0179	0.073	0.0386	0.0265
0.0	0.0	0.0	17056.6341	8639.6218	NaN	NaN	0.3362	0.0313	0.8139	0.0178	0.0727	0.038	0.0263
0.0	0.0	0.0	12985.6341	9436.6218	NaN	NaN	0.4209	0.0312	0.8129	0.0176	0.074	0.0379	0.0265
0.0	0.0	0.0	13109.6341	10531.6218	NaN	NaN	0.4455	0.031	0.8138	0.0173	0.0735	0.0379	0.0264
0.0	0.0	0.0	15095.6341	9939.6218	NaN	NaN	0.397	0.0313	0.8123	0.0172	0.0742	0.0384	0.0267
0.0	0.0	0.0	15348.6341	5655.6218	NaN	NaN	0.2693	0.0315	0.8113	0.0171	0.0747	0.0385	0.0269
0.0	0.0	0.0	12326.6341	6997.6218	NaN	NaN	0.3621	0.0315	0.8107	0.0171	0.0751	0.0385	0.027
0.0	0.0	0.0	14220.6341	8623.6218	NaN	NaN	0.3775	0.0316	0.8101	0.017	0.0759	0.0382	0.0271
0.0	0.0	0.0	16947.6341	8708.6218	NaN	NaN	0.3394	0.0313	0.8076	0.0172	0.0785	0.0376	0.0279
0.0	0.0	0.0	15330.6341	12173.6218	NaN	NaN	0.4426	0.0311	0.807	0.017	0.0796	0.0372	0.0281
0.0	0.0	0.0	14983.6341	10007.6218	NaN	NaN	0.4004	0.0309	0.8079	0.0168	0.0786	0.0375	0.0283
0.0	0.0	0.0	17620.6341	10465.6218	NaN	NaN	0.3726	0.0309	0.8076	0.0171	0.0775	0.0382	0.0287
0.0	0.0	0.0	4201.6341	8635.6218	NaN	NaN	0.6727	0.0305	0.8101	0.0173	0.0749	0.039	0.0282
0.0	0.0	0.0	6175.6341	5503.6218	NaN	NaN	0.4712	0.0307	0.8113	0.0173	0.0727	0.0398	0.0281
0.0	0.0	0.0	9522.6341	4316.6218	NaN	NaN	0.3119	0.0312	0.8122	0.0172	0.0712	0.04	0.0282
0.0	0.0	0.0	7663.6341	5926.6218	NaN	NaN	0.4361	0.0304	0.8148	0.0171	0.07	0.0392	0.0286
0.0	0.0	0.0	6145.6341	8964.6218	NaN	NaN	0.5933	0.0297	0.8154	0.0168	0.07	0.0392	0.029
0.0	0.0	0.0	7356.6341	10351.6218	NaN	NaN	0.5846	0.0301	0.8115	0.0169	0.0711	0.0394	0.0308
0.0	0.0	0.0	8409.6341	10056.6218	NaN	NaN	0.5446	0.0305	0.8136	0.0163	0.0689	0.0398	0.0308
0.0	0.0	0.0	10346.6341	8637.6218	NaN	NaN	0.455	0.0314	0.8204	0.0159	0.0634	0.0398	0.0291
0.0	0.0	0.0	14861.6341	2958.6218	NaN	NaN	0.166	0.0419	0.8238	0.0165	0.0536	0.0361	0.028
0.0	0.0	0.0	15929.6341	-54.3782	NaN	NaN	-0.0034	0.0606	0.8133	0.0185	0.0469	0.0316	0.0292
0.0	0.0	0.0	14449.6341	4780.6218	NaN	NaN	0.2486	0.0705	0.8027	0.02	0.0461	0.0302	0.0305
0.0	0.0	0.0	18911.6341	1263.6218	NaN	NaN	0.0626	0.0676	0.8095	0.0198	0.0434	0.0287	0.0309
0.0	0.0	0.0	8046.6341	286.6218	NaN	NaN	0.0344	0.0589	0.8224	0.0194	0.041	0.0275	0.0308
0.0	0.0	0.0	18119.6341	2606.6218	NaN	NaN	0.1258	0.0472	0.8375	0.0188	0.0387	0.0271	0.0306
0.0	0.0	0.0	17129.6341	3366.6218	NaN	NaN	0.1643	0.0401	0.8452	0.0187	0.0385	0.0276	0.0299
0.0	0.0	0.0	20264.6341	5547.6218	NaN	NaN	0.2149	0.0399	0.8461	0.0188	0.0381	0.0272	0.0299
0.0	0.0	0.0	16487.6341	5366.6218	NaN	NaN	0.2456	0.0397	0.847	0.019	0.0379	0.0269	0.0295
0.0	0.0	0.0	16147.6341	4050.6218	NaN	NaN	0.2005	0.0403	0.8482	0.0193	0.037	0.0268	0.0284
0.0	0.0	0.0	15733.6341	2923.6218	NaN	NaN	0.1567	0.0389	0.8494	0.0195	0.0373	0.027	0.0279
0.0	0.0	0.0	23524.6341	9383.6218	NaN	NaN	0.2851	0.037	0.8517	0.0195	0.0371	0.0271	0.0276
0.0	0.0	0.0	20473.6341	3657.6218	NaN	NaN	0.1516	0.0367	0.8522	0.0195	0.0374	0.0271	0.027
0.0	0.0	0.0	20079.6341	4416.6218	NaN	NaN	0.1803	0.0366	0.8508	0.0198	0.0381	0.0275	0.0272
0.0	0.0	0.0	15433.6341	8186.6218	NaN	NaN	0.3466	0.0365	0.8486	0.0201	0.0391	0.0282	0.0275
0.0	0.0	0.0	17204.6341	3346.6218	NaN	NaN	0.1628	0.0376	0.8463	0.0204	0.0395	0.0288	0.0274
0.0	0.0	0.0	20101.6341	1447.6218	NaN	NaN	0.0672	0.0396	0.842	0.0208	0.0401	0.0297	0.0278
0.0	0.0	0.0	17003.6341	3012.6218	NaN	NaN	0.1505	0.0403	0.8363	0.0217	0.0411	0.0314	0.0291
0.0	0.0	0.0	15105.6341	4322.6218	NaN	NaN	0.2225	0.0422	0.8292	0.0227	0.042	0.0336	0.0303
0.0	0.0	0.0	14837.6341	4755.6218	NaN	NaN	0.2427	0.0449	0.819	0.024	0.0436	0.0366	0.0319
0.0	0.0	0.0	17924.6341	4160.6218	NaN	NaN	0.1884	0.0498	0.8056	0.0255	0.0452	0.0404	0.0334
0.0	0.0	0.0	21932.6341	3435.6218	NaN	NaN	0.1354	0.056	0.7906	0.0273	0.047	0.0445	0.0346
0.0	0.0	0.0	18539.6341	3645.6218	NaN	NaN	0.1643	0.0629	0.7723	0.0295	0.0498	0.0496	0.0359
0.0	0.0	0.0	14549.6341	3215.6218	NaN	NaN	0.181	0.0707	0.7534	0.032	0.0528	0.0544	0.0367
0.0	0.0	0.0	16122.6341	3711.6218	NaN	NaN	0.1871	0.0794	0.7337	0.0345	0.0563	0.059	0.037
0.0	0.0	0.0	18284.6341	2081.6218	NaN	NaN	0.1022	0.0874	0.7171	0.0372	0.0596	0.062	0.0368
0.0	0.0	0.0	15317.6341	3701.6218	NaN	NaN	0.1946	0.095	0.7032	0.039	0.0635	0.0628	0.0366
0.0	0.0	0.0	16709.6341	2218.6218	NaN	NaN	0.1172	0.0965	0.6964	0.0401	0.0674	0.0627	0.0368
0.0	0.0	0.0	18206.6341	4944.6218	NaN	NaN	0.2136	0.1006	0.6879	0.04	0.071	0.0633	0.0372
0.0	0.0	0.0	16430.6341	4307.6218	NaN	NaN	0.2077	0.1079	0.6783	0.0387	0.0741	0.0642	0.0369
0.0	0.0	0.0	20400.6341	3088.6218	NaN	NaN	0.1315	0.112	0.6743	0.0379	0.075	0.0644	0.0364
0.0	0.0	0.0	16200.6341	5073.6218	NaN	NaN	0.2385	0.1105	0.6764	0.0375	0.0756	0.0637	0.0362
0.0	0.0	0.0	19674.6341	4276.6218	NaN	NaN	0.1786	0.1119	0.6792	0.0369	0.0744	0.0621	0.0356
0.0	0.0	0.0	15971.6341	2658.6218	NaN	NaN	0.1427	0.1118	0.6779	0.0364	0.0757	0.0624	0.0357
0.0	0.0	0.0	17743.6341	2498.6218	NaN	NaN	0.1234	0.1161	0.6743	0.0356	0.0757	0.0627	0.0356
0.0	0.0	0.0	20231.6341	299.6218	NaN	NaN	0.0146	0.1175	0.6731	0.0349	0.0757	0.0629	0.0358
0.0	0.0	0.0	20308.6341	3375.6218	NaN	NaN	0.1425	0.1171	0.6751	0.0343	0.0751	0.0625	0.0359
0.0	0.0	0.0	16874.6341	2620.6218	NaN	NaN	0.1344	0.118	0.6768	0.0333	0.0745	0.0618	0.0356
0.0	0.0	0.0	18598.6341	6607.6218	NaN	NaN	0.2621	0.1147	0.681	0.0327	0.0744	0.0614	0.0358
0.0	0.0	0.0	18655.6341	4987.6218	NaN	NaN	0.211	0.1137	0.6834	0.032	0.0744	0.061	0.0356
0.0	0.0	0.0	20423.6341	3968.6218	NaN	NaN	0.1627	0.1152	0.6822	0.0313	0.0744	0.0613	0.0357
0.0	0.0	0.0	20958.6341	3827.6218	NaN	NaN	0.1544	0.1158	0.6808	0.0309	0.0749	0.0618	0.0358
0.0	0.0	0.0	20194.6341	2404.6218	NaN	NaN	0.1064	0.1183	0.6779	0.0304	0.0751	0.0623	0.036
0.0	0.0	0.0	17501.6341	4361.6218	NaN	NaN	0.1995	0.1196	0.6774	0.0303	0.0743	0.0625	0.0358
0.0	0.0	0.0	18462.6341	4063.6218	NaN	NaN	0.1804	0.1172	0.6769	0.0302	0.0756	0.0636	0.0365
0.0	0.0	0.0	18993.6341	5774.6218	NaN	NaN	0.2331	0.1168	0.6772	0.0301	0.0753	0.064	0.0365
0.0	0.0	0.0	17883.6341	2631.6218	NaN	NaN	0.1283	0.1176	0.676	0.0301	0.075	0.0646	0.0367
0.0	0.0	0.0	18575.6341	2741.6218	NaN	NaN	0.1286	0.1148	0.6782	0.0302	0.075	0.0648	0.0369
0.0	0.0	0.0	18450.6341	4485.6218	NaN	NaN	0.1956	0.1131	0.6777	0.0303	0.0758	0.0657	0.0373
0.0	0.0	0.0	18856.6341	3707.6218	NaN	NaN	0.1643	0.1158	0.6738	0.0302	0.0758	0.0669	0.0375
0.0	0.0	0.0	16686.6341	1378.6218	NaN	NaN	0.0763	0.1196	0.669	0.0302	0.0752	0.0684	0.0376
0.0	0.0	0.0	16699.6341	5843.6218	NaN	NaN	0.2592	0.1208	0.6658	0.0303	0.0753	0.07	0.0378
0.0	0.0	0.0	18612.6341	3857.6218	NaN	NaN	0.1717	0.1198	0.667	0.0304	0.0749	0.0699	0.0379
0.0	0.0	0.0	17860.6341	3810.6218	NaN	NaN	0.1758	0.1205	0.6667	0.0305	0.0743	0.0702	0.0378
0.0	0.0	0.0	18183.6341	3199.6218	NaN	NaN	0.1496	0.1233	0.6622	0.0305	0.0747	0.0713	0.038
0.0	0.0	0.0	20761.6341	3097.6218	NaN	NaN	0.1298	0.1268	0.6577	0.0305	0.0745	0.0722	0.0383
0.0	0.0	0.0	14876.6341	-146.3782	NaN	NaN	-0.0099	0.1317	0.6555	0.0307	0.0726	0.0719	0.0376
0.0	0.0	0.0	18117.6341	2463.6218	NaN	NaN	0.1197	0.1318	0.6557	0.0311	0.0717	0.0722	0.0376
0.0	0.0	0.0	21702.6341	4660.6218	NaN	NaN	0.1768	0.1235	0.6654	0.0312	0.072	0.0704	0.0375
0.0	0.0	0.0	17232.6341	4878.6218	NaN	NaN	0.2206	0.1241	0.6672	0.031	0.0716	0.0692	0.037
0.0	0.0	0.0	16525.6341	4188.6218	NaN	NaN	0.2022	0.1277	0.6655	0.0313	0.0703	0.069	0.0362
0.0	0.0	0.0	19967.6341	939.6218	NaN	NaN	0.0449	0.1243	0.6695	0.0314	0.0708	0.0679	0.0361
0.0	0.0	0.0	15971.6341	3599.6218	NaN	NaN	0.1839	0.1238	0.6755	0.0314	0.0689	0.0655	0.0349
0.0	0.0	0.0	16638.6341	2454.6218	NaN	NaN	0.1286	0.1235	0.6773	0.0316	0.0685	0.0648	0.0344
0.0	0.0	0.0	18158.6341	1355.6218	NaN	NaN	0.0695	0.1186	0.6844	0.0317	0.0682	0.063	0.0342
0.0	0.0	0.0	16981.6341	3764.6218	NaN	NaN	0.1815	0.1154	0.6905	0.0317	0.0675	0.0613	0.0336
0.0	0.0	0.0	16835.6341	5162.6218	NaN	NaN	0.2347	0.1139	0.6942	0.0316	0.067	0.0602	0.0331
0.0	0.0	0.0	19995.6341	5414.6218	NaN	NaN	0.2131	0.1112	0.6988	0.0318	0.0664	0.059	0.0329
0.0	0.0	0.0	16980.6341	3946.6218	NaN	NaN	0.1886	0.1149	0.6939	0.0315	0.0673	0.0596	0.0328
0.0	0.0	0.0	17903.6341	3550.6218	NaN	NaN	0.1655	0.1186	0.693	0.0317	0.0655	0.0589	0.0323
0.0	0.0	0.0	18228.6341	5805.6218	NaN	NaN	0.2416	0.113	0.6986	0.032	0.0656	0.0583	0.0325
0.0	0.0	0.0	18030.6341	3863.6218	NaN	NaN	0.1765	0.1083	0.7046	0.0322	0.0649	0.0575	0.0325
0.0	0.0	0.0	16841.6341	4378.6218	NaN	NaN	0.2063	0.1099	0.7039	0.0322	0.0639	0.0578	0.0324
0.0	0.0	0.0	16608.6341	2990.6218	NaN	NaN	0.1526	0.1043	0.7084	0.0327	0.0638	0.0578	0.033
0.0	0.0	0.0	17625.6341	3242.6218	NaN	NaN	0.1554	0.103	0.711	0.0327	0.0627	0.0575	0.0331
0.0	0.0	0.0	16008.6341	3674.6218	NaN	NaN	0.1867	0.1044	0.7085	0.0329	0.0623	0.0585	0.0334
0.0	0.0	0.0	22352.6341	2002.6218	NaN	NaN	0.0822	0.1026	0.7101	0.033	0.0618	0.0585	0.034
0.0	0.0	0.0	12712.6341	2605.6218	NaN	NaN	0.1701	0.1003	0.7128	0.0331	0.0612	0.0584	0.0342
0.0	0.0	0.0	18286.6341	5184.6218	NaN	NaN	0.2209	0.0978	0.7163	0.0333	0.0603	0.0578	0.0346
0.0	0.0	0.0	17831.6341	5567.6218	NaN	NaN	0.2379	0.0942	0.7161	0.0339	0.0616	0.0586	0.0355
0.0	0.0	0.0	15909.6341	4139.6218	NaN	NaN	0.2065	0.0985	0.7135	0.0333	0.0604	0.0589	0.0354
0.0	0.0	0.0	18045.6341	1611.6218	NaN	NaN	0.082	0.0986	0.7105	0.0336	0.0612	0.06	0.0361
0.0	0.0	0.0	18839.6341	4535.6218	NaN	NaN	0.194	0.0967	0.7112	0.0339	0.0616	0.06	0.0366
0.0	0.0	0.0	16261.6341	4825.6218	NaN	NaN	0.2288	0.0998	0.7091	0.0335	0.0611	0.0601	0.0364
0.0	0.0	0.0	17906.6341	5126.6218	NaN	NaN	0.2226	0.0984	0.7066	0.0337	0.063	0.0615	0.0368
0.0	0.0	0.0	19708.6341	6312.6218	NaN	NaN	0.2426	0.0992	0.7049	0.0336	0.0636	0.0621	0.0365
0.0	0.0	0.0	24165.6341	5143.6218	NaN	NaN	0.1755	0.1047	0.7013	0.033	0.0626	0.0626	0.0358
0.0	0.0	0.0	18940.6341	3464.6218	NaN	NaN	0.1546	0.1039	0.6994	0.0329	0.0641	0.0638	0.0359
0.0	0.0	0.0	14645.6341	2828.6218	NaN	NaN	0.1619	0.1045	0.7018	0.0324	0.0627	0.0636	0.035
0.0	0.0	0.0	18039.6341	6945.6218	NaN	NaN	0.278	0.0993	0.7059	0.0322	0.0637	0.0638	0.0352
0.0	0.0	0.0	20191.6341	1896.6218	NaN	NaN	0.0859	0.102	0.7067	0.0318	0.0623	0.0631	0.0342
0.0	0.0	0.0	10666.6341	3786.6218	NaN	NaN	0.262	0.1078	0.7011	0.0311	0.0623	0.0641	0.0336
0.0	0.0	0.0	19302.6341	4658.6218	NaN	NaN	0.1944	0.1038	0.7085	0.0312	0.0606	0.0626	0.0333
0.0	0.0	0.0	19769.6341	2574.6218	NaN	NaN	0.1152	0.1022	0.7098	0.0307	0.0613	0.0627	0.0333
0.0	0.0	0.0	16549.6341	2599.6218	NaN	NaN	0.1358	0.1054	0.712	0.0302	0.0591	0.061	0.0322
0.0	0.0	0.0	14925.6341	3377.6218	NaN	NaN	0.1845	0.1044	0.7106	0.0302	0.0608	0.0613	0.0328
0.0	0.0	0.0	15250.6341	3592.6218	NaN	NaN	0.1907	0.1106	0.7069	0.0301	0.0599	0.0604	0.0322
0.0	0.0	0.0	16765.6341	-571.3782	NaN	NaN	-0.0353	0.1202	0.6974	0.0298	0.0605	0.06	0.0321
0.0	0.0	0.0	10428.6341	3344.6218	NaN	NaN	0.2428	0.1186	0.7002	0.0295	0.0608	0.059	0.0321
0.0	0.0	0.0	14580.6341	1167.6218	NaN	NaN	0.0741	0.112	0.7101	0.0293	0.0601	0.0568	0.0317
0.0	0.0	0.0	18753.6341	3967.6218	NaN	NaN	0.1746	0.1032	0.7191	0.0288	0.0615	0.0558	0.0317
0.0	0.0	0.0	19803.6341	3206.6218	NaN	NaN	0.1394	0.1057	0.7163	0.0283	0.0625	0.0557	0.0314
0.0	0.0	0.0	23163.6341	3933.6218	NaN	NaN	0.1452	0.1082	0.7122	0.0283	0.0637	0.056	0.0315
0.0	0.0	0.0	19863.6341	3169.6218	NaN	NaN	0.1376	0.1105	0.71	0.0283	0.0641	0.0557	0.0314
0.0	0.0	0.0	18509.6341	5500.6218	NaN	NaN	0.2291	0.1129	0.7059	0.028	0.0656	0.0559	0.0317
0.0	0.0	0.0	19750.6341	6155.6218	NaN	NaN	0.2376	0.1104	0.7084	0.028	0.0663	0.0554	0.0316
0.0	0.0	0.0	19231.6341	6143.6218	NaN	NaN	0.2421	0.1105	0.7055	0.0282	0.068	0.056	0.0318
0.0	0.0	0.0	19847.6341	6233.6218	NaN	NaN	0.239	0.1144	0.701	0.0283	0.0685	0.0561	0.0317
0.0	0.0	0.0	17749.6341	1496.6218	NaN	NaN	0.0778	0.1166	0.697	0.0282	0.0697	0.0568	0.0318
0.0	0.0	0.0	16516.6341	5071.6218	NaN	NaN	0.2349	0.1147	0.7009	0.0284	0.0687	0.0559	0.0314
0.0	0.0	0.0	16815.6341	2939.6218	NaN	NaN	0.1488	0.1114	0.7052	0.0284	0.0682	0.0556	0.0312
0.0	0.0	0.0	17717.6341	6107.6218	NaN	NaN	0.2564	0.1068	0.7127	0.0283	0.0665	0.0547	0.0309
0.0	0.0	0.0	15870.6341	4017.6218	NaN	NaN	0.202	0.1055	0.7135	0.0284	0.0666	0.0551	0.0308
0.0	0.0	0.0	13616.6341	6584.6218	NaN	NaN	0.326	0.1073	0.7119	0.0281	0.0663	0.0556	0.0308
0.0	0.0	0.0	19218.6341	3878.6218	NaN	NaN	0.1679	0.1042	0.7176	0.0285	0.065	0.0545	0.0303
0.0	0.0	0.0	16986.6341	5271.6218	NaN	NaN	0.2368	0.1056	0.714	0.0282	0.0659	0.0558	0.0306
0.0	0.0	0.0	20186.6341	5443.6218	NaN	NaN	0.2124	0.1076	0.7148	0.0282	0.0644	0.055	0.03
0.0	0.0	0.0	17655.6341	2205.6218	NaN	NaN	0.1111	0.1095	0.7094	0.0282	0.066	0.0566	0.0303
0.0	0.0	0.0	19049.6341	4572.6218	NaN	NaN	0.1936	0.1107	0.7119	0.0281	0.0639	0.0557	0.0297
0.0	0.0	0.0	24950.6341	5907.6218	NaN	NaN	0.1914	0.1093	0.7108	0.0284	0.0651	0.0563	0.03
0.0	0.0	0.0	18717.6341	5503.6218	NaN	NaN	0.2272	0.1136	0.708	0.028	0.0643	0.0564	0.0297
0.0	0.0	0.0	18477.6341	2777.6218	NaN	NaN	0.1307	0.1147	0.7071	0.028	0.0645	0.0561	0.0296
0.0	0.0	0.0	17180.6341	4188.6218	NaN	NaN	0.196	0.1073	0.7147	0.0281	0.0641	0.0561	0.0296
0.0	0.0	0.0	20158.6341	7213.6218	NaN	NaN	0.2635	0.1013	0.7227	0.0286	0.063	0.055	0.0294
0.0	0.0	0.0	18484.6341	2709.6218	NaN	NaN	0.1278	0.1049	0.7169	0.0289	0.0642	0.0558	0.0292
0.0	0.0	0.0	16740.6341	1838.6218	NaN	NaN	0.099	0.1092	0.7157	0.0289	0.063	0.0548	0.0285
0.0	0.0	0.0	18132.6341	1466.6218	NaN	NaN	0.0748	0.1048	0.7209	0.0297	0.0627	0.0536	0.0283
0.0	0.0	0.0	15588.6341	2077.6218	NaN	NaN	0.1176	0.0999	0.7287	0.0298	0.0618	0.0521	0.0276
0.0	0.0	0.0	19287.6341	9498.6218	NaN	NaN	0.33	0.092	0.7354	0.0306	0.0624	0.0517	0.0278
0.0	0.0	0.0	23030.6341	2051.6218	NaN	NaN	0.0818	0.0904	0.7376	0.0307	0.0626	0.0512	0.0275
0.0	0.0	0.0	19489.6341	2763.6218	NaN	NaN	0.1242	0.0883	0.7428	0.0307	0.0614	0.0499	0.027
0.0	0.0	0.0	16974.6341	5568.6218	NaN	NaN	0.247	0.0851	0.747	0.0306	0.0611	0.0494	0.0268
0.0	0.0	0.0	13509.6341	3105.6218	NaN	NaN	0.1869	0.0833	0.75	0.0305	0.0607	0.0489	0.0265
0.0	0.0	0.0	16562.6341	2341.6218	NaN	NaN	0.1239	0.0848	0.7515	0.03	0.0598	0.0479	0.0259
0.0	0.0	0.0	17123.6341	4029.6218	NaN	NaN	0.1905	0.0819	0.7508	0.0303	0.0619	0.0487	0.0263
0.0	0.0	0.0	17647.6341	2433.6218	NaN	NaN	0.1212	0.0808	0.7554	0.0301	0.0604	0.0476	0.0257
0.0	0.0	0.0	13078.6341	2256.6218	NaN	NaN	0.1472	0.0814	0.7545	0.0295	0.0614	0.0476	0.0256
0.0	0.0	0.0	15882.6341	4802.6218	NaN	NaN	0.2322	0.079	0.7561	0.0294	0.0619	0.0478	0.0258
0.0	0.0	0.0	16974.6341	2870.6218	NaN	NaN	0.1447	0.0805	0.7556	0.0292	0.0616	0.0476	0.0255
0.0	0.0	0.0	20319.6341	6536.6218	NaN	NaN	0.2434	0.0819	0.7551	0.0289	0.0611	0.0477	0.0253
0.0	0.0	0.0	17481.6341	4142.6218	NaN	NaN	0.1916	0.0856	0.7472	0.029	0.0639	0.0488	0.0256
0.0	0.0	0.0	16094.6341	6767.6218	NaN	NaN	0.296	0.0873	0.7472	0.0288	0.0631	0.0484	0.0252
0.0	0.0	0.0	16599.6341	5589.6218	NaN	NaN	0.2519	0.0889	0.7436	0.0287	0.0644	0.049	0.0254
0.0	0.0	0.0	19249.6341	1514.6218	NaN	NaN	0.0729	0.0903	0.7431	0.0286	0.0639	0.0489	0.0253
0.0	0.0	0.0	15148.6341	6277.6218	NaN	NaN	0.293	0.091	0.7442	0.0287	0.0627	0.0485	0.025
0.0	0.0	0.0	15962.6341	1638.6218	NaN	NaN	0.0931	0.0897	0.747	0.0289	0.0616	0.048	0.0248
0.0	0.0	0.0	14786.6341	4565.6218	NaN	NaN	0.2359	0.0876	0.7521	0.0287	0.06	0.0472	0.0245
0.0	0.0	0.0	12678.6341	4849.6218	NaN	NaN	0.2767	0.0867	0.7539	0.0286	0.0592	0.0471	0.0244
0.0	0.0	0.0	17308.6341	1841.6218	NaN	NaN	0.0962	0.0891	0.7556	0.028	0.0571	0.0463	0.0239
0.0	0.0	0.0	18257.6341	4478.6218	NaN	NaN	0.197	0.0865	0.7609	0.0278	0.0558	0.0453	0.0237
0.0	0.0	0.0	18571.6341	4089.6218	NaN	NaN	0.1805	0.0859	0.7637	0.0273	0.0553	0.0444	0.0235
0.0	0.0	0.0	17022.6341	6813.6218	NaN	NaN	0.2859	0.0842	0.7682	0.0267	0.0545	0.0433	0.0232
0.0	0.0	0.0	17862.6341	5760.6218	NaN	NaN	0.2439	0.0832	0.7704	0.0263	0.0543	0.0427	0.0231
0.0	0.0	0.0	15590.6341	1411.6218	NaN	NaN	0.083	0.0871	0.7684	0.0257	0.0539	0.042	0.0228
0.0	0.0	0.0	19976.6341	1751.6218	NaN	NaN	0.0806	0.0875	0.7701	0.0253	0.0534	0.0412	0.0225
0.0	0.0	0.0	19098.6341	2582.6218	NaN	NaN	0.1191	0.0868	0.7699	0.0252	0.0543	0.0411	0.0227
0.0	0.0	0.0	22690.6341	1335.6218	NaN	NaN	0.0556	0.0885	0.7706	0.0248	0.0534	0.0403	0.0223
0.0	0.0	0.0	21280.6341	2562.6218	NaN	NaN	0.1075	0.0878	0.7705	0.0247	0.0543	0.0401	0.0225
0.0	0.0	0.0	19991.6341	2190.6218	NaN	NaN	0.0988	0.0879	0.7725	0.0244	0.0536	0.0393	0.0223
0.0	0.0	0.0	19172.6341	3129.6218	NaN	NaN	0.1403	0.0861	0.7753	0.024	0.0538	0.0385	0.0223
0.0	0.0	0.0	18601.6341	5590.6218	NaN	NaN	0.2311	0.0832	0.779	0.0237	0.0537	0.0381	0.0223
0.0	0.0	0.0	18933.6341	4165.6218	NaN	NaN	0.1803	0.0854	0.7761	0.0237	0.0539	0.0385	0.0224
0.0	0.0	0.0	16587.6341	4369.6218	NaN	NaN	0.2085	0.0871	0.7732	0.0237	0.0543	0.0392	0.0225
0.0	0.0	0.0	16990.6341	2886.6218	NaN	NaN	0.1452	0.0895	0.7702	0.0239	0.054	0.04	0.0226
0.0	0.0	0.0	15487.6341	1494.6218	NaN	NaN	0.088	0.0904	0.7697	0.0238	0.053	0.0406	0.0224
0.0	0.0	0.0	21156.6341	1877.6218	NaN	NaN	0.0815	0.09	0.7719	0.0238	0.0511	0.041	0.0222
0.0	0.0	0.0	14550.6341	1762.6218	NaN	NaN	0.108	0.0896	0.7728	0.0236	0.0504	0.0415	0.0221
0.0	0.0	0.0	16053.6341	5613.6218	NaN	NaN	0.2591	0.089	0.7757	0.0234	0.0485	0.0417	0.0216
0.0	0.0	0.0	18959.6341	4843.6218	NaN	NaN	0.2035	0.0882	0.7757	0.0233	0.0484	0.0426	0.0217
0.0	0.0	0.0	19331.6341	4388.6218	NaN	NaN	0.185	0.0929	0.771	0.0234	0.0472	0.044	0.0215
0.0	0.0	0.0	18411.6341	717.6218	NaN	NaN	0.0375	0.0953	0.7684	0.0233	0.0468	0.0446	0.0215
0.0	0.0	0.0	15456.6341	4464.6218	NaN	NaN	0.2241	0.0952	0.7697	0.0232	0.0461	0.0448	0.0211
0.0	0.0	0.0	17574.6341	4710.6218	NaN	NaN	0.2114	0.0954	0.7697	0.0231	0.0458	0.045	0.021
0.0	0.0	0.0	16522.6341	5155.6218	NaN	NaN	0.2378	0.0975	0.7669	0.023	0.046	0.0457	0.0209
0.0	0.0	0.0	16971.6341	1482.6218	NaN	NaN	0.0803	0.1021	0.7614	0.0231	0.0459	0.0466	0.0209
0.0	0.0	0.0	18225.6341	4420.6218	NaN	NaN	0.1952	0.1028	0.7604	0.023	0.0461	0.0469	0.0209
0.0	0.0	0.0	14843.6341	1246.6218	NaN	NaN	0.0775	0.1014	0.7629	0.0229	0.0457	0.0465	0.0206
0.0	0.0	0.0	17460.6341	2000.6218	NaN	NaN	0.1028	0.0975	0.7683	0.0226	0.0457	0.0454	0.0205
0.0	0.0	0.0	19082.6341	4506.6218	NaN	NaN	0.191	0.0921	0.7747	0.0223	0.0464	0.0441	0.0203
0.0	0.0	0.0	16479.6341	3527.6218	NaN	NaN	0.1763	0.0961	0.7682	0.0224	0.0479	0.0447	0.0207
0.0	0.0	0.0	13301.6341	4930.6218	NaN	NaN	0.2704	0.1037	0.7568	0.0225	0.05	0.0458	0.0211
0.0	0.0	0.0	15964.6341	1435.6218	NaN	NaN	0.0825	0.107	0.7505	0.0227	0.052	0.0462	0.0216
0.0	0.0	0.0	14690.6341	1937.6218	NaN	NaN	0.1165	0.1095	0.7463	0.0228	0.0534	0.0463	0.0219
0.0	0.0	0.0	17464.6341	1594.6218	NaN	NaN	0.0837	0.1076	0.7475	0.0225	0.0554	0.045	0.022
0.0	0.0	0.0	14831.6341	3705.6218	NaN	NaN	0.1999	0.1071	0.746	0.0223	0.0583	0.0443	0.0221
0.0	0.0	0.0	15563.6341	1880.6218	NaN	NaN	0.1078	0.1121	0.7367	0.0226	0.0615	0.0447	0.0225
0.0	0.0	0.0	18413.6341	1980.6218	NaN	NaN	0.0971	0.1172	0.7258	0.0227	0.066	0.0453	0.023
0.0	0.0	0.0	16703.6341	1244.6218	NaN	NaN	0.0693	0.1219	0.7164	0.0231	0.069	0.0462	0.0233
0.0	0.0	0.0	17606.6341	4141.6218	NaN	NaN	0.1904	0.1269	0.7063	0.0234	0.0724	0.0473	0.0237
0.0	0.0	0.0	16905.6341	1973.6218	NaN	NaN	0.1045	0.1308	0.6978	0.0237	0.0752	0.0487	0.0239
0.0	0.0	0.0	16152.6341	4192.6218	NaN	NaN	0.2061	0.1369	0.6889	0.0239	0.0756	0.0506	0.0242
0.0	0.0	0.0	18133.6341	2390.6218	NaN	NaN	0.1165	0.1359	0.6896	0.0236	0.076	0.0507	0.0243
0.0	0.0	0.0	17339.6341	5326.6218	NaN	NaN	0.235	0.1315	0.6956	0.0233	0.0753	0.0501	0.0242
0.0	0.0	0.0	14975.6341	3391.6218	NaN	NaN	0.1847	0.1384	0.6852	0.0236	0.0755	0.0527	0.0246
0.0	0.0	0.0	17189.6341	685.6218	NaN	NaN	0.0384	0.1439	0.6777	0.0237	0.0744	0.0551	0.0251
0.0	0.0	0.0	17792.6341	2820.6218	NaN	NaN	0.1368	0.1434	0.6797	0.0232	0.0726	0.0558	0.0252
0.0	0.0	0.0	15157.6341	3092.6218	NaN	NaN	0.1695	0.1364	0.6901	0.0224	0.0708	0.0551	0.0252
0.0	0.0	0.0	16861.6341	4058.6218	NaN	NaN	0.194	0.1307	0.7007	0.0219	0.0679	0.0538	0.025
0.0	0.0	0.0	14538.6341	4239.6218	NaN	NaN	0.2258	0.124	0.709	0.0214	0.0676	0.0532	0.0249
0.0	0.0	0.0	16593.6341	2985.6218	NaN	NaN	0.1525	0.1246	0.7107	0.0213	0.0653	0.0531	0.025
0.0	0.0	0.0	16671.6341	6864.6218	NaN	NaN	0.2917	0.1181	0.7197	0.0209	0.0646	0.0519	0.0248
0.0	0.0	0.0	16944.6341	3347.6218	NaN	NaN	0.165	0.1181	0.7207	0.0208	0.0636	0.0519	0.0249
0.0	0.0	0.0	14778.6341	4935.6218	NaN	NaN	0.2504	0.1145	0.7282	0.0206	0.0614	0.0506	0.0247
0.0	0.0	0.0	15003.6341	5043.6218	NaN	NaN	0.2516	0.1091	0.737	0.0204	0.0597	0.0494	0.0245
0.0	0.0	0.0	15622.6341	4645.6218	NaN	NaN	0.2292	0.1068	0.7414	0.0203	0.0584	0.0487	0.0243
0.0	0.0	0.0	19957.6341	4007.6218	NaN	NaN	0.1672	0.1053	0.7451	0.0202	0.057	0.0483	0.0241
0.0	0.0	0.0	20276.6341	4259.6218	NaN	NaN	0.1736	0.1031	0.7483	0.0201	0.0563	0.0481	0.0239
0.0	0.0	0.0	21041.6341	3961.6218	NaN	NaN	0.1584	0.1005	0.7546	0.0201	0.0541	0.0471	0.0236
0.0	0.0	0.0	16086.6341	4472.6218	NaN	NaN	0.2175	0.0968	0.7603	0.0198	0.0534	0.0464	0.0234
0.0	0.0	0.0	22022.6341	5455.6218	NaN	NaN	0.1985	0.0907	0.771	0.0196	0.0514	0.0444	0.0229
0.0	0.0	0.0	18331.6341	4915.6218	NaN	NaN	0.2114	0.0873	0.7754	0.0194	0.0513	0.0437	0.0227
0.0	0.0	0.0	18669.6341	5330.6218	NaN	NaN	0.2221	0.0849	0.7807	0.0194	0.0499	0.0426	0.0223
0.0	0.0	0.0	17095.6341	4978.6218	NaN	NaN	0.2255	0.0828	0.7843	0.0193	0.0498	0.0419	0.022
0.0	0.0	0.0	14789.6341	5374.6218	NaN	NaN	0.2665	0.0804	0.7887	0.0193	0.0489	0.0411	0.0216
0.0	0.0	0.0	18115.6341	4824.6218	NaN	NaN	0.2103	0.0798	0.7902	0.0195	0.0482	0.041	0.0213
0.0	0.0	0.0	15128.6341	2401.6218	NaN	NaN	0.137	0.0785	0.7941	0.0196	0.0471	0.04	0.0208
0.0	0.0	0.0	15457.6341	2904.6218	NaN	NaN	0.1582	0.0747	0.8009	0.0194	0.0462	0.0385	0.0202
0.0	0.0	0.0	12365.6341	4078.6218	NaN	NaN	0.248	0.0729	0.8039	0.0194	0.0461	0.0378	0.0198
0.0	0.0	0.0	15310.6341	1966.6218	NaN	NaN	0.1138	0.0726	0.8066	0.0194	0.0451	0.0369	0.0193
0.0	0.0	0.0	16716.6341	1065.6218	NaN	NaN	0.0599	0.0717	0.8081	0.0194	0.0453	0.0364	0.0191
0.0	0.0	0.0	13136.6341	3786.6218	NaN	NaN	0.2238	0.0713	0.8093	0.0193	0.0451	0.0361	0.0188
0.0	0.0	0.0	15834.6341	2974.6218	NaN	NaN	0.1581	0.0726	0.8081	0.0194	0.0452	0.036	0.0187
0.0	0.0	0.0	16049.6341	4557.6218	NaN	NaN	0.2212	0.0736	0.807	0.0194	0.0454	0.0361	0.0186
0.0	0.0	0.0	17943.6341	2180.6218	NaN	NaN	0.1084	0.0757	0.8038	0.0196	0.0459	0.0365	0.0186
0.0	0.0	0.0	18840.6341	5984.6218	NaN	NaN	0.2411	0.0757	0.8036	0.0196	0.046	0.0366	0.0185
0.0	0.0	0.0	18886.6341	4538.6218	NaN	NaN	0.1937	0.0772	0.8005	0.0199	0.0463	0.0376	0.0186
0.0	0.0	0.0	16997.6341	3495.6218	NaN	NaN	0.1706	0.08	0.795	0.0203	0.0469	0.0391	0.0187
0.0	0.0	0.0	16688.6341	4218.6218	NaN	NaN	0.2018	0.0813	0.7921	0.0207	0.0467	0.0405	0.0187
0.0	0.0	0.0	17379.6341	4594.6218	NaN	NaN	0.2091	0.0837	0.7876	0.0212	0.0461	0.0427	0.0187
0.0	0.0	0.0	19111.6341	4842.6218	NaN	NaN	0.2022	0.0832	0.7867	0.0215	0.0459	0.0441	0.0187
0.0	0.0	0.0	17771.6341	4251.6218	NaN	NaN	0.1931	0.0841	0.7821	0.0217	0.0469	0.0463	0.0189
0.0	0.0	0.0	18150.6341	4226.6218	NaN	NaN	0.1889	0.0869	0.7758	0.0222	0.0472	0.0489	0.019
0.0	0.0	0.0	22113.6341	3475.6218	NaN	NaN	0.1358	0.0896	0.7684	0.0227	0.0482	0.0519	0.0192
0.0	0.0	0.0	17296.6341	1680.6218	NaN	NaN	0.0886	0.0913	0.7618	0.023	0.0498	0.0546	0.0195
0.0	0.0	0.0	18270.6341	2440.6218	NaN	NaN	0.1178	0.093	0.7565	0.0233	0.0504	0.0571	0.0197
0.0	0.0	0.0	16971.6341	5537.6218	NaN	NaN	0.246	0.0936	0.7508	0.0234	0.0523	0.0598	0.0201
0.0	0.0	0.0	14572.6341	2666.6218	NaN	NaN	0.1547	0.0984	0.7404	0.0239	0.0535	0.0634	0.0204
0.0	0.0	0.0	12906.6341	3841.6218	NaN	NaN	0.2294	0.102	0.73	0.0241	0.0549	0.0684	0.0206
0.0	0.0	0.0	20196.6341	4130.6218	NaN	NaN	0.1698	0.1028	0.7259	0.0244	0.055	0.071	0.0208
0.0	0.0	0.0	16694.6341	468.6218	NaN	NaN	0.0273	0.1079	0.7141	0.0248	0.0563	0.0758	0.0211
0.0	0.0	0.0	11487.6341	3706.6218	NaN	NaN	0.2439	0.111	0.7043	0.0253	0.0562	0.0821	0.0211
0.0	0.0	0.0	13491.6341	4639.6218	NaN	NaN	0.2559	0.1077	0.7001	0.0257	0.0578	0.087	0.0217
0.0	0.0	0.0	16160.6341	4819.6218	NaN	NaN	0.2297	0.1093	0.6914	0.0263	0.058	0.0933	0.0217
0.0	0.0	0.0	17777.6341	4661.6218	NaN	NaN	0.2077	0.111	0.6793	0.0268	0.0597	0.1011	0.0222
0.0	0.0	0.0	17718.6341	2559.6218	NaN	NaN	0.1262	0.1116	0.6667	0.0274	0.0618	0.1097	0.0227
0.0	0.0	0.0	15795.6341	5755.6218	NaN	NaN	0.2671	0.1139	0.6586	0.0277	0.0623	0.1147	0.0227
0.0	0.0	0.0	15073.6341	2056.6218	NaN	NaN	0.1201	0.1157	0.6463	0.0281	0.0634	0.1236	0.0228
0.0	0.0	0.0	16500.6341	4783.6218	NaN	NaN	0.2247	0.1148	0.6342	0.0287	0.0648	0.1346	0.023
0.0	0.0	0.0	17545.6341	3407.6218	NaN	NaN	0.1626	0.1142	0.6232	0.0292	0.0666	0.1435	0.0233
0.0	0.0	0.0	16992.6341	3044.6218	NaN	NaN	0.1519	0.117	0.6086	0.0292	0.0684	0.1536	0.0232
0.0	0.0	0.0	17944.6341	-982.3782	NaN	NaN	-0.0579	0.1178	0.5949	0.0295	0.0694	0.1651	0.0233
0.0	0.0	0.0	17716.6341	4841.6218	NaN	NaN	0.2146	0.1124	0.5775	0.0303	0.0741	0.1815	0.0243
0.0	0.0	0.0	17393.6341	3906.6218	NaN	NaN	0.1834	0.11	0.567	0.0306	0.0762	0.1917	0.0245
0.0	0.0	0.0	19346.6341	3521.6218	NaN	NaN	0.154	0.1066	0.554	0.0307	0.08	0.2034	0.0252
0.0	0.0	0.0	16517.6341	5909.6218	NaN	NaN	0.2635	0.1005	0.537	0.0315	0.0839	0.2208	0.0263
0.0	0.0	0.0	14911.6341	3516.6218	NaN	NaN	0.1908	0.0962	0.5295	0.0322	0.0879	0.2277	0.0266
0.0	0.0	0.0	15336.6341	5135.6218	NaN	NaN	0.2509	0.095	0.5189	0.0317	0.0905	0.2371	0.0269
0.0	0.0	0.0	20055.6341	-713.3782	NaN	NaN	-0.0369	0.0872	0.5031	0.0328	0.095	0.254	0.0278
0.0	0.0	0.0	14002.6341	6928.6218	NaN	NaN	0.331	0.0822	0.4983	0.0332	0.0998	0.2585	0.0281
0.0	0.0	0.0	13041.6341	1248.6218	NaN	NaN	0.0874	0.0792	0.4857	0.0341	0.1023	0.2697	0.029
0.0	0.0	0.0	16479.6341	4195.6218	NaN	NaN	0.2029	0.0754	0.4786	0.0356	0.1059	0.2747	0.0298
0.0	0.0	0.0	14466.6341	4945.6218	NaN	NaN	0.2548	0.0744	0.4764	0.0357	0.1098	0.2732	0.0304
0.0	0.0	0.0	15772.6341	2915.6218	NaN	NaN	0.156	0.0761	0.4711	0.036	0.11	0.2761	0.0307
0.0	0.0	0.0	16683.6341	2261.6218	NaN	NaN	0.1194	0.0756	0.4679	0.0362	0.1112	0.2781	0.031
0.0	0.0	0.0	17527.6341	3172.6218	NaN	NaN	0.1533	0.0757	0.469	0.0366	0.1125	0.2748	0.0314
0.0	0.0	0.0	18530.6341	5609.6218	NaN	NaN	0.2324	0.0756	0.4663	0.0365	0.112	0.2782	0.0315
0.0	0.0	0.0	18637.6341	4821.6218	NaN	NaN	0.2055	0.0748	0.4709	0.0365	0.1132	0.2727	0.032
0.0	0.0	0.0	13631.6341	1055.6218	NaN	NaN	0.0719	0.0753	0.4715	0.0366	0.111	0.2737	0.032
0.0	0.0	0.0	17588.6341	5546.6218	NaN	NaN	0.2397	0.0727	0.4764	0.0369	0.1105	0.2708	0.0328
0.0	0.0	0.0	15785.6341	3107.6218	NaN	NaN	0.1645	0.0715	0.4843	0.0371	0.1089	0.2656	0.0327
0.0	0.0	0.0	15781.6341	1802.6218	NaN	NaN	0.1025	0.0708	0.4893	0.0369	0.1073	0.2623	0.0334
0.0	0.0	0.0	18439.6341	2505.6218	NaN	NaN	0.1196	0.068	0.4942	0.0377	0.1047	0.2618	0.0335
0.0	0.0	0.0	15756.6341	1562.6218	NaN	NaN	0.0902	0.0675	0.5069	0.0374	0.1038	0.2507	0.0337
0.0	0.0	0.0	18715.6341	4018.6218	NaN	NaN	0.1768	0.0673	0.5072	0.0371	0.1006	0.254	0.0338
0.0	0.0	0.0	13996.6341	676.6218	NaN	NaN	0.0461	0.0653	0.5183	0.0375	0.1008	0.2441	0.034
0.0	0.0	0.0	17133.6341	4218.6218	NaN	NaN	0.1976	0.0653	0.522	0.0371	0.0982	0.2433	0.0341
0.0	0.0	0.0	14688.6341	2557.6218	NaN	NaN	0.1483	0.0638	0.5291	0.0375	0.0974	0.2382	0.0341
0.0	0.0	0.0	17777.6341	2587.6218	NaN	NaN	0.1271	0.0642	0.5352	0.0371	0.0961	0.233	0.0343
0.0	0.0	0.0	15863.6341	5801.6218	NaN	NaN	0.2678	0.0629	0.5376	0.0376	0.0941	0.2336	0.0341
0.0	0.0	0.0	16103.6341	4071.6218	NaN	NaN	0.2018	0.0629	0.5469	0.0372	0.0943	0.2245	0.0341
0.0	0.0	0.0	18950.6341	3498.6218	NaN	NaN	0.1558	0.0631	0.5459	0.0371	0.0918	0.2278	0.0342
0.0	0.0	0.0	17858.6341	5334.6218	NaN	NaN	0.23	0.0612	0.5528	0.0376	0.0923	0.2217	0.0344
0.0	0.0	0.0	18210.6341	5683.6218	NaN	NaN	0.2379	0.0609	0.5554	0.0375	0.0907	0.2212	0.0344
0.0	0.0	0.0	15591.6341	2307.6218	NaN	NaN	0.1289	0.0605	0.5585	0.0375	0.0901	0.219	0.0344
0.0	0.0	0.0	18301.6341	2971.6218	NaN	NaN	0.1397	0.0599	0.5585	0.0375	0.0897	0.2196	0.0349
0.0	0.0	0.0	13580.6341	414.6218	NaN	NaN	0.0296	0.0591	0.5619	0.0377	0.0893	0.2174	0.0346
0.0	0.0	0.0	15628.6341	5973.6218	NaN	NaN	0.2765	0.059	0.5619	0.0373	0.0892	0.2174	0.0351
0.0	0.0	0.0	19086.6341	5744.6218	NaN	NaN	0.2313	0.0578	0.5628	0.038	0.089	0.2175	0.035
0.0	0.0	0.0	14915.6341	5034.6218	NaN	NaN	0.2524	0.0588	0.564	0.0376	0.0893	0.2152	0.0352
0.0	0.0	0.0	15471.6341	4713.6218	NaN	NaN	0.2335	0.0588	0.5601	0.0376	0.0887	0.2193	0.0355
0.0	0.0	0.0	17832.6341	2862.6218	NaN	NaN	0.1383	0.0586	0.5629	0.0374	0.0898	0.2159	0.0354
0.0	0.0	0.0	15298.6341	4876.6218	NaN	NaN	0.2417	0.0598	0.5612	0.037	0.0895	0.2168	0.0358
0.0	0.0	0.0	19033.6341	1769.6218	NaN	NaN	0.0851	0.059	0.5599	0.0375	0.0895	0.2184	0.0357
0.0	0.0	0.0	16358.6341	3149.6218	NaN	NaN	0.1615	0.0599	0.5622	0.0372	0.0898	0.2153	0.0356
0.0	0.0	0.0	17204.6341	597.6218	NaN	NaN	0.0336	0.0607	0.5597	0.0372	0.0889	0.2176	0.036
0.0	0.0	0.0	15255.6341	2024.6218	NaN	NaN	0.1172	0.0604	0.5624	0.0373	0.0888	0.2154	0.0358
0.0	0.0	0.0	14597.6341	3638.6218	NaN	NaN	0.1995	0.0604	0.5646	0.0372	0.0882	0.2136	0.036
0.0	0.0	0.0	19617.6341	7587.6218	NaN	NaN	0.2789	0.0599	0.5655	0.0375	0.0875	0.2137	0.036
0.0	0.0	0.0	15799.6341	4127.6218	NaN	NaN	0.2071	0.0597	0.5695	0.0374	0.0871	0.2104	0.0359
0.0	0.0	0.0	19369.6341	7983.6218	NaN	NaN	0.2919	0.0602	0.5701	0.0374	0.0857	0.2106	0.0361
0.0	0.0	0.0	16478.6341	4354.6218	NaN	NaN	0.209	0.0597	0.5725	0.0378	0.0849	0.2093	0.0358
0.0	0.0	0.0	19682.6341	5118.6218	NaN	NaN	0.2064	0.0603	0.5735	0.0374	0.0842	0.2086	0.036
0.0	0.0	0.0	13867.6341	4288.6218	NaN	NaN	0.2362	0.0601	0.5718	0.0378	0.0837	0.2107	0.0359
0.0	0.0	0.0	18706.6341	5361.6218	NaN	NaN	0.2228	0.0596	0.5725	0.0378	0.0834	0.2107	0.036
0.0	0.0	0.0	15291.6341	2977.6218	NaN	NaN	0.163	0.0589	0.5731	0.0382	0.0831	0.2112	0.0356
0.0	0.0	0.0	15438.6341	4923.6218	NaN	NaN	0.2418	0.0588	0.5719	0.0376	0.0836	0.2122	0.0359
0.0	0.0	0.0	16568.6341	4126.6218	NaN	NaN	0.1994	0.0574	0.5723	0.0383	0.0832	0.2133	0.0356
0.0	0.0	0.0	15814.6341	3788.6218	NaN	NaN	0.1933	0.0573	0.5745	0.0378	0.0838	0.2112	0.0354
0.0	0.0	0.0	17948.6341	5984.6218	NaN	NaN	0.2501	0.0571	0.5723	0.0379	0.0836	0.2137	0.0354
0.0	0.0	0.0	19795.6341	2975.6218	NaN	NaN	0.1307	0.0572	0.5728	0.0378	0.0842	0.2128	0.0352
0.0	0.0	0.0	14860.6341	3314.6218	NaN	NaN	0.1824	0.0582	0.5712	0.0377	0.0838	0.2138	0.0352
0.0	0.0	0.0	18303.6341	1587.6218	NaN	NaN	0.0798	0.0577	0.5694	0.0381	0.0838	0.2159	0.0352
0.0	0.0	0.0	16317.6341	4678.6218	NaN	NaN	0.2228	0.0575	0.5724	0.0378	0.0844	0.2126	0.0351
0.0	0.0	0.0	15158.6341	783.6218	NaN	NaN	0.0492	0.0576	0.5711	0.0378	0.084	0.2143	0.0352
0.0	0.0	0.0	13901.6341	6246.6218	NaN	NaN	0.31	0.0572	0.5726	0.0379	0.0846	0.2125	0.0352
0.0	0.0	0.0	15729.6341	3644.6218	NaN	NaN	0.1881	0.0571	0.5727	0.0378	0.0846	0.2124	0.0354
0.0	0.0	0.0	16786.6341	4024.6218	NaN	NaN	0.1934	0.0575	0.573	0.0379	0.0843	0.2121	0.0352
0.0	0.0	0.0	14633.6341	4548.6218	NaN	NaN	0.2371	0.0582	0.5727	0.0377	0.0845	0.2116	0.0353
0.0	0.0	0.0	13457.6341	1208.6218	NaN	NaN	0.0824	0.0598	0.5725	0.0378	0.0837	0.2109	0.0352
0.0	0.0	0.0	12194.6341	7066.6218	NaN	NaN	0.3669	0.0605	0.568	0.0376	0.0837	0.2147	0.0354
0.0	0.0	0.0	16042.6341	2752.6218	NaN	NaN	0.1465	0.062	0.5678	0.0375	0.085	0.2122	0.0355
0.0	0.0	0.0	15998.6341	842.6218	NaN	NaN	0.05	0.0647	0.5601	0.0375	0.0841	0.2178	0.0359
0.0	0.0	0.0	18322.6341	5121.6218	NaN	NaN	0.2185	0.0627	0.5577	0.038	0.085	0.2207	0.036
0.0	0.0	0.0	14354.6341	1946.6218	NaN	NaN	0.1194	0.0636	0.5644	0.0379	0.0852	0.2134	0.0354
0.0	0.0	0.0	17439.6341	4057.6218	NaN	NaN	0.1888	0.0656	0.5584	0.0371	0.084	0.2187	0.0362
0.0	0.0	0.0	17681.6341	2514.6218	NaN	NaN	0.1245	0.0631	0.5611	0.0382	0.0848	0.217	0.0359
0.0	0.0	0.0	16313.6341	6249.6218	NaN	NaN	0.277	0.0654	0.5648	0.0377	0.0846	0.2117	0.0358
0.0	0.0	0.0	17642.6341	3406.6218	NaN	NaN	0.1618	0.067	0.5564	0.0376	0.0834	0.2196	0.0359
0.0	0.0	0.0	20921.6341	1310.6218	NaN	NaN	0.059	0.0665	0.5615	0.038	0.0844	0.2136	0.036
0.0	0.0	0.0	16035.6341	6246.6218	NaN	NaN	0.2803	0.0667	0.5576	0.0382	0.0827	0.2187	0.036
0.0	0.0	0.0	11080.6341	2496.6218	NaN	NaN	0.1839	0.0654	0.5652	0.0383	0.083	0.2128	0.0353
0.0	0.0	0.0	15157.6341	2181.6218	NaN	NaN	0.1258	0.0675	0.5656	0.0376	0.0824	0.2113	0.0357
0.0	0.0	0.0	18145.6341	3631.6218	NaN	NaN	0.1668	0.0646	0.5628	0.0386	0.0815	0.2171	0.0353
0.0	0.0	0.0	13465.6341	5140.6218	NaN	NaN	0.2763	0.0646	0.5769	0.038	0.0829	0.2029	0.0346
0.0	0.0	0.0	19734.6341	-350.3782	NaN	NaN	-0.0181	0.0675	0.5689	0.0374	0.0802	0.2112	0.0348
0.0	0.0	0.0	20266.6341	3536.6218	NaN	NaN	0.1486	0.0646	0.5771	0.0384	0.0809	0.2046	0.0343
0.0	0.0	0.0	15834.6341	3845.6218	NaN	NaN	0.1954	0.066	0.5806	0.0374	0.0803	0.2016	0.034
0.0	0.0	0.0	14953.6341	1620.6218	NaN	NaN	0.0978	0.0665	0.5806	0.0375	0.0795	0.2017	0.0342
0.0	0.0	0.0	18895.6341	4709.6218	NaN	NaN	0.1995	0.0636	0.5814	0.0378	0.0793	0.2039	0.034
0.0	0.0	0.0	12369.6341	1537.6218	NaN	NaN	0.1106	0.0646	0.5884	0.0371	0.0803	0.1958	0.0337
0.0	0.0	0.0	15068.6341	3463.6218	NaN	NaN	0.1869	0.0652	0.5782	0.0369	0.0791	0.2061	0.0345
0.0	0.0	0.0	15805.6341	6322.6218	NaN	NaN	0.2857	0.0617	0.5806	0.0377	0.0814	0.2042	0.0344
0.0	0.0	0.0	14948.6341	2235.6218	NaN	NaN	0.1301	0.0636	0.5818	0.0369	0.0814	0.2016	0.0348
0.0	0.0	0.0	20575.6341	6396.6218	NaN	NaN	0.2372	0.0633	0.5731	0.0374	0.0811	0.2099	0.0352
0.0	0.0	0.0	15466.6341	5744.6218	NaN	NaN	0.2708	0.0623	0.578	0.0377	0.0829	0.2036	0.0355
0.0	0.0	0.0	16168.6341	3278.6218	NaN	NaN	0.1686	0.065	0.5737	0.0372	0.0812	0.2076	0.0353
0.0	0.0	0.0	16678.6341	4153.6218	NaN	NaN	0.1994	0.064	0.5701	0.0373	0.0826	0.2099	0.036
0.0	0.0	0.0	18156.6341	6201.6218	NaN	NaN	0.2546	0.065	0.5714	0.0371	0.0826	0.2081	0.0358
0.0	0.0	0.0	10551.6341	4561.6218	NaN	NaN	0.3018	0.0673	0.568	0.0368	0.0821	0.21	0.0357
0.0	0.0	0.0	16591.6341	3314.6218	NaN	NaN	0.1665	0.069	0.5638	0.0365	0.0823	0.2125	0.0358
0.0	0.0	0.0	15492.6341	3572.6218	NaN	NaN	0.1874	0.0703	0.56	0.0367	0.0821	0.215	0.0359
0.0	0.0	0.0	17329.6341	2542.6218	NaN	NaN	0.1279	0.0708	0.5577	0.0366	0.0822	0.2167	0.036
0.0	0.0	0.0	15358.6341	2168.6218	NaN	NaN	0.1237	0.0708	0.5563	0.0368	0.0824	0.2176	0.0362
0.0	0.0	0.0	19471.6341	1607.6218	NaN	NaN	0.0763	0.071	0.5574	0.0369	0.0819	0.2167	0.0361
0.0	0.0	0.0	17026.6341	2751.6218	NaN	NaN	0.1391	0.0713	0.5586	0.0369	0.0815	0.2157	0.036
0.0	0.0	0.0	17098.6341	3069.6218	NaN	NaN	0.1522	0.0725	0.5594	0.0362	0.081	0.2148	0.036
0.0	0.0	0.0	17902.6341	3500.6218	NaN	NaN	0.1636	0.0726	0.5588	0.0363	0.0807	0.2153	0.0364
0.0	0.0	0.0	17874.6341	3677.6218	NaN	NaN	0.1706	0.0723	0.5607	0.0364	0.0804	0.2142	0.0361
0.0	0.0	0.0	14630.6341	5043.6218	NaN	NaN	0.2564	0.073	0.5604	0.0361	0.0801	0.2144	0.036
0.0	0.0	0.0	15879.6341	2606.6218	NaN	NaN	0.141	0.0737	0.5579	0.036	0.0799	0.2165	0.0359
0.0	0.0	0.0	15367.6341	160.6218	NaN	NaN	0.0103	0.074	0.5554	0.0362	0.0799	0.2186	0.0359
0.0	0.0	0.0	14489.6341	3471.6218	NaN	NaN	0.1933	0.074	0.5538	0.0362	0.0805	0.2193	0.0362
0.0	0.0	0.0	15039.6341	4028.6218	NaN	NaN	0.2113	0.0733	0.5517	0.0367	0.0804	0.2216	0.0363
0.0	0.0	0.0	16407.6341	6081.6218	NaN	NaN	0.2704	0.0722	0.5543	0.0369	0.0811	0.2188	0.0367
0.0	0.0	0.0	16055.6341	2808.6218	NaN	NaN	0.1489	0.0732	0.5542	0.037	0.0806	0.2187	0.0362
0.0	0.0	0.0	16932.6341	5227.6218	NaN	NaN	0.2359	0.0753	0.5517	0.0366	0.0805	0.2195	0.0364
0.0	0.0	0.0	19927.6341	953.6218	NaN	NaN	0.0457	0.0766	0.5492	0.0366	0.08	0.2213	0.0364
0.0	0.0	0.0	15534.6341	3366.6218	NaN	NaN	0.1781	0.0776	0.548	0.0366	0.08	0.2211	0.0367
0.0	0.0	0.0	18584.6341	6721.6218	NaN	NaN	0.2656	0.0777	0.5466	0.0365	0.0798	0.2225	0.0369
0.0	0.0	0.0	15805.6341	2740.6218	NaN	NaN	0.1478	0.079	0.5468	0.0363	0.0798	0.2214	0.0368
0.0	0.0	0.0	15988.6341	4683.6218	NaN	NaN	0.2266	0.0811	0.543	0.0358	0.0791	0.2237	0.0372
0.0	0.0	0.0	17764.6341	3180.6218	NaN	NaN	0.1519	0.0789	0.5402	0.0364	0.0797	0.2275	0.0373
0.0	0.0	0.0	14907.6341	4561.6218	NaN	NaN	0.2343	0.0804	0.5434	0.0359	0.0799	0.223	0.0373
0.0	0.0	0.0	17117.6341	1722.6218	NaN	NaN	0.0914	0.0819	0.5357	0.0358	0.079	0.2301	0.0374
0.0	0.0	0.0	15808.6341	139.6218	NaN	NaN	0.0088	0.0814	0.537	0.0363	0.08	0.228	0.0373
0.0	0.0	0.0	16739.6341	1636.6218	NaN	NaN	0.0891	0.0817	0.5329	0.0358	0.0795	0.2324	0.0376
0.0	0.0	0.0	19827.6341	2768.6218	NaN	NaN	0.1225	0.0793	0.5335	0.0364	0.0808	0.2325	0.0375
0.0	0.0	0.0	17467.6341	1528.6218	NaN	NaN	0.0805	0.0801	0.5344	0.0357	0.0806	0.232	0.0372
0.0	0.0	0.0	18498.6341	2811.6218	NaN	NaN	0.1319	0.079	0.5351	0.036	0.0801	0.2322	0.0375
0.0	0.0	0.0	12972.6341	4334.6218	NaN	NaN	0.2505	0.0773	0.5376	0.0361	0.0805	0.2314	0.0372
0.0	0.0	0.0	15432.6341	6987.6218	NaN	NaN	0.3117	0.078	0.5404	0.0351	0.0808	0.2281	0.0377
0.0	0.0	0.0	15983.6341	443.6218	NaN	NaN	0.027	0.078	0.5406	0.0355	0.08	0.2287	0.0371
0.0	0.0	0.0	17904.6341	3488.6218	NaN	NaN	0.1631	0.079	0.5427	0.035	0.0796	0.2265	0.0371
0.0	0.0	0.0	18732.6341	2808.6218	NaN	NaN	0.1304	0.0794	0.5448	0.0352	0.0784	0.2253	0.037
0.0	0.0	0.0	17751.6341	1800.6218	NaN	NaN	0.0921	0.081	0.5477	0.0347	0.0771	0.2233	0.0363
0.0	0.0	0.0	13422.6341	1117.6218	NaN	NaN	0.0769	0.0803	0.5454	0.0349	0.0774	0.2252	0.0368
0.0	0.0	0.0	19482.6341	3140.6218	NaN	NaN	0.1388	0.0782	0.5472	0.0355	0.0771	0.225	0.0369
0.0	0.0	0.0	16060.6341	7064.6218	NaN	NaN	0.3055	0.077	0.5511	0.0354	0.0775	0.2221	0.0369
0.0	0.0	0.0	16762.6341	4561.6218	NaN	NaN	0.2139	0.0773	0.5529	0.0351	0.077	0.221	0.0367
0.0	0.0	0.0	11929.6341	3341.6218	NaN	NaN	0.2188	0.0775	0.5509	0.0354	0.0774	0.2223	0.0365
0.0	0.0	0.0	18412.6341	4692.6218	NaN	NaN	0.2031	0.0781	0.5503	0.035	0.0771	0.2229	0.0366
0.0	0.0	0.0	20018.6341	2316.6218	NaN	NaN	0.1037	0.0784	0.5474	0.0353	0.0777	0.2247	0.0365
0.0	0.0	0.0	18435.6341	4361.6218	NaN	NaN	0.1913	0.08	0.5467	0.0346	0.0774	0.2251	0.0363
0.0	0.0	0.0	12967.6341	1417.6218	NaN	NaN	0.0985	0.0798	0.5442	0.0352	0.0774	0.227	0.0363
0.0	0.0	0.0	15328.6341	6196.6218	NaN	NaN	0.2879	0.0795	0.5432	0.0352	0.0773	0.2284	0.0364
0.0	0.0	0.0	17612.6341	3428.6218	NaN	NaN	0.1629	0.0776	0.541	0.0354	0.079	0.2301	0.0369
0.0	0.0	0.0	17562.6341	2866.6218	NaN	NaN	0.1403	0.0784	0.54	0.035	0.0793	0.2306	0.0367
0.0	0.0	0.0	16371.6341	1138.6218	NaN	NaN	0.065	0.0776	0.5376	0.0355	0.0794	0.2331	0.0367
0.0	0.0	0.0	19201.6341	4847.6218	NaN	NaN	0.2016	0.0761	0.5371	0.0359	0.08	0.2334	0.0373
0.0	0.0	0.0	14555.6341	2872.6218	NaN	NaN	0.1648	0.0758	0.5361	0.0359	0.0806	0.2349	0.0367
0.0	0.0	0.0	16599.6341	3181.6218	NaN	NaN	0.1608	0.0774	0.5358	0.0353	0.0812	0.2334	0.037
0.0	0.0	0.0	15324.6341	-20.3782	NaN	NaN	-0.0013	0.0761	0.5319	0.0361	0.0806	0.2385	0.0368
0.0	0.0	0.0	19145.6341	5323.6218	NaN	NaN	0.2176	0.0739	0.5342	0.0361	0.0828	0.2358	0.0373
0.0	0.0	0.0	17980.6341	1789.6218	NaN	NaN	0.0905	0.0743	0.5325	0.0357	0.0827	0.2379	0.0369
0.0	0.0	0.0	17038.6341	952.6218	NaN	NaN	0.0529	0.0732	0.5327	0.0359	0.0841	0.2366	0.0375
0.0	0.0	0.0	13293.6341	3266.6218	NaN	NaN	0.1973	0.0725	0.5319	0.036	0.0842	0.2383	0.0372
0.0	0.0	0.0	14053.6341	2265.6218	NaN	NaN	0.1388	0.073	0.5347	0.0355	0.0847	0.2349	0.0372
0.0	0.0	0.0	16369.6341	91.6218	NaN	NaN	0.0056	0.0735	0.5331	0.0352	0.0842	0.2369	0.037
0.0	0.0	0.0	14088.6341	2912.6218	NaN	NaN	0.1713	0.0725	0.5355	0.0355	0.0854	0.2339	0.0371
0.0	0.0	0.0	17767.6341	4196.6218	NaN	NaN	0.1911	0.0724	0.5351	0.0354	0.0847	0.2354	0.037
0.0	0.0	0.0	19636.6341	4832.6218	NaN	NaN	0.1975	0.0723	0.5383	0.0355	0.0854	0.2317	0.0368
0.0	0.0	0.0	17291.6341	3817.6218	NaN	NaN	0.1809	0.0745	0.538	0.0348	0.0842	0.2323	0.0361
0.0	0.0	0.0	16911.6341	1602.6218	NaN	NaN	0.0866	0.0746	0.5383	0.0349	0.0846	0.2313	0.0363
0.0	0.0	0.0	17709.6341	1496.6218	NaN	NaN	0.0779	0.0734	0.5364	0.0352	0.085	0.2337	0.0363
0.0	0.0	0.0	15902.6341	6610.6218	NaN	NaN	0.2936	0.0723	0.5384	0.0353	0.0863	0.2311	0.0366
0.0	0.0	0.0	19051.6341	1330.6218	NaN	NaN	0.0653	0.0724	0.5373	0.0353	0.0856	0.2331	0.0363
0.0	0.0	0.0	16453.6341	3931.6218	NaN	NaN	0.1929	0.072	0.5365	0.0357	0.0859	0.2338	0.0361
0.0	0.0	0.0	15416.6341	4963.6218	NaN	NaN	0.2436	0.071	0.5337	0.0358	0.0864	0.2368	0.0363
0.0	0.0	0.0	15222.6341	858.6218	NaN	NaN	0.0534	0.0699	0.5349	0.0365	0.087	0.2358	0.0359
0.0	0.0	0.0	19496.6341	5198.6218	NaN	NaN	0.2105	0.0687	0.5293	0.0365	0.0876	0.2417	0.0362
0.0	0.0	0.0	23640.6341	3592.6218	NaN	NaN	0.1319	0.0666	0.5292	0.0374	0.09	0.2406	0.0361
0.0	0.0	0.0	16055.6341	651.6218	NaN	NaN	0.039	0.0684	0.5275	0.0369	0.0895	0.2422	0.0356
0.0	0.0	0.0	15132.6341	2444.6218	NaN	NaN	0.1391	0.0667	0.5238	0.0375	0.0902	0.2459	0.036
0.0	0.0	0.0	18565.6341	1483.6218	NaN	NaN	0.074	0.0647	0.5263	0.0378	0.0921	0.2433	0.0359
0.0	0.0	0.0	14920.6341	3355.6218	NaN	NaN	0.1836	0.0654	0.527	0.0373	0.0926	0.2421	0.0357
0.0	0.0	0.0	16358.6341	2739.6218	NaN	NaN	0.1434	0.0649	0.5247	0.0378	0.0933	0.2437	0.0355
0.0	0.0	0.0	17813.6341	1937.6218	NaN	NaN	0.0981	0.0652	0.5266	0.0377	0.094	0.2412	0.0353
0.0	0.0	0.0	20096.6341	3164.6218	NaN	NaN	0.136	0.0653	0.5235	0.0376	0.0942	0.2443	0.0352
0.0	0.0	0.0	15263.6341	6608.6218	NaN	NaN	0.3021	0.0649	0.5271	0.0374	0.0963	0.2393	0.035
0.0	0.0	0.0	15396.6341	2567.6218	NaN	NaN	0.1429	0.0666	0.5249	0.0369	0.0962	0.2405	0.0349
0.0	0.0	0.0	18446.6341	3861.6218	NaN	NaN	0.1731	0.0661	0.5222	0.0371	0.0966	0.2429	0.0351
0.0	0.0	0.0	16989.6341	4240.6218	NaN	NaN	0.1997	0.066	0.5248	0.0369	0.0975	0.2398	0.035
0.0	0.0	0.0	13600.6341	2855.6218	NaN	NaN	0.1735	0.0672	0.5234	0.0367	0.0967	0.2408	0.0351
0.0	0.0	0.0	16743.6341	4479.6218	NaN	NaN	0.2111	0.0658	0.5218	0.037	0.0969	0.2432	0.0353
0.0	0.0	0.0	17753.6341	3788.6218	NaN	NaN	0.1759	0.0649	0.5257	0.0371	0.0974	0.2396	0.0354
0.0	0.0	0.0	16182.6341	5625.6218	NaN	NaN	0.258	0.0661	0.5239	0.0367	0.0967	0.2412	0.0355
0.0	0.0	0.0	17442.6341	2325.6218	NaN	NaN	0.1176	0.0651	0.5231	0.037	0.0963	0.2429	0.0356
0.0	0.0	0.0	16722.6341	2676.6218	NaN	NaN	0.138	0.0651	0.5256	0.0369	0.0963	0.2406	0.0355
0.0	0.0	0.0	16547.6341	3542.6218	NaN	NaN	0.1763	0.065	0.5253	0.0367	0.0954	0.2419	0.0358
0.0	0.0	0.0	18085.6341	4259.6218	NaN	NaN	0.1906	0.064	0.5276	0.037	0.0954	0.2404	0.0356
0.0	0.0	0.0	16978.6341	4127.6218	NaN	NaN	0.1956	0.0641	0.5292	0.0367	0.0951	0.2392	0.0356
0.0	0.0	0.0	18569.6341	2185.6218	NaN	NaN	0.1053	0.0643	0.5285	0.0369	0.0941	0.2408	0.0353
0.0	0.0	0.0	16945.6341	3488.6218	NaN	NaN	0.1707	0.0643	0.5309	0.0366	0.0943	0.2384	0.0354
0.0	0.0	0.0	17450.6341	2358.6218	NaN	NaN	0.1191	0.0645	0.5316	0.0367	0.0933	0.2388	0.0352
0.0	0.0	0.0	15183.6341	5878.6218	NaN	NaN	0.2791	0.0635	0.5339	0.0367	0.0935	0.2372	0.0353
0.0	0.0	0.0	16442.6341	6111.6218	NaN	NaN	0.271	0.0634	0.5366	0.0366	0.0932	0.2353	0.0349
0.0	0.0	0.0	17902.6341	2834.6218	NaN	NaN	0.1367	0.0638	0.5358	0.0365	0.0926	0.2363	0.0349
0.0	0.0	0.0	16876.6341	5038.6218	NaN	NaN	0.2299	0.0634	0.5374	0.0366	0.0923	0.2356	0.0347
0.0	0.0	0.0	15533.6341	1021.6218	NaN	NaN	0.0617	0.0635	0.5389	0.0367	0.092	0.2343	0.0346
0.0	0.0	0.0	18973.6341	4058.6218	NaN	NaN	0.1762	0.0638	0.5374	0.0365	0.0918	0.236	0.0345
0.0	0.0	0.0	21159.6341	-800.3782	NaN	NaN	-0.0393	0.0633	0.5376	0.0367	0.0921	0.2357	0.0346
0.0	0.0	0.0	14456.6341	5857.6218	NaN	NaN	0.2884	0.0633	0.5382	0.0368	0.0917	0.2355	0.0345
0.0	0.0	0.0	18168.6341	4932.6218	NaN	NaN	0.2135	0.0621	0.5393	0.0372	0.0912	0.2356	0.0347
0.0	0.0	0.0	15269.6341	4246.6218	NaN	NaN	0.2176	0.0617	0.5426	0.0372	0.0915	0.2324	0.0345
0.0	0.0	0.0	16394.6341	2803.6218	NaN	NaN	0.146	0.0616	0.5395	0.0369	0.0913	0.236	0.0348
0.0	0.0	0.0	14444.6341	4642.6218	NaN	NaN	0.2432	0.0605	0.5415	0.0375	0.0918	0.2339	0.0347
0.0	0.0	0.0	15326.6341	6023.6218	NaN	NaN	0.2821	0.0607	0.5403	0.0371	0.0911	0.2362	0.0346
0.0	0.0	0.0	17410.6341	4615.6218	NaN	NaN	0.2096	0.0604	0.5368	0.0374	0.0919	0.2387	0.0349
0.0	0.0	0.0	16084.6341	1044.6218	NaN	NaN	0.061	0.0605	0.5352	0.0373	0.0918	0.2404	0.0349
0.0	0.0	0.0	14042.6341	3278.6218	NaN	NaN	0.1893	0.0601	0.5352	0.0374	0.0918	0.2403	0.0352
0.0	0.0	0.0	17825.6341	3798.6218	NaN	NaN	0.1757	0.0594	0.5366	0.0375	0.0922	0.2387	0.0355
0.0	0.0	0.0	17318.6341	3811.6218	NaN	NaN	0.1804	0.0594	0.5382	0.0375	0.0922	0.2373	0.0354
0.0	0.0	0.0	16512.6341	2902.6218	NaN	NaN	0.1495	0.0598	0.5372	0.0372	0.0924	0.238	0.0354
0.0	0.0	0.0	18532.6341	2141.6218	NaN	NaN	0.1036	0.0601	0.536	0.0372	0.0925	0.2386	0.0356
0.0	0.0	0.0	17124.6341	4086.6218	NaN	NaN	0.1927	0.06	0.5383	0.0373	0.0922	0.2365	0.0356
0.0	0.0	0.0	15869.6341	3726.6218	NaN	NaN	0.1902	0.06	0.5392	0.0372	0.0921	0.2358	0.0358
0.0	0.0	0.0	20185.6341	3926.6218	NaN	NaN	0.1628	0.0599	0.5391	0.0373	0.0922	0.2357	0.0358
0.0	0.0	0.0	18704.6341	4536.6218	NaN	NaN	0.1952	0.0602	0.5394	0.0373	0.0919	0.2354	0.0358
0.0	0.0	0.0	13464.6341	1903.6218	NaN	NaN	0.1239	0.0607	0.5397	0.037	0.091	0.2357	0.0359
0.0	0.0	0.0	17335.6341	3676.6218	NaN	NaN	0.175	0.0604	0.5396	0.0373	0.0906	0.2359	0.0361
0.0	0.0	0.0	18798.6341	5521.6218	NaN	NaN	0.227	0.0599	0.5411	0.0374	0.0906	0.2347	0.0363
0.0	0.0	0.0	15463.6341	1613.6218	NaN	NaN	0.0945	0.06	0.5408	0.0371	0.09	0.2359	0.0362
0.0	0.0	0.0	15618.6341	3161.6218	NaN	NaN	0.1683	0.0594	0.5412	0.0375	0.0897	0.2358	0.0364
0.0	0.0	0.0	16991.6341	4835.6218	NaN	NaN	0.2215	0.0589	0.5424	0.0377	0.0893	0.2354	0.0364
0.0	0.0	0.0	13237.6341	4013.6218	NaN	NaN	0.2327	0.0589	0.5439	0.0374	0.0891	0.2342	0.0364
0.0	0.0	0.0	15316.6341	2201.6218	NaN	NaN	0.1257	0.0586	0.5421	0.0376	0.0892	0.2358	0.0367
0.0	0.0	0.0	15997.6341	3222.6218	NaN	NaN	0.1677	0.0579	0.5429	0.0381	0.0894	0.2351	0.0366
0.0	0.0	0.0	20683.6341	3686.6218	NaN	NaN	0.1513	0.0578	0.5438	0.0379	0.0893	0.2347	0.0366
0.0	0.0	0.0	18956.6341	1552.6218	NaN	NaN	0.0757	0.0578	0.5428	0.0379	0.0896	0.2353	0.0366
0.0	0.0	0.0	16969.6341	2574.6218	NaN	NaN	0.1317	0.0581	0.5432	0.0377	0.0896	0.235	0.0365
0.0	0.0	0.0	16787.6341	3737.6218	NaN	NaN	0.1821	0.0581	0.5412	0.0376	0.0896	0.2369	0.0367
0.0	0.0	0.0	17459.6341	3296.6218	NaN	NaN	0.1588	0.0578	0.5426	0.0374	0.09	0.2355	0.0367
0.0	0.0	0.0	17205.6341	4490.6218	NaN	NaN	0.207	0.0581	0.5441	0.0372	0.0899	0.2338	0.0368
0.0	0.0	0.0	15443.6341	3712.6218	NaN	NaN	0.1938	0.058	0.5444	0.0375	0.0898	0.2337	0.0368
0.0	0.0	0.0	18015.6341	2743.6218	NaN	NaN	0.1322	0.0581	0.5484	0.0375	0.0889	0.2307	0.0364
0.0	0.0	0.0	16276.6341	1637.6218	NaN	NaN	0.0914	0.0592	0.5499	0.037	0.0884	0.2291	0.0364
0.0	0.0	0.0	18624.6341	-860.3782	NaN	NaN	-0.0484	0.0591	0.5499	0.037	0.088	0.2294	0.0365
0.0	0.0	0.0	16788.6341	4317.6218	NaN	NaN	0.2046	0.0588	0.5566	0.0369	0.0878	0.2237	0.0362
0.0	0.0	0.0	14794.6341	3347.6218	NaN	NaN	0.1845	0.0596	0.5596	0.0364	0.0868	0.2213	0.0364
0.0	0.0	0.0	18837.6341	2519.6218	NaN	NaN	0.118	0.0584	0.5634	0.0369	0.0859	0.219	0.0364
0.0	0.0	0.0	14589.6341	9534.6218	NaN	NaN	0.3952	0.0579	0.5697	0.0369	0.0851	0.2145	0.036
0.0	0.0	0.0	12833.6341	1049.6218	NaN	NaN	0.0756	0.0589	0.5727	0.0367	0.0836	0.2123	0.0357
0.0	0.0	0.0	14606.6341	1156.6218	NaN	NaN	0.0734	0.0598	0.5718	0.0366	0.0828	0.2131	0.0359
0.0	0.0	0.0	13776.6341	4549.6218	NaN	NaN	0.2483	0.0587	0.5726	0.0368	0.0825	0.2132	0.0362
0.0	0.0	0.0	14850.6341	6629.6218	NaN	NaN	0.3086	0.0582	0.5751	0.0368	0.0822	0.2118	0.0359
0.0	0.0	0.0	15539.6341	4192.6218	NaN	NaN	0.2125	0.0577	0.5737	0.0366	0.0823	0.2134	0.0362
0.0	0.0	0.0	15795.6341	6862.6218	NaN	NaN	0.3029	0.0569	0.5762	0.0372	0.0824	0.2112	0.0362
0.0	0.0	0.0	15401.6341	4588.6218	NaN	NaN	0.2295	0.0569	0.5758	0.037	0.0818	0.2124	0.036
0.0	0.0	0.0	13816.6341	3521.6218	NaN	NaN	0.2031	0.0566	0.578	0.0368	0.0818	0.2108	0.036
0.0	0.0	0.0	16499.6341	1661.6218	NaN	NaN	0.0915	0.0566	0.5754	0.0367	0.0819	0.2133	0.0361
0.0	0.0	0.0	17013.6341	2446.6218	NaN	NaN	0.1257	0.0562	0.5749	0.0366	0.0825	0.2137	0.036
0.0	0.0	0.0	16648.6341	5180.6218	NaN	NaN	0.2373	0.0556	0.5755	0.0366	0.0825	0.2137	0.036
0.0	0.0	0.0	16316.6341	3918.6218	NaN	NaN	0.1937	0.0552	0.576	0.0369	0.0828	0.2135	0.0356
0.0	0.0	0.0	19894.6341	1016.6218	NaN	NaN	0.0486	0.0556	0.5749	0.0367	0.0829	0.2144	0.0356
0.0	0.0	0.0	18946.6341	366.6218	NaN	NaN	0.019	0.0555	0.5751	0.0369	0.0828	0.2144	0.0355
0.0	0.0	0.0	15310.6341	1007.6218	NaN	NaN	0.0617	0.0554	0.5777	0.0368	0.0826	0.2121	0.0354
0.0	0.0	0.0	14746.6341	3679.6218	NaN	NaN	0.1997	0.055	0.579	0.0372	0.0821	0.2114	0.0352
0.0	0.0	0.0	16598.6341	5996.6218	NaN	NaN	0.2654	0.0547	0.5814	0.0372	0.082	0.2096	0.035
0.0	0.0	0.0	15975.6341	4589.6218	NaN	NaN	0.2232	0.0553	0.5839	0.037	0.0816	0.2076	0.0347
0.0	0.0	0.0	17744.6341	2570.6218	NaN	NaN	0.1265	0.0556	0.5836	0.037	0.0811	0.2081	0.0346
0.0	0.0	0.0	15980.6341	5483.6218	NaN	NaN	0.2555	0.0554	0.5875	0.0372	0.0811	0.2044	0.0344
0.0	0.0	0.0	17031.6341	4850.6218	NaN	NaN	0.2217	0.0559	0.5882	0.0371	0.0803	0.2042	0.0343
0.0	0.0	0.0	16138.6341	5271.6218	NaN	NaN	0.2462	0.056	0.5896	0.0373	0.0803	0.2028	0.0341
0.0	0.0	0.0	15793.6341	2268.6218	NaN	NaN	0.1256	0.0564	0.5909	0.0373	0.0796	0.2019	0.0339
0.0	0.0	0.0	13136.6341	5603.6218	NaN	NaN	0.299	0.0569	0.5919	0.0373	0.0793	0.2008	0.0338
0.0	0.0	0.0	17614.6341	4880.6218	NaN	NaN	0.217	0.0567	0.5929	0.0371	0.0789	0.2003	0.034
0.0	0.0	0.0	15338.6341	5894.6218	NaN	NaN	0.2776	0.0561	0.5964	0.0373	0.079	0.1974	0.0338
0.0	0.0	0.0	14771.6341	5884.6218	NaN	NaN	0.2849	0.0569	0.5958	0.0368	0.0788	0.1981	0.0337
0.0	0.0	0.0	18866.6341	1557.6218	NaN	NaN	0.0763	0.0575	0.5962	0.0368	0.0786	0.1973	0.0336
0.0	0.0	0.0	16067.6341	560.6218	NaN	NaN	0.0337	0.059	0.597	0.0366	0.0777	0.1963	0.0334
0.0	0.0	0.0	11260.6341	3205.6218	NaN	NaN	0.2216	0.0603	0.5959	0.0365	0.0771	0.1965	0.0336
0.0	0.0	0.0	14373.6341	1330.6218	NaN	NaN	0.0847	0.0595	0.5979	0.0365	0.0764	0.1963	0.0334
0.0	0.0	0.0	14038.6341	2166.6218	NaN	NaN	0.1337	0.0589	0.6017	0.0362	0.0766	0.1932	0.0334
0.0	0.0	0.0	17760.6341	2961.6218	NaN	NaN	0.1429	0.0578	0.6036	0.0365	0.0762	0.1921	0.0338
0.0	0.0	0.0	18026.6341	5952.6218	NaN	NaN	0.2482	0.0571	0.6108	0.0365	0.0753	0.1869	0.0334
0.0	0.0	0.0	13857.6341	7207.6218	NaN	NaN	0.3422	0.0577	0.617	0.0362	0.0741	0.182	0.0331
0.0	0.0	0.0	16904.6341	3076.6218	NaN	NaN	0.154	0.059	0.6201	0.0359	0.0729	0.1796	0.0325
0.0	0.0	0.0	11993.6341	3768.6218	NaN	NaN	0.2391	0.0611	0.6217	0.0355	0.0723	0.177	0.0324
0.0	0.0	0.0	19514.6341	3236.6218	NaN	NaN	0.1423	0.0628	0.6194	0.0355	0.0715	0.1785	0.0322
0.0	0.0	0.0	17900.6341	1988.6218	NaN	NaN	0.1	0.0644	0.6188	0.0356	0.0719	0.1768	0.0324
0.0	0.0	0.0	16512.6341	4252.6218	NaN	NaN	0.2048	0.0652	0.6163	0.0358	0.0708	0.1797	0.0322
0.0	0.0	0.0	15844.6341	2604.6218	NaN	NaN	0.1412	0.0648	0.6164	0.036	0.0721	0.178	0.0327
0.0	0.0	0.0	17871.6341	3430.6218	NaN	NaN	0.161	0.0644	0.6133	0.0362	0.0716	0.1819	0.0327
0.0	0.0	0.0	17078.6341	3632.6218	NaN	NaN	0.1754	0.0624	0.615	0.0363	0.0732	0.1802	0.0329
0.0	0.0	0.0	14186.6341	3560.6218	NaN	NaN	0.2006	0.0644	0.6114	0.0357	0.0738	0.1815	0.0332
0.0	0.0	0.0	19323.6341	2558.6218	NaN	NaN	0.1169	0.0629	0.6037	0.0362	0.0738	0.1896	0.0337
0.0	0.0	0.0	14470.6341	6710.6218	NaN	NaN	0.3168	0.0628	0.6062	0.036	0.0763	0.1848	0.0338
0.0	0.0	0.0	15247.6341	368.6218	NaN	NaN	0.0236	0.0647	0.5933	0.0359	0.0757	0.1959	0.0345
0.0	0.0	0.0	18178.6341	3644.6218	NaN	NaN	0.167	0.0627	0.5929	0.0365	0.0774	0.1956	0.0349
0.0	0.0	0.0	15917.6341	1987.6218	NaN	NaN	0.111	0.063	0.5871	0.0363	0.0783	0.1999	0.0354
0.0	0.0	0.0	15982.6341	4520.6218	NaN	NaN	0.2205	0.0631	0.5817	0.0366	0.0795	0.2032	0.036
0.0	0.0	0.0	16207.6341	776.6218	NaN	NaN	0.0457	0.0625	0.5779	0.0369	0.0802	0.2059	0.0365
0.0	0.0	0.0	19749.6341	4063.6218	NaN	NaN	0.1706	0.0624	0.576	0.0372	0.081	0.2068	0.0366
0.0	0.0	0.0	19043.6341	4659.6218	NaN	NaN	0.1966	0.063	0.5743	0.0369	0.0813	0.2076	0.0368
0.0	0.0	0.0	17665.6341	147.6218	NaN	NaN	0.0083	0.0635	0.572	0.037	0.0817	0.2086	0.0372
0.0	0.0	0.0	15266.6341	1490.6218	NaN	NaN	0.089	0.0633	0.5721	0.0372	0.0818	0.2084	0.0373
0.0	0.0	0.0	17789.6341	8792.6218	NaN	NaN	0.3308	0.0636	0.5715	0.0371	0.0824	0.2076	0.0379
0.0	0.0	0.0	15162.6341	4833.6218	NaN	NaN	0.2417	0.0636	0.5735	0.0369	0.0814	0.2071	0.0374
0.0	0.0	0.0	14036.6341	2678.6218	NaN	NaN	0.1603	0.0654	0.5752	0.0362	0.0813	0.2042	0.0376
0.0	0.0	0.0	15064.6341	2700.6218	NaN	NaN	0.152	0.0655	0.572	0.0364	0.0797	0.2087	0.0377
0.0	0.0	0.0	17250.6341	3721.6218	NaN	NaN	0.1775	0.0657	0.5807	0.036	0.0795	0.2009	0.0371
0.0	0.0	0.0	15241.6341	730.6218	NaN	NaN	0.0457	0.0673	0.578	0.0353	0.0778	0.2042	0.0373
0.0	0.0	0.0	20608.6341	7148.6218	NaN	NaN	0.2575	0.065	0.5805	0.0362	0.0781	0.203	0.0373
0.0	0.0	0.0	14030.6341	5317.6218	NaN	NaN	0.2748	0.0653	0.5861	0.0358	0.0773	0.1988	0.0367
0.0	0.0	0.0	14718.6341	2506.6218	NaN	NaN	0.1455	0.0667	0.5834	0.0354	0.0763	0.2018	0.0364
0.0	0.0	0.0	15018.6341	2081.6218	NaN	NaN	0.1217	0.0655	0.582	0.0357	0.0771	0.203	0.0367
0.0	0.0	0.0	18374.6341	4020.6218	NaN	NaN	0.1795	0.0655	0.581	0.0356	0.0772	0.2039	0.0367
0.0	0.0	0.0	14855.6341	3003.6218	NaN	NaN	0.1682	0.0651	0.575	0.0358	0.0777	0.2095	0.0369
0.0	0.0	0.0	18338.6341	5878.6218	NaN	NaN	0.2427	0.0637	0.5742	0.036	0.079	0.2098	0.0373
0.0	0.0	0.0	15577.6341	5504.6218	NaN	NaN	0.2611	0.0645	0.5693	0.036	0.0792	0.2139	0.0371
0.0	0.0	0.0	20323.6341	4175.6218	NaN	NaN	0.1704	0.0639	0.5673	0.0357	0.08	0.2153	0.0377
0.0	0.0	0.0	14181.6341	3223.6218	NaN	NaN	0.1852	0.064	0.5661	0.0358	0.0806	0.216	0.0376
0.0	0.0	0.0	14650.6341	5432.6218	NaN	NaN	0.2705	0.0645	0.5637	0.0354	0.0814	0.2168	0.0382
0.0	0.0	0.0	19299.6341	3130.6218	NaN	NaN	0.1396	0.0649	0.559	0.0357	0.0818	0.2203	0.0383
0.0	0.0	0.0	13357.6341	4250.6218	NaN	NaN	0.2414	0.0663	0.5572	0.0352	0.0826	0.2203	0.0385
0.0	0.0	0.0	16040.6341	2665.6218	NaN	NaN	0.1425	0.0691	0.5513	0.0349	0.0821	0.2241	0.0384
0.0	0.0	0.0	13538.6341	-1934.3782	NaN	NaN	-0.1667	0.0703	0.5431	0.0352	0.0827	0.2299	0.0388
0.0	0.0	0.0	18188.6341	517.6218	NaN	NaN	0.0277	0.0687	0.5388	0.0358	0.0833	0.2344	0.0391
0.0	0.0	0.0	12650.6341	6505.6218	NaN	NaN	0.3396	0.0669	0.539	0.0363	0.0856	0.2325	0.0396
0.0	0.0	0.0	17576.6341	3644.6218	NaN	NaN	0.1717	0.0658	0.537	0.0367	0.0851	0.2362	0.0392
0.0	0.0	0.0	11710.6341	3704.6218	NaN	NaN	0.2403	0.0656	0.5387	0.0368	0.0877	0.2319	0.0394
0.0	0.0	0.0	16409.6341	984.6218	NaN	NaN	0.0566	0.0665	0.5305	0.0367	0.0873	0.2395	0.0395
0.0	0.0	0.0	17754.6341	2890.6218	NaN	NaN	0.14	0.0653	0.5329	0.0375	0.0891	0.2361	0.0392
0.0	0.0	0.0	18086.6341	823.6218	NaN	NaN	0.0436	0.067	0.5306	0.0366	0.0895	0.2368	0.0395
0.0	0.0	0.0	18738.6341	608.6218	NaN	NaN	0.0315	0.0672	0.5263	0.0375	0.0894	0.2405	0.0391
0.0	0.0	0.0	16394.6341	4870.6218	NaN	NaN	0.229	0.0663	0.5255	0.0374	0.0908	0.2404	0.0395
0.0	0.0	0.0	14330.6341	-171.3782	NaN	NaN	-0.0121	0.0665	0.5264	0.0377	0.0905	0.24	0.0389
0.0	0.0	0.0	16842.6341	6237.6218	NaN	NaN	0.2703	0.0658	0.5246	0.0375	0.0913	0.241	0.0397
0.0	0.0	0.0	16708.6341	2610.6218	NaN	NaN	0.1351	0.0642	0.5301	0.0384	0.0914	0.2369	0.039
0.0	0.0	0.0	10890.6341	3368.6218	NaN	NaN	0.2362	0.065	0.5291	0.0379	0.0918	0.2371	0.0391
0.0	0.0	0.0	15068.6341	4332.6218	NaN	NaN	0.2233	0.0643	0.5256	0.0383	0.0917	0.2411	0.0389
0.0	0.0	0.0	17080.6341	1020.6218	NaN	NaN	0.0564	0.0649	0.528	0.0384	0.0928	0.237	0.0388
0.0	0.0	0.0	16124.6341	5331.6218	NaN	NaN	0.2485	0.0663	0.522	0.0378	0.0915	0.2435	0.0388
0.0	0.0	0.0	14781.6341	3756.6218	NaN	NaN	0.2026	0.0657	0.5253	0.0384	0.0925	0.2396	0.0385
0.0	0.0	0.0	14324.6341	3298.6218	NaN	NaN	0.1872	0.0675	0.5237	0.0376	0.0915	0.2414	0.0383
0.0	0.0	0.0	16517.6341	2406.6218	NaN	NaN	0.1272	0.0668	0.5236	0.0378	0.0914	0.242	0.0383
0.0	0.0	0.0	17642.6341	5551.6218	NaN	NaN	0.2394	0.0669	0.5281	0.0375	0.0918	0.2377	0.038
0.0	0.0	0.0	16640.6341	2368.6218	NaN	NaN	0.1246	0.0687	0.5299	0.0369	0.0901	0.237	0.0374
0.0	0.0	0.0	16300.6341	2837.6218	NaN	NaN	0.1483	0.0687	0.5314	0.0369	0.0897	0.2358	0.0375
0.0	0.0	0.0	15356.6341	4001.6218	NaN	NaN	0.2067	0.0683	0.534	0.037	0.0891	0.2347	0.0368
0.0	0.0	0.0	13826.6341	4234.6218	NaN	NaN	0.2345	0.0686	0.5367	0.0367	0.089	0.232	0.0369
0.0	0.0	0.0	19180.6341	4025.6218	NaN	NaN	0.1735	0.0674	0.5347	0.037	0.0882	0.2363	0.0363
0.0	0.0	0.0	17077.6341	3446.6218	NaN	NaN	0.1679	0.0673	0.5384	0.037	0.0897	0.2314	0.0363
0.0	0.0	0.0	13674.6341	4641.6218	NaN	NaN	0.2534	0.0673	0.532	0.0371	0.0883	0.2395	0.0359
0.0	0.0	0.0	15217.6341	2443.6218	NaN	NaN	0.1384	0.0646	0.5337	0.0377	0.0902	0.2378	0.0359
0.0	0.0	0.0	18365.6341	4534.6218	NaN	NaN	0.198	0.0643	0.5304	0.0376	0.091	0.2409	0.0359
0.0	0.0	0.0	23595.6341	1238.6218	NaN	NaN	0.0499	0.0627	0.527	0.038	0.092	0.2444	0.0358
0.0	0.0	0.0	15018.6341	4115.6218	NaN	NaN	0.2151	0.0639	0.5283	0.0379	0.093	0.2412	0.0357
0.0	0.0	0.0	15948.6341	1849.6218	NaN	NaN	0.1039	0.0632	0.521	0.0383	0.0917	0.2499	0.036
0.0	0.0	0.0	17439.6341	8998.6218	NaN	NaN	0.3404	0.0616	0.5264	0.0386	0.0937	0.2438	0.0358
0.0	0.0	0.0	16865.6341	3416.6218	NaN	NaN	0.1685	0.0627	0.5228	0.0378	0.0942	0.2464	0.036
0.0	0.0	0.0	18948.6341	3937.6218	NaN	NaN	0.1721	0.0622	0.5202	0.0385	0.0943	0.2487	0.0361
0.0	0.0	0.0	14790.6341	3638.6218	NaN	NaN	0.1974	0.0612	0.5197	0.0388	0.0949	0.2494	0.036
0.0	0.0	0.0	16744.6341	4459.6218	NaN	NaN	0.2103	0.0622	0.5199	0.0386	0.0956	0.2477	0.0361
0.0	0.0	0.0	16406.6341	122.6218	NaN	NaN	0.0074	0.064	0.5126	0.0383	0.0952	0.2539	0.036
0.0	0.0	0.0	12611.6341	1557.6218	NaN	NaN	0.1099	0.0648	0.5105	0.0384	0.0954	0.2544	0.0365
0.0	0.0	0.0	19812.6341	557.6218	NaN	NaN	0.0274	0.0626	0.5087	0.0389	0.0948	0.2586	0.0364
0.0	0.0	0.0	19373.6341	5493.6218	NaN	NaN	0.2209	0.062	0.5191	0.0387	0.0968	0.247	0.0364
0.0	0.0	0.0	21028.6341	5444.6218	NaN	NaN	0.2057	0.0616	0.5125	0.0385	0.0957	0.2551	0.0366
0.0	0.0	0.0	16499.6341	3408.6218	NaN	NaN	0.1712	0.0616	0.5181	0.0388	0.0975	0.2476	0.0365
0.0	0.0	0.0	15281.6341	508.6218	NaN	NaN	0.0322	0.0634	0.5092	0.038	0.0964	0.2561	0.0368
0.0	0.0	0.0	15997.6341	2886.6218	NaN	NaN	0.1529	0.0627	0.511	0.038	0.0971	0.2543	0.0369
0.0	0.0	0.0	11685.6341	1133.6218	NaN	NaN	0.0884	0.0633	0.5137	0.0377	0.0972	0.251	0.0372
0.0	0.0	0.0	14258.6341	6669.6218	NaN	NaN	0.3187	0.0617	0.5083	0.0383	0.0966	0.2575	0.0374
0.0	0.0	0.0	16085.6341	3376.6218	NaN	NaN	0.1735	0.0609	0.5122	0.0387	0.0981	0.2527	0.0373
0.0	0.0	0.0	18340.6341	709.6218	NaN	NaN	0.0372	0.0635	0.5075	0.0383	0.0967	0.2562	0.0378
0.0	0.0	0.0	19939.6341	2151.6218	NaN	NaN	0.0974	0.0617	0.5048	0.039	0.0964	0.2603	0.0378
0.0	0.0	0.0	16690.6341	4816.6218	NaN	NaN	0.224	0.0614	0.5128	0.0389	0.0978	0.251	0.0381
0.0	0.0	0.0	18266.6341	3554.6218	NaN	NaN	0.1629	0.0625	0.5068	0.0389	0.0956	0.2582	0.0381
0.0	0.0	0.0	22139.6341	2848.6218	NaN	NaN	0.114	0.0614	0.509	0.0393	0.0968	0.2552	0.0384
0.0	0.0	0.0	20707.6341	3068.6218	NaN	NaN	0.1291	0.0623	0.5077	0.0394	0.0957	0.2566	0.0383
0.0	0.0	0.0	16909.6341	3628.6218	NaN	NaN	0.1767	0.0625	0.5062	0.0394	0.095	0.2583	0.0386
0.0	0.0	0.0	15894.6341	2591.6218	NaN	NaN	0.1402	0.0617	0.5078	0.0396	0.0949	0.2576	0.0384
0.0	0.0	0.0	17117.6341	4527.6218	NaN	NaN	0.2092	0.0612	0.5084	0.0395	0.0949	0.2575	0.0385
0.0	0.0	0.0	16224.6341	4583.6218	NaN	NaN	0.2203	0.0602	0.5083	0.0397	0.0951	0.2583	0.0384
0.0	0.0	0.0	16723.6341	2958.6218	NaN	NaN	0.1503	0.0602	0.5121	0.0398	0.0948	0.255	0.0381
0.0	0.0	0.0	14711.6341	3893.6218	NaN	NaN	0.2093	0.0607	0.5107	0.0396	0.0944	0.2564	0.0382
0.0	0.0	0.0	21170.6341	1601.6218	NaN	NaN	0.0703	0.0599	0.5105	0.0398	0.0946	0.257	0.0382
0.0	0.0	0.0	14770.6341	5356.6218	NaN	NaN	0.2661	0.0609	0.5163	0.0393	0.0949	0.2505	0.038
0.0	0.0	0.0	18281.6341	6093.6218	NaN	NaN	0.25	0.0614	0.5104	0.0391	0.0937	0.2571	0.0384
0.0	0.0	0.0	17999.6341	2784.6218	NaN	NaN	0.134	0.0609	0.5165	0.0398	0.0943	0.2506	0.0379
0.0	0.0	0.0	14044.6341	5481.6218	NaN	NaN	0.2807	0.0627	0.5132	0.0389	0.0932	0.254	0.038
0.0	0.0	0.0	16449.6341	2574.6218	NaN	NaN	0.1353	0.0619	0.5142	0.0393	0.0934	0.2533	0.0379
0.0	0.0	0.0	16218.6341	2635.6218	NaN	NaN	0.1398	0.0624	0.5169	0.0386	0.0939	0.2504	0.0378
0.0	0.0	0.0	14967.6341	3803.6218	NaN	NaN	0.2026	0.0628	0.5174	0.0385	0.0929	0.2506	0.0379
0.0	0.0	0.0	15319.6341	5654.6218	NaN	NaN	0.2696	0.0626	0.5195	0.0386	0.0933	0.2482	0.0378
0.0	0.0	0.0	13837.6341	4594.6218	NaN	NaN	0.2493	0.0631	0.5206	0.0383	0.0926	0.2476	0.0378
0.0	0.0	0.0	13997.6341	1875.6218	NaN	NaN	0.1182	0.0651	0.5231	0.0378	0.0923	0.2442	0.0375
0.0	0.0	0.0	17451.6341	933.6218	NaN	NaN	0.0508	0.0658	0.5214	0.0374	0.0914	0.2461	0.0379
0.0	0.0	0.0	17848.6341	6064.6218	NaN	NaN	0.2536	0.0653	0.527	0.0378	0.0911	0.2414	0.0374
0.0	0.0	0.0	12529.6341	5194.6218	NaN	NaN	0.2931	0.0668	0.5293	0.0375	0.0902	0.2387	0.0375
0.0	0.0	0.0	18909.6341	1380.6218	NaN	NaN	0.068	0.069	0.5282	0.0376	0.0887	0.2393	0.0372
0.0	0.0	0.0	18481.6341	3503.6218	NaN	NaN	0.1594	0.0693	0.5284	0.0376	0.0882	0.239	0.0375
0.0	0.0	0.0	14148.6341	4405.6218	NaN	NaN	0.2374	0.0704	0.534	0.0376	0.0871	0.2338	0.0372
0.0	0.0	0.0	15171.6341	3425.6218	NaN	NaN	0.1842	0.0708	0.5336	0.0375	0.0856	0.2352	0.0373
0.0	0.0	0.0	19415.6341	8919.6218	NaN	NaN	0.3148	0.0694	0.5378	0.0379	0.0858	0.232	0.0372
0.0	0.0	0.0	16660.6341	2097.6218	NaN	NaN	0.1118	0.0713	0.5395	0.0378	0.0852	0.2296	0.0366
0.0	0.0	0.0	16631.6341	5813.6218	NaN	NaN	0.259	0.0739	0.5353	0.0371	0.0838	0.233	0.0369
0.0	0.0	0.0	16598.6341	2221.6218	NaN	NaN	0.118	0.0713	0.5341	0.038	0.0836	0.2363	0.0367
0.0	0.0	0.0	15692.6341	4967.6218	NaN	NaN	0.2404	0.0718	0.5437	0.0376	0.0838	0.2269	0.0363
0.0	0.0	0.0	13387.6341	2493.6218	NaN	NaN	0.157	0.0738	0.5364	0.0373	0.0821	0.2343	0.036
0.0	0.0	0.0	15801.6341	271.6218	NaN	NaN	0.0169	0.0731	0.5406	0.0376	0.0829	0.2299	0.0359
0.0	0.0	0.0	20213.6341	2273.6218	NaN	NaN	0.1011	0.0722	0.5384	0.0377	0.0817	0.2342	0.0359
0.0	0.0	0.0	17022.6341	4926.6218	NaN	NaN	0.2245	0.0705	0.5469	0.038	0.0829	0.226	0.0356
0.0	0.0	0.0	16807.6341	4268.6218	NaN	NaN	0.2025	0.0719	0.5491	0.0375	0.081	0.2252	0.0353
0.0	0.0	0.0	13517.6341	1660.6218	NaN	NaN	0.1094	0.0718	0.5514	0.0378	0.0807	0.223	0.0352
0.0	0.0	0.0	17586.6341	3924.6218	NaN	NaN	0.1824	0.0714	0.554	0.0375	0.0801	0.2219	0.0351
0.0	0.0	0.0	17316.6341	4448.6218	NaN	NaN	0.2044	0.0729	0.5597	0.0371	0.0793	0.2163	0.0346
0.0	0.0	0.0	15120.6341	3269.6218	NaN	NaN	0.1778	0.0742	0.5585	0.0369	0.0779	0.2178	0.0347
0.0	0.0	0.0	17069.6341	3871.6218	NaN	NaN	0.1849	0.0729	0.5597	0.0374	0.0778	0.2177	0.0345
0.0	0.0	0.0	13498.6341	4478.6218	NaN	NaN	0.2491	0.0741	0.5644	0.0363	0.078	0.2128	0.0344
0.0	0.0	0.0	18060.6341	1589.6218	NaN	NaN	0.0809	0.0753	0.5614	0.036	0.0767	0.2164	0.0343
0.0	0.0	0.0	14461.6341	2169.6218	NaN	NaN	0.1305	0.0744	0.5636	0.0362	0.078	0.2134	0.0345
0.0	0.0	0.0	16263.6341	3324.6218	NaN	NaN	0.1697	0.0759	0.5629	0.0358	0.0768	0.2142	0.0344
0.0	0.0	0.0	16905.6341	4952.6218	NaN	NaN	0.2266	0.0758	0.5626	0.036	0.0768	0.2142	0.0345
0.0	0.0	0.0	14844.6341	4248.6218	NaN	NaN	0.2225	0.0779	0.5643	0.0355	0.0768	0.2111	0.0345
0.0	0.0	0.0	16096.6341	2131.6218	NaN	NaN	0.1169	0.0802	0.5587	0.0356	0.0761	0.2147	0.0347
0.0	0.0	0.0	20269.6341	5970.6218	NaN	NaN	0.2275	0.0809	0.5571	0.0352	0.0765	0.2155	0.0348
0.0	0.0	0.0	17208.6341	2820.6218	NaN	NaN	0.1408	0.0831	0.5561	0.0351	0.0763	0.2145	0.035
0.0	0.0	0.0	18565.6341	3285.6218	NaN	NaN	0.1504	0.0847	0.5512	0.0349	0.0756	0.2184	0.0351
0.0	0.0	0.0	14016.6341	4729.6218	NaN	NaN	0.2523	0.083	0.5505	0.0352	0.0766	0.2194	0.0353
0.0	0.0	0.0	18765.6341	1479.6218	NaN	NaN	0.0731	0.0836	0.5519	0.0348	0.0768	0.2175	0.0355
0.0	0.0	0.0	17375.6341	2258.6218	NaN	NaN	0.115	0.0852	0.5494	0.0347	0.0761	0.2191	0.0355
0.0	0.0	0.0	19781.6341	2156.6218	NaN	NaN	0.0983	0.0847	0.5495	0.0346	0.0766	0.2189	0.0356
0.0	0.0	0.0	17394.6341	2950.6218	NaN	NaN	0.145	0.0858	0.5504	0.0346	0.0763	0.2172	0.0356
0.0	0.0	0.0	16879.6341	3285.6218	NaN	NaN	0.1629	0.0846	0.5478	0.0344	0.0764	0.2211	0.0357
0.0	0.0	0.0	15886.6341	4424.6218	NaN	NaN	0.2178	0.0822	0.5502	0.0345	0.0782	0.2187	0.0361
0.0	0.0	0.0	14182.6341	2563.6218	NaN	NaN	0.1531	0.0827	0.5484	0.0341	0.0783	0.2204	0.0361
0.0	0.0	0.0	16463.6341	2263.6218	NaN	NaN	0.1209	0.0813	0.5465	0.0344	0.0792	0.2224	0.0363
0.0	0.0	0.0	15312.6341	-836.3782	NaN	NaN	-0.0578	0.0813	0.5473	0.0344	0.0797	0.221	0.0362
0.0	0.0	0.0	15652.6341	2410.6218	NaN	NaN	0.1335	0.0801	0.5427	0.0345	0.08	0.226	0.0368
0.0	0.0	0.0	17970.6341	776.6218	NaN	NaN	0.0414	0.0777	0.545	0.035	0.0811	0.2247	0.0366
0.0	0.0	0.0	16485.6341	-307.3782	NaN	NaN	-0.019	0.0777	0.544	0.0352	0.0816	0.2245	0.0371
0.0	0.0	0.0	21765.6341	5109.6218	NaN	NaN	0.1901	0.0734	0.5386	0.036	0.0823	0.2322	0.0376
0.0	0.0	0.0	15232.6341	3837.6218	NaN	NaN	0.2012	0.0717	0.5484	0.0363	0.0849	0.221	0.0378
0.0	0.0	0.0	18000.6341	4606.6218	NaN	NaN	0.2038	0.0721	0.5397	0.0361	0.0834	0.2305	0.0381
0.0	0.0	0.0	16473.6341	487.6218	NaN	NaN	0.0287	0.0693	0.5428	0.0369	0.086	0.2268	0.0382
0.0	0.0	0.0	17477.6341	1745.6218	NaN	NaN	0.0908	0.0702	0.5405	0.0366	0.086	0.228	0.0388
0.0	0.0	0.0	18815.6341	2894.6218	NaN	NaN	0.1333	0.0683	0.5375	0.0373	0.0858	0.2325	0.0387
0.0	0.0	0.0	14835.6341	5036.6218	NaN	NaN	0.2534	0.0682	0.5413	0.037	0.0876	0.227	0.039
0.0	0.0	0.0	18460.6341	3794.6218	NaN	NaN	0.1705	0.0685	0.5339	0.0371	0.0864	0.2351	0.0391
0.0	0.0	0.0	15403.6341	4300.6218	NaN	NaN	0.2183	0.0669	0.5353	0.0373	0.0889	0.2324	0.0392
0.0	0.0	0.0	18205.6341	5201.6218	NaN	NaN	0.2222	0.0674	0.5349	0.0369	0.0886	0.2331	0.0391
0.0	0.0	0.0	19160.6341	3154.6218	NaN	NaN	0.1414	0.0671	0.5337	0.037	0.0894	0.2339	0.0389
0.0	0.0	0.0	18310.6341	2055.6218	NaN	NaN	0.1009	0.068	0.5342	0.0365	0.0899	0.2328	0.0387
0.0	0.0	0.0	15692.6341	-244.3782	NaN	NaN	-0.0158	0.0696	0.5333	0.0362	0.0894	0.2331	0.0383
0.0	0.0	0.0	15571.6341	5854.6218	NaN	NaN	0.2732	0.0697	0.5325	0.036	0.0894	0.234	0.0384
0.0	0.0	0.0	18661.6341	7153.6218	NaN	NaN	0.2771	0.0692	0.5358	0.0359	0.0897	0.2313	0.0381
0.0	0.0	0.0	15282.6341	5543.6218	NaN	NaN	0.2662	0.0709	0.5375	0.0353	0.0895	0.229	0.0378
0.0	0.0	0.0	18607.6341	1504.6218	NaN	NaN	0.0748	0.0726	0.5376	0.0348	0.088	0.2298	0.0372
0.0	0.0	0.0	16984.6341	607.6218	NaN	NaN	0.0345	0.0729	0.5392	0.0346	0.0881	0.228	0.0372
0.0	0.0	0.0	18477.6341	1930.6218	NaN	NaN	0.0946	0.073	0.5414	0.0343	0.0874	0.2271	0.0369
0.0	0.0	0.0	16009.6341	2152.6218	NaN	NaN	0.1185	0.0725	0.5434	0.0343	0.0878	0.2249	0.037
0.0	0.0	0.0	16217.6341	3620.6218	NaN	NaN	0.1825	0.0733	0.5447	0.034	0.0869	0.2246	0.0365
0.0	0.0	0.0	15487.6341	1408.6218	NaN	NaN	0.0834	0.0729	0.5457	0.0339	0.0867	0.2243	0.0364
0.0	0.0	0.0	14495.6341	3155.6218	NaN	NaN	0.1788	0.0732	0.5473	0.0337	0.0866	0.2231	0.0361
0.0	0.0	0.0	18134.6341	767.6218	NaN	NaN	0.0406	0.0717	0.5462	0.0342	0.0866	0.2251	0.0362
0.0	0.0	0.0	20222.6341	6317.6218	NaN	NaN	0.238	0.0709	0.5479	0.0342	0.0875	0.2235	0.036
0.0	0.0	0.0	18346.6341	-30.3782	NaN	NaN	-0.0017	0.0709	0.5481	0.0341	0.0869	0.2241	0.0358
0.0	0.0	0.0	18215.6341	4409.6218	NaN	NaN	0.1949	0.0712	0.5465	0.0342	0.0874	0.2249	0.0357
0.0	0.0	0.0	14211.6341	2598.6218	NaN	NaN	0.1546	0.0705	0.5465	0.0343	0.0869	0.2264	0.0354
0.0	0.0	0.0	16500.6341	4784.6218	NaN	NaN	0.2248	0.0707	0.5476	0.034	0.0878	0.2243	0.0355
0.0	0.0	0.0	14892.6341	4443.6218	NaN	NaN	0.2298	0.07	0.5447	0.0343	0.0874	0.2284	0.0352
0.0	0.0	0.0	17507.6341	5647.6218	NaN	NaN	0.2439	0.069	0.5466	0.0346	0.0888	0.226	0.0351
0.0	0.0	0.0	15913.6341	1565.6218	NaN	NaN	0.0896	0.0691	0.5449	0.0348	0.0878	0.2289	0.0345
0.0	0.0	0.0	18356.6341	4023.6218	NaN	NaN	0.1798	0.0673	0.5448	0.0352	0.0888	0.2293	0.0346
0.0	0.0	0.0	15476.6341	2382.6218	NaN	NaN	0.1334	0.0664	0.5471	0.0355	0.0889	0.228	0.0341
0.0	0.0	0.0	15767.6341	416.6218	NaN	NaN	0.0257	0.0659	0.5466	0.0356	0.089	0.2287	0.0342
0.0	0.0	0.0	15620.6341	5087.6218	NaN	NaN	0.2457	0.0646	0.5476	0.0361	0.0899	0.2277	0.0342
0.0	0.0	0.0	15968.6341	5064.6218	NaN	NaN	0.2408	0.0642	0.5487	0.0362	0.0902	0.2267	0.0339
0.0	0.0	0.0	17607.6341	3214.6218	NaN	NaN	0.1544	0.0643	0.5483	0.0361	0.0903	0.2271	0.0339
0.0	0.0	0.0	16338.6341	4259.6218	NaN	NaN	0.2068	0.0641	0.5472	0.0364	0.0908	0.2277	0.0338
0.0	0.0	0.0	15445.6341	2976.6218	NaN	NaN	0.1616	0.0638	0.5477	0.0365	0.0913	0.2269	0.0339
0.0	0.0	0.0	14376.6341	2995.6218	NaN	NaN	0.1724	0.0637	0.5483	0.0366	0.0915	0.2262	0.0337
0.0	0.0	0.0	14455.6341	5968.6218	NaN	NaN	0.2922	0.0636	0.5464	0.0366	0.0924	0.2271	0.0339
0.0	0.0	0.0	16701.6341	4248.6218	NaN	NaN	0.2028	0.0634	0.5453	0.0368	0.0923	0.2286	0.0336
0.0	0.0	0.0	17101.6341	1533.6218	NaN	NaN	0.0823	0.0637	0.5456	0.0366	0.0924	0.2281	0.0336
0.0	0.0	0.0	15634.6341	7850.6218	NaN	NaN	0.3343	0.0635	0.5426	0.0367	0.0926	0.2311	0.0336
0.0	0.0	0.0	15273.6341	1883.6218	NaN	NaN	0.1098	0.0633	0.543	0.0367	0.0932	0.2304	0.0334
0.0	0.0	0.0	14815.6341	3168.6218	NaN	NaN	0.1762	0.0637	0.5396	0.0365	0.0933	0.2333	0.0335
0.0	0.0	0.0	16764.6341	3538.6218	NaN	NaN	0.1743	0.0627	0.5367	0.0369	0.0941	0.2361	0.0334
0.0	0.0	0.0	16012.6341	2866.6218	NaN	NaN	0.1518	0.0632	0.537	0.0367	0.0948	0.2349	0.0334
0.0	0.0	0.0	11529.6341	1490.6218	NaN	NaN	0.1145	0.0633	0.5337	0.0369	0.0942	0.2387	0.0333
0.0	0.0	0.0	13185.6341	3455.6218	NaN	NaN	0.2077	0.0625	0.5339	0.0371	0.0959	0.2371	0.0335
0.0	0.0	0.0	17298.6341	3360.6218	NaN	NaN	0.1627	0.0629	0.5328	0.037	0.0955	0.2386	0.0332
0.0	0.0	0.0	17846.6341	1152.6218	NaN	NaN	0.0607	0.0627	0.5313	0.0371	0.0967	0.2388	0.0334
0.0	0.0	0.0	16598.6341	4009.6218	NaN	NaN	0.1946	0.0623	0.5296	0.0373	0.0974	0.24	0.0334
0.0	0.0	0.0	17106.6341	3341.6218	NaN	NaN	0.1634	0.0625	0.5292	0.0374	0.0976	0.2401	0.0332
0.0	0.0	0.0	20643.6341	4474.6218	NaN	NaN	0.1781	0.0625	0.5288	0.0372	0.0976	0.2405	0.0335
0.0	0.0	0.0	15381.6341	2638.6218	NaN	NaN	0.1464	0.0619	0.5302	0.0375	0.0979	0.2389	0.0336
0.0	0.0	0.0	16572.6341	5746.6218	NaN	NaN	0.2575	0.0614	0.5297	0.0376	0.0975	0.2401	0.0338
0.0	0.0	0.0	18663.6341	3420.6218	NaN	NaN	0.1549	0.0606	0.5306	0.0379	0.0971	0.2399	0.034
0.0	0.0	0.0	18150.6341	3984.6218	NaN	NaN	0.18	0.0604	0.5341	0.0381	0.0963	0.2369	0.0342
0.0	0.0	0.0	18199.6341	7878.6218	NaN	NaN	0.3021	0.0594	0.5353	0.0385	0.0947	0.2377	0.0344
0.0	0.0	0.0	14593.6341	3866.6218	NaN	NaN	0.2095	0.0589	0.54	0.0387	0.0947	0.233	0.0346
0.0	0.0	0.0	18282.6341	2729.6218	NaN	NaN	0.1299	0.0586	0.5375	0.039	0.093	0.2369	0.0349
0.0	0.0	0.0	18764.6341	5569.6218	NaN	NaN	0.2289	0.0571	0.5399	0.0399	0.0935	0.2344	0.0352
0.0	0.0	0.0	22318.6341	4871.6218	NaN	NaN	0.1792	0.0573	0.5402	0.0398	0.0923	0.2351	0.0353
0.0	0.0	0.0	16697.6341	5102.6218	NaN	NaN	0.2341	0.0572	0.5415	0.04	0.0917	0.2342	0.0354
0.0	0.0	0.0	17801.6341	3012.6218	NaN	NaN	0.1447	0.0575	0.5409	0.0398	0.0915	0.2347	0.0356
0.0	0.0	0.0	16390.6341	3805.6218	NaN	NaN	0.1884	0.0573	0.5413	0.04	0.0911	0.2347	0.0357
0.0	0.0	0.0	19463.6341	9681.6218	NaN	NaN	0.3322	0.0567	0.5425	0.0396	0.0913	0.2338	0.036
0.0	0.0	0.0	18639.6341	3777.6218	NaN	NaN	0.1685	0.0571	0.5442	0.04	0.0907	0.2322	0.0359
0.0	0.0	0.0	16456.6341	5043.6218	NaN	NaN	0.2346	0.058	0.5441	0.0396	0.0901	0.2323	0.036
0.0	0.0	0.0	14413.6341	1667.6218	NaN	NaN	0.1037	0.058	0.5465	0.0397	0.0893	0.2307	0.0359
0.0	0.0	0.0	14496.6341	2861.6218	NaN	NaN	0.1649	0.0591	0.5499	0.039	0.0891	0.227	0.036
0.0	0.0	0.0	22667.6341	4187.6218	NaN	NaN	0.1559	0.0588	0.5478	0.0392	0.0882	0.2298	0.0361
0.0	0.0	0.0	17725.6341	5641.6218	NaN	NaN	0.2414	0.0594	0.5541	0.039	0.0889	0.2228	0.0359
0.0	0.0	0.0	18024.6341	3296.6218	NaN	NaN	0.1546	0.0612	0.5536	0.0379	0.0861	0.2257	0.0355
0.0	0.0	0.0	16804.6341	2414.6218	NaN	NaN	0.1256	0.0612	0.5581	0.0378	0.0865	0.221	0.0354
0.0	0.0	0.0	13664.6341	2569.6218	NaN	NaN	0.1583	0.0624	0.5612	0.0369	0.0849	0.2194	0.0352
0.0	0.0	0.0	11065.6341	6790.6218	NaN	NaN	0.3803	0.0619	0.5627	0.037	0.0845	0.2186	0.0354
0.0	0.0	0.0	17326.6341	6175.6218	NaN	NaN	0.2628	0.062	0.5659	0.0365	0.0845	0.2158	0.0352
0.0	0.0	0.0	15153.6341	2099.6218	NaN	NaN	0.1217	0.0634	0.5669	0.0362	0.0828	0.2163	0.0345
0.0	0.0	0.0	18337.6341	4924.6218	NaN	NaN	0.2117	0.063	0.5652	0.0361	0.0825	0.2183	0.0348
0.0	0.0	0.0	15475.6341	2699.6218	NaN	NaN	0.1485	0.0624	0.5668	0.0366	0.0826	0.2167	0.0349
0.0	0.0	0.0	17920.6341	6751.6218	NaN	NaN	0.2737	0.0623	0.5678	0.0361	0.0817	0.2174	0.0347
0.0	0.0	0.0	16959.6341	4314.6218	NaN	NaN	0.2028	0.0621	0.5705	0.0361	0.0816	0.2153	0.0344
0.0	0.0	0.0	15779.6341	1205.6218	NaN	NaN	0.071	0.063	0.5695	0.0355	0.0804	0.2177	0.0339
0.0	0.0	0.0	20181.6341	5217.6218	NaN	NaN	0.2054	0.0615	0.5664	0.036	0.0804	0.2216	0.0342
0.0	0.0	0.0	17283.6341	4615.6218	NaN	NaN	0.2108	0.06	0.5666	0.0366	0.0817	0.2207	0.0344
0.0	0.0	0.0	13377.6341	4426.6218	NaN	NaN	0.2486	0.0596	0.5649	0.0365	0.081	0.2237	0.0343
0.0	0.0	0.0	15230.6341	5576.6218	NaN	NaN	0.268	0.0584	0.5603	0.0374	0.0828	0.2262	0.0349
0.0	0.0	0.0	14518.6341	3574.6218	NaN	NaN	0.1976	0.0581	0.559	0.0376	0.083	0.2274	0.035
0.0	0.0	0.0	14500.6341	3564.6218	NaN	NaN	0.1973	0.0583	0.5562	0.0375	0.0831	0.23	0.0349
0.0	0.0	0.0	16755.6341	6735.6218	NaN	NaN	0.2867	0.0586	0.5531	0.0377	0.0843	0.2311	0.0353
0.0	0.0	0.0	15987.6341	3496.6218	NaN	NaN	0.1795	0.0595	0.552	0.0377	0.0832	0.2326	0.0349
0.0	0.0	0.0	16951.6341	4065.6218	NaN	NaN	0.1934	0.0599	0.5495	0.0375	0.0829	0.235	0.0352
0.0	0.0	0.0	17585.6341	6819.6218	NaN	NaN	0.2794	0.06	0.5504	0.038	0.0831	0.2331	0.0354
0.0	0.0	0.0	15737.6341	1735.6218	NaN	NaN	0.0993	0.0607	0.5526	0.038	0.0814	0.2322	0.0351
0.0	0.0	0.0	14448.6341	4793.6218	NaN	NaN	0.2491	0.0617	0.5564	0.0377	0.0798	0.2292	0.0351
0.0	0.0	0.0	13001.6341	1267.6218	NaN	NaN	0.0888	0.0622	0.5566	0.038	0.079	0.229	0.0352
0.0	0.0	0.0	16068.6341	3603.6218	NaN	NaN	0.1832	0.0625	0.5608	0.0381	0.0776	0.2259	0.035
0.0	0.0	0.0	14105.6341	4385.6218	NaN	NaN	0.2372	0.0631	0.5619	0.0378	0.0767	0.2255	0.035
0.0	0.0	0.0	18143.6341	3179.6218	NaN	NaN	0.1491	0.0635	0.5636	0.0376	0.0757	0.2246	0.035
0.0	0.0	0.0	16735.6341	5437.6218	NaN	NaN	0.2452	0.0637	0.5642	0.0378	0.0752	0.2241	0.035
0.0	0.0	0.0	12762.6341	6200.6218	NaN	NaN	0.327	0.0646	0.5665	0.0374	0.0747	0.2217	0.035
0.0	0.0	0.0	15350.6341	504.6218	NaN	NaN	0.0318	0.0662	0.5631	0.037	0.0737	0.225	0.035
0.0	0.0	0.0	17126.6341	1794.6218	NaN	NaN	0.0948	0.0664	0.5634	0.0368	0.0741	0.224	0.0353
0.0	0.0	0.0	14017.6341	2529.6218	NaN	NaN	0.1529	0.0676	0.5609	0.0366	0.0739	0.2256	0.0354
0.0	0.0	0.0	14885.6341	2461.6218	NaN	NaN	0.1419	0.0683	0.559	0.0363	0.0735	0.2274	0.0355
0.0	0.0	0.0	14607.6341	4952.6218	NaN	NaN	0.2532	0.0681	0.5571	0.0363	0.0741	0.2287	0.0357
0.0	0.0	0.0	16868.6341	4167.6218	NaN	NaN	0.1981	0.0693	0.5576	0.0359	0.0743	0.2272	0.0358
0.0	0.0	0.0	14831.6341	1037.6218	NaN	NaN	0.0654	0.0706	0.5562	0.0356	0.0737	0.2283	0.0356
0.0	0.0	0.0	15676.6341	2498.6218	NaN	NaN	0.1375	0.0707	0.5546	0.0355	0.0742	0.2289	0.0361
0.0	0.0	0.0	19629.6341	643.6218	NaN	NaN	0.0317	0.0705	0.5548	0.036	0.0742	0.2286	0.0359
0.0	0.0	0.0	18020.6341	1271.6218	NaN	NaN	0.0659	0.0717	0.5548	0.0357	0.0741	0.2277	0.036
0.0	0.0	0.0	15079.6341	1937.6218	NaN	NaN	0.1139	0.0714	0.5519	0.0361	0.0737	0.2307	0.0362
0.0	0.0	0.0	16324.6341	2512.6218	NaN	NaN	0.1334	0.0695	0.5551	0.0365	0.0747	0.2276	0.0365
0.0	0.0	0.0	10095.6341	4203.6218	NaN	NaN	0.294	0.0708	0.5568	0.036	0.0744	0.2258	0.0363
0.0	0.0	0.0	17624.6341	2159.6218	NaN	NaN	0.1092	0.0695	0.5506	0.0363	0.0745	0.2323	0.0367
0.0	0.0	0.0	16824.6341	5844.6218	NaN	NaN	0.2578	0.0677	0.5554	0.0371	0.0766	0.2267	0.0365
0.0	0.0	0.0	17102.6341	4185.6218	NaN	NaN	0.1966	0.0691	0.554	0.0366	0.0753	0.229	0.036
0.0	0.0	0.0	16120.6341	3703.6218	NaN	NaN	0.1868	0.069	0.5494	0.0368	0.0767	0.2319	0.0362
0.0	0.0	0.0	14843.6341	58.6218	NaN	NaN	0.0039	0.0679	0.5457	0.0372	0.0777	0.2352	0.0362
0.0	0.0	0.0	12832.6341	5131.6218	NaN	NaN	0.2857	0.0672	0.5431	0.0373	0.0797	0.2363	0.0364
0.0	0.0	0.0	19141.6341	2953.6218	NaN	NaN	0.1337	0.0656	0.5366	0.0376	0.0806	0.2429	0.0366
0.0	0.0	0.0	18992.6341	2963.6218	NaN	NaN	0.135	0.0637	0.5409	0.0384	0.0825	0.238	0.0364
0.0	0.0	0.0	14369.6341	2688.6218	NaN	NaN	0.1576	0.0645	0.5373	0.0376	0.0827	0.2419	0.0361
0.0	0.0	0.0	17927.6341	501.6218	NaN	NaN	0.0272	0.0629	0.5359	0.0385	0.0836	0.2428	0.0363
0.0	0.0	0.0	15857.6341	3535.6218	NaN	NaN	0.1823	0.0613	0.5388	0.0387	0.0848	0.2401	0.0363
0.0	0.0	0.0	15062.6341	3990.6218	NaN	NaN	0.2094	0.0613	0.5371	0.0382	0.0857	0.2415	0.0362
0.0	0.0	0.0	16815.6341	2126.6218	NaN	NaN	0.1123	0.0609	0.536	0.0386	0.0865	0.2418	0.0362
0.0	0.0	0.0	14852.6341	1595.6218	NaN	NaN	0.097	0.0602	0.5381	0.0389	0.0862	0.2407	0.036
0.0	0.0	0.0	11998.6341	3835.6218	NaN	NaN	0.2422	0.0598	0.5401	0.0388	0.0867	0.239	0.0357
0.0	0.0	0.0	19923.6341	3644.6218	NaN	NaN	0.1546	0.0598	0.5419	0.0384	0.0866	0.2375	0.0359
0.0	0.0	0.0	13935.6341	2238.6218	NaN	NaN	0.1384	0.0598	0.5441	0.0384	0.0873	0.235	0.0354
0.0	0.0	0.0	13773.6341	4860.6218	NaN	NaN	0.2608	0.0605	0.5442	0.0377	0.0872	0.235	0.0354
0.0	0.0	0.0	19094.6341	4254.6218	NaN	NaN	0.1822	0.0604	0.5467	0.038	0.087	0.2329	0.035
0.0	0.0	0.0	19085.6341	3084.6218	NaN	NaN	0.1391	0.0611	0.5505	0.0372	0.0865	0.2298	0.0348
0.0	0.0	0.0	11705.6341	2643.6218	NaN	NaN	0.1842	0.0618	0.5513	0.0369	0.0861	0.2292	0.0346
0.0	0.0	0.0	13150.6341	3712.6218	NaN	NaN	0.2202	0.0622	0.552	0.0368	0.0861	0.2285	0.0345
0.0	0.0	0.0	14077.6341	3572.6218	NaN	NaN	0.2024	0.0621	0.5521	0.0368	0.0857	0.2287	0.0345
0.0	0.0	0.0	18387.6341	5999.6218	NaN	NaN	0.246	0.0613	0.5508	0.0369	0.0864	0.23	0.0346
0.0	0.0	0.0	14314.6341	2524.6218	NaN	NaN	0.1499	0.0614	0.5507	0.037	0.0867	0.2298	0.0343
0.0	0.0	0.0	15871.6341	2392.6218	NaN	NaN	0.131	0.0611	0.5474	0.037	0.0865	0.2333	0.0346
0.0	0.0	0.0	15166.6341	1406.6218	NaN	NaN	0.0849	0.0596	0.5469	0.0375	0.0876	0.2336	0.0347
0.0	0.0	0.0	16496.6341	4001.6218	NaN	NaN	0.1952	0.0589	0.5483	0.0373	0.0886	0.2319	0.035
0.0	0.0	0.0	17614.6341	3712.6218	NaN	NaN	0.1741	0.0586	0.5457	0.0376	0.0889	0.2344	0.0348
0.0	0.0	0.0	15412.6341	2865.6218	NaN	NaN	0.1568	0.0586	0.5449	0.0375	0.0899	0.2341	0.0349
0.0	0.0	0.0	13950.6341	2748.6218	NaN	NaN	0.1646	0.0588	0.5424	0.0374	0.0895	0.2369	0.0349
0.0	0.0	0.0	14579.6341	2688.6218	NaN	NaN	0.1557	0.0587	0.5425	0.0375	0.0902	0.2361	0.0351
0.0	0.0	0.0	18295.6341	5584.6218	NaN	NaN	0.2339	0.0585	0.5424	0.0377	0.0902	0.236	0.0353
0.0	0.0	0.0	15979.6341	4310.6218	NaN	NaN	0.2124	0.0586	0.5407	0.0378	0.0908	0.237	0.0351
0.0	0.0	0.0	17285.6341	3486.6218	NaN	NaN	0.1678	0.0589	0.5385	0.0377	0.0912	0.2385	0.0352
0.0	0.0	0.0	19297.6341	1583.6218	NaN	NaN	0.0758	0.0588	0.5361	0.0381	0.0913	0.2404	0.0353
0.0	0.0	0.0	15820.6341	4434.6218	NaN	NaN	0.2189	0.0585	0.537	0.0382	0.0922	0.2386	0.0355
0.0	0.0	0.0	14283.6341	4262.6218	NaN	NaN	0.2298	0.0584	0.5373	0.0381	0.0916	0.2391	0.0355
0.0	0.0	0.0	11358.6341	3664.6218	NaN	NaN	0.2439	0.0585	0.5379	0.0381	0.0924	0.2378	0.0354
0.0	0.0	0.0	16086.6341	3129.6218	NaN	NaN	0.1629	0.0586	0.5337	0.0379	0.0921	0.2421	0.0356
0.0	0.0	0.0	14571.6341	1923.6218	NaN	NaN	0.1166	0.0583	0.5343	0.0382	0.0927	0.241	0.0355
0.0	0.0	0.0	17467.6341	3295.6218	NaN	NaN	0.1587	0.0586	0.5341	0.0378	0.092	0.2417	0.0358
0.0	0.0	0.0	14092.6341	3844.6218	NaN	NaN	0.2143	0.0581	0.5354	0.0385	0.0918	0.2403	0.0359
0.0	0.0	0.0	13491.6341	5779.6218	NaN	NaN	0.2999	0.0582	0.5387	0.0381	0.0914	0.2376	0.036
0.0	0.0	0.0	11197.6341	4115.6218	NaN	NaN	0.2688	0.0588	0.5371	0.0377	0.0913	0.2391	0.036
0.0	0.0	0.0	19114.6341	4252.6218	NaN	NaN	0.182	0.0589	0.5378	0.0376	0.0914	0.2379	0.0365
0.0	0.0	0.0	16984.6341	5401.6218	NaN	NaN	0.2413	0.0594	0.54	0.0375	0.0906	0.2364	0.0362
0.0	0.0	0.0	13817.6341	6491.6218	NaN	NaN	0.3196	0.0607	0.54	0.0367	0.0902	0.2361	0.0364
0.0	0.0	0.0	15492.6341	3415.6218	NaN	NaN	0.1806	0.0615	0.5389	0.0367	0.0892	0.2374	0.0363
0.0	0.0	0.0	13072.6341	1074.6218	NaN	NaN	0.076	0.0628	0.5394	0.036	0.0889	0.2366	0.0364
0.0	0.0	0.0	14838.6341	2407.6218	NaN	NaN	0.1396	0.0641	0.5362	0.0358	0.0883	0.239	0.0367
0.0	0.0	0.0	15162.6341	1778.6218	NaN	NaN	0.105	0.0638	0.5368	0.036	0.0881	0.2386	0.0367
0.0	0.0	0.0	11268.6341	1278.6218	NaN	NaN	0.1019	0.0641	0.5401	0.0359	0.0872	0.2362	0.0366
0.0	0.0	0.0	13830.6341	3660.6218	NaN	NaN	0.2093	0.0647	0.5401	0.0357	0.087	0.2358	0.0367
0.0	0.0	0.0	15762.6341	1467.6218	NaN	NaN	0.0852	0.0658	0.541	0.0355	0.0864	0.2348	0.0365
0.0	0.0	0.0	15204.6341	921.6218	NaN	NaN	0.0572	0.0667	0.5441	0.0353	0.0857	0.2319	0.0364
0.0	0.0	0.0	15884.6341	2074.6218	NaN	NaN	0.1155	0.0672	0.5448	0.0351	0.0851	0.2315	0.0363
0.0	0.0	0.0	17724.6341	5526.6218	NaN	NaN	0.2377	0.0672	0.5494	0.0351	0.0846	0.2274	0.0363
0.0	0.0	0.0	14300.6341	3824.6218	NaN	NaN	0.211	0.068	0.5542	0.0348	0.0834	0.2238	0.036
0.0	0.0	0.0	10149.6341	5045.6218	NaN	NaN	0.3321	0.0685	0.5555	0.0347	0.0828	0.2226	0.036
0.0	0.0	0.0	18169.6341	5371.6218	NaN	NaN	0.2282	0.0688	0.5572	0.0347	0.0819	0.2218	0.0356
0.0	0.0	0.0	15135.6341	1984.6218	NaN	NaN	0.1159	0.0703	0.5598	0.0345	0.081	0.219	0.0354
0.0	0.0	0.0	12211.6341	1698.6218	NaN	NaN	0.1221	0.0704	0.558	0.0346	0.0802	0.2214	0.0355
0.0	0.0	0.0	16816.6341	4143.6218	NaN	NaN	0.1977	0.0681	0.5594	0.0352	0.081	0.2206	0.0356
0.0	0.0	0.0	14414.6341	4089.6218	NaN	NaN	0.221	0.0683	0.5629	0.0349	0.0807	0.2178	0.0354
0.0	0.0	0.0	19261.6341	2308.6218	NaN	NaN	0.107	0.0673	0.5627	0.0349	0.0805	0.2188	0.0357
0.0	0.0	0.0	13986.6341	4575.6218	NaN	NaN	0.2465	0.0665	0.5697	0.0351	0.0808	0.2125	0.0353
0.0	0.0	0.0	14643.6341	3713.6218	NaN	NaN	0.2023	0.0678	0.5724	0.0346	0.0791	0.2111	0.035
0.0	0.0	0.0	16773.6341	1401.6218	NaN	NaN	0.0771	0.0675	0.5737	0.0348	0.0791	0.2098	0.0351
0.0	0.0	0.0	13149.6341	2496.6218	NaN	NaN	0.1596	0.0674	0.5784	0.0347	0.0783	0.2062	0.0349
0.0	0.0	0.0	16583.6341	3471.6218	NaN	NaN	0.1731	0.0674	0.5809	0.0347	0.0769	0.2052	0.0349
0.0	0.0	0.0	15153.6341	3679.6218	NaN	NaN	0.1954	0.0669	0.5875	0.0349	0.0756	0.2006	0.0345
0.0	0.0	0.0	14186.6341	5532.6218	NaN	NaN	0.2806	0.0672	0.5931	0.0349	0.074	0.1966	0.0343
0.0	0.0	0.0	16930.6341	5583.6218	NaN	NaN	0.248	0.0673	0.5978	0.0349	0.0728	0.193	0.0341
0.0	0.0	0.0	19439.6341	5805.6218	NaN	NaN	0.23	0.0675	0.6046	0.0349	0.0714	0.1878	0.0339
0.0	0.0	0.0	15728.6341	6112.6218	NaN	NaN	0.2799	0.0684	0.6096	0.0347	0.0699	0.1841	0.0334
0.0	0.0	0.0	17376.6341	4120.6218	NaN	NaN	0.1917	0.0692	0.6149	0.0344	0.0684	0.1804	0.0327
0.0	0.0	0.0	17186.6341	6163.6218	NaN	NaN	0.264	0.0705	0.6174	0.034	0.067	0.179	0.0322
0.0	0.0	0.0	16219.6341	692.6218	NaN	NaN	0.041	0.0708	0.6204	0.0339	0.0659	0.1772	0.0317
0.0	0.0	0.0	13491.6341	4030.6218	NaN	NaN	0.23	0.0698	0.622	0.0337	0.0654	0.1773	0.0317
0.0	0.0	0.0	13389.6341	5867.6218	NaN	NaN	0.3047	0.0678	0.6257	0.034	0.0655	0.1752	0.0318
0.0	0.0	0.0	15705.6341	5162.6218	NaN	NaN	0.2474	0.0667	0.6299	0.0341	0.0649	0.1727	0.0317
0.0	0.0	0.0	13946.6341	5762.6218	NaN	NaN	0.2924	0.0665	0.6332	0.0341	0.0643	0.1705	0.0314
0.0	0.0	0.0	15293.6341	5665.6218	NaN	NaN	0.2703	0.067	0.6372	0.0338	0.0633	0.1675	0.0311
0.0	0.0	0.0	16923.6341	3370.6218	NaN	NaN	0.1661	0.0691	0.6385	0.0333	0.0621	0.1663	0.0306
0.0	0.0	0.0	16852.6341	-1078.3782	NaN	NaN	-0.0684	0.0709	0.6352	0.033	0.0614	0.1691	0.0304
0.0	0.0	0.0	22099.6341	3843.6218	NaN	NaN	0.1482	0.0695	0.6336	0.0334	0.0617	0.1709	0.0309
0.0	0.0	0.0	18397.6341	3520.6218	NaN	NaN	0.1606	0.0685	0.6344	0.0339	0.0613	0.171	0.0309
0.0	0.0	0.0	16684.6341	4289.6218	NaN	NaN	0.2045	0.0683	0.6371	0.0338	0.0608	0.169	0.0309
0.0	0.0	0.0	13241.6341	867.6218	NaN	NaN	0.0615	0.069	0.6351	0.0339	0.0608	0.1703	0.0307
0.0	0.0	0.0	13510.6341	476.6218	NaN	NaN	0.0341	0.0674	0.6341	0.0345	0.061	0.172	0.031
0.0	0.0	0.0	18768.6341	2652.6218	NaN	NaN	0.1238	0.0652	0.6356	0.0352	0.0615	0.1713	0.0313
0.0	0.0	0.0	19778.6341	1914.6218	NaN	NaN	0.0883	0.0646	0.6383	0.0356	0.0619	0.1683	0.0313
0.0	0.0	0.0	19537.6341	3135.6218	NaN	NaN	0.1383	0.0653	0.638	0.0357	0.0614	0.1681	0.0315
0.0	0.0	0.0	10678.6341	4031.6218	NaN	NaN	0.2741	0.0664	0.6433	0.0356	0.061	0.1629	0.0308
0.0	0.0	0.0	14657.6341	3147.6218	NaN	NaN	0.1768	0.0695	0.6471	0.0343	0.0592	0.1599	0.03
0.0	0.0	0.0	18319.6341	7452.6218	NaN	NaN	0.2892	0.0695	0.6503	0.0345	0.0595	0.1562	0.03
0.0	0.0	0.0	14439.6341	4559.6218	NaN	NaN	0.24	0.0726	0.6563	0.0338	0.0577	0.1506	0.0291
0.0	0.0	0.0	13037.6341	3903.6218	NaN	NaN	0.2304	0.0764	0.6553	0.0334	0.057	0.1492	0.0287
0.0	0.0	0.0	17820.6341	3572.6218	NaN	NaN	0.167	0.0784	0.6549	0.0336	0.0572	0.1474	0.0286
0.0	0.0	0.0	13724.6341	2277.6218	NaN	NaN	0.1423	0.0815	0.6528	0.0334	0.0569	0.1472	0.0283
0.0	0.0	0.0	16361.6341	3290.6218	NaN	NaN	0.1674	0.0832	0.6521	0.0331	0.0568	0.147	0.0278
0.0	0.0	0.0	16469.6341	662.6218	NaN	NaN	0.0387	0.0813	0.6546	0.0335	0.0574	0.145	0.0282
0.0	0.0	0.0	14238.6341	2947.6218	NaN	NaN	0.1715	0.082	0.6557	0.0334	0.0571	0.1439	0.0279
0.0	0.0	0.0	12808.6341	2850.6218	NaN	NaN	0.182	0.081	0.6557	0.0335	0.0578	0.1436	0.0284
0.0	0.0	0.0	18325.6341	1022.6218	NaN	NaN	0.0529	0.0793	0.6598	0.0335	0.0579	0.1412	0.0284
0.0	0.0	0.0	11472.6341	1227.6218	NaN	NaN	0.0967	0.0792	0.6604	0.0334	0.0577	0.1407	0.0286
0.0	0.0	0.0	16056.6341	781.6218	NaN	NaN	0.0464	0.0766	0.6643	0.0335	0.057	0.1402	0.0285
0.0	0.0	0.0	11790.6341	137.6218	NaN	NaN	0.0115	0.0718	0.6711	0.0337	0.0572	0.1378	0.0284
0.0	0.0	0.0	16870.6341	1879.6218	NaN	NaN	0.1002	0.0681	0.6786	0.0337	0.0567	0.1345	0.0284
0.0	0.0	0.0	16825.6341	4950.6218	NaN	NaN	0.2273	0.0665	0.6822	0.0339	0.0567	0.1321	0.0285
0.0	0.0	0.0	17177.6341	5208.6218	NaN	NaN	0.2327	0.0661	0.6889	0.0335	0.0555	0.1276	0.0284
0.0	0.0	0.0	18836.6341	2712.6218	NaN	NaN	0.1259	0.0656	0.6922	0.0334	0.0551	0.1253	0.0284
0.0	0.0	0.0	14392.6341	5310.6218	NaN	NaN	0.2695	0.0647	0.6953	0.0335	0.0549	0.1233	0.0283
0.0	0.0	0.0	16462.6341	5416.6218	NaN	NaN	0.2476	0.0646	0.6992	0.0331	0.0545	0.1203	0.0283
0.0	0.0	0.0	14876.6341	1772.6218	NaN	NaN	0.1065	0.0655	0.6994	0.0328	0.054	0.1201	0.0283
0.0	0.0	0.0	13813.6341	2349.6218	NaN	NaN	0.1454	0.0654	0.697	0.0329	0.0543	0.122	0.0284
0.0	0.0	0.0	9343.6341	4427.6218	NaN	NaN	0.3215	0.0648	0.6992	0.0327	0.0543	0.1207	0.0283
0.0	0.0	0.0	10533.6341	4294.6218	NaN	NaN	0.2896	0.0643	0.6995	0.0328	0.0543	0.121	0.0281
0.0	0.0	0.0	15697.6341	2700.6218	NaN	NaN	0.1468	0.0634	0.6991	0.0331	0.0549	0.1212	0.0283
0.0	0.0	0.0	15443.6341	6124.6218	NaN	NaN	0.284	0.0635	0.6977	0.0331	0.0552	0.1226	0.0278
0.0	0.0	0.0	15188.6341	2798.6218	NaN	NaN	0.1556	0.064	0.696	0.0329	0.0554	0.1238	0.0279
0.0	0.0	0.0	14410.6341	3942.6218	NaN	NaN	0.2148	0.0644	0.6941	0.033	0.0558	0.1251	0.0277
0.0	0.0	0.0	13527.6341	4057.6218	NaN	NaN	0.2307	0.0664	0.6921	0.0326	0.0562	0.1252	0.0276
0.0	0.0	0.0	15615.6341	1602.6218	NaN	NaN	0.0931	0.0711	0.6865	0.0321	0.0566	0.1264	0.0273
0.0	0.0	0.0	12235.6341	3437.6218	NaN	NaN	0.2193	0.0774	0.6802	0.0316	0.0553	0.1291	0.0265
0.0	0.0	0.0	14026.6341	3781.6218	NaN	NaN	0.2124	0.0824	0.6755	0.0309	0.0549	0.1301	0.0262
0.0	0.0	0.0	17315.6341	2900.6218	NaN	NaN	0.1435	0.0876	0.6704	0.0301	0.055	0.1307	0.0262
0.0	0.0	0.0	15890.6341	2304.6218	NaN	NaN	0.1267	0.0929	0.6643	0.0295	0.0553	0.1316	0.0263
0.0	0.0	0.0	13736.6341	3102.6218	NaN	NaN	0.1842	0.0955	0.6662	0.0298	0.054	0.1286	0.0258
0.0	0.0	0.0	14308.6341	662.6218	NaN	NaN	0.0443	0.0935	0.6755	0.0303	0.0524	0.1218	0.0265
0.0	0.0	0.0	16007.6341	3980.6218	NaN	NaN	0.1991	0.0889	0.6841	0.0326	0.0497	0.1173	0.0275
0.0	0.0	0.0	12495.6341	-523.3782	NaN	NaN	-0.0437	0.0901	0.6952	0.0373	0.0526	0.0951	0.0297
