# Supplementary material for: DeepFRET, a software for rapid and automated single-molecule FRET data classification using deep learning
Source: eLife. 2020 Nov 3;9:e60404. doi: 10.7554/eLife.60404 (PMC7609065; doi:10.7554/eLife.60404)
Supplement: Figure 4—source data 1. [file elife-60404-fig4-data1.zip › Figure 4-source data 1/Fig_S4a/Traces/traces_all_n294/Traces_Fig2d_4mMAc_mov4_combined_tif_pair28.txt]

Exported by DeepFRET
Date: 2020-08-26, 18:13
Video filename: None
FRET pair #28
Bleaches at 253
D-Dexc-bg	A-Dexc-bg	A-Aexc-bg	D-Dexc-rw	A-Dexc-rw	A-Aexc-rw	S	E	p_bleached	p_aggregated	p_noisy	p_scrambled	p_static	p_dynamic
0.0	0.0	0.0	27021.8113	7634.7558	NaN	NaN	0.2203	0.0629	0.4055	0.0318	0.0789	0.3161	0.1049
0.0	0.0	0.0	29660.8113	2684.7558	NaN	NaN	0.083	0.0611	0.396	0.0291	0.077	0.3321	0.1048
0.0	0.0	0.0	29007.8113	7886.7558	NaN	NaN	0.2138	0.0521	0.4327	0.0285	0.0694	0.3235	0.0938
0.0	0.0	0.0	26112.8113	8059.7558	NaN	NaN	0.2359	0.0471	0.4393	0.0297	0.0698	0.3203	0.0938
0.0	0.0	0.0	23260.8113	9269.7558	NaN	NaN	0.285	0.0469	0.4234	0.0297	0.0716	0.332	0.0964
0.0	0.0	0.0	26656.8113	6913.7558	NaN	NaN	0.2059	0.0486	0.3996	0.0292	0.0739	0.3507	0.098
0.0	0.0	0.0	26232.8113	7591.7558	NaN	NaN	0.2244	0.0506	0.3984	0.0291	0.0743	0.3504	0.0972
0.0	0.0	0.0	27618.8113	7515.7558	NaN	NaN	0.2139	0.0511	0.392	0.0292	0.0761	0.3527	0.0989
0.0	0.0	0.0	30862.8113	4155.7558	NaN	NaN	0.1187	0.0521	0.3738	0.029	0.0783	0.3669	0.0999
0.0	0.0	0.0	24301.8113	6628.7558	NaN	NaN	0.2143	0.0525	0.3471	0.0282	0.0813	0.3879	0.103
0.0	0.0	0.0	25575.8113	5744.7558	NaN	NaN	0.1834	0.0526	0.3274	0.0279	0.0836	0.4024	0.1061
0.0	0.0	0.0	21961.8113	8465.7558	NaN	NaN	0.2782	0.0508	0.3116	0.0279	0.0858	0.4152	0.1087
0.0	0.0	0.0	24443.8113	7937.7558	NaN	NaN	0.2451	0.05	0.3016	0.0277	0.0876	0.4234	0.1097
0.0	0.0	0.0	21214.8113	5581.7558	NaN	NaN	0.2083	0.05	0.2893	0.027	0.0904	0.4294	0.1139
0.0	0.0	0.0	23354.8113	5648.7558	NaN	NaN	0.1948	0.0496	0.2854	0.0269	0.0892	0.4299	0.119
0.0	0.0	0.0	27488.8113	5995.7558	NaN	NaN	0.1791	0.0477	0.289	0.0278	0.0896	0.4279	0.1181
0.0	0.0	0.0	27879.8113	9950.7558	NaN	NaN	0.263	0.047	0.2804	0.0279	0.0908	0.4368	0.1171
0.0	0.0	0.0	28308.8113	6031.7558	NaN	NaN	0.1756	0.0471	0.2736	0.0272	0.0929	0.4416	0.1176
0.0	0.0	0.0	16544.8113	12054.7558	NaN	NaN	0.4215	0.0486	0.2698	0.0264	0.0928	0.443	0.1195
0.0	0.0	0.0	22944.8113	4088.7558	NaN	NaN	0.1512	0.0494	0.2698	0.0262	0.0926	0.4438	0.1182
0.0	0.0	0.0	22915.8113	5733.7558	NaN	NaN	0.2001	0.0516	0.2685	0.0258	0.0919	0.4425	0.1197
0.0	0.0	0.0	22781.8113	4819.7558	NaN	NaN	0.1746	0.052	0.2691	0.0257	0.0908	0.4455	0.117
0.0	0.0	0.0	23006.8113	6487.7558	NaN	NaN	0.22	0.0542	0.2718	0.0257	0.0901	0.4411	0.1171
0.0	0.0	0.0	23211.8113	6414.7558	NaN	NaN	0.2165	0.0551	0.2733	0.0255	0.0877	0.4435	0.1148
0.0	0.0	0.0	22353.8113	5184.7558	NaN	NaN	0.1883	0.0571	0.2741	0.0255	0.0867	0.4413	0.1154
0.0	0.0	0.0	22556.8113	7036.7558	NaN	NaN	0.2378	0.058	0.2741	0.0253	0.0855	0.4442	0.1129
0.0	0.0	0.0	23366.8113	5199.7558	NaN	NaN	0.182	0.0584	0.276	0.0254	0.0866	0.4422	0.1115
0.0	0.0	0.0	21154.8113	8200.7558	NaN	NaN	0.2794	0.0585	0.2762	0.0252	0.087	0.4431	0.1099
0.0	0.0	0.0	24164.8113	5520.7558	NaN	NaN	0.186	0.059	0.2768	0.0253	0.088	0.4419	0.1089
0.0	0.0	0.0	20102.8113	7466.7558	NaN	NaN	0.2708	0.0589	0.2789	0.0256	0.0891	0.4395	0.1079
0.0	0.0	0.0	23488.8113	10509.7558	NaN	NaN	0.3091	0.0594	0.2815	0.0258	0.0892	0.4373	0.1068
0.0	0.0	0.0	21899.8113	5200.7558	NaN	NaN	0.1919	0.06	0.2811	0.0261	0.0906	0.4345	0.1077
0.0	0.0	0.0	28341.8113	4552.7558	NaN	NaN	0.1384	0.061	0.2748	0.0262	0.0907	0.434	0.1132
0.0	0.0	0.0	23456.8113	5878.7558	NaN	NaN	0.2004	0.0614	0.2835	0.0264	0.0894	0.4291	0.1102
0.0	0.0	0.0	27473.8113	5015.7558	NaN	NaN	0.1544	0.0608	0.2899	0.0265	0.0875	0.4267	0.1085
0.0	0.0	0.0	24509.8113	8760.7558	NaN	NaN	0.2633	0.0596	0.2911	0.0268	0.0884	0.4245	0.1096
0.0	0.0	0.0	26042.8113	4009.7558	NaN	NaN	0.1334	0.0592	0.2913	0.027	0.0871	0.4254	0.11
0.0	0.0	0.0	24532.8113	5731.7558	NaN	NaN	0.1894	0.0575	0.2915	0.0275	0.0885	0.4238	0.1111
0.0	0.0	0.0	23665.8113	6852.7558	NaN	NaN	0.2245	0.0569	0.2922	0.0276	0.0871	0.4242	0.1121
0.0	0.0	0.0	21308.8113	7859.7558	NaN	NaN	0.2695	0.0549	0.2929	0.0281	0.0885	0.4244	0.1113
0.0	0.0	0.0	22718.8113	7507.7558	NaN	NaN	0.2484	0.0543	0.2961	0.0281	0.0874	0.4246	0.1094
0.0	0.0	0.0	23521.8113	5293.7558	NaN	NaN	0.1837	0.053	0.3003	0.0283	0.0867	0.4236	0.1081
0.0	0.0	0.0	31188.8113	2661.7558	NaN	NaN	0.0786	0.0517	0.3066	0.0285	0.0869	0.4209	0.1055
0.0	0.0	0.0	20999.8113	7332.7558	NaN	NaN	0.2588	0.0514	0.3073	0.0285	0.087	0.4212	0.1046
0.0	0.0	0.0	23573.8113	4758.7558	NaN	NaN	0.168	0.0506	0.3092	0.0284	0.0868	0.4221	0.103
0.0	0.0	0.0	25508.8113	3544.7558	NaN	NaN	0.122	0.0508	0.3112	0.0282	0.0869	0.4222	0.1007
0.0	0.0	0.0	25143.8113	5402.7558	NaN	NaN	0.1769	0.0499	0.3066	0.028	0.0884	0.4258	0.1011
0.0	0.0	0.0	24391.8113	7535.7558	NaN	NaN	0.236	0.0495	0.3053	0.028	0.091	0.424	0.1022
0.0	0.0	0.0	18786.8113	7004.7558	NaN	NaN	0.2716	0.0489	0.306	0.0279	0.0899	0.4249	0.1023
0.0	0.0	0.0	21716.8113	7495.7558	NaN	NaN	0.2566	0.049	0.3065	0.0283	0.0906	0.4222	0.1034
0.0	0.0	0.0	17711.8113	3505.7558	NaN	NaN	0.1652	0.0495	0.303	0.0284	0.0912	0.4237	0.1042
0.0	0.0	0.0	14889.8113	8060.7558	NaN	NaN	0.3512	0.0501	0.297	0.0282	0.091	0.4281	0.1057
0.0	0.0	0.0	22755.8113	6259.7558	NaN	NaN	0.2157	0.0499	0.293	0.028	0.0935	0.429	0.1065
0.0	0.0	0.0	22468.8113	6194.7558	NaN	NaN	0.2161	0.0512	0.2898	0.0278	0.0943	0.4275	0.1094
0.0	0.0	0.0	21192.8113	4906.7558	NaN	NaN	0.188	0.0522	0.2849	0.0273	0.0925	0.4326	0.1104
0.0	0.0	0.0	22229.8113	5596.7558	NaN	NaN	0.2011	0.0535	0.2853	0.0272	0.0927	0.4294	0.112
0.0	0.0	0.0	17773.8113	6870.7558	NaN	NaN	0.2788	0.0532	0.286	0.0271	0.0925	0.4294	0.1118
0.0	0.0	0.0	21455.8113	8550.7558	NaN	NaN	0.285	0.0529	0.2858	0.0272	0.0923	0.4275	0.1143
0.0	0.0	0.0	24279.8113	7713.7558	NaN	NaN	0.2411	0.0529	0.288	0.0276	0.0918	0.4236	0.1161
0.0	0.0	0.0	24479.8113	4250.7558	NaN	NaN	0.148	0.0521	0.2884	0.0281	0.0916	0.4228	0.1171
0.0	0.0	0.0	23259.8113	6611.7558	NaN	NaN	0.2213	0.0523	0.2823	0.0285	0.0923	0.4242	0.1204
0.0	0.0	0.0	25007.8113	5493.7558	NaN	NaN	0.1801	0.0517	0.2767	0.0289	0.0942	0.425	0.1235
0.0	0.0	0.0	21828.8113	9424.7558	NaN	NaN	0.3016	0.0519	0.2687	0.0293	0.0949	0.4264	0.1289
0.0	0.0	0.0	22090.8113	7683.7558	NaN	NaN	0.2581	0.0517	0.2635	0.0299	0.0957	0.4274	0.1317
0.0	0.0	0.0	24169.8113	5616.7558	NaN	NaN	0.1886	0.0516	0.2635	0.0302	0.097	0.4255	0.1323
0.0	0.0	0.0	25075.8113	6732.7558	NaN	NaN	0.2117	0.0511	0.2606	0.0303	0.0967	0.4283	0.133
0.0	0.0	0.0	25138.8113	7157.7558	NaN	NaN	0.2216	0.0508	0.2616	0.0304	0.0982	0.4265	0.1326
0.0	0.0	0.0	20480.8113	6264.7558	NaN	NaN	0.2342	0.0511	0.2571	0.0302	0.0982	0.4284	0.1349
0.0	0.0	0.0	19498.8113	5034.7558	NaN	NaN	0.2052	0.0509	0.2549	0.0302	0.0984	0.4295	0.1361
0.0	0.0	0.0	23459.8113	6932.7558	NaN	NaN	0.2281	0.0512	0.2543	0.0301	0.0995	0.4274	0.1375
0.0	0.0	0.0	20586.8113	6788.7558	NaN	NaN	0.248	0.0508	0.254	0.0297	0.0991	0.4291	0.1372
0.0	0.0	0.0	21762.8113	6508.7558	NaN	NaN	0.2302	0.0509	0.2554	0.0297	0.0983	0.4286	0.1371
0.0	0.0	0.0	19663.8113	4967.7558	NaN	NaN	0.2017	0.0506	0.2591	0.0298	0.0984	0.4263	0.1358
0.0	0.0	0.0	23194.8113	6807.7558	NaN	NaN	0.2269	0.0503	0.2603	0.0297	0.0971	0.427	0.1357
0.0	0.0	0.0	25937.8113	6294.7558	NaN	NaN	0.1953	0.0495	0.2619	0.03	0.0973	0.4273	0.134
0.0	0.0	0.0	24132.8113	8530.7558	NaN	NaN	0.2612	0.0496	0.2617	0.03	0.0973	0.4263	0.1351
0.0	0.0	0.0	21519.8113	5093.7558	NaN	NaN	0.1914	0.0492	0.2588	0.0302	0.0968	0.4293	0.1356
0.0	0.0	0.0	23227.8113	6803.7558	NaN	NaN	0.2266	0.0497	0.2574	0.0303	0.097	0.4273	0.1383
0.0	0.0	0.0	22980.8113	5248.7558	NaN	NaN	0.1859	0.0494	0.2559	0.0305	0.0973	0.428	0.1389
0.0	0.0	0.0	21755.8113	8312.7558	NaN	NaN	0.2765	0.0499	0.2536	0.0307	0.0968	0.4266	0.1424
0.0	0.0	0.0	20088.8113	5481.7558	NaN	NaN	0.2144	0.0497	0.2522	0.0313	0.0971	0.4267	0.143
0.0	0.0	0.0	18436.8113	5627.7558	NaN	NaN	0.2339	0.051	0.2507	0.0312	0.0955	0.4252	0.1464
0.0	0.0	0.0	21141.8113	4423.7558	NaN	NaN	0.173	0.0515	0.2497	0.0311	0.0942	0.4266	0.1469
0.0	0.0	0.0	21980.8113	5673.7558	NaN	NaN	0.2052	0.0518	0.2543	0.0313	0.0935	0.4235	0.1456
0.0	0.0	0.0	18545.8113	9578.7558	NaN	NaN	0.3406	0.0518	0.2575	0.0314	0.0924	0.4229	0.1439
0.0	0.0	0.0	22012.8113	4748.7558	NaN	NaN	0.1774	0.0522	0.261	0.0319	0.0921	0.4206	0.1422
0.0	0.0	0.0	18969.8113	2455.7558	NaN	NaN	0.1146	0.0529	0.2615	0.032	0.0912	0.4218	0.1406
0.0	0.0	0.0	22152.8113	3782.7558	NaN	NaN	0.1459	0.052	0.2639	0.0324	0.092	0.4232	0.1365
0.0	0.0	0.0	24304.8113	9997.7558	NaN	NaN	0.2915	0.0512	0.2697	0.0331	0.0943	0.4199	0.1317
0.0	0.0	0.0	20806.8113	2977.7558	NaN	NaN	0.1252	0.0505	0.2725	0.0334	0.0937	0.4218	0.1282
0.0	0.0	0.0	25895.8113	2915.7558	NaN	NaN	0.1012	0.0504	0.2727	0.0338	0.0939	0.4231	0.1261
0.0	0.0	0.0	20635.8113	6906.7558	NaN	NaN	0.2508	0.0495	0.2719	0.0344	0.0972	0.4237	0.1234
0.0	0.0	0.0	23725.8113	9406.7558	NaN	NaN	0.2839	0.0477	0.2715	0.0347	0.0993	0.4264	0.1205
0.0	0.0	0.0	26773.8113	7684.7558	NaN	NaN	0.223	0.0475	0.2721	0.0353	0.101	0.4249	0.1192
0.0	0.0	0.0	24789.8113	4467.7558	NaN	NaN	0.1527	0.048	0.2719	0.0357	0.101	0.4248	0.1188
0.0	0.0	0.0	24215.8113	2314.7558	NaN	NaN	0.0872	0.0482	0.2687	0.036	0.1027	0.4266	0.1178
0.0	0.0	0.0	21473.8113	6305.7558	NaN	NaN	0.227	0.0476	0.2686	0.0358	0.1025	0.4283	0.1172
0.0	0.0	0.0	26755.8113	8087.7558	NaN	NaN	0.2321	0.0474	0.2692	0.0359	0.1029	0.4282	0.1164
0.0	0.0	0.0	22170.8113	4935.7558	NaN	NaN	0.1821	0.0482	0.2701	0.0357	0.1017	0.4287	0.1156
0.0	0.0	0.0	21079.8113	4182.7558	NaN	NaN	0.1656	0.0487	0.2711	0.0352	0.0997	0.4313	0.114
0.0	0.0	0.0	24021.8113	4969.7558	NaN	NaN	0.1714	0.0489	0.2729	0.0352	0.0999	0.4301	0.1131
0.0	0.0	0.0	22909.8113	4574.7558	NaN	NaN	0.1664	0.049	0.2765	0.0347	0.0977	0.431	0.1111
0.0	0.0	0.0	22891.8113	3733.7558	NaN	NaN	0.1402	0.0505	0.2772	0.0346	0.0951	0.4326	0.11
0.0	0.0	0.0	25152.8113	3623.7558	NaN	NaN	0.1259	0.0511	0.2798	0.0345	0.0955	0.4304	0.1087
0.0	0.0	0.0	25545.8113	5597.7558	NaN	NaN	0.1797	0.052	0.2809	0.0347	0.0947	0.4305	0.1073
0.0	0.0	0.0	28161.8113	4093.7558	NaN	NaN	0.1269	0.0527	0.2833	0.0343	0.0923	0.4316	0.1059
0.0	0.0	0.0	29867.8113	4815.7558	NaN	NaN	0.1388	0.0534	0.2848	0.0343	0.0919	0.4294	0.1062
0.0	0.0	0.0	20107.8113	3741.7558	NaN	NaN	0.1569	0.0542	0.2811	0.034	0.0913	0.4311	0.1082
0.0	0.0	0.0	26134.8113	4291.7558	NaN	NaN	0.1411	0.0535	0.2802	0.0334	0.0906	0.4322	0.1101
0.0	0.0	0.0	23831.8113	6160.7558	NaN	NaN	0.2054	0.0534	0.2794	0.0332	0.0907	0.43	0.1133
0.0	0.0	0.0	21987.8113	5776.7558	NaN	NaN	0.2081	0.0531	0.279	0.033	0.0909	0.4298	0.114
0.0	0.0	0.0	18186.8113	5595.7558	NaN	NaN	0.2353	0.0537	0.2786	0.0328	0.0909	0.4291	0.1149
0.0	0.0	0.0	21203.8113	8172.7558	NaN	NaN	0.2782	0.0527	0.2809	0.0325	0.0898	0.4275	0.1166
0.0	0.0	0.0	26176.8113	6396.7558	NaN	NaN	0.1964	0.0528	0.2798	0.0322	0.0907	0.4266	0.1179
0.0	0.0	0.0	21240.8113	4414.7558	NaN	NaN	0.1721	0.0529	0.2797	0.0314	0.0887	0.4279	0.1193
0.0	0.0	0.0	24323.8113	9519.7558	NaN	NaN	0.2813	0.0521	0.2822	0.0314	0.0883	0.426	0.12
0.0	0.0	0.0	25311.8113	7260.7558	NaN	NaN	0.2229	0.0521	0.2839	0.0316	0.0897	0.4234	0.1192
0.0	0.0	0.0	22123.8113	2732.7558	NaN	NaN	0.1099	0.0529	0.2834	0.0308	0.0876	0.4275	0.1178
0.0	0.0	0.0	23171.8113	3631.7558	NaN	NaN	0.1355	0.0528	0.2857	0.0306	0.086	0.426	0.119
0.0	0.0	0.0	21716.8113	4675.7558	NaN	NaN	0.1772	0.0523	0.2873	0.0308	0.0873	0.4235	0.1189
0.0	0.0	0.0	21449.8113	5679.7558	NaN	NaN	0.2094	0.0532	0.2822	0.03	0.0871	0.4285	0.119
0.0	0.0	0.0	22775.8113	3386.7558	NaN	NaN	0.1295	0.0531	0.283	0.0299	0.0865	0.4244	0.1231
0.0	0.0	0.0	27484.8113	6080.7558	NaN	NaN	0.1812	0.0522	0.2839	0.0303	0.0877	0.4212	0.1246
0.0	0.0	0.0	16368.8113	7133.7558	NaN	NaN	0.3035	0.0524	0.2798	0.0302	0.0895	0.4249	0.1233
0.0	0.0	0.0	17541.8113	8124.7558	NaN	NaN	0.3166	0.052	0.2768	0.0297	0.0883	0.4272	0.1259
0.0	0.0	0.0	23802.8113	6685.7558	NaN	NaN	0.2193	0.0515	0.2755	0.0302	0.0889	0.4246	0.1293
0.0	0.0	0.0	24006.8113	7817.7558	NaN	NaN	0.2457	0.0518	0.2694	0.0304	0.091	0.4258	0.1317
0.0	0.0	0.0	23792.8113	7214.7558	NaN	NaN	0.2327	0.0526	0.2633	0.0302	0.0903	0.4311	0.1325
0.0	0.0	0.0	32069.8113	6353.7558	NaN	NaN	0.1654	0.0525	0.2643	0.0307	0.0915	0.4256	0.1354
0.0	0.0	0.0	20519.8113	9483.7558	NaN	NaN	0.3161	0.0525	0.2608	0.0312	0.0929	0.4274	0.1352
0.0	0.0	0.0	19562.8113	7158.7558	NaN	NaN	0.2679	0.0533	0.2563	0.0309	0.0921	0.4315	0.1359
0.0	0.0	0.0	19630.8113	5056.7558	NaN	NaN	0.2048	0.0536	0.2554	0.0313	0.0923	0.4288	0.1386
0.0	0.0	0.0	25601.8113	4780.7558	NaN	NaN	0.1574	0.0536	0.2562	0.0317	0.0916	0.4281	0.1388
0.0	0.0	0.0	21904.8113	8255.7558	NaN	NaN	0.2737	0.0551	0.2569	0.0321	0.0908	0.4281	0.1371
0.0	0.0	0.0	26793.8113	5821.7558	NaN	NaN	0.1785	0.0548	0.2587	0.0319	0.0904	0.4299	0.1342
0.0	0.0	0.0	25422.8113	5113.7558	NaN	NaN	0.1675	0.0556	0.2582	0.0319	0.091	0.4297	0.1335
0.0	0.0	0.0	27457.8113	3879.7558	NaN	NaN	0.1238	0.0552	0.2584	0.0315	0.0902	0.4327	0.1319
0.0	0.0	0.0	25056.8113	8111.7558	NaN	NaN	0.2446	0.0547	0.2589	0.0317	0.0916	0.4332	0.1298
0.0	0.0	0.0	20409.8113	5576.7558	NaN	NaN	0.2146	0.0544	0.2593	0.0315	0.0921	0.4369	0.1259
0.0	0.0	0.0	27023.8113	5338.7558	NaN	NaN	0.165	0.055	0.2584	0.0316	0.0923	0.4383	0.1243
0.0	0.0	0.0	26406.8113	8304.7558	NaN	NaN	0.2393	0.0551	0.2594	0.0319	0.0935	0.4368	0.1233
0.0	0.0	0.0	22966.8113	6822.7558	NaN	NaN	0.229	0.0546	0.2606	0.0324	0.094	0.4394	0.1191
0.0	0.0	0.0	24164.8113	4629.7558	NaN	NaN	0.1608	0.0552	0.2603	0.0327	0.0943	0.4399	0.1177
0.0	0.0	0.0	32412.8113	4536.7558	NaN	NaN	0.1228	0.0546	0.2644	0.033	0.094	0.4384	0.1155
0.0	0.0	0.0	26731.8113	5699.7558	NaN	NaN	0.1757	0.0545	0.2661	0.0337	0.0941	0.4382	0.1134
0.0	0.0	0.0	26395.8113	6323.7558	NaN	NaN	0.1933	0.0539	0.2683	0.0335	0.0927	0.4417	0.1099
0.0	0.0	0.0	26462.8113	7276.7558	NaN	NaN	0.2157	0.0532	0.2669	0.0337	0.0952	0.443	0.1079
0.0	0.0	0.0	22792.8113	6073.7558	NaN	NaN	0.2104	0.0524	0.2663	0.0336	0.0953	0.4463	0.1061
0.0	0.0	0.0	24196.8113	7372.7558	NaN	NaN	0.2335	0.0513	0.2668	0.0338	0.0963	0.447	0.1048
0.0	0.0	0.0	17832.8113	8034.7558	NaN	NaN	0.3106	0.0505	0.2651	0.0344	0.0975	0.4478	0.1047
0.0	0.0	0.0	17598.8113	6193.7558	NaN	NaN	0.2603	0.0502	0.2621	0.0349	0.0992	0.4485	0.1052
0.0	0.0	0.0	20680.8113	8293.7558	NaN	NaN	0.2862	0.0504	0.2596	0.035	0.1	0.4487	0.1063
0.0	0.0	0.0	27510.8113	4722.7558	NaN	NaN	0.1465	0.05	0.2577	0.0352	0.1007	0.4492	0.1071
0.0	0.0	0.0	22370.8113	7428.7558	NaN	NaN	0.2493	0.0502	0.2529	0.0356	0.103	0.4497	0.1086
0.0	0.0	0.0	20461.8113	3406.7558	NaN	NaN	0.1427	0.0506	0.252	0.0353	0.1024	0.451	0.1087
0.0	0.0	0.0	19530.8113	5326.7558	NaN	NaN	0.2143	0.0513	0.252	0.0356	0.1029	0.4482	0.11
0.0	0.0	0.0	18759.8113	3175.7558	NaN	NaN	0.1448	0.0519	0.2548	0.0354	0.1018	0.4462	0.1098
0.0	0.0	0.0	17445.8113	5006.7558	NaN	NaN	0.223	0.052	0.2564	0.035	0.1012	0.4456	0.1098
0.0	0.0	0.0	20204.8113	3564.7558	NaN	NaN	0.15	0.0519	0.2587	0.035	0.1015	0.4438	0.1092
0.0	0.0	0.0	19227.8113	5571.7558	NaN	NaN	0.2247	0.0522	0.2567	0.0347	0.1021	0.4449	0.1093
0.0	0.0	0.0	15684.8113	6509.7558	NaN	NaN	0.2933	0.0526	0.2548	0.0337	0.1021	0.4461	0.1106
0.0	0.0	0.0	22106.8113	2635.7558	NaN	NaN	0.1065	0.0523	0.2547	0.0332	0.102	0.4439	0.1138
0.0	0.0	0.0	21975.8113	7955.7558	NaN	NaN	0.2658	0.0515	0.2598	0.0335	0.1017	0.4384	0.115
0.0	0.0	0.0	18927.8113	7707.7558	NaN	NaN	0.2894	0.051	0.2652	0.0338	0.1007	0.4372	0.112
0.0	0.0	0.0	20276.8113	4720.7558	NaN	NaN	0.1888	0.051	0.2718	0.0341	0.0996	0.4344	0.1091
0.0	0.0	0.0	20412.8113	5129.7558	NaN	NaN	0.2008	0.0513	0.2794	0.0343	0.0985	0.4299	0.1067
0.0	0.0	0.0	19925.8113	4273.7558	NaN	NaN	0.1766	0.0518	0.2819	0.0346	0.0982	0.4283	0.1053
0.0	0.0	0.0	22111.8113	5968.7558	NaN	NaN	0.2126	0.0516	0.2869	0.0348	0.099	0.4224	0.1053
0.0	0.0	0.0	18704.8113	5803.7558	NaN	NaN	0.2368	0.0519	0.2898	0.035	0.0993	0.4181	0.1059
0.0	0.0	0.0	22179.8113	3251.7558	NaN	NaN	0.1279	0.0517	0.2919	0.0349	0.0977	0.4172	0.1065
0.0	0.0	0.0	22589.8113	6221.7558	NaN	NaN	0.2159	0.0515	0.2966	0.0351	0.0981	0.4106	0.1081
0.0	0.0	0.0	18070.8113	7182.7558	NaN	NaN	0.2844	0.0508	0.3009	0.0349	0.0958	0.4115	0.1061
0.0	0.0	0.0	26496.8113	6013.7558	NaN	NaN	0.185	0.0501	0.3031	0.0349	0.095	0.4126	0.1043
0.0	0.0	0.0	21682.8113	3610.7558	NaN	NaN	0.1428	0.0498	0.3031	0.0345	0.0946	0.4152	0.1028
0.0	0.0	0.0	19931.8113	2118.7558	NaN	NaN	0.0961	0.049	0.3023	0.034	0.0935	0.4184	0.1028
0.0	0.0	0.0	19788.8113	5700.7558	NaN	NaN	0.2237	0.048	0.3029	0.0341	0.0953	0.4148	0.1049
0.0	0.0	0.0	16487.8113	6630.7558	NaN	NaN	0.2868	0.0473	0.3048	0.0337	0.0946	0.4151	0.1045
0.0	0.0	0.0	20713.8113	6921.7558	NaN	NaN	0.2505	0.0469	0.3034	0.0335	0.0945	0.4163	0.1055
0.0	0.0	0.0	19787.8113	5323.7558	NaN	NaN	0.212	0.0462	0.3053	0.0336	0.0953	0.4124	0.1073
0.0	0.0	0.0	20693.8113	6318.7558	NaN	NaN	0.2339	0.0459	0.3027	0.0333	0.0954	0.414	0.1086
0.0	0.0	0.0	24210.8113	5196.7558	NaN	NaN	0.1767	0.0458	0.2955	0.0331	0.0962	0.4177	0.1118
0.0	0.0	0.0	22588.8113	8763.7558	NaN	NaN	0.2795	0.0452	0.2914	0.0333	0.0977	0.4184	0.114
0.0	0.0	0.0	20312.8113	9225.7558	NaN	NaN	0.3123	0.0454	0.2838	0.0334	0.0994	0.4237	0.1143
0.0	0.0	0.0	20296.8113	4985.7558	NaN	NaN	0.1972	0.0453	0.2787	0.0333	0.1005	0.4256	0.1167
0.0	0.0	0.0	24262.8113	3508.7558	NaN	NaN	0.1263	0.0449	0.2748	0.0334	0.1019	0.4256	0.1194
0.0	0.0	0.0	18084.8113	4143.7558	NaN	NaN	0.1864	0.0452	0.2695	0.0334	0.1025	0.4273	0.1221
0.0	0.0	0.0	23224.8113	5106.7558	NaN	NaN	0.1802	0.0455	0.2641	0.0331	0.1028	0.431	0.1234
0.0	0.0	0.0	18598.8113	6425.7558	NaN	NaN	0.2568	0.0462	0.2601	0.0332	0.1035	0.4306	0.1265
0.0	0.0	0.0	20793.8113	5759.7558	NaN	NaN	0.2169	0.0457	0.259	0.0333	0.1028	0.4321	0.1271
0.0	0.0	0.0	17421.8113	8306.7558	NaN	NaN	0.3229	0.0459	0.2594	0.0337	0.1026	0.4304	0.128
0.0	0.0	0.0	16828.8113	6123.7558	NaN	NaN	0.2668	0.0451	0.2613	0.0337	0.101	0.4322	0.1267
0.0	0.0	0.0	20594.8113	6805.7558	NaN	NaN	0.2484	0.045	0.2613	0.0338	0.1003	0.432	0.1276
0.0	0.0	0.0	17526.8113	5914.7558	NaN	NaN	0.2523	0.0445	0.2625	0.0338	0.0998	0.4311	0.1284
0.0	0.0	0.0	24739.8113	6879.7558	NaN	NaN	0.2176	0.0432	0.2648	0.034	0.1005	0.4307	0.1269
0.0	0.0	0.0	21631.8113	3636.7558	NaN	NaN	0.1439	0.043	0.2664	0.0342	0.1012	0.429	0.1263
0.0	0.0	0.0	18275.8113	5555.7558	NaN	NaN	0.2331	0.0416	0.2711	0.0343	0.1009	0.4303	0.1219
0.0	0.0	0.0	21312.8113	6429.7558	NaN	NaN	0.2318	0.0416	0.2737	0.0348	0.1019	0.4283	0.1198
0.0	0.0	0.0	22136.8113	7549.7558	NaN	NaN	0.2543	0.0419	0.2756	0.035	0.1024	0.4286	0.1166
0.0	0.0	0.0	27695.8113	7850.7558	NaN	NaN	0.2209	0.043	0.2744	0.0348	0.1016	0.4335	0.1126
0.0	0.0	0.0	31167.8113	8787.7558	NaN	NaN	0.2199	0.0438	0.2753	0.035	0.1013	0.4348	0.1097
0.0	0.0	0.0	28256.8113	6893.7558	NaN	NaN	0.1961	0.0444	0.2701	0.0354	0.1043	0.4391	0.1068
0.0	0.0	0.0	18897.8113	8965.7558	NaN	NaN	0.3218	0.0447	0.2655	0.0351	0.1055	0.4432	0.106
0.0	0.0	0.0	22332.8113	5760.7558	NaN	NaN	0.2051	0.0452	0.2631	0.035	0.106	0.4457	0.1051
0.0	0.0	0.0	19561.8113	6218.7558	NaN	NaN	0.2412	0.0459	0.2605	0.0357	0.108	0.444	0.1059
0.0	0.0	0.0	16954.8113	8726.7558	NaN	NaN	0.3398	0.0468	0.2584	0.0359	0.1089	0.4453	0.1048
0.0	0.0	0.0	21609.8113	9245.7558	NaN	NaN	0.2996	0.0472	0.2579	0.0365	0.1089	0.4453	0.1044
0.0	0.0	0.0	22911.8113	7786.7558	NaN	NaN	0.2537	0.0475	0.2599	0.0363	0.1076	0.4448	0.1038
0.0	0.0	0.0	23775.8113	7756.7558	NaN	NaN	0.246	0.0489	0.2598	0.0363	0.1073	0.4441	0.1035
0.0	0.0	0.0	19176.8113	2879.7558	NaN	NaN	0.1306	0.0501	0.2603	0.0358	0.1056	0.444	0.1043
0.0	0.0	0.0	25316.8113	8004.7558	NaN	NaN	0.2402	0.0499	0.2611	0.0361	0.1052	0.4382	0.1094
0.0	0.0	0.0	19134.8113	3255.7558	NaN	NaN	0.1454	0.0504	0.2605	0.0363	0.1049	0.4354	0.1126
0.0	0.0	0.0	14784.8113	6501.7558	NaN	NaN	0.3054	0.0502	0.2558	0.037	0.1066	0.4323	0.1182
0.0	0.0	0.0	12562.8113	6043.7558	NaN	NaN	0.3248	0.0502	0.2528	0.0369	0.1072	0.4308	0.1219
0.0	0.0	0.0	16781.8113	9062.7558	NaN	NaN	0.3507	0.0503	0.2556	0.0365	0.104	0.4287	0.1249
0.0	0.0	0.0	13063.8113	5943.7558	NaN	NaN	0.3127	0.0497	0.2537	0.0364	0.1051	0.428	0.127
0.0	0.0	0.0	11070.8113	9639.7558	NaN	NaN	0.4655	0.0499	0.2542	0.0363	0.1055	0.4255	0.1286
0.0	0.0	0.0	10906.8113	8490.7558	NaN	NaN	0.4377	0.0491	0.262	0.0371	0.1071	0.4185	0.1263
0.0	0.0	0.0	21340.8113	4918.7558	NaN	NaN	0.1873	0.05	0.2659	0.0373	0.1043	0.4173	0.1253
0.0	0.0	0.0	13019.8113	6258.7558	NaN	NaN	0.3246	0.0506	0.2709	0.0373	0.1034	0.4147	0.1232
0.0	0.0	0.0	14951.8113	5277.7558	NaN	NaN	0.2609	0.0515	0.2804	0.037	0.0997	0.4114	0.1199
0.0	0.0	0.0	20958.8113	5779.7558	NaN	NaN	0.2162	0.0514	0.2897	0.0372	0.0985	0.4034	0.1197
0.0	0.0	0.0	23875.8113	4731.7558	NaN	NaN	0.1654	0.0514	0.2898	0.0369	0.0964	0.4093	0.1162
0.0	0.0	0.0	14182.8113	7661.7558	NaN	NaN	0.3507	0.051	0.2906	0.0365	0.0978	0.4121	0.1119
0.0	0.0	0.0	17580.8113	8051.7558	NaN	NaN	0.3141	0.0513	0.2923	0.0365	0.0969	0.4135	0.1094
0.0	0.0	0.0	19457.8113	7785.7558	NaN	NaN	0.2858	0.0514	0.2851	0.0373	0.1007	0.4173	0.1082
0.0	0.0	0.0	26783.8113	9073.7558	NaN	NaN	0.253	0.0533	0.2768	0.0373	0.102	0.4247	0.1059
0.0	0.0	0.0	22294.8113	7350.7558	NaN	NaN	0.248	0.0556	0.2712	0.0381	0.1047	0.4241	0.1063
0.0	0.0	0.0	29052.8113	4300.7558	NaN	NaN	0.1289	0.0564	0.268	0.0389	0.1059	0.4249	0.1059
0.0	0.0	0.0	19262.8113	4345.7558	NaN	NaN	0.1841	0.0572	0.2644	0.0402	0.1083	0.4223	0.1076
0.0	0.0	0.0	21279.8113	4522.7558	NaN	NaN	0.1753	0.0561	0.2648	0.0411	0.1081	0.4219	0.108
0.0	0.0	0.0	20940.8113	2204.7558	NaN	NaN	0.0953	0.0543	0.2679	0.0428	0.1098	0.4168	0.1084
0.0	0.0	0.0	21292.8113	5124.7558	NaN	NaN	0.194	0.053	0.2749	0.0436	0.1091	0.4145	0.1049
0.0	0.0	0.0	23094.8113	5013.7558	NaN	NaN	0.1784	0.0525	0.2811	0.0443	0.1097	0.411	0.1014
0.0	0.0	0.0	20458.8113	3498.7558	NaN	NaN	0.146	0.0517	0.2883	0.044	0.1079	0.4115	0.0967
0.0	0.0	0.0	21106.8113	4983.7558	NaN	NaN	0.191	0.0508	0.296	0.0436	0.1068	0.4089	0.0938
0.0	0.0	0.0	18509.8113	6736.7558	NaN	NaN	0.2668	0.0497	0.3034	0.0428	0.1049	0.4079	0.0912
0.0	0.0	0.0	19403.8113	7034.7558	NaN	NaN	0.2661	0.0497	0.3119	0.0419	0.1021	0.4063	0.088
0.0	0.0	0.0	19153.8113	6126.7558	NaN	NaN	0.2424	0.0501	0.3193	0.0412	0.1006	0.403	0.0858
0.0	0.0	0.0	22056.8113	6168.7558	NaN	NaN	0.2186	0.051	0.3255	0.0402	0.0975	0.4018	0.0839
0.0	0.0	0.0	22720.8113	5259.7558	NaN	NaN	0.188	0.0519	0.3241	0.0395	0.0962	0.4051	0.0832
0.0	0.0	0.0	20080.8113	6350.7558	NaN	NaN	0.2403	0.0525	0.3181	0.0385	0.0954	0.4117	0.0837
0.0	0.0	0.0	18943.8113	5123.7558	NaN	NaN	0.2129	0.054	0.3119	0.0383	0.0949	0.4162	0.0847
0.0	0.0	0.0	22271.8113	4163.7558	NaN	NaN	0.1575	0.054	0.2997	0.0384	0.0978	0.4215	0.0887
0.0	0.0	0.0	19739.8113	7981.7558	NaN	NaN	0.2879	0.0543	0.2889	0.0386	0.1006	0.4251	0.0925
0.0	0.0	0.0	19708.8113	5028.7558	NaN	NaN	0.2033	0.0544	0.2861	0.0395	0.1023	0.4218	0.0958
0.0	0.0	0.0	22390.8113	4255.7558	NaN	NaN	0.1597	0.0538	0.2811	0.041	0.1061	0.4179	0.1001
0.0	0.0	0.0	18539.8113	4280.7558	NaN	NaN	0.1876	0.0541	0.2823	0.042	0.1067	0.4148	0.1
0.0	0.0	0.0	20517.8113	5283.7558	NaN	NaN	0.2048	0.0535	0.2794	0.0427	0.1085	0.4169	0.099
0.0	0.0	0.0	21464.8113	5543.7558	NaN	NaN	0.2053	0.0521	0.284	0.0432	0.1115	0.4088	0.1003
0.0	0.0	0.0	18497.8113	5316.7558	NaN	NaN	0.2233	0.0517	0.2881	0.0439	0.1126	0.4016	0.1022
0.0	0.0	0.0	23184.8113	5873.7558	NaN	NaN	0.2021	0.0508	0.2764	0.0447	0.114	0.411	0.103
0.0	0.0	0.0	25554.8113	5938.7558	NaN	NaN	0.1886	0.0557	0.2661	0.0471	0.1158	0.4162	0.0992
0.0	0.0	0.0	5236.8113	4824.7558	NaN	NaN	0.4795	0.1011	0.223	0.0486	0.0957	0.4379	0.0937
0.0	0.0	0.0	4597.8113	4900.7558	NaN	NaN	0.5159	0.8192	0.0717	0.0165	0.0189	0.0454	0.0284
0.0	0.0	0.0	1355.8113	1103.7558	NaN	NaN	0.4488	0.8612	0.0409	0.019	0.0225	0.0312	0.0253
0.0	0.0	0.0	6077.8113	3267.7558	NaN	NaN	0.3497	0.8793	0.0334	0.0182	0.021	0.0259	0.0221
0.0	0.0	0.0	2592.8113	-375.2442	NaN	NaN	-0.1692	0.881	0.0305	0.0197	0.022	0.0251	0.0217
0.0	0.0	0.0	205.8113	1608.7558	NaN	NaN	0.8866	0.8851	0.0279	0.0194	0.0211	0.024	0.0224
0.0	0.0	0.0	6010.8113	-420.2442	NaN	NaN	-0.0752	0.8891	0.0259	0.0202	0.0215	0.0221	0.0213
0.0	0.0	0.0	-87.1887	799.7558	NaN	NaN	1.1224	0.8937	0.0242	0.0201	0.0212	0.0206	0.0202
0.0	0.0	0.0	1995.8113	1217.7558	NaN	NaN	0.3789	0.8936	0.0237	0.0207	0.0212	0.0206	0.0203
0.0	0.0	0.0	2469.8113	3979.7558	NaN	NaN	0.6171	0.8926	0.024	0.0215	0.0209	0.0206	0.0204
0.0	0.0	0.0	2978.8113	1567.7558	NaN	NaN	0.3448	0.8868	0.0262	0.0235	0.0214	0.0214	0.0208
0.0	0.0	0.0	3327.8113	-570.2442	NaN	NaN	-0.2068	0.8878	0.0263	0.0236	0.0211	0.0214	0.0197
0.0	0.0	0.0	812.8113	2250.7558	NaN	NaN	0.7347	0.8905	0.0259	0.023	0.0205	0.021	0.0192
0.0	0.0	0.0	-603.1887	2038.7558	NaN	NaN	1.3	0.8883	0.0268	0.0234	0.0209	0.0215	0.0191
0.0	0.0	0.0	768.8113	-207.2442	NaN	NaN	-0.3	0.8923	0.0259	0.0221	0.0203	0.0209	0.0186
0.0	0.0	0.0	-767.1887	1386.7558	NaN	NaN	1.3	0.8947	0.0253	0.0214	0.02	0.0204	0.0184
0.0	0.0	0.0	454.8113	-518.2442	NaN	NaN	1.3	0.895	0.0252	0.0211	0.02	0.0203	0.0184
0.0	0.0	0.0	-884.1887	830.7558	NaN	NaN	-0.3	0.8963	0.0246	0.0206	0.0201	0.0199	0.0185
0.0	0.0	0.0	1957.8113	4010.7558	NaN	NaN	0.672	0.8961	0.0246	0.0205	0.0203	0.0199	0.0187
0.0	0.0	0.0	128.8113	1004.7558	NaN	NaN	0.8864	0.8958	0.0247	0.0203	0.0204	0.0197	0.019
0.0	0.0	0.0	1429.8113	-2826.2442	NaN	NaN	1.3	0.895	0.025	0.0204	0.0205	0.0198	0.0193
0.0	0.0	0.0	715.8113	4097.7558	NaN	NaN	0.8513	0.8937	0.0253	0.0207	0.0207	0.02	0.0196
0.0	0.0	0.0	130.8113	1263.7558	NaN	NaN	0.9062	0.8928	0.0256	0.0209	0.0207	0.0201	0.0199
0.0	0.0	0.0	1199.8113	-275.2442	NaN	NaN	-0.2977	0.8918	0.026	0.0209	0.0209	0.0202	0.0202
0.0	0.0	0.0	-127.1887	2885.7558	NaN	NaN	1.0461	0.8906	0.0267	0.021	0.0212	0.0203	0.0203
0.0	0.0	0.0	1796.8113	3216.7558	NaN	NaN	0.6416	0.8875	0.028	0.0216	0.0219	0.0203	0.0207
0.0	0.0	0.0	-277.1887	128.7558	NaN	NaN	-0.3	0.8873	0.0281	0.0216	0.022	0.0203	0.0207
0.0	0.0	0.0	379.8113	4936.7558	NaN	NaN	0.9286	0.8827	0.0295	0.0225	0.0231	0.0207	0.0215
0.0	0.0	0.0	2087.8113	1118.7558	NaN	NaN	0.3489	0.8878	0.0276	0.0213	0.0223	0.0201	0.021
0.0	0.0	0.0	-1821.1887	-48.2442	NaN	NaN	0.0258	0.8908	0.0263	0.0207	0.0216	0.02	0.0206
0.0	0.0	0.0	-1700.1887	812.7558	NaN	NaN	-0.3	0.8911	0.0263	0.0205	0.0215	0.0201	0.0205
0.0	0.0	0.0	-1255.1887	2206.7558	NaN	NaN	1.3	0.8918	0.0265	0.0203	0.0212	0.0199	0.0204
0.0	0.0	0.0	-1288.1887	275.7558	NaN	NaN	-0.2724	0.8914	0.0268	0.0204	0.021	0.0198	0.0206
0.0	0.0	0.0	660.8113	443.7558	NaN	NaN	0.4017	0.8905	0.0275	0.0206	0.0209	0.0198	0.0208
0.0	0.0	0.0	1344.8113	1874.7558	NaN	NaN	0.5823	0.8854	0.0296	0.0218	0.0212	0.02	0.0219
0.0	0.0	0.0	-1822.1887	4404.7558	NaN	NaN	1.3	0.8843	0.0301	0.0222	0.021	0.0198	0.0226
0.0	0.0	0.0	-842.1887	24.7558	NaN	NaN	-0.0303	0.8871	0.0289	0.0216	0.0206	0.0196	0.0221
0.0	0.0	0.0	723.8113	1521.7558	NaN	NaN	0.6777	0.8873	0.0287	0.0216	0.0207	0.0196	0.0222
0.0	0.0	0.0	686.8113	3238.7558	NaN	NaN	0.825	0.8846	0.0296	0.0221	0.021	0.0197	0.023
0.0	0.0	0.0	-1308.1887	650.7558	NaN	NaN	-0.3	0.8854	0.0291	0.022	0.0211	0.0197	0.0227
0.0	0.0	0.0	350.8113	-1753.2442	NaN	NaN	1.2501	0.8885	0.0277	0.0212	0.0209	0.0198	0.022
0.0	0.0	0.0	-305.1887	2196.7558	NaN	NaN	1.1613	0.8896	0.0269	0.021	0.021	0.0199	0.0218
0.0	0.0	0.0	123.8113	1960.7558	NaN	NaN	0.9406	0.8886	0.027	0.0211	0.0212	0.0202	0.022
0.0	0.0	0.0	-3083.1887	1082.7558	NaN	NaN	-0.3	0.8899	0.0264	0.0208	0.021	0.0201	0.0217
0.0	0.0	0.0	-1087.1887	4681.7558	NaN	NaN	1.3	0.8865	0.0279	0.0215	0.0212	0.0201	0.0227
0.0	0.0	0.0	1543.8113	182.7558	NaN	NaN	0.1058	0.8859	0.028	0.0217	0.0212	0.0203	0.023
0.0	0.0	0.0	-786.1887	671.7558	NaN	NaN	-0.3	0.8868	0.0277	0.0215	0.021	0.0202	0.0228
0.0	0.0	0.0	-772.1887	3993.7558	NaN	NaN	1.2397	0.8838	0.0289	0.0222	0.0213	0.0204	0.0234
0.0	0.0	0.0	413.8113	929.7558	NaN	NaN	0.692	0.8871	0.0275	0.0215	0.0209	0.0205	0.0226
0.0	0.0	0.0	1526.8113	-502.2442	NaN	NaN	-0.3	0.8859	0.0279	0.0217	0.0209	0.0206	0.023
0.0	0.0	0.0	640.8113	390.7558	NaN	NaN	0.3788	0.8881	0.0274	0.0213	0.0204	0.0202	0.0226
0.0	0.0	0.0	3858.8113	3520.7558	NaN	NaN	0.4771	0.883	0.0296	0.0224	0.0207	0.0198	0.0245
0.0	0.0	0.0	2225.8113	1155.7558	NaN	NaN	0.3418	0.8825	0.0295	0.0223	0.021	0.0204	0.0243
0.0	0.0	0.0	-464.1887	-1680.2442	NaN	NaN	0.7835	0.8859	0.0278	0.0217	0.0207	0.0208	0.0231
0.0	0.0	0.0	315.8113	1315.7558	NaN	NaN	0.8064	0.8872	0.0276	0.0214	0.0205	0.0206	0.0229
0.0	0.0	0.0	1083.8113	1019.7558	NaN	NaN	0.4848	0.8843	0.029	0.0217	0.0209	0.0204	0.0238
0.0	0.0	0.0	-663.1887	2928.7558	NaN	NaN	1.2927	0.886	0.0288	0.0214	0.0204	0.0199	0.0235
0.0	0.0	0.0	2772.8113	3109.7558	NaN	NaN	0.5286	0.8844	0.0296	0.0219	0.0207	0.0193	0.0241
0.0	0.0	0.0	3497.8113	2341.7558	NaN	NaN	0.401	0.8822	0.0305	0.0223	0.021	0.0194	0.0246
0.0	0.0	0.0	228.8113	1691.7558	NaN	NaN	0.8809	0.886	0.029	0.0217	0.0203	0.0196	0.0234
0.0	0.0	0.0	1416.8113	165.7558	NaN	NaN	0.1047	0.8861	0.029	0.0217	0.0202	0.0196	0.0233
0.0	0.0	0.0	727.8113	2019.7558	NaN	NaN	0.7351	0.8861	0.0292	0.0218	0.0201	0.0194	0.0234
0.0	0.0	0.0	1363.8113	3400.7558	NaN	NaN	0.7138	0.8826	0.0308	0.0225	0.0205	0.0191	0.0245
0.0	0.0	0.0	1210.8113	3612.7558	NaN	NaN	0.749	0.8825	0.0309	0.0223	0.0208	0.0189	0.0245
0.0	0.0	0.0	1133.8113	721.7558	NaN	NaN	0.389	0.889	0.0283	0.0209	0.0202	0.0186	0.023
0.0	0.0	0.0	22.8113	4496.7558	NaN	NaN	0.995	0.8885	0.0281	0.0208	0.0207	0.0185	0.0234
0.0	0.0	0.0	-107.1887	1327.7558	NaN	NaN	1.0878	0.892	0.0265	0.0201	0.0203	0.0185	0.0224
0.0	0.0	0.0	61.8113	1866.7558	NaN	NaN	0.9679	0.893	0.0262	0.02	0.0201	0.0184	0.0222
0.0	0.0	0.0	973.8113	2459.7558	NaN	NaN	0.7164	0.8916	0.0269	0.0203	0.0203	0.0182	0.0227
0.0	0.0	0.0	1580.8113	927.7558	NaN	NaN	0.3698	0.8902	0.0275	0.0206	0.0205	0.0182	0.0229
0.0	0.0	0.0	-316.1887	2606.7558	NaN	NaN	1.138	0.8908	0.0271	0.0204	0.0206	0.0185	0.0225
0.0	0.0	0.0	-1225.1887	2249.7558	NaN	NaN	1.3	0.895	0.0253	0.0197	0.02	0.0186	0.0214
0.0	0.0	0.0	1505.8113	2118.7558	NaN	NaN	0.5846	0.8913	0.0268	0.0203	0.0206	0.0187	0.0223
0.0	0.0	0.0	-1176.1887	4488.7558	NaN	NaN	1.3	0.8918	0.0266	0.0204	0.0205	0.0185	0.0222
0.0	0.0	0.0	-169.1887	3746.7558	NaN	NaN	1.0473	0.889	0.0278	0.0208	0.021	0.0186	0.0227
0.0	0.0	0.0	-74.1887	559.7558	NaN	NaN	1.1528	0.8937	0.0257	0.02	0.0203	0.0188	0.0214
0.0	0.0	0.0	119.8113	3641.7558	NaN	NaN	0.9681	0.8919	0.0261	0.0204	0.0207	0.0191	0.0217
0.0	0.0	0.0	-118.1887	2058.7558	NaN	NaN	1.0609	0.8957	0.0249	0.0198	0.02	0.019	0.0206
0.0	0.0	0.0	-1329.1887	595.7558	NaN	NaN	-0.3	0.8974	0.0242	0.0195	0.0198	0.019	0.0201
0.0	0.0	0.0	-1843.1887	-1134.2442	NaN	NaN	0.3809	0.8999	0.0232	0.0192	0.0196	0.0187	0.0194
0.0	0.0	0.0	-1192.1887	3695.7558	NaN	NaN	1.3	0.8963	0.0245	0.02	0.0202	0.0187	0.0203
0.0	0.0	0.0	-1056.1887	603.7558	NaN	NaN	-0.3	0.8974	0.0241	0.0198	0.0199	0.0186	0.0201
0.0	0.0	0.0	801.8113	-199.2442	NaN	NaN	-0.3	0.8994	0.0232	0.0196	0.0196	0.0186	0.0196
0.0	0.0	0.0	-1140.1887	522.7558	NaN	NaN	-0.3	0.8991	0.0233	0.0195	0.0197	0.0187	0.0196
0.0	0.0	0.0	-1494.1887	68.7558	NaN	NaN	-0.0482	0.8988	0.0232	0.0196	0.0196	0.0188	0.0199
0.0	0.0	0.0	-650.1887	4049.7558	NaN	NaN	1.1913	0.8963	0.0238	0.0202	0.0199	0.0191	0.0207
0.0	0.0	0.0	-88.1887	939.7558	NaN	NaN	1.1036	0.8966	0.0236	0.0202	0.0198	0.0192	0.0207
0.0	0.0	0.0	-328.1887	1095.7558	NaN	NaN	1.3	0.8964	0.0235	0.0203	0.02	0.0193	0.0206
0.0	0.0	0.0	-1599.1887	4295.7558	NaN	NaN	1.3	0.8959	0.0235	0.0204	0.0201	0.0194	0.0205
0.0	0.0	0.0	-734.1887	787.7558	NaN	NaN	1.3	0.8973	0.0229	0.0203	0.02	0.0194	0.0201
0.0	0.0	0.0	-830.1887	236.7558	NaN	NaN	-0.3	0.8969	0.0228	0.0204	0.0202	0.0195	0.0201
0.0	0.0	0.0	338.8113	857.7558	NaN	NaN	0.7168	0.8966	0.0228	0.0205	0.0203	0.0196	0.0202
0.0	0.0	0.0	-671.1887	2955.7558	NaN	NaN	1.2938	0.8959	0.0229	0.0206	0.0204	0.0197	0.0204
0.0	0.0	0.0	-626.1887	420.7558	NaN	NaN	-0.3	0.8958	0.0229	0.0206	0.0205	0.0198	0.0204
0.0	0.0	0.0	-786.1887	-261.2442	NaN	NaN	0.2494	0.8963	0.0227	0.0204	0.0207	0.0197	0.0201
0.0	0.0	0.0	-1376.1887	2479.7558	NaN	NaN	1.3	0.8962	0.0228	0.0204	0.0209	0.0197	0.0201
0.0	0.0	0.0	-1077.1887	-821.2442	NaN	NaN	0.4326	0.896	0.0228	0.0203	0.021	0.0198	0.02
0.0	0.0	0.0	-1391.1887	45.7558	NaN	NaN	-0.034	0.8961	0.0226	0.0204	0.021	0.0198	0.0201
0.0	0.0	0.0	812.8113	2702.7558	NaN	NaN	0.7688	0.8965	0.0225	0.0205	0.0206	0.0197	0.0201
0.0	0.0	0.0	287.8113	-397.2442	NaN	NaN	1.3	0.8965	0.0225	0.0205	0.0206	0.0198	0.0202
0.0	0.0	0.0	563.8113	355.7558	NaN	NaN	0.3869	0.8961	0.0225	0.0206	0.0207	0.0199	0.0202
0.0	0.0	0.0	2589.8113	3546.7558	NaN	NaN	0.578	0.8958	0.0227	0.0207	0.0207	0.02	0.0202
0.0	0.0	0.0	-1725.1887	1166.7558	NaN	NaN	-0.3	0.8951	0.0228	0.0206	0.0211	0.0202	0.0202
0.0	0.0	0.0	-2005.1887	1023.7558	NaN	NaN	-0.3	0.8946	0.0228	0.0207	0.0214	0.0203	0.0202
0.0	0.0	0.0	-624.1887	-412.2442	NaN	NaN	0.3978	0.8945	0.0227	0.0206	0.0216	0.0203	0.0202
0.0	0.0	0.0	36.8113	2097.7558	NaN	NaN	0.9828	0.8947	0.0226	0.0206	0.0215	0.0204	0.0202
0.0	0.0	0.0	-230.1887	3799.7558	NaN	NaN	1.0645	0.8949	0.0225	0.0206	0.0215	0.0203	0.0201
0.0	0.0	0.0	-563.1887	-748.2442	NaN	NaN	0.5706	0.895	0.0225	0.0206	0.0217	0.0203	0.02
0.0	0.0	0.0	-818.1887	942.7558	NaN	NaN	1.3	0.895	0.0224	0.0206	0.0217	0.0203	0.02
0.0	0.0	0.0	-86.1887	-1428.2442	NaN	NaN	0.9431	0.8951	0.0223	0.0207	0.0216	0.0203	0.02
0.0	0.0	0.0	1349.8113	-547.2442	NaN	NaN	-0.3	0.8954	0.0222	0.0206	0.0215	0.0203	0.02
0.0	0.0	0.0	442.8113	-343.2442	NaN	NaN	-0.3	0.8953	0.0222	0.0206	0.0215	0.0204	0.02
0.0	0.0	0.0	-950.1887	2101.7558	NaN	NaN	1.3	0.8955	0.0222	0.0206	0.0215	0.0203	0.0199
0.0	0.0	0.0	894.8113	-429.2442	NaN	NaN	-0.3	0.8955	0.0222	0.0206	0.0214	0.0203	0.02
0.0	0.0	0.0	-1037.1887	-271.2442	NaN	NaN	0.2073	0.8955	0.0222	0.0205	0.0214	0.0203	0.0201
0.0	0.0	0.0	-1357.1887	772.7558	NaN	NaN	-0.3	0.8957	0.0221	0.0205	0.0214	0.0202	0.02
0.0	0.0	0.0	61.8113	518.7558	NaN	NaN	0.8935	0.8964	0.022	0.0204	0.0213	0.0201	0.0199
0.0	0.0	0.0	-762.1887	1845.7558	NaN	NaN	1.3	0.8967	0.0219	0.0204	0.0213	0.02	0.0198
0.0	0.0	0.0	-28.1887	690.7558	NaN	NaN	1.0425	0.8969	0.0219	0.0203	0.0213	0.0199	0.0197
0.0	0.0	0.0	-1111.1887	-503.2442	NaN	NaN	0.3117	0.8965	0.022	0.0205	0.0213	0.0199	0.0199
0.0	0.0	0.0	-477.1887	-382.2442	NaN	NaN	0.4448	0.8972	0.0218	0.0203	0.0212	0.0198	0.0197
0.0	0.0	0.0	-960.1887	3770.7558	NaN	NaN	1.3	0.898	0.0216	0.0202	0.021	0.0196	0.0196
0.0	0.0	0.0	284.8113	626.7558	NaN	NaN	0.6876	0.8982	0.0216	0.0201	0.021	0.0196	0.0195
0.0	0.0	0.0	211.8113	376.7558	NaN	NaN	0.6401	0.8983	0.0215	0.0201	0.021	0.0195	0.0195
0.0	0.0	0.0	194.8113	487.7558	NaN	NaN	0.7146	0.8978	0.0217	0.0202	0.0211	0.0197	0.0196
0.0	0.0	0.0	-675.1887	979.7558	NaN	NaN	1.3	0.8976	0.0217	0.0202	0.0211	0.0197	0.0196
0.0	0.0	0.0	-698.1887	-861.2442	NaN	NaN	0.5523	0.8974	0.0217	0.0202	0.0211	0.0198	0.0197
0.0	0.0	0.0	210.8113	-426.2442	NaN	NaN	1.3	0.8977	0.0217	0.0201	0.021	0.0198	0.0197
0.0	0.0	0.0	525.8113	-788.2442	NaN	NaN	1.3	0.8978	0.0217	0.0201	0.0209	0.0199	0.0196
0.0	0.0	0.0	-153.1887	1728.7558	NaN	NaN	1.0972	0.898	0.0218	0.0201	0.0206	0.0198	0.0196
0.0	0.0	0.0	-243.1887	2500.7558	NaN	NaN	1.1077	0.898	0.0219	0.0201	0.0205	0.0198	0.0196
0.0	0.0	0.0	-651.1887	1610.7558	NaN	NaN	1.3	0.8979	0.022	0.0201	0.0205	0.0199	0.0197
0.0	0.0	0.0	-948.1887	1057.7558	NaN	NaN	1.3	0.8976	0.0221	0.0201	0.0205	0.02	0.0197
0.0	0.0	0.0	-736.1887	3559.7558	NaN	NaN	1.2607	0.8981	0.022	0.0201	0.0203	0.0198	0.0196
0.0	0.0	0.0	-145.1887	2113.7558	NaN	NaN	1.0738	0.8977	0.0221	0.0201	0.0206	0.0199	0.0197
0.0	0.0	0.0	1052.8113	-1402.2442	NaN	NaN	1.3	0.8975	0.022	0.0201	0.0208	0.0199	0.0197
0.0	0.0	0.0	-923.1887	1218.7558	NaN	NaN	1.3	0.8982	0.0219	0.02	0.0206	0.0198	0.0195
0.0	0.0	0.0	265.8113	780.7558	NaN	NaN	0.746	0.8986	0.0218	0.0199	0.0205	0.0197	0.0195
0.0	0.0	0.0	637.8113	-895.2442	NaN	NaN	1.3	0.8989	0.0217	0.0199	0.0205	0.0196	0.0194
0.0	0.0	0.0	1599.8113	999.7558	NaN	NaN	0.3846	0.8992	0.0217	0.0198	0.0204	0.0196	0.0193
0.0	0.0	0.0	-1221.1887	-308.2442	NaN	NaN	0.2015	0.8992	0.0217	0.0198	0.0204	0.0195	0.0193
0.0	0.0	0.0	-1290.1887	2476.7558	NaN	NaN	1.3	0.9001	0.0216	0.0197	0.0201	0.0194	0.0192
0.0	0.0	0.0	711.8113	-522.2442	NaN	NaN	-0.3	0.9001	0.0216	0.0196	0.0201	0.0194	0.0192
0.0	0.0	0.0	1372.8113	2721.7558	NaN	NaN	0.6647	0.9001	0.0216	0.0197	0.02	0.0194	0.0192
0.0	0.0	0.0	-712.1887	2635.7558	NaN	NaN	1.3	0.9001	0.0217	0.0196	0.0201	0.0194	0.0192
0.0	0.0	0.0	-907.1887	-88.2442	NaN	NaN	0.0886	0.8993	0.0219	0.0196	0.0204	0.0196	0.0193
0.0	0.0	0.0	-1722.1887	1807.7558	NaN	NaN	1.3	0.8991	0.0219	0.0196	0.0205	0.0196	0.0193
0.0	0.0	0.0	-715.1887	277.7558	NaN	NaN	-0.3	0.8994	0.0218	0.0195	0.0205	0.0195	0.0192
0.0	0.0	0.0	-870.1887	1316.7558	NaN	NaN	1.3	0.8999	0.0217	0.0195	0.0204	0.0194	0.0191
0.0	0.0	0.0	-1340.1887	3509.7558	NaN	NaN	1.3	0.9001	0.0217	0.0195	0.0202	0.0194	0.0191
0.0	0.0	0.0	1070.8113	147.7558	NaN	NaN	0.1213	0.9	0.0218	0.0195	0.0203	0.0194	0.0191
0.0	0.0	0.0	-609.1887	2401.7558	NaN	NaN	1.3	0.9	0.0217	0.0196	0.0202	0.0194	0.0191
0.0	0.0	0.0	-759.1887	2575.7558	NaN	NaN	1.3	0.9002	0.0217	0.0196	0.0201	0.0193	0.0191
0.0	0.0	0.0	-556.1887	1975.7558	NaN	NaN	1.3	0.9003	0.0216	0.0196	0.02	0.0193	0.0191
0.0	0.0	0.0	866.8113	1565.7558	NaN	NaN	0.6437	0.8995	0.0218	0.0198	0.02	0.0195	0.0193
0.0	0.0	0.0	51.8113	490.7558	NaN	NaN	0.9045	0.8996	0.0219	0.0197	0.0201	0.0195	0.0192
0.0	0.0	0.0	278.8113	1828.7558	NaN	NaN	0.8677	0.8992	0.0221	0.0197	0.0202	0.0196	0.0192
0.0	0.0	0.0	-1406.1887	-265.2442	NaN	NaN	0.1587	0.8985	0.0223	0.0197	0.0205	0.0197	0.0193
0.0	0.0	0.0	-162.1887	700.7558	NaN	NaN	1.3	0.8979	0.0223	0.0199	0.0206	0.0199	0.0194
0.0	0.0	0.0	2665.8113	2974.7558	NaN	NaN	0.5274	0.8976	0.0223	0.0201	0.0205	0.02	0.0195
0.0	0.0	0.0	1798.8113	2166.7558	NaN	NaN	0.5464	0.8976	0.0224	0.0201	0.0204	0.0199	0.0196
0.0	0.0	0.0	-837.1887	968.7558	NaN	NaN	1.3	0.898	0.0224	0.02	0.0203	0.0198	0.0194
0.0	0.0	0.0	1108.8113	-266.2442	NaN	NaN	-0.3	0.8974	0.0226	0.0201	0.0205	0.0199	0.0196
0.0	0.0	0.0	-217.1887	2463.7558	NaN	NaN	1.0967	0.8971	0.0226	0.0201	0.0206	0.02	0.0197
0.0	0.0	0.0	-355.1887	-671.2442	NaN	NaN	0.654	0.8969	0.0226	0.0201	0.0208	0.0199	0.0198
0.0	0.0	0.0	-1543.1887	3117.7558	NaN	NaN	1.3	0.8969	0.0226	0.0201	0.0208	0.0199	0.0198
0.0	0.0	0.0	-26.1887	1373.7558	NaN	NaN	1.0194	0.8971	0.0226	0.0201	0.0207	0.0197	0.0198
0.0	0.0	0.0	-94.1887	752.7558	NaN	NaN	1.143	0.8968	0.0225	0.0201	0.021	0.0198	0.0198
0.0	0.0	0.0	-786.1887	-2077.2442	NaN	NaN	0.7254	0.8966	0.0224	0.0202	0.0213	0.0197	0.0199
0.0	0.0	0.0	-2319.1887	877.7558	NaN	NaN	-0.3	0.8969	0.0223	0.0201	0.0213	0.0197	0.0198
0.0	0.0	0.0	-558.1887	-946.2442	NaN	NaN	0.629	0.897	0.0223	0.02	0.0213	0.0197	0.0197
0.0	0.0	0.0	40.8113	3311.7558	NaN	NaN	0.9878	0.8979	0.0221	0.0199	0.0209	0.0196	0.0196
0.0	0.0	0.0	-1309.1887	3938.7558	NaN	NaN	1.3	0.8982	0.022	0.0199	0.0208	0.0196	0.0195
0.0	0.0	0.0	-431.1887	1959.7558	NaN	NaN	1.2821	0.8976	0.0221	0.02	0.021	0.0197	0.0196
0.0	0.0	0.0	52.8113	1237.7558	NaN	NaN	0.9591	0.8969	0.0221	0.0201	0.0213	0.0198	0.0197
0.0	0.0	0.0	985.8113	119.7558	NaN	NaN	0.1083	0.8968	0.0222	0.0202	0.0213	0.0198	0.0197
0.0	0.0	0.0	-548.1887	-216.2442	NaN	NaN	0.2829	0.8965	0.0222	0.0203	0.0214	0.0199	0.0198
0.0	0.0	0.0	-415.1887	-1991.2442	NaN	NaN	0.8275	0.8962	0.0222	0.0203	0.0214	0.02	0.0198
0.0	0.0	0.0	1004.8113	2108.7558	NaN	NaN	0.6773	0.8962	0.0222	0.0203	0.0214	0.0202	0.0198
0.0	0.0	0.0	391.8113	987.7558	NaN	NaN	0.716	0.8957	0.0223	0.0204	0.0215	0.0203	0.0198
0.0	0.0	0.0	-1564.1887	1187.7558	NaN	NaN	-0.3	0.8954	0.0224	0.0204	0.0215	0.0204	0.0199
0.0	0.0	0.0	-694.1887	-1304.2442	NaN	NaN	0.6526	0.895	0.0225	0.0205	0.0215	0.0204	0.02
0.0	0.0	0.0	-840.1887	-1784.2442	NaN	NaN	0.6799	0.8947	0.0225	0.0206	0.0215	0.0205	0.0201
0.0	0.0	0.0	580.8113	1369.7558	NaN	NaN	0.7022	0.8948	0.0224	0.0205	0.0215	0.0207	0.0201
0.0	0.0	0.0	-291.1887	190.7558	NaN	NaN	-0.3	0.8948	0.0225	0.0205	0.0214	0.0208	0.0201
0.0	0.0	0.0	-2014.1887	1102.7558	NaN	NaN	-0.3	0.8943	0.0226	0.0206	0.0214	0.021	0.0201
0.0	0.0	0.0	-406.1887	785.7558	NaN	NaN	1.3	0.8943	0.0226	0.0206	0.0214	0.021	0.0201
0.0	0.0	0.0	-247.1887	-705.2442	NaN	NaN	0.7405	0.894	0.0227	0.0206	0.0214	0.021	0.0202
0.0	0.0	0.0	-705.1887	-41.2442	NaN	NaN	0.0553	0.894	0.0227	0.0206	0.0214	0.0211	0.0202
0.0	0.0	0.0	-168.1887	1516.7558	NaN	NaN	1.1247	0.8941	0.0226	0.0206	0.0213	0.0212	0.0202
0.0	0.0	0.0	-641.1887	1125.7558	NaN	NaN	1.3	0.8942	0.0227	0.0206	0.0213	0.0211	0.0202
0.0	0.0	0.0	782.8113	3537.7558	NaN	NaN	0.8188	0.8945	0.0227	0.0205	0.0212	0.021	0.0202
0.0	0.0	0.0	-628.1887	-1013.2442	NaN	NaN	0.6173	0.8946	0.0226	0.0204	0.0213	0.0209	0.0202
0.0	0.0	0.0	962.8113	197.7558	NaN	NaN	0.1704	0.8941	0.0227	0.0205	0.0214	0.021	0.0203
0.0	0.0	0.0	-1098.1887	890.7558	NaN	NaN	-0.3	0.8944	0.0227	0.0205	0.0213	0.0209	0.0203
0.0	0.0	0.0	-1269.1887	2770.7558	NaN	NaN	1.3	0.895	0.0226	0.0204	0.0211	0.0207	0.0202
0.0	0.0	0.0	1154.8113	779.7558	NaN	NaN	0.4031	0.8953	0.0225	0.0203	0.021	0.0207	0.0202
0.0	0.0	0.0	1879.8113	185.7558	NaN	NaN	0.0899	0.8954	0.0226	0.0203	0.021	0.0206	0.0202
0.0	0.0	0.0	-1367.1887	3757.7558	NaN	NaN	1.3	0.8957	0.0226	0.0202	0.0209	0.0205	0.0202
0.0	0.0	0.0	556.8113	1265.7558	NaN	NaN	0.6945	0.8959	0.0225	0.0201	0.0209	0.0205	0.0202
0.0	0.0	0.0	-402.1887	2270.7558	NaN	NaN	1.2152	0.896	0.0224	0.0201	0.0209	0.0205	0.0202
0.0	0.0	0.0	-1663.1887	527.7558	NaN	NaN	-0.3	0.8962	0.0224	0.02	0.021	0.0204	0.0201
0.0	0.0	0.0	-963.1887	4161.7558	NaN	NaN	1.3	0.8962	0.0223	0.02	0.0209	0.0203	0.0201
0.0	0.0	0.0	-1062.1887	803.7558	NaN	NaN	-0.3	0.8966	0.0223	0.0199	0.0209	0.0202	0.0201
0.0	0.0	0.0	252.8113	393.7558	NaN	NaN	0.609	0.8968	0.0222	0.02	0.0209	0.0201	0.02
0.0	0.0	0.0	25.8113	1753.7558	NaN	NaN	0.9855	0.8971	0.0221	0.0199	0.0208	0.02	0.02
0.0	0.0	0.0	124.8113	1910.7558	NaN	NaN	0.9387	0.897	0.0221	0.02	0.0208	0.0201	0.02
0.0	0.0	0.0	-158.1887	3446.7558	NaN	NaN	1.0481	0.8972	0.0221	0.02	0.0207	0.02	0.02
0.0	0.0	0.0	-913.1887	741.7558	NaN	NaN	-0.3	0.8977	0.0221	0.0198	0.0206	0.0199	0.0199
0.0	0.0	0.0	517.8113	1405.7558	NaN	NaN	0.7308	0.8977	0.0221	0.0198	0.0207	0.0198	0.0199
0.0	0.0	0.0	234.8113	-487.2442	NaN	NaN	1.3	0.8975	0.0221	0.0198	0.0208	0.0198	0.0199
0.0	0.0	0.0	6.8113	878.7558	NaN	NaN	0.9923	0.8971	0.0223	0.0199	0.0209	0.02	0.02
0.0	0.0	0.0	360.8113	2130.7558	NaN	NaN	0.8552	0.8973	0.0223	0.0199	0.0207	0.0199	0.0199
0.0	0.0	0.0	292.8113	1396.7558	NaN	NaN	0.8267	0.8977	0.0222	0.0198	0.0206	0.0198	0.0198
0.0	0.0	0.0	776.8113	245.7558	NaN	NaN	0.2403	0.8977	0.0223	0.0199	0.0206	0.0198	0.0198
0.0	0.0	0.0	2034.8113	-131.2442	NaN	NaN	-0.0689	0.8975	0.0223	0.02	0.0205	0.0199	0.0199
0.0	0.0	0.0	-464.1887	3809.7558	NaN	NaN	1.1387	0.8978	0.0223	0.02	0.0203	0.0197	0.0198
0.0	0.0	0.0	96.8113	1648.7558	NaN	NaN	0.9445	0.8974	0.0224	0.0199	0.0205	0.0199	0.0199
0.0	0.0	0.0	-573.1887	342.7558	NaN	NaN	-0.3	0.8966	0.0225	0.02	0.0209	0.0201	0.0199
0.0	0.0	0.0	-335.1887	67.7558	NaN	NaN	-0.2534	0.8958	0.0226	0.0201	0.0212	0.0202	0.0201
0.0	0.0	0.0	-964.1887	2552.7558	NaN	NaN	1.3	0.8957	0.0226	0.0202	0.0213	0.0202	0.02
0.0	0.0	0.0	-2425.1887	-135.2442	NaN	NaN	0.0528	0.8959	0.0225	0.0202	0.0213	0.0202	0.02
0.0	0.0	0.0	-1626.1887	1834.7558	NaN	NaN	1.3	0.8963	0.0224	0.0202	0.0212	0.0201	0.0198
0.0	0.0	0.0	-270.1887	541.7558	NaN	NaN	1.3	0.8964	0.0224	0.0202	0.0212	0.0201	0.0198
0.0	0.0	0.0	2139.8113	1058.7558	NaN	NaN	0.331	0.8966	0.0223	0.0203	0.0211	0.0201	0.0197
0.0	0.0	0.0	-880.1887	466.7558	NaN	NaN	-0.3	0.8965	0.0222	0.0203	0.0213	0.02	0.0197
0.0	0.0	0.0	-1155.1887	2203.7558	NaN	NaN	1.3	0.897	0.0221	0.0202	0.0212	0.0199	0.0196
0.0	0.0	0.0	-427.1887	-2043.2442	NaN	NaN	0.8271	0.8969	0.0222	0.0203	0.0212	0.0198	0.0196
0.0	0.0	0.0	-921.1887	384.7558	NaN	NaN	-0.3	0.8973	0.0221	0.0202	0.0211	0.0197	0.0195
0.0	0.0	0.0	1193.8113	-106.2442	NaN	NaN	-0.0977	0.8973	0.0221	0.0203	0.021	0.0198	0.0195
0.0	0.0	0.0	-1882.1887	-1475.2442	NaN	NaN	0.4394	0.8972	0.0222	0.0203	0.021	0.0198	0.0195
0.0	0.0	0.0	-411.1887	32.7558	NaN	NaN	-0.0866	0.8972	0.0222	0.0203	0.0209	0.0198	0.0196
0.0	0.0	0.0	-542.1887	1038.7558	NaN	NaN	1.3	0.8968	0.0223	0.0203	0.0209	0.02	0.0196
0.0	0.0	0.0	-629.1887	5821.7558	NaN	NaN	1.1212	0.8969	0.0223	0.0205	0.0206	0.0201	0.0196
0.0	0.0	0.0	-395.1887	1872.7558	NaN	NaN	1.2675	0.8969	0.0223	0.0204	0.0208	0.0199	0.0197
0.0	0.0	0.0	-325.1887	2917.7558	NaN	NaN	1.1254	0.8967	0.0223	0.0203	0.021	0.02	0.0196
0.0	0.0	0.0	-789.1887	-3405.2442	NaN	NaN	0.8118	0.8959	0.0226	0.0203	0.0212	0.0201	0.0199
0.0	0.0	0.0	-1198.1887	2850.7558	NaN	NaN	1.3	0.8965	0.0223	0.0202	0.0211	0.02	0.0197
0.0	0.0	0.0	-1612.1887	4296.7558	NaN	NaN	1.3	0.8966	0.0223	0.0201	0.0212	0.0201	0.0197
0.0	0.0	0.0	349.8113	893.7558	NaN	NaN	0.7187	0.8965	0.0223	0.0202	0.0213	0.02	0.0197
0.0	0.0	0.0	-1466.1887	-3591.2442	NaN	NaN	0.7101	0.8955	0.0225	0.0205	0.0215	0.0202	0.0198
0.0	0.0	0.0	-26.1887	2258.7558	NaN	NaN	1.0117	0.8967	0.0222	0.0203	0.0212	0.02	0.0196
0.0	0.0	0.0	257.8113	-1422.2442	NaN	NaN	1.2214	0.8968	0.0222	0.0202	0.0212	0.02	0.0196
0.0	0.0	0.0	282.8113	-135.2442	NaN	NaN	-0.3	0.8975	0.022	0.0201	0.0211	0.0199	0.0195
0.0	0.0	0.0	-1049.1887	-1108.2442	NaN	NaN	0.5137	0.8973	0.022	0.0201	0.0211	0.02	0.0194
0.0	0.0	0.0	-1622.1887	3316.7558	NaN	NaN	1.3	0.8979	0.0219	0.0199	0.021	0.02	0.0193
0.0	0.0	0.0	-954.1887	4091.7558	NaN	NaN	1.3	0.8975	0.022	0.0199	0.0211	0.02	0.0194
0.0	0.0	0.0	-2190.1887	517.7558	NaN	NaN	-0.3	0.8968	0.0221	0.0201	0.0213	0.0201	0.0196
0.0	0.0	0.0	9.8113	-3249.2442	NaN	NaN	1.003	0.8955	0.0224	0.0205	0.0215	0.0202	0.0199
0.0	0.0	0.0	-1260.1887	-718.2442	NaN	NaN	0.363	0.8957	0.0223	0.0204	0.0216	0.0202	0.0198
0.0	0.0	0.0	-112.1887	2506.7558	NaN	NaN	1.0469	0.8962	0.0222	0.0202	0.0215	0.0202	0.0197
0.0	0.0	0.0	-740.1887	319.7558	NaN	NaN	-0.3	0.8963	0.0221	0.0203	0.0215	0.0201	0.0197
0.0	0.0	0.0	1444.8113	-1862.2442	NaN	NaN	1.3	0.8966	0.022	0.0202	0.0215	0.02	0.0196
0.0	0.0	0.0	-687.1887	1359.7558	NaN	NaN	1.3	0.8973	0.0219	0.02	0.0213	0.0199	0.0195
0.0	0.0	0.0	528.8113	-45.2442	NaN	NaN	-0.0936	0.8973	0.022	0.02	0.0213	0.0199	0.0196
0.0	0.0	0.0	-319.1887	3364.7558	NaN	NaN	1.1048	0.8975	0.0219	0.0199	0.0212	0.0198	0.0196
0.0	0.0	0.0	-347.1887	1591.7558	NaN	NaN	1.279	0.897	0.0221	0.02	0.0214	0.0199	0.0196
0.0	0.0	0.0	-1332.1887	45.7558	NaN	NaN	-0.0356	0.8961	0.0223	0.0202	0.0215	0.0201	0.0198
0.0	0.0	0.0	-1602.1887	2104.7558	NaN	NaN	1.3	0.8966	0.0222	0.0201	0.0214	0.02	0.0197
0.0	0.0	0.0	1491.8113	-1394.2442	NaN	NaN	-0.3	0.8965	0.0222	0.0201	0.0214	0.0201	0.0198
0.0	0.0	0.0	1593.8113	1479.7558	NaN	NaN	0.4814	0.8968	0.0221	0.0201	0.0212	0.0201	0.0197
0.0	0.0	0.0	560.8113	1465.7558	NaN	NaN	0.7233	0.8969	0.0221	0.0201	0.0212	0.0201	0.0196
0.0	0.0	0.0	-53.1887	-1879.2442	NaN	NaN	0.9725	0.8965	0.0222	0.0201	0.0212	0.0202	0.0197
0.0	0.0	0.0	-610.1887	3853.7558	NaN	NaN	1.1881	0.8967	0.0222	0.0201	0.0211	0.0202	0.0197
0.0	0.0	0.0	69.8113	3200.7558	NaN	NaN	0.9787	0.8967	0.0222	0.0202	0.0212	0.0201	0.0197
0.0	0.0	0.0	220.8113	-1541.2442	NaN	NaN	1.1672	0.8961	0.0223	0.0204	0.0213	0.0201	0.0199
0.0	0.0	0.0	-470.1887	3178.7558	NaN	NaN	1.1736	0.8963	0.0222	0.0203	0.0213	0.0201	0.0198
0.0	0.0	0.0	254.8113	-224.2442	NaN	NaN	-0.3	0.8962	0.0222	0.0204	0.0213	0.0201	0.0198
0.0	0.0	0.0	670.8113	-1373.2442	NaN	NaN	1.3	0.8962	0.0222	0.0205	0.0213	0.0201	0.0198
0.0	0.0	0.0	-807.1887	423.7558	NaN	NaN	-0.3	0.8966	0.0221	0.0204	0.0212	0.0201	0.0197
0.0	0.0	0.0	628.8113	-1374.2442	NaN	NaN	1.3	0.8967	0.0221	0.0204	0.0211	0.0201	0.0196
0.0	0.0	0.0	-1271.1887	-1450.2442	NaN	NaN	0.5329	0.8967	0.0221	0.0203	0.0211	0.0201	0.0197
0.0	0.0	0.0	-1484.1887	97.7558	NaN	NaN	-0.0705	0.8971	0.022	0.0202	0.0211	0.0201	0.0196
0.0	0.0	0.0	-189.1887	2255.7558	NaN	NaN	1.0915	0.8973	0.022	0.0201	0.021	0.0201	0.0195
0.0	0.0	0.0	0.8113	15.7558	NaN	NaN	0.951	0.8972	0.022	0.0202	0.021	0.0201	0.0196
0.0	0.0	0.0	-801.1887	1666.7558	NaN	NaN	1.3	0.8973	0.022	0.0202	0.0209	0.02	0.0196
0.0	0.0	0.0	-1931.1887	1499.7558	NaN	NaN	-0.3	0.8972	0.022	0.0203	0.0209	0.02	0.0196
0.0	0.0	0.0	-1984.1887	2481.7558	NaN	NaN	1.3	0.8974	0.0219	0.0203	0.0208	0.0201	0.0195
0.0	0.0	0.0	1395.8113	1862.7558	NaN	NaN	0.5716	0.8975	0.0218	0.0202	0.0208	0.02	0.0195
0.0	0.0	0.0	-1260.1887	541.7558	NaN	NaN	-0.3	0.8971	0.022	0.0203	0.021	0.02	0.0197
0.0	0.0	0.0	-2050.1887	743.7558	NaN	NaN	-0.3	0.8969	0.022	0.0203	0.021	0.0201	0.0197
0.0	0.0	0.0	-615.1887	3852.7558	NaN	NaN	1.19	0.8971	0.0219	0.0203	0.021	0.0201	0.0196
0.0	0.0	0.0	-1596.1887	3735.7558	NaN	NaN	1.3	0.8969	0.0219	0.0203	0.0211	0.02	0.0197
0.0	0.0	0.0	-545.1887	-2622.2442	NaN	NaN	0.8279	0.8963	0.0221	0.0205	0.0213	0.02	0.0198
0.0	0.0	0.0	-2311.1887	-538.2442	NaN	NaN	0.1889	0.8966	0.0221	0.0205	0.0212	0.02	0.0197
0.0	0.0	0.0	-2167.1887	3069.7558	NaN	NaN	1.3	0.8972	0.0219	0.0203	0.0211	0.0199	0.0195
0.0	0.0	0.0	501.8113	228.7558	NaN	NaN	0.3131	0.8971	0.0219	0.0203	0.0211	0.02	0.0196
0.0	0.0	0.0	-2016.1887	-1168.2442	NaN	NaN	0.3669	0.8966	0.022	0.0204	0.0212	0.0201	0.0197
0.0	0.0	0.0	-912.1887	2117.7558	NaN	NaN	1.3	0.8977	0.0218	0.0201	0.021	0.02	0.0194
0.0	0.0	0.0	-121.1887	1771.7558	NaN	NaN	1.0734	0.8977	0.0217	0.0201	0.021	0.02	0.0194
0.0	0.0	0.0	1403.8113	-538.2442	NaN	NaN	-0.3	0.8973	0.0218	0.0202	0.0211	0.02	0.0195
0.0	0.0	0.0	-189.1887	-1153.2442	NaN	NaN	0.8591	0.8969	0.0219	0.0204	0.0212	0.02	0.0196
0.0	0.0	0.0	-1240.1887	-2658.2442	NaN	NaN	0.6819	0.8967	0.0219	0.0205	0.0212	0.02	0.0197
0.0	0.0	0.0	-2306.1887	658.7558	NaN	NaN	-0.3	0.8969	0.0219	0.0204	0.0212	0.0199	0.0197
0.0	0.0	0.0	-17.1887	794.7558	NaN	NaN	1.0221	0.8973	0.0218	0.0202	0.0211	0.02	0.0196
0.0	0.0	0.0	-1445.1887	2269.7558	NaN	NaN	1.3	0.8973	0.0219	0.0202	0.0211	0.02	0.0196
0.0	0.0	0.0	-1020.1887	-454.2442	NaN	NaN	0.3081	0.8969	0.022	0.0203	0.0211	0.02	0.0197
0.0	0.0	0.0	-1706.1887	3251.7558	NaN	NaN	1.3	0.8978	0.0218	0.0201	0.021	0.0199	0.0195
0.0	0.0	0.0	38.8113	808.7558	NaN	NaN	0.9542	0.8976	0.0219	0.0202	0.0209	0.0199	0.0195
0.0	0.0	0.0	-293.1887	2866.7558	NaN	NaN	1.1139	0.8983	0.0217	0.02	0.0207	0.0198	0.0194
0.0	0.0	0.0	1073.8113	4691.7558	NaN	NaN	0.8138	0.8983	0.0218	0.02	0.0206	0.0198	0.0194
0.0	0.0	0.0	-1128.1887	447.7558	NaN	NaN	-0.3	0.8979	0.0219	0.0201	0.0208	0.0199	0.0195
0.0	0.0	0.0	16.8113	4591.7558	NaN	NaN	0.9964	0.8979	0.022	0.0201	0.0207	0.0199	0.0195
0.0	0.0	0.0	-806.1887	1413.7558	NaN	NaN	1.3	0.8974	0.0221	0.0201	0.0209	0.02	0.0196
0.0	0.0	0.0	-395.1887	909.7558	NaN	NaN	1.3	0.8975	0.022	0.02	0.0209	0.02	0.0196
0.0	0.0	0.0	-229.1887	5260.7558	NaN	NaN	1.0456	0.8979	0.0219	0.02	0.0209	0.0199	0.0195
0.0	0.0	0.0	-1976.1887	-808.2442	NaN	NaN	0.2903	0.8975	0.022	0.0201	0.0211	0.0198	0.0196
0.0	0.0	0.0	1621.8113	3578.7558	NaN	NaN	0.6881	0.8981	0.0218	0.02	0.0209	0.0197	0.0195
0.0	0.0	0.0	-3380.1887	929.7558	NaN	NaN	-0.3	0.8973	0.022	0.0202	0.0211	0.0197	0.0197
0.0	0.0	0.0	-1697.1887	2083.7558	NaN	NaN	1.3	0.8984	0.0217	0.02	0.0209	0.0196	0.0195
0.0	0.0	0.0	-422.1887	893.7558	NaN	NaN	1.3	0.8984	0.0217	0.02	0.0208	0.0196	0.0194
0.0	0.0	0.0	-2911.1887	3124.7558	NaN	NaN	1.3	0.8989	0.0216	0.02	0.0206	0.0195	0.0193
0.0	0.0	0.0	834.8113	1402.7558	NaN	NaN	0.6269	0.8984	0.0216	0.0201	0.0208	0.0196	0.0194
0.0	0.0	0.0	-2124.1887	920.7558	NaN	NaN	-0.3	0.8978	0.0217	0.0203	0.021	0.0196	0.0196
0.0	0.0	0.0	-984.1887	1213.7558	NaN	NaN	1.3	0.8978	0.0217	0.0203	0.021	0.0196	0.0196
0.0	0.0	0.0	-238.1887	529.7558	NaN	NaN	1.3	0.8981	0.0216	0.0202	0.0209	0.0195	0.0196
0.0	0.0	0.0	-180.1887	986.7558	NaN	NaN	1.2234	0.898	0.0216	0.0202	0.0209	0.0196	0.0196
0.0	0.0	0.0	-73.1887	-391.2442	NaN	NaN	0.8424	0.8976	0.0218	0.0203	0.021	0.0197	0.0196
0.0	0.0	0.0	-969.1887	2894.7558	NaN	NaN	1.3	0.8975	0.0219	0.0203	0.021	0.0198	0.0196
0.0	0.0	0.0	-2958.1887	-178.2442	NaN	NaN	0.0568	0.8967	0.0221	0.0204	0.0211	0.0198	0.0198
0.0	0.0	0.0	-1487.1887	4384.7558	NaN	NaN	1.3	0.8974	0.0218	0.0203	0.021	0.0198	0.0197
0.0	0.0	0.0	-1499.1887	-171.2442	NaN	NaN	0.1025	0.8967	0.022	0.0204	0.0211	0.02	0.0197
0.0	0.0	0.0	179.8113	2828.7558	NaN	NaN	0.9402	0.8975	0.0217	0.0203	0.021	0.0199	0.0195
0.0	0.0	0.0	845.8113	1373.7558	NaN	NaN	0.6189	0.8973	0.0218	0.0203	0.0211	0.02	0.0195
0.0	0.0	0.0	-1824.1887	-1454.2442	NaN	NaN	0.4436	0.8967	0.0221	0.0205	0.0212	0.02	0.0196
0.0	0.0	0.0	-2952.1887	-1778.2442	NaN	NaN	0.3759	0.8959	0.0223	0.0207	0.0213	0.02	0.0198
0.0	0.0	0.0	-1375.1887	953.7558	NaN	NaN	-0.3	0.8971	0.022	0.0204	0.0211	0.0198	0.0196
0.0	0.0	0.0	-223.1887	910.7558	NaN	NaN	1.3	0.8972	0.0219	0.0203	0.0211	0.0199	0.0197
0.0	0.0	0.0	-1080.1887	567.7558	NaN	NaN	-0.3	0.8975	0.0218	0.0202	0.0211	0.0199	0.0196
0.0	0.0	0.0	-1613.1887	1126.7558	NaN	NaN	-0.3	0.8977	0.0217	0.0202	0.021	0.0198	0.0195
0.0	0.0	0.0	-5.1887	-601.2442	NaN	NaN	0.9914	0.8973	0.0218	0.0203	0.0211	0.0199	0.0196
0.0	0.0	0.0	-1095.1887	1785.7558	NaN	NaN	1.3	0.8974	0.0218	0.0203	0.0211	0.0199	0.0196
0.0	0.0	0.0	974.8113	-833.2442	NaN	NaN	-0.3	0.8968	0.022	0.0204	0.0211	0.02	0.0197
0.0	0.0	0.0	-3329.1887	1108.7558	NaN	NaN	-0.3	0.8966	0.022	0.0204	0.0211	0.0201	0.0197
0.0	0.0	0.0	-2607.1887	3203.7558	NaN	NaN	1.3	0.8966	0.022	0.0203	0.0211	0.0202	0.0197
0.0	0.0	0.0	-1709.1887	54.7558	NaN	NaN	-0.0331	0.8964	0.022	0.0203	0.0212	0.0202	0.0198
0.0	0.0	0.0	1333.8113	-825.2442	NaN	NaN	-0.3	0.8963	0.022	0.0204	0.0212	0.0203	0.0198
0.0	0.0	0.0	-925.1887	-431.2442	NaN	NaN	0.3179	0.8963	0.022	0.0204	0.0212	0.0203	0.0198
0.0	0.0	0.0	-322.1887	-69.2442	NaN	NaN	0.1769	0.8959	0.0221	0.0206	0.0213	0.0203	0.0198
0.0	0.0	0.0	-1577.1887	9.7558	NaN	NaN	-0.0062	0.8959	0.0221	0.0206	0.0213	0.0203	0.0199
0.0	0.0	0.0	571.8113	-306.2442	NaN	NaN	-0.3	0.8965	0.022	0.0204	0.0211	0.0202	0.0197
0.0	0.0	0.0	-414.1887	410.7558	NaN	NaN	-0.3	0.8972	0.0218	0.0202	0.0209	0.0203	0.0196
0.0	0.0	0.0	-455.1887	1549.7558	NaN	NaN	1.3	0.8978	0.0217	0.0201	0.0207	0.0203	0.0194
0.0	0.0	0.0	304.8113	1668.7558	NaN	NaN	0.8456	0.8977	0.0218	0.0201	0.0205	0.0204	0.0196
0.0	0.0	0.0	-1529.1887	4264.7558	NaN	NaN	1.3	0.8972	0.0219	0.0201	0.0206	0.0205	0.0197
0.0	0.0	0.0	-2697.1887	2700.7558	NaN	NaN	1.3	0.8967	0.0221	0.0201	0.0208	0.0205	0.0198
0.0	0.0	0.0	-1744.1887	921.7558	NaN	NaN	-0.3	0.8961	0.0222	0.0202	0.021	0.0205	0.02
0.0	0.0	0.0	313.8113	841.7558	NaN	NaN	0.7284	0.8961	0.0222	0.0202	0.0211	0.0205	0.0199
0.0	0.0	0.0	-1007.1887	943.7558	NaN	NaN	-0.3	0.8961	0.0222	0.0203	0.0211	0.0205	0.0199
0.0	0.0	0.0	-63.1887	523.7558	NaN	NaN	1.1372	0.8961	0.0222	0.0203	0.0211	0.0204	0.02
0.0	0.0	0.0	364.8113	-438.2442	NaN	NaN	1.3	0.8964	0.0221	0.0202	0.0209	0.0203	0.0199
0.0	0.0	0.0	-274.1887	1109.7558	NaN	NaN	1.3	0.8972	0.022	0.02	0.0208	0.0204	0.0197
0.0	0.0	0.0	-194.1887	3313.7558	NaN	NaN	1.0622	0.8976	0.0218	0.02	0.0205	0.0204	0.0198
0.0	0.0	0.0	-1.1887	4189.7558	NaN	NaN	1.0003	0.898	0.0217	0.0199	0.0205	0.0203	0.0197
0.0	0.0	0.0	-851.1887	1470.7558	NaN	NaN	1.3	0.8974	0.0219	0.0198	0.0208	0.0204	0.0197
0.0	0.0	0.0	-1512.1887	-1811.2442	NaN	NaN	0.545	0.8956	0.0222	0.0204	0.0212	0.0203	0.0202
0.0	0.0	0.0	-2215.1887	959.7558	NaN	NaN	-0.3	0.8962	0.022	0.0203	0.0212	0.0202	0.0201
0.0	0.0	0.0	-1385.1887	222.7558	NaN	NaN	-0.1916	0.8965	0.0219	0.0202	0.0211	0.0202	0.02
0.0	0.0	0.0	-1486.1887	-695.2442	NaN	NaN	0.3187	0.8976	0.0217	0.0199	0.0209	0.0201	0.0198
0.0	0.0	0.0	-484.1887	1817.7558	NaN	NaN	1.3	0.8985	0.0215	0.0198	0.0206	0.0201	0.0195
0.0	0.0	0.0	594.8113	1078.7558	NaN	NaN	0.6446	0.8986	0.0215	0.0199	0.0205	0.02	0.0195
0.0	0.0	0.0	-1890.1887	973.7558	NaN	NaN	-0.3	0.8985	0.0215	0.0199	0.0205	0.02	0.0196
0.0	0.0	0.0	924.8113	-1206.2442	NaN	NaN	1.3	0.8984	0.0216	0.02	0.0205	0.0199	0.0196
0.0	0.0	0.0	-1006.1887	485.7558	NaN	NaN	-0.3	0.8987	0.0215	0.02	0.0204	0.0198	0.0196
0.0	0.0	0.0	2303.8113	2081.7558	NaN	NaN	0.4747	0.8986	0.0216	0.02	0.0203	0.02	0.0196
0.0	0.0	0.0	-895.1887	-48.2442	NaN	NaN	0.0511	0.8981	0.0217	0.0201	0.0204	0.02	0.0197
0.0	0.0	0.0	-1043.1887	2966.7558	NaN	NaN	1.3	0.8979	0.0217	0.0202	0.0203	0.0201	0.0197
0.0	0.0	0.0	-1582.1887	2506.7558	NaN	NaN	1.3	0.8976	0.0219	0.0202	0.0203	0.0202	0.0198
0.0	0.0	0.0	-1863.1887	1029.7558	NaN	NaN	-0.3	0.8972	0.022	0.0203	0.0204	0.0202	0.0199
0.0	0.0	0.0	49.8113	983.7558	NaN	NaN	0.9518	0.8972	0.022	0.0203	0.0203	0.0203	0.02
0.0	0.0	0.0	-995.1887	4557.7558	NaN	NaN	1.2793	0.8973	0.022	0.0203	0.0203	0.0203	0.0199
0.0	0.0	0.0	-2033.1887	4424.7558	NaN	NaN	1.3	0.8975	0.022	0.0202	0.0203	0.0202	0.0199
0.0	0.0	0.0	-1801.1887	428.7558	NaN	NaN	-0.3	0.8971	0.0222	0.0202	0.0205	0.0201	0.0199
0.0	0.0	0.0	-449.1887	1059.7558	NaN	NaN	1.3	0.8975	0.0221	0.0201	0.0205	0.02	0.0198
0.0	0.0	0.0	411.8113	1691.7558	NaN	NaN	0.8042	0.8977	0.022	0.0201	0.0204	0.02	0.0198
0.0	0.0	0.0	-571.1887	2584.7558	NaN	NaN	1.2837	0.8979	0.0219	0.0201	0.0204	0.02	0.0197
0.0	0.0	0.0	-2233.1887	659.7558	NaN	NaN	-0.3	0.8978	0.022	0.0201	0.0205	0.0199	0.0197
0.0	0.0	0.0	-1599.1887	1147.7558	NaN	NaN	-0.3	0.8979	0.0219	0.0201	0.0204	0.0199	0.0197
0.0	0.0	0.0	-601.1887	1803.7558	NaN	NaN	1.3	0.8979	0.0219	0.0201	0.0204	0.0199	0.0198
0.0	0.0	0.0	-1646.1887	3526.7558	NaN	NaN	1.3	0.898	0.0218	0.0201	0.0204	0.0199	0.0198
0.0	0.0	0.0	-923.1887	837.7558	NaN	NaN	-0.3	0.8976	0.0219	0.0201	0.0205	0.02	0.0198
0.0	0.0	0.0	-878.1887	3231.7558	NaN	NaN	1.3	0.8981	0.0218	0.02	0.0204	0.0199	0.0197
0.0	0.0	0.0	-1453.1887	107.7558	NaN	NaN	-0.0801	0.8977	0.0219	0.02	0.0207	0.0199	0.0198
0.0	0.0	0.0	-1274.1887	-3.2442	NaN	NaN	0.0025	0.8973	0.0219	0.0201	0.021	0.0199	0.0198
0.0	0.0	0.0	-1178.1887	2576.7558	NaN	NaN	1.3	0.8971	0.0219	0.0201	0.0211	0.02	0.0199
0.0	0.0	0.0	-626.1887	777.7558	NaN	NaN	1.3	0.8968	0.022	0.0201	0.0212	0.02	0.0199
0.0	0.0	0.0	-2359.1887	-558.2442	NaN	NaN	0.1913	0.8967	0.0219	0.0201	0.0212	0.02	0.02
0.0	0.0	0.0	-84.1887	301.7558	NaN	NaN	1.3	0.8972	0.0218	0.02	0.0212	0.02	0.0198
0.0	0.0	0.0	-324.1887	2561.7558	NaN	NaN	1.1449	0.8977	0.0217	0.0199	0.021	0.02	0.0197
0.0	0.0	0.0	448.8113	1717.7558	NaN	NaN	0.7928	0.8976	0.0217	0.0199	0.0211	0.0199	0.0197
0.0	0.0	0.0	-1193.1887	-84.2442	NaN	NaN	0.0659	0.8969	0.0218	0.0201	0.0214	0.0199	0.0199
0.0	0.0	0.0	-775.1887	904.7558	NaN	NaN	1.3	0.8971	0.0218	0.0201	0.0213	0.0199	0.0198
0.0	0.0	0.0	-1004.1887	-938.2442	NaN	NaN	0.483	0.8962	0.022	0.0203	0.0215	0.02	0.02
0.0	0.0	0.0	-1346.1887	1035.7558	NaN	NaN	-0.3	0.8963	0.022	0.0202	0.0215	0.02	0.02
0.0	0.0	0.0	466.8113	1795.7558	NaN	NaN	0.7937	0.8964	0.022	0.0202	0.0214	0.02	0.02
0.0	0.0	0.0	-1751.1887	-1552.2442	NaN	NaN	0.4699	0.8957	0.0222	0.0204	0.0215	0.02	0.0202
0.0	0.0	0.0	108.8113	2090.7558	NaN	NaN	0.9505	0.8965	0.0221	0.0202	0.0213	0.02	0.02
0.0	0.0	0.0	573.8113	248.7558	NaN	NaN	0.3024	0.8962	0.0221	0.0202	0.0213	0.0201	0.02
0.0	0.0	0.0	-168.1887	2431.7558	NaN	NaN	1.0743	0.8967	0.022	0.0201	0.0212	0.0201	0.0199
0.0	0.0	0.0	343.8113	511.7558	NaN	NaN	0.5981	0.896	0.0223	0.0203	0.0213	0.0201	0.0201
0.0	0.0	0.0	-792.1887	-337.2442	NaN	NaN	0.2986	0.8956	0.0224	0.0204	0.0214	0.0202	0.0201
0.0	0.0	0.0	-1320.1887	583.7558	NaN	NaN	-0.3	0.8954	0.0225	0.0204	0.0214	0.0203	0.0201
0.0	0.0	0.0	-891.1887	1633.7558	NaN	NaN	1.3	0.8953	0.0225	0.0204	0.0214	0.0203	0.0201
0.0	0.0	0.0	-866.1887	358.7558	NaN	NaN	-0.3	0.895	0.0225	0.0204	0.0215	0.0204	0.0202
0.0	0.0	0.0	-300.1887	-1896.2442	NaN	NaN	0.8633	0.8953	0.0224	0.0204	0.0214	0.0204	0.0201
0.0	0.0	0.0	-1652.1887	966.7558	NaN	NaN	-0.3	0.8954	0.0224	0.0204	0.0214	0.0204	0.02
0.0	0.0	0.0	-1863.1887	685.7558	NaN	NaN	-0.3	0.896	0.0222	0.0203	0.0213	0.0204	0.0198
0.0	0.0	0.0	207.8113	-58.2442	NaN	NaN	-0.3	0.896	0.0222	0.0203	0.0213	0.0203	0.0198
0.0	0.0	0.0	-1617.1887	-1177.2442	NaN	NaN	0.4213	0.8959	0.0222	0.0204	0.0214	0.0204	0.0198
0.0	0.0	0.0	306.8113	898.7558	NaN	NaN	0.7455	0.8966	0.0221	0.0202	0.0212	0.0202	0.0197
0.0	0.0	0.0	-863.1887	-2759.2442	NaN	NaN	0.7617	0.8956	0.0223	0.0205	0.0214	0.0204	0.0199
0.0	0.0	0.0	528.8113	2053.7558	NaN	NaN	0.7952	0.8964	0.0221	0.0203	0.0213	0.0203	0.0197
0.0	0.0	0.0	-1493.1887	-1034.2442	NaN	NaN	0.4092	0.8957	0.0223	0.0205	0.0214	0.0203	0.0199
0.0	0.0	0.0	-733.1887	-2206.2442	NaN	NaN	0.7506	0.8957	0.0222	0.0205	0.0213	0.0203	0.0199
0.0	0.0	0.0	-789.1887	1578.7558	NaN	NaN	1.3	0.8959	0.0222	0.0204	0.0213	0.0203	0.0199
0.0	0.0	0.0	709.8113	-826.2442	NaN	NaN	1.3	0.896	0.0222	0.0203	0.0212	0.0203	0.0199
0.0	0.0	0.0	-313.1887	2526.7558	NaN	NaN	1.1415	0.8961	0.0222	0.0202	0.0212	0.0204	0.0199
0.0	0.0	0.0	149.8113	1588.7558	NaN	NaN	0.9138	0.896	0.0222	0.0202	0.0212	0.0204	0.0199
0.0	0.0	0.0	-682.1887	103.7558	NaN	NaN	-0.1794	0.8953	0.0224	0.0204	0.0213	0.0205	0.0201
0.0	0.0	0.0	390.8113	557.7558	NaN	NaN	0.588	0.8956	0.0224	0.0203	0.0212	0.0205	0.02
0.0	0.0	0.0	-992.1887	274.7558	NaN	NaN	-0.3	0.8951	0.0225	0.0205	0.0213	0.0205	0.0201
0.0	0.0	0.0	30.8113	-187.2442	NaN	NaN	1.197	0.8951	0.0225	0.0205	0.0213	0.0205	0.0201
0.0	0.0	0.0	341.8113	238.7558	NaN	NaN	0.4112	0.8954	0.0225	0.0203	0.0212	0.0205	0.02
0.0	0.0	0.0	-1245.1887	411.7558	NaN	NaN	-0.3	0.8954	0.0225	0.0203	0.0212	0.0206	0.02
0.0	0.0	0.0	1598.8113	797.7558	NaN	NaN	0.3329	0.896	0.0223	0.0202	0.0211	0.0206	0.0199
0.0	0.0	0.0	-2062.1887	252.7558	NaN	NaN	-0.1397	0.8951	0.0225	0.0204	0.0212	0.0207	0.0201
0.0	0.0	0.0	-1072.1887	174.7558	NaN	NaN	-0.1947	0.8953	0.0225	0.0204	0.0212	0.0206	0.02
0.0	0.0	0.0	-1611.1887	1720.7558	NaN	NaN	1.3	0.8953	0.0224	0.0204	0.0212	0.0206	0.0201
0.0	0.0	0.0	-1056.1887	-401.2442	NaN	NaN	0.2753	0.8953	0.0225	0.0205	0.0212	0.0205	0.0201
0.0	0.0	0.0	-1477.1887	-1405.2442	NaN	NaN	0.4875	0.8951	0.0225	0.0206	0.0212	0.0205	0.0201
0.0	0.0	0.0	1153.8113	-1307.2442	NaN	NaN	1.3	0.8954	0.0224	0.0205	0.0212	0.0205	0.02
0.0	0.0	0.0	-1672.1887	1717.7558	NaN	NaN	1.3	0.8954	0.0224	0.0204	0.0211	0.0206	0.02
0.0	0.0	0.0	-1693.1887	2254.7558	NaN	NaN	1.3	0.8958	0.0223	0.0202	0.021	0.0207	0.02
0.0	0.0	0.0	-338.1887	144.7558	NaN	NaN	-0.3	0.8959	0.0223	0.0202	0.0209	0.0207	0.02
0.0	0.0	0.0	-381.1887	1405.7558	NaN	NaN	1.3	0.896	0.0222	0.0202	0.0209	0.0207	0.02
0.0	0.0	0.0	-2878.1887	4356.7558	NaN	NaN	1.3	0.8959	0.0222	0.0203	0.0209	0.0207	0.02
0.0	0.0	0.0	-563.1887	991.7558	NaN	NaN	1.3	0.8957	0.0222	0.0203	0.021	0.0207	0.02
0.0	0.0	0.0	-130.1887	-1734.2442	NaN	NaN	0.9302	0.8951	0.0223	0.0205	0.0212	0.0205	0.0202
0.0	0.0	0.0	-492.1887	-920.2442	NaN	NaN	0.6515	0.8953	0.0222	0.0206	0.0212	0.0204	0.0202
0.0	0.0	0.0	-1979.1887	-1311.2442	NaN	NaN	0.3985	0.8957	0.0222	0.0205	0.0212	0.0204	0.0202
0.0	0.0	0.0	-579.1887	1315.7558	NaN	NaN	1.3	0.8969	0.0219	0.0202	0.0209	0.0204	0.0198
0.0	0.0	0.0	84.8113	2979.7558	NaN	NaN	0.9723	0.8973	0.0217	0.0202	0.0208	0.0203	0.0197
0.0	0.0	0.0	545.8113	276.7558	NaN	NaN	0.3365	0.8973	0.0217	0.0203	0.0208	0.0202	0.0197
0.0	0.0	0.0	-1932.1887	-1044.2442	NaN	NaN	0.3508	0.8976	0.0217	0.0202	0.0207	0.0201	0.0197
0.0	0.0	0.0	-303.1887	1240.7558	NaN	NaN	1.3	0.8979	0.0216	0.0202	0.0206	0.0201	0.0196
0.0	0.0	0.0	309.8113	3255.7558	NaN	NaN	0.9131	0.8979	0.0216	0.0201	0.0206	0.0203	0.0196
0.0	0.0	0.0	266.8113	1191.7558	NaN	NaN	0.8171	0.8977	0.0216	0.0201	0.0206	0.0203	0.0197
0.0	0.0	0.0	-1970.1887	-145.2442	NaN	NaN	0.0687	0.8976	0.0217	0.0201	0.0207	0.0203	0.0197
0.0	0.0	0.0	158.8113	2823.7558	NaN	NaN	0.9468	0.8976	0.0217	0.02	0.0207	0.0203	0.0196
0.0	0.0	0.0	-811.1887	-804.2442	NaN	NaN	0.4979	0.8966	0.022	0.0203	0.0209	0.0204	0.0199
0.0	0.0	0.0	-2839.1887	-317.2442	NaN	NaN	0.1005	0.896	0.0221	0.0204	0.0212	0.0204	0.02
0.0	0.0	0.0	-291.1887	2975.7558	NaN	NaN	1.1085	0.8971	0.0219	0.0201	0.0209	0.0204	0.0197
0.0	0.0	0.0	-3333.1887	706.7558	NaN	NaN	-0.2691	0.8968	0.0218	0.0201	0.021	0.0204	0.0199
0.0	0.0	0.0	-974.1887	371.7558	NaN	NaN	-0.3	0.8977	0.0216	0.0199	0.0207	0.0204	0.0197
0.0	0.0	0.0	-133.1887	3984.7558	NaN	NaN	1.0346	0.8978	0.0215	0.0198	0.0207	0.0205	0.0196
0.0	0.0	0.0	-1191.1887	4536.7558	NaN	NaN	1.3	0.8976	0.0216	0.0198	0.0208	0.0206	0.0196
0.0	0.0	0.0	-2049.1887	290.7558	NaN	NaN	-0.1653	0.8969	0.0217	0.0201	0.021	0.0204	0.0199
0.0	0.0	0.0	-1709.1887	-208.2442	NaN	NaN	0.1086	0.8969	0.0217	0.0202	0.0211	0.0203	0.0198
0.0	0.0	0.0	-485.1887	394.7558	NaN	NaN	-0.3	0.8974	0.0216	0.02	0.021	0.0203	0.0198
0.0	0.0	0.0	1016.8113	2080.7558	NaN	NaN	0.6717	0.898	0.0215	0.0199	0.0208	0.0203	0.0196
0.0	0.0	0.0	-559.1887	104.7558	NaN	NaN	-0.2305	0.8977	0.0216	0.0199	0.0208	0.0204	0.0196
0.0	0.0	0.0	721.8113	3759.7558	NaN	NaN	0.8389	0.8977	0.0217	0.0199	0.0207	0.0205	0.0195
0.0	0.0	0.0	-2201.1887	1142.7558	NaN	NaN	-0.3	0.8981	0.0216	0.0199	0.0207	0.0202	0.0195
0.0	0.0	0.0	1445.8113	-540.2442	NaN	NaN	-0.3	0.8978	0.0217	0.02	0.0208	0.0201	0.0196
0.0	0.0	0.0	1102.8113	-1517.2442	NaN	NaN	1.3	0.8974	0.0219	0.0201	0.0209	0.0201	0.0196
0.0	0.0	0.0	54.8113	2043.7558	NaN	NaN	0.9739	0.8977	0.0219	0.02	0.0207	0.0202	0.0195
0.0	0.0	0.0	1894.8113	326.7558	NaN	NaN	0.1471	0.897	0.0221	0.02	0.0207	0.0204	0.0196
0.0	0.0	0.0	902.8113	2272.7558	NaN	NaN	0.7157	0.8975	0.022	0.02	0.0205	0.0204	0.0195
0.0	0.0	0.0	-1056.1887	-169.2442	NaN	NaN	0.1381	0.8971	0.0222	0.02	0.0206	0.0205	0.0197
0.0	0.0	0.0	-1133.1887	1564.7558	NaN	NaN	1.3	0.897	0.0221	0.02	0.0206	0.0205	0.0197
0.0	0.0	0.0	-528.1887	4293.7558	NaN	NaN	1.1403	0.897	0.0221	0.0201	0.0205	0.0205	0.0198
0.0	0.0	0.0	-1634.1887	916.7558	NaN	NaN	-0.3	0.8971	0.0221	0.0199	0.0208	0.0204	0.0197
0.0	0.0	0.0	-1287.1887	2198.7558	NaN	NaN	1.3	0.8969	0.0221	0.0201	0.021	0.0202	0.0197
0.0	0.0	0.0	-1485.1887	-796.2442	NaN	NaN	0.349	0.8967	0.0222	0.0202	0.0211	0.0201	0.0197
0.0	0.0	0.0	-2794.1887	-821.2442	NaN	NaN	0.2271	0.8967	0.0221	0.0202	0.0212	0.0201	0.0197
0.0	0.0	0.0	122.8113	2609.7558	NaN	NaN	0.9551	0.8974	0.022	0.02	0.021	0.0201	0.0195
0.0	0.0	0.0	-2047.1887	-459.2442	NaN	NaN	0.1832	0.8974	0.022	0.02	0.0209	0.02	0.0196
0.0	0.0	0.0	-1565.1887	1023.7558	NaN	NaN	-0.3	0.8977	0.0219	0.0199	0.0208	0.0201	0.0195
0.0	0.0	0.0	-351.1887	2156.7558	NaN	NaN	1.1945	0.8979	0.0218	0.0199	0.0207	0.0202	0.0195
0.0	0.0	0.0	-962.1887	2961.7558	NaN	NaN	1.3	0.8976	0.0219	0.02	0.0207	0.0203	0.0195
0.0	0.0	0.0	1092.8113	1596.7558	NaN	NaN	0.5937	0.8971	0.022	0.0201	0.0208	0.0203	0.0196
0.0	0.0	0.0	1254.8113	-919.2442	NaN	NaN	-0.3	0.8964	0.0223	0.0203	0.021	0.0204	0.0197
0.0	0.0	0.0	-312.1887	-603.2442	NaN	NaN	0.659	0.8964	0.0223	0.0203	0.0209	0.0204	0.0197
0.0	0.0	0.0	-376.1887	359.7558	NaN	NaN	-0.3	0.8965	0.0222	0.0202	0.0208	0.0205	0.0197
0.0	0.0	0.0	-133.1887	2510.7558	NaN	NaN	1.056	0.8963	0.0222	0.0202	0.0207	0.0207	0.0198
0.0	0.0	0.0	-1018.1887	1880.7558	NaN	NaN	1.3	0.896	0.0223	0.0203	0.0208	0.0208	0.0198
0.0	0.0	0.0	-1491.1887	-379.2442	NaN	NaN	0.2028	0.8953	0.0225	0.0204	0.0211	0.0208	0.0199
0.0	0.0	0.0	-928.1887	-1501.2442	NaN	NaN	0.6179	0.8949	0.0226	0.0207	0.0212	0.0206	0.0201
0.0	0.0	0.0	-1654.1887	-1914.2442	NaN	NaN	0.5364	0.8949	0.0226	0.0207	0.0212	0.0206	0.0201
0.0	0.0	0.0	-186.1887	-263.2442	NaN	NaN	0.5857	0.8957	0.0223	0.0204	0.021	0.0206	0.0199
0.0	0.0	0.0	183.8113	1939.7558	NaN	NaN	0.9134	0.8967	0.022	0.0203	0.0207	0.0206	0.0197
0.0	0.0	0.0	-1257.1887	1031.7558	NaN	NaN	-0.3	0.8966	0.0221	0.0202	0.0207	0.0206	0.0198
0.0	0.0	0.0	-968.1887	428.7558	NaN	NaN	-0.3	0.8964	0.0222	0.0203	0.0207	0.0206	0.0198
0.0	0.0	0.0	-2385.1887	2602.7558	NaN	NaN	1.3	0.8963	0.0222	0.0203	0.0207	0.0206	0.0199
0.0	0.0	0.0	-454.1887	2155.7558	NaN	NaN	1.2669	0.8962	0.0222	0.0202	0.0208	0.0206	0.02
0.0	0.0	0.0	-304.1887	-871.2442	NaN	NaN	0.7412	0.8961	0.0222	0.0202	0.0209	0.0205	0.02
0.0	0.0	0.0	-261.1887	1258.7558	NaN	NaN	1.2618	0.8964	0.0221	0.0201	0.0208	0.0206	0.0199
0.0	0.0	0.0	-698.1887	2953.7558	NaN	NaN	1.3	0.8962	0.0222	0.0201	0.0209	0.0207	0.0199
0.0	0.0	0.0	156.8113	2968.7558	NaN	NaN	0.9498	0.8964	0.0221	0.0201	0.0209	0.0206	0.0199
0.0	0.0	0.0	-1533.1887	-971.2442	NaN	NaN	0.3878	0.8953	0.0224	0.0205	0.0211	0.0205	0.0202
0.0	0.0	0.0	-1717.1887	-1192.2442	NaN	NaN	0.4098	0.896	0.0222	0.0203	0.021	0.0204	0.0201
0.0	0.0	0.0	-958.1887	1713.7558	NaN	NaN	1.3	0.897	0.022	0.02	0.0207	0.0204	0.0198
0.0	0.0	0.0	-892.1887	3104.7558	NaN	NaN	1.3	0.8974	0.0218	0.0199	0.0207	0.0204	0.0198
0.0	0.0	0.0	682.8113	1376.7558	NaN	NaN	0.6685	0.8972	0.0219	0.02	0.0207	0.0203	0.0199
0.0	0.0	0.0	-1086.1887	-1694.2442	NaN	NaN	0.6093	0.8971	0.022	0.02	0.0207	0.0201	0.02
0.0	0.0	0.0	-1060.1887	870.7558	NaN	NaN	-0.3	0.8977	0.0218	0.0199	0.0206	0.0201	0.0199
0.0	0.0	0.0	865.8113	2623.7558	NaN	NaN	0.7519	0.8982	0.0216	0.0199	0.0204	0.0201	0.0198
0.0	0.0	0.0	-774.1887	-735.2442	NaN	NaN	0.4871	0.8981	0.0217	0.0199	0.0205	0.02	0.0199
0.0	0.0	0.0	719.8113	-407.2442	NaN	NaN	-0.3	0.8982	0.0217	0.0199	0.0205	0.02	0.0197
0.0	0.0	0.0	-2116.1887	3609.7558	NaN	NaN	1.3	0.8983	0.0217	0.0199	0.0204	0.0199	0.0197
0.0	0.0	0.0	-2044.1887	1255.7558	NaN	NaN	-0.3	0.8981	0.0218	0.0199	0.0205	0.02	0.0198
0.0	0.0	0.0	-428.1887	1118.7558	NaN	NaN	1.3	0.8984	0.0217	0.0198	0.0205	0.0199	0.0197
0.0	0.0	0.0	-450.1887	2274.7558	NaN	NaN	1.2467	0.8986	0.0216	0.0198	0.0205	0.0199	0.0196
0.0	0.0	0.0	-1487.1887	205.7558	NaN	NaN	-0.1606	0.8987	0.0216	0.0197	0.0205	0.0198	0.0196
0.0	0.0	0.0	-242.1887	1795.7558	NaN	NaN	1.1559	0.8986	0.0216	0.0198	0.0206	0.0197	0.0196
0.0	0.0	0.0	-1948.1887	-1188.2442	NaN	NaN	0.3789	0.8979	0.0218	0.0201	0.0208	0.0196	0.0198
0.0	0.0	0.0	-1435.1887	1838.7558	NaN	NaN	1.3	0.8986	0.0217	0.0199	0.0207	0.0195	0.0197
0.0	0.0	0.0	-493.1887	875.7558	NaN	NaN	1.3	0.8988	0.0217	0.0198	0.0205	0.0196	0.0197
0.0	0.0	0.0	-973.1887	3558.7558	NaN	NaN	1.3	0.8993	0.0215	0.0199	0.0202	0.0196	0.0196
0.0	0.0	0.0	-1102.1887	3007.7558	NaN	NaN	1.3	0.8992	0.0215	0.0199	0.0202	0.0195	0.0197
0.0	0.0	0.0	-410.1887	750.7558	NaN	NaN	1.3	0.8992	0.0215	0.0199	0.0203	0.0195	0.0196
0.0	0.0	0.0	-1096.1887	2761.7558	NaN	NaN	1.3	0.899	0.0216	0.0199	0.0204	0.0195	0.0196
0.0	0.0	0.0	-2737.1887	74.7558	NaN	NaN	-0.0281	0.8984	0.0217	0.0199	0.0207	0.0194	0.0198
0.0	0.0	0.0	49.8113	2713.7558	NaN	NaN	0.982	0.8987	0.0216	0.0199	0.0207	0.0195	0.0196
0.0	0.0	0.0	-2036.1887	2420.7558	NaN	NaN	1.3	0.8983	0.0217	0.02	0.0208	0.0196	0.0196
0.0	0.0	0.0	-1372.1887	610.7558	NaN	NaN	-0.3	0.8982	0.0217	0.0201	0.0208	0.0195	0.0196
0.0	0.0	0.0	-1741.1887	1222.7558	NaN	NaN	-0.3	0.8977	0.0219	0.0202	0.0209	0.0196	0.0198
0.0	0.0	0.0	-93.1887	-414.2442	NaN	NaN	0.8164	0.8977	0.0218	0.0202	0.0209	0.0196	0.0198
0.0	0.0	0.0	-700.1887	3048.7558	NaN	NaN	1.2981	0.8983	0.0217	0.0201	0.0207	0.0196	0.0197
0.0	0.0	0.0	-1453.1887	5768.7558	NaN	NaN	1.3	0.8985	0.0215	0.0201	0.0206	0.0197	0.0196
0.0	0.0	0.0	-1277.1887	1527.7558	NaN	NaN	1.3	0.8977	0.0217	0.0202	0.0209	0.0197	0.0198
0.0	0.0	0.0	-1449.1887	371.7558	NaN	NaN	-0.3	0.8975	0.0218	0.0202	0.021	0.0197	0.0197
0.0	0.0	0.0	-1021.1887	-1299.2442	NaN	NaN	0.5599	0.8968	0.0221	0.0204	0.0212	0.0198	0.0198
0.0	0.0	0.0	-2371.1887	-76.2442	NaN	NaN	0.0312	0.8965	0.0221	0.0205	0.0212	0.0197	0.0199
0.0	0.0	0.0	-886.1887	-2568.2442	NaN	NaN	0.7435	0.8962	0.0222	0.0205	0.0212	0.0198	0.02
0.0	0.0	0.0	-1122.1887	-1119.2442	NaN	NaN	0.4993	0.897	0.0221	0.0203	0.021	0.0197	0.0198
0.0	0.0	0.0	-1117.1887	-395.2442	NaN	NaN	0.2613	0.8973	0.022	0.0203	0.0209	0.0197	0.0198
0.0	0.0	0.0	-1136.1887	-395.2442	NaN	NaN	0.2581	0.8979	0.0218	0.0202	0.0208	0.0197	0.0197
0.0	0.0	0.0	-1357.1887	268.7558	NaN	NaN	-0.2469	0.8975	0.0218	0.0203	0.0208	0.0198	0.0198
0.0	0.0	0.0	-373.1887	-5.2442	NaN	NaN	0.0139	0.8976	0.0217	0.0204	0.0208	0.0198	0.0198
0.0	0.0	0.0	-1167.1887	3896.7558	NaN	NaN	1.3	0.8976	0.0216	0.0204	0.0208	0.0198	0.0198
0.0	0.0	0.0	-1920.1887	-680.2442	NaN	NaN	0.2616	0.897	0.0218	0.0205	0.021	0.0199	0.0199
0.0	0.0	0.0	-1478.1887	2367.7558	NaN	NaN	1.3	0.8973	0.0217	0.0204	0.0209	0.0198	0.0198
0.0	0.0	0.0	-1546.1887	222.7558	NaN	NaN	-0.1683	0.8964	0.0219	0.0206	0.0211	0.0199	0.02
0.0	0.0	0.0	-2140.1887	272.7558	NaN	NaN	-0.1461	0.8967	0.0218	0.0206	0.021	0.0199	0.0199
0.0	0.0	0.0	-2725.1887	-407.2442	NaN	NaN	0.13	0.8963	0.0219	0.0206	0.0211	0.02	0.02
0.0	0.0	0.0	-568.1887	34.7558	NaN	NaN	-0.0652	0.8966	0.0219	0.0206	0.0211	0.0199	0.02
0.0	0.0	0.0	-1332.1887	542.7558	NaN	NaN	-0.3	0.8964	0.0219	0.0206	0.0211	0.0199	0.02
0.0	0.0	0.0	-106.1887	-2276.2442	NaN	NaN	0.9554	0.897	0.0217	0.0205	0.021	0.0199	0.02
0.0	0.0	0.0	-969.1887	2581.7558	NaN	NaN	1.3	0.8976	0.0216	0.0203	0.0209	0.0199	0.0198
0.0	0.0	0.0	100.8113	1718.7558	NaN	NaN	0.9446	0.8976	0.0215	0.0203	0.0208	0.02	0.0199
0.0	0.0	0.0	-2115.1887	-937.2442	NaN	NaN	0.307	0.8968	0.0217	0.0203	0.021	0.0201	0.02
0.0	0.0	0.0	-1396.1887	698.7558	NaN	NaN	-0.3	0.8965	0.0218	0.0204	0.021	0.0202	0.0201
0.0	0.0	0.0	-1402.1887	2643.7558	NaN	NaN	1.3	0.8968	0.0217	0.0202	0.021	0.0202	0.0201
0.0	0.0	0.0	-2978.1887	-825.2442	NaN	NaN	0.217	0.8959	0.0218	0.0204	0.0212	0.0203	0.0204
0.0	0.0	0.0	-1106.1887	2545.7558	NaN	NaN	1.3	0.8969	0.0216	0.0202	0.021	0.0202	0.0201
0.0	0.0	0.0	-1184.1887	2737.7558	NaN	NaN	1.3	0.8967	0.0216	0.0202	0.021	0.0203	0.0201
0.0	0.0	0.0	-1814.1887	-2302.2442	NaN	NaN	0.5593	0.8966	0.0217	0.0203	0.0211	0.0202	0.0202
0.0	0.0	0.0	-1360.1887	2803.7558	NaN	NaN	1.3	0.8975	0.0215	0.0201	0.0208	0.0201	0.0199
0.0	0.0	0.0	-1810.1887	-511.2442	NaN	NaN	0.2202	0.897	0.0217	0.0202	0.0209	0.0201	0.02
0.0	0.0	0.0	-1388.1887	1002.7558	NaN	NaN	-0.3	0.898	0.0215	0.02	0.0206	0.02	0.0199
0.0	0.0	0.0	-153.1887	2734.7558	NaN	NaN	1.0593	0.8981	0.0215	0.02	0.0205	0.0201	0.0198
0.0	0.0	0.0	-1137.1887	3373.7558	NaN	NaN	1.3	0.8983	0.0215	0.02	0.0203	0.02	0.0198
0.0	0.0	0.0	1624.8113	-1603.2442	NaN	NaN	-0.3	0.8978	0.0217	0.02	0.0204	0.0201	0.0199
0.0	0.0	0.0	773.8113	1079.7558	NaN	NaN	0.5825	0.8981	0.0216	0.02	0.0202	0.0201	0.0199
0.0	0.0	0.0	-243.1887	1523.7558	NaN	NaN	1.1899	0.8979	0.0217	0.02	0.0202	0.0202	0.02
0.0	0.0	0.0	408.8113	1107.7558	NaN	NaN	0.7304	0.8978	0.0218	0.0201	0.0201	0.0202	0.02
0.0	0.0	0.0	-2237.1887	2583.7558	NaN	NaN	1.3	0.8978	0.0218	0.02	0.0201	0.0202	0.02
0.0	0.0	0.0	-237.1887	1009.7558	NaN	NaN	1.3	0.8977	0.0219	0.02	0.0203	0.0201	0.02
0.0	0.0	0.0	-585.1887	-320.2442	NaN	NaN	0.3537	0.8975	0.022	0.02	0.0204	0.0202	0.02
0.0	0.0	0.0	-1395.1887	830.7558	NaN	NaN	-0.3	0.8981	0.0218	0.02	0.0202	0.02	0.0199
0.0	0.0	0.0	-1195.1887	1162.7558	NaN	NaN	-0.3	0.8982	0.0218	0.02	0.0203	0.0199	0.0198
0.0	0.0	0.0	-855.1887	-644.2442	NaN	NaN	0.4297	0.8983	0.0218	0.02	0.0205	0.0198	0.0197
0.0	0.0	0.0	-433.1887	-1662.2442	NaN	NaN	0.7933	0.8986	0.0217	0.0199	0.0205	0.0197	0.0196
0.0	0.0	0.0	-2094.1887	8.7558	NaN	NaN	-0.0042	0.8989	0.0216	0.02	0.0203	0.0196	0.0196
0.0	0.0	0.0	-1049.1887	3698.7558	NaN	NaN	1.3	0.9	0.0213	0.02	0.0199	0.0194	0.0194
0.0	0.0	0.0	684.8113	-789.2442	NaN	NaN	1.3	0.9	0.0213	0.02	0.0198	0.0193	0.0195
0.0	0.0	0.0	-2573.1887	2329.7558	NaN	NaN	-0.3	0.9004	0.0212	0.02	0.0197	0.0193	0.0194
0.0	0.0	0.0	255.8113	2648.7558	NaN	NaN	0.9119	0.9007	0.0212	0.02	0.0196	0.0192	0.0194
0.0	0.0	0.0	-867.1887	-863.2442	NaN	NaN	0.4989	0.8998	0.0214	0.0201	0.0199	0.0194	0.0195
0.0	0.0	0.0	-1565.1887	2651.7558	NaN	NaN	1.3	0.8997	0.0214	0.0201	0.0199	0.0195	0.0194
0.0	0.0	0.0	-316.1887	2927.7558	NaN	NaN	1.1211	0.8996	0.0215	0.0201	0.0198	0.0195	0.0195
0.0	0.0	0.0	-1438.1887	1995.7558	NaN	NaN	1.3	0.8987	0.0217	0.0202	0.0201	0.0197	0.0196
0.0	0.0	0.0	496.8113	1785.7558	NaN	NaN	0.7823	0.8985	0.0217	0.0202	0.0202	0.0198	0.0196
0.0	0.0	0.0	-3128.1887	597.7558	NaN	NaN	-0.2362	0.8974	0.0221	0.0203	0.0206	0.02	0.0197
0.0	0.0	0.0	-1328.1887	1729.7558	NaN	NaN	1.3	0.8971	0.0221	0.0204	0.0206	0.0201	0.0197
0.0	0.0	0.0	-1897.1887	2281.7558	NaN	NaN	1.3	0.8972	0.022	0.0204	0.0206	0.0201	0.0198
0.0	0.0	0.0	-541.1887	1144.7558	NaN	NaN	1.3	0.8976	0.0218	0.0204	0.0205	0.0199	0.0198
0.0	0.0	0.0	-2621.1887	467.7558	NaN	NaN	-0.2172	0.8976	0.0218	0.0204	0.0206	0.0199	0.0198
0.0	0.0	0.0	-942.1887	619.7558	NaN	NaN	-0.3	0.8978	0.0216	0.0204	0.0206	0.0198	0.0197
0.0	0.0	0.0	-247.1887	277.7558	NaN	NaN	1.3	0.8978	0.0216	0.0205	0.0206	0.0198	0.0198
0.0	0.0	0.0	-2676.1887	2029.7558	NaN	NaN	-0.3	0.8978	0.0216	0.0205	0.0207	0.0197	0.0197
0.0	0.0	0.0	-857.1887	-1834.2442	NaN	NaN	0.6815	0.898	0.0216	0.0204	0.0207	0.0196	0.0197
0.0	0.0	0.0	-1835.1887	-1369.2442	NaN	NaN	0.4273	0.8979	0.0216	0.0206	0.0206	0.0196	0.0197
0.0	0.0	0.0	-540.1887	1170.7558	NaN	NaN	1.3	0.8989	0.0213	0.0205	0.0202	0.0196	0.0195
0.0	0.0	0.0	-44.1887	2970.7558	NaN	NaN	1.0151	0.8992	0.0212	0.0205	0.0199	0.0197	0.0195
0.0	0.0	0.0	-321.1887	-317.2442	NaN	NaN	0.4969	0.8983	0.0214	0.0206	0.0201	0.0199	0.0197
0.0	0.0	0.0	-1064.1887	2856.7558	NaN	NaN	1.3	0.8984	0.0215	0.0205	0.02	0.02	0.0196
0.0	0.0	0.0	-2473.1887	754.7558	NaN	NaN	-0.3	0.8973	0.0219	0.0206	0.0202	0.0202	0.0198
0.0	0.0	0.0	80.8113	2434.7558	NaN	NaN	0.9679	0.8976	0.0217	0.0206	0.02	0.0203	0.0198
0.0	0.0	0.0	410.8113	1561.7558	NaN	NaN	0.7917	0.8969	0.0219	0.0206	0.0203	0.0204	0.0199
0.0	0.0	0.0	-1598.1887	536.7558	NaN	NaN	-0.3	0.8964	0.0221	0.0206	0.0206	0.0203	0.0199
0.0	0.0	0.0	-1740.1887	-614.2442	NaN	NaN	0.2609	0.8962	0.0221	0.0206	0.0209	0.0203	0.02
0.0	0.0	0.0	-2295.1887	1251.7558	NaN	NaN	-0.3	0.8967	0.022	0.0205	0.0208	0.0202	0.0198
0.0	0.0	0.0	-1883.1887	283.7558	NaN	NaN	-0.1774	0.8969	0.0219	0.0205	0.0208	0.0202	0.0198
0.0	0.0	0.0	-1783.1887	1125.7558	NaN	NaN	-0.3	0.8976	0.0216	0.0204	0.0207	0.02	0.0197
0.0	0.0	0.0	-507.1887	-2361.2442	NaN	NaN	0.8232	0.8978	0.0215	0.0204	0.0206	0.02	0.0196
0.0	0.0	0.0	-2850.1887	1885.7558	NaN	NaN	-0.3	0.8984	0.0213	0.0204	0.0204	0.02	0.0196
0.0	0.0	0.0	-2654.1887	849.7558	NaN	NaN	-0.3	0.8983	0.0213	0.0205	0.0204	0.02	0.0196
0.0	0.0	0.0	-1045.1887	2972.7558	NaN	NaN	1.3	0.8988	0.0211	0.0204	0.0202	0.0199	0.0196
0.0	0.0	0.0	-1915.1887	-821.2442	NaN	NaN	0.3001	0.8986	0.0212	0.0204	0.0201	0.02	0.0196
0.0	0.0	0.0	-2593.1887	2642.7558	NaN	NaN	1.3	0.8994	0.0209	0.0203	0.0198	0.02	0.0195
0.0	0.0	0.0	-1841.1887	3359.7558	NaN	NaN	1.3	0.8986	0.0211	0.0205	0.0198	0.0202	0.0197
0.0	0.0	0.0	-1401.1887	4951.7558	NaN	NaN	1.3	0.8986	0.0211	0.0206	0.0197	0.0202	0.0198
0.0	0.0	0.0	-1055.1887	3502.7558	NaN	NaN	1.3	0.8978	0.0214	0.0207	0.0197	0.0204	0.02
0.0	0.0	0.0	-481.1887	2496.7558	NaN	NaN	1.2387	0.8978	0.0215	0.0208	0.0196	0.0203	0.0201
0.0	0.0	0.0	-938.1887	5493.7558	NaN	NaN	1.2059	0.8971	0.0216	0.0209	0.0197	0.0204	0.0203
0.0	0.0	0.0	-288.1887	2122.7558	NaN	NaN	1.1571	0.8963	0.0218	0.021	0.0199	0.0206	0.0204
0.0	0.0	0.0	-241.1887	4191.7558	NaN	NaN	1.0611	0.8962	0.0219	0.021	0.02	0.0206	0.0203
0.0	0.0	0.0	-2773.1887	1440.7558	NaN	NaN	-0.3	0.8957	0.0221	0.0209	0.0202	0.0208	0.0203
0.0	0.0	0.0	-1062.1887	-711.2442	NaN	NaN	0.4011	0.8965	0.0218	0.0208	0.0201	0.0206	0.0202
0.0	0.0	0.0	-1911.1887	8.7558	NaN	NaN	-0.0046	0.8967	0.0216	0.0208	0.02	0.0207	0.0203
0.0	0.0	0.0	-167.1887	2602.7558	NaN	NaN	1.0686	0.8975	0.0213	0.0208	0.0196	0.0205	0.0203
0.0	0.0	0.0	-1019.1887	3920.7558	NaN	NaN	1.3	0.8978	0.0212	0.0207	0.0195	0.0205	0.0203
0.0	0.0	0.0	-1295.1887	-680.2442	NaN	NaN	0.3444	0.8977	0.0212	0.0206	0.0197	0.0206	0.0203
0.0	0.0	0.0	-779.1887	165.7558	NaN	NaN	-0.2702	0.8984	0.0211	0.0205	0.0195	0.0205	0.0201
0.0	0.0	0.0	-1946.1887	4440.7558	NaN	NaN	1.3	0.8989	0.021	0.0205	0.0193	0.0203	0.0201
0.0	0.0	0.0	-1138.1887	-499.2442	NaN	NaN	0.3049	0.8986	0.021	0.0205	0.0194	0.0203	0.0201
0.0	0.0	0.0	357.8113	3217.7558	NaN	NaN	0.8999	0.8988	0.0211	0.0205	0.0193	0.0203	0.02
0.0	0.0	0.0	-2330.1887	569.7558	NaN	NaN	-0.3	0.8982	0.0214	0.0205	0.0195	0.0203	0.02
0.0	0.0	0.0	-320.1887	-322.2442	NaN	NaN	0.5016	0.8986	0.0213	0.0205	0.0195	0.0202	0.0199
0.0	0.0	0.0	-803.1887	1894.7558	NaN	NaN	1.3	0.8984	0.0214	0.0205	0.0195	0.0202	0.02
0.0	0.0	0.0	-1146.1887	-659.2442	NaN	NaN	0.3651	0.8984	0.0214	0.0205	0.0195	0.0202	0.02
0.0	0.0	0.0	-1392.1887	4450.7558	NaN	NaN	1.3	0.8986	0.0213	0.0205	0.0194	0.0201	0.0201
0.0	0.0	0.0	-134.1887	1394.7558	NaN	NaN	1.1065	0.8981	0.0214	0.0206	0.0195	0.0202	0.0202
0.0	0.0	0.0	-820.1887	3749.7558	NaN	NaN	1.28	0.8983	0.0214	0.0206	0.0194	0.0201	0.0201
0.0	0.0	0.0	-2658.1887	478.7558	NaN	NaN	-0.2197	0.8981	0.0215	0.0206	0.0197	0.0201	0.0201
0.0	0.0	0.0	-460.1887	1309.7558	NaN	NaN	1.3	0.8986	0.0213	0.0206	0.0196	0.02	0.02
0.0	0.0	0.0	-328.1887	1118.7558	NaN	NaN	1.3	0.8984	0.0213	0.0207	0.0195	0.02	0.0201
0.0	0.0	0.0	91.8113	2533.7558	NaN	NaN	0.965	0.8986	0.0212	0.0208	0.0193	0.0199	0.0202
0.0	0.0	0.0	-2111.1887	2925.7558	NaN	NaN	1.3	0.8984	0.0213	0.0207	0.0195	0.02	0.0201
0.0	0.0	0.0	-1727.1887	1873.7558	NaN	NaN	1.3	0.8984	0.0213	0.0208	0.0195	0.0199	0.0201
0.0	0.0	0.0	-2079.1887	-223.2442	NaN	NaN	0.097	0.8986	0.0213	0.0207	0.0196	0.0198	0.02
0.0	0.0	0.0	-2071.1887	1269.7558	NaN	NaN	-0.3	0.8992	0.0213	0.0206	0.0195	0.0196	0.0199
0.0	0.0	0.0	-39.1887	998.7558	NaN	NaN	1.0408	0.8991	0.0213	0.0206	0.0195	0.0196	0.0199
0.0	0.0	0.0	-792.1887	847.7558	NaN	NaN	1.3	0.8995	0.0213	0.0207	0.0191	0.0195	0.0199
0.0	0.0	0.0	-1091.1887	4409.7558	NaN	NaN	1.3	0.9	0.0213	0.0207	0.0189	0.0193	0.0198
0.0	0.0	0.0	684.8113	2617.7558	NaN	NaN	0.7926	0.8999	0.0214	0.0206	0.0189	0.0193	0.0197
0.0	0.0	0.0	973.8113	-1305.2442	NaN	NaN	1.3	0.899	0.0218	0.0206	0.0191	0.0196	0.0199
0.0	0.0	0.0	-1989.1887	113.7558	NaN	NaN	-0.0607	0.8988	0.0219	0.0207	0.0191	0.0196	0.0199
0.0	0.0	0.0	-1066.1887	5714.7558	NaN	NaN	1.2294	0.8995	0.0219	0.0206	0.0189	0.0194	0.0198
0.0	0.0	0.0	-511.1887	780.7558	NaN	NaN	1.3	0.8985	0.022	0.0206	0.0191	0.0197	0.02
0.0	0.0	0.0	-2990.1887	1021.7558	NaN	NaN	-0.3	0.8984	0.022	0.0206	0.0193	0.0198	0.02
0.0	0.0	0.0	-1746.1887	3489.7558	NaN	NaN	1.3	0.8984	0.022	0.0206	0.0193	0.0197	0.02
0.0	0.0	0.0	-1706.1887	1844.7558	NaN	NaN	1.3	0.898	0.022	0.0206	0.0195	0.0198	0.02
0.0	0.0	0.0	-2628.1887	1858.7558	NaN	NaN	-0.3	0.8979	0.022	0.0206	0.0198	0.0198	0.0199
0.0	0.0	0.0	-1621.1887	-2300.2442	NaN	NaN	0.5866	0.898	0.0219	0.0206	0.02	0.0197	0.0198
0.0	0.0	0.0	-3202.1887	2877.7558	NaN	NaN	-0.3	0.899	0.0216	0.0205	0.0197	0.0195	0.0197
0.0	0.0	0.0	-1247.1887	-177.2442	NaN	NaN	0.1244	0.8992	0.0215	0.0205	0.0196	0.0195	0.0198
0.0	0.0	0.0	-780.1887	2507.7558	NaN	NaN	1.3	0.8997	0.0213	0.0205	0.0193	0.0194	0.0197
0.0	0.0	0.0	-2685.1887	3979.7558	NaN	NaN	1.3	0.8996	0.0214	0.0207	0.0193	0.0194	0.0198
0.0	0.0	0.0	-523.1887	1126.7558	NaN	NaN	1.3	0.8999	0.0213	0.0206	0.0192	0.0192	0.0198
0.0	0.0	0.0	-1443.1887	-985.2442	NaN	NaN	0.4057	0.8995	0.0214	0.0207	0.0193	0.0193	0.0199
0.0	0.0	0.0	-742.1887	260.7558	NaN	NaN	-0.3	0.8997	0.0213	0.0207	0.0192	0.0192	0.0199
0.0	0.0	0.0	-1509.1887	3961.7558	NaN	NaN	1.3	0.8991	0.0214	0.0208	0.0193	0.0194	0.0201
0.0	0.0	0.0	-1384.1887	913.7558	NaN	NaN	-0.3	0.8983	0.0216	0.0208	0.0196	0.0195	0.0202
0.0	0.0	0.0	-2467.1887	2195.7558	NaN	NaN	-0.3	0.898	0.0217	0.0208	0.0198	0.0196	0.0202
0.0	0.0	0.0	-1562.1887	-1188.2442	NaN	NaN	0.432	0.8976	0.0218	0.0208	0.0199	0.0196	0.0202
0.0	0.0	0.0	142.8113	1374.7558	NaN	NaN	0.9059	0.8985	0.0215	0.0209	0.0194	0.0195	0.0202
0.0	0.0	0.0	-397.1887	1742.7558	NaN	NaN	1.2952	0.8986	0.0214	0.021	0.0192	0.0194	0.0204
0.0	0.0	0.0	-1173.1887	5041.7558	NaN	NaN	1.3	0.8988	0.0213	0.021	0.0191	0.0193	0.0204
0.0	0.0	0.0	-1196.1887	-761.2442	NaN	NaN	0.3889	0.898	0.0215	0.0209	0.0196	0.0196	0.0203
0.0	0.0	0.0	-509.1887	1662.7558	NaN	NaN	1.3	0.8985	0.0214	0.0207	0.0196	0.0195	0.0202
0.0	0.0	0.0	-2327.1887	1409.7558	NaN	NaN	-0.3	0.8979	0.0215	0.0207	0.0199	0.0197	0.0203
0.0	0.0	0.0	-1268.1887	1269.7558	NaN	NaN	1.3	0.898	0.0214	0.0208	0.0199	0.0197	0.0202
0.0	0.0	0.0	-2317.1887	2786.7558	NaN	NaN	1.3	0.8979	0.0214	0.0208	0.0199	0.0198	0.0202
0.0	0.0	0.0	-1230.1887	-2374.2442	NaN	NaN	0.6587	0.8981	0.0214	0.0207	0.02	0.0196	0.0202
0.0	0.0	0.0	-1755.1887	1016.7558	NaN	NaN	-0.3	0.8984	0.0213	0.0207	0.0199	0.0196	0.0202
0.0	0.0	0.0	-601.1887	856.7558	NaN	NaN	1.3	0.8987	0.0211	0.0207	0.0196	0.0196	0.0202
0.0	0.0	0.0	-1217.1887	2382.7558	NaN	NaN	1.3	0.8986	0.0211	0.0208	0.0194	0.0197	0.0203
0.0	0.0	0.0	-1156.1887	3968.7558	NaN	NaN	1.3	0.8982	0.0212	0.0208	0.0196	0.0198	0.0203
0.0	0.0	0.0	51.8113	-590.2442	NaN	NaN	1.0962	0.8982	0.0214	0.0207	0.0198	0.0198	0.0201
0.0	0.0	0.0	-1601.1887	-966.2442	NaN	NaN	0.3763	0.8975	0.0216	0.0207	0.02	0.0199	0.0202
0.0	0.0	0.0	-1165.1887	-204.2442	NaN	NaN	0.1491	0.8977	0.0216	0.0207	0.02	0.0198	0.0202
0.0	0.0	0.0	-1744.1887	772.7558	NaN	NaN	-0.3	0.8977	0.0216	0.0207	0.0199	0.0198	0.0203
0.0	0.0	0.0	-1303.1887	5.7558	NaN	NaN	-0.0044	0.8977	0.0214	0.0207	0.0198	0.0199	0.0204
0.0	0.0	0.0	-1988.1887	2749.7558	NaN	NaN	1.3	0.8985	0.0212	0.0207	0.0195	0.0198	0.0203
0.0	0.0	0.0	-1690.1887	2664.7558	NaN	NaN	1.3	0.8984	0.0212	0.0209	0.0195	0.0197	0.0204
0.0	0.0	0.0	-1500.1887	-835.2442	NaN	NaN	0.3576	0.8981	0.0213	0.0208	0.0197	0.0197	0.0203
0.0	0.0	0.0	-1422.1887	-822.2442	NaN	NaN	0.3663	0.8984	0.0213	0.0207	0.0197	0.0196	0.0202
0.0	0.0	0.0	-489.1887	-709.2442	NaN	NaN	0.5918	0.8993	0.0211	0.0207	0.0194	0.0194	0.0201
0.0	0.0	0.0	-2641.1887	3616.7558	NaN	NaN	1.3	0.9002	0.0208	0.0206	0.0191	0.0192	0.0201
0.0	0.0	0.0	-1992.1887	3195.7558	NaN	NaN	1.3	0.9001	0.0209	0.0206	0.0191	0.0192	0.0201
0.0	0.0	0.0	-251.1887	1791.7558	NaN	NaN	1.163	0.9003	0.0208	0.0206	0.0191	0.0192	0.0201
0.0	0.0	0.0	-703.1887	1065.7558	NaN	NaN	1.3	0.8997	0.021	0.0206	0.0192	0.0193	0.0201
0.0	0.0	0.0	-1518.1887	1423.7558	NaN	NaN	-0.3	0.8996	0.0211	0.0206	0.0193	0.0193	0.0201
0.0	0.0	0.0	-507.1887	2078.7558	NaN	NaN	1.3	0.8992	0.0212	0.0207	0.0193	0.0194	0.0202
0.0	0.0	0.0	-2708.1887	622.7558	NaN	NaN	-0.2986	0.8987	0.0214	0.0207	0.0195	0.0195	0.0202
0.0	0.0	0.0	-2009.1887	3053.7558	NaN	NaN	1.3	0.8992	0.0213	0.0206	0.0193	0.0193	0.0202
0.0	0.0	0.0	-539.1887	-385.2442	NaN	NaN	0.4167	0.8991	0.0213	0.0207	0.0194	0.0194	0.0202
0.0	0.0	0.0	1142.8113	2163.7558	NaN	NaN	0.6544	0.9002	0.021	0.0207	0.0189	0.0191	0.0201
0.0	0.0	0.0	70.8113	2539.7558	NaN	NaN	0.9729	0.8995	0.0212	0.0209	0.019	0.0192	0.0203
0.0	0.0	0.0	-476.1887	738.7558	NaN	NaN	1.3	0.8992	0.0212	0.0209	0.0191	0.0193	0.0202
0.0	0.0	0.0	-977.1887	6.7558	NaN	NaN	-0.007	0.8987	0.0214	0.0208	0.0194	0.0195	0.0202
0.0	0.0	0.0	-1913.1887	-1651.2442	NaN	NaN	0.4633	0.8981	0.0215	0.0208	0.0197	0.0196	0.0202
0.0	0.0	0.0	-1674.1887	1599.7558	NaN	NaN	-0.3	0.8989	0.0213	0.0208	0.0194	0.0195	0.0202
0.0	0.0	0.0	168.8113	2301.7558	NaN	NaN	0.9317	0.8991	0.0211	0.021	0.0191	0.0194	0.0203
0.0	0.0	0.0	-733.1887	2843.7558	NaN	NaN	1.3	0.8993	0.0211	0.021	0.0189	0.0193	0.0203
0.0	0.0	0.0	94.8113	2159.7558	NaN	NaN	0.9579	0.8989	0.0212	0.021	0.0191	0.0194	0.0204
0.0	0.0	0.0	-2529.1887	424.7558	NaN	NaN	-0.2018	0.8985	0.0215	0.0208	0.0195	0.0196	0.0202
0.0	0.0	0.0	-1204.1887	870.7558	NaN	NaN	-0.3	0.8983	0.0214	0.0208	0.0196	0.0196	0.0202
0.0	0.0	0.0	-1495.1887	1111.7558	NaN	NaN	-0.3	0.8982	0.0215	0.0207	0.0198	0.0197	0.0201
0.0	0.0	0.0	-1131.1887	568.7558	NaN	NaN	-0.3	0.8981	0.0215	0.0206	0.02	0.0197	0.0201
0.0	0.0	0.0	-2708.1887	2266.7558	NaN	NaN	-0.3	0.8984	0.0214	0.0205	0.0199	0.0197	0.0199
0.0	0.0	0.0	-857.1887	1439.7558	NaN	NaN	1.3	0.8986	0.0214	0.0205	0.0199	0.0198	0.0199
0.0	0.0	0.0	-415.1887	2780.7558	NaN	NaN	1.1755	0.899	0.0213	0.0204	0.0199	0.0196	0.0197
0.0	0.0	0.0	-2685.1887	-1853.2442	NaN	NaN	0.4083	0.8977	0.0218	0.0205	0.0204	0.0197	0.0199
0.0	0.0	0.0	-1045.1887	-1343.2442	NaN	NaN	0.5624	0.8988	0.0215	0.0204	0.0202	0.0195	0.0197
0.0	0.0	0.0	-2887.1887	1068.7558	NaN	NaN	-0.3	0.8991	0.0212	0.0204	0.0201	0.0195	0.0197
0.0	0.0	0.0	-1710.1887	2985.7558	NaN	NaN	1.3	0.8998	0.021	0.0202	0.0199	0.0195	0.0196
0.0	0.0	0.0	-1376.1887	-2331.2442	NaN	NaN	0.6288	0.8981	0.0214	0.0206	0.0204	0.0196	0.0199
0.0	0.0	0.0	-1201.1887	1110.7558	NaN	NaN	-0.3	0.8993	0.0211	0.0205	0.0201	0.0194	0.0196
0.0	0.0	0.0	-2721.1887	-49.2442	NaN	NaN	0.0178	0.8985	0.0213	0.0207	0.0202	0.0195	0.0198
0.0	0.0	0.0	-1107.1887	547.7558	NaN	NaN	-0.3	0.9003	0.0207	0.0204	0.0197	0.0193	0.0196
0.0	0.0	0.0	-2168.1887	2437.7558	NaN	NaN	1.3	0.8999	0.0207	0.0205	0.0196	0.0195	0.0197
0.0	0.0	0.0	-1139.1887	703.7558	NaN	NaN	-0.3	0.8997	0.0208	0.0206	0.0196	0.0195	0.0198
0.0	0.0	0.0	-946.1887	2676.7558	NaN	NaN	1.3	0.8991	0.021	0.0207	0.0197	0.0196	0.02
0.0	0.0	0.0	-562.1887	1098.7558	NaN	NaN	1.3	0.8985	0.0213	0.0208	0.0198	0.0197	0.02
0.0	0.0	0.0	-1249.1887	2663.7558	NaN	NaN	1.3	0.8985	0.0213	0.0208	0.0197	0.0197	0.02
0.0	0.0	0.0	-2187.1887	-78.2442	NaN	NaN	0.0345	0.898	0.0215	0.0208	0.0198	0.0198	0.0201
0.0	0.0	0.0	840.8113	2558.7558	NaN	NaN	0.7527	0.8988	0.0214	0.0207	0.0195	0.0197	0.02
0.0	0.0	0.0	-423.1887	1539.7558	NaN	NaN	1.3	0.8984	0.0215	0.0208	0.0195	0.0198	0.0201
0.0	0.0	0.0	-550.1887	1900.7558	NaN	NaN	1.3	0.899	0.0215	0.0206	0.0193	0.0196	0.0199
0.0	0.0	0.0	174.8113	3115.7558	NaN	NaN	0.9469	0.8989	0.0216	0.0205	0.0193	0.0197	0.02
0.0	0.0	0.0	-1548.1887	2015.7558	NaN	NaN	1.3	0.899	0.0216	0.0205	0.0192	0.0197	0.02
0.0	0.0	0.0	453.8113	2967.7558	NaN	NaN	0.8674	0.899	0.0216	0.0204	0.0191	0.0198	0.02
0.0	0.0	0.0	-103.1887	1742.7558	NaN	NaN	1.0629	0.8988	0.0217	0.0203	0.0193	0.0199	0.0199
0.0	0.0	0.0	-1698.1887	1476.7558	NaN	NaN	-0.3	0.8986	0.0218	0.0203	0.0195	0.02	0.0198
0.0	0.0	0.0	-1937.1887	-866.2442	NaN	NaN	0.309	0.8983	0.0217	0.0203	0.0196	0.0201	0.0198
0.0	0.0	0.0	-2211.1887	2713.7558	NaN	NaN	1.3	0.8994	0.0215	0.0202	0.0193	0.0198	0.0197
0.0	0.0	0.0	-343.1887	1947.7558	NaN	NaN	1.2139	0.8995	0.0214	0.0203	0.0193	0.0198	0.0198
0.0	0.0	0.0	-2602.1887	1467.7558	NaN	NaN	-0.3	0.8996	0.0213	0.0203	0.0194	0.0198	0.0197
0.0	0.0	0.0	545.8113	11.7558	NaN	NaN	0.0211	0.8996	0.0214	0.0203	0.0194	0.0198	0.0196
0.0	0.0	0.0	-2843.1887	609.7558	NaN	NaN	-0.273	0.8996	0.0213	0.0203	0.0194	0.0198	0.0196
0.0	0.0	0.0	-1349.1887	712.7558	NaN	NaN	-0.3	0.8999	0.0211	0.0203	0.0194	0.0198	0.0196
0.0	0.0	0.0	-1034.1887	449.7558	NaN	NaN	-0.3	0.9	0.0211	0.0203	0.0192	0.0197	0.0197
0.0	0.0	0.0	-938.1887	2941.7558	NaN	NaN	1.3	0.9002	0.021	0.0204	0.019	0.0196	0.0198
0.0	0.0	0.0	-1408.1887	1246.7558	NaN	NaN	-0.3	0.8999	0.0211	0.0204	0.0191	0.0196	0.0199
0.0	0.0	0.0	-903.1887	1639.7558	NaN	NaN	1.3	0.8995	0.0212	0.0205	0.0192	0.0197	0.0199
0.0	0.0	0.0	-2959.1887	1441.7558	NaN	NaN	-0.3	0.8991	0.0212	0.0206	0.0192	0.0198	0.02
0.0	0.0	0.0	-286.1887	2034.7558	NaN	NaN	1.1637	0.8992	0.0212	0.0207	0.0191	0.0198	0.02
0.0	0.0	0.0	-345.1887	1365.7558	NaN	NaN	1.3	0.8988	0.0213	0.0208	0.0192	0.0199	0.0201
0.0	0.0	0.0	-691.1887	1752.7558	NaN	NaN	1.3	0.8988	0.0212	0.0209	0.0192	0.0199	0.0201
0.0	0.0	0.0	-1487.1887	632.7558	NaN	NaN	-0.3	0.8986	0.0213	0.0208	0.0193	0.02	0.0201
0.0	0.0	0.0	-2103.1887	2545.7558	NaN	NaN	1.3	0.8985	0.0213	0.0208	0.0193	0.02	0.0201
0.0	0.0	0.0	-1817.1887	2388.7558	NaN	NaN	1.3	0.8986	0.0213	0.0207	0.0192	0.02	0.0201
0.0	0.0	0.0	-1066.1887	561.7558	NaN	NaN	-0.3	0.8987	0.0213	0.0206	0.0192	0.0201	0.0201
0.0	0.0	0.0	-347.1887	2971.7558	NaN	NaN	1.1323	0.8988	0.0213	0.0206	0.0191	0.0201	0.0201
0.0	0.0	0.0	-3832.1887	3277.7558	NaN	NaN	-0.3	0.8991	0.0212	0.0205	0.019	0.0201	0.0201
0.0	0.0	0.0	804.8113	2499.7558	NaN	NaN	0.7565	0.8995	0.0211	0.0204	0.0189	0.0201	0.02
0.0	0.0	0.0	-282.1887	2255.7558	NaN	NaN	1.143	0.8993	0.0212	0.0204	0.019	0.0201	0.0199
0.0	0.0	0.0	-1250.1887	636.7558	NaN	NaN	-0.3	0.8995	0.0212	0.0203	0.0191	0.0201	0.0198
0.0	0.0	0.0	-1169.1887	-418.2442	NaN	NaN	0.2635	0.8994	0.0212	0.0203	0.0191	0.0202	0.0198
0.0	0.0	0.0	778.8113	2246.7558	NaN	NaN	0.7426	0.8997	0.0211	0.0202	0.019	0.0201	0.0198
0.0	0.0	0.0	-2484.1887	1242.7558	NaN	NaN	-0.3	0.8993	0.0212	0.0202	0.0192	0.0203	0.0199
0.0	0.0	0.0	-1394.1887	-1022.2442	NaN	NaN	0.423	0.8989	0.0213	0.0202	0.0194	0.0204	0.0199
0.0	0.0	0.0	-1912.1887	1157.7558	NaN	NaN	-0.3	0.899	0.0213	0.0202	0.0193	0.0203	0.0199
0.0	0.0	0.0	-1864.1887	949.7558	NaN	NaN	-0.3	0.8993	0.0213	0.0202	0.0192	0.0202	0.0199
0.0	0.0	0.0	-1525.1887	2591.7558	NaN	NaN	1.3	0.8998	0.0211	0.0202	0.0191	0.02	0.0199
0.0	0.0	0.0	-1516.1887	-118.2442	NaN	NaN	0.0723	0.8998	0.0211	0.0202	0.0191	0.0199	0.0199
0.0	0.0	0.0	-168.1887	1701.7558	NaN	NaN	1.1097	0.9007	0.0208	0.0202	0.0188	0.0196	0.0199
0.0	0.0	0.0	-305.1887	2402.7558	NaN	NaN	1.1455	0.9006	0.0208	0.0203	0.0188	0.0195	0.02
0.0	0.0	0.0	-1136.1887	3634.7558	NaN	NaN	1.3	0.9006	0.0208	0.0204	0.0188	0.0194	0.02
0.0	0.0	0.0	-2836.1887	1346.7558	NaN	NaN	-0.3	0.9001	0.0211	0.0204	0.019	0.0195	0.0201
0.0	0.0	0.0	-400.1887	305.7558	NaN	NaN	-0.3	0.9004	0.0211	0.0203	0.0189	0.0193	0.02
0.0	0.0	0.0	467.8113	1378.7558	NaN	NaN	0.7467	0.9006	0.0211	0.0204	0.0188	0.0191	0.02
0.0	0.0	0.0	-389.1887	1118.7558	NaN	NaN	1.3	0.9008	0.0211	0.0203	0.0188	0.019	0.02
0.0	0.0	0.0	-930.1887	2027.7558	NaN	NaN	1.3	0.9007	0.0212	0.0204	0.0187	0.019	0.02
0.0	0.0	0.0	-1325.1887	1995.7558	NaN	NaN	1.3	0.9008	0.0212	0.0204	0.0187	0.019	0.02
0.0	0.0	0.0	-861.1887	2393.7558	NaN	NaN	1.3	0.9009	0.0214	0.0203	0.0187	0.019	0.0198
0.0	0.0	0.0	-389.1887	-20.2442	NaN	NaN	0.0494	0.901	0.0214	0.0201	0.0187	0.019	0.0198
0.0	0.0	0.0	-1987.1887	3519.7558	NaN	NaN	1.3	0.9016	0.0213	0.0201	0.0185	0.0188	0.0197
0.0	0.0	0.0	-602.1887	3742.7558	NaN	NaN	1.1917	0.9018	0.0213	0.0201	0.0184	0.0187	0.0197
0.0	0.0	0.0	-1936.1887	5783.7558	NaN	NaN	1.3	0.9022	0.0213	0.02	0.0183	0.0186	0.0197
0.0	0.0	0.0	112.8113	507.7558	NaN	NaN	0.8182	0.9013	0.0215	0.02	0.0186	0.0188	0.0198
0.0	0.0	0.0	942.8113	2211.7558	NaN	NaN	0.7011	0.9015	0.0215	0.02	0.0186	0.0188	0.0197
0.0	0.0	0.0	-540.1887	-1007.2442	NaN	NaN	0.6509	0.9006	0.0217	0.02	0.019	0.019	0.0198
0.0	0.0	0.0	-2996.1887	2454.7558	NaN	NaN	-0.3	0.9006	0.0216	0.0199	0.0191	0.019	0.0197
0.0	0.0	0.0	-3543.1887	2633.7558	NaN	NaN	-0.3	0.9002	0.0216	0.0199	0.0194	0.0191	0.0197
0.0	0.0	0.0	-3311.1887	2397.7558	NaN	NaN	-0.3	0.9002	0.0216	0.0199	0.0196	0.0191	0.0196
0.0	0.0	0.0	-2359.1887	782.7558	NaN	NaN	-0.3	0.9	0.0216	0.0199	0.0198	0.0191	0.0195
0.0	0.0	0.0	-624.1887	156.7558	NaN	NaN	-0.3	0.9013	0.0213	0.0198	0.0194	0.0188	0.0193
0.0	0.0	0.0	-2254.1887	-280.2442	NaN	NaN	0.1106	0.9013	0.0213	0.0199	0.0194	0.0188	0.0193
0.0	0.0	0.0	-3898.1887	2184.7558	NaN	NaN	-0.3	0.9018	0.0211	0.0199	0.0192	0.0187	0.0193
0.0	0.0	0.0	-1895.1887	1397.7558	NaN	NaN	-0.3	0.9014	0.0211	0.02	0.0191	0.0188	0.0195
0.0	0.0	0.0	-1211.1887	1833.7558	NaN	NaN	1.3	0.9013	0.0211	0.0202	0.019	0.0188	0.0196
0.0	0.0	0.0	-1732.1887	2386.7558	NaN	NaN	1.3	0.9004	0.0213	0.0204	0.0193	0.0189	0.0197
0.0	0.0	0.0	-270.1887	-1382.2442	NaN	NaN	0.8365	0.8991	0.0216	0.0206	0.0199	0.0191	0.0199
0.0	0.0	0.0	-1460.1887	-662.2442	NaN	NaN	0.312	0.8989	0.0215	0.0207	0.0199	0.0191	0.0199
0.0	0.0	0.0	-2176.1887	2599.7558	NaN	NaN	1.3	0.899	0.0215	0.0207	0.0197	0.019	0.02
0.0	0.0	0.0	-2334.1887	2854.7558	NaN	NaN	1.3	0.899	0.0215	0.0208	0.0197	0.019	0.0201
0.0	0.0	0.0	-2411.1887	3880.7558	NaN	NaN	1.3	0.8992	0.0213	0.0209	0.0195	0.019	0.0201
0.0	0.0	0.0	-1196.1887	252.7558	NaN	NaN	-0.2679	0.899	0.0214	0.0208	0.0197	0.019	0.0201
0.0	0.0	0.0	-2358.1887	4502.7558	NaN	NaN	1.3	0.8987	0.0215	0.0208	0.02	0.0191	0.02
0.0	0.0	0.0	-2778.1887	1444.7558	NaN	NaN	-0.3	0.8978	0.0216	0.0207	0.0205	0.0193	0.02
0.0	0.0	0.0	526.8113	-862.2442	NaN	NaN	1.3	0.8976	0.0218	0.0207	0.0206	0.0194	0.0199
0.0	0.0	0.0	-1902.1887	1099.7558	NaN	NaN	-0.3	0.8976	0.0218	0.0207	0.0205	0.0194	0.0199
0.0	0.0	0.0	-3234.1887	772.7558	NaN	NaN	-0.3	0.8982	0.0216	0.0206	0.0203	0.0193	0.0199
0.0	0.0	0.0	-232.1887	-956.2442	NaN	NaN	0.8046	0.8982	0.0216	0.0206	0.0202	0.0194	0.02
0.0	0.0	0.0	295.8113	3507.7558	NaN	NaN	0.9222	0.8984	0.0214	0.0206	0.02	0.0195	0.0201
0.0	0.0	0.0	-1353.1887	2403.7558	NaN	NaN	1.3	0.8981	0.0214	0.0206	0.0202	0.0196	0.0201
0.0	0.0	0.0	-1733.1887	-374.2442	NaN	NaN	0.1776	0.8974	0.0216	0.0205	0.0206	0.0197	0.0201
0.0	0.0	0.0	-2147.1887	-305.2442	NaN	NaN	0.1245	0.897	0.0218	0.0204	0.0209	0.0198	0.0201
0.0	0.0	0.0	-2000.1887	1175.7558	NaN	NaN	-0.3	0.8968	0.0218	0.0204	0.0211	0.0198	0.02
0.0	0.0	0.0	-575.1887	-2169.2442	NaN	NaN	0.7904	0.8965	0.0219	0.0205	0.0212	0.0199	0.02
0.0	0.0	0.0	-2070.1887	1820.7558	NaN	NaN	-0.3	0.8972	0.0217	0.0204	0.021	0.0198	0.0199
0.0	0.0	0.0	-2337.1887	863.7558	NaN	NaN	-0.3	0.8974	0.0215	0.0204	0.0209	0.0198	0.02
0.0	0.0	0.0	-1972.1887	-616.2442	NaN	NaN	0.2381	0.8975	0.0214	0.0204	0.0208	0.0199	0.0201
0.0	0.0	0.0	-1866.1887	1135.7558	NaN	NaN	-0.3	0.8975	0.0213	0.0204	0.0209	0.0199	0.0201
0.0	0.0	0.0	-768.1887	1356.7558	NaN	NaN	1.3	0.8975	0.0212	0.0204	0.021	0.0199	0.02
0.0	0.0	0.0	-2661.1887	885.7558	NaN	NaN	-0.3	0.8964	0.0215	0.0206	0.0214	0.02	0.0201
0.0	0.0	0.0	-1666.1887	-2901.2442	NaN	NaN	0.6352	0.8965	0.0215	0.0207	0.0214	0.0198	0.0201
0.0	0.0	0.0	135.8113	-256.2442	NaN	NaN	1.3	0.8975	0.0212	0.0205	0.0212	0.0196	0.0199
0.0	0.0	0.0	808.8113	-2407.2442	NaN	NaN	1.3	0.8977	0.0211	0.0205	0.0211	0.0196	0.02
0.0	0.0	0.0	-648.1887	468.7558	NaN	NaN	-0.3	0.8986	0.0208	0.0204	0.0209	0.0195	0.0199
0.0	0.0	0.0	184.8113	1669.7558	NaN	NaN	0.9003	0.8983	0.0207	0.0205	0.0208	0.0196	0.02
0.0	0.0	0.0	-2586.1887	1377.7558	NaN	NaN	-0.3	0.8984	0.0206	0.0205	0.0208	0.0196	0.0201
0.0	0.0	0.0	-2490.1887	2693.7558	NaN	NaN	1.3	0.8976	0.0209	0.0205	0.021	0.0198	0.0202
0.0	0.0	0.0	-1607.1887	1290.7558	NaN	NaN	-0.3	0.8971	0.0211	0.0206	0.0211	0.0198	0.0202
0.0	0.0	0.0	-662.1887	1837.7558	NaN	NaN	1.3	0.8967	0.0213	0.0206	0.0212	0.0199	0.0203
0.0	0.0	0.0	-1124.1887	-1338.2442	NaN	NaN	0.5435	0.8967	0.0213	0.0206	0.0212	0.0199	0.0202
0.0	0.0	0.0	-1625.1887	2222.7558	NaN	NaN	1.3	0.8975	0.0211	0.0205	0.0211	0.0198	0.0201
0.0	0.0	0.0	-1287.1887	555.7558	NaN	NaN	-0.3	0.8971	0.0212	0.0205	0.0212	0.0198	0.0202
0.0	0.0	0.0	-726.1887	-2173.2442	NaN	NaN	0.7495	0.8972	0.0212	0.0205	0.0211	0.0199	0.0202
0.0	0.0	0.0	-2308.1887	3504.7558	NaN	NaN	1.3	0.8977	0.0209	0.0204	0.021	0.0198	0.0202
0.0	0.0	0.0	-1241.1887	1521.7558	NaN	NaN	1.3	0.8975	0.0209	0.0204	0.021	0.0198	0.0202
0.0	0.0	0.0	-1181.1887	-97.2442	NaN	NaN	0.0761	0.8974	0.021	0.0204	0.0211	0.0198	0.0202
0.0	0.0	0.0	-1135.1887	-1451.2442	NaN	NaN	0.5611	0.8976	0.021	0.0204	0.0211	0.0198	0.0202
0.0	0.0	0.0	-812.1887	2808.7558	NaN	NaN	1.3	0.8981	0.0209	0.0204	0.0209	0.0197	0.0201
0.0	0.0	0.0	-1103.1887	1588.7558	NaN	NaN	1.3	0.898	0.0209	0.0204	0.0209	0.0197	0.0201
0.0	0.0	0.0	-1863.1887	225.7558	NaN	NaN	-0.1379	0.898	0.021	0.0204	0.0209	0.0197	0.0201
0.0	0.0	0.0	-1031.1887	-20.2442	NaN	NaN	0.0193	0.8979	0.021	0.0205	0.0209	0.0198	0.0201
0.0	0.0	0.0	-1864.1887	3459.7558	NaN	NaN	1.3	0.8983	0.0208	0.0204	0.0207	0.0198	0.02
0.0	0.0	0.0	-411.1887	79.7558	NaN	NaN	-0.2406	0.8973	0.0211	0.0205	0.0211	0.0199	0.0201
0.0	0.0	0.0	-2196.1887	3375.7558	NaN	NaN	1.3	0.8976	0.0211	0.0204	0.0211	0.0198	0.02
0.0	0.0	0.0	-1758.1887	-1533.2442	NaN	NaN	0.4658	0.8971	0.0213	0.0206	0.0212	0.0198	0.0201
0.0	0.0	0.0	874.8113	349.7558	NaN	NaN	0.2856	0.8983	0.021	0.0204	0.0209	0.0196	0.0199
0.0	0.0	0.0	-1893.1887	3097.7558	NaN	NaN	1.3	0.8985	0.0208	0.0203	0.0209	0.0197	0.0198
0.0	0.0	0.0	-1151.1887	991.7558	NaN	NaN	-0.3	0.8984	0.0209	0.0203	0.021	0.0197	0.0198
0.0	0.0	0.0	26.8113	465.7558	NaN	NaN	0.9456	0.898	0.021	0.0203	0.0211	0.0198	0.0198
0.0	0.0	0.0	-1947.1887	2439.7558	NaN	NaN	1.3	0.8982	0.021	0.0203	0.0211	0.0197	0.0198
0.0	0.0	0.0	-2417.1887	622.7558	NaN	NaN	-0.3	0.8976	0.0211	0.0204	0.0212	0.0198	0.0199
0.0	0.0	0.0	-2953.1887	2670.7558	NaN	NaN	-0.3	0.8977	0.0211	0.0203	0.0212	0.0198	0.0198
0.0	0.0	0.0	-978.1887	2619.7558	NaN	NaN	1.3	0.8977	0.0212	0.0204	0.0213	0.0198	0.0197
0.0	0.0	0.0	-151.1887	-243.2442	NaN	NaN	0.6167	0.8974	0.0213	0.0205	0.0213	0.0197	0.0197
0.0	0.0	0.0	-2887.1887	1193.7558	NaN	NaN	-0.3	0.8977	0.0213	0.0205	0.0213	0.0196	0.0196
0.0	0.0	0.0	-1977.1887	367.7558	NaN	NaN	-0.2285	0.8977	0.0214	0.0205	0.0212	0.0195	0.0196
0.0	0.0	0.0	-1928.1887	1036.7558	NaN	NaN	-0.3	0.8976	0.0215	0.0205	0.0213	0.0196	0.0196
0.0	0.0	0.0	645.8113	1753.7558	NaN	NaN	0.7309	0.8977	0.0215	0.0204	0.0212	0.0197	0.0195
0.0	0.0	0.0	-866.1887	2000.7558	NaN	NaN	1.3	0.8972	0.0217	0.0205	0.0213	0.0197	0.0196
0.0	0.0	0.0	-1895.1887	736.7558	NaN	NaN	-0.3	0.8965	0.0218	0.0208	0.0214	0.0197	0.0197
0.0	0.0	0.0	-2041.1887	-185.2442	NaN	NaN	0.0832	0.8961	0.022	0.0209	0.0215	0.0198	0.0198
0.0	0.0	0.0	-2103.1887	-29.2442	NaN	NaN	0.0137	0.8963	0.022	0.0208	0.0214	0.0198	0.0197
0.0	0.0	0.0	-285.1887	3003.7558	NaN	NaN	1.1049	0.897	0.0218	0.0205	0.0213	0.0198	0.0196
0.0	0.0	0.0	-888.1887	135.7558	NaN	NaN	-0.1804	0.8962	0.022	0.0207	0.0214	0.02	0.0197
0.0	0.0	0.0	-1303.1887	-574.2442	NaN	NaN	0.3059	0.8959	0.0221	0.0208	0.0214	0.02	0.0197
0.0	0.0	0.0	-1851.1887	1315.7558	NaN	NaN	-0.3	0.8957	0.0222	0.0209	0.0215	0.0201	0.0197
0.0	0.0	0.0	-2636.1887	-297.2442	NaN	NaN	0.1013	0.8953	0.0223	0.0211	0.0216	0.0201	0.0198
0.0	0.0	0.0	-1444.1887	-720.2442	NaN	NaN	0.3328	0.8952	0.0223	0.0212	0.0216	0.02	0.0198
0.0	0.0	0.0	-2446.1887	-1805.2442	NaN	NaN	0.4246	0.8955	0.0222	0.0211	0.0215	0.0199	0.0197
0.0	0.0	0.0	-3073.1887	1560.7558	NaN	NaN	-0.3	0.8964	0.0219	0.021	0.0213	0.0198	0.0196
0.0	0.0	0.0	-1631.1887	2126.7558	NaN	NaN	1.3	0.8965	0.0219	0.021	0.0212	0.0198	0.0196
0.0	0.0	0.0	-844.1887	-846.2442	NaN	NaN	0.5006	0.8967	0.0218	0.0209	0.0212	0.0198	0.0196
0.0	0.0	0.0	-1805.1887	577.7558	NaN	NaN	-0.3	0.8968	0.0218	0.0208	0.0211	0.0199	0.0196
0.0	0.0	0.0	-1431.1887	4440.7558	NaN	NaN	1.3	0.8968	0.0218	0.0207	0.0211	0.02	0.0195
0.0	0.0	0.0	-1339.1887	2017.7558	NaN	NaN	1.3	0.896	0.022	0.021	0.0213	0.02	0.0197
0.0	0.0	0.0	-1854.1887	-2855.2442	NaN	NaN	0.6063	0.8947	0.0224	0.0213	0.0215	0.0201	0.0201
0.0	0.0	0.0	-2687.1887	1099.7558	NaN	NaN	-0.3	0.8948	0.0224	0.0213	0.0214	0.02	0.0201
0.0	0.0	0.0	-2456.1887	2874.7558	NaN	NaN	1.3	0.8949	0.0224	0.0211	0.0214	0.0201	0.0201
0.0	0.0	0.0	-827.1887	1725.7558	NaN	NaN	1.3	0.8952	0.0222	0.021	0.0214	0.0202	0.0201
0.0	0.0	0.0	690.8113	5349.7558	NaN	NaN	0.8856	0.8952	0.0222	0.0209	0.0214	0.0203	0.02
0.0	0.0	0.0	-3056.1887	1363.7558	NaN	NaN	-0.3	0.8941	0.0225	0.0212	0.0216	0.0204	0.0202
0.0	0.0	0.0	-1500.1887	710.7558	NaN	NaN	-0.3	0.8937	0.0226	0.0212	0.0217	0.0204	0.0203
0.0	0.0	0.0	-2719.1887	2263.7558	NaN	NaN	-0.3	0.8933	0.0227	0.0212	0.0218	0.0205	0.0205
0.0	0.0	0.0	-2712.1887	1914.7558	NaN	NaN	-0.3	0.8936	0.0226	0.0211	0.0218	0.0204	0.0205
0.0	0.0	0.0	-1189.1887	1655.7558	NaN	NaN	1.3	0.8938	0.0225	0.0211	0.0218	0.0204	0.0204
0.0	0.0	0.0	-747.1887	2046.7558	NaN	NaN	1.3	0.8942	0.0224	0.0209	0.0218	0.0204	0.0203
0.0	0.0	0.0	-1638.1887	2275.7558	NaN	NaN	1.3	0.8943	0.0223	0.021	0.0218	0.0203	0.0203
0.0	0.0	0.0	-1671.1887	-1545.2442	NaN	NaN	0.4804	0.8937	0.0225	0.0212	0.0219	0.0202	0.0205
0.0	0.0	0.0	-1039.1887	-1048.2442	NaN	NaN	0.5022	0.894	0.0224	0.0211	0.0218	0.0202	0.0204
0.0	0.0	0.0	-2663.1887	-1261.2442	NaN	NaN	0.3214	0.8939	0.0224	0.0211	0.0219	0.0202	0.0205
0.0	0.0	0.0	-1068.1887	2117.7558	NaN	NaN	1.3	0.8946	0.0223	0.0208	0.0217	0.0203	0.0203
0.0	0.0	0.0	367.8113	1424.7558	NaN	NaN	0.7948	0.8943	0.0223	0.0207	0.0218	0.0205	0.0204
0.0	0.0	0.0	1269.8113	750.7558	NaN	NaN	0.3716	0.8943	0.0223	0.0207	0.0218	0.0205	0.0204
0.0	0.0	0.0	-1755.1887	2129.7558	NaN	NaN	1.3	0.8938	0.0225	0.0208	0.0218	0.0206	0.0205
0.0	0.0	0.0	-487.1887	1021.7558	NaN	NaN	1.3	0.8935	0.0226	0.0208	0.0218	0.0207	0.0206
0.0	0.0	0.0	-2689.1887	2541.7558	NaN	NaN	-0.3	0.8932	0.0227	0.0208	0.0219	0.0208	0.0207
0.0	0.0	0.0	-1142.1887	4130.7558	NaN	NaN	1.3	0.8934	0.0226	0.0207	0.0219	0.0208	0.0206
0.0	0.0	0.0	-2744.1887	2121.7558	NaN	NaN	-0.3	0.893	0.0227	0.0208	0.022	0.0208	0.0207
0.0	0.0	0.0	103.8113	1453.7558	NaN	NaN	0.9334	0.8933	0.0226	0.0207	0.022	0.0208	0.0206
0.0	0.0	0.0	-498.1887	1972.7558	NaN	NaN	1.3	0.8933	0.0226	0.0207	0.022	0.0208	0.0205
0.0	0.0	0.0	-441.1887	1055.7558	NaN	NaN	1.3	0.8933	0.0226	0.0208	0.022	0.0207	0.0205
0.0	0.0	0.0	-2259.1887	564.7558	NaN	NaN	-0.3	0.893	0.0227	0.021	0.0221	0.0206	0.0206
0.0	0.0	0.0	-2410.1887	-582.2442	NaN	NaN	0.1946	0.8929	0.0228	0.021	0.0221	0.0206	0.0205
0.0	0.0	0.0	-1464.1887	574.7558	NaN	NaN	-0.3	0.8932	0.0227	0.0209	0.022	0.0207	0.0205
0.0	0.0	0.0	-2373.1887	2745.7558	NaN	NaN	1.3	0.8931	0.0226	0.0208	0.022	0.0208	0.0206
0.0	0.0	0.0	-1491.1887	1858.7558	NaN	NaN	1.3	0.8932	0.0227	0.0208	0.0219	0.0209	0.0205
0.0	0.0	0.0	-637.1887	613.7558	NaN	NaN	-0.3	0.8924	0.0229	0.021	0.022	0.0212	0.0206
0.0	0.0	0.0	-1638.1887	1230.7558	NaN	NaN	-0.3	0.8924	0.0229	0.021	0.0219	0.0212	0.0205
0.0	0.0	0.0	-231.1887	738.7558	NaN	NaN	1.3	0.8924	0.0229	0.021	0.0219	0.0212	0.0206
0.0	0.0	0.0	-2540.1887	933.7558	NaN	NaN	-0.3	0.8922	0.0229	0.0211	0.022	0.0212	0.0206
0.0	0.0	0.0	-2463.1887	-691.2442	NaN	NaN	0.2191	0.8921	0.0228	0.0212	0.0221	0.0212	0.0206
0.0	0.0	0.0	-2233.1887	2703.7558	NaN	NaN	1.3	0.8922	0.0228	0.0212	0.0221	0.0212	0.0205
0.0	0.0	0.0	-2087.1887	987.7558	NaN	NaN	-0.3	0.8922	0.0228	0.0212	0.0222	0.0212	0.0204
0.0	0.0	0.0	-1427.1887	857.7558	NaN	NaN	-0.3	0.8925	0.0227	0.0211	0.0221	0.0211	0.0204
0.0	0.0	0.0	-2908.1887	-3874.2442	NaN	NaN	0.5712	0.8914	0.0228	0.0213	0.0224	0.0214	0.0207
0.0	0.0	0.0	-2662.1887	1676.7558	NaN	NaN	-0.3	0.8921	0.0227	0.0213	0.0222	0.0212	0.0205
0.0	0.0	0.0	327.8113	3235.7558	NaN	NaN	0.908	0.8923	0.0226	0.0212	0.0222	0.0212	0.0205
0.0	0.0	0.0	-2890.1887	-539.2442	NaN	NaN	0.1572	0.8923	0.0225	0.0212	0.0222	0.0212	0.0205
0.0	0.0	0.0	-1784.1887	1428.7558	NaN	NaN	-0.3	0.8923	0.0225	0.0211	0.0222	0.0213	0.0205
0.0	0.0	0.0	-1697.1887	2743.7558	NaN	NaN	1.3	0.8923	0.0225	0.0211	0.0222	0.0213	0.0205
0.0	0.0	0.0	-1856.1887	-986.2442	NaN	NaN	0.347	0.892	0.0225	0.0213	0.0223	0.0214	0.0206
0.0	0.0	0.0	-1541.1887	1096.7558	NaN	NaN	-0.3	0.8923	0.0224	0.0212	0.0222	0.0213	0.0206
0.0	0.0	0.0	-1807.1887	-2725.2442	NaN	NaN	0.6013	0.8921	0.0224	0.0213	0.0222	0.0214	0.0207
0.0	0.0	0.0	-508.1887	4198.7558	NaN	NaN	1.1377	0.8934	0.0222	0.0208	0.0219	0.0213	0.0203
0.0	0.0	0.0	-1019.1887	-648.2442	NaN	NaN	0.3888	0.8929	0.0223	0.0209	0.022	0.0214	0.0205
0.0	0.0	0.0	-1095.1887	1707.7558	NaN	NaN	1.3	0.8938	0.0222	0.0207	0.0217	0.0212	0.0203
0.0	0.0	0.0	-37.1887	-1612.2442	NaN	NaN	0.9775	0.8934	0.0223	0.0208	0.0218	0.0212	0.0205
0.0	0.0	0.0	-630.1887	-1560.2442	NaN	NaN	0.7123	0.8943	0.0222	0.0205	0.0215	0.0211	0.0203
0.0	0.0	0.0	-1464.1887	1050.7558	NaN	NaN	-0.3	0.8937	0.0224	0.0205	0.0215	0.0213	0.0205
0.0	0.0	0.0	-2160.1887	2419.7558	NaN	NaN	1.3	0.8951	0.0222	0.0201	0.0213	0.0212	0.0201
0.0	0.0	0.0	-1041.1887	828.7558	NaN	NaN	-0.3	0.8934	0.0227	0.0203	0.0215	0.0215	0.0205
0.0	0.0	0.0	-2931.1887	1000.7558	NaN	NaN	-0.3	0.8933	0.0227	0.0203	0.0216	0.0216	0.0205
0.0	0.0	0.0	-1227.1887	824.7558	NaN	NaN	-0.3	0.8938	0.0227	0.0201	0.0215	0.0216	0.0204
0.0	0.0	0.0	-234.1887	-1299.2442	NaN	NaN	0.8473	0.8945	0.0225	0.0198	0.0214	0.0217	0.0201
0.0	0.0	0.0	368.8113	3007.7558	NaN	NaN	0.8908	0.8944	0.0226	0.0197	0.0214	0.0218	0.0201
0.0	0.0	0.0	-2095.1887	446.7558	NaN	NaN	-0.271	0.8951	0.0224	0.0195	0.0213	0.0217	0.02
0.0	0.0	0.0	-723.1887	-1692.2442	NaN	NaN	0.7006	0.8948	0.0223	0.0196	0.0215	0.0218	0.0199
0.0	0.0	0.0	-586.1887	2018.7558	NaN	NaN	1.3	0.895	0.0222	0.0197	0.0215	0.0218	0.0198
0.0	0.0	0.0	-158.1887	-376.2442	NaN	NaN	0.704	0.8951	0.0222	0.0197	0.0214	0.0217	0.0198
0.0	0.0	0.0	-2912.1887	237.7558	NaN	NaN	-0.0889	0.8957	0.0221	0.0196	0.0213	0.0216	0.0196
0.0	0.0	0.0	-3999.1887	1516.7558	NaN	NaN	-0.3	0.8961	0.0222	0.0194	0.0212	0.0215	0.0195
0.0	0.0	0.0	-478.1887	-694.2442	NaN	NaN	0.5921	0.897	0.0221	0.0192	0.021	0.0214	0.0193
0.0	0.0	0.0	-946.1887	641.7558	NaN	NaN	-0.3	0.8958	0.0224	0.0192	0.0213	0.0217	0.0195
0.0	0.0	0.0	-1319.1887	2291.7558	NaN	NaN	1.3	0.8962	0.0224	0.019	0.0214	0.0216	0.0193
0.0	0.0	0.0	-3395.1887	4443.7558	NaN	NaN	1.3	0.8845	0.025	0.0208	0.0236	0.0242	0.022
0.0	0.0	0.0	-2698.1887	418.7558	NaN	NaN	-0.1837	0.9022	0.0208	0.0177	0.0208	0.021	0.0175
