# Supplementary material for: DeepFRET, a software for rapid and automated single-molecule FRET data classification using deep learning
Source: eLife. 2020 Nov 3;9:e60404. doi: 10.7554/eLife.60404 (PMC7609065; doi:10.7554/eLife.60404)
Supplement: Figure 4—source data 1. [file elife-60404-fig4-data1.zip › Figure 4-source data 1/Fig_S4a/Traces/traces_all_n294/Traces_Fig2d_4mMAc_mov3_combined_tif_pair5.txt]

Exported by DeepFRET
Date: 2020-08-26, 18:13
Video filename: None
FRET pair #5
Bleaches at 23
D-Dexc-bg	A-Dexc-bg	A-Aexc-bg	D-Dexc-rw	A-Dexc-rw	A-Aexc-rw	S	E	p_bleached	p_aggregated	p_noisy	p_scrambled	p_static	p_dynamic
0.0	0.0	0.0	66000.9898	17871.7736	NaN	NaN	0.2131	0.1757	0.0403	0.0235	0.7012	0.0271	0.0323
0.0	0.0	0.0	68794.9898	12300.7736	NaN	NaN	0.1517	0.1656	0.0308	0.0195	0.7317	0.0257	0.0268
0.0	0.0	0.0	68136.9898	15219.7736	NaN	NaN	0.1826	0.1553	0.029	0.0193	0.7442	0.0254	0.0268
0.0	0.0	0.0	59146.9898	15189.7736	NaN	NaN	0.2043	0.1354	0.0277	0.0195	0.7654	0.0254	0.0267
0.0	0.0	0.0	65034.9898	18330.7736	NaN	NaN	0.2199	0.129	0.0266	0.0197	0.7722	0.0255	0.027
0.0	0.0	0.0	63014.9898	15739.7736	NaN	NaN	0.1999	0.1226	0.0255	0.0202	0.779	0.0253	0.0274
0.0	0.0	0.0	66595.9898	15432.7736	NaN	NaN	0.1881	0.1203	0.0252	0.0206	0.781	0.025	0.0278
0.0	0.0	0.0	63189.9898	14515.7736	NaN	NaN	0.1868	0.1287	0.0262	0.0207	0.7708	0.0248	0.0289
0.0	0.0	0.0	70467.9898	15645.7736	NaN	NaN	0.1817	0.1277	0.0265	0.0209	0.7706	0.0247	0.0296
0.0	0.0	0.0	64441.9898	21550.7736	NaN	NaN	0.2506	0.13	0.0266	0.0211	0.7681	0.0243	0.0299
0.0	0.0	0.0	67713.9898	16709.7736	NaN	NaN	0.1979	0.1368	0.027	0.0213	0.7608	0.0239	0.0303
0.0	0.0	0.0	63986.9898	15033.7736	NaN	NaN	0.1903	0.1444	0.0274	0.0215	0.7529	0.0236	0.0303
0.0	0.0	0.0	66175.9898	17201.7736	NaN	NaN	0.2063	0.1462	0.0276	0.0216	0.751	0.0233	0.0303
0.0	0.0	0.0	68901.9898	10425.7736	NaN	NaN	0.1314	0.1415	0.0277	0.0219	0.7549	0.0233	0.0307
0.0	0.0	0.0	60313.9898	17590.7736	NaN	NaN	0.2258	0.1445	0.0277	0.0223	0.7517	0.0232	0.0306
0.0	0.0	0.0	62637.9898	15933.7736	NaN	NaN	0.2028	0.1582	0.0279	0.0224	0.7384	0.0232	0.03
0.0	0.0	0.0	67187.9898	15277.7736	NaN	NaN	0.1853	0.1809	0.0278	0.0218	0.7173	0.0232	0.029
0.0	0.0	0.0	63943.9898	17907.7736	NaN	NaN	0.2188	0.1908	0.0281	0.0221	0.7058	0.0233	0.0299
0.0	0.0	0.0	64052.9898	14124.7736	NaN	NaN	0.1807	0.1967	0.0293	0.0223	0.6974	0.0238	0.0305
0.0	0.0	0.0	73517.9898	15876.7736	NaN	NaN	0.1776	0.2019	0.0298	0.0227	0.69	0.0244	0.0312
0.0	0.0	0.0	65931.9898	19702.7736	NaN	NaN	0.2301	0.213	0.0293	0.0233	0.6774	0.0255	0.0315
0.0	0.0	0.0	56899.9898	15764.7736	NaN	NaN	0.217	0.2836	0.0299	0.0238	0.6027	0.0276	0.0325
0.0	0.0	0.0	31741.9898	13173.7736	NaN	NaN	0.2933	0.4608	0.0329	0.0226	0.4223	0.03	0.0315
0.0	0.0	0.0	35222.9898	6757.7736	NaN	NaN	0.161	0.6237	0.0328	0.0217	0.2623	0.0314	0.028
0.0	0.0	0.0	31144.9898	9466.7736	NaN	NaN	0.2331	0.699	0.0296	0.0237	0.1913	0.0295	0.0269
0.0	0.0	0.0	38184.9898	12353.7736	NaN	NaN	0.2444	0.7244	0.0282	0.0244	0.1676	0.029	0.0265
0.0	0.0	0.0	34721.9898	6556.7736	NaN	NaN	0.1588	0.7832	0.0269	0.0219	0.1171	0.0284	0.0226
0.0	0.0	0.0	33348.9898	9623.7736	NaN	NaN	0.224	0.8206	0.0242	0.0213	0.0848	0.0281	0.021
0.0	0.0	0.0	31738.9898	6751.7736	NaN	NaN	0.1754	0.8219	0.0235	0.0226	0.0822	0.0279	0.022
0.0	0.0	0.0	54449.9898	9339.7736	NaN	NaN	0.1464	0.8165	0.023	0.023	0.0875	0.0274	0.0226
0.0	0.0	0.0	70177.9898	13490.7736	NaN	NaN	0.1612	0.7868	0.0233	0.0254	0.1112	0.0276	0.0257
0.0	0.0	0.0	65578.9898	17306.7736	NaN	NaN	0.2088	0.7862	0.0238	0.024	0.1131	0.0283	0.0246
0.0	0.0	0.0	66418.9898	13607.7736	NaN	NaN	0.17	0.7828	0.0232	0.0247	0.1167	0.0283	0.0243
0.0	0.0	0.0	70266.9898	16000.7736	NaN	NaN	0.1855	0.7418	0.0239	0.0275	0.1497	0.0289	0.0281
0.0	0.0	0.0	68707.9898	16859.7736	NaN	NaN	0.197	0.7292	0.0236	0.026	0.1656	0.0286	0.0269
0.0	0.0	0.0	67120.9898	12131.7736	NaN	NaN	0.1531	0.6842	0.0249	0.0265	0.2055	0.0297	0.0292
0.0	0.0	0.0	75751.9898	20228.7736	NaN	NaN	0.2108	0.6464	0.0253	0.0263	0.2422	0.0296	0.0302
0.0	0.0	0.0	70886.9898	17099.7736	NaN	NaN	0.1943	0.6015	0.0267	0.026	0.2827	0.0313	0.0319
0.0	0.0	0.0	60934.9898	15009.7736	NaN	NaN	0.1976	0.6109	0.0261	0.0251	0.2769	0.0299	0.0312
0.0	0.0	0.0	70580.9898	14352.7736	NaN	NaN	0.169	0.5508	0.0253	0.026	0.3347	0.0296	0.0336
0.0	0.0	0.0	64759.9898	15473.7736	NaN	NaN	0.1929	0.5245	0.0263	0.0245	0.3612	0.0302	0.0333
0.0	0.0	0.0	66196.9898	13505.7736	NaN	NaN	0.1695	0.5413	0.0249	0.0237	0.3481	0.0294	0.0326
0.0	0.0	0.0	70975.9898	14360.7736	NaN	NaN	0.1683	0.5001	0.025	0.0242	0.3872	0.0294	0.0342
0.0	0.0	0.0	64269.9898	14993.7736	NaN	NaN	0.1892	0.5289	0.0251	0.023	0.3605	0.0297	0.0328
0.0	0.0	0.0	61883.9898	15648.7736	NaN	NaN	0.2018	0.5271	0.0242	0.0234	0.3629	0.0291	0.0333
0.0	0.0	0.0	66290.9898	10894.7736	NaN	NaN	0.1412	0.5019	0.0241	0.0232	0.3892	0.0287	0.0329
0.0	0.0	0.0	69219.9898	17770.7736	NaN	NaN	0.2043	0.4788	0.0239	0.0233	0.4125	0.0286	0.0329
0.0	0.0	0.0	66524.9898	16329.7736	NaN	NaN	0.1971	0.4677	0.0239	0.0233	0.4243	0.0285	0.0323
0.0	0.0	0.0	62403.9898	15043.7736	NaN	NaN	0.1942	0.4615	0.0237	0.0235	0.4306	0.0283	0.0324
0.0	0.0	0.0	64567.9898	12796.7736	NaN	NaN	0.1654	0.4484	0.0237	0.0237	0.4436	0.0284	0.0322
0.0	0.0	0.0	67630.9898	12672.7736	NaN	NaN	0.1578	0.4385	0.0241	0.0244	0.452	0.0288	0.0322
0.0	0.0	0.0	69898.9898	14989.7736	NaN	NaN	0.1766	0.4441	0.024	0.0249	0.4454	0.0293	0.0323
0.0	0.0	0.0	63379.9898	12118.7736	NaN	NaN	0.1605	0.4445	0.0243	0.0259	0.4426	0.03	0.0327
0.0	0.0	0.0	61497.9898	12609.7736	NaN	NaN	0.1702	0.4701	0.0243	0.0261	0.416	0.031	0.0325
0.0	0.0	0.0	68970.9898	16163.7736	NaN	NaN	0.1899	0.4942	0.024	0.0265	0.391	0.0319	0.0324
0.0	0.0	0.0	67037.9898	12302.7736	NaN	NaN	0.1551	0.5292	0.0243	0.0264	0.3555	0.033	0.0317
0.0	0.0	0.0	65571.9898	10082.7736	NaN	NaN	0.1333	0.5746	0.0238	0.0259	0.3115	0.0335	0.0308
0.0	0.0	0.0	65804.9898	11421.7736	NaN	NaN	0.1479	0.5868	0.0237	0.026	0.2992	0.0336	0.0307
0.0	0.0	0.0	64195.9898	12514.7736	NaN	NaN	0.1631	0.5968	0.0246	0.0261	0.288	0.0341	0.0304
0.0	0.0	0.0	64095.9898	15785.7736	NaN	NaN	0.1976	0.6142	0.0242	0.0254	0.2725	0.0342	0.0294
0.0	0.0	0.0	69574.9898	13302.7736	NaN	NaN	0.1605	0.6027	0.0261	0.0261	0.281	0.0342	0.0299
0.0	0.0	0.0	63345.9898	14376.7736	NaN	NaN	0.185	0.627	0.0258	0.0249	0.2595	0.0344	0.0285
0.0	0.0	0.0	65774.9898	15386.7736	NaN	NaN	0.1896	0.6165	0.0269	0.0257	0.2675	0.0339	0.0295
0.0	0.0	0.0	69080.9898	11398.7736	NaN	NaN	0.1416	0.6425	0.0259	0.0241	0.2456	0.0334	0.0284
0.0	0.0	0.0	60611.9898	13843.7736	NaN	NaN	0.1859	0.6275	0.0264	0.0249	0.258	0.0328	0.0303
0.0	0.0	0.0	68123.9898	10643.7736	NaN	NaN	0.1351	0.6362	0.0272	0.0238	0.2501	0.0327	0.0299
0.0	0.0	0.0	66131.9898	12884.7736	NaN	NaN	0.1631	0.6294	0.0278	0.0246	0.2533	0.0329	0.032
0.0	0.0	0.0	65623.9898	15872.7736	NaN	NaN	0.1948	0.6667	0.0275	0.0242	0.2174	0.0328	0.0313
0.0	0.0	0.0	27976.9898	9009.7736	NaN	NaN	0.2436	0.7509	0.025	0.0228	0.1433	0.031	0.027
0.0	0.0	0.0	30861.9898	10127.7736	NaN	NaN	0.2471	0.7999	0.0228	0.0232	0.1015	0.0292	0.0234
0.0	0.0	0.0	32082.9898	9103.7736	NaN	NaN	0.221	0.8162	0.0218	0.0236	0.0879	0.0283	0.0222
0.0	0.0	0.0	28675.9898	8985.7736	NaN	NaN	0.2386	0.8119	0.0215	0.0243	0.0914	0.0282	0.0228
0.0	0.0	0.0	35003.9898	10508.7736	NaN	NaN	0.2309	0.7941	0.022	0.025	0.1057	0.0286	0.0246
0.0	0.0	0.0	29630.9898	10653.7736	NaN	NaN	0.2645	0.7921	0.0226	0.024	0.1086	0.0289	0.0238
0.0	0.0	0.0	33375.9898	10584.7736	NaN	NaN	0.2408	0.7868	0.0236	0.0245	0.1114	0.0295	0.0242
0.0	0.0	0.0	30308.9898	6468.7736	NaN	NaN	0.1759	0.8049	0.0235	0.0233	0.0974	0.029	0.0221
0.0	0.0	0.0	32544.9898	11150.7736	NaN	NaN	0.2552	0.8087	0.0238	0.0239	0.0921	0.0294	0.0221
0.0	0.0	0.0	30144.9898	6875.7736	NaN	NaN	0.1857	0.8203	0.0235	0.0234	0.0826	0.0291	0.021
0.0	0.0	0.0	30550.9898	6506.7736	NaN	NaN	0.1756	0.8268	0.0233	0.0237	0.0763	0.0292	0.0207
0.0	0.0	0.0	27369.9898	8302.7736	NaN	NaN	0.2327	0.8266	0.0233	0.024	0.0752	0.0298	0.0211
0.0	0.0	0.0	26683.9898	7957.7736	NaN	NaN	0.2297	0.8283	0.0232	0.0239	0.0738	0.0299	0.021
0.0	0.0	0.0	30471.9898	7780.7736	NaN	NaN	0.2034	0.8224	0.0231	0.024	0.0784	0.0304	0.0216
0.0	0.0	0.0	32301.9898	7974.7736	NaN	NaN	0.198	0.812	0.0234	0.0241	0.0871	0.0311	0.0223
0.0	0.0	0.0	34452.9898	8441.7736	NaN	NaN	0.1968	0.7988	0.024	0.024	0.0981	0.0321	0.0229
0.0	0.0	0.0	32737.9898	10644.7736	NaN	NaN	0.2454	0.7957	0.0244	0.0235	0.1017	0.0322	0.0225
0.0	0.0	0.0	29424.9898	11484.7736	NaN	NaN	0.2807	0.806	0.0237	0.0227	0.0949	0.0312	0.0216
0.0	0.0	0.0	30856.9898	10265.7736	NaN	NaN	0.2496	0.8098	0.0233	0.0228	0.0921	0.0304	0.0216
0.0	0.0	0.0	31459.9898	9314.7736	NaN	NaN	0.2284	0.7957	0.0236	0.0234	0.1038	0.0309	0.0227
0.0	0.0	0.0	34071.9898	10121.7736	NaN	NaN	0.229	0.7546	0.0259	0.024	0.139	0.0322	0.0244
0.0	0.0	0.0	30530.9898	6634.7736	NaN	NaN	0.1785	0.6846	0.0281	0.0249	0.2043	0.0325	0.0256
0.0	0.0	0.0	30424.9898	9914.7736	NaN	NaN	0.2458	0.5826	0.0309	0.025	0.3007	0.0335	0.0272
0.0	0.0	0.0	31097.9898	7239.7736	NaN	NaN	0.1888	0.5388	0.0324	0.0235	0.3451	0.034	0.0263
0.0	0.0	0.0	32124.9898	7490.7736	NaN	NaN	0.1891	0.4853	0.0324	0.0237	0.3994	0.0325	0.0266
0.0	0.0	0.0	28542.9898	11321.7736	NaN	NaN	0.284	0.4146	0.0327	0.0226	0.4724	0.0314	0.0263
0.0	0.0	0.0	27093.9898	9985.7736	NaN	NaN	0.2693	0.3658	0.0334	0.021	0.5227	0.0314	0.0258
0.0	0.0	0.0	50342.9898	7559.7736	NaN	NaN	0.1306	0.3193	0.0327	0.0205	0.5713	0.0301	0.026
0.0	0.0	0.0	71481.9898	8718.7736	NaN	NaN	0.1087	0.2715	0.0312	0.0205	0.6212	0.0289	0.0267
0.0	0.0	0.0	57991.9898	12352.7736	NaN	NaN	0.1756	0.2478	0.0311	0.0202	0.6459	0.0281	0.0269
0.0	0.0	0.0	66650.9898	12204.7736	NaN	NaN	0.1548	0.2245	0.0307	0.0202	0.6701	0.0271	0.0273
0.0	0.0	0.0	67339.9898	16288.7736	NaN	NaN	0.1948	0.2113	0.0311	0.0202	0.6833	0.0263	0.0277
0.0	0.0	0.0	59059.9898	15259.7736	NaN	NaN	0.2053	0.2098	0.0309	0.0196	0.6872	0.0254	0.0271
0.0	0.0	0.0	59330.9898	14019.7736	NaN	NaN	0.1911	0.2119	0.0312	0.019	0.6862	0.0251	0.0265
0.0	0.0	0.0	65230.9898	13433.7736	NaN	NaN	0.1708	0.2109	0.0315	0.0188	0.6871	0.0252	0.0264
0.0	0.0	0.0	65795.9898	13190.7736	NaN	NaN	0.167	0.2072	0.0316	0.019	0.6896	0.0256	0.0269
0.0	0.0	0.0	62444.9898	14502.7736	NaN	NaN	0.1885	0.2017	0.0322	0.019	0.6941	0.0258	0.0272
0.0	0.0	0.0	65785.9898	15798.7736	NaN	NaN	0.1936	0.1967	0.0333	0.019	0.6983	0.0256	0.0271
0.0	0.0	0.0	60419.9898	11287.7736	NaN	NaN	0.1574	0.2006	0.0351	0.0188	0.693	0.026	0.0265
0.0	0.0	0.0	61153.9898	11086.7736	NaN	NaN	0.1535	0.2076	0.0366	0.0185	0.6848	0.0265	0.026
0.0	0.0	0.0	60115.9898	15116.7736	NaN	NaN	0.2009	0.213	0.0381	0.0183	0.6781	0.027	0.0255
0.0	0.0	0.0	62087.9898	9825.7736	NaN	NaN	0.1366	0.2206	0.0392	0.0181	0.6696	0.0275	0.025
0.0	0.0	0.0	64352.9898	13269.7736	NaN	NaN	0.171	0.2267	0.0399	0.018	0.6628	0.0278	0.0248
0.0	0.0	0.0	58922.9898	12734.7736	NaN	NaN	0.1777	0.236	0.0409	0.0179	0.6522	0.0285	0.0245
0.0	0.0	0.0	60146.9898	13390.7736	NaN	NaN	0.1821	0.2489	0.0416	0.0177	0.6386	0.0291	0.0241
0.0	0.0	0.0	60259.9898	15936.7736	NaN	NaN	0.2092	0.2645	0.0421	0.0177	0.6222	0.0298	0.0237
0.0	0.0	0.0	65230.9898	12217.7736	NaN	NaN	0.1578	0.2794	0.042	0.0176	0.6072	0.0304	0.0233
0.0	0.0	0.0	57163.9898	13768.7736	NaN	NaN	0.1941	0.2975	0.0422	0.0176	0.5887	0.0311	0.0229
0.0	0.0	0.0	63557.9898	13896.7736	NaN	NaN	0.1794	0.3223	0.0424	0.0175	0.5635	0.0321	0.0223
0.0	0.0	0.0	66284.9898	9951.7736	NaN	NaN	0.1305	0.3483	0.0429	0.018	0.5354	0.033	0.0223
0.0	0.0	0.0	62502.9898	11546.7736	NaN	NaN	0.1559	0.3818	0.0435	0.0184	0.5003	0.0342	0.0219
0.0	0.0	0.0	65097.9898	14770.7736	NaN	NaN	0.1849	0.3862	0.0433	0.0193	0.4943	0.0345	0.0225
0.0	0.0	0.0	70716.9898	15882.7736	NaN	NaN	0.1834	0.3951	0.0441	0.0196	0.4832	0.0356	0.0224
0.0	0.0	0.0	65311.9898	12850.7736	NaN	NaN	0.1644	0.4047	0.044	0.0202	0.4723	0.0359	0.0228
0.0	0.0	0.0	69115.9898	17412.7736	NaN	NaN	0.2012	0.397	0.0431	0.021	0.4789	0.0363	0.0237
0.0	0.0	0.0	57439.9898	12725.7736	NaN	NaN	0.1814	0.4116	0.0433	0.0211	0.463	0.0373	0.0238
0.0	0.0	0.0	62793.9898	13599.7736	NaN	NaN	0.178	0.4166	0.0428	0.0218	0.4575	0.0372	0.0241
0.0	0.0	0.0	68902.9898	12199.7736	NaN	NaN	0.1504	0.3988	0.0419	0.0225	0.4748	0.0373	0.0248
0.0	0.0	0.0	63998.9898	14277.7736	NaN	NaN	0.1824	0.4129	0.0423	0.0224	0.4603	0.0377	0.0243
0.0	0.0	0.0	68051.9898	13100.7736	NaN	NaN	0.1614	0.3984	0.042	0.0233	0.4744	0.037	0.0249
0.0	0.0	0.0	57331.9898	10935.7736	NaN	NaN	0.1602	0.3876	0.0416	0.0234	0.4848	0.0373	0.0253
0.0	0.0	0.0	52965.9898	15746.7736	NaN	NaN	0.2292	0.4049	0.0417	0.0235	0.4671	0.0375	0.0253
0.0	0.0	0.0	51480.9898	9104.7736	NaN	NaN	0.1503	0.4042	0.0416	0.0241	0.466	0.038	0.0262
0.0	0.0	0.0	57891.9898	10102.7736	NaN	NaN	0.1486	0.4299	0.0415	0.0239	0.4397	0.0383	0.0266
0.0	0.0	0.0	67823.9898	14033.7736	NaN	NaN	0.1714	0.4238	0.0416	0.0249	0.4432	0.0386	0.0279
0.0	0.0	0.0	67608.9898	9412.7736	NaN	NaN	0.1222	0.4567	0.0407	0.0245	0.4117	0.0384	0.028
0.0	0.0	0.0	72206.9898	15010.7736	NaN	NaN	0.1721	0.4204	0.0387	0.0256	0.4496	0.0365	0.0291
0.0	0.0	0.0	67314.9898	15735.7736	NaN	NaN	0.1895	0.3737	0.0371	0.0255	0.4998	0.0349	0.0289
0.0	0.0	0.0	62273.9898	13852.7736	NaN	NaN	0.182	0.3593	0.0365	0.0251	0.5165	0.0338	0.0287
0.0	0.0	0.0	68145.9898	13764.7736	NaN	NaN	0.168	0.3523	0.037	0.0254	0.5202	0.0347	0.0303
0.0	0.0	0.0	39886.9898	12789.7736	NaN	NaN	0.2428	0.4616	0.0418	0.0246	0.4013	0.0394	0.0313
0.0	0.0	0.0	32871.9898	7837.7736	NaN	NaN	0.1925	0.5973	0.0422	0.0238	0.2664	0.0399	0.0304
0.0	0.0	0.0	34327.9898	7985.7736	NaN	NaN	0.1887	0.6276	0.0403	0.0258	0.2328	0.0406	0.033
0.0	0.0	0.0	27635.9898	8204.7736	NaN	NaN	0.2289	0.6263	0.0417	0.0247	0.2355	0.0404	0.0314
0.0	0.0	0.0	31934.9898	6737.7736	NaN	NaN	0.1742	0.5614	0.0469	0.027	0.2934	0.0396	0.0316
0.0	0.0	0.0	30411.9898	5367.7736	NaN	NaN	0.15	0.5359	0.0519	0.0257	0.3179	0.0398	0.0289
0.0	0.0	0.0	31181.9898	11179.7736	NaN	NaN	0.2639	0.5195	0.0563	0.0262	0.3296	0.0399	0.0286
0.0	0.0	0.0	30174.9898	9590.7736	NaN	NaN	0.2412	0.5505	0.0586	0.0244	0.2986	0.0394	0.0285
0.0	0.0	0.0	27433.9898	7327.7736	NaN	NaN	0.2108	0.5787	0.0613	0.0229	0.2696	0.0373	0.0302
0.0	0.0	0.0	31498.9898	8939.7736	NaN	NaN	0.2211	0.5853	0.0634	0.022	0.2619	0.0362	0.0312
0.0	0.0	0.0	30131.9898	10191.7736	NaN	NaN	0.2527	0.5792	0.0649	0.0222	0.2657	0.0361	0.0319
0.0	0.0	0.0	30417.9898	8544.7736	NaN	NaN	0.2193	0.5804	0.0637	0.0221	0.2657	0.0359	0.0323
0.0	0.0	0.0	29666.9898	5554.7736	NaN	NaN	0.1577	0.5782	0.0596	0.0222	0.2721	0.0349	0.0331
0.0	0.0	0.0	33507.9898	8203.7736	NaN	NaN	0.1967	0.569	0.057	0.0221	0.2844	0.0342	0.0333
0.0	0.0	0.0	32878.9898	6993.7736	NaN	NaN	0.1754	0.5598	0.0545	0.0219	0.2973	0.0333	0.0332
0.0	0.0	0.0	32712.9898	6510.7736	NaN	NaN	0.166	0.551	0.0524	0.0218	0.3087	0.0325	0.0335
0.0	0.0	0.0	32488.9898	8245.7736	NaN	NaN	0.2024	0.5377	0.0514	0.0221	0.322	0.0325	0.0343
0.0	0.0	0.0	28816.9898	3747.7736	NaN	NaN	0.1151	0.5565	0.0501	0.0212	0.3069	0.032	0.0334
0.0	0.0	0.0	32218.9898	8757.7736	NaN	NaN	0.2137	0.5502	0.0486	0.022	0.3135	0.0311	0.0346
0.0	0.0	0.0	31632.9898	10404.7736	NaN	NaN	0.2475	0.5389	0.0473	0.0218	0.3254	0.0314	0.0351
0.0	0.0	0.0	26482.9898	9448.7736	NaN	NaN	0.263	0.5495	0.0455	0.0214	0.317	0.0312	0.0354
0.0	0.0	0.0	30946.9898	9432.7736	NaN	NaN	0.2336	0.5518	0.0438	0.0215	0.316	0.0309	0.036
0.0	0.0	0.0	28176.9898	6619.7736	NaN	NaN	0.1902	0.554	0.043	0.0211	0.3141	0.0315	0.0362
0.0	0.0	0.0	29127.9898	4779.7736	NaN	NaN	0.141	0.5854	0.0413	0.0207	0.2876	0.0303	0.0347
0.0	0.0	0.0	29366.9898	4491.7736	NaN	NaN	0.1327	0.5686	0.0399	0.0215	0.3039	0.0301	0.036
0.0	0.0	0.0	31882.9898	8581.7736	NaN	NaN	0.2121	0.547	0.0393	0.0212	0.3263	0.0306	0.0357
0.0	0.0	0.0	26681.9898	11601.7736	NaN	NaN	0.303	0.5141	0.038	0.0216	0.3593	0.031	0.036
0.0	0.0	0.0	28146.9898	6314.7736	NaN	NaN	0.1832	0.4899	0.0355	0.0219	0.3865	0.0319	0.0343
0.0	0.0	0.0	25851.9898	7110.7736	NaN	NaN	0.2157	0.444	0.0327	0.0234	0.4339	0.0321	0.0339
0.0	0.0	0.0	30963.9898	5935.7736	NaN	NaN	0.1609	0.4306	0.0315	0.023	0.4502	0.0323	0.0324
0.0	0.0	0.0	26204.9898	7849.7736	NaN	NaN	0.2305	0.4351	0.0313	0.0233	0.4451	0.0324	0.0328
0.0	0.0	0.0	28325.9898	4428.7736	NaN	NaN	0.1352	0.4765	0.0318	0.0225	0.4043	0.0327	0.0323
0.0	0.0	0.0	26869.9898	10118.7736	NaN	NaN	0.2736	0.4886	0.032	0.0233	0.3901	0.0324	0.0336
0.0	0.0	0.0	30052.9898	8789.7736	NaN	NaN	0.2263	0.5267	0.0324	0.0224	0.3533	0.0323	0.0329
0.0	0.0	0.0	27746.9898	13511.7736	NaN	NaN	0.3275	0.5365	0.0331	0.0235	0.3412	0.0319	0.0339
0.0	0.0	0.0	30300.9898	5420.7736	NaN	NaN	0.1517	0.5925	0.0333	0.0226	0.2892	0.0306	0.0317
0.0	0.0	0.0	29561.9898	9597.7736	NaN	NaN	0.2451	0.6011	0.0342	0.0245	0.2784	0.0297	0.0322
0.0	0.0	0.0	27066.9898	6590.7736	NaN	NaN	0.1958	0.6405	0.0348	0.0241	0.2426	0.0286	0.0295
0.0	0.0	0.0	25434.9898	7274.7736	NaN	NaN	0.2224	0.67	0.035	0.0251	0.2146	0.0272	0.0281
0.0	0.0	0.0	30425.9898	8164.7736	NaN	NaN	0.2116	0.6795	0.0352	0.0255	0.2064	0.0264	0.027
0.0	0.0	0.0	31086.9898	7742.7736	NaN	NaN	0.1994	0.663	0.0368	0.0262	0.2204	0.0266	0.027
0.0	0.0	0.0	24535.9898	13722.7736	NaN	NaN	0.3587	0.6571	0.0379	0.0257	0.2267	0.0267	0.0259
0.0	0.0	0.0	28921.9898	7878.7736	NaN	NaN	0.2141	0.6404	0.039	0.026	0.2416	0.0272	0.0257
0.0	0.0	0.0	26210.9898	7916.7736	NaN	NaN	0.232	0.638	0.0389	0.0256	0.2447	0.0276	0.0252
0.0	0.0	0.0	30997.9898	8793.7736	NaN	NaN	0.221	0.6363	0.0382	0.0256	0.2464	0.0283	0.0251
0.0	0.0	0.0	24397.9898	8903.7736	NaN	NaN	0.2674	0.6333	0.0371	0.0258	0.2502	0.0285	0.0251
0.0	0.0	0.0	28386.9898	12011.7736	NaN	NaN	0.2973	0.6199	0.0372	0.026	0.2624	0.0293	0.0251
0.0	0.0	0.0	27231.9898	10373.7736	NaN	NaN	0.2759	0.622	0.0369	0.0259	0.2601	0.0304	0.0248
0.0	0.0	0.0	27778.9898	8379.7736	NaN	NaN	0.2317	0.6657	0.0367	0.0251	0.2179	0.031	0.0236
0.0	0.0	0.0	21466.9898	5397.7736	NaN	NaN	0.2009	0.7291	0.0327	0.0243	0.1612	0.0301	0.0226
0.0	0.0	0.0	-1312.0102	3711.7736	NaN	NaN	1.3	0.8094	0.0271	0.0212	0.0955	0.0275	0.0193
0.0	0.0	0.0	-129.0102	2402.7736	NaN	NaN	1.0567	0.854	0.0228	0.0212	0.0601	0.025	0.017
0.0	0.0	0.0	-984.0102	3934.7736	NaN	NaN	1.3	0.8655	0.0219	0.022	0.0491	0.0243	0.0173
0.0	0.0	0.0	-1885.0102	2767.7736	NaN	NaN	1.3	0.8669	0.0222	0.0223	0.0457	0.0249	0.0178
0.0	0.0	0.0	-2214.0102	5108.7736	NaN	NaN	1.3	0.867	0.0224	0.0223	0.0449	0.0253	0.018
0.0	0.0	0.0	-2926.0102	2493.7736	NaN	NaN	-0.3	0.8656	0.0227	0.0225	0.0452	0.0259	0.0181
0.0	0.0	0.0	-503.0102	1533.7736	NaN	NaN	1.3	0.8643	0.0228	0.0225	0.0458	0.0262	0.0183
0.0	0.0	0.0	-1636.0102	3246.7736	NaN	NaN	1.3	0.8628	0.023	0.0226	0.0466	0.0265	0.0185
0.0	0.0	0.0	-976.0102	4403.7736	NaN	NaN	1.2847	0.8596	0.0234	0.0229	0.0481	0.0271	0.0188
0.0	0.0	0.0	-2660.0102	2003.7736	NaN	NaN	-0.3	0.8574	0.0236	0.0233	0.0488	0.0276	0.0193
0.0	0.0	0.0	-1901.0102	2484.7736	NaN	NaN	1.3	0.8462	0.024	0.0238	0.0564	0.0293	0.0202
0.0	0.0	0.0	-1129.0102	1487.7736	NaN	NaN	1.3	0.7964	0.0281	0.025	0.0898	0.0361	0.0247
0.0	0.0	0.0	23261.9898	8267.7736	NaN	NaN	0.2622	0.7082	0.0371	0.027	0.1608	0.0394	0.0275
0.0	0.0	0.0	36838.9898	10160.7736	NaN	NaN	0.2162	0.6157	0.0452	0.0263	0.2452	0.0398	0.0278
0.0	0.0	0.0	29392.9898	8247.7736	NaN	NaN	0.2191	0.5771	0.0482	0.025	0.2821	0.0395	0.0281
0.0	0.0	0.0	27768.9898	10577.7736	NaN	NaN	0.2758	0.5286	0.0516	0.0242	0.3271	0.0399	0.0287
0.0	0.0	0.0	28507.9898	6955.7736	NaN	NaN	0.1961	0.4862	0.0545	0.0232	0.3661	0.0405	0.0295
0.0	0.0	0.0	29504.9898	10192.7736	NaN	NaN	0.2568	0.4578	0.0561	0.0222	0.3923	0.0411	0.0306
0.0	0.0	0.0	25114.9898	9106.7736	NaN	NaN	0.2661	0.4467	0.057	0.0213	0.4015	0.0417	0.0318
0.0	0.0	0.0	30414.9898	5599.7736	NaN	NaN	0.1555	0.4402	0.0578	0.0208	0.4055	0.0426	0.033
0.0	0.0	0.0	29721.9898	7812.7736	NaN	NaN	0.2081	0.4448	0.0586	0.0205	0.3994	0.0433	0.0335
0.0	0.0	0.0	29072.9898	5673.7736	NaN	NaN	0.1633	0.4546	0.0598	0.0204	0.388	0.0436	0.0336
0.0	0.0	0.0	26293.9898	11004.7736	NaN	NaN	0.295	0.4534	0.06	0.0204	0.3893	0.0433	0.0336
0.0	0.0	0.0	33138.9898	10292.7736	NaN	NaN	0.237	0.4368	0.0599	0.0203	0.4056	0.0436	0.0338
0.0	0.0	0.0	30280.9898	10695.7736	NaN	NaN	0.261	0.4219	0.06	0.0201	0.4206	0.0437	0.0338
0.0	0.0	0.0	29900.9898	12408.7736	NaN	NaN	0.2933	0.3943	0.06	0.0198	0.4476	0.0441	0.0341
0.0	0.0	0.0	26853.9898	7493.7736	NaN	NaN	0.2182	0.3744	0.0593	0.0194	0.4677	0.0449	0.0343
0.0	0.0	0.0	26793.9898	9101.7736	NaN	NaN	0.2536	0.3707	0.0594	0.0192	0.4717	0.045	0.0339
0.0	0.0	0.0	32703.9898	9753.7736	NaN	NaN	0.2297	0.3574	0.0582	0.0192	0.4861	0.0449	0.0342
0.0	0.0	0.0	30299.9898	10430.7736	NaN	NaN	0.2561	0.3646	0.0584	0.0187	0.4794	0.0453	0.0336
0.0	0.0	0.0	30387.9898	8194.7736	NaN	NaN	0.2124	0.3678	0.0585	0.0186	0.4763	0.0455	0.0332
0.0	0.0	0.0	30998.9898	6605.7736	NaN	NaN	0.1757	0.3668	0.059	0.0183	0.4772	0.0463	0.0324
0.0	0.0	0.0	26792.9898	7568.7736	NaN	NaN	0.2203	0.3624	0.0595	0.0181	0.4811	0.0473	0.0316
0.0	0.0	0.0	28937.9898	10847.7736	NaN	NaN	0.2727	0.3518	0.0605	0.0182	0.4908	0.0477	0.031
0.0	0.0	0.0	29139.9898	9445.7736	NaN	NaN	0.2448	0.3546	0.0629	0.0186	0.4849	0.048	0.031
0.0	0.0	0.0	28469.9898	10108.7736	NaN	NaN	0.262	0.3708	0.0665	0.0192	0.4641	0.0484	0.0309
0.0	0.0	0.0	27153.9898	6751.7736	NaN	NaN	0.1991	0.3877	0.0726	0.0201	0.4394	0.0494	0.0307
0.0	0.0	0.0	28007.9898	6359.7736	NaN	NaN	0.1851	0.3893	0.0814	0.0214	0.4258	0.0511	0.0309
0.0	0.0	0.0	29079.9898	9507.7736	NaN	NaN	0.2464	0.3939	0.091	0.0229	0.4055	0.0551	0.0315
0.0	0.0	0.0	29115.9898	8825.7736	NaN	NaN	0.2326	0.3858	0.1005	0.0256	0.394	0.0597	0.0343
0.0	0.0	0.0	25179.9898	4994.7736	NaN	NaN	0.1655	0.4013	0.1067	0.026	0.3674	0.0642	0.0344
0.0	0.0	0.0	29221.9898	9084.7736	NaN	NaN	0.2372	0.3818	0.1159	0.0288	0.3643	0.0725	0.0367
0.0	0.0	0.0	26937.9898	10173.7736	NaN	NaN	0.2741	0.3628	0.1248	0.0306	0.3631	0.081	0.0377
0.0	0.0	0.0	30918.9898	7371.7736	NaN	NaN	0.1925	0.328	0.1262	0.0335	0.3867	0.0844	0.0413
0.0	0.0	0.0	27600.9898	9575.7736	NaN	NaN	0.2576	0.3377	0.1138	0.0312	0.3933	0.0838	0.0402
0.0	0.0	0.0	60354.9898	15846.7736	NaN	NaN	0.208	0.3343	0.0984	0.0307	0.4167	0.0781	0.0417
0.0	0.0	0.0	66114.9898	15340.7736	NaN	NaN	0.1883	0.3807	0.0835	0.0262	0.3979	0.0723	0.0395
0.0	0.0	0.0	64967.9898	16159.7736	NaN	NaN	0.1992	0.4498	0.0791	0.0231	0.3381	0.0751	0.0348
0.0	0.0	0.0	69505.9898	14096.7736	NaN	NaN	0.1686	0.4918	0.0779	0.0212	0.3003	0.0765	0.0322
0.0	0.0	0.0	66253.9898	10108.7736	NaN	NaN	0.1324	0.5279	0.0789	0.0194	0.2684	0.0759	0.0296
0.0	0.0	0.0	65498.9898	11188.7736	NaN	NaN	0.1459	0.5084	0.0805	0.0201	0.2895	0.0716	0.0299
0.0	0.0	0.0	72271.9898	10098.7736	NaN	NaN	0.1226	0.451	0.0818	0.0213	0.3492	0.066	0.0307
0.0	0.0	0.0	38691.9898	8821.7736	NaN	NaN	0.1857	0.395	0.0834	0.0227	0.409	0.0592	0.0307
0.0	0.0	0.0	31932.9898	12915.7736	NaN	NaN	0.288	0.3607	0.0896	0.0248	0.4426	0.0526	0.0297
0.0	0.0	0.0	28525.9898	7379.7736	NaN	NaN	0.2055	0.3554	0.1016	0.0262	0.4398	0.0495	0.0275
0.0	0.0	0.0	29073.9898	8162.7736	NaN	NaN	0.2192	0.3463	0.1193	0.0289	0.4301	0.0485	0.0267
0.0	0.0	0.0	33291.9898	9332.7736	NaN	NaN	0.219	0.3425	0.1386	0.0311	0.4106	0.0499	0.0272
0.0	0.0	0.0	32649.9898	6694.7736	NaN	NaN	0.1702	0.344	0.1696	0.0327	0.3719	0.053	0.0289
0.0	0.0	0.0	28729.9898	8028.7736	NaN	NaN	0.2184	0.3272	0.1927	0.0359	0.3539	0.057	0.0332
0.0	0.0	0.0	29840.9898	9945.7736	NaN	NaN	0.25	0.3287	0.213	0.0345	0.3237	0.0634	0.0366
0.0	0.0	0.0	28013.9898	8441.7736	NaN	NaN	0.2316	0.3485	0.2163	0.0338	0.2972	0.0653	0.0389
0.0	0.0	0.0	30242.9898	7430.7736	NaN	NaN	0.1972	0.3618	0.2062	0.0333	0.2931	0.0655	0.0402
0.0	0.0	0.0	25718.9898	9902.7736	NaN	NaN	0.278	0.3701	0.1938	0.0324	0.2954	0.0671	0.0413
0.0	0.0	0.0	39245.9898	10792.7736	NaN	NaN	0.2157	0.3832	0.1691	0.0316	0.3079	0.0665	0.0418
0.0	0.0	0.0	67372.9898	14324.7736	NaN	NaN	0.1753	0.3791	0.1456	0.0318	0.3356	0.0641	0.0437
0.0	0.0	0.0	57930.9898	12759.7736	NaN	NaN	0.1805	0.4024	0.113	0.0299	0.3535	0.0594	0.0418
0.0	0.0	0.0	65613.9898	14532.7736	NaN	NaN	0.1813	0.4096	0.1003	0.0278	0.3656	0.0569	0.0399
0.0	0.0	0.0	67471.9898	10770.7736	NaN	NaN	0.1377	0.4064	0.0886	0.0258	0.3856	0.0558	0.0378
0.0	0.0	0.0	61751.9898	14226.7736	NaN	NaN	0.1872	0.388	0.085	0.0256	0.4101	0.0536	0.0376
0.0	0.0	0.0	60245.9898	12080.7736	NaN	NaN	0.167	0.3766	0.08	0.0245	0.4305	0.0519	0.0366
0.0	0.0	0.0	27552.9898	6504.7736	NaN	NaN	0.191	0.3778	0.0767	0.0232	0.4357	0.0516	0.035
0.0	0.0	0.0	26583.9898	11400.7736	NaN	NaN	0.3001	0.3766	0.0749	0.0227	0.4405	0.0513	0.034
0.0	0.0	0.0	28746.9898	7215.7736	NaN	NaN	0.2006	0.3778	0.0727	0.0221	0.4441	0.0503	0.0332
0.0	0.0	0.0	30932.9898	7201.7736	NaN	NaN	0.1889	0.3534	0.0705	0.0223	0.4724	0.0479	0.0335
0.0	0.0	0.0	28647.9898	6510.7736	NaN	NaN	0.1852	0.3376	0.0667	0.0219	0.4951	0.0451	0.0336
0.0	0.0	0.0	30877.9898	10787.7736	NaN	NaN	0.2589	0.3254	0.0649	0.022	0.51	0.0434	0.0343
0.0	0.0	0.0	27872.9898	11744.7736	NaN	NaN	0.2965	0.3293	0.0627	0.0214	0.509	0.0427	0.0349
0.0	0.0	0.0	23623.9898	7539.7736	NaN	NaN	0.2419	0.3465	0.0617	0.0208	0.493	0.043	0.035
0.0	0.0	0.0	24623.9898	8041.7736	NaN	NaN	0.2462	0.3545	0.0609	0.0205	0.4869	0.043	0.0343
0.0	0.0	0.0	32210.9898	6798.7736	NaN	NaN	0.1743	0.3377	0.0596	0.0205	0.5055	0.0425	0.0343
0.0	0.0	0.0	28675.9898	5257.7736	NaN	NaN	0.1549	0.3289	0.0589	0.0201	0.516	0.0422	0.034
0.0	0.0	0.0	26825.9898	9509.7736	NaN	NaN	0.2617	0.315	0.0584	0.02	0.5313	0.0415	0.0338
0.0	0.0	0.0	33453.9898	6295.7736	NaN	NaN	0.1584	0.2984	0.0577	0.0198	0.5495	0.0409	0.0337
0.0	0.0	0.0	28648.9898	9285.7736	NaN	NaN	0.2448	0.2913	0.0575	0.0197	0.5573	0.0403	0.0338
0.0	0.0	0.0	24183.9898	5422.7736	NaN	NaN	0.1832	0.2864	0.0576	0.0197	0.5626	0.0397	0.034
0.0	0.0	0.0	27915.9898	7132.7736	NaN	NaN	0.2035	0.2853	0.058	0.0198	0.5635	0.0393	0.0342
0.0	0.0	0.0	26435.9898	7502.7736	NaN	NaN	0.2211	0.2879	0.0585	0.02	0.56	0.0391	0.0345
0.0	0.0	0.0	29852.9898	8324.7736	NaN	NaN	0.2181	0.2911	0.0593	0.0205	0.5552	0.0387	0.0352
0.0	0.0	0.0	28173.9898	7720.7736	NaN	NaN	0.2151	0.2904	0.0602	0.021	0.5541	0.0381	0.0362
0.0	0.0	0.0	26174.9898	10549.7736	NaN	NaN	0.2873	0.2875	0.0611	0.0213	0.5556	0.0375	0.0369
0.0	0.0	0.0	25638.9898	10949.7736	NaN	NaN	0.2993	0.2871	0.0617	0.0215	0.5551	0.0369	0.0376
0.0	0.0	0.0	25144.9898	5522.7736	NaN	NaN	0.1801	0.2857	0.0626	0.0218	0.5554	0.0364	0.0381
0.0	0.0	0.0	32012.9898	5874.7736	NaN	NaN	0.1551	0.283	0.0629	0.0219	0.5582	0.0357	0.0383
0.0	0.0	0.0	32597.9898	9991.7736	NaN	NaN	0.2346	0.2725	0.0632	0.022	0.5693	0.0346	0.0384
0.0	0.0	0.0	29125.9898	9187.7736	NaN	NaN	0.2398	0.2712	0.0642	0.0222	0.5697	0.0338	0.0389
0.0	0.0	0.0	25447.9898	6395.7736	NaN	NaN	0.2008	0.2679	0.0642	0.0221	0.5741	0.033	0.0386
0.0	0.0	0.0	28705.9898	6984.7736	NaN	NaN	0.1957	0.2556	0.0658	0.0223	0.5852	0.0321	0.039
0.0	0.0	0.0	28182.9898	9091.7736	NaN	NaN	0.2439	0.2551	0.0667	0.0222	0.5853	0.0319	0.0388
0.0	0.0	0.0	28067.9898	6389.7736	NaN	NaN	0.1854	0.2605	0.0684	0.0224	0.5779	0.0319	0.0388
0.0	0.0	0.0	27971.9898	7451.7736	NaN	NaN	0.2104	0.2634	0.0695	0.0227	0.5737	0.032	0.0387
0.0	0.0	0.0	25776.9898	7190.7736	NaN	NaN	0.2181	0.2672	0.0704	0.0231	0.5688	0.0321	0.0384
0.0	0.0	0.0	28578.9898	13563.7736	NaN	NaN	0.3219	0.2591	0.0719	0.0239	0.5748	0.0315	0.0389
0.0	0.0	0.0	28942.9898	10816.7736	NaN	NaN	0.2721	0.2553	0.0737	0.0247	0.5758	0.031	0.0395
0.0	0.0	0.0	32129.9898	9307.7736	NaN	NaN	0.2246	0.2555	0.0755	0.0256	0.5724	0.0309	0.0401
0.0	0.0	0.0	28085.9898	9074.7736	NaN	NaN	0.2442	0.2578	0.0764	0.0261	0.5684	0.0309	0.0404
0.0	0.0	0.0	32520.9898	7550.7736	NaN	NaN	0.1884	0.2648	0.0792	0.0272	0.5566	0.0311	0.041
0.0	0.0	0.0	29956.9898	6871.7736	NaN	NaN	0.1866	0.2755	0.0802	0.028	0.5438	0.0312	0.0413
0.0	0.0	0.0	30060.9898	6923.7736	NaN	NaN	0.1872	0.2704	0.0823	0.0288	0.5457	0.0306	0.0421
0.0	0.0	0.0	25456.9898	10458.7736	NaN	NaN	0.2912	0.2629	0.0831	0.0292	0.5524	0.0298	0.0426
0.0	0.0	0.0	26748.9898	8767.7736	NaN	NaN	0.2469	0.2527	0.086	0.0301	0.5589	0.0289	0.0435
0.0	0.0	0.0	27473.9898	4629.7736	NaN	NaN	0.1442	0.2455	0.0873	0.0305	0.5646	0.0279	0.0441
0.0	0.0	0.0	23448.9898	6472.7736	NaN	NaN	0.2163	0.2372	0.0884	0.0308	0.5719	0.0272	0.0444
0.0	0.0	0.0	29615.9898	7580.7736	NaN	NaN	0.2038	0.2256	0.09	0.0311	0.5819	0.0269	0.0445
0.0	0.0	0.0	26645.9898	8751.7736	NaN	NaN	0.2472	0.219	0.0908	0.0311	0.5884	0.0265	0.0443
0.0	0.0	0.0	26361.9898	9147.7736	NaN	NaN	0.2576	0.2135	0.092	0.0312	0.5931	0.0263	0.0439
0.0	0.0	0.0	26426.9898	7181.7736	NaN	NaN	0.2137	0.2117	0.0929	0.0312	0.5946	0.0261	0.0435
0.0	0.0	0.0	29440.9898	7716.7736	NaN	NaN	0.2077	0.2074	0.0942	0.0314	0.5977	0.026	0.0433
0.0	0.0	0.0	32960.9898	6994.7736	NaN	NaN	0.1751	0.2043	0.0943	0.0313	0.6011	0.0258	0.0432
0.0	0.0	0.0	28214.9898	8734.7736	NaN	NaN	0.2364	0.1998	0.0948	0.0312	0.6053	0.0258	0.0431
0.0	0.0	0.0	29975.9898	7851.7736	NaN	NaN	0.2076	0.195	0.0946	0.0309	0.6105	0.0258	0.0431
0.0	0.0	0.0	23593.9898	8773.7736	NaN	NaN	0.2711	0.1902	0.0931	0.0305	0.6173	0.0261	0.0427
0.0	0.0	0.0	24037.9898	6372.7736	NaN	NaN	0.2096	0.1892	0.0928	0.0306	0.6184	0.0263	0.0427
0.0	0.0	0.0	27644.9898	6984.7736	NaN	NaN	0.2017	0.1871	0.0916	0.0303	0.6219	0.0267	0.0424
0.0	0.0	0.0	32537.9898	8961.7736	NaN	NaN	0.2159	0.1838	0.0913	0.0302	0.6253	0.0272	0.0423
0.0	0.0	0.0	29742.9898	9631.7736	NaN	NaN	0.2446	0.1827	0.0904	0.0301	0.627	0.0278	0.042
0.0	0.0	0.0	28366.9898	9612.7736	NaN	NaN	0.2531	0.1809	0.0902	0.0302	0.6284	0.0284	0.0418
0.0	0.0	0.0	28345.9898	9158.7736	NaN	NaN	0.2442	0.1801	0.0901	0.0306	0.6286	0.0293	0.0413
0.0	0.0	0.0	31100.9898	7683.7736	NaN	NaN	0.1981	0.1809	0.0927	0.0322	0.6229	0.0304	0.0409
0.0	0.0	0.0	32842.9898	4886.7736	NaN	NaN	0.1295	0.1832	0.0967	0.0342	0.6135	0.0316	0.0408
0.0	0.0	0.0	30748.9898	8039.7736	NaN	NaN	0.2073	0.1801	0.1015	0.0362	0.6087	0.0327	0.0408
0.0	0.0	0.0	28358.9898	10964.7736	NaN	NaN	0.2788	0.1773	0.1084	0.0386	0.6009	0.0339	0.041
0.0	0.0	0.0	31002.9898	9274.7736	NaN	NaN	0.2303	0.1738	0.1161	0.0414	0.5924	0.0353	0.0409
0.0	0.0	0.0	34705.9898	6171.7736	NaN	NaN	0.151	0.1697	0.1249	0.0443	0.5832	0.0369	0.0411
0.0	0.0	0.0	29904.9898	5832.7736	NaN	NaN	0.1632	0.1659	0.1316	0.0463	0.5768	0.0384	0.0411
0.0	0.0	0.0	30005.9898	10458.7736	NaN	NaN	0.2585	0.1625	0.1381	0.0481	0.5698	0.0399	0.0416
0.0	0.0	0.0	29878.9898	10185.7736	NaN	NaN	0.2542	0.1618	0.1432	0.0495	0.5622	0.0414	0.0418
0.0	0.0	0.0	29515.9898	10557.7736	NaN	NaN	0.2635	0.1635	0.149	0.051	0.5518	0.0425	0.0422
0.0	0.0	0.0	34335.9898	7628.7736	NaN	NaN	0.1818	0.1628	0.1528	0.0515	0.5472	0.0436	0.0421
0.0	0.0	0.0	28671.9898	12906.7736	NaN	NaN	0.3104	0.1644	0.1579	0.0527	0.5377	0.0448	0.0426
0.0	0.0	0.0	31752.9898	4987.7736	NaN	NaN	0.1358	0.1665	0.1614	0.0532	0.5301	0.0457	0.043
0.0	0.0	0.0	34344.9898	9970.7736	NaN	NaN	0.225	0.1609	0.1646	0.0538	0.5302	0.0466	0.0438
0.0	0.0	0.0	32538.9898	15104.7736	NaN	NaN	0.317	0.1578	0.167	0.0547	0.5275	0.0478	0.0452
0.0	0.0	0.0	27760.9898	9066.7736	NaN	NaN	0.2462	0.1601	0.1673	0.0553	0.5234	0.048	0.0458
0.0	0.0	0.0	31817.9898	8001.7736	NaN	NaN	0.2009	0.1586	0.1681	0.0559	0.5217	0.0486	0.0471
0.0	0.0	0.0	28820.9898	10508.7736	NaN	NaN	0.2672	0.1624	0.1682	0.0559	0.5162	0.0491	0.0482
0.0	0.0	0.0	58912.9898	9843.7736	NaN	NaN	0.1432	0.1613	0.1728	0.0571	0.5096	0.0502	0.0491
0.0	0.0	0.0	47739.9898	13163.7736	NaN	NaN	0.2161	0.1647	0.1716	0.0574	0.5064	0.0502	0.0495
0.0	0.0	0.0	29381.9898	10219.7736	NaN	NaN	0.2581	0.1738	0.1768	0.0583	0.4914	0.0508	0.049
0.0	0.0	0.0	29486.9898	8882.7736	NaN	NaN	0.2315	0.1729	0.1789	0.0594	0.4875	0.0513	0.0501
0.0	0.0	0.0	26943.9898	10842.7736	NaN	NaN	0.2869	0.1738	0.187	0.0606	0.4747	0.0532	0.0507
0.0	0.0	0.0	31646.9898	10812.7736	NaN	NaN	0.2547	0.1745	0.1931	0.0618	0.4639	0.0548	0.0521
0.0	0.0	0.0	31115.9898	6186.7736	NaN	NaN	0.1659	0.1786	0.2061	0.0626	0.4427	0.0575	0.0525
0.0	0.0	0.0	30049.9898	8271.7736	NaN	NaN	0.2159	0.1813	0.2233	0.064	0.4179	0.0603	0.0532
0.0	0.0	0.0	29820.9898	7819.7736	NaN	NaN	0.2077	0.1848	0.2452	0.0655	0.3878	0.0633	0.0535
0.0	0.0	0.0	27136.9898	8974.7736	NaN	NaN	0.2485	0.1913	0.2695	0.0665	0.3538	0.0661	0.0528
0.0	0.0	0.0	30774.9898	7502.7736	NaN	NaN	0.196	0.1916	0.2972	0.068	0.3229	0.0687	0.0515
0.0	0.0	0.0	31933.9898	11412.7736	NaN	NaN	0.2633	0.1946	0.3216	0.068	0.294	0.0709	0.0509
0.0	0.0	0.0	24763.9898	8568.7736	NaN	NaN	0.2571	0.1971	0.343	0.0682	0.2693	0.0718	0.0506
0.0	0.0	0.0	28064.9898	11808.7736	NaN	NaN	0.2962	0.1954	0.3631	0.0675	0.2502	0.0733	0.0504
0.0	0.0	0.0	31292.9898	8661.7736	NaN	NaN	0.2168	0.1989	0.3826	0.0673	0.2284	0.0733	0.0496
0.0	0.0	0.0	32559.9898	8479.7736	NaN	NaN	0.2066	0.1937	0.3963	0.0698	0.2118	0.0771	0.0513
0.0	0.0	0.0	29849.9898	9317.7736	NaN	NaN	0.2379	0.1917	0.4115	0.0677	0.2014	0.0769	0.0508
0.0	0.0	0.0	24920.9898	7302.7736	NaN	NaN	0.2266	0.189	0.4382	0.063	0.183	0.0793	0.0475
0.0	0.0	0.0	30573.9898	10420.7736	NaN	NaN	0.2542	0.2045	0.4863	0.0481	0.1366	0.0865	0.0379
0.0	0.0	0.0	32553.9898	7020.7736	NaN	NaN	0.1774	0.1997	0.5091	0.0466	0.1178	0.0883	0.0386
0.0	0.0	0.0	29556.9898	8707.7736	NaN	NaN	0.2276	0.1871	0.5227	0.0477	0.115	0.0888	0.0388
0.0	0.0	0.0	30586.9898	8740.7736	NaN	NaN	0.2223	0.185	0.5233	0.0473	0.1153	0.0901	0.0391
0.0	0.0	0.0	25441.9898	9444.7736	NaN	NaN	0.2707	0.1856	0.5227	0.0471	0.1147	0.0908	0.039
0.0	0.0	0.0	28875.9898	6438.7736	NaN	NaN	0.1823	0.189	0.5179	0.0471	0.1153	0.0914	0.0393
0.0	0.0	0.0	28828.9898	11141.7736	NaN	NaN	0.2787	0.192	0.5073	0.0473	0.1195	0.0932	0.0408
0.0	0.0	0.0	27034.9898	7448.7736	NaN	NaN	0.216	0.2025	0.4915	0.0474	0.1229	0.094	0.0417
0.0	0.0	0.0	34099.9898	8080.7736	NaN	NaN	0.1916	0.2088	0.4668	0.0486	0.135	0.0963	0.0444
0.0	0.0	0.0	27151.9898	10569.7736	NaN	NaN	0.2802	0.2139	0.4349	0.0499	0.1547	0.0979	0.0486
0.0	0.0	0.0	25549.9898	7545.7736	NaN	NaN	0.228	0.2131	0.4107	0.0512	0.1758	0.099	0.0502
0.0	0.0	0.0	29288.9898	10672.7736	NaN	NaN	0.2671	0.2148	0.3776	0.054	0.2018	0.0978	0.054
0.0	0.0	0.0	28955.9898	6738.7736	NaN	NaN	0.1888	0.2099	0.3452	0.0569	0.2342	0.0952	0.0586
0.0	0.0	0.0	30474.9898	3934.7736	NaN	NaN	0.1144	0.2083	0.3071	0.0596	0.2733	0.089	0.0627
0.0	0.0	0.0	31145.9898	8074.7736	NaN	NaN	0.2059	0.1859	0.264	0.0648	0.34	0.0796	0.0658
0.0	0.0	0.0	33751.9898	7416.7736	NaN	NaN	0.1802	0.1706	0.2289	0.0662	0.3976	0.071	0.0657
0.0	0.0	0.0	27942.9898	9371.7736	NaN	NaN	0.2512	0.1651	0.2154	0.0654	0.4263	0.0639	0.0638
0.0	0.0	0.0	27058.9898	9544.7736	NaN	NaN	0.2608	0.1548	0.2258	0.0665	0.4273	0.062	0.0636
0.0	0.0	0.0	25875.9898	8552.7736	NaN	NaN	0.2484	0.1468	0.2477	0.0654	0.4106	0.0643	0.0652
0.0	0.0	0.0	28433.9898	9710.7736	NaN	NaN	0.2546	0.1466	0.2729	0.0647	0.3886	0.0651	0.0621
0.0	0.0	0.0	24977.9898	6627.7736	NaN	NaN	0.2097	0.1472	0.2926	0.0651	0.3726	0.0646	0.0579
0.0	0.0	0.0	26219.9898	3556.7736	NaN	NaN	0.1194	0.153	0.3227	0.0624	0.3441	0.0658	0.052
0.0	0.0	0.0	26283.9898	4450.7736	NaN	NaN	0.1448	0.1601	0.3573	0.0584	0.3097	0.0686	0.046
0.0	0.0	0.0	30651.9898	7602.7736	NaN	NaN	0.1987	0.1626	0.3966	0.0573	0.2707	0.0705	0.0423
0.0	0.0	0.0	27996.9898	5017.7736	NaN	NaN	0.152	0.1569	0.4151	0.06	0.255	0.0711	0.0418
0.0	0.0	0.0	26522.9898	9275.7736	NaN	NaN	0.2591	0.1585	0.446	0.0575	0.2301	0.07	0.0378
0.0	0.0	0.0	28905.9898	7531.7736	NaN	NaN	0.2067	0.1583	0.4739	0.0566	0.208	0.0683	0.0349
0.0	0.0	0.0	31014.9898	7143.7736	NaN	NaN	0.1872	0.1575	0.4996	0.0553	0.1873	0.068	0.0323
0.0	0.0	0.0	28907.9898	10520.7736	NaN	NaN	0.2668	0.155	0.5192	0.0548	0.1717	0.068	0.0313
0.0	0.0	0.0	28230.9898	9643.7736	NaN	NaN	0.2546	0.1485	0.5388	0.0536	0.1603	0.0682	0.0306
0.0	0.0	0.0	28251.9898	8322.7736	NaN	NaN	0.2276	0.1438	0.5517	0.0527	0.1531	0.0683	0.0304
0.0	0.0	0.0	24391.9898	6773.7736	NaN	NaN	0.2173	0.1396	0.5622	0.0521	0.1469	0.0686	0.0306
0.0	0.0	0.0	30422.9898	4062.7736	NaN	NaN	0.1178	0.1384	0.5679	0.0514	0.1426	0.0688	0.0309
0.0	0.0	0.0	27334.9898	7999.7736	NaN	NaN	0.2264	0.1341	0.5746	0.0512	0.1384	0.0699	0.0318
0.0	0.0	0.0	29245.9898	6028.7736	NaN	NaN	0.1709	0.1351	0.5762	0.0503	0.1355	0.0705	0.0325
0.0	0.0	0.0	39115.9898	10454.7736	NaN	NaN	0.2109	0.1352	0.5776	0.0495	0.1329	0.0712	0.0335
0.0	0.0	0.0	45675.9898	9411.7736	NaN	NaN	0.1709	0.1351	0.5807	0.0488	0.1292	0.0719	0.0343
0.0	0.0	0.0	27458.9898	7083.7736	NaN	NaN	0.2051	0.1428	0.5757	0.0474	0.1273	0.0717	0.0351
0.0	0.0	0.0	28502.9898	6542.7736	NaN	NaN	0.1867	0.149	0.5723	0.0464	0.1244	0.0722	0.0358
0.0	0.0	0.0	29767.9898	7549.7736	NaN	NaN	0.2023	0.1483	0.5814	0.0464	0.1159	0.07	0.038
0.0	0.0	0.0	28988.9898	6709.7736	NaN	NaN	0.188	0.133	0.615	0.0475	0.1032	0.0623	0.0389
0.0	0.0	0.0	32553.9898	7725.7736	NaN	NaN	0.1918	0.1207	0.6366	0.0474	0.1004	0.0583	0.0366
0.0	0.0	0.0	26303.9898	7796.7736	NaN	NaN	0.2286	0.124	0.636	0.0467	0.1008	0.057	0.0355
0.0	0.0	0.0	28959.9898	6581.7736	NaN	NaN	0.1852	0.1281	0.6328	0.0466	0.1009	0.0566	0.035
0.0	0.0	0.0	26834.9898	8606.7736	NaN	NaN	0.2428	0.1358	0.6248	0.0465	0.1012	0.0565	0.0352
0.0	0.0	0.0	29383.9898	9352.7736	NaN	NaN	0.2414	0.1422	0.6201	0.0463	0.1004	0.056	0.0351
0.0	0.0	0.0	28790.9898	8158.7736	NaN	NaN	0.2208	0.1469	0.6154	0.0462	0.1008	0.0553	0.0353
0.0	0.0	0.0	25341.9898	9856.7736	NaN	NaN	0.28	0.1487	0.6122	0.0467	0.1017	0.055	0.0357
0.0	0.0	0.0	27612.9898	9882.7736	NaN	NaN	0.2636	0.148	0.6124	0.047	0.1016	0.0549	0.0361
0.0	0.0	0.0	29264.9898	6525.7736	NaN	NaN	0.1823	0.1451	0.6153	0.0473	0.1012	0.0549	0.0363
0.0	0.0	0.0	30527.9898	6032.7736	NaN	NaN	0.165	0.1382	0.6206	0.0479	0.1015	0.055	0.0367
0.0	0.0	0.0	27425.9898	8403.7736	NaN	NaN	0.2345	0.1286	0.6291	0.0486	0.101	0.0554	0.0373
0.0	0.0	0.0	28763.9898	6906.7736	NaN	NaN	0.1936	0.1197	0.6381	0.0489	0.0996	0.056	0.0377
0.0	0.0	0.0	26094.9898	4417.7736	NaN	NaN	0.1448	0.1152	0.6428	0.0488	0.0991	0.0562	0.0379
0.0	0.0	0.0	24654.9898	5817.7736	NaN	NaN	0.1909	0.1112	0.6466	0.0489	0.0987	0.0563	0.0382
0.0	0.0	0.0	28177.9898	8669.7736	NaN	NaN	0.2353	0.1076	0.6511	0.0485	0.0981	0.0563	0.0384
0.0	0.0	0.0	27407.9898	7337.7736	NaN	NaN	0.2112	0.1045	0.6546	0.048	0.0981	0.0562	0.0386
0.0	0.0	0.0	32533.9898	11210.7736	NaN	NaN	0.2563	0.1022	0.6575	0.0475	0.0982	0.056	0.0387
0.0	0.0	0.0	25048.9898	8473.7736	NaN	NaN	0.2528	0.1005	0.6593	0.0468	0.0986	0.0561	0.0387
0.0	0.0	0.0	31058.9898	9892.7736	NaN	NaN	0.2416	0.1001	0.6598	0.0462	0.0992	0.0562	0.0385
0.0	0.0	0.0	27756.9898	10680.7736	NaN	NaN	0.2779	0.0997	0.6596	0.0458	0.1002	0.0563	0.0385
0.0	0.0	0.0	27230.9898	9299.7736	NaN	NaN	0.2546	0.1005	0.6591	0.0453	0.1007	0.0563	0.0381
0.0	0.0	0.0	28898.9898	9988.7736	NaN	NaN	0.2569	0.1008	0.6589	0.045	0.1012	0.0562	0.0379
0.0	0.0	0.0	27770.9898	10663.7736	NaN	NaN	0.2775	0.1009	0.6588	0.045	0.1018	0.0558	0.0378
0.0	0.0	0.0	26782.9898	9372.7736	NaN	NaN	0.2592	0.1014	0.6586	0.0449	0.1022	0.0554	0.0375
0.0	0.0	0.0	30227.9898	10111.7736	NaN	NaN	0.2507	0.102	0.658	0.0448	0.1029	0.055	0.0373
0.0	0.0	0.0	29809.9898	6141.7736	NaN	NaN	0.1708	0.1024	0.6566	0.045	0.1043	0.0546	0.0371
0.0	0.0	0.0	27963.9898	9068.7736	NaN	NaN	0.2449	0.1037	0.6551	0.0449	0.1054	0.0541	0.0367
0.0	0.0	0.0	26672.9898	8969.7736	NaN	NaN	0.2517	0.1043	0.6536	0.0449	0.107	0.0538	0.0365
0.0	0.0	0.0	28862.9898	7686.7736	NaN	NaN	0.2103	0.1049	0.6516	0.0451	0.1087	0.0534	0.0363
0.0	0.0	0.0	25798.9898	9827.7736	NaN	NaN	0.2759	0.1051	0.6502	0.0452	0.1107	0.0528	0.0361
0.0	0.0	0.0	31114.9898	11894.7736	NaN	NaN	0.2766	0.105	0.6496	0.0453	0.1124	0.0519	0.0358
0.0	0.0	0.0	28323.9898	7212.7736	NaN	NaN	0.203	0.1059	0.6497	0.0455	0.1131	0.0505	0.0352
0.0	0.0	0.0	27610.9898	2902.7736	NaN	NaN	0.0951	0.107	0.6521	0.0456	0.1123	0.0487	0.0343
0.0	0.0	0.0	27906.9898	9913.7736	NaN	NaN	0.2621	0.1051	0.6552	0.0461	0.1122	0.0472	0.0341
0.0	0.0	0.0	26906.9898	8192.7736	NaN	NaN	0.2334	0.103	0.6589	0.0466	0.1117	0.0459	0.0338
0.0	0.0	0.0	24398.9898	10572.7736	NaN	NaN	0.3023	0.1004	0.6646	0.0467	0.11	0.0448	0.0334
0.0	0.0	0.0	31473.9898	12865.7736	NaN	NaN	0.2902	0.0955	0.6696	0.0473	0.1099	0.0442	0.0336
0.0	0.0	0.0	28154.9898	8733.7736	NaN	NaN	0.2368	0.0924	0.6759	0.047	0.108	0.0435	0.0331
0.0	0.0	0.0	27177.9898	5106.7736	NaN	NaN	0.1582	0.0907	0.684	0.0462	0.1041	0.0426	0.0323
0.0	0.0	0.0	27331.9898	8348.7736	NaN	NaN	0.234	0.0871	0.6882	0.0466	0.103	0.0424	0.0327
0.0	0.0	0.0	31567.9898	4218.7736	NaN	NaN	0.1179	0.0844	0.6974	0.0454	0.0991	0.0418	0.0319
0.0	0.0	0.0	25070.9898	10051.7736	NaN	NaN	0.2862	0.0811	0.7036	0.0447	0.0969	0.0416	0.032
0.0	0.0	0.0	28526.9898	6913.7736	NaN	NaN	0.1951	0.0779	0.7102	0.044	0.0943	0.0414	0.0321
0.0	0.0	0.0	24541.9898	9287.7736	NaN	NaN	0.2745	0.0758	0.7135	0.0439	0.0929	0.0412	0.0327
0.0	0.0	0.0	26027.9898	7799.7736	NaN	NaN	0.2306	0.0738	0.7182	0.0432	0.0909	0.041	0.0328
0.0	0.0	0.0	26070.9898	6393.7736	NaN	NaN	0.1969	0.0724	0.7209	0.0427	0.0895	0.0412	0.0333
0.0	0.0	0.0	26506.9898	6373.7736	NaN	NaN	0.1938	0.0712	0.7236	0.042	0.0883	0.0414	0.0335
0.0	0.0	0.0	28508.9898	12276.7736	NaN	NaN	0.301	0.0707	0.7224	0.042	0.0886	0.0422	0.0342
0.0	0.0	0.0	24845.9898	8469.7736	NaN	NaN	0.2542	0.071	0.7229	0.0413	0.0877	0.0429	0.0342
0.0	0.0	0.0	32537.9898	10517.7736	NaN	NaN	0.2443	0.071	0.7226	0.0414	0.0867	0.0435	0.0348
0.0	0.0	0.0	32538.9898	6658.7736	NaN	NaN	0.1699	0.0711	0.7228	0.0413	0.0857	0.0439	0.0352
0.0	0.0	0.0	27045.9898	9049.7736	NaN	NaN	0.2507	0.0719	0.7209	0.0411	0.0858	0.0448	0.0355
0.0	0.0	0.0	25974.9898	8776.7736	NaN	NaN	0.2526	0.0733	0.7179	0.0409	0.0861	0.0459	0.0359
0.0	0.0	0.0	24841.9898	6528.7736	NaN	NaN	0.2081	0.0748	0.7152	0.0407	0.0861	0.047	0.0362
0.0	0.0	0.0	28807.9898	6591.7736	NaN	NaN	0.1862	0.0759	0.7126	0.0407	0.0863	0.0479	0.0365
0.0	0.0	0.0	27848.9898	6666.7736	NaN	NaN	0.1932	0.0769	0.7101	0.0406	0.0867	0.0487	0.0369
0.0	0.0	0.0	27986.9898	7033.7736	NaN	NaN	0.2008	0.0774	0.7083	0.0407	0.0873	0.0492	0.0371
0.0	0.0	0.0	28095.9898	7259.7736	NaN	NaN	0.2053	0.078	0.7071	0.0406	0.0878	0.0494	0.0371
0.0	0.0	0.0	22918.9898	6139.7736	NaN	NaN	0.2113	0.0782	0.7069	0.0406	0.0881	0.0492	0.037
0.0	0.0	0.0	28770.9898	13052.7736	NaN	NaN	0.3121	0.078	0.7073	0.0408	0.0884	0.0487	0.0368
0.0	0.0	0.0	26373.9898	10055.7736	NaN	NaN	0.276	0.078	0.7077	0.0408	0.0888	0.0482	0.0364
0.0	0.0	0.0	26525.9898	8366.7736	NaN	NaN	0.2398	0.0775	0.7091	0.0409	0.0888	0.0476	0.036
0.0	0.0	0.0	30429.9898	10433.7736	NaN	NaN	0.2553	0.0767	0.7105	0.0411	0.0888	0.047	0.0358
0.0	0.0	0.0	27530.9898	12004.7736	NaN	NaN	0.3036	0.0757	0.7132	0.0411	0.0884	0.0462	0.0355
0.0	0.0	0.0	31006.9898	7269.7736	NaN	NaN	0.1899	0.0746	0.7158	0.0412	0.0877	0.0454	0.0352
0.0	0.0	0.0	27620.9898	10315.7736	NaN	NaN	0.2719	0.0742	0.716	0.0419	0.0875	0.0449	0.0355
0.0	0.0	0.0	30750.9898	7747.7736	NaN	NaN	0.2012	0.0739	0.7171	0.0421	0.0871	0.0443	0.0355
0.0	0.0	0.0	32091.9898	7607.7736	NaN	NaN	0.1916	0.074	0.7172	0.0424	0.0869	0.0438	0.0357
0.0	0.0	0.0	29651.9898	11700.7736	NaN	NaN	0.283	0.0741	0.7175	0.0426	0.0867	0.0435	0.0357
0.0	0.0	0.0	28128.9898	8260.7736	NaN	NaN	0.227	0.0744	0.717	0.0427	0.0865	0.0434	0.0359
0.0	0.0	0.0	30916.9898	10492.7736	NaN	NaN	0.2534	0.0751	0.7165	0.0426	0.0864	0.0435	0.0359
0.0	0.0	0.0	29874.9898	6887.7736	NaN	NaN	0.1874	0.0757	0.7158	0.0425	0.0863	0.0436	0.036
0.0	0.0	0.0	27048.9898	7485.7736	NaN	NaN	0.2168	0.0761	0.7155	0.0424	0.0861	0.0439	0.036
0.0	0.0	0.0	26552.9898	8037.7736	NaN	NaN	0.2324	0.0766	0.7143	0.0424	0.0861	0.0443	0.0363
0.0	0.0	0.0	28344.9898	8199.7736	NaN	NaN	0.2244	0.077	0.7134	0.0423	0.0861	0.0448	0.0364
0.0	0.0	0.0	30137.9898	8234.7736	NaN	NaN	0.2146	0.0773	0.7125	0.0421	0.086	0.0455	0.0365
0.0	0.0	0.0	26309.9898	4996.7736	NaN	NaN	0.1596	0.0778	0.7109	0.042	0.0861	0.0464	0.0368
0.0	0.0	0.0	28076.9898	8339.7736	NaN	NaN	0.229	0.0784	0.7091	0.0417	0.0863	0.0474	0.0371
0.0	0.0	0.0	30071.9898	5343.7736	NaN	NaN	0.1509	0.0794	0.7062	0.0417	0.0871	0.0483	0.0373
0.0	0.0	0.0	35723.9898	9056.7736	NaN	NaN	0.2022	0.08	0.7044	0.0417	0.0878	0.0486	0.0375
0.0	0.0	0.0	23554.9898	5484.7736	NaN	NaN	0.1889	0.0808	0.7026	0.0416	0.0885	0.049	0.0375
0.0	0.0	0.0	28935.9898	9277.7736	NaN	NaN	0.2428	0.0816	0.7008	0.0417	0.089	0.0493	0.0377
0.0	0.0	0.0	28098.9898	9294.7736	NaN	NaN	0.2486	0.082	0.6999	0.0417	0.0893	0.0493	0.0377
0.0	0.0	0.0	25787.9898	8530.7736	NaN	NaN	0.2486	0.0825	0.6989	0.0419	0.0896	0.0493	0.0378
0.0	0.0	0.0	28032.9898	8003.7736	NaN	NaN	0.2221	0.0831	0.6978	0.042	0.0898	0.0493	0.038
0.0	0.0	0.0	45211.9898	11794.7736	NaN	NaN	0.2069	0.0835	0.6973	0.0422	0.0896	0.0492	0.0382
0.0	0.0	0.0	50782.9898	13446.7736	NaN	NaN	0.2094	0.0835	0.6974	0.0422	0.0896	0.0489	0.0384
0.0	0.0	0.0	47671.9898	15383.7736	NaN	NaN	0.244	0.0837	0.6962	0.0425	0.0903	0.0487	0.0386
0.0	0.0	0.0	49846.9898	12489.7736	NaN	NaN	0.2004	0.0853	0.6939	0.0425	0.0909	0.0485	0.0389
0.0	0.0	0.0	49036.9898	13925.7736	NaN	NaN	0.2212	0.0859	0.6896	0.0434	0.093	0.0483	0.0399
0.0	0.0	0.0	51190.9898	13909.7736	NaN	NaN	0.2137	0.0854	0.6832	0.0448	0.0971	0.0483	0.0413
0.0	0.0	0.0	48560.9898	9268.7736	NaN	NaN	0.1603	0.0854	0.6802	0.0448	0.0996	0.0485	0.0416
0.0	0.0	0.0	54151.9898	10359.7736	NaN	NaN	0.1606	0.0841	0.6736	0.0461	0.1045	0.0488	0.043
0.0	0.0	0.0	47268.9898	9271.7736	NaN	NaN	0.164	0.0838	0.6729	0.0454	0.106	0.0491	0.0427
0.0	0.0	0.0	25623.9898	10048.7736	NaN	NaN	0.2817	0.0838	0.6739	0.0448	0.106	0.0493	0.0423
0.0	0.0	0.0	25734.9898	9238.7736	NaN	NaN	0.2642	0.0834	0.6727	0.0447	0.107	0.0495	0.0426
0.0	0.0	0.0	29207.9898	9220.7736	NaN	NaN	0.2399	0.0836	0.6726	0.0443	0.1074	0.0496	0.0425
0.0	0.0	0.0	27818.9898	6515.7736	NaN	NaN	0.1898	0.0827	0.6676	0.0453	0.1107	0.0498	0.0439
0.0	0.0	0.0	31462.9898	9643.7736	NaN	NaN	0.2346	0.0818	0.6643	0.0461	0.1132	0.0497	0.0449
0.0	0.0	0.0	26284.9898	7958.7736	NaN	NaN	0.2324	0.0813	0.6626	0.0467	0.1147	0.0494	0.0454
0.0	0.0	0.0	30950.9898	9953.7736	NaN	NaN	0.2433	0.0809	0.6595	0.0475	0.1166	0.0493	0.0462
0.0	0.0	0.0	28899.9898	9116.7736	NaN	NaN	0.2398	0.0811	0.6561	0.0479	0.1187	0.0494	0.0468
0.0	0.0	0.0	26668.9898	10284.7736	NaN	NaN	0.2783	0.0812	0.6533	0.0484	0.1202	0.0495	0.0474
0.0	0.0	0.0	27416.9898	8224.7736	NaN	NaN	0.2308	0.0812	0.6468	0.0495	0.124	0.0496	0.049
0.0	0.0	0.0	27214.9898	8296.7736	NaN	NaN	0.2336	0.0817	0.6433	0.0498	0.1256	0.0498	0.0497
0.0	0.0	0.0	29695.9898	6497.7736	NaN	NaN	0.1795	0.0818	0.6352	0.0512	0.1301	0.0499	0.0518
0.0	0.0	0.0	26814.9898	9937.7736	NaN	NaN	0.2704	0.0814	0.6227	0.0535	0.1372	0.0499	0.0553
0.0	0.0	0.0	26285.9898	9459.7736	NaN	NaN	0.2646	0.0815	0.6116	0.0551	0.1434	0.0499	0.0584
0.0	0.0	0.0	24771.9898	9805.7736	NaN	NaN	0.2836	0.083	0.5999	0.0566	0.1488	0.0499	0.0617
0.0	0.0	0.0	31343.9898	5674.7736	NaN	NaN	0.1533	0.085	0.5862	0.0585	0.1549	0.0498	0.0655
0.0	0.0	0.0	24734.9898	8856.7736	NaN	NaN	0.2637	0.0884	0.571	0.0598	0.1614	0.0505	0.069
0.0	0.0	0.0	27864.9898	7762.7736	NaN	NaN	0.2179	0.0925	0.5615	0.06	0.1645	0.0511	0.0704
0.0	0.0	0.0	24245.9898	8785.7736	NaN	NaN	0.266	0.0984	0.5396	0.0622	0.1725	0.0513	0.0759
0.0	0.0	0.0	27969.9898	7848.7736	NaN	NaN	0.2191	0.1022	0.5222	0.0644	0.1807	0.0512	0.0792
0.0	0.0	0.0	22100.9898	9022.7736	NaN	NaN	0.2899	0.1068	0.5006	0.0654	0.1917	0.0507	0.0848
0.0	0.0	0.0	25968.9898	6354.7736	NaN	NaN	0.1966	0.1066	0.4865	0.0664	0.2031	0.0502	0.0872
0.0	0.0	0.0	27890.9898	7345.7736	NaN	NaN	0.2085	0.1097	0.4681	0.0665	0.2141	0.0495	0.0921
0.0	0.0	0.0	25072.9898	5514.7736	NaN	NaN	0.1803	0.1078	0.4574	0.0667	0.225	0.049	0.0941
0.0	0.0	0.0	25275.9898	4440.7736	NaN	NaN	0.1494	0.1101	0.4449	0.0657	0.2335	0.0484	0.0974
0.0	0.0	0.0	22893.9898	9081.7736	NaN	NaN	0.284	0.1097	0.4345	0.0655	0.2423	0.0477	0.1003
0.0	0.0	0.0	27001.9898	6594.7736	NaN	NaN	0.1963	0.1099	0.4252	0.0648	0.25	0.0472	0.1029
0.0	0.0	0.0	26370.9898	10738.7736	NaN	NaN	0.2894	0.1101	0.4175	0.0642	0.2562	0.0466	0.1054
0.0	0.0	0.0	23052.9898	5209.7736	NaN	NaN	0.1843	0.1095	0.4154	0.0636	0.2593	0.0459	0.1063
0.0	0.0	0.0	29117.9898	7798.7736	NaN	NaN	0.2113	0.1102	0.4102	0.0627	0.2619	0.0453	0.1095
0.0	0.0	0.0	21033.9898	8268.7736	NaN	NaN	0.2822	0.1082	0.4083	0.0621	0.2659	0.0446	0.1109
0.0	0.0	0.0	25836.9898	10813.7736	NaN	NaN	0.295	0.1081	0.4061	0.0612	0.2677	0.0439	0.1129
0.0	0.0	0.0	26580.9898	9722.7736	NaN	NaN	0.2678	0.1065	0.4061	0.0611	0.2699	0.0433	0.1131
0.0	0.0	0.0	27857.9898	7914.7736	NaN	NaN	0.2213	0.1057	0.4038	0.0608	0.2726	0.0428	0.1143
0.0	0.0	0.0	26120.9898	9209.7736	NaN	NaN	0.2607	0.1041	0.4018	0.0605	0.2768	0.0426	0.1142
0.0	0.0	0.0	26652.9898	5891.7736	NaN	NaN	0.181	0.1032	0.3971	0.0598	0.2822	0.0425	0.1152
0.0	0.0	0.0	26220.9898	6195.7736	NaN	NaN	0.1911	0.1021	0.3904	0.0587	0.2888	0.0424	0.1176
0.0	0.0	0.0	26507.9898	6847.7736	NaN	NaN	0.2053	0.1004	0.3856	0.0576	0.2953	0.0423	0.1189
0.0	0.0	0.0	23521.9898	3625.7736	NaN	NaN	0.1336	0.0984	0.3818	0.0565	0.3017	0.042	0.1197
0.0	0.0	0.0	27449.9898	7372.7736	NaN	NaN	0.2117	0.0966	0.3773	0.0552	0.3084	0.0417	0.1209
0.0	0.0	0.0	24305.9898	10759.7736	NaN	NaN	0.3068	0.0938	0.3749	0.0544	0.3152	0.0418	0.1199
0.0	0.0	0.0	24587.9898	6696.7736	NaN	NaN	0.2141	0.0915	0.3739	0.0541	0.3202	0.0416	0.1187
0.0	0.0	0.0	24600.9898	8045.7736	NaN	NaN	0.2464	0.0907	0.371	0.0535	0.3242	0.0415	0.1191
0.0	0.0	0.0	24514.9898	9458.7736	NaN	NaN	0.2784	0.0895	0.3694	0.0535	0.3274	0.0417	0.1186
0.0	0.0	0.0	24166.9898	6473.7736	NaN	NaN	0.2113	0.0886	0.3693	0.0539	0.3289	0.0415	0.1179
0.0	0.0	0.0	29083.9898	8568.7736	NaN	NaN	0.2276	0.0893	0.3672	0.0535	0.3298	0.0414	0.1188
0.0	0.0	0.0	25866.9898	10398.7736	NaN	NaN	0.2867	0.0878	0.3668	0.054	0.3326	0.0415	0.1173
0.0	0.0	0.0	23059.9898	4664.7736	NaN	NaN	0.1683	0.0875	0.3665	0.0543	0.3344	0.0409	0.1164
0.0	0.0	0.0	27421.9898	5340.7736	NaN	NaN	0.163	0.0874	0.3668	0.0534	0.3371	0.04	0.1153
0.0	0.0	0.0	24129.9898	5898.7736	NaN	NaN	0.1964	0.0864	0.3687	0.0529	0.3397	0.039	0.1133
0.0	0.0	0.0	26577.9898	8229.7736	NaN	NaN	0.2364	0.0858	0.3711	0.0521	0.3421	0.038	0.111
0.0	0.0	0.0	42449.9898	7656.7736	NaN	NaN	0.1528	0.0857	0.3704	0.0517	0.3455	0.0374	0.1093
0.0	0.0	0.0	28200.9898	3496.7736	NaN	NaN	0.1103	0.0853	0.3705	0.0515	0.3481	0.0371	0.1075
0.0	0.0	0.0	29044.9898	8574.7736	NaN	NaN	0.2279	0.0842	0.3708	0.0514	0.3505	0.0369	0.1062
0.0	0.0	0.0	26757.9898	11110.7736	NaN	NaN	0.2934	0.0833	0.3704	0.0508	0.3531	0.0368	0.1056
0.0	0.0	0.0	25442.9898	9286.7736	NaN	NaN	0.2674	0.0832	0.3702	0.0513	0.3531	0.0368	0.1055
0.0	0.0	0.0	25777.9898	6615.7736	NaN	NaN	0.2042	0.0822	0.3735	0.0512	0.3508	0.0365	0.1058
0.0	0.0	0.0	21950.9898	7832.7736	NaN	NaN	0.263	0.08	0.376	0.0507	0.3518	0.0364	0.1051
0.0	0.0	0.0	25158.9898	5882.7736	NaN	NaN	0.1895	0.0797	0.3772	0.0507	0.3511	0.0365	0.1047
0.0	0.0	0.0	24019.9898	6490.7736	NaN	NaN	0.2127	0.0801	0.3788	0.0511	0.3481	0.0366	0.1053
0.0	0.0	0.0	24293.9898	5932.7736	NaN	NaN	0.1963	0.0797	0.381	0.0515	0.3457	0.037	0.105
0.0	0.0	0.0	25105.9898	7053.7736	NaN	NaN	0.2193	0.0798	0.3818	0.0519	0.3434	0.0379	0.1052
0.0	0.0	0.0	25103.9898	5383.7736	NaN	NaN	0.1766	0.0814	0.3802	0.0528	0.3396	0.0389	0.1071
0.0	0.0	0.0	28312.9898	6139.7736	NaN	NaN	0.1782	0.0828	0.3805	0.0537	0.3342	0.0398	0.109
0.0	0.0	0.0	27559.9898	8746.7736	NaN	NaN	0.2409	0.0833	0.3813	0.055	0.3291	0.0411	0.1103
0.0	0.0	0.0	23997.9898	6166.7736	NaN	NaN	0.2044	0.0849	0.3806	0.0562	0.3236	0.0421	0.1126
0.0	0.0	0.0	26572.9898	10739.7736	NaN	NaN	0.2878	0.0869	0.3781	0.0572	0.3197	0.0437	0.1144
0.0	0.0	0.0	25619.9898	7398.7736	NaN	NaN	0.2241	0.0905	0.3703	0.0591	0.3177	0.0459	0.1165
0.0	0.0	0.0	23606.9898	9139.7736	NaN	NaN	0.2791	0.095	0.3627	0.0606	0.3163	0.0486	0.1168
0.0	0.0	0.0	28451.9898	9297.7736	NaN	NaN	0.2463	0.1265	0.3281	0.0616	0.3019	0.0549	0.1271
0.0	0.0	0.0	17981.9898	8922.7736	NaN	NaN	0.3316	0.3194	0.2518	0.0497	0.2038	0.0636	0.1117
0.0	0.0	0.0	2278.9898	7313.7736	NaN	NaN	0.7624	0.7092	0.1078	0.0288	0.062	0.0506	0.0416
0.0	0.0	0.0	1340.9898	3551.7736	NaN	NaN	0.7259	0.8247	0.0469	0.025	0.0396	0.0363	0.0275
0.0	0.0	0.0	648.9898	1382.7736	NaN	NaN	0.6806	0.8976	0.0253	0.0168	0.0217	0.0213	0.0173
0.0	0.0	0.0	-2427.0102	4084.7736	NaN	NaN	1.3	0.8922	0.0267	0.0193	0.0215	0.0206	0.0197
0.0	0.0	0.0	-2675.0102	3606.7736	NaN	NaN	1.3	0.8946	0.0259	0.0189	0.0212	0.0198	0.0196
0.0	0.0	0.0	-2735.0102	3051.7736	NaN	NaN	1.3	0.8926	0.0258	0.0192	0.0217	0.0204	0.0203
0.0	0.0	0.0	-1204.0102	1037.7736	NaN	NaN	-0.3	0.8915	0.026	0.0192	0.0218	0.0208	0.0208
0.0	0.0	0.0	-707.0102	2518.7736	NaN	NaN	1.3	0.8913	0.0259	0.0192	0.0217	0.0208	0.0211
0.0	0.0	0.0	-2060.0102	4590.7736	NaN	NaN	1.3	0.8911	0.0258	0.0193	0.0215	0.0208	0.0213
0.0	0.0	0.0	-2152.0102	3417.7736	NaN	NaN	1.3	0.8913	0.0258	0.0194	0.0213	0.0208	0.0215
0.0	0.0	0.0	-3445.0102	3952.7736	NaN	NaN	1.3	0.8917	0.0258	0.0194	0.021	0.0207	0.0214
0.0	0.0	0.0	-4068.0102	1337.7736	NaN	NaN	-0.3	0.8922	0.0257	0.0194	0.0208	0.0205	0.0213
0.0	0.0	0.0	-2452.0102	2205.7736	NaN	NaN	-0.3	0.8921	0.0255	0.0196	0.0209	0.0206	0.0213
0.0	0.0	0.0	-2428.0102	5236.7736	NaN	NaN	1.3	0.8918	0.0253	0.0198	0.021	0.0207	0.0213
0.0	0.0	0.0	-1951.0102	3476.7736	NaN	NaN	1.3	0.8918	0.0251	0.0199	0.0211	0.0208	0.0212
0.0	0.0	0.0	-2015.0102	529.7736	NaN	NaN	-0.3	0.8921	0.025	0.0199	0.0212	0.0208	0.021
0.0	0.0	0.0	-799.0102	1436.7736	NaN	NaN	1.3	0.892	0.0248	0.02	0.0213	0.0209	0.021
0.0	0.0	0.0	-3179.0102	1129.7736	NaN	NaN	-0.3	0.8923	0.0248	0.0201	0.0212	0.0208	0.0208
0.0	0.0	0.0	-1442.0102	302.7736	NaN	NaN	-0.2658	0.8927	0.0246	0.0202	0.0212	0.0207	0.0206
0.0	0.0	0.0	-1640.0102	2145.7736	NaN	NaN	1.3	0.8934	0.0244	0.0201	0.0211	0.0206	0.0204
0.0	0.0	0.0	-3104.0102	3238.7736	NaN	NaN	1.3	0.8938	0.0243	0.02	0.021	0.0206	0.0203
0.0	0.0	0.0	-2616.0102	4013.7736	NaN	NaN	1.3	0.8944	0.0241	0.0199	0.0209	0.0206	0.0201
0.0	0.0	0.0	-2679.0102	2579.7736	NaN	NaN	-0.3	0.8951	0.0241	0.0198	0.0208	0.0205	0.0198
0.0	0.0	0.0	-2228.0102	-966.2264	NaN	NaN	0.3025	0.896	0.0239	0.0196	0.0206	0.0204	0.0196
0.0	0.0	0.0	733.9898	6603.7736	NaN	NaN	0.9	0.8968	0.0236	0.0194	0.0205	0.0203	0.0194
0.0	0.0	0.0	-3053.0102	4378.7736	NaN	NaN	1.3	0.8971	0.0235	0.0194	0.0205	0.0203	0.0193
0.0	0.0	0.0	-2376.0102	1235.7736	NaN	NaN	-0.3	0.8973	0.0235	0.0194	0.0204	0.0202	0.0192
0.0	0.0	0.0	-2439.0102	482.7736	NaN	NaN	-0.2468	0.8973	0.0235	0.0195	0.0204	0.0201	0.0192
0.0	0.0	0.0	-4385.0102	2737.7736	NaN	NaN	-0.3	0.8974	0.0234	0.0196	0.0204	0.02	0.0192
0.0	0.0	0.0	-1343.0102	2735.7736	NaN	NaN	1.3	0.8973	0.0233	0.0197	0.0204	0.02	0.0193
0.0	0.0	0.0	-1668.0102	3958.7736	NaN	NaN	1.3	0.8968	0.0233	0.0198	0.0205	0.0201	0.0194
0.0	0.0	0.0	-1757.0102	3021.7736	NaN	NaN	1.3	0.8958	0.0235	0.02	0.0207	0.0203	0.0197
0.0	0.0	0.0	-1584.0102	1810.7736	NaN	NaN	1.3	0.8951	0.0236	0.0202	0.0207	0.0204	0.0199
0.0	0.0	0.0	-367.0102	2689.7736	NaN	NaN	1.158	0.8944	0.0239	0.0202	0.0209	0.0205	0.0202
0.0	0.0	0.0	-1803.0102	2207.7736	NaN	NaN	1.3	0.8941	0.024	0.0202	0.0208	0.0206	0.0203
0.0	0.0	0.0	-1968.0102	4829.7736	NaN	NaN	1.3	0.8933	0.0242	0.0203	0.0209	0.0208	0.0205
0.0	0.0	0.0	-3334.0102	5176.7736	NaN	NaN	1.3	0.8927	0.0244	0.0204	0.021	0.0208	0.0207
0.0	0.0	0.0	-1823.0102	3820.7736	NaN	NaN	1.3	0.8924	0.0242	0.0205	0.0213	0.0207	0.0208
0.0	0.0	0.0	-1709.0102	3861.7736	NaN	NaN	1.3	0.8937	0.0237	0.0203	0.0214	0.0202	0.0207
0.0	0.0	0.0	-2758.0102	-142.2264	NaN	NaN	0.049	0.8944	0.0233	0.0203	0.0215	0.0199	0.0206
0.0	0.0	0.0	-1605.0102	3096.7736	NaN	NaN	1.3	0.8941	0.0232	0.0205	0.0217	0.0199	0.0206
0.0	0.0	0.0	-1515.0102	1220.7736	NaN	NaN	-0.3	0.8943	0.023	0.0206	0.0218	0.0199	0.0204
0.0	0.0	0.0	-2259.0102	1790.7736	NaN	NaN	-0.3	0.8944	0.0229	0.0207	0.0218	0.02	0.0202
0.0	0.0	0.0	-1507.0102	3643.7736	NaN	NaN	1.3	0.8945	0.0228	0.0207	0.0218	0.02	0.0201
0.0	0.0	0.0	-3598.0102	1009.7736	NaN	NaN	-0.3	0.8949	0.0227	0.0207	0.0218	0.02	0.02
0.0	0.0	0.0	-1114.0102	3422.7736	NaN	NaN	1.3	0.8952	0.0226	0.0207	0.0217	0.0199	0.0199
0.0	0.0	0.0	-2477.0102	742.7736	NaN	NaN	-0.3	0.8954	0.0225	0.0207	0.0216	0.0199	0.0199
0.0	0.0	0.0	-2830.0102	4377.7736	NaN	NaN	1.3	0.8951	0.0225	0.0208	0.0215	0.0199	0.0201
0.0	0.0	0.0	-1107.0102	4701.7736	NaN	NaN	1.3	0.8956	0.0224	0.0208	0.0212	0.0198	0.0202
0.0	0.0	0.0	-1451.0102	4463.7736	NaN	NaN	1.3	0.8959	0.0223	0.0208	0.0211	0.0198	0.0201
0.0	0.0	0.0	-1610.0102	184.7736	NaN	NaN	-0.1296	0.8962	0.0223	0.0207	0.0211	0.0198	0.02
0.0	0.0	0.0	-1138.0102	1485.7736	NaN	NaN	1.3	0.8967	0.0222	0.0206	0.0209	0.0198	0.0198
0.0	0.0	0.0	-2346.0102	5920.7736	NaN	NaN	1.3	0.8967	0.0223	0.0206	0.0208	0.0198	0.0199
0.0	0.0	0.0	-2629.0102	2098.7736	NaN	NaN	-0.3	0.8971	0.0222	0.0205	0.0206	0.0198	0.0199
0.0	0.0	0.0	-2449.0102	4466.7736	NaN	NaN	1.3	0.8972	0.0222	0.0205	0.0205	0.0197	0.02
0.0	0.0	0.0	-1623.0102	3647.7736	NaN	NaN	1.3	0.8972	0.0222	0.0205	0.0205	0.0196	0.0201
0.0	0.0	0.0	-3735.0102	1932.7736	NaN	NaN	-0.3	0.8978	0.022	0.0204	0.0204	0.0195	0.0199
0.0	0.0	0.0	-4425.0102	3872.7736	NaN	NaN	-0.3	0.8983	0.0219	0.0203	0.0204	0.0195	0.0197
0.0	0.0	0.0	-4341.0102	-934.2264	NaN	NaN	0.1771	0.8991	0.0218	0.0201	0.0203	0.0194	0.0193
0.0	0.0	0.0	-3701.0102	-1.2264	NaN	NaN	0.0003	0.8991	0.0218	0.0201	0.0204	0.0194	0.0193
0.0	0.0	0.0	-4374.0102	1222.7736	NaN	NaN	-0.3	0.8996	0.0218	0.0199	0.0203	0.0192	0.0192
0.0	0.0	0.0	-3666.0102	2743.7736	NaN	NaN	-0.3	0.8999	0.0218	0.0198	0.0203	0.0191	0.0191
0.0	0.0	0.0	-2870.0102	4249.7736	NaN	NaN	1.3	0.8996	0.022	0.0196	0.0204	0.0192	0.0192
0.0	0.0	0.0	-2761.0102	4807.7736	NaN	NaN	1.3	0.8991	0.0222	0.0195	0.0205	0.0194	0.0192
0.0	0.0	0.0	-1667.0102	2632.7736	NaN	NaN	1.3	0.8983	0.0226	0.0195	0.0207	0.0197	0.0193
0.0	0.0	0.0	-1961.0102	3454.7736	NaN	NaN	1.3	0.8974	0.0227	0.0195	0.0209	0.0199	0.0195
0.0	0.0	0.0	-3458.0102	614.7736	NaN	NaN	-0.2162	0.8961	0.023	0.0196	0.0213	0.0203	0.0196
0.0	0.0	0.0	-1913.0102	3837.7736	NaN	NaN	1.3	0.8952	0.0232	0.0198	0.0216	0.0205	0.0197
0.0	0.0	0.0	-4635.0102	2122.7736	NaN	NaN	-0.3	0.8946	0.0233	0.0198	0.0218	0.0207	0.0197
0.0	0.0	0.0	-1702.0102	1964.7736	NaN	NaN	1.3	0.8938	0.0234	0.0201	0.022	0.0208	0.0199
0.0	0.0	0.0	-2840.0102	1236.7736	NaN	NaN	-0.3	0.8936	0.0236	0.0201	0.0219	0.0208	0.0201
0.0	0.0	0.0	-2371.0102	4452.7736	NaN	NaN	1.3	0.8937	0.0237	0.0203	0.0219	0.0204	0.02
0.0	0.0	0.0	-2668.0102	878.7736	NaN	NaN	-0.3	0.8935	0.0239	0.0202	0.0219	0.0205	0.0199
0.0	0.0	0.0	-2711.0102	1968.7736	NaN	NaN	-0.3	0.8936	0.0239	0.0203	0.0219	0.0205	0.0199
0.0	0.0	0.0	-3909.0102	-444.2264	NaN	NaN	0.102	0.894	0.0236	0.0203	0.022	0.0204	0.0198
0.0	0.0	0.0	-2264.0102	3598.7736	NaN	NaN	1.3	0.8948	0.0234	0.0206	0.0224	0.0196	0.0194
0.0	0.0	0.0	1013.9898	1399.7736	NaN	NaN	0.5799	0.896	0.023	0.0207	0.0228	0.0187	0.0188
0.0	0.0	0.0	22434.9898	4879.7736	NaN	NaN	0.1786	0.8939	0.0234	0.0216	0.0245	0.0182	0.0185
0.0	0.0	0.0	21421.9898	8605.7736	NaN	NaN	0.2866	0.8926	0.0241	0.0215	0.025	0.0181	0.0186
0.0	0.0	0.0	19999.9898	7194.7736	NaN	NaN	0.2646	0.894	0.0242	0.0208	0.0242	0.0184	0.0185
0.0	0.0	0.0	19748.9898	3930.7736	NaN	NaN	0.166	0.8924	0.025	0.0206	0.0243	0.019	0.0187
0.0	0.0	0.0	19038.9898	7373.7736	NaN	NaN	0.2792	0.89	0.0257	0.0207	0.0252	0.0193	0.0191
0.0	0.0	0.0	19686.9898	6920.7736	NaN	NaN	0.2601	0.8879	0.0261	0.021	0.0267	0.0192	0.0191
0.0	0.0	0.0	19072.9898	8916.7736	NaN	NaN	0.3186	0.8823	0.0281	0.0213	0.0288	0.0196	0.0199
0.0	0.0	0.0	-3543.0102	5079.7736	NaN	NaN	1.3	0.8883	0.0267	0.0198	0.0262	0.0195	0.0195
0.0	0.0	0.0	-2145.0102	2936.7736	NaN	NaN	1.3	0.8911	0.0256	0.0196	0.0239	0.0202	0.0196
0.0	0.0	0.0	-3342.0102	4902.7736	NaN	NaN	1.3	0.8898	0.025	0.0203	0.0232	0.0212	0.0205
0.0	0.0	0.0	-914.0102	1427.7736	NaN	NaN	1.3	0.8902	0.0246	0.0203	0.0231	0.0211	0.0206
0.0	0.0	0.0	-637.0102	2023.7736	NaN	NaN	1.3	0.8908	0.0244	0.0202	0.0231	0.0211	0.0204
0.0	0.0	0.0	-3396.0102	-1539.2264	NaN	NaN	0.3119	0.8908	0.0244	0.0202	0.0232	0.0212	0.0203
0.0	0.0	0.0	-2323.0102	2046.7736	NaN	NaN	-0.3	0.8906	0.0245	0.0202	0.0233	0.0211	0.0203
0.0	0.0	0.0	-3292.0102	5472.7736	NaN	NaN	1.3	0.8915	0.0242	0.0201	0.0231	0.021	0.0201
0.0	0.0	0.0	-2357.0102	3307.7736	NaN	NaN	1.3	0.8919	0.024	0.0201	0.0229	0.0209	0.0201
0.0	0.0	0.0	-1168.0102	951.7736	NaN	NaN	-0.3	0.8921	0.0239	0.0201	0.0229	0.0209	0.0201
0.0	0.0	0.0	-1957.0102	848.7736	NaN	NaN	-0.3	0.892	0.0239	0.0201	0.0229	0.0209	0.0201
0.0	0.0	0.0	-551.0102	5076.7736	NaN	NaN	1.1217	0.8915	0.024	0.0201	0.0231	0.021	0.0203
0.0	0.0	0.0	-3022.0102	3891.7736	NaN	NaN	1.3	0.8914	0.024	0.0201	0.0231	0.021	0.0203
0.0	0.0	0.0	-2473.0102	4082.7736	NaN	NaN	1.3	0.891	0.0241	0.0202	0.0232	0.0212	0.0203
0.0	0.0	0.0	-2748.0102	2050.7736	NaN	NaN	-0.3	0.891	0.0239	0.0202	0.0232	0.0212	0.0204
0.0	0.0	0.0	-1544.0102	4533.7736	NaN	NaN	1.3	0.8909	0.0238	0.0203	0.0234	0.0213	0.0203
0.0	0.0	0.0	-2715.0102	4460.7736	NaN	NaN	1.3	0.8912	0.0237	0.0203	0.0234	0.0213	0.0202
0.0	0.0	0.0	-2581.0102	2918.7736	NaN	NaN	1.3	0.8916	0.0235	0.0201	0.0233	0.0213	0.0201
0.0	0.0	0.0	-2204.0102	2047.7736	NaN	NaN	-0.3	0.8919	0.0234	0.02	0.0233	0.0213	0.02
0.0	0.0	0.0	-2511.0102	1363.7736	NaN	NaN	-0.3	0.8917	0.0235	0.0201	0.0234	0.0214	0.02
0.0	0.0	0.0	-2535.0102	2957.7736	NaN	NaN	1.3	0.8917	0.0235	0.0202	0.0233	0.0214	0.0199
0.0	0.0	0.0	-1260.0102	4663.7736	NaN	NaN	1.3	0.8916	0.0236	0.0203	0.0233	0.0213	0.0199
0.0	0.0	0.0	-3671.0102	2629.7736	NaN	NaN	-0.3	0.8918	0.0235	0.0203	0.0232	0.0213	0.0199
0.0	0.0	0.0	-2263.0102	-95.2264	NaN	NaN	0.0404	0.8917	0.0235	0.0204	0.0232	0.0214	0.02
0.0	0.0	0.0	-3177.0102	1269.7736	NaN	NaN	-0.3	0.8917	0.0234	0.0204	0.0231	0.0214	0.02
0.0	0.0	0.0	-1866.0102	966.7736	NaN	NaN	-0.3	0.8915	0.0235	0.0205	0.023	0.0214	0.02
0.0	0.0	0.0	-3274.0102	-448.2264	NaN	NaN	0.1204	0.8915	0.0235	0.0206	0.023	0.0214	0.02
0.0	0.0	0.0	-2867.0102	2209.7736	NaN	NaN	-0.3	0.8914	0.0236	0.0206	0.023	0.0214	0.02
0.0	0.0	0.0	-1500.0102	1399.7736	NaN	NaN	-0.3	0.8916	0.0236	0.0206	0.0229	0.0213	0.0199
0.0	0.0	0.0	-3694.0102	3431.7736	NaN	NaN	-0.3	0.8918	0.0236	0.0207	0.0228	0.0213	0.0198
0.0	0.0	0.0	-3657.0102	5244.7736	NaN	NaN	1.3	0.892	0.0237	0.0207	0.0227	0.0211	0.0198
0.0	0.0	0.0	-3217.0102	606.7736	NaN	NaN	-0.2325	0.8921	0.0238	0.0207	0.0226	0.021	0.0198
0.0	0.0	0.0	-1154.0102	6384.7736	NaN	NaN	1.2206	0.8927	0.0238	0.0206	0.0225	0.0208	0.0197
0.0	0.0	0.0	-2726.0102	-1920.2264	NaN	NaN	0.4133	0.893	0.0236	0.0206	0.0225	0.0206	0.0197
0.0	0.0	0.0	-1607.0102	3929.7736	NaN	NaN	1.3	0.8934	0.0237	0.0204	0.0223	0.0205	0.0197
0.0	0.0	0.0	-4087.0102	2286.7736	NaN	NaN	-0.3	0.8939	0.0236	0.0203	0.0222	0.0203	0.0197
0.0	0.0	0.0	-3403.0102	4997.7736	NaN	NaN	1.3	0.8944	0.0235	0.0202	0.0221	0.0202	0.0196
0.0	0.0	0.0	-3362.0102	4096.7736	NaN	NaN	1.3	0.8947	0.0234	0.0202	0.0221	0.0202	0.0195
0.0	0.0	0.0	-4701.0102	2484.7736	NaN	NaN	-0.3	0.8947	0.0234	0.0202	0.0221	0.0202	0.0194
0.0	0.0	0.0	-709.0102	5776.7736	NaN	NaN	1.1399	0.8949	0.0234	0.0202	0.022	0.0201	0.0194
0.0	0.0	0.0	-1786.0102	3224.7736	NaN	NaN	1.3	0.8951	0.0232	0.0202	0.0221	0.02	0.0194
0.0	0.0	0.0	-3852.0102	-700.2264	NaN	NaN	0.1538	0.895	0.0232	0.0203	0.022	0.02	0.0194
0.0	0.0	0.0	-2475.0102	-1272.2264	NaN	NaN	0.3395	0.8949	0.0232	0.0203	0.022	0.0201	0.0194
0.0	0.0	0.0	-3199.0102	4895.7736	NaN	NaN	1.3	0.895	0.0232	0.0202	0.022	0.0202	0.0195
0.0	0.0	0.0	-2603.0102	-171.2264	NaN	NaN	0.0617	0.8949	0.0233	0.0201	0.022	0.0202	0.0195
0.0	0.0	0.0	-3551.0102	2045.7736	NaN	NaN	-0.3	0.8951	0.0233	0.0201	0.0219	0.0202	0.0195
0.0	0.0	0.0	-2308.0102	3575.7736	NaN	NaN	1.3	0.895	0.0233	0.0201	0.0219	0.0201	0.0195
0.0	0.0	0.0	-3875.0102	2355.7736	NaN	NaN	-0.3	0.8954	0.0232	0.0201	0.0218	0.02	0.0195
0.0	0.0	0.0	-3423.0102	53.7736	NaN	NaN	-0.016	0.8954	0.0232	0.0201	0.0218	0.02	0.0195
0.0	0.0	0.0	-1812.0102	-26.2264	NaN	NaN	0.0143	0.8957	0.0232	0.02	0.0218	0.0199	0.0195
0.0	0.0	0.0	-1065.0102	2535.7736	NaN	NaN	1.3	0.8959	0.0232	0.0198	0.0217	0.02	0.0194
0.0	0.0	0.0	-3142.0102	6542.7736	NaN	NaN	1.3	0.8962	0.0232	0.0197	0.0216	0.02	0.0193
0.0	0.0	0.0	-2834.0102	1610.7736	NaN	NaN	-0.3	0.8959	0.0232	0.0198	0.0217	0.02	0.0194
0.0	0.0	0.0	-2267.0102	3746.7736	NaN	NaN	1.3	0.8956	0.0233	0.0198	0.0217	0.0201	0.0195
0.0	0.0	0.0	-2817.0102	450.7736	NaN	NaN	-0.1905	0.8949	0.0234	0.02	0.0218	0.0202	0.0197
0.0	0.0	0.0	-2312.0102	6490.7736	NaN	NaN	1.3	0.8953	0.0232	0.0199	0.0218	0.0202	0.0195
0.0	0.0	0.0	-2938.0102	2881.7736	NaN	NaN	-0.3	0.8949	0.0232	0.0201	0.0219	0.0202	0.0197
0.0	0.0	0.0	-3261.0102	1297.7736	NaN	NaN	-0.3	0.8953	0.023	0.0201	0.0218	0.0202	0.0196
0.0	0.0	0.0	-2840.0102	2817.7736	NaN	NaN	-0.3	0.8954	0.0229	0.0201	0.0218	0.0202	0.0196
0.0	0.0	0.0	-1844.0102	5028.7736	NaN	NaN	1.3	0.8962	0.0226	0.0199	0.0217	0.0202	0.0194
0.0	0.0	0.0	-2601.0102	4464.7736	NaN	NaN	1.3	0.8963	0.0226	0.0199	0.0217	0.0202	0.0193
0.0	0.0	0.0	-2583.0102	4009.7736	NaN	NaN	1.3	0.8964	0.0225	0.0199	0.0217	0.0201	0.0193
0.0	0.0	0.0	-3388.0102	875.7736	NaN	NaN	-0.3	0.8961	0.0226	0.0201	0.0217	0.0201	0.0195
0.0	0.0	0.0	-3712.0102	4036.7736	NaN	NaN	1.3	0.8962	0.0226	0.02	0.0217	0.0201	0.0195
0.0	0.0	0.0	-3857.0102	3912.7736	NaN	NaN	1.3	0.8961	0.0227	0.02	0.0216	0.0201	0.0195
0.0	0.0	0.0	-3618.0102	5816.7736	NaN	NaN	1.3	0.8964	0.0226	0.0199	0.0216	0.0201	0.0194
0.0	0.0	0.0	-1082.0102	3351.7736	NaN	NaN	1.3	0.8962	0.0227	0.02	0.0216	0.0201	0.0194
0.0	0.0	0.0	-2043.0102	2400.7736	NaN	NaN	1.3	0.896	0.0227	0.0201	0.0217	0.02	0.0195
0.0	0.0	0.0	-1153.0102	2121.7736	NaN	NaN	1.3	0.8961	0.0227	0.0201	0.0216	0.02	0.0195
0.0	0.0	0.0	-3829.0102	4406.7736	NaN	NaN	1.3	0.8963	0.0227	0.0201	0.0216	0.02	0.0194
0.0	0.0	0.0	-3373.0102	3576.7736	NaN	NaN	1.3	0.8964	0.0227	0.02	0.0215	0.02	0.0194
0.0	0.0	0.0	-3012.0102	420.7736	NaN	NaN	-0.1624	0.8964	0.0227	0.02	0.0215	0.02	0.0194
0.0	0.0	0.0	6847.9898	7306.7736	NaN	NaN	0.5162	0.8972	0.0226	0.0199	0.0212	0.0199	0.0192
0.0	0.0	0.0	-4054.0102	6792.7736	NaN	NaN	1.3	0.8971	0.0225	0.02	0.0213	0.0198	0.0192
0.0	0.0	0.0	-4536.0102	-630.2264	NaN	NaN	0.122	0.897	0.0225	0.02	0.0215	0.0198	0.0192
0.0	0.0	0.0	-2713.0102	3854.7736	NaN	NaN	1.3	0.897	0.0226	0.02	0.0215	0.0198	0.0191
0.0	0.0	0.0	-2631.0102	5712.7736	NaN	NaN	1.3	0.8974	0.0225	0.0199	0.0214	0.0198	0.019
0.0	0.0	0.0	-1509.0102	857.7736	NaN	NaN	-0.3	0.8974	0.0225	0.0199	0.0214	0.0198	0.019
0.0	0.0	0.0	-2376.0102	2469.7736	NaN	NaN	1.3	0.8974	0.0225	0.0199	0.0213	0.02	0.0189
0.0	0.0	0.0	-4025.0102	2610.7736	NaN	NaN	-0.3	0.8974	0.0226	0.0199	0.0213	0.02	0.0189
0.0	0.0	0.0	-2781.0102	2885.7736	NaN	NaN	1.3	0.8972	0.0225	0.0199	0.0214	0.02	0.019
0.0	0.0	0.0	-292.0102	1778.7736	NaN	NaN	1.1964	0.8969	0.0226	0.0199	0.0215	0.0201	0.019
0.0	0.0	0.0	-4252.0102	2592.7736	NaN	NaN	-0.3	0.8966	0.0226	0.02	0.0216	0.0201	0.0191
0.0	0.0	0.0	-3730.0102	-107.2264	NaN	NaN	0.0279	0.8962	0.0226	0.0201	0.0216	0.0202	0.0192
0.0	0.0	0.0	-1344.0102	3108.7736	NaN	NaN	1.3	0.8961	0.0226	0.0202	0.0217	0.0202	0.0192
0.0	0.0	0.0	-3319.0102	3547.7736	NaN	NaN	1.3	0.8961	0.0226	0.0202	0.0217	0.0202	0.0192
0.0	0.0	0.0	-2430.0102	2245.7736	NaN	NaN	-0.3	0.8961	0.0226	0.0202	0.0217	0.0202	0.0192
0.0	0.0	0.0	-2436.0102	476.7736	NaN	NaN	-0.2433	0.8961	0.0225	0.0203	0.0217	0.0201	0.0193
0.0	0.0	0.0	-1629.0102	4543.7736	NaN	NaN	1.3	0.8965	0.0224	0.0202	0.0217	0.0201	0.0191
0.0	0.0	0.0	-2238.0102	4690.7736	NaN	NaN	1.3	0.8967	0.0224	0.0201	0.0217	0.0201	0.019
0.0	0.0	0.0	-2376.0102	6481.7736	NaN	NaN	1.3	0.8969	0.0223	0.0201	0.0217	0.02	0.019
0.0	0.0	0.0	-3489.0102	-198.2264	NaN	NaN	0.0538	0.8958	0.0225	0.0204	0.0219	0.0201	0.0193
0.0	0.0	0.0	-3313.0102	-596.2264	NaN	NaN	0.1525	0.8953	0.0227	0.0206	0.0219	0.0201	0.0194
0.0	0.0	0.0	-2500.0102	3065.7736	NaN	NaN	1.3	0.8954	0.0227	0.0205	0.0218	0.0201	0.0194
0.0	0.0	0.0	19042.9898	4122.7736	NaN	NaN	0.178	0.8967	0.0224	0.0202	0.0217	0.0199	0.0191
0.0	0.0	0.0	15181.9898	6134.7736	NaN	NaN	0.2878	0.8967	0.0225	0.0201	0.0218	0.0199	0.019
0.0	0.0	0.0	16713.9898	3994.7736	NaN	NaN	0.1929	0.897	0.0225	0.0201	0.0217	0.0197	0.019
0.0	0.0	0.0	21623.9898	7119.7736	NaN	NaN	0.2477	0.8972	0.0226	0.02	0.0217	0.0196	0.019
0.0	0.0	0.0	-686.0102	-2043.2264	NaN	NaN	0.7486	0.896	0.0225	0.0203	0.0219	0.0199	0.0192
0.0	0.0	0.0	-4036.0102	1336.7736	NaN	NaN	-0.3	0.8952	0.0226	0.0205	0.022	0.0202	0.0194
0.0	0.0	0.0	-2570.0102	2220.7736	NaN	NaN	-0.3	0.8951	0.0227	0.0205	0.022	0.0202	0.0194
0.0	0.0	0.0	-3111.0102	2870.7736	NaN	NaN	-0.3	0.8959	0.0224	0.0204	0.022	0.0201	0.0192
0.0	0.0	0.0	-1325.0102	3539.7736	NaN	NaN	1.3	0.8963	0.0223	0.0203	0.022	0.02	0.0191
0.0	0.0	0.0	-4005.0102	4981.7736	NaN	NaN	1.3	0.8972	0.0221	0.0201	0.0219	0.0198	0.0188
0.0	0.0	0.0	-2246.0102	5565.7736	NaN	NaN	1.3	0.8979	0.0219	0.02	0.0219	0.0196	0.0187
0.0	0.0	0.0	-3627.0102	4701.7736	NaN	NaN	1.3	0.8985	0.0217	0.0199	0.0219	0.0195	0.0186
0.0	0.0	0.0	-3936.0102	3588.7736	NaN	NaN	-0.3	0.8992	0.0216	0.0197	0.0218	0.0193	0.0184
0.0	0.0	0.0	-3034.0102	1297.7736	NaN	NaN	-0.3	0.8998	0.0215	0.0196	0.0217	0.0191	0.0182
0.0	0.0	0.0	-2414.0102	4909.7736	NaN	NaN	1.3	0.9004	0.0213	0.0195	0.0217	0.019	0.0181
0.0	0.0	0.0	-1928.0102	3709.7736	NaN	NaN	1.3	0.9006	0.0212	0.0195	0.0217	0.0189	0.0181
0.0	0.0	0.0	-3802.0102	3346.7736	NaN	NaN	-0.3	0.9006	0.0212	0.0195	0.0217	0.0188	0.0181
0.0	0.0	0.0	-2138.0102	3158.7736	NaN	NaN	1.3	0.901	0.0212	0.0195	0.0217	0.0188	0.018
0.0	0.0	0.0	-2847.0102	5859.7736	NaN	NaN	1.3	0.9014	0.0211	0.0194	0.0216	0.0187	0.0178
0.0	0.0	0.0	-2309.0102	1312.7736	NaN	NaN	-0.3	0.9013	0.0211	0.0194	0.0216	0.0187	0.0178
0.0	0.0	0.0	-2086.0102	1444.7736	NaN	NaN	-0.3	0.9008	0.0213	0.0195	0.0217	0.0187	0.0179
0.0	0.0	0.0	-3680.0102	3924.7736	NaN	NaN	1.3	0.9004	0.0214	0.0196	0.0218	0.0188	0.018
0.0	0.0	0.0	-3978.0102	2053.7736	NaN	NaN	-0.3	0.8996	0.0217	0.0197	0.022	0.019	0.0182
0.0	0.0	0.0	-2709.0102	3527.7736	NaN	NaN	1.3	0.8991	0.0218	0.0198	0.022	0.0191	0.0182
0.0	0.0	0.0	-3069.0102	3255.7736	NaN	NaN	1.3	0.8989	0.0218	0.0198	0.0221	0.0191	0.0182
0.0	0.0	0.0	-2965.0102	2987.7736	NaN	NaN	1.3	0.8989	0.0218	0.0198	0.0221	0.0191	0.0182
0.0	0.0	0.0	-2926.0102	1670.7736	NaN	NaN	-0.3	0.8987	0.0219	0.0199	0.0221	0.0192	0.0183
0.0	0.0	0.0	-1914.0102	3244.7736	NaN	NaN	1.3	0.8984	0.022	0.0199	0.0221	0.0192	0.0183
0.0	0.0	0.0	-3630.0102	3501.7736	NaN	NaN	-0.3	0.898	0.0221	0.02	0.0222	0.0193	0.0184
0.0	0.0	0.0	-2553.0102	5655.7736	NaN	NaN	1.3	0.8981	0.022	0.0199	0.0221	0.0193	0.0184
0.0	0.0	0.0	-1956.0102	1774.7736	NaN	NaN	-0.3	0.898	0.022	0.02	0.0221	0.0194	0.0185
0.0	0.0	0.0	-3385.0102	-317.2264	NaN	NaN	0.0857	0.8978	0.022	0.02	0.0222	0.0194	0.0186
0.0	0.0	0.0	-3954.0102	473.7736	NaN	NaN	-0.1361	0.8974	0.022	0.0201	0.0223	0.0195	0.0188
0.0	0.0	0.0	-1775.0102	701.7736	NaN	NaN	-0.3	0.8968	0.0221	0.0202	0.0223	0.0197	0.0189
0.0	0.0	0.0	-3544.0102	2627.7736	NaN	NaN	-0.3	0.8963	0.0222	0.0202	0.0224	0.0199	0.019
0.0	0.0	0.0	-3047.0102	773.7736	NaN	NaN	-0.3	0.8958	0.0223	0.0203	0.0224	0.02	0.0191
0.0	0.0	0.0	-3013.0102	4720.7736	NaN	NaN	1.3	0.8956	0.0223	0.0203	0.0224	0.0201	0.0192
0.0	0.0	0.0	-2765.0102	4004.7736	NaN	NaN	1.3	0.8954	0.0224	0.0203	0.0224	0.0202	0.0193
0.0	0.0	0.0	-512.0102	-384.2264	NaN	NaN	0.4287	0.8949	0.0224	0.0204	0.0224	0.0202	0.0195
0.0	0.0	0.0	-2803.0102	2119.7736	NaN	NaN	-0.3	0.8948	0.0224	0.0205	0.0224	0.0202	0.0197
0.0	0.0	0.0	-3275.0102	1310.7736	NaN	NaN	-0.3	0.8947	0.0224	0.0205	0.0224	0.0202	0.0198
0.0	0.0	0.0	-3133.0102	2056.7736	NaN	NaN	-0.3	0.8948	0.0224	0.0205	0.0224	0.0201	0.0198
0.0	0.0	0.0	-2796.0102	5434.7736	NaN	NaN	1.3	0.8952	0.0223	0.0204	0.0223	0.02	0.0197
0.0	0.0	0.0	-3057.0102	2333.7736	NaN	NaN	-0.3	0.8951	0.0223	0.0204	0.0223	0.02	0.0198
0.0	0.0	0.0	-3876.0102	2925.7736	NaN	NaN	-0.3	0.8951	0.0223	0.0204	0.0223	0.0199	0.0199
0.0	0.0	0.0	-4160.0102	1620.7736	NaN	NaN	-0.3	0.8949	0.0224	0.0205	0.0223	0.0199	0.02
0.0	0.0	0.0	-2620.0102	493.7736	NaN	NaN	-0.2322	0.8952	0.0223	0.0204	0.0223	0.0198	0.02
0.0	0.0	0.0	-3181.0102	2782.7736	NaN	NaN	-0.3	0.8957	0.0222	0.0203	0.0222	0.0196	0.0199
0.0	0.0	0.0	-4164.0102	2758.7736	NaN	NaN	-0.3	0.8961	0.0222	0.0203	0.0221	0.0195	0.0198
0.0	0.0	0.0	-2952.0102	3295.7736	NaN	NaN	1.3	0.8961	0.0223	0.0203	0.0221	0.0194	0.0198
0.0	0.0	0.0	-2720.0102	867.7736	NaN	NaN	-0.3	0.8962	0.0223	0.0203	0.022	0.0194	0.0197
0.0	0.0	0.0	-3513.0102	1556.7736	NaN	NaN	-0.3	0.8964	0.0224	0.0203	0.0219	0.0194	0.0196
0.0	0.0	0.0	-2118.0102	4757.7736	NaN	NaN	1.3	0.8967	0.0223	0.0202	0.0219	0.0194	0.0195
0.0	0.0	0.0	-2687.0102	2457.7736	NaN	NaN	-0.3	0.8969	0.0221	0.0202	0.0219	0.0195	0.0194
0.0	0.0	0.0	-3397.0102	221.7736	NaN	NaN	-0.0698	0.8969	0.022	0.0203	0.0219	0.0195	0.0194
0.0	0.0	0.0	-3540.0102	4587.7736	NaN	NaN	1.3	0.8972	0.0218	0.0203	0.0218	0.0195	0.0193
0.0	0.0	0.0	-3455.0102	-800.2264	NaN	NaN	0.1881	0.8971	0.0217	0.0204	0.0218	0.0196	0.0193
0.0	0.0	0.0	-2241.0102	890.7736	NaN	NaN	-0.3	0.8973	0.0216	0.0206	0.0218	0.0197	0.0192
0.0	0.0	0.0	-3346.0102	3842.7736	NaN	NaN	1.3	0.8976	0.0214	0.0206	0.0217	0.0197	0.019
0.0	0.0	0.0	-2155.0102	3525.7736	NaN	NaN	1.3	0.8976	0.0213	0.0207	0.0216	0.0198	0.019
0.0	0.0	0.0	-1951.0102	604.7736	NaN	NaN	-0.3	0.897	0.0214	0.0209	0.0217	0.0199	0.0191
0.0	0.0	0.0	-2498.0102	2444.7736	NaN	NaN	-0.3	0.897	0.0213	0.0209	0.0217	0.02	0.0191
0.0	0.0	0.0	-3677.0102	993.7736	NaN	NaN	-0.3	0.8964	0.0214	0.021	0.0218	0.0201	0.0192
0.0	0.0	0.0	-1738.0102	2499.7736	NaN	NaN	1.3	0.8966	0.0213	0.0211	0.0218	0.0201	0.0192
0.0	0.0	0.0	-2755.0102	4650.7736	NaN	NaN	1.3	0.8969	0.0211	0.0211	0.0217	0.0201	0.0191
0.0	0.0	0.0	-743.0102	1537.7736	NaN	NaN	1.3	0.8969	0.0212	0.0211	0.0217	0.0201	0.0191
0.0	0.0	0.0	-2915.0102	107.7736	NaN	NaN	-0.0384	0.8966	0.0213	0.0212	0.0218	0.0201	0.0191
0.0	0.0	0.0	-1389.0102	3282.7736	NaN	NaN	1.3	0.8966	0.0213	0.0211	0.0217	0.0201	0.0191
0.0	0.0	0.0	-2795.0102	4591.7736	NaN	NaN	1.3	0.8964	0.0213	0.0212	0.0218	0.0202	0.0191
0.0	0.0	0.0	-3315.0102	6308.7736	NaN	NaN	1.3	0.8964	0.0213	0.0211	0.0218	0.0202	0.0191
0.0	0.0	0.0	-1696.0102	1350.7736	NaN	NaN	-0.3	0.8962	0.0214	0.0212	0.0219	0.0202	0.0191
0.0	0.0	0.0	-3767.0102	5268.7736	NaN	NaN	1.3	0.8963	0.0214	0.0212	0.0219	0.0201	0.0191
0.0	0.0	0.0	-3474.0102	3218.7736	NaN	NaN	-0.3	0.8962	0.0215	0.0212	0.022	0.0201	0.0191
0.0	0.0	0.0	-2331.0102	1984.7736	NaN	NaN	-0.3	0.8962	0.0215	0.0212	0.022	0.02	0.0191
0.0	0.0	0.0	-1340.0102	3733.7736	NaN	NaN	1.3	0.8964	0.0214	0.0212	0.0219	0.02	0.0191
0.0	0.0	0.0	-1832.0102	2512.7736	NaN	NaN	1.3	0.8964	0.0214	0.0212	0.022	0.0199	0.0191
0.0	0.0	0.0	-1360.0102	3903.7736	NaN	NaN	1.3	0.8967	0.0213	0.0212	0.0219	0.0199	0.0191
0.0	0.0	0.0	-1419.0102	3600.7736	NaN	NaN	1.3	0.8967	0.0213	0.0213	0.0219	0.0198	0.0191
0.0	0.0	0.0	-3970.0102	1108.7736	NaN	NaN	-0.3	0.8962	0.0215	0.0214	0.022	0.0197	0.0192
0.0	0.0	0.0	-334.0102	-376.2264	NaN	NaN	0.5297	0.896	0.0216	0.0215	0.022	0.0197	0.0193
0.0	0.0	0.0	-2976.0102	2212.7736	NaN	NaN	-0.3	0.8959	0.0216	0.0215	0.022	0.0197	0.0193
0.0	0.0	0.0	-4809.0102	2974.7736	NaN	NaN	-0.3	0.8956	0.0217	0.0216	0.022	0.0197	0.0194
0.0	0.0	0.0	-2236.0102	2896.7736	NaN	NaN	1.3	0.8953	0.0219	0.0217	0.0219	0.0197	0.0194
0.0	0.0	0.0	-3387.0102	3678.7736	NaN	NaN	1.3	0.8948	0.0221	0.0219	0.022	0.0198	0.0195
0.0	0.0	0.0	-2491.0102	2199.7736	NaN	NaN	-0.3	0.8941	0.0224	0.022	0.022	0.0199	0.0196
0.0	0.0	0.0	-379.0102	4609.7736	NaN	NaN	1.0896	0.8934	0.0226	0.0221	0.0221	0.02	0.0197
0.0	0.0	0.0	-1506.0102	2268.7736	NaN	NaN	1.3	0.8925	0.023	0.0222	0.0222	0.0202	0.0199
0.0	0.0	0.0	-2335.0102	2407.7736	NaN	NaN	1.3	0.8919	0.0233	0.0223	0.0222	0.0204	0.0199
0.0	0.0	0.0	-2624.0102	4735.7736	NaN	NaN	1.3	0.8913	0.0235	0.0223	0.0223	0.0206	0.02
0.0	0.0	0.0	-2303.0102	3278.7736	NaN	NaN	1.3	0.8908	0.0237	0.0224	0.0223	0.0207	0.0202
0.0	0.0	0.0	-1766.0102	1272.7736	NaN	NaN	-0.3	0.8903	0.0238	0.0224	0.0224	0.0207	0.0204
0.0	0.0	0.0	-1429.0102	1721.7736	NaN	NaN	1.3	0.8904	0.0236	0.0224	0.0224	0.0206	0.0205
0.0	0.0	0.0	-4313.0102	1227.7736	NaN	NaN	-0.3	0.891	0.0234	0.0222	0.0225	0.0204	0.0206
0.0	0.0	0.0	-1973.0102	2969.7736	NaN	NaN	1.3	0.8915	0.0231	0.022	0.0224	0.0203	0.0206
0.0	0.0	0.0	-2795.0102	2158.7736	NaN	NaN	-0.3	0.8914	0.0232	0.022	0.0225	0.0203	0.0207
0.0	0.0	0.0	-2567.0102	425.7736	NaN	NaN	-0.1988	0.8911	0.0233	0.022	0.0225	0.0203	0.0208
0.0	0.0	0.0	-4380.0102	294.7736	NaN	NaN	-0.0722	0.8909	0.0234	0.0221	0.0226	0.0203	0.0208
0.0	0.0	0.0	-3738.0102	2948.7736	NaN	NaN	-0.3	0.8908	0.0235	0.0221	0.0226	0.0203	0.0207
0.0	0.0	0.0	-3409.0102	2762.7736	NaN	NaN	-0.3	0.8907	0.0235	0.0221	0.0227	0.0203	0.0207
0.0	0.0	0.0	-3564.0102	3307.7736	NaN	NaN	-0.3	0.8906	0.0235	0.0221	0.0228	0.0203	0.0206
0.0	0.0	0.0	-2274.0102	2442.7736	NaN	NaN	1.3	0.8901	0.0237	0.0221	0.023	0.0205	0.0207
0.0	0.0	0.0	-1687.0102	1277.7736	NaN	NaN	-0.3	0.8898	0.0237	0.0221	0.0232	0.0205	0.0206
0.0	0.0	0.0	-1664.0102	1493.7736	NaN	NaN	-0.3	0.8897	0.0238	0.022	0.0234	0.0206	0.0205
0.0	0.0	0.0	-2936.0102	1434.7736	NaN	NaN	-0.3	0.8893	0.0239	0.022	0.0237	0.0207	0.0204
0.0	0.0	0.0	-1783.0102	4603.7736	NaN	NaN	1.3	0.8891	0.024	0.0219	0.024	0.0208	0.0202
0.0	0.0	0.0	-1950.0102	222.7736	NaN	NaN	-0.129	0.8891	0.0241	0.0217	0.0242	0.0207	0.0201
0.0	0.0	0.0	-2690.0102	3290.7736	NaN	NaN	1.3	0.889	0.0241	0.0216	0.0246	0.0207	0.02
0.0	0.0	0.0	-2796.0102	1816.7736	NaN	NaN	-0.3	0.889	0.0241	0.0215	0.0249	0.0207	0.0199
0.0	0.0	0.0	-2082.0102	3105.7736	NaN	NaN	1.3	0.8889	0.024	0.0214	0.0251	0.0207	0.0198
0.0	0.0	0.0	-1990.0102	3373.7736	NaN	NaN	1.3	0.889	0.024	0.0212	0.0253	0.0207	0.0198
0.0	0.0	0.0	-3783.0102	2775.7736	NaN	NaN	-0.3	0.8891	0.024	0.0211	0.0255	0.0206	0.0197
0.0	0.0	0.0	-4537.0102	705.7736	NaN	NaN	-0.1842	0.8893	0.024	0.0209	0.0256	0.0205	0.0197
0.0	0.0	0.0	-3406.0102	1087.7736	NaN	NaN	-0.3	0.8892	0.0241	0.0208	0.0257	0.0206	0.0196
0.0	0.0	0.0	-4484.0102	2258.7736	NaN	NaN	-0.3	0.8896	0.0239	0.0207	0.0257	0.0205	0.0195
0.0	0.0	0.0	-2793.0102	2639.7736	NaN	NaN	-0.3	0.8899	0.0238	0.0206	0.0257	0.0205	0.0194
0.0	0.0	0.0	-3654.0102	3570.7736	NaN	NaN	-0.3	0.8903	0.0236	0.0205	0.0257	0.0206	0.0193
0.0	0.0	0.0	-2604.0102	3568.7736	NaN	NaN	1.3	0.8907	0.0233	0.0204	0.0257	0.0205	0.0192
0.0	0.0	0.0	-1591.0102	2199.7736	NaN	NaN	1.3	0.891	0.0232	0.0204	0.0257	0.0205	0.0192
0.0	0.0	0.0	-4181.0102	2199.7736	NaN	NaN	-0.3	0.891	0.0231	0.0203	0.0258	0.0206	0.0192
0.0	0.0	0.0	-3322.0102	1597.7736	NaN	NaN	-0.3	0.8911	0.0229	0.0202	0.0259	0.0206	0.0192
0.0	0.0	0.0	-2616.0102	5532.7736	NaN	NaN	1.3	0.8913	0.0227	0.0201	0.0259	0.0207	0.0192
0.0	0.0	0.0	-3683.0102	2343.7736	NaN	NaN	-0.3	0.8915	0.0226	0.02	0.026	0.0208	0.0192
0.0	0.0	0.0	-2854.0102	-446.2264	NaN	NaN	0.1352	0.8917	0.0224	0.0198	0.0259	0.0208	0.0192
0.0	0.0	0.0	-2045.0102	4698.7736	NaN	NaN	1.3	0.8919	0.0222	0.0197	0.026	0.021	0.0192
0.0	0.0	0.0	-3224.0102	1902.7736	NaN	NaN	-0.3	0.8923	0.022	0.0196	0.026	0.021	0.0191
0.0	0.0	0.0	-2964.0102	1998.7736	NaN	NaN	-0.3	0.8929	0.0217	0.0195	0.0258	0.0211	0.019
0.0	0.0	0.0	-639.0102	1861.7736	NaN	NaN	1.3	0.8933	0.0215	0.0194	0.0257	0.0211	0.0189
0.0	0.0	0.0	-2386.0102	810.7736	NaN	NaN	-0.3	0.8935	0.0214	0.0193	0.0256	0.0212	0.0189
0.0	0.0	0.0	-4311.0102	2142.7736	NaN	NaN	-0.3	0.8931	0.0214	0.0194	0.0257	0.0214	0.0191
0.0	0.0	0.0	-2322.0102	7699.7736	NaN	NaN	1.3	0.8927	0.0213	0.0193	0.0258	0.0217	0.0192
0.0	0.0	0.0	-3005.0102	1919.7736	NaN	NaN	-0.3	0.8925	0.0213	0.0192	0.0258	0.0217	0.0194
0.0	0.0	0.0	-2660.0102	1864.7736	NaN	NaN	-0.3	0.8924	0.0213	0.0191	0.0259	0.0218	0.0195
0.0	0.0	0.0	-3179.0102	1373.7736	NaN	NaN	-0.3	0.8919	0.0215	0.019	0.0261	0.0218	0.0197
0.0	0.0	0.0	-2033.0102	2111.7736	NaN	NaN	1.3	0.8916	0.0215	0.019	0.0263	0.0219	0.0197
0.0	0.0	0.0	-1821.0102	3820.7736	NaN	NaN	1.3	0.8914	0.0216	0.0189	0.0264	0.022	0.0198
0.0	0.0	0.0	-2336.0102	1797.7736	NaN	NaN	-0.3	0.8911	0.0216	0.0188	0.0265	0.022	0.0198
0.0	0.0	0.0	-3756.0102	993.7736	NaN	NaN	-0.3	0.8909	0.0216	0.0188	0.0267	0.0221	0.0199
0.0	0.0	0.0	-3947.0102	3453.7736	NaN	NaN	-0.3	0.891	0.0215	0.0188	0.0268	0.0221	0.0197
0.0	0.0	0.0	-2947.0102	4824.7736	NaN	NaN	1.3	0.8913	0.0214	0.0187	0.0268	0.0221	0.0196
0.0	0.0	0.0	-4926.0102	1709.7736	NaN	NaN	-0.3	0.8915	0.0215	0.0186	0.0268	0.0221	0.0195
0.0	0.0	0.0	-5054.0102	2678.7736	NaN	NaN	-0.3	0.8918	0.0214	0.0186	0.0268	0.022	0.0194
0.0	0.0	0.0	-3216.0102	5276.7736	NaN	NaN	1.3	0.892	0.0214	0.0185	0.0268	0.022	0.0192
0.0	0.0	0.0	-3464.0102	1183.7736	NaN	NaN	-0.3	0.8922	0.0215	0.0185	0.0266	0.022	0.0192
0.0	0.0	0.0	-3276.0102	3334.7736	NaN	NaN	1.3	0.8923	0.0216	0.0186	0.0265	0.022	0.0191
0.0	0.0	0.0	-3888.0102	1938.7736	NaN	NaN	-0.3	0.8926	0.0216	0.0186	0.0264	0.0219	0.019
0.0	0.0	0.0	-2561.0102	3364.7736	NaN	NaN	1.3	0.8927	0.0216	0.0186	0.0263	0.0219	0.0189
0.0	0.0	0.0	-2605.0102	2248.7736	NaN	NaN	-0.3	0.8931	0.0216	0.0186	0.0261	0.0218	0.0188
0.0	0.0	0.0	-4187.0102	2147.7736	NaN	NaN	-0.3	0.8932	0.0216	0.0186	0.0261	0.0218	0.0187
0.0	0.0	0.0	-4491.0102	6277.7736	NaN	NaN	1.3	0.8932	0.0216	0.0186	0.0261	0.0219	0.0187
0.0	0.0	0.0	-3419.0102	5703.7736	NaN	NaN	1.3	0.8931	0.0217	0.0185	0.0262	0.0219	0.0186
0.0	0.0	0.0	-3121.0102	1327.7736	NaN	NaN	-0.3	0.8929	0.0217	0.0185	0.0263	0.022	0.0186
0.0	0.0	0.0	-2264.0102	4138.7736	NaN	NaN	1.3	0.8922	0.0219	0.0185	0.0266	0.0222	0.0186
0.0	0.0	0.0	-2861.0102	953.7736	NaN	NaN	-0.3	0.8912	0.0221	0.0185	0.027	0.0224	0.0188
0.0	0.0	0.0	-4012.0102	1642.7736	NaN	NaN	-0.3	0.8899	0.0223	0.0185	0.0276	0.0227	0.0189
0.0	0.0	0.0	-4150.0102	1380.7736	NaN	NaN	-0.3	0.8889	0.0224	0.0184	0.0284	0.023	0.0188
0.0	0.0	0.0	-1650.0102	3717.7736	NaN	NaN	1.3	0.8886	0.0222	0.0182	0.0292	0.0232	0.0186
0.0	0.0	0.0	-3779.0102	514.7736	NaN	NaN	-0.1577	0.8874	0.0221	0.0182	0.0301	0.0235	0.0187
0.0	0.0	0.0	5441.9898	1594.7736	NaN	NaN	0.2266	0.8843	0.0219	0.0188	0.0319	0.0239	0.0192
0.0	0.0	0.0	18216.9898	7416.7736	NaN	NaN	0.2893	0.8765	0.0216	0.0209	0.0361	0.0236	0.0213
0.0	0.0	0.0	20499.9898	5875.7736	NaN	NaN	0.2228	0.8771	0.0209	0.021	0.0372	0.0225	0.0212
0.0	0.0	0.0	22808.9898	8280.7736	NaN	NaN	0.2664	0.864	0.0211	0.0242	0.0438	0.0228	0.0241
0.0	0.0	0.0	27108.9898	3269.7736	NaN	NaN	0.1076	0.8588	0.021	0.0249	0.0477	0.0231	0.0245
0.0	0.0	0.0	29263.9898	6532.7736	NaN	NaN	0.1825	0.8441	0.0212	0.0274	0.0561	0.0244	0.0268
0.0	0.0	0.0	27201.9898	7028.7736	NaN	NaN	0.2053	0.8397	0.021	0.0268	0.0603	0.0255	0.0266
0.0	0.0	0.0	26410.9898	7798.7736	NaN	NaN	0.228	0.8214	0.0212	0.029	0.0715	0.0278	0.029
0.0	0.0	0.0	23438.9898	6382.7736	NaN	NaN	0.214	0.8034	0.0217	0.0297	0.084	0.0311	0.0302
0.0	0.0	0.0	24163.9898	5806.7736	NaN	NaN	0.1937	0.7802	0.0228	0.031	0.0993	0.0352	0.0315
0.0	0.0	0.0	25697.9898	6222.7736	NaN	NaN	0.1949	0.7694	0.0235	0.031	0.1078	0.0372	0.0312
0.0	0.0	0.0	25860.9898	6496.7736	NaN	NaN	0.2008	0.7612	0.0242	0.0314	0.1139	0.0382	0.0311
0.0	0.0	0.0	24019.9898	6389.7736	NaN	NaN	0.2101	0.7663	0.0247	0.0307	0.1112	0.0378	0.0294
0.0	0.0	0.0	25308.9898	5818.7736	NaN	NaN	0.1869	0.7706	0.0251	0.0308	0.1082	0.0371	0.0282
0.0	0.0	0.0	25688.9898	6772.7736	NaN	NaN	0.2086	0.7705	0.0257	0.0315	0.1077	0.0367	0.0279
0.0	0.0	0.0	25300.9898	9384.7736	NaN	NaN	0.2706	0.7735	0.0262	0.0314	0.1054	0.0363	0.0272
0.0	0.0	0.0	24877.9898	6305.7736	NaN	NaN	0.2022	0.7762	0.027	0.0312	0.1028	0.0356	0.0272
0.0	0.0	0.0	27319.9898	4929.7736	NaN	NaN	0.1529	0.7857	0.0264	0.0304	0.0962	0.0347	0.0266
0.0	0.0	0.0	30885.9898	7824.7736	NaN	NaN	0.2021	0.792	0.0268	0.0296	0.091	0.0338	0.0268
0.0	0.0	0.0	25898.9898	8501.7736	NaN	NaN	0.2471	0.8077	0.0253	0.0281	0.0806	0.0327	0.0257
0.0	0.0	0.0	27122.9898	9530.7736	NaN	NaN	0.26	0.8287	0.0252	0.0248	0.0666	0.0298	0.025
0.0	0.0	0.0	9490.9898	4036.7736	NaN	NaN	0.2984	0.8747	0.0203	0.0202	0.04	0.024	0.0207
0.0	0.0	0.0	-1842.0102	3899.7736	NaN	NaN	1.3	0.8894	0.0197	0.0196	0.0305	0.0223	0.0186
0.0	0.0	0.0	-3430.0102	4979.7736	NaN	NaN	1.3	0.8913	0.0201	0.0195	0.0287	0.0222	0.0182
0.0	0.0	0.0	-2348.0102	4767.7736	NaN	NaN	1.3	0.8906	0.0205	0.0196	0.0289	0.0222	0.0182
0.0	0.0	0.0	-3651.0102	1937.7736	NaN	NaN	-0.3	0.8898	0.0207	0.0194	0.0296	0.0224	0.018
0.0	0.0	0.0	-3223.0102	1362.7736	NaN	NaN	-0.3	0.8862	0.0207	0.0197	0.0319	0.0231	0.0184
0.0	0.0	0.0	-4868.0102	2474.7736	NaN	NaN	-0.3	0.8732	0.0213	0.021	0.0383	0.0252	0.021
0.0	0.0	0.0	21220.9898	8024.7736	NaN	NaN	0.2744	0.8587	0.0222	0.0217	0.0472	0.0271	0.0231
0.0	0.0	0.0	26854.9898	9522.7736	NaN	NaN	0.2618	0.8592	0.0225	0.0204	0.0488	0.0268	0.0222
0.0	0.0	0.0	23683.9898	5648.7736	NaN	NaN	0.1926	0.8656	0.0222	0.0197	0.0452	0.0257	0.0217
0.0	0.0	0.0	22345.9898	10149.7736	NaN	NaN	0.3123	0.8685	0.0219	0.0198	0.0431	0.0245	0.0222
0.0	0.0	0.0	17103.9898	4322.7736	NaN	NaN	0.2017	0.8811	0.0213	0.0188	0.0358	0.0228	0.0201
0.0	0.0	0.0	-4230.0102	1832.7736	NaN	NaN	-0.3	0.8894	0.0213	0.0187	0.0303	0.0216	0.0187
0.0	0.0	0.0	-2315.0102	1159.7736	NaN	NaN	-0.3	0.8912	0.0211	0.0186	0.0293	0.0213	0.0184
0.0	0.0	0.0	-1389.0102	1776.7736	NaN	NaN	1.3	0.8911	0.0212	0.0186	0.0294	0.0216	0.0182
0.0	0.0	0.0	-5489.0102	1669.7736	NaN	NaN	-0.3	0.8911	0.0213	0.0184	0.0294	0.0217	0.018
0.0	0.0	0.0	-3167.0102	2665.7736	NaN	NaN	-0.3	0.8911	0.0213	0.0184	0.0294	0.0218	0.0179
0.0	0.0	0.0	-3114.0102	4519.7736	NaN	NaN	1.3	0.8919	0.0211	0.0184	0.0292	0.0217	0.0177
0.0	0.0	0.0	-3693.0102	4249.7736	NaN	NaN	1.3	0.8927	0.021	0.0183	0.0288	0.0216	0.0177
0.0	0.0	0.0	-2663.0102	4118.7736	NaN	NaN	1.3	0.8927	0.0212	0.0183	0.0285	0.0216	0.0178
0.0	0.0	0.0	-485.0102	-323.2264	NaN	NaN	0.3999	0.8926	0.0212	0.0183	0.0284	0.0216	0.0179
0.0	0.0	0.0	-3825.0102	1548.7736	NaN	NaN	-0.3	0.8919	0.0214	0.0183	0.0286	0.0218	0.018
0.0	0.0	0.0	-2722.0102	871.7736	NaN	NaN	-0.3	0.8914	0.0215	0.0183	0.0288	0.0219	0.0181
0.0	0.0	0.0	-3280.0102	1776.7736	NaN	NaN	-0.3	0.8904	0.0216	0.0182	0.0294	0.0222	0.0181
0.0	0.0	0.0	-2298.0102	2322.7736	NaN	NaN	1.3	0.8894	0.0217	0.0182	0.0301	0.0224	0.0181
0.0	0.0	0.0	-1781.0102	2855.7736	NaN	NaN	1.3	0.8884	0.0218	0.0181	0.0308	0.0227	0.0182
0.0	0.0	0.0	-4063.0102	6112.7736	NaN	NaN	1.3	0.8879	0.0217	0.018	0.0315	0.0228	0.0181
0.0	0.0	0.0	-3306.0102	4058.7736	NaN	NaN	1.3	0.8886	0.0215	0.0178	0.0313	0.0227	0.018
0.0	0.0	0.0	-2897.0102	1599.7736	NaN	NaN	-0.3	0.8882	0.0219	0.0179	0.031	0.0228	0.0182
0.0	0.0	0.0	-5690.0102	3660.7736	NaN	NaN	-0.3	0.8873	0.0221	0.018	0.0311	0.023	0.0185
0.0	0.0	0.0	-2721.0102	2890.7736	NaN	NaN	1.3	0.8866	0.0222	0.0179	0.0316	0.0233	0.0184
0.0	0.0	0.0	-3064.0102	4881.7736	NaN	NaN	1.3	0.8862	0.0223	0.0177	0.032	0.0235	0.0183
0.0	0.0	0.0	-3201.0102	2460.7736	NaN	NaN	-0.3	0.8862	0.0224	0.0175	0.0323	0.0235	0.018
0.0	0.0	0.0	-3057.0102	659.7736	NaN	NaN	-0.2752	0.8868	0.0225	0.0172	0.0324	0.0233	0.0177
0.0	0.0	0.0	-2993.0102	1640.7736	NaN	NaN	-0.3	0.8875	0.0225	0.0171	0.0324	0.0231	0.0173
0.0	0.0	0.0	-1926.0102	5498.7736	NaN	NaN	1.3	0.8881	0.0227	0.0169	0.0322	0.0229	0.0172
0.0	0.0	0.0	-2461.0102	-2988.2264	NaN	NaN	0.5484	0.8879	0.0233	0.0169	0.0318	0.0228	0.0174
0.0	0.0	0.0	-3279.0102	642.7736	NaN	NaN	-0.2438	0.8878	0.0234	0.0169	0.0318	0.0228	0.0174
0.0	0.0	0.0	-3558.0102	3222.7736	NaN	NaN	-0.3	0.8879	0.0234	0.0169	0.0317	0.0227	0.0174
0.0	0.0	0.0	-2500.0102	3337.7736	NaN	NaN	1.3	0.8877	0.0234	0.0169	0.0316	0.0228	0.0175
0.0	0.0	0.0	-1814.0102	511.7736	NaN	NaN	-0.3	0.8873	0.0236	0.017	0.0315	0.0229	0.0177
0.0	0.0	0.0	-2574.0102	1472.7736	NaN	NaN	-0.3	0.8872	0.0236	0.017	0.0315	0.0229	0.0178
0.0	0.0	0.0	-1732.0102	3444.7736	NaN	NaN	1.3	0.8875	0.0234	0.0171	0.0314	0.0229	0.0177
0.0	0.0	0.0	-2836.0102	4699.7736	NaN	NaN	1.3	0.8877	0.0233	0.0171	0.0312	0.023	0.0178
0.0	0.0	0.0	-1147.0102	1667.7736	NaN	NaN	1.3	0.8873	0.0236	0.0172	0.0307	0.023	0.0182
0.0	0.0	0.0	-3178.0102	-969.2264	NaN	NaN	0.2337	0.8871	0.0237	0.0175	0.0303	0.0229	0.0186
0.0	0.0	0.0	-4352.0102	-1524.2264	NaN	NaN	0.2594	0.887	0.0236	0.0176	0.0301	0.0228	0.0188
0.0	0.0	0.0	-3746.0102	2254.7736	NaN	NaN	-0.3	0.8869	0.0235	0.0178	0.03	0.0228	0.019
0.0	0.0	0.0	-3073.0102	2873.7736	NaN	NaN	-0.3	0.8871	0.0234	0.0179	0.0297	0.0228	0.0192
0.0	0.0	0.0	-2866.0102	1138.7736	NaN	NaN	-0.3	0.8872	0.0234	0.018	0.0293	0.0227	0.0194
0.0	0.0	0.0	-3041.0102	1894.7736	NaN	NaN	-0.3	0.8872	0.0233	0.0181	0.0291	0.0228	0.0195
0.0	0.0	0.0	-3836.0102	4437.7736	NaN	NaN	1.3	0.8879	0.0231	0.0181	0.0286	0.0227	0.0196
0.0	0.0	0.0	-1999.0102	428.7736	NaN	NaN	-0.2731	0.8887	0.0229	0.0182	0.028	0.0224	0.0197
0.0	0.0	0.0	-2253.0102	1012.7736	NaN	NaN	-0.3	0.8893	0.0228	0.0183	0.0276	0.0223	0.0197
0.0	0.0	0.0	-2699.0102	1835.7736	NaN	NaN	-0.3	0.8895	0.0227	0.0184	0.0274	0.0223	0.0197
0.0	0.0	0.0	-3337.0102	3397.7736	NaN	NaN	1.3	0.8897	0.0226	0.0185	0.0271	0.0223	0.0198
0.0	0.0	0.0	-4411.0102	3794.7736	NaN	NaN	-0.3	0.89	0.0224	0.0186	0.0269	0.0223	0.0199
0.0	0.0	0.0	-3820.0102	1386.7736	NaN	NaN	-0.3	0.8901	0.0224	0.0186	0.0267	0.0223	0.0199
0.0	0.0	0.0	-3084.0102	6381.7736	NaN	NaN	1.3	0.8904	0.0221	0.0186	0.0266	0.0223	0.0199
0.0	0.0	0.0	-1187.0102	1900.7736	NaN	NaN	1.3	0.8908	0.022	0.0185	0.0265	0.0223	0.0199
0.0	0.0	0.0	-4108.0102	3945.7736	NaN	NaN	-0.3	0.891	0.0218	0.0185	0.0264	0.0223	0.0199
0.0	0.0	0.0	-3059.0102	817.7736	NaN	NaN	-0.3	0.8909	0.0218	0.0186	0.0264	0.0223	0.02
0.0	0.0	0.0	-3942.0102	-86.2264	NaN	NaN	0.0214	0.8911	0.0217	0.0186	0.0263	0.0223	0.02
0.0	0.0	0.0	-3425.0102	-608.2264	NaN	NaN	0.1508	0.891	0.0216	0.0186	0.0263	0.0224	0.0201
0.0	0.0	0.0	-4562.0102	930.7736	NaN	NaN	-0.2563	0.8911	0.0215	0.0186	0.0263	0.0224	0.02
0.0	0.0	0.0	-3811.0102	62.7736	NaN	NaN	-0.0167	0.8907	0.0216	0.0187	0.0264	0.0226	0.0201
0.0	0.0	0.0	-4043.0102	788.7736	NaN	NaN	-0.2424	0.89	0.0214	0.0188	0.0267	0.0229	0.0202
0.0	0.0	0.0	-5363.0102	1983.7736	NaN	NaN	-0.3	0.8883	0.0214	0.0187	0.0274	0.0235	0.0207
0.0	0.0	0.0	-3174.0102	2051.7736	NaN	NaN	-0.3	0.8868	0.0214	0.0187	0.028	0.0241	0.021
0.0	0.0	0.0	-5294.0102	5576.7736	NaN	NaN	1.3	0.8862	0.0214	0.0187	0.0283	0.0243	0.0211
0.0	0.0	0.0	-4920.0102	403.7736	NaN	NaN	-0.0894	0.8861	0.0214	0.0188	0.0283	0.0243	0.0211
0.0	0.0	0.0	-3416.0102	2749.7736	NaN	NaN	-0.3	0.8857	0.0213	0.0188	0.0285	0.0244	0.0212
0.0	0.0	0.0	-4208.0102	3445.7736	NaN	NaN	-0.3	0.8855	0.0213	0.0188	0.0288	0.0245	0.0212
0.0	0.0	0.0	-2690.0102	-280.2264	NaN	NaN	0.0943	0.8861	0.0213	0.0185	0.0289	0.0242	0.021
0.0	0.0	0.0	-4718.0102	6350.7736	NaN	NaN	1.3	0.8859	0.0213	0.0183	0.0294	0.0242	0.0209
0.0	0.0	0.0	-2982.0102	5161.7736	NaN	NaN	1.3	0.8859	0.0213	0.0181	0.0298	0.0241	0.0209
0.0	0.0	0.0	-2054.0102	3886.7736	NaN	NaN	1.3	0.8859	0.0213	0.0181	0.0299	0.024	0.0209
0.0	0.0	0.0	-3948.0102	3402.7736	NaN	NaN	-0.3	0.8854	0.0213	0.018	0.0303	0.0241	0.0209
0.0	0.0	0.0	-3807.0102	1942.7736	NaN	NaN	-0.3	0.8851	0.0213	0.0179	0.0309	0.024	0.0208
0.0	0.0	0.0	-3522.0102	2886.7736	NaN	NaN	-0.3	0.8828	0.0214	0.0183	0.0326	0.0242	0.0208
0.0	0.0	0.0	-3040.0102	6067.7736	NaN	NaN	1.3	0.8805	0.0215	0.0184	0.035	0.024	0.0206
0.0	0.0	0.0	-944.0102	3248.7736	NaN	NaN	1.3	0.879	0.0214	0.0186	0.0367	0.024	0.0203
0.0	0.0	0.0	-4018.0102	434.7736	NaN	NaN	-0.1213	0.8771	0.0213	0.0186	0.039	0.0237	0.0204
0.0	0.0	0.0	-2692.0102	4100.7736	NaN	NaN	1.3	0.8685	0.0212	0.0201	0.0464	0.0235	0.0204
0.0	0.0	0.0	-2860.0102	-43.2264	NaN	NaN	0.0149	0.8568	0.0218	0.0212	0.0559	0.0236	0.0207
0.0	0.0	0.0	25203.9898	5297.7736	NaN	NaN	0.1737	0.8118	0.0247	0.0243	0.0922	0.0241	0.0228
0.0	0.0	0.0	23291.9898	9054.7736	NaN	NaN	0.2799	0.7546	0.0291	0.0248	0.1442	0.0245	0.0227
0.0	0.0	0.0	26697.9898	7185.7736	NaN	NaN	0.2121	0.6814	0.0312	0.0271	0.2075	0.0272	0.0257
0.0	0.0	0.0	24612.9898	7098.7736	NaN	NaN	0.2239	0.5964	0.0313	0.029	0.2847	0.0295	0.029
0.0	0.0	0.0	24225.9898	8036.7736	NaN	NaN	0.2491	0.5433	0.0314	0.0299	0.3359	0.0293	0.0301
0.0	0.0	0.0	27375.9898	9446.7736	NaN	NaN	0.2565	0.5303	0.0301	0.0291	0.3511	0.0293	0.0301
0.0	0.0	0.0	25389.9898	11764.7736	NaN	NaN	0.3166	0.5126	0.0296	0.0293	0.3689	0.0292	0.0304
0.0	0.0	0.0	23356.9898	8147.7736	NaN	NaN	0.2586	0.5278	0.0285	0.0283	0.356	0.0296	0.0299
0.0	0.0	0.0	31198.9898	8928.7736	NaN	NaN	0.2225	0.5254	0.0272	0.0289	0.358	0.0294	0.031
0.0	0.0	0.0	29821.9898	9034.7736	NaN	NaN	0.2325	0.5235	0.0271	0.0289	0.3605	0.0292	0.0308
0.0	0.0	0.0	30730.9898	7087.7736	NaN	NaN	0.1874	0.5271	0.0266	0.0289	0.3577	0.0291	0.0306
0.0	0.0	0.0	27321.9898	7142.7736	NaN	NaN	0.2072	0.5197	0.0263	0.0294	0.3652	0.0289	0.0305
0.0	0.0	0.0	25366.9898	6490.7736	NaN	NaN	0.2037	0.5164	0.0264	0.0299	0.3685	0.0287	0.0301
0.0	0.0	0.0	23040.9898	5488.7736	NaN	NaN	0.1924	0.5191	0.0262	0.03	0.3667	0.0283	0.0296
0.0	0.0	0.0	29362.9898	7955.7736	NaN	NaN	0.2132	0.5282	0.0259	0.0298	0.3586	0.0282	0.0292
0.0	0.0	0.0	28072.9898	6431.7736	NaN	NaN	0.1864	0.5325	0.0255	0.03	0.3546	0.0281	0.0292
0.0	0.0	0.0	26848.9898	6290.7736	NaN	NaN	0.1898	0.5428	0.0251	0.0295	0.3455	0.0282	0.0289
0.0	0.0	0.0	27184.9898	8431.7736	NaN	NaN	0.2367	0.5432	0.025	0.0298	0.3451	0.028	0.0289
0.0	0.0	0.0	25552.9898	8476.7736	NaN	NaN	0.2491	0.548	0.0251	0.0294	0.3408	0.0281	0.0287
0.0	0.0	0.0	24328.9898	5812.7736	NaN	NaN	0.1928	0.5532	0.0249	0.0293	0.3358	0.0279	0.0289
0.0	0.0	0.0	22936.9898	10326.7736	NaN	NaN	0.3105	0.5528	0.025	0.0292	0.3359	0.0281	0.029
0.0	0.0	0.0	27313.9898	6462.7736	NaN	NaN	0.1913	0.5531	0.0251	0.0292	0.3353	0.0282	0.0291
0.0	0.0	0.0	25697.9898	7674.7736	NaN	NaN	0.23	0.5548	0.0249	0.0289	0.334	0.0283	0.0291
0.0	0.0	0.0	25655.9898	4504.7736	NaN	NaN	0.1494	0.553	0.0247	0.0291	0.3357	0.0284	0.0292
0.0	0.0	0.0	24647.9898	6231.7736	NaN	NaN	0.2018	0.5522	0.0248	0.0292	0.3361	0.0285	0.0292
0.0	0.0	0.0	23931.9898	6899.7736	NaN	NaN	0.2238	0.5508	0.0249	0.0297	0.3366	0.0286	0.0294
0.0	0.0	0.0	22374.9898	4801.7736	NaN	NaN	0.1767	0.5536	0.0248	0.0297	0.3338	0.0287	0.0294
0.0	0.0	0.0	21947.9898	7481.7736	NaN	NaN	0.2542	0.5536	0.0244	0.03	0.3339	0.0289	0.0292
0.0	0.0	0.0	27209.9898	7946.7736	NaN	NaN	0.226	0.5511	0.0244	0.0306	0.336	0.029	0.0289
0.0	0.0	0.0	24754.9898	5382.7736	NaN	NaN	0.1786	0.5556	0.0238	0.031	0.3323	0.0289	0.0284
0.0	0.0	0.0	27547.9898	9790.7736	NaN	NaN	0.2622	0.5468	0.0234	0.0325	0.3403	0.0289	0.0282
0.0	0.0	0.0	23553.9898	10266.7736	NaN	NaN	0.3036	0.5474	0.0233	0.0331	0.3395	0.0287	0.0279
0.0	0.0	0.0	24060.9898	6930.7736	NaN	NaN	0.2236	0.5591	0.023	0.033	0.3287	0.0286	0.0276
0.0	0.0	0.0	25786.9898	7531.7736	NaN	NaN	0.2261	0.5685	0.0226	0.0329	0.32	0.0284	0.0275
0.0	0.0	0.0	25004.9898	7728.7736	NaN	NaN	0.2361	0.5789	0.0224	0.0324	0.3108	0.0282	0.0274
0.0	0.0	0.0	26102.9898	9074.7736	NaN	NaN	0.258	0.5824	0.0221	0.0326	0.307	0.0282	0.0277
0.0	0.0	0.0	24134.9898	6632.7736	NaN	NaN	0.2156	0.6027	0.0219	0.0317	0.2883	0.028	0.0273
0.0	0.0	0.0	23037.9898	6423.7736	NaN	NaN	0.218	0.6256	0.0213	0.031	0.2673	0.0276	0.0272
0.0	0.0	0.0	27849.9898	5386.7736	NaN	NaN	0.1621	0.6311	0.0208	0.0307	0.2631	0.0273	0.0271
0.0	0.0	0.0	28143.9898	9160.7736	NaN	NaN	0.2456	0.6134	0.0216	0.032	0.2771	0.0279	0.0281
0.0	0.0	0.0	21933.9898	7660.7736	NaN	NaN	0.2589	0.6451	0.0217	0.0306	0.2467	0.0283	0.0277
0.0	0.0	0.0	15919.9898	3878.7736	NaN	NaN	0.1959	0.7115	0.02	0.0283	0.1854	0.0281	0.0267
0.0	0.0	0.0	-1810.0102	2032.7736	NaN	NaN	1.3	0.796	0.0174	0.0231	0.1162	0.0244	0.0229
0.0	0.0	0.0	-2899.0102	-999.2264	NaN	NaN	0.2563	0.8331	0.0164	0.0222	0.0865	0.0219	0.0199
0.0	0.0	0.0	-3835.0102	1527.7736	NaN	NaN	-0.3	0.8427	0.0155	0.023	0.0795	0.0207	0.0185
0.0	0.0	0.0	-2006.0102	2100.7736	NaN	NaN	1.3	0.8098	0.0162	0.0257	0.1042	0.0226	0.0216
0.0	0.0	0.0	-3738.0102	2772.7736	NaN	NaN	-0.3	0.7775	0.0171	0.0259	0.1322	0.0249	0.0224
0.0	0.0	0.0	-4141.0102	3922.7736	NaN	NaN	-0.3	0.7474	0.0184	0.0275	0.1565	0.0268	0.0235
0.0	0.0	0.0	-2094.0102	1950.7736	NaN	NaN	-0.3	0.7622	0.0181	0.0264	0.1449	0.0264	0.0221
0.0	0.0	0.0	-1890.0102	2786.7736	NaN	NaN	1.3	0.7757	0.0181	0.0263	0.1329	0.0257	0.0213
0.0	0.0	0.0	-2881.0102	2380.7736	NaN	NaN	-0.3	0.7891	0.0177	0.0257	0.1229	0.0249	0.0198
0.0	0.0	0.0	-3591.0102	2598.7736	NaN	NaN	-0.3	0.7799	0.0183	0.0265	0.1294	0.0252	0.0207
0.0	0.0	0.0	-3731.0102	3086.7736	NaN	NaN	-0.3	0.7878	0.0179	0.0256	0.1238	0.0248	0.02
0.0	0.0	0.0	-2453.0102	1848.7736	NaN	NaN	-0.3	0.7878	0.0178	0.0261	0.1231	0.0245	0.0207
0.0	0.0	0.0	-2831.0102	3532.7736	NaN	NaN	1.3	0.7819	0.0171	0.0265	0.1288	0.0247	0.0212
0.0	0.0	0.0	-3712.0102	1795.7736	NaN	NaN	-0.3	0.7304	0.0176	0.0291	0.1707	0.0273	0.0249
0.0	0.0	0.0	-2895.0102	-545.2264	NaN	NaN	0.1585	0.6573	0.0178	0.0311	0.2352	0.0304	0.0281
0.0	0.0	0.0	18754.9898	3921.7736	NaN	NaN	0.1729	0.5319	0.0195	0.037	0.3469	0.0331	0.0316
0.0	0.0	0.0	27355.9898	7135.7736	NaN	NaN	0.2069	0.4821	0.021	0.0372	0.397	0.0321	0.0306
0.0	0.0	0.0	25447.9898	8688.7736	NaN	NaN	0.2545	0.4591	0.0214	0.0387	0.4189	0.0309	0.031
0.0	0.0	0.0	26907.9898	6001.7736	NaN	NaN	0.1824	0.4501	0.0218	0.0382	0.4284	0.0307	0.0308
0.0	0.0	0.0	30114.9898	7148.7736	NaN	NaN	0.1918	0.445	0.0219	0.0385	0.4331	0.0304	0.031
0.0	0.0	0.0	29026.9898	8583.7736	NaN	NaN	0.2282	0.4447	0.0216	0.038	0.4341	0.0306	0.031
0.0	0.0	0.0	26269.9898	8044.7736	NaN	NaN	0.2344	0.4372	0.021	0.0387	0.4417	0.0303	0.0312
0.0	0.0	0.0	22104.9898	9148.7736	NaN	NaN	0.2927	0.4321	0.0203	0.0386	0.448	0.03	0.031
0.0	0.0	0.0	23785.9898	7424.7736	NaN	NaN	0.2379	0.4252	0.02	0.039	0.4547	0.03	0.0311
0.0	0.0	0.0	20661.9898	4442.7736	NaN	NaN	0.177	0.4241	0.0197	0.0394	0.4552	0.0304	0.0313
0.0	0.0	0.0	19738.9898	8601.7736	NaN	NaN	0.3035	0.4236	0.0199	0.0407	0.4531	0.0311	0.0316
0.0	0.0	0.0	24865.9898	9317.7736	NaN	NaN	0.2726	0.4379	0.0207	0.0411	0.4376	0.0314	0.0313
0.0	0.0	0.0	24135.9898	7546.7736	NaN	NaN	0.2382	0.4644	0.0219	0.0398	0.4131	0.0306	0.0303
0.0	0.0	0.0	21168.9898	7416.7736	NaN	NaN	0.2595	0.4865	0.0224	0.0382	0.394	0.0296	0.0292
0.0	0.0	0.0	21577.9898	5574.7736	NaN	NaN	0.2053	0.5077	0.0225	0.0372	0.3746	0.029	0.0291
0.0	0.0	0.0	17757.9898	7125.7736	NaN	NaN	0.2864	0.5348	0.0224	0.0363	0.3482	0.0294	0.0289
0.0	0.0	0.0	22414.9898	10383.7736	NaN	NaN	0.3166	0.5805	0.0226	0.0343	0.3043	0.0296	0.0287
0.0	0.0	0.0	23546.9898	4261.7736	NaN	NaN	0.1533	0.6444	0.0215	0.0328	0.2436	0.0296	0.0281
0.0	0.0	0.0	22919.9898	7823.7736	NaN	NaN	0.2545	0.7212	0.0208	0.0303	0.1715	0.029	0.0273
0.0	0.0	0.0	1590.9898	3610.7736	NaN	NaN	0.6941	0.8155	0.0174	0.0236	0.0938	0.0259	0.0239
0.0	0.0	0.0	-3006.0102	1584.7736	NaN	NaN	-0.3	0.8797	0.0152	0.0204	0.0491	0.0192	0.0164
0.0	0.0	0.0	-3888.0102	2003.7736	NaN	NaN	-0.3	0.8875	0.0147	0.0202	0.0422	0.0192	0.0163
0.0	0.0	0.0	-2722.0102	4110.7736	NaN	NaN	1.3	0.8852	0.0147	0.0208	0.0424	0.0201	0.0169
0.0	0.0	0.0	-3038.0102	80.7736	NaN	NaN	-0.0273	0.8832	0.0146	0.0212	0.0432	0.0206	0.0172
0.0	0.0	0.0	-4095.0102	2139.7736	NaN	NaN	-0.3	0.8826	0.0143	0.0213	0.044	0.0206	0.0172
0.0	0.0	0.0	-3479.0102	3940.7736	NaN	NaN	1.3	0.8835	0.0141	0.021	0.044	0.0205	0.0169
0.0	0.0	0.0	-3463.0102	1822.7736	NaN	NaN	-0.3	0.8862	0.0141	0.0205	0.0425	0.0202	0.0165
0.0	0.0	0.0	-3275.0102	4080.7736	NaN	NaN	1.3	0.8846	0.0141	0.021	0.0431	0.0204	0.0168
0.0	0.0	0.0	-3101.0102	1389.7736	NaN	NaN	-0.3	0.8843	0.0141	0.0212	0.0429	0.0205	0.017
0.0	0.0	0.0	-2871.0102	997.7736	NaN	NaN	-0.3	0.884	0.0142	0.0215	0.0423	0.0207	0.0173
0.0	0.0	0.0	-3074.0102	3575.7736	NaN	NaN	1.3	0.8833	0.0144	0.0218	0.0418	0.0209	0.0178
0.0	0.0	0.0	-4031.0102	4387.7736	NaN	NaN	1.3	0.883	0.0145	0.022	0.0415	0.0209	0.0181
0.0	0.0	0.0	-1511.0102	3673.7736	NaN	NaN	1.3	0.8819	0.0147	0.0222	0.0418	0.021	0.0184
0.0	0.0	0.0	-3633.0102	1801.7736	NaN	NaN	-0.3	0.8813	0.0147	0.0221	0.0422	0.0211	0.0185
0.0	0.0	0.0	-5166.0102	408.7736	NaN	NaN	-0.0859	0.8801	0.0148	0.0222	0.0432	0.0211	0.0186
0.0	0.0	0.0	-3393.0102	1748.7736	NaN	NaN	-0.3	0.8767	0.0147	0.0225	0.0462	0.0211	0.0188
0.0	0.0	0.0	-3794.0102	5113.7736	NaN	NaN	1.3	0.8703	0.0149	0.0232	0.0508	0.0214	0.0195
0.0	0.0	0.0	-4047.0102	1660.7736	NaN	NaN	-0.3	0.866	0.015	0.0235	0.0541	0.0217	0.0198
0.0	0.0	0.0	-2839.0102	2276.7736	NaN	NaN	-0.3	0.8542	0.0151	0.0247	0.0625	0.0223	0.0212
0.0	0.0	0.0	-4350.0102	4350.7736	NaN	NaN	1.3	0.8381	0.0159	0.0252	0.0737	0.0237	0.0233
0.0	0.0	0.0	3515.9898	5059.7736	NaN	NaN	0.59	0.8314	0.0163	0.0252	0.0792	0.0242	0.0237
0.0	0.0	0.0	17986.9898	4789.7736	NaN	NaN	0.2103	0.8177	0.0169	0.0259	0.0886	0.0253	0.0255
0.0	0.0	0.0	17665.9898	5196.7736	NaN	NaN	0.2273	0.816	0.0168	0.0258	0.0913	0.025	0.025
0.0	0.0	0.0	20695.9898	6338.7736	NaN	NaN	0.2345	0.7919	0.0173	0.0273	0.1096	0.0265	0.0273
0.0	0.0	0.0	16382.9898	3499.7736	NaN	NaN	0.176	0.7678	0.018	0.0283	0.1293	0.0279	0.0287
0.0	0.0	0.0	1380.9898	3032.7736	NaN	NaN	0.6871	0.7555	0.0186	0.0287	0.1397	0.0286	0.0289
0.0	0.0	0.0	-3188.0102	5806.7736	NaN	NaN	1.3	0.7607	0.0191	0.0282	0.1355	0.0284	0.0282
0.0	0.0	0.0	-4144.0102	3079.7736	NaN	NaN	-0.3	0.78	0.0185	0.0272	0.1213	0.0268	0.0263
0.0	0.0	0.0	-3761.0102	2073.7736	NaN	NaN	-0.3	0.7805	0.0189	0.0275	0.1203	0.0266	0.0262
0.0	0.0	0.0	-3127.0102	3270.7736	NaN	NaN	1.3	0.7881	0.0186	0.027	0.1159	0.0257	0.0247
0.0	0.0	0.0	-3364.0102	3312.7736	NaN	NaN	-0.3	0.7699	0.0198	0.0284	0.1291	0.0271	0.0257
0.0	0.0	0.0	-4594.0102	5214.7736	NaN	NaN	1.3	0.7799	0.0205	0.0272	0.122	0.0267	0.0237
0.0	0.0	0.0	-2124.0102	1778.7736	NaN	NaN	-0.3	0.7966	0.0203	0.0268	0.1094	0.0251	0.022
0.0	0.0	0.0	-2853.0102	5236.7736	NaN	NaN	1.3	0.8054	0.0202	0.0266	0.1026	0.0243	0.0209
0.0	0.0	0.0	-3709.0102	2847.7736	NaN	NaN	-0.3	0.8196	0.0201	0.0255	0.0922	0.0231	0.0195
0.0	0.0	0.0	-4055.0102	501.7736	NaN	NaN	-0.1412	0.8149	0.0194	0.0264	0.0967	0.0228	0.0198
0.0	0.0	0.0	-3861.0102	4910.7736	NaN	NaN	1.3	0.7545	0.0221	0.0306	0.1433	0.0259	0.0235
0.0	0.0	0.0	-2484.0102	2486.7736	NaN	NaN	1.3	0.714	0.0228	0.0311	0.181	0.027	0.024
0.0	0.0	0.0	4236.9898	5156.7736	NaN	NaN	0.549	0.623	0.024	0.0355	0.2593	0.0303	0.0279
0.0	0.0	0.0	-1211.0102	2721.7736	NaN	NaN	1.3	0.5825	0.0248	0.0361	0.2979	0.0306	0.0281
0.0	0.0	0.0	3662.9898	5064.7736	NaN	NaN	0.5803	0.5468	0.0249	0.0389	0.3303	0.0298	0.0294
0.0	0.0	0.0	17673.9898	6443.7736	NaN	NaN	0.2672	0.5338	0.0253	0.0396	0.343	0.029	0.0294
0.0	0.0	0.0	21093.9898	8789.7736	NaN	NaN	0.2941	0.5321	0.0253	0.0404	0.3447	0.0279	0.0296
0.0	0.0	0.0	16085.9898	4140.7736	NaN	NaN	0.2047	0.5408	0.0251	0.0394	0.3377	0.0279	0.029
0.0	0.0	0.0	19238.9898	8576.7736	NaN	NaN	0.3083	0.54	0.0249	0.0409	0.3376	0.027	0.0297
0.0	0.0	0.0	14582.9898	4681.7736	NaN	NaN	0.243	0.551	0.0251	0.0394	0.3288	0.027	0.0287
0.0	0.0	0.0	14876.9898	6764.7736	NaN	NaN	0.3126	0.5497	0.025	0.0404	0.3289	0.0268	0.0293
0.0	0.0	0.0	15699.9898	6050.7736	NaN	NaN	0.2782	0.558	0.0248	0.0397	0.322	0.0267	0.0288
0.0	0.0	0.0	16809.9898	6811.7736	NaN	NaN	0.2884	0.5572	0.0247	0.0408	0.3218	0.0262	0.0292
0.0	0.0	0.0	17932.9898	9373.7736	NaN	NaN	0.3433	0.5626	0.0248	0.04	0.3176	0.0262	0.0289
0.0	0.0	0.0	17262.9898	7121.7736	NaN	NaN	0.2921	0.5586	0.0247	0.0404	0.3209	0.0261	0.0292
0.0	0.0	0.0	15759.9898	6797.7736	NaN	NaN	0.3013	0.5607	0.0248	0.0396	0.3199	0.0262	0.0288
0.0	0.0	0.0	14011.9898	5856.7736	NaN	NaN	0.2948	0.5534	0.025	0.0394	0.3266	0.0266	0.0291
0.0	0.0	0.0	13059.9898	5982.7736	NaN	NaN	0.3142	0.5544	0.0249	0.0385	0.3267	0.0268	0.0288
0.0	0.0	0.0	15246.9898	4711.7736	NaN	NaN	0.2361	0.554	0.0247	0.0383	0.3273	0.0267	0.029
0.0	0.0	0.0	13688.9898	8906.7736	NaN	NaN	0.3942	0.5617	0.0245	0.0378	0.3207	0.0264	0.0289
0.0	0.0	0.0	15543.9898	6716.7736	NaN	NaN	0.3017	0.5699	0.0243	0.0377	0.313	0.0259	0.0291
0.0	0.0	0.0	16564.9898	8036.7736	NaN	NaN	0.3267	0.5837	0.0241	0.0375	0.3006	0.0251	0.029
0.0	0.0	0.0	16382.9898	6538.7736	NaN	NaN	0.2853	0.5977	0.0237	0.0374	0.288	0.0241	0.029
0.0	0.0	0.0	19032.9898	8467.7736	NaN	NaN	0.3079	0.6149	0.0234	0.0369	0.2731	0.023	0.0287
0.0	0.0	0.0	17086.9898	9082.7736	NaN	NaN	0.3471	0.6263	0.023	0.0366	0.2632	0.0221	0.0288
0.0	0.0	0.0	14921.9898	5370.7736	NaN	NaN	0.2647	0.6382	0.0227	0.0359	0.2536	0.0213	0.0283
0.0	0.0	0.0	15229.9898	5563.7736	NaN	NaN	0.2676	0.6459	0.0225	0.0357	0.2471	0.0208	0.028
0.0	0.0	0.0	14827.9898	6812.7736	NaN	NaN	0.3148	0.6542	0.0223	0.0353	0.2403	0.0202	0.0276
0.0	0.0	0.0	13693.9898	4775.7736	NaN	NaN	0.2586	0.6618	0.0221	0.0351	0.2338	0.0197	0.0274
0.0	0.0	0.0	11827.9898	4842.7736	NaN	NaN	0.2905	0.6714	0.0219	0.0347	0.2257	0.0191	0.027
0.0	0.0	0.0	16568.9898	7535.7736	NaN	NaN	0.3126	0.6843	0.0216	0.0343	0.2149	0.0183	0.0266
0.0	0.0	0.0	13831.9898	6957.7736	NaN	NaN	0.3347	0.6938	0.0214	0.0341	0.2065	0.0179	0.0263
0.0	0.0	0.0	14745.9898	5913.7736	NaN	NaN	0.2862	0.7026	0.0213	0.034	0.1987	0.0174	0.0261
0.0	0.0	0.0	15147.9898	7610.7736	NaN	NaN	0.3344	0.7115	0.021	0.0339	0.1909	0.0169	0.0258
0.0	0.0	0.0	16151.9898	7816.7736	NaN	NaN	0.3261	0.7195	0.0208	0.0337	0.184	0.0164	0.0255
0.0	0.0	0.0	15087.9898	4541.7736	NaN	NaN	0.2314	0.7221	0.0208	0.0339	0.1815	0.0162	0.0254
0.0	0.0	0.0	14940.9898	4977.7736	NaN	NaN	0.2499	0.7268	0.0206	0.0339	0.1777	0.0159	0.025
0.0	0.0	0.0	14605.9898	9306.7736	NaN	NaN	0.3892	0.7291	0.0205	0.0339	0.1761	0.0157	0.0248
0.0	0.0	0.0	16060.9898	7203.7736	NaN	NaN	0.3096	0.7311	0.0205	0.0337	0.1747	0.0156	0.0244
0.0	0.0	0.0	13755.9898	8656.7736	NaN	NaN	0.3862	0.7295	0.0206	0.0342	0.1758	0.0156	0.0243
0.0	0.0	0.0	16511.9898	7246.7736	NaN	NaN	0.305	0.7306	0.0205	0.0344	0.175	0.0154	0.0242
0.0	0.0	0.0	13586.9898	8120.7736	NaN	NaN	0.3741	0.7317	0.0206	0.0344	0.1742	0.0152	0.0239
0.0	0.0	0.0	15329.9898	10509.7736	NaN	NaN	0.4067	0.7332	0.0205	0.0345	0.173	0.015	0.0238
0.0	0.0	0.0	18359.9898	5611.7736	NaN	NaN	0.2341	0.732	0.0206	0.0346	0.174	0.015	0.0236
0.0	0.0	0.0	15893.9898	5333.7736	NaN	NaN	0.2513	0.7309	0.0207	0.0348	0.1751	0.015	0.0236
0.0	0.0	0.0	13875.9898	7367.7736	NaN	NaN	0.3468	0.7278	0.0209	0.0349	0.1778	0.015	0.0235
0.0	0.0	0.0	15154.9898	6916.7736	NaN	NaN	0.3134	0.7262	0.021	0.0348	0.1795	0.015	0.0234
0.0	0.0	0.0	18428.9898	6241.7736	NaN	NaN	0.253	0.724	0.0212	0.035	0.1813	0.015	0.0234
0.0	0.0	0.0	14780.9898	6124.7736	NaN	NaN	0.293	0.7232	0.0213	0.0351	0.1822	0.015	0.0232
0.0	0.0	0.0	15507.9898	9293.7736	NaN	NaN	0.3747	0.7259	0.0212	0.0351	0.1802	0.0146	0.0229
0.0	0.0	0.0	13083.9898	12881.7736	NaN	NaN	0.4961	0.7294	0.0213	0.0351	0.1771	0.0144	0.0227
0.0	0.0	0.0	19167.9898	5464.7736	NaN	NaN	0.2218	0.7297	0.0215	0.0355	0.1759	0.0144	0.023
0.0	0.0	0.0	15019.9898	9006.7736	NaN	NaN	0.3749	0.729	0.0218	0.0362	0.1752	0.0145	0.0233
0.0	0.0	0.0	15114.9898	4170.7736	NaN	NaN	0.2163	0.7276	0.0221	0.037	0.175	0.0145	0.0237
0.0	0.0	0.0	17941.9898	6353.7736	NaN	NaN	0.2615	0.7266	0.0224	0.0377	0.1746	0.0145	0.0241
0.0	0.0	0.0	16143.9898	12037.7736	NaN	NaN	0.4271	0.7235	0.0228	0.0384	0.176	0.0146	0.0248
0.0	0.0	0.0	15502.9898	10178.7736	NaN	NaN	0.3963	0.723	0.0229	0.0383	0.176	0.0147	0.025
0.0	0.0	0.0	16401.9898	5376.7736	NaN	NaN	0.2469	0.7189	0.0232	0.0388	0.1785	0.015	0.0256
0.0	0.0	0.0	18228.9898	9557.7736	NaN	NaN	0.344	0.7214	0.0228	0.0393	0.176	0.0146	0.0259
0.0	0.0	0.0	16675.9898	9423.7736	NaN	NaN	0.3611	0.7296	0.0227	0.0386	0.1693	0.0142	0.0255
0.0	0.0	0.0	17911.9898	10604.7736	NaN	NaN	0.3719	0.7443	0.0226	0.0371	0.1576	0.0136	0.0248
0.0	0.0	0.0	17218.9898	7815.7736	NaN	NaN	0.3122	0.7566	0.0226	0.0355	0.1483	0.0131	0.0239
0.0	0.0	0.0	17304.9898	8448.7736	NaN	NaN	0.3281	0.7642	0.0225	0.0344	0.1426	0.013	0.0233
0.0	0.0	0.0	15747.9898	6113.7736	NaN	NaN	0.2797	0.7683	0.0223	0.0335	0.1401	0.013	0.0228
0.0	0.0	0.0	16247.9898	10154.7736	NaN	NaN	0.3846	0.7718	0.022	0.0331	0.1376	0.013	0.0225
0.0	0.0	0.0	15352.9898	8849.7736	NaN	NaN	0.3657	0.7742	0.022	0.0325	0.1358	0.0133	0.0221
0.0	0.0	0.0	15102.9898	6836.7736	NaN	NaN	0.3116	0.7802	0.022	0.0314	0.1313	0.0136	0.0214
0.0	0.0	0.0	17606.9898	9484.7736	NaN	NaN	0.3501	0.7838	0.0223	0.0312	0.1269	0.0145	0.0213
0.0	0.0	0.0	16951.9898	4532.7736	NaN	NaN	0.211	0.7998	0.0228	0.0287	0.1116	0.016	0.021
0.0	0.0	0.0	11844.9898	8027.7736	NaN	NaN	0.404	0.8073	0.0237	0.0296	0.0979	0.0185	0.023
0.0	0.0	0.0	-703.0102	1999.7736	NaN	NaN	1.3	0.8238	0.0218	0.0305	0.0788	0.0203	0.0248
0.0	0.0	0.0	-3144.0102	-318.2264	NaN	NaN	0.0919	0.8316	0.0208	0.0313	0.07	0.0209	0.0254
0.0	0.0	0.0	-3279.0102	2649.7736	NaN	NaN	-0.3	0.8537	0.0183	0.0293	0.0561	0.0199	0.0227
0.0	0.0	0.0	-2040.0102	1126.7736	NaN	NaN	-0.3	0.8535	0.0179	0.0305	0.0546	0.0201	0.0233
0.0	0.0	0.0	-2599.0102	-1021.2264	NaN	NaN	0.2821	0.8829	0.0173	0.023	0.0395	0.0201	0.0172
0.0	0.0	0.0	-2458.0102	1963.7736	NaN	NaN	-0.3	0.8826	0.0178	0.0236	0.0376	0.0209	0.0175
0.0	0.0	0.0	-3116.0102	591.7736	NaN	NaN	-0.2344	0.8822	0.0175	0.0249	0.0367	0.0209	0.0178
0.0	0.0	0.0	-3748.0102	3931.7736	NaN	NaN	1.3	0.8828	0.0171	0.025	0.0365	0.0207	0.0179
0.0	0.0	0.0	-3442.0102	4206.7736	NaN	NaN	1.3	0.8792	0.0169	0.0256	0.0388	0.0208	0.0188
0.0	0.0	0.0	-4590.0102	388.7736	NaN	NaN	-0.0925	0.8723	0.0163	0.0267	0.0436	0.0207	0.0203
0.0	0.0	0.0	-4031.0102	3614.7736	NaN	NaN	-0.3	0.8561	0.0164	0.0284	0.0551	0.0206	0.0234
0.0	0.0	0.0	16281.9898	5049.7736	NaN	NaN	0.2367	0.8373	0.0174	0.03	0.0685	0.0207	0.0261
0.0	0.0	0.0	20458.9898	8539.7736	NaN	NaN	0.2945	0.8183	0.0184	0.0319	0.0821	0.0211	0.0283
0.0	0.0	0.0	18448.9898	6029.7736	NaN	NaN	0.2463	0.8123	0.0199	0.0319	0.0856	0.0212	0.029
0.0	0.0	0.0	14623.9898	5092.7736	NaN	NaN	0.2583	0.8123	0.02	0.0321	0.085	0.0212	0.0294
0.0	0.0	0.0	17444.9898	11062.7736	NaN	NaN	0.3881	0.7949	0.0227	0.0323	0.0949	0.0225	0.0326
0.0	0.0	0.0	19931.9898	6527.7736	NaN	NaN	0.2467	0.7805	0.0254	0.0352	0.1003	0.0247	0.0339
0.0	0.0	0.0	17340.9898	6859.7736	NaN	NaN	0.2835	0.7743	0.0289	0.0315	0.1053	0.0278	0.0323
