# Supplementary material for: DeepFRET, a software for rapid and automated single-molecule FRET data classification using deep learning
Source: eLife. 2020 Nov 3;9:e60404. doi: 10.7554/eLife.60404 (PMC7609065; doi:10.7554/eLife.60404)
Supplement: Figure 4—source data 1. [file elife-60404-fig4-data1.zip › Figure 4-source data 1/Fig_S4a/Traces/traces_all_n294/Traces_Fig2d_4mMAc_mov4_combined_tif_pair16.txt]

Exported by DeepFRET
Date: 2020-08-26, 18:13
Video filename: None
FRET pair #16
Bleaches at 447
D-Dexc-bg	A-Dexc-bg	A-Aexc-bg	D-Dexc-rw	A-Dexc-rw	A-Aexc-rw	S	E	p_bleached	p_aggregated	p_noisy	p_scrambled	p_static	p_dynamic
0.0	0.0	0.0	23812.6401	6283.1668	NaN	NaN	0.2088	0.032	0.8695	0.0254	0.0308	0.0226	0.0197
0.0	0.0	0.0	24844.6401	6358.1668	NaN	NaN	0.2038	0.0267	0.874	0.0255	0.0313	0.0229	0.0196
0.0	0.0	0.0	24340.6401	7752.1668	NaN	NaN	0.2416	0.0256	0.8815	0.0237	0.0288	0.0221	0.0184
0.0	0.0	0.0	24753.6401	1250.1668	NaN	NaN	0.0481	0.026	0.8806	0.0236	0.0293	0.0219	0.0185
0.0	0.0	0.0	24006.6401	4661.1668	NaN	NaN	0.1626	0.0259	0.8799	0.0236	0.0292	0.022	0.0193
0.0	0.0	0.0	19873.6401	7940.1668	NaN	NaN	0.2855	0.0247	0.8825	0.0231	0.0277	0.0222	0.0199
0.0	0.0	0.0	22317.6401	6160.1668	NaN	NaN	0.2163	0.0239	0.884	0.0227	0.0267	0.0224	0.0203
0.0	0.0	0.0	23532.6401	8349.1668	NaN	NaN	0.2619	0.0235	0.884	0.0225	0.0265	0.0227	0.0207
0.0	0.0	0.0	20214.6401	7759.1668	NaN	NaN	0.2774	0.0237	0.883	0.0224	0.0267	0.023	0.0212
0.0	0.0	0.0	23153.6401	6671.1668	NaN	NaN	0.2237	0.0238	0.882	0.0225	0.0269	0.0231	0.0217
0.0	0.0	0.0	23983.6401	7689.1668	NaN	NaN	0.2428	0.0236	0.8823	0.0225	0.0266	0.0231	0.0219
0.0	0.0	0.0	20250.6401	6077.1668	NaN	NaN	0.2308	0.0236	0.882	0.0226	0.0264	0.0232	0.0222
0.0	0.0	0.0	31053.6401	9641.1668	NaN	NaN	0.2369	0.0231	0.883	0.0226	0.0257	0.0233	0.0223
0.0	0.0	0.0	25895.6401	9336.1668	NaN	NaN	0.265	0.0234	0.8831	0.0224	0.0261	0.0234	0.0216
0.0	0.0	0.0	28506.6401	10595.1668	NaN	NaN	0.271	0.0238	0.8821	0.0223	0.0275	0.0235	0.0207
0.0	0.0	0.0	27559.6401	12443.1668	NaN	NaN	0.3111	0.0255	0.8778	0.0228	0.03	0.0241	0.0196
0.0	0.0	0.0	31357.6401	10384.1668	NaN	NaN	0.2488	0.0289	0.8678	0.0245	0.0349	0.0247	0.0193
0.0	0.0	0.0	30341.6401	13163.1668	NaN	NaN	0.3026	0.0271	0.872	0.0239	0.0328	0.0244	0.0197
0.0	0.0	0.0	28031.6401	11037.1668	NaN	NaN	0.2825	0.0255	0.8767	0.0232	0.0309	0.024	0.0198
0.0	0.0	0.0	30665.6401	11671.1668	NaN	NaN	0.2757	0.0245	0.8795	0.0228	0.0297	0.0237	0.0198
0.0	0.0	0.0	25674.6401	11726.1668	NaN	NaN	0.3135	0.0236	0.8819	0.0224	0.0287	0.0235	0.0199
0.0	0.0	0.0	27833.6401	7583.1668	NaN	NaN	0.2141	0.0233	0.8827	0.0224	0.0283	0.0233	0.02
0.0	0.0	0.0	27566.6401	8235.1668	NaN	NaN	0.23	0.0234	0.8822	0.0226	0.0283	0.0234	0.0201
0.0	0.0	0.0	28699.6401	9219.1668	NaN	NaN	0.2431	0.0234	0.8823	0.0228	0.028	0.0232	0.0203
0.0	0.0	0.0	27044.6401	10068.1668	NaN	NaN	0.2713	0.0234	0.8824	0.0228	0.028	0.0231	0.0204
0.0	0.0	0.0	26245.6401	10007.1668	NaN	NaN	0.276	0.0232	0.8832	0.0226	0.0276	0.0229	0.0205
0.0	0.0	0.0	27046.6401	9847.1668	NaN	NaN	0.2669	0.0232	0.8832	0.0226	0.0277	0.0229	0.0204
0.0	0.0	0.0	31161.6401	12311.1668	NaN	NaN	0.2832	0.0229	0.8844	0.0224	0.0274	0.0227	0.0203
0.0	0.0	0.0	30462.6401	10533.1668	NaN	NaN	0.2569	0.0229	0.8846	0.0223	0.0274	0.0226	0.0203
0.0	0.0	0.0	27399.6401	10760.1668	NaN	NaN	0.282	0.0229	0.8844	0.0224	0.0274	0.0226	0.0203
0.0	0.0	0.0	24935.6401	12853.1668	NaN	NaN	0.3401	0.0229	0.884	0.0225	0.0274	0.0227	0.0204
0.0	0.0	0.0	29263.6401	9707.1668	NaN	NaN	0.2491	0.0229	0.8836	0.0226	0.0275	0.0228	0.0205
0.0	0.0	0.0	29964.6401	10772.1668	NaN	NaN	0.2644	0.0238	0.8802	0.0232	0.0286	0.0233	0.0209
0.0	0.0	0.0	25871.6401	10684.1668	NaN	NaN	0.2923	0.0236	0.8803	0.0232	0.0275	0.0237	0.0218
0.0	0.0	0.0	27275.6401	5387.1668	NaN	NaN	0.1649	0.0234	0.881	0.0231	0.0268	0.0237	0.0221
0.0	0.0	0.0	27137.6401	9522.1668	NaN	NaN	0.2597	0.0232	0.8819	0.023	0.0261	0.0236	0.0222
0.0	0.0	0.0	29299.6401	9267.1668	NaN	NaN	0.2403	0.0231	0.8825	0.0229	0.0258	0.0236	0.0222
0.0	0.0	0.0	27927.6401	9703.1668	NaN	NaN	0.2579	0.0231	0.8829	0.0228	0.0256	0.0235	0.0221
0.0	0.0	0.0	28067.6401	5974.1668	NaN	NaN	0.1755	0.0232	0.8831	0.0227	0.0255	0.0235	0.022
0.0	0.0	0.0	28262.6401	9932.1668	NaN	NaN	0.26	0.0233	0.8831	0.0227	0.0255	0.0234	0.022
0.0	0.0	0.0	31043.6401	6641.1668	NaN	NaN	0.1762	0.0233	0.8832	0.0226	0.0255	0.0234	0.0219
0.0	0.0	0.0	32183.6401	9137.1668	NaN	NaN	0.2211	0.0235	0.8832	0.0226	0.0255	0.0234	0.0218
0.0	0.0	0.0	32637.6401	9343.1668	NaN	NaN	0.2226	0.0235	0.8833	0.0225	0.0256	0.0234	0.0218
0.0	0.0	0.0	30881.6401	8407.1668	NaN	NaN	0.214	0.0236	0.8832	0.0224	0.0258	0.0233	0.0217
0.0	0.0	0.0	30269.6401	11192.1668	NaN	NaN	0.2699	0.0237	0.8827	0.0224	0.026	0.0234	0.0218
0.0	0.0	0.0	28170.6401	9951.1668	NaN	NaN	0.261	0.0239	0.8823	0.0223	0.0263	0.0234	0.0218
0.0	0.0	0.0	23045.6401	10569.1668	NaN	NaN	0.3144	0.0241	0.8818	0.0222	0.0265	0.0235	0.0219
0.0	0.0	0.0	27903.6401	9693.1668	NaN	NaN	0.2578	0.0241	0.8816	0.0222	0.0265	0.0235	0.022
0.0	0.0	0.0	24326.6401	9151.1668	NaN	NaN	0.2734	0.024	0.8818	0.0223	0.0264	0.0234	0.0221
0.0	0.0	0.0	27477.6401	10445.1668	NaN	NaN	0.2754	0.0239	0.882	0.0222	0.0264	0.0233	0.0223
0.0	0.0	0.0	27311.6401	6918.1668	NaN	NaN	0.2021	0.0239	0.8821	0.0222	0.0263	0.0232	0.0223
0.0	0.0	0.0	26114.6401	6845.1668	NaN	NaN	0.2077	0.0238	0.8826	0.0222	0.0261	0.0231	0.0223
0.0	0.0	0.0	28932.6401	7871.1668	NaN	NaN	0.2139	0.0237	0.8829	0.0221	0.026	0.023	0.0222
0.0	0.0	0.0	28223.6401	10737.1668	NaN	NaN	0.2756	0.0237	0.8833	0.0221	0.0259	0.0229	0.0221
0.0	0.0	0.0	29631.6401	10043.1668	NaN	NaN	0.2531	0.0236	0.8836	0.0221	0.0258	0.0228	0.0221
0.0	0.0	0.0	31549.6401	9337.1668	NaN	NaN	0.2284	0.0235	0.8839	0.0221	0.0257	0.0228	0.0221
0.0	0.0	0.0	27746.6401	10979.1668	NaN	NaN	0.2835	0.0233	0.8842	0.0221	0.0256	0.0227	0.0221
0.0	0.0	0.0	30011.6401	9662.1668	NaN	NaN	0.2435	0.0233	0.8843	0.0221	0.0255	0.0227	0.0221
0.0	0.0	0.0	30213.6401	8830.1668	NaN	NaN	0.2262	0.0232	0.8845	0.0221	0.0254	0.0227	0.0221
0.0	0.0	0.0	27875.6401	8176.1668	NaN	NaN	0.2268	0.0232	0.8846	0.0222	0.0252	0.0227	0.0221
0.0	0.0	0.0	29799.6401	12536.1668	NaN	NaN	0.2961	0.023	0.885	0.0222	0.0251	0.0226	0.0221
0.0	0.0	0.0	30063.6401	6922.1668	NaN	NaN	0.1872	0.023	0.885	0.0222	0.025	0.0226	0.0222
0.0	0.0	0.0	26768.6401	11566.1668	NaN	NaN	0.3017	0.023	0.885	0.0223	0.0249	0.0227	0.0222
0.0	0.0	0.0	27774.6401	12151.1668	NaN	NaN	0.3043	0.0229	0.8851	0.0222	0.0248	0.0227	0.0222
0.0	0.0	0.0	25300.6401	11336.1668	NaN	NaN	0.3094	0.0228	0.8853	0.0222	0.0247	0.0227	0.0223
0.0	0.0	0.0	31592.6401	9309.1668	NaN	NaN	0.2276	0.0227	0.8855	0.0222	0.0245	0.0227	0.0223
0.0	0.0	0.0	29866.6401	9917.1668	NaN	NaN	0.2493	0.0226	0.8859	0.0222	0.0243	0.0227	0.0223
0.0	0.0	0.0	28328.6401	9783.1668	NaN	NaN	0.2567	0.0225	0.8858	0.0222	0.0243	0.0228	0.0224
0.0	0.0	0.0	29236.6401	11079.1668	NaN	NaN	0.2748	0.0226	0.8858	0.0222	0.0242	0.0229	0.0223
0.0	0.0	0.0	29153.6401	11324.1668	NaN	NaN	0.2798	0.0225	0.8857	0.0222	0.0243	0.0229	0.0224
0.0	0.0	0.0	29189.6401	9731.1668	NaN	NaN	0.25	0.0225	0.8857	0.0222	0.0243	0.0229	0.0224
0.0	0.0	0.0	28131.6401	11223.1668	NaN	NaN	0.2852	0.0225	0.886	0.0221	0.0243	0.0228	0.0222
0.0	0.0	0.0	27637.6401	10726.1668	NaN	NaN	0.2796	0.0225	0.8864	0.022	0.0243	0.0226	0.0221
0.0	0.0	0.0	26159.6401	11162.1668	NaN	NaN	0.2991	0.0225	0.8867	0.022	0.0244	0.0225	0.022
0.0	0.0	0.0	27363.6401	12855.1668	NaN	NaN	0.3196	0.0225	0.8868	0.022	0.0245	0.0224	0.0219
0.0	0.0	0.0	29134.6401	9428.1668	NaN	NaN	0.2445	0.0225	0.8871	0.0219	0.0245	0.0223	0.0217
0.0	0.0	0.0	27813.6401	13740.1668	NaN	NaN	0.3307	0.0225	0.8873	0.0218	0.0246	0.0222	0.0216
0.0	0.0	0.0	24265.6401	9475.1668	NaN	NaN	0.2808	0.0225	0.8874	0.0218	0.0247	0.0221	0.0215
0.0	0.0	0.0	26392.6401	10358.1668	NaN	NaN	0.2818	0.0225	0.8876	0.0217	0.0247	0.022	0.0214
0.0	0.0	0.0	26901.6401	9707.1668	NaN	NaN	0.2652	0.0225	0.8876	0.0217	0.0248	0.022	0.0214
0.0	0.0	0.0	25146.6401	9131.1668	NaN	NaN	0.2664	0.0225	0.8879	0.0216	0.0247	0.0219	0.0213
0.0	0.0	0.0	26696.6401	12138.1668	NaN	NaN	0.3126	0.0225	0.8881	0.0215	0.0248	0.0219	0.0212
0.0	0.0	0.0	24695.6401	10824.1668	NaN	NaN	0.3047	0.0225	0.8882	0.0215	0.0248	0.0218	0.0211
0.0	0.0	0.0	27710.6401	13186.1668	NaN	NaN	0.3224	0.0225	0.8884	0.0214	0.0248	0.0218	0.021
0.0	0.0	0.0	31493.6401	10045.1668	NaN	NaN	0.2418	0.0225	0.8886	0.0214	0.0248	0.0217	0.0209
0.0	0.0	0.0	28530.6401	13969.1668	NaN	NaN	0.3287	0.0225	0.889	0.0214	0.0247	0.0216	0.0208
0.0	0.0	0.0	27342.6401	10491.1668	NaN	NaN	0.2773	0.0225	0.889	0.0214	0.0247	0.0215	0.0208
0.0	0.0	0.0	29052.6401	10493.1668	NaN	NaN	0.2653	0.0226	0.8889	0.0215	0.0247	0.0216	0.0209
0.0	0.0	0.0	28556.6401	9518.1668	NaN	NaN	0.25	0.0226	0.889	0.0215	0.0247	0.0215	0.0209
0.0	0.0	0.0	28792.6401	11013.1668	NaN	NaN	0.2767	0.0226	0.8891	0.0215	0.0246	0.0214	0.0208
0.0	0.0	0.0	31976.6401	9131.1668	NaN	NaN	0.2221	0.0225	0.8893	0.0215	0.0245	0.0214	0.0208
0.0	0.0	0.0	30158.6401	8264.1668	NaN	NaN	0.2151	0.0225	0.8894	0.0215	0.0244	0.0213	0.0208
0.0	0.0	0.0	27567.6401	11102.1668	NaN	NaN	0.2871	0.0225	0.8893	0.0216	0.0244	0.0213	0.0209
0.0	0.0	0.0	32306.6401	9160.1668	NaN	NaN	0.2209	0.0225	0.8892	0.0217	0.0242	0.0214	0.021
0.0	0.0	0.0	24746.6401	11276.1668	NaN	NaN	0.313	0.0224	0.8892	0.0218	0.024	0.0214	0.0213
0.0	0.0	0.0	22013.6401	6792.1668	NaN	NaN	0.2358	0.0222	0.8893	0.0217	0.0239	0.0214	0.0216
0.0	0.0	0.0	19288.6401	6274.1668	NaN	NaN	0.2454	0.022	0.89	0.0214	0.0236	0.0212	0.0217
0.0	0.0	0.0	20991.6401	3270.1668	NaN	NaN	0.1348	0.0218	0.8908	0.0212	0.0233	0.0211	0.0217
0.0	0.0	0.0	19785.6401	3102.1668	NaN	NaN	0.1355	0.0218	0.891	0.0211	0.0233	0.0211	0.0217
0.0	0.0	0.0	17533.6401	5501.1668	NaN	NaN	0.2388	0.022	0.8904	0.0212	0.0234	0.0213	0.0217
0.0	0.0	0.0	19160.6401	6127.1668	NaN	NaN	0.2423	0.0222	0.8897	0.0213	0.0235	0.0215	0.0218
0.0	0.0	0.0	21596.6401	6672.1668	NaN	NaN	0.236	0.0223	0.8894	0.0214	0.0235	0.0216	0.0219
0.0	0.0	0.0	19157.6401	3398.1668	NaN	NaN	0.1507	0.0223	0.8894	0.0213	0.0234	0.0216	0.022
0.0	0.0	0.0	18520.6401	7072.1668	NaN	NaN	0.2763	0.0223	0.8895	0.0213	0.0234	0.0215	0.022
0.0	0.0	0.0	22846.6401	5040.1668	NaN	NaN	0.1807	0.0224	0.8889	0.0214	0.0235	0.0217	0.022
0.0	0.0	0.0	20299.6401	6050.1668	NaN	NaN	0.2296	0.0226	0.8886	0.0213	0.0236	0.0219	0.022
0.0	0.0	0.0	20292.6401	6532.1668	NaN	NaN	0.2435	0.0227	0.888	0.0213	0.0238	0.0221	0.0221
0.0	0.0	0.0	19982.6401	3337.1668	NaN	NaN	0.1431	0.0228	0.8871	0.0214	0.0241	0.0223	0.0222
0.0	0.0	0.0	19823.6401	8074.1668	NaN	NaN	0.2894	0.0229	0.8866	0.0214	0.0243	0.0225	0.0223
0.0	0.0	0.0	20829.6401	4983.1668	NaN	NaN	0.1931	0.0233	0.8851	0.0214	0.0248	0.0229	0.0224
0.0	0.0	0.0	15722.6401	4508.1668	NaN	NaN	0.2228	0.0236	0.8835	0.0216	0.0254	0.0233	0.0226
0.0	0.0	0.0	16970.6401	7310.1668	NaN	NaN	0.3011	0.0236	0.8825	0.0218	0.0259	0.0235	0.0227
0.0	0.0	0.0	17179.6401	4146.1668	NaN	NaN	0.1944	0.0235	0.8822	0.0219	0.0262	0.0236	0.0227
0.0	0.0	0.0	18106.6401	4621.1668	NaN	NaN	0.2033	0.0234	0.8816	0.022	0.0266	0.0237	0.0227
0.0	0.0	0.0	17731.6401	3167.1668	NaN	NaN	0.1515	0.0235	0.8797	0.0224	0.0274	0.0241	0.0229
0.0	0.0	0.0	21678.6401	4813.1668	NaN	NaN	0.1817	0.0235	0.8787	0.0228	0.0276	0.0242	0.023
0.0	0.0	0.0	19754.6401	4383.1668	NaN	NaN	0.1816	0.0236	0.8767	0.0234	0.0282	0.0245	0.0235
0.0	0.0	0.0	15368.6401	8108.1668	NaN	NaN	0.3454	0.0234	0.8771	0.0234	0.0282	0.0243	0.0235
0.0	0.0	0.0	15784.6401	6396.1668	NaN	NaN	0.2884	0.0231	0.878	0.0234	0.028	0.0241	0.0234
0.0	0.0	0.0	23663.6401	4125.1668	NaN	NaN	0.1484	0.023	0.8786	0.0233	0.0278	0.0239	0.0234
0.0	0.0	0.0	16144.6401	4459.1668	NaN	NaN	0.2164	0.023	0.8791	0.0232	0.0276	0.0238	0.0233
0.0	0.0	0.0	22106.6401	7765.1668	NaN	NaN	0.2599	0.023	0.8798	0.023	0.0273	0.0237	0.0232
0.0	0.0	0.0	21767.6401	4649.1668	NaN	NaN	0.176	0.023	0.88	0.0229	0.0272	0.0238	0.0231
0.0	0.0	0.0	21911.6401	6482.1668	NaN	NaN	0.2283	0.0232	0.8809	0.0227	0.0267	0.0236	0.0229
0.0	0.0	0.0	16421.6401	1845.1668	NaN	NaN	0.101	0.0232	0.8814	0.0224	0.0266	0.0236	0.0228
0.0	0.0	0.0	20035.6401	3590.1668	NaN	NaN	0.152	0.0231	0.8828	0.0221	0.026	0.0234	0.0227
0.0	0.0	0.0	17295.6401	3271.1668	NaN	NaN	0.1591	0.0229	0.884	0.0217	0.0255	0.0233	0.0226
0.0	0.0	0.0	18410.6401	5323.1668	NaN	NaN	0.2243	0.0228	0.8851	0.0215	0.025	0.0232	0.0225
0.0	0.0	0.0	19219.6401	7570.1668	NaN	NaN	0.2826	0.0228	0.8857	0.0214	0.0247	0.023	0.0223
0.0	0.0	0.0	21889.6401	3097.1668	NaN	NaN	0.124	0.0229	0.8861	0.0214	0.0245	0.0229	0.0222
0.0	0.0	0.0	18083.6401	5754.1668	NaN	NaN	0.2414	0.0229	0.8867	0.0214	0.0243	0.0227	0.0221
0.0	0.0	0.0	17244.6401	6011.1668	NaN	NaN	0.2585	0.0228	0.887	0.0214	0.0241	0.0225	0.0221
0.0	0.0	0.0	18324.6401	7794.1668	NaN	NaN	0.2984	0.0228	0.8873	0.0214	0.024	0.0224	0.022
0.0	0.0	0.0	18815.6401	5685.1668	NaN	NaN	0.232	0.0228	0.8878	0.0214	0.0238	0.0222	0.0219
0.0	0.0	0.0	21618.6401	5513.1668	NaN	NaN	0.2032	0.0228	0.8879	0.0214	0.0238	0.0221	0.0219
0.0	0.0	0.0	18252.6401	4452.1668	NaN	NaN	0.1961	0.0228	0.8883	0.0214	0.0237	0.022	0.0218
0.0	0.0	0.0	17415.6401	3677.1668	NaN	NaN	0.1743	0.0229	0.8881	0.0215	0.0236	0.022	0.0218
0.0	0.0	0.0	22854.6401	7951.1668	NaN	NaN	0.2581	0.023	0.8876	0.0216	0.0237	0.0221	0.0219
0.0	0.0	0.0	14641.6401	6708.1668	NaN	NaN	0.3142	0.0234	0.8869	0.0218	0.0237	0.0223	0.0219
0.0	0.0	0.0	17907.6401	6075.1668	NaN	NaN	0.2533	0.0239	0.8857	0.022	0.0238	0.0227	0.022
0.0	0.0	0.0	17758.6401	5398.1668	NaN	NaN	0.2331	0.0243	0.8845	0.0222	0.0238	0.023	0.0221
0.0	0.0	0.0	15491.6401	5185.1668	NaN	NaN	0.2508	0.0248	0.8835	0.0225	0.0238	0.0234	0.0221
0.0	0.0	0.0	21718.6401	6667.1668	NaN	NaN	0.2349	0.0252	0.8826	0.0226	0.0238	0.0237	0.0222
0.0	0.0	0.0	18258.6401	4747.1668	NaN	NaN	0.2063	0.0253	0.8821	0.0227	0.0238	0.0239	0.0222
0.0	0.0	0.0	22008.6401	5193.1668	NaN	NaN	0.1909	0.0255	0.8815	0.0228	0.0237	0.0241	0.0223
0.0	0.0	0.0	16502.6401	966.1668	NaN	NaN	0.0553	0.0259	0.8811	0.0229	0.0236	0.0243	0.0223
0.0	0.0	0.0	18511.6401	2198.1668	NaN	NaN	0.1061	0.0262	0.8808	0.023	0.0235	0.0244	0.0222
0.0	0.0	0.0	16859.6401	1830.1668	NaN	NaN	0.0979	0.0263	0.8804	0.0231	0.0235	0.0244	0.0223
0.0	0.0	0.0	20285.6401	6291.1668	NaN	NaN	0.2367	0.026	0.8812	0.0231	0.0234	0.0241	0.0222
0.0	0.0	0.0	16907.6401	4309.1668	NaN	NaN	0.2031	0.0261	0.8804	0.0232	0.0237	0.0241	0.0225
0.0	0.0	0.0	19099.6401	7467.1668	NaN	NaN	0.2811	0.0258	0.8815	0.023	0.0236	0.0238	0.0222
0.0	0.0	0.0	18046.6401	4880.1668	NaN	NaN	0.2129	0.0257	0.8814	0.023	0.0238	0.0238	0.0223
0.0	0.0	0.0	18717.6401	3146.1668	NaN	NaN	0.1439	0.0254	0.8829	0.0226	0.0236	0.0235	0.0219
0.0	0.0	0.0	19027.6401	7225.1668	NaN	NaN	0.2752	0.0251	0.8831	0.0225	0.0238	0.0235	0.022
0.0	0.0	0.0	18618.6401	3443.1668	NaN	NaN	0.1561	0.025	0.8836	0.0223	0.0238	0.0234	0.0219
0.0	0.0	0.0	19365.6401	7449.1668	NaN	NaN	0.2778	0.0248	0.8844	0.022	0.0238	0.0233	0.0218
0.0	0.0	0.0	20457.6401	4946.1668	NaN	NaN	0.1947	0.0246	0.8843	0.0219	0.0239	0.0233	0.0219
0.0	0.0	0.0	16047.6401	3956.1668	NaN	NaN	0.1978	0.0246	0.8846	0.0218	0.0239	0.0232	0.0219
0.0	0.0	0.0	17360.6401	5669.1668	NaN	NaN	0.2462	0.0243	0.8853	0.0217	0.0238	0.0231	0.0218
0.0	0.0	0.0	17163.6401	2243.1668	NaN	NaN	0.1156	0.0243	0.8854	0.0216	0.0238	0.0231	0.0218
0.0	0.0	0.0	17291.6401	5791.1668	NaN	NaN	0.2509	0.0242	0.8861	0.0214	0.0236	0.023	0.0217
0.0	0.0	0.0	16371.6401	1627.1668	NaN	NaN	0.0904	0.0243	0.8855	0.0214	0.0238	0.0231	0.0219
0.0	0.0	0.0	20245.6401	3588.1668	NaN	NaN	0.1505	0.0245	0.8854	0.0214	0.0237	0.0231	0.0218
0.0	0.0	0.0	17169.6401	6505.1668	NaN	NaN	0.2748	0.0247	0.8847	0.0214	0.0239	0.0232	0.022
0.0	0.0	0.0	16761.6401	1597.1668	NaN	NaN	0.087	0.0252	0.8843	0.0214	0.0238	0.0233	0.0221
0.0	0.0	0.0	20171.6401	3540.1668	NaN	NaN	0.1493	0.0253	0.8838	0.0214	0.0239	0.0233	0.0222
0.0	0.0	0.0	21072.6401	5006.1668	NaN	NaN	0.192	0.0255	0.8829	0.0215	0.0241	0.0235	0.0225
0.0	0.0	0.0	18322.6401	2325.1668	NaN	NaN	0.1126	0.0258	0.8826	0.0215	0.024	0.0235	0.0225
0.0	0.0	0.0	18687.6401	5498.1668	NaN	NaN	0.2273	0.0258	0.8816	0.0217	0.0243	0.0237	0.0229
0.0	0.0	0.0	19737.6401	6990.1668	NaN	NaN	0.2615	0.026	0.8808	0.0219	0.0244	0.0239	0.0231
0.0	0.0	0.0	17278.6401	5091.1668	NaN	NaN	0.2276	0.0265	0.8803	0.0219	0.0243	0.024	0.023
0.0	0.0	0.0	20136.6401	4043.1668	NaN	NaN	0.1672	0.0269	0.8799	0.0219	0.0242	0.0241	0.023
0.0	0.0	0.0	19620.6401	6383.1668	NaN	NaN	0.2455	0.027	0.8789	0.0221	0.0243	0.0243	0.0232
0.0	0.0	0.0	17496.6401	6524.1668	NaN	NaN	0.2716	0.0272	0.8786	0.0223	0.0243	0.0244	0.0233
0.0	0.0	0.0	17432.6401	4820.1668	NaN	NaN	0.2166	0.0276	0.8793	0.022	0.0239	0.0243	0.023
0.0	0.0	0.0	18413.6401	3405.1668	NaN	NaN	0.1561	0.028	0.8799	0.0218	0.0236	0.0241	0.0228
0.0	0.0	0.0	18435.6401	3071.1668	NaN	NaN	0.1428	0.0281	0.8793	0.0219	0.0237	0.0241	0.0229
0.0	0.0	0.0	15154.6401	1289.1668	NaN	NaN	0.0784	0.0282	0.8797	0.022	0.0235	0.0239	0.0228
0.0	0.0	0.0	17749.6401	5605.1668	NaN	NaN	0.24	0.0276	0.8793	0.0224	0.0238	0.0239	0.0231
0.0	0.0	0.0	16911.6401	4196.1668	NaN	NaN	0.1988	0.0269	0.8792	0.0227	0.024	0.0239	0.0233
0.0	0.0	0.0	15833.6401	2421.1668	NaN	NaN	0.1326	0.0265	0.8805	0.0227	0.0238	0.0235	0.0231
0.0	0.0	0.0	23577.6401	4784.1668	NaN	NaN	0.1687	0.0258	0.8799	0.023	0.0242	0.0236	0.0234
0.0	0.0	0.0	17196.6401	5180.1668	NaN	NaN	0.2315	0.0256	0.8797	0.0231	0.0244	0.0237	0.0235
0.0	0.0	0.0	17005.6401	4960.1668	NaN	NaN	0.2258	0.0257	0.8792	0.0231	0.0247	0.0237	0.0235
0.0	0.0	0.0	16931.6401	6163.1668	NaN	NaN	0.2669	0.0259	0.8778	0.023	0.0251	0.0242	0.024
0.0	0.0	0.0	18519.6401	3706.1668	NaN	NaN	0.1668	0.0262	0.8771	0.0231	0.0253	0.0244	0.024
0.0	0.0	0.0	16283.6401	5295.1668	NaN	NaN	0.2454	0.0264	0.8763	0.023	0.0255	0.0246	0.0241
0.0	0.0	0.0	16702.6401	5639.1668	NaN	NaN	0.2524	0.0265	0.8755	0.0231	0.0257	0.0248	0.0243
0.0	0.0	0.0	18779.6401	8142.1668	NaN	NaN	0.3024	0.0266	0.8751	0.0231	0.0259	0.0249	0.0245
0.0	0.0	0.0	17719.6401	8316.1668	NaN	NaN	0.3194	0.0265	0.8752	0.023	0.0259	0.0248	0.0245
0.0	0.0	0.0	19782.6401	5011.1668	NaN	NaN	0.2021	0.0266	0.8751	0.023	0.0259	0.0248	0.0246
0.0	0.0	0.0	19703.6401	5763.1668	NaN	NaN	0.2263	0.0265	0.8753	0.0229	0.0258	0.0248	0.0247
0.0	0.0	0.0	20341.6401	4055.1668	NaN	NaN	0.1662	0.0265	0.875	0.0229	0.0259	0.0249	0.0248
0.0	0.0	0.0	15105.6401	1138.1668	NaN	NaN	0.0701	0.0264	0.8751	0.0229	0.0259	0.0249	0.0249
0.0	0.0	0.0	15344.6401	5461.1668	NaN	NaN	0.2625	0.0263	0.8752	0.0228	0.0259	0.0248	0.025
0.0	0.0	0.0	15251.6401	4801.1668	NaN	NaN	0.2394	0.0261	0.8753	0.0228	0.0259	0.0248	0.025
0.0	0.0	0.0	14920.6401	5113.1668	NaN	NaN	0.2552	0.0259	0.8757	0.0228	0.0259	0.0247	0.025
0.0	0.0	0.0	16512.6401	4297.1668	NaN	NaN	0.2065	0.0258	0.876	0.0227	0.0259	0.0247	0.025
0.0	0.0	0.0	19390.6401	5756.1668	NaN	NaN	0.2289	0.0256	0.8763	0.0226	0.0259	0.0246	0.025
0.0	0.0	0.0	17241.6401	2160.1668	NaN	NaN	0.1113	0.0255	0.8763	0.0225	0.0259	0.0246	0.025
0.0	0.0	0.0	17681.6401	9087.1668	NaN	NaN	0.3395	0.0254	0.8766	0.0225	0.0259	0.0245	0.0251
0.0	0.0	0.0	19203.6401	5036.1668	NaN	NaN	0.2078	0.0253	0.8768	0.0224	0.0259	0.0245	0.0251
0.0	0.0	0.0	21315.6401	5310.1668	NaN	NaN	0.1994	0.0253	0.8768	0.0223	0.0259	0.0245	0.0251
0.0	0.0	0.0	17272.6401	5792.1668	NaN	NaN	0.2511	0.0251	0.8773	0.0221	0.0259	0.0244	0.0251
0.0	0.0	0.0	20920.6401	6989.1668	NaN	NaN	0.2504	0.0249	0.8772	0.0221	0.0261	0.0245	0.0252
0.0	0.0	0.0	18410.6401	5960.1668	NaN	NaN	0.2446	0.0247	0.8775	0.022	0.0261	0.0244	0.0253
0.0	0.0	0.0	17682.6401	3880.1668	NaN	NaN	0.1799	0.0245	0.8783	0.0217	0.026	0.0243	0.0251
0.0	0.0	0.0	22334.6401	4843.1668	NaN	NaN	0.1782	0.0244	0.8784	0.0216	0.0261	0.0243	0.0252
0.0	0.0	0.0	18864.6401	1279.1668	NaN	NaN	0.0635	0.0243	0.8783	0.0216	0.0262	0.0243	0.0253
0.0	0.0	0.0	17526.6401	7542.1668	NaN	NaN	0.3009	0.0242	0.8784	0.0216	0.0262	0.0243	0.0252
0.0	0.0	0.0	18950.6401	5075.1668	NaN	NaN	0.2112	0.0241	0.8782	0.0215	0.0263	0.0244	0.0254
0.0	0.0	0.0	18629.6401	5807.1668	NaN	NaN	0.2376	0.0241	0.8785	0.0215	0.0263	0.0244	0.0253
0.0	0.0	0.0	19322.6401	3049.1668	NaN	NaN	0.1363	0.024	0.8788	0.0214	0.0263	0.0244	0.0252
0.0	0.0	0.0	19976.6401	4552.1668	NaN	NaN	0.1856	0.0238	0.8785	0.0214	0.0264	0.0244	0.0254
0.0	0.0	0.0	16636.6401	5599.1668	NaN	NaN	0.2518	0.0238	0.8785	0.0214	0.0264	0.0245	0.0254
0.0	0.0	0.0	16069.6401	3115.1668	NaN	NaN	0.1624	0.0237	0.8788	0.0214	0.0263	0.0244	0.0254
0.0	0.0	0.0	18385.6401	4307.1668	NaN	NaN	0.1898	0.0236	0.879	0.0213	0.0262	0.0244	0.0254
0.0	0.0	0.0	18463.6401	3159.1668	NaN	NaN	0.1461	0.0236	0.8788	0.0213	0.0263	0.0245	0.0255
0.0	0.0	0.0	20062.6401	3924.1668	NaN	NaN	0.1636	0.0236	0.8786	0.0212	0.0263	0.0246	0.0256
0.0	0.0	0.0	19305.6401	2813.1668	NaN	NaN	0.1272	0.0237	0.878	0.0212	0.0265	0.0248	0.0259
0.0	0.0	0.0	16644.6401	5364.1668	NaN	NaN	0.2437	0.0237	0.8773	0.0212	0.0266	0.025	0.0261
0.0	0.0	0.0	14426.6401	5729.1668	NaN	NaN	0.2842	0.0237	0.8768	0.0212	0.0267	0.0252	0.0264
0.0	0.0	0.0	19094.6401	4448.1668	NaN	NaN	0.1889	0.0237	0.876	0.0212	0.0269	0.0254	0.0268
0.0	0.0	0.0	17224.6401	7469.1668	NaN	NaN	0.3025	0.0237	0.8763	0.021	0.0268	0.0255	0.0268
0.0	0.0	0.0	17220.6401	922.1668	NaN	NaN	0.0508	0.0237	0.8765	0.0208	0.0266	0.0255	0.0268
0.0	0.0	0.0	18899.6401	3476.1668	NaN	NaN	0.1554	0.0238	0.8747	0.0209	0.0271	0.026	0.0276
0.0	0.0	0.0	17894.6401	5922.1668	NaN	NaN	0.2487	0.0237	0.8737	0.0209	0.0273	0.0262	0.0281
0.0	0.0	0.0	14641.6401	3252.1668	NaN	NaN	0.1817	0.0238	0.873	0.0208	0.0275	0.0264	0.0285
0.0	0.0	0.0	19457.6401	4330.1668	NaN	NaN	0.182	0.0238	0.8711	0.0209	0.0282	0.0268	0.0293
0.0	0.0	0.0	15637.6401	3078.1668	NaN	NaN	0.1645	0.0239	0.8692	0.0209	0.0289	0.027	0.0301
0.0	0.0	0.0	18708.6401	7678.1668	NaN	NaN	0.291	0.0241	0.8679	0.021	0.0293	0.0272	0.0305
0.0	0.0	0.0	15482.6401	2410.1668	NaN	NaN	0.1347	0.0245	0.8662	0.021	0.0298	0.0273	0.031
0.0	0.0	0.0	16852.6401	2140.1668	NaN	NaN	0.1127	0.025	0.8648	0.0211	0.0303	0.0274	0.0313
0.0	0.0	0.0	19983.6401	6984.1668	NaN	NaN	0.259	0.0255	0.8618	0.0213	0.0315	0.0278	0.0321
0.0	0.0	0.0	18470.6401	5652.1668	NaN	NaN	0.2343	0.0259	0.861	0.0213	0.0319	0.0278	0.0322
0.0	0.0	0.0	17349.6401	1699.1668	NaN	NaN	0.0892	0.0265	0.8595	0.0213	0.0326	0.0278	0.0323
0.0	0.0	0.0	17024.6401	3900.1668	NaN	NaN	0.1864	0.0269	0.8567	0.0215	0.0337	0.0281	0.0331
0.0	0.0	0.0	14706.6401	3025.1668	NaN	NaN	0.1706	0.0272	0.8559	0.0216	0.0342	0.0282	0.033
0.0	0.0	0.0	17951.6401	5036.1668	NaN	NaN	0.2191	0.0275	0.8551	0.0217	0.0346	0.0281	0.0329
0.0	0.0	0.0	16483.6401	641.1668	NaN	NaN	0.0374	0.0279	0.854	0.0218	0.0352	0.0282	0.033
0.0	0.0	0.0	18350.6401	4936.1668	NaN	NaN	0.212	0.0281	0.8536	0.022	0.0354	0.0282	0.0327
0.0	0.0	0.0	20157.6401	4478.1668	NaN	NaN	0.1818	0.0283	0.8524	0.0223	0.0359	0.0284	0.0327
0.0	0.0	0.0	17871.6401	4818.1668	NaN	NaN	0.2123	0.0284	0.8521	0.0224	0.0361	0.0284	0.0325
0.0	0.0	0.0	17051.6401	4258.1668	NaN	NaN	0.1998	0.0287	0.8512	0.0226	0.0366	0.0285	0.0324
0.0	0.0	0.0	15715.6401	2373.1668	NaN	NaN	0.1312	0.0289	0.8501	0.0228	0.0369	0.0287	0.0325
0.0	0.0	0.0	20194.6401	3890.1668	NaN	NaN	0.1615	0.029	0.85	0.023	0.0369	0.0287	0.0323
0.0	0.0	0.0	16122.6401	2790.1668	NaN	NaN	0.1475	0.0293	0.8489	0.0231	0.0373	0.0289	0.0325
0.0	0.0	0.0	19404.6401	2222.1668	NaN	NaN	0.1028	0.0294	0.849	0.0233	0.0371	0.029	0.0322
0.0	0.0	0.0	20143.6401	4130.1668	NaN	NaN	0.1701	0.0296	0.8473	0.0236	0.0376	0.0293	0.0326
0.0	0.0	0.0	17661.6401	6707.1668	NaN	NaN	0.2752	0.0297	0.8477	0.0236	0.0372	0.0294	0.0324
0.0	0.0	0.0	15686.6401	4283.1668	NaN	NaN	0.2145	0.0301	0.8471	0.0237	0.0372	0.0296	0.0324
0.0	0.0	0.0	18119.6401	4668.1668	NaN	NaN	0.2049	0.0303	0.8459	0.0239	0.0372	0.03	0.0327
0.0	0.0	0.0	21831.6401	3378.1668	NaN	NaN	0.134	0.0306	0.8454	0.0241	0.037	0.0304	0.0326
0.0	0.0	0.0	17146.6401	4596.1668	NaN	NaN	0.2114	0.0312	0.8444	0.0243	0.0368	0.0307	0.0325
0.0	0.0	0.0	16586.6401	2897.1668	NaN	NaN	0.1487	0.0316	0.8429	0.0247	0.0367	0.0313	0.0327
0.0	0.0	0.0	15234.6401	2673.1668	NaN	NaN	0.1493	0.032	0.8424	0.025	0.0362	0.0317	0.0327
0.0	0.0	0.0	20637.6401	4931.1668	NaN	NaN	0.1929	0.0321	0.843	0.0253	0.0353	0.032	0.0324
0.0	0.0	0.0	20058.6401	3078.1668	NaN	NaN	0.133	0.0324	0.8408	0.0259	0.0354	0.0328	0.0328
0.0	0.0	0.0	14012.6401	5529.1668	NaN	NaN	0.2829	0.0324	0.8411	0.0261	0.0348	0.0331	0.0325
0.0	0.0	0.0	20804.6401	2507.1668	NaN	NaN	0.1075	0.0325	0.8402	0.0264	0.0346	0.0336	0.0327
0.0	0.0	0.0	20521.6401	1851.1668	NaN	NaN	0.0827	0.0322	0.8414	0.0265	0.034	0.0337	0.0323
0.0	0.0	0.0	17117.6401	-236.8332	NaN	NaN	-0.014	0.032	0.842	0.0267	0.0337	0.0338	0.0318
0.0	0.0	0.0	15798.6401	3000.1668	NaN	NaN	0.1596	0.0319	0.8416	0.0268	0.0337	0.0341	0.0319
0.0	0.0	0.0	18866.6401	4478.1668	NaN	NaN	0.1918	0.0315	0.8428	0.0266	0.0334	0.0341	0.0316
0.0	0.0	0.0	18493.6401	4979.1668	NaN	NaN	0.2121	0.0311	0.8442	0.0264	0.0333	0.0338	0.0312
0.0	0.0	0.0	16405.6401	4948.1668	NaN	NaN	0.2317	0.0306	0.8455	0.0261	0.0332	0.0337	0.0309
0.0	0.0	0.0	16452.6401	6538.1668	NaN	NaN	0.2844	0.0303	0.8467	0.0258	0.0332	0.0335	0.0306
0.0	0.0	0.0	18362.6401	4754.1668	NaN	NaN	0.2057	0.0296	0.8483	0.0254	0.0331	0.0333	0.0303
0.0	0.0	0.0	20276.6401	4482.1668	NaN	NaN	0.181	0.0291	0.8508	0.025	0.0326	0.0328	0.0297
0.0	0.0	0.0	16073.6401	4317.1668	NaN	NaN	0.2117	0.0286	0.8531	0.0246	0.0322	0.0324	0.0291
0.0	0.0	0.0	18145.6401	5905.1668	NaN	NaN	0.2455	0.0282	0.855	0.0243	0.0317	0.032	0.0287
0.0	0.0	0.0	15035.6401	6230.1668	NaN	NaN	0.293	0.0278	0.8579	0.0239	0.031	0.0313	0.028
0.0	0.0	0.0	19196.6401	4900.1668	NaN	NaN	0.2034	0.0276	0.8621	0.0233	0.0297	0.0304	0.027
0.0	0.0	0.0	18976.6401	44.1668	NaN	NaN	0.0023	0.0276	0.8645	0.023	0.0289	0.0297	0.0263
0.0	0.0	0.0	15531.6401	2743.1668	NaN	NaN	0.1501	0.027	0.8668	0.0227	0.0284	0.0292	0.0259
0.0	0.0	0.0	15088.6401	3949.1668	NaN	NaN	0.2074	0.0265	0.8676	0.0227	0.0283	0.0291	0.0258
0.0	0.0	0.0	16139.6401	1259.1668	NaN	NaN	0.0724	0.0263	0.8703	0.0222	0.0276	0.0285	0.0252
0.0	0.0	0.0	19063.6401	2818.1668	NaN	NaN	0.1288	0.0261	0.8711	0.0222	0.0275	0.0282	0.025
0.0	0.0	0.0	19629.6401	3054.1668	NaN	NaN	0.1346	0.0257	0.8718	0.0221	0.0274	0.0281	0.0248
0.0	0.0	0.0	18878.6401	3652.1668	NaN	NaN	0.1621	0.0254	0.8739	0.0219	0.027	0.0276	0.0243
0.0	0.0	0.0	19603.6401	4372.1668	NaN	NaN	0.1824	0.0252	0.8739	0.0219	0.0272	0.0275	0.0243
0.0	0.0	0.0	14128.6401	7030.1668	NaN	NaN	0.3323	0.0251	0.8741	0.0218	0.0274	0.0275	0.0241
0.0	0.0	0.0	16202.6401	7074.1668	NaN	NaN	0.3039	0.0248	0.875	0.0217	0.0274	0.0274	0.0238
0.0	0.0	0.0	18057.6401	3373.1668	NaN	NaN	0.1574	0.0247	0.8757	0.0215	0.0274	0.0272	0.0235
0.0	0.0	0.0	17302.6401	3825.1668	NaN	NaN	0.181	0.0246	0.8763	0.0214	0.0274	0.0271	0.0232
0.0	0.0	0.0	17132.6401	5533.1668	NaN	NaN	0.2441	0.0246	0.8766	0.0213	0.0275	0.027	0.023
0.0	0.0	0.0	17085.6401	4297.1668	NaN	NaN	0.201	0.0245	0.877	0.0212	0.0276	0.0269	0.0229
0.0	0.0	0.0	19303.6401	6029.1668	NaN	NaN	0.238	0.0245	0.8767	0.0211	0.0278	0.0269	0.023
0.0	0.0	0.0	15601.6401	4815.1668	NaN	NaN	0.2358	0.0247	0.8768	0.0207	0.028	0.0268	0.0229
0.0	0.0	0.0	18847.6401	1570.1668	NaN	NaN	0.0769	0.0248	0.8771	0.0204	0.0283	0.0265	0.023
0.0	0.0	0.0	18226.6401	5336.1668	NaN	NaN	0.2265	0.0248	0.8771	0.0198	0.0289	0.0261	0.0233
0.0	0.0	0.0	17763.6401	5186.1668	NaN	NaN	0.226	0.025	0.877	0.0195	0.0293	0.0259	0.0234
0.0	0.0	0.0	16912.6401	3543.1668	NaN	NaN	0.1732	0.0253	0.8769	0.0192	0.0295	0.0256	0.0234
0.0	0.0	0.0	16406.6401	3643.1668	NaN	NaN	0.1817	0.0254	0.8777	0.0188	0.0296	0.0252	0.0234
0.0	0.0	0.0	18456.6401	5173.1668	NaN	NaN	0.2189	0.0256	0.8777	0.0186	0.0297	0.0249	0.0234
0.0	0.0	0.0	16776.6401	2197.1668	NaN	NaN	0.1158	0.026	0.8784	0.0184	0.0296	0.0245	0.0231
0.0	0.0	0.0	17894.6401	2445.1668	NaN	NaN	0.1202	0.0264	0.8798	0.0179	0.0294	0.0239	0.0226
0.0	0.0	0.0	18005.6401	3136.1668	NaN	NaN	0.1483	0.0263	0.8809	0.0176	0.0293	0.0234	0.0224
0.0	0.0	0.0	16210.6401	2990.1668	NaN	NaN	0.1557	0.0264	0.8833	0.0171	0.0288	0.0227	0.0218
0.0	0.0	0.0	16923.6401	6791.1668	NaN	NaN	0.2864	0.0261	0.8849	0.0166	0.0286	0.0222	0.0215
0.0	0.0	0.0	17440.6401	3242.1668	NaN	NaN	0.1568	0.0262	0.8862	0.0163	0.0284	0.0218	0.0211
0.0	0.0	0.0	14802.6401	4592.1668	NaN	NaN	0.2368	0.0264	0.8877	0.016	0.0279	0.0214	0.0206
0.0	0.0	0.0	18990.6401	2476.1668	NaN	NaN	0.1153	0.0263	0.8892	0.0156	0.0276	0.021	0.0203
0.0	0.0	0.0	16598.6401	4415.1668	NaN	NaN	0.2101	0.026	0.8903	0.0154	0.0274	0.0207	0.0202
0.0	0.0	0.0	18867.6401	5642.1668	NaN	NaN	0.2302	0.0258	0.8913	0.0153	0.0272	0.0204	0.02
0.0	0.0	0.0	16957.6401	3872.1668	NaN	NaN	0.1859	0.0256	0.8911	0.015	0.0276	0.0204	0.0202
0.0	0.0	0.0	16714.6401	7819.1668	NaN	NaN	0.3187	0.0257	0.8912	0.0152	0.0276	0.0203	0.0201
0.0	0.0	0.0	13147.6401	6354.1668	NaN	NaN	0.3258	0.0258	0.8901	0.0152	0.0279	0.0206	0.0203
0.0	0.0	0.0	16808.6401	5444.1668	NaN	NaN	0.2447	0.0262	0.8896	0.0155	0.0276	0.0208	0.0202
0.0	0.0	0.0	12934.6401	3337.1668	NaN	NaN	0.2051	0.0266	0.8883	0.0157	0.0277	0.0213	0.0204
0.0	0.0	0.0	18937.6401	5905.1668	NaN	NaN	0.2377	0.0264	0.8883	0.0159	0.0274	0.0215	0.0205
0.0	0.0	0.0	15786.6401	3595.1668	NaN	NaN	0.1855	0.0264	0.888	0.016	0.0273	0.0218	0.0206
0.0	0.0	0.0	17929.6401	3403.1668	NaN	NaN	0.1595	0.0258	0.8896	0.0158	0.0266	0.0216	0.0204
0.0	0.0	0.0	14183.6401	3643.1668	NaN	NaN	0.2044	0.0252	0.8895	0.0158	0.0269	0.0219	0.0208
0.0	0.0	0.0	14633.6401	4277.1668	NaN	NaN	0.2262	0.0245	0.8911	0.0157	0.0263	0.0217	0.0206
0.0	0.0	0.0	15433.6401	5142.1668	NaN	NaN	0.2499	0.0243	0.8914	0.0157	0.0263	0.0217	0.0207
0.0	0.0	0.0	16780.6401	7433.1668	NaN	NaN	0.307	0.024	0.8911	0.0156	0.0265	0.0219	0.0209
0.0	0.0	0.0	12586.6401	4928.1668	NaN	NaN	0.2814	0.0247	0.8894	0.0161	0.0263	0.0226	0.0208
0.0	0.0	0.0	16490.6401	1308.1668	NaN	NaN	0.0735	0.0248	0.8898	0.0164	0.0257	0.0227	0.0206
0.0	0.0	0.0	15448.6401	1485.1668	NaN	NaN	0.0877	0.0245	0.8897	0.0165	0.0257	0.0228	0.0207
0.0	0.0	0.0	14349.6401	2129.1668	NaN	NaN	0.1292	0.0239	0.8905	0.0166	0.0254	0.0228	0.0208
0.0	0.0	0.0	14081.6401	2472.1668	NaN	NaN	0.1493	0.0235	0.8898	0.0169	0.0255	0.0231	0.0211
0.0	0.0	0.0	18935.6401	1690.1668	NaN	NaN	0.0819	0.0237	0.8878	0.0172	0.0261	0.0237	0.0215
0.0	0.0	0.0	19423.6401	9247.1668	NaN	NaN	0.3225	0.0242	0.8852	0.0177	0.0266	0.0244	0.0219
0.0	0.0	0.0	15592.6401	4383.1668	NaN	NaN	0.2194	0.0243	0.8847	0.0179	0.0266	0.0245	0.022
0.0	0.0	0.0	19816.6401	3171.1668	NaN	NaN	0.1379	0.0246	0.8842	0.0178	0.0269	0.0246	0.022
0.0	0.0	0.0	18371.6401	6330.1668	NaN	NaN	0.2563	0.0251	0.8813	0.0181	0.0278	0.0252	0.0225
0.0	0.0	0.0	16307.6401	4384.1668	NaN	NaN	0.2119	0.0255	0.88	0.0183	0.0282	0.0256	0.0225
0.0	0.0	0.0	16207.6401	6720.1668	NaN	NaN	0.2931	0.026	0.8789	0.0184	0.0286	0.0257	0.0225
0.0	0.0	0.0	15799.6401	3641.1668	NaN	NaN	0.1873	0.0266	0.8774	0.0185	0.0291	0.0259	0.0225
0.0	0.0	0.0	11102.6401	1613.1668	NaN	NaN	0.1269	0.027	0.8772	0.0186	0.0291	0.0259	0.0222
0.0	0.0	0.0	14033.6401	3001.1668	NaN	NaN	0.1762	0.0272	0.8782	0.0183	0.0289	0.0255	0.0218
0.0	0.0	0.0	17709.6401	6230.1668	NaN	NaN	0.2602	0.0277	0.8776	0.0183	0.0293	0.0255	0.0217
0.0	0.0	0.0	16737.6401	4900.1668	NaN	NaN	0.2265	0.0284	0.8783	0.018	0.029	0.0251	0.0211
0.0	0.0	0.0	16748.6401	2148.1668	NaN	NaN	0.1137	0.0294	0.879	0.0176	0.0287	0.0248	0.0205
0.0	0.0	0.0	16257.6401	4151.1668	NaN	NaN	0.2034	0.0298	0.8796	0.0175	0.0281	0.0248	0.0202
0.0	0.0	0.0	16530.6401	134.1668	NaN	NaN	0.0081	0.0299	0.8816	0.0171	0.0272	0.0245	0.0197
0.0	0.0	0.0	19751.6401	7229.1668	NaN	NaN	0.2679	0.0293	0.8835	0.0166	0.0266	0.0243	0.0196
0.0	0.0	0.0	19166.6401	5138.1668	NaN	NaN	0.2114	0.0296	0.8832	0.0164	0.0266	0.0246	0.0196
0.0	0.0	0.0	11761.6401	3392.1668	NaN	NaN	0.2238	0.0295	0.8842	0.016	0.0261	0.0247	0.0195
0.0	0.0	0.0	13876.6401	2814.1668	NaN	NaN	0.1686	0.028	0.8865	0.0157	0.0256	0.0246	0.0196
0.0	0.0	0.0	16115.6401	4916.1668	NaN	NaN	0.2337	0.0267	0.8861	0.0152	0.0263	0.0252	0.0204
0.0	0.0	0.0	16832.6401	4987.1668	NaN	NaN	0.2286	0.0259	0.8872	0.0146	0.0263	0.0257	0.0203
0.0	0.0	0.0	19109.6401	2549.1668	NaN	NaN	0.1177	0.0247	0.8846	0.0138	0.0281	0.0275	0.0213
0.0	0.0	0.0	19866.6401	2532.1668	NaN	NaN	0.113	0.0245	0.8806	0.0134	0.03	0.0295	0.0221
0.0	0.0	0.0	14551.6401	2087.1668	NaN	NaN	0.1254	0.0248	0.8732	0.0131	0.0329	0.0329	0.0232
0.0	0.0	0.0	14641.6401	5807.1668	NaN	NaN	0.284	0.0258	0.8614	0.0127	0.0376	0.0381	0.0244
0.0	0.0	0.0	17454.6401	1270.1668	NaN	NaN	0.0678	0.0275	0.8463	0.0128	0.0437	0.0441	0.0256
0.0	0.0	0.0	17473.6401	4394.1668	NaN	NaN	0.2009	0.0289	0.8334	0.0127	0.0489	0.0496	0.0264
0.0	0.0	0.0	18587.6401	4911.1668	NaN	NaN	0.209	0.0298	0.8215	0.0128	0.0539	0.0547	0.0275
0.0	0.0	0.0	15668.6401	6612.1668	NaN	NaN	0.2968	0.0302	0.8147	0.0126	0.0572	0.0572	0.0281
0.0	0.0	0.0	14325.6401	5434.1668	NaN	NaN	0.275	0.0303	0.8095	0.0124	0.0592	0.0596	0.0289
0.0	0.0	0.0	16188.6401	4515.1668	NaN	NaN	0.2181	0.03	0.8095	0.0123	0.0603	0.059	0.0289
0.0	0.0	0.0	11486.6401	4419.1668	NaN	NaN	0.2778	0.0302	0.8086	0.0121	0.0604	0.0596	0.0291
0.0	0.0	0.0	16426.6401	3498.1668	NaN	NaN	0.1756	0.0304	0.8069	0.0121	0.0608	0.0603	0.0294
0.0	0.0	0.0	15321.6401	4090.1668	NaN	NaN	0.2107	0.0306	0.8058	0.012	0.0616	0.0606	0.0294
0.0	0.0	0.0	17573.6401	5582.1668	NaN	NaN	0.2411	0.031	0.805	0.0119	0.0612	0.0614	0.0296
0.0	0.0	0.0	18207.6401	2559.1668	NaN	NaN	0.1232	0.0315	0.8014	0.0119	0.0624	0.0627	0.03
0.0	0.0	0.0	17919.6401	7968.1668	NaN	NaN	0.3078	0.0314	0.8019	0.0118	0.0627	0.0621	0.03
0.0	0.0	0.0	16215.6401	6456.1668	NaN	NaN	0.2848	0.0318	0.8005	0.0118	0.0628	0.0627	0.0304
0.0	0.0	0.0	20021.6401	5165.1668	NaN	NaN	0.2051	0.0316	0.8025	0.0118	0.062	0.0619	0.0301
0.0	0.0	0.0	14324.6401	3700.1668	NaN	NaN	0.2053	0.0324	0.8007	0.0119	0.0622	0.0627	0.0302
0.0	0.0	0.0	15372.6401	3504.1668	NaN	NaN	0.1856	0.033	0.7994	0.0119	0.062	0.0635	0.0303
0.0	0.0	0.0	19250.6401	2441.1668	NaN	NaN	0.1125	0.0334	0.7971	0.012	0.0622	0.0647	0.0305
0.0	0.0	0.0	17196.6401	5804.1668	NaN	NaN	0.2523	0.0337	0.7977	0.0121	0.0622	0.0639	0.0304
0.0	0.0	0.0	18809.6401	2040.1668	NaN	NaN	0.0979	0.0344	0.7964	0.0121	0.0612	0.0654	0.0304
0.0	0.0	0.0	19195.6401	5220.1668	NaN	NaN	0.2138	0.0344	0.7982	0.0122	0.0609	0.0643	0.03
0.0	0.0	0.0	17296.6401	3614.1668	NaN	NaN	0.1728	0.0349	0.7969	0.0123	0.0604	0.0655	0.0301
0.0	0.0	0.0	17505.6401	6532.1668	NaN	NaN	0.2717	0.0347	0.7997	0.0122	0.0602	0.0636	0.0297
0.0	0.0	0.0	21548.6401	3138.1668	NaN	NaN	0.1271	0.0343	0.8023	0.0122	0.0585	0.0632	0.0293
0.0	0.0	0.0	15956.6401	4148.1668	NaN	NaN	0.2063	0.0342	0.8053	0.0123	0.058	0.0614	0.0287
0.0	0.0	0.0	16443.6401	4657.1668	NaN	NaN	0.2207	0.0343	0.8062	0.0124	0.0571	0.0616	0.0285
0.0	0.0	0.0	13503.6401	4528.1668	NaN	NaN	0.2511	0.0341	0.8094	0.0123	0.0566	0.0597	0.0279
0.0	0.0	0.0	19045.6401	2701.1668	NaN	NaN	0.1242	0.0338	0.8111	0.0122	0.0551	0.0599	0.0279
0.0	0.0	0.0	15393.6401	3757.1668	NaN	NaN	0.1962	0.0338	0.812	0.0124	0.0559	0.0585	0.0275
0.0	0.0	0.0	14259.6401	4606.1668	NaN	NaN	0.2442	0.0336	0.8133	0.0123	0.055	0.0584	0.0274
0.0	0.0	0.0	17988.6401	4795.1668	NaN	NaN	0.2105	0.033	0.8161	0.0123	0.0544	0.0571	0.027
0.0	0.0	0.0	18267.6401	3409.1668	NaN	NaN	0.1573	0.0324	0.82	0.0123	0.0533	0.0554	0.0266
0.0	0.0	0.0	11504.6401	4112.1668	NaN	NaN	0.2633	0.0327	0.8215	0.0122	0.0524	0.0548	0.0264
0.0	0.0	0.0	14007.6401	3449.1668	NaN	NaN	0.1976	0.0326	0.8227	0.0122	0.0516	0.0545	0.0264
0.0	0.0	0.0	21282.6401	5037.1668	NaN	NaN	0.1914	0.032	0.8256	0.0123	0.0507	0.0533	0.0261
0.0	0.0	0.0	15596.6401	4632.1668	NaN	NaN	0.229	0.0323	0.8259	0.0123	0.0505	0.0531	0.0259
0.0	0.0	0.0	19329.6401	7054.1668	NaN	NaN	0.2674	0.0323	0.8271	0.0123	0.0498	0.0527	0.0258
0.0	0.0	0.0	17102.6401	6194.1668	NaN	NaN	0.2659	0.0318	0.8307	0.0123	0.0489	0.0509	0.0254
0.0	0.0	0.0	15979.6401	1749.1668	NaN	NaN	0.0987	0.0316	0.8338	0.0122	0.0478	0.0498	0.0249
0.0	0.0	0.0	16790.6401	1451.1668	NaN	NaN	0.0796	0.0319	0.8342	0.0121	0.0475	0.0495	0.0247
0.0	0.0	0.0	18214.6401	8271.1668	NaN	NaN	0.3123	0.0315	0.8366	0.0121	0.0469	0.0485	0.0244
0.0	0.0	0.0	15367.6401	5301.1668	NaN	NaN	0.2565	0.0312	0.8393	0.0121	0.0459	0.0476	0.0239
0.0	0.0	0.0	16281.6401	3922.1668	NaN	NaN	0.1941	0.0312	0.8412	0.0119	0.0453	0.0467	0.0236
0.0	0.0	0.0	16009.6401	443.1668	NaN	NaN	0.0269	0.0316	0.8414	0.0119	0.0448	0.0467	0.0235
0.0	0.0	0.0	16217.6401	1645.1668	NaN	NaN	0.0921	0.0314	0.8425	0.0119	0.0445	0.0463	0.0233
0.0	0.0	0.0	16300.6401	4262.1668	NaN	NaN	0.2073	0.0313	0.8432	0.0118	0.0444	0.0461	0.0233
0.0	0.0	0.0	16164.6401	3944.1668	NaN	NaN	0.1961	0.0309	0.8446	0.0118	0.0444	0.0452	0.0231
0.0	0.0	0.0	15849.6401	3397.1668	NaN	NaN	0.1765	0.0308	0.8445	0.0118	0.0442	0.0454	0.0232
0.0	0.0	0.0	17603.6401	1240.1668	NaN	NaN	0.0658	0.0306	0.8447	0.0119	0.0444	0.0451	0.0233
0.0	0.0	0.0	15278.6401	2438.1668	NaN	NaN	0.1376	0.0304	0.846	0.0119	0.0439	0.0444	0.0234
0.0	0.0	0.0	16571.6401	5536.1668	NaN	NaN	0.2504	0.03	0.8479	0.012	0.0431	0.0436	0.0234
0.0	0.0	0.0	15101.6401	3393.1668	NaN	NaN	0.1835	0.0302	0.8477	0.0121	0.0427	0.0436	0.0237
0.0	0.0	0.0	16770.6401	1859.1668	NaN	NaN	0.0998	0.0307	0.8465	0.0122	0.0424	0.0442	0.024
0.0	0.0	0.0	17392.6401	7926.1668	NaN	NaN	0.3131	0.0307	0.8458	0.0124	0.0423	0.0444	0.0243
0.0	0.0	0.0	22325.6401	6433.1668	NaN	NaN	0.2237	0.0306	0.8464	0.0125	0.0419	0.0442	0.0244
0.0	0.0	0.0	17039.6401	1827.1668	NaN	NaN	0.0968	0.0311	0.845	0.0126	0.0419	0.0449	0.0246
0.0	0.0	0.0	19891.6401	2954.1668	NaN	NaN	0.1293	0.031	0.845	0.0127	0.0417	0.0449	0.0247
0.0	0.0	0.0	20081.6401	2722.1668	NaN	NaN	0.1194	0.031	0.8448	0.0129	0.0415	0.045	0.0249
0.0	0.0	0.0	17076.6401	4363.1668	NaN	NaN	0.2035	0.0307	0.8463	0.0128	0.0412	0.0444	0.0247
0.0	0.0	0.0	14697.6401	2627.1668	NaN	NaN	0.1516	0.031	0.8454	0.0129	0.0413	0.0447	0.0248
0.0	0.0	0.0	17974.6401	2264.1668	NaN	NaN	0.1119	0.0308	0.8471	0.0128	0.0405	0.0441	0.0247
0.0	0.0	0.0	19030.6401	5015.1668	NaN	NaN	0.2086	0.0301	0.8507	0.0128	0.0395	0.0425	0.0244
0.0	0.0	0.0	14373.6401	5279.1668	NaN	NaN	0.2686	0.0299	0.8542	0.0126	0.0385	0.0412	0.0235
0.0	0.0	0.0	15527.6401	1218.1668	NaN	NaN	0.0727	0.0295	0.8571	0.0126	0.0377	0.0401	0.0231
0.0	0.0	0.0	19827.6401	5418.1668	NaN	NaN	0.2146	0.0289	0.86	0.0125	0.0371	0.0389	0.0226
0.0	0.0	0.0	16042.6401	2296.1668	NaN	NaN	0.1252	0.0287	0.862	0.0124	0.0367	0.0381	0.0221
0.0	0.0	0.0	18033.6401	3367.1668	NaN	NaN	0.1573	0.0283	0.8637	0.0124	0.0364	0.0374	0.0218
0.0	0.0	0.0	15017.6401	3646.1668	NaN	NaN	0.1954	0.0284	0.8631	0.0125	0.0369	0.0375	0.0217
0.0	0.0	0.0	15000.6401	2421.1668	NaN	NaN	0.139	0.0285	0.8634	0.0124	0.0368	0.0374	0.0216
0.0	0.0	0.0	14006.6401	7573.1668	NaN	NaN	0.3509	0.0289	0.8615	0.0123	0.0376	0.038	0.0216
0.0	0.0	0.0	15315.6401	1340.1668	NaN	NaN	0.0805	0.0297	0.8577	0.0123	0.039	0.0394	0.0219
0.0	0.0	0.0	15233.6401	3474.1668	NaN	NaN	0.1857	0.031	0.8525	0.0123	0.0405	0.0414	0.0223
0.0	0.0	0.0	16594.6401	4392.1668	NaN	NaN	0.2093	0.0313	0.8497	0.0124	0.0419	0.0424	0.0224
0.0	0.0	0.0	12989.6401	4636.1668	NaN	NaN	0.263	0.0322	0.8466	0.0125	0.0425	0.0435	0.0227
0.0	0.0	0.0	14354.6401	4432.1668	NaN	NaN	0.2359	0.0328	0.8437	0.0127	0.0432	0.0445	0.0231
0.0	0.0	0.0	16370.6401	3349.1668	NaN	NaN	0.1698	0.0339	0.8393	0.0131	0.0441	0.046	0.0236
0.0	0.0	0.0	18051.6401	4677.1668	NaN	NaN	0.2058	0.0348	0.8364	0.0134	0.0445	0.0471	0.0239
0.0	0.0	0.0	18634.6401	3535.1668	NaN	NaN	0.1595	0.0367	0.8314	0.0137	0.0452	0.0484	0.0246
0.0	0.0	0.0	15413.6401	1388.1668	NaN	NaN	0.0826	0.0389	0.8249	0.0142	0.046	0.0508	0.0251
0.0	0.0	0.0	19457.6401	4628.1668	NaN	NaN	0.1922	0.04	0.8208	0.0146	0.0471	0.0518	0.0256
0.0	0.0	0.0	17312.6401	2243.1668	NaN	NaN	0.1147	0.0414	0.8175	0.0149	0.0478	0.0526	0.0258
0.0	0.0	0.0	19974.6401	4506.1668	NaN	NaN	0.1841	0.0419	0.8157	0.0151	0.0483	0.0532	0.0259
0.0	0.0	0.0	15567.6401	1531.1668	NaN	NaN	0.0895	0.0435	0.8104	0.0153	0.0502	0.0542	0.0264
0.0	0.0	0.0	11129.6401	1983.1668	NaN	NaN	0.1512	0.0442	0.8079	0.0155	0.0501	0.0557	0.0266
0.0	0.0	0.0	18435.6401	3136.1668	NaN	NaN	0.1454	0.0438	0.8061	0.0158	0.0512	0.0563	0.0268
0.0	0.0	0.0	17787.6401	2096.1668	NaN	NaN	0.1054	0.0437	0.8043	0.016	0.0524	0.0565	0.027
0.0	0.0	0.0	15778.6401	4564.1668	NaN	NaN	0.2244	0.0447	0.7988	0.0164	0.0539	0.0587	0.0275
0.0	0.0	0.0	14313.6401	3487.1668	NaN	NaN	0.1959	0.0448	0.7948	0.0169	0.0561	0.0595	0.0279
0.0	0.0	0.0	15830.6401	4243.1668	NaN	NaN	0.2114	0.0451	0.7921	0.0171	0.0572	0.0602	0.0283
0.0	0.0	0.0	15597.6401	6381.1668	NaN	NaN	0.2903	0.0458	0.7874	0.0176	0.059	0.0612	0.0291
0.0	0.0	0.0	17978.6401	2756.1668	NaN	NaN	0.1329	0.0475	0.7809	0.0181	0.0603	0.0632	0.03
0.0	0.0	0.0	16149.6401	3980.1668	NaN	NaN	0.1977	0.0494	0.7732	0.0189	0.0624	0.0646	0.0315
0.0	0.0	0.0	14928.6401	1616.1668	NaN	NaN	0.0977	0.0514	0.7674	0.0196	0.0631	0.0657	0.0327
0.0	0.0	0.0	16296.6401	2556.1668	NaN	NaN	0.1356	0.0536	0.7618	0.0202	0.0642	0.0663	0.0339
0.0	0.0	0.0	17628.6401	1314.1668	NaN	NaN	0.0694	0.0572	0.7539	0.0207	0.0656	0.0675	0.035
0.0	0.0	0.0	14941.6401	1608.1668	NaN	NaN	0.0972	0.0613	0.7471	0.021	0.066	0.0693	0.0354
0.0	0.0	0.0	14642.6401	2971.1668	NaN	NaN	0.1687	0.0637	0.7467	0.0211	0.0634	0.07	0.0352
0.0	0.0	0.0	14139.6401	3233.1668	NaN	NaN	0.1861	0.0636	0.7569	0.0211	0.0579	0.0668	0.0337
0.0	0.0	0.0	14920.6401	3055.1668	NaN	NaN	0.17	0.0686	0.7577	0.0222	0.0546	0.065	0.032
0.0	0.0	0.0	14532.6401	2906.1668	NaN	NaN	0.1666	0.1088	0.6866	0.0254	0.0592	0.0858	0.0342
0.0	0.0	0.0	9966.6401	3865.1668	NaN	NaN	0.2794	0.4155	0.3846	0.0283	0.0454	0.0725	0.0537
0.0	0.0	0.0	-1887.3599	3138.1668	NaN	NaN	1.3	0.7489	0.1087	0.0259	0.0273	0.0423	0.0469
0.0	0.0	0.0	-7.3599	2959.1668	NaN	NaN	1.0025	0.8346	0.0566	0.0277	0.0225	0.0264	0.0322
0.0	0.0	0.0	1050.6401	-402.8332	NaN	NaN	-0.3	0.856	0.0449	0.0269	0.0216	0.0227	0.0279
0.0	0.0	0.0	-117.3599	4281.1668	NaN	NaN	1.0282	0.8653	0.0383	0.0269	0.022	0.021	0.0265
0.0	0.0	0.0	53.6401	1141.1668	NaN	NaN	0.9551	0.8773	0.0326	0.0243	0.0222	0.02	0.0236
0.0	0.0	0.0	-2935.3599	2332.1668	NaN	NaN	-0.3	0.8865	0.0287	0.0216	0.0223	0.0198	0.021
0.0	0.0	0.0	-1403.3599	-1474.8332	NaN	NaN	0.5124	0.8873	0.0289	0.0206	0.0226	0.0204	0.0203
0.0	0.0	0.0	-2942.3599	3652.1668	NaN	NaN	1.3	0.8871	0.0287	0.0206	0.0224	0.0207	0.0206
0.0	0.0	0.0	-2509.3599	2578.1668	NaN	NaN	1.3	0.8876	0.0286	0.0206	0.0221	0.0205	0.0206
0.0	0.0	0.0	-2487.3599	3276.1668	NaN	NaN	1.3	0.8884	0.0279	0.0208	0.0218	0.0205	0.0207
0.0	0.0	0.0	-2234.3599	3679.1668	NaN	NaN	1.3	0.8887	0.0278	0.0209	0.0215	0.0205	0.0206
0.0	0.0	0.0	-1863.3599	2234.1668	NaN	NaN	1.3	0.8884	0.0281	0.0209	0.0216	0.0205	0.0204
0.0	0.0	0.0	1013.6401	-702.8332	NaN	NaN	-0.3	0.8872	0.0286	0.0211	0.0217	0.0207	0.0206
0.0	0.0	0.0	-1141.3599	958.1668	NaN	NaN	-0.3	0.8861	0.0289	0.0214	0.022	0.021	0.0206
0.0	0.0	0.0	-2025.3599	-667.8332	NaN	NaN	0.248	0.8855	0.029	0.0217	0.0221	0.0211	0.0207
0.0	0.0	0.0	445.6401	1289.1668	NaN	NaN	0.7431	0.8856	0.0287	0.0218	0.0222	0.0211	0.0206
0.0	0.0	0.0	257.6401	448.1668	NaN	NaN	0.635	0.8862	0.0285	0.0217	0.0221	0.0211	0.0204
0.0	0.0	0.0	-1043.3599	3599.1668	NaN	NaN	1.3	0.8868	0.0281	0.0216	0.0221	0.021	0.0203
0.0	0.0	0.0	-1044.3599	3046.1668	NaN	NaN	1.3	0.8874	0.0279	0.0215	0.0219	0.0211	0.0203
0.0	0.0	0.0	-3382.3599	308.1668	NaN	NaN	-0.1002	0.888	0.0278	0.0212	0.0218	0.0211	0.0201
0.0	0.0	0.0	-2263.3599	757.1668	NaN	NaN	-0.3	0.8889	0.0278	0.0209	0.0216	0.0209	0.0199
0.0	0.0	0.0	-1350.3599	326.1668	NaN	NaN	-0.3	0.8893	0.0278	0.0208	0.0215	0.021	0.0197
0.0	0.0	0.0	-2735.3599	453.1668	NaN	NaN	-0.1986	0.8899	0.0279	0.0206	0.0214	0.0209	0.0193
0.0	0.0	0.0	-3496.3599	-1077.8332	NaN	NaN	0.2356	0.8895	0.0282	0.0206	0.0215	0.0209	0.0193
0.0	0.0	0.0	-2798.3599	2784.1668	NaN	NaN	-0.3	0.8885	0.029	0.0208	0.0217	0.0207	0.0191
0.0	0.0	0.0	-1134.3599	583.1668	NaN	NaN	-0.3	0.8882	0.0297	0.0208	0.0218	0.0203	0.0191
0.0	0.0	0.0	-2068.3599	3493.1668	NaN	NaN	1.3	0.8873	0.0305	0.0209	0.022	0.0201	0.0192
0.0	0.0	0.0	-1468.3599	2484.1668	NaN	NaN	1.3	0.8867	0.0311	0.0208	0.0221	0.0199	0.0194
0.0	0.0	0.0	-1595.3599	2952.1668	NaN	NaN	1.3	0.8867	0.0314	0.0208	0.0219	0.0196	0.0195
0.0	0.0	0.0	-1584.3599	2933.1668	NaN	NaN	1.3	0.887	0.0313	0.0208	0.0218	0.0197	0.0195
0.0	0.0	0.0	-1731.3599	2432.1668	NaN	NaN	1.3	0.8853	0.0318	0.021	0.0222	0.0199	0.0198
0.0	0.0	0.0	-2654.3599	1969.1668	NaN	NaN	-0.3	0.8839	0.0323	0.0212	0.0225	0.0201	0.02
0.0	0.0	0.0	-360.3599	4500.1668	NaN	NaN	1.087	0.8807	0.0341	0.0215	0.0229	0.0203	0.0206
0.0	0.0	0.0	704.6401	3879.1668	NaN	NaN	0.8463	0.8776	0.0358	0.0219	0.023	0.0203	0.0213
0.0	0.0	0.0	-2437.3599	468.1668	NaN	NaN	-0.2377	0.8791	0.0354	0.0216	0.0229	0.0201	0.0208
0.0	0.0	0.0	-560.3599	2635.1668	NaN	NaN	1.2701	0.8787	0.0359	0.0216	0.023	0.0201	0.0207
0.0	0.0	0.0	-2717.3599	3366.1668	NaN	NaN	1.3	0.8778	0.0365	0.0216	0.0233	0.02	0.0208
0.0	0.0	0.0	-2159.3599	247.1668	NaN	NaN	-0.1293	0.8774	0.0367	0.0215	0.0235	0.02	0.0209
0.0	0.0	0.0	-3062.3599	2470.1668	NaN	NaN	-0.3	0.8768	0.0371	0.0214	0.0238	0.02	0.021
0.0	0.0	0.0	-227.3599	1105.1668	NaN	NaN	1.259	0.8746	0.0379	0.0217	0.0239	0.0202	0.0216
0.0	0.0	0.0	-1415.3599	2570.1668	NaN	NaN	1.3	0.8731	0.0382	0.0222	0.0237	0.0205	0.0223
0.0	0.0	0.0	-2695.3599	3584.1668	NaN	NaN	1.3	0.8707	0.039	0.0229	0.0236	0.0208	0.0232
0.0	0.0	0.0	-1809.3599	3532.1668	NaN	NaN	1.3	0.8702	0.039	0.0229	0.0236	0.0209	0.0233
0.0	0.0	0.0	1330.6401	35.1668	NaN	NaN	0.0257	0.8709	0.0386	0.0226	0.0237	0.021	0.0232
0.0	0.0	0.0	-1872.3599	405.1668	NaN	NaN	-0.2762	0.8727	0.0379	0.0219	0.024	0.021	0.0225
0.0	0.0	0.0	-1442.3599	1594.1668	NaN	NaN	1.3	0.8723	0.0382	0.0218	0.0242	0.021	0.0225
0.0	0.0	0.0	-845.3599	-317.8332	NaN	NaN	0.2732	0.8733	0.0377	0.0214	0.0242	0.0211	0.0222
0.0	0.0	0.0	-1655.3599	1785.1668	NaN	NaN	1.3	0.8716	0.0384	0.0218	0.0243	0.0212	0.0228
0.0	0.0	0.0	-290.3599	244.1668	NaN	NaN	-0.3	0.8721	0.0381	0.0216	0.024	0.0213	0.0229
0.0	0.0	0.0	139.6401	2093.1668	NaN	NaN	0.9375	0.8698	0.0394	0.0218	0.0237	0.0213	0.0239
0.0	0.0	0.0	-666.3599	595.1668	NaN	NaN	-0.3	0.8699	0.0391	0.0217	0.0237	0.0215	0.0241
0.0	0.0	0.0	-1464.3599	1807.1668	NaN	NaN	1.3	0.8695	0.0391	0.0218	0.0238	0.0216	0.0242
0.0	0.0	0.0	-2898.3599	1380.1668	NaN	NaN	-0.3	0.8722	0.0382	0.021	0.0236	0.0215	0.0235
0.0	0.0	0.0	-2274.3599	765.1668	NaN	NaN	-0.3	0.8734	0.038	0.0206	0.0234	0.0214	0.0233
0.0	0.0	0.0	-1623.3599	260.1668	NaN	NaN	-0.1909	0.8742	0.038	0.0203	0.0232	0.0212	0.0231
0.0	0.0	0.0	-133.3599	517.1668	NaN	NaN	1.3	0.875	0.0376	0.0202	0.0229	0.021	0.0232
0.0	0.0	0.0	-147.3599	1222.1668	NaN	NaN	1.1371	0.8739	0.0387	0.0205	0.0226	0.0206	0.0238
0.0	0.0	0.0	-2792.3599	636.1668	NaN	NaN	-0.295	0.8775	0.0369	0.0201	0.0221	0.0203	0.0231
0.0	0.0	0.0	-771.3599	1517.1668	NaN	NaN	1.3	0.8791	0.0366	0.0199	0.0217	0.0199	0.0229
0.0	0.0	0.0	-484.3599	1770.1668	NaN	NaN	1.3	0.8784	0.0371	0.0198	0.0217	0.0197	0.0232
0.0	0.0	0.0	-3909.3599	2171.1668	NaN	NaN	-0.3	0.8811	0.0359	0.0193	0.0217	0.0196	0.0225
0.0	0.0	0.0	-1395.3599	2866.1668	NaN	NaN	1.3	0.8801	0.0365	0.0192	0.0221	0.0196	0.0225
0.0	0.0	0.0	-3517.3599	2020.1668	NaN	NaN	-0.3	0.8825	0.0352	0.0186	0.0223	0.0196	0.0217
0.0	0.0	0.0	-2844.3599	2268.1668	NaN	NaN	-0.3	0.8814	0.0358	0.0184	0.0229	0.0198	0.0217
0.0	0.0	0.0	-3144.3599	1072.1668	NaN	NaN	-0.3	0.8835	0.0351	0.0177	0.0231	0.0196	0.0211
0.0	0.0	0.0	-2047.3599	2805.1668	NaN	NaN	1.3	0.879	0.0379	0.0175	0.0242	0.0197	0.0217
0.0	0.0	0.0	-608.3599	1305.1668	NaN	NaN	1.3	0.8794	0.0382	0.0169	0.0245	0.0196	0.0215
0.0	0.0	0.0	-724.3599	2319.1668	NaN	NaN	1.3	0.8748	0.0407	0.0171	0.0255	0.0198	0.0221
0.0	0.0	0.0	376.6401	67.1668	NaN	NaN	0.1513	0.8774	0.0391	0.017	0.025	0.0199	0.0215
0.0	0.0	0.0	641.6401	1177.1668	NaN	NaN	0.6472	0.8771	0.0393	0.0171	0.0252	0.02	0.0214
0.0	0.0	0.0	-654.3599	-1155.8332	NaN	NaN	0.6385	0.8767	0.0394	0.0171	0.0253	0.0201	0.0214
0.0	0.0	0.0	-1977.3599	2625.1668	NaN	NaN	1.3	0.8763	0.0402	0.0167	0.0258	0.0201	0.021
0.0	0.0	0.0	-236.3599	3258.1668	NaN	NaN	1.0782	0.8679	0.0447	0.017	0.0275	0.0207	0.0223
0.0	0.0	0.0	-2116.3599	1262.1668	NaN	NaN	-0.3	0.8719	0.0426	0.0166	0.0269	0.0204	0.0216
0.0	0.0	0.0	-336.3599	3608.1668	NaN	NaN	1.1028	0.8651	0.0457	0.0173	0.0281	0.021	0.0228
0.0	0.0	0.0	-2516.3599	642.1668	NaN	NaN	-0.3	0.8748	0.0402	0.0169	0.0261	0.0206	0.0214
0.0	0.0	0.0	-1290.3599	1981.1668	NaN	NaN	1.3	0.8678	0.0436	0.0172	0.0277	0.0212	0.0225
0.0	0.0	0.0	-1969.3599	1859.1668	NaN	NaN	-0.3	0.8719	0.0414	0.0171	0.027	0.0209	0.0217
0.0	0.0	0.0	-1559.3599	4335.1668	NaN	NaN	1.3	0.8664	0.044	0.0179	0.028	0.0212	0.0226
0.0	0.0	0.0	-2876.3599	-959.8332	NaN	NaN	0.2502	0.8758	0.0383	0.0179	0.026	0.0206	0.0215
0.0	0.0	0.0	-602.3599	-205.8332	NaN	NaN	0.2547	0.8761	0.0383	0.0178	0.026	0.0204	0.0214
0.0	0.0	0.0	-1845.3599	3243.1668	NaN	NaN	1.3	0.8732	0.0398	0.0178	0.0267	0.0206	0.0219
0.0	0.0	0.0	-1634.3599	1957.1668	NaN	NaN	1.3	0.8696	0.0419	0.0177	0.0275	0.0208	0.0225
0.0	0.0	0.0	-1746.3599	1774.1668	NaN	NaN	1.3	0.8675	0.0429	0.0179	0.0278	0.0211	0.0228
0.0	0.0	0.0	-2068.3599	1723.1668	NaN	NaN	-0.3	0.8668	0.0437	0.0177	0.028	0.021	0.0228
0.0	0.0	0.0	668.6401	315.1668	NaN	NaN	0.3204	0.8617	0.0463	0.018	0.029	0.0214	0.0236
0.0	0.0	0.0	-2795.3599	692.1668	NaN	NaN	-0.3	0.8638	0.0448	0.0183	0.0283	0.0214	0.0234
0.0	0.0	0.0	-2866.3599	2644.1668	NaN	NaN	-0.3	0.8637	0.0448	0.0183	0.0283	0.0215	0.0234
0.0	0.0	0.0	-5.3599	313.1668	NaN	NaN	1.0174	0.8624	0.0454	0.0183	0.0286	0.0216	0.0236
0.0	0.0	0.0	-2226.3599	922.1668	NaN	NaN	-0.3	0.8628	0.0453	0.0179	0.029	0.0216	0.0235
0.0	0.0	0.0	-2222.3599	2683.1668	NaN	NaN	1.3	0.8578	0.0481	0.0178	0.0304	0.0219	0.024
0.0	0.0	0.0	-612.3599	-259.8332	NaN	NaN	0.2979	0.8578	0.0481	0.0177	0.0304	0.022	0.0241
0.0	0.0	0.0	-439.3599	472.1668	NaN	NaN	1.3	0.8568	0.0481	0.0178	0.0307	0.0225	0.0242
0.0	0.0	0.0	-2124.3599	2606.1668	NaN	NaN	1.3	0.8568	0.0477	0.0181	0.0304	0.0227	0.0243
0.0	0.0	0.0	-4557.3599	859.1668	NaN	NaN	-0.2323	0.8597	0.0455	0.0183	0.0296	0.0229	0.024
0.0	0.0	0.0	-2589.3599	-324.8332	NaN	NaN	0.1115	0.8632	0.0437	0.0178	0.029	0.0226	0.0236
0.0	0.0	0.0	-1665.3599	1739.1668	NaN	NaN	1.3	0.8583	0.0463	0.0177	0.0305	0.0228	0.0244
0.0	0.0	0.0	-2644.3599	-357.8332	NaN	NaN	0.1192	0.8625	0.0443	0.0171	0.0299	0.0223	0.0238
0.0	0.0	0.0	-1630.3599	2770.1668	NaN	NaN	1.3	0.8549	0.0479	0.0173	0.0321	0.0228	0.0249
0.0	0.0	0.0	-1828.3599	481.1668	NaN	NaN	-0.3	0.8613	0.0446	0.0171	0.0306	0.0223	0.0242
0.0	0.0	0.0	-1484.3599	1091.1668	NaN	NaN	-0.3	0.8568	0.0461	0.0174	0.0316	0.0231	0.025
0.0	0.0	0.0	-3189.3599	-406.8332	NaN	NaN	0.1131	0.8678	0.0409	0.0167	0.0292	0.0221	0.0234
0.0	0.0	0.0	-1419.3599	2065.1668	NaN	NaN	1.3	0.8568	0.0468	0.0165	0.0326	0.0226	0.0247
0.0	0.0	0.0	-1329.3599	1188.1668	NaN	NaN	-0.3	0.8627	0.0447	0.0157	0.0318	0.0218	0.0233
0.0	0.0	0.0	124.6401	2632.1668	NaN	NaN	0.9548	0.8494	0.0519	0.0162	0.0352	0.0226	0.0247
0.0	0.0	0.0	-2580.3599	-1187.8332	NaN	NaN	0.3152	0.8612	0.0459	0.016	0.0318	0.0221	0.023
0.0	0.0	0.0	-1020.3599	1602.1668	NaN	NaN	1.3	0.8549	0.0498	0.016	0.0335	0.0226	0.0231
0.0	0.0	0.0	-1026.3599	1651.1668	NaN	NaN	1.3	0.8528	0.0519	0.016	0.034	0.0228	0.0226
0.0	0.0	0.0	-2795.3599	2098.1668	NaN	NaN	-0.3	0.8472	0.0558	0.016	0.0356	0.0231	0.0222
0.0	0.0	0.0	-651.3599	1151.1668	NaN	NaN	1.3	0.8426	0.0593	0.0163	0.0365	0.0234	0.0219
0.0	0.0	0.0	-1519.3599	-530.8332	NaN	NaN	0.2589	0.8418	0.0604	0.0162	0.0368	0.0236	0.0213
0.0	0.0	0.0	-1464.3599	-28.8332	NaN	NaN	0.0193	0.8371	0.0638	0.0163	0.0381	0.0237	0.021
0.0	0.0	0.0	-480.3599	920.1668	NaN	NaN	1.3	0.8353	0.0652	0.016	0.0395	0.0236	0.0204
0.0	0.0	0.0	-1549.3599	4370.1668	NaN	NaN	1.3	0.8255	0.0715	0.0162	0.0426	0.0236	0.0207
0.0	0.0	0.0	-1637.3599	1129.1668	NaN	NaN	-0.3	0.8259	0.071	0.0159	0.0435	0.0235	0.0203
0.0	0.0	0.0	-2075.3599	3836.1668	NaN	NaN	1.3	0.8216	0.0728	0.0159	0.0457	0.0237	0.0203
0.0	0.0	0.0	-1702.3599	1502.1668	NaN	NaN	-0.3	0.8218	0.072	0.0158	0.0462	0.0238	0.0203
0.0	0.0	0.0	-2502.3599	144.1668	NaN	NaN	-0.0611	0.8296	0.0664	0.0154	0.0453	0.0234	0.0199
0.0	0.0	0.0	-1056.3599	-323.8332	NaN	NaN	0.2346	0.8342	0.0634	0.015	0.0449	0.0228	0.0197
0.0	0.0	0.0	-3591.3599	2002.1668	NaN	NaN	-0.3	0.8291	0.0658	0.0149	0.048	0.0222	0.02
0.0	0.0	0.0	-3174.3599	4010.1668	NaN	NaN	1.3	0.8197	0.0709	0.015	0.0522	0.0217	0.0206
0.0	0.0	0.0	-2994.3599	3605.1668	NaN	NaN	1.3	0.8138	0.0738	0.015	0.0554	0.0212	0.0209
0.0	0.0	0.0	-1787.3599	3596.1668	NaN	NaN	1.3	0.8097	0.0759	0.0151	0.0571	0.0212	0.021
0.0	0.0	0.0	-1477.3599	1289.1668	NaN	NaN	-0.3	0.8118	0.0745	0.015	0.0567	0.0211	0.021
0.0	0.0	0.0	-2074.3599	228.1668	NaN	NaN	-0.1236	0.8172	0.0714	0.0147	0.055	0.0209	0.0207
0.0	0.0	0.0	-3068.3599	889.1668	NaN	NaN	-0.3	0.8175	0.0711	0.0146	0.0552	0.0208	0.0208
0.0	0.0	0.0	-2290.3599	1499.1668	NaN	NaN	-0.3	0.813	0.0738	0.0146	0.0568	0.0207	0.0211
0.0	0.0	0.0	-1473.3599	3680.1668	NaN	NaN	1.3	0.8054	0.078	0.0147	0.0595	0.0208	0.0216
0.0	0.0	0.0	-2609.3599	3903.1668	NaN	NaN	1.3	0.8037	0.0792	0.0146	0.0599	0.0209	0.0216
0.0	0.0	0.0	-598.3599	2773.1668	NaN	NaN	1.2751	0.7994	0.0817	0.0148	0.0606	0.0215	0.022
0.0	0.0	0.0	-2068.3599	2365.1668	NaN	NaN	1.3	0.8068	0.0782	0.0145	0.0577	0.0213	0.0215
0.0	0.0	0.0	-1171.3599	3769.1668	NaN	NaN	1.3	0.8014	0.0809	0.0148	0.059	0.0219	0.022
0.0	0.0	0.0	-1519.3599	133.1668	NaN	NaN	-0.0961	0.8101	0.0763	0.0146	0.0556	0.022	0.0214
0.0	0.0	0.0	-2997.3599	3200.1668	NaN	NaN	1.3	0.8101	0.0762	0.0147	0.0553	0.0223	0.0214
0.0	0.0	0.0	-1136.3599	1913.1668	NaN	NaN	1.3	0.8112	0.0757	0.0147	0.0545	0.0225	0.0214
0.0	0.0	0.0	-716.3599	1221.1668	NaN	NaN	1.3	0.8161	0.0731	0.0146	0.0526	0.0225	0.0212
0.0	0.0	0.0	-3313.3599	1295.1668	NaN	NaN	-0.3	0.8233	0.0687	0.0145	0.0499	0.0224	0.0211
0.0	0.0	0.0	-2592.3599	649.1668	NaN	NaN	-0.3	0.8335	0.0631	0.0144	0.0462	0.022	0.0209
0.0	0.0	0.0	-2713.3599	-184.8332	NaN	NaN	0.0638	0.8377	0.0609	0.0142	0.0444	0.0217	0.0211
0.0	0.0	0.0	-1568.3599	66.1668	NaN	NaN	-0.044	0.8374	0.0612	0.0141	0.0444	0.0215	0.0213
0.0	0.0	0.0	-4403.3599	1530.1668	NaN	NaN	-0.3	0.8361	0.0619	0.0143	0.0441	0.0217	0.0218
0.0	0.0	0.0	-3950.3599	-1336.8332	NaN	NaN	0.2528	0.8475	0.056	0.0139	0.0405	0.0212	0.021
0.0	0.0	0.0	-2607.3599	1789.1668	NaN	NaN	-0.3	0.8375	0.0615	0.0142	0.0432	0.0217	0.0219
0.0	0.0	0.0	-1544.3599	-168.8332	NaN	NaN	0.0985	0.8395	0.0608	0.014	0.0426	0.0216	0.0216
0.0	0.0	0.0	-2966.3599	1076.1668	NaN	NaN	-0.3	0.8358	0.0628	0.014	0.0437	0.0218	0.0219
0.0	0.0	0.0	-3049.3599	-1196.8332	NaN	NaN	0.2819	0.8342	0.0637	0.0139	0.0441	0.0218	0.0221
0.0	0.0	0.0	-1142.3599	463.1668	NaN	NaN	-0.3	0.8329	0.0645	0.0138	0.0446	0.022	0.0223
0.0	0.0	0.0	-813.3599	2222.1668	NaN	NaN	1.3	0.8287	0.067	0.014	0.0453	0.0222	0.0229
0.0	0.0	0.0	-2754.3599	1567.1668	NaN	NaN	-0.3	0.8327	0.0642	0.0141	0.0433	0.0224	0.0232
0.0	0.0	0.0	-4255.3599	1435.1668	NaN	NaN	-0.3	0.8441	0.0576	0.0141	0.0394	0.022	0.0227
0.0	0.0	0.0	-3655.3599	1724.1668	NaN	NaN	-0.3	0.8456	0.0566	0.0142	0.0387	0.0221	0.0228
0.0	0.0	0.0	-3388.3599	1354.1668	NaN	NaN	-0.3	0.8483	0.0553	0.0141	0.0379	0.0219	0.0225
0.0	0.0	0.0	-2418.3599	2648.1668	NaN	NaN	1.3	0.8439	0.058	0.0141	0.0394	0.0221	0.0226
0.0	0.0	0.0	-3322.3599	2132.1668	NaN	NaN	-0.3	0.8412	0.0595	0.0141	0.0402	0.0223	0.0227
0.0	0.0	0.0	-573.3599	-1513.8332	NaN	NaN	0.7253	0.8459	0.0566	0.0138	0.0392	0.0222	0.0223
0.0	0.0	0.0	-1310.3599	1269.1668	NaN	NaN	-0.3	0.8417	0.0592	0.0136	0.0409	0.0223	0.0224
0.0	0.0	0.0	-2508.3599	2285.1668	NaN	NaN	-0.3	0.8348	0.0628	0.0138	0.0431	0.0225	0.023
0.0	0.0	0.0	-611.3599	359.1668	NaN	NaN	-0.3	0.8387	0.0605	0.0136	0.0421	0.0224	0.0227
0.0	0.0	0.0	-1897.3599	1692.1668	NaN	NaN	-0.3	0.8395	0.0598	0.0138	0.0413	0.0226	0.0229
0.0	0.0	0.0	-3911.3599	-2353.8332	NaN	NaN	0.3757	0.8502	0.0535	0.0137	0.0382	0.0222	0.0222
0.0	0.0	0.0	-2448.3599	-16.8332	NaN	NaN	0.0068	0.8504	0.0532	0.0134	0.0392	0.022	0.0218
0.0	0.0	0.0	-2169.3599	4053.1668	NaN	NaN	1.3	0.8405	0.0587	0.0133	0.0431	0.0219	0.0225
0.0	0.0	0.0	-1611.3599	1206.1668	NaN	NaN	-0.3	0.8417	0.058	0.0128	0.0442	0.0213	0.0221
0.0	0.0	0.0	873.6401	3166.1668	NaN	NaN	0.7837	0.8247	0.0667	0.0136	0.0503	0.0217	0.023
0.0	0.0	0.0	-2450.3599	3891.1668	NaN	NaN	1.3	0.822	0.0684	0.0135	0.0513	0.0216	0.0232
0.0	0.0	0.0	-714.3599	3629.1668	NaN	NaN	1.2451	0.8204	0.0691	0.0135	0.052	0.0219	0.0231
0.0	0.0	0.0	-820.3599	463.1668	NaN	NaN	-0.3	0.8318	0.063	0.0128	0.0485	0.0218	0.022
0.0	0.0	0.0	-1706.3599	951.1668	NaN	NaN	-0.3	0.8334	0.0619	0.0129	0.0481	0.0218	0.0218
0.0	0.0	0.0	-987.3599	1724.1668	NaN	NaN	1.3	0.8384	0.0596	0.0127	0.0466	0.0214	0.0213
0.0	0.0	0.0	-1937.3599	1822.1668	NaN	NaN	-0.3	0.8356	0.0611	0.0128	0.048	0.0211	0.0214
0.0	0.0	0.0	-1613.3599	3096.1668	NaN	NaN	1.3	0.8324	0.0632	0.013	0.0493	0.0207	0.0214
0.0	0.0	0.0	901.6401	1539.1668	NaN	NaN	0.6306	0.8292	0.0653	0.0131	0.0507	0.0203	0.0215
0.0	0.0	0.0	-1138.3599	1267.1668	NaN	NaN	1.3	0.8276	0.0664	0.0131	0.0516	0.0199	0.0214
0.0	0.0	0.0	-91.3599	506.1668	NaN	NaN	1.2202	0.8281	0.0666	0.0131	0.0514	0.0194	0.0214
0.0	0.0	0.0	-1028.3599	3242.1668	NaN	NaN	1.3	0.8259	0.0679	0.0135	0.0522	0.0192	0.0214
0.0	0.0	0.0	-762.3599	3316.1668	NaN	NaN	1.2985	0.8265	0.068	0.0137	0.0514	0.019	0.0214
0.0	0.0	0.0	-1344.3599	1621.1668	NaN	NaN	1.3	0.836	0.0633	0.0134	0.048	0.0187	0.0206
0.0	0.0	0.0	-696.3599	1561.1668	NaN	NaN	1.3	0.8383	0.062	0.0137	0.0466	0.0188	0.0206
0.0	0.0	0.0	-1644.3599	-424.8332	NaN	NaN	0.2053	0.8399	0.0608	0.0141	0.0454	0.0191	0.0206
0.0	0.0	0.0	-2775.3599	513.1668	NaN	NaN	-0.2268	0.8457	0.0576	0.014	0.0436	0.0189	0.0202
0.0	0.0	0.0	-284.3599	1281.1668	NaN	NaN	1.2853	0.8397	0.0608	0.0145	0.0451	0.0191	0.0209
0.0	0.0	0.0	-3462.3599	-103.8332	NaN	NaN	0.0291	0.8449	0.0582	0.0141	0.0437	0.0189	0.0203
0.0	0.0	0.0	-2947.3599	2966.1668	NaN	NaN	1.3	0.8376	0.0623	0.0145	0.0459	0.0188	0.0208
0.0	0.0	0.0	-2629.3599	2006.1668	NaN	NaN	-0.3	0.8395	0.0617	0.0143	0.0454	0.0185	0.0205
0.0	0.0	0.0	-1479.3599	3860.1668	NaN	NaN	1.3	0.8314	0.0661	0.0148	0.0479	0.0188	0.021
0.0	0.0	0.0	-2219.3599	1512.1668	NaN	NaN	-0.3	0.8326	0.0659	0.0148	0.0469	0.019	0.0207
0.0	0.0	0.0	-3379.3599	1235.1668	NaN	NaN	-0.3	0.8372	0.0636	0.0146	0.0455	0.0189	0.0203
0.0	0.0	0.0	-1181.3599	1453.1668	NaN	NaN	1.3	0.8359	0.0641	0.0144	0.046	0.0188	0.0207
0.0	0.0	0.0	-2468.3599	1116.1668	NaN	NaN	-0.3	0.8345	0.065	0.0144	0.0465	0.0187	0.021
0.0	0.0	0.0	-2650.3599	4815.1668	NaN	NaN	1.3	0.8262	0.0695	0.0147	0.0495	0.0187	0.0214
0.0	0.0	0.0	-2170.3599	2160.1668	NaN	NaN	-0.3	0.828	0.0688	0.0146	0.0485	0.0189	0.0213
0.0	0.0	0.0	-288.3599	-1212.8332	NaN	NaN	0.8079	0.8328	0.066	0.0146	0.0462	0.0194	0.021
0.0	0.0	0.0	-2416.3599	-811.8332	NaN	NaN	0.2515	0.8398	0.062	0.0145	0.044	0.0193	0.0204
0.0	0.0	0.0	-1212.3599	834.1668	NaN	NaN	-0.3	0.8361	0.064	0.0146	0.0453	0.0192	0.0208
0.0	0.0	0.0	-3234.3599	1547.1668	NaN	NaN	-0.3	0.8393	0.0624	0.0141	0.0448	0.0186	0.0207
0.0	0.0	0.0	-2730.3599	1966.1668	NaN	NaN	-0.3	0.8352	0.0647	0.014	0.0469	0.0181	0.021
0.0	0.0	0.0	-1773.3599	2287.1668	NaN	NaN	1.3	0.8362	0.0644	0.0138	0.0469	0.0176	0.021
0.0	0.0	0.0	-1210.3599	5091.1668	NaN	NaN	1.3	0.8334	0.0653	0.0141	0.0482	0.0177	0.0212
0.0	0.0	0.0	-2164.3599	2852.1668	NaN	NaN	1.3	0.8394	0.0626	0.0137	0.0454	0.0178	0.021
0.0	0.0	0.0	-2467.3599	-766.8332	NaN	NaN	0.2371	0.8483	0.0572	0.0135	0.0423	0.0181	0.0205
0.0	0.0	0.0	-1602.3599	1006.1668	NaN	NaN	-0.3	0.8503	0.0559	0.0135	0.042	0.0179	0.0204
0.0	0.0	0.0	-2252.3599	2328.1668	NaN	NaN	1.3	0.8481	0.0568	0.0136	0.0431	0.0177	0.0207
0.0	0.0	0.0	-2181.3599	1028.1668	NaN	NaN	-0.3	0.8522	0.0545	0.0132	0.0423	0.0175	0.0202
0.0	0.0	0.0	-1754.3599	3425.1668	NaN	NaN	1.3	0.8458	0.0575	0.0138	0.0442	0.0178	0.0208
0.0	0.0	0.0	-2662.3599	700.1668	NaN	NaN	-0.3	0.8523	0.0543	0.0133	0.0421	0.0177	0.0202
0.0	0.0	0.0	-836.3599	2828.1668	NaN	NaN	1.3	0.8498	0.0551	0.0135	0.0433	0.0178	0.0205
0.0	0.0	0.0	-859.3599	490.1668	NaN	NaN	-0.3	0.854	0.0527	0.0133	0.042	0.0178	0.0201
0.0	0.0	0.0	-2791.3599	1345.1668	NaN	NaN	-0.3	0.8536	0.0522	0.0136	0.0422	0.0181	0.0202
0.0	0.0	0.0	-1457.3599	19.1668	NaN	NaN	-0.0133	0.8568	0.0503	0.0136	0.041	0.0181	0.0202
0.0	0.0	0.0	-1537.3599	898.1668	NaN	NaN	-0.3	0.8551	0.0508	0.0139	0.0415	0.0183	0.0205
0.0	0.0	0.0	-1490.3599	-525.8332	NaN	NaN	0.2608	0.858	0.0492	0.0137	0.0405	0.0182	0.0205
0.0	0.0	0.0	-3236.3599	829.1668	NaN	NaN	-0.3	0.8549	0.0505	0.0136	0.0422	0.0182	0.0206
0.0	0.0	0.0	-2238.3599	1703.1668	NaN	NaN	-0.3	0.8489	0.054	0.0136	0.0446	0.0181	0.0208
0.0	0.0	0.0	-2001.3599	4137.1668	NaN	NaN	1.3	0.8377	0.0596	0.0141	0.0486	0.0186	0.0215
0.0	0.0	0.0	-1540.3599	616.1668	NaN	NaN	-0.3	0.8451	0.056	0.0138	0.0456	0.0185	0.021
0.0	0.0	0.0	-2365.3599	192.1668	NaN	NaN	-0.0884	0.8488	0.0535	0.0142	0.0434	0.0189	0.0212
0.0	0.0	0.0	-1975.3599	-306.8332	NaN	NaN	0.1344	0.8598	0.0479	0.014	0.0393	0.0187	0.0203
0.0	0.0	0.0	-1569.3599	947.1668	NaN	NaN	-0.3	0.8529	0.0513	0.0141	0.0416	0.0189	0.0211
0.0	0.0	0.0	-2915.3599	995.1668	NaN	NaN	-0.3	0.856	0.05	0.0136	0.0413	0.0186	0.0204
0.0	0.0	0.0	-1112.3599	3775.1668	NaN	NaN	1.3	0.8413	0.0577	0.0141	0.0459	0.0194	0.0216
0.0	0.0	0.0	-3188.3599	550.1668	NaN	NaN	-0.2085	0.8478	0.0546	0.0135	0.0438	0.0194	0.021
0.0	0.0	0.0	-1285.3599	1255.1668	NaN	NaN	-0.3	0.841	0.0579	0.0136	0.046	0.0199	0.0215
0.0	0.0	0.0	-2621.3599	3075.1668	NaN	NaN	1.3	0.8432	0.0569	0.0133	0.0453	0.0199	0.0212
0.0	0.0	0.0	-1749.3599	406.1668	NaN	NaN	-0.3	0.8389	0.0591	0.0134	0.0469	0.0202	0.0216
0.0	0.0	0.0	-1883.3599	583.1668	NaN	NaN	-0.3	0.839	0.059	0.0132	0.0473	0.0202	0.0213
0.0	0.0	0.0	-2156.3599	1915.1668	NaN	NaN	-0.3	0.8324	0.0624	0.0134	0.0495	0.0207	0.0216
0.0	0.0	0.0	-2226.3599	804.1668	NaN	NaN	-0.3	0.8286	0.0644	0.0134	0.0508	0.021	0.0217
0.0	0.0	0.0	-2164.3599	-205.8332	NaN	NaN	0.0868	0.8302	0.0636	0.0131	0.0507	0.021	0.0214
0.0	0.0	0.0	-2713.3599	1457.1668	NaN	NaN	-0.3	0.8231	0.0674	0.0133	0.0533	0.0213	0.0217
0.0	0.0	0.0	-3543.3599	233.1668	NaN	NaN	-0.0704	0.8254	0.0664	0.0128	0.0531	0.021	0.0213
0.0	0.0	0.0	-1375.3599	-563.8332	NaN	NaN	0.2908	0.8145	0.0721	0.013	0.0577	0.0209	0.0218
0.0	0.0	0.0	-1652.3599	4305.1668	NaN	NaN	1.3	0.795	0.0818	0.0141	0.0647	0.0215	0.0228
0.0	0.0	0.0	-1714.3599	1853.1668	NaN	NaN	1.3	0.7934	0.0833	0.0143	0.0647	0.0212	0.0231
0.0	0.0	0.0	-1979.3599	318.1668	NaN	NaN	-0.1915	0.7918	0.0842	0.0146	0.0653	0.021	0.0232
0.0	0.0	0.0	-765.3599	1352.1668	NaN	NaN	1.3	0.7818	0.089	0.0155	0.0685	0.0215	0.0238
0.0	0.0	0.0	-2986.3599	2830.1668	NaN	NaN	-0.3	0.7851	0.0874	0.0154	0.0674	0.0212	0.0236
0.0	0.0	0.0	-2665.3599	410.1668	NaN	NaN	-0.1819	0.7907	0.0848	0.0151	0.0655	0.0206	0.0233
0.0	0.0	0.0	-1732.3599	1472.1668	NaN	NaN	-0.3	0.7858	0.0867	0.0157	0.0677	0.0208	0.0233
0.0	0.0	0.0	-797.3599	3286.1668	NaN	NaN	1.3	0.7773	0.0909	0.0164	0.0705	0.0211	0.0238
0.0	0.0	0.0	-2174.3599	2141.1668	NaN	NaN	-0.3	0.7791	0.09	0.0164	0.0698	0.0209	0.0237
0.0	0.0	0.0	-285.3599	2248.1668	NaN	NaN	1.1454	0.7732	0.0927	0.0171	0.0716	0.0214	0.024
0.0	0.0	0.0	-639.3599	3502.1668	NaN	NaN	1.2233	0.7744	0.0922	0.0172	0.0708	0.0214	0.0241
0.0	0.0	0.0	-2710.3599	-28.8332	NaN	NaN	0.0105	0.7842	0.0873	0.0167	0.0675	0.0207	0.0235
0.0	0.0	0.0	-2093.3599	3045.1668	NaN	NaN	1.3	0.7749	0.092	0.0175	0.0703	0.0215	0.0239
0.0	0.0	0.0	-2022.3599	1444.1668	NaN	NaN	-0.3	0.7757	0.0917	0.0177	0.0699	0.0212	0.0239
0.0	0.0	0.0	-1515.3599	3520.1668	NaN	NaN	1.3	0.7725	0.0928	0.0179	0.0714	0.0215	0.024
0.0	0.0	0.0	-1201.3599	1057.1668	NaN	NaN	-0.3	0.7786	0.0899	0.0176	0.0693	0.0208	0.0238
0.0	0.0	0.0	-2888.3599	2968.1668	NaN	NaN	1.3	0.7684	0.0951	0.0183	0.0723	0.0216	0.0242
0.0	0.0	0.0	-2790.3599	2518.1668	NaN	NaN	-0.3	0.7691	0.095	0.0182	0.0719	0.0215	0.0243
0.0	0.0	0.0	-2517.3599	-372.8332	NaN	NaN	0.129	0.7784	0.0902	0.0175	0.0691	0.021	0.0239
0.0	0.0	0.0	-650.3599	483.1668	NaN	NaN	-0.3	0.7717	0.0936	0.0179	0.0707	0.0218	0.0243
0.0	0.0	0.0	-1973.3599	970.1668	NaN	NaN	-0.3	0.7718	0.094	0.0178	0.0699	0.022	0.0245
0.0	0.0	0.0	-3308.3599	1946.1668	NaN	NaN	-0.3	0.7692	0.0954	0.0178	0.0701	0.0226	0.0248
0.0	0.0	0.0	-2199.3599	1704.1668	NaN	NaN	-0.3	0.7687	0.0958	0.0176	0.0695	0.0233	0.0251
0.0	0.0	0.0	-957.3599	-1131.8332	NaN	NaN	0.5418	0.7719	0.0943	0.0171	0.0676	0.0238	0.0252
0.0	0.0	0.0	-1411.3599	1157.1668	NaN	NaN	-0.3	0.765	0.0979	0.0173	0.0686	0.0251	0.026
0.0	0.0	0.0	788.6401	82.1668	NaN	NaN	0.0944	0.7577	0.1022	0.0177	0.0697	0.026	0.0267
0.0	0.0	0.0	-2998.3599	3494.1668	NaN	NaN	1.3	0.7529	0.1046	0.0179	0.0706	0.0267	0.0273
0.0	0.0	0.0	-2982.3599	-481.8332	NaN	NaN	0.1391	0.7671	0.0973	0.0168	0.0667	0.0258	0.0263
0.0	0.0	0.0	-2087.3599	988.1668	NaN	NaN	-0.3	0.7738	0.0934	0.0163	0.0648	0.0257	0.026
0.0	0.0	0.0	-3217.3599	-1661.8332	NaN	NaN	0.3406	0.7898	0.0851	0.0154	0.06	0.0249	0.0249
0.0	0.0	0.0	-2447.3599	526.1668	NaN	NaN	-0.2739	0.7803	0.0896	0.0158	0.0631	0.0258	0.0253
0.0	0.0	0.0	-2154.3599	-1285.8332	NaN	NaN	0.3738	0.7783	0.0913	0.0158	0.0636	0.0257	0.0252
0.0	0.0	0.0	-3369.3599	1749.1668	NaN	NaN	-0.3	0.7638	0.0988	0.0165	0.0683	0.0266	0.026
0.0	0.0	0.0	-2353.3599	-2092.8332	NaN	NaN	0.4707	0.768	0.098	0.0163	0.0662	0.0256	0.0259
0.0	0.0	0.0	-1106.3599	1510.1668	NaN	NaN	1.3	0.7242	0.1209	0.0196	0.0785	0.0289	0.0279
0.0	0.0	0.0	-1599.3599	5414.1668	NaN	NaN	1.3	0.7102	0.1297	0.0208	0.0804	0.0294	0.0295
0.0	0.0	0.0	-2076.3599	2592.1668	NaN	NaN	1.3	0.732	0.1178	0.0193	0.0747	0.0273	0.0288
0.0	0.0	0.0	-3467.3599	-381.8332	NaN	NaN	0.0992	0.74	0.1138	0.0189	0.0729	0.0264	0.028
0.0	0.0	0.0	-2673.3599	951.1668	NaN	NaN	-0.3	0.7332	0.1179	0.0197	0.0749	0.0264	0.0279
0.0	0.0	0.0	-2893.3599	4117.1668	NaN	NaN	1.3	0.7268	0.1226	0.0205	0.076	0.0261	0.028
0.0	0.0	0.0	-2353.3599	-648.8332	NaN	NaN	0.2161	0.7218	0.126	0.0211	0.0774	0.0256	0.028
0.0	0.0	0.0	-1169.3599	679.1668	NaN	NaN	-0.3	0.7029	0.1373	0.0228	0.0815	0.0267	0.0287
0.0	0.0	0.0	-2555.3599	1703.1668	NaN	NaN	-0.3	0.6938	0.1435	0.0236	0.0829	0.027	0.0293
0.0	0.0	0.0	-1806.3599	1944.1668	NaN	NaN	1.3	0.686	0.1479	0.0243	0.0844	0.0276	0.0297
0.0	0.0	0.0	-909.3599	2120.1668	NaN	NaN	1.3	0.682	0.1504	0.0247	0.0848	0.0279	0.0301
0.0	0.0	0.0	-2225.3599	3644.1668	NaN	NaN	1.3	0.6755	0.1546	0.0255	0.0858	0.0283	0.0304
0.0	0.0	0.0	-860.3599	1604.1668	NaN	NaN	1.3	0.6747	0.1556	0.0257	0.0856	0.0281	0.0304
0.0	0.0	0.0	-497.3599	645.1668	NaN	NaN	1.3	0.6679	0.1594	0.0264	0.0876	0.0281	0.0307
0.0	0.0	0.0	-1883.3599	3386.1668	NaN	NaN	1.3	0.668	0.1586	0.027	0.0898	0.0269	0.0299
0.0	0.0	0.0	-915.3599	102.1668	NaN	NaN	-0.1256	0.6918	0.1426	0.0263	0.0876	0.0237	0.028
0.0	0.0	0.0	-759.3599	319.1668	NaN	NaN	-0.3	0.6865	0.144	0.0275	0.0909	0.0238	0.0273
0.0	0.0	0.0	-1532.3599	-194.8332	NaN	NaN	0.1128	0.6879	0.1433	0.028	0.09	0.0236	0.0272
0.0	0.0	0.0	-2872.3599	2128.1668	NaN	NaN	-0.3	0.7005	0.1363	0.0271	0.0865	0.0227	0.0268
0.0	0.0	0.0	-1697.3599	923.1668	NaN	NaN	-0.3	0.6925	0.141	0.0278	0.0885	0.0232	0.0271
0.0	0.0	0.0	-3503.3599	602.1668	NaN	NaN	-0.2076	0.7102	0.1312	0.0264	0.084	0.022	0.0263
0.0	0.0	0.0	-1297.3599	2870.1668	NaN	NaN	1.3	0.711	0.1302	0.0261	0.0841	0.0224	0.0262
0.0	0.0	0.0	-2296.3599	3450.1668	NaN	NaN	1.3	0.7143	0.1288	0.0259	0.0824	0.0226	0.0261
0.0	0.0	0.0	-3048.3599	2009.1668	NaN	NaN	-0.3	0.7219	0.1244	0.025	0.0803	0.0224	0.0261
0.0	0.0	0.0	-10.3599	5647.1668	NaN	NaN	1.0018	0.7197	0.125	0.0252	0.0804	0.0233	0.0264
0.0	0.0	0.0	-2021.3599	6700.1668	NaN	NaN	1.3	0.7277	0.1205	0.0239	0.0786	0.0231	0.0263
0.0	0.0	0.0	-134.3599	-508.8332	NaN	NaN	0.7911	0.7553	0.1045	0.0209	0.0731	0.0212	0.0251
0.0	0.0	0.0	-3719.3599	3047.1668	NaN	NaN	-0.3	0.7659	0.0978	0.0198	0.0713	0.021	0.0243
0.0	0.0	0.0	-3163.3599	1309.1668	NaN	NaN	-0.3	0.7653	0.0981	0.0196	0.0714	0.0212	0.0243
0.0	0.0	0.0	-3136.3599	2945.1668	NaN	NaN	-0.3	0.7726	0.0941	0.0188	0.0695	0.021	0.0239
0.0	0.0	0.0	-2228.3599	3790.1668	NaN	NaN	1.3	0.7651	0.0975	0.019	0.0721	0.022	0.0243
0.0	0.0	0.0	-2183.3599	357.1668	NaN	NaN	-0.1956	0.7846	0.0882	0.0172	0.0655	0.0211	0.0234
0.0	0.0	0.0	-3899.3599	-330.8332	NaN	NaN	0.0782	0.7943	0.0835	0.0162	0.0622	0.0209	0.0229
0.0	0.0	0.0	-2090.3599	1077.1668	NaN	NaN	-0.3	0.7862	0.0873	0.0162	0.0648	0.022	0.0234
0.0	0.0	0.0	-2656.3599	-443.8332	NaN	NaN	0.1432	0.7913	0.0856	0.0156	0.0625	0.0218	0.0232
0.0	0.0	0.0	-3073.3599	1849.1668	NaN	NaN	-0.3	0.7835	0.0894	0.0158	0.0651	0.0226	0.0237
0.0	0.0	0.0	-134.3599	-470.8332	NaN	NaN	0.778	0.789	0.0876	0.0152	0.0625	0.0222	0.0235
0.0	0.0	0.0	-3259.3599	-753.8332	NaN	NaN	0.1878	0.7862	0.0894	0.015	0.0631	0.0224	0.0239
0.0	0.0	0.0	-4433.3599	1469.1668	NaN	NaN	-0.3	0.7785	0.0932	0.0155	0.066	0.0227	0.0241
0.0	0.0	0.0	-478.3599	1766.1668	NaN	NaN	1.3	0.769	0.0979	0.0161	0.0691	0.0234	0.0247
0.0	0.0	0.0	-1865.3599	975.1668	NaN	NaN	-0.3	0.7787	0.0931	0.0155	0.0655	0.023	0.0243
0.0	0.0	0.0	-1391.3599	285.1668	NaN	NaN	-0.2578	0.7886	0.0884	0.0148	0.0613	0.0227	0.0242
0.0	0.0	0.0	-3327.3599	-1553.8332	NaN	NaN	0.3183	0.8109	0.0767	0.0139	0.0539	0.0219	0.0226
0.0	0.0	0.0	-3075.3599	3062.1668	NaN	NaN	-0.3	0.7973	0.0834	0.0142	0.0586	0.0228	0.0237
0.0	0.0	0.0	-2538.3599	32.1668	NaN	NaN	-0.0128	0.8114	0.0764	0.0133	0.0545	0.0217	0.0227
0.0	0.0	0.0	-2270.3599	5543.1668	NaN	NaN	1.3	0.7827	0.0904	0.0148	0.0639	0.0235	0.0247
0.0	0.0	0.0	-1610.3599	1035.1668	NaN	NaN	-0.3	0.7951	0.085	0.0141	0.0591	0.0226	0.024
0.0	0.0	0.0	-3207.3599	2673.1668	NaN	NaN	-0.3	0.8018	0.0805	0.0139	0.0574	0.0228	0.0235
0.0	0.0	0.0	-2597.3599	486.1668	NaN	NaN	-0.2303	0.8115	0.0748	0.0134	0.0547	0.0226	0.0229
0.0	0.0	0.0	-1045.3599	1185.1668	NaN	NaN	1.3	0.8048	0.0776	0.0136	0.0573	0.0231	0.0235
0.0	0.0	0.0	-2018.3599	2124.1668	NaN	NaN	1.3	0.8056	0.0773	0.0135	0.0571	0.0229	0.0235
0.0	0.0	0.0	-760.3599	1834.1668	NaN	NaN	1.3	0.7996	0.0801	0.0139	0.0589	0.0233	0.0242
0.0	0.0	0.0	-1489.3599	-1460.8332	NaN	NaN	0.4952	0.815	0.0724	0.0132	0.0539	0.0226	0.023
0.0	0.0	0.0	-3348.3599	1422.1668	NaN	NaN	-0.3	0.8129	0.0729	0.0133	0.0547	0.0229	0.0233
0.0	0.0	0.0	-2340.3599	1088.1668	NaN	NaN	-0.3	0.822	0.0682	0.0129	0.0519	0.0224	0.0225
0.0	0.0	0.0	-2731.3599	1698.1668	NaN	NaN	-0.3	0.8166	0.0706	0.0129	0.0541	0.0227	0.023
0.0	0.0	0.0	-3276.3599	1968.1668	NaN	NaN	-0.3	0.8124	0.0731	0.013	0.0555	0.0227	0.0233
0.0	0.0	0.0	-2246.3599	2345.1668	NaN	NaN	1.3	0.807	0.076	0.0133	0.057	0.0229	0.0237
0.0	0.0	0.0	-2681.3599	201.1668	NaN	NaN	-0.0811	0.8115	0.0739	0.013	0.0557	0.0226	0.0234
0.0	0.0	0.0	-428.3599	1520.1668	NaN	NaN	1.3	0.8021	0.0784	0.0133	0.0591	0.0231	0.0239
0.0	0.0	0.0	-315.3599	1568.1668	NaN	NaN	1.2517	0.7948	0.0824	0.0137	0.0612	0.0233	0.0245
0.0	0.0	0.0	-2457.3599	3432.1668	NaN	NaN	1.3	0.7903	0.0847	0.0141	0.0625	0.0234	0.025
0.0	0.0	0.0	-1632.3599	1492.1668	NaN	NaN	-0.3	0.8034	0.0781	0.0135	0.0584	0.0225	0.0241
0.0	0.0	0.0	-1045.3599	1258.1668	NaN	NaN	1.3	0.8066	0.0763	0.0136	0.0573	0.0224	0.0239
0.0	0.0	0.0	-3499.3599	675.1668	NaN	NaN	-0.2391	0.8096	0.0749	0.0135	0.0562	0.0222	0.0236
0.0	0.0	0.0	-3002.3599	711.1668	NaN	NaN	-0.3	0.8097	0.0747	0.0135	0.0567	0.0221	0.0233
0.0	0.0	0.0	-770.3599	1591.1668	NaN	NaN	1.3	0.7999	0.0798	0.014	0.06	0.0224	0.0239
0.0	0.0	0.0	227.6401	1264.1668	NaN	NaN	0.8474	0.7975	0.0813	0.0142	0.0607	0.0222	0.0241
0.0	0.0	0.0	-1115.3599	5546.1668	NaN	NaN	1.2517	0.7802	0.0904	0.0154	0.0658	0.0231	0.0252
0.0	0.0	0.0	-3123.3599	3066.1668	NaN	NaN	-0.3	0.7823	0.0898	0.0153	0.0649	0.0226	0.0251
0.0	0.0	0.0	-2048.3599	1667.1668	NaN	NaN	-0.3	0.7922	0.0846	0.0147	0.062	0.0221	0.0244
0.0	0.0	0.0	-1156.3599	-552.8332	NaN	NaN	0.3234	0.8008	0.0799	0.0143	0.0597	0.0216	0.0237
0.0	0.0	0.0	-2404.3599	1787.1668	NaN	NaN	-0.3	0.7915	0.0849	0.015	0.0626	0.0218	0.0243
0.0	0.0	0.0	-2029.3599	1498.1668	NaN	NaN	-0.3	0.7945	0.0839	0.015	0.0613	0.0213	0.0241
0.0	0.0	0.0	-2471.3599	4001.1668	NaN	NaN	1.3	0.7912	0.0856	0.0153	0.0619	0.0216	0.0244
0.0	0.0	0.0	-1868.3599	-2910.8332	NaN	NaN	0.6091	0.8105	0.076	0.0144	0.0556	0.0207	0.0228
0.0	0.0	0.0	-1279.3599	257.1668	NaN	NaN	-0.2516	0.7998	0.081	0.015	0.0593	0.0214	0.0234
0.0	0.0	0.0	-1187.3599	1538.1668	NaN	NaN	1.3	0.7918	0.0862	0.0154	0.0612	0.0216	0.0238
0.0	0.0	0.0	-1719.3599	454.1668	NaN	NaN	-0.3	0.7878	0.0882	0.0156	0.0625	0.0216	0.0242
0.0	0.0	0.0	-1138.3599	202.1668	NaN	NaN	-0.2159	0.7856	0.0893	0.0159	0.0631	0.0218	0.0243
0.0	0.0	0.0	-587.3599	2452.1668	NaN	NaN	1.3	0.7837	0.0901	0.0161	0.0637	0.022	0.0244
0.0	0.0	0.0	-1398.3599	3069.1668	NaN	NaN	1.3	0.7848	0.0894	0.016	0.063	0.0223	0.0245
0.0	0.0	0.0	-933.3599	589.1668	NaN	NaN	-0.3	0.7911	0.0862	0.016	0.0606	0.0221	0.024
0.0	0.0	0.0	-2091.3599	3428.1668	NaN	NaN	1.3	0.7915	0.0859	0.0163	0.06	0.0224	0.0239
0.0	0.0	0.0	-606.3599	-1310.8332	NaN	NaN	0.6837	0.8006	0.0813	0.0161	0.0566	0.0221	0.0233
0.0	0.0	0.0	-1202.3599	-3061.8332	NaN	NaN	0.718	0.8081	0.0772	0.0158	0.0542	0.0219	0.0227
0.0	0.0	0.0	-3534.3599	-42.8332	NaN	NaN	0.012	0.8092	0.0767	0.016	0.0541	0.0216	0.0224
0.0	0.0	0.0	-1489.3599	600.1668	NaN	NaN	-0.3	0.7948	0.0841	0.0165	0.0588	0.0222	0.0234
0.0	0.0	0.0	-1737.3599	-704.8332	NaN	NaN	0.2886	0.7949	0.0838	0.0163	0.0593	0.0223	0.0233
0.0	0.0	0.0	-2494.3599	1803.1668	NaN	NaN	-0.3	0.7847	0.0884	0.0165	0.0623	0.0237	0.0244
0.0	0.0	0.0	-2717.3599	185.1668	NaN	NaN	-0.0731	0.79	0.0866	0.0157	0.0592	0.0241	0.0244
0.0	0.0	0.0	-486.3599	-611.8332	NaN	NaN	0.5571	0.7807	0.0913	0.0159	0.0615	0.0251	0.0255
0.0	0.0	0.0	-2023.3599	1449.1668	NaN	NaN	-0.3	0.7824	0.0907	0.0157	0.0608	0.025	0.0254
0.0	0.0	0.0	-1692.3599	642.1668	NaN	NaN	-0.3	0.7795	0.0924	0.0158	0.0615	0.0251	0.0258
0.0	0.0	0.0	-1960.3599	-1047.8332	NaN	NaN	0.3483	0.778	0.0933	0.0158	0.0621	0.0249	0.0258
0.0	0.0	0.0	-1246.3599	3942.1668	NaN	NaN	1.3	0.7628	0.1008	0.0169	0.0665	0.0261	0.0268
0.0	0.0	0.0	-3711.3599	3153.1668	NaN	NaN	-0.3	0.7746	0.095	0.0161	0.063	0.0251	0.0261
0.0	0.0	0.0	-1275.3599	1740.1668	NaN	NaN	1.3	0.7774	0.0932	0.0159	0.0625	0.025	0.026
0.0	0.0	0.0	-2017.3599	575.1668	NaN	NaN	-0.3	0.7827	0.0905	0.0157	0.061	0.0247	0.0255
0.0	0.0	0.0	-2748.3599	3237.1668	NaN	NaN	1.3	0.7808	0.0914	0.0157	0.0617	0.0247	0.0256
0.0	0.0	0.0	-2974.3599	611.1668	NaN	NaN	-0.2586	0.786	0.0887	0.0154	0.0605	0.0243	0.0251
0.0	0.0	0.0	82.6401	1168.1668	NaN	NaN	0.9339	0.7793	0.0916	0.0157	0.0629	0.0248	0.0256
0.0	0.0	0.0	-2624.3599	1354.1668	NaN	NaN	-0.3	0.7887	0.0874	0.0151	0.0599	0.0241	0.0249
0.0	0.0	0.0	-3596.3599	-1372.8332	NaN	NaN	0.2763	0.7957	0.0838	0.0146	0.058	0.0234	0.0245
0.0	0.0	0.0	-1460.3599	900.1668	NaN	NaN	-0.3	0.782	0.0911	0.0155	0.062	0.0238	0.0257
0.0	0.0	0.0	-2992.3599	1095.1668	NaN	NaN	-0.3	0.7694	0.0981	0.0165	0.0654	0.0242	0.0264
0.0	0.0	0.0	-818.3599	4006.1668	NaN	NaN	1.2567	0.7579	0.1044	0.0174	0.0679	0.025	0.0275
0.0	0.0	0.0	-1194.3599	-544.8332	NaN	NaN	0.3133	0.7654	0.1011	0.0169	0.0655	0.0239	0.0271
0.0	0.0	0.0	-2718.3599	2542.1668	NaN	NaN	-0.3	0.7506	0.109	0.018	0.0691	0.0252	0.0281
0.0	0.0	0.0	-3029.3599	2864.1668	NaN	NaN	-0.3	0.7555	0.107	0.0177	0.0675	0.0245	0.0278
0.0	0.0	0.0	-2768.3599	3160.1668	NaN	NaN	1.3	0.7522	0.1083	0.0179	0.0685	0.0248	0.0282
0.0	0.0	0.0	-2061.3599	4438.1668	NaN	NaN	1.3	0.7466	0.1112	0.0184	0.0698	0.0254	0.0287
0.0	0.0	0.0	-2893.3599	1649.1668	NaN	NaN	-0.3	0.7573	0.105	0.0176	0.0674	0.0246	0.0281
0.0	0.0	0.0	-1960.3599	2294.1668	NaN	NaN	1.3	0.7613	0.1024	0.0172	0.0668	0.0245	0.0278
0.0	0.0	0.0	-1433.3599	698.1668	NaN	NaN	-0.3	0.7734	0.0959	0.0162	0.0643	0.0236	0.0267
0.0	0.0	0.0	-1096.3599	-1953.8332	NaN	NaN	0.6406	0.7793	0.0933	0.0157	0.0627	0.023	0.0259
0.0	0.0	0.0	-1280.3599	1902.1668	NaN	NaN	1.3	0.7518	0.1077	0.0178	0.0703	0.0248	0.0275
0.0	0.0	0.0	-1628.3599	2885.1668	NaN	NaN	1.3	0.7438	0.1128	0.0185	0.0718	0.0252	0.0279
0.0	0.0	0.0	618.6401	1633.1668	NaN	NaN	0.7253	0.7359	0.1167	0.019	0.0741	0.026	0.0283
0.0	0.0	0.0	-500.3599	2477.1668	NaN	NaN	1.2531	0.7406	0.1136	0.0187	0.0733	0.0258	0.028
0.0	0.0	0.0	-2751.3599	1105.1668	NaN	NaN	-0.3	0.7523	0.1067	0.0178	0.071	0.0249	0.0274
0.0	0.0	0.0	-1716.3599	3711.1668	NaN	NaN	1.3	0.7508	0.1067	0.018	0.0718	0.0253	0.0274
0.0	0.0	0.0	-3324.3599	2053.1668	NaN	NaN	-0.3	0.7589	0.102	0.0175	0.0702	0.0245	0.0269
0.0	0.0	0.0	-918.3599	605.1668	NaN	NaN	-0.3	0.7533	0.1047	0.0179	0.0717	0.0251	0.0273
0.0	0.0	0.0	-2378.3599	2040.1668	NaN	NaN	-0.3	0.7503	0.1063	0.0183	0.0725	0.0254	0.0272
0.0	0.0	0.0	-671.3599	1144.1668	NaN	NaN	1.3	0.7391	0.1124	0.0192	0.0748	0.0263	0.0282
0.0	0.0	0.0	-3168.3599	3070.1668	NaN	NaN	-0.3	0.746	0.1086	0.0188	0.0729	0.0258	0.0279
0.0	0.0	0.0	-2377.3599	4571.1668	NaN	NaN	1.3	0.7349	0.1141	0.0196	0.076	0.027	0.0284
0.0	0.0	0.0	-3602.3599	1264.1668	NaN	NaN	-0.3	0.7598	0.1011	0.0178	0.0697	0.0248	0.0269
0.0	0.0	0.0	-2270.3599	3185.1668	NaN	NaN	1.3	0.7506	0.1051	0.0184	0.0729	0.0258	0.0271
0.0	0.0	0.0	483.6401	45.1668	NaN	NaN	0.0854	0.7504	0.1062	0.0188	0.0724	0.0254	0.0268
0.0	0.0	0.0	-3520.3599	5122.1668	NaN	NaN	1.3	0.735	0.1152	0.02	0.076	0.0261	0.0277
0.0	0.0	0.0	-1803.3599	2986.1668	NaN	NaN	1.3	0.7372	0.1147	0.0203	0.0756	0.0248	0.0273
0.0	0.0	0.0	-874.3599	946.1668	NaN	NaN	1.3	0.7386	0.1139	0.0205	0.0764	0.0237	0.0268
0.0	0.0	0.0	-3750.3599	-1567.8332	NaN	NaN	0.2948	0.7325	0.1176	0.0216	0.0788	0.023	0.0264
0.0	0.0	0.0	878.6401	2427.1668	NaN	NaN	0.7342	0.7078	0.1312	0.0242	0.0858	0.0241	0.0269
0.0	0.0	0.0	-862.3599	4246.1668	NaN	NaN	1.2548	0.705	0.1326	0.0254	0.0862	0.0237	0.027
0.0	0.0	0.0	-1137.3599	5983.1668	NaN	NaN	1.2347	0.7041	0.132	0.0258	0.0866	0.0239	0.0275
0.0	0.0	0.0	-2733.3599	2534.1668	NaN	NaN	-0.3	0.7363	0.1139	0.0231	0.0793	0.0215	0.0259
0.0	0.0	0.0	-3085.3599	1472.1668	NaN	NaN	-0.3	0.7369	0.1123	0.0228	0.0807	0.0217	0.0255
0.0	0.0	0.0	-2729.3599	684.1668	NaN	NaN	-0.3	0.7566	0.1022	0.0216	0.0749	0.0204	0.0244
0.0	0.0	0.0	-195.3599	1273.1668	NaN	NaN	1.1813	0.7335	0.1139	0.0237	0.0817	0.022	0.0251
0.0	0.0	0.0	-2262.3599	7253.1668	NaN	NaN	1.3	0.7179	0.1226	0.0251	0.0849	0.0235	0.026
0.0	0.0	0.0	-1655.3599	2063.1668	NaN	NaN	1.3	0.7493	0.1051	0.022	0.0769	0.0214	0.0252
0.0	0.0	0.0	-2851.3599	1314.1668	NaN	NaN	-0.3	0.7681	0.0943	0.0202	0.0726	0.0209	0.0238
0.0	0.0	0.0	-2414.3599	-764.8332	NaN	NaN	0.2406	0.7826	0.0872	0.0193	0.0675	0.0201	0.0232
0.0	0.0	0.0	-2871.3599	-808.8332	NaN	NaN	0.2198	0.7867	0.085	0.0192	0.0662	0.02	0.0228
0.0	0.0	0.0	-1711.3599	667.1668	NaN	NaN	-0.3	0.7668	0.095	0.0204	0.0728	0.0213	0.0237
0.0	0.0	0.0	-1127.3599	-789.8332	NaN	NaN	0.412	0.7685	0.0946	0.0204	0.0718	0.0211	0.0236
0.0	0.0	0.0	-614.3599	81.1668	NaN	NaN	-0.1522	0.7501	0.1041	0.0215	0.0773	0.0227	0.0244
0.0	0.0	0.0	-2518.3599	-165.8332	NaN	NaN	0.0618	0.7533	0.1027	0.021	0.0759	0.0227	0.0245
0.0	0.0	0.0	-1785.3599	719.1668	NaN	NaN	-0.3	0.7684	0.0947	0.0198	0.0711	0.022	0.0241
0.0	0.0	0.0	-1457.3599	-219.8332	NaN	NaN	0.1311	0.7655	0.0957	0.02	0.0716	0.0228	0.0243
0.0	0.0	0.0	-2250.3599	-1735.8332	NaN	NaN	0.4355	0.7682	0.0946	0.0199	0.07	0.0228	0.0246
0.0	0.0	0.0	-2944.3599	2768.1668	NaN	NaN	-0.3	0.7643	0.0965	0.0201	0.0707	0.0234	0.025
0.0	0.0	0.0	-990.3599	1883.1668	NaN	NaN	1.3	0.772	0.0923	0.0195	0.0678	0.0233	0.0251
0.0	0.0	0.0	-3887.3599	-2140.8332	NaN	NaN	0.3551	0.8007	0.0775	0.0177	0.058	0.022	0.0242
0.0	0.0	0.0	-3253.3599	1759.1668	NaN	NaN	-0.3	0.7735	0.0922	0.0195	0.0635	0.0246	0.0266
0.0	0.0	0.0	-2613.3599	4489.1668	NaN	NaN	1.3	0.7485	0.1076	0.0216	0.0665	0.026	0.0297
0.0	0.0	0.0	-3598.3599	-1573.8332	NaN	NaN	0.3043	0.7725	0.0964	0.021	0.0566	0.023	0.0305
0.0	0.0	0.0	-1873.3599	2110.1668	NaN	NaN	1.3	0.7334	0.1191	0.0246	0.0617	0.0257	0.0356
0.0	0.0	0.0	-3889.3599	-882.8332	NaN	NaN	0.185	0.76	0.1062	0.024	0.0508	0.0229	0.0361
0.0	0.0	0.0	-1636.3599	519.1668	NaN	NaN	-0.3	0.6935	0.145	0.0294	0.0619	0.0279	0.0423
0.0	0.0	0.0	-1651.3599	700.1668	NaN	NaN	-0.3	0.6941	0.1478	0.0302	0.0568	0.0265	0.0446
0.0	0.0	0.0	-1793.3599	964.1668	NaN	NaN	-0.3	0.6576	0.1703	0.0336	0.0607	0.028	0.0499
0.0	0.0	0.0	-3427.3599	1131.1668	NaN	NaN	-0.3	0.6723	0.1621	0.0339	0.0563	0.0259	0.0496
0.0	0.0	0.0	-1159.3599	1805.1668	NaN	NaN	1.3	0.6589	0.1685	0.0367	0.0588	0.0254	0.0517
0.0	0.0	0.0	-2225.3599	1852.1668	NaN	NaN	-0.3	0.6872	0.15	0.0362	0.0542	0.023	0.0493
0.0	0.0	0.0	-1575.3599	1784.1668	NaN	NaN	1.3	0.6833	0.1499	0.0378	0.0555	0.0234	0.0501
0.0	0.0	0.0	-2509.3599	1290.1668	NaN	NaN	-0.3	0.71	0.133	0.0361	0.05	0.0219	0.049
0.0	0.0	0.0	-3524.3599	2096.1668	NaN	NaN	-0.3	0.7086	0.1319	0.0377	0.0494	0.0226	0.0499
0.0	0.0	0.0	-152.3599	1825.1668	NaN	NaN	1.0911	0.7103	0.1299	0.038	0.0478	0.0227	0.0513
0.0	0.0	0.0	-3774.3599	1547.1668	NaN	NaN	-0.3	0.7389	0.1117	0.0357	0.0425	0.0212	0.05
0.0	0.0	0.0	-4523.3599	1212.1668	NaN	NaN	-0.3	0.7334	0.1131	0.0373	0.0433	0.0224	0.0504
0.0	0.0	0.0	-2337.3599	-682.8332	NaN	NaN	0.2261	0.7524	0.1018	0.0354	0.0397	0.0218	0.0488
0.0	0.0	0.0	-428.3599	1107.1668	NaN	NaN	1.3	0.7368	0.109	0.0372	0.0421	0.0243	0.0506
0.0	0.0	0.0	-2622.3599	371.1668	NaN	NaN	-0.1649	0.7661	0.0933	0.0321	0.0362	0.0231	0.0492
0.0	0.0	0.0	-3214.3599	-1158.8332	NaN	NaN	0.265	0.7656	0.093	0.0316	0.035	0.0252	0.0495
0.0	0.0	0.0	-2700.3599	-86.8332	NaN	NaN	0.0312	0.7249	0.1154	0.0362	0.0388	0.0297	0.055
0.0	0.0	0.0	-1502.3599	1532.1668	NaN	NaN	1.3	0.6894	0.1362	0.0398	0.0414	0.0315	0.0616
0.0	0.0	0.0	-2454.3599	2710.1668	NaN	NaN	1.3	0.6893	0.1365	0.0394	0.0404	0.0305	0.064
0.0	0.0	0.0	-1442.3599	1993.1668	NaN	NaN	1.3	0.6659	0.1499	0.0427	0.0435	0.0323	0.0657
0.0	0.0	0.0	-3018.3599	1912.1668	NaN	NaN	-0.3	0.6841	0.1399	0.0401	0.0405	0.0302	0.0652
0.0	0.0	0.0	-2997.3599	-172.8332	NaN	NaN	0.0545	0.692	0.1354	0.0395	0.0395	0.0296	0.064
0.0	0.0	0.0	-810.3599	3727.1668	NaN	NaN	1.2778	0.6472	0.1623	0.0458	0.0447	0.0324	0.0676
0.0	0.0	0.0	-2257.3599	2969.1668	NaN	NaN	1.3	0.664	0.1531	0.0436	0.0412	0.0286	0.0696
0.0	0.0	0.0	-2172.3599	3453.1668	NaN	NaN	1.3	0.6672	0.1507	0.0457	0.0426	0.0271	0.0668
0.0	0.0	0.0	-653.3599	2547.1668	NaN	NaN	1.3	0.6807	0.1417	0.0466	0.0429	0.0254	0.0628
0.0	0.0	0.0	-2536.3599	1222.1668	NaN	NaN	-0.3	0.715	0.1216	0.0424	0.0392	0.0226	0.0592
0.0	0.0	0.0	-1209.3599	5453.1668	NaN	NaN	1.285	0.6963	0.131	0.0467	0.0425	0.0244	0.0591
0.0	0.0	0.0	-2330.3599	3622.1668	NaN	NaN	1.3	0.7166	0.1201	0.0423	0.0397	0.0226	0.0586
0.0	0.0	0.0	-2079.3599	-26.8332	NaN	NaN	0.0127	0.7419	0.106	0.0395	0.0367	0.0217	0.0542
0.0	0.0	0.0	-2205.3599	3122.1668	NaN	NaN	1.3	0.7357	0.1097	0.0395	0.0384	0.0224	0.0543
0.0	0.0	0.0	-2549.3599	-207.8332	NaN	NaN	0.0754	0.7569	0.0983	0.0368	0.0353	0.0215	0.0513
0.0	0.0	0.0	-1911.3599	1638.1668	NaN	NaN	-0.3	0.7427	0.106	0.0381	0.0376	0.0225	0.0531
0.0	0.0	0.0	-2365.3599	3237.1668	NaN	NaN	1.3	0.7446	0.105	0.0382	0.0366	0.0227	0.0529
0.0	0.0	0.0	-1480.3599	-650.8332	NaN	NaN	0.3054	0.7496	0.103	0.036	0.0366	0.0223	0.0525
0.0	0.0	0.0	-2396.3599	12.1668	NaN	NaN	-0.0051	0.7576	0.0986	0.0356	0.0356	0.0227	0.0499
0.0	0.0	0.0	-3210.3599	1648.1668	NaN	NaN	-0.3	0.7473	0.1046	0.036	0.0374	0.0233	0.0515
0.0	0.0	0.0	-2165.3599	1112.1668	NaN	NaN	-0.3	0.7603	0.0976	0.0343	0.0355	0.0229	0.0495
0.0	0.0	0.0	-2411.3599	1538.1668	NaN	NaN	-0.3	0.7648	0.0955	0.0328	0.0358	0.0226	0.0484
0.0	0.0	0.0	-1701.3599	1731.1668	NaN	NaN	1.3	0.7671	0.0939	0.0335	0.0352	0.0231	0.0472
0.0	0.0	0.0	-1424.3599	3127.1668	NaN	NaN	1.3	0.7544	0.1009	0.0343	0.0368	0.0235	0.05
0.0	0.0	0.0	-3222.3599	2715.1668	NaN	NaN	-0.3	0.7696	0.0926	0.0327	0.0346	0.0229	0.0477
0.0	0.0	0.0	-1284.3599	1845.1668	NaN	NaN	1.3	0.7717	0.0915	0.0318	0.0352	0.023	0.0467
0.0	0.0	0.0	-445.3599	-1601.8332	NaN	NaN	0.7825	0.794	0.0794	0.0292	0.0325	0.0224	0.0425
0.0	0.0	0.0	-2704.3599	1710.1668	NaN	NaN	-0.3	0.8015	0.0755	0.028	0.0321	0.0223	0.0406
0.0	0.0	0.0	-3279.3599	1565.1668	NaN	NaN	-0.3	0.8104	0.0706	0.0273	0.0307	0.0224	0.0386
0.0	0.0	0.0	-3491.3599	1936.1668	NaN	NaN	-0.3	0.808	0.0719	0.027	0.0313	0.0227	0.0391
0.0	0.0	0.0	-2923.3599	2176.1668	NaN	NaN	-0.3	0.8046	0.0732	0.0281	0.0313	0.0235	0.0393
0.0	0.0	0.0	-2727.3599	3616.1668	NaN	NaN	1.3	0.7847	0.0844	0.0292	0.0341	0.0241	0.0435
0.0	0.0	0.0	-3396.3599	154.1668	NaN	NaN	-0.0476	0.8071	0.0723	0.0269	0.0308	0.0228	0.0401
0.0	0.0	0.0	-2443.3599	1441.1668	NaN	NaN	-0.3	0.806	0.0724	0.0272	0.0314	0.0233	0.0397
0.0	0.0	0.0	-2555.3599	-115.8332	NaN	NaN	0.0434	0.8161	0.0673	0.0263	0.0298	0.0228	0.0377
0.0	0.0	0.0	-3615.3599	162.1668	NaN	NaN	-0.047	0.8192	0.0651	0.0263	0.0294	0.023	0.037
0.0	0.0	0.0	-3493.3599	2371.1668	NaN	NaN	-0.3	0.8126	0.0681	0.0271	0.0303	0.0235	0.0384
0.0	0.0	0.0	-323.3599	-154.8332	NaN	NaN	0.3238	0.805	0.0721	0.0276	0.0314	0.0239	0.0401
0.0	0.0	0.0	-615.3599	2259.1668	NaN	NaN	1.3	0.8042	0.0724	0.0278	0.0312	0.024	0.0405
0.0	0.0	0.0	-2263.3599	1932.1668	NaN	NaN	-0.3	0.8036	0.0728	0.0273	0.0315	0.0239	0.0409
0.0	0.0	0.0	-3189.3599	607.1668	NaN	NaN	-0.2351	0.8154	0.0661	0.0263	0.0299	0.0237	0.0386
0.0	0.0	0.0	-2242.3599	3884.1668	NaN	NaN	1.3	0.8128	0.0672	0.0267	0.0305	0.0241	0.0387
0.0	0.0	0.0	-2410.3599	3570.1668	NaN	NaN	1.3	0.8165	0.0652	0.0262	0.0301	0.0238	0.0382
0.0	0.0	0.0	-2127.3599	308.1668	NaN	NaN	-0.1694	0.8237	0.0611	0.0257	0.0293	0.0238	0.0363
0.0	0.0	0.0	-2743.3599	2181.1668	NaN	NaN	-0.3	0.8202	0.0628	0.0262	0.0298	0.0242	0.0367
0.0	0.0	0.0	-2382.3599	364.1668	NaN	NaN	-0.1804	0.8242	0.0607	0.0259	0.0293	0.0241	0.0359
0.0	0.0	0.0	-319.3599	-253.8332	NaN	NaN	0.4428	0.8253	0.0596	0.0257	0.0294	0.0244	0.0355
0.0	0.0	0.0	670.6401	349.1668	NaN	NaN	0.3424	0.8246	0.0597	0.0258	0.0295	0.0244	0.0358
0.0	0.0	0.0	-2258.3599	989.1668	NaN	NaN	-0.3	0.8266	0.0585	0.0256	0.0294	0.0245	0.0354
0.0	0.0	0.0	-2536.3599	948.1668	NaN	NaN	-0.3	0.8287	0.0569	0.0255	0.0293	0.0246	0.035
0.0	0.0	0.0	-3111.3599	1676.1668	NaN	NaN	-0.3	0.8344	0.0536	0.0259	0.0277	0.0234	0.035
0.0	0.0	0.0	-2347.3599	-658.8332	NaN	NaN	0.2192	0.8558	0.0418	0.0261	0.0226	0.0197	0.034
0.0	0.0	0.0	244.6401	236.1668	NaN	NaN	0.4912	0.8622	0.0372	0.0273	0.0201	0.0182	0.035
0.0	0.0	0.0	-3972.3599	-220.8332	NaN	NaN	0.0527	0.8636	0.036	0.0276	0.0193	0.0181	0.0354
0.0	0.0	0.0	-2217.3599	2866.1668	NaN	NaN	1.3	0.8584	0.0377	0.029	0.0195	0.0182	0.0372
0.0	0.0	0.0	-1635.3599	5754.1668	NaN	NaN	1.3	0.8562	0.0386	0.0296	0.0195	0.0178	0.0383
0.0	0.0	0.0	-2155.3599	887.1668	NaN	NaN	-0.3	0.8605	0.0365	0.029	0.0191	0.0178	0.0371
0.0	0.0	0.0	-1843.3599	-1158.8332	NaN	NaN	0.386	0.8642	0.0349	0.0283	0.0193	0.0181	0.0352
0.0	0.0	0.0	-2767.3599	-155.8332	NaN	NaN	0.0533	0.8643	0.0347	0.0283	0.0196	0.0185	0.0347
0.0	0.0	0.0	-1718.3599	322.1668	NaN	NaN	-0.2307	0.8644	0.0345	0.0282	0.0197	0.0186	0.0346
0.0	0.0	0.0	-2442.3599	402.1668	NaN	NaN	-0.1971	0.8631	0.0341	0.0285	0.02	0.0191	0.0351
0.0	0.0	0.0	-1488.3599	2342.1668	NaN	NaN	1.3	0.8612	0.0352	0.0291	0.0198	0.0191	0.0355
0.0	0.0	0.0	-2278.3599	4268.1668	NaN	NaN	1.3	0.8597	0.036	0.0295	0.0197	0.019	0.0361
0.0	0.0	0.0	-2568.3599	2799.1668	NaN	NaN	1.3	0.8615	0.035	0.0291	0.0197	0.0189	0.0359
0.0	0.0	0.0	-664.3599	609.1668	NaN	NaN	-0.3	0.8619	0.0345	0.0289	0.02	0.0192	0.0355
0.0	0.0	0.0	-2522.3599	699.1668	NaN	NaN	-0.3	0.8616	0.0341	0.0289	0.0204	0.0196	0.0354
0.0	0.0	0.0	-3594.3599	2690.1668	NaN	NaN	-0.3	0.8616	0.0341	0.0289	0.0204	0.0196	0.0354
0.0	0.0	0.0	-2461.3599	1815.1668	NaN	NaN	-0.3	0.862	0.0341	0.0287	0.0204	0.0197	0.0352
0.0	0.0	0.0	-2270.3599	1234.1668	NaN	NaN	-0.3	0.8615	0.0339	0.0289	0.0207	0.0199	0.0352
0.0	0.0	0.0	-3712.3599	2985.1668	NaN	NaN	-0.3	0.8609	0.0338	0.029	0.0211	0.0202	0.035
0.0	0.0	0.0	-1445.3599	-2083.8332	NaN	NaN	0.5905	0.8619	0.0334	0.0284	0.0215	0.0205	0.0343
0.0	0.0	0.0	-2936.3599	-2032.8332	NaN	NaN	0.4091	0.8633	0.033	0.0279	0.0215	0.0205	0.0336
0.0	0.0	0.0	-1510.3599	-59.8332	NaN	NaN	0.0381	0.8627	0.0332	0.0281	0.0216	0.0207	0.0337
0.0	0.0	0.0	-2882.3599	-801.8332	NaN	NaN	0.2176	0.8623	0.0333	0.0283	0.0214	0.0207	0.034
0.0	0.0	0.0	-1536.3599	1174.1668	NaN	NaN	-0.3	0.8605	0.0337	0.029	0.0213	0.0208	0.0347
0.0	0.0	0.0	-978.3599	1115.1668	NaN	NaN	1.3	0.8598	0.034	0.0292	0.0212	0.0208	0.035
0.0	0.0	0.0	-1350.3599	155.1668	NaN	NaN	-0.1298	0.8598	0.0338	0.0292	0.0212	0.0208	0.0352
0.0	0.0	0.0	-1102.3599	1364.1668	NaN	NaN	1.3	0.8588	0.0342	0.0295	0.0213	0.0209	0.0354
0.0	0.0	0.0	-1461.3599	2316.1668	NaN	NaN	1.3	0.858	0.0344	0.0298	0.0214	0.0208	0.0355
0.0	0.0	0.0	-1864.3599	-918.8332	NaN	NaN	0.3301	0.8604	0.0335	0.0291	0.0216	0.0207	0.0349
0.0	0.0	0.0	-822.3599	-2070.8332	NaN	NaN	0.7158	0.8616	0.0332	0.0287	0.0217	0.0207	0.0341
0.0	0.0	0.0	-563.3599	-83.8332	NaN	NaN	0.1295	0.8617	0.0333	0.0286	0.0218	0.0207	0.0339
0.0	0.0	0.0	-2631.3599	-402.8332	NaN	NaN	0.1328	0.8621	0.0332	0.0285	0.0218	0.0206	0.0338
0.0	0.0	0.0	-2039.3599	937.1668	NaN	NaN	-0.3	0.8607	0.0335	0.029	0.0218	0.0207	0.0342
0.0	0.0	0.0	-2545.3599	-359.8332	NaN	NaN	0.1239	0.8604	0.0335	0.0292	0.0217	0.0206	0.0346
0.0	0.0	0.0	-752.3599	-420.8332	NaN	NaN	0.3587	0.8602	0.0335	0.0293	0.0217	0.0206	0.0347
0.0	0.0	0.0	-1153.3599	2806.1668	NaN	NaN	1.3	0.8593	0.0338	0.0295	0.0216	0.0207	0.035
0.0	0.0	0.0	-2179.3599	-324.8332	NaN	NaN	0.1297	0.8609	0.0333	0.029	0.0216	0.0205	0.0346
0.0	0.0	0.0	-1971.3599	4352.1668	NaN	NaN	1.3	0.8595	0.0337	0.0293	0.0217	0.0209	0.035
0.0	0.0	0.0	-2534.3599	2888.1668	NaN	NaN	1.3	0.8608	0.0333	0.0289	0.0215	0.0207	0.0347
0.0	0.0	0.0	-3871.3599	1439.1668	NaN	NaN	-0.3	0.8618	0.033	0.0286	0.0216	0.0206	0.0345
0.0	0.0	0.0	-1894.3599	2748.1668	NaN	NaN	1.3	0.8619	0.0329	0.0287	0.0217	0.0206	0.0342
0.0	0.0	0.0	-1464.3599	1707.1668	NaN	NaN	1.3	0.8637	0.0325	0.0284	0.0216	0.0203	0.0336
0.0	0.0	0.0	-3086.3599	-1988.8332	NaN	NaN	0.3919	0.8674	0.0315	0.0275	0.0214	0.0199	0.0323
0.0	0.0	0.0	-1738.3599	1833.1668	NaN	NaN	1.3	0.8671	0.0314	0.0278	0.0215	0.02	0.0322
0.0	0.0	0.0	-2285.3599	580.1668	NaN	NaN	-0.3	0.8673	0.0314	0.0279	0.0214	0.02	0.032
0.0	0.0	0.0	-1823.3599	1994.1668	NaN	NaN	1.3	0.8676	0.0311	0.028	0.0213	0.0199	0.0319
0.0	0.0	0.0	-2403.3599	-279.8332	NaN	NaN	0.1043	0.8706	0.0305	0.0275	0.0211	0.0194	0.0309
0.0	0.0	0.0	-767.3599	-3037.8332	NaN	NaN	0.7983	0.8709	0.0305	0.0276	0.021	0.0194	0.0307
0.0	0.0	0.0	-3811.3599	-1264.8332	NaN	NaN	0.2492	0.8705	0.0304	0.0279	0.0208	0.0194	0.031
0.0	0.0	0.0	-2255.3599	2790.1668	NaN	NaN	1.3	0.8675	0.031	0.0288	0.021	0.0199	0.0318
0.0	0.0	0.0	-2253.3599	2651.1668	NaN	NaN	1.3	0.8663	0.0314	0.0291	0.021	0.0199	0.0322
0.0	0.0	0.0	-2473.3599	616.1668	NaN	NaN	-0.3	0.8678	0.0309	0.0287	0.021	0.0197	0.0319
0.0	0.0	0.0	-919.3599	-198.8332	NaN	NaN	0.1778	0.8693	0.0305	0.0284	0.021	0.0195	0.0313
0.0	0.0	0.0	-3099.3599	2355.1668	NaN	NaN	-0.3	0.87	0.0303	0.0283	0.0211	0.0194	0.0309
0.0	0.0	0.0	-2856.3599	-1907.8332	NaN	NaN	0.4005	0.872	0.0297	0.0281	0.021	0.019	0.0302
0.0	0.0	0.0	-552.3599	993.1668	NaN	NaN	1.3	0.8724	0.0295	0.0282	0.0209	0.019	0.03
0.0	0.0	0.0	-2742.3599	-869.8332	NaN	NaN	0.2408	0.8734	0.0293	0.0282	0.0208	0.0188	0.0295
0.0	0.0	0.0	-3181.3599	439.1668	NaN	NaN	-0.1602	0.8731	0.0293	0.0285	0.0207	0.0188	0.0298
0.0	0.0	0.0	-1483.3599	2214.1668	NaN	NaN	1.3	0.872	0.0294	0.0288	0.0207	0.019	0.03
0.0	0.0	0.0	-1792.3599	3441.1668	NaN	NaN	1.3	0.8714	0.0296	0.0291	0.0207	0.019	0.0303
0.0	0.0	0.0	-4193.3599	1646.1668	NaN	NaN	-0.3	0.872	0.0293	0.0289	0.0207	0.019	0.0302
0.0	0.0	0.0	-1438.3599	-454.8332	NaN	NaN	0.2402	0.8714	0.0294	0.029	0.0208	0.0191	0.0302
0.0	0.0	0.0	-501.3599	3965.1668	NaN	NaN	1.1447	0.8715	0.0295	0.029	0.0208	0.0191	0.0301
0.0	0.0	0.0	-3581.3599	-1617.8332	NaN	NaN	0.3112	0.8736	0.0289	0.0285	0.0207	0.0188	0.0295
0.0	0.0	0.0	-2393.3599	-969.8332	NaN	NaN	0.2884	0.8736	0.0289	0.0286	0.0206	0.0189	0.0294
0.0	0.0	0.0	-3886.3599	433.1668	NaN	NaN	-0.1254	0.8733	0.029	0.0287	0.0206	0.0189	0.0294
0.0	0.0	0.0	-2675.3599	2845.1668	NaN	NaN	1.3	0.8729	0.029	0.0288	0.0205	0.019	0.0298
0.0	0.0	0.0	-2959.3599	-51.8332	NaN	NaN	0.0172	0.8736	0.0288	0.0285	0.0206	0.019	0.0295
0.0	0.0	0.0	-2440.3599	1061.1668	NaN	NaN	-0.3	0.8742	0.0286	0.0283	0.0206	0.0192	0.0291
0.0	0.0	0.0	-3389.3599	1655.1668	NaN	NaN	-0.3	0.8775	0.0275	0.0272	0.0207	0.0192	0.028
0.0	0.0	0.0	-1921.3599	27.1668	NaN	NaN	-0.0143	0.8836	0.0252	0.0251	0.0207	0.0194	0.0259
0.0	0.0	0.0	-1421.3599	-223.8332	NaN	NaN	0.1361	0.8899	0.0229	0.0227	0.021	0.02	0.0235
0.0	0.0	0.0	-2303.3599	623.1668	NaN	NaN	-0.3	0.8922	0.0219	0.0215	0.0211	0.0209	0.0223
0.0	0.0	0.0	-1742.3599	488.1668	NaN	NaN	-0.3	0.8926	0.0218	0.0211	0.0211	0.0214	0.0221
0.0	0.0	0.0	-2829.3599	-1616.8332	NaN	NaN	0.3636	0.8927	0.0217	0.021	0.0211	0.0215	0.0221
0.0	0.0	0.0	-2122.3599	-875.8332	NaN	NaN	0.2921	0.8929	0.0216	0.0209	0.021	0.0215	0.0221
0.0	0.0	0.0	-2383.3599	-266.8332	NaN	NaN	0.1007	0.8925	0.0217	0.0209	0.0211	0.0217	0.0221
0.0	0.0	0.0	-1524.3599	1577.1668	NaN	NaN	1.3	0.8927	0.0216	0.0209	0.0211	0.0217	0.0221
0.0	0.0	0.0	-3226.3599	-315.8332	NaN	NaN	0.0892	0.8926	0.0216	0.0209	0.0211	0.0216	0.0221
0.0	0.0	0.0	-1482.3599	-997.8332	NaN	NaN	0.4023	0.8927	0.0216	0.0209	0.0211	0.0216	0.0221
0.0	0.0	0.0	-3378.3599	-752.8332	NaN	NaN	0.1822	0.8931	0.0214	0.0208	0.021	0.0217	0.022
0.0	0.0	0.0	-566.3599	2361.1668	NaN	NaN	1.3	0.8931	0.0212	0.0208	0.021	0.0218	0.0221
0.0	0.0	0.0	-2088.3599	3032.1668	NaN	NaN	1.3	0.8928	0.0212	0.0207	0.0211	0.0219	0.0221
0.0	0.0	0.0	-2908.3599	375.1668	NaN	NaN	-0.1481	0.8929	0.0212	0.0208	0.0212	0.0218	0.0221
0.0	0.0	0.0	-2715.3599	250.1668	NaN	NaN	-0.1015	0.8926	0.0213	0.0209	0.0213	0.0218	0.0221
0.0	0.0	0.0	-676.3599	1763.1668	NaN	NaN	1.3	0.893	0.0211	0.0208	0.0212	0.0218	0.022
0.0	0.0	0.0	-354.3599	406.1668	NaN	NaN	1.3	0.8927	0.0212	0.0208	0.0213	0.0219	0.0221
0.0	0.0	0.0	-2688.3599	-1786.8332	NaN	NaN	0.3993	0.8922	0.0213	0.021	0.0215	0.0219	0.0221
0.0	0.0	0.0	-1404.3599	3718.1668	NaN	NaN	1.3	0.8926	0.0213	0.0208	0.0214	0.0219	0.022
0.0	0.0	0.0	-3165.3599	-1982.8332	NaN	NaN	0.3852	0.8919	0.0216	0.021	0.0215	0.0219	0.0221
0.0	0.0	0.0	-1617.3599	-202.8332	NaN	NaN	0.1114	0.8926	0.0214	0.0208	0.0214	0.0218	0.022
0.0	0.0	0.0	-3348.3599	1384.1668	NaN	NaN	-0.3	0.8924	0.0214	0.0208	0.0214	0.0219	0.022
0.0	0.0	0.0	-1374.3599	395.1668	NaN	NaN	-0.3	0.8923	0.0214	0.0208	0.0213	0.022	0.0221
0.0	0.0	0.0	-2128.3599	922.1668	NaN	NaN	-0.3	0.8923	0.0214	0.0208	0.0213	0.0221	0.0222
0.0	0.0	0.0	-2194.3599	-17.8332	NaN	NaN	0.0081	0.8924	0.0214	0.0208	0.0212	0.022	0.0222
0.0	0.0	0.0	-3006.3599	394.1668	NaN	NaN	-0.1509	0.8924	0.0214	0.0208	0.0212	0.022	0.0223
0.0	0.0	0.0	-2304.3599	3653.1668	NaN	NaN	1.3	0.8928	0.0212	0.0207	0.021	0.0221	0.0221
0.0	0.0	0.0	-2227.3599	385.1668	NaN	NaN	-0.2091	0.8927	0.0212	0.0206	0.0211	0.0221	0.0222
0.0	0.0	0.0	-2355.3599	2364.1668	NaN	NaN	1.3	0.8929	0.0211	0.0206	0.0211	0.0221	0.0222
0.0	0.0	0.0	-1453.3599	1840.1668	NaN	NaN	1.3	0.8929	0.0212	0.0207	0.0212	0.0218	0.0221
0.0	0.0	0.0	-3546.3599	-80.8332	NaN	NaN	0.0223	0.8934	0.0211	0.0207	0.0212	0.0215	0.0221
0.0	0.0	0.0	-2147.3599	600.1668	NaN	NaN	-0.3	0.8936	0.0211	0.0206	0.0212	0.0215	0.022
0.0	0.0	0.0	-1738.3599	1384.1668	NaN	NaN	-0.3	0.8939	0.0211	0.0206	0.0211	0.0216	0.0219
0.0	0.0	0.0	-1859.3599	3034.1668	NaN	NaN	1.3	0.8939	0.021	0.0205	0.021	0.0217	0.0219
0.0	0.0	0.0	-1512.3599	1203.1668	NaN	NaN	-0.3	0.894	0.0211	0.0205	0.0211	0.0216	0.0218
0.0	0.0	0.0	-370.3599	2051.1668	NaN	NaN	1.2203	0.8941	0.0212	0.0205	0.0211	0.0215	0.0217
0.0	0.0	0.0	-1057.3599	-387.8332	NaN	NaN	0.2684	0.8939	0.0213	0.0205	0.0212	0.0214	0.0217
0.0	0.0	0.0	-532.3599	791.1668	NaN	NaN	1.3	0.8942	0.0211	0.0205	0.0212	0.0213	0.0216
0.0	0.0	0.0	-598.3599	676.1668	NaN	NaN	1.3	0.8937	0.0212	0.0206	0.0213	0.0215	0.0217
0.0	0.0	0.0	-3779.3599	1299.1668	NaN	NaN	-0.3	0.8937	0.0212	0.0207	0.0214	0.0214	0.0217
0.0	0.0	0.0	-1441.3599	2146.1668	NaN	NaN	1.3	0.8936	0.0212	0.0207	0.0214	0.0214	0.0216
0.0	0.0	0.0	-1947.3599	-199.8332	NaN	NaN	0.0931	0.8937	0.0212	0.0207	0.0216	0.0212	0.0216
0.0	0.0	0.0	-1132.3599	293.1668	NaN	NaN	-0.3	0.8937	0.0212	0.0208	0.0217	0.0211	0.0215
0.0	0.0	0.0	-2148.3599	-628.8332	NaN	NaN	0.2264	0.8942	0.0212	0.0207	0.0216	0.0209	0.0213
0.0	0.0	0.0	-625.3599	-63.8332	NaN	NaN	0.0926	0.8939	0.0213	0.0208	0.0217	0.021	0.0213
0.0	0.0	0.0	-2628.3599	-314.8332	NaN	NaN	0.107	0.8939	0.0213	0.0209	0.0217	0.021	0.0212
0.0	0.0	0.0	-1168.3599	1757.1668	NaN	NaN	1.3	0.8942	0.0212	0.0208	0.0217	0.0209	0.0212
0.0	0.0	0.0	-2641.3599	-2197.8332	NaN	NaN	0.4542	0.8937	0.0214	0.0209	0.0217	0.021	0.0213
0.0	0.0	0.0	-740.3599	1098.1668	NaN	NaN	1.3	0.8942	0.0212	0.0208	0.0216	0.021	0.0212
0.0	0.0	0.0	-1391.3599	420.1668	NaN	NaN	-0.3	0.8938	0.0213	0.0208	0.0216	0.0211	0.0214
0.0	0.0	0.0	-439.3599	3395.1668	NaN	NaN	1.1486	0.8937	0.0212	0.0209	0.0217	0.0212	0.0214
0.0	0.0	0.0	-463.3599	1893.1668	NaN	NaN	1.3	0.8935	0.0213	0.0208	0.0218	0.0212	0.0213
0.0	0.0	0.0	-3031.3599	-2336.8332	NaN	NaN	0.4353	0.8931	0.0216	0.0211	0.0219	0.0211	0.0212
0.0	0.0	0.0	-2314.3599	622.1668	NaN	NaN	-0.3	0.8931	0.0216	0.0211	0.0219	0.0211	0.0212
0.0	0.0	0.0	-689.3599	-732.8332	NaN	NaN	0.5153	0.8929	0.0217	0.0211	0.022	0.0211	0.0212
0.0	0.0	0.0	-2733.3599	-555.8332	NaN	NaN	0.169	0.8927	0.0218	0.0212	0.022	0.0212	0.0212
0.0	0.0	0.0	-2570.3599	2677.1668	NaN	NaN	1.3	0.8934	0.0215	0.021	0.0219	0.021	0.0211
0.0	0.0	0.0	-3487.3599	644.1668	NaN	NaN	-0.2266	0.8935	0.0215	0.0211	0.0219	0.021	0.0211
0.0	0.0	0.0	-2073.3599	-508.8332	NaN	NaN	0.1971	0.8939	0.0213	0.0211	0.0218	0.0209	0.0211
0.0	0.0	0.0	-2053.3599	1823.1668	NaN	NaN	-0.3	0.8945	0.021	0.021	0.0218	0.0208	0.0209
0.0	0.0	0.0	35.6401	-781.8332	NaN	NaN	1.0478	0.8948	0.0209	0.0211	0.0218	0.0207	0.0208
0.0	0.0	0.0	-2558.3599	-2670.8332	NaN	NaN	0.5108	0.8953	0.0208	0.0211	0.0217	0.0204	0.0208
0.0	0.0	0.0	-2192.3599	-663.8332	NaN	NaN	0.2324	0.8957	0.0206	0.0212	0.0216	0.0203	0.0206
0.0	0.0	0.0	-3133.3599	857.1668	NaN	NaN	-0.3	0.8963	0.0204	0.0211	0.0215	0.0202	0.0206
0.0	0.0	0.0	-2369.3599	1398.1668	NaN	NaN	-0.3	0.8964	0.0202	0.0211	0.0215	0.0202	0.0207
0.0	0.0	0.0	-2330.3599	381.1668	NaN	NaN	-0.1956	0.8968	0.0201	0.0211	0.0214	0.0201	0.0206
0.0	0.0	0.0	-1859.3599	-1519.8332	NaN	NaN	0.4498	0.8967	0.0201	0.0212	0.0214	0.0201	0.0205
0.0	0.0	0.0	-2283.3599	-954.8332	NaN	NaN	0.2949	0.897	0.0201	0.0212	0.0213	0.02	0.0206
0.0	0.0	0.0	-1118.3599	1344.1668	NaN	NaN	1.3	0.897	0.02	0.0211	0.0213	0.02	0.0206
0.0	0.0	0.0	-1775.3599	1643.1668	NaN	NaN	-0.3	0.8971	0.02	0.0211	0.0212	0.0201	0.0205
0.0	0.0	0.0	-2926.3599	2845.1668	NaN	NaN	-0.3	0.8968	0.0201	0.0211	0.0212	0.0202	0.0205
0.0	0.0	0.0	-1537.3599	342.1668	NaN	NaN	-0.2863	0.8968	0.0201	0.0212	0.0212	0.0201	0.0205
0.0	0.0	0.0	-149.3599	885.1668	NaN	NaN	1.203	0.8961	0.0204	0.0214	0.0213	0.0203	0.0206
0.0	0.0	0.0	-1865.3599	110.1668	NaN	NaN	-0.0628	0.8961	0.0204	0.0215	0.0212	0.0201	0.0206
0.0	0.0	0.0	-940.3599	64.1668	NaN	NaN	-0.0732	0.8959	0.0205	0.0216	0.0212	0.0201	0.0207
0.0	0.0	0.0	-2632.3599	-1013.8332	NaN	NaN	0.2781	0.8957	0.0205	0.0216	0.0212	0.0201	0.0208
0.0	0.0	0.0	-2092.3599	1623.1668	NaN	NaN	-0.3	0.8964	0.0202	0.0213	0.0212	0.0203	0.0207
0.0	0.0	0.0	-1132.3599	1700.1668	NaN	NaN	1.3	0.8955	0.0203	0.0214	0.0215	0.0206	0.0208
0.0	0.0	0.0	-2520.3599	3493.1668	NaN	NaN	1.3	0.8948	0.0205	0.0216	0.0216	0.0208	0.0208
0.0	0.0	0.0	-4793.3599	-24.8332	NaN	NaN	0.0052	0.8942	0.0209	0.0219	0.0216	0.0206	0.0208
0.0	0.0	0.0	-2339.3599	-383.8332	NaN	NaN	0.1409	0.8947	0.0208	0.0219	0.0215	0.0204	0.0207
0.0	0.0	0.0	-2596.3599	-367.8332	NaN	NaN	0.1241	0.895	0.0206	0.0218	0.0215	0.0203	0.0208
0.0	0.0	0.0	-1629.3599	1402.1668	NaN	NaN	-0.3	0.8953	0.0204	0.0216	0.0216	0.0204	0.0208
0.0	0.0	0.0	-2755.3599	1061.1668	NaN	NaN	-0.3	0.8949	0.0204	0.0215	0.0217	0.0206	0.0209
0.0	0.0	0.0	-4196.3599	3355.1668	NaN	NaN	-0.3	0.8946	0.0204	0.0215	0.0218	0.0208	0.0209
0.0	0.0	0.0	-2348.3599	854.1668	NaN	NaN	-0.3	0.8942	0.0206	0.0217	0.0218	0.0206	0.021
0.0	0.0	0.0	-2915.3599	-1400.8332	NaN	NaN	0.3246	0.8944	0.0207	0.0218	0.0217	0.0205	0.0209
0.0	0.0	0.0	-2123.3599	-911.8332	NaN	NaN	0.3004	0.8942	0.0207	0.0218	0.0218	0.0206	0.0209
0.0	0.0	0.0	-3031.3599	1478.1668	NaN	NaN	-0.3	0.894	0.0207	0.0218	0.0219	0.0207	0.0209
0.0	0.0	0.0	-1926.3599	2190.1668	NaN	NaN	1.3	0.8937	0.0207	0.0218	0.0219	0.0209	0.021
0.0	0.0	0.0	-1431.3599	-191.8332	NaN	NaN	0.1182	0.8935	0.021	0.0218	0.0219	0.0209	0.0209
0.0	0.0	0.0	-2539.3599	-906.8332	NaN	NaN	0.2631	0.8933	0.0212	0.0219	0.0218	0.0209	0.0209
0.0	0.0	0.0	-3174.3599	467.1668	NaN	NaN	-0.1726	0.893	0.0213	0.0219	0.0218	0.021	0.021
0.0	0.0	0.0	-1492.3599	-57.8332	NaN	NaN	0.0373	0.8927	0.0213	0.0219	0.0218	0.0212	0.0211
0.0	0.0	0.0	-2600.3599	741.1668	NaN	NaN	-0.3	0.8922	0.0213	0.0219	0.022	0.0215	0.0211
0.0	0.0	0.0	-2097.3599	1692.1668	NaN	NaN	-0.3	0.8922	0.0214	0.022	0.022	0.0213	0.021
0.0	0.0	0.0	-2962.3599	-1633.8332	NaN	NaN	0.3555	0.8923	0.0216	0.0223	0.0221	0.021	0.0207
0.0	0.0	0.0	-2353.3599	-1485.8332	NaN	NaN	0.387	0.8924	0.0216	0.0224	0.022	0.0209	0.0206
0.0	0.0	0.0	-3630.3599	376.1668	NaN	NaN	-0.1156	0.8927	0.0215	0.0224	0.022	0.0209	0.0205
0.0	0.0	0.0	-1249.3599	1412.1668	NaN	NaN	1.3	0.8932	0.0212	0.0223	0.0219	0.0209	0.0205
0.0	0.0	0.0	-2062.3599	-736.8332	NaN	NaN	0.2632	0.8931	0.0213	0.0223	0.0219	0.0209	0.0205
0.0	0.0	0.0	-3375.3599	-57.8332	NaN	NaN	0.0168	0.893	0.0214	0.0223	0.0219	0.021	0.0204
0.0	0.0	0.0	-3827.3599	1364.1668	NaN	NaN	-0.3	0.8929	0.0214	0.0224	0.0219	0.0209	0.0204
0.0	0.0	0.0	-2254.3599	2996.1668	NaN	NaN	1.3	0.8927	0.0214	0.0224	0.022	0.021	0.0204
0.0	0.0	0.0	-2803.3599	-1052.8332	NaN	NaN	0.273	0.8924	0.0216	0.0226	0.0221	0.0209	0.0204
0.0	0.0	0.0	-2424.3599	-1600.8332	NaN	NaN	0.3977	0.8926	0.0216	0.0226	0.0221	0.0209	0.0203
0.0	0.0	0.0	-806.3599	-929.8332	NaN	NaN	0.5356	0.8924	0.0216	0.0227	0.022	0.0209	0.0203
0.0	0.0	0.0	-956.3599	938.1668	NaN	NaN	-0.3	0.8924	0.0216	0.0226	0.022	0.021	0.0204
0.0	0.0	0.0	-2564.3599	573.1668	NaN	NaN	-0.2879	0.8923	0.0217	0.0226	0.022	0.021	0.0205
0.0	0.0	0.0	-2164.3599	2281.1668	NaN	NaN	1.3	0.8926	0.0216	0.0224	0.0218	0.0211	0.0205
0.0	0.0	0.0	-2914.3599	1213.1668	NaN	NaN	-0.3	0.8927	0.0214	0.0222	0.0218	0.0212	0.0205
0.0	0.0	0.0	-2634.3599	719.1668	NaN	NaN	-0.3	0.8922	0.0215	0.0224	0.022	0.0213	0.0206
0.0	0.0	0.0	-2118.3599	2241.1668	NaN	NaN	1.3	0.8917	0.0217	0.0227	0.0221	0.0212	0.0205
0.0	0.0	0.0	-1281.3599	-470.8332	NaN	NaN	0.2687	0.8917	0.022	0.0229	0.0222	0.021	0.0203
0.0	0.0	0.0	-4546.3599	-3243.8332	NaN	NaN	0.4164	0.8922	0.0219	0.0229	0.0221	0.0206	0.0203
0.0	0.0	0.0	-3016.3599	1644.1668	NaN	NaN	-0.3	0.8931	0.0215	0.0227	0.0221	0.0204	0.0202
0.0	0.0	0.0	-2742.3599	446.1668	NaN	NaN	-0.1943	0.8936	0.0213	0.0224	0.022	0.0204	0.0203
0.0	0.0	0.0	-2925.3599	-166.8332	NaN	NaN	0.054	0.8941	0.0211	0.0221	0.0219	0.0205	0.0203
0.0	0.0	0.0	-3211.3599	4259.1668	NaN	NaN	1.3	0.8945	0.021	0.0219	0.0219	0.0205	0.0203
0.0	0.0	0.0	-1485.3599	242.1668	NaN	NaN	-0.1948	0.894	0.0211	0.022	0.022	0.0205	0.0204
0.0	0.0	0.0	-2862.3599	1668.1668	NaN	NaN	-0.3	0.8945	0.021	0.022	0.0219	0.0202	0.0204
0.0	0.0	0.0	-2774.3599	618.1668	NaN	NaN	-0.2867	0.8937	0.0212	0.0224	0.0221	0.0202	0.0204
0.0	0.0	0.0	-1401.3599	181.1668	NaN	NaN	-0.1485	0.8938	0.0212	0.0224	0.0221	0.0201	0.0204
0.0	0.0	0.0	-2402.3599	606.1668	NaN	NaN	-0.3	0.8936	0.0213	0.0224	0.0222	0.02	0.0204
0.0	0.0	0.0	-2171.3599	-816.8332	NaN	NaN	0.2734	0.8937	0.0214	0.0224	0.0221	0.02	0.0204
0.0	0.0	0.0	-3318.3599	740.1668	NaN	NaN	-0.2871	0.8936	0.0214	0.0224	0.0221	0.0201	0.0205
0.0	0.0	0.0	-2901.3599	232.1668	NaN	NaN	-0.087	0.8937	0.0213	0.0222	0.022	0.0202	0.0206
0.0	0.0	0.0	-1404.3599	5995.1668	NaN	NaN	1.3	0.8939	0.0211	0.0221	0.022	0.0204	0.0206
0.0	0.0	0.0	-2111.3599	3250.1668	NaN	NaN	1.3	0.8935	0.0212	0.0222	0.0221	0.0204	0.0207
0.0	0.0	0.0	-3731.3599	140.1668	NaN	NaN	-0.039	0.8932	0.0213	0.0224	0.0222	0.0202	0.0207
0.0	0.0	0.0	-3084.3599	1667.1668	NaN	NaN	-0.3	0.893	0.0215	0.0226	0.0222	0.02	0.0206
0.0	0.0	0.0	-4503.3599	261.1668	NaN	NaN	-0.0616	0.8932	0.0215	0.0226	0.0221	0.0199	0.0207
0.0	0.0	0.0	-813.3599	-520.8332	NaN	NaN	0.3904	0.8932	0.0215	0.0225	0.0221	0.0199	0.0208
0.0	0.0	0.0	-1984.3599	1693.1668	NaN	NaN	-0.3	0.8935	0.0213	0.0224	0.022	0.0201	0.0207
0.0	0.0	0.0	-2122.3599	2239.1668	NaN	NaN	1.3	0.8937	0.0213	0.0222	0.022	0.0202	0.0207
0.0	0.0	0.0	-1879.3599	831.1668	NaN	NaN	-0.3	0.8932	0.0213	0.0222	0.022	0.0203	0.0209
0.0	0.0	0.0	-2572.3599	3627.1668	NaN	NaN	1.3	0.8931	0.0213	0.0223	0.0221	0.0204	0.0208
0.0	0.0	0.0	-2048.3599	1727.1668	NaN	NaN	-0.3	0.8924	0.0216	0.0225	0.0221	0.0204	0.021
0.0	0.0	0.0	-3709.3599	175.1668	NaN	NaN	-0.0496	0.8919	0.0218	0.0226	0.0222	0.0204	0.0211
0.0	0.0	0.0	-2952.3599	2421.1668	NaN	NaN	-0.3	0.892	0.0218	0.0225	0.0222	0.0204	0.0211
0.0	0.0	0.0	-985.3599	-536.8332	NaN	NaN	0.3527	0.8917	0.0219	0.0225	0.0222	0.0205	0.0212
0.0	0.0	0.0	-1807.3599	3573.1668	NaN	NaN	1.3	0.892	0.0217	0.0223	0.0222	0.0206	0.0211
0.0	0.0	0.0	-2545.3599	1815.1668	NaN	NaN	-0.3	0.8915	0.0219	0.0224	0.0223	0.0207	0.0212
0.0	0.0	0.0	-3425.3599	1828.1668	NaN	NaN	-0.3	0.8914	0.0219	0.0224	0.0223	0.0207	0.0213
0.0	0.0	0.0	-2999.3599	1054.1668	NaN	NaN	-0.3	0.8913	0.0219	0.0224	0.0224	0.0207	0.0213
0.0	0.0	0.0	-2188.3599	-47.8332	NaN	NaN	0.0214	0.8916	0.0218	0.0224	0.0224	0.0205	0.0213
0.0	0.0	0.0	-2505.3599	376.1668	NaN	NaN	-0.1767	0.8916	0.0218	0.0225	0.0224	0.0205	0.0212
0.0	0.0	0.0	-3944.3599	1699.1668	NaN	NaN	-0.3	0.8922	0.0216	0.0224	0.0224	0.0204	0.021
0.0	0.0	0.0	-2405.3599	2024.1668	NaN	NaN	-0.3	0.8926	0.0216	0.0224	0.0223	0.0203	0.0209
0.0	0.0	0.0	-3373.3599	357.1668	NaN	NaN	-0.1184	0.8927	0.0216	0.0224	0.0223	0.0202	0.0208
0.0	0.0	0.0	-2638.3599	-271.8332	NaN	NaN	0.0934	0.893	0.0216	0.0223	0.0222	0.0202	0.0207
0.0	0.0	0.0	-2558.3599	714.1668	NaN	NaN	-0.3	0.893	0.0217	0.0223	0.0222	0.0202	0.0207
0.0	0.0	0.0	-3083.3599	2495.1668	NaN	NaN	-0.3	0.8935	0.0215	0.0222	0.0221	0.0201	0.0205
0.0	0.0	0.0	-3266.3599	-266.8332	NaN	NaN	0.0755	0.8936	0.0216	0.0221	0.0221	0.0201	0.0205
0.0	0.0	0.0	-1821.3599	-221.8332	NaN	NaN	0.1086	0.8941	0.0216	0.022	0.0221	0.02	0.0202
0.0	0.0	0.0	-1506.3599	555.1668	NaN	NaN	-0.3	0.8941	0.0216	0.022	0.0221	0.02	0.0203
0.0	0.0	0.0	-2056.3599	-1100.8332	NaN	NaN	0.3487	0.8936	0.0217	0.022	0.0221	0.0201	0.0204
0.0	0.0	0.0	-3333.3599	-35.8332	NaN	NaN	0.0106	0.8931	0.0219	0.0221	0.0222	0.0202	0.0205
0.0	0.0	0.0	-2552.3599	245.1668	NaN	NaN	-0.1063	0.8932	0.0219	0.0222	0.0221	0.0202	0.0205
0.0	0.0	0.0	-2866.3599	-598.8332	NaN	NaN	0.1728	0.8931	0.0219	0.0222	0.0221	0.0202	0.0206
0.0	0.0	0.0	-2568.3599	-762.8332	NaN	NaN	0.229	0.8929	0.022	0.0222	0.0221	0.0201	0.0207
0.0	0.0	0.0	-1821.3599	-1700.8332	NaN	NaN	0.4829	0.8928	0.022	0.0222	0.0221	0.0202	0.0207
0.0	0.0	0.0	-814.3599	2373.1668	NaN	NaN	1.3	0.8933	0.0219	0.0222	0.0219	0.0201	0.0206
0.0	0.0	0.0	-3507.3599	682.1668	NaN	NaN	-0.2415	0.8938	0.0218	0.022	0.0218	0.02	0.0206
0.0	0.0	0.0	-2543.3599	53.1668	NaN	NaN	-0.0214	0.8941	0.0217	0.022	0.0217	0.02	0.0205
0.0	0.0	0.0	-2694.3599	-2008.8332	NaN	NaN	0.4271	0.8938	0.0218	0.0221	0.0217	0.02	0.0205
0.0	0.0	0.0	-1853.3599	2673.1668	NaN	NaN	1.3	0.8947	0.0216	0.0219	0.0215	0.0199	0.0204
0.0	0.0	0.0	-1563.3599	-554.8332	NaN	NaN	0.2619	0.894	0.0217	0.022	0.0216	0.0201	0.0206
0.0	0.0	0.0	-1995.3599	863.1668	NaN	NaN	-0.3	0.8944	0.0217	0.0218	0.0215	0.0201	0.0205
0.0	0.0	0.0	-3358.3599	1221.1668	NaN	NaN	-0.3	0.8939	0.0218	0.0218	0.0216	0.0203	0.0206
0.0	0.0	0.0	-2301.3599	-209.8332	NaN	NaN	0.0836	0.8954	0.0213	0.0214	0.0214	0.0201	0.0204
0.0	0.0	0.0	-2152.3599	-857.8332	NaN	NaN	0.285	0.8931	0.0221	0.022	0.0216	0.0203	0.0209
0.0	0.0	0.0	-4444.3599	-2039.8332	NaN	NaN	0.3146	0.8933	0.0222	0.0221	0.0213	0.0202	0.021
0.0	0.0	0.0	-4006.3599	-1402.8332	NaN	NaN	0.2593	0.8937	0.022	0.0219	0.0212	0.0203	0.0209
0.0	0.0	0.0	-2154.3599	-550.8332	NaN	NaN	0.2036	0.894	0.0219	0.0217	0.0212	0.0205	0.0207
0.0	0.0	0.0	-2047.3599	685.1668	NaN	NaN	-0.3	0.8942	0.0217	0.0215	0.0212	0.0207	0.0207
0.0	0.0	0.0	-2311.3599	-919.8332	NaN	NaN	0.2847	0.8945	0.0214	0.0214	0.0212	0.021	0.0205
0.0	0.0	0.0	-1571.3599	1204.1668	NaN	NaN	-0.3	0.8946	0.0213	0.0213	0.0212	0.0212	0.0204
0.0	0.0	0.0	-2598.3599	2741.1668	NaN	NaN	1.3	0.8946	0.0212	0.0212	0.0214	0.0214	0.0203
0.0	0.0	0.0	-3400.3599	-769.8332	NaN	NaN	0.1846	0.8945	0.0211	0.0213	0.0216	0.0213	0.0202
0.0	0.0	0.0	-2892.3599	1689.1668	NaN	NaN	-0.3	0.895	0.021	0.021	0.0217	0.0212	0.02
0.0	0.0	0.0	-4346.3599	1546.1668	NaN	NaN	-0.3	0.8957	0.0209	0.0207	0.0218	0.0211	0.0199
0.0	0.0	0.0	-2844.3599	-2806.8332	NaN	NaN	0.4967	0.8957	0.0209	0.0206	0.0218	0.0211	0.0198
0.0	0.0	0.0	-1696.3599	61.1668	NaN	NaN	-0.0374	0.8944	0.0211	0.0207	0.0222	0.0216	0.02
0.0	0.0	0.0	-3826.3599	-2510.8332	NaN	NaN	0.3962	0.8958	0.0208	0.0205	0.0218	0.0214	0.0197
0.0	0.0	0.0	-1933.3599	495.1668	NaN	NaN	-0.3	0.8853	0.0227	0.0221	0.0238	0.0239	0.0222
0.0	0.0	0.0	-988.3599	891.1668	NaN	NaN	-0.3	0.9069	0.0184	0.0178	0.0202	0.0197	0.0171
