# Supplementary material for: DeepFRET, a software for rapid and automated single-molecule FRET data classification using deep learning
Source: eLife. 2020 Nov 3;9:e60404. doi: 10.7554/eLife.60404 (PMC7609065; doi:10.7554/eLife.60404)
Supplement: Figure 4—source data 1. [file elife-60404-fig4-data1.zip › Figure 4-source data 1/Fig_S4a/Traces/traces_all_n294/Traces_Fig2d_4mMAc_mov4_combined_tif_pair6.txt]

Exported by DeepFRET
Date: 2020-08-26, 18:13
Video filename: None
FRET pair #6
Bleaches at 291
D-Dexc-bg	A-Dexc-bg	A-Aexc-bg	D-Dexc-rw	A-Dexc-rw	A-Aexc-rw	S	E	p_bleached	p_aggregated	p_noisy	p_scrambled	p_static	p_dynamic
0.0	0.0	0.0	26477.8893	12043.5111	NaN	NaN	0.3126	0.0871	0.7307	0.0352	0.0421	0.0855	0.0194
0.0	0.0	0.0	27705.8893	9654.5111	NaN	NaN	0.2584	0.0743	0.7449	0.0326	0.0411	0.0872	0.0198
0.0	0.0	0.0	27866.8893	10566.5111	NaN	NaN	0.2749	0.0727	0.7607	0.0309	0.0364	0.0801	0.0191
0.0	0.0	0.0	29676.8893	8143.5111	NaN	NaN	0.2153	0.0762	0.7499	0.0315	0.0381	0.0846	0.0197
0.0	0.0	0.0	26402.8893	11198.5111	NaN	NaN	0.2978	0.0794	0.74	0.0327	0.0389	0.0885	0.0206
0.0	0.0	0.0	26005.8893	11773.5111	NaN	NaN	0.3116	0.0832	0.7331	0.0329	0.0401	0.0896	0.021
0.0	0.0	0.0	29070.8893	12784.5111	NaN	NaN	0.3054	0.0869	0.7194	0.0348	0.0409	0.0966	0.0214
0.0	0.0	0.0	30478.8893	11374.5111	NaN	NaN	0.2718	0.088	0.7219	0.0341	0.0412	0.0937	0.0212
0.0	0.0	0.0	25929.8893	14393.5111	NaN	NaN	0.357	0.0893	0.7161	0.0353	0.0412	0.0971	0.0211
0.0	0.0	0.0	28769.8893	15164.5111	NaN	NaN	0.3452	0.0885	0.7217	0.0346	0.0409	0.0932	0.021
0.0	0.0	0.0	21870.8893	14042.5111	NaN	NaN	0.391	0.091	0.7131	0.036	0.0411	0.098	0.0209
0.0	0.0	0.0	25161.8893	10703.5111	NaN	NaN	0.2984	0.0908	0.7178	0.0354	0.0407	0.0947	0.0206
0.0	0.0	0.0	20790.8893	10716.5111	NaN	NaN	0.3401	0.0925	0.7105	0.0368	0.0401	0.1001	0.02
0.0	0.0	0.0	29696.8893	12486.5111	NaN	NaN	0.296	0.091	0.7164	0.0361	0.0397	0.0971	0.0197
0.0	0.0	0.0	28052.8893	13607.5111	NaN	NaN	0.3266	0.0947	0.7019	0.0381	0.0404	0.1059	0.0191
0.0	0.0	0.0	25293.8893	12197.5111	NaN	NaN	0.3253	0.0951	0.7036	0.0375	0.0417	0.1025	0.0196
0.0	0.0	0.0	23029.8893	9212.5111	NaN	NaN	0.2857	0.0997	0.6976	0.039	0.0412	0.1033	0.0192
0.0	0.0	0.0	25082.8893	13410.5111	NaN	NaN	0.3484	0.0946	0.7095	0.0378	0.0397	0.0992	0.0193
0.0	0.0	0.0	20343.8893	10314.5111	NaN	NaN	0.3364	0.0932	0.7101	0.0377	0.0393	0.1002	0.0195
0.0	0.0	0.0	21020.8893	11040.5111	NaN	NaN	0.3444	0.0926	0.712	0.037	0.0393	0.0994	0.0196
0.0	0.0	0.0	17592.8893	12765.5111	NaN	NaN	0.4205	0.0925	0.712	0.037	0.0391	0.0998	0.0196
0.0	0.0	0.0	24392.8893	9424.5111	NaN	NaN	0.2787	0.0901	0.718	0.0364	0.0386	0.0972	0.0197
0.0	0.0	0.0	24876.8893	9665.5111	NaN	NaN	0.2798	0.0923	0.7094	0.0372	0.0392	0.1022	0.0197
0.0	0.0	0.0	21156.8893	9992.5111	NaN	NaN	0.3208	0.0921	0.7117	0.0369	0.0391	0.1003	0.02
0.0	0.0	0.0	23698.8893	10218.5111	NaN	NaN	0.3013	0.0935	0.7071	0.0373	0.0394	0.1025	0.0202
0.0	0.0	0.0	27666.8893	8976.5111	NaN	NaN	0.245	0.0931	0.7086	0.0371	0.0394	0.1012	0.0205
0.0	0.0	0.0	21351.8893	10914.5111	NaN	NaN	0.3383	0.0936	0.7084	0.0372	0.0392	0.1009	0.0207
0.0	0.0	0.0	19558.8893	10407.5111	NaN	NaN	0.3473	0.0923	0.7125	0.0368	0.0387	0.0988	0.0209
0.0	0.0	0.0	19086.8893	7808.5111	NaN	NaN	0.2903	0.0918	0.7128	0.0369	0.0385	0.099	0.021
0.0	0.0	0.0	17854.8893	8588.5111	NaN	NaN	0.3248	0.0899	0.7203	0.0363	0.0377	0.0947	0.0211
0.0	0.0	0.0	22217.8893	12035.5111	NaN	NaN	0.3514	0.0892	0.7219	0.0364	0.0372	0.0943	0.021
0.0	0.0	0.0	16811.8893	11341.5111	NaN	NaN	0.4028	0.0873	0.727	0.0362	0.0368	0.0917	0.021
0.0	0.0	0.0	16769.8893	8547.5111	NaN	NaN	0.3376	0.0869	0.7296	0.0366	0.0359	0.0904	0.0206
0.0	0.0	0.0	22927.8893	9826.5111	NaN	NaN	0.3	0.0849	0.7321	0.0362	0.0357	0.0903	0.0207
0.0	0.0	0.0	25470.8893	12690.5111	NaN	NaN	0.3325	0.083	0.7359	0.0359	0.0354	0.0889	0.0208
0.0	0.0	0.0	19922.8893	13256.5111	NaN	NaN	0.3995	0.0839	0.7331	0.0361	0.0357	0.0902	0.0209
0.0	0.0	0.0	18881.8893	10236.5111	NaN	NaN	0.3515	0.0844	0.7304	0.0363	0.036	0.092	0.021
0.0	0.0	0.0	20367.8893	6973.5111	NaN	NaN	0.2551	0.0831	0.7336	0.0363	0.0356	0.0903	0.0212
0.0	0.0	0.0	19163.8893	8441.5111	NaN	NaN	0.3058	0.0827	0.7334	0.0365	0.0355	0.0906	0.0213
0.0	0.0	0.0	18586.8893	13148.5111	NaN	NaN	0.4143	0.0825	0.7338	0.0365	0.0355	0.0904	0.0214
0.0	0.0	0.0	20334.8893	8577.5111	NaN	NaN	0.2967	0.0815	0.7368	0.0361	0.0354	0.0888	0.0214
0.0	0.0	0.0	23541.8893	9339.5111	NaN	NaN	0.284	0.0808	0.7377	0.0361	0.0352	0.0887	0.0214
0.0	0.0	0.0	21080.8893	12424.5111	NaN	NaN	0.3708	0.0806	0.7373	0.036	0.0354	0.0894	0.0212
0.0	0.0	0.0	21461.8893	12125.5111	NaN	NaN	0.361	0.0794	0.7402	0.0359	0.0351	0.0882	0.0212
0.0	0.0	0.0	23128.8893	7079.5111	NaN	NaN	0.2344	0.0806	0.7373	0.0359	0.0357	0.0895	0.021
0.0	0.0	0.0	21049.8893	11110.5111	NaN	NaN	0.3455	0.0811	0.7364	0.0359	0.0358	0.09	0.0209
0.0	0.0	0.0	20596.8893	8813.5111	NaN	NaN	0.2997	0.081	0.7377	0.0356	0.0358	0.0892	0.0207
0.0	0.0	0.0	21005.8893	10226.5111	NaN	NaN	0.3274	0.0805	0.7382	0.0357	0.0356	0.0894	0.0206
0.0	0.0	0.0	20320.8893	10151.5111	NaN	NaN	0.3331	0.0807	0.7379	0.0356	0.0357	0.0896	0.0206
0.0	0.0	0.0	21067.8893	13407.5111	NaN	NaN	0.3889	0.081	0.7372	0.0354	0.0358	0.09	0.0204
0.0	0.0	0.0	21266.8893	6661.5111	NaN	NaN	0.2385	0.0797	0.741	0.0352	0.0353	0.0884	0.0203
0.0	0.0	0.0	18943.8893	6301.5111	NaN	NaN	0.2496	0.0798	0.7404	0.0349	0.0355	0.0892	0.0202
0.0	0.0	0.0	15304.8893	11934.5111	NaN	NaN	0.4381	0.0795	0.7409	0.0347	0.0353	0.0897	0.02
0.0	0.0	0.0	17303.8893	11333.5111	NaN	NaN	0.3958	0.078	0.7451	0.0342	0.0349	0.088	0.0199
0.0	0.0	0.0	17464.8893	7212.5111	NaN	NaN	0.2923	0.0788	0.7427	0.0343	0.0349	0.0897	0.0197
0.0	0.0	0.0	21096.8893	10359.5111	NaN	NaN	0.3293	0.0786	0.7435	0.034	0.0348	0.0896	0.0195
0.0	0.0	0.0	16833.8893	6946.5111	NaN	NaN	0.2921	0.0777	0.7462	0.0338	0.0345	0.0884	0.0194
0.0	0.0	0.0	21075.8893	8856.5111	NaN	NaN	0.2959	0.0756	0.7516	0.0335	0.0337	0.0863	0.0193
0.0	0.0	0.0	18601.8893	10086.5111	NaN	NaN	0.3516	0.076	0.7482	0.0338	0.0339	0.0888	0.0192
0.0	0.0	0.0	16892.8893	11087.5111	NaN	NaN	0.3963	0.075	0.7523	0.0337	0.0334	0.0862	0.0193
0.0	0.0	0.0	18440.8893	11725.5111	NaN	NaN	0.3887	0.0759	0.7491	0.0341	0.0337	0.0879	0.0193
0.0	0.0	0.0	19236.8893	10496.5111	NaN	NaN	0.353	0.0752	0.7513	0.034	0.0335	0.0865	0.0194
0.0	0.0	0.0	19270.8893	9647.5111	NaN	NaN	0.3336	0.0761	0.75	0.0344	0.0335	0.0865	0.0195
0.0	0.0	0.0	20228.8893	10309.5111	NaN	NaN	0.3376	0.0761	0.749	0.0346	0.0336	0.0872	0.0196
0.0	0.0	0.0	16315.8893	9250.5111	NaN	NaN	0.3618	0.0758	0.751	0.0346	0.0333	0.0857	0.0196
0.0	0.0	0.0	19458.8893	8275.5111	NaN	NaN	0.2984	0.0751	0.7525	0.0344	0.0331	0.0853	0.0196
0.0	0.0	0.0	27374.8893	9145.5111	NaN	NaN	0.2504	0.0744	0.7539	0.0344	0.0328	0.0847	0.0197
0.0	0.0	0.0	14581.8893	11910.5111	NaN	NaN	0.4496	0.0747	0.754	0.0343	0.0329	0.0845	0.0196
0.0	0.0	0.0	21592.8893	9788.5111	NaN	NaN	0.3119	0.0732	0.7582	0.0344	0.0323	0.0824	0.0196
0.0	0.0	0.0	15449.8893	10083.5111	NaN	NaN	0.3949	0.075	0.7533	0.0345	0.0329	0.0848	0.0195
0.0	0.0	0.0	16125.8893	11234.5111	NaN	NaN	0.4106	0.0733	0.758	0.0346	0.0321	0.0825	0.0195
0.0	0.0	0.0	17208.8893	7721.5111	NaN	NaN	0.3097	0.0747	0.754	0.0347	0.0325	0.0848	0.0193
0.0	0.0	0.0	15287.8893	14073.5111	NaN	NaN	0.4793	0.0746	0.7536	0.0351	0.0322	0.0853	0.0193
0.0	0.0	0.0	17559.8893	12817.5111	NaN	NaN	0.4219	0.0744	0.7542	0.035	0.0324	0.0846	0.0194
0.0	0.0	0.0	14727.8893	12471.5111	NaN	NaN	0.4585	0.0752	0.7513	0.0353	0.0325	0.0864	0.0193
0.0	0.0	0.0	15589.8893	9259.5111	NaN	NaN	0.3726	0.0752	0.7517	0.0352	0.0326	0.086	0.0192
0.0	0.0	0.0	18878.8893	10385.5111	NaN	NaN	0.3549	0.0752	0.751	0.0355	0.0324	0.0866	0.0192
0.0	0.0	0.0	18396.8893	5622.5111	NaN	NaN	0.2341	0.0747	0.752	0.0354	0.0324	0.0862	0.0193
0.0	0.0	0.0	23289.8893	13782.5111	NaN	NaN	0.3718	0.0754	0.7491	0.0357	0.0326	0.088	0.0192
0.0	0.0	0.0	22778.8893	12394.5111	NaN	NaN	0.3524	0.0762	0.7471	0.0357	0.0331	0.0887	0.0192
0.0	0.0	0.0	25969.8893	11623.5111	NaN	NaN	0.3092	0.0761	0.7475	0.0358	0.033	0.0885	0.0191
0.0	0.0	0.0	17756.8893	8828.5111	NaN	NaN	0.3321	0.0772	0.7452	0.0357	0.0335	0.0892	0.0191
0.0	0.0	0.0	17598.8893	6666.5111	NaN	NaN	0.2747	0.0771	0.7452	0.0357	0.0333	0.0894	0.0192
0.0	0.0	0.0	16473.8893	9585.5111	NaN	NaN	0.3678	0.0776	0.7452	0.0358	0.0333	0.0887	0.0193
0.0	0.0	0.0	14162.8893	5532.5111	NaN	NaN	0.2809	0.0769	0.7462	0.0359	0.0332	0.0883	0.0195
0.0	0.0	0.0	17738.8893	12631.5111	NaN	NaN	0.4159	0.0773	0.7448	0.0361	0.0333	0.0887	0.0197
0.0	0.0	0.0	15248.8893	9393.5111	NaN	NaN	0.3812	0.0762	0.7479	0.0361	0.0328	0.0873	0.0197
0.0	0.0	0.0	16475.8893	10333.5111	NaN	NaN	0.3854	0.074	0.7534	0.036	0.0321	0.0844	0.0201
0.0	0.0	0.0	13269.8893	11694.5111	NaN	NaN	0.4684	0.0752	0.7497	0.0363	0.0323	0.0865	0.0201
0.0	0.0	0.0	15227.8893	12033.5111	NaN	NaN	0.4414	0.0742	0.7523	0.0362	0.032	0.0849	0.0203
0.0	0.0	0.0	15294.8893	7646.5111	NaN	NaN	0.3333	0.0742	0.7541	0.036	0.0318	0.0833	0.0205
0.0	0.0	0.0	16062.8893	8951.5111	NaN	NaN	0.3579	0.0747	0.7517	0.0364	0.032	0.0844	0.0207
0.0	0.0	0.0	12771.8893	10680.5111	NaN	NaN	0.4554	0.0746	0.7546	0.0358	0.032	0.0822	0.0208
0.0	0.0	0.0	13651.8893	11386.5111	NaN	NaN	0.4548	0.0735	0.7568	0.0359	0.0315	0.0813	0.0209
0.0	0.0	0.0	17430.8893	6438.5111	NaN	NaN	0.2697	0.0731	0.7586	0.0357	0.0314	0.0801	0.0211
0.0	0.0	0.0	13668.8893	7964.5111	NaN	NaN	0.3682	0.0727	0.759	0.0358	0.0312	0.0801	0.0212
0.0	0.0	0.0	16613.8893	10874.5111	NaN	NaN	0.3956	0.071	0.7639	0.0355	0.0307	0.0777	0.0213
0.0	0.0	0.0	15377.8893	7161.5111	NaN	NaN	0.3177	0.0701	0.7649	0.0355	0.0305	0.0778	0.0212
0.0	0.0	0.0	16350.8893	11518.5111	NaN	NaN	0.4133	0.0692	0.7674	0.0353	0.0302	0.0766	0.0213
0.0	0.0	0.0	15039.8893	14413.5111	NaN	NaN	0.4894	0.0705	0.7629	0.0356	0.0307	0.0792	0.0211
0.0	0.0	0.0	15514.8893	13108.5111	NaN	NaN	0.458	0.0689	0.7685	0.0351	0.0303	0.076	0.0212
0.0	0.0	0.0	14640.8893	9314.5111	NaN	NaN	0.3888	0.0712	0.7625	0.0355	0.0309	0.0788	0.0212
0.0	0.0	0.0	16025.8893	10958.5111	NaN	NaN	0.4061	0.0713	0.763	0.0354	0.0309	0.0784	0.0211
0.0	0.0	0.0	12492.8893	8318.5111	NaN	NaN	0.3997	0.0712	0.7639	0.0354	0.0308	0.0775	0.0212
0.0	0.0	0.0	13303.8893	7834.5111	NaN	NaN	0.3706	0.071	0.7642	0.0353	0.0308	0.0776	0.0212
0.0	0.0	0.0	14701.8893	9039.5111	NaN	NaN	0.3807	0.0703	0.7662	0.0351	0.0306	0.0767	0.0211
0.0	0.0	0.0	14263.8893	9824.5111	NaN	NaN	0.4079	0.0697	0.7671	0.035	0.0306	0.0765	0.0211
0.0	0.0	0.0	15616.8893	10623.5111	NaN	NaN	0.4049	0.0697	0.7672	0.035	0.0305	0.0767	0.021
0.0	0.0	0.0	12332.8893	10316.5111	NaN	NaN	0.4555	0.0701	0.7655	0.0349	0.0308	0.0779	0.0208
0.0	0.0	0.0	20135.8893	7466.5111	NaN	NaN	0.2705	0.0698	0.7661	0.0349	0.0308	0.0777	0.0208
0.0	0.0	0.0	17402.8893	11628.5111	NaN	NaN	0.4005	0.0712	0.7619	0.0351	0.0313	0.0799	0.0206
0.0	0.0	0.0	15572.8893	9411.5111	NaN	NaN	0.3767	0.0714	0.7625	0.0349	0.0314	0.0793	0.0206
0.0	0.0	0.0	14236.8893	8019.5111	NaN	NaN	0.3603	0.0728	0.7587	0.035	0.0319	0.0811	0.0205
0.0	0.0	0.0	13774.8893	7827.5111	NaN	NaN	0.3623	0.072	0.7621	0.0347	0.0315	0.0793	0.0204
0.0	0.0	0.0	16005.8893	10143.5111	NaN	NaN	0.3879	0.0722	0.7602	0.0349	0.0317	0.0805	0.0205
0.0	0.0	0.0	11152.8893	9059.5111	NaN	NaN	0.4482	0.0717	0.763	0.0344	0.0317	0.0787	0.0205
0.0	0.0	0.0	13247.8893	10085.5111	NaN	NaN	0.4322	0.0721	0.761	0.0345	0.032	0.0799	0.0206
0.0	0.0	0.0	17023.8893	9213.5111	NaN	NaN	0.3512	0.071	0.7654	0.0338	0.0317	0.0774	0.0208
0.0	0.0	0.0	16489.8893	9444.5111	NaN	NaN	0.3642	0.0714	0.7635	0.0339	0.0318	0.0786	0.0207
0.0	0.0	0.0	13486.8893	11084.5111	NaN	NaN	0.4511	0.0705	0.7674	0.0331	0.0317	0.0765	0.0207
0.0	0.0	0.0	13951.8893	9190.5111	NaN	NaN	0.3971	0.0709	0.766	0.0331	0.0318	0.0776	0.0206
0.0	0.0	0.0	16417.8893	12066.5111	NaN	NaN	0.4236	0.0697	0.7703	0.0324	0.0316	0.0754	0.0206
0.0	0.0	0.0	14788.8893	7922.5111	NaN	NaN	0.3488	0.0701	0.7698	0.0324	0.0316	0.0756	0.0206
0.0	0.0	0.0	12234.8893	8413.5111	NaN	NaN	0.4075	0.07	0.7704	0.0319	0.0319	0.0753	0.0205
0.0	0.0	0.0	15079.8893	8075.5111	NaN	NaN	0.3488	0.0694	0.7721	0.0318	0.0317	0.0747	0.0204
0.0	0.0	0.0	13193.8893	8117.5111	NaN	NaN	0.3809	0.069	0.773	0.0314	0.0319	0.0744	0.0203
0.0	0.0	0.0	15115.8893	7867.5111	NaN	NaN	0.3423	0.0671	0.7783	0.0311	0.0312	0.0721	0.0201
0.0	0.0	0.0	12882.8893	10347.5111	NaN	NaN	0.4454	0.0679	0.775	0.0311	0.032	0.0739	0.0201
0.0	0.0	0.0	16718.8893	9086.5111	NaN	NaN	0.3521	0.0664	0.7783	0.0308	0.0318	0.0727	0.0199
0.0	0.0	0.0	18097.8893	7646.5111	NaN	NaN	0.297	0.0651	0.782	0.0302	0.0317	0.0714	0.0197
0.0	0.0	0.0	17797.8893	4237.5111	NaN	NaN	0.1923	0.064	0.7832	0.0301	0.0316	0.0715	0.0196
0.0	0.0	0.0	17493.8893	10333.5111	NaN	NaN	0.3713	0.0627	0.7867	0.0295	0.0315	0.0702	0.0194
0.0	0.0	0.0	13186.8893	6477.5111	NaN	NaN	0.3294	0.0611	0.7907	0.0293	0.0309	0.069	0.0191
0.0	0.0	0.0	17352.8893	7880.5111	NaN	NaN	0.3123	0.0598	0.7951	0.0289	0.0305	0.0669	0.019
0.0	0.0	0.0	13769.8893	10058.5111	NaN	NaN	0.4221	0.0601	0.7933	0.0291	0.0305	0.0682	0.0188
0.0	0.0	0.0	16286.8893	9244.5111	NaN	NaN	0.3621	0.0584	0.7986	0.0286	0.03	0.0656	0.0188
0.0	0.0	0.0	16798.8893	6151.5111	NaN	NaN	0.268	0.0583	0.8001	0.0286	0.0294	0.0649	0.0187
0.0	0.0	0.0	17006.8893	9076.5111	NaN	NaN	0.348	0.0585	0.7995	0.0289	0.0293	0.0651	0.0187
0.0	0.0	0.0	15353.8893	11958.5111	NaN	NaN	0.4378	0.0585	0.7999	0.029	0.0291	0.0646	0.0188
0.0	0.0	0.0	13686.8893	10888.5111	NaN	NaN	0.4431	0.0592	0.7992	0.0292	0.0288	0.0649	0.0186
0.0	0.0	0.0	18944.8893	11692.5111	NaN	NaN	0.3816	0.0598	0.7984	0.0296	0.0286	0.0648	0.0187
0.0	0.0	0.0	14535.8893	7880.5111	NaN	NaN	0.3516	0.0611	0.7962	0.03	0.0285	0.0656	0.0187
0.0	0.0	0.0	17430.8893	12241.5111	NaN	NaN	0.4126	0.0609	0.7982	0.0303	0.0277	0.0642	0.0187
0.0	0.0	0.0	15066.8893	12460.5111	NaN	NaN	0.4527	0.0629	0.7926	0.0311	0.0281	0.0665	0.0188
0.0	0.0	0.0	15080.8893	8203.5111	NaN	NaN	0.3523	0.0623	0.7943	0.0317	0.0276	0.0649	0.0193
0.0	0.0	0.0	14279.8893	10280.5111	NaN	NaN	0.4186	0.0641	0.788	0.0325	0.0279	0.0677	0.0197
0.0	0.0	0.0	15489.8893	9821.5111	NaN	NaN	0.388	0.0636	0.7882	0.0333	0.0274	0.0672	0.0203
0.0	0.0	0.0	14014.8893	7134.5111	NaN	NaN	0.3373	0.0637	0.7866	0.0341	0.0272	0.068	0.0205
0.0	0.0	0.0	15304.8893	9243.5111	NaN	NaN	0.3765	0.0638	0.784	0.0351	0.0272	0.0692	0.0208
0.0	0.0	0.0	17715.8893	10380.5111	NaN	NaN	0.3695	0.064	0.7824	0.0358	0.0272	0.0695	0.0211
0.0	0.0	0.0	14580.8893	13135.5111	NaN	NaN	0.4739	0.0639	0.7816	0.0365	0.0271	0.0696	0.0213
0.0	0.0	0.0	14566.8893	7828.5111	NaN	NaN	0.3496	0.0628	0.7843	0.0368	0.0269	0.0676	0.0216
0.0	0.0	0.0	13790.8893	10726.5111	NaN	NaN	0.4375	0.0628	0.7834	0.0375	0.0268	0.0679	0.0217
0.0	0.0	0.0	12909.8893	9586.5111	NaN	NaN	0.4261	0.0598	0.7901	0.0376	0.026	0.0645	0.0219
0.0	0.0	0.0	16377.8893	8549.5111	NaN	NaN	0.343	0.0581	0.7936	0.0379	0.0256	0.0628	0.0219
0.0	0.0	0.0	17892.8893	8303.5111	NaN	NaN	0.317	0.0551	0.8002	0.0379	0.0248	0.0599	0.0221
0.0	0.0	0.0	12390.8893	8830.5111	NaN	NaN	0.4161	0.0524	0.8063	0.0378	0.0241	0.0573	0.0221
0.0	0.0	0.0	12439.8893	10380.5111	NaN	NaN	0.4549	0.0495	0.813	0.0375	0.0233	0.0544	0.0222
0.0	0.0	0.0	14629.8893	9046.5111	NaN	NaN	0.3821	0.0474	0.8181	0.0371	0.0228	0.0524	0.0222
0.0	0.0	0.0	12829.8893	9332.5111	NaN	NaN	0.4211	0.0458	0.8221	0.0367	0.0225	0.0506	0.0223
0.0	0.0	0.0	17850.8893	10620.5111	NaN	NaN	0.373	0.045	0.8239	0.0365	0.0223	0.05	0.0223
0.0	0.0	0.0	16577.8893	10251.5111	NaN	NaN	0.3821	0.0441	0.8261	0.0362	0.0222	0.0492	0.0222
0.0	0.0	0.0	15625.8893	5533.5111	NaN	NaN	0.2615	0.043	0.8289	0.0358	0.0222	0.048	0.0222
0.0	0.0	0.0	16977.8893	7458.5111	NaN	NaN	0.3052	0.0427	0.8294	0.0357	0.0222	0.0478	0.0222
0.0	0.0	0.0	13375.8893	9181.5111	NaN	NaN	0.407	0.0423	0.8307	0.0355	0.0221	0.0474	0.0221
0.0	0.0	0.0	13701.8893	10206.5111	NaN	NaN	0.4269	0.042	0.8316	0.0353	0.0221	0.047	0.0221
0.0	0.0	0.0	13411.8893	6833.5111	NaN	NaN	0.3375	0.0424	0.831	0.0352	0.0222	0.0473	0.022
0.0	0.0	0.0	11603.8893	9451.5111	NaN	NaN	0.4489	0.043	0.8299	0.0352	0.0223	0.0478	0.0219
0.0	0.0	0.0	12565.8893	10729.5111	NaN	NaN	0.4606	0.0439	0.8284	0.0351	0.0225	0.0484	0.0218
0.0	0.0	0.0	16330.8893	10293.5111	NaN	NaN	0.3866	0.0466	0.8222	0.0354	0.0233	0.0508	0.0216
0.0	0.0	0.0	15735.8893	7993.5111	NaN	NaN	0.3369	0.0499	0.815	0.0356	0.0243	0.0537	0.0214
0.0	0.0	0.0	15906.8893	5946.5111	NaN	NaN	0.2721	0.0537	0.8072	0.0355	0.0254	0.0569	0.0212
0.0	0.0	0.0	18334.8893	10181.5111	NaN	NaN	0.357	0.0577	0.7983	0.0357	0.0265	0.0605	0.0212
0.0	0.0	0.0	13954.8893	8306.5111	NaN	NaN	0.3731	0.0609	0.7916	0.0356	0.0274	0.0634	0.0212
0.0	0.0	0.0	11116.8893	9077.5111	NaN	NaN	0.4495	0.0647	0.7833	0.0358	0.0283	0.0668	0.0211
0.0	0.0	0.0	16833.8893	11000.5111	NaN	NaN	0.3952	0.0685	0.7741	0.0359	0.0295	0.0709	0.021
0.0	0.0	0.0	15330.8893	9584.5111	NaN	NaN	0.3847	0.0717	0.7662	0.0363	0.0306	0.0742	0.021
0.0	0.0	0.0	13903.8893	6574.5111	NaN	NaN	0.321	0.076	0.758	0.0361	0.0319	0.0771	0.0209
0.0	0.0	0.0	19974.8893	11213.5111	NaN	NaN	0.3595	0.0816	0.7452	0.0367	0.0333	0.0824	0.0208
0.0	0.0	0.0	13504.8893	7080.5111	NaN	NaN	0.344	0.0854	0.7386	0.037	0.0341	0.0845	0.0205
0.0	0.0	0.0	19249.8893	9264.5111	NaN	NaN	0.3249	0.0873	0.7357	0.0372	0.0343	0.0852	0.0203
0.0	0.0	0.0	18828.8893	9837.5111	NaN	NaN	0.3432	0.0895	0.7314	0.0375	0.0351	0.0867	0.0199
0.0	0.0	0.0	15914.8893	11656.5111	NaN	NaN	0.4228	0.0889	0.7329	0.0376	0.0352	0.0858	0.0196
0.0	0.0	0.0	14275.8893	11053.5111	NaN	NaN	0.4364	0.0893	0.7331	0.0374	0.0352	0.0857	0.0193
0.0	0.0	0.0	15769.8893	7313.5111	NaN	NaN	0.3168	0.0884	0.7342	0.0379	0.0347	0.0858	0.019
0.0	0.0	0.0	13549.8893	7042.5111	NaN	NaN	0.342	0.0868	0.7372	0.0379	0.0343	0.0848	0.0189
0.0	0.0	0.0	13939.8893	5829.5111	NaN	NaN	0.2949	0.0861	0.7372	0.0383	0.0339	0.0857	0.0187
0.0	0.0	0.0	13682.8893	10105.5111	NaN	NaN	0.4248	0.0847	0.7413	0.0379	0.0336	0.084	0.0186
0.0	0.0	0.0	13369.8893	7383.5111	NaN	NaN	0.3558	0.0833	0.7438	0.0379	0.0331	0.0835	0.0184
0.0	0.0	0.0	11614.8893	8118.5111	NaN	NaN	0.4114	0.0817	0.7474	0.0373	0.0329	0.0822	0.0185
0.0	0.0	0.0	12211.8893	6833.5111	NaN	NaN	0.3588	0.0808	0.7482	0.0375	0.0326	0.0826	0.0184
0.0	0.0	0.0	13549.8893	8803.5111	NaN	NaN	0.3938	0.0791	0.7518	0.0369	0.0324	0.0813	0.0185
0.0	0.0	0.0	14379.8893	9069.5111	NaN	NaN	0.3868	0.0779	0.7534	0.0369	0.032	0.0813	0.0185
0.0	0.0	0.0	13091.8893	6232.5111	NaN	NaN	0.3225	0.0769	0.7553	0.0364	0.032	0.0807	0.0187
0.0	0.0	0.0	17211.8893	11050.5111	NaN	NaN	0.391	0.0764	0.7554	0.0366	0.0319	0.0808	0.0189
0.0	0.0	0.0	17061.8893	9689.5111	NaN	NaN	0.3622	0.0766	0.7545	0.0367	0.0321	0.0811	0.019
0.0	0.0	0.0	14725.8893	9245.5111	NaN	NaN	0.3857	0.0759	0.7559	0.0369	0.0319	0.0802	0.0193
0.0	0.0	0.0	13696.8893	3986.5111	NaN	NaN	0.2254	0.0774	0.7522	0.0369	0.0324	0.0817	0.0194
0.0	0.0	0.0	15611.8893	7484.5111	NaN	NaN	0.3241	0.075	0.7568	0.0369	0.032	0.0796	0.0196
0.0	0.0	0.0	13355.8893	9372.5111	NaN	NaN	0.4124	0.0735	0.7602	0.0367	0.0319	0.0777	0.02
0.0	0.0	0.0	12291.8893	13547.5111	NaN	NaN	0.5243	0.0738	0.7586	0.0368	0.0323	0.0786	0.02
0.0	0.0	0.0	13230.8893	10104.5111	NaN	NaN	0.433	0.0729	0.7606	0.0367	0.0321	0.0777	0.0201
0.0	0.0	0.0	15217.8893	7830.5111	NaN	NaN	0.3397	0.0715	0.7641	0.0365	0.0318	0.0761	0.0202
0.0	0.0	0.0	13353.8893	7955.5111	NaN	NaN	0.3733	0.0717	0.7635	0.0363	0.0319	0.0765	0.0201
0.0	0.0	0.0	10610.8893	11151.5111	NaN	NaN	0.5124	0.0718	0.7634	0.0362	0.032	0.0766	0.02
0.0	0.0	0.0	15594.8893	7863.5111	NaN	NaN	0.3352	0.0722	0.7629	0.036	0.0323	0.0766	0.02
0.0	0.0	0.0	16876.8893	8953.5111	NaN	NaN	0.3466	0.0726	0.7622	0.036	0.0325	0.0767	0.02
0.0	0.0	0.0	13354.8893	6894.5111	NaN	NaN	0.3405	0.0716	0.7651	0.0358	0.0323	0.0752	0.02
0.0	0.0	0.0	14411.8893	8212.5111	NaN	NaN	0.363	0.0708	0.7669	0.0356	0.0321	0.0745	0.0201
0.0	0.0	0.0	12473.8893	8708.5111	NaN	NaN	0.4111	0.07	0.7688	0.0354	0.0319	0.0737	0.0202
0.0	0.0	0.0	11935.8893	6668.5111	NaN	NaN	0.3584	0.0696	0.7698	0.0353	0.032	0.0731	0.0202
0.0	0.0	0.0	13817.8893	10420.5111	NaN	NaN	0.4299	0.0687	0.7722	0.0351	0.0318	0.0719	0.0203
0.0	0.0	0.0	11297.8893	7088.5111	NaN	NaN	0.3855	0.0692	0.7709	0.0352	0.032	0.0724	0.0202
0.0	0.0	0.0	11672.8893	8741.5111	NaN	NaN	0.4282	0.0684	0.7735	0.035	0.0318	0.0709	0.0204
0.0	0.0	0.0	14980.8893	5853.5111	NaN	NaN	0.281	0.0693	0.7714	0.0352	0.032	0.0718	0.0204
0.0	0.0	0.0	16491.8893	8536.5111	NaN	NaN	0.3411	0.0683	0.7735	0.0351	0.0318	0.071	0.0204
0.0	0.0	0.0	18791.8893	5998.5111	NaN	NaN	0.242	0.067	0.7769	0.035	0.0313	0.0692	0.0206
0.0	0.0	0.0	16980.8893	10997.5111	NaN	NaN	0.3931	0.0675	0.7742	0.0352	0.0316	0.0707	0.0208
0.0	0.0	0.0	14463.8893	13175.5111	NaN	NaN	0.4767	0.067	0.7757	0.0352	0.0313	0.0699	0.0208
0.0	0.0	0.0	12278.8893	7369.5111	NaN	NaN	0.3751	0.0676	0.7741	0.0351	0.0317	0.0706	0.0209
0.0	0.0	0.0	18701.8893	8937.5111	NaN	NaN	0.3234	0.067	0.7753	0.0352	0.0315	0.0699	0.0211
0.0	0.0	0.0	13444.8893	10473.5111	NaN	NaN	0.4379	0.0689	0.7698	0.0354	0.0323	0.0726	0.021
0.0	0.0	0.0	16648.8893	9329.5111	NaN	NaN	0.3591	0.0678	0.7728	0.0354	0.032	0.0709	0.0212
0.0	0.0	0.0	18478.8893	10283.5111	NaN	NaN	0.3575	0.0704	0.7663	0.0356	0.0327	0.074	0.021
0.0	0.0	0.0	16932.8893	7838.5111	NaN	NaN	0.3164	0.0694	0.7688	0.0354	0.0325	0.0728	0.0211
0.0	0.0	0.0	14373.8893	8018.5111	NaN	NaN	0.3581	0.0704	0.7672	0.0353	0.0327	0.0734	0.021
0.0	0.0	0.0	15146.8893	9983.5111	NaN	NaN	0.3973	0.0708	0.7661	0.0352	0.0329	0.0744	0.0208
0.0	0.0	0.0	21462.8893	7487.5111	NaN	NaN	0.2586	0.0702	0.7677	0.0351	0.0328	0.0736	0.0207
0.0	0.0	0.0	17177.8893	9094.5111	NaN	NaN	0.3462	0.0711	0.7652	0.0351	0.0332	0.0748	0.0205
0.0	0.0	0.0	16205.8893	9565.5111	NaN	NaN	0.3712	0.0706	0.7657	0.0353	0.0332	0.0748	0.0205
0.0	0.0	0.0	9869.8893	8928.5111	NaN	NaN	0.475	0.0706	0.7654	0.0352	0.0333	0.0751	0.0204
0.0	0.0	0.0	13592.8893	12070.5111	NaN	NaN	0.4703	0.0702	0.7654	0.0355	0.0331	0.0754	0.0204
0.0	0.0	0.0	17433.8893	10387.5111	NaN	NaN	0.3734	0.0707	0.7634	0.0355	0.0334	0.0766	0.0203
0.0	0.0	0.0	13206.8893	9917.5111	NaN	NaN	0.4289	0.0698	0.765	0.0359	0.033	0.0758	0.0205
0.0	0.0	0.0	14757.8893	7139.5111	NaN	NaN	0.326	0.0702	0.7631	0.0362	0.0334	0.0766	0.0205
0.0	0.0	0.0	13274.8893	9616.5111	NaN	NaN	0.4201	0.0694	0.7641	0.0365	0.0332	0.0764	0.0205
0.0	0.0	0.0	11790.8893	9350.5111	NaN	NaN	0.4423	0.0688	0.7653	0.0365	0.033	0.0758	0.0206
0.0	0.0	0.0	14246.8893	8136.5111	NaN	NaN	0.3635	0.0684	0.7658	0.0367	0.0328	0.0757	0.0205
0.0	0.0	0.0	11669.8893	10508.5111	NaN	NaN	0.4738	0.0678	0.767	0.0368	0.0327	0.0752	0.0205
0.0	0.0	0.0	12986.8893	9114.5111	NaN	NaN	0.4124	0.0669	0.7688	0.0367	0.0325	0.0746	0.0205
0.0	0.0	0.0	16364.8893	10624.5111	NaN	NaN	0.3937	0.0653	0.7731	0.0365	0.0319	0.0727	0.0205
0.0	0.0	0.0	15011.8893	8989.5111	NaN	NaN	0.3745	0.0646	0.775	0.0364	0.0316	0.0718	0.0206
0.0	0.0	0.0	15775.8893	10338.5111	NaN	NaN	0.3959	0.0643	0.7756	0.0363	0.0316	0.0715	0.0206
0.0	0.0	0.0	12002.8893	10169.5111	NaN	NaN	0.4587	0.0639	0.7767	0.0362	0.0314	0.0714	0.0205
0.0	0.0	0.0	17133.8893	8157.5111	NaN	NaN	0.3225	0.0622	0.7816	0.0358	0.0307	0.0692	0.0206
0.0	0.0	0.0	14869.8893	4248.5111	NaN	NaN	0.2222	0.062	0.7825	0.0357	0.0304	0.069	0.0206
0.0	0.0	0.0	15421.8893	9471.5111	NaN	NaN	0.3805	0.0605	0.7864	0.0353	0.0298	0.0674	0.0206
0.0	0.0	0.0	16000.8893	11538.5111	NaN	NaN	0.419	0.0597	0.7881	0.0352	0.0294	0.067	0.0205
0.0	0.0	0.0	12577.8893	10167.5111	NaN	NaN	0.447	0.0584	0.7915	0.035	0.029	0.0655	0.0206
0.0	0.0	0.0	12374.8893	9191.5111	NaN	NaN	0.4262	0.0587	0.7907	0.0352	0.0287	0.0661	0.0206
0.0	0.0	0.0	11948.8893	10355.5111	NaN	NaN	0.4643	0.058	0.7924	0.0351	0.0284	0.0654	0.0207
0.0	0.0	0.0	15134.8893	6589.5111	NaN	NaN	0.3033	0.0578	0.793	0.0352	0.0281	0.0651	0.0208
0.0	0.0	0.0	12944.8893	9470.5111	NaN	NaN	0.4225	0.0577	0.7937	0.035	0.0278	0.065	0.0208
0.0	0.0	0.0	14405.8893	7138.5111	NaN	NaN	0.3313	0.0571	0.7955	0.035	0.0274	0.0642	0.0208
0.0	0.0	0.0	14667.8893	13520.5111	NaN	NaN	0.4796	0.0573	0.7963	0.0348	0.0272	0.0636	0.0209
0.0	0.0	0.0	14678.8893	10285.5111	NaN	NaN	0.412	0.0582	0.7945	0.0349	0.0273	0.0642	0.0209
0.0	0.0	0.0	15322.8893	13301.5111	NaN	NaN	0.4647	0.0592	0.7924	0.035	0.0275	0.065	0.0209
0.0	0.0	0.0	14803.8893	6494.5111	NaN	NaN	0.3049	0.0592	0.793	0.035	0.0274	0.0642	0.0212
0.0	0.0	0.0	12687.8893	6645.5111	NaN	NaN	0.3437	0.0608	0.789	0.0352	0.0279	0.0659	0.0212
0.0	0.0	0.0	12827.8893	11976.5111	NaN	NaN	0.4828	0.0607	0.7899	0.0351	0.0278	0.0652	0.0213
0.0	0.0	0.0	14216.8893	7792.5111	NaN	NaN	0.3541	0.0621	0.7863	0.0354	0.0282	0.0667	0.0213
0.0	0.0	0.0	18805.8893	13082.5111	NaN	NaN	0.4103	0.0623	0.7864	0.0353	0.0282	0.0663	0.0215
0.0	0.0	0.0	12470.8893	9459.5111	NaN	NaN	0.4313	0.0638	0.7827	0.0357	0.0285	0.0677	0.0216
0.0	0.0	0.0	14181.8893	7835.5111	NaN	NaN	0.3559	0.0641	0.782	0.0358	0.0286	0.0678	0.0217
0.0	0.0	0.0	15750.8893	8635.5111	NaN	NaN	0.3541	0.0651	0.7803	0.036	0.0286	0.0683	0.0218
0.0	0.0	0.0	16734.8893	10052.5111	NaN	NaN	0.3753	0.0657	0.7787	0.0363	0.0286	0.0688	0.0218
0.0	0.0	0.0	17062.8893	7304.5111	NaN	NaN	0.2998	0.0655	0.7792	0.0368	0.0282	0.0683	0.022
0.0	0.0	0.0	13100.8893	8487.5111	NaN	NaN	0.3932	0.0658	0.778	0.0373	0.0279	0.0687	0.0222
0.0	0.0	0.0	18282.8893	9634.5111	NaN	NaN	0.3451	0.0657	0.7775	0.0382	0.0272	0.0689	0.0225
0.0	0.0	0.0	16465.8893	9312.5111	NaN	NaN	0.3613	0.0647	0.7792	0.0388	0.0264	0.0679	0.0228
0.0	0.0	0.0	11539.8893	8389.5111	NaN	NaN	0.421	0.0648	0.7781	0.0399	0.0257	0.0682	0.0233
0.0	0.0	0.0	16279.8893	8264.5111	NaN	NaN	0.3367	0.0659	0.7741	0.0408	0.0255	0.0701	0.0236
0.0	0.0	0.0	13309.8893	9395.5111	NaN	NaN	0.4138	0.0654	0.7746	0.0412	0.025	0.0698	0.0239
0.0	0.0	0.0	15151.8893	7833.5111	NaN	NaN	0.3408	0.0667	0.7714	0.0414	0.0251	0.0712	0.0242
0.0	0.0	0.0	12875.8893	9542.5111	NaN	NaN	0.4257	0.0676	0.7688	0.0415	0.0253	0.0725	0.0243
0.0	0.0	0.0	12109.8893	7951.5111	NaN	NaN	0.3964	0.0669	0.7701	0.0412	0.0252	0.0718	0.0247
0.0	0.0	0.0	16362.8893	9564.5111	NaN	NaN	0.3689	0.0677	0.7676	0.041	0.0254	0.0731	0.0252
0.0	0.0	0.0	12098.8893	9611.5111	NaN	NaN	0.4427	0.068	0.7671	0.0406	0.0255	0.0734	0.0255
0.0	0.0	0.0	14306.8893	10052.5111	NaN	NaN	0.4127	0.0686	0.7654	0.0401	0.0258	0.0741	0.026
0.0	0.0	0.0	17616.8893	8047.5111	NaN	NaN	0.3136	0.0693	0.7645	0.0393	0.0259	0.0748	0.0262
0.0	0.0	0.0	12982.8893	10787.5111	NaN	NaN	0.4538	0.0693	0.767	0.038	0.026	0.0734	0.0262
0.0	0.0	0.0	17472.8893	8190.5111	NaN	NaN	0.3192	0.0705	0.7674	0.0369	0.0261	0.0728	0.0262
0.0	0.0	0.0	15193.8893	9711.5111	NaN	NaN	0.3899	0.0707	0.7717	0.0354	0.0258	0.0701	0.0263
0.0	0.0	0.0	14420.8893	6084.5111	NaN	NaN	0.2967	0.0728	0.7712	0.0347	0.0256	0.0697	0.0261
0.0	0.0	0.0	16619.8893	7465.5111	NaN	NaN	0.31	0.0752	0.772	0.0335	0.0254	0.0678	0.0261
0.0	0.0	0.0	17281.8893	9561.5111	NaN	NaN	0.3562	0.0789	0.7667	0.0338	0.0249	0.069	0.0268
0.0	0.0	0.0	16420.8893	4475.5111	NaN	NaN	0.2142	0.0882	0.7563	0.0346	0.0241	0.0685	0.0283
0.0	0.0	0.0	15594.8893	10182.5111	NaN	NaN	0.395	0.1077	0.7267	0.0374	0.024	0.0744	0.0298
0.0	0.0	0.0	16060.8893	8394.5111	NaN	NaN	0.3433	0.1344	0.6932	0.0386	0.0245	0.0757	0.0336
0.0	0.0	0.0	22258.8893	3699.5111	NaN	NaN	0.1425	0.223	0.5901	0.0405	0.0251	0.0821	0.0391
0.0	0.0	0.0	24248.8893	6975.5111	NaN	NaN	0.2234	0.35	0.4703	0.0354	0.0296	0.0757	0.039
0.0	0.0	0.0	25260.8893	3452.5111	NaN	NaN	0.1202	0.5134	0.3184	0.0342	0.0353	0.0625	0.0363
0.0	0.0	0.0	24665.8893	4044.5111	NaN	NaN	0.1409	0.5694	0.2661	0.0338	0.0409	0.0561	0.0336
0.0	0.0	0.0	28112.8893	2387.5111	NaN	NaN	0.0783	0.5773	0.259	0.0336	0.0445	0.0531	0.0325
0.0	0.0	0.0	26563.8893	7741.5111	NaN	NaN	0.2257	0.5802	0.2571	0.0323	0.0451	0.0524	0.033
0.0	0.0	0.0	23351.8893	6428.5111	NaN	NaN	0.2159	0.5963	0.2447	0.0309	0.0423	0.0523	0.0334
0.0	0.0	0.0	24747.8893	2861.5111	NaN	NaN	0.1036	0.6066	0.2361	0.0306	0.0402	0.053	0.0335
0.0	0.0	0.0	25657.8893	4998.5111	NaN	NaN	0.163	0.6112	0.2343	0.0305	0.0385	0.0528	0.0328
0.0	0.0	0.0	23117.8893	3443.5111	NaN	NaN	0.1296	0.6071	0.2403	0.0308	0.0383	0.0518	0.0316
0.0	0.0	0.0	28021.8893	6377.5111	NaN	NaN	0.1854	0.5807	0.2665	0.0316	0.0398	0.0514	0.03
0.0	0.0	0.0	24099.8893	4373.5111	NaN	NaN	0.1536	0.5224	0.3218	0.0329	0.0428	0.0508	0.0293
0.0	0.0	0.0	26027.8893	5097.5111	NaN	NaN	0.1638	0.4891	0.3583	0.0329	0.0429	0.049	0.0278
0.0	0.0	0.0	26830.8893	3582.5111	NaN	NaN	0.1178	0.441	0.4043	0.0341	0.0454	0.0486	0.0266
0.0	0.0	0.0	25302.8893	2261.5111	NaN	NaN	0.082	0.4102	0.4355	0.0347	0.0465	0.0475	0.0256
0.0	0.0	0.0	26603.8893	2119.5111	NaN	NaN	0.0738	0.3752	0.4698	0.0357	0.0486	0.0466	0.0241
0.0	0.0	0.0	25286.8893	4479.5111	NaN	NaN	0.1505	0.3362	0.5065	0.0371	0.0512	0.0453	0.0237
0.0	0.0	0.0	25912.8893	2418.5111	NaN	NaN	0.0854	0.3111	0.5312	0.0375	0.0528	0.0446	0.0228
0.0	0.0	0.0	22937.8893	2071.5111	NaN	NaN	0.0828	0.2932	0.5475	0.0383	0.0541	0.0443	0.0226
0.0	0.0	0.0	26795.8893	3232.5111	NaN	NaN	0.1076	0.2812	0.5589	0.0386	0.0549	0.0442	0.0223
0.0	0.0	0.0	28516.8893	2197.5111	NaN	NaN	0.0715	0.2837	0.5561	0.0386	0.0551	0.0443	0.0222
0.0	0.0	0.0	26196.8893	4312.5111	NaN	NaN	0.1414	0.2921	0.5473	0.0386	0.0554	0.0447	0.0219
0.0	0.0	0.0	29342.8893	5974.5111	NaN	NaN	0.1692	0.289	0.5501	0.0388	0.0559	0.0445	0.0217
0.0	0.0	0.0	25749.8893	6164.5111	NaN	NaN	0.1932	0.2935	0.546	0.0388	0.0559	0.0445	0.0213
0.0	0.0	0.0	27112.8893	5340.5111	NaN	NaN	0.1646	0.2883	0.5519	0.0387	0.0562	0.044	0.0209
0.0	0.0	0.0	26061.8893	2664.5111	NaN	NaN	0.0928	0.2876	0.5537	0.0386	0.0563	0.0438	0.0201
0.0	0.0	0.0	27814.8893	4394.5111	NaN	NaN	0.1364	0.2598	0.5829	0.0386	0.057	0.0424	0.0193
0.0	0.0	0.0	27868.8893	3333.5111	NaN	NaN	0.1068	0.2457	0.5996	0.0381	0.0565	0.0414	0.0186
0.0	0.0	0.0	22362.8893	6683.5111	NaN	NaN	0.2301	0.233	0.6143	0.0379	0.0562	0.0407	0.018
0.0	0.0	0.0	25060.8893	3927.5111	NaN	NaN	0.1355	0.224	0.6258	0.0372	0.0553	0.0402	0.0175
0.0	0.0	0.0	20764.8893	3572.5111	NaN	NaN	0.1468	0.2262	0.6249	0.0365	0.0547	0.0404	0.0172
0.0	0.0	0.0	27240.8893	4069.5111	NaN	NaN	0.13	0.2258	0.6265	0.0362	0.0542	0.0406	0.0167
0.0	0.0	0.0	24456.8893	2052.5111	NaN	NaN	0.0774	0.2216	0.6317	0.036	0.054	0.0402	0.0165
0.0	0.0	0.0	24632.8893	7310.5111	NaN	NaN	0.2289	0.2216	0.6324	0.0362	0.0535	0.0402	0.0161
0.0	0.0	0.0	25415.8893	5428.5111	NaN	NaN	0.176	0.2171	0.6365	0.0364	0.0542	0.0398	0.016
0.0	0.0	0.0	25492.8893	6165.5111	NaN	NaN	0.1948	0.2177	0.6362	0.0365	0.0537	0.0402	0.0157
0.0	0.0	0.0	26599.8893	3388.5111	NaN	NaN	0.113	0.2149	0.6389	0.0364	0.0538	0.0402	0.0158
0.0	0.0	0.0	26482.8893	4915.5111	NaN	NaN	0.1566	0.2197	0.6343	0.0362	0.0531	0.041	0.0157
0.0	0.0	0.0	25037.8893	3537.5111	NaN	NaN	0.1238	0.2245	0.6282	0.0363	0.0531	0.042	0.0159
0.0	0.0	0.0	23507.8893	5776.5111	NaN	NaN	0.1973	0.2264	0.6257	0.0365	0.0531	0.0425	0.0158
0.0	0.0	0.0	31666.8893	6859.5111	NaN	NaN	0.178	0.2259	0.6261	0.0365	0.053	0.0428	0.0157
0.0	0.0	0.0	32451.8893	8976.5111	NaN	NaN	0.2167	0.2228	0.6291	0.0366	0.0532	0.0428	0.0156
0.0	0.0	0.0	21429.8893	401.5111	NaN	NaN	0.0184	0.2275	0.6242	0.0365	0.053	0.0434	0.0154
0.0	0.0	0.0	28335.8893	7363.5111	NaN	NaN	0.2063	0.226	0.6256	0.0366	0.0532	0.0433	0.0152
0.0	0.0	0.0	26837.8893	5713.5111	NaN	NaN	0.1755	0.2152	0.6372	0.0367	0.0536	0.0422	0.0151
0.0	0.0	0.0	26827.8893	2115.5111	NaN	NaN	0.0731	0.2271	0.6249	0.0366	0.0529	0.0435	0.0149
0.0	0.0	0.0	25184.8893	6598.5111	NaN	NaN	0.2076	0.2249	0.6269	0.0369	0.0535	0.0429	0.0149
0.0	0.0	0.0	30500.8893	7289.5111	NaN	NaN	0.1929	0.2269	0.6252	0.0368	0.0529	0.0433	0.0149
0.0	0.0	0.0	27163.8893	7707.5111	NaN	NaN	0.221	0.2283	0.6241	0.0368	0.0529	0.043	0.0149
0.0	0.0	0.0	33583.8893	5742.5111	NaN	NaN	0.146	0.2341	0.619	0.0366	0.0523	0.0431	0.0148
0.0	0.0	0.0	26404.8893	5833.5111	NaN	NaN	0.1809	0.2371	0.6157	0.0367	0.0524	0.0431	0.0149
0.0	0.0	0.0	29041.8893	3613.5111	NaN	NaN	0.1107	0.2377	0.6164	0.0365	0.0518	0.0427	0.0149
0.0	0.0	0.0	27083.8893	3257.5111	NaN	NaN	0.1074	0.2406	0.6135	0.0366	0.0518	0.0425	0.0149
0.0	0.0	0.0	30934.8893	4943.5111	NaN	NaN	0.1378	0.2365	0.6183	0.0366	0.0516	0.042	0.0151
0.0	0.0	0.0	24373.8893	798.5111	NaN	NaN	0.0317	0.2422	0.6124	0.0364	0.0514	0.0422	0.0152
0.0	0.0	0.0	25531.8893	6857.5111	NaN	NaN	0.2117	0.2438	0.6113	0.0364	0.0513	0.042	0.0152
0.0	0.0	0.0	34016.8893	6073.5111	NaN	NaN	0.1515	0.2365	0.6185	0.0364	0.0516	0.0415	0.0155
0.0	0.0	0.0	26405.8893	2633.5111	NaN	NaN	0.0907	0.2417	0.6135	0.036	0.0513	0.0419	0.0157
0.0	0.0	0.0	29134.8893	4213.5111	NaN	NaN	0.1263	0.2421	0.6123	0.0361	0.0516	0.0421	0.0158
0.0	0.0	0.0	23449.8893	7214.5111	NaN	NaN	0.2353	0.2283	0.6265	0.0362	0.0519	0.0413	0.0159
0.0	0.0	0.0	26851.8893	2189.5111	NaN	NaN	0.0754	0.2251	0.6301	0.0359	0.0516	0.0413	0.016
0.0	0.0	0.0	29085.8893	4586.5111	NaN	NaN	0.1362	0.2174	0.6377	0.036	0.052	0.041	0.0159
0.0	0.0	0.0	27297.8893	5992.5111	NaN	NaN	0.18	0.2062	0.6497	0.0359	0.0517	0.0404	0.0161
0.0	0.0	0.0	25678.8893	4019.5111	NaN	NaN	0.1353	0.2004	0.6559	0.0357	0.0515	0.0403	0.0162
0.0	0.0	0.0	25191.8893	4684.5111	NaN	NaN	0.1568	0.1937	0.6633	0.0355	0.0512	0.04	0.0163
0.0	0.0	0.0	30230.8893	2282.5111	NaN	NaN	0.0702	0.1855	0.6722	0.0353	0.0508	0.0396	0.0165
0.0	0.0	0.0	25704.8893	8302.5111	NaN	NaN	0.2441	0.1803	0.6783	0.0352	0.0504	0.0394	0.0165
0.0	0.0	0.0	24416.8893	6476.5111	NaN	NaN	0.2096	0.1756	0.683	0.0351	0.0505	0.0391	0.0165
0.0	0.0	0.0	28257.8893	6075.5111	NaN	NaN	0.177	0.173	0.686	0.0351	0.0503	0.039	0.0165
0.0	0.0	0.0	29091.8893	3449.5111	NaN	NaN	0.106	0.1727	0.6864	0.0351	0.0502	0.039	0.0165
0.0	0.0	0.0	30319.8893	4715.5111	NaN	NaN	0.1346	0.1681	0.6911	0.0352	0.0505	0.0386	0.0165
0.0	0.0	0.0	23085.8893	6540.5111	NaN	NaN	0.2208	0.1632	0.6964	0.0351	0.0506	0.0382	0.0164
0.0	0.0	0.0	24725.8893	5511.5111	NaN	NaN	0.1823	0.1625	0.6968	0.0352	0.0508	0.0384	0.0164
0.0	0.0	0.0	28609.8893	2535.5111	NaN	NaN	0.0814	0.1665	0.6923	0.0352	0.0509	0.0388	0.0164
0.0	0.0	0.0	27230.8893	5790.5111	NaN	NaN	0.1754	0.1672	0.6909	0.0353	0.0513	0.0389	0.0164
0.0	0.0	0.0	28576.8893	6381.5111	NaN	NaN	0.1825	0.1677	0.6905	0.0353	0.0515	0.0388	0.0163
0.0	0.0	0.0	27361.8893	4884.5111	NaN	NaN	0.1515	0.1678	0.6898	0.0354	0.0519	0.0388	0.0163
0.0	0.0	0.0	30033.8893	6466.5111	NaN	NaN	0.1772	0.1728	0.684	0.0354	0.0522	0.0394	0.0163
0.0	0.0	0.0	25860.8893	1022.5111	NaN	NaN	0.038	0.175	0.6814	0.0353	0.0525	0.0395	0.0164
0.0	0.0	0.0	27261.8893	6675.5111	NaN	NaN	0.1967	0.1738	0.6823	0.0353	0.053	0.0394	0.0163
0.0	0.0	0.0	25486.8893	5470.5111	NaN	NaN	0.1767	0.1653	0.6906	0.0354	0.0535	0.0389	0.0164
0.0	0.0	0.0	25507.8893	4056.5111	NaN	NaN	0.1372	0.1741	0.6816	0.0351	0.0533	0.0396	0.0163
0.0	0.0	0.0	27656.8893	3632.5111	NaN	NaN	0.1161	0.1778	0.677	0.0351	0.0537	0.0399	0.0165
0.0	0.0	0.0	34399.8893	1520.5111	NaN	NaN	0.0423	0.1773	0.6776	0.0351	0.0537	0.0398	0.0165
0.0	0.0	0.0	30609.8893	3592.5111	NaN	NaN	0.105	0.1769	0.6779	0.035	0.0539	0.0398	0.0166
0.0	0.0	0.0	28881.8893	5515.5111	NaN	NaN	0.1603	0.1742	0.6802	0.035	0.0543	0.0397	0.0165
0.0	0.0	0.0	27344.8893	3270.5111	NaN	NaN	0.1068	0.1712	0.683	0.0349	0.0547	0.0396	0.0165
0.0	0.0	0.0	31420.8893	4617.5111	NaN	NaN	0.1281	0.1677	0.6865	0.0348	0.055	0.0395	0.0166
0.0	0.0	0.0	30178.8893	4023.5111	NaN	NaN	0.1176	0.1666	0.6873	0.0347	0.0551	0.0396	0.0168
0.0	0.0	0.0	25242.8893	3298.5111	NaN	NaN	0.1156	0.1686	0.6853	0.0345	0.0548	0.0399	0.0169
0.0	0.0	0.0	24577.8893	2736.5111	NaN	NaN	0.1002	0.1674	0.6864	0.0344	0.0551	0.0399	0.0168
0.0	0.0	0.0	25450.8893	5645.5111	NaN	NaN	0.1815	0.1631	0.6909	0.0344	0.0551	0.0397	0.0168
0.0	0.0	0.0	31092.8893	3973.5111	NaN	NaN	0.1133	0.1636	0.6904	0.0342	0.0551	0.0399	0.0168
0.0	0.0	0.0	29517.8893	3745.5111	NaN	NaN	0.1126	0.1671	0.6861	0.034	0.0554	0.0404	0.017
0.0	0.0	0.0	31683.8893	2729.5111	NaN	NaN	0.0793	0.172	0.6802	0.0338	0.0556	0.041	0.0173
0.0	0.0	0.0	26939.8893	3537.5111	NaN	NaN	0.1161	0.174	0.6773	0.0338	0.056	0.0414	0.0175
0.0	0.0	0.0	27669.8893	6070.5111	NaN	NaN	0.1799	0.1741	0.6768	0.0337	0.0562	0.0416	0.0176
0.0	0.0	0.0	27261.8893	7344.5111	NaN	NaN	0.2122	0.175	0.675	0.0337	0.0568	0.0418	0.0178
0.0	0.0	0.0	30760.8893	3113.5111	NaN	NaN	0.0919	0.1821	0.6659	0.0339	0.0575	0.0427	0.018
0.0	0.0	0.0	32719.8893	5920.5111	NaN	NaN	0.1532	0.1826	0.6638	0.034	0.0586	0.0428	0.0182
0.0	0.0	0.0	26791.8893	4918.5111	NaN	NaN	0.1551	0.1892	0.6557	0.0341	0.0591	0.0436	0.0183
0.0	0.0	0.0	28024.8893	5395.5111	NaN	NaN	0.1614	0.1887	0.6548	0.0342	0.0601	0.0439	0.0183
0.0	0.0	0.0	23844.8893	4638.5111	NaN	NaN	0.1628	0.1881	0.6543	0.0343	0.0611	0.0439	0.0183
0.0	0.0	0.0	29548.8893	7469.5111	NaN	NaN	0.2018	0.1907	0.6507	0.0344	0.0616	0.0443	0.0182
0.0	0.0	0.0	31745.8893	6130.5111	NaN	NaN	0.1619	0.1917	0.6489	0.0344	0.0625	0.0442	0.0183
0.0	0.0	0.0	31352.8893	1508.5111	NaN	NaN	0.0459	0.1955	0.6448	0.0343	0.0624	0.0446	0.0183
0.0	0.0	0.0	26116.8893	6663.5111	NaN	NaN	0.2033	0.1966	0.6435	0.0343	0.0629	0.0444	0.0183
0.0	0.0	0.0	26584.8893	601.5111	NaN	NaN	0.0221	0.197	0.6438	0.0341	0.0626	0.0441	0.0183
0.0	0.0	0.0	22532.8893	4511.5111	NaN	NaN	0.1668	0.1955	0.6464	0.034	0.0625	0.0435	0.0181
0.0	0.0	0.0	28487.8893	3972.5111	NaN	NaN	0.1224	0.1933	0.6497	0.0338	0.0626	0.0428	0.0179
0.0	0.0	0.0	29727.8893	2767.5111	NaN	NaN	0.0852	0.1891	0.6541	0.0338	0.063	0.0422	0.0178
0.0	0.0	0.0	25596.8893	6289.5111	NaN	NaN	0.1972	0.192	0.6522	0.0335	0.0624	0.0422	0.0176
0.0	0.0	0.0	27941.8893	2090.5111	NaN	NaN	0.0696	0.1907	0.6536	0.0334	0.0629	0.0417	0.0176
0.0	0.0	0.0	29127.8893	7732.5111	NaN	NaN	0.2098	0.1874	0.6588	0.0331	0.0622	0.041	0.0175
0.0	0.0	0.0	25450.8893	5780.5111	NaN	NaN	0.1851	0.1881	0.6577	0.033	0.0624	0.0409	0.0178
0.0	0.0	0.0	24279.8893	1642.5111	NaN	NaN	0.0634	0.204	0.6423	0.0328	0.0609	0.0419	0.0181
0.0	0.0	0.0	26381.8893	4018.5111	NaN	NaN	0.1322	0.203	0.6443	0.0327	0.0604	0.0413	0.0183
0.0	0.0	0.0	27814.8893	2272.5111	NaN	NaN	0.0755	0.2005	0.6487	0.0325	0.0595	0.0406	0.0183
0.0	0.0	0.0	24133.8893	6513.5111	NaN	NaN	0.2125	0.1965	0.6545	0.0323	0.0586	0.04	0.0181
0.0	0.0	0.0	27849.8893	5896.5111	NaN	NaN	0.1747	0.187	0.6653	0.0321	0.0584	0.039	0.0181
0.0	0.0	0.0	23471.8893	3852.5111	NaN	NaN	0.141	0.1915	0.6619	0.032	0.057	0.0395	0.0182
0.0	0.0	0.0	28667.8893	3453.5111	NaN	NaN	0.1075	0.1956	0.6585	0.0317	0.0561	0.0399	0.0182
0.0	0.0	0.0	28148.8893	6864.5111	NaN	NaN	0.1961	0.1897	0.6657	0.0316	0.0553	0.0393	0.0183
0.0	0.0	0.0	24414.8893	6035.5111	NaN	NaN	0.1982	0.195	0.661	0.0314	0.0544	0.0399	0.0183
0.0	0.0	0.0	29313.8893	7181.5111	NaN	NaN	0.1968	0.1908	0.6657	0.0315	0.0545	0.0393	0.0182
0.0	0.0	0.0	25026.8893	4767.5111	NaN	NaN	0.16	0.1849	0.6722	0.0315	0.0544	0.0389	0.0181
0.0	0.0	0.0	28723.8893	2903.5111	NaN	NaN	0.0918	0.1833	0.6739	0.0316	0.0542	0.039	0.018
0.0	0.0	0.0	26474.8893	2041.5111	NaN	NaN	0.0716	0.1808	0.6764	0.0317	0.0542	0.039	0.0179
0.0	0.0	0.0	28287.8893	2556.5111	NaN	NaN	0.0829	0.1775	0.6796	0.0318	0.0543	0.039	0.0178
0.0	0.0	0.0	29420.8893	2602.5111	NaN	NaN	0.0813	0.1731	0.6837	0.032	0.055	0.0387	0.0175
0.0	0.0	0.0	30093.8893	7905.5111	NaN	NaN	0.208	0.1655	0.6925	0.0319	0.0547	0.0381	0.0172
0.0	0.0	0.0	33687.8893	5468.5111	NaN	NaN	0.1397	0.1644	0.6926	0.0321	0.0555	0.0382	0.0172
0.0	0.0	0.0	26669.8893	1994.5111	NaN	NaN	0.0696	0.1658	0.6906	0.0322	0.0559	0.0385	0.017
0.0	0.0	0.0	29345.8893	5305.5111	NaN	NaN	0.1531	0.1629	0.6932	0.0323	0.0566	0.0383	0.0167
0.0	0.0	0.0	28046.8893	3765.5111	NaN	NaN	0.1184	0.155	0.7014	0.0322	0.0572	0.0376	0.0165
0.0	0.0	0.0	24513.8893	5684.5111	NaN	NaN	0.1882	0.1546	0.7027	0.032	0.0566	0.0378	0.0163
0.0	0.0	0.0	22808.8893	3851.5111	NaN	NaN	0.1445	0.155	0.7006	0.0322	0.0581	0.038	0.0161
0.0	0.0	0.0	30537.8893	4663.5111	NaN	NaN	0.1325	0.15	0.7066	0.0321	0.0577	0.0377	0.016
0.0	0.0	0.0	27976.8893	6931.5111	NaN	NaN	0.1986	0.1517	0.7049	0.0319	0.0576	0.0381	0.0158
0.0	0.0	0.0	30114.8893	1500.5111	NaN	NaN	0.0475	0.1525	0.7041	0.0318	0.0574	0.0384	0.0158
0.0	0.0	0.0	27213.8893	3446.5111	NaN	NaN	0.1124	0.1537	0.7025	0.0317	0.0576	0.0388	0.0157
0.0	0.0	0.0	24428.8893	4511.5111	NaN	NaN	0.1559	0.153	0.7035	0.0316	0.0574	0.0388	0.0157
0.0	0.0	0.0	31807.8893	3352.5111	NaN	NaN	0.0953	0.1529	0.7035	0.0316	0.0575	0.0389	0.0156
0.0	0.0	0.0	25217.8893	5362.5111	NaN	NaN	0.1754	0.1497	0.7072	0.0314	0.0575	0.0386	0.0155
0.0	0.0	0.0	28651.8893	4428.5111	NaN	NaN	0.1339	0.1509	0.7052	0.0315	0.0578	0.039	0.0155
0.0	0.0	0.0	22525.8893	3441.5111	NaN	NaN	0.1325	0.1477	0.7089	0.0314	0.058	0.0388	0.0153
0.0	0.0	0.0	24785.8893	7183.5111	NaN	NaN	0.2247	0.1455	0.7119	0.0311	0.0576	0.0387	0.0152
0.0	0.0	0.0	29872.8893	3168.5111	NaN	NaN	0.0959	0.1467	0.709	0.0314	0.0587	0.0391	0.0152
0.0	0.0	0.0	27604.8893	6051.5111	NaN	NaN	0.1798	0.1467	0.7094	0.0314	0.0582	0.0392	0.0152
0.0	0.0	0.0	29625.8893	3110.5111	NaN	NaN	0.095	0.1509	0.7033	0.0317	0.059	0.04	0.0152
0.0	0.0	0.0	29070.8893	5746.5111	NaN	NaN	0.165	0.1455	0.7099	0.0314	0.0589	0.0394	0.015
0.0	0.0	0.0	28549.8893	5444.5111	NaN	NaN	0.1602	0.145	0.7101	0.0314	0.0592	0.0394	0.0149
0.0	0.0	0.0	27553.8893	7566.5111	NaN	NaN	0.2154	0.1411	0.7149	0.0311	0.0593	0.0388	0.0148
0.0	0.0	0.0	32906.8893	2951.5111	NaN	NaN	0.0823	0.1383	0.7188	0.0309	0.0588	0.0384	0.0147
0.0	0.0	0.0	27428.8893	5742.5111	NaN	NaN	0.1731	0.1383	0.7192	0.0308	0.0586	0.0385	0.0147
0.0	0.0	0.0	25822.8893	3462.5111	NaN	NaN	0.1182	0.1371	0.7218	0.0305	0.0579	0.0382	0.0146
0.0	0.0	0.0	30028.8893	1617.5111	NaN	NaN	0.0511	0.1339	0.7264	0.0301	0.0575	0.0377	0.0144
0.0	0.0	0.0	31121.8893	7412.5111	NaN	NaN	0.1924	0.1284	0.7346	0.0296	0.0564	0.0366	0.0143
0.0	0.0	0.0	32290.8893	5607.5111	NaN	NaN	0.148	0.1283	0.7356	0.0295	0.0559	0.0365	0.0143
0.0	0.0	0.0	25554.8893	4349.5111	NaN	NaN	0.1454	0.1279	0.7372	0.0293	0.0549	0.0364	0.0142
0.0	0.0	0.0	27465.8893	4226.5111	NaN	NaN	0.1334	0.1272	0.7393	0.0291	0.0538	0.0363	0.0142
0.0	0.0	0.0	25987.8893	3025.5111	NaN	NaN	0.1043	0.1277	0.7399	0.0289	0.053	0.0364	0.0142
0.0	0.0	0.0	29846.8893	3152.5111	NaN	NaN	0.0955	0.1234	0.7473	0.0284	0.0515	0.0355	0.014
0.0	0.0	0.0	26830.8893	5211.5111	NaN	NaN	0.1626	0.1219	0.7504	0.0281	0.0505	0.0352	0.0139
0.0	0.0	0.0	30878.8893	3829.5111	NaN	NaN	0.1103	0.121	0.7531	0.0278	0.0491	0.0351	0.0139
0.0	0.0	0.0	28329.8893	2170.5111	NaN	NaN	0.0712	0.1226	0.7515	0.0278	0.0484	0.0356	0.0139
0.0	0.0	0.0	24020.8893	1503.5111	NaN	NaN	0.0589	0.1243	0.7507	0.0275	0.0479	0.0358	0.0138
0.0	0.0	0.0	33368.8893	7037.5111	NaN	NaN	0.1742	0.1162	0.7618	0.0271	0.0468	0.0345	0.0137
0.0	0.0	0.0	25566.8893	3081.5111	NaN	NaN	0.1076	0.1177	0.7602	0.027	0.0464	0.035	0.0138
0.0	0.0	0.0	26992.8893	4271.5111	NaN	NaN	0.1366	0.1232	0.7536	0.027	0.0464	0.0359	0.0139
0.0	0.0	0.0	27584.8893	3853.5111	NaN	NaN	0.1226	0.1213	0.7554	0.0271	0.0463	0.0359	0.014
0.0	0.0	0.0	24605.8893	4333.5111	NaN	NaN	0.1497	0.122	0.7548	0.0269	0.0457	0.0363	0.0142
0.0	0.0	0.0	25555.8893	2613.5111	NaN	NaN	0.0928	0.1297	0.7446	0.0272	0.0464	0.0378	0.0143
0.0	0.0	0.0	24255.8893	5399.5111	NaN	NaN	0.1821	0.1234	0.7519	0.0271	0.0463	0.0371	0.0143
0.0	0.0	0.0	25834.8893	2597.5111	NaN	NaN	0.0914	0.1271	0.7468	0.0272	0.0464	0.0381	0.0144
0.0	0.0	0.0	25772.8893	2907.5111	NaN	NaN	0.1014	0.1269	0.746	0.0272	0.047	0.0384	0.0145
0.0	0.0	0.0	28792.8893	4169.5111	NaN	NaN	0.1265	0.127	0.7444	0.0273	0.0477	0.039	0.0147
0.0	0.0	0.0	24413.8893	3959.5111	NaN	NaN	0.1396	0.1351	0.7327	0.0274	0.0492	0.0406	0.015
0.0	0.0	0.0	27664.8893	4159.5111	NaN	NaN	0.1307	0.1425	0.7225	0.0274	0.0505	0.042	0.0152
0.0	0.0	0.0	32921.8893	2293.5111	NaN	NaN	0.0651	0.143	0.7197	0.0275	0.052	0.0424	0.0154
0.0	0.0	0.0	26337.8893	9200.5111	NaN	NaN	0.2589	0.149	0.7106	0.0275	0.0538	0.0435	0.0156
0.0	0.0	0.0	28406.8893	3095.5111	NaN	NaN	0.0983	0.1555	0.6997	0.0279	0.0562	0.0448	0.016
0.0	0.0	0.0	28412.8893	4779.5111	NaN	NaN	0.144	0.1563	0.6961	0.028	0.058	0.0453	0.0162
0.0	0.0	0.0	26318.8893	4178.5111	NaN	NaN	0.137	0.1607	0.6883	0.0281	0.0599	0.0464	0.0165
0.0	0.0	0.0	27964.8893	3919.5111	NaN	NaN	0.1229	0.1615	0.6852	0.0283	0.0615	0.0469	0.0167
0.0	0.0	0.0	23292.8893	5219.5111	NaN	NaN	0.1831	0.1631	0.6817	0.0283	0.0627	0.0474	0.0169
0.0	0.0	0.0	28860.8893	2816.5111	NaN	NaN	0.0889	0.1637	0.6796	0.0285	0.0637	0.0476	0.017
0.0	0.0	0.0	29747.8893	3242.5111	NaN	NaN	0.0983	0.1682	0.6741	0.0283	0.0642	0.0482	0.0169
0.0	0.0	0.0	27266.8893	5044.5111	NaN	NaN	0.1561	0.1627	0.68	0.0284	0.0649	0.0472	0.0168
0.0	0.0	0.0	25073.8893	5737.5111	NaN	NaN	0.1862	0.1608	0.6825	0.0281	0.0654	0.0465	0.0166
0.0	0.0	0.0	25989.8893	6662.5111	NaN	NaN	0.204	0.1546	0.6907	0.0279	0.0654	0.045	0.0164
0.0	0.0	0.0	27972.8893	4567.5111	NaN	NaN	0.1404	0.1582	0.6864	0.028	0.0658	0.0452	0.0164
0.0	0.0	0.0	21727.8893	8795.5111	NaN	NaN	0.2882	0.156	0.689	0.028	0.0661	0.0446	0.0162
0.0	0.0	0.0	27841.8893	4273.5111	NaN	NaN	0.1331	0.1575	0.6871	0.0281	0.0661	0.0449	0.0162
0.0	0.0	0.0	25715.8893	7324.5111	NaN	NaN	0.2217	0.1541	0.6914	0.0281	0.066	0.0443	0.016
0.0	0.0	0.0	28783.8893	5408.5111	NaN	NaN	0.1582	0.1594	0.6849	0.0284	0.066	0.0453	0.016
0.0	0.0	0.0	25646.8893	1326.5111	NaN	NaN	0.0492	0.1583	0.6852	0.0287	0.0664	0.0455	0.016
0.0	0.0	0.0	30942.8893	2831.5111	NaN	NaN	0.0838	0.158	0.6875	0.0285	0.0649	0.0454	0.0158
0.0	0.0	0.0	27253.8893	2529.5111	NaN	NaN	0.0849	0.1496	0.6975	0.0284	0.0649	0.044	0.0155
0.0	0.0	0.0	26603.8893	3570.5111	NaN	NaN	0.1183	0.1508	0.6984	0.0282	0.0633	0.0441	0.0152
0.0	0.0	0.0	23434.8893	7237.5111	NaN	NaN	0.236	0.1433	0.7081	0.0279	0.0632	0.0425	0.015
0.0	0.0	0.0	29708.8893	4791.5111	NaN	NaN	0.1389	0.1404	0.7134	0.0276	0.062	0.0418	0.0147
0.0	0.0	0.0	27558.8893	7071.5111	NaN	NaN	0.2042	0.1359	0.7202	0.0273	0.0612	0.0407	0.0145
0.0	0.0	0.0	28282.8893	4207.5111	NaN	NaN	0.1295	0.1347	0.7231	0.0273	0.0598	0.0406	0.0144
0.0	0.0	0.0	25323.8893	4944.5111	NaN	NaN	0.1634	0.1322	0.7275	0.027	0.059	0.0399	0.0144
0.0	0.0	0.0	23740.8893	5178.5111	NaN	NaN	0.1791	0.1229	0.7416	0.0264	0.0574	0.0376	0.0142
0.0	0.0	0.0	24671.8893	6038.5111	NaN	NaN	0.1966	0.1223	0.7435	0.0264	0.0563	0.0374	0.0142
0.0	0.0	0.0	28055.8893	63.5111	NaN	NaN	0.0023	0.1221	0.7453	0.0262	0.0548	0.0373	0.0142
0.0	0.0	0.0	30214.8893	2449.5111	NaN	NaN	0.075	0.1166	0.7539	0.0259	0.0531	0.0364	0.0142
0.0	0.0	0.0	22725.8893	4620.5111	NaN	NaN	0.169	0.1133	0.7604	0.0255	0.0511	0.0356	0.0141
0.0	0.0	0.0	29709.8893	3596.5111	NaN	NaN	0.108	0.107	0.7699	0.0252	0.0493	0.0345	0.0141
0.0	0.0	0.0	23113.8893	4886.5111	NaN	NaN	0.1745	0.1053	0.7733	0.025	0.0482	0.0341	0.0141
0.0	0.0	0.0	24032.8893	3852.5111	NaN	NaN	0.1382	0.1048	0.7752	0.025	0.047	0.0341	0.014
0.0	0.0	0.0	27824.8893	5511.5111	NaN	NaN	0.1653	0.0989	0.785	0.0245	0.0453	0.0327	0.0136
0.0	0.0	0.0	24333.8893	6412.5111	NaN	NaN	0.2086	0.0948	0.7917	0.0243	0.0439	0.0318	0.0135
0.0	0.0	0.0	26987.8893	7276.5111	NaN	NaN	0.2124	0.0952	0.7917	0.0243	0.0432	0.032	0.0135
0.0	0.0	0.0	22260.8893	3143.5111	NaN	NaN	0.1237	0.0939	0.7941	0.0243	0.0421	0.032	0.0136
0.0	0.0	0.0	25381.8893	3633.5111	NaN	NaN	0.1252	0.0926	0.7965	0.0243	0.0409	0.0321	0.0136
0.0	0.0	0.0	24200.8893	4224.5111	NaN	NaN	0.1486	0.0898	0.8008	0.0242	0.0399	0.0317	0.0136
0.0	0.0	0.0	25170.8893	2131.5111	NaN	NaN	0.0781	0.0874	0.8046	0.0241	0.039	0.0314	0.0135
0.0	0.0	0.0	22597.8893	4591.5111	NaN	NaN	0.1689	0.0835	0.8098	0.0239	0.0384	0.0308	0.0135
0.0	0.0	0.0	25560.8893	6142.5111	NaN	NaN	0.1937	0.0827	0.8109	0.0237	0.0379	0.0311	0.0136
0.0	0.0	0.0	25284.8893	6000.5111	NaN	NaN	0.1918	0.0834	0.8096	0.0236	0.0377	0.0317	0.0139
0.0	0.0	0.0	23425.8893	2164.5111	NaN	NaN	0.0846	0.0872	0.8045	0.0235	0.0382	0.0326	0.014
0.0	0.0	0.0	24680.8893	7657.5111	NaN	NaN	0.2368	0.0876	0.8034	0.0235	0.0385	0.0329	0.0141
0.0	0.0	0.0	29959.8893	2705.5111	NaN	NaN	0.0828	0.0899	0.7999	0.0235	0.0391	0.0334	0.0142
0.0	0.0	0.0	25010.8893	4728.5111	NaN	NaN	0.159	0.0922	0.7959	0.0236	0.0401	0.0339	0.0144
0.0	0.0	0.0	27340.8893	2146.5111	NaN	NaN	0.0728	0.0932	0.7938	0.0236	0.041	0.034	0.0144
0.0	0.0	0.0	24262.8893	3127.5111	NaN	NaN	0.1142	0.0933	0.7924	0.0237	0.042	0.0341	0.0145
0.0	0.0	0.0	23916.8893	5371.5111	NaN	NaN	0.1834	0.0965	0.7878	0.0236	0.0429	0.0347	0.0145
0.0	0.0	0.0	23044.8893	3723.5111	NaN	NaN	0.1391	0.0979	0.7844	0.0238	0.0442	0.0351	0.0146
0.0	0.0	0.0	28029.8893	2181.5111	NaN	NaN	0.0722	0.1023	0.7786	0.0237	0.045	0.0359	0.0145
0.0	0.0	0.0	25870.8893	5056.5111	NaN	NaN	0.1635	0.1055	0.7728	0.0237	0.0473	0.0363	0.0145
0.0	0.0	0.0	25783.8893	1524.5111	NaN	NaN	0.0558	0.1137	0.7616	0.0231	0.0502	0.0366	0.0148
0.0	0.0	0.0	26236.8893	1173.5111	NaN	NaN	0.0428	0.1151	0.7607	0.0224	0.0526	0.0342	0.0151
0.0	0.0	0.0	29333.8893	5268.5111	NaN	NaN	0.1523	0.106	0.7755	0.0216	0.0518	0.0309	0.0142
0.0	0.0	0.0	22901.8893	3561.5111	NaN	NaN	0.1346	0.1072	0.7743	0.0222	0.0544	0.0287	0.0132
0.0	0.0	0.0	23649.8893	5333.5111	NaN	NaN	0.184	0.1126	0.7675	0.0237	0.0578	0.0265	0.012
0.0	0.0	0.0	25268.8893	4138.5111	NaN	NaN	0.1407	0.1127	0.7674	0.0241	0.0595	0.025	0.0112
0.0	0.0	0.0	30355.8893	6896.5111	NaN	NaN	0.1851	0.1135	0.7665	0.0245	0.061	0.024	0.0105
0.0	0.0	0.0	28261.8893	1709.5111	NaN	NaN	0.057	0.1157	0.7623	0.0252	0.0635	0.0233	0.0099
0.0	0.0	0.0	28984.8893	4163.5111	NaN	NaN	0.1256	0.1186	0.7572	0.0261	0.066	0.0228	0.0094
0.0	0.0	0.0	31471.8893	612.5111	NaN	NaN	0.0191	0.1205	0.7518	0.0269	0.0695	0.0225	0.0088
0.0	0.0	0.0	28114.8893	4126.5111	NaN	NaN	0.128	0.1232	0.7442	0.0278	0.0736	0.0227	0.0084
0.0	0.0	0.0	25227.8893	4082.5111	NaN	NaN	0.1393	0.1252	0.7405	0.0281	0.0751	0.023	0.008
0.0	0.0	0.0	29457.8893	2917.5111	NaN	NaN	0.0901	0.1259	0.7392	0.0284	0.0758	0.0231	0.0076
0.0	0.0	0.0	25813.8893	3823.5111	NaN	NaN	0.129	0.127	0.7368	0.0287	0.0773	0.0231	0.0072
0.0	0.0	0.0	26053.8893	4749.5111	NaN	NaN	0.1542	0.1279	0.7337	0.029	0.0797	0.0228	0.0068
0.0	0.0	0.0	22926.8893	6650.5111	NaN	NaN	0.2249	0.1276	0.7318	0.0295	0.0819	0.0225	0.0066
0.0	0.0	0.0	25588.8893	3956.5111	NaN	NaN	0.1339	0.1283	0.7287	0.0301	0.084	0.0224	0.0065
0.0	0.0	0.0	27282.8893	5921.5111	NaN	NaN	0.1783	0.1283	0.7251	0.031	0.0869	0.0223	0.0064
0.0	0.0	0.0	24376.8893	7263.5111	NaN	NaN	0.2296	0.1299	0.7215	0.0315	0.0883	0.0225	0.0064
0.0	0.0	0.0	22800.8893	1018.5111	NaN	NaN	0.0428	0.1328	0.7159	0.0322	0.09	0.0228	0.0063
0.0	0.0	0.0	28375.8893	3836.5111	NaN	NaN	0.1191	0.1355	0.71	0.0326	0.0925	0.023	0.0064
0.0	0.0	0.0	23904.8893	5552.5111	NaN	NaN	0.1885	0.1397	0.7024	0.0329	0.0949	0.0235	0.0066
0.0	0.0	0.0	26119.8893	3668.5111	NaN	NaN	0.1232	0.147	0.6916	0.0332	0.0971	0.0242	0.0069
0.0	0.0	0.0	23666.8893	3367.5111	NaN	NaN	0.1246	0.1533	0.6809	0.0336	0.1004	0.0246	0.0072
0.0	0.0	0.0	26914.8893	3139.5111	NaN	NaN	0.1045	0.1607	0.6723	0.0338	0.1009	0.0249	0.0074
0.0	0.0	0.0	26470.8893	5227.5111	NaN	NaN	0.1649	0.167	0.6652	0.0339	0.1012	0.025	0.0076
0.0	0.0	0.0	26963.8893	2539.5111	NaN	NaN	0.0861	0.1718	0.6606	0.0338	0.1011	0.0249	0.0077
0.0	0.0	0.0	26125.8893	4437.5111	NaN	NaN	0.1452	0.174	0.6587	0.0338	0.1009	0.0249	0.0078
0.0	0.0	0.0	29149.8893	3640.5111	NaN	NaN	0.111	0.1744	0.6583	0.0337	0.1011	0.0247	0.0078
0.0	0.0	0.0	28752.8893	4938.5111	NaN	NaN	0.1466	0.1735	0.6592	0.0336	0.1013	0.0245	0.0078
0.0	0.0	0.0	29044.8893	7379.5111	NaN	NaN	0.2026	0.1715	0.6613	0.0335	0.1015	0.0243	0.0078
0.0	0.0	0.0	26836.8893	2874.5111	NaN	NaN	0.0967	0.1693	0.6637	0.0335	0.1016	0.0241	0.0078
0.0	0.0	0.0	23814.8893	7072.5111	NaN	NaN	0.229	0.1684	0.6645	0.0335	0.1018	0.024	0.0078
0.0	0.0	0.0	22208.8893	5668.5111	NaN	NaN	0.2033	0.1684	0.6635	0.0338	0.1025	0.0241	0.0078
0.0	0.0	0.0	24774.8893	4339.5111	NaN	NaN	0.1491	0.1694	0.6623	0.0338	0.1023	0.0244	0.0077
0.0	0.0	0.0	28424.8893	4140.5111	NaN	NaN	0.1271	0.1704	0.6605	0.034	0.1027	0.0246	0.0077
0.0	0.0	0.0	30757.8893	246.5111	NaN	NaN	0.008	0.1708	0.6596	0.0341	0.1032	0.0246	0.0077
0.0	0.0	0.0	23268.8893	2626.5111	NaN	NaN	0.1014	0.17	0.6608	0.0341	0.103	0.0244	0.0077
0.0	0.0	0.0	27885.8893	5622.5111	NaN	NaN	0.1678	0.1684	0.6608	0.0342	0.1048	0.024	0.0077
0.0	0.0	0.0	30202.8893	4732.5111	NaN	NaN	0.1355	0.1663	0.6633	0.034	0.1048	0.0238	0.0077
0.0	0.0	0.0	28838.8893	3423.5111	NaN	NaN	0.1061	0.1652	0.6644	0.034	0.105	0.0237	0.0077
0.0	0.0	0.0	23297.8893	5132.5111	NaN	NaN	0.1805	0.1644	0.6646	0.034	0.1056	0.0237	0.0077
0.0	0.0	0.0	26785.8893	2382.5111	NaN	NaN	0.0817	0.1632	0.6655	0.0341	0.106	0.0235	0.0077
0.0	0.0	0.0	27231.8893	9059.5111	NaN	NaN	0.2496	0.1636	0.6637	0.0341	0.1073	0.0236	0.0077
0.0	0.0	0.0	26328.8893	1639.5111	NaN	NaN	0.0586	0.1659	0.66	0.0342	0.108	0.024	0.0078
0.0	0.0	0.0	28472.8893	6124.5111	NaN	NaN	0.177	0.1666	0.6586	0.0342	0.1085	0.0242	0.0078
0.0	0.0	0.0	25274.8893	2295.5111	NaN	NaN	0.0833	0.1668	0.6579	0.0342	0.1088	0.0244	0.0079
0.0	0.0	0.0	27562.8893	5572.5111	NaN	NaN	0.1682	0.1678	0.6565	0.0342	0.1093	0.0244	0.008
0.0	0.0	0.0	23524.8893	4409.5111	NaN	NaN	0.1579	0.1694	0.6544	0.0342	0.1094	0.0246	0.008
0.0	0.0	0.0	29462.8893	2595.5111	NaN	NaN	0.081	0.1714	0.6523	0.0342	0.1094	0.0247	0.008
0.0	0.0	0.0	33339.8893	6240.5111	NaN	NaN	0.1577	0.1719	0.6517	0.0341	0.1095	0.0248	0.008
0.0	0.0	0.0	29993.8893	2544.5111	NaN	NaN	0.0782	0.1728	0.6513	0.0339	0.1091	0.0249	0.008
0.0	0.0	0.0	24863.8893	2544.5111	NaN	NaN	0.0928	0.1736	0.6511	0.0338	0.1086	0.0249	0.008
0.0	0.0	0.0	27712.8893	4530.5111	NaN	NaN	0.1405	0.1739	0.6503	0.0337	0.1093	0.0247	0.0081
0.0	0.0	0.0	25265.8893	3010.5111	NaN	NaN	0.1065	0.1738	0.6509	0.0335	0.109	0.0246	0.0081
0.0	0.0	0.0	26514.8893	6966.5111	NaN	NaN	0.2081	0.1733	0.6519	0.0334	0.1087	0.0245	0.0081
0.0	0.0	0.0	25527.8893	2190.5111	NaN	NaN	0.079	0.1732	0.6524	0.0333	0.1083	0.0246	0.0081
0.0	0.0	0.0	25385.8893	3462.5111	NaN	NaN	0.12	0.1736	0.6527	0.0332	0.1079	0.0245	0.0081
0.0	0.0	0.0	24966.8893	4667.5111	NaN	NaN	0.1575	0.1741	0.6522	0.0332	0.108	0.0244	0.0081
0.0	0.0	0.0	24626.8893	4691.5111	NaN	NaN	0.16	0.175	0.6516	0.033	0.108	0.0243	0.0081
0.0	0.0	0.0	33208.8893	3641.5111	NaN	NaN	0.0988	0.1751	0.6518	0.033	0.1077	0.0242	0.0081
0.0	0.0	0.0	24592.8893	4784.5111	NaN	NaN	0.1629	0.1751	0.6519	0.0329	0.1078	0.0241	0.0082
0.0	0.0	0.0	25390.8893	5131.5111	NaN	NaN	0.1681	0.1757	0.6527	0.0327	0.1066	0.0241	0.0081
0.0	0.0	0.0	28095.8893	4476.5111	NaN	NaN	0.1374	0.1756	0.6516	0.0329	0.1078	0.0239	0.0082
0.0	0.0	0.0	26351.8893	4933.5111	NaN	NaN	0.1577	0.1756	0.6525	0.0327	0.1073	0.0238	0.0082
0.0	0.0	0.0	26147.8893	3585.5111	NaN	NaN	0.1206	0.1766	0.6508	0.0328	0.1078	0.0238	0.0082
0.0	0.0	0.0	26758.8893	5878.5111	NaN	NaN	0.1801	0.1766	0.6506	0.0327	0.1083	0.0237	0.0082
0.0	0.0	0.0	23859.8893	2172.5111	NaN	NaN	0.0835	0.1768	0.6506	0.0327	0.108	0.0238	0.0082
0.0	0.0	0.0	27541.8893	3419.5111	NaN	NaN	0.1104	0.1779	0.6487	0.0328	0.1087	0.0237	0.0082
0.0	0.0	0.0	27784.8893	6750.5111	NaN	NaN	0.1955	0.1769	0.6492	0.0329	0.1093	0.0235	0.0082
0.0	0.0	0.0	24277.8893	7152.5111	NaN	NaN	0.2276	0.1757	0.6511	0.0328	0.1088	0.0234	0.0082
0.0	0.0	0.0	26141.8893	6133.5111	NaN	NaN	0.19	0.1758	0.6508	0.0329	0.1087	0.0236	0.0082
0.0	0.0	0.0	25927.8893	6528.5111	NaN	NaN	0.2011	0.1764	0.6493	0.0332	0.1093	0.0236	0.0082
0.0	0.0	0.0	25643.8893	6743.5111	NaN	NaN	0.2082	0.1772	0.6492	0.0331	0.1085	0.0239	0.0082
0.0	0.0	0.0	26591.8893	3749.5111	NaN	NaN	0.1236	0.1794	0.6464	0.0332	0.1087	0.024	0.0082
0.0	0.0	0.0	25904.8893	6155.5111	NaN	NaN	0.192	0.1805	0.644	0.0335	0.1096	0.0241	0.0082
0.0	0.0	0.0	23591.8893	5157.5111	NaN	NaN	0.1794	0.1815	0.6427	0.0336	0.1097	0.0242	0.0082
0.0	0.0	0.0	24598.8893	5912.5111	NaN	NaN	0.1938	0.1824	0.641	0.0338	0.1104	0.0242	0.0082
0.0	0.0	0.0	24905.8893	2533.5111	NaN	NaN	0.0923	0.1818	0.6412	0.0338	0.1105	0.0244	0.0082
0.0	0.0	0.0	22645.8893	2490.5111	NaN	NaN	0.0991	0.1815	0.6417	0.0338	0.1103	0.0244	0.0082
0.0	0.0	0.0	23987.8893	5773.5111	NaN	NaN	0.194	0.1797	0.6437	0.0338	0.1104	0.0243	0.0082
0.0	0.0	0.0	24469.8893	3425.5111	NaN	NaN	0.1228	0.179	0.6452	0.0336	0.1098	0.0242	0.0081
0.0	0.0	0.0	26609.8893	4730.5111	NaN	NaN	0.1509	0.1791	0.6447	0.0335	0.1102	0.0243	0.0082
0.0	0.0	0.0	28219.8893	5654.5111	NaN	NaN	0.1669	0.1783	0.645	0.0334	0.1107	0.0244	0.0082
0.0	0.0	0.0	24459.8893	4225.5111	NaN	NaN	0.1473	0.1769	0.6472	0.0332	0.11	0.0245	0.0082
0.0	0.0	0.0	25754.8893	4347.5111	NaN	NaN	0.1444	0.1756	0.6489	0.0331	0.1097	0.0246	0.0082
0.0	0.0	0.0	20703.8893	920.5111	NaN	NaN	0.0426	0.1756	0.6486	0.0331	0.1098	0.0247	0.0082
0.0	0.0	0.0	24056.8893	2195.5111	NaN	NaN	0.0836	0.1743	0.6508	0.0331	0.109	0.0246	0.0082
0.0	0.0	0.0	27238.8893	1900.5111	NaN	NaN	0.0652	0.1723	0.6525	0.0332	0.1094	0.0245	0.0081
0.0	0.0	0.0	26614.8893	6155.5111	NaN	NaN	0.1878	0.1706	0.6544	0.0332	0.1092	0.0244	0.0081
0.0	0.0	0.0	25287.8893	5624.5111	NaN	NaN	0.1819	0.1688	0.6568	0.0332	0.1086	0.0245	0.0081
0.0	0.0	0.0	21145.8893	3665.5111	NaN	NaN	0.1477	0.1689	0.6568	0.0331	0.1085	0.0246	0.0081
0.0	0.0	0.0	29440.8893	4269.5111	NaN	NaN	0.1267	0.1687	0.6562	0.0334	0.1087	0.0248	0.0081
0.0	0.0	0.0	24727.8893	7222.5111	NaN	NaN	0.2261	0.1697	0.6549	0.0334	0.1088	0.0251	0.0081
0.0	0.0	0.0	25932.8893	2679.5111	NaN	NaN	0.0936	0.172	0.6527	0.0336	0.1081	0.0255	0.0081
0.0	0.0	0.0	29729.8893	1717.5111	NaN	NaN	0.0546	0.1741	0.6485	0.0341	0.1093	0.0259	0.0082
0.0	0.0	0.0	24022.8893	4607.5111	NaN	NaN	0.1609	0.175	0.6476	0.0341	0.1091	0.026	0.0082
0.0	0.0	0.0	28097.8893	4139.5111	NaN	NaN	0.1284	0.1747	0.6474	0.0343	0.1096	0.0258	0.0082
0.0	0.0	0.0	23469.8893	2383.5111	NaN	NaN	0.0922	0.175	0.6469	0.0344	0.1099	0.0257	0.0082
0.0	0.0	0.0	25363.8893	4619.5111	NaN	NaN	0.1541	0.1755	0.6457	0.0346	0.1103	0.0257	0.0082
0.0	0.0	0.0	23432.8893	2225.5111	NaN	NaN	0.0867	0.1769	0.6442	0.0348	0.1101	0.026	0.0081
0.0	0.0	0.0	26729.8893	2615.5111	NaN	NaN	0.0891	0.1787	0.6422	0.0349	0.1101	0.0261	0.0081
0.0	0.0	0.0	26090.8893	1815.5111	NaN	NaN	0.0651	0.1796	0.6407	0.0351	0.1103	0.0263	0.0081
0.0	0.0	0.0	23250.8893	486.5111	NaN	NaN	0.0205	0.1814	0.6401	0.0349	0.1093	0.0263	0.008
0.0	0.0	0.0	23076.8893	2638.5111	NaN	NaN	0.1026	0.1815	0.6396	0.0351	0.1097	0.0261	0.008
0.0	0.0	0.0	25187.8893	4555.5111	NaN	NaN	0.1532	0.1806	0.6404	0.035	0.1102	0.0258	0.008
0.0	0.0	0.0	23649.8893	4370.5111	NaN	NaN	0.156	0.1798	0.6422	0.0349	0.1094	0.0258	0.0079
0.0	0.0	0.0	28931.8893	8022.5111	NaN	NaN	0.2171	0.179	0.6423	0.035	0.11	0.0258	0.008
0.0	0.0	0.0	23734.8893	2932.5111	NaN	NaN	0.11	0.1785	0.6442	0.0347	0.1087	0.0259	0.0079
0.0	0.0	0.0	27769.8893	5632.5111	NaN	NaN	0.1686	0.1788	0.6445	0.0347	0.1082	0.026	0.0079
0.0	0.0	0.0	31295.8893	5040.5111	NaN	NaN	0.1387	0.1782	0.6444	0.0347	0.1087	0.026	0.008
0.0	0.0	0.0	31642.8893	4158.5111	NaN	NaN	0.1162	0.1769	0.6473	0.0344	0.1075	0.0259	0.008
0.0	0.0	0.0	30274.8893	7119.5111	NaN	NaN	0.1904	0.1756	0.6486	0.0345	0.1073	0.0259	0.008
0.0	0.0	0.0	27007.8893	4368.5111	NaN	NaN	0.1392	0.1728	0.6517	0.0346	0.1073	0.0256	0.008
0.0	0.0	0.0	26994.8893	8828.5111	NaN	NaN	0.2464	0.1699	0.6564	0.0344	0.1062	0.0252	0.008
0.0	0.0	0.0	25129.8893	6365.5111	NaN	NaN	0.2021	0.1676	0.6582	0.0346	0.1067	0.025	0.008
0.0	0.0	0.0	30994.8893	5433.5111	NaN	NaN	0.1492	0.1655	0.6606	0.0347	0.1064	0.0249	0.0079
0.0	0.0	0.0	25549.8893	6060.5111	NaN	NaN	0.1917	0.1647	0.6626	0.0348	0.1051	0.0249	0.0079
0.0	0.0	0.0	31351.8893	3698.5111	NaN	NaN	0.1055	0.1647	0.6629	0.035	0.1046	0.0249	0.0079
0.0	0.0	0.0	30194.8893	3860.5111	NaN	NaN	0.1134	0.1632	0.665	0.0351	0.1042	0.0248	0.0078
0.0	0.0	0.0	28224.8893	4471.5111	NaN	NaN	0.1368	0.1618	0.6674	0.035	0.1035	0.0245	0.0078
0.0	0.0	0.0	28926.8893	3973.5111	NaN	NaN	0.1208	0.1608	0.6692	0.0351	0.1027	0.0244	0.0077
0.0	0.0	0.0	25979.8893	3008.5111	NaN	NaN	0.1038	0.1592	0.6717	0.035	0.1023	0.0241	0.0077
0.0	0.0	0.0	23442.8893	6097.5111	NaN	NaN	0.2064	0.1579	0.6739	0.0349	0.1016	0.0239	0.0076
0.0	0.0	0.0	26548.8893	5614.5111	NaN	NaN	0.1746	0.1577	0.6748	0.0348	0.1012	0.0239	0.0076
0.0	0.0	0.0	29225.8893	4367.5111	NaN	NaN	0.13	0.1578	0.6754	0.0347	0.1007	0.0239	0.0076
0.0	0.0	0.0	24885.8893	4366.5111	NaN	NaN	0.1493	0.1583	0.6749	0.0347	0.1006	0.0239	0.0076
0.0	0.0	0.0	29569.8893	5183.5111	NaN	NaN	0.1492	0.1594	0.674	0.0345	0.1005	0.0239	0.0076
0.0	0.0	0.0	27345.8893	2104.5111	NaN	NaN	0.0715	0.1594	0.6737	0.0345	0.1009	0.0239	0.0076
0.0	0.0	0.0	27196.8893	3423.5111	NaN	NaN	0.1118	0.1599	0.6735	0.0342	0.1007	0.024	0.0077
0.0	0.0	0.0	21459.8893	2750.5111	NaN	NaN	0.1136	0.1604	0.6724	0.0343	0.101	0.0242	0.0077
0.0	0.0	0.0	27189.8893	5998.5111	NaN	NaN	0.1807	0.1602	0.673	0.0341	0.1009	0.024	0.0077
0.0	0.0	0.0	22297.8893	2376.5111	NaN	NaN	0.0963	0.1613	0.6718	0.0341	0.1006	0.0243	0.0077
0.0	0.0	0.0	28238.8893	2999.5111	NaN	NaN	0.096	0.1637	0.6693	0.0342	0.1004	0.0246	0.0077
0.0	0.0	0.0	26864.8893	4855.5111	NaN	NaN	0.1531	0.1642	0.6683	0.0344	0.1007	0.0247	0.0077
0.0	0.0	0.0	29321.8893	561.5111	NaN	NaN	0.0188	0.1654	0.6679	0.0342	0.1	0.0249	0.0077
0.0	0.0	0.0	22746.8893	4964.5111	NaN	NaN	0.1792	0.1663	0.6665	0.0343	0.1002	0.025	0.0077
0.0	0.0	0.0	25774.8893	1530.5111	NaN	NaN	0.0561	0.1668	0.6655	0.0342	0.1007	0.025	0.0078
0.0	0.0	0.0	22768.8893	4969.5111	NaN	NaN	0.1792	0.1665	0.6656	0.0343	0.1007	0.0251	0.0078
0.0	0.0	0.0	27312.8893	6030.5111	NaN	NaN	0.1809	0.1663	0.6649	0.0344	0.1015	0.025	0.0079
0.0	0.0	0.0	25029.8893	7005.5111	NaN	NaN	0.2187	0.1656	0.6647	0.0345	0.1019	0.0253	0.0079
0.0	0.0	0.0	23794.8893	6801.5111	NaN	NaN	0.2223	0.1659	0.6645	0.0347	0.1015	0.0255	0.0079
0.0	0.0	0.0	23434.8893	3839.5111	NaN	NaN	0.1408	0.1666	0.662	0.0351	0.1025	0.0258	0.008
0.0	0.0	0.0	26351.8893	5633.5111	NaN	NaN	0.1761	0.1675	0.661	0.0351	0.1025	0.0259	0.0081
0.0	0.0	0.0	27114.8893	2388.5111	NaN	NaN	0.081	0.1689	0.6584	0.0354	0.103	0.0261	0.0081
0.0	0.0	0.0	28593.8893	3246.5111	NaN	NaN	0.102	0.1691	0.6576	0.0355	0.1035	0.0261	0.0082
0.0	0.0	0.0	24744.8893	4583.5111	NaN	NaN	0.1563	0.1681	0.6578	0.0356	0.1043	0.026	0.0082
0.0	0.0	0.0	24938.8893	6109.5111	NaN	NaN	0.1968	0.1662	0.6596	0.0355	0.1048	0.0257	0.0082
0.0	0.0	0.0	24740.8893	4669.5111	NaN	NaN	0.1588	0.1658	0.6593	0.0356	0.1053	0.0257	0.0083
0.0	0.0	0.0	24793.8893	4701.5111	NaN	NaN	0.1594	0.1668	0.6579	0.0356	0.1055	0.0258	0.0083
0.0	0.0	0.0	26436.8893	5342.5111	NaN	NaN	0.1681	0.1679	0.6561	0.036	0.1056	0.026	0.0084
0.0	0.0	0.0	27095.8893	5246.5111	NaN	NaN	0.1622	0.1681	0.6556	0.036	0.1058	0.026	0.0085
0.0	0.0	0.0	22688.8893	3891.5111	NaN	NaN	0.1464	0.1696	0.6531	0.0363	0.1062	0.0262	0.0086
0.0	0.0	0.0	26255.8893	6809.5111	NaN	NaN	0.2059	0.1701	0.6513	0.0364	0.1074	0.0261	0.0087
0.0	0.0	0.0	23281.8893	4568.5111	NaN	NaN	0.164	0.1719	0.6492	0.0363	0.1073	0.0264	0.0089
0.0	0.0	0.0	28114.8893	3772.5111	NaN	NaN	0.1183	0.1748	0.6457	0.0365	0.1073	0.0268	0.009
0.0	0.0	0.0	24724.8893	6207.5111	NaN	NaN	0.2007	0.1784	0.6419	0.0365	0.1069	0.0271	0.0092
0.0	0.0	0.0	26149.8893	2299.5111	NaN	NaN	0.0808	0.1845	0.6362	0.0366	0.1059	0.0275	0.0093
0.0	0.0	0.0	28576.8893	3951.5111	NaN	NaN	0.1215	0.1906	0.6294	0.0368	0.1058	0.0279	0.0095
0.0	0.0	0.0	27194.8893	2974.5111	NaN	NaN	0.0986	0.1926	0.6257	0.0371	0.1068	0.028	0.0097
0.0	0.0	0.0	27338.8893	4278.5111	NaN	NaN	0.1353	0.1949	0.6225	0.0377	0.1068	0.0284	0.0098
0.0	0.0	0.0	25219.8893	8979.5111	NaN	NaN	0.2626	0.1949	0.6197	0.0383	0.1087	0.0284	0.01
0.0	0.0	0.0	23957.8893	8518.5111	NaN	NaN	0.2623	0.1998	0.6136	0.0389	0.1084	0.0291	0.0103
0.0	0.0	0.0	23559.8893	1080.5111	NaN	NaN	0.0439	0.2175	0.5939	0.0401	0.1076	0.0303	0.0106
0.0	0.0	0.0	25269.8893	10426.5111	NaN	NaN	0.2921	0.2332	0.5743	0.0413	0.1088	0.0313	0.0112
0.0	0.0	0.0	27688.8893	4649.5111	NaN	NaN	0.1438	0.2617	0.5463	0.0417	0.1063	0.0323	0.0116
0.0	0.0	0.0	30225.8893	5712.5111	NaN	NaN	0.159	0.2977	0.5109	0.042	0.1042	0.0329	0.0122
0.0	0.0	0.0	29755.8893	2839.5111	NaN	NaN	0.0871	0.3196	0.4857	0.043	0.1059	0.0334	0.0125
0.0	0.0	0.0	27911.8893	5099.5111	NaN	NaN	0.1545	0.341	0.4644	0.0433	0.1054	0.0332	0.0127
0.0	0.0	0.0	24584.8893	4233.5111	NaN	NaN	0.1469	0.3597	0.4444	0.0438	0.1064	0.0328	0.0129
0.0	0.0	0.0	27143.8893	1762.5111	NaN	NaN	0.061	0.3809	0.4206	0.0444	0.1082	0.0328	0.0131
0.0	0.0	0.0	29857.8893	4552.5111	NaN	NaN	0.1323	0.4036	0.3985	0.0442	0.1081	0.0325	0.0132
0.0	0.0	0.0	28032.8893	3470.5111	NaN	NaN	0.1102	0.4168	0.3841	0.044	0.1099	0.032	0.0132
0.0	0.0	0.0	27668.8893	2739.5111	NaN	NaN	0.0901	0.4381	0.3645	0.043	0.1101	0.0311	0.0133
0.0	0.0	0.0	27273.8893	2803.5111	NaN	NaN	0.0932	0.4452	0.3544	0.0429	0.1138	0.0305	0.0132
0.0	0.0	0.0	27599.8893	2712.5111	NaN	NaN	0.0895	0.4684	0.3341	0.0416	0.1131	0.0294	0.0136
0.0	0.0	0.0	25764.8893	3216.5111	NaN	NaN	0.111	0.4781	0.3227	0.0414	0.1155	0.029	0.0134
0.0	0.0	0.0	27760.8893	6832.5111	NaN	NaN	0.1975	0.494	0.3065	0.0407	0.1167	0.0285	0.0136
0.0	0.0	0.0	26099.8893	4375.5111	NaN	NaN	0.1436	0.5109	0.2881	0.0406	0.118	0.0284	0.0139
0.0	0.0	0.0	28892.8893	6374.5111	NaN	NaN	0.1807	0.5435	0.2581	0.0402	0.1154	0.028	0.0148
0.0	0.0	0.0	26011.8893	4077.5111	NaN	NaN	0.1355	0.5549	0.2444	0.0407	0.1168	0.028	0.0152
0.0	0.0	0.0	30281.8893	3600.5111	NaN	NaN	0.1063	0.5864	0.2209	0.039	0.1119	0.0263	0.0155
0.0	0.0	0.0	28049.8893	4933.5111	NaN	NaN	0.1496	0.5861	0.2149	0.0397	0.1177	0.0263	0.0153
0.0	0.0	0.0	28057.8893	5753.5111	NaN	NaN	0.1702	0.6138	0.1962	0.0372	0.1129	0.0244	0.0155
0.0	0.0	0.0	26067.8893	4532.5111	NaN	NaN	0.1481	0.6253	0.1852	0.0363	0.1145	0.0236	0.015
0.0	0.0	0.0	29096.8893	4056.5111	NaN	NaN	0.1224	0.6409	0.1718	0.0351	0.1148	0.0224	0.015
0.0	0.0	0.0	24390.8893	5005.5111	NaN	NaN	0.1703	0.6381	0.1696	0.035	0.1202	0.0222	0.0149
0.0	0.0	0.0	24876.8893	4692.5111	NaN	NaN	0.1587	0.6639	0.1533	0.0329	0.1144	0.0208	0.0147
0.0	0.0	0.0	27062.8893	5333.5111	NaN	NaN	0.1646	0.6612	0.1488	0.0334	0.1214	0.0209	0.0143
0.0	0.0	0.0	26110.8893	1874.5111	NaN	NaN	0.067	0.6748	0.1419	0.0316	0.1176	0.0198	0.0142
0.0	0.0	0.0	29091.8893	3108.5111	NaN	NaN	0.0965	0.6824	0.134	0.0324	0.1184	0.0192	0.0137
0.0	0.0	0.0	29113.8893	3641.5111	NaN	NaN	0.1112	0.6818	0.1267	0.0349	0.1235	0.0186	0.0144
0.0	0.0	0.0	20101.8893	5652.5111	NaN	NaN	0.2195	0.7009	0.1166	0.0341	0.1166	0.0179	0.0139
0.0	0.0	0.0	23816.8893	6821.5111	NaN	NaN	0.2226	0.7106	0.1085	0.0339	0.1157	0.0177	0.0135
0.0	0.0	0.0	28327.8893	2231.5111	NaN	NaN	0.073	0.708	0.1059	0.0345	0.1201	0.0181	0.0134
0.0	0.0	0.0	26012.8893	6199.5111	NaN	NaN	0.1925	0.7185	0.1012	0.0332	0.1161	0.0179	0.013
0.0	0.0	0.0	23456.8893	4188.5111	NaN	NaN	0.1515	0.7254	0.0968	0.0324	0.1149	0.0179	0.0126
0.0	0.0	0.0	27987.8893	793.5111	NaN	NaN	0.0276	0.7283	0.094	0.0323	0.1151	0.0179	0.0124
0.0	0.0	0.0	27137.8893	2900.5111	NaN	NaN	0.0966	0.7243	0.0925	0.0329	0.1196	0.018	0.0126
0.0	0.0	0.0	29282.8893	2306.5111	NaN	NaN	0.073	0.7178	0.0923	0.0339	0.1248	0.0184	0.0127
0.0	0.0	0.0	26128.8893	4661.5111	NaN	NaN	0.1514	0.7044	0.0939	0.0358	0.1335	0.0193	0.0131
0.0	0.0	0.0	23049.8893	5379.5111	NaN	NaN	0.1892	0.7087	0.0922	0.0348	0.1315	0.0195	0.0133
0.0	0.0	0.0	27252.8893	5489.5111	NaN	NaN	0.1677	0.7177	0.0864	0.0344	0.1282	0.0199	0.0133
0.0	0.0	0.0	22786.8893	5508.5111	NaN	NaN	0.1947	0.7585	0.0757	0.0297	0.1044	0.019	0.0127
0.0	0.0	0.0	29310.8893	2995.5111	NaN	NaN	0.0927	0.7864	0.065	0.0282	0.0896	0.0185	0.0123
0.0	0.0	0.0	32832.8893	4392.5111	NaN	NaN	0.118	0.7874	0.0621	0.0294	0.0896	0.0189	0.0127
0.0	0.0	0.0	25772.8893	5772.5111	NaN	NaN	0.183	0.8061	0.0575	0.0275	0.0783	0.0182	0.0125
0.0	0.0	0.0	27110.8893	2634.5111	NaN	NaN	0.0886	0.8099	0.0546	0.0281	0.0762	0.0184	0.0128
0.0	0.0	0.0	25174.8893	3654.5111	NaN	NaN	0.1268	0.8063	0.0555	0.029	0.0773	0.0186	0.0132
0.0	0.0	0.0	23912.8893	1136.5111	NaN	NaN	0.0454	0.8121	0.0532	0.0287	0.0738	0.0189	0.0134
0.0	0.0	0.0	30375.8893	7914.5111	NaN	NaN	0.2067	0.8063	0.0541	0.0298	0.0764	0.0195	0.0139
0.0	0.0	0.0	31912.8893	3277.5111	NaN	NaN	0.0931	0.8172	0.0518	0.028	0.0692	0.0198	0.0141
0.0	0.0	0.0	28593.8893	2794.5111	NaN	NaN	0.089	0.8208	0.0507	0.0275	0.0661	0.0203	0.0146
0.0	0.0	0.0	23226.8893	5044.5111	NaN	NaN	0.1784	0.8279	0.0485	0.0262	0.0619	0.0207	0.0148
0.0	0.0	0.0	25375.8893	3928.5111	NaN	NaN	0.1341	0.8147	0.0517	0.0279	0.068	0.0223	0.0154
0.0	0.0	0.0	28487.8893	4342.5111	NaN	NaN	0.1323	0.8228	0.0501	0.0258	0.0633	0.0226	0.0155
0.0	0.0	0.0	23323.8893	3958.5111	NaN	NaN	0.1451	0.8091	0.0529	0.0276	0.0696	0.0244	0.0164
0.0	0.0	0.0	23987.8893	3113.5111	NaN	NaN	0.1149	0.818	0.0517	0.0253	0.0639	0.0247	0.0164
0.0	0.0	0.0	22795.8893	-586.4889	NaN	NaN	-0.0264	0.8081	0.054	0.0264	0.0682	0.0262	0.0171
0.0	0.0	0.0	30594.8893	3886.5111	NaN	NaN	0.1127	0.8156	0.0525	0.0248	0.0639	0.0262	0.017
0.0	0.0	0.0	27115.8893	4772.5111	NaN	NaN	0.1497	0.8088	0.0542	0.0255	0.0664	0.0275	0.0175
0.0	0.0	0.0	28223.8893	2213.5111	NaN	NaN	0.0727	0.8192	0.0524	0.0235	0.0602	0.0276	0.0171
0.0	0.0	0.0	22818.8893	4815.5111	NaN	NaN	0.1743	0.805	0.0557	0.0251	0.0669	0.0296	0.0177
0.0	0.0	0.0	27920.8893	5094.5111	NaN	NaN	0.1543	0.8115	0.0554	0.0233	0.063	0.0298	0.017
0.0	0.0	0.0	21654.8893	3426.5111	NaN	NaN	0.1366	0.8117	0.0554	0.0229	0.0627	0.0305	0.0168
0.0	0.0	0.0	24870.8893	1310.5111	NaN	NaN	0.0501	0.814	0.0545	0.0219	0.0626	0.0308	0.016
0.0	0.0	0.0	23412.8893	3654.5111	NaN	NaN	0.135	0.8113	0.0551	0.0214	0.0652	0.0316	0.0153
0.0	0.0	0.0	26843.8893	4374.5111	NaN	NaN	0.1401	0.8128	0.0552	0.0203	0.0656	0.0319	0.0143
0.0	0.0	0.0	25503.8893	6658.5111	NaN	NaN	0.207	0.8084	0.0563	0.0197	0.069	0.033	0.0137
0.0	0.0	0.0	25489.8893	3702.5111	NaN	NaN	0.1268	0.8124	0.0559	0.0186	0.0672	0.0328	0.0131
0.0	0.0	0.0	30223.8893	7587.5111	NaN	NaN	0.2007	0.805	0.059	0.0188	0.0702	0.0341	0.0129
0.0	0.0	0.0	25057.8893	1226.5111	NaN	NaN	0.0467	0.8029	0.0606	0.0185	0.0703	0.0348	0.013
0.0	0.0	0.0	25719.8893	9219.5111	NaN	NaN	0.2639	0.7936	0.0642	0.0189	0.0741	0.0363	0.0129
0.0	0.0	0.0	26079.8893	6320.5111	NaN	NaN	0.1951	0.7896	0.0664	0.019	0.0749	0.0371	0.013
0.0	0.0	0.0	22273.8893	3316.5111	NaN	NaN	0.1296	0.8005	0.0633	0.0182	0.0687	0.0362	0.0132
0.0	0.0	0.0	27846.8893	3413.5111	NaN	NaN	0.1092	0.7994	0.0633	0.0186	0.0686	0.0369	0.0132
0.0	0.0	0.0	22811.8893	3346.5111	NaN	NaN	0.1279	0.794	0.0655	0.0193	0.0702	0.0377	0.0132
0.0	0.0	0.0	28656.8893	4845.5111	NaN	NaN	0.1446	0.7957	0.0654	0.0192	0.0688	0.0376	0.0133
0.0	0.0	0.0	26035.8893	4167.5111	NaN	NaN	0.138	0.7911	0.0665	0.0198	0.0709	0.0383	0.0134
0.0	0.0	0.0	24523.8893	-416.4889	NaN	NaN	-0.0173	0.8019	0.0627	0.019	0.0655	0.0371	0.0138
0.0	0.0	0.0	25275.8893	2457.5111	NaN	NaN	0.0886	0.7945	0.0645	0.0198	0.0686	0.0385	0.0141
0.0	0.0	0.0	26962.8893	2454.5111	NaN	NaN	0.0834	0.7959	0.0637	0.0196	0.0676	0.0386	0.0145
0.0	0.0	0.0	21417.8893	5065.5111	NaN	NaN	0.1913	0.8028	0.0605	0.0191	0.0647	0.038	0.015
0.0	0.0	0.0	24967.8893	2837.5111	NaN	NaN	0.102	0.8074	0.0577	0.0189	0.0634	0.0374	0.0153
0.0	0.0	0.0	24832.8893	3717.5111	NaN	NaN	0.1302	0.8055	0.0573	0.0192	0.0645	0.0378	0.0156
0.0	0.0	0.0	26664.8893	4589.5111	NaN	NaN	0.1468	0.8133	0.0541	0.0186	0.0617	0.0364	0.0158
0.0	0.0	0.0	26535.8893	2672.5111	NaN	NaN	0.0915	0.814	0.0531	0.0188	0.0624	0.036	0.0158
0.0	0.0	0.0	27138.8893	2641.5111	NaN	NaN	0.0887	0.8194	0.0511	0.0185	0.0602	0.035	0.0158
0.0	0.0	0.0	22037.8893	3045.5111	NaN	NaN	0.1214	0.823	0.0498	0.0183	0.0592	0.0341	0.0156
0.0	0.0	0.0	29978.8893	4309.5111	NaN	NaN	0.1257	0.8235	0.05	0.0185	0.0588	0.0337	0.0155
0.0	0.0	0.0	23975.8893	7400.5111	NaN	NaN	0.2359	0.8258	0.0496	0.0185	0.0581	0.0327	0.0153
0.0	0.0	0.0	24393.8893	3857.5111	NaN	NaN	0.1365	0.8284	0.0494	0.0185	0.0563	0.032	0.0153
0.0	0.0	0.0	24523.8893	6303.5111	NaN	NaN	0.2045	0.8202	0.0525	0.0194	0.0604	0.0324	0.0152
0.0	0.0	0.0	23735.8893	6802.5111	NaN	NaN	0.2228	0.8161	0.0549	0.0196	0.0616	0.0323	0.0153
0.0	0.0	0.0	28730.8893	3854.5111	NaN	NaN	0.1183	0.8133	0.0564	0.0199	0.0627	0.0323	0.0155
0.0	0.0	0.0	24805.8893	2536.5111	NaN	NaN	0.0928	0.8051	0.06	0.0207	0.0656	0.0329	0.0158
0.0	0.0	0.0	24205.8893	3129.5111	NaN	NaN	0.1145	0.8023	0.0619	0.021	0.0656	0.0331	0.0161
0.0	0.0	0.0	24471.8893	4856.5111	NaN	NaN	0.1656	0.793	0.0664	0.0221	0.0681	0.0337	0.0167
0.0	0.0	0.0	28724.8893	6018.5111	NaN	NaN	0.1732	0.7936	0.0676	0.0222	0.0658	0.0335	0.0173
0.0	0.0	0.0	25418.8893	4947.5111	NaN	NaN	0.1629	0.7927	0.0682	0.0225	0.0652	0.0337	0.0177
0.0	0.0	0.0	26977.8893	5936.5111	NaN	NaN	0.1804	0.7934	0.0685	0.0226	0.0633	0.034	0.0182
0.0	0.0	0.0	22206.8893	5976.5111	NaN	NaN	0.2121	0.7969	0.0673	0.0225	0.0604	0.034	0.0188
0.0	0.0	0.0	27773.8893	4018.5111	NaN	NaN	0.1264	0.8027	0.0652	0.0223	0.0564	0.0341	0.0193
0.0	0.0	0.0	24184.8893	4956.5111	NaN	NaN	0.1701	0.8117	0.061	0.0218	0.0521	0.0337	0.0197
0.0	0.0	0.0	27149.8893	7664.5111	NaN	NaN	0.2202	0.8141	0.0599	0.0219	0.0502	0.0339	0.02
0.0	0.0	0.0	31636.8893	4818.5111	NaN	NaN	0.1322	0.8184	0.0578	0.0217	0.0479	0.0338	0.0205
0.0	0.0	0.0	29686.8893	5834.5111	NaN	NaN	0.1643	0.8234	0.0558	0.0214	0.0451	0.0333	0.021
0.0	0.0	0.0	28590.8893	6154.5111	NaN	NaN	0.1771	0.8244	0.0553	0.0216	0.0439	0.0335	0.0214
0.0	0.0	0.0	20390.8893	1757.5111	NaN	NaN	0.0794	0.8262	0.0548	0.0215	0.0424	0.0331	0.022
0.0	0.0	0.0	28621.8893	4652.5111	NaN	NaN	0.1398	0.8194	0.0578	0.0224	0.045	0.0333	0.0221
0.0	0.0	0.0	25772.8893	4125.5111	NaN	NaN	0.138	0.8222	0.0567	0.0224	0.0448	0.0318	0.0221
0.0	0.0	0.0	26413.8893	5346.5111	NaN	NaN	0.1683	0.8231	0.0561	0.0228	0.0454	0.0303	0.0221
0.0	0.0	0.0	27573.8893	7567.5111	NaN	NaN	0.2153	0.8312	0.0529	0.0225	0.0434	0.0281	0.0218
0.0	0.0	0.0	24774.8893	1373.5111	NaN	NaN	0.0525	0.841	0.049	0.0222	0.0399	0.0261	0.0218
0.0	0.0	0.0	33178.8893	5539.5111	NaN	NaN	0.1431	0.8521	0.0441	0.0218	0.0355	0.0245	0.022
0.0	0.0	0.0	18606.8893	1849.5111	NaN	NaN	0.0904	0.8628	0.0386	0.0214	0.0313	0.0237	0.0223
0.0	0.0	0.0	11679.8893	276.5111	NaN	NaN	0.0231	0.8712	0.0334	0.0218	0.0281	0.0232	0.0223
0.0	0.0	0.0	11329.8893	1544.5111	NaN	NaN	0.12	0.8738	0.0316	0.0219	0.0278	0.0231	0.0218
0.0	0.0	0.0	8058.8893	5001.5111	NaN	NaN	0.383	0.8762	0.0303	0.0218	0.0275	0.0227	0.0215
0.0	0.0	0.0	-368.1107	380.5111	NaN	NaN	1.3	0.8781	0.0295	0.0216	0.0272	0.0223	0.0213
0.0	0.0	0.0	2399.8893	-968.4889	NaN	NaN	-0.3	0.8801	0.0286	0.0214	0.0271	0.022	0.0209
0.0	0.0	0.0	1935.8893	1607.5111	NaN	NaN	0.4537	0.8819	0.0275	0.0214	0.0271	0.0216	0.0205
0.0	0.0	0.0	2809.8893	2268.5111	NaN	NaN	0.4467	0.8842	0.0262	0.0214	0.0268	0.0213	0.0201
0.0	0.0	0.0	-33.1107	3213.5111	NaN	NaN	1.0104	0.8857	0.0255	0.0212	0.0265	0.0211	0.0199
0.0	0.0	0.0	241.8893	2311.5111	NaN	NaN	0.9053	0.8862	0.0252	0.0213	0.0264	0.0211	0.0199
0.0	0.0	0.0	1390.8893	2292.5111	NaN	NaN	0.6224	0.8871	0.0249	0.0212	0.0259	0.0209	0.02
0.0	0.0	0.0	242.8893	-595.4889	NaN	NaN	1.3	0.8875	0.0247	0.0212	0.0256	0.0208	0.0201
0.0	0.0	0.0	17.8893	1454.5111	NaN	NaN	0.9879	0.8875	0.0247	0.0212	0.0256	0.0208	0.0202
0.0	0.0	0.0	-1359.1107	-580.4889	NaN	NaN	0.2993	0.887	0.0249	0.021	0.0257	0.0209	0.0204
0.0	0.0	0.0	2707.8893	787.5111	NaN	NaN	0.2253	0.8862	0.0251	0.021	0.026	0.0212	0.0205
0.0	0.0	0.0	446.8893	-410.4889	NaN	NaN	-0.3	0.8853	0.0254	0.021	0.0262	0.0216	0.0206
0.0	0.0	0.0	1722.8893	940.5111	NaN	NaN	0.3531	0.8848	0.0254	0.0207	0.0267	0.0218	0.0205
0.0	0.0	0.0	1622.8893	4074.5111	NaN	NaN	0.7152	0.8846	0.0252	0.0204	0.0272	0.0222	0.0204
0.0	0.0	0.0	1185.8893	1532.5111	NaN	NaN	0.5638	0.8849	0.0252	0.02	0.0275	0.0223	0.0202
0.0	0.0	0.0	666.8893	2243.5111	NaN	NaN	0.7709	0.8842	0.0253	0.0197	0.0279	0.0226	0.0203
0.0	0.0	0.0	818.8893	-19.4889	NaN	NaN	-0.0244	0.8825	0.0252	0.0197	0.0288	0.0232	0.0206
0.0	0.0	0.0	2096.8893	1412.5111	NaN	NaN	0.4025	0.8809	0.0252	0.0198	0.0296	0.0237	0.0208
0.0	0.0	0.0	1588.8893	1398.5111	NaN	NaN	0.4681	0.8803	0.0251	0.0198	0.03	0.0239	0.0209
0.0	0.0	0.0	814.8893	2016.5111	NaN	NaN	0.7122	0.88	0.025	0.0199	0.0303	0.024	0.0209
0.0	0.0	0.0	2139.8893	1612.5111	NaN	NaN	0.4297	0.8802	0.0249	0.0199	0.0302	0.0238	0.0209
0.0	0.0	0.0	699.8893	2020.5111	NaN	NaN	0.7427	0.8799	0.0248	0.0201	0.0302	0.0239	0.0211
0.0	0.0	0.0	1127.8893	-2021.4889	NaN	NaN	1.3	0.8792	0.025	0.0203	0.0302	0.0239	0.0214
0.0	0.0	0.0	1119.8893	-467.4889	NaN	NaN	-0.3	0.8785	0.0252	0.0204	0.0302	0.024	0.0216
0.0	0.0	0.0	2345.8893	72.5111	NaN	NaN	0.03	0.8782	0.0253	0.0205	0.0303	0.024	0.0217
0.0	0.0	0.0	3240.8893	2130.5111	NaN	NaN	0.3966	0.8784	0.0252	0.0205	0.0303	0.024	0.0216
0.0	0.0	0.0	838.8893	2547.5111	NaN	NaN	0.7523	0.8781	0.0252	0.0205	0.0304	0.024	0.0217
0.0	0.0	0.0	-1177.1107	3088.5111	NaN	NaN	1.3	0.8785	0.0251	0.0205	0.0304	0.0239	0.0216
0.0	0.0	0.0	3328.8893	2574.5111	NaN	NaN	0.4361	0.8787	0.025	0.0205	0.0303	0.0238	0.0216
0.0	0.0	0.0	-1487.1107	2174.5111	NaN	NaN	1.3	0.8794	0.025	0.0204	0.0301	0.0236	0.0215
0.0	0.0	0.0	584.8893	1839.5111	NaN	NaN	0.7587	0.8798	0.0249	0.0204	0.0299	0.0236	0.0214
0.0	0.0	0.0	1592.8893	443.5111	NaN	NaN	0.2178	0.8806	0.0247	0.0202	0.0298	0.0235	0.0212
0.0	0.0	0.0	2027.8893	2523.5111	NaN	NaN	0.5544	0.8813	0.0245	0.0201	0.0296	0.0235	0.021
0.0	0.0	0.0	1685.8893	17.5111	NaN	NaN	0.0103	0.8823	0.0243	0.02	0.0293	0.0234	0.0207
0.0	0.0	0.0	4037.8893	780.5111	NaN	NaN	0.162	0.8823	0.0243	0.02	0.0292	0.0236	0.0206
0.0	0.0	0.0	-266.1107	-3451.4889	NaN	NaN	0.9284	0.8819	0.0243	0.0201	0.0293	0.0238	0.0206
0.0	0.0	0.0	-551.1107	1953.5111	NaN	NaN	1.3	0.8819	0.0242	0.0201	0.0295	0.0239	0.0204
0.0	0.0	0.0	308.8893	3157.5111	NaN	NaN	0.9109	0.882	0.0241	0.02	0.0296	0.024	0.0203
0.0	0.0	0.0	2062.8893	1940.5111	NaN	NaN	0.4847	0.8824	0.0241	0.02	0.0294	0.024	0.0201
0.0	0.0	0.0	2296.8893	-295.4889	NaN	NaN	-0.1476	0.8827	0.0241	0.02	0.0293	0.0239	0.02
0.0	0.0	0.0	375.8893	2286.5111	NaN	NaN	0.8588	0.8829	0.024	0.02	0.0292	0.0239	0.02
0.0	0.0	0.0	-307.1107	1846.5111	NaN	NaN	1.1995	0.8837	0.024	0.0202	0.0287	0.0235	0.0198
0.0	0.0	0.0	1163.8893	-952.4889	NaN	NaN	-0.3	0.8846	0.024	0.0205	0.0283	0.0229	0.0197
0.0	0.0	0.0	1128.8893	1853.5111	NaN	NaN	0.6215	0.886	0.0233	0.0213	0.0286	0.0218	0.019
0.0	0.0	0.0	1802.8893	1159.5111	NaN	NaN	0.3914	0.8865	0.0227	0.0221	0.0292	0.0209	0.0185
0.0	0.0	0.0	10082.8893	96.5111	NaN	NaN	0.0095	0.8874	0.0224	0.0225	0.0301	0.0199	0.0176
0.0	0.0	0.0	13064.8893	1363.5111	NaN	NaN	0.0945	0.8883	0.0222	0.0226	0.032	0.0186	0.0163
0.0	0.0	0.0	9652.8893	-1294.4889	NaN	NaN	-0.1549	0.8858	0.0223	0.0233	0.0347	0.0182	0.0157
0.0	0.0	0.0	12076.8893	2837.5111	NaN	NaN	0.1903	0.8794	0.0226	0.0244	0.0406	0.0179	0.0151
0.0	0.0	0.0	24885.8893	4702.5111	NaN	NaN	0.1589	0.8629	0.0247	0.0263	0.0519	0.0187	0.0154
0.0	0.0	0.0	25238.8893	-743.4889	NaN	NaN	-0.0304	0.8608	0.0247	0.0261	0.055	0.0185	0.0149
0.0	0.0	0.0	23963.8893	3459.5111	NaN	NaN	0.1262	0.8432	0.0262	0.0286	0.0663	0.0195	0.0162
0.0	0.0	0.0	24002.8893	1845.5111	NaN	NaN	0.0714	0.8346	0.0272	0.0285	0.073	0.0203	0.0163
0.0	0.0	0.0	30081.8893	3568.5111	NaN	NaN	0.106	0.8191	0.0281	0.0302	0.084	0.0214	0.0171
0.0	0.0	0.0	24147.8893	2297.5111	NaN	NaN	0.0869	0.8125	0.0284	0.03	0.0894	0.0223	0.0173
0.0	0.0	0.0	26191.8893	3458.5111	NaN	NaN	0.1166	0.8116	0.0274	0.03	0.0912	0.0223	0.0175
0.0	0.0	0.0	25253.8893	2818.5111	NaN	NaN	0.1004	0.797	0.0283	0.031	0.102	0.0234	0.0182
0.0	0.0	0.0	26837.8893	2269.5111	NaN	NaN	0.078	0.8008	0.0275	0.03	0.1013	0.0229	0.0176
0.0	0.0	0.0	27803.8893	5869.5111	NaN	NaN	0.1743	0.7828	0.0286	0.0314	0.1148	0.024	0.0184
0.0	0.0	0.0	28778.8893	4831.5111	NaN	NaN	0.1438	0.7832	0.0288	0.0307	0.1152	0.0241	0.018
0.0	0.0	0.0	24544.8893	7067.5111	NaN	NaN	0.2236	0.7823	0.0286	0.0311	0.116	0.0239	0.0182
0.0	0.0	0.0	26262.8893	5500.5111	NaN	NaN	0.1732	0.781	0.0287	0.0311	0.1168	0.0241	0.0183
0.0	0.0	0.0	26025.8893	6879.5111	NaN	NaN	0.2091	0.7901	0.0284	0.0305	0.1093	0.0237	0.018
0.0	0.0	0.0	26513.8893	4016.5111	NaN	NaN	0.1316	0.8009	0.0273	0.0303	0.1007	0.0229	0.0179
0.0	0.0	0.0	23256.8893	4073.5111	NaN	NaN	0.149	0.8082	0.0269	0.0301	0.0943	0.0226	0.0179
0.0	0.0	0.0	22842.8893	4088.5111	NaN	NaN	0.1518	0.8198	0.0259	0.0296	0.0851	0.022	0.0176
0.0	0.0	0.0	25391.8893	2980.5111	NaN	NaN	0.105	0.8272	0.0253	0.0294	0.0788	0.0217	0.0175
0.0	0.0	0.0	24203.8893	4544.5111	NaN	NaN	0.1581	0.8383	0.0244	0.0287	0.0703	0.0211	0.0171
0.0	0.0	0.0	27218.8893	2358.5111	NaN	NaN	0.0797	0.8486	0.0234	0.0281	0.0625	0.0207	0.0167
0.0	0.0	0.0	27242.8893	827.5111	NaN	NaN	0.0295	0.8537	0.0228	0.0281	0.058	0.0207	0.0168
0.0	0.0	0.0	25430.8893	6078.5111	NaN	NaN	0.1929	0.8575	0.0222	0.0281	0.0547	0.0207	0.0168
0.0	0.0	0.0	22632.8893	2859.5111	NaN	NaN	0.1122	0.8615	0.0216	0.0281	0.0514	0.0207	0.0167
0.0	0.0	0.0	27158.8893	5804.5111	NaN	NaN	0.1761	0.8592	0.0214	0.029	0.0522	0.0211	0.017
0.0	0.0	0.0	22296.8893	6860.5111	NaN	NaN	0.2353	0.8588	0.0213	0.0294	0.0521	0.0213	0.0171
0.0	0.0	0.0	25108.8893	2783.5111	NaN	NaN	0.0998	0.8602	0.0211	0.0296	0.0505	0.0215	0.0171
0.0	0.0	0.0	30454.8893	3237.5111	NaN	NaN	0.0961	0.8585	0.0213	0.0303	0.0505	0.022	0.0174
0.0	0.0	0.0	22200.8893	1766.5111	NaN	NaN	0.0737	0.8581	0.0213	0.0305	0.0501	0.0224	0.0176
0.0	0.0	0.0	23855.8893	7208.5111	NaN	NaN	0.2321	0.8574	0.0214	0.0309	0.0497	0.0228	0.0177
0.0	0.0	0.0	23521.8893	1849.5111	NaN	NaN	0.0729	0.8554	0.0215	0.0315	0.0504	0.0232	0.018
0.0	0.0	0.0	23753.8893	3104.5111	NaN	NaN	0.1156	0.8554	0.0216	0.0317	0.0498	0.0235	0.018
0.0	0.0	0.0	28732.8893	860.5111	NaN	NaN	0.0291	0.8521	0.0218	0.0325	0.0514	0.0239	0.0183
0.0	0.0	0.0	24741.8893	7672.5111	NaN	NaN	0.2367	0.8501	0.022	0.0329	0.0522	0.0243	0.0185
0.0	0.0	0.0	25008.8893	3136.5111	NaN	NaN	0.1114	0.8481	0.0223	0.0334	0.0528	0.0248	0.0188
0.0	0.0	0.0	21956.8893	5133.5111	NaN	NaN	0.1895	0.8446	0.0227	0.0339	0.0545	0.0253	0.019
0.0	0.0	0.0	27001.8893	7118.5111	NaN	NaN	0.2086	0.8417	0.0231	0.0344	0.0557	0.0258	0.0192
0.0	0.0	0.0	20280.8893	5887.5111	NaN	NaN	0.225	0.838	0.0234	0.0352	0.0575	0.0262	0.0197
0.0	0.0	0.0	30054.8893	3823.5111	NaN	NaN	0.1129	0.8391	0.0235	0.0348	0.0568	0.0262	0.0196
0.0	0.0	0.0	29602.8893	4953.5111	NaN	NaN	0.1433	0.8315	0.0238	0.0365	0.0611	0.0266	0.0204
0.0	0.0	0.0	24933.8893	3915.5111	NaN	NaN	0.1357	0.8334	0.0235	0.0363	0.0603	0.0261	0.0204
0.0	0.0	0.0	27321.8893	4451.5111	NaN	NaN	0.1401	0.8233	0.0239	0.0384	0.0664	0.0265	0.0215
0.0	0.0	0.0	25020.8893	5841.5111	NaN	NaN	0.1893	0.8242	0.0236	0.038	0.0667	0.0261	0.0214
0.0	0.0	0.0	24648.8893	1684.5111	NaN	NaN	0.064	0.8246	0.0234	0.0381	0.0664	0.0257	0.0219
0.0	0.0	0.0	25393.8893	4152.5111	NaN	NaN	0.1405	0.8252	0.0231	0.0376	0.0666	0.0255	0.0219
0.0	0.0	0.0	25870.8893	2921.5111	NaN	NaN	0.1015	0.82	0.0233	0.0387	0.0697	0.0257	0.0226
0.0	0.0	0.0	26413.8893	6360.5111	NaN	NaN	0.1941	0.8165	0.0232	0.0392	0.0726	0.0256	0.0229
0.0	0.0	0.0	25009.8893	3074.5111	NaN	NaN	0.1095	0.8135	0.0233	0.0397	0.0748	0.0254	0.0233
0.0	0.0	0.0	26841.8893	5067.5111	NaN	NaN	0.1588	0.8129	0.0232	0.0395	0.0758	0.0253	0.0234
0.0	0.0	0.0	25357.8893	5682.5111	NaN	NaN	0.1831	0.8071	0.0233	0.0404	0.0798	0.0254	0.024
0.0	0.0	0.0	23274.8893	5532.5111	NaN	NaN	0.1921	0.8119	0.0231	0.0389	0.0778	0.0249	0.0233
0.0	0.0	0.0	25801.8893	5143.5111	NaN	NaN	0.1662	0.8091	0.023	0.0395	0.0799	0.0248	0.0237
0.0	0.0	0.0	29270.8893	3038.5111	NaN	NaN	0.094	0.8079	0.0229	0.0391	0.0816	0.0249	0.0236
0.0	0.0	0.0	24812.8893	5597.5111	NaN	NaN	0.1841	0.8082	0.0226	0.039	0.082	0.0245	0.0236
0.0	0.0	0.0	30032.8893	3716.5111	NaN	NaN	0.1101	0.8076	0.0224	0.0386	0.0833	0.0246	0.0236
0.0	0.0	0.0	26250.8893	4400.5111	NaN	NaN	0.1436	0.808	0.0223	0.0381	0.0836	0.0244	0.0235
0.0	0.0	0.0	28460.8893	4314.5111	NaN	NaN	0.1316	0.8111	0.0219	0.0374	0.0822	0.0243	0.0232
0.0	0.0	0.0	24651.8893	4339.5111	NaN	NaN	0.1497	0.8083	0.0219	0.0375	0.0844	0.0244	0.0236
0.0	0.0	0.0	27857.8893	4319.5111	NaN	NaN	0.1342	0.8106	0.0218	0.0367	0.0831	0.0246	0.0233
0.0	0.0	0.0	25053.8893	4728.5111	NaN	NaN	0.1588	0.8101	0.0219	0.0366	0.0829	0.0248	0.0237
0.0	0.0	0.0	24895.8893	4040.5111	NaN	NaN	0.1396	0.8185	0.0213	0.0354	0.0777	0.0244	0.0228
0.0	0.0	0.0	29572.8893	5911.5111	NaN	NaN	0.1666	0.8038	0.0219	0.0372	0.0864	0.0257	0.025
0.0	0.0	0.0	28599.8893	5052.5111	NaN	NaN	0.1501	0.8209	0.0211	0.0342	0.0762	0.0246	0.0229
0.0	0.0	0.0	31487.8893	4757.5111	NaN	NaN	0.1313	0.8084	0.0217	0.0366	0.0826	0.0258	0.025
0.0	0.0	0.0	29190.8893	2065.5111	NaN	NaN	0.0661	0.8179	0.0213	0.0344	0.0774	0.0252	0.0238
0.0	0.0	0.0	21787.8893	2759.5111	NaN	NaN	0.1124	0.8131	0.0215	0.0358	0.0797	0.0253	0.0246
0.0	0.0	0.0	26315.8893	6155.5111	NaN	NaN	0.1896	0.809	0.0217	0.0357	0.0832	0.0254	0.025
0.0	0.0	0.0	20173.8893	2740.5111	NaN	NaN	0.1196	0.8103	0.0218	0.0355	0.0829	0.0247	0.0248
0.0	0.0	0.0	21712.8893	7543.5111	NaN	NaN	0.2578	0.8055	0.0216	0.0363	0.0871	0.0246	0.025
0.0	0.0	0.0	22462.8893	4569.5111	NaN	NaN	0.169	0.7912	0.022	0.0372	0.0982	0.0251	0.0263
0.0	0.0	0.0	20294.8893	5829.5111	NaN	NaN	0.2231	0.7905	0.0222	0.0367	0.1	0.0247	0.0259
0.0	0.0	0.0	24162.8893	5117.5111	NaN	NaN	0.1748	0.7779	0.0222	0.0381	0.1099	0.0251	0.0268
0.0	0.0	0.0	21290.8893	7295.5111	NaN	NaN	0.2552	0.7703	0.0228	0.0375	0.116	0.0259	0.0276
0.0	0.0	0.0	22241.8893	4270.5111	NaN	NaN	0.1611	0.7882	0.0217	0.0358	0.1041	0.0242	0.0259
0.0	0.0	0.0	21069.8893	5751.5111	NaN	NaN	0.2144	0.7873	0.022	0.0355	0.1042	0.0246	0.0264
0.0	0.0	0.0	18802.8893	5664.5111	NaN	NaN	0.2315	0.8068	0.0216	0.033	0.0909	0.0233	0.0243
0.0	0.0	0.0	17860.8893	2902.5111	NaN	NaN	0.1398	0.8145	0.0212	0.0328	0.0851	0.0226	0.0238
0.0	0.0	0.0	22533.8893	4945.5111	NaN	NaN	0.18	0.8076	0.0214	0.0334	0.0899	0.0234	0.0243
0.0	0.0	0.0	21401.8893	8278.5111	NaN	NaN	0.2789	0.8126	0.0216	0.0321	0.0869	0.023	0.0239
0.0	0.0	0.0	21734.8893	2027.5111	NaN	NaN	0.0853	0.8259	0.0207	0.0313	0.0767	0.0224	0.0229
0.0	0.0	0.0	20399.8893	3075.5111	NaN	NaN	0.131	0.8203	0.0209	0.033	0.0783	0.0233	0.0243
0.0	0.0	0.0	20341.8893	3619.5111	NaN	NaN	0.1511	0.8281	0.0206	0.0317	0.0729	0.0231	0.0235
0.0	0.0	0.0	21344.8893	4900.5111	NaN	NaN	0.1867	0.8375	0.0204	0.0308	0.0657	0.0228	0.0228
0.0	0.0	0.0	19427.8893	2148.5111	NaN	NaN	0.0996	0.8532	0.02	0.028	0.0548	0.0227	0.0212
0.0	0.0	0.0	16626.8893	5173.5111	NaN	NaN	0.2373	0.8524	0.0204	0.0286	0.0524	0.0239	0.0223
0.0	0.0	0.0	19271.8893	4311.5111	NaN	NaN	0.1828	0.861	0.0205	0.0265	0.0464	0.0248	0.0209
0.0	0.0	0.0	19465.8893	2580.5111	NaN	NaN	0.117	0.8655	0.021	0.0259	0.0418	0.0255	0.0203
0.0	0.0	0.0	25151.8893	2580.5111	NaN	NaN	0.0931	0.8662	0.0211	0.0264	0.0399	0.0257	0.0207
0.0	0.0	0.0	18527.8893	7060.5111	NaN	NaN	0.2759	0.8726	0.0204	0.0251	0.0367	0.0253	0.0199
0.0	0.0	0.0	19906.8893	2744.5111	NaN	NaN	0.1212	0.8781	0.0204	0.0237	0.0336	0.0252	0.0189
0.0	0.0	0.0	20464.8893	427.5111	NaN	NaN	0.0205	0.8794	0.0207	0.0234	0.0325	0.0255	0.0185
0.0	0.0	0.0	21094.8893	3567.5111	NaN	NaN	0.1447	0.8804	0.0209	0.0231	0.0317	0.0257	0.0182
0.0	0.0	0.0	19053.8893	3983.5111	NaN	NaN	0.1729	0.8838	0.0208	0.0222	0.0303	0.025	0.0179
0.0	0.0	0.0	22567.8893	7747.5111	NaN	NaN	0.2556	0.8894	0.0211	0.0204	0.0279	0.0235	0.0178
0.0	0.0	0.0	19129.8893	5488.5111	NaN	NaN	0.2229	0.8916	0.0212	0.0197	0.0266	0.0228	0.018
0.0	0.0	0.0	20848.8893	4017.5111	NaN	NaN	0.1616	0.8918	0.0218	0.0197	0.026	0.0227	0.018
0.0	0.0	0.0	15712.8893	4251.5111	NaN	NaN	0.213	0.8915	0.0222	0.02	0.0257	0.0226	0.0181
0.0	0.0	0.0	21376.8893	3228.5111	NaN	NaN	0.1312	0.8919	0.0223	0.0202	0.0252	0.0223	0.018
0.0	0.0	0.0	19331.8893	8204.5111	NaN	NaN	0.298	0.8937	0.0221	0.0203	0.0244	0.0218	0.0177
0.0	0.0	0.0	20018.8893	2022.5111	NaN	NaN	0.0918	0.8951	0.0223	0.0203	0.0237	0.0214	0.0172
0.0	0.0	0.0	18319.8893	5940.5111	NaN	NaN	0.2449	0.8963	0.0222	0.0206	0.0229	0.0211	0.0169
0.0	0.0	0.0	19371.8893	3135.5111	NaN	NaN	0.1393	0.8945	0.0223	0.0216	0.0231	0.0217	0.0167
0.0	0.0	0.0	15792.8893	4195.5111	NaN	NaN	0.2099	0.8957	0.0214	0.0218	0.0229	0.0216	0.0165
0.0	0.0	0.0	17888.8893	5067.5111	NaN	NaN	0.2207	0.8972	0.0208	0.0217	0.0228	0.0214	0.0161
0.0	0.0	0.0	19381.8893	6344.5111	NaN	NaN	0.2466	0.8958	0.0209	0.0219	0.0236	0.0215	0.0162
0.0	0.0	0.0	-3936.1107	1224.5111	NaN	NaN	-0.3	0.8941	0.0222	0.0217	0.0239	0.0217	0.0165
0.0	0.0	0.0	-3949.1107	-1914.4889	NaN	NaN	0.3265	0.8927	0.0229	0.0215	0.0241	0.0219	0.0169
0.0	0.0	0.0	-4320.1107	602.5111	NaN	NaN	-0.1621	0.8915	0.0235	0.0213	0.0245	0.0221	0.017
0.0	0.0	0.0	-4222.1107	-1523.4889	NaN	NaN	0.2652	0.8917	0.0236	0.021	0.0248	0.0221	0.0169
0.0	0.0	0.0	-4782.1107	-2259.4889	NaN	NaN	0.3209	0.8923	0.0233	0.0206	0.025	0.022	0.0167
0.0	0.0	0.0	-3460.1107	-321.4889	NaN	NaN	0.085	0.8931	0.0228	0.0204	0.0251	0.022	0.0166
0.0	0.0	0.0	-5997.1107	-1015.4889	NaN	NaN	0.1448	0.8935	0.0225	0.0204	0.0251	0.022	0.0165
0.0	0.0	0.0	-3226.1107	-2574.4889	NaN	NaN	0.4438	0.8941	0.0222	0.0203	0.025	0.0218	0.0165
0.0	0.0	0.0	-3587.1107	-2367.4889	NaN	NaN	0.3976	0.8942	0.0218	0.0204	0.025	0.0218	0.0167
0.0	0.0	0.0	-2420.1107	1752.5111	NaN	NaN	-0.3	0.8937	0.0216	0.0207	0.0251	0.0219	0.017
0.0	0.0	0.0	-4158.1107	-2517.4889	NaN	NaN	0.3771	0.893	0.0216	0.0208	0.0251	0.0221	0.0172
0.0	0.0	0.0	-4630.1107	-1323.4889	NaN	NaN	0.2223	0.8926	0.0217	0.021	0.0251	0.0222	0.0174
0.0	0.0	0.0	-3392.1107	42.5111	NaN	NaN	-0.0127	0.8927	0.022	0.021	0.0248	0.0222	0.0173
0.0	0.0	0.0	-3922.1107	-1269.4889	NaN	NaN	0.2445	0.8938	0.0221	0.0211	0.0243	0.0218	0.0169
0.0	0.0	0.0	-2386.1107	-1024.4889	NaN	NaN	0.3004	0.8946	0.022	0.0211	0.0239	0.0218	0.0166
0.0	0.0	0.0	-3606.1107	-53.4889	NaN	NaN	0.0146	0.8949	0.022	0.021	0.0238	0.0218	0.0165
0.0	0.0	0.0	-3724.1107	-845.4889	NaN	NaN	0.185	0.8952	0.0222	0.0209	0.0236	0.0218	0.0164
0.0	0.0	0.0	-3500.1107	-808.4889	NaN	NaN	0.1876	0.896	0.0222	0.0207	0.0232	0.0218	0.0161
0.0	0.0	0.0	-4343.1107	-1984.4889	NaN	NaN	0.3136	0.8959	0.0225	0.0207	0.0231	0.0219	0.0159
0.0	0.0	0.0	-4262.1107	-716.4889	NaN	NaN	0.1439	0.8956	0.0227	0.0207	0.0232	0.0219	0.0159
0.0	0.0	0.0	-5573.1107	-1883.4889	NaN	NaN	0.2526	0.8951	0.0229	0.0207	0.0233	0.022	0.0159
0.0	0.0	0.0	-2218.1107	-1502.4889	NaN	NaN	0.4038	0.8945	0.0231	0.0208	0.0235	0.0222	0.016
0.0	0.0	0.0	-2927.1107	248.5111	NaN	NaN	-0.0928	0.8933	0.0235	0.0207	0.0239	0.0226	0.0161
0.0	0.0	0.0	-2840.1107	-1216.4889	NaN	NaN	0.2999	0.8929	0.0237	0.0206	0.0239	0.0227	0.0162
0.0	0.0	0.0	-4507.1107	153.5111	NaN	NaN	-0.0353	0.893	0.0237	0.0206	0.0238	0.0227	0.0162
0.0	0.0	0.0	-4537.1107	-2757.4889	NaN	NaN	0.378	0.8931	0.0237	0.0205	0.0238	0.0227	0.0162
0.0	0.0	0.0	-4465.1107	-1505.4889	NaN	NaN	0.2522	0.8923	0.0239	0.0207	0.0239	0.023	0.0163
0.0	0.0	0.0	-3539.1107	-806.4889	NaN	NaN	0.1856	0.8939	0.024	0.0202	0.0234	0.0226	0.0159
0.0	0.0	0.0	-4161.1107	-2997.4889	NaN	NaN	0.4187	0.8935	0.0243	0.0202	0.0236	0.0226	0.0159
0.0	0.0	0.0	-5149.1107	-2563.4889	NaN	NaN	0.3324	0.8921	0.0247	0.0204	0.024	0.0227	0.0161
0.0	0.0	0.0	-4871.1107	-1963.4889	NaN	NaN	0.2873	0.8911	0.0251	0.0205	0.0245	0.0227	0.0161
0.0	0.0	0.0	-3394.1107	-1844.4889	NaN	NaN	0.3521	0.8902	0.0255	0.0206	0.0249	0.0226	0.0162
0.0	0.0	0.0	-2740.1107	-1077.4889	NaN	NaN	0.2822	0.8901	0.0257	0.0207	0.0252	0.0222	0.0161
0.0	0.0	0.0	-3149.1107	1208.5111	NaN	NaN	-0.3	0.8901	0.0261	0.0207	0.0253	0.0218	0.016
0.0	0.0	0.0	-1861.1107	-611.4889	NaN	NaN	0.2473	0.8899	0.0267	0.0207	0.0254	0.0213	0.016
0.0	0.0	0.0	-4372.1107	-2177.4889	NaN	NaN	0.3325	0.8884	0.0277	0.0209	0.0259	0.021	0.0162
0.0	0.0	0.0	-1102.1107	-2298.4889	NaN	NaN	0.6759	0.8896	0.0276	0.0204	0.026	0.0201	0.0163
0.0	0.0	0.0	-3979.1107	872.5111	NaN	NaN	-0.2809	0.8888	0.0284	0.0204	0.0262	0.02	0.0163
0.0	0.0	0.0	-3757.1107	354.5111	NaN	NaN	-0.1042	0.8886	0.0288	0.0203	0.0261	0.0198	0.0163
0.0	0.0	0.0	-5234.1107	-2246.4889	NaN	NaN	0.3003	0.8888	0.0291	0.0202	0.0259	0.0196	0.0163
0.0	0.0	0.0	-3253.1107	-1927.4889	NaN	NaN	0.3721	0.889	0.0294	0.0201	0.0257	0.0194	0.0163
0.0	0.0	0.0	-4929.1107	258.5111	NaN	NaN	-0.0553	0.8894	0.0294	0.02	0.0255	0.0193	0.0163
0.0	0.0	0.0	-1062.1107	403.5111	NaN	NaN	-0.3	0.8899	0.0294	0.0199	0.0253	0.0192	0.0163
0.0	0.0	0.0	-6481.1107	-366.4889	NaN	NaN	0.0535	0.8901	0.0295	0.0199	0.0251	0.019	0.0163
0.0	0.0	0.0	-4472.1107	238.5111	NaN	NaN	-0.0563	0.8904	0.0294	0.0199	0.025	0.0189	0.0164
0.0	0.0	0.0	-5711.1107	-396.4889	NaN	NaN	0.0649	0.8907	0.0293	0.0199	0.0249	0.0188	0.0164
0.0	0.0	0.0	-2076.1107	-374.4889	NaN	NaN	0.1528	0.8904	0.0292	0.02	0.025	0.0188	0.0166
0.0	0.0	0.0	-3994.1107	322.5111	NaN	NaN	-0.0878	0.8898	0.0293	0.02	0.0252	0.0189	0.0168
0.0	0.0	0.0	-5439.1107	-5908.4889	NaN	NaN	0.5207	0.888	0.0298	0.0201	0.0257	0.0191	0.0173
0.0	0.0	0.0	-5554.1107	-437.4889	NaN	NaN	0.073	0.8869	0.0298	0.0202	0.026	0.0194	0.0177
0.0	0.0	0.0	-2582.1107	-608.4889	NaN	NaN	0.1907	0.8855	0.0301	0.0203	0.0265	0.0196	0.0181
0.0	0.0	0.0	-3856.1107	-2147.4889	NaN	NaN	0.3577	0.8836	0.0304	0.0204	0.027	0.0199	0.0187
0.0	0.0	0.0	-2783.1107	-2023.4889	NaN	NaN	0.421	0.8826	0.0304	0.0204	0.0272	0.0202	0.0191
0.0	0.0	0.0	-4418.1107	-827.4889	NaN	NaN	0.1577	0.8821	0.0302	0.0203	0.0274	0.0206	0.0195
0.0	0.0	0.0	-3412.1107	-1987.4889	NaN	NaN	0.3681	0.8813	0.0298	0.0202	0.0277	0.0211	0.0199
0.0	0.0	0.0	-2561.1107	113.5111	NaN	NaN	-0.0464	0.8807	0.0296	0.0201	0.0277	0.0216	0.0203
0.0	0.0	0.0	-4687.1107	-1403.4889	NaN	NaN	0.2304	0.8788	0.0301	0.02	0.0281	0.0223	0.0207
0.0	0.0	0.0	-5432.1107	-1603.4889	NaN	NaN	0.2279	0.8743	0.0312	0.0199	0.0292	0.0237	0.0216
0.0	0.0	0.0	-5008.1107	188.5111	NaN	NaN	-0.0391	0.8747	0.0312	0.0196	0.0289	0.0241	0.0215
0.0	0.0	0.0	-5759.1107	-3315.4889	NaN	NaN	0.3654	0.874	0.031	0.0197	0.0289	0.0247	0.0217
0.0	0.0	0.0	-3899.1107	474.5111	NaN	NaN	-0.1386	0.8747	0.0305	0.0197	0.0288	0.0248	0.0215
0.0	0.0	0.0	-3768.1107	-484.4889	NaN	NaN	0.1139	0.8751	0.0301	0.0197	0.0287	0.0249	0.0214
0.0	0.0	0.0	-3708.1107	3674.5111	NaN	NaN	-0.3	0.8758	0.0295	0.0199	0.0285	0.0248	0.0215
0.0	0.0	0.0	-2848.1107	-2473.4889	NaN	NaN	0.4648	0.8755	0.0295	0.0199	0.0286	0.0249	0.0217
0.0	0.0	0.0	-5003.1107	-1995.4889	NaN	NaN	0.2851	0.8746	0.0297	0.02	0.0289	0.0249	0.0219
0.0	0.0	0.0	-3838.1107	1584.5111	NaN	NaN	-0.3	0.8747	0.0295	0.02	0.0291	0.0248	0.0219
0.0	0.0	0.0	-4516.1107	-650.4889	NaN	NaN	0.1259	0.875	0.0293	0.0199	0.0292	0.0246	0.022
0.0	0.0	0.0	-4457.1107	-214.4889	NaN	NaN	0.0459	0.8752	0.029	0.0199	0.0293	0.0246	0.022
0.0	0.0	0.0	-4278.1107	-3339.4889	NaN	NaN	0.4384	0.8756	0.0288	0.0199	0.0294	0.0245	0.0219
0.0	0.0	0.0	-2709.1107	-908.4889	NaN	NaN	0.2511	0.8756	0.0287	0.0199	0.0295	0.0244	0.0219
0.0	0.0	0.0	-4280.1107	-744.4889	NaN	NaN	0.1482	0.8762	0.0285	0.0198	0.0296	0.0242	0.0217
0.0	0.0	0.0	-3819.1107	-932.4889	NaN	NaN	0.1962	0.8768	0.0283	0.0197	0.0296	0.024	0.0215
0.0	0.0	0.0	-5338.1107	-2086.4889	NaN	NaN	0.281	0.8774	0.028	0.0196	0.0297	0.0239	0.0214
0.0	0.0	0.0	-4756.1107	1869.5111	NaN	NaN	-0.3	0.8787	0.0274	0.0195	0.0296	0.0237	0.0211
0.0	0.0	0.0	-5156.1107	-1936.4889	NaN	NaN	0.273	0.8791	0.0274	0.0192	0.0296	0.0236	0.0211
0.0	0.0	0.0	-4926.1107	-987.4889	NaN	NaN	0.167	0.8791	0.0271	0.0191	0.0299	0.0238	0.021
0.0	0.0	0.0	-4197.1107	-223.4889	NaN	NaN	0.0506	0.8796	0.0268	0.0189	0.03	0.0239	0.0209
0.0	0.0	0.0	-3263.1107	-1406.4889	NaN	NaN	0.3012	0.8804	0.0263	0.0187	0.03	0.0239	0.0207
0.0	0.0	0.0	-4530.1107	763.5111	NaN	NaN	-0.2027	0.8808	0.026	0.0185	0.0301	0.0241	0.0206
0.0	0.0	0.0	-5211.1107	930.5111	NaN	NaN	-0.2174	0.8803	0.0258	0.0184	0.0304	0.0246	0.0205
0.0	0.0	0.0	-3854.1107	356.5111	NaN	NaN	-0.1019	0.8789	0.0262	0.0185	0.0306	0.0251	0.0207
0.0	0.0	0.0	-4971.1107	-2477.4889	NaN	NaN	0.3326	0.8778	0.0265	0.0187	0.0307	0.0254	0.021
0.0	0.0	0.0	-4886.1107	-2974.4889	NaN	NaN	0.3784	0.8763	0.0266	0.0189	0.0309	0.026	0.0213
0.0	0.0	0.0	-2370.1107	-1320.4889	NaN	NaN	0.3578	0.8766	0.0264	0.0189	0.0309	0.0262	0.021
0.0	0.0	0.0	-4915.1107	-543.4889	NaN	NaN	0.0996	0.8778	0.026	0.0187	0.0306	0.0261	0.0209
0.0	0.0	0.0	-2869.1107	-1440.4889	NaN	NaN	0.3343	0.8773	0.0262	0.0187	0.0305	0.0262	0.0211
0.0	0.0	0.0	-2455.1107	-1194.4889	NaN	NaN	0.3273	0.8774	0.0265	0.0188	0.0301	0.0258	0.0214
0.0	0.0	0.0	-3397.1107	-2018.4889	NaN	NaN	0.3727	0.8778	0.0268	0.0189	0.0296	0.0251	0.0218
0.0	0.0	0.0	-4040.1107	-509.4889	NaN	NaN	0.112	0.8793	0.0268	0.0189	0.0289	0.0242	0.0219
0.0	0.0	0.0	26946.8893	5914.5111	NaN	NaN	0.18	0.8826	0.0254	0.0193	0.0295	0.0228	0.0204
0.0	0.0	0.0	27028.8893	2036.5111	NaN	NaN	0.0701	0.8834	0.0249	0.0196	0.0315	0.0215	0.019
0.0	0.0	0.0	27745.8893	2525.5111	NaN	NaN	0.0834	0.8782	0.0249	0.0204	0.0363	0.0218	0.0183
0.0	0.0	0.0	28093.8893	1757.5111	NaN	NaN	0.0589	0.8647	0.0249	0.022	0.0476	0.0229	0.0179
0.0	0.0	0.0	23512.8893	8698.5111	NaN	NaN	0.27	0.8461	0.0258	0.024	0.0612	0.0246	0.0184
0.0	0.0	0.0	26879.8893	6292.5111	NaN	NaN	0.1897	0.8264	0.0256	0.026	0.0764	0.0255	0.0202
0.0	0.0	0.0	27627.8893	2776.5111	NaN	NaN	0.0913	0.7993	0.0258	0.0276	0.0971	0.0276	0.0227
0.0	0.0	0.0	28837.8893	7172.5111	NaN	NaN	0.1992	0.8006	0.0251	0.0252	0.0987	0.0286	0.0218
0.0	0.0	0.0	27838.8893	3035.5111	NaN	NaN	0.0983	0.7897	0.0243	0.0271	0.1072	0.0287	0.023
0.0	0.0	0.0	22790.8893	3986.5111	NaN	NaN	0.1489	0.7934	0.0233	0.0263	0.107	0.0278	0.0222
0.0	0.0	0.0	21529.8893	4145.5111	NaN	NaN	0.1615	0.7802	0.0237	0.0274	0.1174	0.0283	0.023
0.0	0.0	0.0	23508.8893	7802.5111	NaN	NaN	0.2492	0.7921	0.0235	0.0255	0.1097	0.0276	0.0217
0.0	0.0	0.0	31410.8893	5046.5111	NaN	NaN	0.1384	0.78	0.0239	0.0271	0.1191	0.0275	0.0224
0.0	0.0	0.0	26265.8893	3873.5111	NaN	NaN	0.1285	0.7824	0.0247	0.0255	0.1179	0.0276	0.022
0.0	0.0	0.0	27622.8893	1902.5111	NaN	NaN	0.0644	0.7936	0.024	0.0246	0.1108	0.0262	0.0209
0.0	0.0	0.0	30099.8893	3163.5111	NaN	NaN	0.0951	0.7623	0.0252	0.0271	0.1332	0.0283	0.0238
0.0	0.0	0.0	26918.8893	1524.5111	NaN	NaN	0.0536	0.7879	0.025	0.0237	0.1141	0.0278	0.0214
0.0	0.0	0.0	26536.8893	6240.5111	NaN	NaN	0.1904	0.7941	0.0249	0.0248	0.1073	0.027	0.022
0.0	0.0	0.0	28856.8893	5233.5111	NaN	NaN	0.1535	0.8005	0.0248	0.0245	0.101	0.027	0.0222
0.0	0.0	0.0	19680.8893	4375.5111	NaN	NaN	0.1819	0.8134	0.0248	0.0241	0.0899	0.0262	0.0217
0.0	0.0	0.0	23398.8893	6823.5111	NaN	NaN	0.2258	0.8186	0.0246	0.0245	0.0844	0.0261	0.0219
0.0	0.0	0.0	24787.8893	1749.5111	NaN	NaN	0.0659	0.8165	0.0252	0.025	0.0838	0.0267	0.0228
0.0	0.0	0.0	24758.8893	6842.5111	NaN	NaN	0.2165	0.8228	0.0248	0.0246	0.0782	0.0269	0.0227
0.0	0.0	0.0	26112.8893	547.5111	NaN	NaN	0.0205	0.8231	0.0251	0.0246	0.0762	0.0275	0.0236
0.0	0.0	0.0	30075.8893	4732.5111	NaN	NaN	0.136	0.828	0.0251	0.0241	0.0711	0.0279	0.0237
0.0	0.0	0.0	26620.8893	3425.5111	NaN	NaN	0.114	0.8328	0.0252	0.0237	0.0664	0.0283	0.0236
0.0	0.0	0.0	26449.8893	4592.5111	NaN	NaN	0.1479	0.8382	0.0249	0.0234	0.0614	0.0284	0.0236
0.0	0.0	0.0	27913.8893	6120.5111	NaN	NaN	0.1798	0.8385	0.025	0.0235	0.0602	0.0288	0.024
0.0	0.0	0.0	27478.8893	4059.5111	NaN	NaN	0.1287	0.8425	0.0247	0.0233	0.057	0.0286	0.0237
0.0	0.0	0.0	26634.8893	4246.5111	NaN	NaN	0.1375	0.8437	0.0247	0.0233	0.0558	0.0287	0.0237
0.0	0.0	0.0	28578.8893	4486.5111	NaN	NaN	0.1357	0.8427	0.0249	0.0235	0.0562	0.0289	0.0237
0.0	0.0	0.0	24682.8893	4214.5111	NaN	NaN	0.1458	0.8437	0.0248	0.0235	0.0557	0.0287	0.0236
0.0	0.0	0.0	28892.8893	6933.5111	NaN	NaN	0.1935	0.8417	0.0249	0.0239	0.0568	0.0291	0.0237
0.0	0.0	0.0	26858.8893	5722.5111	NaN	NaN	0.1756	0.8409	0.025	0.024	0.0576	0.0291	0.0234
0.0	0.0	0.0	26464.8893	6868.5111	NaN	NaN	0.2061	0.839	0.0252	0.0244	0.0585	0.0294	0.0235
0.0	0.0	0.0	24203.8893	3425.5111	NaN	NaN	0.124	0.8375	0.0253	0.0246	0.0596	0.0296	0.0234
0.0	0.0	0.0	28827.8893	5652.5111	NaN	NaN	0.1639	0.8339	0.0257	0.025	0.0618	0.0302	0.0234
0.0	0.0	0.0	27887.8893	7201.5111	NaN	NaN	0.2052	0.8347	0.0256	0.025	0.0616	0.03	0.0232
0.0	0.0	0.0	24733.8893	2719.5111	NaN	NaN	0.0991	0.8341	0.0256	0.0254	0.062	0.0297	0.0233
0.0	0.0	0.0	31288.8893	2606.5111	NaN	NaN	0.0769	0.8283	0.0261	0.0263	0.065	0.0304	0.0239
0.0	0.0	0.0	23739.8893	4608.5111	NaN	NaN	0.1626	0.8271	0.0261	0.0268	0.0657	0.0304	0.0241
0.0	0.0	0.0	30199.8893	3152.5111	NaN	NaN	0.0945	0.8237	0.0263	0.0275	0.0675	0.0306	0.0244
0.0	0.0	0.0	24318.8893	6460.5111	NaN	NaN	0.2099	0.8207	0.0263	0.0278	0.0697	0.0306	0.025
0.0	0.0	0.0	28139.8893	6360.5111	NaN	NaN	0.1844	0.8221	0.026	0.0279	0.0689	0.0302	0.0249
0.0	0.0	0.0	48148.8893	5573.5111	NaN	NaN	0.1037	0.8189	0.0262	0.0284	0.0707	0.0305	0.0254
0.0	0.0	0.0	31728.8893	4558.5111	NaN	NaN	0.1256	0.8149	0.0262	0.0291	0.0732	0.0305	0.026
0.0	0.0	0.0	24837.8893	7457.5111	NaN	NaN	0.2309	0.8132	0.0261	0.0295	0.0743	0.0305	0.0264
0.0	0.0	0.0	25441.8893	3839.5111	NaN	NaN	0.1311	0.8079	0.0265	0.0301	0.0775	0.0306	0.0274
0.0	0.0	0.0	24394.8893	7152.5111	NaN	NaN	0.2267	0.8098	0.0264	0.03	0.0762	0.0303	0.0273
0.0	0.0	0.0	24644.8893	3910.5111	NaN	NaN	0.1369	0.8066	0.0263	0.0307	0.0778	0.0302	0.0283
0.0	0.0	0.0	24822.8893	2865.5111	NaN	NaN	0.1035	0.8033	0.0264	0.0313	0.0797	0.0301	0.0293
0.0	0.0	0.0	29513.8893	6149.5111	NaN	NaN	0.1724	0.7954	0.0266	0.0328	0.0842	0.0303	0.0307
0.0	0.0	0.0	27655.8893	7224.5111	NaN	NaN	0.2071	0.7884	0.027	0.0337	0.0887	0.0304	0.0318
0.0	0.0	0.0	25399.8893	6318.5111	NaN	NaN	0.1992	0.7892	0.0265	0.0339	0.0888	0.0298	0.0318
0.0	0.0	0.0	25038.8893	6652.5111	NaN	NaN	0.2099	0.7806	0.0269	0.0348	0.0944	0.0296	0.0336
0.0	0.0	0.0	23514.8893	5307.5111	NaN	NaN	0.1841	0.7809	0.0269	0.0349	0.094	0.0293	0.034
0.0	0.0	0.0	28650.8893	1268.5111	NaN	NaN	0.0424	0.7823	0.0267	0.0352	0.0928	0.029	0.034
0.0	0.0	0.0	26349.8893	2969.5111	NaN	NaN	0.1013	0.7783	0.0268	0.0354	0.096	0.0288	0.0347
0.0	0.0	0.0	25142.8893	2330.5111	NaN	NaN	0.0848	0.7769	0.0268	0.0354	0.0972	0.0284	0.0353
0.0	0.0	0.0	26844.8893	4739.5111	NaN	NaN	0.1501	0.7749	0.0267	0.0355	0.0992	0.0282	0.0356
0.0	0.0	0.0	31558.8893	3782.5111	NaN	NaN	0.107	0.7709	0.0272	0.0354	0.1022	0.0283	0.036
0.0	0.0	0.0	26573.8893	1875.5111	NaN	NaN	0.0659	0.7692	0.0272	0.0357	0.1035	0.0282	0.0362
0.0	0.0	0.0	23965.8893	4613.5111	NaN	NaN	0.1614	0.7651	0.0271	0.0358	0.1075	0.0282	0.0363
0.0	0.0	0.0	28704.8893	4843.5111	NaN	NaN	0.1444	0.754	0.0279	0.0363	0.1151	0.0287	0.038
0.0	0.0	0.0	21446.8893	5088.5111	NaN	NaN	0.1918	0.7557	0.0276	0.0363	0.1141	0.0283	0.038
0.0	0.0	0.0	28007.8893	2141.5111	NaN	NaN	0.071	0.7555	0.0275	0.0364	0.1144	0.0282	0.038
0.0	0.0	0.0	23817.8893	4034.5111	NaN	NaN	0.1449	0.7496	0.028	0.0366	0.1183	0.0286	0.0389
0.0	0.0	0.0	26978.8893	6196.5111	NaN	NaN	0.1868	0.7544	0.0277	0.0365	0.1146	0.0285	0.0383
0.0	0.0	0.0	28872.8893	4679.5111	NaN	NaN	0.1395	0.7514	0.028	0.0369	0.1163	0.0285	0.0389
0.0	0.0	0.0	25737.8893	5701.5111	NaN	NaN	0.1813	0.7583	0.0276	0.0362	0.1117	0.0282	0.0379
0.0	0.0	0.0	27759.8893	4616.5111	NaN	NaN	0.1426	0.754	0.028	0.0368	0.1141	0.0285	0.0387
0.0	0.0	0.0	24231.8893	2472.5111	NaN	NaN	0.0926	0.7615	0.0281	0.0359	0.1084	0.0284	0.0376
0.0	0.0	0.0	27639.8893	1921.5111	NaN	NaN	0.065	0.7684	0.0274	0.0363	0.1032	0.028	0.0367
0.0	0.0	0.0	25527.8893	2633.5111	NaN	NaN	0.0935	0.7689	0.0281	0.0357	0.1025	0.0283	0.0365
0.0	0.0	0.0	22950.8893	2966.5111	NaN	NaN	0.1145	0.784	0.0272	0.0347	0.0921	0.0275	0.0345
0.0	0.0	0.0	25218.8893	2671.5111	NaN	NaN	0.0958	0.7876	0.0273	0.0344	0.0891	0.0276	0.0339
0.0	0.0	0.0	29640.8893	3534.5111	NaN	NaN	0.1065	0.7949	0.0273	0.0335	0.084	0.0276	0.0325
0.0	0.0	0.0	22530.8893	5221.5111	NaN	NaN	0.1881	0.7992	0.0274	0.0333	0.0803	0.0276	0.0322
0.0	0.0	0.0	26754.8893	4033.5111	NaN	NaN	0.131	0.8086	0.0268	0.0322	0.0745	0.0275	0.0305
0.0	0.0	0.0	26693.8893	3345.5111	NaN	NaN	0.1114	0.8048	0.0276	0.033	0.0756	0.0278	0.0311
0.0	0.0	0.0	25985.8893	6500.5111	NaN	NaN	0.2001	0.8185	0.0264	0.0311	0.068	0.0269	0.0291
0.0	0.0	0.0	26409.8893	4796.5111	NaN	NaN	0.1537	0.818	0.0266	0.0316	0.0674	0.0269	0.0296
0.0	0.0	0.0	27151.8893	6112.5111	NaN	NaN	0.1838	0.8258	0.0262	0.0302	0.063	0.0267	0.0282
0.0	0.0	0.0	22671.8893	3071.5111	NaN	NaN	0.1193	0.8287	0.026	0.0303	0.0606	0.0265	0.0279
0.0	0.0	0.0	25685.8893	2930.5111	NaN	NaN	0.1024	0.8347	0.0254	0.0295	0.0573	0.0264	0.0268
0.0	0.0	0.0	25867.8893	3747.5111	NaN	NaN	0.1265	0.8282	0.026	0.0308	0.0601	0.027	0.028
0.0	0.0	0.0	28662.8893	5888.5111	NaN	NaN	0.1704	0.8325	0.0257	0.0299	0.058	0.0269	0.027
0.0	0.0	0.0	24670.8893	5165.5111	NaN	NaN	0.1731	0.8299	0.0258	0.0306	0.059	0.0272	0.0275
0.0	0.0	0.0	25292.8893	4961.5111	NaN	NaN	0.164	0.8285	0.0261	0.0305	0.0595	0.0278	0.0276
0.0	0.0	0.0	21976.8893	3045.5111	NaN	NaN	0.1217	0.8281	0.0261	0.0308	0.0595	0.028	0.0275
0.0	0.0	0.0	29977.8893	5788.5111	NaN	NaN	0.1618	0.8252	0.0265	0.0311	0.0606	0.0288	0.0278
0.0	0.0	0.0	27873.8893	1660.5111	NaN	NaN	0.0562	0.8259	0.0266	0.0311	0.06	0.0287	0.0277
0.0	0.0	0.0	25109.8893	2818.5111	NaN	NaN	0.1009	0.827	0.0264	0.031	0.0588	0.0293	0.0276
0.0	0.0	0.0	28893.8893	1260.5111	NaN	NaN	0.0418	0.8203	0.027	0.0321	0.0616	0.0304	0.0286
0.0	0.0	0.0	25403.8893	3316.5111	NaN	NaN	0.1155	0.8191	0.0274	0.032	0.0617	0.0314	0.0284
0.0	0.0	0.0	25545.8893	5207.5111	NaN	NaN	0.1693	0.8155	0.0274	0.0329	0.0631	0.0321	0.0289
0.0	0.0	0.0	22972.8893	1225.5111	NaN	NaN	0.0506	0.8094	0.0281	0.0339	0.066	0.0326	0.0299
0.0	0.0	0.0	30384.8893	4335.5111	NaN	NaN	0.1249	0.812	0.0276	0.0337	0.0642	0.0329	0.0295
0.0	0.0	0.0	28245.8893	2875.5111	NaN	NaN	0.0924	0.8084	0.0281	0.0345	0.0653	0.0334	0.0304
0.0	0.0	0.0	25486.8893	509.5111	NaN	NaN	0.0196	0.8138	0.0274	0.0337	0.0622	0.0334	0.0296
0.0	0.0	0.0	28127.8893	6577.5111	NaN	NaN	0.1895	0.809	0.0278	0.0347	0.0642	0.034	0.0304
0.0	0.0	0.0	28825.8893	5389.5111	NaN	NaN	0.1575	0.8111	0.0278	0.034	0.063	0.0338	0.0302
0.0	0.0	0.0	28707.8893	4991.5111	NaN	NaN	0.1481	0.8175	0.0269	0.0332	0.0596	0.0335	0.0293
0.0	0.0	0.0	27797.8893	4707.5111	NaN	NaN	0.1448	0.8125	0.0277	0.034	0.062	0.0338	0.03
0.0	0.0	0.0	23613.8893	6461.5111	NaN	NaN	0.2148	0.8163	0.0272	0.0334	0.0602	0.0333	0.0296
0.0	0.0	0.0	23843.8893	7109.5111	NaN	NaN	0.2297	0.8183	0.027	0.0333	0.0589	0.0329	0.0296
0.0	0.0	0.0	25499.8893	4887.5111	NaN	NaN	0.1608	0.8243	0.0267	0.0322	0.0559	0.0323	0.0287
0.0	0.0	0.0	24817.8893	-35.4889	NaN	NaN	-0.0014	0.8283	0.0263	0.0319	0.0535	0.0319	0.0282
0.0	0.0	0.0	27630.8893	6844.5111	NaN	NaN	0.1985	0.8311	0.0261	0.0316	0.0518	0.0316	0.0278
0.0	0.0	0.0	25989.8893	2662.5111	NaN	NaN	0.0929	0.8327	0.0262	0.0315	0.0506	0.0313	0.0277
0.0	0.0	0.0	26937.8893	4830.5111	NaN	NaN	0.1521	0.8364	0.0258	0.0311	0.0485	0.031	0.0272
0.0	0.0	0.0	27179.8893	1115.5111	NaN	NaN	0.0394	0.8366	0.0258	0.0313	0.0483	0.0308	0.0273
0.0	0.0	0.0	29094.8893	4773.5111	NaN	NaN	0.1409	0.837	0.0258	0.0312	0.0479	0.0308	0.0273
0.0	0.0	0.0	25034.8893	3724.5111	NaN	NaN	0.1295	0.837	0.0256	0.0313	0.0477	0.0308	0.0276
0.0	0.0	0.0	25716.8893	1560.5111	NaN	NaN	0.0572	0.837	0.0255	0.0312	0.0477	0.0309	0.0276
0.0	0.0	0.0	27954.8893	3722.5111	NaN	NaN	0.1175	0.8351	0.0255	0.0316	0.0485	0.0312	0.0281
0.0	0.0	0.0	22124.8893	5842.5111	NaN	NaN	0.2089	0.8332	0.0253	0.032	0.0495	0.0313	0.0287
0.0	0.0	0.0	28542.8893	5330.5111	NaN	NaN	0.1574	0.8323	0.0252	0.0321	0.05	0.0315	0.029
0.0	0.0	0.0	26842.8893	2804.5111	NaN	NaN	0.0946	0.8296	0.0253	0.0325	0.0512	0.0317	0.0297
0.0	0.0	0.0	28020.8893	5348.5111	NaN	NaN	0.1603	0.8302	0.025	0.0322	0.0508	0.0322	0.0296
0.0	0.0	0.0	32619.8893	2492.5111	NaN	NaN	0.071	0.8245	0.0252	0.0333	0.0534	0.0329	0.0307
0.0	0.0	0.0	25683.8893	8692.5111	NaN	NaN	0.2529	0.8191	0.0255	0.0341	0.0562	0.0336	0.0316
0.0	0.0	0.0	27115.8893	4668.5111	NaN	NaN	0.1469	0.8147	0.0255	0.035	0.0586	0.0339	0.0324
0.0	0.0	0.0	28048.8893	5315.5111	NaN	NaN	0.1593	0.8083	0.026	0.0362	0.0618	0.0344	0.0333
0.0	0.0	0.0	31433.8893	4309.5111	NaN	NaN	0.1206	0.809	0.0257	0.0365	0.0614	0.0342	0.0333
0.0	0.0	0.0	27967.8893	3801.5111	NaN	NaN	0.1197	0.8118	0.0255	0.0361	0.06	0.0338	0.0329
0.0	0.0	0.0	25748.8893	1503.5111	NaN	NaN	0.0552	0.8163	0.0252	0.0352	0.0579	0.0336	0.0317
0.0	0.0	0.0	24347.8893	6086.5111	NaN	NaN	0.2	0.8108	0.0257	0.0361	0.0606	0.0342	0.0326
0.0	0.0	0.0	24159.8893	4824.5111	NaN	NaN	0.1665	0.8137	0.0252	0.0353	0.0595	0.034	0.0322
0.0	0.0	0.0	30663.8893	5404.5111	NaN	NaN	0.1498	0.8123	0.0254	0.0354	0.0601	0.0345	0.0323
0.0	0.0	0.0	25776.8893	3826.5111	NaN	NaN	0.1293	0.8103	0.0256	0.0356	0.061	0.035	0.0325
0.0	0.0	0.0	24892.8893	3547.5111	NaN	NaN	0.1247	0.8144	0.0253	0.0349	0.0587	0.0349	0.0318
0.0	0.0	0.0	28676.8893	6270.5111	NaN	NaN	0.1794	0.8136	0.0257	0.0351	0.0585	0.0354	0.0316
0.0	0.0	0.0	26773.8893	2517.5111	NaN	NaN	0.0859	0.8182	0.0258	0.0343	0.0557	0.0353	0.0306
0.0	0.0	0.0	25074.8893	5637.5111	NaN	NaN	0.1836	0.825	0.0256	0.0332	0.0521	0.0349	0.0291
0.0	0.0	0.0	30685.8893	5744.5111	NaN	NaN	0.1577	0.8236	0.0264	0.0338	0.0518	0.0356	0.0289
0.0	0.0	0.0	27972.8893	7525.5111	NaN	NaN	0.212	0.8293	0.0259	0.0331	0.0492	0.0344	0.0281
0.0	0.0	0.0	26213.8893	10071.5111	NaN	NaN	0.2776	0.8317	0.026	0.0326	0.0481	0.034	0.0276
0.0	0.0	0.0	27420.8893	3021.5111	NaN	NaN	0.0993	0.8348	0.0262	0.032	0.0465	0.0337	0.0268
0.0	0.0	0.0	25279.8893	4747.5111	NaN	NaN	0.1581	0.8377	0.0263	0.0316	0.0452	0.0329	0.0263
0.0	0.0	0.0	25581.8893	4370.5111	NaN	NaN	0.1459	0.8413	0.026	0.0307	0.0437	0.0327	0.0256
0.0	0.0	0.0	27798.8893	3127.5111	NaN	NaN	0.1011	0.8386	0.0263	0.0317	0.0444	0.0332	0.0258
0.0	0.0	0.0	27936.8893	3130.5111	NaN	NaN	0.1008	0.8372	0.0261	0.0323	0.045	0.0332	0.0262
0.0	0.0	0.0	26284.8893	3750.5111	NaN	NaN	0.1249	0.8323	0.026	0.0342	0.0469	0.0334	0.0273
0.0	0.0	0.0	30961.8893	6235.5111	NaN	NaN	0.1676	0.827	0.0257	0.0364	0.0491	0.0335	0.0283
0.0	0.0	0.0	28707.8893	2287.5111	NaN	NaN	0.0738	0.8228	0.0252	0.0383	0.0513	0.0328	0.0295
0.0	0.0	0.0	25363.8893	3479.5111	NaN	NaN	0.1206	0.826	0.0246	0.038	0.0507	0.0317	0.029
0.0	0.0	0.0	26857.8893	1659.5111	NaN	NaN	0.0582	0.8221	0.0248	0.0397	0.0523	0.0316	0.0295
0.0	0.0	0.0	26455.8893	6076.5111	NaN	NaN	0.1868	0.8343	0.0245	0.0369	0.0471	0.0302	0.027
0.0	0.0	0.0	28350.8893	7242.5111	NaN	NaN	0.2035	0.8446	0.0246	0.0342	0.0425	0.0295	0.0246
0.0	0.0	0.0	27188.8893	2472.5111	NaN	NaN	0.0834	0.8552	0.0246	0.0313	0.0376	0.0289	0.0224
0.0	0.0	0.0	28035.8893	7352.5111	NaN	NaN	0.2078	0.8616	0.0247	0.0297	0.0345	0.0284	0.0211
0.0	0.0	0.0	29868.8893	4589.5111	NaN	NaN	0.1332	0.8626	0.0249	0.0294	0.0336	0.0286	0.0209
0.0	0.0	0.0	29219.8893	3489.5111	NaN	NaN	0.1067	0.8652	0.0247	0.0287	0.0327	0.0279	0.0208
0.0	0.0	0.0	25786.8893	5638.5111	NaN	NaN	0.1794	0.8525	0.0266	0.0307	0.0357	0.0308	0.0236
0.0	0.0	0.0	31514.8893	2154.5111	NaN	NaN	0.064	0.889	0.0204	0.0225	0.0271	0.023	0.0179
