# Supplementary material for: DeepFRET, a software for rapid and automated single-molecule FRET data classification using deep learning
Source: eLife. 2020 Nov 3;9:e60404. doi: 10.7554/eLife.60404 (PMC7609065; doi:10.7554/eLife.60404)
Supplement: Figure 4—source data 1. [file elife-60404-fig4-data1.zip › Figure 4-source data 1/Fig_S4a/Traces/traces_all_n294/Traces_Fig2d_4mMAc_mov1_combined_tif_pair80.txt]

Exported by DeepFRET
Date: 2020-08-26, 18:13
Video filename: None
FRET pair #80
Bleaches at 49
D-Dexc-bg	A-Dexc-bg	A-Aexc-bg	D-Dexc-rw	A-Dexc-rw	A-Aexc-rw	S	E	p_bleached	p_aggregated	p_noisy	p_scrambled	p_static	p_dynamic
0.0	0.0	0.0	38471.1384	9629.8543	NaN	NaN	0.2002	0.08	0.1939	0.0404	0.0678	0.5655	0.0524
0.0	0.0	0.0	43121.1384	7267.8543	NaN	NaN	0.1442	0.0785	0.1991	0.0375	0.0674	0.5687	0.0488
0.0	0.0	0.0	36504.1384	6752.8543	NaN	NaN	0.1561	0.0815	0.2266	0.0348	0.0581	0.5575	0.0416
0.0	0.0	0.0	38341.1384	7431.8543	NaN	NaN	0.1624	0.0756	0.2441	0.0363	0.0576	0.5451	0.0413
0.0	0.0	0.0	37094.1384	7397.8543	NaN	NaN	0.1663	0.0715	0.2462	0.0365	0.0573	0.5449	0.0435
0.0	0.0	0.0	36781.1384	9921.8543	NaN	NaN	0.2124	0.0725	0.2425	0.0359	0.0569	0.5466	0.0457
0.0	0.0	0.0	38551.1384	10918.8543	NaN	NaN	0.2207	0.0727	0.2499	0.0363	0.0572	0.5343	0.0495
0.0	0.0	0.0	39261.1384	7511.8543	NaN	NaN	0.1606	0.074	0.2556	0.0373	0.0593	0.5204	0.0535
0.0	0.0	0.0	33707.1384	10844.8543	NaN	NaN	0.2434	0.0757	0.2521	0.0378	0.0603	0.5182	0.0558
0.0	0.0	0.0	37287.1384	7890.8543	NaN	NaN	0.1747	0.0762	0.2501	0.0385	0.0614	0.5166	0.0572
0.0	0.0	0.0	35944.1384	11558.8543	NaN	NaN	0.2433	0.0785	0.2451	0.0389	0.0617	0.5176	0.0581
0.0	0.0	0.0	34752.1384	10268.8543	NaN	NaN	0.2281	0.0789	0.2408	0.0388	0.0622	0.5221	0.0571
0.0	0.0	0.0	42695.1384	4085.8543	NaN	NaN	0.0873	0.0789	0.2332	0.0393	0.0637	0.527	0.0578
0.0	0.0	0.0	36668.1384	10359.8543	NaN	NaN	0.2203	0.0765	0.2284	0.04	0.0656	0.5315	0.0581
0.0	0.0	0.0	35738.1384	8134.8543	NaN	NaN	0.1854	0.0717	0.2301	0.0419	0.0674	0.5308	0.0582
0.0	0.0	0.0	33376.1384	7512.8543	NaN	NaN	0.1837	0.0682	0.2367	0.0457	0.0702	0.5201	0.0592
0.0	0.0	0.0	36206.1384	7631.8543	NaN	NaN	0.1741	0.0639	0.247	0.0493	0.0753	0.5049	0.0596
0.0	0.0	0.0	37934.1384	6969.8543	NaN	NaN	0.1552	0.0639	0.2336	0.0472	0.0756	0.5197	0.0601
0.0	0.0	0.0	40676.1384	8003.8543	NaN	NaN	0.1644	0.0604	0.2233	0.0436	0.074	0.5407	0.0578
0.0	0.0	0.0	41022.1384	6816.8543	NaN	NaN	0.1425	0.0592	0.2196	0.0427	0.0744	0.5463	0.0579
0.0	0.0	0.0	35332.1384	8249.8543	NaN	NaN	0.1893	0.0575	0.2178	0.0419	0.0748	0.5521	0.0559
0.0	0.0	0.0	37933.1384	10266.8543	NaN	NaN	0.213	0.0565	0.2148	0.0421	0.0762	0.5552	0.0552
0.0	0.0	0.0	36876.1384	8761.8543	NaN	NaN	0.192	0.0562	0.2135	0.0428	0.0777	0.5553	0.0546
0.0	0.0	0.0	39161.1384	8203.8543	NaN	NaN	0.1732	0.0566	0.2123	0.0433	0.0777	0.5569	0.0532
0.0	0.0	0.0	35766.1384	9321.8543	NaN	NaN	0.2067	0.0572	0.212	0.0441	0.0781	0.556	0.0525
0.0	0.0	0.0	33574.1384	6012.8543	NaN	NaN	0.1519	0.0574	0.2111	0.0449	0.0787	0.5559	0.052
0.0	0.0	0.0	33913.1384	10221.8543	NaN	NaN	0.2316	0.0574	0.2103	0.0458	0.0801	0.5542	0.0523
0.0	0.0	0.0	38341.1384	11094.8543	NaN	NaN	0.2244	0.0568	0.2096	0.0464	0.0812	0.554	0.052
0.0	0.0	0.0	38727.1384	7682.8543	NaN	NaN	0.1655	0.0559	0.208	0.0468	0.0828	0.5549	0.0517
0.0	0.0	0.0	42287.1384	7855.8543	NaN	NaN	0.1567	0.0551	0.207	0.0466	0.0831	0.5576	0.0506
0.0	0.0	0.0	36434.1384	10273.8543	NaN	NaN	0.22	0.0546	0.2061	0.0465	0.0837	0.5591	0.05
0.0	0.0	0.0	38815.1384	6557.8543	NaN	NaN	0.1445	0.0541	0.204	0.0462	0.0834	0.5634	0.0489
0.0	0.0	0.0	37854.1384	10475.8543	NaN	NaN	0.2168	0.0534	0.2035	0.0466	0.0849	0.5628	0.0488
0.0	0.0	0.0	36976.1384	9242.8543	NaN	NaN	0.2	0.0538	0.2054	0.0449	0.0811	0.5678	0.047
0.0	0.0	0.0	36543.1384	8249.8543	NaN	NaN	0.1842	0.0533	0.2055	0.044	0.0794	0.5723	0.0455
0.0	0.0	0.0	37159.1384	10149.8543	NaN	NaN	0.2145	0.0526	0.2032	0.0432	0.0782	0.5785	0.0444
0.0	0.0	0.0	38214.1384	8292.8543	NaN	NaN	0.1783	0.0538	0.2023	0.0435	0.0774	0.5793	0.0437
0.0	0.0	0.0	37934.1384	6279.8543	NaN	NaN	0.142	0.0561	0.2002	0.0436	0.0759	0.5812	0.043
0.0	0.0	0.0	32633.1384	7583.8543	NaN	NaN	0.1886	0.0573	0.1948	0.0438	0.0755	0.5857	0.043
0.0	0.0	0.0	38229.1384	7900.8543	NaN	NaN	0.1713	0.0567	0.1898	0.0433	0.075	0.5919	0.0433
0.0	0.0	0.0	34594.1384	7778.8543	NaN	NaN	0.1836	0.0568	0.1873	0.0436	0.0745	0.594	0.0438
0.0	0.0	0.0	35590.1384	7938.8543	NaN	NaN	0.1824	0.0557	0.182	0.0431	0.0753	0.5994	0.0446
0.0	0.0	0.0	35885.1384	7780.8543	NaN	NaN	0.1782	0.056	0.184	0.0443	0.0789	0.5908	0.046
0.0	0.0	0.0	39108.1384	9856.8543	NaN	NaN	0.2013	0.0559	0.1796	0.0433	0.0801	0.5957	0.0454
0.0	0.0	0.0	38810.1384	3913.8543	NaN	NaN	0.0916	0.0554	0.1803	0.0431	0.0831	0.5918	0.0463
0.0	0.0	0.0	37093.1384	8302.8543	NaN	NaN	0.1829	0.0531	0.1732	0.0423	0.0832	0.602	0.0462
0.0	0.0	0.0	34890.1384	10340.8543	NaN	NaN	0.2286	0.0487	0.1643	0.04	0.0848	0.6136	0.0485
0.0	0.0	0.0	37014.1384	10788.8543	NaN	NaN	0.2257	0.046	0.1586	0.0403	0.0842	0.6229	0.0481
0.0	0.0	0.0	26880.1384	9308.8543	NaN	NaN	0.2572	0.076	0.1749	0.0413	0.0883	0.5644	0.055
0.0	0.0	0.0	3657.1384	1009.8543	NaN	NaN	0.2164	0.8777	0.0427	0.0132	0.0135	0.0349	0.0179
0.0	0.0	0.0	3699.1384	2570.8543	NaN	NaN	0.41	0.8699	0.0378	0.0191	0.0234	0.0282	0.0215
0.0	0.0	0.0	3332.1384	3717.8543	NaN	NaN	0.5274	0.8889	0.0312	0.0172	0.0207	0.0234	0.0187
0.0	0.0	0.0	4730.1384	4990.8543	NaN	NaN	0.5134	0.8896	0.0285	0.019	0.0218	0.0222	0.0189
0.0	0.0	0.0	3611.1384	5820.8543	NaN	NaN	0.6171	0.8949	0.0247	0.0195	0.0211	0.0212	0.0188
0.0	0.0	0.0	5228.1384	580.8543	NaN	NaN	0.1	0.8934	0.0242	0.02	0.021	0.0214	0.02
0.0	0.0	0.0	2754.1384	3123.8543	NaN	NaN	0.5314	0.8961	0.0231	0.0199	0.0208	0.0205	0.0195
0.0	0.0	0.0	2349.1384	2195.8543	NaN	NaN	0.4831	0.8963	0.023	0.02	0.0208	0.0204	0.0194
0.0	0.0	0.0	263.1384	4251.8543	NaN	NaN	0.9417	0.8956	0.023	0.0204	0.021	0.0205	0.0196
0.0	0.0	0.0	3900.1384	2033.8543	NaN	NaN	0.3427	0.8962	0.0229	0.0204	0.0208	0.0204	0.0193
0.0	0.0	0.0	4996.1384	2718.8543	NaN	NaN	0.3524	0.8951	0.0231	0.0209	0.0209	0.0208	0.0192
0.0	0.0	0.0	3544.1384	1067.8543	NaN	NaN	0.2315	0.8948	0.0233	0.021	0.0209	0.0209	0.0191
0.0	0.0	0.0	2098.1384	2886.8543	NaN	NaN	0.5791	0.8936	0.0237	0.0212	0.0211	0.0212	0.0192
0.0	0.0	0.0	1904.1384	1686.8543	NaN	NaN	0.4697	0.8936	0.0238	0.0211	0.0211	0.0212	0.0191
0.0	0.0	0.0	2664.1384	1206.8543	NaN	NaN	0.3118	0.8929	0.0241	0.0213	0.0213	0.0215	0.019
0.0	0.0	0.0	1253.1384	3025.8543	NaN	NaN	0.7071	0.8935	0.0241	0.0211	0.0213	0.0213	0.0188
0.0	0.0	0.0	1883.1384	4857.8543	NaN	NaN	0.7206	0.8935	0.0239	0.021	0.0216	0.0214	0.0186
0.0	0.0	0.0	2640.1384	2807.8543	NaN	NaN	0.5154	0.8948	0.0237	0.0204	0.0217	0.0207	0.0187
0.0	0.0	0.0	2531.1384	1217.8543	NaN	NaN	0.3248	0.8941	0.0241	0.0204	0.0217	0.0207	0.0191
0.0	0.0	0.0	3508.1384	-1084.1457	NaN	NaN	-0.3	0.8937	0.0243	0.0205	0.0217	0.0206	0.0192
0.0	0.0	0.0	1951.1384	427.8543	NaN	NaN	0.1798	0.8941	0.0242	0.0205	0.0217	0.0206	0.019
0.0	0.0	0.0	661.1384	2366.8543	NaN	NaN	0.7817	0.8948	0.024	0.0205	0.0215	0.0205	0.0187
0.0	0.0	0.0	2306.1384	1685.8543	NaN	NaN	0.4223	0.8944	0.024	0.0209	0.0213	0.0206	0.0186
0.0	0.0	0.0	1758.1384	-1959.1457	NaN	NaN	1.3	0.8935	0.0243	0.0212	0.0214	0.0207	0.0189
0.0	0.0	0.0	833.1384	770.8543	NaN	NaN	0.4806	0.8925	0.0245	0.0215	0.0215	0.0208	0.0192
0.0	0.0	0.0	1812.1384	1969.8543	NaN	NaN	0.5209	0.8909	0.0246	0.0219	0.0218	0.0211	0.0196
0.0	0.0	0.0	246.1384	227.8543	NaN	NaN	0.4807	0.8916	0.0242	0.0215	0.022	0.0209	0.0198
0.0	0.0	0.0	-597.8616	2384.8543	NaN	NaN	1.3	0.8908	0.0242	0.0215	0.0223	0.0211	0.0202
0.0	0.0	0.0	2747.1384	2064.8543	NaN	NaN	0.4291	0.8913	0.0239	0.0211	0.0224	0.021	0.0203
0.0	0.0	0.0	2833.1384	2997.8543	NaN	NaN	0.5141	0.8925	0.0234	0.0208	0.0222	0.0208	0.0203
0.0	0.0	0.0	1089.1384	883.8543	NaN	NaN	0.448	0.8929	0.023	0.0207	0.0222	0.0208	0.0203
0.0	0.0	0.0	926.1384	-1894.1457	NaN	NaN	1.3	0.8927	0.0231	0.0207	0.0223	0.021	0.0203
0.0	0.0	0.0	1381.1384	-1658.1457	NaN	NaN	1.3	0.8927	0.0232	0.0208	0.0222	0.0209	0.0202
0.0	0.0	0.0	2933.1384	-231.1457	NaN	NaN	-0.0855	0.8928	0.0234	0.0207	0.0219	0.0207	0.0203
0.0	0.0	0.0	4199.1384	-634.1457	NaN	NaN	-0.1779	0.893	0.0235	0.0207	0.0218	0.0205	0.0206
0.0	0.0	0.0	421.1384	2683.8543	NaN	NaN	0.8644	0.8929	0.0234	0.0207	0.0218	0.0204	0.0208
0.0	0.0	0.0	892.1384	-143.1457	NaN	NaN	-0.1911	0.8928	0.0234	0.0206	0.0218	0.0207	0.0207
0.0	0.0	0.0	1632.1384	-2285.1457	NaN	NaN	1.3	0.8921	0.0235	0.0207	0.022	0.0208	0.0209
0.0	0.0	0.0	945.1384	731.8543	NaN	NaN	0.4364	0.8924	0.0233	0.0207	0.0221	0.0207	0.0208
0.0	0.0	0.0	206.1384	1092.8543	NaN	NaN	0.8413	0.8925	0.0233	0.0207	0.022	0.0206	0.0208
0.0	0.0	0.0	1548.1384	-442.1457	NaN	NaN	-0.3	0.8928	0.0231	0.0206	0.0221	0.0205	0.0208
0.0	0.0	0.0	1477.1384	2346.8543	NaN	NaN	0.6137	0.8922	0.0231	0.0207	0.0224	0.0208	0.0208
0.0	0.0	0.0	2466.1384	499.8543	NaN	NaN	0.1685	0.892	0.0231	0.0208	0.0225	0.0209	0.0207
0.0	0.0	0.0	1357.1384	1438.8543	NaN	NaN	0.5146	0.8914	0.0232	0.0209	0.0225	0.0212	0.0208
0.0	0.0	0.0	3324.1384	-1024.1457	NaN	NaN	-0.3	0.8915	0.0232	0.0209	0.0225	0.0213	0.0207
0.0	0.0	0.0	1898.1384	993.8543	NaN	NaN	0.3437	0.8918	0.0231	0.0209	0.0223	0.0213	0.0206
0.0	0.0	0.0	2311.1384	3008.8543	NaN	NaN	0.5656	0.892	0.023	0.0208	0.0222	0.0214	0.0205
0.0	0.0	0.0	2607.1384	-384.1457	NaN	NaN	-0.1728	0.893	0.023	0.0206	0.0219	0.0213	0.0203
0.0	0.0	0.0	2612.1384	-1403.1457	NaN	NaN	-0.3	0.8928	0.023	0.0207	0.0218	0.0213	0.0203
0.0	0.0	0.0	469.1384	-680.1457	NaN	NaN	1.3	0.8927	0.023	0.0207	0.0218	0.0214	0.0203
0.0	0.0	0.0	1219.1384	-897.1457	NaN	NaN	-0.3	0.8924	0.0231	0.0208	0.0219	0.0215	0.0204
0.0	0.0	0.0	888.1384	334.8543	NaN	NaN	0.2738	0.8922	0.0232	0.0207	0.0219	0.0216	0.0204
0.0	0.0	0.0	1879.1384	298.8543	NaN	NaN	0.1372	0.8919	0.0232	0.0208	0.022	0.0217	0.0204
0.0	0.0	0.0	1501.1384	-3267.1457	NaN	NaN	1.3	0.8917	0.0233	0.0207	0.0221	0.0218	0.0204
0.0	0.0	0.0	3980.1384	-467.1457	NaN	NaN	-0.133	0.891	0.0235	0.0208	0.0222	0.022	0.0204
0.0	0.0	0.0	2294.1384	-657.1457	NaN	NaN	-0.3	0.8912	0.0236	0.0207	0.0221	0.0219	0.0204
0.0	0.0	0.0	2212.1384	-639.1457	NaN	NaN	-0.3	0.8907	0.0238	0.0208	0.0222	0.0221	0.0204
0.0	0.0	0.0	1472.1384	-1870.1457	NaN	NaN	1.3	0.8904	0.0239	0.0209	0.0222	0.0221	0.0205
0.0	0.0	0.0	1849.1384	1539.8543	NaN	NaN	0.4544	0.8902	0.0239	0.021	0.0222	0.0222	0.0205
0.0	0.0	0.0	-287.8616	486.8543	NaN	NaN	1.3	0.8917	0.0237	0.0207	0.0218	0.0218	0.0203
0.0	0.0	0.0	3864.1384	-418.1457	NaN	NaN	-0.1213	0.8923	0.0236	0.0206	0.0217	0.0217	0.0201
0.0	0.0	0.0	833.1384	2264.8543	NaN	NaN	0.7311	0.893	0.0235	0.0204	0.0215	0.0215	0.02
0.0	0.0	0.0	1508.1384	257.8543	NaN	NaN	0.146	0.8934	0.0235	0.0203	0.0214	0.0214	0.02
0.0	0.0	0.0	3579.1384	2.8543	NaN	NaN	0.0008	0.8937	0.0235	0.0203	0.0213	0.0213	0.0199
0.0	0.0	0.0	1697.1384	-805.1457	NaN	NaN	-0.3	0.8933	0.0235	0.0204	0.0214	0.0215	0.02
0.0	0.0	0.0	3595.1384	-823.1457	NaN	NaN	-0.297	0.8932	0.0235	0.0204	0.0214	0.0215	0.02
0.0	0.0	0.0	1651.1384	2982.8543	NaN	NaN	0.6437	0.8927	0.0236	0.0205	0.0215	0.0217	0.02
0.0	0.0	0.0	3658.1384	-1432.1457	NaN	NaN	-0.3	0.8924	0.0236	0.0206	0.0215	0.0217	0.0201
0.0	0.0	0.0	1436.1384	838.8543	NaN	NaN	0.3687	0.8921	0.0236	0.0207	0.0216	0.0218	0.0201
0.0	0.0	0.0	3169.1384	2607.8543	NaN	NaN	0.4514	0.8916	0.0237	0.0208	0.0217	0.022	0.0202
0.0	0.0	0.0	2457.1384	-1766.1457	NaN	NaN	-0.3	0.8915	0.0237	0.0208	0.0217	0.022	0.0202
0.0	0.0	0.0	1713.1384	184.8543	NaN	NaN	0.0974	0.8912	0.0237	0.0209	0.0218	0.0221	0.0203
0.0	0.0	0.0	3181.1384	1921.8543	NaN	NaN	0.3766	0.8908	0.0237	0.021	0.022	0.0222	0.0204
0.0	0.0	0.0	2742.1384	833.8543	NaN	NaN	0.2332	0.8907	0.0237	0.0209	0.022	0.0222	0.0204
0.0	0.0	0.0	1809.1384	-664.1457	NaN	NaN	-0.3	0.8901	0.0238	0.021	0.0222	0.0224	0.0205
0.0	0.0	0.0	2884.1384	-1420.1457	NaN	NaN	-0.3	0.8902	0.0238	0.0209	0.0222	0.0224	0.0205
0.0	0.0	0.0	175.1384	1063.8543	NaN	NaN	0.8586	0.8903	0.0238	0.0209	0.0221	0.0224	0.0204
0.0	0.0	0.0	2640.1384	2245.8543	NaN	NaN	0.4597	0.8901	0.0238	0.021	0.0221	0.0225	0.0205
0.0	0.0	0.0	1922.1384	256.8543	NaN	NaN	0.1179	0.89	0.0238	0.0209	0.0223	0.0224	0.0205
0.0	0.0	0.0	838.1384	-3971.1457	NaN	NaN	1.2675	0.8898	0.0238	0.0209	0.0225	0.0225	0.0205
0.0	0.0	0.0	1993.1384	-717.1457	NaN	NaN	-0.3	0.8896	0.0238	0.0209	0.0226	0.0227	0.0204
0.0	0.0	0.0	1250.1384	778.8543	NaN	NaN	0.3839	0.8895	0.0237	0.021	0.0225	0.0228	0.0205
0.0	0.0	0.0	1980.1384	63.8543	NaN	NaN	0.0312	0.8897	0.0236	0.021	0.0224	0.0227	0.0205
0.0	0.0	0.0	1791.1384	552.8543	NaN	NaN	0.2359	0.8898	0.0236	0.021	0.0223	0.0227	0.0206
0.0	0.0	0.0	2337.1384	1638.8543	NaN	NaN	0.4122	0.8897	0.0235	0.021	0.0222	0.0227	0.0208
0.0	0.0	0.0	3039.1384	326.8543	NaN	NaN	0.0971	0.8898	0.0234	0.021	0.0222	0.0227	0.0209
0.0	0.0	0.0	2111.1384	-1822.1457	NaN	NaN	-0.3	0.8902	0.0233	0.0208	0.0223	0.0225	0.021
0.0	0.0	0.0	2097.1384	2083.8543	NaN	NaN	0.4984	0.8901	0.0232	0.0208	0.0223	0.0225	0.0211
0.0	0.0	0.0	961.1384	-1306.1457	NaN	NaN	1.3	0.8904	0.0232	0.0207	0.0223	0.0224	0.0211
0.0	0.0	0.0	3345.1384	152.8543	NaN	NaN	0.0437	0.8902	0.0232	0.0207	0.0223	0.0224	0.0212
0.0	0.0	0.0	938.1384	-423.1457	NaN	NaN	-0.3	0.8906	0.0232	0.0205	0.0222	0.0223	0.0211
0.0	0.0	0.0	1593.1384	-191.1457	NaN	NaN	-0.1363	0.8906	0.0232	0.0206	0.0222	0.0223	0.0212
0.0	0.0	0.0	632.1384	610.8543	NaN	NaN	0.4914	0.8907	0.0231	0.0206	0.0221	0.0223	0.0212
0.0	0.0	0.0	2000.1384	-217.1457	NaN	NaN	-0.1218	0.8906	0.0231	0.0206	0.0221	0.0223	0.0213
0.0	0.0	0.0	-104.8616	1097.8543	NaN	NaN	1.1056	0.8908	0.0231	0.0205	0.0221	0.0223	0.0212
0.0	0.0	0.0	69.1384	-1018.1457	NaN	NaN	1.0729	0.8909	0.023	0.0205	0.0221	0.0224	0.0211
0.0	0.0	0.0	1983.1384	438.8543	NaN	NaN	0.1812	0.8907	0.023	0.0205	0.0222	0.0224	0.0211
0.0	0.0	0.0	799.1384	-3789.1457	NaN	NaN	1.2673	0.8907	0.0229	0.0206	0.0222	0.0224	0.0211
0.0	0.0	0.0	2797.1384	2513.8543	NaN	NaN	0.4733	0.8907	0.0231	0.0208	0.0221	0.0222	0.0212
0.0	0.0	0.0	600.1384	3097.8543	NaN	NaN	0.8377	0.8913	0.0232	0.0207	0.0219	0.0218	0.0212
0.0	0.0	0.0	1939.1384	273.8543	NaN	NaN	0.1237	0.8913	0.0232	0.0206	0.0219	0.0218	0.0211
0.0	0.0	0.0	1518.1384	-158.1457	NaN	NaN	-0.1163	0.891	0.0232	0.0206	0.0221	0.022	0.021
0.0	0.0	0.0	2767.1384	508.8543	NaN	NaN	0.1553	0.8909	0.0232	0.0207	0.0222	0.022	0.021
0.0	0.0	0.0	-330.8616	157.8543	NaN	NaN	-0.3	0.8904	0.0232	0.0208	0.0223	0.0223	0.021
0.0	0.0	0.0	90.1384	993.8543	NaN	NaN	0.9168	0.8907	0.0232	0.0208	0.0223	0.0221	0.0209
0.0	0.0	0.0	701.1384	-81.1457	NaN	NaN	-0.1309	0.8908	0.0232	0.0209	0.0223	0.0219	0.0209
0.0	0.0	0.0	540.1384	3443.8543	NaN	NaN	0.8644	0.8911	0.0233	0.0209	0.0221	0.0217	0.0209
0.0	0.0	0.0	1193.1384	331.8543	NaN	NaN	0.2176	0.8918	0.0232	0.0208	0.022	0.0214	0.0208
0.0	0.0	0.0	976.1384	-971.1457	NaN	NaN	-0.3	0.8916	0.0232	0.0208	0.0222	0.0215	0.0207
0.0	0.0	0.0	819.1384	466.8543	NaN	NaN	0.363	0.8918	0.023	0.0208	0.0222	0.0216	0.0206
0.0	0.0	0.0	637.1384	396.8543	NaN	NaN	0.3838	0.8918	0.0228	0.0208	0.0223	0.0217	0.0206
0.0	0.0	0.0	-353.8616	-2875.1457	NaN	NaN	0.8904	0.8916	0.0226	0.0209	0.0223	0.0219	0.0206
0.0	0.0	0.0	524.1384	1171.8543	NaN	NaN	0.691	0.8919	0.0226	0.021	0.0222	0.0217	0.0206
0.0	0.0	0.0	2095.1384	-3296.1457	NaN	NaN	1.3	0.8924	0.0225	0.0209	0.0221	0.0216	0.0205
0.0	0.0	0.0	2187.1384	-347.1457	NaN	NaN	-0.1887	0.8923	0.0226	0.021	0.022	0.0215	0.0205
0.0	0.0	0.0	403.1384	2151.8543	NaN	NaN	0.8422	0.8927	0.0227	0.0209	0.0218	0.0213	0.0206
0.0	0.0	0.0	553.1384	1663.8543	NaN	NaN	0.7505	0.8928	0.0229	0.0208	0.0217	0.0212	0.0206
0.0	0.0	0.0	-238.8616	1620.8543	NaN	NaN	1.1728	0.8929	0.023	0.0207	0.0217	0.0211	0.0206
0.0	0.0	0.0	947.1384	-964.1457	NaN	NaN	1.3	0.8927	0.023	0.0208	0.0218	0.0212	0.0205
0.0	0.0	0.0	191.1384	253.8543	NaN	NaN	0.5705	0.8924	0.023	0.0209	0.0219	0.0213	0.0205
0.0	0.0	0.0	2340.1384	-821.1457	NaN	NaN	-0.3	0.8921	0.023	0.0209	0.0219	0.0214	0.0206
0.0	0.0	0.0	-134.8616	354.8543	NaN	NaN	1.3	0.8923	0.023	0.0209	0.0218	0.0213	0.0206
0.0	0.0	0.0	837.1384	727.8543	NaN	NaN	0.4651	0.8924	0.0231	0.0209	0.0217	0.0212	0.0207
0.0	0.0	0.0	-626.8616	3265.8543	NaN	NaN	1.2375	0.8931	0.0231	0.0208	0.0216	0.0209	0.0206
0.0	0.0	0.0	1236.1384	1942.8543	NaN	NaN	0.6112	0.893	0.0232	0.0208	0.0216	0.0209	0.0206
0.0	0.0	0.0	1685.1384	1469.8543	NaN	NaN	0.4659	0.8932	0.0232	0.0207	0.0216	0.0209	0.0204
0.0	0.0	0.0	-113.8616	-465.1457	NaN	NaN	0.8034	0.8927	0.0231	0.0208	0.0217	0.0212	0.0204
0.0	0.0	0.0	2334.1384	-1423.1457	NaN	NaN	-0.3	0.8925	0.0231	0.0209	0.0217	0.0213	0.0205
0.0	0.0	0.0	1364.1384	-201.1457	NaN	NaN	-0.173	0.8925	0.0232	0.021	0.0217	0.0213	0.0205
0.0	0.0	0.0	1600.1384	2968.8543	NaN	NaN	0.6498	0.8923	0.0234	0.0211	0.0216	0.021	0.0206
0.0	0.0	0.0	2125.1384	2016.8543	NaN	NaN	0.4869	0.8929	0.0235	0.0209	0.0215	0.0208	0.0204
0.0	0.0	0.0	1887.1384	877.8543	NaN	NaN	0.3175	0.893	0.0235	0.0208	0.0215	0.0208	0.0203
0.0	0.0	0.0	-849.8616	2471.8543	NaN	NaN	1.3	0.893	0.0236	0.0207	0.0216	0.0208	0.0202
0.0	0.0	0.0	216.1384	984.8543	NaN	NaN	0.82	0.8928	0.0236	0.0207	0.0217	0.0209	0.0202
0.0	0.0	0.0	-308.8616	-173.1457	NaN	NaN	0.3592	0.8927	0.0234	0.0207	0.0218	0.0211	0.0202
0.0	0.0	0.0	386.1384	-498.1457	NaN	NaN	1.3	0.8922	0.0234	0.0209	0.0219	0.0213	0.0202
0.0	0.0	0.0	1353.1384	-2178.1457	NaN	NaN	1.3	0.8921	0.0233	0.0211	0.0219	0.0214	0.0203
0.0	0.0	0.0	2349.1384	-711.1457	NaN	NaN	-0.3	0.8917	0.0234	0.0212	0.022	0.0214	0.0204
0.0	0.0	0.0	2150.1384	688.8543	NaN	NaN	0.2426	0.8914	0.0235	0.0212	0.022	0.0214	0.0205
0.0	0.0	0.0	1844.1384	-2917.1457	NaN	NaN	1.3	0.8916	0.0235	0.0211	0.022	0.0213	0.0204
0.0	0.0	0.0	2133.1384	1284.8543	NaN	NaN	0.3759	0.8915	0.0237	0.0211	0.022	0.0212	0.0204
0.0	0.0	0.0	809.1384	-529.1457	NaN	NaN	-0.3	0.8922	0.0237	0.0209	0.0219	0.0211	0.0202
0.0	0.0	0.0	3322.1384	-1877.1457	NaN	NaN	-0.3	0.892	0.0237	0.0209	0.022	0.0212	0.0202
0.0	0.0	0.0	-33.8616	-27.1457	NaN	NaN	0.445	0.8921	0.0236	0.0209	0.022	0.0212	0.0202
0.0	0.0	0.0	176.1384	1504.8543	NaN	NaN	0.8952	0.8919	0.0237	0.0209	0.0221	0.0212	0.0202
0.0	0.0	0.0	1297.1384	-1169.1457	NaN	NaN	-0.3	0.8925	0.0235	0.0208	0.022	0.0211	0.0201
0.0	0.0	0.0	877.1384	987.8543	NaN	NaN	0.5297	0.8923	0.0236	0.0209	0.022	0.021	0.0202
0.0	0.0	0.0	791.1384	388.8543	NaN	NaN	0.3295	0.8929	0.0236	0.0207	0.0219	0.0209	0.02
0.0	0.0	0.0	906.1384	-1485.1457	NaN	NaN	1.3	0.8932	0.0234	0.0206	0.0219	0.0209	0.0199
0.0	0.0	0.0	191.1384	-821.1457	NaN	NaN	1.3	0.8933	0.0233	0.0206	0.0219	0.021	0.0199
0.0	0.0	0.0	-12.8616	-1037.1457	NaN	NaN	0.9878	0.8936	0.0231	0.0206	0.0218	0.021	0.0199
0.0	0.0	0.0	3840.1384	3500.8543	NaN	NaN	0.4769	0.8933	0.0233	0.0208	0.0218	0.0208	0.0201
0.0	0.0	0.0	670.1384	909.8543	NaN	NaN	0.5759	0.8944	0.0232	0.0205	0.0215	0.0205	0.0199
0.0	0.0	0.0	907.1384	1100.8543	NaN	NaN	0.5482	0.8942	0.0232	0.0205	0.0216	0.0206	0.0199
0.0	0.0	0.0	-65.8616	-565.1457	NaN	NaN	0.8956	0.8942	0.0232	0.0203	0.0216	0.0208	0.0198
0.0	0.0	0.0	-1323.8616	985.8543	NaN	NaN	-0.3	0.8939	0.0233	0.0204	0.0217	0.0208	0.0199
0.0	0.0	0.0	-747.8616	844.8543	NaN	NaN	1.3	0.8941	0.0232	0.0203	0.0216	0.0208	0.0199
0.0	0.0	0.0	769.1384	540.8543	NaN	NaN	0.4129	0.8936	0.0234	0.0204	0.0217	0.0209	0.02
0.0	0.0	0.0	838.1384	-472.1457	NaN	NaN	-0.3	0.8934	0.0235	0.0204	0.0217	0.021	0.02
0.0	0.0	0.0	331.1384	-1261.1457	NaN	NaN	1.3	0.8933	0.0235	0.0204	0.0218	0.021	0.02
0.0	0.0	0.0	2939.1384	-1565.1457	NaN	NaN	-0.3	0.8927	0.0236	0.0206	0.0218	0.0211	0.0201
0.0	0.0	0.0	-923.8616	-420.1457	NaN	NaN	0.3126	0.8927	0.0236	0.0206	0.0218	0.0211	0.0202
0.0	0.0	0.0	1257.1384	-442.1457	NaN	NaN	-0.3	0.8922	0.0238	0.0207	0.0218	0.0212	0.0203
0.0	0.0	0.0	445.1384	203.8543	NaN	NaN	0.3141	0.8928	0.0237	0.0206	0.0216	0.0211	0.0203
0.0	0.0	0.0	639.1384	569.8543	NaN	NaN	0.4713	0.892	0.0239	0.0207	0.0218	0.0212	0.0204
0.0	0.0	0.0	-1003.8616	927.8543	NaN	NaN	-0.3	0.8928	0.0237	0.0205	0.0216	0.0211	0.0203
0.0	0.0	0.0	-1015.8616	954.8543	NaN	NaN	-0.3	0.8924	0.0238	0.0205	0.0218	0.0212	0.0203
0.0	0.0	0.0	-662.8616	306.8543	NaN	NaN	-0.3	0.8924	0.0238	0.0205	0.0218	0.0212	0.0203
0.0	0.0	0.0	308.1384	-229.1457	NaN	NaN	-0.3	0.8927	0.0238	0.0205	0.0218	0.0211	0.0202
0.0	0.0	0.0	-957.8616	-1026.1457	NaN	NaN	0.5172	0.8927	0.0238	0.0203	0.0219	0.0211	0.0201
0.0	0.0	0.0	-260.8616	1027.8543	NaN	NaN	1.3	0.8928	0.0237	0.0203	0.022	0.0211	0.02
0.0	0.0	0.0	-1480.8616	-1331.1457	NaN	NaN	0.4734	0.8935	0.0235	0.0202	0.0219	0.021	0.0199
0.0	0.0	0.0	-554.8616	1080.8543	NaN	NaN	1.3	0.893	0.0236	0.0203	0.022	0.0211	0.02
0.0	0.0	0.0	611.1384	1611.8543	NaN	NaN	0.7251	0.8932	0.0236	0.0203	0.0219	0.021	0.02
0.0	0.0	0.0	-1155.8616	-3601.1457	NaN	NaN	0.757	0.8931	0.0234	0.0204	0.0219	0.0212	0.02
0.0	0.0	0.0	435.1384	54.8543	NaN	NaN	0.1119	0.8926	0.0234	0.0206	0.022	0.0213	0.0201
0.0	0.0	0.0	-2578.8616	478.8543	NaN	NaN	-0.228	0.893	0.0233	0.0205	0.0218	0.0212	0.0201
0.0	0.0	0.0	-731.8616	-742.1457	NaN	NaN	0.5035	0.8928	0.0233	0.0206	0.0218	0.0212	0.0202
0.0	0.0	0.0	-1220.8616	1687.8543	NaN	NaN	1.3	0.8931	0.0233	0.0206	0.0217	0.021	0.0202
0.0	0.0	0.0	716.1384	-628.1457	NaN	NaN	-0.3	0.8932	0.0234	0.0205	0.0217	0.021	0.0201
0.0	0.0	0.0	1206.1384	-597.1457	NaN	NaN	-0.3	0.8936	0.0233	0.0205	0.0217	0.0209	0.0201
0.0	0.0	0.0	1140.1384	-1175.1457	NaN	NaN	1.3	0.8931	0.0233	0.0206	0.0218	0.0211	0.0201
0.0	0.0	0.0	-730.8616	-2571.1457	NaN	NaN	0.7787	0.8929	0.023	0.0207	0.0219	0.0212	0.0202
0.0	0.0	0.0	2832.1384	-1595.1457	NaN	NaN	-0.3	0.893	0.0229	0.0207	0.0218	0.0212	0.0203
0.0	0.0	0.0	119.1384	1181.8543	NaN	NaN	0.9084	0.8931	0.023	0.0207	0.0217	0.0211	0.0203
0.0	0.0	0.0	2797.1384	1673.8543	NaN	NaN	0.3744	0.8931	0.0231	0.0206	0.0217	0.021	0.0204
0.0	0.0	0.0	1696.1384	1595.8543	NaN	NaN	0.4848	0.8933	0.0232	0.0205	0.0218	0.021	0.0203
0.0	0.0	0.0	1748.1384	2693.8543	NaN	NaN	0.6065	0.8928	0.0234	0.0205	0.0219	0.0211	0.0203
0.0	0.0	0.0	1051.1384	-780.1457	NaN	NaN	-0.3	0.8931	0.0233	0.0204	0.0219	0.0211	0.0203
0.0	0.0	0.0	2255.1384	3734.8543	NaN	NaN	0.6235	0.8927	0.0234	0.0205	0.022	0.0211	0.0204
0.0	0.0	0.0	2210.1384	85.8543	NaN	NaN	0.0374	0.893	0.0233	0.0203	0.022	0.0211	0.0203
0.0	0.0	0.0	1143.1384	-1068.1457	NaN	NaN	-0.3	0.8926	0.0231	0.0205	0.0222	0.0213	0.0203
0.0	0.0	0.0	2389.1384	1435.8543	NaN	NaN	0.3754	0.8921	0.0231	0.0206	0.0222	0.0214	0.0204
0.0	0.0	0.0	661.1384	1294.8543	NaN	NaN	0.662	0.8917	0.0231	0.0208	0.0223	0.0216	0.0205
0.0	0.0	0.0	689.1384	623.8543	NaN	NaN	0.4751	0.8915	0.0229	0.0209	0.0224	0.0218	0.0206
0.0	0.0	0.0	3059.1384	-2285.1457	NaN	NaN	-0.3	0.8914	0.0228	0.021	0.0223	0.0219	0.0206
0.0	0.0	0.0	1927.1384	2476.8543	NaN	NaN	0.5624	0.8914	0.0229	0.0209	0.0223	0.0218	0.0207
0.0	0.0	0.0	1312.1384	1227.8543	NaN	NaN	0.4834	0.8923	0.0227	0.0207	0.0221	0.0215	0.0206
0.0	0.0	0.0	3176.1384	-1653.1457	NaN	NaN	-0.3	0.8925	0.0227	0.0206	0.0221	0.0216	0.0206
0.0	0.0	0.0	515.1384	1779.8543	NaN	NaN	0.7755	0.8923	0.0228	0.0206	0.0221	0.0216	0.0206
0.0	0.0	0.0	857.1384	-1892.1457	NaN	NaN	1.3	0.8924	0.0228	0.0206	0.0221	0.0216	0.0205
0.0	0.0	0.0	816.1384	225.8543	NaN	NaN	0.2168	0.8921	0.0229	0.0206	0.0222	0.0217	0.0206
0.0	0.0	0.0	1624.1384	225.8543	NaN	NaN	0.1221	0.8919	0.023	0.0206	0.0222	0.0217	0.0206
0.0	0.0	0.0	1136.1384	-861.1457	NaN	NaN	-0.3	0.8918	0.0231	0.0205	0.0223	0.0217	0.0206
0.0	0.0	0.0	-17.8616	630.8543	NaN	NaN	1.0291	0.8915	0.0232	0.0206	0.0224	0.0218	0.0206
0.0	0.0	0.0	636.1384	2737.8543	NaN	NaN	0.8115	0.8914	0.0233	0.0206	0.0224	0.0217	0.0207
0.0	0.0	0.0	665.1384	-209.1457	NaN	NaN	-0.3	0.8915	0.0234	0.0205	0.0223	0.0217	0.0206
0.0	0.0	0.0	2787.1384	217.8543	NaN	NaN	0.0725	0.8914	0.0234	0.0205	0.0224	0.0216	0.0207
0.0	0.0	0.0	1751.1384	522.8543	NaN	NaN	0.2299	0.8914	0.0235	0.0205	0.0224	0.0216	0.0206
0.0	0.0	0.0	-2208.8616	-321.1457	NaN	NaN	0.1269	0.8915	0.0234	0.0205	0.0224	0.0217	0.0205
0.0	0.0	0.0	-130.8616	-2584.1457	NaN	NaN	0.9518	0.8912	0.0231	0.0207	0.0225	0.0219	0.0206
0.0	0.0	0.0	-761.8616	1503.8543	NaN	NaN	1.3	0.891	0.0231	0.0208	0.0225	0.0219	0.0206
0.0	0.0	0.0	-1076.8616	-3484.1457	NaN	NaN	0.7639	0.8911	0.023	0.0209	0.0225	0.0219	0.0206
0.0	0.0	0.0	-586.8616	-78.1457	NaN	NaN	0.1175	0.8913	0.0231	0.0208	0.0224	0.0218	0.0206
0.0	0.0	0.0	556.1384	-2702.1457	NaN	NaN	1.2592	0.8913	0.0232	0.0208	0.0223	0.0218	0.0206
0.0	0.0	0.0	-535.8616	2453.8543	NaN	NaN	1.2794	0.8911	0.0234	0.0208	0.0223	0.0217	0.0207
0.0	0.0	0.0	453.1384	-89.1457	NaN	NaN	-0.2449	0.8917	0.0233	0.0207	0.0222	0.0216	0.0205
0.0	0.0	0.0	122.1384	1993.8543	NaN	NaN	0.9423	0.8915	0.0235	0.0207	0.0222	0.0216	0.0206
0.0	0.0	0.0	-707.8616	-1946.1457	NaN	NaN	0.7333	0.892	0.0233	0.0206	0.0221	0.0216	0.0205
0.0	0.0	0.0	-615.8616	1042.8543	NaN	NaN	1.3	0.8917	0.0234	0.0206	0.0221	0.0216	0.0206
0.0	0.0	0.0	4487.1384	-151.1457	NaN	NaN	-0.0349	0.8915	0.0235	0.0207	0.0222	0.0215	0.0206
0.0	0.0	0.0	1449.1384	-389.1457	NaN	NaN	-0.3	0.8922	0.0234	0.0205	0.022	0.0214	0.0205
0.0	0.0	0.0	957.1384	-1224.1457	NaN	NaN	1.3	0.8919	0.0233	0.0206	0.0221	0.0215	0.0205
0.0	0.0	0.0	-346.8616	-2567.1457	NaN	NaN	0.881	0.892	0.0232	0.0207	0.022	0.0216	0.0205
0.0	0.0	0.0	-223.8616	473.8543	NaN	NaN	1.3	0.8918	0.0232	0.0207	0.022	0.0216	0.0206
0.0	0.0	0.0	-371.8616	-363.1457	NaN	NaN	0.4941	0.8921	0.023	0.0207	0.022	0.0216	0.0206
0.0	0.0	0.0	-68.8616	1020.8543	NaN	NaN	1.0723	0.8917	0.023	0.0208	0.022	0.0217	0.0206
0.0	0.0	0.0	-158.8616	-1552.1457	NaN	NaN	0.9072	0.892	0.023	0.0208	0.022	0.0217	0.0206
0.0	0.0	0.0	201.1384	2423.8543	NaN	NaN	0.9234	0.8917	0.0231	0.0208	0.022	0.0217	0.0207
0.0	0.0	0.0	1168.1384	-396.1457	NaN	NaN	-0.3	0.8919	0.023	0.0208	0.022	0.0217	0.0206
0.0	0.0	0.0	2025.1384	-1306.1457	NaN	NaN	-0.3	0.8917	0.023	0.0208	0.022	0.0218	0.0207
0.0	0.0	0.0	994.1384	653.8543	NaN	NaN	0.3968	0.8915	0.0231	0.0208	0.022	0.0219	0.0207
0.0	0.0	0.0	159.1384	358.8543	NaN	NaN	0.6928	0.8917	0.023	0.0208	0.022	0.0218	0.0207
0.0	0.0	0.0	313.1384	-1426.1457	NaN	NaN	1.2813	0.8918	0.0228	0.0208	0.022	0.0219	0.0207
0.0	0.0	0.0	1989.1384	-125.1457	NaN	NaN	-0.0671	0.8916	0.0228	0.0209	0.022	0.022	0.0207
0.0	0.0	0.0	1416.1384	871.8543	NaN	NaN	0.3811	0.8915	0.0228	0.0209	0.022	0.022	0.0208
0.0	0.0	0.0	725.1384	-1066.1457	NaN	NaN	1.3	0.8916	0.0228	0.0209	0.022	0.022	0.0208
0.0	0.0	0.0	1610.1384	1304.8543	NaN	NaN	0.4476	0.8914	0.0228	0.0209	0.022	0.022	0.0209
0.0	0.0	0.0	-992.8616	923.8543	NaN	NaN	-0.3	0.8914	0.0228	0.0209	0.022	0.022	0.0208
0.0	0.0	0.0	835.1384	-188.1457	NaN	NaN	-0.2908	0.8912	0.0228	0.0209	0.0221	0.0221	0.0209
0.0	0.0	0.0	-256.8616	957.8543	NaN	NaN	1.3	0.8912	0.0229	0.0209	0.0221	0.0221	0.0209
0.0	0.0	0.0	299.1384	-254.1457	NaN	NaN	-0.3	0.8914	0.0229	0.0208	0.0221	0.022	0.0209
0.0	0.0	0.0	1457.1384	-1195.1457	NaN	NaN	-0.3	0.8916	0.0228	0.0208	0.022	0.022	0.0208
0.0	0.0	0.0	-321.8616	754.8543	NaN	NaN	1.3	0.8916	0.0227	0.0208	0.022	0.0221	0.0208
0.0	0.0	0.0	-85.8616	-672.1457	NaN	NaN	0.8867	0.891	0.0228	0.021	0.0221	0.0221	0.0209
0.0	0.0	0.0	-1021.8616	-1795.1457	NaN	NaN	0.6373	0.8909	0.0227	0.0212	0.0221	0.022	0.0211
0.0	0.0	0.0	-1307.8616	-543.1457	NaN	NaN	0.2934	0.8911	0.0227	0.0212	0.0222	0.0218	0.0211
0.0	0.0	0.0	-352.8616	-1821.1457	NaN	NaN	0.8377	0.8914	0.0225	0.0211	0.0221	0.0219	0.021
0.0	0.0	0.0	-819.8616	2204.8543	NaN	NaN	1.3	0.8919	0.0224	0.0207	0.0221	0.022	0.0208
0.0	0.0	0.0	1833.1384	1713.8543	NaN	NaN	0.4832	0.8916	0.0227	0.0206	0.0221	0.0221	0.0209
0.0	0.0	0.0	2628.1384	2669.8543	NaN	NaN	0.5039	0.8914	0.0228	0.0207	0.0221	0.0222	0.0209
0.0	0.0	0.0	-1169.8616	-2209.1457	NaN	NaN	0.6538	0.8907	0.0229	0.021	0.0222	0.0222	0.021
0.0	0.0	0.0	-808.8616	-858.1457	NaN	NaN	0.5148	0.8907	0.0229	0.021	0.0222	0.0221	0.021
0.0	0.0	0.0	-1331.8616	908.8543	NaN	NaN	-0.3	0.8905	0.023	0.021	0.0223	0.0221	0.0211
0.0	0.0	0.0	-386.8616	-1310.1457	NaN	NaN	0.772	0.8906	0.023	0.021	0.0223	0.022	0.021
0.0	0.0	0.0	-170.8616	-1343.1457	NaN	NaN	0.8871	0.8906	0.0231	0.021	0.0223	0.0219	0.021
0.0	0.0	0.0	-1002.8616	-736.1457	NaN	NaN	0.4233	0.8907	0.023	0.0209	0.0223	0.022	0.021
0.0	0.0	0.0	649.1384	2020.8543	NaN	NaN	0.7569	0.8905	0.023	0.0209	0.0223	0.0223	0.021
0.0	0.0	0.0	308.1384	-861.1457	NaN	NaN	1.3	0.8907	0.023	0.0208	0.0222	0.0222	0.0211
0.0	0.0	0.0	481.1384	1278.8543	NaN	NaN	0.7266	0.8903	0.0231	0.0209	0.0223	0.0223	0.0211
0.0	0.0	0.0	-911.8616	-1239.1457	NaN	NaN	0.5761	0.8904	0.0231	0.021	0.0222	0.0222	0.0211
0.0	0.0	0.0	-150.8616	1194.8543	NaN	NaN	1.1445	0.8903	0.0231	0.021	0.0223	0.0222	0.0211
0.0	0.0	0.0	521.1384	-31.1457	NaN	NaN	-0.0636	0.8905	0.0231	0.021	0.0222	0.0221	0.0211
0.0	0.0	0.0	-750.8616	-1221.1457	NaN	NaN	0.6192	0.8908	0.023	0.0209	0.0222	0.0221	0.0211
0.0	0.0	0.0	1843.1384	-2057.1457	NaN	NaN	1.3	0.891	0.023	0.0208	0.0221	0.0221	0.021
0.0	0.0	0.0	407.1384	3221.8543	NaN	NaN	0.8878	0.8909	0.023	0.0207	0.0222	0.0222	0.021
0.0	0.0	0.0	-59.8616	-1454.1457	NaN	NaN	0.9605	0.8907	0.0231	0.0208	0.0222	0.0221	0.0211
0.0	0.0	0.0	-1361.8616	-3195.1457	NaN	NaN	0.7012	0.8913	0.023	0.0209	0.0221	0.0218	0.021
0.0	0.0	0.0	-973.8616	-628.1457	NaN	NaN	0.3921	0.8912	0.0229	0.0209	0.0222	0.0218	0.021
0.0	0.0	0.0	-1000.8616	-1241.1457	NaN	NaN	0.5536	0.8914	0.0228	0.0208	0.0221	0.0218	0.021
0.0	0.0	0.0	1125.1384	-537.1457	NaN	NaN	-0.3	0.8912	0.0229	0.0207	0.0221	0.0219	0.0211
0.0	0.0	0.0	-126.8616	1493.8543	NaN	NaN	1.0928	0.8914	0.0229	0.0206	0.0221	0.0219	0.021
0.0	0.0	0.0	1873.1384	-2295.1457	NaN	NaN	1.3	0.8912	0.023	0.0207	0.0221	0.0219	0.0211
0.0	0.0	0.0	-1093.8616	-380.1457	NaN	NaN	0.2579	0.8918	0.0229	0.0205	0.022	0.0219	0.021
0.0	0.0	0.0	137.1384	505.8543	NaN	NaN	0.7867	0.8916	0.023	0.0204	0.0221	0.0219	0.021
0.0	0.0	0.0	-62.8616	-193.1457	NaN	NaN	0.7545	0.892	0.0229	0.0204	0.022	0.0218	0.021
0.0	0.0	0.0	690.1384	-453.1457	NaN	NaN	-0.3	0.8917	0.023	0.0205	0.022	0.0218	0.021
0.0	0.0	0.0	-652.8616	-3413.1457	NaN	NaN	0.8394	0.8919	0.0229	0.0205	0.022	0.0218	0.021
0.0	0.0	0.0	331.1384	651.8543	NaN	NaN	0.6631	0.8918	0.0229	0.0204	0.022	0.0218	0.021
0.0	0.0	0.0	858.1384	-584.1457	NaN	NaN	-0.3	0.8915	0.0229	0.0205	0.0221	0.0219	0.0211
0.0	0.0	0.0	-957.8616	-1009.1457	NaN	NaN	0.513	0.8914	0.0229	0.0205	0.0221	0.022	0.0211
0.0	0.0	0.0	159.1384	1684.8543	NaN	NaN	0.9137	0.8912	0.023	0.0205	0.0221	0.022	0.0211
0.0	0.0	0.0	-41.8616	2176.8543	NaN	NaN	1.0196	0.8911	0.0231	0.0205	0.0222	0.022	0.0212
0.0	0.0	0.0	-1757.8616	-675.1457	NaN	NaN	0.2775	0.8913	0.023	0.0204	0.0221	0.022	0.0212
0.0	0.0	0.0	1619.1384	422.8543	NaN	NaN	0.2071	0.8911	0.0231	0.0204	0.0222	0.0221	0.0212
0.0	0.0	0.0	-299.8616	5011.8543	NaN	NaN	1.0636	0.8905	0.0232	0.0205	0.0223	0.0222	0.0212
0.0	0.0	0.0	-637.8616	-560.1457	NaN	NaN	0.4676	0.8902	0.0233	0.0206	0.0222	0.0222	0.0213
0.0	0.0	0.0	-2882.8616	-1726.1457	NaN	NaN	0.3745	0.8904	0.0233	0.0208	0.0221	0.0222	0.0213
0.0	0.0	0.0	1397.1384	2033.8543	NaN	NaN	0.5928	0.8902	0.0233	0.0208	0.0222	0.0222	0.0213
0.0	0.0	0.0	-684.8616	-1150.1457	NaN	NaN	0.6268	0.8907	0.0232	0.0208	0.022	0.0221	0.0213
0.0	0.0	0.0	-393.8616	-1071.1457	NaN	NaN	0.7312	0.8906	0.0231	0.0208	0.0221	0.0222	0.0213
0.0	0.0	0.0	197.1384	1833.8543	NaN	NaN	0.9029	0.8906	0.0232	0.0207	0.0221	0.0222	0.0212
0.0	0.0	0.0	1648.1384	852.8543	NaN	NaN	0.341	0.8901	0.0233	0.0207	0.0222	0.0223	0.0213
0.0	0.0	0.0	112.1384	1485.8543	NaN	NaN	0.9298	0.8904	0.0233	0.0206	0.0222	0.0222	0.0213
0.0	0.0	0.0	-725.8616	1323.8543	NaN	NaN	1.3	0.89	0.0234	0.0207	0.0222	0.0223	0.0213
0.0	0.0	0.0	-955.8616	567.8543	NaN	NaN	-0.3	0.8901	0.0234	0.0208	0.0222	0.0223	0.0213
0.0	0.0	0.0	1913.1384	1190.8543	NaN	NaN	0.3837	0.8902	0.0233	0.0208	0.0222	0.0222	0.0213
0.0	0.0	0.0	-1569.8616	-1033.1457	NaN	NaN	0.3969	0.8913	0.0232	0.0207	0.0221	0.0218	0.021
0.0	0.0	0.0	592.1384	-461.1457	NaN	NaN	-0.3	0.8914	0.0231	0.0206	0.0221	0.0218	0.021
0.0	0.0	0.0	-327.8616	-1894.1457	NaN	NaN	0.8524	0.8917	0.023	0.0205	0.0221	0.0218	0.0209
0.0	0.0	0.0	203.1384	1151.8543	NaN	NaN	0.8501	0.8913	0.0231	0.0206	0.0222	0.0218	0.021
0.0	0.0	0.0	-1431.8616	-1487.1457	NaN	NaN	0.5095	0.8919	0.023	0.0206	0.0222	0.0215	0.0208
0.0	0.0	0.0	-1666.8616	-4113.1457	NaN	NaN	0.7116	0.8916	0.0229	0.0208	0.0224	0.0214	0.0209
0.0	0.0	0.0	-1720.8616	136.8543	NaN	NaN	-0.0864	0.8918	0.0228	0.0207	0.0224	0.0214	0.0209
0.0	0.0	0.0	-363.8616	-123.1457	NaN	NaN	0.2529	0.8921	0.0228	0.0206	0.0223	0.0214	0.0209
0.0	0.0	0.0	1508.1384	-98.1457	NaN	NaN	-0.0696	0.8921	0.0228	0.0205	0.0222	0.0215	0.0209
0.0	0.0	0.0	-1599.8616	-328.1457	NaN	NaN	0.1702	0.892	0.0228	0.0205	0.0222	0.0216	0.0209
0.0	0.0	0.0	1485.1384	-747.1457	NaN	NaN	-0.3	0.8917	0.023	0.0205	0.0222	0.0217	0.0209
0.0	0.0	0.0	-420.8616	-92.1457	NaN	NaN	0.1796	0.8918	0.023	0.0205	0.0221	0.0217	0.0209
0.0	0.0	0.0	-1338.8616	-700.1457	NaN	NaN	0.3434	0.8916	0.0231	0.0205	0.0222	0.0217	0.0209
0.0	0.0	0.0	-1453.8616	-931.1457	NaN	NaN	0.3904	0.8916	0.0232	0.0206	0.0221	0.0216	0.0209
0.0	0.0	0.0	-639.8616	1386.8543	NaN	NaN	1.3	0.8913	0.0233	0.0207	0.0222	0.0217	0.0209
0.0	0.0	0.0	650.1384	1461.8543	NaN	NaN	0.6922	0.8909	0.0234	0.0207	0.0222	0.0218	0.021
0.0	0.0	0.0	-1318.8616	1542.8543	NaN	NaN	1.3	0.8909	0.0234	0.0208	0.0222	0.0218	0.021
0.0	0.0	0.0	-1488.8616	-1840.1457	NaN	NaN	0.5528	0.8908	0.0234	0.021	0.0221	0.0217	0.0211
0.0	0.0	0.0	121.1384	174.8543	NaN	NaN	0.5907	0.8909	0.0234	0.0209	0.0221	0.0217	0.021
0.0	0.0	0.0	173.1384	1071.8543	NaN	NaN	0.8609	0.8908	0.0234	0.0209	0.022	0.0218	0.021
0.0	0.0	0.0	-882.8616	482.8543	NaN	NaN	-0.3	0.8908	0.0234	0.021	0.022	0.0218	0.021
0.0	0.0	0.0	-2095.8616	1867.8543	NaN	NaN	-0.3	0.8907	0.0234	0.021	0.022	0.0218	0.0211
0.0	0.0	0.0	-497.8616	-3640.1457	NaN	NaN	0.8797	0.8906	0.0234	0.0212	0.022	0.0217	0.0211
0.0	0.0	0.0	-2254.8616	2205.8543	NaN	NaN	-0.3	0.8909	0.0233	0.0211	0.022	0.0216	0.0211
0.0	0.0	0.0	-264.8616	73.8543	NaN	NaN	-0.3	0.891	0.0232	0.0212	0.0221	0.0215	0.0211
0.0	0.0	0.0	-1785.8616	-1562.1457	NaN	NaN	0.4666	0.8909	0.0232	0.0213	0.0221	0.0214	0.0211
0.0	0.0	0.0	-2448.8616	1333.8543	NaN	NaN	-0.3	0.8914	0.0231	0.0212	0.0221	0.0213	0.021
0.0	0.0	0.0	-2625.8616	828.8543	NaN	NaN	-0.3	0.8916	0.023	0.0211	0.0221	0.0211	0.021
0.0	0.0	0.0	-1540.8616	-597.1457	NaN	NaN	0.2793	0.8918	0.0229	0.0211	0.0221	0.0211	0.0209
0.0	0.0	0.0	-526.8616	878.8543	NaN	NaN	1.3	0.892	0.0228	0.0211	0.0221	0.0211	0.0209
0.0	0.0	0.0	-1484.8616	-939.1457	NaN	NaN	0.3874	0.8917	0.0229	0.0212	0.0221	0.0211	0.0209
0.0	0.0	0.0	-2819.8616	-2044.1457	NaN	NaN	0.4203	0.8923	0.0227	0.0212	0.022	0.0209	0.0209
0.0	0.0	0.0	-1379.8616	-540.1457	NaN	NaN	0.2813	0.8926	0.0227	0.0211	0.022	0.0208	0.0208
0.0	0.0	0.0	-240.8616	-902.1457	NaN	NaN	0.7893	0.8931	0.0225	0.0211	0.0219	0.0207	0.0207
0.0	0.0	0.0	-984.8616	-1726.1457	NaN	NaN	0.6367	0.8935	0.0225	0.021	0.0218	0.0206	0.0206
0.0	0.0	0.0	-1622.8616	-1983.1457	NaN	NaN	0.55	0.8935	0.0225	0.0211	0.0218	0.0206	0.0206
0.0	0.0	0.0	-1249.8616	1067.8543	NaN	NaN	-0.3	0.8936	0.0225	0.021	0.0217	0.0205	0.0206
0.0	0.0	0.0	-2789.8616	-3737.1457	NaN	NaN	0.5726	0.8935	0.0225	0.0211	0.0217	0.0205	0.0207
0.0	0.0	0.0	-1910.8616	233.8543	NaN	NaN	-0.1394	0.8936	0.0225	0.021	0.0217	0.0206	0.0206
0.0	0.0	0.0	-1204.8616	2027.8543	NaN	NaN	1.3	0.8937	0.0225	0.0209	0.0217	0.0206	0.0207
0.0	0.0	0.0	-1909.8616	-2571.1457	NaN	NaN	0.5738	0.8934	0.0225	0.021	0.0217	0.0207	0.0208
0.0	0.0	0.0	332.1384	-3018.1457	NaN	NaN	1.1237	0.8934	0.0226	0.0209	0.0217	0.0207	0.0207
0.0	0.0	0.0	-1599.8616	-67.1457	NaN	NaN	0.0403	0.8933	0.0226	0.0209	0.0217	0.0208	0.0207
0.0	0.0	0.0	-1598.8616	-870.1457	NaN	NaN	0.3524	0.8932	0.0227	0.0209	0.0216	0.0208	0.0208
0.0	0.0	0.0	-105.8616	-789.1457	NaN	NaN	0.8817	0.8933	0.0226	0.0208	0.0215	0.0209	0.0208
0.0	0.0	0.0	-1066.8616	-485.1457	NaN	NaN	0.3126	0.893	0.0227	0.0208	0.0215	0.0211	0.0209
0.0	0.0	0.0	-1039.8616	181.8543	NaN	NaN	-0.2119	0.8932	0.0227	0.0206	0.0215	0.0211	0.0208
0.0	0.0	0.0	-1523.8616	2162.8543	NaN	NaN	1.3	0.893	0.0228	0.0207	0.0215	0.0212	0.0209
0.0	0.0	0.0	-1282.8616	-3095.1457	NaN	NaN	0.707	0.8926	0.0229	0.0209	0.0215	0.0211	0.021
0.0	0.0	0.0	1426.1384	-2287.1457	NaN	NaN	1.3	0.8929	0.0228	0.0208	0.0214	0.0211	0.0209
0.0	0.0	0.0	-1636.8616	-2006.1457	NaN	NaN	0.5507	0.8929	0.0228	0.0207	0.0214	0.0213	0.0209
0.0	0.0	0.0	-1204.8616	2416.8543	NaN	NaN	1.3	0.8938	0.0227	0.0203	0.0212	0.0213	0.0207
0.0	0.0	0.0	-326.8616	1549.8543	NaN	NaN	1.2673	0.893	0.0229	0.0203	0.0214	0.0216	0.0208
0.0	0.0	0.0	-2234.8616	1160.8543	NaN	NaN	-0.3	0.8924	0.023	0.0205	0.0215	0.0217	0.021
0.0	0.0	0.0	-1851.8616	152.8543	NaN	NaN	-0.09	0.8921	0.023	0.0206	0.0215	0.0218	0.0211
0.0	0.0	0.0	-2379.8616	1157.8543	NaN	NaN	-0.3	0.8921	0.023	0.0205	0.0215	0.0218	0.0211
0.0	0.0	0.0	-1977.8616	1392.8543	NaN	NaN	-0.3	0.8923	0.023	0.0204	0.0215	0.0217	0.0211
0.0	0.0	0.0	-1015.8616	-193.1457	NaN	NaN	0.1598	0.8923	0.0229	0.0204	0.0215	0.0217	0.0211
0.0	0.0	0.0	-31.8616	-1323.1457	NaN	NaN	0.9765	0.8922	0.023	0.0204	0.0215	0.0217	0.0211
0.0	0.0	0.0	-520.8616	930.8543	NaN	NaN	1.3	0.8924	0.0229	0.0204	0.0215	0.0217	0.0211
0.0	0.0	0.0	-877.8616	-1912.1457	NaN	NaN	0.6854	0.8924	0.0229	0.0205	0.0215	0.0216	0.0211
0.0	0.0	0.0	-2141.8616	-833.1457	NaN	NaN	0.28	0.893	0.0227	0.0204	0.0214	0.0214	0.0211
0.0	0.0	0.0	-346.8616	-1567.1457	NaN	NaN	0.8188	0.8937	0.0225	0.0201	0.0214	0.0214	0.0209
0.0	0.0	0.0	-1444.8616	1744.8543	NaN	NaN	1.3	0.8948	0.0223	0.0198	0.0213	0.0213	0.0206
0.0	0.0	0.0	956.1384	1441.8543	NaN	NaN	0.6013	0.8949	0.0223	0.0197	0.0213	0.0213	0.0205
0.0	0.0	0.0	-2663.8616	93.8543	NaN	NaN	-0.0365	0.894	0.0225	0.02	0.0214	0.0214	0.0208
0.0	0.0	0.0	-990.8616	-1049.1457	NaN	NaN	0.5143	0.8937	0.0226	0.0201	0.0214	0.0214	0.0208
0.0	0.0	0.0	-3398.8616	65.8543	NaN	NaN	-0.0198	0.8938	0.0226	0.0201	0.0214	0.0213	0.0208
0.0	0.0	0.0	-1634.8616	110.8543	NaN	NaN	-0.0727	0.8938	0.0226	0.0201	0.0214	0.0213	0.0208
0.0	0.0	0.0	80.1384	-231.1457	NaN	NaN	1.3	0.8945	0.0224	0.0199	0.0213	0.0213	0.0206
0.0	0.0	0.0	1005.1384	-1194.1457	NaN	NaN	1.3	0.8946	0.0224	0.0199	0.0213	0.0213	0.0205
0.0	0.0	0.0	376.1384	1597.8543	NaN	NaN	0.8095	0.8947	0.0224	0.0198	0.0213	0.0213	0.0205
0.0	0.0	0.0	774.1384	1151.8543	NaN	NaN	0.5981	0.8946	0.0225	0.0197	0.0214	0.0213	0.0205
0.0	0.0	0.0	237.1384	2215.8543	NaN	NaN	0.9033	0.894	0.0226	0.0198	0.0215	0.0215	0.0206
0.0	0.0	0.0	-1465.8616	966.8543	NaN	NaN	-0.3	0.8937	0.0227	0.0199	0.0215	0.0215	0.0206
0.0	0.0	0.0	-2233.8616	475.8543	NaN	NaN	-0.2707	0.8932	0.0229	0.0201	0.0215	0.0216	0.0207
0.0	0.0	0.0	-996.8616	-2133.1457	NaN	NaN	0.6815	0.8931	0.023	0.0202	0.0215	0.0216	0.0207
0.0	0.0	0.0	-1056.8616	1628.8543	NaN	NaN	1.3	0.893	0.023	0.0202	0.0216	0.0216	0.0206
0.0	0.0	0.0	-568.8616	-1985.1457	NaN	NaN	0.7773	0.8926	0.0231	0.0204	0.0216	0.0216	0.0207
0.0	0.0	0.0	-687.8616	-1286.1457	NaN	NaN	0.6515	0.8931	0.023	0.0204	0.0215	0.0214	0.0207
0.0	0.0	0.0	-318.8616	-1728.1457	NaN	NaN	0.8442	0.893	0.023	0.0204	0.0215	0.0215	0.0207
0.0	0.0	0.0	-1152.8616	97.8543	NaN	NaN	-0.0928	0.8932	0.0229	0.0203	0.0214	0.0215	0.0207
0.0	0.0	0.0	-1939.8616	1393.8543	NaN	NaN	-0.3	0.8931	0.0229	0.0203	0.0215	0.0216	0.0207
0.0	0.0	0.0	123.1384	1167.8543	NaN	NaN	0.9046	0.8927	0.0231	0.0203	0.0215	0.0217	0.0207
0.0	0.0	0.0	-764.8616	245.8543	NaN	NaN	-0.3	0.8924	0.0232	0.0204	0.0215	0.0218	0.0208
0.0	0.0	0.0	-818.8616	1850.8543	NaN	NaN	1.3	0.8921	0.0233	0.0204	0.0216	0.0219	0.0208
0.0	0.0	0.0	101.1384	1424.8543	NaN	NaN	0.9337	0.8917	0.0234	0.0205	0.0217	0.0219	0.0208
0.0	0.0	0.0	-900.8616	2608.8543	NaN	NaN	1.3	0.8917	0.0234	0.0205	0.0217	0.0219	0.0208
0.0	0.0	0.0	-336.8616	-1523.1457	NaN	NaN	0.8189	0.8919	0.0234	0.0205	0.0217	0.0218	0.0207
0.0	0.0	0.0	-1534.8616	1082.8543	NaN	NaN	-0.3	0.8921	0.0233	0.0205	0.0217	0.0218	0.0207
0.0	0.0	0.0	-2640.8616	-1080.1457	NaN	NaN	0.2903	0.8922	0.0233	0.0204	0.0217	0.0218	0.0206
0.0	0.0	0.0	278.1384	1150.8543	NaN	NaN	0.8054	0.8919	0.0233	0.0204	0.0218	0.0219	0.0206
0.0	0.0	0.0	-1675.8616	269.8543	NaN	NaN	-0.1919	0.8917	0.0234	0.0206	0.0218	0.0219	0.0206
0.0	0.0	0.0	-1981.8616	-1980.1457	NaN	NaN	0.4998	0.8914	0.0235	0.0209	0.0219	0.0217	0.0207
0.0	0.0	0.0	-1267.8616	-3567.1457	NaN	NaN	0.7378	0.8909	0.0234	0.0212	0.0221	0.0216	0.0208
0.0	0.0	0.0	-1516.8616	77.8543	NaN	NaN	-0.0541	0.8918	0.0233	0.021	0.0219	0.0214	0.0207
0.0	0.0	0.0	-2064.8616	-477.1457	NaN	NaN	0.1877	0.8923	0.0231	0.0208	0.0218	0.0213	0.0206
0.0	0.0	0.0	389.1384	116.8543	NaN	NaN	0.2309	0.8929	0.023	0.0206	0.0216	0.0214	0.0204
0.0	0.0	0.0	-2851.8616	1715.8543	NaN	NaN	-0.3	0.8927	0.0231	0.0205	0.0216	0.0216	0.0204
0.0	0.0	0.0	-474.8616	436.8543	NaN	NaN	-0.3	0.8925	0.0232	0.0205	0.0216	0.0217	0.0205
0.0	0.0	0.0	123.1384	2027.8543	NaN	NaN	0.9428	0.8921	0.0233	0.0206	0.0217	0.0217	0.0205
0.0	0.0	0.0	-2090.8616	-2435.1457	NaN	NaN	0.538	0.8913	0.0235	0.0209	0.0219	0.0217	0.0207
0.0	0.0	0.0	-681.8616	-1702.1457	NaN	NaN	0.714	0.8913	0.0234	0.021	0.022	0.0216	0.0207
0.0	0.0	0.0	-621.8616	-1573.1457	NaN	NaN	0.7167	0.8914	0.0234	0.021	0.022	0.0216	0.0207
0.0	0.0	0.0	897.1384	-771.1457	NaN	NaN	-0.3	0.8915	0.0234	0.0209	0.022	0.0216	0.0207
0.0	0.0	0.0	384.1384	-831.1457	NaN	NaN	1.3	0.8915	0.0234	0.0208	0.022	0.0217	0.0206
0.0	0.0	0.0	-1424.8616	1631.8543	NaN	NaN	1.3	0.8915	0.0234	0.0208	0.0219	0.0218	0.0206
0.0	0.0	0.0	-533.8616	898.8543	NaN	NaN	1.3	0.8914	0.0235	0.0207	0.0219	0.0219	0.0206
0.0	0.0	0.0	-335.8616	684.8543	NaN	NaN	1.3	0.8908	0.0236	0.021	0.022	0.022	0.0207
0.0	0.0	0.0	-2026.8616	-1722.1457	NaN	NaN	0.4594	0.8905	0.0235	0.0212	0.0222	0.0219	0.0208
0.0	0.0	0.0	-1117.8616	155.8543	NaN	NaN	-0.162	0.8902	0.0235	0.0214	0.0223	0.0217	0.0209
0.0	0.0	0.0	-3024.8616	-1688.1457	NaN	NaN	0.3582	0.8901	0.0234	0.0215	0.0224	0.0216	0.0209
0.0	0.0	0.0	-1855.8616	-1316.1457	NaN	NaN	0.4149	0.8908	0.0233	0.0214	0.0223	0.0215	0.0208
0.0	0.0	0.0	-1018.8616	-3386.1457	NaN	NaN	0.7687	0.891	0.0233	0.0213	0.0222	0.0215	0.0207
0.0	0.0	0.0	-2342.8616	3492.8543	NaN	NaN	1.3	0.8916	0.0232	0.0211	0.022	0.0216	0.0206
0.0	0.0	0.0	-1958.8616	857.8543	NaN	NaN	-0.3	0.8912	0.0232	0.0212	0.0221	0.0216	0.0207
0.0	0.0	0.0	-1635.8616	270.8543	NaN	NaN	-0.1984	0.8909	0.0232	0.0214	0.0222	0.0215	0.0208
0.0	0.0	0.0	-2534.8616	517.8543	NaN	NaN	-0.2567	0.8907	0.0233	0.0215	0.0222	0.0214	0.0209
0.0	0.0	0.0	-1037.8616	-2845.1457	NaN	NaN	0.7327	0.8908	0.0232	0.0215	0.0222	0.0214	0.0209
0.0	0.0	0.0	-1117.8616	98.8543	NaN	NaN	-0.097	0.8908	0.0232	0.0216	0.0222	0.0214	0.0209
0.0	0.0	0.0	244.1384	-368.1457	NaN	NaN	1.3	0.8909	0.0232	0.0215	0.0221	0.0215	0.0208
0.0	0.0	0.0	407.1384	-1285.1457	NaN	NaN	1.3	0.8907	0.0232	0.0215	0.0221	0.0215	0.0209
0.0	0.0	0.0	-1847.8616	-3419.1457	NaN	NaN	0.6492	0.8904	0.0233	0.0217	0.0222	0.0215	0.0209
0.0	0.0	0.0	-3047.8616	578.8543	NaN	NaN	-0.2344	0.8907	0.0232	0.0216	0.0221	0.0214	0.0209
0.0	0.0	0.0	-664.8616	-2438.1457	NaN	NaN	0.7857	0.8908	0.0232	0.0216	0.0221	0.0213	0.0209
0.0	0.0	0.0	-2826.8616	-193.1457	NaN	NaN	0.064	0.8913	0.023	0.0215	0.022	0.0213	0.0209
0.0	0.0	0.0	-2674.8616	-10.1457	NaN	NaN	0.0038	0.8915	0.023	0.0215	0.022	0.0212	0.0208
0.0	0.0	0.0	-2446.8616	1247.8543	NaN	NaN	-0.3	0.8919	0.0229	0.0213	0.0219	0.0212	0.0208
0.0	0.0	0.0	-844.8616	-96.1457	NaN	NaN	0.1022	0.8914	0.023	0.0215	0.022	0.0213	0.0209
0.0	0.0	0.0	-1491.8616	-435.1457	NaN	NaN	0.2258	0.8915	0.023	0.0215	0.0219	0.0213	0.0208
0.0	0.0	0.0	-2609.8616	-1268.1457	NaN	NaN	0.327	0.8912	0.0231	0.0215	0.022	0.0213	0.0209
0.0	0.0	0.0	-1914.8616	-157.1457	NaN	NaN	0.0758	0.8914	0.023	0.0214	0.0219	0.0213	0.0209
0.0	0.0	0.0	-2459.8616	-6.1457	NaN	NaN	0.0025	0.8915	0.0229	0.0214	0.0219	0.0213	0.021
0.0	0.0	0.0	-475.8616	-2756.1457	NaN	NaN	0.8528	0.8913	0.0229	0.0214	0.022	0.0214	0.021
0.0	0.0	0.0	-2013.8616	3267.8543	NaN	NaN	1.3	0.8916	0.0229	0.0213	0.0219	0.0214	0.0209
0.0	0.0	0.0	-1844.8616	-1467.1457	NaN	NaN	0.443	0.891	0.023	0.0215	0.022	0.0214	0.021
0.0	0.0	0.0	-1791.8616	-2563.1457	NaN	NaN	0.5886	0.8912	0.023	0.0216	0.0219	0.0213	0.021
0.0	0.0	0.0	-1726.8616	-365.1457	NaN	NaN	0.1745	0.8911	0.023	0.0216	0.022	0.0213	0.021
0.0	0.0	0.0	-1985.8616	-1123.1457	NaN	NaN	0.3613	0.8911	0.023	0.0217	0.0219	0.0213	0.021
0.0	0.0	0.0	-2371.8616	-620.1457	NaN	NaN	0.2073	0.891	0.023	0.0217	0.0219	0.0213	0.0211
0.0	0.0	0.0	-719.8616	-1967.1457	NaN	NaN	0.7321	0.891	0.023	0.0217	0.0219	0.0213	0.0211
0.0	0.0	0.0	-1734.8616	-854.1457	NaN	NaN	0.3299	0.8909	0.0229	0.0217	0.0219	0.0214	0.0213
0.0	0.0	0.0	-1451.8616	2992.8543	NaN	NaN	1.3	0.8911	0.0229	0.0215	0.0218	0.0215	0.0212
0.0	0.0	0.0	-1671.8616	-2408.1457	NaN	NaN	0.5902	0.8907	0.0229	0.0216	0.0219	0.0216	0.0214
0.0	0.0	0.0	-1829.8616	494.8543	NaN	NaN	-0.3	0.8905	0.023	0.0216	0.0219	0.0216	0.0214
0.0	0.0	0.0	-1257.8616	-599.1457	NaN	NaN	0.3226	0.8904	0.023	0.0216	0.022	0.0215	0.0214
0.0	0.0	0.0	-808.8616	-434.1457	NaN	NaN	0.3493	0.8903	0.0231	0.0216	0.022	0.0216	0.0215
0.0	0.0	0.0	-3321.8616	415.8543	NaN	NaN	-0.1431	0.8901	0.0231	0.0216	0.0221	0.0217	0.0215
0.0	0.0	0.0	-1792.8616	2121.8543	NaN	NaN	1.3	0.8904	0.023	0.0214	0.022	0.0217	0.0214
0.0	0.0	0.0	-1410.8616	-1717.1457	NaN	NaN	0.549	0.8901	0.023	0.0215	0.0221	0.0217	0.0215
0.0	0.0	0.0	-537.8616	1798.8543	NaN	NaN	1.3	0.8904	0.0229	0.0215	0.0221	0.0217	0.0214
0.0	0.0	0.0	-1247.8616	-2830.1457	NaN	NaN	0.694	0.8902	0.023	0.0217	0.0221	0.0216	0.0214
0.0	0.0	0.0	-3117.8616	-340.1457	NaN	NaN	0.0984	0.8905	0.0229	0.0217	0.0221	0.0215	0.0214
0.0	0.0	0.0	-2586.8616	-1800.1457	NaN	NaN	0.4103	0.8906	0.0228	0.0217	0.0221	0.0214	0.0213
0.0	0.0	0.0	-440.8616	-1770.1457	NaN	NaN	0.8006	0.8911	0.0226	0.0215	0.0221	0.0214	0.0213
0.0	0.0	0.0	-2053.8616	-619.1457	NaN	NaN	0.2316	0.8912	0.0225	0.0215	0.0221	0.0214	0.0213
0.0	0.0	0.0	-1356.8616	-2046.1457	NaN	NaN	0.6013	0.8913	0.0224	0.0215	0.0221	0.0214	0.0213
0.0	0.0	0.0	-2446.8616	-2529.1457	NaN	NaN	0.5083	0.8914	0.0223	0.0215	0.0221	0.0213	0.0214
0.0	0.0	0.0	-463.8616	-3018.1457	NaN	NaN	0.8668	0.8915	0.0222	0.0214	0.022	0.0214	0.0214
0.0	0.0	0.0	-2263.8616	2852.8543	NaN	NaN	1.3	0.8916	0.0222	0.0213	0.022	0.0214	0.0215
0.0	0.0	0.0	-4295.8616	-1089.1457	NaN	NaN	0.2023	0.8911	0.0222	0.0214	0.0221	0.0215	0.0216
0.0	0.0	0.0	-789.8616	982.8543	NaN	NaN	1.3	0.8913	0.0222	0.0213	0.0221	0.0215	0.0215
0.0	0.0	0.0	-1277.8616	-30.1457	NaN	NaN	0.023	0.8907	0.0224	0.0215	0.0222	0.0216	0.0216
0.0	0.0	0.0	-2523.8616	-1339.1457	NaN	NaN	0.3467	0.8909	0.0224	0.0215	0.0222	0.0215	0.0215
0.0	0.0	0.0	-1699.8616	-502.1457	NaN	NaN	0.228	0.8908	0.0224	0.0215	0.0222	0.0215	0.0216
0.0	0.0	0.0	-621.8616	-1253.1457	NaN	NaN	0.6683	0.8911	0.0224	0.0214	0.0221	0.0214	0.0215
0.0	0.0	0.0	-612.8616	-349.1457	NaN	NaN	0.3629	0.8911	0.0223	0.0214	0.0221	0.0214	0.0216
0.0	0.0	0.0	-2794.8616	-1057.1457	NaN	NaN	0.2744	0.8911	0.0223	0.0214	0.0221	0.0214	0.0216
0.0	0.0	0.0	-995.8616	1021.8543	NaN	NaN	1.3	0.8913	0.0224	0.0214	0.022	0.0215	0.0215
0.0	0.0	0.0	-1371.8616	478.8543	NaN	NaN	-0.3	0.8912	0.0224	0.0214	0.0219	0.0214	0.0215
0.0	0.0	0.0	-1278.8616	-1537.1457	NaN	NaN	0.5459	0.8911	0.0225	0.0215	0.0219	0.0214	0.0215
0.0	0.0	0.0	-1270.8616	-14.1457	NaN	NaN	0.011	0.8913	0.0226	0.0214	0.0219	0.0214	0.0215
0.0	0.0	0.0	-784.8616	501.8543	NaN	NaN	-0.3	0.8913	0.0226	0.0214	0.0218	0.0214	0.0214
0.0	0.0	0.0	-701.8616	839.8543	NaN	NaN	1.3	0.8914	0.0227	0.0214	0.0218	0.0214	0.0214
0.0	0.0	0.0	-2277.8616	-236.1457	NaN	NaN	0.0939	0.8913	0.0227	0.0215	0.0218	0.0213	0.0215
0.0	0.0	0.0	-503.8616	-1694.1457	NaN	NaN	0.7708	0.8912	0.0227	0.0214	0.0218	0.0213	0.0215
0.0	0.0	0.0	-2190.8616	55.8543	NaN	NaN	-0.0262	0.8916	0.0227	0.0214	0.0217	0.0213	0.0214
0.0	0.0	0.0	-1018.8616	-499.1457	NaN	NaN	0.3288	0.8915	0.0227	0.0214	0.0217	0.0214	0.0214
0.0	0.0	0.0	-854.8616	-322.1457	NaN	NaN	0.2737	0.8912	0.0227	0.0215	0.0217	0.0214	0.0215
0.0	0.0	0.0	-2117.8616	-1075.1457	NaN	NaN	0.3367	0.8909	0.0228	0.0217	0.0218	0.0213	0.0215
0.0	0.0	0.0	-2603.8616	-1133.1457	NaN	NaN	0.3032	0.891	0.0227	0.0218	0.0218	0.0211	0.0216
0.0	0.0	0.0	-2280.8616	-1677.1457	NaN	NaN	0.4237	0.8913	0.0225	0.0217	0.0218	0.0211	0.0216
0.0	0.0	0.0	-1903.8616	1143.8543	NaN	NaN	-0.3	0.8921	0.0223	0.0215	0.0217	0.021	0.0214
0.0	0.0	0.0	-3232.8616	-961.1457	NaN	NaN	0.2292	0.892	0.0223	0.0215	0.0217	0.021	0.0215
0.0	0.0	0.0	-2482.8616	2400.8543	NaN	NaN	-0.3	0.8929	0.0222	0.0212	0.0215	0.021	0.0213
0.0	0.0	0.0	-1422.8616	-673.1457	NaN	NaN	0.3212	0.8925	0.0222	0.0213	0.0216	0.021	0.0214
0.0	0.0	0.0	-1175.8616	1623.8543	NaN	NaN	1.3	0.8929	0.0222	0.0211	0.0215	0.021	0.0213
0.0	0.0	0.0	-2417.8616	-1242.1457	NaN	NaN	0.3394	0.892	0.0222	0.0213	0.0217	0.021	0.0217
0.0	0.0	0.0	-1977.8616	602.8543	NaN	NaN	-0.3	0.8924	0.0222	0.0211	0.0216	0.0211	0.0215
0.0	0.0	0.0	-906.8616	1446.8543	NaN	NaN	1.3	0.8927	0.0222	0.021	0.0216	0.0211	0.0215
0.0	0.0	0.0	-1723.8616	1444.8543	NaN	NaN	-0.3	0.8927	0.0222	0.021	0.0216	0.0211	0.0215
0.0	0.0	0.0	-837.8616	428.8543	NaN	NaN	-0.3	0.8923	0.0223	0.0211	0.0217	0.0212	0.0215
0.0	0.0	0.0	-1666.8616	-449.1457	NaN	NaN	0.2123	0.8921	0.0223	0.0211	0.0217	0.0212	0.0215
0.0	0.0	0.0	-1686.8616	-98.1457	NaN	NaN	0.055	0.8925	0.0222	0.0211	0.0216	0.0212	0.0214
0.0	0.0	0.0	637.1384	1416.8543	NaN	NaN	0.6898	0.8925	0.0222	0.0211	0.0217	0.0211	0.0214
0.0	0.0	0.0	-2821.8616	-4375.1457	NaN	NaN	0.6079	0.8914	0.0223	0.0215	0.0219	0.0212	0.0217
0.0	0.0	0.0	-3166.8616	-2419.1457	NaN	NaN	0.4331	0.8917	0.0223	0.0214	0.0219	0.0211	0.0216
0.0	0.0	0.0	-869.8616	-1559.1457	NaN	NaN	0.6419	0.8919	0.0223	0.0213	0.0218	0.0212	0.0215
0.0	0.0	0.0	-1761.8616	-1202.1457	NaN	NaN	0.4056	0.8922	0.0222	0.0212	0.0217	0.0212	0.0215
0.0	0.0	0.0	-2208.8616	-2217.1457	NaN	NaN	0.5009	0.8921	0.0222	0.0213	0.0217	0.0212	0.0215
0.0	0.0	0.0	-2044.8616	-1760.1457	NaN	NaN	0.4626	0.8931	0.0221	0.0209	0.0215	0.0212	0.0212
0.0	0.0	0.0	-663.8616	2017.8543	NaN	NaN	1.3	0.8938	0.0219	0.0206	0.0213	0.0212	0.021
0.0	0.0	0.0	134.1384	1214.8543	NaN	NaN	0.9006	0.8938	0.022	0.0206	0.0214	0.0213	0.021
0.0	0.0	0.0	-944.8616	-144.1457	NaN	NaN	0.1324	0.8936	0.0221	0.0206	0.0214	0.0212	0.0211
0.0	0.0	0.0	-1683.8616	-1402.1457	NaN	NaN	0.4544	0.8932	0.0222	0.0207	0.0215	0.0213	0.0211
0.0	0.0	0.0	-1360.8616	2183.8543	NaN	NaN	1.3	0.8935	0.0222	0.0205	0.0215	0.0213	0.021
0.0	0.0	0.0	-1745.8616	2462.8543	NaN	NaN	1.3	0.8935	0.0222	0.0204	0.0215	0.0213	0.021
0.0	0.0	0.0	-148.8616	-1006.1457	NaN	NaN	0.8711	0.8931	0.0223	0.0205	0.0217	0.0214	0.021
0.0	0.0	0.0	-2427.8616	1247.8543	NaN	NaN	-0.3	0.8931	0.0224	0.0205	0.0217	0.0214	0.0209
0.0	0.0	0.0	-527.8616	9.8543	NaN	NaN	-0.019	0.8935	0.0224	0.0204	0.0216	0.0213	0.0208
0.0	0.0	0.0	-1410.8616	917.8543	NaN	NaN	-0.3	0.8936	0.0223	0.0204	0.0216	0.0212	0.0208
0.0	0.0	0.0	-231.8616	1414.8543	NaN	NaN	1.196	0.8939	0.0223	0.0203	0.0216	0.0212	0.0207
0.0	0.0	0.0	-2912.8616	-596.1457	NaN	NaN	0.1699	0.8939	0.0223	0.0204	0.0216	0.0211	0.0207
0.0	0.0	0.0	561.1384	776.8543	NaN	NaN	0.5806	0.8943	0.0223	0.0203	0.0216	0.021	0.0206
0.0	0.0	0.0	-1166.8616	445.8543	NaN	NaN	-0.3	0.8944	0.0223	0.0203	0.0215	0.0209	0.0206
0.0	0.0	0.0	-2719.8616	-1381.1457	NaN	NaN	0.3368	0.8936	0.0224	0.0206	0.0217	0.0209	0.0208
0.0	0.0	0.0	-1724.8616	-720.1457	NaN	NaN	0.2945	0.8938	0.0224	0.0206	0.0216	0.0209	0.0207
0.0	0.0	0.0	-1108.8616	2024.8543	NaN	NaN	1.3	0.8939	0.0224	0.0205	0.0216	0.0209	0.0206
0.0	0.0	0.0	-2437.8616	-100.1457	NaN	NaN	0.0395	0.8937	0.0225	0.0206	0.0217	0.0209	0.0207
0.0	0.0	0.0	-461.8616	1499.8543	NaN	NaN	1.3	0.8941	0.0224	0.0206	0.0216	0.0208	0.0206
0.0	0.0	0.0	-1840.8616	-1635.1457	NaN	NaN	0.4704	0.8932	0.0226	0.0209	0.0218	0.0208	0.0207
0.0	0.0	0.0	-54.8616	19.8543	NaN	NaN	-0.3	0.8934	0.0226	0.0209	0.0218	0.0207	0.0207
0.0	0.0	0.0	-2055.8616	-233.1457	NaN	NaN	0.1019	0.893	0.0226	0.0211	0.0219	0.0206	0.0208
0.0	0.0	0.0	-1173.8616	-3818.1457	NaN	NaN	0.7649	0.8928	0.0227	0.0212	0.0219	0.0206	0.0208
0.0	0.0	0.0	-2017.8616	981.8543	NaN	NaN	-0.3	0.893	0.0226	0.0212	0.0218	0.0206	0.0207
0.0	0.0	0.0	-1171.8616	-2319.1457	NaN	NaN	0.6643	0.8928	0.0227	0.0212	0.0218	0.0207	0.0208
0.0	0.0	0.0	-1000.8616	1450.8543	NaN	NaN	1.3	0.8931	0.0227	0.0211	0.0217	0.0207	0.0208
0.0	0.0	0.0	-1185.8616	2210.8543	NaN	NaN	1.3	0.8929	0.0227	0.021	0.0217	0.0208	0.0208
0.0	0.0	0.0	-631.8616	-1250.1457	NaN	NaN	0.6643	0.8927	0.0228	0.0211	0.0217	0.0208	0.0209
0.0	0.0	0.0	-490.8616	-1923.1457	NaN	NaN	0.7967	0.8927	0.0228	0.0211	0.0217	0.0208	0.0208
0.0	0.0	0.0	-1120.8616	876.8543	NaN	NaN	-0.3	0.8929	0.0228	0.0211	0.0217	0.0208	0.0207
0.0	0.0	0.0	-1533.8616	558.8543	NaN	NaN	-0.3	0.8927	0.0228	0.0212	0.0217	0.0208	0.0207
0.0	0.0	0.0	-2706.8616	-2376.1457	NaN	NaN	0.4675	0.8927	0.0228	0.0213	0.0217	0.0208	0.0207
0.0	0.0	0.0	-2188.8616	-2262.1457	NaN	NaN	0.5082	0.8927	0.0228	0.0213	0.0217	0.0208	0.0207
0.0	0.0	0.0	-1359.8616	-1097.1457	NaN	NaN	0.4465	0.8928	0.0227	0.0213	0.0216	0.0208	0.0207
0.0	0.0	0.0	-1750.8616	-1019.1457	NaN	NaN	0.3679	0.8927	0.0227	0.0214	0.0216	0.0209	0.0207
0.0	0.0	0.0	-1324.8616	-2882.1457	NaN	NaN	0.6851	0.8927	0.0227	0.0214	0.0216	0.0209	0.0207
0.0	0.0	0.0	-1934.8616	-873.1457	NaN	NaN	0.3109	0.8928	0.0226	0.0213	0.0216	0.0209	0.0208
0.0	0.0	0.0	-1826.8616	995.8543	NaN	NaN	-0.3	0.8929	0.0225	0.0213	0.0216	0.0209	0.0208
0.0	0.0	0.0	-1369.8616	-1929.1457	NaN	NaN	0.5848	0.893	0.0225	0.0212	0.0216	0.0209	0.0208
0.0	0.0	0.0	-281.8616	-1282.1457	NaN	NaN	0.8198	0.8931	0.0224	0.0212	0.0216	0.0209	0.0208
0.0	0.0	0.0	-85.8616	-506.1457	NaN	NaN	0.855	0.8933	0.0225	0.0211	0.0215	0.0209	0.0208
0.0	0.0	0.0	-490.8616	-2519.1457	NaN	NaN	0.8369	0.8933	0.0224	0.021	0.0215	0.0209	0.0208
0.0	0.0	0.0	80.1384	-884.1457	NaN	NaN	1.0997	0.8938	0.0224	0.0207	0.0214	0.0209	0.0207
0.0	0.0	0.0	-657.8616	558.8543	NaN	NaN	-0.3	0.8941	0.0224	0.0206	0.0213	0.021	0.0206
0.0	0.0	0.0	-854.8616	-1457.1457	NaN	NaN	0.6303	0.8943	0.0224	0.0204	0.0213	0.0211	0.0205
0.0	0.0	0.0	-1083.8616	1547.8543	NaN	NaN	1.3	0.8945	0.0224	0.0203	0.0213	0.0211	0.0205
0.0	0.0	0.0	-343.8616	-1692.1457	NaN	NaN	0.8311	0.8941	0.0225	0.0203	0.0213	0.0212	0.0206
0.0	0.0	0.0	454.1384	1541.8543	NaN	NaN	0.7725	0.8948	0.0225	0.02	0.0212	0.0211	0.0203
0.0	0.0	0.0	-484.8616	187.8543	NaN	NaN	-0.3	0.8948	0.0225	0.02	0.0212	0.0211	0.0204
0.0	0.0	0.0	-885.8616	3055.8543	NaN	NaN	1.3	0.8953	0.0225	0.0198	0.0212	0.021	0.0202
0.0	0.0	0.0	1658.1384	2428.8543	NaN	NaN	0.5943	0.8954	0.0226	0.0197	0.0211	0.021	0.0201
0.0	0.0	0.0	-659.8616	1616.8543	NaN	NaN	1.3	0.8955	0.0226	0.0196	0.0212	0.0211	0.0201
0.0	0.0	0.0	-844.8616	5668.8543	NaN	NaN	1.1751	0.8956	0.0226	0.0196	0.0212	0.021	0.0201
0.0	0.0	0.0	-892.8616	-978.1457	NaN	NaN	0.5228	0.8954	0.0226	0.0197	0.0212	0.021	0.0202
0.0	0.0	0.0	-126.8616	-785.1457	NaN	NaN	0.8609	0.8952	0.0226	0.0198	0.0212	0.021	0.0202
0.0	0.0	0.0	-643.8616	1007.8543	NaN	NaN	1.3	0.8958	0.0224	0.0197	0.0211	0.0209	0.0201
0.0	0.0	0.0	-1143.8616	246.8543	NaN	NaN	-0.2752	0.896	0.0224	0.0196	0.0211	0.0209	0.02
0.0	0.0	0.0	-583.8616	-462.1457	NaN	NaN	0.4418	0.8958	0.0224	0.0197	0.0211	0.021	0.0201
0.0	0.0	0.0	-1755.8616	1819.8543	NaN	NaN	1.3	0.8962	0.0223	0.0196	0.021	0.0209	0.02
0.0	0.0	0.0	-2191.8616	1553.8543	NaN	NaN	-0.3	0.8959	0.0224	0.0197	0.021	0.021	0.0201
0.0	0.0	0.0	-2943.8616	1537.8543	NaN	NaN	-0.3	0.8962	0.0223	0.0196	0.0209	0.0209	0.0201
0.0	0.0	0.0	-2246.8616	3995.8543	NaN	NaN	1.3	0.8961	0.0223	0.0196	0.0209	0.0209	0.0201
0.0	0.0	0.0	-212.8616	-967.1457	NaN	NaN	0.8196	0.8957	0.0224	0.0197	0.021	0.021	0.0202
0.0	0.0	0.0	-1168.8616	2255.8543	NaN	NaN	1.3	0.8956	0.0224	0.0198	0.021	0.021	0.0202
0.0	0.0	0.0	-2142.8616	-945.1457	NaN	NaN	0.3061	0.8953	0.0224	0.02	0.021	0.0209	0.0204
0.0	0.0	0.0	459.1384	234.8543	NaN	NaN	0.3384	0.896	0.0223	0.0199	0.0209	0.0208	0.0202
0.0	0.0	0.0	-1069.8616	-234.1457	NaN	NaN	0.1796	0.8957	0.0223	0.0199	0.0209	0.0209	0.0203
0.0	0.0	0.0	-1522.8616	69.8543	NaN	NaN	-0.0481	0.896	0.0223	0.0198	0.0209	0.0209	0.0201
0.0	0.0	0.0	663.1384	2714.8543	NaN	NaN	0.8037	0.8958	0.0223	0.0198	0.0209	0.021	0.0201
0.0	0.0	0.0	-1717.8616	2364.8543	NaN	NaN	1.3	0.8953	0.0225	0.0199	0.021	0.021	0.0202
0.0	0.0	0.0	-2042.8616	-2227.1457	NaN	NaN	0.5216	0.8947	0.0226	0.0201	0.021	0.021	0.0205
0.0	0.0	0.0	-2636.8616	727.8543	NaN	NaN	-0.3	0.8947	0.0226	0.0201	0.0211	0.021	0.0205
0.0	0.0	0.0	-1526.8616	2388.8543	NaN	NaN	1.3	0.8945	0.0227	0.0201	0.0211	0.0211	0.0205
0.0	0.0	0.0	-1709.8616	-81.1457	NaN	NaN	0.0453	0.8946	0.0227	0.0201	0.0211	0.021	0.0205
0.0	0.0	0.0	-1729.8616	280.8543	NaN	NaN	-0.1938	0.8945	0.0227	0.0201	0.0211	0.0211	0.0205
0.0	0.0	0.0	833.1384	712.8543	NaN	NaN	0.4611	0.8945	0.0228	0.02	0.0212	0.0211	0.0204
0.0	0.0	0.0	-1645.8616	3847.8543	NaN	NaN	1.3	0.8944	0.0228	0.0199	0.0212	0.0212	0.0204
0.0	0.0	0.0	-1177.8616	418.8543	NaN	NaN	-0.3	0.8942	0.0228	0.02	0.0213	0.0212	0.0205
0.0	0.0	0.0	1097.1384	2391.8543	NaN	NaN	0.6855	0.8942	0.0228	0.02	0.0214	0.0212	0.0205
0.0	0.0	0.0	-466.8616	-558.1457	NaN	NaN	0.5445	0.8933	0.0229	0.0203	0.0215	0.0213	0.0208
0.0	0.0	0.0	-2630.8616	603.8543	NaN	NaN	-0.2979	0.8937	0.0227	0.0203	0.0214	0.0211	0.0208
0.0	0.0	0.0	-1123.8616	2305.8543	NaN	NaN	1.3	0.8936	0.0227	0.0204	0.0214	0.0211	0.0209
0.0	0.0	0.0	-1083.8616	-1364.1457	NaN	NaN	0.5572	0.8936	0.0227	0.0204	0.0214	0.021	0.0209
0.0	0.0	0.0	-466.8616	629.8543	NaN	NaN	1.3	0.8939	0.0226	0.0202	0.0214	0.0211	0.0208
0.0	0.0	0.0	-1269.8616	579.8543	NaN	NaN	-0.3	0.8939	0.0227	0.0201	0.0214	0.0212	0.0207
0.0	0.0	0.0	-312.8616	1004.8543	NaN	NaN	1.3	0.8936	0.0228	0.0201	0.0214	0.0213	0.0208
0.0	0.0	0.0	-1169.8616	771.8543	NaN	NaN	-0.3	0.8933	0.0228	0.0202	0.0215	0.0213	0.0209
0.0	0.0	0.0	213.1384	-998.1457	NaN	NaN	1.2715	0.8933	0.0228	0.0202	0.0215	0.0213	0.0209
0.0	0.0	0.0	-83.8616	1728.8543	NaN	NaN	1.051	0.8934	0.0228	0.0201	0.0215	0.0213	0.0209
0.0	0.0	0.0	774.1384	18.8543	NaN	NaN	0.0238	0.893	0.0228	0.0201	0.0216	0.0215	0.021
0.0	0.0	0.0	1228.1384	737.8543	NaN	NaN	0.3753	0.8928	0.0228	0.0202	0.0217	0.0215	0.021
0.0	0.0	0.0	-434.8616	-237.1457	NaN	NaN	0.3529	0.8926	0.0228	0.0203	0.0217	0.0215	0.0211
0.0	0.0	0.0	-684.8616	-420.1457	NaN	NaN	0.3802	0.8927	0.0228	0.0203	0.0217	0.0214	0.0211
0.0	0.0	0.0	-2585.8616	158.8543	NaN	NaN	-0.0655	0.893	0.0227	0.0203	0.0217	0.0212	0.0211
0.0	0.0	0.0	-1675.8616	163.8543	NaN	NaN	-0.1084	0.8932	0.0226	0.0202	0.0218	0.0212	0.021
0.0	0.0	0.0	-1372.8616	1758.8543	NaN	NaN	1.3	0.8933	0.0225	0.0202	0.0218	0.0212	0.0209
0.0	0.0	0.0	-806.8616	1629.8543	NaN	NaN	1.3	0.8933	0.0225	0.0203	0.0218	0.0211	0.0209
0.0	0.0	0.0	-2574.8616	-1303.1457	NaN	NaN	0.336	0.8933	0.0224	0.0205	0.0218	0.0209	0.021
0.0	0.0	0.0	-697.8616	-2257.1457	NaN	NaN	0.7638	0.8937	0.0223	0.0204	0.0218	0.0209	0.0209
0.0	0.0	0.0	-941.8616	1689.8543	NaN	NaN	1.3	0.894	0.0222	0.0203	0.0218	0.0209	0.0208
0.0	0.0	0.0	-838.8616	1085.8543	NaN	NaN	1.3	0.894	0.0222	0.0203	0.0217	0.0209	0.0209
0.0	0.0	0.0	-218.8616	-2176.1457	NaN	NaN	0.9086	0.894	0.0222	0.0203	0.0217	0.0209	0.0209
0.0	0.0	0.0	-407.8616	1558.8543	NaN	NaN	1.3	0.894	0.0223	0.0202	0.0217	0.021	0.0208
0.0	0.0	0.0	1248.1384	1046.8543	NaN	NaN	0.4561	0.894	0.0224	0.0201	0.0216	0.021	0.0208
0.0	0.0	0.0	-308.8616	-720.1457	NaN	NaN	0.6998	0.8941	0.0223	0.0201	0.0216	0.0211	0.0208
0.0	0.0	0.0	1042.1384	1525.8543	NaN	NaN	0.5942	0.8938	0.0225	0.0201	0.0216	0.0212	0.0208
0.0	0.0	0.0	-679.8616	801.8543	NaN	NaN	1.3	0.8933	0.0226	0.0203	0.0217	0.0212	0.0209
0.0	0.0	0.0	-459.8616	1054.8543	NaN	NaN	1.3	0.893	0.0227	0.0203	0.0217	0.0213	0.0209
0.0	0.0	0.0	-732.8616	996.8543	NaN	NaN	1.3	0.8928	0.0227	0.0204	0.0218	0.0213	0.021
0.0	0.0	0.0	-494.8616	818.8543	NaN	NaN	1.3	0.8927	0.0227	0.0205	0.0218	0.0213	0.021
0.0	0.0	0.0	-107.8616	807.8543	NaN	NaN	1.1541	0.8925	0.0228	0.0205	0.0218	0.0214	0.021
0.0	0.0	0.0	457.1384	1205.8543	NaN	NaN	0.7251	0.8924	0.0228	0.0205	0.0219	0.0214	0.021
0.0	0.0	0.0	-1191.8616	2316.8543	NaN	NaN	1.3	0.8922	0.0229	0.0207	0.0219	0.0213	0.021
0.0	0.0	0.0	86.1384	-4570.1457	NaN	NaN	1.0192	0.8919	0.0228	0.021	0.022	0.0211	0.0211
0.0	0.0	0.0	-875.8616	-355.1457	NaN	NaN	0.2885	0.8922	0.0228	0.021	0.022	0.021	0.021
0.0	0.0	0.0	-2395.8616	-227.1457	NaN	NaN	0.0866	0.8926	0.0227	0.0209	0.0219	0.0209	0.021
0.0	0.0	0.0	-1580.8616	838.8543	NaN	NaN	-0.3	0.893	0.0226	0.0208	0.0219	0.0208	0.0209
0.0	0.0	0.0	-509.8616	-813.1457	NaN	NaN	0.6146	0.8929	0.0226	0.0209	0.0219	0.0208	0.0209
0.0	0.0	0.0	-1091.8616	665.8543	NaN	NaN	-0.3	0.8931	0.0226	0.0208	0.0219	0.0208	0.0209
0.0	0.0	0.0	-1872.8616	1148.8543	NaN	NaN	-0.3	0.8931	0.0226	0.0208	0.0218	0.0208	0.0209
0.0	0.0	0.0	-778.8616	-321.1457	NaN	NaN	0.2919	0.8933	0.0226	0.0207	0.0218	0.0208	0.0208
0.0	0.0	0.0	-430.8616	1533.8543	NaN	NaN	1.3	0.8931	0.0226	0.0208	0.0218	0.0209	0.0208
0.0	0.0	0.0	-1658.8616	-951.1457	NaN	NaN	0.3644	0.8927	0.0227	0.0209	0.022	0.0209	0.0209
0.0	0.0	0.0	-1887.8616	315.8543	NaN	NaN	-0.2009	0.8927	0.0227	0.0208	0.022	0.0209	0.0209
0.0	0.0	0.0	-3092.8616	-919.1457	NaN	NaN	0.2291	0.8924	0.0228	0.0209	0.0221	0.0209	0.0209
0.0	0.0	0.0	-1785.8616	209.8543	NaN	NaN	-0.1332	0.8928	0.0227	0.0208	0.022	0.0208	0.0209
0.0	0.0	0.0	-1524.8616	-822.1457	NaN	NaN	0.3503	0.893	0.0227	0.0208	0.022	0.0207	0.0208
0.0	0.0	0.0	-846.8616	-2838.1457	NaN	NaN	0.7702	0.8934	0.0226	0.0208	0.0219	0.0206	0.0207
0.0	0.0	0.0	730.1384	1202.8543	NaN	NaN	0.6223	0.8937	0.0225	0.0207	0.0218	0.0206	0.0206
0.0	0.0	0.0	-2163.8616	-475.1457	NaN	NaN	0.18	0.8934	0.0226	0.0208	0.0219	0.0207	0.0207
0.0	0.0	0.0	-2540.8616	-79.1457	NaN	NaN	0.0302	0.8935	0.0226	0.0208	0.0218	0.0206	0.0206
0.0	0.0	0.0	-3349.8616	-689.1457	NaN	NaN	0.1706	0.8934	0.0227	0.0208	0.0218	0.0206	0.0207
0.0	0.0	0.0	-1843.8616	-595.1457	NaN	NaN	0.244	0.8934	0.0227	0.0208	0.0218	0.0207	0.0206
0.0	0.0	0.0	-1576.8616	790.8543	NaN	NaN	-0.3	0.8935	0.0227	0.0207	0.0218	0.0207	0.0207
0.0	0.0	0.0	-2383.8616	-1743.1457	NaN	NaN	0.4224	0.8932	0.0227	0.0209	0.0218	0.0207	0.0207
0.0	0.0	0.0	-886.8616	-598.1457	NaN	NaN	0.4028	0.8931	0.0228	0.0209	0.0218	0.0208	0.0207
0.0	0.0	0.0	181.1384	-899.1457	NaN	NaN	1.2523	0.893	0.0228	0.0209	0.0218	0.0209	0.0207
0.0	0.0	0.0	-2439.8616	-831.1457	NaN	NaN	0.2541	0.8928	0.0228	0.021	0.0218	0.0209	0.0207
0.0	0.0	0.0	-2569.8616	666.8543	NaN	NaN	-0.3	0.8928	0.0228	0.0209	0.0217	0.021	0.0207
0.0	0.0	0.0	-1526.8616	-1624.1457	NaN	NaN	0.5154	0.8926	0.0229	0.0208	0.0217	0.0212	0.0207
0.0	0.0	0.0	-539.8616	2108.8543	NaN	NaN	1.3	0.8927	0.0229	0.0208	0.0217	0.0213	0.0207
0.0	0.0	0.0	333.1384	-1443.1457	NaN	NaN	1.3	0.892	0.023	0.021	0.0218	0.0213	0.0209
0.0	0.0	0.0	-2378.8616	-1553.1457	NaN	NaN	0.395	0.892	0.023	0.021	0.0218	0.0213	0.0208
0.0	0.0	0.0	-1967.8616	2980.8543	NaN	NaN	1.3	0.8925	0.023	0.0208	0.0217	0.0214	0.0207
0.0	0.0	0.0	-1703.8616	-1314.1457	NaN	NaN	0.4354	0.8925	0.023	0.0207	0.0217	0.0214	0.0207
0.0	0.0	0.0	1073.1384	-1493.1457	NaN	NaN	1.3	0.8925	0.023	0.0207	0.0217	0.0215	0.0207
0.0	0.0	0.0	-417.8616	-491.1457	NaN	NaN	0.5403	0.8923	0.023	0.0207	0.0217	0.0215	0.0207
0.0	0.0	0.0	-1043.8616	-1636.1457	NaN	NaN	0.6105	0.8922	0.0231	0.0208	0.0217	0.0215	0.0207
0.0	0.0	0.0	-2855.8616	-300.1457	NaN	NaN	0.0951	0.8924	0.023	0.0208	0.0216	0.0215	0.0207
0.0	0.0	0.0	-927.8616	149.8543	NaN	NaN	-0.1926	0.8924	0.023	0.0207	0.0216	0.0215	0.0207
0.0	0.0	0.0	-1354.8616	1021.8543	NaN	NaN	-0.3	0.8927	0.023	0.0206	0.0215	0.0216	0.0206
0.0	0.0	0.0	-603.8616	-672.1457	NaN	NaN	0.5268	0.8926	0.023	0.0206	0.0216	0.0217	0.0206
0.0	0.0	0.0	-558.8616	2331.8543	NaN	NaN	1.3	0.8926	0.023	0.0206	0.0215	0.0217	0.0206
0.0	0.0	0.0	-2076.8616	-1270.1457	NaN	NaN	0.3795	0.8924	0.023	0.0207	0.0216	0.0216	0.0207
0.0	0.0	0.0	-1425.8616	-2257.1457	NaN	NaN	0.6129	0.8926	0.0229	0.0207	0.0215	0.0215	0.0207
0.0	0.0	0.0	-806.8616	2018.8543	NaN	NaN	1.3	0.8929	0.0229	0.0205	0.0215	0.0216	0.0206
0.0	0.0	0.0	-2146.8616	1878.8543	NaN	NaN	-0.3	0.8929	0.0229	0.0204	0.0215	0.0217	0.0206
0.0	0.0	0.0	-2066.8616	-133.1457	NaN	NaN	0.0605	0.8926	0.023	0.0206	0.0216	0.0217	0.0206
0.0	0.0	0.0	-400.8616	-789.1457	NaN	NaN	0.6631	0.8924	0.023	0.0208	0.0217	0.0216	0.0206
0.0	0.0	0.0	124.1384	-1790.1457	NaN	NaN	1.0745	0.8921	0.0231	0.021	0.0217	0.0215	0.0207
0.0	0.0	0.0	-2156.8616	-1795.1457	NaN	NaN	0.4542	0.8925	0.0229	0.0209	0.0216	0.0214	0.0206
0.0	0.0	0.0	1430.1384	-466.1457	NaN	NaN	-0.3	0.8929	0.0228	0.0206	0.0215	0.0215	0.0206
0.0	0.0	0.0	67.1384	2281.8543	NaN	NaN	0.9714	0.8928	0.0229	0.0206	0.0215	0.0217	0.0206
0.0	0.0	0.0	-2036.8616	-589.1457	NaN	NaN	0.2244	0.8923	0.023	0.0207	0.0215	0.0218	0.0207
0.0	0.0	0.0	-915.8616	233.8543	NaN	NaN	-0.3	0.892	0.0231	0.0208	0.0216	0.0218	0.0207
0.0	0.0	0.0	-882.8616	392.8543	NaN	NaN	-0.3	0.8915	0.0232	0.0209	0.0216	0.0219	0.0208
0.0	0.0	0.0	-1268.8616	52.8543	NaN	NaN	-0.0435	0.8915	0.0232	0.021	0.0216	0.0218	0.0208
0.0	0.0	0.0	-3032.8616	-1938.1457	NaN	NaN	0.3899	0.8916	0.0232	0.021	0.0216	0.0217	0.0208
0.0	0.0	0.0	505.1384	781.8543	NaN	NaN	0.6075	0.8921	0.0231	0.0208	0.0215	0.0218	0.0207
0.0	0.0	0.0	-198.8616	1575.8543	NaN	NaN	1.1444	0.892	0.0231	0.0207	0.0215	0.0219	0.0208
0.0	0.0	0.0	-2466.8616	6.8543	NaN	NaN	-0.0028	0.8919	0.0232	0.0207	0.0215	0.022	0.0208
0.0	0.0	0.0	-1457.8616	-845.1457	NaN	NaN	0.367	0.8917	0.0232	0.0207	0.0215	0.022	0.0208
0.0	0.0	0.0	-1747.8616	1753.8543	NaN	NaN	1.3	0.8917	0.0233	0.0207	0.0216	0.022	0.0208
0.0	0.0	0.0	320.1384	-684.1457	NaN	NaN	1.3	0.8917	0.0233	0.0207	0.0216	0.022	0.0208
0.0	0.0	0.0	-2101.8616	1934.8543	NaN	NaN	-0.3	0.8918	0.0233	0.0207	0.0216	0.0219	0.0207
0.0	0.0	0.0	-809.8616	-1011.1457	NaN	NaN	0.5553	0.8918	0.0233	0.0207	0.0217	0.0219	0.0207
0.0	0.0	0.0	-2000.8616	-11.1457	NaN	NaN	0.0055	0.8921	0.0232	0.0205	0.0216	0.0219	0.0207
0.0	0.0	0.0	-374.8616	788.8543	NaN	NaN	1.3	0.892	0.0232	0.0205	0.0216	0.022	0.0207
0.0	0.0	0.0	-965.8616	-1126.1457	NaN	NaN	0.5383	0.892	0.0232	0.0205	0.0216	0.022	0.0207
0.0	0.0	0.0	-3280.8616	-340.1457	NaN	NaN	0.0939	0.8918	0.0232	0.0205	0.0217	0.022	0.0207
0.0	0.0	0.0	-2174.8616	1263.8543	NaN	NaN	-0.3	0.8919	0.0232	0.0205	0.0217	0.0221	0.0207
0.0	0.0	0.0	-2332.8616	1199.8543	NaN	NaN	-0.3	0.8918	0.0232	0.0205	0.0217	0.0221	0.0207
0.0	0.0	0.0	26.1384	-2988.1457	NaN	NaN	1.0088	0.8916	0.0233	0.0206	0.0217	0.0221	0.0207
0.0	0.0	0.0	-220.8616	-1125.1457	NaN	NaN	0.8359	0.8917	0.0233	0.0207	0.0217	0.022	0.0206
0.0	0.0	0.0	-1343.8616	-1673.1457	NaN	NaN	0.5546	0.8916	0.0233	0.0207	0.0217	0.022	0.0206
0.0	0.0	0.0	-2489.8616	-670.1457	NaN	NaN	0.2121	0.8919	0.0232	0.0206	0.0216	0.022	0.0206
0.0	0.0	0.0	-2156.8616	2092.8543	NaN	NaN	-0.3	0.8922	0.0231	0.0203	0.0216	0.0221	0.0206
0.0	0.0	0.0	-2202.8616	2289.8543	NaN	NaN	1.3	0.8924	0.0231	0.0202	0.0216	0.0222	0.0205
0.0	0.0	0.0	75.1384	508.8543	NaN	NaN	0.8713	0.892	0.0232	0.0203	0.0217	0.0224	0.0204
0.0	0.0	0.0	-214.8616	1017.8543	NaN	NaN	1.2676	0.8919	0.0234	0.0203	0.0217	0.0224	0.0204
0.0	0.0	0.0	582.1384	-1956.1457	NaN	NaN	1.3	0.8916	0.0235	0.0205	0.0217	0.0223	0.0204
0.0	0.0	0.0	-1903.8616	-506.1457	NaN	NaN	0.21	0.8919	0.0235	0.0205	0.0217	0.0222	0.0203
0.0	0.0	0.0	-1251.8616	-2216.1457	NaN	NaN	0.639	0.8919	0.0234	0.0204	0.0217	0.0222	0.0203
0.0	0.0	0.0	-92.8616	602.8543	NaN	NaN	1.1821	0.8925	0.0232	0.0202	0.0217	0.0223	0.0201
0.0	0.0	0.0	1714.1384	1223.8543	NaN	NaN	0.4166	0.8924	0.0232	0.0202	0.0217	0.0224	0.0201
0.0	0.0	0.0	-917.8616	-709.1457	NaN	NaN	0.4359	0.892	0.0233	0.0203	0.0218	0.0225	0.0201
0.0	0.0	0.0	-2007.8616	1929.8543	NaN	NaN	-0.3	0.892	0.0233	0.0203	0.0218	0.0224	0.0201
0.0	0.0	0.0	-2210.8616	-1478.1457	NaN	NaN	0.4007	0.8921	0.0232	0.0204	0.0218	0.0223	0.0201
0.0	0.0	0.0	-1471.8616	-477.1457	NaN	NaN	0.2448	0.8924	0.0232	0.0203	0.0218	0.0222	0.0201
0.0	0.0	0.0	-2567.8616	1940.8543	NaN	NaN	-0.3	0.8924	0.0231	0.0203	0.0219	0.0222	0.02
0.0	0.0	0.0	-824.8616	57.8543	NaN	NaN	-0.0754	0.8923	0.0231	0.0203	0.0219	0.0223	0.02
0.0	0.0	0.0	-660.8616	723.8543	NaN	NaN	1.3	0.8919	0.0232	0.0204	0.022	0.0224	0.0201
0.0	0.0	0.0	-2601.8616	-879.1457	NaN	NaN	0.2526	0.8915	0.0233	0.0206	0.0222	0.0223	0.0202
0.0	0.0	0.0	-1600.8616	-1021.1457	NaN	NaN	0.3895	0.8912	0.0233	0.0208	0.0223	0.0222	0.0203
0.0	0.0	0.0	-996.8616	-1567.1457	NaN	NaN	0.6112	0.8909	0.0233	0.0209	0.0224	0.0221	0.0204
0.0	0.0	0.0	-2643.8616	-825.1457	NaN	NaN	0.2379	0.8908	0.0232	0.0211	0.0225	0.022	0.0204
0.0	0.0	0.0	-1833.8616	-326.1457	NaN	NaN	0.151	0.8908	0.0232	0.0211	0.0225	0.0219	0.0205
0.0	0.0	0.0	-1933.8616	-1568.1457	NaN	NaN	0.4478	0.8907	0.0232	0.0212	0.0225	0.0219	0.0205
0.0	0.0	0.0	-447.8616	-151.1457	NaN	NaN	0.2523	0.8908	0.0232	0.0211	0.0225	0.0219	0.0205
0.0	0.0	0.0	-913.8616	348.8543	NaN	NaN	-0.3	0.8908	0.0232	0.0211	0.0224	0.0219	0.0205
0.0	0.0	0.0	-836.8616	-1834.1457	NaN	NaN	0.6867	0.8903	0.0233	0.0213	0.0225	0.022	0.0207
0.0	0.0	0.0	-2777.8616	-1556.1457	NaN	NaN	0.3591	0.8903	0.0232	0.0213	0.0225	0.0219	0.0207
0.0	0.0	0.0	-2315.8616	605.8543	NaN	NaN	-0.3	0.89	0.0232	0.0215	0.0226	0.0219	0.0208
0.0	0.0	0.0	-3125.8616	-1074.1457	NaN	NaN	0.2557	0.8901	0.0233	0.0215	0.0226	0.0218	0.0208
0.0	0.0	0.0	-1266.8616	-2000.1457	NaN	NaN	0.6122	0.8903	0.0232	0.0216	0.0225	0.0216	0.0207
0.0	0.0	0.0	-1324.8616	-2176.1457	NaN	NaN	0.6216	0.8905	0.0232	0.0216	0.0224	0.0216	0.0207
0.0	0.0	0.0	-715.8616	488.8543	NaN	NaN	-0.3	0.8907	0.0232	0.0215	0.0224	0.0215	0.0207
0.0	0.0	0.0	-2488.8616	-2172.1457	NaN	NaN	0.466	0.8907	0.0231	0.0215	0.0223	0.0215	0.0207
0.0	0.0	0.0	-225.8616	-173.1457	NaN	NaN	0.4339	0.8905	0.0232	0.0215	0.0224	0.0216	0.0208
0.0	0.0	0.0	-184.8616	-1752.1457	NaN	NaN	0.9046	0.8904	0.0232	0.0216	0.0224	0.0217	0.0208
0.0	0.0	0.0	-2676.8616	-1994.1457	NaN	NaN	0.4269	0.8901	0.0233	0.0217	0.0224	0.0217	0.0208
0.0	0.0	0.0	-2341.8616	1101.8543	NaN	NaN	-0.3	0.8902	0.0232	0.0217	0.0223	0.0217	0.0208
0.0	0.0	0.0	-996.8616	-181.1457	NaN	NaN	0.1538	0.8902	0.0232	0.0217	0.0223	0.0217	0.0208
0.0	0.0	0.0	-2306.8616	-2345.1457	NaN	NaN	0.5041	0.8904	0.0232	0.0217	0.0222	0.0217	0.0208
0.0	0.0	0.0	-2438.8616	456.8543	NaN	NaN	-0.2305	0.8905	0.0231	0.0216	0.0222	0.0217	0.0208
0.0	0.0	0.0	-2363.8616	-307.1457	NaN	NaN	0.115	0.8904	0.0232	0.0217	0.0222	0.0216	0.0209
0.0	0.0	0.0	-1878.8616	-2558.1457	NaN	NaN	0.5765	0.8906	0.0231	0.0217	0.0222	0.0216	0.0209
0.0	0.0	0.0	-2038.8616	-1784.1457	NaN	NaN	0.4667	0.8906	0.0231	0.0217	0.0222	0.0216	0.0209
0.0	0.0	0.0	-2926.8616	-1360.1457	NaN	NaN	0.3173	0.8906	0.0231	0.0218	0.0221	0.0215	0.0209
0.0	0.0	0.0	-1415.8616	-2778.1457	NaN	NaN	0.6624	0.8909	0.0229	0.0217	0.0221	0.0214	0.0209
0.0	0.0	0.0	1494.1384	-2873.1457	NaN	NaN	1.3	0.8906	0.0229	0.0217	0.0221	0.0216	0.021
0.0	0.0	0.0	-1326.8616	-2632.1457	NaN	NaN	0.6648	0.8903	0.023	0.0218	0.0222	0.0217	0.0211
0.0	0.0	0.0	-2086.8616	102.8543	NaN	NaN	-0.0518	0.8904	0.0229	0.0216	0.0221	0.0218	0.0212
0.0	0.0	0.0	-135.8616	-1999.1457	NaN	NaN	0.9364	0.8904	0.0228	0.0215	0.0221	0.0219	0.0213
0.0	0.0	0.0	-1229.8616	1229.8543	NaN	NaN	-0.3	0.8904	0.0229	0.0213	0.022	0.0221	0.0213
0.0	0.0	0.0	-2185.8616	-578.1457	NaN	NaN	0.2092	0.8902	0.0229	0.0213	0.0221	0.0221	0.0214
0.0	0.0	0.0	-1132.8616	363.8543	NaN	NaN	-0.3	0.8902	0.023	0.0214	0.0221	0.0221	0.0213
0.0	0.0	0.0	-1203.8616	-924.1457	NaN	NaN	0.4343	0.89	0.023	0.0214	0.0221	0.0221	0.0213
0.0	0.0	0.0	-1430.8616	-2607.1457	NaN	NaN	0.6457	0.8902	0.023	0.0214	0.0221	0.022	0.0213
0.0	0.0	0.0	-1858.8616	-37.1457	NaN	NaN	0.0196	0.8905	0.0229	0.0213	0.022	0.022	0.0212
0.0	0.0	0.0	134.1384	-139.1457	NaN	NaN	1.3	0.8907	0.0229	0.0211	0.022	0.0221	0.0212
0.0	0.0	0.0	-103.8616	-1654.1457	NaN	NaN	0.9409	0.8907	0.0229	0.0211	0.022	0.0221	0.0212
0.0	0.0	0.0	-291.8616	749.8543	NaN	NaN	1.3	0.8906	0.0229	0.0211	0.022	0.0222	0.0212
0.0	0.0	0.0	-1964.8616	427.8543	NaN	NaN	-0.2784	0.8903	0.023	0.0213	0.022	0.022	0.0213
0.0	0.0	0.0	-3153.8616	-2059.1457	NaN	NaN	0.395	0.8903	0.023	0.0214	0.0221	0.0219	0.0213
0.0	0.0	0.0	-2572.8616	356.8543	NaN	NaN	-0.161	0.8902	0.0229	0.0214	0.0222	0.0219	0.0213
0.0	0.0	0.0	-2691.8616	-1720.1457	NaN	NaN	0.3899	0.8902	0.023	0.0215	0.0221	0.0218	0.0214
0.0	0.0	0.0	-1311.8616	-1038.1457	NaN	NaN	0.4418	0.8907	0.0228	0.0213	0.022	0.0218	0.0214
0.0	0.0	0.0	-685.8616	-1083.1457	NaN	NaN	0.6123	0.8905	0.0228	0.0213	0.022	0.022	0.0214
0.0	0.0	0.0	-2805.8616	3457.8543	NaN	NaN	1.3	0.8908	0.0228	0.0211	0.0219	0.0221	0.0213
0.0	0.0	0.0	-1862.8616	3187.8543	NaN	NaN	1.3	0.8905	0.0229	0.0211	0.022	0.0221	0.0214
0.0	0.0	0.0	-1336.8616	-1214.1457	NaN	NaN	0.4759	0.89	0.023	0.0213	0.0221	0.0221	0.0215
0.0	0.0	0.0	-2622.8616	1288.8543	NaN	NaN	-0.3	0.8897	0.0231	0.0214	0.0222	0.022	0.0215
0.0	0.0	0.0	-938.8616	-1375.1457	NaN	NaN	0.5943	0.8896	0.0231	0.0216	0.0222	0.0218	0.0215
0.0	0.0	0.0	-1510.8616	423.8543	NaN	NaN	-0.3	0.8896	0.0231	0.0217	0.0223	0.0217	0.0215
0.0	0.0	0.0	-548.8616	-2988.1457	NaN	NaN	0.8448	0.8897	0.0231	0.0217	0.0223	0.0217	0.0215
0.0	0.0	0.0	-2741.8616	611.8543	NaN	NaN	-0.2873	0.8898	0.0231	0.0218	0.0223	0.0217	0.0214
0.0	0.0	0.0	-1851.8616	-1285.1457	NaN	NaN	0.4097	0.8897	0.023	0.0218	0.0223	0.0217	0.0215
0.0	0.0	0.0	-2324.8616	-2000.1457	NaN	NaN	0.4625	0.8899	0.0229	0.0218	0.0223	0.0216	0.0215
0.0	0.0	0.0	-1258.8616	-2273.1457	NaN	NaN	0.6436	0.8899	0.0229	0.0219	0.0223	0.0215	0.0215
0.0	0.0	0.0	-2223.8616	-413.1457	NaN	NaN	0.1567	0.8902	0.0227	0.0218	0.0223	0.0214	0.0215
0.0	0.0	0.0	-1878.8616	-1655.1457	NaN	NaN	0.4683	0.8903	0.0226	0.0217	0.0223	0.0215	0.0216
0.0	0.0	0.0	-1466.8616	1414.8543	NaN	NaN	-0.3	0.8904	0.0225	0.0216	0.0223	0.0215	0.0216
0.0	0.0	0.0	-2604.8616	1486.8543	NaN	NaN	-0.3	0.89	0.0227	0.0217	0.0223	0.0216	0.0217
0.0	0.0	0.0	-2117.8616	-1658.1457	NaN	NaN	0.4391	0.89	0.0227	0.0218	0.0223	0.0216	0.0217
0.0	0.0	0.0	-2592.8616	373.8543	NaN	NaN	-0.1685	0.8898	0.0228	0.0219	0.0223	0.0216	0.0217
0.0	0.0	0.0	-2087.8616	-1930.1457	NaN	NaN	0.4804	0.8899	0.0228	0.022	0.0223	0.0215	0.0216
0.0	0.0	0.0	-2104.8616	-2199.1457	NaN	NaN	0.511	0.8902	0.0227	0.022	0.0222	0.0213	0.0216
0.0	0.0	0.0	-2147.8616	-2835.1457	NaN	NaN	0.569	0.8902	0.0226	0.022	0.0222	0.0213	0.0216
0.0	0.0	0.0	-723.8616	591.8543	NaN	NaN	-0.3	0.8905	0.0225	0.0218	0.0222	0.0213	0.0216
0.0	0.0	0.0	-1030.8616	-2136.1457	NaN	NaN	0.6745	0.8906	0.0224	0.0218	0.0221	0.0213	0.0217
0.0	0.0	0.0	-2139.8616	-44.1457	NaN	NaN	0.0202	0.8905	0.0224	0.0218	0.0221	0.0214	0.0218
0.0	0.0	0.0	-2784.8616	-1855.1457	NaN	NaN	0.3998	0.8904	0.0224	0.0218	0.0221	0.0214	0.0219
0.0	0.0	0.0	-1135.8616	-877.1457	NaN	NaN	0.4357	0.8902	0.0224	0.0218	0.0221	0.0215	0.0219
0.0	0.0	0.0	-2107.8616	-110.1457	NaN	NaN	0.0497	0.89	0.0225	0.0218	0.0222	0.0216	0.022
0.0	0.0	0.0	-1257.8616	-1721.1457	NaN	NaN	0.5778	0.8902	0.0224	0.0217	0.0221	0.0217	0.022
0.0	0.0	0.0	-2240.8616	-2268.1457	NaN	NaN	0.503	0.8903	0.0224	0.0215	0.0221	0.0218	0.022
0.0	0.0	0.0	-416.8616	2019.8543	NaN	NaN	1.2601	0.8907	0.0223	0.0213	0.0219	0.0219	0.0218
0.0	0.0	0.0	-1576.8616	-2030.1457	NaN	NaN	0.5628	0.8903	0.0225	0.0214	0.0219	0.022	0.0219
0.0	0.0	0.0	-2219.8616	-1137.1457	NaN	NaN	0.3387	0.8902	0.0226	0.0214	0.0219	0.022	0.0219
0.0	0.0	0.0	81.1384	-6.1457	NaN	NaN	-0.082	0.8901	0.0226	0.0214	0.0219	0.0221	0.0218
0.0	0.0	0.0	-3726.8616	239.8543	NaN	NaN	-0.0688	0.8901	0.0226	0.0214	0.0219	0.0222	0.0218
0.0	0.0	0.0	-1827.8616	-263.1457	NaN	NaN	0.1258	0.89	0.0227	0.0213	0.0219	0.0223	0.0218
0.0	0.0	0.0	-1713.8616	338.8543	NaN	NaN	-0.2464	0.8898	0.0228	0.0214	0.0219	0.0224	0.0217
0.0	0.0	0.0	-553.8616	573.8543	NaN	NaN	1.3	0.8897	0.0228	0.0214	0.0219	0.0224	0.0218
0.0	0.0	0.0	-2752.8616	-2622.1457	NaN	NaN	0.4878	0.8896	0.0228	0.0215	0.0219	0.0224	0.0218
0.0	0.0	0.0	-3655.8616	3038.8543	NaN	NaN	-0.3	0.8903	0.0227	0.0212	0.0218	0.0223	0.0217
0.0	0.0	0.0	-2422.8616	-372.1457	NaN	NaN	0.1331	0.8907	0.0225	0.021	0.0218	0.0223	0.0217
0.0	0.0	0.0	1083.1384	1414.8543	NaN	NaN	0.5664	0.8912	0.0223	0.0208	0.0218	0.0224	0.0215
0.0	0.0	0.0	-1815.8616	2749.8543	NaN	NaN	1.3	0.8905	0.0226	0.0209	0.0219	0.0226	0.0216
0.0	0.0	0.0	-2318.8616	-737.1457	NaN	NaN	0.2412	0.8902	0.0228	0.0211	0.0218	0.0225	0.0216
0.0	0.0	0.0	-1257.8616	-242.1457	NaN	NaN	0.1614	0.89	0.0229	0.0211	0.0219	0.0225	0.0217
0.0	0.0	0.0	-1263.8616	-1239.1457	NaN	NaN	0.4951	0.8905	0.0227	0.021	0.0218	0.0223	0.0216
0.0	0.0	0.0	-2980.8616	51.8543	NaN	NaN	-0.0177	0.8909	0.0226	0.0209	0.0218	0.0222	0.0216
0.0	0.0	0.0	-784.8616	-1384.1457	NaN	NaN	0.6381	0.8913	0.0224	0.0207	0.0218	0.0223	0.0215
0.0	0.0	0.0	784.1384	1057.8543	NaN	NaN	0.5743	0.8919	0.0222	0.0205	0.0217	0.0222	0.0214
0.0	0.0	0.0	-209.8616	-892.1457	NaN	NaN	0.8096	0.892	0.0221	0.0205	0.0218	0.0222	0.0214
0.0	0.0	0.0	-1068.8616	593.8543	NaN	NaN	-0.3	0.8921	0.0222	0.0204	0.0217	0.0222	0.0214
0.0	0.0	0.0	-2566.8616	-2213.1457	NaN	NaN	0.463	0.8918	0.0223	0.0205	0.0218	0.0222	0.0215
0.0	0.0	0.0	-1661.8616	1069.8543	NaN	NaN	-0.3	0.8924	0.0221	0.0204	0.0217	0.0221	0.0214
0.0	0.0	0.0	-1233.8616	-243.1457	NaN	NaN	0.1646	0.8924	0.0221	0.0203	0.0217	0.0221	0.0213
0.0	0.0	0.0	-3643.8616	963.8543	NaN	NaN	-0.3	0.8928	0.0221	0.0202	0.0217	0.022	0.0212
0.0	0.0	0.0	-980.8616	-2617.1457	NaN	NaN	0.7274	0.8925	0.0222	0.0203	0.0217	0.0221	0.0212
0.0	0.0	0.0	-1243.8616	1031.8543	NaN	NaN	-0.3	0.8927	0.0222	0.0202	0.0217	0.022	0.0211
0.0	0.0	0.0	-934.8616	-1602.1457	NaN	NaN	0.6315	0.8922	0.0224	0.0204	0.0218	0.0221	0.0212
0.0	0.0	0.0	-2036.8616	533.8543	NaN	NaN	-0.3	0.8929	0.0223	0.0203	0.0216	0.022	0.021
0.0	0.0	0.0	-367.8616	-157.1457	NaN	NaN	0.2993	0.8925	0.0224	0.0203	0.0217	0.0221	0.021
0.0	0.0	0.0	-2098.8616	-958.1457	NaN	NaN	0.3134	0.8928	0.0224	0.0203	0.0216	0.022	0.0209
0.0	0.0	0.0	-74.8616	2138.8543	NaN	NaN	1.0363	0.8925	0.0225	0.0203	0.0217	0.0221	0.0209
0.0	0.0	0.0	706.1384	-1771.1457	NaN	NaN	1.3	0.8919	0.0228	0.0205	0.0217	0.0222	0.0209
0.0	0.0	0.0	-2962.8616	-490.1457	NaN	NaN	0.1419	0.8914	0.0231	0.0207	0.0218	0.0222	0.0209
0.0	0.0	0.0	-1101.8616	168.8543	NaN	NaN	-0.181	0.8915	0.0231	0.0207	0.0217	0.0221	0.0209
0.0	0.0	0.0	-2790.8616	-429.1457	NaN	NaN	0.1333	0.8916	0.0231	0.0206	0.0217	0.0221	0.0209
0.0	0.0	0.0	-2109.8616	-483.1457	NaN	NaN	0.1863	0.8915	0.0231	0.0207	0.0217	0.0221	0.0209
0.0	0.0	0.0	-685.8616	355.8543	NaN	NaN	-0.3	0.8914	0.0232	0.0207	0.0218	0.0222	0.0208
0.0	0.0	0.0	-476.8616	502.8543	NaN	NaN	1.3	0.8912	0.0232	0.0207	0.0218	0.0222	0.0209
0.0	0.0	0.0	-1644.8616	-142.1457	NaN	NaN	0.0795	0.8916	0.0232	0.0207	0.0217	0.022	0.0208
0.0	0.0	0.0	-2008.8616	489.8543	NaN	NaN	-0.3	0.8915	0.0232	0.0207	0.0217	0.0221	0.0208
0.0	0.0	0.0	-484.8616	627.8543	NaN	NaN	1.3	0.8917	0.0232	0.0206	0.0217	0.0221	0.0208
0.0	0.0	0.0	976.1384	2324.8543	NaN	NaN	0.7043	0.8915	0.0233	0.0206	0.0218	0.0221	0.0208
0.0	0.0	0.0	-145.8616	218.8543	NaN	NaN	1.3	0.8913	0.0234	0.0207	0.0218	0.0221	0.0207
0.0	0.0	0.0	-1474.8616	-2841.1457	NaN	NaN	0.6583	0.8916	0.0234	0.0207	0.0217	0.0219	0.0207
0.0	0.0	0.0	-767.8616	-1580.1457	NaN	NaN	0.673	0.8918	0.0233	0.0206	0.0217	0.0219	0.0206
0.0	0.0	0.0	-651.8616	2583.8543	NaN	NaN	1.3	0.8918	0.0233	0.0206	0.0218	0.022	0.0206
0.0	0.0	0.0	-895.8616	189.8543	NaN	NaN	-0.2689	0.8915	0.0234	0.0207	0.0218	0.022	0.0206
0.0	0.0	0.0	-2931.8616	-1928.1457	NaN	NaN	0.3967	0.8915	0.0233	0.0209	0.0219	0.0218	0.0206
0.0	0.0	0.0	1507.1384	-3337.1457	NaN	NaN	1.3	0.8915	0.0233	0.021	0.022	0.0217	0.0206
0.0	0.0	0.0	-1380.8616	-1453.1457	NaN	NaN	0.5128	0.8916	0.0231	0.021	0.022	0.0216	0.0207
0.0	0.0	0.0	-2246.8616	-1961.1457	NaN	NaN	0.4661	0.8916	0.0231	0.021	0.0221	0.0216	0.0207
0.0	0.0	0.0	-573.8616	-1232.1457	NaN	NaN	0.6822	0.8918	0.023	0.0209	0.022	0.0215	0.0207
0.0	0.0	0.0	-1721.8616	-1130.1457	NaN	NaN	0.3963	0.8917	0.023	0.021	0.0221	0.0215	0.0208
0.0	0.0	0.0	-2053.8616	-1879.1457	NaN	NaN	0.4778	0.892	0.0229	0.0209	0.022	0.0215	0.0207
0.0	0.0	0.0	-1475.8616	-513.1457	NaN	NaN	0.258	0.8919	0.023	0.0209	0.022	0.0215	0.0207
0.0	0.0	0.0	-592.8616	-621.1457	NaN	NaN	0.5116	0.892	0.023	0.0208	0.0219	0.0216	0.0207
0.0	0.0	0.0	-1415.8616	93.8543	NaN	NaN	-0.071	0.892	0.023	0.0208	0.0219	0.0216	0.0207
0.0	0.0	0.0	-1696.8616	-1772.1457	NaN	NaN	0.5109	0.8918	0.023	0.0209	0.0219	0.0215	0.0208
0.0	0.0	0.0	-1458.8616	-1294.1457	NaN	NaN	0.4701	0.8921	0.023	0.0208	0.0219	0.0215	0.0208
0.0	0.0	0.0	-2058.8616	120.8543	NaN	NaN	-0.0624	0.8923	0.023	0.0207	0.0218	0.0215	0.0208
0.0	0.0	0.0	-2194.8616	-402.1457	NaN	NaN	0.1548	0.8923	0.023	0.0207	0.0218	0.0215	0.0207
0.0	0.0	0.0	-1520.8616	2712.8543	NaN	NaN	1.3	0.8923	0.023	0.0206	0.0218	0.0216	0.0207
0.0	0.0	0.0	-1664.8616	-2134.1457	NaN	NaN	0.5618	0.8921	0.023	0.0207	0.0218	0.0216	0.0207
0.0	0.0	0.0	-890.8616	-429.1457	NaN	NaN	0.3251	0.8921	0.0231	0.0207	0.0219	0.0215	0.0207
0.0	0.0	0.0	-1664.8616	-1983.1457	NaN	NaN	0.5436	0.8925	0.0229	0.0206	0.0218	0.0214	0.0207
0.0	0.0	0.0	-255.8616	220.8543	NaN	NaN	-0.3	0.8926	0.0229	0.0205	0.0218	0.0215	0.0208
0.0	0.0	0.0	-2031.8616	2546.8543	NaN	NaN	1.3	0.893	0.0227	0.0203	0.0217	0.0216	0.0207
0.0	0.0	0.0	-975.8616	2826.8543	NaN	NaN	1.3	0.8928	0.0228	0.0202	0.0217	0.0217	0.0207
0.0	0.0	0.0	-1983.8616	-203.1457	NaN	NaN	0.0929	0.8924	0.0229	0.0204	0.0218	0.0217	0.0208
0.0	0.0	0.0	-1163.8616	58.8543	NaN	NaN	-0.0533	0.8922	0.023	0.0205	0.0218	0.0216	0.0208
0.0	0.0	0.0	-1891.8616	-3455.1457	NaN	NaN	0.6462	0.892	0.023	0.0208	0.0219	0.0214	0.0208
0.0	0.0	0.0	-2434.8616	-709.1457	NaN	NaN	0.2256	0.8921	0.023	0.0209	0.022	0.0214	0.0208
0.0	0.0	0.0	-1338.8616	-2764.1457	NaN	NaN	0.6737	0.8921	0.0229	0.0209	0.022	0.0213	0.0208
0.0	0.0	0.0	-3129.8616	-1512.1457	NaN	NaN	0.3258	0.8923	0.0228	0.0209	0.0219	0.0213	0.0208
0.0	0.0	0.0	-533.8616	-607.1457	NaN	NaN	0.5321	0.8926	0.0228	0.0207	0.0218	0.0213	0.0208
0.0	0.0	0.0	-925.8616	-521.1457	NaN	NaN	0.3602	0.8925	0.0228	0.0207	0.0218	0.0214	0.0208
0.0	0.0	0.0	-1135.8616	-367.1457	NaN	NaN	0.2443	0.8921	0.0229	0.0208	0.0218	0.0216	0.0209
0.0	0.0	0.0	-2344.8616	1887.8543	NaN	NaN	-0.3	0.8922	0.0229	0.0207	0.0218	0.0216	0.0209
0.0	0.0	0.0	-1878.8616	-1148.1457	NaN	NaN	0.3793	0.8916	0.023	0.0209	0.0218	0.0216	0.0211
0.0	0.0	0.0	-1688.8616	-611.1457	NaN	NaN	0.2657	0.8918	0.023	0.0208	0.0218	0.0216	0.021
0.0	0.0	0.0	-2042.8616	2865.8543	NaN	NaN	1.3	0.8917	0.023	0.0208	0.0219	0.0216	0.021
0.0	0.0	0.0	-2859.8616	-2589.1457	NaN	NaN	0.4752	0.8914	0.023	0.0211	0.022	0.0215	0.0211
0.0	0.0	0.0	-614.8616	481.8543	NaN	NaN	-0.3	0.8915	0.023	0.021	0.0221	0.0214	0.021
0.0	0.0	0.0	-1301.8616	-2105.1457	NaN	NaN	0.6179	0.8915	0.0229	0.0211	0.0221	0.0213	0.021
0.0	0.0	0.0	836.1384	-2254.1457	NaN	NaN	1.3	0.8921	0.0227	0.021	0.022	0.0212	0.021
0.0	0.0	0.0	-2159.8616	68.8543	NaN	NaN	-0.0329	0.8922	0.0226	0.0209	0.0221	0.0212	0.021
0.0	0.0	0.0	-2705.8616	-112.1457	NaN	NaN	0.0398	0.8925	0.0225	0.0207	0.022	0.0213	0.021
0.0	0.0	0.0	-1370.8616	2035.8543	NaN	NaN	1.3	0.8924	0.0225	0.0207	0.022	0.0214	0.021
0.0	0.0	0.0	-1685.8616	-24.1457	NaN	NaN	0.0141	0.892	0.0226	0.0209	0.0222	0.0213	0.0211
0.0	0.0	0.0	-2672.8616	-1512.1457	NaN	NaN	0.3613	0.892	0.0226	0.021	0.0222	0.0212	0.021
0.0	0.0	0.0	-3695.8616	-2569.1457	NaN	NaN	0.4101	0.8923	0.0225	0.021	0.0222	0.0211	0.0209
0.0	0.0	0.0	-1276.8616	-676.1457	NaN	NaN	0.3462	0.8925	0.0224	0.021	0.0221	0.021	0.0209
0.0	0.0	0.0	724.1384	-1702.1457	NaN	NaN	1.3	0.8927	0.0223	0.0209	0.0221	0.021	0.021
0.0	0.0	0.0	-1241.8616	-1213.1457	NaN	NaN	0.4942	0.8926	0.0223	0.0209	0.0221	0.0211	0.021
0.0	0.0	0.0	-2300.8616	-1861.1457	NaN	NaN	0.4472	0.8924	0.0223	0.021	0.0221	0.0211	0.0211
0.0	0.0	0.0	-2779.8616	2129.8543	NaN	NaN	-0.3	0.8927	0.0223	0.0208	0.022	0.0212	0.021
0.0	0.0	0.0	-323.8616	-1376.1457	NaN	NaN	0.8095	0.892	0.0225	0.0211	0.0221	0.0212	0.0211
0.0	0.0	0.0	-2228.8616	-2102.1457	NaN	NaN	0.4854	0.8918	0.0226	0.0213	0.0221	0.0212	0.0211
0.0	0.0	0.0	-2331.8616	-1685.1457	NaN	NaN	0.4195	0.8915	0.0227	0.0214	0.0221	0.0211	0.0211
0.0	0.0	0.0	-2395.8616	-2079.1457	NaN	NaN	0.4646	0.8918	0.0227	0.0214	0.022	0.021	0.0211
0.0	0.0	0.0	-962.8616	108.8543	NaN	NaN	-0.1275	0.892	0.0226	0.0213	0.0219	0.0211	0.0211
0.0	0.0	0.0	1874.1384	-2155.1457	NaN	NaN	1.3	0.8923	0.0226	0.0212	0.0218	0.0211	0.0211
0.0	0.0	0.0	-209.8616	-2223.1457	NaN	NaN	0.9137	0.8923	0.0226	0.0211	0.0217	0.0212	0.0211
0.0	0.0	0.0	114.1384	-1740.1457	NaN	NaN	1.0702	0.8925	0.0226	0.021	0.0216	0.0213	0.021
0.0	0.0	0.0	-70.8616	3407.8543	NaN	NaN	1.0212	0.8924	0.0226	0.0209	0.0216	0.0214	0.021
0.0	0.0	0.0	-2691.8616	-1119.1457	NaN	NaN	0.2937	0.8919	0.0227	0.0211	0.0217	0.0214	0.0212
0.0	0.0	0.0	-2113.8616	-493.1457	NaN	NaN	0.1892	0.892	0.0227	0.0211	0.0217	0.0214	0.0211
0.0	0.0	0.0	-192.8616	-1702.1457	NaN	NaN	0.8982	0.892	0.0227	0.0211	0.0217	0.0214	0.0211
0.0	0.0	0.0	-1021.8616	855.8543	NaN	NaN	-0.3	0.8923	0.0226	0.0209	0.0216	0.0215	0.0211
0.0	0.0	0.0	-1058.8616	-1412.1457	NaN	NaN	0.5715	0.8922	0.0226	0.0209	0.0216	0.0215	0.0211
0.0	0.0	0.0	-1382.8616	2158.8543	NaN	NaN	1.3	0.8926	0.0225	0.0207	0.0216	0.0216	0.021
0.0	0.0	0.0	-1564.8616	989.8543	NaN	NaN	-0.3	0.8924	0.0226	0.0207	0.0216	0.0217	0.0211
0.0	0.0	0.0	-2329.8616	-1995.1457	NaN	NaN	0.4613	0.8922	0.0226	0.0208	0.0216	0.0216	0.0211
0.0	0.0	0.0	-2475.8616	636.8543	NaN	NaN	-0.3	0.892	0.0226	0.0209	0.0217	0.0216	0.0212
0.0	0.0	0.0	-1541.8616	-639.1457	NaN	NaN	0.2931	0.8922	0.0226	0.0209	0.0217	0.0215	0.0211
0.0	0.0	0.0	-3272.8616	-589.1457	NaN	NaN	0.1525	0.8922	0.0225	0.0209	0.0217	0.0215	0.0212
0.0	0.0	0.0	-2138.8616	970.8543	NaN	NaN	-0.3	0.8926	0.0225	0.0208	0.0216	0.0214	0.0211
0.0	0.0	0.0	-1365.8616	-591.1457	NaN	NaN	0.3021	0.8926	0.0225	0.0208	0.0216	0.0215	0.021
0.0	0.0	0.0	813.1384	-1518.1457	NaN	NaN	1.3	0.8926	0.0225	0.0208	0.0216	0.0215	0.021
0.0	0.0	0.0	-3194.8616	1367.8543	NaN	NaN	-0.3	0.8926	0.0225	0.0207	0.0216	0.0216	0.021
0.0	0.0	0.0	-491.8616	-1879.1457	NaN	NaN	0.7926	0.8923	0.0226	0.0207	0.0216	0.0217	0.0211
0.0	0.0	0.0	-1672.8616	196.8543	NaN	NaN	-0.1334	0.8923	0.0226	0.0207	0.0216	0.0218	0.0211
0.0	0.0	0.0	-1592.8616	3011.8543	NaN	NaN	1.3	0.8922	0.0227	0.0206	0.0216	0.0218	0.0211
0.0	0.0	0.0	909.1384	2.8543	NaN	NaN	0.0031	0.892	0.0229	0.0207	0.0215	0.0218	0.0211
0.0	0.0	0.0	-1946.8616	34.8543	NaN	NaN	-0.0182	0.8914	0.0231	0.0209	0.0216	0.0218	0.0213
0.0	0.0	0.0	-895.8616	-1383.1457	NaN	NaN	0.6069	0.8916	0.0231	0.0209	0.0215	0.0217	0.0212
0.0	0.0	0.0	2800.1384	599.8543	NaN	NaN	0.1764	0.8914	0.0232	0.0209	0.0215	0.0218	0.0212
0.0	0.0	0.0	-931.8616	-1804.1457	NaN	NaN	0.6594	0.8913	0.0232	0.0209	0.0215	0.0218	0.0213
0.0	0.0	0.0	-300.8616	-2220.1457	NaN	NaN	0.8807	0.8916	0.0231	0.0209	0.0215	0.0217	0.0212
0.0	0.0	0.0	-663.8616	-267.1457	NaN	NaN	0.2869	0.8918	0.023	0.0208	0.0214	0.0217	0.0212
0.0	0.0	0.0	-355.8616	1876.8543	NaN	NaN	1.234	0.8924	0.023	0.0205	0.0215	0.0217	0.021
0.0	0.0	0.0	-772.8616	2771.8543	NaN	NaN	1.3	0.8924	0.023	0.0204	0.0215	0.0217	0.021
0.0	0.0	0.0	-1550.8616	-214.1457	NaN	NaN	0.1213	0.8917	0.0231	0.0207	0.0216	0.0218	0.0211
0.0	0.0	0.0	-508.8616	845.8543	NaN	NaN	1.3	0.8919	0.0231	0.0207	0.0215	0.0217	0.0211
0.0	0.0	0.0	-968.8616	-1989.1457	NaN	NaN	0.6725	0.8921	0.023	0.0207	0.0215	0.0216	0.0211
0.0	0.0	0.0	-248.8616	428.8543	NaN	NaN	1.3	0.8924	0.0229	0.0206	0.0215	0.0216	0.021
0.0	0.0	0.0	-1084.8616	-824.1457	NaN	NaN	0.4317	0.8925	0.0228	0.0205	0.0215	0.0216	0.021
0.0	0.0	0.0	-596.8616	-1182.1457	NaN	NaN	0.6645	0.8925	0.0228	0.0205	0.0215	0.0217	0.0209
0.0	0.0	0.0	-1423.8616	-638.1457	NaN	NaN	0.3095	0.8924	0.0228	0.0206	0.0215	0.0217	0.021
0.0	0.0	0.0	-263.8616	1341.8543	NaN	NaN	1.2448	0.8925	0.0228	0.0206	0.0215	0.0217	0.021
0.0	0.0	0.0	-1609.8616	-1074.1457	NaN	NaN	0.4002	0.8921	0.0229	0.0207	0.0216	0.0216	0.0211
0.0	0.0	0.0	-2646.8616	166.8543	NaN	NaN	-0.0673	0.8927	0.0227	0.0206	0.0215	0.0215	0.021
0.0	0.0	0.0	-657.8616	-1944.1457	NaN	NaN	0.7472	0.8929	0.0227	0.0205	0.0215	0.0215	0.021
0.0	0.0	0.0	2630.1384	-1555.1457	NaN	NaN	-0.3	0.8931	0.0227	0.0204	0.0215	0.0215	0.0208
0.0	0.0	0.0	-1039.8616	419.8543	NaN	NaN	-0.3	0.8926	0.0228	0.0205	0.0215	0.0216	0.021
0.0	0.0	0.0	-2384.8616	-2745.1457	NaN	NaN	0.5351	0.8924	0.0229	0.0207	0.0215	0.0215	0.0211
0.0	0.0	0.0	-1172.8616	-1349.1457	NaN	NaN	0.5349	0.893	0.0228	0.0204	0.0214	0.0214	0.021
0.0	0.0	0.0	-1439.8616	727.8543	NaN	NaN	-0.3	0.8933	0.0228	0.0203	0.0213	0.0214	0.0209
0.0	0.0	0.0	-1990.8616	651.8543	NaN	NaN	-0.3	0.8931	0.0229	0.0203	0.0213	0.0214	0.0209
0.0	0.0	0.0	-1337.8616	2230.8543	NaN	NaN	1.3	0.893	0.023	0.0203	0.0214	0.0215	0.0208
0.0	0.0	0.0	-1334.8616	393.8543	NaN	NaN	-0.3	0.8927	0.0232	0.0203	0.0215	0.0215	0.0208
0.0	0.0	0.0	-1713.8616	2062.8543	NaN	NaN	1.3	0.893	0.0231	0.0202	0.0215	0.0214	0.0208
0.0	0.0	0.0	774.1384	17.8543	NaN	NaN	0.0225	0.8928	0.0231	0.0202	0.0216	0.0215	0.0208
0.0	0.0	0.0	-938.8616	982.8543	NaN	NaN	1.3	0.8926	0.0232	0.0202	0.0217	0.0217	0.0207
0.0	0.0	0.0	-1091.8616	3273.8543	NaN	NaN	1.3	0.8922	0.0233	0.0202	0.0217	0.0218	0.0208
0.0	0.0	0.0	-1963.8616	3057.8543	NaN	NaN	1.3	0.8922	0.0233	0.0204	0.0216	0.0217	0.0209
0.0	0.0	0.0	-1668.8616	-4351.1457	NaN	NaN	0.7228	0.8927	0.0231	0.0205	0.0215	0.0214	0.0208
0.0	0.0	0.0	-1553.8616	-1489.1457	NaN	NaN	0.4894	0.8935	0.0229	0.0203	0.0214	0.0213	0.0207
0.0	0.0	0.0	-1556.8616	2845.8543	NaN	NaN	1.3	0.8938	0.0228	0.02	0.0215	0.0213	0.0206
0.0	0.0	0.0	-1058.8616	2606.8543	NaN	NaN	1.3	0.8939	0.0227	0.0199	0.0215	0.0213	0.0206
0.0	0.0	0.0	-2493.8616	466.8543	NaN	NaN	-0.2303	0.8933	0.0229	0.0202	0.0216	0.0214	0.0207
0.0	0.0	0.0	-2519.8616	-1679.1457	NaN	NaN	0.3999	0.8935	0.0229	0.0202	0.0215	0.0212	0.0206
0.0	0.0	0.0	-1499.8616	23.8543	NaN	NaN	-0.0162	0.8936	0.0228	0.0202	0.0216	0.0212	0.0207
0.0	0.0	0.0	-2392.8616	-1142.1457	NaN	NaN	0.3231	0.8938	0.0226	0.0202	0.0216	0.0212	0.0207
0.0	0.0	0.0	-283.8616	-187.1457	NaN	NaN	0.3973	0.8942	0.0225	0.02	0.0215	0.0212	0.0206
0.0	0.0	0.0	-992.8616	-2533.1457	NaN	NaN	0.7184	0.8938	0.0226	0.0201	0.0215	0.0212	0.0207
0.0	0.0	0.0	-1750.8616	466.8543	NaN	NaN	-0.3	0.8942	0.0225	0.0199	0.0215	0.0212	0.0206
0.0	0.0	0.0	-1284.8616	-1109.1457	NaN	NaN	0.4633	0.8939	0.0226	0.02	0.0215	0.0213	0.0207
0.0	0.0	0.0	-1791.8616	-608.1457	NaN	NaN	0.2534	0.8937	0.0227	0.0201	0.0215	0.0213	0.0207
0.0	0.0	0.0	425.1384	9.8543	NaN	NaN	0.0227	0.894	0.0226	0.02	0.0215	0.0213	0.0206
0.0	0.0	0.0	-700.8616	562.8543	NaN	NaN	-0.3	0.8939	0.0226	0.02	0.0216	0.0214	0.0205
0.0	0.0	0.0	-1205.8616	2080.8543	NaN	NaN	1.3	0.8942	0.0226	0.0199	0.0216	0.0213	0.0204
0.0	0.0	0.0	-186.8616	-1266.1457	NaN	NaN	0.8714	0.894	0.0226	0.02	0.0217	0.0213	0.0203
0.0	0.0	0.0	-326.8616	-3170.1457	NaN	NaN	0.9065	0.8936	0.0227	0.0203	0.0218	0.0213	0.0204
0.0	0.0	0.0	-1407.8616	4.8543	NaN	NaN	-0.0035	0.8935	0.0227	0.0204	0.0218	0.0212	0.0204
0.0	0.0	0.0	-1645.8616	-3512.1457	NaN	NaN	0.6809	0.8932	0.0228	0.0205	0.0219	0.0211	0.0205
0.0	0.0	0.0	-2619.8616	-1836.1457	NaN	NaN	0.4121	0.8933	0.0227	0.0205	0.0219	0.0211	0.0205
0.0	0.0	0.0	-3404.8616	1223.8543	NaN	NaN	-0.3	0.8936	0.0227	0.0204	0.0218	0.0211	0.0204
0.0	0.0	0.0	-2053.8616	-1248.1457	NaN	NaN	0.378	0.8935	0.0227	0.0204	0.0218	0.0211	0.0205
0.0	0.0	0.0	-2822.8616	1461.8543	NaN	NaN	-0.3	0.8936	0.0227	0.0203	0.0218	0.0212	0.0205
0.0	0.0	0.0	-1193.8616	5.8543	NaN	NaN	-0.0049	0.8935	0.0227	0.0203	0.0217	0.0212	0.0205
0.0	0.0	0.0	-924.8616	-277.1457	NaN	NaN	0.2306	0.8936	0.0227	0.0203	0.0217	0.0212	0.0206
0.0	0.0	0.0	-953.8616	-293.1457	NaN	NaN	0.2351	0.8934	0.0227	0.0202	0.0217	0.0213	0.0206
0.0	0.0	0.0	-1450.8616	-489.1457	NaN	NaN	0.2521	0.8931	0.0228	0.0203	0.0218	0.0213	0.0207
0.0	0.0	0.0	-1213.8616	1070.8543	NaN	NaN	-0.3	0.893	0.0228	0.0204	0.0218	0.0213	0.0207
0.0	0.0	0.0	-729.8616	-1723.1457	NaN	NaN	0.7025	0.8926	0.0229	0.0205	0.0219	0.0213	0.0207
0.0	0.0	0.0	-3568.8616	-3890.1457	NaN	NaN	0.5215	0.8926	0.0228	0.0206	0.022	0.0213	0.0207
0.0	0.0	0.0	-2260.8616	-510.1457	NaN	NaN	0.1841	0.893	0.0226	0.0204	0.022	0.0214	0.0205
0.0	0.0	0.0	-1614.8616	2399.8543	NaN	NaN	1.3	0.8929	0.0227	0.0204	0.022	0.0214	0.0205
0.0	0.0	0.0	-3975.8616	-2568.1457	NaN	NaN	0.3924	0.8926	0.0227	0.0207	0.0222	0.0213	0.0206
0.0	0.0	0.0	-2328.8616	-2496.1457	NaN	NaN	0.5173	0.8927	0.0226	0.0207	0.0221	0.0213	0.0205
0.0	0.0	0.0	-1328.8616	137.8543	NaN	NaN	-0.1157	0.8929	0.0226	0.0206	0.0221	0.0214	0.0204
0.0	0.0	0.0	-1442.8616	-140.1457	NaN	NaN	0.0885	0.8933	0.0225	0.0203	0.022	0.0215	0.0204
0.0	0.0	0.0	-375.8616	-747.1457	NaN	NaN	0.6653	0.8932	0.0226	0.0203	0.0219	0.0216	0.0204
0.0	0.0	0.0	984.1384	-2202.1457	NaN	NaN	1.3	0.8933	0.0226	0.0202	0.0219	0.0216	0.0204
0.0	0.0	0.0	-965.8616	-1417.1457	NaN	NaN	0.5947	0.8935	0.0226	0.0201	0.0218	0.0215	0.0204
0.0	0.0	0.0	-1171.8616	-4156.1457	NaN	NaN	0.7801	0.8941	0.0225	0.0201	0.0217	0.0214	0.0203
0.0	0.0	0.0	-2462.8616	2124.8543	NaN	NaN	-0.3	0.8945	0.0224	0.0198	0.0217	0.0215	0.0201
0.0	0.0	0.0	-2368.8616	-875.1457	NaN	NaN	0.2698	0.8943	0.0226	0.0199	0.0217	0.0215	0.0201
0.0	0.0	0.0	-2026.8616	1570.8543	NaN	NaN	-0.3	0.8945	0.0226	0.0199	0.0217	0.0214	0.0199
0.0	0.0	0.0	385.1384	-915.1457	NaN	NaN	1.3	0.8944	0.0227	0.0199	0.0217	0.0214	0.0199
0.0	0.0	0.0	-273.8616	-875.1457	NaN	NaN	0.7617	0.8948	0.0226	0.0199	0.0216	0.0214	0.0197
0.0	0.0	0.0	-1123.8616	-1109.1457	NaN	NaN	0.4967	0.8951	0.0226	0.0198	0.0216	0.0214	0.0196
0.0	0.0	0.0	-1414.8616	232.8543	NaN	NaN	-0.197	0.8949	0.0227	0.0198	0.0216	0.0214	0.0195
0.0	0.0	0.0	233.1384	-2364.1457	NaN	NaN	1.1094	0.8944	0.0228	0.02	0.0217	0.0215	0.0196
0.0	0.0	0.0	-1363.8616	-66.1457	NaN	NaN	0.0463	0.8944	0.0229	0.0201	0.0217	0.0214	0.0196
0.0	0.0	0.0	-2709.8616	-2248.1457	NaN	NaN	0.4534	0.8939	0.023	0.0202	0.0217	0.0214	0.0198
0.0	0.0	0.0	2140.1384	-1361.1457	NaN	NaN	-0.3	0.894	0.0229	0.0202	0.0216	0.0215	0.0198
0.0	0.0	0.0	13341.1384	9.8543	NaN	NaN	0.0007	0.8935	0.0228	0.0202	0.0217	0.0219	0.02
0.0	0.0	0.0	12456.1384	1277.8543	NaN	NaN	0.093	0.8929	0.0229	0.0202	0.0217	0.0222	0.02
0.0	0.0	0.0	9881.1384	23.8543	NaN	NaN	0.0024	0.8916	0.0233	0.0203	0.0219	0.0226	0.0202
0.0	0.0	0.0	-2307.8616	2491.8543	NaN	NaN	1.3	0.8908	0.0236	0.0205	0.022	0.0229	0.0203
0.0	0.0	0.0	-1051.8616	-1311.1457	NaN	NaN	0.5549	0.8906	0.0236	0.0205	0.022	0.0229	0.0203
0.0	0.0	0.0	-460.8616	-1412.1457	NaN	NaN	0.7539	0.8905	0.0236	0.0207	0.0221	0.0228	0.0203
0.0	0.0	0.0	-974.8616	-3352.1457	NaN	NaN	0.7747	0.89	0.0238	0.0209	0.0223	0.0227	0.0203
0.0	0.0	0.0	-1109.8616	-87.1457	NaN	NaN	0.0728	0.8902	0.0237	0.0209	0.0224	0.0225	0.0203
0.0	0.0	0.0	-2975.8616	-2343.1457	NaN	NaN	0.4405	0.8903	0.0236	0.021	0.0224	0.0223	0.0204
0.0	0.0	0.0	-603.8616	-803.1457	NaN	NaN	0.5708	0.8909	0.0235	0.0208	0.0224	0.0221	0.0203
0.0	0.0	0.0	-1218.8616	-304.1457	NaN	NaN	0.1997	0.8909	0.0235	0.0208	0.0224	0.0221	0.0203
0.0	0.0	0.0	2335.1384	-3142.1457	NaN	NaN	1.3	0.8912	0.0235	0.0207	0.0223	0.022	0.0203
0.0	0.0	0.0	-716.8616	224.8543	NaN	NaN	-0.3	0.8915	0.0233	0.0207	0.0223	0.0219	0.0203
0.0	0.0	0.0	-629.8616	-2312.1457	NaN	NaN	0.7859	0.8909	0.0235	0.0208	0.0225	0.0218	0.0205
0.0	0.0	0.0	-1894.8616	-940.1457	NaN	NaN	0.3316	0.8908	0.0235	0.0209	0.0225	0.0216	0.0207
0.0	0.0	0.0	465.1384	-1505.1457	NaN	NaN	1.3	0.8911	0.0234	0.0208	0.0225	0.0216	0.0206
0.0	0.0	0.0	-1939.8616	-82.1457	NaN	NaN	0.0406	0.8912	0.0234	0.0208	0.0225	0.0216	0.0205
0.0	0.0	0.0	-2792.8616	956.8543	NaN	NaN	-0.3	0.8912	0.0234	0.0208	0.0225	0.0216	0.0205
0.0	0.0	0.0	-328.8616	-2824.1457	NaN	NaN	0.8957	0.891	0.0235	0.0209	0.0225	0.0217	0.0205
0.0	0.0	0.0	-1326.8616	-2412.1457	NaN	NaN	0.6451	0.8908	0.0235	0.021	0.0225	0.0217	0.0205
0.0	0.0	0.0	-1048.8616	1227.8543	NaN	NaN	1.3	0.8914	0.0234	0.0208	0.0224	0.0217	0.0204
0.0	0.0	0.0	-1601.8616	-516.1457	NaN	NaN	0.2437	0.8912	0.0234	0.0209	0.0224	0.0217	0.0204
0.0	0.0	0.0	755.1384	307.8543	NaN	NaN	0.2896	0.8912	0.0234	0.0209	0.0224	0.0217	0.0204
0.0	0.0	0.0	-1991.8616	236.8543	NaN	NaN	-0.135	0.8904	0.0235	0.0212	0.0225	0.0217	0.0207
0.0	0.0	0.0	-2482.8616	-1059.1457	NaN	NaN	0.299	0.8903	0.0236	0.0213	0.0224	0.0216	0.0208
0.0	0.0	0.0	-1520.8616	-3317.1457	NaN	NaN	0.6856	0.8905	0.0236	0.0213	0.0224	0.0215	0.0208
0.0	0.0	0.0	-2460.8616	-2921.1457	NaN	NaN	0.5428	0.8908	0.0235	0.0212	0.0224	0.0214	0.0207
0.0	0.0	0.0	-1717.8616	963.8543	NaN	NaN	-0.3	0.8913	0.0233	0.0211	0.0223	0.0213	0.0206
0.0	0.0	0.0	193.1384	-1433.1457	NaN	NaN	1.1558	0.8917	0.0232	0.0209	0.0223	0.0214	0.0205
0.0	0.0	0.0	60.1384	581.8543	NaN	NaN	0.9063	0.8915	0.0232	0.0208	0.0224	0.0215	0.0206
0.0	0.0	0.0	-3264.8616	-305.1457	NaN	NaN	0.0855	0.8909	0.0233	0.0211	0.0225	0.0215	0.0207
0.0	0.0	0.0	-2765.8616	-209.1457	NaN	NaN	0.0703	0.8909	0.0234	0.0212	0.0224	0.0214	0.0208
0.0	0.0	0.0	-3743.8616	-2124.1457	NaN	NaN	0.362	0.8907	0.0234	0.0212	0.0224	0.0214	0.0209
0.0	0.0	0.0	-770.8616	523.8543	NaN	NaN	-0.3	0.8907	0.0234	0.0212	0.0224	0.0214	0.0209
0.0	0.0	0.0	-2858.8616	-414.1457	NaN	NaN	0.1265	0.8906	0.0234	0.0213	0.0224	0.0214	0.0209
0.0	0.0	0.0	-1557.8616	-1057.1457	NaN	NaN	0.4043	0.8905	0.0233	0.0212	0.0224	0.0216	0.0209
0.0	0.0	0.0	1315.1384	1423.8543	NaN	NaN	0.5198	0.8905	0.0233	0.0212	0.0224	0.0217	0.0209
0.0	0.0	0.0	-2015.8616	64.8543	NaN	NaN	-0.0332	0.8904	0.0233	0.0212	0.0224	0.0216	0.021
0.0	0.0	0.0	-1961.8616	-2325.1457	NaN	NaN	0.5424	0.8904	0.0233	0.0213	0.0224	0.0216	0.0211
0.0	0.0	0.0	-2871.8616	-681.1457	NaN	NaN	0.1917	0.8902	0.0233	0.0215	0.0225	0.0215	0.0211
0.0	0.0	0.0	-3626.8616	1700.8543	NaN	NaN	-0.3	0.8902	0.0233	0.0215	0.0225	0.0214	0.0211
0.0	0.0	0.0	-2082.8616	-1284.1457	NaN	NaN	0.3814	0.8903	0.0233	0.0216	0.0224	0.0212	0.0212
0.0	0.0	0.0	-3006.8616	-450.1457	NaN	NaN	0.1302	0.8906	0.0232	0.0216	0.0223	0.0211	0.0211
0.0	0.0	0.0	-1562.8616	-861.1457	NaN	NaN	0.3553	0.8907	0.0231	0.0216	0.0222	0.0211	0.0211
0.0	0.0	0.0	-2596.8616	-553.1457	NaN	NaN	0.1756	0.8909	0.023	0.0216	0.0222	0.0212	0.0212
0.0	0.0	0.0	-1783.8616	81.8543	NaN	NaN	-0.0481	0.8908	0.023	0.0216	0.0222	0.0212	0.0212
0.0	0.0	0.0	-163.8616	-404.1457	NaN	NaN	0.7115	0.8908	0.023	0.0217	0.0222	0.0211	0.0212
0.0	0.0	0.0	-3549.8616	-2245.1457	NaN	NaN	0.3874	0.8908	0.023	0.0218	0.0222	0.021	0.0212
0.0	0.0	0.0	-2166.8616	-3629.1457	NaN	NaN	0.6261	0.8909	0.023	0.0218	0.0221	0.0209	0.0212
0.0	0.0	0.0	-1949.8616	228.8543	NaN	NaN	-0.133	0.8909	0.0229	0.0218	0.0221	0.021	0.0212
0.0	0.0	0.0	530.1384	570.8543	NaN	NaN	0.5185	0.8909	0.0229	0.0218	0.0221	0.0211	0.0213
0.0	0.0	0.0	-2266.8616	114.8543	NaN	NaN	-0.0534	0.8906	0.0229	0.0218	0.0221	0.0212	0.0213
0.0	0.0	0.0	-88.8616	-745.1457	NaN	NaN	0.8935	0.8904	0.0229	0.0219	0.0221	0.0213	0.0213
0.0	0.0	0.0	-2053.8616	-304.1457	NaN	NaN	0.129	0.8903	0.023	0.0219	0.0222	0.0212	0.0214
0.0	0.0	0.0	-1143.8616	-1167.1457	NaN	NaN	0.505	0.8901	0.023	0.022	0.0222	0.0213	0.0214
0.0	0.0	0.0	-1487.8616	-736.1457	NaN	NaN	0.331	0.8904	0.0229	0.022	0.0222	0.0211	0.0214
0.0	0.0	0.0	-3429.8616	-701.1457	NaN	NaN	0.1697	0.8903	0.0229	0.0221	0.0222	0.0211	0.0214
0.0	0.0	0.0	-1427.8616	-443.1457	NaN	NaN	0.2368	0.8906	0.0228	0.022	0.0222	0.0211	0.0213
0.0	0.0	0.0	-2696.8616	1098.8543	NaN	NaN	-0.3	0.8907	0.0227	0.022	0.0222	0.0211	0.0213
0.0	0.0	0.0	-1958.8616	-1633.1457	NaN	NaN	0.4547	0.8905	0.0228	0.0222	0.0222	0.0211	0.0212
0.0	0.0	0.0	-1760.8616	2668.8543	NaN	NaN	1.3	0.8906	0.0228	0.0222	0.0222	0.0211	0.0212
0.0	0.0	0.0	-2968.8616	-2736.1457	NaN	NaN	0.4796	0.8906	0.0227	0.0223	0.0222	0.021	0.0211
0.0	0.0	0.0	-2361.8616	-895.1457	NaN	NaN	0.2748	0.8907	0.0227	0.0223	0.0222	0.021	0.0211
0.0	0.0	0.0	-2813.8616	-522.1457	NaN	NaN	0.1565	0.8907	0.0227	0.0223	0.0222	0.021	0.0211
0.0	0.0	0.0	-1771.8616	-3050.1457	NaN	NaN	0.6325	0.8907	0.0227	0.0224	0.0221	0.021	0.0211
0.0	0.0	0.0	-1791.8616	-609.1457	NaN	NaN	0.2537	0.8905	0.0228	0.0224	0.0221	0.021	0.0212
0.0	0.0	0.0	-3307.8616	-975.1457	NaN	NaN	0.2277	0.8905	0.0227	0.0224	0.0221	0.021	0.0213
0.0	0.0	0.0	-2891.8616	-123.1457	NaN	NaN	0.0408	0.8906	0.0226	0.0223	0.0221	0.021	0.0213
0.0	0.0	0.0	-1223.8616	334.8543	NaN	NaN	-0.3	0.8909	0.0225	0.0221	0.0221	0.0211	0.0214
0.0	0.0	0.0	-1386.8616	194.8543	NaN	NaN	-0.1635	0.8905	0.0226	0.0221	0.0221	0.0212	0.0214
0.0	0.0	0.0	-1404.8616	-746.1457	NaN	NaN	0.3469	0.8904	0.0227	0.0222	0.0221	0.0212	0.0214
0.0	0.0	0.0	-932.8616	796.8543	NaN	NaN	-0.3	0.8905	0.0227	0.0222	0.0222	0.0211	0.0214
0.0	0.0	0.0	-2947.8616	-2583.1457	NaN	NaN	0.467	0.8908	0.0226	0.0222	0.0221	0.0209	0.0213
0.0	0.0	0.0	-1028.8616	-779.1457	NaN	NaN	0.4309	0.8912	0.0225	0.0221	0.0221	0.0208	0.0213
0.0	0.0	0.0	-3630.8616	-2221.1457	NaN	NaN	0.3796	0.8912	0.0224	0.0221	0.0221	0.0208	0.0213
0.0	0.0	0.0	-1571.8616	433.8543	NaN	NaN	-0.3	0.8918	0.0223	0.022	0.022	0.0207	0.0212
0.0	0.0	0.0	-2353.8616	-1177.1457	NaN	NaN	0.3334	0.8918	0.0223	0.022	0.022	0.0206	0.0212
0.0	0.0	0.0	-3314.8616	-3742.1457	NaN	NaN	0.5303	0.8919	0.0223	0.0221	0.022	0.0206	0.0212
0.0	0.0	0.0	-2243.8616	331.8543	NaN	NaN	-0.1736	0.8921	0.0222	0.022	0.022	0.0206	0.0212
0.0	0.0	0.0	-1374.8616	-279.1457	NaN	NaN	0.1688	0.8921	0.0222	0.022	0.022	0.0206	0.0211
0.0	0.0	0.0	-1703.8616	397.8543	NaN	NaN	-0.3	0.8921	0.0223	0.022	0.0219	0.0205	0.0211
0.0	0.0	0.0	-1176.8616	-2859.1457	NaN	NaN	0.7084	0.8921	0.0223	0.0222	0.0219	0.0205	0.0211
0.0	0.0	0.0	-2044.8616	1366.8543	NaN	NaN	-0.3	0.8923	0.0223	0.0222	0.0218	0.0203	0.0211
0.0	0.0	0.0	-1868.8616	-1829.1457	NaN	NaN	0.4946	0.8922	0.0223	0.0222	0.0218	0.0204	0.0211
0.0	0.0	0.0	-209.8616	1653.8543	NaN	NaN	1.1453	0.8924	0.0223	0.0221	0.0217	0.0204	0.0211
0.0	0.0	0.0	-3764.8616	641.8543	NaN	NaN	-0.2055	0.8919	0.0225	0.0223	0.0218	0.0204	0.0211
0.0	0.0	0.0	-1067.8616	522.8543	NaN	NaN	-0.3	0.8922	0.0225	0.0223	0.0217	0.0202	0.0211
0.0	0.0	0.0	-1637.8616	156.8543	NaN	NaN	-0.1059	0.8921	0.0225	0.0223	0.0217	0.0202	0.0211
0.0	0.0	0.0	-2894.8616	-816.1457	NaN	NaN	0.2199	0.8923	0.0225	0.0223	0.0217	0.0201	0.0211
0.0	0.0	0.0	-846.8616	1037.8543	NaN	NaN	1.3	0.8926	0.0225	0.0223	0.0216	0.02	0.021
0.0	0.0	0.0	146.1384	-1290.1457	NaN	NaN	1.1277	0.8926	0.0225	0.0223	0.0216	0.02	0.021
0.0	0.0	0.0	-1345.8616	-60.1457	NaN	NaN	0.0428	0.8927	0.0225	0.0223	0.0216	0.0199	0.021
0.0	0.0	0.0	-1086.8616	-2377.1457	NaN	NaN	0.6862	0.8927	0.0225	0.0224	0.0215	0.0198	0.021
0.0	0.0	0.0	-605.8616	-2685.1457	NaN	NaN	0.8159	0.8927	0.0225	0.0224	0.0215	0.0198	0.0211
0.0	0.0	0.0	-1855.8616	2353.8543	NaN	NaN	1.3	0.8928	0.0225	0.0223	0.0215	0.0199	0.0211
0.0	0.0	0.0	-442.8616	-1378.1457	NaN	NaN	0.7568	0.8928	0.0225	0.0223	0.0215	0.0199	0.0211
0.0	0.0	0.0	-1456.8616	-218.1457	NaN	NaN	0.1302	0.8927	0.0225	0.0223	0.0216	0.0199	0.0211
0.0	0.0	0.0	-1037.8616	-975.1457	NaN	NaN	0.4844	0.8925	0.0226	0.0223	0.0216	0.0199	0.0211
0.0	0.0	0.0	-3140.8616	-138.1457	NaN	NaN	0.0421	0.8925	0.0226	0.0224	0.0215	0.0198	0.0211
0.0	0.0	0.0	-1489.8616	-3195.1457	NaN	NaN	0.682	0.8923	0.0226	0.0224	0.0216	0.0199	0.0212
0.0	0.0	0.0	-2194.8616	1434.8543	NaN	NaN	-0.3	0.8924	0.0226	0.0223	0.0216	0.0199	0.0211
0.0	0.0	0.0	-2241.8616	-559.1457	NaN	NaN	0.1996	0.8921	0.0226	0.0224	0.0216	0.0199	0.0212
0.0	0.0	0.0	-1910.8616	-2560.1457	NaN	NaN	0.5726	0.8921	0.0226	0.0224	0.0216	0.02	0.0213
0.0	0.0	0.0	-1763.8616	-743.1457	NaN	NaN	0.2964	0.8918	0.0227	0.0224	0.0216	0.02	0.0214
0.0	0.0	0.0	-3505.8616	-1057.1457	NaN	NaN	0.2317	0.8919	0.0226	0.0224	0.0216	0.02	0.0214
0.0	0.0	0.0	-238.8616	403.8543	NaN	NaN	1.3	0.892	0.0225	0.0223	0.0216	0.0201	0.0214
0.0	0.0	0.0	-1583.8616	143.8543	NaN	NaN	-0.0999	0.8922	0.0224	0.0223	0.0216	0.0202	0.0214
0.0	0.0	0.0	-2284.8616	-50.1457	NaN	NaN	0.0215	0.8919	0.0225	0.0223	0.0216	0.0203	0.0215
0.0	0.0	0.0	-2044.8616	-2007.1457	NaN	NaN	0.4953	0.8914	0.0226	0.0224	0.0216	0.0203	0.0216
0.0	0.0	0.0	-2153.8616	384.8543	NaN	NaN	-0.2176	0.8912	0.0226	0.0224	0.0217	0.0204	0.0217
0.0	0.0	0.0	-2369.8616	-354.1457	NaN	NaN	0.13	0.8909	0.0227	0.0224	0.0217	0.0205	0.0218
0.0	0.0	0.0	-2682.8616	265.8543	NaN	NaN	-0.11	0.8908	0.0227	0.0223	0.0217	0.0206	0.0218
0.0	0.0	0.0	-1030.8616	1793.8543	NaN	NaN	1.3	0.8908	0.0227	0.0223	0.0217	0.0207	0.0218
0.0	0.0	0.0	-114.8616	-2685.1457	NaN	NaN	0.959	0.8907	0.0227	0.0223	0.0218	0.0208	0.0218
0.0	0.0	0.0	-123.8616	1787.8543	NaN	NaN	1.0744	0.8908	0.0227	0.0222	0.0218	0.0209	0.0217
0.0	0.0	0.0	-291.8616	-2273.1457	NaN	NaN	0.8862	0.8905	0.0228	0.0222	0.0218	0.0209	0.0217
0.0	0.0	0.0	-1159.8616	-1222.1457	NaN	NaN	0.5131	0.8906	0.0228	0.0221	0.0218	0.021	0.0217
0.0	0.0	0.0	-2364.8616	-526.1457	NaN	NaN	0.182	0.8906	0.0228	0.022	0.0219	0.0211	0.0217
0.0	0.0	0.0	-1362.8616	-54.1457	NaN	NaN	0.0382	0.891	0.0227	0.0218	0.0218	0.0211	0.0216
0.0	0.0	0.0	-624.8616	-2180.1457	NaN	NaN	0.7772	0.8912	0.0227	0.0216	0.0218	0.0211	0.0216
0.0	0.0	0.0	-174.8616	2685.8543	NaN	NaN	1.0696	0.8922	0.0227	0.0211	0.0216	0.0212	0.0213
0.0	0.0	0.0	-2335.8616	-332.1457	NaN	NaN	0.1245	0.8923	0.0227	0.021	0.0216	0.0212	0.0212
0.0	0.0	0.0	-248.8616	938.8543	NaN	NaN	1.3	0.8929	0.0227	0.0206	0.0216	0.0212	0.021
0.0	0.0	0.0	-2705.8616	2034.8543	NaN	NaN	-0.3	0.8931	0.0228	0.0205	0.0217	0.0212	0.0208
0.0	0.0	0.0	-1409.8616	-39.1457	NaN	NaN	0.027	0.8934	0.0228	0.0203	0.0218	0.0211	0.0206
0.0	0.0	0.0	-1881.8616	1524.8543	NaN	NaN	-0.3	0.894	0.0228	0.0201	0.0218	0.021	0.0204
0.0	0.0	0.0	-1870.8616	-1276.1457	NaN	NaN	0.4055	0.8941	0.0229	0.0201	0.0219	0.0209	0.0202
0.0	0.0	0.0	-2008.8616	1624.8543	NaN	NaN	-0.3	0.8942	0.023	0.02	0.0219	0.0208	0.0201
0.0	0.0	0.0	-1328.8616	137.8543	NaN	NaN	-0.1157	0.8942	0.023	0.0199	0.022	0.0208	0.02
0.0	0.0	0.0	-1147.8616	1285.8543	NaN	NaN	1.3	0.8945	0.023	0.0198	0.0221	0.0207	0.0199
0.0	0.0	0.0	-43.8616	-2435.1457	NaN	NaN	0.9823	0.8944	0.0231	0.0198	0.0221	0.0207	0.0198
0.0	0.0	0.0	-2176.8616	-2618.1457	NaN	NaN	0.546	0.8953	0.0229	0.0197	0.022	0.0206	0.0196
0.0	0.0	0.0	791.1384	-2.1457	NaN	NaN	-0.0027	0.896	0.0227	0.0196	0.0218	0.0205	0.0194
0.0	0.0	0.0	266.1384	-238.1457	NaN	NaN	-0.3	0.8967	0.0225	0.0195	0.0216	0.0203	0.0193
0.0	0.0	0.0	-3881.8616	643.8543	NaN	NaN	-0.1988	0.8955	0.0227	0.0197	0.0219	0.0206	0.0196
0.0	0.0	0.0	-1462.8616	1090.8543	NaN	NaN	-0.3	0.8958	0.0226	0.0196	0.0218	0.0206	0.0196
0.0	0.0	0.0	-1277.8616	1315.8543	NaN	NaN	1.3	0.8954	0.0227	0.0196	0.0219	0.0207	0.0197
0.0	0.0	0.0	-763.8616	29.8543	NaN	NaN	-0.0407	0.8957	0.0226	0.0196	0.0218	0.0206	0.0198
0.0	0.0	0.0	-1102.8616	1241.8543	NaN	NaN	1.3	0.8949	0.0227	0.0197	0.0219	0.0208	0.0199
0.0	0.0	0.0	-854.8616	-119.1457	NaN	NaN	0.1223	0.8944	0.0228	0.0198	0.0221	0.0209	0.02
0.0	0.0	0.0	-1352.8616	2594.8543	NaN	NaN	1.3	0.8946	0.0229	0.0197	0.022	0.0209	0.0199
0.0	0.0	0.0	-1852.8616	-110.1457	NaN	NaN	0.0561	0.8949	0.0229	0.0197	0.0219	0.0207	0.0199
0.0	0.0	0.0	-881.8616	1449.8543	NaN	NaN	1.3	0.8946	0.0229	0.0198	0.022	0.0208	0.02
0.0	0.0	0.0	-3243.8616	-280.1457	NaN	NaN	0.0795	0.8946	0.0228	0.0198	0.022	0.0208	0.02
0.0	0.0	0.0	-695.8616	1259.8543	NaN	NaN	1.3	0.8944	0.0228	0.0199	0.022	0.0208	0.0201
0.0	0.0	0.0	-615.8616	-1788.1457	NaN	NaN	0.7438	0.8945	0.0227	0.02	0.0219	0.0208	0.0201
0.0	0.0	0.0	-471.8616	-591.1457	NaN	NaN	0.5561	0.8943	0.0227	0.02	0.0219	0.0209	0.0202
0.0	0.0	0.0	-3059.8616	399.8543	NaN	NaN	-0.1503	0.8949	0.0225	0.0199	0.0217	0.0208	0.0201
0.0	0.0	0.0	379.1384	416.8543	NaN	NaN	0.5237	0.8947	0.0225	0.0199	0.0217	0.021	0.0201
0.0	0.0	0.0	-1206.8616	-138.1457	NaN	NaN	0.1027	0.8954	0.0222	0.0198	0.0216	0.021	0.02
0.0	0.0	0.0	-1864.8616	1947.8543	NaN	NaN	1.3	0.8942	0.0227	0.0199	0.0218	0.0211	0.0202
0.0	0.0	0.0	-1730.8616	-1377.1457	NaN	NaN	0.4431	0.8951	0.0225	0.0198	0.0216	0.0208	0.0201
0.0	0.0	0.0	-1650.8616	1233.8543	NaN	NaN	-0.3	0.8954	0.0224	0.0198	0.0216	0.0208	0.02
0.0	0.0	0.0	-1475.8616	-855.1457	NaN	NaN	0.3669	0.8962	0.0221	0.0198	0.0215	0.0206	0.0199
0.0	0.0	0.0	-1382.8616	-591.1457	NaN	NaN	0.2995	0.8964	0.022	0.0198	0.0216	0.0205	0.0198
0.0	0.0	0.0	-2377.8616	271.8543	NaN	NaN	-0.1291	0.897	0.0218	0.0196	0.0215	0.0204	0.0196
0.0	0.0	0.0	-1656.8616	1057.8543	NaN	NaN	-0.3	0.8971	0.0217	0.0197	0.0216	0.0204	0.0195
0.0	0.0	0.0	-1356.8616	-1519.1457	NaN	NaN	0.5282	0.8972	0.0216	0.0198	0.0216	0.0204	0.0194
0.0	0.0	0.0	-1627.8616	2065.8543	NaN	NaN	1.3	0.8973	0.0215	0.0198	0.0217	0.0203	0.0194
0.0	0.0	0.0	-1793.8616	-1400.1457	NaN	NaN	0.4384	0.8962	0.0214	0.0205	0.0219	0.0204	0.0197
0.0	0.0	0.0	-2383.8616	741.8543	NaN	NaN	-0.3	0.8962	0.0212	0.0206	0.0219	0.0204	0.0198
0.0	0.0	0.0	-953.8616	-2832.1457	NaN	NaN	0.7481	0.8962	0.0212	0.0206	0.0218	0.0205	0.0197
0.0	0.0	0.0	-2912.8616	-1293.1457	NaN	NaN	0.3075	0.8949	0.0216	0.0209	0.0219	0.0209	0.0198
0.0	0.0	0.0	-1939.8616	-964.1457	NaN	NaN	0.332	0.8938	0.0221	0.0212	0.0219	0.0213	0.0197
0.0	0.0	0.0	-1641.8616	-1503.1457	NaN	NaN	0.4779	0.8818	0.0248	0.0232	0.0241	0.0238	0.0223
0.0	0.0	0.0	-881.8616	786.8543	NaN	NaN	-0.3	0.8971	0.0208	0.0199	0.0224	0.0215	0.0182
