# Supplementary material for: DeepFRET, a software for rapid and automated single-molecule FRET data classification using deep learning
Source: eLife. 2020 Nov 3;9:e60404. doi: 10.7554/eLife.60404 (PMC7609065; doi:10.7554/eLife.60404)
Supplement: Figure 4—source data 1. [file elife-60404-fig4-data1.zip › Figure 4-source data 1/Fig_S4a/Traces/traces_all_n294/Traces_Fig2d_4mMAc_mov1_combined_tif_pair43.txt]

Exported by DeepFRET
Date: 2020-08-26, 18:13
Video filename: None
FRET pair #43
Bleaches at 88
D-Dexc-bg	A-Dexc-bg	A-Aexc-bg	D-Dexc-rw	A-Dexc-rw	A-Aexc-rw	S	E	p_bleached	p_aggregated	p_noisy	p_scrambled	p_static	p_dynamic
0.0	0.0	0.0	31831.8949	7527.256	NaN	NaN	0.1912	0.076	0.7148	0.0306	0.1144	0.0248	0.0394
0.0	0.0	0.0	31248.8949	10047.256	NaN	NaN	0.2433	0.066	0.7205	0.0279	0.1185	0.0261	0.0411
0.0	0.0	0.0	26778.8949	8159.256	NaN	NaN	0.2335	0.0644	0.7592	0.0235	0.0932	0.0253	0.0344
0.0	0.0	0.0	33763.8949	9067.256	NaN	NaN	0.2117	0.0645	0.7553	0.0226	0.0963	0.0254	0.0359
0.0	0.0	0.0	33633.8949	9080.256	NaN	NaN	0.2126	0.0676	0.7548	0.0217	0.0948	0.0248	0.0363
0.0	0.0	0.0	27588.8949	9043.256	NaN	NaN	0.2469	0.0691	0.7525	0.0208	0.0975	0.0244	0.0356
0.0	0.0	0.0	34287.8949	6380.256	NaN	NaN	0.1569	0.0731	0.7504	0.0202	0.0978	0.0233	0.0353
0.0	0.0	0.0	28989.8949	3631.256	NaN	NaN	0.1113	0.0726	0.7494	0.0202	0.0998	0.023	0.035
0.0	0.0	0.0	26904.8949	5107.256	NaN	NaN	0.1595	0.0729	0.7539	0.0198	0.0969	0.0221	0.0344
0.0	0.0	0.0	29303.8949	8172.256	NaN	NaN	0.2181	0.0724	0.7569	0.0197	0.0954	0.0214	0.0343
0.0	0.0	0.0	30399.8949	3724.256	NaN	NaN	0.1091	0.0733	0.76	0.0195	0.0924	0.0208	0.034
0.0	0.0	0.0	31806.8949	6043.256	NaN	NaN	0.1597	0.0749	0.7598	0.0195	0.091	0.0202	0.0345
0.0	0.0	0.0	33284.8949	5661.256	NaN	NaN	0.1454	0.0776	0.7554	0.0198	0.0913	0.0195	0.0364
0.0	0.0	0.0	29093.8949	13804.256	NaN	NaN	0.3218	0.0777	0.7529	0.0202	0.0925	0.0192	0.0376
0.0	0.0	0.0	29947.8949	8831.256	NaN	NaN	0.2277	0.0774	0.7533	0.0205	0.0912	0.019	0.0386
0.0	0.0	0.0	27783.8949	6432.256	NaN	NaN	0.188	0.0763	0.758	0.0204	0.0878	0.0189	0.0387
0.0	0.0	0.0	27759.8949	5541.256	NaN	NaN	0.1664	0.0743	0.7636	0.0202	0.0848	0.0196	0.0374
0.0	0.0	0.0	27034.8949	7171.256	NaN	NaN	0.2096	0.0775	0.7649	0.0204	0.0812	0.0182	0.0378
0.0	0.0	0.0	28366.8949	8931.256	NaN	NaN	0.2395	0.075	0.7718	0.0209	0.0788	0.0175	0.0361
0.0	0.0	0.0	31973.8949	7968.256	NaN	NaN	0.1995	0.0764	0.769	0.0215	0.0792	0.0166	0.0374
0.0	0.0	0.0	32465.8949	7300.256	NaN	NaN	0.1836	0.0729	0.7746	0.0223	0.078	0.0164	0.0359
0.0	0.0	0.0	33310.8949	4723.256	NaN	NaN	0.1242	0.0734	0.771	0.0233	0.0789	0.0159	0.0375
0.0	0.0	0.0	27965.8949	9612.256	NaN	NaN	0.2558	0.0717	0.7683	0.0245	0.0821	0.0158	0.0376
0.0	0.0	0.0	31719.8949	8381.256	NaN	NaN	0.209	0.0733	0.7655	0.0255	0.0816	0.0156	0.0385
0.0	0.0	0.0	29325.8949	6579.256	NaN	NaN	0.1832	0.0758	0.7594	0.0267	0.084	0.0152	0.0388
0.0	0.0	0.0	33125.8949	9224.256	NaN	NaN	0.2178	0.0781	0.7542	0.0282	0.0842	0.0152	0.0402
0.0	0.0	0.0	28773.8949	6327.256	NaN	NaN	0.1803	0.0831	0.74	0.03	0.0902	0.0149	0.0418
0.0	0.0	0.0	34504.8949	12647.256	NaN	NaN	0.2682	0.0884	0.7288	0.0313	0.093	0.0148	0.0436
0.0	0.0	0.0	28973.8949	5527.256	NaN	NaN	0.1602	0.098	0.7029	0.0334	0.1045	0.0148	0.0465
0.0	0.0	0.0	32934.8949	5466.256	NaN	NaN	0.1423	0.1154	0.6785	0.0337	0.11	0.0146	0.0476
0.0	0.0	0.0	30805.8949	7739.256	NaN	NaN	0.2008	0.1275	0.6465	0.0352	0.1257	0.0148	0.0502
0.0	0.0	0.0	30240.8949	6119.256	NaN	NaN	0.1683	0.1435	0.6226	0.035	0.1331	0.0149	0.0509
0.0	0.0	0.0	29546.8949	8226.256	NaN	NaN	0.2178	0.1563	0.5911	0.0354	0.149	0.0151	0.053
0.0	0.0	0.0	28447.8949	5938.256	NaN	NaN	0.1727	0.1797	0.5687	0.0335	0.1519	0.0153	0.0509
0.0	0.0	0.0	32265.8949	5371.256	NaN	NaN	0.1427	0.1975	0.545	0.0329	0.1595	0.0162	0.049
0.0	0.0	0.0	29142.8949	5820.256	NaN	NaN	0.1665	0.23	0.5122	0.0316	0.1606	0.0167	0.0489
0.0	0.0	0.0	32001.8949	5720.256	NaN	NaN	0.1516	0.254	0.4835	0.0309	0.166	0.0176	0.0479
0.0	0.0	0.0	30251.8949	6891.256	NaN	NaN	0.1855	0.2882	0.4489	0.0298	0.1668	0.0184	0.0479
0.0	0.0	0.0	29034.8949	5372.256	NaN	NaN	0.1561	0.3197	0.4211	0.029	0.1644	0.019	0.0468
0.0	0.0	0.0	31915.8949	6362.256	NaN	NaN	0.1662	0.3466	0.3948	0.0284	0.1642	0.0196	0.0465
0.0	0.0	0.0	28559.8949	5977.256	NaN	NaN	0.1731	0.3757	0.3755	0.0269	0.1572	0.0198	0.0449
0.0	0.0	0.0	32142.8949	3501.256	NaN	NaN	0.0982	0.3906	0.3643	0.0265	0.1549	0.0199	0.0438
0.0	0.0	0.0	28016.8949	6248.256	NaN	NaN	0.1824	0.392	0.3614	0.0259	0.1578	0.0204	0.0425
0.0	0.0	0.0	29979.8949	7527.256	NaN	NaN	0.2007	0.401	0.355	0.0249	0.1572	0.0208	0.041
0.0	0.0	0.0	28952.8949	7647.256	NaN	NaN	0.2089	0.4145	0.3428	0.0241	0.1569	0.0213	0.0404
0.0	0.0	0.0	28834.8949	6545.256	NaN	NaN	0.185	0.4296	0.3319	0.0235	0.1534	0.0215	0.0401
0.0	0.0	0.0	31565.8949	4998.256	NaN	NaN	0.1367	0.4414	0.3235	0.0231	0.1505	0.0215	0.04
0.0	0.0	0.0	33124.8949	5655.256	NaN	NaN	0.1458	0.4463	0.32	0.023	0.1493	0.0215	0.0399
0.0	0.0	0.0	28075.8949	9244.256	NaN	NaN	0.2477	0.4471	0.3185	0.0229	0.15	0.0217	0.0398
0.0	0.0	0.0	27397.8949	7576.256	NaN	NaN	0.2166	0.4521	0.3155	0.0229	0.1478	0.0214	0.0402
0.0	0.0	0.0	26689.8949	6403.256	NaN	NaN	0.1935	0.4408	0.3222	0.0236	0.1511	0.0214	0.0409
0.0	0.0	0.0	23522.8949	5696.256	NaN	NaN	0.1949	0.4299	0.3305	0.0239	0.1532	0.0213	0.0412
0.0	0.0	0.0	25654.8949	9192.256	NaN	NaN	0.2638	0.4183	0.3358	0.0242	0.1586	0.0214	0.0418
0.0	0.0	0.0	29503.8949	4113.256	NaN	NaN	0.1224	0.407	0.3385	0.0236	0.1679	0.0221	0.0409
0.0	0.0	0.0	25556.8949	5503.256	NaN	NaN	0.1772	0.4146	0.3217	0.0221	0.1786	0.0232	0.0398
0.0	0.0	0.0	27885.8949	8281.256	NaN	NaN	0.229	0.4214	0.2962	0.0202	0.2003	0.025	0.0368
0.0	0.0	0.0	26355.8949	6962.256	NaN	NaN	0.209	0.4315	0.2583	0.0182	0.2307	0.0278	0.0335
0.0	0.0	0.0	21507.8949	11191.256	NaN	NaN	0.3422	0.4419	0.2369	0.0174	0.2423	0.0287	0.0327
0.0	0.0	0.0	30783.8949	6713.256	NaN	NaN	0.179	0.4327	0.2173	0.018	0.2677	0.0295	0.0348
0.0	0.0	0.0	21048.8949	7202.256	NaN	NaN	0.2549	0.4481	0.1982	0.0175	0.271	0.0304	0.0348
0.0	0.0	0.0	20534.8949	5039.256	NaN	NaN	0.197	0.4584	0.1815	0.0186	0.2746	0.0296	0.0373
0.0	0.0	0.0	25641.8949	6868.256	NaN	NaN	0.2113	0.4291	0.1585	0.02	0.3215	0.0297	0.0413
0.0	0.0	0.0	23129.8949	9661.256	NaN	NaN	0.2946	0.4544	0.1472	0.0188	0.311	0.0297	0.0389
0.0	0.0	0.0	28403.8949	4372.256	NaN	NaN	0.1334	0.4543	0.1345	0.0203	0.3214	0.0286	0.0409
0.0	0.0	0.0	27214.8949	4619.256	NaN	NaN	0.1451	0.4564	0.1281	0.02	0.3264	0.0289	0.0402
0.0	0.0	0.0	23887.8949	6178.256	NaN	NaN	0.2055	0.4837	0.12	0.0197	0.3086	0.029	0.039
0.0	0.0	0.0	24106.8949	6469.256	NaN	NaN	0.2116	0.5015	0.1118	0.0198	0.2995	0.0289	0.0384
0.0	0.0	0.0	25615.8949	4339.256	NaN	NaN	0.1449	0.5131	0.1062	0.0197	0.2947	0.0289	0.0374
0.0	0.0	0.0	23664.8949	7113.256	NaN	NaN	0.2311	0.4954	0.1042	0.0205	0.3132	0.0291	0.0376
0.0	0.0	0.0	24441.8949	7846.256	NaN	NaN	0.243	0.4794	0.1072	0.021	0.3258	0.0303	0.0363
0.0	0.0	0.0	23332.8949	5994.256	NaN	NaN	0.2044	0.4737	0.109	0.0222	0.3299	0.0311	0.0341
0.0	0.0	0.0	25089.8949	3799.256	NaN	NaN	0.1315	0.4535	0.1109	0.0236	0.347	0.0313	0.0337
0.0	0.0	0.0	21861.8949	7587.256	NaN	NaN	0.2576	0.4642	0.1187	0.0228	0.3306	0.032	0.0317
0.0	0.0	0.0	25653.8949	6898.256	NaN	NaN	0.2119	0.478	0.1282	0.0229	0.3079	0.0319	0.0312
0.0	0.0	0.0	25298.8949	5177.256	NaN	NaN	0.1699	0.4726	0.1407	0.023	0.2997	0.0317	0.0323
0.0	0.0	0.0	22881.8949	3789.256	NaN	NaN	0.1421	0.4859	0.1622	0.0219	0.2667	0.0306	0.0326
0.0	0.0	0.0	23584.8949	7965.256	NaN	NaN	0.2525	0.4792	0.1808	0.022	0.2529	0.0297	0.0354
0.0	0.0	0.0	20287.8949	7410.256	NaN	NaN	0.2675	0.4683	0.2067	0.0222	0.2371	0.0294	0.0363
0.0	0.0	0.0	12804.8949	8399.256	NaN	NaN	0.3961	0.4681	0.2177	0.0228	0.2261	0.0287	0.0366
0.0	0.0	0.0	28952.8949	7642.256	NaN	NaN	0.2088	0.4419	0.2464	0.0242	0.2218	0.0275	0.0382
0.0	0.0	0.0	22209.8949	8791.256	NaN	NaN	0.2836	0.435	0.2531	0.024	0.2226	0.0281	0.0373
0.0	0.0	0.0	23548.8949	2294.256	NaN	NaN	0.0888	0.4548	0.2576	0.0239	0.2004	0.0267	0.0366
0.0	0.0	0.0	24533.8949	6786.256	NaN	NaN	0.2167	0.4382	0.2545	0.0245	0.2178	0.0275	0.0375
0.0	0.0	0.0	26433.8949	7213.256	NaN	NaN	0.2144	0.4372	0.2667	0.0246	0.207	0.027	0.0374
0.0	0.0	0.0	19349.8949	6926.256	NaN	NaN	0.2636	0.4689	0.2349	0.0235	0.2088	0.0282	0.0357
0.0	0.0	0.0	28766.8949	8094.256	NaN	NaN	0.2196	0.4613	0.2448	0.0246	0.2046	0.0277	0.0369
0.0	0.0	0.0	24773.8949	4891.256	NaN	NaN	0.1649	0.4728	0.225	0.024	0.2131	0.0297	0.0354
0.0	0.0	0.0	24527.8949	5797.256	NaN	NaN	0.1912	0.5	0.2119	0.0239	0.1994	0.0298	0.0349
0.0	0.0	0.0	20764.8949	5499.256	NaN	NaN	0.2094	0.5009	0.1951	0.0245	0.213	0.0315	0.0349
0.0	0.0	0.0	22827.8949	3343.256	NaN	NaN	0.1277	0.5063	0.1892	0.0248	0.2129	0.0321	0.0346
0.0	0.0	0.0	25054.8949	8431.256	NaN	NaN	0.2518	0.4999	0.179	0.0259	0.2267	0.0333	0.0353
0.0	0.0	0.0	23925.8949	7269.256	NaN	NaN	0.233	0.5148	0.1741	0.0257	0.2179	0.0339	0.0336
0.0	0.0	0.0	19531.8949	5899.256	NaN	NaN	0.232	0.5332	0.1591	0.0257	0.2141	0.0354	0.0327
0.0	0.0	0.0	19688.8949	7385.256	NaN	NaN	0.2728	0.5392	0.1576	0.0258	0.2097	0.0359	0.0317
0.0	0.0	0.0	20343.8949	4582.256	NaN	NaN	0.1838	0.5467	0.157	0.0263	0.2023	0.0368	0.031
0.0	0.0	0.0	18967.8949	2167.256	NaN	NaN	0.1025	0.585	0.1412	0.0254	0.181	0.0373	0.0301
0.0	0.0	0.0	20562.8949	6072.256	NaN	NaN	0.228	0.6116	0.1312	0.0248	0.1654	0.0376	0.0294
0.0	0.0	0.0	20411.8949	4118.256	NaN	NaN	0.1679	0.6462	0.1193	0.023	0.1464	0.0366	0.0285
0.0	0.0	0.0	25869.8949	9457.256	NaN	NaN	0.2677	0.6581	0.1155	0.0221	0.1402	0.036	0.0281
0.0	0.0	0.0	24417.8949	7482.256	NaN	NaN	0.2346	0.6485	0.1207	0.0219	0.1449	0.0369	0.0272
0.0	0.0	0.0	26367.8949	3695.256	NaN	NaN	0.1229	0.6374	0.1252	0.0224	0.1512	0.0375	0.0263
0.0	0.0	0.0	28583.8949	4935.256	NaN	NaN	0.1472	0.6777	0.1089	0.0233	0.13	0.0338	0.0263
0.0	0.0	0.0	24473.8949	1921.256	NaN	NaN	0.0728	0.8407	0.0467	0.0164	0.0528	0.0185	0.0248
0.0	0.0	0.0	7064.8949	3487.256	NaN	NaN	0.3305	0.8451	0.0498	0.0199	0.0404	0.0178	0.027
0.0	0.0	0.0	5.8949	2018.256	NaN	NaN	0.9971	0.8647	0.0447	0.0201	0.0304	0.0182	0.0219
0.0	0.0	0.0	554.8949	10.256	NaN	NaN	0.0181	0.8618	0.0458	0.0208	0.0306	0.0192	0.0218
0.0	0.0	0.0	601.8949	2134.256	NaN	NaN	0.78	0.8607	0.0472	0.0205	0.0306	0.0194	0.0216
0.0	0.0	0.0	14.8949	175.256	NaN	NaN	0.9217	0.8599	0.0478	0.0204	0.031	0.0193	0.0218
0.0	0.0	0.0	234.8949	2474.256	NaN	NaN	0.9133	0.8611	0.0463	0.02	0.0315	0.0188	0.0222
0.0	0.0	0.0	-1893.1051	111.256	NaN	NaN	-0.0624	0.8618	0.045	0.0199	0.032	0.0189	0.0225
0.0	0.0	0.0	-615.1051	3200.256	NaN	NaN	1.2379	0.8622	0.0439	0.02	0.032	0.0192	0.0228
0.0	0.0	0.0	-640.1051	4065.256	NaN	NaN	1.1869	0.8627	0.0434	0.02	0.0316	0.0194	0.0228
0.0	0.0	0.0	1133.8949	1036.256	NaN	NaN	0.4775	0.863	0.043	0.0202	0.0314	0.0196	0.0228
0.0	0.0	0.0	-2097.1051	1306.256	NaN	NaN	-0.3	0.8631	0.0429	0.0203	0.0313	0.0198	0.0226
0.0	0.0	0.0	1023.8949	2923.256	NaN	NaN	0.7406	0.863	0.0428	0.0205	0.0312	0.0199	0.0227
0.0	0.0	0.0	1089.8949	87.256	NaN	NaN	0.0741	0.8637	0.0424	0.0205	0.031	0.02	0.0224
0.0	0.0	0.0	234.8949	1719.256	NaN	NaN	0.8798	0.8642	0.0419	0.0206	0.031	0.02	0.0223
0.0	0.0	0.0	-335.1051	2482.256	NaN	NaN	1.1561	0.8647	0.0415	0.0205	0.031	0.0201	0.0221
0.0	0.0	0.0	176.8949	2576.256	NaN	NaN	0.9357	0.8656	0.0409	0.0204	0.031	0.0202	0.0219
0.0	0.0	0.0	71.8949	2546.256	NaN	NaN	0.9725	0.8674	0.04	0.0202	0.0307	0.0203	0.0214
0.0	0.0	0.0	540.8949	2755.256	NaN	NaN	0.8359	0.8687	0.0391	0.0201	0.0308	0.0204	0.0208
0.0	0.0	0.0	-487.1051	423.256	NaN	NaN	-0.3	0.8697	0.0382	0.0201	0.031	0.0206	0.0204
0.0	0.0	0.0	919.8949	-48.744	NaN	NaN	-0.056	0.8705	0.0374	0.0203	0.0312	0.0205	0.0202
0.0	0.0	0.0	2654.8949	2030.256	NaN	NaN	0.4333	0.8705	0.0367	0.0205	0.0316	0.0205	0.0202
0.0	0.0	0.0	781.8949	3105.256	NaN	NaN	0.7989	0.871	0.0361	0.0204	0.032	0.0204	0.02
0.0	0.0	0.0	-448.1051	-1648.744	NaN	NaN	0.7863	0.8723	0.0356	0.0203	0.0321	0.02	0.0197
0.0	0.0	0.0	1064.8949	282.256	NaN	NaN	0.2095	0.8725	0.0355	0.0201	0.0326	0.0199	0.0195
0.0	0.0	0.0	306.8949	660.256	NaN	NaN	0.6827	0.8725	0.0355	0.0199	0.0331	0.0198	0.0193
0.0	0.0	0.0	697.8949	1402.256	NaN	NaN	0.6677	0.8716	0.0357	0.0198	0.0339	0.0199	0.0191
0.0	0.0	0.0	-251.1051	3466.256	NaN	NaN	1.0781	0.8693	0.0364	0.0197	0.0353	0.0203	0.0189
0.0	0.0	0.0	1000.8949	146.256	NaN	NaN	0.1275	0.8697	0.036	0.0195	0.0357	0.0203	0.0187
0.0	0.0	0.0	840.8949	868.256	NaN	NaN	0.508	0.8698	0.0357	0.0195	0.036	0.0204	0.0186
0.0	0.0	0.0	-1726.1051	214.256	NaN	NaN	-0.1417	0.8698	0.0356	0.0192	0.0364	0.0206	0.0184
0.0	0.0	0.0	518.8949	348.256	NaN	NaN	0.4016	0.8687	0.0358	0.0189	0.0374	0.021	0.0183
0.0	0.0	0.0	1019.8949	3126.256	NaN	NaN	0.754	0.8655	0.0368	0.0183	0.0395	0.0218	0.018
0.0	0.0	0.0	1721.8949	2487.256	NaN	NaN	0.5909	0.8651	0.0372	0.0178	0.0403	0.022	0.0176
0.0	0.0	0.0	1725.8949	1795.256	NaN	NaN	0.5098	0.8672	0.0366	0.0177	0.0395	0.0215	0.0175
0.0	0.0	0.0	1704.8949	3330.256	NaN	NaN	0.6614	0.8664	0.0371	0.0179	0.0395	0.0215	0.0177
0.0	0.0	0.0	740.8949	-438.744	NaN	NaN	-0.3	0.8727	0.0348	0.018	0.0366	0.0203	0.0176
0.0	0.0	0.0	-1047.1051	3240.256	NaN	NaN	1.3	0.871	0.0353	0.0185	0.0365	0.0205	0.0182
0.0	0.0	0.0	1243.8949	799.256	NaN	NaN	0.3912	0.8729	0.0347	0.0186	0.0355	0.02	0.0183
0.0	0.0	0.0	-339.1051	-215.744	NaN	NaN	0.3888	0.8747	0.0344	0.0186	0.0343	0.0196	0.0184
0.0	0.0	0.0	-867.1051	2599.256	NaN	NaN	1.3	0.8733	0.0349	0.0188	0.0346	0.0199	0.0185
0.0	0.0	0.0	858.8949	-2039.744	NaN	NaN	1.3	0.8702	0.0356	0.0193	0.0355	0.0204	0.0189
0.0	0.0	0.0	-754.1051	509.256	NaN	NaN	-0.3	0.8639	0.0379	0.0194	0.0375	0.0217	0.0197
0.0	0.0	0.0	210.8949	304.256	NaN	NaN	0.5906	0.8589	0.0398	0.0193	0.0389	0.0227	0.0203
0.0	0.0	0.0	1915.8949	-3176.744	NaN	NaN	1.3	0.8564	0.0405	0.0195	0.0393	0.0233	0.021
0.0	0.0	0.0	1162.8949	477.256	NaN	NaN	0.291	0.8523	0.0414	0.0199	0.0402	0.0242	0.0219
0.0	0.0	0.0	-754.1051	-39.744	NaN	NaN	0.0501	0.8527	0.0409	0.0203	0.0394	0.0242	0.0225
0.0	0.0	0.0	-308.1051	1096.256	NaN	NaN	1.3	0.8478	0.0422	0.0208	0.0404	0.0252	0.0236
0.0	0.0	0.0	-148.1051	-250.744	NaN	NaN	0.6287	0.8469	0.0419	0.021	0.0403	0.0256	0.0242
0.0	0.0	0.0	98.8949	1516.256	NaN	NaN	0.9388	0.8459	0.0419	0.0212	0.0403	0.0259	0.0248
0.0	0.0	0.0	640.8949	-459.744	NaN	NaN	-0.3	0.8473	0.0417	0.0211	0.0393	0.0255	0.0251
0.0	0.0	0.0	-1015.1051	553.256	NaN	NaN	-0.3	0.8466	0.0425	0.0209	0.0391	0.0255	0.0254
0.0	0.0	0.0	-688.1051	727.256	NaN	NaN	1.3	0.8458	0.0437	0.0206	0.0389	0.0253	0.0256
0.0	0.0	0.0	-823.1051	85.256	NaN	NaN	-0.1155	0.8454	0.0448	0.0204	0.0386	0.025	0.0258
0.0	0.0	0.0	433.8949	-1459.744	NaN	NaN	1.3	0.8428	0.0468	0.0203	0.039	0.0249	0.0262
0.0	0.0	0.0	-194.1051	1198.256	NaN	NaN	1.1933	0.8405	0.0485	0.0202	0.0395	0.0247	0.0265
0.0	0.0	0.0	306.8949	904.256	NaN	NaN	0.7466	0.8384	0.0503	0.02	0.0402	0.0245	0.0267
0.0	0.0	0.0	302.8949	3034.256	NaN	NaN	0.9092	0.8357	0.0525	0.0197	0.041	0.0241	0.027
0.0	0.0	0.0	1418.8949	-764.744	NaN	NaN	-0.3	0.835	0.0541	0.0193	0.041	0.0238	0.0267
0.0	0.0	0.0	527.8949	2195.256	NaN	NaN	0.8061	0.8342	0.056	0.0192	0.0409	0.0236	0.0261
0.0	0.0	0.0	1803.8949	208.256	NaN	NaN	0.1035	0.8349	0.058	0.0189	0.0398	0.0234	0.0249
0.0	0.0	0.0	516.8949	-2472.744	NaN	NaN	1.2643	0.8355	0.0593	0.0187	0.039	0.0233	0.0242
0.0	0.0	0.0	921.8949	1140.256	NaN	NaN	0.5529	0.8345	0.0607	0.0186	0.0392	0.023	0.024
0.0	0.0	0.0	724.8949	1325.256	NaN	NaN	0.6464	0.8353	0.0616	0.0183	0.0387	0.0229	0.0232
0.0	0.0	0.0	805.8949	-403.744	NaN	NaN	-0.3	0.8373	0.0618	0.018	0.0378	0.0229	0.0222
0.0	0.0	0.0	979.8949	2501.256	NaN	NaN	0.7185	0.8376	0.0622	0.0179	0.0373	0.0235	0.0215
0.0	0.0	0.0	1162.8949	3472.256	NaN	NaN	0.7491	0.8402	0.0614	0.0179	0.0362	0.0234	0.021
0.0	0.0	0.0	-167.1051	2126.256	NaN	NaN	1.0853	0.8452	0.0586	0.018	0.0343	0.0227	0.0211
0.0	0.0	0.0	1171.8949	-3.744	NaN	NaN	-0.0032	0.8439	0.0586	0.0184	0.0345	0.0229	0.0217
0.0	0.0	0.0	539.8949	2442.256	NaN	NaN	0.819	0.8406	0.0597	0.0184	0.0358	0.0233	0.0222
0.0	0.0	0.0	2846.8949	1374.256	NaN	NaN	0.3256	0.8397	0.0596	0.0182	0.0366	0.0234	0.0226
0.0	0.0	0.0	1452.8949	3293.256	NaN	NaN	0.6939	0.8397	0.0582	0.0179	0.0377	0.0235	0.0231
0.0	0.0	0.0	-1899.1051	1630.256	NaN	NaN	-0.3	0.8339	0.0593	0.0175	0.0409	0.0235	0.025
0.0	0.0	0.0	3827.8949	475.256	NaN	NaN	0.1104	0.8129	0.0687	0.0168	0.0497	0.0229	0.029
0.0	0.0	0.0	14179.8949	6381.256	NaN	NaN	0.3104	0.7601	0.0941	0.0161	0.0654	0.0294	0.0349
0.0	0.0	0.0	32830.8949	5562.256	NaN	NaN	0.1449	0.7122	0.1186	0.0161	0.0789	0.034	0.0401
0.0	0.0	0.0	36145.8949	3305.256	NaN	NaN	0.0838	0.6731	0.1396	0.0172	0.0912	0.0351	0.0438
0.0	0.0	0.0	36285.8949	5191.256	NaN	NaN	0.1252	0.6086	0.1729	0.021	0.1113	0.0392	0.0471
0.0	0.0	0.0	34600.8949	8582.256	NaN	NaN	0.1987	0.5935	0.1755	0.0212	0.1256	0.0402	0.044
0.0	0.0	0.0	35356.8949	6082.256	NaN	NaN	0.1468	0.5941	0.1634	0.0209	0.1409	0.0408	0.0398
0.0	0.0	0.0	33611.8949	5817.256	NaN	NaN	0.1475	0.6285	0.1305	0.0198	0.146	0.0402	0.035
0.0	0.0	0.0	34713.8949	3880.256	NaN	NaN	0.1005	0.648	0.1136	0.0185	0.1465	0.0401	0.0333
0.0	0.0	0.0	41084.8949	7626.256	NaN	NaN	0.1566	0.6282	0.1116	0.0189	0.1656	0.0423	0.0334
0.0	0.0	0.0	32701.8949	5268.256	NaN	NaN	0.1387	0.6113	0.104	0.0198	0.1886	0.0412	0.035
0.0	0.0	0.0	32005.8949	8785.256	NaN	NaN	0.2154	0.5708	0.0972	0.0216	0.2339	0.0387	0.0378
0.0	0.0	0.0	34212.8949	3623.256	NaN	NaN	0.0958	0.5409	0.0949	0.0216	0.2672	0.038	0.0374
0.0	0.0	0.0	35207.8949	7415.256	NaN	NaN	0.174	0.5479	0.0979	0.0204	0.2609	0.0377	0.0352
0.0	0.0	0.0	38256.8949	6329.256	NaN	NaN	0.142	0.5463	0.0992	0.0209	0.2608	0.0371	0.0358
0.0	0.0	0.0	31505.8949	5426.256	NaN	NaN	0.1469	0.5439	0.1017	0.0209	0.2609	0.0371	0.0355
0.0	0.0	0.0	25951.8949	5495.256	NaN	NaN	0.1747	0.5389	0.1055	0.021	0.2623	0.0367	0.0355
0.0	0.0	0.0	29577.8949	7828.256	NaN	NaN	0.2093	0.5441	0.108	0.0205	0.2558	0.0363	0.0353
0.0	0.0	0.0	30727.8949	4300.256	NaN	NaN	0.1228	0.5607	0.1083	0.0197	0.2404	0.0354	0.0355
0.0	0.0	0.0	27366.8949	5899.256	NaN	NaN	0.1773	0.5721	0.1065	0.0191	0.232	0.0348	0.0355
0.0	0.0	0.0	27250.8949	6205.256	NaN	NaN	0.1855	0.5922	0.1061	0.018	0.2145	0.0345	0.0346
0.0	0.0	0.0	32929.8949	4185.256	NaN	NaN	0.1128	0.6166	0.1034	0.017	0.1952	0.0341	0.0337
0.0	0.0	0.0	30356.8949	4515.256	NaN	NaN	0.1295	0.6356	0.1001	0.0161	0.182	0.0336	0.0326
0.0	0.0	0.0	26760.8949	7883.256	NaN	NaN	0.2275	0.6504	0.0965	0.0155	0.1727	0.0331	0.0318
0.0	0.0	0.0	31462.8949	7512.256	NaN	NaN	0.1927	0.6636	0.0939	0.015	0.1632	0.033	0.0312
0.0	0.0	0.0	34465.8949	4455.256	NaN	NaN	0.1145	0.6816	0.0913	0.0145	0.1494	0.0329	0.0303
0.0	0.0	0.0	30253.8949	605.256	NaN	NaN	0.0196	0.6955	0.0897	0.0141	0.139	0.0324	0.0292
0.0	0.0	0.0	32173.8949	4685.256	NaN	NaN	0.1271	0.6938	0.0899	0.0142	0.1398	0.0326	0.0297
0.0	0.0	0.0	28108.8949	4316.256	NaN	NaN	0.1331	0.6992	0.0885	0.0139	0.1366	0.0324	0.0294
0.0	0.0	0.0	27998.8949	6048.256	NaN	NaN	0.1776	0.7091	0.0872	0.0135	0.1297	0.0318	0.0286
0.0	0.0	0.0	26237.8949	2026.256	NaN	NaN	0.0717	0.7137	0.0857	0.0133	0.1274	0.0316	0.0283
0.0	0.0	0.0	32220.8949	3451.256	NaN	NaN	0.0967	0.721	0.0842	0.0129	0.1233	0.0308	0.0277
0.0	0.0	0.0	31277.8949	4786.256	NaN	NaN	0.1327	0.7181	0.0829	0.0129	0.1268	0.031	0.0283
0.0	0.0	0.0	32788.8949	4281.256	NaN	NaN	0.1155	0.7117	0.0822	0.0127	0.1328	0.0314	0.029
0.0	0.0	0.0	33633.8949	7458.256	NaN	NaN	0.1815	0.7059	0.0812	0.0126	0.1392	0.0316	0.0294
0.0	0.0	0.0	32803.8949	3303.256	NaN	NaN	0.0915	0.7062	0.0792	0.0124	0.1412	0.0315	0.0295
0.0	0.0	0.0	32061.8949	9511.256	NaN	NaN	0.2288	0.7059	0.0775	0.0123	0.1437	0.0311	0.0294
0.0	0.0	0.0	26033.8949	5827.256	NaN	NaN	0.1829	0.7037	0.0762	0.0124	0.1473	0.0309	0.0296
0.0	0.0	0.0	28592.8949	5331.256	NaN	NaN	0.1572	0.7107	0.0737	0.0124	0.1437	0.0301	0.0293
0.0	0.0	0.0	34862.8949	4671.256	NaN	NaN	0.1182	0.7003	0.0727	0.0131	0.1534	0.0296	0.0308
0.0	0.0	0.0	31969.8949	4534.256	NaN	NaN	0.1242	0.702	0.0697	0.0134	0.1545	0.0286	0.0318
0.0	0.0	0.0	27873.8949	3214.256	NaN	NaN	0.1034	0.7069	0.0654	0.0141	0.1529	0.0271	0.0338
0.0	0.0	0.0	32748.8949	1727.256	NaN	NaN	0.0501	0.6864	0.0649	0.0153	0.168	0.0273	0.0382
0.0	0.0	0.0	25454.8949	2525.256	NaN	NaN	0.0903	0.6801	0.0654	0.0154	0.1719	0.0276	0.0396
0.0	0.0	0.0	30045.8949	3576.256	NaN	NaN	0.1064	0.6684	0.0666	0.0159	0.1801	0.0277	0.0414
0.0	0.0	0.0	28226.8949	2471.256	NaN	NaN	0.0805	0.6581	0.0675	0.0159	0.188	0.0277	0.0428
0.0	0.0	0.0	28689.8949	5147.256	NaN	NaN	0.1521	0.6542	0.0682	0.0161	0.1899	0.0276	0.044
0.0	0.0	0.0	30629.8949	5712.256	NaN	NaN	0.1572	0.6505	0.0687	0.0162	0.1921	0.0273	0.0452
0.0	0.0	0.0	30754.8949	5347.256	NaN	NaN	0.1481	0.6547	0.0692	0.0162	0.1869	0.027	0.0458
0.0	0.0	0.0	31201.8949	4678.256	NaN	NaN	0.1304	0.664	0.0692	0.0162	0.1777	0.0265	0.0463
0.0	0.0	0.0	30310.8949	689.256	NaN	NaN	0.0222	0.6704	0.0697	0.0162	0.1708	0.026	0.0468
0.0	0.0	0.0	33274.8949	3488.256	NaN	NaN	0.0949	0.6702	0.0702	0.0164	0.1696	0.0255	0.0482
0.0	0.0	0.0	30495.8949	6737.256	NaN	NaN	0.1809	0.6653	0.0708	0.0164	0.173	0.0252	0.0493
0.0	0.0	0.0	31472.8949	5109.256	NaN	NaN	0.1397	0.6613	0.071	0.0164	0.1763	0.0246	0.0503
0.0	0.0	0.0	28510.8949	4701.256	NaN	NaN	0.1416	0.6591	0.0713	0.0163	0.1785	0.0245	0.0502
0.0	0.0	0.0	25548.8949	5733.256	NaN	NaN	0.1833	0.6579	0.0716	0.0164	0.1792	0.0243	0.0506
0.0	0.0	0.0	28282.8949	4334.256	NaN	NaN	0.1329	0.6604	0.0716	0.0163	0.1777	0.0239	0.0501
0.0	0.0	0.0	30841.8949	3197.256	NaN	NaN	0.0939	0.6571	0.0718	0.0164	0.1805	0.0235	0.0508
0.0	0.0	0.0	29037.8949	5769.256	NaN	NaN	0.1657	0.6574	0.0714	0.0161	0.1814	0.0231	0.0506
0.0	0.0	0.0	25881.8949	6215.256	NaN	NaN	0.1936	0.6545	0.0714	0.0162	0.1842	0.023	0.0506
0.0	0.0	0.0	28032.8949	9275.256	NaN	NaN	0.2486	0.6538	0.0722	0.0161	0.185	0.0229	0.05
0.0	0.0	0.0	27329.8949	4130.256	NaN	NaN	0.1313	0.6511	0.072	0.0164	0.1872	0.0232	0.0501
0.0	0.0	0.0	35332.8949	8817.256	NaN	NaN	0.1997	0.6502	0.0723	0.0164	0.1882	0.0233	0.0496
0.0	0.0	0.0	28872.8949	7557.256	NaN	NaN	0.2074	0.6436	0.0715	0.0169	0.1938	0.0238	0.0504
0.0	0.0	0.0	29507.8949	4286.256	NaN	NaN	0.1268	0.6509	0.0706	0.017	0.188	0.0241	0.0493
0.0	0.0	0.0	30631.8949	5573.256	NaN	NaN	0.1539	0.6487	0.0703	0.0175	0.1892	0.0243	0.05
0.0	0.0	0.0	29429.8949	2805.256	NaN	NaN	0.087	0.6601	0.0702	0.0173	0.1798	0.0242	0.0484
0.0	0.0	0.0	27041.8949	6903.256	NaN	NaN	0.2034	0.6612	0.07	0.0178	0.1781	0.0239	0.049
0.0	0.0	0.0	29015.8949	6877.256	NaN	NaN	0.1916	0.6662	0.0705	0.0172	0.1741	0.0236	0.0484
0.0	0.0	0.0	30978.8949	4814.256	NaN	NaN	0.1345	0.6736	0.0697	0.0175	0.1676	0.0232	0.0483
0.0	0.0	0.0	28011.8949	4659.256	NaN	NaN	0.1426	0.6775	0.0695	0.0174	0.1647	0.0229	0.048
0.0	0.0	0.0	31294.8949	5868.256	NaN	NaN	0.1579	0.681	0.0689	0.0173	0.1617	0.0225	0.0486
0.0	0.0	0.0	31060.8949	5307.256	NaN	NaN	0.1459	0.6881	0.0681	0.0174	0.1559	0.0223	0.0482
0.0	0.0	0.0	37667.8949	5124.256	NaN	NaN	0.1197	0.6922	0.0674	0.0177	0.1523	0.0221	0.0482
0.0	0.0	0.0	34821.8949	4765.256	NaN	NaN	0.1204	0.694	0.0666	0.0178	0.151	0.0222	0.0485
0.0	0.0	0.0	34059.8949	6735.256	NaN	NaN	0.1651	0.6987	0.0661	0.0177	0.1473	0.0222	0.048
0.0	0.0	0.0	35930.8949	5674.256	NaN	NaN	0.1364	0.6969	0.0654	0.0179	0.149	0.0221	0.0487
0.0	0.0	0.0	30413.8949	5481.256	NaN	NaN	0.1527	0.7005	0.0651	0.0176	0.1469	0.022	0.0478
0.0	0.0	0.0	27811.8949	5698.256	NaN	NaN	0.17	0.7002	0.0645	0.018	0.1472	0.0221	0.048
0.0	0.0	0.0	30166.8949	2871.256	NaN	NaN	0.0869	0.7053	0.0639	0.0177	0.144	0.0219	0.0472
0.0	0.0	0.0	33342.8949	4409.256	NaN	NaN	0.1168	0.7058	0.0635	0.018	0.1434	0.0219	0.0474
0.0	0.0	0.0	30942.8949	4629.256	NaN	NaN	0.1301	0.7077	0.0633	0.018	0.1422	0.022	0.0468
0.0	0.0	0.0	34686.8949	5114.256	NaN	NaN	0.1285	0.708	0.0632	0.0182	0.1416	0.022	0.047
0.0	0.0	0.0	34326.8949	4690.256	NaN	NaN	0.1202	0.7079	0.0628	0.0182	0.1417	0.0222	0.0472
0.0	0.0	0.0	32348.8949	4225.256	NaN	NaN	0.1155	0.7056	0.0629	0.0184	0.1433	0.0224	0.0474
0.0	0.0	0.0	32229.8949	3962.256	NaN	NaN	0.1095	0.7044	0.0627	0.0182	0.1446	0.0226	0.0474
0.0	0.0	0.0	26946.8949	4691.256	NaN	NaN	0.1483	0.6998	0.0629	0.0183	0.1481	0.0231	0.0477
0.0	0.0	0.0	27625.8949	5885.256	NaN	NaN	0.1756	0.6998	0.0623	0.0183	0.1487	0.0232	0.0478
0.0	0.0	0.0	23831.8949	7956.256	NaN	NaN	0.2503	0.694	0.0621	0.0184	0.1536	0.0236	0.0484
0.0	0.0	0.0	33656.8949	7944.256	NaN	NaN	0.191	0.6945	0.0616	0.0184	0.1536	0.0237	0.0482
0.0	0.0	0.0	29598.8949	5060.256	NaN	NaN	0.146	0.6876	0.0604	0.0189	0.1593	0.0242	0.0497
0.0	0.0	0.0	33237.8949	6099.256	NaN	NaN	0.1551	0.692	0.0597	0.0188	0.1566	0.0243	0.0487
0.0	0.0	0.0	30499.8949	6236.256	NaN	NaN	0.1698	0.678	0.0589	0.0194	0.1673	0.0249	0.0514
0.0	0.0	0.0	31240.8949	5935.256	NaN	NaN	0.1597	0.6897	0.0578	0.019	0.1593	0.025	0.0493
0.0	0.0	0.0	33659.8949	4281.256	NaN	NaN	0.1128	0.6737	0.0576	0.0203	0.1706	0.0255	0.0523
0.0	0.0	0.0	29400.8949	6134.256	NaN	NaN	0.1726	0.6836	0.057	0.0192	0.1644	0.0256	0.0502
0.0	0.0	0.0	34154.8949	7463.256	NaN	NaN	0.1793	0.6704	0.0572	0.0203	0.1737	0.0258	0.0526
0.0	0.0	0.0	29104.8949	9877.256	NaN	NaN	0.2534	0.6754	0.0567	0.0193	0.1713	0.0258	0.0515
0.0	0.0	0.0	30854.8949	2975.256	NaN	NaN	0.0879	0.6744	0.0557	0.0201	0.171	0.0258	0.053
0.0	0.0	0.0	30918.8949	10848.256	NaN	NaN	0.2597	0.6758	0.0553	0.0198	0.1703	0.0259	0.0529
0.0	0.0	0.0	28711.8949	3385.256	NaN	NaN	0.1055	0.6798	0.0539	0.0204	0.166	0.0258	0.0541
0.0	0.0	0.0	27045.8949	3004.256	NaN	NaN	0.1	0.6894	0.0522	0.0204	0.1584	0.0256	0.0539
0.0	0.0	0.0	32255.8949	5707.256	NaN	NaN	0.1503	0.6879	0.0523	0.0207	0.1587	0.0255	0.0549
0.0	0.0	0.0	29754.8949	5135.256	NaN	NaN	0.1472	0.6951	0.0517	0.0206	0.1525	0.0252	0.0549
0.0	0.0	0.0	31082.8949	4858.256	NaN	NaN	0.1352	0.7016	0.0511	0.0206	0.1471	0.0248	0.0548
0.0	0.0	0.0	34965.8949	8473.256	NaN	NaN	0.1951	0.7011	0.0519	0.0207	0.1467	0.0243	0.0552
0.0	0.0	0.0	33794.8949	5352.256	NaN	NaN	0.1367	0.7091	0.0519	0.0209	0.1392	0.024	0.0548
0.0	0.0	0.0	32553.8949	5326.256	NaN	NaN	0.1406	0.7135	0.052	0.0211	0.1353	0.0236	0.0546
0.0	0.0	0.0	36264.8949	7974.256	NaN	NaN	0.1803	0.7145	0.053	0.0212	0.1331	0.023	0.0552
0.0	0.0	0.0	26926.8949	5161.256	NaN	NaN	0.1608	0.7198	0.0533	0.0214	0.1285	0.0228	0.0542
0.0	0.0	0.0	33277.8949	6244.256	NaN	NaN	0.158	0.7247	0.0537	0.0212	0.1246	0.0222	0.0537
0.0	0.0	0.0	29481.8949	6686.256	NaN	NaN	0.1849	0.7258	0.0549	0.0212	0.1234	0.0215	0.0533
0.0	0.0	0.0	32206.8949	5002.256	NaN	NaN	0.1344	0.7322	0.0553	0.0209	0.1184	0.0209	0.0521
0.0	0.0	0.0	32123.8949	5897.256	NaN	NaN	0.1551	0.7323	0.0561	0.021	0.1182	0.0204	0.0521
0.0	0.0	0.0	28205.8949	5014.256	NaN	NaN	0.1509	0.7382	0.0566	0.0207	0.1137	0.0198	0.0511
0.0	0.0	0.0	30481.8949	4520.256	NaN	NaN	0.1291	0.7372	0.0572	0.0207	0.1144	0.0194	0.0512
0.0	0.0	0.0	28922.8949	3961.256	NaN	NaN	0.1205	0.741	0.0578	0.0203	0.1118	0.0188	0.0504
0.0	0.0	0.0	35387.8949	4561.256	NaN	NaN	0.1142	0.742	0.0583	0.0202	0.1108	0.0185	0.0503
0.0	0.0	0.0	31918.8949	2062.256	NaN	NaN	0.0607	0.7423	0.0581	0.0199	0.1113	0.0181	0.0503
0.0	0.0	0.0	28444.8949	6592.256	NaN	NaN	0.1882	0.7394	0.0587	0.0198	0.1129	0.0178	0.0514
0.0	0.0	0.0	24835.8949	6586.256	NaN	NaN	0.2096	0.7368	0.0585	0.0196	0.1154	0.0178	0.0519
0.0	0.0	0.0	27375.8949	3441.256	NaN	NaN	0.1117	0.737	0.0583	0.0189	0.1161	0.018	0.0518
0.0	0.0	0.0	26020.8949	4906.256	NaN	NaN	0.1586	0.7304	0.0582	0.0184	0.1216	0.0179	0.0535
0.0	0.0	0.0	28068.8949	5387.256	NaN	NaN	0.161	0.7273	0.0588	0.0177	0.1238	0.0177	0.0546
0.0	0.0	0.0	29940.8949	4903.256	NaN	NaN	0.1407	0.7221	0.0595	0.0175	0.1273	0.0177	0.0558
0.0	0.0	0.0	32046.8949	5711.256	NaN	NaN	0.1513	0.7219	0.0596	0.017	0.128	0.0178	0.0557
0.0	0.0	0.0	25615.8949	7366.256	NaN	NaN	0.2233	0.7221	0.0589	0.0168	0.1294	0.0182	0.0547
0.0	0.0	0.0	27014.8949	1561.256	NaN	NaN	0.0546	0.7254	0.0579	0.0164	0.1288	0.0185	0.0529
0.0	0.0	0.0	28242.8949	2564.256	NaN	NaN	0.0832	0.7269	0.0583	0.0162	0.1279	0.0182	0.0525
0.0	0.0	0.0	32601.8949	6910.256	NaN	NaN	0.1749	0.7284	0.059	0.016	0.1266	0.0182	0.0519
0.0	0.0	0.0	26955.8949	3498.256	NaN	NaN	0.1149	0.7296	0.0592	0.0161	0.1258	0.0182	0.0511
0.0	0.0	0.0	27773.8949	5440.256	NaN	NaN	0.1638	0.733	0.0595	0.0161	0.1232	0.0183	0.0499
0.0	0.0	0.0	23324.8949	5095.256	NaN	NaN	0.1793	0.7332	0.0594	0.0164	0.1225	0.0188	0.0496
0.0	0.0	0.0	25932.8949	2036.256	NaN	NaN	0.0728	0.7364	0.059	0.0166	0.1201	0.0191	0.0488
0.0	0.0	0.0	25774.8949	5210.256	NaN	NaN	0.1682	0.7365	0.0592	0.0165	0.1197	0.019	0.049
0.0	0.0	0.0	29167.8949	5525.256	NaN	NaN	0.1593	0.7392	0.0586	0.0165	0.1179	0.0189	0.049
0.0	0.0	0.0	26594.8949	3979.256	NaN	NaN	0.1302	0.74	0.0581	0.0168	0.1172	0.019	0.0489
0.0	0.0	0.0	29263.8949	6527.256	NaN	NaN	0.1824	0.742	0.0578	0.0171	0.1155	0.019	0.0487
0.0	0.0	0.0	27886.8949	3919.256	NaN	NaN	0.1232	0.7444	0.0569	0.0174	0.1137	0.0192	0.0484
0.0	0.0	0.0	27283.8949	6043.256	NaN	NaN	0.1813	0.7459	0.0564	0.0178	0.1122	0.0194	0.0483
0.0	0.0	0.0	28340.8949	7433.256	NaN	NaN	0.2078	0.746	0.056	0.018	0.112	0.0193	0.0487
0.0	0.0	0.0	31422.8949	9023.256	NaN	NaN	0.2231	0.7475	0.0556	0.0184	0.1106	0.0193	0.0485
0.0	0.0	0.0	28889.8949	5891.256	NaN	NaN	0.1694	0.7469	0.0553	0.0187	0.1109	0.0196	0.0486
0.0	0.0	0.0	31015.8949	4160.256	NaN	NaN	0.1183	0.7482	0.0548	0.0189	0.1102	0.0194	0.0485
0.0	0.0	0.0	29811.8949	6008.256	NaN	NaN	0.1677	0.7478	0.0547	0.0191	0.1104	0.0193	0.0487
0.0	0.0	0.0	26837.8949	2146.256	NaN	NaN	0.074	0.7488	0.0543	0.0193	0.1097	0.0194	0.0485
0.0	0.0	0.0	25296.8949	4046.256	NaN	NaN	0.1379	0.7488	0.054	0.0195	0.1101	0.0192	0.0484
0.0	0.0	0.0	29531.8949	5660.256	NaN	NaN	0.1608	0.7492	0.0539	0.0196	0.1098	0.0189	0.0487
0.0	0.0	0.0	27279.8949	4151.256	NaN	NaN	0.1321	0.7494	0.0533	0.0198	0.1098	0.0188	0.0489
0.0	0.0	0.0	28806.8949	6500.256	NaN	NaN	0.1841	0.7509	0.0527	0.0199	0.1091	0.0187	0.0488
0.0	0.0	0.0	28337.8949	5036.256	NaN	NaN	0.1509	0.7493	0.0522	0.0201	0.1102	0.0187	0.0494
0.0	0.0	0.0	29765.8949	3635.256	NaN	NaN	0.1088	0.7531	0.0511	0.02	0.1082	0.0188	0.0488
0.0	0.0	0.0	30752.8949	5040.256	NaN	NaN	0.1408	0.7512	0.0505	0.0199	0.1102	0.0187	0.0494
0.0	0.0	0.0	31539.8949	6689.256	NaN	NaN	0.175	0.7541	0.0496	0.0196	0.1086	0.0187	0.0494
0.0	0.0	0.0	27003.8949	5017.256	NaN	NaN	0.1567	0.7533	0.0487	0.0195	0.1098	0.0189	0.0498
0.0	0.0	0.0	27801.8949	7145.256	NaN	NaN	0.2045	0.7551	0.048	0.0188	0.1093	0.019	0.0498
0.0	0.0	0.0	27693.8949	3028.256	NaN	NaN	0.0986	0.7523	0.0477	0.0184	0.1115	0.0193	0.0508
0.0	0.0	0.0	30977.8949	8100.256	NaN	NaN	0.2073	0.7515	0.0474	0.0179	0.1122	0.0197	0.0512
0.0	0.0	0.0	28485.8949	4947.256	NaN	NaN	0.148	0.7474	0.0476	0.0175	0.1152	0.0201	0.0523
0.0	0.0	0.0	27858.8949	5706.256	NaN	NaN	0.17	0.7487	0.0479	0.0171	0.1138	0.0204	0.0521
0.0	0.0	0.0	26559.8949	2781.256	NaN	NaN	0.0948	0.7462	0.0483	0.0169	0.115	0.0209	0.0528
0.0	0.0	0.0	25372.8949	7418.256	NaN	NaN	0.2262	0.7464	0.0489	0.0165	0.1141	0.0213	0.0529
0.0	0.0	0.0	22700.8949	5203.256	NaN	NaN	0.1865	0.7442	0.0493	0.0165	0.1151	0.0219	0.053
0.0	0.0	0.0	30581.8949	7990.256	NaN	NaN	0.2072	0.7437	0.0497	0.0163	0.1149	0.0221	0.0533
0.0	0.0	0.0	28644.8949	4604.256	NaN	NaN	0.1385	0.7422	0.0501	0.0164	0.1156	0.0224	0.0533
0.0	0.0	0.0	32676.8949	6347.256	NaN	NaN	0.1626	0.7433	0.0504	0.0164	0.1143	0.0225	0.0531
0.0	0.0	0.0	29175.8949	8137.256	NaN	NaN	0.2181	0.7413	0.0508	0.0164	0.1152	0.0225	0.0538
0.0	0.0	0.0	29775.8949	3980.256	NaN	NaN	0.1179	0.7437	0.0513	0.0163	0.1132	0.0225	0.0529
0.0	0.0	0.0	29189.8949	6923.256	NaN	NaN	0.1917	0.7399	0.0519	0.0164	0.1156	0.0224	0.0539
0.0	0.0	0.0	25640.8949	4847.256	NaN	NaN	0.159	0.7409	0.0527	0.0163	0.1142	0.0222	0.0536
0.0	0.0	0.0	32019.8949	6379.256	NaN	NaN	0.1661	0.7407	0.0539	0.0166	0.1129	0.0223	0.0535
0.0	0.0	0.0	26740.8949	2356.256	NaN	NaN	0.081	0.7385	0.0552	0.017	0.1129	0.0227	0.0538
0.0	0.0	0.0	29377.8949	4472.256	NaN	NaN	0.1321	0.7415	0.056	0.0172	0.1092	0.0228	0.0533
0.0	0.0	0.0	30019.8949	7850.256	NaN	NaN	0.2073	0.7382	0.0578	0.0177	0.1095	0.0227	0.0541
0.0	0.0	0.0	26688.8949	6394.256	NaN	NaN	0.1933	0.7379	0.0594	0.0181	0.1076	0.0227	0.0543
0.0	0.0	0.0	24966.8949	3777.256	NaN	NaN	0.1314	0.7389	0.0601	0.0184	0.1059	0.0227	0.054
0.0	0.0	0.0	29598.8949	6073.256	NaN	NaN	0.1703	0.7358	0.0617	0.0189	0.1062	0.0224	0.055
0.0	0.0	0.0	30407.8949	1895.256	NaN	NaN	0.0587	0.7345	0.0627	0.0193	0.1056	0.0224	0.0555
0.0	0.0	0.0	25467.8949	7388.256	NaN	NaN	0.2249	0.733	0.0636	0.0197	0.1053	0.0224	0.0561
0.0	0.0	0.0	31664.8949	3301.256	NaN	NaN	0.0944	0.7321	0.064	0.02	0.1047	0.0223	0.0569
0.0	0.0	0.0	27780.8949	7212.256	NaN	NaN	0.2061	0.7303	0.0642	0.0206	0.1049	0.0224	0.0576
0.0	0.0	0.0	23853.8949	9975.256	NaN	NaN	0.2949	0.7319	0.0629	0.0207	0.1042	0.0227	0.0576
0.0	0.0	0.0	31577.8949	3526.256	NaN	NaN	0.1005	0.7304	0.063	0.0208	0.1052	0.0223	0.0583
0.0	0.0	0.0	32571.8949	6551.256	NaN	NaN	0.1675	0.7302	0.0624	0.0212	0.1059	0.0221	0.0582
0.0	0.0	0.0	32057.8949	6110.256	NaN	NaN	0.1601	0.734	0.0605	0.0212	0.1053	0.0217	0.0573
0.0	0.0	0.0	34340.8949	4765.256	NaN	NaN	0.1219	0.7365	0.0587	0.021	0.1053	0.021	0.0575
0.0	0.0	0.0	24260.8949	6695.256	NaN	NaN	0.2163	0.7373	0.0568	0.0209	0.1067	0.0203	0.058
0.0	0.0	0.0	26334.8949	6356.256	NaN	NaN	0.1944	0.7438	0.0535	0.0201	0.1059	0.0199	0.0567
0.0	0.0	0.0	27527.8949	9118.256	NaN	NaN	0.2488	0.747	0.0507	0.0196	0.1061	0.0196	0.0569
0.0	0.0	0.0	27972.8949	4389.256	NaN	NaN	0.1356	0.7595	0.0456	0.0186	0.1031	0.0192	0.0539
0.0	0.0	0.0	29888.8949	6869.256	NaN	NaN	0.1869	0.7659	0.0411	0.018	0.1034	0.019	0.0526
0.0	0.0	0.0	27549.8949	6682.256	NaN	NaN	0.1952	0.7659	0.0383	0.0179	0.1056	0.0192	0.0531
0.0	0.0	0.0	28000.8949	6363.256	NaN	NaN	0.1852	0.7654	0.0365	0.0177	0.1072	0.0197	0.0536
0.0	0.0	0.0	28523.8949	6318.256	NaN	NaN	0.1813	0.7595	0.0358	0.0175	0.1113	0.0201	0.0558
0.0	0.0	0.0	30506.8949	6899.256	NaN	NaN	0.1844	0.7594	0.0352	0.0171	0.1109	0.0206	0.0567
0.0	0.0	0.0	30528.8949	7259.256	NaN	NaN	0.1921	0.7574	0.0353	0.0174	0.1108	0.0212	0.0578
0.0	0.0	0.0	30935.8949	4799.256	NaN	NaN	0.1343	0.7598	0.0351	0.0174	0.108	0.0217	0.0581
0.0	0.0	0.0	28911.8949	5320.256	NaN	NaN	0.1554	0.759	0.0355	0.0177	0.1068	0.0222	0.0588
0.0	0.0	0.0	29448.8949	7389.256	NaN	NaN	0.2006	0.7595	0.0365	0.0179	0.1049	0.0225	0.0587
0.0	0.0	0.0	33189.8949	3222.256	NaN	NaN	0.0885	0.7569	0.039	0.0187	0.1034	0.0234	0.0586
0.0	0.0	0.0	29942.8949	2122.256	NaN	NaN	0.0662	0.7571	0.0439	0.0205	0.0979	0.025	0.0556
0.0	0.0	0.0	27250.8949	5277.256	NaN	NaN	0.1622	0.7324	0.057	0.0257	0.1013	0.0298	0.0538
0.0	0.0	0.0	26034.8949	1670.256	NaN	NaN	0.0603	0.7155	0.0694	0.0282	0.1002	0.0315	0.0552
0.0	0.0	0.0	23977.8949	5042.256	NaN	NaN	0.1738	0.6929	0.0794	0.03	0.1083	0.0322	0.0573
0.0	0.0	0.0	28084.8949	7137.256	NaN	NaN	0.2026	0.6833	0.0962	0.0285	0.0861	0.0317	0.0742
0.0	0.0	0.0	25046.8949	6914.256	NaN	NaN	0.2163	0.5817	0.1649	0.0367	0.1066	0.0287	0.0814
0.0	0.0	0.0	26229.8949	7335.256	NaN	NaN	0.2185	0.5586	0.1935	0.0369	0.0991	0.0254	0.0866
0.0	0.0	0.0	26092.8949	7850.256	NaN	NaN	0.2313	0.5395	0.2205	0.0345	0.0933	0.0237	0.0886
0.0	0.0	0.0	19881.8949	6008.256	NaN	NaN	0.2321	0.519	0.2542	0.0349	0.0815	0.0239	0.0864
0.0	0.0	0.0	23280.8949	3142.256	NaN	NaN	0.1189	0.4836	0.2943	0.0365	0.0742	0.0249	0.0866
0.0	0.0	0.0	22558.8949	6009.256	NaN	NaN	0.2103	0.4596	0.3166	0.0377	0.0716	0.0259	0.0887
0.0	0.0	0.0	28202.8949	5195.256	NaN	NaN	0.1556	0.4552	0.3187	0.038	0.0712	0.0265	0.0903
0.0	0.0	0.0	26415.8949	4429.256	NaN	NaN	0.1436	0.4501	0.3198	0.0386	0.0719	0.0272	0.0923
0.0	0.0	0.0	23299.8949	3240.256	NaN	NaN	0.1221	0.4486	0.3195	0.0383	0.072	0.0276	0.094
0.0	0.0	0.0	25466.8949	6662.256	NaN	NaN	0.2074	0.443	0.3185	0.0384	0.0739	0.0282	0.098
0.0	0.0	0.0	25024.8949	3582.256	NaN	NaN	0.1252	0.4406	0.3151	0.0379	0.0757	0.0286	0.1021
0.0	0.0	0.0	27574.8949	8331.256	NaN	NaN	0.232	0.436	0.3129	0.0382	0.0779	0.0293	0.1057
0.0	0.0	0.0	25031.8949	8754.256	NaN	NaN	0.2591	0.4382	0.3075	0.0376	0.0787	0.03	0.108
0.0	0.0	0.0	24216.8949	8195.256	NaN	NaN	0.2528	0.4348	0.3098	0.0377	0.0789	0.0305	0.1084
0.0	0.0	0.0	21883.8949	6402.256	NaN	NaN	0.2263	0.4288	0.314	0.0377	0.0783	0.0307	0.1105
0.0	0.0	0.0	26659.8949	5954.256	NaN	NaN	0.1826	0.4263	0.316	0.0379	0.0777	0.0309	0.1113
0.0	0.0	0.0	26570.8949	5677.256	NaN	NaN	0.176	0.4236	0.3154	0.039	0.078	0.0309	0.1132
0.0	0.0	0.0	31939.8949	2940.256	NaN	NaN	0.0843	0.4243	0.3121	0.0396	0.0785	0.0304	0.1152
0.0	0.0	0.0	19962.8949	4168.256	NaN	NaN	0.1727	0.4245	0.3051	0.0405	0.0807	0.0301	0.1191
0.0	0.0	0.0	28506.8949	6325.256	NaN	NaN	0.1816	0.4337	0.2952	0.0397	0.0816	0.0297	0.12
0.0	0.0	0.0	31025.8949	4347.256	NaN	NaN	0.1229	0.4366	0.2877	0.0396	0.0834	0.0294	0.1234
0.0	0.0	0.0	30477.8949	3582.256	NaN	NaN	0.1052	0.4407	0.282	0.0393	0.0845	0.0291	0.1245
0.0	0.0	0.0	28286.8949	5489.256	NaN	NaN	0.1625	0.4452	0.2742	0.0394	0.0857	0.0287	0.1267
0.0	0.0	0.0	27355.8949	692.256	NaN	NaN	0.0247	0.4508	0.2678	0.0392	0.0865	0.0285	0.1272
0.0	0.0	0.0	22262.8949	2874.256	NaN	NaN	0.1143	0.4551	0.2638	0.0389	0.0873	0.0282	0.1267
0.0	0.0	0.0	23938.8949	3550.256	NaN	NaN	0.1292	0.4645	0.2601	0.0374	0.0855	0.0276	0.125
0.0	0.0	0.0	27030.8949	3776.256	NaN	NaN	0.1226	0.4695	0.2535	0.0374	0.0866	0.0271	0.1259
0.0	0.0	0.0	28964.8949	6219.256	NaN	NaN	0.1768	0.4748	0.2484	0.0369	0.0876	0.0266	0.1257
0.0	0.0	0.0	25257.8949	9586.256	NaN	NaN	0.2751	0.4784	0.2461	0.0367	0.0885	0.0264	0.124
0.0	0.0	0.0	28863.8949	4176.256	NaN	NaN	0.1264	0.4843	0.2445	0.036	0.0878	0.0261	0.1213
0.0	0.0	0.0	27065.8949	6145.256	NaN	NaN	0.185	0.488	0.2463	0.0352	0.0866	0.0259	0.118
0.0	0.0	0.0	24483.8949	3691.256	NaN	NaN	0.131	0.4973	0.2466	0.034	0.0839	0.0255	0.1127
0.0	0.0	0.0	27129.8949	5167.256	NaN	NaN	0.16	0.5049	0.2488	0.0334	0.0808	0.0252	0.1069
0.0	0.0	0.0	22922.8949	4790.256	NaN	NaN	0.1729	0.51	0.2519	0.033	0.0783	0.0248	0.102
0.0	0.0	0.0	25840.8949	2841.256	NaN	NaN	0.0991	0.5145	0.2572	0.0324	0.075	0.0243	0.0966
0.0	0.0	0.0	28170.8949	4299.256	NaN	NaN	0.1324	0.5134	0.2668	0.0319	0.0721	0.0238	0.092
0.0	0.0	0.0	26176.8949	5304.256	NaN	NaN	0.1685	0.5103	0.2771	0.0315	0.0694	0.0231	0.0886
0.0	0.0	0.0	21379.8949	5327.256	NaN	NaN	0.1995	0.5036	0.2901	0.0319	0.0663	0.0224	0.0856
0.0	0.0	0.0	24158.8949	4747.256	NaN	NaN	0.1642	0.4941	0.3077	0.0321	0.0618	0.0214	0.0829
0.0	0.0	0.0	27388.8949	8141.256	NaN	NaN	0.2291	0.4807	0.3281	0.033	0.0573	0.0205	0.0805
0.0	0.0	0.0	23180.8949	5795.256	NaN	NaN	0.2	0.4589	0.3576	0.0338	0.0523	0.0194	0.078
0.0	0.0	0.0	28528.8949	4110.256	NaN	NaN	0.1259	0.436	0.3873	0.034	0.0479	0.0183	0.0765
0.0	0.0	0.0	28594.8949	5951.256	NaN	NaN	0.1723	0.407	0.4198	0.0344	0.0456	0.0174	0.0758
0.0	0.0	0.0	28115.8949	6971.256	NaN	NaN	0.1987	0.3857	0.4483	0.034	0.043	0.0165	0.0725
0.0	0.0	0.0	27427.8949	4304.256	NaN	NaN	0.1356	0.3631	0.4764	0.0334	0.0411	0.0159	0.0702
0.0	0.0	0.0	26302.8949	6477.256	NaN	NaN	0.1976	0.3492	0.4954	0.0327	0.0394	0.0152	0.068
0.0	0.0	0.0	31657.8949	6463.256	NaN	NaN	0.1695	0.3361	0.5121	0.0323	0.0383	0.0148	0.0664
0.0	0.0	0.0	27621.8949	9991.256	NaN	NaN	0.2656	0.3258	0.5266	0.0317	0.0371	0.0143	0.0645
0.0	0.0	0.0	27674.8949	3984.256	NaN	NaN	0.1258	0.3224	0.5313	0.0316	0.0368	0.0142	0.0638
0.0	0.0	0.0	24259.8949	5423.256	NaN	NaN	0.1827	0.3195	0.536	0.0313	0.0361	0.014	0.0631
0.0	0.0	0.0	29332.8949	8108.256	NaN	NaN	0.2166	0.3179	0.5385	0.0312	0.0359	0.0139	0.0625
0.0	0.0	0.0	24814.8949	5914.256	NaN	NaN	0.1925	0.3182	0.5386	0.0311	0.0356	0.0138	0.0626
0.0	0.0	0.0	26128.8949	6162.256	NaN	NaN	0.1908	0.3196	0.5387	0.0306	0.0352	0.0138	0.0621
0.0	0.0	0.0	27019.8949	8428.256	NaN	NaN	0.2378	0.3197	0.5396	0.0304	0.0348	0.0136	0.0619
0.0	0.0	0.0	27918.8949	10972.256	NaN	NaN	0.2821	0.3233	0.5381	0.0297	0.0342	0.0135	0.0611
0.0	0.0	0.0	24726.8949	4743.256	NaN	NaN	0.161	0.3229	0.5398	0.0295	0.0338	0.0134	0.0606
0.0	0.0	0.0	27897.8949	7893.256	NaN	NaN	0.2205	0.3217	0.5449	0.0287	0.0328	0.0131	0.0587
0.0	0.0	0.0	25509.8949	6849.256	NaN	NaN	0.2117	0.322	0.5469	0.0284	0.0323	0.013	0.0576
0.0	0.0	0.0	21516.8949	3676.256	NaN	NaN	0.1459	0.3193	0.5524	0.028	0.0318	0.0127	0.0558
0.0	0.0	0.0	23370.8949	4432.256	NaN	NaN	0.1594	0.3181	0.5554	0.0278	0.0312	0.0125	0.055
0.0	0.0	0.0	25485.8949	4817.256	NaN	NaN	0.159	0.3151	0.5603	0.0274	0.031	0.0123	0.0538
0.0	0.0	0.0	22147.8949	2837.256	NaN	NaN	0.1136	0.3161	0.5613	0.027	0.0307	0.012	0.0529
0.0	0.0	0.0	20309.8949	3068.256	NaN	NaN	0.1312	0.3119	0.5684	0.0263	0.0303	0.0118	0.0514
0.0	0.0	0.0	23639.8949	3818.256	NaN	NaN	0.1391	0.3123	0.5693	0.026	0.0302	0.0115	0.0506
0.0	0.0	0.0	28726.8949	4639.256	NaN	NaN	0.139	0.3124	0.5712	0.0256	0.03	0.0112	0.0496
0.0	0.0	0.0	25456.8949	7145.256	NaN	NaN	0.2192	0.31	0.574	0.0258	0.0302	0.0111	0.049
0.0	0.0	0.0	29577.8949	1933.256	NaN	NaN	0.0614	0.312	0.5707	0.0262	0.0306	0.011	0.0495
0.0	0.0	0.0	25680.8949	7218.256	NaN	NaN	0.2194	0.3154	0.5655	0.0266	0.0312	0.011	0.0502
0.0	0.0	0.0	25498.8949	4962.256	NaN	NaN	0.1629	0.3169	0.5615	0.0273	0.0321	0.0112	0.051
0.0	0.0	0.0	31208.8949	3341.256	NaN	NaN	0.0967	0.3247	0.551	0.028	0.0328	0.0114	0.0521
0.0	0.0	0.0	25259.8949	4078.256	NaN	NaN	0.139	0.3336	0.538	0.0288	0.034	0.0117	0.0538
0.0	0.0	0.0	30104.8949	6223.256	NaN	NaN	0.1713	0.3434	0.5222	0.0301	0.0359	0.0121	0.0563
0.0	0.0	0.0	29742.8949	8094.256	NaN	NaN	0.2139	0.3584	0.502	0.0308	0.0376	0.0125	0.0587
0.0	0.0	0.0	26249.8949	4080.256	NaN	NaN	0.1345	0.3662	0.4882	0.0317	0.0399	0.0131	0.0609
0.0	0.0	0.0	28361.8949	5125.256	NaN	NaN	0.1531	0.3807	0.4682	0.0321	0.0419	0.0136	0.0635
0.0	0.0	0.0	23938.8949	6970.256	NaN	NaN	0.2255	0.3976	0.4478	0.0317	0.0436	0.0141	0.0652
0.0	0.0	0.0	23409.8949	5771.256	NaN	NaN	0.1978	0.4088	0.4327	0.0317	0.0454	0.0147	0.0667
0.0	0.0	0.0	24744.8949	9780.256	NaN	NaN	0.2833	0.4157	0.4244	0.0312	0.0458	0.015	0.0678
0.0	0.0	0.0	25947.8949	4672.256	NaN	NaN	0.1526	0.4189	0.4191	0.0314	0.0461	0.0154	0.0691
0.0	0.0	0.0	30228.8949	3971.256	NaN	NaN	0.1161	0.4144	0.4236	0.0315	0.0453	0.0154	0.0699
0.0	0.0	0.0	28827.8949	6970.256	NaN	NaN	0.1947	0.4054	0.4347	0.0315	0.0436	0.0151	0.0697
0.0	0.0	0.0	29327.8949	3124.256	NaN	NaN	0.0963	0.3959	0.4455	0.0317	0.0422	0.0148	0.0698
0.0	0.0	0.0	30186.8949	4313.256	NaN	NaN	0.125	0.3813	0.4643	0.0315	0.0402	0.0143	0.0684
0.0	0.0	0.0	27701.8949	6273.256	NaN	NaN	0.1846	0.3649	0.4851	0.0311	0.0384	0.0139	0.0665
0.0	0.0	0.0	27417.8949	4840.256	NaN	NaN	0.15	0.3517	0.5021	0.0308	0.0368	0.0135	0.065
0.0	0.0	0.0	25039.8949	6622.256	NaN	NaN	0.2092	0.3345	0.5233	0.0306	0.0355	0.0131	0.063
0.0	0.0	0.0	25143.8949	5617.256	NaN	NaN	0.1826	0.3166	0.5446	0.0305	0.0342	0.0128	0.0613
0.0	0.0	0.0	20902.8949	7567.256	NaN	NaN	0.2658	0.2995	0.5654	0.0303	0.0332	0.0126	0.059
0.0	0.0	0.0	19999.8949	2380.256	NaN	NaN	0.1064	0.2864	0.5818	0.0301	0.0321	0.0123	0.0573
0.0	0.0	0.0	25434.8949	4909.256	NaN	NaN	0.1618	0.2776	0.5925	0.0298	0.0315	0.0121	0.0565
0.0	0.0	0.0	26302.8949	7211.256	NaN	NaN	0.2152	0.272	0.5988	0.0298	0.0314	0.012	0.056
0.0	0.0	0.0	27547.8949	6604.256	NaN	NaN	0.1934	0.2698	0.5997	0.0302	0.0316	0.0121	0.0566
0.0	0.0	0.0	23074.8949	5795.256	NaN	NaN	0.2007	0.2706	0.597	0.0305	0.032	0.0122	0.0578
0.0	0.0	0.0	25105.8949	6688.256	NaN	NaN	0.2104	0.2702	0.5947	0.031	0.0328	0.0123	0.059
0.0	0.0	0.0	27325.8949	6582.256	NaN	NaN	0.1941	0.2693	0.5936	0.0314	0.0334	0.0124	0.06
0.0	0.0	0.0	24963.8949	2331.256	NaN	NaN	0.0854	0.2666	0.594	0.0319	0.0339	0.0124	0.0611
0.0	0.0	0.0	26196.8949	3441.256	NaN	NaN	0.1161	0.2631	0.5934	0.0329	0.0349	0.0126	0.0632
0.0	0.0	0.0	27372.8949	6332.256	NaN	NaN	0.1879	0.2636	0.5898	0.0334	0.0356	0.0128	0.0649
0.0	0.0	0.0	26456.8949	4316.256	NaN	NaN	0.1403	0.2607	0.5908	0.0338	0.0362	0.0129	0.0656
0.0	0.0	0.0	23719.8949	8071.256	NaN	NaN	0.2539	0.2535	0.5979	0.0338	0.0364	0.013	0.0654
0.0	0.0	0.0	25813.8949	5852.256	NaN	NaN	0.1848	0.2493	0.6011	0.0339	0.0368	0.0131	0.0658
0.0	0.0	0.0	25197.8949	6526.256	NaN	NaN	0.2057	0.242	0.6089	0.0336	0.0372	0.0132	0.0651
0.0	0.0	0.0	26881.8949	5887.256	NaN	NaN	0.1797	0.2319	0.6194	0.0333	0.0378	0.0134	0.0642
0.0	0.0	0.0	22937.8949	3448.256	NaN	NaN	0.1307	0.223	0.6272	0.0331	0.0389	0.0136	0.0642
0.0	0.0	0.0	21336.8949	4971.256	NaN	NaN	0.189	0.2143	0.6346	0.0327	0.0405	0.0138	0.0641
0.0	0.0	0.0	24401.8949	3702.256	NaN	NaN	0.1317	0.202	0.6448	0.0325	0.0424	0.0141	0.0642
0.0	0.0	0.0	25745.8949	5115.256	NaN	NaN	0.1658	0.1923	0.6521	0.0321	0.0445	0.0143	0.0646
0.0	0.0	0.0	23884.8949	5528.256	NaN	NaN	0.188	0.1817	0.6612	0.0314	0.0463	0.0146	0.0648
0.0	0.0	0.0	27466.8949	6012.256	NaN	NaN	0.1796	0.1731	0.6679	0.0304	0.0483	0.015	0.0653
0.0	0.0	0.0	28004.8949	6202.256	NaN	NaN	0.1813	0.1643	0.6764	0.0292	0.0495	0.0153	0.0652
0.0	0.0	0.0	28251.8949	7655.256	NaN	NaN	0.2132	0.1577	0.6835	0.028	0.0503	0.0156	0.0648
0.0	0.0	0.0	29250.8949	3922.256	NaN	NaN	0.1182	0.1554	0.6863	0.0268	0.0507	0.0159	0.0649
0.0	0.0	0.0	27247.8949	4840.256	NaN	NaN	0.1508	0.1512	0.6888	0.0263	0.0517	0.0163	0.0657
0.0	0.0	0.0	28064.8949	5652.256	NaN	NaN	0.1676	0.1469	0.6907	0.0258	0.0528	0.0166	0.0671
0.0	0.0	0.0	22675.8949	7550.256	NaN	NaN	0.2498	0.146	0.6906	0.0252	0.0533	0.017	0.0678
0.0	0.0	0.0	27455.8949	3903.256	NaN	NaN	0.1245	0.1452	0.6919	0.0247	0.0531	0.0174	0.0678
0.0	0.0	0.0	25745.8949	8910.256	NaN	NaN	0.2571	0.1425	0.6918	0.0247	0.0536	0.0178	0.0695
0.0	0.0	0.0	18254.8949	9096.256	NaN	NaN	0.3326	0.1437	0.691	0.0243	0.0531	0.0184	0.0695
0.0	0.0	0.0	14410.8949	12727.256	NaN	NaN	0.469	0.1441	0.6928	0.0241	0.0516	0.0187	0.0686
0.0	0.0	0.0	17838.8949	9127.256	NaN	NaN	0.3385	0.1457	0.6942	0.0244	0.0498	0.0189	0.067
0.0	0.0	0.0	16404.8949	5956.256	NaN	NaN	0.2664	0.1495	0.6914	0.0256	0.0487	0.0193	0.0656
0.0	0.0	0.0	17327.8949	5873.256	NaN	NaN	0.2531	0.1604	0.6851	0.0268	0.0464	0.0191	0.0621
0.0	0.0	0.0	29543.8949	4748.256	NaN	NaN	0.1385	0.1696	0.6789	0.0282	0.0449	0.0189	0.0595
0.0	0.0	0.0	26680.8949	1451.256	NaN	NaN	0.0516	0.1795	0.6646	0.0304	0.0462	0.019	0.0603
0.0	0.0	0.0	26109.8949	7446.256	NaN	NaN	0.2219	0.1824	0.6504	0.0323	0.0503	0.019	0.0655
0.0	0.0	0.0	26493.8949	6438.256	NaN	NaN	0.1955	0.1846	0.6336	0.0339	0.0561	0.0191	0.0727
0.0	0.0	0.0	26481.8949	5589.256	NaN	NaN	0.1743	0.1863	0.622	0.0344	0.0609	0.0192	0.0772
0.0	0.0	0.0	28384.8949	5917.256	NaN	NaN	0.1725	0.1864	0.6176	0.034	0.0631	0.0194	0.0795
0.0	0.0	0.0	25559.8949	5889.256	NaN	NaN	0.1873	0.1882	0.6099	0.0341	0.0655	0.0198	0.0824
0.0	0.0	0.0	25971.8949	6210.256	NaN	NaN	0.193	0.1912	0.6005	0.0349	0.0679	0.0201	0.0855
0.0	0.0	0.0	23542.8949	8484.256	NaN	NaN	0.2649	0.1895	0.5986	0.0352	0.0694	0.0201	0.0871
0.0	0.0	0.0	27200.8949	8459.256	NaN	NaN	0.2372	0.1918	0.5909	0.0359	0.0718	0.0205	0.0891
0.0	0.0	0.0	25689.8949	6581.256	NaN	NaN	0.2039	0.1947	0.5855	0.036	0.0729	0.0206	0.0903
0.0	0.0	0.0	26829.8949	1344.256	NaN	NaN	0.0477	0.198	0.5795	0.0359	0.0739	0.0208	0.0919
0.0	0.0	0.0	28120.8949	4870.256	NaN	NaN	0.1476	0.1998	0.5727	0.036	0.0755	0.0212	0.0949
0.0	0.0	0.0	28289.8949	2554.256	NaN	NaN	0.0828	0.2006	0.5659	0.036	0.0779	0.0215	0.0981
0.0	0.0	0.0	27140.8949	2862.256	NaN	NaN	0.0954	0.2002	0.5625	0.0357	0.0796	0.0217	0.1003
0.0	0.0	0.0	25805.8949	4222.256	NaN	NaN	0.1406	0.2013	0.562	0.0347	0.0797	0.022	0.1003
0.0	0.0	0.0	28271.8949	4522.256	NaN	NaN	0.1379	0.2033	0.5615	0.0341	0.0793	0.0222	0.0996
0.0	0.0	0.0	26030.8949	6197.256	NaN	NaN	0.1923	0.2043	0.5657	0.0332	0.0771	0.0221	0.0975
0.0	0.0	0.0	24206.8949	6301.256	NaN	NaN	0.2065	0.2044	0.5727	0.0324	0.0744	0.0218	0.0943
0.0	0.0	0.0	30138.8949	5372.256	NaN	NaN	0.1513	0.2063	0.5785	0.0318	0.0714	0.0215	0.0905
0.0	0.0	0.0	30502.8949	2011.256	NaN	NaN	0.0619	0.2063	0.5855	0.0313	0.0685	0.0211	0.0873
0.0	0.0	0.0	28467.8949	4040.256	NaN	NaN	0.1243	0.206	0.5917	0.0309	0.0663	0.0209	0.0843
0.0	0.0	0.0	29863.8949	5003.256	NaN	NaN	0.1435	0.206	0.5944	0.0306	0.0652	0.0208	0.0831
0.0	0.0	0.0	25990.8949	4412.256	NaN	NaN	0.1451	0.2025	0.5983	0.0306	0.0651	0.0207	0.0827
0.0	0.0	0.0	20678.8949	8599.256	NaN	NaN	0.2937	0.1972	0.6054	0.0304	0.0649	0.0206	0.0815
0.0	0.0	0.0	24486.8949	3628.256	NaN	NaN	0.129	0.193	0.6129	0.0296	0.0642	0.0204	0.0799
0.0	0.0	0.0	28845.8949	3430.256	NaN	NaN	0.1063	0.1903	0.6193	0.0289	0.0632	0.0204	0.0779
0.0	0.0	0.0	28686.8949	5045.256	NaN	NaN	0.1496	0.1859	0.628	0.0282	0.0618	0.0203	0.0757
0.0	0.0	0.0	27860.8949	9131.256	NaN	NaN	0.2468	0.1827	0.6363	0.0273	0.0601	0.0203	0.0734
0.0	0.0	0.0	24372.8949	5299.256	NaN	NaN	0.1786	0.1796	0.6458	0.0261	0.0578	0.0204	0.0702
0.0	0.0	0.0	29004.8949	7097.256	NaN	NaN	0.1966	0.1724	0.6567	0.0254	0.0567	0.0207	0.0681
0.0	0.0	0.0	29133.8949	4304.256	NaN	NaN	0.1287	0.1708	0.6597	0.0247	0.0566	0.0213	0.067
0.0	0.0	0.0	27857.8949	2762.256	NaN	NaN	0.0902	0.1703	0.6621	0.0245	0.0559	0.0214	0.0659
0.0	0.0	0.0	26305.8949	3591.256	NaN	NaN	0.1201	0.1688	0.6606	0.0251	0.0569	0.0217	0.0669
0.0	0.0	0.0	25849.8949	2153.256	NaN	NaN	0.0769	0.169	0.656	0.0258	0.0591	0.0222	0.0679
0.0	0.0	0.0	26786.8949	5803.256	NaN	NaN	0.1781	0.1721	0.6508	0.0263	0.0602	0.0227	0.0678
0.0	0.0	0.0	31798.8949	5191.256	NaN	NaN	0.1403	0.1734	0.6488	0.0267	0.0609	0.0231	0.0671
0.0	0.0	0.0	26378.8949	5490.256	NaN	NaN	0.1723	0.177	0.6439	0.0273	0.0615	0.0237	0.0666
0.0	0.0	0.0	26933.8949	4918.256	NaN	NaN	0.1544	0.1813	0.6399	0.0275	0.0615	0.0244	0.0654
0.0	0.0	0.0	28241.8949	8675.256	NaN	NaN	0.235	0.1852	0.635	0.0279	0.0618	0.0251	0.0651
0.0	0.0	0.0	28850.8949	6968.256	NaN	NaN	0.1945	0.1867	0.6339	0.0283	0.0613	0.0255	0.0643
0.0	0.0	0.0	26143.8949	5578.256	NaN	NaN	0.1758	0.1851	0.6384	0.0284	0.0597	0.0254	0.0631
0.0	0.0	0.0	25944.8949	4416.256	NaN	NaN	0.1455	0.1854	0.6401	0.0284	0.0588	0.0256	0.0617
0.0	0.0	0.0	32795.8949	3389.256	NaN	NaN	0.0937	0.182	0.6439	0.0288	0.0583	0.0254	0.0616
0.0	0.0	0.0	29711.8949	7447.256	NaN	NaN	0.2004	0.1788	0.6489	0.0288	0.057	0.0249	0.0615
0.0	0.0	0.0	22345.8949	9043.256	NaN	NaN	0.2881	0.1731	0.6562	0.0291	0.0558	0.0241	0.0617
0.0	0.0	0.0	26512.8949	3833.256	NaN	NaN	0.1263	0.1708	0.6597	0.0293	0.055	0.0234	0.0619
0.0	0.0	0.0	22395.8949	3556.256	NaN	NaN	0.137	0.1682	0.6653	0.0294	0.0532	0.0222	0.0616
0.0	0.0	0.0	28549.8949	3881.256	NaN	NaN	0.1197	0.164	0.6718	0.0295	0.0523	0.0212	0.0612
0.0	0.0	0.0	29378.8949	5915.256	NaN	NaN	0.1676	0.1643	0.6726	0.0296	0.0519	0.0203	0.0613
0.0	0.0	0.0	28633.8949	3539.256	NaN	NaN	0.11	0.1647	0.6728	0.0295	0.0519	0.0197	0.0614
0.0	0.0	0.0	29381.8949	6824.256	NaN	NaN	0.1885	0.1618	0.6739	0.0297	0.0529	0.0192	0.0625
0.0	0.0	0.0	22882.8949	6323.256	NaN	NaN	0.2165	0.1613	0.6762	0.0292	0.0528	0.0189	0.0617
0.0	0.0	0.0	27408.8949	1467.256	NaN	NaN	0.0508	0.1595	0.6782	0.0292	0.0528	0.0186	0.0617
0.0	0.0	0.0	25403.8949	5668.256	NaN	NaN	0.1824	0.1561	0.6798	0.0294	0.0534	0.0185	0.0627
0.0	0.0	0.0	27477.8949	4195.256	NaN	NaN	0.1325	0.1548	0.6775	0.0298	0.0551	0.0186	0.0642
0.0	0.0	0.0	26791.8949	3281.256	NaN	NaN	0.1091	0.1529	0.6746	0.0306	0.0569	0.0187	0.0663
0.0	0.0	0.0	21663.8949	5808.256	NaN	NaN	0.2114	0.1494	0.6729	0.0312	0.0593	0.0188	0.0684
0.0	0.0	0.0	23441.8949	5755.256	NaN	NaN	0.1971	0.1494	0.6692	0.0315	0.0612	0.0189	0.0699
0.0	0.0	0.0	25708.8949	6808.256	NaN	NaN	0.2094	0.1503	0.667	0.0314	0.0621	0.0189	0.0702
0.0	0.0	0.0	26265.8949	8133.256	NaN	NaN	0.2364	0.1486	0.6657	0.0318	0.0635	0.019	0.0713
0.0	0.0	0.0	27203.8949	8021.256	NaN	NaN	0.2277	0.1518	0.6616	0.0316	0.0643	0.0192	0.0714
0.0	0.0	0.0	26227.8949	6656.256	NaN	NaN	0.2024	0.1515	0.6594	0.032	0.0657	0.0194	0.072
0.0	0.0	0.0	29285.8949	5268.256	NaN	NaN	0.1525	0.1518	0.6545	0.0325	0.0683	0.0197	0.0733
0.0	0.0	0.0	25538.8949	2603.256	NaN	NaN	0.0925	0.1534	0.6486	0.033	0.0709	0.0199	0.0742
0.0	0.0	0.0	27085.8949	6367.256	NaN	NaN	0.1903	0.156	0.6405	0.0334	0.074	0.0203	0.0757
0.0	0.0	0.0	25849.8949	3294.256	NaN	NaN	0.113	0.1588	0.6272	0.0347	0.0789	0.021	0.0794
0.0	0.0	0.0	24390.8949	6461.256	NaN	NaN	0.2094	0.164	0.6185	0.035	0.0815	0.0213	0.0796
0.0	0.0	0.0	29439.8949	3070.256	NaN	NaN	0.0944	0.1675	0.6128	0.0352	0.0828	0.0216	0.0801
0.0	0.0	0.0	30960.8949	4663.256	NaN	NaN	0.1309	0.173	0.6058	0.035	0.0838	0.0221	0.0803
0.0	0.0	0.0	33364.8949	3374.256	NaN	NaN	0.0918	0.1813	0.5983	0.0348	0.0835	0.0227	0.0795
0.0	0.0	0.0	35089.8949	5644.256	NaN	NaN	0.1386	0.1849	0.5909	0.0348	0.0845	0.0233	0.0817
0.0	0.0	0.0	25839.8949	8542.256	NaN	NaN	0.2485	0.1911	0.5837	0.0347	0.085	0.024	0.0816
0.0	0.0	0.0	20998.8949	8312.256	NaN	NaN	0.2836	0.1942	0.5798	0.0345	0.0841	0.0247	0.0827
0.0	0.0	0.0	28624.8949	5551.256	NaN	NaN	0.1624	0.2003	0.5741	0.0339	0.083	0.0254	0.0833
0.0	0.0	0.0	29851.8949	6191.256	NaN	NaN	0.1718	0.2027	0.5715	0.0335	0.0816	0.0263	0.0844
0.0	0.0	0.0	28183.8949	5651.256	NaN	NaN	0.167	0.2097	0.5702	0.0324	0.0778	0.0272	0.0826
0.0	0.0	0.0	26842.8949	3367.256	NaN	NaN	0.1115	0.2108	0.5713	0.0318	0.0747	0.0281	0.0833
0.0	0.0	0.0	26197.8949	6536.256	NaN	NaN	0.1997	0.2097	0.571	0.0317	0.0738	0.0289	0.085
0.0	0.0	0.0	23259.8949	6552.256	NaN	NaN	0.2198	0.2057	0.5749	0.0316	0.0729	0.0294	0.0855
0.0	0.0	0.0	25503.8949	9813.256	NaN	NaN	0.2779	0.2068	0.5751	0.0312	0.0718	0.03	0.0851
0.0	0.0	0.0	24668.8949	3827.256	NaN	NaN	0.1343	0.2076	0.5742	0.0313	0.071	0.0298	0.0861
0.0	0.0	0.0	26388.8949	8942.256	NaN	NaN	0.2531	0.2068	0.574	0.0312	0.0712	0.0296	0.0872
0.0	0.0	0.0	24926.8949	2726.256	NaN	NaN	0.0986	0.2103	0.5687	0.0312	0.0714	0.0297	0.0886
0.0	0.0	0.0	31201.8949	2380.256	NaN	NaN	0.0709	0.2085	0.5669	0.0314	0.0729	0.0294	0.0909
0.0	0.0	0.0	31117.8949	5498.256	NaN	NaN	0.1502	0.2086	0.556	0.0322	0.0769	0.0299	0.0963
0.0	0.0	0.0	23861.8949	4258.256	NaN	NaN	0.1514	0.2098	0.5464	0.0325	0.0806	0.0304	0.1003
0.0	0.0	0.0	24468.8949	11082.256	NaN	NaN	0.3117	0.2117	0.5357	0.0326	0.0841	0.0315	0.1044
0.0	0.0	0.0	30539.8949	5561.256	NaN	NaN	0.154	0.2129	0.5284	0.0324	0.0869	0.0325	0.107
0.0	0.0	0.0	25903.8949	4253.256	NaN	NaN	0.141	0.2155	0.5219	0.0323	0.0882	0.0331	0.109
0.0	0.0	0.0	24977.8949	4965.256	NaN	NaN	0.1658	0.2152	0.5152	0.0324	0.0908	0.0339	0.1126
0.0	0.0	0.0	24932.8949	8973.256	NaN	NaN	0.2646	0.2183	0.5056	0.0321	0.0937	0.0352	0.115
0.0	0.0	0.0	30819.8949	7100.256	NaN	NaN	0.1872	0.2244	0.5005	0.0315	0.0936	0.0364	0.1136
0.0	0.0	0.0	27071.8949	3539.256	NaN	NaN	0.1156	0.2237	0.4955	0.0319	0.095	0.0367	0.1171
0.0	0.0	0.0	24409.8949	5155.256	NaN	NaN	0.1744	0.2273	0.4867	0.0321	0.0972	0.0376	0.1192
0.0	0.0	0.0	27562.8949	6262.256	NaN	NaN	0.1851	0.2271	0.4803	0.0323	0.0998	0.038	0.1225
0.0	0.0	0.0	29201.8949	4808.256	NaN	NaN	0.1414	0.2275	0.4797	0.0318	0.1004	0.0383	0.1222
0.0	0.0	0.0	29370.8949	4001.256	NaN	NaN	0.1199	0.2248	0.4816	0.0318	0.1005	0.038	0.1233
0.0	0.0	0.0	30075.8949	6683.256	NaN	NaN	0.1818	0.2263	0.4762	0.0317	0.1022	0.0384	0.1252
0.0	0.0	0.0	29337.8949	8085.256	NaN	NaN	0.216	0.2279	0.4729	0.0315	0.1029	0.0386	0.1262
0.0	0.0	0.0	27449.8949	6565.256	NaN	NaN	0.193	0.225	0.4774	0.0314	0.1019	0.0379	0.1264
0.0	0.0	0.0	27433.8949	4095.256	NaN	NaN	0.1299	0.222	0.48	0.0314	0.1018	0.0372	0.1276
0.0	0.0	0.0	23651.8949	3796.256	NaN	NaN	0.1383	0.2219	0.4803	0.0312	0.102	0.0368	0.1278
0.0	0.0	0.0	30155.8949	4700.256	NaN	NaN	0.1348	0.2213	0.4817	0.031	0.1018	0.0362	0.1281
0.0	0.0	0.0	26476.8949	5448.256	NaN	NaN	0.1707	0.221	0.4824	0.0309	0.1018	0.0355	0.1284
0.0	0.0	0.0	24541.8949	4890.256	NaN	NaN	0.1662	0.2228	0.4872	0.0303	0.1001	0.0346	0.125
0.0	0.0	0.0	24614.8949	3182.256	NaN	NaN	0.1145	0.2264	0.4888	0.0297	0.0984	0.034	0.1227
0.0	0.0	0.0	28933.8949	2855.256	NaN	NaN	0.0898	0.2313	0.4881	0.0292	0.0974	0.0334	0.1206
0.0	0.0	0.0	26563.8949	7452.256	NaN	NaN	0.2191	0.2351	0.4865	0.0293	0.0975	0.0325	0.1192
0.0	0.0	0.0	30418.8949	2855.256	NaN	NaN	0.0858	0.2397	0.4854	0.0288	0.0973	0.0318	0.117
0.0	0.0	0.0	25467.8949	6428.256	NaN	NaN	0.2015	0.2444	0.4827	0.0289	0.0978	0.0312	0.115
0.0	0.0	0.0	25861.8949	6444.256	NaN	NaN	0.1995	0.2498	0.479	0.0287	0.0984	0.0309	0.1132
0.0	0.0	0.0	28090.8949	8593.256	NaN	NaN	0.2342	0.2531	0.4755	0.0289	0.0998	0.0305	0.1122
0.0	0.0	0.0	28494.8949	8320.256	NaN	NaN	0.226	0.2566	0.4726	0.0288	0.101	0.0303	0.1107
0.0	0.0	0.0	26716.8949	7489.256	NaN	NaN	0.2189	0.2599	0.4717	0.0289	0.1011	0.0301	0.1083
0.0	0.0	0.0	28816.8949	4435.256	NaN	NaN	0.1334	0.2646	0.4703	0.0287	0.1005	0.03	0.106
0.0	0.0	0.0	29472.8949	10938.256	NaN	NaN	0.2707	0.2631	0.4681	0.0291	0.1023	0.0301	0.1073
0.0	0.0	0.0	26807.8949	6919.256	NaN	NaN	0.2052	0.2635	0.465	0.0294	0.1044	0.0301	0.1076
0.0	0.0	0.0	32172.8949	6643.256	NaN	NaN	0.1711	0.2616	0.4654	0.0294	0.1054	0.03	0.1082
0.0	0.0	0.0	26800.8949	6143.256	NaN	NaN	0.1865	0.2577	0.4618	0.0299	0.1086	0.0304	0.1116
0.0	0.0	0.0	27712.8949	7293.256	NaN	NaN	0.2083	0.2568	0.4577	0.0298	0.1113	0.0306	0.1137
0.0	0.0	0.0	28210.8949	7461.256	NaN	NaN	0.2092	0.2535	0.4565	0.03	0.1134	0.031	0.1156
0.0	0.0	0.0	27155.8949	2744.256	NaN	NaN	0.0918	0.2542	0.4542	0.0297	0.1142	0.0314	0.1162
0.0	0.0	0.0	25779.8949	9292.256	NaN	NaN	0.2649	0.2517	0.4548	0.0299	0.1149	0.0319	0.1169
0.0	0.0	0.0	26009.8949	5309.256	NaN	NaN	0.1695	0.2523	0.452	0.0296	0.1154	0.0324	0.1183
0.0	0.0	0.0	27812.8949	4199.256	NaN	NaN	0.1312	0.2491	0.4526	0.0299	0.1165	0.0326	0.1192
0.0	0.0	0.0	28072.8949	5324.256	NaN	NaN	0.1594	0.2483	0.4474	0.0301	0.1192	0.0333	0.1218
0.0	0.0	0.0	31415.8949	1548.256	NaN	NaN	0.047	0.2508	0.4388	0.0303	0.1222	0.0336	0.1242
0.0	0.0	0.0	23536.8949	6220.256	NaN	NaN	0.209	0.2478	0.4357	0.0308	0.1259	0.0338	0.126
0.0	0.0	0.0	25904.8949	2865.256	NaN	NaN	0.0996	0.2479	0.4299	0.0308	0.1291	0.034	0.1283
0.0	0.0	0.0	24409.8949	5503.256	NaN	NaN	0.184	0.2489	0.4231	0.0309	0.1324	0.0342	0.1306
0.0	0.0	0.0	33738.8949	6697.256	NaN	NaN	0.1656	0.2491	0.4201	0.0307	0.1343	0.0344	0.1315
0.0	0.0	0.0	28820.8949	4185.256	NaN	NaN	0.1268	0.2479	0.416	0.031	0.1368	0.0346	0.1336
0.0	0.0	0.0	23281.8949	4806.256	NaN	NaN	0.1711	0.248	0.4105	0.0314	0.1401	0.0353	0.1347
0.0	0.0	0.0	23237.8949	4791.256	NaN	NaN	0.1709	0.2472	0.4096	0.0315	0.1409	0.0357	0.1351
0.0	0.0	0.0	27643.8949	7389.256	NaN	NaN	0.2109	0.2481	0.4108	0.0314	0.1401	0.0363	0.1333
0.0	0.0	0.0	18858.8949	3972.256	NaN	NaN	0.174	0.2449	0.4148	0.0319	0.1391	0.0365	0.1328
0.0	0.0	0.0	24184.8949	4114.256	NaN	NaN	0.1454	0.2453	0.4147	0.0317	0.1382	0.0368	0.1333
0.0	0.0	0.0	26232.8949	8771.256	NaN	NaN	0.2506	0.2468	0.4069	0.0324	0.1402	0.0374	0.1363
0.0	0.0	0.0	25758.8949	3725.256	NaN	NaN	0.1263	0.244	0.4082	0.033	0.1409	0.0378	0.1361
0.0	0.0	0.0	21743.8949	5854.256	NaN	NaN	0.2121	0.2399	0.4153	0.0332	0.1394	0.038	0.1343
0.0	0.0	0.0	26993.8949	3841.256	NaN	NaN	0.1246	0.2443	0.4139	0.0327	0.1369	0.0389	0.1333
0.0	0.0	0.0	25973.8949	5501.256	NaN	NaN	0.1748	0.2449	0.4095	0.0335	0.1376	0.0395	0.1349
0.0	0.0	0.0	25817.8949	6368.256	NaN	NaN	0.1979	0.2411	0.412	0.0341	0.1382	0.0395	0.1351
0.0	0.0	0.0	26088.8949	5655.256	NaN	NaN	0.1782	0.2384	0.4124	0.0348	0.1392	0.0398	0.1354
0.0	0.0	0.0	23280.8949	4683.256	NaN	NaN	0.1675	0.24	0.4114	0.0351	0.1392	0.0407	0.1336
0.0	0.0	0.0	25037.8949	6500.256	NaN	NaN	0.2061	0.2393	0.4113	0.0359	0.139	0.0407	0.1339
0.0	0.0	0.0	27134.8949	8838.256	NaN	NaN	0.2457	0.2381	0.4113	0.0367	0.139	0.0411	0.1338
0.0	0.0	0.0	22705.8949	7544.256	NaN	NaN	0.2494	0.2356	0.4146	0.0376	0.1385	0.0416	0.1321
0.0	0.0	0.0	25767.8949	6508.256	NaN	NaN	0.2016	0.2374	0.4227	0.0377	0.1337	0.0422	0.1265
0.0	0.0	0.0	28981.8949	6782.256	NaN	NaN	0.1896	0.2396	0.4247	0.0382	0.1307	0.0426	0.1242
0.0	0.0	0.0	26798.8949	5189.256	NaN	NaN	0.1622	0.2391	0.4267	0.0387	0.1298	0.0429	0.1228
0.0	0.0	0.0	24574.8949	8901.256	NaN	NaN	0.2659	0.2388	0.4313	0.0388	0.128	0.043	0.1201
0.0	0.0	0.0	25626.8949	2603.256	NaN	NaN	0.0922	0.2428	0.4378	0.0383	0.1233	0.0433	0.1146
0.0	0.0	0.0	32106.8949	3389.256	NaN	NaN	0.0955	0.2488	0.4442	0.0379	0.1164	0.0437	0.1089
0.0	0.0	0.0	26550.8949	5809.256	NaN	NaN	0.1795	0.254	0.4484	0.0381	0.1107	0.0439	0.1049
0.0	0.0	0.0	29618.8949	6507.256	NaN	NaN	0.1801	0.2595	0.4534	0.0381	0.1052	0.0442	0.0997
0.0	0.0	0.0	24043.8949	5221.256	NaN	NaN	0.1784	0.2681	0.4526	0.0384	0.1005	0.0442	0.0962
0.0	0.0	0.0	28351.8949	3828.256	NaN	NaN	0.119	0.2746	0.4508	0.0392	0.0977	0.044	0.0937
0.0	0.0	0.0	28038.8949	7717.256	NaN	NaN	0.2158	0.2784	0.447	0.0403	0.0976	0.0438	0.093
0.0	0.0	0.0	23404.8949	7288.256	NaN	NaN	0.2375	0.2791	0.4476	0.041	0.0975	0.0436	0.0913
0.0	0.0	0.0	25056.8949	5495.256	NaN	NaN	0.1799	0.2832	0.4456	0.0413	0.0966	0.0431	0.0903
0.0	0.0	0.0	26077.8949	6235.256	NaN	NaN	0.193	0.2824	0.4413	0.0424	0.0993	0.0427	0.0918
0.0	0.0	0.0	25513.8949	9689.256	NaN	NaN	0.2752	0.2818	0.44	0.0427	0.1012	0.0424	0.092
0.0	0.0	0.0	26796.8949	4381.256	NaN	NaN	0.1405	0.2818	0.437	0.0432	0.1031	0.0419	0.093
0.0	0.0	0.0	32240.8949	8194.256	NaN	NaN	0.2027	0.2817	0.4376	0.0433	0.1039	0.0416	0.0918
0.0	0.0	0.0	27464.8949	3086.256	NaN	NaN	0.101	0.2832	0.4368	0.0432	0.1041	0.0414	0.0913
0.0	0.0	0.0	28725.8949	7071.256	NaN	NaN	0.1975	0.291	0.4354	0.0421	0.1018	0.041	0.0887
0.0	0.0	0.0	30472.8949	11379.256	NaN	NaN	0.2719	0.2926	0.4318	0.0426	0.1027	0.0408	0.0895
0.0	0.0	0.0	27545.8949	7602.256	NaN	NaN	0.2163	0.2954	0.4364	0.0419	0.0996	0.0411	0.0857
0.0	0.0	0.0	30060.8949	5795.256	NaN	NaN	0.1616	0.2999	0.4403	0.0413	0.095	0.0413	0.0822
0.0	0.0	0.0	25328.8949	3362.256	NaN	NaN	0.1172	0.3047	0.4407	0.0412	0.0921	0.0415	0.0799
0.0	0.0	0.0	23554.8949	4242.256	NaN	NaN	0.1526	0.313	0.4363	0.0409	0.0897	0.0413	0.0788
0.0	0.0	0.0	20823.8949	9350.256	NaN	NaN	0.3099	0.313	0.429	0.0423	0.093	0.0409	0.0818
0.0	0.0	0.0	28133.8949	6385.256	NaN	NaN	0.185	0.3176	0.429	0.0414	0.0916	0.0412	0.0792
0.0	0.0	0.0	30145.8949	4605.256	NaN	NaN	0.1325	0.3238	0.4282	0.0406	0.0886	0.0413	0.0775
0.0	0.0	0.0	29260.8949	2116.256	NaN	NaN	0.0674	0.3253	0.4286	0.0403	0.0879	0.0416	0.0763
0.0	0.0	0.0	25348.8949	4868.256	NaN	NaN	0.1611	0.3344	0.4223	0.0394	0.0865	0.0415	0.0758
0.0	0.0	0.0	34248.8949	5423.256	NaN	NaN	0.1367	0.34	0.4183	0.0389	0.0858	0.0416	0.0753
0.0	0.0	0.0	31657.8949	6903.256	NaN	NaN	0.179	0.3395	0.4171	0.039	0.0861	0.0418	0.0765
0.0	0.0	0.0	24334.8949	5025.256	NaN	NaN	0.1712	0.3374	0.4234	0.0383	0.0853	0.042	0.0735
0.0	0.0	0.0	28786.8949	5029.256	NaN	NaN	0.1487	0.3466	0.412	0.0383	0.0858	0.0414	0.0759
0.0	0.0	0.0	28180.8949	5124.256	NaN	NaN	0.1539	0.3395	0.4116	0.0397	0.0897	0.0415	0.0781
0.0	0.0	0.0	26307.8949	4165.256	NaN	NaN	0.1367	0.338	0.4156	0.0387	0.0886	0.0422	0.0769
0.0	0.0	0.0	23548.8949	5142.256	NaN	NaN	0.1792	0.3339	0.4182	0.039	0.0876	0.043	0.0782
0.0	0.0	0.0	32700.8949	7678.256	NaN	NaN	0.1902	0.3292	0.425	0.0386	0.0851	0.0444	0.0777
0.0	0.0	0.0	18129.8949	5626.256	NaN	NaN	0.2368	0.3241	0.4415	0.0376	0.0768	0.0463	0.0735
0.0	0.0	0.0	11263.8949	5632.256	NaN	NaN	0.3333	0.3179	0.4561	0.0377	0.0711	0.0473	0.07
0.0	0.0	0.0	15482.8949	5634.256	NaN	NaN	0.2668	0.3136	0.4635	0.0378	0.0684	0.0473	0.0694
0.0	0.0	0.0	17903.8949	2867.256	NaN	NaN	0.138	0.3124	0.4686	0.0376	0.0666	0.0475	0.0673
0.0	0.0	0.0	17973.8949	7628.256	NaN	NaN	0.298	0.3091	0.4699	0.0381	0.0669	0.0477	0.0683
0.0	0.0	0.0	13702.8949	5545.256	NaN	NaN	0.2881	0.3008	0.4795	0.0375	0.0667	0.0479	0.0676
0.0	0.0	0.0	10681.8949	6572.256	NaN	NaN	0.3809	0.3018	0.4803	0.0375	0.0656	0.0476	0.0672
0.0	0.0	0.0	13768.8949	4872.256	NaN	NaN	0.2614	0.3054	0.4796	0.0378	0.064	0.0467	0.0665
0.0	0.0	0.0	15369.8949	4684.256	NaN	NaN	0.2336	0.3022	0.4808	0.0381	0.0647	0.0463	0.0678
0.0	0.0	0.0	11265.8949	6569.256	NaN	NaN	0.3683	0.3116	0.4758	0.0382	0.0625	0.0452	0.0668
0.0	0.0	0.0	13498.8949	6352.256	NaN	NaN	0.32	0.3189	0.4715	0.0386	0.0611	0.0442	0.0658
0.0	0.0	0.0	15162.8949	2139.256	NaN	NaN	0.1236	0.3348	0.4643	0.0383	0.0576	0.0424	0.0627
0.0	0.0	0.0	14973.8949	6212.256	NaN	NaN	0.2932	0.3426	0.4644	0.0385	0.0549	0.0403	0.0592
0.0	0.0	0.0	13632.8949	4362.256	NaN	NaN	0.2424	0.3506	0.4626	0.039	0.0522	0.038	0.0576
0.0	0.0	0.0	16341.8949	1263.256	NaN	NaN	0.0718	0.3356	0.4727	0.0391	0.0537	0.037	0.0619
0.0	0.0	0.0	16727.8949	5337.256	NaN	NaN	0.2419	0.3204	0.4814	0.0396	0.0559	0.0364	0.0664
0.0	0.0	0.0	16955.8949	3748.256	NaN	NaN	0.181	0.3157	0.4874	0.0391	0.0557	0.0355	0.0665
0.0	0.0	0.0	14803.8949	1388.256	NaN	NaN	0.0857	0.3055	0.4936	0.0398	0.0578	0.035	0.0683
0.0	0.0	0.0	10537.8949	4886.256	NaN	NaN	0.3168	0.293	0.4983	0.0404	0.0618	0.0352	0.0714
0.0	0.0	0.0	14717.8949	1960.256	NaN	NaN	0.1175	0.2917	0.4993	0.0398	0.0631	0.0351	0.0709
0.0	0.0	0.0	18430.8949	4103.256	NaN	NaN	0.1821	0.2876	0.4997	0.0401	0.0657	0.0352	0.0717
0.0	0.0	0.0	18656.8949	4714.256	NaN	NaN	0.2017	0.2818	0.4937	0.041	0.0713	0.0361	0.0761
0.0	0.0	0.0	17505.8949	5407.256	NaN	NaN	0.236	0.2928	0.4826	0.0395	0.0723	0.0361	0.0767
0.0	0.0	0.0	16398.8949	2568.256	NaN	NaN	0.1354	0.2983	0.4726	0.0398	0.0754	0.0361	0.0778
0.0	0.0	0.0	20274.8949	3699.256	NaN	NaN	0.1543	0.3095	0.4567	0.0392	0.079	0.0362	0.0794
0.0	0.0	0.0	15182.8949	4499.256	NaN	NaN	0.2286	0.3313	0.4391	0.0383	0.0787	0.0355	0.0771
0.0	0.0	0.0	18246.8949	4421.256	NaN	NaN	0.195	0.3474	0.4266	0.0379	0.078	0.0347	0.0753
0.0	0.0	0.0	18152.8949	3538.256	NaN	NaN	0.1631	0.3467	0.4234	0.0382	0.08	0.0339	0.0778
0.0	0.0	0.0	15086.8949	7307.256	NaN	NaN	0.3263	0.3496	0.4261	0.0368	0.0761	0.0341	0.0773
0.0	0.0	0.0	18786.8949	6723.256	NaN	NaN	0.2636	0.3546	0.4203	0.0378	0.0729	0.035	0.0793
0.0	0.0	0.0	18993.8949	6135.256	NaN	NaN	0.2441	0.4471	0.3699	0.0353	0.0528	0.0344	0.0605
0.0	0.0	0.0	-166.1051	5138.256	NaN	NaN	1.0334	0.7274	0.1552	0.0246	0.0364	0.0245	0.0319
0.0	0.0	0.0	-692.1051	2992.256	NaN	NaN	1.3	0.865	0.044	0.0203	0.0278	0.0221	0.0208
0.0	0.0	0.0	-804.1051	2631.256	NaN	NaN	1.3	0.8959	0.0304	0.0171	0.0201	0.018	0.0184
0.0	0.0	0.0	-1616.1051	3329.256	NaN	NaN	1.3	0.8887	0.0307	0.0193	0.0212	0.0198	0.0203
0.0	0.0	0.0	5590.8949	3656.256	NaN	NaN	0.3954	0.8882	0.0302	0.0197	0.0214	0.0203	0.0203
0.0	0.0	0.0	-155.1051	4213.256	NaN	NaN	1.0382	0.8872	0.0293	0.0201	0.0215	0.0208	0.021
0.0	0.0	0.0	5.8949	1657.256	NaN	NaN	0.9965	0.8883	0.0284	0.0197	0.0214	0.021	0.0212
0.0	0.0	0.0	-1290.1051	738.256	NaN	NaN	-0.3	0.8885	0.0284	0.0197	0.0211	0.021	0.0213
0.0	0.0	0.0	-1697.1051	1659.256	NaN	NaN	-0.3	0.8889	0.028	0.0198	0.021	0.0209	0.0214
0.0	0.0	0.0	-128.1051	2733.256	NaN	NaN	1.0492	0.8893	0.0272	0.0199	0.0211	0.0209	0.0216
0.0	0.0	0.0	-340.1051	2730.256	NaN	NaN	1.1423	0.89	0.0267	0.0199	0.021	0.0209	0.0216
0.0	0.0	0.0	-2549.1051	4315.256	NaN	NaN	1.3	0.8901	0.0266	0.0199	0.0209	0.021	0.0214
0.0	0.0	0.0	-3175.1051	112.256	NaN	NaN	-0.0367	0.8901	0.0272	0.0199	0.0207	0.0209	0.0212
0.0	0.0	0.0	-3977.1051	-1759.744	NaN	NaN	0.3067	0.8897	0.0272	0.0202	0.0208	0.0208	0.0213
0.0	0.0	0.0	-3075.1051	381.256	NaN	NaN	-0.1415	0.8906	0.0267	0.0202	0.0207	0.0207	0.0211
0.0	0.0	0.0	-2932.1051	1132.256	NaN	NaN	-0.3	0.8912	0.0261	0.0202	0.0208	0.0207	0.021
0.0	0.0	0.0	-1825.1051	1632.256	NaN	NaN	-0.3	0.8911	0.0258	0.0204	0.0209	0.0208	0.0211
0.0	0.0	0.0	-1328.1051	2624.256	NaN	NaN	1.3	0.8904	0.0258	0.0206	0.0211	0.0209	0.0212
0.0	0.0	0.0	-647.1051	-476.744	NaN	NaN	0.4242	0.8898	0.026	0.0208	0.0211	0.0208	0.0214
0.0	0.0	0.0	-1911.1051	-1076.744	NaN	NaN	0.3604	0.8897	0.0259	0.021	0.021	0.0208	0.0216
0.0	0.0	0.0	-1943.1051	-911.744	NaN	NaN	0.3194	0.8902	0.0257	0.0209	0.0209	0.0208	0.0215
0.0	0.0	0.0	-561.1051	1792.256	NaN	NaN	1.3	0.8908	0.0254	0.0208	0.0208	0.0207	0.0214
0.0	0.0	0.0	-2946.1051	4487.256	NaN	NaN	1.3	0.8915	0.0253	0.0205	0.0206	0.0207	0.0214
0.0	0.0	0.0	-2127.1051	1216.256	NaN	NaN	-0.3	0.8922	0.0254	0.0203	0.0204	0.0206	0.0213
0.0	0.0	0.0	-1372.1051	153.256	NaN	NaN	-0.1257	0.8928	0.0253	0.0201	0.0201	0.0204	0.0212
0.0	0.0	0.0	-2668.1051	3408.256	NaN	NaN	1.3	0.8931	0.0253	0.02	0.0201	0.0204	0.0212
0.0	0.0	0.0	-1811.1051	1974.256	NaN	NaN	1.3	0.8933	0.0253	0.0199	0.02	0.0203	0.0213
0.0	0.0	0.0	-1152.1051	2458.256	NaN	NaN	1.3	0.8934	0.025	0.0198	0.0201	0.0203	0.0215
0.0	0.0	0.0	-2357.1051	2822.256	NaN	NaN	1.3	0.8932	0.0251	0.0197	0.0201	0.0203	0.0216
0.0	0.0	0.0	-4110.1051	2835.256	NaN	NaN	-0.3	0.8937	0.025	0.0196	0.02	0.0203	0.0214
0.0	0.0	0.0	-1600.1051	3667.256	NaN	NaN	1.3	0.8936	0.025	0.0195	0.02	0.0204	0.0215
0.0	0.0	0.0	-1720.1051	2053.256	NaN	NaN	1.3	0.8943	0.0249	0.0194	0.0199	0.0204	0.0212
0.0	0.0	0.0	-1902.1051	3423.256	NaN	NaN	1.3	0.8942	0.0249	0.0194	0.0199	0.0204	0.0212
0.0	0.0	0.0	-2151.1051	56.256	NaN	NaN	-0.0269	0.8949	0.0249	0.0192	0.0196	0.0203	0.0211
0.0	0.0	0.0	112.8949	1403.256	NaN	NaN	0.9255	0.8948	0.0246	0.0191	0.0198	0.0203	0.0214
0.0	0.0	0.0	2678.8949	1149.256	NaN	NaN	0.3002	0.8946	0.0245	0.0191	0.0198	0.0204	0.0216
0.0	0.0	0.0	2138.8949	2827.256	NaN	NaN	0.5693	0.8939	0.0248	0.0192	0.0198	0.0205	0.0218
0.0	0.0	0.0	-1929.1051	667.256	NaN	NaN	-0.3	0.8945	0.0249	0.0192	0.0196	0.0204	0.0215
0.0	0.0	0.0	-1921.1051	3141.256	NaN	NaN	1.3	0.8941	0.025	0.0193	0.0197	0.0203	0.0216
0.0	0.0	0.0	-3055.1051	-614.744	NaN	NaN	0.1675	0.8946	0.0252	0.0193	0.0195	0.0201	0.0213
0.0	0.0	0.0	4.8949	4156.256	NaN	NaN	0.9988	0.8943	0.0251	0.0194	0.0196	0.0202	0.0214
0.0	0.0	0.0	-1651.1051	454.256	NaN	NaN	-0.3	0.8941	0.0253	0.0195	0.0196	0.0202	0.0212
0.0	0.0	0.0	-1930.1051	3033.256	NaN	NaN	1.3	0.8938	0.0252	0.0197	0.0198	0.0202	0.0214
0.0	0.0	0.0	-1328.1051	3698.256	NaN	NaN	1.3	0.8934	0.0252	0.0198	0.0199	0.0204	0.0214
0.0	0.0	0.0	954.8949	-145.744	NaN	NaN	-0.1801	0.8936	0.0251	0.0198	0.0198	0.0203	0.0213
0.0	0.0	0.0	-933.1051	-483.744	NaN	NaN	0.3414	0.8939	0.0251	0.0197	0.0198	0.0203	0.0212
0.0	0.0	0.0	646.8949	-118.744	NaN	NaN	-0.2248	0.8942	0.0249	0.0197	0.0198	0.0202	0.0212
0.0	0.0	0.0	-84.1051	137.256	NaN	NaN	1.3	0.8941	0.0249	0.0197	0.0197	0.0203	0.0213
0.0	0.0	0.0	-1121.1051	-1468.744	NaN	NaN	0.5671	0.8942	0.0249	0.0197	0.0197	0.0203	0.0212
0.0	0.0	0.0	-1092.1051	-851.744	NaN	NaN	0.4382	0.8944	0.025	0.0197	0.0195	0.0202	0.0211
0.0	0.0	0.0	-1633.1051	-2229.744	NaN	NaN	0.5772	0.8949	0.0248	0.0196	0.0194	0.0202	0.0211
0.0	0.0	0.0	-1326.1051	1391.256	NaN	NaN	1.3	0.8947	0.0245	0.0196	0.0195	0.0203	0.0214
0.0	0.0	0.0	-2740.1051	2564.256	NaN	NaN	-0.3	0.8944	0.0246	0.0196	0.0195	0.0204	0.0215
0.0	0.0	0.0	-2713.1051	2651.256	NaN	NaN	-0.3	0.8942	0.0246	0.0197	0.0195	0.0204	0.0215
0.0	0.0	0.0	-2118.1051	-1336.744	NaN	NaN	0.3869	0.8947	0.0247	0.0196	0.0194	0.0203	0.0212
0.0	0.0	0.0	-2591.1051	1120.256	NaN	NaN	-0.3	0.8948	0.0247	0.0197	0.0194	0.0202	0.0212
0.0	0.0	0.0	-2276.1051	1300.256	NaN	NaN	-0.3	0.8951	0.0246	0.0196	0.0194	0.0202	0.0211
0.0	0.0	0.0	1433.8949	983.256	NaN	NaN	0.4068	0.8951	0.0244	0.0196	0.0194	0.0203	0.0212
0.0	0.0	0.0	-3208.1051	2121.256	NaN	NaN	-0.3	0.8953	0.0245	0.0195	0.0194	0.0203	0.0211
0.0	0.0	0.0	-329.1051	3049.256	NaN	NaN	1.121	0.8952	0.0245	0.0194	0.0195	0.0203	0.0211
0.0	0.0	0.0	-856.1051	1168.256	NaN	NaN	1.3	0.8954	0.0246	0.0193	0.0195	0.0202	0.0209
0.0	0.0	0.0	-1892.1051	1790.256	NaN	NaN	-0.3	0.8955	0.0245	0.0193	0.0195	0.0203	0.0209
0.0	0.0	0.0	-1660.1051	3454.256	NaN	NaN	1.3	0.8954	0.0245	0.0193	0.0196	0.0203	0.0209
0.0	0.0	0.0	-2649.1051	2625.256	NaN	NaN	-0.3	0.8954	0.0245	0.0193	0.0196	0.0203	0.0209
0.0	0.0	0.0	-1239.1051	235.256	NaN	NaN	-0.2344	0.8959	0.0244	0.0193	0.0196	0.0202	0.0206
0.0	0.0	0.0	-2397.1051	882.256	NaN	NaN	-0.3	0.8961	0.0242	0.0194	0.0195	0.0202	0.0205
0.0	0.0	0.0	-2908.1051	1736.256	NaN	NaN	-0.3	0.896	0.0241	0.0195	0.0196	0.0203	0.0205
0.0	0.0	0.0	-2599.1051	480.256	NaN	NaN	-0.2267	0.896	0.0239	0.0196	0.0197	0.0203	0.0205
0.0	0.0	0.0	740.8949	1163.256	NaN	NaN	0.6109	0.8957	0.0238	0.0196	0.0198	0.0205	0.0207
0.0	0.0	0.0	-1625.1051	-488.744	NaN	NaN	0.2312	0.8958	0.0238	0.0197	0.0198	0.0205	0.0206
0.0	0.0	0.0	-1306.1051	1825.256	NaN	NaN	1.3	0.8957	0.0237	0.0197	0.0198	0.0205	0.0206
0.0	0.0	0.0	-201.1051	1445.256	NaN	NaN	1.1616	0.8953	0.0237	0.0198	0.0199	0.0205	0.0207
0.0	0.0	0.0	-1897.1051	-1280.744	NaN	NaN	0.403	0.8954	0.0237	0.0199	0.0199	0.0205	0.0206
0.0	0.0	0.0	-1550.1051	1646.256	NaN	NaN	1.3	0.8953	0.0237	0.0199	0.0199	0.0205	0.0206
0.0	0.0	0.0	903.8949	-2383.744	NaN	NaN	1.3	0.8949	0.0236	0.02	0.02	0.0207	0.0208
0.0	0.0	0.0	-2431.1051	3746.256	NaN	NaN	1.3	0.8931	0.0239	0.0203	0.0204	0.0211	0.0213
0.0	0.0	0.0	-408.1051	1519.256	NaN	NaN	1.3	0.893	0.0238	0.0204	0.0205	0.0211	0.0213
0.0	0.0	0.0	-2825.1051	2820.256	NaN	NaN	-0.3	0.8929	0.0237	0.0205	0.0205	0.0211	0.0212
0.0	0.0	0.0	-452.1051	-1255.744	NaN	NaN	0.7353	0.893	0.0235	0.0207	0.0204	0.0212	0.0212
0.0	0.0	0.0	-1992.1051	3949.256	NaN	NaN	1.3	0.8917	0.0236	0.021	0.0207	0.0214	0.0215
0.0	0.0	0.0	-3199.1051	1420.256	NaN	NaN	-0.3	0.892	0.0234	0.0211	0.0206	0.0214	0.0214
0.0	0.0	0.0	-2161.1051	1576.256	NaN	NaN	-0.3	0.8916	0.0234	0.0212	0.0207	0.0215	0.0216
0.0	0.0	0.0	-1419.1051	2764.256	NaN	NaN	1.3	0.891	0.0234	0.0213	0.0208	0.0218	0.0218
0.0	0.0	0.0	-940.1051	5057.256	NaN	NaN	1.2283	0.8899	0.0235	0.0215	0.021	0.022	0.0221
0.0	0.0	0.0	-123.1051	2067.256	NaN	NaN	1.0633	0.8901	0.0232	0.0217	0.021	0.022	0.022
0.0	0.0	0.0	-1939.1051	686.256	NaN	NaN	-0.3	0.8903	0.0232	0.0219	0.021	0.0218	0.0217
0.0	0.0	0.0	-3711.1051	-1406.744	NaN	NaN	0.2749	0.8908	0.023	0.0221	0.021	0.0216	0.0215
0.0	0.0	0.0	-954.1051	1002.256	NaN	NaN	1.3	0.8915	0.0226	0.022	0.021	0.0214	0.0215
0.0	0.0	0.0	-2536.1051	944.256	NaN	NaN	-0.3	0.8921	0.0222	0.0219	0.021	0.0213	0.0215
0.0	0.0	0.0	-2516.1051	2258.256	NaN	NaN	-0.3	0.8927	0.0219	0.0218	0.021	0.0212	0.0215
0.0	0.0	0.0	-3335.1051	1817.256	NaN	NaN	-0.3	0.8929	0.0219	0.0218	0.021	0.021	0.0215
0.0	0.0	0.0	-858.1051	-1620.744	NaN	NaN	0.6538	0.8935	0.0218	0.0217	0.021	0.0207	0.0212
0.0	0.0	0.0	-1281.1051	1789.256	NaN	NaN	1.3	0.8939	0.0217	0.0217	0.021	0.0206	0.0212
0.0	0.0	0.0	-2293.1051	-347.744	NaN	NaN	0.1317	0.8942	0.0216	0.0217	0.021	0.0205	0.0211
0.0	0.0	0.0	-349.1051	470.256	NaN	NaN	1.3	0.8945	0.0214	0.0216	0.021	0.0205	0.021
0.0	0.0	0.0	-1640.1051	-595.744	NaN	NaN	0.2665	0.8946	0.0214	0.0215	0.021	0.0205	0.021
0.0	0.0	0.0	-308.1051	197.256	NaN	NaN	-0.3	0.8949	0.0212	0.0214	0.021	0.0205	0.0209
0.0	0.0	0.0	-1257.1051	4348.256	NaN	NaN	1.3	0.8949	0.0212	0.0213	0.0211	0.0207	0.0209
0.0	0.0	0.0	-3539.1051	1824.256	NaN	NaN	-0.3	0.8946	0.0214	0.0215	0.0212	0.0205	0.0208
0.0	0.0	0.0	-2854.1051	-917.744	NaN	NaN	0.2433	0.8947	0.0215	0.0216	0.0211	0.0204	0.0207
0.0	0.0	0.0	-2436.1051	-1438.744	NaN	NaN	0.3713	0.895	0.0215	0.0215	0.0211	0.0204	0.0206
0.0	0.0	0.0	-1785.1051	1350.256	NaN	NaN	-0.3	0.8952	0.0214	0.0214	0.0211	0.0204	0.0205
0.0	0.0	0.0	-1697.1051	3093.256	NaN	NaN	1.3	0.8958	0.0213	0.0212	0.021	0.0203	0.0204
0.0	0.0	0.0	-983.1051	-689.744	NaN	NaN	0.4123	0.8963	0.0212	0.021	0.0208	0.0204	0.0202
0.0	0.0	0.0	-2134.1051	3527.256	NaN	NaN	1.3	0.8965	0.0211	0.0209	0.0207	0.0206	0.0202
0.0	0.0	0.0	33.8949	4307.256	NaN	NaN	0.9922	0.8963	0.0212	0.0209	0.0206	0.0208	0.0203
0.0	0.0	0.0	1556.8949	2281.256	NaN	NaN	0.5944	0.8962	0.0213	0.0209	0.0205	0.0208	0.0203
0.0	0.0	0.0	-2017.1051	1910.256	NaN	NaN	-0.3	0.8955	0.0217	0.021	0.0208	0.0208	0.0203
0.0	0.0	0.0	-2429.1051	2707.256	NaN	NaN	1.3	0.8955	0.0218	0.021	0.0207	0.0206	0.0203
0.0	0.0	0.0	-2078.1051	126.256	NaN	NaN	-0.0647	0.8951	0.022	0.021	0.0208	0.0207	0.0204
0.0	0.0	0.0	-2680.1051	4222.256	NaN	NaN	1.3	0.8953	0.0219	0.021	0.0207	0.0207	0.0204
0.0	0.0	0.0	-1136.1051	2517.256	NaN	NaN	1.3	0.8955	0.0219	0.0209	0.0207	0.0207	0.0203
0.0	0.0	0.0	-2332.1051	23.256	NaN	NaN	-0.0101	0.8956	0.0219	0.0209	0.0207	0.0206	0.0203
0.0	0.0	0.0	-1759.1051	443.256	NaN	NaN	-0.3	0.8961	0.0217	0.0208	0.0207	0.0205	0.0201
0.0	0.0	0.0	-1816.1051	2916.256	NaN	NaN	1.3	0.8966	0.0216	0.0207	0.0208	0.0203	0.02
0.0	0.0	0.0	-1329.1051	-2926.744	NaN	NaN	0.6877	0.8958	0.0218	0.0208	0.0211	0.0203	0.0202
0.0	0.0	0.0	-41.1051	1989.256	NaN	NaN	1.0211	0.897	0.0216	0.0206	0.0209	0.0202	0.0199
0.0	0.0	0.0	-3169.1051	-379.744	NaN	NaN	0.107	0.8967	0.0217	0.0207	0.0209	0.0201	0.02
0.0	0.0	0.0	-1182.1051	2280.256	NaN	NaN	1.3	0.8983	0.0212	0.0204	0.0204	0.02	0.0197
0.0	0.0	0.0	-1155.1051	2697.256	NaN	NaN	1.3	0.8982	0.0213	0.0204	0.0202	0.0201	0.0198
0.0	0.0	0.0	558.8949	2420.256	NaN	NaN	0.8124	0.8983	0.0212	0.0205	0.0202	0.0201	0.0197
0.0	0.0	0.0	-1452.1051	6270.256	NaN	NaN	1.3	0.8982	0.0213	0.0204	0.0203	0.02	0.0197
0.0	0.0	0.0	-156.1051	301.256	NaN	NaN	1.3	0.8977	0.0215	0.0204	0.0206	0.02	0.0197
0.0	0.0	0.0	-3946.1051	1061.256	NaN	NaN	-0.3	0.8971	0.0217	0.0204	0.021	0.02	0.0198
0.0	0.0	0.0	-1390.1051	1374.256	NaN	NaN	-0.3	0.8975	0.0217	0.0204	0.0209	0.0199	0.0197
0.0	0.0	0.0	933.8949	-1009.744	NaN	NaN	1.3	0.8977	0.0216	0.0203	0.0209	0.0199	0.0196
0.0	0.0	0.0	-734.1051	-157.744	NaN	NaN	0.1769	0.8973	0.0217	0.0204	0.0209	0.02	0.0197
0.0	0.0	0.0	-2130.1051	727.256	NaN	NaN	-0.3	0.8975	0.0217	0.0204	0.0207	0.02	0.0197
0.0	0.0	0.0	-179.1051	3976.256	NaN	NaN	1.0472	0.8977	0.0216	0.0204	0.0205	0.0201	0.0197
0.0	0.0	0.0	-2456.1051	719.256	NaN	NaN	-0.3	0.8971	0.0217	0.0206	0.0206	0.0201	0.0199
0.0	0.0	0.0	-2738.1051	3745.256	NaN	NaN	1.3	0.8972	0.0217	0.0206	0.0206	0.0201	0.0199
0.0	0.0	0.0	-2280.1051	-508.744	NaN	NaN	0.1824	0.8966	0.0218	0.0207	0.0207	0.0201	0.02
0.0	0.0	0.0	-1540.1051	1929.256	NaN	NaN	1.3	0.8976	0.0216	0.0206	0.0203	0.02	0.0199
0.0	0.0	0.0	-499.1051	2934.256	NaN	NaN	1.205	0.8974	0.0216	0.0206	0.0203	0.02	0.02
0.0	0.0	0.0	-2141.1051	-1634.744	NaN	NaN	0.4329	0.8969	0.0218	0.0207	0.0205	0.02	0.02
0.0	0.0	0.0	-3269.1051	1742.256	NaN	NaN	-0.3	0.8973	0.0217	0.0206	0.0204	0.02	0.02
0.0	0.0	0.0	-1522.1051	927.256	NaN	NaN	-0.3	0.897	0.0218	0.0207	0.0204	0.0201	0.02
0.0	0.0	0.0	-2196.1051	3736.256	NaN	NaN	1.3	0.8974	0.0216	0.0206	0.0203	0.02	0.0199
0.0	0.0	0.0	-2198.1051	-1042.744	NaN	NaN	0.3218	0.8969	0.0218	0.0207	0.0205	0.0201	0.02
0.0	0.0	0.0	-1697.1051	-47.744	NaN	NaN	0.0274	0.8973	0.0218	0.0206	0.0204	0.02	0.0199
0.0	0.0	0.0	-397.1051	865.256	NaN	NaN	1.3	0.8972	0.0218	0.0207	0.0203	0.0201	0.02
0.0	0.0	0.0	-2578.1051	1566.256	NaN	NaN	-0.3	0.8976	0.0217	0.0206	0.0202	0.02	0.02
0.0	0.0	0.0	-935.1051	570.256	NaN	NaN	-0.3	0.8975	0.0217	0.0206	0.0201	0.0201	0.02
0.0	0.0	0.0	-3049.1051	1861.256	NaN	NaN	-0.3	0.898	0.0215	0.0205	0.0199	0.0201	0.02
0.0	0.0	0.0	-932.1051	1000.256	NaN	NaN	1.3	0.8974	0.0215	0.0206	0.02	0.0203	0.0202
0.0	0.0	0.0	-1882.1051	399.256	NaN	NaN	-0.2692	0.8972	0.0215	0.0206	0.0202	0.0202	0.0202
0.0	0.0	0.0	-2373.1051	1553.256	NaN	NaN	-0.3	0.8968	0.0216	0.0207	0.0205	0.0201	0.0203
0.0	0.0	0.0	-3264.1051	-361.744	NaN	NaN	0.0998	0.8964	0.0217	0.0207	0.0207	0.02	0.0204
0.0	0.0	0.0	-4510.1051	2126.256	NaN	NaN	-0.3	0.8977	0.0214	0.0205	0.0204	0.0198	0.0202
0.0	0.0	0.0	-2449.1051	1111.256	NaN	NaN	-0.3	0.8986	0.021	0.0205	0.0202	0.0197	0.02
0.0	0.0	0.0	-2381.1051	3699.256	NaN	NaN	1.3	0.8994	0.0207	0.0204	0.0199	0.0196	0.0199
0.0	0.0	0.0	-1717.1051	3639.256	NaN	NaN	1.3	0.8996	0.0207	0.0204	0.0199	0.0196	0.0199
0.0	0.0	0.0	-738.1051	-1438.744	NaN	NaN	0.6609	0.8991	0.0209	0.0204	0.0201	0.0195	0.0199
0.0	0.0	0.0	-3371.1051	2339.256	NaN	NaN	-0.3	0.899	0.021	0.0204	0.0201	0.0195	0.02
0.0	0.0	0.0	-2122.1051	377.256	NaN	NaN	-0.2162	0.8988	0.021	0.0205	0.0201	0.0196	0.0201
0.0	0.0	0.0	-2464.1051	2456.256	NaN	NaN	-0.3	0.8992	0.0209	0.0204	0.02	0.0195	0.02
0.0	0.0	0.0	-1419.1051	1737.256	NaN	NaN	1.3	0.8992	0.0208	0.0204	0.0199	0.0196	0.02
0.0	0.0	0.0	-1423.1051	1080.256	NaN	NaN	-0.3	0.8989	0.021	0.0204	0.0199	0.0197	0.0201
0.0	0.0	0.0	-46.1051	2599.256	NaN	NaN	1.0181	0.8988	0.021	0.0205	0.0197	0.0198	0.0201
0.0	0.0	0.0	-1977.1051	4382.256	NaN	NaN	1.3	0.8985	0.0212	0.0204	0.0197	0.0199	0.0202
0.0	0.0	0.0	-2486.1051	2209.256	NaN	NaN	-0.3	0.8978	0.0215	0.0205	0.0199	0.02	0.0203
0.0	0.0	0.0	-1616.1051	1025.256	NaN	NaN	-0.3	0.8981	0.0214	0.0204	0.0199	0.02	0.0203
0.0	0.0	0.0	503.8949	2962.256	NaN	NaN	0.8546	0.898	0.0214	0.0204	0.0199	0.02	0.0202
0.0	0.0	0.0	-1209.1051	1321.256	NaN	NaN	1.3	0.8978	0.0215	0.0203	0.0202	0.0199	0.0202
0.0	0.0	0.0	-1645.1051	-1102.744	NaN	NaN	0.4013	0.8976	0.0216	0.0203	0.0205	0.0198	0.0202
0.0	0.0	0.0	-2787.1051	-1131.744	NaN	NaN	0.2888	0.8974	0.0217	0.0204	0.0205	0.0198	0.0202
0.0	0.0	0.0	-4202.1051	5042.256	NaN	NaN	1.3	0.899	0.0211	0.0202	0.0201	0.0196	0.02
0.0	0.0	0.0	-3128.1051	2801.256	NaN	NaN	-0.3	0.8992	0.021	0.0201	0.02	0.0196	0.0201
0.0	0.0	0.0	-1677.1051	-1206.744	NaN	NaN	0.4184	0.899	0.021	0.0202	0.0201	0.0196	0.02
0.0	0.0	0.0	-3179.1051	2950.256	NaN	NaN	-0.3	0.8996	0.0209	0.0201	0.02	0.0195	0.0199
0.0	0.0	0.0	-1558.1051	1204.256	NaN	NaN	-0.3	0.8992	0.021	0.0202	0.0201	0.0195	0.02
0.0	0.0	0.0	-1771.1051	1975.256	NaN	NaN	1.3	0.8993	0.0209	0.0201	0.0202	0.0195	0.0199
0.0	0.0	0.0	-2046.1051	661.256	NaN	NaN	-0.3	0.8988	0.0211	0.0202	0.0203	0.0195	0.02
0.0	0.0	0.0	-2973.1051	-337.744	NaN	NaN	0.102	0.8985	0.0213	0.0203	0.0204	0.0196	0.02
0.0	0.0	0.0	-1950.1051	3048.256	NaN	NaN	1.3	0.8992	0.0211	0.0202	0.0201	0.0195	0.02
0.0	0.0	0.0	-1665.1051	885.256	NaN	NaN	-0.3	0.899	0.0211	0.0203	0.02	0.0196	0.02
0.0	0.0	0.0	-1581.1051	3016.256	NaN	NaN	1.3	0.8988	0.0211	0.0203	0.0201	0.0197	0.02
0.0	0.0	0.0	1360.8949	4304.256	NaN	NaN	0.7598	0.8987	0.0212	0.0203	0.0201	0.0197	0.02
0.0	0.0	0.0	-2835.1051	1360.256	NaN	NaN	-0.3	0.898	0.0213	0.0204	0.0204	0.0198	0.0201
0.0	0.0	0.0	-1590.1051	2623.256	NaN	NaN	1.3	0.8979	0.0213	0.0204	0.0206	0.0197	0.02
0.0	0.0	0.0	-1861.1051	-435.744	NaN	NaN	0.1897	0.8976	0.0214	0.0204	0.0208	0.0197	0.0201
0.0	0.0	0.0	-1766.1051	-120.744	NaN	NaN	0.064	0.8977	0.0214	0.0204	0.0208	0.0198	0.02
0.0	0.0	0.0	-2802.1051	1136.256	NaN	NaN	-0.3	0.8974	0.0214	0.0205	0.0208	0.0199	0.0201
0.0	0.0	0.0	-3558.1051	3473.256	NaN	NaN	-0.3	0.8978	0.0213	0.0205	0.0206	0.0199	0.02
0.0	0.0	0.0	-1064.1051	844.256	NaN	NaN	-0.3	0.8973	0.0215	0.0206	0.0206	0.0199	0.02
0.0	0.0	0.0	-991.1051	1015.256	NaN	NaN	1.3	0.8974	0.0215	0.0206	0.0207	0.0199	0.0199
0.0	0.0	0.0	-218.1051	913.256	NaN	NaN	1.3	0.8974	0.0216	0.0205	0.0207	0.0199	0.0199
0.0	0.0	0.0	1124.8949	-1985.744	NaN	NaN	1.3	0.8973	0.0217	0.0205	0.0206	0.0199	0.0199
0.0	0.0	0.0	-810.1051	2161.256	NaN	NaN	1.3	0.8974	0.0217	0.0205	0.0206	0.0199	0.0199
0.0	0.0	0.0	-1297.1051	-300.744	NaN	NaN	0.1882	0.8969	0.022	0.0205	0.0207	0.02	0.02
0.0	0.0	0.0	-1061.1051	1047.256	NaN	NaN	-0.3	0.897	0.022	0.0205	0.0206	0.02	0.0199
0.0	0.0	0.0	-2187.1051	1609.256	NaN	NaN	-0.3	0.8967	0.0221	0.0205	0.0207	0.0201	0.02
0.0	0.0	0.0	-1310.1051	-771.744	NaN	NaN	0.3707	0.8968	0.022	0.0205	0.0206	0.0201	0.02
0.0	0.0	0.0	-1398.1051	888.256	NaN	NaN	-0.3	0.8968	0.0219	0.0206	0.0206	0.0201	0.0199
0.0	0.0	0.0	-905.1051	563.256	NaN	NaN	-0.3	0.8969	0.0219	0.0206	0.0206	0.0201	0.0199
0.0	0.0	0.0	-3133.1051	1196.256	NaN	NaN	-0.3	0.8972	0.0218	0.0205	0.0206	0.0201	0.0198
0.0	0.0	0.0	-1813.1051	-324.744	NaN	NaN	0.1519	0.8971	0.0218	0.0205	0.0207	0.0201	0.0198
0.0	0.0	0.0	-2956.1051	178.256	NaN	NaN	-0.0642	0.8972	0.0218	0.0205	0.0208	0.02	0.0198
0.0	0.0	0.0	-2744.1051	222.256	NaN	NaN	-0.0881	0.8975	0.0217	0.0205	0.0206	0.0199	0.0198
0.0	0.0	0.0	-3048.1051	981.256	NaN	NaN	-0.3	0.8978	0.0215	0.0205	0.0205	0.0199	0.0198
0.0	0.0	0.0	-1736.1051	4419.256	NaN	NaN	1.3	0.8982	0.0212	0.0205	0.0204	0.0199	0.0198
0.0	0.0	0.0	-1092.1051	404.256	NaN	NaN	-0.3	0.8974	0.0214	0.0207	0.0206	0.02	0.0199
0.0	0.0	0.0	-2986.1051	-1530.744	NaN	NaN	0.3389	0.8972	0.0215	0.0207	0.0206	0.02	0.02
0.0	0.0	0.0	-432.1051	5414.256	NaN	NaN	1.0867	0.8984	0.0212	0.0206	0.0202	0.0198	0.0198
0.0	0.0	0.0	-1919.1051	-755.744	NaN	NaN	0.2825	0.898	0.0213	0.0207	0.0203	0.0199	0.0199
0.0	0.0	0.0	-1545.1051	2016.256	NaN	NaN	1.3	0.8988	0.021	0.0205	0.02	0.0198	0.0198
0.0	0.0	0.0	1027.8949	2220.256	NaN	NaN	0.6835	0.8984	0.0211	0.0206	0.0201	0.02	0.0199
0.0	0.0	0.0	-41.1051	3269.256	NaN	NaN	1.0127	0.8981	0.0212	0.0206	0.0201	0.0201	0.0199
0.0	0.0	0.0	-3446.1051	944.256	NaN	NaN	-0.3	0.8969	0.0216	0.0206	0.0206	0.0202	0.0201
0.0	0.0	0.0	-3748.1051	-874.744	NaN	NaN	0.1892	0.8971	0.0217	0.0206	0.0206	0.02	0.0201
0.0	0.0	0.0	-2814.1051	826.256	NaN	NaN	-0.3	0.897	0.0217	0.0206	0.0206	0.0201	0.0201
0.0	0.0	0.0	-2279.1051	1532.256	NaN	NaN	-0.3	0.8975	0.0214	0.0206	0.0203	0.0201	0.0201
0.0	0.0	0.0	-1556.1051	2926.256	NaN	NaN	1.3	0.8983	0.0211	0.0205	0.02	0.0201	0.02
0.0	0.0	0.0	-813.1051	3463.256	NaN	NaN	1.3	0.8988	0.0209	0.0205	0.0198	0.0201	0.02
0.0	0.0	0.0	-610.1051	1279.256	NaN	NaN	1.3	0.8986	0.021	0.0205	0.0198	0.0201	0.02
0.0	0.0	0.0	-1013.1051	3060.256	NaN	NaN	1.3	0.8988	0.0209	0.0205	0.0196	0.0201	0.0201
0.0	0.0	0.0	-1330.1051	526.256	NaN	NaN	-0.3	0.8981	0.0211	0.0205	0.0199	0.0202	0.0202
0.0	0.0	0.0	-1853.1051	2454.256	NaN	NaN	1.3	0.8979	0.0212	0.0204	0.02	0.0202	0.0202
0.0	0.0	0.0	-1852.1051	1520.256	NaN	NaN	-0.3	0.8976	0.0214	0.0204	0.0202	0.0202	0.0203
0.0	0.0	0.0	-3016.1051	-569.744	NaN	NaN	0.1589	0.8973	0.0216	0.0203	0.0203	0.0202	0.0202
0.0	0.0	0.0	-1352.1051	2426.256	NaN	NaN	1.3	0.8977	0.0214	0.0203	0.0202	0.0202	0.0202
0.0	0.0	0.0	-1141.1051	494.256	NaN	NaN	-0.3	0.8979	0.0214	0.0203	0.0201	0.0202	0.0201
0.0	0.0	0.0	-1786.1051	-130.744	NaN	NaN	0.0682	0.8987	0.0211	0.0202	0.0199	0.0201	0.02
0.0	0.0	0.0	-2445.1051	2337.256	NaN	NaN	-0.3	0.8996	0.0209	0.0201	0.0196	0.02	0.0199
0.0	0.0	0.0	-2393.1051	1595.256	NaN	NaN	-0.3	0.9001	0.0207	0.0201	0.0194	0.0199	0.0198
0.0	0.0	0.0	-116.1051	1099.256	NaN	NaN	1.1181	0.9009	0.0205	0.02	0.0192	0.0197	0.0197
0.0	0.0	0.0	-1570.1051	2543.256	NaN	NaN	1.3	0.9011	0.0204	0.0199	0.0192	0.0197	0.0197
0.0	0.0	0.0	-1033.1051	2018.256	NaN	NaN	1.3	0.901	0.0205	0.02	0.0192	0.0197	0.0197
0.0	0.0	0.0	-1087.1051	2658.256	NaN	NaN	1.3	0.9017	0.0203	0.0199	0.0191	0.0195	0.0196
0.0	0.0	0.0	-2425.1051	1912.256	NaN	NaN	-0.3	0.9013	0.0204	0.0199	0.0192	0.0196	0.0197
0.0	0.0	0.0	-767.1051	-887.744	NaN	NaN	0.5365	0.9017	0.0203	0.0198	0.0192	0.0195	0.0196
0.0	0.0	0.0	-279.1051	1370.256	NaN	NaN	1.2558	0.9026	0.02	0.0196	0.0189	0.0193	0.0195
0.0	0.0	0.0	-1002.1051	2178.256	NaN	NaN	1.3	0.9024	0.0201	0.0197	0.0189	0.0193	0.0196
0.0	0.0	0.0	-1717.1051	7046.256	NaN	NaN	1.3	0.9024	0.0202	0.0198	0.0188	0.0192	0.0196
0.0	0.0	0.0	-2101.1051	2828.256	NaN	NaN	1.3	0.9016	0.0205	0.0198	0.019	0.0193	0.0197
0.0	0.0	0.0	-1065.1051	2739.256	NaN	NaN	1.3	0.9013	0.0207	0.0199	0.0191	0.0194	0.0196
0.0	0.0	0.0	-2032.1051	3117.256	NaN	NaN	1.3	0.901	0.0209	0.0199	0.0192	0.0194	0.0196
0.0	0.0	0.0	-2175.1051	3.256	NaN	NaN	-0.0015	0.9006	0.021	0.02	0.0193	0.0195	0.0197
0.0	0.0	0.0	-995.1051	3586.256	NaN	NaN	1.3	0.9006	0.021	0.02	0.0192	0.0194	0.0197
0.0	0.0	0.0	-3288.1051	2532.256	NaN	NaN	-0.3	0.9001	0.0211	0.0201	0.0193	0.0195	0.0198
0.0	0.0	0.0	-1421.1051	3611.256	NaN	NaN	1.3	0.8999	0.0213	0.0202	0.0194	0.0195	0.0198
0.0	0.0	0.0	-425.1051	1548.256	NaN	NaN	1.3	0.8998	0.0213	0.0202	0.0194	0.0195	0.0198
0.0	0.0	0.0	-1364.1051	743.256	NaN	NaN	-0.3	0.8996	0.0214	0.0202	0.0195	0.0194	0.0198
0.0	0.0	0.0	507.8949	1217.256	NaN	NaN	0.7056	0.8997	0.0214	0.0203	0.0195	0.0193	0.0198
0.0	0.0	0.0	-1089.1051	3064.256	NaN	NaN	1.3	0.8998	0.0214	0.0204	0.0194	0.0193	0.0198
0.0	0.0	0.0	-2198.1051	1811.256	NaN	NaN	-0.3	0.8995	0.0215	0.0204	0.0194	0.0193	0.0198
0.0	0.0	0.0	-1480.1051	2625.256	NaN	NaN	1.3	0.8992	0.0216	0.0205	0.0195	0.0194	0.0199
0.0	0.0	0.0	-1530.1051	1637.256	NaN	NaN	1.3	0.8985	0.0218	0.0205	0.0197	0.0196	0.0199
0.0	0.0	0.0	-3033.1051	1046.256	NaN	NaN	-0.3	0.8981	0.0219	0.0206	0.0199	0.0197	0.0199
0.0	0.0	0.0	-3362.1051	2562.256	NaN	NaN	-0.3	0.8977	0.022	0.0206	0.0201	0.0198	0.0199
0.0	0.0	0.0	-2232.1051	253.256	NaN	NaN	-0.128	0.8974	0.0221	0.0206	0.0203	0.0198	0.0199
0.0	0.0	0.0	-1386.1051	-648.744	NaN	NaN	0.3188	0.8978	0.0221	0.0205	0.0201	0.0197	0.0198
0.0	0.0	0.0	-1707.1051	582.256	NaN	NaN	-0.3	0.8985	0.0219	0.0204	0.0198	0.0197	0.0197
0.0	0.0	0.0	-937.1051	2444.256	NaN	NaN	1.3	0.8991	0.0216	0.0204	0.0195	0.0197	0.0197
0.0	0.0	0.0	-2164.1051	562.256	NaN	NaN	-0.3	0.8986	0.0217	0.0204	0.0197	0.0198	0.0198
0.0	0.0	0.0	-1772.1051	1762.256	NaN	NaN	-0.3	0.8986	0.0217	0.0204	0.0197	0.0198	0.0198
0.0	0.0	0.0	-3131.1051	1154.256	NaN	NaN	-0.3	0.8977	0.0219	0.0206	0.02	0.0199	0.0199
0.0	0.0	0.0	-1520.1051	1844.256	NaN	NaN	1.3	0.8977	0.0219	0.0206	0.0201	0.0199	0.0198
0.0	0.0	0.0	-2847.1051	-1775.744	NaN	NaN	0.3841	0.8974	0.0221	0.0206	0.0203	0.0198	0.0198
0.0	0.0	0.0	-4411.1051	-730.744	NaN	NaN	0.1421	0.8977	0.0219	0.0206	0.0201	0.0198	0.0198
0.0	0.0	0.0	-144.1051	1199.256	NaN	NaN	1.1366	0.8986	0.0215	0.0205	0.0198	0.0198	0.0198
0.0	0.0	0.0	-2344.1051	283.256	NaN	NaN	-0.1374	0.8984	0.0215	0.0206	0.0197	0.0199	0.0199
0.0	0.0	0.0	-3778.1051	1367.256	NaN	NaN	-0.3	0.8984	0.0213	0.0207	0.0197	0.02	0.0199
0.0	0.0	0.0	-2586.1051	3714.256	NaN	NaN	1.3	0.8985	0.0212	0.0207	0.0197	0.02	0.0199
0.0	0.0	0.0	-785.1051	832.256	NaN	NaN	1.3	0.898	0.0213	0.0208	0.0197	0.0201	0.02
0.0	0.0	0.0	-2062.1051	-147.744	NaN	NaN	0.0669	0.8982	0.0212	0.0208	0.0197	0.0201	0.02
0.0	0.0	0.0	-91.1051	1892.256	NaN	NaN	1.0506	0.8989	0.021	0.0208	0.0194	0.02	0.0199
0.0	0.0	0.0	-1528.1051	1167.256	NaN	NaN	-0.3	0.899	0.021	0.0208	0.0192	0.02	0.02
0.0	0.0	0.0	-1192.1051	3905.256	NaN	NaN	1.3	0.8995	0.0209	0.0208	0.0189	0.0198	0.0201
0.0	0.0	0.0	1019.8949	2026.256	NaN	NaN	0.6652	0.8987	0.0211	0.0208	0.019	0.02	0.0203
0.0	0.0	0.0	-1534.1051	4437.256	NaN	NaN	1.3	0.8983	0.0212	0.0209	0.0191	0.02	0.0204
0.0	0.0	0.0	-1343.1051	1983.256	NaN	NaN	1.3	0.8975	0.0214	0.021	0.0194	0.0202	0.0205
0.0	0.0	0.0	-2612.1051	826.256	NaN	NaN	-0.3	0.8972	0.0215	0.0209	0.0196	0.0203	0.0204
0.0	0.0	0.0	-2154.1051	-19.744	NaN	NaN	0.0091	0.8975	0.0215	0.0208	0.0197	0.0203	0.0202
0.0	0.0	0.0	-822.1051	-2078.744	NaN	NaN	0.7166	0.8983	0.0213	0.0207	0.0196	0.0201	0.0201
0.0	0.0	0.0	391.8949	2256.256	NaN	NaN	0.852	0.8994	0.0208	0.0207	0.019	0.0199	0.0201
0.0	0.0	0.0	-2036.1051	2142.256	NaN	NaN	1.3	0.9005	0.0205	0.0205	0.0186	0.0196	0.0202
0.0	0.0	0.0	-1476.1051	4071.256	NaN	NaN	1.3	0.9009	0.0204	0.0205	0.0185	0.0196	0.0202
0.0	0.0	0.0	-1653.1051	2662.256	NaN	NaN	1.3	0.9009	0.0204	0.0204	0.0185	0.0196	0.0202
0.0	0.0	0.0	-1209.1051	2483.256	NaN	NaN	1.3	0.901	0.0203	0.0204	0.0186	0.0196	0.0202
0.0	0.0	0.0	-1601.1051	294.256	NaN	NaN	-0.2252	0.9007	0.0204	0.0203	0.0188	0.0197	0.0201
0.0	0.0	0.0	-3011.1051	2949.256	NaN	NaN	-0.3	0.9011	0.0203	0.0203	0.0187	0.0195	0.0201
0.0	0.0	0.0	-1810.1051	1091.256	NaN	NaN	-0.3	0.9012	0.0202	0.0203	0.0187	0.0195	0.0202
0.0	0.0	0.0	-2034.1051	3702.256	NaN	NaN	1.3	0.9014	0.0201	0.0203	0.0185	0.0194	0.0202
0.0	0.0	0.0	-1564.1051	2168.256	NaN	NaN	1.3	0.9012	0.0202	0.0204	0.0186	0.0194	0.0202
0.0	0.0	0.0	-979.1051	953.256	NaN	NaN	-0.3	0.9017	0.0201	0.0202	0.0186	0.0193	0.02
0.0	0.0	0.0	-2546.1051	134.256	NaN	NaN	-0.0557	0.9013	0.0203	0.0202	0.0188	0.0194	0.02
0.0	0.0	0.0	-1377.1051	2187.256	NaN	NaN	1.3	0.9019	0.02	0.0203	0.0186	0.0192	0.02
0.0	0.0	0.0	-717.1051	2386.256	NaN	NaN	1.3	0.9019	0.02	0.0203	0.0185	0.0191	0.0201
0.0	0.0	0.0	-1463.1051	787.256	NaN	NaN	-0.3	0.902	0.02	0.0203	0.0186	0.0192	0.02
0.0	0.0	0.0	-1830.1051	2857.256	NaN	NaN	1.3	0.9019	0.02	0.0204	0.0185	0.0191	0.0201
0.0	0.0	0.0	-2048.1051	1141.256	NaN	NaN	-0.3	0.9016	0.0201	0.0205	0.0185	0.0191	0.0202
0.0	0.0	0.0	-3158.1051	4089.256	NaN	NaN	1.3	0.9017	0.0201	0.0205	0.0185	0.0191	0.0202
0.0	0.0	0.0	-1910.1051	2018.256	NaN	NaN	1.3	0.9015	0.0202	0.0204	0.0186	0.0191	0.0202
0.0	0.0	0.0	-3974.1051	-415.744	NaN	NaN	0.0947	0.9014	0.0203	0.0203	0.0188	0.0191	0.0201
0.0	0.0	0.0	-848.1051	4512.256	NaN	NaN	1.2315	0.9015	0.0202	0.0204	0.0186	0.0191	0.0202
0.0	0.0	0.0	-2663.1051	2071.256	NaN	NaN	-0.3	0.9016	0.0202	0.0204	0.0186	0.019	0.0202
0.0	0.0	0.0	-1584.1051	125.256	NaN	NaN	-0.0859	0.9015	0.0203	0.0204	0.0186	0.0191	0.0202
0.0	0.0	0.0	-1321.1051	600.256	NaN	NaN	-0.3	0.9016	0.0202	0.0204	0.0185	0.019	0.0202
0.0	0.0	0.0	-744.1051	4474.256	NaN	NaN	1.1995	0.9013	0.0203	0.0206	0.0184	0.0191	0.0203
0.0	0.0	0.0	-1609.1051	2544.256	NaN	NaN	1.3	0.9012	0.0203	0.0206	0.0185	0.0191	0.0203
0.0	0.0	0.0	-2182.1051	2329.256	NaN	NaN	1.3	0.9008	0.0205	0.0206	0.0187	0.0192	0.0203
0.0	0.0	0.0	-2241.1051	1976.256	NaN	NaN	-0.3	0.9003	0.0206	0.0207	0.0188	0.0192	0.0203
0.0	0.0	0.0	-677.1051	1656.256	NaN	NaN	1.3	0.9006	0.0205	0.0207	0.0187	0.0191	0.0204
0.0	0.0	0.0	-1880.1051	2356.256	NaN	NaN	1.3	0.9003	0.0206	0.0207	0.0187	0.0192	0.0204
0.0	0.0	0.0	-1799.1051	2178.256	NaN	NaN	1.3	0.9004	0.0206	0.0208	0.0187	0.0191	0.0204
0.0	0.0	0.0	-1577.1051	1736.256	NaN	NaN	1.3	0.9001	0.0206	0.0208	0.0188	0.0192	0.0205
0.0	0.0	0.0	-3165.1051	936.256	NaN	NaN	-0.3	0.8997	0.0208	0.0208	0.019	0.0193	0.0204
0.0	0.0	0.0	-736.1051	3048.256	NaN	NaN	1.3	0.8996	0.0208	0.0209	0.0191	0.0193	0.0203
0.0	0.0	0.0	-3178.1051	-80.744	NaN	NaN	0.0248	0.8987	0.0211	0.0209	0.0196	0.0194	0.0203
0.0	0.0	0.0	-2008.1051	1005.256	NaN	NaN	-0.3	0.8993	0.0209	0.0209	0.0194	0.0193	0.0201
0.0	0.0	0.0	-2224.1051	-394.744	NaN	NaN	0.1507	0.8995	0.0209	0.0208	0.0194	0.0192	0.0202
0.0	0.0	0.0	-474.1051	-410.744	NaN	NaN	0.4642	0.9004	0.0207	0.0207	0.0189	0.0191	0.0202
0.0	0.0	0.0	-152.1051	4356.256	NaN	NaN	1.0362	0.9005	0.0206	0.0208	0.0186	0.0191	0.0204
0.0	0.0	0.0	-4000.1051	4169.256	NaN	NaN	1.3	0.9001	0.0207	0.0209	0.0186	0.0191	0.0205
0.0	0.0	0.0	-852.1051	1641.256	NaN	NaN	1.3	0.8996	0.0208	0.0211	0.0188	0.0191	0.0206
0.0	0.0	0.0	-1247.1051	2823.256	NaN	NaN	1.3	0.8991	0.0209	0.021	0.0192	0.0193	0.0206
0.0	0.0	0.0	-2590.1051	-1218.744	NaN	NaN	0.32	0.8982	0.0212	0.021	0.0198	0.0194	0.0205
0.0	0.0	0.0	-4089.1051	1317.256	NaN	NaN	-0.3	0.8986	0.0211	0.0208	0.0198	0.0193	0.0204
0.0	0.0	0.0	-1349.1051	888.256	NaN	NaN	-0.3	0.8986	0.0211	0.0209	0.0198	0.0193	0.0204
0.0	0.0	0.0	-2646.1051	1939.256	NaN	NaN	-0.3	0.8996	0.0208	0.0208	0.0194	0.0192	0.0203
0.0	0.0	0.0	-3271.1051	1540.256	NaN	NaN	-0.3	0.9002	0.0206	0.0207	0.0191	0.0192	0.0203
0.0	0.0	0.0	-1980.1051	4473.256	NaN	NaN	1.3	0.9004	0.0206	0.0207	0.0189	0.0192	0.0202
0.0	0.0	0.0	-1484.1051	3905.256	NaN	NaN	1.3	0.9001	0.0206	0.0208	0.0189	0.0192	0.0203
0.0	0.0	0.0	-2386.1051	2209.256	NaN	NaN	-0.3	0.8996	0.0207	0.0208	0.0193	0.0193	0.0204
0.0	0.0	0.0	-1935.1051	-706.744	NaN	NaN	0.2675	0.8988	0.0209	0.0207	0.0198	0.0194	0.0203
0.0	0.0	0.0	-2090.1051	956.256	NaN	NaN	-0.3	0.8988	0.021	0.0207	0.0198	0.0195	0.0203
0.0	0.0	0.0	-2061.1051	949.256	NaN	NaN	-0.3	0.8985	0.0211	0.0207	0.0199	0.0195	0.0203
0.0	0.0	0.0	-1670.1051	1155.256	NaN	NaN	-0.3	0.8985	0.0211	0.0208	0.0198	0.0195	0.0204
0.0	0.0	0.0	-2379.1051	3029.256	NaN	NaN	1.3	0.8988	0.021	0.0209	0.0195	0.0194	0.0205
0.0	0.0	0.0	-3010.1051	-212.744	NaN	NaN	0.066	0.8989	0.021	0.0209	0.0194	0.0194	0.0205
0.0	0.0	0.0	-1748.1051	4626.256	NaN	NaN	1.3	0.8988	0.0209	0.021	0.0193	0.0194	0.0205
0.0	0.0	0.0	-709.1051	750.256	NaN	NaN	1.3	0.8983	0.0211	0.021	0.0197	0.0194	0.0205
0.0	0.0	0.0	-2753.1051	-312.744	NaN	NaN	0.102	0.8986	0.0211	0.0208	0.0201	0.0193	0.0202
0.0	0.0	0.0	-3457.1051	-1092.744	NaN	NaN	0.2402	0.898	0.0213	0.0207	0.0204	0.0194	0.0202
0.0	0.0	0.0	-1795.1051	729.256	NaN	NaN	-0.3	0.8983	0.0211	0.0209	0.0202	0.0194	0.0202
0.0	0.0	0.0	-2835.1051	391.256	NaN	NaN	-0.1601	0.8978	0.0212	0.0211	0.0201	0.0194	0.0204
0.0	0.0	0.0	-3136.1051	4514.256	NaN	NaN	1.3	0.8981	0.0211	0.0212	0.0197	0.0194	0.0205
0.0	0.0	0.0	-1383.1051	2659.256	NaN	NaN	1.3	0.898	0.0212	0.0214	0.0194	0.0194	0.0206
0.0	0.0	0.0	-1182.1051	2999.256	NaN	NaN	1.3	0.8977	0.0212	0.0215	0.0194	0.0195	0.0208
0.0	0.0	0.0	-2977.1051	7174.256	NaN	NaN	1.3	0.8975	0.0212	0.0215	0.0195	0.0195	0.0208
0.0	0.0	0.0	-1584.1051	1147.256	NaN	NaN	-0.3	0.8975	0.0212	0.0213	0.0198	0.0195	0.0206
0.0	0.0	0.0	-1383.1051	1140.256	NaN	NaN	-0.3	0.8972	0.0214	0.0211	0.0202	0.0196	0.0205
0.0	0.0	0.0	-1411.1051	2182.256	NaN	NaN	1.3	0.897	0.0214	0.021	0.0204	0.0197	0.0204
0.0	0.0	0.0	-2964.1051	423.256	NaN	NaN	-0.1666	0.8968	0.0216	0.021	0.0206	0.0197	0.0203
0.0	0.0	0.0	-3104.1051	-309.744	NaN	NaN	0.0907	0.8965	0.0217	0.021	0.0207	0.0198	0.0204
0.0	0.0	0.0	-3212.1051	2197.256	NaN	NaN	-0.3	0.8968	0.0215	0.021	0.0205	0.0198	0.0203
0.0	0.0	0.0	-2191.1051	1999.256	NaN	NaN	-0.3	0.8968	0.0214	0.0211	0.0204	0.0199	0.0204
0.0	0.0	0.0	-2430.1051	2977.256	NaN	NaN	1.3	0.897	0.0212	0.0211	0.0204	0.0198	0.0204
0.0	0.0	0.0	-3586.1051	1748.256	NaN	NaN	-0.3	0.8967	0.0212	0.0212	0.0207	0.0198	0.0204
0.0	0.0	0.0	-1555.1051	-1945.744	NaN	NaN	0.5558	0.897	0.0212	0.0211	0.0208	0.0197	0.0202
0.0	0.0	0.0	-3741.1051	-378.744	NaN	NaN	0.0919	0.8972	0.0212	0.021	0.0208	0.0196	0.0201
0.0	0.0	0.0	-3100.1051	-447.744	NaN	NaN	0.1262	0.8973	0.0212	0.021	0.0208	0.0196	0.0202
0.0	0.0	0.0	-703.1051	-547.744	NaN	NaN	0.4379	0.8973	0.0211	0.0211	0.0207	0.0196	0.0202
0.0	0.0	0.0	-3682.1051	1410.256	NaN	NaN	-0.3	0.8973	0.0209	0.0212	0.0207	0.0197	0.0202
0.0	0.0	0.0	-1946.1051	736.256	NaN	NaN	-0.3	0.8972	0.0209	0.0212	0.0207	0.0197	0.0203
0.0	0.0	0.0	-1859.1051	329.256	NaN	NaN	-0.2152	0.8968	0.0209	0.0213	0.0208	0.0198	0.0204
0.0	0.0	0.0	-2519.1051	2285.256	NaN	NaN	-0.3	0.897	0.0208	0.0214	0.0207	0.0197	0.0204
0.0	0.0	0.0	-2170.1051	2068.256	NaN	NaN	-0.3	0.8968	0.0208	0.0215	0.0208	0.0197	0.0204
0.0	0.0	0.0	-2611.1051	5744.256	NaN	NaN	1.3	0.897	0.0207	0.0215	0.0208	0.0197	0.0203
0.0	0.0	0.0	-1200.1051	-241.744	NaN	NaN	0.1677	0.8965	0.021	0.0215	0.021	0.0198	0.0204
0.0	0.0	0.0	-1726.1051	1532.256	NaN	NaN	-0.3	0.8966	0.021	0.0215	0.0209	0.0198	0.0203
0.0	0.0	0.0	-2549.1051	3282.256	NaN	NaN	1.3	0.8963	0.021	0.0215	0.021	0.0199	0.0203
0.0	0.0	0.0	-1855.1051	4002.256	NaN	NaN	1.3	0.8963	0.021	0.0215	0.021	0.0199	0.0203
0.0	0.0	0.0	-2249.1051	-1730.744	NaN	NaN	0.4349	0.8954	0.0214	0.0215	0.0213	0.0201	0.0204
0.0	0.0	0.0	-709.1051	2821.256	NaN	NaN	1.3	0.8959	0.0213	0.0214	0.0211	0.02	0.0203
0.0	0.0	0.0	-3287.1051	735.256	NaN	NaN	-0.2881	0.8957	0.0213	0.0215	0.0212	0.02	0.0203
0.0	0.0	0.0	-1367.1051	1835.256	NaN	NaN	1.3	0.8964	0.0211	0.0214	0.021	0.0199	0.0202
0.0	0.0	0.0	-927.1051	955.256	NaN	NaN	1.3	0.8961	0.0213	0.0214	0.0211	0.0199	0.0201
0.0	0.0	0.0	-2160.1051	1372.256	NaN	NaN	-0.3	0.8964	0.0213	0.0214	0.0211	0.0198	0.02
0.0	0.0	0.0	372.8949	-2069.744	NaN	NaN	1.2198	0.896	0.0215	0.0214	0.0212	0.02	0.0201
0.0	0.0	0.0	-3859.1051	2946.256	NaN	NaN	-0.3	0.8959	0.0215	0.0213	0.0212	0.02	0.02
0.0	0.0	0.0	-2537.1051	904.256	NaN	NaN	-0.3	0.8953	0.0216	0.0213	0.0213	0.0202	0.0201
0.0	0.0	0.0	-3907.1051	1386.256	NaN	NaN	-0.3	0.8949	0.0218	0.0213	0.0215	0.0203	0.0202
0.0	0.0	0.0	-4195.1051	2326.256	NaN	NaN	-0.3	0.8946	0.0219	0.0215	0.0216	0.0203	0.0202
0.0	0.0	0.0	-3219.1051	392.256	NaN	NaN	-0.1388	0.8948	0.0219	0.0215	0.0215	0.0202	0.0201
0.0	0.0	0.0	-3707.1051	-1246.744	NaN	NaN	0.2517	0.8947	0.0219	0.0216	0.0216	0.0201	0.0202
0.0	0.0	0.0	-3082.1051	1355.256	NaN	NaN	-0.3	0.8954	0.0217	0.0214	0.0215	0.02	0.0201
0.0	0.0	0.0	-1888.1051	2621.256	NaN	NaN	1.3	0.8963	0.0213	0.0211	0.0213	0.02	0.02
0.0	0.0	0.0	-2343.1051	1006.256	NaN	NaN	-0.3	0.8965	0.0212	0.021	0.0213	0.0201	0.0199
0.0	0.0	0.0	-2820.1051	4951.256	NaN	NaN	1.3	0.8966	0.0211	0.021	0.0213	0.0201	0.0199
0.0	0.0	0.0	-2812.1051	179.256	NaN	NaN	-0.0681	0.8959	0.0213	0.0212	0.0214	0.0201	0.0201
0.0	0.0	0.0	-2451.1051	834.256	NaN	NaN	-0.3	0.896	0.0212	0.0212	0.0214	0.02	0.0201
0.0	0.0	0.0	-1257.1051	2013.256	NaN	NaN	1.3	0.8965	0.0211	0.021	0.0214	0.02	0.02
0.0	0.0	0.0	-1986.1051	1467.256	NaN	NaN	-0.3	0.8968	0.021	0.021	0.0213	0.0199	0.02
0.0	0.0	0.0	-635.1051	-583.744	NaN	NaN	0.4789	0.8967	0.021	0.0211	0.0214	0.0199	0.0199
0.0	0.0	0.0	-807.1051	1543.256	NaN	NaN	1.3	0.897	0.021	0.021	0.0213	0.0199	0.0198
0.0	0.0	0.0	-2496.1051	301.256	NaN	NaN	-0.1373	0.8965	0.0211	0.0211	0.0214	0.02	0.0199
0.0	0.0	0.0	-774.1051	1481.256	NaN	NaN	1.3	0.897	0.0211	0.0209	0.0213	0.02	0.0198
0.0	0.0	0.0	-2248.1051	2175.256	NaN	NaN	-0.3	0.8967	0.0212	0.0209	0.0213	0.02	0.0199
0.0	0.0	0.0	-265.1051	938.256	NaN	NaN	1.3	0.8968	0.0212	0.0209	0.0213	0.0201	0.0198
0.0	0.0	0.0	-129.1051	5022.256	NaN	NaN	1.0264	0.8971	0.0213	0.0207	0.0211	0.0201	0.0197
0.0	0.0	0.0	1324.8949	1728.256	NaN	NaN	0.5661	0.8966	0.0215	0.0208	0.0212	0.0201	0.0198
0.0	0.0	0.0	-193.1051	1423.256	NaN	NaN	1.157	0.8964	0.0216	0.0208	0.0213	0.02	0.0198
0.0	0.0	0.0	-672.1051	1116.256	NaN	NaN	1.3	0.8961	0.0218	0.0208	0.0214	0.0201	0.0199
0.0	0.0	0.0	-2295.1051	302.256	NaN	NaN	-0.1517	0.8962	0.0219	0.0206	0.0213	0.0202	0.0198
0.0	0.0	0.0	942.8949	5012.256	NaN	NaN	0.8417	0.8967	0.0218	0.0204	0.0211	0.0203	0.0196
0.0	0.0	0.0	-1378.1051	3322.256	NaN	NaN	1.3	0.8963	0.022	0.0205	0.0212	0.0204	0.0197
0.0	0.0	0.0	-3312.1051	727.256	NaN	NaN	-0.2814	0.8957	0.0221	0.0206	0.0213	0.0204	0.0199
0.0	0.0	0.0	-282.1051	3558.256	NaN	NaN	1.0861	0.8964	0.022	0.0204	0.0212	0.0203	0.0196
0.0	0.0	0.0	-1801.1051	3097.256	NaN	NaN	1.3	0.8964	0.022	0.0204	0.0212	0.0203	0.0197
0.0	0.0	0.0	-1655.1051	2016.256	NaN	NaN	1.3	0.8965	0.0219	0.0204	0.0213	0.0202	0.0197
0.0	0.0	0.0	427.8949	355.256	NaN	NaN	0.4536	0.8964	0.022	0.0204	0.0213	0.0202	0.0197
0.0	0.0	0.0	-2581.1051	1492.256	NaN	NaN	-0.3	0.8962	0.022	0.0204	0.0213	0.0204	0.0197
0.0	0.0	0.0	-1022.1051	2836.256	NaN	NaN	1.3	0.8961	0.022	0.0203	0.0213	0.0205	0.0198
0.0	0.0	0.0	-2323.1051	1664.256	NaN	NaN	-0.3	0.8958	0.0221	0.0204	0.0213	0.0205	0.0199
0.0	0.0	0.0	245.8949	-189.744	NaN	NaN	-0.3	0.8955	0.0221	0.0204	0.0213	0.0206	0.02
0.0	0.0	0.0	-1286.1051	3684.256	NaN	NaN	1.3	0.8959	0.0221	0.0204	0.0212	0.0206	0.0199
0.0	0.0	0.0	274.8949	2073.256	NaN	NaN	0.8829	0.8957	0.0221	0.0205	0.0212	0.0206	0.02
0.0	0.0	0.0	-205.1051	-459.744	NaN	NaN	0.6915	0.8953	0.0221	0.0205	0.0215	0.0206	0.02
0.0	0.0	0.0	-1225.1051	1111.256	NaN	NaN	-0.3	0.895	0.0222	0.0206	0.0216	0.0206	0.02
0.0	0.0	0.0	-1452.1051	-228.744	NaN	NaN	0.1361	0.8947	0.0223	0.0206	0.0216	0.0207	0.0202
0.0	0.0	0.0	-1645.1051	2428.256	NaN	NaN	1.3	0.8946	0.0223	0.0206	0.0215	0.0207	0.0202
0.0	0.0	0.0	-1355.1051	3463.256	NaN	NaN	1.3	0.895	0.0223	0.0206	0.0214	0.0206	0.0201
0.0	0.0	0.0	-907.1051	2035.256	NaN	NaN	1.3	0.8948	0.0223	0.0206	0.0216	0.0206	0.0201
0.0	0.0	0.0	-1838.1051	1196.256	NaN	NaN	-0.3	0.8948	0.0223	0.0205	0.0217	0.0206	0.02
0.0	0.0	0.0	-838.1051	1901.256	NaN	NaN	1.3	0.8951	0.0223	0.0205	0.0216	0.0205	0.02
0.0	0.0	0.0	-2053.1051	2829.256	NaN	NaN	1.3	0.8953	0.0223	0.0205	0.0215	0.0204	0.0199
0.0	0.0	0.0	1414.8949	2940.256	NaN	NaN	0.6751	0.8958	0.0222	0.0205	0.0213	0.0203	0.0199
0.0	0.0	0.0	-1139.1051	589.256	NaN	NaN	-0.3	0.8957	0.0222	0.0205	0.0215	0.0203	0.0199
0.0	0.0	0.0	-573.1051	2673.256	NaN	NaN	1.2729	0.8956	0.0222	0.0206	0.0214	0.0203	0.0199
0.0	0.0	0.0	-672.1051	3421.256	NaN	NaN	1.2445	0.8957	0.0222	0.0205	0.0215	0.0202	0.0199
0.0	0.0	0.0	464.8949	479.256	NaN	NaN	0.5076	0.8953	0.0222	0.0205	0.0218	0.0204	0.0199
0.0	0.0	0.0	-1040.1051	340.256	NaN	NaN	-0.3	0.895	0.0222	0.0205	0.0219	0.0205	0.0198
0.0	0.0	0.0	-392.1051	-504.744	NaN	NaN	0.5628	0.8951	0.0221	0.0205	0.0219	0.0205	0.0199
0.0	0.0	0.0	-224.1051	388.256	NaN	NaN	1.3	0.8954	0.0221	0.0205	0.0217	0.0204	0.0199
0.0	0.0	0.0	-604.1051	2983.256	NaN	NaN	1.2539	0.8955	0.0221	0.0206	0.0215	0.0203	0.02
0.0	0.0	0.0	-1356.1051	1705.256	NaN	NaN	1.3	0.8955	0.0222	0.0206	0.0214	0.0202	0.0201
0.0	0.0	0.0	283.8949	1731.256	NaN	NaN	0.8591	0.8953	0.0223	0.0207	0.0214	0.0202	0.0202
0.0	0.0	0.0	-263.1051	-429.744	NaN	NaN	0.6203	0.8949	0.0223	0.0207	0.0215	0.0203	0.0203
0.0	0.0	0.0	-817.1051	2382.256	NaN	NaN	1.3	0.8951	0.0224	0.0207	0.0214	0.0202	0.0203
0.0	0.0	0.0	-2003.1051	-225.744	NaN	NaN	0.1013	0.8947	0.0224	0.0207	0.0216	0.0203	0.0204
0.0	0.0	0.0	-1080.1051	3039.256	NaN	NaN	1.3	0.8951	0.0223	0.0206	0.0215	0.0202	0.0203
0.0	0.0	0.0	-2759.1051	710.256	NaN	NaN	-0.3	0.895	0.0223	0.0205	0.0216	0.0203	0.0203
0.0	0.0	0.0	-1644.1051	1498.256	NaN	NaN	-0.3	0.8956	0.0223	0.0204	0.0212	0.0202	0.0202
0.0	0.0	0.0	-3080.1051	3849.256	NaN	NaN	1.3	0.896	0.0224	0.0204	0.0209	0.0201	0.0202
0.0	0.0	0.0	-319.1051	3631.256	NaN	NaN	1.0963	0.8964	0.0225	0.0204	0.0207	0.0199	0.0202
0.0	0.0	0.0	-2753.1051	4132.256	NaN	NaN	1.3	0.8962	0.0226	0.0204	0.0207	0.0199	0.0202
0.0	0.0	0.0	1343.8949	2359.256	NaN	NaN	0.6371	0.8962	0.0226	0.0204	0.0207	0.0199	0.0202
0.0	0.0	0.0	1730.8949	398.256	NaN	NaN	0.187	0.896	0.0225	0.0204	0.0209	0.0201	0.0201
0.0	0.0	0.0	-1142.1051	227.256	NaN	NaN	-0.2484	0.8952	0.0226	0.0205	0.0211	0.0204	0.0201
0.0	0.0	0.0	-555.1051	1246.256	NaN	NaN	1.3	0.8953	0.0227	0.0205	0.021	0.0203	0.0201
0.0	0.0	0.0	-2408.1051	2807.256	NaN	NaN	1.3	0.8956	0.0228	0.0206	0.0208	0.0202	0.0201
0.0	0.0	0.0	1773.8949	2605.256	NaN	NaN	0.5949	0.8963	0.0226	0.0205	0.0205	0.0199	0.0201
0.0	0.0	0.0	-2988.1051	1768.256	NaN	NaN	-0.3	0.8965	0.0227	0.0203	0.0205	0.02	0.02
0.0	0.0	0.0	-2094.1051	1042.256	NaN	NaN	-0.3	0.8966	0.0227	0.0203	0.0206	0.02	0.02
0.0	0.0	0.0	-1725.1051	3083.256	NaN	NaN	1.3	0.8968	0.0226	0.0202	0.0205	0.0199	0.02
0.0	0.0	0.0	593.8949	-635.744	NaN	NaN	1.3	0.8972	0.0225	0.0201	0.0205	0.0198	0.0199
0.0	0.0	0.0	-1296.1051	776.256	NaN	NaN	-0.3	0.8966	0.0225	0.0202	0.0207	0.0201	0.02
0.0	0.0	0.0	-1032.1051	2071.256	NaN	NaN	1.3	0.8967	0.0225	0.0202	0.0205	0.02	0.0202
0.0	0.0	0.0	-104.1051	1228.256	NaN	NaN	1.0926	0.8966	0.0225	0.0202	0.0204	0.02	0.0203
0.0	0.0	0.0	-1195.1051	2057.256	NaN	NaN	1.3	0.8964	0.0224	0.0203	0.0204	0.0201	0.0204
0.0	0.0	0.0	351.8949	4589.256	NaN	NaN	0.9288	0.8965	0.0223	0.0203	0.0203	0.02	0.0206
0.0	0.0	0.0	-1018.1051	3158.256	NaN	NaN	1.3	0.8962	0.0224	0.0202	0.0204	0.0201	0.0207
0.0	0.0	0.0	-1736.1051	4072.256	NaN	NaN	1.3	0.8951	0.0227	0.0203	0.0208	0.0204	0.0207
0.0	0.0	0.0	916.8949	1534.256	NaN	NaN	0.6259	0.8946	0.0229	0.0202	0.0211	0.0207	0.0206
0.0	0.0	0.0	398.8949	121.256	NaN	NaN	0.2331	0.8941	0.023	0.0203	0.0213	0.0208	0.0206
0.0	0.0	0.0	-825.1051	2421.256	NaN	NaN	1.3	0.8944	0.0229	0.0203	0.0212	0.0207	0.0205
0.0	0.0	0.0	-1340.1051	1443.256	NaN	NaN	1.3	0.8949	0.0228	0.0202	0.021	0.0206	0.0205
0.0	0.0	0.0	1542.8949	676.256	NaN	NaN	0.3047	0.8954	0.0227	0.0202	0.0208	0.0204	0.0205
0.0	0.0	0.0	2102.8949	5004.256	NaN	NaN	0.7041	0.8962	0.0225	0.0201	0.0205	0.0202	0.0205
0.0	0.0	0.0	2970.8949	485.256	NaN	NaN	0.1404	0.8963	0.0225	0.02	0.0206	0.0202	0.0204
0.0	0.0	0.0	547.8949	1631.256	NaN	NaN	0.7486	0.8958	0.0226	0.02	0.0207	0.0203	0.0205
0.0	0.0	0.0	-1992.1051	3930.256	NaN	NaN	1.3	0.8966	0.0224	0.0199	0.0206	0.0202	0.0203
0.0	0.0	0.0	-612.1051	-1125.744	NaN	NaN	0.6478	0.8951	0.0228	0.02	0.021	0.0205	0.0206
0.0	0.0	0.0	-1878.1051	2715.256	NaN	NaN	1.3	0.8941	0.0231	0.0202	0.0211	0.0206	0.0209
0.0	0.0	0.0	-1470.1051	2224.256	NaN	NaN	1.3	0.8943	0.0231	0.0203	0.021	0.0204	0.0209
0.0	0.0	0.0	-194.1051	3091.256	NaN	NaN	1.067	0.8943	0.023	0.0203	0.0209	0.0204	0.021
0.0	0.0	0.0	-824.1051	1722.256	NaN	NaN	1.3	0.895	0.0229	0.0202	0.0208	0.0203	0.0208
0.0	0.0	0.0	-220.1051	1653.256	NaN	NaN	1.1536	0.8958	0.0228	0.0201	0.0207	0.0201	0.0207
0.0	0.0	0.0	-868.1051	890.256	NaN	NaN	1.3	0.8965	0.0226	0.0198	0.0207	0.02	0.0203
0.0	0.0	0.0	-1675.1051	1170.256	NaN	NaN	-0.3	0.8962	0.0226	0.02	0.0208	0.02	0.0203
0.0	0.0	0.0	-730.1051	1725.256	NaN	NaN	1.3	0.8964	0.0226	0.02	0.0208	0.02	0.0202
0.0	0.0	0.0	-505.1051	2758.256	NaN	NaN	1.2242	0.8963	0.0226	0.0201	0.0209	0.0199	0.0201
0.0	0.0	0.0	-297.1051	3207.256	NaN	NaN	1.1021	0.8964	0.0226	0.0202	0.0209	0.0199	0.02
0.0	0.0	0.0	992.8949	323.256	NaN	NaN	0.2456	0.8959	0.0226	0.0204	0.0211	0.0201	0.0199
0.0	0.0	0.0	289.8949	3019.256	NaN	NaN	0.9124	0.893	0.0233	0.021	0.0217	0.0206	0.0204
0.0	0.0	0.0	-106.1051	3450.256	NaN	NaN	1.0317	0.8923	0.0236	0.0212	0.0219	0.0206	0.0205
0.0	0.0	0.0	708.8949	-804.744	NaN	NaN	1.3	0.879	0.0266	0.0234	0.0244	0.0233	0.0234
0.0	0.0	0.0	-1832.1051	-1003.744	NaN	NaN	0.3539	0.8973	0.022	0.0198	0.0218	0.0206	0.0185
